# Supplementary material for: Precise, fast and comprehensive analysis of intact glycopeptides and modified glycans with pGlyco3
Source: Nat Methods. 2021 Nov 25;18(12):1515–23. doi: 10.1038/s41592-021-01306-0 (PMC8648562; doi:10.1038/s41592-021-01306-0)
Supplement: Supplementary file 3 — All additional data files. [file 41592_2021_1306_MOESM3_ESM.zip]

Archive with 73 entries (56 files):
- Supplementary Data/
- Supplementary Data/MS Parameters for RAW Data.xlsx
- Supplementary Data/pGlycoSite ScoreTable Examples.pdf
- Supplementary Data/Result Files for Figures/
- Supplementary Data/Result Files for Figures/Fig.2/
- Supplementary Data/Result Files for Figures/Fig.2/Fig.2a/
- Supplementary Data/Result Files for Figures/Fig.2/Fig.2a/Byonic-Yeast-15N13C.xlsx
- Supplementary Data/Result Files for Figures/Fig.2/Fig.2a/MetaM-Yeast-Glyco-15N13C.xlsx
- Supplementary Data/Result Files for Figures/Fig.2/Fig.2a/MSFragger-Yeast-15N13C.xlsx
- Supplementary Data/Result Files for Figures/Fig.2/Fig.2a/pGlyco3-Yeast-N-Mouse-15N13C.xlsx
- Supplementary Data/Result Files for Figures/Fig.2/Fig.2a/readme.txt
- Supplementary Data/Result Files for Figures/Fig.2/Fig.2c/
- Supplementary Data/Result Files for Figures/Fig.2/Fig.2c/pGlyco3-PRM-of-synthetic-NVJ(H5N4)ISYTVJ(H5N4)DSFFPQRPQK.txt
- Supplementary Data/Result Files for Figures/Fig.2/Fig.2c/readme.txt
- Supplementary Data/Result Files for Figures/Fig.2/Fig.2c/Syn2Site_PRM.fasta.N2J
- Supplementary Data/Result Files for Figures/Fig.2/Fig.2d/
- Supplementary Data/Result Files for Figures/Fig.2/Fig.2d/IGHM_human.fasta.N2J
- Supplementary Data/Result Files for Figures/Fig.2/Fig.2d/IgM-all-identified-GPSMs.xlsx
- Supplementary Data/Result Files for Figures/Fig.2/Fig.2d/IgM-double-site-Chymo-search.txt
- Supplementary Data/Result Files for Figures/Fig.2/Fig.2d/IgM-double-site-GluC-validation.txt
- Supplementary Data/Result Files for Figures/Fig.2/Fig.2d/IgM-GluC-target.fasta.N2J
- Supplementary Data/Result Files for Figures/Fig.2/Fig.2d/readme.txt
- Supplementary Data/Result Files for Figures/Fig.3/
- Supplementary Data/Result Files for Figures/Fig.3/Fig.3a-c/
- Supplementary Data/Result Files for Figures/Fig.3/Fig.3a-c/Byonic-293.xlsx
- Supplementary Data/Result Files for Figures/Fig.3/Fig.3a-c/MetaMorpheus-293.psmtsv
- Supplementary Data/Result Files for Figures/Fig.3/Fig.3a-c/MSFragger-293.tsv
- Supplementary Data/Result Files for Figures/Fig.3/Fig.3a-c/pGlyco3-293.txt
- Supplementary Data/Result Files for Figures/Fig.3/Fig.3a-c/python/
- Supplementary Data/Result Files for Figures/Fig.3/Fig.3a-c/python/Byonic_to_pGlyco_format.py
- Supplementary Data/Result Files for Figures/Fig.3/Fig.3a-c/python/HCD_ETD_map.txt
- Supplementary Data/Result Files for Figures/Fig.3/Fig.3a-c/python/map_HCD_ETD.py
- Supplementary Data/Result Files for Figures/Fig.3/Fig.3a-c/python/MetaM_to_pGlyco_format.py
- Supplementary Data/Result Files for Figures/Fig.3/Fig.3a-c/python/MSFragger-O-GlycanDB.txt
- Supplementary Data/Result Files for Figures/Fig.3/Fig.3a-c/python/MSFragger_to_pGlyco_format.py
- Supplementary Data/Result Files for Figures/Fig.3/Fig.3a-c/readme.txt
- Supplementary Data/Result Files for Figures/Fig.3/Fig.3e/
- Supplementary Data/Result Files for Figures/Fig.3/Fig.3e/O-Serum-ProSite-Analysis.xlsx
- Supplementary Data/Result Files for Figures/Fig.3/Fig.3e/pGlyco3-O-Serum-Human.txt
- Supplementary Data/Result Files for Figures/Fig.3/Fig.3e/readme.txt
- Supplementary Data/Result Files for Figures/Fig.4/
- Supplementary Data/Result Files for Figures/Fig.4/Fig.4a/
- Supplementary Data/Result Files for Figures/Fig.4/Fig.4a/readme.txt
- Supplementary Data/Result Files for Figures/Fig.4/Fig.4a/Yeast-N-GP-HMonly-aH-15N13C-evidence.xlsx
- Supplementary Data/Result Files for Figures/Fig.4/Fig.4a/Yeast-O-Man-aH-15N13C-Evidence.xlsx
- Supplementary Data/Result Files for Figures/Fig.4/Fig.4a/Yeast-Released-N-Glycan-aH-evidence.xlsx
- Supplementary Data/Result Files for Figures/Fig.4/Fig.4c/
- Supplementary Data/Result Files for Figures/Fig.4/Fig.4c/Budding-Yeast-N-GP.xlsx
- Supplementary Data/Result Files for Figures/Fig.4/Fig.4c/Budding-Yeast-O-Man.xlsx
- Supplementary Data/Result Files for Figures/Fig.4/Fig.4c/Fission-Yeast-N-GP.xlsx
- Supplementary Data/Result Files for Figures/Fig.4/Fig.4c/Fission-Yeast-O-Man.xlsx
- Supplementary Data/Result Files for Figures/Fig.4/Fig.4c/readme.txt
- Supplementary Data/Result Files for Figures/Suppl/
- Supplementary Data/Result Files for Figures/Suppl/S-Fig.7/
- Supplementary Data/Result Files for Figures/Suppl/S-Fig.7/MetaMorpheus-cho.xlsx
- Supplementary Data/Result Files for Figures/Suppl/S-Fig.7/MetaMorpheus-milk.xlsx
- Supplementary Data/Result Files for Figures/Suppl/S-Fig.7/MSFragger-cho.xlsx
- Supplementary Data/Result Files for Figures/Suppl/S-Fig.7/MSFragger-milk.xlsx
- Supplementary Data/Result Files for Figures/Suppl/S-Fig.7/pGlyco3-cho.xlsx
- Supplementary Data/Result Files for Figures/Suppl/S-Fig.7/pGlyco3-milk.xlsx
- Supplementary Data/Result Files for Figures/Suppl/S-Fig.7/readme.txt
- Supplementary Data/Result Files for Figures/Suppl/S-Fig.9/
- Supplementary Data/Result Files for Figures/Suppl/S-Fig.9/O-Serum-Human+A.txt
- Supplementary Data/Result Files for Figures/Suppl/S-Fig.9/O-Serum-Human+AY.txt
- Supplementary Data/Result Files for Figures/Suppl/S-Fig.9/O-Serum-Human+AYW.txt
- Supplementary Data/Result Files for Figures/Suppl/S-Fig.9/readme.txt
- Supplementary Data/Result Files for Figures/Suppl/SN-Fig.7/
- Supplementary Data/Result Files for Figures/Suppl/SN-Fig.7/pGlyco3-Yeast-182-GDB-HM-15N13C.xlsx
- Supplementary Data/Result Files for Figures/Suppl/SN-Fig.7/pGlyco3-Yeast-N-Mouse-15N13C.xlsx
- Supplementary Data/Result Files for Figures/Suppl/SN-Fig.7/pGlyco3-Yeast-N-Mouse-aH-15N13C.xlsx
- Supplementary Data/Result Files for Figures/Suppl/SN-Fig.7/readme.txt
- Supplementary Data/Search Parameters for All Data Sets.xlsx
- Supplementary Data/Spectrum Annotations.pptx
