# Supplementary material for: Precise, fast and comprehensive analysis of intact glycopeptides and modified glycans with pGlyco3
Source: Nat Methods. 2021 Nov 25;18(12):1515–23. doi: 10.1038/s41592-021-01306-0 (PMC8648562; doi:10.1038/s41592-021-01306-0)
Supplement: Supplementary file 3 — All additional data files. [file 41592_2021_1306_MOESM3_ESM.zip › Supplementary Data/Result Files for Figures/Fig.2/Fig.2a/Byonic-Yeast-15N13C.xlsx]

## Sheet: Byonic-15N13C-pGlyco-format
GlySpec	PepSpec	RawName	Scan	Charge	RT	Peptide	Mod	GlySite	Proteins	Glycan(H,N,A,X,F)	Rank	GlyFrag	PepDecoy	GlyDecoy	PepScore	GlyScore	TotalScore	TotalFDR	PeptideFDR	GlycanFDR	15N-Evidence	13C-Evidence
cwq_mix2-3_726.2035.2035.3.0.dta	cwq_mix2-3_726.2035.2035.3	cwq_mix2-3_726	2035	3	900.366	KQNITR		3	>sp|Q10061|LHS1_SCHPO Heat shock protein 70 homolog lhs1 OS=Schizosaccharomyces pombe (strain 972 / ATCC 24843) OX=284812 GN=SPAC1F5.06 PE=3 SV=1	8 2 0 0 0	1		0	0	100	100	100	0	0	0	112644000	103697000
cwq_mix2-3_726.2072.2072.3.0.dta	cwq_mix2-3_726.2072.2072.3	cwq_mix2-3_726	2072	3	910.266	KQNITR		3	>sp|Q10061|LHS1_SCHPO Heat shock protein 70 homolog lhs1 OS=Schizosaccharomyces pombe (strain 972 / ATCC 24843) OX=284812 GN=SPAC1F5.06 PE=3 SV=1	9 2 0 0 0	1		0	0	100	100	100	0	0	0	414784000	386017000
cwq_mix2-3_726.2093.2093.3.0.dta	cwq_mix2-3_726.2093.2093.3	cwq_mix2-3_726	2093	3	915.708	KQNITR		3	>sp|Q10061|LHS1_SCHPO Heat shock protein 70 homolog lhs1 OS=Schizosaccharomyces pombe (strain 972 / ATCC 24843) OX=284812 GN=SPAC1F5.06 PE=3 SV=1	8 2 0 0 0	1		0	0	100	100	100	0	0	0	112644000	103697000
cwq_mix2-3_726.2121.2121.2.0.dta	cwq_mix2-3_726.2121.2121.2	cwq_mix2-3_726	2121	2	923.136	KQNITR		3	>sp|Q10061|LHS1_SCHPO Heat shock protein 70 homolog lhs1 OS=Schizosaccharomyces pombe (strain 972 / ATCC 24843) OX=284812 GN=SPAC1F5.06 PE=3 SV=1	8 2 0 0 0	1		0	0	100	100	100	0	0	0	30675500	21916600
cwq_mix2-3_726.2137.2137.3.0.dta	cwq_mix2-3_726.2137.2137.3	cwq_mix2-3_726	2137	3	927.342	KQNITR		3	>sp|Q10061|LHS1_SCHPO Heat shock protein 70 homolog lhs1 OS=Schizosaccharomyces pombe (strain 972 / ATCC 24843) OX=284812 GN=SPAC1F5.06 PE=3 SV=1	9 2 0 0 0	1		0	0	100	100	100	0	0	0	414784000	386017000
cwq_mix2-3_726.2174.2174.2.0.dta	cwq_mix2-3_726.2174.2174.2	cwq_mix2-3_726	2174	2	937.404	KQNITR		3	>sp|Q10061|LHS1_SCHPO Heat shock protein 70 homolog lhs1 OS=Schizosaccharomyces pombe (strain 972 / ATCC 24843) OX=284812 GN=SPAC1F5.06 PE=3 SV=1	9 2 0 0 0	1		0	0	100	100	100	0	0	0	45040700	37886400
cwq_mix2-3_726.2198.2198.3.0.dta	cwq_mix2-3_726.2198.2198.3	cwq_mix2-3_726	2198	3	943.866	KQNITR		3	>sp|Q10061|LHS1_SCHPO Heat shock protein 70 homolog lhs1 OS=Schizosaccharomyces pombe (strain 972 / ATCC 24843) OX=284812 GN=SPAC1F5.06 PE=3 SV=1	10 2 0 0 0	1		0	0	100	100	100	0	0	0	111251000	99405100
cwq_mix2-3_726.2207.2207.3.0.dta	cwq_mix2-3_726.2207.2207.3	cwq_mix2-3_726	2207	3	946.266	KQNITR		3	>sp|Q10061|LHS1_SCHPO Heat shock protein 70 homolog lhs1 OS=Schizosaccharomyces pombe (strain 972 / ATCC 24843) OX=284812 GN=SPAC1F5.06 PE=3 SV=1	9 2 0 0 0	1		0	0	100	100	100	0	0	0	414784000	386017000
cwq_mix2-3_726.2263.2263.3.0.dta	cwq_mix2-3_726.2263.2263.3	cwq_mix2-3_726	2263	3	961.644	KQNITR		3	>sp|Q10061|LHS1_SCHPO Heat shock protein 70 homolog lhs1 OS=Schizosaccharomyces pombe (strain 972 / ATCC 24843) OX=284812 GN=SPAC1F5.06 PE=3 SV=1	9 2 0 0 0	1		0	0	100	100	100	0	0	0	421253000	5738700
cwq_mix2-3_726.2328.2328.2.0.dta	cwq_mix2-3_726.2328.2328.2	cwq_mix2-3_726	2328	2	980.544	LNR		2	>sp|P87216|VIPI_SCHPO Protein vip1 OS=Schizosaccharomyces pombe (strain 972 / ATCC 24843) OX=284812 GN=vip1 PE=1 SV=1	8 2 0 0 0	1		0	0	100	100	100	0	0	0	8960360	9678200
cwq_mix2-3_726.2907.2907.2.0.dta	cwq_mix2-3_726.2907.2907.2	cwq_mix2-3_726	2907	2	1153.28	NLTR		1	>sp|A2AKX3|SETX_MOUSE Probable helicase senataxin OS=Mus musculus OX=10090 GN=Setx PE=1 SV=1	9 2 0 0 0	1		0	0	100	100	100	0	0	0	42836000	29879900
cwq_mix2-3_726.3397.3397.3.0.dta	cwq_mix2-3_726.3397.3397.3	cwq_mix2-3_726	3397	3	1285.8	SNATKPQCPK	8,Carbamidomethyl[C];	2	>sp|O14103|ROT1_SCHPO Protein rot1 OS=Schizosaccharomyces pombe (strain 972 / ATCC 24843) OX=284812 GN=rot1 PE=3 SV=1	12 2 0 0 0	1		0	0	100	100	100	0	0	0	3498510	3162630
cwq_mix2-3_726.3400.3400.3.0.dta	cwq_mix2-3_726.3400.3400.3	cwq_mix2-3_726	3400	3	1286.63	SNATKPQCPK	8,Carbamidomethyl[C];	2	>sp|O14103|ROT1_SCHPO Protein rot1 OS=Schizosaccharomyces pombe (strain 972 / ATCC 24843) OX=284812 GN=rot1 PE=3 SV=1	11 2 0 0 0	1		0	0	100	100	100	0	0	0	22079100	18921600
cwq_mix2-3_726.3484.3484.3.0.dta	cwq_mix2-3_726.3484.3484.3	cwq_mix2-3_726	3484	3	1309.43	SNATKPQCPK	8,Carbamidomethyl[C];	2	>sp|O14103|ROT1_SCHPO Protein rot1 OS=Schizosaccharomyces pombe (strain 972 / ATCC 24843) OX=284812 GN=rot1 PE=3 SV=1	11 2 0 0 0	1		0	0	100	100	100	0	0	0	22079100	18921600
cwq_mix2-3_726.3497.3497.3.0.dta	cwq_mix2-3_726.3497.3497.3	cwq_mix2-3_726	3497	3	1312.94	SNATKPQCPK	8,Carbamidomethyl[C];	2	>sp|O14103|ROT1_SCHPO Protein rot1 OS=Schizosaccharomyces pombe (strain 972 / ATCC 24843) OX=284812 GN=rot1 PE=3 SV=1	9 2 0 0 0	1		0	0	100	100	100	0	0	0	28242400	33418300
cwq_mix2-3_726.3526.3526.3.0.dta	cwq_mix2-3_726.3526.3526.3	cwq_mix2-3_726	3526	3	1320.68	NTTAGNHTVTR		6	>sp|P78854|PLB1_SCHPO Lysophospholipase 1 OS=Schizosaccharomyces pombe (strain 972 / ATCC 24843) OX=284812 GN=plb1 PE=2 SV=2	9 2 0 0 0	1		0	0	100	100	100	0	0	0	102888000	119983000
cwq_mix2-3_726.3561.3561.2.0.dta	cwq_mix2-3_726.3561.3561.2	cwq_mix2-3_726	3561	2	1330.09	LISSNK		5	>sp|O94694|YG1A_SCHPO UPF0620 protein C83.10 OS=Schizosaccharomyces pombe (strain 972 / ATCC 24843) OX=284812 GN=SPBC83.10 PE=3 SV=1	9 2 0 0 0	1		0	0	100	100	100	0	0	0	212036000	188646000
cwq_mix2-3_726.3586.3586.3.0.dta	cwq_mix2-3_726.3586.3586.3	cwq_mix2-3_726	3586	3	1336.83	SNATKPQCPK	8,Carbamidomethyl[C];	2	>sp|O14103|ROT1_SCHPO Protein rot1 OS=Schizosaccharomyces pombe (strain 972 / ATCC 24843) OX=284812 GN=rot1 PE=3 SV=1	9 2 0 0 0	1		0	0	100	100	100	0	0	0	28242400	33418300
cwq_mix2-3_726.3595.3595.2.0.dta	cwq_mix2-3_726.3595.3595.2	cwq_mix2-3_726	3595	2	1339.25	LISSNK		5	>sp|O94694|YG1A_SCHPO UPF0620 protein C83.10 OS=Schizosaccharomyces pombe (strain 972 / ATCC 24843) OX=284812 GN=SPBC83.10 PE=3 SV=1	10 2 0 0 0	1		0	0	100	100	100	0	0	0	36372500	32201600
cwq_mix2-3_726.3600.3600.3.0.dta	cwq_mix2-3_726.3600.3600.3	cwq_mix2-3_726	3600	3	1340.5	NTTAGNHTVTR		6	>sp|P78854|PLB1_SCHPO Lysophospholipase 1 OS=Schizosaccharomyces pombe (strain 972 / ATCC 24843) OX=284812 GN=plb1 PE=2 SV=2	9 2 0 0 0	1		0	0	100	100	100	0	0	0	102888000	119983000
cwq_mix2-3_726.3607.3607.3.0.dta	cwq_mix2-3_726.3607.3607.3	cwq_mix2-3_726	3607	3	1342.49	LISSNK		5	>sp|O94694|YG1A_SCHPO UPF0620 protein C83.10 OS=Schizosaccharomyces pombe (strain 972 / ATCC 24843) OX=284812 GN=SPBC83.10 PE=3 SV=1	9 2 0 0 0	1		0	0	100	100	100	0	0	0	12297100	13355500
cwq_mix2-3_726.3625.3625.2.0.dta	cwq_mix2-3_726.3625.3625.2	cwq_mix2-3_726	3625	2	1347.19	LISSNK		5	>sp|O94694|YG1A_SCHPO UPF0620 protein C83.10 OS=Schizosaccharomyces pombe (strain 972 / ATCC 24843) OX=284812 GN=SPBC83.10 PE=3 SV=1	8 2 0 0 0	1		0	0	100	100	100	0	0	0	51198000	46237900
cwq_mix2-3_726.3633.3633.2.0.dta	cwq_mix2-3_726.3633.3633.2	cwq_mix2-3_726	3633	2	1349.58	LISSNK		5	>sp|O94694|YG1A_SCHPO UPF0620 protein C83.10 OS=Schizosaccharomyces pombe (strain 972 / ATCC 24843) OX=284812 GN=SPBC83.10 PE=3 SV=1	9 2 0 0 0	1		0	0	100	100	100	0	0	0	211936000	188646000
cwq_mix2-3_726.3639.3639.3.0.dta	cwq_mix2-3_726.3639.3639.3	cwq_mix2-3_726	3639	3	1351.23	SNATKPQCPK	8,Carbamidomethyl[C];	2	>sp|O14103|ROT1_SCHPO Protein rot1 OS=Schizosaccharomyces pombe (strain 972 / ATCC 24843) OX=284812 GN=rot1 PE=3 SV=1	10 2 0 0 0	1		0	0	100	100	100	0	0	0	19025100	23447300
cwq_mix2-3_726.3647.3647.2.0.dta	cwq_mix2-3_726.3647.3647.2	cwq_mix2-3_726	3647	2	1353.35	NTTVAER		1	>sp|O13704|YEU5_SCHPO Thioredoxin domain-containing protein C13F5.05, mitochondrial OS=Schizosaccharomyces pombe (strain 972 / ATCC 24843) OX=284812 GN=SPAC13F5.05 PE=4 SV=2	9 2 0 0 0	1		0	0	100	100	100	0	0	0	36483700	34173200
cwq_mix2-3_726.3668.3668.2.0.dta	cwq_mix2-3_726.3668.3668.2	cwq_mix2-3_726	3668	2	1358.98	LISSNK		5	>sp|O94694|YG1A_SCHPO UPF0620 protein C83.10 OS=Schizosaccharomyces pombe (strain 972 / ATCC 24843) OX=284812 GN=SPBC83.10 PE=3 SV=1	10 2 0 0 0	1		0	0	100	100	100	0	0	0	36372500	32201600
cwq_mix2-3_726.3689.3689.2.0.dta	cwq_mix2-3_726.3689.3689.2	cwq_mix2-3_726	3689	2	1364.59	QNITR		2	>sp|Q10061|LHS1_SCHPO Heat shock protein 70 homolog lhs1 OS=Schizosaccharomyces pombe (strain 972 / ATCC 24843) OX=284812 GN=SPAC1F5.06 PE=3 SV=1	8 2 0 0 0	1		0	0	100	100	100	0	0	0	15465000	12251400
cwq_mix2-3_726.3691.3691.3.0.dta	cwq_mix2-3_726.3691.3691.3	cwq_mix2-3_726	3691	3	1365.14	SNATKPQCPK	8,Carbamidomethyl[C];	2	>sp|O14103|ROT1_SCHPO Protein rot1 OS=Schizosaccharomyces pombe (strain 972 / ATCC 24843) OX=284812 GN=rot1 PE=3 SV=1	9 2 0 0 0	1		0	0	100	100	100	0	0	0	28242400	33418300
cwq_mix2-3_726.3698.3698.2.0.dta	cwq_mix2-3_726.3698.3698.2	cwq_mix2-3_726	3698	2	1366.94	LISSNK		5	>sp|O94694|YG1A_SCHPO UPF0620 protein C83.10 OS=Schizosaccharomyces pombe (strain 972 / ATCC 24843) OX=284812 GN=SPBC83.10 PE=3 SV=1	9 2 0 0 0	1		0	0	100	100	100	0	0	0	211936000	188646000
cwq_mix2-3_726.3711.3711.3.0.dta	cwq_mix2-3_726.3711.3711.3	cwq_mix2-3_726	3711	3	1370.48	SNATKPQCPK	8,Carbamidomethyl[C];	2	>sp|O14103|ROT1_SCHPO Protein rot1 OS=Schizosaccharomyces pombe (strain 972 / ATCC 24843) OX=284812 GN=rot1 PE=3 SV=1	10 2 0 0 0	1		0	0	100	100	100	0	0	0	19025100	23447300
cwq_mix2-3_726.3773.3773.2.0.dta	cwq_mix2-3_726.3773.3773.2	cwq_mix2-3_726	3773	2	1387.51	LISSNK		5	>sp|O94694|YG1A_SCHPO UPF0620 protein C83.10 OS=Schizosaccharomyces pombe (strain 972 / ATCC 24843) OX=284812 GN=SPBC83.10 PE=3 SV=1	9 2 0 0 0	1		0	0	100	100	100	0	0	0	1774800	290707
cwq_mix2-3_726.3780.3780.3.0.dta	cwq_mix2-3_726.3780.3780.3	cwq_mix2-3_726	3780	3	1389.47	SNATKPQCPK	8,Carbamidomethyl[C];	2	>sp|O14103|ROT1_SCHPO Protein rot1 OS=Schizosaccharomyces pombe (strain 972 / ATCC 24843) OX=284812 GN=rot1 PE=3 SV=1	9 2 0 0 0	1		0	0	100	100	100	0	0	0	17560800	14555700
cwq_mix2-3_726.3782.3782.3.0.dta	cwq_mix2-3_726.3782.3782.3	cwq_mix2-3_726	3782	3	1390.03	SNATKPQCPK	8,Carbamidomethyl[C];	2	>sp|O14103|ROT1_SCHPO Protein rot1 OS=Schizosaccharomyces pombe (strain 972 / ATCC 24843) OX=284812 GN=rot1 PE=3 SV=1	10 2 0 0 0	1		0	0	100	100	100	0	0	0	11050400	10889500
cwq_mix2-3_726.3797.3797.2.0.dta	cwq_mix2-3_726.3797.3797.2	cwq_mix2-3_726	3797	2	1394.03	QNITR		2	>sp|Q10061|LHS1_SCHPO Heat shock protein 70 homolog lhs1 OS=Schizosaccharomyces pombe (strain 972 / ATCC 24843) OX=284812 GN=SPAC1F5.06 PE=3 SV=1	9 2 0 0 0	1		0	0	100	100	100	0	0	0	11835600	7896130
cwq_mix2-3_726.3858.3858.3.0.dta	cwq_mix2-3_726.3858.3858.3	cwq_mix2-3_726	3858	3	1410.85	SNATKPQCPK	8,Carbamidomethyl[C];	2	>sp|O14103|ROT1_SCHPO Protein rot1 OS=Schizosaccharomyces pombe (strain 972 / ATCC 24843) OX=284812 GN=rot1 PE=3 SV=1	9 2 0 0 0	1		0	0	100	100	100	0	0	0	17560800	14555700
cwq_mix2-3_726.3876.3876.3.0.dta	cwq_mix2-3_726.3876.3876.3	cwq_mix2-3_726	3876	3	1415.68	SNATKPQCPK	8,Carbamidomethyl[C];	2	>sp|O14103|ROT1_SCHPO Protein rot1 OS=Schizosaccharomyces pombe (strain 972 / ATCC 24843) OX=284812 GN=rot1 PE=3 SV=1	10 2 0 0 0	1		0	0	100	100	100	0	0	0	11050400	10889500
cwq_mix2-3_726.3917.3917.2.0.dta	cwq_mix2-3_726.3917.3917.2	cwq_mix2-3_726	3917	2	1426.69	NASCYR	4,Carbamidomethyl[C];	1	>sp|O59866|OSTB_SCHPO Dolichyl-diphosphooligosaccharide--protein glycosyltransferase subunit wbp1 OS=Schizosaccharomyces pombe (strain 972 / ATCC 24843) OX=284812 GN=wbp1 PE=2 SV=2	8 2 0 0 0	1		0	0	100	100	100	0	0	0	202675000	170232000
cwq_mix2-3_726.3945.3945.3.0.dta	cwq_mix2-3_726.3945.3945.3	cwq_mix2-3_726	3945	3	1434.34	NTTAGNHTVTR		6	>sp|P78854|PLB1_SCHPO Lysophospholipase 1 OS=Schizosaccharomyces pombe (strain 972 / ATCC 24843) OX=284812 GN=plb1 PE=2 SV=2	10 2 0 0 0	1		0	0	100	100	100	0	0	0	26539600	40855300
cwq_mix2-3_726.3953.3953.3.0.dta	cwq_mix2-3_726.3953.3953.3	cwq_mix2-3_726	3953	3	1436.46	NASCYR	4,Carbamidomethyl[C];	1	>sp|O59866|OSTB_SCHPO Dolichyl-diphosphooligosaccharide--protein glycosyltransferase subunit wbp1 OS=Schizosaccharomyces pombe (strain 972 / ATCC 24843) OX=284812 GN=wbp1 PE=2 SV=2	9 2 0 0 0	1		0	0	100	100	100	0	0	0	59380000	53920600
cwq_mix2-3_726.3975.3975.2.0.dta	cwq_mix2-3_726.3975.3975.2	cwq_mix2-3_726	3975	2	1442.37	NTTVAER		1	>sp|O13704|YEU5_SCHPO Thioredoxin domain-containing protein C13F5.05, mitochondrial OS=Schizosaccharomyces pombe (strain 972 / ATCC 24843) OX=284812 GN=SPAC13F5.05 PE=4 SV=2	8 2 0 0 0	1		0	0	100	100	100	0	0	0	27257900	22455400
cwq_mix2-3_726.3993.3993.2.0.dta	cwq_mix2-3_726.3993.3993.2	cwq_mix2-3_726	3993	2	1447.13	NASCYR	4,Carbamidomethyl[C];	1	>sp|O59866|OSTB_SCHPO Dolichyl-diphosphooligosaccharide--protein glycosyltransferase subunit wbp1 OS=Schizosaccharomyces pombe (strain 972 / ATCC 24843) OX=284812 GN=wbp1 PE=2 SV=2	9 2 0 0 0	1		0	0	100	100	100	0	0	0	551865000	495156000
cwq_mix2-3_726.4004.4004.2.0.dta	cwq_mix2-3_726.4004.4004.2	cwq_mix2-3_726	4004	2	1450.09	NASCYR	4,Carbamidomethyl[C];	1	>sp|O59866|OSTB_SCHPO Dolichyl-diphosphooligosaccharide--protein glycosyltransferase subunit wbp1 OS=Schizosaccharomyces pombe (strain 972 / ATCC 24843) OX=284812 GN=wbp1 PE=2 SV=2	8 2 0 0 0	1		0	0	100	100	100	0	0	0	202675000	170232000
cwq_mix2-3_726.4018.4018.3.0.dta	cwq_mix2-3_726.4018.4018.3	cwq_mix2-3_726	4018	3	1454.21	NTTAGNHTVTR		6	>sp|P78854|PLB1_SCHPO Lysophospholipase 1 OS=Schizosaccharomyces pombe (strain 972 / ATCC 24843) OX=284812 GN=plb1 PE=2 SV=2	10 2 0 0 0	1		0	0	100	100	100	0	0	0	26539600	40855300
cwq_mix2-3_726.4058.4058.2.0.dta	cwq_mix2-3_726.4058.4058.2	cwq_mix2-3_726	4058	2	1464.92	NASCYR	4,Carbamidomethyl[C];	1	>sp|O59866|OSTB_SCHPO Dolichyl-diphosphooligosaccharide--protein glycosyltransferase subunit wbp1 OS=Schizosaccharomyces pombe (strain 972 / ATCC 24843) OX=284812 GN=wbp1 PE=2 SV=2	9 2 0 0 0	1		0	0	100	100	100	0	0	0	551865000	495156000
cwq_mix2-3_726.4092.4092.3.0.dta	cwq_mix2-3_726.4092.4092.3	cwq_mix2-3_726	4092	3	1474.11	NTTAGNHTVTR		6	>sp|P78854|PLB1_SCHPO Lysophospholipase 1 OS=Schizosaccharomyces pombe (strain 972 / ATCC 24843) OX=284812 GN=plb1 PE=2 SV=2	10 2 0 0 0	1		0	0	100	100	100	0	0	0	35849400	39593700
cwq_mix2-3_726.4285.4285.2.0.dta	cwq_mix2-3_726.4285.4285.2	cwq_mix2-3_726	4285	2	1526.81	NASCYR	4,Carbamidomethyl[C];	1	>sp|O59866|OSTB_SCHPO Dolichyl-diphosphooligosaccharide--protein glycosyltransferase subunit wbp1 OS=Schizosaccharomyces pombe (strain 972 / ATCC 24843) OX=284812 GN=wbp1 PE=2 SV=2	10 2 0 0 0	1		0	0	100	100	100	0	0	0	3880360	3832770
cwq_mix2-3_726.4328.4328.3.0.dta	cwq_mix2-3_726.4328.4328.3	cwq_mix2-3_726	4328	3	1538.35	MFKNGSFWR		4	>sp|Q6NV83|SR140_MOUSE U2 snRNP-associated SURP motif-containing protein OS=Mus musculus OX=10090 GN=U2surp PE=1 SV=3	9 2 0 0 0	1		0	0	100	100	100	0	0	0	241529000	0
cwq_mix2-3_726.4390.4390.2.0.dta	cwq_mix2-3_726.4390.4390.2	cwq_mix2-3_726	4390	2	1555.3	LSNGTEACK	8,Carbamidomethyl[C];	3	>sp|O94702|ERMP1_SCHPO Putative endoplasmic reticulum metallopeptidase 1 OS=Schizosaccharomyces pombe (strain 972 / ATCC 24843) OX=284812 GN=erm1 PE=3 SV=1	8 2 0 0 0	1		0	0	100	100	100	0	0	0	14341200	12498100
cwq_mix2-3_726.4394.4394.3.0.dta	cwq_mix2-3_726.4394.4394.3	cwq_mix2-3_726	4394	3	1556.49	MFKNGSFWR		4	>sp|Q6NV83|SR140_MOUSE U2 snRNP-associated SURP motif-containing protein OS=Mus musculus OX=10090 GN=U2surp PE=1 SV=3	9 2 0 0 0	1		0	0	100	100	100	0	0	0	163096000	31552.9
cwq_mix2-3_726.4509.4509.2.0.dta	cwq_mix2-3_726.4509.4509.2	cwq_mix2-3_726	4509	2	1587.55	NNISNER		2	>sp|Q9US04|GGT1_SCHPO Glutathione hydrolase proenzyme 1 OS=Schizosaccharomyces pombe (strain 972 / ATCC 24843) OX=284812 GN=ggt1 PE=2 SV=1	9 2 0 0 0	1		0	0	100	100	100	0	0	0	5902930	2597810
cwq_mix2-3_726.4527.4527.2.0.dta	cwq_mix2-3_726.4527.4527.2	cwq_mix2-3_726	4527	2	1592.4	NNISNER		2	>sp|Q9US04|GGT1_SCHPO Glutathione hydrolase proenzyme 1 OS=Schizosaccharomyces pombe (strain 972 / ATCC 24843) OX=284812 GN=ggt1 PE=2 SV=1	8 2 0 0 0	1		0	0	100	100	100	0	0	0	12547000	9401310
cwq_mix2-3_726.4606.4606.2.0.dta	cwq_mix2-3_726.4606.4606.2	cwq_mix2-3_726	4606	2	1614.04	NNISNER		2	>sp|Q9US04|GGT1_SCHPO Glutathione hydrolase proenzyme 1 OS=Schizosaccharomyces pombe (strain 972 / ATCC 24843) OX=284812 GN=ggt1 PE=2 SV=1	8 2 0 0 0	1		0	0	100	100	100	0	0	0	12547000	9401310
cwq_mix2-3_726.4751.4751.3.0.dta	cwq_mix2-3_726.4751.4751.3	cwq_mix2-3_726	4751	3	1652.8	NFNDSSTK		3	>sp|P78854|PLB1_SCHPO Lysophospholipase 1 OS=Schizosaccharomyces pombe (strain 972 / ATCC 24843) OX=284812 GN=plb1 PE=2 SV=2	12 2 0 0 0	1		0	0	100	100	100	0	0	0	33331600	38607700
cwq_mix2-3_726.4766.4766.2.0.dta	cwq_mix2-3_726.4766.4766.2	cwq_mix2-3_726	4766	2	1656.62	NFNDSSTK		3	>sp|P78854|PLB1_SCHPO Lysophospholipase 1 OS=Schizosaccharomyces pombe (strain 972 / ATCC 24843) OX=284812 GN=plb1 PE=2 SV=2	12 2 0 0 0	1		0	0	100	100	100	0	0	0	7401710	6510570
cwq_mix2-3_726.4981.4981.2.0.dta	cwq_mix2-3_726.4981.4981.2	cwq_mix2-3_726	4981	2	1711.39	NFNDSSTK		3	>sp|P78854|PLB1_SCHPO Lysophospholipase 1 OS=Schizosaccharomyces pombe (strain 972 / ATCC 24843) OX=284812 GN=plb1 PE=2 SV=2	9 2 0 0 0	1		0	0	100	100	100	0	0	0	16227900	11712300
cwq_mix2-3_726.4996.4996.2.0.dta	cwq_mix2-3_726.4996.4996.2	cwq_mix2-3_726	4996	2	1715.48	NFNDSSTK		3	>sp|P78854|PLB1_SCHPO Lysophospholipase 1 OS=Schizosaccharomyces pombe (strain 972 / ATCC 24843) OX=284812 GN=plb1 PE=2 SV=2	10 2 0 0 0	1		0	0	100	100	100	0	0	0	4445990	3674330
cwq_mix2-3_726.5052.5052.2.0.dta	cwq_mix2-3_726.5052.5052.2	cwq_mix2-3_726	5052	2	1730.6	NFNDSSTK		3	>sp|P78854|PLB1_SCHPO Lysophospholipase 1 OS=Schizosaccharomyces pombe (strain 972 / ATCC 24843) OX=284812 GN=plb1 PE=2 SV=2	9 2 0 0 0	1		0	0	100	100	100	0	0	0	16433500	12123700
cwq_mix2-3_726.5072.5072.2.0.dta	cwq_mix2-3_726.5072.5072.2	cwq_mix2-3_726	5072	2	1735.98	NFNDSSTK		3	>sp|P78854|PLB1_SCHPO Lysophospholipase 1 OS=Schizosaccharomyces pombe (strain 972 / ATCC 24843) OX=284812 GN=plb1 PE=2 SV=2	10 2 0 0 0	1		0	0	100	100	100	0	0	0	4445990	3674330
cwq_mix2-3_726.5558.5558.3.0.dta	cwq_mix2-3_726.5558.5558.3	cwq_mix2-3_726	5558	3	1867.03	LGNNLTR		4	>sp|Q9C0Y4|AGLU_SCHPO Alpha-glucosidase OS=Schizosaccharomyces pombe (strain 972 / ATCC 24843) OX=284812 GN=agl1 PE=1 SV=2	9 2 0 0 0	1		0	0	100	100	100	0	0	0	81111800	62260300
cwq_mix2-3_726.5592.5592.2.0.dta	cwq_mix2-3_726.5592.5592.2	cwq_mix2-3_726	5592	2	1876.43	NFNDSSTK		3	>sp|P78854|PLB1_SCHPO Lysophospholipase 1 OS=Schizosaccharomyces pombe (strain 972 / ATCC 24843) OX=284812 GN=plb1 PE=2 SV=2	9 2 0 0 0	1		0	0	100	100	100	0	0	0	2047420	1222200
cwq_mix2-3_726.5666.5666.2.0.dta	cwq_mix2-3_726.5666.5666.2	cwq_mix2-3_726	5666	2	1896.35	NFNDSSTK		3	>sp|P78854|PLB1_SCHPO Lysophospholipase 1 OS=Schizosaccharomyces pombe (strain 972 / ATCC 24843) OX=284812 GN=plb1 PE=2 SV=2	5 2 0 0 0	1		0	0	100	100	100	0	0	0	12287700	4498890
cwq_mix2-3_726.5702.5702.2.0.dta	cwq_mix2-3_726.5702.5702.2	cwq_mix2-3_726	5702	2	1906.07	NFNDSSTK		3	>sp|P78854|PLB1_SCHPO Lysophospholipase 1 OS=Schizosaccharomyces pombe (strain 972 / ATCC 24843) OX=284812 GN=plb1 PE=2 SV=2	10 2 0 0 0	1		0	0	100	100	100	0	0	0	2019940	370886
cwq_mix2-3_726.5729.5729.3.0.dta	cwq_mix2-3_726.5729.5729.3	cwq_mix2-3_726	5729	3	1913.32	NFNDSSTK		3	>sp|P78854|PLB1_SCHPO Lysophospholipase 1 OS=Schizosaccharomyces pombe (strain 972 / ATCC 24843) OX=284812 GN=plb1 PE=2 SV=2	6 2 0 0 0	1		0	0	100	100	100	0	0	0	439192	150053
cwq_mix2-3_726.5795.5795.2.0.dta	cwq_mix2-3_726.5795.5795.2	cwq_mix2-3_726	5795	2	1931.41	NFNDSSTK		3	>sp|P78854|PLB1_SCHPO Lysophospholipase 1 OS=Schizosaccharomyces pombe (strain 972 / ATCC 24843) OX=284812 GN=plb1 PE=2 SV=2	6 2 0 0 0	1		0	0	100	100	100	0	0	0	65643100	12714300
cwq_mix2-3_726.6390.6390.3.0.dta	cwq_mix2-3_726.6390.6390.3	cwq_mix2-3_726	6390	3	2092.57	INHTTIER		2	>sp|Q9UT11|YLW3_SCHPO Uncharacterized zinc transporter P8A3.03 OS=Schizosaccharomyces pombe (strain 972 / ATCC 24843) OX=284812 GN=SPAP8A3.03 PE=3 SV=1	10 2 0 0 0	1		0	0	100	100	100	0	0	0	18594300	17788800
cwq_mix2-3_726.6455.6455.3.0.dta	cwq_mix2-3_726.6455.6455.3	cwq_mix2-3_726	6455	3	2110.01	INHTTIER		2	>sp|Q9UT11|YLW3_SCHPO Uncharacterized zinc transporter P8A3.03 OS=Schizosaccharomyces pombe (strain 972 / ATCC 24843) OX=284812 GN=SPAP8A3.03 PE=3 SV=1	10 2 0 0 0	1		0	0	100	100	100	0	0	0	18594300	17788800
cwq_mix2-3_726.6481.6481.3.0.dta	cwq_mix2-3_726.6481.6481.3	cwq_mix2-3_726	6481	3	2116.99	INHTTIER		2	>sp|Q9UT11|YLW3_SCHPO Uncharacterized zinc transporter P8A3.03 OS=Schizosaccharomyces pombe (strain 972 / ATCC 24843) OX=284812 GN=SPAP8A3.03 PE=3 SV=1	9 2 0 0 0	1		0	0	100	100	100	0	0	0	133779000	159093000
cwq_mix2-3_726.6548.6548.3.0.dta	cwq_mix2-3_726.6548.6548.3	cwq_mix2-3_726	6548	3	2135.26	INHTTIER		2	>sp|Q9UT11|YLW3_SCHPO Uncharacterized zinc transporter P8A3.03 OS=Schizosaccharomyces pombe (strain 972 / ATCC 24843) OX=284812 GN=SPAP8A3.03 PE=3 SV=1	9 2 0 0 0	1		0	0	100	100	100	0	0	0	127032000	159093000
cwq_mix2-3_726.6615.6615.2.0.dta	cwq_mix2-3_726.6615.6615.2	cwq_mix2-3_726	6615	2	2153.39	INHTTIER		2	>sp|Q9UT11|YLW3_SCHPO Uncharacterized zinc transporter P8A3.03 OS=Schizosaccharomyces pombe (strain 972 / ATCC 24843) OX=284812 GN=SPAP8A3.03 PE=3 SV=1	9 2 0 0 0	1		0	0	100	100	100	0	0	0	3062570	3022710
cwq_mix2-3_726.6617.6617.3.0.dta	cwq_mix2-3_726.6617.6617.3	cwq_mix2-3_726	6617	3	2153.81	INHTTIER		2	>sp|Q9UT11|YLW3_SCHPO Uncharacterized zinc transporter P8A3.03 OS=Schizosaccharomyces pombe (strain 972 / ATCC 24843) OX=284812 GN=SPAP8A3.03 PE=3 SV=1	9 2 0 0 0	1		0	0	100	100	100	0	0	0	127032000	159093000
cwq_mix2-3_726.6628.6628.3.0.dta	cwq_mix2-3_726.6628.6628.3	cwq_mix2-3_726	6628	3	2156.77	INHTTIER		2	>sp|Q9UT11|YLW3_SCHPO Uncharacterized zinc transporter P8A3.03 OS=Schizosaccharomyces pombe (strain 972 / ATCC 24843) OX=284812 GN=SPAP8A3.03 PE=3 SV=1	8 2 0 0 0	1		0	0	100	100	100	0	0	0	1131590000	1197140000
cwq_mix2-3_726.6657.6657.2.0.dta	cwq_mix2-3_726.6657.6657.2	cwq_mix2-3_726	6657	2	2164.45	INHTTIER		2	>sp|Q9UT11|YLW3_SCHPO Uncharacterized zinc transporter P8A3.03 OS=Schizosaccharomyces pombe (strain 972 / ATCC 24843) OX=284812 GN=SPAP8A3.03 PE=3 SV=1	8 2 0 0 0	1		0	0	100	100	100	0	0	0	76931700	67837900
cwq_mix2-3_726.6661.6661.5.0.dta	cwq_mix2-3_726.6661.6661.5	cwq_mix2-3_726	6661	5	2165.56	INHTTIER		2	>sp|Q9UT11|YLW3_SCHPO Uncharacterized zinc transporter P8A3.03 OS=Schizosaccharomyces pombe (strain 972 / ATCC 24843) OX=284812 GN=SPAP8A3.03 PE=3 SV=1	8 2 0 0 0	1		0	0	100	100	100	0	0	0	0	0
cwq_mix2-3_726.6687.6687.3.0.dta	cwq_mix2-3_726.6687.6687.3	cwq_mix2-3_726	6687	3	2172.19	INHTTIER		2	>sp|Q9UT11|YLW3_SCHPO Uncharacterized zinc transporter P8A3.03 OS=Schizosaccharomyces pombe (strain 972 / ATCC 24843) OX=284812 GN=SPAP8A3.03 PE=3 SV=1	9 2 0 0 0	1		0	0	100	100	100	0	0	0	49048100	44347200
cwq_mix2-3_726.6708.6708.3.0.dta	cwq_mix2-3_726.6708.6708.3	cwq_mix2-3_726	6708	3	2177.51	INHTTIER		2	>sp|Q9UT11|YLW3_SCHPO Uncharacterized zinc transporter P8A3.03 OS=Schizosaccharomyces pombe (strain 972 / ATCC 24843) OX=284812 GN=SPAP8A3.03 PE=3 SV=1	8 2 0 0 0	1		0	0	100	100	100	0	0	0	1102180000	1133960000
cwq_mix2-3_726.6735.6735.2.0.dta	cwq_mix2-3_726.6735.6735.2	cwq_mix2-3_726	6735	2	2184.44	INHTTIER		2	>sp|Q9UT11|YLW3_SCHPO Uncharacterized zinc transporter P8A3.03 OS=Schizosaccharomyces pombe (strain 972 / ATCC 24843) OX=284812 GN=SPAP8A3.03 PE=3 SV=1	8 2 0 0 0	1		0	0	100	100	100	0	0	0	76931700	67837900
cwq_mix2-3_726.6781.6781.3.0.dta	cwq_mix2-3_726.6781.6781.3	cwq_mix2-3_726	6781	3	2195.87	INHTTIER		2	>sp|Q9UT11|YLW3_SCHPO Uncharacterized zinc transporter P8A3.03 OS=Schizosaccharomyces pombe (strain 972 / ATCC 24843) OX=284812 GN=SPAP8A3.03 PE=3 SV=1	8 2 0 0 0	1		0	0	100	100	100	0	0	0	1172170000	1168080000
cwq_mix2-3_726.6799.6799.3.0.dta	cwq_mix2-3_726.6799.6799.3	cwq_mix2-3_726	6799	3	2200.76	INHTTIER		2	>sp|Q9UT11|YLW3_SCHPO Uncharacterized zinc transporter P8A3.03 OS=Schizosaccharomyces pombe (strain 972 / ATCC 24843) OX=284812 GN=SPAP8A3.03 PE=3 SV=1	9 2 0 0 0	1		0	0	100	100	100	0	0	0	4123920	2912680
cwq_mix2-3_726.6807.6807.2.0.dta	cwq_mix2-3_726.6807.6807.2	cwq_mix2-3_726	6807	2	2202.83	INHTTIER		2	>sp|Q9UT11|YLW3_SCHPO Uncharacterized zinc transporter P8A3.03 OS=Schizosaccharomyces pombe (strain 972 / ATCC 24843) OX=284812 GN=SPAP8A3.03 PE=3 SV=1	8 2 0 0 0	1		0	0	100	100	100	0	0	0	4450880	1632540
cwq_mix2-3_726.6854.6854.3.0.dta	cwq_mix2-3_726.6854.6854.3	cwq_mix2-3_726	6854	3	2214.88	INHTTIER		2	>sp|Q9UT11|YLW3_SCHPO Uncharacterized zinc transporter P8A3.03 OS=Schizosaccharomyces pombe (strain 972 / ATCC 24843) OX=284812 GN=SPAP8A3.03 PE=3 SV=1	8 2 0 0 0	1		0	0	100	100	100	0	0	0	6107940	12500200
cwq_mix2-3_726.6914.6914.3.0.dta	cwq_mix2-3_726.6914.6914.3	cwq_mix2-3_726	6914	3	2230.75	INHTTIER		2	>sp|Q9UT11|YLW3_SCHPO Uncharacterized zinc transporter P8A3.03 OS=Schizosaccharomyces pombe (strain 972 / ATCC 24843) OX=284812 GN=SPAP8A3.03 PE=3 SV=1	8 2 0 0 0	1		0	0	100	100	100	0	0	0	20885700	15345900
cwq_mix2-3_726.6927.6927.2.0.dta	cwq_mix2-3_726.6927.6927.2	cwq_mix2-3_726	6927	2	2234.36	FNCTTR	3,Carbamidomethyl[C];	2	>sp|P87167|BUT2_SCHPO Uba3-binding protein but2 OS=Schizosaccharomyces pombe (strain 972 / ATCC 24843) OX=284812 GN=but2 PE=1 SV=1	12 2 0 0 0	1		0	0	100	100	100	0	0	0	5371550	5453120
cwq_mix2-3_726.6950.6950.3.0.dta	cwq_mix2-3_726.6950.6950.3	cwq_mix2-3_726	6950	3	2240.51	FNCTTR	3,Carbamidomethyl[C];	2	>sp|P87167|BUT2_SCHPO Uba3-binding protein but2 OS=Schizosaccharomyces pombe (strain 972 / ATCC 24843) OX=284812 GN=but2 PE=1 SV=1	12 2 0 0 0	1		0	0	100	100	100	0	0	0	48065000	52628900
cwq_mix2-3_726.6959.6959.3.0.dta	cwq_mix2-3_726.6959.6959.3	cwq_mix2-3_726	6959	3	2243.04	INHTTIER		2	>sp|Q9UT11|YLW3_SCHPO Uncharacterized zinc transporter P8A3.03 OS=Schizosaccharomyces pombe (strain 972 / ATCC 24843) OX=284812 GN=SPAP8A3.03 PE=3 SV=1	7 2 0 0 0	1		0	0	100	100	100	0	0	0	213514000	188786000
cwq_mix2-3_726.6997.6997.3.0.dta	cwq_mix2-3_726.6997.6997.3	cwq_mix2-3_726	6997	3	2252.77	INHTTIER		2	>sp|Q9UT11|YLW3_SCHPO Uncharacterized zinc transporter P8A3.03 OS=Schizosaccharomyces pombe (strain 972 / ATCC 24843) OX=284812 GN=SPAP8A3.03 PE=3 SV=1	8 2 0 0 0	1		0	0	100	100	100	0	0	0	5318710	3635860
cwq_mix2-3_726.7009.7009.2.0.dta	cwq_mix2-3_726.7009.7009.2	cwq_mix2-3_726	7009	2	2255.85	FNCTTR	3,Carbamidomethyl[C];	2	>sp|P87167|BUT2_SCHPO Uba3-binding protein but2 OS=Schizosaccharomyces pombe (strain 972 / ATCC 24843) OX=284812 GN=but2 PE=1 SV=1	12 2 0 0 0	1		0	0	100	100	100	0	0	0	12301300	9890130
cwq_mix2-3_726.7014.7014.2.0.dta	cwq_mix2-3_726.7014.7014.2	cwq_mix2-3_726	7014	2	2257.24	NMVNTTR		4	>sp|Q9HGN7|SEC63_SCHPO Translocation protein sec63 OS=Schizosaccharomyces pombe (strain 972 / ATCC 24843) OX=284812 GN=sec63 PE=1 SV=1	9 2 0 0 0	1		0	0	100	100	100	0	0	0	11071600	10842800
cwq_mix2-3_726.7018.7018.3.0.dta	cwq_mix2-3_726.7018.7018.3	cwq_mix2-3_726	7018	3	2258.06	FNCTTR	3,Carbamidomethyl[C];	2	>sp|P87167|BUT2_SCHPO Uba3-binding protein but2 OS=Schizosaccharomyces pombe (strain 972 / ATCC 24843) OX=284812 GN=but2 PE=1 SV=1	12 2 0 0 0	1		0	0	100	100	100	0	0	0	34729900	35709000
cwq_mix2-3_726.7040.7040.3.0.dta	cwq_mix2-3_726.7040.7040.3	cwq_mix2-3_726	7040	3	2264	INHTTIER		2	>sp|Q9UT11|YLW3_SCHPO Uncharacterized zinc transporter P8A3.03 OS=Schizosaccharomyces pombe (strain 972 / ATCC 24843) OX=284812 GN=SPAP8A3.03 PE=3 SV=1	7 2 0 0 0	1		0	0	100	100	100	0	0	0	213514000	188786000
cwq_mix2-3_726.7055.7055.2.0.dta	cwq_mix2-3_726.7055.7055.2	cwq_mix2-3_726	7055	2	2268.1	NMVNTTR		4	>sp|Q9HGN7|SEC63_SCHPO Translocation protein sec63 OS=Schizosaccharomyces pombe (strain 972 / ATCC 24843) OX=284812 GN=sec63 PE=1 SV=1	8 2 0 0 0	1		0	0	100	100	100	0	0	0	8600620	9682980
cwq_mix2-3_726.7085.7085.2.0.dta	cwq_mix2-3_726.7085.7085.2	cwq_mix2-3_726	7085	2	2276.1	NMVNTTR		4	>sp|Q9HGN7|SEC63_SCHPO Translocation protein sec63 OS=Schizosaccharomyces pombe (strain 972 / ATCC 24843) OX=284812 GN=sec63 PE=1 SV=1	9 2 0 0 0	1		0	0	100	100	100	0	0	0	12515000	11429800
cwq_mix2-3_726.7122.7122.2.0.dta	cwq_mix2-3_726.7122.7122.2	cwq_mix2-3_726	7122	2	2286.26	NMVNTTR		4	>sp|Q9HGN7|SEC63_SCHPO Translocation protein sec63 OS=Schizosaccharomyces pombe (strain 972 / ATCC 24843) OX=284812 GN=sec63 PE=1 SV=1	8 2 0 0 0	1		0	0	100	100	100	0	0	0	41231100	30772800
cwq_mix2-3_726.7188.7188.2.0.dta	cwq_mix2-3_726.7188.7188.2	cwq_mix2-3_726	7188	2	2304.08	NMVNTTR		4	>sp|Q9HGN7|SEC63_SCHPO Translocation protein sec63 OS=Schizosaccharomyces pombe (strain 972 / ATCC 24843) OX=284812 GN=sec63 PE=1 SV=1	8 2 0 0 0	1		0	0	100	100	100	0	0	0	41231100	30772800
cwq_mix2-3_726.7374.7374.2.0.dta	cwq_mix2-3_726.7374.7374.2	cwq_mix2-3_726	7374	2	2354.48	NMVNTTR		4	>sp|Q9HGN7|SEC63_SCHPO Translocation protein sec63 OS=Schizosaccharomyces pombe (strain 972 / ATCC 24843) OX=284812 GN=sec63 PE=1 SV=1	8 2 0 0 0	1		0	0	100	100	100	0	0	0	21329000	20758300
cwq_mix2-3_726.7387.7387.2.0.dta	cwq_mix2-3_726.7387.7387.2	cwq_mix2-3_726	7387	2	2358.02	NMVNTTR		4	>sp|Q9HGN7|SEC63_SCHPO Translocation protein sec63 OS=Schizosaccharomyces pombe (strain 972 / ATCC 24843) OX=284812 GN=sec63 PE=1 SV=1	7 2 0 0 0	1		0	0	100	100	100	0	0	0	92349200	81049200
cwq_mix2-3_726.7461.7461.2.0.dta	cwq_mix2-3_726.7461.7461.2	cwq_mix2-3_726	7461	2	2377.89	NMVNTTR		4	>sp|Q9HGN7|SEC63_SCHPO Translocation protein sec63 OS=Schizosaccharomyces pombe (strain 972 / ATCC 24843) OX=284812 GN=sec63 PE=1 SV=1	7 2 0 0 0	1		0	0	100	100	100	0	0	0	92349200	81049200
cwq_mix2-3_726.8035.8035.3.0.dta	cwq_mix2-3_726.8035.8035.3	cwq_mix2-3_726	8035	3	2533.21	FIQDAQNSSK		7	>sp|O13704|YEU5_SCHPO Thioredoxin domain-containing protein C13F5.05, mitochondrial OS=Schizosaccharomyces pombe (strain 972 / ATCC 24843) OX=284812 GN=SPAC13F5.05 PE=4 SV=2	10 2 0 0 0	1		0	0	100	100	100	0	0	0	3165600	26418800
cwq_mix2-3_726.8108.8108.2.0.dta	cwq_mix2-3_726.8108.8108.2	cwq_mix2-3_726	8108	2	2552.09	FIQDAQNSSK		7	>sp|O13704|YEU5_SCHPO Thioredoxin domain-containing protein C13F5.05, mitochondrial OS=Schizosaccharomyces pombe (strain 972 / ATCC 24843) OX=284812 GN=SPAC13F5.05 PE=4 SV=2	9 2 0 0 0	1		0	0	100	100	100	0	0	0	17473800	11620800
cwq_mix2-3_726.8163.8163.3.0.dta	cwq_mix2-3_726.8163.8163.3	cwq_mix2-3_726	8163	3	2566.18	FIQDAQNSSK		7	>sp|O13704|YEU5_SCHPO Thioredoxin domain-containing protein C13F5.05, mitochondrial OS=Schizosaccharomyces pombe (strain 972 / ATCC 24843) OX=284812 GN=SPAC13F5.05 PE=4 SV=2	9 2 0 0 0	1		0	0	100	100	100	0	0	0	7438950	14069200
cwq_mix2-3_726.8190.8190.2.0.dta	cwq_mix2-3_726.8190.8190.2	cwq_mix2-3_726	8190	2	2572.81	FIQDAQNSSK		7	>sp|O13704|YEU5_SCHPO Thioredoxin domain-containing protein C13F5.05, mitochondrial OS=Schizosaccharomyces pombe (strain 972 / ATCC 24843) OX=284812 GN=SPAC13F5.05 PE=4 SV=2	9 2 0 0 0	1		0	0	100	100	100	0	0	0	17473800	11620800
cwq_mix2-3_726.8197.8197.3.0.dta	cwq_mix2-3_726.8197.8197.3	cwq_mix2-3_726	8197	3	2574.36	NNISLSK		2	>sp|O14194|GGT2_SCHPO Glutathione hydrolase proenzyme 2 OS=Schizosaccharomyces pombe (strain 972 / ATCC 24843) OX=284812 GN=ggt2 PE=2 SV=1	12 2 0 0 0	1		0	0	100	100	100	0	0	0	5414710	9625980
cwq_mix2-3_726.8246.8246.3.0.dta	cwq_mix2-3_726.8246.8246.3	cwq_mix2-3_726	8246	3	2587.08	FIQDAQNSSK		7	>sp|O13704|YEU5_SCHPO Thioredoxin domain-containing protein C13F5.05, mitochondrial OS=Schizosaccharomyces pombe (strain 972 / ATCC 24843) OX=284812 GN=SPAC13F5.05 PE=4 SV=2	9 2 0 0 0	1		0	0	100	100	100	0	0	0	7590900	14370500
cwq_mix2-3_726.8248.8248.2.0.dta	cwq_mix2-3_726.8248.8248.2	cwq_mix2-3_726	8248	2	2587.64	NNISLSK		2	>sp|O14194|GGT2_SCHPO Glutathione hydrolase proenzyme 2 OS=Schizosaccharomyces pombe (strain 972 / ATCC 24843) OX=284812 GN=ggt2 PE=2 SV=1	10 2 0 0 0	1		0	0	100	100	100	0	0	0	3015360	5191400
cwq_mix2-3_726.8268.8268.4.0.dta	cwq_mix2-3_726.8268.8268.4	cwq_mix2-3_726	8268	4	2592.22	SKHATSNGTVETLNTK		7	>sp|O13898|PMT1_SCHPO Dolichyl-phosphate-mannose--protein mannosyltransferase 1 OS=Schizosaccharomyces pombe (strain 972 / ATCC 24843) OX=284812 GN=ogm1 PE=1 SV=1	9 2 0 0 0	1		0	0	100	100	100	0	0	0	21385800	22545000
cwq_mix2-3_726.8300.8300.4.0.dta	cwq_mix2-3_726.8300.8300.4	cwq_mix2-3_726	8300	4	2601.2	SKHATSNGTVETLNTK		7	>sp|O13898|PMT1_SCHPO Dolichyl-phosphate-mannose--protein mannosyltransferase 1 OS=Schizosaccharomyces pombe (strain 972 / ATCC 24843) OX=284812 GN=ogm1 PE=1 SV=1	8 2 0 0 0	1		0	0	100	100	100	0	0	0	12416400	13477900
cwq_mix2-3_726.8312.8312.3.0.dta	cwq_mix2-3_726.8312.8312.3	cwq_mix2-3_726	8312	3	2604.43	SKHATSNGTVETLNTK		7	>sp|O13898|PMT1_SCHPO Dolichyl-phosphate-mannose--protein mannosyltransferase 1 OS=Schizosaccharomyces pombe (strain 972 / ATCC 24843) OX=284812 GN=ogm1 PE=1 SV=1	8 2 0 0 0	1		0	0	100	100	100	0	0	0	11535300	13555600
cwq_mix2-3_726.8333.8333.4.0.dta	cwq_mix2-3_726.8333.8333.4	cwq_mix2-3_726	8333	4	2609.81	SKHATSNGTVETLNTK		7	>sp|O13898|PMT1_SCHPO Dolichyl-phosphate-mannose--protein mannosyltransferase 1 OS=Schizosaccharomyces pombe (strain 972 / ATCC 24843) OX=284812 GN=ogm1 PE=1 SV=1	9 2 0 0 0	1		0	0	100	100	100	0	0	0	21385800	22545000
cwq_mix2-3_726.8334.8334.3.0.dta	cwq_mix2-3_726.8334.8334.3	cwq_mix2-3_726	8334	3	2610.17	SKHATSNGTVETLNTK		7	>sp|O13898|PMT1_SCHPO Dolichyl-phosphate-mannose--protein mannosyltransferase 1 OS=Schizosaccharomyces pombe (strain 972 / ATCC 24843) OX=284812 GN=ogm1 PE=1 SV=1	9 2 0 0 0	1		0	0	100	100	100	0	0	0	18887100	18673300
cwq_mix2-3_726.8556.8556.2.0.dta	cwq_mix2-3_726.8556.8556.2	cwq_mix2-3_726	8556	2	2668.07	NNISLSK		2	>sp|O14194|GGT2_SCHPO Glutathione hydrolase proenzyme 2 OS=Schizosaccharomyces pombe (strain 972 / ATCC 24843) OX=284812 GN=ggt2 PE=2 SV=1	9 2 0 0 0	1		0	0	100	100	100	0	0	0	147893	1183050
cwq_mix2-3_726.8615.8615.2.0.dta	cwq_mix2-3_726.8615.8615.2	cwq_mix2-3_726	8615	2	2684.12	LGNNLTR		4	>sp|Q9C0Y4|AGLU_SCHPO Alpha-glucosidase OS=Schizosaccharomyces pombe (strain 972 / ATCC 24843) OX=284812 GN=agl1 PE=1 SV=2	10 2 0 0 0	1		0	0	100	100	100	0	0	0	37606300	36885700
cwq_mix2-3_726.8640.8640.2.0.dta	cwq_mix2-3_726.8640.8640.2	cwq_mix2-3_726	8640	2	2690.91	LGNNLTR		4	>sp|Q9C0Y4|AGLU_SCHPO Alpha-glucosidase OS=Schizosaccharomyces pombe (strain 972 / ATCC 24843) OX=284812 GN=agl1 PE=1 SV=2	11 2 0 0 0	1		0	0	100	100	100	0	0	0	4519790	4740920
cwq_mix2-3_726.8669.8669.2.0.dta	cwq_mix2-3_726.8669.8669.2	cwq_mix2-3_726	8669	2	2698.62	LGNNLTR		4	>sp|Q9C0Y4|AGLU_SCHPO Alpha-glucosidase OS=Schizosaccharomyces pombe (strain 972 / ATCC 24843) OX=284812 GN=agl1 PE=1 SV=2	8 2 0 0 0	1		0	0	100	100	100	0	0	0	92578900	50137500
cwq_mix2-3_726.8679.8679.2.0.dta	cwq_mix2-3_726.8679.8679.2	cwq_mix2-3_726	8679	2	2701.67	LGNNLTR		4	>sp|Q9C0Y4|AGLU_SCHPO Alpha-glucosidase OS=Schizosaccharomyces pombe (strain 972 / ATCC 24843) OX=284812 GN=agl1 PE=1 SV=2	10 2 0 0 0	1		0	0	100	100	100	0	0	0	37606300	36885700
cwq_mix2-3_726.8689.8689.2.0.dta	cwq_mix2-3_726.8689.8689.2	cwq_mix2-3_726	8689	2	2704.35	LGNNLTR		4	>sp|Q9C0Y4|AGLU_SCHPO Alpha-glucosidase OS=Schizosaccharomyces pombe (strain 972 / ATCC 24843) OX=284812 GN=agl1 PE=1 SV=2	9 2 0 0 0	1		0	0	100	100	100	0	0	0	402594000	446942000
cwq_mix2-3_726.8701.8701.3.0.dta	cwq_mix2-3_726.8701.8701.3	cwq_mix2-3_726	8701	3	2707.58	LGNNLTR		4	>sp|Q9C0Y4|AGLU_SCHPO Alpha-glucosidase OS=Schizosaccharomyces pombe (strain 972 / ATCC 24843) OX=284812 GN=agl1 PE=1 SV=2	9 2 0 0 0	1		0	0	100	100	100	0	0	0	49222500	57160600
cwq_mix2-3_726.8740.8740.2.0.dta	cwq_mix2-3_726.8740.8740.2	cwq_mix2-3_726	8740	2	2717.63	LGNNLTR		4	>sp|Q9C0Y4|AGLU_SCHPO Alpha-glucosidase OS=Schizosaccharomyces pombe (strain 972 / ATCC 24843) OX=284812 GN=agl1 PE=1 SV=2	8 2 0 0 0	1		0	0	100	100	100	0	0	0	118149000	44360400
cwq_mix2-3_726.8752.8752.2.0.dta	cwq_mix2-3_726.8752.8752.2	cwq_mix2-3_726	8752	2	2720.97	LGNNLTR		4	>sp|Q9C0Y4|AGLU_SCHPO Alpha-glucosidase OS=Schizosaccharomyces pombe (strain 972 / ATCC 24843) OX=284812 GN=agl1 PE=1 SV=2	9 2 0 0 0	1		0	0	100	100	100	0	0	0	391422000	2786670000
cwq_mix2-3_726.8755.8755.2.0.dta	cwq_mix2-3_726.8755.8755.2	cwq_mix2-3_726	8755	2	2721.64	LGNNLTR		4	>sp|Q9C0Y4|AGLU_SCHPO Alpha-glucosidase OS=Schizosaccharomyces pombe (strain 972 / ATCC 24843) OX=284812 GN=agl1 PE=1 SV=2	10 2 0 0 0	1		0	0	100	100	100	0	0	0	4488170	4201560
cwq_mix2-3_726.8780.8780.3.0.dta	cwq_mix2-3_726.8780.8780.3	cwq_mix2-3_726	8780	3	2728.03	LGNNLTR		4	>sp|Q9C0Y4|AGLU_SCHPO Alpha-glucosidase OS=Schizosaccharomyces pombe (strain 972 / ATCC 24843) OX=284812 GN=agl1 PE=1 SV=2	9 2 0 0 0	1		0	0	100	100	100	0	0	0	301909000	257536000
cwq_mix2-3_726.8810.8810.2.0.dta	cwq_mix2-3_726.8810.8810.2	cwq_mix2-3_726	8810	2	2735.55	LGNNLTR		4	>sp|Q9C0Y4|AGLU_SCHPO Alpha-glucosidase OS=Schizosaccharomyces pombe (strain 972 / ATCC 24843) OX=284812 GN=agl1 PE=1 SV=2	8 2 0 0 0	1		0	0	100	100	100	0	0	0	79766300	29881400
cwq_mix2-3_726.8831.8831.2.0.dta	cwq_mix2-3_726.8831.8831.2	cwq_mix2-3_726	8831	2	2741.23	LGNNLTR		4	>sp|Q9C0Y4|AGLU_SCHPO Alpha-glucosidase OS=Schizosaccharomyces pombe (strain 972 / ATCC 24843) OX=284812 GN=agl1 PE=1 SV=2	9 2 0 0 0	1		0	0	100	100	100	0	0	0	3712810000	2786670000
cwq_mix2-3_726.8855.8855.3.0.dta	cwq_mix2-3_726.8855.8855.3	cwq_mix2-3_726	8855	3	2747.45	LGNNLTR		4	>sp|Q9C0Y4|AGLU_SCHPO Alpha-glucosidase OS=Schizosaccharomyces pombe (strain 972 / ATCC 24843) OX=284812 GN=agl1 PE=1 SV=2	9 2 0 0 0	1		0	0	100	100	100	0	0	0	301909000	257536000
cwq_mix2-3_726.8876.8876.2.0.dta	cwq_mix2-3_726.8876.8876.2	cwq_mix2-3_726	8876	2	2753.17	LGNNLTR		4	>sp|Q9C0Y4|AGLU_SCHPO Alpha-glucosidase OS=Schizosaccharomyces pombe (strain 972 / ATCC 24843) OX=284812 GN=agl1 PE=1 SV=2	8 2 0 0 0	1		0	0	100	100	100	0	0	0	79766300	29881400
cwq_mix2-3_726.8907.8907.2.0.dta	cwq_mix2-3_726.8907.8907.2	cwq_mix2-3_726	8907	2	2761.36	LGNNLTR		4	>sp|Q9C0Y4|AGLU_SCHPO Alpha-glucosidase OS=Schizosaccharomyces pombe (strain 972 / ATCC 24843) OX=284812 GN=agl1 PE=1 SV=2	9 2 0 0 0	1		0	0	100	100	100	0	0	0	3712810000	2786670000
cwq_mix2-3_726.8921.8921.3.0.dta	cwq_mix2-3_726.8921.8921.3	cwq_mix2-3_726	8921	3	2764.91	LGNNLTR		4	>sp|Q9C0Y4|AGLU_SCHPO Alpha-glucosidase OS=Schizosaccharomyces pombe (strain 972 / ATCC 24843) OX=284812 GN=agl1 PE=1 SV=2	9 2 0 0 0	1		0	0	100	100	100	0	0	0	301909000	257536000
cwq_mix2-3_726.8981.8981.2.0.dta	cwq_mix2-3_726.8981.8981.2	cwq_mix2-3_726	8981	2	2780.71	LGNNLTR		4	>sp|Q9C0Y4|AGLU_SCHPO Alpha-glucosidase OS=Schizosaccharomyces pombe (strain 972 / ATCC 24843) OX=284812 GN=agl1 PE=1 SV=2	9 2 0 0 0	1		0	0	100	100	100	0	0	0	3712810000	2786670000
cwq_mix2-3_726.8989.8989.3.0.dta	cwq_mix2-3_726.8989.8989.3	cwq_mix2-3_726	8989	3	2782.78	LGNNLTR		4	>sp|Q9C0Y4|AGLU_SCHPO Alpha-glucosidase OS=Schizosaccharomyces pombe (strain 972 / ATCC 24843) OX=284812 GN=agl1 PE=1 SV=2	9 2 0 0 0	1		0	0	100	100	100	0	0	0	301909000	257536000
cwq_mix2-3_726.9055.9055.2.0.dta	cwq_mix2-3_726.9055.9055.2	cwq_mix2-3_726	9055	2	2800.22	LGNNLTR		4	>sp|Q9C0Y4|AGLU_SCHPO Alpha-glucosidase OS=Schizosaccharomyces pombe (strain 972 / ATCC 24843) OX=284812 GN=agl1 PE=1 SV=2	9 2 0 0 0	1		0	0	100	100	100	0	0	0	3726000000	2804020000
cwq_mix2-3_726.9060.9060.2.0.dta	cwq_mix2-3_726.9060.9060.2	cwq_mix2-3_726	9060	2	2801.64	NTSYPIK		1	>sp|O94694|YG1A_SCHPO UPF0620 protein C83.10 OS=Schizosaccharomyces pombe (strain 972 / ATCC 24843) OX=284812 GN=SPBC83.10 PE=3 SV=1	10 2 0 0 0	1		0	0	100	100	100	0	0	0	4144640	4441130
cwq_mix2-3_726.9145.9145.2.0.dta	cwq_mix2-3_726.9145.9145.2	cwq_mix2-3_726	9145	2	2824.51	NTSYPIK		1	>sp|O94694|YG1A_SCHPO UPF0620 protein C83.10 OS=Schizosaccharomyces pombe (strain 972 / ATCC 24843) OX=284812 GN=SPBC83.10 PE=3 SV=1	10 2 0 0 0	1		0	0	100	100	100	0	0	0	4144640	4441130
cwq_mix2-3_726.9184.9184.2.0.dta	cwq_mix2-3_726.9184.9184.2	cwq_mix2-3_726	9184	2	2834.87	NTSYPIK		1	>sp|O94694|YG1A_SCHPO UPF0620 protein C83.10 OS=Schizosaccharomyces pombe (strain 972 / ATCC 24843) OX=284812 GN=SPBC83.10 PE=3 SV=1	9 2 0 0 0	1		0	0	100	100	100	0	0	0	95721200	92736900
cwq_mix2-3_726.9253.9253.2.0.dta	cwq_mix2-3_726.9253.9253.2	cwq_mix2-3_726	9253	2	2853.62	NTSYPIK		1	>sp|O94694|YG1A_SCHPO UPF0620 protein C83.10 OS=Schizosaccharomyces pombe (strain 972 / ATCC 24843) OX=284812 GN=SPBC83.10 PE=3 SV=1	9 2 0 0 0	1		0	0	100	100	100	0	0	0	94111100	90790100
cwq_mix2-3_726.9276.9276.3.0.dta	cwq_mix2-3_726.9276.9276.3	cwq_mix2-3_726	9276	3	2859.92	HATSNGTVETLNTK		5	>sp|O13898|PMT1_SCHPO Dolichyl-phosphate-mannose--protein mannosyltransferase 1 OS=Schizosaccharomyces pombe (strain 972 / ATCC 24843) OX=284812 GN=ogm1 PE=1 SV=1	9 2 0 0 0	1		0	0	100	100	100	0	0	0	649582000	772192000
cwq_mix2-3_726.9310.9310.3.0.dta	cwq_mix2-3_726.9310.9310.3	cwq_mix2-3_726	9310	3	2869.03	NTSYPIK		1	>sp|O94694|YG1A_SCHPO UPF0620 protein C83.10 OS=Schizosaccharomyces pombe (strain 972 / ATCC 24843) OX=284812 GN=SPBC83.10 PE=3 SV=1	9 2 0 0 0	1		0	0	100	100	100	0	0	0	33705600	35790200
cwq_mix2-3_726.9319.9319.2.0.dta	cwq_mix2-3_726.9319.9319.2	cwq_mix2-3_726	9319	2	2871.38	NTSYPIK		1	>sp|O94694|YG1A_SCHPO UPF0620 protein C83.10 OS=Schizosaccharomyces pombe (strain 972 / ATCC 24843) OX=284812 GN=SPBC83.10 PE=3 SV=1	9 2 0 0 0	1		0	0	100	100	100	0	0	0	94111100	90790100
cwq_mix2-3_726.9333.9333.3.0.dta	cwq_mix2-3_726.9333.9333.3	cwq_mix2-3_726	9333	3	2875.21	HATSNGTVETLNTK		5	>sp|O13898|PMT1_SCHPO Dolichyl-phosphate-mannose--protein mannosyltransferase 1 OS=Schizosaccharomyces pombe (strain 972 / ATCC 24843) OX=284812 GN=ogm1 PE=1 SV=1	8 2 0 0 0	1		0	0	100	100	100	0	0	0	156799000	233623000
cwq_mix2-3_726.9349.9349.3.0.dta	cwq_mix2-3_726.9349.9349.3	cwq_mix2-3_726	9349	3	2879.54	HATSNGTVETLNTK		5	>sp|O13898|PMT1_SCHPO Dolichyl-phosphate-mannose--protein mannosyltransferase 1 OS=Schizosaccharomyces pombe (strain 972 / ATCC 24843) OX=284812 GN=ogm1 PE=1 SV=1	9 2 0 0 0	1		0	0	100	100	100	0	0	0	649582000	772192000
cwq_mix2-3_726.9353.9353.2.0.dta	cwq_mix2-3_726.9353.9353.2	cwq_mix2-3_726	9353	2	2880.55	NTSYPIK		1	>sp|O94694|YG1A_SCHPO UPF0620 protein C83.10 OS=Schizosaccharomyces pombe (strain 972 / ATCC 24843) OX=284812 GN=SPBC83.10 PE=3 SV=1	8 2 0 0 0	1		0	0	100	100	100	0	0	0	22912100	24936200
cwq_mix2-3_726.9384.9384.2.0.dta	cwq_mix2-3_726.9384.9384.2	cwq_mix2-3_726	9384	2	2888.84	NTSYPIK		1	>sp|O94694|YG1A_SCHPO UPF0620 protein C83.10 OS=Schizosaccharomyces pombe (strain 972 / ATCC 24843) OX=284812 GN=SPBC83.10 PE=3 SV=1	9 2 0 0 0	1		0	0	100	100	100	0	0	0	94111100	90790100
cwq_mix2-3_726.9386.9386.3.0.dta	cwq_mix2-3_726.9386.9386.3	cwq_mix2-3_726	9386	3	2889.43	NTSYPIK		1	>sp|O94694|YG1A_SCHPO UPF0620 protein C83.10 OS=Schizosaccharomyces pombe (strain 972 / ATCC 24843) OX=284812 GN=SPBC83.10 PE=3 SV=1	9 2 0 0 0	1		0	0	100	100	100	0	0	0	33705600	35790200
cwq_mix2-3_726.9406.9406.3.0.dta	cwq_mix2-3_726.9406.9406.3	cwq_mix2-3_726	9406	3	2894.72	HATSNGTVETLNTK		5	>sp|O13898|PMT1_SCHPO Dolichyl-phosphate-mannose--protein mannosyltransferase 1 OS=Schizosaccharomyces pombe (strain 972 / ATCC 24843) OX=284812 GN=ogm1 PE=1 SV=1	8 2 0 0 0	1		0	0	100	100	100	0	0	0	571797000	652004000
cwq_mix2-3_726.9419.9419.2.0.dta	cwq_mix2-3_726.9419.9419.2	cwq_mix2-3_726	9419	2	2898.57	NTSYPIK		1	>sp|O94694|YG1A_SCHPO UPF0620 protein C83.10 OS=Schizosaccharomyces pombe (strain 972 / ATCC 24843) OX=284812 GN=SPBC83.10 PE=3 SV=1	8 2 0 0 0	1		0	0	100	100	100	0	0	0	104196000	77175100
cwq_mix2-3_726.9420.9420.2.0.dta	cwq_mix2-3_726.9420.9420.2	cwq_mix2-3_726	9420	2	2898.89	LGNNLTR		4	>sp|Q9C0Y4|AGLU_SCHPO Alpha-glucosidase OS=Schizosaccharomyces pombe (strain 972 / ATCC 24843) OX=284812 GN=agl1 PE=1 SV=2	8 2 0 0 0	1		0	0	100	100	100	0	0	0	236637000	66361700
cwq_mix2-3_726.9427.9427.3.0.dta	cwq_mix2-3_726.9427.9427.3	cwq_mix2-3_726	9427	3	2900.63	HATSNGTVETLNTK		5	>sp|O13898|PMT1_SCHPO Dolichyl-phosphate-mannose--protein mannosyltransferase 1 OS=Schizosaccharomyces pombe (strain 972 / ATCC 24843) OX=284812 GN=ogm1 PE=1 SV=1	9 2 0 0 0	1		0	0	100	100	100	0	0	0	472667000	390281000
cwq_mix2-3_726.9451.9451.2.0.dta	cwq_mix2-3_726.9451.9451.2	cwq_mix2-3_726	9451	2	2907.03	NTSYPIK		1	>sp|O94694|YG1A_SCHPO UPF0620 protein C83.10 OS=Schizosaccharomyces pombe (strain 972 / ATCC 24843) OX=284812 GN=SPBC83.10 PE=3 SV=1	9 2 0 0 0	1		0	0	100	100	100	0	0	0	54033300	38565000
cwq_mix2-3_726.9455.9455.3.0.dta	cwq_mix2-3_726.9455.9455.3	cwq_mix2-3_726	9455	3	2908.44	NTSYPIK		1	>sp|O94694|YG1A_SCHPO UPF0620 protein C83.10 OS=Schizosaccharomyces pombe (strain 972 / ATCC 24843) OX=284812 GN=SPBC83.10 PE=3 SV=1	9 2 0 0 0	1		0	0	100	100	100	0	0	0	16502900	14052500
cwq_mix2-3_726.9483.9483.2.0.dta	cwq_mix2-3_726.9483.9483.2	cwq_mix2-3_726	9483	2	2915.87	NTSYPIK		1	>sp|O94694|YG1A_SCHPO UPF0620 protein C83.10 OS=Schizosaccharomyces pombe (strain 972 / ATCC 24843) OX=284812 GN=SPBC83.10 PE=3 SV=1	8 2 0 0 0	1		0	0	100	100	100	0	0	0	104196000	77175100
cwq_mix2-3_726.9494.9494.3.0.dta	cwq_mix2-3_726.9494.9494.3	cwq_mix2-3_726	9494	3	2918.83	HATSNGTVETLNTK		5	>sp|O13898|PMT1_SCHPO Dolichyl-phosphate-mannose--protein mannosyltransferase 1 OS=Schizosaccharomyces pombe (strain 972 / ATCC 24843) OX=284812 GN=ogm1 PE=1 SV=1	9 2 0 0 0	1		0	0	100	100	100	0	0	0	472667000	390281000
cwq_mix2-3_726.9495.9495.3.0.dta	cwq_mix2-3_726.9495.9495.3	cwq_mix2-3_726	9495	3	2919.01	HATSNGTVETLNTK		5	>sp|O13898|PMT1_SCHPO Dolichyl-phosphate-mannose--protein mannosyltransferase 1 OS=Schizosaccharomyces pombe (strain 972 / ATCC 24843) OX=284812 GN=ogm1 PE=1 SV=1	8 2 0 0 0	1		0	0	100	100	100	0	0	0	414998000	418381000
cwq_mix2-3_726.9505.9505.2.0.dta	cwq_mix2-3_726.9505.9505.2	cwq_mix2-3_726	9505	2	2921.67	LGNNLTR		4	>sp|Q9C0Y4|AGLU_SCHPO Alpha-glucosidase OS=Schizosaccharomyces pombe (strain 972 / ATCC 24843) OX=284812 GN=agl1 PE=1 SV=2	8 2 0 0 0	1		0	0	100	100	100	0	0	0	236637000	66361700
cwq_mix2-3_726.9516.9516.2.0.dta	cwq_mix2-3_726.9516.9516.2	cwq_mix2-3_726	9516	2	2924.61	NTSYPIK		1	>sp|O94694|YG1A_SCHPO UPF0620 protein C83.10 OS=Schizosaccharomyces pombe (strain 972 / ATCC 24843) OX=284812 GN=SPBC83.10 PE=3 SV=1	9 2 0 0 0	1		0	0	100	100	100	0	0	0	54033300	38565000
cwq_mix2-3_726.9532.9532.2.0.dta	cwq_mix2-3_726.9532.9532.2	cwq_mix2-3_726	9532	2	2928.98	EIAPGNVSK		6	>sp|O14194|GGT2_SCHPO Glutathione hydrolase proenzyme 2 OS=Schizosaccharomyces pombe (strain 972 / ATCC 24843) OX=284812 GN=ggt2 PE=2 SV=1	11 2 0 0 0	1		0	0	100	100	100	0	0	0	6614330	5846580
cwq_mix2-3_726.9539.9539.3.0.dta	cwq_mix2-3_726.9539.9539.3	cwq_mix2-3_726	9539	3	2930.77	EIAPGNVSK		6	>sp|O14194|GGT2_SCHPO Glutathione hydrolase proenzyme 2 OS=Schizosaccharomyces pombe (strain 972 / ATCC 24843) OX=284812 GN=ggt2 PE=2 SV=1	11 2 0 0 0	1		0	0	100	100	100	0	0	0	12036100	15662900
cwq_mix2-3_726.9542.9542.3.0.dta	cwq_mix2-3_726.9542.9542.3	cwq_mix2-3_726	9542	3	2931.65	NTSYPIK		1	>sp|O94694|YG1A_SCHPO UPF0620 protein C83.10 OS=Schizosaccharomyces pombe (strain 972 / ATCC 24843) OX=284812 GN=SPBC83.10 PE=3 SV=1	8 2 0 0 0	1		0	0	100	100	100	0	0	0	12736900	11265200
cwq_mix2-3_726.9549.9549.2.0.dta	cwq_mix2-3_726.9549.9549.2	cwq_mix2-3_726	9549	2	2933.44	NTSYPIK		1	>sp|O94694|YG1A_SCHPO UPF0620 protein C83.10 OS=Schizosaccharomyces pombe (strain 972 / ATCC 24843) OX=284812 GN=SPBC83.10 PE=3 SV=1	8 2 0 0 0	1		0	0	100	100	100	0	0	0	104196000	77175100
cwq_mix2-3_726.9560.9560.3.0.dta	cwq_mix2-3_726.9560.9560.3	cwq_mix2-3_726	9560	3	2936.39	HATSNGTVETLNTK		5	>sp|O13898|PMT1_SCHPO Dolichyl-phosphate-mannose--protein mannosyltransferase 1 OS=Schizosaccharomyces pombe (strain 972 / ATCC 24843) OX=284812 GN=ogm1 PE=1 SV=1	9 2 0 0 0	1		0	0	100	100	100	0	0	0	474258000	402316000
cwq_mix2-3_726.9571.9571.3.0.dta	cwq_mix2-3_726.9571.9571.3	cwq_mix2-3_726	9571	3	2939.4	HATSNGTVETLNTK		5	>sp|O13898|PMT1_SCHPO Dolichyl-phosphate-mannose--protein mannosyltransferase 1 OS=Schizosaccharomyces pombe (strain 972 / ATCC 24843) OX=284812 GN=ogm1 PE=1 SV=1	8 2 0 0 0	1		0	0	100	100	100	0	0	0	414998000	418381000
cwq_mix2-3_726.9572.9572.2.0.dta	cwq_mix2-3_726.9572.9572.2	cwq_mix2-3_726	9572	2	2939.68	LGNNLTR		4	>sp|Q9C0Y4|AGLU_SCHPO Alpha-glucosidase OS=Schizosaccharomyces pombe (strain 972 / ATCC 24843) OX=284812 GN=agl1 PE=1 SV=2	8 2 0 0 0	1		0	0	100	100	100	0	0	0	240589000	67235600
cwq_mix2-3_726.9586.9586.2.0.dta	cwq_mix2-3_726.9586.9586.2	cwq_mix2-3_726	9586	2	2943.54	NTSYPIK		1	>sp|O94694|YG1A_SCHPO UPF0620 protein C83.10 OS=Schizosaccharomyces pombe (strain 972 / ATCC 24843) OX=284812 GN=SPBC83.10 PE=3 SV=1	9 2 0 0 0	1		0	0	100	100	100	0	0	0	55235700	39919300
cwq_mix2-3_726.9587.9587.2.0.dta	cwq_mix2-3_726.9587.9587.2	cwq_mix2-3_726	9587	2	2943.82	EIAPGNVSK		6	>sp|O14194|GGT2_SCHPO Glutathione hydrolase proenzyme 2 OS=Schizosaccharomyces pombe (strain 972 / ATCC 24843) OX=284812 GN=ggt2 PE=2 SV=1	10 2 0 0 0	1		0	0	100	100	100	0	0	0	3918700	3085580
cwq_mix2-3_726.9617.9617.2.0.dta	cwq_mix2-3_726.9617.9617.2	cwq_mix2-3_726	9617	2	2951.89	NTSYPIK		1	>sp|O94694|YG1A_SCHPO UPF0620 protein C83.10 OS=Schizosaccharomyces pombe (strain 972 / ATCC 24843) OX=284812 GN=SPBC83.10 PE=3 SV=1	8 2 0 0 0	1		0	0	100	100	100	0	0	0	104196000	77659800
cwq_mix2-3_726.9628.9628.3.0.dta	cwq_mix2-3_726.9628.9628.3	cwq_mix2-3_726	9628	3	2954.84	HATSNGTVETLNTK		5	>sp|O13898|PMT1_SCHPO Dolichyl-phosphate-mannose--protein mannosyltransferase 1 OS=Schizosaccharomyces pombe (strain 972 / ATCC 24843) OX=284812 GN=ogm1 PE=1 SV=1	9 2 0 0 0	1		0	0	100	100	100	0	0	0	483169000	408398000
cwq_mix2-3_726.9637.9637.3.0.dta	cwq_mix2-3_726.9637.9637.3	cwq_mix2-3_726	9637	3	2957.2	HATSNGTVETLNTK		5	>sp|O13898|PMT1_SCHPO Dolichyl-phosphate-mannose--protein mannosyltransferase 1 OS=Schizosaccharomyces pombe (strain 972 / ATCC 24843) OX=284812 GN=ogm1 PE=1 SV=1	8 2 0 0 0	1		0	0	100	100	100	0	0	0	417032000	423066000
cwq_mix2-3_726.9649.9649.2.0.dta	cwq_mix2-3_726.9649.9649.2	cwq_mix2-3_726	9649	2	2960.42	LGNNLTR		4	>sp|Q9C0Y4|AGLU_SCHPO Alpha-glucosidase OS=Schizosaccharomyces pombe (strain 972 / ATCC 24843) OX=284812 GN=agl1 PE=1 SV=2	7 2 0 0 0	1		0	0	100	100	100	0	0	0	27232100	7513740
cwq_mix2-3_726.9659.9659.2.0.dta	cwq_mix2-3_726.9659.9659.2	cwq_mix2-3_726	9659	2	2963.1	LGNNLTR		4	>sp|Q9C0Y4|AGLU_SCHPO Alpha-glucosidase OS=Schizosaccharomyces pombe (strain 972 / ATCC 24843) OX=284812 GN=agl1 PE=1 SV=2	6 2 0 0 0	1		0	0	100	100	100	0	0	0	26392700	7072780
cwq_mix2-3_726.9828.9828.2.0.dta	cwq_mix2-3_726.9828.9828.2	cwq_mix2-3_726	9828	2	3008.45	LGNNLTR		4	>sp|Q9C0Y4|AGLU_SCHPO Alpha-glucosidase OS=Schizosaccharomyces pombe (strain 972 / ATCC 24843) OX=284812 GN=agl1 PE=1 SV=2	5 2 0 0 0	1		0	0	100	100	100	0	0	0	110474000	6743820
cwq_mix2-3_726.10698.10698.2.0.dta	cwq_mix2-3_726.10698.10698.2	cwq_mix2-3_726	10698	2	3242.2	NSSGCWAPK	5,Carbamidomethyl[C];	1	>sp|O13663|GPI13_SCHPO GPI ethanolamine phosphate transferase 3 OS=Schizosaccharomyces pombe (strain 972 / ATCC 24843) OX=284812 GN=gpi13 PE=3 SV=1	8 2 0 0 0	1		0	0	100	100	100	0	0	0	2865890	2371670
cwq_mix2-3_726.11331.11331.3.0.dta	cwq_mix2-3_726.11331.11331.3	cwq_mix2-3_726	11331	3	3412.47	NGTMCDITK	5,Carbamidomethyl[C];	1	>sp|Q9UTC8|OS9_SCHPO Protein OS-9 homolog OS=Schizosaccharomyces pombe (strain 972 / ATCC 24843) OX=284812 GN=yos9 PE=3 SV=3	9 2 0 0 0	1		0	0	100	100	100	0	0	0	20399200	19438100
cwq_mix2-3_726.11360.11360.2.0.dta	cwq_mix2-3_726.11360.11360.2	cwq_mix2-3_726	11360	2	3420.37	NGTMCDITK	5,Carbamidomethyl[C];	1	>sp|Q9UTC8|OS9_SCHPO Protein OS-9 homolog OS=Schizosaccharomyces pombe (strain 972 / ATCC 24843) OX=284812 GN=yos9 PE=3 SV=3	9 2 0 0 0	1		0	0	100	100	100	0	0	0	11308500	9385940
cwq_mix2-3_726.11395.11395.3.0.dta	cwq_mix2-3_726.11395.11395.3	cwq_mix2-3_726	11395	3	3430	NGTMCDITK	5,Carbamidomethyl[C];	1	>sp|Q9UTC8|OS9_SCHPO Protein OS-9 homolog OS=Schizosaccharomyces pombe (strain 972 / ATCC 24843) OX=284812 GN=yos9 PE=3 SV=3	9 2 0 0 0	1		0	0	100	100	100	0	0	0	20399200	19438100
cwq_mix2-3_726.11442.11442.2.0.dta	cwq_mix2-3_726.11442.11442.2	cwq_mix2-3_726	11442	2	3442.72	NGTMCDITK	5,Carbamidomethyl[C];	1	>sp|Q9UTC8|OS9_SCHPO Protein OS-9 homolog OS=Schizosaccharomyces pombe (strain 972 / ATCC 24843) OX=284812 GN=yos9 PE=3 SV=3	8 2 0 0 0	1		0	0	100	100	100	0	0	0	25276700	17036600
cwq_mix2-3_726.11445.11445.2.0.dta	cwq_mix2-3_726.11445.11445.2	cwq_mix2-3_726	11445	2	3443.56	NGTMCDITK	5,Carbamidomethyl[C];	1	>sp|Q9UTC8|OS9_SCHPO Protein OS-9 homolog OS=Schizosaccharomyces pombe (strain 972 / ATCC 24843) OX=284812 GN=yos9 PE=3 SV=3	9 2 0 0 0	1		0	0	100	100	100	0	0	0	11308500	9385940
cwq_mix2-3_726.11463.11463.3.0.dta	cwq_mix2-3_726.11463.11463.3	cwq_mix2-3_726	11463	3	3448.34	NGTMCDITK	5,Carbamidomethyl[C];	1	>sp|Q9UTC8|OS9_SCHPO Protein OS-9 homolog OS=Schizosaccharomyces pombe (strain 972 / ATCC 24843) OX=284812 GN=yos9 PE=3 SV=3	8 2 0 0 0	1		0	0	100	100	100	0	0	0	41652100	14587300
cwq_mix2-3_726.11517.11517.2.0.dta	cwq_mix2-3_726.11517.11517.2	cwq_mix2-3_726	11517	2	3462.84	NGTMCDITK	5,Carbamidomethyl[C];	1	>sp|Q9UTC8|OS9_SCHPO Protein OS-9 homolog OS=Schizosaccharomyces pombe (strain 972 / ATCC 24843) OX=284812 GN=yos9 PE=3 SV=3	8 2 0 0 0	1		0	0	100	100	100	0	0	0	25276700	17036600
cwq_mix2-3_726.11714.11714.3.0.dta	cwq_mix2-3_726.11714.11714.3	cwq_mix2-3_726	11714	3	3515.94	MNNTVYVK		2	>sp|O94479|PFF1_SCHPO Vacuolar membrane protease OS=Schizosaccharomyces pombe (strain 972 / ATCC 24843) OX=284812 GN=SPCC1919.12c PE=3 SV=1	5 4 2 0 0	1		0	0	100	100	100	0	0	0	4329100	25162100
cwq_mix2-3_726.11897.11897.2.0.dta	cwq_mix2-3_726.11897.11897.2	cwq_mix2-3_726	11897	2	3565.13	MNNTVYVK		2	>sp|O94479|PFF1_SCHPO Vacuolar membrane protease OS=Schizosaccharomyces pombe (strain 972 / ATCC 24843) OX=284812 GN=SPCC1919.12c PE=3 SV=1	10 2 0 0 0	1		0	0	100	100	100	0	0	0	4838510	2178980
cwq_mix2-3_726.11925.11925.3.0.dta	cwq_mix2-3_726.11925.11925.3	cwq_mix2-3_726	11925	3	3572.59	ILDDKGNNLTK		8	>sp|Q10351|PIGS_SCHPO GPI transamidase component PIG-S homolog OS=Schizosaccharomyces pombe (strain 972 / ATCC 24843) OX=284812 GN=gpi17 PE=3 SV=1	10 2 0 0 0	1		0	0	100	100	100	0	0	0	40726900	45489200
cwq_mix2-3_726.11970.11970.2.0.dta	cwq_mix2-3_726.11970.11970.2	cwq_mix2-3_726	11970	2	3585.08	IITYNANK		7	>sp|O13857|PLB2_SCHPO Putative lysophospholipase SPAC1A6.03c OS=Schizosaccharomyces pombe (strain 972 / ATCC 24843) OX=284812 GN=SPAC1A6.03c PE=3 SV=4	9 2 0 0 0	1		0	0	100	100	100	0	0	0	5414630	2923700
cwq_mix2-3_726.11999.11999.3.0.dta	cwq_mix2-3_726.11999.11999.3	cwq_mix2-3_726	11999	3	3592.88	ILDDKGNNLTK		8	>sp|Q10351|PIGS_SCHPO GPI transamidase component PIG-S homolog OS=Schizosaccharomyces pombe (strain 972 / ATCC 24843) OX=284812 GN=gpi17 PE=3 SV=1	10 2 0 0 0	1		0	0	100	100	100	0	0	0	40726900	45489200
cwq_mix2-3_726.12020.12020.3.0.dta	cwq_mix2-3_726.12020.12020.3	cwq_mix2-3_726	12020	3	3598.46	QYVGRPVTNETR		9	>sp|Q9US39|YFZ2_SCHPO Uncharacterized protein C1039.02 OS=Schizosaccharomyces pombe (strain 972 / ATCC 24843) OX=284812 GN=SPAC1039.02 PE=3 SV=1	10 2 0 0 0	1		0	0	100	100	100	0	0	0	15202600	18198600
cwq_mix2-3_726.12025.12025.3.0.dta	cwq_mix2-3_726.12025.12025.3	cwq_mix2-3_726	12025	3	3599.9	IITYNANK		7	>sp|O13857|PLB2_SCHPO Putative lysophospholipase SPAC1A6.03c OS=Schizosaccharomyces pombe (strain 972 / ATCC 24843) OX=284812 GN=SPAC1A6.03c PE=3 SV=4	9 2 0 0 0	1		0	0	100	100	100	0	0	0	5519580	3498870
cwq_mix2-3_726.12071.12071.2.0.dta	cwq_mix2-3_726.12071.12071.2	cwq_mix2-3_726	12071	2	3612.22	IITYNANK		7	>sp|O13857|PLB2_SCHPO Putative lysophospholipase SPAC1A6.03c OS=Schizosaccharomyces pombe (strain 972 / ATCC 24843) OX=284812 GN=SPAC1A6.03c PE=3 SV=4	9 2 0 0 0	1		0	0	100	100	100	0	0	0	5414630	2923700
cwq_mix2-3_726.12108.12108.3.0.dta	cwq_mix2-3_726.12108.12108.3	cwq_mix2-3_726	12108	3	3622.16	ILDDKGNNLTK		8	>sp|Q10351|PIGS_SCHPO GPI transamidase component PIG-S homolog OS=Schizosaccharomyces pombe (strain 972 / ATCC 24843) OX=284812 GN=gpi17 PE=3 SV=1	9 2 0 0 0	1		0	0	100	100	100	0	0	0	33602300	40762000
cwq_mix2-3_726.12200.12200.2.0.dta	cwq_mix2-3_726.12200.12200.2	cwq_mix2-3_726	12200	2	3647.65	VVTFNANK		7	>sp|P0CU03|PLB7_SCHPO Putative lysophospholipase SPBC1348.10c OS=Schizosaccharomyces pombe (strain 972 / ATCC 24843) OX=284812 GN=SPBC1348.10c PE=3 SV=1	9 2 0 0 0	1		0	0	100	100	100	0	0	0	2252280	779364
cwq_mix2-3_726.12238.12238.3.0.dta	cwq_mix2-3_726.12238.12238.3	cwq_mix2-3_726	12238	3	3657.77	ILDDKGNNLTK		8	>sp|Q10351|PIGS_SCHPO GPI transamidase component PIG-S homolog OS=Schizosaccharomyces pombe (strain 972 / ATCC 24843) OX=284812 GN=gpi17 PE=3 SV=1	8 2 0 0 0	1		0	0	100	100	100	0	0	0	26822600	26499600
cwq_mix2-3_726.12302.12302.3.0.dta	cwq_mix2-3_726.12302.12302.3	cwq_mix2-3_726	12302	3	3675.22	ILDDKGNNLTK		8	>sp|Q10351|PIGS_SCHPO GPI transamidase component PIG-S homolog OS=Schizosaccharomyces pombe (strain 972 / ATCC 24843) OX=284812 GN=gpi17 PE=3 SV=1	8 2 0 0 0	1		0	0	100	100	100	0	0	0	26822600	26499600
cwq_mix2-3_726.12941.12941.3.0.dta	cwq_mix2-3_726.12941.12941.3	cwq_mix2-3_726	12941	3	3848.09	NVSKEPPSVIR		1	>sp|Q9P7D0|YOFJ_SCHPO Uncharacterized protein P4H10.19c OS=Schizosaccharomyces pombe (strain 972 / ATCC 24843) OX=284812 GN=SPBP4H10.19c PE=3 SV=1	9 2 0 0 0	1		0	0	100	100	100	0	0	0	39314300	35383100
cwq_mix2-3_726.13015.13015.3.0.dta	cwq_mix2-3_726.13015.13015.3	cwq_mix2-3_726	13015	3	3868.05	NVSKEPPSVIR		1	>sp|Q9P7D0|YOFJ_SCHPO Uncharacterized protein P4H10.19c OS=Schizosaccharomyces pombe (strain 972 / ATCC 24843) OX=284812 GN=SPBP4H10.19c PE=3 SV=1	9 2 0 0 0	1		0	0	100	100	100	0	0	0	39314300	35383100
cwq_mix2-3_726.13090.13090.3.0.dta	cwq_mix2-3_726.13090.13090.3	cwq_mix2-3_726	13090	3	3887.99	NVSKEPPSVIR		1	>sp|Q9P7D0|YOFJ_SCHPO Uncharacterized protein P4H10.19c OS=Schizosaccharomyces pombe (strain 972 / ATCC 24843) OX=284812 GN=SPBP4H10.19c PE=3 SV=1	9 2 0 0 0	1		0	0	100	100	100	0	0	0	39314300	35383100
cwq_mix2-3_726.13156.13156.3.0.dta	cwq_mix2-3_726.13156.13156.3	cwq_mix2-3_726	13156	3	3906.21	HPNGTAHSLNFR		3	>sp|Q9US04|GGT1_SCHPO Glutathione hydrolase proenzyme 1 OS=Schizosaccharomyces pombe (strain 972 / ATCC 24843) OX=284812 GN=ggt1 PE=2 SV=1	10 2 0 0 0	1		0	0	100	100	100	0	0	0	13753600	11955300
cwq_mix2-3_726.13178.13178.4.0.dta	cwq_mix2-3_726.13178.13178.4	cwq_mix2-3_726	13178	4	3912.45	HPNGTAHSLNFR		3	>sp|Q9US04|GGT1_SCHPO Glutathione hydrolase proenzyme 1 OS=Schizosaccharomyces pombe (strain 972 / ATCC 24843) OX=284812 GN=ggt1 PE=2 SV=1	10 2 0 0 0	1		0	0	100	100	100	0	0	0	34620300	29273100
cwq_mix2-3_726.13217.13217.4.0.dta	cwq_mix2-3_726.13217.13217.4	cwq_mix2-3_726	13217	4	3923.06	HPNGTAHSLNFR		3	>sp|Q9US04|GGT1_SCHPO Glutathione hydrolase proenzyme 1 OS=Schizosaccharomyces pombe (strain 972 / ATCC 24843) OX=284812 GN=ggt1 PE=2 SV=1	9 2 0 0 0	1		0	0	100	100	100	0	0	0	112948000	123195000
cwq_mix2-3_726.13240.13240.3.0.dta	cwq_mix2-3_726.13240.13240.3	cwq_mix2-3_726	13240	3	3929.15	HPNGTAHSLNFR		3	>sp|Q9US04|GGT1_SCHPO Glutathione hydrolase proenzyme 1 OS=Schizosaccharomyces pombe (strain 972 / ATCC 24843) OX=284812 GN=ggt1 PE=2 SV=1	9 2 0 0 0	1		0	0	100	100	100	0	0	0	49590100	49397800
cwq_mix2-3_726.13263.13263.4.0.dta	cwq_mix2-3_726.13263.13263.4	cwq_mix2-3_726	13263	4	3935.46	HPNGTAHSLNFR		3	>sp|Q9US04|GGT1_SCHPO Glutathione hydrolase proenzyme 1 OS=Schizosaccharomyces pombe (strain 972 / ATCC 24843) OX=284812 GN=ggt1 PE=2 SV=1	10 2 0 0 0	1		0	0	100	100	100	0	0	0	34932300	29508000
cwq_mix2-3_726.13281.13281.4.0.dta	cwq_mix2-3_726.13281.13281.4	cwq_mix2-3_726	13281	4	3940.57	HPNGTAHSLNFR		3	>sp|Q9US04|GGT1_SCHPO Glutathione hydrolase proenzyme 1 OS=Schizosaccharomyces pombe (strain 972 / ATCC 24843) OX=284812 GN=ggt1 PE=2 SV=1	9 2 0 0 0	1		0	0	100	100	100	0	0	0	112948000	123195000
cwq_mix2-3_726.13317.13317.3.0.dta	cwq_mix2-3_726.13317.13317.3	cwq_mix2-3_726	13317	3	3950.2	HPNGTAHSLNFR		3	>sp|Q9US04|GGT1_SCHPO Glutathione hydrolase proenzyme 1 OS=Schizosaccharomyces pombe (strain 972 / ATCC 24843) OX=284812 GN=ggt1 PE=2 SV=1	9 2 0 0 0	1		0	0	100	100	100	0	0	0	49590100	49397800
cwq_mix2-3_726.13329.13329.2.0.dta	cwq_mix2-3_726.13329.13329.2	cwq_mix2-3_726	13329	2	3953.47	NVTDDDFK		1	>sp|O94680|PDAT_SCHPO Phospholipid:diacylglycerol acyltransferase OS=Schizosaccharomyces pombe (strain 972 / ATCC 24843) OX=284812 GN=plh1 PE=1 SV=2	8 2 0 0 0	1		0	0	100	100	100	0	0	0	14335800	4807190
cwq_mix2-3_726.13332.13332.3.0.dta	cwq_mix2-3_726.13332.13332.3	cwq_mix2-3_726	13332	3	3954.31	NVSKEPPSVIR		1	>sp|Q9P7D0|YOFJ_SCHPO Uncharacterized protein P4H10.19c OS=Schizosaccharomyces pombe (strain 972 / ATCC 24843) OX=284812 GN=SPBP4H10.19c PE=3 SV=1	9 2 0 0 0	1		0	0	100	100	100	0	0	0	41599200	9011170
cwq_mix2-3_726.13347.13347.4.0.dta	cwq_mix2-3_726.13347.13347.4	cwq_mix2-3_726	13347	4	3958.33	HPNGTAHSLNFR		3	>sp|Q9US04|GGT1_SCHPO Glutathione hydrolase proenzyme 1 OS=Schizosaccharomyces pombe (strain 972 / ATCC 24843) OX=284812 GN=ggt1 PE=2 SV=1	9 2 0 0 0	1		0	0	100	100	100	0	0	0	112948000	123195000
cwq_mix2-3_726.13348.13348.4.0.dta	cwq_mix2-3_726.13348.13348.4	cwq_mix2-3_726	13348	4	3958.6	HPNGTAHSLNFR		3	>sp|Q9US04|GGT1_SCHPO Glutathione hydrolase proenzyme 1 OS=Schizosaccharomyces pombe (strain 972 / ATCC 24843) OX=284812 GN=ggt1 PE=2 SV=1	8 2 0 0 0	1		0	0	100	100	100	0	0	0	27056600	28650800
cwq_mix2-3_726.13447.13447.3.0.dta	cwq_mix2-3_726.13447.13447.3	cwq_mix2-3_726	13447	3	3986	NVSKEPPSVIR		1	>sp|Q9P7D0|YOFJ_SCHPO Uncharacterized protein P4H10.19c OS=Schizosaccharomyces pombe (strain 972 / ATCC 24843) OX=284812 GN=SPBP4H10.19c PE=3 SV=1	9 2 0 0 0	1		0	0	100	100	100	0	0	0	6785930	9011170
cwq_mix2-3_726.13477.13477.3.0.dta	cwq_mix2-3_726.13477.13477.3	cwq_mix2-3_726	13477	3	3994.13	INPNNVIHNSSR		9	>sp|O94385|PO152_SCHPO Nucleoporin pom152 OS=Schizosaccharomyces pombe (strain 972 / ATCC 24843) OX=284812 GN=pom152 PE=3 SV=3	10 2 0 0 0	1		0	0	100	100	100	0	0	0	24236300	25491400
cwq_mix2-3_726.13583.13583.3.0.dta	cwq_mix2-3_726.13583.13583.3	cwq_mix2-3_726	13583	3	4023.08	INPNNVIHNSSR		9	>sp|O94385|PO152_SCHPO Nucleoporin pom152 OS=Schizosaccharomyces pombe (strain 972 / ATCC 24843) OX=284812 GN=pom152 PE=3 SV=3	9 2 0 0 0	1		0	0	100	100	100	0	0	0	89899800	99798300
cwq_mix2-3_726.13639.13639.3.0.dta	cwq_mix2-3_726.13639.13639.3	cwq_mix2-3_726	13639	3	4038.29	INPNNVIHNSSR		9	>sp|O94385|PO152_SCHPO Nucleoporin pom152 OS=Schizosaccharomyces pombe (strain 972 / ATCC 24843) OX=284812 GN=pom152 PE=3 SV=3	10 2 0 0 0	1		0	0	100	100	100	0	0	0	24236300	25491400
cwq_mix2-3_726.13649.13649.3.0.dta	cwq_mix2-3_726.13649.13649.3	cwq_mix2-3_726	13649	3	4040.92	INPNNVIHNSSR		9	>sp|O94385|PO152_SCHPO Nucleoporin pom152 OS=Schizosaccharomyces pombe (strain 972 / ATCC 24843) OX=284812 GN=pom152 PE=3 SV=3	9 2 0 0 0	1		0	0	100	100	100	0	0	0	88038300	99798300
cwq_mix2-3_726.13723.13723.2.0.dta	cwq_mix2-3_726.13723.13723.2	cwq_mix2-3_726	13723	2	4061.05	INPNNVIHNSSR		9	>sp|O94385|PO152_SCHPO Nucleoporin pom152 OS=Schizosaccharomyces pombe (strain 972 / ATCC 24843) OX=284812 GN=pom152 PE=3 SV=3	9 2 0 0 0	1		0	0	100	100	100	0	0	0	65077.9	102770
cwq_mix2-3_726.13747.13747.3.0.dta	cwq_mix2-3_726.13747.13747.3	cwq_mix2-3_726	13747	3	4067.47	INPNNVIHNSSR		9	>sp|O94385|PO152_SCHPO Nucleoporin pom152 OS=Schizosaccharomyces pombe (strain 972 / ATCC 24843) OX=284812 GN=pom152 PE=3 SV=3	8 2 0 0 0	1		0	0	100	100	100	0	0	0	76216000	81881300
cwq_mix2-3_726.13791.13791.3.0.dta	cwq_mix2-3_726.13791.13791.3	cwq_mix2-3_726	13791	3	4079.39	INPNNVIHNSSR		9	>sp|O94385|PO152_SCHPO Nucleoporin pom152 OS=Schizosaccharomyces pombe (strain 972 / ATCC 24843) OX=284812 GN=pom152 PE=3 SV=3	9 2 0 0 0	1		0	0	100	100	100	0	0	0	88038300	99798300
cwq_mix2-3_726.13809.13809.2.0.dta	cwq_mix2-3_726.13809.13809.2	cwq_mix2-3_726	13809	2	4084.35	NVTDDDFK		1	>sp|O94680|PDAT_SCHPO Phospholipid:diacylglycerol acyltransferase OS=Schizosaccharomyces pombe (strain 972 / ATCC 24843) OX=284812 GN=plh1 PE=1 SV=2	7 2 0 0 0	1		0	0	100	100	100	0	0	0	945634	1046940
cwq_mix2-3_726.13814.13814.3.0.dta	cwq_mix2-3_726.13814.13814.3	cwq_mix2-3_726	13814	3	4085.62	INPNNVIHNSSR		9	>sp|O94385|PO152_SCHPO Nucleoporin pom152 OS=Schizosaccharomyces pombe (strain 972 / ATCC 24843) OX=284812 GN=pom152 PE=3 SV=3	8 2 0 0 0	1		0	0	100	100	100	0	0	0	76216000	81881300
cwq_mix2-3_726.13857.13857.3.0.dta	cwq_mix2-3_726.13857.13857.3	cwq_mix2-3_726	13857	3	4097.45	INPNNVIHNSSR		9	>sp|O94385|PO152_SCHPO Nucleoporin pom152 OS=Schizosaccharomyces pombe (strain 972 / ATCC 24843) OX=284812 GN=pom152 PE=3 SV=3	9 2 0 0 0	1		0	0	100	100	100	0	0	0	88038300	99798300
cwq_mix2-3_726.13886.13886.3.0.dta	cwq_mix2-3_726.13886.13886.3	cwq_mix2-3_726	13886	3	4105.62	INPNNVIHNSSR		9	>sp|O94385|PO152_SCHPO Nucleoporin pom152 OS=Schizosaccharomyces pombe (strain 972 / ATCC 24843) OX=284812 GN=pom152 PE=3 SV=3	8 2 0 0 0	1		0	0	100	100	100	0	0	0	76216000	81881300
cwq_mix2-3_726.13956.13956.3.0.dta	cwq_mix2-3_726.13956.13956.3	cwq_mix2-3_726	13956	3	4124.57	INPNNVIHNSSR		9	>sp|O94385|PO152_SCHPO Nucleoporin pom152 OS=Schizosaccharomyces pombe (strain 972 / ATCC 24843) OX=284812 GN=pom152 PE=3 SV=3	7 2 0 0 0	1		0	0	100	100	100	0	0	0	12492200	11519800
cwq_mix2-3_726.14027.14027.3.0.dta	cwq_mix2-3_726.14027.14027.3	cwq_mix2-3_726	14027	3	4143.9	INPNNVIHNSSR		9	>sp|O94385|PO152_SCHPO Nucleoporin pom152 OS=Schizosaccharomyces pombe (strain 972 / ATCC 24843) OX=284812 GN=pom152 PE=3 SV=3	7 2 0 0 0	1		0	0	100	100	100	0	0	0	12492200	11519800
cwq_mix2-3_726.14202.14202.3.0.dta	cwq_mix2-3_726.14202.14202.3	cwq_mix2-3_726	14202	3	4191.65	RSEVTPNTSLAQCPK	13,Carbamidomethyl[C];	7	>sp|Q9C0Y2|YKL1_SCHPO Putative cell agglutination protein SPAPB2C8.01 OS=Schizosaccharomyces pombe (strain 972 / ATCC 24843) OX=284812 GN=SPAPB2C8.01 PE=3 SV=1	12 2 0 0 0	1		0	0	100	100	100	0	0	0	42431000	34178400
cwq_mix2-3_726.14459.14459.3.0.dta	cwq_mix2-3_726.14459.14459.3	cwq_mix2-3_726	14459	3	4261.32	WTPVSTNSTSK		7	>sp|O13968|YE48_SCHPO Uncharacterized carboxypeptidase C24C9.08 OS=Schizosaccharomyces pombe (strain 972 / ATCC 24843) OX=284812 GN=SPAC24C9.08 PE=3 SV=1	12 2 0 0 0	1		0	0	100	100	100	0	0	0	17465400	42573700
cwq_mix2-3_726.14464.14464.3.0.dta	cwq_mix2-3_726.14464.14464.3	cwq_mix2-3_726	14464	3	4262.71	SQNHLSYNTTMK		8	>sp|O42841|YFH2_SCHPO Uncharacterized protein C23A1.02c OS=Schizosaccharomyces pombe (strain 972 / ATCC 24843) OX=284812 GN=SPAC23A1.02c PE=4 SV=2	9 2 0 0 0	1		0	0	100	100	100	0	0	0	10489600	13268800
cwq_mix2-3_726.14501.14501.3.0.dta	cwq_mix2-3_726.14501.14501.3	cwq_mix2-3_726	14501	3	4272.51	NMVNTTREEVEK		4	>sp|Q9HGN7|SEC63_SCHPO Translocation protein sec63 OS=Schizosaccharomyces pombe (strain 972 / ATCC 24843) OX=284812 GN=sec63 PE=1 SV=1	9 2 0 0 0	1		0	0	100	100	100	0	0	0	24060600	27084600
cwq_mix2-3_726.14523.14523.3.0.dta	cwq_mix2-3_726.14523.14523.3	cwq_mix2-3_726	14523	3	4278.39	WTPVSTNSTSK		7	>sp|O13968|YE48_SCHPO Uncharacterized carboxypeptidase C24C9.08 OS=Schizosaccharomyces pombe (strain 972 / ATCC 24843) OX=284812 GN=SPAC24C9.08 PE=3 SV=1	12 2 0 0 0	1		0	0	100	100	100	0	0	0	17465400	42573700
cwq_mix2-3_726.14552.14552.3.0.dta	cwq_mix2-3_726.14552.14552.3	cwq_mix2-3_726	14552	3	4286.26	SQNHLSYNTTMK		8	>sp|O42841|YFH2_SCHPO Uncharacterized protein C23A1.02c OS=Schizosaccharomyces pombe (strain 972 / ATCC 24843) OX=284812 GN=SPAC23A1.02c PE=4 SV=2	8 2 0 0 0	1		0	0	100	100	100	0	0	0	13044700	20503600
cwq_mix2-3_726.14556.14556.3.0.dta	cwq_mix2-3_726.14556.14556.3	cwq_mix2-3_726	14556	3	4287.23	NDTIIIHADR		1	>sp|Q9HDW9|GPI12_SCHPO Probable N-acetylglucosaminyl-phosphatidylinositol de-N-acetylase OS=Schizosaccharomyces pombe (strain 972 / ATCC 24843) OX=284812 GN=gpi12 PE=3 SV=1	9 2 0 0 0	1		0	0	100	100	100	0	0	0	9330350	8544540
cwq_mix2-3_726.14567.14567.3.0.dta	cwq_mix2-3_726.14567.14567.3	cwq_mix2-3_726	14567	3	4290.16	NMVNTTREEVEK		4	>sp|Q9HGN7|SEC63_SCHPO Translocation protein sec63 OS=Schizosaccharomyces pombe (strain 972 / ATCC 24843) OX=284812 GN=sec63 PE=1 SV=1	9 2 0 0 0	1		0	0	100	100	100	0	0	0	24060600	27084600
cwq_mix2-3_726.14590.14590.3.0.dta	cwq_mix2-3_726.14590.14590.3	cwq_mix2-3_726	14590	3	4296.33	WTPVSTNSTSK		7	>sp|O13968|YE48_SCHPO Uncharacterized carboxypeptidase C24C9.08 OS=Schizosaccharomyces pombe (strain 972 / ATCC 24843) OX=284812 GN=SPAC24C9.08 PE=3 SV=1	12 2 0 0 0	1		0	0	100	100	100	0	0	0	17465400	42573700
cwq_mix2-3_726.14603.14603.3.0.dta	cwq_mix2-3_726.14603.14603.3	cwq_mix2-3_726	14603	3	4299.88	NMVNTTREEVEK		4	>sp|Q9HGN7|SEC63_SCHPO Translocation protein sec63 OS=Schizosaccharomyces pombe (strain 972 / ATCC 24843) OX=284812 GN=sec63 PE=1 SV=1	8 2 0 0 0	1		0	0	100	100	100	0	0	0	77815800	91910500
cwq_mix2-3_726.14625.14625.3.0.dta	cwq_mix2-3_726.14625.14625.3	cwq_mix2-3_726	14625	3	4305.81	SQNHLSYNTTMK		8	>sp|O42841|YFH2_SCHPO Uncharacterized protein C23A1.02c OS=Schizosaccharomyces pombe (strain 972 / ATCC 24843) OX=284812 GN=SPAC23A1.02c PE=4 SV=2	8 2 0 0 0	1		0	0	100	100	100	0	0	0	13090800	20503600
cwq_mix2-3_726.14640.14640.3.0.dta	cwq_mix2-3_726.14640.14640.3	cwq_mix2-3_726	14640	3	4309.87	NDTIIIHADR		1	>sp|Q9HDW9|GPI12_SCHPO Probable N-acetylglucosaminyl-phosphatidylinositol de-N-acetylase OS=Schizosaccharomyces pombe (strain 972 / ATCC 24843) OX=284812 GN=gpi12 PE=3 SV=1	8 2 0 0 0	1		0	0	100	100	100	0	0	0	3664120	3554620
cwq_mix2-3_726.14650.14650.2.0.dta	cwq_mix2-3_726.14650.14650.2	cwq_mix2-3_726	14650	2	4312.55	VQASNWTGTR		5	>sp|Q9USK8|AGS1_SCHPO Cell wall alpha-1,3-glucan synthase ags1 OS=Schizosaccharomyces pombe (strain 972 / ATCC 24843) OX=284812 GN=ags1 PE=1 SV=3	9 2 0 0 0	1		0	0	100	100	100	0	0	0	8517600	9390940
cwq_mix2-3_726.14651.14651.2.0.dta	cwq_mix2-3_726.14651.14651.2	cwq_mix2-3_726	14651	2	4312.82	WTPVSTNSTSK		7	>sp|O13968|YE48_SCHPO Uncharacterized carboxypeptidase C24C9.08 OS=Schizosaccharomyces pombe (strain 972 / ATCC 24843) OX=284812 GN=SPAC24C9.08 PE=3 SV=1	11 2 0 0 0	1		0	0	100	100	100	0	0	0	5707560	5528060
cwq_mix2-3_726.14656.14656.3.0.dta	cwq_mix2-3_726.14656.14656.3	cwq_mix2-3_726	14656	3	4314.06	WTPVSTNSTSK		7	>sp|O13968|YE48_SCHPO Uncharacterized carboxypeptidase C24C9.08 OS=Schizosaccharomyces pombe (strain 972 / ATCC 24843) OX=284812 GN=SPAC24C9.08 PE=3 SV=1	11 2 0 0 0	1		0	0	100	100	100	0	0	0	32306000	92457100
cwq_mix2-3_726.14658.14658.2.0.dta	cwq_mix2-3_726.14658.14658.2	cwq_mix2-3_726	14658	2	4314.66	VQASNWTGTR		5	>sp|Q9USK8|AGS1_SCHPO Cell wall alpha-1,3-glucan synthase ags1 OS=Schizosaccharomyces pombe (strain 972 / ATCC 24843) OX=284812 GN=ags1 PE=1 SV=3	10 2 0 0 0	1		0	0	100	100	100	0	0	0	8025340	5426160
cwq_mix2-3_726.14688.14688.3.0.dta	cwq_mix2-3_726.14688.14688.3	cwq_mix2-3_726	14688	3	4322.66	VQASNWTGTR		5	>sp|Q9USK8|AGS1_SCHPO Cell wall alpha-1,3-glucan synthase ags1 OS=Schizosaccharomyces pombe (strain 972 / ATCC 24843) OX=284812 GN=ags1 PE=1 SV=3	9 2 0 0 0	1		0	0	100	100	100	0	0	0	11936000	18384000
cwq_mix2-3_726.14701.14701.3.0.dta	cwq_mix2-3_726.14701.14701.3	cwq_mix2-3_726	14701	3	4326.22	NMVNTTREEVEK		4	>sp|Q9HGN7|SEC63_SCHPO Translocation protein sec63 OS=Schizosaccharomyces pombe (strain 972 / ATCC 24843) OX=284812 GN=sec63 PE=1 SV=1	8 2 0 0 0	1		0	0	100	100	100	0	0	0	77815800	91910500
cwq_mix2-3_726.14737.14737.2.0.dta	cwq_mix2-3_726.14737.14737.2	cwq_mix2-3_726	14737	2	4335.96	VQASNWTGTR		5	>sp|Q9USK8|AGS1_SCHPO Cell wall alpha-1,3-glucan synthase ags1 OS=Schizosaccharomyces pombe (strain 972 / ATCC 24843) OX=284812 GN=ags1 PE=1 SV=3	9 2 0 0 0	1		0	0	100	100	100	0	0	0	8517600	9390940
cwq_mix2-3_726.14745.14745.3.0.dta	cwq_mix2-3_726.14745.14745.3	cwq_mix2-3_726	14745	3	4338.12	WTPVSTNSTSK		7	>sp|O13968|YE48_SCHPO Uncharacterized carboxypeptidase C24C9.08 OS=Schizosaccharomyces pombe (strain 972 / ATCC 24843) OX=284812 GN=SPAC24C9.08 PE=3 SV=1	11 2 0 0 0	1		0	0	100	100	100	0	0	0	3950190	92846600
cwq_mix2-3_726.14754.14754.3.0.dta	cwq_mix2-3_726.14754.14754.3	cwq_mix2-3_726	14754	3	4340.57	NMVNTTREEVEK		4	>sp|Q9HGN7|SEC63_SCHPO Translocation protein sec63 OS=Schizosaccharomyces pombe (strain 972 / ATCC 24843) OX=284812 GN=sec63 PE=1 SV=1	7 2 0 0 0	1		0	0	100	100	100	0	0	0	46364500	50068600
cwq_mix2-3_726.14764.14764.3.0.dta	cwq_mix2-3_726.14764.14764.3	cwq_mix2-3_726	14764	3	4343.36	NMVNTTREEVEK		4	>sp|Q9HGN7|SEC63_SCHPO Translocation protein sec63 OS=Schizosaccharomyces pombe (strain 972 / ATCC 24843) OX=284812 GN=sec63 PE=1 SV=1	8 2 0 0 0	1		0	0	100	100	100	0	0	0	77886600	92089300
cwq_mix2-3_726.14816.14816.3.0.dta	cwq_mix2-3_726.14816.14816.3	cwq_mix2-3_726	14816	3	4357.75	NMVNTTREEVEK		4	>sp|Q9HGN7|SEC63_SCHPO Translocation protein sec63 OS=Schizosaccharomyces pombe (strain 972 / ATCC 24843) OX=284812 GN=sec63 PE=1 SV=1	7 2 0 0 0	1		0	0	100	100	100	0	0	0	46364500	50068600
cwq_mix2-3_726.14877.14877.3.0.dta	cwq_mix2-3_726.14877.14877.3	cwq_mix2-3_726	14877	3	4375.12	NMVNTTREEVEK		4	>sp|Q9HGN7|SEC63_SCHPO Translocation protein sec63 OS=Schizosaccharomyces pombe (strain 972 / ATCC 24843) OX=284812 GN=sec63 PE=1 SV=1	7 2 0 0 0	1		0	0	100	100	100	0	0	0	46364500	50228100
cwq_mix2-3_726.15120.15120.3.0.dta	cwq_mix2-3_726.15120.15120.3	cwq_mix2-3_726	15120	3	4442.11	VYAVNASLNHDK		5	>sp|Q9USU5|GAS2_SCHPO 1,3-beta-glucanosyltransferase gas2 OS=Schizosaccharomyces pombe (strain 972 / ATCC 24843) OX=284812 GN=gas2 PE=2 SV=1	11 2 0 0 0	1		0	0	100	100	100	0	0	0	2507850	2222800
cwq_mix2-3_726.15156.15156.2.0.dta	cwq_mix2-3_726.15156.15156.2	cwq_mix2-3_726	15156	2	4451.98	WTPVSTNSTSK		7	>sp|O13968|YE48_SCHPO Uncharacterized carboxypeptidase C24C9.08 OS=Schizosaccharomyces pombe (strain 972 / ATCC 24843) OX=284812 GN=SPAC24C9.08 PE=3 SV=1	8 2 0 0 0	1		0	0	100	100	100	0	0	0	2442170	1569590
cwq_mix2-3_726.15218.15218.3.0.dta	cwq_mix2-3_726.15218.15218.3	cwq_mix2-3_726	15218	3	4469.09	VHLECFGSSSSNNK	5,Carbamidomethyl[C];	13	>sp|O13912|YDW6_SCHPO Uncharacterized protein C23C11.06c OS=Schizosaccharomyces pombe (strain 972 / ATCC 24843) OX=284812 GN=SPAC23C11.06c PE=4 SV=1	12 2 0 0 0	1		0	0	100	100	100	0	0	0	13243400	11042500
cwq_mix2-3_726.15247.15247.3.0.dta	cwq_mix2-3_726.15247.15247.3	cwq_mix2-3_726	15247	3	4476.94	VYAVNASLNHDK		5	>sp|Q9USU5|GAS2_SCHPO 1,3-beta-glucanosyltransferase gas2 OS=Schizosaccharomyces pombe (strain 972 / ATCC 24843) OX=284812 GN=gas2 PE=2 SV=1	10 2 0 0 0	1		0	0	100	100	100	0	0	0	8763230	9330240
cwq_mix2-3_726.15277.15277.4.0.dta	cwq_mix2-3_726.15277.15277.4	cwq_mix2-3_726	15277	4	4485.14	YQPNKKDNFSWLEYFYR		8	>sp|Q10354|YDB1_SCHPO Uncharacterized transporter C22E12.01 OS=Schizosaccharomyces pombe (strain 972 / ATCC 24843) OX=284812 GN=SPAC22E12.01 PE=3 SV=2	9 2 0 0 0	1		0	0	100	100	100	0	0	0	0	20002.9
cwq_mix2-3_726.15291.15291.3.0.dta	cwq_mix2-3_726.15291.15291.3	cwq_mix2-3_726	15291	3	4488.85	VHLECFGSSSSNNK	5,Carbamidomethyl[C];	13	>sp|O13912|YDW6_SCHPO Uncharacterized protein C23C11.06c OS=Schizosaccharomyces pombe (strain 972 / ATCC 24843) OX=284812 GN=SPAC23C11.06c PE=4 SV=1	12 2 0 0 0	1		0	0	100	100	100	0	0	0	13243400	11042500
cwq_mix2-3_726.15336.15336.3.0.dta	cwq_mix2-3_726.15336.15336.3	cwq_mix2-3_726	15336	3	4500.97	VHLECFGSSSSNNK	5,Carbamidomethyl[C];	13	>sp|O13912|YDW6_SCHPO Uncharacterized protein C23C11.06c OS=Schizosaccharomyces pombe (strain 972 / ATCC 24843) OX=284812 GN=SPAC23C11.06c PE=4 SV=1	11 2 0 0 0	1		0	0	100	100	100	0	0	0	16077700	13130200
cwq_mix2-3_726.15358.15358.3.0.dta	cwq_mix2-3_726.15358.15358.3	cwq_mix2-3_726	15358	3	4506.91	VHLECFGSSSSNNK	5,Carbamidomethyl[C];	13	>sp|O13912|YDW6_SCHPO Uncharacterized protein C23C11.06c OS=Schizosaccharomyces pombe (strain 972 / ATCC 24843) OX=284812 GN=SPAC23C11.06c PE=4 SV=1	12 2 0 0 0	1		0	0	100	100	100	0	0	0	13243400	11042500
cwq_mix2-3_726.15387.15387.3.0.dta	cwq_mix2-3_726.15387.15387.3	cwq_mix2-3_726	15387	3	4514.8	LGNETFLPK		3	>sp|P36581|CALX_SCHPO Calnexin homolog OS=Schizosaccharomyces pombe (strain 972 / ATCC 24843) OX=284812 GN=cal1 PE=1 SV=1	9 2 0 0 0	1		0	0	100	100	100	0	0	0	41724000	50726600
cwq_mix2-3_726.15408.15408.3.0.dta	cwq_mix2-3_726.15408.15408.3	cwq_mix2-3_726	15408	3	4520.53	VHLECFGSSSSNNK	5,Carbamidomethyl[C];	13	>sp|O13912|YDW6_SCHPO Uncharacterized protein C23C11.06c OS=Schizosaccharomyces pombe (strain 972 / ATCC 24843) OX=284812 GN=SPAC23C11.06c PE=4 SV=1	11 2 0 0 0	1		0	0	100	100	100	0	0	0	16077700	13130200
cwq_mix2-3_726.15433.15433.3.0.dta	cwq_mix2-3_726.15433.15433.3	cwq_mix2-3_726	15433	3	4527.23	VYAVNASLNHDK		5	>sp|Q9USU5|GAS2_SCHPO 1,3-beta-glucanosyltransferase gas2 OS=Schizosaccharomyces pombe (strain 972 / ATCC 24843) OX=284812 GN=gas2 PE=2 SV=1	9 2 0 0 0	1		0	0	100	100	100	0	0	0	61959200	50880400
cwq_mix2-3_726.15441.15441.3.0.dta	cwq_mix2-3_726.15441.15441.3	cwq_mix2-3_726	15441	3	4529.48	VHLECFGSSSSNNK	5,Carbamidomethyl[C];	13	>sp|O13912|YDW6_SCHPO Uncharacterized protein C23C11.06c OS=Schizosaccharomyces pombe (strain 972 / ATCC 24843) OX=284812 GN=SPAC23C11.06c PE=4 SV=1	10 2 0 0 0	1		0	0	100	100	100	0	0	0	12012300	7554050
cwq_mix2-3_726.15455.15455.3.0.dta	cwq_mix2-3_726.15455.15455.3	cwq_mix2-3_726	15455	3	4533.17	LGNETFLPK		3	>sp|P36581|CALX_SCHPO Calnexin homolog OS=Schizosaccharomyces pombe (strain 972 / ATCC 24843) OX=284812 GN=cal1 PE=1 SV=1	9 2 0 0 0	1		0	0	100	100	100	0	0	0	41724000	50726600
cwq_mix2-3_726.15468.15468.3.0.dta	cwq_mix2-3_726.15468.15468.3	cwq_mix2-3_726	15468	3	4536.95	VYAVNASLNHDK		5	>sp|Q9USU5|GAS2_SCHPO 1,3-beta-glucanosyltransferase gas2 OS=Schizosaccharomyces pombe (strain 972 / ATCC 24843) OX=284812 GN=gas2 PE=2 SV=1	8 2 0 0 0	1		0	0	100	100	100	0	0	0	10598700	6431300
cwq_mix2-3_726.15498.15498.3.0.dta	cwq_mix2-3_726.15498.15498.3	cwq_mix2-3_726	15498	3	4544.95	VYAVNASLNHDK		5	>sp|Q9USU5|GAS2_SCHPO 1,3-beta-glucanosyltransferase gas2 OS=Schizosaccharomyces pombe (strain 972 / ATCC 24843) OX=284812 GN=gas2 PE=2 SV=1	9 2 0 0 0	1		0	0	100	100	100	0	0	0	61959200	50880400
cwq_mix2-3_726.15512.15512.3.0.dta	cwq_mix2-3_726.15512.15512.3	cwq_mix2-3_726	15512	3	4548.79	VHLECFGSSSSNNK	5,Carbamidomethyl[C];	13	>sp|O13912|YDW6_SCHPO Uncharacterized protein C23C11.06c OS=Schizosaccharomyces pombe (strain 972 / ATCC 24843) OX=284812 GN=SPAC23C11.06c PE=4 SV=1	10 2 0 0 0	1		0	0	100	100	100	0	0	0	12012300	7554050
cwq_mix2-3_726.15621.15621.3.0.dta	cwq_mix2-3_726.15621.15621.3	cwq_mix2-3_726	15621	3	4578.62	VYAVNASLNHDK		5	>sp|Q9USU5|GAS2_SCHPO 1,3-beta-glucanosyltransferase gas2 OS=Schizosaccharomyces pombe (strain 972 / ATCC 24843) OX=284812 GN=gas2 PE=2 SV=1	8 2 0 0 0	1		0	0	100	100	100	0	0	0	10598700	464548
cwq_mix2-3_726.15628.15628.3.0.dta	cwq_mix2-3_726.15628.15628.3	cwq_mix2-3_726	15628	3	4580.43	VHLECFGSSSSNNK	5,Carbamidomethyl[C];	13	>sp|O13912|YDW6_SCHPO Uncharacterized protein C23C11.06c OS=Schizosaccharomyces pombe (strain 972 / ATCC 24843) OX=284812 GN=SPAC23C11.06c PE=4 SV=1	9 2 0 0 0	1		0	0	100	100	100	0	0	0	26911600	21380300
cwq_mix2-3_726.15668.15668.3.0.dta	cwq_mix2-3_726.15668.15668.3	cwq_mix2-3_726	15668	3	4591.28	TDDTASYGQSQYNQSR		13	>sp|P78890|YEPF_SCHPO Uncharacterized protein C23H3.15c OS=Schizosaccharomyces pombe (strain 972 / ATCC 24843) OX=284812 GN=SPAC23H3.15c PE=2 SV=4	10 2 0 0 0	1		0	0	100	100	100	0	0	0	5962220	1015260
cwq_mix2-3_726.15694.15694.3.0.dta	cwq_mix2-3_726.15694.15694.3	cwq_mix2-3_726	15694	3	4598.16	VHLECFGSSSSNNK	5,Carbamidomethyl[C];	13	>sp|O13912|YDW6_SCHPO Uncharacterized protein C23C11.06c OS=Schizosaccharomyces pombe (strain 972 / ATCC 24843) OX=284812 GN=SPAC23C11.06c PE=4 SV=1	9 2 0 0 0	1		0	0	100	100	100	0	0	0	26911600	21380300
cwq_mix2-3_726.15709.15709.3.0.dta	cwq_mix2-3_726.15709.15709.3	cwq_mix2-3_726	15709	3	4602.27	VHLECFGSSSSNNK	5,Carbamidomethyl[C];	13	>sp|O13912|YDW6_SCHPO Uncharacterized protein C23C11.06c OS=Schizosaccharomyces pombe (strain 972 / ATCC 24843) OX=284812 GN=SPAC23C11.06c PE=4 SV=1	8 2 0 0 0	1		0	0	100	100	100	0	0	0	10609800	8153420
cwq_mix2-3_726.15908.15908.3.0.dta	cwq_mix2-3_726.15908.15908.3	cwq_mix2-3_726	15908	3	4656.14	RSEVTPNTSLAQCPK	13,Carbamidomethyl[C];	7	>sp|Q9C0Y2|YKL1_SCHPO Putative cell agglutination protein SPAPB2C8.01 OS=Schizosaccharomyces pombe (strain 972 / ATCC 24843) OX=284812 GN=SPAPB2C8.01 PE=3 SV=1	9 2 0 0 0	1		0	0	100	100	100	0	0	0	15222500	7425730
cwq_mix2-3_726.15981.15981.3.0.dta	cwq_mix2-3_726.15981.15981.3	cwq_mix2-3_726	15981	3	4676.57	RSEVTPNTSLAQCPK	13,Carbamidomethyl[C];	7	>sp|Q9C0Y2|YKL1_SCHPO Putative cell agglutination protein SPAPB2C8.01 OS=Schizosaccharomyces pombe (strain 972 / ATCC 24843) OX=284812 GN=SPAPB2C8.01 PE=3 SV=1	9 2 0 0 0	1		0	0	100	100	100	0	0	0	15222500	7425730
cwq_mix2-3_726.16061.16061.3.0.dta	cwq_mix2-3_726.16061.16061.3	cwq_mix2-3_726	16061	3	4697.81	NYSEDASTSLHGQTAGR		1	>sp|Q9USK8|AGS1_SCHPO Cell wall alpha-1,3-glucan synthase ags1 OS=Schizosaccharomyces pombe (strain 972 / ATCC 24843) OX=284812 GN=ags1 PE=1 SV=3	12 2 0 0 0	1		0	0	100	100	100	0	0	0	15927400	19124400
cwq_mix2-3_726.16179.16179.3.0.dta	cwq_mix2-3_726.16179.16179.3	cwq_mix2-3_726	16179	3	4729	VYGSQGNSTVLSR		7	>sp|Q9USK8|AGS1_SCHPO Cell wall alpha-1,3-glucan synthase ags1 OS=Schizosaccharomyces pombe (strain 972 / ATCC 24843) OX=284812 GN=ags1 PE=1 SV=3	10 2 0 0 0	1		0	0	100	100	100	0	0	0	152775000	136430000
cwq_mix2-3_726.16284.16284.3.0.dta	cwq_mix2-3_726.16284.16284.3	cwq_mix2-3_726	16284	3	4755.25	VYGSQGNSTVLSR		7	>sp|Q9USK8|AGS1_SCHPO Cell wall alpha-1,3-glucan synthase ags1 OS=Schizosaccharomyces pombe (strain 972 / ATCC 24843) OX=284812 GN=ags1 PE=1 SV=3	10 2 0 0 0	1		0	0	100	100	100	0	0	0	152775000	136430000
cwq_mix2-3_726.16356.16356.3.0.dta	cwq_mix2-3_726.16356.16356.3	cwq_mix2-3_726	16356	3	4772.84	NNINISHLSR		4	>sp|O94472|PBN1_SCHPO Protein pbn1 OS=Schizosaccharomyces pombe (strain 972 / ATCC 24843) OX=284812 GN=pbn1 PE=3 SV=1	11 2 0 0 0	1		0	0	100	100	100	0	0	0	54308500	31115200
cwq_mix2-3_726.16359.16359.3.0.dta	cwq_mix2-3_726.16359.16359.3	cwq_mix2-3_726	16359	3	4773.71	NYSEDASTSLHGQTAGR		1	>sp|Q9USK8|AGS1_SCHPO Cell wall alpha-1,3-glucan synthase ags1 OS=Schizosaccharomyces pombe (strain 972 / ATCC 24843) OX=284812 GN=ags1 PE=1 SV=3	9 2 0 0 0	1		0	0	100	100	100	0	0	0	13686600	11851000
cwq_mix2-3_726.16507.16507.5.0.dta	cwq_mix2-3_726.16507.16507.5	cwq_mix2-3_726	16507	5	4810.46	HIRTHTDVRPYHCSYCNFSFK	13,Carbamidomethyl[C];16,Carbamidomethyl[C];	17	>sp|Q03172|ZEP1_MOUSE Zinc finger protein 40 OS=Mus musculus OX=10090 GN=Hivep1 PE=1 SV=1	9 2 0 0 0	1		0	0	100	100	100	0	0	0	257884	1020350
cwq_mix2-3_726.16569.16569.3.0.dta	cwq_mix2-3_726.16569.16569.3	cwq_mix2-3_726	16569	3	4826.6	NNINISHLSR		4	>sp|O94472|PBN1_SCHPO Protein pbn1 OS=Schizosaccharomyces pombe (strain 972 / ATCC 24843) OX=284812 GN=pbn1 PE=3 SV=1	9 2 0 0 0	1		0	0	100	100	100	0	0	0	52698900	66053100
cwq_mix2-3_726.16593.16593.3.0.dta	cwq_mix2-3_726.16593.16593.3	cwq_mix2-3_726	16593	3	4832.9	TNGTLYGLSDSRK		2	>sp|Q9US04|GGT1_SCHPO Glutathione hydrolase proenzyme 1 OS=Schizosaccharomyces pombe (strain 972 / ATCC 24843) OX=284812 GN=ggt1 PE=2 SV=1	9 2 0 0 0	1		0	0	100	100	100	0	0	0	15335800	12195900
cwq_mix2-3_726.16650.16650.3.0.dta	cwq_mix2-3_726.16650.16650.3	cwq_mix2-3_726	16650	3	4847.21	NNINISHLSR		4	>sp|O94472|PBN1_SCHPO Protein pbn1 OS=Schizosaccharomyces pombe (strain 972 / ATCC 24843) OX=284812 GN=pbn1 PE=3 SV=1	9 2 0 0 0	1		0	0	100	100	100	0	0	0	52698900	66053100
cwq_mix2-3_726.16677.16677.3.0.dta	cwq_mix2-3_726.16677.16677.3	cwq_mix2-3_726	16677	3	4853.81	TNGTLYGLSDSRK		2	>sp|Q9US04|GGT1_SCHPO Glutathione hydrolase proenzyme 1 OS=Schizosaccharomyces pombe (strain 972 / ATCC 24843) OX=284812 GN=ggt1 PE=2 SV=1	9 2 0 0 0	1		0	0	100	100	100	0	0	0	16581900	12195900
cwq_mix2-3_726.16686.16686.3.0.dta	cwq_mix2-3_726.16686.16686.3	cwq_mix2-3_726	16686	3	4855.84	NNINISHLSR		4	>sp|O94472|PBN1_SCHPO Protein pbn1 OS=Schizosaccharomyces pombe (strain 972 / ATCC 24843) OX=284812 GN=pbn1 PE=3 SV=1	8 2 0 0 0	1		0	0	100	100	100	0	0	0	40443000	42420700
cwq_mix2-3_726.16768.16768.3.0.dta	cwq_mix2-3_726.16768.16768.3	cwq_mix2-3_726	16768	3	4876.79	NNINISHLSR		4	>sp|O94472|PBN1_SCHPO Protein pbn1 OS=Schizosaccharomyces pombe (strain 972 / ATCC 24843) OX=284812 GN=pbn1 PE=3 SV=1	8 2 0 0 0	1		0	0	100	100	100	0	0	0	40443000	42420700
cwq_mix2-3_726.16772.16772.3.0.dta	cwq_mix2-3_726.16772.16772.3	cwq_mix2-3_726	16772	3	4877.9	NLSADIPAK		1	>sp|P87167|BUT2_SCHPO Uba3-binding protein but2 OS=Schizosaccharomyces pombe (strain 972 / ATCC 24843) OX=284812 GN=but2 PE=1 SV=1	12 2 0 0 0	1		0	0	100	100	100	0	0	0	272162000	306932000
cwq_mix2-3_726.16853.16853.3.0.dta	cwq_mix2-3_726.16853.16853.3	cwq_mix2-3_726	16853	3	4897.56	NLSADIPAK		1	>sp|P87167|BUT2_SCHPO Uba3-binding protein but2 OS=Schizosaccharomyces pombe (strain 972 / ATCC 24843) OX=284812 GN=but2 PE=1 SV=1	12 2 0 0 0	1		0	0	100	100	100	0	0	0	272162000	306932000
cwq_mix2-3_726.16917.16917.2.0.dta	cwq_mix2-3_726.16917.16917.2	cwq_mix2-3_726	16917	2	4912.82	NLSADIPAK		1	>sp|P87167|BUT2_SCHPO Uba3-binding protein but2 OS=Schizosaccharomyces pombe (strain 972 / ATCC 24843) OX=284812 GN=but2 PE=1 SV=1	12 2 0 0 0	1		0	0	100	100	100	0	0	0	51735400	52874100
cwq_mix2-3_726.16939.16939.3.0.dta	cwq_mix2-3_726.16939.16939.3	cwq_mix2-3_726	16939	3	4918.17	NLSADIPAK		1	>sp|P87167|BUT2_SCHPO Uba3-binding protein but2 OS=Schizosaccharomyces pombe (strain 972 / ATCC 24843) OX=284812 GN=but2 PE=1 SV=1	12 2 0 0 0	1		0	0	100	100	100	0	0	0	272162000	306932000
cwq_mix2-3_726.16946.16946.2.0.dta	cwq_mix2-3_726.16946.16946.2	cwq_mix2-3_726	16946	2	4920.11	ETNNSDAGYTEPYR		3	>sp|Q9US55|GLU2A_SCHPO Glucosidase 2 subunit alpha OS=Schizosaccharomyces pombe (strain 972 / ATCC 24843) OX=284812 GN=gls2 PE=3 SV=1	8 2 0 0 0	1		0	0	100	100	100	0	0	0	17404500	13776000
cwq_mix2-3_726.16964.16964.3.0.dta	cwq_mix2-3_726.16964.16964.3	cwq_mix2-3_726	16964	3	4924.26	ETNNSDAGYTEPYR		3	>sp|Q9US55|GLU2A_SCHPO Glucosidase 2 subunit alpha OS=Schizosaccharomyces pombe (strain 972 / ATCC 24843) OX=284812 GN=gls2 PE=3 SV=1	8 2 0 0 0	1		0	0	100	100	100	0	0	0	88408900	88030700
cwq_mix2-3_726.16999.16999.2.0.dta	cwq_mix2-3_726.16999.16999.2	cwq_mix2-3_726	16999	2	4933	NLSADIPAK		1	>sp|P87167|BUT2_SCHPO Uba3-binding protein but2 OS=Schizosaccharomyces pombe (strain 972 / ATCC 24843) OX=284812 GN=but2 PE=1 SV=1	12 2 0 0 0	1		0	0	100	100	100	0	0	0	51735400	52874100
cwq_mix2-3_726.17018.17018.3.0.dta	cwq_mix2-3_726.17018.17018.3	cwq_mix2-3_726	17018	3	4938.27	NLSADIPAK		1	>sp|P87167|BUT2_SCHPO Uba3-binding protein but2 OS=Schizosaccharomyces pombe (strain 972 / ATCC 24843) OX=284812 GN=but2 PE=1 SV=1	12 2 0 0 0	1		0	0	100	100	100	0	0	0	272162000	306932000
cwq_mix2-3_726.17089.17089.3.0.dta	cwq_mix2-3_726.17089.17089.3	cwq_mix2-3_726	17089	3	4956.47	NLSADIPAK		1	>sp|P87167|BUT2_SCHPO Uba3-binding protein but2 OS=Schizosaccharomyces pombe (strain 972 / ATCC 24843) OX=284812 GN=but2 PE=1 SV=1	12 2 0 0 0	1		0	0	100	100	100	0	0	0	272162000	306932000
cwq_mix2-3_726.17100.17100.2.0.dta	cwq_mix2-3_726.17100.17100.2	cwq_mix2-3_726	17100	2	4959.22	NLSADIPAK		1	>sp|P87167|BUT2_SCHPO Uba3-binding protein but2 OS=Schizosaccharomyces pombe (strain 972 / ATCC 24843) OX=284812 GN=but2 PE=1 SV=1	12 2 0 0 0	1		0	0	100	100	100	0	0	0	51735400	52874100
cwq_mix2-3_726.17187.17187.2.0.dta	cwq_mix2-3_726.17187.17187.2	cwq_mix2-3_726	17187	2	4981.45	NLSADIPAK		1	>sp|P87167|BUT2_SCHPO Uba3-binding protein but2 OS=Schizosaccharomyces pombe (strain 972 / ATCC 24843) OX=284812 GN=but2 PE=1 SV=1	11 2 0 0 0	1		0	0	100	100	100	0	0	0	2130040	8047320
cwq_mix2-3_726.17213.17213.3.0.dta	cwq_mix2-3_726.17213.17213.3	cwq_mix2-3_726	17213	3	4988.21	ETNNSDAGYTEPYR		3	>sp|Q9US55|GLU2A_SCHPO Glucosidase 2 subunit alpha OS=Schizosaccharomyces pombe (strain 972 / ATCC 24843) OX=284812 GN=gls2 PE=3 SV=1	7 2 0 0 0	1		0	0	100	100	100	0	0	0	7033950	8669200
cwq_mix2-3_726.17283.17283.3.0.dta	cwq_mix2-3_726.17283.17283.3	cwq_mix2-3_726	17283	3	5006.48	HPNETAQSLTFR		3	>sp|O14194|GGT2_SCHPO Glutathione hydrolase proenzyme 2 OS=Schizosaccharomyces pombe (strain 972 / ATCC 24843) OX=284812 GN=ggt2 PE=2 SV=1	10 2 0 0 0	1		0	0	100	100	100	0	0	0	26237800	14127800
cwq_mix2-3_726.17338.17338.3.0.dta	cwq_mix2-3_726.17338.17338.3	cwq_mix2-3_726	17338	3	5020.69	NLSADIPAK		1	>sp|P87167|BUT2_SCHPO Uba3-binding protein but2 OS=Schizosaccharomyces pombe (strain 972 / ATCC 24843) OX=284812 GN=but2 PE=1 SV=1	10 2 0 0 0	1		0	0	100	100	100	0	0	0	13439600	13946700
cwq_mix2-3_726.17424.17424.3.0.dta	cwq_mix2-3_726.17424.17424.3	cwq_mix2-3_726	17424	3	5044.16	NLSADIPAK		1	>sp|P87167|BUT2_SCHPO Uba3-binding protein but2 OS=Schizosaccharomyces pombe (strain 972 / ATCC 24843) OX=284812 GN=but2 PE=1 SV=1	10 2 0 0 0	1		0	0	100	100	100	0	0	0	13439600	13946700
cwq_mix2-3_726.17504.17504.3.0.dta	cwq_mix2-3_726.17504.17504.3	cwq_mix2-3_726	17504	3	5065.82	NLSADIPAK		1	>sp|P87167|BUT2_SCHPO Uba3-binding protein but2 OS=Schizosaccharomyces pombe (strain 972 / ATCC 24843) OX=284812 GN=but2 PE=1 SV=1	9 2 0 0 0	1		0	0	100	100	100	0	0	0	4388390	4818130
cwq_mix2-3_726.17512.17512.3.0.dta	cwq_mix2-3_726.17512.17512.3	cwq_mix2-3_726	17512	3	5067.77	LYESENQTHLITK		6	>sp|O74323|SEC11_SCHPO Signal peptidase complex catalytic subunit sec11 OS=Schizosaccharomyces pombe (strain 972 / ATCC 24843) OX=284812 GN=sec11 PE=3 SV=1	9 2 0 0 0	1		0	0	100	100	100	0	0	0	382192000	356791000
cwq_mix2-3_726.17514.17514.3.0.dta	cwq_mix2-3_726.17514.17514.3	cwq_mix2-3_726	17514	3	5068.33	DANNTQFQFTSR		3	>sp|Q9C0Y4|AGLU_SCHPO Alpha-glucosidase OS=Schizosaccharomyces pombe (strain 972 / ATCC 24843) OX=284812 GN=agl1 PE=1 SV=2	9 2 0 0 0	1		0	0	100	100	100	0	0	0	61310500	46279100
cwq_mix2-3_726.17577.17577.3.0.dta	cwq_mix2-3_726.17577.17577.3	cwq_mix2-3_726	17577	3	5085.13	LYESENQTHLITK		6	>sp|O74323|SEC11_SCHPO Signal peptidase complex catalytic subunit sec11 OS=Schizosaccharomyces pombe (strain 972 / ATCC 24843) OX=284812 GN=sec11 PE=3 SV=1	9 2 0 0 0	1		0	0	100	100	100	0	0	0	382192000	356791000
cwq_mix2-3_726.17584.17584.3.0.dta	cwq_mix2-3_726.17584.17584.3	cwq_mix2-3_726	17584	3	5086.85	NLSADIPAK		1	>sp|P87167|BUT2_SCHPO Uba3-binding protein but2 OS=Schizosaccharomyces pombe (strain 972 / ATCC 24843) OX=284812 GN=but2 PE=1 SV=1	9 2 0 0 0	1		0	0	100	100	100	0	0	0	4098900	4818130
cwq_mix2-3_726.17605.17605.3.0.dta	cwq_mix2-3_726.17605.17605.3	cwq_mix2-3_726	17605	3	5092.85	LYESENQTHLITK		6	>sp|O74323|SEC11_SCHPO Signal peptidase complex catalytic subunit sec11 OS=Schizosaccharomyces pombe (strain 972 / ATCC 24843) OX=284812 GN=sec11 PE=3 SV=1	8 2 0 0 0	1		0	0	100	100	100	0	0	0	846741000	850561000
cwq_mix2-3_726.17614.17614.3.0.dta	cwq_mix2-3_726.17614.17614.3	cwq_mix2-3_726	17614	3	5095.21	HSYNPNGTIPECPSR	12,Carbamidomethyl[C];	6	>sp|Q9USU5|GAS2_SCHPO 1,3-beta-glucanosyltransferase gas2 OS=Schizosaccharomyces pombe (strain 972 / ATCC 24843) OX=284812 GN=gas2 PE=2 SV=1	10 2 0 0 0	1		0	0	100	100	100	0	0	0	11130300	9620540
cwq_mix2-3_726.17654.17654.3.0.dta	cwq_mix2-3_726.17654.17654.3	cwq_mix2-3_726	17654	3	5105.91	LYESENQTHLITK		6	>sp|O74323|SEC11_SCHPO Signal peptidase complex catalytic subunit sec11 OS=Schizosaccharomyces pombe (strain 972 / ATCC 24843) OX=284812 GN=sec11 PE=3 SV=1	9 2 0 0 0	1		0	0	100	100	100	0	0	0	382829000	357540000
cwq_mix2-3_726.17676.17676.3.0.dta	cwq_mix2-3_726.17676.17676.3	cwq_mix2-3_726	17676	3	5111.78	LYESENQTHLITK		6	>sp|O74323|SEC11_SCHPO Signal peptidase complex catalytic subunit sec11 OS=Schizosaccharomyces pombe (strain 972 / ATCC 24843) OX=284812 GN=sec11 PE=3 SV=1	8 2 0 0 0	1		0	0	100	100	100	0	0	0	846741000	850561000
cwq_mix2-3_726.17736.17736.3.0.dta	cwq_mix2-3_726.17736.17736.3	cwq_mix2-3_726	17736	3	5127.91	HSYNPNGTIPECPSR	12,Carbamidomethyl[C];	6	>sp|Q9USU5|GAS2_SCHPO 1,3-beta-glucanosyltransferase gas2 OS=Schizosaccharomyces pombe (strain 972 / ATCC 24843) OX=284812 GN=gas2 PE=2 SV=1	10 2 0 0 0	1		0	0	100	100	100	0	0	0	11130300	9620540
cwq_mix2-3_726.17742.17742.3.0.dta	cwq_mix2-3_726.17742.17742.3	cwq_mix2-3_726	17742	3	5129.45	LYESENQTHLITK		6	>sp|O74323|SEC11_SCHPO Signal peptidase complex catalytic subunit sec11 OS=Schizosaccharomyces pombe (strain 972 / ATCC 24843) OX=284812 GN=sec11 PE=3 SV=1	8 2 0 0 0	1		0	0	100	100	100	0	0	0	847714000	851733000
cwq_mix2-3_726.17800.17800.3.0.dta	cwq_mix2-3_726.17800.17800.3	cwq_mix2-3_726	17800	3	5145.38	HSYNPNGTIPECPSR	12,Carbamidomethyl[C];	6	>sp|Q9USU5|GAS2_SCHPO 1,3-beta-glucanosyltransferase gas2 OS=Schizosaccharomyces pombe (strain 972 / ATCC 24843) OX=284812 GN=gas2 PE=2 SV=1	9 2 0 0 0	1		0	0	100	100	100	0	0	0	73284800	74801800
cwq_mix2-3_726.17849.17849.4.0.dta	cwq_mix2-3_726.17849.17849.4	cwq_mix2-3_726	17849	4	5158.64	HSYNPNGTIPECPSR	12,Carbamidomethyl[C];	6	>sp|Q9USU5|GAS2_SCHPO 1,3-beta-glucanosyltransferase gas2 OS=Schizosaccharomyces pombe (strain 972 / ATCC 24843) OX=284812 GN=gas2 PE=2 SV=1	9 2 0 0 0	1		0	0	100	100	100	0	0	0	3399370	3199380
cwq_mix2-3_726.17876.17876.3.0.dta	cwq_mix2-3_726.17876.17876.3	cwq_mix2-3_726	17876	3	5165.75	HSYNPNGTIPECPSR	12,Carbamidomethyl[C];	6	>sp|Q9USU5|GAS2_SCHPO 1,3-beta-glucanosyltransferase gas2 OS=Schizosaccharomyces pombe (strain 972 / ATCC 24843) OX=284812 GN=gas2 PE=2 SV=1	9 2 0 0 0	1		0	0	100	100	100	0	0	0	73284800	74801800
cwq_mix2-3_726.17899.17899.3.0.dta	cwq_mix2-3_726.17899.17899.3	cwq_mix2-3_726	17899	3	5171.92	LYESENQTHLITK		6	>sp|O74323|SEC11_SCHPO Signal peptidase complex catalytic subunit sec11 OS=Schizosaccharomyces pombe (strain 972 / ATCC 24843) OX=284812 GN=sec11 PE=3 SV=1	7 2 0 0 0	1		0	0	100	100	100	0	0	0	23845800	27238800
cwq_mix2-3_726.17941.17941.3.0.dta	cwq_mix2-3_726.17941.17941.3	cwq_mix2-3_726	17941	3	5183.13	HSYNPNGTIPECPSR	12,Carbamidomethyl[C];	6	>sp|Q9USU5|GAS2_SCHPO 1,3-beta-glucanosyltransferase gas2 OS=Schizosaccharomyces pombe (strain 972 / ATCC 24843) OX=284812 GN=gas2 PE=2 SV=1	9 2 0 0 0	1		0	0	100	100	100	0	0	0	73284800	74801800
cwq_mix2-3_726.18007.18007.3.0.dta	cwq_mix2-3_726.18007.18007.3	cwq_mix2-3_726	18007	3	5200.85	HSYNPNGTIPECPSR	12,Carbamidomethyl[C];	6	>sp|Q9USU5|GAS2_SCHPO 1,3-beta-glucanosyltransferase gas2 OS=Schizosaccharomyces pombe (strain 972 / ATCC 24843) OX=284812 GN=gas2 PE=2 SV=1	9 2 0 0 0	1		0	0	100	100	100	0	0	0	73284800	74801800
cwq_mix2-3_726.18432.18432.3.0.dta	cwq_mix2-3_726.18432.18432.3	cwq_mix2-3_726	18432	3	5314.24	TYYGNGGNTTDTEALQK		8	>sp|Q96WU9|YJO6_SCHPO Uncharacterized protein PB16A4.06c OS=Schizosaccharomyces pombe (strain 972 / ATCC 24843) OX=284812 GN=SPCPB16A4.06c PE=4 SV=1	5 4 2 0 0	1		0	0	100	100	100	0	0	0	4266710	750848
cwq_mix2-3_726.18439.18439.3.0.dta	cwq_mix2-3_726.18439.18439.3	cwq_mix2-3_726	18439	3	5316.13	KGVLQATNMTYGK		8	>sp|O59866|OSTB_SCHPO Dolichyl-diphosphooligosaccharide--protein glycosyltransferase subunit wbp1 OS=Schizosaccharomyces pombe (strain 972 / ATCC 24843) OX=284812 GN=wbp1 PE=2 SV=2	9 2 0 0 0	1		0	0	100	100	100	0	0	0	33149900	33088900
cwq_mix2-3_726.18519.18519.2.0.dta	cwq_mix2-3_726.18519.18519.2	cwq_mix2-3_726	18519	2	5337.73	QSIALYANDTK		8	>sp|P87113|ERG2_SCHPO C-8 sterol isomerase erg2 OS=Schizosaccharomyces pombe (strain 972 / ATCC 24843) OX=284812 GN=erg2 PE=3 SV=1	9 2 0 0 0	1		0	0	100	100	100	0	0	0	13479400	14607300
cwq_mix2-3_726.18536.18536.3.0.dta	cwq_mix2-3_726.18536.18536.3	cwq_mix2-3_726	18536	3	5342.3	KGVLQATNMTYGK		8	>sp|O59866|OSTB_SCHPO Dolichyl-diphosphooligosaccharide--protein glycosyltransferase subunit wbp1 OS=Schizosaccharomyces pombe (strain 972 / ATCC 24843) OX=284812 GN=wbp1 PE=2 SV=2	8 2 0 0 0	1		0	0	100	100	100	0	0	0	1434260000	1609960000
cwq_mix2-3_726.18538.18538.3.0.dta	cwq_mix2-3_726.18538.18538.3	cwq_mix2-3_726	18538	3	5342.9	KGVLQATNMTYGK		8	>sp|O59866|OSTB_SCHPO Dolichyl-diphosphooligosaccharide--protein glycosyltransferase subunit wbp1 OS=Schizosaccharomyces pombe (strain 972 / ATCC 24843) OX=284812 GN=wbp1 PE=2 SV=2	9 2 0 0 0	1		0	0	100	100	100	0	0	0	33149900	33088900
cwq_mix2-3_726.18577.18577.2.0.dta	cwq_mix2-3_726.18577.18577.2	cwq_mix2-3_726	18577	2	5353.44	KGVLQATNMTYGK		8	>sp|O59866|OSTB_SCHPO Dolichyl-diphosphooligosaccharide--protein glycosyltransferase subunit wbp1 OS=Schizosaccharomyces pombe (strain 972 / ATCC 24843) OX=284812 GN=wbp1 PE=2 SV=2	8 2 0 0 0	1		0	0	100	100	100	0	0	0	20876000	18985900
cwq_mix2-3_726.18600.18600.3.0.dta	cwq_mix2-3_726.18600.18600.3	cwq_mix2-3_726	18600	3	5359.6	KGVLQATNMTYGK		8	>sp|O59866|OSTB_SCHPO Dolichyl-diphosphooligosaccharide--protein glycosyltransferase subunit wbp1 OS=Schizosaccharomyces pombe (strain 972 / ATCC 24843) OX=284812 GN=wbp1 PE=2 SV=2	8 2 0 0 0	1		0	0	100	100	100	0	0	0	1434260000	1609960000
cwq_mix2-3_726.18603.18603.2.0.dta	cwq_mix2-3_726.18603.18603.2	cwq_mix2-3_726	18603	2	5360.48	QSIALYANDTK		8	>sp|P87113|ERG2_SCHPO C-8 sterol isomerase erg2 OS=Schizosaccharomyces pombe (strain 972 / ATCC 24843) OX=284812 GN=erg2 PE=3 SV=1	9 2 0 0 0	1		0	0	100	100	100	0	0	0	13735600	14607300
cwq_mix2-3_726.18647.18647.2.0.dta	cwq_mix2-3_726.18647.18647.2	cwq_mix2-3_726	18647	2	5372.06	KGVLQATNMTYGK		8	>sp|O59866|OSTB_SCHPO Dolichyl-diphosphooligosaccharide--protein glycosyltransferase subunit wbp1 OS=Schizosaccharomyces pombe (strain 972 / ATCC 24843) OX=284812 GN=wbp1 PE=2 SV=2	8 2 0 0 0	1		0	0	100	100	100	0	0	0	20876000	18985900
cwq_mix2-3_726.18667.18667.3.0.dta	cwq_mix2-3_726.18667.18667.3	cwq_mix2-3_726	18667	3	5377.34	KGVLQATNMTYGK		8	>sp|O59866|OSTB_SCHPO Dolichyl-diphosphooligosaccharide--protein glycosyltransferase subunit wbp1 OS=Schizosaccharomyces pombe (strain 972 / ATCC 24843) OX=284812 GN=wbp1 PE=2 SV=2	8 2 0 0 0	1		0	0	100	100	100	0	0	0	1434260000	1609960000
cwq_mix2-3_726.18674.18674.2.0.dta	cwq_mix2-3_726.18674.18674.2	cwq_mix2-3_726	18674	2	5379.34	QSIALYANDTK		8	>sp|P87113|ERG2_SCHPO C-8 sterol isomerase erg2 OS=Schizosaccharomyces pombe (strain 972 / ATCC 24843) OX=284812 GN=erg2 PE=3 SV=1	8 2 0 0 0	1		0	0	100	100	100	0	0	0	63857900	64766900
cwq_mix2-3_726.18689.18689.3.0.dta	cwq_mix2-3_726.18689.18689.3	cwq_mix2-3_726	18689	3	5383.24	QSIALYANDTK		8	>sp|P87113|ERG2_SCHPO C-8 sterol isomerase erg2 OS=Schizosaccharomyces pombe (strain 972 / ATCC 24843) OX=284812 GN=erg2 PE=3 SV=1	8 2 0 0 0	1		0	0	100	100	100	0	0	0	121348000	162851000
cwq_mix2-3_726.18734.18734.3.0.dta	cwq_mix2-3_726.18734.18734.3	cwq_mix2-3_726	18734	3	5395.01	KGVLQATNMTYGK		8	>sp|O59866|OSTB_SCHPO Dolichyl-diphosphooligosaccharide--protein glycosyltransferase subunit wbp1 OS=Schizosaccharomyces pombe (strain 972 / ATCC 24843) OX=284812 GN=wbp1 PE=2 SV=2	8 2 0 0 0	1		0	0	100	100	100	0	0	0	1443020000	1619420000
cwq_mix2-3_726.18745.18745.2.0.dta	cwq_mix2-3_726.18745.18745.2	cwq_mix2-3_726	18745	2	5397.89	QSIALYANDTK		8	>sp|P87113|ERG2_SCHPO C-8 sterol isomerase erg2 OS=Schizosaccharomyces pombe (strain 972 / ATCC 24843) OX=284812 GN=erg2 PE=3 SV=1	8 2 0 0 0	1		0	0	100	100	100	0	0	0	63857900	64766900
cwq_mix2-3_726.18779.18779.3.0.dta	cwq_mix2-3_726.18779.18779.3	cwq_mix2-3_726	18779	3	5407.05	QSIALYANDTK		8	>sp|P87113|ERG2_SCHPO C-8 sterol isomerase erg2 OS=Schizosaccharomyces pombe (strain 972 / ATCC 24843) OX=284812 GN=erg2 PE=3 SV=1	8 2 0 0 0	1		0	0	100	100	100	0	0	0	121348000	162851000
cwq_mix2-3_726.18800.18800.3.0.dta	cwq_mix2-3_726.18800.18800.3	cwq_mix2-3_726	18800	3	5412.75	KGVLQATNMTYGK		8	>sp|O59866|OSTB_SCHPO Dolichyl-diphosphooligosaccharide--protein glycosyltransferase subunit wbp1 OS=Schizosaccharomyces pombe (strain 972 / ATCC 24843) OX=284812 GN=wbp1 PE=2 SV=2	8 2 0 0 0	1		0	0	100	100	100	0	0	0	3356170	2756780
cwq_mix2-3_726.18812.18812.2.0.dta	cwq_mix2-3_726.18812.18812.2	cwq_mix2-3_726	18812	2	5416.06	QSIALYANDTK		8	>sp|P87113|ERG2_SCHPO C-8 sterol isomerase erg2 OS=Schizosaccharomyces pombe (strain 972 / ATCC 24843) OX=284812 GN=erg2 PE=3 SV=1	8 2 0 0 0	1		0	0	100	100	100	0	0	0	63912900	537335
cwq_mix2-3_726.18813.18813.3.0.dta	cwq_mix2-3_726.18813.18813.3	cwq_mix2-3_726	18813	3	5416.38	KGVLQATNMTYGK		8	>sp|O59866|OSTB_SCHPO Dolichyl-diphosphooligosaccharide--protein glycosyltransferase subunit wbp1 OS=Schizosaccharomyces pombe (strain 972 / ATCC 24843) OX=284812 GN=wbp1 PE=2 SV=2	7 2 0 0 0	1		0	0	100	100	100	0	0	0	65903700	34003000
cwq_mix2-3_726.18843.18843.3.0.dta	cwq_mix2-3_726.18843.18843.3	cwq_mix2-3_726	18843	3	5424.42	QSIALYANDTK		8	>sp|P87113|ERG2_SCHPO C-8 sterol isomerase erg2 OS=Schizosaccharomyces pombe (strain 972 / ATCC 24843) OX=284812 GN=erg2 PE=3 SV=1	8 2 0 0 0	1		0	0	100	100	100	0	0	0	121901000	569765
cwq_mix2-3_726.18879.18879.3.0.dta	cwq_mix2-3_726.18879.18879.3	cwq_mix2-3_726	18879	3	5434.43	KGVLQATNMTYGK		8	>sp|O59866|OSTB_SCHPO Dolichyl-diphosphooligosaccharide--protein glycosyltransferase subunit wbp1 OS=Schizosaccharomyces pombe (strain 972 / ATCC 24843) OX=284812 GN=wbp1 PE=2 SV=2	8 2 0 0 0	1		0	0	100	100	100	0	0	0	2887840	11437800
cwq_mix2-3_726.18886.18886.3.0.dta	cwq_mix2-3_726.18886.18886.3	cwq_mix2-3_726	18886	3	5436.25	KGVLQATNMTYGK		8	>sp|O59866|OSTB_SCHPO Dolichyl-diphosphooligosaccharide--protein glycosyltransferase subunit wbp1 OS=Schizosaccharomyces pombe (strain 972 / ATCC 24843) OX=284812 GN=wbp1 PE=2 SV=2	7 2 0 0 0	1		0	0	100	100	100	0	0	0	65903700	34003000
cwq_mix2-3_726.18913.18913.2.0.dta	cwq_mix2-3_726.18913.18913.2	cwq_mix2-3_726	18913	2	5443.61	QSIALYANDTK		8	>sp|P87113|ERG2_SCHPO C-8 sterol isomerase erg2 OS=Schizosaccharomyces pombe (strain 972 / ATCC 24843) OX=284812 GN=erg2 PE=3 SV=1	7 2 0 0 0	1		0	0	100	100	100	0	0	0	15891800	13284200
cwq_mix2-3_726.18952.18952.3.0.dta	cwq_mix2-3_726.18952.18952.3	cwq_mix2-3_726	18952	3	5454.25	QSIALYANDTK		8	>sp|P87113|ERG2_SCHPO C-8 sterol isomerase erg2 OS=Schizosaccharomyces pombe (strain 972 / ATCC 24843) OX=284812 GN=erg2 PE=3 SV=1	7 2 0 0 0	1		0	0	100	100	100	0	0	0	22288000	25035800
cwq_mix2-3_726.18953.18953.3.0.dta	cwq_mix2-3_726.18953.18953.3	cwq_mix2-3_726	18953	3	5454.58	KGVLQATNMTYGK		8	>sp|O59866|OSTB_SCHPO Dolichyl-diphosphooligosaccharide--protein glycosyltransferase subunit wbp1 OS=Schizosaccharomyces pombe (strain 972 / ATCC 24843) OX=284812 GN=wbp1 PE=2 SV=2	7 2 0 0 0	1		0	0	100	100	100	0	0	0	65903700	34003000
cwq_mix2-3_726.18985.18985.2.0.dta	cwq_mix2-3_726.18985.18985.2	cwq_mix2-3_726	18985	2	5463.19	QSIALYANDTK		8	>sp|P87113|ERG2_SCHPO C-8 sterol isomerase erg2 OS=Schizosaccharomyces pombe (strain 972 / ATCC 24843) OX=284812 GN=erg2 PE=3 SV=1	7 2 0 0 0	1		0	0	100	100	100	0	0	0	15891800	13284200
cwq_mix2-3_726.19020.19020.3.0.dta	cwq_mix2-3_726.19020.19020.3	cwq_mix2-3_726	19020	3	5472.71	KGVLQATNMTYGK		8	>sp|O59866|OSTB_SCHPO Dolichyl-diphosphooligosaccharide--protein glycosyltransferase subunit wbp1 OS=Schizosaccharomyces pombe (strain 972 / ATCC 24843) OX=284812 GN=wbp1 PE=2 SV=2	7 2 0 0 0	1		0	0	100	100	100	0	0	0	65903700	30838900
cwq_mix2-3_726.19056.19056.2.0.dta	cwq_mix2-3_726.19056.19056.2	cwq_mix2-3_726	19056	2	5482.53	QSIALYANDTK		8	>sp|P87113|ERG2_SCHPO C-8 sterol isomerase erg2 OS=Schizosaccharomyces pombe (strain 972 / ATCC 24843) OX=284812 GN=erg2 PE=3 SV=1	7 2 0 0 0	1		0	0	100	100	100	0	0	0	15891800	13334100
cwq_mix2-3_726.19229.19229.3.0.dta	cwq_mix2-3_726.19229.19229.3	cwq_mix2-3_726	19229	3	5530.48	NDTQFYIK		1	>sp|Q9USU5|GAS2_SCHPO 1,3-beta-glucanosyltransferase gas2 OS=Schizosaccharomyces pombe (strain 972 / ATCC 24843) OX=284812 GN=gas2 PE=2 SV=1	9 2 0 0 0	1		0	0	100	100	100	0	0	0	10312100	7212840
cwq_mix2-3_726.19240.19240.2.0.dta	cwq_mix2-3_726.19240.19240.2	cwq_mix2-3_726	19240	2	5533.46	NDTQFYIK		1	>sp|Q9USU5|GAS2_SCHPO 1,3-beta-glucanosyltransferase gas2 OS=Schizosaccharomyces pombe (strain 972 / ATCC 24843) OX=284812 GN=gas2 PE=2 SV=1	9 2 0 0 0	1		0	0	100	100	100	0	0	0	4810960	3646400
cwq_mix2-3_726.19301.19301.3.0.dta	cwq_mix2-3_726.19301.19301.3	cwq_mix2-3_726	19301	3	5549.92	NDTQFYIK		1	>sp|Q9USU5|GAS2_SCHPO 1,3-beta-glucanosyltransferase gas2 OS=Schizosaccharomyces pombe (strain 972 / ATCC 24843) OX=284812 GN=gas2 PE=2 SV=1	9 2 0 0 0	1		0	0	100	100	100	0	0	0	10312100	7212840
cwq_mix2-3_726.19402.19402.3.0.dta	cwq_mix2-3_726.19402.19402.3	cwq_mix2-3_726	19402	3	5577.55	IIYNHNSSISDIR		6	>sp|Q9P778|DPP5_SCHPO Dipeptidyl-peptidase 5 OS=Schizosaccharomyces pombe (strain 972 / ATCC 24843) OX=284812 GN=SPBC1711.12 PE=3 SV=1	12 2 0 0 0	1		0	0	100	100	100	0	0	0	14167700	10997900
cwq_mix2-3_726.19481.19481.3.0.dta	cwq_mix2-3_726.19481.19481.3	cwq_mix2-3_726	19481	3	5598.94	NYSHGLAWTEK		1	>sp|O94680|PDAT_SCHPO Phospholipid:diacylglycerol acyltransferase OS=Schizosaccharomyces pombe (strain 972 / ATCC 24843) OX=284812 GN=plh1 PE=1 SV=2	9 2 0 0 0	1		0	0	100	100	100	0	0	0	140934000	150695000
cwq_mix2-3_726.19495.19495.3.0.dta	cwq_mix2-3_726.19495.19495.3	cwq_mix2-3_726	19495	3	5602.61	IIYNHNSSISDIR		6	>sp|Q9P778|DPP5_SCHPO Dipeptidyl-peptidase 5 OS=Schizosaccharomyces pombe (strain 972 / ATCC 24843) OX=284812 GN=SPBC1711.12 PE=3 SV=1	12 2 0 0 0	1		0	0	100	100	100	0	0	0	14167700	10997900
cwq_mix2-3_726.19549.19549.3.0.dta	cwq_mix2-3_726.19549.19549.3	cwq_mix2-3_726	19549	3	5617.15	NYSHGLAWTEK		1	>sp|O94680|PDAT_SCHPO Phospholipid:diacylglycerol acyltransferase OS=Schizosaccharomyces pombe (strain 972 / ATCC 24843) OX=284812 GN=plh1 PE=1 SV=2	9 2 0 0 0	1		0	0	100	100	100	0	0	0	140934000	150695000
cwq_mix2-3_726.19615.19615.3.0.dta	cwq_mix2-3_726.19615.19615.3	cwq_mix2-3_726	19615	3	5634.85	NYSHGLAWTEK		1	>sp|O94680|PDAT_SCHPO Phospholipid:diacylglycerol acyltransferase OS=Schizosaccharomyces pombe (strain 972 / ATCC 24843) OX=284812 GN=plh1 PE=1 SV=2	9 2 0 0 0	1		0	0	100	100	100	0	0	0	140934000	150695000
cwq_mix2-3_726.19654.19654.3.0.dta	cwq_mix2-3_726.19654.19654.3	cwq_mix2-3_726	19654	3	5645.37	NYSHGLAWTEK		1	>sp|O94680|PDAT_SCHPO Phospholipid:diacylglycerol acyltransferase OS=Schizosaccharomyces pombe (strain 972 / ATCC 24843) OX=284812 GN=plh1 PE=1 SV=2	8 2 0 0 0	1		0	0	100	100	100	0	0	0	21995300	25082600
cwq_mix2-3_726.19694.19694.3.0.dta	cwq_mix2-3_726.19694.19694.3	cwq_mix2-3_726	19694	3	5655.85	NYSHGLAWTEK		1	>sp|O94680|PDAT_SCHPO Phospholipid:diacylglycerol acyltransferase OS=Schizosaccharomyces pombe (strain 972 / ATCC 24843) OX=284812 GN=plh1 PE=1 SV=2	9 2 0 0 0	1		0	0	100	100	100	0	0	0	140934000	150695000
cwq_mix2-3_726.19732.19732.3.0.dta	cwq_mix2-3_726.19732.19732.3	cwq_mix2-3_726	19732	3	5665.52	NYSHGLAWTEK		1	>sp|O94680|PDAT_SCHPO Phospholipid:diacylglycerol acyltransferase OS=Schizosaccharomyces pombe (strain 972 / ATCC 24843) OX=284812 GN=plh1 PE=1 SV=2	8 2 0 0 0	1		0	0	100	100	100	0	0	0	21995300	25082600
cwq_mix2-3_726.19834.19834.3.0.dta	cwq_mix2-3_726.19834.19834.3	cwq_mix2-3_726	19834	3	5692.4	IIYNHNSSISDIR		6	>sp|Q9P778|DPP5_SCHPO Dipeptidyl-peptidase 5 OS=Schizosaccharomyces pombe (strain 972 / ATCC 24843) OX=284812 GN=SPBC1711.12 PE=3 SV=1	10 2 0 0 0	1		0	0	100	100	100	0	0	0	2708440	1555800
cwq_mix2-3_726.20023.20023.3.0.dta	cwq_mix2-3_726.20023.20023.3	cwq_mix2-3_726	20023	3	5743.84	IPVADDHVIVNTTSK		11	>sp|Q9Y7R9|YJFB_SCHPO Uncharacterized protein C306.11 OS=Schizosaccharomyces pombe (strain 972 / ATCC 24843) OX=284812 GN=SPCC306.11 PE=3 SV=1	9 2 0 0 0	1		0	0	100	100	100	0	0	0	23815400	12609000
cwq_mix2-3_726.20048.20048.3.0.dta	cwq_mix2-3_726.20048.20048.3	cwq_mix2-3_726	20048	3	5750.54	NNNASNTFSHSNASTSSSLNAAPNTTAK		3	>sp|Q9USW1|YHZ3_SCHPO Uncharacterized protein C21B10.03c OS=Schizosaccharomyces pombe (strain 972 / ATCC 24843) OX=284812 GN=SPBC21B10.03c PE=4 SV=1	4 6 0 0 0	1		0	0	100	100	100	0	0	0	0	28778.8
cwq_mix2-3_726.20091.20091.3.0.dta	cwq_mix2-3_726.20091.20091.3	cwq_mix2-3_726	20091	3	5762.45	IPVADDHVIVNTTSK		11	>sp|Q9Y7R9|YJFB_SCHPO Uncharacterized protein C306.11 OS=Schizosaccharomyces pombe (strain 972 / ATCC 24843) OX=284812 GN=SPCC306.11 PE=3 SV=1	9 2 0 0 0	1		0	0	100	100	100	0	0	0	23815400	12609000
cwq_mix2-3_726.20124.20124.2.0.dta	cwq_mix2-3_726.20124.20124.2	cwq_mix2-3_726	20124	2	5771.67	FNVSASIK		2	>sp|Q9USV0|HRD3_SCHPO Putative ERAD-associated E3 ubiquitin-protein ligase component OS=Schizosaccharomyces pombe (strain 972 / ATCC 24843) OX=284812 GN=SPBC28F2.08c PE=3 SV=1	8 2 0 0 0	1		0	0	100	100	100	0	0	0	32461300	74969700
cwq_mix2-3_726.20156.20156.3.0.dta	cwq_mix2-3_726.20156.20156.3	cwq_mix2-3_726	20156	3	5780.23	SIIQNNGTFGVSHTR		6	>sp|Q8WZK2|MCD4_SCHPO GPI ethanolamine phosphate transferase 1 OS=Schizosaccharomyces pombe (strain 972 / ATCC 24843) OX=284812 GN=its8 PE=1 SV=1	10 2 0 0 0	1		0	0	100	100	100	0	0	0	68663600	57599700
cwq_mix2-3_726.20162.20162.3.0.dta	cwq_mix2-3_726.20162.20162.3	cwq_mix2-3_726	20162	3	5781.94	FENETFIAK		3	>sp|Q9P7D0|YOFJ_SCHPO Uncharacterized protein P4H10.19c OS=Schizosaccharomyces pombe (strain 972 / ATCC 24843) OX=284812 GN=SPBP4H10.19c PE=3 SV=1	9 2 0 0 0	1		0	0	100	100	100	0	0	0	8289880	6841800
cwq_mix2-3_726.20189.20189.2.0.dta	cwq_mix2-3_726.20189.20189.2	cwq_mix2-3_726	20189	2	5789.09	FNVSASIK		2	>sp|Q9USV0|HRD3_SCHPO Putative ERAD-associated E3 ubiquitin-protein ligase component OS=Schizosaccharomyces pombe (strain 972 / ATCC 24843) OX=284812 GN=SPBC28F2.08c PE=3 SV=1	8 2 0 0 0	1		0	0	100	100	100	0	0	0	32461300	74969700
cwq_mix2-3_726.20200.20200.3.0.dta	cwq_mix2-3_726.20200.20200.3	cwq_mix2-3_726	20200	3	5792.05	SIIQNNGTFGVSHTR		6	>sp|Q8WZK2|MCD4_SCHPO GPI ethanolamine phosphate transferase 1 OS=Schizosaccharomyces pombe (strain 972 / ATCC 24843) OX=284812 GN=its8 PE=1 SV=1	9 2 0 0 0	1		0	0	100	100	100	0	0	0	225495000	206505000
cwq_mix2-3_726.20214.20214.2.0.dta	cwq_mix2-3_726.20214.20214.2	cwq_mix2-3_726	20214	2	5795.89	FENETFIAK		3	>sp|Q9P7D0|YOFJ_SCHPO Uncharacterized protein P4H10.19c OS=Schizosaccharomyces pombe (strain 972 / ATCC 24843) OX=284812 GN=SPBP4H10.19c PE=3 SV=1	9 2 0 0 0	1		0	0	100	100	100	0	0	0	1775430	1400850
cwq_mix2-3_726.20223.20223.3.0.dta	cwq_mix2-3_726.20223.20223.3	cwq_mix2-3_726	20223	3	5798.25	SIIQNNGTFGVSHTR		6	>sp|Q8WZK2|MCD4_SCHPO GPI ethanolamine phosphate transferase 1 OS=Schizosaccharomyces pombe (strain 972 / ATCC 24843) OX=284812 GN=its8 PE=1 SV=1	10 2 0 0 0	1		0	0	100	100	100	0	0	0	68663600	57599700
cwq_mix2-3_726.20250.20250.2.0.dta	cwq_mix2-3_726.20250.20250.2	cwq_mix2-3_726	20250	2	5805.59	FENETFIAK		3	>sp|Q9P7D0|YOFJ_SCHPO Uncharacterized protein P4H10.19c OS=Schizosaccharomyces pombe (strain 972 / ATCC 24843) OX=284812 GN=SPBP4H10.19c PE=3 SV=1	8 2 0 0 0	1		0	0	100	100	100	0	0	0	8672530	7005110
cwq_mix2-3_726.20280.20280.3.0.dta	cwq_mix2-3_726.20280.20280.3	cwq_mix2-3_726	20280	3	5813.62	DANNTQFQFTSR		3	>sp|Q9C0Y4|AGLU_SCHPO Alpha-glucosidase OS=Schizosaccharomyces pombe (strain 972 / ATCC 24843) OX=284812 GN=agl1 PE=1 SV=2	7 6 4 0 1	1		0	0	100	100	100	0	0	0	37572.2	1141040
cwq_mix2-3_726.20322.20322.2.0.dta	cwq_mix2-3_726.20322.20322.2	cwq_mix2-3_726	20322	2	5824.85	FENETFIAK		3	>sp|Q9P7D0|YOFJ_SCHPO Uncharacterized protein P4H10.19c OS=Schizosaccharomyces pombe (strain 972 / ATCC 24843) OX=284812 GN=SPBP4H10.19c PE=3 SV=1	8 2 0 0 0	1		0	0	100	100	100	0	0	0	8672530	7005110
cwq_mix2-3_726.20344.20344.4.0.dta	cwq_mix2-3_726.20344.20344.4	cwq_mix2-3_726	20344	4	5830.77	KSQDKVTNITDSQPAPYMK		8	>sp|O94559|YF65_SCHPO Uncharacterized protein C23C4.05c OS=Schizosaccharomyces pombe (strain 972 / ATCC 24843) OX=284812 GN=SPAC23C4.05c PE=3 SV=1	9 2 0 0 0	1		0	0	100	100	100	0	0	0	43346200	45102600
cwq_mix2-3_726.20354.20354.3.0.dta	cwq_mix2-3_726.20354.20354.3	cwq_mix2-3_726	20354	3	5833.45	SIIQNNGTFGVSHTR		6	>sp|Q8WZK2|MCD4_SCHPO GPI ethanolamine phosphate transferase 1 OS=Schizosaccharomyces pombe (strain 972 / ATCC 24843) OX=284812 GN=its8 PE=1 SV=1	8 2 0 0 0	1		0	0	100	100	100	0	0	0	111586000	108398000
cwq_mix2-3_726.20355.20355.3.0.dta	cwq_mix2-3_726.20355.20355.3	cwq_mix2-3_726	20355	3	5833.73	SIIQNNGTFGVSHTR		6	>sp|Q8WZK2|MCD4_SCHPO GPI ethanolamine phosphate transferase 1 OS=Schizosaccharomyces pombe (strain 972 / ATCC 24843) OX=284812 GN=its8 PE=1 SV=1	9 2 0 0 0	1		0	0	100	100	100	0	0	0	225495000	208411000
cwq_mix2-3_726.20377.20377.3.0.dta	cwq_mix2-3_726.20377.20377.3	cwq_mix2-3_726	20377	3	5839.65	KSQDKVTNITDSQPAPYMK		8	>sp|O94559|YF65_SCHPO Uncharacterized protein C23C4.05c OS=Schizosaccharomyces pombe (strain 972 / ATCC 24843) OX=284812 GN=SPAC23C4.05c PE=3 SV=1	9 2 0 0 0	1		0	0	100	100	100	0	0	0	7611380	5934090
cwq_mix2-3_726.20398.20398.4.0.dta	cwq_mix2-3_726.20398.20398.4	cwq_mix2-3_726	20398	4	5845.31	KSQDKVTNITDSQPAPYMK		8	>sp|O94559|YF65_SCHPO Uncharacterized protein C23C4.05c OS=Schizosaccharomyces pombe (strain 972 / ATCC 24843) OX=284812 GN=SPAC23C4.05c PE=3 SV=1	8 2 0 0 0	1		0	0	100	100	100	0	0	0	39264500	36365600
cwq_mix2-3_726.20412.20412.3.0.dta	cwq_mix2-3_726.20412.20412.3	cwq_mix2-3_726	20412	3	5849.18	KSQDKVTNITDSQPAPYMK		8	>sp|O94559|YF65_SCHPO Uncharacterized protein C23C4.05c OS=Schizosaccharomyces pombe (strain 972 / ATCC 24843) OX=284812 GN=SPAC23C4.05c PE=3 SV=1	8 2 0 0 0	1		0	0	100	100	100	0	0	0	12440500	5513660
cwq_mix2-3_726.20432.20432.3.0.dta	cwq_mix2-3_726.20432.20432.3	cwq_mix2-3_726	20432	3	5854.52	SIIQNNGTFGVSHTR		6	>sp|Q8WZK2|MCD4_SCHPO GPI ethanolamine phosphate transferase 1 OS=Schizosaccharomyces pombe (strain 972 / ATCC 24843) OX=284812 GN=its8 PE=1 SV=1	8 2 0 0 0	1		0	0	100	100	100	0	0	0	111586000	108398000
cwq_mix2-3_726.20499.20499.3.0.dta	cwq_mix2-3_726.20499.20499.3	cwq_mix2-3_726	20499	3	5872.76	SIIQNNGTFGVSHTR		6	>sp|Q8WZK2|MCD4_SCHPO GPI ethanolamine phosphate transferase 1 OS=Schizosaccharomyces pombe (strain 972 / ATCC 24843) OX=284812 GN=its8 PE=1 SV=1	8 2 0 0 0	1		0	0	100	100	100	0	0	0	111586000	109984000
cwq_mix2-3_726.20555.20555.4.0.dta	cwq_mix2-3_726.20555.20555.4	cwq_mix2-3_726	20555	4	5888.15	KSQDKVTNITDSQPAPYMK		8	>sp|O94559|YF65_SCHPO Uncharacterized protein C23C4.05c OS=Schizosaccharomyces pombe (strain 972 / ATCC 24843) OX=284812 GN=SPAC23C4.05c PE=3 SV=1	7 2 0 0 0	1		0	0	100	100	100	0	0	0	8945790	9883110
cwq_mix2-3_726.20731.20731.3.0.dta	cwq_mix2-3_726.20731.20731.3	cwq_mix2-3_726	20731	3	5935.09	TNGTLYGLSDSR		2	>sp|Q9US04|GGT1_SCHPO Glutathione hydrolase proenzyme 1 OS=Schizosaccharomyces pombe (strain 972 / ATCC 24843) OX=284812 GN=ggt1 PE=2 SV=1	9 2 0 0 0	1		0	0	100	100	100	0	0	0	7190690	7417830
cwq_mix2-3_726.20744.20744.2.0.dta	cwq_mix2-3_726.20744.20744.2	cwq_mix2-3_726	20744	2	5938.66	TNGTLYGLSDSR		2	>sp|Q9US04|GGT1_SCHPO Glutathione hydrolase proenzyme 1 OS=Schizosaccharomyces pombe (strain 972 / ATCC 24843) OX=284812 GN=ggt1 PE=2 SV=1	9 2 0 0 0	1		0	0	100	100	100	0	0	0	454357	364232
cwq_mix2-3_726.20946.20946.2.0.dta	cwq_mix2-3_726.20946.20946.2	cwq_mix2-3_726	20946	2	5993.91	TNGTLYGLSDSR		2	>sp|Q9US04|GGT1_SCHPO Glutathione hydrolase proenzyme 1 OS=Schizosaccharomyces pombe (strain 972 / ATCC 24843) OX=284812 GN=ggt1 PE=2 SV=1	8 2 0 0 0	1		0	0	100	100	100	0	0	0	4893600	4153120
cwq_mix2-3_726.20957.20957.3.0.dta	cwq_mix2-3_726.20957.20957.3	cwq_mix2-3_726	20957	3	5996.87	TNGTLYGLSDSR		2	>sp|Q9US04|GGT1_SCHPO Glutathione hydrolase proenzyme 1 OS=Schizosaccharomyces pombe (strain 972 / ATCC 24843) OX=284812 GN=ggt1 PE=2 SV=1	8 2 0 0 0	1		0	0	100	100	100	0	0	0	24509700	24698400
cwq_mix2-3_726.21014.21014.2.0.dta	cwq_mix2-3_726.21014.21014.2	cwq_mix2-3_726	21014	2	6012.22	TNGTLYGLSDSR		2	>sp|Q9US04|GGT1_SCHPO Glutathione hydrolase proenzyme 1 OS=Schizosaccharomyces pombe (strain 972 / ATCC 24843) OX=284812 GN=ggt1 PE=2 SV=1	8 2 0 0 0	1		0	0	100	100	100	0	0	0	4893600	4253920
cwq_mix2-3_726.21021.21021.3.0.dta	cwq_mix2-3_726.21021.21021.3	cwq_mix2-3_726	21021	3	6014.03	TNGTLYGLSDSR		2	>sp|Q9US04|GGT1_SCHPO Glutathione hydrolase proenzyme 1 OS=Schizosaccharomyces pombe (strain 972 / ATCC 24843) OX=284812 GN=ggt1 PE=2 SV=1	8 2 0 0 0	1		0	0	100	100	100	0	0	0	24509700	24698400
cwq_mix2-3_726.21496.21496.3.0.dta	cwq_mix2-3_726.21496.21496.3	cwq_mix2-3_726	21496	3	6142.68	DANNTQFQFTSR		3	>sp|Q9C0Y4|AGLU_SCHPO Alpha-glucosidase OS=Schizosaccharomyces pombe (strain 972 / ATCC 24843) OX=284812 GN=agl1 PE=1 SV=2	12 2 0 0 0	1		0	0	100	100	100	0	0	0	10671500	6960930
cwq_mix2-3_726.21606.21606.4.0.dta	cwq_mix2-3_726.21606.21606.4	cwq_mix2-3_726	21606	4	6172.26	PVYVTNVTIEHVQHK		6	>sp|Q09825|SAD1_SCHPO Spindle pole body-associated protein sad1 OS=Schizosaccharomyces pombe (strain 972 / ATCC 24843) OX=284812 GN=sad1 PE=1 SV=1	9 2 0 0 0	1		0	0	100	100	100	0	0	0	20109600	19950100
cwq_mix2-3_726.21625.21625.3.0.dta	cwq_mix2-3_726.21625.21625.3	cwq_mix2-3_726	21625	3	6177.08	NNTIDSLSIAK		1	>sp|O94472|PBN1_SCHPO Protein pbn1 OS=Schizosaccharomyces pombe (strain 972 / ATCC 24843) OX=284812 GN=pbn1 PE=3 SV=1	9 2 0 0 0	1		0	0	100	100	100	0	0	0	27586000	59937500
cwq_mix2-3_726.21639.21639.3.0.dta	cwq_mix2-3_726.21639.21639.3	cwq_mix2-3_726	21639	3	6180.91	DANNTQFQFTSR		3	>sp|Q9C0Y4|AGLU_SCHPO Alpha-glucosidase OS=Schizosaccharomyces pombe (strain 972 / ATCC 24843) OX=284812 GN=agl1 PE=1 SV=2	11 2 0 0 0	1		0	0	100	100	100	0	0	0	36073000	29587800
cwq_mix2-3_726.21665.21665.2.0.dta	cwq_mix2-3_726.21665.21665.2	cwq_mix2-3_726	21665	2	6187.94	NNTIDSLSIAK		1	>sp|O94472|PBN1_SCHPO Protein pbn1 OS=Schizosaccharomyces pombe (strain 972 / ATCC 24843) OX=284812 GN=pbn1 PE=3 SV=1	9 2 0 0 0	1		0	0	100	100	100	0	0	0	12300400	11224900
cwq_mix2-3_726.21693.21693.3.0.dta	cwq_mix2-3_726.21693.21693.3	cwq_mix2-3_726	21693	3	6195.34	NNTIDSLSIAK		1	>sp|O94472|PBN1_SCHPO Protein pbn1 OS=Schizosaccharomyces pombe (strain 972 / ATCC 24843) OX=284812 GN=pbn1 PE=3 SV=1	9 2 0 0 0	1		0	0	100	100	100	0	0	0	28206000	60456100
cwq_mix2-3_726.21698.21698.3.0.dta	cwq_mix2-3_726.21698.21698.3	cwq_mix2-3_726	21698	3	6196.72	EGLINNGTSIHAGLR		6	>sp|O42887|SPEB2_SCHPO Putative agmatinase 2 OS=Schizosaccharomyces pombe (strain 972 / ATCC 24843) OX=284812 GN=SPBC8E4.03 PE=3 SV=1	12 2 0 0 0	1		0	0	100	100	100	0	0	0	69826700	49152800
cwq_mix2-3_726.21715.21715.3.0.dta	cwq_mix2-3_726.21715.21715.3	cwq_mix2-3_726	21715	3	6201.19	DANNTQFQFTSR		3	>sp|Q9C0Y4|AGLU_SCHPO Alpha-glucosidase OS=Schizosaccharomyces pombe (strain 972 / ATCC 24843) OX=284812 GN=agl1 PE=1 SV=2	11 2 0 0 0	1		0	0	100	100	100	0	0	0	36073000	29587800
cwq_mix2-3_726.21770.21770.3.0.dta	cwq_mix2-3_726.21770.21770.3	cwq_mix2-3_726	21770	3	6215.69	EGLINNGTSIHAGLR		6	>sp|O42887|SPEB2_SCHPO Putative agmatinase 2 OS=Schizosaccharomyces pombe (strain 972 / ATCC 24843) OX=284812 GN=SPBC8E4.03 PE=3 SV=1	12 2 0 0 0	1		0	0	100	100	100	0	0	0	69826700	49152800
cwq_mix2-3_726.21803.21803.4.0.dta	cwq_mix2-3_726.21803.21803.4	cwq_mix2-3_726	21803	4	6224.27	EDKQNDENEKNENEPIEASESAPTNVSDSTEPK		25	>sp|Q9HEQ9|TCG1_SCHPO Single-stranded TG1-3 DNA-binding protein OS=Schizosaccharomyces pombe (strain 972 / ATCC 24843) OX=284812 GN=tcg1 PE=1 SV=3	0 2 0 0 1	1		0	0	100	100	100	0	0	0	0	76675500
cwq_mix2-3_726.21852.21852.3.0.dta	cwq_mix2-3_726.21852.21852.3	cwq_mix2-3_726	21852	3	6236.77	EGLINNGTSIHAGLR		6	>sp|O42887|SPEB2_SCHPO Putative agmatinase 2 OS=Schizosaccharomyces pombe (strain 972 / ATCC 24843) OX=284812 GN=SPBC8E4.03 PE=3 SV=1	11 2 0 0 0	1		0	0	100	100	100	0	0	0	84823600	49808200
cwq_mix2-3_726.21872.21872.3.0.dta	cwq_mix2-3_726.21872.21872.3	cwq_mix2-3_726	21872	3	6242.04	DANNTQFQFTSR		3	>sp|Q9C0Y4|AGLU_SCHPO Alpha-glucosidase OS=Schizosaccharomyces pombe (strain 972 / ATCC 24843) OX=284812 GN=agl1 PE=1 SV=2	10 2 0 0 0	1		0	0	100	100	100	0	0	0	104667000	85805600
cwq_mix2-3_726.21874.21874.3.0.dta	cwq_mix2-3_726.21874.21874.3	cwq_mix2-3_726	21874	3	6242.62	EGLINNGTSIHAGLR		6	>sp|O42887|SPEB2_SCHPO Putative agmatinase 2 OS=Schizosaccharomyces pombe (strain 972 / ATCC 24843) OX=284812 GN=SPBC8E4.03 PE=3 SV=1	12 2 0 0 0	1		0	0	100	100	100	0	0	0	69826700	49152800
cwq_mix2-3_726.21920.21920.3.0.dta	cwq_mix2-3_726.21920.21920.3	cwq_mix2-3_726	21920	3	6254.77	WITHSNVSNGYYTSR		6	>sp|Q9P7D0|YOFJ_SCHPO Uncharacterized protein P4H10.19c OS=Schizosaccharomyces pombe (strain 972 / ATCC 24843) OX=284812 GN=SPBP4H10.19c PE=3 SV=1	9 2 0 0 0	1		0	0	100	100	100	0	0	0	18360300	12446200
cwq_mix2-3_726.21929.21929.3.0.dta	cwq_mix2-3_726.21929.21929.3	cwq_mix2-3_726	21929	3	6257.12	EGLINNGTSIHAGLR		6	>sp|O42887|SPEB2_SCHPO Putative agmatinase 2 OS=Schizosaccharomyces pombe (strain 972 / ATCC 24843) OX=284812 GN=SPBC8E4.03 PE=3 SV=1	11 2 0 0 0	1		0	0	100	100	100	0	0	0	84823600	49808200
cwq_mix2-3_726.21939.21939.3.0.dta	cwq_mix2-3_726.21939.21939.3	cwq_mix2-3_726	21939	3	6259.76	DANNTQFQFTSR		3	>sp|Q9C0Y4|AGLU_SCHPO Alpha-glucosidase OS=Schizosaccharomyces pombe (strain 972 / ATCC 24843) OX=284812 GN=agl1 PE=1 SV=2	9 2 0 0 0	1		0	0	100	100	100	0	0	0	3076740000	2617580000
cwq_mix2-3_726.21941.21941.3.0.dta	cwq_mix2-3_726.21941.21941.3	cwq_mix2-3_726	21941	3	6260.23	DANNTQFQFTSR		3	>sp|Q9C0Y4|AGLU_SCHPO Alpha-glucosidase OS=Schizosaccharomyces pombe (strain 972 / ATCC 24843) OX=284812 GN=agl1 PE=1 SV=2	10 2 0 0 0	1		0	0	100	100	100	0	0	0	104667000	85805600
cwq_mix2-3_726.21953.21953.2.0.dta	cwq_mix2-3_726.21953.21953.2	cwq_mix2-3_726	21953	2	6263.26	DANNTQFQFTSR		3	>sp|Q9C0Y4|AGLU_SCHPO Alpha-glucosidase OS=Schizosaccharomyces pombe (strain 972 / ATCC 24843) OX=284812 GN=agl1 PE=1 SV=2	9 2 0 0 0	1		0	0	100	100	100	0	0	0	166779000	129534000
cwq_mix2-3_726.21998.21998.3.0.dta	cwq_mix2-3_726.21998.21998.3	cwq_mix2-3_726	21998	3	6275.04	DANNTQFQFTSR		3	>sp|Q9C0Y4|AGLU_SCHPO Alpha-glucosidase OS=Schizosaccharomyces pombe (strain 972 / ATCC 24843) OX=284812 GN=agl1 PE=1 SV=2	9 2 0 0 0	1		0	0	100	100	100	0	0	0	3076740000	2617580000
cwq_mix2-3_726.22007.22007.3.0.dta	cwq_mix2-3_726.22007.22007.3	cwq_mix2-3_726	22007	3	6277.31	DANNTQFQFTSR		3	>sp|Q9C0Y4|AGLU_SCHPO Alpha-glucosidase OS=Schizosaccharomyces pombe (strain 972 / ATCC 24843) OX=284812 GN=agl1 PE=1 SV=2	9 2 0 0 0	1		0	0	100	100	100	0	0	0	3076740000	2617580000
cwq_mix2-3_726.22032.22032.3.0.dta	cwq_mix2-3_726.22032.22032.3	cwq_mix2-3_726	22032	3	6283.8	DANNTQFQFTSR		3	>sp|Q9C0Y4|AGLU_SCHPO Alpha-glucosidase OS=Schizosaccharomyces pombe (strain 972 / ATCC 24843) OX=284812 GN=agl1 PE=1 SV=2	8 2 0 0 0	1		0	0	100	100	100	0	0	0	509917000	401988000
cwq_mix2-3_726.22051.22051.4.0.dta	cwq_mix2-3_726.22051.22051.4	cwq_mix2-3_726	22051	4	6288.26	DANNTQFQFTSR		3	>sp|Q9C0Y4|AGLU_SCHPO Alpha-glucosidase OS=Schizosaccharomyces pombe (strain 972 / ATCC 24843) OX=284812 GN=agl1 PE=1 SV=2	9 2 0 0 0	1		0	0	100	100	100	0	0	0	2347280	174023
cwq_mix2-3_726.22073.22073.2.0.dta	cwq_mix2-3_726.22073.22073.2	cwq_mix2-3_726	22073	2	6294.07	DANNTQFQFTSR		3	>sp|Q9C0Y4|AGLU_SCHPO Alpha-glucosidase OS=Schizosaccharomyces pombe (strain 972 / ATCC 24843) OX=284812 GN=agl1 PE=1 SV=2	8 2 0 0 0	1		0	0	100	100	100	0	0	0	29764800	22542600
cwq_mix2-3_726.22083.22083.3.0.dta	cwq_mix2-3_726.22083.22083.3	cwq_mix2-3_726	22083	3	6296.54	YFNYTQSEQEAAHDK		3	>sp|O13875|YE1A_SCHPO Uncharacterized Sel1-like repeat-containing protein C1B3.10c OS=Schizosaccharomyces pombe (strain 972 / ATCC 24843) OX=284812 GN=SPAC1B3.10c PE=3 SV=4	9 2 0 0 0	1		0	0	100	100	100	0	0	0	13332100	12259900
cwq_mix2-3_726.22086.22086.3.0.dta	cwq_mix2-3_726.22086.22086.3	cwq_mix2-3_726	22086	3	6297.14	DANNTQFQFTSR		3	>sp|Q9C0Y4|AGLU_SCHPO Alpha-glucosidase OS=Schizosaccharomyces pombe (strain 972 / ATCC 24843) OX=284812 GN=agl1 PE=1 SV=2	9 2 0 0 0	1		0	0	100	100	100	0	0	0	3076740000	2617580000
cwq_mix2-3_726.22089.22089.3.0.dta	cwq_mix2-3_726.22089.22089.3	cwq_mix2-3_726	22089	3	6297.64	VTNITDSQPAPYMK		3	>sp|O94559|YF65_SCHPO Uncharacterized protein C23C4.05c OS=Schizosaccharomyces pombe (strain 972 / ATCC 24843) OX=284812 GN=SPAC23C4.05c PE=3 SV=1	8 2 0 0 0	1		0	0	100	100	100	0	0	0	70496700	92328300
cwq_mix2-3_726.22113.22113.3.0.dta	cwq_mix2-3_726.22113.22113.3	cwq_mix2-3_726	22113	3	6303.93	DANNTQFQFTSR		3	>sp|Q9C0Y4|AGLU_SCHPO Alpha-glucosidase OS=Schizosaccharomyces pombe (strain 972 / ATCC 24843) OX=284812 GN=agl1 PE=1 SV=2	8 2 0 0 0	1		0	0	100	100	100	0	0	0	456980000	401988000
cwq_mix2-3_726.22150.22150.2.0.dta	cwq_mix2-3_726.22150.22150.2	cwq_mix2-3_726	22150	2	6313.55	DANNTQFQFTSR		3	>sp|Q9C0Y4|AGLU_SCHPO Alpha-glucosidase OS=Schizosaccharomyces pombe (strain 972 / ATCC 24843) OX=284812 GN=agl1 PE=1 SV=2	8 2 0 0 0	1		0	0	100	100	100	0	0	0	29764800	22542600
cwq_mix2-3_726.22153.22153.3.0.dta	cwq_mix2-3_726.22153.22153.3	cwq_mix2-3_726	22153	3	6314.38	YFNYTQSEQEAAHDK		3	>sp|O13875|YE1A_SCHPO Uncharacterized Sel1-like repeat-containing protein C1B3.10c OS=Schizosaccharomyces pombe (strain 972 / ATCC 24843) OX=284812 GN=SPAC1B3.10c PE=3 SV=4	8 2 0 0 0	1		0	0	100	100	100	0	0	0	97988900	78026800
cwq_mix2-3_726.22162.22162.3.0.dta	cwq_mix2-3_726.22162.22162.3	cwq_mix2-3_726	22162	3	6316.78	YFNYTQSEQEAAHDK		3	>sp|O13875|YE1A_SCHPO Uncharacterized Sel1-like repeat-containing protein C1B3.10c OS=Schizosaccharomyces pombe (strain 972 / ATCC 24843) OX=284812 GN=SPAC1B3.10c PE=3 SV=4	9 2 0 0 0	1		0	0	100	100	100	0	0	0	13332100	12259900
cwq_mix2-3_726.22172.22172.3.0.dta	cwq_mix2-3_726.22172.22172.3	cwq_mix2-3_726	22172	3	6319.4	SQDKVTNITDSQPAPYMK		7	>sp|O94559|YF65_SCHPO Uncharacterized protein C23C4.05c OS=Schizosaccharomyces pombe (strain 972 / ATCC 24843) OX=284812 GN=SPAC23C4.05c PE=3 SV=1	8 2 0 0 0	1		0	0	100	100	100	0	0	0	40886800	29536600
cwq_mix2-3_726.22179.22179.3.0.dta	cwq_mix2-3_726.22179.22179.3	cwq_mix2-3_726	22179	3	6321.18	DANNTQFQFTSR		3	>sp|Q9C0Y4|AGLU_SCHPO Alpha-glucosidase OS=Schizosaccharomyces pombe (strain 972 / ATCC 24843) OX=284812 GN=agl1 PE=1 SV=2	9 2 0 0 0	1		0	0	100	100	100	0	0	0	3076740000	2640540000
cwq_mix2-3_726.22181.22181.3.0.dta	cwq_mix2-3_726.22181.22181.3	cwq_mix2-3_726	22181	3	6321.59	DANNTQFQFTSR		3	>sp|Q9C0Y4|AGLU_SCHPO Alpha-glucosidase OS=Schizosaccharomyces pombe (strain 972 / ATCC 24843) OX=284812 GN=agl1 PE=1 SV=2	8 2 0 0 0	1		0	0	100	100	100	0	0	0	456980000	401988000
cwq_mix2-3_726.22184.22184.2.0.dta	cwq_mix2-3_726.22184.22184.2	cwq_mix2-3_726	22184	2	6322.22	DANNTQFQFTSR		3	>sp|Q9C0Y4|AGLU_SCHPO Alpha-glucosidase OS=Schizosaccharomyces pombe (strain 972 / ATCC 24843) OX=284812 GN=agl1 PE=1 SV=2	9 2 0 0 0	1		0	0	100	100	100	0	0	0	199789000	139828000
cwq_mix2-3_726.22185.22185.3.0.dta	cwq_mix2-3_726.22185.22185.3	cwq_mix2-3_726	22185	3	6322.5	SQDKVTNITDSQPAPYMK		7	>sp|O94559|YF65_SCHPO Uncharacterized protein C23C4.05c OS=Schizosaccharomyces pombe (strain 972 / ATCC 24843) OX=284812 GN=SPAC23C4.05c PE=3 SV=1	9 2 0 0 0	1		0	0	100	100	100	0	0	0	30415000	30141400
cwq_mix2-3_726.22202.22202.2.0.dta	cwq_mix2-3_726.22202.22202.2	cwq_mix2-3_726	22202	2	6327.11	LGNETFLPK		3	>sp|P36581|CALX_SCHPO Calnexin homolog OS=Schizosaccharomyces pombe (strain 972 / ATCC 24843) OX=284812 GN=cal1 PE=1 SV=1	9 2 0 0 0	1		0	0	100	100	100	0	0	0	5060300	6480920
cwq_mix2-3_726.22208.22208.3.0.dta	cwq_mix2-3_726.22208.22208.3	cwq_mix2-3_726	22208	3	6328.56	EGLINNGTSIHAGLR		6	>sp|O42887|SPEB2_SCHPO Putative agmatinase 2 OS=Schizosaccharomyces pombe (strain 972 / ATCC 24843) OX=284812 GN=SPBC8E4.03 PE=3 SV=1	9 2 0 0 0	1		0	0	100	100	100	0	0	0	349711000	250133000
cwq_mix2-3_726.22209.22209.3.0.dta	cwq_mix2-3_726.22209.22209.3	cwq_mix2-3_726	22209	3	6328.84	LGNETFLPK		3	>sp|P36581|CALX_SCHPO Calnexin homolog OS=Schizosaccharomyces pombe (strain 972 / ATCC 24843) OX=284812 GN=cal1 PE=1 SV=1	9 2 0 0 0	1		0	0	100	100	100	0	0	0	15687300	2654230000
cwq_mix2-3_726.22249.22249.3.0.dta	cwq_mix2-3_726.22249.22249.3	cwq_mix2-3_726	22249	3	6339.34	DANNTQFQFTSR		3	>sp|Q9C0Y4|AGLU_SCHPO Alpha-glucosidase OS=Schizosaccharomyces pombe (strain 972 / ATCC 24843) OX=284812 GN=agl1 PE=1 SV=2	8 2 0 0 0	1		0	0	100	100	100	0	0	0	456980000	401988000
cwq_mix2-3_726.22250.22250.3.0.dta	cwq_mix2-3_726.22250.22250.3	cwq_mix2-3_726	22250	3	6339.61	EGLINNGTSIHAGLR		6	>sp|O42887|SPEB2_SCHPO Putative agmatinase 2 OS=Schizosaccharomyces pombe (strain 972 / ATCC 24843) OX=284812 GN=SPBC8E4.03 PE=3 SV=1	8 2 0 0 0	1		0	0	100	100	100	0	0	0	313461000	294097000
cwq_mix2-3_726.22252.22252.2.0.dta	cwq_mix2-3_726.22252.22252.2	cwq_mix2-3_726	22252	2	6340.21	DANNTQFQFTSR		3	>sp|Q9C0Y4|AGLU_SCHPO Alpha-glucosidase OS=Schizosaccharomyces pombe (strain 972 / ATCC 24843) OX=284812 GN=agl1 PE=1 SV=2	8 2 0 0 0	1		0	0	100	100	100	0	0	0	29764800	22542600
cwq_mix2-3_726.22269.22269.3.0.dta	cwq_mix2-3_726.22269.22269.3	cwq_mix2-3_726	22269	3	6344.81	SQDKVTNITDSQPAPYMK		7	>sp|O94559|YF65_SCHPO Uncharacterized protein C23C4.05c OS=Schizosaccharomyces pombe (strain 972 / ATCC 24843) OX=284812 GN=SPAC23C4.05c PE=3 SV=1	9 2 0 0 0	1		0	0	100	100	100	0	0	0	30505300	30319500
cwq_mix2-3_726.22271.22271.2.0.dta	cwq_mix2-3_726.22271.22271.2	cwq_mix2-3_726	22271	2	6345.22	LGNETFLPK		3	>sp|P36581|CALX_SCHPO Calnexin homolog OS=Schizosaccharomyces pombe (strain 972 / ATCC 24843) OX=284812 GN=cal1 PE=1 SV=1	9 2 0 0 0	1		0	0	100	100	100	0	0	0	2060430000	1806030000
cwq_mix2-3_726.22273.22273.3.0.dta	cwq_mix2-3_726.22273.22273.3	cwq_mix2-3_726	22273	3	6345.8	DANNTQFQFTSR		3	>sp|Q9C0Y4|AGLU_SCHPO Alpha-glucosidase OS=Schizosaccharomyces pombe (strain 972 / ATCC 24843) OX=284812 GN=agl1 PE=1 SV=2	9 2 0 0 0	1		0	0	100	100	100	0	0	0	10187100	7945610
cwq_mix2-3_726.22282.22282.3.0.dta	cwq_mix2-3_726.22282.22282.3	cwq_mix2-3_726	22282	3	6348.15	LGNETFLPK		3	>sp|P36581|CALX_SCHPO Calnexin homolog OS=Schizosaccharomyces pombe (strain 972 / ATCC 24843) OX=284812 GN=cal1 PE=1 SV=1	9 2 0 0 0	1		0	0	100	100	100	0	0	0	2331410000	2657720000
cwq_mix2-3_726.22283.22283.3.0.dta	cwq_mix2-3_726.22283.22283.3	cwq_mix2-3_726	22283	3	6348.39	YFNYTQSEQEAAHDK		3	>sp|O13875|YE1A_SCHPO Uncharacterized Sel1-like repeat-containing protein C1B3.10c OS=Schizosaccharomyces pombe (strain 972 / ATCC 24843) OX=284812 GN=SPAC1B3.10c PE=3 SV=4	8 2 0 0 0	1		0	0	100	100	100	0	0	0	97988900	78026800
cwq_mix2-3_726.22284.22284.3.0.dta	cwq_mix2-3_726.22284.22284.3	cwq_mix2-3_726	22284	3	6348.7	SQDKVTNITDSQPAPYMK		7	>sp|O94559|YF65_SCHPO Uncharacterized protein C23C4.05c OS=Schizosaccharomyces pombe (strain 972 / ATCC 24843) OX=284812 GN=SPAC23C4.05c PE=3 SV=1	8 2 0 0 0	1		0	0	100	100	100	0	0	0	40886800	29536600
cwq_mix2-3_726.22288.22288.2.0.dta	cwq_mix2-3_726.22288.22288.2	cwq_mix2-3_726	22288	2	6349.82	LGNETFLPK		3	>sp|P36581|CALX_SCHPO Calnexin homolog OS=Schizosaccharomyces pombe (strain 972 / ATCC 24843) OX=284812 GN=cal1 PE=1 SV=1	10 2 0 0 0	1		0	0	100	100	100	0	0	0	10886500	9021360
cwq_mix2-3_726.22294.22294.3.0.dta	cwq_mix2-3_726.22294.22294.3	cwq_mix2-3_726	22294	3	6351.1	EGLINNGTSIHAGLR		6	>sp|O42887|SPEB2_SCHPO Putative agmatinase 2 OS=Schizosaccharomyces pombe (strain 972 / ATCC 24843) OX=284812 GN=SPBC8E4.03 PE=3 SV=1	9 2 0 0 0	1		0	0	100	100	100	0	0	0	349711000	250133000
cwq_mix2-3_726.22311.22311.3.0.dta	cwq_mix2-3_726.22311.22311.3	cwq_mix2-3_726	22311	3	6355	VTNITDSQPAPYMK		3	>sp|O94559|YF65_SCHPO Uncharacterized protein C23C4.05c OS=Schizosaccharomyces pombe (strain 972 / ATCC 24843) OX=284812 GN=SPAC23C4.05c PE=3 SV=1	7 2 0 0 0	1		0	0	100	100	100	0	0	0	22563800	28366000
cwq_mix2-3_726.22321.22321.3.0.dta	cwq_mix2-3_726.22321.22321.3	cwq_mix2-3_726	22321	3	6357.65	DANNTQFQFTSR		3	>sp|Q9C0Y4|AGLU_SCHPO Alpha-glucosidase OS=Schizosaccharomyces pombe (strain 972 / ATCC 24843) OX=284812 GN=agl1 PE=1 SV=2	8 2 0 0 0	1		0	0	100	100	100	0	0	0	456980000	401988000
cwq_mix2-3_726.22338.22338.2.0.dta	cwq_mix2-3_726.22338.22338.2	cwq_mix2-3_726	22338	2	6362.26	LGNETFLPK		3	>sp|P36581|CALX_SCHPO Calnexin homolog OS=Schizosaccharomyces pombe (strain 972 / ATCC 24843) OX=284812 GN=cal1 PE=1 SV=1	8 2 0 0 0	1		0	0	100	100	100	0	0	0	4452130	416837000
cwq_mix2-3_726.22341.22341.2.0.dta	cwq_mix2-3_726.22341.22341.2	cwq_mix2-3_726	22341	2	6362.93	LGNETFLPK		3	>sp|P36581|CALX_SCHPO Calnexin homolog OS=Schizosaccharomyces pombe (strain 972 / ATCC 24843) OX=284812 GN=cal1 PE=1 SV=1	9 2 0 0 0	1		0	0	100	100	100	0	0	0	2060430000	1806030000
cwq_mix2-3_726.22352.22352.3.0.dta	cwq_mix2-3_726.22352.22352.3	cwq_mix2-3_726	22352	3	6365.81	LGNETFLPK		3	>sp|P36581|CALX_SCHPO Calnexin homolog OS=Schizosaccharomyces pombe (strain 972 / ATCC 24843) OX=284812 GN=cal1 PE=1 SV=1	9 2 0 0 0	1		0	0	100	100	100	0	0	0	2331410000	2657720000
cwq_mix2-3_726.22353.22353.3.0.dta	cwq_mix2-3_726.22353.22353.3	cwq_mix2-3_726	22353	3	6365.95	EGLINNGTSIHAGLR		6	>sp|O42887|SPEB2_SCHPO Putative agmatinase 2 OS=Schizosaccharomyces pombe (strain 972 / ATCC 24843) OX=284812 GN=SPBC8E4.03 PE=3 SV=1	8 2 0 0 0	1		0	0	100	100	100	0	0	0	313461000	294097000
cwq_mix2-3_726.22378.22378.4.0.dta	cwq_mix2-3_726.22378.22378.4	cwq_mix2-3_726	22378	4	6372.35	LGNETFLPK		3	>sp|P36581|CALX_SCHPO Calnexin homolog OS=Schizosaccharomyces pombe (strain 972 / ATCC 24843) OX=284812 GN=cal1 PE=1 SV=1	9 2 0 0 0	1		0	0	100	100	100	0	0	0	67530.1	188390
cwq_mix2-3_726.22412.22412.2.0.dta	cwq_mix2-3_726.22412.22412.2	cwq_mix2-3_726	22412	2	6380.74	LGNETFLPK		3	>sp|P36581|CALX_SCHPO Calnexin homolog OS=Schizosaccharomyces pombe (strain 972 / ATCC 24843) OX=284812 GN=cal1 PE=1 SV=1	9 2 0 0 0	1		0	0	100	100	100	0	0	0	2060430000	1806030000
cwq_mix2-3_726.22414.22414.2.0.dta	cwq_mix2-3_726.22414.22414.2	cwq_mix2-3_726	22414	2	6381.23	LGNETFLPK		3	>sp|P36581|CALX_SCHPO Calnexin homolog OS=Schizosaccharomyces pombe (strain 972 / ATCC 24843) OX=284812 GN=cal1 PE=1 SV=1	8 2 0 0 0	1		0	0	100	100	100	0	0	0	486344000	422689000
cwq_mix2-3_726.22420.22420.3.0.dta	cwq_mix2-3_726.22420.22420.3	cwq_mix2-3_726	22420	3	6383.08	DANNTQFQFTSR		3	>sp|Q9C0Y4|AGLU_SCHPO Alpha-glucosidase OS=Schizosaccharomyces pombe (strain 972 / ATCC 24843) OX=284812 GN=agl1 PE=1 SV=2	7 2 0 0 0	1		0	0	100	100	100	0	0	0	62540900	42467800
cwq_mix2-3_726.22423.22423.3.0.dta	cwq_mix2-3_726.22423.22423.3	cwq_mix2-3_726	22423	3	6383.75	LGNETFLPK		3	>sp|P36581|CALX_SCHPO Calnexin homolog OS=Schizosaccharomyces pombe (strain 972 / ATCC 24843) OX=284812 GN=cal1 PE=1 SV=1	9 2 0 0 0	1		0	0	100	100	100	0	0	0	2331410000	2657720000
cwq_mix2-3_726.22425.22425.3.0.dta	cwq_mix2-3_726.22425.22425.3	cwq_mix2-3_726	22425	3	6384.1	DANNTQFQFTSR		3	>sp|Q9C0Y4|AGLU_SCHPO Alpha-glucosidase OS=Schizosaccharomyces pombe (strain 972 / ATCC 24843) OX=284812 GN=agl1 PE=1 SV=2	8 2 0 0 0	1		0	0	100	100	100	0	0	0	131650000	406382000
cwq_mix2-3_726.22427.22427.3.0.dta	cwq_mix2-3_726.22427.22427.3	cwq_mix2-3_726	22427	3	6384.52	EGLINNGTSIHAGLR		6	>sp|O42887|SPEB2_SCHPO Putative agmatinase 2 OS=Schizosaccharomyces pombe (strain 972 / ATCC 24843) OX=284812 GN=SPBC8E4.03 PE=3 SV=1	8 2 0 0 0	1		0	0	100	100	100	0	0	0	313461000	295054000
cwq_mix2-3_726.22428.22428.3.0.dta	cwq_mix2-3_726.22428.22428.3	cwq_mix2-3_726	22428	3	6384.8	LGNETFLPK		3	>sp|P36581|CALX_SCHPO Calnexin homolog OS=Schizosaccharomyces pombe (strain 972 / ATCC 24843) OX=284812 GN=cal1 PE=1 SV=1	8 2 0 0 0	1		0	0	100	100	100	0	0	0	370074000	367614000
cwq_mix2-3_726.22484.22484.2.0.dta	cwq_mix2-3_726.22484.22484.2	cwq_mix2-3_726	22484	2	6398.61	LGNETFLPK		3	>sp|P36581|CALX_SCHPO Calnexin homolog OS=Schizosaccharomyces pombe (strain 972 / ATCC 24843) OX=284812 GN=cal1 PE=1 SV=1	9 2 0 0 0	1		0	0	100	100	100	0	0	0	2060430000	1806030000
cwq_mix2-3_726.22486.22486.2.0.dta	cwq_mix2-3_726.22486.22486.2	cwq_mix2-3_726	22486	2	6399.2	LGNETFLPK		3	>sp|P36581|CALX_SCHPO Calnexin homolog OS=Schizosaccharomyces pombe (strain 972 / ATCC 24843) OX=284812 GN=cal1 PE=1 SV=1	8 2 0 0 0	1		0	0	100	100	100	0	0	0	486344000	422689000
cwq_mix2-3_726.22493.22493.3.0.dta	cwq_mix2-3_726.22493.22493.3	cwq_mix2-3_726	22493	3	6401.15	DANNTQFQFTSR		3	>sp|Q9C0Y4|AGLU_SCHPO Alpha-glucosidase OS=Schizosaccharomyces pombe (strain 972 / ATCC 24843) OX=284812 GN=agl1 PE=1 SV=2	9 2 0 0 0	1		0	0	100	100	100	0	0	0	9834930	104826000
cwq_mix2-3_726.22495.22495.3.0.dta	cwq_mix2-3_726.22495.22495.3	cwq_mix2-3_726	22495	3	6401.54	LGNETFLPK		3	>sp|P36581|CALX_SCHPO Calnexin homolog OS=Schizosaccharomyces pombe (strain 972 / ATCC 24843) OX=284812 GN=cal1 PE=1 SV=1	9 2 0 0 0	1		0	0	100	100	100	0	0	0	2331410000	2657720000
cwq_mix2-3_726.22497.22497.3.0.dta	cwq_mix2-3_726.22497.22497.3	cwq_mix2-3_726	22497	3	6401.95	DANNTQFQFTSR		3	>sp|Q9C0Y4|AGLU_SCHPO Alpha-glucosidase OS=Schizosaccharomyces pombe (strain 972 / ATCC 24843) OX=284812 GN=agl1 PE=1 SV=2	7 2 0 0 0	1		0	0	100	100	100	0	0	0	62540900	42467800
cwq_mix2-3_726.22498.22498.3.0.dta	cwq_mix2-3_726.22498.22498.3	cwq_mix2-3_726	22498	3	6402.22	EGLINNGTSIHAGLR		6	>sp|O42887|SPEB2_SCHPO Putative agmatinase 2 OS=Schizosaccharomyces pombe (strain 972 / ATCC 24843) OX=284812 GN=SPBC8E4.03 PE=3 SV=1	7 2 0 0 0	1		0	0	100	100	100	0	0	0	28492400	33577700
cwq_mix2-3_726.22507.22507.3.0.dta	cwq_mix2-3_726.22507.22507.3	cwq_mix2-3_726	22507	3	6404.53	LGNETFLPK		3	>sp|P36581|CALX_SCHPO Calnexin homolog OS=Schizosaccharomyces pombe (strain 972 / ATCC 24843) OX=284812 GN=cal1 PE=1 SV=1	8 2 0 0 0	1		0	0	100	100	100	0	0	0	370855000	367614000
cwq_mix2-3_726.22554.22554.2.0.dta	cwq_mix2-3_726.22554.22554.2	cwq_mix2-3_726	22554	2	6416.65	LGNETFLPK		3	>sp|P36581|CALX_SCHPO Calnexin homolog OS=Schizosaccharomyces pombe (strain 972 / ATCC 24843) OX=284812 GN=cal1 PE=1 SV=1	9 2 0 0 0	1		0	0	100	100	100	0	0	0	2060430000	1806030000
cwq_mix2-3_726.22555.22555.2.0.dta	cwq_mix2-3_726.22555.22555.2	cwq_mix2-3_726	22555	2	6417.02	LGNETFLPK		3	>sp|P36581|CALX_SCHPO Calnexin homolog OS=Schizosaccharomyces pombe (strain 972 / ATCC 24843) OX=284812 GN=cal1 PE=1 SV=1	8 2 0 0 0	1		0	0	100	100	100	0	0	0	486344000	422689000
cwq_mix2-3_726.22565.22565.3.0.dta	cwq_mix2-3_726.22565.22565.3	cwq_mix2-3_726	22565	3	6419.43	LGNETFLPK		3	>sp|P36581|CALX_SCHPO Calnexin homolog OS=Schizosaccharomyces pombe (strain 972 / ATCC 24843) OX=284812 GN=cal1 PE=1 SV=1	9 2 0 0 0	1		0	0	100	100	100	0	0	0	2331410000	2657720000
cwq_mix2-3_726.22578.22578.3.0.dta	cwq_mix2-3_726.22578.22578.3	cwq_mix2-3_726	22578	3	6422.43	LGNETFLPK		3	>sp|P36581|CALX_SCHPO Calnexin homolog OS=Schizosaccharomyces pombe (strain 972 / ATCC 24843) OX=284812 GN=cal1 PE=1 SV=1	8 2 0 0 0	1		0	0	100	100	100	0	0	0	370855000	367614000
cwq_mix2-3_726.22623.22623.2.0.dta	cwq_mix2-3_726.22623.22623.2	cwq_mix2-3_726	22623	2	6434.47	LGNETFLPK		3	>sp|P36581|CALX_SCHPO Calnexin homolog OS=Schizosaccharomyces pombe (strain 972 / ATCC 24843) OX=284812 GN=cal1 PE=1 SV=1	9 2 0 0 0	1		0	0	100	100	100	0	0	0	2060430000	1806030000
cwq_mix2-3_726.22624.22624.2.0.dta	cwq_mix2-3_726.22624.22624.2	cwq_mix2-3_726	22624	2	6434.78	LGNETFLPK		3	>sp|P36581|CALX_SCHPO Calnexin homolog OS=Schizosaccharomyces pombe (strain 972 / ATCC 24843) OX=284812 GN=cal1 PE=1 SV=1	8 2 0 0 0	1		0	0	100	100	100	0	0	0	486344000	422689000
cwq_mix2-3_726.22628.22628.2.0.dta	cwq_mix2-3_726.22628.22628.2	cwq_mix2-3_726	22628	2	6435.89	DANNTQFQFTSR		3	>sp|Q9C0Y4|AGLU_SCHPO Alpha-glucosidase OS=Schizosaccharomyces pombe (strain 972 / ATCC 24843) OX=284812 GN=agl1 PE=1 SV=2	7 2 0 0 0	1		0	0	100	100	100	0	0	0	1442690	0
cwq_mix2-3_726.22633.22633.3.0.dta	cwq_mix2-3_726.22633.22633.3	cwq_mix2-3_726	22633	3	6437.13	LGNETFLPK		3	>sp|P36581|CALX_SCHPO Calnexin homolog OS=Schizosaccharomyces pombe (strain 972 / ATCC 24843) OX=284812 GN=cal1 PE=1 SV=1	9 2 0 0 0	1		0	0	100	100	100	0	0	0	2331410000	2657720000
cwq_mix2-3_726.22646.22646.3.0.dta	cwq_mix2-3_726.22646.22646.3	cwq_mix2-3_726	22646	3	6440.15	LGNETFLPK		3	>sp|P36581|CALX_SCHPO Calnexin homolog OS=Schizosaccharomyces pombe (strain 972 / ATCC 24843) OX=284812 GN=cal1 PE=1 SV=1	8 2 0 0 0	1		0	0	100	100	100	0	0	0	370855000	367614000
cwq_mix2-3_726.22658.22658.3.0.dta	cwq_mix2-3_726.22658.22658.3	cwq_mix2-3_726	22658	3	6443.36	GVLQATNMTYGK		7	>sp|O59866|OSTB_SCHPO Dolichyl-diphosphooligosaccharide--protein glycosyltransferase subunit wbp1 OS=Schizosaccharomyces pombe (strain 972 / ATCC 24843) OX=284812 GN=wbp1 PE=2 SV=2	8 2 0 0 0	1		0	0	100	100	100	0	0	0	105329000	142043000
cwq_mix2-3_726.22682.22682.3.0.dta	cwq_mix2-3_726.22682.22682.3	cwq_mix2-3_726	22682	3	6449.84	DANNTQFQFTSR		3	>sp|Q9C0Y4|AGLU_SCHPO Alpha-glucosidase OS=Schizosaccharomyces pombe (strain 972 / ATCC 24843) OX=284812 GN=agl1 PE=1 SV=2	6 2 0 0 0	1		0	0	100	100	100	0	0	0	78414700	15454200
cwq_mix2-3_726.22691.22691.2.0.dta	cwq_mix2-3_726.22691.22691.2	cwq_mix2-3_726	22691	2	6452.18	LGNETFLPK		3	>sp|P36581|CALX_SCHPO Calnexin homolog OS=Schizosaccharomyces pombe (strain 972 / ATCC 24843) OX=284812 GN=cal1 PE=1 SV=1	8 2 0 0 0	1		0	0	100	100	100	0	0	0	486344000	422689000
cwq_mix2-3_726.22692.22692.2.0.dta	cwq_mix2-3_726.22692.22692.2	cwq_mix2-3_726	22692	2	6452.5	LGNETFLPK		3	>sp|P36581|CALX_SCHPO Calnexin homolog OS=Schizosaccharomyces pombe (strain 972 / ATCC 24843) OX=284812 GN=cal1 PE=1 SV=1	9 2 0 0 0	1		0	0	100	100	100	0	0	0	2069510000	1830280000
cwq_mix2-3_726.22702.22702.3.0.dta	cwq_mix2-3_726.22702.22702.3	cwq_mix2-3_726	22702	3	6454.87	LGNETFLPK		3	>sp|P36581|CALX_SCHPO Calnexin homolog OS=Schizosaccharomyces pombe (strain 972 / ATCC 24843) OX=284812 GN=cal1 PE=1 SV=1	9 2 0 0 0	1		0	0	100	100	100	0	0	0	2325520000	32938600
cwq_mix2-3_726.22714.22714.3.0.dta	cwq_mix2-3_726.22714.22714.3	cwq_mix2-3_726	22714	3	6457.93	LGNETFLPK		3	>sp|P36581|CALX_SCHPO Calnexin homolog OS=Schizosaccharomyces pombe (strain 972 / ATCC 24843) OX=284812 GN=cal1 PE=1 SV=1	8 2 0 0 0	1		0	0	100	100	100	0	0	0	370855000	367614000
cwq_mix2-3_726.22725.22725.3.0.dta	cwq_mix2-3_726.22725.22725.3	cwq_mix2-3_726	22725	3	6460.69	GVLQATNMTYGK		7	>sp|O59866|OSTB_SCHPO Dolichyl-diphosphooligosaccharide--protein glycosyltransferase subunit wbp1 OS=Schizosaccharomyces pombe (strain 972 / ATCC 24843) OX=284812 GN=wbp1 PE=2 SV=2	8 2 0 0 0	1		0	0	100	100	100	0	0	0	105329000	142043000
cwq_mix2-3_726.22728.22728.2.0.dta	cwq_mix2-3_726.22728.22728.2	cwq_mix2-3_726	22728	2	6461.53	GVLQATNMTYGK		7	>sp|O59866|OSTB_SCHPO Dolichyl-diphosphooligosaccharide--protein glycosyltransferase subunit wbp1 OS=Schizosaccharomyces pombe (strain 972 / ATCC 24843) OX=284812 GN=wbp1 PE=2 SV=2	8 2 0 0 0	1		0	0	100	100	100	0	0	0	29010300	25097700
cwq_mix2-3_726.22759.22759.2.0.dta	cwq_mix2-3_726.22759.22759.2	cwq_mix2-3_726	22759	2	6469.56	LGNETFLPK		3	>sp|P36581|CALX_SCHPO Calnexin homolog OS=Schizosaccharomyces pombe (strain 972 / ATCC 24843) OX=284812 GN=cal1 PE=1 SV=1	8 2 0 0 0	1		0	0	100	100	100	0	0	0	486344000	422017000
cwq_mix2-3_726.22761.22761.3.0.dta	cwq_mix2-3_726.22761.22761.3	cwq_mix2-3_726	22761	3	6470.04	DANNTQFQFTSR		3	>sp|Q9C0Y4|AGLU_SCHPO Alpha-glucosidase OS=Schizosaccharomyces pombe (strain 972 / ATCC 24843) OX=284812 GN=agl1 PE=1 SV=2	6 2 0 0 0	1		0	0	100	100	100	0	0	0	78414700	15454200
cwq_mix2-3_726.22774.22774.2.0.dta	cwq_mix2-3_726.22774.22774.2	cwq_mix2-3_726	22774	2	6473.18	LGNETFLPK		3	>sp|P36581|CALX_SCHPO Calnexin homolog OS=Schizosaccharomyces pombe (strain 972 / ATCC 24843) OX=284812 GN=cal1 PE=1 SV=1	9 2 0 0 0	1		0	0	100	100	100	0	0	0	10973100	4150810
cwq_mix2-3_726.22783.22783.3.0.dta	cwq_mix2-3_726.22783.22783.3	cwq_mix2-3_726	22783	3	6475.41	LGNETFLPK		3	>sp|P36581|CALX_SCHPO Calnexin homolog OS=Schizosaccharomyces pombe (strain 972 / ATCC 24843) OX=284812 GN=cal1 PE=1 SV=1	8 2 0 0 0	1		0	0	100	100	100	0	0	0	370855000	367614000
cwq_mix2-3_726.22785.22785.3.0.dta	cwq_mix2-3_726.22785.22785.3	cwq_mix2-3_726	22785	3	6475.99	LGNETFLPK		3	>sp|P36581|CALX_SCHPO Calnexin homolog OS=Schizosaccharomyces pombe (strain 972 / ATCC 24843) OX=284812 GN=cal1 PE=1 SV=1	9 2 0 0 0	1		0	0	100	100	100	0	0	0	9096030	2471240
cwq_mix2-3_726.22831.22831.2.0.dta	cwq_mix2-3_726.22831.22831.2	cwq_mix2-3_726	22831	2	6487.39	LGNETFLPK		3	>sp|P36581|CALX_SCHPO Calnexin homolog OS=Schizosaccharomyces pombe (strain 972 / ATCC 24843) OX=284812 GN=cal1 PE=1 SV=1	8 2 0 0 0	1		0	0	100	100	100	0	0	0	484992000	7986290
cwq_mix2-3_726.22854.22854.3.0.dta	cwq_mix2-3_726.22854.22854.3	cwq_mix2-3_726	22854	3	6493.57	LGNETFLPK		3	>sp|P36581|CALX_SCHPO Calnexin homolog OS=Schizosaccharomyces pombe (strain 972 / ATCC 24843) OX=284812 GN=cal1 PE=1 SV=1	8 2 0 0 0	1		0	0	100	100	100	0	0	0	359661000	4855630
cwq_mix2-3_726.22904.22904.2.0.dta	cwq_mix2-3_726.22904.22904.2	cwq_mix2-3_726	22904	2	6506.79	LGNETFLPK		3	>sp|P36581|CALX_SCHPO Calnexin homolog OS=Schizosaccharomyces pombe (strain 972 / ATCC 24843) OX=284812 GN=cal1 PE=1 SV=1	8 2 0 0 0	1		0	0	100	100	100	0	0	0	3915990	2473530
cwq_mix2-3_726.22925.22925.3.0.dta	cwq_mix2-3_726.22925.22925.3	cwq_mix2-3_726	22925	3	6512.3	DANNTQFQFTSR		3	>sp|Q9C0Y4|AGLU_SCHPO Alpha-glucosidase OS=Schizosaccharomyces pombe (strain 972 / ATCC 24843) OX=284812 GN=agl1 PE=1 SV=2	5 2 0 0 0	1		0	0	100	100	100	0	0	0	148070000	20347900
cwq_mix2-3_726.23000.23000.3.0.dta	cwq_mix2-3_726.23000.23000.3	cwq_mix2-3_726	23000	3	6531.96	DANNTQFQFTSR		3	>sp|Q9C0Y4|AGLU_SCHPO Alpha-glucosidase OS=Schizosaccharomyces pombe (strain 972 / ATCC 24843) OX=284812 GN=agl1 PE=1 SV=2	5 2 0 0 0	1		0	0	100	100	100	0	0	0	148070000	20347900
cwq_mix2-3_726.23064.23064.3.0.dta	cwq_mix2-3_726.23064.23064.3	cwq_mix2-3_726	23064	3	6549.22	DANNTQFQFTSR		3	>sp|Q9C0Y4|AGLU_SCHPO Alpha-glucosidase OS=Schizosaccharomyces pombe (strain 972 / ATCC 24843) OX=284812 GN=agl1 PE=1 SV=2	5 2 0 0 0	1		0	0	100	100	100	0	0	0	148070000	20347900
cwq_mix2-3_726.23133.23133.3.0.dta	cwq_mix2-3_726.23133.23133.3	cwq_mix2-3_726	23133	3	6567.13	DANNTQFQFTSR		3	>sp|Q9C0Y4|AGLU_SCHPO Alpha-glucosidase OS=Schizosaccharomyces pombe (strain 972 / ATCC 24843) OX=284812 GN=agl1 PE=1 SV=2	5 2 0 0 0	1		0	0	100	100	100	0	0	0	148070000	20720500
cwq_mix2-3_726.23225.23225.3.0.dta	cwq_mix2-3_726.23225.23225.3	cwq_mix2-3_726	23225	3	6591.86	NVTIPTNGIPQR		1	>sp|Q9C0Y4|AGLU_SCHPO Alpha-glucosidase OS=Schizosaccharomyces pombe (strain 972 / ATCC 24843) OX=284812 GN=agl1 PE=1 SV=2	11 2 0 0 0	1		0	0	100	100	100	0	0	0	22560800	16263900
cwq_mix2-3_726.23262.23262.2.0.dta	cwq_mix2-3_726.23262.23262.2	cwq_mix2-3_726	23262	2	6601.96	CINGTYNGLIK	1,Carbamidomethyl[C];	3	>sp|Q9US55|GLU2A_SCHPO Glucosidase 2 subunit alpha OS=Schizosaccharomyces pombe (strain 972 / ATCC 24843) OX=284812 GN=gls2 PE=3 SV=1	9 2 0 0 0	1		0	0	100	100	100	0	0	0	1600840	530054
cwq_mix2-3_726.23292.23292.3.0.dta	cwq_mix2-3_726.23292.23292.3	cwq_mix2-3_726	23292	3	6610.01	NVTIPTNGIPQR		1	>sp|Q9C0Y4|AGLU_SCHPO Alpha-glucosidase OS=Schizosaccharomyces pombe (strain 972 / ATCC 24843) OX=284812 GN=agl1 PE=1 SV=2	11 2 0 0 0	1		0	0	100	100	100	0	0	0	2436960	1254310
cwq_mix2-3_726.23321.23321.3.0.dta	cwq_mix2-3_726.23321.23321.3	cwq_mix2-3_726	23321	3	6617.81	NVTIPTNGIPQR		1	>sp|Q9C0Y4|AGLU_SCHPO Alpha-glucosidase OS=Schizosaccharomyces pombe (strain 972 / ATCC 24843) OX=284812 GN=agl1 PE=1 SV=2	10 2 0 0 0	1		0	0	100	100	100	0	0	0	49602400	53533600
cwq_mix2-3_726.23326.23326.3.0.dta	cwq_mix2-3_726.23326.23326.3	cwq_mix2-3_726	23326	3	6619.24	CINGTYNGLIK	1,Carbamidomethyl[C];	3	>sp|Q9US55|GLU2A_SCHPO Glucosidase 2 subunit alpha OS=Schizosaccharomyces pombe (strain 972 / ATCC 24843) OX=284812 GN=gls2 PE=3 SV=1	8 2 0 0 0	1		0	0	100	100	100	0	0	0	7542610	7333930
cwq_mix2-3_726.23343.23343.3.0.dta	cwq_mix2-3_726.23343.23343.3	cwq_mix2-3_726	23343	3	6623.77	NVTIPTNGIPQR		1	>sp|Q9C0Y4|AGLU_SCHPO Alpha-glucosidase OS=Schizosaccharomyces pombe (strain 972 / ATCC 24843) OX=284812 GN=agl1 PE=1 SV=2	9 2 0 0 0	1		0	0	100	100	100	0	0	0	790523000	778759000
cwq_mix2-3_726.23389.23389.3.0.dta	cwq_mix2-3_726.23389.23389.3	cwq_mix2-3_726	23389	3	6635.68	NVTIPTNGIPQR		1	>sp|Q9C0Y4|AGLU_SCHPO Alpha-glucosidase OS=Schizosaccharomyces pombe (strain 972 / ATCC 24843) OX=284812 GN=agl1 PE=1 SV=2	10 2 0 0 0	1		0	0	100	100	100	0	0	0	49602400	53533600
cwq_mix2-3_726.23411.23411.3.0.dta	cwq_mix2-3_726.23411.23411.3	cwq_mix2-3_726	23411	3	6641.85	NVTIPTNGIPQR		1	>sp|Q9C0Y4|AGLU_SCHPO Alpha-glucosidase OS=Schizosaccharomyces pombe (strain 972 / ATCC 24843) OX=284812 GN=agl1 PE=1 SV=2	9 2 0 0 0	1		0	0	100	100	100	0	0	0	788984000	778759000
cwq_mix2-3_726.23429.23429.2.0.dta	cwq_mix2-3_726.23429.23429.2	cwq_mix2-3_726	23429	2	6646.72	NVTIPTNGIPQR		1	>sp|Q9C0Y4|AGLU_SCHPO Alpha-glucosidase OS=Schizosaccharomyces pombe (strain 972 / ATCC 24843) OX=284812 GN=agl1 PE=1 SV=2	9 2 0 0 0	1		0	0	100	100	100	0	0	0	31483700	24416700
cwq_mix2-3_726.23480.23480.3.0.dta	cwq_mix2-3_726.23480.23480.3	cwq_mix2-3_726	23480	3	6659.42	NVTIPTNGIPQR		1	>sp|Q9C0Y4|AGLU_SCHPO Alpha-glucosidase OS=Schizosaccharomyces pombe (strain 972 / ATCC 24843) OX=284812 GN=agl1 PE=1 SV=2	9 2 0 0 0	1		0	0	100	100	100	0	0	0	788984000	778759000
cwq_mix2-3_726.23514.23514.2.0.dta	cwq_mix2-3_726.23514.23514.2	cwq_mix2-3_726	23514	2	6668.37	NVTIPTNGIPQR		1	>sp|Q9C0Y4|AGLU_SCHPO Alpha-glucosidase OS=Schizosaccharomyces pombe (strain 972 / ATCC 24843) OX=284812 GN=agl1 PE=1 SV=2	9 2 0 0 0	1		0	0	100	100	100	0	0	0	31483700	24416700
cwq_mix2-3_726.23519.23519.3.0.dta	cwq_mix2-3_726.23519.23519.3	cwq_mix2-3_726	23519	3	6669.77	VSPNVTWHTTLR		4	>sp|O43085|DSC1_SCHPO DSC E3 ubiquitin ligase complex subunit 1 OS=Schizosaccharomyces pombe (strain 972 / ATCC 24843) OX=284812 GN=dsc1 PE=1 SV=2	9 2 0 0 0	1		0	0	100	100	100	0	0	0	7107430	19285200
cwq_mix2-3_726.23552.23552.3.0.dta	cwq_mix2-3_726.23552.23552.3	cwq_mix2-3_726	23552	3	6677.23	NVTIPTNGIPQR		1	>sp|Q9C0Y4|AGLU_SCHPO Alpha-glucosidase OS=Schizosaccharomyces pombe (strain 972 / ATCC 24843) OX=284812 GN=agl1 PE=1 SV=2	9 2 0 0 0	1		0	0	100	100	100	0	0	0	788984000	778759000
cwq_mix2-3_726.23576.23576.3.0.dta	cwq_mix2-3_726.23576.23576.3	cwq_mix2-3_726	23576	3	6683.15	HPNNGTSFFSNSLNR		4	>sp|O13704|YEU5_SCHPO Thioredoxin domain-containing protein C13F5.05, mitochondrial OS=Schizosaccharomyces pombe (strain 972 / ATCC 24843) OX=284812 GN=SPAC13F5.05 PE=4 SV=2	10 2 0 0 0	1		0	0	100	100	100	0	0	0	92465300	85384300
cwq_mix2-3_726.23628.23628.3.0.dta	cwq_mix2-3_726.23628.23628.3	cwq_mix2-3_726	23628	3	6696.09	VSPNVTWHTTLR		4	>sp|O43085|DSC1_SCHPO DSC E3 ubiquitin ligase complex subunit 1 OS=Schizosaccharomyces pombe (strain 972 / ATCC 24843) OX=284812 GN=dsc1 PE=1 SV=2	9 2 0 0 0	1		0	0	100	100	100	0	0	0	9489800	11664100
cwq_mix2-3_726.23646.23646.3.0.dta	cwq_mix2-3_726.23646.23646.3	cwq_mix2-3_726	23646	3	6700.62	NVTIPTNGIPQR		1	>sp|Q9C0Y4|AGLU_SCHPO Alpha-glucosidase OS=Schizosaccharomyces pombe (strain 972 / ATCC 24843) OX=284812 GN=agl1 PE=1 SV=2	9 2 0 0 0	1		0	0	100	100	100	0	0	0	61179600	45706600
cwq_mix2-3_726.23793.23793.3.0.dta	cwq_mix2-3_726.23793.23793.3	cwq_mix2-3_726	23793	3	6735.36	HPNNGTSFFSNSLNR		4	>sp|O13704|YEU5_SCHPO Thioredoxin domain-containing protein C13F5.05, mitochondrial OS=Schizosaccharomyces pombe (strain 972 / ATCC 24843) OX=284812 GN=SPAC13F5.05 PE=4 SV=2	9 2 0 0 0	1		0	0	100	100	100	0	0	0	186645000	166861000
cwq_mix2-3_726.23873.23873.3.0.dta	cwq_mix2-3_726.23873.23873.3	cwq_mix2-3_726	23873	3	6754.06	HPNNGTSFFSNSLNR		4	>sp|O13704|YEU5_SCHPO Thioredoxin domain-containing protein C13F5.05, mitochondrial OS=Schizosaccharomyces pombe (strain 972 / ATCC 24843) OX=284812 GN=SPAC13F5.05 PE=4 SV=2	9 2 0 0 0	1		0	0	100	100	100	0	0	0	186645000	166861000
cwq_mix2-3_726.24131.24131.5.0.dta	cwq_mix2-3_726.24131.24131.5	cwq_mix2-3_726	24131	5	6813.47	NNHSHVGSQTKSHSFATPSVFDNNKPVSSDNHNNTTTSSQVHPDSR		2	>sp|Q09690|POM1_SCHPO DYRK-family kinase pom1 OS=Schizosaccharomyces pombe (strain 972 / ATCC 24843) OX=284812 GN=pom1 PE=1 SV=1	3 3 0 0 0	1		0	0	100	100	100	0	0	0	0	1378720
cwq_mix2-3_726.24231.24231.6.0.dta	cwq_mix2-3_726.24231.24231.6	cwq_mix2-3_726	24231	6	6836.12	PTPVSATEEHAAGTTKPAPAAGATATAENETADGKAQTATDGEAAPK		29	>sp|O14273|YET4_SCHPO Meiotically up-regulated protein C8C9.04 OS=Schizosaccharomyces pombe (strain 972 / ATCC 24843) OX=284812 GN=SPAC8C9.04 PE=1 SV=1	4 4 0 0 1	1		0	0	100	100	100	0	0	0	1007000	2122830
cwq_mix2-3_726.24372.24372.3.0.dta	cwq_mix2-3_726.24372.24372.3	cwq_mix2-3_726	24372	3	6869.42	NVTIPTNGIPQR		1	>sp|Q9C0Y4|AGLU_SCHPO Alpha-glucosidase OS=Schizosaccharomyces pombe (strain 972 / ATCC 24843) OX=284812 GN=agl1 PE=1 SV=2	5 2 0 0 0	1		0	0	100	100	100	0	0	0	20209900	8338560
cwq_mix2-3_726.24868.24868.3.0.dta	cwq_mix2-3_726.24868.24868.3	cwq_mix2-3_726	24868	3	6995.9	EGQDPNLSSAGR		6	>sp|Q9EPX2|PPN_MOUSE Papilin OS=Mus musculus OX=10090 GN=Papln PE=2 SV=2	8 2 0 0 0	1		0	0	100	100	100	0	0	0	31256600	77653.5
cwq_mix2-3_726.25145.25145.2.0.dta	cwq_mix2-3_726.25145.25145.2	cwq_mix2-3_726	25145	2	7069.94	DANNTQFQFTSR		3	>sp|Q9C0Y4|AGLU_SCHPO Alpha-glucosidase OS=Schizosaccharomyces pombe (strain 972 / ATCC 24843) OX=284812 GN=agl1 PE=1 SV=2	0 1 0 0 0	1		0	0	100	100	100	0	0	0	10126900	11732600
cwq_mix2-3_726.25244.25244.4.0.dta	cwq_mix2-3_726.25244.25244.4	cwq_mix2-3_726	25244	4	7096.49	PSTDINTTDPATQTTQVSASNSPALSGSSTPSNTSSR		33	>sp|Q10475|IF4G_SCHPO Eukaryotic translation initiation factor 4 gamma OS=Schizosaccharomyces pombe (strain 972 / ATCC 24843) OX=284812 GN=tif471 PE=1 SV=1	3 9 0 0 0	1		0	0	100	100	100	0	0	0	0	0
cwq_mix2-3_726.25436.25436.3.0.dta	cwq_mix2-3_726.25436.25436.3	cwq_mix2-3_726	25436	3	7147.29	NFDTSYTSEIPSNSSR		13	>sp|P78890|YEPF_SCHPO Uncharacterized protein C23H3.15c OS=Schizosaccharomyces pombe (strain 972 / ATCC 24843) OX=284812 GN=SPAC23H3.15c PE=2 SV=4	5 4 2 0 0	1		0	0	100	100	100	0	0	0	16975800	1839240
cwq_mix2-3_726.25456.25456.3.0.dta	cwq_mix2-3_726.25456.25456.3	cwq_mix2-3_726	25456	3	7152.68	AVLNQTSLCENPPADVR	9,Carbamidomethyl[C];	4	>sp|O13663|GPI13_SCHPO GPI ethanolamine phosphate transferase 3 OS=Schizosaccharomyces pombe (strain 972 / ATCC 24843) OX=284812 GN=gpi13 PE=3 SV=1	9 2 0 0 0	1		0	0	100	100	100	0	0	0	22172000	9380280
cwq_mix2-3_726.25516.25516.3.0.dta	cwq_mix2-3_726.25516.25516.3	cwq_mix2-3_726	25516	3	7168.48	NFDTSYTSEIPSNSSR		13	>sp|P78890|YEPF_SCHPO Uncharacterized protein C23H3.15c OS=Schizosaccharomyces pombe (strain 972 / ATCC 24843) OX=284812 GN=SPAC23H3.15c PE=2 SV=4	5 4 2 0 0	1		0	0	100	100	100	0	0	0	873145	2125600
cwq_mix2-3_726.25571.25571.3.0.dta	cwq_mix2-3_726.25571.25571.3	cwq_mix2-3_726	25571	3	7183.25	NFDTSYTSEIPSNSSR		13	>sp|P78890|YEPF_SCHPO Uncharacterized protein C23H3.15c OS=Schizosaccharomyces pombe (strain 972 / ATCC 24843) OX=284812 GN=SPAC23H3.15c PE=2 SV=4	10 2 0 0 0	1		0	0	100	100	100	0	0	0	21747600	4302840
cwq_mix2-3_726.25603.25603.3.0.dta	cwq_mix2-3_726.25603.25603.3	cwq_mix2-3_726	25603	3	7191.5	TNACTNYTCFDYSSTTAR	4,Carbamidomethyl[C];9,Carbamidomethyl[C];	6	>sp|P32834|SXA1_SCHPO Aspartic proteinase sxa1 OS=Schizosaccharomyces pombe (strain 972 / ATCC 24843) OX=284812 GN=sxa1 PE=3 SV=2	9 6 0 0 0	1		0	0	100	100	100	0	0	0	1137700	326938
cwq_mix2-3_726.25767.25767.3.0.dta	cwq_mix2-3_726.25767.25767.3	cwq_mix2-3_726	25767	3	7234.68	LNASNGDVIWR		2	>sp|O13981|EMC1_SCHPO ER membrane protein complex subunit 1 OS=Schizosaccharomyces pombe (strain 972 / ATCC 24843) OX=284812 GN=emc1 PE=3 SV=1	9 2 0 0 0	1		0	0	100	100	100	0	0	0	77873200	104496000
cwq_mix2-3_726.25778.25778.2.0.dta	cwq_mix2-3_726.25778.25778.2	cwq_mix2-3_726	25778	2	7237.65	LNASNGDVIWR		2	>sp|O13981|EMC1_SCHPO ER membrane protein complex subunit 1 OS=Schizosaccharomyces pombe (strain 972 / ATCC 24843) OX=284812 GN=emc1 PE=3 SV=1	9 2 0 0 0	1		0	0	100	100	100	0	0	0	16365700	17063100
cwq_mix2-3_726.25807.25807.3.0.dta	cwq_mix2-3_726.25807.25807.3	cwq_mix2-3_726	25807	3	7245.44	TNACTNYTCFDYSSTTAR	4,Carbamidomethyl[C];9,Carbamidomethyl[C];	6	>sp|P32834|SXA1_SCHPO Aspartic proteinase sxa1 OS=Schizosaccharomyces pombe (strain 972 / ATCC 24843) OX=284812 GN=sxa1 PE=3 SV=2	11 2 0 0 0	1		0	0	100	100	100	0	0	0	795352	2321170
cwq_mix2-3_726.25846.25846.2.0.dta	cwq_mix2-3_726.25846.25846.2	cwq_mix2-3_726	25846	2	7255.91	LNASNGDVIWR		2	>sp|O13981|EMC1_SCHPO ER membrane protein complex subunit 1 OS=Schizosaccharomyces pombe (strain 972 / ATCC 24843) OX=284812 GN=emc1 PE=3 SV=1	9 2 0 0 0	1		0	0	100	100	100	0	0	0	16365700	17063100
cwq_mix2-3_726.25902.25902.3.0.dta	cwq_mix2-3_726.25902.25902.3	cwq_mix2-3_726	25902	3	7270.87	FSQINTSHLYNYSTK		5	>sp|Q09837|SMP3_SCHPO GPI mannosyltransferase 4 OS=Schizosaccharomyces pombe (strain 972 / ATCC 24843) OX=284812 GN=smp3 PE=3 SV=1	9 2 0 0 0	1		0	0	100	100	100	0	0	0	26975300	21441800
cwq_mix2-3_726.25927.25927.4.0.dta	cwq_mix2-3_726.25927.25927.4	cwq_mix2-3_726	25927	4	7277.41	FLTHLNNEVLHDNYTR		13	>sp|O59747|PDF1_SCHPO Palmitoyl-protein thioesterase-dolichyl pyrophosphate phosphatase fusion 1 OS=Schizosaccharomyces pombe (strain 972 / ATCC 24843) OX=284812 GN=pdf1 PE=1 SV=2	12 2 0 0 0	1		0	0	100	100	100	0	0	0	326191000	379101000
cwq_mix2-3_726.25987.25987.3.0.dta	cwq_mix2-3_726.25987.25987.3	cwq_mix2-3_726	25987	3	7292.84	FLTHLNNEVLHDNYTR		13	>sp|O59747|PDF1_SCHPO Palmitoyl-protein thioesterase-dolichyl pyrophosphate phosphatase fusion 1 OS=Schizosaccharomyces pombe (strain 972 / ATCC 24843) OX=284812 GN=pdf1 PE=1 SV=2	12 2 0 0 0	1		0	0	100	100	100	0	0	0	26203800	27879200
cwq_mix2-3_726.26058.26058.4.0.dta	cwq_mix2-3_726.26058.26058.4	cwq_mix2-3_726	26058	4	7311.25	FLTHLNNEVLHDNYTR		13	>sp|O59747|PDF1_SCHPO Palmitoyl-protein thioesterase-dolichyl pyrophosphate phosphatase fusion 1 OS=Schizosaccharomyces pombe (strain 972 / ATCC 24843) OX=284812 GN=pdf1 PE=1 SV=2	12 2 0 0 0	1		0	0	100	100	100	0	0	0	326191000	379101000
cwq_mix2-3_726.26083.26083.4.0.dta	cwq_mix2-3_726.26083.26083.4	cwq_mix2-3_726	26083	4	7317.12	FLTHLNNEVLHDNYTR		13	>sp|O59747|PDF1_SCHPO Palmitoyl-protein thioesterase-dolichyl pyrophosphate phosphatase fusion 1 OS=Schizosaccharomyces pombe (strain 972 / ATCC 24843) OX=284812 GN=pdf1 PE=1 SV=2	11 2 0 0 0	1		0	0	100	100	100	0	0	0	59322000	108112000
cwq_mix2-3_726.26163.26163.4.0.dta	cwq_mix2-3_726.26163.26163.4	cwq_mix2-3_726	26163	4	7338.25	FLTHLNNEVLHDNYTR		13	>sp|O59747|PDF1_SCHPO Palmitoyl-protein thioesterase-dolichyl pyrophosphate phosphatase fusion 1 OS=Schizosaccharomyces pombe (strain 972 / ATCC 24843) OX=284812 GN=pdf1 PE=1 SV=2	11 2 0 0 0	1		0	0	100	100	100	0	0	0	351558000	371880000
cwq_mix2-3_726.26213.26213.3.0.dta	cwq_mix2-3_726.26213.26213.3	cwq_mix2-3_726	26213	3	7351.36	FFKNDTQFYIK		4	>sp|Q9USU5|GAS2_SCHPO 1,3-beta-glucanosyltransferase gas2 OS=Schizosaccharomyces pombe (strain 972 / ATCC 24843) OX=284812 GN=gas2 PE=2 SV=1	9 2 0 0 0	1		0	0	100	100	100	0	0	0	54062500	36886500
cwq_mix2-3_726.26361.26361.3.0.dta	cwq_mix2-3_726.26361.26361.3	cwq_mix2-3_726	26361	3	7389.23	QFNTSLENFK		3	>sp|Q10061|LHS1_SCHPO Heat shock protein 70 homolog lhs1 OS=Schizosaccharomyces pombe (strain 972 / ATCC 24843) OX=284812 GN=SPAC1F5.06 PE=3 SV=1	9 2 0 0 0	1		0	0	100	100	100	0	0	0	53718900	85322000
cwq_mix2-3_726.26364.26364.2.0.dta	cwq_mix2-3_726.26364.26364.2	cwq_mix2-3_726	26364	2	7390.06	QFNTSLENFK		3	>sp|Q10061|LHS1_SCHPO Heat shock protein 70 homolog lhs1 OS=Schizosaccharomyces pombe (strain 972 / ATCC 24843) OX=284812 GN=SPAC1F5.06 PE=3 SV=1	9 2 0 0 0	1		0	0	100	100	100	0	0	0	16177000	14253600
cwq_mix2-3_726.26440.26440.3.0.dta	cwq_mix2-3_726.26440.26440.3	cwq_mix2-3_726	26440	3	7409.98	QFNTSLENFK		3	>sp|Q10061|LHS1_SCHPO Heat shock protein 70 homolog lhs1 OS=Schizosaccharomyces pombe (strain 972 / ATCC 24843) OX=284812 GN=SPAC1F5.06 PE=3 SV=1	9 2 0 0 0	1		0	0	100	100	100	0	0	0	53718900	85322000
cwq_mix2-3_726.26441.26441.2.0.dta	cwq_mix2-3_726.26441.26441.2	cwq_mix2-3_726	26441	2	7410.26	QFNTSLENFK		3	>sp|Q10061|LHS1_SCHPO Heat shock protein 70 homolog lhs1 OS=Schizosaccharomyces pombe (strain 972 / ATCC 24843) OX=284812 GN=SPAC1F5.06 PE=3 SV=1	9 2 0 0 0	1		0	0	100	100	100	0	0	0	16177000	14253600
cwq_mix2-3_726.26467.26467.4.0.dta	cwq_mix2-3_726.26467.26467.4	cwq_mix2-3_726	26467	4	7417.38	FLTHLNNEVLHDNYTR		13	>sp|O59747|PDF1_SCHPO Palmitoyl-protein thioesterase-dolichyl pyrophosphate phosphatase fusion 1 OS=Schizosaccharomyces pombe (strain 972 / ATCC 24843) OX=284812 GN=pdf1 PE=1 SV=2	8 2 0 0 0	1		0	0	100	100	100	0	0	0	11279800	5761130
cwq_mix2-3_726.26481.26481.3.0.dta	cwq_mix2-3_726.26481.26481.3	cwq_mix2-3_726	26481	3	7420.82	QFNTSLENFK		3	>sp|Q10061|LHS1_SCHPO Heat shock protein 70 homolog lhs1 OS=Schizosaccharomyces pombe (strain 972 / ATCC 24843) OX=284812 GN=SPAC1F5.06 PE=3 SV=1	7 10 0 0 0	1		0	0	100	100	100	0	0	0	21913800	16228200
cwq_mix2-3_726.26485.26485.3.0.dta	cwq_mix2-3_726.26485.26485.3	cwq_mix2-3_726	26485	3	7422.07	QFNTSLENFK		3	>sp|Q10061|LHS1_SCHPO Heat shock protein 70 homolog lhs1 OS=Schizosaccharomyces pombe (strain 972 / ATCC 24843) OX=284812 GN=SPAC1F5.06 PE=3 SV=1	8 2 0 0 0	1		0	0	100	100	100	0	0	0	92369900	102359000
cwq_mix2-3_726.26549.26549.2.0.dta	cwq_mix2-3_726.26549.26549.2	cwq_mix2-3_726	26549	2	7439.26	QFNTSLENFK		3	>sp|Q10061|LHS1_SCHPO Heat shock protein 70 homolog lhs1 OS=Schizosaccharomyces pombe (strain 972 / ATCC 24843) OX=284812 GN=SPAC1F5.06 PE=3 SV=1	8 2 0 0 0	1		0	0	100	100	100	0	0	0	44011100	35019300
cwq_mix2-3_726.26559.26559.3.0.dta	cwq_mix2-3_726.26559.26559.3	cwq_mix2-3_726	26559	3	7441.93	QFNTSLENFK		3	>sp|Q10061|LHS1_SCHPO Heat shock protein 70 homolog lhs1 OS=Schizosaccharomyces pombe (strain 972 / ATCC 24843) OX=284812 GN=SPAC1F5.06 PE=3 SV=1	8 2 0 0 0	1		0	0	100	100	100	0	0	0	92369900	102359000
cwq_mix2-3_726.26617.26617.2.0.dta	cwq_mix2-3_726.26617.26617.2	cwq_mix2-3_726	26617	2	7457.49	QFNTSLENFK		3	>sp|Q10061|LHS1_SCHPO Heat shock protein 70 homolog lhs1 OS=Schizosaccharomyces pombe (strain 972 / ATCC 24843) OX=284812 GN=SPAC1F5.06 PE=3 SV=1	8 2 0 0 0	1		0	0	100	100	100	0	0	0	44011100	35019300
cwq_mix2-3_726.26627.26627.3.0.dta	cwq_mix2-3_726.26627.26627.3	cwq_mix2-3_726	26627	3	7460.11	QFNTSLENFK		3	>sp|Q10061|LHS1_SCHPO Heat shock protein 70 homolog lhs1 OS=Schizosaccharomyces pombe (strain 972 / ATCC 24843) OX=284812 GN=SPAC1F5.06 PE=3 SV=1	8 2 0 0 0	1		0	0	100	100	100	0	0	0	92369900	102359000
cwq_mix2-3_726.26637.26637.3.0.dta	cwq_mix2-3_726.26637.26637.3	cwq_mix2-3_726	26637	3	7462.6	NATYTLHWTVSPK		1	>sp|Q10259|SPC3_SCHPO Probable microsomal signal peptidase subunit 3 OS=Schizosaccharomyces pombe (strain 972 / ATCC 24843) OX=284812 GN=spc3 PE=3 SV=1	9 2 0 0 0	1		0	0	100	100	100	0	0	0	365201000	364788000
cwq_mix2-3_726.26651.26651.3.0.dta	cwq_mix2-3_726.26651.26651.3	cwq_mix2-3_726	26651	3	7466.38	PLNVTVIR		3	>sp|Q9CR00|PSMD9_MOUSE 26S proteasome non-ATPase regulatory subunit 9 OS=Mus musculus OX=10090 GN=Psmd9 PE=1 SV=1	12 2 0 0 0	1		0	0	100	100	100	0	0	0	7345710	13612500
cwq_mix2-3_726.26668.26668.2.0.dta	cwq_mix2-3_726.26668.26668.2	cwq_mix2-3_726	26668	2	7471.03	QFNTSLENFK		3	>sp|Q10061|LHS1_SCHPO Heat shock protein 70 homolog lhs1 OS=Schizosaccharomyces pombe (strain 972 / ATCC 24843) OX=284812 GN=SPAC1F5.06 PE=3 SV=1	7 2 0 0 0	1		0	0	100	100	100	0	0	0	5468090	3736980
cwq_mix2-3_726.26713.26713.3.0.dta	cwq_mix2-3_726.26713.26713.3	cwq_mix2-3_726	26713	3	7483.36	NATYTLHWTVSPK		1	>sp|Q10259|SPC3_SCHPO Probable microsomal signal peptidase subunit 3 OS=Schizosaccharomyces pombe (strain 972 / ATCC 24843) OX=284812 GN=spc3 PE=3 SV=1	9 2 0 0 0	1		0	0	100	100	100	0	0	0	365201000	364788000
cwq_mix2-3_726.26790.26790.3.0.dta	cwq_mix2-3_726.26790.26790.3	cwq_mix2-3_726	26790	3	7504.04	NATYTLHWTVSPK		1	>sp|Q10259|SPC3_SCHPO Probable microsomal signal peptidase subunit 3 OS=Schizosaccharomyces pombe (strain 972 / ATCC 24843) OX=284812 GN=spc3 PE=3 SV=1	9 2 0 0 0	1		0	0	100	100	100	0	0	0	366756000	367729000
cwq_mix2-3_726.26805.26805.4.0.dta	cwq_mix2-3_726.26805.26805.4	cwq_mix2-3_726	26805	4	7508.13	MHNHTAGLDIAFYENR		3	>sp|O94479|PFF1_SCHPO Vacuolar membrane protease OS=Schizosaccharomyces pombe (strain 972 / ATCC 24843) OX=284812 GN=SPCC1919.12c PE=3 SV=1	12 2 0 0 0	1		0	0	100	100	100	0	0	0	20616600	14997700
cwq_mix2-3_726.26833.26833.3.0.dta	cwq_mix2-3_726.26833.26833.3	cwq_mix2-3_726	26833	3	7515.81	NATYTLHWTVSPK		1	>sp|Q10259|SPC3_SCHPO Probable microsomal signal peptidase subunit 3 OS=Schizosaccharomyces pombe (strain 972 / ATCC 24843) OX=284812 GN=spc3 PE=3 SV=1	8 2 0 0 0	1		0	0	100	100	100	0	0	0	316435000	359224000
cwq_mix2-3_726.26896.26896.3.0.dta	cwq_mix2-3_726.26896.26896.3	cwq_mix2-3_726	26896	3	7533.34	NATYTLHWTVSPK		1	>sp|Q10259|SPC3_SCHPO Probable microsomal signal peptidase subunit 3 OS=Schizosaccharomyces pombe (strain 972 / ATCC 24843) OX=284812 GN=spc3 PE=3 SV=1	8 2 0 0 0	1		0	0	100	100	100	0	0	0	316435000	359224000
cwq_mix2-3_726.26964.26964.3.0.dta	cwq_mix2-3_726.26964.26964.3	cwq_mix2-3_726	26964	3	7551.05	NATYTLHWTVSPK		1	>sp|Q10259|SPC3_SCHPO Probable microsomal signal peptidase subunit 3 OS=Schizosaccharomyces pombe (strain 972 / ATCC 24843) OX=284812 GN=spc3 PE=3 SV=1	8 2 0 0 0	1		0	0	100	100	100	0	0	0	316435000	359224000
cwq_mix2-3_726.26967.26967.3.0.dta	cwq_mix2-3_726.26967.26967.3	cwq_mix2-3_726	26967	3	7551.87	TELAAYLSCNATK	9,Carbamidomethyl[C];	10	>sp|Q9USU5|GAS2_SCHPO 1,3-beta-glucanosyltransferase gas2 OS=Schizosaccharomyces pombe (strain 972 / ATCC 24843) OX=284812 GN=gas2 PE=2 SV=1	9 2 0 0 0	1		0	0	100	100	100	0	0	0	17449200	24928100
cwq_mix2-3_726.26977.26977.4.0.dta	cwq_mix2-3_726.26977.26977.4	cwq_mix2-3_726	26977	4	7554.36	NSKDVYYTDEVGNITTSHMR		13	>sp|Q10176|OST1_SCHPO Dolichyl-diphosphooligosaccharide--protein glycosyltransferase subunit 1 OS=Schizosaccharomyces pombe (strain 972 / ATCC 24843) OX=284812 GN=ost1 PE=3 SV=1	10 2 0 0 0	1		0	0	100	100	100	0	0	0	57438900	46448600
cwq_mix2-3_726.27078.27078.4.0.dta	cwq_mix2-3_726.27078.27078.4	cwq_mix2-3_726	27078	4	7580.81	NSKDVYYTDEVGNITTSHMR		13	>sp|Q10176|OST1_SCHPO Dolichyl-diphosphooligosaccharide--protein glycosyltransferase subunit 1 OS=Schizosaccharomyces pombe (strain 972 / ATCC 24843) OX=284812 GN=ost1 PE=3 SV=1	9 2 0 0 0	1		0	0	100	100	100	0	0	0	131035000	138752000
cwq_mix2-3_726.27105.27105.3.0.dta	cwq_mix2-3_726.27105.27105.3	cwq_mix2-3_726	27105	3	7588.07	MHNHTAGLDIAFYENR		3	>sp|O94479|PFF1_SCHPO Vacuolar membrane protease OS=Schizosaccharomyces pombe (strain 972 / ATCC 24843) OX=284812 GN=SPCC1919.12c PE=3 SV=1	10 2 0 0 0	1		0	0	100	100	100	0	0	0	1896910	4204800
cwq_mix2-3_726.27120.27120.3.0.dta	cwq_mix2-3_726.27120.27120.3	cwq_mix2-3_726	27120	3	7591.87	NSKDVYYTDEVGNITTSHMR		13	>sp|Q10176|OST1_SCHPO Dolichyl-diphosphooligosaccharide--protein glycosyltransferase subunit 1 OS=Schizosaccharomyces pombe (strain 972 / ATCC 24843) OX=284812 GN=ost1 PE=3 SV=1	9 2 0 0 0	1		0	0	100	100	100	0	0	0	9567690	7767700
cwq_mix2-3_726.27168.27168.4.0.dta	cwq_mix2-3_726.27168.27168.4	cwq_mix2-3_726	27168	4	7604.11	NSKDVYYTDEVGNITTSHMR		13	>sp|Q10176|OST1_SCHPO Dolichyl-diphosphooligosaccharide--protein glycosyltransferase subunit 1 OS=Schizosaccharomyces pombe (strain 972 / ATCC 24843) OX=284812 GN=ost1 PE=3 SV=1	9 2 0 0 0	1		0	0	100	100	100	0	0	0	131035000	138752000
cwq_mix2-3_726.27231.27231.3.0.dta	cwq_mix2-3_726.27231.27231.3	cwq_mix2-3_726	27231	3	7620.34	QNSTTEPSYDLQELR		2	>sp|Q9UTC8|OS9_SCHPO Protein OS-9 homolog OS=Schizosaccharomyces pombe (strain 972 / ATCC 24843) OX=284812 GN=yos9 PE=3 SV=3	9 2 0 0 0	1		0	0	100	100	100	0	0	0	2954340	14159900
cwq_mix2-3_726.27730.27730.3.0.dta	cwq_mix2-3_726.27730.27730.3	cwq_mix2-3_726	27730	3	7741.13	TKYNASQIVPPPNWAK		4	>sp|Q96WW4|IVN1_SCHPO Invasion protein 1 OS=Schizosaccharomyces pombe (strain 972 / ATCC 24843) OX=284812 GN=ivn1 PE=3 SV=1	9 2 0 0 0	1		0	0	100	100	100	0	0	0	9723690	2030690
cwq_mix2-3_726.27813.27813.3.0.dta	cwq_mix2-3_726.27813.27813.3	cwq_mix2-3_726	27813	3	7763.09	NNESYPIGFTYK		2	>sp|Q10061|LHS1_SCHPO Heat shock protein 70 homolog lhs1 OS=Schizosaccharomyces pombe (strain 972 / ATCC 24843) OX=284812 GN=SPAC1F5.06 PE=3 SV=1	11 2 0 0 0	1		0	0	100	100	100	0	0	0	11685700	40639800
cwq_mix2-3_726.27900.27900.3.0.dta	cwq_mix2-3_726.27900.27900.3	cwq_mix2-3_726	27900	3	7786.45	NNESYPIGFTYK		2	>sp|Q10061|LHS1_SCHPO Heat shock protein 70 homolog lhs1 OS=Schizosaccharomyces pombe (strain 972 / ATCC 24843) OX=284812 GN=SPAC1F5.06 PE=3 SV=1	10 2 0 0 0	1		0	0	100	100	100	0	0	0	13220500	71652600
cwq_mix2-3_726.27965.27965.3.0.dta	cwq_mix2-3_726.27965.27965.3	cwq_mix2-3_726	27965	3	7803.65	NNESYPIGFTYK		2	>sp|Q10061|LHS1_SCHPO Heat shock protein 70 homolog lhs1 OS=Schizosaccharomyces pombe (strain 972 / ATCC 24843) OX=284812 GN=SPAC1F5.06 PE=3 SV=1	10 2 0 0 0	1		0	0	100	100	100	0	0	0	7011910	71652600
cwq_mix2-3_726.28031.28031.3.0.dta	cwq_mix2-3_726.28031.28031.3	cwq_mix2-3_726	28031	3	7821.35	NNESYPIGFTYK		2	>sp|Q10061|LHS1_SCHPO Heat shock protein 70 homolog lhs1 OS=Schizosaccharomyces pombe (strain 972 / ATCC 24843) OX=284812 GN=SPAC1F5.06 PE=3 SV=1	10 2 0 0 0	1		0	0	100	100	100	0	0	0	8340570	71652600
cwq_mix2-3_726.28097.28097.3.0.dta	cwq_mix2-3_726.28097.28097.3	cwq_mix2-3_726	28097	3	7839.09	NNESYPIGFTYK		2	>sp|Q10061|LHS1_SCHPO Heat shock protein 70 homolog lhs1 OS=Schizosaccharomyces pombe (strain 972 / ATCC 24843) OX=284812 GN=SPAC1F5.06 PE=3 SV=1	9 2 0 0 0	1		0	0	100	100	100	0	0	0	41643400	95335100
cwq_mix2-3_726.28113.28113.2.0.dta	cwq_mix2-3_726.28113.28113.2	cwq_mix2-3_726	28113	2	7843.46	NNESYPIGFTYK		2	>sp|Q10061|LHS1_SCHPO Heat shock protein 70 homolog lhs1 OS=Schizosaccharomyces pombe (strain 972 / ATCC 24843) OX=284812 GN=SPAC1F5.06 PE=3 SV=1	9 2 0 0 0	1		0	0	100	100	100	0	0	0	11526200	8846920
cwq_mix2-3_726.28178.28178.3.0.dta	cwq_mix2-3_726.28178.28178.3	cwq_mix2-3_726	28178	3	7859.95	NNESYPIGFTYK		2	>sp|Q10061|LHS1_SCHPO Heat shock protein 70 homolog lhs1 OS=Schizosaccharomyces pombe (strain 972 / ATCC 24843) OX=284812 GN=SPAC1F5.06 PE=3 SV=1	9 2 0 0 0	1		0	0	100	100	100	0	0	0	44257300	95335100
cwq_mix2-3_726.28190.28190.3.0.dta	cwq_mix2-3_726.28190.28190.3	cwq_mix2-3_726	28190	3	7863.18	DNNSCVWLNSVK	5,Carbamidomethyl[C];	2	>sp|Q9UT11|YLW3_SCHPO Uncharacterized zinc transporter P8A3.03 OS=Schizosaccharomyces pombe (strain 972 / ATCC 24843) OX=284812 GN=SPAP8A3.03 PE=3 SV=1	8 2 0 0 0	1		0	0	100	100	100	0	0	0	15803800	24459000
cwq_mix2-3_726.28293.28293.3.0.dta	cwq_mix2-3_726.28293.28293.3	cwq_mix2-3_726	28293	3	7890.66	NNESYPIGFTYK		2	>sp|Q10061|LHS1_SCHPO Heat shock protein 70 homolog lhs1 OS=Schizosaccharomyces pombe (strain 972 / ATCC 24843) OX=284812 GN=SPAC1F5.06 PE=3 SV=1	8 2 0 0 0	1		0	0	100	100	100	0	0	0	11073600	18744300
cwq_mix2-3_726.28308.28308.2.0.dta	cwq_mix2-3_726.28308.28308.2	cwq_mix2-3_726	28308	2	7894.59	NNESYPIGFTYK		2	>sp|Q10061|LHS1_SCHPO Heat shock protein 70 homolog lhs1 OS=Schizosaccharomyces pombe (strain 972 / ATCC 24843) OX=284812 GN=SPAC1F5.06 PE=3 SV=1	8 2 0 0 0	1		0	0	100	100	100	0	0	0	107623	165342
cwq_mix2-3_726.28378.28378.3.0.dta	cwq_mix2-3_726.28378.28378.3	cwq_mix2-3_726	28378	3	7913.32	KNPVNFDSVFNQSR		11	>sp|Q8WZK2|MCD4_SCHPO GPI ethanolamine phosphate transferase 1 OS=Schizosaccharomyces pombe (strain 972 / ATCC 24843) OX=284812 GN=its8 PE=1 SV=1	9 2 0 0 0	1		0	0	100	100	100	0	0	0	227946000	207885000
cwq_mix2-3_726.28416.28416.3.0.dta	cwq_mix2-3_726.28416.28416.3	cwq_mix2-3_726	28416	3	7923.19	HYWNLTSNIYR		4	>sp|O13968|YE48_SCHPO Uncharacterized carboxypeptidase C24C9.08 OS=Schizosaccharomyces pombe (strain 972 / ATCC 24843) OX=284812 GN=SPAC24C9.08 PE=3 SV=1	12 2 0 0 0	1		0	0	100	100	100	0	0	0	110664000	94742700
cwq_mix2-3_726.28489.28489.3.0.dta	cwq_mix2-3_726.28489.28489.3	cwq_mix2-3_726	28489	3	7942.45	KNPVNFDSVFNQSR		11	>sp|Q8WZK2|MCD4_SCHPO GPI ethanolamine phosphate transferase 1 OS=Schizosaccharomyces pombe (strain 972 / ATCC 24843) OX=284812 GN=its8 PE=1 SV=1	9 2 0 0 0	1		0	0	100	100	100	0	0	0	227946000	207885000
cwq_mix2-3_726.28502.28502.3.0.dta	cwq_mix2-3_726.28502.28502.3	cwq_mix2-3_726	28502	3	7945.76	KNPVNFDSVFNQSR		11	>sp|Q8WZK2|MCD4_SCHPO GPI ethanolamine phosphate transferase 1 OS=Schizosaccharomyces pombe (strain 972 / ATCC 24843) OX=284812 GN=its8 PE=1 SV=1	8 2 0 0 0	1		0	0	100	100	100	0	0	0	115615000	121029000
cwq_mix2-3_726.28505.28505.3.0.dta	cwq_mix2-3_726.28505.28505.3	cwq_mix2-3_726	28505	3	7946.62	HYWNLTSNIYR		4	>sp|O13968|YE48_SCHPO Uncharacterized carboxypeptidase C24C9.08 OS=Schizosaccharomyces pombe (strain 972 / ATCC 24843) OX=284812 GN=SPAC24C9.08 PE=3 SV=1	12 2 0 0 0	1		0	0	100	100	100	0	0	0	110664000	94742700
cwq_mix2-3_726.28581.28581.3.0.dta	cwq_mix2-3_726.28581.28581.3	cwq_mix2-3_726	28581	3	7965.97	KNPVNFDSVFNQSR		11	>sp|Q8WZK2|MCD4_SCHPO GPI ethanolamine phosphate transferase 1 OS=Schizosaccharomyces pombe (strain 972 / ATCC 24843) OX=284812 GN=its8 PE=1 SV=1	8 2 0 0 0	1		0	0	100	100	100	0	0	0	115615000	121029000
cwq_mix2-3_726.28616.28616.3.0.dta	cwq_mix2-3_726.28616.28616.3	cwq_mix2-3_726	28616	3	7975.55	HYWNLTSNIYR		4	>sp|O13968|YE48_SCHPO Uncharacterized carboxypeptidase C24C9.08 OS=Schizosaccharomyces pombe (strain 972 / ATCC 24843) OX=284812 GN=SPAC24C9.08 PE=3 SV=1	11 2 0 0 0	1		0	0	100	100	100	0	0	0	96187100	76598600
cwq_mix2-3_726.28625.28625.3.0.dta	cwq_mix2-3_726.28625.28625.3	cwq_mix2-3_726	28625	3	7977.9	HYWNLTSNIYR		4	>sp|O13968|YE48_SCHPO Uncharacterized carboxypeptidase C24C9.08 OS=Schizosaccharomyces pombe (strain 972 / ATCC 24843) OX=284812 GN=SPAC24C9.08 PE=3 SV=1	12 2 0 0 0	1		0	0	100	100	100	0	0	0	110664000	94742700
cwq_mix2-3_726.28693.28693.3.0.dta	cwq_mix2-3_726.28693.28693.3	cwq_mix2-3_726	28693	3	7996.05	HYWNLTSNIYR		4	>sp|O13968|YE48_SCHPO Uncharacterized carboxypeptidase C24C9.08 OS=Schizosaccharomyces pombe (strain 972 / ATCC 24843) OX=284812 GN=SPAC24C9.08 PE=3 SV=1	11 2 0 0 0	1		0	0	100	100	100	0	0	0	96187100	76598600
cwq_mix2-3_726.28702.28702.3.0.dta	cwq_mix2-3_726.28702.28702.3	cwq_mix2-3_726	28702	3	7998.4	KNPVNFDSVFNQSR		11	>sp|Q8WZK2|MCD4_SCHPO GPI ethanolamine phosphate transferase 1 OS=Schizosaccharomyces pombe (strain 972 / ATCC 24843) OX=284812 GN=its8 PE=1 SV=1	7 2 0 0 0	1		0	0	100	100	100	0	0	0	48623900	47269400
cwq_mix2-3_726.29034.29034.3.0.dta	cwq_mix2-3_726.29034.29034.3	cwq_mix2-3_726	29034	3	8083	KLGNQYYNDTQWLK		8	>sp|Q10061|LHS1_SCHPO Heat shock protein 70 homolog lhs1 OS=Schizosaccharomyces pombe (strain 972 / ATCC 24843) OX=284812 GN=SPAC1F5.06 PE=3 SV=1	10 2 0 0 0	1		0	0	100	100	100	0	0	0	58258500	35933200
cwq_mix2-3_726.29105.29105.3.0.dta	cwq_mix2-3_726.29105.29105.3	cwq_mix2-3_726	29105	3	8101.7	HYWNLTSNIYR		4	>sp|O13968|YE48_SCHPO Uncharacterized carboxypeptidase C24C9.08 OS=Schizosaccharomyces pombe (strain 972 / ATCC 24843) OX=284812 GN=SPAC24C9.08 PE=3 SV=1	9 2 0 0 0	1		0	0	100	100	100	0	0	0	78285900	64723800
cwq_mix2-3_726.29119.29119.3.0.dta	cwq_mix2-3_726.29119.29119.3	cwq_mix2-3_726	29119	3	8105.53	KLGNQYYNDTQWLK		8	>sp|Q10061|LHS1_SCHPO Heat shock protein 70 homolog lhs1 OS=Schizosaccharomyces pombe (strain 972 / ATCC 24843) OX=284812 GN=SPAC1F5.06 PE=3 SV=1	9 2 0 0 0	1		0	0	100	100	100	0	0	0	83281800	55608900
cwq_mix2-3_726.29124.29124.3.0.dta	cwq_mix2-3_726.29124.29124.3	cwq_mix2-3_726	29124	3	8106.92	KLGNQYYNDTQWLK		8	>sp|Q10061|LHS1_SCHPO Heat shock protein 70 homolog lhs1 OS=Schizosaccharomyces pombe (strain 972 / ATCC 24843) OX=284812 GN=SPAC1F5.06 PE=3 SV=1	10 2 0 0 0	1		0	0	100	100	100	0	0	0	58258500	35933200
cwq_mix2-3_726.29171.29171.3.0.dta	cwq_mix2-3_726.29171.29171.3	cwq_mix2-3_726	29171	3	8119.35	HYWNLTSNIYR		4	>sp|O13968|YE48_SCHPO Uncharacterized carboxypeptidase C24C9.08 OS=Schizosaccharomyces pombe (strain 972 / ATCC 24843) OX=284812 GN=SPAC24C9.08 PE=3 SV=1	9 2 0 0 0	1		0	0	100	100	100	0	0	0	78285900	64723800
cwq_mix2-3_726.29192.29192.3.0.dta	cwq_mix2-3_726.29192.29192.3	cwq_mix2-3_726	29192	3	8125.21	KLGNQYYNDTQWLK		8	>sp|Q10061|LHS1_SCHPO Heat shock protein 70 homolog lhs1 OS=Schizosaccharomyces pombe (strain 972 / ATCC 24843) OX=284812 GN=SPAC1F5.06 PE=3 SV=1	9 2 0 0 0	1		0	0	100	100	100	0	0	0	83281800	55608900
cwq_mix2-3_726.29271.29271.4.0.dta	cwq_mix2-3_726.29271.29271.4	cwq_mix2-3_726	29271	4	8146.25	SSVGSINHGTYFYHASQEGLVSNDSNIHAGIR		23	>sp|Q10088|SPEB1_SCHPO Putative agmatinase 1 OS=Schizosaccharomyces pombe (strain 972 / ATCC 24843) OX=284812 GN=SPAC11D3.09 PE=3 SV=1	10 2 0 0 0	1		0	0	100	100	100	0	0	0	2077030	0
cwq_mix2-3_726.29319.29319.6.0.dta	cwq_mix2-3_726.29319.29319.6	cwq_mix2-3_726	29319	6	8158.96	SSSSLITDSAAGATAFSCANK	18,Carbamidomethyl[C];	20	>sp|O60109|PPB_SCHPO Alkaline phosphatase OS=Schizosaccharomyces pombe (strain 972 / ATCC 24843) OX=284812 GN=SPBC14F5.13c PE=3 SV=1	5 4 2 0 0	1		0	0	100	100	100	0	0	0	370303	9207970
cwq_mix2-3_726.29397.29397.3.0.dta	cwq_mix2-3_726.29397.29397.3	cwq_mix2-3_726	29397	3	8178.89	SSVGSINHGTYFYHASQEGLVSNDSNIHAGIR		23	>sp|Q10088|SPEB1_SCHPO Putative agmatinase 1 OS=Schizosaccharomyces pombe (strain 972 / ATCC 24843) OX=284812 GN=SPAC11D3.09 PE=3 SV=1	12 2 0 0 0	1		0	0	100	100	100	0	0	0	122326	0
cwq_mix2-3_726.29421.29421.4.0.dta	cwq_mix2-3_726.29421.29421.4	cwq_mix2-3_726	29421	4	8185.13	SSVGSINHGTYFYHASQEGLVSNDSNIHAGIR		23	>sp|Q10088|SPEB1_SCHPO Putative agmatinase 1 OS=Schizosaccharomyces pombe (strain 972 / ATCC 24843) OX=284812 GN=SPAC11D3.09 PE=3 SV=1	12 2 0 0 0	1		0	0	100	100	100	0	0	0	146901000	1003050
cwq_mix2-3_726.29485.29485.4.0.dta	cwq_mix2-3_726.29485.29485.4	cwq_mix2-3_726	29485	4	8201.72	SSVGSINHGTYFYHASQEGLVSNDSNIHAGIR		23	>sp|Q10088|SPEB1_SCHPO Putative agmatinase 1 OS=Schizosaccharomyces pombe (strain 972 / ATCC 24843) OX=284812 GN=SPAC11D3.09 PE=3 SV=1	11 2 0 0 0	1		0	0	100	100	100	0	0	0	232872000	108141
cwq_mix2-3_726.29490.29490.4.0.dta	cwq_mix2-3_726.29490.29490.4	cwq_mix2-3_726	29490	4	8203	SSVGSINHGTYFYHASQEGLVSNDSNIHAGIR		23	>sp|Q10088|SPEB1_SCHPO Putative agmatinase 1 OS=Schizosaccharomyces pombe (strain 972 / ATCC 24843) OX=284812 GN=SPAC11D3.09 PE=3 SV=1	11 2 0 0 0	1		0	0	100	100	100	0	0	0	232872000	108141
cwq_mix2-3_726.29497.29497.5.0.dta	cwq_mix2-3_726.29497.29497.5	cwq_mix2-3_726	29497	5	8204.75	SSVGSINHGTYFYHASQEGLVSNDSNIHAGIR		23	>sp|Q10088|SPEB1_SCHPO Putative agmatinase 1 OS=Schizosaccharomyces pombe (strain 972 / ATCC 24843) OX=284812 GN=SPAC11D3.09 PE=3 SV=1	12 2 0 0 0	1		0	0	100	100	100	0	0	0	913523000	15741900
cwq_mix2-3_726.29553.29553.3.0.dta	cwq_mix2-3_726.29553.29553.3	cwq_mix2-3_726	29553	3	8218.19	SSSSLITDSAAGATAFSCANK	18,Carbamidomethyl[C];	20	>sp|O60109|PPB_SCHPO Alkaline phosphatase OS=Schizosaccharomyces pombe (strain 972 / ATCC 24843) OX=284812 GN=SPBC14F5.13c PE=3 SV=1	9 2 0 0 0	1		0	0	100	100	100	0	0	0	32098200	31516500
cwq_mix2-3_726.29567.29567.6.0.dta	cwq_mix2-3_726.29567.29567.6	cwq_mix2-3_726	29567	6	8221.87	SSVGSINHGTYFYHASQEGLVSNDSNIHAGIR		23	>sp|Q10088|SPEB1_SCHPO Putative agmatinase 1 OS=Schizosaccharomyces pombe (strain 972 / ATCC 24843) OX=284812 GN=SPAC11D3.09 PE=3 SV=1	11 2 0 0 0	1		0	0	100	100	100	0	0	0	68795700	1075730
cwq_mix2-3_726.29570.29570.5.0.dta	cwq_mix2-3_726.29570.29570.5	cwq_mix2-3_726	29570	5	8222.54	SSVGSINHGTYFYHASQEGLVSNDSNIHAGIR		23	>sp|Q10088|SPEB1_SCHPO Putative agmatinase 1 OS=Schizosaccharomyces pombe (strain 972 / ATCC 24843) OX=284812 GN=SPAC11D3.09 PE=3 SV=1	11 2 0 0 0	1		0	0	100	100	100	0	0	0	1310790000	35089000
cwq_mix2-3_726.29575.29575.4.0.dta	cwq_mix2-3_726.29575.29575.4	cwq_mix2-3_726	29575	4	8223.63	SSVGSINHGTYFYHASQEGLVSNDSNIHAGIR		23	>sp|Q10088|SPEB1_SCHPO Putative agmatinase 1 OS=Schizosaccharomyces pombe (strain 972 / ATCC 24843) OX=284812 GN=SPAC11D3.09 PE=3 SV=1	11 2 0 0 0	1		0	0	100	100	100	0	0	0	232872000	1829920
cwq_mix2-3_726.29583.29583.5.0.dta	cwq_mix2-3_726.29583.29583.5	cwq_mix2-3_726	29583	5	8225.54	SSVGSINHGTYFYHASQEGLVSNDSNIHAGIR		23	>sp|Q10088|SPEB1_SCHPO Putative agmatinase 1 OS=Schizosaccharomyces pombe (strain 972 / ATCC 24843) OX=284812 GN=SPAC11D3.09 PE=3 SV=1	12 2 0 0 0	1		0	0	100	100	100	0	0	0	913523000	15741900
cwq_mix2-3_726.29622.29622.5.0.dta	cwq_mix2-3_726.29622.29622.5	cwq_mix2-3_726	29622	5	8234.9	SSVGSINHGTYFYHASQEGLVSNDSNIHAGIR		23	>sp|Q10088|SPEB1_SCHPO Putative agmatinase 1 OS=Schizosaccharomyces pombe (strain 972 / ATCC 24843) OX=284812 GN=SPAC11D3.09 PE=3 SV=1	10 2 0 0 0	1		0	0	100	100	100	0	0	0	792151000	6889560
cwq_mix2-3_726.29651.29651.6.0.dta	cwq_mix2-3_726.29651.29651.6	cwq_mix2-3_726	29651	6	8242.03	SSVGSINHGTYFYHASQEGLVSNDSNIHAGIR		23	>sp|Q10088|SPEB1_SCHPO Putative agmatinase 1 OS=Schizosaccharomyces pombe (strain 972 / ATCC 24843) OX=284812 GN=SPAC11D3.09 PE=3 SV=1	5 4 2 0 0	1		0	0	100	100	100	0	0	0	3494570	0
cwq_mix2-3_726.29663.29663.2.0.dta	cwq_mix2-3_726.29663.29663.2	cwq_mix2-3_726	29663	2	8244.77	SSVGSINHGTYFYHASQEGLVSNDSNIHAGIR		23	>sp|Q10088|SPEB1_SCHPO Putative agmatinase 1 OS=Schizosaccharomyces pombe (strain 972 / ATCC 24843) OX=284812 GN=SPAC11D3.09 PE=3 SV=1	12 2 0 0 0	1		0	0	100	100	100	0	0	0	0	0
cwq_mix2-3_726.29669.29669.5.0.dta	cwq_mix2-3_726.29669.29669.5	cwq_mix2-3_726	29669	5	8246.22	SSVGSINHGTYFYHASQEGLVSNDSNIHAGIR		23	>sp|Q10088|SPEB1_SCHPO Putative agmatinase 1 OS=Schizosaccharomyces pombe (strain 972 / ATCC 24843) OX=284812 GN=SPAC11D3.09 PE=3 SV=1	11 2 0 0 0	1		0	0	100	100	100	0	0	0	1310790000	25151100
cwq_mix2-3_726.29677.29677.4.0.dta	cwq_mix2-3_726.29677.29677.4	cwq_mix2-3_726	29677	4	8248.2	VHISIKDANNTQFQFTSR		9	>sp|Q9C0Y4|AGLU_SCHPO Alpha-glucosidase OS=Schizosaccharomyces pombe (strain 972 / ATCC 24843) OX=284812 GN=agl1 PE=1 SV=2	9 2 0 0 0	1		0	0	100	100	100	0	0	0	20446200	10800200
cwq_mix2-3_726.29683.29683.4.0.dta	cwq_mix2-3_726.29683.29683.4	cwq_mix2-3_726	29683	4	8249.71	SSVGSINHGTYFYHASQEGLVSNDSNIHAGIR		23	>sp|Q10088|SPEB1_SCHPO Putative agmatinase 1 OS=Schizosaccharomyces pombe (strain 972 / ATCC 24843) OX=284812 GN=SPAC11D3.09 PE=3 SV=1	11 2 0 0 0	1		0	0	100	100	100	0	0	0	232872000	186440
cwq_mix2-3_726.29695.29695.3.0.dta	cwq_mix2-3_726.29695.29695.3	cwq_mix2-3_726	29695	3	8252.74	DVYYTDEVGNITTSHMR		10	>sp|Q10176|OST1_SCHPO Dolichyl-diphosphooligosaccharide--protein glycosyltransferase subunit 1 OS=Schizosaccharomyces pombe (strain 972 / ATCC 24843) OX=284812 GN=ost1 PE=3 SV=1	9 2 0 0 0	1		0	0	100	100	100	0	0	0	1005870000	936339000
cwq_mix2-3_726.29704.29704.5.0.dta	cwq_mix2-3_726.29704.29704.5	cwq_mix2-3_726	29704	5	8255.27	SSVGSINHGTYFYHASQEGLVSNDSNIHAGIR		23	>sp|Q10088|SPEB1_SCHPO Putative agmatinase 1 OS=Schizosaccharomyces pombe (strain 972 / ATCC 24843) OX=284812 GN=SPAC11D3.09 PE=3 SV=1	10 2 0 0 0	1		0	0	100	100	100	0	0	0	792151000	10485100
cwq_mix2-3_726.29721.29721.3.0.dta	cwq_mix2-3_726.29721.29721.3	cwq_mix2-3_726	29721	3	8259.73	SSSSLITDSAAGATAFSCANK	18,Carbamidomethyl[C];	20	>sp|O60109|PPB_SCHPO Alkaline phosphatase OS=Schizosaccharomyces pombe (strain 972 / ATCC 24843) OX=284812 GN=SPBC14F5.13c PE=3 SV=1	8 2 0 0 0	1		0	0	100	100	100	0	0	0	16880800	16733200
cwq_mix2-3_726.29743.29743.4.0.dta	cwq_mix2-3_726.29743.29743.4	cwq_mix2-3_726	29743	4	8264.78	DVYYTDEVGNITTSHMR		10	>sp|Q10176|OST1_SCHPO Dolichyl-diphosphooligosaccharide--protein glycosyltransferase subunit 1 OS=Schizosaccharomyces pombe (strain 972 / ATCC 24843) OX=284812 GN=ost1 PE=3 SV=1	9 2 0 0 0	1		0	0	100	100	100	0	0	0	60721600	57834900
cwq_mix2-3_726.29747.29747.5.0.dta	cwq_mix2-3_726.29747.29747.5	cwq_mix2-3_726	29747	5	8265.93	SSVGSINHGTYFYHASQEGLVSNDSNIHAGIR		23	>sp|Q10088|SPEB1_SCHPO Putative agmatinase 1 OS=Schizosaccharomyces pombe (strain 972 / ATCC 24843) OX=284812 GN=SPAC11D3.09 PE=3 SV=1	5 4 2 0 0	1		0	0	100	100	100	0	0	0	14183400	1178070
cwq_mix2-3_726.29748.29748.3.0.dta	cwq_mix2-3_726.29748.29748.3	cwq_mix2-3_726	29748	3	8266.21	DVYYTDEVGNITTSHMR		10	>sp|Q10176|OST1_SCHPO Dolichyl-diphosphooligosaccharide--protein glycosyltransferase subunit 1 OS=Schizosaccharomyces pombe (strain 972 / ATCC 24843) OX=284812 GN=ost1 PE=3 SV=1	8 2 0 0 0	1		0	0	100	100	100	0	0	0	129624000	119714000
cwq_mix2-3_726.29752.29752.5.0.dta	cwq_mix2-3_726.29752.29752.5	cwq_mix2-3_726	29752	5	8267.12	SSVGSINHGTYFYHASQEGLVSNDSNIHAGIR		23	>sp|Q10088|SPEB1_SCHPO Putative agmatinase 1 OS=Schizosaccharomyces pombe (strain 972 / ATCC 24843) OX=284812 GN=SPAC11D3.09 PE=3 SV=1	11 2 0 0 0	1		0	0	100	100	100	0	0	0	1310790000	15148500
cwq_mix2-3_726.29787.29787.3.0.dta	cwq_mix2-3_726.29787.29787.3	cwq_mix2-3_726	29787	3	8275.94	DVYYTDEVGNITTSHMR		10	>sp|Q10176|OST1_SCHPO Dolichyl-diphosphooligosaccharide--protein glycosyltransferase subunit 1 OS=Schizosaccharomyces pombe (strain 972 / ATCC 24843) OX=284812 GN=ost1 PE=3 SV=1	9 2 0 0 0	1		0	0	100	100	100	0	0	0	1005870000	936339000
cwq_mix2-3_726.29788.29788.5.0.dta	cwq_mix2-3_726.29788.29788.5	cwq_mix2-3_726	29788	5	8276.01	SSVGSINHGTYFYHASQEGLVSNDSNIHAGIR		23	>sp|Q10088|SPEB1_SCHPO Putative agmatinase 1 OS=Schizosaccharomyces pombe (strain 972 / ATCC 24843) OX=284812 GN=SPAC11D3.09 PE=3 SV=1	10 2 0 0 0	1		0	0	100	100	100	0	0	0	792151000	5863480
cwq_mix2-3_726.29799.29799.5.0.dta	cwq_mix2-3_726.29799.29799.5	cwq_mix2-3_726	29799	5	8278.91	SSVGSINHGTYFYHASQEGLVSNDSNIHAGIR		23	>sp|Q10088|SPEB1_SCHPO Putative agmatinase 1 OS=Schizosaccharomyces pombe (strain 972 / ATCC 24843) OX=284812 GN=SPAC11D3.09 PE=3 SV=1	8 2 0 0 0	1		0	0	100	100	100	0	0	0	154994000	0
cwq_mix2-3_726.29800.29800.5.0.dta	cwq_mix2-3_726.29800.29800.5	cwq_mix2-3_726	29800	5	8278.99	SSVGSINHGTYFYHASQEGLVSNDSNIHAGIR		23	>sp|Q10088|SPEB1_SCHPO Putative agmatinase 1 OS=Schizosaccharomyces pombe (strain 972 / ATCC 24843) OX=284812 GN=SPAC11D3.09 PE=3 SV=1	9 2 0 0 0	1		0	0	100	100	100	0	0	0	1118890000	81630200
cwq_mix2-3_726.29827.29827.6.0.dta	cwq_mix2-3_726.29827.29827.6	cwq_mix2-3_726	29827	6	8285.61	SSVGSINHGTYFYHASQEGLVSNDSNIHAGIR		23	>sp|Q10088|SPEB1_SCHPO Putative agmatinase 1 OS=Schizosaccharomyces pombe (strain 972 / ATCC 24843) OX=284812 GN=SPAC11D3.09 PE=3 SV=1	9 2 0 0 0	1		0	0	100	100	100	0	0	0	79515600	2881160
cwq_mix2-3_726.29850.29850.4.0.dta	cwq_mix2-3_726.29850.29850.4	cwq_mix2-3_726	29850	4	8291.84	DVYYTDEVGNITTSHMR		10	>sp|Q10176|OST1_SCHPO Dolichyl-diphosphooligosaccharide--protein glycosyltransferase subunit 1 OS=Schizosaccharomyces pombe (strain 972 / ATCC 24843) OX=284812 GN=ost1 PE=3 SV=1	7 10 0 0 0	1		0	0	100	100	100	0	0	0	0	6431550
cwq_mix2-3_726.29860.29860.3.0.dta	cwq_mix2-3_726.29860.29860.3	cwq_mix2-3_726	29860	3	8294.45	DVYYTDEVGNITTSHMR		10	>sp|Q10176|OST1_SCHPO Dolichyl-diphosphooligosaccharide--protein glycosyltransferase subunit 1 OS=Schizosaccharomyces pombe (strain 972 / ATCC 24843) OX=284812 GN=ost1 PE=3 SV=1	8 2 0 0 0	1		0	0	100	100	100	0	0	0	129624000	119714000
cwq_mix2-3_726.29880.29880.5.0.dta	cwq_mix2-3_726.29880.29880.5	cwq_mix2-3_726	29880	5	8299.47	SSVGSINHGTYFYHASQEGLVSNDSNIHAGIR		23	>sp|Q10088|SPEB1_SCHPO Putative agmatinase 1 OS=Schizosaccharomyces pombe (strain 972 / ATCC 24843) OX=284812 GN=SPAC11D3.09 PE=3 SV=1	9 2 0 0 0	1		0	0	100	100	100	0	0	0	1118890000	81630200
cwq_mix2-3_726.29892.29892.3.0.dta	cwq_mix2-3_726.29892.29892.3	cwq_mix2-3_726	29892	3	8302.66	SSVGSINHGTYFYHASQEGLVSNDSNIHAGIR		23	>sp|Q10088|SPEB1_SCHPO Putative agmatinase 1 OS=Schizosaccharomyces pombe (strain 972 / ATCC 24843) OX=284812 GN=SPAC11D3.09 PE=3 SV=1	9 2 0 0 0	1		0	0	100	100	100	0	0	0	0	0
cwq_mix2-3_726.29966.29966.6.0.dta	cwq_mix2-3_726.29966.29966.6	cwq_mix2-3_726	29966	6	8322.27	SSVGSINHGTYFYHASQEGLVSNDSNIHAGIR		23	>sp|Q10088|SPEB1_SCHPO Putative agmatinase 1 OS=Schizosaccharomyces pombe (strain 972 / ATCC 24843) OX=284812 GN=SPAC11D3.09 PE=3 SV=1	9 2 0 0 0	1		0	0	100	100	100	0	0	0	79515600	0
cwq_mix2-3_726.30009.30009.5.0.dta	cwq_mix2-3_726.30009.30009.5	cwq_mix2-3_726	30009	5	8333.03	SSVGSINHGTYFYHASQEGLVSNDSNIHAGIR		23	>sp|Q10088|SPEB1_SCHPO Putative agmatinase 1 OS=Schizosaccharomyces pombe (strain 972 / ATCC 24843) OX=284812 GN=SPAC11D3.09 PE=3 SV=1	9 2 0 0 0	1		0	0	100	100	100	0	0	0	1131660000	1891010
cwq_mix2-3_726.30068.30068.5.0.dta	cwq_mix2-3_726.30068.30068.5	cwq_mix2-3_726	30068	5	8347.6	SSVGSINHGTYFYHASQEGLVSNDSNIHAGIR		23	>sp|Q10088|SPEB1_SCHPO Putative agmatinase 1 OS=Schizosaccharomyces pombe (strain 972 / ATCC 24843) OX=284812 GN=SPAC11D3.09 PE=3 SV=1	8 2 0 0 0	1		0	0	100	100	100	0	0	0	182903000	10906300
cwq_mix2-3_726.30084.30084.4.0.dta	cwq_mix2-3_726.30084.30084.4	cwq_mix2-3_726	30084	4	8351.5	ITLVDNNTWNNTHIATVGK		10	>sp|O94335|STT3_SCHPO Dolichyl-diphosphooligosaccharide--protein glycosyltransferase subunit stt3 OS=Schizosaccharomyces pombe (strain 972 / ATCC 24843) OX=284812 GN=stt3 PE=3 SV=1	9 2 0 0 0	1		0	0	100	100	100	0	0	0	28587300	19384700
cwq_mix2-3_726.30141.30141.3.0.dta	cwq_mix2-3_726.30141.30141.3	cwq_mix2-3_726	30141	3	8365.9	ITLVDNNTWNNTHIATVGK		6	>sp|O94335|STT3_SCHPO Dolichyl-diphosphooligosaccharide--protein glycosyltransferase subunit stt3 OS=Schizosaccharomyces pombe (strain 972 / ATCC 24843) OX=284812 GN=stt3 PE=3 SV=1	9 2 0 0 0	1		0	0	100	100	100	0	0	0	718114000	786067000
cwq_mix2-3_726.30167.30167.4.0.dta	cwq_mix2-3_726.30167.30167.4	cwq_mix2-3_726	30167	4	8372.54	ITLVDNNTWNNTHIATVGK		6	>sp|O94335|STT3_SCHPO Dolichyl-diphosphooligosaccharide--protein glycosyltransferase subunit stt3 OS=Schizosaccharomyces pombe (strain 972 / ATCC 24843) OX=284812 GN=stt3 PE=3 SV=1	9 2 0 0 0	1		0	0	100	100	100	0	0	0	28587300	2558070
cwq_mix2-3_726.30210.30210.3.0.dta	cwq_mix2-3_726.30210.30210.3	cwq_mix2-3_726	30210	3	8383.68	ITLVDNNTWNNTHIATVGK		10	>sp|O94335|STT3_SCHPO Dolichyl-diphosphooligosaccharide--protein glycosyltransferase subunit stt3 OS=Schizosaccharomyces pombe (strain 972 / ATCC 24843) OX=284812 GN=stt3 PE=3 SV=1	8 2 0 0 0	1		0	0	100	100	100	0	0	0	147754000	159320000
cwq_mix2-3_726.30305.30305.3.0.dta	cwq_mix2-3_726.30305.30305.3	cwq_mix2-3_726	30305	3	8408.77	ITLVDNNTWNNTHIATVGK		10	>sp|O94335|STT3_SCHPO Dolichyl-diphosphooligosaccharide--protein glycosyltransferase subunit stt3 OS=Schizosaccharomyces pombe (strain 972 / ATCC 24843) OX=284812 GN=stt3 PE=3 SV=1	8 2 0 0 0	1		0	0	100	100	100	0	0	0	148162000	160921000
cwq_mix2-3_726.30306.30306.3.0.dta	cwq_mix2-3_726.30306.30306.3	cwq_mix2-3_726	30306	3	8409.05	NVSGAFNVNNMIR		1	>sp|O13960|ECM33_SCHPO Cell wall protein ecm33 OS=Schizosaccharomyces pombe (strain 972 / ATCC 24843) OX=284812 GN=ecm33 PE=1 SV=2	12 2 0 0 0	1		0	0	100	100	100	0	0	0	40317700	16891700
cwq_mix2-3_726.30312.30312.3.0.dta	cwq_mix2-3_726.30312.30312.3	cwq_mix2-3_726	30312	3	8410.61	LGVGNATFETDDFSK		5	>sp|Q09140|UGGG_SCHPO UDP-glucose:glycoprotein glucosyltransferase OS=Schizosaccharomyces pombe (strain 972 / ATCC 24843) OX=284812 GN=gpt1 PE=1 SV=2	9 2 0 0 0	1		0	0	100	100	100	0	0	0	46329700	64215300
cwq_mix2-3_726.30390.30390.3.0.dta	cwq_mix2-3_726.30390.30390.3	cwq_mix2-3_726	30390	3	8431.21	NVSGAFNVNNMIR		1	>sp|O13960|ECM33_SCHPO Cell wall protein ecm33 OS=Schizosaccharomyces pombe (strain 972 / ATCC 24843) OX=284812 GN=ecm33 PE=1 SV=2	12 2 0 0 0	1		0	0	100	100	100	0	0	0	40317700	8867990
cwq_mix2-3_726.30483.30483.3.0.dta	cwq_mix2-3_726.30483.30483.3	cwq_mix2-3_726	30483	3	8455	LGVGNATFETDDFSK		5	>sp|Q09140|UGGG_SCHPO UDP-glucose:glycoprotein glucosyltransferase OS=Schizosaccharomyces pombe (strain 972 / ATCC 24843) OX=284812 GN=gpt1 PE=1 SV=2	8 2 0 0 0	1		0	0	100	100	100	0	0	0	70588800	87744900
cwq_mix2-3_726.30495.30495.3.0.dta	cwq_mix2-3_726.30495.30495.3	cwq_mix2-3_726	30495	3	8458.25	ITLVDNNTWNNTHIATVGK		10	>sp|O94335|STT3_SCHPO Dolichyl-diphosphooligosaccharide--protein glycosyltransferase subunit stt3 OS=Schizosaccharomyces pombe (strain 972 / ATCC 24843) OX=284812 GN=stt3 PE=3 SV=1	9 2 0 0 0	1		0	0	100	100	100	0	0	0	35557800	42483200
cwq_mix2-3_726.30549.30549.3.0.dta	cwq_mix2-3_726.30549.30549.3	cwq_mix2-3_726	30549	3	8472.46	LGVGNATFETDDFSK		5	>sp|Q09140|UGGG_SCHPO UDP-glucose:glycoprotein glucosyltransferase OS=Schizosaccharomyces pombe (strain 972 / ATCC 24843) OX=284812 GN=gpt1 PE=1 SV=2	8 2 0 0 0	1		0	0	100	100	100	0	0	0	70588800	87744900
cwq_mix2-3_726.30565.30565.2.0.dta	cwq_mix2-3_726.30565.30565.2	cwq_mix2-3_726	30565	2	8476.78	LGVGNATFETDDFSK		5	>sp|Q09140|UGGG_SCHPO UDP-glucose:glycoprotein glucosyltransferase OS=Schizosaccharomyces pombe (strain 972 / ATCC 24843) OX=284812 GN=gpt1 PE=1 SV=2	8 2 0 0 0	1		0	0	100	100	100	0	0	0	9340790	6398200
cwq_mix2-3_726.30567.30567.3.0.dta	cwq_mix2-3_726.30567.30567.3	cwq_mix2-3_726	30567	3	8477.33	ITLVDNNTWNNTHIATVGK		10	>sp|O94335|STT3_SCHPO Dolichyl-diphosphooligosaccharide--protein glycosyltransferase subunit stt3 OS=Schizosaccharomyces pombe (strain 972 / ATCC 24843) OX=284812 GN=stt3 PE=3 SV=1	8 2 0 0 0	1		0	0	100	100	100	0	0	0	0	2941920
cwq_mix2-3_726.30577.30577.3.0.dta	cwq_mix2-3_726.30577.30577.3	cwq_mix2-3_726	30577	3	8480.02	LNDTYTEVAEVMK		2	>sp|Q10057|PDI1_SCHPO Putative protein disulfide-isomerase C1F5.02 OS=Schizosaccharomyces pombe (strain 972 / ATCC 24843) OX=284812 GN=SPAC1F5.02 PE=3 SV=1	10 2 0 0 0	1		0	0	100	100	100	0	0	0	8404160	44095900
cwq_mix2-3_726.30578.30578.3.0.dta	cwq_mix2-3_726.30578.30578.3	cwq_mix2-3_726	30578	3	8480.3	ITLVDNNTWNNTHIATVGK		10	>sp|O94335|STT3_SCHPO Dolichyl-diphosphooligosaccharide--protein glycosyltransferase subunit stt3 OS=Schizosaccharomyces pombe (strain 972 / ATCC 24843) OX=284812 GN=stt3 PE=3 SV=1	9 2 0 0 0	1		0	0	100	100	100	0	0	0	35926100	1089040
cwq_mix2-3_726.30610.30610.5.0.dta	cwq_mix2-3_726.30610.30610.5	cwq_mix2-3_726	30610	5	8488.87	SSVGSINHGTYFYHASQEGLVSNDSNIHAGIR		23	>sp|Q10088|SPEB1_SCHPO Putative agmatinase 1 OS=Schizosaccharomyces pombe (strain 972 / ATCC 24843) OX=284812 GN=SPAC11D3.09 PE=3 SV=1	9 6 0 0 0	1		0	0	100	100	100	0	0	0	2951700	32613.6
cwq_mix2-3_726.30616.30616.3.0.dta	cwq_mix2-3_726.30616.30616.3	cwq_mix2-3_726	30616	3	8490.44	NVSGAFNVNNMIR		1	>sp|O13960|ECM33_SCHPO Cell wall protein ecm33 OS=Schizosaccharomyces pombe (strain 972 / ATCC 24843) OX=284812 GN=ecm33 PE=1 SV=2	5 4 2 0 0	1		0	0	100	100	100	0	0	0	49375200	64563100
cwq_mix2-3_726.30629.30629.3.0.dta	cwq_mix2-3_726.30629.30629.3	cwq_mix2-3_726	30629	3	8493.92	NVSGAFNVNNMIR		1	>sp|O13960|ECM33_SCHPO Cell wall protein ecm33 OS=Schizosaccharomyces pombe (strain 972 / ATCC 24843) OX=284812 GN=ecm33 PE=1 SV=2	11 2 0 0 0	1		0	0	100	100	100	0	0	0	3728160	37789100
cwq_mix2-3_726.30638.30638.3.0.dta	cwq_mix2-3_726.30638.30638.3	cwq_mix2-3_726	30638	3	8496.19	EGFQILLNR		8	>sp|O60109|PPB_SCHPO Alkaline phosphatase OS=Schizosaccharomyces pombe (strain 972 / ATCC 24843) OX=284812 GN=SPBC14F5.13c PE=3 SV=1	5 4 2 0 0	1		0	0	100	100	100	0	0	0	65892800	142076000
cwq_mix2-3_726.30650.30650.3.0.dta	cwq_mix2-3_726.30650.30650.3	cwq_mix2-3_726	30650	3	8499.26	LNDTYTEVAEVMK		2	>sp|Q10057|PDI1_SCHPO Putative protein disulfide-isomerase C1F5.02 OS=Schizosaccharomyces pombe (strain 972 / ATCC 24843) OX=284812 GN=SPAC1F5.02 PE=3 SV=1	10 2 0 0 0	1		0	0	100	100	100	0	0	0	8546850	44095900
cwq_mix2-3_726.30654.30654.5.0.dta	cwq_mix2-3_726.30654.30654.5	cwq_mix2-3_726	30654	5	8500.41	SSVGSINHGTYFYHASQEGLVSNDSNIHAGIR		23	>sp|Q10088|SPEB1_SCHPO Putative agmatinase 1 OS=Schizosaccharomyces pombe (strain 972 / ATCC 24843) OX=284812 GN=SPAC11D3.09 PE=3 SV=1	9 2 0 0 0	1		0	0	100	100	100	0	0	0	22200800	1987950
cwq_mix2-3_726.30706.30706.5.0.dta	cwq_mix2-3_726.30706.30706.5	cwq_mix2-3_726	30706	5	8513.67	SSVGSINHGTYFYHASQEGLVSNDSNIHAGIR		23	>sp|Q10088|SPEB1_SCHPO Putative agmatinase 1 OS=Schizosaccharomyces pombe (strain 972 / ATCC 24843) OX=284812 GN=SPAC11D3.09 PE=3 SV=1	12 2 0 0 0	1		0	0	100	100	100	0	0	0	160806000	1066760
cwq_mix2-3_726.30708.30708.3.0.dta	cwq_mix2-3_726.30708.30708.3	cwq_mix2-3_726	30708	3	8514.11	FNPANTSITNYEIK		5	>sp|O94680|PDAT_SCHPO Phospholipid:diacylglycerol acyltransferase OS=Schizosaccharomyces pombe (strain 972 / ATCC 24843) OX=284812 GN=plh1 PE=1 SV=2	9 2 0 0 0	1		0	0	100	100	100	0	0	0	37133900	33245000
cwq_mix2-3_726.30724.30724.3.0.dta	cwq_mix2-3_726.30724.30724.3	cwq_mix2-3_726	30724	3	8517.99	LNDTYTEVAEVMK		2	>sp|Q10057|PDI1_SCHPO Putative protein disulfide-isomerase C1F5.02 OS=Schizosaccharomyces pombe (strain 972 / ATCC 24843) OX=284812 GN=SPAC1F5.02 PE=3 SV=1	9 2 0 0 0	1		0	0	100	100	100	0	0	0	38177600	47561300
cwq_mix2-3_726.30740.30740.5.0.dta	cwq_mix2-3_726.30740.30740.5	cwq_mix2-3_726	30740	5	8522.19	SSVGSINHGTYFYHASQEGLVSNDSNIHAGIR		23	>sp|Q10088|SPEB1_SCHPO Putative agmatinase 1 OS=Schizosaccharomyces pombe (strain 972 / ATCC 24843) OX=284812 GN=SPAC11D3.09 PE=3 SV=1	11 2 0 0 0	1		0	0	100	100	100	0	0	0	206478000	2180430
cwq_mix2-3_726.30750.30750.4.0.dta	cwq_mix2-3_726.30750.30750.4	cwq_mix2-3_726	30750	4	8524.68	SSVGSINHGTYFYHASQEGLVSNDSNIHAGIR		23	>sp|Q10088|SPEB1_SCHPO Putative agmatinase 1 OS=Schizosaccharomyces pombe (strain 972 / ATCC 24843) OX=284812 GN=SPAC11D3.09 PE=3 SV=1	10 2 0 0 0	1		0	0	100	100	100	0	0	0	31922100	0
cwq_mix2-3_726.30757.30757.5.0.dta	cwq_mix2-3_726.30757.30757.5	cwq_mix2-3_726	30757	5	8526.47	SSVGSINHGTYFYHASQEGLVSNDSNIHAGIR		23	>sp|Q10088|SPEB1_SCHPO Putative agmatinase 1 OS=Schizosaccharomyces pombe (strain 972 / ATCC 24843) OX=284812 GN=SPAC11D3.09 PE=3 SV=1	10 2 0 0 0	1		0	0	100	100	100	0	0	0	124380000	2240430
cwq_mix2-3_726.30826.30826.4.0.dta	cwq_mix2-3_726.30826.30826.4	cwq_mix2-3_726	30826	4	8544.79	SSVGSINHGTYFYHASQEGLVSNDSNIHAGIR		23	>sp|Q10088|SPEB1_SCHPO Putative agmatinase 1 OS=Schizosaccharomyces pombe (strain 972 / ATCC 24843) OX=284812 GN=SPAC11D3.09 PE=3 SV=1	11 2 0 0 0	1		0	0	100	100	100	0	0	0	32805700	0
cwq_mix2-3_726.30827.30827.2.0.dta	cwq_mix2-3_726.30827.30827.2	cwq_mix2-3_726	30827	2	8545.07	EGFQILLNR		8	>sp|O60109|PPB_SCHPO Alkaline phosphatase OS=Schizosaccharomyces pombe (strain 972 / ATCC 24843) OX=284812 GN=SPBC14F5.13c PE=3 SV=1	10 2 0 0 0	1		0	0	100	100	100	0	0	0	13912600	12406300
cwq_mix2-3_726.30835.30835.3.0.dta	cwq_mix2-3_726.30835.30835.3	cwq_mix2-3_726	30835	3	8547.11	LNDTYTEVAEVMK		2	>sp|Q10057|PDI1_SCHPO Putative protein disulfide-isomerase C1F5.02 OS=Schizosaccharomyces pombe (strain 972 / ATCC 24843) OX=284812 GN=SPAC1F5.02 PE=3 SV=1	9 2 0 0 0	1		0	0	100	100	100	0	0	0	38177600	47561300
cwq_mix2-3_726.30867.30867.3.0.dta	cwq_mix2-3_726.30867.30867.3	cwq_mix2-3_726	30867	3	8555.42	EGFQILLNR		8	>sp|O60109|PPB_SCHPO Alkaline phosphatase OS=Schizosaccharomyces pombe (strain 972 / ATCC 24843) OX=284812 GN=SPBC14F5.13c PE=3 SV=1	10 2 0 0 0	1		0	0	100	100	100	0	0	0	34203600	72170700
cwq_mix2-3_726.30870.30870.4.0.dta	cwq_mix2-3_726.30870.30870.4	cwq_mix2-3_726	30870	4	8556.25	SSVGSINHGTYFYHASQEGLVSNDSNIHAGIR		23	>sp|Q10088|SPEB1_SCHPO Putative agmatinase 1 OS=Schizosaccharomyces pombe (strain 972 / ATCC 24843) OX=284812 GN=SPAC11D3.09 PE=3 SV=1	10 2 0 0 0	1		0	0	100	100	100	0	0	0	31922100	117372
cwq_mix2-3_726.30882.30882.4.0.dta	cwq_mix2-3_726.30882.30882.4	cwq_mix2-3_726	30882	4	8559.47	SSVGSINHGTYFYHASQEGLVSNDSNIHAGIR		23	>sp|Q10088|SPEB1_SCHPO Putative agmatinase 1 OS=Schizosaccharomyces pombe (strain 972 / ATCC 24843) OX=284812 GN=SPAC11D3.09 PE=3 SV=1	9 2 0 0 0	1		0	0	100	100	100	0	0	0	41281400	237768
cwq_mix2-3_726.30894.30894.3.0.dta	cwq_mix2-3_726.30894.30894.3	cwq_mix2-3_726	30894	3	8562.73	LNDTYTEVAEVMK		2	>sp|Q10057|PDI1_SCHPO Putative protein disulfide-isomerase C1F5.02 OS=Schizosaccharomyces pombe (strain 972 / ATCC 24843) OX=284812 GN=SPAC1F5.02 PE=3 SV=1	8 2 0 0 0	1		0	0	100	100	100	0	0	0	3530870	11397000
cwq_mix2-3_726.30901.30901.2.0.dta	cwq_mix2-3_726.30901.30901.2	cwq_mix2-3_726	30901	2	8564.54	EGFQILLNR		8	>sp|O60109|PPB_SCHPO Alkaline phosphatase OS=Schizosaccharomyces pombe (strain 972 / ATCC 24843) OX=284812 GN=SPBC14F5.13c PE=3 SV=1	10 2 0 0 0	1		0	0	100	100	100	0	0	0	13912600	12406300
cwq_mix2-3_726.30909.30909.5.0.dta	cwq_mix2-3_726.30909.30909.5	cwq_mix2-3_726	30909	5	8566.85	SSVGSINHGTYFYHASQEGLVSNDSNIHAGIR		23	>sp|Q10088|SPEB1_SCHPO Putative agmatinase 1 OS=Schizosaccharomyces pombe (strain 972 / ATCC 24843) OX=284812 GN=SPAC11D3.09 PE=3 SV=1	9 2 0 0 0	1		0	0	100	100	100	0	0	0	178379000	7819720
cwq_mix2-3_726.30923.30923.3.0.dta	cwq_mix2-3_726.30923.30923.3	cwq_mix2-3_726	30923	3	8570.45	VYLHTLTITLNGTR		11	>sp|O94380|GPI16_SCHPO GPI transamidase component PIG-T homolog OS=Schizosaccharomyces pombe (strain 972 / ATCC 24843) OX=284812 GN=gpi16 PE=3 SV=1	8 2 0 0 0	1		0	0	100	100	100	0	0	0	34927000	38278200
cwq_mix2-3_726.30927.30927.4.0.dta	cwq_mix2-3_726.30927.30927.4	cwq_mix2-3_726	30927	4	8571.6	ITLVDNNTWNNTHIATVGK		10	>sp|O94335|STT3_SCHPO Dolichyl-diphosphooligosaccharide--protein glycosyltransferase subunit stt3 OS=Schizosaccharomyces pombe (strain 972 / ATCC 24843) OX=284812 GN=stt3 PE=3 SV=1	9 2 0 0 0	1		0	0	100	100	100	0	0	0	5345890	7317600
cwq_mix2-3_726.30986.30986.5.0.dta	cwq_mix2-3_726.30986.30986.5	cwq_mix2-3_726	30986	5	8587.5	SSVGSINHGTYFYHASQEGLVSNDSNIHAGIR		23	>sp|Q10088|SPEB1_SCHPO Putative agmatinase 1 OS=Schizosaccharomyces pombe (strain 972 / ATCC 24843) OX=284812 GN=SPAC11D3.09 PE=3 SV=1	9 2 0 0 0	1		0	0	100	100	100	0	0	0	178379000	10769800
cwq_mix2-3_726.31015.31015.3.0.dta	cwq_mix2-3_726.31015.31015.3	cwq_mix2-3_726	31015	3	8595.27	EGFQILLNR		8	>sp|O60109|PPB_SCHPO Alkaline phosphatase OS=Schizosaccharomyces pombe (strain 972 / ATCC 24843) OX=284812 GN=SPBC14F5.13c PE=3 SV=1	9 2 0 0 0	1		0	0	100	100	100	0	0	0	27512900	34973400
cwq_mix2-3_726.31034.31034.2.0.dta	cwq_mix2-3_726.31034.31034.2	cwq_mix2-3_726	31034	2	8600.34	EGFQILLNR		8	>sp|O60109|PPB_SCHPO Alkaline phosphatase OS=Schizosaccharomyces pombe (strain 972 / ATCC 24843) OX=284812 GN=SPBC14F5.13c PE=3 SV=1	9 2 0 0 0	1		0	0	100	100	100	0	0	0	18932600	17456800
cwq_mix2-3_726.31036.31036.3.0.dta	cwq_mix2-3_726.31036.31036.3	cwq_mix2-3_726	31036	3	8600.9	SPEFFNDSLVR		6	>sp|O13968|YE48_SCHPO Uncharacterized carboxypeptidase C24C9.08 OS=Schizosaccharomyces pombe (strain 972 / ATCC 24843) OX=284812 GN=SPAC24C9.08 PE=3 SV=1	9 2 0 0 0	1		0	0	100	100	100	0	0	0	9030560	14811200
cwq_mix2-3_726.31101.31101.2.0.dta	cwq_mix2-3_726.31101.31101.2	cwq_mix2-3_726	31101	2	8618.42	EGFQILLNR		8	>sp|O60109|PPB_SCHPO Alkaline phosphatase OS=Schizosaccharomyces pombe (strain 972 / ATCC 24843) OX=284812 GN=SPBC14F5.13c PE=3 SV=1	9 2 0 0 0	1		0	0	100	100	100	0	0	0	18932600	17456800
cwq_mix2-3_726.31166.31166.4.0.dta	cwq_mix2-3_726.31166.31166.4	cwq_mix2-3_726	31166	4	8635.71	DNTTGSHFMHAGLSPEWAYR		2	>sp|O74480|YQJ7_SCHPO Uncharacterized protein C1840.07c OS=Schizosaccharomyces pombe (strain 972 / ATCC 24843) OX=284812 GN=SPCC1840.07c PE=3 SV=1	9 2 0 0 0	1		0	0	100	100	100	0	0	0	211782000	256976000
cwq_mix2-3_726.31210.31210.3.0.dta	cwq_mix2-3_726.31210.31210.3	cwq_mix2-3_726	31210	3	8647.75	DNTTGSHFMHAGLSPEWAYR		2	>sp|O74480|YQJ7_SCHPO Uncharacterized protein C1840.07c OS=Schizosaccharomyces pombe (strain 972 / ATCC 24843) OX=284812 GN=SPCC1840.07c PE=3 SV=1	9 2 0 0 0	1		0	0	100	100	100	0	0	0	46395400	39867400
cwq_mix2-3_726.31250.31250.4.0.dta	cwq_mix2-3_726.31250.31250.4	cwq_mix2-3_726	31250	4	8658.34	DNTTGSHFMHAGLSPEWAYR		2	>sp|O74480|YQJ7_SCHPO Uncharacterized protein C1840.07c OS=Schizosaccharomyces pombe (strain 972 / ATCC 24843) OX=284812 GN=SPCC1840.07c PE=3 SV=1	9 2 0 0 0	1		0	0	100	100	100	0	0	0	211782000	256976000
cwq_mix2-3_726.31297.31297.3.0.dta	cwq_mix2-3_726.31297.31297.3	cwq_mix2-3_726	31297	3	8671.1	DNTTGSHFMHAGLSPEWAYR		2	>sp|O74480|YQJ7_SCHPO Uncharacterized protein C1840.07c OS=Schizosaccharomyces pombe (strain 972 / ATCC 24843) OX=284812 GN=SPCC1840.07c PE=3 SV=1	8 2 0 0 0	1		0	0	100	100	100	0	0	0	13839500	10235300
cwq_mix2-3_726.31305.31305.4.0.dta	cwq_mix2-3_726.31305.31305.4	cwq_mix2-3_726	31305	4	8673.19	DNTTGSHFMHAGLSPEWAYR		2	>sp|O74480|YQJ7_SCHPO Uncharacterized protein C1840.07c OS=Schizosaccharomyces pombe (strain 972 / ATCC 24843) OX=284812 GN=SPCC1840.07c PE=3 SV=1	8 2 0 0 0	1		0	0	100	100	100	0	0	0	50539000	55564000
cwq_mix2-3_726.31328.31328.3.0.dta	cwq_mix2-3_726.31328.31328.3	cwq_mix2-3_726	31328	3	8679.35	GFPLNANASLIR		7	>sp|Q10449|MU157_SCHPO Meiotically up-regulated gene 157 protein OS=Schizosaccharomyces pombe (strain 972 / ATCC 24843) OX=284812 GN=mug157 PE=1 SV=1	9 2 0 0 0	1		0	0	100	100	100	0	0	0	42158300	48479700
cwq_mix2-3_726.31393.31393.4.0.dta	cwq_mix2-3_726.31393.31393.4	cwq_mix2-3_726	31393	4	8696.77	DNTTGSHFMHAGLSPEWAYR		2	>sp|O74480|YQJ7_SCHPO Uncharacterized protein C1840.07c OS=Schizosaccharomyces pombe (strain 972 / ATCC 24843) OX=284812 GN=SPCC1840.07c PE=3 SV=1	8 2 0 0 0	1		0	0	100	100	100	0	0	0	50539000	55564000
cwq_mix2-3_726.31626.31626.3.0.dta	cwq_mix2-3_726.31626.31626.3	cwq_mix2-3_726	31626	3	8759.21	NFWQVGNSSLPAR		7	>sp|O42841|YFH2_SCHPO Uncharacterized protein C23A1.02c OS=Schizosaccharomyces pombe (strain 972 / ATCC 24843) OX=284812 GN=SPAC23A1.02c PE=4 SV=2	9 2 0 0 0	1		0	0	100	100	100	0	0	0	27529600	23430300
cwq_mix2-3_726.32118.32118.3.0.dta	cwq_mix2-3_726.32118.32118.3	cwq_mix2-3_726	32118	3	8889.88	SIDVGNHTLVIVDGIR		6	>sp|Q9UUH0|YKIC_SCHPO Uncharacterized protein C630.12 OS=Schizosaccharomyces pombe (strain 972 / ATCC 24843) OX=284812 GN=SPAC630.12 PE=3 SV=1	9 6 0 0 0	1		0	0	100	100	100	0	0	0	439691	101479
cwq_mix2-3_726.32333.32333.3.0.dta	cwq_mix2-3_726.32333.32333.3	cwq_mix2-3_726	32333	3	8946.79	SIDVGNHTLVIVDGIR		6	>sp|Q9UUH0|YKIC_SCHPO Uncharacterized protein C630.12 OS=Schizosaccharomyces pombe (strain 972 / ATCC 24843) OX=284812 GN=SPAC630.12 PE=3 SV=1	12 2 0 0 0	1		0	0	100	100	100	0	0	0	6125050	6082260
cwq_mix2-3_726.32454.32454.4.0.dta	cwq_mix2-3_726.32454.32454.4	cwq_mix2-3_726	32454	4	8978.25	SDPASLVGNNITIYHPPPHGYLSYK		10	>sp|Q9USK8|AGS1_SCHPO Cell wall alpha-1,3-glucan synthase ags1 OS=Schizosaccharomyces pombe (strain 972 / ATCC 24843) OX=284812 GN=ags1 PE=1 SV=3	5 5 0 0 0	1		0	0	100	100	100	0	0	0	3520500	28895300
cwq_mix2-3_726.32462.32462.3.0.dta	cwq_mix2-3_726.32462.32462.3	cwq_mix2-3_726	32462	3	8980.36	LGNQYYNDTQWLK		7	>sp|Q10061|LHS1_SCHPO Heat shock protein 70 homolog lhs1 OS=Schizosaccharomyces pombe (strain 972 / ATCC 24843) OX=284812 GN=SPAC1F5.06 PE=3 SV=1	8 2 0 0 0	1		0	0	100	100	100	0	0	0	25270400	20102900
cwq_mix2-3_726.32643.32643.3.0.dta	cwq_mix2-3_726.32643.32643.3	cwq_mix2-3_726	32643	3	9027.56	NPVNFDSVFNQSR		10	>sp|Q8WZK2|MCD4_SCHPO GPI ethanolamine phosphate transferase 1 OS=Schizosaccharomyces pombe (strain 972 / ATCC 24843) OX=284812 GN=its8 PE=1 SV=1	9 2 0 0 0	1		0	0	100	100	100	0	0	0	21782500	21347500
cwq_mix2-3_726.32698.32698.3.0.dta	cwq_mix2-3_726.32698.32698.3	cwq_mix2-3_726	32698	3	9041.4	ISQNDTDSIVEAVYR		4	>sp|O74480|YQJ7_SCHPO Uncharacterized protein C1840.07c OS=Schizosaccharomyces pombe (strain 972 / ATCC 24843) OX=284812 GN=SPCC1840.07c PE=3 SV=1	9 2 0 0 0	1		0	0	100	100	100	0	0	0	112340000	92555400
cwq_mix2-3_726.32737.32737.3.0.dta	cwq_mix2-3_726.32737.32737.3	cwq_mix2-3_726	32737	3	9051.13	HEYFCVYPNASLIK	5,Carbamidomethyl[C];	9	>sp|Q9UTC8|OS9_SCHPO Protein OS-9 homolog OS=Schizosaccharomyces pombe (strain 972 / ATCC 24843) OX=284812 GN=yos9 PE=3 SV=3	9 2 0 0 0	1		0	0	100	100	100	0	0	0	53118500	32290900
cwq_mix2-3_726.32763.32763.3.0.dta	cwq_mix2-3_726.32763.32763.3	cwq_mix2-3_726	32763	3	9057.46	NYTVSDVLFR		1	>sp|O13875|YE1A_SCHPO Uncharacterized Sel1-like repeat-containing protein C1B3.10c OS=Schizosaccharomyces pombe (strain 972 / ATCC 24843) OX=284812 GN=SPAC1B3.10c PE=3 SV=4	9 2 0 0 0	1		0	0	100	100	100	0	0	0	17972600	27530000
cwq_mix2-3_726.32797.32797.3.0.dta	cwq_mix2-3_726.32797.32797.3	cwq_mix2-3_726	32797	3	9065.87	ISQNDTDSIVEAVYR		4	>sp|O74480|YQJ7_SCHPO Uncharacterized protein C1840.07c OS=Schizosaccharomyces pombe (strain 972 / ATCC 24843) OX=284812 GN=SPCC1840.07c PE=3 SV=1	8 2 0 0 0	1		0	0	100	100	100	0	0	0	124726000	114451000
cwq_mix2-3_726.32820.32820.3.0.dta	cwq_mix2-3_726.32820.32820.3	cwq_mix2-3_726	32820	3	9071.51	HEYFCVYPNASLIK	5,Carbamidomethyl[C];	9	>sp|Q9UTC8|OS9_SCHPO Protein OS-9 homolog OS=Schizosaccharomyces pombe (strain 972 / ATCC 24843) OX=284812 GN=yos9 PE=3 SV=3	8 2 0 0 0	1		0	0	100	100	100	0	0	0	324527000	276664000
cwq_mix2-3_726.32832.32832.3.0.dta	cwq_mix2-3_726.32832.32832.3	cwq_mix2-3_726	32832	3	9074.52	SWNAILHCSNNSSDLLER	8,Carbamidomethyl[C];	11	>sp|Q10109|LEM2_SCHPO Lap-Emerin-Man domain protein 2 OS=Schizosaccharomyces pombe (strain 972 / ATCC 24843) OX=284812 GN=lem2 PE=1 SV=1	9 2 0 0 0	1		0	0	100	100	100	0	0	0	20472000	15056100
cwq_mix2-3_726.32889.32889.3.0.dta	cwq_mix2-3_726.32889.32889.3	cwq_mix2-3_726	32889	3	9089.41	HEYFCVYPNASLIK	5,Carbamidomethyl[C];	9	>sp|Q9UTC8|OS9_SCHPO Protein OS-9 homolog OS=Schizosaccharomyces pombe (strain 972 / ATCC 24843) OX=284812 GN=yos9 PE=3 SV=3	8 2 0 0 0	1		0	0	100	100	100	0	0	0	324527000	276664000
cwq_mix2-3_726.32914.32914.3.0.dta	cwq_mix2-3_726.32914.32914.3	cwq_mix2-3_726	32914	3	9095.96	SWNAILHCSNNSSDLLER	8,Carbamidomethyl[C];	10	>sp|Q10109|LEM2_SCHPO Lap-Emerin-Man domain protein 2 OS=Schizosaccharomyces pombe (strain 972 / ATCC 24843) OX=284812 GN=lem2 PE=1 SV=1	8 2 0 0 0	1		0	0	100	100	100	0	0	0	14827100	14683400
cwq_mix2-3_726.32929.32929.3.0.dta	cwq_mix2-3_726.32929.32929.3	cwq_mix2-3_726	32929	3	9099.91	DQKLNDTYTEVAEVMK		5	>sp|Q10057|PDI1_SCHPO Putative protein disulfide-isomerase C1F5.02 OS=Schizosaccharomyces pombe (strain 972 / ATCC 24843) OX=284812 GN=SPAC1F5.02 PE=3 SV=1	10 2 0 0 0	1		0	0	100	100	100	0	0	0	9157820	5750330
cwq_mix2-3_726.33143.33143.3.0.dta	cwq_mix2-3_726.33143.33143.3	cwq_mix2-3_726	33143	3	9156.91	MENITSNEVSLHIASADSAPGFDK		3	>sp|O94702|ERMP1_SCHPO Putative endoplasmic reticulum metallopeptidase 1 OS=Schizosaccharomyces pombe (strain 972 / ATCC 24843) OX=284812 GN=erm1 PE=3 SV=1	5 6 0 0 0	1		0	0	100	100	100	0	0	0	255331	156662
cwq_mix2-3_726.33174.33174.3.0.dta	cwq_mix2-3_726.33174.33174.3	cwq_mix2-3_726	33174	3	9164.98	MENITSNEVSLHIASADSAPGFDK		3	>sp|O94702|ERMP1_SCHPO Putative endoplasmic reticulum metallopeptidase 1 OS=Schizosaccharomyces pombe (strain 972 / ATCC 24843) OX=284812 GN=erm1 PE=3 SV=1	9 2 0 0 0	1		0	0	100	100	100	0	0	0	82563500	77820500
cwq_mix2-3_726.33259.33259.4.0.dta	cwq_mix2-3_726.33259.33259.4	cwq_mix2-3_726	33259	4	9186.64	MENITSNEVSLHIASADSAPGFDK		3	>sp|O94702|ERMP1_SCHPO Putative endoplasmic reticulum metallopeptidase 1 OS=Schizosaccharomyces pombe (strain 972 / ATCC 24843) OX=284812 GN=erm1 PE=3 SV=1	9 2 0 0 0	1		0	0	100	100	100	0	0	0	80350900	73861800
cwq_mix2-3_726.33260.33260.3.0.dta	cwq_mix2-3_726.33260.33260.3	cwq_mix2-3_726	33260	3	9186.92	MENITSNEVSLHIASADSAPGFDK		3	>sp|O94702|ERMP1_SCHPO Putative endoplasmic reticulum metallopeptidase 1 OS=Schizosaccharomyces pombe (strain 972 / ATCC 24843) OX=284812 GN=erm1 PE=3 SV=1	9 2 0 0 0	1		0	0	100	100	100	0	0	0	82563500	77820500
cwq_mix2-3_726.33306.33306.3.0.dta	cwq_mix2-3_726.33306.33306.3	cwq_mix2-3_726	33306	3	9198.94	MENITSNEVSLHIASADSAPGFDK		3	>sp|O94702|ERMP1_SCHPO Putative endoplasmic reticulum metallopeptidase 1 OS=Schizosaccharomyces pombe (strain 972 / ATCC 24843) OX=284812 GN=erm1 PE=3 SV=1	8 2 0 0 0	1		0	0	100	100	100	0	0	0	26323700	23400300
cwq_mix2-3_726.33329.33329.4.0.dta	cwq_mix2-3_726.33329.33329.4	cwq_mix2-3_726	33329	4	9204.62	MENITSNEVSLHIASADSAPGFDK		3	>sp|O94702|ERMP1_SCHPO Putative endoplasmic reticulum metallopeptidase 1 OS=Schizosaccharomyces pombe (strain 972 / ATCC 24843) OX=284812 GN=erm1 PE=3 SV=1	9 2 0 0 0	1		0	0	100	100	100	0	0	0	6601220	73861800
cwq_mix2-3_726.33355.33355.3.0.dta	cwq_mix2-3_726.33355.33355.3	cwq_mix2-3_726	33355	3	9211.3	MENITSNEVSLHIASADSAPGFDK		3	>sp|O94702|ERMP1_SCHPO Putative endoplasmic reticulum metallopeptidase 1 OS=Schizosaccharomyces pombe (strain 972 / ATCC 24843) OX=284812 GN=erm1 PE=3 SV=1	9 2 0 0 0	1		0	0	100	100	100	0	0	0	82563500	78631200
cwq_mix2-3_726.33367.33367.4.0.dta	cwq_mix2-3_726.33367.33367.4	cwq_mix2-3_726	33367	4	9214.31	SHHDFIFTTEGHLFPVTNQTR		18	>sp|O94726|MNL1_SCHPO ER degradation-enhancing alpha-mannosidase-like protein 1 OS=Schizosaccharomyces pombe (strain 972 / ATCC 24843) OX=284812 GN=mnl1 PE=3 SV=2	9 2 0 0 0	1		0	0	100	100	100	0	0	0	21864300	22824000
cwq_mix2-3_726.33390.33390.3.0.dta	cwq_mix2-3_726.33390.33390.3	cwq_mix2-3_726	33390	3	9220.47	MENITSNEVSLHIASADSAPGFDK		3	>sp|O94702|ERMP1_SCHPO Putative endoplasmic reticulum metallopeptidase 1 OS=Schizosaccharomyces pombe (strain 972 / ATCC 24843) OX=284812 GN=erm1 PE=3 SV=1	8 2 0 0 0	1		0	0	100	100	100	0	0	0	27060800	1268730
cwq_mix2-3_726.33434.33434.4.0.dta	cwq_mix2-3_726.33434.33434.4	cwq_mix2-3_726	33434	4	9231.67	SHHDFIFTTEGHLFPVTNQTR		18	>sp|O94726|MNL1_SCHPO ER degradation-enhancing alpha-mannosidase-like protein 1 OS=Schizosaccharomyces pombe (strain 972 / ATCC 24843) OX=284812 GN=mnl1 PE=3 SV=2	8 2 0 0 0	1		0	0	100	100	100	0	0	0	21607400	27522600
cwq_mix2-3_726.33453.33453.5.0.dta	cwq_mix2-3_726.33453.33453.5	cwq_mix2-3_726	33453	5	9236.47	SHHDFIFTTEGHLFPVTNQTR		18	>sp|O94726|MNL1_SCHPO ER degradation-enhancing alpha-mannosidase-like protein 1 OS=Schizosaccharomyces pombe (strain 972 / ATCC 24843) OX=284812 GN=mnl1 PE=3 SV=2	8 2 0 0 0	1		0	0	100	100	100	0	0	0	10039000	26915500
cwq_mix2-3_726.33821.33821.4.0.dta	cwq_mix2-3_726.33821.33821.4	cwq_mix2-3_726	33821	4	9331.38	LFPHGIYNFNFSAPNKR		10	>sp|P87167|BUT2_SCHPO Uba3-binding protein but2 OS=Schizosaccharomyces pombe (strain 972 / ATCC 24843) OX=284812 GN=but2 PE=1 SV=1	12 2 0 0 0	1		0	0	100	100	100	0	0	0	38134200	1872510000
cwq_mix2-3_726.33867.33867.3.0.dta	cwq_mix2-3_726.33867.33867.3	cwq_mix2-3_726	33867	3	9342.22	SIIHDTLNSSYSDIENLNSR		8	>sp|Q9Y7P1|ERO12_SCHPO ERO1-like protein 2 OS=Schizosaccharomyces pombe (strain 972 / ATCC 24843) OX=284812 GN=ero12 PE=1 SV=2	9 2 0 0 0	1		0	0	100	100	100	0	0	0	24287600	21132500
cwq_mix2-3_726.33885.33885.3.0.dta	cwq_mix2-3_726.33885.33885.3	cwq_mix2-3_726	33885	3	9347.06	LFPHGIYNFNFSAPNKR		10	>sp|P87167|BUT2_SCHPO Uba3-binding protein but2 OS=Schizosaccharomyces pombe (strain 972 / ATCC 24843) OX=284812 GN=but2 PE=1 SV=1	12 2 0 0 0	1		0	0	100	100	100	0	0	0	102772000	98045600
cwq_mix2-3_726.33886.33886.3.0.dta	cwq_mix2-3_726.33886.33886.3	cwq_mix2-3_726	33886	3	9347.35	SIIHDTLNSSYSDIENLNSR		8	>sp|Q9Y7P1|ERO12_SCHPO ERO1-like protein 2 OS=Schizosaccharomyces pombe (strain 972 / ATCC 24843) OX=284812 GN=ero12 PE=1 SV=2	8 2 0 0 0	1		0	0	100	100	100	0	0	0	110984000	96226100
cwq_mix2-3_726.33918.33918.4.0.dta	cwq_mix2-3_726.33918.33918.4	cwq_mix2-3_726	33918	4	9355.25	LFPHGIYNFNFSAPNKR		10	>sp|P87167|BUT2_SCHPO Uba3-binding protein but2 OS=Schizosaccharomyces pombe (strain 972 / ATCC 24843) OX=284812 GN=but2 PE=1 SV=1	12 2 0 0 0	1		0	0	100	100	100	0	0	0	1568350000	1863920000
cwq_mix2-3_726.33948.33948.4.0.dta	cwq_mix2-3_726.33948.33948.4	cwq_mix2-3_726	33948	4	9362.27	SIIHDTLNSSYSDIENLNSR		8	>sp|Q9Y7P1|ERO12_SCHPO ERO1-like protein 2 OS=Schizosaccharomyces pombe (strain 972 / ATCC 24843) OX=284812 GN=ero12 PE=1 SV=2	8 2 0 0 0	1		0	0	100	100	100	0	0	0	23493000	29490000
cwq_mix2-3_726.33977.33977.3.0.dta	cwq_mix2-3_726.33977.33977.3	cwq_mix2-3_726	33977	3	9369.57	SIIHDTLNSSYSDIENLNSR		8	>sp|Q9Y7P1|ERO12_SCHPO ERO1-like protein 2 OS=Schizosaccharomyces pombe (strain 972 / ATCC 24843) OX=284812 GN=ero12 PE=1 SV=2	8 2 0 0 0	1		0	0	100	100	100	0	0	0	110984000	96226100
cwq_mix2-3_726.33981.33981.3.0.dta	cwq_mix2-3_726.33981.33981.3	cwq_mix2-3_726	33981	3	9370.58	LFPHGIYNFNFSAPNKR		10	>sp|P87167|BUT2_SCHPO Uba3-binding protein but2 OS=Schizosaccharomyces pombe (strain 972 / ATCC 24843) OX=284812 GN=but2 PE=1 SV=1	12 2 0 0 0	1		0	0	100	100	100	0	0	0	102772000	98045600
cwq_mix2-3_726.34001.34001.4.0.dta	cwq_mix2-3_726.34001.34001.4	cwq_mix2-3_726	34001	4	9375.32	LFPHGIYNFNFSAPNKR		10	>sp|P87167|BUT2_SCHPO Uba3-binding protein but2 OS=Schizosaccharomyces pombe (strain 972 / ATCC 24843) OX=284812 GN=but2 PE=1 SV=1	12 2 0 0 0	1		0	0	100	100	100	0	0	0	1568350000	1863920000
cwq_mix2-3_726.34054.34054.3.0.dta	cwq_mix2-3_726.34054.34054.3	cwq_mix2-3_726	34054	3	9387.91	LFPHGIYNFNFSAPNKR		10	>sp|P87167|BUT2_SCHPO Uba3-binding protein but2 OS=Schizosaccharomyces pombe (strain 972 / ATCC 24843) OX=284812 GN=but2 PE=1 SV=1	12 2 0 0 0	1		0	0	100	100	100	0	0	0	102772000	279307000
cwq_mix2-3_726.34068.34068.4.0.dta	cwq_mix2-3_726.34068.34068.4	cwq_mix2-3_726	34068	4	9391.67	LFPHGIYNFNFSAPNKR		10	>sp|P87167|BUT2_SCHPO Uba3-binding protein but2 OS=Schizosaccharomyces pombe (strain 972 / ATCC 24843) OX=284812 GN=but2 PE=1 SV=1	12 2 0 0 0	1		0	0	100	100	100	0	0	0	1568350000	1863920000
cwq_mix2-3_726.34087.34087.4.0.dta	cwq_mix2-3_726.34087.34087.4	cwq_mix2-3_726	34087	4	9396.24	LFPHGIYNFNFSAPNKR		10	>sp|P87167|BUT2_SCHPO Uba3-binding protein but2 OS=Schizosaccharomyces pombe (strain 972 / ATCC 24843) OX=284812 GN=but2 PE=1 SV=1	12 2 0 0 0	1		0	0	100	100	100	0	0	0	1568350000	1863920000
cwq_mix2-3_726.34137.34137.3.0.dta	cwq_mix2-3_726.34137.34137.3	cwq_mix2-3_726	34137	3	9409.25	LFPHGIYNFNFSAPNKR		10	>sp|P87167|BUT2_SCHPO Uba3-binding protein but2 OS=Schizosaccharomyces pombe (strain 972 / ATCC 24843) OX=284812 GN=but2 PE=1 SV=1	12 2 0 0 0	1		0	0	100	100	100	0	0	0	325772000	284866000
cwq_mix2-3_726.34157.34157.4.0.dta	cwq_mix2-3_726.34157.34157.4	cwq_mix2-3_726	34157	4	9414.58	LFPHGIYNFNFSAPNKR		10	>sp|P87167|BUT2_SCHPO Uba3-binding protein but2 OS=Schizosaccharomyces pombe (strain 972 / ATCC 24843) OX=284812 GN=but2 PE=1 SV=1	12 2 0 0 0	1		0	0	100	100	100	0	0	0	5136940000	5231720000
cwq_mix2-3_726.34217.34217.3.0.dta	cwq_mix2-3_726.34217.34217.3	cwq_mix2-3_726	34217	3	9429.32	LFPHGIYNFNFSAPNKR		10	>sp|P87167|BUT2_SCHPO Uba3-binding protein but2 OS=Schizosaccharomyces pombe (strain 972 / ATCC 24843) OX=284812 GN=but2 PE=1 SV=1	12 2 0 0 0	1		0	0	100	100	100	0	0	0	325772000	287044000
cwq_mix2-3_726.34234.34234.4.0.dta	cwq_mix2-3_726.34234.34234.4	cwq_mix2-3_726	34234	4	9433.93	SDPASLVGNNITIYHPPPHGYLSYK		10	>sp|Q9USK8|AGS1_SCHPO Cell wall alpha-1,3-glucan synthase ags1 OS=Schizosaccharomyces pombe (strain 972 / ATCC 24843) OX=284812 GN=ags1 PE=1 SV=3	10 2 0 0 0	1		0	0	100	100	100	0	0	0	12581300	8556440
cwq_mix2-3_726.34238.34238.4.0.dta	cwq_mix2-3_726.34238.34238.4	cwq_mix2-3_726	34238	4	9434.78	LFPHGIYNFNFSAPNKR		10	>sp|P87167|BUT2_SCHPO Uba3-binding protein but2 OS=Schizosaccharomyces pombe (strain 972 / ATCC 24843) OX=284812 GN=but2 PE=1 SV=1	12 2 0 0 0	1		0	0	100	100	100	0	0	0	5162230000	5231720000
cwq_mix2-3_726.34322.34322.4.0.dta	cwq_mix2-3_726.34322.34322.4	cwq_mix2-3_726	34322	4	9455.89	LFPHGIYNFNFSAPNKR		10	>sp|P87167|BUT2_SCHPO Uba3-binding protein but2 OS=Schizosaccharomyces pombe (strain 972 / ATCC 24843) OX=284812 GN=but2 PE=1 SV=1	12 2 0 0 0	1		0	0	100	100	100	0	0	0	5135350000	3380910000
cwq_mix2-3_726.34326.34326.4.0.dta	cwq_mix2-3_726.34326.34326.4	cwq_mix2-3_726	34326	4	9456.89	LFPHGIYNFNFSAPNKR		10	>sp|P87167|BUT2_SCHPO Uba3-binding protein but2 OS=Schizosaccharomyces pombe (strain 972 / ATCC 24843) OX=284812 GN=but2 PE=1 SV=1	11 2 0 0 0	1		0	0	100	100	100	0	0	0	336982000	378223000
cwq_mix2-3_726.34340.34340.3.0.dta	cwq_mix2-3_726.34340.34340.3	cwq_mix2-3_726	34340	3	9460.58	LFPHGIYNFNFSAPNKR		10	>sp|P87167|BUT2_SCHPO Uba3-binding protein but2 OS=Schizosaccharomyces pombe (strain 972 / ATCC 24843) OX=284812 GN=but2 PE=1 SV=1	9 6 0 0 0	1		0	0	100	100	100	0	0	0	0	0
cwq_mix2-3_726.34393.34393.4.0.dta	cwq_mix2-3_726.34393.34393.4	cwq_mix2-3_726	34393	4	9474.05	LFPHGIYNFNFSAPNKR		10	>sp|P87167|BUT2_SCHPO Uba3-binding protein but2 OS=Schizosaccharomyces pombe (strain 972 / ATCC 24843) OX=284812 GN=but2 PE=1 SV=1	12 2 0 0 0	1		0	0	100	100	100	0	0	0	3595590000	3380910000
cwq_mix2-3_726.34413.34413.3.0.dta	cwq_mix2-3_726.34413.34413.3	cwq_mix2-3_726	34413	3	9479.2	YHELFNASTYNIYTAAQQR		6	>sp|P08091|PPA1_SCHPO Acid phosphatase OS=Schizosaccharomyces pombe (strain 972 / ATCC 24843) OX=284812 GN=pho1 PE=2 SV=1	9 6 0 0 0	1		0	0	100	100	100	0	0	0	0	0
cwq_mix2-3_726.34419.34419.4.0.dta	cwq_mix2-3_726.34419.34419.4	cwq_mix2-3_726	34419	4	9480.64	SDPASLVGNNITIYHPPPHGYLSYK		10	>sp|Q9USK8|AGS1_SCHPO Cell wall alpha-1,3-glucan synthase ags1 OS=Schizosaccharomyces pombe (strain 972 / ATCC 24843) OX=284812 GN=ags1 PE=1 SV=3	10 2 0 0 0	1		0	0	100	100	100	0	0	0	692257000	517332000
cwq_mix2-3_726.34430.34430.4.0.dta	cwq_mix2-3_726.34430.34430.4	cwq_mix2-3_726	34430	4	9483.23	LFPHGIYNFNFSAPNKR		10	>sp|P87167|BUT2_SCHPO Uba3-binding protein but2 OS=Schizosaccharomyces pombe (strain 972 / ATCC 24843) OX=284812 GN=but2 PE=1 SV=1	11 2 0 0 0	1		0	0	100	100	100	0	0	0	342972000	391686000
cwq_mix2-3_726.34472.34472.4.0.dta	cwq_mix2-3_726.34472.34472.4	cwq_mix2-3_726	34472	4	9493.78	LFPHGIYNFNFSAPNKR		10	>sp|P87167|BUT2_SCHPO Uba3-binding protein but2 OS=Schizosaccharomyces pombe (strain 972 / ATCC 24843) OX=284812 GN=but2 PE=1 SV=1	12 2 0 0 0	1		0	0	100	100	100	0	0	0	3595590000	3380910000
cwq_mix2-3_726.34522.34522.4.0.dta	cwq_mix2-3_726.34522.34522.4	cwq_mix2-3_726	34522	4	9506.62	LFPHGIYNFNFSAPNKR		10	>sp|P87167|BUT2_SCHPO Uba3-binding protein but2 OS=Schizosaccharomyces pombe (strain 972 / ATCC 24843) OX=284812 GN=but2 PE=1 SV=1	11 2 0 0 0	1		0	0	100	100	100	0	0	0	348852000	395859000
cwq_mix2-3_726.34531.34531.4.0.dta	cwq_mix2-3_726.34531.34531.4	cwq_mix2-3_726	34531	4	9508.99	SDPASLVGNNITIYHPPPHGYLSYK		10	>sp|Q9USK8|AGS1_SCHPO Cell wall alpha-1,3-glucan synthase ags1 OS=Schizosaccharomyces pombe (strain 972 / ATCC 24843) OX=284812 GN=ags1 PE=1 SV=3	10 2 0 0 0	1		0	0	100	100	100	0	0	0	692257000	517332000
cwq_mix2-3_726.34533.34533.3.0.dta	cwq_mix2-3_726.34533.34533.3	cwq_mix2-3_726	34533	3	9509.41	LFPHGIYNFNFSAPNKR		10	>sp|P87167|BUT2_SCHPO Uba3-binding protein but2 OS=Schizosaccharomyces pombe (strain 972 / ATCC 24843) OX=284812 GN=but2 PE=1 SV=1	12 2 0 0 0	1		0	0	100	100	100	0	0	0	224363000	190331000
cwq_mix2-3_726.34554.34554.4.0.dta	cwq_mix2-3_726.34554.34554.4	cwq_mix2-3_726	34554	4	9514.76	LFPHGIYNFNFSAPNKR		10	>sp|P87167|BUT2_SCHPO Uba3-binding protein but2 OS=Schizosaccharomyces pombe (strain 972 / ATCC 24843) OX=284812 GN=but2 PE=1 SV=1	12 2 0 0 0	1		0	0	100	100	100	0	0	0	3595590000	3380910000
cwq_mix2-3_726.34610.34610.5.0.dta	cwq_mix2-3_726.34610.34610.5	cwq_mix2-3_726	34610	5	9527.88	SDPASLVGNNITIYHPPPHGYLSYK		10	>sp|Q9USK8|AGS1_SCHPO Cell wall alpha-1,3-glucan synthase ags1 OS=Schizosaccharomyces pombe (strain 972 / ATCC 24843) OX=284812 GN=ags1 PE=1 SV=3	10 2 0 0 0	1		0	0	100	100	100	0	0	0	45943700	49244600
cwq_mix2-3_726.34617.34617.4.0.dta	cwq_mix2-3_726.34617.34617.4	cwq_mix2-3_726	34617	4	9529.65	SDPASLVGNNITIYHPPPHGYLSYK		10	>sp|Q9USK8|AGS1_SCHPO Cell wall alpha-1,3-glucan synthase ags1 OS=Schizosaccharomyces pombe (strain 972 / ATCC 24843) OX=284812 GN=ags1 PE=1 SV=3	10 2 0 0 0	1		0	0	100	100	100	0	0	0	692257000	517332000
cwq_mix2-3_726.34619.34619.4.0.dta	cwq_mix2-3_726.34619.34619.4	cwq_mix2-3_726	34619	4	9530.05	LFPHGIYNFNFSAPNKR		10	>sp|P87167|BUT2_SCHPO Uba3-binding protein but2 OS=Schizosaccharomyces pombe (strain 972 / ATCC 24843) OX=284812 GN=but2 PE=1 SV=1	11 2 0 0 0	1		0	0	100	100	100	0	0	0	342670000	395598000
cwq_mix2-3_726.34639.34639.3.0.dta	cwq_mix2-3_726.34639.34639.3	cwq_mix2-3_726	34639	3	9535.15	LFPHGIYNFNFSAPNKR		10	>sp|P87167|BUT2_SCHPO Uba3-binding protein but2 OS=Schizosaccharomyces pombe (strain 972 / ATCC 24843) OX=284812 GN=but2 PE=1 SV=1	12 2 0 0 0	1		0	0	100	100	100	0	0	0	1657380	2646880
cwq_mix2-3_726.34641.34641.4.0.dta	cwq_mix2-3_726.34641.34641.4	cwq_mix2-3_726	34641	4	9535.54	LFPHGIYNFNFSAPNKR		10	>sp|P87167|BUT2_SCHPO Uba3-binding protein but2 OS=Schizosaccharomyces pombe (strain 972 / ATCC 24843) OX=284812 GN=but2 PE=1 SV=1	12 2 0 0 0	1		0	0	100	100	100	0	0	0	75542900	66840800
cwq_mix2-3_726.34706.34706.4.0.dta	cwq_mix2-3_726.34706.34706.4	cwq_mix2-3_726	34706	4	9550.33	SDPASLVGNNITIYHPPPHGYLSYK		10	>sp|Q9USK8|AGS1_SCHPO Cell wall alpha-1,3-glucan synthase ags1 OS=Schizosaccharomyces pombe (strain 972 / ATCC 24843) OX=284812 GN=ags1 PE=1 SV=3	10 2 0 0 0	1		0	0	100	100	100	0	0	0	692257000	517332000
cwq_mix2-3_726.34778.34778.4.0.dta	cwq_mix2-3_726.34778.34778.4	cwq_mix2-3_726	34778	4	9567.36	LFPHGIYNFNFSAPNKR		10	>sp|P87167|BUT2_SCHPO Uba3-binding protein but2 OS=Schizosaccharomyces pombe (strain 972 / ATCC 24843) OX=284812 GN=but2 PE=1 SV=1	12 2 0 0 0	1		0	0	100	100	100	0	0	0	286783000	249377000
cwq_mix2-3_726.34784.34784.4.0.dta	cwq_mix2-3_726.34784.34784.4	cwq_mix2-3_726	34784	4	9568.7	SDPASLVGNNITIYHPPPHGYLSYK		10	>sp|Q9USK8|AGS1_SCHPO Cell wall alpha-1,3-glucan synthase ags1 OS=Schizosaccharomyces pombe (strain 972 / ATCC 24843) OX=284812 GN=ags1 PE=1 SV=3	10 2 0 0 0	1		0	0	100	100	100	0	0	0	692257000	521728000
cwq_mix2-3_726.34856.34856.4.0.dta	cwq_mix2-3_726.34856.34856.4	cwq_mix2-3_726	34856	4	9587.02	DNTTGSHFMHAGLSPEWAYREETVNELGK		2	>sp|O74480|YQJ7_SCHPO Uncharacterized protein C1840.07c OS=Schizosaccharomyces pombe (strain 972 / ATCC 24843) OX=284812 GN=SPCC1840.07c PE=3 SV=1	9 2 0 0 0	1		0	0	100	100	100	0	0	0	31522500	26745100
cwq_mix2-3_726.34870.34870.5.0.dta	cwq_mix2-3_726.34870.34870.5	cwq_mix2-3_726	34870	5	9590.27	DNTTGSHFMHAGLSPEWAYREETVNELGK		2	>sp|O74480|YQJ7_SCHPO Uncharacterized protein C1840.07c OS=Schizosaccharomyces pombe (strain 972 / ATCC 24843) OX=284812 GN=SPCC1840.07c PE=3 SV=1	9 2 0 0 0	1		0	0	100	100	100	0	0	0	74515300	92177400
cwq_mix2-3_726.34886.34886.4.0.dta	cwq_mix2-3_726.34886.34886.4	cwq_mix2-3_726	34886	4	9594.42	LFPHGIYNFNFSAPNKR		10	>sp|P87167|BUT2_SCHPO Uba3-binding protein but2 OS=Schizosaccharomyces pombe (strain 972 / ATCC 24843) OX=284812 GN=but2 PE=1 SV=1	12 2 0 0 0	1		0	0	100	100	100	0	0	0	37580800	28216100
cwq_mix2-3_726.34981.34981.4.0.dta	cwq_mix2-3_726.34981.34981.4	cwq_mix2-3_726	34981	4	9618.63	DNTTGSHFMHAGLSPEWAYREETVNELGK		2	>sp|O74480|YQJ7_SCHPO Uncharacterized protein C1840.07c OS=Schizosaccharomyces pombe (strain 972 / ATCC 24843) OX=284812 GN=SPCC1840.07c PE=3 SV=1	9 2 0 0 0	1		0	0	100	100	100	0	0	0	31522500	26745100
cwq_mix2-3_726.34983.34983.5.0.dta	cwq_mix2-3_726.34983.34983.5	cwq_mix2-3_726	34983	5	9619.1	DNTTGSHFMHAGLSPEWAYREETVNELGK		2	>sp|O74480|YQJ7_SCHPO Uncharacterized protein C1840.07c OS=Schizosaccharomyces pombe (strain 972 / ATCC 24843) OX=284812 GN=SPCC1840.07c PE=3 SV=1	9 2 0 0 0	1		0	0	100	100	100	0	0	0	74515300	92177400
cwq_mix2-3_726.35012.35012.3.0.dta	cwq_mix2-3_726.35012.35012.3	cwq_mix2-3_726	35012	3	9626.25	FISDHLFEEECGSNVTYLK	11,Carbamidomethyl[C];	14	>sp|O13875|YE1A_SCHPO Uncharacterized Sel1-like repeat-containing protein C1B3.10c OS=Schizosaccharomyces pombe (strain 972 / ATCC 24843) OX=284812 GN=SPAC1B3.10c PE=3 SV=4	9 2 0 0 0	1		0	0	100	100	100	0	0	0	36139900	33901300
cwq_mix2-3_726.35099.35099.3.0.dta	cwq_mix2-3_726.35099.35099.3	cwq_mix2-3_726	35099	3	9648.75	FISDHLFEEECGSNVTYLK	11,Carbamidomethyl[C];	14	>sp|O13875|YE1A_SCHPO Uncharacterized Sel1-like repeat-containing protein C1B3.10c OS=Schizosaccharomyces pombe (strain 972 / ATCC 24843) OX=284812 GN=SPAC1B3.10c PE=3 SV=4	8 2 0 0 0	1		0	0	100	100	100	0	0	0	13311500	7622690
cwq_mix2-3_726.35105.35105.4.0.dta	cwq_mix2-3_726.35105.35105.4	cwq_mix2-3_726	35105	4	9650.35	SDPASLVGNNITIYHPPPHGYLSYK		10	>sp|Q9USK8|AGS1_SCHPO Cell wall alpha-1,3-glucan synthase ags1 OS=Schizosaccharomyces pombe (strain 972 / ATCC 24843) OX=284812 GN=ags1 PE=1 SV=3	10 2 0 0 0	1		0	0	100	100	100	0	0	0	95475800	75564200
cwq_mix2-3_726.35198.35198.3.0.dta	cwq_mix2-3_726.35198.35198.3	cwq_mix2-3_726	35198	3	9674.82	NITSDSSFTFCPTDKDVDWR	11,Carbamidomethyl[C];	1	>sp|O74401|ERO11_SCHPO ERO1-like protein 1 OS=Schizosaccharomyces pombe (strain 972 / ATCC 24843) OX=284812 GN=ero11 PE=1 SV=1	9 2 0 0 0	1		0	0	100	100	100	0	0	0	18306300	20130200
cwq_mix2-3_726.35259.35259.3.0.dta	cwq_mix2-3_726.35259.35259.3	cwq_mix2-3_726	35259	3	9689.59	NITSDSSFTFCPTDKDVDWR	11,Carbamidomethyl[C];	1	>sp|O74401|ERO11_SCHPO ERO1-like protein 1 OS=Schizosaccharomyces pombe (strain 972 / ATCC 24843) OX=284812 GN=ero11 PE=1 SV=1	8 2 0 0 0	1		0	0	100	100	100	0	0	0	42350000	36213600
cwq_mix2-3_726.35278.35278.4.0.dta	cwq_mix2-3_726.35278.35278.4	cwq_mix2-3_726	35278	4	9694.36	SDPASLVGNNITIYHPPPHGYLSYK		10	>sp|Q9USK8|AGS1_SCHPO Cell wall alpha-1,3-glucan synthase ags1 OS=Schizosaccharomyces pombe (strain 972 / ATCC 24843) OX=284812 GN=ags1 PE=1 SV=3	10 2 0 0 0	1		0	0	100	100	100	0	0	0	95475800	75564200
cwq_mix2-3_726.35344.35344.3.0.dta	cwq_mix2-3_726.35344.35344.3	cwq_mix2-3_726	35344	3	9709.24	NITSDSSFTFCPTDKDVDWR	11,Carbamidomethyl[C];	1	>sp|O74401|ERO11_SCHPO ERO1-like protein 1 OS=Schizosaccharomyces pombe (strain 972 / ATCC 24843) OX=284812 GN=ero11 PE=1 SV=1	8 2 0 0 0	1		0	0	100	100	100	0	0	0	42350000	36213600
cwq_mix2-3_726.35629.35629.3.0.dta	cwq_mix2-3_726.35629.35629.3	cwq_mix2-3_726	35629	3	9778.93	VNTTEEENFK		2	>sp|A2AKX3|SETX_MOUSE Probable helicase senataxin OS=Mus musculus OX=10090 GN=Setx PE=1 SV=1	9 2 0 0 0	1		0	0	100	100	100	0	0	0	17572000	6101770
cwq_mix2-3_726.35668.35668.3.0.dta	cwq_mix2-3_726.35668.35668.3	cwq_mix2-3_726	35668	3	9789.08	NITVPIGASHDDLIVLAR		1	>sp|O94559|YF65_SCHPO Uncharacterized protein C23C4.05c OS=Schizosaccharomyces pombe (strain 972 / ATCC 24843) OX=284812 GN=SPAC23C4.05c PE=3 SV=1	10 2 0 0 0	1		0	0	100	100	100	0	0	0	5252150	4697160
cwq_mix2-3_726.35706.35706.3.0.dta	cwq_mix2-3_726.35706.35706.3	cwq_mix2-3_726	35706	3	9798.79	NITVPIGASHDDLIVLAR		1	>sp|O94559|YF65_SCHPO Uncharacterized protein C23C4.05c OS=Schizosaccharomyces pombe (strain 972 / ATCC 24843) OX=284812 GN=SPAC23C4.05c PE=3 SV=1	9 2 0 0 0	1		0	0	100	100	100	0	0	0	566540000	522250000
cwq_mix2-3_726.35709.35709.3.0.dta	cwq_mix2-3_726.35709.35709.3	cwq_mix2-3_726	35709	3	9799.51	IPLNDTVDVTTLPSIK		4	>sp|O94702|ERMP1_SCHPO Putative endoplasmic reticulum metallopeptidase 1 OS=Schizosaccharomyces pombe (strain 972 / ATCC 24843) OX=284812 GN=erm1 PE=3 SV=1	9 2 0 0 0	1		0	0	100	100	100	0	0	0	82884400	96021000
cwq_mix2-3_726.35777.35777.3.0.dta	cwq_mix2-3_726.35777.35777.3	cwq_mix2-3_726	35777	3	9816.52	NITVPIGASHDDLIVLAR		1	>sp|O94559|YF65_SCHPO Uncharacterized protein C23C4.05c OS=Schizosaccharomyces pombe (strain 972 / ATCC 24843) OX=284812 GN=SPAC23C4.05c PE=3 SV=1	8 2 0 0 0	1		0	0	100	100	100	0	0	0	363716000	472537000
cwq_mix2-3_726.35783.35783.4.0.dta	cwq_mix2-3_726.35783.35783.4	cwq_mix2-3_726	35783	4	9818.21	NITVPIGASHDDLIVLAR		1	>sp|O94559|YF65_SCHPO Uncharacterized protein C23C4.05c OS=Schizosaccharomyces pombe (strain 972 / ATCC 24843) OX=284812 GN=SPAC23C4.05c PE=3 SV=1	8 2 0 0 0	1		0	0	100	100	100	0	0	0	36705400	40289100
cwq_mix2-3_726.35787.35787.3.0.dta	cwq_mix2-3_726.35787.35787.3	cwq_mix2-3_726	35787	3	9819.13	NITVPIGASHDDLIVLAR		1	>sp|O94559|YF65_SCHPO Uncharacterized protein C23C4.05c OS=Schizosaccharomyces pombe (strain 972 / ATCC 24843) OX=284812 GN=SPAC23C4.05c PE=3 SV=1	9 2 0 0 0	1		0	0	100	100	100	0	0	0	566540000	522250000
cwq_mix2-3_726.35789.35789.3.0.dta	cwq_mix2-3_726.35789.35789.3	cwq_mix2-3_726	35789	3	9819.52	IPLNDTVDVTTLPSIK		4	>sp|O94702|ERMP1_SCHPO Putative endoplasmic reticulum metallopeptidase 1 OS=Schizosaccharomyces pombe (strain 972 / ATCC 24843) OX=284812 GN=erm1 PE=3 SV=1	9 2 0 0 0	1		0	0	100	100	100	0	0	0	82884400	96021000
cwq_mix2-3_726.35847.35847.3.0.dta	cwq_mix2-3_726.35847.35847.3	cwq_mix2-3_726	35847	3	9834.31	NITVPIGASHDDLIVLAR		1	>sp|O94559|YF65_SCHPO Uncharacterized protein C23C4.05c OS=Schizosaccharomyces pombe (strain 972 / ATCC 24843) OX=284812 GN=SPAC23C4.05c PE=3 SV=1	8 2 0 0 0	1		0	0	100	100	100	0	0	0	363716000	472537000
cwq_mix2-3_726.35862.35862.2.0.dta	cwq_mix2-3_726.35862.35862.2	cwq_mix2-3_726	35862	2	9838.28	QFNTSLENFK		3	>sp|Q10061|LHS1_SCHPO Heat shock protein 70 homolog lhs1 OS=Schizosaccharomyces pombe (strain 972 / ATCC 24843) OX=284812 GN=SPAC1F5.06 PE=3 SV=1	8 2 0 0 0	1		0	0	100	100	100	0	0	0	17792500	13467600
cwq_mix2-3_726.35870.35870.3.0.dta	cwq_mix2-3_726.35870.35870.3	cwq_mix2-3_726	35870	3	9840.21	NITVPIGASHDDLIVLAR		1	>sp|O94559|YF65_SCHPO Uncharacterized protein C23C4.05c OS=Schizosaccharomyces pombe (strain 972 / ATCC 24843) OX=284812 GN=SPAC23C4.05c PE=3 SV=1	9 2 0 0 0	1		0	0	100	100	100	0	0	0	571905000	2211190
cwq_mix2-3_726.35915.35915.3.0.dta	cwq_mix2-3_726.35915.35915.3	cwq_mix2-3_726	35915	3	9852	NITVPIGASHDDLIVLAR		1	>sp|O94559|YF65_SCHPO Uncharacterized protein C23C4.05c OS=Schizosaccharomyces pombe (strain 972 / ATCC 24843) OX=284812 GN=SPAC23C4.05c PE=3 SV=1	8 2 0 0 0	1		0	0	100	100	100	0	0	0	364502000	475288000
cwq_mix2-3_726.35942.35942.3.0.dta	cwq_mix2-3_726.35942.35942.3	cwq_mix2-3_726	35942	3	9859.3	NITVPIGASHDDLIVLAR		1	>sp|O94559|YF65_SCHPO Uncharacterized protein C23C4.05c OS=Schizosaccharomyces pombe (strain 972 / ATCC 24843) OX=284812 GN=SPAC23C4.05c PE=3 SV=1	9 2 0 0 0	1		0	0	100	100	100	0	0	0	10422600	309032
cwq_mix2-3_726.35966.35966.3.0.dta	cwq_mix2-3_726.35966.35966.3	cwq_mix2-3_726	35966	3	9865.55	NITVPIGASHDDLIVLAR		1	>sp|O94559|YF65_SCHPO Uncharacterized protein C23C4.05c OS=Schizosaccharomyces pombe (strain 972 / ATCC 24843) OX=284812 GN=SPAC23C4.05c PE=3 SV=1	7 2 0 0 0	1		0	0	100	100	100	0	0	0	203232000	415158000
cwq_mix2-3_726.35984.35984.3.0.dta	cwq_mix2-3_726.35984.35984.3	cwq_mix2-3_726	35984	3	9870.14	NITVPIGASHDDLIVLAR		1	>sp|O94559|YF65_SCHPO Uncharacterized protein C23C4.05c OS=Schizosaccharomyces pombe (strain 972 / ATCC 24843) OX=284812 GN=SPAC23C4.05c PE=3 SV=1	8 2 0 0 0	1		0	0	100	100	100	0	0	0	2598940	476442000
cwq_mix2-3_726.36037.36037.3.0.dta	cwq_mix2-3_726.36037.36037.3	cwq_mix2-3_726	36037	3	9884.26	NITVPIGASHDDLIVLAR		1	>sp|O94559|YF65_SCHPO Uncharacterized protein C23C4.05c OS=Schizosaccharomyces pombe (strain 972 / ATCC 24843) OX=284812 GN=SPAC23C4.05c PE=3 SV=1	7 2 0 0 0	1		0	0	100	100	100	0	0	0	203232000	415158000
cwq_mix2-3_726.36039.36039.3.0.dta	cwq_mix2-3_726.36039.36039.3	cwq_mix2-3_726	36039	3	9884.79	IPLNDTVDVTTLPSIK		4	>sp|O94702|ERMP1_SCHPO Putative endoplasmic reticulum metallopeptidase 1 OS=Schizosaccharomyces pombe (strain 972 / ATCC 24843) OX=284812 GN=erm1 PE=3 SV=1	7 2 0 0 0	1		0	0	100	100	100	0	0	0	21609300	28586800
cwq_mix2-3_726.36117.36117.3.0.dta	cwq_mix2-3_726.36117.36117.3	cwq_mix2-3_726	36117	3	9905.53	NITVPIGASHDDLIVLAR		1	>sp|O94559|YF65_SCHPO Uncharacterized protein C23C4.05c OS=Schizosaccharomyces pombe (strain 972 / ATCC 24843) OX=284812 GN=SPAC23C4.05c PE=3 SV=1	7 2 0 0 0	1		0	0	100	100	100	0	0	0	203906000	1921410
cwq_mix2-3_726.36126.36126.4.0.dta	cwq_mix2-3_726.36126.36126.4	cwq_mix2-3_726	36126	4	9907.84	NYGHDEYSLPWNLTEIKR		12	>sp|Q8WZK2|MCD4_SCHPO GPI ethanolamine phosphate transferase 1 OS=Schizosaccharomyces pombe (strain 972 / ATCC 24843) OX=284812 GN=its8 PE=1 SV=1	9 2 0 0 0	1		0	0	100	100	100	0	0	0	34753700	130085000
cwq_mix2-3_726.36137.36137.3.0.dta	cwq_mix2-3_726.36137.36137.3	cwq_mix2-3_726	36137	3	9910.78	NITVPIGASHDDLIVLAR		1	>sp|O94559|YF65_SCHPO Uncharacterized protein C23C4.05c OS=Schizosaccharomyces pombe (strain 972 / ATCC 24843) OX=284812 GN=SPAC23C4.05c PE=3 SV=1	6 2 0 0 0	1		0	0	100	100	100	0	0	0	9959040	59516000
cwq_mix2-3_726.36206.36206.3.0.dta	cwq_mix2-3_726.36206.36206.3	cwq_mix2-3_726	36206	3	9929.08	YELGLDPQNITVPPLSHK		9	>sp|O94385|PO152_SCHPO Nucleoporin pom152 OS=Schizosaccharomyces pombe (strain 972 / ATCC 24843) OX=284812 GN=pom152 PE=3 SV=3	9 2 0 0 0	1		0	0	100	100	100	0	0	0	10965600	31249200
cwq_mix2-3_726.36221.36221.3.0.dta	cwq_mix2-3_726.36221.36221.3	cwq_mix2-3_726	36221	3	9933.14	YELGLDPQNITVPPLSHK		9	>sp|O94385|PO152_SCHPO Nucleoporin pom152 OS=Schizosaccharomyces pombe (strain 972 / ATCC 24843) OX=284812 GN=pom152 PE=3 SV=3	8 2 0 0 0	1		0	0	100	100	100	0	0	0	34874400	27680300
cwq_mix2-3_726.36324.36324.3.0.dta	cwq_mix2-3_726.36324.36324.3	cwq_mix2-3_726	36324	3	9960.5	YELGLDPQNITVPPLSHK		9	>sp|O94385|PO152_SCHPO Nucleoporin pom152 OS=Schizosaccharomyces pombe (strain 972 / ATCC 24843) OX=284812 GN=pom152 PE=3 SV=3	9 2 0 0 0	1		0	0	100	100	100	0	0	0	36477900	31249200
cwq_mix2-3_726.36428.36428.6.0.dta	cwq_mix2-3_726.36428.36428.6	cwq_mix2-3_726	36428	6	9988.05	SDTNSTSSGFSVGEAISSGYSLK		4	>sp|O42665|YF8B_SCHPO Uncharacterized but2-like protein C27D7.11c OS=Schizosaccharomyces pombe (strain 972 / ATCC 24843) OX=284812 GN=SPAC27D7.11c PE=3 SV=1	5 6 0 0 0	1		0	0	100	100	100	0	0	0	218271	0
cwq_mix2-3_726.36586.36586.4.0.dta	cwq_mix2-3_726.36586.36586.4	cwq_mix2-3_726	36586	4	10028.2	AGHSHTYELAPASPNTSISWIQSYSPR		15	>sp|P87167|BUT2_SCHPO Uba3-binding protein but2 OS=Schizosaccharomyces pombe (strain 972 / ATCC 24843) OX=284812 GN=but2 PE=1 SV=1	9 6 0 0 0	1		0	0	100	100	100	0	0	0	2327220	268318000
cwq_mix2-3_726.36884.36884.4.0.dta	cwq_mix2-3_726.36884.36884.4	cwq_mix2-3_726	36884	4	10104.7	LFPHGIYNFNFSAPNK		10	>sp|P87167|BUT2_SCHPO Uba3-binding protein but2 OS=Schizosaccharomyces pombe (strain 972 / ATCC 24843) OX=284812 GN=but2 PE=1 SV=1	12 2 0 0 0	1		0	0	100	100	100	0	0	0	50352700	10276600
cwq_mix2-3_726.36888.36888.3.0.dta	cwq_mix2-3_726.36888.36888.3	cwq_mix2-3_726	36888	3	10105.8	LFPHGIYNFNFSAPNK		10	>sp|P87167|BUT2_SCHPO Uba3-binding protein but2 OS=Schizosaccharomyces pombe (strain 972 / ATCC 24843) OX=284812 GN=but2 PE=1 SV=1	12 2 0 0 0	1		0	0	100	100	100	0	0	0	180917000	269374000
cwq_mix2-3_726.37023.37023.3.0.dta	cwq_mix2-3_726.37023.37023.3	cwq_mix2-3_726	37023	3	10139.9	LFPHGIYNFNFSAPNK		10	>sp|P87167|BUT2_SCHPO Uba3-binding protein but2 OS=Schizosaccharomyces pombe (strain 972 / ATCC 24843) OX=284812 GN=but2 PE=1 SV=1	12 2 0 0 0	1		0	0	100	100	100	0	0	0	180917000	269374000
cwq_mix2-3_726.37039.37039.4.0.dta	cwq_mix2-3_726.37039.37039.4	cwq_mix2-3_726	37039	4	10144	LFPHGIYNFNFSAPNK		10	>sp|P87167|BUT2_SCHPO Uba3-binding protein but2 OS=Schizosaccharomyces pombe (strain 972 / ATCC 24843) OX=284812 GN=but2 PE=1 SV=1	12 2 0 0 0	1		0	0	100	100	100	0	0	0	41274300	38217000
cwq_mix2-3_726.37088.37088.3.0.dta	cwq_mix2-3_726.37088.37088.3	cwq_mix2-3_726	37088	3	10157	YNTDPVCAFDNSTVVELSDK	7,Carbamidomethyl[C];	11	>sp|O74551|YCVC_SCHPO Uncharacterized protein C777.12c OS=Schizosaccharomyces pombe (strain 972 / ATCC 24843) OX=284812 GN=SPCC777.12c PE=3 SV=1	8 2 0 0 0	1		0	0	100	100	100	0	0	0	67253000	155425000
cwq_mix2-3_726.37122.37122.3.0.dta	cwq_mix2-3_726.37122.37122.3	cwq_mix2-3_726	37122	3	10165.9	LFPHGIYNFNFSAPNK		10	>sp|P87167|BUT2_SCHPO Uba3-binding protein but2 OS=Schizosaccharomyces pombe (strain 972 / ATCC 24843) OX=284812 GN=but2 PE=1 SV=1	12 2 0 0 0	1		0	0	100	100	100	0	0	0	180917000	269374000
cwq_mix2-3_726.37158.37158.3.0.dta	cwq_mix2-3_726.37158.37158.3	cwq_mix2-3_726	37158	3	10175.3	YNTDPVCAFDNSTVVELSDK	7,Carbamidomethyl[C];	11	>sp|O74551|YCVC_SCHPO Uncharacterized protein C777.12c OS=Schizosaccharomyces pombe (strain 972 / ATCC 24843) OX=284812 GN=SPCC777.12c PE=3 SV=1	8 2 0 0 0	1		0	0	100	100	100	0	0	0	67253000	155002000
cwq_mix2-3_726.37199.37199.3.0.dta	cwq_mix2-3_726.37199.37199.3	cwq_mix2-3_726	37199	3	10186.4	LFPHGIYNFNFSAPNK		10	>sp|P87167|BUT2_SCHPO Uba3-binding protein but2 OS=Schizosaccharomyces pombe (strain 972 / ATCC 24843) OX=284812 GN=but2 PE=1 SV=1	12 2 0 0 0	1		0	0	100	100	100	0	0	0	180917000	259397000
cwq_mix2-3_726.37215.37215.4.0.dta	cwq_mix2-3_726.37215.37215.4	cwq_mix2-3_726	37215	4	10190.3	AGHSHTYELAPASPNTSISWIQSYSPR		15	>sp|P87167|BUT2_SCHPO Uba3-binding protein but2 OS=Schizosaccharomyces pombe (strain 972 / ATCC 24843) OX=284812 GN=but2 PE=1 SV=1	7 5 2 0 1	1		0	0	100	100	100	0	0	0	2971230	2989120
cwq_mix2-3_726.37491.37491.4.0.dta	cwq_mix2-3_726.37491.37491.4	cwq_mix2-3_726	37491	4	10263.3	EGCQTEFCYHCKQIWHPNQTCDMAR	3,Carbamidomethyl[C];8,Carbamidomethyl[C];11,Carbamidomethyl[C];21,Carbamidomethyl[C];	18	>sp|A2A7Q9|RN19B_MOUSE E3 ubiquitin-protein ligase RNF19B OS=Mus musculus OX=10090 GN=Rnf19b PE=1 SV=2	8 5 0 0 0	1		0	0	100	100	100	0	0	0	577659	136978
cwq_mix2-3_726.37561.37561.3.0.dta	cwq_mix2-3_726.37561.37561.3	cwq_mix2-3_726	37561	3	10282.4	MEMNQTETLIPAAR	0,Acetyl[ProteinN-term];	4	>sp|O13820|ERG5_SCHPO Cytochrome P450 61 OS=Schizosaccharomyces pombe (strain 972 / ATCC 24843) OX=284812 GN=erg5 PE=1 SV=3	9 2 0 0 0	1		0	0	100	100	100	0	0	0	28288600	16370400
cwq_mix2-3_726.38567.38567.5.0.dta	cwq_mix2-3_726.38567.38567.5	cwq_mix2-3_726	38567	5	10550.5	ALGHFYGNVSVIHFDSHLDTWNPK		8	>sp|O42887|SPEB2_SCHPO Putative agmatinase 2 OS=Schizosaccharomyces pombe (strain 972 / ATCC 24843) OX=284812 GN=SPBC8E4.03 PE=3 SV=1	12 2 0 0 0	1		0	0	100	100	100	0	0	0	79347700	72176200
cwq_mix2-3_726.38640.38640.5.0.dta	cwq_mix2-3_726.38640.38640.5	cwq_mix2-3_726	38640	5	10568.9	ALGHFYGNVSVIHFDSHLDTWNPK		8	>sp|O42887|SPEB2_SCHPO Putative agmatinase 2 OS=Schizosaccharomyces pombe (strain 972 / ATCC 24843) OX=284812 GN=SPBC8E4.03 PE=3 SV=1	11 2 0 0 0	1		0	0	100	100	100	0	0	0	105730000	92047000
cwq_mix2-3_726.38642.38642.4.0.dta	cwq_mix2-3_726.38642.38642.4	cwq_mix2-3_726	38642	4	10569.5	GVAYQPAVDAEETSTIVDPLAEVNYKNCTEDAK	28,Carbamidomethyl[C];	27	>sp|Q9USU5|GAS2_SCHPO 1,3-beta-glucanosyltransferase gas2 OS=Schizosaccharomyces pombe (strain 972 / ATCC 24843) OX=284812 GN=gas2 PE=2 SV=1	11 2 0 0 0	1		0	0	100	100	100	0	0	0	17889800	9579370
cwq_mix2-3_726.38649.38649.4.0.dta	cwq_mix2-3_726.38649.38649.4	cwq_mix2-3_726	38649	4	10571.3	ALGHFYGNVSVIHFDSHLDTWNPK		8	>sp|O42887|SPEB2_SCHPO Putative agmatinase 2 OS=Schizosaccharomyces pombe (strain 972 / ATCC 24843) OX=284812 GN=SPBC8E4.03 PE=3 SV=1	11 2 0 0 0	1		0	0	100	100	100	0	0	0	60625200	32927000
cwq_mix2-3_726.38725.38725.4.0.dta	cwq_mix2-3_726.38725.38725.4	cwq_mix2-3_726	38725	4	10590.6	GVAYQPAVDAEETSTIVDPLAEVNYKNCTEDAK	28,Carbamidomethyl[C];	27	>sp|Q9USU5|GAS2_SCHPO 1,3-beta-glucanosyltransferase gas2 OS=Schizosaccharomyces pombe (strain 972 / ATCC 24843) OX=284812 GN=gas2 PE=2 SV=1	11 2 0 0 0	1		0	0	100	100	100	0	0	0	2164300	10155100
cwq_mix2-3_726.38834.38834.5.0.dta	cwq_mix2-3_726.38834.38834.5	cwq_mix2-3_726	38834	5	10619.1	ALGHFYGNVSVIHFDSHLDTWNPK		8	>sp|O42887|SPEB2_SCHPO Putative agmatinase 2 OS=Schizosaccharomyces pombe (strain 972 / ATCC 24843) OX=284812 GN=SPBC8E4.03 PE=3 SV=1	9 2 0 0 0	1		0	0	100	100	100	0	0	0	117979000	88994400
cwq_mix2-3_726.38845.38845.4.0.dta	cwq_mix2-3_726.38845.38845.4	cwq_mix2-3_726	38845	4	10622	ALGHFYGNVSVIHFDSHLDTWNPK		8	>sp|O42887|SPEB2_SCHPO Putative agmatinase 2 OS=Schizosaccharomyces pombe (strain 972 / ATCC 24843) OX=284812 GN=SPBC8E4.03 PE=3 SV=1	9 2 0 0 0	1		0	0	100	100	100	0	0	0	72978500	49352600
cwq_mix2-3_726.38898.38898.5.0.dta	cwq_mix2-3_726.38898.38898.5	cwq_mix2-3_726	38898	5	10636.1	ALGHFYGNVSVIHFDSHLDTWNPK		8	>sp|O42887|SPEB2_SCHPO Putative agmatinase 2 OS=Schizosaccharomyces pombe (strain 972 / ATCC 24843) OX=284812 GN=SPBC8E4.03 PE=3 SV=1	8 2 0 0 0	1		0	0	100	100	100	0	0	0	61440700	47659200
cwq_mix2-3_726.38901.38901.5.0.dta	cwq_mix2-3_726.38901.38901.5	cwq_mix2-3_726	38901	5	10636.7	ALGHFYGNVSVIHFDSHLDTWNPK		8	>sp|O42887|SPEB2_SCHPO Putative agmatinase 2 OS=Schizosaccharomyces pombe (strain 972 / ATCC 24843) OX=284812 GN=SPBC8E4.03 PE=3 SV=1	9 2 0 0 0	1		0	0	100	100	100	0	0	0	117979000	88994400
cwq_mix2-3_726.39056.39056.4.0.dta	cwq_mix2-3_726.39056.39056.4	cwq_mix2-3_726	39056	4	10678	GFSASYTSIYIHDVNTTSLSCVSDK	21,Carbamidomethyl[C];	15	>sp|P70412|CUZD1_MOUSE CUB and zona pellucida-like domain-containing protein 1 OS=Mus musculus OX=10090 GN=Cuzd1 PE=1 SV=2	9 2 0 0 0	1		0	0	100	100	100	0	0	0	2169930	323757
cwq_mix2-3_726.39910.39910.3.0.dta	cwq_mix2-3_726.39910.39910.3	cwq_mix2-3_726	39910	3	10904.9	QYNENVTLYAPLEHINVAIR		5	>sp|Q9C0Y4|AGLU_SCHPO Alpha-glucosidase OS=Schizosaccharomyces pombe (strain 972 / ATCC 24843) OX=284812 GN=agl1 PE=1 SV=2	12 2 0 0 0	1		0	0	100	100	100	0	0	0	10665300	5389280
cwq_mix2-3_726.39918.39918.3.0.dta	cwq_mix2-3_726.39918.39918.3	cwq_mix2-3_726	39918	3	10907.1	QYNENVTLYAPLEHINVAIR		5	>sp|Q9C0Y4|AGLU_SCHPO Alpha-glucosidase OS=Schizosaccharomyces pombe (strain 972 / ATCC 24843) OX=284812 GN=agl1 PE=1 SV=2	11 2 0 0 0	1		0	0	100	100	100	0	0	0	54509100	42825900
cwq_mix2-3_726.39961.39961.3.0.dta	cwq_mix2-3_726.39961.39961.3	cwq_mix2-3_726	39961	3	10918.6	QYNENVTLYAPLEHINVAIR		5	>sp|Q9C0Y4|AGLU_SCHPO Alpha-glucosidase OS=Schizosaccharomyces pombe (strain 972 / ATCC 24843) OX=284812 GN=agl1 PE=1 SV=2	10 2 0 0 0	1		0	0	100	100	100	0	0	0	457994000	412380000
cwq_mix2-3_726.39963.39963.4.0.dta	cwq_mix2-3_726.39963.39963.4	cwq_mix2-3_726	39963	4	10919.1	QYNENVTLYAPLEHINVAIR		5	>sp|Q9C0Y4|AGLU_SCHPO Alpha-glucosidase OS=Schizosaccharomyces pombe (strain 972 / ATCC 24843) OX=284812 GN=agl1 PE=1 SV=2	11 2 0 0 0	1		0	0	100	100	100	0	0	0	22670600	18045500
cwq_mix2-3_726.39994.39994.3.0.dta	cwq_mix2-3_726.39994.39994.3	cwq_mix2-3_726	39994	3	10926.9	QYNENVTLYAPLEHINVAIR		5	>sp|Q9C0Y4|AGLU_SCHPO Alpha-glucosidase OS=Schizosaccharomyces pombe (strain 972 / ATCC 24843) OX=284812 GN=agl1 PE=1 SV=2	11 2 0 0 0	1		0	0	100	100	100	0	0	0	54509100	42825900
cwq_mix2-3_726.40030.40030.4.0.dta	cwq_mix2-3_726.40030.40030.4	cwq_mix2-3_726	40030	4	10936.2	QYNENVTLYAPLEHINVAIR		5	>sp|Q9C0Y4|AGLU_SCHPO Alpha-glucosidase OS=Schizosaccharomyces pombe (strain 972 / ATCC 24843) OX=284812 GN=agl1 PE=1 SV=2	10 2 0 0 0	1		0	0	100	100	100	0	0	0	93033000	98959400
cwq_mix2-3_726.40071.40071.3.0.dta	cwq_mix2-3_726.40071.40071.3	cwq_mix2-3_726	40071	3	10946.8	QYNENVTLYAPLEHINVAIR		5	>sp|Q9C0Y4|AGLU_SCHPO Alpha-glucosidase OS=Schizosaccharomyces pombe (strain 972 / ATCC 24843) OX=284812 GN=agl1 PE=1 SV=2	10 2 0 0 0	1		0	0	100	100	100	0	0	0	457994000	412380000
cwq_mix2-3_726.40077.40077.4.0.dta	cwq_mix2-3_726.40077.40077.4	cwq_mix2-3_726	40077	4	10947.9	AANDSFLWGPYRPNLYVGIRPK		3	>sp|O14255|GCS1_SCHPO Probable mannosyl-oligosaccharide glucosidase OS=Schizosaccharomyces pombe (strain 972 / ATCC 24843) OX=284812 GN=SPAC6G10.09 PE=3 SV=1	8 2 0 0 0	1		0	0	100	100	100	0	0	0	2300440000	2056220000
cwq_mix2-3_726.40099.40099.3.0.dta	cwq_mix2-3_726.40099.40099.3	cwq_mix2-3_726	40099	3	10953.5	QYNENVTLYAPLEHINVAIR		5	>sp|Q9C0Y4|AGLU_SCHPO Alpha-glucosidase OS=Schizosaccharomyces pombe (strain 972 / ATCC 24843) OX=284812 GN=agl1 PE=1 SV=2	9 2 0 0 0	1		0	0	100	100	100	0	0	0	2895930000	2263640000
cwq_mix2-3_726.40112.40112.4.0.dta	cwq_mix2-3_726.40112.40112.4	cwq_mix2-3_726	40112	4	10956.6	QYNENVTLYAPLEHINVAIR		5	>sp|Q9C0Y4|AGLU_SCHPO Alpha-glucosidase OS=Schizosaccharomyces pombe (strain 972 / ATCC 24843) OX=284812 GN=agl1 PE=1 SV=2	9 2 0 0 0	1		0	0	100	100	100	0	0	0	434554000	441294000
cwq_mix2-3_726.40169.40169.3.0.dta	cwq_mix2-3_726.40169.40169.3	cwq_mix2-3_726	40169	3	10970.7	QYNENVTLYAPLEHINVAIR		5	>sp|Q9C0Y4|AGLU_SCHPO Alpha-glucosidase OS=Schizosaccharomyces pombe (strain 972 / ATCC 24843) OX=284812 GN=agl1 PE=1 SV=2	8 2 0 0 0	1		0	0	100	100	100	0	0	0	95075400	8768550
cwq_mix2-3_726.40182.40182.3.0.dta	cwq_mix2-3_726.40182.40182.3	cwq_mix2-3_726	40182	3	10974	QYNENVTLYAPLEHINVAIR		5	>sp|Q9C0Y4|AGLU_SCHPO Alpha-glucosidase OS=Schizosaccharomyces pombe (strain 972 / ATCC 24843) OX=284812 GN=agl1 PE=1 SV=2	9 2 0 0 0	1		0	0	100	100	100	0	0	0	2895930000	2263640000
cwq_mix2-3_726.40184.40184.4.0.dta	cwq_mix2-3_726.40184.40184.4	cwq_mix2-3_726	40184	4	10974.4	QYNENVTLYAPLEHINVAIR		5	>sp|Q9C0Y4|AGLU_SCHPO Alpha-glucosidase OS=Schizosaccharomyces pombe (strain 972 / ATCC 24843) OX=284812 GN=agl1 PE=1 SV=2	9 2 0 0 0	1		0	0	100	100	100	0	0	0	434554000	441294000
cwq_mix2-3_726.40232.40232.4.0.dta	cwq_mix2-3_726.40232.40232.4	cwq_mix2-3_726	40232	4	10986.2	AANDSFLWGPYRPNLYVGIRPK		3	>sp|O14255|GCS1_SCHPO Probable mannosyl-oligosaccharide glucosidase OS=Schizosaccharomyces pombe (strain 972 / ATCC 24843) OX=284812 GN=SPAC6G10.09 PE=3 SV=1	8 2 0 0 0	1		0	0	100	100	100	0	0	0	2300440000	2056220000
cwq_mix2-3_726.40268.40268.3.0.dta	cwq_mix2-3_726.40268.40268.3	cwq_mix2-3_726	40268	3	10994.6	QYNENVTLYAPLEHINVAIR		5	>sp|Q9C0Y4|AGLU_SCHPO Alpha-glucosidase OS=Schizosaccharomyces pombe (strain 972 / ATCC 24843) OX=284812 GN=agl1 PE=1 SV=2	9 2 0 0 0	1		0	0	100	100	100	0	0	0	2895930000	2263640000
cwq_mix2-3_726.40278.40278.4.0.dta	cwq_mix2-3_726.40278.40278.4	cwq_mix2-3_726	40278	4	10996.6	QYNENVTLYAPLEHINVAIR		5	>sp|Q9C0Y4|AGLU_SCHPO Alpha-glucosidase OS=Schizosaccharomyces pombe (strain 972 / ATCC 24843) OX=284812 GN=agl1 PE=1 SV=2	9 2 0 0 0	1		0	0	100	100	100	0	0	0	434554000	441294000
cwq_mix2-3_726.40308.40308.4.0.dta	cwq_mix2-3_726.40308.40308.4	cwq_mix2-3_726	40308	4	11003.9	AANDSFLWGPYRPNLYVGIRPK		3	>sp|O14255|GCS1_SCHPO Probable mannosyl-oligosaccharide glucosidase OS=Schizosaccharomyces pombe (strain 972 / ATCC 24843) OX=284812 GN=SPAC6G10.09 PE=3 SV=1	8 2 0 0 0	1		0	0	100	100	100	0	0	0	2300440000	2056220000
cwq_mix2-3_726.40309.40309.3.0.dta	cwq_mix2-3_726.40309.40309.3	cwq_mix2-3_726	40309	3	11004.2	QYNENVTLYAPLEHINVAIR		5	>sp|Q9C0Y4|AGLU_SCHPO Alpha-glucosidase OS=Schizosaccharomyces pombe (strain 972 / ATCC 24843) OX=284812 GN=agl1 PE=1 SV=2	8 2 0 0 0	1		0	0	100	100	100	0	0	0	95075400	46745100
cwq_mix2-3_726.40320.40320.3.0.dta	cwq_mix2-3_726.40320.40320.3	cwq_mix2-3_726	40320	3	11006.9	NYGHDEYSLPWNLTEIK		12	>sp|Q8WZK2|MCD4_SCHPO GPI ethanolamine phosphate transferase 1 OS=Schizosaccharomyces pombe (strain 972 / ATCC 24843) OX=284812 GN=its8 PE=1 SV=1	9 2 0 0 0	1		0	0	100	100	100	0	0	0	67549500	74633000
cwq_mix2-3_726.40353.40353.3.0.dta	cwq_mix2-3_726.40353.40353.3	cwq_mix2-3_726	40353	3	11015.4	QYNENVTLYAPLEHINVAIR		5	>sp|Q9C0Y4|AGLU_SCHPO Alpha-glucosidase OS=Schizosaccharomyces pombe (strain 972 / ATCC 24843) OX=284812 GN=agl1 PE=1 SV=2	9 2 0 0 0	1		0	0	100	100	100	0	0	0	2895930000	2263640000
cwq_mix2-3_726.40369.40369.4.0.dta	cwq_mix2-3_726.40369.40369.4	cwq_mix2-3_726	40369	4	11018.8	QYNENVTLYAPLEHINVAIR		5	>sp|Q9C0Y4|AGLU_SCHPO Alpha-glucosidase OS=Schizosaccharomyces pombe (strain 972 / ATCC 24843) OX=284812 GN=agl1 PE=1 SV=2	9 2 0 0 0	1		0	0	100	100	100	0	0	0	434554000	441294000
cwq_mix2-3_726.40391.40391.4.0.dta	cwq_mix2-3_726.40391.40391.4	cwq_mix2-3_726	40391	4	11024.7	AANDSFLWGPYRPNLYVGIRPK		3	>sp|O14255|GCS1_SCHPO Probable mannosyl-oligosaccharide glucosidase OS=Schizosaccharomyces pombe (strain 972 / ATCC 24843) OX=284812 GN=SPAC6G10.09 PE=3 SV=1	8 2 0 0 0	1		0	0	100	100	100	0	0	0	2313500000	11176400
cwq_mix2-3_726.40403.40403.3.0.dta	cwq_mix2-3_726.40403.40403.3	cwq_mix2-3_726	40403	3	11027.7	QFVQYGNLTGLDMAVVK		7	>sp|O94702|ERMP1_SCHPO Putative endoplasmic reticulum metallopeptidase 1 OS=Schizosaccharomyces pombe (strain 972 / ATCC 24843) OX=284812 GN=erm1 PE=3 SV=1	9 2 0 0 0	1		0	0	100	100	100	0	0	0	44737800	48055900
cwq_mix2-3_726.40405.40405.3.0.dta	cwq_mix2-3_726.40405.40405.3	cwq_mix2-3_726	40405	3	11028.3	QYNENVTLYAPLEHINVAIR		5	>sp|Q9C0Y4|AGLU_SCHPO Alpha-glucosidase OS=Schizosaccharomyces pombe (strain 972 / ATCC 24843) OX=284812 GN=agl1 PE=1 SV=2	8 2 0 0 0	1		0	0	100	100	100	0	0	0	95075400	46745100
cwq_mix2-3_726.40439.40439.3.0.dta	cwq_mix2-3_726.40439.40439.3	cwq_mix2-3_726	40439	3	11037.4	GLAQLSEEEACEVALNVTK	11,Carbamidomethyl[C];	16	>sp|O74480|YQJ7_SCHPO Uncharacterized protein C1840.07c OS=Schizosaccharomyces pombe (strain 972 / ATCC 24843) OX=284812 GN=SPCC1840.07c PE=3 SV=1	9 2 0 0 0	1		0	0	100	100	100	0	0	0	88557700	78966600
cwq_mix2-3_726.40447.40447.4.0.dta	cwq_mix2-3_726.40447.40447.4	cwq_mix2-3_726	40447	4	11039.5	QYNENVTLYAPLEHINVAIR		5	>sp|Q9C0Y4|AGLU_SCHPO Alpha-glucosidase OS=Schizosaccharomyces pombe (strain 972 / ATCC 24843) OX=284812 GN=agl1 PE=1 SV=2	9 2 0 0 0	1		0	0	100	100	100	0	0	0	8921430	448696000
cwq_mix2-3_726.40459.40459.3.0.dta	cwq_mix2-3_726.40459.40459.3	cwq_mix2-3_726	40459	3	11042.7	NYGHDEYSLPWNLTEIK		12	>sp|Q8WZK2|MCD4_SCHPO GPI ethanolamine phosphate transferase 1 OS=Schizosaccharomyces pombe (strain 972 / ATCC 24843) OX=284812 GN=its8 PE=1 SV=1	8 2 0 0 0	1		0	0	100	100	100	0	0	0	78479700	68234600
cwq_mix2-3_726.40465.40465.3.0.dta	cwq_mix2-3_726.40465.40465.3	cwq_mix2-3_726	40465	3	11044.4	NYGHDEYSLPWNLTEIK		12	>sp|Q8WZK2|MCD4_SCHPO GPI ethanolamine phosphate transferase 1 OS=Schizosaccharomyces pombe (strain 972 / ATCC 24843) OX=284812 GN=its8 PE=1 SV=1	8 2 0 0 0	1		0	0	100	100	100	0	0	0	78479700	68234600
cwq_mix2-3_726.40492.40492.3.0.dta	cwq_mix2-3_726.40492.40492.3	cwq_mix2-3_726	40492	3	11051.6	QYNENVTLYAPLEHINVAIR		5	>sp|Q9C0Y4|AGLU_SCHPO Alpha-glucosidase OS=Schizosaccharomyces pombe (strain 972 / ATCC 24843) OX=284812 GN=agl1 PE=1 SV=2	8 2 0 0 0	1		0	0	100	100	100	0	0	0	95075400	52505300
cwq_mix2-3_726.40505.40505.3.0.dta	cwq_mix2-3_726.40505.40505.3	cwq_mix2-3_726	40505	3	11054.9	QFVQYGNLTGLDMAVVK		7	>sp|O94702|ERMP1_SCHPO Putative endoplasmic reticulum metallopeptidase 1 OS=Schizosaccharomyces pombe (strain 972 / ATCC 24843) OX=284812 GN=erm1 PE=3 SV=1	8 2 0 0 0	1		0	0	100	100	100	0	0	0	15064600	14356100
cwq_mix2-3_726.40513.40513.3.0.dta	cwq_mix2-3_726.40513.40513.3	cwq_mix2-3_726	40513	3	11057.1	QYNENVTLYAPLEHINVAIR		5	>sp|Q9C0Y4|AGLU_SCHPO Alpha-glucosidase OS=Schizosaccharomyces pombe (strain 972 / ATCC 24843) OX=284812 GN=agl1 PE=1 SV=2	9 2 0 0 0	1		0	0	100	100	100	0	0	0	20759700	15013700
cwq_mix2-3_726.40525.40525.3.0.dta	cwq_mix2-3_726.40525.40525.3	cwq_mix2-3_726	40525	3	11060.2	NYGHDEYSLPWNLTEIK		12	>sp|Q8WZK2|MCD4_SCHPO GPI ethanolamine phosphate transferase 1 OS=Schizosaccharomyces pombe (strain 972 / ATCC 24843) OX=284812 GN=its8 PE=1 SV=1	8 2 0 0 0	1		0	0	100	100	100	0	0	0	78479700	68234600
cwq_mix2-3_726.40589.40589.3.0.dta	cwq_mix2-3_726.40589.40589.3	cwq_mix2-3_726	40589	3	11077.7	GLAQLSEEEACEVALNVTK	11,Carbamidomethyl[C];	16	>sp|O74480|YQJ7_SCHPO Uncharacterized protein C1840.07c OS=Schizosaccharomyces pombe (strain 972 / ATCC 24843) OX=284812 GN=SPCC1840.07c PE=3 SV=1	9 2 0 0 0	1		0	0	100	100	100	0	0	0	88557700	78966600
cwq_mix2-3_726.40651.40651.3.0.dta	cwq_mix2-3_726.40651.40651.3	cwq_mix2-3_726	40651	3	11094.7	QYNENVTLYAPLEHINVAIR		5	>sp|Q9C0Y4|AGLU_SCHPO Alpha-glucosidase OS=Schizosaccharomyces pombe (strain 972 / ATCC 24843) OX=284812 GN=agl1 PE=1 SV=2	7 2 0 0 0	1		0	0	100	100	100	0	0	0	75515300	1429830
cwq_mix2-3_726.40652.40652.3.0.dta	cwq_mix2-3_726.40652.40652.3	cwq_mix2-3_726	40652	3	11094.9	FAYIGDNMDLAFTNHTDWK		14	>sp|P87167|BUT2_SCHPO Uba3-binding protein but2 OS=Schizosaccharomyces pombe (strain 972 / ATCC 24843) OX=284812 GN=but2 PE=1 SV=1	12 2 0 0 0	1		0	0	100	100	100	0	0	0	2213080	1005460
cwq_mix2-3_726.40654.40654.3.0.dta	cwq_mix2-3_726.40654.40654.3	cwq_mix2-3_726	40654	3	11095.4	GLAQLSEEEACEVALNVTK	11,Carbamidomethyl[C];	16	>sp|O74480|YQJ7_SCHPO Uncharacterized protein C1840.07c OS=Schizosaccharomyces pombe (strain 972 / ATCC 24843) OX=284812 GN=SPCC1840.07c PE=3 SV=1	9 2 0 0 0	1		0	0	100	100	100	0	0	0	88557700	78966600
cwq_mix2-3_726.40669.40669.3.0.dta	cwq_mix2-3_726.40669.40669.3	cwq_mix2-3_726	40669	3	11099.4	NYGHDEYSLPWNLTEIK		12	>sp|Q8WZK2|MCD4_SCHPO GPI ethanolamine phosphate transferase 1 OS=Schizosaccharomyces pombe (strain 972 / ATCC 24843) OX=284812 GN=its8 PE=1 SV=1	7 2 0 0 0	1		0	0	100	100	100	0	0	0	3095880	4125080
cwq_mix2-3_726.40701.40701.5.0.dta	cwq_mix2-3_726.40701.40701.5	cwq_mix2-3_726	40701	5	11107.9	DSVGSYAPYNVTCPSDYMLRPASDGISSGEQSFIDKR	13,Carbamidomethyl[C];	10	>sp|O13857|PLB2_SCHPO Putative lysophospholipase SPAC1A6.03c OS=Schizosaccharomyces pombe (strain 972 / ATCC 24843) OX=284812 GN=SPAC1A6.03c PE=3 SV=4	9 6 0 0 0	1		0	0	100	100	100	0	0	0	873454	311540
cwq_mix2-3_726.40703.40703.3.0.dta	cwq_mix2-3_726.40703.40703.3	cwq_mix2-3_726	40703	3	11108.4	QYNENVTLYAPLEHINVAIR		5	>sp|Q9C0Y4|AGLU_SCHPO Alpha-glucosidase OS=Schizosaccharomyces pombe (strain 972 / ATCC 24843) OX=284812 GN=agl1 PE=1 SV=2	9 2 0 0 0	1		0	0	100	100	100	0	0	0	74679800	1423770
cwq_mix2-3_726.40736.40736.3.0.dta	cwq_mix2-3_726.40736.40736.3	cwq_mix2-3_726	40736	3	11117.5	FAYIGDNMDLAFTNHTDWK		14	>sp|P87167|BUT2_SCHPO Uba3-binding protein but2 OS=Schizosaccharomyces pombe (strain 972 / ATCC 24843) OX=284812 GN=but2 PE=1 SV=1	12 2 0 0 0	1		0	0	100	100	100	0	0	0	2327090	397892
cwq_mix2-3_726.40834.40834.2.0.dta	cwq_mix2-3_726.40834.40834.2	cwq_mix2-3_726	40834	2	11143	LTLERANSTIVDAVNITTAYASSK		7	>sp|O59810|VGL1_SCHPO Vigilin 1 OS=Schizosaccharomyces pombe (strain 972 / ATCC 24843) OX=284812 GN=vgl1 PE=1 SV=2	0 1 0 0 1	1		0	0	100	100	100	0	0	0	0	0
cwq_mix2-3_726.40881.40881.3.0.dta	cwq_mix2-3_726.40881.40881.3	cwq_mix2-3_726	40881	3	11155.3	QYNENVTLYAPLEHINVAIR		5	>sp|Q9C0Y4|AGLU_SCHPO Alpha-glucosidase OS=Schizosaccharomyces pombe (strain 972 / ATCC 24843) OX=284812 GN=agl1 PE=1 SV=2	9 2 0 0 0	1		0	0	100	100	100	0	0	0	117834000	86544800
cwq_mix2-3_726.40957.40957.4.0.dta	cwq_mix2-3_726.40957.40957.4	cwq_mix2-3_726	40957	4	11174.7	FTNEFFPMDVTPNDGSAQFVVYNMSGNPK		23	>sp|P87167|BUT2_SCHPO Uba3-binding protein but2 OS=Schizosaccharomyces pombe (strain 972 / ATCC 24843) OX=284812 GN=but2 PE=1 SV=1	5 5 1 0 1	1		0	0	100	100	100	0	0	0	60178700	1292290
cwq_mix2-3_726.40969.40969.4.0.dta	cwq_mix2-3_726.40969.40969.4	cwq_mix2-3_726	40969	4	11177.6	FTNEFFPMDVTPNDGSAQFVVYNMSGNPK		23	>sp|P87167|BUT2_SCHPO Uba3-binding protein but2 OS=Schizosaccharomyces pombe (strain 972 / ATCC 24843) OX=284812 GN=but2 PE=1 SV=1	4 5 2 0 0	1		0	0	100	100	100	0	0	0	30327700	16617900
cwq_mix2-3_726.40974.40974.3.0.dta	cwq_mix2-3_726.40974.40974.3	cwq_mix2-3_726	40974	3	11179	QYNENVTLYAPLEHINVAIR		5	>sp|Q9C0Y4|AGLU_SCHPO Alpha-glucosidase OS=Schizosaccharomyces pombe (strain 972 / ATCC 24843) OX=284812 GN=agl1 PE=1 SV=2	9 2 0 0 0	1		0	0	100	100	100	0	0	0	117834000	86544800
cwq_mix2-3_726.41021.41021.3.0.dta	cwq_mix2-3_726.41021.41021.3	cwq_mix2-3_726	41021	3	11190.3	QYNENVTLYAPLEHINVAIR		5	>sp|Q9C0Y4|AGLU_SCHPO Alpha-glucosidase OS=Schizosaccharomyces pombe (strain 972 / ATCC 24843) OX=284812 GN=agl1 PE=1 SV=2	5 2 0 0 0	1		0	0	100	100	100	0	0	0	48019900	3082030
cwq_mix2-3_726.41044.41044.4.0.dta	cwq_mix2-3_726.41044.41044.4	cwq_mix2-3_726	41044	4	11195.6	FTNEFFPMDVTPNDGSAQFVVYNMSGNPK		23	>sp|P87167|BUT2_SCHPO Uba3-binding protein but2 OS=Schizosaccharomyces pombe (strain 972 / ATCC 24843) OX=284812 GN=but2 PE=1 SV=1	5 5 1 0 1	1		0	0	100	100	100	0	0	0	60178700	354952
cwq_mix2-3_726.41092.41092.3.0.dta	cwq_mix2-3_726.41092.41092.3	cwq_mix2-3_726	41092	3	11208.2	QYNENVTLYAPLEHINVAIR		5	>sp|Q9C0Y4|AGLU_SCHPO Alpha-glucosidase OS=Schizosaccharomyces pombe (strain 972 / ATCC 24843) OX=284812 GN=agl1 PE=1 SV=2	9 2 0 0 0	1		0	0	100	100	100	0	0	0	117834000	86544800
cwq_mix2-3_726.41221.41221.3.0.dta	cwq_mix2-3_726.41221.41221.3	cwq_mix2-3_726	41221	3	11240.3	QYNENVTLYAPLEHINVAIR		5	>sp|Q9C0Y4|AGLU_SCHPO Alpha-glucosidase OS=Schizosaccharomyces pombe (strain 972 / ATCC 24843) OX=284812 GN=agl1 PE=1 SV=2	9 2 0 0 0	1		0	0	100	100	100	0	0	0	46804300	33286300
cwq_mix2-3_726.41246.41246.2.0.dta	cwq_mix2-3_726.41246.41246.2	cwq_mix2-3_726	41246	2	11246.5	QYNENVTLYAPLEHINVAIR		5	>sp|Q9C0Y4|AGLU_SCHPO Alpha-glucosidase OS=Schizosaccharomyces pombe (strain 972 / ATCC 24843) OX=284812 GN=agl1 PE=1 SV=2	9 2 0 0 0	1		0	0	100	100	100	0	0	0	0	0
cwq_mix2-3_726.41289.41289.4.0.dta	cwq_mix2-3_726.41289.41289.4	cwq_mix2-3_726	41289	4	11257	GDSHLNHTSVMTGNWNILPYPSFGK		6	>sp|O43085|DSC1_SCHPO DSC E3 ubiquitin ligase complex subunit 1 OS=Schizosaccharomyces pombe (strain 972 / ATCC 24843) OX=284812 GN=dsc1 PE=1 SV=2	9 2 0 0 0	1		0	0	100	100	100	0	0	0	73482200	59770600
cwq_mix2-3_726.41295.41295.4.0.dta	cwq_mix2-3_726.41295.41295.4	cwq_mix2-3_726	41295	4	11258.5	FTNEFFPMDVTPNDGSAQFVVYNMSGNPK		23	>sp|P87167|BUT2_SCHPO Uba3-binding protein but2 OS=Schizosaccharomyces pombe (strain 972 / ATCC 24843) OX=284812 GN=but2 PE=1 SV=1	5 5 1 0 1	1		0	0	100	100	100	0	0	0	4571160	101398
cwq_mix2-3_726.41342.41342.3.0.dta	cwq_mix2-3_726.41342.41342.3	cwq_mix2-3_726	41342	3	11270.7	QYNENVTLYAPLEHINVAIR		5	>sp|Q9C0Y4|AGLU_SCHPO Alpha-glucosidase OS=Schizosaccharomyces pombe (strain 972 / ATCC 24843) OX=284812 GN=agl1 PE=1 SV=2	9 2 0 0 0	1		0	0	100	100	100	0	0	0	111687000	0
cwq_mix2-3_726.41362.41362.4.0.dta	cwq_mix2-3_726.41362.41362.4	cwq_mix2-3_726	41362	4	11275.9	GDSHLNHTSVMTGNWNILPYPSFGK		6	>sp|O43085|DSC1_SCHPO DSC E3 ubiquitin ligase complex subunit 1 OS=Schizosaccharomyces pombe (strain 972 / ATCC 24843) OX=284812 GN=dsc1 PE=1 SV=2	9 2 0 0 0	1		0	0	100	100	100	0	0	0	73482200	60113000
cwq_mix2-3_726.41657.41657.3.0.dta	cwq_mix2-3_726.41657.41657.3	cwq_mix2-3_726	41657	3	11353	QYNENVTLYAPLEHINVAIR		5	>sp|Q9C0Y4|AGLU_SCHPO Alpha-glucosidase OS=Schizosaccharomyces pombe (strain 972 / ATCC 24843) OX=284812 GN=agl1 PE=1 SV=2	9 2 0 0 0	1		0	0	100	100	100	0	0	0	11853200	1570640
cwq_mix2-3_726.41888.41888.3.0.dta	cwq_mix2-3_726.41888.41888.3	cwq_mix2-3_726	41888	3	11414.3	LLNISLEHLPGQTDIFR		3	>sp|O14124|DPEH1_SCHPO Uncharacterized dipeptidase C3A11.10c OS=Schizosaccharomyces pombe (strain 972 / ATCC 24843) OX=284812 GN=SPAC3A11.10c PE=1 SV=1	12 2 0 0 0	1		0	0	100	100	100	0	0	0	22358300	26636200
cwq_mix2-3_726.41955.41955.4.0.dta	cwq_mix2-3_726.41955.41955.4	cwq_mix2-3_726	41955	4	11431.8	ILKNDSVESYDWLIEYGSQSPTSEVTDR		4	>sp|Q10061|LHS1_SCHPO Heat shock protein 70 homolog lhs1 OS=Schizosaccharomyces pombe (strain 972 / ATCC 24843) OX=284812 GN=SPAC1F5.06 PE=3 SV=1	9 2 0 0 0	1		0	0	100	100	100	0	0	0	4264260	23063600
cwq_mix2-3_726.41980.41980.3.0.dta	cwq_mix2-3_726.41980.41980.3	cwq_mix2-3_726	41980	3	11438.5	LLNISLEHLPGQTDIFR		3	>sp|O14124|DPEH1_SCHPO Uncharacterized dipeptidase C3A11.10c OS=Schizosaccharomyces pombe (strain 972 / ATCC 24843) OX=284812 GN=SPAC3A11.10c PE=1 SV=1	12 2 0 0 0	1		0	0	100	100	100	0	0	0	26470000	1589770
cwq_mix2-3_726.42023.42023.4.0.dta	cwq_mix2-3_726.42023.42023.4	cwq_mix2-3_726	42023	4	11449.2	ILKNDSVESYDWLIEYGSQSPTSEVTDR		4	>sp|Q10061|LHS1_SCHPO Heat shock protein 70 homolog lhs1 OS=Schizosaccharomyces pombe (strain 972 / ATCC 24843) OX=284812 GN=SPAC1F5.06 PE=3 SV=1	8 2 0 0 0	1		0	0	100	100	100	0	0	0	70037500	48820700
cwq_mix2-3_726.42047.42047.3.0.dta	cwq_mix2-3_726.42047.42047.3	cwq_mix2-3_726	42047	3	11455.1	ANAGFNISLSDYWGR		6	>sp|P78854|PLB1_SCHPO Lysophospholipase 1 OS=Schizosaccharomyces pombe (strain 972 / ATCC 24843) OX=284812 GN=plb1 PE=2 SV=2	12 2 0 0 0	1		0	0	100	100	100	0	0	0	142014000	180589000
cwq_mix2-3_726.42062.42062.3.0.dta	cwq_mix2-3_726.42062.42062.3	cwq_mix2-3_726	42062	3	11459.3	ILKNDSVESYDWLIEYGSQSPTSEVTDR		4	>sp|Q10061|LHS1_SCHPO Heat shock protein 70 homolog lhs1 OS=Schizosaccharomyces pombe (strain 972 / ATCC 24843) OX=284812 GN=SPAC1F5.06 PE=3 SV=1	8 2 0 0 0	1		0	0	100	100	100	0	0	0	8219840	925079
cwq_mix2-3_726.42127.42127.3.0.dta	cwq_mix2-3_726.42127.42127.3	cwq_mix2-3_726	42127	3	11476.2	ANAGFNISLSDYWGR		6	>sp|P78854|PLB1_SCHPO Lysophospholipase 1 OS=Schizosaccharomyces pombe (strain 972 / ATCC 24843) OX=284812 GN=plb1 PE=2 SV=2	11 2 0 0 0	1		0	0	100	100	100	0	0	0	78308900	184418000
cwq_mix2-3_726.42136.42136.4.0.dta	cwq_mix2-3_726.42136.42136.4	cwq_mix2-3_726	42136	4	11478.9	ILKNDSVESYDWLIEYGSQSPTSEVTDR		4	>sp|Q10061|LHS1_SCHPO Heat shock protein 70 homolog lhs1 OS=Schizosaccharomyces pombe (strain 972 / ATCC 24843) OX=284812 GN=SPAC1F5.06 PE=3 SV=1	8 2 0 0 0	1		0	0	100	100	100	0	0	0	70037500	48949100
cwq_mix2-3_726.42167.42167.3.0.dta	cwq_mix2-3_726.42167.42167.3	cwq_mix2-3_726	42167	3	11487.1	ANAGFNISLSDYWGR		6	>sp|P78854|PLB1_SCHPO Lysophospholipase 1 OS=Schizosaccharomyces pombe (strain 972 / ATCC 24843) OX=284812 GN=plb1 PE=2 SV=2	12 2 0 0 0	1		0	0	100	100	100	0	0	0	142014000	180589000
cwq_mix2-3_726.42235.42235.3.0.dta	cwq_mix2-3_726.42235.42235.3	cwq_mix2-3_726	42235	3	11504.9	ANAGFNISLSDYWGR		6	>sp|P78854|PLB1_SCHPO Lysophospholipase 1 OS=Schizosaccharomyces pombe (strain 972 / ATCC 24843) OX=284812 GN=plb1 PE=2 SV=2	12 2 0 0 0	1		0	0	100	100	100	0	0	0	289479000	180589000
cwq_mix2-3_726.42246.42246.3.0.dta	cwq_mix2-3_726.42246.42246.3	cwq_mix2-3_726	42246	3	11507.8	ANAGFNISLSDYWGR		6	>sp|P78854|PLB1_SCHPO Lysophospholipase 1 OS=Schizosaccharomyces pombe (strain 972 / ATCC 24843) OX=284812 GN=plb1 PE=2 SV=2	11 2 0 0 0	1		0	0	100	100	100	0	0	0	191246000	184418000
cwq_mix2-3_726.42251.42251.3.0.dta	cwq_mix2-3_726.42251.42251.3	cwq_mix2-3_726	42251	3	11509.3	LLNISLEHLPGQTDIFR		3	>sp|O14124|DPEH1_SCHPO Uncharacterized dipeptidase C3A11.10c OS=Schizosaccharomyces pombe (strain 972 / ATCC 24843) OX=284812 GN=SPAC3A11.10c PE=1 SV=1	9 2 0 0 0	1		0	0	100	100	100	0	0	0	6946840	6630390
cwq_mix2-3_726.42313.42313.3.0.dta	cwq_mix2-3_726.42313.42313.3	cwq_mix2-3_726	42313	3	11525.8	ANAGFNISLSDYWGR		6	>sp|P78854|PLB1_SCHPO Lysophospholipase 1 OS=Schizosaccharomyces pombe (strain 972 / ATCC 24843) OX=284812 GN=plb1 PE=2 SV=2	11 2 0 0 0	1		0	0	100	100	100	0	0	0	322099000	184418000
cwq_mix2-3_726.42366.42366.4.0.dta	cwq_mix2-3_726.42366.42366.4	cwq_mix2-3_726	42366	4	11539.5	ANAGFNISLSDYWGR		6	>sp|P78854|PLB1_SCHPO Lysophospholipase 1 OS=Schizosaccharomyces pombe (strain 972 / ATCC 24843) OX=284812 GN=plb1 PE=2 SV=2	8 8 0 0 1	1		0	0	100	100	100	0	0	0	14460000	518599
cwq_mix2-3_726.42403.42403.3.0.dta	cwq_mix2-3_726.42403.42403.3	cwq_mix2-3_726	42403	3	11549	ANAGFNISLSDYWGR		6	>sp|P78854|PLB1_SCHPO Lysophospholipase 1 OS=Schizosaccharomyces pombe (strain 972 / ATCC 24843) OX=284812 GN=plb1 PE=2 SV=2	11 2 0 0 0	1		0	0	100	100	100	0	0	0	322099000	184418000
cwq_mix2-3_726.42449.42449.3.0.dta	cwq_mix2-3_726.42449.42449.3	cwq_mix2-3_726	42449	3	11561.1	ANAGFNISLSDYWGR		6	>sp|P78854|PLB1_SCHPO Lysophospholipase 1 OS=Schizosaccharomyces pombe (strain 972 / ATCC 24843) OX=284812 GN=plb1 PE=2 SV=2	12 2 0 0 0	1		0	0	100	100	100	0	0	0	140320000	113964000
cwq_mix2-3_726.42514.42514.3.0.dta	cwq_mix2-3_726.42514.42514.3	cwq_mix2-3_726	42514	3	11578.4	ANAGFNISLSDYWGR		6	>sp|P78854|PLB1_SCHPO Lysophospholipase 1 OS=Schizosaccharomyces pombe (strain 972 / ATCC 24843) OX=284812 GN=plb1 PE=2 SV=2	11 2 0 0 0	1		0	0	100	100	100	0	0	0	245042000	88686000
cwq_mix2-3_726.42555.42555.3.0.dta	cwq_mix2-3_726.42555.42555.3	cwq_mix2-3_726	42555	3	11589.4	ANAGFNISLSDYWGR		6	>sp|P78854|PLB1_SCHPO Lysophospholipase 1 OS=Schizosaccharomyces pombe (strain 972 / ATCC 24843) OX=284812 GN=plb1 PE=2 SV=2	9 2 0 0 0	1		0	0	100	100	100	0	0	0	9178340	18411600
cwq_mix2-3_726.42613.42613.3.0.dta	cwq_mix2-3_726.42613.42613.3	cwq_mix2-3_726	42613	3	11604.7	ANAGFNISLSDYWGR		6	>sp|P78854|PLB1_SCHPO Lysophospholipase 1 OS=Schizosaccharomyces pombe (strain 972 / ATCC 24843) OX=284812 GN=plb1 PE=2 SV=2	11 2 0 0 0	1		0	0	100	100	100	0	0	0	320353000	195763000
cwq_mix2-3_726.42615.42615.3.0.dta	cwq_mix2-3_726.42615.42615.3	cwq_mix2-3_726	42615	3	11605.3	ANAGFNISLSDYWGR		6	>sp|P78854|PLB1_SCHPO Lysophospholipase 1 OS=Schizosaccharomyces pombe (strain 972 / ATCC 24843) OX=284812 GN=plb1 PE=2 SV=2	12 2 0 0 0	1		0	0	100	100	100	0	0	0	63431100	153929000
cwq_mix2-3_726.42642.42642.3.0.dta	cwq_mix2-3_726.42642.42642.3	cwq_mix2-3_726	42642	3	11612.6	ANAGFNISLSDYWGR		6	>sp|P78854|PLB1_SCHPO Lysophospholipase 1 OS=Schizosaccharomyces pombe (strain 972 / ATCC 24843) OX=284812 GN=plb1 PE=2 SV=2	9 2 0 0 0	1		0	0	100	100	100	0	0	0	2976670	18411600
cwq_mix2-3_726.42703.42703.3.0.dta	cwq_mix2-3_726.42703.42703.3	cwq_mix2-3_726	42703	3	11628.5	ANAGFNISLSDYWGR		6	>sp|P78854|PLB1_SCHPO Lysophospholipase 1 OS=Schizosaccharomyces pombe (strain 972 / ATCC 24843) OX=284812 GN=plb1 PE=2 SV=2	11 2 0 0 0	1		0	0	100	100	100	0	0	0	208035000	122670000
cwq_mix2-3_726.42790.42790.3.0.dta	cwq_mix2-3_726.42790.42790.3	cwq_mix2-3_726	42790	3	11651.8	ANAGFNISLSDYWGR		6	>sp|P78854|PLB1_SCHPO Lysophospholipase 1 OS=Schizosaccharomyces pombe (strain 972 / ATCC 24843) OX=284812 GN=plb1 PE=2 SV=2	12 2 0 0 0	1		0	0	100	100	100	0	0	0	16164300	122584000
cwq_mix2-3_726.42880.42880.3.0.dta	cwq_mix2-3_726.42880.42880.3	cwq_mix2-3_726	42880	3	11675.4	ANAGFNISLSDYWGR		6	>sp|P78854|PLB1_SCHPO Lysophospholipase 1 OS=Schizosaccharomyces pombe (strain 972 / ATCC 24843) OX=284812 GN=plb1 PE=2 SV=2	12 2 0 0 0	1		0	0	100	100	100	0	0	0	85896200	40988700
cwq_mix2-3_726.42904.42904.3.0.dta	cwq_mix2-3_726.42904.42904.3	cwq_mix2-3_726	42904	3	11681.6	ANAGFNISLSDYWGR		6	>sp|P78854|PLB1_SCHPO Lysophospholipase 1 OS=Schizosaccharomyces pombe (strain 972 / ATCC 24843) OX=284812 GN=plb1 PE=2 SV=2	11 2 0 0 0	1		0	0	100	100	100	0	0	0	77101000	120108000
cwq_mix2-3_726.42981.42981.3.0.dta	cwq_mix2-3_726.42981.42981.3	cwq_mix2-3_726	42981	3	11701.4	ANAGFNISLSDYWGR		6	>sp|P78854|PLB1_SCHPO Lysophospholipase 1 OS=Schizosaccharomyces pombe (strain 972 / ATCC 24843) OX=284812 GN=plb1 PE=2 SV=2	11 2 0 0 0	1		0	0	100	100	100	0	0	0	77101000	120108000
cwq_mix2-3_726.42997.42997.3.0.dta	cwq_mix2-3_726.42997.42997.3	cwq_mix2-3_726	42997	3	11705.7	ANAGFNISLSDYWGR		6	>sp|P78854|PLB1_SCHPO Lysophospholipase 1 OS=Schizosaccharomyces pombe (strain 972 / ATCC 24843) OX=284812 GN=plb1 PE=2 SV=2	9 2 0 0 0	1		0	0	100	100	100	0	0	0	19077700	12417700
cwq_mix2-3_726.43002.43002.3.0.dta	cwq_mix2-3_726.43002.43002.3	cwq_mix2-3_726	43002	3	11706.9	ANAGFNISLSDYWGR		6	>sp|P78854|PLB1_SCHPO Lysophospholipase 1 OS=Schizosaccharomyces pombe (strain 972 / ATCC 24843) OX=284812 GN=plb1 PE=2 SV=2	12 2 0 0 0	1		0	0	100	100	100	0	0	0	85896200	40988700
cwq_mix2-3_726.43213.43213.3.0.dta	cwq_mix2-3_726.43213.43213.3	cwq_mix2-3_726	43213	3	11762.7	SIDCQWMDSVALNLSR	4,Carbamidomethyl[C];	13	>sp|P87167|BUT2_SCHPO Uba3-binding protein but2 OS=Schizosaccharomyces pombe (strain 972 / ATCC 24843) OX=284812 GN=but2 PE=1 SV=1	12 2 0 0 0	1		0	0	100	100	100	0	0	0	64149500	69617900
cwq_mix2-3_726.43214.43214.3.0.dta	cwq_mix2-3_726.43214.43214.3	cwq_mix2-3_726	43214	3	11763	ANAGFNISLSDYWGR		6	>sp|P78854|PLB1_SCHPO Lysophospholipase 1 OS=Schizosaccharomyces pombe (strain 972 / ATCC 24843) OX=284812 GN=plb1 PE=2 SV=2	11 2 0 0 0	1		0	0	100	100	100	0	0	0	55702300	46786700
cwq_mix2-3_726.43292.43292.3.0.dta	cwq_mix2-3_726.43292.43292.3	cwq_mix2-3_726	43292	3	11783.5	SIDCQWMDSVALNLSR	4,Carbamidomethyl[C];	13	>sp|P87167|BUT2_SCHPO Uba3-binding protein but2 OS=Schizosaccharomyces pombe (strain 972 / ATCC 24843) OX=284812 GN=but2 PE=1 SV=1	12 2 0 0 0	1		0	0	100	100	100	0	0	0	64149500	69617900
cwq_mix2-3_726.43385.43385.3.0.dta	cwq_mix2-3_726.43385.43385.3	cwq_mix2-3_726	43385	3	11808.2	ANAGFNISLSDYWGR		6	>sp|P78854|PLB1_SCHPO Lysophospholipase 1 OS=Schizosaccharomyces pombe (strain 972 / ATCC 24843) OX=284812 GN=plb1 PE=2 SV=2	12 2 0 0 0	1		0	0	100	100	100	0	0	0	37329400	49993300
cwq_mix2-3_726.43395.43395.3.0.dta	cwq_mix2-3_726.43395.43395.3	cwq_mix2-3_726	43395	3	11810.9	SIDCQWMDSVALNLSR	4,Carbamidomethyl[C];	13	>sp|P87167|BUT2_SCHPO Uba3-binding protein but2 OS=Schizosaccharomyces pombe (strain 972 / ATCC 24843) OX=284812 GN=but2 PE=1 SV=1	5 4 2 0 0	1		0	0	100	100	100	0	0	0	7755460	14536900
cwq_mix2-3_726.43497.43497.3.0.dta	cwq_mix2-3_726.43497.43497.3	cwq_mix2-3_726	43497	3	11837.1	SIDCQWMDSVALNLSR	4,Carbamidomethyl[C];	13	>sp|P87167|BUT2_SCHPO Uba3-binding protein but2 OS=Schizosaccharomyces pombe (strain 972 / ATCC 24843) OX=284812 GN=but2 PE=1 SV=1	5 4 2 0 0	1		0	0	100	100	100	0	0	0	22370800	14714800
cwq_mix2-3_726.43529.43529.3.0.dta	cwq_mix2-3_726.43529.43529.3	cwq_mix2-3_726	43529	3	11845.2	YQQSGLPLGIIFYNSTESR		14	>sp|Q10057|PDI1_SCHPO Putative protein disulfide-isomerase C1F5.02 OS=Schizosaccharomyces pombe (strain 972 / ATCC 24843) OX=284812 GN=SPAC1F5.02 PE=3 SV=1	9 2 0 0 0	1		0	0	100	100	100	0	0	0	114517000	112811000
cwq_mix2-3_726.43576.43576.3.0.dta	cwq_mix2-3_726.43576.43576.3	cwq_mix2-3_726	43576	3	11857.4	SIDCQWMDSVALNLSR	4,Carbamidomethyl[C];	13	>sp|P87167|BUT2_SCHPO Uba3-binding protein but2 OS=Schizosaccharomyces pombe (strain 972 / ATCC 24843) OX=284812 GN=but2 PE=1 SV=1	5 4 2 0 0	1		0	0	100	100	100	0	0	0	4873320	15337200
cwq_mix2-3_726.43631.43631.3.0.dta	cwq_mix2-3_726.43631.43631.3	cwq_mix2-3_726	43631	3	11871.5	YQQSGLPLGIIFYNSTESR		14	>sp|Q10057|PDI1_SCHPO Putative protein disulfide-isomerase C1F5.02 OS=Schizosaccharomyces pombe (strain 972 / ATCC 24843) OX=284812 GN=SPAC1F5.02 PE=3 SV=1	9 2 0 0 0	1		0	0	100	100	100	0	0	0	114517000	112811000
cwq_mix2-3_726.43694.43694.4.0.dta	cwq_mix2-3_726.43694.43694.4	cwq_mix2-3_726	43694	4	11888	SHNMPFTQSLLYNSTHGIGFSAFAR		13	>sp|Q09782|GPI7_SCHPO GPI ethanolamine phosphate transferase 2 OS=Schizosaccharomyces pombe (strain 972 / ATCC 24843) OX=284812 GN=las21 PE=3 SV=1	10 2 0 0 0	1		0	0	100	100	100	0	0	0	2683810	7115790
cwq_mix2-3_726.43713.43713.3.0.dta	cwq_mix2-3_726.43713.43713.3	cwq_mix2-3_726	43713	3	11892.6	ANAGFNISLSDYWGR		6	>sp|P78854|PLB1_SCHPO Lysophospholipase 1 OS=Schizosaccharomyces pombe (strain 972 / ATCC 24843) OX=284812 GN=plb1 PE=2 SV=2	11 2 0 0 0	1		0	0	100	100	100	0	0	0	48204900	110459000
cwq_mix2-3_726.43807.43807.3.0.dta	cwq_mix2-3_726.43807.43807.3	cwq_mix2-3_726	43807	3	11916.9	WGYTNITEIMDVR		5	>sp|Q9C0Y4|AGLU_SCHPO Alpha-glucosidase OS=Schizosaccharomyces pombe (strain 972 / ATCC 24843) OX=284812 GN=agl1 PE=1 SV=2	12 2 0 0 0	1		0	0	100	100	100	0	0	0	81099800	90560400
cwq_mix2-3_726.43811.43811.3.0.dta	cwq_mix2-3_726.43811.43811.3	cwq_mix2-3_726	43811	3	11918	YQQSGLPLGIIFYNSTESR		14	>sp|Q10057|PDI1_SCHPO Putative protein disulfide-isomerase C1F5.02 OS=Schizosaccharomyces pombe (strain 972 / ATCC 24843) OX=284812 GN=SPAC1F5.02 PE=3 SV=1	8 2 0 0 0	1		0	0	100	100	100	0	0	0	60894400	55969700
cwq_mix2-3_726.43832.43832.2.0.dta	cwq_mix2-3_726.43832.43832.2	cwq_mix2-3_726	43832	2	11923.2	ANAGFNISLSDYWGR		6	>sp|P78854|PLB1_SCHPO Lysophospholipase 1 OS=Schizosaccharomyces pombe (strain 972 / ATCC 24843) OX=284812 GN=plb1 PE=2 SV=2	12 2 0 0 0	1		0	0	100	100	100	0	0	0	0	0
cwq_mix2-3_726.43861.43861.3.0.dta	cwq_mix2-3_726.43861.43861.3	cwq_mix2-3_726	43861	3	11930.4	WGYTNITEIMDVR		5	>sp|Q9C0Y4|AGLU_SCHPO Alpha-glucosidase OS=Schizosaccharomyces pombe (strain 972 / ATCC 24843) OX=284812 GN=agl1 PE=1 SV=2	11 2 0 0 0	1		0	0	100	100	100	0	0	0	90304200	92051700
cwq_mix2-3_726.43876.43876.3.0.dta	cwq_mix2-3_726.43876.43876.3	cwq_mix2-3_726	43876	3	11934.5	AANDSFLWGPYRPNLYVGIR		3	>sp|O14255|GCS1_SCHPO Probable mannosyl-oligosaccharide glucosidase OS=Schizosaccharomyces pombe (strain 972 / ATCC 24843) OX=284812 GN=SPAC6G10.09 PE=3 SV=1	8 2 0 0 0	1		0	0	100	100	100	0	0	0	52226800	43183000
cwq_mix2-3_726.43877.43877.3.0.dta	cwq_mix2-3_726.43877.43877.3	cwq_mix2-3_726	43877	3	11934.8	ANAGFNISLSDYWGR		6	>sp|P78854|PLB1_SCHPO Lysophospholipase 1 OS=Schizosaccharomyces pombe (strain 972 / ATCC 24843) OX=284812 GN=plb1 PE=2 SV=2	11 2 0 0 0	1		0	0	100	100	100	0	0	0	23605600	34784700
cwq_mix2-3_726.43927.43927.3.0.dta	cwq_mix2-3_726.43927.43927.3	cwq_mix2-3_726	43927	3	11948	WGYTNITEIMDVR		5	>sp|Q9C0Y4|AGLU_SCHPO Alpha-glucosidase OS=Schizosaccharomyces pombe (strain 972 / ATCC 24843) OX=284812 GN=agl1 PE=1 SV=2	11 2 0 0 0	1		0	0	100	100	100	0	0	0	90304200	92051700
cwq_mix2-3_726.43953.43953.3.0.dta	cwq_mix2-3_726.43953.43953.3	cwq_mix2-3_726	43953	3	11954.3	AANDSFLWGPYRPNLYVGIR		3	>sp|O14255|GCS1_SCHPO Probable mannosyl-oligosaccharide glucosidase OS=Schizosaccharomyces pombe (strain 972 / ATCC 24843) OX=284812 GN=SPAC6G10.09 PE=3 SV=1	8 2 0 0 0	1		0	0	100	100	100	0	0	0	52226800	43183000
cwq_mix2-3_726.43994.43994.3.0.dta	cwq_mix2-3_726.43994.43994.3	cwq_mix2-3_726	43994	3	11964.5	ANAGFNISLSDYWGR		6	>sp|P78854|PLB1_SCHPO Lysophospholipase 1 OS=Schizosaccharomyces pombe (strain 972 / ATCC 24843) OX=284812 GN=plb1 PE=2 SV=2	12 2 0 0 0	1		0	0	100	100	100	0	0	0	5423580	33595100
cwq_mix2-3_726.44199.44199.4.0.dta	cwq_mix2-3_726.44199.44199.4	cwq_mix2-3_726	44199	4	12014.4	SHNMPFTQSLLYNSTHGIGFSAFAR		13	>sp|Q09782|GPI7_SCHPO GPI ethanolamine phosphate transferase 2 OS=Schizosaccharomyces pombe (strain 972 / ATCC 24843) OX=284812 GN=las21 PE=3 SV=1	8 2 0 0 0	1		0	0	100	100	100	0	0	0	201050000	8661980
cwq_mix2-3_726.44249.44249.3.0.dta	cwq_mix2-3_726.44249.44249.3	cwq_mix2-3_726	44249	3	12027	WGYTNITEIMDVR		5	>sp|Q9C0Y4|AGLU_SCHPO Alpha-glucosidase OS=Schizosaccharomyces pombe (strain 972 / ATCC 24843) OX=284812 GN=agl1 PE=1 SV=2	9 2 0 0 0	1		0	0	100	100	100	0	0	0	381192000	197592000
cwq_mix2-3_726.44326.44326.3.0.dta	cwq_mix2-3_726.44326.44326.3	cwq_mix2-3_726	44326	3	12045.3	WGYTNITEIMDVR		5	>sp|Q9C0Y4|AGLU_SCHPO Alpha-glucosidase OS=Schizosaccharomyces pombe (strain 972 / ATCC 24843) OX=284812 GN=agl1 PE=1 SV=2	9 2 0 0 0	1		0	0	100	100	100	0	0	0	381192000	197592000
cwq_mix2-3_726.44373.44373.2.0.dta	cwq_mix2-3_726.44373.44373.2	cwq_mix2-3_726	44373	2	12055.1	WGYTNITEIMDVR		5	>sp|Q9C0Y4|AGLU_SCHPO Alpha-glucosidase OS=Schizosaccharomyces pombe (strain 972 / ATCC 24843) OX=284812 GN=agl1 PE=1 SV=2	9 2 0 0 0	1		0	0	100	100	100	0	0	0	31769300	10590500
cwq_mix2-3_726.44408.44408.3.0.dta	cwq_mix2-3_726.44408.44408.3	cwq_mix2-3_726	44408	3	12063.3	WGYTNITEIMDVR		5	>sp|Q9C0Y4|AGLU_SCHPO Alpha-glucosidase OS=Schizosaccharomyces pombe (strain 972 / ATCC 24843) OX=284812 GN=agl1 PE=1 SV=2	9 2 0 0 0	1		0	0	100	100	100	0	0	0	381192000	197592000
cwq_mix2-3_726.44445.44445.5.0.dta	cwq_mix2-3_726.44445.44445.5	cwq_mix2-3_726	44445	5	12071.3	YVYDSSAGDNITAYVVDTGVSIHHVEFEGR		10	>sp|P40903|ISP6_SCHPO Sexual differentiation process putative subtilase-type proteinase isp6 OS=Schizosaccharomyces pombe (strain 972 / ATCC 24843) OX=284812 GN=isp6 PE=2 SV=1	9 6 0 0 0	1		0	0	100	100	100	0	0	0	11441500	3431020
cwq_mix2-3_726.44460.44460.3.0.dta	cwq_mix2-3_726.44460.44460.3	cwq_mix2-3_726	44460	3	12074.5	WGYTNITEIMDVR		5	>sp|Q9C0Y4|AGLU_SCHPO Alpha-glucosidase OS=Schizosaccharomyces pombe (strain 972 / ATCC 24843) OX=284812 GN=agl1 PE=1 SV=2	8 2 0 0 0	1		0	0	100	100	100	0	0	0	39940000	28762700
cwq_mix2-3_726.44484.44484.4.0.dta	cwq_mix2-3_726.44484.44484.4	cwq_mix2-3_726	44484	4	12080.5	YVYDSSAGDNITAYVVDTGVSIHHVEFEGR		10	>sp|P40903|ISP6_SCHPO Sexual differentiation process putative subtilase-type proteinase isp6 OS=Schizosaccharomyces pombe (strain 972 / ATCC 24843) OX=284812 GN=isp6 PE=2 SV=1	12 2 0 0 0	1		0	0	100	100	100	0	0	0	223819000	180967000
cwq_mix2-3_726.44557.44557.4.0.dta	cwq_mix2-3_726.44557.44557.4	cwq_mix2-3_726	44557	4	12096.5	YVYDSSAGDNITAYVVDTGVSIHHVEFEGR		10	>sp|P40903|ISP6_SCHPO Sexual differentiation process putative subtilase-type proteinase isp6 OS=Schizosaccharomyces pombe (strain 972 / ATCC 24843) OX=284812 GN=isp6 PE=2 SV=1	9 6 0 0 0	1		0	0	100	100	100	0	0	0	0	128987000
cwq_mix2-3_726.44568.44568.4.0.dta	cwq_mix2-3_726.44568.44568.4	cwq_mix2-3_726	44568	4	12099.1	YVYDSSAGDNITAYVVDTGVSIHHVEFEGR		10	>sp|P40903|ISP6_SCHPO Sexual differentiation process putative subtilase-type proteinase isp6 OS=Schizosaccharomyces pombe (strain 972 / ATCC 24843) OX=284812 GN=isp6 PE=2 SV=1	12 2 0 0 0	1		0	0	100	100	100	0	0	0	223819000	180967000
cwq_mix2-3_726.44631.44631.2.0.dta	cwq_mix2-3_726.44631.44631.2	cwq_mix2-3_726	44631	2	12113.6	YTEVVDSLAPYDNMLGFIAGNEVIQNNTNTNAAAFVK		26	>sp|Q9P378|GAS1_SCHPO 1,3-beta-glucanosyltransferase gas1 OS=Schizosaccharomyces pombe (strain 972 / ATCC 24843) OX=284812 GN=gas1 PE=1 SV=1	6 5 1 0 1	1		0	0	100	100	100	0	0	0	0	0
cwq_mix2-3_726.44673.44673.4.0.dta	cwq_mix2-3_726.44673.44673.4	cwq_mix2-3_726	44673	4	12124	YVYDSSAGDNITAYVVDTGVSIHHVEFEGR		10	>sp|P40903|ISP6_SCHPO Sexual differentiation process putative subtilase-type proteinase isp6 OS=Schizosaccharomyces pombe (strain 972 / ATCC 24843) OX=284812 GN=isp6 PE=2 SV=1	12 2 0 0 0	1		0	0	100	100	100	0	0	0	223819000	180967000
cwq_mix2-3_726.44696.44696.4.0.dta	cwq_mix2-3_726.44696.44696.4	cwq_mix2-3_726	44696	4	12129.3	YVYDSSAGDNITAYVVDTGVSIHHVEFEGR		10	>sp|P40903|ISP6_SCHPO Sexual differentiation process putative subtilase-type proteinase isp6 OS=Schizosaccharomyces pombe (strain 972 / ATCC 24843) OX=284812 GN=isp6 PE=2 SV=1	11 2 0 0 0	1		0	0	100	100	100	0	0	0	107503000	95652400
cwq_mix2-3_726.44699.44699.4.0.dta	cwq_mix2-3_726.44699.44699.4	cwq_mix2-3_726	44699	4	12130.1	YVYDSSAGDNITAYVVDTGVSIHHVEFEGR		10	>sp|P40903|ISP6_SCHPO Sexual differentiation process putative subtilase-type proteinase isp6 OS=Schizosaccharomyces pombe (strain 972 / ATCC 24843) OX=284812 GN=isp6 PE=2 SV=1	6 5 2 0 0	1		0	0	100	100	100	0	0	0	5017100	1710800
cwq_mix2-3_726.44723.44723.5.0.dta	cwq_mix2-3_726.44723.44723.5	cwq_mix2-3_726	44723	5	12136	YVYDSSAGDNITAYVVDTGVSIHHVEFEGR		10	>sp|P40903|ISP6_SCHPO Sexual differentiation process putative subtilase-type proteinase isp6 OS=Schizosaccharomyces pombe (strain 972 / ATCC 24843) OX=284812 GN=isp6 PE=2 SV=1	11 2 0 0 0	1		0	0	100	100	100	0	0	0	40416100	50275700
cwq_mix2-3_726.44763.44763.4.0.dta	cwq_mix2-3_726.44763.44763.4	cwq_mix2-3_726	44763	4	12146	YVYDSSAGDNITAYVVDTGVSIHHVEFEGR		10	>sp|P40903|ISP6_SCHPO Sexual differentiation process putative subtilase-type proteinase isp6 OS=Schizosaccharomyces pombe (strain 972 / ATCC 24843) OX=284812 GN=isp6 PE=2 SV=1	9 6 0 0 0	1		0	0	100	100	100	0	0	0	174489	0
cwq_mix2-3_726.44773.44773.4.0.dta	cwq_mix2-3_726.44773.44773.4	cwq_mix2-3_726	44773	4	12148.6	YVYDSSAGDNITAYVVDTGVSIHHVEFEGR		10	>sp|P40903|ISP6_SCHPO Sexual differentiation process putative subtilase-type proteinase isp6 OS=Schizosaccharomyces pombe (strain 972 / ATCC 24843) OX=284812 GN=isp6 PE=2 SV=1	11 2 0 0 0	1		0	0	100	100	100	0	0	0	107503000	95652400
cwq_mix2-3_726.44784.44784.3.0.dta	cwq_mix2-3_726.44784.44784.3	cwq_mix2-3_726	44784	3	12151.3	ANAGFNISLSDYWGR		6	>sp|P78854|PLB1_SCHPO Lysophospholipase 1 OS=Schizosaccharomyces pombe (strain 972 / ATCC 24843) OX=284812 GN=plb1 PE=2 SV=2	5 4 2 0 0	1		0	0	100	100	100	0	0	0	9631480	40108800
cwq_mix2-3_726.44789.44789.4.0.dta	cwq_mix2-3_726.44789.44789.4	cwq_mix2-3_726	44789	4	12152.6	YVYDSSAGDNITAYVVDTGVSIHHVEFEGR		10	>sp|P40903|ISP6_SCHPO Sexual differentiation process putative subtilase-type proteinase isp6 OS=Schizosaccharomyces pombe (strain 972 / ATCC 24843) OX=284812 GN=isp6 PE=2 SV=1	7 6 0 0 0	1		0	0	100	100	100	0	0	0	9789910	0
cwq_mix2-3_726.44796.44796.4.0.dta	cwq_mix2-3_726.44796.44796.4	cwq_mix2-3_726	44796	4	12154.7	YVYDSSAGDNITAYVVDTGVSIHHVEFEGR		10	>sp|P40903|ISP6_SCHPO Sexual differentiation process putative subtilase-type proteinase isp6 OS=Schizosaccharomyces pombe (strain 972 / ATCC 24843) OX=284812 GN=isp6 PE=2 SV=1	10 2 0 0 0	1		0	0	100	100	100	0	0	0	33111400	16702200
cwq_mix2-3_726.44873.44873.3.0.dta	cwq_mix2-3_726.44873.44873.3	cwq_mix2-3_726	44873	3	12173.5	ANAGFNISLSDYWGR		6	>sp|P78854|PLB1_SCHPO Lysophospholipase 1 OS=Schizosaccharomyces pombe (strain 972 / ATCC 24843) OX=284812 GN=plb1 PE=2 SV=2	5 4 2 0 0	1		0	0	100	100	100	0	0	0	15913200	40108800
cwq_mix2-3_726.44876.44876.4.0.dta	cwq_mix2-3_726.44876.44876.4	cwq_mix2-3_726	44876	4	12174.4	YVYDSSAGDNITAYVVDTGVSIHHVEFEGR		10	>sp|P40903|ISP6_SCHPO Sexual differentiation process putative subtilase-type proteinase isp6 OS=Schizosaccharomyces pombe (strain 972 / ATCC 24843) OX=284812 GN=isp6 PE=2 SV=1	9 6 0 0 0	1		0	0	100	100	100	0	0	0	704680	0
cwq_mix2-3_726.44903.44903.4.0.dta	cwq_mix2-3_726.44903.44903.4	cwq_mix2-3_726	44903	4	12180.4	YVYDSSAGDNITAYVVDTGVSIHHVEFEGR		10	>sp|P40903|ISP6_SCHPO Sexual differentiation process putative subtilase-type proteinase isp6 OS=Schizosaccharomyces pombe (strain 972 / ATCC 24843) OX=284812 GN=isp6 PE=2 SV=1	9 2 0 0 0	1		0	0	100	100	100	0	0	0	103170000	53464800
cwq_mix2-3_726.44940.44940.4.0.dta	cwq_mix2-3_726.44940.44940.4	cwq_mix2-3_726	44940	4	12188.8	YVYDSSAGDNITAYVVDTGVSIHHVEFEGR		10	>sp|P40903|ISP6_SCHPO Sexual differentiation process putative subtilase-type proteinase isp6 OS=Schizosaccharomyces pombe (strain 972 / ATCC 24843) OX=284812 GN=isp6 PE=2 SV=1	8 2 0 0 0	1		0	0	100	100	100	0	0	0	11418800	4568450
cwq_mix2-3_726.44962.44962.5.0.dta	cwq_mix2-3_726.44962.44962.5	cwq_mix2-3_726	44962	5	12193.6	YVYDSSAGDNITAYVVDTGVSIHHVEFEGR		10	>sp|P40903|ISP6_SCHPO Sexual differentiation process putative subtilase-type proteinase isp6 OS=Schizosaccharomyces pombe (strain 972 / ATCC 24843) OX=284812 GN=isp6 PE=2 SV=1	9 2 0 0 0	1		0	0	100	100	100	0	0	0	12999600	11519600
cwq_mix2-3_726.44994.44994.4.0.dta	cwq_mix2-3_726.44994.44994.4	cwq_mix2-3_726	44994	4	12200.9	YVYDSSAGDNITAYVVDTGVSIHHVEFEGR		10	>sp|P40903|ISP6_SCHPO Sexual differentiation process putative subtilase-type proteinase isp6 OS=Schizosaccharomyces pombe (strain 972 / ATCC 24843) OX=284812 GN=isp6 PE=2 SV=1	9 2 0 0 0	1		0	0	100	100	100	0	0	0	103170000	53464800
cwq_mix2-3_726.45026.45026.4.0.dta	cwq_mix2-3_726.45026.45026.4	cwq_mix2-3_726	45026	4	12208.5	YVYDSSAGDNITAYVVDTGVSIHHVEFEGR		10	>sp|P40903|ISP6_SCHPO Sexual differentiation process putative subtilase-type proteinase isp6 OS=Schizosaccharomyces pombe (strain 972 / ATCC 24843) OX=284812 GN=isp6 PE=2 SV=1	8 2 0 0 0	1		0	0	100	100	100	0	0	0	4262090	17825700
cwq_mix2-3_726.45163.45163.3.0.dta	cwq_mix2-3_726.45163.45163.3	cwq_mix2-3_726	45163	3	12239.2	ANAGFNISLSDYWGR		6	>sp|P78854|PLB1_SCHPO Lysophospholipase 1 OS=Schizosaccharomyces pombe (strain 972 / ATCC 24843) OX=284812 GN=plb1 PE=2 SV=2	5 4 2 0 0	1		0	0	100	100	100	0	0	0	20090000	7644740
cwq_mix2-3_726.45277.45277.3.0.dta	cwq_mix2-3_726.45277.45277.3	cwq_mix2-3_726	45277	3	12266	QYRDDLNLSYVFGCIPK	14,Carbamidomethyl[C];	7	>sp|Q9US39|YFZ2_SCHPO Uncharacterized protein C1039.02 OS=Schizosaccharomyces pombe (strain 972 / ATCC 24843) OX=284812 GN=SPAC1039.02 PE=3 SV=1	7 6 0 0 0	1		0	0	100	100	100	0	0	0	0	0
cwq_mix2-3_726.45362.45362.4.0.dta	cwq_mix2-3_726.45362.45362.4	cwq_mix2-3_726	45362	4	12286.3	FTNEFFPMDVTPNDGSAQFVVYNMSGNPK		23	>sp|P87167|BUT2_SCHPO Uba3-binding protein but2 OS=Schizosaccharomyces pombe (strain 972 / ATCC 24843) OX=284812 GN=but2 PE=1 SV=1	7 4 1 0 0	1		0	0	100	100	100	0	0	0	20310600	14619100
cwq_mix2-3_726.45384.45384.4.0.dta	cwq_mix2-3_726.45384.45384.4	cwq_mix2-3_726	45384	4	12291.4	FTNEFFPMDVTPNDGSAQFVVYNMSGNPK		23	>sp|P87167|BUT2_SCHPO Uba3-binding protein but2 OS=Schizosaccharomyces pombe (strain 972 / ATCC 24843) OX=284812 GN=but2 PE=1 SV=1	6 4 1 0 1	1		0	0	100	100	100	0	0	0	15224200	11423200
cwq_mix2-3_726.45468.45468.4.0.dta	cwq_mix2-3_726.45468.45468.4	cwq_mix2-3_726	45468	4	12313.2	FTNEFFPMDVTPNDGSAQFVVYNMSGNPK		23	>sp|P87167|BUT2_SCHPO Uba3-binding protein but2 OS=Schizosaccharomyces pombe (strain 972 / ATCC 24843) OX=284812 GN=but2 PE=1 SV=1	7 4 1 0 0	1		0	0	100	100	100	0	0	0	1880590	0
cwq_mix2-3_726.45480.45480.4.0.dta	cwq_mix2-3_726.45480.45480.4	cwq_mix2-3_726	45480	4	12316.4	HLVNEEVFPLSDCGFGPSNTSDGMCELYAYLNSPVR	13,Carbamidomethyl[C];25,Carbamidomethyl[C];	19	>sp|P08091|PPA1_SCHPO Acid phosphatase OS=Schizosaccharomyces pombe (strain 972 / ATCC 24843) OX=284812 GN=pho1 PE=2 SV=1	4 5 2 0 0	1		0	0	100	100	100	0	0	0	1187530	134642
cwq_mix2-3_726.45530.45530.4.0.dta	cwq_mix2-3_726.45530.45530.4	cwq_mix2-3_726	45530	4	12328.2	FTNEFFPMDVTPNDGSAQFVVYNMSGNPK		23	>sp|P87167|BUT2_SCHPO Uba3-binding protein but2 OS=Schizosaccharomyces pombe (strain 972 / ATCC 24843) OX=284812 GN=but2 PE=1 SV=1	6 4 1 0 0	1		0	0	100	100	100	0	0	0	5782950	5833070
cwq_mix2-3_726.45643.45643.3.0.dta	cwq_mix2-3_726.45643.45643.3	cwq_mix2-3_726	45643	3	12356.6	KANLTFSEINSIILFGGASR		3	>sp|Q10061|LHS1_SCHPO Heat shock protein 70 homolog lhs1 OS=Schizosaccharomyces pombe (strain 972 / ATCC 24843) OX=284812 GN=SPAC1F5.06 PE=3 SV=1	9 2 0 0 0	1		0	0	100	100	100	0	0	0	31293900	20674000
cwq_mix2-3_726.45651.45651.3.0.dta	cwq_mix2-3_726.45651.45651.3	cwq_mix2-3_726	45651	3	12358.6	QYNENVTLYAPLEHINVAIR		5	>sp|Q9C0Y4|AGLU_SCHPO Alpha-glucosidase OS=Schizosaccharomyces pombe (strain 972 / ATCC 24843) OX=284812 GN=agl1 PE=1 SV=2	11 2 0 0 0	1		0	0	100	100	100	0	0	0	25819400	21229100
cwq_mix2-3_726.45718.45718.3.0.dta	cwq_mix2-3_726.45718.45718.3	cwq_mix2-3_726	45718	3	12375.5	KANLTFSEINSIILFGGASR		3	>sp|Q10061|LHS1_SCHPO Heat shock protein 70 homolog lhs1 OS=Schizosaccharomyces pombe (strain 972 / ATCC 24843) OX=284812 GN=SPAC1F5.06 PE=3 SV=1	9 2 0 0 0	1		0	0	100	100	100	0	0	0	31293900	20674000
cwq_mix2-3_726.45719.45719.3.0.dta	cwq_mix2-3_726.45719.45719.3	cwq_mix2-3_726	45719	3	12375.8	QYNENVTLYAPLEHINVAIR		5	>sp|Q9C0Y4|AGLU_SCHPO Alpha-glucosidase OS=Schizosaccharomyces pombe (strain 972 / ATCC 24843) OX=284812 GN=agl1 PE=1 SV=2	10 2 0 0 0	1		0	0	100	100	100	0	0	0	149203000	127734000
cwq_mix2-3_726.45803.45803.3.0.dta	cwq_mix2-3_726.45803.45803.3	cwq_mix2-3_726	45803	3	12398.4	QYNENVTLYAPLEHINVAIR		5	>sp|Q9C0Y4|AGLU_SCHPO Alpha-glucosidase OS=Schizosaccharomyces pombe (strain 972 / ATCC 24843) OX=284812 GN=agl1 PE=1 SV=2	10 2 0 0 0	1		0	0	100	100	100	0	0	0	149203000	127734000
cwq_mix2-3_726.45817.45817.4.0.dta	cwq_mix2-3_726.45817.45817.4	cwq_mix2-3_726	45817	4	12402.3	TLGDTTYGFPNVSLSSITSQEWYR		11	>sp|P78854|PLB1_SCHPO Lysophospholipase 1 OS=Schizosaccharomyces pombe (strain 972 / ATCC 24843) OX=284812 GN=plb1 PE=2 SV=2	4 5 1 0 1	1		0	0	100	100	100	0	0	0	320430	0
cwq_mix2-3_726.45825.45825.3.0.dta	cwq_mix2-3_726.45825.45825.3	cwq_mix2-3_726	45825	3	12404.3	QYNENVTLYAPLEHINVAIR		5	>sp|Q9C0Y4|AGLU_SCHPO Alpha-glucosidase OS=Schizosaccharomyces pombe (strain 972 / ATCC 24843) OX=284812 GN=agl1 PE=1 SV=2	9 2 0 0 0	1		0	0	100	100	100	0	0	0	1066870000	806588000
cwq_mix2-3_726.45830.45830.3.0.dta	cwq_mix2-3_726.45830.45830.3	cwq_mix2-3_726	45830	3	12405.7	KANLTFSEINSIILFGGASR		3	>sp|Q10061|LHS1_SCHPO Heat shock protein 70 homolog lhs1 OS=Schizosaccharomyces pombe (strain 972 / ATCC 24843) OX=284812 GN=SPAC1F5.06 PE=3 SV=1	9 2 0 0 0	1		0	0	100	100	100	0	0	0	32675900	2485140
cwq_mix2-3_726.45892.45892.4.0.dta	cwq_mix2-3_726.45892.45892.4	cwq_mix2-3_726	45892	4	12421.3	QYNENVTLYAPLEHINVAIR		5	>sp|Q9C0Y4|AGLU_SCHPO Alpha-glucosidase OS=Schizosaccharomyces pombe (strain 972 / ATCC 24843) OX=284812 GN=agl1 PE=1 SV=2	9 2 0 0 0	1		0	0	100	100	100	0	0	0	25279600	17531800
cwq_mix2-3_726.45895.45895.3.0.dta	cwq_mix2-3_726.45895.45895.3	cwq_mix2-3_726	45895	3	12421.9	QYNENVTLYAPLEHINVAIR		5	>sp|Q9C0Y4|AGLU_SCHPO Alpha-glucosidase OS=Schizosaccharomyces pombe (strain 972 / ATCC 24843) OX=284812 GN=agl1 PE=1 SV=2	9 2 0 0 0	1		0	0	100	100	100	0	0	0	1066870000	806588000
cwq_mix2-3_726.45964.45964.3.0.dta	cwq_mix2-3_726.45964.45964.3	cwq_mix2-3_726	45964	3	12439.6	QYNENVTLYAPLEHINVAIR		5	>sp|Q9C0Y4|AGLU_SCHPO Alpha-glucosidase OS=Schizosaccharomyces pombe (strain 972 / ATCC 24843) OX=284812 GN=agl1 PE=1 SV=2	9 2 0 0 0	1		0	0	100	100	100	0	0	0	1066870000	806588000
cwq_mix2-3_726.46044.46044.3.0.dta	cwq_mix2-3_726.46044.46044.3	cwq_mix2-3_726	46044	3	12459.8	QYNENVTLYAPLEHINVAIR		5	>sp|Q9C0Y4|AGLU_SCHPO Alpha-glucosidase OS=Schizosaccharomyces pombe (strain 972 / ATCC 24843) OX=284812 GN=agl1 PE=1 SV=2	9 2 0 0 0	1		0	0	100	100	100	0	0	0	1066870000	806588000
cwq_mix2-3_726.46055.46055.4.0.dta	cwq_mix2-3_726.46055.46055.4	cwq_mix2-3_726	46055	4	12462.1	MEEFANYSIPLFLSEYGCNDVTK	18,Carbamidomethyl[C];	6	>sp|O13692|GAS5_SCHPO 1,3-beta-glucanosyltransferase gas5 OS=Schizosaccharomyces pombe (strain 972 / ATCC 24843) OX=284812 GN=gas5 PE=1 SV=1	7 5 1 0 1	1		0	0	100	100	100	0	0	0	5603610	0
cwq_mix2-3_726.46151.46151.3.0.dta	cwq_mix2-3_726.46151.46151.3	cwq_mix2-3_726	46151	3	12486.3	QYNENVTLYAPLEHINVAIR		5	>sp|Q9C0Y4|AGLU_SCHPO Alpha-glucosidase OS=Schizosaccharomyces pombe (strain 972 / ATCC 24843) OX=284812 GN=agl1 PE=1 SV=2	9 2 0 0 0	1		0	0	100	100	100	0	0	0	1066870000	814959000
cwq_mix2-3_726.46157.46157.2.0.dta	cwq_mix2-3_726.46157.46157.2	cwq_mix2-3_726	46157	2	12487.7	SDFSLVNVSVTGSVANDPSVSSTIPPAQELAPAPVDPSVHK		7	>sp|P19117|IPYR_SCHPO Inorganic pyrophosphatase OS=Schizosaccharomyces pombe (strain 972 / ATCC 24843) OX=284812 GN=ppa1 PE=3 SV=2	4 2 0 0 0	1		0	0	100	100	100	0	0	0	0	0
cwq_mix2-3_726.46162.46162.4.0.dta	cwq_mix2-3_726.46162.46162.4	cwq_mix2-3_726	46162	4	12489	FVLFSQESPFLNWTSHHLQR		12	>sp|Q9Y7P1|ERO12_SCHPO ERO1-like protein 2 OS=Schizosaccharomyces pombe (strain 972 / ATCC 24843) OX=284812 GN=ero12 PE=1 SV=2	9 2 0 0 0	1		0	0	100	100	100	0	0	0	145973000	131962000
cwq_mix2-3_726.46227.46227.3.0.dta	cwq_mix2-3_726.46227.46227.3	cwq_mix2-3_726	46227	3	12504.7	QYNENVTLYAPLEHINVAIR		5	>sp|Q9C0Y4|AGLU_SCHPO Alpha-glucosidase OS=Schizosaccharomyces pombe (strain 972 / ATCC 24843) OX=284812 GN=agl1 PE=1 SV=2	9 2 0 0 0	1		0	0	100	100	100	0	0	0	1086950000	15096500
cwq_mix2-3_726.46264.46264.4.0.dta	cwq_mix2-3_726.46264.46264.4	cwq_mix2-3_726	46264	4	12514	FVLFSQESPFLNWTSHHLQR		12	>sp|Q9Y7P1|ERO12_SCHPO ERO1-like protein 2 OS=Schizosaccharomyces pombe (strain 972 / ATCC 24843) OX=284812 GN=ero12 PE=1 SV=2	9 2 0 0 0	1		0	0	100	100	100	0	0	0	145973000	133105000
cwq_mix2-3_726.46274.46274.4.0.dta	cwq_mix2-3_726.46274.46274.4	cwq_mix2-3_726	46274	4	12516.5	FTNEFFPMDVTPNDGSAQFVVYNMSGNPK		23	>sp|P87167|BUT2_SCHPO Uba3-binding protein but2 OS=Schizosaccharomyces pombe (strain 972 / ATCC 24843) OX=284812 GN=but2 PE=1 SV=1	7 4 1 0 0	1		0	0	100	100	100	0	0	0	16934500	17339400
cwq_mix2-3_726.46309.46309.3.0.dta	cwq_mix2-3_726.46309.46309.3	cwq_mix2-3_726	46309	3	12525.8	QYNENVTLYAPLEHINVAIR		5	>sp|Q9C0Y4|AGLU_SCHPO Alpha-glucosidase OS=Schizosaccharomyces pombe (strain 972 / ATCC 24843) OX=284812 GN=agl1 PE=1 SV=2	9 2 0 0 0	1		0	0	100	100	100	0	0	0	1022320000	10254900
cwq_mix2-3_726.47028.47028.3.0.dta	cwq_mix2-3_726.47028.47028.3	cwq_mix2-3_726	47028	3	12704.3	LGNLTNSHVTDTIVLSNLGYFQLK		3	>sp|Q09140|UGGG_SCHPO UDP-glucose:glycoprotein glucosyltransferase OS=Schizosaccharomyces pombe (strain 972 / ATCC 24843) OX=284812 GN=gpt1 PE=1 SV=2	5 6 0 0 0	1		0	0	100	100	100	0	0	0	238839	0
cwq_mix2-3_726.47138.47138.3.0.dta	cwq_mix2-3_726.47138.47138.3	cwq_mix2-3_726	47138	3	12731	QYNENVTLYAPLEHINVAIR		5	>sp|Q9C0Y4|AGLU_SCHPO Alpha-glucosidase OS=Schizosaccharomyces pombe (strain 972 / ATCC 24843) OX=284812 GN=agl1 PE=1 SV=2	9 2 0 0 0	1		0	0	100	100	100	0	0	0	10279400	16078700
cwq_mix2-3_726.47401.47401.3.0.dta	cwq_mix2-3_726.47401.47401.3	cwq_mix2-3_726	47401	3	12798.2	QYNENVTLYAPLEHINVAIR		5	>sp|Q9C0Y4|AGLU_SCHPO Alpha-glucosidase OS=Schizosaccharomyces pombe (strain 972 / ATCC 24843) OX=284812 GN=agl1 PE=1 SV=2	9 2 0 0 0	1		0	0	100	100	100	0	0	0	10692700	9279340
cwq_mix2-3_726.47473.47473.4.0.dta	cwq_mix2-3_726.47473.47473.4	cwq_mix2-3_726	47473	4	12816.1	YNTDPVCAFDNSTVVELSDKTWDHVIESGK	7,Carbamidomethyl[C];	11	>sp|O74551|YCVC_SCHPO Uncharacterized protein C777.12c OS=Schizosaccharomyces pombe (strain 972 / ATCC 24843) OX=284812 GN=SPCC777.12c PE=3 SV=1	8 2 0 0 0	1		0	0	100	100	100	0	0	0	179239000	156082000
cwq_mix2-3_726.47530.47530.4.0.dta	cwq_mix2-3_726.47530.47530.4	cwq_mix2-3_726	47530	4	12831.2	HPSFPLSNNGELIGEFTLSNITDVEK		20	>sp|Q10061|LHS1_SCHPO Heat shock protein 70 homolog lhs1 OS=Schizosaccharomyces pombe (strain 972 / ATCC 24843) OX=284812 GN=SPAC1F5.06 PE=3 SV=1	10 2 0 0 0	1		0	0	100	100	100	0	0	0	68111100	54898600
cwq_mix2-3_726.47535.47535.4.0.dta	cwq_mix2-3_726.47535.47535.4	cwq_mix2-3_726	47535	4	12832.4	HPSFPLSNNGELIGEFTLSNITDVEK		20	>sp|Q10061|LHS1_SCHPO Heat shock protein 70 homolog lhs1 OS=Schizosaccharomyces pombe (strain 972 / ATCC 24843) OX=284812 GN=SPAC1F5.06 PE=3 SV=1	9 2 0 0 0	1		0	0	100	100	100	0	0	0	46531900	27473000
cwq_mix2-3_726.47545.47545.3.0.dta	cwq_mix2-3_726.47545.47545.3	cwq_mix2-3_726	47545	3	12835.1	HPSFPLSNNGELIGEFTLSNITDVEK		20	>sp|Q10061|LHS1_SCHPO Heat shock protein 70 homolog lhs1 OS=Schizosaccharomyces pombe (strain 972 / ATCC 24843) OX=284812 GN=SPAC1F5.06 PE=3 SV=1	10 2 0 0 0	1		0	0	100	100	100	0	0	0	2270540	11678500
cwq_mix2-3_726.47563.47563.4.0.dta	cwq_mix2-3_726.47563.47563.4	cwq_mix2-3_726	47563	4	12839.8	YNTDPVCAFDNSTVVELSDKTWDHVIESGK	7,Carbamidomethyl[C];	11	>sp|O74551|YCVC_SCHPO Uncharacterized protein C777.12c OS=Schizosaccharomyces pombe (strain 972 / ATCC 24843) OX=284812 GN=SPCC777.12c PE=3 SV=1	8 2 0 0 0	1		0	0	100	100	100	0	0	0	179239000	156082000
cwq_mix2-3_726.47608.47608.3.0.dta	cwq_mix2-3_726.47608.47608.3	cwq_mix2-3_726	47608	3	12851.7	HPSFPLSNNGELIGEFTLSNITDVEK		20	>sp|Q10061|LHS1_SCHPO Heat shock protein 70 homolog lhs1 OS=Schizosaccharomyces pombe (strain 972 / ATCC 24843) OX=284812 GN=SPAC1F5.06 PE=3 SV=1	9 2 0 0 0	1		0	0	100	100	100	0	0	0	13342100	4034510
cwq_mix2-3_726.47633.47633.4.0.dta	cwq_mix2-3_726.47633.47633.4	cwq_mix2-3_726	47633	4	12858	HPSFPLSNNGELIGEFTLSNITDVEK		20	>sp|Q10061|LHS1_SCHPO Heat shock protein 70 homolog lhs1 OS=Schizosaccharomyces pombe (strain 972 / ATCC 24843) OX=284812 GN=SPAC1F5.06 PE=3 SV=1	9 2 0 0 0	1		0	0	100	100	100	0	0	0	46531900	22221300
cwq_mix2-3_726.47711.47711.4.0.dta	cwq_mix2-3_726.47711.47711.4	cwq_mix2-3_726	47711	4	12878.5	YNTDPVCAFDNSTVVELSDKTWDHVIESGK	7,Carbamidomethyl[C];	11	>sp|O74551|YCVC_SCHPO Uncharacterized protein C777.12c OS=Schizosaccharomyces pombe (strain 972 / ATCC 24843) OX=284812 GN=SPCC777.12c PE=3 SV=1	8 2 0 0 0	1		0	0	100	100	100	0	0	0	185930000	158365000
cwq_mix2-3_726.47733.47733.4.0.dta	cwq_mix2-3_726.47733.47733.4	cwq_mix2-3_726	47733	4	12884.6	HPSFPLSNNGELIGEFTLSNITDVEK		20	>sp|Q10061|LHS1_SCHPO Heat shock protein 70 homolog lhs1 OS=Schizosaccharomyces pombe (strain 972 / ATCC 24843) OX=284812 GN=SPAC1F5.06 PE=3 SV=1	9 2 0 0 0	1		0	0	100	100	100	0	0	0	46531900	29924900
cwq_mix2-3_726.47863.47863.5.0.dta	cwq_mix2-3_726.47863.47863.5	cwq_mix2-3_726	47863	5	12917.4	LGNQYYNDTQWLKDNLDSHLSHTLSEDPLIK		7	>sp|Q10061|LHS1_SCHPO Heat shock protein 70 homolog lhs1 OS=Schizosaccharomyces pombe (strain 972 / ATCC 24843) OX=284812 GN=SPAC1F5.06 PE=3 SV=1	9 2 0 0 0	1		0	0	100	100	100	0	0	0	6229200	18412100
cwq_mix2-3_726.48131.48131.3.0.dta	cwq_mix2-3_726.48131.48131.3	cwq_mix2-3_726	48131	3	12985.8	ANAGFNISLSDYWGR		6	>sp|P78854|PLB1_SCHPO Lysophospholipase 1 OS=Schizosaccharomyces pombe (strain 972 / ATCC 24843) OX=284812 GN=plb1 PE=2 SV=2	12 2 0 0 0	1		0	0	100	100	100	0	0	0	6696190	1626750
cwq_mix2-3_726.48139.48139.3.0.dta	cwq_mix2-3_726.48139.48139.3	cwq_mix2-3_726	48139	3	12987.8	ANAGFNISLSDYWGR		6	>sp|P78854|PLB1_SCHPO Lysophospholipase 1 OS=Schizosaccharomyces pombe (strain 972 / ATCC 24843) OX=284812 GN=plb1 PE=2 SV=2	11 2 0 0 0	1		0	0	100	100	100	0	0	0	2545930	1234380
cwq_mix2-3_726.48523.48523.3.0.dta	cwq_mix2-3_726.48523.48523.3	cwq_mix2-3_726	48523	3	13087.9	ANAGFNISLSDYWGR		6	>sp|P78854|PLB1_SCHPO Lysophospholipase 1 OS=Schizosaccharomyces pombe (strain 972 / ATCC 24843) OX=284812 GN=plb1 PE=2 SV=2	5 4 2 0 0	1		0	0	100	100	100	0	0	0	12734200	4275530
cwq_mix2-3_726.48541.48541.3.0.dta	cwq_mix2-3_726.48541.48541.3	cwq_mix2-3_726	48541	3	13092.4	TLGDTTYGFPNVSLSSITSQEWYR		11	>sp|P78854|PLB1_SCHPO Lysophospholipase 1 OS=Schizosaccharomyces pombe (strain 972 / ATCC 24843) OX=284812 GN=plb1 PE=2 SV=2	10 2 0 0 0	1		0	0	100	100	100	0	0	0	1576740	3915660
cwq_mix2-3_726.48685.48685.3.0.dta	cwq_mix2-3_726.48685.48685.3	cwq_mix2-3_726	48685	3	13129.1	TLGDTTYGFPNVSLSSITSQEWYR		11	>sp|P78854|PLB1_SCHPO Lysophospholipase 1 OS=Schizosaccharomyces pombe (strain 972 / ATCC 24843) OX=284812 GN=plb1 PE=2 SV=2	9 2 0 0 0	1		0	0	100	100	100	0	0	0	2304340	2286830
cwq_mix2-3_726.48791.48791.3.0.dta	cwq_mix2-3_726.48791.48791.3	cwq_mix2-3_726	48791	3	13155.9	TLGDTTYGFPNVSLSSITSQEWYR		11	>sp|P78854|PLB1_SCHPO Lysophospholipase 1 OS=Schizosaccharomyces pombe (strain 972 / ATCC 24843) OX=284812 GN=plb1 PE=2 SV=2	9 2 0 0 0	1		0	0	100	100	100	0	0	0	5006710	876422
cwq_mix2-3_726.48818.48818.3.0.dta	cwq_mix2-3_726.48818.48818.3	cwq_mix2-3_726	48818	3	13162.3	LSNVTTATFDGISNVFIGNLK		3	>sp|O13960|ECM33_SCHPO Cell wall protein ecm33 OS=Schizosaccharomyces pombe (strain 972 / ATCC 24843) OX=284812 GN=ecm33 PE=1 SV=2	9 6 0 0 0	1		0	0	100	100	100	0	0	0	0	0
cwq_mix2-3_726.48889.48889.3.0.dta	cwq_mix2-3_726.48889.48889.3	cwq_mix2-3_726	48889	3	13179.7	YSFEWSNVSILEGDIDSIKEK		7	>sp|Q9UTC8|OS9_SCHPO Protein OS-9 homolog OS=Schizosaccharomyces pombe (strain 972 / ATCC 24843) OX=284812 GN=yos9 PE=3 SV=3	9 2 0 0 0	1		0	0	100	100	100	0	0	0	38325800	26434200
cwq_mix2-3_726.48974.48974.3.0.dta	cwq_mix2-3_726.48974.48974.3	cwq_mix2-3_726	48974	3	13200.8	LSNVTTATFDGISNVFIGNLK		3	>sp|O13960|ECM33_SCHPO Cell wall protein ecm33 OS=Schizosaccharomyces pombe (strain 972 / ATCC 24843) OX=284812 GN=ecm33 PE=1 SV=2	12 2 0 0 0	1		0	0	100	100	100	0	0	0	39591000	4556050
cwq_mix2-3_726.49142.49142.3.0.dta	cwq_mix2-3_726.49142.49142.3	cwq_mix2-3_726	49142	3	13241	LSNVTTATFDGISNVFIGNLK		3	>sp|O13960|ECM33_SCHPO Cell wall protein ecm33 OS=Schizosaccharomyces pombe (strain 972 / ATCC 24843) OX=284812 GN=ecm33 PE=1 SV=2	12 2 0 0 0	1		0	0	100	100	100	0	0	0	39591000	17758100
cwq_mix2-3_726.49231.49231.3.0.dta	cwq_mix2-3_726.49231.49231.3	cwq_mix2-3_726	49231	3	13263.1	TLGDTTYGFPNVSLSSITSQEWYR		11	>sp|P78854|PLB1_SCHPO Lysophospholipase 1 OS=Schizosaccharomyces pombe (strain 972 / ATCC 24843) OX=284812 GN=plb1 PE=2 SV=2	4 4 1 0 1	1		0	0	100	100	100	0	0	0	3361430	361439
cwq_mix2-3_726.49237.49237.3.0.dta	cwq_mix2-3_726.49237.49237.3	cwq_mix2-3_726	49237	3	13264.4	LSNVTTATFDGISNVFIGNLK		3	>sp|O13960|ECM33_SCHPO Cell wall protein ecm33 OS=Schizosaccharomyces pombe (strain 972 / ATCC 24843) OX=284812 GN=ecm33 PE=1 SV=2	12 2 0 0 0	1		0	0	100	100	100	0	0	0	39591000	19174100
cwq_mix2-3_726.49260.49260.3.0.dta	cwq_mix2-3_726.49260.49260.3	cwq_mix2-3_726	49260	3	13270.4	HPSFPLSNNGELIGEFTLSNITDVEK		20	>sp|Q10061|LHS1_SCHPO Heat shock protein 70 homolog lhs1 OS=Schizosaccharomyces pombe (strain 972 / ATCC 24843) OX=284812 GN=SPAC1F5.06 PE=3 SV=1	9 2 0 0 0	1		0	0	100	100	100	0	0	0	8421730	7460000
cwq_mix2-3_726.49342.49342.3.0.dta	cwq_mix2-3_726.49342.49342.3	cwq_mix2-3_726	49342	3	13291.6	LSNVTTATFDGISNVFIGNLK		3	>sp|O13960|ECM33_SCHPO Cell wall protein ecm33 OS=Schizosaccharomyces pombe (strain 972 / ATCC 24843) OX=284812 GN=ecm33 PE=1 SV=2	5 4 2 0 0	1		0	0	100	100	100	0	0	0	5727690	7680440
cwq_mix2-3_726.49351.49351.3.0.dta	cwq_mix2-3_726.49351.49351.3	cwq_mix2-3_726	49351	3	13294	LSNVTTATFDGISNVFIGNLK		3	>sp|O13960|ECM33_SCHPO Cell wall protein ecm33 OS=Schizosaccharomyces pombe (strain 972 / ATCC 24843) OX=284812 GN=ecm33 PE=1 SV=2	7 5 1 0 1	1		0	0	100	100	100	0	0	0	621651	0
cwq_mix2-3_726.49353.49353.3.0.dta	cwq_mix2-3_726.49353.49353.3	cwq_mix2-3_726	49353	3	13294.5	LSNVTTATFDGISNVFIGNLK		3	>sp|O13960|ECM33_SCHPO Cell wall protein ecm33 OS=Schizosaccharomyces pombe (strain 972 / ATCC 24843) OX=284812 GN=ecm33 PE=1 SV=2	6 5 2 0 0	1		0	0	100	100	100	0	0	0	0	89461.9
cwq_mix2-3_726.49420.49420.3.0.dta	cwq_mix2-3_726.49420.49420.3	cwq_mix2-3_726	49420	3	13312.3	LSNVTTATFDGISNVFIGNLK		3	>sp|O13960|ECM33_SCHPO Cell wall protein ecm33 OS=Schizosaccharomyces pombe (strain 972 / ATCC 24843) OX=284812 GN=ecm33 PE=1 SV=2	7 5 1 0 1	1		0	0	100	100	100	0	0	0	1156380	0
cwq_mix2-3_726.49424.49424.3.0.dta	cwq_mix2-3_726.49424.49424.3	cwq_mix2-3_726	49424	3	13313.4	LSNVTTATFDGISNVFIGNLK		3	>sp|O13960|ECM33_SCHPO Cell wall protein ecm33 OS=Schizosaccharomyces pombe (strain 972 / ATCC 24843) OX=284812 GN=ecm33 PE=1 SV=2	5 4 2 0 0	1		0	0	100	100	100	0	0	0	6737450	21458900
cwq_mix2-3_726.49429.49429.3.0.dta	cwq_mix2-3_726.49429.49429.3	cwq_mix2-3_726	49429	3	13314.7	LSNVTTATFDGISNVFIGNLK		3	>sp|O13960|ECM33_SCHPO Cell wall protein ecm33 OS=Schizosaccharomyces pombe (strain 972 / ATCC 24843) OX=284812 GN=ecm33 PE=1 SV=2	6 5 2 0 0	1		0	0	100	100	100	0	0	0	95368.4	0
cwq_mix2-3_726.49535.49535.2.0.dta	cwq_mix2-3_726.49535.49535.2	cwq_mix2-3_726	49535	2	13341.6	FTNEFFPMDVTPNDGSAQFVVYNMSGNPK		23	>sp|P87167|BUT2_SCHPO Uba3-binding protein but2 OS=Schizosaccharomyces pombe (strain 972 / ATCC 24843) OX=284812 GN=but2 PE=1 SV=1	11 2 0 0 0	1		0	0	100	100	100	0	0	0	0	0
cwq_mix2-3_726.49569.49569.4.0.dta	cwq_mix2-3_726.49569.49569.4	cwq_mix2-3_726	49569	4	13349.9	DGNNEWMFVPTHGVAYNYEENDPMNPILNGSVVR		29	>sp|Q9C100|PMT2_SCHPO Dolichyl-phosphate-mannose--protein mannosyltransferase 2 OS=Schizosaccharomyces pombe (strain 972 / ATCC 24843) OX=284812 GN=ogm2 PE=3 SV=1	9 2 0 0 0	1		0	0	100	100	100	0	0	0	15292200	11060400
cwq_mix2-3_726.49616.49616.4.0.dta	cwq_mix2-3_726.49616.49616.4	cwq_mix2-3_726	49616	4	13361.7	FTNEFFPMDVTPNDGSAQFVVYNMSGNPK		23	>sp|P87167|BUT2_SCHPO Uba3-binding protein but2 OS=Schizosaccharomyces pombe (strain 972 / ATCC 24843) OX=284812 GN=but2 PE=1 SV=1	5 4 2 0 0	1		0	0	100	100	100	0	0	0	148624000	181716000
cwq_mix2-3_726.49617.49617.4.0.dta	cwq_mix2-3_726.49617.49617.4	cwq_mix2-3_726	49617	4	13362	FTNEFFPMDVTPNDGSAQFVVYNMSGNPK		23	>sp|P87167|BUT2_SCHPO Uba3-binding protein but2 OS=Schizosaccharomyces pombe (strain 972 / ATCC 24843) OX=284812 GN=but2 PE=1 SV=1	11 2 0 0 0	1		0	0	100	100	100	0	0	0	81938700	87758900
cwq_mix2-3_726.49756.49756.4.0.dta	cwq_mix2-3_726.49756.49756.4	cwq_mix2-3_726	49756	4	13397.8	FTNEFFPMDVTPNDGSAQFVVYNMSGNPK		23	>sp|P87167|BUT2_SCHPO Uba3-binding protein but2 OS=Schizosaccharomyces pombe (strain 972 / ATCC 24843) OX=284812 GN=but2 PE=1 SV=1	11 2 0 0 0	1		0	0	100	100	100	0	0	0	81938700	87758900
cwq_mix2-3_726.49773.49773.4.0.dta	cwq_mix2-3_726.49773.49773.4	cwq_mix2-3_726	49773	4	13402.4	LNDTYTEVAEVMKDDFVFAASDDKELAK		2	>sp|Q10057|PDI1_SCHPO Putative protein disulfide-isomerase C1F5.02 OS=Schizosaccharomyces pombe (strain 972 / ATCC 24843) OX=284812 GN=SPAC1F5.02 PE=3 SV=1	10 2 0 0 0	1		0	0	100	100	100	0	0	0	3472970	10193100
cwq_mix2-3_726.49789.49789.4.0.dta	cwq_mix2-3_726.49789.49789.4	cwq_mix2-3_726	49789	4	13406.3	FTNEFFPMDVTPNDGSAQFVVYNMSGNPK		23	>sp|P87167|BUT2_SCHPO Uba3-binding protein but2 OS=Schizosaccharomyces pombe (strain 972 / ATCC 24843) OX=284812 GN=but2 PE=1 SV=1	10 2 0 0 0	1		0	0	100	100	100	0	0	0	56459900	12142700
cwq_mix2-3_726.49802.49802.4.0.dta	cwq_mix2-3_726.49802.49802.4	cwq_mix2-3_726	49802	4	13409.5	FTNEFFPMDVTPNDGSAQFVVYNMSGNPK		23	>sp|P87167|BUT2_SCHPO Uba3-binding protein but2 OS=Schizosaccharomyces pombe (strain 972 / ATCC 24843) OX=284812 GN=but2 PE=1 SV=1	5 4 2 0 0	1		0	0	100	100	100	0	0	0	148624000	183527000
cwq_mix2-3_726.49803.49803.4.0.dta	cwq_mix2-3_726.49803.49803.4	cwq_mix2-3_726	49803	4	13409.8	FTNEFFPMDVTPNDGSAQFVVYNMSGNPK		23	>sp|P87167|BUT2_SCHPO Uba3-binding protein but2 OS=Schizosaccharomyces pombe (strain 972 / ATCC 24843) OX=284812 GN=but2 PE=1 SV=1	6 4 1 0 1	1		0	0	100	100	100	0	0	0	128235000	96875100
cwq_mix2-3_726.49811.49811.4.0.dta	cwq_mix2-3_726.49811.49811.4	cwq_mix2-3_726	49811	4	13411.7	FTNEFFPMDVTPNDGSAQFVVYNMSGNPK		23	>sp|P87167|BUT2_SCHPO Uba3-binding protein but2 OS=Schizosaccharomyces pombe (strain 972 / ATCC 24843) OX=284812 GN=but2 PE=1 SV=1	5 4 1 0 1	1		0	0	100	100	100	0	0	0	67706400	35298800
cwq_mix2-3_726.49874.49874.3.0.dta	cwq_mix2-3_726.49874.49874.3	cwq_mix2-3_726	49874	3	13427.8	ANAGFNISLSDYWGR		6	>sp|P78854|PLB1_SCHPO Lysophospholipase 1 OS=Schizosaccharomyces pombe (strain 972 / ATCC 24843) OX=284812 GN=plb1 PE=2 SV=2	11 2 0 0 0	1		0	0	100	100	100	0	0	0	4835580	22784800
cwq_mix2-3_726.49881.49881.4.0.dta	cwq_mix2-3_726.49881.49881.4	cwq_mix2-3_726	49881	4	13429.6	FTNEFFPMDVTPNDGSAQFVVYNMSGNPK		23	>sp|P87167|BUT2_SCHPO Uba3-binding protein but2 OS=Schizosaccharomyces pombe (strain 972 / ATCC 24843) OX=284812 GN=but2 PE=1 SV=1	10 2 0 0 0	1		0	0	100	100	100	0	0	0	56459900	10210300
cwq_mix2-3_726.49909.49909.4.0.dta	cwq_mix2-3_726.49909.49909.4	cwq_mix2-3_726	49909	4	13436.9	FTNEFFPMDVTPNDGSAQFVVYNMSGNPK		23	>sp|P87167|BUT2_SCHPO Uba3-binding protein but2 OS=Schizosaccharomyces pombe (strain 972 / ATCC 24843) OX=284812 GN=but2 PE=1 SV=1	5 4 1 0 1	1		0	0	100	100	100	0	0	0	67706400	664788
cwq_mix2-3_726.49921.49921.3.0.dta	cwq_mix2-3_726.49921.49921.3	cwq_mix2-3_726	49921	3	13440	ANAGFNISLSDYWGR		6	>sp|P78854|PLB1_SCHPO Lysophospholipase 1 OS=Schizosaccharomyces pombe (strain 972 / ATCC 24843) OX=284812 GN=plb1 PE=2 SV=2	12 2 0 0 0	1		0	0	100	100	100	0	0	0	13403000	2527940
cwq_mix2-3_726.49966.49966.2.0.dta	cwq_mix2-3_726.49966.49966.2	cwq_mix2-3_726	49966	2	13451.7	ANAGFNISLSDYWGR		6	>sp|P78854|PLB1_SCHPO Lysophospholipase 1 OS=Schizosaccharomyces pombe (strain 972 / ATCC 24843) OX=284812 GN=plb1 PE=2 SV=2	11 2 0 0 0	1		0	0	100	100	100	0	0	0	0	0
cwq_mix2-3_726.50210.50210.3.0.dta	cwq_mix2-3_726.50210.50210.3	cwq_mix2-3_726	50210	3	13513	IIDWGHSGEIGNLLLSEYNVTYK		19	>sp|O74480|YQJ7_SCHPO Uncharacterized protein C1840.07c OS=Schizosaccharomyces pombe (strain 972 / ATCC 24843) OX=284812 GN=SPCC1840.07c PE=3 SV=1	8 2 0 0 0	1		0	0	100	100	100	0	0	0	182483000	159275000
cwq_mix2-3_726.50243.50243.3.0.dta	cwq_mix2-3_726.50243.50243.3	cwq_mix2-3_726	50243	3	13520.4	IIDWGHSGEIGNLLLSEYNVTYK		19	>sp|O74480|YQJ7_SCHPO Uncharacterized protein C1840.07c OS=Schizosaccharomyces pombe (strain 972 / ATCC 24843) OX=284812 GN=SPCC1840.07c PE=3 SV=1	9 2 0 0 0	1		0	0	100	100	100	0	0	0	11412800	6425060
cwq_mix2-3_726.50251.50251.4.0.dta	cwq_mix2-3_726.50251.50251.4	cwq_mix2-3_726	50251	4	13522.5	IIDWGHSGEIGNLLLSEYNVTYK		19	>sp|O74480|YQJ7_SCHPO Uncharacterized protein C1840.07c OS=Schizosaccharomyces pombe (strain 972 / ATCC 24843) OX=284812 GN=SPCC1840.07c PE=3 SV=1	9 2 0 0 0	1		0	0	100	100	100	0	0	0	5769710	4503250
cwq_mix2-3_726.50273.50273.4.0.dta	cwq_mix2-3_726.50273.50273.4	cwq_mix2-3_726	50273	4	13528.1	IIDWGHSGEIGNLLLSEYNVTYK		19	>sp|O74480|YQJ7_SCHPO Uncharacterized protein C1840.07c OS=Schizosaccharomyces pombe (strain 972 / ATCC 24843) OX=284812 GN=SPCC1840.07c PE=3 SV=1	8 2 0 0 0	1		0	0	100	100	100	0	0	0	133931000	133191000
cwq_mix2-3_726.50298.50298.2.0.dta	cwq_mix2-3_726.50298.50298.2	cwq_mix2-3_726	50298	2	13534.2	FTNEFFPMDVTPNDGSAQFVVYNMSGNPK		23	>sp|P87167|BUT2_SCHPO Uba3-binding protein but2 OS=Schizosaccharomyces pombe (strain 972 / ATCC 24843) OX=284812 GN=but2 PE=1 SV=1	5 4 2 0 0	1		0	0	100	100	100	0	0	0	0	0
cwq_mix2-3_726.50312.50312.3.0.dta	cwq_mix2-3_726.50312.50312.3	cwq_mix2-3_726	50312	3	13537.6	IIDWGHSGEIGNLLLSEYNVTYK		19	>sp|O74480|YQJ7_SCHPO Uncharacterized protein C1840.07c OS=Schizosaccharomyces pombe (strain 972 / ATCC 24843) OX=284812 GN=SPCC1840.07c PE=3 SV=1	8 2 0 0 0	1		0	0	100	100	100	0	0	0	182483000	159275000
cwq_mix2-3_726.50364.50364.4.0.dta	cwq_mix2-3_726.50364.50364.4	cwq_mix2-3_726	50364	4	13551	IIDWGHSGEIGNLLLSEYNVTYK		19	>sp|O74480|YQJ7_SCHPO Uncharacterized protein C1840.07c OS=Schizosaccharomyces pombe (strain 972 / ATCC 24843) OX=284812 GN=SPCC1840.07c PE=3 SV=1	8 2 0 0 0	1		0	0	100	100	100	0	0	0	133931000	133191000
cwq_mix2-3_726.50402.50402.3.0.dta	cwq_mix2-3_726.50402.50402.3	cwq_mix2-3_726	50402	3	13560.3	IIDWGHSGEIGNLLLSEYNVTYK		19	>sp|O74480|YQJ7_SCHPO Uncharacterized protein C1840.07c OS=Schizosaccharomyces pombe (strain 972 / ATCC 24843) OX=284812 GN=SPCC1840.07c PE=3 SV=1	8 2 0 0 0	1		0	0	100	100	100	0	0	0	182483000	159275000
cwq_mix2-3_726.50484.50484.3.0.dta	cwq_mix2-3_726.50484.50484.3	cwq_mix2-3_726	50484	3	13581.2	QFVQYGNLTGLDMAVVK		7	>sp|O94702|ERMP1_SCHPO Putative endoplasmic reticulum metallopeptidase 1 OS=Schizosaccharomyces pombe (strain 972 / ATCC 24843) OX=284812 GN=erm1 PE=3 SV=1	9 2 0 0 0	1		0	0	100	100	100	0	0	0	33934200	33679800
cwq_mix2-3_726.50521.50521.4.0.dta	cwq_mix2-3_726.50521.50521.4	cwq_mix2-3_726	50521	4	13590.6	SYGFCKPLEANEEGKPYYPCGIIANSLFNDSYSSLLR	5,Carbamidomethyl[C];20,Carbamidomethyl[C];	29	>sp|Q96WW4|IVN1_SCHPO Invasion protein 1 OS=Schizosaccharomyces pombe (strain 972 / ATCC 24843) OX=284812 GN=ivn1 PE=3 SV=1	10 2 0 0 0	1		0	0	100	100	100	0	0	0	2795830	1166770
cwq_mix2-3_726.50596.50596.4.0.dta	cwq_mix2-3_726.50596.50596.4	cwq_mix2-3_726	50596	4	13609.5	LNDTYTEVAEVMKDDFVFAASDDKELAK		2	>sp|Q10057|PDI1_SCHPO Putative protein disulfide-isomerase C1F5.02 OS=Schizosaccharomyces pombe (strain 972 / ATCC 24843) OX=284812 GN=SPAC1F5.02 PE=3 SV=1	9 2 0 0 0	1		0	0	100	100	100	0	0	0	13323800	8727740
cwq_mix2-3_726.50674.50674.4.0.dta	cwq_mix2-3_726.50674.50674.4	cwq_mix2-3_726	50674	4	13629.4	LNDTYTEVAEVMKDDFVFAASDDKELAK		2	>sp|Q10057|PDI1_SCHPO Putative protein disulfide-isomerase C1F5.02 OS=Schizosaccharomyces pombe (strain 972 / ATCC 24843) OX=284812 GN=SPAC1F5.02 PE=3 SV=1	9 2 0 0 0	1		0	0	100	100	100	0	0	0	17344500	1214530
cwq_mix2-3_726.50851.50851.4.0.dta	cwq_mix2-3_726.50851.50851.4	cwq_mix2-3_726	50851	4	13673.1	LNDTYTEVAEVMKDDFVFAASDDKELAK		2	>sp|Q10057|PDI1_SCHPO Putative protein disulfide-isomerase C1F5.02 OS=Schizosaccharomyces pombe (strain 972 / ATCC 24843) OX=284812 GN=SPAC1F5.02 PE=3 SV=1	11 2 0 0 0	1		0	0	100	100	100	0	0	0	78375700	57978300
cwq_mix2-3_726.50891.50891.4.0.dta	cwq_mix2-3_726.50891.50891.4	cwq_mix2-3_726	50891	4	13683	TVLADPTFYNNTDHVEQLLSLEYADEIR		10	>sp|Q9US04|GGT1_SCHPO Glutathione hydrolase proenzyme 1 OS=Schizosaccharomyces pombe (strain 972 / ATCC 24843) OX=284812 GN=ggt1 PE=2 SV=1	9 2 0 0 0	1		0	0	100	100	100	0	0	0	26504800	11823500
cwq_mix2-3_726.50974.50974.4.0.dta	cwq_mix2-3_726.50974.50974.4	cwq_mix2-3_726	50974	4	13704.5	LNDTYTEVAEVMKDDFVFAASDDKELAK		2	>sp|Q10057|PDI1_SCHPO Putative protein disulfide-isomerase C1F5.02 OS=Schizosaccharomyces pombe (strain 972 / ATCC 24843) OX=284812 GN=SPAC1F5.02 PE=3 SV=1	10 2 0 0 0	1		0	0	100	100	100	0	0	0	2006480000	1804300000
cwq_mix2-3_726.51006.51006.3.0.dta	cwq_mix2-3_726.51006.51006.3	cwq_mix2-3_726	51006	3	13712.2	SEFDGILPGEFVESNSTWWNR		15	>sp|Q9P7Q9|ALG9_SCHPO Alpha-1,2-mannosyltransferase alg9 OS=Schizosaccharomyces pombe (strain 972 / ATCC 24843) OX=284812 GN=alg9 PE=3 SV=1	9 2 0 0 0	1		0	0	100	100	100	0	0	0	16732200	13994800
cwq_mix2-3_726.51033.51033.4.0.dta	cwq_mix2-3_726.51033.51033.4	cwq_mix2-3_726	51033	4	13718.9	LNDTYTEVAEVMKDDFVFAASDDKELAK		2	>sp|Q10057|PDI1_SCHPO Putative protein disulfide-isomerase C1F5.02 OS=Schizosaccharomyces pombe (strain 972 / ATCC 24843) OX=284812 GN=SPAC1F5.02 PE=3 SV=1	9 2 0 0 0	1		0	0	100	100	100	0	0	0	1643550000	1385480000
cwq_mix2-3_726.51060.51060.4.0.dta	cwq_mix2-3_726.51060.51060.4	cwq_mix2-3_726	51060	4	13725.2	LNDTYTEVAEVMKDDFVFAASDDKELAK		2	>sp|Q10057|PDI1_SCHPO Putative protein disulfide-isomerase C1F5.02 OS=Schizosaccharomyces pombe (strain 972 / ATCC 24843) OX=284812 GN=SPAC1F5.02 PE=3 SV=1	10 2 0 0 0	1		0	0	100	100	100	0	0	0	2006480000	1804300000
cwq_mix2-3_726.51073.51073.5.0.dta	cwq_mix2-3_726.51073.51073.5	cwq_mix2-3_726	51073	5	13728	LNDTYTEVAEVMKDDFVFAASDDKELAK		2	>sp|Q10057|PDI1_SCHPO Putative protein disulfide-isomerase C1F5.02 OS=Schizosaccharomyces pombe (strain 972 / ATCC 24843) OX=284812 GN=SPAC1F5.02 PE=3 SV=1	10 2 0 0 0	1		0	0	100	100	100	0	0	0	101461000	66585800
cwq_mix2-3_726.51124.51124.4.0.dta	cwq_mix2-3_726.51124.51124.4	cwq_mix2-3_726	51124	4	13740.1	LNDTYTEVAEVMKDDFVFAASDDKELAK		2	>sp|Q10057|PDI1_SCHPO Putative protein disulfide-isomerase C1F5.02 OS=Schizosaccharomyces pombe (strain 972 / ATCC 24843) OX=284812 GN=SPAC1F5.02 PE=3 SV=1	9 2 0 0 0	1		0	0	100	100	100	0	0	0	1643550000	1385480000
cwq_mix2-3_726.51130.51130.3.0.dta	cwq_mix2-3_726.51130.51130.3	cwq_mix2-3_726	51130	3	13741.7	SEFDGILPGEFVESNSTWWNR		15	>sp|Q9P7Q9|ALG9_SCHPO Alpha-1,2-mannosyltransferase alg9 OS=Schizosaccharomyces pombe (strain 972 / ATCC 24843) OX=284812 GN=alg9 PE=3 SV=1	8 2 0 0 0	1		0	0	100	100	100	0	0	0	46182900	33469400
cwq_mix2-3_726.51138.51138.4.0.dta	cwq_mix2-3_726.51138.51138.4	cwq_mix2-3_726	51138	4	13743.7	LNDTYTEVAEVMKDDFVFAASDDKELAK		2	>sp|Q10057|PDI1_SCHPO Putative protein disulfide-isomerase C1F5.02 OS=Schizosaccharomyces pombe (strain 972 / ATCC 24843) OX=284812 GN=SPAC1F5.02 PE=3 SV=1	9 2 0 0 0	1		0	0	100	100	100	0	0	0	1643550000	1385480000
cwq_mix2-3_726.51143.51143.4.0.dta	cwq_mix2-3_726.51143.51143.4	cwq_mix2-3_726	51143	4	13744.9	LNDTYTEVAEVMKDDFVFAASDDKELAK		2	>sp|Q10057|PDI1_SCHPO Putative protein disulfide-isomerase C1F5.02 OS=Schizosaccharomyces pombe (strain 972 / ATCC 24843) OX=284812 GN=SPAC1F5.02 PE=3 SV=1	10 2 0 0 0	1		0	0	100	100	100	0	0	0	2006480000	1804300000
cwq_mix2-3_726.51149.51149.4.0.dta	cwq_mix2-3_726.51149.51149.4	cwq_mix2-3_726	51149	4	13746	LNDTYTEVAEVMKDDFVFAASDDKELAK		2	>sp|Q10057|PDI1_SCHPO Putative protein disulfide-isomerase C1F5.02 OS=Schizosaccharomyces pombe (strain 972 / ATCC 24843) OX=284812 GN=SPAC1F5.02 PE=3 SV=1	8 2 0 0 0	1		0	0	100	100	100	0	0	0	605761000	449132000
cwq_mix2-3_726.51165.51165.5.0.dta	cwq_mix2-3_726.51165.51165.5	cwq_mix2-3_726	51165	5	13749.9	FTCILNGTGAIPHQAHLLLSDTEHPTLAVIYPASVSQGGVASLELR	3,Carbamidomethyl[C];	6	>sp|O74943|YJB6_SCHPO Uncharacterized protein C553.06 OS=Schizosaccharomyces pombe (strain 972 / ATCC 24843) OX=284812 GN=SPCC553.06 PE=3 SV=1	5 6 0 0 0	1		0	0	100	100	100	0	0	0	5734270	9140410
cwq_mix2-3_726.51190.51190.5.0.dta	cwq_mix2-3_726.51190.51190.5	cwq_mix2-3_726	51190	5	13755.5	FTCILNGTGAIPHQAHLLLSDTEHPTLAVIYPASVSQGGVASLELR	3,Carbamidomethyl[C];	6	>sp|O74943|YJB6_SCHPO Uncharacterized protein C553.06 OS=Schizosaccharomyces pombe (strain 972 / ATCC 24843) OX=284812 GN=SPCC553.06 PE=3 SV=1	9 2 0 0 0	1		0	0	100	100	100	0	0	0	424615000	383229000
cwq_mix2-3_726.51213.51213.4.0.dta	cwq_mix2-3_726.51213.51213.4	cwq_mix2-3_726	51213	4	13760.7	LNDTYTEVAEVMKDDFVFAASDDKELAK		2	>sp|Q10057|PDI1_SCHPO Putative protein disulfide-isomerase C1F5.02 OS=Schizosaccharomyces pombe (strain 972 / ATCC 24843) OX=284812 GN=SPAC1F5.02 PE=3 SV=1	9 2 0 0 0	1		0	0	100	100	100	0	0	0	1643550000	1385480000
cwq_mix2-3_726.51235.51235.4.0.dta	cwq_mix2-3_726.51235.51235.4	cwq_mix2-3_726	51235	4	13766.2	LNDTYTEVAEVMKDDFVFAASDDKELAK		2	>sp|Q10057|PDI1_SCHPO Putative protein disulfide-isomerase C1F5.02 OS=Schizosaccharomyces pombe (strain 972 / ATCC 24843) OX=284812 GN=SPAC1F5.02 PE=3 SV=1	8 2 0 0 0	1		0	0	100	100	100	0	0	0	605761000	449132000
cwq_mix2-3_726.51237.51237.4.0.dta	cwq_mix2-3_726.51237.51237.4	cwq_mix2-3_726	51237	4	13766.5	LNDTYTEVAEVMKDDFVFAASDDKELAK		2	>sp|Q10057|PDI1_SCHPO Putative protein disulfide-isomerase C1F5.02 OS=Schizosaccharomyces pombe (strain 972 / ATCC 24843) OX=284812 GN=SPAC1F5.02 PE=3 SV=1	10 2 0 0 0	1		0	0	100	100	100	0	0	0	2029820000	1823850000
cwq_mix2-3_726.51256.51256.6.0.dta	cwq_mix2-3_726.51256.51256.6	cwq_mix2-3_726	51256	6	13771	FTCILNGTGAIPHQAHLLLSDTEHPTLAVIYPASVSQGGVASLELR	3,Carbamidomethyl[C];	6	>sp|O74943|YJB6_SCHPO Uncharacterized protein C553.06 OS=Schizosaccharomyces pombe (strain 972 / ATCC 24843) OX=284812 GN=SPCC553.06 PE=3 SV=1	8 2 0 0 0	1		0	0	100	100	100	0	0	0	110500000	103078000
cwq_mix2-3_726.51287.51287.4.0.dta	cwq_mix2-3_726.51287.51287.4	cwq_mix2-3_726	51287	4	13778.7	LNDTYTEVAEVMKDDFVFAASDDKELAK		2	>sp|Q10057|PDI1_SCHPO Putative protein disulfide-isomerase C1F5.02 OS=Schizosaccharomyces pombe (strain 972 / ATCC 24843) OX=284812 GN=SPAC1F5.02 PE=3 SV=1	9 2 0 0 0	1		0	0	100	100	100	0	0	0	1643550000	1385480000
cwq_mix2-3_726.51289.51289.5.0.dta	cwq_mix2-3_726.51289.51289.5	cwq_mix2-3_726	51289	5	13779.1	FTCILNGTGAIPHQAHLLLSDTEHPTLAVIYPASVSQGGVASLELR	3,Carbamidomethyl[C];	6	>sp|O74943|YJB6_SCHPO Uncharacterized protein C553.06 OS=Schizosaccharomyces pombe (strain 972 / ATCC 24843) OX=284812 GN=SPCC553.06 PE=3 SV=1	10 2 0 0 0	1		0	0	100	100	100	0	0	0	78453900	75399400
cwq_mix2-3_726.51320.51320.4.0.dta	cwq_mix2-3_726.51320.51320.4	cwq_mix2-3_726	51320	4	13786.8	LNDTYTEVAEVMKDDFVFAASDDKELAK		2	>sp|Q10057|PDI1_SCHPO Putative protein disulfide-isomerase C1F5.02 OS=Schizosaccharomyces pombe (strain 972 / ATCC 24843) OX=284812 GN=SPAC1F5.02 PE=3 SV=1	8 2 0 0 0	1		0	0	100	100	100	0	0	0	605761000	449132000
cwq_mix2-3_726.51321.51321.5.0.dta	cwq_mix2-3_726.51321.51321.5	cwq_mix2-3_726	51321	5	13786.9	FTCILNGTGAIPHQAHLLLSDTEHPTLAVIYPASVSQGGVASLELR	3,Carbamidomethyl[C];	6	>sp|O74943|YJB6_SCHPO Uncharacterized protein C553.06 OS=Schizosaccharomyces pombe (strain 972 / ATCC 24843) OX=284812 GN=SPCC553.06 PE=3 SV=1	9 2 0 0 0	1		0	0	100	100	100	0	0	0	424615000	383229000
cwq_mix2-3_726.51356.51356.5.0.dta	cwq_mix2-3_726.51356.51356.5	cwq_mix2-3_726	51356	5	13795.8	FTCILNGTGAIPHQAHLLLSDTEHPTLAVIYPASVSQGGVASLELR	3,Carbamidomethyl[C];	6	>sp|O74943|YJB6_SCHPO Uncharacterized protein C553.06 OS=Schizosaccharomyces pombe (strain 972 / ATCC 24843) OX=284812 GN=SPCC553.06 PE=3 SV=1	8 2 0 0 0	1		0	0	100	100	100	0	0	0	344987000	334890000
cwq_mix2-3_726.51373.51373.6.0.dta	cwq_mix2-3_726.51373.51373.6	cwq_mix2-3_726	51373	6	13799.6	FTCILNGTGAIPHQAHLLLSDTEHPTLAVIYPASVSQGGVASLELR	3,Carbamidomethyl[C];	6	>sp|O74943|YJB6_SCHPO Uncharacterized protein C553.06 OS=Schizosaccharomyces pombe (strain 972 / ATCC 24843) OX=284812 GN=SPCC553.06 PE=3 SV=1	8 2 0 0 0	1		0	0	100	100	100	0	0	0	115684000	103078000
cwq_mix2-3_726.51386.51386.4.0.dta	cwq_mix2-3_726.51386.51386.4	cwq_mix2-3_726	51386	4	13802.9	LNDTYTEVAEVMKDDFVFAASDDKELAK		2	>sp|Q10057|PDI1_SCHPO Putative protein disulfide-isomerase C1F5.02 OS=Schizosaccharomyces pombe (strain 972 / ATCC 24843) OX=284812 GN=SPAC1F5.02 PE=3 SV=1	7 2 0 0 0	1		0	0	100	100	100	0	0	0	37710800	22207600
cwq_mix2-3_726.51408.51408.4.0.dta	cwq_mix2-3_726.51408.51408.4	cwq_mix2-3_726	51408	4	13808.9	LNDTYTEVAEVMKDDFVFAASDDKELAK		2	>sp|Q10057|PDI1_SCHPO Putative protein disulfide-isomerase C1F5.02 OS=Schizosaccharomyces pombe (strain 972 / ATCC 24843) OX=284812 GN=SPAC1F5.02 PE=3 SV=1	9 2 0 0 0	1		0	0	100	100	100	0	0	0	4306220	3707090
cwq_mix2-3_726.51428.51428.5.0.dta	cwq_mix2-3_726.51428.51428.5	cwq_mix2-3_726	51428	5	13814.2	FTCILNGTGAIPHQAHLLLSDTEHPTLAVIYPASVSQGGVASLELR	3,Carbamidomethyl[C];	6	>sp|O74943|YJB6_SCHPO Uncharacterized protein C553.06 OS=Schizosaccharomyces pombe (strain 972 / ATCC 24843) OX=284812 GN=SPCC553.06 PE=3 SV=1	8 2 0 0 0	1		0	0	100	100	100	0	0	0	344987000	334890000
cwq_mix2-3_726.51457.51457.4.0.dta	cwq_mix2-3_726.51457.51457.4	cwq_mix2-3_726	51457	4	13821.3	FTCILNGTGAIPHQAHLLLSDTEHPTLAVIYPASVSQGGVASLELR	3,Carbamidomethyl[C];	6	>sp|O74943|YJB6_SCHPO Uncharacterized protein C553.06 OS=Schizosaccharomyces pombe (strain 972 / ATCC 24843) OX=284812 GN=SPCC553.06 PE=3 SV=1	8 2 0 0 0	1		0	0	100	100	100	0	0	0	3860430	2336500
cwq_mix2-3_726.51467.51467.3.0.dta	cwq_mix2-3_726.51467.51467.3	cwq_mix2-3_726	51467	3	13823.9	FTCILNGTGAIPHQAHLLLSDTEHPTLAVIYPASVSQGGVASLELR	3,Carbamidomethyl[C];	6	>sp|O74943|YJB6_SCHPO Uncharacterized protein C553.06 OS=Schizosaccharomyces pombe (strain 972 / ATCC 24843) OX=284812 GN=SPCC553.06 PE=3 SV=1	4 6 0 0 0	1		0	0	100	100	100	0	0	0	0	0
cwq_mix2-3_726.51491.51491.6.0.dta	cwq_mix2-3_726.51491.51491.6	cwq_mix2-3_726	51491	6	13829.3	FTCILNGTGAIPHQAHLLLSDTEHPTLAVIYPASVSQGGVASLELR	3,Carbamidomethyl[C];	6	>sp|O74943|YJB6_SCHPO Uncharacterized protein C553.06 OS=Schizosaccharomyces pombe (strain 972 / ATCC 24843) OX=284812 GN=SPCC553.06 PE=3 SV=1	9 2 0 0 0	1		0	0	100	100	100	0	0	0	129577000	7874320
cwq_mix2-3_726.51501.51501.5.0.dta	cwq_mix2-3_726.51501.51501.5	cwq_mix2-3_726	51501	5	13831.2	FTCILNGTGAIPHQAHLLLSDTEHPTLAVIYPASVSQGGVASLELR	3,Carbamidomethyl[C];	6	>sp|O74943|YJB6_SCHPO Uncharacterized protein C553.06 OS=Schizosaccharomyces pombe (strain 972 / ATCC 24843) OX=284812 GN=SPCC553.06 PE=3 SV=1	9 2 0 0 0	1		0	0	100	100	100	0	0	0	424615000	378692000
cwq_mix2-3_726.51502.51502.6.0.dta	cwq_mix2-3_726.51502.51502.6	cwq_mix2-3_726	51502	6	13831.3	FTCILNGTGAIPHQAHLLLSDTEHPTLAVIYPASVSQGGVASLELR	3,Carbamidomethyl[C];	6	>sp|O74943|YJB6_SCHPO Uncharacterized protein C553.06 OS=Schizosaccharomyces pombe (strain 972 / ATCC 24843) OX=284812 GN=SPCC553.06 PE=3 SV=1	3 6 0 0 0	1		0	0	100	100	100	0	0	0	28045400	2903260
cwq_mix2-3_726.51601.51601.5.0.dta	cwq_mix2-3_726.51601.51601.5	cwq_mix2-3_726	51601	5	13856.5	FTCILNGTGAIPHQAHLLLSDTEHPTLAVIYPASVSQGGVASLELR	3,Carbamidomethyl[C];	6	>sp|O74943|YJB6_SCHPO Uncharacterized protein C553.06 OS=Schizosaccharomyces pombe (strain 972 / ATCC 24843) OX=284812 GN=SPCC553.06 PE=3 SV=1	9 2 0 0 0	1		0	0	100	100	100	0	0	0	30980200	25447200
cwq_mix2-3_726.51686.51686.4.0.dta	cwq_mix2-3_726.51686.51686.4	cwq_mix2-3_726	51686	4	13878.6	TLGDTTYGFPNVSLSSITSQEWYR		11	>sp|P78854|PLB1_SCHPO Lysophospholipase 1 OS=Schizosaccharomyces pombe (strain 972 / ATCC 24843) OX=284812 GN=plb1 PE=2 SV=2	12 2 0 0 0	1		0	0	100	100	100	0	0	0	26063400	27933000
cwq_mix2-3_726.51694.51694.5.0.dta	cwq_mix2-3_726.51694.51694.5	cwq_mix2-3_726	51694	5	13880.8	FTCILNGTGAIPHQAHLLLSDTEHPTLAVIYPASVSQGGVASLELR	3,Carbamidomethyl[C];	6	>sp|O74943|YJB6_SCHPO Uncharacterized protein C553.06 OS=Schizosaccharomyces pombe (strain 972 / ATCC 24843) OX=284812 GN=SPCC553.06 PE=3 SV=1	8 2 0 0 0	1		0	0	100	100	100	0	0	0	4337910	3835900
cwq_mix2-3_726.51719.51719.3.0.dta	cwq_mix2-3_726.51719.51719.3	cwq_mix2-3_726	51719	3	13887.4	TLGDTTYGFPNVSLSSITSQEWYR		11	>sp|P78854|PLB1_SCHPO Lysophospholipase 1 OS=Schizosaccharomyces pombe (strain 972 / ATCC 24843) OX=284812 GN=plb1 PE=2 SV=2	5 4 2 0 1	1		0	0	100	100	100	0	0	0	0	547613
cwq_mix2-3_726.51770.51770.3.0.dta	cwq_mix2-3_726.51770.51770.3	cwq_mix2-3_726	51770	3	13900	TLGDTTYGFPNVSLSSITSQEWYR		11	>sp|P78854|PLB1_SCHPO Lysophospholipase 1 OS=Schizosaccharomyces pombe (strain 972 / ATCC 24843) OX=284812 GN=plb1 PE=2 SV=2	5 4 2 0 0	1		0	0	100	100	100	0	0	0	25281000	35397600
cwq_mix2-3_726.51772.51772.3.0.dta	cwq_mix2-3_726.51772.51772.3	cwq_mix2-3_726	51772	3	13900.6	TLGDTTYGFPNVSLSSITSQEWYR		11	>sp|P78854|PLB1_SCHPO Lysophospholipase 1 OS=Schizosaccharomyces pombe (strain 972 / ATCC 24843) OX=284812 GN=plb1 PE=2 SV=2	11 2 0 0 0	1		0	0	100	100	100	0	0	0	36457500	20249800
cwq_mix2-3_726.51805.51805.4.0.dta	cwq_mix2-3_726.51805.51805.4	cwq_mix2-3_726	51805	4	13909.2	TLGDTTYGFPNVSLSSITSQEWYR		11	>sp|P78854|PLB1_SCHPO Lysophospholipase 1 OS=Schizosaccharomyces pombe (strain 972 / ATCC 24843) OX=284812 GN=plb1 PE=2 SV=2	11 2 0 0 0	1		0	0	100	100	100	0	0	0	42122100	37681800
cwq_mix2-3_726.51808.51808.4.0.dta	cwq_mix2-3_726.51808.51808.4	cwq_mix2-3_726	51808	4	13910	TLGDTTYGFPNVSLSSITSQEWYR		11	>sp|P78854|PLB1_SCHPO Lysophospholipase 1 OS=Schizosaccharomyces pombe (strain 972 / ATCC 24843) OX=284812 GN=plb1 PE=2 SV=2	12 2 0 0 0	1		0	0	100	100	100	0	0	0	6253860	28899700
cwq_mix2-3_726.51843.51843.4.0.dta	cwq_mix2-3_726.51843.51843.4	cwq_mix2-3_726	51843	4	13919	TLGDTTYGFPNVSLSSITSQEWYR		11	>sp|P78854|PLB1_SCHPO Lysophospholipase 1 OS=Schizosaccharomyces pombe (strain 972 / ATCC 24843) OX=284812 GN=plb1 PE=2 SV=2	10 2 0 0 0	1		0	0	100	100	100	0	0	0	567974000	471882000
cwq_mix2-3_726.51849.51849.3.0.dta	cwq_mix2-3_726.51849.51849.3	cwq_mix2-3_726	51849	3	13920.5	TLGDTTYGFPNVSLSSITSQEWYR		11	>sp|P78854|PLB1_SCHPO Lysophospholipase 1 OS=Schizosaccharomyces pombe (strain 972 / ATCC 24843) OX=284812 GN=plb1 PE=2 SV=2	11 2 0 0 0	1		0	0	100	100	100	0	0	0	36457500	20249800
cwq_mix2-3_726.51933.51933.3.0.dta	cwq_mix2-3_726.51933.51933.3	cwq_mix2-3_726	51933	3	13941.4	TLGDTTYGFPNVSLSSITSQEWYR		11	>sp|P78854|PLB1_SCHPO Lysophospholipase 1 OS=Schizosaccharomyces pombe (strain 972 / ATCC 24843) OX=284812 GN=plb1 PE=2 SV=2	5 4 2 0 0	1		0	0	100	100	100	0	0	0	1671530	6189930
cwq_mix2-3_726.51953.51953.4.0.dta	cwq_mix2-3_726.51953.51953.4	cwq_mix2-3_726	51953	4	13946.4	TLGDTTYGFPNVSLSSITSQEWYR		11	>sp|P78854|PLB1_SCHPO Lysophospholipase 1 OS=Schizosaccharomyces pombe (strain 972 / ATCC 24843) OX=284812 GN=plb1 PE=2 SV=2	9 2 0 0 0	1		0	0	100	100	100	0	0	0	469178000	373152000
cwq_mix2-3_726.51968.51968.4.0.dta	cwq_mix2-3_726.51968.51968.4	cwq_mix2-3_726	51968	4	13949.5	TLGDTTYGFPNVSLSSITSQEWYR		11	>sp|P78854|PLB1_SCHPO Lysophospholipase 1 OS=Schizosaccharomyces pombe (strain 972 / ATCC 24843) OX=284812 GN=plb1 PE=2 SV=2	10 2 0 0 0	1		0	0	100	100	100	0	0	0	567974000	471882000
cwq_mix2-3_726.51983.51983.3.0.dta	cwq_mix2-3_726.51983.51983.3	cwq_mix2-3_726	51983	3	13953	TLGDTTYGFPNVSLSSITSQEWYR		11	>sp|P78854|PLB1_SCHPO Lysophospholipase 1 OS=Schizosaccharomyces pombe (strain 972 / ATCC 24843) OX=284812 GN=plb1 PE=2 SV=2	10 2 0 0 0	1		0	0	100	100	100	0	0	0	1058280000	755564000
cwq_mix2-3_726.51984.51984.3.0.dta	cwq_mix2-3_726.51984.51984.3	cwq_mix2-3_726	51984	3	13953.3	TLGDTTYGFPNVSLSSITSQEWYR		11	>sp|P78854|PLB1_SCHPO Lysophospholipase 1 OS=Schizosaccharomyces pombe (strain 972 / ATCC 24843) OX=284812 GN=plb1 PE=2 SV=2	9 2 0 0 0	1		0	0	100	100	100	0	0	0	1038200000	811966000
cwq_mix2-3_726.52002.52002.4.0.dta	cwq_mix2-3_726.52002.52002.4	cwq_mix2-3_726	52002	4	13957.7	YQYNETAGEGVTAYVIDTGINIEHQDFQGR		4	>sp|Q9UTS0|PSP3_SCHPO Subtilase-type proteinase psp3 OS=Schizosaccharomyces pombe (strain 972 / ATCC 24843) OX=284812 GN=psp3 PE=2 SV=1	9 6 0 0 0	1		0	0	100	100	100	0	0	0	140714	3132380
cwq_mix2-3_726.52054.52054.3.0.dta	cwq_mix2-3_726.52054.52054.3	cwq_mix2-3_726	52054	3	13971	TLGDTTYGFPNVSLSSITSQEWYR		11	>sp|P78854|PLB1_SCHPO Lysophospholipase 1 OS=Schizosaccharomyces pombe (strain 972 / ATCC 24843) OX=284812 GN=plb1 PE=2 SV=2	9 2 0 0 0	1		0	0	100	100	100	0	0	0	1041080000	811966000
cwq_mix2-3_726.52067.52067.4.0.dta	cwq_mix2-3_726.52067.52067.4	cwq_mix2-3_726	52067	4	13974.1	TLGDTTYGFPNVSLSSITSQEWYR		11	>sp|P78854|PLB1_SCHPO Lysophospholipase 1 OS=Schizosaccharomyces pombe (strain 972 / ATCC 24843) OX=284812 GN=plb1 PE=2 SV=2	10 2 0 0 0	1		0	0	100	100	100	0	0	0	567974000	471882000
cwq_mix2-3_726.52160.52160.4.0.dta	cwq_mix2-3_726.52160.52160.4	cwq_mix2-3_726	52160	4	13997.4	TLGDTTYGFPNVSLSSITSQEWYR		11	>sp|P78854|PLB1_SCHPO Lysophospholipase 1 OS=Schizosaccharomyces pombe (strain 972 / ATCC 24843) OX=284812 GN=plb1 PE=2 SV=2	10 2 0 0 0	1		0	0	100	100	100	0	0	0	567974000	471882000
cwq_mix2-3_726.52197.52197.3.0.dta	cwq_mix2-3_726.52197.52197.3	cwq_mix2-3_726	52197	3	14006.2	TLGDTTYGFPNVSLSSITSQEWYR		11	>sp|P78854|PLB1_SCHPO Lysophospholipase 1 OS=Schizosaccharomyces pombe (strain 972 / ATCC 24843) OX=284812 GN=plb1 PE=2 SV=2	9 2 0 0 0	1		0	0	100	100	100	0	0	0	1041080000	811966000
cwq_mix2-3_726.52209.52209.4.0.dta	cwq_mix2-3_726.52209.52209.4	cwq_mix2-3_726	52209	4	14008.7	TLGDTTYGFPNVSLSSITSQEWYR		11	>sp|P78854|PLB1_SCHPO Lysophospholipase 1 OS=Schizosaccharomyces pombe (strain 972 / ATCC 24843) OX=284812 GN=plb1 PE=2 SV=2	9 2 0 0 0	1		0	0	100	100	100	0	0	0	473633000	373152000
cwq_mix2-3_726.52229.52229.3.0.dta	cwq_mix2-3_726.52229.52229.3	cwq_mix2-3_726	52229	3	14013.3	TLGDTTYGFPNVSLSSITSQEWYR		11	>sp|P78854|PLB1_SCHPO Lysophospholipase 1 OS=Schizosaccharomyces pombe (strain 972 / ATCC 24843) OX=284812 GN=plb1 PE=2 SV=2	4 5 1 0 1	1		0	0	100	100	100	0	0	0	1074590	0
cwq_mix2-3_726.52237.52237.4.0.dta	cwq_mix2-3_726.52237.52237.4	cwq_mix2-3_726	52237	4	14015.4	TLGDTTYGFPNVSLSSITSQEWYR		11	>sp|P78854|PLB1_SCHPO Lysophospholipase 1 OS=Schizosaccharomyces pombe (strain 972 / ATCC 24843) OX=284812 GN=plb1 PE=2 SV=2	10 2 0 0 0	1		0	0	100	100	100	0	0	0	567974000	503614000
cwq_mix2-3_726.52261.52261.3.0.dta	cwq_mix2-3_726.52261.52261.3	cwq_mix2-3_726	52261	3	14021.4	TLGDTTYGFPNVSLSSITSQEWYR		11	>sp|P78854|PLB1_SCHPO Lysophospholipase 1 OS=Schizosaccharomyces pombe (strain 972 / ATCC 24843) OX=284812 GN=plb1 PE=2 SV=2	10 2 0 0 0	1		0	0	100	100	100	0	0	0	1066560000	760713000
cwq_mix2-3_726.52296.52296.3.0.dta	cwq_mix2-3_726.52296.52296.3	cwq_mix2-3_726	52296	3	14030	TLGDTTYGFPNVSLSSITSQEWYR		11	>sp|P78854|PLB1_SCHPO Lysophospholipase 1 OS=Schizosaccharomyces pombe (strain 972 / ATCC 24843) OX=284812 GN=plb1 PE=2 SV=2	9 2 0 0 0	1		0	0	100	100	100	0	0	0	1041080000	811966000
cwq_mix2-3_726.52335.52335.4.0.dta	cwq_mix2-3_726.52335.52335.4	cwq_mix2-3_726	52335	4	14039.1	TLGDTTYGFPNVSLSSITSQEWYR		11	>sp|P78854|PLB1_SCHPO Lysophospholipase 1 OS=Schizosaccharomyces pombe (strain 972 / ATCC 24843) OX=284812 GN=plb1 PE=2 SV=2	9 2 0 0 0	1		0	0	100	100	100	0	0	0	473633000	373152000
cwq_mix2-3_726.52340.52340.5.0.dta	cwq_mix2-3_726.52340.52340.5	cwq_mix2-3_726	52340	5	14040	DQKLNDTYTEVAEVMKDDFVFAASDDKELAK		5	>sp|Q10057|PDI1_SCHPO Putative protein disulfide-isomerase C1F5.02 OS=Schizosaccharomyces pombe (strain 972 / ATCC 24843) OX=284812 GN=SPAC1F5.02 PE=3 SV=1	9 2 0 0 0	1		0	0	100	100	100	0	0	0	114733000	110909000
cwq_mix2-3_726.52345.52345.4.0.dta	cwq_mix2-3_726.52345.52345.4	cwq_mix2-3_726	52345	4	14041.1	DQKLNDTYTEVAEVMKDDFVFAASDDKELAK		5	>sp|Q10057|PDI1_SCHPO Putative protein disulfide-isomerase C1F5.02 OS=Schizosaccharomyces pombe (strain 972 / ATCC 24843) OX=284812 GN=SPAC1F5.02 PE=3 SV=1	9 2 0 0 0	1		0	0	100	100	100	0	0	0	74958100	23742400
cwq_mix2-3_726.52351.52351.5.0.dta	cwq_mix2-3_726.52351.52351.5	cwq_mix2-3_726	52351	5	14042.2	DQKLNDTYTEVAEVMKDDFVFAASDDKELAK		5	>sp|Q10057|PDI1_SCHPO Putative protein disulfide-isomerase C1F5.02 OS=Schizosaccharomyces pombe (strain 972 / ATCC 24843) OX=284812 GN=SPAC1F5.02 PE=3 SV=1	10 2 0 0 0	1		0	0	100	100	100	0	0	0	199168000	151952000
cwq_mix2-3_726.52368.52368.4.0.dta	cwq_mix2-3_726.52368.52368.4	cwq_mix2-3_726	52368	4	14046.3	DQKLNDTYTEVAEVMKDDFVFAASDDKELAK		5	>sp|Q10057|PDI1_SCHPO Putative protein disulfide-isomerase C1F5.02 OS=Schizosaccharomyces pombe (strain 972 / ATCC 24843) OX=284812 GN=SPAC1F5.02 PE=3 SV=1	10 2 0 0 0	1		0	0	100	100	100	0	0	0	73310800	48628300
cwq_mix2-3_726.52388.52388.3.0.dta	cwq_mix2-3_726.52388.52388.3	cwq_mix2-3_726	52388	3	14051	TLGDTTYGFPNVSLSSITSQEWYR		11	>sp|P78854|PLB1_SCHPO Lysophospholipase 1 OS=Schizosaccharomyces pombe (strain 972 / ATCC 24843) OX=284812 GN=plb1 PE=2 SV=2	9 2 0 0 0	1		0	0	100	100	100	0	0	0	1041080000	809348000
cwq_mix2-3_726.52407.52407.3.0.dta	cwq_mix2-3_726.52407.52407.3	cwq_mix2-3_726	52407	3	14055.8	TLGDTTYGFPNVSLSSITSQEWYR		11	>sp|P78854|PLB1_SCHPO Lysophospholipase 1 OS=Schizosaccharomyces pombe (strain 972 / ATCC 24843) OX=284812 GN=plb1 PE=2 SV=2	10 2 0 0 0	1		0	0	100	100	100	0	0	0	13933400	593065000
cwq_mix2-3_726.52439.52439.4.0.dta	cwq_mix2-3_726.52439.52439.4	cwq_mix2-3_726	52439	4	14063.6	YQYNETAGEGVTAYVIDTGINIEHQDFQGR		4	>sp|Q9UTS0|PSP3_SCHPO Subtilase-type proteinase psp3 OS=Schizosaccharomyces pombe (strain 972 / ATCC 24843) OX=284812 GN=psp3 PE=2 SV=1	12 2 0 0 0	1		0	0	100	100	100	0	0	0	14318000	6257960
cwq_mix2-3_726.52498.52498.3.0.dta	cwq_mix2-3_726.52498.52498.3	cwq_mix2-3_726	52498	3	14078.3	TLGDTTYGFPNVSLSSITSQEWYR		11	>sp|P78854|PLB1_SCHPO Lysophospholipase 1 OS=Schizosaccharomyces pombe (strain 972 / ATCC 24843) OX=284812 GN=plb1 PE=2 SV=2	9 2 0 0 0	1		0	0	100	100	100	0	0	0	4848690	6350390
cwq_mix2-3_726.52511.52511.5.0.dta	cwq_mix2-3_726.52511.52511.5	cwq_mix2-3_726	52511	5	14081.6	DQKLNDTYTEVAEVMKDDFVFAASDDKELAK		5	>sp|Q10057|PDI1_SCHPO Putative protein disulfide-isomerase C1F5.02 OS=Schizosaccharomyces pombe (strain 972 / ATCC 24843) OX=284812 GN=SPAC1F5.02 PE=3 SV=1	10 2 0 0 0	1		0	0	100	100	100	0	0	0	199168000	163804000
cwq_mix2-3_726.52514.52514.4.0.dta	cwq_mix2-3_726.52514.52514.4	cwq_mix2-3_726	52514	4	14082.4	YQYNETAGEGVTAYVIDTGINIEHQDFQGR		4	>sp|Q9UTS0|PSP3_SCHPO Subtilase-type proteinase psp3 OS=Schizosaccharomyces pombe (strain 972 / ATCC 24843) OX=284812 GN=psp3 PE=2 SV=1	11 2 0 0 0	1		0	0	100	100	100	0	0	0	18733900	19390700
cwq_mix2-3_726.52596.52596.5.0.dta	cwq_mix2-3_726.52596.52596.5	cwq_mix2-3_726	52596	5	14103.1	NAIPEHGYLHSSELLYPEGTEQQIISLVDEPNQNALWIIEHEHSQDNNR		48	>sp|O13898|PMT1_SCHPO Dolichyl-phosphate-mannose--protein mannosyltransferase 1 OS=Schizosaccharomyces pombe (strain 972 / ATCC 24843) OX=284812 GN=ogm1 PE=1 SV=1	8 2 0 0 0	1		0	0	100	100	100	0	0	0	62778100	53206000
cwq_mix2-3_726.52610.52610.4.0.dta	cwq_mix2-3_726.52610.52610.4	cwq_mix2-3_726	52610	4	14106.8	YQYNETAGEGVTAYVIDTGINIEHQDFQGR		4	>sp|Q9UTS0|PSP3_SCHPO Subtilase-type proteinase psp3 OS=Schizosaccharomyces pombe (strain 972 / ATCC 24843) OX=284812 GN=psp3 PE=2 SV=1	5 4 2 0 0	1		0	0	100	100	100	0	0	0	1442080	9884060
cwq_mix2-3_726.52627.52627.5.0.dta	cwq_mix2-3_726.52627.52627.5	cwq_mix2-3_726	52627	5	14110.9	NAIPEHGYLHSSELLYPEGTEQQIISLVDEPNQNALWIIEHEHSQDNNR		48	>sp|O13898|PMT1_SCHPO Dolichyl-phosphate-mannose--protein mannosyltransferase 1 OS=Schizosaccharomyces pombe (strain 972 / ATCC 24843) OX=284812 GN=ogm1 PE=1 SV=1	9 2 0 0 0	1		0	0	100	100	100	0	0	0	46492300	31063400
cwq_mix2-3_726.52664.52664.5.0.dta	cwq_mix2-3_726.52664.52664.5	cwq_mix2-3_726	52664	5	14120.2	DQKLNDTYTEVAEVMKDDFVFAASDDKELAK		5	>sp|Q10057|PDI1_SCHPO Putative protein disulfide-isomerase C1F5.02 OS=Schizosaccharomyces pombe (strain 972 / ATCC 24843) OX=284812 GN=SPAC1F5.02 PE=3 SV=1	8 2 0 0 0	1		0	0	100	100	100	0	0	0	18787900	22875200
cwq_mix2-3_726.52680.52680.6.0.dta	cwq_mix2-3_726.52680.52680.6	cwq_mix2-3_726	52680	6	14124.2	NAIPEHGYLHSSELLYPEGTEQQIISLVDEPNQNALWIIEHEHSQDNNR		48	>sp|O13898|PMT1_SCHPO Dolichyl-phosphate-mannose--protein mannosyltransferase 1 OS=Schizosaccharomyces pombe (strain 972 / ATCC 24843) OX=284812 GN=ogm1 PE=1 SV=1	9 2 0 0 0	1		0	0	100	100	100	0	0	0	248624000	226028000
cwq_mix2-3_726.52687.52687.4.0.dta	cwq_mix2-3_726.52687.52687.4	cwq_mix2-3_726	52687	4	14125.4	YQYNETAGEGVTAYVIDTGINIEHQDFQGR		4	>sp|Q9UTS0|PSP3_SCHPO Subtilase-type proteinase psp3 OS=Schizosaccharomyces pombe (strain 972 / ATCC 24843) OX=284812 GN=psp3 PE=2 SV=1	11 2 0 0 0	1		0	0	100	100	100	0	0	0	11488000	12949700
cwq_mix2-3_726.52699.52699.5.0.dta	cwq_mix2-3_726.52699.52699.5	cwq_mix2-3_726	52699	5	14128.6	NAIPEHGYLHSSELLYPEGTEQQIISLVDEPNQNALWIIEHEHSQDNNR		48	>sp|O13898|PMT1_SCHPO Dolichyl-phosphate-mannose--protein mannosyltransferase 1 OS=Schizosaccharomyces pombe (strain 972 / ATCC 24843) OX=284812 GN=ogm1 PE=1 SV=1	8 2 0 0 0	1		0	0	100	100	100	0	0	0	62778100	53206000
cwq_mix2-3_726.52750.52750.4.0.dta	cwq_mix2-3_726.52750.52750.4	cwq_mix2-3_726	52750	4	14142	YQYNETAGEGVTAYVIDTGINIEHQDFQGR		4	>sp|Q9UTS0|PSP3_SCHPO Subtilase-type proteinase psp3 OS=Schizosaccharomyces pombe (strain 972 / ATCC 24843) OX=284812 GN=psp3 PE=2 SV=1	5 4 2 0 0	1		0	0	100	100	100	0	0	0	2744140	2000580
cwq_mix2-3_726.52778.52778.4.0.dta	cwq_mix2-3_726.52778.52778.4	cwq_mix2-3_726	52778	4	14149.3	YQYNETAGEGVTAYVIDTGINIEHQDFQGR		4	>sp|Q9UTS0|PSP3_SCHPO Subtilase-type proteinase psp3 OS=Schizosaccharomyces pombe (strain 972 / ATCC 24843) OX=284812 GN=psp3 PE=2 SV=1	11 2 0 0 0	1		0	0	100	100	100	0	0	0	3235540	2993560
cwq_mix2-3_726.52894.52894.3.0.dta	cwq_mix2-3_726.52894.52894.3	cwq_mix2-3_726	52894	3	14179.8	TLGDTTYGFPNVSLSSITSQEWYR		11	>sp|P78854|PLB1_SCHPO Lysophospholipase 1 OS=Schizosaccharomyces pombe (strain 972 / ATCC 24843) OX=284812 GN=plb1 PE=2 SV=2	10 2 0 0 0	1		0	0	100	100	100	0	0	0	19468700	14852900
cwq_mix2-3_726.52939.52939.3.0.dta	cwq_mix2-3_726.52939.52939.3	cwq_mix2-3_726	52939	3	14191.6	TLGDTTYGFPNVSLSSITSQEWYR		11	>sp|P78854|PLB1_SCHPO Lysophospholipase 1 OS=Schizosaccharomyces pombe (strain 972 / ATCC 24843) OX=284812 GN=plb1 PE=2 SV=2	9 2 0 0 0	1		0	0	100	100	100	0	0	0	13524700	6683200
cwq_mix2-3_726.53870.53870.4.0.dta	cwq_mix2-3_726.53870.53870.4	cwq_mix2-3_726	53870	4	14430.7	TFPLSLPGQSVELAWDAPGMAVGPNSSYITSTSAGTPR		25	>sp|P53693|RDS1_SCHPO Protein rds1 OS=Schizosaccharomyces pombe (strain 972 / ATCC 24843) OX=284812 GN=rds1 PE=2 SV=2	4 4 1 0 1	1		0	0	100	100	100	0	0	0	2939510	1802210
cwq_mix2-3_726.53943.53943.4.0.dta	cwq_mix2-3_726.53943.53943.4	cwq_mix2-3_726	53943	4	14450.3	TFPLSLPGQSVELAWDAPGMAVGPNSSYITSTSAGTPR		25	>sp|P53693|RDS1_SCHPO Protein rds1 OS=Schizosaccharomyces pombe (strain 972 / ATCC 24843) OX=284812 GN=rds1 PE=2 SV=2	4 4 1 0 1	1		0	0	100	100	100	0	0	0	1062650	1594640
cwq_mix2-3_726.54021.54021.3.0.dta	cwq_mix2-3_726.54021.54021.3	cwq_mix2-3_726	54021	3	14470.8	DTPPLVIYLPNVPYNYFTNISTDR		19	>sp|P78854|PLB1_SCHPO Lysophospholipase 1 OS=Schizosaccharomyces pombe (strain 972 / ATCC 24843) OX=284812 GN=plb1 PE=2 SV=2	9 2 0 0 0	1		0	0	100	100	100	0	0	0	616083	1060040
cwq_mix2-3_726.54264.54264.5.0.dta	cwq_mix2-3_726.54264.54264.5	cwq_mix2-3_726	54264	5	14530.9	DNLTLWTSDAEYSAAAAGGNTEGAQENAPSNAPEGEAEPK		2	>sp|P42656|RAD24_SCHPO DNA damage checkpoint protein rad24 OS=Schizosaccharomyces pombe (strain 972 / ATCC 24843) OX=284812 GN=rad24 PE=1 SV=2	8 7 0 0 0	1		0	0	100	100	100	0	0	0	119174	0
cwq_mix2-3_726.54438.54438.2.0.dta	cwq_mix2-3_726.54438.54438.2	cwq_mix2-3_726	54438	2	14574.1	FAFVHQWNDAFSFYILNASDGSVISQK		17	>sp|O13981|EMC1_SCHPO ER membrane protein complex subunit 1 OS=Schizosaccharomyces pombe (strain 972 / ATCC 24843) OX=284812 GN=emc1 PE=3 SV=1	9 2 0 0 0	1		0	0	100	100	100	0	0	0	0	0
cwq_mix2-3_726.54864.54864.4.0.dta	cwq_mix2-3_726.54864.54864.4	cwq_mix2-3_726	54864	4	14681.5	AVWSYVFPEGATNIEIEMPVEISNSNVTK		26	>sp|Q10176|OST1_SCHPO Dolichyl-diphosphooligosaccharide--protein glycosyltransferase subunit 1 OS=Schizosaccharomyces pombe (strain 972 / ATCC 24843) OX=284812 GN=ost1 PE=3 SV=1	5 4 1 0 1	1		0	0	100	100	100	0	0	0	21087100	7727500
cwq_mix2-3_726.54972.54972.4.0.dta	cwq_mix2-3_726.54972.54972.4	cwq_mix2-3_726	54972	4	14708.4	AVWSYVFPEGATNIEIEMPVEISNSNVTK		26	>sp|Q10176|OST1_SCHPO Dolichyl-diphosphooligosaccharide--protein glycosyltransferase subunit 1 OS=Schizosaccharomyces pombe (strain 972 / ATCC 24843) OX=284812 GN=ost1 PE=3 SV=1	5 4 1 0 1	1		0	0	100	100	100	0	0	0	21087100	11668000
cwq_mix2-3_726.55327.55327.4.0.dta	cwq_mix2-3_726.55327.55327.4	cwq_mix2-3_726	55327	4	14793.5	TYYTEDMIQQLLTNGLISSTVDNDTYFGQCFACAVVK	30,Carbamidomethyl[C];33,Carbamidomethyl[C];	23	>sp|P78854|PLB1_SCHPO Lysophospholipase 1 OS=Schizosaccharomyces pombe (strain 972 / ATCC 24843) OX=284812 GN=plb1 PE=2 SV=2	3 5 1 0 1	1		0	0	100	100	100	0	0	0	55416800	7320370
cwq_mix2-3_726.55663.55663.4.0.dta	cwq_mix2-3_726.55663.55663.4	cwq_mix2-3_726	55663	4	14877.5	HLVNEEVFPLSDCGFGPSNTSDGMCELYAYLNSPVR	13,Carbamidomethyl[C];25,Carbamidomethyl[C];	19	>sp|P08091|PPA1_SCHPO Acid phosphatase OS=Schizosaccharomyces pombe (strain 972 / ATCC 24843) OX=284812 GN=pho1 PE=2 SV=1	12 2 0 0 0	1		0	0	100	100	100	0	0	0	25524400	13305500
cwq_mix2-3_726.55753.55753.5.0.dta	cwq_mix2-3_726.55753.55753.5	cwq_mix2-3_726	55753	5	14900.9	HLVNEEVFPLSDCGFGPSNTSDGMCELYAYLNSPVR	13,Carbamidomethyl[C];25,Carbamidomethyl[C];	19	>sp|P08091|PPA1_SCHPO Acid phosphatase OS=Schizosaccharomyces pombe (strain 972 / ATCC 24843) OX=284812 GN=pho1 PE=2 SV=1	12 2 0 0 0	1		0	0	100	100	100	0	0	0	2637320	18040100
cwq_mix2-3_726.55755.55755.4.0.dta	cwq_mix2-3_726.55755.55755.4	cwq_mix2-3_726	55755	4	14901.4	HLVNEEVFPLSDCGFGPSNTSDGMCELYAYLNSPVR	13,Carbamidomethyl[C];25,Carbamidomethyl[C];	19	>sp|P08091|PPA1_SCHPO Acid phosphatase OS=Schizosaccharomyces pombe (strain 972 / ATCC 24843) OX=284812 GN=pho1 PE=2 SV=1	12 2 0 0 0	1		0	0	100	100	100	0	0	0	16284600	5202650
cwq_mix2-3_726.55860.55860.4.0.dta	cwq_mix2-3_726.55860.55860.4	cwq_mix2-3_726	55860	4	14927.5	HLVNEEVFPLSDCGFGPSNTSDGMCELYAYLNSPVR	13,Carbamidomethyl[C];25,Carbamidomethyl[C];	19	>sp|P08091|PPA1_SCHPO Acid phosphatase OS=Schizosaccharomyces pombe (strain 972 / ATCC 24843) OX=284812 GN=pho1 PE=2 SV=1	5 4 2 0 0	1		0	0	100	100	100	0	0	0	21986600	9845060
cwq_mix2-3_726.56696.56696.3.0.dta	cwq_mix2-3_726.56696.56696.3	cwq_mix2-3_726	56696	3	15135.2	TQELENFTIPIFLSEFGCNK	18,Carbamidomethyl[C];	6	>sp|Q9USU5|GAS2_SCHPO 1,3-beta-glucanosyltransferase gas2 OS=Schizosaccharomyces pombe (strain 972 / ATCC 24843) OX=284812 GN=gas2 PE=2 SV=1	9 2 0 0 0	1		0	0	100	100	100	0	0	0	5910280	3781600
cwq_mix2-3_726.56719.56719.3.0.dta	cwq_mix2-3_726.56719.56719.3	cwq_mix2-3_726	56719	3	15140.9	DTPPLVIYLPNVPYNYFTNISTDR		19	>sp|P78854|PLB1_SCHPO Lysophospholipase 1 OS=Schizosaccharomyces pombe (strain 972 / ATCC 24843) OX=284812 GN=plb1 PE=2 SV=2	4 6 0 0 0	1		0	0	100	100	100	0	0	0	0	0
cwq_mix2-3_726.56901.56901.3.0.dta	cwq_mix2-3_726.56901.56901.3	cwq_mix2-3_726	56901	3	15185	DTPPLVIYLPNVPYNYFTNISTDR		19	>sp|P78854|PLB1_SCHPO Lysophospholipase 1 OS=Schizosaccharomyces pombe (strain 972 / ATCC 24843) OX=284812 GN=plb1 PE=2 SV=2	3 6 0 0 0	1		0	0	100	100	100	0	0	0	0	0
cwq_mix2-3_726.57276.57276.4.0.dta	cwq_mix2-3_726.57276.57276.4	cwq_mix2-3_726	57276	4	15280.9	TYYTEDMIQQLLTNGLISSTVDNDTYFGQCFACAVVK	30,Carbamidomethyl[C];33,Carbamidomethyl[C];	23	>sp|P78854|PLB1_SCHPO Lysophospholipase 1 OS=Schizosaccharomyces pombe (strain 972 / ATCC 24843) OX=284812 GN=plb1 PE=2 SV=2	3 5 1 0 1	1		0	0	100	100	100	0	0	0	17090100	1615620
cwq_mix2-3_726.57391.57391.4.0.dta	cwq_mix2-3_726.57391.57391.4	cwq_mix2-3_726	57391	4	15309.6	TYYTEDMIQQLLTNGLISSTVDNDTYFGQCFACAVVK	30,Carbamidomethyl[C];33,Carbamidomethyl[C];	23	>sp|P78854|PLB1_SCHPO Lysophospholipase 1 OS=Schizosaccharomyces pombe (strain 972 / ATCC 24843) OX=284812 GN=plb1 PE=2 SV=2	3 5 1 0 1	1		0	0	100	100	100	0	0	0	25761900	2239640
cwq_mix2-3_726.57499.57499.4.0.dta	cwq_mix2-3_726.57499.57499.4	cwq_mix2-3_726	57499	4	15336.6	TYYTEDMIQQLLTNGLISSTVDNDTYFGQCFACAVVK	30,Carbamidomethyl[C];33,Carbamidomethyl[C];	23	>sp|P78854|PLB1_SCHPO Lysophospholipase 1 OS=Schizosaccharomyces pombe (strain 972 / ATCC 24843) OX=284812 GN=plb1 PE=2 SV=2	3 5 1 0 1	1		0	0	100	100	100	0	0	0	76667700	361702
cwq_mix2-3_726.57597.57597.4.0.dta	cwq_mix2-3_726.57597.57597.4	cwq_mix2-3_726	57597	4	15360.3	TYYTEDMIQQLLTNGLISSTVDNDTYFGQCFACAVVK	30,Carbamidomethyl[C];33,Carbamidomethyl[C];	23	>sp|P78854|PLB1_SCHPO Lysophospholipase 1 OS=Schizosaccharomyces pombe (strain 972 / ATCC 24843) OX=284812 GN=plb1 PE=2 SV=2	3 5 1 0 1	1		0	0	100	100	100	0	0	0	76667700	4286590
cwq_mix2-3_726.57681.57681.4.0.dta	cwq_mix2-3_726.57681.57681.4	cwq_mix2-3_726	57681	4	15382.7	TYYTEDMIQQLLTNGLISSTVDNDTYFGQCFACAVVK	30,Carbamidomethyl[C];33,Carbamidomethyl[C];	23	>sp|P78854|PLB1_SCHPO Lysophospholipase 1 OS=Schizosaccharomyces pombe (strain 972 / ATCC 24843) OX=284812 GN=plb1 PE=2 SV=2	3 5 1 0 1	1		0	0	100	100	100	0	0	0	76667700	4169690
cwq_mix2-3_726.57764.57764.4.0.dta	cwq_mix2-3_726.57764.57764.4	cwq_mix2-3_726	57764	4	15404.4	TYYTEDMIQQLLTNGLISSTVDNDTYFGQCFACAVVK	30,Carbamidomethyl[C];33,Carbamidomethyl[C];	23	>sp|P78854|PLB1_SCHPO Lysophospholipase 1 OS=Schizosaccharomyces pombe (strain 972 / ATCC 24843) OX=284812 GN=plb1 PE=2 SV=2	3 5 1 0 1	1		0	0	100	100	100	0	0	0	17154100	9888680
cwq_mix2-3_726.58102.58102.5.0.dta	cwq_mix2-3_726.58102.58102.5	cwq_mix2-3_726	58102	5	15556.2	TYYTEDMIQQLLTNGLISSTVDNDTYFGQCFACAVVK	30,Carbamidomethyl[C];33,Carbamidomethyl[C];	23	>sp|P78854|PLB1_SCHPO Lysophospholipase 1 OS=Schizosaccharomyces pombe (strain 972 / ATCC 24843) OX=284812 GN=plb1 PE=2 SV=2	7 4 0 0 0	1		0	0	100	100	100	0	0	0	233507	1347810
cwq_mix2-3_726.58186.58186.4.0.dta	cwq_mix2-3_726.58186.58186.4	cwq_mix2-3_726	58186	4	15578.5	DTPPLVIYLPNVPYNYFTNISTDR		19	>sp|P78854|PLB1_SCHPO Lysophospholipase 1 OS=Schizosaccharomyces pombe (strain 972 / ATCC 24843) OX=284812 GN=plb1 PE=2 SV=2	4 4 1 0 1	1		0	0	100	100	100	0	0	0	383595000	267133000
cwq_mix2-3_726.58188.58188.3.0.dta	cwq_mix2-3_726.58188.58188.3	cwq_mix2-3_726	58188	3	15579.1	DTPPLVIYLPNVPYNYFTNISTDR		19	>sp|P78854|PLB1_SCHPO Lysophospholipase 1 OS=Schizosaccharomyces pombe (strain 972 / ATCC 24843) OX=284812 GN=plb1 PE=2 SV=2	10 2 0 0 0	1		0	0	100	100	100	0	0	0	57904500	31154900
cwq_mix2-3_726.58225.58225.4.0.dta	cwq_mix2-3_726.58225.58225.4	cwq_mix2-3_726	58225	4	15588.3	DTPPLVIYLPNVPYNYFTNISTDR		19	>sp|P78854|PLB1_SCHPO Lysophospholipase 1 OS=Schizosaccharomyces pombe (strain 972 / ATCC 24843) OX=284812 GN=plb1 PE=2 SV=2	5 4 2 0 0	1		0	0	100	100	100	0	0	0	7784430	8096310
cwq_mix2-3_726.58259.58259.4.0.dta	cwq_mix2-3_726.58259.58259.4	cwq_mix2-3_726	58259	4	15596.3	DTPPLVIYLPNVPYNYFTNISTDR		19	>sp|P78854|PLB1_SCHPO Lysophospholipase 1 OS=Schizosaccharomyces pombe (strain 972 / ATCC 24843) OX=284812 GN=plb1 PE=2 SV=2	4 4 1 0 1	1		0	0	100	100	100	0	0	0	383595000	242567000
cwq_mix2-3_726.58329.58329.4.0.dta	cwq_mix2-3_726.58329.58329.4	cwq_mix2-3_726	58329	4	15614.7	DTPPLVIYLPNVPYNYFTNISTDR		19	>sp|P78854|PLB1_SCHPO Lysophospholipase 1 OS=Schizosaccharomyces pombe (strain 972 / ATCC 24843) OX=284812 GN=plb1 PE=2 SV=2	4 4 1 0 1	1		0	0	100	100	100	0	0	0	383595000	242567000
cwq_mix2-3_726.58372.58372.4.0.dta	cwq_mix2-3_726.58372.58372.4	cwq_mix2-3_726	58372	4	15626.1	DTPPLVIYLPNVPYNYFTNISTDR		19	>sp|P78854|PLB1_SCHPO Lysophospholipase 1 OS=Schizosaccharomyces pombe (strain 972 / ATCC 24843) OX=284812 GN=plb1 PE=2 SV=2	9 2 0 0 0	1		0	0	100	100	100	0	0	0	272541000	254183000
cwq_mix2-3_726.58397.58397.3.0.dta	cwq_mix2-3_726.58397.58397.3	cwq_mix2-3_726	58397	3	15633.1	DTPPLVIYLPNVPYNYFTNISTDR		19	>sp|P78854|PLB1_SCHPO Lysophospholipase 1 OS=Schizosaccharomyces pombe (strain 972 / ATCC 24843) OX=284812 GN=plb1 PE=2 SV=2	10 2 0 0 0	1		0	0	100	100	100	0	0	0	57904500	34143500
cwq_mix2-3_726.58412.58412.4.0.dta	cwq_mix2-3_726.58412.58412.4	cwq_mix2-3_726	58412	4	15637	DTPPLVIYLPNVPYNYFTNISTDR		19	>sp|P78854|PLB1_SCHPO Lysophospholipase 1 OS=Schizosaccharomyces pombe (strain 972 / ATCC 24843) OX=284812 GN=plb1 PE=2 SV=2	4 4 1 0 1	1		0	0	100	100	100	0	0	0	383595000	242567000
cwq_mix2-3_726.58431.58431.4.0.dta	cwq_mix2-3_726.58431.58431.4	cwq_mix2-3_726	58431	4	15641.8	DTPPLVIYLPNVPYNYFTNISTDR		19	>sp|P78854|PLB1_SCHPO Lysophospholipase 1 OS=Schizosaccharomyces pombe (strain 972 / ATCC 24843) OX=284812 GN=plb1 PE=2 SV=2	8 2 0 0 0	1		0	0	100	100	100	0	0	0	144219000	162628000
cwq_mix2-3_726.58449.58449.3.0.dta	cwq_mix2-3_726.58449.58449.3	cwq_mix2-3_726	58449	3	15646.4	DTPPLVIYLPNVPYNYFTNISTDR		19	>sp|P78854|PLB1_SCHPO Lysophospholipase 1 OS=Schizosaccharomyces pombe (strain 972 / ATCC 24843) OX=284812 GN=plb1 PE=2 SV=2	9 2 0 0 0	1		0	0	100	100	100	0	0	0	468984000	420599000
cwq_mix2-3_726.58452.58452.4.0.dta	cwq_mix2-3_726.58452.58452.4	cwq_mix2-3_726	58452	4	15647.3	DTPPLVIYLPNVPYNYFTNISTDR		19	>sp|P78854|PLB1_SCHPO Lysophospholipase 1 OS=Schizosaccharomyces pombe (strain 972 / ATCC 24843) OX=284812 GN=plb1 PE=2 SV=2	10 2 0 0 0	1		0	0	100	100	100	0	0	0	1591730	6381260
cwq_mix2-3_726.58460.58460.4.0.dta	cwq_mix2-3_726.58460.58460.4	cwq_mix2-3_726	58460	4	15649.4	DTPPLVIYLPNVPYNYFTNISTDR		19	>sp|P78854|PLB1_SCHPO Lysophospholipase 1 OS=Schizosaccharomyces pombe (strain 972 / ATCC 24843) OX=284812 GN=plb1 PE=2 SV=2	9 2 0 0 0	1		0	0	100	100	100	0	0	0	272541000	254183000
cwq_mix2-3_726.58461.58461.3.0.dta	cwq_mix2-3_726.58461.58461.3	cwq_mix2-3_726	58461	3	15649.7	DTPPLVIYLPNVPYNYFTNISTDR		19	>sp|P78854|PLB1_SCHPO Lysophospholipase 1 OS=Schizosaccharomyces pombe (strain 972 / ATCC 24843) OX=284812 GN=plb1 PE=2 SV=2	8 2 0 0 0	1		0	0	100	100	100	0	0	0	344853000	351816000
cwq_mix2-3_726.58482.58482.4.0.dta	cwq_mix2-3_726.58482.58482.4	cwq_mix2-3_726	58482	4	15655.1	DTPPLVIYLPNVPYNYFTNISTDR		19	>sp|P78854|PLB1_SCHPO Lysophospholipase 1 OS=Schizosaccharomyces pombe (strain 972 / ATCC 24843) OX=284812 GN=plb1 PE=2 SV=2	4 4 1 0 1	1		0	0	100	100	100	0	0	0	383595000	242567000
cwq_mix2-3_726.58539.58539.4.0.dta	cwq_mix2-3_726.58539.58539.4	cwq_mix2-3_726	58539	4	15669.6	DTPPLVIYLPNVPYNYFTNISTDR		19	>sp|P78854|PLB1_SCHPO Lysophospholipase 1 OS=Schizosaccharomyces pombe (strain 972 / ATCC 24843) OX=284812 GN=plb1 PE=2 SV=2	8 2 0 0 0	1		0	0	100	100	100	0	0	0	144219000	162628000
cwq_mix2-3_726.58551.58551.3.0.dta	cwq_mix2-3_726.58551.58551.3	cwq_mix2-3_726	58551	3	15672.8	DTPPLVIYLPNVPYNYFTNISTDR		19	>sp|P78854|PLB1_SCHPO Lysophospholipase 1 OS=Schizosaccharomyces pombe (strain 972 / ATCC 24843) OX=284812 GN=plb1 PE=2 SV=2	8 2 0 0 0	1		0	0	100	100	100	0	0	0	344853000	351816000
cwq_mix2-3_726.58565.58565.4.0.dta	cwq_mix2-3_726.58565.58565.4	cwq_mix2-3_726	58565	4	15675.8	DTPPLVIYLPNVPYNYFTNISTDR		19	>sp|P78854|PLB1_SCHPO Lysophospholipase 1 OS=Schizosaccharomyces pombe (strain 972 / ATCC 24843) OX=284812 GN=plb1 PE=2 SV=2	9 2 0 0 0	1		0	0	100	100	100	0	0	0	272541000	254183000
cwq_mix2-3_726.58606.58606.3.0.dta	cwq_mix2-3_726.58606.58606.3	cwq_mix2-3_726	58606	3	15686.6	DTPPLVIYLPNVPYNYFTNISTDR		19	>sp|P78854|PLB1_SCHPO Lysophospholipase 1 OS=Schizosaccharomyces pombe (strain 972 / ATCC 24843) OX=284812 GN=plb1 PE=2 SV=2	9 2 0 0 0	1		0	0	100	100	100	0	0	0	528330000	420599000
cwq_mix2-3_726.58611.58611.4.0.dta	cwq_mix2-3_726.58611.58611.4	cwq_mix2-3_726	58611	4	15687.7	DTPPLVIYLPNVPYNYFTNISTDR		19	>sp|P78854|PLB1_SCHPO Lysophospholipase 1 OS=Schizosaccharomyces pombe (strain 972 / ATCC 24843) OX=284812 GN=plb1 PE=2 SV=2	8 2 0 0 0	1		0	0	100	100	100	0	0	0	303908000	234562000
cwq_mix2-3_726.58614.58614.4.0.dta	cwq_mix2-3_726.58614.58614.4	cwq_mix2-3_726	58614	4	15688.6	YQQSGLPLGIIFYNSTESRDELYDVFQPLAK		14	>sp|Q10057|PDI1_SCHPO Putative protein disulfide-isomerase C1F5.02 OS=Schizosaccharomyces pombe (strain 972 / ATCC 24843) OX=284812 GN=SPAC1F5.02 PE=3 SV=1	9 2 0 0 0	1		0	0	100	100	100	0	0	0	381215000	352074000
cwq_mix2-3_726.58624.58624.3.0.dta	cwq_mix2-3_726.58624.58624.3	cwq_mix2-3_726	58624	3	15691.2	DTPPLVIYLPNVPYNYFTNISTDR		19	>sp|P78854|PLB1_SCHPO Lysophospholipase 1 OS=Schizosaccharomyces pombe (strain 972 / ATCC 24843) OX=284812 GN=plb1 PE=2 SV=2	8 2 0 0 0	1		0	0	100	100	100	0	0	0	472592000	694091000
cwq_mix2-3_726.58634.58634.3.0.dta	cwq_mix2-3_726.58634.58634.3	cwq_mix2-3_726	58634	3	15693.9	DTPPLVIYLPNVPYNYFTNISTDR		19	>sp|P78854|PLB1_SCHPO Lysophospholipase 1 OS=Schizosaccharomyces pombe (strain 972 / ATCC 24843) OX=284812 GN=plb1 PE=2 SV=2	8 2 0 0 0	1		0	0	100	100	100	0	0	0	472592000	694091000
cwq_mix2-3_726.58658.58658.4.0.dta	cwq_mix2-3_726.58658.58658.4	cwq_mix2-3_726	58658	4	15700.1	DTPPLVIYLPNVPYNYFTNISTDR		19	>sp|P78854|PLB1_SCHPO Lysophospholipase 1 OS=Schizosaccharomyces pombe (strain 972 / ATCC 24843) OX=284812 GN=plb1 PE=2 SV=2	9 2 0 0 0	1		0	0	100	100	100	0	0	0	47565500	35544500
cwq_mix2-3_726.58671.58671.4.0.dta	cwq_mix2-3_726.58671.58671.4	cwq_mix2-3_726	58671	4	15703.6	YQQSGLPLGIIFYNSTESRDELYDVFQPLAK		14	>sp|Q10057|PDI1_SCHPO Putative protein disulfide-isomerase C1F5.02 OS=Schizosaccharomyces pombe (strain 972 / ATCC 24843) OX=284812 GN=SPAC1F5.02 PE=3 SV=1	10 2 0 0 0	1		0	0	100	100	100	0	0	0	9771950	7623510
cwq_mix2-3_726.58679.58679.4.0.dta	cwq_mix2-3_726.58679.58679.4	cwq_mix2-3_726	58679	4	15705.6	DTPPLVIYLPNVPYNYFTNISTDR		19	>sp|P78854|PLB1_SCHPO Lysophospholipase 1 OS=Schizosaccharomyces pombe (strain 972 / ATCC 24843) OX=284812 GN=plb1 PE=2 SV=2	8 2 0 0 0	1		0	0	100	100	100	0	0	0	303908000	234562000
cwq_mix2-3_726.58686.58686.3.0.dta	cwq_mix2-3_726.58686.58686.3	cwq_mix2-3_726	58686	3	15707.2	DTPPLVIYLPNVPYNYFTNISTDR		19	>sp|P78854|PLB1_SCHPO Lysophospholipase 1 OS=Schizosaccharomyces pombe (strain 972 / ATCC 24843) OX=284812 GN=plb1 PE=2 SV=2	9 2 0 0 0	1		0	0	100	100	100	0	0	0	60130500	34213900
cwq_mix2-3_726.58692.58692.4.0.dta	cwq_mix2-3_726.58692.58692.4	cwq_mix2-3_726	58692	4	15708.7	YQQSGLPLGIIFYNSTESRDELYDVFQPLAK		14	>sp|Q10057|PDI1_SCHPO Putative protein disulfide-isomerase C1F5.02 OS=Schizosaccharomyces pombe (strain 972 / ATCC 24843) OX=284812 GN=SPAC1F5.02 PE=3 SV=1	9 2 0 0 0	1		0	0	100	100	100	0	0	0	381215000	352074000
cwq_mix2-3_726.58703.58703.3.0.dta	cwq_mix2-3_726.58703.58703.3	cwq_mix2-3_726	58703	3	15711.6	DTPPLVIYLPNVPYNYFTNISTDR		19	>sp|P78854|PLB1_SCHPO Lysophospholipase 1 OS=Schizosaccharomyces pombe (strain 972 / ATCC 24843) OX=284812 GN=plb1 PE=2 SV=2	8 2 0 0 0	1		0	0	100	100	100	0	0	0	472592000	694091000
cwq_mix2-3_726.58720.58720.4.0.dta	cwq_mix2-3_726.58720.58720.4	cwq_mix2-3_726	58720	4	15715.8	YQQSGLPLGIIFYNSTESRDELYDVFQPLAK		14	>sp|Q10057|PDI1_SCHPO Putative protein disulfide-isomerase C1F5.02 OS=Schizosaccharomyces pombe (strain 972 / ATCC 24843) OX=284812 GN=SPAC1F5.02 PE=3 SV=1	8 2 0 0 0	1		0	0	100	100	100	0	0	0	229410000	191108000
cwq_mix2-3_726.58751.58751.4.0.dta	cwq_mix2-3_726.58751.58751.4	cwq_mix2-3_726	58751	4	15723.6	DTPPLVIYLPNVPYNYFTNISTDR		19	>sp|P78854|PLB1_SCHPO Lysophospholipase 1 OS=Schizosaccharomyces pombe (strain 972 / ATCC 24843) OX=284812 GN=plb1 PE=2 SV=2	8 2 0 0 0	1		0	0	100	100	100	0	0	0	303908000	234562000
cwq_mix2-3_726.58754.58754.4.0.dta	cwq_mix2-3_726.58754.58754.4	cwq_mix2-3_726	58754	4	15724.5	DTPPLVIYLPNVPYNYFTNISTDR		19	>sp|P78854|PLB1_SCHPO Lysophospholipase 1 OS=Schizosaccharomyces pombe (strain 972 / ATCC 24843) OX=284812 GN=plb1 PE=2 SV=2	9 2 0 0 0	1		0	0	100	100	100	0	0	0	3717090	2946160
cwq_mix2-3_726.58762.58762.4.0.dta	cwq_mix2-3_726.58762.58762.4	cwq_mix2-3_726	58762	4	15726.5	YQQSGLPLGIIFYNSTESRDELYDVFQPLAK		14	>sp|Q10057|PDI1_SCHPO Putative protein disulfide-isomerase C1F5.02 OS=Schizosaccharomyces pombe (strain 972 / ATCC 24843) OX=284812 GN=SPAC1F5.02 PE=3 SV=1	9 2 0 0 0	1		0	0	100	100	100	0	0	0	381215000	352074000
cwq_mix2-3_726.58767.58767.5.0.dta	cwq_mix2-3_726.58767.58767.5	cwq_mix2-3_726	58767	5	15727.9	YQQSGLPLGIIFYNSTESRDELYDVFQPLAK		14	>sp|Q10057|PDI1_SCHPO Putative protein disulfide-isomerase C1F5.02 OS=Schizosaccharomyces pombe (strain 972 / ATCC 24843) OX=284812 GN=SPAC1F5.02 PE=3 SV=1	9 2 0 0 0	1		0	0	100	100	100	0	0	0	70819700	62461000
cwq_mix2-3_726.58783.58783.3.0.dta	cwq_mix2-3_726.58783.58783.3	cwq_mix2-3_726	58783	3	15732.2	DTPPLVIYLPNVPYNYFTNISTDR		19	>sp|P78854|PLB1_SCHPO Lysophospholipase 1 OS=Schizosaccharomyces pombe (strain 972 / ATCC 24843) OX=284812 GN=plb1 PE=2 SV=2	8 2 0 0 0	1		0	0	100	100	100	0	0	0	472592000	694091000
cwq_mix2-3_726.58833.58833.4.0.dta	cwq_mix2-3_726.58833.58833.4	cwq_mix2-3_726	58833	4	15745.2	YQQSGLPLGIIFYNSTESRDELYDVFQPLAK		14	>sp|Q10057|PDI1_SCHPO Putative protein disulfide-isomerase C1F5.02 OS=Schizosaccharomyces pombe (strain 972 / ATCC 24843) OX=284812 GN=SPAC1F5.02 PE=3 SV=1	8 2 0 0 0	1		0	0	100	100	100	0	0	0	229410000	191108000
cwq_mix2-3_726.58863.58863.3.0.dta	cwq_mix2-3_726.58863.58863.3	cwq_mix2-3_726	58863	3	15753.1	DTPPLVIYLPNVPYNYFTNISTDR		19	>sp|P78854|PLB1_SCHPO Lysophospholipase 1 OS=Schizosaccharomyces pombe (strain 972 / ATCC 24843) OX=284812 GN=plb1 PE=2 SV=2	8 2 0 0 0	1		0	0	100	100	100	0	0	0	472592000	346864000
cwq_mix2-3_726.58888.58888.3.0.dta	cwq_mix2-3_726.58888.58888.3	cwq_mix2-3_726	58888	3	15759.4	YQQSGLPLGIIFYNSTESRDELYDVFQPLAK		14	>sp|Q10057|PDI1_SCHPO Putative protein disulfide-isomerase C1F5.02 OS=Schizosaccharomyces pombe (strain 972 / ATCC 24843) OX=284812 GN=SPAC1F5.02 PE=3 SV=1	3 6 0 0 0	1		0	0	100	100	100	0	0	0	0	0
cwq_mix2-3_726.58910.58910.5.0.dta	cwq_mix2-3_726.58910.58910.5	cwq_mix2-3_726	58910	5	15765.1	YQQSGLPLGIIFYNSTESRDELYDVFQPLAK		14	>sp|Q10057|PDI1_SCHPO Putative protein disulfide-isomerase C1F5.02 OS=Schizosaccharomyces pombe (strain 972 / ATCC 24843) OX=284812 GN=SPAC1F5.02 PE=3 SV=1	9 2 0 0 0	1		0	0	100	100	100	0	0	0	12860000	62461000
cwq_mix2-3_726.58971.58971.2.0.dta	cwq_mix2-3_726.58971.58971.2	cwq_mix2-3_726	58971	2	15780.5	TYYTEDMIQQLLTNGLISSTVDNDTYFGQCFACAVVK	30,Carbamidomethyl[C];33,Carbamidomethyl[C];	23	>sp|P78854|PLB1_SCHPO Lysophospholipase 1 OS=Schizosaccharomyces pombe (strain 972 / ATCC 24843) OX=284812 GN=plb1 PE=2 SV=2	3 5 1 0 1	1		0	0	100	100	100	0	0	0	0	0
cwq_mix2-3_726.58979.58979.4.0.dta	cwq_mix2-3_726.58979.58979.4	cwq_mix2-3_726	58979	4	15782.3	YQQSGLPLGIIFYNSTESRDELYDVFQPLAK		14	>sp|Q10057|PDI1_SCHPO Putative protein disulfide-isomerase C1F5.02 OS=Schizosaccharomyces pombe (strain 972 / ATCC 24843) OX=284812 GN=SPAC1F5.02 PE=3 SV=1	8 2 0 0 0	1		0	0	100	100	100	0	0	0	229410000	191108000
cwq_mix2-3_726.59001.59001.4.0.dta	cwq_mix2-3_726.59001.59001.4	cwq_mix2-3_726	59001	4	15787.8	YQQSGLPLGIIFYNSTESRDELYDVFQPLAK		14	>sp|Q10057|PDI1_SCHPO Putative protein disulfide-isomerase C1F5.02 OS=Schizosaccharomyces pombe (strain 972 / ATCC 24843) OX=284812 GN=SPAC1F5.02 PE=3 SV=1	9 2 0 0 0	1		0	0	100	100	100	0	0	0	381215000	354885000
cwq_mix2-3_726.59045.59045.3.0.dta	cwq_mix2-3_726.59045.59045.3	cwq_mix2-3_726	59045	3	15799.2	YQQSGLPLGIIFYNSTESRDELYDVFQPLAK		14	>sp|Q10057|PDI1_SCHPO Putative protein disulfide-isomerase C1F5.02 OS=Schizosaccharomyces pombe (strain 972 / ATCC 24843) OX=284812 GN=SPAC1F5.02 PE=3 SV=1	8 2 0 0 0	1		0	0	100	100	100	0	0	0	4241380	8811600
cwq_mix2-3_726.59177.59177.4.0.dta	cwq_mix2-3_726.59177.59177.4	cwq_mix2-3_726	59177	4	15831.1	YQQSGLPLGIIFYNSTESRDELYDVFQPLAK		14	>sp|Q10057|PDI1_SCHPO Putative protein disulfide-isomerase C1F5.02 OS=Schizosaccharomyces pombe (strain 972 / ATCC 24843) OX=284812 GN=SPAC1F5.02 PE=3 SV=1	8 2 0 0 0	1		0	0	100	100	100	0	0	0	7638450	3411190
cwq_mix2-3_726.60140.60140.6.0.dta	cwq_mix2-3_726.60140.60140.6	cwq_mix2-3_726	60140	6	16070.5	IKYPTVVYAIGDIHGDFPNALDVLSAAGVVSPVFPHEWTAGNATLVQTGDVVDRGPDTR		42	>sp|O74480|YQJ7_SCHPO Uncharacterized protein C1840.07c OS=Schizosaccharomyces pombe (strain 972 / ATCC 24843) OX=284812 GN=SPCC1840.07c PE=3 SV=1	8 2 0 0 0	1		0	0	100	100	100	0	0	0	33012800	29233200
cwq_mix2-3_726.60162.60162.5.0.dta	cwq_mix2-3_726.60162.60162.5	cwq_mix2-3_726	60162	5	16075.8	SDMQTFFSDLVSNHQHYVPIIDAAIYAANPYNHTDDSYYPYYAGVEK		32	>sp|Q9C0Y4|AGLU_SCHPO Alpha-glucosidase OS=Schizosaccharomyces pombe (strain 972 / ATCC 24843) OX=284812 GN=agl1 PE=1 SV=2	10 2 0 0 0	1		0	0	100	100	100	0	0	0	215611000	217619000
cwq_mix2-3_726.60193.60193.5.0.dta	cwq_mix2-3_726.60193.60193.5	cwq_mix2-3_726	60193	5	16083	SDMQTFFSDLVSNHQHYVPIIDAAIYAANPYNHTDDSYYPYYAGVEK		32	>sp|Q9C0Y4|AGLU_SCHPO Alpha-glucosidase OS=Schizosaccharomyces pombe (strain 972 / ATCC 24843) OX=284812 GN=agl1 PE=1 SV=2	11 2 0 0 0	1		0	0	100	100	100	0	0	0	128926000	186528000
cwq_mix2-3_726.60212.60212.5.0.dta	cwq_mix2-3_726.60212.60212.5	cwq_mix2-3_726	60212	5	16088	SDMQTFFSDLVSNHQHYVPIIDAAIYAANPYNHTDDSYYPYYAGVEK		32	>sp|Q9C0Y4|AGLU_SCHPO Alpha-glucosidase OS=Schizosaccharomyces pombe (strain 972 / ATCC 24843) OX=284812 GN=agl1 PE=1 SV=2	9 2 0 0 0	1		0	0	100	100	100	0	0	0	166736000	127885000
cwq_mix2-3_726.60236.60236.5.0.dta	cwq_mix2-3_726.60236.60236.5	cwq_mix2-3_726	60236	5	16094.3	SDMQTFFSDLVSNHQHYVPIIDAAIYAANPYNHTDDSYYPYYAGVEK		32	>sp|Q9C0Y4|AGLU_SCHPO Alpha-glucosidase OS=Schizosaccharomyces pombe (strain 972 / ATCC 24843) OX=284812 GN=agl1 PE=1 SV=2	8 2 0 0 0	1		0	0	100	100	100	0	0	0	31979000	23308000
cwq_mix2-3_726.60243.60243.5.0.dta	cwq_mix2-3_726.60243.60243.5	cwq_mix2-3_726	60243	5	16096.4	SDMQTFFSDLVSNHQHYVPIIDAAIYAANPYNHTDDSYYPYYAGVEK		32	>sp|Q9C0Y4|AGLU_SCHPO Alpha-glucosidase OS=Schizosaccharomyces pombe (strain 972 / ATCC 24843) OX=284812 GN=agl1 PE=1 SV=2	10 2 0 0 0	1		0	0	100	100	100	0	0	0	215611000	217619000
cwq_mix2-3_726.60244.60244.6.0.dta	cwq_mix2-3_726.60244.60244.6	cwq_mix2-3_726	60244	6	16096.7	SDMQTFFSDLVSNHQHYVPIIDAAIYAANPYNHTDDSYYPYYAGVEK		32	>sp|Q9C0Y4|AGLU_SCHPO Alpha-glucosidase OS=Schizosaccharomyces pombe (strain 972 / ATCC 24843) OX=284812 GN=agl1 PE=1 SV=2	4 6 0 0 0	1		0	0	100	100	100	0	0	0	4478520	50962.2
cwq_mix2-3_726.60246.60246.6.0.dta	cwq_mix2-3_726.60246.60246.6	cwq_mix2-3_726	60246	6	16097.2	SDMQTFFSDLVSNHQHYVPIIDAAIYAANPYNHTDDSYYPYYAGVEK		32	>sp|Q9C0Y4|AGLU_SCHPO Alpha-glucosidase OS=Schizosaccharomyces pombe (strain 972 / ATCC 24843) OX=284812 GN=agl1 PE=1 SV=2	10 2 0 0 0	1		0	0	100	100	100	0	0	0	22883800	24445000
cwq_mix2-3_726.60340.60340.4.0.dta	cwq_mix2-3_726.60340.60340.4	cwq_mix2-3_726	60340	4	16122.6	TYYTEDMIQQLLTNGLISSTVDNDTYFGQCFACAVVK	30,Carbamidomethyl[C];33,Carbamidomethyl[C];	23	>sp|P78854|PLB1_SCHPO Lysophospholipase 1 OS=Schizosaccharomyces pombe (strain 972 / ATCC 24843) OX=284812 GN=plb1 PE=2 SV=2	4 4 1 0 1	1		0	0	100	100	100	0	0	0	1742470	1098850
cwq_mix2-3_726.60375.60375.5.0.dta	cwq_mix2-3_726.60375.60375.5	cwq_mix2-3_726	60375	5	16132	SDMQTFFSDLVSNHQHYVPIIDAAIYAANPYNHTDDSYYPYYAGVEK		32	>sp|Q9C0Y4|AGLU_SCHPO Alpha-glucosidase OS=Schizosaccharomyces pombe (strain 972 / ATCC 24843) OX=284812 GN=agl1 PE=1 SV=2	9 2 0 0 0	1		0	0	100	100	100	0	0	0	4266080	1555800
cwq_mix2-3_726.60391.60391.5.0.dta	cwq_mix2-3_726.60391.60391.5	cwq_mix2-3_726	60391	5	16136.3	SDMQTFFSDLVSNHQHYVPIIDAAIYAANPYNHTDDSYYPYYAGVEK		32	>sp|Q9C0Y4|AGLU_SCHPO Alpha-glucosidase OS=Schizosaccharomyces pombe (strain 972 / ATCC 24843) OX=284812 GN=agl1 PE=1 SV=2	10 2 0 0 0	1		0	0	100	100	100	0	0	0	3268400	1063710
cwq_mix2-3_726.61694.61694.3.0.dta	cwq_mix2-3_726.61694.61694.3	cwq_mix2-3_726	61694	3	16651.2	ANAGFNISLSDYWGR		6	>sp|P78854|PLB1_SCHPO Lysophospholipase 1 OS=Schizosaccharomyces pombe (strain 972 / ATCC 24843) OX=284812 GN=plb1 PE=2 SV=2	12 2 0 0 0	1		0	0	100	100	100	0	0	0	9536290	9764050
cwq_mix2-3_726.61908.61908.2.0.dta	cwq_mix2-3_726.61908.61908.2	cwq_mix2-3_726	61908	2	16704.9	LGNLTNSHVTDTIVLSNLGYFQLK		3	>sp|Q09140|UGGG_SCHPO UDP-glucose:glycoprotein glucosyltransferase OS=Schizosaccharomyces pombe (strain 972 / ATCC 24843) OX=284812 GN=gpt1 PE=1 SV=2	10 2 0 0 0	1		0	0	100	100	100	0	0	0	0	0
cwq_mix2-3_726.61920.61920.3.0.dta	cwq_mix2-3_726.61920.61920.3	cwq_mix2-3_726	61920	3	16708.2	KANLTFSEINSIILFGGASR		3	>sp|Q10061|LHS1_SCHPO Heat shock protein 70 homolog lhs1 OS=Schizosaccharomyces pombe (strain 972 / ATCC 24843) OX=284812 GN=SPAC1F5.06 PE=3 SV=1	9 2 0 0 0	1		0	0	100	100	100	0	0	0	2946970	2414090
cwq_mix2-3_726.61933.61933.3.0.dta	cwq_mix2-3_726.61933.61933.3	cwq_mix2-3_726	61933	3	16711.7	KANLTFSEINSIILFGGASR		3	>sp|Q10061|LHS1_SCHPO Heat shock protein 70 homolog lhs1 OS=Schizosaccharomyces pombe (strain 972 / ATCC 24843) OX=284812 GN=SPAC1F5.06 PE=3 SV=1	8 2 0 0 0	1		0	0	100	100	100	0	0	0	1541940	706845
cwq_mix2-3_726.62055.62055.5.0.dta	cwq_mix2-3_726.62055.62055.5	cwq_mix2-3_726	62055	5	16743.7	FTCILNGTGAIPHQAHLLLSDTEHPTLAVIYPASVSQGGVASLELR	3,Carbamidomethyl[C];	6	>sp|O74943|YJB6_SCHPO Uncharacterized protein C553.06 OS=Schizosaccharomyces pombe (strain 972 / ATCC 24843) OX=284812 GN=SPCC553.06 PE=3 SV=1	3 6 0 0 0	1		0	0	100	100	100	0	0	0	136670	1169860
cwq_mix2-3_726.62100.62100.5.0.dta	cwq_mix2-3_726.62100.62100.5	cwq_mix2-3_726	62100	5	16756	FTCILNGTGAIPHQAHLLLSDTEHPTLAVIYPASVSQGGVASLELR	3,Carbamidomethyl[C];	6	>sp|O74943|YJB6_SCHPO Uncharacterized protein C553.06 OS=Schizosaccharomyces pombe (strain 972 / ATCC 24843) OX=284812 GN=SPCC553.06 PE=3 SV=1	9 2 0 0 0	1		0	0	100	100	100	0	0	0	6125530	5429770
cwq_mix2-3_726.62328.62328.3.0.dta	cwq_mix2-3_726.62328.62328.3	cwq_mix2-3_726	62328	3	16815.2	IIDWGHSGEIGNLLLSEYNVTYK		19	>sp|O74480|YQJ7_SCHPO Uncharacterized protein C1840.07c OS=Schizosaccharomyces pombe (strain 972 / ATCC 24843) OX=284812 GN=SPCC1840.07c PE=3 SV=1	3 6 0 0 0	1		0	0	100	100	100	0	0	0	0	60932.4
cwq_mix2-3_726.62442.62442.4.0.dta	cwq_mix2-3_726.62442.62442.4	cwq_mix2-3_726	62442	4	16845.8	LNDTYTEVAEVMKDDFVFAASDDKELAK		2	>sp|Q10057|PDI1_SCHPO Putative protein disulfide-isomerase C1F5.02 OS=Schizosaccharomyces pombe (strain 972 / ATCC 24843) OX=284812 GN=SPAC1F5.02 PE=3 SV=1	10 2 0 0 0	1		0	0	100	100	100	0	0	0	17234700	14056400
cwq_mix2-3_726.62490.62490.4.0.dta	cwq_mix2-3_726.62490.62490.4	cwq_mix2-3_726	62490	4	16858.5	LNDTYTEVAEVMKDDFVFAASDDKELAK		2	>sp|Q10057|PDI1_SCHPO Putative protein disulfide-isomerase C1F5.02 OS=Schizosaccharomyces pombe (strain 972 / ATCC 24843) OX=284812 GN=SPAC1F5.02 PE=3 SV=1	9 2 0 0 0	1		0	0	100	100	100	0	0	0	17216900	10440000
cwq_mix2-3_726.62516.62516.4.0.dta	cwq_mix2-3_726.62516.62516.4	cwq_mix2-3_726	62516	4	16865.6	LNDTYTEVAEVMKDDFVFAASDDKELAK		2	>sp|Q10057|PDI1_SCHPO Putative protein disulfide-isomerase C1F5.02 OS=Schizosaccharomyces pombe (strain 972 / ATCC 24843) OX=284812 GN=SPAC1F5.02 PE=3 SV=1	8 2 0 0 0	1		0	0	100	100	100	0	0	0	8554980	2502080
cwq_mix2-3_726.62558.62558.4.0.dta	cwq_mix2-3_726.62558.62558.4	cwq_mix2-3_726	62558	4	16877	LNDTYTEVAEVMKDDFVFAASDDKELAK		2	>sp|Q10057|PDI1_SCHPO Putative protein disulfide-isomerase C1F5.02 OS=Schizosaccharomyces pombe (strain 972 / ATCC 24843) OX=284812 GN=SPAC1F5.02 PE=3 SV=1	9 2 0 0 0	1		0	0	100	100	100	0	0	0	17216900	10440000
cwq_mix2-3_726.62658.62658.2.0.dta	cwq_mix2-3_726.62658.62658.2	cwq_mix2-3_726	62658	2	16903.4	TLGDTTYGFPNVSLSSITSQEWYR		11	>sp|P78854|PLB1_SCHPO Lysophospholipase 1 OS=Schizosaccharomyces pombe (strain 972 / ATCC 24843) OX=284812 GN=plb1 PE=2 SV=2	5 4 1 0 1	1		0	0	100	100	100	0	0	0	0	0
cwq_mix2-3_726.62938.62938.3.0.dta	cwq_mix2-3_726.62938.62938.3	cwq_mix2-3_726	62938	3	16978.6	GVLGYTEDAVVSTDFCGDNHSSIFDASAGIQLSPQFVK	16,Carbamidomethyl[C];	19	>sp|P78958|G3P1_SCHPO Glyceraldehyde-3-phosphate dehydrogenase 1 OS=Schizosaccharomyces pombe (strain 972 / ATCC 24843) OX=284812 GN=tdh1 PE=1 SV=1	5 2 0 0 1	1		0	0	100	100	100	0	0	0	0	0
cwq_mix2-3_726.66283.66283.4.0.dta	cwq_mix2-3_726.66283.66283.4	cwq_mix2-3_726	66283	4	17877.9	GNFSENGQQIISIPNPFQGVESANSDAANNLGSSSSLNLVDTFLTGEK		2	>sp|P78854|PLB1_SCHPO Lysophospholipase 1 OS=Schizosaccharomyces pombe (strain 972 / ATCC 24843) OX=284812 GN=plb1 PE=2 SV=2	5 4 1 0 1	1		0	0	100	100	100	0	0	0	1068970	1079960
cwq_mix2-3_726.67790.67790.4.0.dta	cwq_mix2-3_726.67790.67790.4	cwq_mix2-3_726	67790	4	18284.5	TYYTEDMIQQLLTNGLISSTVDNDTYFGQCFACAVVK	30,Carbamidomethyl[C];33,Carbamidomethyl[C];	23	>sp|P78854|PLB1_SCHPO Lysophospholipase 1 OS=Schizosaccharomyces pombe (strain 972 / ATCC 24843) OX=284812 GN=plb1 PE=2 SV=2	4 6 0 0 0	1		0	0	100	100	100	0	0	0	111992	109959
cwq_mix2-3_726.67882.67882.4.0.dta	cwq_mix2-3_726.67882.67882.4	cwq_mix2-3_726	67882	4	18309.2	TYYTEDMIQQLLTNGLISSTVDNDTYFGQCFACAVVK	30,Carbamidomethyl[C];33,Carbamidomethyl[C];	23	>sp|P78854|PLB1_SCHPO Lysophospholipase 1 OS=Schizosaccharomyces pombe (strain 972 / ATCC 24843) OX=284812 GN=plb1 PE=2 SV=2	4 4 1 0 1	1		0	0	100	100	100	0	0	0	1440170	87209.8
cwq_mix2-3_726.67989.67989.5.0.dta	cwq_mix2-3_726.67989.67989.5	cwq_mix2-3_726	67989	5	18338	YGGLLEEFGHEYHVNVTLFNGETVVEYEDAIGHIFASTAK		15	>sp|O13968|YE48_SCHPO Uncharacterized carboxypeptidase C24C9.08 OS=Schizosaccharomyces pombe (strain 972 / ATCC 24843) OX=284812 GN=SPAC24C9.08 PE=3 SV=1	6 6 0 0 0	1		0	0	100	100	100	0	0	0	86655.8	22554.5
cwq_mix2-3_726.68797.68797.4.0.dta	cwq_mix2-3_726.68797.68797.4	cwq_mix2-3_726	68797	4	18555.5	TYYTEDMIQQLLTNGLISSTVDNDTYFGQCFACAVVK	30,Carbamidomethyl[C];33,Carbamidomethyl[C];	23	>sp|P78854|PLB1_SCHPO Lysophospholipase 1 OS=Schizosaccharomyces pombe (strain 972 / ATCC 24843) OX=284812 GN=plb1 PE=2 SV=2	9 2 0 0 0	1		0	0	100	100	100	0	0	0	21599300	11977400
cwq_mix2-3_726.68804.68804.4.0.dta	cwq_mix2-3_726.68804.68804.4	cwq_mix2-3_726	68804	4	18557.3	TYYTEDMIQQLLTNGLISSTVDNDTYFGQCFACAVVK	30,Carbamidomethyl[C];33,Carbamidomethyl[C];	23	>sp|P78854|PLB1_SCHPO Lysophospholipase 1 OS=Schizosaccharomyces pombe (strain 972 / ATCC 24843) OX=284812 GN=plb1 PE=2 SV=2	4 4 1 0 1	1		0	0	100	100	100	0	0	0	43079200	20039700
cwq_mix2-3_726.68817.68817.4.0.dta	cwq_mix2-3_726.68817.68817.4	cwq_mix2-3_726	68817	4	18560.8	TYYTEDMIQQLLTNGLISSTVDNDTYFGQCFACAVVK	30,Carbamidomethyl[C];33,Carbamidomethyl[C];	23	>sp|P78854|PLB1_SCHPO Lysophospholipase 1 OS=Schizosaccharomyces pombe (strain 972 / ATCC 24843) OX=284812 GN=plb1 PE=2 SV=2	5 4 1 0 1	1		0	0	100	100	100	0	0	0	2113300	713228
cwq_mix2-3_726.68819.68819.4.0.dta	cwq_mix2-3_726.68819.68819.4	cwq_mix2-3_726	68819	4	18561.4	TYYTEDMIQQLLTNGLISSTVDNDTYFGQCFACAVVK	30,Carbamidomethyl[C];33,Carbamidomethyl[C];	23	>sp|P78854|PLB1_SCHPO Lysophospholipase 1 OS=Schizosaccharomyces pombe (strain 972 / ATCC 24843) OX=284812 GN=plb1 PE=2 SV=2	10 2 0 0 0	1		0	0	100	100	100	0	0	0	2146840	423371
cwq_mix2-3_726.68912.68912.4.0.dta	cwq_mix2-3_726.68912.68912.4	cwq_mix2-3_726	68912	4	18586.4	TYYTEDMIQQLLTNGLISSTVDNDTYFGQCFACAVVK	30,Carbamidomethyl[C];33,Carbamidomethyl[C];	23	>sp|P78854|PLB1_SCHPO Lysophospholipase 1 OS=Schizosaccharomyces pombe (strain 972 / ATCC 24843) OX=284812 GN=plb1 PE=2 SV=2	4 4 1 0 1	1		0	0	100	100	100	0	0	0	43079200	22560000
cwq_mix2-3_726.68915.68915.4.0.dta	cwq_mix2-3_726.68915.68915.4	cwq_mix2-3_726	68915	4	18587.2	TYYTEDMIQQLLTNGLISSTVDNDTYFGQCFACAVVK	30,Carbamidomethyl[C];33,Carbamidomethyl[C];	23	>sp|P78854|PLB1_SCHPO Lysophospholipase 1 OS=Schizosaccharomyces pombe (strain 972 / ATCC 24843) OX=284812 GN=plb1 PE=2 SV=2	4 6 0 0 0	1		0	0	100	100	100	0	0	0	2024620	1767040
cwq_mix2-3_726.68953.68953.4.0.dta	cwq_mix2-3_726.68953.68953.4	cwq_mix2-3_726	68953	4	18597.5	TYYTEDMIQQLLTNGLISSTVDNDTYFGQCFACAVVK	30,Carbamidomethyl[C];33,Carbamidomethyl[C];	23	>sp|P78854|PLB1_SCHPO Lysophospholipase 1 OS=Schizosaccharomyces pombe (strain 972 / ATCC 24843) OX=284812 GN=plb1 PE=2 SV=2	8 2 0 0 0	1		0	0	100	100	100	0	0	0	2058360	90614.9
cwq_mix2-2_726.2260.2260.3.0.dta	cwq_mix2-2_726.2260.2260.3	cwq_mix2-2_726	2260	3	944.19	KQNITR		3	>sp|Q10061|LHS1_SCHPO Heat shock protein 70 homolog lhs1 OS=Schizosaccharomyces pombe (strain 972 / ATCC 24843) OX=284812 GN=SPAC1F5.06 PE=3 SV=1	8 2 0 0 0	1		0	0	100	100	100	0	0	0	71818700	67034000
cwq_mix2-2_726.2261.2261.2.0.dta	cwq_mix2-2_726.2261.2261.2	cwq_mix2-2_726	2261	2	944.466	KQNITR		3	>sp|Q10061|LHS1_SCHPO Heat shock protein 70 homolog lhs1 OS=Schizosaccharomyces pombe (strain 972 / ATCC 24843) OX=284812 GN=SPAC1F5.06 PE=3 SV=1	8 2 0 0 0	1		0	0	100	100	100	0	0	0	27356700	21126600
cwq_mix2-2_726.2282.2282.3.0.dta	cwq_mix2-2_726.2282.2282.3	cwq_mix2-2_726	2282	3	950.046	KQNITR		3	>sp|Q10061|LHS1_SCHPO Heat shock protein 70 homolog lhs1 OS=Schizosaccharomyces pombe (strain 972 / ATCC 24843) OX=284812 GN=SPAC1F5.06 PE=3 SV=1	9 2 0 0 0	1		0	0	100	100	100	0	0	0	356170000	333513000
cwq_mix2-2_726.2288.2288.2.0.dta	cwq_mix2-2_726.2288.2288.2	cwq_mix2-2_726	2288	2	951.6	KQNITR		3	>sp|Q10061|LHS1_SCHPO Heat shock protein 70 homolog lhs1 OS=Schizosaccharomyces pombe (strain 972 / ATCC 24843) OX=284812 GN=SPAC1F5.06 PE=3 SV=1	9 2 0 0 0	1		0	0	100	100	100	0	0	0	60552000	49325100
cwq_mix2-2_726.2309.2309.3.0.dta	cwq_mix2-2_726.2309.2309.3	cwq_mix2-2_726	2309	3	957.294	KQNITR		3	>sp|Q10061|LHS1_SCHPO Heat shock protein 70 homolog lhs1 OS=Schizosaccharomyces pombe (strain 972 / ATCC 24843) OX=284812 GN=SPAC1F5.06 PE=3 SV=1	10 2 0 0 0	1		0	0	100	100	100	0	0	0	98055600	94273400
cwq_mix2-2_726.2331.2331.3.0.dta	cwq_mix2-2_726.2331.2331.3	cwq_mix2-2_726	2331	3	963.15	KQNITR		3	>sp|Q10061|LHS1_SCHPO Heat shock protein 70 homolog lhs1 OS=Schizosaccharomyces pombe (strain 972 / ATCC 24843) OX=284812 GN=SPAC1F5.06 PE=3 SV=1	8 2 0 0 0	1		0	0	100	100	100	0	0	0	71818700	67034000
cwq_mix2-2_726.2353.2353.3.0.dta	cwq_mix2-2_726.2353.2353.3	cwq_mix2-2_726	2353	3	969.03	KQNITR		3	>sp|Q10061|LHS1_SCHPO Heat shock protein 70 homolog lhs1 OS=Schizosaccharomyces pombe (strain 972 / ATCC 24843) OX=284812 GN=SPAC1F5.06 PE=3 SV=1	9 2 0 0 0	1		0	0	100	100	100	0	0	0	356170000	333513000
cwq_mix2-2_726.2354.2354.2.0.dta	cwq_mix2-2_726.2354.2354.2	cwq_mix2-2_726	2354	2	969.306	KQNITR		3	>sp|Q10061|LHS1_SCHPO Heat shock protein 70 homolog lhs1 OS=Schizosaccharomyces pombe (strain 972 / ATCC 24843) OX=284812 GN=SPAC1F5.06 PE=3 SV=1	9 2 0 0 0	1		0	0	100	100	100	0	0	0	60552000	49325100
cwq_mix2-2_726.2375.2375.3.0.dta	cwq_mix2-2_726.2375.2375.3	cwq_mix2-2_726	2375	3	974.982	KQNITR		3	>sp|Q10061|LHS1_SCHPO Heat shock protein 70 homolog lhs1 OS=Schizosaccharomyces pombe (strain 972 / ATCC 24843) OX=284812 GN=SPAC1F5.06 PE=3 SV=1	10 2 0 0 0	1		0	0	100	100	100	0	0	0	98055600	94273400
cwq_mix2-2_726.2416.2416.3.0.dta	cwq_mix2-2_726.2416.2416.3	cwq_mix2-2_726	2416	3	986.046	KQNITR		3	>sp|Q10061|LHS1_SCHPO Heat shock protein 70 homolog lhs1 OS=Schizosaccharomyces pombe (strain 972 / ATCC 24843) OX=284812 GN=SPAC1F5.06 PE=3 SV=1	9 2 0 0 0	1		0	0	100	100	100	0	0	0	359339000	337116000
cwq_mix2-2_726.3076.3076.2.0.dta	cwq_mix2-2_726.3076.3076.2	cwq_mix2-2_726	3076	2	1163.67	NLTR		1	>sp|Q4VA61|DSCL1_MOUSE Down syndrome cell adhesion molecule-like protein 1 homolog OS=Mus musculus OX=10090 GN=Dscaml1 PE=1 SV=2	9 2 0 0 0	1		0	0	100	100	100	0	0	0	62994500	48628400
cwq_mix2-2_726.3096.3096.3.0.dta	cwq_mix2-2_726.3096.3096.3	cwq_mix2-2_726	3096	3	1169.17	TLNR		3	>sp|O74786|SEC9_SCHPO Protein transport protein sec9 OS=Schizosaccharomyces pombe (strain 972 / ATCC 24843) OX=284812 GN=sec9 PE=1 SV=1	9 2 0 0 0	1		0	0	100	100	100	0	0	0	761002	622525
cwq_mix2-2_726.3471.3471.3.0.dta	cwq_mix2-2_726.3471.3471.3	cwq_mix2-2_726	3471	3	1270.76	SNATKPQCPK	8,Carbamidomethyl[C];	2	>sp|O14103|ROT1_SCHPO Protein rot1 OS=Schizosaccharomyces pombe (strain 972 / ATCC 24843) OX=284812 GN=rot1 PE=3 SV=1	9 2 0 0 0	1		0	0	100	100	100	0	0	0	3766640	3982490
cwq_mix2-2_726.3499.3499.3.0.dta	cwq_mix2-2_726.3499.3499.3	cwq_mix2-2_726	3499	3	1278.2	SNATKPQCPK	8,Carbamidomethyl[C];	2	>sp|O14103|ROT1_SCHPO Protein rot1 OS=Schizosaccharomyces pombe (strain 972 / ATCC 24843) OX=284812 GN=rot1 PE=3 SV=1	11 2 0 0 0	1		0	0	100	100	100	0	0	0	24721800	19529100
cwq_mix2-2_726.3529.3529.3.0.dta	cwq_mix2-2_726.3529.3529.3	cwq_mix2-2_726	3529	3	1286.41	SNATKPQCPK	8,Carbamidomethyl[C];	2	>sp|O14103|ROT1_SCHPO Protein rot1 OS=Schizosaccharomyces pombe (strain 972 / ATCC 24843) OX=284812 GN=rot1 PE=3 SV=1	10 2 0 0 0	1		0	0	100	100	100	0	0	0	29111800	34983900
cwq_mix2-2_726.3549.3549.3.0.dta	cwq_mix2-2_726.3549.3549.3	cwq_mix2-2_726	3549	3	1291.78	SNATKPQCPK	8,Carbamidomethyl[C];	2	>sp|O14103|ROT1_SCHPO Protein rot1 OS=Schizosaccharomyces pombe (strain 972 / ATCC 24843) OX=284812 GN=rot1 PE=3 SV=1	9 2 0 0 0	1		0	0	100	100	100	0	0	0	36796300	42422600
cwq_mix2-2_726.3584.3584.3.0.dta	cwq_mix2-2_726.3584.3584.3	cwq_mix2-2_726	3584	3	1301	SNATKPQCPK	8,Carbamidomethyl[C];	2	>sp|O14103|ROT1_SCHPO Protein rot1 OS=Schizosaccharomyces pombe (strain 972 / ATCC 24843) OX=284812 GN=rot1 PE=3 SV=1	8 2 0 0 0	1		0	0	100	100	100	0	0	0	6066360	6530850
cwq_mix2-2_726.3590.3590.3.0.dta	cwq_mix2-2_726.3590.3590.3	cwq_mix2-2_726	3590	3	1302.58	NTTAGNHTVTR		6	>sp|P78854|PLB1_SCHPO Lysophospholipase 1 OS=Schizosaccharomyces pombe (strain 972 / ATCC 24843) OX=284812 GN=plb1 PE=2 SV=2	9 2 0 0 0	1		0	0	100	100	100	0	0	0	115972000	141376000
cwq_mix2-2_726.3624.3624.3.0.dta	cwq_mix2-2_726.3624.3624.3	cwq_mix2-2_726	3624	3	1311.76	SNATKPQCPK	8,Carbamidomethyl[C];	2	>sp|O14103|ROT1_SCHPO Protein rot1 OS=Schizosaccharomyces pombe (strain 972 / ATCC 24843) OX=284812 GN=rot1 PE=3 SV=1	9 2 0 0 0	1		0	0	100	100	100	0	0	0	36796300	42422600
cwq_mix2-2_726.3637.3637.3.0.dta	cwq_mix2-2_726.3637.3637.3	cwq_mix2-2_726	3637	3	1315.02	SNATKPQCPK	8,Carbamidomethyl[C];	2	>sp|O14103|ROT1_SCHPO Protein rot1 OS=Schizosaccharomyces pombe (strain 972 / ATCC 24843) OX=284812 GN=rot1 PE=3 SV=1	11 2 0 0 0	1		0	0	100	100	100	0	0	0	24721800	19529100
cwq_mix2-2_726.3660.3660.2.0.dta	cwq_mix2-2_726.3660.3660.2	cwq_mix2-2_726	3660	2	1321.46	LISSNK		5	>sp|O94694|YG1A_SCHPO UPF0620 protein C83.10 OS=Schizosaccharomyces pombe (strain 972 / ATCC 24843) OX=284812 GN=SPBC83.10 PE=3 SV=1	9 2 0 0 0	1		0	0	100	100	100	0	0	0	144907000	125820000
cwq_mix2-2_726.3664.3664.3.0.dta	cwq_mix2-2_726.3664.3664.3	cwq_mix2-2_726	3664	3	1322.43	NTTAGNHTVTR		6	>sp|P78854|PLB1_SCHPO Lysophospholipase 1 OS=Schizosaccharomyces pombe (strain 972 / ATCC 24843) OX=284812 GN=plb1 PE=2 SV=2	9 2 0 0 0	1		0	0	100	100	100	0	0	0	115972000	141376000
cwq_mix2-2_726.3678.3678.2.0.dta	cwq_mix2-2_726.3678.3678.2	cwq_mix2-2_726	3678	2	1326.29	LISSNK		5	>sp|O94694|YG1A_SCHPO UPF0620 protein C83.10 OS=Schizosaccharomyces pombe (strain 972 / ATCC 24843) OX=284812 GN=SPBC83.10 PE=3 SV=1	8 2 0 0 0	1		0	0	100	100	100	0	0	0	40775500	44672700
cwq_mix2-2_726.3688.3688.2.0.dta	cwq_mix2-2_726.3688.3688.2	cwq_mix2-2_726	3688	2	1328.95	LISSNK		5	>sp|O94694|YG1A_SCHPO UPF0620 protein C83.10 OS=Schizosaccharomyces pombe (strain 972 / ATCC 24843) OX=284812 GN=SPBC83.10 PE=3 SV=1	10 2 0 0 0	1		0	0	100	100	100	0	0	0	30586900	27242100
cwq_mix2-2_726.3706.3706.3.0.dta	cwq_mix2-2_726.3706.3706.3	cwq_mix2-2_726	3706	3	1333.57	SNATKPQCPK	8,Carbamidomethyl[C];	2	>sp|O14103|ROT1_SCHPO Protein rot1 OS=Schizosaccharomyces pombe (strain 972 / ATCC 24843) OX=284812 GN=rot1 PE=3 SV=1	9 2 0 0 0	1		0	0	100	100	100	0	0	0	20462200	25962800
cwq_mix2-2_726.3733.3733.2.0.dta	cwq_mix2-2_726.3733.3733.2	cwq_mix2-2_726	3733	2	1340.33	LISSNK		5	>sp|O94694|YG1A_SCHPO UPF0620 protein C83.10 OS=Schizosaccharomyces pombe (strain 972 / ATCC 24843) OX=284812 GN=SPBC83.10 PE=3 SV=1	9 2 0 0 0	1		0	0	100	100	100	0	0	0	144907000	125820000
cwq_mix2-2_726.3738.3738.3.0.dta	cwq_mix2-2_726.3738.3738.3	cwq_mix2-2_726	3738	3	1341.77	NTTAGNHTVTR		6	>sp|P78854|PLB1_SCHPO Lysophospholipase 1 OS=Schizosaccharomyces pombe (strain 972 / ATCC 24843) OX=284812 GN=plb1 PE=2 SV=2	9 2 0 0 0	1		0	0	100	100	100	0	0	0	116657000	637653
cwq_mix2-2_726.3746.3746.2.0.dta	cwq_mix2-2_726.3746.3746.2	cwq_mix2-2_726	3746	2	1343.91	NTTVAER		1	>sp|O13704|YEU5_SCHPO Thioredoxin domain-containing protein C13F5.05, mitochondrial OS=Schizosaccharomyces pombe (strain 972 / ATCC 24843) OX=284812 GN=SPAC13F5.05 PE=4 SV=2	9 2 0 0 0	1		0	0	100	100	100	0	0	0	19103500	21860500
cwq_mix2-2_726.3749.3749.3.0.dta	cwq_mix2-2_726.3749.3749.3	cwq_mix2-2_726	3749	3	1344.74	NTTVAER		1	>sp|O13704|YEU5_SCHPO Thioredoxin domain-containing protein C13F5.05, mitochondrial OS=Schizosaccharomyces pombe (strain 972 / ATCC 24843) OX=284812 GN=SPAC13F5.05 PE=4 SV=2	9 2 0 0 0	1		0	0	100	100	100	0	0	0	4385430	2637030
cwq_mix2-2_726.3756.3756.2.0.dta	cwq_mix2-2_726.3756.3756.2	cwq_mix2-2_726	3756	2	1346.55	LISSNK		5	>sp|O94694|YG1A_SCHPO UPF0620 protein C83.10 OS=Schizosaccharomyces pombe (strain 972 / ATCC 24843) OX=284812 GN=SPBC83.10 PE=3 SV=1	8 2 0 0 0	1		0	0	100	100	100	0	0	0	40775500	44672700
cwq_mix2-2_726.3757.3757.2.0.dta	cwq_mix2-2_726.3757.3757.2	cwq_mix2-2_726	3757	2	1346.89	LISSNK		5	>sp|O94694|YG1A_SCHPO UPF0620 protein C83.10 OS=Schizosaccharomyces pombe (strain 972 / ATCC 24843) OX=284812 GN=SPBC83.10 PE=3 SV=1	10 2 0 0 0	1		0	0	100	100	100	0	0	0	30586900	27242100
cwq_mix2-2_726.3762.3762.3.0.dta	cwq_mix2-2_726.3762.3762.3	cwq_mix2-2_726	3762	3	1348.27	SNATKPQCPK	8,Carbamidomethyl[C];	2	>sp|O14103|ROT1_SCHPO Protein rot1 OS=Schizosaccharomyces pombe (strain 972 / ATCC 24843) OX=284812 GN=rot1 PE=3 SV=1	10 2 0 0 0	1		0	0	100	100	100	0	0	0	26016200	34983900
cwq_mix2-2_726.3778.3778.2.0.dta	cwq_mix2-2_726.3778.3778.2	cwq_mix2-2_726	3778	2	1352.48	NTTVAER		1	>sp|O13704|YEU5_SCHPO Thioredoxin domain-containing protein C13F5.05, mitochondrial OS=Schizosaccharomyces pombe (strain 972 / ATCC 24843) OX=284812 GN=SPAC13F5.05 PE=4 SV=2	8 2 0 0 0	1		0	0	100	100	100	0	0	0	61033600	41802300
cwq_mix2-2_726.3785.3785.3.0.dta	cwq_mix2-2_726.3785.3785.3	cwq_mix2-2_726	3785	3	1354.45	SNATKPQCPK	8,Carbamidomethyl[C];	2	>sp|O14103|ROT1_SCHPO Protein rot1 OS=Schizosaccharomyces pombe (strain 972 / ATCC 24843) OX=284812 GN=rot1 PE=3 SV=1	9 2 0 0 0	1		0	0	100	100	100	0	0	0	36796300	42422600
cwq_mix2-2_726.3800.3800.2.0.dta	cwq_mix2-2_726.3800.3800.2	cwq_mix2-2_726	3800	2	1358.42	LISSNK		5	>sp|O94694|YG1A_SCHPO UPF0620 protein C83.10 OS=Schizosaccharomyces pombe (strain 972 / ATCC 24843) OX=284812 GN=SPBC83.10 PE=3 SV=1	9 2 0 0 0	1		0	0	100	100	100	0	0	0	144907000	125820000
cwq_mix2-2_726.3839.3839.3.0.dta	cwq_mix2-2_726.3839.3839.3	cwq_mix2-2_726	3839	3	1369.13	SNATKPQCPK	8,Carbamidomethyl[C];	2	>sp|O14103|ROT1_SCHPO Protein rot1 OS=Schizosaccharomyces pombe (strain 972 / ATCC 24843) OX=284812 GN=rot1 PE=3 SV=1	10 2 0 0 0	1		0	0	100	100	100	0	0	0	26016200	34983900
cwq_mix2-2_726.3854.3854.2.0.dta	cwq_mix2-2_726.3854.3854.2	cwq_mix2-2_726	3854	2	1373.41	QNITR		2	>sp|Q10061|LHS1_SCHPO Heat shock protein 70 homolog lhs1 OS=Schizosaccharomyces pombe (strain 972 / ATCC 24843) OX=284812 GN=SPAC1F5.06 PE=3 SV=1	9 2 0 0 0	1		0	0	100	100	100	0	0	0	77705700	50171000
cwq_mix2-2_726.3855.3855.3.0.dta	cwq_mix2-2_726.3855.3855.3	cwq_mix2-2_726	3855	3	1373.69	SNATKPQCPK	8,Carbamidomethyl[C];	2	>sp|O14103|ROT1_SCHPO Protein rot1 OS=Schizosaccharomyces pombe (strain 972 / ATCC 24843) OX=284812 GN=rot1 PE=3 SV=1	9 2 0 0 0	1		0	0	100	100	100	0	0	0	36796300	42422600
cwq_mix2-2_726.3975.3975.2.0.dta	cwq_mix2-2_726.3975.3975.2	cwq_mix2-2_726	3975	2	1406.06	NASCYR	4,Carbamidomethyl[C];	1	>sp|O59866|OSTB_SCHPO Dolichyl-diphosphooligosaccharide--protein glycosyltransferase subunit wbp1 OS=Schizosaccharomyces pombe (strain 972 / ATCC 24843) OX=284812 GN=wbp1 PE=2 SV=2	8 2 0 0 0	1		0	0	100	100	100	0	0	0	216543000	193978000
cwq_mix2-2_726.4017.4017.2.0.dta	cwq_mix2-2_726.4017.4017.2	cwq_mix2-2_726	4017	2	1417.28	NASCYR	4,Carbamidomethyl[C];	1	>sp|O59866|OSTB_SCHPO Dolichyl-diphosphooligosaccharide--protein glycosyltransferase subunit wbp1 OS=Schizosaccharomyces pombe (strain 972 / ATCC 24843) OX=284812 GN=wbp1 PE=2 SV=2	9 2 0 0 0	1		0	0	100	100	100	0	0	0	455958000	435596000
cwq_mix2-2_726.4039.4039.2.0.dta	cwq_mix2-2_726.4039.4039.2	cwq_mix2-2_726	4039	2	1423.2	NASCYR	4,Carbamidomethyl[C];	1	>sp|O59866|OSTB_SCHPO Dolichyl-diphosphooligosaccharide--protein glycosyltransferase subunit wbp1 OS=Schizosaccharomyces pombe (strain 972 / ATCC 24843) OX=284812 GN=wbp1 PE=2 SV=2	8 2 0 0 0	1		0	0	100	100	100	0	0	0	216543000	193978000
cwq_mix2-2_726.4082.4082.2.0.dta	cwq_mix2-2_726.4082.4082.2	cwq_mix2-2_726	4082	2	1435.09	NASCYR	4,Carbamidomethyl[C];	1	>sp|O59866|OSTB_SCHPO Dolichyl-diphosphooligosaccharide--protein glycosyltransferase subunit wbp1 OS=Schizosaccharomyces pombe (strain 972 / ATCC 24843) OX=284812 GN=wbp1 PE=2 SV=2	9 2 0 0 0	1		0	0	100	100	100	0	0	0	455958000	435596000
cwq_mix2-2_726.4205.4205.3.0.dta	cwq_mix2-2_726.4205.4205.3	cwq_mix2-2_726	4205	3	1468.49	MFKNGSFWR		4	>sp|Q6NV83|SR140_MOUSE U2 snRNP-associated SURP motif-containing protein OS=Mus musculus OX=10090 GN=U2surp PE=1 SV=3	9 2 0 0 0	1		0	0	100	100	100	0	0	0	370897000	23522.2
cwq_mix2-2_726.4270.4270.3.0.dta	cwq_mix2-2_726.4270.4270.3	cwq_mix2-2_726	4270	3	1486.25	MFKNGSFWR		4	>sp|Q6NV83|SR140_MOUSE U2 snRNP-associated SURP motif-containing protein OS=Mus musculus OX=10090 GN=U2surp PE=1 SV=3	9 2 0 0 0	1		0	0	100	100	100	0	0	0	370897000	0
cwq_mix2-2_726.4291.4291.2.0.dta	cwq_mix2-2_726.4291.4291.2	cwq_mix2-2_726	4291	2	1491.84	NASCYR	4,Carbamidomethyl[C];	1	>sp|O59866|OSTB_SCHPO Dolichyl-diphosphooligosaccharide--protein glycosyltransferase subunit wbp1 OS=Schizosaccharomyces pombe (strain 972 / ATCC 24843) OX=284812 GN=wbp1 PE=2 SV=2	10 2 0 0 0	1		0	0	100	100	100	0	0	0	3377100	4420940
cwq_mix2-2_726.4346.4346.3.0.dta	cwq_mix2-2_726.4346.4346.3	cwq_mix2-2_726	4346	3	1506.57	MFKNGSFWR		4	>sp|Q6NV83|SR140_MOUSE U2 snRNP-associated SURP motif-containing protein OS=Mus musculus OX=10090 GN=U2surp PE=1 SV=3	9 2 0 0 0	1		0	0	100	100	100	0	0	0	370897000	0
cwq_mix2-2_726.4374.4374.2.0.dta	cwq_mix2-2_726.4374.4374.2	cwq_mix2-2_726	4374	2	1514.19	LSNGTEACK	8,Carbamidomethyl[C];	3	>sp|O94702|ERMP1_SCHPO Putative endoplasmic reticulum metallopeptidase 1 OS=Schizosaccharomyces pombe (strain 972 / ATCC 24843) OX=284812 GN=erm1 PE=3 SV=1	8 2 0 0 0	1		0	0	100	100	100	0	0	0	15372500	13469000
cwq_mix2-2_726.4388.4388.3.0.dta	cwq_mix2-2_726.4388.4388.3	cwq_mix2-2_726	4388	3	1517.98	LSNGTEACK	8,Carbamidomethyl[C];	3	>sp|O94702|ERMP1_SCHPO Putative endoplasmic reticulum metallopeptidase 1 OS=Schizosaccharomyces pombe (strain 972 / ATCC 24843) OX=284812 GN=erm1 PE=3 SV=1	8 2 0 0 0	1		0	0	100	100	100	0	0	0	5711370	6048450
cwq_mix2-2_726.4415.4415.2.0.dta	cwq_mix2-2_726.4415.4415.2	cwq_mix2-2_726	4415	2	1525.2	PVTNETR		4	>sp|Q9HDU9|YHE6_SCHPO Uncharacterized protein PB2B2.06c OS=Schizosaccharomyces pombe (strain 972 / ATCC 24843) OX=284812 GN=SPBPB2B2.06c PE=3 SV=1	7 2 0 0 0	1		0	0	100	100	100	0	0	0	4926540	4919970
cwq_mix2-2_726.4496.4496.2.0.dta	cwq_mix2-2_726.4496.4496.2	cwq_mix2-2_726	4496	2	1547.2	NNISNER		2	>sp|Q9US04|GGT1_SCHPO Glutathione hydrolase proenzyme 1 OS=Schizosaccharomyces pombe (strain 972 / ATCC 24843) OX=284812 GN=ggt1 PE=2 SV=1	9 2 0 0 0	1		0	0	100	100	100	0	0	0	6449930	3715960
cwq_mix2-2_726.4506.4506.2.0.dta	cwq_mix2-2_726.4506.4506.2	cwq_mix2-2_726	4506	2	1549.89	NNISNER		2	>sp|Q9US04|GGT1_SCHPO Glutathione hydrolase proenzyme 1 OS=Schizosaccharomyces pombe (strain 972 / ATCC 24843) OX=284812 GN=ggt1 PE=2 SV=1	8 2 0 0 0	1		0	0	100	100	100	0	0	0	16282500	12183000
cwq_mix2-2_726.4569.4569.2.0.dta	cwq_mix2-2_726.4569.4569.2	cwq_mix2-2_726	4569	2	1566.85	NNISNER		2	>sp|Q9US04|GGT1_SCHPO Glutathione hydrolase proenzyme 1 OS=Schizosaccharomyces pombe (strain 972 / ATCC 24843) OX=284812 GN=ggt1 PE=2 SV=1	9 2 0 0 0	1		0	0	100	100	100	0	0	0	6449930	3715960
cwq_mix2-2_726.4576.4576.2.0.dta	cwq_mix2-2_726.4576.4576.2	cwq_mix2-2_726	4576	2	1568.69	NNISNER		2	>sp|Q9US04|GGT1_SCHPO Glutathione hydrolase proenzyme 1 OS=Schizosaccharomyces pombe (strain 972 / ATCC 24843) OX=284812 GN=ggt1 PE=2 SV=1	8 2 0 0 0	1		0	0	100	100	100	0	0	0	16282500	12183000
cwq_mix2-2_726.4661.4661.2.0.dta	cwq_mix2-2_726.4661.4661.2	cwq_mix2-2_726	4661	2	1592.17	INSTDR		2	>sp|P59511|ATS20_MOUSE A disintegrin and metalloproteinase with thrombospondin motifs 20 OS=Mus musculus OX=10090 GN=Adamts20 PE=2 SV=2	8 2 0 0 0	1		0	0	100	100	100	0	0	0	43091900	46133700
cwq_mix2-2_726.4855.4855.3.0.dta	cwq_mix2-2_726.4855.4855.3	cwq_mix2-2_726	4855	3	1643.5	NFNDSSTK		3	>sp|P78854|PLB1_SCHPO Lysophospholipase 1 OS=Schizosaccharomyces pombe (strain 972 / ATCC 24843) OX=284812 GN=plb1 PE=2 SV=2	12 2 0 0 0	1		0	0	100	100	100	0	0	0	33347700	49473400
cwq_mix2-2_726.4916.4916.2.0.dta	cwq_mix2-2_726.4916.4916.2	cwq_mix2-2_726	4916	2	1659.11	NFNDSSTK		3	>sp|P78854|PLB1_SCHPO Lysophospholipase 1 OS=Schizosaccharomyces pombe (strain 972 / ATCC 24843) OX=284812 GN=plb1 PE=2 SV=2	12 2 0 0 0	1		0	0	100	100	100	0	0	0	9699300	9442440
cwq_mix2-2_726.4926.4926.3.0.dta	cwq_mix2-2_726.4926.4926.3	cwq_mix2-2_726	4926	3	1661.39	NFNDSSTK		3	>sp|P78854|PLB1_SCHPO Lysophospholipase 1 OS=Schizosaccharomyces pombe (strain 972 / ATCC 24843) OX=284812 GN=plb1 PE=2 SV=2	12 2 0 0 0	1		0	0	100	100	100	0	0	0	33347700	49473400
cwq_mix2-2_726.5018.5018.2.0.dta	cwq_mix2-2_726.5018.5018.2	cwq_mix2-2_726	5018	2	1684.82	NFNDSSTK		3	>sp|P78854|PLB1_SCHPO Lysophospholipase 1 OS=Schizosaccharomyces pombe (strain 972 / ATCC 24843) OX=284812 GN=plb1 PE=2 SV=2	9 2 0 0 0	1		0	0	100	100	100	0	0	0	23241600	16313300
cwq_mix2-2_726.5087.5087.2.0.dta	cwq_mix2-2_726.5087.5087.2	cwq_mix2-2_726	5087	2	1702.31	NFNDSSTK		3	>sp|P78854|PLB1_SCHPO Lysophospholipase 1 OS=Schizosaccharomyces pombe (strain 972 / ATCC 24843) OX=284812 GN=plb1 PE=2 SV=2	9 2 0 0 0	1		0	0	100	100	100	0	0	0	23241600	16313300
cwq_mix2-2_726.5124.5124.2.0.dta	cwq_mix2-2_726.5124.5124.2	cwq_mix2-2_726	5124	2	1712.08	NFNDSSTK		3	>sp|P78854|PLB1_SCHPO Lysophospholipase 1 OS=Schizosaccharomyces pombe (strain 972 / ATCC 24843) OX=284812 GN=plb1 PE=2 SV=2	10 2 0 0 0	1		0	0	100	100	100	0	0	0	6721270	5499500
cwq_mix2-2_726.5166.5166.2.0.dta	cwq_mix2-2_726.5166.5166.2	cwq_mix2-2_726	5166	2	1723.33	NFNDSSTK		3	>sp|P78854|PLB1_SCHPO Lysophospholipase 1 OS=Schizosaccharomyces pombe (strain 972 / ATCC 24843) OX=284812 GN=plb1 PE=2 SV=2	9 2 0 0 0	1		0	0	100	100	100	0	0	0	23241600	16313300
cwq_mix2-2_726.5202.5202.2.0.dta	cwq_mix2-2_726.5202.5202.2	cwq_mix2-2_726	5202	2	1733.08	NFNDSSTK		3	>sp|P78854|PLB1_SCHPO Lysophospholipase 1 OS=Schizosaccharomyces pombe (strain 972 / ATCC 24843) OX=284812 GN=plb1 PE=2 SV=2	10 2 0 0 0	1		0	0	100	100	100	0	0	0	3903630	5499500
cwq_mix2-2_726.5427.5427.3.0.dta	cwq_mix2-2_726.5427.5427.3	cwq_mix2-2_726	5427	3	1793.55	PNTTNLR		2	>sp|O59697|PPK25_SCHPO Serine/threonine-protein kinase ppk25 OS=Schizosaccharomyces pombe (strain 972 / ATCC 24843) OX=284812 GN=ppk25 PE=1 SV=1	9 2 0 0 0	1		0	0	100	100	100	0	0	0	5022820	6174640
cwq_mix2-2_726.5488.5488.3.0.dta	cwq_mix2-2_726.5488.5488.3	cwq_mix2-2_726	5488	3	1810.11	LGNNLTR		4	>sp|Q9C0Y4|AGLU_SCHPO Alpha-glucosidase OS=Schizosaccharomyces pombe (strain 972 / ATCC 24843) OX=284812 GN=agl1 PE=1 SV=2	9 2 0 0 0	1		0	0	100	100	100	0	0	0	87162200	62469900
cwq_mix2-2_726.5553.5553.3.0.dta	cwq_mix2-2_726.5553.5553.3	cwq_mix2-2_726	5553	3	1827.13	LGNNLTR		4	>sp|Q9C0Y4|AGLU_SCHPO Alpha-glucosidase OS=Schizosaccharomyces pombe (strain 972 / ATCC 24843) OX=284812 GN=agl1 PE=1 SV=2	9 2 0 0 0	1		0	0	100	100	100	0	0	0	87162200	62469900
cwq_mix2-2_726.5735.5735.2.0.dta	cwq_mix2-2_726.5735.5735.2	cwq_mix2-2_726	5735	2	1875.83	NFNDSSTK		3	>sp|P78854|PLB1_SCHPO Lysophospholipase 1 OS=Schizosaccharomyces pombe (strain 972 / ATCC 24843) OX=284812 GN=plb1 PE=2 SV=2	9 2 0 0 0	1		0	0	100	100	100	0	0	0	6395560	2064150
cwq_mix2-2_726.5799.5799.2.0.dta	cwq_mix2-2_726.5799.5799.2	cwq_mix2-2_726	5799	2	1893.4	NFNDSSTK		3	>sp|P78854|PLB1_SCHPO Lysophospholipase 1 OS=Schizosaccharomyces pombe (strain 972 / ATCC 24843) OX=284812 GN=plb1 PE=2 SV=2	6 2 0 0 0	1		0	0	100	100	100	0	0	0	83231500	15264300
cwq_mix2-2_726.5810.5810.2.0.dta	cwq_mix2-2_726.5810.5810.2	cwq_mix2-2_726	5810	2	1896.36	NFNDSSTK		3	>sp|P78854|PLB1_SCHPO Lysophospholipase 1 OS=Schizosaccharomyces pombe (strain 972 / ATCC 24843) OX=284812 GN=plb1 PE=2 SV=2	5 2 0 0 0	1		0	0	100	100	100	0	0	0	11870900	3719960
cwq_mix2-2_726.5863.5863.2.0.dta	cwq_mix2-2_726.5863.5863.2	cwq_mix2-2_726	5863	2	1910.58	NFNDSSTK		3	>sp|P78854|PLB1_SCHPO Lysophospholipase 1 OS=Schizosaccharomyces pombe (strain 972 / ATCC 24843) OX=284812 GN=plb1 PE=2 SV=2	6 2 0 0 0	1		0	0	100	100	100	0	0	0	83231500	15264300
cwq_mix2-2_726.5913.5913.2.0.dta	cwq_mix2-2_726.5913.5913.2	cwq_mix2-2_726	5913	2	1924.07	NFNDSSTK		3	>sp|P78854|PLB1_SCHPO Lysophospholipase 1 OS=Schizosaccharomyces pombe (strain 972 / ATCC 24843) OX=284812 GN=plb1 PE=2 SV=2	9 2 0 0 0	1		0	0	100	100	100	0	0	0	6395560	314345
cwq_mix2-2_726.6308.6308.3.0.dta	cwq_mix2-2_726.6308.6308.3	cwq_mix2-2_726	6308	3	2031.05	INHTTIER		2	>sp|Q9UT11|YLW3_SCHPO Uncharacterized zinc transporter P8A3.03 OS=Schizosaccharomyces pombe (strain 972 / ATCC 24843) OX=284812 GN=SPAP8A3.03 PE=3 SV=1	10 2 0 0 0	1		0	0	100	100	100	0	0	0	23643500	21888400
cwq_mix2-2_726.6333.6333.2.0.dta	cwq_mix2-2_726.6333.6333.2	cwq_mix2-2_726	6333	2	2037.85	INHTTIER		2	>sp|Q9UT11|YLW3_SCHPO Uncharacterized zinc transporter P8A3.03 OS=Schizosaccharomyces pombe (strain 972 / ATCC 24843) OX=284812 GN=SPAP8A3.03 PE=3 SV=1	9 2 0 0 0	1		0	0	100	100	100	0	0	0	5290390	5087960
cwq_mix2-2_726.6372.6372.3.0.dta	cwq_mix2-2_726.6372.6372.3	cwq_mix2-2_726	6372	3	2048.57	INHTTIER		2	>sp|Q9UT11|YLW3_SCHPO Uncharacterized zinc transporter P8A3.03 OS=Schizosaccharomyces pombe (strain 972 / ATCC 24843) OX=284812 GN=SPAP8A3.03 PE=3 SV=1	10 2 0 0 0	1		0	0	100	100	100	0	0	0	23643500	21888400
cwq_mix2-2_726.6386.6386.2.0.dta	cwq_mix2-2_726.6386.6386.2	cwq_mix2-2_726	6386	2	2052.37	INHTTIER		2	>sp|Q9UT11|YLW3_SCHPO Uncharacterized zinc transporter P8A3.03 OS=Schizosaccharomyces pombe (strain 972 / ATCC 24843) OX=284812 GN=SPAP8A3.03 PE=3 SV=1	9 2 0 0 0	1		0	0	100	100	100	0	0	0	5290390	5087960
cwq_mix2-2_726.6409.6409.3.0.dta	cwq_mix2-2_726.6409.6409.3	cwq_mix2-2_726	6409	3	2058.57	INHTTIER		2	>sp|Q9UT11|YLW3_SCHPO Uncharacterized zinc transporter P8A3.03 OS=Schizosaccharomyces pombe (strain 972 / ATCC 24843) OX=284812 GN=SPAP8A3.03 PE=3 SV=1	8 2 0 0 0	1		0	0	100	100	100	0	0	0	1635770000	1636490000
cwq_mix2-2_726.6410.6410.3.0.dta	cwq_mix2-2_726.6410.6410.3	cwq_mix2-2_726	6410	3	2058.85	INHTTIER		2	>sp|Q9UT11|YLW3_SCHPO Uncharacterized zinc transporter P8A3.03 OS=Schizosaccharomyces pombe (strain 972 / ATCC 24843) OX=284812 GN=SPAP8A3.03 PE=3 SV=1	9 2 0 0 0	1		0	0	100	100	100	0	0	0	216847000	233760000
cwq_mix2-2_726.6471.6471.2.0.dta	cwq_mix2-2_726.6471.6471.2	cwq_mix2-2_726	6471	2	2075.15	INHTTIER		2	>sp|Q9UT11|YLW3_SCHPO Uncharacterized zinc transporter P8A3.03 OS=Schizosaccharomyces pombe (strain 972 / ATCC 24843) OX=284812 GN=SPAP8A3.03 PE=3 SV=1	8 2 0 0 0	1		0	0	100	100	100	0	0	0	102793000	92382900
cwq_mix2-2_726.6481.6481.3.0.dta	cwq_mix2-2_726.6481.6481.3	cwq_mix2-2_726	6481	3	2077.79	INHTTIER		2	>sp|Q9UT11|YLW3_SCHPO Uncharacterized zinc transporter P8A3.03 OS=Schizosaccharomyces pombe (strain 972 / ATCC 24843) OX=284812 GN=SPAP8A3.03 PE=3 SV=1	8 2 0 0 0	1		0	0	100	100	100	0	0	0	1635240000	1636490000
cwq_mix2-2_726.6482.6482.3.0.dta	cwq_mix2-2_726.6482.6482.3	cwq_mix2-2_726	6482	3	2078.02	INHTTIER		2	>sp|Q9UT11|YLW3_SCHPO Uncharacterized zinc transporter P8A3.03 OS=Schizosaccharomyces pombe (strain 972 / ATCC 24843) OX=284812 GN=SPAP8A3.03 PE=3 SV=1	9 2 0 0 0	1		0	0	100	100	100	0	0	0	216847000	233760000
cwq_mix2-2_726.6549.6549.3.0.dta	cwq_mix2-2_726.6549.6549.3	cwq_mix2-2_726	6549	3	2095.34	INHTTIER		2	>sp|Q9UT11|YLW3_SCHPO Uncharacterized zinc transporter P8A3.03 OS=Schizosaccharomyces pombe (strain 972 / ATCC 24843) OX=284812 GN=SPAP8A3.03 PE=3 SV=1	8 2 0 0 0	1		0	0	100	100	100	0	0	0	1635240000	1636490000
cwq_mix2-2_726.6550.6550.2.0.dta	cwq_mix2-2_726.6550.6550.2	cwq_mix2-2_726	6550	2	2095.63	INHTTIER		2	>sp|Q9UT11|YLW3_SCHPO Uncharacterized zinc transporter P8A3.03 OS=Schizosaccharomyces pombe (strain 972 / ATCC 24843) OX=284812 GN=SPAP8A3.03 PE=3 SV=1	8 2 0 0 0	1		0	0	100	100	100	0	0	0	102793000	92382900
cwq_mix2-2_726.6551.6551.3.0.dta	cwq_mix2-2_726.6551.6551.3	cwq_mix2-2_726	6551	3	2095.94	INHTTIER		2	>sp|Q9UT11|YLW3_SCHPO Uncharacterized zinc transporter P8A3.03 OS=Schizosaccharomyces pombe (strain 972 / ATCC 24843) OX=284812 GN=SPAP8A3.03 PE=3 SV=1	9 2 0 0 0	1		0	0	100	100	100	0	0	0	218307000	234705000
cwq_mix2-2_726.6618.6618.3.0.dta	cwq_mix2-2_726.6618.6618.3	cwq_mix2-2_726	6618	3	2113.09	INHTTIER		2	>sp|Q9UT11|YLW3_SCHPO Uncharacterized zinc transporter P8A3.03 OS=Schizosaccharomyces pombe (strain 972 / ATCC 24843) OX=284812 GN=SPAP8A3.03 PE=3 SV=1	8 2 0 0 0	1		0	0	100	100	100	0	0	0	1635240000	1640150000
cwq_mix2-2_726.6619.6619.2.0.dta	cwq_mix2-2_726.6619.6619.2	cwq_mix2-2_726	6619	2	2113.37	INHTTIER		2	>sp|Q9UT11|YLW3_SCHPO Uncharacterized zinc transporter P8A3.03 OS=Schizosaccharomyces pombe (strain 972 / ATCC 24843) OX=284812 GN=SPAP8A3.03 PE=3 SV=1	8 2 0 0 0	1		0	0	100	100	100	0	0	0	102793000	92861300
cwq_mix2-2_726.6621.6621.3.0.dta	cwq_mix2-2_726.6621.6621.3	cwq_mix2-2_726	6621	3	2113.96	INHTTIER		2	>sp|Q9UT11|YLW3_SCHPO Uncharacterized zinc transporter P8A3.03 OS=Schizosaccharomyces pombe (strain 972 / ATCC 24843) OX=284812 GN=SPAP8A3.03 PE=3 SV=1	9 2 0 0 0	1		0	0	100	100	100	0	0	0	222998000	239440000
cwq_mix2-2_726.6691.6691.3.0.dta	cwq_mix2-2_726.6691.6691.3	cwq_mix2-2_726	6691	3	2131	INHTTIER		2	>sp|Q9UT11|YLW3_SCHPO Uncharacterized zinc transporter P8A3.03 OS=Schizosaccharomyces pombe (strain 972 / ATCC 24843) OX=284812 GN=SPAP8A3.03 PE=3 SV=1	8 2 0 0 0	1		0	0	100	100	100	0	0	0	1675080000	57935600
cwq_mix2-2_726.6761.6761.3.0.dta	cwq_mix2-2_726.6761.6761.3	cwq_mix2-2_726	6761	3	2148.8	INHTTIER		2	>sp|Q9UT11|YLW3_SCHPO Uncharacterized zinc transporter P8A3.03 OS=Schizosaccharomyces pombe (strain 972 / ATCC 24843) OX=284812 GN=SPAP8A3.03 PE=3 SV=1	7 2 0 0 0	1		0	0	100	100	100	0	0	0	361468000	413392000
cwq_mix2-2_726.6762.6762.3.0.dta	cwq_mix2-2_726.6762.6762.3	cwq_mix2-2_726	6762	3	2149.07	INHTTIER		2	>sp|Q9UT11|YLW3_SCHPO Uncharacterized zinc transporter P8A3.03 OS=Schizosaccharomyces pombe (strain 972 / ATCC 24843) OX=284812 GN=SPAP8A3.03 PE=3 SV=1	8 2 0 0 0	1		0	0	100	100	100	0	0	0	1689100000	7161980
cwq_mix2-2_726.6785.6785.3.0.dta	cwq_mix2-2_726.6785.6785.3	cwq_mix2-2_726	6785	3	2154.98	FNCTTR	3,Carbamidomethyl[C];	2	>sp|P87167|BUT2_SCHPO Uba3-binding protein but2 OS=Schizosaccharomyces pombe (strain 972 / ATCC 24843) OX=284812 GN=but2 PE=1 SV=1	12 2 0 0 0	1		0	0	100	100	100	0	0	0	55550500	77541400
cwq_mix2-2_726.6823.6823.2.0.dta	cwq_mix2-2_726.6823.6823.2	cwq_mix2-2_726	6823	2	2164.81	FNCTTR	3,Carbamidomethyl[C];	2	>sp|P87167|BUT2_SCHPO Uba3-binding protein but2 OS=Schizosaccharomyces pombe (strain 972 / ATCC 24843) OX=284812 GN=but2 PE=1 SV=1	12 2 0 0 0	1		0	0	100	100	100	0	0	0	21018600	19268900
cwq_mix2-2_726.6831.6831.3.0.dta	cwq_mix2-2_726.6831.6831.3	cwq_mix2-2_726	6831	3	2166.69	INHTTIER		2	>sp|Q9UT11|YLW3_SCHPO Uncharacterized zinc transporter P8A3.03 OS=Schizosaccharomyces pombe (strain 972 / ATCC 24843) OX=284812 GN=SPAP8A3.03 PE=3 SV=1	7 2 0 0 0	1		0	0	100	100	100	0	0	0	361468000	413392000
cwq_mix2-2_726.6836.6836.3.0.dta	cwq_mix2-2_726.6836.6836.3	cwq_mix2-2_726	6836	3	2168.12	INHTTIER		2	>sp|Q9UT11|YLW3_SCHPO Uncharacterized zinc transporter P8A3.03 OS=Schizosaccharomyces pombe (strain 972 / ATCC 24843) OX=284812 GN=SPAP8A3.03 PE=3 SV=1	8 2 0 0 0	1		0	0	100	100	100	0	0	0	1693460000	3404850
cwq_mix2-2_726.6865.6865.3.0.dta	cwq_mix2-2_726.6865.6865.3	cwq_mix2-2_726	6865	3	2175.82	FNCTTR	3,Carbamidomethyl[C];	2	>sp|P87167|BUT2_SCHPO Uba3-binding protein but2 OS=Schizosaccharomyces pombe (strain 972 / ATCC 24843) OX=284812 GN=but2 PE=1 SV=1	12 2 0 0 0	1		0	0	100	100	100	0	0	0	55550500	77541400
cwq_mix2-2_726.6924.6924.2.0.dta	cwq_mix2-2_726.6924.6924.2	cwq_mix2-2_726	6924	2	2191.19	FNCTTR	3,Carbamidomethyl[C];	2	>sp|P87167|BUT2_SCHPO Uba3-binding protein but2 OS=Schizosaccharomyces pombe (strain 972 / ATCC 24843) OX=284812 GN=but2 PE=1 SV=1	12 2 0 0 0	1		0	0	100	100	100	0	0	0	21018600	19268900
cwq_mix2-2_726.6927.6927.2.0.dta	cwq_mix2-2_726.6927.6927.2	cwq_mix2-2_726	6927	2	2192.03	NMVNTTR		4	>sp|Q9HGN7|SEC63_SCHPO Translocation protein sec63 OS=Schizosaccharomyces pombe (strain 972 / ATCC 24843) OX=284812 GN=sec63 PE=1 SV=1	9 2 0 0 0	1		0	0	100	100	100	0	0	0	18088900	6717490
cwq_mix2-2_726.6932.6932.3.0.dta	cwq_mix2-2_726.6932.6932.3	cwq_mix2-2_726	6932	3	2193.28	FNCTTR	3,Carbamidomethyl[C];	2	>sp|P87167|BUT2_SCHPO Uba3-binding protein but2 OS=Schizosaccharomyces pombe (strain 972 / ATCC 24843) OX=284812 GN=but2 PE=1 SV=1	12 2 0 0 0	1		0	0	100	100	100	0	0	0	77106400	98200200
cwq_mix2-2_726.6981.6981.2.0.dta	cwq_mix2-2_726.6981.6981.2	cwq_mix2-2_726	6981	2	2206.81	NMVNTTR		4	>sp|Q9HGN7|SEC63_SCHPO Translocation protein sec63 OS=Schizosaccharomyces pombe (strain 972 / ATCC 24843) OX=284812 GN=sec63 PE=1 SV=1	8 2 0 0 0	1		0	0	100	100	100	0	0	0	50062600	40925200
cwq_mix2-2_726.7001.7001.3.0.dta	cwq_mix2-2_726.7001.7001.3	cwq_mix2-2_726	7001	3	2212.19	FNCTTR	3,Carbamidomethyl[C];	2	>sp|P87167|BUT2_SCHPO Uba3-binding protein but2 OS=Schizosaccharomyces pombe (strain 972 / ATCC 24843) OX=284812 GN=but2 PE=1 SV=1	12 2 0 0 0	1		0	0	100	100	100	0	0	0	21555900	20658800
cwq_mix2-2_726.7003.7003.2.0.dta	cwq_mix2-2_726.7003.7003.2	cwq_mix2-2_726	7003	2	2212.75	NMVNTTR		4	>sp|Q9HGN7|SEC63_SCHPO Translocation protein sec63 OS=Schizosaccharomyces pombe (strain 972 / ATCC 24843) OX=284812 GN=sec63 PE=1 SV=1	9 2 0 0 0	1		0	0	100	100	100	0	0	0	12204900	8632950
cwq_mix2-2_726.7054.7054.2.0.dta	cwq_mix2-2_726.7054.7054.2	cwq_mix2-2_726	7054	2	2226.42	NMVNTTR		4	>sp|Q9HGN7|SEC63_SCHPO Translocation protein sec63 OS=Schizosaccharomyces pombe (strain 972 / ATCC 24843) OX=284812 GN=sec63 PE=1 SV=1	8 2 0 0 0	1		0	0	100	100	100	0	0	0	50062600	40925200
cwq_mix2-2_726.7220.7220.2.0.dta	cwq_mix2-2_726.7220.7220.2	cwq_mix2-2_726	7220	2	2271.2	NMVNTTR		4	>sp|Q9HGN7|SEC63_SCHPO Translocation protein sec63 OS=Schizosaccharomyces pombe (strain 972 / ATCC 24843) OX=284812 GN=sec63 PE=1 SV=1	8 2 0 0 0	1		0	0	100	100	100	0	0	0	27867900	27736500
cwq_mix2-2_726.7258.7258.2.0.dta	cwq_mix2-2_726.7258.7258.2	cwq_mix2-2_726	7258	2	2281.49	NMVNTTR		4	>sp|Q9HGN7|SEC63_SCHPO Translocation protein sec63 OS=Schizosaccharomyces pombe (strain 972 / ATCC 24843) OX=284812 GN=sec63 PE=1 SV=1	7 2 0 0 0	1		0	0	100	100	100	0	0	0	172642000	151744000
cwq_mix2-2_726.7300.7300.3.0.dta	cwq_mix2-2_726.7300.7300.3	cwq_mix2-2_726	7300	3	2292.76	NMVNTTR		4	>sp|Q9HGN7|SEC63_SCHPO Translocation protein sec63 OS=Schizosaccharomyces pombe (strain 972 / ATCC 24843) OX=284812 GN=sec63 PE=1 SV=1	7 2 0 0 0	1		0	0	100	100	100	0	0	0	3985060	5035820
cwq_mix2-2_726.7329.7329.2.0.dta	cwq_mix2-2_726.7329.7329.2	cwq_mix2-2_726	7329	2	2300.44	NMVNTTR		4	>sp|Q9HGN7|SEC63_SCHPO Translocation protein sec63 OS=Schizosaccharomyces pombe (strain 972 / ATCC 24843) OX=284812 GN=sec63 PE=1 SV=1	7 2 0 0 0	1		0	0	100	100	100	0	0	0	172642000	151744000
cwq_mix2-2_726.7387.7387.2.0.dta	cwq_mix2-2_726.7387.7387.2	cwq_mix2-2_726	7387	2	2316.17	LGNNLTK		4	>sp|Q09901|YAJ1_SCHPO Uncharacterized family 31 glucosidase C30D11.01c OS=Schizosaccharomyces pombe (strain 972 / ATCC 24843) OX=284812 GN=SPAC30D11.01c PE=3 SV=2	9 2 0 0 0	1		0	0	100	100	100	0	0	0	8495930	6517090
[truncated: 2,133 more rows]
