# Supplementary material for: Precise, fast and comprehensive analysis of intact glycopeptides and modified glycans with pGlyco3
Source: Nat Methods. 2021 Nov 25;18(12):1515–23. doi: 10.1038/s41592-021-01306-0 (PMC8648562; doi:10.1038/s41592-021-01306-0)
Supplement: Supplementary file 3 — All additional data files. [file 41592_2021_1306_MOESM3_ESM.zip › Supplementary Data/Result Files for Figures/Fig.2/Fig.2a/MetaM-Yeast-Glyco-15N13C.xlsx]

## Sheet: MM-15N13C-pGlyco-format
GlySpec	RawName	Scan	Charge	RT	Peptide	Mod	GlySite	Glycan(H,N,A,G,F,pH)	Rank	GlyFrag	PepDecoy	GlyDecoy	PepScore	GlyScore	TotalScore	TotalFDR	PeptideFDR	GlycanFDR	15N-Evidence	13C-Evidence
cwq_mix2-3_726.2035.2035.3.0.dta	cwq_mix2-3_726	2035	3	900.364	KQNITR		3	8 2 0 0 0 0	1		0	0	100	100	100	0	0	0	112644000	35094800
cwq_mix2-3_726.2057.2057.2.0.dta	cwq_mix2-3_726	2057	2	906.31	KQNITR		3	8 2 0 0 0 0	1		0	0	100	100	100	0	0	0	30675500	56879600
cwq_mix2-3_726.2072.2072.3.0.dta	cwq_mix2-3_726	2072	3	910.269	KQNITR		3	9 2 0 0 0 0	1		0	0	100	100	100	0	0	0	414784000	108721000
cwq_mix2-3_726.2121.2121.2.0.dta	cwq_mix2-3_726	2121	2	923.134	KQNITR		3	8 2 0 0 0 0	1		0	0	100	100	100	0	0	0	30675500	35094800
cwq_mix2-3_726.2137.2137.3.0.dta	cwq_mix2-3_726	2137	3	927.344	KQNITR		3	9 2 0 0 0 0	1		0	0	100	100	100	0	0	0	414784000	93385200
cwq_mix2-3_726.2174.2174.2.0.dta	cwq_mix2-3_726	2174	2	937.406	KQNITR		3	9 2 0 0 0 0	1		0	0	100	100	100	0	0	0	45040700	332673000
cwq_mix2-3_726.2198.2198.3.0.dta	cwq_mix2-3_726	2198	3	943.864	KQNITR		3	10 2 0 0 0 0	1		0	0	100	100	100	0	0	0	111251000	108721000
cwq_mix2-3_726.2207.2207.3.0.dta	cwq_mix2-3_726	2207	3	946.268	KQNITR		3	9 2 0 0 0 0	1		0	0	100	100	100	0	0	0	414784000	93385200
cwq_mix2-3_726.2774.2774.3.0.dta	cwq_mix2-3_726	2774	3	1116.4	FNGTGGGQTDSEK		2	12 2 0 0 0 0	1		0	0	100	100	100	0	0	0	5641.5	108721000
cwq_mix2-3_726.3071.3071.3.0.dta	cwq_mix2-3_726	3071	3	1197.77	NRSQDSDGDGSGPR		1	8 2 0 0 0 0	1		0	0	100	100	100	0	0	0	296765	6101440
cwq_mix2-3_726.3400.3400.3.0.dta	cwq_mix2-3_726	3400	3	1286.63	SNATKPQCPK	8,Carbamidomethyl[C];	2	11 2 0 0 0 0	1		0	0	100	100	100	0	0	0	22079100	36499400
cwq_mix2-3_726.3484.3484.3.0.dta	cwq_mix2-3_726	3484	3	1309.43	SNATKPQCPK	8,Carbamidomethyl[C];	2	11 2 0 0 0 0	1		0	0	100	100	100	0	0	0	22079100	10310500
cwq_mix2-3_726.3496.3496.3.0.dta	cwq_mix2-3_726	3496	3	1312.67	SNATKPQCPK	8,Carbamidomethyl[C];	2	8 2 0 0 0 0	1		0	0	100	100	100	0	0	0	8411400	22567100
cwq_mix2-3_726.3497.3497.3.0.dta	cwq_mix2-3_726	3497	3	1312.95	SNATKPQCPK	8,Carbamidomethyl[C];	2	9 2 0 0 0 0	1		0	0	100	100	100	0	0	0	28242400	22526600
cwq_mix2-3_726.3526.3526.3.0.dta	cwq_mix2-3_726	3526	3	1320.68	NTTAGNHTVTR		1	9 2 0 0 0 0	1		0	0	100	100	100	0	0	0	102888000	94181400
cwq_mix2-3_726.3575.3575.3.0.dta	cwq_mix2-3_726	3575	3	1333.88	SNATKPQCPK	8,Carbamidomethyl[C];	2	8 2 0 0 0 0	1		0	0	100	100	100	0	0	0	8411400	1024400
cwq_mix2-3_726.3586.3586.3.0.dta	cwq_mix2-3_726	3586	3	1336.83	SNATKPQCPK	8,Carbamidomethyl[C];	2	9 2 0 0 0 0	1		0	0	100	100	100	0	0	0	28242400	36499400
cwq_mix2-3_726.3600.3600.3.0.dta	cwq_mix2-3_726	3600	3	1340.5	NTTAGNHTVTR		1	9 2 0 0 0 0	1		0	0	100	100	100	0	0	0	102888000	10310500
cwq_mix2-3_726.3639.3639.3.0.dta	cwq_mix2-3_726	3639	3	1351.23	SNATKPQCPK	8,Carbamidomethyl[C];	2	10 2 0 0 0 0	1		0	0	100	100	100	0	0	0	19025100	21306700
cwq_mix2-3_726.3647.3647.2.0.dta	cwq_mix2-3_726	3647	2	1353.36	NTTVAER		1	9 2 0 0 0 0	1		0	0	100	100	100	0	0	0	36483700	94181400
cwq_mix2-3_726.3670.3670.3.0.dta	cwq_mix2-3_726	3670	3	1359.54	NTTVAER		1	9 2 0 0 0 0	1		0	0	100	100	100	0	0	0	4585120	36499400
cwq_mix2-3_726.3691.3691.3.0.dta	cwq_mix2-3_726	3691	3	1365.14	SNATKPQCPK	8,Carbamidomethyl[C];	2	9 2 0 0 0 0	1		0	0	100	100	100	0	0	0	28242400	346075
cwq_mix2-3_726.3711.3711.3.0.dta	cwq_mix2-3_726	3711	3	1370.48	SNATKPQCPK	8,Carbamidomethyl[C];	2	10 2 0 0 0 0	1		0	0	100	100	100	0	0	0	19025100	19382100
cwq_mix2-3_726.3780.3780.3.0.dta	cwq_mix2-3_726	3780	3	1389.47	SNATKPQCPK	8,Carbamidomethyl[C];	2	9 2 0 0 0 0	1		0	0	100	100	100	0	0	0	17560800	4504390
cwq_mix2-3_726.3782.3782.3.0.dta	cwq_mix2-3_726	3782	3	1390.03	SNATKPQCPK	8,Carbamidomethyl[C];	2	10 2 0 0 0 0	1		0	0	100	100	100	0	0	0	11050400	37554900
cwq_mix2-3_726.3858.3858.3.0.dta	cwq_mix2-3_726	3858	3	1410.85	SNATKPQCPK	8,Carbamidomethyl[C];	2	9 2 0 0 0 0	1		0	0	100	100	100	0	0	0	17560800	36499400
cwq_mix2-3_726.3917.3917.2.0.dta	cwq_mix2-3_726	3917	2	1426.69	NASCYR	4,Carbamidomethyl[C];	1	8 2 0 0 0 0	1		0	0	100	100	100	0	0	0	202675000	3243750
cwq_mix2-3_726.3945.3945.3.0.dta	cwq_mix2-3_726	3945	3	1434.34	NTTAGNHTVTR		1	10 2 0 0 0 0	1		0	0	100	100	100	0	0	0	26539600	304628
cwq_mix2-3_726.3946.3946.3.0.dta	cwq_mix2-3_726	3946	3	1434.61	NASCYR	4,Carbamidomethyl[C];	1	8 2 0 0 0 0	1		0	0	100	100	100	0	0	0	17551800	140252000
cwq_mix2-3_726.3953.3953.3.0.dta	cwq_mix2-3_726	3953	3	1436.46	NASCYR	4,Carbamidomethyl[C];	1	9 2 0 0 0 0	1		0	0	100	100	100	0	0	0	59380000	11067200
cwq_mix2-3_726.3975.3975.2.0.dta	cwq_mix2-3_726	3975	2	1442.37	NTTVAER		1	8 2 0 0 0 0	1		0	0	100	100	100	0	0	0	27257900	35947500
cwq_mix2-3_726.3993.3993.2.0.dta	cwq_mix2-3_726	3993	2	1447.13	NASCYR	4,Carbamidomethyl[C];	1	9 2 0 0 0 0	1		0	0	100	100	100	0	0	0	551865000	382442000
cwq_mix2-3_726.4004.4004.2.0.dta	cwq_mix2-3_726	4004	2	1450.09	NASCYR	4,Carbamidomethyl[C];	1	8 2 0 0 0 0	1		0	0	100	100	100	0	0	0	202675000	140252000
cwq_mix2-3_726.4018.4018.3.0.dta	cwq_mix2-3_726	4018	3	1454.21	NTTAGNHTVTR		1	10 2 0 0 0 0	1		0	0	100	100	100	0	0	0	26539600	18813000
cwq_mix2-3_726.4025.4025.3.0.dta	cwq_mix2-3_726	4025	3	1456.01	NASCYR	4,Carbamidomethyl[C];	1	9 2 0 0 0 0	1		0	0	100	100	100	0	0	0	59380000	35947500
cwq_mix2-3_726.4058.4058.2.0.dta	cwq_mix2-3_726	4058	2	1464.92	NASCYR	4,Carbamidomethyl[C];	1	9 2 0 0 0 0	1		0	0	100	100	100	0	0	0	551865000	8055810
cwq_mix2-3_726.4260.4260.3.0.dta	cwq_mix2-3_726	4260	3	1520.23	MLSFAGGEPNPSK		10	9 2 0 0 0 0	1		0	0	100	100	100	0	0	0	52820500	4073210
cwq_mix2-3_726.4285.4285.2.0.dta	cwq_mix2-3_726	4285	2	1526.81	NASCYR	4,Carbamidomethyl[C];	1	10 2 0 0 0 0	1		0	0	100	100	100	0	0	0	3880360	1379790
cwq_mix2-3_726.4390.4390.2.0.dta	cwq_mix2-3_726	4390	2	1555.29	LSNGTEACK	8,Carbamidomethyl[C];	3	8 2 0 0 0 0	1		0	0	100	100	100	0	0	0	14341200	12247000
cwq_mix2-3_726.4509.4509.2.0.dta	cwq_mix2-3_726	4509	2	1587.55	NNISNER		2	9 2 0 0 0 0	1		0	0	100	100	100	0	0	0	5902930	15276600
cwq_mix2-3_726.4527.4527.2.0.dta	cwq_mix2-3_726	4527	2	1592.4	NNISNER		2	8 2 0 0 0 0	1		0	0	100	100	100	0	0	0	12547000	3029620
cwq_mix2-3_726.4606.4606.2.0.dta	cwq_mix2-3_726	4606	2	1614.03	NNISNER		2	8 2 0 0 0 0	1		0	0	100	100	100	0	0	0	12547000	16399000
cwq_mix2-3_726.4751.4751.3.0.dta	cwq_mix2-3_726	4751	3	1652.8	NFNDSSTK		3	12 2 0 0 0 0	1		0	0	100	100	100	0	0	0	33331600	16399000
cwq_mix2-3_726.4766.4766.2.0.dta	cwq_mix2-3_726	4766	2	1656.62	NFNDSSTK		3	12 2 0 0 0 0	1		0	0	100	100	100	0	0	0	7401710	16399000
cwq_mix2-3_726.4906.4906.2.0.dta	cwq_mix2-3_726	4906	2	1691.99	NFNDSSTK		3	9 2 0 0 0 0	1		0	0	100	100	100	0	0	0	16227900	13898800
cwq_mix2-3_726.4981.4981.2.0.dta	cwq_mix2-3_726	4981	2	1711.39	NFNDSSTK		3	9 2 0 0 0 0	1		0	0	100	100	100	0	0	0	16227900	30170600
cwq_mix2-3_726.4996.4996.2.0.dta	cwq_mix2-3_726	4996	2	1715.48	NFNDSSTK		3	10 2 0 0 0 0	1		0	0	100	100	100	0	0	0	4445990	13898800
cwq_mix2-3_726.5052.5052.2.0.dta	cwq_mix2-3_726	5052	2	1730.6	NFNDSSTK		3	9 2 0 0 0 0	1		0	0	100	100	100	0	0	0	16433500	5409230
cwq_mix2-3_726.5072.5072.2.0.dta	cwq_mix2-3_726	5072	2	1735.98	NFNDSSTK		3	10 2 0 0 0 0	1		0	0	100	100	100	0	0	0	4445990	1909460
cwq_mix2-3_726.5558.5558.3.0.dta	cwq_mix2-3_726	5558	3	1867.03	LGNNLTR		4	9 2 0 0 0 0	1		0	0	100	100	100	0	0	0	81111800	1447570
cwq_mix2-3_726.5592.5592.2.0.dta	cwq_mix2-3_726	5592	2	1876.43	NFNDSSTK		3	9 2 0 0 0 0	1		0	0	100	100	100	0	0	0	2047420	5515060
cwq_mix2-3_726.5593.5593.3.0.dta	cwq_mix2-3_726	5593	3	1876.71	KTETKNPSVLTK		6	7 2 0 0 0 0	1		0	0	100	100	100	0	0	0	4228460	1405050
cwq_mix2-3_726.5597.5597.3.0.dta	cwq_mix2-3_726	5597	3	1877.72	KIAYSNSSGK		6	9 2 0 0 0 0	1		0	0	100	100	100	0	0	0	2266070	1405050
cwq_mix2-3_726.5666.5666.2.0.dta	cwq_mix2-3_726	5666	2	1896.35	NFNDSSTK		3	5 2 0 0 0 0	1		0	0	100	100	100	0	0	0	12287700	8415690
cwq_mix2-3_726.5670.5670.2.0.dta	cwq_mix2-3_726	5670	2	1897.46	NFNDSSTK		3	9 2 0 0 0 0	1		0	0	100	100	100	0	0	0	2047420	554266
cwq_mix2-3_726.5702.5702.2.0.dta	cwq_mix2-3_726	5702	2	1906.07	NFNDSSTK		3	10 2 0 0 0 0	1		0	0	100	100	100	0	0	0	2019940	7999220
cwq_mix2-3_726.5729.5729.2.0.dta	cwq_mix2-3_726	5729	2	1913.32	NFNDSSTK		3	6 2 0 0 0 0	1		0	0	100	100	100	0	0	0	65643100	2245330
cwq_mix2-3_726.5795.5795.2.0.dta	cwq_mix2-3_726	5795	2	1931.41	NFNDSSTK		3	6 2 0 0 0 0	1		0	0	100	100	100	0	0	0	65643100	13987200
cwq_mix2-3_726.5865.5865.2.0.dta	cwq_mix2-3_726	5865	2	1950.38	NFNDSSTK		3	9 2 0 0 0 0	1		0	0	100	100	100	0	0	0	2496370	7999220
cwq_mix2-3_726.5873.5873.2.0.dta	cwq_mix2-3_726	5873	2	1952.51	NFNDSSTK		3	6 2 0 0 0 0	1		0	0	100	100	100	0	0	0	65643100	13987200
cwq_mix2-3_726.5951.5951.2.0.dta	cwq_mix2-3_726	5951	2	1973.67	NFNDSSTK		3	6 2 0 0 0 0	1		0	0	100	100	100	0	0	0	65643100	2305220
cwq_mix2-3_726.6146.6146.2.0.dta	cwq_mix2-3_726	6146	2	2026.57	NGTMCDITK	4,Oxidation[M];5,Carbamidomethyl[C];	1	8 2 0 0 0 0	1		0	0	100	100	100	0	0	0	2296330	13987200
cwq_mix2-3_726.6166.6166.2.0.dta	cwq_mix2-3_726	6166	2	2031.96	NGTMCDITK	4,Oxidation[M];5,Carbamidomethyl[C];	1	9 2 0 0 0 0	1		0	0	100	100	100	0	0	0	885899	13987200
cwq_mix2-3_726.6548.6548.3.0.dta	cwq_mix2-3_726	6548	3	2135.26	INHTTIER		2	9 2 0 0 0 0	1		0	0	100	100	100	0	0	0	127032000	2176760
cwq_mix2-3_726.6615.6615.2.0.dta	cwq_mix2-3_726	6615	2	2153.39	INHTTIER		2	9 2 0 0 0 0	1		0	0	100	100	100	0	0	0	3062570	692886
cwq_mix2-3_726.6617.6617.3.0.dta	cwq_mix2-3_726	6617	3	2153.81	INHTTIER		2	9 2 0 0 0 0	1		0	0	100	100	100	0	0	0	127032000	14324600
cwq_mix2-3_726.6628.6628.3.0.dta	cwq_mix2-3_726	6628	3	2156.76	INHTTIER		2	8 2 0 0 0 0	1		0	0	100	100	100	0	0	0	1131590000	3416840
cwq_mix2-3_726.6657.6657.2.0.dta	cwq_mix2-3_726	6657	2	2164.44	INHTTIER		2	8 2 0 0 0 0	1		0	0	100	100	100	0	0	0	76931700	3416840
cwq_mix2-3_726.6687.6687.3.0.dta	cwq_mix2-3_726	6687	3	2172.19	INHTTIER		2	9 2 0 0 0 0	1		0	0	100	100	100	0	0	0	49048100	144029
cwq_mix2-3_726.6708.6708.3.0.dta	cwq_mix2-3_726	6708	3	2177.51	INHTTIER		2	8 2 0 0 0 0	1		0	0	100	100	100	0	0	0	1102180000	3726720
cwq_mix2-3_726.6735.6735.2.0.dta	cwq_mix2-3_726	6735	2	2184.44	INHTTIER		2	8 2 0 0 0 0	1		0	0	100	100	100	0	0	0	76931700	2791890
cwq_mix2-3_726.6781.6781.3.0.dta	cwq_mix2-3_726	6781	3	2195.87	INHTTIER		2	8 2 0 0 0 0	1		0	0	100	100	100	0	0	0	1172170000	2791890
cwq_mix2-3_726.6807.6807.2.0.dta	cwq_mix2-3_726	6807	2	2202.84	INHTTIER		2	8 2 0 0 0 0	1		0	0	100	100	100	0	0	0	4450880	22625700
cwq_mix2-3_726.6854.6854.3.0.dta	cwq_mix2-3_726	6854	3	2214.88	INHTTIER		2	8 2 0 0 0 0	1		0	0	100	100	100	0	0	0	6107940	9756740
cwq_mix2-3_726.6914.6914.3.0.dta	cwq_mix2-3_726	6914	3	2230.75	INHTTIER		2	8 2 0 0 0 0	1		0	0	100	100	100	0	0	0	20885700	220995000
cwq_mix2-3_726.6959.6959.3.0.dta	cwq_mix2-3_726	6959	3	2243.04	INHTTIER		2	7 2 0 0 0 0	1		0	0	100	100	100	0	0	0	213514000	1509760000
cwq_mix2-3_726.6994.6994.2.0.dta	cwq_mix2-3_726	6994	2	2251.9	INHTTIER		2	7 2 0 0 0 0	1		0	0	100	100	100	0	0	0	27111700	220995000
cwq_mix2-3_726.7009.7009.2.0.dta	cwq_mix2-3_726	7009	2	2255.85	FNCTTR	3,Carbamidomethyl[C];	2	12 2 0 0 0 0	1		0	0	100	100	100	0	0	0	12301300	1509760000
cwq_mix2-3_726.7040.7040.3.0.dta	cwq_mix2-3_726	7040	3	2264	INHTTIER		2	7 2 0 0 0 0	1		0	0	100	100	100	0	0	0	213514000	110064000
cwq_mix2-3_726.7085.7085.2.0.dta	cwq_mix2-3_726	7085	2	2276.1	NMVNTTR		4	9 2 0 0 0 0	1		0	0	100	100	100	0	0	0	12515000	3038810
cwq_mix2-3_726.7122.7122.2.0.dta	cwq_mix2-3_726	7122	2	2286.26	NMVNTTR		4	8 2 0 0 0 0	1		0	0	100	100	100	0	0	0	41231100	221945000
cwq_mix2-3_726.7374.7374.2.0.dta	cwq_mix2-3_726	7374	2	2354.48	NMVNTTR		4	8 2 0 0 0 0	1		0	0	100	100	100	0	0	0	21329000	110064000
cwq_mix2-3_726.7387.7387.2.0.dta	cwq_mix2-3_726	7387	2	2358.02	NMVNTTR		4	7 2 0 0 0 0	1		0	0	100	100	100	0	0	0	92349200	5732880
cwq_mix2-3_726.7433.7433.3.0.dta	cwq_mix2-3_726	7433	3	2370.37	VDTVEANQSAAHYAR		7	2 2 0 0 0 0	1		0	0	100	100	100	0	0	0	21080.6	3611730
cwq_mix2-3_726.7461.7461.2.0.dta	cwq_mix2-3_726	7461	2	2377.89	NMVNTTR		4	7 2 0 0 0 0	1		0	0	100	100	100	0	0	0	92349200	62409500
cwq_mix2-3_726.7464.7464.3.0.dta	cwq_mix2-3_726	7464	3	2378.79	NCSDCANSYK	2,Carbamidomethyl[C];5,Carbamidomethyl[C];	1	5 4 2 0 0 0	1		0	0	100	100	100	0	0	0	1251010	415606000
cwq_mix2-3_726.7494.7494.2.0.dta	cwq_mix2-3_726	7494	2	2386.89	LGNNLTK		4	9 2 0 0 0 0	1		0	0	100	100	100	0	0	0	4618150	39312800
cwq_mix2-3_726.7566.7566.3.0.dta	cwq_mix2-3_726	7566	3	2406.71	GPNDSSMPQAASGDR	7,Oxidation[M];	3	5 4 2 0 0 0	1		0	0	100	100	100	0	0	0	267544	62409500
cwq_mix2-3_726.7618.7618.2.0.dta	cwq_mix2-3_726	7618	2	2420.68	DSEHTGNTTDNTESNR		7	4 2 0 0 0 0	1		0	0	100	100	100	0	0	0	0	415606000
cwq_mix2-3_726.7640.7640.2.0.dta	cwq_mix2-3_726	7640	2	2426.66	ILSANCSSK	6,Carbamidomethyl[C];	5	9 2 0 0 0 0	1		0	0	100	100	100	0	0	0	1311610	415606000
cwq_mix2-3_726.7660.7660.2.0.dta	cwq_mix2-3_726	7660	2	2432.07	TIQNISK		4	9 2 0 0 0 0	1		0	0	100	100	100	0	0	0	1273460	39312800
cwq_mix2-3_726.8035.8035.3.0.dta	cwq_mix2-3_726	8035	3	2533.21	FIQDAQNSSK		7	10 2 0 0 0 0	1		0	0	100	100	100	0	0	0	3165600	19403800
cwq_mix2-3_726.8108.8108.2.0.dta	cwq_mix2-3_726	8108	2	2552.09	FIQDAQNSSK		7	9 2 0 0 0 0	1		0	0	100	100	100	0	0	0	17473800	50166600
cwq_mix2-3_726.8163.8163.3.0.dta	cwq_mix2-3_726	8163	3	2566.17	FIQDAQNSSK		7	9 2 0 0 0 0	1		0	0	100	100	100	0	0	0	7438950	19403800
cwq_mix2-3_726.8178.8178.3.0.dta	cwq_mix2-3_726	8178	3	2569.79	NNISLSK		2	5 4 1 0 2 0	1		0	0	100	100	100	0	0	0	5127250	50166600
cwq_mix2-3_726.8190.8190.2.0.dta	cwq_mix2-3_726	8190	2	2572.81	FIQDAQNSSK		7	9 2 0 0 0 0	1		0	0	100	100	100	0	0	0	17473800	50166600
cwq_mix2-3_726.8196.8196.3.0.dta	cwq_mix2-3_726	8196	3	2574.08	NNISLSK		2	11 2 0 0 0 0	1		0	0	100	100	100	0	0	0	6011310	50166600
cwq_mix2-3_726.8248.8248.2.0.dta	cwq_mix2-3_726	8248	2	2587.64	NNISLSK		2	10 2 0 0 0 0	1		0	0	100	100	100	0	0	0	3015360	39446500
cwq_mix2-3_726.8260.8260.3.0.dta	cwq_mix2-3_726	8260	3	2590.67	NNITVSK		2	5 4 1 0 2 0	1		0	0	100	100	100	0	0	0	989289	133464000
cwq_mix2-3_726.8268.8268.4.0.dta	cwq_mix2-3_726	8268	4	2592.22	SKHATSNGTVETLNTK		7	9 2 0 0 0 0	1		0	0	100	100	100	0	0	0	21385800	133464000
cwq_mix2-3_726.8300.8300.4.0.dta	cwq_mix2-3_726	8300	4	2601.2	SKHATSNGTVETLNTK		7	8 2 0 0 0 0	1		0	0	100	100	100	0	0	0	12416400	6333010
cwq_mix2-3_726.8312.8312.3.0.dta	cwq_mix2-3_726	8312	3	2604.43	SKHATSNGTVETLNTK		7	8 2 0 0 0 0	1		0	0	100	100	100	0	0	0	11535300	2669760
cwq_mix2-3_726.8333.8333.4.0.dta	cwq_mix2-3_726	8333	4	2609.81	SKHATSNGTVETLNTK		7	9 2 0 0 0 0	1		0	0	100	100	100	0	0	0	21385800	3467300
cwq_mix2-3_726.8334.8334.3.0.dta	cwq_mix2-3_726	8334	3	2610.17	SKHATSNGTVETLNTK		7	9 2 0 0 0 0	1		0	0	100	100	100	0	0	0	18887100	31496300
cwq_mix2-3_726.8556.8556.2.0.dta	cwq_mix2-3_726	8556	2	2668.07	NNISLSK		2	9 2 0 0 0 0	1		0	0	100	100	100	0	0	0	147893	15916400
cwq_mix2-3_726.8592.8592.3.0.dta	cwq_mix2-3_726	8592	3	2678	FGLNDSASDPTNGMR	14,Oxidation[M];	4	8 2 0 0 0 0	1		0	0	100	100	100	0	0	0	39928.5	17833100
cwq_mix2-3_726.8599.8599.2.0.dta	cwq_mix2-3_726	8599	2	2679.96	NNITVSK		2	10 2 0 0 0 0	1		0	0	100	100	100	0	0	0	4114400	4543910
cwq_mix2-3_726.8615.8615.2.0.dta	cwq_mix2-3_726	8615	2	2684.12	LGNNLTR		4	10 2 0 0 0 0	1		0	0	100	100	100	0	0	0	37606300	31496300
cwq_mix2-3_726.8679.8679.2.0.dta	cwq_mix2-3_726	8679	2	2701.67	LGNNLTR		4	10 2 0 0 0 0	1		0	0	100	100	100	0	0	0	37606300	26401500
cwq_mix2-3_726.8689.8689.2.0.dta	cwq_mix2-3_726	8689	2	2704.35	LGNNLTR		4	9 2 0 0 0 0	1		0	0	100	100	100	0	0	0	402594000	14091900
cwq_mix2-3_726.8740.8740.2.0.dta	cwq_mix2-3_726	8740	2	2717.63	LGNNLTR		4	8 2 0 0 0 0	1		0	0	100	100	100	0	0	0	118149000	8410590
cwq_mix2-3_726.8749.8749.4.0.dta	cwq_mix2-3_726	8749	4	2720.13	TWFSSMTSNEDASENSTEER		15	9 2 0 0 0 0	1		0	0	100	100	100	0	0	0	0	10335400
cwq_mix2-3_726.8752.8752.2.0.dta	cwq_mix2-3_726	8752	2	2720.97	LGNNLTR		4	9 2 0 0 0 0	1		0	0	100	100	100	0	0	0	391422000	15916400
cwq_mix2-3_726.8755.8755.2.0.dta	cwq_mix2-3_726	8755	2	2721.64	LGNNLTR		4	10 2 0 0 0 0	1		0	0	100	100	100	0	0	0	4488170	3111210
cwq_mix2-3_726.8780.8780.3.0.dta	cwq_mix2-3_726	8780	3	2728.03	LGNNLTR		4	9 2 0 0 0 0	1		0	0	100	100	100	0	0	0	301909000	26390300
cwq_mix2-3_726.8810.8810.2.0.dta	cwq_mix2-3_726	8810	2	2735.55	LGNNLTR		4	8 2 0 0 0 0	1		0	0	100	100	100	0	0	0	79766300	8391400
cwq_mix2-3_726.8831.8831.2.0.dta	cwq_mix2-3_726	8831	2	2741.23	LGNNLTR		4	9 2 0 0 0 0	1		0	0	100	100	100	0	0	0	3712810000	26390300
cwq_mix2-3_726.8855.8855.3.0.dta	cwq_mix2-3_726	8855	3	2747.45	LGNNLTR		4	9 2 0 0 0 0	1		0	0	100	100	100	0	0	0	301909000	13518000
cwq_mix2-3_726.8907.8907.2.0.dta	cwq_mix2-3_726	8907	2	2761.36	LGNNLTR		4	9 2 0 0 0 0	1		0	0	100	100	100	0	0	0	3712810000	12024500
cwq_mix2-3_726.8921.8921.3.0.dta	cwq_mix2-3_726	8921	3	2764.91	LGNNLTR		4	9 2 0 0 0 0	1		0	0	100	100	100	0	0	0	301909000	1770400
cwq_mix2-3_726.8977.8977.2.0.dta	cwq_mix2-3_726	8977	2	2779.57	LGNNLTR		4	9 2 0 0 0 0	1		0	0	100	100	100	0	0	0	3712810000	110113000
cwq_mix2-3_726.8981.8981.2.0.dta	cwq_mix2-3_726	8981	2	2780.71	LGNNLTR		4	9 2 0 0 0 0	1		0	0	100	100	100	0	0	0	3712810000	193835000
cwq_mix2-3_726.8989.8989.3.0.dta	cwq_mix2-3_726	8989	3	2782.78	LGNNLTR		4	9 2 0 0 0 0	1		0	0	100	100	100	0	0	0	301909000	118818000
cwq_mix2-3_726.9055.9055.2.0.dta	cwq_mix2-3_726	9055	2	2800.23	LGNNLTR		4	9 2 0 0 0 0	1		0	0	100	100	100	0	0	0	3726000000	4612230000
cwq_mix2-3_726.9060.9060.2.0.dta	cwq_mix2-3_726	9060	2	2801.64	NTSYPIK		1	10 2 0 0 0 0	1		0	0	100	100	100	0	0	0	4144640	193835000
cwq_mix2-3_726.9145.9145.2.0.dta	cwq_mix2-3_726	9145	2	2824.5	NTSYPIK		1	10 2 0 0 0 0	1		0	0	100	100	100	0	0	0	4144640	119147000
cwq_mix2-3_726.9184.9184.2.0.dta	cwq_mix2-3_726	9184	2	2834.88	NTSYPIK		1	9 2 0 0 0 0	1		0	0	100	100	100	0	0	0	95721200	403522000
cwq_mix2-3_726.9276.9276.3.0.dta	cwq_mix2-3_726	9276	3	2859.92	HATSNGTVETLNTK		5	9 2 0 0 0 0	1		0	0	100	100	100	0	0	0	649582000	4622750000
cwq_mix2-3_726.9310.9310.3.0.dta	cwq_mix2-3_726	9310	3	2869.03	NTSYPIK		1	9 2 0 0 0 0	1		0	0	100	100	100	0	0	0	33705600	193835000
cwq_mix2-3_726.9312.9312.2.0.dta	cwq_mix2-3_726	9312	2	2869.59	NTSYPIK		1	10 2 0 0 0 0	1		0	0	100	100	100	0	0	0	4149560	4622750000
cwq_mix2-3_726.9319.9319.2.0.dta	cwq_mix2-3_726	9319	2	2871.38	NTSYPIK		1	9 2 0 0 0 0	1		0	0	100	100	100	0	0	0	94111100	403522000
cwq_mix2-3_726.9333.9333.3.0.dta	cwq_mix2-3_726	9333	3	2875.21	HATSNGTVETLNTK		5	8 2 0 0 0 0	1		0	0	100	100	100	0	0	0	156799000	4622750000
cwq_mix2-3_726.9349.9349.3.0.dta	cwq_mix2-3_726	9349	3	2879.54	HATSNGTVETLNTK		5	9 2 0 0 0 0	1		0	0	100	100	100	0	0	0	649582000	21046800
cwq_mix2-3_726.9353.9353.2.0.dta	cwq_mix2-3_726	9353	2	2880.54	NTSYPIK		1	8 2 0 0 0 0	1		0	0	100	100	100	0	0	0	22912100	403522000
cwq_mix2-3_726.9363.9363.3.0.dta	cwq_mix2-3_726	9363	3	2883.18	HATSNGTVETLNTK		5	6 3 1 0 1 0	1		0	0	100	100	100	0	0	0	6948110	4622750000
cwq_mix2-3_726.9384.9384.2.0.dta	cwq_mix2-3_726	9384	2	2888.84	NTSYPIK		1	9 2 0 0 0 0	1		0	0	100	100	100	0	0	0	94111100	403522000
cwq_mix2-3_726.9386.9386.3.0.dta	cwq_mix2-3_726	9386	3	2889.43	NTSYPIK		1	9 2 0 0 0 0	1		0	0	100	100	100	0	0	0	33705600	4622750000
cwq_mix2-3_726.9406.9406.3.0.dta	cwq_mix2-3_726	9406	3	2894.72	HATSNGTVETLNTK		5	8 2 0 0 0 0	1		0	0	100	100	100	0	0	0	571797000	403522000
cwq_mix2-3_726.9419.9419.2.0.dta	cwq_mix2-3_726	9419	2	2898.57	NTSYPIK		1	8 2 0 0 0 0	1		0	0	100	100	100	0	0	0	104196000	21046800
cwq_mix2-3_726.9420.9420.2.0.dta	cwq_mix2-3_726	9420	2	2898.89	LGNNLTR		4	8 2 0 0 0 0	1		0	0	100	100	100	0	0	0	236637000	4622750000
cwq_mix2-3_726.9427.9427.3.0.dta	cwq_mix2-3_726	9427	3	2900.63	HATSNGTVETLNTK		5	9 2 0 0 0 0	1		0	0	100	100	100	0	0	0	472667000	4622750000
cwq_mix2-3_726.9451.9451.2.0.dta	cwq_mix2-3_726	9451	2	2907.03	NTSYPIK		1	9 2 0 0 0 0	1		0	0	100	100	100	0	0	0	54033300	403522000
cwq_mix2-3_726.9455.9455.3.0.dta	cwq_mix2-3_726	9455	3	2908.44	NTSYPIK		1	9 2 0 0 0 0	1		0	0	100	100	100	0	0	0	16502900	244843000
cwq_mix2-3_726.9483.9483.2.0.dta	cwq_mix2-3_726	9483	2	2915.88	NTSYPIK		1	8 2 0 0 0 0	1		0	0	100	100	100	0	0	0	104196000	153463000
cwq_mix2-3_726.9494.9494.3.0.dta	cwq_mix2-3_726	9494	3	2918.83	HATSNGTVETLNTK		5	9 2 0 0 0 0	1		0	0	100	100	100	0	0	0	472667000	67782000
cwq_mix2-3_726.9495.9495.3.0.dta	cwq_mix2-3_726	9495	3	2919.01	HATSNGTVETLNTK		5	8 2 0 0 0 0	1		0	0	100	100	100	0	0	0	414998000	244843000
cwq_mix2-3_726.9505.9505.2.0.dta	cwq_mix2-3_726	9505	2	2921.67	LGNNLTR		4	8 2 0 0 0 0	1		0	0	100	100	100	0	0	0	236637000	153463000
cwq_mix2-3_726.9516.9516.2.0.dta	cwq_mix2-3_726	9516	2	2924.61	NTSYPIK		1	9 2 0 0 0 0	1		0	0	100	100	100	0	0	0	54033300	11146400
cwq_mix2-3_726.9532.9532.2.0.dta	cwq_mix2-3_726	9532	2	2928.98	EIAPGNVSK		6	11 2 0 0 0 0	1		0	0	100	100	100	0	0	0	6614330	21046800
cwq_mix2-3_726.9539.9539.3.0.dta	cwq_mix2-3_726	9539	3	2930.77	EIAPGNVSK		6	11 2 0 0 0 0	1		0	0	100	100	100	0	0	0	12036100	33296200
cwq_mix2-3_726.9549.9549.2.0.dta	cwq_mix2-3_726	9549	2	2933.44	NTSYPIK		1	8 2 0 0 0 0	1		0	0	100	100	100	0	0	0	104196000	56772900
cwq_mix2-3_726.9560.9560.3.0.dta	cwq_mix2-3_726	9560	3	2936.4	HATSNGTVETLNTK		5	9 2 0 0 0 0	1		0	0	100	100	100	0	0	0	474258000	244843000
cwq_mix2-3_726.9561.9561.3.0.dta	cwq_mix2-3_726	9561	3	2936.67	EIAPGNVSK		6	5 4 1 0 2 0	1		0	0	100	100	100	0	0	0	18328300	153463000
cwq_mix2-3_726.9571.9571.3.0.dta	cwq_mix2-3_726	9571	3	2939.4	HATSNGTVETLNTK		5	8 2 0 0 0 0	1		0	0	100	100	100	0	0	0	414998000	56772900
cwq_mix2-3_726.9572.9572.2.0.dta	cwq_mix2-3_726	9572	2	2939.68	LGNNLTR		4	8 2 0 0 0 0	1		0	0	100	100	100	0	0	0	240589000	33296200
cwq_mix2-3_726.9586.9586.2.0.dta	cwq_mix2-3_726	9586	2	2943.54	NTSYPIK		1	9 2 0 0 0 0	1		0	0	100	100	100	0	0	0	55235700	153463000
cwq_mix2-3_726.9587.9587.2.0.dta	cwq_mix2-3_726	9587	2	2943.82	EIAPGNVSK		6	10 2 0 0 0 0	1		0	0	100	100	100	0	0	0	3918700	244843000
cwq_mix2-3_726.9617.9617.2.0.dta	cwq_mix2-3_726	9617	2	2951.89	NTSYPIK		1	8 2 0 0 0 0	1		0	0	100	100	100	0	0	0	104196000	24584100
cwq_mix2-3_726.9628.9628.3.0.dta	cwq_mix2-3_726	9628	3	2954.84	HATSNGTVETLNTK		5	9 2 0 0 0 0	1		0	0	100	100	100	0	0	0	483169000	153463000
cwq_mix2-3_726.9637.9637.3.0.dta	cwq_mix2-3_726	9637	3	2957.19	HATSNGTVETLNTK		5	8 2 0 0 0 0	1		0	0	100	100	100	0	0	0	417032000	2256570
cwq_mix2-3_726.9659.9659.2.0.dta	cwq_mix2-3_726	9659	2	2963.1	LGNNLTR		4	6 2 0 0 0 0	1		0	0	100	100	100	0	0	0	26392700	153463000
cwq_mix2-3_726.9769.9769.2.0.dta	cwq_mix2-3_726	9769	2	2992.68	LGNNLTR		4	5 2 0 0 0 0	1		0	0	100	100	100	0	0	0	53104100	811554000
cwq_mix2-3_726.9792.9792.2.0.dta	cwq_mix2-3_726	9792	2	2998.9	EIAPGNVSK		6	9 2 0 0 0 0	1		0	0	100	100	100	0	0	0	962162	2852260
cwq_mix2-3_726.9828.9828.2.0.dta	cwq_mix2-3_726	9828	2	3008.45	LGNNLTR		4	5 2 0 0 0 0	1		0	0	100	100	100	0	0	0	110474000	1113550
cwq_mix2-3_726.9833.9833.2.0.dta	cwq_mix2-3_726	9833	2	3009.87	MDNITAR		3	9 2 0 0 0 0	1		0	0	100	100	100	0	0	0	2296950	807670000
cwq_mix2-3_726.10673.10673.3.0.dta	cwq_mix2-3_726	10673	3	3235.41	VFQSHNDHGSNNSGR		11	8 2 0 0 0 0	1		0	0	100	100	100	0	0	0	126830	262930000
cwq_mix2-3_726.10698.10698.2.0.dta	cwq_mix2-3_726	10698	2	3242.19	NSSGCWAPK	5,Carbamidomethyl[C];	1	8 2 0 0 0 0	1		0	0	100	100	100	0	0	0	2865890	807670000
cwq_mix2-3_726.10698.10698.2.0.dta	cwq_mix2-3_726	10698	2	3242.19	LQSNLTEAK		4	8 2 0 0 0 0	1		0	0	100	100	100	0	0	0	1810980	4394590
cwq_mix2-3_726.11331.11331.3.0.dta	cwq_mix2-3_726	11331	3	3412.47	NGTMCDITK	5,Carbamidomethyl[C];	1	9 2 0 0 0 0	1		0	0	100	100	100	0	0	0	20399200	262930000
cwq_mix2-3_726.11360.11360.2.0.dta	cwq_mix2-3_726	11360	2	3420.37	NGTMCDITK	5,Carbamidomethyl[C];	1	9 2 0 0 0 0	1		0	0	100	100	100	0	0	0	11308500	807670000
cwq_mix2-3_726.11395.11395.3.0.dta	cwq_mix2-3_726	11395	3	3430	NGTMCDITK	5,Carbamidomethyl[C];	1	9 2 0 0 0 0	1		0	0	100	100	100	0	0	0	20399200	515691000
cwq_mix2-3_726.11442.11442.2.0.dta	cwq_mix2-3_726	11442	2	3442.72	NGTMCDITK	5,Carbamidomethyl[C];	1	8 2 0 0 0 0	1		0	0	100	100	100	0	0	0	25276700	749016000
cwq_mix2-3_726.11445.11445.2.0.dta	cwq_mix2-3_726	11445	2	3443.56	NGTMCDITK	5,Carbamidomethyl[C];	1	9 2 0 0 0 0	1		0	0	100	100	100	0	0	0	11308500	515691000
cwq_mix2-3_726.11463.11463.3.0.dta	cwq_mix2-3_726	11463	3	3448.34	NGTMCDITK	5,Carbamidomethyl[C];	1	8 2 0 0 0 0	1		0	0	100	100	100	0	0	0	41652100	98087200
cwq_mix2-3_726.11517.11517.2.0.dta	cwq_mix2-3_726	11517	2	3462.84	NGTMCDITK	5,Carbamidomethyl[C];	1	8 2 0 0 0 0	1		0	0	100	100	100	0	0	0	25276700	749016000
cwq_mix2-3_726.11541.11541.3.0.dta	cwq_mix2-3_726	11541	3	3469.29	NGTMCDITK	5,Carbamidomethyl[C];	1	8 2 0 0 0 0	1		0	0	100	100	100	0	0	0	26644800	515691000
cwq_mix2-3_726.11594.11594.3.0.dta	cwq_mix2-3_726	11594	3	3483.88	MNNTVYVK		2	5 4 1 0 2 0	1		0	0	100	100	100	0	0	0	3973920	98087200
cwq_mix2-3_726.11631.11631.4.0.dta	cwq_mix2-3_726	11631	4	3493.85	NDTIIIHADRK		1	9 2 0 0 0 0	1		0	0	100	100	100	0	0	0	6643200	749016000
cwq_mix2-3_726.11714.11714.3.0.dta	cwq_mix2-3_726	11714	3	3515.94	MNNTVYVK		2	5 4 1 0 2 0	1		0	0	100	100	100	0	0	0	2613700	515691000
cwq_mix2-3_726.11897.11897.2.0.dta	cwq_mix2-3_726	11897	2	3565.13	MNNTVYVK		2	10 2 0 0 0 0	1		0	0	100	100	100	0	0	0	4838510	98087200
cwq_mix2-3_726.11925.11925.3.0.dta	cwq_mix2-3_726	11925	3	3572.59	ILDDKGNNLTK		8	10 2 0 0 0 0	1		0	0	100	100	100	0	0	0	40726900	756772000
cwq_mix2-3_726.12108.12108.3.0.dta	cwq_mix2-3_726	12108	3	3622.16	ILDDKGNNLTK		8	9 2 0 0 0 0	1		0	0	100	100	100	0	0	0	33602300	13532100
cwq_mix2-3_726.12171.12171.3.0.dta	cwq_mix2-3_726	12171	3	3639.69	ILDDKGNNLTK		8	9 2 0 0 0 0	1		0	0	100	100	100	0	0	0	33602300	518441000
cwq_mix2-3_726.12238.12238.3.0.dta	cwq_mix2-3_726	12238	3	3657.77	ILDDKGNNLTK		8	8 2 0 0 0 0	1		0	0	100	100	100	0	0	0	26822600	6937610
cwq_mix2-3_726.12302.12302.3.0.dta	cwq_mix2-3_726	12302	3	3675.22	ILDDKGNNLTK		8	8 2 0 0 0 0	1		0	0	100	100	100	0	0	0	26822600	16688600
cwq_mix2-3_726.12324.12324.3.0.dta	cwq_mix2-3_726	12324	3	3681.2	QYVGRPVTNETR		9	7 2 0 0 0 0	1		0	0	100	100	100	0	0	0	21472900	6937610
cwq_mix2-3_726.12383.12383.3.0.dta	cwq_mix2-3_726	12383	3	3697.2	NVTNPDFDRK		1	9 2 0 0 0 0	1		0	0	100	100	100	0	0	0	15765300	20712600
cwq_mix2-3_726.12941.12941.3.0.dta	cwq_mix2-3_726	12941	3	3848.09	NVSKEPPSVIR		1	9 2 0 0 0 0	1		0	0	100	100	100	0	0	0	39314300	20712600
cwq_mix2-3_726.13015.13015.3.0.dta	cwq_mix2-3_726	13015	3	3868.05	NVSKEPPSVIR		1	9 2 0 0 0 0	1		0	0	100	100	100	0	0	0	39314300	2689530
cwq_mix2-3_726.13090.13090.3.0.dta	cwq_mix2-3_726	13090	3	3887.99	NVSKEPPSVIR		1	9 2 0 0 0 0	1		0	0	100	100	100	0	0	0	39314300	21024.9
cwq_mix2-3_726.13107.13107.2.0.dta	cwq_mix2-3_726	13107	2	3892.69	TFNISSER		3	9 2 0 0 0 0	1		0	0	100	100	100	0	0	0	226455	0
cwq_mix2-3_726.13156.13156.3.0.dta	cwq_mix2-3_726	13156	3	3906.21	HPNGTAHSLNFR		3	10 2 0 0 0 0	1		0	0	100	100	100	0	0	0	13753600	4878960
cwq_mix2-3_726.13178.13178.4.0.dta	cwq_mix2-3_726	13178	4	3912.45	HPNGTAHSLNFR		3	10 2 0 0 0 0	1		0	0	100	100	100	0	0	0	34620300	4878960
cwq_mix2-3_726.13217.13217.4.0.dta	cwq_mix2-3_726	13217	4	3923.06	HPNGTAHSLNFR		3	9 2 0 0 0 0	1		0	0	100	100	100	0	0	0	112948000	4183170
cwq_mix2-3_726.13240.13240.3.0.dta	cwq_mix2-3_726	13240	3	3929.16	HPNGTAHSLNFR		3	9 2 0 0 0 0	1		0	0	100	100	100	0	0	0	49590100	82337.1
cwq_mix2-3_726.13251.13251.2.0.dta	cwq_mix2-3_726	13251	2	3932.22	TFNISSER		3	8 2 0 0 0 0	1		0	0	100	100	100	0	0	0	9135400	20143500
cwq_mix2-3_726.13254.13254.3.0.dta	cwq_mix2-3_726	13254	3	3933.05	NVSKEPPSVIR		1	9 2 0 0 0 0	1		0	0	100	100	100	0	0	0	42204100	13440600
cwq_mix2-3_726.13263.13263.4.0.dta	cwq_mix2-3_726	13263	4	3935.46	HPNGTAHSLNFR		3	10 2 0 0 0 0	1		0	0	100	100	100	0	0	0	34932300	9832450
cwq_mix2-3_726.13270.13270.3.0.dta	cwq_mix2-3_726	13270	3	3937.58	MSMSGMSGMGMGSSSNSSAATCR	9,Oxidation[M];11,Oxidation[M];22,Carbamidomethyl[C];	16	8 2 0 0 0 0	1		0	0	100	100	100	0	0	0	89429.5	20143500
cwq_mix2-3_726.13281.13281.4.0.dta	cwq_mix2-3_726	13281	4	3940.56	HPNGTAHSLNFR		3	9 2 0 0 0 0	1		0	0	100	100	100	0	0	0	112948000	22604300
cwq_mix2-3_726.13317.13317.3.0.dta	cwq_mix2-3_726	13317	3	3950.2	HPNGTAHSLNFR		3	9 2 0 0 0 0	1		0	0	100	100	100	0	0	0	49590100	20143500
cwq_mix2-3_726.13329.13329.2.0.dta	cwq_mix2-3_726	13329	2	3953.47	NVTDDDFK		1	8 2 0 0 0 0	1		0	0	100	100	100	0	0	0	14335800	28234300
cwq_mix2-3_726.13336.13336.3.0.dta	cwq_mix2-3_726	13336	3	3955.38	HPNGTAHSLNFR		3	8 2 0 0 0 0	1		0	0	100	100	100	0	0	0	73723600	22604300
cwq_mix2-3_726.13347.13347.4.0.dta	cwq_mix2-3_726	13347	4	3958.33	HPNGTAHSLNFR		3	9 2 0 0 0 0	1		0	0	100	100	100	0	0	0	112948000	4971200
cwq_mix2-3_726.13348.13348.4.0.dta	cwq_mix2-3_726	13348	4	3958.6	HPNGTAHSLNFR		3	8 2 0 0 0 0	1		0	0	100	100	100	0	0	0	27056600	18346900
cwq_mix2-3_726.13373.13373.3.0.dta	cwq_mix2-3_726	13373	3	3965.66	NVTDDDFK		1	8 2 0 0 0 0	1		0	0	100	100	100	0	0	0	4973190	28234300
cwq_mix2-3_726.13402.13402.2.0.dta	cwq_mix2-3_726	13402	2	3973.65	NVTDDDFK		1	8 2 0 0 0 0	1		0	0	100	100	100	0	0	0	579983	1016130
cwq_mix2-3_726.13447.13447.3.0.dta	cwq_mix2-3_726	13447	3	3986	NVSKEPPSVIR		1	9 2 0 0 0 0	1		0	0	100	100	100	0	0	0	6785930	5100070
cwq_mix2-3_726.13477.13477.3.0.dta	cwq_mix2-3_726	13477	3	3994.13	INPNNVIHNSSR		9	10 2 0 0 0 0	1		0	0	100	100	100	0	0	0	24236300	45451100
cwq_mix2-3_726.13583.13583.3.0.dta	cwq_mix2-3_726	13583	3	4023.08	INPNNVIHNSSR		9	9 2 0 0 0 0	1		0	0	100	100	100	0	0	0	89899800	46542300
cwq_mix2-3_726.13649.13649.3.0.dta	cwq_mix2-3_726	13649	3	4040.92	INPNNVIHNSSR		9	9 2 0 0 0 0	1		0	0	100	100	100	0	0	0	88038300	46542300
cwq_mix2-3_726.13723.13723.3.0.dta	cwq_mix2-3_726	13723	3	4061.05	INPNNVIHNSSR		9	9 2 0 0 0 0	1		0	0	100	100	100	0	0	0	88038300	4014590
cwq_mix2-3_726.13747.13747.3.0.dta	cwq_mix2-3_726	13747	3	4067.46	INPNNVIHNSSR		9	8 2 0 0 0 0	1		0	0	100	100	100	0	0	0	76216000	27841100
cwq_mix2-3_726.13791.13791.3.0.dta	cwq_mix2-3_726	13791	3	4079.39	INPNNVIHNSSR		9	9 2 0 0 0 0	1		0	0	100	100	100	0	0	0	88038300	27841100
cwq_mix2-3_726.13809.13809.2.0.dta	cwq_mix2-3_726	13809	2	4084.35	NVTDDDFK		1	7 2 0 0 0 0	1		0	0	100	100	100	0	0	0	945634	14697000
cwq_mix2-3_726.13809.13809.2.0.dta	cwq_mix2-3_726	13809	2	4084.35	NVTDDDFK		1	7 2 0 0 0 0	1		0	0	100	100	100	0	0	0	945634	268458
cwq_mix2-3_726.13814.13814.3.0.dta	cwq_mix2-3_726	13814	3	4085.62	INPNNVIHNSSR		9	8 2 0 0 0 0	1		0	0	100	100	100	0	0	0	76216000	53055.3
cwq_mix2-3_726.13857.13857.3.0.dta	cwq_mix2-3_726	13857	3	4097.45	INPNNVIHNSSR		9	9 2 0 0 0 0	1		0	0	100	100	100	0	0	0	88038300	44560600
cwq_mix2-3_726.13886.13886.3.0.dta	cwq_mix2-3_726	13886	3	4105.62	INPNNVIHNSSR		9	8 2 0 0 0 0	1		0	0	100	100	100	0	0	0	76216000	32445800
cwq_mix2-3_726.13956.13956.3.0.dta	cwq_mix2-3_726	13956	3	4124.57	INPNNVIHNSSR		9	7 2 0 0 0 0	1		0	0	100	100	100	0	0	0	12492200	144414000
cwq_mix2-3_726.13963.13963.3.0.dta	cwq_mix2-3_726	13963	3	4126.51	INPNNVIHNSSR		9	8 2 0 0 0 0	1		0	0	100	100	100	0	0	0	76254900	98237700
cwq_mix2-3_726.13963.13963.3.0.dta	cwq_mix2-3_726	13963	3	4126.51	QVFPELNISYR		7	8 2 0 0 0 0	1		0	0	100	100	100	0	0	0	21249.8	98237700
cwq_mix2-3_726.14027.14027.3.0.dta	cwq_mix2-3_726	14027	3	4143.9	INPNNVIHNSSR		9	7 2 0 0 0 0	1		0	0	100	100	100	0	0	0	12492200	144414000
cwq_mix2-3_726.14057.14057.3.0.dta	cwq_mix2-3_726	14057	3	4151.97	KGVLQATNMTYGK	9,Oxidation[M];	8	8 2 0 0 0 0	1		0	0	100	100	100	0	0	0	83272600	19046800
cwq_mix2-3_726.14129.14129.3.0.dta	cwq_mix2-3_726	14129	3	4171.46	KGVLQATNMTYGK	9,Oxidation[M];	8	8 2 0 0 0 0	1		0	0	100	100	100	0	0	0	83272600	33647500
cwq_mix2-3_726.14167.14167.3.0.dta	cwq_mix2-3_726	14167	3	4181.93	MAGEGHCADYYNTSSGDLAVFMDR	1,Oxidation[M];7,Carbamidomethyl[C];	12	5 2 0 0 0 0	1		0	0	100	100	100	0	0	0	0	64336300
cwq_mix2-3_726.14196.14196.3.0.dta	cwq_mix2-3_726	14196	3	4189.95	KGVLQATNMTYGK	9,Oxidation[M];	8	8 2 0 0 0 0	1		0	0	100	100	100	0	0	0	83272600	19046800
cwq_mix2-3_726.14202.14202.3.0.dta	cwq_mix2-3_726	14202	3	4191.66	RSEVTPNTSLAQCPK	13,Carbamidomethyl[C];	7	5 4 2 0 1 0	1		0	0	100	100	100	0	0	0	14879700	64336300
cwq_mix2-3_726.14216.14216.3.0.dta	cwq_mix2-3_726	14216	3	4195.35	KGVLQATNMTYGK	9,Oxidation[M];	8	7 2 0 0 0 0	1		0	0	100	100	100	0	0	0	2287020	23578400
cwq_mix2-3_726.14225.14225.3.0.dta	cwq_mix2-3_726	14225	3	4197.88	EFNFNLGEMNKSNMKTD	9,Oxidation[M];	10	11 2 0 0 0 0	1		0	0	100	100	100	0	0	0	0	23578400
cwq_mix2-3_726.14233.14233.3.0.dta	cwq_mix2-3_726	14233	3	4200.02	NHSGEPGDSLPLMSYSLSEGDK	13,Oxidation[M];	1	4 6 0 0 0 0	1		0	0	100	100	100	0	0	0	0	23578400
cwq_mix2-3_726.14233.14233.3.0.dta	cwq_mix2-3_726	14233	3	4200.02	NHSGEPGDSLPLMSYSLSEGDK	13,Oxidation[M];	1	9 2 0 0 0 0	1		0	0	100	100	100	0	0	0	0	10011800
cwq_mix2-3_726.14247.14247.3.0.dta	cwq_mix2-3_726	14247	3	4203.83	EFNFNLGEMNKSNMKTD	9,Oxidation[M];	10	10 2 0 0 0 0	1		0	0	100	100	100	0	0	0	0	58180900
cwq_mix2-3_726.14379.14379.3.0.dta	cwq_mix2-3_726	14379	3	4239.55	VQASNWTGTR		5	5 4 1 0 2 0	1		0	0	100	100	100	0	0	0	5468680	11075000
cwq_mix2-3_726.14448.14448.3.0.dta	cwq_mix2-3_726	14448	3	4257.94	VQASNWTGTR		5	5 4 1 0 2 0	1		0	0	100	100	100	0	0	0	5468680	24941000
cwq_mix2-3_726.14459.14459.3.0.dta	cwq_mix2-3_726	14459	3	4261.32	WTPVSTNSTSK		7	12 2 0 0 0 0	1		0	0	100	100	100	0	0	0	17465400	58180900
cwq_mix2-3_726.14464.14464.3.0.dta	cwq_mix2-3_726	14464	3	4262.71	SQNHLSYNTTMK		8	9 2 0 0 0 0	1		0	0	100	100	100	0	0	0	10489600	11275400
cwq_mix2-3_726.14482.14482.3.0.dta	cwq_mix2-3_726	14482	3	4267.46	NDTIIIHADR		1	9 2 0 0 0 0	1		0	0	100	100	100	0	0	0	9330350	3785980
cwq_mix2-3_726.14501.14501.3.0.dta	cwq_mix2-3_726	14501	3	4272.51	NMVNTTREEVEK		4	9 2 0 0 0 0	1		0	0	100	100	100	0	0	0	24060600	217538000
cwq_mix2-3_726.14502.14502.3.0.dta	cwq_mix2-3_726	14502	3	4272.79	VYAVNASLNHDKCMEAFR	13,Carbamidomethyl[C];14,Oxidation[M];	5	12 2 0 0 0 0	1		0	0	100	100	100	0	0	0	0	217538000
cwq_mix2-3_726.14523.14523.3.0.dta	cwq_mix2-3_726	14523	3	4278.39	WTPVSTNSTSK		7	5 4 2 0 1 0	1		0	0	100	100	100	0	0	0	0	191365000
cwq_mix2-3_726.14552.14552.3.0.dta	cwq_mix2-3_726	14552	3	4286.26	SQNHLSYNTTMK		8	8 2 0 0 0 0	1		0	0	100	100	100	0	0	0	13044700	191365000
cwq_mix2-3_726.14556.14556.3.0.dta	cwq_mix2-3_726	14556	3	4287.23	NDTIIIHADR		1	9 2 0 0 0 0	1		0	0	100	100	100	0	0	0	9330350	218580000
cwq_mix2-3_726.14567.14567.3.0.dta	cwq_mix2-3_726	14567	3	4290.16	NMVNTTREEVEK		4	9 2 0 0 0 0	1		0	0	100	100	100	0	0	0	24060600	42121700
cwq_mix2-3_726.14590.14590.3.0.dta	cwq_mix2-3_726	14590	3	4296.33	WTPVSTNSTSK		7	5 4 2 0 1 0	1		0	0	100	100	100	0	0	0	25687.9	42121700
cwq_mix2-3_726.14603.14603.3.0.dta	cwq_mix2-3_726	14603	3	4299.88	NMVNTTREEVEK		4	8 2 0 0 0 0	1		0	0	100	100	100	0	0	0	77815800	255625000
cwq_mix2-3_726.14625.14625.3.0.dta	cwq_mix2-3_726	14625	3	4305.81	SQNHLSYNTTMK		8	8 2 0 0 0 0	1		0	0	100	100	100	0	0	0	13090800	42121700
cwq_mix2-3_726.14633.14633.3.0.dta	cwq_mix2-3_726	14633	3	4307.88	WTPVSTNSTSK		7	5 4 1 0 2 0	1		0	0	100	100	100	0	0	0	145464000	255625000
cwq_mix2-3_726.14640.14640.3.0.dta	cwq_mix2-3_726	14640	3	4309.87	NDTIIIHADR		1	8 2 0 0 0 0	1		0	0	100	100	100	0	0	0	3664120	255966000
cwq_mix2-3_726.14650.14650.2.0.dta	cwq_mix2-3_726	14650	2	4312.55	VQASNWTGTR		5	9 2 0 0 0 0	1		0	0	100	100	100	0	0	0	8517600	66286700
cwq_mix2-3_726.14651.14651.2.0.dta	cwq_mix2-3_726	14651	2	4312.82	WTPVSTNSTSK		7	11 2 0 0 0 0	1		0	0	100	100	100	0	0	0	5707560	13820700
cwq_mix2-3_726.14656.14656.3.0.dta	cwq_mix2-3_726	14656	3	4314.06	WTPVSTNSTSK		7	11 2 0 0 0 0	1		0	0	100	100	100	0	0	0	32306000	48272700
cwq_mix2-3_726.14658.14658.2.0.dta	cwq_mix2-3_726	14658	2	4314.66	VQASNWTGTR		5	10 2 0 0 0 0	1		0	0	100	100	100	0	0	0	8025340	13820700
cwq_mix2-3_726.14688.14688.3.0.dta	cwq_mix2-3_726	14688	3	4322.66	VQASNWTGTR		5	9 2 0 0 0 0	1		0	0	100	100	100	0	0	0	11936000	16625000
cwq_mix2-3_726.14697.14697.3.0.dta	cwq_mix2-3_726	14697	3	4325.21	VYAVNASLNHDKCMEAFR	13,Carbamidomethyl[C];14,Oxidation[M];	5	11 2 0 0 0 0	1		0	0	100	100	100	0	0	0	864529	20980100
cwq_mix2-3_726.14701.14701.3.0.dta	cwq_mix2-3_726	14701	3	4326.22	NMVNTTREEVEK		4	8 2 0 0 0 0	1		0	0	100	100	100	0	0	0	77815800	7568850
cwq_mix2-3_726.14710.14710.3.0.dta	cwq_mix2-3_726	14710	3	4328.58	WTPVSTNSTSK		7	5 4 1 0 2 0	1		0	0	100	100	100	0	0	0	145464000	16625000
cwq_mix2-3_726.14737.14737.2.0.dta	cwq_mix2-3_726	14737	2	4335.96	VQASNWTGTR		5	9 2 0 0 0 0	1		0	0	100	100	100	0	0	0	8517600	24871300
cwq_mix2-3_726.14754.14754.3.0.dta	cwq_mix2-3_726	14754	3	4340.58	NMVNTTREEVEK		4	7 2 0 0 0 0	1		0	0	100	100	100	0	0	0	46364500	1365800
cwq_mix2-3_726.14759.14759.3.0.dta	cwq_mix2-3_726	14759	3	4341.99	VYAVNASLNHDKCMEAFR	13,Carbamidomethyl[C];14,Oxidation[M];	5	10 2 0 0 0 0	1		0	0	100	100	100	0	0	0	6284.4	2437790
cwq_mix2-3_726.14778.14778.3.0.dta	cwq_mix2-3_726	14778	3	4347.26	VYAVNASLNHDKCMEAFR	13,Carbamidomethyl[C];14,Oxidation[M];	5	11 2 0 0 0 0	1		0	0	100	100	100	0	0	0	14471.6	62052500
cwq_mix2-3_726.14816.14816.3.0.dta	cwq_mix2-3_726	14816	3	4357.74	NMVNTTREEVEK		4	7 2 0 0 0 0	1		0	0	100	100	100	0	0	0	46364500	6596140
cwq_mix2-3_726.14821.14821.3.0.dta	cwq_mix2-3_726	14821	3	4359.15	VYAVNASLNHDK		5	9 6 0 0 0 0	1		0	0	100	100	100	0	0	0	293364	76850200
cwq_mix2-3_726.14826.14826.3.0.dta	cwq_mix2-3_726	14826	3	4360.52	VYAVNASLNHDKCMEAFR	13,Carbamidomethyl[C];14,Oxidation[M];	5	10 2 0 0 0 0	1		0	0	100	100	100	0	0	0	0	62052500
cwq_mix2-3_726.14846.14846.3.0.dta	cwq_mix2-3_726	14846	3	4366.42	NLTFAR		1	12 2 0 0 0 0	1		0	0	100	100	100	0	0	0	5313770	5566010
cwq_mix2-3_726.14877.14877.3.0.dta	cwq_mix2-3_726	14877	3	4375.11	NMVNTTREEVEK		4	7 2 0 0 0 0	1		0	0	100	100	100	0	0	0	46364500	106435000
cwq_mix2-3_726.14921.14921.2.0.dta	cwq_mix2-3_726	14921	2	4387.14	NLTFAR		1	11 2 0 0 0 0	1		0	0	100	100	100	0	0	0	8412780	98224000
cwq_mix2-3_726.14939.14939.3.0.dta	cwq_mix2-3_726	14939	3	4392.03	NMVNTTREEVEK		4	6 2 0 0 0 0	1		0	0	100	100	100	0	0	0	2828760	76850200
cwq_mix2-3_726.14966.14966.3.0.dta	cwq_mix2-3_726	14966	3	4399.43	NLTFAR		1	11 2 0 0 0 0	1		0	0	100	100	100	0	0	0	12564000	37430300
cwq_mix2-3_726.14990.14990.2.0.dta	cwq_mix2-3_726	14990	2	4406.15	NLTFAR		1	11 2 0 0 0 0	1		0	0	100	100	100	0	0	0	8412780	10324600
cwq_mix2-3_726.15029.15029.3.0.dta	cwq_mix2-3_726	15029	3	4416.92	KEPQNDSESSNK		5	7 5 2 0 1 0	1		0	0	100	100	100	0	0	0	6617110	9599220
cwq_mix2-3_726.15060.15060.2.0.dta	cwq_mix2-3_726	15060	2	4425.51	NLTFAR		1	11 2 0 0 0 0	1		0	0	100	100	100	0	0	0	8412780	4439510
cwq_mix2-3_726.15120.15120.3.0.dta	cwq_mix2-3_726	15120	3	4442.11	VYAVNASLNHDK		5	11 2 0 0 0 0	1		0	0	100	100	100	0	0	0	2507850	106435000
cwq_mix2-3_726.15156.15156.2.0.dta	cwq_mix2-3_726	15156	2	4451.98	WTPVSTNSTSK		7	8 2 0 0 0 0	1		0	0	100	100	100	0	0	0	2442170	98224000
cwq_mix2-3_726.15247.15247.3.0.dta	cwq_mix2-3_726	15247	3	4476.94	VYAVNASLNHDK		5	10 2 0 0 0 0	1		0	0	100	100	100	0	0	0	8763230	23000900
cwq_mix2-3_726.15370.15370.2.0.dta	cwq_mix2-3_726	15370	2	4510.16	NLTFAR		1	9 2 0 0 0 0	1		0	0	100	100	100	0	0	0	2114760	18202200
cwq_mix2-3_726.15433.15433.3.0.dta	cwq_mix2-3_726	15433	3	4527.23	VYAVNASLNHDK		5	9 2 0 0 0 0	1		0	0	100	100	100	0	0	0	61959200	5523700
cwq_mix2-3_726.15455.15455.3.0.dta	cwq_mix2-3_726	15455	3	4533.17	LGNETFLPK		3	9 2 0 0 0 0	1		0	0	100	100	100	0	0	0	41724000	2084200
cwq_mix2-3_726.15468.15468.3.0.dta	cwq_mix2-3_726	15468	3	4536.95	VYAVNASLNHDK		5	8 2 0 0 0 0	1		0	0	100	100	100	0	0	0	10598700	3549040
cwq_mix2-3_726.15498.15498.3.0.dta	cwq_mix2-3_726	15498	3	4544.95	VYAVNASLNHDK		5	9 2 0 0 0 0	1		0	0	100	100	100	0	0	0	61959200	23000900
cwq_mix2-3_726.15621.15621.3.0.dta	cwq_mix2-3_726	15621	3	4578.63	VYAVNASLNHDK		5	8 2 0 0 0 0	1		0	0	100	100	100	0	0	0	10598700	18202200
cwq_mix2-3_726.15908.15908.3.0.dta	cwq_mix2-3_726	15908	3	4656.14	RSEVTPNTSLAQCPK	13,Carbamidomethyl[C];	7	9 2 0 0 0 0	1		0	0	100	100	100	0	0	0	15222500	4185270
cwq_mix2-3_726.15981.15981.3.0.dta	cwq_mix2-3_726	15981	3	4676.58	RSEVTPNTSLAQCPK	13,Carbamidomethyl[C];	7	9 2 0 0 0 0	1		0	0	100	100	100	0	0	0	15222500	4185270
cwq_mix2-3_726.16061.16061.3.0.dta	cwq_mix2-3_726	16061	3	4697.81	NYSEDASTSLHGQTAGR		1	12 2 0 0 0 0	1		0	0	100	100	100	0	0	0	15927400	22945500
cwq_mix2-3_726.16160.16160.5.0.dta	cwq_mix2-3_726	16160	5	4723.56	DQSSPAVSSASSTEQSLPMELNNSSCDLNSGSAAR	26,Carbamidomethyl[C];	22	3 2 0 0 0 0	1		0	0	100	100	100	0	0	0	564645	22945500
cwq_mix2-3_726.16179.16179.3.0.dta	cwq_mix2-3_726	16179	3	4729	VYGSQGNSTVLSR		7	10 2 0 0 0 0	1		0	0	100	100	100	0	0	0	152775000	1981000
cwq_mix2-3_726.16284.16284.3.0.dta	cwq_mix2-3_726	16284	3	4755.25	VYGSQGNSTVLSR		7	10 2 0 0 0 0	1		0	0	100	100	100	0	0	0	152775000	7909290
cwq_mix2-3_726.16285.16285.3.0.dta	cwq_mix2-3_726	16285	3	4755.48	VYGSQGNSTVLSR		7	9 2 0 0 0 0	1		0	0	100	100	100	0	0	0	41796800	8144580
cwq_mix2-3_726.16356.16356.3.0.dta	cwq_mix2-3_726	16356	3	4772.85	NNINISHLSR		4	11 2 0 0 0 0	1		0	0	100	100	100	0	0	0	54308500	1398490
cwq_mix2-3_726.16359.16359.3.0.dta	cwq_mix2-3_726	16359	3	4773.71	NYSEDASTSLHGQTAGR		1	9 2 0 0 0 0	1		0	0	100	100	100	0	0	0	13686600	118575
cwq_mix2-3_726.16569.16569.3.0.dta	cwq_mix2-3_726	16569	3	4826.6	NNINISHLSR		4	9 2 0 0 0 0	1		0	0	100	100	100	0	0	0	52698900	16626700
cwq_mix2-3_726.16650.16650.3.0.dta	cwq_mix2-3_726	16650	3	4847.21	NNINISHLSR		4	9 2 0 0 0 0	1		0	0	100	100	100	0	0	0	52698900	31236000
cwq_mix2-3_726.16686.16686.3.0.dta	cwq_mix2-3_726	16686	3	4855.84	NNINISHLSR		4	8 2 0 0 0 0	1		0	0	100	100	100	0	0	0	40443000	3445290
cwq_mix2-3_726.16768.16768.3.0.dta	cwq_mix2-3_726	16768	3	4876.79	NNINISHLSR		4	8 2 0 0 0 0	1		0	0	100	100	100	0	0	0	40443000	61593500
cwq_mix2-3_726.16828.16828.3.0.dta	cwq_mix2-3_726	16828	3	4891.5	MIYQHMSHWGMGNDNGINMSNTHR	6,Oxidation[M];11,Oxidation[M];	18	9 2 0 0 0 0	1		0	0	100	100	100	0	0	0	898800	144801000
cwq_mix2-3_726.16835.16835.2.0.dta	cwq_mix2-3_726	16835	2	4893.44	NLSADIPAK		1	12 2 0 0 0 0	1		0	0	100	100	100	0	0	0	51735400	15446400
cwq_mix2-3_726.16853.16853.3.0.dta	cwq_mix2-3_726	16853	3	4897.56	NLSADIPAK		1	12 2 0 0 0 0	1		0	0	100	100	100	0	0	0	272162000	37194200
cwq_mix2-3_726.16917.16917.2.0.dta	cwq_mix2-3_726	16917	2	4912.82	NLSADIPAK		1	12 2 0 0 0 0	1		0	0	100	100	100	0	0	0	51735400	61593500
cwq_mix2-3_726.16939.16939.3.0.dta	cwq_mix2-3_726	16939	3	4918.17	NLSADIPAK		1	12 2 0 0 0 0	1		0	0	100	100	100	0	0	0	272162000	144801000
cwq_mix2-3_726.16946.16946.2.0.dta	cwq_mix2-3_726	16946	2	4920.11	ETNNSDAGYTEPYR		3	8 2 0 0 0 0	1		0	0	100	100	100	0	0	0	17404500	37194200
cwq_mix2-3_726.16964.16964.3.0.dta	cwq_mix2-3_726	16964	3	4924.26	ETNNSDAGYTEPYR		3	8 2 0 0 0 0	1		0	0	100	100	100	0	0	0	88408900	33261900
cwq_mix2-3_726.16999.16999.2.0.dta	cwq_mix2-3_726	16999	2	4932.99	NLSADIPAK		1	12 2 0 0 0 0	1		0	0	100	100	100	0	0	0	51735400	33790200
cwq_mix2-3_726.17009.17009.3.0.dta	cwq_mix2-3_726	17009	3	4936.03	NLSADIPAK		1	5 4 1 0 2 0	1		0	0	100	100	100	0	0	0	43271600	246285000
cwq_mix2-3_726.17018.17018.3.0.dta	cwq_mix2-3_726	17018	3	4938.27	NLSADIPAK		1	12 2 0 0 0 0	1		0	0	100	100	100	0	0	0	272162000	246285000
cwq_mix2-3_726.17072.17072.2.0.dta	cwq_mix2-3_726	17072	2	4952	NLSADIPAK		1	11 2 0 0 0 0	1		0	0	100	100	100	0	0	0	3644940	32904100
cwq_mix2-3_726.17089.17089.3.0.dta	cwq_mix2-3_726	17089	3	4956.47	NLSADIPAK		1	12 2 0 0 0 0	1		0	0	100	100	100	0	0	0	272162000	67677700
cwq_mix2-3_726.17100.17100.2.0.dta	cwq_mix2-3_726	17100	2	4959.22	NLSADIPAK		1	12 2 0 0 0 0	1		0	0	100	100	100	0	0	0	51735400	246285000
cwq_mix2-3_726.17114.17114.3.0.dta	cwq_mix2-3_726	17114	3	4962.68	NLSADIPAK		1	5 4 1 0 2 0	1		0	0	100	100	100	0	0	0	43271600	32904100
cwq_mix2-3_726.17198.17198.3.0.dta	cwq_mix2-3_726	17198	3	4984.25	NLSADIPAK		1	5 4 1 0 2 0	1		0	0	100	100	100	0	0	0	43271600	9233270
cwq_mix2-3_726.17270.17270.3.0.dta	cwq_mix2-3_726	17270	3	5002.94	NLSADIPAK		1	5 4 1 0 2 0	1		0	0	100	100	100	0	0	0	2580240	246285000
cwq_mix2-3_726.17283.17283.3.0.dta	cwq_mix2-3_726	17283	3	5006.48	HPNETAQSLTFR		3	10 2 0 0 0 0	1		0	0	100	100	100	0	0	0	26237800	9097100
cwq_mix2-3_726.17338.17338.3.0.dta	cwq_mix2-3_726	17338	3	5020.69	NLSADIPAK		1	10 2 0 0 0 0	1		0	0	100	100	100	0	0	0	13439600	67677700
cwq_mix2-3_726.17341.17341.2.0.dta	cwq_mix2-3_726	17341	2	5021.52	NLSADIPAK		1	10 2 0 0 0 0	1		0	0	100	100	100	0	0	0	1721490	28102100
cwq_mix2-3_726.17424.17424.3.0.dta	cwq_mix2-3_726	17424	3	5044.16	NLSADIPAK		1	10 2 0 0 0 0	1		0	0	100	100	100	0	0	0	13439600	32904100
cwq_mix2-3_726.17463.17463.3.0.dta	cwq_mix2-3_726	17463	3	5054.74	GVLQATNMTYGK	8,Oxidation[M];	7	8 2 0 0 0 0	1		0	0	100	100	100	0	0	0	20443400	8058940
cwq_mix2-3_726.17504.17504.3.0.dta	cwq_mix2-3_726	17504	3	5065.82	NLSADIPAK		1	9 2 0 0 0 0	1		0	0	100	100	100	0	0	0	4388390	9097100
cwq_mix2-3_726.17512.17512.3.0.dta	cwq_mix2-3_726	17512	3	5067.77	LYESENQTHLITK		6	9 2 0 0 0 0	1		0	0	100	100	100	0	0	0	382192000	490620000
cwq_mix2-3_726.17514.17514.3.0.dta	cwq_mix2-3_726	17514	3	5068.32	DANNTQFQFTSR		3	9 2 0 0 0 0	1		0	0	100	100	100	0	0	0	61310500	14711900
cwq_mix2-3_726.17535.17535.3.0.dta	cwq_mix2-3_726	17535	3	5073.94	GVLQATNMTYGK	8,Oxidation[M];	7	8 2 0 0 0 0	1		0	0	100	100	100	0	0	0	20443400	147267000
cwq_mix2-3_726.17577.17577.3.0.dta	cwq_mix2-3_726	17577	3	5085.13	LYESENQTHLITK		6	9 2 0 0 0 0	1		0	0	100	100	100	0	0	0	382192000	11045100
cwq_mix2-3_726.17584.17584.3.0.dta	cwq_mix2-3_726	17584	3	5086.85	NLSADIPAK		1	9 2 0 0 0 0	1		0	0	100	100	100	0	0	0	4098900	57761400
cwq_mix2-3_726.17592.17592.2.0.dta	cwq_mix2-3_726	17592	2	5088.97	GVLQATNMTYGK	8,Oxidation[M];	7	8 2 0 0 0 0	1		0	0	100	100	100	0	0	0	2827530	490620000
cwq_mix2-3_726.17603.17603.3.0.dta	cwq_mix2-3_726	17603	3	5092.29	GVLQATNMTYGK	8,Oxidation[M];	7	8 2 0 0 0 0	1		0	0	100	100	100	0	0	0	20443400	928536000
cwq_mix2-3_726.17605.17605.3.0.dta	cwq_mix2-3_726	17605	3	5092.85	LYESENQTHLITK		6	8 2 0 0 0 0	1		0	0	100	100	100	0	0	0	846741000	930561000
cwq_mix2-3_726.17614.17614.3.0.dta	cwq_mix2-3_726	17614	3	5095.21	HSYNPNGTIPECPSR	12,Carbamidomethyl[C];	6	10 2 0 0 0 0	1		0	0	100	100	100	0	0	0	11130300	58769500
cwq_mix2-3_726.17654.17654.3.0.dta	cwq_mix2-3_726	17654	3	5105.91	LYESENQTHLITK		6	9 2 0 0 0 0	1		0	0	100	100	100	0	0	0	382829000	27463300
cwq_mix2-3_726.17662.17662.3.0.dta	cwq_mix2-3_726	17662	3	5108.17	HSYNPNGTIPECPSR	12,Carbamidomethyl[C];	6	9 2 0 0 0 0	1		0	0	100	100	100	0	0	0	72963500	817852
cwq_mix2-3_726.17676.17676.3.0.dta	cwq_mix2-3_726	17676	3	5111.79	LYESENQTHLITK		6	8 2 0 0 0 0	1		0	0	100	100	100	0	0	0	846741000	103022000
cwq_mix2-3_726.17735.17735.3.0.dta	cwq_mix2-3_726	17735	3	5127.63	VTNITDSQPAPYMK	13,Oxidation[M];	3	9 2 0 0 0 0	1		0	0	100	100	100	0	0	0	10953700	7247930
cwq_mix2-3_726.17736.17736.3.0.dta	cwq_mix2-3_726	17736	3	5127.91	HSYNPNGTIPECPSR	12,Carbamidomethyl[C];	6	10 2 0 0 0 0	1		0	0	100	100	100	0	0	0	11130300	103022000
cwq_mix2-3_726.17742.17742.3.0.dta	cwq_mix2-3_726	17742	3	5129.45	LYESENQTHLITK		6	8 2 0 0 0 0	1		0	0	100	100	100	0	0	0	847714000	21377700
cwq_mix2-3_726.17800.17800.3.0.dta	cwq_mix2-3_726	17800	3	5145.38	HSYNPNGTIPECPSR	12,Carbamidomethyl[C];	6	9 2 0 0 0 0	1		0	0	100	100	100	0	0	0	73284800	13194700
cwq_mix2-3_726.17826.17826.3.0.dta	cwq_mix2-3_726	17826	3	5152.51	LYESENQTHLITK		6	7 2 0 0 0 0	1		0	0	100	100	100	0	0	0	23845800	30738200
cwq_mix2-3_726.17849.17849.4.0.dta	cwq_mix2-3_726	17849	4	5158.64	HSYNPNGTIPECPSR	12,Carbamidomethyl[C];	6	9 2 0 0 0 0	1		0	0	100	100	100	0	0	0	3399370	1225620000
cwq_mix2-3_726.17876.17876.3.0.dta	cwq_mix2-3_726	17876	3	5165.75	HSYNPNGTIPECPSR	12,Carbamidomethyl[C];	6	9 2 0 0 0 0	1		0	0	100	100	100	0	0	0	73284800	26486800
cwq_mix2-3_726.17899.17899.3.0.dta	cwq_mix2-3_726	17899	3	5171.92	LYESENQTHLITK		6	7 2 0 0 0 0	1		0	0	100	100	100	0	0	0	23845800	1225620000
cwq_mix2-3_726.17941.17941.3.0.dta	cwq_mix2-3_726	17941	3	5183.13	HSYNPNGTIPECPSR	12,Carbamidomethyl[C];	6	9 2 0 0 0 0	1		0	0	100	100	100	0	0	0	73284800	27838600
cwq_mix2-3_726.18007.18007.3.0.dta	cwq_mix2-3_726	18007	3	5200.86	HSYNPNGTIPECPSR	12,Carbamidomethyl[C];	6	9 2 0 0 0 0	1		0	0	100	100	100	0	0	0	73284800	26486800
cwq_mix2-3_726.18121.18121.3.0.dta	cwq_mix2-3_726	18121	3	5231.38	NSTKEWLLK		1	9 2 0 0 0 0	1		0	0	100	100	100	0	0	0	8952690	1226750000
cwq_mix2-3_726.18432.18432.3.0.dta	cwq_mix2-3_726	18432	3	5314.24	TYYGNGGNTTDTEALQK		8	5 4 1 0 2 0	1		0	0	100	100	100	0	0	0	4528320	2193650
cwq_mix2-3_726.18439.18439.3.0.dta	cwq_mix2-3_726	18439	3	5316.13	KGVLQATNMTYGK		8	9 2 0 0 0 0	1		0	0	100	100	100	0	0	0	33149900	27838600
cwq_mix2-3_726.18519.18519.2.0.dta	cwq_mix2-3_726	18519	2	5337.72	QSIALYANDTK		8	9 2 0 0 0 0	1		0	0	100	100	100	0	0	0	13479400	56755900
cwq_mix2-3_726.18536.18536.3.0.dta	cwq_mix2-3_726	18536	3	5342.3	KGVLQATNMTYGK		8	8 2 0 0 0 0	1		0	0	100	100	100	0	0	0	1434260000	75497400
cwq_mix2-3_726.18538.18538.3.0.dta	cwq_mix2-3_726	18538	3	5342.9	KGVLQATNMTYGK		8	9 2 0 0 0 0	1		0	0	100	100	100	0	0	0	33149900	101211000
cwq_mix2-3_726.18577.18577.2.0.dta	cwq_mix2-3_726	18577	2	5353.44	KGVLQATNMTYGK		8	8 2 0 0 0 0	1		0	0	100	100	100	0	0	0	20876000	75497400
cwq_mix2-3_726.18600.18600.3.0.dta	cwq_mix2-3_726	18600	3	5359.6	KGVLQATNMTYGK		8	8 2 0 0 0 0	1		0	0	100	100	100	0	0	0	1434260000	30566300
cwq_mix2-3_726.18603.18603.2.0.dta	cwq_mix2-3_726	18603	2	5360.48	QSIALYANDTK		8	9 2 0 0 0 0	1		0	0	100	100	100	0	0	0	13735600	16178700
cwq_mix2-3_726.18627.18627.3.0.dta	cwq_mix2-3_726	18627	3	5366.7	KGVLQATNMTYGK		8	9 2 0 0 0 0	1		0	0	100	100	100	0	0	0	33149900	16933800
cwq_mix2-3_726.18647.18647.2.0.dta	cwq_mix2-3_726	18647	2	5372.06	KGVLQATNMTYGK		8	8 2 0 0 0 0	1		0	0	100	100	100	0	0	0	20876000	140225000
cwq_mix2-3_726.18667.18667.3.0.dta	cwq_mix2-3_726	18667	3	5377.34	KGVLQATNMTYGK		8	8 2 0 0 0 0	1		0	0	100	100	100	0	0	0	1434260000	8906990
cwq_mix2-3_726.18674.18674.2.0.dta	cwq_mix2-3_726	18674	2	5379.33	QSIALYANDTK		8	8 2 0 0 0 0	1		0	0	100	100	100	0	0	0	63857900	140225000
cwq_mix2-3_726.18689.18689.3.0.dta	cwq_mix2-3_726	18689	3	5383.23	QSIALYANDTK		8	8 2 0 0 0 0	1		0	0	100	100	100	0	0	0	121348000	22039600
cwq_mix2-3_726.18716.18716.2.0.dta	cwq_mix2-3_726	18716	2	5390.34	KGVLQATNMTYGK		8	8 2 0 0 0 0	1		0	0	100	100	100	0	0	0	20876000	11796100
cwq_mix2-3_726.18734.18734.3.0.dta	cwq_mix2-3_726	18734	3	5395.01	KGVLQATNMTYGK		8	8 2 0 0 0 0	1		0	0	100	100	100	0	0	0	1443020000	140381000
cwq_mix2-3_726.18745.18745.2.0.dta	cwq_mix2-3_726	18745	2	5397.9	QSIALYANDTK		8	8 2 0 0 0 0	1		0	0	100	100	100	0	0	0	63857900	4278050
cwq_mix2-3_726.18779.18779.3.0.dta	cwq_mix2-3_726	18779	3	5407.05	QSIALYANDTK		8	8 2 0 0 0 0	1		0	0	100	100	100	0	0	0	121348000	5105430
cwq_mix2-3_726.18800.18800.3.0.dta	cwq_mix2-3_726	18800	3	5412.75	KGVLQATNMTYGK		8	8 2 0 0 0 0	1		0	0	100	100	100	0	0	0	3356170	22039600
cwq_mix2-3_726.18812.18812.2.0.dta	cwq_mix2-3_726	18812	2	5416.06	QSIALYANDTK		8	8 2 0 0 0 0	1		0	0	100	100	100	0	0	0	63912900	4306970
cwq_mix2-3_726.18813.18813.3.0.dta	cwq_mix2-3_726	18813	3	5416.38	KGVLQATNMTYGK		8	7 2 0 0 0 0	1		0	0	100	100	100	0	0	0	65903700	87604200
cwq_mix2-3_726.18843.18843.3.0.dta	cwq_mix2-3_726	18843	3	5424.42	QSIALYANDTK		8	8 2 0 0 0 0	1		0	0	100	100	100	0	0	0	121901000	19196800
cwq_mix2-3_726.18886.18886.3.0.dta	cwq_mix2-3_726	18886	3	5436.24	KGVLQATNMTYGK		8	7 2 0 0 0 0	1		0	0	100	100	100	0	0	0	65903700	87604200
cwq_mix2-3_726.18913.18913.2.0.dta	cwq_mix2-3_726	18913	2	5443.61	QSIALYANDTK		8	7 2 0 0 0 0	1		0	0	100	100	100	0	0	0	15891800	273917000
cwq_mix2-3_726.18952.18952.3.0.dta	cwq_mix2-3_726	18952	3	5454.25	QSIALYANDTK		8	7 2 0 0 0 0	1		0	0	100	100	100	0	0	0	22288000	0
cwq_mix2-3_726.18953.18953.3.0.dta	cwq_mix2-3_726	18953	3	5454.57	KGVLQATNMTYGK		8	7 2 0 0 0 0	1		0	0	100	100	100	0	0	0	65903700	10499500
cwq_mix2-3_726.18985.18985.2.0.dta	cwq_mix2-3_726	18985	2	5463.19	QSIALYANDTK		8	7 2 0 0 0 0	1		0	0	100	100	100	0	0	0	15891800	89368200
cwq_mix2-3_726.19020.19020.3.0.dta	cwq_mix2-3_726	19020	3	5472.71	KGVLQATNMTYGK		8	7 2 0 0 0 0	1		0	0	100	100	100	0	0	0	65903700	122975000
cwq_mix2-3_726.19029.19029.3.0.dta	cwq_mix2-3_726	19029	3	5475.11	QSIALYANDTK		8	7 2 0 0 0 0	1		0	0	100	100	100	0	0	0	22288000	48824100
cwq_mix2-3_726.19229.19229.3.0.dta	cwq_mix2-3_726	19229	3	5530.47	NDTQFYIK		1	9 2 0 0 0 0	1		0	0	100	100	100	0	0	0	10312100	273917000
cwq_mix2-3_726.19240.19240.2.0.dta	cwq_mix2-3_726	19240	2	5533.47	NDTQFYIK		1	9 2 0 0 0 0	1		0	0	100	100	100	0	0	0	4810960	125860000
cwq_mix2-3_726.19267.19267.4.0.dta	cwq_mix2-3_726	19267	4	5540.71	ERNTSCFENVEYPLQTKEQEDFLK	6,Carbamidomethyl[C];	3	7 2 0 0 0 0	1		0	0	100	100	100	0	0	0	257351	41518300
cwq_mix2-3_726.19301.19301.3.0.dta	cwq_mix2-3_726	19301	3	5549.92	NDTQFYIK		1	9 2 0 0 0 0	1		0	0	100	100	100	0	0	0	10312100	273917000
cwq_mix2-3_726.19402.19402.3.0.dta	cwq_mix2-3_726	19402	3	5577.55	IIYNHNSSISDIR		6	12 2 0 0 0 0	1		0	0	100	100	100	0	0	0	14167700	122975000
cwq_mix2-3_726.19444.19444.2.0.dta	cwq_mix2-3_726	19444	2	5588.88	NVTAMWK		1	9 2 0 0 0 0	1		0	0	100	100	100	0	0	0	4173670	125860000
cwq_mix2-3_726.19481.19481.3.0.dta	cwq_mix2-3_726	19481	3	5598.94	NYSHGLAWTEK		1	9 2 0 0 0 0	1		0	0	100	100	100	0	0	0	140934000	122975000
cwq_mix2-3_726.19495.19495.3.0.dta	cwq_mix2-3_726	19495	3	5602.61	IIYNHNSSISDIR		6	12 2 0 0 0 0	1		0	0	100	100	100	0	0	0	14167700	280536000
cwq_mix2-3_726.19547.19547.2.0.dta	cwq_mix2-3_726	19547	2	5616.74	NVTAMWK		1	8 2 0 0 0 0	1		0	0	100	100	100	0	0	0	1721010	4020600
cwq_mix2-3_726.19549.19549.3.0.dta	cwq_mix2-3_726	19549	3	5617.15	NYSHGLAWTEK		1	9 2 0 0 0 0	1		0	0	100	100	100	0	0	0	140934000	125969000
cwq_mix2-3_726.19609.19609.3.0.dta	cwq_mix2-3_726	19609	3	5633.32	KNTSLTSWQR		2	8 2 0 0 0 0	1		0	0	100	100	100	0	0	0	32198	29503.8
cwq_mix2-3_726.19615.19615.3.0.dta	cwq_mix2-3_726	19615	3	5634.85	NYSHGLAWTEK		1	9 2 0 0 0 0	1		0	0	100	100	100	0	0	0	140934000	13452100
cwq_mix2-3_726.19654.19654.3.0.dta	cwq_mix2-3_726	19654	3	5645.37	NYSHGLAWTEK		1	8 2 0 0 0 0	1		0	0	100	100	100	0	0	0	21995300	5607840
cwq_mix2-3_726.19694.19694.3.0.dta	cwq_mix2-3_726	19694	3	5655.85	NYSHGLAWTEK		1	9 2 0 0 0 0	1		0	0	100	100	100	0	0	0	140934000	13452100
cwq_mix2-3_726.19732.19732.3.0.dta	cwq_mix2-3_726	19732	3	5665.53	NYSHGLAWTEK		1	8 2 0 0 0 0	1		0	0	100	100	100	0	0	0	21995300	12618900
cwq_mix2-3_726.19823.19823.5.0.dta	cwq_mix2-3_726	19823	5	5689.42	EHCIIPSKVIARLAGGNMSTGSDPMFSR	3,Carbamidomethyl[C];18,Oxidation[M];25,Oxidation[M];	17	7 6 0 0 0 0	1		0	0	100	100	100	0	0	0	0	6483440
cwq_mix2-3_726.19834.19834.3.0.dta	cwq_mix2-3_726	19834	3	5692.4	IIYNHNSSISDIR		6	10 2 0 0 0 0	1		0	0	100	100	100	0	0	0	2708440	0
cwq_mix2-3_726.20023.20023.3.0.dta	cwq_mix2-3_726	20023	3	5743.83	IPVADDHVIVNTTSK		11	9 2 0 0 0 0	1		0	0	100	100	100	0	0	0	23815400	18451200
cwq_mix2-3_726.20066.20066.2.0.dta	cwq_mix2-3_726	20066	2	5755.53	FENETFIAK		3	9 2 0 0 0 0	1		0	0	100	100	100	0	0	0	1149200	6626750
cwq_mix2-3_726.20091.20091.3.0.dta	cwq_mix2-3_726	20091	3	5762.45	IPVADDHVIVNTTSK		11	9 2 0 0 0 0	1		0	0	100	100	100	0	0	0	23815400	18571100
cwq_mix2-3_726.20124.20124.2.0.dta	cwq_mix2-3_726	20124	2	5771.67	FNVSASIK		2	8 2 0 0 0 0	1		0	0	100	100	100	0	0	0	32461300	18451200
cwq_mix2-3_726.20138.20138.4.0.dta	cwq_mix2-3_726	20138	4	5775.49	LTVECARRFLGETGMPGMGNVMNHTLR	5,Carbamidomethyl[C];22,Oxidation[M];	23	11 2 0 0 0 0	1		0	0	100	100	100	0	0	0	0	4091340
cwq_mix2-3_726.20156.20156.3.0.dta	cwq_mix2-3_726	20156	3	5780.23	SIIQNNGTFGVSHTR		6	10 2 0 0 0 0	1		0	0	100	100	100	0	0	0	68663600	38869000
cwq_mix2-3_726.20189.20189.2.0.dta	cwq_mix2-3_726	20189	2	5789.09	FNVSASIK		2	8 2 0 0 0 0	1		0	0	100	100	100	0	0	0	32461300	44146800
cwq_mix2-3_726.20200.20200.3.0.dta	cwq_mix2-3_726	20200	3	5792.05	SIIQNNGTFGVSHTR		6	9 2 0 0 0 0	1		0	0	100	100	100	0	0	0	225495000	65913600
cwq_mix2-3_726.20214.20214.2.0.dta	cwq_mix2-3_726	20214	2	5795.89	FENETFIAK		3	9 2 0 0 0 0	1		0	0	100	100	100	0	0	0	1775430	45604100
cwq_mix2-3_726.20223.20223.3.0.dta	cwq_mix2-3_726	20223	3	5798.25	SIIQNNGTFGVSHTR		6	10 2 0 0 0 0	1		0	0	100	100	100	0	0	0	68663600	20250700
cwq_mix2-3_726.20250.20250.2.0.dta	cwq_mix2-3_726	20250	2	5805.59	FENETFIAK		3	8 2 0 0 0 0	1		0	0	100	100	100	0	0	0	8672530	15578000
cwq_mix2-3_726.20258.20258.2.0.dta	cwq_mix2-3_726	20258	2	5807.71	FNVSASIK		2	8 2 0 0 0 0	1		0	0	100	100	100	0	0	0	33043000	65913600
cwq_mix2-3_726.20322.20322.2.0.dta	cwq_mix2-3_726	20322	2	5824.85	FENETFIAK		3	8 2 0 0 0 0	1		0	0	100	100	100	0	0	0	8672530	1688020
cwq_mix2-3_726.20344.20344.4.0.dta	cwq_mix2-3_726	20344	4	5830.77	KSQDKVTNITDSQPAPYMK		8	9 2 0 0 0 0	1		0	0	100	100	100	0	0	0	43346200	9072660
cwq_mix2-3_726.20354.20354.3.0.dta	cwq_mix2-3_726	20354	3	5833.45	SIIQNNGTFGVSHTR		6	8 2 0 0 0 0	1		0	0	100	100	100	0	0	0	111586000	2627410
cwq_mix2-3_726.20355.20355.3.0.dta	cwq_mix2-3_726	20355	3	5833.73	SIIQNNGTFGVSHTR		6	9 2 0 0 0 0	1		0	0	100	100	100	0	0	0	225495000	32937400
cwq_mix2-3_726.20377.20377.3.0.dta	cwq_mix2-3_726	20377	3	5839.65	KSQDKVTNITDSQPAPYMK		8	9 2 0 0 0 0	1		0	0	100	100	100	0	0	0	7611380	3878960
cwq_mix2-3_726.20398.20398.4.0.dta	cwq_mix2-3_726	20398	4	5845.31	KSQDKVTNITDSQPAPYMK		8	8 2 0 0 0 0	1		0	0	100	100	100	0	0	0	39264500	18116400
cwq_mix2-3_726.20412.20412.3.0.dta	cwq_mix2-3_726	20412	3	5849.18	KSQDKVTNITDSQPAPYMK		8	8 2 0 0 0 0	1		0	0	100	100	100	0	0	0	12440500	79652400
cwq_mix2-3_726.20432.20432.3.0.dta	cwq_mix2-3_726	20432	3	5854.52	SIIQNNGTFGVSHTR		6	8 2 0 0 0 0	1		0	0	100	100	100	0	0	0	111586000	17516700
cwq_mix2-3_726.20434.20434.3.0.dta	cwq_mix2-3_726	20434	3	5855.12	SIIQNNGTFGVSHTR		6	9 2 0 0 0 0	1		0	0	100	100	100	0	0	0	235700000	32937400
cwq_mix2-3_726.20499.20499.3.0.dta	cwq_mix2-3_726	20499	3	5872.76	SIIQNNGTFGVSHTR		6	8 2 0 0 0 0	1		0	0	100	100	100	0	0	0	111586000	242145000
cwq_mix2-3_726.20555.20555.4.0.dta	cwq_mix2-3_726	20555	4	5888.15	KSQDKVTNITDSQPAPYMK		8	7 2 0 0 0 0	1		0	0	100	100	100	0	0	0	8945790	43020900
cwq_mix2-3_726.20731.20731.3.0.dta	cwq_mix2-3_726	20731	3	5935.08	TNGTLYGLSDSR		2	4 6 0 0 0 0	1		0	0	100	100	100	0	0	0	331916	79652400
cwq_mix2-3_726.20744.20744.2.0.dta	cwq_mix2-3_726	20744	2	5938.66	TNGTLYGLSDSR		2	9 2 0 0 0 0	1		0	0	100	100	100	0	0	0	454357	9551920
cwq_mix2-3_726.20946.20946.2.0.dta	cwq_mix2-3_726	20946	2	5993.91	TNGTLYGLSDSR		2	8 2 0 0 0 0	1		0	0	100	100	100	0	0	0	4893600	30467600
cwq_mix2-3_726.21014.21014.2.0.dta	cwq_mix2-3_726	21014	2	6012.22	TNGTLYGLSDSR		2	8 2 0 0 0 0	1		0	0	100	100	100	0	0	0	4893600	37257900
cwq_mix2-3_726.21021.21021.3.0.dta	cwq_mix2-3_726	21021	3	6014.04	TNGTLYGLSDSR		2	8 2 0 0 0 0	1		0	0	100	100	100	0	0	0	24509700	242145000
cwq_mix2-3_726.21606.21606.4.0.dta	cwq_mix2-3_726	21606	4	6172.26	PVYVTNVTIEHVQHK		6	9 2 0 0 0 0	1		0	0	100	100	100	0	0	0	20109600	86907600
cwq_mix2-3_726.21608.21608.4.0.dta	cwq_mix2-3_726	21608	4	6172.82	PVYVTNVTIEHVQHK		6	8 2 0 0 0 0	1		0	0	100	100	100	0	0	0	11626700	11944700
cwq_mix2-3_726.21625.21625.3.0.dta	cwq_mix2-3_726	21625	3	6177.09	NNTIDSLSIAK		1	9 2 0 0 0 0	1		0	0	100	100	100	0	0	0	27586000	232804000
cwq_mix2-3_726.21665.21665.2.0.dta	cwq_mix2-3_726	21665	2	6187.94	NNTIDSLSIAK		1	9 2 0 0 0 0	1		0	0	100	100	100	0	0	0	12300400	97003600
cwq_mix2-3_726.21693.21693.3.0.dta	cwq_mix2-3_726	21693	3	6195.33	NNTIDSLSIAK		1	9 2 0 0 0 0	1		0	0	100	100	100	0	0	0	28206000	242145000
cwq_mix2-3_726.21694.21694.3.0.dta	cwq_mix2-3_726	21694	3	6195.61	DANNTQFQFTSR		3	5 4 1 0 2 0	1		0	0	100	100	100	0	0	0	21089100	96931300
cwq_mix2-3_726.21698.21698.3.0.dta	cwq_mix2-3_726	21698	3	6196.72	EGLINNGTSIHAGLR		6	5 4 2 0 1 0	1		0	0	100	100	100	0	0	0	16703200	86907600
cwq_mix2-3_726.21715.21715.3.0.dta	cwq_mix2-3_726	21715	3	6201.19	DANNTQFQFTSR		3	11 2 0 0 0 0	1		0	0	100	100	100	0	0	0	36073000	9203270
cwq_mix2-3_726.21751.21751.2.0.dta	cwq_mix2-3_726	21751	2	6210.67	NNTIDSLSIAK		1	8 2 0 0 0 0	1		0	0	100	100	100	0	0	0	4064530	1956890000
cwq_mix2-3_726.21770.21770.3.0.dta	cwq_mix2-3_726	21770	3	6215.69	EGLINNGTSIHAGLR		6	5 4 2 0 1 0	1		0	0	100	100	100	0	0	0	16114200	97003600
cwq_mix2-3_726.21772.21772.3.0.dta	cwq_mix2-3_726	21772	3	6216.29	DANNTQFQFTSR		3	5 4 1 0 2 0	1		0	0	100	100	100	0	0	0	21837200	232804000
cwq_mix2-3_726.21798.21798.3.0.dta	cwq_mix2-3_726	21798	3	6223.08	DANNTQFQFTSR		3	11 2 0 0 0 0	1		0	0	100	100	100	0	0	0	38025000	1947950000
cwq_mix2-3_726.21852.21852.3.0.dta	cwq_mix2-3_726	21852	3	6236.77	EGLINNGTSIHAGLR		6	11 2 0 0 0 0	1		0	0	100	100	100	0	0	0	84823600	1755600000
cwq_mix2-3_726.21872.21872.3.0.dta	cwq_mix2-3_726	21872	3	6242.04	DANNTQFQFTSR		3	10 2 0 0 0 0	1		0	0	100	100	100	0	0	0	104667000	1956890000
cwq_mix2-3_726.21874.21874.3.0.dta	cwq_mix2-3_726	21874	3	6242.62	EGLINNGTSIHAGLR		6	5 4 2 0 1 0	1		0	0	100	100	100	0	0	0	4738000	20868700
cwq_mix2-3_726.21920.21920.3.0.dta	cwq_mix2-3_726	21920	3	6254.77	WITHSNVSNGYYTSR		6	9 2 0 0 0 0	1		0	0	100	100	100	0	0	0	18360300	1944710000
cwq_mix2-3_726.21929.21929.3.0.dta	cwq_mix2-3_726	21929	3	6257.12	EGLINNGTSIHAGLR		6	11 2 0 0 0 0	1		0	0	100	100	100	0	0	0	84823600	1753240000
cwq_mix2-3_726.21936.21936.4.0.dta	cwq_mix2-3_726	21936	4	6259.08	EGLINNGTSIHAGLR		6	11 2 0 0 0 0	1		0	0	100	100	100	0	0	0	3127480	21409500
cwq_mix2-3_726.21939.21939.3.0.dta	cwq_mix2-3_726	21939	3	6259.76	DANNTQFQFTSR		3	9 2 0 0 0 0	1		0	0	100	100	100	0	0	0	3076740000	16003100
cwq_mix2-3_726.21941.21941.3.0.dta	cwq_mix2-3_726	21941	3	6260.22	DANNTQFQFTSR		3	10 2 0 0 0 0	1		0	0	100	100	100	0	0	0	104667000	1956890000
cwq_mix2-3_726.21953.21953.2.0.dta	cwq_mix2-3_726	21953	2	6263.26	DANNTQFQFTSR		3	9 2 0 0 0 0	1		0	0	100	100	100	0	0	0	166779000	261275000
cwq_mix2-3_726.21998.21998.3.0.dta	cwq_mix2-3_726	21998	3	6275.04	DANNTQFQFTSR		3	9 2 0 0 0 0	1		0	0	100	100	100	0	0	0	3076740000	460068000
cwq_mix2-3_726.22007.22007.3.0.dta	cwq_mix2-3_726	22007	3	6277.32	DANNTQFQFTSR		3	9 2 0 0 0 0	1		0	0	100	100	100	0	0	0	3076740000	1944710000
cwq_mix2-3_726.22032.22032.3.0.dta	cwq_mix2-3_726	22032	3	6283.8	DANNTQFQFTSR		3	8 2 0 0 0 0	1		0	0	100	100	100	0	0	0	509917000	1753240000
cwq_mix2-3_726.22051.22051.2.0.dta	cwq_mix2-3_726	22051	2	6288.27	DANNTQFQFTSR		3	9 2 0 0 0 0	1		0	0	100	100	100	0	0	0	166779000	1968230000
cwq_mix2-3_726.22073.22073.2.0.dta	cwq_mix2-3_726	22073	2	6294.07	DANNTQFQFTSR		3	8 2 0 0 0 0	1		0	0	100	100	100	0	0	0	29764800	21409500
cwq_mix2-3_726.22083.22083.3.0.dta	cwq_mix2-3_726	22083	3	6296.54	YFNYTQSEQEAAHDK		3	9 2 0 0 0 0	1		0	0	100	100	100	0	0	0	13332100	182107000
cwq_mix2-3_726.22086.22086.3.0.dta	cwq_mix2-3_726	22086	3	6297.14	DANNTQFQFTSR		3	9 2 0 0 0 0	1		0	0	100	100	100	0	0	0	3076740000	304487000
cwq_mix2-3_726.22089.22089.3.0.dta	cwq_mix2-3_726	22089	3	6297.64	VTNITDSQPAPYMK		3	8 2 0 0 0 0	1		0	0	100	100	100	0	0	0	70496700	261275000
cwq_mix2-3_726.22098.22098.3.0.dta	cwq_mix2-3_726	22098	3	6300.04	EGLINNGTSIHAGLR		6	10 2 0 0 0 0	1		0	0	100	100	100	0	0	0	54416500	460068000
cwq_mix2-3_726.22105.22105.3.0.dta	cwq_mix2-3_726	22105	3	6301.86	SQDKVTNITDSQPAPYMK		7	9 2 0 0 0 0	1		0	0	100	100	100	0	0	0	30415000	1944710000
cwq_mix2-3_726.22113.22113.3.0.dta	cwq_mix2-3_726	22113	3	6303.93	DANNTQFQFTSR		3	8 2 0 0 0 0	1		0	0	100	100	100	0	0	0	456980000	1753240000
cwq_mix2-3_726.22136.22136.3.0.dta	cwq_mix2-3_726	22136	3	6309.73	EGLINNGTSIHAGLR		6	9 2 0 0 0 0	1		0	0	100	100	100	0	0	0	349711000	1753240000
cwq_mix2-3_726.22150.22150.2.0.dta	cwq_mix2-3_726	22150	2	6313.55	DANNTQFQFTSR		3	8 2 0 0 0 0	1		0	0	100	100	100	0	0	0	29764800	21787100
cwq_mix2-3_726.22153.22153.3.0.dta	cwq_mix2-3_726	22153	3	6314.38	YFNYTQSEQEAAHDK		3	8 2 0 0 0 0	1		0	0	100	100	100	0	0	0	97988900	460068000
cwq_mix2-3_726.22162.22162.3.0.dta	cwq_mix2-3_726	22162	3	6316.77	YFNYTQSEQEAAHDK		3	9 2 0 0 0 0	1		0	0	100	100	100	0	0	0	13332100	261275000
cwq_mix2-3_726.22172.22172.3.0.dta	cwq_mix2-3_726	22172	3	6319.41	SQDKVTNITDSQPAPYMK		7	8 2 0 0 0 0	1		0	0	100	100	100	0	0	0	40886800	1753240000
cwq_mix2-3_726.22179.22179.3.0.dta	cwq_mix2-3_726	22179	3	6321.18	DANNTQFQFTSR		3	9 2 0 0 0 0	1		0	0	100	100	100	0	0	0	3076740000	1944710000
cwq_mix2-3_726.22181.22181.3.0.dta	cwq_mix2-3_726	22181	3	6321.59	DANNTQFQFTSR		3	8 2 0 0 0 0	1		0	0	100	100	100	0	0	0	456980000	304487000
cwq_mix2-3_726.22184.22184.2.0.dta	cwq_mix2-3_726	22184	2	6322.22	DANNTQFQFTSR		3	9 2 0 0 0 0	1		0	0	100	100	100	0	0	0	199789000	4904090
cwq_mix2-3_726.22185.22185.3.0.dta	cwq_mix2-3_726	22185	3	6322.5	SQDKVTNITDSQPAPYMK		7	9 2 0 0 0 0	1		0	0	100	100	100	0	0	0	30415000	460068000
cwq_mix2-3_726.22188.22188.2.0.dta	cwq_mix2-3_726	22188	2	6323.33	LGNETFLPK		3	10 2 0 0 0 0	1		0	0	100	100	100	0	0	0	10886500	1356480
cwq_mix2-3_726.22202.22202.2.0.dta	cwq_mix2-3_726	22202	2	6327.11	LGNETFLPK		3	9 2 0 0 0 0	1		0	0	100	100	100	0	0	0	5060300	460068000
cwq_mix2-3_726.22208.22208.3.0.dta	cwq_mix2-3_726	22208	3	6328.56	EGLINNGTSIHAGLR		6	9 2 0 0 0 0	1		0	0	100	100	100	0	0	0	349711000	1753240000
cwq_mix2-3_726.22209.22209.3.0.dta	cwq_mix2-3_726	22209	3	6328.84	LGNETFLPK		3	9 2 0 0 0 0	1		0	0	100	100	100	0	0	0	15687300	261275000
cwq_mix2-3_726.22249.22249.3.0.dta	cwq_mix2-3_726	22249	3	6339.34	DANNTQFQFTSR		3	8 2 0 0 0 0	1		0	0	100	100	100	0	0	0	456980000	1944710000
cwq_mix2-3_726.22250.22250.3.0.dta	cwq_mix2-3_726	22250	3	6339.61	EGLINNGTSIHAGLR		6	8 2 0 0 0 0	1		0	0	100	100	100	0	0	0	313461000	1753240000
cwq_mix2-3_726.22252.22252.2.0.dta	cwq_mix2-3_726	22252	2	6340.2	DANNTQFQFTSR		3	8 2 0 0 0 0	1		0	0	100	100	100	0	0	0	29764800	304487000
cwq_mix2-3_726.22271.22271.2.0.dta	cwq_mix2-3_726	22271	2	6345.21	LGNETFLPK		3	9 2 0 0 0 0	1		0	0	100	100	100	0	0	0	2060430000	42483300
cwq_mix2-3_726.22273.22273.3.0.dta	cwq_mix2-3_726	22273	3	6345.8	DANNTQFQFTSR		3	9 2 0 0 0 0	1		0	0	100	100	100	0	0	0	10187100	3942090
cwq_mix2-3_726.22282.22282.3.0.dta	cwq_mix2-3_726	22282	3	6348.15	LGNETFLPK		3	9 2 0 0 0 0	1		0	0	100	100	100	0	0	0	2331410000	115386000
cwq_mix2-3_726.22283.22283.3.0.dta	cwq_mix2-3_726	22283	3	6348.39	YFNYTQSEQEAAHDK		3	8 2 0 0 0 0	1		0	0	100	100	100	0	0	0	97988900	5033320
cwq_mix2-3_726.22284.22284.3.0.dta	cwq_mix2-3_726	22284	3	6348.7	SQDKVTNITDSQPAPYMK		7	8 2 0 0 0 0	1		0	0	100	100	100	0	0	0	40886800	460068000
cwq_mix2-3_726.22288.22288.2.0.dta	cwq_mix2-3_726	22288	2	6349.82	LGNETFLPK		3	10 2 0 0 0 0	1		0	0	100	100	100	0	0	0	10886500	1768440000
cwq_mix2-3_726.22294.22294.3.0.dta	cwq_mix2-3_726	22294	3	6351.1	EGLINNGTSIHAGLR		6	9 2 0 0 0 0	1		0	0	100	100	100	0	0	0	349711000	304487000
cwq_mix2-3_726.22311.22311.3.0.dta	cwq_mix2-3_726	22311	3	6355	VTNITDSQPAPYMK		3	7 2 0 0 0 0	1		0	0	100	100	100	0	0	0	22563800	11765600
cwq_mix2-3_726.22321.22321.3.0.dta	cwq_mix2-3_726	22321	3	6357.65	DANNTQFQFTSR		3	8 2 0 0 0 0	1		0	0	100	100	100	0	0	0	456980000	42483300
cwq_mix2-3_726.22338.22338.2.0.dta	cwq_mix2-3_726	22338	2	6362.26	LGNETFLPK		3	8 2 0 0 0 0	1		0	0	100	100	100	0	0	0	4452130	115386000
cwq_mix2-3_726.22341.22341.2.0.dta	cwq_mix2-3_726	22341	2	6362.93	LGNETFLPK		3	9 2 0 0 0 0	1		0	0	100	100	100	0	0	0	2060430000	460068000
cwq_mix2-3_726.22352.22352.3.0.dta	cwq_mix2-3_726	22352	3	6365.82	LGNETFLPK		3	9 2 0 0 0 0	1		0	0	100	100	100	0	0	0	2331410000	2689280
cwq_mix2-3_726.22353.22353.3.0.dta	cwq_mix2-3_726	22353	3	6365.95	EGLINNGTSIHAGLR		6	8 2 0 0 0 0	1		0	0	100	100	100	0	0	0	313461000	9613660
cwq_mix2-3_726.22378.22378.2.0.dta	cwq_mix2-3_726	22378	2	6372.35	LGNETFLPK		3	9 2 0 0 0 0	1		0	0	100	100	100	0	0	0	2060430000	966273
cwq_mix2-3_726.22412.22412.2.0.dta	cwq_mix2-3_726	22412	2	6380.74	LGNETFLPK		3	9 2 0 0 0 0	1		0	0	100	100	100	0	0	0	2060430000	10003600
cwq_mix2-3_726.22414.22414.2.0.dta	cwq_mix2-3_726	22414	2	6381.23	LGNETFLPK		3	8 2 0 0 0 0	1		0	0	100	100	100	0	0	0	486344000	1257720
cwq_mix2-3_726.22420.22420.3.0.dta	cwq_mix2-3_726	22420	3	6383.07	DANNTQFQFTSR		3	7 2 0 0 0 0	1		0	0	100	100	100	0	0	0	62540900	4539890
cwq_mix2-3_726.22423.22423.3.0.dta	cwq_mix2-3_726	22423	3	6383.75	LGNETFLPK		3	9 2 0 0 0 0	1		0	0	100	100	100	0	0	0	2331410000	147089000
cwq_mix2-3_726.22425.22425.3.0.dta	cwq_mix2-3_726	22425	3	6384.1	DANNTQFQFTSR		3	8 2 0 0 0 0	1		0	0	100	100	100	0	0	0	131650000	48559600
cwq_mix2-3_726.22427.22427.3.0.dta	cwq_mix2-3_726	22427	3	6384.52	EGLINNGTSIHAGLR		6	8 2 0 0 0 0	1		0	0	100	100	100	0	0	0	313461000	49590700
cwq_mix2-3_726.22428.22428.3.0.dta	cwq_mix2-3_726	22428	3	6384.8	LGNETFLPK		3	8 2 0 0 0 0	1		0	0	100	100	100	0	0	0	370074000	750041000
cwq_mix2-3_726.22432.22432.2.0.dta	cwq_mix2-3_726	22432	2	6385.91	LGNETFLPK		3	6 4 0 0 0 0	1		0	0	100	100	100	0	0	0	1835550	16809900
cwq_mix2-3_726.22473.22473.2.0.dta	cwq_mix2-3_726	22473	2	6396.18	DANNTQFQFTSR		3	7 2 0 0 0 0	1		0	0	100	100	100	0	0	0	3708700	48559600
cwq_mix2-3_726.22484.22484.2.0.dta	cwq_mix2-3_726	22484	2	6398.61	LGNETFLPK		3	9 2 0 0 0 0	1		0	0	100	100	100	0	0	0	2060430000	750041000
cwq_mix2-3_726.22486.22486.2.0.dta	cwq_mix2-3_726	22486	2	6399.2	LGNETFLPK		3	8 2 0 0 0 0	1		0	0	100	100	100	0	0	0	486344000	128524000
cwq_mix2-3_726.22495.22495.3.0.dta	cwq_mix2-3_726	22495	3	6401.54	LGNETFLPK		3	9 2 0 0 0 0	1		0	0	100	100	100	0	0	0	2331410000	288463
cwq_mix2-3_726.22497.22497.3.0.dta	cwq_mix2-3_726	22497	3	6401.95	DANNTQFQFTSR		3	7 2 0 0 0 0	1		0	0	100	100	100	0	0	0	62540900	5920730
cwq_mix2-3_726.22498.22498.3.0.dta	cwq_mix2-3_726	22498	3	6402.22	EGLINNGTSIHAGLR		6	7 2 0 0 0 0	1		0	0	100	100	100	0	0	0	28492400	1363640
cwq_mix2-3_726.22507.22507.3.0.dta	cwq_mix2-3_726	22507	3	6404.53	LGNETFLPK		3	8 2 0 0 0 0	1		0	0	100	100	100	0	0	0	370855000	347438000
cwq_mix2-3_726.22554.22554.2.0.dta	cwq_mix2-3_726	22554	2	6416.65	LGNETFLPK		3	9 2 0 0 0 0	1		0	0	100	100	100	0	0	0	2060430000	93543
cwq_mix2-3_726.22555.22555.2.0.dta	cwq_mix2-3_726	22555	2	6417.02	LGNETFLPK		3	8 2 0 0 0 0	1		0	0	100	100	100	0	0	0	486344000	488208000
cwq_mix2-3_726.22565.22565.3.0.dta	cwq_mix2-3_726	22565	3	6419.43	LGNETFLPK		3	9 2 0 0 0 0	1		0	0	100	100	100	0	0	0	2331410000	80523300
cwq_mix2-3_726.22578.22578.3.0.dta	cwq_mix2-3_726	22578	3	6422.43	LGNETFLPK		3	8 2 0 0 0 0	1		0	0	100	100	100	0	0	0	370855000	242127000
cwq_mix2-3_726.22623.22623.2.0.dta	cwq_mix2-3_726	22623	2	6434.47	LGNETFLPK		3	9 2 0 0 0 0	1		0	0	100	100	100	0	0	0	2060430000	488208000
cwq_mix2-3_726.22624.22624.2.0.dta	cwq_mix2-3_726	22624	2	6434.78	LGNETFLPK		3	8 2 0 0 0 0	1		0	0	100	100	100	0	0	0	486344000	80523300
cwq_mix2-3_726.22628.22628.2.0.dta	cwq_mix2-3_726	22628	2	6435.89	DANNTQFQFTSR		3	7 2 0 0 0 0	1		0	0	100	100	100	0	0	0	1442690	0
cwq_mix2-3_726.22633.22633.3.0.dta	cwq_mix2-3_726	22633	3	6437.13	LGNETFLPK		3	9 2 0 0 0 0	1		0	0	100	100	100	0	0	0	2331410000	488208000
cwq_mix2-3_726.22646.22646.3.0.dta	cwq_mix2-3_726	22646	3	6440.15	LGNETFLPK		3	8 2 0 0 0 0	1		0	0	100	100	100	0	0	0	370855000	96369300
cwq_mix2-3_726.22658.22658.3.0.dta	cwq_mix2-3_726	22658	3	6443.36	GVLQATNMTYGK		7	8 2 0 0 0 0	1		0	0	100	100	100	0	0	0	105329000	28737100
cwq_mix2-3_726.22682.22682.3.0.dta	cwq_mix2-3_726	22682	3	6449.84	DANNTQFQFTSR		3	6 2 0 0 0 0	1		0	0	100	100	100	0	0	0	78414700	4654150
cwq_mix2-3_726.22691.22691.2.0.dta	cwq_mix2-3_726	22691	2	6452.18	LGNETFLPK		3	8 2 0 0 0 0	1		0	0	100	100	100	0	0	0	486344000	5079800
cwq_mix2-3_726.22692.22692.2.0.dta	cwq_mix2-3_726	22692	2	6452.5	LGNETFLPK		3	9 2 0 0 0 0	1		0	0	100	100	100	0	0	0	2069510000	96369300
cwq_mix2-3_726.22702.22702.3.0.dta	cwq_mix2-3_726	22702	3	6454.87	LGNETFLPK		3	9 2 0 0 0 0	1		0	0	100	100	100	0	0	0	2325520000	28978400
cwq_mix2-3_726.22714.22714.3.0.dta	cwq_mix2-3_726	22714	3	6457.93	LGNETFLPK		3	8 2 0 0 0 0	1		0	0	100	100	100	0	0	0	370855000	38791900
cwq_mix2-3_726.22725.22725.3.0.dta	cwq_mix2-3_726	22725	3	6460.69	GVLQATNMTYGK		7	8 2 0 0 0 0	1		0	0	100	100	100	0	0	0	105329000	38791900
cwq_mix2-3_726.22728.22728.2.0.dta	cwq_mix2-3_726	22728	2	6461.52	GVLQATNMTYGK		7	8 2 0 0 0 0	1		0	0	100	100	100	0	0	0	29010300	47421600
cwq_mix2-3_726.22759.22759.2.0.dta	cwq_mix2-3_726	22759	2	6469.56	LGNETFLPK		3	8 2 0 0 0 0	1		0	0	100	100	100	0	0	0	486344000	24228600
cwq_mix2-3_726.22761.22761.3.0.dta	cwq_mix2-3_726	22761	3	6470.04	DANNTQFQFTSR		3	6 2 0 0 0 0	1		0	0	100	100	100	0	0	0	78414700	329463000
cwq_mix2-3_726.22774.22774.2.0.dta	cwq_mix2-3_726	22774	2	6473.18	LGNETFLPK		3	9 2 0 0 0 0	1		0	0	100	100	100	0	0	0	10973100	76696000
cwq_mix2-3_726.22783.22783.3.0.dta	cwq_mix2-3_726	22783	3	6475.41	LGNETFLPK		3	8 2 0 0 0 0	1		0	0	100	100	100	0	0	0	370855000	142189000
cwq_mix2-3_726.22785.22785.3.0.dta	cwq_mix2-3_726	22785	3	6475.99	LGNETFLPK		3	9 2 0 0 0 0	1		0	0	100	100	100	0	0	0	9096030	15056200
cwq_mix2-3_726.22831.22831.2.0.dta	cwq_mix2-3_726	22831	2	6487.39	LGNETFLPK		3	8 2 0 0 0 0	1		0	0	100	100	100	0	0	0	484992000	329463000
cwq_mix2-3_726.22861.22861.2.0.dta	cwq_mix2-3_726	22861	2	6495.55	LGNETFLPK		3	9 2 0 0 0 0	1		0	0	100	100	100	0	0	0	1580550	24228600
cwq_mix2-3_726.22904.22904.2.0.dta	cwq_mix2-3_726	22904	2	6506.79	LGNETFLPK		3	8 2 0 0 0 0	1		0	0	100	100	100	0	0	0	3915990	283370000
cwq_mix2-3_726.23000.23000.3.0.dta	cwq_mix2-3_726	23000	3	6531.96	DANNTQFQFTSR		3	5 2 0 0 0 0	1		0	0	100	100	100	0	0	0	148070000	52412200
cwq_mix2-3_726.23064.23064.3.0.dta	cwq_mix2-3_726	23064	3	6549.21	DANNTQFQFTSR		3	5 2 0 0 0 0	1		0	0	100	100	100	0	0	0	148070000	3518920
cwq_mix2-3_726.23133.23133.3.0.dta	cwq_mix2-3_726	23133	3	6567.13	DANNTQFQFTSR		3	5 2 0 0 0 0	1		0	0	100	100	100	0	0	0	148070000	332591000
cwq_mix2-3_726.23190.23190.3.0.dta	cwq_mix2-3_726	23190	3	6582.15	NVTIPTNGIPQR		1	5 4 1 0 2 0	1		0	0	100	100	100	0	0	0	10560400	0
cwq_mix2-3_726.23207.23207.3.0.dta	cwq_mix2-3_726	23207	3	6586.77	NVSGAFNVNNMIR	11,Oxidation[M];	1	5 4 1 0 2 0	1		0	0	100	100	100	0	0	0	1725070	283370000
cwq_mix2-3_726.23225.23225.3.0.dta	cwq_mix2-3_726	23225	3	6591.87	NVTIPTNGIPQR		1	11 2 0 0 0 0	1		0	0	100	100	100	0	0	0	22560800	83345300
cwq_mix2-3_726.23262.23262.2.0.dta	cwq_mix2-3_726	23262	2	6601.96	CINGTYNGLIK	1,Carbamidomethyl[C];	3	9 2 0 0 0 0	1		0	0	100	100	100	0	0	0	1600840	52412200
cwq_mix2-3_726.23292.23292.3.0.dta	cwq_mix2-3_726	23292	3	6610.01	NVTIPTNGIPQR		1	11 2 0 0 0 0	1		0	0	100	100	100	0	0	0	2436960	116388000
cwq_mix2-3_726.23321.23321.3.0.dta	cwq_mix2-3_726	23321	3	6617.81	NVTIPTNGIPQR		1	10 2 0 0 0 0	1		0	0	100	100	100	0	0	0	49602400	568645
cwq_mix2-3_726.23328.23328.3.0.dta	cwq_mix2-3_726	23328	3	6619.79	NVTIPTNGIPQR		1	5 4 1 0 2 0	1		0	0	100	100	100	0	0	0	12029000	302406000
cwq_mix2-3_726.23343.23343.3.0.dta	cwq_mix2-3_726	23343	3	6623.77	NVTIPTNGIPQR		1	9 2 0 0 0 0	1		0	0	100	100	100	0	0	0	790523000	3001700
cwq_mix2-3_726.23389.23389.3.0.dta	cwq_mix2-3_726	23389	3	6635.67	NVTIPTNGIPQR		1	10 2 0 0 0 0	1		0	0	100	100	100	0	0	0	49602400	116388000
cwq_mix2-3_726.23411.23411.3.0.dta	cwq_mix2-3_726	23411	3	6641.85	NVTIPTNGIPQR		1	9 2 0 0 0 0	1		0	0	100	100	100	0	0	0	788984000	37513200
cwq_mix2-3_726.23429.23429.2.0.dta	cwq_mix2-3_726	23429	2	6646.72	NVTIPTNGIPQR		1	9 2 0 0 0 0	1		0	0	100	100	100	0	0	0	31483700	0
cwq_mix2-3_726.23480.23480.3.0.dta	cwq_mix2-3_726	23480	3	6659.42	NVTIPTNGIPQR		1	9 2 0 0 0 0	1		0	0	100	100	100	0	0	0	788984000	0
cwq_mix2-3_726.23514.23514.2.0.dta	cwq_mix2-3_726	23514	2	6668.37	NVTIPTNGIPQR		1	9 2 0 0 0 0	1		0	0	100	100	100	0	0	0	31483700	36758300
cwq_mix2-3_726.23519.23519.3.0.dta	cwq_mix2-3_726	23519	3	6669.78	VSPNVTWHTTLR		4	9 2 0 0 0 0	1		0	0	100	100	100	0	0	0	7107430	49104400
cwq_mix2-3_726.23552.23552.3.0.dta	cwq_mix2-3_726	23552	3	6677.23	NVTIPTNGIPQR		1	9 2 0 0 0 0	1		0	0	100	100	100	0	0	0	788984000	46111300
cwq_mix2-3_726.23576.23576.3.0.dta	cwq_mix2-3_726	23576	3	6683.15	HPNNGTSFFSNSLNR		4	10 2 0 0 0 0	1		0	0	100	100	100	0	0	0	92465300	80690.8
cwq_mix2-3_726.23593.23593.2.0.dta	cwq_mix2-3_726	23593	2	6687.57	NVTIPTNGIPQR		1	9 2 0 0 0 0	1		0	0	100	100	100	0	0	0	1371480	43962200
cwq_mix2-3_726.23646.23646.3.0.dta	cwq_mix2-3_726	23646	3	6700.62	NVTIPTNGIPQR		1	9 2 0 0 0 0	1		0	0	100	100	100	0	0	0	61179600	51147700
cwq_mix2-3_726.23793.23793.3.0.dta	cwq_mix2-3_726	23793	3	6735.36	HPNNGTSFFSNSLNR		4	9 2 0 0 0 0	1		0	0	100	100	100	0	0	0	186645000	2277280
cwq_mix2-3_726.23873.23873.3.0.dta	cwq_mix2-3_726	23873	3	6754.05	HPNNGTSFFSNSLNR		4	9 2 0 0 0 0	1		0	0	100	100	100	0	0	0	186645000	64369200
cwq_mix2-3_726.23877.23877.3.0.dta	cwq_mix2-3_726	23877	3	6755.19	LETTSATCESPSNSSPK	8,Carbamidomethyl[C];	13	10 2 0 0 0 0	1		0	0	100	100	100	0	0	0	0	110470
cwq_mix2-3_726.24132.24132.4.0.dta	cwq_mix2-3_726	24132	4	6813.75	QLFMSANNSPPPSNDESPEDR	4,Oxidation[M];	7	11 2 0 0 0 0	1		0	0	100	100	100	0	0	0	0	64369200
cwq_mix2-3_726.24372.24372.3.0.dta	cwq_mix2-3_726	24372	3	6869.42	NVTIPTNGIPQR		1	5 2 0 0 0 0	1		0	0	100	100	100	0	0	0	20209900	206697000
cwq_mix2-3_726.24497.24497.3.0.dta	cwq_mix2-3_726	24497	3	6899.95	NITDSMEFNPK		1	5 4 2 0 0 0	1		0	0	100	100	100	0	0	0	3624920	101633000
cwq_mix2-3_726.25054.25054.3.0.dta	cwq_mix2-3_726	25054	3	7045.63	KTPVSNSTASQASENASDK		6	4 5 0 0 0 0	1		0	0	100	100	100	0	0	0	1375660	13757800
cwq_mix2-3_726.25062.25062.2.0.dta	cwq_mix2-3_726	25062	2	7047.88	NITDSMEFNPK		1	8 2 0 0 0 0	1		0	0	100	100	100	0	0	0	206519	35973500
cwq_mix2-3_726.25516.25516.3.0.dta	cwq_mix2-3_726	25516	3	7168.47	NFDTSYTSEIPSNSSR		13	5 4 1 0 2 0	1		0	0	100	100	100	0	0	0	873145	1349050
cwq_mix2-3_726.25767.25767.3.0.dta	cwq_mix2-3_726	25767	3	7234.68	LNASNGDVIWR		2	9 2 0 0 0 0	1		0	0	100	100	100	0	0	0	77873200	19054800
cwq_mix2-3_726.25776.25776.3.0.dta	cwq_mix2-3_726	25776	3	7237.22	TNACTNYTCFDYSSTTAR	4,Carbamidomethyl[C];9,Carbamidomethyl[C];	6	5 4 2 0 0 0	1		0	0	100	100	100	0	0	0	2717210	76967400
cwq_mix2-3_726.25778.25778.2.0.dta	cwq_mix2-3_726	25778	2	7237.65	LNASNGDVIWR		2	9 2 0 0 0 0	1		0	0	100	100	100	0	0	0	16365700	37189900
cwq_mix2-3_726.25846.25846.2.0.dta	cwq_mix2-3_726	25846	2	7255.91	LNASNGDVIWR		2	9 2 0 0 0 0	1		0	0	100	100	100	0	0	0	16365700	2454610
cwq_mix2-3_726.25902.25902.3.0.dta	cwq_mix2-3_726	25902	3	7270.87	FSQINTSHLYNYSTK		11	9 2 0 0 0 0	1		0	0	100	100	100	0	0	0	26975300	23580200
cwq_mix2-3_726.25987.25987.3.0.dta	cwq_mix2-3_726	25987	3	7292.84	FLTHLNNEVLHDNYTR		13	5 4 2 0 1 0	1		0	0	100	100	100	0	0	0	6320020	18370400
cwq_mix2-3_726.26058.26058.4.0.dta	cwq_mix2-3_726	26058	4	7311.25	FLTHLNNEVLHDNYTR		13	5 4 2 0 1 0	1		0	0	100	100	100	0	0	0	117462000	45825400
cwq_mix2-3_726.26083.26083.4.0.dta	cwq_mix2-3_726	26083	4	7317.12	FLTHLNNEVLHDNYTR		13	11 2 0 0 0 0	1		0	0	100	100	100	0	0	0	59322000	61826200
cwq_mix2-3_726.26163.26163.4.0.dta	cwq_mix2-3_726	26163	4	7338.25	FLTHLNNEVLHDNYTR		13	11 2 0 0 0 0	1		0	0	100	100	100	0	0	0	351558000	45825400
cwq_mix2-3_726.26213.26213.3.0.dta	cwq_mix2-3_726	26213	3	7351.36	FFKNDTQFYIK		4	9 2 0 0 0 0	1		0	0	100	100	100	0	0	0	54062500	61826200
cwq_mix2-3_726.26246.26246.3.0.dta	cwq_mix2-3_726	26246	3	7359.62	DVYYTDEVGNITTSHMR	16,Oxidation[M];	10	10 2 0 0 0 0	1		0	0	100	100	100	0	0	0	28999200	69542100
cwq_mix2-3_726.26303.26303.3.0.dta	cwq_mix2-3_726	26303	3	7374.07	DVYYTDEVGNITTSHMR	16,Oxidation[M];	10	9 2 0 0 0 0	1		0	0	100	100	100	0	0	0	124357000	4068240
cwq_mix2-3_726.26361.26361.3.0.dta	cwq_mix2-3_726	26361	3	7389.23	QFNTSLENFK		3	9 2 0 0 0 0	1		0	0	100	100	100	0	0	0	53718900	69542100
cwq_mix2-3_726.26398.26398.3.0.dta	cwq_mix2-3_726	26398	3	7398.92	DVYYTDEVGNITTSHMR	16,Oxidation[M];	10	9 2 0 0 0 0	1		0	0	100	100	100	0	0	0	993949	394020
cwq_mix2-3_726.26440.26440.3.0.dta	cwq_mix2-3_726	26440	3	7409.98	QFNTSLENFK		3	9 2 0 0 0 0	1		0	0	100	100	100	0	0	0	53718900	0
cwq_mix2-3_726.26441.26441.2.0.dta	cwq_mix2-3_726	26441	2	7410.26	QFNTSLENFK		3	9 2 0 0 0 0	1		0	0	100	100	100	0	0	0	16177000	1829990
cwq_mix2-3_726.26485.26485.3.0.dta	cwq_mix2-3_726	26485	3	7422.07	QFNTSLENFK		3	8 2 0 0 0 0	1		0	0	100	100	100	0	0	0	92369900	2787880
cwq_mix2-3_726.26549.26549.2.0.dta	cwq_mix2-3_726	26549	2	7439.26	QFNTSLENFK		3	8 2 0 0 0 0	1		0	0	100	100	100	0	0	0	44011100	10928.9
cwq_mix2-3_726.26559.26559.3.0.dta	cwq_mix2-3_726	26559	3	7441.93	QFNTSLENFK		3	8 2 0 0 0 0	1		0	0	100	100	100	0	0	0	92369900	760572
cwq_mix2-3_726.26617.26617.2.0.dta	cwq_mix2-3_726	26617	2	7457.49	QFNTSLENFK		3	8 2 0 0 0 0	1		0	0	100	100	100	0	0	0	44011100	13801700
cwq_mix2-3_726.26627.26627.3.0.dta	cwq_mix2-3_726	26627	3	7460.11	QFNTSLENFK		3	8 2 0 0 0 0	1		0	0	100	100	100	0	0	0	92369900	0
cwq_mix2-3_726.26637.26637.3.0.dta	cwq_mix2-3_726	26637	3	7462.6	NATYTLHWTVSPK		1	9 2 0 0 0 0	1		0	0	100	100	100	0	0	0	365201000	933135
cwq_mix2-3_726.26668.26668.2.0.dta	cwq_mix2-3_726	26668	2	7471.03	QFNTSLENFK		3	7 2 0 0 0 0	1		0	0	100	100	100	0	0	0	5468090	360652
cwq_mix2-3_726.26713.26713.3.0.dta	cwq_mix2-3_726	26713	3	7483.36	NATYTLHWTVSPK		1	9 2 0 0 0 0	1		0	0	100	100	100	0	0	0	365201000	2626750
cwq_mix2-3_726.26790.26790.3.0.dta	cwq_mix2-3_726	26790	3	7504.04	NATYTLHWTVSPK		1	9 2 0 0 0 0	1		0	0	100	100	100	0	0	0	366756000	5579410
cwq_mix2-3_726.26805.26805.4.0.dta	cwq_mix2-3_726	26805	4	7508.13	MHNHTAGLDIAFYENR		3	5 4 2 0 1 0	1		0	0	100	100	100	0	0	0	4929340	4477230
cwq_mix2-3_726.26833.26833.3.0.dta	cwq_mix2-3_726	26833	3	7515.81	NATYTLHWTVSPK		1	8 2 0 0 0 0	1		0	0	100	100	100	0	0	0	316435000	13327700
cwq_mix2-3_726.26896.26896.3.0.dta	cwq_mix2-3_726	26896	3	7533.34	NATYTLHWTVSPK		1	8 2 0 0 0 0	1		0	0	100	100	100	0	0	0	316435000	390774
cwq_mix2-3_726.26964.26964.3.0.dta	cwq_mix2-3_726	26964	3	7551.05	NATYTLHWTVSPK		1	8 2 0 0 0 0	1		0	0	100	100	100	0	0	0	316435000	18348000
cwq_mix2-3_726.26967.26967.3.0.dta	cwq_mix2-3_726	26967	3	7551.87	TELAAYLSCNATK	9,Carbamidomethyl[C];	10	9 2 0 0 0 0	1		0	0	100	100	100	0	0	0	17449200	90035400
cwq_mix2-3_726.26977.26977.4.0.dta	cwq_mix2-3_726	26977	4	7554.36	NSKDVYYTDEVGNITTSHMR		13	10 2 0 0 0 0	1		0	0	100	100	100	0	0	0	57438900	517655
cwq_mix2-3_726.27078.27078.4.0.dta	cwq_mix2-3_726	27078	4	7580.82	NSKDVYYTDEVGNITTSHMR		13	9 2 0 0 0 0	1		0	0	100	100	100	0	0	0	131035000	507207
cwq_mix2-3_726.27143.27143.3.0.dta	cwq_mix2-3_726	27143	3	7597.78	NATYTLHWTVSPK		1	7 2 0 0 0 0	1		0	0	100	100	100	0	0	0	34720600	210110
cwq_mix2-3_726.27168.27168.4.0.dta	cwq_mix2-3_726	27168	4	7604.11	NSKDVYYTDEVGNITTSHMR		13	9 2 0 0 0 0	1		0	0	100	100	100	0	0	0	131035000	123402
cwq_mix2-3_726.27494.27494.3.0.dta	cwq_mix2-3_726	27494	3	7682.87	DVYYTDEVGNITTSHMR		10	9 2 0 0 0 0	1		0	0	100	100	100	0	0	0	6189650	90035400
cwq_mix2-3_726.27619.27619.3.0.dta	cwq_mix2-3_726	27619	3	7712.87	YNSLFVVNIDNVSSQQMHTVR		11	6 2 0 0 0 0	1		0	0	100	100	100	0	0	0	163311000	1935640
cwq_mix2-3_726.27730.27730.3.0.dta	cwq_mix2-3_726	27730	3	7741.13	TKYNASQIVPPPNWAK		4	9 2 0 0 0 0	1		0	0	100	100	100	0	0	0	9723690	110460
cwq_mix2-3_726.27743.27743.3.0.dta	cwq_mix2-3_726	27743	3	7744.59	DNTTGSHFMHAGLSPEWAYR	9,Oxidation[M];	2	9 2 0 0 0 0	1		0	0	100	100	100	0	0	0	4200600	22099200
cwq_mix2-3_726.27779.27779.4.0.dta	cwq_mix2-3_726	27779	4	7753.94	DNTTGSHFMHAGLSPEWAYR	9,Oxidation[M];	2	9 2 0 0 0 0	1		0	0	100	100	100	0	0	0	61863500	1434690
cwq_mix2-3_726.27811.27811.3.0.dta	cwq_mix2-3_726	27811	3	7762.5	NNESYPIGFTYK		2	5 4 1 0 2 0	1		0	0	100	100	100	0	0	0	68526200	22099200
cwq_mix2-3_726.27813.27813.3.0.dta	cwq_mix2-3_726	27813	3	7763.09	NNESYPIGFTYK		2	11 2 0 0 0 0	1		0	0	100	100	100	0	0	0	11685700	316732
cwq_mix2-3_726.27888.27888.3.0.dta	cwq_mix2-3_726	27888	3	7783.11	NNESYPIGFTYK		2	5 4 1 0 2 0	1		0	0	100	100	100	0	0	0	68526200	6501940
cwq_mix2-3_726.27900.27900.3.0.dta	cwq_mix2-3_726	27900	3	7786.45	NNESYPIGFTYK		2	10 2 0 0 0 0	1		0	0	100	100	100	0	0	0	13220500	301829000
cwq_mix2-3_726.27934.27934.3.0.dta	cwq_mix2-3_726	27934	3	7795.44	QLESDPCTSNFSVYTR	7,Carbamidomethyl[C];	10	9 2 0 0 0 0	1		0	0	100	100	100	0	0	0	2114400	30551700
cwq_mix2-3_726.27965.27965.3.0.dta	cwq_mix2-3_726	27965	3	7803.65	NNESYPIGFTYK		2	10 2 0 0 0 0	1		0	0	100	100	100	0	0	0	7011910	67566000
cwq_mix2-3_726.28031.28031.3.0.dta	cwq_mix2-3_726	28031	3	7821.36	NNESYPIGFTYK		2	10 2 0 0 0 0	1		0	0	100	100	100	0	0	0	8340570	930652000
cwq_mix2-3_726.28113.28113.2.0.dta	cwq_mix2-3_726	28113	2	7843.46	NNESYPIGFTYK		2	9 2 0 0 0 0	1		0	0	100	100	100	0	0	0	11526200	12658000
cwq_mix2-3_726.28178.28178.3.0.dta	cwq_mix2-3_726	28178	3	7859.95	NNESYPIGFTYK		2	9 2 0 0 0 0	1		0	0	100	100	100	0	0	0	44257300	930652000
cwq_mix2-3_726.28207.28207.2.0.dta	cwq_mix2-3_726	28207	2	7867.64	DNNSCVWLNSVK	5,Carbamidomethyl[C];	2	8 2 0 0 0 0	1		0	0	100	100	100	0	0	0	226540	105780000
cwq_mix2-3_726.28293.28293.3.0.dta	cwq_mix2-3_726	28293	3	7890.66	NNESYPIGFTYK		2	8 2 0 0 0 0	1		0	0	100	100	100	0	0	0	11073600	110766000
cwq_mix2-3_726.28308.28308.2.0.dta	cwq_mix2-3_726	28308	2	7894.59	NNESYPIGFTYK		2	8 2 0 0 0 0	1		0	0	100	100	100	0	0	0	107623	934023000
cwq_mix2-3_726.28378.28378.3.0.dta	cwq_mix2-3_726	28378	3	7913.31	KNPVNFDSVFNQSR		11	9 2 0 0 0 0	1		0	0	100	100	100	0	0	0	227946000	105780000
cwq_mix2-3_726.28467.28467.3.0.dta	cwq_mix2-3_726	28467	3	7936.57	NGSVVPHHFMMSLYR	11,Oxidation[M];	1	11 2 0 0 0 0	1		0	0	100	100	100	0	0	0	259652000	138754000
cwq_mix2-3_726.28489.28489.3.0.dta	cwq_mix2-3_726	28489	3	7942.45	KNPVNFDSVFNQSR		11	9 2 0 0 0 0	1		0	0	100	100	100	0	0	0	227946000	8023180
cwq_mix2-3_726.28502.28502.3.0.dta	cwq_mix2-3_726	28502	3	7945.76	KNPVNFDSVFNQSR		11	8 2 0 0 0 0	1		0	0	100	100	100	0	0	0	115615000	5719640
cwq_mix2-3_726.28505.28505.3.0.dta	cwq_mix2-3_726	28505	3	7946.62	HYWNLTSNIYR		4	5 4 2 0 1 0	1		0	0	100	100	100	0	0	0	26025000	2251310
cwq_mix2-3_726.28581.28581.3.0.dta	cwq_mix2-3_726	28581	3	7965.97	KNPVNFDSVFNQSR		11	8 2 0 0 0 0	1		0	0	100	100	100	0	0	0	115615000	29809500
cwq_mix2-3_726.28616.28616.3.0.dta	cwq_mix2-3_726	28616	3	7975.55	HYWNLTSNIYR		4	11 2 0 0 0 0	1		0	0	100	100	100	0	0	0	96187100	37493700
cwq_mix2-3_726.28625.28625.3.0.dta	cwq_mix2-3_726	28625	3	7977.9	HYWNLTSNIYR		4	5 4 2 0 1 0	1		0	0	100	100	100	0	0	0	26025000	29468700
cwq_mix2-3_726.28693.28693.3.0.dta	cwq_mix2-3_726	28693	3	7996.05	HYWNLTSNIYR		4	11 2 0 0 0 0	1		0	0	100	100	100	0	0	0	96187100	40840800
cwq_mix2-3_726.28702.28702.3.0.dta	cwq_mix2-3_726	28702	3	7998.4	KNPVNFDSVFNQSR		11	7 2 0 0 0 0	1		0	0	100	100	100	0	0	0	48623900	42618800
cwq_mix2-3_726.29034.29034.3.0.dta	cwq_mix2-3_726	29034	3	8083	KLGNQYYNDTQWLK		8	10 2 0 0 0 0	1		0	0	100	100	100	0	0	0	58258500	101672000
cwq_mix2-3_726.29105.29105.3.0.dta	cwq_mix2-3_726	29105	3	8101.7	HYWNLTSNIYR		4	9 2 0 0 0 0	1		0	0	100	100	100	0	0	0	78285900	15965800
cwq_mix2-3_726.29124.29124.3.0.dta	cwq_mix2-3_726	29124	3	8106.92	KLGNQYYNDTQWLK		8	10 2 0 0 0 0	1		0	0	100	100	100	0	0	0	58258500	15965800
cwq_mix2-3_726.29171.29171.3.0.dta	cwq_mix2-3_726	29171	3	8119.35	HYWNLTSNIYR		4	9 2 0 0 0 0	1		0	0	100	100	100	0	0	0	78285900	131866000
cwq_mix2-3_726.29192.29192.3.0.dta	cwq_mix2-3_726	29192	3	8125.21	KLGNQYYNDTQWLK		8	9 2 0 0 0 0	1		0	0	100	100	100	0	0	0	83281800	286097000
cwq_mix2-3_726.29421.29421.4.0.dta	cwq_mix2-3_726	29421	4	8185.13	SSVGSINHGTYFYHASQEGLVSNDSNIHAGIR		23	5 4 2 0 1 0	1		0	0	100	100	100	0	0	0	43676000	8089010
cwq_mix2-3_726.29485.29485.5.0.dta	cwq_mix2-3_726	29485	5	8201.73	SSVGSINHGTYFYHASQEGLVSNDSNIHAGIR		23	11 2 0 0 0 0	1		0	0	100	100	100	0	0	0	1310790000	62754300
cwq_mix2-3_726.29492.29492.5.0.dta	cwq_mix2-3_726	29492	5	8203.56	SSVGSINHGTYFYHASQEGLVSNDSNIHAGIR		23	5 4 2 0 1 0	1		0	0	100	100	100	0	0	0	329538000	62754300
cwq_mix2-3_726.29497.29497.5.0.dta	cwq_mix2-3_726	29497	5	8204.75	SSVGSINHGTYFYHASQEGLVSNDSNIHAGIR		23	7 6 0 0 0 0	1		0	0	100	100	100	0	0	0	117482000	22595300
cwq_mix2-3_726.29549.29549.4.0.dta	cwq_mix2-3_726	29549	4	8217.04	VETSESTSEQPSNSNVTEEKNMGSSFHSECK	22,Oxidation[M];30,Carbamidomethyl[C];	15	5 4 1 0 3 0	1		0	0	100	100	100	0	0	0	0	2119040
cwq_mix2-3_726.29567.29567.6.0.dta	cwq_mix2-3_726	29567	6	8221.87	SSVGSINHGTYFYHASQEGLVSNDSNIHAGIR		23	11 2 0 0 0 0	1		0	0	100	100	100	0	0	0	68795700	25981800
cwq_mix2-3_726.29570.29570.5.0.dta	cwq_mix2-3_726	29570	5	8222.54	SSVGSINHGTYFYHASQEGLVSNDSNIHAGIR		23	11 2 0 0 0 0	1		0	0	100	100	100	0	0	0	1310790000	5205070
cwq_mix2-3_726.29575.29575.4.0.dta	cwq_mix2-3_726	29575	4	8223.63	SSVGSINHGTYFYHASQEGLVSNDSNIHAGIR		23	11 2 0 0 0 0	1		0	0	100	100	100	0	0	0	232872000	1666230
cwq_mix2-3_726.29583.29583.5.0.dta	cwq_mix2-3_726	29583	5	8225.55	SSVGSINHGTYFYHASQEGLVSNDSNIHAGIR		23	5 4 2 0 1 0	1		0	0	100	100	100	0	0	0	329538000	57235700
cwq_mix2-3_726.29622.29622.5.0.dta	cwq_mix2-3_726	29622	5	8234.9	SSVGSINHGTYFYHASQEGLVSNDSNIHAGIR		23	10 2 0 0 0 0	1		0	0	100	100	100	0	0	0	792151000	57235700
cwq_mix2-3_726.29663.29663.5.0.dta	cwq_mix2-3_726	29663	5	8244.77	SSVGSINHGTYFYHASQEGLVSNDSNIHAGIR		23	5 4 2 0 1 0	1		0	0	100	100	100	0	0	0	329538000	52369600
cwq_mix2-3_726.29669.29669.5.0.dta	cwq_mix2-3_726	29669	5	8246.22	SSVGSINHGTYFYHASQEGLVSNDSNIHAGIR		23	11 2 0 0 0 0	1		0	0	100	100	100	0	0	0	1310790000	349762000
cwq_mix2-3_726.29683.29683.4.0.dta	cwq_mix2-3_726	29683	4	8249.71	SSVGSINHGTYFYHASQEGLVSNDSNIHAGIR		23	11 2 0 0 0 0	1		0	0	100	100	100	0	0	0	232872000	641426
cwq_mix2-3_726.29695.29695.3.0.dta	cwq_mix2-3_726	29695	3	8252.74	DVYYTDEVGNITTSHMR		10	9 2 0 0 0 0	1		0	0	100	100	100	0	0	0	1005870000	349762000
cwq_mix2-3_726.29704.29704.5.0.dta	cwq_mix2-3_726	29704	5	8255.28	SSVGSINHGTYFYHASQEGLVSNDSNIHAGIR		23	10 2 0 0 0 0	1		0	0	100	100	100	0	0	0	792151000	349762000
cwq_mix2-3_726.29706.29706.5.0.dta	cwq_mix2-3_726	29706	5	8255.67	SSVGSINHGTYFYHASQEGLVSNDSNIHAGIR		23	10 2 0 0 0 0	1		0	0	100	100	100	0	0	0	792151000	30504300
cwq_mix2-3_726.29743.29743.4.0.dta	cwq_mix2-3_726	29743	4	8264.78	DVYYTDEVGNITTSHMR		10	9 2 0 0 0 0	1		0	0	100	100	100	0	0	0	60721600	11965000
cwq_mix2-3_726.29747.29747.5.0.dta	cwq_mix2-3_726	29747	5	8265.93	SSVGSINHGTYFYHASQEGLVSNDSNIHAGIR		23	11 2 0 0 0 0	1		0	0	100	100	100	0	0	0	1310790000	94731000
cwq_mix2-3_726.29748.29748.3.0.dta	cwq_mix2-3_726	29748	3	8266.21	DVYYTDEVGNITTSHMR		10	8 2 0 0 0 0	1		0	0	100	100	100	0	0	0	129624000	94731000
cwq_mix2-3_726.29752.29752.5.0.dta	cwq_mix2-3_726	29752	5	8267.12	SSVGSINHGTYFYHASQEGLVSNDSNIHAGIR		23	6 6 0 0 0 0	1		0	0	100	100	100	0	0	0	102221000	145111000
cwq_mix2-3_726.29787.29787.3.0.dta	cwq_mix2-3_726	29787	3	8275.94	DVYYTDEVGNITTSHMR		10	9 2 0 0 0 0	1		0	0	100	100	100	0	0	0	1005870000	6210900
cwq_mix2-3_726.29788.29788.5.0.dta	cwq_mix2-3_726	29788	5	8276.01	SSVGSINHGTYFYHASQEGLVSNDSNIHAGIR		23	5 6 0 0 0 0	1		0	0	100	100	100	0	0	0	90982400	792657000
cwq_mix2-3_726.29800.29800.5.0.dta	cwq_mix2-3_726	29800	5	8278.99	SSVGSINHGTYFYHASQEGLVSNDSNIHAGIR		23	4 6 0 0 0 0	1		0	0	100	100	100	0	0	0	147876000	80436700
cwq_mix2-3_726.29827.29827.6.0.dta	cwq_mix2-3_726	29827	6	8285.61	SSVGSINHGTYFYHASQEGLVSNDSNIHAGIR		23	9 2 0 0 0 0	1		0	0	100	100	100	0	0	0	79515600	124627000
cwq_mix2-3_726.29860.29860.3.0.dta	cwq_mix2-3_726	29860	3	8294.45	DVYYTDEVGNITTSHMR		10	8 2 0 0 0 0	1		0	0	100	100	100	0	0	0	129624000	37017900
cwq_mix2-3_726.29880.29880.5.0.dta	cwq_mix2-3_726	29880	5	8299.47	SSVGSINHGTYFYHASQEGLVSNDSNIHAGIR		23	9 2 0 0 0 0	1		0	0	100	100	100	0	0	0	1118890000	620228000
cwq_mix2-3_726.29884.29884.5.0.dta	cwq_mix2-3_726	29884	5	8300.4	SSVGSINHGTYFYHASQEGLVSNDSNIHAGIR		23	9 2 0 0 0 0	1		0	0	100	100	100	0	0	0	1118890000	489100000
cwq_mix2-3_726.30009.30009.5.0.dta	cwq_mix2-3_726	30009	5	8333.03	SSVGSINHGTYFYHASQEGLVSNDSNIHAGIR		23	9 2 0 0 0 0	1		0	0	100	100	100	0	0	0	1131660000	136979000
cwq_mix2-3_726.30010.30010.3.0.dta	cwq_mix2-3_726	30010	3	8333.21	ITLVDNNTWNNTHIATVGK		10	10 2 0 0 0 0	1		0	0	100	100	100	0	0	0	175869000	552886000
cwq_mix2-3_726.30033.30033.4.0.dta	cwq_mix2-3_726	30033	4	8339	ITLVDNNTWNNTHIATVGK		6	9 2 0 0 0 0	1		0	0	100	100	100	0	0	0	43892800	43206100
cwq_mix2-3_726.30084.30084.4.0.dta	cwq_mix2-3_726	30084	4	8351.5	ITLVDNNTWNNTHIATVGK		6	9 2 0 0 0 0	1		0	0	100	100	100	0	0	0	28587300	4149730000
cwq_mix2-3_726.30087.30087.4.0.dta	cwq_mix2-3_726	30087	4	8352.36	NVSGAFNVNNMIR	11,Oxidation[M];	1	5 4 2 0 2 0	1		0	0	100	100	100	0	0	0	2974530	145075000
cwq_mix2-3_726.30141.30141.3.0.dta	cwq_mix2-3_726	30141	3	8365.9	ITLVDNNTWNNTHIATVGK		10	9 2 0 0 0 0	1		0	0	100	100	100	0	0	0	718114000	405463000
cwq_mix2-3_726.30167.30167.4.0.dta	cwq_mix2-3_726	30167	4	8372.54	ITLVDNNTWNNTHIATVGK		6	9 2 0 0 0 0	1		0	0	100	100	100	0	0	0	28587300	4149730000
cwq_mix2-3_726.30193.30193.4.0.dta	cwq_mix2-3_726	30193	4	8379.58	SSVGSINHGTYFYHASQEGLVSNDSNIHAGIR		23	7 2 0 0 0 0	1		0	0	100	100	100	0	0	0	7161200	37988900
cwq_mix2-3_726.30210.30210.3.0.dta	cwq_mix2-3_726	30210	3	8383.68	ITLVDNNTWNNTHIATVGK		10	8 2 0 0 0 0	1		0	0	100	100	100	0	0	0	147754000	4149730000
cwq_mix2-3_726.30305.30305.3.0.dta	cwq_mix2-3_726	30305	3	8408.77	ITLVDNNTWNNTHIATVGK		6	8 2 0 0 0 0	1		0	0	100	100	100	0	0	0	148162000	405463000
cwq_mix2-3_726.30306.30306.3.0.dta	cwq_mix2-3_726	30306	3	8409.05	NVSGAFNVNNMIR		1	12 2 0 0 0 0	1		0	0	100	100	100	0	0	0	40317700	4149730000
cwq_mix2-3_726.30312.30312.3.0.dta	cwq_mix2-3_726	30312	3	8410.62	LGVGNATFETDDFSK		5	9 2 0 0 0 0	1		0	0	100	100	100	0	0	0	46329700	797360000
cwq_mix2-3_726.30390.30390.3.0.dta	cwq_mix2-3_726	30390	3	8431.21	NVSGAFNVNNMIR		1	12 2 0 0 0 0	1		0	0	100	100	100	0	0	0	40317700	406796000
cwq_mix2-3_726.30483.30483.3.0.dta	cwq_mix2-3_726	30483	3	8455	LGVGNATFETDDFSK		5	8 2 0 0 0 0	1		0	0	100	100	100	0	0	0	70588800	300420000
cwq_mix2-3_726.30495.30495.3.0.dta	cwq_mix2-3_726	30495	3	8458.25	ITLVDNNTWNNTHIATVGK		10	9 2 0 0 0 0	1		0	0	100	100	100	0	0	0	35557800	140661000
cwq_mix2-3_726.30518.30518.3.0.dta	cwq_mix2-3_726	30518	3	8464.44	NVSGAFNVNNMIR		1	11 2 0 0 0 0	1		0	0	100	100	100	0	0	0	35453000	65072300
cwq_mix2-3_726.30528.30528.3.0.dta	cwq_mix2-3_726	30528	3	8467.12	NVSGAFNVNNMIR		1	5 4 1 0 2 0	1		0	0	100	100	100	0	0	0	49529000	36742100
cwq_mix2-3_726.30549.30549.3.0.dta	cwq_mix2-3_726	30549	3	8472.46	LGVGNATFETDDFSK		5	8 2 0 0 0 0	1		0	0	100	100	100	0	0	0	70588800	2094600000
cwq_mix2-3_726.30577.30577.3.0.dta	cwq_mix2-3_726	30577	3	8480.02	LNDTYTEVAEVMK		2	10 2 0 0 0 0	1		0	0	100	100	100	0	0	0	8404160	26712500
cwq_mix2-3_726.30616.30616.3.0.dta	cwq_mix2-3_726	30616	3	8490.44	NVSGAFNVNNMIR		1	5 4 1 0 2 0	1		0	0	100	100	100	0	0	0	49529000	140661000
cwq_mix2-3_726.30629.30629.3.0.dta	cwq_mix2-3_726	30629	3	8493.92	NVSGAFNVNNMIR		1	11 2 0 0 0 0	1		0	0	100	100	100	0	0	0	3728160	61164300
cwq_mix2-3_726.30650.30650.3.0.dta	cwq_mix2-3_726	30650	3	8499.26	LNDTYTEVAEVMK		2	10 2 0 0 0 0	1		0	0	100	100	100	0	0	0	8546850	78042200
cwq_mix2-3_726.30708.30708.3.0.dta	cwq_mix2-3_726	30708	3	8514.11	FNPANTSITNYEIK		5	9 2 0 0 0 0	1		0	0	100	100	100	0	0	0	37133900	46420300
cwq_mix2-3_726.30835.30835.3.0.dta	cwq_mix2-3_726	30835	3	8547.11	LNDTYTEVAEVMK		2	9 2 0 0 0 0	1		0	0	100	100	100	0	0	0	38177600	109381000
cwq_mix2-3_726.30923.30923.3.0.dta	cwq_mix2-3_726	30923	3	8570.45	VYLHTLTITLNGTR		11	8 2 0 0 0 0	1		0	0	100	100	100	0	0	0	34927000	61439000
cwq_mix2-3_726.31036.31036.3.0.dta	cwq_mix2-3_726	31036	3	8600.9	SPEFFNDSLVR		6	9 2 0 0 0 0	1		0	0	100	100	100	0	0	0	9030560	109381000
cwq_mix2-3_726.31166.31166.4.0.dta	cwq_mix2-3_726	31166	4	8635.71	DNTTGSHFMHAGLSPEWAYR		2	9 2 0 0 0 0	1		0	0	100	100	100	0	0	0	211782000	7996320
cwq_mix2-3_726.31177.31177.3.0.dta	cwq_mix2-3_726	31177	3	8638.62	DNTTGSHFMHAGLSPEWAYR		2	10 2 0 0 0 0	1		0	0	100	100	100	0	0	0	9358040	17676800
cwq_mix2-3_726.31210.31210.3.0.dta	cwq_mix2-3_726	31210	3	8647.75	DNTTGSHFMHAGLSPEWAYR		2	9 2 0 0 0 0	1		0	0	100	100	100	0	0	0	46395400	1295740
cwq_mix2-3_726.31250.31250.4.0.dta	cwq_mix2-3_726	31250	4	8658.34	DNTTGSHFMHAGLSPEWAYR		2	9 2 0 0 0 0	1		0	0	100	100	100	0	0	0	211782000	93116600
cwq_mix2-3_726.31297.31297.3.0.dta	cwq_mix2-3_726	31297	3	8671.1	DNTTGSHFMHAGLSPEWAYR		2	8 2 0 0 0 0	1		0	0	100	100	100	0	0	0	13839500	4375880
cwq_mix2-3_726.31305.31305.4.0.dta	cwq_mix2-3_726	31305	4	8673.18	DNTTGSHFMHAGLSPEWAYR		2	8 2 0 0 0 0	1		0	0	100	100	100	0	0	0	50539000	59195700
cwq_mix2-3_726.31328.31328.3.0.dta	cwq_mix2-3_726	31328	3	8679.35	GFPLNANASLIR		7	9 2 0 0 0 0	1		0	0	100	100	100	0	0	0	42158300	29129900
cwq_mix2-3_726.31393.31393.4.0.dta	cwq_mix2-3_726	31393	4	8696.76	DNTTGSHFMHAGLSPEWAYR		2	8 2 0 0 0 0	1		0	0	100	100	100	0	0	0	50539000	59195700
cwq_mix2-3_726.31514.31514.3.0.dta	cwq_mix2-3_726	31514	3	8729.59	INWMLPGENTTKPSIK		9	9 2 0 0 0 0	1		0	0	100	100	100	0	0	0	32004700	8379610
cwq_mix2-3_726.31626.31626.3.0.dta	cwq_mix2-3_726	31626	3	8759.21	NFWQVGNSSLPAR		7	9 2 0 0 0 0	1		0	0	100	100	100	0	0	0	27529600	26867300
cwq_mix2-3_726.31819.31819.3.0.dta	cwq_mix2-3_726	31819	3	8810.97	MENITSNEVSLHIASADSAPGFDK	1,Oxidation[M];	3	8 2 0 0 0 0	1		0	0	100	100	100	0	0	0	9519770	598641000
cwq_mix2-3_726.31893.31893.4.0.dta	cwq_mix2-3_726	31893	4	8829.99	KAPYIMSANGSYEDIADFSDDLEMSSPSK	6,Oxidation[M];24,Oxidation[M];	9	7 2 0 0 0 0	1		0	0	100	100	100	0	0	0	2717970	124838
cwq_mix2-3_726.32118.32118.3.0.dta	cwq_mix2-3_726	32118	3	8889.87	SIDVGNHTLVIVDGIR		6	9 6 0 0 0 0	1		0	0	100	100	100	0	0	0	439691	598641000
cwq_mix2-3_726.32316.32316.3.0.dta	cwq_mix2-3_726	32316	3	8942.16	LGNQYYNDTQWLK		7	9 2 0 0 0 0	1		0	0	100	100	100	0	0	0	63415700	301439000
cwq_mix2-3_726.32333.32333.3.0.dta	cwq_mix2-3_726	32333	3	8946.78	SIDVGNHTLVIVDGIR		6	5 4 2 0 1 0	1		0	0	100	100	100	0	0	0	1673900	598641000
cwq_mix2-3_726.32462.32462.3.0.dta	cwq_mix2-3_726	32462	3	8980.36	LGNQYYNDTQWLK		7	8 2 0 0 0 0	1		0	0	100	100	100	0	0	0	25270400	301439000
cwq_mix2-3_726.32610.32610.3.0.dta	cwq_mix2-3_726	32610	3	9019.09	ISQNDTDSIVEAVYR		4	9 2 0 0 0 0	1		0	0	100	100	100	0	0	0	112340000	30063900
cwq_mix2-3_726.32643.32643.3.0.dta	cwq_mix2-3_726	32643	3	9027.56	NPVNFDSVFNQSR		10	9 2 0 0 0 0	1		0	0	100	100	100	0	0	0	21782500	2226240
cwq_mix2-3_726.32680.32680.3.0.dta	cwq_mix2-3_726	32680	3	9036.84	ISQNDTDSIVEAVYR		4	8 2 0 0 0 0	1		0	0	100	100	100	0	0	0	124726000	37076300
cwq_mix2-3_726.32698.32698.3.0.dta	cwq_mix2-3_726	32698	3	9041.4	ISQNDTDSIVEAVYR		4	9 2 0 0 0 0	1		0	0	100	100	100	0	0	0	112340000	168087000
cwq_mix2-3_726.32737.32737.3.0.dta	cwq_mix2-3_726	32737	3	9051.13	HEYFCVYPNASLIK	5,Carbamidomethyl[C];	9	9 2 0 0 0 0	1		0	0	100	100	100	0	0	0	53118500	37076300
cwq_mix2-3_726.32763.32763.3.0.dta	cwq_mix2-3_726	32763	3	9057.46	NYTVSDVLFR		1	9 2 0 0 0 0	1		0	0	100	100	100	0	0	0	17972600	168087000
cwq_mix2-3_726.32776.32776.2.0.dta	cwq_mix2-3_726	32776	2	9060.72	NYTVSDVLFR		1	9 2 0 0 0 0	1		0	0	100	100	100	0	0	0	4576910	92264500
cwq_mix2-3_726.32797.32797.3.0.dta	cwq_mix2-3_726	32797	3	9065.87	ISQNDTDSIVEAVYR		4	8 2 0 0 0 0	1		0	0	100	100	100	0	0	0	124726000	138203000
cwq_mix2-3_726.32820.32820.3.0.dta	cwq_mix2-3_726	32820	3	9071.51	HEYFCVYPNASLIK	5,Carbamidomethyl[C];	9	8 2 0 0 0 0	1		0	0	100	100	100	0	0	0	324527000	44130200
cwq_mix2-3_726.32832.32832.3.0.dta	cwq_mix2-3_726	32832	3	9074.52	SWNAILHCSNNSSDLLER	8,Carbamidomethyl[C];	11	9 2 0 0 0 0	1		0	0	100	100	100	0	0	0	20472000	138203000
cwq_mix2-3_726.32838.32838.3.0.dta	cwq_mix2-3_726	32838	3	9076.28	SNSNGTYFMTSLANVNR		4	5 4 1 0 2 0	1		0	0	100	100	100	0	0	0	1587860	33633600
cwq_mix2-3_726.32863.32863.3.0.dta	cwq_mix2-3_726	32863	3	9082.64	SGIEGLENMTSDTGWGCMIR	17,Carbamidomethyl[C];18,Oxidation[M];	8	8 2 0 0 0 0	1		0	0	100	100	100	0	0	0	0	67634000
cwq_mix2-3_726.32889.32889.3.0.dta	cwq_mix2-3_726	32889	3	9089.4	HEYFCVYPNASLIK	5,Carbamidomethyl[C];	9	8 2 0 0 0 0	1		0	0	100	100	100	0	0	0	324527000	67634000
cwq_mix2-3_726.32914.32914.3.0.dta	cwq_mix2-3_726	32914	3	9095.97	SWNAILHCSNNSSDLLER	8,Carbamidomethyl[C];	11	8 2 0 0 0 0	1		0	0	100	100	100	0	0	0	14827100	14798700
cwq_mix2-3_726.32929.32929.3.0.dta	cwq_mix2-3_726	32929	3	9099.91	DQKLNDTYTEVAEVMK		5	10 2 0 0 0 0	1		0	0	100	100	100	0	0	0	9157820	21563200
cwq_mix2-3_726.33032.33032.3.0.dta	cwq_mix2-3_726	33032	3	9127.03	SNSNGTYFMTSLANVNR		4	5 6 0 0 0 0	1		0	0	100	100	100	0	0	0	808256	102445000
cwq_mix2-3_726.33143.33143.3.0.dta	cwq_mix2-3_726	33143	3	9156.91	MENITSNEVSLHIASADSAPGFDK		3	10 2 0 0 0 0	1		0	0	100	100	100	0	0	0	6964300	68650000
cwq_mix2-3_726.33174.33174.3.0.dta	cwq_mix2-3_726	33174	3	9164.98	MENITSNEVSLHIASADSAPGFDK		3	9 2 0 0 0 0	1		0	0	100	100	100	0	0	0	82563500	0
cwq_mix2-3_726.33259.33259.4.0.dta	cwq_mix2-3_726	33259	4	9186.64	MENITSNEVSLHIASADSAPGFDK		3	9 2 0 0 0 0	1		0	0	100	100	100	0	0	0	80350900	105158
cwq_mix2-3_726.33260.33260.3.0.dta	cwq_mix2-3_726	33260	3	9186.92	MENITSNEVSLHIASADSAPGFDK		3	9 2 0 0 0 0	1		0	0	100	100	100	0	0	0	82563500	47839500
cwq_mix2-3_726.33306.33306.3.0.dta	cwq_mix2-3_726	33306	3	9198.94	MENITSNEVSLHIASADSAPGFDK		3	8 2 0 0 0 0	1		0	0	100	100	100	0	0	0	26323700	99597900
cwq_mix2-3_726.33329.33329.4.0.dta	cwq_mix2-3_726	33329	4	9204.62	MENITSNEVSLHIASADSAPGFDK		3	9 2 0 0 0 0	1		0	0	100	100	100	0	0	0	6601220	51059000
cwq_mix2-3_726.33355.33355.3.0.dta	cwq_mix2-3_726	33355	3	9211.29	MENITSNEVSLHIASADSAPGFDK		3	9 2 0 0 0 0	1		0	0	100	100	100	0	0	0	82563500	47839500
cwq_mix2-3_726.33355.33355.3.0.dta	cwq_mix2-3_726	33355	3	9211.29	MTAPSATAFSSATTQPTTEGNASMR	24,Oxidation[M];	21	4 6 0 0 0 0	1		0	0	100	100	100	0	0	0	3430470	28020100
cwq_mix2-3_726.33367.33367.4.0.dta	cwq_mix2-3_726	33367	4	9214.31	SHHDFIFTTEGHLFPVTNQTR		18	9 2 0 0 0 0	1		0	0	100	100	100	0	0	0	21864300	11188700
cwq_mix2-3_726.33390.33390.3.0.dta	cwq_mix2-3_726	33390	3	9220.47	MENITSNEVSLHIASADSAPGFDK		3	8 2 0 0 0 0	1		0	0	100	100	100	0	0	0	27060800	66444600
cwq_mix2-3_726.33434.33434.4.0.dta	cwq_mix2-3_726	33434	4	9231.66	SHHDFIFTTEGHLFPVTNQTR		18	8 2 0 0 0 0	1		0	0	100	100	100	0	0	0	21607400	56246500
cwq_mix2-3_726.33654.33654.4.0.dta	cwq_mix2-3_726	33654	4	9288.66	PHTLNSTSMSKAYQSTFTGETNTPYSK	9,Oxidation[M];	5	10 2 0 0 0 0	1		0	0	100	100	100	0	0	0	962079	81535000
cwq_mix2-3_726.33747.33747.4.0.dta	cwq_mix2-3_726	33747	4	9313.05	LFPHGIYNFNFSAPNKR		10	9 6 0 0 0 0	1		0	0	100	100	100	0	0	0	433888000	372555000
cwq_mix2-3_726.33821.33821.4.0.dta	cwq_mix2-3_726	33821	4	9331.38	LFPHGIYNFNFSAPNKR		10	12 2 0 0 0 0	1		0	0	100	100	100	0	0	0	38134200	607259000
cwq_mix2-3_726.33830.33830.4.0.dta	cwq_mix2-3_726	33830	4	9333.71	LFPHGIYNFNFSAPNKR		10	9 6 0 0 0 0	1		0	0	100	100	100	0	0	0	433888000	372555000
cwq_mix2-3_726.33867.33867.3.0.dta	cwq_mix2-3_726	33867	3	9342.21	SIIHDTLNSSYSDIENLNSR		8	9 2 0 0 0 0	1		0	0	100	100	100	0	0	0	24287600	607259000
cwq_mix2-3_726.33884.33884.4.0.dta	cwq_mix2-3_726	33884	4	9346.79	SIIHDTLNSSYSDIENLNSR		8	9 2 0 0 0 0	1		0	0	100	100	100	0	0	0	6409250	422721000
cwq_mix2-3_726.33886.33886.3.0.dta	cwq_mix2-3_726	33886	3	9347.34	SIIHDTLNSSYSDIENLNSR		8	8 2 0 0 0 0	1		0	0	100	100	100	0	0	0	110984000	927573000
cwq_mix2-3_726.33916.33916.4.0.dta	cwq_mix2-3_726	33916	4	9354.84	LFPHGIYNFNFSAPNKR		10	9 6 0 0 0 0	1		0	0	100	100	100	0	0	0	433888000	83730200
cwq_mix2-3_726.33918.33918.4.0.dta	cwq_mix2-3_726	33918	4	9355.25	LFPHGIYNFNFSAPNKR		10	5 4 2 0 1 0	1		0	0	100	100	100	0	0	0	631502000	927573000
cwq_mix2-3_726.33948.33948.4.0.dta	cwq_mix2-3_726	33948	4	9362.27	SIIHDTLNSSYSDIENLNSR		8	8 2 0 0 0 0	1		0	0	100	100	100	0	0	0	23493000	83730200
cwq_mix2-3_726.33977.33977.3.0.dta	cwq_mix2-3_726	33977	3	9369.57	SIIHDTLNSSYSDIENLNSR		8	8 2 0 0 0 0	1		0	0	100	100	100	0	0	0	110984000	83427800
cwq_mix2-3_726.34000.34000.4.0.dta	cwq_mix2-3_726	34000	4	9375.25	LFPHGIYNFNFSAPNKR		10	9 6 0 0 0 0	1		0	0	100	100	100	0	0	0	433888000	2104560000
cwq_mix2-3_726.34001.34001.4.0.dta	cwq_mix2-3_726	34001	4	9375.32	LFPHGIYNFNFSAPNKR		10	5 4 2 0 1 0	1		0	0	100	100	100	0	0	0	631502000	927573000
cwq_mix2-3_726.34054.34054.3.0.dta	cwq_mix2-3_726	34054	3	9387.9	LFPHGIYNFNFSAPNKR		10	5 4 2 0 1 0	1		0	0	100	100	100	0	0	0	55144200	12729300
cwq_mix2-3_726.34085.34085.4.0.dta	cwq_mix2-3_726	34085	4	9396.1	LFPHGIYNFNFSAPNKR		10	9 6 0 0 0 0	1		0	0	100	100	100	0	0	0	433888000	2053080000
cwq_mix2-3_726.34087.34087.4.0.dta	cwq_mix2-3_726	34087	4	9396.24	LFPHGIYNFNFSAPNKR		10	5 4 2 0 1 0	1		0	0	100	100	100	0	0	0	631502000	231979000
cwq_mix2-3_726.34137.34137.3.0.dta	cwq_mix2-3_726	34137	3	9409.25	LFPHGIYNFNFSAPNKR		10	7 6 0 0 0 0	1		0	0	100	100	100	0	0	0	8812640	927573000
cwq_mix2-3_726.34157.34157.4.0.dta	cwq_mix2-3_726	34157	4	9414.58	LFPHGIYNFNFSAPNKR		10	5 4 2 0 1 0	1		0	0	100	100	100	0	0	0	2067060000	2053080000
cwq_mix2-3_726.34167.34167.4.0.dta	cwq_mix2-3_726	34167	4	9417	LFPHGIYNFNFSAPNKR		10	9 6 0 0 0 0	1		0	0	100	100	100	0	0	0	19136100	231979000
cwq_mix2-3_726.34238.34238.4.0.dta	cwq_mix2-3_726	34238	4	9434.79	LFPHGIYNFNFSAPNKR		10	5 4 2 0 1 0	1		0	0	100	100	100	0	0	0	2090900000	34664300
cwq_mix2-3_726.34248.34248.4.0.dta	cwq_mix2-3_726	34248	4	9437.27	LFPHGIYNFNFSAPNKR		10	9 6 0 0 0 0	1		0	0	100	100	100	0	0	0	17436100	2053080000
cwq_mix2-3_726.34322.34322.4.0.dta	cwq_mix2-3_726	34322	4	9455.89	LFPHGIYNFNFSAPNKR		10	5 4 2 0 1 0	1		0	0	100	100	100	0	0	0	2090900000	61282500
cwq_mix2-3_726.34393.34393.4.0.dta	cwq_mix2-3_726	34393	4	9474.05	LFPHGIYNFNFSAPNKR		10	5 4 2 0 1 0	1		0	0	100	100	100	0	0	0	1464460000	231979000
cwq_mix2-3_726.34419.34419.4.0.dta	cwq_mix2-3_726	34419	4	9480.64	SDPASLVGNNITIYHPPPHGYLSYK		10	10 2 0 0 0 0	1		0	0	100	100	100	0	0	0	692257000	2053080000
cwq_mix2-3_726.34472.34472.4.0.dta	cwq_mix2-3_726	34472	4	9493.77	LFPHGIYNFNFSAPNKR		10	5 4 2 0 1 0	1		0	0	100	100	100	0	0	0	1464460000	2069050000
cwq_mix2-3_726.34522.34522.4.0.dta	cwq_mix2-3_726	34522	4	9506.62	LFPHGIYNFNFSAPNKR		10	11 2 0 0 0 0	1		0	0	100	100	100	0	0	0	348852000	88210600
cwq_mix2-3_726.34531.34531.4.0.dta	cwq_mix2-3_726	34531	4	9508.99	SDPASLVGNNITIYHPPPHGYLSYK		10	5 6 0 0 0 0	1		0	0	100	100	100	0	0	0	28553800	2088560
cwq_mix2-3_726.34610.34610.5.0.dta	cwq_mix2-3_726	34610	5	9527.88	SDPASLVGNNITIYHPPPHGYLSYK		10	10 2 0 0 0 0	1		0	0	100	100	100	0	0	0	45943700	9137110
cwq_mix2-3_726.34617.34617.4.0.dta	cwq_mix2-3_726	34617	4	9529.65	SDPASLVGNNITIYHPPPHGYLSYK		10	5 6 0 0 0 0	1		0	0	100	100	100	0	0	0	24772500	33012000
cwq_mix2-3_726.34706.34706.4.0.dta	cwq_mix2-3_726	34706	4	9550.33	SDPASLVGNNITIYHPPPHGYLSYK		10	5 6 0 0 0 0	1		0	0	100	100	100	0	0	0	50505600	69817900
cwq_mix2-3_726.34778.34778.4.0.dta	cwq_mix2-3_726	34778	4	9567.36	LFPHGIYNFNFSAPNKR		10	5 4 2 0 1 0	1		0	0	100	100	100	0	0	0	118328000	5881020
cwq_mix2-3_726.34870.34870.5.0.dta	cwq_mix2-3_726	34870	5	9590.27	DNTTGSHFMHAGLSPEWAYREETVNELGK		2	9 2 0 0 0 0	1		0	0	100	100	100	0	0	0	74515300	90732700
cwq_mix2-3_726.34983.34983.5.0.dta	cwq_mix2-3_726	34983	5	9619.1	DNTTGSHFMHAGLSPEWAYREETVNELGK		2	9 2 0 0 0 0	1		0	0	100	100	100	0	0	0	74515300	414396
cwq_mix2-3_726.35012.35012.3.0.dta	cwq_mix2-3_726	35012	3	9626.25	FISDHLFEEECGSNVTYLK	11,Carbamidomethyl[C];	14	9 2 0 0 0 0	1		0	0	100	100	100	0	0	0	36139900	3427770
cwq_mix2-3_726.35031.35031.3.0.dta	cwq_mix2-3_726	35031	3	9631.23	WGYTNITEIMDVR	10,Oxidation[M];	5	5 4 1 0 2 0	1		0	0	100	100	100	0	0	0	4132120	3131770
cwq_mix2-3_726.35099.35099.3.0.dta	cwq_mix2-3_726	35099	3	9648.75	FISDHLFEEECGSNVTYLK	11,Carbamidomethyl[C];	14	8 2 0 0 0 0	1		0	0	100	100	100	0	0	0	13311500	3734410
cwq_mix2-3_726.35259.35259.3.0.dta	cwq_mix2-3_726	35259	3	9689.59	NITSDSSFTFCPTDKDVDWR	11,Carbamidomethyl[C];	1	8 2 0 0 0 0	1		0	0	100	100	100	0	0	0	42350000	15362700
cwq_mix2-3_726.35314.35314.4.0.dta	cwq_mix2-3_726	35314	4	9702.46	NITSDSSFTFCPTDKDVDWR	11,Carbamidomethyl[C];	1	8 2 0 0 0 0	1		0	0	100	100	100	0	0	0	10269400	21506700
cwq_mix2-3_726.35344.35344.3.0.dta	cwq_mix2-3_726	35344	3	9709.24	NITSDSSFTFCPTDKDVDWR	11,Carbamidomethyl[C];	1	8 2 0 0 0 0	1		0	0	100	100	100	0	0	0	42350000	2527170
cwq_mix2-3_726.35662.35662.3.0.dta	cwq_mix2-3_726	35662	3	9787.42	WGYTNITEIMDVR	10,Oxidation[M];	5	9 2 0 0 0 0	1		0	0	100	100	100	0	0	0	28291800	3783960
cwq_mix2-3_726.35668.35668.3.0.dta	cwq_mix2-3_726	35668	3	9789.08	NITVPIGASHDDLIVLAR		1	10 2 0 0 0 0	1		0	0	100	100	100	0	0	0	5252150	63459300
cwq_mix2-3_726.35706.35706.3.0.dta	cwq_mix2-3_726	35706	3	9798.79	NITVPIGASHDDLIVLAR		1	9 2 0 0 0 0	1		0	0	100	100	100	0	0	0	566540000	134876000
cwq_mix2-3_726.35709.35709.3.0.dta	cwq_mix2-3_726	35709	3	9799.51	IPLNDTVDVTTLPSIK		4	9 2 0 0 0 0	1		0	0	100	100	100	0	0	0	82884400	20008000
cwq_mix2-3_726.35777.35777.3.0.dta	cwq_mix2-3_726	35777	3	9816.51	NITVPIGASHDDLIVLAR		1	8 2 0 0 0 0	1		0	0	100	100	100	0	0	0	363716000	37119600
cwq_mix2-3_726.35783.35783.4.0.dta	cwq_mix2-3_726	35783	4	9818.21	NITVPIGASHDDLIVLAR		1	8 2 0 0 0 0	1		0	0	100	100	100	0	0	0	36705400	18582400
cwq_mix2-3_726.35787.35787.3.0.dta	cwq_mix2-3_726	35787	3	9819.13	NITVPIGASHDDLIVLAR		1	9 2 0 0 0 0	1		0	0	100	100	100	0	0	0	566540000	16849300
cwq_mix2-3_726.35789.35789.3.0.dta	cwq_mix2-3_726	35789	3	9819.52	IPLNDTVDVTTLPSIK		4	9 2 0 0 0 0	1		0	0	100	100	100	0	0	0	82884400	84465500
cwq_mix2-3_726.35847.35847.3.0.dta	cwq_mix2-3_726	35847	3	9834.31	NITVPIGASHDDLIVLAR		1	8 2 0 0 0 0	1		0	0	100	100	100	0	0	0	363716000	98663300
cwq_mix2-3_726.35870.35870.3.0.dta	cwq_mix2-3_726	35870	3	9840.21	NITVPIGASHDDLIVLAR		1	9 2 0 0 0 0	1		0	0	100	100	100	0	0	0	571905000	56903600
cwq_mix2-3_726.35915.35915.3.0.dta	cwq_mix2-3_726	35915	3	9852	NITVPIGASHDDLIVLAR		1	8 2 0 0 0 0	1		0	0	100	100	100	0	0	0	364502000	24236200
cwq_mix2-3_726.35921.35921.4.0.dta	cwq_mix2-3_726	35921	4	9853.7	NITVPIGASHDDLIVLAR		1	8 2 0 0 0 0	1		0	0	100	100	100	0	0	0	36705400	209331000
cwq_mix2-3_726.35942.35942.3.0.dta	cwq_mix2-3_726	35942	3	9859.3	NITVPIGASHDDLIVLAR		1	9 2 0 0 0 0	1		0	0	100	100	100	0	0	0	10422600	299995000
cwq_mix2-3_726.35984.35984.3.0.dta	cwq_mix2-3_726	35984	3	9870.14	NITVPIGASHDDLIVLAR		1	8 2 0 0 0 0	1		0	0	100	100	100	0	0	0	2598940	56903600
cwq_mix2-3_726.36037.36037.3.0.dta	cwq_mix2-3_726	36037	3	9884.26	NITVPIGASHDDLIVLAR		1	7 2 0 0 0 0	1		0	0	100	100	100	0	0	0	203232000	209331000
cwq_mix2-3_726.36038.36038.4.0.dta	cwq_mix2-3_726	36038	4	9884.44	NITVPIGASHDDLIVLAR		1	7 2 0 0 0 0	1		0	0	100	100	100	0	0	0	20935700	41547300
cwq_mix2-3_726.36039.36039.3.0.dta	cwq_mix2-3_726	36039	3	9884.79	IPLNDTVDVTTLPSIK		4	7 2 0 0 0 0	1		0	0	100	100	100	0	0	0	21609300	55456600
cwq_mix2-3_726.36117.36117.3.0.dta	cwq_mix2-3_726	36117	3	9905.53	NITVPIGASHDDLIVLAR		1	7 2 0 0 0 0	1		0	0	100	100	100	0	0	0	203906000	250697000
cwq_mix2-3_726.36126.36126.4.0.dta	cwq_mix2-3_726	36126	4	9907.84	NYGHDEYSLPWNLTEIKR		12	9 2 0 0 0 0	1		0	0	100	100	100	0	0	0	34753700	8141520
cwq_mix2-3_726.36137.36137.3.0.dta	cwq_mix2-3_726	36137	3	9910.78	NITVPIGASHDDLIVLAR		1	6 2 0 0 0 0	1		0	0	100	100	100	0	0	0	9959040	56609200
cwq_mix2-3_726.36206.36206.3.0.dta	cwq_mix2-3_726	36206	3	9929.08	YELGLDPQNITVPPLSHK		9	9 2 0 0 0 0	1		0	0	100	100	100	0	0	0	10965600	51916700
cwq_mix2-3_726.36290.36290.3.0.dta	cwq_mix2-3_726	36290	3	9951.39	NYGHDEYSLPWNLTEIKR		12	8 2 0 0 0 0	1		0	0	100	100	100	0	0	0	6394700	161002000
cwq_mix2-3_726.36903.36903.4.0.dta	cwq_mix2-3_726	36903	4	10109.3	AGHSHTYELAPASPNTSISWIQSYSPR		15	9 6 0 0 0 0	1		0	0	100	100	100	0	0	0	42148200	36871400
cwq_mix2-3_726.37023.37023.3.0.dta	cwq_mix2-3_726	37023	3	10139.9	LFPHGIYNFNFSAPNK		10	5 4 2 0 1 0	1		0	0	100	100	100	0	0	0	18490800	745510
cwq_mix2-3_726.37088.37088.3.0.dta	cwq_mix2-3_726	37088	3	10157	YNTDPVCAFDNSTVVELSDK	7,Carbamidomethyl[C];	11	8 2 0 0 0 0	1		0	0	100	100	100	0	0	0	67253000	78537100
cwq_mix2-3_726.37122.37122.3.0.dta	cwq_mix2-3_726	37122	3	10165.9	LFPHGIYNFNFSAPNK		10	5 4 2 0 1 0	1		0	0	100	100	100	0	0	0	3697000	53795200
cwq_mix2-3_726.37199.37199.3.0.dta	cwq_mix2-3_726	37199	3	10186.4	LFPHGIYNFNFSAPNK		10	7 6 0 0 0 0	1		0	0	100	100	100	0	0	0	0	163626000
cwq_mix2-3_726.38346.38346.5.0.dta	cwq_mix2-3_726	38346	5	10491.7	NSSFCPLECPAHSHYTNCLPSCPPSCLDPDSR	5,Carbamidomethyl[C];9,Carbamidomethyl[C];18,Carbamidomethyl[C];22,Carbamidomethyl[C];26,Carbamidomethyl[C];	1	3 6 0 0 0 0	1		0	0	100	100	100	0	0	0	1189460	126708000
cwq_mix2-3_726.38459.38459.4.0.dta	cwq_mix2-3_726	38459	4	10522.2	ALGHFYGNVSVIHFDSHLDTWNPK		8	9 6 0 0 0 0	1		0	0	100	100	100	0	0	0	197024	3239520
cwq_mix2-3_726.38567.38567.5.0.dta	cwq_mix2-3_726	38567	5	10550.5	ALGHFYGNVSVIHFDSHLDTWNPK		8	5 4 2 0 1 0	1		0	0	100	100	100	0	0	0	12445600	31725800
cwq_mix2-3_726.38584.38584.4.0.dta	cwq_mix2-3_726	38584	4	10555	AHELVTSPSVNPNVANNSQLFISSSASSGNLENSR		16	5 4 2 0 0 0	1		0	0	100	100	100	0	0	0	419998	93292300
cwq_mix2-3_726.38640.38640.5.0.dta	cwq_mix2-3_726	38640	5	10568.9	ALGHFYGNVSVIHFDSHLDTWNPK		8	11 2 0 0 0 0	1		0	0	100	100	100	0	0	0	105730000	1553850
cwq_mix2-3_726.38814.38814.4.0.dta	cwq_mix2-3_726	38814	4	10613.8	LNDTYTEVAEVMKDDFVFAASDDKELAK	12,Oxidation[M];	2	10 2 0 0 0 0	1		0	0	100	100	100	0	0	0	64607100	38219300
cwq_mix2-3_726.38834.38834.5.0.dta	cwq_mix2-3_726	38834	5	10619.1	ALGHFYGNVSVIHFDSHLDTWNPK		8	9 2 0 0 0 0	1		0	0	100	100	100	0	0	0	117979000	419313
cwq_mix2-3_726.38886.38886.4.0.dta	cwq_mix2-3_726	38886	4	10632.9	LNDTYTEVAEVMKDDFVFAASDDKELAK	12,Oxidation[M];	2	5 6 0 0 0 0	1		0	0	100	100	100	0	0	0	1090350	53205200
cwq_mix2-3_726.38901.38901.5.0.dta	cwq_mix2-3_726	38901	5	10636.7	ALGHFYGNVSVIHFDSHLDTWNPK		8	9 2 0 0 0 0	1		0	0	100	100	100	0	0	0	117979000	11582100
cwq_mix2-3_726.38908.38908.4.0.dta	cwq_mix2-3_726	38908	4	10638.7	LNDTYTEVAEVMKDDFVFAASDDKELAK	12,Oxidation[M];	2	9 2 0 0 0 0	1		0	0	100	100	100	0	0	0	127541000	39267200
cwq_mix2-3_726.38978.38978.4.0.dta	cwq_mix2-3_726	38978	4	10657.2	LNDTYTEVAEVMKDDFVFAASDDKELAK	12,Oxidation[M];	2	9 2 0 0 0 0	1		0	0	100	100	100	0	0	0	77968100	21901700
cwq_mix2-3_726.39046.39046.4.0.dta	cwq_mix2-3_726	39046	4	10675.3	LNDTYTEVAEVMKDDFVFAASDDKELAK	12,Oxidation[M];	2	9 2 0 0 0 0	1		0	0	100	100	100	0	0	0	77968100	26471700
cwq_mix2-3_726.39161.39161.4.0.dta	cwq_mix2-3_726	39161	4	10704.8	LNDTYTEVAEVMKDDFVFAASDDKELAK	12,Oxidation[M];	2	10 2 0 0 0 0	1		0	0	100	100	100	0	0	0	73990700	67012600
cwq_mix2-3_726.39184.39184.4.0.dta	cwq_mix2-3_726	39184	4	10711	LNDTYTEVAEVMKDDFVFAASDDKELAK	12,Oxidation[M];	2	9 2 0 0 0 0	1		0	0	100	100	100	0	0	0	54989700	26565100
cwq_mix2-3_726.39918.39918.3.0.dta	cwq_mix2-3_726	39918	3	10907.1	QYNENVTLYAPLEHINVAIR		5	11 2 0 0 0 0	1		0	0	100	100	100	0	0	0	54509100	23400300
cwq_mix2-3_726.39961.39961.3.0.dta	cwq_mix2-3_726	39961	3	10918.6	QYNENVTLYAPLEHINVAIR		5	10 2 0 0 0 0	1		0	0	100	100	100	0	0	0	457994000	118555000
cwq_mix2-3_726.39963.39963.4.0.dta	cwq_mix2-3_726	39963	4	10919.1	QYNENVTLYAPLEHINVAIR		5	11 2 0 0 0 0	1		0	0	100	100	100	0	0	0	22670600	21415900
cwq_mix2-3_726.40030.40030.4.0.dta	cwq_mix2-3_726	40030	4	10936.2	QYNENVTLYAPLEHINVAIR		5	10 2 0 0 0 0	1		0	0	100	100	100	0	0	0	93033000	226834000
cwq_mix2-3_726.40071.40071.3.0.dta	cwq_mix2-3_726	40071	3	10946.8	QYNENVTLYAPLEHINVAIR		5	10 2 0 0 0 0	1		0	0	100	100	100	0	0	0	457994000	1618970
cwq_mix2-3_726.40099.40099.3.0.dta	cwq_mix2-3_726	40099	3	10953.5	QYNENVTLYAPLEHINVAIR		5	9 2 0 0 0 0	1		0	0	100	100	100	0	0	0	2895930000	0
cwq_mix2-3_726.40100.40100.4.0.dta	cwq_mix2-3_726	40100	4	10953.7	AANDSFLWGPYRPNLYVGIRPK		3	9 2 0 0 0 0	1		0	0	100	100	100	0	0	0	602725000	113075000
cwq_mix2-3_726.40112.40112.4.0.dta	cwq_mix2-3_726	40112	4	10956.5	QYNENVTLYAPLEHINVAIR		5	9 2 0 0 0 0	1		0	0	100	100	100	0	0	0	434554000	226834000
cwq_mix2-3_726.40172.40172.4.0.dta	cwq_mix2-3_726	40172	4	10971.4	AANDSFLWGPYRPNLYVGIRPK		3	9 2 0 0 0 0	1		0	0	100	100	100	0	0	0	602725000	4296720
cwq_mix2-3_726.40182.40182.3.0.dta	cwq_mix2-3_726	40182	3	10974	QYNENVTLYAPLEHINVAIR		5	9 2 0 0 0 0	1		0	0	100	100	100	0	0	0	2895930000	29114300
cwq_mix2-3_726.40184.40184.4.0.dta	cwq_mix2-3_726	40184	4	10974.4	QYNENVTLYAPLEHINVAIR		5	9 2 0 0 0 0	1		0	0	100	100	100	0	0	0	434554000	14280100
cwq_mix2-3_726.40232.40232.4.0.dta	cwq_mix2-3_726	40232	4	10986.2	AANDSFLWGPYRPNLYVGIRPK		3	8 2 0 0 0 0	1		0	0	100	100	100	0	0	0	2300440000	8153680
cwq_mix2-3_726.40251.40251.4.0.dta	cwq_mix2-3_726	40251	4	10990.6	AANDSFLWGPYRPNLYVGIRPK		3	9 2 0 0 0 0	1		0	0	100	100	100	0	0	0	602725000	28712200
cwq_mix2-3_726.40268.40268.3.0.dta	cwq_mix2-3_726	40268	3	10994.6	QYNENVTLYAPLEHINVAIR		5	4 6 0 0 0 0	1		0	0	100	100	100	0	0	0	64662900	63853300
cwq_mix2-3_726.40278.40278.4.0.dta	cwq_mix2-3_726	40278	4	10996.6	QYNENVTLYAPLEHINVAIR		5	9 2 0 0 0 0	1		0	0	100	100	100	0	0	0	434554000	17904800
cwq_mix2-3_726.40308.40308.4.0.dta	cwq_mix2-3_726	40308	4	11003.9	AANDSFLWGPYRPNLYVGIRPK		3	8 2 0 0 0 0	1		0	0	100	100	100	0	0	0	2300440000	46331800
cwq_mix2-3_726.40320.40320.3.0.dta	cwq_mix2-3_726	40320	3	11006.9	NYGHDEYSLPWNLTEIK		12	9 2 0 0 0 0	1		0	0	100	100	100	0	0	0	67549500	32401100
cwq_mix2-3_726.40353.40353.3.0.dta	cwq_mix2-3_726	40353	3	11015.4	QYNENVTLYAPLEHINVAIR		5	9 2 0 0 0 0	1		0	0	100	100	100	0	0	0	2895930000	137943000
cwq_mix2-3_726.40369.40369.4.0.dta	cwq_mix2-3_726	40369	4	11018.8	QYNENVTLYAPLEHINVAIR		5	9 2 0 0 0 0	1		0	0	100	100	100	0	0	0	434554000	29832400
cwq_mix2-3_726.40391.40391.4.0.dta	cwq_mix2-3_726	40391	4	11024.7	AANDSFLWGPYRPNLYVGIRPK		3	8 2 0 0 0 0	1		0	0	100	100	100	0	0	0	2313500000	7150990
cwq_mix2-3_726.40403.40403.3.0.dta	cwq_mix2-3_726	40403	3	11027.7	QFVQYGNLTGLDMAVVK		7	9 2 0 0 0 0	1		0	0	100	100	100	0	0	0	44737800	1120110
cwq_mix2-3_726.40438.40438.4.0.dta	cwq_mix2-3_726	40438	4	11037.1	AANDSFLWGPYRPNLYVGIRPK		3	7 2 0 0 0 0	1		0	0	100	100	100	0	0	0	44727000	840793
cwq_mix2-3_726.40439.40439.3.0.dta	cwq_mix2-3_726	40439	3	11037.4	GLAQLSEEEACEVALNVTK	11,Carbamidomethyl[C];	16	9 2 0 0 0 0	1		0	0	100	100	100	0	0	0	88557700	1580110
cwq_mix2-3_726.40447.40447.4.0.dta	cwq_mix2-3_726	40447	4	11039.5	QYNENVTLYAPLEHINVAIR		5	9 2 0 0 0 0	1		0	0	100	100	100	0	0	0	8921430	12767800
cwq_mix2-3_726.40459.40459.3.0.dta	cwq_mix2-3_726	40459	3	11042.7	NYGHDEYSLPWNLTEIK		12	8 2 0 0 0 0	1		0	0	100	100	100	0	0	0	78479700	57703800
cwq_mix2-3_726.40492.40492.3.0.dta	cwq_mix2-3_726	40492	3	11051.6	QYNENVTLYAPLEHINVAIR		5	8 2 0 0 0 0	1		0	0	100	100	100	0	0	0	95075400	57703800
cwq_mix2-3_726.40513.40513.3.0.dta	cwq_mix2-3_726	40513	3	11057.1	QYNENVTLYAPLEHINVAIR		5	9 2 0 0 0 0	1		0	0	100	100	100	0	0	0	20759700	148774000
cwq_mix2-3_726.40515.40515.3.0.dta	cwq_mix2-3_726	40515	3	11057.7	GLAQLSEEEACEVALNVTK	11,Carbamidomethyl[C];	16	9 2 0 0 0 0	1		0	0	100	100	100	0	0	0	88557700	4075250
cwq_mix2-3_726.40525.40525.3.0.dta	cwq_mix2-3_726	40525	3	11060.2	NYGHDEYSLPWNLTEIK		12	8 2 0 0 0 0	1		0	0	100	100	100	0	0	0	78479700	208346
cwq_mix2-3_726.40995.40995.3.0.dta	cwq_mix2-3_726	40995	3	11184.3	GLAQLSEEEACEVALNVTK	11,Carbamidomethyl[C];	16	8 2 0 0 0 0	1		0	0	100	100	100	0	0	0	3778390	1223510
cwq_mix2-3_726.41021.41021.3.0.dta	cwq_mix2-3_726	41021	3	11190.3	QYNENVTLYAPLEHINVAIR		5	5 2 0 0 0 0	1		0	0	100	100	100	0	0	0	48019900	563066
cwq_mix2-3_726.41221.41221.3.0.dta	cwq_mix2-3_726	41221	3	11240.3	QYGSHMQAARLYDNYSGSYRAYDSHADPLR		14	2 2 0 0 0 0	1		0	0	100	100	100	0	0	0	301774	185413
cwq_mix2-3_726.41657.41657.3.0.dta	cwq_mix2-3_726	41657	3	11353	DQTTTSFVEPRLQNWDCNPTLFANASR	17,Carbamidomethyl[C];	24	4 2 0 0 0 0	1		0	0	100	100	100	0	0	0	0	3018300
cwq_mix2-3_726.41888.41888.3.0.dta	cwq_mix2-3_726	41888	3	11414.3	LLNISLEHLPGQTDIFR		3	12 2 0 0 0 0	1		0	0	100	100	100	0	0	0	22358300	1444660
cwq_mix2-3_726.42023.42023.4.0.dta	cwq_mix2-3_726	42023	4	11449.2	ILKNDSVESYDWLIEYGSQSPTSEVTDR		4	8 2 0 0 0 0	1		0	0	100	100	100	0	0	0	70037500	5309300
cwq_mix2-3_726.42025.42025.3.0.dta	cwq_mix2-3_726	42025	3	11449.7	ANAGFNISLSDYWGR		6	5 4 1 0 2 0	1		0	0	100	100	100	0	0	0	101159000	8270290
cwq_mix2-3_726.42047.42047.3.0.dta	cwq_mix2-3_726	42047	3	11455.1	ANAGFNISLSDYWGR		6	5 4 2 0 1 0	1		0	0	100	100	100	0	0	0	26303600	11987700
cwq_mix2-3_726.42127.42127.3.0.dta	cwq_mix2-3_726	42127	3	11476.2	ANAGFNISLSDYWGR		6	11 2 0 0 0 0	1		0	0	100	100	100	0	0	0	78308900	26529900
cwq_mix2-3_726.42167.42167.3.0.dta	cwq_mix2-3_726	42167	3	11487.1	ANAGFNISLSDYWGR		6	5 4 2 0 1 0	1		0	0	100	100	100	0	0	0	11593400	3908940
cwq_mix2-3_726.42176.42176.3.0.dta	cwq_mix2-3_726	42176	3	11489.6	ANAGFNISLSDYWGR		6	5 4 1 0 2 0	1		0	0	100	100	100	0	0	0	101159000	118836
cwq_mix2-3_726.42235.42235.3.0.dta	cwq_mix2-3_726	42235	3	11504.9	ANAGFNISLSDYWGR		6	5 4 2 0 1 0	1		0	0	100	100	100	0	0	0	25584600	18313300
cwq_mix2-3_726.42246.42246.3.0.dta	cwq_mix2-3_726	42246	3	11507.8	ANAGFNISLSDYWGR		6	11 2 0 0 0 0	1		0	0	100	100	100	0	0	0	191246000	15343500
cwq_mix2-3_726.42268.42268.3.0.dta	cwq_mix2-3_726	42268	3	11513.7	ANAGFNISLSDYWGR		6	5 4 1 0 2 0	1		0	0	100	100	100	0	0	0	247163000	6171950
cwq_mix2-3_726.42313.42313.3.0.dta	cwq_mix2-3_726	42313	3	11525.8	ANAGFNISLSDYWGR		6	11 2 0 0 0 0	1		0	0	100	100	100	0	0	0	322099000	19821900
cwq_mix2-3_726.42358.42358.3.0.dta	cwq_mix2-3_726	42358	3	11537.3	ANAGFNISLSDYWGR		6	5 4 1 0 2 0	1		0	0	100	100	100	0	0	0	247163000	161355000
cwq_mix2-3_726.42360.42360.3.0.dta	cwq_mix2-3_726	42360	3	11537.9	ANAGFNISLSDYWGR		6	5 4 1 0 2 0	1		0	0	100	100	100	0	0	0	247163000	83695.4
cwq_mix2-3_726.42403.42403.3.0.dta	cwq_mix2-3_726	42403	3	11549	ANAGFNISLSDYWGR		6	11 2 0 0 0 0	1		0	0	100	100	100	0	0	0	322099000	161355000
cwq_mix2-3_726.42426.42426.3.0.dta	cwq_mix2-3_726	42426	3	11555.1	ANAGFNISLSDYWGR		6	5 4 1 0 2 0	1		0	0	100	100	100	0	0	0	294041000	40720200
cwq_mix2-3_726.42449.42449.3.0.dta	cwq_mix2-3_726	42449	3	11561.1	ANAGFNISLSDYWGR		6	12 2 0 0 0 0	1		0	0	100	100	100	0	0	0	140320000	161355000
cwq_mix2-3_726.42514.42514.3.0.dta	cwq_mix2-3_726	42514	3	11578.4	ANAGFNISLSDYWGR		6	11 2 0 0 0 0	1		0	0	100	100	100	0	0	0	245042000	161355000
cwq_mix2-3_726.42591.42591.3.0.dta	cwq_mix2-3_726	42591	3	11598.8	ANAGFNISLSDYWGR		6	5 4 1 0 2 0	1		0	0	100	100	100	0	0	0	280358000	42639400
cwq_mix2-3_726.42613.42613.3.0.dta	cwq_mix2-3_726	42613	3	11604.7	ANAGFNISLSDYWGR		6	11 2 0 0 0 0	1		0	0	100	100	100	0	0	0	320353000	1085150000
cwq_mix2-3_726.42615.42615.3.0.dta	cwq_mix2-3_726	42615	3	11605.3	ANAGFNISLSDYWGR		6	5 4 2 0 1 0	1		0	0	100	100	100	0	0	0	9423330	824545000
cwq_mix2-3_726.42642.42642.3.0.dta	cwq_mix2-3_726	42642	3	11612.6	ANAGFNISLSDYWGR		6	9 2 0 0 0 0	1		0	0	100	100	100	0	0	0	2976670	101629000
cwq_mix2-3_726.42700.42700.3.0.dta	cwq_mix2-3_726	42700	3	11627.8	ANAGFNISLSDYWGR		6	5 4 1 0 2 0	1		0	0	100	100	100	0	0	0	309559000	5575880
cwq_mix2-3_726.42703.42703.3.0.dta	cwq_mix2-3_726	42703	3	11628.5	ANAGFNISLSDYWGR		6	11 2 0 0 0 0	1		0	0	100	100	100	0	0	0	208035000	824545000
cwq_mix2-3_726.42747.42747.3.0.dta	cwq_mix2-3_726	42747	3	11640.4	ANAGFNISLSDYWGR		6	9 2 0 0 0 0	1		0	0	100	100	100	0	0	0	32872800	7245860
cwq_mix2-3_726.42768.42768.3.0.dta	cwq_mix2-3_726	42768	3	11646	ANAGFNISLSDYWGR		6	5 4 1 0 2 0	1		0	0	100	100	100	0	0	0	201570000	20079800
cwq_mix2-3_726.42833.42833.3.0.dta	cwq_mix2-3_726	42833	3	11663.4	ANAGFNISLSDYWGR		6	5 4 1 0 2 0	1		0	0	100	100	100	0	0	0	335858000	110187000
cwq_mix2-3_726.42880.42880.3.0.dta	cwq_mix2-3_726	42880	3	11675.4	ANAGFNISLSDYWGR		6	12 2 0 0 0 0	1		0	0	100	100	100	0	0	0	85896200	24508000
cwq_mix2-3_726.42904.42904.3.0.dta	cwq_mix2-3_726	42904	3	11681.6	ANAGFNISLSDYWGR		6	11 2 0 0 0 0	1		0	0	100	100	100	0	0	0	77101000	832585000
cwq_mix2-3_726.42923.42923.3.0.dta	cwq_mix2-3_726	42923	3	11686.5	ANAGFNISLSDYWGR		6	5 4 1 0 2 0	1		0	0	100	100	100	0	0	0	138693000	49271700
cwq_mix2-3_726.42981.42981.3.0.dta	cwq_mix2-3_726	42981	3	11701.4	ANAGFNISLSDYWGR		6	11 2 0 0 0 0	1		0	0	100	100	100	0	0	0	77101000	12119200
cwq_mix2-3_726.42997.42997.3.0.dta	cwq_mix2-3_726	42997	3	11705.7	ANAGFNISLSDYWGR		6	9 2 0 0 0 0	1		0	0	100	100	100	0	0	0	19077700	49271700
cwq_mix2-3_726.43002.43002.3.0.dta	cwq_mix2-3_726	43002	3	11706.9	ANAGFNISLSDYWGR		6	5 4 2 0 1 0	1		0	0	100	100	100	0	0	0	4099030	18660800
cwq_mix2-3_726.43046.43046.3.0.dta	cwq_mix2-3_726	43046	3	11718.6	ANAGFNISLSDYWGR		6	5 4 1 0 2 0	1		0	0	100	100	100	0	0	0	57869200	47482800
cwq_mix2-3_726.43048.43048.3.0.dta	cwq_mix2-3_726	43048	3	11719.1	ANAGFNISLSDYWGR		6	5 4 1 0 2 0	1		0	0	100	100	100	0	0	0	57869200	2653440
cwq_mix2-3_726.43122.43122.3.0.dta	cwq_mix2-3_726	43122	3	11738.9	ANAGFNISLSDYWGR		6	5 4 1 0 2 0	1		0	0	100	100	100	0	0	0	33528600	8823820
cwq_mix2-3_726.43190.43190.3.0.dta	cwq_mix2-3_726	43190	3	11756.5	ANAGFNISLSDYWGR		6	5 4 1 0 2 0	1		0	0	100	100	100	0	0	0	89314200	17400700
cwq_mix2-3_726.43213.43213.3.0.dta	cwq_mix2-3_726	43213	3	11762.7	SIDCQWMDSVALNLSR	4,Carbamidomethyl[C];	13	12 2 0 0 0 0	1		0	0	100	100	100	0	0	0	64149500	146779000
cwq_mix2-3_726.43214.43214.3.0.dta	cwq_mix2-3_726	43214	3	11763	ANAGFNISLSDYWGR		6	11 2 0 0 0 0	1		0	0	100	100	100	0	0	0	55702300	577559000
cwq_mix2-3_726.43259.43259.3.0.dta	cwq_mix2-3_726	43259	3	11774.8	ANAGFNISLSDYWGR		6	5 4 1 0 2 0	1		0	0	100	100	100	0	0	0	10012700	1702740
cwq_mix2-3_726.43292.43292.3.0.dta	cwq_mix2-3_726	43292	3	11783.5	SIDCQWMDSVALNLSR	4,Carbamidomethyl[C];	13	12 2 0 0 0 0	1		0	0	100	100	100	0	0	0	64149500	282996000
cwq_mix2-3_726.43380.43380.3.0.dta	cwq_mix2-3_726	43380	3	11806.8	ANAGFNISLSDYWGR		6	5 4 1 0 2 0	1		0	0	100	100	100	0	0	0	82315300	403282
cwq_mix2-3_726.43395.43395.3.0.dta	cwq_mix2-3_726	43395	3	11810.9	SIDCQWMDSVALNLSR	4,Carbamidomethyl[C];	13	5 4 1 0 2 0	1		0	0	100	100	100	0	0	0	7884680	9847890
cwq_mix2-3_726.43460.43460.3.0.dta	cwq_mix2-3_726	43460	3	11827.1	ANAGFNISLSDYWGR		6	5 4 1 0 2 0	1		0	0	100	100	100	0	0	0	82315300	282996000
cwq_mix2-3_726.43529.43529.3.0.dta	cwq_mix2-3_726	43529	3	11845.2	YQQSGLPLGIIFYNSTESR		14	9 2 0 0 0 0	1		0	0	100	100	100	0	0	0	114517000	7624730
cwq_mix2-3_726.43532.43532.3.0.dta	cwq_mix2-3_726	43532	3	11845.9	ANAGFNISLSDYWGR		6	5 4 1 0 2 0	1		0	0	100	100	100	0	0	0	24159600	493850000
cwq_mix2-3_726.43619.43619.3.0.dta	cwq_mix2-3_726	43619	3	11868.3	ANAGFNISLSDYWGR		6	5 4 1 0 2 0	1		0	0	100	100	100	0	0	0	21034500	173581000
cwq_mix2-3_726.43647.43647.3.0.dta	cwq_mix2-3_726	43647	3	11875.7	WGYTNITEIMDVR		5	5 4 2 0 1 0	1		0	0	100	100	100	0	0	0	1912240	577559000
cwq_mix2-3_726.43713.43713.3.0.dta	cwq_mix2-3_726	43713	3	11892.6	ANAGFNISLSDYWGR		6	11 2 0 0 0 0	1		0	0	100	100	100	0	0	0	48204900	493850000
cwq_mix2-3_726.43749.43749.3.0.dta	cwq_mix2-3_726	43749	3	11901.8	WGYTNITEIMDVR		5	5 4 1 0 2 0	1		0	0	100	100	100	0	0	0	5624570	173581000
cwq_mix2-3_726.43811.43811.3.0.dta	cwq_mix2-3_726	43811	3	11918	YQQSGLPLGIIFYNSTESR		14	8 2 0 0 0 0	1		0	0	100	100	100	0	0	0	60894400	282996000
cwq_mix2-3_726.43850.43850.3.0.dta	cwq_mix2-3_726	43850	3	11927.6	WGYTNITEIMDVR		5	5 4 1 0 2 0	1		0	0	100	100	100	0	0	0	86877900	493850000
cwq_mix2-3_726.43861.43861.3.0.dta	cwq_mix2-3_726	43861	3	11930.4	WGYTNITEIMDVR		5	11 2 0 0 0 0	1		0	0	100	100	100	0	0	0	90304200	11828200
cwq_mix2-3_726.43876.43876.3.0.dta	cwq_mix2-3_726	43876	3	11934.5	AANDSFLWGPYRPNLYVGIR		3	8 2 0 0 0 0	1		0	0	100	100	100	0	0	0	52226800	173581000
cwq_mix2-3_726.43917.43917.3.0.dta	cwq_mix2-3_726	43917	3	11945.1	WGYTNITEIMDVR		5	5 4 1 0 2 0	1		0	0	100	100	100	0	0	0	86877900	9238490
cwq_mix2-3_726.43927.43927.3.0.dta	cwq_mix2-3_726	43927	3	11948	WGYTNITEIMDVR		5	11 2 0 0 0 0	1		0	0	100	100	100	0	0	0	90304200	173581000
cwq_mix2-3_726.43953.43953.3.0.dta	cwq_mix2-3_726	43953	3	11954.3	AANDSFLWGPYRPNLYVGIR		3	8 2 0 0 0 0	1		0	0	100	100	100	0	0	0	52226800	994794
cwq_mix2-3_726.43988.43988.3.0.dta	cwq_mix2-3_726	43988	3	11963	WGYTNITEIMDVR		5	5 4 1 0 2 0	1		0	0	100	100	100	0	0	0	86877900	16380100
cwq_mix2-3_726.43994.43994.3.0.dta	cwq_mix2-3_726	43994	3	11964.5	ANAGFNISLSDYWGR		6	5 4 2 0 1 0	1		0	0	100	100	100	0	0	0	9101940	2316820
cwq_mix2-3_726.44009.44009.3.0.dta	cwq_mix2-3_726	44009	3	11968.4	ANAGFNISLSDYWGR		6	5 4 1 0 2 0	1		0	0	100	100	100	0	0	0	12552000	1957100
cwq_mix2-3_726.44087.44087.3.0.dta	cwq_mix2-3_726	44087	3	11987.6	ANAGFNISLSDYWGR		6	5 4 1 0 2 0	1		0	0	100	100	100	0	0	0	7588510	1009280
cwq_mix2-3_726.44145.44145.3.0.dta	cwq_mix2-3_726	44145	3	12001.5	ANAGFNISLSDYWGR		6	11 2 0 0 0 0	1		0	0	100	100	100	0	0	0	53500100	72425500
cwq_mix2-3_726.44249.44249.3.0.dta	cwq_mix2-3_726	44249	3	12027	WGYTNITEIMDVR		5	9 2 0 0 0 0	1		0	0	100	100	100	0	0	0	381192000	3051780
cwq_mix2-3_726.44314.44314.3.0.dta	cwq_mix2-3_726	44314	3	12042.6	ANAGFNISLSDYWGR		6	5 4 1 0 2 0	1		0	0	100	100	100	0	0	0	11146600	415565000
cwq_mix2-3_726.44326.44326.3.0.dta	cwq_mix2-3_726	44326	3	12045.3	WGYTNITEIMDVR		5	9 2 0 0 0 0	1		0	0	100	100	100	0	0	0	381192000	412729000
cwq_mix2-3_726.44394.44394.3.0.dta	cwq_mix2-3_726	44394	3	12060.1	ANAGFNISLSDYWGR		6	5 4 1 0 2 0	1		0	0	100	100	100	0	0	0	55369400	34580200
cwq_mix2-3_726.44408.44408.3.0.dta	cwq_mix2-3_726	44408	3	12063.3	WGYTNITEIMDVR		5	9 2 0 0 0 0	1		0	0	100	100	100	0	0	0	381192000	436876000
cwq_mix2-3_726.44445.44445.5.0.dta	cwq_mix2-3_726	44445	5	12071.3	YVYDSSAGDNITAYVVDTGVSIHHVEFEGR		10	9 6 0 0 0 0	1		0	0	100	100	100	0	0	0	11441500	15179600
cwq_mix2-3_726.44460.44460.3.0.dta	cwq_mix2-3_726	44460	3	12074.5	WGYTNITEIMDVR		5	8 2 0 0 0 0	1		0	0	100	100	100	0	0	0	39940000	436876000
cwq_mix2-3_726.44470.44470.4.0.dta	cwq_mix2-3_726	44470	4	12077	YVYDSSAGDNITAYVVDTGVSIHHVEFEGR		10	9 6 0 0 0 0	1		0	0	100	100	100	0	0	0	627077	256323000
cwq_mix2-3_726.44476.44476.3.0.dta	cwq_mix2-3_726	44476	3	12078.5	ANAGFNISLSDYWGR		6	5 4 1 0 2 0	1		0	0	100	100	100	0	0	0	63497100	436876000
cwq_mix2-3_726.44484.44484.4.0.dta	cwq_mix2-3_726	44484	4	12080.5	YVYDSSAGDNITAYVVDTGVSIHHVEFEGR		10	7 6 0 0 0 0	1		0	0	100	100	100	0	0	0	959310	687890000
cwq_mix2-3_726.44568.44568.4.0.dta	cwq_mix2-3_726	44568	4	12099.1	YVYDSSAGDNITAYVVDTGVSIHHVEFEGR		10	7 6 0 0 0 0	1		0	0	100	100	100	0	0	0	2939220	2736560
cwq_mix2-3_726.44575.44575.3.0.dta	cwq_mix2-3_726	44575	3	12100.6	ANAGFNISLSDYWGR		6	5 4 2 0 0 0	1		0	0	100	100	100	0	0	0	46967100	324604000
cwq_mix2-3_726.44668.44668.3.0.dta	cwq_mix2-3_726	44668	3	12122.7	ANAGFNISLSDYWGR		6	5 4 1 0 2 0	1		0	0	100	100	100	0	0	0	4383540	433603000
cwq_mix2-3_726.44673.44673.4.0.dta	cwq_mix2-3_726	44673	4	12124	YVYDSSAGDNITAYVVDTGVSIHHVEFEGR		10	7 6 0 0 0 0	1		0	0	100	100	100	0	0	0	8700370	59357700
cwq_mix2-3_726.44696.44696.4.0.dta	cwq_mix2-3_726	44696	4	12129.3	YVYDSSAGDNITAYVVDTGVSIHHVEFEGR		10	11 2 0 0 0 0	1		0	0	100	100	100	0	0	0	107503000	687890000
cwq_mix2-3_726.44723.44723.5.0.dta	cwq_mix2-3_726	44723	5	12136	YVYDSSAGDNITAYVVDTGVSIHHVEFEGR		10	11 2 0 0 0 0	1		0	0	100	100	100	0	0	0	40416100	324604000
cwq_mix2-3_726.44773.44773.4.0.dta	cwq_mix2-3_726	44773	4	12148.6	YVYDSSAGDNITAYVVDTGVSIHHVEFEGR		10	11 2 0 0 0 0	1		0	0	100	100	100	0	0	0	107503000	686182000
cwq_mix2-3_726.44784.44784.3.0.dta	cwq_mix2-3_726	44784	3	12151.3	ANAGFNISLSDYWGR		6	5 4 1 0 2 0	1		0	0	100	100	100	0	0	0	11606000	324604000
cwq_mix2-3_726.44789.44789.4.0.dta	cwq_mix2-3_726	44789	4	12152.6	YVYDSSAGDNITAYVVDTGVSIHHVEFEGR		10	7 6 0 0 0 0	1		0	0	100	100	100	0	0	0	9789910	630098000
cwq_mix2-3_726.44796.44796.4.0.dta	cwq_mix2-3_726	44796	4	12154.7	YVYDSSAGDNITAYVVDTGVSIHHVEFEGR		10	5 6 0 0 0 0	1		0	0	100	100	100	0	0	0	372008	5884470
cwq_mix2-3_726.44903.44903.4.0.dta	cwq_mix2-3_726	44903	4	12180.4	YVYDSSAGDNITAYVVDTGVSIHHVEFEGR		10	4 6 0 0 0 0	1		0	0	100	100	100	0	0	0	7935400	484050
cwq_mix2-3_726.44940.44940.4.0.dta	cwq_mix2-3_726	44940	4	12188.8	YVYDSSAGDNITAYVVDTGVSIHHVEFEGR		10	8 2 0 0 0 0	1		0	0	100	100	100	0	0	0	11418800	1516060
cwq_mix2-3_726.44994.44994.4.0.dta	cwq_mix2-3_726	44994	4	12200.9	YVYDSSAGDNITAYVVDTGVSIHHVEFEGR		10	9 2 0 0 0 0	1		0	0	100	100	100	0	0	0	103170000	104585
cwq_mix2-3_726.44994.44994.3.0.dta	cwq_mix2-3_726	44994	3	12200.9	ANAGFNISLSDYWGR		6	5 4 1 0 2 0	1		0	0	100	100	100	0	0	0	23892200	4449340
cwq_mix2-3_726.45163.45163.3.0.dta	cwq_mix2-3_726	45163	3	12239.2	ANAGFNISLSDYWGR		6	5 4 1 0 2 0	1		0	0	100	100	100	0	0	0	20793500	984396
cwq_mix2-3_726.45210.45210.3.0.dta	cwq_mix2-3_726	45210	3	12250.4	ANAGFNISLSDYWGR		6	5 4 1 0 2 0	1		0	0	100	100	100	0	0	0	46928400	6451170
cwq_mix2-3_726.45252.45252.3.0.dta	cwq_mix2-3_726	45252	3	12260.4	ANAGFNISLSDYWGR		6	5 4 2 0 0 0	1		0	0	100	100	100	0	0	0	46422800	8038290
cwq_mix2-3_726.45277.45277.3.0.dta	cwq_mix2-3_726	45277	3	12266	QYRDDLNLSYVFGCIPK	14,Carbamidomethyl[C];	7	5 4 2 0 1 0	1		0	0	100	100	100	0	0	0	255528	7089620
cwq_mix2-3_726.45277.45277.3.0.dta	cwq_mix2-3_726	45277	3	12266	QYRDDLNLSYVFGCIPK	14,Carbamidomethyl[C];	7	7 6 0 0 0 0	1		0	0	100	100	100	0	0	0	0	4442540
cwq_mix2-3_726.45435.45435.3.0.dta	cwq_mix2-3_726	45435	3	12304.1	ANAGFNISLSDYWGR		6	5 4 1 0 2 0	1		0	0	100	100	100	0	0	0	3971080	23336100
cwq_mix2-3_726.45468.45468.4.0.dta	cwq_mix2-3_726	45468	4	12313.2	FTNEFFPMDVTPNDGSAQFVVYNMSGNPK	8,Oxidation[M];	23	6 4 1 0 1 0	1		0	0	100	100	100	0	0	0	1880590	103697000
cwq_mix2-3_726.45606.45606.3.0.dta	cwq_mix2-3_726	45606	3	12347.4	ANAGFNISLSDYWGR		6	5 4 1 0 2 0	1		0	0	100	100	100	0	0	0	29931900	21916600
cwq_mix2-3_726.45643.45643.3.0.dta	cwq_mix2-3_726	45643	3	12356.6	KANLTFSEINSIILFGGASR		3	9 2 0 0 0 0	1		0	0	100	100	100	0	0	0	31293900	386017000
cwq_mix2-3_726.45752.45752.3.0.dta	cwq_mix2-3_726	45752	3	12384.7	ANAGFNISLSDYWGR		6	5 4 1 0 2 0	1		0	0	100	100	100	0	0	0	2315480	21916600
cwq_mix2-3_726.45864.45864.3.0.dta	cwq_mix2-3_726	45864	3	12413.9	ANAGFNISLSDYWGR		6	5 4 1 0 2 0	1		0	0	100	100	100	0	0	0	23590300	386017000
cwq_mix2-3_726.46119.46119.3.0.dta	cwq_mix2-3_726	46119	3	12478.2	ANAGFNISLSDYWGR		6	5 4 1 0 2 0	1		0	0	100	100	100	0	0	0	9091100	37886400
cwq_mix2-3_726.46162.46162.4.0.dta	cwq_mix2-3_726	46162	4	12489	FVLFSQESPFLNWTSHHLQR		12	9 2 0 0 0 0	1		0	0	100	100	100	0	0	0	145973000	99405100
cwq_mix2-3_726.46252.46252.3.0.dta	cwq_mix2-3_726	46252	3	12510.9	ANAGFNISLSDYWGR		6	5 4 2 0 0 0	1		0	0	100	100	100	0	0	0	4211350	386017000
cwq_mix2-3_726.46684.46684.3.0.dta	cwq_mix2-3_726	46684	3	12617.9	ANAGFNISLSDYWGR		6	5 4 1 0 2 0	1		0	0	100	100	100	0	0	0	4635450	0
cwq_mix2-3_726.46806.46806.3.0.dta	cwq_mix2-3_726	46806	3	12647.6	ANAGFNISLSDYWGR		6	5 4 1 0 2 0	1		0	0	100	100	100	0	0	0	12396600	43657.1
cwq_mix2-3_726.47200.47200.3.0.dta	cwq_mix2-3_726	47200	3	12746.5	ANAGFNISLSDYWGR		6	5 4 1 0 2 0	1		0	0	100	100	100	0	0	0	2474710	18921600
cwq_mix2-3_726.47473.47473.4.0.dta	cwq_mix2-3_726	47473	4	12816.1	YNTDPVCAFDNSTVVELSDKTWDHVIESGK	7,Carbamidomethyl[C];	11	8 2 0 0 0 0	1		0	0	100	100	100	0	0	0	179239000	18921600
cwq_mix2-3_726.47563.47563.4.0.dta	cwq_mix2-3_726	47563	4	12839.8	YNTDPVCAFDNSTVVELSDKTWDHVIESGK	7,Carbamidomethyl[C];	11	8 2 0 0 0 0	1		0	0	100	100	100	0	0	0	179239000	4211760
cwq_mix2-3_726.47608.47608.3.0.dta	cwq_mix2-3_726	47608	3	12851.7	HPSFPLSNNGELIGEFTLSNITDVEK		20	9 2 0 0 0 0	1		0	0	100	100	100	0	0	0	13342100	33418300
cwq_mix2-3_726.47711.47711.4.0.dta	cwq_mix2-3_726	47711	4	12878.5	YNTDPVCAFDNSTVVELSDKTWDHVIESGK	7,Carbamidomethyl[C];	11	8 2 0 0 0 0	1		0	0	100	100	100	0	0	0	185930000	119983000
cwq_mix2-3_726.47796.47796.3.0.dta	cwq_mix2-3_726	47796	3	12900.1	ANAGFNISLSDYWGR		6	5 4 1 0 2 0	1		0	0	100	100	100	0	0	0	2270040	1629270
cwq_mix2-3_726.47875.47875.3.0.dta	cwq_mix2-3_726	47875	3	12920.6	ANAGFNISLSDYWGR		6	5 4 1 0 2 0	1		0	0	100	100	100	0	0	0	2487560	33418300
cwq_mix2-3_726.48002.48002.3.0.dta	cwq_mix2-3_726	48002	3	12952.6	ANAGFNISLSDYWGR		6	5 4 1 0 2 0	1		0	0	100	100	100	0	0	0	11749900	119983000
cwq_mix2-3_726.48091.48091.3.0.dta	cwq_mix2-3_726	48091	3	12975.9	ANAGFNISLSDYWGR		6	5 4 1 0 2 0	1		0	0	100	100	100	0	0	0	9413720	23447300
cwq_mix2-3_726.48279.48279.3.0.dta	cwq_mix2-3_726	48279	3	13024	ANAGFNISLSDYWGR		6	5 4 1 0 2 0	1		0	0	100	100	100	0	0	0	4957470	34173200
cwq_mix2-3_726.48500.48500.3.0.dta	cwq_mix2-3_726	48500	3	13081.9	VSDGHKHIVNSTFDYPHER		10	9 6 0 0 0 0	1		0	0	100	100	100	0	0	0	535610	5981590
cwq_mix2-3_726.48609.48609.3.0.dta	cwq_mix2-3_726	48609	3	13109.8	ANAGFNISLSDYWGR		6	5 4 1 0 2 0	1		0	0	100	100	100	0	0	0	3724220	33418300
cwq_mix2-3_726.48889.48889.3.0.dta	cwq_mix2-3_726	48889	3	13179.7	YSFEWSNVSILEGDIDSIKEK		7	9 2 0 0 0 0	1		0	0	100	100	100	0	0	0	38325800	23447300
cwq_mix2-3_726.49025.49025.3.0.dta	cwq_mix2-3_726	49025	3	13212.8	ANAGFNISLSDYWGR		6	5 4 1 0 2 0	1		0	0	100	100	100	0	0	0	4051380	14555700
cwq_mix2-3_726.49253.49253.3.0.dta	cwq_mix2-3_726	49253	3	13268.8	LSNVTTATFDGISNVFIGNLK		3	5 4 1 0 2 0	1		0	0	100	100	100	0	0	0	5675050	10889500
cwq_mix2-3_726.49342.49342.3.0.dta	cwq_mix2-3_726	49342	3	13291.6	LSNVTTATFDGISNVFIGNLK		3	5 4 1 0 2 0	1		0	0	100	100	100	0	0	0	3077790	14555700
cwq_mix2-3_726.49357.49357.3.0.dta	cwq_mix2-3_726	49357	3	13295.6	ANAGFNISLSDYWGR		6	5 4 1 0 2 0	1		0	0	100	100	100	0	0	0	1293490	170232000
cwq_mix2-3_726.49654.49654.4.0.dta	cwq_mix2-3_726	49654	4	13371.5	FTNEFFPMDVTPNDGSAQFVVYNMSGNPK		23	5 4 1 0 1 0	1		0	0	100	100	100	0	0	0	67706400	40855300
cwq_mix2-3_726.49773.49773.4.0.dta	cwq_mix2-3_726	49773	4	13402.4	LNDTYTEVAEVMKDDFVFAASDDKELAK		2	5 6 0 0 0 0	1		0	0	100	100	100	0	0	0	83400.2	17272100
cwq_mix2-3_726.49888.49888.4.0.dta	cwq_mix2-3_726	49888	4	13431.3	TLGDTTYGFPNVSLSSITSQEWYR		11	5 4 1 0 1 0	1		0	0	100	100	100	0	0	0	0	53920600
cwq_mix2-3_726.50210.50210.3.0.dta	cwq_mix2-3_726	50210	3	13513	IIDWGHSGEIGNLLLSEYNVTYK		19	8 2 0 0 0 0	1		0	0	100	100	100	0	0	0	182483000	22455400
cwq_mix2-3_726.50273.50273.4.0.dta	cwq_mix2-3_726	50273	4	13528.1	IIDWGHSGEIGNLLLSEYNVTYK		19	8 2 0 0 0 0	1		0	0	100	100	100	0	0	0	133931000	495156000
cwq_mix2-3_726.50312.50312.3.0.dta	cwq_mix2-3_726	50312	3	13537.6	IIDWGHSGEIGNLLLSEYNVTYK		19	3 6 0 0 0 0	1		0	0	100	100	100	0	0	0	2012560	170232000
cwq_mix2-3_726.50364.50364.4.0.dta	cwq_mix2-3_726	50364	4	13551	IIDWGHSGEIGNLLLSEYNVTYK		19	8 2 0 0 0 0	1		0	0	100	100	100	0	0	0	133931000	40855300
cwq_mix2-3_726.50402.50402.3.0.dta	cwq_mix2-3_726	50402	3	13560.3	IIDWGHSGEIGNLLLSEYNVTYK		19	8 2 0 0 0 0	1		0	0	100	100	100	0	0	0	182483000	53920600
cwq_mix2-3_726.50537.50537.3.0.dta	cwq_mix2-3_726	50537	3	13594.9	LIWLDNMFNLSAVAHR		9	9 6 0 0 0 0	1		0	0	100	100	100	0	0	0	0	495156000
cwq_mix2-3_726.50974.50974.4.0.dta	cwq_mix2-3_726	50974	4	13704.5	LNDTYTEVAEVMKDDFVFAASDDKELAK		2	10 2 0 0 0 0	1		0	0	100	100	100	0	0	0	2006480000	1871120
cwq_mix2-3_726.51006.51006.3.0.dta	cwq_mix2-3_726	51006	3	13712.2	SEFDGILPGEFVESNSTWWNR		15	9 2 0 0 0 0	1		0	0	100	100	100	0	0	0	16732200	3832770
cwq_mix2-3_726.51033.51033.4.0.dta	cwq_mix2-3_726	51033	4	13718.9	LNDTYTEVAEVMKDDFVFAASDDKELAK		2	4 6 0 0 0 0	1		0	0	100	100	100	0	0	0	112571000	12498100
cwq_mix2-3_726.51054.51054.3.0.dta	cwq_mix2-3_726	51054	3	13723.7	ANAGFNISLSDYWGR		6	5 4 1 0 2 0	1		0	0	100	100	100	0	0	0	11610400	2597810
cwq_mix2-3_726.51060.51060.4.0.dta	cwq_mix2-3_726	51060	4	13725.2	LNDTYTEVAEVMKDDFVFAASDDKELAK		2	5 6 0 0 0 0	1		0	0	100	100	100	0	0	0	167158000	9401310
cwq_mix2-3_726.51073.51073.5.0.dta	cwq_mix2-3_726	51073	5	13728	LNDTYTEVAEVMKDDFVFAASDDKELAK		2	5 6 0 0 0 0	1		0	0	100	100	100	0	0	0	6234140	9401310
cwq_mix2-3_726.51106.51106.5.0.dta	cwq_mix2-3_726	51106	5	13735.5	LNDTYTEVAEVMKDDFVFAASDDKELAK		2	9 2 0 0 0 0	1		0	0	100	100	100	0	0	0	39147800	38607700
cwq_mix2-3_726.51124.51124.4.0.dta	cwq_mix2-3_726	51124	4	13740.1	LNDTYTEVAEVMKDDFVFAASDDKELAK		2	4 6 0 0 0 0	1		0	0	100	100	100	0	0	0	112571000	6510570
cwq_mix2-3_726.51143.51143.4.0.dta	cwq_mix2-3_726	51143	4	13744.9	LNDTYTEVAEVMKDDFVFAASDDKELAK		2	5 6 0 0 0 0	1		0	0	100	100	100	0	0	0	167158000	11712300
cwq_mix2-3_726.51149.51149.4.0.dta	cwq_mix2-3_726	51149	4	13746	LNDTYTEVAEVMKDDFVFAASDDKELAK		2	8 2 0 0 0 0	1		0	0	100	100	100	0	0	0	605761000	11712300
cwq_mix2-3_726.51213.51213.4.0.dta	cwq_mix2-3_726	51213	4	13760.7	LNDTYTEVAEVMKDDFVFAASDDKELAK		2	9 2 0 0 0 0	1		0	0	100	100	100	0	0	0	1643550000	3674330
cwq_mix2-3_726.51235.51235.4.0.dta	cwq_mix2-3_726	51235	4	13766.2	LNDTYTEVAEVMKDDFVFAASDDKELAK		2	3 6 0 0 0 0	1		0	0	100	100	100	0	0	0	34405800	12123700
cwq_mix2-3_726.51237.51237.4.0.dta	cwq_mix2-3_726	51237	4	13766.5	LNDTYTEVAEVMKDDFVFAASDDKELAK		2	10 2 0 0 0 0	1		0	0	100	100	100	0	0	0	2029820000	3674330
cwq_mix2-3_726.51287.51287.4.0.dta	cwq_mix2-3_726	51287	4	13778.7	LNDTYTEVAEVMKDDFVFAASDDKELAK		2	9 2 0 0 0 0	1		0	0	100	100	100	0	0	0	1643550000	62260300
cwq_mix2-3_726.51320.51320.4.0.dta	cwq_mix2-3_726	51320	4	13786.8	LNDTYTEVAEVMKDDFVFAASDDKELAK		2	3 6 0 0 0 0	1		0	0	100	100	100	0	0	0	35070700	1222200
cwq_mix2-3_726.51386.51386.4.0.dta	cwq_mix2-3_726	51386	4	13802.9	LNDTYTEVAEVMKDDFVFAASDDKELAK		2	7 2 0 0 0 0	1		0	0	100	100	100	0	0	0	37710800	134845
cwq_mix2-3_726.51408.51408.4.0.dta	cwq_mix2-3_726	51408	4	13808.9	LNDTYTEVAEVMKDDFVFAASDDKELAK		2	4 6 0 0 0 0	1		0	0	100	100	100	0	0	0	0	4690340
cwq_mix2-3_726.51770.51770.3.0.dta	cwq_mix2-3_726	51770	3	13900	TLGDTTYGFPNVSLSSITSQEWYR		11	5 4 1 0 2 0	1		0	0	100	100	100	0	0	0	25426200	4498890
cwq_mix2-3_726.51805.51805.4.0.dta	cwq_mix2-3_726	51805	4	13909.2	TLGDTTYGFPNVSLSSITSQEWYR		11	11 2 0 0 0 0	1		0	0	100	100	100	0	0	0	42122100	1306440
cwq_mix2-3_726.51933.51933.3.0.dta	cwq_mix2-3_726	51933	3	13941.4	TLGDTTYGFPNVSLSSITSQEWYR		11	5 4 2 0 0 0	1		0	0	100	100	100	0	0	0	1671530	370886
cwq_mix2-3_726.51968.51968.4.0.dta	cwq_mix2-3_726	51968	4	13949.5	TLGDTTYGFPNVSLSSITSQEWYR		11	10 2 0 0 0 0	1		0	0	100	100	100	0	0	0	567974000	12714300
cwq_mix2-3_726.51983.51983.3.0.dta	cwq_mix2-3_726	51983	3	13953	TLGDTTYGFPNVSLSSITSQEWYR		11	10 2 0 0 0 0	1		0	0	100	100	100	0	0	0	1058280000	12714300
cwq_mix2-3_726.51984.51984.3.0.dta	cwq_mix2-3_726	51984	3	13953.3	TLGDTTYGFPNVSLSSITSQEWYR		11	9 2 0 0 0 0	1		0	0	100	100	100	0	0	0	1038200000	1439160
cwq_mix2-3_726.52054.52054.3.0.dta	cwq_mix2-3_726	52054	3	13971	TLGDTTYGFPNVSLSSITSQEWYR		11	9 2 0 0 0 0	1		0	0	100	100	100	0	0	0	1041080000	12714300
cwq_mix2-3_726.52160.52160.4.0.dta	cwq_mix2-3_726	52160	4	13997.4	TLGDTTYGFPNVSLSSITSQEWYR		11	10 2 0 0 0 0	1		0	0	100	100	100	0	0	0	567974000	1110640
cwq_mix2-3_726.52197.52197.3.0.dta	cwq_mix2-3_726	52197	3	14006.2	TLGDTTYGFPNVSLSSITSQEWYR		11	9 2 0 0 0 0	1		0	0	100	100	100	0	0	0	1041080000	1652760
cwq_mix2-3_726.52296.52296.3.0.dta	cwq_mix2-3_726	52296	3	14030	TLGDTTYGFPNVSLSSITSQEWYR		11	9 2 0 0 0 0	1		0	0	100	100	100	0	0	0	1041080000	589597
cwq_mix2-3_726.52335.52335.4.0.dta	cwq_mix2-3_726	52335	4	14039.1	TLGDTTYGFPNVSLSSITSQEWYR		11	9 2 0 0 0 0	1		0	0	100	100	100	0	0	0	473633000	159093000
cwq_mix2-3_726.52388.52388.3.0.dta	cwq_mix2-3_726	52388	3	14050.9	TLGDTTYGFPNVSLSSITSQEWYR		11	9 2 0 0 0 0	1		0	0	100	100	100	0	0	0	1041080000	3022710
cwq_mix2-3_726.52407.52407.3.0.dta	cwq_mix2-3_726	52407	3	14055.8	TLGDTTYGFPNVSLSSITSQEWYR		11	10 2 0 0 0 0	1		0	0	100	100	100	0	0	0	13933400	159093000
cwq_mix2-3_726.52468.52468.4.0.dta	cwq_mix2-3_726	52468	4	14070.7	YQYNETAGEGVTAYVIDTGINIEHQDFQGR		4	5 2 0 0 1 0	1		0	0	100	100	100	0	0	0	3332020	1197140000
cwq_mix2-3_726.52498.52498.3.0.dta	cwq_mix2-3_726	52498	3	14078.3	TLGDTTYGFPNVSLSSITSQEWYR		11	9 2 0 0 0 0	1		0	0	100	100	100	0	0	0	4848690	67837900
cwq_mix2-3_726.52539.52539.4.0.dta	cwq_mix2-3_726	52539	4	14088.7	TLGDTTYGFPNVSLSSITSQEWYR		11	4 4 1 0 1 0	1		0	0	100	100	100	0	0	0	1242780	44347200
cwq_mix2-3_726.52610.52610.4.0.dta	cwq_mix2-3_726	52610	4	14106.8	YQYNETAGEGVTAYVIDTGINIEHQDFQGR		4	5 4 1 0 2 0	1		0	0	100	100	100	0	0	0	5899830	1133960000
cwq_mix2-3_726.52750.52750.4.0.dta	cwq_mix2-3_726	52750	4	14142	YQYNETAGEGVTAYVIDTGINIEHQDFQGR		4	5 4 2 0 0 0	1		0	0	100	100	100	0	0	0	2744140	67837900
cwq_mix2-3_726.55860.55860.4.0.dta	cwq_mix2-3_726	55860	4	14927.5	HLVNEEVFPLSDCGFGPSNTSDGMCELYAYLNSPVR	13,Carbamidomethyl[C];25,Carbamidomethyl[C];	19	5 4 1 0 2 0	1		0	0	100	100	100	0	0	0	21867700	1168080000
cwq_mix2-3_726.58135.58135.4.0.dta	cwq_mix2-3_726	58135	4	15564.7	DTPPLVIYLPNVPYNYFTNISTDR		19	5 4 1 0 1 0	1		0	0	100	100	100	0	0	0	110102000	1632540
cwq_mix2-3_726.58283.58283.3.0.dta	cwq_mix2-3_726	58283	3	15602.7	DTPPLVIYLPNVPYNYFTNISTDR		19	4 6 0 0 0 0	1		0	0	100	100	100	0	0	0	10367100	12500200
cwq_mix2-3_726.58372.58372.4.0.dta	cwq_mix2-3_726	58372	4	15626.1	DTPPLVIYLPNVPYNYFTNISTDR		19	9 2 0 0 0 0	1		0	0	100	100	100	0	0	0	272541000	15345900
cwq_mix2-3_726.58449.58449.3.0.dta	cwq_mix2-3_726	58449	3	15646.4	DTPPLVIYLPNVPYNYFTNISTDR		19	9 2 0 0 0 0	1		0	0	100	100	100	0	0	0	468984000	188786000
cwq_mix2-3_726.58460.58460.4.0.dta	cwq_mix2-3_726	58460	4	15649.4	DTPPLVIYLPNVPYNYFTNISTDR		19	9 2 0 0 0 0	1		0	0	100	100	100	0	0	0	272541000	15537400
cwq_mix2-3_726.58461.58461.3.0.dta	cwq_mix2-3_726	58461	3	15649.7	DTPPLVIYLPNVPYNYFTNISTDR		19	8 2 0 0 0 0	1		0	0	100	100	100	0	0	0	344853000	9890130
cwq_mix2-3_726.58539.58539.4.0.dta	cwq_mix2-3_726	58539	4	15669.6	DTPPLVIYLPNVPYNYFTNISTDR		19	8 2 0 0 0 0	1		0	0	100	100	100	0	0	0	144219000	188786000
cwq_mix2-3_726.58551.58551.3.0.dta	cwq_mix2-3_726	58551	3	15672.8	DTPPLVIYLPNVPYNYFTNISTDR		19	8 2 0 0 0 0	1		0	0	100	100	100	0	0	0	344853000	11429800
cwq_mix2-3_726.58555.58555.4.0.dta	cwq_mix2-3_726	58555	4	15673.6	DTPPLVIYLPNVPYNYFTNISTDR		19	4 4 1 0 1 0	1		0	0	100	100	100	0	0	0	383595000	30772800
cwq_mix2-3_726.58606.58606.3.0.dta	cwq_mix2-3_726	58606	3	15686.6	DTPPLVIYLPNVPYNYFTNISTDR		19	9 2 0 0 0 0	1		0	0	100	100	100	0	0	0	528330000	20758300
cwq_mix2-3_726.58611.58611.4.0.dta	cwq_mix2-3_726	58611	4	15687.7	DTPPLVIYLPNVPYNYFTNISTDR		19	8 2 0 0 0 0	1		0	0	100	100	100	0	0	0	303908000	81049200
cwq_mix2-3_726.58614.58614.4.0.dta	cwq_mix2-3_726	58614	4	15688.6	YQQSGLPLGIIFYNSTESRDELYDVFQPLAK		14	4 6 0 0 0 0	1		0	0	100	100	100	0	0	0	12485200	19946.2
cwq_mix2-3_726.58634.58634.3.0.dta	cwq_mix2-3_726	58634	3	15693.9	DTPPLVIYLPNVPYNYFTNISTDR		19	8 2 0 0 0 0	1		0	0	100	100	100	0	0	0	472592000	81049200
cwq_mix2-3_726.58658.58658.4.0.dta	cwq_mix2-3_726	58658	4	15700.1	DTPPLVIYLPNVPYNYFTNISTDR		19	9 2 0 0 0 0	1		0	0	100	100	100	0	0	0	47565500	2745610
cwq_mix2-3_726.58679.58679.4.0.dta	cwq_mix2-3_726	58679	4	15705.6	DTPPLVIYLPNVPYNYFTNISTDR		19	8 2 0 0 0 0	1		0	0	100	100	100	0	0	0	303908000	2305620
cwq_mix2-3_726.58686.58686.3.0.dta	cwq_mix2-3_726	58686	3	15707.2	DTPPLVIYLPNVPYNYFTNISTDR		19	9 2 0 0 0 0	1		0	0	100	100	100	0	0	0	60130500	334126
cwq_mix2-3_726.58703.58703.3.0.dta	cwq_mix2-3_726	58703	3	15711.6	DTPPLVIYLPNVPYNYFTNISTDR		19	8 2 0 0 0 0	1		0	0	100	100	100	0	0	0	472592000	0
cwq_mix2-3_726.58762.58762.4.0.dta	cwq_mix2-3_726	58762	4	15726.5	YQQSGLPLGIIFYNSTESRDELYDVFQPLAK		14	9 2 0 0 0 0	1		0	0	100	100	100	0	0	0	381215000	893010
cwq_mix2-3_726.58767.58767.5.0.dta	cwq_mix2-3_726	58767	5	15727.9	YQQSGLPLGIIFYNSTESRDELYDVFQPLAK		14	9 2 0 0 0 0	1		0	0	100	100	100	0	0	0	70819700	395210
cwq_mix2-3_726.58783.58783.3.0.dta	cwq_mix2-3_726	58783	3	15732.2	DTPPLVIYLPNVPYNYFTNISTDR		19	8 2 0 0 0 0	1		0	0	100	100	100	0	0	0	472592000	26418800
cwq_mix2-3_726.58833.58833.4.0.dta	cwq_mix2-3_726	58833	4	15745.2	YQQSGLPLGIIFYNSTESRDELYDVFQPLAK		14	8 2 0 0 0 0	1		0	0	100	100	100	0	0	0	229410000	11620800
cwq_mix2-3_726.58863.58863.3.0.dta	cwq_mix2-3_726	58863	3	15753.1	DTPPLVIYLPNVPYNYFTNISTDR		19	8 2 0 0 0 0	1		0	0	100	100	100	0	0	0	472592000	14069200
cwq_mix2-3_726.58979.58979.4.0.dta	cwq_mix2-3_726	58979	4	15782.3	YQQSGLPLGIIFYNSTESRDELYDVFQPLAK		14	8 2 0 0 0 0	1		0	0	100	100	100	0	0	0	229410000	6628860
cwq_mix2-3_726.59001.59001.4.0.dta	cwq_mix2-3_726	59001	4	15787.8	YQQSGLPLGIIFYNSTESRDELYDVFQPLAK		14	9 2 0 0 0 0	1		0	0	100	100	100	0	0	0	381215000	11620800
cwq_mix2-3_726.59138.59138.3.0.dta	cwq_mix2-3_726	59138	3	15821.5	ANAGFNISLSDYWGR		6	5 4 1 0 2 0	1		0	0	100	100	100	0	0	0	9535380	5062300
cwq_mix2-3_726.59177.59177.4.0.dta	cwq_mix2-3_726	59177	4	15831.1	YQQSGLPLGIIFYNSTESRDELYDVFQPLAK		14	8 2 0 0 0 0	1		0	0	100	100	100	0	0	0	7638450	5191400
cwq_mix2-3_726.61694.61694.3.0.dta	cwq_mix2-3_726	61694	3	16651.2	ANAGFNISLSDYWGR		6	12 2 0 0 0 0	1		0	0	100	100	100	0	0	0	9536290	8185460
cwq_mix2-3_726.61719.61719.3.0.dta	cwq_mix2-3_726	61719	3	16657.6	ANAGFNISLSDYWGR		6	5 4 1 0 2 0	1		0	0	100	100	100	0	0	0	24753300	22545000
cwq_mix2-3_726.61920.61920.3.0.dta	cwq_mix2-3_726	61920	3	16708.2	KANLTFSEINSIILFGGASR		3	9 2 0 0 0 0	1		0	0	100	100	100	0	0	0	2946970	13477900
cwq_mix2-3_726.62328.62328.3.0.dta	cwq_mix2-3_726	62328	3	16815.2	IIDWGHSGEIGNLLLSEYNVTYK		19	8 2 0 0 0 0	1		0	0	100	100	100	0	0	0	2561740	13555600
cwq_mix2-3_726.62442.62442.4.0.dta	cwq_mix2-3_726	62442	4	16845.8	LNDTYTEVAEVMKDDFVFAASDDKELAK		2	5 6 0 0 0 0	1		0	0	100	100	100	0	0	0	316229	22545000
cwq_mix2-3_726.62490.62490.4.0.dta	cwq_mix2-3_726	62490	4	16858.5	LNDTYTEVAEVMKDDFVFAASDDKELAK		2	9 2 0 0 0 0	1		0	0	100	100	100	0	0	0	17216900	18673300
cwq_mix2-3_726.62516.62516.4.0.dta	cwq_mix2-3_726	62516	4	16865.6	LNDTYTEVAEVMKDDFVFAASDDKELAK		2	8 2 0 0 0 0	1		0	0	100	100	100	0	0	0	8554980	1183050
cwq_mix2-3_726.62558.62558.4.0.dta	cwq_mix2-3_726	62558	4	16877	LNDTYTEVAEVMKDDFVFAASDDKELAK		2	9 2 0 0 0 0	1		0	0	100	100	100	0	0	0	17216900	25395100
cwq_mix2-3_726.74679.74679.3.0.dta	cwq_mix2-3_726	74679	3	20119.4	KLYNESAAR		4	3 5 0 0 1 0	1		0	0	100	100	100	0	0	0	67244.2	212639
cwq_mix2-2_726.2227.2227.2.0.dta	cwq_mix2-2_726	2227	2	935.293	KDCPRNHSHTR	3,Carbamidomethyl[C];	6	5 2 0 0 0 0	1		0	0	100	100	100	0	0	0	65694.6	36885700
cwq_mix2-2_726.2260.2260.3.0.dta	cwq_mix2-2_726	2260	3	944.19	KQNITR		3	8 2 0 0 0 0	1		0	0	100	100	100	0	0	0	71818700	36885700
cwq_mix2-2_726.2261.2261.2.0.dta	cwq_mix2-2_726	2261	2	944.468	KQNITR		3	8 2 0 0 0 0	1		0	0	100	100	100	0	0	0	27356700	446942000
cwq_mix2-2_726.2282.2282.3.0.dta	cwq_mix2-2_726	2282	3	950.046	KQNITR		3	9 2 0 0 0 0	1		0	0	100	100	100	0	0	0	356170000	44360400
cwq_mix2-2_726.2288.2288.2.0.dta	cwq_mix2-2_726	2288	2	951.599	KQNITR		3	9 2 0 0 0 0	1		0	0	100	100	100	0	0	0	60552000	0
cwq_mix2-2_726.2309.2309.3.0.dta	cwq_mix2-2_726	2309	3	957.291	KQNITR		3	10 2 0 0 0 0	1		0	0	100	100	100	0	0	0	98055600	2786670000
cwq_mix2-2_726.2353.2353.3.0.dta	cwq_mix2-2_726	2353	3	969.028	KQNITR		3	9 2 0 0 0 0	1		0	0	100	100	100	0	0	0	356170000	4201560
cwq_mix2-2_726.2354.2354.2.0.dta	cwq_mix2-2_726	2354	2	969.306	KQNITR		3	9 2 0 0 0 0	1		0	0	100	100	100	0	0	0	60552000	257536000
cwq_mix2-2_726.2375.2375.3.0.dta	cwq_mix2-2_726	2375	3	974.983	KQNITR		3	10 2 0 0 0 0	1		0	0	100	100	100	0	0	0	98055600	29881400
cwq_mix2-2_726.3144.3144.3.0.dta	cwq_mix2-2_726	3144	3	1182.1	GPETNHNSDNTTSSTQR		10	6 2 0 0 0 0	1		0	0	100	100	100	0	0	0	0	2786670000
cwq_mix2-2_726.3160.3160.3.0.dta	cwq_mix2-2_726	3160	3	1186.47	GPETNHNSDNTTSSTQR		10	7 2 0 0 0 0	1		0	0	100	100	100	0	0	0	282571	257536000
cwq_mix2-2_726.3471.3471.3.0.dta	cwq_mix2-2_726	3471	3	1270.76	SNATKPQCPK	8,Carbamidomethyl[C];	2	9 2 0 0 0 0	1		0	0	100	100	100	0	0	0	3766640	2786670000
cwq_mix2-2_726.3493.3493.3.0.dta	cwq_mix2-2_726	3493	3	1276.69	SDEDNYTLDDMFVSK	11,Oxidation[M];	5	12 2 0 0 0 0	1		0	0	100	100	100	0	0	0	29895.7	257536000
cwq_mix2-2_726.3499.3499.3.0.dta	cwq_mix2-2_726	3499	3	1278.2	SNATKPQCPK	8,Carbamidomethyl[C];	2	11 2 0 0 0 0	1		0	0	100	100	100	0	0	0	24721800	2786670000
cwq_mix2-2_726.3529.3529.3.0.dta	cwq_mix2-2_726	3529	3	1286.41	SNATKPQCPK	8,Carbamidomethyl[C];	2	10 2 0 0 0 0	1		0	0	100	100	100	0	0	0	29111800	2786670000
cwq_mix2-2_726.3549.3549.3.0.dta	cwq_mix2-2_726	3549	3	1291.78	SNATKPQCPK	8,Carbamidomethyl[C];	2	9 2 0 0 0 0	1		0	0	100	100	100	0	0	0	36796300	257536000
cwq_mix2-2_726.3584.3584.3.0.dta	cwq_mix2-2_726	3584	3	1301	SNATKPQCPK	8,Carbamidomethyl[C];	2	8 2 0 0 0 0	1		0	0	100	100	100	0	0	0	6066360	2804020000
cwq_mix2-2_726.3590.3590.3.0.dta	cwq_mix2-2_726	3590	3	1302.57	NTTAGNHTVTR		1	9 2 0 0 0 0	1		0	0	100	100	100	0	0	0	115972000	4441130
cwq_mix2-2_726.3624.3624.3.0.dta	cwq_mix2-2_726	3624	3	1311.76	SNATKPQCPK	8,Carbamidomethyl[C];	2	9 2 0 0 0 0	1		0	0	100	100	100	0	0	0	36796300	4441130
cwq_mix2-2_726.3637.3637.3.0.dta	cwq_mix2-2_726	3637	3	1315.02	SNATKPQCPK	8,Carbamidomethyl[C];	2	11 2 0 0 0 0	1		0	0	100	100	100	0	0	0	24721800	92736900
cwq_mix2-2_726.3664.3664.3.0.dta	cwq_mix2-2_726	3664	3	1322.43	NTTAGNHTVTR		1	9 2 0 0 0 0	1		0	0	100	100	100	0	0	0	115972000	772192000
cwq_mix2-2_726.3706.3706.3.0.dta	cwq_mix2-2_726	3706	3	1333.57	SNATKPQCPK	8,Carbamidomethyl[C];	2	9 2 0 0 0 0	1		0	0	100	100	100	0	0	0	20462200	35790200
cwq_mix2-2_726.3738.3738.3.0.dta	cwq_mix2-2_726	3738	3	1341.77	NTTAGNHTVTR		1	9 2 0 0 0 0	1		0	0	100	100	100	0	0	0	116657000	4308530
cwq_mix2-2_726.3746.3746.2.0.dta	cwq_mix2-2_726	3746	2	1343.91	NTTVAER		1	9 2 0 0 0 0	1		0	0	100	100	100	0	0	0	19103500	90790100
cwq_mix2-2_726.3749.3749.3.0.dta	cwq_mix2-2_726	3749	3	1344.75	NTTVAER		1	9 2 0 0 0 0	1		0	0	100	100	100	0	0	0	4385430	233623000
cwq_mix2-2_726.3762.3762.3.0.dta	cwq_mix2-2_726	3762	3	1348.27	SNATKPQCPK	8,Carbamidomethyl[C];	2	10 2 0 0 0 0	1		0	0	100	100	100	0	0	0	26016200	772192000
cwq_mix2-2_726.3778.3778.2.0.dta	cwq_mix2-2_726	3778	2	1352.48	NTTVAER		1	8 2 0 0 0 0	1		0	0	100	100	100	0	0	0	61033600	24936200
cwq_mix2-2_726.3785.3785.3.0.dta	cwq_mix2-2_726	3785	3	1354.45	SNATKPQCPK	8,Carbamidomethyl[C];	2	9 2 0 0 0 0	1		0	0	100	100	100	0	0	0	36796300	5833630
cwq_mix2-2_726.3839.3839.3.0.dta	cwq_mix2-2_726	3839	3	1369.13	SNATKPQCPK	8,Carbamidomethyl[C];	2	10 2 0 0 0 0	1		0	0	100	100	100	0	0	0	26016200	90790100
cwq_mix2-2_726.3855.3855.3.0.dta	cwq_mix2-2_726	3855	3	1373.69	SNATKPQCPK	8,Carbamidomethyl[C];	2	9 2 0 0 0 0	1		0	0	100	100	100	0	0	0	36796300	35790200
cwq_mix2-2_726.3865.3865.4.0.dta	cwq_mix2-2_726	3865	4	1376.37	SEYMEIEEDMNNSIAHYR	4,Oxidation[M];	11	8 7 1 0 0 0	1		0	0	100	100	100	0	0	0	0	652004000
cwq_mix2-2_726.3975.3975.3.0.dta	cwq_mix2-2_726	3975	3	1406.06	NASCYR	4,Carbamidomethyl[C];	1	7 6 2 0 0 0	1		0	0	100	100	100	0	0	0	55202700	77175100
cwq_mix2-2_726.3984.3984.2.0.dta	cwq_mix2-2_726	3984	2	1408.41	NTTVAER		1	7 2 0 0 0 0	1		0	0	100	100	100	0	0	0	15346800	66361700
cwq_mix2-2_726.3988.3988.3.0.dta	cwq_mix2-2_726	3988	3	1409.58	NASCYR	4,Carbamidomethyl[C];	1	8 2 0 0 0 0	1		0	0	100	100	100	0	0	0	18072800	390281000
cwq_mix2-2_726.4017.4017.2.0.dta	cwq_mix2-2_726	4017	2	1417.28	NASCYR	4,Carbamidomethyl[C];	1	9 2 0 0 0 0	1		0	0	100	100	100	0	0	0	455958000	38565000
cwq_mix2-2_726.4039.4039.2.0.dta	cwq_mix2-2_726	4039	2	1423.2	NASCYR	4,Carbamidomethyl[C];	1	8 2 0 0 0 0	1		0	0	100	100	100	0	0	0	216543000	14052500
cwq_mix2-2_726.4060.4060.3.0.dta	cwq_mix2-2_726	4060	3	1429.14	NASCYR	4,Carbamidomethyl[C];	1	9 2 0 0 0 0	1		0	0	100	100	100	0	0	0	52203000	77175100
cwq_mix2-2_726.4077.4077.3.0.dta	cwq_mix2-2_726	4077	3	1433.83	NTTAGNHTVTR		1	10 2 0 0 0 0	1		0	0	100	100	100	0	0	0	12055100	390281000
cwq_mix2-2_726.4082.4082.2.0.dta	cwq_mix2-2_726	4082	2	1435.09	NASCYR	4,Carbamidomethyl[C];	1	9 2 0 0 0 0	1		0	0	100	100	100	0	0	0	455958000	418381000
cwq_mix2-2_726.4187.4187.3.0.dta	cwq_mix2-2_726	4187	3	1463.67	QGGNSTSPNSECNSAKCDK	12,Carbamidomethyl[C];17,Carbamidomethyl[C];	4	7 2 0 0 0 0	1		0	0	100	100	100	0	0	0	2416920	66361700
cwq_mix2-2_726.4374.4374.2.0.dta	cwq_mix2-2_726	4374	2	1514.19	LSNGTEACK	8,Carbamidomethyl[C];	3	8 2 0 0 0 0	1		0	0	100	100	100	0	0	0	15372500	38565000
cwq_mix2-2_726.4388.4388.3.0.dta	cwq_mix2-2_726	4388	3	1517.98	LSNGTEACK	8,Carbamidomethyl[C];	3	8 2 0 0 0 0	1		0	0	100	100	100	0	0	0	5711370	5846580
cwq_mix2-2_726.4496.4496.2.0.dta	cwq_mix2-2_726	4496	2	1547.2	NNISNER		2	9 2 0 0 0 0	1		0	0	100	100	100	0	0	0	6449930	15662900
cwq_mix2-2_726.4506.4506.2.0.dta	cwq_mix2-2_726	4506	2	1549.89	NNISNER		2	8 2 0 0 0 0	1		0	0	100	100	100	0	0	0	16282500	77175100
cwq_mix2-2_726.4576.4576.2.0.dta	cwq_mix2-2_726	4576	2	1568.69	NNISNER		2	8 2 0 0 0 0	1		0	0	100	100	100	0	0	0	16282500	402316000
cwq_mix2-2_726.4855.4855.3.0.dta	cwq_mix2-2_726	4855	3	1643.49	NFNDSSTK		3	12 2 0 0 0 0	1		0	0	100	100	100	0	0	0	33347700	21063100
cwq_mix2-2_726.4916.4916.2.0.dta	cwq_mix2-2_726	4916	2	1659.11	NFNDSSTK		3	12 2 0 0 0 0	1		0	0	100	100	100	0	0	0	9699300	418381000
cwq_mix2-2_726.4926.4926.3.0.dta	cwq_mix2-2_726	4926	3	1661.39	NFNDSSTK		3	5 4 2 0 1 0	1		0	0	100	100	100	0	0	0	242471	67235600
cwq_mix2-2_726.5018.5018.2.0.dta	cwq_mix2-2_726	5018	2	1684.82	NFNDSSTK		3	9 2 0 0 0 0	1		0	0	100	100	100	0	0	0	23241600	39919300
cwq_mix2-2_726.5037.5037.2.0.dta	cwq_mix2-2_726	5037	2	1690.02	NFNDSSTK		3	12 2 0 0 0 0	1		0	0	100	100	100	0	0	0	1087220	3085580
cwq_mix2-2_726.5087.5087.2.0.dta	cwq_mix2-2_726	5087	2	1702.31	NFNDSSTK		3	9 2 0 0 0 0	1		0	0	100	100	100	0	0	0	23241600	77659800
cwq_mix2-2_726.5124.5124.2.0.dta	cwq_mix2-2_726	5124	2	1712.08	NFNDSSTK		3	10 2 0 0 0 0	1		0	0	100	100	100	0	0	0	6721270	408398000
cwq_mix2-2_726.5166.5166.2.0.dta	cwq_mix2-2_726	5166	2	1723.33	NFNDSSTK		3	9 2 0 0 0 0	1		0	0	100	100	100	0	0	0	23241600	423066000
cwq_mix2-2_726.5202.5202.2.0.dta	cwq_mix2-2_726	5202	2	1733.08	NFNDSSTK		3	10 2 0 0 0 0	1		0	0	100	100	100	0	0	0	3903630	7072780
cwq_mix2-2_726.5265.5265.3.0.dta	cwq_mix2-2_726	5265	3	1750.33	QNNETWESHTTCQHCYR	12,Carbamidomethyl[C];15,Carbamidomethyl[C];	3	5 2 0 0 0 0	1		0	0	100	100	100	0	0	0	552493	9716510
cwq_mix2-2_726.5397.5397.3.0.dta	cwq_mix2-2_726	5397	3	1785.31	SQDTNLTGGYGTK		5	7 2 0 0 0 0	1		0	0	100	100	100	0	0	0	6401970	1215840
cwq_mix2-2_726.5479.5479.3.0.dta	cwq_mix2-2_726	5479	3	1807.66	FSYMWTINNFSFCR	4,Oxidation[M];13,Carbamidomethyl[C];	9	9 2 0 0 0 0	1		0	0	100	100	100	0	0	0	480358000	6743820
cwq_mix2-2_726.5616.5616.3.0.dta	cwq_mix2-2_726	5616	3	1843.79	KTETKNPSVLTK		6	7 2 0 0 0 0	1		0	0	100	100	100	0	0	0	5356130	1391800
cwq_mix2-2_726.5690.5690.2.0.dta	cwq_mix2-2_726	5690	2	1863.67	NFNDSSTK		3	7 2 0 0 0 0	1		0	0	100	100	100	0	0	0	20451100	2325490
cwq_mix2-2_726.5735.5735.2.0.dta	cwq_mix2-2_726	5735	2	1875.83	NFNDSSTK		3	9 2 0 0 0 0	1		0	0	100	100	100	0	0	0	6395560	2371670
cwq_mix2-2_726.5799.5799.2.0.dta	cwq_mix2-2_726	5799	2	1893.4	NFNDSSTK		3	6 2 0 0 0 0	1		0	0	100	100	100	0	0	0	83231500	1989170
cwq_mix2-2_726.5810.5810.2.0.dta	cwq_mix2-2_726	5810	2	1896.36	NFNDSSTK		3	5 2 0 0 0 0	1		0	0	100	100	100	0	0	0	11870900	19438100
cwq_mix2-2_726.5863.5863.2.0.dta	cwq_mix2-2_726	5863	2	1910.58	NFNDSSTK		3	6 2 0 0 0 0	1		0	0	100	100	100	0	0	0	83231500	9385940
cwq_mix2-2_726.5909.5909.2.0.dta	cwq_mix2-2_726	5909	2	1922.95	NFNDSSTK		3	5 2 0 0 0 0	1		0	0	100	100	100	0	0	0	14007800	19438100
cwq_mix2-2_726.5913.5913.2.0.dta	cwq_mix2-2_726	5913	2	1924.07	NFNDSSTK		3	9 2 0 0 0 0	1		0	0	100	100	100	0	0	0	6395560	17036600
cwq_mix2-2_726.5919.5919.2.0.dta	cwq_mix2-2_726	5919	2	1925.8	NFNDSSTK		3	6 2 0 0 0 0	1		0	0	100	100	100	0	0	0	16409300	9385940
cwq_mix2-2_726.6196.6196.3.0.dta	cwq_mix2-2_726	6196	3	2000.86	NSTCITAR	4,Carbamidomethyl[C];	1	6 5 3 0 0 0	1		0	0	100	100	100	0	0	0	420746	14587300
cwq_mix2-2_726.6211.6211.2.0.dta	cwq_mix2-2_726	6211	2	2004.97	NGTMCDITK	4,Oxidation[M];5,Carbamidomethyl[C];	1	8 2 0 0 0 0	1		0	0	100	100	100	0	0	0	1930260	17036600
cwq_mix2-2_726.6223.6223.2.0.dta	cwq_mix2-2_726	6223	2	2008.2	NGTMCDITK	4,Oxidation[M];5,Carbamidomethyl[C];	1	9 2 0 0 0 0	1		0	0	100	100	100	0	0	0	1042300	14587300
cwq_mix2-2_726.6308.6308.3.0.dta	cwq_mix2-2_726	6308	3	2031.05	INHTTIER		2	10 2 0 0 0 0	1		0	0	100	100	100	0	0	0	23643500	9011950
cwq_mix2-2_726.6386.6386.2.0.dta	cwq_mix2-2_726	6386	2	2052.37	INHTTIER		2	9 2 0 0 0 0	1		0	0	100	100	100	0	0	0	5290390	8631480
cwq_mix2-2_726.6410.6410.3.0.dta	cwq_mix2-2_726	6410	3	2058.85	INHTTIER		2	9 2 0 0 0 0	1		0	0	100	100	100	0	0	0	216847000	4416210
cwq_mix2-2_726.6471.6471.2.0.dta	cwq_mix2-2_726	6471	2	2075.15	INHTTIER		2	8 2 0 0 0 0	1		0	0	100	100	100	0	0	0	102793000	2178980
cwq_mix2-2_726.6481.6481.3.0.dta	cwq_mix2-2_726	6481	3	2077.79	INHTTIER		2	8 2 0 0 0 0	1		0	0	100	100	100	0	0	0	1635240000	45489200
cwq_mix2-2_726.6482.6482.3.0.dta	cwq_mix2-2_726	6482	3	2078.01	INHTTIER		2	9 2 0 0 0 0	1		0	0	100	100	100	0	0	0	216847000	40762000
cwq_mix2-2_726.6549.6549.3.0.dta	cwq_mix2-2_726	6549	3	2095.35	INHTTIER		2	8 2 0 0 0 0	1		0	0	100	100	100	0	0	0	1635240000	40762000
cwq_mix2-2_726.6550.6550.2.0.dta	cwq_mix2-2_726	6550	2	2095.62	INHTTIER		2	8 2 0 0 0 0	1		0	0	100	100	100	0	0	0	102793000	26499600
cwq_mix2-2_726.6551.6551.3.0.dta	cwq_mix2-2_726	6551	3	2095.94	INHTTIER		2	9 2 0 0 0 0	1		0	0	100	100	100	0	0	0	218307000	26499600
cwq_mix2-2_726.6618.6618.3.0.dta	cwq_mix2-2_726	6618	3	2113.09	INHTTIER		2	8 2 0 0 0 0	1		0	0	100	100	100	0	0	0	1635240000	28554500
cwq_mix2-2_726.6619.6619.2.0.dta	cwq_mix2-2_726	6619	2	2113.37	INHTTIER		2	8 2 0 0 0 0	1		0	0	100	100	100	0	0	0	102793000	15283900
cwq_mix2-2_726.6691.6691.3.0.dta	cwq_mix2-2_726	6691	3	2131	INHTTIER		2	8 2 0 0 0 0	1		0	0	100	100	100	0	0	0	1675080000	35383100
cwq_mix2-2_726.6761.6761.3.0.dta	cwq_mix2-2_726	6761	3	2148.8	INHTTIER		2	7 2 0 0 0 0	1		0	0	100	100	100	0	0	0	361468000	35383100
cwq_mix2-2_726.6762.6762.3.0.dta	cwq_mix2-2_726	6762	3	2149.07	INHTTIER		2	8 2 0 0 0 0	1		0	0	100	100	100	0	0	0	1689100000	35383100
cwq_mix2-2_726.6831.6831.3.0.dta	cwq_mix2-2_726	6831	3	2166.69	INHTTIER		2	7 2 0 0 0 0	1		0	0	100	100	100	0	0	0	361468000	5205940
cwq_mix2-2_726.6924.6924.2.0.dta	cwq_mix2-2_726	6924	2	2191.19	FNCTTR	3,Carbamidomethyl[C];	2	12 2 0 0 0 0	1		0	0	100	100	100	0	0	0	21018600	11955300
cwq_mix2-2_726.6981.6981.2.0.dta	cwq_mix2-2_726	6981	2	2206.81	NMVNTTR		4	8 2 0 0 0 0	1		0	0	100	100	100	0	0	0	50062600	29273100
cwq_mix2-2_726.7054.7054.2.0.dta	cwq_mix2-2_726	7054	2	2226.42	NMVNTTR		4	8 2 0 0 0 0	1		0	0	100	100	100	0	0	0	50062600	123195000
cwq_mix2-2_726.7258.7258.2.0.dta	cwq_mix2-2_726	7258	2	2281.49	NMVNTTR		4	7 2 0 0 0 0	1		0	0	100	100	100	0	0	0	172642000	49397800
cwq_mix2-2_726.7329.7329.2.0.dta	cwq_mix2-2_726	7329	2	2300.44	NMVNTTR		4	7 2 0 0 0 0	1		0	0	100	100	100	0	0	0	172642000	7444810
cwq_mix2-2_726.7387.7387.2.0.dta	cwq_mix2-2_726	7387	2	2316.17	LGNNLTK		4	9 2 0 0 0 0	1		0	0	100	100	100	0	0	0	8495930	7161930
cwq_mix2-2_726.7395.7395.2.0.dta	cwq_mix2-2_726	7395	2	2318.26	FNCTTR	3,Carbamidomethyl[C];	2	7 2 0 0 0 0	1		0	0	100	100	100	0	0	0	17976300	29508000
cwq_mix2-2_726.7463.7463.2.0.dta	cwq_mix2-2_726	7463	2	2336.67	ILSANCSSK	6,Carbamidomethyl[C];	5	9 2 0 0 0 0	1		0	0	100	100	100	0	0	0	2202610	0
cwq_mix2-2_726.7929.7929.3.0.dta	cwq_mix2-2_726	7929	3	2461.22	FIQDAQNSSK		7	10 2 0 0 0 0	1		0	0	100	100	100	0	0	0	7629020	123195000
cwq_mix2-2_726.7977.7977.2.0.dta	cwq_mix2-2_726	7977	2	2473.48	FIQDAQNSSK		7	10 2 0 0 0 0	1		0	0	100	100	100	0	0	0	9893520	49397800
cwq_mix2-2_726.8001.8001.3.0.dta	cwq_mix2-2_726	8001	3	2479.47	FIQDAQNSSK		7	10 2 0 0 0 0	1		0	0	100	100	100	0	0	0	9930660	4807190
cwq_mix2-2_726.8066.8066.3.0.dta	cwq_mix2-2_726	8066	3	2495.79	FIQDAQNSSK		7	9 2 0 0 0 0	1		0	0	100	100	100	0	0	0	7351780	12137500
cwq_mix2-2_726.8068.8068.3.0.dta	cwq_mix2-2_726	8068	3	2496.11	SEVNEMENNLTR		9	5 4 1 0 2 0	1		0	0	100	100	100	0	0	0	4936620	123195000
cwq_mix2-2_726.8094.8094.2.0.dta	cwq_mix2-2_726	8094	2	2503.09	NNISLSK		2	12 2 0 0 0 0	1		0	0	100	100	100	0	0	0	5126230	28650800
cwq_mix2-2_726.8112.8112.2.0.dta	cwq_mix2-2_726	8112	2	2507.81	NNISLSK		2	10 2 0 0 0 0	1		0	0	100	100	100	0	0	0	1849350	1865040
cwq_mix2-2_726.8141.8141.3.0.dta	cwq_mix2-2_726	8141	3	2514.67	FIQDAQNSSK		7	9 2 0 0 0 0	1		0	0	100	100	100	0	0	0	10155500	8790310
cwq_mix2-2_726.8151.8151.3.0.dta	cwq_mix2-2_726	8151	3	2517.35	SKHATSNGTVETLNTK		7	9 2 0 0 0 0	1		0	0	100	100	100	0	0	0	24040100	9011170
cwq_mix2-2_726.8152.8152.3.0.dta	cwq_mix2-2_726	8152	3	2517.68	NNISLSK		2	5 4 1 0 2 0	1		0	0	100	100	100	0	0	0	7888500	25491400
cwq_mix2-2_726.8164.8164.2.0.dta	cwq_mix2-2_726	8164	2	2520.89	FIQDAQNSSK		7	9 2 0 0 0 0	1		0	0	100	100	100	0	0	0	20475000	99798300
cwq_mix2-2_726.8184.8184.4.0.dta	cwq_mix2-2_726	8184	4	2526.18	SKHATSNGTVETLNTK		7	9 2 0 0 0 0	1		0	0	100	100	100	0	0	0	27678900	99798300
cwq_mix2-2_726.8198.8198.3.0.dta	cwq_mix2-2_726	8198	3	2529.79	SKHATSNGTVETLNTK		7	8 2 0 0 0 0	1		0	0	100	100	100	0	0	0	16794100	99798300
cwq_mix2-2_726.8207.8207.4.0.dta	cwq_mix2-2_726	8207	4	2532.14	SKHATSNGTVETLNTK		7	8 2 0 0 0 0	1		0	0	100	100	100	0	0	0	16511900	81881300
cwq_mix2-2_726.8233.8233.3.0.dta	cwq_mix2-2_726	8233	3	2538.4	SKHATSNGTVETLNTK		7	9 2 0 0 0 0	1		0	0	100	100	100	0	0	0	24040100	99798300
cwq_mix2-2_726.8429.8429.2.0.dta	cwq_mix2-2_726	8429	2	2590.18	NNISLSK		2	9 2 0 0 0 0	1		0	0	100	100	100	0	0	0	1414010	1046940
cwq_mix2-2_726.8578.8578.3.0.dta	cwq_mix2-2_726	8578	3	2629.68	FGLNDSASDPTNGMR	14,Oxidation[M];	4	8 2 0 0 0 0	1		0	0	100	100	100	0	0	0	64167.8	1046940
cwq_mix2-2_726.8579.8579.2.0.dta	cwq_mix2-2_726	8579	2	2629.96	LGNNLTR		4	10 2 0 0 0 0	1		0	0	100	100	100	0	0	0	89745900	81881300
cwq_mix2-2_726.8614.8614.2.0.dta	cwq_mix2-2_726	8614	2	2639.43	LGNNLTR		4	9 2 0 0 0 0	1		0	0	100	100	100	0	0	0	3155300000	99798300
cwq_mix2-2_726.8644.8644.2.0.dta	cwq_mix2-2_726	8644	2	2647.42	LGNNLTR		4	10 2 0 0 0 0	1		0	0	100	100	100	0	0	0	89745900	81881300
cwq_mix2-2_726.8677.8677.2.0.dta	cwq_mix2-2_726	8677	2	2656.26	LGNNLTR		4	8 2 0 0 0 0	1		0	0	100	100	100	0	0	0	234267000	11519800
cwq_mix2-2_726.8678.8678.3.0.dta	cwq_mix2-2_726	8678	3	2656.52	LGNNLTR		4	9 2 0 0 0 0	1		0	0	100	100	100	0	0	0	297505000	81881300
cwq_mix2-2_726.8747.8747.3.0.dta	cwq_mix2-2_726	8747	3	2674.17	LGNNLTR		4	9 2 0 0 0 0	1		0	0	100	100	100	0	0	0	297505000	0
cwq_mix2-2_726.8748.8748.2.0.dta	cwq_mix2-2_726	8748	2	2674.45	LGNNLTR		4	8 2 0 0 0 0	1		0	0	100	100	100	0	0	0	234267000	11519800
cwq_mix2-2_726.8758.8758.2.0.dta	cwq_mix2-2_726	8758	2	2677.11	LGNNLTR		4	9 2 0 0 0 0	1		0	0	100	100	100	0	0	0	3154180000	87976500
cwq_mix2-2_726.8806.8806.2.0.dta	cwq_mix2-2_726	8806	2	2689.73	LGNNLTR		4	10 2 0 0 0 0	1		0	0	100	100	100	0	0	0	98642200	87976500
cwq_mix2-2_726.8817.8817.2.0.dta	cwq_mix2-2_726	8817	2	2692.37	LGNNLTR		4	9 2 0 0 0 0	1		0	0	100	100	100	0	0	0	1706450000	20588000
cwq_mix2-2_726.8818.8818.3.0.dta	cwq_mix2-2_726	8818	3	2692.46	LGNNLTR		4	9 2 0 0 0 0	1		0	0	100	100	100	0	0	0	160046000	88345000
cwq_mix2-2_726.8840.8840.2.0.dta	cwq_mix2-2_726	8840	2	2698.36	LGNNLTR		4	9 2 0 0 0 0	1		0	0	100	100	100	0	0	0	1706450000	20020400
cwq_mix2-2_726.8885.8885.2.0.dta	cwq_mix2-2_726	8885	2	2710.24	LGNNLTR		4	9 2 0 0 0 0	1		0	0	100	100	100	0	0	0	1706450000	2429030
cwq_mix2-2_726.8886.8886.3.0.dta	cwq_mix2-2_726	8886	3	2710.39	LGNNLTR		4	9 2 0 0 0 0	1		0	0	100	100	100	0	0	0	160046000	75736.3
cwq_mix2-2_726.8912.8912.2.0.dta	cwq_mix2-2_726	8912	2	2717.12	NTSYPIK		1	10 2 0 0 0 0	1		0	0	100	100	100	0	0	0	14617600	0
cwq_mix2-2_726.8920.8920.3.0.dta	cwq_mix2-2_726	8920	3	2719.2	HATSNGTVETLNTK		5	9 2 0 0 0 0	1		0	0	100	100	100	0	0	0	16923700	164713
cwq_mix2-2_726.8925.8925.2.0.dta	cwq_mix2-2_726	8925	2	2720.64	NTSYPIK		1	11 2 0 0 0 0	1		0	0	100	100	100	0	0	0	2223710	5315070
cwq_mix2-2_726.8985.8985.3.0.dta	cwq_mix2-2_726	8985	3	2736.94	HATSNGTVETLNTK		5	9 2 0 0 0 0	1		0	0	100	100	100	0	0	0	1458140000	2476630
cwq_mix2-2_726.8991.8991.2.0.dta	cwq_mix2-2_726	8991	2	2738.65	NTSYPIK		1	10 2 0 0 0 0	1		0	0	100	100	100	0	0	0	14617600	1750080
cwq_mix2-2_726.9001.9001.3.0.dta	cwq_mix2-2_726	9001	3	2741.32	HATSNGTVETLNTK		5	8 2 0 0 0 0	1		0	0	100	100	100	0	0	0	6932320	42573700
cwq_mix2-2_726.9051.9051.3.0.dta	cwq_mix2-2_726	9051	3	2754.67	HATSNGTVETLNTK		5	9 2 0 0 0 0	1		0	0	100	100	100	0	0	0	1461780000	13268800
cwq_mix2-2_726.9053.9053.2.0.dta	cwq_mix2-2_726	9053	2	2755.27	NTSYPIK		1	9 2 0 0 0 0	1		0	0	100	100	100	0	0	0	200359000	8544540
cwq_mix2-2_726.9074.9074.3.0.dta	cwq_mix2-2_726	9074	3	2760.61	HATSNGTVETLNTK		5	8 2 0 0 0 0	1		0	0	100	100	100	0	0	0	731201000	27084600
cwq_mix2-2_726.9087.9087.3.0.dta	cwq_mix2-2_726	9087	3	2763.9	NTSYPIK		1	9 2 0 0 0 0	1		0	0	100	100	100	0	0	0	72547100	18127400
cwq_mix2-2_726.9119.9119.3.0.dta	cwq_mix2-2_726	9119	3	2772.46	HATSNGTVETLNTK		5	9 2 0 0 0 0	1		0	0	100	100	100	0	0	0	1461780000	12222700
cwq_mix2-2_726.9120.9120.2.0.dta	cwq_mix2-2_726	9120	2	2772.74	NTSYPIK		1	9 2 0 0 0 0	1		0	0	100	100	100	0	0	0	200359000	20503600
cwq_mix2-2_726.9141.9141.3.0.dta	cwq_mix2-2_726	9141	3	2778.36	HATSNGTVETLNTK		5	8 2 0 0 0 0	1		0	0	100	100	100	0	0	0	732726000	8544540
cwq_mix2-2_726.9144.9144.3.0.dta	cwq_mix2-2_726	9144	3	2779.23	NTSYPIK		1	8 2 0 0 0 0	1		0	0	100	100	100	0	0	0	22823400	27084600
cwq_mix2-2_726.9152.9152.3.0.dta	cwq_mix2-2_726	9152	3	2781.31	NTSYPIK		1	9 2 0 0 0 0	1		0	0	100	100	100	0	0	0	72547100	15024500
cwq_mix2-2_726.9164.9164.2.0.dta	cwq_mix2-2_726	9164	2	2784.54	NTSYPIK		1	8 2 0 0 0 0	1		0	0	100	100	100	0	0	0	158892000	91910500
cwq_mix2-2_726.9185.9185.2.0.dta	cwq_mix2-2_726	9185	2	2790.18	NTSYPIK		1	9 2 0 0 0 0	1		0	0	100	100	100	0	0	0	200359000	20503600
cwq_mix2-2_726.9206.9206.3.0.dta	cwq_mix2-2_726	9206	3	2795.64	HATSNGTVETLNTK		5	9 2 0 0 0 0	1		0	0	100	100	100	0	0	0	1461780000	168058000
cwq_mix2-2_726.9219.9219.2.0.dta	cwq_mix2-2_726	9219	2	2799	LGNNLTR		4	7 2 0 0 0 0	1		0	0	100	100	100	0	0	0	65219400	3554620
cwq_mix2-2_726.9231.9231.3.0.dta	cwq_mix2-2_726	9231	3	2802.17	HATSNGTVETLNTK		5	8 2 0 0 0 0	1		0	0	100	100	100	0	0	0	732726000	9390940
cwq_mix2-2_726.9232.9232.2.0.dta	cwq_mix2-2_726	9232	2	2802.48	NTSYPIK		1	8 2 0 0 0 0	1		0	0	100	100	100	0	0	0	158892000	5528060
cwq_mix2-2_726.9233.9233.3.0.dta	cwq_mix2-2_726	9233	3	2802.76	NTSYPIK		1	9 2 0 0 0 0	1		0	0	100	100	100	0	0	0	72547100	92457100
cwq_mix2-2_726.9253.9253.2.0.dta	cwq_mix2-2_726	9253	2	2807.93	NTSYPIK		1	9 2 0 0 0 0	1		0	0	100	100	100	0	0	0	200359000	5426160
cwq_mix2-2_726.9275.9275.3.0.dta	cwq_mix2-2_726	9275	3	2813.79	HATSNGTVETLNTK		5	9 2 0 0 0 0	1		0	0	100	100	100	0	0	0	1461780000	18384000
cwq_mix2-2_726.9299.9299.2.0.dta	cwq_mix2-2_726	9299	2	2820.29	NTSYPIK		1	8 2 0 0 0 0	1		0	0	100	100	100	0	0	0	158892000	8046570
cwq_mix2-2_726.9309.9309.2.0.dta	cwq_mix2-2_726	9309	2	2822.91	LGNNLTR		4	8 2 0 0 0 0	1		0	0	100	100	100	0	0	0	267036000	91910500
cwq_mix2-2_726.9319.9319.3.0.dta	cwq_mix2-2_726	9319	3	2825.58	HATSNGTVETLNTK		5	8 2 0 0 0 0	1		0	0	100	100	100	0	0	0	732726000	168058000
cwq_mix2-2_726.9320.9320.2.0.dta	cwq_mix2-2_726	9320	2	2825.86	NTSYPIK		1	9 2 0 0 0 0	1		0	0	100	100	100	0	0	0	200359000	9390940
cwq_mix2-2_726.9325.9325.3.0.dta	cwq_mix2-2_726	9325	3	2827.29	NTSYPIK		1	9 2 0 0 0 0	1		0	0	100	100	100	0	0	0	72547100	50068600
cwq_mix2-2_726.9341.9341.3.0.dta	cwq_mix2-2_726	9341	3	2831.74	HATSNGTVETLNTK		5	9 2 0 0 0 0	1		0	0	100	100	100	0	0	0	1461780000	8468510
cwq_mix2-2_726.9363.9363.2.0.dta	cwq_mix2-2_726	9363	2	2837.59	NTSYPIK		1	8 2 0 0 0 0	1		0	0	100	100	100	0	0	0	158892000	11749000
cwq_mix2-2_726.9374.9374.2.0.dta	cwq_mix2-2_726	9374	2	2840.52	LGNNLTR		4	8 2 0 0 0 0	1		0	0	100	100	100	0	0	0	267036000	50068600
cwq_mix2-2_726.9386.9386.3.0.dta	cwq_mix2-2_726	9386	3	2843.54	HATSNGTVETLNTK		5	8 2 0 0 0 0	1		0	0	100	100	100	0	0	0	732726000	496640
cwq_mix2-2_726.9391.9391.2.0.dta	cwq_mix2-2_726	9391	2	2844.98	NTSYPIK		1	9 2 0 0 0 0	1		0	0	100	100	100	0	0	0	203240000	8468510
cwq_mix2-2_726.9408.9408.3.0.dta	cwq_mix2-2_726	9408	3	2849.32	HATSNGTVETLNTK		5	9 2 0 0 0 0	1		0	0	100	100	100	0	0	0	1444760000	5212560
cwq_mix2-2_726.9436.9436.2.0.dta	cwq_mix2-2_726	9436	2	2856.92	EIAPGNVSK		6	11 2 0 0 0 0	1		0	0	100	100	100	0	0	0	8012620	50228100
cwq_mix2-2_726.9441.9441.2.0.dta	cwq_mix2-2_726	9441	2	2858.18	LGNNLTR		4	8 2 0 0 0 0	1		0	0	100	100	100	0	0	0	267036000	5928820
cwq_mix2-2_726.9442.9442.2.0.dta	cwq_mix2-2_726	9442	2	2858.45	NTSYPIK		1	8 2 0 0 0 0	1		0	0	100	100	100	0	0	0	158892000	2828220
cwq_mix2-2_726.9452.9452.3.0.dta	cwq_mix2-2_726	9452	3	2861.13	HATSNGTVETLNTK		5	8 2 0 0 0 0	1		0	0	100	100	100	0	0	0	731385000	12707300
cwq_mix2-2_726.9485.9485.3.0.dta	cwq_mix2-2_726	9485	3	2869.99	EIAPGNVSK		6	5 4 1 0 2 0	1		0	0	100	100	100	0	0	0	27508500	5928820
cwq_mix2-2_726.9486.9486.3.0.dta	cwq_mix2-2_726	9486	3	2870.27	HATSNGTVETLNTK		5	9 2 0 0 0 0	1		0	0	100	100	100	0	0	0	5643780	8855110
cwq_mix2-2_726.9511.9511.2.0.dta	cwq_mix2-2_726	9511	2	2877.04	NTSYPIK		1	8 2 0 0 0 0	1		0	0	100	100	100	0	0	0	2152200	5928820
cwq_mix2-2_726.9514.9514.2.0.dta	cwq_mix2-2_726	9514	2	2877.87	EIAPGNVSK		6	10 2 0 0 0 0	1		0	0	100	100	100	0	0	0	5058950	2222800
cwq_mix2-2_726.9518.9518.3.0.dta	cwq_mix2-2_726	9518	3	2878.83	HATSNGTVETLNTK		5	8 2 0 0 0 0	1		0	0	100	100	100	0	0	0	13405100	1569590
cwq_mix2-2_726.9768.9768.2.0.dta	cwq_mix2-2_726	9768	2	2946.7	LGNNLTR		4	5 2 0 0 0 0	1		0	0	100	100	100	0	0	0	155112000	9330240
cwq_mix2-2_726.9828.9828.2.0.dta	cwq_mix2-2_726	9828	2	2962.91	EIAPGNVSK		6	9 2 0 0 0 0	1		0	0	100	100	100	0	0	0	1642190	1849520
cwq_mix2-2_726.9834.9834.2.0.dta	cwq_mix2-2_726	9834	2	2964.45	LGNNLTR		4	5 2 0 0 0 0	1		0	0	100	100	100	0	0	0	155112000	50880400
cwq_mix2-2_726.9874.9874.2.0.dta	cwq_mix2-2_726	9874	2	2975.36	MDNITAR		3	9 2 0 0 0 0	1		0	0	100	100	100	0	0	0	3175900	50726600
cwq_mix2-2_726.9879.9879.3.0.dta	cwq_mix2-2_726	9879	3	2976.63	EETSSNSSNSSGTR		9	5 4 1 0 1 0	1		0	0	100	100	100	0	0	0	249932	6431300
cwq_mix2-2_726.10474.10474.2.0.dta	cwq_mix2-2_726	10474	2	3134.2	NSSGCWAPK	5,Carbamidomethyl[C];	1	8 2 0 0 0 0	1		0	0	100	100	100	0	0	0	5107640	50880400
cwq_mix2-2_726.11211.11211.2.0.dta	cwq_mix2-2_726	11211	2	3332.39	NGTMCDITK	5,Carbamidomethyl[C];	1	9 2 0 0 0 0	1		0	0	100	100	100	0	0	0	10821000	464548
cwq_mix2-2_726.11273.11273.3.0.dta	cwq_mix2-2_726	11273	3	3349.04	NGTMCDITK	5,Carbamidomethyl[C];	1	9 2 0 0 0 0	1		0	0	100	100	100	0	0	0	18757900	7425730
cwq_mix2-2_726.11285.11285.2.0.dta	cwq_mix2-2_726	11285	2	3352.43	NGTMCDITK	5,Carbamidomethyl[C];	1	9 2 0 0 0 0	1		0	0	100	100	100	0	0	0	10821000	7425730
cwq_mix2-2_726.11321.11321.2.0.dta	cwq_mix2-2_726	11321	2	3362.2	NGTMCDITK	5,Carbamidomethyl[C];	1	8 2 0 0 0 0	1		0	0	100	100	100	0	0	0	5504610	19124400
cwq_mix2-2_726.11323.11323.3.0.dta	cwq_mix2-2_726	11323	3	3362.75	NDTIIIHADRK		1	9 2 0 0 0 0	1		0	0	100	100	100	0	0	0	3437880	8045040
cwq_mix2-2_726.11358.11358.2.0.dta	cwq_mix2-2_726	11358	2	3372.34	NGTMCDITK	5,Carbamidomethyl[C];	1	9 2 0 0 0 0	1		0	0	100	100	100	0	0	0	1188840	136430000
cwq_mix2-2_726.11374.11374.3.0.dta	cwq_mix2-2_726	11374	3	3376.58	NGTMCDITK	5,Carbamidomethyl[C];	1	8 2 0 0 0 0	1		0	0	100	100	100	0	0	0	29894400	136430000
cwq_mix2-2_726.11389.11389.4.0.dta	cwq_mix2-2_726	11389	4	3380.64	NDTIIIHADRK		1	9 2 0 0 0 0	1		0	0	100	100	100	0	0	0	5604090	42296200
cwq_mix2-2_726.11394.11394.2.0.dta	cwq_mix2-2_726	11394	2	3381.88	NGTMCDITK	5,Carbamidomethyl[C];	1	8 2 0 0 0 0	1		0	0	100	100	100	0	0	0	23019400	31115200
cwq_mix2-2_726.11438.11438.3.0.dta	cwq_mix2-2_726	11438	3	3393.72	NDTIIIHADRK		1	8 2 0 0 0 0	1		0	0	100	100	100	0	0	0	4668990	11851000
cwq_mix2-2_726.11443.11443.3.0.dta	cwq_mix2-2_726	11443	3	3395.15	NGTMCDITK	5,Carbamidomethyl[C];	1	8 2 0 0 0 0	1		0	0	100	100	100	0	0	0	29894400	66053100
cwq_mix2-2_726.11462.11462.2.0.dta	cwq_mix2-2_726	11462	2	3400.47	NGTMCDITK	5,Carbamidomethyl[C];	1	8 2 0 0 0 0	1		0	0	100	100	100	0	0	0	23019400	66053100
cwq_mix2-2_726.11473.11473.3.0.dta	cwq_mix2-2_726	11473	3	3403.44	MNNTVYVK		2	5 4 1 0 2 0	1		0	0	100	100	100	0	0	0	5588320	42420700
cwq_mix2-2_726.11548.11548.3.0.dta	cwq_mix2-2_726	11548	3	3423.7	MNNTVYVK		2	5 4 1 0 2 0	1		0	0	100	100	100	0	0	0	4944040	42420700
cwq_mix2-2_726.11695.11695.3.0.dta	cwq_mix2-2_726	11695	3	3463.23	ILDDKGNNLTK		8	10 2 0 0 0 0	1		0	0	100	100	100	0	0	0	22926700	945741
cwq_mix2-2_726.11772.11772.3.0.dta	cwq_mix2-2_726	11772	3	3483.54	ILDDKGNNLTK		8	10 2 0 0 0 0	1		0	0	100	100	100	0	0	0	22501500	52874100
cwq_mix2-2_726.11848.11848.3.0.dta	cwq_mix2-2_726	11848	3	3503.86	ILDDKGNNLTK		8	9 2 0 0 0 0	1		0	0	100	100	100	0	0	0	42388400	306932000
cwq_mix2-2_726.11915.11915.3.0.dta	cwq_mix2-2_726	11915	3	3522.1	ILDDKGNNLTK		8	9 2 0 0 0 0	1		0	0	100	100	100	0	0	0	42388400	52874100
cwq_mix2-2_726.11972.11972.3.0.dta	cwq_mix2-2_726	11972	3	3537.43	ILDDKGNNLTK		8	8 2 0 0 0 0	1		0	0	100	100	100	0	0	0	31334900	306932000
cwq_mix2-2_726.12044.12044.3.0.dta	cwq_mix2-2_726	12044	3	3557.16	ILDDKGNNLTK		8	8 2 0 0 0 0	1		0	0	100	100	100	0	0	0	31334900	13776000
cwq_mix2-2_726.12721.12721.3.0.dta	cwq_mix2-2_726	12721	3	3739.66	DVISAQFENSTTSK		9	5 4 2 0 1 0	1		0	0	100	100	100	0	0	0	0	88030700
cwq_mix2-2_726.12749.12749.3.0.dta	cwq_mix2-2_726	12749	3	3746.98	HPNGTAHSLNFR		3	10 2 0 0 0 0	1		0	0	100	100	100	0	0	0	24562200	52874100
cwq_mix2-2_726.12781.12781.4.0.dta	cwq_mix2-2_726	12781	4	3755.62	HPNGTAHSLNFR		3	10 2 0 0 0 0	1		0	0	100	100	100	0	0	0	43149300	8806790
cwq_mix2-2_726.12800.12800.4.0.dta	cwq_mix2-2_726	12800	4	3760.73	HPNGTAHSLNFR		3	9 2 0 0 0 0	1		0	0	100	100	100	0	0	0	126954000	306932000
cwq_mix2-2_726.12801.12801.3.0.dta	cwq_mix2-2_726	12801	3	3760.87	HPNGTAHSLNFR		3	9 2 0 0 0 0	1		0	0	100	100	100	0	0	0	72428200	8047320
cwq_mix2-2_726.12806.12806.3.0.dta	cwq_mix2-2_726	12806	3	3762.21	HPNGTAHSLNFR		3	8 2 0 0 0 0	1		0	0	100	100	100	0	0	0	16827600	306932000
cwq_mix2-2_726.12825.12825.4.0.dta	cwq_mix2-2_726	12825	4	3767.34	HPNGTAHSLNFR		3	8 2 0 0 0 0	1		0	0	100	100	100	0	0	0	28545000	52874100
cwq_mix2-2_726.12863.12863.3.0.dta	cwq_mix2-2_726	12863	3	3777.74	NVSKEPPSVIR		1	8 2 0 0 0 0	1		0	0	100	100	100	0	0	0	12224400	47805000
cwq_mix2-2_726.12887.12887.4.0.dta	cwq_mix2-2_726	12887	4	3784.35	HPNGTAHSLNFR		3	8 2 0 0 0 0	1		0	0	100	100	100	0	0	0	1842740	11748800
cwq_mix2-2_726.12894.12894.3.0.dta	cwq_mix2-2_726	12894	3	3786.22	NVSKEPPSVIR		1	9 2 0 0 0 0	1		0	0	100	100	100	0	0	0	25680000	3853910
cwq_mix2-2_726.12942.12942.3.0.dta	cwq_mix2-2_726	12942	3	3799.28	NVSKEPPSVIR		1	8 2 0 0 0 0	1		0	0	100	100	100	0	0	0	8689400	14127800
cwq_mix2-2_726.12971.12971.3.0.dta	cwq_mix2-2_726	12971	3	3807.25	NVSKEPPSVIR		1	9 2 0 0 0 0	1		0	0	100	100	100	0	0	0	25680000	13946700
cwq_mix2-2_726.13018.13018.2.0.dta	cwq_mix2-2_726	13018	2	3819.89	TFNISSER		3	9 2 0 0 0 0	1		0	0	100	100	100	0	0	0	11487700	1073090
cwq_mix2-2_726.13068.13068.3.0.dta	cwq_mix2-2_726	13068	3	3833.29	NVSKEPPSVIR		1	9 2 0 0 0 0	1		0	0	100	100	100	0	0	0	46193200	13946700
cwq_mix2-2_726.13073.13073.3.0.dta	cwq_mix2-2_726	13073	3	3834.73	TFNISSER		3	8 2 0 0 0 0	1		0	0	100	100	100	0	0	0	7604690	26747500
cwq_mix2-2_726.13092.13092.2.0.dta	cwq_mix2-2_726	13092	2	3839.8	TFNISSER		3	9 2 0 0 0 0	1		0	0	100	100	100	0	0	0	11487700	4818130
cwq_mix2-2_726.13111.13111.2.0.dta	cwq_mix2-2_726	13111	2	3844.84	TFNISSER		3	8 2 0 0 0 0	1		0	0	100	100	100	0	0	0	24606000	356791000
cwq_mix2-2_726.13123.13123.3.0.dta	cwq_mix2-2_726	13123	3	3847.98	INPNNVIHNSSR		9	10 2 0 0 0 0	1		0	0	100	100	100	0	0	0	47560300	46279100
cwq_mix2-2_726.13178.13178.2.0.dta	cwq_mix2-2_726	13178	2	3862.88	NVTDDDFK		1	8 2 0 0 0 0	1		0	0	100	100	100	0	0	0	18338300	26747500
cwq_mix2-2_726.13182.13182.3.0.dta	cwq_mix2-2_726	13182	3	3863.99	NVSKEPPSVIR		1	9 2 0 0 0 0	1		0	0	100	100	100	0	0	0	6812150	356791000
cwq_mix2-2_726.13188.13188.3.0.dta	cwq_mix2-2_726	13188	3	3865.52	INPNNVIHNSSR		9	9 2 0 0 0 0	1		0	0	100	100	100	0	0	0	189493000	4818130
cwq_mix2-2_726.13210.13210.3.0.dta	cwq_mix2-2_726	13210	3	3871.4	FSYMWTINNFSFCR	13,Carbamidomethyl[C];	9	6 2 0 0 0 0	1		0	0	100	100	100	0	0	0	0	538595
cwq_mix2-2_726.13221.13221.3.0.dta	cwq_mix2-2_726	13221	3	3874.34	NVTDDDFK		1	8 2 0 0 0 0	1		0	0	100	100	100	0	0	0	6956760	26747500
cwq_mix2-2_726.13246.13246.2.0.dta	cwq_mix2-2_726	13246	2	3881.12	NVTDDDFK		1	8 2 0 0 0 0	1		0	0	100	100	100	0	0	0	18338300	850561000
cwq_mix2-2_726.13265.13265.3.0.dta	cwq_mix2-2_726	13265	3	3886.14	INPNNVIHNSSR		9	9 2 0 0 0 0	1		0	0	100	100	100	0	0	0	189493000	9620540
cwq_mix2-2_726.13331.13331.3.0.dta	cwq_mix2-2_726	13331	3	3903.93	INPNNVIHNSSR		9	9 2 0 0 0 0	1		0	0	100	100	100	0	0	0	189493000	357540000
cwq_mix2-2_726.13374.13374.3.0.dta	cwq_mix2-2_726	13374	3	3915.51	INPNNVIHNSSR		9	8 2 0 0 0 0	1		0	0	100	100	100	0	0	0	176598000	74801800
cwq_mix2-2_726.13395.13395.3.0.dta	cwq_mix2-2_726	13395	3	3921.46	INPNNVIHNSSR		9	9 2 0 0 0 0	1		0	0	100	100	100	0	0	0	189493000	850561000
cwq_mix2-2_726.13439.13439.3.0.dta	cwq_mix2-2_726	13439	3	3933.29	INPNNVIHNSSR		9	8 2 0 0 0 0	1		0	0	100	100	100	0	0	0	176598000	13578000
cwq_mix2-2_726.13462.13462.3.0.dta	cwq_mix2-2_726	13462	3	3939.48	INPNNVIHNSSR		9	9 2 0 0 0 0	1		0	0	100	100	100	0	0	0	189493000	9620540
cwq_mix2-2_726.13505.13505.3.0.dta	cwq_mix2-2_726	13505	3	3950.98	INPNNVIHNSSR		9	8 2 0 0 0 0	1		0	0	100	100	100	0	0	0	176598000	851733000
cwq_mix2-2_726.13571.13571.3.0.dta	cwq_mix2-2_726	13571	3	3968.99	INPNNVIHNSSR		9	8 2 0 0 0 0	1		0	0	100	100	100	0	0	0	176598000	74801800
cwq_mix2-2_726.13575.13575.2.0.dta	cwq_mix2-2_726	13575	2	3970.15	NVTDDDFK		1	7 2 0 0 0 0	1		0	0	100	100	100	0	0	0	2896160	27238800
cwq_mix2-2_726.13594.13594.3.0.dta	cwq_mix2-2_726	13594	3	3975.31	INPNNVIHNSSR		9	7 2 0 0 0 0	1		0	0	100	100	100	0	0	0	45683000	3199380
cwq_mix2-2_726.13656.13656.3.0.dta	cwq_mix2-2_726	13656	3	3992.28	INPNNVIHNSSR		9	7 2 0 0 0 0	1		0	0	100	100	100	0	0	0	45683000	74801800
cwq_mix2-2_726.13735.13735.3.0.dta	cwq_mix2-2_726	13735	3	4013.75	KGVLQATNMTYGK	9,Oxidation[M];	8	8 2 0 0 0 0	1		0	0	100	100	100	0	0	0	193926000	27238800
cwq_mix2-2_726.13808.13808.3.0.dta	cwq_mix2-2_726	13808	3	4033.68	KGVLQATNMTYGK	9,Oxidation[M];	8	8 2 0 0 0 0	1		0	0	100	100	100	0	0	0	193926000	74801800
cwq_mix2-2_726.13809.13809.3.0.dta	cwq_mix2-2_726	13809	3	4033.96	INPNNVIHNSSR		9	7 2 0 0 0 0	1		0	0	100	100	100	0	0	0	45683000	74801800
cwq_mix2-2_726.13873.13873.3.0.dta	cwq_mix2-2_726	13873	3	4051.04	KGVLQATNMTYGK	9,Oxidation[M];	8	8 2 0 0 0 0	1		0	0	100	100	100	0	0	0	193926000	8951550
cwq_mix2-2_726.13938.13938.3.0.dta	cwq_mix2-2_726	13938	3	4068.59	KGVLQATNMTYGK	9,Oxidation[M];	8	8 2 0 0 0 0	1		0	0	100	100	100	0	0	0	193926000	234614
cwq_mix2-2_726.14003.14003.3.0.dta	cwq_mix2-2_726	14003	3	4086.58	KGVLQATNMTYGK	9,Oxidation[M];	8	8 2 0 0 0 0	1		0	0	100	100	100	0	0	0	194519000	33088900
cwq_mix2-2_726.14233.14233.3.0.dta	cwq_mix2-2_726	14233	3	4148.78	RSEVTPNTSLAQCPK	13,Carbamidomethyl[C];	7	5 4 2 0 1 0	1		0	0	100	100	100	0	0	0	25531400	14607300
cwq_mix2-2_726.14285.14285.3.0.dta	cwq_mix2-2_726	14285	3	4162.82	SQNHLSYNTTMK		8	9 2 0 0 0 0	1		0	0	100	100	100	0	0	0	4749780	1609960000
cwq_mix2-2_726.14308.14308.3.0.dta	cwq_mix2-2_726	14308	3	4169.01	VQASNWTGTR		5	5 4 1 0 2 0	1		0	0	100	100	100	0	0	0	1900290	33088900
cwq_mix2-2_726.14318.14318.3.0.dta	cwq_mix2-2_726	14318	3	4171.68	SQNHLSYNTTMK		8	8 2 0 0 0 0	1		0	0	100	100	100	0	0	0	7110200	18985900
cwq_mix2-2_726.14330.14330.3.0.dta	cwq_mix2-2_726	14330	3	4174.91	NDTIIIHADR		1	9 2 0 0 0 0	1		0	0	100	100	100	0	0	0	4576190	1609960000
cwq_mix2-2_726.14385.14385.3.0.dta	cwq_mix2-2_726	14385	3	4189.64	VQASNWTGTR		5	5 4 1 0 2 0	1		0	0	100	100	100	0	0	0	1900290	14607300
cwq_mix2-2_726.14392.14392.3.0.dta	cwq_mix2-2_726	14392	3	4191.61	WTPVSTNSTSK		7	5 4 2 0 1 0	1		0	0	100	100	100	0	0	0	7714740	33088900
cwq_mix2-2_726.14404.14404.3.0.dta	cwq_mix2-2_726	14404	3	4194.84	NDTIIIHADR		1	9 2 0 0 0 0	1		0	0	100	100	100	0	0	0	4576190	18985900
cwq_mix2-2_726.14417.14417.3.0.dta	cwq_mix2-2_726	14417	3	4198.24	NMVNTTREEVEK		4	8 2 0 0 0 0	1		0	0	100	100	100	0	0	0	36344500	1609960000
cwq_mix2-2_726.14422.14422.3.0.dta	cwq_mix2-2_726	14422	3	4199.65	VYAVNASLNHDKCMEAFR	13,Carbamidomethyl[C];14,Oxidation[M];	5	11 2 0 0 0 0	1		0	0	100	100	100	0	0	0	920474	64766900
cwq_mix2-2_726.14431.14431.3.0.dta	cwq_mix2-2_726	14431	3	4202.06	NDTIIIHADR		1	8 2 0 0 0 0	1		0	0	100	100	100	0	0	0	1862700	162851000
cwq_mix2-2_726.14462.14462.3.0.dta	cwq_mix2-2_726	14462	3	4210.31	WTPVSTNSTSK		7	5 4 2 0 1 0	1		0	0	100	100	100	0	0	0	24510.7	19131700
cwq_mix2-2_726.14485.14485.3.0.dta	cwq_mix2-2_726	14485	3	4216.53	WTPVSTNSTSK		7	5 4 1 0 2 0	1		0	0	100	100	100	0	0	0	50109600	1619420000
cwq_mix2-2_726.14487.14487.3.0.dta	cwq_mix2-2_726	14487	3	4217.08	NMVNTTREEVEK		4	7 2 0 0 0 0	1		0	0	100	100	100	0	0	0	51010900	64766900
cwq_mix2-2_726.14494.14494.3.0.dta	cwq_mix2-2_726	14494	3	4218.88	WTPVSTNSTSK		7	11 2 0 0 0 0	1		0	0	100	100	100	0	0	0	41853700	162851000
cwq_mix2-2_726.14495.14495.3.0.dta	cwq_mix2-2_726	14495	3	4219.16	VQASNWTGTR		5	10 2 0 0 0 0	1		0	0	100	100	100	0	0	0	18450100	2756780
cwq_mix2-2_726.14500.14500.2.0.dta	cwq_mix2-2_726	14500	2	4220.59	VQASNWTGTR		5	9 2 0 0 0 0	1		0	0	100	100	100	0	0	0	3571630	537335
cwq_mix2-2_726.14510.14510.2.0.dta	cwq_mix2-2_726	14510	2	4223.27	VQASNWTGTR		5	10 2 0 0 0 0	1		0	0	100	100	100	0	0	0	2731020	34003000
cwq_mix2-2_726.14511.14511.3.0.dta	cwq_mix2-2_726	14511	3	4223.55	VYAVNASLNHDKCMEAFR	13,Carbamidomethyl[C];14,Oxidation[M];	5	11 2 0 0 0 0	1		0	0	100	100	100	0	0	0	448199	569765
cwq_mix2-2_726.14547.14547.3.0.dta	cwq_mix2-2_726	14547	3	4233.51	WTPVSTNSTSK		7	5 4 1 0 2 0	1		0	0	100	100	100	0	0	0	50109600	34003000
cwq_mix2-2_726.14560.14560.3.0.dta	cwq_mix2-2_726	14560	3	4237.15	VQASNWTGTR		5	10 2 0 0 0 0	1		0	0	100	100	100	0	0	0	18450100	13284200
cwq_mix2-2_726.14569.14569.3.0.dta	cwq_mix2-2_726	14569	3	4239.55	WTPVSTNSTSK		7	11 2 0 0 0 0	1		0	0	100	100	100	0	0	0	41853700	25035800
cwq_mix2-2_726.14577.14577.3.0.dta	cwq_mix2-2_726	14577	3	4241.86	NMVNTTREEVEK		4	7 2 0 0 0 0	1		0	0	100	100	100	0	0	0	51010900	34003000
cwq_mix2-2_726.14622.14622.3.0.dta	cwq_mix2-2_726	14622	3	4254.13	WTPVSTNSTSK		7	5 4 1 0 2 0	1		0	0	100	100	100	0	0	0	51168100	13284200
cwq_mix2-2_726.14683.14683.2.0.dta	cwq_mix2-2_726	14683	2	4270.65	NLTFAR		1	11 2 0 0 0 0	1		0	0	100	100	100	0	0	0	16100000	30838900
cwq_mix2-2_726.14712.14712.3.0.dta	cwq_mix2-2_726	14712	3	4278.69	VYAVNASLNHDK		5	12 2 0 0 0 0	1		0	0	100	100	100	0	0	0	4810190	25035800
cwq_mix2-2_726.14741.14741.3.0.dta	cwq_mix2-2_726	14741	3	4286.44	NLTFAR		1	11 2 0 0 0 0	1		0	0	100	100	100	0	0	0	31358200	7212840
cwq_mix2-2_726.14752.14752.2.0.dta	cwq_mix2-2_726	14752	2	4289.4	NLTFAR		1	11 2 0 0 0 0	1		0	0	100	100	100	0	0	0	16100000	3646400
cwq_mix2-2_726.14780.14780.2.0.dta	cwq_mix2-2_726	14780	2	4297.07	WTPVSTNSTSK		7	9 2 0 0 0 0	1		0	0	100	100	100	0	0	0	9304550	0
cwq_mix2-2_726.14785.14785.3.0.dta	cwq_mix2-2_726	14785	3	4298.35	VYAVNASLNHDK		5	11 2 0 0 0 0	1		0	0	100	100	100	0	0	0	4867180	7212840
cwq_mix2-2_726.14821.14821.2.0.dta	cwq_mix2-2_726	14821	2	4308.12	NLTFAR		1	11 2 0 0 0 0	1		0	0	100	100	100	0	0	0	16100000	10997900
cwq_mix2-2_726.14876.14876.3.0.dta	cwq_mix2-2_726	14876	3	4322.98	VYAVNASLNHDK		5	10 2 0 0 0 0	1		0	0	100	100	100	0	0	0	14494900	4741310
cwq_mix2-2_726.14995.14995.3.0.dta	cwq_mix2-2_726	14995	3	4355.27	VYAVNASLNHDK		5	9 2 0 0 0 0	1		0	0	100	100	100	0	0	0	72676300	150695000
cwq_mix2-2_726.15016.15016.3.0.dta	cwq_mix2-2_726	15016	3	4360.92	LGNETFLPK		3	9 2 0 0 0 0	1		0	0	100	100	100	0	0	0	50056000	10997900
cwq_mix2-2_726.15056.15056.3.0.dta	cwq_mix2-2_726	15056	3	4371.77	VYAVNASLNHDK		5	8 2 0 0 0 0	1		0	0	100	100	100	0	0	0	2764020	927677
cwq_mix2-2_726.15057.15057.2.0.dta	cwq_mix2-2_726	15057	2	4372.04	TNDTLDAIK		2	9 2 0 0 0 0	1		0	0	100	100	100	0	0	0	998470	150695000
cwq_mix2-2_726.15060.15060.3.0.dta	cwq_mix2-2_726	15060	3	4372.75	VYAVNASLNHDK		5	9 2 0 0 0 0	1		0	0	100	100	100	0	0	0	72676300	10612500
cwq_mix2-2_726.15117.15117.2.0.dta	cwq_mix2-2_726	15117	2	4388.31	NLTFAR		1	9 2 0 0 0 0	1		0	0	100	100	100	0	0	0	6477140	150695000
cwq_mix2-2_726.15128.15128.3.0.dta	cwq_mix2-2_726	15128	3	4391.28	VYAVNASLNHDK		5	8 2 0 0 0 0	1		0	0	100	100	100	0	0	0	7017950	25082600
cwq_mix2-2_726.15140.15140.3.0.dta	cwq_mix2-2_726	15140	3	4394.56	VYAVNASLNHDK		5	9 2 0 0 0 0	1		0	0	100	100	100	0	0	0	11630900	150695000
cwq_mix2-2_726.15740.15740.3.0.dta	cwq_mix2-2_726	15740	3	4556.64	RSEVTPNTSLAQCPK	13,Carbamidomethyl[C];	7	9 2 0 0 0 0	1		0	0	100	100	100	0	0	0	6832700	25082600
cwq_mix2-2_726.15774.15774.3.0.dta	cwq_mix2-2_726	15774	3	4565.48	LSDMYNRTSNDTYR	4,Oxidation[M];	10	5 2 0 0 0 0	1		0	0	100	100	100	0	0	0	78270.8	15183500
cwq_mix2-2_726.15821.15821.3.0.dta	cwq_mix2-2_726	15821	3	4578.16	RSEVTPNTSLAQCPK	13,Carbamidomethyl[C];	7	9 2 0 0 0 0	1		0	0	100	100	100	0	0	0	8201160	1555800
cwq_mix2-2_726.15961.15961.3.0.dta	cwq_mix2-2_726	15961	3	4614.28	NYSEDASTSLHGQTAGR		1	12 2 0 0 0 0	1		0	0	100	100	100	0	0	0	17164500	12609000
cwq_mix2-2_726.15990.15990.3.0.dta	cwq_mix2-2_726	15990	3	4622.01	NYSEDASTSLHGQTAGR		1	11 2 0 0 0 0	1		0	0	100	100	100	0	0	0	7666630	1118410
cwq_mix2-2_726.16087.16087.3.0.dta	cwq_mix2-2_726	16087	3	4646.62	NYSEDASTSLHGQTAGR		1	12 2 0 0 0 0	1		0	0	100	100	100	0	0	0	16733400	12609000
cwq_mix2-2_726.16108.16108.3.0.dta	cwq_mix2-2_726	16108	3	4651.38	NNINISHLSR		4	11 2 0 0 0 0	1		0	0	100	100	100	0	0	0	36556500	74969700
cwq_mix2-2_726.16113.16113.3.0.dta	cwq_mix2-2_726	16113	3	4652.77	NYSEDASTSLHGQTAGR		1	10 2 0 0 0 0	1		0	0	100	100	100	0	0	0	4243380	5405690
cwq_mix2-2_726.16124.16124.3.0.dta	cwq_mix2-2_726	16124	3	4655.64	VYGSQGNSTVLSR		7	10 2 0 0 0 0	1		0	0	100	100	100	0	0	0	174310000	57599700
cwq_mix2-2_726.16200.16200.3.0.dta	cwq_mix2-2_726	16200	3	4674.37	VYGSQGNSTVLSR		7	10 2 0 0 0 0	1		0	0	100	100	100	0	0	0	174310000	74969700
cwq_mix2-2_726.16214.16214.2.0.dta	cwq_mix2-2_726	16214	2	4677.98	VYGSQGNSTVLSR		7	10 2 0 0 0 0	1		0	0	100	100	100	0	0	0	33525200	206505000
cwq_mix2-2_726.16227.16227.3.0.dta	cwq_mix2-2_726	16227	3	4681.36	VYGSQGNSTVLSR		7	9 2 0 0 0 0	1		0	0	100	100	100	0	0	0	43654400	1400850
cwq_mix2-2_726.16273.16273.3.0.dta	cwq_mix2-2_726	16273	3	4692.9	NNINISHLSR		4	9 2 0 0 0 0	1		0	0	100	100	100	0	0	0	56706100	57599700
cwq_mix2-2_726.16342.16342.3.0.dta	cwq_mix2-2_726	16342	3	4711.39	NNINISHLSR		4	8 2 0 0 0 0	1		0	0	100	100	100	0	0	0	40124300	7005110
cwq_mix2-2_726.16350.16350.3.0.dta	cwq_mix2-2_726	16350	3	4713.5	NNINISHLSR		4	9 2 0 0 0 0	1		0	0	100	100	100	0	0	0	56706100	74969700
cwq_mix2-2_726.16353.16353.3.0.dta	cwq_mix2-2_726	16353	3	4714.34	TNGTLYGLSDSRK		2	9 2 0 0 0 0	1		0	0	100	100	100	0	0	0	15150800	7005110
cwq_mix2-2_726.16417.16417.3.0.dta	cwq_mix2-2_726	16417	3	4731.01	NNINISHLSR		4	8 2 0 0 0 0	1		0	0	100	100	100	0	0	0	40124300	45102600
cwq_mix2-2_726.16600.16600.3.0.dta	cwq_mix2-2_726	16600	3	4777.79	NLSADIPAK		1	12 2 0 0 0 0	1		0	0	100	100	100	0	0	0	281280000	108398000
cwq_mix2-2_726.16679.16679.3.0.dta	cwq_mix2-2_726	16679	3	4797.16	NLSADIPAK		1	12 2 0 0 0 0	1		0	0	100	100	100	0	0	0	281280000	208411000
cwq_mix2-2_726.16753.16753.2.0.dta	cwq_mix2-2_726	16753	2	4816.35	NLSADIPAK		1	12 2 0 0 0 0	1		0	0	100	100	100	0	0	0	57997800	5934090
cwq_mix2-2_726.16757.16757.3.0.dta	cwq_mix2-2_726	16757	3	4817.39	NLSADIPAK		1	12 2 0 0 0 0	1		0	0	100	100	100	0	0	0	281280000	36365600
cwq_mix2-2_726.16830.16830.2.0.dta	cwq_mix2-2_726	16830	2	4835.68	NLSADIPAK		1	12 2 0 0 0 0	1		0	0	100	100	100	0	0	0	57997800	5513660
cwq_mix2-2_726.16840.16840.3.0.dta	cwq_mix2-2_726	16840	3	4837.96	NLSADIPAK		1	12 2 0 0 0 0	1		0	0	100	100	100	0	0	0	281280000	108398000
cwq_mix2-2_726.16864.16864.3.0.dta	cwq_mix2-2_726	16864	3	4844.17	NLSADIPAK		1	5 4 1 0 2 0	1		0	0	100	100	100	0	0	0	10052200	213771000
cwq_mix2-2_726.16866.16866.3.0.dta	cwq_mix2-2_726	16866	3	4844.75	ETNNSDAGYTEPYR		3	8 2 0 0 0 0	1		0	0	100	100	100	0	0	0	84786300	109984000
cwq_mix2-2_726.16910.16910.3.0.dta	cwq_mix2-2_726	16910	3	4855.81	NLSADIPAK		1	12 2 0 0 0 0	1		0	0	100	100	100	0	0	0	281280000	9883110
cwq_mix2-2_726.16912.16912.2.0.dta	cwq_mix2-2_726	16912	2	4856.39	NLSADIPAK		1	12 2 0 0 0 0	1		0	0	100	100	100	0	0	0	57997800	0
cwq_mix2-2_726.16928.16928.2.0.dta	cwq_mix2-2_726	16928	2	4860.03	ETNNSDAGYTEPYR		3	8 2 0 0 0 0	1		0	0	100	100	100	0	0	0	18215900	364232
cwq_mix2-2_726.16948.16948.3.0.dta	cwq_mix2-2_726	16948	3	4865.02	ETNNSDAGYTEPYR		3	8 2 0 0 0 0	1		0	0	100	100	100	0	0	0	84786300	4153120
cwq_mix2-2_726.16964.16964.2.0.dta	cwq_mix2-2_726	16964	2	4869.29	NLSADIPAK		1	11 2 0 0 0 0	1		0	0	100	100	100	0	0	0	7133480	4253920
cwq_mix2-2_726.17007.17007.3.0.dta	cwq_mix2-2_726	17007	3	4880.07	NLSADIPAK		1	12 2 0 0 0 0	1		0	0	100	100	100	0	0	0	281280000	24698400
cwq_mix2-2_726.17056.17056.2.0.dta	cwq_mix2-2_726	17056	2	4892.46	NLSADIPAK		1	11 2 0 0 0 0	1		0	0	100	100	100	0	0	0	7133480	19950100
cwq_mix2-2_726.17064.17064.3.0.dta	cwq_mix2-2_726	17064	3	4894.46	HPNETAQSLTFR		3	10 2 0 0 0 0	1		0	0	100	100	100	0	0	0	32506500	9941220
cwq_mix2-2_726.17116.17116.2.0.dta	cwq_mix2-2_726	17116	2	4908.06	WANVSVR		3	8 2 0 0 0 0	1		0	0	100	100	100	0	0	0	7304560	59937500
cwq_mix2-2_726.17248.17248.3.0.dta	cwq_mix2-2_726	17248	3	4942.57	NLSADIPAK		1	5 4 1 0 2 0	1		0	0	100	100	100	0	0	0	6906390	11224900
cwq_mix2-2_726.17293.17293.2.0.dta	cwq_mix2-2_726	17293	2	4954.45	NLSADIPAK		1	10 2 0 0 0 0	1		0	0	100	100	100	0	0	0	1471400	60456100
cwq_mix2-2_726.17313.17313.3.0.dta	cwq_mix2-2_726	17313	3	4959.66	NLSADIPAK		1	10 2 0 0 0 0	1		0	0	100	100	100	0	0	0	14995300	9821160
cwq_mix2-2_726.17347.17347.3.0.dta	cwq_mix2-2_726	17347	3	4969.26	DANNTQFQFTSR		3	9 2 0 0 0 0	1		0	0	100	100	100	0	0	0	57964600	5407300
cwq_mix2-2_726.17372.17372.3.0.dta	cwq_mix2-2_726	17372	3	4976.09	HSYNPNGTIPECPSR	12,Carbamidomethyl[C];	6	11 2 0 0 0 0	1		0	0	100	100	100	0	0	0	3490680	29587800
cwq_mix2-2_726.17410.17410.3.0.dta	cwq_mix2-2_726	17410	3	4986.17	LYESENQTHLITK		6	9 2 0 0 0 0	1		0	0	100	100	100	0	0	0	454164000	3105480
cwq_mix2-2_726.17415.17415.3.0.dta	cwq_mix2-2_726	17415	3	4987.6	LYESENQTHLITK		6	10 2 0 0 0 0	1		0	0	100	100	100	0	0	0	22319100	19760700
cwq_mix2-2_726.17436.17436.3.0.dta	cwq_mix2-2_726	17436	3	4993.13	GVLQATNMTYGK	8,Oxidation[M];	7	8 2 0 0 0 0	1		0	0	100	100	100	0	0	0	20596400	12721100
cwq_mix2-2_726.17453.17453.3.0.dta	cwq_mix2-2_726	17453	3	4997.55	HSYNPNGTIPECPSR	12,Carbamidomethyl[C];	6	11 2 0 0 0 0	1		0	0	100	100	100	0	0	0	3490680	29587800
cwq_mix2-2_726.17481.17481.2.0.dta	cwq_mix2-2_726	17481	2	5005.12	GVLQATNMTYGK	8,Oxidation[M];	7	8 2 0 0 0 0	1		0	0	100	100	100	0	0	0	4558940	49808200
cwq_mix2-2_726.17487.17487.3.0.dta	cwq_mix2-2_726	17487	3	5006.64	LYESENQTHLITK		6	9 2 0 0 0 0	1		0	0	100	100	100	0	0	0	454164000	85805600
cwq_mix2-2_726.17511.17511.3.0.dta	cwq_mix2-2_726	17511	3	5012.89	LYESENQTHLITK		6	8 2 0 0 0 0	1		0	0	100	100	100	0	0	0	789267000	2321500
cwq_mix2-2_726.17646.17646.3.0.dta	cwq_mix2-2_726	17646	3	5048.92	LYESENQTHLITK		6	8 2 0 0 0 0	1		0	0	100	100	100	0	0	0	3496870	12446200
cwq_mix2-2_726.17686.17686.3.0.dta	cwq_mix2-2_726	17686	3	5059.75	HSYNPNGTIPECPSR	12,Carbamidomethyl[C];	6	9 2 0 0 0 0	1		0	0	100	100	100	0	0	0	95455100	49808200
cwq_mix2-2_726.17706.17706.4.0.dta	cwq_mix2-2_726	17706	4	5065.27	HSYNPNGTIPECPSR	12,Carbamidomethyl[C];	6	9 2 0 0 0 0	1		0	0	100	100	100	0	0	0	3905130	1016990
cwq_mix2-2_726.17720.17720.3.0.dta	cwq_mix2-2_726	17720	3	5068.92	VTNITDSQPAPYMK	13,Oxidation[M];	3	9 2 0 0 0 0	1		0	0	100	100	100	0	0	0	10612500	2617580000
cwq_mix2-2_726.17722.17722.3.0.dta	cwq_mix2-2_726	17722	3	5069.52	VTNITDSQPAPYMK	13,Oxidation[M];	3	8 2 0 0 0 0	1		0	0	100	100	100	0	0	0	11441300	85805600
cwq_mix2-2_726.17733.17733.3.0.dta	cwq_mix2-2_726	17733	3	5072.46	LYESENQTHLITK		6	7 2 0 0 0 0	1		0	0	100	100	100	0	0	0	28994000	129534000
cwq_mix2-2_726.17775.17775.3.0.dta	cwq_mix2-2_726	17775	3	5083.65	HSYNPNGTIPECPSR	12,Carbamidomethyl[C];	6	9 2 0 0 0 0	1		0	0	100	100	100	0	0	0	95455100	2617580000
cwq_mix2-2_726.18064.18064.3.0.dta	cwq_mix2-2_726	18064	3	5160.54	KGVLQATNMTYGK		8	9 2 0 0 0 0	1		0	0	100	100	100	0	0	0	32150900	2617580000
cwq_mix2-2_726.18130.18130.3.0.dta	cwq_mix2-2_726	18130	3	5178.18	KGVLQATNMTYGK		8	9 2 0 0 0 0	1		0	0	100	100	100	0	0	0	32150900	401988000
cwq_mix2-2_726.18156.18156.3.0.dta	cwq_mix2-2_726	18156	3	5185.22	KGVLQATNMTYGK		8	8 2 0 0 0 0	1		0	0	100	100	100	0	0	0	1467950000	129534000
cwq_mix2-2_726.18198.18198.3.0.dta	cwq_mix2-2_726	18198	3	5196.48	KGVLQATNMTYGK		8	9 2 0 0 0 0	1		0	0	100	100	100	0	0	0	32150900	22542600
cwq_mix2-2_726.18228.18228.3.0.dta	cwq_mix2-2_726	18228	3	5204.45	KGVLQATNMTYGK		8	8 2 0 0 0 0	1		0	0	100	100	100	0	0	0	1467950000	12259900
cwq_mix2-2_726.18237.18237.2.0.dta	cwq_mix2-2_726	18237	2	5207	KGVLQATNMTYGK		8	8 2 0 0 0 0	1		0	0	100	100	100	0	0	0	29338700	2617580000
cwq_mix2-2_726.18242.18242.3.0.dta	cwq_mix2-2_726	18242	3	5208.27	KGVLQATNMTYGK		8	8 2 0 0 0 0	1		0	0	100	100	100	0	0	0	1467950000	92328300
cwq_mix2-2_726.18258.18258.2.0.dta	cwq_mix2-2_726	18258	2	5212.62	QSIALYANDTK		8	9 2 0 0 0 0	1		0	0	100	100	100	0	0	0	19300500	32208200
cwq_mix2-2_726.18284.18284.3.0.dta	cwq_mix2-2_726	18284	3	5219.27	QSIALYANDTK		8	9 2 0 0 0 0	1		0	0	100	100	100	0	0	0	27604800	30141400
cwq_mix2-2_726.18295.18295.3.0.dta	cwq_mix2-2_726	18295	3	5222.21	KGVLQATNMTYGK		8	8 2 0 0 0 0	1		0	0	100	100	100	0	0	0	1467950000	401988000
cwq_mix2-2_726.18329.18329.2.0.dta	cwq_mix2-2_726	18329	2	5231.25	QSIALYANDTK		8	9 2 0 0 0 0	1		0	0	100	100	100	0	0	0	19300500	250133000
cwq_mix2-2_726.18335.18335.3.0.dta	cwq_mix2-2_726	18335	3	5232.97	TYYGNGGNTTDTEALQK		8	5 4 1 0 2 0	1		0	0	100	100	100	0	0	0	4414600	22542600
cwq_mix2-2_726.18339.18339.3.0.dta	cwq_mix2-2_726	18339	3	5233.93	KGVLQATNMTYGK		8	8 2 0 0 0 0	1		0	0	100	100	100	0	0	0	1467950000	78026800
cwq_mix2-2_726.18362.18362.3.0.dta	cwq_mix2-2_726	18362	3	5239.89	KGVLQATNMTYGK		8	8 2 0 0 0 0	1		0	0	100	100	100	0	0	0	1467950000	12259900
cwq_mix2-2_726.18365.18365.2.0.dta	cwq_mix2-2_726	18365	2	5240.79	KGVLQATNMTYGK		8	8 2 0 0 0 0	1		0	0	100	100	100	0	0	0	29338700	29536600
cwq_mix2-2_726.18423.18423.2.0.dta	cwq_mix2-2_726	18423	2	5256.51	QSIALYANDTK		8	8 2 0 0 0 0	1		0	0	100	100	100	0	0	0	66474400	2640540000
cwq_mix2-2_726.18427.18427.3.0.dta	cwq_mix2-2_726	18427	3	5257.46	KGVLQATNMTYGK		8	8 2 0 0 0 0	1		0	0	100	100	100	0	0	0	1471910000	401988000
cwq_mix2-2_726.18471.18471.3.0.dta	cwq_mix2-2_726	18471	3	5269.31	QSIALYANDTK		8	8 2 0 0 0 0	1		0	0	100	100	100	0	0	0	97934200	139828000
cwq_mix2-2_726.18493.18493.2.0.dta	cwq_mix2-2_726	18493	2	5275.26	QSIALYANDTK		8	8 2 0 0 0 0	1		0	0	100	100	100	0	0	0	66474400	30141400
cwq_mix2-2_726.18494.18494.3.0.dta	cwq_mix2-2_726	18494	3	5275.54	KGVLQATNMTYGK		8	8 2 0 0 0 0	1		0	0	100	100	100	0	0	0	1480660000	9021360
cwq_mix2-2_726.18537.18537.3.0.dta	cwq_mix2-2_726	18537	3	5287.1	QSIALYANDTK		8	8 2 0 0 0 0	1		0	0	100	100	100	0	0	0	97934200	6480920
cwq_mix2-2_726.18559.18559.2.0.dta	cwq_mix2-2_726	18559	2	5293.03	QSIALYANDTK		8	8 2 0 0 0 0	1		0	0	100	100	100	0	0	0	66603500	250133000
cwq_mix2-2_726.18561.18561.3.0.dta	cwq_mix2-2_726	18561	3	5293.64	KGVLQATNMTYGK		8	8 2 0 0 0 0	1		0	0	100	100	100	0	0	0	2216890	2654230000
cwq_mix2-2_726.18571.18571.3.0.dta	cwq_mix2-2_726	18571	3	5296.3	KGVLQATNMTYGK		8	7 2 0 0 0 0	1		0	0	100	100	100	0	0	0	30031600	401988000
cwq_mix2-2_726.18635.18635.3.0.dta	cwq_mix2-2_726	18635	3	5313.77	KGVLQATNMTYGK		8	7 2 0 0 0 0	1		0	0	100	100	100	0	0	0	70451700	294097000
cwq_mix2-2_726.18685.18685.2.0.dta	cwq_mix2-2_726	18685	2	5327.62	QSIALYANDTK		8	7 2 0 0 0 0	1		0	0	100	100	100	0	0	0	19540500	22542600
cwq_mix2-2_726.18701.18701.3.0.dta	cwq_mix2-2_726	18701	3	5331.9	KGVLQATNMTYGK		8	7 2 0 0 0 0	1		0	0	100	100	100	0	0	0	3007450	1806030000
cwq_mix2-2_726.18733.18733.3.0.dta	cwq_mix2-2_726	18733	3	5340.54	QSIALYANDTK		8	7 2 0 0 0 0	1		0	0	100	100	100	0	0	0	19990800	7945610
cwq_mix2-2_726.18754.18754.2.0.dta	cwq_mix2-2_726	18754	2	5346.41	QSIALYANDTK		8	7 2 0 0 0 0	1		0	0	100	100	100	0	0	0	19540500	2657720000
cwq_mix2-2_726.18945.18945.2.0.dta	cwq_mix2-2_726	18945	2	5398.44	NDTQFYIK		1	9 2 0 0 0 0	1		0	0	100	100	100	0	0	0	4522930	78026800
cwq_mix2-2_726.18996.18996.3.0.dta	cwq_mix2-2_726	18996	3	5412.2	NDTQFYIK		1	9 2 0 0 0 0	1		0	0	100	100	100	0	0	0	8016070	29536600
cwq_mix2-2_726.19011.19011.3.0.dta	cwq_mix2-2_726	19011	3	5416.35	IIYNHNSSISDIR		6	9 6 0 0 0 0	1		0	0	100	100	100	0	0	0	1779140	9021360
cwq_mix2-2_726.19021.19021.2.0.dta	cwq_mix2-2_726	19021	2	5419.08	NDTQFYIK		1	9 2 0 0 0 0	1		0	0	100	100	100	0	0	0	4522930	250133000
cwq_mix2-2_726.19053.19053.2.0.dta	cwq_mix2-2_726	19053	2	5427.89	NVTAMWK		1	9 2 0 0 0 0	1		0	0	100	100	100	0	0	0	3622270	28366000
cwq_mix2-2_726.19085.19085.3.0.dta	cwq_mix2-2_726	19085	3	5436.65	NYSHGLAWTEK		1	9 2 0 0 0 0	1		0	0	100	100	100	0	0	0	152562000	401988000
cwq_mix2-2_726.19160.19160.3.0.dta	cwq_mix2-2_726	19160	3	5456.37	NYSHGLAWTEK		1	9 2 0 0 0 0	1		0	0	100	100	100	0	0	0	152562000	416837000
cwq_mix2-2_726.19224.19224.3.0.dta	cwq_mix2-2_726	19224	3	5473.3	IIYNHNSSISDIR		6	5 4 2 0 1 0	1		0	0	100	100	100	0	0	0	1004650	1806030000
cwq_mix2-2_726.19241.19241.3.0.dta	cwq_mix2-2_726	19241	3	5477.38	NYSHGLAWTEK		1	9 2 0 0 0 0	1		0	0	100	100	100	0	0	0	152562000	2657720000
cwq_mix2-2_726.19333.19333.3.0.dta	cwq_mix2-2_726	19333	3	5501.66	NYSHGLAWTEK		1	8 2 0 0 0 0	1		0	0	100	100	100	0	0	0	22934400	294097000
cwq_mix2-2_726.19437.19437.3.0.dta	cwq_mix2-2_726	19437	3	5529.37	IIYNHNSSISDIR		6	10 2 0 0 0 0	1		0	0	100	100	100	0	0	0	4829660	1806030000
cwq_mix2-2_726.19487.19487.3.0.dta	cwq_mix2-2_726	19487	3	5542.74	IIYNHNSSISDIR		6	9 2 0 0 0 0	1		0	0	100	100	100	0	0	0	15161100	1806030000
cwq_mix2-2_726.19641.19641.3.0.dta	cwq_mix2-2_726	19641	3	5584.77	IPVADDHVIVNTTSK		11	9 2 0 0 0 0	1		0	0	100	100	100	0	0	0	52212800	422689000
cwq_mix2-2_726.19670.19670.3.0.dta	cwq_mix2-2_726	19670	3	5592.72	SIIQNNGTFGVSHTR		6	10 2 0 0 0 0	1		0	0	100	100	100	0	0	0	78359000	42467800
cwq_mix2-2_726.19730.19730.3.0.dta	cwq_mix2-2_726	19730	3	5608.73	IPVADDHVIVNTTSK		11	9 2 0 0 0 0	1		0	0	100	100	100	0	0	0	52212800	2657720000
cwq_mix2-2_726.19745.19745.3.0.dta	cwq_mix2-2_726	19745	3	5612.79	FNVSASIK		2	8 2 0 0 0 0	1		0	0	100	100	100	0	0	0	6312190	406382000
cwq_mix2-2_726.19749.19749.3.0.dta	cwq_mix2-2_726	19749	3	5613.74	SIIQNNGTFGVSHTR		6	10 2 0 0 0 0	1		0	0	100	100	100	0	0	0	78359000	295054000
cwq_mix2-2_726.19771.19771.3.0.dta	cwq_mix2-2_726	19771	3	5619.65	SIIQNNGTFGVSHTR		6	9 2 0 0 0 0	1		0	0	100	100	100	0	0	0	259405000	367614000
cwq_mix2-2_726.19772.19772.2.0.dta	cwq_mix2-2_726	19772	2	5619.93	FNVSASIK		2	8 2 0 0 0 0	1		0	0	100	100	100	0	0	0	41819800	3038660
cwq_mix2-2_726.19792.19792.2.0.dta	cwq_mix2-2_726	19792	2	5625.6	FENETFIAK		3	9 2 0 0 0 0	1		0	0	100	100	100	0	0	0	3308640	3307060
cwq_mix2-2_726.19838.19838.2.0.dta	cwq_mix2-2_726	19838	2	5637.92	FNVSASIK		2	8 2 0 0 0 0	1		0	0	100	100	100	0	0	0	17313800	1806030000
cwq_mix2-2_726.19840.19840.3.0.dta	cwq_mix2-2_726	19840	3	5638.58	SIIQNNGTFGVSHTR		6	10 2 0 0 0 0	1		0	0	100	100	100	0	0	0	10381300	422689000
cwq_mix2-2_726.19847.19847.3.0.dta	cwq_mix2-2_726	19847	3	5640.47	SIIQNNGTFGVSHTR		6	9 2 0 0 0 0	1		0	0	100	100	100	0	0	0	224341000	2657720000
cwq_mix2-2_726.19892.19892.3.0.dta	cwq_mix2-2_726	19892	3	5652.55	SIIQNNGTFGVSHTR		6	8 2 0 0 0 0	1		0	0	100	100	100	0	0	0	125255000	42467800
cwq_mix2-2_726.19907.19907.2.0.dta	cwq_mix2-2_726	19907	2	5656.66	FNVSASIK		2	8 2 0 0 0 0	1		0	0	100	100	100	0	0	0	17313800	33577700
cwq_mix2-2_726.19910.19910.2.0.dta	cwq_mix2-2_726	19910	2	5657.49	FENETFIAK		3	9 2 0 0 0 0	1		0	0	100	100	100	0	0	0	3308640	367614000
cwq_mix2-2_726.19949.19949.4.0.dta	cwq_mix2-2_726	19949	4	5668	KSQDKVTNITDSQPAPYMK		8	9 2 0 0 0 0	1		0	0	100	100	100	0	0	0	47543800	1806030000
cwq_mix2-2_726.19953.19953.2.0.dta	cwq_mix2-2_726	19953	2	5669.11	FENETFIAK		3	8 2 0 0 0 0	1		0	0	100	100	100	0	0	0	9414650	422689000
cwq_mix2-2_726.19958.19958.3.0.dta	cwq_mix2-2_726	19958	3	5670.4	SIIQNNGTFGVSHTR		6	8 2 0 0 0 0	1		0	0	100	100	100	0	0	0	125255000	2657720000
cwq_mix2-2_726.19959.19959.3.0.dta	cwq_mix2-2_726	19959	3	5670.68	SIIQNNGTFGVSHTR		6	9 2 0 0 0 0	1		0	0	100	100	100	0	0	0	224341000	367614000
cwq_mix2-2_726.19967.19967.3.0.dta	cwq_mix2-2_726	19967	3	5672.94	KSQDKVTNITDSQPAPYMK		8	9 2 0 0 0 0	1		0	0	100	100	100	0	0	0	11260100	1806030000
cwq_mix2-2_726.20012.20012.4.0.dta	cwq_mix2-2_726	20012	4	5685.14	KSQDKVTNITDSQPAPYMK		8	9 2 0 0 0 0	1		0	0	100	100	100	0	0	0	47543800	422689000
cwq_mix2-2_726.20023.20023.3.0.dta	cwq_mix2-2_726	20023	3	5688.13	SIIQNNGTFGVSHTR		6	8 2 0 0 0 0	1		0	0	100	100	100	0	0	0	125255000	0
cwq_mix2-2_726.20024.20024.2.0.dta	cwq_mix2-2_726	20024	2	5688.41	FENETFIAK		3	8 2 0 0 0 0	1		0	0	100	100	100	0	0	0	9414650	2657720000
cwq_mix2-2_726.20035.20035.4.0.dta	cwq_mix2-2_726	20035	4	5691.38	KSQDKVTNITDSQPAPYMK		8	8 2 0 0 0 0	1		0	0	100	100	100	0	0	0	42703900	367614000
cwq_mix2-2_726.20090.20090.3.0.dta	cwq_mix2-2_726	20090	3	5706.23	SIIQNNGTFGVSHTR		6	8 2 0 0 0 0	1		0	0	100	100	100	0	0	0	125255000	142043000
cwq_mix2-2_726.20169.20169.3.0.dta	cwq_mix2-2_726	20169	3	5727.66	SIIQNNGTFGVSHTR		6	8 2 0 0 0 0	1		0	0	100	100	100	0	0	0	126273000	15454200
cwq_mix2-2_726.20256.20256.4.0.dta	cwq_mix2-2_726	20256	4	5751.27	MSAQVPMNMTITGCMLTFYR	9,Oxidation[M];14,Carbamidomethyl[C];15,Oxidation[M];	8	9 2 0 0 0 0	1		0	0	100	100	100	0	0	0	262164	422689000
cwq_mix2-2_726.20258.20258.3.0.dta	cwq_mix2-2_726	20258	3	5751.83	SIIQNNGTFGVSHTR		6	8 2 0 0 0 0	1		0	0	100	100	100	0	0	0	6969310	1830280000
cwq_mix2-2_726.20539.20539.3.0.dta	cwq_mix2-2_726	20539	3	5828.14	TNGTLYGLSDSR		2	9 2 0 0 0 0	1		0	0	100	100	100	0	0	0	6797980	32938600
cwq_mix2-2_726.20739.20739.2.0.dta	cwq_mix2-2_726	20739	2	5882.7	TNGTLYGLSDSR		2	8 2 0 0 0 0	1		0	0	100	100	100	0	0	0	6164620	367614000
cwq_mix2-2_726.20802.20802.3.0.dta	cwq_mix2-2_726	20802	3	5899.71	TNGTLYGLSDSR		2	8 2 0 0 0 0	1		0	0	100	100	100	0	0	0	25565500	142043000
cwq_mix2-2_726.21273.21273.4.0.dta	cwq_mix2-2_726	21273	4	6027.4	PVYVTNVTIEHVQHK		6	9 2 0 0 0 0	1		0	0	100	100	100	0	0	0	18803000	25097700
cwq_mix2-2_726.21295.21295.3.0.dta	cwq_mix2-2_726	21295	3	6033.39	PVYVTNVTIEHVQHK		6	9 2 0 0 0 0	1		0	0	100	100	100	0	0	0	5228420	422017000
cwq_mix2-2_726.21296.21296.3.0.dta	cwq_mix2-2_726	21296	3	6033.67	VFQSHNDHGSNNSGR		11	10 2 0 0 0 0	1		0	0	100	100	100	0	0	0	121194	15454200
cwq_mix2-2_726.21329.21329.3.0.dta	cwq_mix2-2_726	21329	3	6042.51	VFQSHNDHGSNNSGR		11	9 2 0 0 0 0	1		0	0	100	100	100	0	0	0	0	4150810
cwq_mix2-2_726.21410.21410.3.0.dta	cwq_mix2-2_726	21410	3	6064.21	EVEEVSCVDTQDNHTSEGEAGTCR	7,Carbamidomethyl[C];23,Carbamidomethyl[C];	13	6 2 0 0 0 0	1		0	0	100	100	100	0	0	0	0	367614000
cwq_mix2-2_726.21423.21423.3.0.dta	cwq_mix2-2_726	21423	3	6067.59	NNTIDSLSIAK		1	9 2 0 0 0 0	1		0	0	100	100	100	0	0	0	26516500	2471240
cwq_mix2-2_726.21430.21430.2.0.dta	cwq_mix2-2_726	21430	2	6069.57	NNTIDSLSIAK		1	9 2 0 0 0 0	1		0	0	100	100	100	0	0	0	16386600	7986290
cwq_mix2-2_726.21431.21431.3.0.dta	cwq_mix2-2_726	21431	3	6069.85	DANNTQFQFTSR		3	5 4 2 0 1 0	1		0	0	100	100	100	0	0	0	194817	804744000
cwq_mix2-2_726.21475.21475.3.0.dta	cwq_mix2-2_726	21475	3	6081.4	EGLINNGTSIHAGLR		6	5 4 2 0 1 0	1		0	0	100	100	100	0	0	0	4003310	2473530
cwq_mix2-2_726.21504.21504.3.0.dta	cwq_mix2-2_726	21504	3	6088.29	NNTIDSLSIAK		1	9 2 0 0 0 0	1		0	0	100	100	100	0	0	0	27320100	20347900
cwq_mix2-2_726.21505.21505.2.0.dta	cwq_mix2-2_726	21505	2	6088.57	NNTIDSLSIAK		1	9 2 0 0 0 0	1		0	0	100	100	100	0	0	0	16386600	20347900
cwq_mix2-2_726.21562.21562.3.0.dta	cwq_mix2-2_726	21562	3	6103.43	EGLINNGTSIHAGLR		6	5 4 2 0 1 0	1		0	0	100	100	100	0	0	0	27491400	20720500
cwq_mix2-2_726.21567.21567.2.0.dta	cwq_mix2-2_726	21567	2	6104.86	NNTIDSLSIAK		1	8 2 0 0 0 0	1		0	0	100	100	100	0	0	0	5444040	2936460
cwq_mix2-2_726.21596.21596.3.0.dta	cwq_mix2-2_726	21596	3	6112.34	EGLINNGTSIHAGLR		6	11 2 0 0 0 0	1		0	0	100	100	100	0	0	0	103824000	599599
cwq_mix2-2_726.21619.21619.3.0.dta	cwq_mix2-2_726	21619	3	6117.95	DANNTQFQFTSR		3	11 2 0 0 0 0	1		0	0	100	100	100	0	0	0	36994800	16263900
cwq_mix2-2_726.21623.21623.3.0.dta	cwq_mix2-2_726	21623	3	6119.1	DANNTQFQFTSR		3	10 2 0 0 0 0	1		0	0	100	100	100	0	0	0	108072000	530054
cwq_mix2-2_726.21645.21645.2.0.dta	cwq_mix2-2_726	21645	2	6124.99	NNTIDSLSIAK		1	8 2 0 0 0 0	1		0	0	100	100	100	0	0	0	5632030	1254310
cwq_mix2-2_726.21667.21667.3.0.dta	cwq_mix2-2_726	21667	3	6130.53	EGLINNGTSIHAGLR		6	10 2 0 0 0 0	1		0	0	100	100	100	0	0	0	53145700	53533600
cwq_mix2-2_726.21675.21675.3.0.dta	cwq_mix2-2_726	21675	3	6132.62	EGLINNGTSIHAGLR		6	11 2 0 0 0 0	1		0	0	100	100	100	0	0	0	103824000	147074
cwq_mix2-2_726.21688.21688.3.0.dta	cwq_mix2-2_726	21688	3	6136.15	WITHSNVSNGYYTSR		6	9 2 0 0 0 0	1		0	0	100	100	100	0	0	0	20611100	778759000
cwq_mix2-2_726.21689.21689.3.0.dta	cwq_mix2-2_726	21689	3	6136.42	DANNTQFQFTSR		3	11 2 0 0 0 0	1		0	0	100	100	100	0	0	0	36994800	53533600
cwq_mix2-2_726.21694.21694.3.0.dta	cwq_mix2-2_726	21694	3	6137.81	ICLTNGSWSGATPSCMPVR	2,Carbamidomethyl[C];15,Carbamidomethyl[C];16,Oxidation[M];	5	9 2 0 0 0 0	1		0	0	100	100	100	0	0	0	1531740	778759000
cwq_mix2-2_726.21750.21750.3.0.dta	cwq_mix2-2_726	21750	3	6152.72	DANNTQFQFTSR		3	10 2 0 0 0 0	1		0	0	100	100	100	0	0	0	97488000	24416700
cwq_mix2-2_726.21776.21776.3.0.dta	cwq_mix2-2_726	21776	3	6159.35	DANNTQFQFTSR		3	9 2 0 0 0 0	1		0	0	100	100	100	0	0	0	2923950000	778759000
cwq_mix2-2_726.21780.21780.2.0.dta	cwq_mix2-2_726	21780	2	6160.49	DANNTQFQFTSR		3	9 2 0 0 0 0	1		0	0	100	100	100	0	0	0	182681000	24416700
cwq_mix2-2_726.21782.21782.3.0.dta	cwq_mix2-2_726	21782	3	6161.05	YFNYTQSEQEAAHDK		3	9 2 0 0 0 0	1		0	0	100	100	100	0	0	0	14104900	19285200
cwq_mix2-2_726.21789.21789.3.0.dta	cwq_mix2-2_726	21789	3	6162.46	EGLINNGTSIHAGLR		6	10 2 0 0 0 0	1		0	0	100	100	100	0	0	0	53145700	778759000
cwq_mix2-2_726.21840.21840.3.0.dta	cwq_mix2-2_726	21840	3	6176.13	DANNTQFQFTSR		3	9 2 0 0 0 0	1		0	0	100	100	100	0	0	0	2923950000	85384300
cwq_mix2-2_726.21843.21843.3.0.dta	cwq_mix2-2_726	21843	3	6176.81	DANNTQFQFTSR		3	9 2 0 0 0 0	1		0	0	100	100	100	0	0	0	2923950000	24832600
cwq_mix2-2_726.21857.21857.3.0.dta	cwq_mix2-2_726	21857	3	6180.36	YFNYTQSEQEAAHDK		3	8 2 0 0 0 0	1		0	0	100	100	100	0	0	0	76670600	45706600
cwq_mix2-2_726.21888.21888.2.0.dta	cwq_mix2-2_726	21888	2	6188.18	DANNTQFQFTSR		3	9 2 0 0 0 0	1		0	0	100	100	100	0	0	0	182681000	166861000
cwq_mix2-2_726.21913.21913.3.0.dta	cwq_mix2-2_726	21913	3	6194.27	EGLINNGTSIHAGLR		6	9 2 0 0 0 0	1		0	0	100	100	100	0	0	0	360224000	166861000
cwq_mix2-2_726.21914.21914.3.0.dta	cwq_mix2-2_726	21914	3	6194.46	VTNITDSQPAPYMK		3	8 2 0 0 0 0	1		0	0	100	100	100	0	0	0	77945200	0
cwq_mix2-2_726.21917.21917.3.0.dta	cwq_mix2-2_726	21917	3	6195.32	SQDKVTNITDSQPAPYMK		7	9 2 0 0 0 0	1		0	0	100	100	100	0	0	0	33630800	0
cwq_mix2-2_726.21922.21922.3.0.dta	cwq_mix2-2_726	21922	3	6196.71	DANNTQFQFTSR		3	8 2 0 0 0 0	1		0	0	100	100	100	0	0	0	376549000	8338560
cwq_mix2-2_726.21936.21936.3.0.dta	cwq_mix2-2_726	21936	3	6200.35	YFNYTQSEQEAAHDK		3	8 2 0 0 0 0	1		0	0	100	100	100	0	0	0	76670600	3708960
cwq_mix2-2_726.21972.21972.3.0.dta	cwq_mix2-2_726	21972	3	6209.92	LGNETFLPK		3	9 2 0 0 0 0	1		0	0	100	100	100	0	0	0	335714000	136516
cwq_mix2-2_726.21980.21980.3.0.dta	cwq_mix2-2_726	21980	3	6211.99	DANNTQFQFTSR		3	9 2 0 0 0 0	1		0	0	100	100	100	0	0	0	2923950000	434809
cwq_mix2-2_726.21990.21990.3.0.dta	cwq_mix2-2_726	21990	3	6214.52	EGLINNGTSIHAGLR		6	9 2 0 0 0 0	1		0	0	100	100	100	0	0	0	360224000	380063
cwq_mix2-2_726.21992.21992.3.0.dta	cwq_mix2-2_726	21992	3	6214.92	DANNTQFQFTSR		3	8 2 0 0 0 0	1		0	0	100	100	100	0	0	0	376549000	104496000
cwq_mix2-2_726.21997.21997.2.0.dta	cwq_mix2-2_726	21997	2	6216.35	DANNTQFQFTSR		3	8 2 0 0 0 0	1		0	0	100	100	100	0	0	0	32996400	9875940
cwq_mix2-2_726.22007.22007.3.0.dta	cwq_mix2-2_726	22007	3	6219.03	LGNETFLPK		3	10 2 0 0 0 0	1		0	0	100	100	100	0	0	0	28428400	17063100
cwq_mix2-2_726.22008.22008.2.0.dta	cwq_mix2-2_726	22008	2	6219.31	LGNETFLPK		3	9 2 0 0 0 0	1		0	0	100	100	100	0	0	0	238182000	17063100
cwq_mix2-2_726.22020.22020.2.0.dta	cwq_mix2-2_726	22020	2	6222.44	LGNETFLPK		3	10 2 0 0 0 0	1		0	0	100	100	100	0	0	0	9057090	21441800
cwq_mix2-2_726.22021.22021.4.0.dta	cwq_mix2-2_726	22021	4	6222.72	SQDKVTNITDSQPAPYMK		7	8 2 0 0 0 0	1		0	0	100	100	100	0	0	0	9130860	7878150
cwq_mix2-2_726.22027.22027.3.0.dta	cwq_mix2-2_726	22027	3	6223.87	YFNYTQSEQEAAHDK		3	8 2 0 0 0 0	1		0	0	100	100	100	0	0	0	76670600	263042000
cwq_mix2-2_726.22034.22034.3.0.dta	cwq_mix2-2_726	22034	3	6225.31	EGLINNGTSIHAGLR		6	8 2 0 0 0 0	1		0	0	100	100	100	0	0	0	238019000	108112000
cwq_mix2-2_726.22052.22052.3.0.dta	cwq_mix2-2_726	22052	3	6229.67	DANNTQFQFTSR		3	9 2 0 0 0 0	1		0	0	100	100	100	0	0	0	2928690000	371880000
cwq_mix2-2_726.22053.22053.3.0.dta	cwq_mix2-2_726	22053	3	6229.92	LGNETFLPK		3	9 2 0 0 0 0	1		0	0	100	100	100	0	0	0	331168000	36886500
cwq_mix2-2_726.22055.22055.3.0.dta	cwq_mix2-2_726	22055	3	6230.47	SQDKVTNITDSQPAPYMK		7	8 2 0 0 0 0	1		0	0	100	100	100	0	0	0	42178300	33757400
cwq_mix2-2_726.22063.22063.3.0.dta	cwq_mix2-2_726	22063	3	6232.53	DANNTQFQFTSR		3	8 2 0 0 0 0	1		0	0	100	100	100	0	0	0	376549000	121834000
cwq_mix2-2_726.22064.22064.3.0.dta	cwq_mix2-2_726	22064	3	6232.75	EGLINNGTSIHAGLR		6	9 2 0 0 0 0	1		0	0	100	100	100	0	0	0	360224000	85322000
cwq_mix2-2_726.22087.22087.2.0.dta	cwq_mix2-2_726	22087	2	6238.48	LGNETFLPK		3	9 2 0 0 0 0	1		0	0	100	100	100	0	0	0	233490000	496853
cwq_mix2-2_726.22109.22109.3.0.dta	cwq_mix2-2_726	22109	3	6244.28	EGLINNGTSIHAGLR		6	8 2 0 0 0 0	1		0	0	100	100	100	0	0	0	238019000	85322000
cwq_mix2-2_726.22121.22121.3.0.dta	cwq_mix2-2_726	22121	3	6247.26	LGNETFLPK		3	9 2 0 0 0 0	1		0	0	100	100	100	0	0	0	1468540000	14253600
cwq_mix2-2_726.22134.22134.3.0.dta	cwq_mix2-2_726	22134	3	6250.86	DANNTQFQFTSR		3	8 2 0 0 0 0	1		0	0	100	100	100	0	0	0	99859900	102359000
cwq_mix2-2_726.22159.22159.2.0.dta	cwq_mix2-2_726	22159	2	6256.79	LGNETFLPK		3	9 2 0 0 0 0	1		0	0	100	100	100	0	0	0	1084430000	35019300
cwq_mix2-2_726.22171.22171.2.0.dta	cwq_mix2-2_726	22171	2	6259.78	LGNETFLPK		3	9 2 0 0 0 0	1		0	0	100	100	100	0	0	0	1084430000	102359000
cwq_mix2-2_726.22176.22176.3.0.dta	cwq_mix2-2_726	22176	3	6261.16	LGNETFLPK		3	8 2 0 0 0 0	1		0	0	100	100	100	0	0	0	55079600	35019300
cwq_mix2-2_726.22183.22183.3.0.dta	cwq_mix2-2_726	22183	3	6262.77	EGLINNGTSIHAGLR		6	8 2 0 0 0 0	1		0	0	100	100	100	0	0	0	58460700	102359000
cwq_mix2-2_726.22194.22194.3.0.dta	cwq_mix2-2_726	22194	3	6265.69	LGNETFLPK		3	9 2 0 0 0 0	1		0	0	100	100	100	0	0	0	1137380000	364788000
cwq_mix2-2_726.22196.22196.2.0.dta	cwq_mix2-2_726	22196	2	6266.28	LGNETFLPK		3	8 2 0 0 0 0	1		0	0	100	100	100	0	0	0	69797500	3736980
cwq_mix2-2_726.22197.22197.3.0.dta	cwq_mix2-2_726	22197	3	6266.56	VTNITDSQPAPYMK		3	7 2 0 0 0 0	1		0	0	100	100	100	0	0	0	18182200	364788000
cwq_mix2-2_726.22198.22198.3.0.dta	cwq_mix2-2_726	22198	3	6266.84	SQDKVTNITDSQPAPYMK		7	7 2 0 0 0 0	1		0	0	100	100	100	0	0	0	11954900	367729000
cwq_mix2-2_726.22231.22231.2.0.dta	cwq_mix2-2_726	22231	2	6274.67	LGNETFLPK		3	9 2 0 0 0 0	1		0	0	100	100	100	0	0	0	1084430000	1977740
cwq_mix2-2_726.22255.22255.3.0.dta	cwq_mix2-2_726	22255	3	6280.56	DANNTQFQFTSR		3	8 2 0 0 0 0	1		0	0	100	100	100	0	0	0	99859900	359224000
cwq_mix2-2_726.22258.22258.3.0.dta	cwq_mix2-2_726	22258	3	6281.29	LGNETFLPK		3	8 2 0 0 0 0	1		0	0	100	100	100	0	0	0	55079600	359224000
cwq_mix2-2_726.22268.22268.3.0.dta	cwq_mix2-2_726	22268	3	6283.56	LGNETFLPK		3	9 2 0 0 0 0	1		0	0	100	100	100	0	0	0	1137380000	359224000
cwq_mix2-2_726.22271.22271.3.0.dta	cwq_mix2-2_726	22271	3	6284.41	EGLINNGTSIHAGLR		6	7 2 0 0 0 0	1		0	0	100	100	100	0	0	0	24234800	24928100
cwq_mix2-2_726.22283.22283.2.0.dta	cwq_mix2-2_726	22283	2	6287.26	LGNETFLPK		3	8 2 0 0 0 0	1		0	0	100	100	100	0	0	0	493044000	46448600
cwq_mix2-2_726.22289.22289.3.0.dta	cwq_mix2-2_726	22289	3	6288.93	DANNTQFQFTSR		3	7 2 0 0 0 0	1		0	0	100	100	100	0	0	0	65568400	138752000
cwq_mix2-2_726.22294.22294.2.0.dta	cwq_mix2-2_726	22294	2	6290.02	LGNETFLPK		3	9 2 0 0 0 0	1		0	0	100	100	100	0	0	0	678373000	41801100
cwq_mix2-2_726.22330.22330.3.0.dta	cwq_mix2-2_726	22330	3	6298.95	LGNETFLPK		3	8 2 0 0 0 0	1		0	0	100	100	100	0	0	0	305235000	138752000
cwq_mix2-2_726.22333.22333.3.0.dta	cwq_mix2-2_726	22333	3	6299.69	DANNTQFQFTSR		3	8 2 0 0 0 0	1		0	0	100	100	100	0	0	0	25442000	4760760
cwq_mix2-2_726.22342.22342.3.0.dta	cwq_mix2-2_726	22342	3	6301.94	LGNETFLPK		3	9 2 0 0 0 0	1		0	0	100	100	100	0	0	0	739843000	2365970
cwq_mix2-2_726.22356.22356.2.0.dta	cwq_mix2-2_726	22356	2	6305.71	DANNTQFQFTSR		3	7 2 0 0 0 0	1		0	0	100	100	100	0	0	0	4137290	2030690
cwq_mix2-2_726.22365.22365.2.0.dta	cwq_mix2-2_726	22365	2	6307.9	LGNETFLPK		3	9 2 0 0 0 0	1		0	0	100	100	100	0	0	0	678373000	2442650
cwq_mix2-2_726.22366.22366.2.0.dta	cwq_mix2-2_726	22366	2	6308.18	LGNETFLPK		3	8 2 0 0 0 0	1		0	0	100	100	100	0	0	0	423247000	56812600
cwq_mix2-2_726.22387.22387.2.0.dta	cwq_mix2-2_726	22387	2	6313.46	LGNETFLPK		3	8 2 0 0 0 0	1		0	0	100	100	100	0	0	0	423247000	61844900
cwq_mix2-2_726.22402.22402.3.0.dta	cwq_mix2-2_726	22402	3	6316.94	LGNETFLPK		3	8 2 0 0 0 0	1		0	0	100	100	100	0	0	0	305235000	40639800
cwq_mix2-2_726.22403.22403.2.0.dta	cwq_mix2-2_726	22403	2	6317.22	LGNETFLPK		3	9 2 0 0 0 0	1		0	0	100	100	100	0	0	0	678373000	62329600
cwq_mix2-2_726.22436.22436.2.0.dta	cwq_mix2-2_726	22436	2	6325.74	LGNETFLPK		3	9 2 0 0 0 0	1		0	0	100	100	100	0	0	0	678373000	71652600
cwq_mix2-2_726.22437.22437.2.0.dta	cwq_mix2-2_726	22437	2	6326.02	LGNETFLPK		3	8 2 0 0 0 0	1		0	0	100	100	100	0	0	0	423247000	2295350
cwq_mix2-2_726.22470.22470.3.0.dta	cwq_mix2-2_726	22470	3	6334.77	LGNETFLPK		3	8 2 0 0 0 0	1		0	0	100	100	100	0	0	0	305235000	71652600
cwq_mix2-2_726.22481.22481.3.0.dta	cwq_mix2-2_726	22481	3	6337.7	LGNETFLPK		3	9 2 0 0 0 0	1		0	0	100	100	100	0	0	0	807036000	71652600
cwq_mix2-2_726.22483.22483.3.0.dta	cwq_mix2-2_726	22483	3	6338.29	GVLQATNMTYGK		7	8 2 0 0 0 0	1		0	0	100	100	100	0	0	0	110541000	8846920
cwq_mix2-2_726.22505.22505.2.0.dta	cwq_mix2-2_726	22505	2	6343.95	LGNETFLPK		3	8 2 0 0 0 0	1		0	0	100	100	100	0	0	0	423247000	95335100
cwq_mix2-2_726.22506.22506.2.0.dta	cwq_mix2-2_726	22506	2	6344.25	LGNETFLPK		3	9 2 0 0 0 0	1		0	0	100	100	100	0	0	0	735303000	78572
cwq_mix2-2_726.22518.22518.2.0.dta	cwq_mix2-2_726	22518	2	6347.22	GVLQATNMTYGK		7	8 2 0 0 0 0	1		0	0	100	100	100	0	0	0	34710900	18744300
cwq_mix2-2_726.22519.22519.3.0.dta	cwq_mix2-2_726	22519	3	6347.49	DANNTQFQFTSR		3	6 2 0 0 0 0	1		0	0	100	100	100	0	0	0	83986800	165342
cwq_mix2-2_726.22538.22538.3.0.dta	cwq_mix2-2_726	22538	3	6352.49	LGNETFLPK		3	8 2 0 0 0 0	1		0	0	100	100	100	0	0	0	305235000	207885000
cwq_mix2-2_726.22549.22549.3.0.dta	cwq_mix2-2_726	22549	3	6355.45	GVLQATNMTYGK		7	8 2 0 0 0 0	1		0	0	100	100	100	0	0	0	110541000	661948000
cwq_mix2-2_726.22567.22567.2.0.dta	cwq_mix2-2_726	22567	2	6360.36	DANNTQFQFTSR		3	6 2 0 0 0 0	1		0	0	100	100	100	0	0	0	21505800	207885000
cwq_mix2-2_726.22572.22572.2.0.dta	cwq_mix2-2_726	22572	2	6361.62	LGNETFLPK		3	8 2 0 0 0 0	1		0	0	100	100	100	0	0	0	423247000	121029000
cwq_mix2-2_726.22584.22584.2.0.dta	cwq_mix2-2_726	22584	2	6364.75	GVLQATNMTYGK		7	8 2 0 0 0 0	1		0	0	100	100	100	0	0	0	34710900	25787800
cwq_mix2-2_726.22594.22594.3.0.dta	cwq_mix2-2_726	22594	3	6367.23	DANNTQFQFTSR		3	6 2 0 0 0 0	1		0	0	100	100	100	0	0	0	83986800	121029000
cwq_mix2-2_726.22596.22596.2.0.dta	cwq_mix2-2_726	22596	2	6367.78	LGNETFLPK		3	9 2 0 0 0 0	1		0	0	100	100	100	0	0	0	743957000	76598600
cwq_mix2-2_726.22606.22606.3.0.dta	cwq_mix2-2_726	22606	3	6370.4	LGNETFLPK		3	8 2 0 0 0 0	1		0	0	100	100	100	0	0	0	305235000	11173000
cwq_mix2-2_726.22616.22616.3.0.dta	cwq_mix2-2_726	22616	3	6373.07	GVLQATNMTYGK		7	8 2 0 0 0 0	1		0	0	100	100	100	0	0	0	110541000	76598600
cwq_mix2-2_726.22639.22639.2.0.dta	cwq_mix2-2_726	22639	2	6379.18	LGNETFLPK		3	8 2 0 0 0 0	1		0	0	100	100	100	0	0	0	423247000	47269400
cwq_mix2-2_726.22661.22661.3.0.dta	cwq_mix2-2_726	22661	3	6385.07	DANNTQFQFTSR		3	6 2 0 0 0 0	1		0	0	100	100	100	0	0	0	83986800	35933200
cwq_mix2-2_726.22706.22706.2.0.dta	cwq_mix2-2_726	22706	2	6397.17	LGNETFLPK		3	8 2 0 0 0 0	1		0	0	100	100	100	0	0	0	425193000	64723800
cwq_mix2-2_726.22851.22851.3.0.dta	cwq_mix2-2_726	22851	3	6434.97	DANNTQFQFTSR		3	5 2 0 0 0 0	1		0	0	100	100	100	0	0	0	137412000	35933200
cwq_mix2-2_726.22985.22985.3.0.dta	cwq_mix2-2_726	22985	3	6469.76	RAVLNQTSLCENPPADVR	10,Carbamidomethyl[C];	5	9 2 0 0 0 0	1		0	0	100	100	100	0	0	0	9018900	64723800
cwq_mix2-2_726.23001.23001.2.0.dta	cwq_mix2-2_726	23001	2	6473.92	DANNTQFQFTSR		3	5 2 0 0 0 0	1		0	0	100	100	100	0	0	0	146724000	55608900
cwq_mix2-2_726.23050.23050.3.0.dta	cwq_mix2-2_726	23050	3	6486.38	NVTIPTNGIPQR		1	11 2 0 0 0 0	1		0	0	100	100	100	0	0	0	22951100	201689
cwq_mix2-2_726.23065.23065.2.0.dta	cwq_mix2-2_726	23065	2	6490.48	CINGTYNGLIK	1,Carbamidomethyl[C];	3	9 2 0 0 0 0	1		0	0	100	100	100	0	0	0	2654340	35089000
cwq_mix2-2_726.23138.23138.3.0.dta	cwq_mix2-2_726	23138	3	6509.59	NVTIPTNGIPQR		1	5 4 1 0 2 0	1		0	0	100	100	100	0	0	0	3106700	6243400
cwq_mix2-2_726.23149.23149.3.0.dta	cwq_mix2-2_726	23149	3	6512.55	NVTIPTNGIPQR		1	11 2 0 0 0 0	1		0	0	100	100	100	0	0	0	28278400	5362200
cwq_mix2-2_726.23162.23162.3.0.dta	cwq_mix2-2_726	23162	3	6516	NVTIPTNGIPQR		1	10 2 0 0 0 0	1		0	0	100	100	100	0	0	0	56771300	280139
cwq_mix2-2_726.23219.23219.3.0.dta	cwq_mix2-2_726	23219	3	6530.63	HPNNGTSFFSNSLNR		4	10 2 0 0 0 0	1		0	0	100	100	100	0	0	0	84422400	1075730
cwq_mix2-2_726.23233.23233.3.0.dta	cwq_mix2-2_726	23233	3	6534.23	NVTIPTNGIPQR		1	10 2 0 0 0 0	1		0	0	100	100	100	0	0	0	56771300	35089000
cwq_mix2-2_726.23267.23267.3.0.dta	cwq_mix2-2_726	23267	3	6541.74	KNLSSPLTETETLMR	14,Oxidation[M];	2	7 2 0 0 0 0	1		0	0	100	100	100	0	0	0	18885000	1829920
cwq_mix2-2_726.23274.23274.3.0.dta	cwq_mix2-2_726	23274	3	6543.47	NVTIPTNGIPQR		1	9 2 0 0 0 0	1		0	0	100	100	100	0	0	0	924254000	10380900
cwq_mix2-2_726.23307.23307.3.0.dta	cwq_mix2-2_726	23307	3	6551.21	HPNNGTSFFSNSLNR		4	10 2 0 0 0 0	1		0	0	100	100	100	0	0	0	85512600	6889560
cwq_mix2-2_726.23329.23329.3.0.dta	cwq_mix2-2_726	23329	3	6556.27	NVTIPTNGIPQR		1	10 2 0 0 0 0	1		0	0	100	100	100	0	0	0	56771300	11266000
cwq_mix2-2_726.23364.23364.3.0.dta	cwq_mix2-2_726	23364	3	6565.03	NVTIPTNGIPQR		1	9 2 0 0 0 0	1		0	0	100	100	100	0	0	0	924254000	25151100
cwq_mix2-2_726.23385.23385.3.0.dta	cwq_mix2-2_726	23385	3	6569.04	HPNNGTSFFSNSLNR		4	9 2 0 0 0 0	1		0	0	100	100	100	0	0	0	186350000	186440
cwq_mix2-2_726.23424.23424.4.0.dta	cwq_mix2-2_726	23424	4	6578.03	NVTIPTNGIPQR		1	9 2 0 0 0 0	1		0	0	100	100	100	0	0	0	21433400	936339000
cwq_mix2-2_726.23440.23440.2.0.dta	cwq_mix2-2_726	23440	2	6582.03	NVTIPTNGIPQR		1	9 2 0 0 0 0	1		0	0	100	100	100	0	0	0	48283100	10485100
cwq_mix2-2_726.23458.23458.3.0.dta	cwq_mix2-2_726	23458	3	6586.45	NVTIPTNGIPQR		1	9 2 0 0 0 0	1		0	0	100	100	100	0	0	0	924254000	10485100
cwq_mix2-2_726.23470.23470.3.0.dta	cwq_mix2-2_726	23470	3	6588.88	HPNNGTSFFSNSLNR		4	9 2 0 0 0 0	1		0	0	100	100	100	0	0	0	186350000	57834900
cwq_mix2-2_726.23533.23533.3.0.dta	cwq_mix2-2_726	23533	3	6604.2	NVTIPTNGIPQR		1	9 2 0 0 0 0	1		0	0	100	100	100	0	0	0	925359000	15148500
cwq_mix2-2_726.23583.23583.3.0.dta	cwq_mix2-2_726	23583	3	6616.42	NVTIPTNGIPQR		1	7 2 0 0 0 0	1		0	0	100	100	100	0	0	0	23030100	119714000
cwq_mix2-2_726.23657.23657.3.0.dta	cwq_mix2-2_726	23657	3	6634.79	NVTIPTNGIPQR		1	7 2 0 0 0 0	1		0	0	100	100	100	0	0	0	23030100	9565050
cwq_mix2-2_726.24050.24050.3.0.dta	cwq_mix2-2_726	24050	3	6730.19	KCSSNPGSYPWNTTCTFDCVEGYR	2,Carbamidomethyl[C];15,Carbamidomethyl[C];19,Carbamidomethyl[C];	12	7 2 0 0 0 0	1		0	0	100	100	100	0	0	0	0	936339000
cwq_mix2-2_726.24120.24120.3.0.dta	cwq_mix2-2_726	24120	3	6746.81	NVTIPTNGIPQR		1	5 2 0 0 0 0	1		0	0	100	100	100	0	0	0	61480600	1587680
cwq_mix2-2_726.24191.24191.3.0.dta	cwq_mix2-2_726	24191	3	6764.39	NVTIPTNGIPQR		1	5 2 0 0 0 0	1		0	0	100	100	100	0	0	0	19699100	9947600
cwq_mix2-2_726.24492.24492.3.0.dta	cwq_mix2-2_726	24492	3	6839.33	NITDSMEFNPK		1	5 4 2 0 0 0	1		0	0	100	100	100	0	0	0	1266370	2881160
cwq_mix2-2_726.25310.25310.3.0.dta	cwq_mix2-2_726	25310	3	7053.78	MQSNCSLGGVGMMCSLSEQGK	5,Carbamidomethyl[C];12,Oxidation[M];14,Carbamidomethyl[C];	4	10 2 0 0 0 0	1		0	0	100	100	100	0	0	0	0	119714000
cwq_mix2-2_726.25391.25391.3.0.dta	cwq_mix2-2_726	25391	3	7075.16	NFDTSYTSEIPSNSSR		13	5 4 1 0 2 0	1		0	0	100	100	100	0	0	0	5783800	81630200
cwq_mix2-2_726.25602.25602.3.0.dta	cwq_mix2-2_726	25602	3	7131.3	LNASNGDVIWR		2	9 2 0 0 0 0	1		0	0	100	100	100	0	0	0	64088600	81630200
cwq_mix2-2_726.25635.25635.2.0.dta	cwq_mix2-2_726	25635	2	7140.59	LNASNGDVIWR		2	9 2 0 0 0 0	1		0	0	100	100	100	0	0	0	19824600	1891010
cwq_mix2-2_726.25668.25668.3.0.dta	cwq_mix2-2_726	25668	3	7149.41	FSQINTSHLYNYSTK		5	9 2 0 0 0 0	1		0	0	100	100	100	0	0	0	39189000	201541000
cwq_mix2-2_726.25696.25696.3.0.dta	cwq_mix2-2_726	25696	3	7156.76	TNACTNYTCFDYSSTTAR	4,Carbamidomethyl[C];9,Carbamidomethyl[C];	6	5 4 1 0 2 0	1		0	0	100	100	100	0	0	0	4255410	85512800
cwq_mix2-2_726.25701.25701.2.0.dta	cwq_mix2-2_726	25701	2	7157.86	LNASNGDVIWR		2	9 2 0 0 0 0	1		0	0	100	100	100	0	0	0	19824600	19384700
cwq_mix2-2_726.25724.25724.4.0.dta	cwq_mix2-2_726	25724	4	7163.93	FLTHLNNEVLHDNYTR		13	5 4 2 0 1 0	1		0	0	100	100	100	0	0	0	182158000	3224570
cwq_mix2-2_726.25765.25765.3.0.dta	cwq_mix2-2_726	25765	3	7174.4	FLTHLNNEVLHDNYTR		13	11 2 0 0 0 0	1		0	0	100	100	100	0	0	0	71237600	786067000
cwq_mix2-2_726.25772.25772.4.0.dta	cwq_mix2-2_726	25772	4	7176.03	FLTHLNNEVLHDNYTR		13	11 2 0 0 0 0	1		0	0	100	100	100	0	0	0	442366000	2558070
cwq_mix2-2_726.25798.25798.3.0.dta	cwq_mix2-2_726	25798	3	7183.14	FFKNDTQFYIK		4	10 2 0 0 0 0	1		0	0	100	100	100	0	0	0	16539600	0
cwq_mix2-2_726.25838.25838.4.0.dta	cwq_mix2-2_726	25838	4	7193.66	FLTHLNNEVLHDNYTR		13	5 4 2 0 1 0	1		0	0	100	100	100	0	0	0	182158000	159320000
cwq_mix2-2_726.25892.25892.4.0.dta	cwq_mix2-2_726	25892	4	7208.09	FLTHLNNEVLHDNYTR		13	11 2 0 0 0 0	1		0	0	100	100	100	0	0	0	442366000	160921000
cwq_mix2-2_726.25896.25896.3.0.dta	cwq_mix2-2_726	25896	3	7209.1	FLTHLNNEVLHDNYTR		13	11 2 0 0 0 0	1		0	0	100	100	100	0	0	0	70841900	16891700
cwq_mix2-2_726.25927.25927.3.0.dta	cwq_mix2-2_726	25927	3	7217.37	FFKNDTQFYIK		4	9 2 0 0 0 0	1		0	0	100	100	100	0	0	0	82980700	64215300
cwq_mix2-2_726.26059.26059.3.0.dta	cwq_mix2-2_726	26059	3	7251.64	DVYYTDEVGNITTSHMR	16,Oxidation[M];	10	10 2 0 0 0 0	1		0	0	100	100	100	0	0	0	38591500	8867990
cwq_mix2-2_726.26134.26134.3.0.dta	cwq_mix2-2_726	26134	3	7270.58	DVYYTDEVGNITTSHMR	16,Oxidation[M];	10	10 2 0 0 0 0	1		0	0	100	100	100	0	0	0	38591500	87744900
cwq_mix2-2_726.26166.26166.3.0.dta	cwq_mix2-2_726	26166	3	7279.04	DVYYTDEVGNITTSHMR	16,Oxidation[M];	10	9 2 0 0 0 0	1		0	0	100	100	100	0	0	0	149091000	42483200
cwq_mix2-2_726.26183.26183.2.0.dta	cwq_mix2-2_726	26183	2	7283.56	QFNTSLENFK		3	9 2 0 0 0 0	1		0	0	100	100	100	0	0	0	24214300	37789100
cwq_mix2-2_726.26232.26232.3.0.dta	cwq_mix2-2_726	26232	3	7296.56	DVYYTDEVGNITTSHMR	16,Oxidation[M];	10	9 2 0 0 0 0	1		0	0	100	100	100	0	0	0	149091000	16604600
cwq_mix2-2_726.26243.26243.3.0.dta	cwq_mix2-2_726	26243	3	7299.51	QFNTSLENFK		3	9 2 0 0 0 0	1		0	0	100	100	100	0	0	0	58046800	87744900
cwq_mix2-2_726.26244.26244.3.0.dta	cwq_mix2-2_726	26244	3	7299.79	DVYYTDEVGNITTSHMR	16,Oxidation[M];	10	8 2 0 0 0 0	1		0	0	100	100	100	0	0	0	21137300	44095900
cwq_mix2-2_726.26257.26257.2.0.dta	cwq_mix2-2_726	26257	2	7303.16	QFNTSLENFK		3	9 2 0 0 0 0	1		0	0	100	100	100	0	0	0	24214300	8374720
cwq_mix2-2_726.26321.26321.2.0.dta	cwq_mix2-2_726	26321	2	7320.1	QFNTSLENFK		3	8 2 0 0 0 0	1		0	0	100	100	100	0	0	0	46385600	37789100
cwq_mix2-2_726.26364.26364.3.0.dta	cwq_mix2-2_726	26364	3	7331.14	QFNTSLENFK		3	8 2 0 0 0 0	1		0	0	100	100	100	0	0	0	74254800	44095900
cwq_mix2-2_726.26398.26398.2.0.dta	cwq_mix2-2_726	26398	2	7340.3	QFNTSLENFK		3	8 2 0 0 0 0	1		0	0	100	100	100	0	0	0	46385600	33245000
cwq_mix2-2_726.26416.26416.3.0.dta	cwq_mix2-2_726	26416	3	7345.2	NATYTLHWTVSPK		1	9 2 0 0 0 0	1		0	0	100	100	100	0	0	0	391160000	47561300
cwq_mix2-2_726.26492.26492.3.0.dta	cwq_mix2-2_726	26492	3	7365.4	NATYTLHWTVSPK		1	9 2 0 0 0 0	1		0	0	100	100	100	0	0	0	391160000	38278200
cwq_mix2-2_726.26512.26512.2.0.dta	cwq_mix2-2_726	26512	2	7370.71	QFNTSLENFK		3	7 2 0 0 0 0	1		0	0	100	100	100	0	0	0	6531050	14811200
cwq_mix2-2_726.26516.26516.3.0.dta	cwq_mix2-2_726	26516	3	7371.71	NATYTLHWTVSPK		1	8 2 0 0 0 0	1		0	0	100	100	100	0	0	0	329564000	256976000
cwq_mix2-2_726.26582.26582.3.0.dta	cwq_mix2-2_726	26582	3	7389.56	NATYTLHWTVSPK		1	8 2 0 0 0 0	1		0	0	100	100	100	0	0	0	329564000	12038600
cwq_mix2-2_726.26659.26659.3.0.dta	cwq_mix2-2_726	26659	3	7410.22	NATYTLHWTVSPK		1	8 2 0 0 0 0	1		0	0	100	100	100	0	0	0	329564000	39867400
cwq_mix2-2_726.26683.26683.4.0.dta	cwq_mix2-2_726	26683	4	7416.44	MHNHTAGLDIAFYENR		3	10 2 0 0 0 0	1		0	0	100	100	100	0	0	0	23405000	256976000
cwq_mix2-2_726.26726.26726.3.0.dta	cwq_mix2-2_726	26726	3	7428.06	MHNHTAGLDIAFYENR		3	10 2 0 0 0 0	1		0	0	100	100	100	0	0	0	20741700	10235300
cwq_mix2-2_726.26737.26737.3.0.dta	cwq_mix2-2_726	26737	3	7431.05	NATYTLHWTVSPK		1	8 2 0 0 0 0	1		0	0	100	100	100	0	0	0	330618000	55564000
cwq_mix2-2_726.26748.26748.3.0.dta	cwq_mix2-2_726	26748	3	7433.86	NATYTLHWTVSPK		1	7 2 0 0 0 0	1		0	0	100	100	100	0	0	0	31605300	48479700
cwq_mix2-2_726.26764.26764.4.0.dta	cwq_mix2-2_726	26764	4	7438.25	NPSAAESTNSHVSLDASNFSSYAENSSK		1	5 6 0 0 0 0	1		0	0	100	100	100	0	0	0	110701	55564000
cwq_mix2-2_726.26845.26845.4.0.dta	cwq_mix2-2_726	26845	4	7459.92	NSKDVYYTDEVGNITTSHMR		13	6 3 1 0 0 0	1		0	0	100	100	100	0	0	0	489744	23848600
cwq_mix2-2_726.26877.26877.3.0.dta	cwq_mix2-2_726	26877	3	7468.02	TELAAYLSCNATK	9,Carbamidomethyl[C];	10	9 2 0 0 0 0	1		0	0	100	100	100	0	0	0	22540200	23430300
cwq_mix2-2_726.26940.26940.4.0.dta	cwq_mix2-2_726	26940	4	7483.7	NSKDVYYTDEVGNITTSHMR		13	9 2 0 0 0 0	1		0	0	100	100	100	0	0	0	130703000	1163290
cwq_mix2-2_726.26960.26960.3.0.dta	cwq_mix2-2_726	26960	3	7488.47	KTMPFDIEGASYPNVSTSNSR	3,Oxidation[M];	14	7 2 0 0 0 0	1		0	0	100	100	100	0	0	0	457877	1809430
cwq_mix2-2_726.27419.27419.3.0.dta	cwq_mix2-2_726	27419	3	7600.23	DVYYTDEVGNITTSHMR		10	9 2 0 0 0 0	1		0	0	100	100	100	0	0	0	11080300	101479
cwq_mix2-2_726.27485.27485.4.0.dta	cwq_mix2-2_726	27485	4	7617.2	DNTTGSHFMHAGLSPEWAYR	9,Oxidation[M];	2	9 2 0 0 0 0	1		0	0	100	100	100	0	0	0	54072900	53831200
cwq_mix2-2_726.27548.27548.3.0.dta	cwq_mix2-2_726	27548	3	7632.69	TKYNASQIVPPPNWAK		4	8 2 0 0 0 0	1		0	0	100	100	100	0	0	0	4241780	2575340
cwq_mix2-2_726.27595.27595.3.0.dta	cwq_mix2-2_726	27595	3	7643.93	RFNPANTSITNYEIK		6	9 2 0 0 0 0	1		0	0	100	100	100	0	0	0	32283800	20102900
cwq_mix2-2_726.27623.27623.4.0.dta	cwq_mix2-2_726	27623	4	7650.88	DSAPELNVSSSETEEDKEEAK		7	9 2 0 0 0 0	1		0	0	100	100	100	0	0	0	24276200	92555400
cwq_mix2-2_726.27664.27664.3.0.dta	cwq_mix2-2_726	27664	3	7661.65	RFNPANTSITNYEIK		6	8 2 0 0 0 0	1		0	0	100	100	100	0	0	0	25078600	21347500
cwq_mix2-2_726.27672.27672.3.0.dta	cwq_mix2-2_726	27672	3	7663.62	NNESYPIGFTYK		2	5 4 1 0 2 0	1		0	0	100	100	100	0	0	0	79131600	114451000
cwq_mix2-2_726.27673.27673.3.0.dta	cwq_mix2-2_726	27673	3	7663.9	NNESYPIGFTYK		2	11 2 0 0 0 0	1		0	0	100	100	100	0	0	0	13534800	92555400
cwq_mix2-2_726.27739.27739.3.0.dta	cwq_mix2-2_726	27739	3	7681.35	NNESYPIGFTYK		2	5 4 1 0 2 0	1		0	0	100	100	100	0	0	0	79131600	32290900
cwq_mix2-2_726.27740.27740.3.0.dta	cwq_mix2-2_726	27740	3	7681.63	NNESYPIGFTYK		2	11 2 0 0 0 0	1		0	0	100	100	100	0	0	0	13781600	27530000
cwq_mix2-2_726.27755.27755.3.0.dta	cwq_mix2-2_726	27755	3	7685.67	NVTAFVNLEGAGSGGK		1	5 4 1 0 2 0	1		0	0	100	100	100	0	0	0	1185640	203245
cwq_mix2-2_726.27861.27861.3.0.dta	cwq_mix2-2_726	27861	3	7714.03	NNESYPIGFTYK		2	10 2 0 0 0 0	1		0	0	100	100	100	0	0	0	19968700	114451000
cwq_mix2-2_726.27932.27932.3.0.dta	cwq_mix2-2_726	27932	3	7732.45	NNESYPIGFTYK		2	9 2 0 0 0 0	1		0	0	100	100	100	0	0	0	39093500	276664000
cwq_mix2-2_726.28041.28041.3.0.dta	cwq_mix2-2_726	28041	3	7761.26	NNESYPIGFTYK		2	9 2 0 0 0 0	1		0	0	100	100	100	0	0	0	11243700	15056100
cwq_mix2-2_726.28045.28045.2.0.dta	cwq_mix2-2_726	28045	2	7762.41	NNESYPIGFTYK		2	9 2 0 0 0 0	1		0	0	100	100	100	0	0	0	15025200	89401
cwq_mix2-2_726.28074.28074.3.0.dta	cwq_mix2-2_726	28074	3	7769.98	KNPVNFDSVFNQSR		11	9 2 0 0 0 0	1		0	0	100	100	100	0	0	0	221770000	75531.3
cwq_mix2-2_726.28089.28089.3.0.dta	cwq_mix2-2_726	28089	3	7773.94	NNESYPIGFTYK		2	8 2 0 0 0 0	1		0	0	100	100	100	0	0	0	7819300	276664000
cwq_mix2-2_726.28108.28108.3.0.dta	cwq_mix2-2_726	28108	3	7778.84	HYWNLTSNIYR		4	5 4 2 0 1 0	1		0	0	100	100	100	0	0	0	21704700	14683400
cwq_mix2-2_726.28140.28140.3.0.dta	cwq_mix2-2_726	28140	3	7787.39	KNPVNFDSVFNQSR		11	9 2 0 0 0 0	1		0	0	100	100	100	0	0	0	221770000	5750330
cwq_mix2-2_726.28175.28175.3.0.dta	cwq_mix2-2_726	28175	3	7796.49	HYWNLTSNIYR		4	5 4 2 0 1 0	1		0	0	100	100	100	0	0	0	21704700	0
cwq_mix2-2_726.28208.28208.3.0.dta	cwq_mix2-2_726	28208	3	7805.19	KNPVNFDSVFNQSR		11	8 2 0 0 0 0	1		0	0	100	100	100	0	0	0	95088500	5864310
cwq_mix2-2_726.28218.28218.3.0.dta	cwq_mix2-2_726	28218	3	7807.85	KNPVNFDSVFNQSR		11	9 2 0 0 0 0	1		0	0	100	100	100	0	0	0	221770000	77820500
cwq_mix2-2_726.28251.28251.3.0.dta	cwq_mix2-2_726	28251	3	7816.99	HYWNLTSNIYR		4	5 4 2 0 1 0	1		0	0	100	100	100	0	0	0	13030600	73861800
cwq_mix2-2_726.28274.28274.3.0.dta	cwq_mix2-2_726	28274	3	7822.93	KNPVNFDSVFNQSR		11	8 2 0 0 0 0	1		0	0	100	100	100	0	0	0	21006000	77820500
cwq_mix2-2_726.28298.28298.3.0.dta	cwq_mix2-2_726	28298	3	7829.09	NGSVVPHHFMMSLYR	11,Oxidation[M];	1	11 2 0 0 0 0	1		0	0	100	100	100	0	0	0	18004200	23400300
cwq_mix2-2_726.28319.28319.3.0.dta	cwq_mix2-2_726	28319	3	7834.68	HYWNLTSNIYR		4	5 4 2 0 1 0	1		0	0	100	100	100	0	0	0	13030600	73861800
cwq_mix2-2_726.28353.28353.3.0.dta	cwq_mix2-2_726	28353	3	7843.67	HYWNLTSNIYR		4	11 2 0 0 0 0	1		0	0	100	100	100	0	0	0	117008000	78631200
cwq_mix2-2_726.28387.28387.3.0.dta	cwq_mix2-2_726	28387	3	7852.92	HYWNLTSNIYR		4	5 4 2 0 1 0	1		0	0	100	100	100	0	0	0	2366390	78065900
cwq_mix2-2_726.28442.28442.3.0.dta	cwq_mix2-2_726	28442	3	7867.92	HYWNLTSNIYR		4	11 2 0 0 0 0	1		0	0	100	100	100	0	0	0	117008000	22824000
cwq_mix2-2_726.28709.28709.3.0.dta	cwq_mix2-2_726	28709	3	7937.93	KLGNQYYNDTQWLK		8	10 2 0 0 0 0	1		0	0	100	100	100	0	0	0	53780500	1268730
cwq_mix2-2_726.28819.28819.3.0.dta	cwq_mix2-2_726	28819	3	7965.92	KLGNQYYNDTQWLK		8	10 2 0 0 0 0	1		0	0	100	100	100	0	0	0	53780500	27522600
cwq_mix2-2_726.28826.28826.3.0.dta	cwq_mix2-2_726	28826	3	7968	HYWNLTSNIYR		4	9 2 0 0 0 0	1		0	0	100	100	100	0	0	0	89122700	319917000
cwq_mix2-2_726.28903.28903.3.0.dta	cwq_mix2-2_726	28903	3	7988.44	HYWNLTSNIYR		4	9 2 0 0 0 0	1		0	0	100	100	100	0	0	0	89122700	959270000
cwq_mix2-2_726.28924.28924.3.0.dta	cwq_mix2-2_726	28924	3	7994.09	KLGNQYYNDTQWLK		8	9 2 0 0 0 0	1		0	0	100	100	100	0	0	0	97300800	1872510000
cwq_mix2-2_726.29002.29002.3.0.dta	cwq_mix2-2_726	29002	3	8014.71	KLGNQYYNDTQWLK		8	9 2 0 0 0 0	1		0	0	100	100	100	0	0	0	97300800	734243000
cwq_mix2-2_726.29141.29141.3.0.dta	cwq_mix2-2_726	29141	3	8050.7	KSLMNISESQSEQDFVLR	4,Oxidation[M];	5	8 2 0 0 0 0	1		0	0	100	100	100	0	0	0	18868800	21132500
cwq_mix2-2_726.29151.29151.5.0.dta	cwq_mix2-2_726	29151	5	8053.34	SSVGSINHGTYFYHASQEGLVSNDSNIHAGIR		23	12 2 0 0 0 0	1		0	0	100	100	100	0	0	0	1000900000	10116200
cwq_mix2-2_726.29151.29151.5.0.dta	cwq_mix2-2_726	29151	5	8053.34	SSVGSINHGTYFYHASQEGLVSNDSNIHAGIR		23	5 4 1 0 3 0	1		0	0	100	100	100	0	0	0	364405000	96226100
cwq_mix2-2_726.29186.29186.3.0.dta	cwq_mix2-2_726	29186	3	8062.68	FSGGGGGGGGRFSGGGGGGGGRFHNNSGGGR		25	6 2 0 0 0 0	1		0	0	100	100	100	0	0	0	856278	294280000
cwq_mix2-2_726.29206.29206.3.0.dta	cwq_mix2-2_726	29206	3	8067.88	AAAMETRFNISSLEEWSQTNSPK	4,Oxidation[M];	9	5 2 0 0 0 0	1		0	0	100	100	100	0	0	0	0	1309340000
cwq_mix2-2_726.29218.29218.5.0.dta	cwq_mix2-2_726	29218	5	8071.01	KDTAGSSMQAAVSHGVHASLLAAGSNESQICAMR	8,Oxidation[M];31,Carbamidomethyl[C];33,Oxidation[M];	26	11 2 0 0 0 0	1		0	0	100	100	100	0	0	0	115103000	29490000
cwq_mix2-2_726.29238.29238.5.0.dta	cwq_mix2-2_726	29238	5	8076.22	SSVGSINHGTYFYHASQEGLVSNDSNIHAGIR		23	5 4 2 0 1 0	1		0	0	100	100	100	0	0	0	362799000	96226100
cwq_mix2-2_726.29287.29287.5.0.dta	cwq_mix2-2_726	29287	5	8088.2	SSVGSINHGTYFYHASQEGLVSNDSNIHAGIR		23	11 2 0 0 0 0	1		0	0	100	100	100	0	0	0	1354040000	125773000
cwq_mix2-2_726.29291.29291.3.0.dta	cwq_mix2-2_726	29291	3	8089.13	KSLMNISESQSEQDFVLR	4,Oxidation[M];	5	8 2 0 0 0 0	1		0	0	100	100	100	0	0	0	119540	1309340000
cwq_mix2-2_726.29317.29317.6.0.dta	cwq_mix2-2_726	29317	6	8095.24	SSVGSINHGTYFYHASQEGLVSNDSNIHAGIR		23	5 4 1 0 3 0	1		0	0	100	100	100	0	0	0	18680800	104503000
cwq_mix2-2_726.29336.29336.5.0.dta	cwq_mix2-2_726	29336	5	8100.05	SSVGSINHGTYFYHASQEGLVSNDSNIHAGIR		23	5 4 2 0 1 0	1		0	0	100	100	100	0	0	0	362799000	57291800
cwq_mix2-2_726.29358.29358.4.0.dta	cwq_mix2-2_726	29358	4	8105.61	SSVGSINHGTYFYHASQEGLVSNDSNIHAGIR		23	11 2 0 0 0 0	1		0	0	100	100	100	0	0	0	244328000	1309340000
cwq_mix2-2_726.29373.29373.5.0.dta	cwq_mix2-2_726	29373	5	8108.95	SSVGSINHGTYFYHASQEGLVSNDSNIHAGIR		23	6 6 0 0 0 0	1		0	0	100	100	100	0	0	0	104162000	6350500
cwq_mix2-2_726.29374.29374.5.0.dta	cwq_mix2-2_726	29374	5	8109.09	SSVGSINHGTYFYHASQEGLVSNDSNIHAGIR		23	10 2 0 0 0 0	1		0	0	100	100	100	0	0	0	589799000	3661300000
cwq_mix2-2_726.29376.29376.6.0.dta	cwq_mix2-2_726	29376	6	8109.54	SSVGSINHGTYFYHASQEGLVSNDSNIHAGIR		23	11 2 0 0 0 0	1		0	0	100	100	100	0	0	0	70899900	73848400
cwq_mix2-2_726.29378.29378.6.0.dta	cwq_mix2-2_726	29378	6	8110.13	SSVGSINHGTYFYHASQEGLVSNDSNIHAGIR		23	5 4 2 0 0 0	1		0	0	100	100	100	0	0	0	3656200	3661300000
cwq_mix2-2_726.29490.29490.5.0.dta	cwq_mix2-2_726	29490	5	8138.71	SSVGSINHGTYFYHASQEGLVSNDSNIHAGIR		23	6 6 0 0 0 0	1		0	0	100	100	100	0	0	0	104162000	10307000
cwq_mix2-2_726.29493.29493.4.0.dta	cwq_mix2-2_726	29493	4	8139.39	SSVGSINHGTYFYHASQEGLVSNDSNIHAGIR		23	11 2 0 0 0 0	1		0	0	100	100	100	0	0	0	244328000	2361240000
cwq_mix2-2_726.29503.29503.5.0.dta	cwq_mix2-2_726	29503	5	8142.05	SSVGSINHGTYFYHASQEGLVSNDSNIHAGIR		23	10 2 0 0 0 0	1		0	0	100	100	100	0	0	0	813457000	2361240000
cwq_mix2-2_726.29521.29521.5.0.dta	cwq_mix2-2_726	29521	5	8146.6	SSVGSINHGTYFYHASQEGLVSNDSNIHAGIR		23	9 2 0 0 0 0	1		0	0	100	100	100	0	0	0	1083400000	517332000
cwq_mix2-2_726.29539.29539.4.0.dta	cwq_mix2-2_726	29539	4	8151.09	KDYYSENGFEEIFEEKGSTSSNISDNCASR	27,Carbamidomethyl[C];	22	9 2 0 0 0 0	1		0	0	100	100	100	0	0	0	0	2361240000
cwq_mix2-2_726.29563.29563.4.0.dta	cwq_mix2-2_726	29563	4	8157.32	SSVGSINHGTYFYHASQEGLVSNDSNIHAGIR		23	9 2 0 0 0 0	1		0	0	100	100	100	0	0	0	318386000	395859000
cwq_mix2-2_726.29607.29607.3.0.dta	cwq_mix2-2_726	29607	3	8168.6	DVYYTDEVGNITTSHMR		10	9 2 0 0 0 0	1		0	0	100	100	100	0	0	0	988538000	35304600
cwq_mix2-2_726.29640.29640.5.0.dta	cwq_mix2-2_726	29640	5	8177.17	SSVGSINHGTYFYHASQEGLVSNDSNIHAGIR		23	4 6 0 0 0 0	1		0	0	100	100	100	0	0	0	82165800	49244600
cwq_mix2-2_726.29650.29650.5.0.dta	cwq_mix2-2_726	29650	5	8179.71	SSVGSINHGTYFYHASQEGLVSNDSNIHAGIR		23	5 6 0 0 0 0	1		0	0	100	100	100	0	0	0	5272130	53758800
cwq_mix2-2_726.29651.29651.4.0.dta	cwq_mix2-2_726	29651	4	8179.99	SSVGSINHGTYFYHASQEGLVSNDSNIHAGIR		23	4 6 0 0 0 0	1		0	0	100	100	100	0	0	0	14036100	2304940
cwq_mix2-2_726.29675.29675.3.0.dta	cwq_mix2-2_726	29675	3	8186.25	DVYYTDEVGNITTSHMR		10	9 2 0 0 0 0	1		0	0	100	100	100	0	0	0	988538000	116724000
cwq_mix2-2_726.29679.29679.4.0.dta	cwq_mix2-2_726	29679	4	8187.27	DVYYTDEVGNITTSHMR		10	9 2 0 0 0 0	1		0	0	100	100	100	0	0	0	59902100	92177400
cwq_mix2-2_726.29712.29712.3.0.dta	cwq_mix2-2_726	29712	3	8195.73	DVYYTDEVGNITTSHMR		10	8 2 0 0 0 0	1		0	0	100	100	100	0	0	0	131533000	92177400
cwq_mix2-2_726.29720.29720.5.0.dta	cwq_mix2-2_726	29720	5	8197.76	SSVGSINHGTYFYHASQEGLVSNDSNIHAGIR		23	4 6 0 0 0 0	1		0	0	100	100	100	0	0	0	49288200	33901300
cwq_mix2-2_726.29745.29745.3.0.dta	cwq_mix2-2_726	29745	3	8204.11	DVYYTDEVGNITTSHMR		10	9 2 0 0 0 0	1		0	0	100	100	100	0	0	0	990793000	131857
cwq_mix2-2_726.29760.29760.4.0.dta	cwq_mix2-2_726	29760	4	8208.17	DVYYTDEVGNITTSHMR		10	9 2 0 0 0 0	1		0	0	100	100	100	0	0	0	60165800	7622690
cwq_mix2-2_726.29791.29791.3.0.dta	cwq_mix2-2_726	29791	3	8216.38	ITLVDNNTWNNTHIATVGK		6	10 2 0 0 0 0	1		0	0	100	100	100	0	0	0	220645000	36213600
cwq_mix2-2_726.29794.29794.5.0.dta	cwq_mix2-2_726	29794	5	8217.21	SSVGSINHGTYFYHASQEGLVSNDSNIHAGIR		23	10 2 0 0 0 0	1		0	0	100	100	100	0	0	0	1748560	19176500
cwq_mix2-2_726.29803.29803.6.0.dta	cwq_mix2-2_726	29803	6	8219.42	SSVGSINHGTYFYHASQEGLVSNDSNIHAGIR		23	9 2 0 0 0 0	1		0	0	100	100	100	0	0	0	67896400	36213600
cwq_mix2-2_726.29812.29812.4.0.dta	cwq_mix2-2_726	29812	4	8221.77	SSVGSINHGTYFYHASQEGLVSNDSNIHAGIR		23	8 2 0 0 0 0	1		0	0	100	100	100	0	0	0	68813900	27251400
cwq_mix2-2_726.29856.29856.5.0.dta	cwq_mix2-2_726	29856	5	8233.22	SSVGSINHGTYFYHASQEGLVSNDSNIHAGIR		23	3 6 0 0 0 0	1		0	0	100	100	100	0	0	0	8259060	4697160
cwq_mix2-2_726.29899.29899.4.0.dta	cwq_mix2-2_726	29899	4	8243.99	SSVGSINHGTYFYHASQEGLVSNDSNIHAGIR		23	7 2 0 0 0 0	1		0	0	100	100	100	0	0	0	6246550	522250000
cwq_mix2-2_726.29942.29942.3.0.dta	cwq_mix2-2_726	29942	3	8254.59	ITLVDNNTWNNTHIATVGK		6	10 2 0 0 0 0	1		0	0	100	100	100	0	0	0	220645000	96021000
cwq_mix2-2_726.29952.29952.3.0.dta	cwq_mix2-2_726	29952	3	8257.05	ITLVDNNTWNNTHIATVGK		10	9 2 0 0 0 0	1		0	0	100	100	100	0	0	0	987363000	472537000
cwq_mix2-2_726.29977.29977.4.0.dta	cwq_mix2-2_726	29977	4	8263.24	ITLVDNNTWNNTHIATVGK		10	9 2 0 0 0 0	1		0	0	100	100	100	0	0	0	79241300	40289100
cwq_mix2-2_726.30057.30057.4.0.dta	cwq_mix2-2_726	30057	4	8284	ITLVDNNTWNNTHIATVGK		10	9 2 0 0 0 0	1		0	0	100	100	100	0	0	0	79241300	522250000
cwq_mix2-2_726.30068.30068.3.0.dta	cwq_mix2-2_726	30068	3	8287	ITLVDNNTWNNTHIATVGK		10	9 2 0 0 0 0	1		0	0	100	100	100	0	0	0	987363000	96021000
cwq_mix2-2_726.30128.30128.3.0.dta	cwq_mix2-2_726	30128	3	8302.33	ITLVDNNTWNNTHIATVGK		10	8 2 0 0 0 0	1		0	0	100	100	100	0	0	0	196689000	472537000
cwq_mix2-2_726.30235.30235.3.0.dta	cwq_mix2-2_726	30235	3	8331.05	NVSGAFNVNNMIR		1	5 4 2 0 1 0	1		0	0	100	100	100	0	0	0	2790900	2211190
cwq_mix2-2_726.30250.30250.3.0.dta	cwq_mix2-2_726	30250	3	8335.14	ITLVDNNTWNNTHIATVGK		6	7 2 0 0 0 0	1		0	0	100	100	100	0	0	0	15074700	475288000
cwq_mix2-2_726.30282.30282.3.0.dta	cwq_mix2-2_726	30282	3	8343.56	LGVGNATFETDDFSK		5	9 2 0 0 0 0	1		0	0	100	100	100	0	0	0	45980000	1115770
cwq_mix2-2_726.30360.30360.3.0.dta	cwq_mix2-2_726	30360	3	8363.65	LGVGNATFETDDFSK		5	9 2 0 0 0 0	1		0	0	100	100	100	0	0	0	45980000	309032
cwq_mix2-2_726.30426.30426.3.0.dta	cwq_mix2-2_726	30426	3	8380.79	NVSGAFNVNNMIR		1	5 4 1 0 2 0	1		0	0	100	100	100	0	0	0	52421600	476442000
cwq_mix2-2_726.30495.30495.3.0.dta	cwq_mix2-2_726	30495	3	8398.5	LGVGNATFETDDFSK		5	5 3 1 0 0 0	1		0	0	100	100	100	0	0	0	2713200	415158000
cwq_mix2-2_726.30499.30499.3.0.dta	cwq_mix2-2_726	30499	3	8399.34	LNDTYTEVAEVMK		2	10 2 0 0 0 0	1		0	0	100	100	100	0	0	0	13556300	26019200
cwq_mix2-2_726.30501.30501.3.0.dta	cwq_mix2-2_726	30501	3	8399.9	NVSGAFNVNNMIR		1	5 4 1 0 2 0	1		0	0	100	100	100	0	0	0	52421600	28586800
cwq_mix2-2_726.30574.30574.3.0.dta	cwq_mix2-2_726	30574	3	8418.63	LGVGNATFETDDFSK		5	5 3 1 0 0 0	1		0	0	100	100	100	0	0	0	3197230	1921410
cwq_mix2-2_726.30580.30580.3.0.dta	cwq_mix2-2_726	30580	3	8419.9	FNPANTSITNYEIK		5	9 2 0 0 0 0	1		0	0	100	100	100	0	0	0	45317600	130085000
cwq_mix2-2_726.30585.30585.3.0.dta	cwq_mix2-2_726	30585	3	8421.29	LNDTYTEVAEVMK		2	10 2 0 0 0 0	1		0	0	100	100	100	0	0	0	0	59516000
cwq_mix2-2_726.30660.30660.3.0.dta	cwq_mix2-2_726	30660	3	8441.04	VYLHTLTITLNGTR		11	8 2 0 0 0 0	1		0	0	100	100	100	0	0	0	39056600	31249200
cwq_mix2-2_726.30924.30924.4.0.dta	cwq_mix2-2_726	30924	4	8510.63	DNTTGSHFMHAGLSPEWAYR		2	9 2 0 0 0 0	1		0	0	100	100	100	0	0	0	222893000	4168560
cwq_mix2-2_726.30948.30948.3.0.dta	cwq_mix2-2_726	30948	3	8517.22	DNTTGSHFMHAGLSPEWAYR		2	9 2 0 0 0 0	1		0	0	100	100	100	0	0	0	51719600	46643200
cwq_mix2-2_726.31007.31007.4.0.dta	cwq_mix2-2_726	31007	4	8533.21	DNTTGSHFMHAGLSPEWAYR		2	8 2 0 0 0 0	1		0	0	100	100	100	0	0	0	57363700	40355800
cwq_mix2-2_726.31034.31034.3.0.dta	cwq_mix2-2_726	31034	3	8540.65	DNTTGSHFMHAGLSPEWAYR		2	9 2 0 0 0 0	1		0	0	100	100	100	0	0	0	51719600	155425000
cwq_mix2-2_726.31088.31088.4.0.dta	cwq_mix2-2_726	31088	4	8555.12	DNTTGSHFMHAGLSPEWAYR		2	8 2 0 0 0 0	1		0	0	100	100	100	0	0	0	57363700	8465240
cwq_mix2-2_726.31149.31149.2.0.dta	cwq_mix2-2_726	31149	2	8571.55	GFPLNANASLIR		7	9 2 0 0 0 0	1		0	0	100	100	100	0	0	0	1511480	839633
cwq_mix2-2_726.31157.31157.3.0.dta	cwq_mix2-2_726	31157	3	8573.63	INWMLPGENTTKPSIK		9	9 2 0 0 0 0	1		0	0	100	100	100	0	0	0	43862200	1536370
cwq_mix2-2_726.31273.31273.3.0.dta	cwq_mix2-2_726	31273	3	8604.79	INWMLPGENTTKPSIK		9	9 2 0 0 0 0	1		0	0	100	100	100	0	0	0	43862200	0
cwq_mix2-2_726.32502.32502.3.0.dta	cwq_mix2-2_726	32502	3	8927.53	HEYFCVYPNASLIK	5,Carbamidomethyl[C];	9	8 2 0 0 0 0	1		0	0	100	100	100	0	0	0	398633000	27757100
cwq_mix2-2_726.32515.32515.3.0.dta	cwq_mix2-2_726	32515	3	8930.85	NPVNFDSVFNQSR		10	9 2 0 0 0 0	1		0	0	100	100	100	0	0	0	23772000	0
cwq_mix2-2_726.32570.32570.3.0.dta	cwq_mix2-2_726	32570	3	8945	HEYFCVYPNASLIK	5,Carbamidomethyl[C];	9	8 2 0 0 0 0	1		0	0	100	100	100	0	0	0	398633000	92047000
cwq_mix2-2_726.32585.32585.3.0.dta	cwq_mix2-2_726	32585	3	8948.9	ISQNDTDSIVEAVYR		4	9 2 0 0 0 0	1		0	0	100	100	100	0	0	0	125843000	56220300
cwq_mix2-2_726.32622.32622.2.0.dta	cwq_mix2-2_726	32622	2	8958.29	NYTVSDVLFR		1	9 2 0 0 0 0	1		0	0	100	100	100	0	0	0	4635090	88994400
cwq_mix2-2_726.32628.32628.3.0.dta	cwq_mix2-2_726	32628	3	8959.84	NYTVSDVLFR		1	9 2 0 0 0 0	1		0	0	100	100	100	0	0	0	10566500	213627
cwq_mix2-2_726.32664.32664.3.0.dta	cwq_mix2-2_726	32664	3	8969.04	ISQNDTDSIVEAVYR		4	9 2 0 0 0 0	1		0	0	100	100	100	0	0	0	125843000	88994400
cwq_mix2-2_726.32675.32675.3.0.dta	cwq_mix2-2_726	32675	3	8971.9	ISQNDTDSIVEAVYR		4	8 2 0 0 0 0	1		0	0	100	100	100	0	0	0	150648000	53045300
cwq_mix2-2_726.32744.32744.3.0.dta	cwq_mix2-2_726	32744	3	8989.59	ISQNDTDSIVEAVYR		4	8 2 0 0 0 0	1		0	0	100	100	100	0	0	0	150648000	53045300
cwq_mix2-2_726.32885.32885.4.0.dta	cwq_mix2-2_726	32885	4	9025.85	SHHDFIFTTEGHLFPVTNQTR		18	9 2 0 0 0 0	1		0	0	100	100	100	0	0	0	16985500	53045300
cwq_mix2-2_726.32999.32999.4.0.dta	cwq_mix2-2_726	32999	4	9055.42	SHHDFIFTTEGHLFPVTNQTR		18	8 2 0 0 0 0	1		0	0	100	100	100	0	0	0	23221700	55503600
cwq_mix2-2_726.33021.33021.3.0.dta	cwq_mix2-2_726	33021	3	9061.21	MENITSNEVSLHIASADSAPGFDK		3	9 2 0 0 0 0	1		0	0	100	100	100	0	0	0	100919000	47211600
cwq_mix2-2_726.33049.33049.3.0.dta	cwq_mix2-2_726	33049	3	9068.36	SNSNGTYFMTSLANVNR		4	9 2 0 0 0 0	1		0	0	100	100	100	0	0	0	10478600	42825900
cwq_mix2-2_726.33109.33109.3.0.dta	cwq_mix2-2_726	33109	3	9083.71	MENITSNEVSLHIASADSAPGFDK		3	9 2 0 0 0 0	1		0	0	100	100	100	0	0	0	100919000	412380000
cwq_mix2-2_726.33114.33114.3.0.dta	cwq_mix2-2_726	33114	3	9084.97	MENITSNEVSLHIASADSAPGFDK		3	8 2 0 0 0 0	1		0	0	100	100	100	0	0	0	39128300	18045500
cwq_mix2-2_726.33158.33158.4.0.dta	cwq_mix2-2_726	33158	4	9096.39	MENITSNEVSLHIASADSAPGFDK		3	9 2 0 0 0 0	1		0	0	100	100	100	0	0	0	352093000	98959400
cwq_mix2-2_726.33445.33445.4.0.dta	cwq_mix2-2_726	33445	4	9169.26	LFPHGIYNFNFSAPNKR		10	9 6 0 0 0 0	1		0	0	100	100	100	0	0	0	455143000	412380000
cwq_mix2-2_726.33524.33524.4.0.dta	cwq_mix2-2_726	33524	4	9187.98	LFPHGIYNFNFSAPNKR		10	5 4 2 0 1 0	1		0	0	100	100	100	0	0	0	81106000	2263640000
cwq_mix2-2_726.33531.33531.4.0.dta	cwq_mix2-2_726	33531	4	9189.69	LFPHGIYNFNFSAPNKR		10	9 6 0 0 0 0	1		0	0	100	100	100	0	0	0	455143000	432455000
cwq_mix2-2_726.33608.33608.3.0.dta	cwq_mix2-2_726	33608	3	9207.3	LFPHGIYNFNFSAPNKR		10	9 6 0 0 0 0	1		0	0	100	100	100	0	0	0	6127830	441294000
cwq_mix2-2_726.33621.33621.4.0.dta	cwq_mix2-2_726	33621	4	9210.48	LFPHGIYNFNFSAPNKR		10	9 6 0 0 0 0	1		0	0	100	100	100	0	0	0	455143000	432455000
cwq_mix2-2_726.33622.33622.4.0.dta	cwq_mix2-2_726	33622	4	9210.56	LFPHGIYNFNFSAPNKR		10	5 4 2 0 1 0	1		0	0	100	100	100	0	0	0	1856740000	2263640000
cwq_mix2-2_726.33700.33700.4.0.dta	cwq_mix2-2_726	33700	4	9228.84	LFPHGIYNFNFSAPNKR		10	5 4 2 0 1 0	1		0	0	100	100	100	0	0	0	1913870000	441294000
cwq_mix2-2_726.33710.33710.4.0.dta	cwq_mix2-2_726	33710	4	9231.36	LFPHGIYNFNFSAPNKR		10	9 6 0 0 0 0	1		0	0	100	100	100	0	0	0	455143000	2056220000
cwq_mix2-2_726.33737.33737.3.0.dta	cwq_mix2-2_726	33737	3	9237.81	LFPHGIYNFNFSAPNKR		10	5 4 2 0 1 0	1		0	0	100	100	100	0	0	0	121559000	432455000
cwq_mix2-2_726.33809.33809.4.0.dta	cwq_mix2-2_726	33809	4	9255.2	LFPHGIYNFNFSAPNKR		10	5 4 2 0 1 0	1		0	0	100	100	100	0	0	0	1908730000	18989800
cwq_mix2-2_726.33812.33812.3.0.dta	cwq_mix2-2_726	33812	3	9255.69	LFPHGIYNFNFSAPNKR		10	5 4 2 0 1 0	1		0	0	100	100	100	0	0	0	121559000	441294000
cwq_mix2-2_726.33843.33843.3.0.dta	cwq_mix2-2_726	33843	3	9263.55	SIIHDTLNSSYSDIENLNSR		8	8 2 0 0 0 0	1		0	0	100	100	100	0	0	0	138656000	2056220000
cwq_mix2-2_726.33879.33879.4.0.dta	cwq_mix2-2_726	33879	4	9272.61	LFPHGIYNFNFSAPNKR		10	12 2 0 0 0 0	1		0	0	100	100	100	0	0	0	4744200000	74633000
cwq_mix2-2_726.33893.33893.4.0.dta	cwq_mix2-2_726	33893	4	9276.08	LFPHGIYNFNFSAPNKR		10	5 4 2 0 1 0	1		0	0	100	100	100	0	0	0	1908730000	2263640000
cwq_mix2-2_726.33975.33975.4.0.dta	cwq_mix2-2_726	33975	4	9296.85	LFPHGIYNFNFSAPNKR		10	5 4 2 0 1 0	1		0	0	100	100	100	0	0	0	1908730000	441294000
cwq_mix2-2_726.34052.34052.4.0.dta	cwq_mix2-2_726	34052	4	9316.65	LFPHGIYNFNFSAPNKR		10	5 4 2 0 1 0	1		0	0	100	100	100	0	0	0	1847210000	11176400
cwq_mix2-2_726.34080.34080.4.0.dta	cwq_mix2-2_726	34080	4	9323.93	SDPASLVGNNITIYHPPPHGYLSYK		10	10 2 0 0 0 0	1		0	0	100	100	100	0	0	0	643204000	48055900
cwq_mix2-2_726.34145.34145.4.0.dta	cwq_mix2-2_726	34145	4	9340.26	LFPHGIYNFNFSAPNKR		10	5 4 2 0 1 0	1		0	0	100	100	100	0	0	0	16541900	43083300
cwq_mix2-2_726.34172.34172.4.0.dta	cwq_mix2-2_726	34172	4	9347	SDPASLVGNNITIYHPPPHGYLSYK		10	10 2 0 0 0 0	1		0	0	100	100	100	0	0	0	643204000	78966600
cwq_mix2-2_726.34234.34234.4.0.dta	cwq_mix2-2_726	34234	4	9362.19	LFPHGIYNFNFSAPNKR		10	5 4 2 0 1 0	1		0	0	100	100	100	0	0	0	17856500	448696000
cwq_mix2-2_726.34253.34253.4.0.dta	cwq_mix2-2_726	34253	4	9366.69	SDPASLVGNNITIYHPPPHGYLSYK		10	10 2 0 0 0 0	1		0	0	100	100	100	0	0	0	643204000	68234600
cwq_mix2-2_726.34318.34318.4.0.dta	cwq_mix2-2_726	34318	4	9382.57	LFPHGIYNFNFSAPNKR		10	5 4 2 0 1 0	1		0	0	100	100	100	0	0	0	87545100	52505300
cwq_mix2-2_726.34397.34397.3.0.dta	cwq_mix2-2_726	34397	3	9402.73	WGYTNITEIMDVR	10,Oxidation[M];	5	9 6 0 0 0 0	1		0	0	100	100	100	0	0	0	717502	15013700
cwq_mix2-2_726.34434.34434.4.0.dta	cwq_mix2-2_726	34434	4	9412.55	LFPHGIYNFNFSAPNKR		10	5 4 2 0 1 0	1		0	0	100	100	100	0	0	0	12638100	78966600
cwq_mix2-2_726.34473.34473.3.0.dta	cwq_mix2-2_726	34473	3	9422.98	YHELFNASTYNIYTAAQQR		6	5 4 2 0 1 0	1		0	0	100	100	100	0	0	0	1154640	68234600
cwq_mix2-2_726.34572.34572.3.0.dta	cwq_mix2-2_726	34572	3	9448.22	YHELFNASTYNIYTAAQQR		6	12 2 0 0 0 0	1		0	0	100	100	100	0	0	0	10602300	17840700
cwq_mix2-2_726.34588.34588.5.0.dta	cwq_mix2-2_726	34588	5	9452.27	DNTTGSHFMHAGLSPEWAYREETVNELGK		2	9 2 0 0 0 0	1		0	0	100	100	100	0	0	0	81600200	3082030
cwq_mix2-2_726.34613.34613.4.0.dta	cwq_mix2-2_726	34613	4	9458.7	DNTTGSHFMHAGLSPEWAYREETVNELGK		2	9 2 0 0 0 0	1		0	0	100	100	100	0	0	0	47767800	345263
cwq_mix2-2_726.34743.34743.3.0.dta	cwq_mix2-2_726	34743	3	9493.09	FISDHLFEEECGSNVTYLK	11,Carbamidomethyl[C];	14	4 6 0 0 0 0	1		0	0	100	100	100	0	0	0	5403110	7942730
cwq_mix2-2_726.34892.34892.3.0.dta	cwq_mix2-2_726	34892	3	9532.34	WGYTNITEIMDVR	10,Oxidation[M];	5	5 4 1 0 2 0	1		0	0	100	100	100	0	0	0	1568210	26636200
cwq_mix2-2_726.35240.35240.3.0.dta	cwq_mix2-2_726	35240	3	9617.53	WGYTNITEIMDVR	10,Oxidation[M];	5	9 2 0 0 0 0	1		0	0	100	100	100	0	0	0	16885500	48820700
cwq_mix2-2_726.35263.35263.3.0.dta	cwq_mix2-2_726	35263	3	9623.12	WGYTNITEIMDVR	10,Oxidation[M];	5	5 4 1 0 2 0	1		0	0	100	100	100	0	0	0	3374530	13244700
cwq_mix2-2_726.35403.35403.3.0.dta	cwq_mix2-2_726	35403	3	9660.13	AWYIHGCYNGSATSYPTVDLSPAQR	7,Carbamidomethyl[C];	9	4 6 0 0 0 0	1		0	0	100	100	100	0	0	0	107302	28667200
cwq_mix2-2_726.35453.35453.3.0.dta	cwq_mix2-2_726	35453	3	9673.13	WGYTNITEIMDVR	10,Oxidation[M];	5	9 2 0 0 0 0	1		0	0	100	100	100	0	0	0	23381500	184418000
cwq_mix2-2_726.35476.35476.3.0.dta	cwq_mix2-2_726	35476	3	9679.04	NITVPIGASHDDLIVLAR		1	9 2 0 0 0 0	1		0	0	100	100	100	0	0	0	655092000	59712500
cwq_mix2-2_726.35520.35520.3.0.dta	cwq_mix2-2_726	35520	3	9690.78	NITVPIGASHDDLIVLAR		1	8 2 0 0 0 0	1		0	0	100	100	100	0	0	0	359532000	87555500
cwq_mix2-2_726.35544.35544.3.0.dta	cwq_mix2-2_726	35544	3	9696.33	NITVPIGASHDDLIVLAR		1	9 2 0 0 0 0	1		0	0	100	100	100	0	0	0	655092000	24326500
cwq_mix2-2_726.35610.35610.3.0.dta	cwq_mix2-2_726	35610	3	9712.99	NITVPIGASHDDLIVLAR		1	8 2 0 0 0 0	1		0	0	100	100	100	0	0	0	359532000	184418000
cwq_mix2-2_726.35615.35615.3.0.dta	cwq_mix2-2_726	35615	3	9713.93	NITVPIGASHDDLIVLAR		1	9 2 0 0 0 0	1		0	0	100	100	100	0	0	0	7190820	51790700
cwq_mix2-2_726.35627.35627.4.0.dta	cwq_mix2-2_726	35627	4	9717.15	NITVPIGASHDDLIVLAR		1	8 2 0 0 0 0	1		0	0	100	100	100	0	0	0	25995800	184418000
cwq_mix2-2_726.35684.35684.3.0.dta	cwq_mix2-2_726	35684	3	9731.9	IPLNDTVDVTTLPSIK		4	9 2 0 0 0 0	1		0	0	100	100	100	0	0	0	73686000	153107000
cwq_mix2-2_726.35716.35716.3.0.dta	cwq_mix2-2_726	35716	3	9740.75	NITVPIGASHDDLIVLAR		1	7 2 0 0 0 0	1		0	0	100	100	100	0	0	0	192062000	153107000
cwq_mix2-2_726.35774.35774.3.0.dta	cwq_mix2-2_726	35774	3	9755.67	IPLNDTVDVTTLPSIK		4	8 2 0 0 0 0	1		0	0	100	100	100	0	0	0	120317000	184418000
cwq_mix2-2_726.35798.35798.4.0.dta	cwq_mix2-2_726	35798	4	9762.17	NYGHDEYSLPWNLTEIKR		12	8 2 0 0 0 0	1		0	0	100	100	100	0	0	0	29376200	153107000
cwq_mix2-2_726.35864.35864.3.0.dta	cwq_mix2-2_726	35864	3	9779.22	IPLNDTVDVTTLPSIK		4	8 2 0 0 0 0	1		0	0	100	100	100	0	0	0	120317000	113964000
cwq_mix2-2_726.35892.35892.3.0.dta	cwq_mix2-2_726	35892	3	9786.73	YELGLDPQNITVPPLSHK		9	9 2 0 0 0 0	1		0	0	100	100	100	0	0	0	44169800	88686000
cwq_mix2-2_726.35907.35907.4.0.dta	cwq_mix2-2_726	35907	4	9790.45	AGHSHTYELAPASPNTSISWIQSYSPR		15	5 5 0 0 0 0	1		0	0	100	100	100	0	0	0	2127180	35315700
cwq_mix2-2_726.36463.36463.4.0.dta	cwq_mix2-2_726	36463	4	9936.16	LFPHGIYNFNFSAPNK		10	5 4 2 0 1 0	1		0	0	100	100	100	0	0	0	1585140	195763000
cwq_mix2-2_726.36548.36548.3.0.dta	cwq_mix2-2_726	36548	3	9958.71	LFPHGIYNFNFSAPNK		10	5 4 2 0 1 0	1		0	0	100	100	100	0	0	0	25765200	84906300
cwq_mix2-2_726.36582.36582.4.0.dta	cwq_mix2-2_726	36582	4	9967.91	AGHSHTYELAPASPNTSISWIQSYSPR		15	5 4 1 0 3 0	1		0	0	100	100	100	0	0	0	3099390	18411600
cwq_mix2-2_726.36625.36625.3.0.dta	cwq_mix2-2_726	36625	3	9979.36	LFPHGIYNFNFSAPNK		10	5 4 2 0 1 0	1		0	0	100	100	100	0	0	0	36769900	27242100
cwq_mix2-2_726.38068.38068.5.0.dta	cwq_mix2-2_726	38068	5	10363.6	ALGHFYGNVSVIHFDSHLDTWNPK		8	11 2 0 0 0 0	1		0	0	100	100	100	0	0	0	97700400	122670000
cwq_mix2-2_726.38102.38102.5.0.dta	cwq_mix2-2_726	38102	5	10372.7	ALGHFYGNVSVIHFDSHLDTWNPK		8	5 4 2 0 1 0	1		0	0	100	100	100	0	0	0	17660800	18411600
cwq_mix2-2_726.38166.38166.5.0.dta	cwq_mix2-2_726	38166	5	10389.6	ALGHFYGNVSVIHFDSHLDTWNPK		8	11 2 0 0 0 0	1		0	0	100	100	100	0	0	0	97700400	47308500
cwq_mix2-2_726.38280.38280.5.0.dta	cwq_mix2-2_726	38280	5	10419.2	ALGHFYGNVSVIHFDSHLDTWNPK		8	9 2 0 0 0 0	1		0	0	100	100	100	0	0	0	89823400	31135300
cwq_mix2-2_726.38326.38326.5.0.dta	cwq_mix2-2_726	38326	5	10431	ALGHFYGNVSVIHFDSHLDTWNPK		8	3 6 0 0 0 0	1		0	0	100	100	100	0	0	0	2933620	40988700
cwq_mix2-2_726.38340.38340.4.0.dta	cwq_mix2-2_726	38340	4	10434.7	ALGHFYGNVSVIHFDSHLDTWNPK		8	8 2 0 0 0 0	1		0	0	100	100	100	0	0	0	32484600	120108000
cwq_mix2-2_726.38380.38380.4.0.dta	cwq_mix2-2_726	38380	4	10445.1	LNDTYTEVAEVMKDDFVFAASDDKELAK	12,Oxidation[M];	2	10 2 0 0 0 0	1		0	0	100	100	100	0	0	0	124664000	69978800
cwq_mix2-2_726.38454.38454.4.0.dta	cwq_mix2-2_726	38454	4	10464	LNDTYTEVAEVMKDDFVFAASDDKELAK	12,Oxidation[M];	2	10 2 0 0 0 0	1		0	0	100	100	100	0	0	0	124664000	120108000
cwq_mix2-2_726.38498.38498.4.0.dta	cwq_mix2-2_726	38498	4	10475.5	LNDTYTEVAEVMKDDFVFAASDDKELAK	12,Oxidation[M];	2	9 2 0 0 0 0	1		0	0	100	100	100	0	0	0	108844000	12417700
cwq_mix2-2_726.38564.38564.4.0.dta	cwq_mix2-2_726	38564	4	10493.2	LNDTYTEVAEVMKDDFVFAASDDKELAK	12,Oxidation[M];	2	9 2 0 0 0 0	1		0	0	100	100	100	0	0	0	108844000	1693470
cwq_mix2-2_726.38696.38696.4.0.dta	cwq_mix2-2_726	38696	4	10528.6	LNDTYTEVAEVMKDDFVFAASDDKELAK	12,Oxidation[M];	2	9 2 0 0 0 0	1		0	0	100	100	100	0	0	0	108844000	69978800
cwq_mix2-2_726.38762.38762.4.0.dta	cwq_mix2-2_726	38762	4	10546.4	LNDTYTEVAEVMKDDFVFAASDDKELAK	12,Oxidation[M];	2	9 2 0 0 0 0	1		0	0	100	100	100	0	0	0	108844000	69978800
cwq_mix2-2_726.39324.39324.4.0.dta	cwq_mix2-2_726	39324	4	10697.4	AANDSFLWGPYRPNLYVGIRPK		3	9 2 0 0 0 0	1		0	0	100	100	100	0	0	0	542116000	13056500
cwq_mix2-2_726.39393.39393.4.0.dta	cwq_mix2-2_726	39393	4	10715.8	AANDSFLWGPYRPNLYVGIRPK		3	9 2 0 0 0 0	1		0	0	100	100	100	0	0	0	542116000	101320000
cwq_mix2-2_726.39459.39459.4.0.dta	cwq_mix2-2_726	39459	4	10733.1	AANDSFLWGPYRPNLYVGIRPK		3	8 2 0 0 0 0	1		0	0	100	100	100	0	0	0	1570750000	69617900
cwq_mix2-2_726.39470.39470.4.0.dta	cwq_mix2-2_726	39470	4	10735.7	AANDSFLWGPYRPNLYVGIRPK		3	9 2 0 0 0 0	1		0	0	100	100	100	0	0	0	542116000	46786700
cwq_mix2-2_726.39537.39537.4.0.dta	cwq_mix2-2_726	39537	4	10753.4	AANDSFLWGPYRPNLYVGIRPK		3	8 2 0 0 0 0	1		0	0	100	100	100	0	0	0	1570750000	113651000
cwq_mix2-2_726.39538.39538.4.0.dta	cwq_mix2-2_726	39538	4	10753.6	AANDSFLWGPYRPNLYVGIRPK		3	9 2 0 0 0 0	1		0	0	100	100	100	0	0	0	542116000	69617900
cwq_mix2-2_726.39539.39539.4.0.dta	cwq_mix2-2_726	39539	4	10753.9	QYNENVTLYAPLEHINVAIR		5	10 2 0 0 0 0	1		0	0	100	100	100	0	0	0	78435800	26352900
cwq_mix2-2_726.39573.39573.3.0.dta	cwq_mix2-2_726	39573	3	10762.6	QYNENVTLYAPLEHINVAIR		5	11 2 0 0 0 0	1		0	0	100	100	100	0	0	0	53290800	8887640
cwq_mix2-2_726.39639.39639.4.0.dta	cwq_mix2-2_726	39639	4	10779.8	AANDSFLWGPYRPNLYVGIRPK		3	8 2 0 0 0 0	1		0	0	100	100	100	0	0	0	1570750000	9802000
cwq_mix2-2_726.39642.39642.3.0.dta	cwq_mix2-2_726	39642	3	10780.4	QYNENVTLYAPLEHINVAIR		5	10 2 0 0 0 0	1		0	0	100	100	100	0	0	0	444806000	112811000
cwq_mix2-2_726.39653.39653.3.0.dta	cwq_mix2-2_726	39653	3	10783.2	QYNENVTLYAPLEHINVAIR		5	9 2 0 0 0 0	1		0	0	100	100	100	0	0	0	2734980000	28921100
cwq_mix2-2_726.39712.39712.4.0.dta	cwq_mix2-2_726	39712	4	10797.9	AANDSFLWGPYRPNLYVGIRPK		3	8 2 0 0 0 0	1		0	0	100	100	100	0	0	0	1570750000	41563700
cwq_mix2-2_726.39726.39726.4.0.dta	cwq_mix2-2_726	39726	4	10801.3	QYNENVTLYAPLEHINVAIR		5	9 2 0 0 0 0	1		0	0	100	100	100	0	0	0	245406000	6706820
cwq_mix2-2_726.39735.39735.3.0.dta	cwq_mix2-2_726	39735	3	10803.5	QYNENVTLYAPLEHINVAIR		5	9 2 0 0 0 0	1		0	0	100	100	100	0	0	0	2734980000	110459000
cwq_mix2-2_726.39782.39782.4.0.dta	cwq_mix2-2_726	39782	4	10815.7	AANDSFLWGPYRPNLYVGIRPK		3	8 2 0 0 0 0	1		0	0	100	100	100	0	0	0	1570750000	49250400
cwq_mix2-2_726.39807.39807.4.0.dta	cwq_mix2-2_726	39807	4	10821.8	QYNENVTLYAPLEHINVAIR		5	9 2 0 0 0 0	1		0	0	100	100	100	0	0	0	245406000	55969700
cwq_mix2-2_726.39817.39817.3.0.dta	cwq_mix2-2_726	39817	3	10824.1	QYNENVTLYAPLEHINVAIR		5	9 2 0 0 0 0	1		0	0	100	100	100	0	0	0	2734980000	24552800
cwq_mix2-2_726.39831.39831.3.0.dta	cwq_mix2-2_726	39831	3	10827.6	NYGHDEYSLPWNLTEIK		12	9 2 0 0 0 0	1		0	0	100	100	100	0	0	0	55247700	92051700
cwq_mix2-2_726.39887.39887.3.0.dta	cwq_mix2-2_726	39887	3	10842.3	QYNENVTLYAPLEHINVAIR		5	9 2 0 0 0 0	1		0	0	100	100	100	0	0	0	2734980000	43183000
cwq_mix2-2_726.39889.39889.4.0.dta	cwq_mix2-2_726	39889	4	10842.8	QYNENVTLYAPLEHINVAIR		5	9 2 0 0 0 0	1		0	0	100	100	100	0	0	0	245406000	22052200
cwq_mix2-2_726.39902.39902.4.0.dta	cwq_mix2-2_726	39902	4	10846.1	AANDSFLWGPYRPNLYVGIRPK		3	7 2 0 0 0 0	1		0	0	100	100	100	0	0	0	39440500	92051700
cwq_mix2-2_726.39966.39966.4.0.dta	cwq_mix2-2_726	39966	4	10862.8	QYNENVTLYAPLEHINVAIR		5	9 2 0 0 0 0	1		0	0	100	100	100	0	0	0	245406000	43183000
cwq_mix2-2_726.39982.39982.3.0.dta	cwq_mix2-2_726	39982	3	10866.8	NYGHDEYSLPWNLTEIK		12	8 2 0 0 0 0	1		0	0	100	100	100	0	0	0	81850700	28989300
cwq_mix2-2_726.39988.39988.3.0.dta	cwq_mix2-2_726	39988	3	10868.4	QYNENVTLYAPLEHINVAIR		5	9 2 0 0 0 0	1		0	0	100	100	100	0	0	0	2734980000	3614290
cwq_mix2-2_726.40045.40045.4.0.dta	cwq_mix2-2_726	40045	4	10883.8	QYNENVTLYAPLEHINVAIR		5	9 2 0 0 0 0	1		0	0	100	100	100	0	0	0	229143000	8230380
cwq_mix2-2_726.40055.40055.3.0.dta	cwq_mix2-2_726	40055	3	10886.5	QYNENVTLYAPLEHINVAIR		5	9 2 0 0 0 0	1		0	0	100	100	100	0	0	0	28742600	1247280
cwq_mix2-2_726.40057.40057.3.0.dta	cwq_mix2-2_726	40057	3	10887	QFVQYGNLTGLDMAVVK		7	9 2 0 0 0 0	1		0	0	100	100	100	0	0	0	46868000	12997000
cwq_mix2-2_726.40090.40090.3.0.dta	cwq_mix2-2_726	40090	3	10895.6	QYNENVTLYAPLEHINVAIR		5	8 2 0 0 0 0	1		0	0	100	100	100	0	0	0	83223000	197592000
cwq_mix2-2_726.40259.40259.3.0.dta	cwq_mix2-2_726	40259	3	10940.5	GLAQLSEEEACEVALNVTK	11,Carbamidomethyl[C];	16	9 2 0 0 0 0	1		0	0	100	100	100	0	0	0	71522600	1074160
cwq_mix2-2_726.40505.40505.3.0.dta	cwq_mix2-2_726	40505	3	11005.8	QYNENVTLYAPLEHINVAIR		5	5 2 0 0 0 0	1		0	0	100	100	100	0	0	0	49117800	197592000
cwq_mix2-2_726.40591.40591.3.0.dta	cwq_mix2-2_726	40591	3	11028.6	QYNENVTLYAPLEHINVAIR		5	5 2 0 0 0 0	1		0	0	100	100	100	0	0	0	49117800	1387160
cwq_mix2-2_726.40665.40665.3.0.dta	cwq_mix2-2_726	40665	3	11047.9	QYNENVTLYAPLEHINVAIR		5	9 2 0 0 0 0	1		0	0	100	100	100	0	0	0	107333000	197592000
cwq_mix2-2_726.41031.41031.3.0.dta	cwq_mix2-2_726	41031	3	11142.1	FAYIGDNMDLAFTNHTDWK		14	7 2 0 0 0 0	1		0	0	100	100	100	0	0	0	4242630	3431020
cwq_mix2-2_726.41398.41398.3.0.dta	cwq_mix2-2_726	41398	3	11238.2	LLNISLEHLPGQTDIFR		3	12 2 0 0 0 0	1		0	0	100	100	100	0	0	0	25349900	28762700
cwq_mix2-2_726.41473.41473.3.0.dta	cwq_mix2-2_726	41473	3	11258.3	LLNISLEHLPGQTDIFR		3	5 4 2 0 1 0	1		0	0	100	100	100	0	0	0	3403330	124886000
cwq_mix2-2_726.41719.41719.3.0.dta	cwq_mix2-2_726	41719	3	11323.1	ANAGFNISLSDYWGR		6	5 4 2 0 1 0	1		0	0	100	100	100	0	0	0	10470400	560480
cwq_mix2-2_726.41796.41796.3.0.dta	cwq_mix2-2_726	41796	3	11343.7	ANAGFNISLSDYWGR		6	11 2 0 0 0 0	1		0	0	100	100	100	0	0	0	200222000	1916040
cwq_mix2-2_726.41808.41808.3.0.dta	cwq_mix2-2_726	41808	3	11347.2	ANAGFNISLSDYWGR		6	5 4 2 0 1 0	1		0	0	100	100	100	0	0	0	30792900	2147160
cwq_mix2-2_726.41818.41818.3.0.dta	cwq_mix2-2_726	41818	3	11349.9	ANAGFNISLSDYWGR		6	5 4 1 0 2 0	1		0	0	100	100	100	0	0	0	208008000	16488100
cwq_mix2-2_726.41906.41906.3.0.dta	cwq_mix2-2_726	41906	3	11373.3	ANAGFNISLSDYWGR		6	12 2 0 0 0 0	1		0	0	100	100	100	0	0	0	155720000	25923600
cwq_mix2-2_726.41917.41917.3.0.dta	cwq_mix2-2_726	41917	3	11376.3	ANAGFNISLSDYWGR		6	5 4 1 0 2 0	1		0	0	100	100	100	0	0	0	208008000	1396420
cwq_mix2-2_726.41972.41972.3.0.dta	cwq_mix2-2_726	41972	3	11390.9	ANAGFNISLSDYWGR		6	5 4 2 0 1 0	1		0	0	100	100	100	0	0	0	29146100	95652400
cwq_mix2-2_726.41984.41984.3.0.dta	cwq_mix2-2_726	41984	3	11394.1	ANAGFNISLSDYWGR		6	11 2 0 0 0 0	1		0	0	100	100	100	0	0	0	202282000	50275700
cwq_mix2-2_726.41994.41994.3.0.dta	cwq_mix2-2_726	41994	3	11396.8	ANAGFNISLSDYWGR		6	5 4 1 0 2 0	1		0	0	100	100	100	0	0	0	208008000	95652400
cwq_mix2-2_726.42054.42054.3.0.dta	cwq_mix2-2_726	42054	3	11412.3	ANAGFNISLSDYWGR		6	11 2 0 0 0 0	1		0	0	100	100	100	0	0	0	202282000	14393000
cwq_mix2-2_726.42063.42063.3.0.dta	cwq_mix2-2_726	42063	3	11414.7	ANAGFNISLSDYWGR		6	5 4 1 0 2 0	1		0	0	100	100	100	0	0	0	208008000	0
cwq_mix2-2_726.42099.42099.3.0.dta	cwq_mix2-2_726	42099	3	11424.3	ANAGFNISLSDYWGR		6	10 2 0 0 0 0	1		0	0	100	100	100	0	0	0	13258300	481503
cwq_mix2-2_726.42151.42151.3.0.dta	cwq_mix2-2_726	42151	3	11437.8	ANAGFNISLSDYWGR		6	5 4 1 0 2 0	1		0	0	100	100	100	0	0	0	392567000	5240110
cwq_mix2-2_726.42202.42202.3.0.dta	cwq_mix2-2_726	42202	3	11451.7	ANAGFNISLSDYWGR		6	9 2 0 0 0 0	1		0	0	100	100	100	0	0	0	20955500	4568450
cwq_mix2-2_726.42254.42254.3.0.dta	cwq_mix2-2_726	42254	3	11465.7	ANAGFNISLSDYWGR		6	12 2 0 0 0 0	1		0	0	100	100	100	0	0	0	53395300	53464800
cwq_mix2-2_726.42282.42282.3.0.dta	cwq_mix2-2_726	42282	3	11473.2	ANAGFNISLSDYWGR		6	5 4 1 0 2 0	1		0	0	100	100	100	0	0	0	88533900	10595600
cwq_mix2-2_726.42341.42341.3.0.dta	cwq_mix2-2_726	42341	3	11488.4	ANAGFNISLSDYWGR		6	11 2 0 0 0 0	1		0	0	100	100	100	0	0	0	91709000	2240900
cwq_mix2-2_726.42372.42372.3.0.dta	cwq_mix2-2_726	42372	3	11496.8	ANAGFNISLSDYWGR		6	5 4 1 0 2 0	1		0	0	100	100	100	0	0	0	189293000	32840900
cwq_mix2-2_726.42386.42386.3.0.dta	cwq_mix2-2_726	42386	3	11500.4	ANAGFNISLSDYWGR		6	12 2 0 0 0 0	1		0	0	100	100	100	0	0	0	50982000	29171000
cwq_mix2-2_726.42409.42409.3.0.dta	cwq_mix2-2_726	42409	3	11506.3	ANAGFNISLSDYWGR		6	11 2 0 0 0 0	1		0	0	100	100	100	0	0	0	91709000	384190
cwq_mix2-2_726.42474.42474.3.0.dta	cwq_mix2-2_726	42474	3	11523.6	ANAGFNISLSDYWGR		6	11 2 0 0 0 0	1		0	0	100	100	100	0	0	0	91709000	0
cwq_mix2-2_726.42486.42486.3.0.dta	cwq_mix2-2_726	42486	3	11526.7	ANAGFNISLSDYWGR		6	5 4 1 0 2 0	1		0	0	100	100	100	0	0	0	141367000	15196500
cwq_mix2-2_726.42488.42488.3.0.dta	cwq_mix2-2_726	42488	3	11527.3	ANAGFNISLSDYWGR		6	5 4 2 0 1 0	1		0	0	100	100	100	0	0	0	4015010	0
cwq_mix2-2_726.42616.42616.3.0.dta	cwq_mix2-2_726	42616	3	11561.2	ANAGFNISLSDYWGR		6	5 4 1 0 2 0	1		0	0	100	100	100	0	0	0	107397000	4485770
cwq_mix2-2_726.42671.42671.3.0.dta	cwq_mix2-2_726	42671	3	11575.8	ANAGFNISLSDYWGR		6	11 2 0 0 0 0	1		0	0	100	100	100	0	0	0	82256700	20674000
cwq_mix2-2_726.42677.42677.3.0.dta	cwq_mix2-2_726	42677	3	11577.3	ANAGFNISLSDYWGR		6	12 2 0 0 0 0	1		0	0	100	100	100	0	0	0	68244200	1921460
cwq_mix2-2_726.42692.42692.3.0.dta	cwq_mix2-2_726	42692	3	11581.3	ANAGFNISLSDYWGR		6	5 4 1 0 2 0	1		0	0	100	100	100	0	0	0	136145000	7441910
cwq_mix2-2_726.42778.42778.3.0.dta	cwq_mix2-2_726	42778	3	11603.3	ANAGFNISLSDYWGR		6	5 4 1 0 2 0	1		0	0	100	100	100	0	0	0	136145000	2652220
cwq_mix2-2_726.42779.42779.3.0.dta	cwq_mix2-2_726	42779	3	11603.6	ANAGFNISLSDYWGR		6	5 4 2 0 1 0	1		0	0	100	100	100	0	0	0	3686630	131962000
cwq_mix2-2_726.42856.42856.3.0.dta	cwq_mix2-2_726	42856	3	11623.9	ANAGFNISLSDYWGR		6	5 4 1 0 2 0	1		0	0	100	100	100	0	0	0	136145000	20148400
cwq_mix2-2_726.42938.42938.3.0.dta	cwq_mix2-2_726	42938	3	11644.4	SIDCQWMDSVALNLSR	4,Carbamidomethyl[C];	13	7 6 0 0 0 0	1		0	0	100	100	100	0	0	0	3231900	3436950
cwq_mix2-2_726.43053.43053.3.0.dta	cwq_mix2-2_726	43053	3	11674.8	ANAGFNISLSDYWGR		6	5 4 2 0 1 0	1		0	0	100	100	100	0	0	0	1176940	3420270
cwq_mix2-2_726.43058.43058.3.0.dta	cwq_mix2-2_726	43058	3	11676.2	SIDCQWMDSVALNLSR	4,Carbamidomethyl[C];	13	5 4 2 0 0 0	1		0	0	100	100	100	0	0	0	1445280	14985400
cwq_mix2-2_726.43072.43072.3.0.dta	cwq_mix2-2_726	43072	3	11679.8	ANAGFNISLSDYWGR		6	5 4 1 0 2 0	1		0	0	100	100	100	0	0	0	30243700	156082000
cwq_mix2-2_726.43116.43116.3.0.dta	cwq_mix2-2_726	43116	3	11691.2	YQQSGLPLGIIFYNSTESR		14	9 2 0 0 0 0	1		0	0	100	100	100	0	0	0	91305000	156082000
cwq_mix2-2_726.43231.43231.3.0.dta	cwq_mix2-2_726	43231	3	11720.8	ANAGFNISLSDYWGR		6	5 4 1 0 2 0	1		0	0	100	100	100	0	0	0	17476200	4034510
cwq_mix2-2_726.43232.43232.3.0.dta	cwq_mix2-2_726	43232	3	11721.1	ANAGFNISLSDYWGR		6	5 4 2 0 1 0	1		0	0	100	100	100	0	0	0	14735000	158365000
cwq_mix2-2_726.43269.43269.3.0.dta	cwq_mix2-2_726	43269	3	11730.1	ANAGFNISLSDYWGR		6	11 2 0 0 0 0	1		0	0	100	100	100	0	0	0	42099700	1268260
cwq_mix2-2_726.43303.43303.3.0.dta	cwq_mix2-2_726	43303	3	11738.9	ANAGFNISLSDYWGR		6	5 4 1 0 2 0	1		0	0	100	100	100	0	0	0	3247930	4802080
cwq_mix2-2_726.43311.43311.4.0.dta	cwq_mix2-2_726	43311	4	11740.9	MFSMSDNPSLESVDSEYDMGSAQR	1,Oxidation[M];	7	6 9 0 0 1 0	1		0	0	100	100	100	0	0	0	0	10270000
cwq_mix2-2_726.43343.43343.3.0.dta	cwq_mix2-2_726	43343	3	11748.5	AANDSFLWGPYRPNLYVGIR		3	9 2 0 0 0 0	1		0	0	100	100	100	0	0	0	9730810	1823700
cwq_mix2-2_726.43370.43370.3.0.dta	cwq_mix2-2_726	43370	3	11755.6	ANAGFNISLSDYWGR		6	11 2 0 0 0 0	1		0	0	100	100	100	0	0	0	7354740	3639990
cwq_mix2-2_726.43416.43416.3.0.dta	cwq_mix2-2_726	43416	3	11766.5	ANAGFNISLSDYWGR		6	5 4 2 0 0 0	1		0	0	100	100	100	0	0	0	69803600	0
cwq_mix2-2_726.43455.43455.3.0.dta	cwq_mix2-2_726	43455	3	11775.3	AANDSFLWGPYRPNLYVGIR		3	8 2 0 0 0 0	1		0	0	100	100	100	0	0	0	43199200	7652340
cwq_mix2-2_726.43471.43471.3.0.dta	cwq_mix2-2_726	43471	3	11779.2	WGYTNITEIMDVR		5	11 2 0 0 0 0	1		0	0	100	100	100	0	0	0	79378000	26434200
cwq_mix2-2_726.43498.43498.3.0.dta	cwq_mix2-2_726	43498	3	11786.1	YQQSGLPLGIIFYNSTESR		14	8 2 0 0 0 0	1		0	0	100	100	100	0	0	0	45628500	2280130
cwq_mix2-2_726.43498.43498.3.0.dta	cwq_mix2-2_726	43498	3	11786.1	ANAGFNISLSDYWGR		6	5 4 1 0 2 0	1		0	0	100	100	100	0	0	0	38243600	4906680
cwq_mix2-2_726.43540.43540.3.0.dta	cwq_mix2-2_726	43540	3	11796.4	WGYTNITEIMDVR		5	11 2 0 0 0 0	1		0	0	100	100	100	0	0	0	79378000	5375860
cwq_mix2-2_726.43568.43568.3.0.dta	cwq_mix2-2_726	43568	3	11803.4	WGYTNITEIMDVR		5	5 4 2 0 0 0	1		0	0	100	100	100	0	0	0	56641000	4092500
cwq_mix2-2_726.43581.43581.3.0.dta	cwq_mix2-2_726	43581	3	11806.2	ANAGFNISLSDYWGR		6	5 4 2 0 1 0	1		0	0	100	100	100	0	0	0	0	39064300
cwq_mix2-2_726.43638.43638.4.0.dta	cwq_mix2-2_726	43638	4	11820.3	YVYDSSAGDNITAYVVDTGVSIHHVEFEGR		10	9 6 0 0 0 0	1		0	0	100	100	100	0	0	0	50517100	342088
cwq_mix2-2_726.43776.43776.3.0.dta	cwq_mix2-2_726	43776	3	11854.5	ANAGFNISLSDYWGR		6	11 2 0 0 0 0	1		0	0	100	100	100	0	0	0	9310370	8661590
cwq_mix2-2_726.43801.43801.5.0.dta	cwq_mix2-2_726	43801	5	11860.4	YVYDSSAGDNITAYVVDTGVSIHHVEFEGR		10	9 6 0 0 0 0	1		0	0	100	100	100	0	0	0	10242900	159275000
cwq_mix2-2_726.43832.43832.3.0.dta	cwq_mix2-2_726	43832	3	11868	WGYTNITEIMDVR		5	9 2 0 0 0 0	1		0	0	100	100	100	0	0	0	324876000	133191000
cwq_mix2-2_726.43925.43925.3.0.dta	cwq_mix2-2_726	43925	3	11890.7	WGYTNITEIMDVR		5	9 2 0 0 0 0	1		0	0	100	100	100	0	0	0	324876000	3061860
cwq_mix2-2_726.43934.43934.4.0.dta	cwq_mix2-2_726	43934	4	11893.1	YVYDSSAGDNITAYVVDTGVSIHHVEFEGR		10	9 6 0 0 0 0	1		0	0	100	100	100	0	0	0	24201100	133191000
cwq_mix2-2_726.44027.44027.3.0.dta	cwq_mix2-2_726	44027	3	11915.3	WGYTNITEIMDVR		5	9 2 0 0 0 0	1		0	0	100	100	100	0	0	0	324876000	159275000
cwq_mix2-2_726.44099.44099.3.0.dta	cwq_mix2-2_726	44099	3	11932.8	WGYTNITEIMDVR		5	8 2 0 0 0 0	1		0	0	100	100	100	0	0	0	51756500	0
cwq_mix2-2_726.44131.44131.4.0.dta	cwq_mix2-2_726	44131	4	11940.6	YVYDSSAGDNITAYVVDTGVSIHHVEFEGR		10	6 6 0 0 0 0	1		0	0	100	100	100	0	0	0	2936370	1804300000
cwq_mix2-2_726.44195.44195.3.0.dta	cwq_mix2-2_726	44195	3	11956.1	ANAGFNISLSDYWGR		6	5 4 1 0 2 0	1		0	0	100	100	100	0	0	0	28249300	13994800
cwq_mix2-2_726.44292.44292.3.0.dta	cwq_mix2-2_726	44292	3	11980.6	ANAGFNISLSDYWGR		6	5 4 1 0 2 0	1		0	0	100	100	100	0	0	0	9080190	44314400
cwq_mix2-2_726.44332.44332.3.0.dta	cwq_mix2-2_726	44332	3	11990.8	ANAGFNISLSDYWGR		6	5 4 2 0 0 0	1		0	0	100	100	100	0	0	0	10984800	105827000
cwq_mix2-2_726.44375.44375.4.0.dta	cwq_mix2-2_726	44375	4	12000.6	YVYDSSAGDNITAYVVDTGVSIHHVEFEGR		10	8 2 0 0 0 0	1		0	0	100	100	100	0	0	0	10859100	290822000
cwq_mix2-2_726.44394.44394.5.0.dta	cwq_mix2-2_726	44394	5	12005.4	YVYDSSAGDNITAYVVDTGVSIHHVEFEGR		10	4 6 0 0 0 0	1		0	0	100	100	100	0	0	0	1500690	126286
cwq_mix2-2_726.44419.44419.4.0.dta	cwq_mix2-2_726	44419	4	12011.7	YVYDSSAGDNITAYVVDTGVSIHHVEFEGR		10	4 6 0 0 0 0	1		0	0	100	100	100	0	0	0	2636860	41664500
cwq_mix2-2_726.44546.44546.3.0.dta	cwq_mix2-2_726	44546	3	12041.2	ANAGFNISLSDYWGR		6	5 4 1 0 2 0	1		0	0	100	100	100	0	0	0	2193860	124167000
cwq_mix2-2_726.44587.44587.3.0.dta	cwq_mix2-2_726	44587	3	12051.4	ANAGFNISLSDYWGR		6	12 2 0 0 0 0	1		0	0	100	100	100	0	0	0	15382100	325316000
cwq_mix2-2_726.44649.44649.3.0.dta	cwq_mix2-2_726	44649	3	12065.3	ANAGFNISLSDYWGR		6	5 4 1 0 2 0	1		0	0	100	100	100	0	0	0	26055200	449132000
cwq_mix2-2_726.44780.44780.3.0.dta	cwq_mix2-2_726	44780	3	12095.3	ANAGFNISLSDYWGR		6	5 4 1 0 2 0	1		0	0	100	100	100	0	0	0	13216800	1385480000
cwq_mix2-2_726.44976.44976.3.0.dta	cwq_mix2-2_726	44976	3	12143.5	ANAGFNISLSDYWGR		6	5 4 1 0 2 0	1		0	0	100	100	100	0	0	0	8354310	29648500
cwq_mix2-2_726.45082.45082.3.0.dta	cwq_mix2-2_726	45082	3	12170.4	KANLTFSEINSIILFGGASR		3	9 2 0 0 0 0	1		0	0	100	100	100	0	0	0	29215500	1823850000
cwq_mix2-2_726.45090.45090.3.0.dta	cwq_mix2-2_726	45090	3	12172.3	ANAGFNISLSDYWGR		6	5 4 1 0 2 0	1		0	0	100	100	100	0	0	0	16232700	1385480000
cwq_mix2-2_726.45491.45491.3.0.dta	cwq_mix2-2_726	45491	3	12273.5	ANAGFNISLSDYWGR		6	5 4 1 0 2 0	1		0	0	100	100	100	0	0	0	22808100	49971300
cwq_mix2-2_726.45595.45595.3.0.dta	cwq_mix2-2_726	45595	3	12300	ANAGFNISLSDYWGR		6	5 4 1 0 2 0	1		0	0	100	100	100	0	0	0	6085350	22207600
cwq_mix2-2_726.45682.45682.3.0.dta	cwq_mix2-2_726	45682	3	12322.3	ANAGFNISLSDYWGR		6	5 4 1 0 2 0	1		0	0	100	100	100	0	0	0	10063000	2042800
cwq_mix2-2_726.45757.45757.3.0.dta	cwq_mix2-2_726	45757	3	12341.9	ANAGFNISLSDYWGR		6	5 4 1 0 2 0	1		0	0	100	100	100	0	0	0	11741100	11525500
cwq_mix2-2_726.45976.45976.3.0.dta	cwq_mix2-2_726	45976	3	12397.9	ANAGFNISLSDYWGR		6	5 4 1 0 2 0	1		0	0	100	100	100	0	0	0	3476450	37681800
cwq_mix2-2_726.46474.46474.3.0.dta	cwq_mix2-2_726	46474	3	12522	ANAGFNISLSDYWGR		6	5 4 1 0 2 0	1		0	0	100	100	100	0	0	0	3003100	6189930
cwq_mix2-2_726.46831.46831.3.0.dta	cwq_mix2-2_726	46831	3	12611.1	ANAGFNISLSDYWGR		6	5 4 1 0 2 0	1		0	0	100	100	100	0	0	0	7639600	471882000
cwq_mix2-2_726.46952.46952.3.0.dta	cwq_mix2-2_726	46952	3	12643.1	ANAGFNISLSDYWGR		6	5 4 1 0 2 0	1		0	0	100	100	100	0	0	0	2515340	755564000
cwq_mix2-2_726.47052.47052.3.0.dta	cwq_mix2-2_726	47052	3	12669.4	ANAGFNISLSDYWGR		6	5 4 1 0 2 0	1		0	0	100	100	100	0	0	0	2408160	811966000
cwq_mix2-2_726.47094.47094.4.0.dta	cwq_mix2-2_726	47094	4	12680.5	HPSFPLSNNGELIGEFTLSNITDVEK		20	10 2 0 0 0 0	1		0	0	100	100	100	0	0	0	45609000	811966000
cwq_mix2-2_726.47346.47346.4.0.dta	cwq_mix2-2_726	47346	4	12747.9	YNTDPVCAFDNSTVVELSDKTWDHVIESGK	7,Carbamidomethyl[C];	11	8 2 0 0 0 0	1		0	0	100	100	100	0	0	0	154138000	471882000
cwq_mix2-2_726.47424.47424.4.0.dta	cwq_mix2-2_726	47424	4	12768.6	YNTDPVCAFDNSTVVELSDKTWDHVIESGK	7,Carbamidomethyl[C];	11	8 2 0 0 0 0	1		0	0	100	100	100	0	0	0	151509000	811966000
cwq_mix2-2_726.47504.47504.3.0.dta	cwq_mix2-2_726	47504	3	12790.3	ANAGFNISLSDYWGR		6	5 4 1 0 2 0	1		0	0	100	100	100	0	0	0	11803900	811966000
cwq_mix2-2_726.47581.47581.3.0.dta	cwq_mix2-2_726	47581	3	12810.6	ANAGFNISLSDYWGR		6	5 4 1 0 2 0	1		0	0	100	100	100	0	0	0	5142740	373152000
cwq_mix2-2_726.47664.47664.3.0.dta	cwq_mix2-2_726	47664	3	12831.5	ANAGFNISLSDYWGR		6	5 4 1 0 2 0	1		0	0	100	100	100	0	0	0	3277390	809348000
cwq_mix2-2_726.47866.47866.3.0.dta	cwq_mix2-2_726	47866	3	12883.9	FERWNCTLEGR	6,Carbamidomethyl[C];	5	6 5 1 0 2 0	1		0	0	100	100	100	0	0	0	8657980	593065000
cwq_mix2-2_726.47866.47866.3.0.dta	cwq_mix2-2_726	47866	3	12883.9	FERWNCTLEGR	6,Carbamidomethyl[C];	5	6 5 0 0 4 0	1		0	0	100	100	100	0	0	0	14372200	6017140
cwq_mix2-2_726.47879.47879.3.0.dta	cwq_mix2-2_726	47879	3	12887.3	ANAGFNISLSDYWGR		6	5 4 1 0 2 0	1		0	0	100	100	100	0	0	0	7457300	6350390
cwq_mix2-2_726.48054.48054.3.0.dta	cwq_mix2-2_726	48054	3	12932	ANAGFNISLSDYWGR		6	5 4 1 0 2 0	1		0	0	100	100	100	0	0	0	13227700	537646
cwq_mix2-2_726.48482.48482.3.0.dta	cwq_mix2-2_726	48482	3	13041.3	YSFEWSNVSILEGDIDSIKEK		7	9 2 0 0 0 0	1		0	0	100	100	100	0	0	0	24761300	5465900
cwq_mix2-2_726.48568.48568.3.0.dta	cwq_mix2-2_726	48568	3	13063.1	ANAGFNISLSDYWGR		6	5 4 1 0 2 0	1		0	0	100	100	100	0	0	0	4124300	2000580
cwq_mix2-2_726.48784.48784.3.0.dta	cwq_mix2-2_726	48784	3	13118	LSNVTTATFDGISNVFIGNLK		3	5 4 1 0 3 0	1		0	0	100	100	100	0	0	0	2684300	6458410
cwq_mix2-2_726.49041.49041.3.0.dta	cwq_mix2-2_726	49041	3	13183.4	LSNVTTATFDGISNVFIGNLK		3	5 4 1 0 2 0	1		0	0	100	100	100	0	0	0	8857480	78212800
cwq_mix2-2_726.49054.49054.3.0.dta	cwq_mix2-2_726	49054	3	13186.7	ANAGFNISLSDYWGR		6	5 4 1 0 2 0	1		0	0	100	100	100	0	0	0	3767810	1841120
cwq_mix2-2_726.49462.49462.4.0.dta	cwq_mix2-2_726	49462	4	13291.8	FTNEFFPMDVTPNDGSAQFVVYNMSGNPK		23	5 4 1 0 2 0	1		0	0	100	100	100	0	0	0	80833000	254183000
cwq_mix2-2_726.49685.49685.3.0.dta	cwq_mix2-2_726	49685	3	13348.7	IIDWGHSGEIGNLLLSEYNVTYK		19	8 2 0 0 0 0	1		0	0	100	100	100	0	0	0	179028000	420599000
cwq_mix2-2_726.49740.49740.4.0.dta	cwq_mix2-2_726	49740	4	13362.5	IIDWGHSGEIGNLLLSEYNVTYK		19	8 2 0 0 0 0	1		0	0	100	100	100	0	0	0	81915900	254183000
cwq_mix2-2_726.49781.49781.3.0.dta	cwq_mix2-2_726	49781	3	13373.4	IIDWGHSGEIGNLLLSEYNVTYK		19	8 2 0 0 0 0	1		0	0	100	100	100	0	0	0	179028000	351816000
cwq_mix2-2_726.49811.49811.4.0.dta	cwq_mix2-2_726	49811	4	13380.9	IIDWGHSGEIGNLLLSEYNVTYK		19	8 2 0 0 0 0	1		0	0	100	100	100	0	0	0	81915900	162628000
cwq_mix2-2_726.49852.49852.3.0.dta	cwq_mix2-2_726	49852	3	13391.7	IIDWGHSGEIGNLLLSEYNVTYK		19	8 2 0 0 0 0	1		0	0	100	100	100	0	0	0	179028000	351816000
cwq_mix2-2_726.49946.49946.3.0.dta	cwq_mix2-2_726	49946	3	13415.9	IIDWGHSGEIGNLLLSEYNVTYK		19	8 2 0 0 0 0	1		0	0	100	100	100	0	0	0	179249000	242567000
cwq_mix2-2_726.49971.49971.3.0.dta	cwq_mix2-2_726	49971	3	13422.2	ANAGFNISLSDYWGR		6	5 4 2 0 0 0	1		0	0	100	100	100	0	0	0	24581100	420599000
cwq_mix2-2_726.50185.50185.3.0.dta	cwq_mix2-2_726	50185	3	13478.2	ANAGFNISLSDYWGR		6	5 4 1 0 2 0	1		0	0	100	100	100	0	0	0	1601540	234562000
cwq_mix2-2_726.50209.50209.4.0.dta	cwq_mix2-2_726	50209	4	13484.5	LNDTYTEVAEVMKDDFVFAASDDKELAK		2	11 2 0 0 0 0	1		0	0	100	100	100	0	0	0	67797700	13083900
cwq_mix2-2_726.50268.50268.3.0.dta	cwq_mix2-2_726	50268	3	13499.9	ANAGFNISLSDYWGR		6	5 4 1 0 2 0	1		0	0	100	100	100	0	0	0	2311690	694091000
cwq_mix2-2_726.50327.50327.4.0.dta	cwq_mix2-2_726	50327	4	13514.9	LNDTYTEVAEVMKDDFVFAASDDKELAK		2	10 2 0 0 0 0	1		0	0	100	100	100	0	0	0	1616230000	35544500
cwq_mix2-2_726.50355.50355.4.0.dta	cwq_mix2-2_726	50355	4	13522.3	LNDTYTEVAEVMKDDFVFAASDDKELAK		2	11 2 0 0 0 0	1		0	0	100	100	100	0	0	0	67797700	234562000
cwq_mix2-2_726.50382.50382.5.0.dta	cwq_mix2-2_726	50382	5	13529.6	LNDTYTEVAEVMKDDFVFAASDDKELAK		2	5 6 0 0 0 0	1		0	0	100	100	100	0	0	0	1292150	34213900
cwq_mix2-2_726.50396.50396.4.0.dta	cwq_mix2-2_726	50396	4	13533.1	LNDTYTEVAEVMKDDFVFAASDDKELAK		2	9 2 0 0 0 0	1		0	0	100	100	100	0	0	0	1356270000	694091000
cwq_mix2-2_726.50415.50415.4.0.dta	cwq_mix2-2_726	50415	4	13538.1	LNDTYTEVAEVMKDDFVFAASDDKELAK		2	10 2 0 0 0 0	1		0	0	100	100	100	0	0	0	1616230000	352074000
cwq_mix2-2_726.50426.50426.4.0.dta	cwq_mix2-2_726	50426	4	13540.7	LNDTYTEVAEVMKDDFVFAASDDKELAK		2	10 2 0 0 0 0	1		0	0	100	100	100	0	0	0	1616230000	62461000
cwq_mix2-2_726.50477.50477.4.0.dta	cwq_mix2-2_726	50477	4	13553.1	LNDTYTEVAEVMKDDFVFAASDDKELAK		2	9 2 0 0 0 0	1		0	0	100	100	100	0	0	0	1356270000	694091000
cwq_mix2-2_726.50527.50527.5.0.dta	cwq_mix2-2_726	50527	5	13566.1	LNDTYTEVAEVMKDDFVFAASDDKELAK		2	10 2 0 0 0 0	1		0	0	100	100	100	0	0	0	7169140	191108000
cwq_mix2-2_726.50556.50556.4.0.dta	cwq_mix2-2_726	50556	4	13573.8	LNDTYTEVAEVMKDDFVFAASDDKELAK		2	5 6 0 0 0 0	1		0	0	100	100	100	0	0	0	133120000	346864000
cwq_mix2-2_726.50568.50568.4.0.dta	cwq_mix2-2_726	50568	4	13576.8	LNDTYTEVAEVMKDDFVFAASDDKELAK		2	4 6 0 0 0 0	1		0	0	100	100	100	0	0	0	72788100	191108000
cwq_mix2-2_726.50586.50586.3.0.dta	cwq_mix2-2_726	50586	3	13581.5	ANAGFNISLSDYWGR		6	5 4 2 0 0 0	1		0	0	100	100	100	0	0	0	8677720	354885000
cwq_mix2-2_726.50614.50614.4.0.dta	cwq_mix2-2_726	50614	4	13589	LNDTYTEVAEVMKDDFVFAASDDKELAK		2	8 2 0 0 0 0	1		0	0	100	100	100	0	0	0	545747000	13180100
cwq_mix2-2_726.50648.50648.4.0.dta	cwq_mix2-2_726	50648	4	13597.8	LNDTYTEVAEVMKDDFVFAASDDKELAK		2	9 2 0 0 0 0	1		0	0	100	100	100	0	0	0	1356270000	3411190
cwq_mix2-2_726.50695.50695.4.0.dta	cwq_mix2-2_726	50695	4	13609.8	LNDTYTEVAEVMKDDFVFAASDDKELAK		2	8 2 0 0 0 0	1		0	0	100	100	100	0	0	0	545747000	9764050
cwq_mix2-2_726.50717.50717.4.0.dta	cwq_mix2-2_726	50717	4	13615.3	LNDTYTEVAEVMKDDFVFAASDDKELAK		2	9 2 0 0 0 0	1		0	0	100	100	100	0	0	0	1356270000	17309000
cwq_mix2-2_726.50719.50719.3.0.dta	cwq_mix2-2_726	50719	3	13615.9	ANAGFNISLSDYWGR		6	5 4 2 0 0 0	1		0	0	100	100	100	0	0	0	3529000	2414090
cwq_mix2-2_726.50771.50771.4.0.dta	cwq_mix2-2_726	50771	4	13629.6	LNDTYTEVAEVMKDDFVFAASDDKELAK		2	8 2 0 0 0 0	1		0	0	100	100	100	0	0	0	545747000	2279330
cwq_mix2-2_726.50795.50795.4.0.dta	cwq_mix2-2_726	50795	4	13635.5	LNDTYTEVAEVMKDDFVFAASDDKELAK		2	4 6 0 0 0 0	1		0	0	100	100	100	0	0	0	12382900	861860
cwq_mix2-2_726.50855.50855.4.0.dta	cwq_mix2-2_726	50855	4	13650.4	LNDTYTEVAEVMKDDFVFAASDDKELAK		2	3 6 0 0 0 0	1		0	0	100	100	100	0	0	0	22440200	10440000
cwq_mix2-2_726.50872.50872.4.0.dta	cwq_mix2-2_726	50872	4	13654.7	LNDTYTEVAEVMKDDFVFAASDDKELAK		2	7 2 0 0 0 0	1		0	0	100	100	100	0	0	0	34563800	2502080
cwq_mix2-2_726.50942.50942.3.0.dta	cwq_mix2-2_726	50942	3	13672.2	ANAGFNISLSDYWGR		6	5 4 1 0 2 0	1		0	0	100	100	100	0	0	0	8268490	10440000
cwq_mix2-2_726.50944.50944.4.0.dta	cwq_mix2-2_726	50944	4	13672.7	LNDTYTEVAEVMKDDFVFAASDDKELAK		2	4 6 0 0 0 0	1		0	0	100	100	100	0	0	0	215933	36738.4
cwq_mix2-2_726.51191.51191.3.0.dta	cwq_mix2-2_726	51191	3	13735.1	ANAGFNISLSDYWGR		6	5 4 1 0 2 0	1		0	0	100	100	100	0	0	0	2803690	46056000
cwq_mix2-2_726.51436.51436.3.0.dta	cwq_mix2-2_726	51436	3	13798.5	TLGDTTYGFPNVSLSSITSQEWYR		11	5 4 1 0 2 0	1		0	0	100	100	100	0	0	0	22808500	67034000
cwq_mix2-2_726.51470.51470.4.0.dta	cwq_mix2-2_726	51470	4	13807.4	TLGDTTYGFPNVSLSSITSQEWYR		11	5 4 1 0 2 0	1		0	0	100	100	100	0	0	0	25933300	21126600
cwq_mix2-2_726.51491.51491.4.0.dta	cwq_mix2-2_726	51491	4	13812.9	TLGDTTYGFPNVSLSSITSQEWYR		11	5 4 1 0 1 0	1		0	0	100	100	100	0	0	0	195162000	333513000
cwq_mix2-2_726.51503.51503.3.0.dta	cwq_mix2-2_726	51503	3	13816.1	TLGDTTYGFPNVSLSSITSQEWYR		11	10 2 0 0 0 0	1		0	0	100	100	100	0	0	0	739533000	49325100
cwq_mix2-2_726.51596.51596.3.0.dta	cwq_mix2-2_726	51596	3	13839.7	TLGDTTYGFPNVSLSSITSQEWYR		11	10 2 0 0 0 0	1		0	0	100	100	100	0	0	0	739533000	94273400
cwq_mix2-2_726.51653.51653.4.0.dta	cwq_mix2-2_726	51653	4	13854.1	TLGDTTYGFPNVSLSSITSQEWYR		11	4 4 1 0 1 0	1		0	0	100	100	100	0	0	0	20399300	333513000
cwq_mix2-2_726.51695.51695.3.0.dta	cwq_mix2-2_726	51695	3	13865.2	TLGDTTYGFPNVSLSSITSQEWYR		11	5 6 0 0 0 0	1		0	0	100	100	100	0	0	0	21688100	49325100
cwq_mix2-2_726.51697.51697.3.0.dta	cwq_mix2-2_726	51697	3	13865.6	TLGDTTYGFPNVSLSSITSQEWYR		11	9 2 0 0 0 0	1		0	0	100	100	100	0	0	0	688961000	94273400
cwq_mix2-2_726.51705.51705.4.0.dta	cwq_mix2-2_726	51705	4	13867.4	TLGDTTYGFPNVSLSSITSQEWYR		11	9 2 0 0 0 0	1		0	0	100	100	100	0	0	0	141779000	42938100
cwq_mix2-2_726.51747.51747.4.0.dta	cwq_mix2-2_726	51747	4	13877.6	TLGDTTYGFPNVSLSSITSQEWYR		11	10 2 0 0 0 0	1		0	0	100	100	100	0	0	0	403124000	42932100
cwq_mix2-2_726.51785.51785.3.0.dta	cwq_mix2-2_726	51785	3	13887.5	TLGDTTYGFPNVSLSSITSQEWYR		11	10 2 0 0 0 0	1		0	0	100	100	100	0	0	0	739533000	3982490
cwq_mix2-2_726.51869.51869.3.0.dta	cwq_mix2-2_726	51869	3	13908.9	TLGDTTYGFPNVSLSSITSQEWYR		11	4 6 0 0 0 0	1		0	0	100	100	100	0	0	0	10487800	173214
cwq_mix2-2_726.51871.51871.3.0.dta	cwq_mix2-2_726	51871	3	13909.3	TLGDTTYGFPNVSLSSITSQEWYR		11	5 6 0 0 0 0	1		0	0	100	100	100	0	0	0	43815500	19529100
cwq_mix2-2_726.51874.51874.4.0.dta	cwq_mix2-2_726	51874	4	13909.9	TLGDTTYGFPNVSLSSITSQEWYR		11	10 2 0 0 0 0	1		0	0	100	100	100	0	0	0	403124000	34983900
cwq_mix2-2_726.51944.51944.3.0.dta	cwq_mix2-2_726	51944	3	13927.4	TLGDTTYGFPNVSLSSITSQEWYR		11	9 2 0 0 0 0	1		0	0	100	100	100	0	0	0	688961000	42422600
cwq_mix2-2_726.52015.52015.3.0.dta	cwq_mix2-2_726	52015	3	13945.7	TLGDTTYGFPNVSLSSITSQEWYR		11	10 2 0 0 0 0	1		0	0	100	100	100	0	0	0	14496500	6530850
cwq_mix2-2_726.52019.52019.3.0.dta	cwq_mix2-2_726	52019	3	13946.8	YQYNETAGEGVTAYVIDTGINIEHQDFQGR		4	4 2 0 0 0 0	1		0	0	100	100	100	0	0	0	0	141376000
cwq_mix2-2_726.52024.52024.3.0.dta	cwq_mix2-2_726	52024	3	13948	TLGDTTYGFPNVSLSSITSQEWYR		11	9 2 0 0 0 0	1		0	0	100	100	100	0	0	0	688961000	42422600
cwq_mix2-2_726.52115.52115.4.0.dta	cwq_mix2-2_726	52115	4	13972.2	YQYNETAGEGVTAYVIDTGINIEHQDFQGR		4	5 4 1 0 2 0	1		0	0	100	100	100	0	0	0	2431780	19529100
cwq_mix2-2_726.52124.52124.3.0.dta	cwq_mix2-2_726	52124	3	13974.6	TLGDTTYGFPNVSLSSITSQEWYR		11	9 2 0 0 0 0	1		0	0	100	100	100	0	0	0	6680500	141376000
cwq_mix2-2_726.52428.52428.3.0.dta	cwq_mix2-2_726	52428	3	14055.8	ANAGFNISLSDYWGR		6	5 4 1 0 2 0	1		0	0	100	100	100	0	0	0	2769550	25962800
cwq_mix2-2_726.57654.57654.3.0.dta	cwq_mix2-2_726	57654	3	15419	ANAGFNISLSDYWGR		6	5 4 2 0 0 0	1		0	0	100	100	100	0	0	0	10515400	637653
cwq_mix2-2_726.58206.58206.4.0.dta	cwq_mix2-2_726	58206	4	15561.9	DTPPLVIYLPNVPYNYFTNISTDR		19	4 4 1 0 1 0	1		0	0	100	100	100	0	0	0	364552000	21860500
cwq_mix2-2_726.58266.58266.3.0.dta	cwq_mix2-2_726	58266	3	15576.6	DTPPLVIYLPNVPYNYFTNISTDR		19	8 2 0 0 0 0	1		0	0	100	100	100	0	0	0	908380000	2637030
cwq_mix2-2_726.58302.58302.3.0.dta	cwq_mix2-2_726	58302	3	15585.4	DTPPLVIYLPNVPYNYFTNISTDR		19	9 2 0 0 0 0	1		0	0	100	100	100	0	0	0	554839000	34983900
cwq_mix2-2_726.58349.58349.3.0.dta	cwq_mix2-2_726	58349	3	15597.9	DTPPLVIYLPNVPYNYFTNISTDR		19	8 2 0 0 0 0	1		0	0	100	100	100	0	0	0	989193000	41802300
cwq_mix2-2_726.58394.58394.3.0.dta	cwq_mix2-2_726	58394	3	15609.4	DTPPLVIYLPNVPYNYFTNISTDR		19	9 2 0 0 0 0	1		0	0	100	100	100	0	0	0	554839000	42422600
cwq_mix2-2_726.58428.58428.3.0.dta	cwq_mix2-2_726	58428	3	15618	DTPPLVIYLPNVPYNYFTNISTDR		19	8 2 0 0 0 0	1		0	0	100	100	100	0	0	0	989193000	34983900
cwq_mix2-2_726.58463.58463.3.0.dta	cwq_mix2-2_726	58463	3	15626.9	DTPPLVIYLPNVPYNYFTNISTDR		19	9 2 0 0 0 0	1		0	0	100	100	100	0	0	0	476688000	42422600
cwq_mix2-2_726.58519.58519.3.0.dta	cwq_mix2-2_726	58519	3	15641	DTPPLVIYLPNVPYNYFTNISTDR		19	8 2 0 0 0 0	1		0	0	100	100	100	0	0	0	989193000	55002.1
cwq_mix2-2_726.58607.58607.4.0.dta	cwq_mix2-2_726	58607	4	15662.2	YQQSGLPLGIIFYNSTESRDELYDVFQPLAK		14	9 2 0 0 0 0	1		0	0	100	100	100	0	0	0	375063000	13082300
cwq_mix2-2_726.60205.60205.3.0.dta	cwq_mix2-2_726	60205	3	16242.4	ANAGFNISLSDYWGR		6	5 4 2 0 1 0	1		0	0	100	100	100	0	0	0	5365460	14325600
cwq_mix2-2_726.60215.60215.3.0.dta	cwq_mix2-2_726	60215	3	16244.5	ANAGFNISLSDYWGR		6	11 2 0 0 0 0	1		0	0	100	100	100	0	0	0	20436700	17840300
cwq_mix2-2_726.60430.60430.3.0.dta	cwq_mix2-2_726	60430	3	16297.5	KANLTFSEINSIILFGGASR		3	9 2 0 0 0 0	1		0	0	100	100	100	0	0	0	3891510	435596000
cwq_mix2-2_726.60580.60580.3.0.dta	cwq_mix2-2_726	60580	3	16337.9	ANAGFNISLSDYWGR		6	5 4 1 0 2 0	1		0	0	100	100	100	0	0	0	3135750	193978000
cwq_mix2-2_726.60852.60852.3.0.dta	cwq_mix2-2_726	60852	3	16408.5	IIDWGHSGEIGNLLLSEYNVTYK		19	8 2 0 0 0 0	1		0	0	100	100	100	0	0	0	3680980	50371100
cwq_mix2-2_726.61027.61027.4.0.dta	cwq_mix2-2_726	61027	4	16455.7	LNDTYTEVAEVMKDDFVFAASDDKELAK		2	10 2 0 0 0 0	1		0	0	100	100	100	0	0	0	24240000	10641600
cwq_mix2-2_726.61063.61063.4.0.dta	cwq_mix2-2_726	61063	4	16465	LNDTYTEVAEVMKDDFVFAASDDKELAK		2	9 2 0 0 0 0	1		0	0	100	100	100	0	0	0	24080300	435596000
cwq_mix2-2_726.61274.61274.4.0.dta	cwq_mix2-2_726	61274	4	16521.7	TLGDTTYGFPNVSLSSITSQEWYR		11	5 4 1 0 1 0	1		0	0	100	100	100	0	0	0	1390270	948251
cwq_mix2-1_726.2299.2299.2.0.dta	cwq_mix2-1_726	2299	2	922.032	KQNITR		3	8 2 0 0 0 0	1		0	0	100	100	100	0	0	0	42614300	13469000
cwq_mix2-1_726.2321.2321.3.0.dta	cwq_mix2-1_726	2321	3	927.987	KQNITR		3	8 2 0 0 0 0	1		0	0	100	100	100	0	0	0	60071100	6048450
cwq_mix2-1_726.2355.2355.2.0.dta	cwq_mix2-1_726	2355	2	937.105	KQNITR		3	9 2 0 0 0 0	1		0	0	100	100	100	0	0	0	120351000	3715960
cwq_mix2-1_726.2365.2365.2.0.dta	cwq_mix2-1_726	2365	2	939.723	KQNITR		3	8 2 0 0 0 0	1		0	0	100	100	100	0	0	0	42614300	12183000
cwq_mix2-1_726.2409.2409.3.0.dta	cwq_mix2-1_726	2409	3	951.451	KQNITR		3	10 2 0 0 0 0	1		0	0	100	100	100	0	0	0	93521800	12183000
cwq_mix2-1_726.2420.2420.3.0.dta	cwq_mix2-1_726	2420	3	954.382	KQNITR		3	9 2 0 0 0 0	1		0	0	100	100	100	0	0	0	342469000	49473400
cwq_mix2-1_726.2421.2421.2.0.dta	cwq_mix2-1_726	2421	2	954.659	KQNITR		3	9 2 0 0 0 0	1		0	0	100	100	100	0	0	0	120351000	9442440
cwq_mix2-1_726.2475.2475.3.0.dta	cwq_mix2-1_726	2475	3	969.101	KQNITR		3	10 2 0 0 0 0	1		0	0	100	100	100	0	0	0	93521800	6435470
cwq_mix2-1_726.2487.2487.2.0.dta	cwq_mix2-1_726	2487	2	972.398	KQNITR		3	9 2 0 0 0 0	1		0	0	100	100	100	0	0	0	120351000	16313300
cwq_mix2-1_726.3870.3870.3.0.dta	cwq_mix2-1_726	3870	3	1344.28	SNATKPQCPK	8,Carbamidomethyl[C];	2	5 4 2 0 1 0	1		0	0	100	100	100	0	0	0	5247040	10334500
cwq_mix2-1_726.3940.3940.3.0.dta	cwq_mix2-1_726	3940	3	1363.18	SNATKPQCPK	8,Carbamidomethyl[C];	2	9 2 0 0 0 0	1		0	0	100	100	100	0	0	0	33834900	16313300
cwq_mix2-1_726.3963.3963.3.0.dta	cwq_mix2-1_726	3963	3	1369.37	SNATKPQCPK	8,Carbamidomethyl[C];	2	8 2 0 0 0 0	1		0	0	100	100	100	0	0	0	11882100	5499500
cwq_mix2-1_726.3972.3972.3.0.dta	cwq_mix2-1_726	3972	3	1371.79	SNATKPQCPK	8,Carbamidomethyl[C];	2	12 2 0 0 0 0	1		0	0	100	100	100	0	0	0	21848900	16313300
cwq_mix2-1_726.3973.3973.3.0.dta	cwq_mix2-1_726	3973	3	1372.07	SNATKPQCPK	8,Carbamidomethyl[C];	2	11 2 0 0 0 0	1		0	0	100	100	100	0	0	0	22895100	5499500
cwq_mix2-1_726.4007.4007.3.0.dta	cwq_mix2-1_726	4007	3	1381.26	NTTAGNHTVTR		1	9 2 0 0 0 0	1		0	0	100	100	100	0	0	0	88493400	7342750
cwq_mix2-1_726.4020.4020.3.0.dta	cwq_mix2-1_726	4020	3	1384.79	NTTAGNHTVTR		1	8 2 0 0 0 0	1		0	0	100	100	100	0	0	0	1175380	6877650
cwq_mix2-1_726.4027.4027.3.0.dta	cwq_mix2-1_726	4027	3	1386.8	SNATKPQCPK	8,Carbamidomethyl[C];	2	9 2 0 0 0 0	1		0	0	100	100	100	0	0	0	33834900	0
cwq_mix2-1_726.4038.4038.3.0.dta	cwq_mix2-1_726	4038	3	1389.77	SNATKPQCPK	8,Carbamidomethyl[C];	2	8 2 0 0 0 0	1		0	0	100	100	100	0	0	0	11882100	396886
cwq_mix2-1_726.4052.4052.3.0.dta	cwq_mix2-1_726	4052	3	1393.6	SNATKPQCPK	8,Carbamidomethyl[C];	2	10 2 0 0 0 0	1		0	0	100	100	100	0	0	0	19450100	10145600
cwq_mix2-1_726.4092.4092.3.0.dta	cwq_mix2-1_726	4092	3	1404.46	NTTAGNHTVTR		1	9 2 0 0 0 0	1		0	0	100	100	100	0	0	0	88493400	2064150
cwq_mix2-1_726.4107.4107.3.0.dta	cwq_mix2-1_726	4107	3	1408.5	SNATKPQCPK	8,Carbamidomethyl[C];	2	9 2 0 0 0 0	1		0	0	100	100	100	0	0	0	33834900	15264300
cwq_mix2-1_726.4141.4141.3.0.dta	cwq_mix2-1_726	4141	3	1417.63	GSEWEVQYSDEGSDDETDSTTNDSSR		22	10 2 0 0 0 0	1		0	0	100	100	100	0	0	0	0	3719960
cwq_mix2-1_726.4148.4148.2.0.dta	cwq_mix2-1_726	4148	2	1419.49	NTTVAER		1	9 2 0 0 0 0	1		0	0	100	100	100	0	0	0	18957400	15264300
cwq_mix2-1_726.4153.4153.3.0.dta	cwq_mix2-1_726	4153	3	1420.88	NTTVAER		1	9 2 0 0 0 0	1		0	0	100	100	100	0	0	0	5409200	5036860
cwq_mix2-1_726.4171.4171.2.0.dta	cwq_mix2-1_726	4171	2	1425.41	NTTVAER		1	8 2 0 0 0 0	1		0	0	100	100	100	0	0	0	46922400	314345
cwq_mix2-1_726.4184.4184.3.0.dta	cwq_mix2-1_726	4184	3	1428.92	SNATKPQCPK	8,Carbamidomethyl[C];	2	9 2 0 0 0 0	1		0	0	100	100	100	0	0	0	33834900	1140500
cwq_mix2-1_726.4185.4185.3.0.dta	cwq_mix2-1_726	4185	3	1429.2	NTTVAER		1	8 2 0 0 0 0	1		0	0	100	100	100	0	0	0	2355520	204074
cwq_mix2-1_726.4203.4203.3.0.dta	cwq_mix2-1_726	4203	3	1433.87	GSEWEVQYSDEGSDDETDSTTNDSSR		22	11 2 0 0 0 0	1		0	0	100	100	100	0	0	0	263694	1576750
cwq_mix2-1_726.4359.4359.2.0.dta	cwq_mix2-1_726	4359	2	1476.01	NASCYR	4,Carbamidomethyl[C];	1	8 2 0 0 0 0	1		0	0	100	100	100	0	0	0	167520000	894916
cwq_mix2-1_726.4380.4380.3.0.dta	cwq_mix2-1_726	4380	3	1481.66	NASCYR	4,Carbamidomethyl[C];	1	8 2 0 0 0 0	1		0	0	100	100	100	0	0	0	10238300	21888400
cwq_mix2-1_726.4387.4387.3.0.dta	cwq_mix2-1_726	4387	3	1483.61	NASCYR	4,Carbamidomethyl[C];	1	9 2 0 0 0 0	1		0	0	100	100	100	0	0	0	34374700	5087960
cwq_mix2-1_726.4421.4421.2.0.dta	cwq_mix2-1_726	4421	2	1492.86	NASCYR	4,Carbamidomethyl[C];	1	9 2 0 0 0 0	1		0	0	100	100	100	0	0	0	380208000	233760000
[truncated: 878 more rows]
