# Supplementary material for: Precise, fast and comprehensive analysis of intact glycopeptides and modified glycans with pGlyco3
Source: Nat Methods. 2021 Nov 25;18(12):1515–23. doi: 10.1038/s41592-021-01306-0 (PMC8648562; doi:10.1038/s41592-021-01306-0)
Supplement: Supplementary file 3 — All additional data files. [file 41592_2021_1306_MOESM3_ESM.zip › Supplementary Data/Result Files for Figures/Fig.2/Fig.2a/MSFragger-Yeast-15N13C.xlsx]

## Sheet: MSFragger-15N13C-pGlyco-format
GlySpec	RawName	Scan	Charge	RT	Peptide	Mod	GlySite	Glycan_Delta	Glycan(H,N,A,G,F,pH)	Rank	GlyFrag	PepDecoy	GlyDecoy	PepScore	GlyScore	TotalScore	TotalFDR	PeptideFDR	GlycanFDR	15N-Evidence	13C-Evidence
cwq_mix2-1_726.03940.03940.3.0.dta	cwq_mix2-1_726	3940	3	1363.18	SNATKPQCPK	8,Carbamidomethyl[C];	2	2e-05	9 2 0 0 0 0	1		0	0	100	100	100	0	0	0	33834900	3162630
cwq_mix2-1_726.03973.03973.3.0.dta	cwq_mix2-1_726	3973	3	1372.07	SNATKPQCPK	8,Carbamidomethyl[C];	2	4e-05	11 2 0 0 0 0	1		0	0	100	100	100	0	0	0	22895100	18921600
cwq_mix2-1_726.04007.04007.3.0.dta	cwq_mix2-1_726	4007	3	1381.26	NTTAGNHTVTR		1	2e-05	9 2 0 0 0 0	1		0	0	100	100	100	0	0	0	88493400	119983000
cwq_mix2-1_726.04032.04032.3.0.dta	cwq_mix2-1_726	4032	3	1388.19	NTTAGNHTVTR		1	4e-05	10 2 0 0 0 0	1		0	0	100	100	100	0	0	0	4545600	33418300
cwq_mix2-1_726.04052.04052.3.0.dta	cwq_mix2-1_726	4052	3	1393.6	SNATKPQCPK	8,Carbamidomethyl[C];	2	4e-05	10 2 0 0 0 0	1		0	0	100	100	100	0	0	0	19450100	119983000
cwq_mix2-1_726.04092.04092.3.0.dta	cwq_mix2-1_726	4092	3	1404.46	NTTAGNHTVTR		1	2e-05	9 2 0 0 0 0	1		0	0	100	100	100	0	0	0	88493400	5981590
cwq_mix2-1_726.04107.04107.3.0.dta	cwq_mix2-1_726	4107	3	1408.5	SNATKPQCPK	8,Carbamidomethyl[C];	2	2e-05	9 2 0 0 0 0	1		0	0	100	100	100	0	0	0	33834900	33418300
cwq_mix2-1_726.04171.04171.2.0.dta	cwq_mix2-1_726	4171	2	1425.41	NTTVAER		1	0	8 2 0 0 0 0	1		0	0	100	100	100	0	0	0	46922400	23447300
cwq_mix2-1_726.04443.04443.2.0.dta	cwq_mix2-1_726	4443	2	1498.79	NTTVAER		1	0	8 2 0 0 0 0	1		0	0	100	100	100	0	0	0	19987500	14555700
cwq_mix2-1_726.04485.04485.3.0.dta	cwq_mix2-1_726	4485	3	1510.22	NTTAGNHTVTR		1	4e-05	10 2 0 0 0 0	1		0	0	100	100	100	0	0	0	5352610	10889500
cwq_mix2-1_726.04570.04570.3.0.dta	cwq_mix2-1_726	4570	3	1533.24	NTTAGNHTVTR		1	4e-05	10 2 0 0 0 0	1		0	0	100	100	100	0	0	0	4048410	14555700
cwq_mix2-1_726.05200.05200.2.0.dta	cwq_mix2-1_726	5200	2	1703.67	LSNGTEACK	8,Carbamidomethyl[C];	3	0	8 2 0 0 0 0	1		0	0	100	100	100	0	0	0	12252000	40855300
cwq_mix2-1_726.05279.05279.2.0.dta	cwq_mix2-1_726	5279	2	1724.87	LSNGTEACK	8,Carbamidomethyl[C];	3	0	8 2 0 0 0 0	1		0	0	100	100	100	0	0	0	17694200	22455400
cwq_mix2-1_726.05310.05310.2.0.dta	cwq_mix2-1_726	5310	2	1733.35	LSNGTEACK	8,Carbamidomethyl[C];	3	0	8 2 0 0 0 0	1		0	0	100	100	100	0	0	0	5442200	40855300
cwq_mix2-1_726.05399.05399.2.0.dta	cwq_mix2-1_726	5399	2	1757.52	NNISNER		2	2e-05	9 2 0 0 0 0	1		0	0	100	100	100	0	0	0	6245880	39593700
cwq_mix2-1_726.05449.05449.2.0.dta	cwq_mix2-1_726	5449	2	1770.83	NNISNER		2	0	8 2 0 0 0 0	1		0	0	100	100	100	0	0	0	20900700	12498100
cwq_mix2-1_726.05496.05496.2.0.dta	cwq_mix2-1_726	5496	2	1783.47	NNISNER		2	2e-05	9 2 0 0 0 0	1		0	0	100	100	100	0	0	0	6075580	2597810
cwq_mix2-1_726.05816.05816.2.0.dta	cwq_mix2-1_726	5816	2	1868.31	NFNDSSTK		3	2e-05	12 2 0 0 0 0	1		0	0	100	100	100	0	0	0	13816700	9401310
cwq_mix2-1_726.05944.05944.2.0.dta	cwq_mix2-1_726	5944	2	1900.85	NFNDSSTK		3	2e-05	9 2 0 0 0 0	1		0	0	100	100	100	0	0	0	12918400	874715
cwq_mix2-1_726.06174.06174.2.0.dta	cwq_mix2-1_726	6174	2	1960.58	NFNDSSTK		3	4e-05	10 2 0 0 0 0	1		0	0	100	100	100	0	0	0	8042670	11712300
cwq_mix2-1_726.07050.07050.2.0.dta	cwq_mix2-1_726	7050	2	2196.27	NFNDSSTK		3	2e-05	9 2 0 0 0 0	1		0	0	100	100	100	0	0	0	3773780	11712300
cwq_mix2-1_726.07191.07191.2.0.dta	cwq_mix2-1_726	7191	2	2234.2	NFNDSSTK		3	4e-05	10 2 0 0 0 0	1		0	0	100	100	100	0	0	0	4250990	3674330
cwq_mix2-1_726.07406.07406.2.0.dta	cwq_mix2-1_726	7406	2	2292.07	MAVNLSR	1,Oxidation[M];	4	2e-05	9 2 0 0 0 0	1		0	0	100	100	100	0	0	0	49670000	12123700
cwq_mix2-1_726.07950.07950.2.0.dta	cwq_mix2-1_726	7950	2	2439.17	NGTMCDITK	4,Oxidation[M];5,Carbamidomethyl[C];	1	0	8 2 0 0 0 0	1		0	0	100	100	100	0	0	0	3535320	3674330
cwq_mix2-1_726.08367.08367.2.0.dta	cwq_mix2-1_726	8367	2	2552.09	INHTTIER		2	2e-05	9 2 0 0 0 0	1		0	0	100	100	100	0	0	0	8661000	1222200
cwq_mix2-1_726.08389.08389.2.0.dta	cwq_mix2-1_726	8389	2	2557.5	INHTTIER		2	0	8 2 0 0 0 0	1		0	0	100	100	100	0	0	0	102951000	34748200
cwq_mix2-1_726.08458.08458.2.0.dta	cwq_mix2-1_726	8458	2	2575.46	INHTTIER		2	0	8 2 0 0 0 0	1		0	0	100	100	100	0	0	0	102951000	370886
cwq_mix2-1_726.08524.08524.3.0.dta	cwq_mix2-1_726	8524	3	2592.9	INHTTIER		2	0	8 2 0 0 0 0	1		0	0	100	100	100	0	0	0	11455100	12714300
cwq_mix2-1_726.08594.08594.3.0.dta	cwq_mix2-1_726	8594	3	2610.87	INHTTIER		2	0	8 2 0 0 0 0	1		0	0	100	100	100	0	0	0	62636900	1439160
cwq_mix2-1_726.09159.09159.2.0.dta	cwq_mix2-1_726	9159	2	2761.68	NMVNTTR		4	0	8 2 0 0 0 0	1		0	0	100	100	100	0	0	0	57922300	1652760
cwq_mix2-1_726.09658.09658.2.0.dta	cwq_mix2-1_726	9658	2	2896.24	LGNNLTK		4	2e-05	9 2 0 0 0 0	1		0	0	100	100	100	0	0	0	8169330	159093000
cwq_mix2-1_726.09861.09861.2.0.dta	cwq_mix2-1_726	9861	2	2951.17	ILSANCSSK	6,Carbamidomethyl[C];	5	2e-05	9 2 0 0 0 0	1		0	0	100	100	100	0	0	0	3193330	3022710
cwq_mix2-1_726.10119.10119.2.0.dta	cwq_mix2-1_726	10119	2	3020.23	MSDALNK		6	4e-05	10 2 0 0 0 0	1		0	0	100	100	100	0	0	0	2957900	67837900
cwq_mix2-1_726.10139.10139.3.0.dta	cwq_mix2-1_726	10139	3	3025.55	NCSDCANSYK	2,Carbamidomethyl[C];5,Carbamidomethyl[C];	1	1.5e-05	5 4 1 0 2 0	1		0	0	100	100	100	0	0	0	1355410	1133960000
cwq_mix2-1_726.10338.10338.3.0.dta	cwq_mix2-1_726	10338	3	3079.03	MNNTVYVK	1,Oxidation[M];	2	1.3e-05	5 4 2 0 0 0	1		0	0	100	100	100	0	0	0	829248	67837900
cwq_mix2-1_726.10561.10561.4.0.dta	cwq_mix2-1_726	10561	4	3138.95	SKHATSNGTVETLNTK		7	2e-05	9 2 0 0 0 0	1		0	0	100	100	100	0	0	0	31144600	1632540
cwq_mix2-1_726.10588.10588.4.0.dta	cwq_mix2-1_726	10588	4	3146.32	SKHATSNGTVETLNTK		7	0	8 2 0 0 0 0	1		0	0	100	100	100	0	0	0	16042900	15537400
cwq_mix2-1_726.10620.10620.2.0.dta	cwq_mix2-1_726	10620	2	3155.34	NNISLSK		2	2.4e-05	5 4 1 0 3 0	1		0	0	100	100	100	0	0	0	109207	11429800
cwq_mix2-1_726.10628.10628.4.0.dta	cwq_mix2-1_726	10628	4	3157.04	SKHATSNGTVETLNTK		7	2e-05	9 2 0 0 0 0	1		0	0	100	100	100	0	0	0	31144600	20758300
cwq_mix2-1_726.10630.10630.3.0.dta	cwq_mix2-1_726	10630	3	3157.65	SKHATSNGTVETLNTK		7	2e-05	9 2 0 0 0 0	1		0	0	100	100	100	0	0	0	24410200	2305620
cwq_mix2-1_726.10631.10631.2.0.dta	cwq_mix2-1_726	10631	2	3157.93	NNISLSK		2	4e-05	11 2 0 0 0 0	1		0	0	100	100	100	0	0	0	18547200	1145950
cwq_mix2-1_726.10650.10650.3.0.dta	cwq_mix2-1_726	10650	3	3162.97	NNISLSK		2	1.5e-05	5 4 1 0 2 0	1		0	0	100	100	100	0	0	0	8958130	1067560
cwq_mix2-1_726.10665.10665.2.0.dta	cwq_mix2-1_726	10665	2	3167.07	NNISLSK		2	4e-05	10 2 0 0 0 0	1		0	0	100	100	100	0	0	0	2497850	26418800
cwq_mix2-1_726.10705.10705.3.0.dta	cwq_mix2-1_726	10705	3	3176.89	FIQDAQNSSK		7	4e-05	10 2 0 0 0 0	1		0	0	100	100	100	0	0	0	6410870	11620800
cwq_mix2-1_726.10757.10757.2.0.dta	cwq_mix2-1_726	10757	2	3190.34	FIQDAQNSSK		7	4e-05	10 2 0 0 0 0	1		0	0	100	100	100	0	0	0	9406470	14069200
cwq_mix2-1_726.10792.10792.3.0.dta	cwq_mix2-1_726	10792	3	3198.63	FIQDAQNSSK		7	4e-05	10 2 0 0 0 0	1		0	0	100	100	100	0	0	0	8337560	6628860
cwq_mix2-1_726.10876.10876.3.0.dta	cwq_mix2-1_726	10876	3	3220.36	FIQDAQNSSK		7	2e-05	9 2 0 0 0 0	1		0	0	100	100	100	0	0	0	8272930	11620800
cwq_mix2-1_726.10880.10880.2.0.dta	cwq_mix2-1_726	10880	2	3221.47	LGNNLTR		4	2e-05	12 2 0 0 0 0	1		0	0	100	100	100	0	0	0	11633900	5191400
cwq_mix2-1_726.10907.10907.2.0.dta	cwq_mix2-1_726	10907	2	3228.67	FIQDAQNSSK		7	2e-05	9 2 0 0 0 0	1		0	0	100	100	100	0	0	0	16396900	1720340
cwq_mix2-1_726.10956.10956.2.0.dta	cwq_mix2-1_726	10956	2	3240.84	NNISLSK		2	2e-05	9 2 0 0 0 0	1		0	0	100	100	100	0	0	0	1570630	22545000
cwq_mix2-1_726.11181.11181.2.0.dta	cwq_mix2-1_726	11181	2	3300.38	LGNNLTR		4	0	8 2 0 0 0 0	1		0	0	100	100	100	0	0	0	249766000	13477900
cwq_mix2-1_726.11191.11191.2.0.dta	cwq_mix2-1_726	11191	2	3302.73	LGNNLTR		4	4e-05	10 2 0 0 0 0	1		0	0	100	100	100	0	0	0	115518000	13555600
cwq_mix2-1_726.11234.11234.2.0.dta	cwq_mix2-1_726	11234	2	3314.71	LGNNLTR		4	4e-05	11 2 0 0 0 0	1		0	0	100	100	100	0	0	0	41024800	22545000
cwq_mix2-1_726.11254.11254.2.0.dta	cwq_mix2-1_726	11254	2	3320.05	LGNNLTR		4	0	8 2 0 0 0 0	1		0	0	100	100	100	0	0	0	249766000	5336540
cwq_mix2-1_726.11265.11265.2.0.dta	cwq_mix2-1_726	11265	2	3323.02	LGNNLTR		4	4e-05	10 2 0 0 0 0	1		0	0	100	100	100	0	0	0	117679000	1183050
cwq_mix2-1_726.11296.11296.2.0.dta	cwq_mix2-1_726	11296	2	3331.57	LGNNLTR		4	2e-05	9 2 0 0 0 0	1		0	0	100	100	100	0	0	0	5663630000	10077500
cwq_mix2-1_726.11318.11318.2.0.dta	cwq_mix2-1_726	11318	2	3337.49	LGNNLTR		4	0	8 2 0 0 0 0	1		0	0	100	100	100	0	0	0	249766000	36885700
cwq_mix2-1_726.11331.11331.2.0.dta	cwq_mix2-1_726	11331	2	3341.06	LGNNLTR		4	4e-05	10 2 0 0 0 0	1		0	0	100	100	100	0	0	0	117679000	446942000
cwq_mix2-1_726.11377.11377.3.0.dta	cwq_mix2-1_726	11377	3	3353.17	IVVNESR		4	1.3e-05	5 4 2 0 0 0	1		0	0	100	100	100	0	0	0	7213540	1490760
cwq_mix2-1_726.11384.11384.2.0.dta	cwq_mix2-1_726	11384	2	3354.91	LGNNLTR		4	2e-05	9 2 0 0 0 0	1		0	0	100	100	100	0	0	0	5694370000	44360400
cwq_mix2-1_726.11386.11386.2.0.dta	cwq_mix2-1_726	11386	2	3355.31	LGNNLTR		4	0	8 2 0 0 0 0	1		0	0	100	100	100	0	0	0	249766000	2786670000
cwq_mix2-1_726.11456.11456.2.0.dta	cwq_mix2-1_726	11456	2	3373.18	LGNNLTR		4	2e-05	9 2 0 0 0 0	1		0	0	100	100	100	0	0	0	5694370000	4201560
cwq_mix2-1_726.11457.11457.2.0.dta	cwq_mix2-1_726	11457	2	3373.46	LGNNLTR		4	0	8 2 0 0 0 0	1		0	0	100	100	100	0	0	0	249766000	29881400
cwq_mix2-1_726.11464.11464.2.0.dta	cwq_mix2-1_726	11464	2	3375.45	NTSYPIK		1	4e-05	10 2 0 0 0 0	1		0	0	100	100	100	0	0	0	25070300	2786670000
cwq_mix2-1_726.11524.11524.2.0.dta	cwq_mix2-1_726	11524	2	3390.96	LGNNLTR		4	2e-05	9 2 0 0 0 0	1		0	0	100	100	100	0	0	0	5694370000	29881400
cwq_mix2-1_726.11552.11552.2.0.dta	cwq_mix2-1_726	11552	2	3398.46	NTSYPIK		1	4e-05	10 2 0 0 0 0	1		0	0	100	100	100	0	0	0	25070300	2786670000
cwq_mix2-1_726.11592.11592.2.0.dta	cwq_mix2-1_726	11592	2	3408.68	LGNNLTR		4	2e-05	9 2 0 0 0 0	1		0	0	100	100	100	0	0	0	5694370000	257536000
cwq_mix2-1_726.11626.11626.2.0.dta	cwq_mix2-1_726	11626	2	3418.05	NTSYPIK		1	4e-05	10 2 0 0 0 0	1		0	0	100	100	100	0	0	0	25070300	2786670000
cwq_mix2-1_726.11657.11657.2.0.dta	cwq_mix2-1_726	11657	2	3426.27	LGNNLTR		4	2e-05	9 2 0 0 0 0	1		0	0	100	100	100	0	0	0	5694370000	2804020000
cwq_mix2-1_726.11701.11701.2.0.dta	cwq_mix2-1_726	11701	2	3437.98	NTSYPIK		1	2e-05	9 2 0 0 0 0	1		0	0	100	100	100	0	0	0	249755000	4441130
cwq_mix2-1_726.11714.11714.2.0.dta	cwq_mix2-1_726	11714	2	3441.52	NTSYPIK		1	0	8 2 0 0 0 0	1		0	0	100	100	100	0	0	0	188028000	7955220
cwq_mix2-1_726.11720.11720.2.0.dta	cwq_mix2-1_726	11720	2	3443.18	NTSYPIK		1	4e-05	10 2 0 0 0 0	1		0	0	100	100	100	0	0	0	25070300	4441130
cwq_mix2-1_726.11734.11734.2.0.dta	cwq_mix2-1_726	11734	2	3446.82	LGNNLTR		4	2e-05	9 2 0 0 0 0	1		0	0	100	100	100	0	0	0	5659680000	92736900
cwq_mix2-1_726.11775.11775.2.0.dta	cwq_mix2-1_726	11775	2	3457.85	NTSYPIK		1	2e-05	9 2 0 0 0 0	1		0	0	100	100	100	0	0	0	249755000	6716520
cwq_mix2-1_726.11789.11789.2.0.dta	cwq_mix2-1_726	11789	2	3461.51	NTSYPIK		1	0	8 2 0 0 0 0	1		0	0	100	100	100	0	0	0	188590000	4308530
cwq_mix2-1_726.11800.11800.2.0.dta	cwq_mix2-1_726	11800	2	3464.46	LGNNLTR		4	2e-05	9 2 0 0 0 0	1		0	0	100	100	100	0	0	0	23827900	90790100
cwq_mix2-1_726.11803.11803.2.0.dta	cwq_mix2-1_726	11803	2	3465.34	NTSYPIK		1	4e-05	10 2 0 0 0 0	1		0	0	100	100	100	0	0	0	1135090	772192000
cwq_mix2-1_726.11849.11849.2.0.dta	cwq_mix2-1_726	11849	2	3477.99	NTSYPIK		1	2e-05	9 2 0 0 0 0	1		0	0	100	100	100	0	0	0	249755000	4841870
cwq_mix2-1_726.11854.11854.2.0.dta	cwq_mix2-1_726	11854	2	3479.24	NTSYPIK		1	0	8 2 0 0 0 0	1		0	0	100	100	100	0	0	0	188590000	4308530
cwq_mix2-1_726.11865.11865.2.0.dta	cwq_mix2-1_726	11865	2	3482.21	LGNNLTR		4	0	8 2 0 0 0 0	1		0	0	100	100	100	0	0	0	13710600	90790100
cwq_mix2-1_726.11885.11885.2.0.dta	cwq_mix2-1_726	11885	2	3487.73	LGNNLTR		4	2e-05	9 2 0 0 0 0	1		0	0	100	100	100	0	0	0	3185850	233623000
cwq_mix2-1_726.11899.11899.3.0.dta	cwq_mix2-1_726	11899	3	3491.44	NTSYPIK		1	0	8 2 0 0 0 0	1		0	0	100	100	100	0	0	0	17659500	24936200
cwq_mix2-1_726.11920.11920.2.0.dta	cwq_mix2-1_726	11920	2	3497.2	NTSYPIK		1	0	8 2 0 0 0 0	1		0	0	100	100	100	0	0	0	188590000	17576300
cwq_mix2-1_726.11921.11921.2.0.dta	cwq_mix2-1_726	11921	2	3497.48	NTSYPIK		1	2e-05	9 2 0 0 0 0	1		0	0	100	100	100	0	0	0	249755000	90790100
cwq_mix2-1_726.11933.11933.2.0.dta	cwq_mix2-1_726	11933	2	3500.78	LGNNLTR		4	0	8 2 0 0 0 0	1		0	0	100	100	100	0	0	0	13710600	652004000
cwq_mix2-1_726.11964.11964.3.0.dta	cwq_mix2-1_726	11964	3	3509.1	NTSYPIK		1	0	8 2 0 0 0 0	1		0	0	100	100	100	0	0	0	17659500	77175100
cwq_mix2-1_726.11986.11986.2.0.dta	cwq_mix2-1_726	11986	2	3515.02	NTSYPIK		1	0	8 2 0 0 0 0	1		0	0	100	100	100	0	0	0	188590000	390281000
cwq_mix2-1_726.11987.11987.2.0.dta	cwq_mix2-1_726	11987	2	3515.29	NTSYPIK		1	2e-05	9 2 0 0 0 0	1		0	0	100	100	100	0	0	0	252198000	38565000
cwq_mix2-1_726.12051.12051.2.0.dta	cwq_mix2-1_726	12051	2	3532.78	NTSYPIK		1	0	8 2 0 0 0 0	1		0	0	100	100	100	0	0	0	188590000	77175100
cwq_mix2-1_726.12075.12075.3.0.dta	cwq_mix2-1_726	12075	3	3539.27	HATSNGTVETLNTK		5	2e-05	9 2 0 0 0 0	1		0	0	100	100	100	0	0	0	591201000	390281000
cwq_mix2-1_726.12120.12120.2.0.dta	cwq_mix2-1_726	12120	2	3551.35	NTSYPIK		1	0	8 2 0 0 0 0	1		0	0	100	100	100	0	0	0	5238510	418381000
cwq_mix2-1_726.12150.12150.3.0.dta	cwq_mix2-1_726	12150	3	3559.36	HATSNGTVETLNTK		5	2e-05	9 2 0 0 0 0	1		0	0	100	100	100	0	0	0	586074000	66361700
cwq_mix2-1_726.12172.12172.3.0.dta	cwq_mix2-1_726	12172	3	3565.49	HATSNGTVETLNTK		5	0	8 2 0 0 0 0	1		0	0	100	100	100	0	0	0	177658000	38565000
cwq_mix2-1_726.12216.12216.3.0.dta	cwq_mix2-1_726	12216	3	3577.17	HATSNGTVETLNTK		5	2e-05	9 2 0 0 0 0	1		0	0	100	100	100	0	0	0	586074000	5846580
cwq_mix2-1_726.12219.12219.2.0.dta	cwq_mix2-1_726	12219	2	3578.05	LGNNLTR		4	2e-05	7 2 0 0 0 0	1		0	0	100	100	100	0	0	0	34721200	14083400
cwq_mix2-1_726.12220.12220.3.0.dta	cwq_mix2-1_726	12220	3	3578.33	HATSNGTVETLNTK		5	4.4e-05	6 3 1 0 1 0	1		0	0	100	100	100	0	0	0	8015190	402316000
cwq_mix2-1_726.12238.12238.3.0.dta	cwq_mix2-1_726	12238	3	3583.1	HATSNGTVETLNTK		5	0	8 2 0 0 0 0	1		0	0	100	100	100	0	0	0	177658000	21063100
cwq_mix2-1_726.12282.12282.3.0.dta	cwq_mix2-1_726	12282	3	3594.91	HATSNGTVETLNTK		5	2e-05	9 2 0 0 0 0	1		0	0	100	100	100	0	0	0	1341770000	418381000
cwq_mix2-1_726.12305.12305.3.0.dta	cwq_mix2-1_726	12305	3	3601.25	HATSNGTVETLNTK		5	0	8 2 0 0 0 0	1		0	0	100	100	100	0	0	0	508065000	67235600
cwq_mix2-1_726.12334.12334.2.0.dta	cwq_mix2-1_726	12334	2	3609.18	LGNNLTR		4	0	8 2 0 0 0 0	1		0	0	100	100	100	0	0	0	323153000	39919300
cwq_mix2-1_726.12361.12361.3.0.dta	cwq_mix2-1_726	12361	3	3616.11	HATSNGTVETLNTK		5	2e-05	9 2 0 0 0 0	1		0	0	100	100	100	0	0	0	755694000	3085580
cwq_mix2-1_726.12372.12372.3.0.dta	cwq_mix2-1_726	12372	3	3619.06	HATSNGTVETLNTK		5	0	8 2 0 0 0 0	1		0	0	100	100	100	0	0	0	508065000	77659800
cwq_mix2-1_726.12406.12406.2.0.dta	cwq_mix2-1_726	12406	2	3628.44	LGNNLTR		4	0	8 2 0 0 0 0	1		0	0	100	100	100	0	0	0	322362000	408398000
cwq_mix2-1_726.12437.12437.3.0.dta	cwq_mix2-1_726	12437	3	3636.68	HATSNGTVETLNTK		5	2e-05	9 2 0 0 0 0	1		0	0	100	100	100	0	0	0	755694000	7072780
cwq_mix2-1_726.12438.12438.3.0.dta	cwq_mix2-1_726	12438	3	3636.83	HATSNGTVETLNTK		5	0	8 2 0 0 0 0	1		0	0	100	100	100	0	0	0	508065000	1215840
cwq_mix2-1_726.12482.12482.2.0.dta	cwq_mix2-1_726	12482	2	3648.53	LGNNLTR		4	0	8 2 0 0 0 0	1		0	0	100	100	100	0	0	0	322362000	1391800
cwq_mix2-1_726.12504.12504.3.0.dta	cwq_mix2-1_726	12504	3	3654.41	HATSNGTVETLNTK		5	2e-05	9 2 0 0 0 0	1		0	0	100	100	100	0	0	0	755694000	2371670
cwq_mix2-1_726.12515.12515.3.0.dta	cwq_mix2-1_726	12515	3	3657.31	HATSNGTVETLNTK		5	0	8 2 0 0 0 0	1		0	0	100	100	100	0	0	0	508065000	19438100
cwq_mix2-1_726.12548.12548.2.0.dta	cwq_mix2-1_726	12548	2	3666.16	LGNNLTR		4	0	8 2 0 0 0 0	1		0	0	100	100	100	0	0	0	322362000	9385940
cwq_mix2-1_726.12571.12571.3.0.dta	cwq_mix2-1_726	12571	3	3672.56	HATSNGTVETLNTK		5	2e-05	9 2 0 0 0 0	1		0	0	100	100	100	0	0	0	761878000	19438100
cwq_mix2-1_726.12582.12582.2.0.dta	cwq_mix2-1_726	12582	2	3675.55	EIAPGNVSK		6	4e-05	11 2 0 0 0 0	1		0	0	100	100	100	0	0	0	13113400	17036600
cwq_mix2-1_726.12611.12611.2.0.dta	cwq_mix2-1_726	12611	2	3683.43	EIAPGNVSK		6	4e-05	10 2 0 0 0 0	1		0	0	100	100	100	0	0	0	7936380	9385940
cwq_mix2-1_726.12696.12696.2.0.dta	cwq_mix2-1_726	12696	2	3706.19	EIAPGNVSK		6	4e-05	10 2 0 0 0 0	1		0	0	100	100	100	0	0	0	7936380	14587300
cwq_mix2-1_726.12746.12746.2.0.dta	cwq_mix2-1_726	12746	2	3719.41	LGNNLTR		4	4e-05	5 2 0 0 0 0	1		0	0	100	100	100	0	0	0	145294000	17036600
cwq_mix2-1_726.12817.12817.3.0.dta	cwq_mix2-1_726	12817	3	3738.79	LPENLTLEDAK		4	1.5e-05	5 4 1 0 2 0	1		0	0	100	100	100	0	0	0	6069800	25162100
cwq_mix2-1_726.13494.13494.2.0.dta	cwq_mix2-1_726	13494	2	3920.68	NSSGCWAPK	5,Carbamidomethyl[C];	1	0	8 2 0 0 0 0	1		0	0	100	100	100	0	0	0	6137410	8631480
cwq_mix2-1_726.13570.13570.2.0.dta	cwq_mix2-1_726	13570	2	3941.45	NSSGCWAPK	5,Carbamidomethyl[C];	1	0	8 2 0 0 0 0	1		0	0	100	100	100	0	0	0	6137410	4416210
cwq_mix2-1_726.14532.14532.2.0.dta	cwq_mix2-1_726	14532	2	4197.18	NGTMCDITK	5,Carbamidomethyl[C];	1	2e-05	9 2 0 0 0 0	1		0	0	100	100	100	0	0	0	21777500	2178980
cwq_mix2-1_726.14602.14602.2.0.dta	cwq_mix2-1_726	14602	2	4215.98	NGTMCDITK	5,Carbamidomethyl[C];	1	2e-05	9 2 0 0 0 0	1		0	0	100	100	100	0	0	0	21777500	2923700
cwq_mix2-1_726.14613.14613.3.0.dta	cwq_mix2-1_726	14613	3	4218.95	NGTMCDITK	5,Carbamidomethyl[C];	1	2e-05	9 2 0 0 0 0	1		0	0	100	100	100	0	0	0	22515600	779364
cwq_mix2-1_726.14649.14649.3.0.dta	cwq_mix2-1_726	14649	3	4228.75	MNNTVYVK		2	1.3e-05	5 4 2 0 0 0	1		0	0	100	100	100	0	0	0	8787390	35383100
cwq_mix2-1_726.14669.14669.2.0.dta	cwq_mix2-1_726	14669	2	4234.15	NGTMCDITK	5,Carbamidomethyl[C];	1	2e-05	9 2 0 0 0 0	1		0	0	100	100	100	0	0	0	21777500	3286690
cwq_mix2-1_726.14679.14679.2.0.dta	cwq_mix2-1_726	14679	2	4236.8	NGTMCDITK	5,Carbamidomethyl[C];	1	0	8 2 0 0 0 0	1		0	0	100	100	100	0	0	0	31811500	11955300
cwq_mix2-1_726.14680.14680.3.0.dta	cwq_mix2-1_726	14680	3	4237.12	NGTMCDITK	5,Carbamidomethyl[C];	1	2e-05	9 2 0 0 0 0	1		0	0	100	100	100	0	0	0	22515600	29273100
cwq_mix2-1_726.14724.14724.3.0.dta	cwq_mix2-1_726	14724	3	4248.97	NGTMCDITK	5,Carbamidomethyl[C];	1	0	8 2 0 0 0 0	1		0	0	100	100	100	0	0	0	26846400	123195000
cwq_mix2-1_726.14744.14744.2.0.dta	cwq_mix2-1_726	14744	2	4254.32	NGTMCDITK	5,Carbamidomethyl[C];	1	0	8 2 0 0 0 0	1		0	0	100	100	100	0	0	0	31811500	49397800
cwq_mix2-1_726.14759.14759.3.0.dta	cwq_mix2-1_726	14759	3	4258.45	MNNTVYVK		2	1.5e-05	5 4 1 0 2 0	1		0	0	100	100	100	0	0	0	8968350	123195000
cwq_mix2-1_726.15043.15043.3.0.dta	cwq_mix2-1_726	15043	3	4335.2	MNNTVYVK		2	1.3e-05	5 4 2 0 0 0	1		0	0	100	100	100	0	0	0	3848050	49397800
cwq_mix2-1_726.15134.15134.2.0.dta	cwq_mix2-1_726	15134	2	4359.91	IITYNANK		7	2e-05	9 2 0 0 0 0	1		0	0	100	100	100	0	0	0	10112300	123195000
cwq_mix2-1_726.15139.15139.3.0.dta	cwq_mix2-1_726	15139	3	4361.2	MNNTVYVK		2	1.3e-05	5 4 2 0 0 0	1		0	0	100	100	100	0	0	0	2661960	28650800
cwq_mix2-1_726.15208.15208.2.0.dta	cwq_mix2-1_726	15208	2	4379.72	IITYNANK		7	2e-05	9 2 0 0 0 0	1		0	0	100	100	100	0	0	0	10112300	1865040
cwq_mix2-1_726.16172.16172.4.0.dta	cwq_mix2-1_726	16172	4	4637.32	HPNGTAHSLNFR		3	2e-05	9 2 0 0 0 0	1		0	0	100	100	100	0	0	0	120702000	8790310
cwq_mix2-1_726.16222.16222.3.0.dta	cwq_mix2-1_726	16222	3	4650.74	HPNGTAHSLNFR		3	2e-05	9 2 0 0 0 0	1		0	0	100	100	100	0	0	0	86070200	99798300
cwq_mix2-1_726.16238.16238.4.0.dta	cwq_mix2-1_726	16238	4	4654.51	HPNGTAHSLNFR		3	2e-05	9 2 0 0 0 0	1		0	0	100	100	100	0	0	0	120702000	81881300
cwq_mix2-1_726.16272.16272.4.0.dta	cwq_mix2-1_726	16272	4	4664.05	HPNGTAHSLNFR		3	0	8 2 0 0 0 0	1		0	0	100	100	100	0	0	0	27864500	99798300
cwq_mix2-1_726.16763.16763.3.0.dta	cwq_mix2-1_726	16763	3	4796.57	NVTDDDFK		1	0	8 2 0 0 0 0	1		0	0	100	100	100	0	0	0	6285350	81881300
cwq_mix2-1_726.16836.16836.3.0.dta	cwq_mix2-1_726	16836	3	4816.19	INPNNVIHNSSR		9	2e-05	9 2 0 0 0 0	1		0	0	100	100	100	0	0	0	176461000	87976500
cwq_mix2-1_726.16979.16979.3.0.dta	cwq_mix2-1_726	16979	3	4854.74	INPNNVIHNSSR		9	2e-05	9 2 0 0 0 0	1		0	0	100	100	100	0	0	0	176461000	87976500
cwq_mix2-1_726.17044.17044.3.0.dta	cwq_mix2-1_726	17044	3	4872.25	INPNNVIHNSSR		9	0	8 2 0 0 0 0	1		0	0	100	100	100	0	0	0	162437000	88345000
cwq_mix2-1_726.17222.17222.3.0.dta	cwq_mix2-1_726	17222	3	4919.64	KGVLQATNMTYGK	9,Oxidation[M];	8	0	8 2 0 0 0 0	1		0	0	100	100	100	0	0	0	218985000	34178400
cwq_mix2-1_726.17287.17287.3.0.dta	cwq_mix2-1_726	17287	3	4937.34	KGVLQATNMTYGK	9,Oxidation[M];	8	0	8 2 0 0 0 0	1		0	0	100	100	100	0	0	0	218985000	10616900
cwq_mix2-1_726.17354.17354.3.0.dta	cwq_mix2-1_726	17354	3	4955.27	KGVLQATNMTYGK	9,Oxidation[M];	8	0	8 2 0 0 0 0	1		0	0	100	100	100	0	0	0	218985000	1750080
cwq_mix2-1_726.17540.17540.3.0.dta	cwq_mix2-1_726	17540	3	5005.58	RSEVTPNTSLAQCPK	13,Carbamidomethyl[C];	7	2e-05	12 2 0 0 0 0	1		0	0	100	100	100	0	0	0	127777000	13268800
cwq_mix2-1_726.17545.17545.3.0.dta	cwq_mix2-1_726	17545	3	5007.02	SQNHLSYNTTMK		8	2e-05	9 2 0 0 0 0	1		0	0	100	100	100	0	0	0	12029000	8544540
cwq_mix2-1_726.17643.17643.3.0.dta	cwq_mix2-1_726	17643	3	5033.53	SQNHLSYNTTMK		8	0	8 2 0 0 0 0	1		0	0	100	100	100	0	0	0	14143300	20503600
cwq_mix2-1_726.17718.17718.3.0.dta	cwq_mix2-1_726	17718	3	5053.72	NDTIIIHADR		1	2e-05	9 2 0 0 0 0	1		0	0	100	100	100	0	0	0	8533450	8544540
cwq_mix2-1_726.17796.17796.3.0.dta	cwq_mix2-1_726	17796	3	5074.77	VQASNWTGTR		5	1.3e-05	5 4 2 0 0 0	1		0	0	100	100	100	0	0	0	1383380	168058000
cwq_mix2-1_726.17966.17966.3.0.dta	cwq_mix2-1_726	17966	3	5120.35	WTPVSTNSTSK		7	1.5e-05	5 4 1 0 2 0	1		0	0	100	100	100	0	0	0	82011100	3554620
cwq_mix2-1_726.17968.17968.3.0.dta	cwq_mix2-1_726	17968	3	5120.95	WTPVSTNSTSK		7	4e-05	11 2 0 0 0 0	1		0	0	100	100	100	0	0	0	52406800	9390940
cwq_mix2-1_726.17986.17986.2.0.dta	cwq_mix2-1_726	17986	2	5125.86	VQASNWTGTR		5	2e-05	9 2 0 0 0 0	1		0	0	100	100	100	0	0	0	9104880	5426160
cwq_mix2-1_726.18012.18012.2.0.dta	cwq_mix2-1_726	18012	2	5132.82	VQASNWTGTR		5	4e-05	10 2 0 0 0 0	1		0	0	100	100	100	0	0	0	10676300	168058000
cwq_mix2-1_726.18044.18044.3.0.dta	cwq_mix2-1_726	18044	3	5141.46	WTPVSTNSTSK		7	4e-05	11 2 0 0 0 0	1		0	0	100	100	100	0	0	0	52406800	9390940
cwq_mix2-1_726.18110.18110.3.0.dta	cwq_mix2-1_726	18110	3	5159.67	WTPVSTNSTSK		7	1.5e-05	5 4 1 0 2 0	1		0	0	100	100	100	0	0	0	1134670	3168900
cwq_mix2-1_726.18240.18240.3.0.dta	cwq_mix2-1_726	18240	3	5195.14	VHLECFGSSSSNNK	5,Carbamidomethyl[C];	13	2e-05	12 2 0 0 0 0	1		0	0	100	100	100	0	0	0	9450280	2222800
cwq_mix2-1_726.18309.18309.3.0.dta	cwq_mix2-1_726	18309	3	5213.77	VHLECFGSSSSNNK	5,Carbamidomethyl[C];	13	2e-05	12 2 0 0 0 0	1		0	0	100	100	100	0	0	0	9450280	1569590
cwq_mix2-1_726.18328.18328.3.0.dta	cwq_mix2-1_726	18328	3	5218.85	VHLECFGSSSSNNK	5,Carbamidomethyl[C];	13	4e-05	11 2 0 0 0 0	1		0	0	100	100	100	0	0	0	8683600	11042500
cwq_mix2-1_726.18393.18393.3.0.dta	cwq_mix2-1_726	18393	3	5236.85	VHLECFGSSSSNNK	5,Carbamidomethyl[C];	13	4e-05	11 2 0 0 0 0	1		0	0	100	100	100	0	0	0	8683600	9330240
cwq_mix2-1_726.18433.18433.3.0.dta	cwq_mix2-1_726	18433	3	5247.75	VYAVNASLNHDK		5	2e-05	9 2 0 0 0 0	1		0	0	100	100	100	0	0	0	23402900	11042500
cwq_mix2-1_726.18458.18458.3.0.dta	cwq_mix2-1_726	18458	3	5254.5	VHLECFGSSSSNNK	5,Carbamidomethyl[C];	13	4e-05	10 2 0 0 0 0	1		0	0	100	100	100	0	0	0	4674940	13130200
cwq_mix2-1_726.18501.18501.3.0.dta	cwq_mix2-1_726	18501	3	5266.16	VYAVNASLNHDK		5	2e-05	9 2 0 0 0 0	1		0	0	100	100	100	0	0	0	23402900	11042500
cwq_mix2-1_726.18514.18514.3.0.dta	cwq_mix2-1_726	18514	3	5269.73	VYAVNASLNHDK		5	0	8 2 0 0 0 0	1		0	0	100	100	100	0	0	0	2088920	13130200
cwq_mix2-1_726.18645.18645.3.0.dta	cwq_mix2-1_726	18645	3	5304.96	VHLECFGSSSSNNK	5,Carbamidomethyl[C];	13	2e-05	9 2 0 0 0 0	1		0	0	100	100	100	0	0	0	11753800	50880400
cwq_mix2-1_726.18714.18714.3.0.dta	cwq_mix2-1_726	18714	3	5323.12	VHLECFGSSSSNNK	5,Carbamidomethyl[C];	13	2e-05	9 2 0 0 0 0	1		0	0	100	100	100	0	0	0	11753800	7554050
cwq_mix2-1_726.18867.18867.3.0.dta	cwq_mix2-1_726	18867	3	5363.05	RSEVTPNTSLAQCPK	13,Carbamidomethyl[C];	7	2e-05	9 2 0 0 0 0	1		0	0	100	100	100	0	0	0	16023400	50880400
cwq_mix2-1_726.18944.18944.3.0.dta	cwq_mix2-1_726	18944	3	5383.31	RSEVTPNTSLAQCPK	13,Carbamidomethyl[C];	7	2e-05	9 2 0 0 0 0	1		0	0	100	100	100	0	0	0	16023400	21380300
cwq_mix2-1_726.19128.19128.3.0.dta	cwq_mix2-1_726	19128	3	5431.53	NYSEDASTSLHGQTAGR		1	2e-05	12 2 0 0 0 0	1		0	0	100	100	100	0	0	0	22467500	21380300
cwq_mix2-1_726.19195.19195.3.0.dta	cwq_mix2-1_726	19195	3	5448.43	NYSEDASTSLHGQTAGR		1	4e-05	11 2 0 0 0 0	1		0	0	100	100	100	0	0	0	9204090	8153420
cwq_mix2-1_726.19243.19243.3.0.dta	cwq_mix2-1_726	19243	3	5460.49	NYSEDASTSLHGQTAGR		1	2e-05	12 2 0 0 0 0	1		0	0	100	100	100	0	0	0	22467500	7425730
cwq_mix2-1_726.19345.19345.3.0.dta	cwq_mix2-1_726	19345	3	5487.21	MNQTETLIPAAR	0,Acetyl[ProteinN-term];	2	3.7e-05	7 4 1 0 0 0	1		0	0	100	100	100	0	0	0	54974800	19124400
cwq_mix2-1_726.19360.19360.3.0.dta	cwq_mix2-1_726	19360	3	5490.7	NYSEDASTSLHGQTAGR		1	4e-05	11 2 0 0 0 0	1		0	0	100	100	100	0	0	0	13063100	3669900
cwq_mix2-1_726.19366.19366.3.0.dta	cwq_mix2-1_726	19366	3	5492.04	NNINISHLSR		4	2e-05	9 2 0 0 0 0	1		0	0	100	100	100	0	0	0	54636500	19124400
cwq_mix2-1_726.19414.19414.3.0.dta	cwq_mix2-1_726	19414	3	5504.63	MNQTETLIPAAR	0,Acetyl[ProteinN-term];	2	1.7e-05	6 4 1 0 0 0	1		0	0	100	100	100	0	0	0	211461000	136430000
cwq_mix2-1_726.19416.19416.3.0.dta	cwq_mix2-1_726	19416	3	5505.19	VYGSQGNSTVLSR		7	4e-05	10 2 0 0 0 0	1		0	0	100	100	100	0	0	0	129919000	136430000
cwq_mix2-1_726.19423.19423.3.0.dta	cwq_mix2-1_726	19423	3	5506.77	MNQTETLIPAAR	0,Acetyl[ProteinN-term];	2	3.7e-05	7 4 1 0 0 0	1		0	0	100	100	100	0	0	0	54974800	31115200
cwq_mix2-1_726.19434.19434.3.0.dta	cwq_mix2-1_726	19434	3	5509.46	NYSEDASTSLHGQTAGR		1	2e-05	9 2 0 0 0 0	1		0	0	100	100	100	0	0	0	18709500	11851000
cwq_mix2-1_726.19439.19439.3.0.dta	cwq_mix2-1_726	19439	3	5510.89	NNINISHLSR		4	0	8 2 0 0 0 0	1		0	0	100	100	100	0	0	0	43478000	66053100
cwq_mix2-1_726.19473.19473.3.0.dta	cwq_mix2-1_726	19473	3	5519.29	NNINISHLSR		4	2e-05	9 2 0 0 0 0	1		0	0	100	100	100	0	0	0	54636500	12195900
cwq_mix2-1_726.19494.19494.3.0.dta	cwq_mix2-1_726	19494	3	5524.39	VYGSQGNSTVLSR		7	4e-05	10 2 0 0 0 0	1		0	0	100	100	100	0	0	0	129919000	66053100
cwq_mix2-1_726.19519.19519.3.0.dta	cwq_mix2-1_726	19519	3	5530.86	NNINISHLSR		4	0	8 2 0 0 0 0	1		0	0	100	100	100	0	0	0	43478000	42420700
cwq_mix2-1_726.19551.19551.3.0.dta	cwq_mix2-1_726	19551	3	5539.66	VYGSQGNSTVLSR		7	2e-05	9 2 0 0 0 0	1		0	0	100	100	100	0	0	0	27975400	306932000
cwq_mix2-1_726.19573.19573.3.0.dta	cwq_mix2-1_726	19573	3	5545.2	MNQTETLIPAAR	0,Acetyl[ProteinN-term];	2	1.7e-05	6 4 1 0 0 0	1		0	0	100	100	100	0	0	0	211461000	306932000
cwq_mix2-1_726.19601.19601.3.0.dta	cwq_mix2-1_726	19601	3	5552.68	MNQTETLIPAAR	0,Acetyl[ProteinN-term];	2	3e-06	5 4 1 0 0 0	1		0	0	100	100	100	0	0	0	57705400	13776000
cwq_mix2-1_726.19640.19640.3.0.dta	cwq_mix2-1_726	19640	3	5562.72	MNQTETLIPAAR	0,Acetyl[ProteinN-term];	2	1.7e-05	6 4 1 0 0 0	1		0	0	100	100	100	0	0	0	211461000	88030700
cwq_mix2-1_726.19686.19686.3.0.dta	cwq_mix2-1_726	19686	3	5575.21	MNQTETLIPAAR	0,Acetyl[ProteinN-term];	2	3e-06	5 4 1 0 0 0	1		0	0	100	100	100	0	0	0	57705400	52874100
cwq_mix2-1_726.19766.19766.3.0.dta	cwq_mix2-1_726	19766	3	5595.74	MNQTETLIPAAR	0,Acetyl[ProteinN-term];	2	3e-06	5 4 1 0 0 0	1		0	0	100	100	100	0	0	0	57705400	8806790
cwq_mix2-1_726.19983.19983.3.0.dta	cwq_mix2-1_726	19983	3	5649.56	NLSADIPAK		1	2e-05	12 2 0 0 0 0	1		0	0	100	100	100	0	0	0	181873000	306932000
cwq_mix2-1_726.19984.19984.2.0.dta	cwq_mix2-1_726	19984	2	5649.84	NLSADIPAK		1	2e-05	12 2 0 0 0 0	1		0	0	100	100	100	0	0	0	36713800	90451800
cwq_mix2-1_726.20051.20051.3.0.dta	cwq_mix2-1_726	20051	3	5667.19	NLSADIPAK		1	2e-05	12 2 0 0 0 0	1		0	0	100	100	100	0	0	0	181873000	8047320
cwq_mix2-1_726.20064.20064.2.0.dta	cwq_mix2-1_726	20064	2	5670.51	NLSADIPAK		1	2e-05	12 2 0 0 0 0	1		0	0	100	100	100	0	0	0	36713800	306932000
cwq_mix2-1_726.20072.20072.3.0.dta	cwq_mix2-1_726	20072	3	5672.59	NLSADIPAK		1	1.5e-05	5 4 1 0 2 0	1		0	0	100	100	100	0	0	0	61003000	52874100
cwq_mix2-1_726.20089.20089.2.0.dta	cwq_mix2-1_726	20089	2	5677.24	ETNNSDAGYTEPYR		3	0	8 2 0 0 0 0	1		0	0	100	100	100	0	0	0	11432000	47805000
cwq_mix2-1_726.20117.20117.3.0.dta	cwq_mix2-1_726	20117	3	5684.65	NLSADIPAK		1	2e-05	12 2 0 0 0 0	1		0	0	100	100	100	0	0	0	181873000	11748800
cwq_mix2-1_726.20124.20124.2.0.dta	cwq_mix2-1_726	20124	2	5686.63	NLSADIPAK		1	4e-05	11 2 0 0 0 0	1		0	0	100	100	100	0	0	0	11682300	8669200
cwq_mix2-1_726.20140.20140.3.0.dta	cwq_mix2-1_726	20140	3	5690.55	ETNNSDAGYTEPYR		3	0	8 2 0 0 0 0	1		0	0	100	100	100	0	0	0	56684900	13946700
cwq_mix2-1_726.20141.20141.3.0.dta	cwq_mix2-1_726	20141	3	5690.87	NLSADIPAK		1	1.5e-05	5 4 1 0 2 0	1		0	0	100	100	100	0	0	0	61003000	1073090
cwq_mix2-1_726.20146.20146.2.0.dta	cwq_mix2-1_726	20146	2	5692.44	NLSADIPAK		1	2e-05	12 2 0 0 0 0	1		0	0	100	100	100	0	0	0	37811600	2000580
cwq_mix2-1_726.20208.20208.2.0.dta	cwq_mix2-1_726	20208	2	5709	WANVSVR		3	0	8 2 0 0 0 0	1		0	0	100	100	100	0	0	0	9967810	26747500
cwq_mix2-1_726.20224.20224.2.0.dta	cwq_mix2-1_726	20224	2	5713.33	NLSADIPAK		1	4e-05	11 2 0 0 0 0	1		0	0	100	100	100	0	0	0	11682300	356791000
cwq_mix2-1_726.20231.20231.3.0.dta	cwq_mix2-1_726	20231	3	5715.19	ETNNSDAGYTEPYR		3	4.7e-05	6 3 1 0 0 0	1		0	0	100	100	100	0	0	0	2060490	46279100
cwq_mix2-1_726.20248.20248.3.0.dta	cwq_mix2-1_726	20248	3	5719.69	NLSADIPAK		1	1.5e-05	5 4 1 0 2 0	1		0	0	100	100	100	0	0	0	61003000	26747500
cwq_mix2-1_726.20299.20299.3.0.dta	cwq_mix2-1_726	20299	3	5733.49	ETNNSDAGYTEPYR		3	2e-05	7 2 0 0 0 0	1		0	0	100	100	100	0	0	0	5601970	356791000
cwq_mix2-1_726.20322.20322.2.0.dta	cwq_mix2-1_726	20322	2	5739.68	NLSADIPAK		1	4e-05	11 2 0 0 0 0	1		0	0	100	100	100	0	0	0	11682300	538595
cwq_mix2-1_726.20367.20367.3.0.dta	cwq_mix2-1_726	20367	3	5751.62	LYESENQTHLITK		6	2e-05	9 2 0 0 0 0	1		0	0	100	100	100	0	0	0	453201000	850561000
cwq_mix2-1_726.20369.20369.3.0.dta	cwq_mix2-1_726	20369	3	5752.02	LYESENQTHLITK		6	0	8 2 0 0 0 0	1		0	0	100	100	100	0	0	0	794716000	9620540
cwq_mix2-1_726.20409.20409.3.0.dta	cwq_mix2-1_726	20409	3	5762.39	NLSADIPAK		1	4e-05	10 2 0 0 0 0	1		0	0	100	100	100	0	0	0	15750100	357540000
cwq_mix2-1_726.20450.20450.3.0.dta	cwq_mix2-1_726	20450	3	5773.05	LYESENQTHLITK		6	0	8 2 0 0 0 0	1		0	0	100	100	100	0	0	0	794716000	850561000
cwq_mix2-1_726.20483.20483.3.0.dta	cwq_mix2-1_726	20483	3	5781.83	DANNTQFQFTSR		3	2e-05	9 2 0 0 0 0	1		0	0	100	100	100	0	0	0	72749100	13578000
cwq_mix2-1_726.20512.20512.3.0.dta	cwq_mix2-1_726	20512	3	5789.53	HSYNPNGTIPECPSR	12,Carbamidomethyl[C];	6	2e-05	9 2 0 0 0 0	1		0	0	100	100	100	0	0	0	109197000	9620540
cwq_mix2-1_726.20529.20529.2.0.dta	cwq_mix2-1_726	20529	2	5793.97	GVLQATNMTYGK	8,Oxidation[M];	7	0	8 2 0 0 0 0	1		0	0	100	100	100	0	0	0	7393950	851733000
cwq_mix2-1_726.20581.20581.3.0.dta	cwq_mix2-1_726	20581	3	5807.83	HSYNPNGTIPECPSR	12,Carbamidomethyl[C];	6	2e-05	9 2 0 0 0 0	1		0	0	100	100	100	0	0	0	109197000	74801800
cwq_mix2-1_726.20604.20604.3.0.dta	cwq_mix2-1_726	20604	3	5813.98	LYESENQTHLITK		6	2e-05	7 2 0 0 0 0	1		0	0	100	100	100	0	0	0	31954400	27238800
cwq_mix2-1_726.20622.20622.4.0.dta	cwq_mix2-1_726	20622	4	5818.91	HSYNPNGTIPECPSR	12,Carbamidomethyl[C];	6	2e-05	9 2 0 0 0 0	1		0	0	100	100	100	0	0	0	2933330	3199380
cwq_mix2-1_726.20688.20688.3.0.dta	cwq_mix2-1_726	20688	3	5836.17	VTNITDSQPAPYMK	13,Oxidation[M];	3	0	8 2 0 0 0 0	1		0	0	100	100	100	0	0	0	10297300	74801800
cwq_mix2-1_726.20987.20987.3.0.dta	cwq_mix2-1_726	20987	3	5914.99	KGVLQATNMTYGK		8	2e-05	9 2 0 0 0 0	1		0	0	100	100	100	0	0	0	27233800	27238800
cwq_mix2-1_726.21017.21017.3.0.dta	cwq_mix2-1_726	21017	3	5922.97	KGVLQATNMTYGK		8	0	8 2 0 0 0 0	1		0	0	100	100	100	0	0	0	1103540000	74801800
cwq_mix2-1_726.21041.21041.2.0.dta	cwq_mix2-1_726	21041	2	5929	KGVLQATNMTYGK		8	0	8 2 0 0 0 0	1		0	0	100	100	100	0	0	0	28927800	74801800
cwq_mix2-1_726.21085.21085.3.0.dta	cwq_mix2-1_726	21085	3	5940.79	KGVLQATNMTYGK		8	0	8 2 0 0 0 0	1		0	0	100	100	100	0	0	0	1103540000	234614
cwq_mix2-1_726.21131.21131.3.0.dta	cwq_mix2-1_726	21131	3	5953.24	KGVLQATNMTYGK		8	2e-05	7 2 0 0 0 0	1		0	0	100	100	100	0	0	0	52511000	14607300
cwq_mix2-1_726.21150.21150.3.0.dta	cwq_mix2-1_726	21150	3	5958.27	KGVLQATNMTYGK		8	0	8 2 0 0 0 0	1		0	0	100	100	100	0	0	0	1104680000	1609960000
cwq_mix2-1_726.21190.21190.2.0.dta	cwq_mix2-1_726	21190	2	5969.18	QSIALYANDTK		8	2e-05	9 2 0 0 0 0	1		0	0	100	100	100	0	0	0	24370700	33088900
cwq_mix2-1_726.21206.21206.3.0.dta	cwq_mix2-1_726	21206	3	5973.39	KGVLQATNMTYGK		8	2e-05	7 2 0 0 0 0	1		0	0	100	100	100	0	0	0	52511000	18985900
cwq_mix2-1_726.21217.21217.3.0.dta	cwq_mix2-1_726	21217	3	5976.47	QSIALYANDTK		8	2e-05	9 2 0 0 0 0	1		0	0	100	100	100	0	0	0	23741000	1609960000
cwq_mix2-1_726.21308.21308.3.0.dta	cwq_mix2-1_726	21308	3	6000.92	QSIALYANDTK		8	2e-05	9 2 0 0 0 0	1		0	0	100	100	100	0	0	0	640277	14607300
cwq_mix2-1_726.21315.21315.2.0.dta	cwq_mix2-1_726	21315	2	6002.71	QSIALYANDTK		8	0	8 2 0 0 0 0	1		0	0	100	100	100	0	0	0	70657900	0
cwq_mix2-1_726.21359.21359.3.0.dta	cwq_mix2-1_726	21359	3	6014.56	QSIALYANDTK		8	0	8 2 0 0 0 0	1		0	0	100	100	100	0	0	0	72256300	18985900
cwq_mix2-1_726.21382.21382.2.0.dta	cwq_mix2-1_726	21382	2	6020.78	QSIALYANDTK		8	0	8 2 0 0 0 0	1		0	0	100	100	100	0	0	0	70657900	1609960000
cwq_mix2-1_726.21427.21427.3.0.dta	cwq_mix2-1_726	21427	3	6032.95	QSIALYANDTK		8	0	8 2 0 0 0 0	1		0	0	100	100	100	0	0	0	2790670	64766900
cwq_mix2-1_726.21488.21488.2.0.dta	cwq_mix2-1_726	21488	2	6049.44	QSIALYANDTK		8	2e-05	7 2 0 0 0 0	1		0	0	100	100	100	0	0	0	15649100	162851000
cwq_mix2-1_726.21489.21489.3.0.dta	cwq_mix2-1_726	21489	3	6049.72	QSIALYANDTK		8	2e-05	7 2 0 0 0 0	1		0	0	100	100	100	0	0	0	16413800	1619420000
cwq_mix2-1_726.21558.21558.3.0.dta	cwq_mix2-1_726	21558	3	6067.83	NYSHGLAWTEK		1	2e-05	9 2 0 0 0 0	1		0	0	100	100	100	0	0	0	122115000	64766900
cwq_mix2-1_726.21586.21586.3.0.dta	cwq_mix2-1_726	21586	3	6075.09	IIYNHNSSISDIR		6	2e-05	12 2 0 0 0 0	1		0	0	100	100	100	0	0	0	22869200	162851000
cwq_mix2-1_726.21627.21627.3.0.dta	cwq_mix2-1_726	21627	3	6086.24	NYSHGLAWTEK		1	2e-05	9 2 0 0 0 0	1		0	0	100	100	100	0	0	0	122115000	2756780
cwq_mix2-1_726.21644.21644.3.0.dta	cwq_mix2-1_726	21644	3	6090.68	NYSHGLAWTEK		1	0	8 2 0 0 0 0	1		0	0	100	100	100	0	0	0	19481600	537335
cwq_mix2-1_726.21678.21678.3.0.dta	cwq_mix2-1_726	21678	3	6099.9	IIYNHNSSISDIR		6	2e-05	12 2 0 0 0 0	1		0	0	100	100	100	0	0	0	22869200	34003000
cwq_mix2-1_726.21694.21694.3.0.dta	cwq_mix2-1_726	21694	3	6104.15	NYSHGLAWTEK		1	2e-05	9 2 0 0 0 0	1		0	0	100	100	100	0	0	0	122115000	569765
cwq_mix2-1_726.21700.21700.2.0.dta	cwq_mix2-1_726	21700	2	6105.86	NDTQFYIK		1	2e-05	9 2 0 0 0 0	1		0	0	100	100	100	0	0	0	4808880	34003000
cwq_mix2-1_726.21762.21762.3.0.dta	cwq_mix2-1_726	21762	3	6123.07	HDDSSYSSNKYSTGGNDSYSSGGR		16	3e-05	0 1 0 0 0 0	1		0	0	100	100	100	0	0	0	37872.2	13284200
cwq_mix2-1_726.21798.21798.3.0.dta	cwq_mix2-1_726	21798	3	6132.83	DANNTQFQFTSR		3	1.6e-05	4 3 1 0 1 0	1		0	0	100	100	100	0	0	0	382304	25035800
cwq_mix2-1_726.22045.22045.3.0.dta	cwq_mix2-1_726	22045	3	6200.44	LKDFLNNFSA		7	2e-05	9 2 0 0 0 0	1		0	0	100	100	100	0	0	0	2111350	13284200
cwq_mix2-1_726.22078.22078.3.0.dta	cwq_mix2-1_726	22078	3	6209.3	IPVADDHVIVNTTSK		11	2e-05	9 2 0 0 0 0	1		0	0	100	100	100	0	0	0	292009000	25035800
cwq_mix2-1_726.22094.22094.3.0.dta	cwq_mix2-1_726	22094	3	6213.48	SIIQNNGTFGVSHTR		6	4e-05	10 2 0 0 0 0	1		0	0	100	100	100	0	0	0	84914800	3646400
cwq_mix2-1_726.22148.22148.3.0.dta	cwq_mix2-1_726	22148	3	6228.01	IPVADDHVIVNTTSK		11	2e-05	9 2 0 0 0 0	1		0	0	100	100	100	0	0	0	292009000	2180160
cwq_mix2-1_726.22159.22159.3.0.dta	cwq_mix2-1_726	22159	3	6230.95	SIIQNNGTFGVSHTR		6	4e-05	10 2 0 0 0 0	1		0	0	100	100	100	0	0	0	84914800	10997900
cwq_mix2-1_726.22184.22184.4.0.dta	cwq_mix2-1_726	22184	4	6237.74	KSQDKVTNITDSQPAPYMK		8	2e-05	9 2 0 0 0 0	1		0	0	100	100	100	0	0	0	47799100	4741310
cwq_mix2-1_726.22203.22203.3.0.dta	cwq_mix2-1_726	22203	3	6242.75	SIIQNNGTFGVSHTR		6	2e-05	9 2 0 0 0 0	1		0	0	100	100	100	0	0	0	262215000	150695000
cwq_mix2-1_726.22230.22230.3.0.dta	cwq_mix2-1_726	22230	3	6250.08	KSQDKVTNITDSQPAPYMK		8	2e-05	9 2 0 0 0 0	1		0	0	100	100	100	0	0	0	9905790	10997900
cwq_mix2-1_726.22262.22262.3.0.dta	cwq_mix2-1_726	22262	3	6258.67	SIIQNNGTFGVSHTR		6	0	8 2 0 0 0 0	1		0	0	100	100	100	0	0	0	113896000	927677
cwq_mix2-1_726.22270.22270.4.0.dta	cwq_mix2-1_726	22270	4	6260.78	KSQDKVTNITDSQPAPYMK		8	2e-05	9 2 0 0 0 0	1		0	0	100	100	100	0	0	0	47799100	150695000
cwq_mix2-1_726.22280.22280.3.0.dta	cwq_mix2-1_726	22280	3	6263.44	SIIQNNGTFGVSHTR		6	2e-05	9 2 0 0 0 0	1		0	0	100	100	100	0	0	0	262215000	150695000
cwq_mix2-1_726.22295.22295.2.0.dta	cwq_mix2-1_726	22295	2	6267.34	FNVSASIK		2	0	8 2 0 0 0 0	1		0	0	100	100	100	0	0	0	44464600	150695000
cwq_mix2-1_726.22325.22325.4.0.dta	cwq_mix2-1_726	22325	4	6275.36	KSQDKVTNITDSQPAPYMK		8	0	8 2 0 0 0 0	1		0	0	100	100	100	0	0	0	41767200	25082600
cwq_mix2-1_726.22371.22371.3.0.dta	cwq_mix2-1_726	22371	3	6287.56	SIIQNNGTFGVSHTR		6	0	8 2 0 0 0 0	1		0	0	100	100	100	0	0	0	113896000	12609000
cwq_mix2-1_726.22381.22381.2.0.dta	cwq_mix2-1_726	22381	2	6290.25	FNVSASIK		2	0	8 2 0 0 0 0	1		0	0	100	100	100	0	0	0	44464600	1118410
cwq_mix2-1_726.22437.22437.3.0.dta	cwq_mix2-1_726	22437	3	6305.4	SIIQNNGTFGVSHTR		6	0	8 2 0 0 0 0	1		0	0	100	100	100	0	0	0	113896000	5706450
cwq_mix2-1_726.22438.22438.4.0.dta	cwq_mix2-1_726	22438	4	6305.72	KSQDKVTNITDSQPAPYMK		8	2e-05	7 2 0 0 0 0	1		0	0	100	100	100	0	0	0	9818360	12609000
cwq_mix2-1_726.22483.22483.3.0.dta	cwq_mix2-1_726	22483	3	6317.97	SIIQNNGTFGVSHTR		6	2e-05	9 2 0 0 0 0	1		0	0	100	100	100	0	0	0	270920000	74969700
cwq_mix2-1_726.22518.22518.2.0.dta	cwq_mix2-1_726	22518	2	6327.43	FENETFIAK		3	2e-05	9 2 0 0 0 0	1		0	0	100	100	100	0	0	0	8962030	57599700
cwq_mix2-1_726.22525.22525.3.0.dta	cwq_mix2-1_726	22525	3	6329.23	SIIQNNGTFGVSHTR		6	0	8 2 0 0 0 0	1		0	0	100	100	100	0	0	0	116453000	74969700
cwq_mix2-1_726.22559.22559.2.0.dta	cwq_mix2-1_726	22559	2	6338.53	FENETFIAK		3	0	8 2 0 0 0 0	1		0	0	100	100	100	0	0	0	12073900	206505000
cwq_mix2-1_726.22561.22561.3.0.dta	cwq_mix2-1_726	22561	3	6339.08	SIIQNNGTFGVSHTR		6	2e-05	9 2 0 0 0 0	1		0	0	100	100	100	0	0	0	6856550	1400850
cwq_mix2-1_726.22628.22628.2.0.dta	cwq_mix2-1_726	22628	2	6357.32	FENETFIAK		3	0	8 2 0 0 0 0	1		0	0	100	100	100	0	0	0	12180500	57599700
cwq_mix2-1_726.22691.22691.5.0.dta	cwq_mix2-1_726	22691	5	6374.45	PTEPASSNSSLNNFSGFSTKK		8	1e-05	4 9 0 0 0 0	1		0	0	100	100	100	0	0	0	114700	7005110
cwq_mix2-1_726.22982.22982.4.0.dta	cwq_mix2-1_726	22982	4	6454.02	DANNTQFQFTSR		3	2.6e-05	7 6 4 0 0 0	1		0	0	100	100	100	0	0	0	595814	74969700
cwq_mix2-1_726.23055.23055.3.0.dta	cwq_mix2-1_726	23055	3	6473.91	TNGTLYGLSDSR		2	2e-05	9 2 0 0 0 0	1		0	0	100	100	100	0	0	0	4887100	7005110
cwq_mix2-1_726.23162.23162.3.0.dta	cwq_mix2-1_726	23162	3	6503.1	TNGTLYGLSDSR		2	0	8 2 0 0 0 0	1		0	0	100	100	100	0	0	0	18180000	45102600
cwq_mix2-1_726.23173.23173.2.0.dta	cwq_mix2-1_726	23173	2	6506.06	TNGTLYGLSDSR		2	0	8 2 0 0 0 0	1		0	0	100	100	100	0	0	0	6834330	108398000
cwq_mix2-1_726.23237.23237.4.0.dta	cwq_mix2-1_726	23237	4	6523.16	PVYVTNVTIEHVQHK		6	2e-05	9 2 0 0 0 0	1		0	0	100	100	100	0	0	0	19371800	208411000
cwq_mix2-1_726.23244.23244.3.0.dta	cwq_mix2-1_726	23244	3	6525.15	TNGTLYGLSDSR		2	0	8 2 0 0 0 0	1		0	0	100	100	100	0	0	0	18180000	5934090
cwq_mix2-1_726.23310.23310.4.0.dta	cwq_mix2-1_726	23310	4	6543.19	PVYVTNVTIEHVQHK		6	2e-05	9 2 0 0 0 0	1		0	0	100	100	100	0	0	0	19371800	36365600
cwq_mix2-1_726.23555.23555.3.0.dta	cwq_mix2-1_726	23555	3	6607.62	EGLINNGTSIHAGLR		6	2e-05	12 2 0 0 0 0	1		0	0	100	100	100	0	0	0	94865000	5513660
cwq_mix2-1_726.23643.23643.3.0.dta	cwq_mix2-1_726	23643	3	6630.72	EGLINNGTSIHAGLR		6	2e-05	12 2 0 0 0 0	1		0	0	100	100	100	0	0	0	94865000	108398000
cwq_mix2-1_726.23646.23646.3.0.dta	cwq_mix2-1_726	23646	3	6631.59	EGLINNGTSIHAGLR		6	4e-05	11 2 0 0 0 0	1		0	0	100	100	100	0	0	0	103301000	213771000
cwq_mix2-1_726.23673.23673.3.0.dta	cwq_mix2-1_726	23673	3	6638.66	NNTIDSLSIAK		1	2e-05	9 2 0 0 0 0	1		0	0	100	100	100	0	0	0	22054500	132453
cwq_mix2-1_726.23702.23702.2.0.dta	cwq_mix2-1_726	23702	2	6646.12	NNTIDSLSIAK		1	2e-05	9 2 0 0 0 0	1		0	0	100	100	100	0	0	0	20384000	109984000
cwq_mix2-1_726.23768.23768.3.0.dta	cwq_mix2-1_726	23768	3	6663.18	WITHSNVSNGYYTSR		6	2e-05	9 2 0 0 0 0	1		0	0	100	100	100	0	0	0	19703800	4153120
cwq_mix2-1_726.23779.23779.3.0.dta	cwq_mix2-1_726	23779	3	6666.16	EGLINNGTSIHAGLR		6	4e-05	11 2 0 0 0 0	1		0	0	100	100	100	0	0	0	103301000	4253920
cwq_mix2-1_726.23802.23802.3.0.dta	cwq_mix2-1_726	23802	3	6672.39	DANNTQFQFTSR		3	2e-05	12 2 0 0 0 0	1		0	0	100	100	100	0	0	0	11052700	24698400
cwq_mix2-1_726.23803.23803.3.0.dta	cwq_mix2-1_726	23803	3	6672.7	NNTIDSLSIAK		1	0	8 2 0 0 0 0	1		0	0	100	100	100	0	0	0	7793340	6960930
cwq_mix2-1_726.23829.23829.2.0.dta	cwq_mix2-1_726	23829	2	6679.94	NNTIDSLSIAK		1	0	8 2 0 0 0 0	1		0	0	100	100	100	0	0	0	4458220	7275330
cwq_mix2-1_726.23857.23857.3.0.dta	cwq_mix2-1_726	23857	3	6687.45	YFNYTQSEQEAAHDK		3	2e-05	9 2 0 0 0 0	1		0	0	100	100	100	0	0	0	18187500	19950100
cwq_mix2-1_726.23859.23859.3.0.dta	cwq_mix2-1_726	23859	3	6688	YFNYTQSEQEAAHDK		3	0	8 2 0 0 0 0	1		0	0	100	100	100	0	0	0	86284400	59937500
cwq_mix2-1_726.23862.23862.3.0.dta	cwq_mix2-1_726	23862	3	6688.83	DANNTQFQFTSR		3	1.3e-05	5 4 2 0 0 0	1		0	0	100	100	100	0	0	0	23548800	29587800
cwq_mix2-1_726.23877.23877.3.0.dta	cwq_mix2-1_726	23877	3	6692.73	EGLINNGTSIHAGLR		6	4e-05	10 2 0 0 0 0	1		0	0	100	100	100	0	0	0	54586300	11224900
cwq_mix2-1_726.23889.23889.3.0.dta	cwq_mix2-1_726	23889	3	6695.94	EGLINNGTSIHAGLR		6	2e-05	9 2 0 0 0 0	1		0	0	100	100	100	0	0	0	320696000	60456100
cwq_mix2-1_726.23890.23890.3.0.dta	cwq_mix2-1_726	23890	3	6696.26	EGLINNGTSIHAGLR		6	4e-05	11 2 0 0 0 0	1		0	0	100	100	100	0	0	0	103301000	9821160
cwq_mix2-1_726.23923.23923.3.0.dta	cwq_mix2-1_726	23923	3	6705.04	SQDKVTNITDSQPAPYMK		7	2e-05	9 2 0 0 0 0	1		0	0	100	100	100	0	0	0	42203800	49152800
cwq_mix2-1_726.23932.23932.3.0.dta	cwq_mix2-1_726	23932	3	6707.59	YFNYTQSEQEAAHDK		3	0	8 2 0 0 0 0	1		0	0	100	100	100	0	0	0	86284400	29587800
cwq_mix2-1_726.23934.23934.3.0.dta	cwq_mix2-1_726	23934	3	6708.19	DANNTQFQFTSR		3	1.5e-05	5 4 1 0 2 0	1		0	0	100	100	100	0	0	0	23481400	3105480
cwq_mix2-1_726.23935.23935.3.0.dta	cwq_mix2-1_726	23935	3	6708.46	DANNTQFQFTSR		3	4e-05	11 2 0 0 0 0	1		0	0	100	100	100	0	0	0	32951400	49152800
cwq_mix2-1_726.23976.23976.3.0.dta	cwq_mix2-1_726	23976	3	6719.08	SQDKVTNITDSQPAPYMK		7	0	8 2 0 0 0 0	1		0	0	100	100	100	0	0	0	41621300	12721100
cwq_mix2-1_726.23997.23997.3.0.dta	cwq_mix2-1_726	23997	3	6724.52	EGLINNGTSIHAGLR		6	2e-05	9 2 0 0 0 0	1		0	0	100	100	100	0	0	0	320696000	29587800
cwq_mix2-1_726.24001.24001.3.0.dta	cwq_mix2-1_726	24001	3	6725.33	SQDKVTNITDSQPAPYMK		7	2e-05	9 2 0 0 0 0	1		0	0	100	100	100	0	0	0	42203800	49808200
cwq_mix2-1_726.24003.24003.3.0.dta	cwq_mix2-1_726	24003	3	6725.92	DANNTQFQFTSR		3	4e-05	10 2 0 0 0 0	1		0	0	100	100	100	0	0	0	98355600	85805600
cwq_mix2-1_726.24011.24011.3.0.dta	cwq_mix2-1_726	24011	3	6728.01	VTNITDSQPAPYMK		3	2e-05	9 2 0 0 0 0	1		0	0	100	100	100	0	0	0	63935100	49152800
cwq_mix2-1_726.24012.24012.3.0.dta	cwq_mix2-1_726	24012	3	6728.29	DANNTQFQFTSR		3	1.5e-05	5 4 1 0 2 0	1		0	0	100	100	100	0	0	0	2390180	12446200
cwq_mix2-1_726.24056.24056.3.0.dta	cwq_mix2-1_726	24056	3	6739.85	EGLINNGTSIHAGLR		6	0	8 2 0 0 0 0	1		0	0	100	100	100	0	0	0	256839000	49808200
cwq_mix2-1_726.24058.24058.3.0.dta	cwq_mix2-1_726	24058	3	6740.33	VTNITDSQPAPYMK		3	0	8 2 0 0 0 0	1		0	0	100	100	100	0	0	0	69706700	2617580000
cwq_mix2-1_726.24072.24072.3.0.dta	cwq_mix2-1_726	24072	3	6743.84	SQDKVTNITDSQPAPYMK		7	0	8 2 0 0 0 0	1		0	0	100	100	100	0	0	0	41621300	129534000
cwq_mix2-1_726.24103.24103.3.0.dta	cwq_mix2-1_726	24103	3	6751.29	DANNTQFQFTSR		3	4e-05	10 2 0 0 0 0	1		0	0	100	100	100	0	0	0	98355600	379316000
cwq_mix2-1_726.24105.24105.3.0.dta	cwq_mix2-1_726	24105	3	6751.7	VTNITDSQPAPYMK		3	2e-05	9 2 0 0 0 0	1		0	0	100	100	100	0	0	0	63935100	2617580000
cwq_mix2-1_726.24128.24128.3.0.dta	cwq_mix2-1_726	24128	3	6757.71	DANNTQFQFTSR		3	2e-05	9 2 0 0 0 0	1		0	0	100	100	100	0	0	0	2139030000	401988000
cwq_mix2-1_726.24141.24141.3.0.dta	cwq_mix2-1_726	24141	3	6760.86	VTNITDSQPAPYMK	13,Oxidation[M];	3	2e-05	3 6 0 0 0 0	1		0	0	100	100	100	0	0	0	62316600	22542600
cwq_mix2-1_726.24143.24143.3.0.dta	cwq_mix2-1_726	24143	3	6761.41	VTNITDSQPAPYMK		3	0	8 2 0 0 0 0	1		0	0	100	100	100	0	0	0	69706700	12259900
cwq_mix2-1_726.24144.24144.3.0.dta	cwq_mix2-1_726	24144	3	6761.69	EGLINNGTSIHAGLR		6	0	8 2 0 0 0 0	1		0	0	100	100	100	0	0	0	256839000	2617580000
cwq_mix2-1_726.24176.24176.2.0.dta	cwq_mix2-1_726	24176	2	6769.8	LGNETFLPK		3	2e-05	9 2 0 0 0 0	1		0	0	100	100	100	0	0	0	1919540000	92328300
cwq_mix2-1_726.24197.24197.3.0.dta	cwq_mix2-1_726	24197	3	6775	DANNTQFQFTSR		3	2e-05	9 2 0 0 0 0	1		0	0	100	100	100	0	0	0	2139030000	32208200
cwq_mix2-1_726.24212.24212.3.0.dta	cwq_mix2-1_726	24212	3	6778.79	EGLINNGTSIHAGLR		6	2e-05	7 2 0 0 0 0	1		0	0	100	100	100	0	0	0	16306500	30141400
cwq_mix2-1_726.24243.24243.3.0.dta	cwq_mix2-1_726	24243	3	6786.78	LGNETFLPK		3	2e-05	9 2 0 0 0 0	1		0	0	100	100	100	0	0	0	1739630000	401988000
cwq_mix2-1_726.24244.24244.2.0.dta	cwq_mix2-1_726	24244	2	6787.06	LGNETFLPK		3	2e-05	9 2 0 0 0 0	1		0	0	100	100	100	0	0	0	1913120000	22542600
cwq_mix2-1_726.24250.24250.2.0.dta	cwq_mix2-1_726	24250	2	6788.76	DANNTQFQFTSR		3	0	8 2 0 0 0 0	1		0	0	100	100	100	0	0	0	30247300	78026800
cwq_mix2-1_726.24273.24273.3.0.dta	cwq_mix2-1_726	24273	3	6794.49	VTNITDSQPAPYMK		3	2e-05	7 2 0 0 0 0	1		0	0	100	100	100	0	0	0	12054300	12259900
cwq_mix2-1_726.24277.24277.3.0.dta	cwq_mix2-1_726	24277	3	6795.37	DANNTQFQFTSR		3	2e-05	9 2 0 0 0 0	1		0	0	100	100	100	0	0	0	2139030000	29536600
cwq_mix2-1_726.24293.24293.3.0.dta	cwq_mix2-1_726	24293	3	6799.1	DANNTQFQFTSR		3	0	8 2 0 0 0 0	1		0	0	100	100	100	0	0	0	343867000	2640540000
cwq_mix2-1_726.24300.24300.2.0.dta	cwq_mix2-1_726	24300	2	6801.05	LGNETFLPK		3	0	8 2 0 0 0 0	1		0	0	100	100	100	0	0	0	503255000	401988000
cwq_mix2-1_726.24315.24315.3.0.dta	cwq_mix2-1_726	24315	3	6804.74	LGNETFLPK		3	2e-05	9 2 0 0 0 0	1		0	0	100	100	100	0	0	0	1739630000	139828000
cwq_mix2-1_726.24316.24316.2.0.dta	cwq_mix2-1_726	24316	2	6804.88	LGNETFLPK		3	2e-05	9 2 0 0 0 0	1		0	0	100	100	100	0	0	0	1913120000	30141400
cwq_mix2-1_726.24351.24351.3.0.dta	cwq_mix2-1_726	24351	3	6813.72	DANNTQFQFTSR		3	2e-05	9 2 0 0 0 0	1		0	0	100	100	100	0	0	0	2147570000	9021360
cwq_mix2-1_726.24352.24352.2.0.dta	cwq_mix2-1_726	24352	2	6814	DANNTQFQFTSR		3	0	8 2 0 0 0 0	1		0	0	100	100	100	0	0	0	30247300	6480920
cwq_mix2-1_726.24353.24353.2.0.dta	cwq_mix2-1_726	24353	2	6814.34	DANNTQFQFTSR		3	2e-05	9 2 0 0 0 0	1		0	0	100	100	100	0	0	0	211329000	401988000
cwq_mix2-1_726.24366.24366.3.0.dta	cwq_mix2-1_726	24366	3	6817.42	LGNETFLPK		3	0	8 2 0 0 0 0	1		0	0	100	100	100	0	0	0	314169000	294097000
cwq_mix2-1_726.24374.24374.3.0.dta	cwq_mix2-1_726	24374	3	6819.27	DANNTQFQFTSR		3	0	8 2 0 0 0 0	1		0	0	100	100	100	0	0	0	343867000	22542600
cwq_mix2-1_726.24376.24376.2.0.dta	cwq_mix2-1_726	24376	2	6819.67	LGNETFLPK		3	0	8 2 0 0 0 0	1		0	0	100	100	100	0	0	0	503255000	30319500
cwq_mix2-1_726.24387.24387.3.0.dta	cwq_mix2-1_726	24387	3	6822.54	LGNETFLPK		3	2e-05	9 2 0 0 0 0	1		0	0	100	100	100	0	0	0	1739630000	1806030000
cwq_mix2-1_726.24388.24388.2.0.dta	cwq_mix2-1_726	24388	2	6822.67	LGNETFLPK		3	2e-05	9 2 0 0 0 0	1		0	0	100	100	100	0	0	0	1913120000	2657720000
cwq_mix2-1_726.24427.24427.2.0.dta	cwq_mix2-1_726	24427	2	6832.42	DANNTQFQFTSR		3	0	8 2 0 0 0 0	1		0	0	100	100	100	0	0	0	30247300	78026800
cwq_mix2-1_726.24446.24446.2.0.dta	cwq_mix2-1_726	24446	2	6837.46	LGNETFLPK		3	0	8 2 0 0 0 0	1		0	0	100	100	100	0	0	0	503255000	29536600
cwq_mix2-1_726.24447.24447.3.0.dta	cwq_mix2-1_726	24447	3	6837.74	DANNTQFQFTSR		3	0	8 2 0 0 0 0	1		0	0	100	100	100	0	0	0	343867000	9021360
cwq_mix2-1_726.24459.24459.2.0.dta	cwq_mix2-1_726	24459	2	6840.47	LGNETFLPK		3	2e-05	9 2 0 0 0 0	1		0	0	100	100	100	0	0	0	1913120000	250133000
cwq_mix2-1_726.24460.24460.3.0.dta	cwq_mix2-1_726	24460	3	6840.54	LGNETFLPK		3	2e-05	9 2 0 0 0 0	1		0	0	100	100	100	0	0	0	1739630000	28366000
cwq_mix2-1_726.24461.24461.3.0.dta	cwq_mix2-1_726	24461	3	6840.76	LGNETFLPK		3	0	8 2 0 0 0 0	1		0	0	100	100	100	0	0	0	314169000	401988000
cwq_mix2-1_726.24512.24512.2.0.dta	cwq_mix2-1_726	24512	2	6853.7	DANNTQFQFTSR		3	0	8 2 0 0 0 0	1		0	0	100	100	100	0	0	0	12669600	416837000
cwq_mix2-1_726.24519.24519.2.0.dta	cwq_mix2-1_726	24519	2	6855.39	LGNETFLPK		3	0	8 2 0 0 0 0	1		0	0	100	100	100	0	0	0	503255000	1806030000
cwq_mix2-1_726.24526.24526.5.0.dta	cwq_mix2-1_726	24526	5	6857.26	HCPTCVALGSCSSAPSMPCANGTTQCYQGR	11,Carbamidomethyl[C];17,Oxidation[M];19,Carbamidomethyl[C];26,Carbamidomethyl[C];2,Carbamidomethyl[C];5,Carbamidomethyl[C];	21	4e-05	10 2 0 0 0 0	1		0	0	100	100	100	0	0	0	548983	2657720000
cwq_mix2-1_726.24529.24529.3.0.dta	cwq_mix2-1_726	24529	3	6857.97	DANNTQFQFTSR		3	0	8 2 0 0 0 0	1		0	0	100	100	100	0	0	0	343867000	294097000
cwq_mix2-1_726.24531.24531.3.0.dta	cwq_mix2-1_726	24531	3	6858.37	LGNETFLPK		3	2e-05	9 2 0 0 0 0	1		0	0	100	100	100	0	0	0	1739630000	1806030000
cwq_mix2-1_726.24532.24532.2.0.dta	cwq_mix2-1_726	24532	2	6858.55	LGNETFLPK		3	2e-05	9 2 0 0 0 0	1		0	0	100	100	100	0	0	0	1913120000	422689000
cwq_mix2-1_726.24542.24542.3.0.dta	cwq_mix2-1_726	24542	3	6860.99	LGNETFLPK		3	0	8 2 0 0 0 0	1		0	0	100	100	100	0	0	0	314169000	42467800
cwq_mix2-1_726.24545.24545.2.0.dta	cwq_mix2-1_726	24545	2	6861.68	GVLQATNMTYGK		7	0	8 2 0 0 0 0	1		0	0	100	100	100	0	0	0	47277200	2657720000
cwq_mix2-1_726.24548.24548.3.0.dta	cwq_mix2-1_726	24548	3	6862.5	DANNTQFQFTSR		3	2e-05	9 2 0 0 0 0	1		0	0	100	100	100	0	0	0	3758550	406382000
cwq_mix2-1_726.24558.24558.3.0.dta	cwq_mix2-1_726	24558	3	6864.91	GVLQATNMTYGK		7	0	8 2 0 0 0 0	1		0	0	100	100	100	0	0	0	82551500	295054000
cwq_mix2-1_726.24564.24564.2.0.dta	cwq_mix2-1_726	24564	2	6866.5	DANNTQFQFTSR		3	2e-05	7 2 0 0 0 0	1		0	0	100	100	100	0	0	0	5680440	1806030000
cwq_mix2-1_726.24592.24592.2.0.dta	cwq_mix2-1_726	24592	2	6873.22	LGNETFLPK		3	0	8 2 0 0 0 0	1		0	0	100	100	100	0	0	0	503255000	422689000
cwq_mix2-1_726.24604.24604.2.0.dta	cwq_mix2-1_726	24604	2	6876.22	LGNETFLPK		3	2e-05	9 2 0 0 0 0	1		0	0	100	100	100	0	0	0	1919280000	104826000
cwq_mix2-1_726.24619.24619.3.0.dta	cwq_mix2-1_726	24619	3	6879.23	LGNETFLPK		3	0	8 2 0 0 0 0	1		0	0	100	100	100	0	0	0	314169000	2657720000
cwq_mix2-1_726.24620.24620.3.0.dta	cwq_mix2-1_726	24620	3	6879.46	LGNETFLPK		3	2e-05	9 2 0 0 0 0	1		0	0	100	100	100	0	0	0	1758310000	42467800
cwq_mix2-1_726.24621.24621.2.0.dta	cwq_mix2-1_726	24621	2	6879.77	GVLQATNMTYGK		7	0	8 2 0 0 0 0	1		0	0	100	100	100	0	0	0	47277200	33577700
cwq_mix2-1_726.24631.24631.3.0.dta	cwq_mix2-1_726	24631	3	6882.18	GVLQATNMTYGK		7	0	8 2 0 0 0 0	1		0	0	100	100	100	0	0	0	82551500	367614000
cwq_mix2-1_726.24668.24668.2.0.dta	cwq_mix2-1_726	24668	2	6891.29	LGNETFLPK		3	0	8 2 0 0 0 0	1		0	0	100	100	100	0	0	0	503255000	1806030000
cwq_mix2-1_726.24730.24730.5.0.dta	cwq_mix2-1_726	24730	5	6906.67	MADNCSGLQGFLVFHSFGGGTGSGLGALLLER	1,Oxidation[M];5,Carbamidomethyl[C];	4	4e-05	10 2 0 0 0 0	1		0	0	100	100	100	0	0	0	0	422689000
cwq_mix2-1_726.24753.24753.2.0.dta	cwq_mix2-1_726	24753	2	6912.81	LGNETFLPK		3	0	8 2 0 0 0 0	1		0	0	100	100	100	0	0	0	505693000	2657720000
cwq_mix2-1_726.24776.24776.3.0.dta	cwq_mix2-1_726	24776	3	6918.42	DANNTQFQFTSR		3	4e-05	6 2 0 0 0 0	1		0	0	100	100	100	0	0	0	57234900	367614000
cwq_mix2-1_726.24846.24846.3.0.dta	cwq_mix2-1_726	24846	3	6936.09	DANNTQFQFTSR		3	4e-05	6 2 0 0 0 0	1		0	0	100	100	100	0	0	0	57234900	1806030000
cwq_mix2-1_726.24965.24965.3.0.dta	cwq_mix2-1_726	24965	3	6965.11	DANNTQFQFTSR		3	3.6e-05	3 5 1 0 1 0	1		0	0	100	100	100	0	0	0	13196700	422689000
cwq_mix2-1_726.24984.24984.3.0.dta	cwq_mix2-1_726	24984	3	6969.53	PAPAAGATATAENETADGK		13	3.7e-05	7 4 1 0 0 0	1		0	0	100	100	100	0	0	0	254760000	0
cwq_mix2-1_726.25084.25084.2.0.dta	cwq_mix2-1_726	25084	2	6993.08	DANNTQFQFTSR		3	4e-05	5 2 0 0 0 0	1		0	0	100	100	100	0	0	0	71927600	2657720000
cwq_mix2-1_726.25127.25127.3.0.dta	cwq_mix2-1_726	25127	3	7002.56	PAPAAGATATAENETADGK		13	3.7e-05	7 4 1 0 0 0	1		0	0	100	100	100	0	0	0	381849	100732000
cwq_mix2-1_726.25133.25133.5.0.dta	cwq_mix2-1_726	25133	5	7003.5	ICELYAELLHCSNMSLLSDPNGEAMVMQR	11,Carbamidomethyl[C];2,Carbamidomethyl[C];	13	4e-05	11 2 0 0 0 0	1		0	0	100	100	100	0	0	0	304432	367614000
cwq_mix2-1_726.25163.25163.5.0.dta	cwq_mix2-1_726	25163	5	7011.2	ICELYAELLHCSNMSLLSDPNGEAMVMQR	11,Carbamidomethyl[C];2,Carbamidomethyl[C];	13	4e-05	10 2 0 0 0 0	1		0	0	100	100	100	0	0	0	346091	142043000
cwq_mix2-1_726.25170.25170.2.0.dta	cwq_mix2-1_726	25170	2	7013.01	DANNTQFQFTSR		3	4e-05	5 2 0 0 0 0	1		0	0	100	100	100	0	0	0	71927600	15454200
cwq_mix2-1_726.25197.25197.3.0.dta	cwq_mix2-1_726	25197	3	7018.96	HPNNGTSFFSNSLNR		4	2e-05	9 2 0 0 0 0	1		0	0	100	100	100	0	0	0	173579000	422689000
cwq_mix2-1_726.25289.25289.2.0.dta	cwq_mix2-1_726	25289	2	7040.29	NVTIPTNGIPQR		1	2e-05	9 2 0 0 0 0	1		0	0	100	100	100	0	0	0	56082300	1830280000
cwq_mix2-1_726.25298.25298.3.0.dta	cwq_mix2-1_726	25298	3	7042.43	NVTIPTNGIPQR		1	4e-05	10 2 0 0 0 0	1		0	0	100	100	100	0	0	0	45150700	32938600
cwq_mix2-1_726.25300.25300.4.0.dta	cwq_mix2-1_726	25300	4	7043.02	PAPAAGATATAENETADGK		13	4e-05	9 8 0 0 0 0	1		0	0	100	100	100	0	0	0	0	367614000
cwq_mix2-1_726.25307.25307.3.0.dta	cwq_mix2-1_726	25307	3	7044.67	NVTIPTNGIPQR		1	2e-05	9 2 0 0 0 0	1		0	0	100	100	100	0	0	0	737337000	142043000
cwq_mix2-1_726.25311.25311.5.0.dta	cwq_mix2-1_726	25311	5	7045.69	FSSEAMAETFYLSNIVPQNFDNNSGYWNR	6,Oxidation[M];	22	1e-05	3 9 0 0 0 0	1		0	0	100	100	100	0	0	0	1373090	25097700
cwq_mix2-1_726.25375.25375.2.0.dta	cwq_mix2-1_726	25375	2	7060.18	NVTIPTNGIPQR		1	2e-05	9 2 0 0 0 0	1		0	0	100	100	100	0	0	0	56082300	422017000
cwq_mix2-1_726.25396.25396.3.0.dta	cwq_mix2-1_726	25396	3	7065.48	NVTIPTNGIPQR		1	2e-05	9 2 0 0 0 0	1		0	0	100	100	100	0	0	0	737337000	15454200
cwq_mix2-1_726.25549.25549.5.0.dta	cwq_mix2-1_726	25549	5	7101.17	EDVTNSANSTAPSTGTTVLDDGLDNNYEDIPLYGPSK		8	2.8e-05	4 5 2 0 1 0	1		0	0	100	100	100	0	0	0	527973	4150810
cwq_mix2-1_726.25554.25554.3.0.dta	cwq_mix2-1_726	25554	3	7102.34	NVTIPTNGIPQR		1	2e-05	7 2 0 0 0 0	1		0	0	100	100	100	0	0	0	26568600	367614000
cwq_mix2-1_726.25629.25629.5.0.dta	cwq_mix2-1_726	25629	5	7121.38	YRSSAARHFEPISIPPSAITSEDEDDYHGSANSSTVLPPR		32	0	4 6 0 0 0 0	1		0	0	100	100	100	0	0	0	0	7986290
cwq_mix2-1_726.25999.25999.5.0.dta	cwq_mix2-1_726	25999	5	7216.62	PTPGSATTKPTPVSATEEHAAGTTKPAPAAGATATAENETADGK		38	2e-06	3 6 0 0 2 0	1		0	0	100	100	100	0	0	0	0	121989
cwq_mix2-1_726.26021.26021.3.0.dta	cwq_mix2-1_726	26021	3	7222.43	NITDSMEFNPK		1	2e-05	12 2 0 0 0 0	1		0	0	100	100	100	0	0	0	61225700	2473530
cwq_mix2-1_726.26133.26133.5.0.dta	cwq_mix2-1_726	26133	5	7252.53	PTPGSATTKPTPVSATEEHAAGTTKPAPAAGATATAENETADGK		38	2e-06	3 6 0 0 2 0	1		0	0	100	100	100	0	0	0	182559	20347900
cwq_mix2-1_726.26298.26298.3.0.dta	cwq_mix2-1_726	26298	3	7295.57	KSLVVSLDSAVNR		12	2e-05	9 2 0 0 0 0	1		0	0	100	100	100	0	0	0	13083200	0
cwq_mix2-1_726.26318.26318.3.0.dta	cwq_mix2-1_726	26318	3	7300.74	PAPAAGATATAENETADGK		13	5e-05	5 5 0 0 0 0	1		0	0	100	100	100	0	0	0	225787	20347900
cwq_mix2-1_726.26370.26370.3.0.dta	cwq_mix2-1_726	26370	3	7314.87	MNQTETLIPAAR	0,Acetyl[ProteinN-term];	2	4.4e-05	6 3 1 0 1 0	1		0	0	100	100	100	0	0	0	169639000	0
cwq_mix2-1_726.26417.26417.5.0.dta	cwq_mix2-1_726	26417	5	7327.26	NEFQGNTSATLGVDFQMKTLIVDGEQTVLQLWDTAGQERFR		6	1e-05	5 3 0 0 0 0	1		0	0	100	100	100	0	0	0	27203400	20720500
cwq_mix2-1_726.26440.26440.3.0.dta	cwq_mix2-1_726	26440	3	7332.99	MNQTETLIPAAR	0,Acetyl[ProteinN-term];	2	4.4e-05	6 3 1 0 1 0	1		0	0	100	100	100	0	0	0	169639000	15276000
cwq_mix2-1_726.26507.26507.3.0.dta	cwq_mix2-1_726	26507	3	7350.46	MNQTETLIPAAR	0,Acetyl[ProteinN-term];	2	4.4e-05	6 3 1 0 1 0	1		0	0	100	100	100	0	0	0	169639000	16263900
cwq_mix2-1_726.26577.26577.3.0.dta	cwq_mix2-1_726	26577	3	7368.06	MNQTETLIPAAR	0,Acetyl[ProteinN-term];	2	4.4e-05	6 3 1 0 1 0	1		0	0	100	100	100	0	0	0	169639000	9305770
cwq_mix2-1_726.26621.26621.3.0.dta	cwq_mix2-1_726	26621	3	7379.64	MNQTETLIPAAR	0,Acetyl[ProteinN-term];	2	4.7e-05	6 3 1 0 0 0	1		0	0	100	100	100	0	0	0	15298400	1254310
cwq_mix2-1_726.26633.26633.3.0.dta	cwq_mix2-1_726	26633	3	7382.84	MNQTETLIPAAR	0,Acetyl[ProteinN-term];	2	3.6e-05	5 3 1 0 1 0	1		0	0	100	100	100	0	0	0	27876000	53533600
cwq_mix2-1_726.26722.26722.3.0.dta	cwq_mix2-1_726	26722	3	7406.4	MNQTETLIPAAR	0,Acetyl[ProteinN-term];	2	4.7e-05	6 3 1 0 0 0	1		0	0	100	100	100	0	0	0	4368090	147074
cwq_mix2-1_726.26793.26793.2.0.dta	cwq_mix2-1_726	26793	2	7425.29	DANNTQFQFTSR		3	3e-05	0 1 0 0 0 0	1		0	0	100	100	100	0	0	0	9620700	778759000
cwq_mix2-1_726.26874.26874.3.0.dta	cwq_mix2-1_726	26874	3	7446.76	NFDTSYTSEIPSNSSR		13	1.3e-05	5 4 2 0 0 0	1		0	0	100	100	100	0	0	0	13333000	53533600
cwq_mix2-1_726.26908.26908.4.0.dta	cwq_mix2-1_726	26908	4	7455.31	FLTHLNNEVLHDNYTR		13	2.2e-05	5 4 2 0 1 0	1		0	0	100	100	100	0	0	0	165000000	778759000
cwq_mix2-1_726.26937.26937.3.0.dta	cwq_mix2-1_726	26937	3	7463.09	FLTHLNNEVLHDNYTR		13	2.2e-05	5 4 2 0 1 0	1		0	0	100	100	100	0	0	0	5792970	24416700
cwq_mix2-1_726.26956.26956.3.0.dta	cwq_mix2-1_726	26956	3	7468.11	NFDTSYTSEIPSNSSR		13	1.5e-05	5 4 1 0 2 0	1		0	0	100	100	100	0	0	0	6141250	778759000
cwq_mix2-1_726.26983.26983.4.0.dta	cwq_mix2-1_726	26983	4	7474.91	FLTHLNNEVLHDNYTR		13	4e-05	11 2 0 0 0 0	1		0	0	100	100	100	0	0	0	407351000	45087900
cwq_mix2-1_726.26988.26988.3.0.dta	cwq_mix2-1_726	26988	3	7476.23	FLTHLNNEVLHDNYTR		13	4e-05	11 2 0 0 0 0	1		0	0	100	100	100	0	0	0	75609900	24416700
cwq_mix2-1_726.27004.27004.3.0.dta	cwq_mix2-1_726	27004	3	7480.39	MNQTETLIPAAR	0,Acetyl[ProteinN-term];	2	4.4e-05	6 3 1 0 1 0	1		0	0	100	100	100	0	0	0	221888000	0
cwq_mix2-1_726.27051.27051.4.0.dta	cwq_mix2-1_726	27051	4	7492.29	FLTHLNNEVLHDNYTR		13	4e-05	11 2 0 0 0 0	1		0	0	100	100	100	0	0	0	407351000	19285200
cwq_mix2-1_726.27063.27063.3.0.dta	cwq_mix2-1_726	27063	3	7495.52	FLTHLNNEVLHDNYTR		13	4e-05	11 2 0 0 0 0	1		0	0	100	100	100	0	0	0	75609900	778759000
cwq_mix2-1_726.27073.27073.3.0.dta	cwq_mix2-1_726	27073	3	7498.22	MNQTETLIPAAR	0,Acetyl[ProteinN-term];	2	4.4e-05	6 3 1 0 1 0	1		0	0	100	100	100	0	0	0	221888000	85384300
cwq_mix2-1_726.27119.27119.4.0.dta	cwq_mix2-1_726	27119	4	7510.1	FLTHLNNEVLHDNYTR		13	4e-05	11 2 0 0 0 0	1		0	0	100	100	100	0	0	0	407351000	11664100
cwq_mix2-1_726.27122.27122.3.0.dta	cwq_mix2-1_726	27122	3	7510.82	LNASNGDVIWR		2	2e-05	9 2 0 0 0 0	1		0	0	100	100	100	0	0	0	60991200	45706600
cwq_mix2-1_726.27123.27123.2.0.dta	cwq_mix2-1_726	27123	2	7511.1	LNASNGDVIWR		2	2e-05	9 2 0 0 0 0	1		0	0	100	100	100	0	0	0	32019900	1023530
cwq_mix2-1_726.27154.27154.3.0.dta	cwq_mix2-1_726	27154	3	7519.25	MNQTETLIPAAR	0,Acetyl[ProteinN-term];	2	4.4e-05	6 3 1 0 1 0	1		0	0	100	100	100	0	0	0	221888000	166861000
cwq_mix2-1_726.27167.27167.3.0.dta	cwq_mix2-1_726	27167	3	7522.61	TNACTNYTCFDYSSTTAR	4,Carbamidomethyl[C];9,Carbamidomethyl[C];	6	1.5e-05	5 4 1 0 2 0	1		0	0	100	100	100	0	0	0	9768790	166861000
cwq_mix2-1_726.27171.27171.3.0.dta	cwq_mix2-1_726	27171	3	7523.65	MNQTETLIPAAR	0,Acetyl[ProteinN-term];	2	4.7e-05	6 3 1 0 0 0	1		0	0	100	100	100	0	0	0	13321400	0
cwq_mix2-1_726.27193.27193.3.0.dta	cwq_mix2-1_726	27193	3	7528.74	FLTHLNNEVLHDNYTR		13	4e-05	11 2 0 0 0 0	1		0	0	100	100	100	0	0	0	76409900	11061300
cwq_mix2-1_726.27202.27202.3.0.dta	cwq_mix2-1_726	27202	3	7530.97	LNASNGDVIWR		2	2e-05	9 2 0 0 0 0	1		0	0	100	100	100	0	0	0	60991200	268955
cwq_mix2-1_726.27203.27203.2.0.dta	cwq_mix2-1_726	27203	2	7531.31	LNASNGDVIWR		2	2e-05	9 2 0 0 0 0	1		0	0	100	100	100	0	0	0	32019900	567336
cwq_mix2-1_726.27260.27260.3.0.dta	cwq_mix2-1_726	27260	3	7546.24	MNQTETLIPAAR	0,Acetyl[ProteinN-term];	2	4.7e-05	6 3 1 0 0 0	1		0	0	100	100	100	0	0	0	15866400	415805
cwq_mix2-1_726.27273.27273.3.0.dta	cwq_mix2-1_726	27273	3	7549.4	MNQTETLIPAAR	0,Acetyl[ProteinN-term];	2	3.6e-05	5 3 1 0 1 0	1		0	0	100	100	100	0	0	0	36356200	8338560
cwq_mix2-1_726.27343.27343.3.0.dta	cwq_mix2-1_726	27343	3	7566.81	MNQTETLIPAAR	0,Acetyl[ProteinN-term];	2	4.7e-05	6 3 1 0 0 0	1		0	0	100	100	100	0	0	0	47479000	115422
cwq_mix2-1_726.27360.27360.5.0.dta	cwq_mix2-1_726	27360	5	7570.93	PSTDINTTDPATQTTQVSASNSPALSGSSTPSNTSSR		6	1e-05	6 7 0 0 0 0	1		0	0	100	100	100	0	0	0	608287	0
cwq_mix2-1_726.27488.27488.3.0.dta	cwq_mix2-1_726	27488	3	7603.57	NATYTLHWTVSPK		1	4e-05	10 2 0 0 0 0	1		0	0	100	100	100	0	0	0	2929610	172324000
cwq_mix2-1_726.27489.27489.3.0.dta	cwq_mix2-1_726	27489	3	7603.85	DVYYTDEVGNITTSHMR	16,Oxidation[M];	10	4e-05	10 2 0 0 0 0	1		0	0	100	100	100	0	0	0	42542100	172324000
cwq_mix2-1_726.27525.27525.3.0.dta	cwq_mix2-1_726	27525	3	7612.52	DVYYTDEVGNITTSHMR	16,Oxidation[M];	10	2e-05	9 2 0 0 0 0	1		0	0	100	100	100	0	0	0	131334000	0
cwq_mix2-1_726.27559.27559.2.0.dta	cwq_mix2-1_726	27559	2	7621.6	QFNTSLENFK		3	2e-05	9 2 0 0 0 0	1		0	0	100	100	100	0	0	0	25749400	172324000
cwq_mix2-1_726.27564.27564.3.0.dta	cwq_mix2-1_726	27564	3	7622.72	NATYTLHWTVSPK		1	2e-05	9 2 0 0 0 0	1		0	0	100	100	100	0	0	0	331135000	11732600
cwq_mix2-1_726.27603.27603.3.0.dta	cwq_mix2-1_726	27603	3	7631.49	DVYYTDEVGNITTSHMR	16,Oxidation[M];	10	2e-05	9 2 0 0 0 0	1		0	0	100	100	100	0	0	0	131334000	0
cwq_mix2-1_726.27607.27607.3.0.dta	cwq_mix2-1_726	27607	3	7632.38	DVYYTDEVGNITTSHMR	16,Oxidation[M];	10	0	8 2 0 0 0 0	1		0	0	100	100	100	0	0	0	17764400	41234600
cwq_mix2-1_726.27637.27637.3.0.dta	cwq_mix2-1_726	27637	3	7640.28	NATYTLHWTVSPK		1	2e-05	9 2 0 0 0 0	1		0	0	100	100	100	0	0	0	331135000	45867400
cwq_mix2-1_726.27638.27638.2.0.dta	cwq_mix2-1_726	27638	2	7640.56	QFNTSLENFK		3	2e-05	9 2 0 0 0 0	1		0	0	100	100	100	0	0	0	25749400	0
cwq_mix2-1_726.27679.27679.3.0.dta	cwq_mix2-1_726	27679	3	7650.52	NATYTLHWTVSPK		1	0	8 2 0 0 0 0	1		0	0	100	100	100	0	0	0	231341000	41234600
cwq_mix2-1_726.27690.27690.2.0.dta	cwq_mix2-1_726	27690	2	7653.12	QFNTSLENFK		3	0	8 2 0 0 0 0	1		0	0	100	100	100	0	0	0	57531200	1839240
cwq_mix2-1_726.27708.27708.3.0.dta	cwq_mix2-1_726	27708	3	7657.49	MHNHTAGLDIAFYENR		3	4e-05	10 2 0 0 0 0	1		0	0	100	100	100	0	0	0	7564900	9380280
cwq_mix2-1_726.27725.27725.3.0.dta	cwq_mix2-1_726	27725	3	7661.44	NATYTLHWTVSPK		1	2e-05	9 2 0 0 0 0	1		0	0	100	100	100	0	0	0	331135000	5465600
cwq_mix2-1_726.27770.27770.3.0.dta	cwq_mix2-1_726	27770	3	7672.72	NATYTLHWTVSPK		1	0	8 2 0 0 0 0	1		0	0	100	100	100	0	0	0	231341000	645344
cwq_mix2-1_726.27772.27772.3.0.dta	cwq_mix2-1_726	27772	3	7673.11	QFNTSLENFK		3	0	8 2 0 0 0 0	1		0	0	100	100	100	0	0	0	71389400	2125600
cwq_mix2-1_726.27774.27774.2.0.dta	cwq_mix2-1_726	27774	2	7673.61	QFNTSLENFK		3	0	8 2 0 0 0 0	1		0	0	100	100	100	0	0	0	57531200	2153600
cwq_mix2-1_726.27798.27798.4.0.dta	cwq_mix2-1_726	27798	4	7679.42	NSKDVYYTDEVGNITTSHMR		13	2e-05	9 2 0 0 0 0	1		0	0	100	100	100	0	0	0	112755000	4302840
cwq_mix2-1_726.27841.27841.3.0.dta	cwq_mix2-1_726	27841	3	7690.88	NATYTLHWTVSPK		1	0	8 2 0 0 0 0	1		0	0	100	100	100	0	0	0	250397000	240488000
cwq_mix2-1_726.27882.27882.3.0.dta	cwq_mix2-1_726	27882	3	7701.22	NSKDVYYTDEVGNITTSHMR		13	2e-05	9 2 0 0 0 0	1		0	0	100	100	100	0	0	0	12354000	704223
cwq_mix2-1_726.27884.27884.2.0.dta	cwq_mix2-1_726	27884	2	7701.77	QFNTSLENFK		3	2e-05	7 2 0 0 0 0	1		0	0	100	100	100	0	0	0	8149280	240488000
cwq_mix2-1_726.27899.27899.4.0.dta	cwq_mix2-1_726	27899	4	7705.4	NSKDVYYTDEVGNITTSHMR		13	2e-05	9 2 0 0 0 0	1		0	0	100	100	100	0	0	0	112755000	240488000
cwq_mix2-1_726.27934.27934.3.0.dta	cwq_mix2-1_726	27934	3	7714.29	NATYTLHWTVSPK		1	2e-05	7 2 0 0 0 0	1		0	0	100	100	100	0	0	0	31372800	102418000
cwq_mix2-1_726.28183.28183.3.0.dta	cwq_mix2-1_726	28183	3	7777.27	TELAAYLSCNATK	9,Carbamidomethyl[C];	10	2e-05	9 2 0 0 0 0	1		0	0	100	100	100	0	0	0	19573000	104496000
cwq_mix2-1_726.28483.28483.4.0.dta	cwq_mix2-1_726	28483	4	7852.87	DNTTGSHFMHAGLSPEWAYR	9,Oxidation[M];	2	2e-05	9 2 0 0 0 0	1		0	0	100	100	100	0	0	0	46037000	1355990
cwq_mix2-1_726.28546.28546.3.0.dta	cwq_mix2-1_726	28546	3	7868.34	DVYYTDEVGNITTSHMR		10	4e-05	10 2 0 0 0 0	1		0	0	100	100	100	0	0	0	5403480	17063100
cwq_mix2-1_726.28576.28576.3.0.dta	cwq_mix2-1_726	28576	3	7875.32	RFNPANTSITNYEIK		6	2e-05	9 2 0 0 0 0	1		0	0	100	100	100	0	0	0	56283000	240488000
cwq_mix2-1_726.28788.28788.5.0.dta	cwq_mix2-1_726	28788	5	7931.21	TPLWTSSVFEKPESDLPNKTAFGFMR	25,Oxidation[M];	18	4e-05	6 2 0 0 0 0	1		0	0	100	100	100	0	0	0	0	2321170
cwq_mix2-1_726.28831.28831.2.0.dta	cwq_mix2-1_726	28831	2	7941.9	QSIALYANDTK		8	0	8 2 0 0 0 0	1		0	0	100	100	100	0	0	0	37987600	102418000
cwq_mix2-1_726.28883.28883.3.0.dta	cwq_mix2-1_726	28883	3	7954.86	NNESYPIGFTYK		2	4e-05	11 2 0 0 0 0	1		0	0	100	100	100	0	0	0	12057800	17063100
cwq_mix2-1_726.28940.28940.3.0.dta	cwq_mix2-1_726	28940	3	7969.12	NNESYPIGFTYK		2	1.5e-05	5 4 1 0 2 0	1		0	0	100	100	100	0	0	0	61979300	216030000
cwq_mix2-1_726.28956.28956.3.0.dta	cwq_mix2-1_726	28956	3	7973.15	NVTAFVNLEGAGSGGK		1	1.5e-05	5 4 1 0 2 0	1		0	0	100	100	100	0	0	0	830846	102418000
cwq_mix2-1_726.29001.29001.3.0.dta	cwq_mix2-1_726	29001	3	7984.65	NNESYPIGFTYK		2	4e-05	10 2 0 0 0 0	1		0	0	100	100	100	0	0	0	10297700	21441800
cwq_mix2-1_726.29027.29027.3.0.dta	cwq_mix2-1_726	29027	3	7991.38	GHVFSNDDNSTIIIAMK		9	2e-05	12 2 0 0 0 0	1		0	0	100	100	100	0	0	0	2565510	43465400
cwq_mix2-1_726.29079.29079.3.0.dta	cwq_mix2-1_726	29079	3	8004.7	NNESYPIGFTYK		2	4e-05	10 2 0 0 0 0	1		0	0	100	100	100	0	0	0	11052100	102418000
cwq_mix2-1_726.29101.29101.3.0.dta	cwq_mix2-1_726	29101	3	8010.31	KNPVNFDSVFNQSR		11	2e-05	9 2 0 0 0 0	1		0	0	100	100	100	0	0	0	205849000	7878150
cwq_mix2-1_726.29127.29127.3.0.dta	cwq_mix2-1_726	29127	3	8017.19	KNPVNFDSVFNQSR		11	0	8 2 0 0 0 0	1		0	0	100	100	100	0	0	0	104519000	263042000
cwq_mix2-1_726.29133.29133.2.0.dta	cwq_mix2-1_726	29133	2	8018.85	NNESYPIGFTYK		2	2e-05	9 2 0 0 0 0	1		0	0	100	100	100	0	0	0	18860100	108112000
cwq_mix2-1_726.29229.29229.3.0.dta	cwq_mix2-1_726	29229	3	8043.24	HYWNLTSNIYR		4	2e-05	12 2 0 0 0 0	1		0	0	100	100	100	0	0	0	124886000	233795
cwq_mix2-1_726.29230.29230.3.0.dta	cwq_mix2-1_726	29230	3	8043.51	KNPVNFDSVFNQSR		11	0	8 2 0 0 0 0	1		0	0	100	100	100	0	0	0	104519000	371880000
cwq_mix2-1_726.29284.29284.3.0.dta	cwq_mix2-1_726	29284	3	8058.09	HYWNLTSNIYR		4	4e-05	11 2 0 0 0 0	1		0	0	100	100	100	0	0	0	87434100	33757400
cwq_mix2-1_726.29287.29287.3.0.dta	cwq_mix2-1_726	29287	3	8058.84	KNPVNFDSVFNQSR		11	2e-05	7 2 0 0 0 0	1		0	0	100	100	100	0	0	0	31648500	121834000
cwq_mix2-1_726.29405.29405.3.0.dta	cwq_mix2-1_726	29405	3	8089.26	DNNSCVWLNSVK	5,Carbamidomethyl[C];	2	0	8 2 0 0 0 0	1		0	0	100	100	100	0	0	0	11624800	28221500
cwq_mix2-1_726.29407.29407.4.0.dta	cwq_mix2-1_726	29407	4	8089.82	MENITSNEVSLHIASADSAPGFDK		3	3.6e-05	3 5 1 0 1 0	1		0	0	100	100	100	0	0	0	8220530	0
cwq_mix2-1_726.29607.29607.5.0.dta	cwq_mix2-1_726	29607	5	8141.58	PAPSTVTSAASSPSNISKPSAPVANNVSKPSAVPPPPPPPPAEVEK		15	1.1e-05	2 2 0 0 1 0	1		0	0	100	100	100	0	0	0	0	13289800
cwq_mix2-1_726.29617.29617.3.0.dta	cwq_mix2-1_726	29617	3	8144.2	KLGNQYYNDTQWLK		8	4e-05	10 2 0 0 0 0	1		0	0	100	100	100	0	0	0	60088100	14253600
cwq_mix2-1_726.29644.29644.5.0.dta	cwq_mix2-1_726	29644	5	8151.38	SSVGSINHGTYFYHASQEGLVSNDSNIHAGIR		23	6e-06	6 5 0 0 4 0	1		0	0	100	100	100	0	0	0	3371800	496853
cwq_mix2-1_726.29675.29675.3.0.dta	cwq_mix2-1_726	29675	3	8159.31	HYWNLTSNIYR		4	2e-05	9 2 0 0 0 0	1		0	0	100	100	100	0	0	0	64080100	14253600
cwq_mix2-1_726.29690.29690.4.0.dta	cwq_mix2-1_726	29690	4	8163.35	SSVGSINHGTYFYHASQEGLVSNDSNIHAGIR		23	0	9 6 0 0 0 0	1		0	0	100	100	100	0	0	0	16369200	0
cwq_mix2-1_726.29701.29701.4.0.dta	cwq_mix2-1_726	29701	4	8166.3	SSVGSINHGTYFYHASQEGLVSNDSNIHAGIR		23	4e-05	11 2 0 0 0 0	1		0	0	100	100	100	0	0	0	8673030	2768820
cwq_mix2-1_726.29717.29717.3.0.dta	cwq_mix2-1_726	29717	3	8170.49	KLGNQYYNDTQWLK		8	2e-05	9 2 0 0 0 0	1		0	0	100	100	100	0	0	0	76050100	35019300
cwq_mix2-1_726.29718.29718.5.0.dta	cwq_mix2-1_726	29718	5	8170.74	DDMKNLGFHGDENATSTSLSSSNDGNNNSNSSSSDNKTGGE		13	2.5e-05	4 3 1 0 2 0	1		0	0	100	100	100	0	0	0	464795	102359000
cwq_mix2-1_726.29727.29727.5.0.dta	cwq_mix2-1_726	29727	5	8172.89	SQSLKSQNTNMSDSGCRDPVGDSQNVLENDPSINSQTQDTR	16,Carbamidomethyl[C];0,Acetyl[ProteinN-term];	10	0	8 2 0 0 0 0	1		0	0	100	100	100	0	0	0	1211850	35019300
cwq_mix2-1_726.29745.29745.5.0.dta	cwq_mix2-1_726	29745	5	8176.71	SSVGSINHGTYFYHASQEGLVSNDSNIHAGIR		23	1.7e-05	5 5 2 0 0 0	1		0	0	100	100	100	0	0	0	4230220	364788000
cwq_mix2-1_726.29788.29788.3.0.dta	cwq_mix2-1_726	29788	3	8188.46	KLGNQYYNDTQWLK		8	2e-05	9 2 0 0 0 0	1		0	0	100	100	100	0	0	0	87761300	3736980
cwq_mix2-1_726.29854.29854.4.0.dta	cwq_mix2-1_726	29854	4	8205.22	SSVGSINHGTYFYHASQEGLVSNDSNIHAGIR		23	2e-05	9 2 0 0 0 0	1		0	0	100	100	100	0	0	0	6321100	0
cwq_mix2-1_726.29879.29879.5.0.dta	cwq_mix2-1_726	29879	5	8211.69	AGGVALNLTEASQVFMMDPWWNGAVQWQAMDR		7	2e-05	12 2 0 0 0 0	1		0	0	100	100	100	0	0	0	1553460000	364788000
cwq_mix2-1_726.29892.29892.5.0.dta	cwq_mix2-1_726	29892	5	8215.07	SSVGSINHGTYFYHASQEGLVSNDSNIHAGIR		23	2e-05	12 2 0 0 0 0	1		0	0	100	100	100	0	0	0	938078000	367729000
cwq_mix2-1_726.29896.29896.5.0.dta	cwq_mix2-1_726	29896	5	8216.17	SSVGSINHGTYFYHASQEGLVSNDSNIHAGIR		23	4e-05	11 2 0 0 0 0	1		0	0	100	100	100	0	0	0	20352500	359224000
cwq_mix2-1_726.29924.29924.4.0.dta	cwq_mix2-1_726	29924	4	8223.28	SSVGSINHGTYFYHASQEGLVSNDSNIHAGIR		23	2e-05	12 2 0 0 0 0	1		0	0	100	100	100	0	0	0	200111000	359224000
cwq_mix2-1_726.29943.29943.4.0.dta	cwq_mix2-1_726	29943	4	8228.42	SSVGSINHGTYFYHASQEGLVSNDSNIHAGIR		23	4e-05	11 2 0 0 0 0	1		0	0	100	100	100	0	0	0	311297000	359224000
cwq_mix2-1_726.29971.29971.5.0.dta	cwq_mix2-1_726	29971	5	8235.91	VETSESTSEQPSNSNVTEEKNMGSSFHSECK	22,Oxidation[M];30,Carbamidomethyl[C];	15	2.4e-05	5 4 1 0 3 0	1		0	0	100	100	100	0	0	0	3577740	24928100
cwq_mix2-1_726.29981.29981.5.0.dta	cwq_mix2-1_726	29981	5	8238.33	SSVGSINHGTYFYHASQEGLVSNDSNIHAGIR		23	2e-05	12 2 0 0 0 0	1		0	0	100	100	100	0	0	0	938078000	11410000
cwq_mix2-1_726.29982.29982.5.0.dta	cwq_mix2-1_726	29982	5	8238.5	SSVGSINHGTYFYHASQEGLVSNDSNIHAGIR		23	4e-05	11 2 0 0 0 0	1		0	0	100	100	100	0	0	0	1440220000	46448600
cwq_mix2-1_726.29997.29997.5.0.dta	cwq_mix2-1_726	29997	5	8242.47	HCPTCVALGSCSSAPSMPCANGTTQCYQGR	11,Carbamidomethyl[C];19,Carbamidomethyl[C];26,Carbamidomethyl[C];2,Carbamidomethyl[C];5,Carbamidomethyl[C];	21	5e-05	8 7 0 0 0 0	1		0	0	100	100	100	0	0	0	0	138752000
cwq_mix2-1_726.30022.30022.5.0.dta	cwq_mix2-1_726	30022	5	8248.69	SSVGSINHGTYFYHASQEGLVSNDSNIHAGIR		23	0	9 6 0 0 0 0	1		0	0	100	100	100	0	0	0	473904	4204800
cwq_mix2-1_726.30032.30032.5.0.dta	cwq_mix2-1_726	30032	5	8251.06	VETSESTSEQPSNSNVTEEKNMGSSFHSECK	22,Oxidation[M];30,Carbamidomethyl[C];	15	2e-05	5 6 0 0 0 0	1		0	0	100	100	100	0	0	0	0	7767700
cwq_mix2-1_726.30068.30068.5.0.dta	cwq_mix2-1_726	30068	5	8259.25	SSVGSINHGTYFYHASQEGLVSNDSNIHAGIR		23	4e-05	11 2 0 0 0 0	1		0	0	100	100	100	0	0	0	1440220000	138752000
cwq_mix2-1_726.30070.30070.5.0.dta	cwq_mix2-1_726	30070	5	8259.4	SSVGSINHGTYFYHASQEGLVSNDSNIHAGIR		23	2e-05	12 2 0 0 0 0	1		0	0	100	100	100	0	0	0	938078000	0
cwq_mix2-1_726.30073.30073.4.0.dta	cwq_mix2-1_726	30073	4	8260.1	SSVGSINHGTYFYHASQEGLVSNDSNIHAGIR		23	4e-05	11 2 0 0 0 0	1		0	0	100	100	100	0	0	0	311297000	17943100
cwq_mix2-1_726.30094.30094.5.0.dta	cwq_mix2-1_726	30094	5	8265.75	SSVGSINHGTYFYHASQEGLVSNDSNIHAGIR		23	4e-05	10 2 0 0 0 0	1		0	0	100	100	100	0	0	0	851143000	4760760
cwq_mix2-1_726.30134.30134.4.0.dta	cwq_mix2-1_726	30134	4	8275.52	SSVGSINHGTYFYHASQEGLVSNDSNIHAGIR		23	2.4e-05	5 4 1 0 3 0	1		0	0	100	100	100	0	0	0	3085590	2442650
cwq_mix2-1_726.30153.30153.5.0.dta	cwq_mix2-1_726	30153	5	8280.06	SSVGSINHGTYFYHASQEGLVSNDSNIHAGIR		23	4e-05	11 2 0 0 0 0	1		0	0	100	100	100	0	0	0	1440220000	1685730
cwq_mix2-1_726.30163.30163.4.0.dta	cwq_mix2-1_726	30163	4	8282.54	FTNEFFPMDVTPNDGSAQFVVYNMSGNPK	8,Oxidation[M];	23	4.8e-05	4 5 0 0 2 0	1		0	0	100	100	100	0	0	0	1326930	56812600
cwq_mix2-1_726.30167.30167.5.0.dta	cwq_mix2-1_726	30167	5	8283.53	SSVGSINHGTYFYHASQEGLVSNDSNIHAGIR		23	2e-05	9 2 0 0 0 0	1		0	0	100	100	100	0	0	0	1192820000	61844900
cwq_mix2-1_726.30177.30177.5.0.dta	cwq_mix2-1_726	30177	5	8285.99	SSVGSINHGTYFYHASQEGLVSNDSNIHAGIR		23	4e-05	10 2 0 0 0 0	1		0	0	100	100	100	0	0	0	851143000	40639800
cwq_mix2-1_726.30192.30192.4.0.dta	cwq_mix2-1_726	30192	4	8289.66	SSVGSINHGTYFYHASQEGLVSNDSNIHAGIR		23	4e-05	10 2 0 0 0 0	1		0	0	100	100	100	0	0	0	200916000	91362.5
cwq_mix2-1_726.30195.30195.3.0.dta	cwq_mix2-1_726	30195	3	8290.49	KLVDATQGGPNITFSSIR		11	4e-05	11 2 0 0 0 0	1		0	0	100	100	100	0	0	0	5387170	62329600
cwq_mix2-1_726.30246.30246.5.0.dta	cwq_mix2-1_726	30246	5	8303.84	SSVGSINHGTYFYHASQEGLVSNDSNIHAGIR		23	2e-05	9 2 0 0 0 0	1		0	0	100	100	100	0	0	0	1192820000	71652600
cwq_mix2-1_726.30251.30251.4.0.dta	cwq_mix2-1_726	30251	4	8304.99	SSVGSINHGTYFYHASQEGLVSNDSNIHAGIR		23	0	8 2 0 0 0 0	1		0	0	100	100	100	0	0	0	92861400	2295350
cwq_mix2-1_726.30259.30259.5.0.dta	cwq_mix2-1_726	30259	5	8306.96	SSVGSINHGTYFYHASQEGLVSNDSNIHAGIR		23	4e-05	10 2 0 0 0 0	1		0	0	100	100	100	0	0	0	856529000	0
cwq_mix2-1_726.30284.30284.5.0.dta	cwq_mix2-1_726	30284	5	8313.23	VETSESTSEQPSNSNVTEEKNMGSSFHSECK	22,Oxidation[M];30,Carbamidomethyl[C];	15	0	4 6 0 0 0 0	1		0	0	100	100	100	0	0	0	864151	71652600
cwq_mix2-1_726.30289.30289.3.0.dta	cwq_mix2-1_726	30289	3	8314.49	SSSSLITDSAAGATAFSCANK	18,Carbamidomethyl[C];	20	1.3e-05	5 4 2 0 0 0	1		0	0	100	100	100	0	0	0	2605450	71652600
cwq_mix2-1_726.30329.30329.5.0.dta	cwq_mix2-1_726	30329	5	8324.64	SSVGSINHGTYFYHASQEGLVSNDSNIHAGIR		23	2e-05	9 2 0 0 0 0	1		0	0	100	100	100	0	0	0	1192820000	95335100
cwq_mix2-1_726.30378.30378.5.0.dta	cwq_mix2-1_726	30378	5	8336.49	SSVGSINHGTYFYHASQEGLVSNDSNIHAGIR		23	0	8 2 0 0 0 0	1		0	0	100	100	100	0	0	0	199394000	8846920
cwq_mix2-1_726.30404.30404.4.0.dta	cwq_mix2-1_726	30404	4	8342.82	SSVGSINHGTYFYHASQEGLVSNDSNIHAGIR		23	0	8 2 0 0 0 0	1		0	0	100	100	100	0	0	0	92861400	95335100
cwq_mix2-1_726.30405.30405.5.0.dta	cwq_mix2-1_726	30405	5	8343.1	SSVGSINHGTYFYHASQEGLVSNDSNIHAGIR		23	2e-05	7 2 0 0 0 0	1		0	0	100	100	100	0	0	0	26837600	0
cwq_mix2-1_726.30417.30417.4.0.dta	cwq_mix2-1_726	30417	4	8346.38	SSVGSINHGTYFYHASQEGLVSNDSNIHAGIR		23	2e-05	7 2 0 0 0 0	1		0	0	100	100	100	0	0	0	11903900	18744300
cwq_mix2-1_726.30476.30476.3.0.dta	cwq_mix2-1_726	30476	3	8360.92	SSSSLITDSAAGATAFSCANK	18,Carbamidomethyl[C];	20	2e-05	9 2 0 0 0 0	1		0	0	100	100	100	0	0	0	34754400	207885000
cwq_mix2-1_726.30542.30542.3.0.dta	cwq_mix2-1_726	30542	3	8378.3	SSSSLITDSAAGATAFSCANK	18,Carbamidomethyl[C];	20	2e-05	9 2 0 0 0 0	1		0	0	100	100	100	0	0	0	34754400	207885000
cwq_mix2-1_726.30551.30551.3.0.dta	cwq_mix2-1_726	30551	3	8380.3	DVYYTDEVGNITTSHMR		10	4e-05	10 2 0 0 0 0	1		0	0	100	100	100	0	0	0	274096000	121029000
cwq_mix2-1_726.30578.30578.3.0.dta	cwq_mix2-1_726	30578	3	8387.47	SSSSLITDSAAGATAFSCANK	18,Carbamidomethyl[C];	20	0	8 2 0 0 0 0	1		0	0	100	100	100	0	0	0	18128000	94742700
cwq_mix2-1_726.30610.30610.4.0.dta	cwq_mix2-1_726	30610	4	8395.66	DVYYTDEVGNITTSHMR		10	2e-05	9 2 0 0 0 0	1		0	0	100	100	100	0	0	0	62326500	121029000
cwq_mix2-1_726.30621.30621.3.0.dta	cwq_mix2-1_726	30621	3	8398.66	DVYYTDEVGNITTSHMR		10	2e-05	9 2 0 0 0 0	1		0	0	100	100	100	0	0	0	926532000	76598600
cwq_mix2-1_726.30682.30682.5.0.dta	cwq_mix2-1_726	30682	5	8414.11	SSVGSINHGTYFYHASQEGLVSNDSNIHAGIR		23	2e-05	9 2 0 0 0 0	1		0	0	100	100	100	0	0	0	6485740	76598600
cwq_mix2-1_726.30701.30701.3.0.dta	cwq_mix2-1_726	30701	3	8418.86	DVYYTDEVGNITTSHMR		10	2e-05	9 2 0 0 0 0	1		0	0	100	100	100	0	0	0	926532000	47269400
cwq_mix2-1_726.30709.30709.4.0.dta	cwq_mix2-1_726	30709	4	8420.97	ITLVDNNTWNNTHIATVGK		10	2e-05	9 2 0 0 0 0	1		0	0	100	100	100	0	0	0	93162500	0
cwq_mix2-1_726.30720.30720.5.0.dta	cwq_mix2-1_726	30720	5	8423.67	SSVGSINHGTYFYHASQEGLVSNDSNIHAGIR		23	2.4e-05	5 4 1 0 3 0	1		0	0	100	100	100	0	0	0	44648800	76672900
cwq_mix2-1_726.30727.30727.3.0.dta	cwq_mix2-1_726	30727	3	8425.23	DVYYTDEVGNITTSHMR		10	0	8 2 0 0 0 0	1		0	0	100	100	100	0	0	0	118643000	64723800
cwq_mix2-1_726.30746.30746.3.0.dta	cwq_mix2-1_726	30746	3	8429.99	ITLVDNNTWNNTHIATVGK		6	2e-05	9 2 0 0 0 0	1		0	0	100	100	100	0	0	0	857581000	55608900
cwq_mix2-1_726.30787.30787.4.0.dta	cwq_mix2-1_726	30787	4	8439.93	ITLVDNNTWNNTHIATVGK		6	2e-05	9 2 0 0 0 0	1		0	0	100	100	100	0	0	0	93162500	35933200
cwq_mix2-1_726.30866.30866.3.0.dta	cwq_mix2-1_726	30866	3	8460.86	ITLVDNNTWNNTHIATVGK		10	0	8 2 0 0 0 0	1		0	0	100	100	100	0	0	0	149896000	0
cwq_mix2-1_726.31001.31001.5.0.dta	cwq_mix2-1_726	31001	5	8496.18	SSVGSINHGTYFYHASQEGLVSNDSNIHAGIR		23	2.4e-05	5 4 1 0 3 0	1		0	0	100	100	100	0	0	0	32127500	64723800
cwq_mix2-1_726.31005.31005.5.0.dta	cwq_mix2-1_726	31005	5	8497.24	SSVGSINHGTYFYHASQEGLVSNDSNIHAGIR		23	4e-05	11 2 0 0 0 0	1		0	0	100	100	100	0	0	0	205547000	55608900
cwq_mix2-1_726.31028.31028.3.0.dta	cwq_mix2-1_726	31028	3	8503.48	ITLVDNNTWNNTHIATVGK		6	2e-05	9 2 0 0 0 0	1		0	0	100	100	100	0	0	0	24970700	603343
cwq_mix2-1_726.31059.31059.3.0.dta	cwq_mix2-1_726	31059	3	8511.53	SIDCQWMDSVALNLSR	4,Carbamidomethyl[C];7,Oxidation[M];	13	2.8e-05	4 5 2 0 1 0	1		0	0	100	100	100	0	0	0	16335600	0
cwq_mix2-1_726.31069.31069.3.0.dta	cwq_mix2-1_726	31069	3	8514.14	NVSGAFNVNNMIR		1	2e-05	12 2 0 0 0 0	1		0	0	100	100	100	0	0	0	51014100	1003050
cwq_mix2-1_726.31072.31072.5.0.dta	cwq_mix2-1_726	31072	5	8515.01	SSVGSINHGTYFYHASQEGLVSNDSNIHAGIR		23	2.4e-05	5 4 1 0 3 0	1		0	0	100	100	100	0	0	0	32127500	3339070
cwq_mix2-1_726.31094.31094.3.0.dta	cwq_mix2-1_726	31094	3	8520.96	NVSGAFNVNNMIR		1	1.5e-05	5 4 1 0 2 0	1		0	0	100	100	100	0	0	0	53064100	108141
cwq_mix2-1_726.31147.31147.3.0.dta	cwq_mix2-1_726	31147	3	8534.74	SIDCQWMDSVALNLSR	4,Carbamidomethyl[C];	13	1.7e-05	5 5 2 0 0 0	1		0	0	100	100	100	0	0	0	25023200	15741900
cwq_mix2-1_726.31153.31153.3.0.dta	cwq_mix2-1_726	31153	3	8536.43	NVSGAFNVNNMIR		1	4e-05	11 2 0 0 0 0	1		0	0	100	100	100	0	0	0	59836300	31516500
cwq_mix2-1_726.31159.31159.4.0.dta	cwq_mix2-1_726	31159	4	8537.87	SIDCQWMDSVALNLSR	4,Carbamidomethyl[C];7,Oxidation[M];	13	2.8e-05	4 5 2 0 1 0	1		0	0	100	100	100	0	0	0	6689560	35089000
cwq_mix2-1_726.31172.31172.5.0.dta	cwq_mix2-1_726	31172	5	8540.92	SSVGSINHGTYFYHASQEGLVSNDSNIHAGIR		23	2e-05	9 2 0 0 0 0	1		0	0	100	100	100	0	0	0	181973000	1829920
cwq_mix2-1_726.31204.31204.5.0.dta	cwq_mix2-1_726	31204	5	8549.06	SSVGSINHGTYFYHASQEGLVSNDSNIHAGIR		23	4e-05	10 2 0 0 0 0	1		0	0	100	100	100	0	0	0	146070000	15741900
cwq_mix2-1_726.31207.31207.3.0.dta	cwq_mix2-1_726	31207	3	8549.76	LGVGNATFETDDFSK		5	2e-05	9 2 0 0 0 0	1		0	0	100	100	100	0	0	0	50090000	11427700
cwq_mix2-1_726.31210.31210.3.0.dta	cwq_mix2-1_726	31210	3	8550.6	SIDCQWMDSVALNLSR	4,Carbamidomethyl[C];	13	3.7e-05	4 5 2 0 0 0	1		0	0	100	100	100	0	0	0	6736170	6889560
cwq_mix2-1_726.31228.31228.3.0.dta	cwq_mix2-1_726	31228	3	8555.49	SIDCQWMDSVALNLSR	4,Carbamidomethyl[C];	13	1.7e-05	5 5 2 0 0 0	1		0	0	100	100	100	0	0	0	35293100	25151100
cwq_mix2-1_726.31248.31248.5.0.dta	cwq_mix2-1_726	31248	5	8560.73	SSVGSINHGTYFYHASQEGLVSNDSNIHAGIR		23	2e-05	9 2 0 0 0 0	1		0	0	100	100	100	0	0	0	181973000	0
cwq_mix2-1_726.31274.31274.3.0.dta	cwq_mix2-1_726	31274	3	8567.28	VYLHTLTITLNGTR		11	0	8 2 0 0 0 0	1		0	0	100	100	100	0	0	0	34504600	10800200
cwq_mix2-1_726.31294.31294.5.0.dta	cwq_mix2-1_726	31294	5	8572.45	PTENTSTTATSAPPLSNNTKPAEGANQTSSGFSFGK		4	4.9e-05	3 4 0 0 1 0	1		0	0	100	100	100	0	0	0	3044000	186440
cwq_mix2-1_726.31297.31297.3.0.dta	cwq_mix2-1_726	31297	3	8573.14	SIDCQWMDSVALNLSR	4,Carbamidomethyl[C];7,Oxidation[M];	13	2.8e-05	4 5 2 0 1 0	1		0	0	100	100	100	0	0	0	42306500	936339000
cwq_mix2-1_726.31308.31308.5.0.dta	cwq_mix2-1_726	31308	5	8576.08	SSVGSINHGTYFYHASQEGLVSNDSNIHAGIR		23	0	8 2 0 0 0 0	1		0	0	100	100	100	0	0	0	38723900	10485100
cwq_mix2-1_726.31320.31320.5.0.dta	cwq_mix2-1_726	31320	5	8579.03	SSVGSINHGTYFYHASQEGLVSNDSNIHAGIR		23	2e-05	9 2 0 0 0 0	1		0	0	100	100	100	0	0	0	181973000	16733200
cwq_mix2-1_726.31343.31343.3.0.dta	cwq_mix2-1_726	31343	3	8584.97	LNDTYTEVAEVMK		2	4e-05	10 2 0 0 0 0	1		0	0	100	100	100	0	0	0	14699000	57834900
cwq_mix2-1_726.31350.31350.5.0.dta	cwq_mix2-1_726	31350	5	8586.94	SSVGSINHGTYFYHASQEGLVSNDSNIHAGIR		23	4e-05	11 2 0 0 0 0	1		0	0	100	100	100	0	0	0	3738160	1830770
cwq_mix2-1_726.31355.31355.3.0.dta	cwq_mix2-1_726	31355	3	8588.09	LGVGNATFETDDFSK		5	0	8 2 0 0 0 0	1		0	0	100	100	100	0	0	0	60926900	119714000
cwq_mix2-1_726.31386.31386.3.0.dta	cwq_mix2-1_726	31386	3	8595.92	SIDCQWMDSVALNLSR	4,Carbamidomethyl[C];7,Oxidation[M];	13	2.8e-05	4 5 2 0 1 0	1		0	0	100	100	100	0	0	0	2526160	15148500
cwq_mix2-1_726.31393.31393.2.0.dta	cwq_mix2-1_726	31393	2	8597.39	LGVGNATFETDDFSK		5	0	8 2 0 0 0 0	1		0	0	100	100	100	0	0	0	12147300	936339000
cwq_mix2-1_726.31412.31412.3.0.dta	cwq_mix2-1_726	31412	3	8602.35	EGFQILLNR		8	1.3e-05	5 4 2 0 0 0	1		0	0	100	100	100	0	0	0	53435400	5863480
cwq_mix2-1_726.31413.31413.3.0.dta	cwq_mix2-1_726	31413	3	8602.63	LNDTYTEVAEVMK		2	4e-05	10 2 0 0 0 0	1		0	0	100	100	100	0	0	0	15494500	81630200
cwq_mix2-1_726.31436.31436.3.0.dta	cwq_mix2-1_726	31436	3	8608.68	LGVGNATFETDDFSK		5	0	8 2 0 0 0 0	1		0	0	100	100	100	0	0	0	60926900	14147000
cwq_mix2-1_726.31494.31494.3.0.dta	cwq_mix2-1_726	31494	3	8623.85	LNDTYTEVAEVMK		2	2e-05	9 2 0 0 0 0	1		0	0	100	100	100	0	0	0	30864900	119714000
cwq_mix2-1_726.31502.31502.3.0.dta	cwq_mix2-1_726	31502	3	8625.91	EGFQILLNR		8	1.3e-05	5 4 2 0 0 0	1		0	0	100	100	100	0	0	0	10397100	81630200
cwq_mix2-1_726.31514.31514.4.0.dta	cwq_mix2-1_726	31514	4	8628.91	DNTTGSHFMHAGLSPEWAYR		2	4e-05	10 2 0 0 0 0	1		0	0	100	100	100	0	0	0	118076000	1338160
cwq_mix2-1_726.31573.31573.2.0.dta	cwq_mix2-1_726	31573	2	8644.18	EGFQILLNR		8	4e-05	10 2 0 0 0 0	1		0	0	100	100	100	0	0	0	21352500	1891010
cwq_mix2-1_726.31584.31584.5.0.dta	cwq_mix2-1_726	31584	5	8646.87	QPSGFSPPSAVAPPPGLGNHNFSNDDSSFFR		21	2.5e-05	6 6 1 0 2 0	1		0	0	100	100	100	0	0	0	0	10906300
cwq_mix2-1_726.31634.31634.3.0.dta	cwq_mix2-1_726	31634	3	8660.08	GFPLNANASLIR		7	1.5e-05	5 4 1 0 2 0	1		0	0	100	100	100	0	0	0	2646210	19384700
cwq_mix2-1_726.31638.31638.4.0.dta	cwq_mix2-1_726	31638	4	8661.04	DNTTGSHFMHAGLSPEWAYR		2	2e-05	9 2 0 0 0 0	1		0	0	100	100	100	0	0	0	238025000	3304480
cwq_mix2-1_726.31642.31642.2.0.dta	cwq_mix2-1_726	31642	2	8662.05	EGFQILLNR		8	4e-05	10 2 0 0 0 0	1		0	0	100	100	100	0	0	0	21352500	786067000
cwq_mix2-1_726.31662.31662.5.0.dta	cwq_mix2-1_726	31662	5	8667.39	QPSGFSPPSAVAPPPGLGNHNFSNDDSSFFR		21	2.5e-05	6 6 1 0 2 0	1		0	0	100	100	100	0	0	0	0	2558070
cwq_mix2-1_726.31663.31663.3.0.dta	cwq_mix2-1_726	31663	3	8667.67	ITLVDNNTWNNTHIATVGK		6	2e-05	9 2 0 0 0 0	1		0	0	100	100	100	0	0	0	125701000	159320000
cwq_mix2-1_726.31754.31754.4.0.dta	cwq_mix2-1_726	31754	4	8690.94	DNTTGSHFMHAGLSPEWAYR		2	0	8 2 0 0 0 0	1		0	0	100	100	100	0	0	0	62496700	160921000
cwq_mix2-1_726.31763.31763.2.0.dta	cwq_mix2-1_726	31763	2	8693.37	EGFQILLNR		8	2e-05	9 2 0 0 0 0	1		0	0	100	100	100	0	0	0	25515100	16891700
cwq_mix2-1_726.31835.31835.2.0.dta	cwq_mix2-1_726	31835	2	8712.01	EGFQILLNR		8	2e-05	9 2 0 0 0 0	1		0	0	100	100	100	0	0	0	25515100	64215300
cwq_mix2-1_726.31906.31906.2.0.dta	cwq_mix2-1_726	31906	2	8730.44	EGFQILLNR		8	2e-05	9 2 0 0 0 0	1		0	0	100	100	100	0	0	0	25515100	989444
cwq_mix2-1_726.31992.31992.5.0.dta	cwq_mix2-1_726	31992	5	8753.08	LVDATQGGPNITFSSIRNQTWFQNADYPYPIIISDSRLEEEK		10	2.9e-05	4 2 0 0 1 0	1		0	0	100	100	100	0	0	0	0	8867990
cwq_mix2-1_726.32141.32141.4.0.dta	cwq_mix2-1_726	32141	4	8792.66	MENITSNEVSLHIASADSAPGFDK	1,Oxidation[M];	3	2e-05	9 2 0 0 0 0	1		0	0	100	100	100	0	0	0	18270500	599037
cwq_mix2-1_726.32147.32147.3.0.dta	cwq_mix2-1_726	32147	3	8794.19	MENITSNEVSLHIASADSAPGFDK	1,Oxidation[M];	3	2e-05	9 2 0 0 0 0	1		0	0	100	100	100	0	0	0	24086300	609962
cwq_mix2-1_726.32187.32187.3.0.dta	cwq_mix2-1_726	32187	3	8804.98	MENITSNEVSLHIASADSAPGFDK	1,Oxidation[M];	3	0	8 2 0 0 0 0	1		0	0	100	100	100	0	0	0	8859870	25552500
cwq_mix2-1_726.32252.32252.4.0.dta	cwq_mix2-1_726	32252	4	8822.04	FAYIGDNMDLAFTNHTDWK	8,Oxidation[M];	14	1.2e-05	6 5 2 0 1 0	1		0	0	100	100	100	0	0	0	3142950	87744900
cwq_mix2-1_726.32284.32284.3.0.dta	cwq_mix2-1_726	32284	3	8830.19	NFWQVGNSSLPAR		7	2e-05	9 2 0 0 0 0	1		0	0	100	100	100	0	0	0	19486500	42483200
cwq_mix2-1_726.32441.32441.3.0.dta	cwq_mix2-1_726	32441	3	8871.97	WGYTNITEIMDVR	10,Oxidation[M];	5	3e-06	5 4 1 0 0 0	1		0	0	100	100	100	0	0	0	1675510	37789100
cwq_mix2-1_726.32442.32442.3.0.dta	cwq_mix2-1_726	32442	3	8872.25	MNTTSEVIVGTGFQAIR	1,Oxidation[M];	2	2e-05	7 4 0 0 0 0	1		0	0	100	100	100	0	0	0	8819060	16604600
cwq_mix2-1_726.32530.32530.3.0.dta	cwq_mix2-1_726	32530	3	8895.07	MNTTSEVIVGTGFQAIR	0,Acetyl[ProteinN-term];	2	3.6e-05	3 5 1 0 1 0	1		0	0	100	100	100	0	0	0	22377700	87744900
cwq_mix2-1_726.32628.32628.3.0.dta	cwq_mix2-1_726	32628	3	8920.93	MNTTSEVIVGTGFQAIR	1,Oxidation[M];	2	0	6 4 0 0 0 0	1		0	0	100	100	100	0	0	0	77093800	2941920
cwq_mix2-1_726.32773.32773.3.0.dta	cwq_mix2-1_726	32773	3	8959.47	NTTSEVIVGTGFQAIR	0,Acetyl[ProteinN-term];	1	3.9e-05	6 3 0 0 1 0	1		0	0	100	100	100	0	0	0	40954500	44095900
cwq_mix2-1_726.32839.32839.3.0.dta	cwq_mix2-1_726	32839	3	8976.87	MNTTSEVIVGTGFQAIR	1,Oxidation[M];	2	2e-05	5 4 0 0 0 0	1		0	0	100	100	100	0	0	0	44416400	1089040
cwq_mix2-1_726.32852.32852.3.0.dta	cwq_mix2-1_726	32852	3	8980.02	LGNQYYNDTQWLK		7	2e-05	9 2 0 0 0 0	1		0	0	100	100	100	0	0	0	63657800	9164490
cwq_mix2-1_726.32946.32946.3.0.dta	cwq_mix2-1_726	32946	3	9003.57	HEYFCVYPNASLIK	5,Carbamidomethyl[C];	9	2e-05	9 2 0 0 0 0	1		0	0	100	100	100	0	0	0	65278600	8374720
cwq_mix2-1_726.32970.32970.3.0.dta	cwq_mix2-1_726	32970	3	9009.23	HEYFCVYPNASLIK	5,Carbamidomethyl[C];	9	0	8 2 0 0 0 0	1		0	0	100	100	100	0	0	0	371194000	37789100
cwq_mix2-1_726.33027.33027.3.0.dta	cwq_mix2-1_726	33027	3	9022.42	MNQTETLIPAAR	0,Acetyl[ProteinN-term];	2	9e-06	4 6 0 0 1 0	1		0	0	100	100	100	0	0	0	3160230	142076000
cwq_mix2-1_726.33046.33046.3.0.dta	cwq_mix2-1_726	33046	3	9026.98	HEYFCVYPNASLIK	5,Carbamidomethyl[C];	9	0	8 2 0 0 0 0	1		0	0	100	100	100	0	0	0	371194000	44095900
cwq_mix2-1_726.33127.33127.3.0.dta	cwq_mix2-1_726	33127	3	9047.39	HEYFCVYPNASLIK	5,Carbamidomethyl[C];	9	0	8 2 0 0 0 0	1		0	0	100	100	100	0	0	0	371194000	1987950
cwq_mix2-1_726.33140.33140.3.0.dta	cwq_mix2-1_726	33140	3	9050.66	SWNAILHCSNNSSDLLER	8,Carbamidomethyl[C];	10	2e-05	9 2 0 0 0 0	1		0	0	100	100	100	0	0	0	28933100	10866100
cwq_mix2-1_726.33151.33151.5.0.dta	cwq_mix2-1_726	33151	5	9053.53	LNDTYTEVAEVMKDDFVFAASDDKELAK		2	3.7e-05	4 5 2 0 0 0	1		0	0	100	100	100	0	0	0	4004820	717459
cwq_mix2-1_726.33201.33201.3.0.dta	cwq_mix2-1_726	33201	3	9066.36	HEYFCVYPNASLIK	5,Carbamidomethyl[C];	9	0	8 2 0 0 0 0	1		0	0	100	100	100	0	0	0	6549980	33245000
cwq_mix2-1_726.33233.33233.3.0.dta	cwq_mix2-1_726	33233	3	9073.96	NPVNFDSVFNQSR		10	2e-05	9 2 0 0 0 0	1		0	0	100	100	100	0	0	0	24778600	0
cwq_mix2-1_726.33257.33257.5.0.dta	cwq_mix2-1_726	33257	5	9079.96	SHHDFIFTTEGHLFPVTNQTR		18	0	8 2 0 0 0 0	1		0	0	100	100	100	0	0	0	12009800	142076000
cwq_mix2-1_726.33259.33259.3.0.dta	cwq_mix2-1_726	33259	3	9080.54	QNSTTEPSYDLQELR		2	2e-05	9 2 0 0 0 0	1		0	0	100	100	100	0	0	0	16448500	13258400
cwq_mix2-1_726.33297.33297.4.0.dta	cwq_mix2-1_726	33297	4	9089.37	SHHDFIFTTEGHLFPVTNQTR		18	0	8 2 0 0 0 0	1		0	0	100	100	100	0	0	0	20284400	2180430
cwq_mix2-1_726.33377.33377.3.0.dta	cwq_mix2-1_726	33377	3	9109.2	ISQNDTDSIVEAVYR		4	2e-05	9 2 0 0 0 0	1		0	0	100	100	100	0	0	0	108919000	4115110
cwq_mix2-1_726.33443.33443.3.0.dta	cwq_mix2-1_726	33443	3	9125.44	SNSNGTYFMTSLANVNR		4	1.5e-05	5 4 1 0 2 0	1		0	0	100	100	100	0	0	0	2957450	0
cwq_mix2-1_726.33449.33449.3.0.dta	cwq_mix2-1_726	33449	3	9126.96	ISQNDTDSIVEAVYR		4	2e-05	9 2 0 0 0 0	1		0	0	100	100	100	0	0	0	108919000	2240430
cwq_mix2-1_726.33488.33488.3.0.dta	cwq_mix2-1_726	33488	3	9136.21	ISQNDTDSIVEAVYR		4	0	8 2 0 0 0 0	1		0	0	100	100	100	0	0	0	114052000	12406300
cwq_mix2-1_726.33543.33543.3.0.dta	cwq_mix2-1_726	33543	3	9149.6	SNSNGTYFMTSLANVNR		4	1.3e-05	5 4 2 0 0 0	1		0	0	100	100	100	0	0	0	284688	309423000
cwq_mix2-1_726.33598.33598.4.0.dta	cwq_mix2-1_726	33598	4	9162.75	MENITSNEVSLHIASADSAPGFDK		3	2e-05	9 2 0 0 0 0	1		0	0	100	100	100	0	0	0	278732000	47561300
cwq_mix2-1_726.33612.33612.3.0.dta	cwq_mix2-1_726	33612	3	9166.16	MENITSNEVSLHIASADSAPGFDK		3	2e-05	9 2 0 0 0 0	1		0	0	100	100	100	0	0	0	134926000	72170700
cwq_mix2-1_726.33638.33638.3.0.dta	cwq_mix2-1_726	33638	3	9172.31	MENITSNEVSLHIASADSAPGFDK		3	0	8 2 0 0 0 0	1		0	0	100	100	100	0	0	0	38617800	237768
cwq_mix2-1_726.33645.33645.4.0.dta	cwq_mix2-1_726	33645	4	9174.03	MENITSNEVSLHIASADSAPGFDK	1,Oxidation[M];	3	0	4 6 0 0 0 0	1		0	0	100	100	100	0	0	0	19702500	12406300
cwq_mix2-1_726.33709.33709.3.0.dta	cwq_mix2-1_726	33709	3	9190.19	MENITSNEVSLHIASADSAPGFDK		3	2e-05	9 2 0 0 0 0	1		0	0	100	100	100	0	0	0	134926000	780230
cwq_mix2-1_726.33775.33775.4.0.dta	cwq_mix2-1_726	33775	4	9206.02	LFPHGIYNFNFSAPNKR		10	2e-05	12 2 0 0 0 0	1		0	0	100	100	100	0	0	0	214412000	7819720
cwq_mix2-1_726.33845.33845.3.0.dta	cwq_mix2-1_726	33845	3	9222.12	LFPHGIYNFNFSAPNKR		10	2e-05	12 2 0 0 0 0	1		0	0	100	100	100	0	0	0	443005000	38278200
cwq_mix2-1_726.33880.33880.4.0.dta	cwq_mix2-1_726	33880	4	9230.87	LFPHGIYNFNFSAPNKR		10	2e-05	12 2 0 0 0 0	1		0	0	100	100	100	0	0	0	5435440000	10555800
cwq_mix2-1_726.33930.33930.3.0.dta	cwq_mix2-1_726	33930	3	9242.41	LFPHGIYNFNFSAPNKR		10	2.2e-05	5 4 2 0 1 0	1		0	0	100	100	100	0	0	0	58119600	10769800
cwq_mix2-1_726.33970.33970.4.0.dta	cwq_mix2-1_726	33970	4	9251.39	LFPHGIYNFNFSAPNKR		10	2e-05	12 2 0 0 0 0	1		0	0	100	100	100	0	0	0	4153700000	465079
cwq_mix2-1_726.34046.34046.4.0.dta	cwq_mix2-1_726	34046	4	9269.83	LFPHGIYNFNFSAPNKR		10	2e-05	12 2 0 0 0 0	1		0	0	100	100	100	0	0	0	5551220000	34973400
cwq_mix2-1_726.34047.34047.3.0.dta	cwq_mix2-1_726	34047	3	9270.14	LFPHGIYNFNFSAPNKR		10	2e-05	12 2 0 0 0 0	1		0	0	100	100	100	0	0	0	324664000	17456800
cwq_mix2-1_726.34127.34127.4.0.dta	cwq_mix2-1_726	34127	4	9289.65	LFPHGIYNFNFSAPNKR		10	2e-05	12 2 0 0 0 0	1		0	0	100	100	100	0	0	0	5508690000	1861670
cwq_mix2-1_726.34143.34143.3.0.dta	cwq_mix2-1_726	34143	3	9292.72	LFPHGIYNFNFSAPNKR		10	2e-05	12 2 0 0 0 0	1		0	0	100	100	100	0	0	0	465342000	99144.2
cwq_mix2-1_726.34180.34180.5.0.dta	cwq_mix2-1_726	34180	5	9301.91	LFYMDVASEWSSSDMASLNDSLYSHPSVSK	15,Oxidation[M];4,Oxidation[M];	19	2e-05	7 4 0 0 0 0	1		0	0	100	100	100	0	0	0	20257300	17456800
cwq_mix2-1_726.34216.34216.4.0.dta	cwq_mix2-1_726	34216	4	9310.36	LFPHGIYNFNFSAPNKR		10	2e-05	12 2 0 0 0 0	1		0	0	100	100	100	0	0	0	5500510000	256976000
cwq_mix2-1_726.34232.34232.4.0.dta	cwq_mix2-1_726	34232	4	9313.52	LFPHGIYNFNFSAPNKR		10	4e-05	11 2 0 0 0 0	1		0	0	100	100	100	0	0	0	351316000	39867400
cwq_mix2-1_726.34235.34235.3.0.dta	cwq_mix2-1_726	34235	3	9314.1	LFPHGIYNFNFSAPNKR		10	2e-05	12 2 0 0 0 0	1		0	0	100	100	100	0	0	0	460901000	256976000
cwq_mix2-1_726.34262.34262.3.0.dta	cwq_mix2-1_726	34262	3	9320.99	LFPHGIYNFNFSAPNKR		10	4e-05	11 2 0 0 0 0	1		0	0	100	100	100	0	0	0	14834900	1509320
cwq_mix2-1_726.34295.34295.4.0.dta	cwq_mix2-1_726	34295	4	9328.89	LFPHGIYNFNFSAPNKR		10	2e-05	12 2 0 0 0 0	1		0	0	100	100	100	0	0	0	5342230000	10235300
cwq_mix2-1_726.34332.34332.3.0.dta	cwq_mix2-1_726	34332	3	9338.36	SIIHDTLNSSYSDIENLNSR		8	0	8 2 0 0 0 0	1		0	0	100	100	100	0	0	0	135090000	55564000
cwq_mix2-1_726.34356.34356.3.0.dta	cwq_mix2-1_726	34356	3	9344.34	LFPHGIYNFNFSAPNKR		10	2.2e-05	5 4 2 0 1 0	1		0	0	100	100	100	0	0	0	5388270	3410780
cwq_mix2-1_726.34361.34361.3.0.dta	cwq_mix2-1_726	34361	3	9345.73	LFPHGIYNFNFSAPNKR		10	4e-05	11 2 0 0 0 0	1		0	0	100	100	100	0	0	0	8590870	55564000
cwq_mix2-1_726.34376.34376.4.0.dta	cwq_mix2-1_726	34376	4	9349.28	LFPHGIYNFNFSAPNKR		10	2e-05	12 2 0 0 0 0	1		0	0	100	100	100	0	0	0	178993000	2588300
cwq_mix2-1_726.34379.34379.4.0.dta	cwq_mix2-1_726	34379	4	9349.94	SDPASLVGNNITIYHPPPHGYLSYK		10	4e-05	10 2 0 0 0 0	1		0	0	100	100	100	0	0	0	601167000	990769
cwq_mix2-1_726.34416.34416.4.0.dta	cwq_mix2-1_726	34416	4	9359.38	SIIHDTLNSSYSDIENLNSR		8	0	8 2 0 0 0 0	1		0	0	100	100	100	0	0	0	32258500	23430300
cwq_mix2-1_726.34441.34441.3.0.dta	cwq_mix2-1_726	34441	3	9365.74	LFPHGIYNFNFSAPNKR		10	2.2e-05	5 4 2 0 1 0	1		0	0	100	100	100	0	0	0	117605000	15948000
cwq_mix2-1_726.34448.34448.4.0.dta	cwq_mix2-1_726	34448	4	9367.45	LFPHGIYNFNFSAPNKR		10	2e-05	12 2 0 0 0 0	1		0	0	100	100	100	0	0	0	94816800	650948
cwq_mix2-1_726.34451.34451.4.0.dta	cwq_mix2-1_726	34451	4	9368.22	FTNEFFPMDVTPNDGSAQFVVYNMSGNPK	24,Oxidation[M];8,Oxidation[M];	23	2.2e-05	3 6 2 0 1 0	1		0	0	100	100	100	0	0	0	1239980	1163290
cwq_mix2-1_726.34458.34458.4.0.dta	cwq_mix2-1_726	34458	4	9370.03	SDPASLVGNNITIYHPPPHGYLSYK		10	4e-05	10 2 0 0 0 0	1		0	0	100	100	100	0	0	0	601167000	4116860
cwq_mix2-1_726.34461.34461.3.0.dta	cwq_mix2-1_726	34461	3	9370.71	SIIHDTLNSSYSDIENLNSR		8	0	8 2 0 0 0 0	1		0	0	100	100	100	0	0	0	135090000	99331400
cwq_mix2-1_726.34475.34475.5.0.dta	cwq_mix2-1_726	34475	5	9374.13	SDPASLVGNNITIYHPPPHGYLSYK		10	4e-05	10 2 0 0 0 0	1		0	0	100	100	100	0	0	0	50320000	8752520
cwq_mix2-1_726.34512.34512.3.0.dta	cwq_mix2-1_726	34512	3	9383.37	SDPASLVGNNITIYHPPPHGYLSYK		10	4e-05	10 2 0 0 0 0	1		0	0	100	100	100	0	0	0	8662330	44217600
cwq_mix2-1_726.34521.34521.4.0.dta	cwq_mix2-1_726	34521	4	9385.68	LFPHGIYNFNFSAPNKR		10	2.2e-05	5 4 2 0 1 0	1		0	0	100	100	100	0	0	0	51908400	44217600
cwq_mix2-1_726.34541.34541.4.0.dta	cwq_mix2-1_726	34541	4	9390.76	SDPASLVGNNITIYHPPPHGYLSYK		10	4e-05	10 2 0 0 0 0	1		0	0	100	100	100	0	0	0	601167000	32309500
cwq_mix2-1_726.34582.34582.5.0.dta	cwq_mix2-1_726	34582	5	9400.68	SDPASLVGNNITIYHPPPHGYLSYK		10	4e-05	10 2 0 0 0 0	1		0	0	100	100	100	0	0	0	50320000	53831200
cwq_mix2-1_726.34597.34597.3.0.dta	cwq_mix2-1_726	34597	3	9404.44	SDPASLVGNNITIYHPPPHGYLSYK		10	4e-05	10 2 0 0 0 0	1		0	0	100	100	100	0	0	0	6612320	32807900
cwq_mix2-1_726.34606.34606.4.0.dta	cwq_mix2-1_726	34606	4	9406.31	SDPASLVGNNITIYHPPPHGYLSYK		10	2e-05	9 2 0 0 0 0	1		0	0	100	100	100	0	0	0	123548000	6082260
cwq_mix2-1_726.34634.34634.4.0.dta	cwq_mix2-1_726	34634	4	9413.69	SDPASLVGNNITIYHPPPHGYLSYK		10	4e-05	10 2 0 0 0 0	1		0	0	100	100	100	0	0	0	601167000	12310800
cwq_mix2-1_726.34743.34743.4.0.dta	cwq_mix2-1_726	34743	4	9440.83	SDPASLVGNNITIYHPPPHGYLSYK		10	4e-05	10 2 0 0 0 0	1		0	0	100	100	100	0	0	0	601167000	21347500
cwq_mix2-1_726.34798.34798.5.0.dta	cwq_mix2-1_726	34798	5	9454.51	DNTTGSHFMHAGLSPEWAYREETVNELGK		2	2e-05	9 2 0 0 0 0	1		0	0	100	100	100	0	0	0	76703200	92555400
cwq_mix2-1_726.34808.34808.4.0.dta	cwq_mix2-1_726	34808	4	9457.23	DNTTGSHFMHAGLSPEWAYREETVNELGK		2	2e-05	9 2 0 0 0 0	1		0	0	100	100	100	0	0	0	44683300	32290900
cwq_mix2-1_726.34830.34830.4.0.dta	cwq_mix2-1_726	34830	4	9463	SDPASLVGNNITIYHPPPHGYLSYK		10	4e-05	10 2 0 0 0 0	1		0	0	100	100	100	0	0	0	132013000	27530000
cwq_mix2-1_726.34886.34886.5.0.dta	cwq_mix2-1_726	34886	5	9476.28	DNTTGSHFMHAGLSPEWAYREETVNELGK		2	2e-05	9 2 0 0 0 0	1		0	0	100	100	100	0	0	0	76703200	203245
cwq_mix2-1_726.35129.35129.5.0.dta	cwq_mix2-1_726	35129	5	9534.23	DSVGSYAPYNVTCPSDYMLRPASDGISSGEQSFIDKR	13,Carbamidomethyl[C];18,Oxidation[M];	10	3.2e-05	7 5 2 0 1 0	1		0	0	100	100	100	0	0	0	5078750	114451000
cwq_mix2-1_726.35198.35198.5.0.dta	cwq_mix2-1_726	35198	5	9551.54	PRMVVATYTCDQCGAETYQPIQSPTFMPLIMCPSQECQTNRSGGR	10,Carbamidomethyl[C];13,Carbamidomethyl[C];27,Oxidation[M];31,Oxidation[M];32,Carbamidomethyl[C];37,Carbamidomethyl[C];3,Oxidation[M];	40	3.6e-05	5 3 1 0 1 0	1		0	0	100	100	100	0	0	0	230852	276664000
cwq_mix2-1_726.35230.35230.4.0.dta	cwq_mix2-1_726	35230	4	9559.56	SDPASLVGNNITIYHPPPHGYLSYK		10	4e-05	10 2 0 0 0 0	1		0	0	100	100	100	0	0	0	100791000	15056100
cwq_mix2-1_726.35326.35326.3.0.dta	cwq_mix2-1_726	35326	3	9583.75	FISDHLFEEECGSNVTYLK	11,Carbamidomethyl[C];	14	0	8 2 0 0 0 0	1		0	0	100	100	100	0	0	0	8813140	89401
cwq_mix2-1_726.35352.35352.3.0.dta	cwq_mix2-1_726	35352	3	9590.46	FISDHLFEEECGSNVTYLK	11,Carbamidomethyl[C];	14	2e-05	9 2 0 0 0 0	1		0	0	100	100	100	0	0	0	997288	276664000
cwq_mix2-1_726.35401.35401.3.0.dta	cwq_mix2-1_726	35401	3	9603.03	WGYTNITEIMDVR	10,Oxidation[M];	5	1.5e-05	5 4 1 0 2 0	1		0	0	100	100	100	0	0	0	928839	0
cwq_mix2-1_726.35489.35489.3.0.dta	cwq_mix2-1_726	35489	3	9625.66	NITSDSSFTFCPTDKDVDWR	11,Carbamidomethyl[C];	1	0	8 2 0 0 0 0	1		0	0	100	100	100	0	0	0	60101300	14683400
cwq_mix2-1_726.35565.35565.3.0.dta	cwq_mix2-1_726	35565	3	9645.09	NITSDSSFTFCPTDKDVDWR	11,Carbamidomethyl[C];	1	0	8 2 0 0 0 0	1		0	0	100	100	100	0	0	0	60101300	6029070
cwq_mix2-1_726.35568.35568.4.0.dta	cwq_mix2-1_726	35568	4	9645.89	NITSDSSFTFCPTDKDVDWR	11,Carbamidomethyl[C];	1	0	8 2 0 0 0 0	1		0	0	100	100	100	0	0	0	9808790	0
cwq_mix2-1_726.35603.35603.3.0.dta	cwq_mix2-1_726	35603	3	9654.86	WGYTNITEIMDVR	10,Oxidation[M];	5	2e-05	12 2 0 0 0 0	1		0	0	100	100	100	0	0	0	3650850	5750330
cwq_mix2-1_726.35679.35679.3.0.dta	cwq_mix2-1_726	35679	3	9674.65	WGYTNITEIMDVR	10,Oxidation[M];	5	2e-05	9 2 0 0 0 0	1		0	0	100	100	100	0	0	0	25578400	1488390
cwq_mix2-1_726.35685.35685.3.0.dta	cwq_mix2-1_726	35685	3	9676.11	WGYTNITEIMDVR	10,Oxidation[M];	5	4e-05	11 2 0 0 0 0	1		0	0	100	100	100	0	0	0	6164120	1315160
cwq_mix2-1_726.35747.35747.3.0.dta	cwq_mix2-1_726	35747	3	9692.08	WGYTNITEIMDVR		5	1.4e-05	4 4 1 0 1 0	1		0	0	100	100	100	0	0	0	44788700	1227600
cwq_mix2-1_726.35751.35751.3.0.dta	cwq_mix2-1_726	35751	3	9693.05	WGYTNITEIMDVR	10,Oxidation[M];	5	1.5e-05	5 4 1 0 2 0	1		0	0	100	100	100	0	0	0	5921660	5864310
cwq_mix2-1_726.35765.35765.3.0.dta	cwq_mix2-1_726	35765	3	9696.95	NITVPIGASHDDLIVLAR		1	4e-05	10 2 0 0 0 0	1		0	0	100	100	100	0	0	0	11594000	77820500
cwq_mix2-1_726.35784.35784.3.0.dta	cwq_mix2-1_726	35784	3	9701.62	NITVPIGASHDDLIVLAR		1	2e-05	9 2 0 0 0 0	1		0	0	100	100	100	0	0	0	646663000	4166450
cwq_mix2-1_726.35876.35876.3.0.dta	cwq_mix2-1_726	35876	3	9724.57	NITVPIGASHDDLIVLAR		1	2e-05	9 2 0 0 0 0	1		0	0	100	100	100	0	0	0	646663000	73861800
cwq_mix2-1_726.35903.35903.3.0.dta	cwq_mix2-1_726	35903	3	9730.97	NITVPIGASHDDLIVLAR		1	0	8 2 0 0 0 0	1		0	0	100	100	100	0	0	0	346261000	77820500
cwq_mix2-1_726.35915.35915.4.0.dta	cwq_mix2-1_726	35915	4	9734.02	NITVPIGASHDDLIVLAR		1	0	8 2 0 0 0 0	1		0	0	100	100	100	0	0	0	30246200	15504500
cwq_mix2-1_726.35946.35946.3.0.dta	cwq_mix2-1_726	35946	3	9742.22	NITVPIGASHDDLIVLAR		1	2e-05	9 2 0 0 0 0	1		0	0	100	100	100	0	0	0	646663000	23400300
cwq_mix2-1_726.35980.35980.4.0.dta	cwq_mix2-1_726	35980	4	9751.24	NITVPIGASHDDLIVLAR		1	3.9e-05	6 3 0 0 1 0	1		0	0	100	100	100	0	0	0	2176340	73861800
cwq_mix2-1_726.36000.36000.3.0.dta	cwq_mix2-1_726	36000	3	9756.57	NITVPIGASHDDLIVLAR		1	0	8 2 0 0 0 0	1		0	0	100	100	100	0	0	0	346261000	78631200
cwq_mix2-1_726.36002.36002.3.0.dta	cwq_mix2-1_726	36002	3	9757.01	WGYTNITEIMDVR	10,Oxidation[M];	5	2e-05	9 2 0 0 0 0	1		0	0	100	100	100	0	0	0	30756300	22824000
cwq_mix2-1_726.36014.36014.4.0.dta	cwq_mix2-1_726	36014	4	9760.24	NITVPIGASHDDLIVLAR		1	0	8 2 0 0 0 0	1		0	0	100	100	100	0	0	0	30246200	1268730
cwq_mix2-1_726.36028.36028.4.0.dta	cwq_mix2-1_726	36028	4	9764.04	NYGHDEYSLPWNLTEIKR		12	0	8 2 0 0 0 0	1		0	0	100	100	100	0	0	0	34953500	27522600
cwq_mix2-1_726.36031.36031.5.0.dta	cwq_mix2-1_726	36031	5	9764.84	AEGHPDSLKDNSSCSVMSEEPEGR	14,Carbamidomethyl[C];17,Oxidation[M];	11	1.9e-05	9 9 0 0 1 0	1		0	0	100	100	100	0	0	0	3596040	26915500
cwq_mix2-1_726.36061.36061.3.0.dta	cwq_mix2-1_726	36061	3	9772.59	NITVPIGASHDDLIVLAR		1	2e-05	7 2 0 0 0 0	1		0	0	100	100	100	0	0	0	144159000	21132500
cwq_mix2-1_726.36125.36125.4.0.dta	cwq_mix2-1_726	36125	4	9788.98	NITVPIGASHDDLIVLAR		1	2e-05	7 2 0 0 0 0	1		0	0	100	100	100	0	0	0	16172600	10116200
cwq_mix2-1_726.36136.36136.3.0.dta	cwq_mix2-1_726	36136	3	9791.68	NITVPIGASHDDLIVLAR		1	2e-05	9 2 0 0 0 0	1		0	0	100	100	100	0	0	0	7048100	98045600
cwq_mix2-1_726.36147.36147.3.0.dta	cwq_mix2-1_726	36147	3	9794.31	NITVPIGASHDDLIVLAR		1	2e-05	7 2 0 0 0 0	1		0	0	100	100	100	0	0	0	144159000	96226100
cwq_mix2-1_726.36290.36290.3.0.dta	cwq_mix2-1_726	36290	3	9830.58	IPLNDTVDVTTLPSIK		4	2e-05	9 2 0 0 0 0	1		0	0	100	100	100	0	0	0	70858600	1863920000
cwq_mix2-1_726.36329.36329.3.0.dta	cwq_mix2-1_726	36329	3	9840.26	IPLNDTVDVTTLPSIK		4	0	8 2 0 0 0 0	1		0	0	100	100	100	0	0	0	124381000	29490000
cwq_mix2-1_726.36354.36354.3.0.dta	cwq_mix2-1_726	36354	3	9846.39	YELGLDPQNITVPPLSHK		9	2e-05	9 2 0 0 0 0	1		0	0	100	100	100	0	0	0	29371100	96226100
cwq_mix2-1_726.36448.36448.3.0.dta	cwq_mix2-1_726	36448	3	9869.43	IPLNDTVDVTTLPSIK		4	0	8 2 0 0 0 0	1		0	0	100	100	100	0	0	0	124381000	98045600
cwq_mix2-1_726.36483.36483.3.0.dta	cwq_mix2-1_726	36483	3	9878.16	YELGLDPQNITVPPLSHK		9	2e-05	9 2 0 0 0 0	1		0	0	100	100	100	0	0	0	17757700	1863920000
cwq_mix2-1_726.36610.36610.4.0.dta	cwq_mix2-1_726	36610	4	9910.68	AGHSHTYELAPASPNTSISWIQSYSPR		15	2.2e-05	5 4 2 0 1 0	1		0	0	100	100	100	0	0	0	13753600	10312000
cwq_mix2-1_726.36665.36665.5.0.dta	cwq_mix2-1_726	36665	5	9924.47	KMLAQHCVDANNTFCFENPR	15,Carbamidomethyl[C];2,Oxidation[M];7,Carbamidomethyl[C];	11	3.2e-05	7 5 2 0 1 0	1		0	0	100	100	100	0	0	0	1328900	279307000
cwq_mix2-1_726.36698.36698.3.0.dta	cwq_mix2-1_726	36698	3	9932.84	SDTNSTSSGFSVGEAISSGYSLK		4	4e-05	10 2 0 0 0 0	1		0	0	100	100	100	0	0	0	3672260	2087490
cwq_mix2-1_726.36714.36714.3.0.dta	cwq_mix2-1_726	36714	3	9937.19	LFPHGIYNFNFSAPNK		10	2e-05	12 2 0 0 0 0	1		0	0	100	100	100	0	0	0	185132000	1863920000
cwq_mix2-1_726.36728.36728.5.0.dta	cwq_mix2-1_726	36728	5	9940.86	AGHSHTYELAPASPNTSISWIQSYSPR		15	3.2e-05	7 5 2 0 1 0	1		0	0	100	100	100	0	0	0	3350700	284866000
cwq_mix2-1_726.36776.36776.5.0.dta	cwq_mix2-1_726	36776	5	9953.74	GCEYTQNIPCPRAGHSHTYELAPASPNTSISWIQSYSPR	10,Carbamidomethyl[C];2,Carbamidomethyl[C];	27	3e-05	6 3 0 0 0 0	1		0	0	100	100	100	0	0	0	3965330	4807640
cwq_mix2-1_726.36781.36781.3.0.dta	cwq_mix2-1_726	36781	3	9954.99	LFPHGIYNFNFSAPNK		10	2e-05	12 2 0 0 0 0	1		0	0	100	100	100	0	0	0	185132000	5231720000
cwq_mix2-1_726.36782.36782.4.0.dta	cwq_mix2-1_726	36782	4	9955.31	LFPHGIYNFNFSAPNK		10	2.2e-05	5 4 2 0 1 0	1		0	0	100	100	100	0	0	0	13340700	287044000
cwq_mix2-1_726.36788.36788.4.0.dta	cwq_mix2-1_726	36788	4	9957.25	AGHSHTYELAPASPNTSISWIQSYSPR		15	2.2e-05	5 4 2 0 1 0	1		0	0	100	100	100	0	0	0	19666400	3661300000
cwq_mix2-1_726.36791.36791.4.0.dta	cwq_mix2-1_726	36791	4	9957.94	VVDSAEWFSYGMFGDDMQNK	12,Oxidation[M];17,Oxidation[M];	19	1.4e-05	6 5 1 0 3 0	1		0	0	100	100	100	0	0	0	12736800	3380910000
cwq_mix2-1_726.36861.36861.3.0.dta	cwq_mix2-1_726	36861	3	9976.08	LFPHGIYNFNFSAPNK		10	2.2e-05	5 4 2 0 1 0	1		0	0	100	100	100	0	0	0	44026900	378223000
cwq_mix2-1_726.36928.36928.3.0.dta	cwq_mix2-1_726	36928	3	9993.69	LFPHGIYNFNFSAPNK		10	2e-05	12 2 0 0 0 0	1		0	0	100	100	100	0	0	0	185132000	6165220
cwq_mix2-1_726.36990.36990.5.0.dta	cwq_mix2-1_726	36990	5	10010.5	DVAGASWGNVSGEEEEEEDGPAVLVEQLTDSAMEPTGPSR	33,Oxidation[M];	9	1.6e-05	4 3 1 0 1 0	1		0	0	100	100	100	0	0	0	33726400	517332000
cwq_mix2-1_726.37014.37014.5.0.dta	cwq_mix2-1_726	37014	5	10016.7	AGHSHTYELAPASPNTSISWIQSYSPR		15	3.2e-05	7 5 2 0 1 0	1		0	0	100	100	100	0	0	0	0	391686000
cwq_mix2-1_726.37059.37059.5.0.dta	cwq_mix2-1_726	37059	5	10029	TEEFSNMTVPMIFSEFGCIEVR	18,Carbamidomethyl[C];7,Oxidation[M];	6	4.1e-05	8 7 0 0 1 0	1		0	0	100	100	100	0	0	0	106629000	3380910000
cwq_mix2-1_726.37088.37088.4.0.dta	cwq_mix2-1_726	37088	4	10036.9	AGHSHTYELAPASPNTSISWIQSYSPR		15	3e-06	6 5 2 0 0 0	1		0	0	100	100	100	0	0	0	0	395859000
cwq_mix2-1_726.37204.37204.4.0.dta	cwq_mix2-1_726	37204	4	10067.6	TSWAVSANAFPVTPNTTICSNAVKNLK	19,Carbamidomethyl[C];	15	0	9 6 0 0 0 0	1		0	0	100	100	100	0	0	0	0	517332000
cwq_mix2-1_726.37284.37284.3.0.dta	cwq_mix2-1_726	37284	3	10088.8	YNTDPVCAFDNSTVVELSDK	7,Carbamidomethyl[C];	11	0	8 2 0 0 0 0	1		0	0	100	100	100	0	0	0	67064300	190331000
cwq_mix2-1_726.37358.37358.3.0.dta	cwq_mix2-1_726	37358	3	10108.2	YNTDPVCAFDNSTVVELSDK	7,Carbamidomethyl[C];	11	0	8 2 0 0 0 0	1		0	0	100	100	100	0	0	0	67064300	3380910000
cwq_mix2-1_726.37553.37553.4.0.dta	cwq_mix2-1_726	37553	4	10160.6	FTNEFFPMDVTPNDGSAQFVVYNMSGNPK	24,Oxidation[M];	23	2.3e-05	5 5 0 0 3 0	1		0	0	100	100	100	0	0	0	2416040	49244600
cwq_mix2-1_726.37582.37582.4.0.dta	cwq_mix2-1_726	37582	4	10168.6	FTNEFFPMDVTPNDGSAQFVVYNMSGNPK	24,Oxidation[M];	23	3.7e-05	4 5 2 0 0 0	1		0	0	100	100	100	0	0	0	2301710	517332000
cwq_mix2-1_726.37638.37638.5.0.dta	cwq_mix2-1_726	37638	5	10183.6	ADGINSTLNETTYTSSSHGVLMLTANGMDVLLRQDYLQYR	22,Oxidation[M];	5	1.3e-05	7 6 0 0 3 0	1		0	0	100	100	100	0	0	0	0	66840800
cwq_mix2-1_726.37682.37682.4.0.dta	cwq_mix2-1_726	37682	4	10195.4	FTNEFFPMDVTPNDGSAQFVVYNMSGNPK	24,Oxidation[M];	23	2.3e-05	5 5 0 0 3 0	1		0	0	100	100	100	0	0	0	5040240	517332000
cwq_mix2-1_726.37935.37935.5.0.dta	cwq_mix2-1_726	37935	5	10262.3	SWVGNEEMDITKNTTNSINNVSQISNGPFVERFYR	8,Oxidation[M];	13	3e-05	4 7 0 0 0 0	1		0	0	100	100	100	0	0	0	0	249377000
cwq_mix2-1_726.38246.38246.5.0.dta	cwq_mix2-1_726	38246	5	10343.8	AEEENSSSETDIVNSNKDVADDHKEAVSAAD		5	0	8 2 0 0 0 0	1		0	0	100	100	100	0	0	0	657451	521728000
cwq_mix2-1_726.38258.38258.5.0.dta	cwq_mix2-1_726	38258	5	10347	ALGHFYGNVSVIHFDSHLDTWNPK		8	4e-05	10 2 0 0 0 0	1		0	0	100	100	100	0	0	0	20442300	26745100
cwq_mix2-1_726.38293.38293.3.0.dta	cwq_mix2-1_726	38293	3	10356.3	MNQTETLIPAAR		2	4.4e-05	6 3 1 0 1 0	1		0	0	100	100	100	0	0	0	2187100	5527830
cwq_mix2-1_726.38319.38319.5.0.dta	cwq_mix2-1_726	38319	5	10362.8	ALGHFYGNVSVIHFDSHLDTWNPK		8	2e-05	9 2 0 0 0 0	1		0	0	100	100	100	0	0	0	118263000	92177400
cwq_mix2-1_726.38353.38353.4.0.dta	cwq_mix2-1_726	38353	4	10372.2	ALGHFYGNVSVIHFDSHLDTWNPK		8	2e-05	9 2 0 0 0 0	1		0	0	100	100	100	0	0	0	69239600	0
cwq_mix2-1_726.38383.38383.5.0.dta	cwq_mix2-1_726	38383	5	10380.2	ALGHFYGNVSVIHFDSHLDTWNPK		8	2e-05	9 2 0 0 0 0	1		0	0	100	100	100	0	0	0	118263000	1027530
cwq_mix2-1_726.38431.38431.3.0.dta	cwq_mix2-1_726	38431	3	10393.2	MNQTETLIPAAR	0,Acetyl[ProteinN-term];	2	1.7e-05	4 6 1 0 0 0	1		0	0	100	100	100	0	0	0	41078900	92177400
cwq_mix2-1_726.38439.38439.5.0.dta	cwq_mix2-1_726	38439	5	10395.3	ALGHFYGNVSVIHFDSHLDTWNPK		8	0	8 2 0 0 0 0	1		0	0	100	100	100	0	0	0	61680400	33901300
cwq_mix2-1_726.38441.38441.4.0.dta	cwq_mix2-1_726	38441	4	10395.8	ALGHFYGNVSVIHFDSHLDTWNPK		8	2e-05	9 2 0 0 0 0	1		0	0	100	100	100	0	0	0	69239600	6588840
cwq_mix2-1_726.38450.38450.4.0.dta	cwq_mix2-1_726	38450	4	10398	ALGHFYGNVSVIHFDSHLDTWNPK		8	0	8 2 0 0 0 0	1		0	0	100	100	100	0	0	0	18036100	4062040
cwq_mix2-1_726.38637.38637.4.0.dta	cwq_mix2-1_726	38637	4	10447.6	LNDTYTEVAEVMKDDFVFAASDDKELAK	12,Oxidation[M];	2	4e-05	10 2 0 0 0 0	1		0	0	100	100	100	0	0	0	159967000	2554240
cwq_mix2-1_726.38727.38727.5.0.dta	cwq_mix2-1_726	38727	5	10469.9	KSYNVSSITYELLNEDACALSR	18,Carbamidomethyl[C];	4	4.4e-05	4 5 1 0 1 0	1		0	0	100	100	100	0	0	0	650591	75564200
cwq_mix2-1_726.38736.38736.4.0.dta	cwq_mix2-1_726	38736	4	10472.1	GVAYQPAVDAEETSTIVDPLAEVNYKNCTEDAK	28,Carbamidomethyl[C];	27	1.5e-05	5 4 1 0 2 0	1		0	0	100	100	100	0	0	0	13721100	749071
cwq_mix2-1_726.38758.38758.4.0.dta	cwq_mix2-1_726	38758	4	10477.8	LNDTYTEVAEVMKDDFVFAASDDKELAK	12,Oxidation[M];	2	4e-05	10 2 0 0 0 0	1		0	0	100	100	100	0	0	0	81949900	20130200
cwq_mix2-1_726.38817.38817.4.0.dta	cwq_mix2-1_726	38817	4	10493.2	NITALSASEIWSDTDGVDAGR		1	2.6e-05	7 6 4 0 0 0	1		0	0	100	100	100	0	0	0	0	36213600
cwq_mix2-1_726.39022.39022.4.0.dta	cwq_mix2-1_726	39022	4	10545.4	LNDTYTEVAEVMKDDFVFAASDDKELAK	12,Oxidation[M];	2	4e-05	10 2 0 0 0 0	1		0	0	100	100	100	0	0	0	159967000	75564200
cwq_mix2-1_726.39100.39100.4.0.dta	cwq_mix2-1_726	39100	4	10565	LNDTYTEVAEVMKDDFVFAASDDKELAK	12,Oxidation[M];	2	2e-05	9 2 0 0 0 0	1		0	0	100	100	100	0	0	0	72244400	19176500
cwq_mix2-1_726.39394.39394.4.0.dta	cwq_mix2-1_726	39394	4	10642.6	AANDSFLWGPYRPNLYVGIRPK		3	2e-05	9 2 0 0 0 0	1		0	0	100	100	100	0	0	0	355571000	36213600
cwq_mix2-1_726.39406.39406.4.0.dta	cwq_mix2-1_726	39406	4	10645.6	AANDSFLWGPYRPNLYVGIRPK		3	0	8 2 0 0 0 0	1		0	0	100	100	100	0	0	0	437385000	418115
cwq_mix2-1_726.39475.39475.4.0.dta	cwq_mix2-1_726	39475	4	10662.9	AANDSFLWGPYRPNLYVGIRPK		3	2e-05	9 2 0 0 0 0	1		0	0	100	100	100	0	0	0	355571000	27251400
cwq_mix2-1_726.39499.39499.4.0.dta	cwq_mix2-1_726	39499	4	10669.3	AANDSFLWGPYRPNLYVGIRPK		3	0	8 2 0 0 0 0	1		0	0	100	100	100	0	0	0	437385000	4697160
cwq_mix2-1_726.39506.39506.3.0.dta	cwq_mix2-1_726	39506	3	10671.3	WGYTNITEIMDVR		5	1.4e-05	4 4 1 0 1 0	1		0	0	100	100	100	0	0	0	3715020	472537000
cwq_mix2-1_726.39561.39561.3.0.dta	cwq_mix2-1_726	39561	3	10685.2	AANDSFLWGPYRPNLYVGIRPK		3	0	8 2 0 0 0 0	1		0	0	100	100	100	0	0	0	54747700	522250000
cwq_mix2-1_726.39565.39565.4.0.dta	cwq_mix2-1_726	39565	4	10686.1	AANDSFLWGPYRPNLYVGIRPK		3	2e-05	9 2 0 0 0 0	1		0	0	100	100	100	0	0	0	474926000	96021000
cwq_mix2-1_726.39570.39570.4.0.dta	cwq_mix2-1_726	39570	4	10687.3	AANDSFLWGPYRPNLYVGIRPK		3	0	8 2 0 0 0 0	1		0	0	100	100	100	0	0	0	1201730000	472537000
cwq_mix2-1_726.39576.39576.3.0.dta	cwq_mix2-1_726	39576	3	10688.7	QYNENVTLYAPLEHINVAIR		5	4e-05	11 2 0 0 0 0	1		0	0	100	100	100	0	0	0	88957600	40289100
cwq_mix2-1_726.39628.39628.3.0.dta	cwq_mix2-1_726	39628	3	10701.3	QYNENVTLYAPLEHINVAIR		5	4e-05	10 2 0 0 0 0	1		0	0	100	100	100	0	0	0	459741000	522250000
cwq_mix2-1_726.39653.39653.4.0.dta	cwq_mix2-1_726	39653	4	10707.5	AANDSFLWGPYRPNLYVGIRPK		3	0	8 2 0 0 0 0	1		0	0	100	100	100	0	0	0	1201730000	96021000
cwq_mix2-1_726.39658.39658.3.0.dta	cwq_mix2-1_726	39658	3	10708.5	QYNENVTLYAPLEHINVAIR		5	4e-05	11 2 0 0 0 0	1		0	0	100	100	100	0	0	0	88957600	0
cwq_mix2-1_726.39672.39672.4.0.dta	cwq_mix2-1_726	39672	4	10712.1	QYNENVTLYAPLEHINVAIR		5	4e-05	10 2 0 0 0 0	1		0	0	100	100	100	0	0	0	73844100	472537000
cwq_mix2-1_726.39723.39723.4.0.dta	cwq_mix2-1_726	39723	4	10725.8	AANDSFLWGPYRPNLYVGIRPK		3	0	8 2 0 0 0 0	1		0	0	100	100	100	0	0	0	1201730000	2211190
cwq_mix2-1_726.39728.39728.3.0.dta	cwq_mix2-1_726	39728	3	10727.2	QYNENVTLYAPLEHINVAIR		5	4e-05	10 2 0 0 0 0	1		0	0	100	100	100	0	0	0	459741000	475288000
cwq_mix2-1_726.39749.39749.3.0.dta	cwq_mix2-1_726	39749	3	10732.7	QYNENVTLYAPLEHINVAIR		5	4e-05	11 2 0 0 0 0	1		0	0	100	100	100	0	0	0	88957600	1115770
cwq_mix2-1_726.39767.39767.3.0.dta	cwq_mix2-1_726	39767	3	10737.3	QYNENVTLYAPLEHINVAIR		5	2e-05	9 2 0 0 0 0	1		0	0	100	100	100	0	0	0	2524250000	309032
cwq_mix2-1_726.39779.39779.4.0.dta	cwq_mix2-1_726	39779	4	10740.5	QYNENVTLYAPLEHINVAIR		5	2e-05	9 2 0 0 0 0	1		0	0	100	100	100	0	0	0	219948000	415158000
cwq_mix2-1_726.39800.39800.4.0.dta	cwq_mix2-1_726	39800	4	10746	AANDSFLWGPYRPNLYVGIRPK		3	0	8 2 0 0 0 0	1		0	0	100	100	100	0	0	0	1201730000	476442000
cwq_mix2-1_726.39880.39880.3.0.dta	cwq_mix2-1_726	39880	3	10766.2	QYNENVTLYAPLEHINVAIR		5	2e-05	9 2 0 0 0 0	1		0	0	100	100	100	0	0	0	2524250000	415158000
cwq_mix2-1_726.39939.39939.4.0.dta	cwq_mix2-1_726	39939	4	10781.3	QYNENVTLYAPLEHINVAIR		5	2e-05	9 2 0 0 0 0	1		0	0	100	100	100	0	0	0	219948000	26019200
cwq_mix2-1_726.39962.39962.3.0.dta	cwq_mix2-1_726	39962	3	10787	QYNENVTLYAPLEHINVAIR		5	2e-05	9 2 0 0 0 0	1		0	0	100	100	100	0	0	0	2524250000	1921410
cwq_mix2-1_726.39969.39969.3.0.dta	cwq_mix2-1_726	39969	3	10788.9	QYNENVTLYAPLEHINVAIR		5	0	8 2 0 0 0 0	1		0	0	100	100	100	0	0	0	43544900	130085000
cwq_mix2-1_726.39975.39975.3.0.dta	cwq_mix2-1_726	39975	3	10790.3	NYGHDEYSLPWNLTEIK		12	2e-05	9 2 0 0 0 0	1		0	0	100	100	100	0	0	0	52716300	59516000
cwq_mix2-1_726.40010.40010.4.0.dta	cwq_mix2-1_726	40010	4	10799.2	QYNENVTLYAPLEHINVAIR		5	2e-05	9 2 0 0 0 0	1		0	0	100	100	100	0	0	0	219948000	31249200
cwq_mix2-1_726.40033.40033.3.0.dta	cwq_mix2-1_726	40033	3	10805.2	QYNENVTLYAPLEHINVAIR		5	2e-05	9 2 0 0 0 0	1		0	0	100	100	100	0	0	0	2524250000	31249200
cwq_mix2-1_726.40090.40090.4.0.dta	cwq_mix2-1_726	40090	4	10820.2	QYNENVTLYAPLEHINVAIR		5	2e-05	9 2 0 0 0 0	1		0	0	100	100	100	0	0	0	219948000	27680300
cwq_mix2-1_726.40100.40100.3.0.dta	cwq_mix2-1_726	40100	3	10822.8	QYNENVTLYAPLEHINVAIR		5	2e-05	9 2 0 0 0 0	1		0	0	100	100	100	0	0	0	2551070000	31249200
cwq_mix2-1_726.40103.40103.3.0.dta	cwq_mix2-1_726	40103	3	10823.6	NYGHDEYSLPWNLTEIK		12	0	8 2 0 0 0 0	1		0	0	100	100	100	0	0	0	85207300	276055
cwq_mix2-1_726.40106.40106.3.0.dta	cwq_mix2-1_726	40106	3	10824.4	VVDSAEWFSYGMFGDDMQNK	12,Oxidation[M];	19	8e-06	5 5 2 0 1 0	1		0	0	100	100	100	0	0	0	1329180	916253
cwq_mix2-1_726.40125.40125.3.0.dta	cwq_mix2-1_726	40125	3	10829.5	QYNENVTLYAPLEHINVAIR		5	0	8 2 0 0 0 0	1		0	0	100	100	100	0	0	0	37184500	1589540
cwq_mix2-1_726.40167.40167.4.0.dta	cwq_mix2-1_726	40167	4	10840.6	QYNENVTLYAPLEHINVAIR		5	2e-05	9 2 0 0 0 0	1		0	0	100	100	100	0	0	0	14498100	71840800
cwq_mix2-1_726.40181.40181.3.0.dta	cwq_mix2-1_726	40181	3	10844.2	NYGHDEYSLPWNLTEIK		12	0	8 2 0 0 0 0	1		0	0	100	100	100	0	0	0	57482000	0
cwq_mix2-1_726.40225.40225.3.0.dta	cwq_mix2-1_726	40225	3	10855.6	QYNENVTLYAPLEHINVAIR		5	2e-05	9 2 0 0 0 0	1		0	0	100	100	100	0	0	0	121396000	10276600
cwq_mix2-1_726.40227.40227.3.0.dta	cwq_mix2-1_726	40227	3	10856.1	QYNENVTLYAPLEHINVAIR		5	0	8 2 0 0 0 0	1		0	0	100	100	100	0	0	0	37184500	1014970
cwq_mix2-1_726.40249.40249.3.0.dta	cwq_mix2-1_726	40249	3	10861.8	NYGHDEYSLPWNLTEIK		12	0	8 2 0 0 0 0	1		0	0	100	100	100	0	0	0	57482000	3575590
cwq_mix2-1_726.40327.40327.3.0.dta	cwq_mix2-1_726	40327	3	10882.3	QYNENVTLYAPLEHINVAIR		5	2e-05	9 2 0 0 0 0	1		0	0	100	100	100	0	0	0	135873000	269374000
cwq_mix2-1_726.40367.40367.3.0.dta	cwq_mix2-1_726	40367	3	10893.1	QFVQYGNLTGLDMAVVK		7	2e-05	9 2 0 0 0 0	1		0	0	100	100	100	0	0	0	36563100	38217000
cwq_mix2-1_726.40410.40410.3.0.dta	cwq_mix2-1_726	40410	3	10904.7	QYNENVTLYAPLEHINVAIR		5	2e-05	9 2 0 0 0 0	1		0	0	100	100	100	0	0	0	894187000	155425000
cwq_mix2-1_726.40447.40447.3.0.dta	cwq_mix2-1_726	40447	3	10914.3	QFVQYGNLTGLDMAVVK	13,Oxidation[M];	7	0	4 6 0 0 0 0	1		0	0	100	100	100	0	0	0	5437570	8465240
cwq_mix2-1_726.40498.40498.3.0.dta	cwq_mix2-1_726	40498	3	10928	WGYTNITEIMDVR		5	3e-06	5 4 1 0 0 0	1		0	0	100	100	100	0	0	0	812499	155002000
cwq_mix2-1_726.40529.40529.3.0.dta	cwq_mix2-1_726	40529	3	10936.1	QFVQYGNLTGLDMAVVK		7	0	8 2 0 0 0 0	1		0	0	100	100	100	0	0	0	6520580	65385400
cwq_mix2-1_726.40557.40557.3.0.dta	cwq_mix2-1_726	40557	3	10943.3	GLAQLSEEEACEVALNVTK	11,Carbamidomethyl[C];	16	2e-05	9 2 0 0 0 0	1		0	0	100	100	100	0	0	0	73470400	548535
cwq_mix2-1_726.40578.40578.5.0.dta	cwq_mix2-1_726	40578	5	10949.3	DSVGSYAPYNVTCPSDYMLRPASDGISSGEQSFIDKR	13,Carbamidomethyl[C];	10	0	9 6 0 0 0 0	1		0	0	100	100	100	0	0	0	197390	369354000
cwq_mix2-1_726.40629.40629.3.0.dta	cwq_mix2-1_726	40629	3	10962.4	QYNENVTLYAPLEHINVAIR		5	4e-05	10 2 0 0 0 0	1		0	0	100	100	100	0	0	0	8565690	27505200
cwq_mix2-1_726.40641.40641.3.0.dta	cwq_mix2-1_726	40641	3	10965.3	GLAQLSEEEACEVALNVTK	11,Carbamidomethyl[C];	16	2e-05	9 2 0 0 0 0	1		0	0	100	100	100	0	0	0	73470400	62585.2
cwq_mix2-1_726.40674.40674.3.0.dta	cwq_mix2-1_726	40674	3	10973.9	QYNENVTLYAPLEHINVAIR		5	4e-05	5 2 0 0 0 0	1		0	0	100	100	100	0	0	0	48620500	3826210
cwq_mix2-1_726.40707.40707.3.0.dta	cwq_mix2-1_726	40707	3	10982.5	QYNENVTLYAPLEHINVAIR		5	2e-05	9 2 0 0 0 0	1		0	0	100	100	100	0	0	0	77234400	36199400
cwq_mix2-1_726.40730.40730.5.0.dta	cwq_mix2-1_726	40730	5	10988.4	GSAGSLHFVDAFLWNGSVYFPYYPYNYTSGAATGWPSMAR	38,Oxidation[M];	15	2e-06	3 6 0 0 2 0	1		0	0	100	100	100	0	0	0	0	0
cwq_mix2-1_726.40772.40772.4.0.dta	cwq_mix2-1_726	40772	4	11000	FTNEFFPMDVTPNDGSAQFVVYNMSGNPK	8,Oxidation[M];	23	3.7e-05	4 5 2 0 0 0	1		0	0	100	100	100	0	0	0	76864700	10099900
cwq_mix2-1_726.40773.40773.4.0.dta	cwq_mix2-1_726	40773	4	11000.3	GDSHLNHTSVMTGNWNILPYPSFGK		6	2e-05	9 2 0 0 0 0	1		0	0	100	100	100	0	0	0	77920800	0
cwq_mix2-1_726.40775.40775.3.0.dta	cwq_mix2-1_726	40775	3	11000.8	GLAQLSEEEACEVALNVTK	11,Carbamidomethyl[C];	16	2e-05	9 2 0 0 0 0	1		0	0	100	100	100	0	0	0	73470400	80715.5
cwq_mix2-1_726.40812.40812.3.0.dta	cwq_mix2-1_726	40812	3	11010.2	QYNENVTLYAPLEHINVAIR		5	2e-05	9 2 0 0 0 0	1		0	0	100	100	100	0	0	0	77234400	4362740
cwq_mix2-1_726.40832.40832.4.0.dta	cwq_mix2-1_726	40832	4	11015.4	FTNEFFPMDVTPNDGSAQFVVYNMSGNPK	8,Oxidation[M];	23	2.8e-05	4 5 2 0 1 0	1		0	0	100	100	100	0	0	0	3053560	4868230
cwq_mix2-1_726.40841.40841.4.0.dta	cwq_mix2-1_726	40841	4	11017.7	FTNEFFPMDVTPNDGSAQFVVYNMSGNPK	8,Oxidation[M];	23	3.7e-05	4 5 2 0 0 0	1		0	0	100	100	100	0	0	0	76864700	0
cwq_mix2-1_726.40842.40842.4.0.dta	cwq_mix2-1_726	40842	4	11018	FTNEFFPMDVTPNDGSAQFVVYNMSGNPK		23	3.7e-05	4 5 2 0 0 0	1		0	0	100	100	100	0	0	0	25432600	92047000
cwq_mix2-1_726.40861.40861.4.0.dta	cwq_mix2-1_726	40861	4	11023.2	FTNEFFPMDVTPNDGSAQFVVYNMSGNPK		23	4.4e-05	4 5 1 0 1 0	1		0	0	100	100	100	0	0	0	38867700	828678
cwq_mix2-1_726.40910.40910.4.0.dta	cwq_mix2-1_726	40910	4	11035.5	FTNEFFPMDVTPNDGSAQFVVYNMSGNPK		23	3.7e-05	4 5 2 0 0 0	1		0	0	100	100	100	0	0	0	8022750	32927000
cwq_mix2-1_726.40924.40924.3.0.dta	cwq_mix2-1_726	40924	3	11039.3	GLAQLSEEEACEVALNVTK	11,Carbamidomethyl[C];	16	0	8 2 0 0 0 0	1		0	0	100	100	100	0	0	0	16550500	10155100
cwq_mix2-1_726.40933.40933.4.0.dta	cwq_mix2-1_726	40933	4	11041.3	FTNEFFPMDVTPNDGSAQFVVYNMSGNPK		23	2.4e-05	5 5 1 0 1 0	1		0	0	100	100	100	0	0	0	79498000	56220300
cwq_mix2-1_726.40944.40944.4.0.dta	cwq_mix2-1_726	40944	4	11044.2	FTNEFFPMDVTPNDGSAQFVVYNMSGNPK		23	4.4e-05	4 5 1 0 1 0	1		0	0	100	100	100	0	0	0	38867700	88994400
cwq_mix2-1_726.40958.40958.3.0.dta	cwq_mix2-1_726	40958	3	11048.2	QYNENVTLYAPLEHINVAIR		5	2e-05	9 2 0 0 0 0	1		0	0	100	100	100	0	0	0	50804600	60786100
cwq_mix2-1_726.41008.41008.3.0.dta	cwq_mix2-1_726	41008	3	11061.1	GLAQLSEEEACEVALNVTK	11,Carbamidomethyl[C];	16	0	8 2 0 0 0 0	1		0	0	100	100	100	0	0	0	2259060	47659200
cwq_mix2-1_726.41014.41014.3.0.dta	cwq_mix2-1_726	41014	3	11062.4	WGYTNITEIMDVR		5	1.4e-05	4 4 1 0 1 0	1		0	0	100	100	100	0	0	0	8097090	88994400
cwq_mix2-1_726.41030.41030.4.0.dta	cwq_mix2-1_726	41030	4	11066.4	FTNEFFPMDVTPNDGSAQFVVYNMSGNPK		23	4.4e-05	4 5 1 0 1 0	1		0	0	100	100	100	0	0	0	38867700	53045300
cwq_mix2-1_726.41062.41062.3.0.dta	cwq_mix2-1_726	41062	3	11074.9	QYNENVTLYAPLEHINVAIR		5	2e-05	9 2 0 0 0 0	1		0	0	100	100	100	0	0	0	50804600	0
cwq_mix2-1_726.41083.41083.5.0.dta	cwq_mix2-1_726	41083	5	11080.3	GSAGSLHFVDAFLWNGSVYFPYYPYNYTSGAATGWPSMAR	38,Oxidation[M];	15	1.8e-05	6 4 0 0 2 0	1		0	0	100	100	100	0	0	0	212256	53045300
cwq_mix2-1_726.41165.41165.4.0.dta	cwq_mix2-1_726	41165	4	11101.2	FTNEFFPMDVTPNDGSAQFVVYNMSGNPK		23	2.4e-05	5 5 1 0 1 0	1		0	0	100	100	100	0	0	0	1410570	0
cwq_mix2-1_726.41175.41175.3.0.dta	cwq_mix2-1_726	41175	3	11103.8	FAYIGDNMDLAFTNHTDWK		14	2e-05	7 2 0 0 0 0	1		0	0	100	100	100	0	0	0	3717420	53045300
cwq_mix2-1_726.41342.41342.5.0.dta	cwq_mix2-1_726	41342	5	11147.3	FHIEHFTCSLCYTVFGPNDSYYEYEGK	11,Carbamidomethyl[C];8,Carbamidomethyl[C];	18	4.8e-05	5 3 2 0 1 0	1		0	0	100	100	100	0	0	0	1320040	17281600
cwq_mix2-1_726.41369.41369.4.0.dta	cwq_mix2-1_726	41369	4	11154.3	FTNEFFPMDVTPNDGSAQFVVYNMSGNPK		23	4.4e-05	4 5 1 0 1 0	1		0	0	100	100	100	0	0	0	1930190	55503600
cwq_mix2-1_726.41471.41471.4.0.dta	cwq_mix2-1_726	41471	4	11180.7	TEEFSNMTVPMIFSEFGCIEVRPR	11,Oxidation[M];18,Carbamidomethyl[C];7,Oxidation[M];	6	8e-06	5 5 2 0 1 0	1		0	0	100	100	100	0	0	0	10885400	204962
cwq_mix2-1_726.41571.41571.3.0.dta	cwq_mix2-1_726	41571	3	11207.4	LLNISLEHLPGQTDIFR		3	2.2e-05	5 4 2 0 1 0	1		0	0	100	100	100	0	0	0	3642830	439485
cwq_mix2-1_726.41637.41637.4.0.dta	cwq_mix2-1_726	41637	4	11224.4	TEEFSNMTVPMIFSEFGCIEVRPR	11,Oxidation[M];18,Carbamidomethyl[C];7,Oxidation[M];	6	8e-06	5 5 2 0 1 0	1		0	0	100	100	100	0	0	0	0	5751030
cwq_mix2-1_726.41661.41661.3.0.dta	cwq_mix2-1_726	41661	3	11230.7	LLNISLEHLPGQTDIFR		3	2.2e-05	5 4 2 0 1 0	1		0	0	100	100	100	0	0	0	480592	5389280
cwq_mix2-1_726.41682.41682.4.0.dta	cwq_mix2-1_726	41682	4	11236	FTNEFFPMDVTPNDGSAQFVVYNMSGNPK	24,Oxidation[M];	23	3.7e-05	4 5 2 0 0 0	1		0	0	100	100	100	0	0	0	75593600	42825900
cwq_mix2-1_726.41717.41717.4.0.dta	cwq_mix2-1_726	41717	4	11245	FTNEFFPMDVTPNDGSAQFVVYNMSGNPK		23	4.4e-05	4 5 1 0 1 0	1		0	0	100	100	100	0	0	0	35336800	412380000
cwq_mix2-1_726.41749.41749.4.0.dta	cwq_mix2-1_726	41749	4	11253.5	FTNEFFPMDVTPNDGSAQFVVYNMSGNPK		23	2.4e-05	5 5 1 0 1 0	1		0	0	100	100	100	0	0	0	75189200	18045500
cwq_mix2-1_726.41763.41763.3.0.dta	cwq_mix2-1_726	41763	3	11257.5	WGYTNITEIMDVR		5	1.4e-05	4 4 1 0 1 0	1		0	0	100	100	100	0	0	0	2401190	42825900
cwq_mix2-1_726.41775.41775.5.0.dta	cwq_mix2-1_726	41775	5	11260.7	FTNEFFPMDVTPNDGSAQFVVYNMSGNPK		23	3.7e-05	4 5 2 0 0 0	1		0	0	100	100	100	0	0	0	4031700	98959400
cwq_mix2-1_726.41823.41823.4.0.dta	cwq_mix2-1_726	41823	4	11273.4	ILKNDSVESYDWLIEYGSQSPTSEVTDR		4	2.7e-05	5 3 1 0 0 0	1		0	0	100	100	100	0	0	0	325999	412380000
cwq_mix2-1_726.41827.41827.4.0.dta	cwq_mix2-1_726	41827	4	11274.4	FTNEFFPMDVTPNDGSAQFVVYNMSGNPK		23	2.4e-05	5 5 1 0 1 0	1		0	0	100	100	100	0	0	0	2764750	2056220000
cwq_mix2-1_726.41901.41901.4.0.dta	cwq_mix2-1_726	41901	4	11294.2	FTNEFFPMDVTPNDGSAQFVVYNMSGNPK		23	3.7e-05	4 5 2 0 0 0	1		0	0	100	100	100	0	0	0	913584	1552500
cwq_mix2-1_726.41904.41904.4.0.dta	cwq_mix2-1_726	41904	4	11294.9	NDSVESYDWLIEYGSQSPTSEVTDR		1	2.9e-05	7 4 0 0 1 0	1		0	0	100	100	100	0	0	0	0	2263640000
cwq_mix2-1_726.41905.41905.4.0.dta	cwq_mix2-1_726	41905	4	11295.2	FTNEFFPMDVTPNDGSAQFVVYNMSGNPK		23	4.4e-05	4 5 1 0 1 0	1		0	0	100	100	100	0	0	0	33840700	432455000
cwq_mix2-1_726.41907.41907.3.0.dta	cwq_mix2-1_726	41907	3	11295.7	ILKNDSVESYDWLIEYGSQSPTSEVTDR		4	0	8 2 0 0 0 0	1		0	0	100	100	100	0	0	0	19735400	441294000
cwq_mix2-1_726.41911.41911.4.0.dta	cwq_mix2-1_726	41911	4	11296.8	FTNEFFPMDVTPNDGSAQFVVYNMSGNPK	24,Oxidation[M];	23	3.7e-05	4 5 2 0 0 0	1		0	0	100	100	100	0	0	0	0	2056220000
cwq_mix2-1_726.41953.41953.3.0.dta	cwq_mix2-1_726	41953	3	11307.5	WGYTNITEIMDVR		5	1.4e-05	4 4 1 0 1 0	1		0	0	100	100	100	0	0	0	2841970	432455000
cwq_mix2-1_726.41980.41980.3.0.dta	cwq_mix2-1_726	41980	3	11314.7	ANAGFNISLSDYWGR		6	2e-05	12 2 0 0 0 0	1		0	0	100	100	100	0	0	0	18360100	2263640000
cwq_mix2-1_726.41986.41986.4.0.dta	cwq_mix2-1_726	41986	4	11316.2	FTNEFFPMDVTPNDGSAQFVVYNMSGNPK	24,Oxidation[M];8,Oxidation[M];	23	1.5e-05	5 4 1 0 2 0	1		0	0	100	100	100	0	0	0	1930100	441294000
cwq_mix2-1_726.41989.41989.4.0.dta	cwq_mix2-1_726	41989	4	11317	FTNEFFPMDVTPNDGSAQFVVYNMSGNPK		23	2.6e-05	6 4 1 0 1 0	1		0	0	100	100	100	0	0	0	1035200	2056220000
cwq_mix2-1_726.42033.42033.4.0.dta	cwq_mix2-1_726	42033	4	11329	FTNEFFPMDVTPNDGSAQFVVYNMSGNPK		23	2.3e-05	5 5 0 0 3 0	1		0	0	100	100	100	0	0	0	4532080	432455000
cwq_mix2-1_726.42039.42039.4.0.dta	cwq_mix2-1_726	42039	4	11330.5	ILKNDSVESYDWLIEYGSQSPTSEVTDR		4	2e-05	7 2 0 0 0 0	1		0	0	100	100	100	0	0	0	12211500	2263640000
cwq_mix2-1_726.42060.42060.3.0.dta	cwq_mix2-1_726	42060	3	11336	ANAGFNISLSDYWGR		6	2e-05	12 2 0 0 0 0	1		0	0	100	100	100	0	0	0	105340000	441294000
cwq_mix2-1_726.42103.42103.3.0.dta	cwq_mix2-1_726	42103	3	11347.2	ANAGFNISLSDYWGR		6	1.5e-05	5 4 1 0 2 0	1		0	0	100	100	100	0	0	0	47862700	2056220000
cwq_mix2-1_726.42119.42119.4.0.dta	cwq_mix2-1_726	42119	4	11351.5	FTNEFFPMDVTPNDGSAQFVVYNMSGNPK		23	2.3e-05	5 5 0 0 3 0	1		0	0	100	100	100	0	0	0	2045230	46745100
cwq_mix2-1_726.42151.42151.3.0.dta	cwq_mix2-1_726	42151	3	11359.5	ANAGFNISLSDYWGR		6	4e-05	11 2 0 0 0 0	1		0	0	100	100	100	0	0	0	36698700	74633000
cwq_mix2-1_726.42162.42162.3.0.dta	cwq_mix2-1_726	42162	3	11362.2	ANAGFNISLSDYWGR		6	2e-05	12 2 0 0 0 0	1		0	0	100	100	100	0	0	0	105340000	2263640000
cwq_mix2-1_726.42183.42183.3.0.dta	cwq_mix2-1_726	42183	3	11367.7	ANAGFNISLSDYWGR		6	1.5e-05	5 4 1 0 2 0	1		0	0	100	100	100	0	0	0	47862700	441294000
cwq_mix2-1_726.42185.42185.3.0.dta	cwq_mix2-1_726	42185	3	11368.2	WGYTNITEIMDVR		5	1.4e-05	4 4 1 0 1 0	1		0	0	100	100	100	0	0	0	13734000	11176400
cwq_mix2-1_726.42224.42224.4.0.dta	cwq_mix2-1_726	42224	4	11378.4	FTNEFFPMDVTPNDGSAQFVVYNMSGNPK		23	2.3e-05	5 5 0 0 3 0	1		0	0	100	100	100	0	0	0	1309490	40919800
cwq_mix2-1_726.42252.42252.3.0.dta	cwq_mix2-1_726	42252	3	11385.5	ANAGFNISLSDYWGR		6	1.5e-05	5 4 1 0 2 0	1		0	0	100	100	100	0	0	0	206943000	48055900
cwq_mix2-1_726.42262.42262.3.0.dta	cwq_mix2-1_726	42262	3	11388.1	ANAGFNISLSDYWGR		6	2e-05	12 2 0 0 0 0	1		0	0	100	100	100	0	0	0	140193000	46745100
cwq_mix2-1_726.42351.42351.3.0.dta	cwq_mix2-1_726	42351	3	11410.8	ANAGFNISLSDYWGR		6	1.5e-05	5 4 1 0 2 0	1		0	0	100	100	100	0	0	0	206943000	43083300
cwq_mix2-1_726.42356.42356.3.0.dta	cwq_mix2-1_726	42356	3	11412	ANAGFNISLSDYWGR		6	2e-05	12 2 0 0 0 0	1		0	0	100	100	100	0	0	0	202746000	78966600
cwq_mix2-1_726.42375.42375.3.0.dta	cwq_mix2-1_726	42375	3	11417.1	ANAGFNISLSDYWGR		6	4e-05	11 2 0 0 0 0	1		0	0	100	100	100	0	0	0	207121000	448696000
cwq_mix2-1_726.42421.42421.3.0.dta	cwq_mix2-1_726	42421	3	11429.1	ANAGFNISLSDYWGR		6	1.5e-05	5 4 1 0 2 0	1		0	0	100	100	100	0	0	0	206943000	68234600
cwq_mix2-1_726.42446.42446.3.0.dta	cwq_mix2-1_726	42446	3	11435.2	ANAGFNISLSDYWGR		6	4e-05	11 2 0 0 0 0	1		0	0	100	100	100	0	0	0	234329000	52505300
cwq_mix2-1_726.42505.42505.3.0.dta	cwq_mix2-1_726	42505	3	11450	ANAGFNISLSDYWGR		6	2e-05	12 2 0 0 0 0	1		0	0	100	100	100	0	0	0	123467000	14356100
cwq_mix2-1_726.42515.42515.3.0.dta	cwq_mix2-1_726	42515	3	11452.5	ANAGFNISLSDYWGR		6	1.5e-05	5 4 1 0 2 0	1		0	0	100	100	100	0	0	0	206943000	15013700
cwq_mix2-1_726.42516.42516.3.0.dta	cwq_mix2-1_726	42516	3	11452.8	ANAGFNISLSDYWGR		6	4e-05	11 2 0 0 0 0	1		0	0	100	100	100	0	0	0	268994000	78966600
cwq_mix2-1_726.42551.42551.3.0.dta	cwq_mix2-1_726	42551	3	11461.8	ANAGFNISLSDYWGR		6	4e-05	10 2 0 0 0 0	1		0	0	100	100	100	0	0	0	10446700	68234600
cwq_mix2-1_726.42582.42582.3.0.dta	cwq_mix2-1_726	42582	3	11470	ANAGFNISLSDYWGR		6	2e-05	12 2 0 0 0 0	1		0	0	100	100	100	0	0	0	123467000	78966600
cwq_mix2-1_726.42616.42616.3.0.dta	cwq_mix2-1_726	42616	3	11478.9	ANAGFNISLSDYWGR		6	4e-05	11 2 0 0 0 0	1		0	0	100	100	100	0	0	0	240249000	68234600
cwq_mix2-1_726.42627.42627.3.0.dta	cwq_mix2-1_726	42627	3	11481.8	ANAGFNISLSDYWGR		6	1.5e-05	5 4 1 0 2 0	1		0	0	100	100	100	0	0	0	340913000	2182330
cwq_mix2-1_726.42632.42632.5.0.dta	cwq_mix2-1_726	42632	5	11483.2	SILLTALLALILVYLFSIVGFLFLKDDFILEVDRLPGNHSR		38	1e-05	5 3 0 0 0 0	1		0	0	100	100	100	0	0	0	438109	1429830
cwq_mix2-1_726.42650.42650.5.0.dta	cwq_mix2-1_726	42650	5	11488	ANDSMNSAKQYSSSAGAVHNSDEPFSSSGAPQNR	5,Oxidation[M];	2	2e-05	7 4 0 0 0 0	1		0	0	100	100	100	0	0	0	1477360	78966600
cwq_mix2-1_726.42700.42700.3.0.dta	cwq_mix2-1_726	42700	3	11500.1	ANAGFNISLSDYWGR		6	2e-05	12 2 0 0 0 0	1		0	0	100	100	100	0	0	0	123467000	654556
cwq_mix2-1_726.42710.42710.3.0.dta	cwq_mix2-1_726	42710	3	11502.6	ANAGFNISLSDYWGR		6	1.5e-05	5 4 1 0 2 0	1		0	0	100	100	100	0	0	0	340913000	0
cwq_mix2-1_726.42720.42720.3.0.dta	cwq_mix2-1_726	42720	3	11505.3	ANAGFNISLSDYWGR		6	4e-05	11 2 0 0 0 0	1		0	0	100	100	100	0	0	0	47869500	174694
cwq_mix2-1_726.42816.42816.3.0.dta	cwq_mix2-1_726	42816	3	11529.2	ANAGFNISLSDYWGR		6	1.5e-05	5 4 1 0 2 0	1		0	0	100	100	100	0	0	0	182710000	240846
cwq_mix2-1_726.42818.42818.3.0.dta	cwq_mix2-1_726	42818	3	11529.7	ANAGFNISLSDYWGR		6	1.5e-05	5 4 1 0 2 0	1		0	0	100	100	100	0	0	0	182710000	61153900
cwq_mix2-1_726.42827.42827.3.0.dta	cwq_mix2-1_726	42827	3	11531.9	ANAGFNISLSDYWGR		6	2e-05	12 2 0 0 0 0	1		0	0	100	100	100	0	0	0	42092100	17840700
cwq_mix2-1_726.42879.42879.3.0.dta	cwq_mix2-1_726	42879	3	11545.9	ANAGFNISLSDYWGR		6	4e-05	11 2 0 0 0 0	1		0	0	100	100	100	0	0	0	93674400	1681470
cwq_mix2-1_726.42895.42895.3.0.dta	cwq_mix2-1_726	42895	3	11549.6	ANAGFNISLSDYWGR		6	1.5e-05	5 4 1 0 2 0	1		0	0	100	100	100	0	0	0	182710000	686836
cwq_mix2-1_726.42908.42908.4.0.dta	cwq_mix2-1_726	42908	4	11553.1	DGNNEWMFVPTHGVAYNYEENDPMNPILNGSVVR	24,Oxidation[M];	29	5e-05	3 7 0 0 0 0	1		0	0	100	100	100	0	0	0	1087990	86544800
cwq_mix2-1_726.42909.42909.3.0.dta	cwq_mix2-1_726	42909	3	11553.4	LSEMVETALDVLLNATNEDTSK	4,Oxidation[M];	14	5e-05	3 7 0 0 0 0	1		0	0	100	100	100	0	0	0	293055	39536200
cwq_mix2-1_726.43000.43000.3.0.dta	cwq_mix2-1_726	43000	3	11576.7	ANAGFNISLSDYWGR		6	4e-05	11 2 0 0 0 0	1		0	0	100	100	100	0	0	0	93674400	16617900
cwq_mix2-1_726.43028.43028.3.0.dta	cwq_mix2-1_726	43028	3	11583.3	SIDCQWMDSVALNLSR	4,Carbamidomethyl[C];7,Oxidation[M];	13	0	9 6 0 0 0 0	1		0	0	100	100	100	0	0	0	3038720	86544800
cwq_mix2-1_726.43112.43112.3.0.dta	cwq_mix2-1_726	43112	3	11603.9	ANAGFNISLSDYWGR		6	4e-05	11 2 0 0 0 0	1		0	0	100	100	100	0	0	0	52342900	170513
cwq_mix2-1_726.43142.43142.3.0.dta	cwq_mix2-1_726	43142	3	11611.4	ANAGFNISLSDYWGR		6	2e-05	12 2 0 0 0 0	1		0	0	100	100	100	0	0	0	6207470	17840700
cwq_mix2-1_726.43163.43163.3.0.dta	cwq_mix2-1_726	43163	3	11617.1	ANAGFNISLSDYWGR		6	1.5e-05	5 4 1 0 2 0	1		0	0	100	100	100	0	0	0	169447000	3082030
cwq_mix2-1_726.43176.43176.4.0.dta	cwq_mix2-1_726	43176	4	11620.3	TEEFSNMTVPMIFSEFGCIEVRPR	18,Carbamidomethyl[C];7,Oxidation[M];	6	8e-06	5 5 2 0 1 0	1		0	0	100	100	100	0	0	0	53986100	539599
cwq_mix2-1_726.43179.43179.3.0.dta	cwq_mix2-1_726	43179	3	11621	SIDCQWMDSVALNLSR	4,Carbamidomethyl[C];7,Oxidation[M];	13	2.4e-05	5 4 1 0 3 0	1		0	0	100	100	100	0	0	0	26737800	2413260
cwq_mix2-1_726.43229.43229.5.0.dta	cwq_mix2-1_726	43229	5	11633.3	TEEFSNMTVPMIFSEFGCIEVRPR	18,Carbamidomethyl[C];7,Oxidation[M];	6	8e-06	5 5 2 0 1 0	1		0	0	100	100	100	0	0	0	11855000	39536200
cwq_mix2-1_726.43268.43268.4.0.dta	cwq_mix2-1_726	43268	4	11642.9	TEEFSNMTVPMIFSEFGCIEVRPR	18,Carbamidomethyl[C];7,Oxidation[M];	6	8e-06	5 5 2 0 1 0	1		0	0	100	100	100	0	0	0	53986100	86544800
cwq_mix2-1_726.43313.43313.3.0.dta	cwq_mix2-1_726	43313	3	11654.7	SIDCQWMDSVALNLSR	4,Carbamidomethyl[C];7,Oxidation[M];	13	2.4e-05	5 4 1 0 3 0	1		0	0	100	100	100	0	0	0	50339800	0
cwq_mix2-1_726.43328.43328.3.0.dta	cwq_mix2-1_726	43328	3	11658.4	ANAGFNISLSDYWGR		6	2e-05	12 2 0 0 0 0	1		0	0	100	100	100	0	0	0	72462900	129504
cwq_mix2-1_726.43399.43399.3.0.dta	cwq_mix2-1_726	43399	3	11676.1	ANAGFNISLSDYWGR		6	4e-05	11 2 0 0 0 0	1		0	0	100	100	100	0	0	0	29125000	0
cwq_mix2-1_726.43410.43410.3.0.dta	cwq_mix2-1_726	43410	3	11678.7	YQQSGLPLGIIFYNSTESR		14	2e-05	9 2 0 0 0 0	1		0	0	100	100	100	0	0	0	97210600	4711670
cwq_mix2-1_726.43432.43432.3.0.dta	cwq_mix2-1_726	43432	3	11684.3	SIDCQWMDSVALNLSR	4,Carbamidomethyl[C];7,Oxidation[M];	13	2.4e-05	5 4 1 0 3 0	1		0	0	100	100	100	0	0	0	4676980	33286300
cwq_mix2-1_726.43441.43441.3.0.dta	cwq_mix2-1_726	43441	3	11686.6	AANDSFLWGPYRPNLYVGIR		3	0	8 2 0 0 0 0	1		0	0	100	100	100	0	0	0	27329200	114821
cwq_mix2-1_726.43465.43465.3.0.dta	cwq_mix2-1_726	43465	3	11692.2	SIDCQWMDSVALNLSR	4,Carbamidomethyl[C];	13	1.3e-05	5 4 2 0 0 0	1		0	0	100	100	100	0	0	0	5328830	710424
cwq_mix2-1_726.43476.43476.3.0.dta	cwq_mix2-1_726	43476	3	11695.1	ANAGFNISLSDYWGR		6	1.5e-05	5 4 1 0 2 0	1		0	0	100	100	100	0	0	0	102326000	0
cwq_mix2-1_726.43511.43511.3.0.dta	cwq_mix2-1_726	43511	3	11704.1	ANAGFNISLSDYWGR		6	2e-05	12 2 0 0 0 0	1		0	0	100	100	100	0	0	0	6170560	60113000
cwq_mix2-1_726.43540.43540.3.0.dta	cwq_mix2-1_726	43540	3	11711.1	SIDCQWMDSVALNLSR	4,Carbamidomethyl[C];7,Oxidation[M];	13	2.4e-05	5 4 1 0 3 0	1		0	0	100	100	100	0	0	0	344811	459334
cwq_mix2-1_726.43592.43592.3.0.dta	cwq_mix2-1_726	43592	3	11724.5	ANAGFNISLSDYWGR		6	1.5e-05	5 4 1 0 2 0	1		0	0	100	100	100	0	0	0	7597510	1075330
cwq_mix2-1_726.43606.43606.3.0.dta	cwq_mix2-1_726	43606	3	11728	SIDCQWMDSVALNLSR	4,Carbamidomethyl[C];7,Oxidation[M];	13	2e-05	5 6 0 0 0 0	1		0	0	100	100	100	0	0	0	12970700	1065600
cwq_mix2-1_726.43652.43652.3.0.dta	cwq_mix2-1_726	43652	3	11740.1	ANAGFNISLSDYWGR		6	2.2e-05	5 4 2 0 1 0	1		0	0	100	100	100	0	0	0	3048060	0
cwq_mix2-1_726.43658.43658.3.0.dta	cwq_mix2-1_726	43658	3	11741.7	SIDCQWMDSVALNLSR	4,Carbamidomethyl[C];7,Oxidation[M];	13	2.2e-05	5 4 2 0 1 0	1		0	0	100	100	100	0	0	0	766869	188717
cwq_mix2-1_726.43666.43666.3.0.dta	cwq_mix2-1_726	43666	3	11743.5	ANAGFNISLSDYWGR		6	1.5e-05	5 4 1 0 2 0	1		0	0	100	100	100	0	0	0	11895900	0
cwq_mix2-1_726.43747.43747.3.0.dta	cwq_mix2-1_726	43747	3	11764	SIDCQWMDSVALNLSR	4,Carbamidomethyl[C];7,Oxidation[M];	13	2.4e-05	5 4 1 0 3 0	1		0	0	100	100	100	0	0	0	0	1577510
cwq_mix2-1_726.43807.43807.3.0.dta	cwq_mix2-1_726	43807	3	11778.2	WGYTNITEIMDVR		5	1.5e-05	5 4 1 0 2 0	1		0	0	100	100	100	0	0	0	58341600	4335520
cwq_mix2-1_726.43842.43842.4.0.dta	cwq_mix2-1_726	43842	4	11786.9	YVYDSSAGDNITAYVVDTGVSIHHVEFEGR		10	3e-06	6 5 2 0 0 0	1		0	0	100	100	100	0	0	0	6915930	2873990
cwq_mix2-1_726.43843.43843.5.0.dta	cwq_mix2-1_726	43843	5	11787.1	CISSSWVCDGDNDCGDMSDEDQRHHCELQNCSSTEFTCINSR	14,Carbamidomethyl[C];1,Carbamidomethyl[C];26,Carbamidomethyl[C];31,Carbamidomethyl[C];38,Carbamidomethyl[C];8,Carbamidomethyl[C];	30	1e-05	3 5 0 0 0 0	1		0	0	100	100	100	0	0	0	2356600	26636200
cwq_mix2-1_726.43886.43886.5.0.dta	cwq_mix2-1_726	43886	5	11797.4	KIAQMLPGMENVETQSTQMIDVSIQPNENESSCNC	33,Carbamidomethyl[C];35,Carbamidomethyl[C];5,Oxidation[M];	29	1.7e-05	4 6 1 0 0 0	1		0	0	100	100	100	0	0	0	407542	17146500
cwq_mix2-1_726.43893.43893.3.0.dta	cwq_mix2-1_726	43893	3	11799.1	WGYTNITEIMDVR		5	1.5e-05	5 4 1 0 2 0	1		0	0	100	100	100	0	0	0	3466410	23063600
cwq_mix2-1_726.43982.43982.3.0.dta	cwq_mix2-1_726	43982	3	11821.6	WGYTNITEIMDVR		5	1.6e-05	7 5 1 0 1 0	1		0	0	100	100	100	0	0	0	1010310	1413390
cwq_mix2-1_726.43992.43992.5.0.dta	cwq_mix2-1_726	43992	5	11823.8	GRQPDQRPPNVTAAFNYTSDESQYSLR		10	3.2e-05	7 5 2 0 1 0	1		0	0	100	100	100	0	0	0	0	48820700
cwq_mix2-1_726.44062.44062.4.0.dta	cwq_mix2-1_726	44062	4	11840.1	YVYDSSAGDNITAYVVDTGVSIHHVEFEGR		10	2e-05	12 2 0 0 0 0	1		0	0	100	100	100	0	0	0	239730000	13244700
cwq_mix2-1_726.44093.44093.3.0.dta	cwq_mix2-1_726	44093	3	11847.4	ANAGFNISLSDYWGR		6	1.5e-05	5 4 1 0 2 0	1		0	0	100	100	100	0	0	0	24275900	180589000
cwq_mix2-1_726.44109.44109.3.0.dta	cwq_mix2-1_726	44109	3	11851.3	WGYTNITEIMDVR		5	2e-05	9 2 0 0 0 0	1		0	0	100	100	100	0	0	0	260085000	0
cwq_mix2-1_726.44111.44111.4.0.dta	cwq_mix2-1_726	44111	4	11851.8	YVYDSSAGDNITAYVVDTGVSIHHVEFEGR		10	4e-05	11 2 0 0 0 0	1		0	0	100	100	100	0	0	0	124547000	4561810
cwq_mix2-1_726.44112.44112.4.0.dta	cwq_mix2-1_726	44112	4	11852.1	YVYDSSAGDNITAYVVDTGVSIHHVEFEGR		10	3e-06	6 5 2 0 0 0	1		0	0	100	100	100	0	0	0	10521500	184418000
cwq_mix2-1_726.44133.44133.5.0.dta	cwq_mix2-1_726	44133	5	11856.9	VTKLLSVHISALLPVGSNELNISPLTQTAGILGIGLLFHDSCHRR	42,Carbamidomethyl[C];	21	1e-05	4 3 0 0 0 0	1		0	0	100	100	100	0	0	0	0	0
cwq_mix2-1_726.44185.44185.4.0.dta	cwq_mix2-1_726	44185	4	11869.5	YVYDSSAGDNITAYVVDTGVSIHHVEFEGR		10	4e-05	7 6 0 0 0 0	1		0	0	100	100	100	0	0	0	0	180589000
cwq_mix2-1_726.44191.44191.4.0.dta	cwq_mix2-1_726	44191	4	11871.1	YVYDSSAGDNITAYVVDTGVSIHHVEFEGR		10	4e-05	11 2 0 0 0 0	1		0	0	100	100	100	0	0	0	124547000	87555500
cwq_mix2-1_726.44199.44199.3.0.dta	cwq_mix2-1_726	44199	3	11873.2	WGYTNITEIMDVR		5	2e-05	9 2 0 0 0 0	1		0	0	100	100	100	0	0	0	260085000	180589000
cwq_mix2-1_726.44200.44200.3.0.dta	cwq_mix2-1_726	44200	3	11873.5	ANAGFNISLSDYWGR		6	1.5e-05	5 4 1 0 2 0	1		0	0	100	100	100	0	0	0	34746900	184418000
cwq_mix2-1_726.44202.44202.4.0.dta	cwq_mix2-1_726	44202	4	11874.1	YVYDSSAGDNITAYVVDTGVSIHHVEFEGR		10	5e-06	6 5 1 0 2 0	1		0	0	100	100	100	0	0	0	0	6630390
cwq_mix2-1_726.44246.44246.3.0.dta	cwq_mix2-1_726	44246	3	11884.7	ANAGFNISLSDYWGR		6	4e-05	11 2 0 0 0 0	1		0	0	100	100	100	0	0	0	48922200	639464
cwq_mix2-1_726.44264.44264.4.0.dta	cwq_mix2-1_726	44264	4	11888.9	YVYDSSAGDNITAYVVDTGVSIHHVEFEGR		10	4e-05	7 6 0 0 0 0	1		0	0	100	100	100	0	0	0	208609	51790700
cwq_mix2-1_726.44286.44286.4.0.dta	cwq_mix2-1_726	44286	4	11894.7	YTEVVDSLAPYDNMLGFIAGNEVIQNNTNTNAAAFVK		26	5e-06	6 5 1 0 2 0	1		0	0	100	100	100	0	0	0	1879550	0
cwq_mix2-1_726.44374.44374.4.0.dta	cwq_mix2-1_726	44374	4	11915.8	YTEVVDSLAPYDNMLGFIAGNEVIQNNTNTNAAAFVK		26	1.6e-05	7 5 1 0 1 0	1		0	0	100	100	100	0	0	0	9414510	12541800
cwq_mix2-1_726.44399.44399.3.0.dta	cwq_mix2-1_726	44399	3	11921.2	WGYTNITEIMDVR		5	2e-05	7 2 0 0 0 0	1		0	0	100	100	100	0	0	0	16537300	184418000
cwq_mix2-1_726.44417.44417.4.0.dta	cwq_mix2-1_726	44417	4	11925.4	YVYDSSAGDNITAYVVDTGVSIHHVEFEGR		10	2e-05	9 2 0 0 0 0	1		0	0	100	100	100	0	0	0	95595600	153107000
cwq_mix2-1_726.44443.44443.4.0.dta	cwq_mix2-1_726	44443	4	11931.7	NTTSEVIVGTGFQAIR		1	2.6e-05	9 6 1 0 1 0	1		0	0	100	100	100	0	0	0	2906620	153107000
cwq_mix2-1_726.44501.44501.4.0.dta	cwq_mix2-1_726	44501	4	11945.4	YVYDSSAGDNITAYVVDTGVSIHHVEFEGR		10	2e-05	3 6 0 0 0 0	1		0	0	100	100	100	0	0	0	403949	184418000
cwq_mix2-1_726.44548.44548.4.0.dta	cwq_mix2-1_726	44548	4	11957	YTEVVDSLAPYDNMLGFIAGNEVIQNNTNTNAAAFVK		26	2.3e-05	5 5 0 0 3 0	1		0	0	100	100	100	0	0	0	0	10017300
cwq_mix2-1_726.44561.44561.4.0.dta	cwq_mix2-1_726	44561	4	11960.2	YVYDSSAGDNITAYVVDTGVSIHHVEFEGR		10	2e-05	9 2 0 0 0 0	1		0	0	100	100	100	0	0	0	95595600	153107000
cwq_mix2-1_726.44693.44693.3.0.dta	cwq_mix2-1_726	44693	3	11993.1	ANAGFNISLSDYWGR		6	4e-05	11 2 0 0 0 0	1		0	0	100	100	100	0	0	0	20434100	113964000
cwq_mix2-1_726.44729.44729.5.0.dta	cwq_mix2-1_726	44729	5	12001.5	HLVNEEVFPLSDCGFGPSNTSDGMCELYAYLNSPVR	13,Carbamidomethyl[C];24,Oxidation[M];25,Carbamidomethyl[C];	19	1e-05	6 7 0 0 0 0	1		0	0	100	100	100	0	0	0	8360750	153107000
cwq_mix2-1_726.44799.44799.4.0.dta	cwq_mix2-1_726	44799	4	12018.5	TEEFSNMTVPMIFSEFGCIEVRPR	11,Oxidation[M];18,Carbamidomethyl[C];	6	1.2e-05	6 5 2 0 1 0	1		0	0	100	100	100	0	0	0	7014960	88686000
cwq_mix2-1_726.44824.44824.4.0.dta	cwq_mix2-1_726	44824	4	12024.3	HLVNEEVFPLSDCGFGPSNTSDGMCELYAYLNSPVR	13,Carbamidomethyl[C];24,Oxidation[M];25,Carbamidomethyl[C];	19	1e-05	6 7 0 0 0 0	1		0	0	100	100	100	0	0	0	186436	18411600
cwq_mix2-1_726.44833.44833.4.0.dta	cwq_mix2-1_726	44833	4	12026.6	TEEFSNMTVPMIFSEFGCIEVRPR	18,Carbamidomethyl[C];7,Oxidation[M];	6	8e-06	5 5 2 0 1 0	1		0	0	100	100	100	0	0	0	17573100	35315700
cwq_mix2-1_726.44849.44849.3.0.dta	cwq_mix2-1_726	44849	3	12030.6	ANAGFNISLSDYWGR		6	1.5e-05	5 4 1 0 2 0	1		0	0	100	100	100	0	0	0	18753400	195763000
cwq_mix2-1_726.44993.44993.4.0.dta	cwq_mix2-1_726	44993	4	12066.3	FVLFSQESPFLNWTSHHLQR		12	2e-05	9 2 0 0 0 0	1		0	0	100	100	100	0	0	0	139753000	153929000
cwq_mix2-1_726.45035.45035.3.0.dta	cwq_mix2-1_726	45035	3	12076.1	ANAGFNISLSDYWGR		6	2.4e-05	5 4 1 0 3 0	1		0	0	100	100	100	0	0	0	669798	18411600
cwq_mix2-1_726.45055.45055.3.0.dta	cwq_mix2-1_726	45055	3	12081.3	ANAGFNISLSDYWGR		6	1.5e-05	5 4 1 0 2 0	1		0	0	100	100	100	0	0	0	27248000	27242100
cwq_mix2-1_726.45098.45098.4.0.dta	cwq_mix2-1_726	45098	4	12092.4	FVLFSQESPFLNWTSHHLQR		12	2e-05	9 2 0 0 0 0	1		0	0	100	100	100	0	0	0	139753000	122670000
cwq_mix2-1_726.45105.45105.3.0.dta	cwq_mix2-1_726	45105	3	12094	FVLFSQESPFLNWTSHHLQR		12	2e-05	9 2 0 0 0 0	1		0	0	100	100	100	0	0	0	15258100	18411600
cwq_mix2-1_726.45111.45111.3.0.dta	cwq_mix2-1_726	45111	3	12095.6	KANLTFSEINSIILFGGASR		3	2e-05	9 2 0 0 0 0	1		0	0	100	100	100	0	0	0	34139500	47308500
cwq_mix2-1_726.45135.45135.3.0.dta	cwq_mix2-1_726	45135	3	12101.5	ANAGFNISLSDYWGR		6	1.5e-05	5 4 1 0 2 0	1		0	0	100	100	100	0	0	0	27248000	47308500
cwq_mix2-1_726.45212.45212.3.0.dta	cwq_mix2-1_726	45212	3	12120.9	KANLTFSEINSIILFGGASR		3	0	8 2 0 0 0 0	1		0	0	100	100	100	0	0	0	8039430	122584000
cwq_mix2-1_726.45244.45244.3.0.dta	cwq_mix2-1_726	45244	3	12128.9	ANAGFNISLSDYWGR		6	1.5e-05	5 4 1 0 2 0	1		0	0	100	100	100	0	0	0	5614550	31135300
cwq_mix2-1_726.45304.45304.4.0.dta	cwq_mix2-1_726	45304	4	12144.6	TEEFSNMTVPMIFSEFGCIEVRPR	18,Carbamidomethyl[C];7,Oxidation[M];	6	8e-06	5 5 2 0 1 0	1		0	0	100	100	100	0	0	0	75141800	40988700
cwq_mix2-1_726.45380.45380.3.0.dta	cwq_mix2-1_726	45380	3	12164	ANAGFNISLSDYWGR		6	1.5e-05	5 4 1 0 2 0	1		0	0	100	100	100	0	0	0	48468200	120108000
cwq_mix2-1_726.45417.45417.4.0.dta	cwq_mix2-1_726	45417	4	12173.4	FTNEFFPMDVTPNDGSAQFVVYNMSGNPK	8,Oxidation[M];	23	2.6e-05	6 4 1 0 1 0	1		0	0	100	100	100	0	0	0	14363600	69978800
cwq_mix2-1_726.45442.45442.4.0.dta	cwq_mix2-1_726	45442	4	12179.7	MEEFANYSIPLFLSEYGCNDVTK	18,Carbamidomethyl[C];	6	1.6e-05	7 5 1 0 1 0	1		0	0	100	100	100	0	0	0	13523500	120108000
cwq_mix2-1_726.45462.45462.4.0.dta	cwq_mix2-1_726	45462	4	12184.9	FTNEFFPMDVTPNDGSAQFVVYNMSGNPK	8,Oxidation[M];	23	4e-05	11 2 0 0 0 0	1		0	0	100	100	100	0	0	0	7232650	12417700
cwq_mix2-1_726.45464.45464.3.0.dta	cwq_mix2-1_726	45464	3	12185.5	ANAGFNISLSDYWGR		6	4e-05	11 2 0 0 0 0	1		0	0	100	100	100	0	0	0	22118800	40988700
cwq_mix2-1_726.45470.45470.4.0.dta	cwq_mix2-1_726	45470	4	12187	TEEFSNMTVPMIFSEFGCIEVRPR	18,Carbamidomethyl[C];7,Oxidation[M];	6	8e-06	5 5 2 0 1 0	1		0	0	100	100	100	0	0	0	55907600	69978800
cwq_mix2-1_726.45527.45527.3.0.dta	cwq_mix2-1_726	45527	3	12201.3	QYNENVTLYAPLEHINVAIR		5	4e-05	11 2 0 0 0 0	1		0	0	100	100	100	0	0	0	28050000	69978800
cwq_mix2-1_726.45541.45541.4.0.dta	cwq_mix2-1_726	45541	4	12205.1	FTNEFFPMDVTPNDGSAQFVVYNMSGNPK		23	6e-06	5 4 1 0 1 0	1		0	0	100	100	100	0	0	0	8552800	13056500
cwq_mix2-1_726.45581.45581.4.0.dta	cwq_mix2-1_726	45581	4	12215.2	FTNEFFPMDVTPNDGSAQFVVYNMSGNPK	8,Oxidation[M];	23	6e-06	5 4 1 0 1 0	1		0	0	100	100	100	0	0	0	4193810	2944610
cwq_mix2-1_726.45600.45600.4.0.dta	cwq_mix2-1_726	45600	4	12220.1	FTNEFFPMDVTPNDGSAQFVVYNMSGNPK	8,Oxidation[M];	23	4e-05	10 2 0 0 0 0	1		0	0	100	100	100	0	0	0	1790540	135397000
cwq_mix2-1_726.45608.45608.4.0.dta	cwq_mix2-1_726	45608	4	12222.2	TEEFSNMTVPMIFSEFGCIEVRPR	18,Carbamidomethyl[C];7,Oxidation[M];	6	8e-06	5 5 2 0 1 0	1		0	0	100	100	100	0	0	0	55907600	101320000
cwq_mix2-1_726.45620.45620.3.0.dta	cwq_mix2-1_726	45620	3	12225.2	QYNENVTLYAPLEHINVAIR		5	4e-05	10 2 0 0 0 0	1		0	0	100	100	100	0	0	0	107706000	27020500
cwq_mix2-1_726.45656.45656.4.0.dta	cwq_mix2-1_726	45656	4	12234.4	MEEFANYSIPLFLSEYGCNDVTK	18,Carbamidomethyl[C];1,Oxidation[M];	6	3e-06	6 5 2 0 0 0	1		0	0	100	100	100	0	0	0	4652920	46786700
cwq_mix2-1_726.45665.45665.3.0.dta	cwq_mix2-1_726	45665	3	12236.7	QYNENVTLYAPLEHINVAIR		5	2e-05	9 2 0 0 0 0	1		0	0	100	100	100	0	0	0	651822000	1299790
cwq_mix2-1_726.45757.45757.3.0.dta	cwq_mix2-1_726	45757	3	12260.9	QYNENVTLYAPLEHINVAIR		5	2e-05	9 2 0 0 0 0	1		0	0	100	100	100	0	0	0	612922000	45104000
cwq_mix2-1_726.45840.45840.3.0.dta	cwq_mix2-1_726	45840	3	12281.2	QYNENVTLYAPLEHINVAIR		5	2e-05	9 2 0 0 0 0	1		0	0	100	100	100	0	0	0	612922000	17044200
cwq_mix2-1_726.45893.45893.4.0.dta	cwq_mix2-1_726	45893	4	12294.1	QYNENVTLYAPLEHINVAIR		5	2e-05	9 2 0 0 0 0	1		0	0	100	100	100	0	0	0	28170100	13236000
cwq_mix2-1_726.45926.45926.3.0.dta	cwq_mix2-1_726	45926	3	12302	QYNENVTLYAPLEHINVAIR		5	2e-05	9 2 0 0 0 0	1		0	0	100	100	100	0	0	0	935318000	26352900
cwq_mix2-1_726.45989.45989.4.0.dta	cwq_mix2-1_726	45989	4	12317.9	QYNENVTLYAPLEHINVAIR		5	2e-05	9 2 0 0 0 0	1		0	0	100	100	100	0	0	0	10921700	15782100
cwq_mix2-1_726.46009.46009.3.0.dta	cwq_mix2-1_726	46009	3	12323.1	QYNENVTLYAPLEHINVAIR		5	2e-05	9 2 0 0 0 0	1		0	0	100	100	100	0	0	0	322396000	26352900
cwq_mix2-1_726.46041.46041.3.0.dta	cwq_mix2-1_726	46041	3	12331.4	ANAGFNISLSDYWGR		6	4e-05	11 2 0 0 0 0	1		0	0	100	100	100	0	0	0	19886200	14536900
cwq_mix2-1_726.46092.46092.3.0.dta	cwq_mix2-1_726	46092	3	12344.2	QYNENVTLYAPLEHINVAIR		5	2e-05	9 2 0 0 0 0	1		0	0	100	100	100	0	0	0	331826000	73903000
cwq_mix2-1_726.46109.46109.4.0.dta	cwq_mix2-1_726	46109	4	12348.8	FTNEFFPMDVTPNDGSAQFVVYNMSGNPK	24,Oxidation[M];	23	1.5e-05	5 4 1 0 2 0	1		0	0	100	100	100	0	0	0	9880420	9802000
cwq_mix2-1_726.46189.46189.4.0.dta	cwq_mix2-1_726	46189	4	12369.1	FTNEFFPMDVTPNDGSAQFVVYNMSGNPK	24,Oxidation[M];	23	2.6e-05	6 4 1 0 1 0	1		0	0	100	100	100	0	0	0	12199100	0
cwq_mix2-1_726.46211.46211.4.0.dta	cwq_mix2-1_726	46211	4	12374.6	FTNEFFPMDVTPNDGSAQFVVYNMSGNPK	24,Oxidation[M];	23	1.5e-05	5 4 1 0 2 0	1		0	0	100	100	100	0	0	0	4692130	112811000
cwq_mix2-1_726.46226.46226.3.0.dta	cwq_mix2-1_726	46226	3	12378.1	QYNENVTLYAPLEHINVAIR		5	2e-05	9 2 0 0 0 0	1		0	0	100	100	100	0	0	0	10656800	28921100
cwq_mix2-1_726.46307.46307.4.0.dta	cwq_mix2-1_726	46307	4	12398.1	VVDSAEWFSYGMFGDDMQNK	12,Oxidation[M];17,Oxidation[M];	19	0	9 6 0 0 0 0	1		0	0	100	100	100	0	0	0	1303760	0
cwq_mix2-1_726.46322.46322.4.0.dta	cwq_mix2-1_726	46322	4	12401.7	FTNEFFPMDVTPNDGSAQFVVYNMSGNPK		23	6e-06	5 4 1 0 1 0	1		0	0	100	100	100	0	0	0	2225640	39988300
cwq_mix2-1_726.46335.46335.3.0.dta	cwq_mix2-1_726	46335	3	12405.2	QYNENVTLYAPLEHINVAIR		5	2e-05	9 2 0 0 0 0	1		0	0	100	100	100	0	0	0	354498000	41563700
cwq_mix2-1_726.46357.46357.4.0.dta	cwq_mix2-1_726	46357	4	12410.5	TFPLSLPGQSVELAWDAPGMAVGPNSSYITSTSAGTPR		25	3.6e-05	3 5 1 0 1 0	1		0	0	100	100	100	0	0	0	1594230	1907370
cwq_mix2-1_726.46429.46429.3.0.dta	cwq_mix2-1_726	46429	3	12428.4	QYNENVTLYAPLEHINVAIR		5	2e-05	9 2 0 0 0 0	1		0	0	100	100	100	0	0	0	284697000	599919
cwq_mix2-1_726.46462.46462.4.0.dta	cwq_mix2-1_726	46462	4	12436.9	TFPLSLPGQSVELAWDAPGMAVGPNSSYITSTSAGTPR		25	3.6e-05	3 5 1 0 1 0	1		0	0	100	100	100	0	0	0	0	110459000
cwq_mix2-1_726.46581.46581.5.0.dta	cwq_mix2-1_726	46581	5	12466.8	SPASSPSSFQQGSPASSPTVNQTQQQMGPR	27,Oxidation[M];	21	3e-06	6 5 0 0 3 0	1		0	0	100	100	100	0	0	0	1433450	20657900
cwq_mix2-1_726.46653.46653.3.0.dta	cwq_mix2-1_726	46653	3	12484.6	ANAGFNISLSDYWGR		6	1.5e-05	5 4 1 0 2 0	1		0	0	100	100	100	0	0	0	6326820	24552800
cwq_mix2-1_726.46776.46776.3.0.dta	cwq_mix2-1_726	46776	3	12515	ANAGFNISLSDYWGR		6	1.5e-05	5 4 1 0 2 0	1		0	0	100	100	100	0	0	0	10246000	92051700
cwq_mix2-1_726.46845.46845.4.0.dta	cwq_mix2-1_726	46845	4	12532.4	YNTDPVCAFDNSTVVELSDKTWDHVIESGK	7,Carbamidomethyl[C];	11	0	8 2 0 0 0 0	1		0	0	100	100	100	0	0	0	166589000	19083600
cwq_mix2-1_726.46908.46908.3.0.dta	cwq_mix2-1_726	46908	3	12548.8	HPSFPLSNNGELIGEFTLSNITDVEK		20	4e-05	10 2 0 0 0 0	1		0	0	100	100	100	0	0	0	21131300	43183000
cwq_mix2-1_726.46970.46970.5.0.dta	cwq_mix2-1_726	46970	5	12564.5	EGATQFTLILDDPLSQSYLQNYYAPDPDPNMTIEEYER	31,Oxidation[M];	30	5e-05	5 5 0 0 0 0	1		0	0	100	100	100	0	0	0	684596	34784700
cwq_mix2-1_726.47019.47019.3.0.dta	cwq_mix2-1_726	47019	3	12577.1	HPSFPLSNNGELIGEFTLSNITDVEK		20	4e-05	10 2 0 0 0 0	1		0	0	100	100	100	0	0	0	21131300	22052200
cwq_mix2-1_726.47039.47039.3.0.dta	cwq_mix2-1_726	47039	3	12582.5	HPSFPLSNNGELIGEFTLSNITDVEK		20	2e-05	9 2 0 0 0 0	1		0	0	100	100	100	0	0	0	31171400	92051700
cwq_mix2-1_726.47046.47046.4.0.dta	cwq_mix2-1_726	47046	4	12584.4	HPSFPLSNNGELIGEFTLSNITDVEK		20	4e-05	10 2 0 0 0 0	1		0	0	100	100	100	0	0	0	64191200	43183000
cwq_mix2-1_726.47079.47079.4.0.dta	cwq_mix2-1_726	47079	4	12593	YNTDPVCAFDNSTVVELSDKTWDHVIESGK	7,Carbamidomethyl[C];	11	0	8 2 0 0 0 0	1		0	0	100	100	100	0	0	0	166589000	28989300
cwq_mix2-1_726.47103.47103.3.0.dta	cwq_mix2-1_726	47103	3	12599.2	HPSFPLSNNGELIGEFTLSNITDVEK		20	4e-05	10 2 0 0 0 0	1		0	0	100	100	100	0	0	0	5925180	12145700
cwq_mix2-1_726.47151.47151.4.0.dta	cwq_mix2-1_726	47151	4	12611.9	HPSFPLSNNGELIGEFTLSNITDVEK		20	4e-05	10 2 0 0 0 0	1		0	0	100	100	100	0	0	0	2849780	38096100
cwq_mix2-1_726.47155.47155.3.0.dta	cwq_mix2-1_726	47155	3	12613	HPSFPLSNNGELIGEFTLSNITDVEK		20	2e-05	9 2 0 0 0 0	1		0	0	100	100	100	0	0	0	29686700	8230380
cwq_mix2-1_726.47181.47181.4.0.dta	cwq_mix2-1_726	47181	4	12619.5	YNTDPVCAFDNSTVVELSDKTWDHVIESGK	7,Carbamidomethyl[C];	11	0	8 2 0 0 0 0	1		0	0	100	100	100	0	0	0	166589000	7515530
cwq_mix2-1_726.47203.47203.4.0.dta	cwq_mix2-1_726	47203	4	12625.4	HPSFPLSNNGELIGEFTLSNITDVEK		20	2e-05	9 2 0 0 0 0	1		0	0	100	100	100	0	0	0	47123300	43954800
cwq_mix2-1_726.47236.47236.3.0.dta	cwq_mix2-1_726	47236	3	12633.8	HPSFPLSNNGELIGEFTLSNITDVEK		20	2e-05	9 2 0 0 0 0	1		0	0	100	100	100	0	0	0	29686700	12997000
cwq_mix2-1_726.47238.47238.3.0.dta	cwq_mix2-1_726	47238	3	12634.4	ANAGFNISLSDYWGR		6	1.5e-05	5 4 1 0 2 0	1		0	0	100	100	100	0	0	0	4948700	0
cwq_mix2-1_726.47251.47251.4.0.dta	cwq_mix2-1_726	47251	4	12637.6	YNTDPVCAFDNSTVVELSDKTWDHVIESGK	7,Carbamidomethyl[C];	11	0	8 2 0 0 0 0	1		0	0	100	100	100	0	0	0	3408160	197592000
cwq_mix2-1_726.47313.47313.3.0.dta	cwq_mix2-1_726	47313	3	12653.1	HPSFPLSNNGELIGEFTLSNITDVEK		20	2e-05	9 2 0 0 0 0	1		0	0	100	100	100	0	0	0	3887350	0
cwq_mix2-1_726.47399.47399.3.0.dta	cwq_mix2-1_726	47399	3	12674.9	ANAGFNISLSDYWGR		6	1.5e-05	5 4 1 0 2 0	1		0	0	100	100	100	0	0	0	26302600	1074160
cwq_mix2-1_726.47441.47441.3.0.dta	cwq_mix2-1_726	47441	3	12685.7	ANAGFNISLSDYWGR		6	4e-05	11 2 0 0 0 0	1		0	0	100	100	100	0	0	0	3326260	197592000
cwq_mix2-1_726.47659.47659.3.0.dta	cwq_mix2-1_726	47659	3	12742.1	ANAGFNISLSDYWGR		6	1.5e-05	5 4 1 0 2 0	1		0	0	100	100	100	0	0	0	10946600	70209600
cwq_mix2-1_726.47811.47811.3.0.dta	cwq_mix2-1_726	47811	3	12782	ANAGFNISLSDYWGR		6	1.5e-05	5 4 1 0 2 0	1		0	0	100	100	100	0	0	0	17245400	371550
cwq_mix2-1_726.47879.47879.5.0.dta	cwq_mix2-1_726	47879	5	12799.8	ILPYASTSSEGSNSTDNIAALSTEQEAR		13	3e-06	6 5 0 0 3 0	1		0	0	100	100	100	0	0	0	0	197592000
cwq_mix2-1_726.47891.47891.3.0.dta	cwq_mix2-1_726	47891	3	12803	ANAGFNISLSDYWGR		6	1.5e-05	5 4 1 0 2 0	1		0	0	100	100	100	0	0	0	1520130	28762700
cwq_mix2-1_726.47985.47985.3.0.dta	cwq_mix2-1_726	47985	3	12826.9	ANAGFNISLSDYWGR		6	1.5e-05	5 4 1 0 2 0	1		0	0	100	100	100	0	0	0	4545980	124886000
cwq_mix2-1_726.48070.48070.3.0.dta	cwq_mix2-1_726	48070	3	12848.5	ANAGFNISLSDYWGR		6	1.5e-05	5 4 1 0 2 0	1		0	0	100	100	100	0	0	0	1300920	560480
cwq_mix2-1_726.48145.48145.3.0.dta	cwq_mix2-1_726	48145	3	12867.6	ANAGFNISLSDYWGR		6	1.5e-05	5 4 1 0 2 0	1		0	0	100	100	100	0	0	0	16322200	0
cwq_mix2-1_726.48197.48197.4.0.dta	cwq_mix2-1_726	48197	4	12880.3	TLGDTTYGFPNVSLSSITSQEWYR		11	4e-05	10 2 0 0 0 0	1		0	0	100	100	100	0	0	0	7759650	14944500
cwq_mix2-1_726.48220.48220.3.0.dta	cwq_mix2-1_726	48220	3	12886.4	TLGDTTYGFPNVSLSSITSQEWYR		11	4e-05	10 2 0 0 0 0	1		0	0	100	100	100	0	0	0	10961800	1916040
cwq_mix2-1_726.48253.48253.3.0.dta	cwq_mix2-1_726	48253	3	12894.7	ANAGFNISLSDYWGR		6	1.5e-05	5 4 1 0 2 0	1		0	0	100	100	100	0	0	0	14097000	95652400
cwq_mix2-1_726.48349.48349.3.0.dta	cwq_mix2-1_726	48349	3	12919.2	ANAGFNISLSDYWGR		6	1.5e-05	5 4 1 0 2 0	1		0	0	100	100	100	0	0	0	1764890	180967000
cwq_mix2-1_726.48359.48359.3.0.dta	cwq_mix2-1_726	48359	3	12921.7	TLGDTTYGFPNVSLSSITSQEWYR		11	2e-05	9 2 0 0 0 0	1		0	0	100	100	100	0	0	0	1525350	35381000
cwq_mix2-1_726.48425.48425.3.0.dta	cwq_mix2-1_726	48425	3	12938.4	YSFEWSNVSILEGDIDSIKEK		7	2e-05	9 2 0 0 0 0	1		0	0	100	100	100	0	0	0	33895800	180967000
cwq_mix2-1_726.48430.48430.3.0.dta	cwq_mix2-1_726	48430	3	12939.8	ANAGFNISLSDYWGR		6	1.5e-05	5 4 1 0 2 0	1		0	0	100	100	100	0	0	0	4182200	1027980
cwq_mix2-1_726.48576.48576.5.0.dta	cwq_mix2-1_726	48576	5	12977.4	MHCGLLEEPDMDSTESWIERCLNESENKR	11,Oxidation[M];21,Carbamidomethyl[C];3,Carbamidomethyl[C];	23	2.5e-05	4 3 1 0 2 0	1		0	0	100	100	100	0	0	0	1717400	95652400
cwq_mix2-1_726.48745.48745.3.0.dta	cwq_mix2-1_726	48745	3	13020.1	LSNVTTATFDGISNVFIGNLK		3	2.2e-05	5 4 2 0 1 0	1		0	0	100	100	100	0	0	0	13341000	1710800
cwq_mix2-1_726.48784.48784.3.0.dta	cwq_mix2-1_726	48784	3	13029.7	HPSFPLSNNGELIGEFTLSNITDVEK		20	4e-05	10 2 0 0 0 0	1		0	0	100	100	100	0	0	0	9360020	50275700
cwq_mix2-1_726.48825.48825.3.0.dta	cwq_mix2-1_726	48825	3	13040.1	LSNVTTATFDGISNVFIGNLK		3	2e-05	12 2 0 0 0 0	1		0	0	100	100	100	0	0	0	44440900	0
cwq_mix2-1_726.48892.48892.5.0.dta	cwq_mix2-1_726	48892	5	13057	HLVNQQVYPLTDCGYGPSGASDGLCELSAYLNSSVR	13,Carbamidomethyl[C];25,Carbamidomethyl[C];	32	2.6e-05	7 6 4 0 0 0	1		0	0	100	100	100	0	0	0	1887150	95652400
cwq_mix2-1_726.48940.48940.3.0.dta	cwq_mix2-1_726	48940	3	13069.7	TLGDTTYGFPNVSLSSITSQEWYR		11	6e-06	5 4 1 0 1 0	1		0	0	100	100	100	0	0	0	2433630	14393000
cwq_mix2-1_726.48981.48981.4.0.dta	cwq_mix2-1_726	48981	4	13080.5	TLGDTTYGFPNVSLSSITSQEWYR		11	6e-06	5 4 1 0 1 0	1		0	0	100	100	100	0	0	0	10651500	24080400
cwq_mix2-1_726.48986.48986.3.0.dta	cwq_mix2-1_726	48986	3	13081.9	LSNVTTATFDGISNVFIGNLK		3	2e-05	12 2 0 0 0 0	1		0	0	100	100	100	0	0	0	17978700	16702200
cwq_mix2-1_726.49021.49021.3.0.dta	cwq_mix2-1_726	49021	3	13090.6	TLGDTTYGFPNVSLSSITSQEWYR		11	6e-06	5 4 1 0 1 0	1		0	0	100	100	100	0	0	0	6835610	53464800
cwq_mix2-1_726.49046.49046.4.0.dta	cwq_mix2-1_726	49046	4	13096.3	YNPDLDYCYLDNSTSPDEYVYVSLVQNPER	8,Carbamidomethyl[C];	12	0	8 2 0 0 0 0	1		0	0	100	100	100	0	0	0	4429300	4568450
cwq_mix2-1_726.49104.49104.5.0.dta	cwq_mix2-1_726	49104	5	13111.2	WEHYGQECQKMLETTEPPSGLACNGSFDMYACWNYTAANTTAR	11,Oxidation[M];23,Carbamidomethyl[C];29,Oxidation[M];32,Carbamidomethyl[C];8,Carbamidomethyl[C];	24	4e-05	6 6 0 0 0 0	1		0	0	100	100	100	0	0	0	0	53464800
cwq_mix2-1_726.49106.49106.5.0.dta	cwq_mix2-1_726	49106	5	13111.8	DSSMDWSCNMTLCNTDYPYLVNTCFNGTQYPVNCNSALR	13,Carbamidomethyl[C];24,Carbamidomethyl[C];34,Carbamidomethyl[C];8,Carbamidomethyl[C];	26	3.4e-05	6 6 1 0 1 0	1		0	0	100	100	100	0	0	0	141594	17825700
cwq_mix2-1_726.49149.49149.3.0.dta	cwq_mix2-1_726	49149	3	13122.3	TLGDTTYGFPNVSLSSITSQEWYR		11	1.4e-05	4 4 1 0 1 0	1		0	0	100	100	100	0	0	0	558526	29610800
cwq_mix2-1_726.49164.49164.3.0.dta	cwq_mix2-1_726	49164	3	13126	LSNVTTATFDGISNVFIGNLK		3	4e-05	11 2 0 0 0 0	1		0	0	100	100	100	0	0	0	3462270	14619100
cwq_mix2-1_726.49184.49184.5.0.dta	cwq_mix2-1_726	49184	5	13131.1	SAIVFNAHFYSSIMNEVAEKANAGFNISLSDYWGR		26	8e-06	5 5 2 0 1 0	1		0	0	100	100	100	0	0	0	142424	11423200
cwq_mix2-1_726.49249.49249.3.0.dta	cwq_mix2-1_726	49249	3	13148.4	LSNVTTATFDGISNVFIGNLK		3	5e-06	6 5 1 0 2 0	1		0	0	100	100	100	0	0	0	1009540	11523300
cwq_mix2-1_726.49253.49253.3.0.dta	cwq_mix2-1_726	49253	3	13149.5	LSNVTTATFDGISNVFIGNLK		3	1.6e-05	7 5 1 0 1 0	1		0	0	100	100	100	0	0	0	284988	0
cwq_mix2-1_726.49308.49308.3.0.dta	cwq_mix2-1_726	49308	3	13163.9	ANAGFNISLSDYWGR		6	1.5e-05	5 4 1 0 2 0	1		0	0	100	100	100	0	0	0	16269000	0
cwq_mix2-1_726.49331.49331.4.0.dta	cwq_mix2-1_726	49331	4	13170.2	DGNNEWMFVPTHGVAYNYEENDPMNPILNGSVVR	24,Oxidation[M];	29	0	4 6 0 0 0 0	1		0	0	100	100	100	0	0	0	973167	11791000
cwq_mix2-1_726.49350.49350.4.0.dta	cwq_mix2-1_726	49350	4	13175.1	FTNEFFPMDVTPNDGSAQFVVYNMSGNPK	8,Oxidation[M];	23	4e-05	7 6 0 0 0 0	1		0	0	100	100	100	0	0	0	0	134642
cwq_mix2-1_726.49353.49353.4.0.dta	cwq_mix2-1_726	49353	4	13175.9	FTNEFFPMDVTPNDGSAQFVVYNMSGNPK	24,Oxidation[M];8,Oxidation[M];	23	4e-05	7 6 0 0 0 0	1		0	0	100	100	100	0	0	0	8344810	0
cwq_mix2-1_726.49377.49377.4.0.dta	cwq_mix2-1_726	49377	4	13181.9	DGNNEWMFVPTHGVAYNYEENDPMNPILNGSVVR		29	2e-05	9 2 0 0 0 0	1		0	0	100	100	100	0	0	0	12451400	0
cwq_mix2-1_726.49405.49405.4.0.dta	cwq_mix2-1_726	49405	4	13189	DGNNEWMFVPTHGVAYNYEENDPMNPILNGSVVR	24,Oxidation[M];	29	0	4 6 0 0 0 0	1		0	0	100	100	100	0	0	0	2499660	5833070
cwq_mix2-1_726.49430.49430.4.0.dta	cwq_mix2-1_726	49430	4	13195.7	DGNNEWMFVPTHGVAYNYEENDPMNPILNGSVVR	24,Oxidation[M];	29	2e-05	3 6 0 0 0 0	1		0	0	100	100	100	0	0	0	1362260	7428120
cwq_mix2-1_726.49454.49454.4.0.dta	cwq_mix2-1_726	49454	4	13201.5	DGNNEWMFVPTHGVAYNYEENDPMNPILNGSVVR		29	0	8 2 0 0 0 0	1		0	0	100	100	100	0	0	0	6825390	4485770
cwq_mix2-1_726.49493.49493.4.0.dta	cwq_mix2-1_726	49493	4	13211.6	FTNEFFPMDVTPNDGSAQFVVYNMSGNPK	8,Oxidation[M];	23	2.4e-05	5 4 1 0 3 0	1		0	0	100	100	100	0	0	0	1186340	20674000
cwq_mix2-1_726.49499.49499.4.0.dta	cwq_mix2-1_726	49499	4	13213.1	FTNEFFPMDVTPNDGSAQFVVYNMSGNPK		23	2.6e-05	6 4 1 0 1 0	1		0	0	100	100	100	0	0	0	78623000	21229100
cwq_mix2-1_726.49529.49529.3.0.dta	cwq_mix2-1_726	49529	3	13221.1	FTNEFFPMDVTPNDGSAQFVVYNMSGNPK		23	1.5e-05	5 4 1 0 2 0	1		0	0	100	100	100	0	0	0	2294310	154070
cwq_mix2-1_726.49532.49532.4.0.dta	cwq_mix2-1_726	49532	4	13222	FTNEFFPMDVTPNDGSAQFVVYNMSGNPK		23	1.5e-05	5 4 1 0 2 0	1		0	0	100	100	100	0	0	0	85263000	20674000
cwq_mix2-1_726.49546.49546.4.0.dta	cwq_mix2-1_726	49546	4	13225.7	FTNEFFPMDVTPNDGSAQFVVYNMSGNPK		23	2e-05	5 6 0 0 0 0	1		0	0	100	100	100	0	0	0	2481940	127734000
cwq_mix2-1_726.49547.49547.3.0.dta	cwq_mix2-1_726	49547	3	13226	TLGDTTYGFPNVSLSSITSQEWYR		11	1.4e-05	4 4 1 0 1 0	1		0	0	100	100	100	0	0	0	3548440	1921460
cwq_mix2-1_726.49565.49565.4.0.dta	cwq_mix2-1_726	49565	4	13230.7	FTNEFFPMDVTPNDGSAQFVVYNMSGNPK		23	4e-05	11 2 0 0 0 0	1		0	0	100	100	100	0	0	0	49629600	127734000
cwq_mix2-1_726.49606.49606.3.0.dta	cwq_mix2-1_726	49606	3	13241.3	TLGDTTYGFPNVSLSSITSQEWYR		11	6e-06	5 4 1 0 1 0	1		0	0	100	100	100	0	0	0	832195	0
cwq_mix2-1_726.49623.49623.4.0.dta	cwq_mix2-1_726	49623	4	13245.7	FTNEFFPMDVTPNDGSAQFVVYNMSGNPK		23	1.5e-05	5 4 1 0 2 0	1		0	0	100	100	100	0	0	0	85263000	806588000
cwq_mix2-1_726.49625.49625.4.0.dta	cwq_mix2-1_726	49625	4	13246.2	FTNEFFPMDVTPNDGSAQFVVYNMSGNPK	24,Oxidation[M];	23	2e-05	5 6 0 0 0 0	1		0	0	100	100	100	0	0	0	10655100	7441910
cwq_mix2-1_726.49626.49626.3.0.dta	cwq_mix2-1_726	49626	3	13246.5	TLGDTTYGFPNVSLSSITSQEWYR		11	1.4e-05	4 4 1 0 1 0	1		0	0	100	100	100	0	0	0	7572200	17531800
cwq_mix2-1_726.49635.49635.4.0.dta	cwq_mix2-1_726	49635	4	13248.8	FTNEFFPMDVTPNDGSAQFVVYNMSGNPK		23	2.6e-05	6 4 1 0 1 0	1		0	0	100	100	100	0	0	0	78623000	806588000
cwq_mix2-1_726.49637.49637.4.0.dta	cwq_mix2-1_726	49637	4	13249.4	FTNEFFPMDVTPNDGSAQFVVYNMSGNPK		23	4e-05	10 2 0 0 0 0	1		0	0	100	100	100	0	0	0	29962300	7543500
cwq_mix2-1_726.49673.49673.3.0.dta	cwq_mix2-1_726	49673	3	13259.3	ANAGFNISLSDYWGR		6	1.5e-05	5 4 1 0 2 0	1		0	0	100	100	100	0	0	0	2301310	806588000
cwq_mix2-1_726.49706.49706.3.0.dta	cwq_mix2-1_726	49706	3	13268	IIDWGHSGEIGNLLLSEYNVTYK		19	0	8 2 0 0 0 0	1		0	0	100	100	100	0	0	0	180203000	2674850
cwq_mix2-1_726.49710.49710.3.0.dta	cwq_mix2-1_726	49710	3	13269.1	FTNEFFPMDVTPNDGSAQFVVYNMSGNPK	8,Oxidation[M];	23	2e-05	5 6 0 0 0 0	1		0	0	100	100	100	0	0	0	0	806588000
cwq_mix2-1_726.49712.49712.4.0.dta	cwq_mix2-1_726	49712	4	13269.6	FTNEFFPMDVTPNDGSAQFVVYNMSGNPK		23	2.6e-05	6 4 1 0 1 0	1		0	0	100	100	100	0	0	0	1256360	2652220
cwq_mix2-1_726.49725.49725.4.0.dta	cwq_mix2-1_726	49725	4	13273	FTNEFFPMDVTPNDGSAQFVVYNMSGNPK		23	4e-05	10 2 0 0 0 0	1		0	0	100	100	100	0	0	0	29962300	912367
cwq_mix2-1_726.49734.49734.4.0.dta	cwq_mix2-1_726	49734	4	13275.1	FTNEFFPMDVTPNDGSAQFVVYNMSGNPK		23	6e-06	5 4 1 0 1 0	1		0	0	100	100	100	0	0	0	18996200	0
cwq_mix2-1_726.49749.49749.3.0.dta	cwq_mix2-1_726	49749	3	13279	IIDWGHSGEIGNLLLSEYNVTYK		19	0	4 6 0 0 0 0	1		0	0	100	100	100	0	0	0	104582	814959000
cwq_mix2-1_726.49768.49768.4.0.dta	cwq_mix2-1_726	49768	4	13284.1	FTNEFFPMDVTPNDGSAQFVVYNMSGNPK	24,Oxidation[M];	23	2e-05	5 6 0 0 0 0	1		0	0	100	100	100	0	0	0	18321800	131962000
cwq_mix2-1_726.49776.49776.3.0.dta	cwq_mix2-1_726	49776	3	13286.1	IIDWGHSGEIGNLLLSEYNVTYK		19	0	8 2 0 0 0 0	1		0	0	100	100	100	0	0	0	180203000	54510900
cwq_mix2-1_726.49784.49784.3.0.dta	cwq_mix2-1_726	49784	3	13288.4	ANAGFNISLSDYWGR		6	1.5e-05	5 4 1 0 2 0	1		0	0	100	100	100	0	0	0	1967440	15096500
cwq_mix2-1_726.49792.49792.4.0.dta	cwq_mix2-1_726	49792	4	13290.4	IIDWGHSGEIGNLLLSEYNVTYK		19	0	8 2 0 0 0 0	1		0	0	100	100	100	0	0	0	90783100	17339400
cwq_mix2-1_726.49794.49794.4.0.dta	cwq_mix2-1_726	49794	4	13290.9	YVYDSSAGDNITAYVVDTGVSIHHVEFEGR		10	6e-06	6 5 0 0 4 0	1		0	0	100	100	100	0	0	0	3826200	2763920
cwq_mix2-1_726.49845.49845.3.0.dta	cwq_mix2-1_726	49845	3	13303.9	IIDWGHSGEIGNLLLSEYNVTYK		19	0	8 2 0 0 0 0	1		0	0	100	100	100	0	0	0	180203000	10254900
cwq_mix2-1_726.49850.49850.5.0.dta	cwq_mix2-1_726	49850	5	13305.1	SGNNENVSGITGHDAVSDDQYAYDSEVYDDQNAYQR	0,Acetyl[ProteinN-term];	6	2.3e-05	5 5 0 0 3 0	1		0	0	100	100	100	0	0	0	360705	318931000
cwq_mix2-1_726.49854.49854.4.0.dta	cwq_mix2-1_726	49854	4	13306.3	FTNEFFPMDVTPNDGSAQFVVYNMSGNPK		23	6e-06	5 4 1 0 1 0	1		0	0	100	100	100	0	0	0	21836500	6745250
cwq_mix2-1_726.49882.49882.4.0.dta	cwq_mix2-1_726	49882	4	13312.8	IIDWGHSGEIGNLLLSEYNVTYK		19	0	8 2 0 0 0 0	1		0	0	100	100	100	0	0	0	90783100	3436950
cwq_mix2-1_726.49919.49919.4.0.dta	cwq_mix2-1_726	49919	4	13322.4	SYGFCKPLEANEEGKPYYPCGIIANSLFNDSYSSLLR	20,Carbamidomethyl[C];5,Carbamidomethyl[C];	29	2e-05	9 2 0 0 0 0	1		0	0	100	100	100	0	0	0	14049300	165572
cwq_mix2-1_726.50025.50025.5.0.dta	cwq_mix2-1_726	50025	5	13349	ADGINSTLNETTYTSSSHGVLMLTANGMDVLLRQDYLQYR	28,Oxidation[M];	5	3.9e-05	7 7 0 0 1 0	1		0	0	100	100	100	0	0	0	217015	3420270
cwq_mix2-1_726.50071.50071.3.0.dta	cwq_mix2-1_726	50071	3	13360.9	ANAGFNISLSDYWGR		6	1.5e-05	5 4 1 0 2 0	1		0	0	100	100	100	0	0	0	3187700	7011520
cwq_mix2-1_726.50191.50191.5.0.dta	cwq_mix2-1_726	50191	5	13392.3	MASHANLPGADNLYMQQFQQLMAQGNYSEAAKVAASSPRGILR	15,Oxidation[M];1,Oxidation[M];22,Oxidation[M];	26	1e-05	3 9 0 0 0 0	1		0	0	100	100	100	0	0	0	154755	0
cwq_mix2-1_726.50205.50205.4.0.dta	cwq_mix2-1_726	50205	4	13396.1	LNDTYTEVAEVMKDDFVFAASDDKELAK		2	4e-05	11 2 0 0 0 0	1		0	0	100	100	100	0	0	0	58388400	16078700
cwq_mix2-1_726.50206.50206.5.0.dta	cwq_mix2-1_726	50206	5	13396.4	FTCILNGTGAIPHQAHLLLSDTEHPTLAVIYPASVSQGGVASLELR	3,Carbamidomethyl[C];	6	0	8 2 0 0 0 0	1		0	0	100	100	100	0	0	0	183253000	14985400
cwq_mix2-1_726.50213.50213.4.0.dta	cwq_mix2-1_726	50213	4	13398.2	LNDTYTEVAEVMKDDFVFAASDDKELAK		2	4e-05	10 2 0 0 0 0	1		0	0	100	100	100	0	0	0	1216680000	9279340
cwq_mix2-1_726.50232.50232.4.0.dta	cwq_mix2-1_726	50232	4	13403.2	LNDTYTEVAEVMKDDFVFAASDDKELAK		2	2e-05	9 2 0 0 0 0	1		0	0	100	100	100	0	0	0	1033680000	0
cwq_mix2-1_726.50242.50242.4.0.dta	cwq_mix2-1_726	50242	4	13405.9	FTNEFFPMDVTPNDGSAQFVVYNMSGNPK	24,Oxidation[M];8,Oxidation[M];	23	4e-05	6 6 0 0 0 0	1		0	0	100	100	100	0	0	0	3797230	745014
cwq_mix2-1_726.50291.50291.4.0.dta	cwq_mix2-1_726	50291	4	13418.5	LNDTYTEVAEVMKDDFVFAASDDKELAK		2	4e-05	10 2 0 0 0 0	1		0	0	100	100	100	0	0	0	1216680000	9394040
cwq_mix2-1_726.50312.50312.4.0.dta	cwq_mix2-1_726	50312	4	13423.5	LNDTYTEVAEVMKDDFVFAASDDKELAK		2	2e-05	9 2 0 0 0 0	1		0	0	100	100	100	0	0	0	1033680000	156082000
cwq_mix2-1_726.50314.50314.5.0.dta	cwq_mix2-1_726	50314	5	13423.9	LNDTYTEVAEVMKDDFVFAASDDKELAK	12,Oxidation[M];	2	2e-05	5 6 0 0 0 0	1		0	0	100	100	100	0	0	0	10358600	3509350
cwq_mix2-1_726.50379.50379.5.0.dta	cwq_mix2-1_726	50379	5	13440.5	FTCILNGTGAIPHQAHLLLSDTEHPTLAVIYPASVSQGGVASLELR	3,Carbamidomethyl[C];	6	2e-05	5 6 0 0 0 0	1		0	0	100	100	100	0	0	0	1017250	54898600
cwq_mix2-1_726.50380.50380.5.0.dta	cwq_mix2-1_726	50380	5	13440.8	LNDTYTEVAEVMKDDFVFAASDDKELAK		2	4e-05	10 2 0 0 0 0	1		0	0	100	100	100	0	0	0	2953240	27473000
cwq_mix2-1_726.50386.50386.4.0.dta	cwq_mix2-1_726	50386	4	13442.2	LNDTYTEVAEVMKDDFVFAASDDKELAK		2	4e-05	10 2 0 0 0 0	1		0	0	100	100	100	0	0	0	1216680000	156082000
cwq_mix2-1_726.50389.50389.5.0.dta	cwq_mix2-1_726	50389	5	13442.9	FTCILNGTGAIPHQAHLLLSDTEHPTLAVIYPASVSQGGVASLELR	3,Carbamidomethyl[C];	6	1.1e-05	7 2 0 0 1 0	1		0	0	100	100	100	0	0	0	1725750	4034510
cwq_mix2-1_726.50409.50409.4.0.dta	cwq_mix2-1_726	50409	4	13448.1	LNDTYTEVAEVMKDDFVFAASDDKELAK		2	2e-05	9 2 0 0 0 0	1		0	0	100	100	100	0	0	0	1033680000	22221300
cwq_mix2-1_726.50432.50432.4.0.dta	cwq_mix2-1_726	50432	4	13454.1	LNDTYTEVAEVMKDDFVFAASDDKELAK		2	0	8 2 0 0 0 0	1		0	0	100	100	100	0	0	0	325631000	10699300
cwq_mix2-1_726.50480.50480.4.0.dta	cwq_mix2-1_726	50480	4	13466.4	LNDTYTEVAEVMKDDFVFAASDDKELAK		2	2e-05	9 2 0 0 0 0	1		0	0	100	100	100	0	0	0	1044390000	29924900
cwq_mix2-1_726.50492.50492.4.0.dta	cwq_mix2-1_726	50492	4	13469.8	LNDTYTEVAEVMKDDFVFAASDDKELAK		2	0	8 2 0 0 0 0	1		0	0	100	100	100	0	0	0	87437900	1268260
cwq_mix2-1_726.50516.50516.3.0.dta	cwq_mix2-1_726	50516	3	13476.1	QFVQYGNLTGLDMAVVK		7	2e-05	9 2 0 0 0 0	1		0	0	100	100	100	0	0	0	7305550	3662430
cwq_mix2-1_726.50522.50522.4.0.dta	cwq_mix2-1_726	50522	4	13477.7	FTCILNGTGAIPHQAHLLLSDTEHPTLAVIYPASVSQGGVASLELR	3,Carbamidomethyl[C];	6	0	8 2 0 0 0 0	1		0	0	100	100	100	0	0	0	1872320	4802080
cwq_mix2-1_726.50542.50542.4.0.dta	cwq_mix2-1_726	50542	4	13483.1	FTNEFFPMDVTPNDGSAQFVVYNMSGNPK		23	1.2e-05	6 5 0 0 2 0	1		0	0	100	100	100	0	0	0	1346940	10270000
cwq_mix2-1_726.50564.50564.3.0.dta	cwq_mix2-1_726	50564	3	13488.9	ANAGFNISLSDYWGR		6	1.5e-05	5 4 1 0 2 0	1		0	0	100	100	100	0	0	0	3577270	39325100
cwq_mix2-1_726.50582.50582.4.0.dta	cwq_mix2-1_726	50582	4	13493.6	LNDTYTEVAEVMKDDFVFAASDDKELAK		2	0	8 2 0 0 0 0	1		0	0	100	100	100	0	0	0	87437900	3639990
cwq_mix2-1_726.50616.50616.5.0.dta	cwq_mix2-1_726	50616	5	13502.6	FTCILNGTGAIPHQAHLLLSDTEHPTLAVIYPASVSQGGVASLELR	3,Carbamidomethyl[C];	6	2e-05	9 2 0 0 0 0	1		0	0	100	100	100	0	0	0	38273500	0
cwq_mix2-1_726.50638.50638.3.0.dta	cwq_mix2-1_726	50638	3	13508.5	ANAGFNISLSDYWGR		6	1.5e-05	5 4 1 0 2 0	1		0	0	100	100	100	0	0	0	19925800	13836400
cwq_mix2-1_726.50686.50686.5.0.dta	cwq_mix2-1_726	50686	5	13520.9	FTCILNGTGAIPHQAHLLLSDTEHPTLAVIYPASVSQGGVASLELR	3,Carbamidomethyl[C];	6	0	8 2 0 0 0 0	1		0	0	100	100	100	0	0	0	62269700	1776530
cwq_mix2-1_726.50755.50755.5.0.dta	cwq_mix2-1_726	50755	5	13538.7	FTCILNGTGAIPHQAHLLLSDTEHPTLAVIYPASVSQGGVASLELR	3,Carbamidomethyl[C];	6	2e-05	9 2 0 0 0 0	1		0	0	100	100	100	0	0	0	128275000	11322000
cwq_mix2-1_726.50758.50758.3.0.dta	cwq_mix2-1_726	50758	3	13539.6	SEFDGILPGEFVESNSTWWNR		15	2e-05	9 2 0 0 0 0	1		0	0	100	100	100	0	0	0	6299600	3915660
cwq_mix2-1_726.50776.50776.3.0.dta	cwq_mix2-1_726	50776	3	13544.4	ANAGFNISLSDYWGR		6	1.3e-05	5 4 2 0 0 0	1		0	0	100	100	100	0	0	0	1422550	7652340
cwq_mix2-1_726.50815.50815.5.0.dta	cwq_mix2-1_726	50815	5	13554.3	FTCILNGTGAIPHQAHLLLSDTEHPTLAVIYPASVSQGGVASLELR	3,Carbamidomethyl[C];	6	0	8 2 0 0 0 0	1		0	0	100	100	100	0	0	0	62269700	27593100
cwq_mix2-1_726.50838.50838.3.0.dta	cwq_mix2-1_726	50838	3	13559.7	SEFDGILPGEFVESNSTWWNR		15	2e-05	9 2 0 0 0 0	1		0	0	100	100	100	0	0	0	2851460	2286830
cwq_mix2-1_726.50840.50840.3.0.dta	cwq_mix2-1_726	50840	3	13560.3	SEFDGILPGEFVESNSTWWNR		15	0	8 2 0 0 0 0	1		0	0	100	100	100	0	0	0	20738800	876422
cwq_mix2-1_726.50858.50858.5.0.dta	cwq_mix2-1_726	50858	5	13564.9	FTCILNGTGAIPHQAHLLLSDTEHPTLAVIYPASVSQGGVASLELR	3,Carbamidomethyl[C];	6	2e-05	9 2 0 0 0 0	1		0	0	100	100	100	0	0	0	4784150	6885790
cwq_mix2-1_726.50859.50859.3.0.dta	cwq_mix2-1_726	50859	3	13565.2	ANAGFNISLSDYWGR		6	1.5e-05	5 4 1 0 2 0	1		0	0	100	100	100	0	0	0	2946920	26434200
cwq_mix2-1_726.51036.51036.3.0.dta	cwq_mix2-1_726	51036	3	13610.4	ANAGFNISLSDYWGR		6	1.5e-05	5 4 1 0 2 0	1		0	0	100	100	100	0	0	0	6212620	1750310
cwq_mix2-1_726.51152.51152.4.0.dta	cwq_mix2-1_726	51152	4	13640.2	LNDTYTEVAEVMKDDFVFAASDDKELAK	12,Oxidation[M];	2	2.6e-05	6 4 1 0 1 0	1		0	0	100	100	100	0	0	0	64013100	4556050
cwq_mix2-1_726.51192.51192.3.0.dta	cwq_mix2-1_726	51192	3	13650.7	ANAGFNISLSDYWGR		6	1.5e-05	5 4 1 0 2 0	1		0	0	100	100	100	0	0	0	3268820	2280130
cwq_mix2-1_726.51287.51287.3.0.dta	cwq_mix2-1_726	51287	3	13675.9	ANAGFNISLSDYWGR		6	1.5e-05	5 4 1 0 2 0	1		0	0	100	100	100	0	0	0	4399310	17758100
cwq_mix2-1_726.51386.51386.3.0.dta	cwq_mix2-1_726	51386	3	13702.1	TLGDTTYGFPNVSLSSITSQEWYR		11	2.4e-05	5 4 1 0 3 0	1		0	0	100	100	100	0	0	0	882998	3152170
cwq_mix2-1_726.51445.51445.4.0.dta	cwq_mix2-1_726	51445	4	13717	YQYNETAGEGVTAYVIDTGINIEHQDFQGR		4	2e-05	12 2 0 0 0 0	1		0	0	100	100	100	0	0	0	7181110	4971180
cwq_mix2-1_726.51451.51451.3.0.dta	cwq_mix2-1_726	51451	3	13718.6	ANAGFNISLSDYWGR		6	1.5e-05	5 4 1 0 2 0	1		0	0	100	100	100	0	0	0	9703370	123779
cwq_mix2-1_726.51466.51466.3.0.dta	cwq_mix2-1_726	51466	3	13722.5	TLGDTTYGFPNVSLSSITSQEWYR		11	1.5e-05	5 4 1 0 2 0	1		0	0	100	100	100	0	0	0	32901900	361439
cwq_mix2-1_726.51467.51467.3.0.dta	cwq_mix2-1_726	51467	3	13722.8	TLGDTTYGFPNVSLSSITSQEWYR		11	2.2e-05	5 4 2 0 1 0	1		0	0	100	100	100	0	0	0	2190250	19174100
cwq_mix2-1_726.51482.51482.3.0.dta	cwq_mix2-1_726	51482	3	13726.6	TLGDTTYGFPNVSLSSITSQEWYR		11	4e-05	11 2 0 0 0 0	1		0	0	100	100	100	0	0	0	27882800	4906680
cwq_mix2-1_726.51520.51520.4.0.dta	cwq_mix2-1_726	51520	4	13736.1	TLGDTTYGFPNVSLSSITSQEWYR		11	4e-05	11 2 0 0 0 0	1		0	0	100	100	100	0	0	0	15464700	5375860
cwq_mix2-1_726.51565.51565.3.0.dta	cwq_mix2-1_726	51565	3	13747.9	ANAGFNISLSDYWGR		6	1.5e-05	5 4 1 0 2 0	1		0	0	100	100	100	0	0	0	3272350	0
cwq_mix2-1_726.51590.51590.3.0.dta	cwq_mix2-1_726	51590	3	13754.3	TLGDTTYGFPNVSLSSITSQEWYR		11	4e-05	11 2 0 0 0 0	1		0	0	100	100	100	0	0	0	27882800	89461.9
cwq_mix2-1_726.51600.51600.3.0.dta	cwq_mix2-1_726	51600	3	13756.8	TLGDTTYGFPNVSLSSITSQEWYR		11	4e-05	10 2 0 0 0 0	1		0	0	100	100	100	0	0	0	745764000	4092500
cwq_mix2-1_726.51610.51610.3.0.dta	cwq_mix2-1_726	51610	3	13759.5	TLGDTTYGFPNVSLSSITSQEWYR		11	1.5e-05	5 4 1 0 2 0	1		0	0	100	100	100	0	0	0	36930800	948700
cwq_mix2-1_726.51611.51611.4.0.dta	cwq_mix2-1_726	51611	4	13759.7	TLGDTTYGFPNVSLSSITSQEWYR		11	4e-05	10 2 0 0 0 0	1		0	0	100	100	100	0	0	0	333008000	0
cwq_mix2-1_726.51629.51629.4.0.dta	cwq_mix2-1_726	51629	4	13764.4	YQYNETAGEGVTAYVIDTGINIEHQDFQGR		4	2.4e-05	5 4 1 0 3 0	1		0	0	100	100	100	0	0	0	1140540	295134
cwq_mix2-1_726.51635.51635.4.0.dta	cwq_mix2-1_726	51635	4	13765.8	TLGDTTYGFPNVSLSSITSQEWYR		11	4e-05	11 2 0 0 0 0	1		0	0	100	100	100	0	0	0	16837800	0
cwq_mix2-1_726.51672.51672.3.0.dta	cwq_mix2-1_726	51672	3	13775.1	TLGDTTYGFPNVSLSSITSQEWYR		11	4e-05	11 2 0 0 0 0	1		0	0	100	100	100	0	0	0	2841660	0
cwq_mix2-1_726.51691.51691.3.0.dta	cwq_mix2-1_726	51691	3	13780.1	TLGDTTYGFPNVSLSSITSQEWYR		11	1.5e-05	5 4 1 0 2 0	1		0	0	100	100	100	0	0	0	2453000	936930
cwq_mix2-1_726.51724.51724.4.0.dta	cwq_mix2-1_726	51724	4	13788.7	TLGDTTYGFPNVSLSSITSQEWYR		11	4e-05	10 2 0 0 0 0	1		0	0	100	100	100	0	0	0	333008000	4995490
cwq_mix2-1_726.51732.51732.3.0.dta	cwq_mix2-1_726	51732	3	13791	TLGDTTYGFPNVSLSSITSQEWYR		11	4e-05	10 2 0 0 0 0	1		0	0	100	100	100	0	0	0	748651000	11060400
cwq_mix2-1_726.51754.51754.4.0.dta	cwq_mix2-1_726	51754	4	13796.2	YQYNETAGEGVTAYVIDTGINIEHQDFQGR		4	1.5e-05	5 4 1 0 2 0	1		0	0	100	100	100	0	0	0	1194200	221459
cwq_mix2-1_726.51757.51757.4.0.dta	cwq_mix2-1_726	51757	4	13796.9	TLGDTTYGFPNVSLSSITSQEWYR		11	6e-06	5 4 1 0 1 0	1		0	0	100	100	100	0	0	0	291959000	207010
cwq_mix2-1_726.51759.51759.3.0.dta	cwq_mix2-1_726	51759	3	13797.3	TLGDTTYGFPNVSLSSITSQEWYR		11	2e-05	9 2 0 0 0 0	1		0	0	100	100	100	0	0	0	595901000	51107300
cwq_mix2-1_726.51764.51764.3.0.dta	cwq_mix2-1_726	51764	3	13798.7	TLGDTTYGFPNVSLSSITSQEWYR		11	4.4e-05	4 5 1 0 1 0	1		0	0	100	100	100	0	0	0	1391980	87758900
cwq_mix2-1_726.51767.51767.3.0.dta	cwq_mix2-1_726	51767	3	13799.5	TLGDTTYGFPNVSLSSITSQEWYR		11	1.5e-05	5 4 1 0 2 0	1		0	0	100	100	100	0	0	0	0	3194030
cwq_mix2-1_726.51794.51794.4.0.dta	cwq_mix2-1_726	51794	4	13806.2	TLGDTTYGFPNVSLSSITSQEWYR		11	2e-05	9 2 0 0 0 0	1		0	0	100	100	100	0	0	0	206895000	7351680
cwq_mix2-1_726.51818.51818.4.0.dta	cwq_mix2-1_726	51818	4	13812.2	TLGDTTYGFPNVSLSSITSQEWYR		11	4e-05	10 2 0 0 0 0	1		0	0	100	100	100	0	0	0	333008000	15641600
cwq_mix2-1_726.51841.51841.3.0.dta	cwq_mix2-1_726	51841	3	13817.9	TLGDTTYGFPNVSLSSITSQEWYR		11	4e-05	10 2 0 0 0 0	1		0	0	100	100	100	0	0	0	748651000	258554
cwq_mix2-1_726.51867.51867.3.0.dta	cwq_mix2-1_726	51867	3	13824.2	TLGDTTYGFPNVSLSSITSQEWYR		11	2e-05	9 2 0 0 0 0	1		0	0	100	100	100	0	0	0	595901000	10963600
cwq_mix2-1_726.51868.51868.4.0.dta	cwq_mix2-1_726	51868	4	13824.4	TLGDTTYGFPNVSLSSITSQEWYR		11	2e-05	9 2 0 0 0 0	1		0	0	100	100	100	0	0	0	206895000	20080500
cwq_mix2-1_726.51888.51888.4.0.dta	cwq_mix2-1_726	51888	4	13829.6	TLGDTTYGFPNVSLSSITSQEWYR		11	4e-05	10 2 0 0 0 0	1		0	0	100	100	100	0	0	0	333008000	129992
cwq_mix2-1_726.51912.51912.3.0.dta	cwq_mix2-1_726	51912	3	13836	TLGDTTYGFPNVSLSSITSQEWYR		11	4.4e-05	4 5 1 0 1 0	1		0	0	100	100	100	0	0	0	4911450	87758900
cwq_mix2-1_726.51916.51916.3.0.dta	cwq_mix2-1_726	51916	3	13837.1	TLGDTTYGFPNVSLSSITSQEWYR		11	3.6e-05	3 5 1 0 1 0	1		0	0	100	100	100	0	0	0	3361920	2241930
cwq_mix2-1_726.51954.51954.3.0.dta	cwq_mix2-1_726	51954	3	13846.8	TLGDTTYGFPNVSLSSITSQEWYR		11	2e-05	9 2 0 0 0 0	1		0	0	100	100	100	0	0	0	595901000	12142700
cwq_mix2-1_726.52001.52001.4.0.dta	cwq_mix2-1_726	52001	4	13858.8	TLGDTTYGFPNVSLSSITSQEWYR		11	2e-05	9 2 0 0 0 0	1		0	0	100	100	100	0	0	0	206895000	183527000
cwq_mix2-1_726.52006.52006.3.0.dta	cwq_mix2-1_726	52006	3	13860.2	TLGDTTYGFPNVSLSSITSQEWYR		11	0	8 2 0 0 0 0	1		0	0	100	100	100	0	0	0	10935200	96875100
cwq_mix2-1_726.52016.52016.3.0.dta	cwq_mix2-1_726	52016	3	13862.6	TLGDTTYGFPNVSLSSITSQEWYR		11	4.4e-05	4 5 1 0 1 0	1		0	0	100	100	100	0	0	0	1516300	35298800
cwq_mix2-1_726.52036.52036.3.0.dta	cwq_mix2-1_726	52036	3	13867.6	TLGDTTYGFPNVSLSSITSQEWYR		11	4e-05	10 2 0 0 0 0	1		0	0	100	100	100	0	0	0	24822100	105680
cwq_mix2-1_726.52084.52084.3.0.dta	cwq_mix2-1_726	52084	3	13879.9	TLGDTTYGFPNVSLSSITSQEWYR		11	2e-05	9 2 0 0 0 0	1		0	0	100	100	100	0	0	0	595901000	17064900
cwq_mix2-1_726.52086.52086.4.0.dta	cwq_mix2-1_726	52086	4	13880.5	TLGDTTYGFPNVSLSSITSQEWYR		11	0	4 6 0 0 0 0	1		0	0	100	100	100	0	0	0	794424	10210300
cwq_mix2-1_726.52221.52221.4.0.dta	cwq_mix2-1_726	52221	4	13916	TLGDTTYGFPNVSLSSITSQEWYR		11	1.4e-05	4 4 1 0 1 0	1		0	0	100	100	100	0	0	0	1202330	664788
cwq_mix2-1_726.52467.52467.3.0.dta	cwq_mix2-1_726	52467	3	13978.5	TLGDTTYGFPNVSLSSITSQEWYR		11	4e-05	10 2 0 0 0 0	1		0	0	100	100	100	0	0	0	22494800	40540600
cwq_mix2-1_726.52522.52522.4.0.dta	cwq_mix2-1_726	52522	4	13992.7	TEEFSNMTVPMIFSEFGCIEVRPR	18,Carbamidomethyl[C];7,Oxidation[M];	6	3.1e-05	5 4 2 0 2 0	1		0	0	100	100	100	0	0	0	56684400	1220430
cwq_mix2-1_726.52624.52624.4.0.dta	cwq_mix2-1_726	52624	4	14018.8	TLGDTTYGFPNVSLSSITSQEWYR		11	4e-05	10 2 0 0 0 0	1		0	0	100	100	100	0	0	0	9117290	2564350
cwq_mix2-1_726.52628.52628.3.0.dta	cwq_mix2-1_726	52628	3	14020	TLGDTTYGFPNVSLSSITSQEWYR		11	4e-05	10 2 0 0 0 0	1		0	0	100	100	100	0	0	0	22494800	0
cwq_mix2-1_726.52636.52636.3.0.dta	cwq_mix2-1_726	52636	3	14022.1	TLGDTTYGFPNVSLSSITSQEWYR		11	2e-05	9 2 0 0 0 0	1		0	0	100	100	100	0	0	0	4741410	3873010
cwq_mix2-1_726.52738.52738.3.0.dta	cwq_mix2-1_726	52738	3	14048.9	ANAGFNISLSDYWGR		6	1.5e-05	5 4 1 0 2 0	1		0	0	100	100	100	0	0	0	8346090	159275000
cwq_mix2-1_726.53027.53027.4.0.dta	cwq_mix2-1_726	53027	4	14125.2	EVSAYGLDSYSFNMSYLEAPIYFDFVGVDGVGHYPSK	14,Oxidation[M];	13	5e-05	3 7 0 0 0 0	1		0	0	100	100	100	0	0	0	226251	6425060
cwq_mix2-1_726.53122.53122.3.0.dta	cwq_mix2-1_726	53122	3	14149.4	ANAGFNISLSDYWGR		6	1.5e-05	5 4 1 0 2 0	1		0	0	100	100	100	0	0	0	2328660	133191000
cwq_mix2-1_726.53216.53216.3.0.dta	cwq_mix2-1_726	53216	3	14173.7	ANAGFNISLSDYWGR		6	1.3e-05	5 4 2 0 0 0	1		0	0	100	100	100	0	0	0	3274810	159275000
cwq_mix2-1_726.53440.53440.3.0.dta	cwq_mix2-1_726	53440	3	14231.9	DTPPLVIYLPNVPYNYFTNISTDR		19	0	4 6 0 0 0 0	1		0	0	100	100	100	0	0	0	0	7383590
cwq_mix2-1_726.53459.53459.4.0.dta	cwq_mix2-1_726	53459	4	14236.7	TFPLSLPGQSVELAWDAPGMAVGPNSSYITSTSAGTPR		25	1.4e-05	4 4 1 0 1 0	1		0	0	100	100	100	0	0	0	7444610	133191000
cwq_mix2-1_726.53463.53463.3.0.dta	cwq_mix2-1_726	53463	3	14237.8	DTPPLVIYLPNVPYNYFTNISTDR		19	0	8 2 0 0 0 0	1		0	0	100	100	100	0	0	0	4148740	159275000
cwq_mix2-1_726.53551.53551.3.0.dta	cwq_mix2-1_726	53551	3	14260.9	DTPPLVIYLPNVPYNYFTNISTDR		19	0	8 2 0 0 0 0	1		0	0	100	100	100	0	0	0	5003860	33679800
cwq_mix2-1_726.53670.53670.4.0.dta	cwq_mix2-1_726	53670	4	14292.7	FDHIANWTDDVYFPDSQPYASPMGLYSVLR	23,Oxidation[M];	6	0	9 6 0 0 0 0	1		0	0	100	100	100	0	0	0	110337	0
cwq_mix2-1_726.54033.54033.3.0.dta	cwq_mix2-1_726	54033	3	14386.9	ANAGFNISLSDYWGR		6	1.5e-05	5 4 1 0 2 0	1		0	0	100	100	100	0	0	0	3076870	8727740
cwq_mix2-1_726.54736.54736.4.0.dta	cwq_mix2-1_726	54736	4	14567.3	AVWSYVFPEGATNIEIEMPVEISNSNVTK	18,Oxidation[M];	26	0	4 6 0 0 0 0	1		0	0	100	100	100	0	0	0	622548	1214530
cwq_mix2-1_726.54768.54768.4.0.dta	cwq_mix2-1_726	54768	4	14576.1	TYYTEDMIQQLLTNGLISSTVDNDTYFGQCFACAVVK	30,Carbamidomethyl[C];33,Carbamidomethyl[C];	23	3.6e-05	3 5 1 0 1 0	1		0	0	100	100	100	0	0	0	21191400	0
cwq_mix2-1_726.54865.54865.4.0.dta	cwq_mix2-1_726	54865	4	14601.6	TYYTEDMIQQLLTNGLISSTVDNDTYFGQCFACAVVK	30,Carbamidomethyl[C];33,Carbamidomethyl[C];	23	3.6e-05	3 5 1 0 1 0	1		0	0	100	100	100	0	0	0	27019100	444807
cwq_mix2-1_726.54954.54954.4.0.dta	cwq_mix2-1_726	54954	4	14625	TYYTEDMIQQLLTNGLISSTVDNDTYFGQCFACAVVK	30,Carbamidomethyl[C];33,Carbamidomethyl[C];	23	3.6e-05	3 5 1 0 1 0	1		0	0	100	100	100	0	0	0	34635500	11823500
cwq_mix2-1_726.55070.55070.4.0.dta	cwq_mix2-1_726	55070	4	14655.6	TYYTEDMIQQLLTNGLISSTVDNDTYFGQCFACAVVK	30,Carbamidomethyl[C];33,Carbamidomethyl[C];	23	3.6e-05	3 5 1 0 1 0	1		0	0	100	100	100	0	0	0	710658	1804300000
cwq_mix2-1_726.55076.55076.4.0.dta	cwq_mix2-1_726	55076	4	14657.2	HLVNEEVFPLSDCGFGPSNTSDGMCELYAYLNSPVR	13,Carbamidomethyl[C];25,Carbamidomethyl[C];	19	2.4e-05	5 4 1 0 3 0	1		0	0	100	100	100	0	0	0	1434640	3565510
cwq_mix2-1_726.55081.55081.4.0.dta	cwq_mix2-1_726	55081	4	14658.6	AVWSYVFPEGATNIEIEMPVEISNSNVTK	18,Oxidation[M];	26	0	4 6 0 0 0 0	1		0	0	100	100	100	0	0	0	216724	13994800
cwq_mix2-1_726.55105.55105.4.0.dta	cwq_mix2-1_726	55105	4	14665.1	TYYTEDMIQQLLTNGLISSTVDNDTYFGQCFACAVVK	30,Carbamidomethyl[C];33,Carbamidomethyl[C];7,Oxidation[M];	23	5e-05	3 7 0 0 0 0	1		0	0	100	100	100	0	0	0	348313	1385480000
cwq_mix2-1_726.55127.55127.4.0.dta	cwq_mix2-1_726	55127	4	14670.6	HLVNEEVFPLSDCGFGPSNTSDGMCELYAYLNSPVR	13,Carbamidomethyl[C];25,Carbamidomethyl[C];	19	1.5e-05	5 4 1 0 2 0	1		0	0	100	100	100	0	0	0	20639800	32301100
cwq_mix2-1_726.55137.55137.4.0.dta	cwq_mix2-1_726	55137	4	14673.2	HLVNEEVFPLSDCGFGPSNTSDGMCELYAYLNSPVR	13,Carbamidomethyl[C];25,Carbamidomethyl[C];	19	4e-05	11 2 0 0 0 0	1		0	0	100	100	100	0	0	0	18737400	1804300000
cwq_mix2-1_726.55145.55145.4.0.dta	cwq_mix2-1_726	55145	4	14675.3	HLVNEEVFPLSDCGFGPSNTSDGMCELYAYLNSPVR	13,Carbamidomethyl[C];25,Carbamidomethyl[C];	19	2.4e-05	5 4 1 0 3 0	1		0	0	100	100	100	0	0	0	2606770	66585800
cwq_mix2-1_726.55192.55192.4.0.dta	cwq_mix2-1_726	55192	4	14687.8	HLVNEEVFPLSDCGFGPSNTSDGMCELYAYLNSPVR	13,Carbamidomethyl[C];24,Oxidation[M];25,Carbamidomethyl[C];	19	4e-05	7 6 0 0 0 0	1		0	0	100	100	100	0	0	0	12246800	41664500
cwq_mix2-1_726.55213.55213.4.0.dta	cwq_mix2-1_726	55213	4	14693	HLVNEEVFPLSDCGFGPSNTSDGMCELYAYLNSPVR	13,Carbamidomethyl[C];25,Carbamidomethyl[C];	19	1.5e-05	5 4 1 0 2 0	1		0	0	100	100	100	0	0	0	17316200	1385480000
cwq_mix2-1_726.55229.55229.4.0.dta	cwq_mix2-1_726	55229	4	14697.3	HLVNEEVFPLSDCGFGPSNTSDGMCELYAYLNSPVR	13,Carbamidomethyl[C];25,Carbamidomethyl[C];	19	4e-05	11 2 0 0 0 0	1		0	0	100	100	100	0	0	0	18737400	33469400
cwq_mix2-1_726.55254.55254.4.0.dta	cwq_mix2-1_726	55254	4	14703.8	HLVNEEVFPLSDCGFGPSNTSDGMCELYAYLNSPVR	13,Carbamidomethyl[C];24,Oxidation[M];25,Carbamidomethyl[C];	19	2e-05	5 6 0 0 0 0	1		0	0	100	100	100	0	0	0	2164130	1804300000
cwq_mix2-1_726.55311.55311.4.0.dta	cwq_mix2-1_726	55311	4	14718.4	HLVNEEVFPLSDCGFGPSNTSDGMCELYAYLNSPVR	13,Carbamidomethyl[C];24,Oxidation[M];25,Carbamidomethyl[C];	19	4e-05	6 6 0 0 0 0	1		0	0	100	100	100	0	0	0	0	449132000
cwq_mix2-1_726.55355.55355.4.0.dta	cwq_mix2-1_726	55355	4	14729.6	HLVNEEVFPLSDCGFGPSNTSDGMCELYAYLNSPVR	13,Carbamidomethyl[C];24,Oxidation[M];25,Carbamidomethyl[C];	19	2e-05	5 6 0 0 0 0	1		0	0	100	100	100	0	0	0	1349160	0
cwq_mix2-1_726.55473.55473.5.0.dta	cwq_mix2-1_726	55473	5	14760	SAIVFNAHFYSSIMNEVAEKANAGFNISLSDYWGR		26	8e-06	5 5 2 0 1 0	1		0	0	100	100	100	0	0	0	6801420	9140410
cwq_mix2-1_726.55522.55522.5.0.dta	cwq_mix2-1_726	55522	5	14772.6	ADGGTDLLQDLGWYHGNLTRHAAEALLLSNGRDGSYLLR		17	5e-05	3 7 0 0 0 0	1		0	0	100	100	100	0	0	0	24866300	383229000
cwq_mix2-1_726.55739.55739.4.0.dta	cwq_mix2-1_726	55739	4	14829.8	LVNIHDILDWDNVTVPLKDTLCIVCGSQK	22,Carbamidomethyl[C];25,Carbamidomethyl[C];	12	2e-05	9 2 0 0 0 0	1		0	0	100	100	100	0	0	0	765943	18322300
cwq_mix2-1_726.56177.56177.3.0.dta	cwq_mix2-1_726	56177	3	14944.3	TLGDTTYGFPNVSLSSITSQEWYR		11	4.4e-05	4 5 1 0 1 0	1		0	0	100	100	100	0	0	0	965790	1385480000
cwq_mix2-1_726.56208.56208.4.0.dta	cwq_mix2-1_726	56208	4	14952.5	DVPQNPMTNLTSLIQTPLNVSLLR		19	2.6e-05	9 6 1 0 1 0	1		0	0	100	100	100	0	0	0	1620280	449132000
cwq_mix2-1_726.56267.56267.3.0.dta	cwq_mix2-1_726	56267	3	14967.9	ANAGFNISLSDYWGR		6	1.5e-05	5 4 1 0 2 0	1		0	0	100	100	100	0	0	0	1545840	1823850000
cwq_mix2-1_726.56343.56343.4.0.dta	cwq_mix2-1_726	56343	4	14988.1	TYYTEDMIQQLLTNGLISSTVDNDTYFGQCFACAVVK	30,Carbamidomethyl[C];33,Carbamidomethyl[C];	23	3.6e-05	3 5 1 0 1 0	1		0	0	100	100	100	0	0	0	3809970	1385480000
cwq_mix2-1_726.56710.56710.3.0.dta	cwq_mix2-1_726	56710	3	15082.1	ANAGFNISLSDYWGR		6	1.5e-05	5 4 1 0 2 0	1		0	0	100	100	100	0	0	0	5674160	75399400
cwq_mix2-1_726.56814.56814.4.0.dta	cwq_mix2-1_726	56814	4	15109.9	TYYTEDMIQQLLTNGLISSTVDNDTYFGQCFACAVVK	30,Carbamidomethyl[C];33,Carbamidomethyl[C];	23	3.6e-05	3 5 1 0 1 0	1		0	0	100	100	100	0	0	0	60400100	449132000
cwq_mix2-1_726.56891.56891.4.0.dta	cwq_mix2-1_726	56891	4	15130.5	TYYTEDMIQQLLTNGLISSTVDNDTYFGQCFACAVVK	30,Carbamidomethyl[C];33,Carbamidomethyl[C];	23	3.6e-05	3 5 1 0 1 0	1		0	0	100	100	100	0	0	0	60400100	383229000
cwq_mix2-1_726.56960.56960.5.0.dta	cwq_mix2-1_726	56960	5	15149.3	DNLTLWTSDAEYSAAAAGGNTEGAQENAPSNAPEGEAEPKADA		2	4.2e-05	9 6 2 0 1 0	1		0	0	100	100	100	0	0	0	554830	334890000
cwq_mix2-1_726.56983.56983.5.0.dta	cwq_mix2-1_726	56983	5	15155.4	TYYTEDMIQQLLTNGLISSTVDNDTYFGQCFACAVVK	30,Carbamidomethyl[C];33,Carbamidomethyl[C];	23	3.6e-05	3 5 1 0 1 0	1		0	0	100	100	100	0	0	0	9809500	22207600
cwq_mix2-1_726.56992.56992.4.0.dta	cwq_mix2-1_726	56992	4	15157.6	TYYTEDMIQQLLTNGLISSTVDNDTYFGQCFACAVVK	30,Carbamidomethyl[C];33,Carbamidomethyl[C];	23	3.6e-05	3 5 1 0 1 0	1		0	0	100	100	100	0	0	0	60400100	3707090
cwq_mix2-1_726.57142.57142.4.0.dta	cwq_mix2-1_726	57142	4	15197.1	TYYTEDMIQQLLTNGLISSTVDNDTYFGQCFACAVVK	30,Carbamidomethyl[C];33,Carbamidomethyl[C];	23	3.6e-05	3 5 1 0 1 0	1		0	0	100	100	100	0	0	0	68336800	334890000
cwq_mix2-1_726.57294.57294.4.0.dta	cwq_mix2-1_726	57294	4	15236.9	YQQSGLPLGIIFYNSTESRDELYDVFQPLAK		14	2e-05	9 2 0 0 0 0	1		0	0	100	100	100	0	0	0	425120000	0
cwq_mix2-1_726.57330.57330.4.0.dta	cwq_mix2-1_726	57330	4	15246.7	DTPPLVIYLPNVPYNYFTNISTDR		19	2.6e-05	6 4 1 0 1 0	1		0	0	100	100	100	0	0	0	21264900	378692000
cwq_mix2-1_726.57341.57341.4.0.dta	cwq_mix2-1_726	57341	4	15249.5	DTPPLVIYLPNVPYNYFTNISTDR		19	1.3e-05	5 4 2 0 0 0	1		0	0	100	100	100	0	0	0	6684440	25447200
cwq_mix2-1_726.57345.57345.4.0.dta	cwq_mix2-1_726	57345	4	15250.9	DTPPLVIYLPNVPYNYFTNISTDR		19	4e-05	11 2 0 0 0 0	1		0	0	100	100	100	0	0	0	2635080	0
cwq_mix2-1_726.57348.57348.4.0.dta	cwq_mix2-1_726	57348	4	15251.4	YQQSGLPLGIIFYNSTESRDELYDVFQPLAKK		14	2.2e-05	4 4 0 0 2 0	1		0	0	100	100	100	0	0	0	57563600	7959740
cwq_mix2-1_726.57393.57393.4.0.dta	cwq_mix2-1_726	57393	4	15263.4	YQQSGLPLGIIFYNSTESRDELYDVFQPLAK		14	2e-05	9 2 0 0 0 0	1		0	0	100	100	100	0	0	0	429245000	119028
cwq_mix2-1_726.57395.57395.3.0.dta	cwq_mix2-1_726	57395	3	15264	DTPPLVIYLPNVPYNYFTNISTDR		19	1.3e-05	5 4 2 0 0 0	1		0	0	100	100	100	0	0	0	7435460	11525500
cwq_mix2-1_726.57439.57439.4.0.dta	cwq_mix2-1_726	57439	4	15275.7	DTPPLVIYLPNVPYNYFTNISTDR		19	4e-05	6 6 0 0 0 0	1		0	0	100	100	100	0	0	0	0	20249800
cwq_mix2-1_726.57448.57448.4.0.dta	cwq_mix2-1_726	57448	4	15278	YQQSGLPLGIIFYNSTESRDELYDVFQPLAKK		14	2.2e-05	4 4 0 0 2 0	1		0	0	100	100	100	0	0	0	176624000	37681800
cwq_mix2-1_726.57460.57460.4.0.dta	cwq_mix2-1_726	57460	4	15281.3	DTPPLVIYLPNVPYNYFTNISTDR		19	6e-06	5 4 1 0 1 0	1		0	0	100	100	100	0	0	0	88492800	471882000
cwq_mix2-1_726.57463.57463.4.0.dta	cwq_mix2-1_726	57463	4	15282.1	DTPPLVIYLPNVPYNYFTNISTDR		19	1.3e-05	5 4 2 0 0 0	1		0	0	100	100	100	0	0	0	9230790	20249800
cwq_mix2-1_726.57464.57464.4.0.dta	cwq_mix2-1_726	57464	4	15282.4	YQQSGLPLGIIFYNSTESRDELYDVFQPLAK		14	0	8 2 0 0 0 0	1		0	0	100	100	100	0	0	0	167850000	6706160
cwq_mix2-1_726.57474.57474.4.0.dta	cwq_mix2-1_726	57474	4	15285.1	YQQSGLPLGIIFYNSTESRDELYDVFQPLAKK		14	4.3e-05	3 4 1 0 0 0	1		0	0	100	100	100	0	0	0	119338000	302716
cwq_mix2-1_726.57500.57500.3.0.dta	cwq_mix2-1_726	57500	3	15292	DTPPLVIYLPNVPYNYFTNISTDR		19	1.3e-05	5 4 2 0 0 0	1		0	0	100	100	100	0	0	0	15142200	373152000
cwq_mix2-1_726.57534.57534.4.0.dta	cwq_mix2-1_726	57534	4	15300.9	YQQSGLPLGIIFYNSTESRDELYDVFQPLAKK		14	2.2e-05	4 4 0 0 2 0	1		0	0	100	100	100	0	0	0	146248000	471882000
cwq_mix2-1_726.57537.57537.3.0.dta	cwq_mix2-1_726	57537	3	15301.6	DTPPLVIYLPNVPYNYFTNISTDR		19	2e-05	9 2 0 0 0 0	1		0	0	100	100	100	0	0	0	15766800	811966000
cwq_mix2-1_726.57568.57568.4.0.dta	cwq_mix2-1_726	57568	4	15310.2	YQQSGLPLGIIFYNSTESRDELYDVFQPLAK		14	2e-05	9 2 0 0 0 0	1		0	0	100	100	100	0	0	0	429245000	608528
cwq_mix2-1_726.57572.57572.4.0.dta	cwq_mix2-1_726	57572	4	15311.2	DTPPLVIYLPNVPYNYFTNISTDR		19	1.4e-05	4 4 1 0 1 0	1		0	0	100	100	100	0	0	0	424799000	811966000
cwq_mix2-1_726.57573.57573.3.0.dta	cwq_mix2-1_726	57573	3	15311.5	DTPPLVIYLPNVPYNYFTNISTDR		19	4e-05	10 2 0 0 0 0	1		0	0	100	100	100	0	0	0	58376200	471882000
cwq_mix2-1_726.57586.57586.3.0.dta	cwq_mix2-1_726	57586	3	15314.7	DTPPLVIYLPNVPYNYFTNISTDR		19	1.5e-05	5 4 1 0 2 0	1		0	0	100	100	100	0	0	0	904356	41000000
cwq_mix2-1_726.57587.57587.3.0.dta	cwq_mix2-1_726	57587	3	15315	ANAGFNISLSDYWGR		6	1.5e-05	5 4 1 0 2 0	1		0	0	100	100	100	0	0	0	2750620	0
cwq_mix2-1_726.57636.57636.4.0.dta	cwq_mix2-1_726	57636	4	15327.7	YQQSGLPLGIIFYNSTESRDELYDVFQPLAKK		14	2.2e-05	4 4 0 0 2 0	1		0	0	100	100	100	0	0	0	96045200	1468750
cwq_mix2-1_726.57638.57638.4.0.dta	cwq_mix2-1_726	57638	4	15328.3	YQQSGLPLGIIFYNSTESRDELYDVFQPLAKK		14	4.3e-05	3 4 1 0 0 0	1		0	0	100	100	100	0	0	0	119338000	471882000
cwq_mix2-1_726.57651.57651.4.0.dta	cwq_mix2-1_726	57651	4	15331.5	DTPPLVIYLPNVPYNYFTNISTDR		19	4e-05	10 2 0 0 0 0	1		0	0	100	100	100	0	0	0	41032500	811966000
cwq_mix2-1_726.57666.57666.3.0.dta	cwq_mix2-1_726	57666	3	15335.4	DTPPLVIYLPNVPYNYFTNISTDR		19	1.3e-05	5 4 2 0 0 0	1		0	0	100	100	100	0	0	0	108048	373152000
cwq_mix2-1_726.57676.57676.3.0.dta	cwq_mix2-1_726	57676	3	15338	DTPPLVIYLPNVPYNYFTNISTDR		19	4e-05	10 2 0 0 0 0	1		0	0	100	100	100	0	0	0	58376200	0
cwq_mix2-1_726.57685.57685.4.0.dta	cwq_mix2-1_726	57685	4	15340.3	DTPPLVIYLPNVPYNYFTNISTDR		19	2e-05	9 2 0 0 0 0	1		0	0	100	100	100	0	0	0	294602000	503614000
cwq_mix2-1_726.57694.57694.3.0.dta	cwq_mix2-1_726	57694	3	15342.7	DTPPLVIYLPNVPYNYFTNISTDR		19	2e-05	9 2 0 0 0 0	1		0	0	100	100	100	0	0	0	522960000	760713000
cwq_mix2-1_726.57717.57717.4.0.dta	cwq_mix2-1_726	57717	4	15348.6	YQQSGLPLGIIFYNSTESRDELYDVFQPLAKK		14	2.2e-05	4 4 0 0 2 0	1		0	0	100	100	100	0	0	0	8124880	811966000
cwq_mix2-1_726.57741.57741.3.0.dta	cwq_mix2-1_726	57741	3	15355.1	DTPPLVIYLPNVPYNYFTNISTDR		19	0	8 2 0 0 0 0	1		0	0	100	100	100	0	0	0	64417400	151310
cwq_mix2-1_726.57751.57751.4.0.dta	cwq_mix2-1_726	57751	4	15357.7	YQQSGLPLGIIFYNSTESRDELYDVFQPLAK		14	2e-05	9 2 0 0 0 0	1		0	0	100	100	100	0	0	0	20157200	373152000
cwq_mix2-1_726.57760.57760.3.0.dta	cwq_mix2-1_726	57760	3	15360.1	DTPPLVIYLPNVPYNYFTNISTDR		19	2e-05	9 2 0 0 0 0	1		0	0	100	100	100	0	0	0	522960000	809348000
cwq_mix2-1_726.57763.57763.4.0.dta	cwq_mix2-1_726	57763	4	15361.1	YQQSGLPLGIIFYNSTESRDELYDVFQPLAKK		14	4.3e-05	3 4 1 0 0 0	1		0	0	100	100	100	0	0	0	119338000	593065000
cwq_mix2-1_726.57784.57784.4.0.dta	cwq_mix2-1_726	57784	4	15366.6	DTPPLVIYLPNVPYNYFTNISTDR		19	0	8 2 0 0 0 0	1		0	0	100	100	100	0	0	0	335532000	158568
cwq_mix2-1_726.57794.57794.4.0.dta	cwq_mix2-1_726	57794	4	15369.1	DTPPLVIYLPNVPYNYFTNISTDR		19	2e-05	9 2 0 0 0 0	1		0	0	100	100	100	0	0	0	298369000	6350390
cwq_mix2-1_726.57796.57796.4.0.dta	cwq_mix2-1_726	57796	4	15369.7	YQQSGLPLGIIFYNSTESRDELYDVFQPLAK		14	0	8 2 0 0 0 0	1		0	0	100	100	100	0	0	0	168474000	19390700
cwq_mix2-1_726.57800.57800.3.0.dta	cwq_mix2-1_726	57800	3	15370.9	DTPPLVIYLPNVPYNYFTNISTDR		19	4e-05	10 2 0 0 0 0	1		0	0	100	100	100	0	0	0	58376200	15163700
cwq_mix2-1_726.57833.57833.4.0.dta	cwq_mix2-1_726	57833	4	15379.2	YQQSGLPLGIIFYNSTESRDELYDVFQPLAKK		14	2.2e-05	4 4 0 0 2 0	1		0	0	100	100	100	0	0	0	109658000	5465900
cwq_mix2-1_726.57840.57840.3.0.dta	cwq_mix2-1_726	57840	3	15381	DTPPLVIYLPNVPYNYFTNISTDR		19	2e-05	9 2 0 0 0 0	1		0	0	100	100	100	0	0	0	522960000	12949700
cwq_mix2-1_726.57841.57841.4.0.dta	cwq_mix2-1_726	57841	4	15381.2	DTPPLVIYLPNVPYNYFTNISTDR		19	1.4e-05	4 4 1 0 1 0	1		0	0	100	100	100	0	0	0	446147000	693368
cwq_mix2-1_726.57853.57853.3.0.dta	cwq_mix2-1_726	57853	3	15384.3	DTPPLVIYLPNVPYNYFTNISTDR		19	0	8 2 0 0 0 0	1		0	0	100	100	100	0	0	0	840980000	2056660
cwq_mix2-1_726.57862.57862.4.0.dta	cwq_mix2-1_726	57862	4	15386.7	YQQSGLPLGIIFYNSTESRDELYDVFQPLAK		14	2e-05	9 2 0 0 0 0	1		0	0	100	100	100	0	0	0	4444930	17858300
cwq_mix2-1_726.57875.57875.4.0.dta	cwq_mix2-1_726	57875	4	15390.2	DTPPLVIYLPNVPYNYFTNISTDR		19	0	8 2 0 0 0 0	1		0	0	100	100	100	0	0	0	353497000	2993560
cwq_mix2-1_726.57956.57956.4.0.dta	cwq_mix2-1_726	57956	4	15410.9	DTPPLVIYLPNVPYNYFTNISTDR		19	0	8 2 0 0 0 0	1		0	0	100	100	100	0	0	0	353497000	14852900
cwq_mix2-1_726.57965.57965.3.0.dta	cwq_mix2-1_726	57965	3	15413.3	DTPPLVIYLPNVPYNYFTNISTDR		19	2e-05	9 2 0 0 0 0	1		0	0	100	100	100	0	0	0	520385000	4806420
cwq_mix2-1_726.57974.57974.3.0.dta	cwq_mix2-1_726	57974	3	15415.8	DTPPLVIYLPNVPYNYFTNISTDR		19	0	8 2 0 0 0 0	1		0	0	100	100	100	0	0	0	840980000	6683200
cwq_mix2-1_726.58013.58013.4.0.dta	cwq_mix2-1_726	58013	4	15425.7	DTPPLVIYLPNVPYNYFTNISTDR		19	2e-05	9 2 0 0 0 0	1		0	0	100	100	100	0	0	0	298369000	1751290
cwq_mix2-1_726.58034.58034.3.0.dta	cwq_mix2-1_726	58034	3	15431	DTPPLVIYLPNVPYNYFTNISTDR		19	2e-05	9 2 0 0 0 0	1		0	0	100	100	100	0	0	0	39680600	2152440
cwq_mix2-1_726.58056.58056.3.0.dta	cwq_mix2-1_726	58056	3	15436.9	DTPPLVIYLPNVPYNYFTNISTDR		19	0	8 2 0 0 0 0	1		0	0	100	100	100	0	0	0	840980000	1802210
cwq_mix2-1_726.58058.58058.4.0.dta	cwq_mix2-1_726	58058	4	15437.3	DTPPLVIYLPNVPYNYFTNISTDR		19	0	8 2 0 0 0 0	1		0	0	100	100	100	0	0	0	353497000	1594640
cwq_mix2-1_726.58103.58103.3.0.dta	cwq_mix2-1_726	58103	3	15448.8	DTPPLVIYLPNVPYNYFTNISTDR		19	2e-05	9 2 0 0 0 0	1		0	0	100	100	100	0	0	0	19540900	53755200
cwq_mix2-1_726.58126.58126.3.0.dta	cwq_mix2-1_726	58126	3	15454.7	DTPPLVIYLPNVPYNYFTNISTDR		19	0	8 2 0 0 0 0	1		0	0	100	100	100	0	0	0	840980000	1060040
cwq_mix2-1_726.58139.58139.4.0.dta	cwq_mix2-1_726	58139	4	15458.3	DTPPLVIYLPNVPYNYFTNISTDR		19	2e-05	9 2 0 0 0 0	1		0	0	100	100	100	0	0	0	4349460	964263
cwq_mix2-1_726.58149.58149.4.0.dta	cwq_mix2-1_726	58149	4	15460.9	DTPPLVIYLPNVPYNYFTNISTDR		19	0	8 2 0 0 0 0	1		0	0	100	100	100	0	0	0	353497000	1090460
cwq_mix2-1_726.58202.58202.3.0.dta	cwq_mix2-1_726	58202	3	15474.8	DTPPLVIYLPNVPYNYFTNISTDR		19	0	8 2 0 0 0 0	1		0	0	100	100	100	0	0	0	780526000	222136
cwq_mix2-1_726.58236.58236.4.0.dta	cwq_mix2-1_726	58236	4	15483.3	TYYTEDMIQQLLTNGLISSTVDNDTYFGQCFACAVVK	30,Carbamidomethyl[C];33,Carbamidomethyl[C];	23	3.6e-05	3 5 1 0 1 0	1		0	0	100	100	100	0	0	0	2481190	7727500
cwq_mix2-1_726.58250.58250.4.0.dta	cwq_mix2-1_726	58250	4	15486.9	DTPPLVIYLPNVPYNYFTNISTDR		19	0	8 2 0 0 0 0	1		0	0	100	100	100	0	0	0	19219800	11668000
cwq_mix2-1_726.58263.58263.4.0.dta	cwq_mix2-1_726	58263	4	15490.4	DTPPLVIYLPNVPYNYFTNISTDR		19	2e-05	9 2 0 0 0 0	1		0	0	100	100	100	0	0	0	1964720	165051
cwq_mix2-1_726.58284.58284.3.0.dta	cwq_mix2-1_726	58284	3	15496	DTPPLVIYLPNVPYNYFTNISTDR		19	0	8 2 0 0 0 0	1		0	0	100	100	100	0	0	0	14195800	8218770
cwq_mix2-1_726.58410.58410.3.0.dta	cwq_mix2-1_726	58410	3	15528.7	DTPPLVIYLPNVPYNYFTNISTDR		19	0	8 2 0 0 0 0	1		0	0	100	100	100	0	0	0	2153650	7320370
cwq_mix2-1_726.58481.58481.3.0.dta	cwq_mix2-1_726	58481	3	15547.8	DTPPLVIYLPNVPYNYFTNISTDR		19	2e-05	9 2 0 0 0 0	1		0	0	100	100	100	0	0	0	1038310	139526
cwq_mix2-1_726.58962.58962.4.0.dta	cwq_mix2-1_726	58962	4	15675.7	DTPPLVIYLPNVPYNYFTNISTDR		19	3.6e-05	3 5 1 0 1 0	1		0	0	100	100	100	0	0	0	2626810	347365
cwq_mix2-1_726.58981.58981.3.0.dta	cwq_mix2-1_726	58981	3	15680.9	ANAGFNISLSDYWGR		6	1.5e-05	5 4 1 0 2 0	1		0	0	100	100	100	0	0	0	584619	4905120
cwq_mix2-1_726.58983.58983.3.0.dta	cwq_mix2-1_726	58983	3	15681.3	DTPPLVIYLPNVPYNYFTNISTDR		19	3.6e-05	3 5 1 0 1 0	1		0	0	100	100	100	0	0	0	3976860	3800610
cwq_mix2-1_726.59056.59056.3.0.dta	cwq_mix2-1_726	59056	3	15701	DTPPLVIYLPNVPYNYFTNISTDR		19	0	8 2 0 0 0 0	1		0	0	100	100	100	0	0	0	3746750	0
cwq_mix2-1_726.59083.59083.3.0.dta	cwq_mix2-1_726	59083	3	15708	DTPPLVIYLPNVPYNYFTNISTDR		19	3.6e-05	3 5 1 0 1 0	1		0	0	100	100	100	0	0	0	11259300	4075330
cwq_mix2-1_726.59109.59109.4.0.dta	cwq_mix2-1_726	59109	4	15714.8	DTPPLVIYLPNVPYNYFTNISTDR		19	2.8e-05	3 5 0 0 2 0	1		0	0	100	100	100	0	0	0	39608800	6458410
cwq_mix2-1_726.59175.59175.3.0.dta	cwq_mix2-1_726	59175	3	15732.7	DTPPLVIYLPNVPYNYFTNISTDR		19	0	8 2 0 0 0 0	1		0	0	100	100	100	0	0	0	4361300	10013600
cwq_mix2-1_726.59178.59178.3.0.dta	cwq_mix2-1_726	59178	3	15733.5	ANAGFNISLSDYWGR		6	1.5e-05	5 4 1 0 2 0	1		0	0	100	100	100	0	0	0	811054	4096520
cwq_mix2-1_726.59193.59193.4.0.dta	cwq_mix2-1_726	59193	4	15737.4	DTPPLVIYLPNVPYNYFTNISTDR		19	2.8e-05	3 5 0 0 2 0	1		0	0	100	100	100	0	0	0	39608800	496588
cwq_mix2-1_726.59305.59305.5.0.dta	cwq_mix2-1_726	59305	5	15767.2	MSGETVHGISCYSVVANTEDTYNQTLDFYQK	11,Carbamidomethyl[C];1,Oxidation[M];	23	3.7e-05	7 4 1 0 0 0	1		0	0	100	100	100	0	0	0	1411230	3781600
cwq_mix2-1_726.59365.59365.3.0.dta	cwq_mix2-1_726	59365	3	15783.4	ANAGFNISLSDYWGR		6	1.5e-05	5 4 1 0 2 0	1		0	0	100	100	100	0	0	0	1184760	481267
cwq_mix2-1_726.60182.60182.3.0.dta	cwq_mix2-1_726	60182	3	16027.6	QYNENVTLYAPLEHINVAIR		5	2e-05	9 2 0 0 0 0	1		0	0	100	100	100	0	0	0	1990530	32570400
cwq_mix2-1_726.60522.60522.5.0.dta	cwq_mix2-1_726	60522	5	16116.4	NIIKLLLELIEVILNVNVSTTAMCLLTLLIGIYLILQVVFIYTN	23,Oxidation[M];24,Carbamidomethyl[C];	17	1e-05	5 3 0 0 0 0	1		0	0	100	100	100	0	0	0	75322.7	1615620
cwq_mix2-1_726.60527.60527.5.0.dta	cwq_mix2-1_726	60527	5	16117.8	ARRFQWPLLLLWAAAAGPGTGQEVQTENVTVAEGGVAEITCR	41,Carbamidomethyl[C];	28	1e-05	4 3 0 0 0 0	1		0	0	100	100	100	0	0	0	0	1165140
cwq_mix2-1_726.61065.61065.3.0.dta	cwq_mix2-1_726	61065	3	16261	ANAGFNISLSDYWGR		6	1.5e-05	5 4 1 0 2 0	1		0	0	100	100	100	0	0	0	7020110	2239640
cwq_mix2-1_726.61198.61198.4.0.dta	cwq_mix2-1_726	61198	4	16296.6	EVGNWTVSSIALPSNLANPPIDYFLDSSSTVIQR		4	0	8 2 0 0 0 0	1		0	0	100	100	100	0	0	0	5682920	361702
cwq_mix2-1_726.61262.61262.4.0.dta	cwq_mix2-1_726	61262	4	16313.7	EVGNWTVSSIALPSNLANPPIDYFLDSSSTVIQR		4	1.4e-05	4 4 1 0 1 0	1		0	0	100	100	100	0	0	0	6806360	0
cwq_mix2-1_726.61355.61355.4.0.dta	cwq_mix2-1_726	61355	4	16338.9	TYYTEDMIQQLLTNGLISSTVDNDTYFGQCFACAVVK	30,Carbamidomethyl[C];33,Carbamidomethyl[C];	23	1.4e-05	4 4 1 0 1 0	1		0	0	100	100	100	0	0	0	900557	4286590
cwq_mix2-1_726.61394.61394.4.0.dta	cwq_mix2-1_726	61394	4	16349.6	EVGNWTVSSIALPSNLANPPIDYFLDSSSTVIQR		4	0	8 2 0 0 0 0	1		0	0	100	100	100	0	0	0	5219270	4169690
cwq_mix2-1_726.61408.61408.4.0.dta	cwq_mix2-1_726	61408	4	16353.4	EVGNWTVSSIALPSNLANPPIDYFLDSSSTVIQR		4	1.4e-05	4 4 1 0 1 0	1		0	0	100	100	100	0	0	0	10767600	18975100
cwq_mix2-1_726.61583.61583.3.0.dta	cwq_mix2-1_726	61583	3	16397.4	ANAGFNISLSDYWGR		6	1.5e-05	5 4 1 0 2 0	1		0	0	100	100	100	0	0	0	6288460	9888680
cwq_mix2-1_726.62126.62126.5.0.dta	cwq_mix2-1_726	62126	5	16537.8	PSTANGTSNQNTTSEITTSETTATEKTPSNSSDTEDDVGDVVENDK		11	4.8e-05	5 3 2 0 1 0	1		0	0	100	100	100	0	0	0	0	1347810
cwq_mix2-1_726.62128.62128.5.0.dta	cwq_mix2-1_726	62128	5	16538.3	YGGLLEEFGHEYHVNVTLFNGETVVEYEDAIGHIFASTAK		15	2.2e-05	5 4 2 0 1 0	1		0	0	100	100	100	0	0	0	2123570	78212800
cwq_mix2-1_726.62202.62202.4.0.dta	cwq_mix2-1_726	62202	4	16558.4	TYYTEDMIQQLLTNGLISSTVDNDTYFGQCFACAVVK	30,Carbamidomethyl[C];33,Carbamidomethyl[C];7,Oxidation[M];	23	2e-05	9 2 0 0 0 0	1		0	0	100	100	100	0	0	0	6084420	0
cwq_mix2-1_726.62207.62207.4.0.dta	cwq_mix2-1_726	62207	4	16559.8	GNFSENGQQIISIPNPFQGVESANSDAANNLGSSSSLNLVDTFLTGEK		2	4e-05	10 2 0 0 0 0	1		0	0	100	100	100	0	0	0	4046950	946617
cwq_mix2-1_726.62274.62274.4.0.dta	cwq_mix2-1_726	62274	4	16577.4	TYYTEDMIQQLLTNGLISSTVDNDTYFGQCFACAVVK	30,Carbamidomethyl[C];33,Carbamidomethyl[C];7,Oxidation[M];	23	2e-05	5 6 0 0 0 0	1		0	0	100	100	100	0	0	0	1215760	154792
cwq_mix2-1_726.62284.62284.5.0.dta	cwq_mix2-1_726	62284	5	16580.1	QPSSPNPCASATCSHLCLLSAQEPRHYSCACPSGWNLSDDSVNCVR	13,Carbamidomethyl[C];17,Carbamidomethyl[C];29,Carbamidomethyl[C];31,Carbamidomethyl[C];44,Carbamidomethyl[C];8,Carbamidomethyl[C];	36	3.6e-05	5 3 1 0 1 0	1		0	0	100	100	100	0	0	0	0	31154900
cwq_mix2-1_726.62293.62293.4.0.dta	cwq_mix2-1_726	62293	4	16582.4	TYYTEDMIQQLLTNGLISSTVDNDTYFGQCFACAVVK	30,Carbamidomethyl[C];33,Carbamidomethyl[C];	23	1.4e-05	4 4 1 0 1 0	1		0	0	100	100	100	0	0	0	4457830	0
cwq_mix2-1_726.62305.62305.4.0.dta	cwq_mix2-1_726	62305	4	16585.6	TYYTEDMIQQLLTNGLISSTVDNDTYFGQCFACAVVK	30,Carbamidomethyl[C];33,Carbamidomethyl[C];7,Oxidation[M];	23	0	4 6 0 0 0 0	1		0	0	100	100	100	0	0	0	873094	0
cwq_mix2-1_726.63315.63315.3.0.dta	cwq_mix2-1_726	63315	3	17030	ITLVDNNTWNNTHIATVGK		6	2e-05	9 2 0 0 0 0	1		0	0	100	100	100	0	0	0	4097870	488462
cwq_mix2-1_726.63716.63716.3.0.dta	cwq_mix2-1_726	63716	3	17124.8	SIDCQWMDSVALNLSR	4,Carbamidomethyl[C];7,Oxidation[M];	13	2.4e-05	5 4 1 0 3 0	1		0	0	100	100	100	0	0	0	14520600	242567000
cwq_mix2-1_726.63721.63721.3.0.dta	cwq_mix2-1_726	63721	3	17126.1	ANAGFNISLSDYWGR		6	1.5e-05	5 4 1 0 2 0	1		0	0	100	100	100	0	0	0	24019600	254183000
cwq_mix2-1_726.63756.63756.3.0.dta	cwq_mix2-1_726	63756	3	17134.3	KANLTFSEINSIILFGGASR		3	2e-05	9 2 0 0 0 0	1		0	0	100	100	100	0	0	0	10813700	0
cwq_mix2-1_726.63840.63840.3.0.dta	cwq_mix2-1_726	63840	3	17155.1	ANAGFNISLSDYWGR		6	1.5e-05	5 4 1 0 2 0	1		0	0	100	100	100	0	0	0	6345760	420599000
cwq_mix2-1_726.63892.63892.3.0.dta	cwq_mix2-1_726	63892	3	17168.3	NTTSEVIVGTGFQAIR	0,Acetyl[ProteinN-term];	1	0	4 6 0 0 0 0	1		0	0	100	100	100	0	0	0	4563710	6381260
cwq_mix2-1_726.64014.64014.4.0.dta	cwq_mix2-1_726	64014	4	17198.4	LFYMDVASEWSSSDMASLNDSLYSHPSVSK	15,Oxidation[M];	19	2e-05	9 2 0 0 0 0	1		0	0	100	100	100	0	0	0	3587190	254183000
cwq_mix2-1_726.64061.64061.3.0.dta	cwq_mix2-1_726	64061	3	17210.9	IIDWGHSGEIGNLLLSEYNVTYK		19	0	8 2 0 0 0 0	1		0	0	100	100	100	0	0	0	5214400	351816000
cwq_mix2-1_726.64126.64126.4.0.dta	cwq_mix2-1_726	64126	4	17228.3	LNDTYTEVAEVMKDDFVFAASDDKELAK		2	2e-05	9 2 0 0 0 0	1		0	0	100	100	100	0	0	0	33569800	35315200
cwq_mix2-1_726.64253.64253.3.0.dta	cwq_mix2-1_726	64253	3	17262.3	ANAGFNISLSDYWGR		6	1.5e-05	5 4 1 0 2 0	1		0	0	100	100	100	0	0	0	783480	242567000
cwq_mix2-1_726.64925.64925.3.0.dta	cwq_mix2-1_726	64925	3	17440.3	ANAGFNISLSDYWGR		6	1.5e-05	5 4 1 0 2 0	1		0	0	100	100	100	0	0	0	210421	162628000
cwq_mix2-1_726.64997.64997.4.0.dta	cwq_mix2-1_726	64997	4	17459.6	TYYTEDMIQQLLTNGLISSTVDNDTYFGQCFACAVVK	30,Carbamidomethyl[C];33,Carbamidomethyl[C];	23	3.6e-05	3 5 1 0 1 0	1		0	0	100	100	100	0	0	0	2081340	351816000
cwq_mix2-1_726.65722.65722.3.0.dta	cwq_mix2-1_726	65722	3	17654.2	ANAGFNISLSDYWGR		6	1.5e-05	5 4 1 0 2 0	1		0	0	100	100	100	0	0	0	386169	254183000
cwq_mix2-1_726.66669.66669.4.0.dta	cwq_mix2-1_726	66669	4	17909.5	EVSAYGLDSYSFNMSYLEAPIYFDFVGVDGVGHYPSK	14,Oxidation[M];	13	0	4 6 0 0 0 0	1		0	0	100	100	100	0	0	0	722168	420599000
cwq_mix2-1_726.66687.66687.5.0.dta	cwq_mix2-1_726	66687	5	17914.4	LSNGTEACKEEAVLINAHVDSTLPSPGATDDALAVAILLEAIR	8,Carbamidomethyl[C];	3	2e-05	3 6 0 0 0 0	1		0	0	100	100	100	0	0	0	0	234562000
cwq_mix2-1_726.66740.66740.4.0.dta	cwq_mix2-1_726	66740	4	17928.5	EVSAYGLDSYSFNMSYLEAPIYFDFVGVDGVGHYPSK	14,Oxidation[M];	13	0	4 6 0 0 0 0	1		0	0	100	100	100	0	0	0	2128500	352074000
cwq_mix2-1_726.66845.66845.4.0.dta	cwq_mix2-1_726	66845	4	17956.9	LSNGTEACKEEAVLINAHVDSTLPSPGATDDALAVAILLEAIR	8,Carbamidomethyl[C];	3	0	8 2 0 0 0 0	1		0	0	100	100	100	0	0	0	2169620	694091000
cwq_mix2-1_726.66872.66872.4.0.dta	cwq_mix2-1_726	66872	4	17964.1	EVSAYGLDSYSFNMSYLEAPIYFDFVGVDGVGHYPSK	14,Oxidation[M];	13	0	4 6 0 0 0 0	1		0	0	100	100	100	0	0	0	422484	35544500
cwq_mix2-1_726.66892.66892.4.0.dta	cwq_mix2-1_726	66892	4	17969.5	TYYTEDMIQQLLTNGLISSTVDNDTYFGQCFACAVVK	30,Carbamidomethyl[C];33,Carbamidomethyl[C];	23	2e-06	5 4 0 0 2 0	1		0	0	100	100	100	0	0	0	7702170	7623510
cwq_mix2-1_726.66923.66923.4.0.dta	cwq_mix2-1_726	66923	4	17977.8	TYTNDFFFLQGATPGQISFAAFQGVSFNNVTVTPLKTIWNC	41,Carbamidomethyl[C];	29	2.7e-05	5 3 1 0 0 0	1		0	0	100	100	100	0	0	0	78142.7	234562000
cwq_mix2-1_726.66939.66939.4.0.dta	cwq_mix2-1_726	66939	4	17982.1	TYYTEDMIQQLLTNGLISSTVDNDTYFGQCFACAVVK	30,Carbamidomethyl[C];33,Carbamidomethyl[C];7,Oxidation[M];	23	0	4 6 0 0 0 0	1		0	0	100	100	100	0	0	0	0	34213900
cwq_mix2-1_726.67012.67012.4.0.dta	cwq_mix2-1_726	67012	4	18001.7	EVSAYGLDSYSFNMSYLEAPIYFDFVGVDGVGHYPSK	14,Oxidation[M];	13	0	4 6 0 0 0 0	1		0	0	100	100	100	0	0	0	972795	352074000
cwq_mix2-1_726.67024.67024.4.0.dta	cwq_mix2-1_726	67024	4	18004.9	TYYTEDMIQQLLTNGLISSTVDNDTYFGQCFACAVVK	30,Carbamidomethyl[C];33,Carbamidomethyl[C];	23	2e-06	5 4 0 0 2 0	1		0	0	100	100	100	0	0	0	8539210	694091000
cwq_mix2-1_726.67156.67156.5.0.dta	cwq_mix2-1_726	67156	5	18040.4	GNFSENGQQIISIPNPFQGVESANSDAANNLGSSSSLNLVDTFLTGEK		2	2.6e-05	6 4 1 0 1 0	1		0	0	100	100	100	0	0	0	1498450	191108000
cwq_mix2-1_726.67180.67180.4.0.dta	cwq_mix2-1_726	67180	4	18046.9	GNFSENGQQIISIPNPFQGVESANSDAANNLGSSSSLNLVDTFLTGEK		2	6e-06	5 4 1 0 1 0	1		0	0	100	100	100	0	0	0	6575610	0
cwq_mix2-1_726.67215.67215.4.0.dta	cwq_mix2-1_726	67215	4	18056.3	TYYTEDMIQQLLTNGLISSTVDNDTYFGQCFACAVVK	30,Carbamidomethyl[C];33,Carbamidomethyl[C];	23	1.4e-05	4 4 1 0 1 0	1		0	0	100	100	100	0	0	0	255186	234562000
cwq_mix2-1_726.67750.67750.5.0.dta	cwq_mix2-1_726	67750	5	18200.7	YGGLLEEFGHEYHVNVTLFNGETVVEYEDAIGHIFASTAK		15	4e-05	10 2 0 0 0 0	1		0	0	100	100	100	0	0	0	2389160	2946160
cwq_mix2-1_726.67849.67849.5.0.dta	cwq_mix2-1_726	67849	5	18227.2	YGGLLEEFGHEYHVNVTLFNGETVVEYEDAIGHIFASTAK		15	4e-05	11 2 0 0 0 0	1		0	0	100	100	100	0	0	0	1548580	352074000
cwq_mix2-1_726.68451.68451.5.0.dta	cwq_mix2-1_726	68451	5	18388.6	TYYTEDMIQQLLTNGLISSTVDNDTYFGQCFACAVVK	30,Carbamidomethyl[C];33,Carbamidomethyl[C];7,Oxidation[M];	23	2e-05	9 2 0 0 0 0	1		0	0	100	100	100	0	0	0	482690	62461000
cwq_mix2-1_726.68462.68462.4.0.dta	cwq_mix2-1_726	68462	4	18391.6	TYYTEDMIQQLLTNGLISSTVDNDTYFGQCFACAVVK	30,Carbamidomethyl[C];33,Carbamidomethyl[C];	23	2e-05	9 2 0 0 0 0	1		0	0	100	100	100	0	0	0	4025410	694091000
cwq_mix2-1_726.68484.68484.4.0.dta	cwq_mix2-1_726	68484	4	18397.6	TYYTEDMIQQLLTNGLISSTVDNDTYFGQCFACAVVK	30,Carbamidomethyl[C];33,Carbamidomethyl[C];7,Oxidation[M];	23	0	4 6 0 0 0 0	1		0	0	100	100	100	0	0	0	1964960	278507000
cwq_mix2-1_726.68944.68944.3.0.dta	cwq_mix2-1_726	68944	3	18520.9	ANAGFNISLSDYWGR		6	1.5e-05	5 4 1 0 2 0	1		0	0	100	100	100	0	0	0	126339	191108000
cwq_mix2-1_726.69088.69088.4.0.dta	cwq_mix2-1_726	69088	4	18560.1	TYYTEDMIQQLLTNGLISSTVDNDTYFGQCFACAVVK	30,Carbamidomethyl[C];33,Carbamidomethyl[C];7,Oxidation[M];	23	0	4 6 0 0 0 0	1		0	0	100	100	100	0	0	0	16327700	2156300
cwq_mix2-1_726.69128.69128.4.0.dta	cwq_mix2-1_726	69128	4	18570.8	TYYTEDMIQQLLTNGLISSTVDNDTYFGQCFACAVVK	30,Carbamidomethyl[C];33,Carbamidomethyl[C];	23	6e-06	5 4 1 0 1 0	1		0	0	100	100	100	0	0	0	12512300	3126920
cwq_mix2-1_726.69131.69131.4.0.dta	cwq_mix2-1_726	69131	4	18571.7	TYYTEDMIQQLLTNGLISSTVDNDTYFGQCFACAVVK	30,Carbamidomethyl[C];33,Carbamidomethyl[C];7,Oxidation[M];	23	2e-05	5 6 0 0 0 0	1		0	0	100	100	100	0	0	0	1459810	346864000
cwq_mix2-1_726.69136.69136.4.0.dta	cwq_mix2-1_726	69136	4	18572.9	TYYTEDMIQQLLTNGLISSTVDNDTYFGQCFACAVVK	30,Carbamidomethyl[C];33,Carbamidomethyl[C];	23	1.4e-05	4 4 1 0 1 0	1		0	0	100	100	100	0	0	0	78252500	0
cwq_mix2-1_726.69179.69179.4.0.dta	cwq_mix2-1_726	69179	4	18584.8	TYYTEDMIQQLLTNGLISSTVDNDTYFGQCFACAVVK	30,Carbamidomethyl[C];33,Carbamidomethyl[C];7,Oxidation[M];	23	0	4 6 0 0 0 0	1		0	0	100	100	100	0	0	0	6954680	243106000
cwq_mix2-1_726.69185.69185.4.0.dta	cwq_mix2-1_726	69185	4	18586.5	TYYTEDMIQQLLTNGLISSTVDNDTYFGQCFACAVVK	30,Carbamidomethyl[C];33,Carbamidomethyl[C];7,Oxidation[M];	23	2e-05	3 6 0 0 0 0	1		0	0	100	100	100	0	0	0	719061	0
cwq_mix2-1_726.69200.69200.4.0.dta	cwq_mix2-1_726	69200	4	18590.4	TYYTEDMIQQLLTNGLISSTVDNDTYFGQCFACAVVK	30,Carbamidomethyl[C];33,Carbamidomethyl[C];	23	1.4e-05	4 4 1 0 1 0	1		0	0	100	100	100	0	0	0	78252500	62461000
cwq_mix2-1_726.69212.69212.5.0.dta	cwq_mix2-1_726	69212	5	18593.7	TYYTEDMIQQLLTNGLISSTVDNDTYFGQCFACAVVK	30,Carbamidomethyl[C];33,Carbamidomethyl[C];	23	2e-05	9 2 0 0 0 0	1		0	0	100	100	100	0	0	0	13388000	4111510
cwq_mix2-1_726.69214.69214.4.0.dta	cwq_mix2-1_726	69214	4	18594.3	TYYTEDMIQQLLTNGLISSTVDNDTYFGQCFACAVVK	30,Carbamidomethyl[C];33,Carbamidomethyl[C];7,Oxidation[M];	23	2e-05	5 6 0 0 0 0	1		0	0	100	100	100	0	0	0	1123080	191108000
cwq_mix2-1_726.69216.69216.5.0.dta	cwq_mix2-1_726	69216	5	18594.8	TYYTEDMIQQLLTNGLISSTVDNDTYFGQCFACAVVK	30,Carbamidomethyl[C];33,Carbamidomethyl[C];	23	4e-05	10 2 0 0 0 0	1		0	0	100	100	100	0	0	0	1447730	354885000
cwq_mix2-1_726.69253.69253.4.0.dta	cwq_mix2-1_726	69253	4	18604.8	TYYTEDMIQQLLTNGLISSTVDNDTYFGQCFACAVVK	30,Carbamidomethyl[C];33,Carbamidomethyl[C];	23	6e-06	5 4 1 0 1 0	1		0	0	100	100	100	0	0	0	14393500	0
cwq_mix2-1_726.69259.69259.4.0.dta	cwq_mix2-1_726	69259	4	18606.4	TYYTEDMIQQLLTNGLISSTVDNDTYFGQCFACAVVK	30,Carbamidomethyl[C];33,Carbamidomethyl[C];7,Oxidation[M];	23	0	4 6 0 0 0 0	1		0	0	100	100	100	0	0	0	8699060	238120
cwq_mix2-1_726.69273.69273.4.0.dta	cwq_mix2-1_726	69273	4	18610.1	TYYTEDMIQQLLTNGLISSTVDNDTYFGQCFACAVVK	30,Carbamidomethyl[C];33,Carbamidomethyl[C];7,Oxidation[M];	23	2e-05	3 6 0 0 0 0	1		0	0	100	100	100	0	0	0	417120	2618580
cwq_mix2-1_726.69285.69285.3.0.dta	cwq_mix2-1_726	69285	3	18613.4	ANAGFNISLSDYWGR		6	1.5e-05	5 4 1 0 2 0	1		0	0	100	100	100	0	0	0	40342.8	13180100
cwq_mix2-1_726.69302.69302.4.0.dta	cwq_mix2-1_726	69302	4	18617.9	TYYTEDMIQQLLTNGLISSTVDNDTYFGQCFACAVVK	30,Carbamidomethyl[C];33,Carbamidomethyl[C];7,Oxidation[M];	23	2e-05	5 6 0 0 0 0	1		0	0	100	100	100	0	0	0	54008.8	3411190
cwq_mix2-1_726.69323.69323.4.0.dta	cwq_mix2-1_726	69323	4	18623.5	TYYTEDMIQQLLTNGLISSTVDNDTYFGQCFACAVVK	30,Carbamidomethyl[C];33,Carbamidomethyl[C];	23	1.4e-05	4 4 1 0 1 0	1		0	0	100	100	100	0	0	0	78252500	0
cwq_mix2-1_726.69328.69328.5.0.dta	cwq_mix2-1_726	69328	5	18624.9	TYYTEDMIQQLLTNGLISSTVDNDTYFGQCFACAVVK	30,Carbamidomethyl[C];33,Carbamidomethyl[C];7,Oxidation[M];	23	0	4 6 0 0 0 0	1		0	0	100	100	100	0	0	0	1368610	137471
cwq_mix2-1_726.69336.69336.4.0.dta	cwq_mix2-1_726	69336	4	18627	TYYTEDMIQQLLTNGLISSTVDNDTYFGQCFACAVVK	30,Carbamidomethyl[C];33,Carbamidomethyl[C];7,Oxidation[M];	23	0	4 6 0 0 0 0	1		0	0	100	100	100	0	0	0	3725930	2319460
cwq_mix2-1_726.69360.69360.4.0.dta	cwq_mix2-1_726	69360	4	18633.7	TYYTEDMIQQLLTNGLISSTVDNDTYFGQCFACAVVK	30,Carbamidomethyl[C];33,Carbamidomethyl[C];	23	0	8 2 0 0 0 0	1		0	0	100	100	100	0	0	0	2096270	239366
cwq_mix2-1_726.69393.69393.4.0.dta	cwq_mix2-1_726	69393	4	18642.6	TYYTEDMIQQLLTNGLISSTVDNDTYFGQCFACAVVK	30,Carbamidomethyl[C];33,Carbamidomethyl[C];	23	2e-05	9 2 0 0 0 0	1		0	0	100	100	100	0	0	0	35701000	1638990
cwq_mix2-1_726.69422.69422.4.0.dta	cwq_mix2-1_726	69422	4	18650.4	TYYTEDMIQQLLTNGLISSTVDNDTYFGQCFACAVVK	30,Carbamidomethyl[C];33,Carbamidomethyl[C];	23	1.4e-05	4 4 1 0 1 0	1		0	0	100	100	100	0	0	0	8463660	1824040
cwq_mix2-1_726.69545.69545.4.0.dta	cwq_mix2-1_726	69545	4	18683.9	TYYTEDMIQQLLTNGLISSTVDNDTYFGQCFACAVVK	30,Carbamidomethyl[C];33,Carbamidomethyl[C];7,Oxidation[M];	23	0	4 6 0 0 0 0	1		0	0	100	100	100	0	0	0	13038900	2244050
cwq_mix2-1_726.69622.69622.5.0.dta	cwq_mix2-1_726	69622	5	18704.6	TYYTEDMIQQLLTNGLISSTVDNDTYFGQCFACAVVK	30,Carbamidomethyl[C];33,Carbamidomethyl[C];	23	0	4 6 0 0 0 0	1		0	0	100	100	100	0	0	0	0	0
cwq_mix2-1_726.69676.69676.4.0.dta	cwq_mix2-1_726	69676	4	18719	TYYTEDMIQQLLTNGLISSTVDNDTYFGQCFACAVVK	30,Carbamidomethyl[C];33,Carbamidomethyl[C];	23	0	4 6 0 0 0 0	1		0	0	100	100	100	0	0	0	0	0
cwq_mix2-1_726.69738.69738.4.0.dta	cwq_mix2-1_726	69738	4	18735.6	TYYTEDMIQQLLTNGLISSTVDNDTYFGQCFACAVVK	30,Carbamidomethyl[C];33,Carbamidomethyl[C];7,Oxidation[M];	23	0	4 6 0 0 0 0	1		0	0	100	100	100	0	0	0	7175460	0
cwq_mix2-1_726.69874.69874.4.0.dta	cwq_mix2-1_726	69874	4	18772.2	TYYTEDMIQQLLTNGLISSTVDNDTYFGQCFACAVVK	30,Carbamidomethyl[C];33,Carbamidomethyl[C];	23	1.4e-05	4 4 1 0 1 0	1		0	0	100	100	100	0	0	0	16717200	587106
cwq_mix2-1_726.70441.70441.4.0.dta	cwq_mix2-1_726	70441	4	18924.9	ASDFSLAGIGFGTLSNKSALSPLEAASAAYGGDSTLYSFNPR		16	2.1e-05	0 1 0 0 1 0	1		0	0	100	100	100	0	0	0	4649240	3657300
cwq_mix2-1_726.79566.79566.3.0.dta	cwq_mix2-1_726	79566	3	21327.5	ANAGFNISLSDYWGR		6	1.5e-05	5 4 1 0 2 0	1		0	0	100	100	100	0	0	0	137859	743944
cwq_mix2-2_726.03590.03590.3.0.dta	cwq_mix2-2_726	3590	3	1302.57	NTTAGNHTVTR		1	2e-05	9 2 0 0 0 0	1		0	0	100	100	100	0	0	0	115972000	55414.7
cwq_mix2-2_726.03664.03664.3.0.dta	cwq_mix2-2_726	3664	3	1322.43	NTTAGNHTVTR		1	2e-05	9 2 0 0 0 0	1		0	0	100	100	100	0	0	0	115972000	145878
cwq_mix2-2_726.03738.03738.3.0.dta	cwq_mix2-2_726	3738	3	1341.77	NTTAGNHTVTR		1	2e-05	9 2 0 0 0 0	1		0	0	100	100	100	0	0	0	116657000	6719.6
cwq_mix2-2_726.03746.03746.2.0.dta	cwq_mix2-2_726	3746	2	1343.91	NTTVAER		1	2e-05	9 2 0 0 0 0	1		0	0	100	100	100	0	0	0	19103500	9764050
cwq_mix2-2_726.03778.03778.2.0.dta	cwq_mix2-2_726	3778	2	1352.48	NTTVAER		1	0	8 2 0 0 0 0	1		0	0	100	100	100	0	0	0	61033600	17309000
cwq_mix2-2_726.03785.03785.3.0.dta	cwq_mix2-2_726	3785	3	1354.45	SNATKPQCPK	8,Carbamidomethyl[C];	2	2e-05	9 2 0 0 0 0	1		0	0	100	100	100	0	0	0	36796300	0
cwq_mix2-2_726.03855.03855.3.0.dta	cwq_mix2-2_726	3855	3	1373.69	SNATKPQCPK	8,Carbamidomethyl[C];	2	2e-05	9 2 0 0 0 0	1		0	0	100	100	100	0	0	0	36796300	0
cwq_mix2-2_726.03984.03984.2.0.dta	cwq_mix2-2_726	3984	2	1408.41	NTTVAER		1	2e-05	7 2 0 0 0 0	1		0	0	100	100	100	0	0	0	15346800	2414090
cwq_mix2-2_726.04374.04374.2.0.dta	cwq_mix2-2_726	4374	2	1514.19	LSNGTEACK	8,Carbamidomethyl[C];	3	0	8 2 0 0 0 0	1		0	0	100	100	100	0	0	0	15372500	706845
cwq_mix2-2_726.04616.04616.2.0.dta	cwq_mix2-2_726	4616	2	1579.58	MSDALNK	1,Oxidation[M];	6	2e-05	9 2 0 0 0 0	1		0	0	100	100	100	0	0	0	3112190	4395880
cwq_mix2-2_726.04916.04916.2.0.dta	cwq_mix2-2_726	4916	2	1659.11	NFNDSSTK		3	2e-05	12 2 0 0 0 0	1		0	0	100	100	100	0	0	0	9699300	5429770
cwq_mix2-2_726.04926.04926.3.0.dta	cwq_mix2-2_726	4926	3	1661.39	NFNDSSTK		3	2e-05	12 2 0 0 0 0	1		0	0	100	100	100	0	0	0	33347700	2279330
cwq_mix2-2_726.05018.05018.2.0.dta	cwq_mix2-2_726	5018	2	1684.82	NFNDSSTK		3	2e-05	9 2 0 0 0 0	1		0	0	100	100	100	0	0	0	23241600	14056400
cwq_mix2-2_726.05087.05087.2.0.dta	cwq_mix2-2_726	5087	2	1702.31	NFNDSSTK		3	2e-05	9 2 0 0 0 0	1		0	0	100	100	100	0	0	0	23241600	10440000
cwq_mix2-2_726.05124.05124.2.0.dta	cwq_mix2-2_726	5124	2	1712.08	NFNDSSTK		3	4e-05	10 2 0 0 0 0	1		0	0	100	100	100	0	0	0	6721270	2502080
cwq_mix2-2_726.05166.05166.2.0.dta	cwq_mix2-2_726	5166	2	1723.33	NFNDSSTK		3	2e-05	9 2 0 0 0 0	1		0	0	100	100	100	0	0	0	23241600	10440000
cwq_mix2-2_726.05202.05202.2.0.dta	cwq_mix2-2_726	5202	2	1733.08	NFNDSSTK		3	4e-05	10 2 0 0 0 0	1		0	0	100	100	100	0	0	0	3903630	45926.4
cwq_mix2-2_726.05735.05735.2.0.dta	cwq_mix2-2_726	5735	2	1875.83	NFNDSSTK		3	2e-05	9 2 0 0 0 0	1		0	0	100	100	100	0	0	0	6395560	0
cwq_mix2-2_726.05799.05799.2.0.dta	cwq_mix2-2_726	5799	2	1893.4	NFNDSSTK		3	4e-05	6 2 0 0 0 0	1		0	0	100	100	100	0	0	0	83231500	0
cwq_mix2-2_726.06211.06211.2.0.dta	cwq_mix2-2_726	6211	2	2004.97	NGTMCDITK	4,Oxidation[M];5,Carbamidomethyl[C];	1	0	8 2 0 0 0 0	1		0	0	100	100	100	0	0	0	1930260	683375
cwq_mix2-2_726.06386.06386.2.0.dta	cwq_mix2-2_726	6386	2	2052.37	INHTTIER		2	2e-05	9 2 0 0 0 0	1		0	0	100	100	100	0	0	0	5290390	1610440
cwq_mix2-2_726.06471.06471.2.0.dta	cwq_mix2-2_726	6471	2	2075.15	INHTTIER		2	0	8 2 0 0 0 0	1		0	0	100	100	100	0	0	0	102793000	1771530
cwq_mix2-2_726.06549.06549.3.0.dta	cwq_mix2-2_726	6549	3	2095.35	INHTTIER		2	0	8 2 0 0 0 0	1		0	0	100	100	100	0	0	0	1635240000	0
cwq_mix2-2_726.06550.06550.2.0.dta	cwq_mix2-2_726	6550	2	2095.62	INHTTIER		2	0	8 2 0 0 0 0	1		0	0	100	100	100	0	0	0	102793000	264941
cwq_mix2-2_726.06619.06619.2.0.dta	cwq_mix2-2_726	6619	2	2113.37	INHTTIER		2	0	8 2 0 0 0 0	1		0	0	100	100	100	0	0	0	102793000	0
cwq_mix2-2_726.06927.06927.2.0.dta	cwq_mix2-2_726	6927	2	2192.03	NMVNTTR		4	2e-05	9 2 0 0 0 0	1		0	0	100	100	100	0	0	0	18088900	0
cwq_mix2-2_726.06981.06981.2.0.dta	cwq_mix2-2_726	6981	2	2206.81	NMVNTTR		4	0	8 2 0 0 0 0	1		0	0	100	100	100	0	0	0	50062600	855261
cwq_mix2-2_726.07463.07463.2.0.dta	cwq_mix2-2_726	7463	2	2336.67	ILSANCSSK	6,Carbamidomethyl[C];	5	2e-05	9 2 0 0 0 0	1		0	0	100	100	100	0	0	0	2202610	1873380
cwq_mix2-2_726.07719.07719.2.0.dta	cwq_mix2-2_726	7719	2	2405.44	MSDALNK		6	4e-05	10 2 0 0 0 0	1		0	0	100	100	100	0	0	0	3232300	87209.8
cwq_mix2-2_726.07929.07929.3.0.dta	cwq_mix2-2_726	7929	3	2461.22	FIQDAQNSSK		7	4e-05	10 2 0 0 0 0	1		0	0	100	100	100	0	0	0	7629020	366750
cwq_mix2-2_726.07977.07977.2.0.dta	cwq_mix2-2_726	7977	2	2473.48	FIQDAQNSSK		7	4e-05	10 2 0 0 0 0	1		0	0	100	100	100	0	0	0	9893520	22554.5
cwq_mix2-2_726.08001.08001.3.0.dta	cwq_mix2-2_726	8001	3	2479.47	FIQDAQNSSK		7	4e-05	10 2 0 0 0 0	1		0	0	100	100	100	0	0	0	9930660	95176.7
cwq_mix2-2_726.08066.08066.3.0.dta	cwq_mix2-2_726	8066	3	2495.79	FIQDAQNSSK		7	2e-05	9 2 0 0 0 0	1		0	0	100	100	100	0	0	0	7351780	1801150
cwq_mix2-2_726.08112.08112.2.0.dta	cwq_mix2-2_726	8112	2	2507.81	NNISLSK		2	4e-05	10 2 0 0 0 0	1		0	0	100	100	100	0	0	0	1849350	11977400
cwq_mix2-2_726.08151.08151.3.0.dta	cwq_mix2-2_726	8151	3	2517.35	SKHATSNGTVETLNTK		7	2e-05	9 2 0 0 0 0	1		0	0	100	100	100	0	0	0	24040100	20039700
cwq_mix2-2_726.08164.08164.2.0.dta	cwq_mix2-2_726	8164	2	2520.89	FIQDAQNSSK		7	2e-05	9 2 0 0 0 0	1		0	0	100	100	100	0	0	0	20475000	713228
cwq_mix2-2_726.08184.08184.4.0.dta	cwq_mix2-2_726	8184	4	2526.18	SKHATSNGTVETLNTK		7	2e-05	9 2 0 0 0 0	1		0	0	100	100	100	0	0	0	27678900	0
cwq_mix2-2_726.08198.08198.3.0.dta	cwq_mix2-2_726	8198	3	2529.79	SKHATSNGTVETLNTK		7	0	8 2 0 0 0 0	1		0	0	100	100	100	0	0	0	16794100	7920670
cwq_mix2-2_726.08207.08207.4.0.dta	cwq_mix2-2_726	8207	4	2532.14	SKHATSNGTVETLNTK		7	0	8 2 0 0 0 0	1		0	0	100	100	100	0	0	0	16511900	1928200
cwq_mix2-2_726.08213.08213.5.0.dta	cwq_mix2-2_726	8213	5	2533.52	VGGLTGSSSDDSGSESVSDNDESDYESSKNMSSGDDDDFNPFR	31,Oxidation[M];	30	3.9e-05	9 5 0 0 1 0	1		0	0	100	100	100	0	0	0	0	6793990
cwq_mix2-2_726.08363.08363.2.0.dta	cwq_mix2-2_726	8363	2	2573.05	LGNNLTR		4	2e-05	12 2 0 0 0 0	1		0	0	100	100	100	0	0	0	23621100	639818
cwq_mix2-2_726.08369.08369.2.0.dta	cwq_mix2-2_726	8369	2	2574.4	LGNNLTR		4	4e-05	11 2 0 0 0 0	1		0	0	100	100	100	0	0	0	22886100	22560000
cwq_mix2-2_726.08429.08429.2.0.dta	cwq_mix2-2_726	8429	2	2590.18	NNISLSK		2	2e-05	9 2 0 0 0 0	1		0	0	100	100	100	0	0	0	1414010	2577860
cwq_mix2-2_726.08500.08500.2.0.dta	cwq_mix2-2_726	8500	2	2608.66	LGNNLTR		4	4e-05	10 2 0 0 0 0	1		0	0	100	100	100	0	0	0	89745900	1482900
cwq_mix2-2_726.08614.08614.2.0.dta	cwq_mix2-2_726	8614	2	2639.43	LGNNLTR		4	2e-05	9 2 0 0 0 0	1		0	0	100	100	100	0	0	0	3155300000	90614.9
cwq_mix2-2_726.08677.08677.2.0.dta	cwq_mix2-2_726	8677	2	2656.26	LGNNLTR		4	0	8 2 0 0 0 0	1		0	0	100	100	100	0	0	0	234267000	0
cwq_mix2-2_726.08689.08689.2.0.dta	cwq_mix2-2_726	8689	2	2659.28	LGNNLTR		4	2e-05	9 2 0 0 0 0	1		0	0	100	100	100	0	0	0	3154180000	136120
cwq_mix2-2_726.08748.08748.2.0.dta	cwq_mix2-2_726	8748	2	2674.45	LGNNLTR		4	0	8 2 0 0 0 0	1		0	0	100	100	100	0	0	0	234267000	444873
cwq_mix2-2_726.08806.08806.2.0.dta	cwq_mix2-2_726	8806	2	2689.73	LGNNLTR		4	4e-05	10 2 0 0 0 0	1		0	0	100	100	100	0	0	0	98642200	726989
cwq_mix2-2_726.08817.08817.2.0.dta	cwq_mix2-2_726	8817	2	2692.37	LGNNLTR		4	2e-05	9 2 0 0 0 0	1		0	0	100	100	100	0	0	0	1706450000	141376000
cwq_mix2-2_726.08869.08869.3.0.dta	cwq_mix2-2_726	8869	3	2706.06	NTSYPIK		1	1.3e-05	5 4 2 0 0 0	1		0	0	100	100	100	0	0	0	5699610	141376000
cwq_mix2-2_726.08885.08885.2.0.dta	cwq_mix2-2_726	8885	2	2710.24	LGNNLTR		4	2e-05	9 2 0 0 0 0	1		0	0	100	100	100	0	0	0	1706450000	637653
cwq_mix2-2_726.08912.08912.2.0.dta	cwq_mix2-2_726	8912	2	2717.12	NTSYPIK		1	4e-05	10 2 0 0 0 0	1		0	0	100	100	100	0	0	0	14617600	21860500
cwq_mix2-2_726.08920.08920.3.0.dta	cwq_mix2-2_726	8920	3	2719.2	HATSNGTVETLNTK		5	2e-05	9 2 0 0 0 0	1		0	0	100	100	100	0	0	0	16923700	41802300
cwq_mix2-2_726.08925.08925.2.0.dta	cwq_mix2-2_726	8925	2	2720.64	NTSYPIK		1	4e-05	11 2 0 0 0 0	1		0	0	100	100	100	0	0	0	2223710	42422600
cwq_mix2-2_726.08985.08985.3.0.dta	cwq_mix2-2_726	8985	3	2736.94	HATSNGTVETLNTK		5	2e-05	9 2 0 0 0 0	1		0	0	100	100	100	0	0	0	1458140000	42422600
cwq_mix2-2_726.08991.08991.2.0.dta	cwq_mix2-2_726	8991	2	2738.65	NTSYPIK		1	4e-05	10 2 0 0 0 0	1		0	0	100	100	100	0	0	0	14617600	14325600
cwq_mix2-2_726.09001.09001.3.0.dta	cwq_mix2-2_726	9001	3	2741.32	HATSNGTVETLNTK		5	0	8 2 0 0 0 0	1		0	0	100	100	100	0	0	0	6932320	13469000
cwq_mix2-2_726.09051.09051.3.0.dta	cwq_mix2-2_726	9051	3	2754.67	HATSNGTVETLNTK		5	2e-05	9 2 0 0 0 0	1		0	0	100	100	100	0	0	0	1461780000	1270330
cwq_mix2-2_726.09053.09053.2.0.dta	cwq_mix2-2_726	9053	2	2755.27	NTSYPIK		1	2e-05	9 2 0 0 0 0	1		0	0	100	100	100	0	0	0	200359000	9442440
cwq_mix2-2_726.09074.09074.3.0.dta	cwq_mix2-2_726	9074	3	2760.61	HATSNGTVETLNTK		5	0	8 2 0 0 0 0	1		0	0	100	100	100	0	0	0	731201000	49473400
cwq_mix2-2_726.09119.09119.3.0.dta	cwq_mix2-2_726	9119	3	2772.46	HATSNGTVETLNTK		5	2e-05	9 2 0 0 0 0	1		0	0	100	100	100	0	0	0	1461780000	16313300
cwq_mix2-2_726.09120.09120.2.0.dta	cwq_mix2-2_726	9120	2	2772.74	NTSYPIK		1	2e-05	9 2 0 0 0 0	1		0	0	100	100	100	0	0	0	200359000	16313300
cwq_mix2-2_726.09141.09141.3.0.dta	cwq_mix2-2_726	9141	3	2778.36	HATSNGTVETLNTK		5	0	8 2 0 0 0 0	1		0	0	100	100	100	0	0	0	732726000	5499500
cwq_mix2-2_726.09152.09152.3.0.dta	cwq_mix2-2_726	9152	3	2781.31	NTSYPIK		1	2e-05	9 2 0 0 0 0	1		0	0	100	100	100	0	0	0	72547100	16313300
cwq_mix2-2_726.09164.09164.2.0.dta	cwq_mix2-2_726	9164	2	2784.54	NTSYPIK		1	0	8 2 0 0 0 0	1		0	0	100	100	100	0	0	0	158892000	5499500
cwq_mix2-2_726.09185.09185.2.0.dta	cwq_mix2-2_726	9185	2	2790.18	NTSYPIK		1	2e-05	9 2 0 0 0 0	1		0	0	100	100	100	0	0	0	200359000	2064150
cwq_mix2-2_726.09206.09206.3.0.dta	cwq_mix2-2_726	9206	3	2795.64	HATSNGTVETLNTK		5	2e-05	9 2 0 0 0 0	1		0	0	100	100	100	0	0	0	1461780000	15264300
cwq_mix2-2_726.09231.09231.3.0.dta	cwq_mix2-2_726	9231	3	2802.17	HATSNGTVETLNTK		5	0	8 2 0 0 0 0	1		0	0	100	100	100	0	0	0	732726000	1576750
cwq_mix2-2_726.09232.09232.2.0.dta	cwq_mix2-2_726	9232	2	2802.48	NTSYPIK		1	0	8 2 0 0 0 0	1		0	0	100	100	100	0	0	0	158892000	5087960
cwq_mix2-2_726.09235.09235.2.0.dta	cwq_mix2-2_726	9235	2	2803.32	LGNNLTR		4	0	8 2 0 0 0 0	1		0	0	100	100	100	0	0	0	268833000	92382900
cwq_mix2-2_726.09253.09253.2.0.dta	cwq_mix2-2_726	9253	2	2807.93	NTSYPIK		1	2e-05	9 2 0 0 0 0	1		0	0	100	100	100	0	0	0	200359000	1636490000
cwq_mix2-2_726.09275.09275.3.0.dta	cwq_mix2-2_726	9275	3	2813.79	HATSNGTVETLNTK		5	2e-05	9 2 0 0 0 0	1		0	0	100	100	100	0	0	0	1461780000	92382900
cwq_mix2-2_726.09299.09299.2.0.dta	cwq_mix2-2_726	9299	2	2820.29	NTSYPIK		1	0	8 2 0 0 0 0	1		0	0	100	100	100	0	0	0	158892000	92861300
cwq_mix2-2_726.09309.09309.2.0.dta	cwq_mix2-2_726	9309	2	2822.91	LGNNLTR		4	0	8 2 0 0 0 0	1		0	0	100	100	100	0	0	0	267036000	6717490
cwq_mix2-2_726.09319.09319.3.0.dta	cwq_mix2-2_726	9319	3	2825.58	HATSNGTVETLNTK		5	0	8 2 0 0 0 0	1		0	0	100	100	100	0	0	0	732726000	40925200
cwq_mix2-2_726.09320.09320.2.0.dta	cwq_mix2-2_726	9320	2	2825.86	NTSYPIK		1	2e-05	9 2 0 0 0 0	1		0	0	100	100	100	0	0	0	200359000	1739730
cwq_mix2-2_726.09325.09325.3.0.dta	cwq_mix2-2_726	9325	3	2827.29	NTSYPIK		1	2e-05	9 2 0 0 0 0	1		0	0	100	100	100	0	0	0	72547100	1824080
cwq_mix2-2_726.09341.09341.3.0.dta	cwq_mix2-2_726	9341	3	2831.74	HATSNGTVETLNTK		5	2e-05	9 2 0 0 0 0	1		0	0	100	100	100	0	0	0	1461780000	32521800
cwq_mix2-2_726.09363.09363.2.0.dta	cwq_mix2-2_726	9363	2	2837.59	NTSYPIK		1	0	8 2 0 0 0 0	1		0	0	100	100	100	0	0	0	158892000	7941100
cwq_mix2-2_726.09374.09374.2.0.dta	cwq_mix2-2_726	9374	2	2840.52	LGNNLTR		4	0	8 2 0 0 0 0	1		0	0	100	100	100	0	0	0	267036000	32521800
cwq_mix2-2_726.09386.09386.3.0.dta	cwq_mix2-2_726	9386	3	2843.54	HATSNGTVETLNTK		5	0	8 2 0 0 0 0	1		0	0	100	100	100	0	0	0	732726000	13198900
cwq_mix2-2_726.09391.09391.2.0.dta	cwq_mix2-2_726	9391	2	2844.98	NTSYPIK		1	2e-05	9 2 0 0 0 0	1		0	0	100	100	100	0	0	0	203240000	5400800
cwq_mix2-2_726.09408.09408.3.0.dta	cwq_mix2-2_726	9408	3	2849.32	HATSNGTVETLNTK		5	2e-05	9 2 0 0 0 0	1		0	0	100	100	100	0	0	0	1444760000	22786600
cwq_mix2-2_726.09436.09436.2.0.dta	cwq_mix2-2_726	9436	2	2856.92	EIAPGNVSK		6	4e-05	11 2 0 0 0 0	1		0	0	100	100	100	0	0	0	8012620	12931800
cwq_mix2-2_726.09442.09442.2.0.dta	cwq_mix2-2_726	9442	2	2858.45	NTSYPIK		1	0	8 2 0 0 0 0	1		0	0	100	100	100	0	0	0	158892000	26308600
cwq_mix2-2_726.09452.09452.3.0.dta	cwq_mix2-2_726	9452	3	2861.13	HATSNGTVETLNTK		5	0	8 2 0 0 0 0	1		0	0	100	100	100	0	0	0	731385000	16739700
cwq_mix2-2_726.09485.09485.3.0.dta	cwq_mix2-2_726	9485	3	2869.99	EIAPGNVSK		6	1.5e-05	5 4 1 0 2 0	1		0	0	100	100	100	0	0	0	27508500	16604900
cwq_mix2-2_726.09486.09486.3.0.dta	cwq_mix2-2_726	9486	3	2870.27	HATSNGTVETLNTK		5	2e-05	9 2 0 0 0 0	1		0	0	100	100	100	0	0	0	5643780	513150
cwq_mix2-2_726.09514.09514.2.0.dta	cwq_mix2-2_726	9514	2	2877.87	EIAPGNVSK		6	4e-05	10 2 0 0 0 0	1		0	0	100	100	100	0	0	0	5058950	905625
cwq_mix2-2_726.09562.09562.2.0.dta	cwq_mix2-2_726	9562	2	2890.86	LGNNLTR		4	2e-05	7 2 0 0 0 0	1		0	0	100	100	100	0	0	0	45905300	5857880
cwq_mix2-2_726.09828.09828.2.0.dta	cwq_mix2-2_726	9828	2	2962.91	EIAPGNVSK		6	2e-05	9 2 0 0 0 0	1		0	0	100	100	100	0	0	0	1642190	2070360
cwq_mix2-2_726.09874.09874.2.0.dta	cwq_mix2-2_726	9874	2	2975.36	MDNITAR		3	2e-05	9 2 0 0 0 0	1		0	0	100	100	100	0	0	0	3175900	86441700
cwq_mix2-2_726.10474.10474.2.0.dta	cwq_mix2-2_726	10474	2	3134.2	NSSGCWAPK	5,Carbamidomethyl[C];	1	0	8 2 0 0 0 0	1		0	0	100	100	100	0	0	0	5107640	2961720000
cwq_mix2-2_726.11211.11211.2.0.dta	cwq_mix2-2_726	11211	2	3332.39	NGTMCDITK	5,Carbamidomethyl[C];	1	2e-05	9 2 0 0 0 0	1		0	0	100	100	100	0	0	0	10821000	175101000
cwq_mix2-2_726.11273.11273.3.0.dta	cwq_mix2-2_726	11273	3	3349.04	NGTMCDITK	5,Carbamidomethyl[C];	1	2e-05	9 2 0 0 0 0	1		0	0	100	100	100	0	0	0	18757900	2960500000
cwq_mix2-2_726.11285.11285.2.0.dta	cwq_mix2-2_726	11285	2	3352.43	NGTMCDITK	5,Carbamidomethyl[C];	1	2e-05	9 2 0 0 0 0	1		0	0	100	100	100	0	0	0	10821000	175101000
cwq_mix2-2_726.11321.11321.2.0.dta	cwq_mix2-2_726	11321	2	3362.2	NGTMCDITK	5,Carbamidomethyl[C];	1	0	8 2 0 0 0 0	1		0	0	100	100	100	0	0	0	5504610	91986000
cwq_mix2-2_726.11358.11358.2.0.dta	cwq_mix2-2_726	11358	2	3372.34	NGTMCDITK	5,Carbamidomethyl[C];	1	2e-05	9 2 0 0 0 0	1		0	0	100	100	100	0	0	0	1188840	1182770000
cwq_mix2-2_726.11374.11374.3.0.dta	cwq_mix2-2_726	11374	3	3376.58	NGTMCDITK	5,Carbamidomethyl[C];	1	0	8 2 0 0 0 0	1		0	0	100	100	100	0	0	0	29894400	10718500
cwq_mix2-2_726.11394.11394.2.0.dta	cwq_mix2-2_726	11394	2	3381.88	NGTMCDITK	5,Carbamidomethyl[C];	1	0	8 2 0 0 0 0	1		0	0	100	100	100	0	0	0	23019400	1182770000
cwq_mix2-2_726.11443.11443.3.0.dta	cwq_mix2-2_726	11443	3	3395.15	NGTMCDITK	5,Carbamidomethyl[C];	1	0	8 2 0 0 0 0	1		0	0	100	100	100	0	0	0	29894400	15176400
cwq_mix2-2_726.11462.11462.2.0.dta	cwq_mix2-2_726	11462	2	3400.47	NGTMCDITK	5,Carbamidomethyl[C];	1	0	8 2 0 0 0 0	1		0	0	100	100	100	0	0	0	23019400	25558600
cwq_mix2-2_726.11473.11473.3.0.dta	cwq_mix2-2_726	11473	3	3403.44	MNNTVYVK		2	1.5e-05	5 4 1 0 2 0	1		0	0	100	100	100	0	0	0	5588320	700325
cwq_mix2-2_726.11548.11548.3.0.dta	cwq_mix2-2_726	11548	3	3423.7	MNNTVYVK		2	1.3e-05	5 4 2 0 0 0	1		0	0	100	100	100	0	0	0	4108390	1542180000
cwq_mix2-2_726.11733.11733.5.0.dta	cwq_mix2-2_726	11733	5	3473.22	MSGNNENVSGITGHDAVSDDQYAYDSEVYDDQNAYQR	1,Oxidation[M];	7	4.9e-05	9 8 0 0 1 0	1		0	0	100	100	100	0	0	0	51995.7	15176400
cwq_mix2-2_726.11763.11763.2.0.dta	cwq_mix2-2_726	11763	2	3481.2	IITYNANK		7	2e-05	9 2 0 0 0 0	1		0	0	100	100	100	0	0	0	8687700	835029000
cwq_mix2-2_726.11952.11952.2.0.dta	cwq_mix2-2_726	11952	2	3532.07	VVTFNANK		7	2e-05	9 2 0 0 0 0	1		0	0	100	100	100	0	0	0	4020510	1542180000
cwq_mix2-2_726.12749.12749.3.0.dta	cwq_mix2-2_726	12749	3	3746.98	HPNGTAHSLNFR		3	4e-05	10 2 0 0 0 0	1		0	0	100	100	100	0	0	0	24562200	179257000
cwq_mix2-2_726.12800.12800.4.0.dta	cwq_mix2-2_726	12800	4	3760.73	HPNGTAHSLNFR		3	2e-05	9 2 0 0 0 0	1		0	0	100	100	100	0	0	0	126954000	840443000
cwq_mix2-2_726.12801.12801.3.0.dta	cwq_mix2-2_726	12801	3	3760.87	HPNGTAHSLNFR		3	2e-05	9 2 0 0 0 0	1		0	0	100	100	100	0	0	0	72428200	1542180000
cwq_mix2-2_726.12806.12806.3.0.dta	cwq_mix2-2_726	12806	3	3762.21	HPNGTAHSLNFR		3	0	8 2 0 0 0 0	1		0	0	100	100	100	0	0	0	16827600	179257000
cwq_mix2-2_726.12825.12825.4.0.dta	cwq_mix2-2_726	12825	4	3767.34	HPNGTAHSLNFR		3	0	8 2 0 0 0 0	1		0	0	100	100	100	0	0	0	28545000	840443000
cwq_mix2-2_726.12887.12887.4.0.dta	cwq_mix2-2_726	12887	4	3784.35	HPNGTAHSLNFR		3	0	8 2 0 0 0 0	1		0	0	100	100	100	0	0	0	1842740	67177900
cwq_mix2-2_726.13021.13021.3.0.dta	cwq_mix2-2_726	13021	3	3820.72	NVSKEPPSVIR		1	0	8 2 0 0 0 0	1		0	0	100	100	100	0	0	0	8849090	130275000
cwq_mix2-2_726.13178.13178.2.0.dta	cwq_mix2-2_726	13178	2	3862.88	NVTDDDFK		1	0	8 2 0 0 0 0	1		0	0	100	100	100	0	0	0	18338300	179257000
cwq_mix2-2_726.13246.13246.2.0.dta	cwq_mix2-2_726	13246	2	3881.12	NVTDDDFK		1	0	8 2 0 0 0 0	1		0	0	100	100	100	0	0	0	18338300	1542180000
cwq_mix2-2_726.13374.13374.3.0.dta	cwq_mix2-2_726	13374	3	3915.51	INPNNVIHNSSR		9	0	8 2 0 0 0 0	1		0	0	100	100	100	0	0	0	176598000	840443000
cwq_mix2-2_726.13395.13395.3.0.dta	cwq_mix2-2_726	13395	3	3921.46	INPNNVIHNSSR		9	2e-05	9 2 0 0 0 0	1		0	0	100	100	100	0	0	0	189493000	130275000
cwq_mix2-2_726.13439.13439.3.0.dta	cwq_mix2-2_726	13439	3	3933.29	INPNNVIHNSSR		9	0	8 2 0 0 0 0	1		0	0	100	100	100	0	0	0	176598000	77496400
cwq_mix2-2_726.13505.13505.3.0.dta	cwq_mix2-2_726	13505	3	3950.98	INPNNVIHNSSR		9	0	8 2 0 0 0 0	1		0	0	100	100	100	0	0	0	176598000	179257000
cwq_mix2-2_726.13735.13735.3.0.dta	cwq_mix2-2_726	13735	3	4013.75	KGVLQATNMTYGK	9,Oxidation[M];	8	0	8 2 0 0 0 0	1		0	0	100	100	100	0	0	0	193926000	1542180000
cwq_mix2-2_726.13808.13808.3.0.dta	cwq_mix2-2_726	13808	3	4033.68	KGVLQATNMTYGK	9,Oxidation[M];	8	0	8 2 0 0 0 0	1		0	0	100	100	100	0	0	0	193926000	130275000
cwq_mix2-2_726.13873.13873.3.0.dta	cwq_mix2-2_726	13873	3	4051.04	KGVLQATNMTYGK	9,Oxidation[M];	8	0	8 2 0 0 0 0	1		0	0	100	100	100	0	0	0	193926000	76826200
cwq_mix2-2_726.13938.13938.3.0.dta	cwq_mix2-2_726	13938	3	4068.59	KGVLQATNMTYGK	9,Oxidation[M];	8	0	8 2 0 0 0 0	1		0	0	100	100	100	0	0	0	193926000	840443000
cwq_mix2-2_726.14233.14233.3.0.dta	cwq_mix2-2_726	14233	3	4148.78	RSEVTPNTSLAQCPK	13,Carbamidomethyl[C];	7	2e-05	12 2 0 0 0 0	1		0	0	100	100	100	0	0	0	73286600	179257000
cwq_mix2-2_726.14285.14285.3.0.dta	cwq_mix2-2_726	14285	3	4162.82	SQNHLSYNTTMK		8	2e-05	9 2 0 0 0 0	1		0	0	100	100	100	0	0	0	4749780	67177900
cwq_mix2-2_726.14318.14318.3.0.dta	cwq_mix2-2_726	14318	3	4171.68	SQNHLSYNTTMK		8	0	8 2 0 0 0 0	1		0	0	100	100	100	0	0	0	7110200	1542180000
cwq_mix2-2_726.14385.14385.3.0.dta	cwq_mix2-2_726	14385	3	4189.64	VQASNWTGTR		5	1.5e-05	5 4 1 0 2 0	1		0	0	100	100	100	0	0	0	1900290	130275000
cwq_mix2-2_726.14392.14392.3.0.dta	cwq_mix2-2_726	14392	3	4191.61	WTPVSTNSTSK		7	2e-05	12 2 0 0 0 0	1		0	0	100	100	100	0	0	0	26640800	76826200
cwq_mix2-2_726.14404.14404.3.0.dta	cwq_mix2-2_726	14404	3	4194.84	NDTIIIHADR		1	2e-05	9 2 0 0 0 0	1		0	0	100	100	100	0	0	0	4576190	840443000
cwq_mix2-2_726.14431.14431.3.0.dta	cwq_mix2-2_726	14431	3	4202.06	NDTIIIHADR		1	0	8 2 0 0 0 0	1		0	0	100	100	100	0	0	0	1862700	1582430
cwq_mix2-2_726.14462.14462.3.0.dta	cwq_mix2-2_726	14462	3	4210.31	WTPVSTNSTSK		7	2e-05	12 2 0 0 0 0	1		0	0	100	100	100	0	0	0	26640800	20589500
cwq_mix2-2_726.14494.14494.3.0.dta	cwq_mix2-2_726	14494	3	4218.88	WTPVSTNSTSK		7	4e-05	11 2 0 0 0 0	1		0	0	100	100	100	0	0	0	41853700	6168210
cwq_mix2-2_726.14500.14500.2.0.dta	cwq_mix2-2_726	14500	2	4220.59	VQASNWTGTR		5	2e-05	9 2 0 0 0 0	1		0	0	100	100	100	0	0	0	3571630	131332000
cwq_mix2-2_726.14547.14547.3.0.dta	cwq_mix2-2_726	14547	3	4233.51	WTPVSTNSTSK		7	1.5e-05	5 4 1 0 2 0	1		0	0	100	100	100	0	0	0	50109600	836296000
cwq_mix2-2_726.14569.14569.3.0.dta	cwq_mix2-2_726	14569	3	4239.55	WTPVSTNSTSK		7	4e-05	11 2 0 0 0 0	1		0	0	100	100	100	0	0	0	41853700	14633900
cwq_mix2-2_726.14712.14712.3.0.dta	cwq_mix2-2_726	14712	3	4278.69	VYAVNASLNHDK		5	2e-05	12 2 0 0 0 0	1		0	0	100	100	100	0	0	0	4810190	3503070
cwq_mix2-2_726.14780.14780.2.0.dta	cwq_mix2-2_726	14780	2	4297.07	WTPVSTNSTSK		7	2e-05	9 2 0 0 0 0	1		0	0	100	100	100	0	0	0	9304550	4588580
cwq_mix2-2_726.14785.14785.3.0.dta	cwq_mix2-2_726	14785	3	4298.35	VYAVNASLNHDK		5	4e-05	11 2 0 0 0 0	1		0	0	100	100	100	0	0	0	4867180	11045700
cwq_mix2-2_726.14874.14874.3.0.dta	cwq_mix2-2_726	14874	3	4322.38	VHLECFGSSSSNNK	5,Carbamidomethyl[C];	13	2e-05	12 2 0 0 0 0	1		0	0	100	100	100	0	0	0	23522900	500702
cwq_mix2-2_726.14876.14876.3.0.dta	cwq_mix2-2_726	14876	3	4322.98	VYAVNASLNHDK		5	4e-05	10 2 0 0 0 0	1		0	0	100	100	100	0	0	0	14494900	1265930
cwq_mix2-2_726.14897.14897.2.0.dta	cwq_mix2-2_726	14897	2	4328.72	WTPVSTNSTSK		7	0	8 2 0 0 0 0	1		0	0	100	100	100	0	0	0	8410530	3836650
cwq_mix2-2_726.14948.14948.3.0.dta	cwq_mix2-2_726	14948	3	4342.62	VHLECFGSSSSNNK	5,Carbamidomethyl[C];	13	2e-05	12 2 0 0 0 0	1		0	0	100	100	100	0	0	0	23522900	10831700
cwq_mix2-2_726.14975.14975.3.0.dta	cwq_mix2-2_726	14975	3	4349.91	VHLECFGSSSSNNK	5,Carbamidomethyl[C];	13	4e-05	11 2 0 0 0 0	1		0	0	100	100	100	0	0	0	24037400	19700400
cwq_mix2-2_726.14995.14995.3.0.dta	cwq_mix2-2_726	14995	3	4355.27	VYAVNASLNHDK		5	2e-05	9 2 0 0 0 0	1		0	0	100	100	100	0	0	0	72676300	10831700
cwq_mix2-2_726.15050.15050.3.0.dta	cwq_mix2-2_726	15050	3	4370.07	VHLECFGSSSSNNK	5,Carbamidomethyl[C];	13	4e-05	11 2 0 0 0 0	1		0	0	100	100	100	0	0	0	24037400	5861240
cwq_mix2-2_726.15056.15056.3.0.dta	cwq_mix2-2_726	15056	3	4371.77	VYAVNASLNHDK		5	0	8 2 0 0 0 0	1		0	0	100	100	100	0	0	0	2764020	119252
cwq_mix2-2_726.15057.15057.2.0.dta	cwq_mix2-2_726	15057	2	4372.04	TNDTLDAIK		2	2e-05	9 2 0 0 0 0	1		0	0	100	100	100	0	0	0	998470	10287100
cwq_mix2-2_726.15060.15060.3.0.dta	cwq_mix2-2_726	15060	3	4372.75	VYAVNASLNHDK		5	2e-05	9 2 0 0 0 0	1		0	0	100	100	100	0	0	0	72676300	13169800
cwq_mix2-2_726.15062.15062.3.0.dta	cwq_mix2-2_726	15062	3	4373.34	VHLECFGSSSSNNK	5,Carbamidomethyl[C];	13	4e-05	10 2 0 0 0 0	1		0	0	100	100	100	0	0	0	17558400	10287100
cwq_mix2-2_726.15073.15073.3.0.dta	cwq_mix2-2_726	15073	3	4376.28	LGNETFLPK		3	0	8 2 0 0 0 0	1		0	0	100	100	100	0	0	0	11998900	13169800
cwq_mix2-2_726.15127.15127.3.0.dta	cwq_mix2-2_726	15127	3	4391	VHLECFGSSSSNNK	5,Carbamidomethyl[C];	13	4e-05	10 2 0 0 0 0	1		0	0	100	100	100	0	0	0	13117900	7658410
cwq_mix2-2_726.15128.15128.3.0.dta	cwq_mix2-2_726	15128	3	4391.28	VYAVNASLNHDK		5	0	8 2 0 0 0 0	1		0	0	100	100	100	0	0	0	7017950	19317200
cwq_mix2-2_726.15207.15207.3.0.dta	cwq_mix2-2_726	15207	3	4412.51	VHLECFGSSSSNNK	5,Carbamidomethyl[C];	13	2e-05	9 2 0 0 0 0	1		0	0	100	100	100	0	0	0	18642000	153418
cwq_mix2-2_726.15274.15274.3.0.dta	cwq_mix2-2_726	15274	3	4430.58	VHLECFGSSSSNNK	5,Carbamidomethyl[C];	13	2e-05	9 2 0 0 0 0	1		0	0	100	100	100	0	0	0	18642000	4585140
cwq_mix2-2_726.15342.15342.3.0.dta	cwq_mix2-2_726	15342	3	4449.41	VHLECFGSSSSNNK	5,Carbamidomethyl[C];	13	2e-05	9 2 0 0 0 0	1		0	0	100	100	100	0	0	0	18642000	2169460
cwq_mix2-2_726.15478.15478.3.0.dta	cwq_mix2-2_726	15478	3	4486.18	VHLECFGSSSSNNK	5,Carbamidomethyl[C];	13	0	8 2 0 0 0 0	1		0	0	100	100	100	0	0	0	5162770	23087300
cwq_mix2-2_726.15740.15740.3.0.dta	cwq_mix2-2_726	15740	3	4556.64	RSEVTPNTSLAQCPK	13,Carbamidomethyl[C];	7	2e-05	9 2 0 0 0 0	1		0	0	100	100	100	0	0	0	6832700	142143000
cwq_mix2-2_726.15821.15821.3.0.dta	cwq_mix2-2_726	15821	3	4578.16	RSEVTPNTSLAQCPK	13,Carbamidomethyl[C];	7	2e-05	9 2 0 0 0 0	1		0	0	100	100	100	0	0	0	8201160	75610400
cwq_mix2-2_726.15961.15961.3.0.dta	cwq_mix2-2_726	15961	3	4614.28	NYSEDASTSLHGQTAGR		1	4e-05	7 6 0 0 0 0	1		0	0	100	100	100	0	0	0	0	17448600
cwq_mix2-2_726.15990.15990.3.0.dta	cwq_mix2-2_726	15990	3	4622.01	NYSEDASTSLHGQTAGR		1	4e-05	11 2 0 0 0 0	1		0	0	100	100	100	0	0	0	7666630	33270400
cwq_mix2-2_726.16108.16108.3.0.dta	cwq_mix2-2_726	16108	3	4651.38	NNINISHLSR		4	4e-05	11 2 0 0 0 0	1		0	0	100	100	100	0	0	0	36556500	1065150
cwq_mix2-2_726.16113.16113.3.0.dta	cwq_mix2-2_726	16113	3	4652.77	NYSEDASTSLHGQTAGR		1	4e-05	10 2 0 0 0 0	1		0	0	100	100	100	0	0	0	4243380	9330470
cwq_mix2-2_726.16124.16124.3.0.dta	cwq_mix2-2_726	16124	3	4655.64	VYGSQGNSTVLSR		7	4e-05	10 2 0 0 0 0	1		0	0	100	100	100	0	0	0	174310000	13891300
cwq_mix2-2_726.16200.16200.3.0.dta	cwq_mix2-2_726	16200	3	4674.37	VYGSQGNSTVLSR		7	4e-05	10 2 0 0 0 0	1		0	0	100	100	100	0	0	0	174310000	23886300
cwq_mix2-2_726.16214.16214.2.0.dta	cwq_mix2-2_726	16214	2	4677.97	VYGSQGNSTVLSR		7	4e-05	10 2 0 0 0 0	1		0	0	100	100	100	0	0	0	33525200	204372000
cwq_mix2-2_726.16227.16227.3.0.dta	cwq_mix2-2_726	16227	3	4681.36	VYGSQGNSTVLSR		7	2e-05	9 2 0 0 0 0	1		0	0	100	100	100	0	0	0	43654400	222956000
cwq_mix2-2_726.16273.16273.3.0.dta	cwq_mix2-2_726	16273	3	4692.9	NNINISHLSR		4	2e-05	9 2 0 0 0 0	1		0	0	100	100	100	0	0	0	56706100	204372000
cwq_mix2-2_726.16318.16318.3.0.dta	cwq_mix2-2_726	16318	3	4704.89	MNQTETLIPAAR	0,Acetyl[ProteinN-term];	2	1.7e-05	6 4 1 0 0 0	1		0	0	100	100	100	0	0	0	250554000	204372000
cwq_mix2-2_726.16342.16342.3.0.dta	cwq_mix2-2_726	16342	3	4711.39	NNINISHLSR		4	0	8 2 0 0 0 0	1		0	0	100	100	100	0	0	0	40124300	225102000
cwq_mix2-2_726.16350.16350.3.0.dta	cwq_mix2-2_726	16350	3	4713.5	NNINISHLSR		4	2e-05	9 2 0 0 0 0	1		0	0	100	100	100	0	0	0	56706100	225102000
cwq_mix2-2_726.16405.16405.3.0.dta	cwq_mix2-2_726	16405	3	4727.78	MNQTETLIPAAR	0,Acetyl[ProteinN-term];	2	1.7e-05	6 4 1 0 0 0	1		0	0	100	100	100	0	0	0	250554000	225102000
cwq_mix2-2_726.16417.16417.3.0.dta	cwq_mix2-2_726	16417	3	4731	NNINISHLSR		4	0	8 2 0 0 0 0	1		0	0	100	100	100	0	0	0	40124300	225102000
cwq_mix2-2_726.16600.16600.3.0.dta	cwq_mix2-2_726	16600	3	4777.79	NLSADIPAK		1	2e-05	12 2 0 0 0 0	1		0	0	100	100	100	0	0	0	281280000	53746700
cwq_mix2-2_726.16679.16679.3.0.dta	cwq_mix2-2_726	16679	3	4797.16	NLSADIPAK		1	2e-05	12 2 0 0 0 0	1		0	0	100	100	100	0	0	0	281280000	5827360
cwq_mix2-2_726.16753.16753.2.0.dta	cwq_mix2-2_726	16753	2	4816.35	NLSADIPAK		1	2e-05	12 2 0 0 0 0	1		0	0	100	100	100	0	0	0	57997800	8714050
cwq_mix2-2_726.16757.16757.3.0.dta	cwq_mix2-2_726	16757	3	4817.39	NLSADIPAK		1	2e-05	12 2 0 0 0 0	1		0	0	100	100	100	0	0	0	281280000	46578700
cwq_mix2-2_726.16840.16840.3.0.dta	cwq_mix2-2_726	16840	3	4837.96	NLSADIPAK		1	2e-05	12 2 0 0 0 0	1		0	0	100	100	100	0	0	0	281280000	34191100
cwq_mix2-2_726.16866.16866.3.0.dta	cwq_mix2-2_726	16866	3	4844.75	ETNNSDAGYTEPYR		3	0	8 2 0 0 0 0	1		0	0	100	100	100	0	0	0	84786300	3524370
cwq_mix2-2_726.16910.16910.3.0.dta	cwq_mix2-2_726	16910	3	4855.81	NLSADIPAK		1	2e-05	12 2 0 0 0 0	1		0	0	100	100	100	0	0	0	281280000	1548490
cwq_mix2-2_726.16912.16912.2.0.dta	cwq_mix2-2_726	16912	2	4856.39	NLSADIPAK		1	2e-05	12 2 0 0 0 0	1		0	0	100	100	100	0	0	0	57997800	34191100
cwq_mix2-2_726.16928.16928.2.0.dta	cwq_mix2-2_726	16928	2	4860.03	ETNNSDAGYTEPYR		3	0	8 2 0 0 0 0	1		0	0	100	100	100	0	0	0	18215900	66188300
cwq_mix2-2_726.16948.16948.3.0.dta	cwq_mix2-2_726	16948	3	4865.02	ETNNSDAGYTEPYR		3	0	8 2 0 0 0 0	1		0	0	100	100	100	0	0	0	84786300	3773250
cwq_mix2-2_726.16964.16964.2.0.dta	cwq_mix2-2_726	16964	2	4869.29	NLSADIPAK		1	4e-05	11 2 0 0 0 0	1		0	0	100	100	100	0	0	0	7133480	58099100
cwq_mix2-2_726.17007.17007.3.0.dta	cwq_mix2-2_726	17007	3	4880.07	NLSADIPAK		1	2e-05	12 2 0 0 0 0	1		0	0	100	100	100	0	0	0	281280000	66188300
cwq_mix2-2_726.17019.17019.3.0.dta	cwq_mix2-2_726	17019	3	4882.88	ETNNSDAGYTEPYR		3	0	8 2 0 0 0 0	1		0	0	100	100	100	0	0	0	84786300	3225900
cwq_mix2-2_726.17056.17056.2.0.dta	cwq_mix2-2_726	17056	2	4892.46	NLSADIPAK		1	4e-05	11 2 0 0 0 0	1		0	0	100	100	100	0	0	0	7133480	2386360
cwq_mix2-2_726.17116.17116.2.0.dta	cwq_mix2-2_726	17116	2	4908.06	WANVSVR		3	0	8 2 0 0 0 0	1		0	0	100	100	100	0	0	0	7304560	3531940
cwq_mix2-2_726.17139.17139.3.0.dta	cwq_mix2-2_726	17139	3	4914.01	MAVNQTGER		4	0	8 2 0 0 0 0	1		0	0	100	100	100	0	0	0	0	20725300
cwq_mix2-2_726.17158.17158.2.0.dta	cwq_mix2-2_726	17158	2	4919.1	NLSADIPAK		1	4e-05	11 2 0 0 0 0	1		0	0	100	100	100	0	0	0	7756290	15841900
cwq_mix2-2_726.17195.17195.3.0.dta	cwq_mix2-2_726	17195	3	4928.38	NLSADIPAK		1	4e-05	10 2 0 0 0 0	1		0	0	100	100	100	0	0	0	14995300	3372350
cwq_mix2-2_726.17248.17248.3.0.dta	cwq_mix2-2_726	17248	3	4942.57	NLSADIPAK		1	1.5e-05	5 4 1 0 2 0	1		0	0	100	100	100	0	0	0	6906390	20725300
cwq_mix2-2_726.17347.17347.3.0.dta	cwq_mix2-2_726	17347	3	4969.26	DANNTQFQFTSR		3	2e-05	9 2 0 0 0 0	1		0	0	100	100	100	0	0	0	57964600	22287300
cwq_mix2-2_726.17372.17372.3.0.dta	cwq_mix2-2_726	17372	3	4976.09	HSYNPNGTIPECPSR	12,Carbamidomethyl[C];	6	4e-05	11 2 0 0 0 0	1		0	0	100	100	100	0	0	0	3490680	69052000
cwq_mix2-2_726.17410.17410.3.0.dta	cwq_mix2-2_726	17410	3	4986.17	LYESENQTHLITK		6	2e-05	9 2 0 0 0 0	1		0	0	100	100	100	0	0	0	454164000	22287300
cwq_mix2-2_726.17436.17436.3.0.dta	cwq_mix2-2_726	17436	3	4993.13	GVLQATNMTYGK	8,Oxidation[M];	7	0	8 2 0 0 0 0	1		0	0	100	100	100	0	0	0	20596400	3106780
cwq_mix2-2_726.17453.17453.3.0.dta	cwq_mix2-2_726	17453	3	4997.55	HSYNPNGTIPECPSR	12,Carbamidomethyl[C];	6	4e-05	11 2 0 0 0 0	1		0	0	100	100	100	0	0	0	3490680	959852
cwq_mix2-2_726.17481.17481.2.0.dta	cwq_mix2-2_726	17481	2	5005.12	GVLQATNMTYGK	8,Oxidation[M];	7	0	8 2 0 0 0 0	1		0	0	100	100	100	0	0	0	4558940	69052000
cwq_mix2-2_726.17487.17487.3.0.dta	cwq_mix2-2_726	17487	3	5006.64	LYESENQTHLITK		6	2e-05	9 2 0 0 0 0	1		0	0	100	100	100	0	0	0	454164000	5151600
cwq_mix2-2_726.17511.17511.3.0.dta	cwq_mix2-2_726	17511	3	5012.89	LYESENQTHLITK		6	0	8 2 0 0 0 0	1		0	0	100	100	100	0	0	0	789267000	9656270
cwq_mix2-2_726.17535.17535.3.0.dta	cwq_mix2-2_726	17535	3	5019.13	GVLQATNMTYGK	8,Oxidation[M];	7	0	8 2 0 0 0 0	1		0	0	100	100	100	0	0	0	20596400	6204320
cwq_mix2-2_726.17577.17577.3.0.dta	cwq_mix2-2_726	17577	3	5030.24	LYESENQTHLITK		6	0	8 2 0 0 0 0	1		0	0	100	100	100	0	0	0	789267000	4722020
cwq_mix2-2_726.17614.17614.3.0.dta	cwq_mix2-2_726	17614	3	5040.25	HSYNPNGTIPECPSR	12,Carbamidomethyl[C];	6	2e-05	9 2 0 0 0 0	1		0	0	100	100	100	0	0	0	95455100	15642900
cwq_mix2-2_726.17686.17686.3.0.dta	cwq_mix2-2_726	17686	3	5059.75	HSYNPNGTIPECPSR	12,Carbamidomethyl[C];	6	2e-05	9 2 0 0 0 0	1		0	0	100	100	100	0	0	0	95455100	15642900
cwq_mix2-2_726.17720.17720.3.0.dta	cwq_mix2-2_726	17720	3	5068.92	VTNITDSQPAPYMK	13,Oxidation[M];	3	2e-05	9 2 0 0 0 0	1		0	0	100	100	100	0	0	0	10612500	16907700
cwq_mix2-2_726.17722.17722.3.0.dta	cwq_mix2-2_726	17722	3	5069.52	VTNITDSQPAPYMK	13,Oxidation[M];	3	0	8 2 0 0 0 0	1		0	0	100	100	100	0	0	0	11441300	4165640
cwq_mix2-2_726.17775.17775.3.0.dta	cwq_mix2-2_726	17775	3	5083.65	HSYNPNGTIPECPSR	12,Carbamidomethyl[C];	6	2e-05	9 2 0 0 0 0	1		0	0	100	100	100	0	0	0	95455100	624913
cwq_mix2-2_726.18064.18064.3.0.dta	cwq_mix2-2_726	18064	3	5160.54	KGVLQATNMTYGK		8	2e-05	9 2 0 0 0 0	1		0	0	100	100	100	0	0	0	32150900	3629650
cwq_mix2-2_726.18156.18156.3.0.dta	cwq_mix2-2_726	18156	3	5185.22	KGVLQATNMTYGK		8	0	8 2 0 0 0 0	1		0	0	100	100	100	0	0	0	1467950000	0
cwq_mix2-2_726.18228.18228.3.0.dta	cwq_mix2-2_726	18228	3	5204.45	KGVLQATNMTYGK		8	0	8 2 0 0 0 0	1		0	0	100	100	100	0	0	0	1467950000	7871590
cwq_mix2-2_726.18237.18237.2.0.dta	cwq_mix2-2_726	18237	2	5207	KGVLQATNMTYGK		8	0	8 2 0 0 0 0	1		0	0	100	100	100	0	0	0	29338700	15411000
cwq_mix2-2_726.18258.18258.2.0.dta	cwq_mix2-2_726	18258	2	5212.62	QSIALYANDTK		8	2e-05	9 2 0 0 0 0	1		0	0	100	100	100	0	0	0	19300500	5391050
cwq_mix2-2_726.18284.18284.3.0.dta	cwq_mix2-2_726	18284	3	5219.27	QSIALYANDTK		8	2e-05	9 2 0 0 0 0	1		0	0	100	100	100	0	0	0	27604800	185023000
cwq_mix2-2_726.18295.18295.3.0.dta	cwq_mix2-2_726	18295	3	5222.21	KGVLQATNMTYGK		8	0	8 2 0 0 0 0	1		0	0	100	100	100	0	0	0	1467950000	185023000
cwq_mix2-2_726.18329.18329.2.0.dta	cwq_mix2-2_726	18329	2	5231.25	QSIALYANDTK		8	2e-05	9 2 0 0 0 0	1		0	0	100	100	100	0	0	0	19300500	35246700
cwq_mix2-2_726.18339.18339.3.0.dta	cwq_mix2-2_726	18339	3	5233.93	KGVLQATNMTYGK		8	0	8 2 0 0 0 0	1		0	0	100	100	100	0	0	0	1467950000	48992400
cwq_mix2-2_726.18362.18362.3.0.dta	cwq_mix2-2_726	18362	3	5239.89	KGVLQATNMTYGK		8	0	8 2 0 0 0 0	1		0	0	100	100	100	0	0	0	1467950000	74568000
cwq_mix2-2_726.18365.18365.2.0.dta	cwq_mix2-2_726	18365	2	5240.79	KGVLQATNMTYGK		8	0	8 2 0 0 0 0	1		0	0	100	100	100	0	0	0	29338700	168126000
cwq_mix2-2_726.18423.18423.2.0.dta	cwq_mix2-2_726	18423	2	5256.51	QSIALYANDTK		8	0	8 2 0 0 0 0	1		0	0	100	100	100	0	0	0	66474400	38770600
cwq_mix2-2_726.18427.18427.3.0.dta	cwq_mix2-2_726	18427	3	5257.46	KGVLQATNMTYGK		8	0	8 2 0 0 0 0	1		0	0	100	100	100	0	0	0	1471910000	74568000
cwq_mix2-2_726.18429.18429.3.0.dta	cwq_mix2-2_726	18429	3	5258.07	PDESIHNMSK	8,Oxidation[M];	7	1.5e-05	5 4 1 0 2 0	1		0	0	100	100	100	0	0	0	0	168126000
cwq_mix2-2_726.18471.18471.3.0.dta	cwq_mix2-2_726	18471	3	5269.31	QSIALYANDTK		8	0	8 2 0 0 0 0	1		0	0	100	100	100	0	0	0	97934200	38770600
cwq_mix2-2_726.18493.18493.2.0.dta	cwq_mix2-2_726	18493	2	5275.26	QSIALYANDTK		8	0	8 2 0 0 0 0	1		0	0	100	100	100	0	0	0	66474400	316555000
cwq_mix2-2_726.18494.18494.3.0.dta	cwq_mix2-2_726	18494	3	5275.54	KGVLQATNMTYGK		8	0	8 2 0 0 0 0	1		0	0	100	100	100	0	0	0	1480660000	316555000
cwq_mix2-2_726.18537.18537.3.0.dta	cwq_mix2-2_726	18537	3	5287.1	QSIALYANDTK		8	0	8 2 0 0 0 0	1		0	0	100	100	100	0	0	0	97934200	56452400
cwq_mix2-2_726.18559.18559.2.0.dta	cwq_mix2-2_726	18559	2	5293.03	QSIALYANDTK		8	0	8 2 0 0 0 0	1		0	0	100	100	100	0	0	0	66603500	316555000
cwq_mix2-2_726.18635.18635.3.0.dta	cwq_mix2-2_726	18635	3	5313.77	KGVLQATNMTYGK		8	2e-05	7 2 0 0 0 0	1		0	0	100	100	100	0	0	0	70451700	316555000
cwq_mix2-2_726.18685.18685.2.0.dta	cwq_mix2-2_726	18685	2	5327.62	QSIALYANDTK		8	2e-05	7 2 0 0 0 0	1		0	0	100	100	100	0	0	0	19540500	83964900
cwq_mix2-2_726.18733.18733.3.0.dta	cwq_mix2-2_726	18733	3	5340.54	QSIALYANDTK		8	2e-05	7 2 0 0 0 0	1		0	0	100	100	100	0	0	0	19990800	316555000
cwq_mix2-2_726.18754.18754.2.0.dta	cwq_mix2-2_726	18754	2	5346.41	QSIALYANDTK		8	2e-05	7 2 0 0 0 0	1		0	0	100	100	100	0	0	0	19540500	56452400
cwq_mix2-2_726.18945.18945.2.0.dta	cwq_mix2-2_726	18945	2	5398.44	NDTQFYIK		1	2e-05	9 2 0 0 0 0	1		0	0	100	100	100	0	0	0	4522930	18209700
cwq_mix2-2_726.19021.19021.2.0.dta	cwq_mix2-2_726	19021	2	5419.08	NDTQFYIK		1	2e-05	9 2 0 0 0 0	1		0	0	100	100	100	0	0	0	4522930	83964900
cwq_mix2-2_726.19085.19085.3.0.dta	cwq_mix2-2_726	19085	3	5436.65	NYSHGLAWTEK		1	2e-05	9 2 0 0 0 0	1		0	0	100	100	100	0	0	0	152562000	6016110
cwq_mix2-2_726.19160.19160.3.0.dta	cwq_mix2-2_726	19160	3	5456.36	NYSHGLAWTEK		1	2e-05	9 2 0 0 0 0	1		0	0	100	100	100	0	0	0	152562000	316555000
cwq_mix2-2_726.19241.19241.3.0.dta	cwq_mix2-2_726	19241	3	5477.38	NYSHGLAWTEK		1	2e-05	9 2 0 0 0 0	1		0	0	100	100	100	0	0	0	152562000	86104600
cwq_mix2-2_726.19247.19247.3.0.dta	cwq_mix2-2_726	19247	3	5479.08	NYSHGLAWTEK		1	0	8 2 0 0 0 0	1		0	0	100	100	100	0	0	0	22934400	2190400
cwq_mix2-2_726.19333.19333.3.0.dta	cwq_mix2-2_726	19333	3	5501.66	NYSHGLAWTEK		1	0	8 2 0 0 0 0	1		0	0	100	100	100	0	0	0	22934400	3469420
cwq_mix2-2_726.19437.19437.3.0.dta	cwq_mix2-2_726	19437	3	5529.37	IIYNHNSSISDIR		6	4e-05	10 2 0 0 0 0	1		0	0	100	100	100	0	0	0	4829660	251193
cwq_mix2-2_726.19487.19487.3.0.dta	cwq_mix2-2_726	19487	3	5542.74	IIYNHNSSISDIR		6	2e-05	9 2 0 0 0 0	1		0	0	100	100	100	0	0	0	15161100	1033700
cwq_mix2-2_726.19576.19576.3.0.dta	cwq_mix2-2_726	19576	3	5566.77	MNQTETLIPAAR	1,Oxidation[M];	2	0	6 4 0 0 0 0	1		0	0	100	100	100	0	0	0	17869700	16742700
cwq_mix2-2_726.19641.19641.3.0.dta	cwq_mix2-2_726	19641	3	5584.77	IPVADDHVIVNTTSK		11	2e-05	9 2 0 0 0 0	1		0	0	100	100	100	0	0	0	52212800	53270400
cwq_mix2-2_726.19670.19670.3.0.dta	cwq_mix2-2_726	19670	3	5592.72	SIIQNNGTFGVSHTR		6	4e-05	10 2 0 0 0 0	1		0	0	100	100	100	0	0	0	78359000	50749100
cwq_mix2-2_726.19730.19730.3.0.dta	cwq_mix2-2_726	19730	3	5608.73	IPVADDHVIVNTTSK		11	2e-05	9 2 0 0 0 0	1		0	0	100	100	100	0	0	0	52212800	4067760
cwq_mix2-2_726.19749.19749.3.0.dta	cwq_mix2-2_726	19749	3	5613.74	SIIQNNGTFGVSHTR		6	4e-05	10 2 0 0 0 0	1		0	0	100	100	100	0	0	0	78359000	446842000
cwq_mix2-2_726.19771.19771.3.0.dta	cwq_mix2-2_726	19771	3	5619.65	SIIQNNGTFGVSHTR		6	2e-05	9 2 0 0 0 0	1		0	0	100	100	100	0	0	0	259405000	28961600
cwq_mix2-2_726.19772.19772.2.0.dta	cwq_mix2-2_726	19772	2	5619.93	FNVSASIK		2	0	8 2 0 0 0 0	1		0	0	100	100	100	0	0	0	41819800	4067760
cwq_mix2-2_726.19792.19792.2.0.dta	cwq_mix2-2_726	19792	2	5625.6	FENETFIAK		3	2e-05	9 2 0 0 0 0	1		0	0	100	100	100	0	0	0	3308640	3794410
cwq_mix2-2_726.19838.19838.2.0.dta	cwq_mix2-2_726	19838	2	5637.92	FNVSASIK		2	0	8 2 0 0 0 0	1		0	0	100	100	100	0	0	0	17313800	446842000
cwq_mix2-2_726.19840.19840.3.0.dta	cwq_mix2-2_726	19840	3	5638.58	SIIQNNGTFGVSHTR		6	4e-05	10 2 0 0 0 0	1		0	0	100	100	100	0	0	0	10381300	853043000
cwq_mix2-2_726.19847.19847.3.0.dta	cwq_mix2-2_726	19847	3	5640.47	SIIQNNGTFGVSHTR		6	2e-05	9 2 0 0 0 0	1		0	0	100	100	100	0	0	0	224341000	28961600
cwq_mix2-2_726.19892.19892.3.0.dta	cwq_mix2-2_726	19892	3	5652.55	SIIQNNGTFGVSHTR		6	0	8 2 0 0 0 0	1		0	0	100	100	100	0	0	0	125255000	854917000
cwq_mix2-2_726.19910.19910.2.0.dta	cwq_mix2-2_726	19910	2	5657.49	FENETFIAK		3	2e-05	9 2 0 0 0 0	1		0	0	100	100	100	0	0	0	3308640	92574800
cwq_mix2-2_726.19949.19949.4.0.dta	cwq_mix2-2_726	19949	4	5668	KSQDKVTNITDSQPAPYMK		8	2e-05	9 2 0 0 0 0	1		0	0	100	100	100	0	0	0	47543800	92574800
cwq_mix2-2_726.19953.19953.2.0.dta	cwq_mix2-2_726	19953	2	5669.11	FENETFIAK		3	0	8 2 0 0 0 0	1		0	0	100	100	100	0	0	0	9414650	15062200
cwq_mix2-2_726.19958.19958.3.0.dta	cwq_mix2-2_726	19958	3	5670.4	SIIQNNGTFGVSHTR		6	0	8 2 0 0 0 0	1		0	0	100	100	100	0	0	0	125255000	13043300
cwq_mix2-2_726.19959.19959.3.0.dta	cwq_mix2-2_726	19959	3	5670.68	SIIQNNGTFGVSHTR		6	2e-05	9 2 0 0 0 0	1		0	0	100	100	100	0	0	0	224341000	92574800
cwq_mix2-2_726.19967.19967.3.0.dta	cwq_mix2-2_726	19967	3	5672.94	KSQDKVTNITDSQPAPYMK		8	2e-05	9 2 0 0 0 0	1		0	0	100	100	100	0	0	0	11260100	33967900
cwq_mix2-2_726.20012.20012.4.0.dta	cwq_mix2-2_726	20012	4	5685.14	KSQDKVTNITDSQPAPYMK		8	2e-05	9 2 0 0 0 0	1		0	0	100	100	100	0	0	0	47543800	1652090000
cwq_mix2-2_726.20023.20023.3.0.dta	cwq_mix2-2_726	20023	3	5688.13	SIIQNNGTFGVSHTR		6	0	8 2 0 0 0 0	1		0	0	100	100	100	0	0	0	125255000	1652090000
cwq_mix2-2_726.20024.20024.2.0.dta	cwq_mix2-2_726	20024	2	5688.41	FENETFIAK		3	0	8 2 0 0 0 0	1		0	0	100	100	100	0	0	0	9414650	24717600
cwq_mix2-2_726.20035.20035.4.0.dta	cwq_mix2-2_726	20035	4	5691.38	KSQDKVTNITDSQPAPYMK		8	0	8 2 0 0 0 0	1		0	0	100	100	100	0	0	0	42703900	19827500
cwq_mix2-2_726.20054.20054.3.0.dta	cwq_mix2-2_726	20054	3	5696.61	TYYGNGGNTTDTEALQK		8	4e-05	10 2 0 0 0 0	1		0	0	100	100	100	0	0	0	9439560	63631300
cwq_mix2-2_726.20068.20068.3.0.dta	cwq_mix2-2_726	20068	3	5700.29	KSQDKVTNITDSQPAPYMK		8	0	8 2 0 0 0 0	1		0	0	100	100	100	0	0	0	13978800	1652090000
cwq_mix2-2_726.20090.20090.3.0.dta	cwq_mix2-2_726	20090	3	5706.23	SIIQNNGTFGVSHTR		6	0	8 2 0 0 0 0	1		0	0	100	100	100	0	0	0	125255000	19827500
cwq_mix2-2_726.20113.20113.4.0.dta	cwq_mix2-2_726	20113	4	5712.49	KSQDKVTNITDSQPAPYMK		8	0	8 2 0 0 0 0	1		0	0	100	100	100	0	0	0	42703900	1652090000
cwq_mix2-2_726.20133.20133.3.0.dta	cwq_mix2-2_726	20133	3	5717.85	TYYGNGGNTTDTEALQK		8	4e-05	10 2 0 0 0 0	1		0	0	100	100	100	0	0	0	9439560	1652090000
cwq_mix2-2_726.20169.20169.3.0.dta	cwq_mix2-2_726	20169	3	5727.66	SIIQNNGTFGVSHTR		6	0	8 2 0 0 0 0	1		0	0	100	100	100	0	0	0	126273000	24717600
cwq_mix2-2_726.20258.20258.3.0.dta	cwq_mix2-2_726	20258	3	5751.83	SIIQNNGTFGVSHTR		6	0	8 2 0 0 0 0	1		0	0	100	100	100	0	0	0	6969310	67666600
cwq_mix2-2_726.20301.20301.4.0.dta	cwq_mix2-2_726	20301	4	5763.47	DANNTQFQFTSR		3	2.6e-05	7 6 4 0 0 0	1		0	0	100	100	100	0	0	0	344120	1654750000
cwq_mix2-2_726.20539.20539.3.0.dta	cwq_mix2-2_726	20539	3	5828.14	TNGTLYGLSDSR		2	2e-05	9 2 0 0 0 0	1		0	0	100	100	100	0	0	0	6797980	35736100
cwq_mix2-2_726.20739.20739.2.0.dta	cwq_mix2-2_726	20739	2	5882.7	TNGTLYGLSDSR		2	0	8 2 0 0 0 0	1		0	0	100	100	100	0	0	0	6164620	140915000
cwq_mix2-2_726.20946.20946.3.0.dta	cwq_mix2-2_726	20946	3	5938.81	VTNITDSQPAPYMK		3	4.7e-05	6 3 1 0 0 0	1		0	0	100	100	100	0	0	0	24503700	67666600
cwq_mix2-2_726.21273.21273.4.0.dta	cwq_mix2-2_726	21273	4	6027.4	PVYVTNVTIEHVQHK		6	2e-05	9 2 0 0 0 0	1		0	0	100	100	100	0	0	0	18803000	14632600
cwq_mix2-2_726.21295.21295.3.0.dta	cwq_mix2-2_726	21295	3	6033.39	PVYVTNVTIEHVQHK		6	2e-05	9 2 0 0 0 0	1		0	0	100	100	100	0	0	0	5228420	140915000
cwq_mix2-2_726.21423.21423.3.0.dta	cwq_mix2-2_726	21423	3	6067.59	NNTIDSLSIAK		1	2e-05	9 2 0 0 0 0	1		0	0	100	100	100	0	0	0	26516500	67878400
cwq_mix2-2_726.21430.21430.2.0.dta	cwq_mix2-2_726	21430	2	6069.57	NNTIDSLSIAK		1	2e-05	9 2 0 0 0 0	1		0	0	100	100	100	0	0	0	16386600	34682100
cwq_mix2-2_726.21431.21431.3.0.dta	cwq_mix2-2_726	21431	3	6069.85	DANNTQFQFTSR		3	2e-05	12 2 0 0 0 0	1		0	0	100	100	100	0	0	0	10660300	15871300
cwq_mix2-2_726.21460.21460.3.0.dta	cwq_mix2-2_726	21460	3	6077.51	MNQTETLIPAAR	1,Oxidation[M];	2	6e-06	5 4 1 0 1 0	1		0	0	100	100	100	0	0	0	624948	23114800
cwq_mix2-2_726.21475.21475.3.0.dta	cwq_mix2-2_726	21475	3	6081.4	EGLINNGTSIHAGLR		6	2e-05	12 2 0 0 0 0	1		0	0	100	100	100	0	0	0	100879000	15871300
cwq_mix2-2_726.21512.21512.3.0.dta	cwq_mix2-2_726	21512	3	6090.55	DANNTQFQFTSR		3	4e-05	11 2 0 0 0 0	1		0	0	100	100	100	0	0	0	36994800	3385360
cwq_mix2-2_726.21562.21562.3.0.dta	cwq_mix2-2_726	21562	3	6103.43	EGLINNGTSIHAGLR		6	2e-05	12 2 0 0 0 0	1		0	0	100	100	100	0	0	0	100879000	3385360
cwq_mix2-2_726.21567.21567.2.0.dta	cwq_mix2-2_726	21567	2	6104.86	NNTIDSLSIAK		1	0	8 2 0 0 0 0	1		0	0	100	100	100	0	0	0	5444040	161245000
cwq_mix2-2_726.21596.21596.3.0.dta	cwq_mix2-2_726	21596	3	6112.34	EGLINNGTSIHAGLR		6	4e-05	11 2 0 0 0 0	1		0	0	100	100	100	0	0	0	103824000	161245000
cwq_mix2-2_726.21619.21619.3.0.dta	cwq_mix2-2_726	21619	3	6117.95	DANNTQFQFTSR		3	4e-05	11 2 0 0 0 0	1		0	0	100	100	100	0	0	0	36994800	161245000
cwq_mix2-2_726.21623.21623.3.0.dta	cwq_mix2-2_726	21623	3	6119.1	DANNTQFQFTSR		3	4e-05	10 2 0 0 0 0	1		0	0	100	100	100	0	0	0	108072000	26875500
cwq_mix2-2_726.21645.21645.2.0.dta	cwq_mix2-2_726	21645	2	6124.99	NNTIDSLSIAK		1	0	8 2 0 0 0 0	1		0	0	100	100	100	0	0	0	5632030	26875500
cwq_mix2-2_726.21667.21667.3.0.dta	cwq_mix2-2_726	21667	3	6130.53	EGLINNGTSIHAGLR		6	4e-05	10 2 0 0 0 0	1		0	0	100	100	100	0	0	0	53145700	4141080
cwq_mix2-2_726.21675.21675.3.0.dta	cwq_mix2-2_726	21675	3	6132.62	EGLINNGTSIHAGLR		6	4e-05	11 2 0 0 0 0	1		0	0	100	100	100	0	0	0	103824000	8703640
cwq_mix2-2_726.21688.21688.3.0.dta	cwq_mix2-2_726	21688	3	6136.15	WITHSNVSNGYYTSR		6	2e-05	9 2 0 0 0 0	1		0	0	100	100	100	0	0	0	20611100	20743500
cwq_mix2-2_726.21689.21689.3.0.dta	cwq_mix2-2_726	21689	3	6136.42	DANNTQFQFTSR		3	4e-05	11 2 0 0 0 0	1		0	0	100	100	100	0	0	0	36994800	18813100
cwq_mix2-2_726.21716.21716.2.0.dta	cwq_mix2-2_726	21716	2	6143.69	DANNTQFQFTSR		3	4e-05	10 2 0 0 0 0	1		0	0	100	100	100	0	0	0	2656880	73936300
cwq_mix2-2_726.21750.21750.3.0.dta	cwq_mix2-2_726	21750	3	6152.72	DANNTQFQFTSR		3	4e-05	10 2 0 0 0 0	1		0	0	100	100	100	0	0	0	97488000	18900200
cwq_mix2-2_726.21765.21765.3.0.dta	cwq_mix2-2_726	21765	3	6156.52	EGLINNGTSIHAGLR		6	4e-05	11 2 0 0 0 0	1		0	0	100	100	100	0	0	0	104929000	73936300
cwq_mix2-2_726.21776.21776.3.0.dta	cwq_mix2-2_726	21776	3	6159.35	DANNTQFQFTSR		3	2e-05	9 2 0 0 0 0	1		0	0	100	100	100	0	0	0	2923950000	248364000
cwq_mix2-2_726.21780.21780.2.0.dta	cwq_mix2-2_726	21780	2	6160.49	DANNTQFQFTSR		3	2e-05	9 2 0 0 0 0	1		0	0	100	100	100	0	0	0	182681000	105930000
cwq_mix2-2_726.21782.21782.3.0.dta	cwq_mix2-2_726	21782	3	6161.05	YFNYTQSEQEAAHDK		3	2e-05	9 2 0 0 0 0	1		0	0	100	100	100	0	0	0	14104900	202402
cwq_mix2-2_726.21789.21789.3.0.dta	cwq_mix2-2_726	21789	3	6162.46	EGLINNGTSIHAGLR		6	4e-05	10 2 0 0 0 0	1		0	0	100	100	100	0	0	0	53145700	20478700
cwq_mix2-2_726.21840.21840.3.0.dta	cwq_mix2-2_726	21840	3	6176.13	DANNTQFQFTSR		3	2e-05	9 2 0 0 0 0	1		0	0	100	100	100	0	0	0	2923950000	6233460
cwq_mix2-2_726.21843.21843.3.0.dta	cwq_mix2-2_726	21843	3	6176.81	DANNTQFQFTSR		3	2e-05	9 2 0 0 0 0	1		0	0	100	100	100	0	0	0	2923950000	198729000
cwq_mix2-2_726.21857.21857.3.0.dta	cwq_mix2-2_726	21857	3	6180.36	YFNYTQSEQEAAHDK		3	0	8 2 0 0 0 0	1		0	0	100	100	100	0	0	0	76670600	124015000
cwq_mix2-2_726.21914.21914.3.0.dta	cwq_mix2-2_726	21914	3	6194.46	VTNITDSQPAPYMK		3	0	8 2 0 0 0 0	1		0	0	100	100	100	0	0	0	77945200	2625920
cwq_mix2-2_726.21917.21917.3.0.dta	cwq_mix2-2_726	21917	3	6195.32	SQDKVTNITDSQPAPYMK		7	2e-05	9 2 0 0 0 0	1		0	0	100	100	100	0	0	0	33630800	49507200
cwq_mix2-2_726.21918.21918.2.0.dta	cwq_mix2-2_726	21918	2	6195.6	DANNTQFQFTSR		3	0	8 2 0 0 0 0	1		0	0	100	100	100	0	0	0	32996400	8660550
cwq_mix2-2_726.21922.21922.3.0.dta	cwq_mix2-2_726	21922	3	6196.71	DANNTQFQFTSR		3	0	8 2 0 0 0 0	1		0	0	100	100	100	0	0	0	376549000	124015000
cwq_mix2-2_726.21936.21936.3.0.dta	cwq_mix2-2_726	21936	3	6200.35	YFNYTQSEQEAAHDK		3	0	8 2 0 0 0 0	1		0	0	100	100	100	0	0	0	76670600	198729000
cwq_mix2-2_726.21971.21971.3.0.dta	cwq_mix2-2_726	21971	3	6209.64	SQDKVTNITDSQPAPYMK		7	0	8 2 0 0 0 0	1		0	0	100	100	100	0	0	0	42178300	8671180
cwq_mix2-2_726.21980.21980.3.0.dta	cwq_mix2-2_726	21980	3	6211.99	DANNTQFQFTSR		3	2e-05	9 2 0 0 0 0	1		0	0	100	100	100	0	0	0	2923950000	49507200
cwq_mix2-2_726.21992.21992.3.0.dta	cwq_mix2-2_726	21992	3	6214.92	DANNTQFQFTSR		3	0	8 2 0 0 0 0	1		0	0	100	100	100	0	0	0	376549000	124015000
cwq_mix2-2_726.21997.21997.2.0.dta	cwq_mix2-2_726	21997	2	6216.35	DANNTQFQFTSR		3	0	8 2 0 0 0 0	1		0	0	100	100	100	0	0	0	32996400	8660550
cwq_mix2-2_726.22005.22005.3.0.dta	cwq_mix2-2_726	22005	3	6218.48	SQDKVTNITDSQPAPYMK		7	2e-05	9 2 0 0 0 0	1		0	0	100	100	100	0	0	0	33630800	40788700
cwq_mix2-2_726.22008.22008.2.0.dta	cwq_mix2-2_726	22008	2	6219.31	LGNETFLPK		3	2e-05	9 2 0 0 0 0	1		0	0	100	100	100	0	0	0	238182000	3254280
cwq_mix2-2_726.22020.22020.2.0.dta	cwq_mix2-2_726	22020	2	6222.44	LGNETFLPK		3	4e-05	10 2 0 0 0 0	1		0	0	100	100	100	0	0	0	9057090	8016930
cwq_mix2-2_726.22021.22021.4.0.dta	cwq_mix2-2_726	22021	4	6222.72	SQDKVTNITDSQPAPYMK		7	0	8 2 0 0 0 0	1		0	0	100	100	100	0	0	0	9130860	124015000
cwq_mix2-2_726.22027.22027.3.0.dta	cwq_mix2-2_726	22027	3	6223.87	YFNYTQSEQEAAHDK		3	0	8 2 0 0 0 0	1		0	0	100	100	100	0	0	0	76670600	40788700
cwq_mix2-2_726.22052.22052.3.0.dta	cwq_mix2-2_726	22052	3	6229.67	DANNTQFQFTSR		3	2e-05	9 2 0 0 0 0	1		0	0	100	100	100	0	0	0	2928690000	3618730
cwq_mix2-2_726.22053.22053.3.0.dta	cwq_mix2-2_726	22053	3	6229.92	LGNETFLPK		3	2e-05	9 2 0 0 0 0	1		0	0	100	100	100	0	0	0	331168000	125807000
cwq_mix2-2_726.22055.22055.3.0.dta	cwq_mix2-2_726	22055	3	6230.47	SQDKVTNITDSQPAPYMK		7	0	8 2 0 0 0 0	1		0	0	100	100	100	0	0	0	42178300	1624940
cwq_mix2-2_726.22063.22063.3.0.dta	cwq_mix2-2_726	22063	3	6232.53	DANNTQFQFTSR		3	0	8 2 0 0 0 0	1		0	0	100	100	100	0	0	0	376549000	1725510
cwq_mix2-2_726.22087.22087.2.0.dta	cwq_mix2-2_726	22087	2	6238.48	LGNETFLPK		3	2e-05	9 2 0 0 0 0	1		0	0	100	100	100	0	0	0	233490000	8171400
cwq_mix2-2_726.22109.22109.3.0.dta	cwq_mix2-2_726	22109	3	6244.28	EGLINNGTSIHAGLR		6	0	8 2 0 0 0 0	1		0	0	100	100	100	0	0	0	238019000	5335990
cwq_mix2-2_726.22121.22121.3.0.dta	cwq_mix2-2_726	22121	3	6247.26	LGNETFLPK		3	2e-05	9 2 0 0 0 0	1		0	0	100	100	100	0	0	0	1468540000	486244
cwq_mix2-2_726.22125.22125.3.0.dta	cwq_mix2-2_726	22125	3	6248.38	DANNTQFQFTSR		3	2e-05	9 2 0 0 0 0	1		0	0	100	100	100	0	0	0	2941710000	16673000
cwq_mix2-2_726.22134.22134.3.0.dta	cwq_mix2-2_726	22134	3	6250.86	DANNTQFQFTSR		3	0	8 2 0 0 0 0	1		0	0	100	100	100	0	0	0	99859900	2541880
cwq_mix2-2_726.22159.22159.2.0.dta	cwq_mix2-2_726	22159	2	6256.79	LGNETFLPK		3	2e-05	9 2 0 0 0 0	1		0	0	100	100	100	0	0	0	1084430000	55094400
cwq_mix2-2_726.22183.22183.3.0.dta	cwq_mix2-2_726	22183	3	6262.77	EGLINNGTSIHAGLR		6	0	8 2 0 0 0 0	1		0	0	100	100	100	0	0	0	58460700	11267300
cwq_mix2-2_726.22194.22194.3.0.dta	cwq_mix2-2_726	22194	3	6265.69	LGNETFLPK		3	2e-05	9 2 0 0 0 0	1		0	0	100	100	100	0	0	0	1137380000	8103020
cwq_mix2-2_726.22196.22196.2.0.dta	cwq_mix2-2_726	22196	2	6266.28	LGNETFLPK		3	0	8 2 0 0 0 0	1		0	0	100	100	100	0	0	0	69797500	0
cwq_mix2-2_726.22197.22197.3.0.dta	cwq_mix2-2_726	22197	3	6266.56	VTNITDSQPAPYMK		3	2e-05	7 2 0 0 0 0	1		0	0	100	100	100	0	0	0	18182200	67533800
cwq_mix2-2_726.22221.22221.3.0.dta	cwq_mix2-2_726	22221	3	6272.51	DANNTQFQFTSR		3	2.7e-05	5 3 1 0 0 0	1		0	0	100	100	100	0	0	0	1667720	30625400
cwq_mix2-2_726.22231.22231.2.0.dta	cwq_mix2-2_726	22231	2	6274.67	LGNETFLPK		3	2e-05	9 2 0 0 0 0	1		0	0	100	100	100	0	0	0	1084430000	67533800
cwq_mix2-2_726.22255.22255.3.0.dta	cwq_mix2-2_726	22255	3	6280.56	DANNTQFQFTSR		3	0	8 2 0 0 0 0	1		0	0	100	100	100	0	0	0	99859900	4097260
cwq_mix2-2_726.22258.22258.3.0.dta	cwq_mix2-2_726	22258	3	6281.29	LGNETFLPK		3	0	8 2 0 0 0 0	1		0	0	100	100	100	0	0	0	55079600	61349000
cwq_mix2-2_726.22268.22268.3.0.dta	cwq_mix2-2_726	22268	3	6283.56	LGNETFLPK		3	2e-05	9 2 0 0 0 0	1		0	0	100	100	100	0	0	0	1137380000	30625400
cwq_mix2-2_726.22271.22271.3.0.dta	cwq_mix2-2_726	22271	3	6284.41	EGLINNGTSIHAGLR		6	2e-05	7 2 0 0 0 0	1		0	0	100	100	100	0	0	0	24234800	99558800
cwq_mix2-2_726.22283.22283.2.0.dta	cwq_mix2-2_726	22283	2	6287.26	LGNETFLPK		3	0	8 2 0 0 0 0	1		0	0	100	100	100	0	0	0	493044000	4600080
cwq_mix2-2_726.22289.22289.3.0.dta	cwq_mix2-2_726	22289	3	6288.93	DANNTQFQFTSR		3	2e-05	7 2 0 0 0 0	1		0	0	100	100	100	0	0	0	65568400	28670600
cwq_mix2-2_726.22294.22294.2.0.dta	cwq_mix2-2_726	22294	2	6290.02	LGNETFLPK		3	2e-05	9 2 0 0 0 0	1		0	0	100	100	100	0	0	0	678373000	61349000
cwq_mix2-2_726.22330.22330.3.0.dta	cwq_mix2-2_726	22330	3	6298.95	LGNETFLPK		3	0	8 2 0 0 0 0	1		0	0	100	100	100	0	0	0	305235000	15688900
cwq_mix2-2_726.22333.22333.3.0.dta	cwq_mix2-2_726	22333	3	6299.69	DANNTQFQFTSR		3	0	8 2 0 0 0 0	1		0	0	100	100	100	0	0	0	25442000	918125
cwq_mix2-2_726.22342.22342.3.0.dta	cwq_mix2-2_726	22342	3	6301.94	LGNETFLPK		3	2e-05	9 2 0 0 0 0	1		0	0	100	100	100	0	0	0	739843000	2643210
cwq_mix2-2_726.22356.22356.2.0.dta	cwq_mix2-2_726	22356	2	6305.71	DANNTQFQFTSR		3	2e-05	7 2 0 0 0 0	1		0	0	100	100	100	0	0	0	4137290	97508800
cwq_mix2-2_726.22365.22365.2.0.dta	cwq_mix2-2_726	22365	2	6307.9	LGNETFLPK		3	2e-05	9 2 0 0 0 0	1		0	0	100	100	100	0	0	0	678373000	61695500
cwq_mix2-2_726.22366.22366.2.0.dta	cwq_mix2-2_726	22366	2	6308.18	LGNETFLPK		3	0	8 2 0 0 0 0	1		0	0	100	100	100	0	0	0	423247000	2471820000
cwq_mix2-2_726.22368.22368.3.0.dta	cwq_mix2-2_726	22368	3	6308.62	DANNTQFQFTSR		3	2e-05	7 2 0 0 0 0	1		0	0	100	100	100	0	0	0	63157700	122715000
cwq_mix2-2_726.22402.22402.3.0.dta	cwq_mix2-2_726	22402	3	6316.94	LGNETFLPK		3	0	8 2 0 0 0 0	1		0	0	100	100	100	0	0	0	305235000	9882950
cwq_mix2-2_726.22436.22436.2.0.dta	cwq_mix2-2_726	22436	2	6325.74	LGNETFLPK		3	2e-05	9 2 0 0 0 0	1		0	0	100	100	100	0	0	0	678373000	28670600
cwq_mix2-2_726.22437.22437.2.0.dta	cwq_mix2-2_726	22437	2	6326.02	LGNETFLPK		3	0	8 2 0 0 0 0	1		0	0	100	100	100	0	0	0	423247000	2471820000
cwq_mix2-2_726.22470.22470.3.0.dta	cwq_mix2-2_726	22470	3	6334.77	LGNETFLPK		3	0	8 2 0 0 0 0	1		0	0	100	100	100	0	0	0	305235000	2471820000
cwq_mix2-2_726.22481.22481.3.0.dta	cwq_mix2-2_726	22481	3	6337.7	LGNETFLPK		3	2e-05	9 2 0 0 0 0	1		0	0	100	100	100	0	0	0	807036000	65111700
cwq_mix2-2_726.22483.22483.3.0.dta	cwq_mix2-2_726	22483	3	6338.29	GVLQATNMTYGK		7	0	8 2 0 0 0 0	1		0	0	100	100	100	0	0	0	110541000	104941000
cwq_mix2-2_726.22505.22505.2.0.dta	cwq_mix2-2_726	22505	2	6343.95	LGNETFLPK		3	0	8 2 0 0 0 0	1		0	0	100	100	100	0	0	0	423247000	28624400
cwq_mix2-2_726.22506.22506.2.0.dta	cwq_mix2-2_726	22506	2	6344.25	LGNETFLPK		3	2e-05	9 2 0 0 0 0	1		0	0	100	100	100	0	0	0	735303000	21017500
cwq_mix2-2_726.22518.22518.2.0.dta	cwq_mix2-2_726	22518	2	6347.22	GVLQATNMTYGK		7	0	8 2 0 0 0 0	1		0	0	100	100	100	0	0	0	34710900	361261000
cwq_mix2-2_726.22519.22519.3.0.dta	cwq_mix2-2_726	22519	3	6347.49	DANNTQFQFTSR		3	4e-05	6 2 0 0 0 0	1		0	0	100	100	100	0	0	0	83986800	65111700
cwq_mix2-2_726.22538.22538.3.0.dta	cwq_mix2-2_726	22538	3	6352.49	LGNETFLPK		3	0	8 2 0 0 0 0	1		0	0	100	100	100	0	0	0	305235000	33761300
cwq_mix2-2_726.22549.22549.3.0.dta	cwq_mix2-2_726	22549	3	6355.45	GVLQATNMTYGK		7	0	8 2 0 0 0 0	1		0	0	100	100	100	0	0	0	110541000	2471820000
cwq_mix2-2_726.22567.22567.2.0.dta	cwq_mix2-2_726	22567	2	6360.36	DANNTQFQFTSR		3	4e-05	6 2 0 0 0 0	1		0	0	100	100	100	0	0	0	21505800	361261000
cwq_mix2-2_726.22572.22572.2.0.dta	cwq_mix2-2_726	22572	2	6361.62	LGNETFLPK		3	0	8 2 0 0 0 0	1		0	0	100	100	100	0	0	0	423247000	21017500
cwq_mix2-2_726.22584.22584.2.0.dta	cwq_mix2-2_726	22584	2	6364.75	GVLQATNMTYGK		7	0	8 2 0 0 0 0	1		0	0	100	100	100	0	0	0	34710900	28624400
cwq_mix2-2_726.22594.22594.3.0.dta	cwq_mix2-2_726	22594	3	6367.23	DANNTQFQFTSR		3	4e-05	6 2 0 0 0 0	1		0	0	100	100	100	0	0	0	83986800	317687000
cwq_mix2-2_726.22596.22596.2.0.dta	cwq_mix2-2_726	22596	2	6367.78	LGNETFLPK		3	2e-05	9 2 0 0 0 0	1		0	0	100	100	100	0	0	0	743957000	6848510
cwq_mix2-2_726.22606.22606.3.0.dta	cwq_mix2-2_726	22606	3	6370.4	LGNETFLPK		3	0	8 2 0 0 0 0	1		0	0	100	100	100	0	0	0	305235000	6828170
cwq_mix2-2_726.22616.22616.3.0.dta	cwq_mix2-2_726	22616	3	6373.07	GVLQATNMTYGK		7	0	8 2 0 0 0 0	1		0	0	100	100	100	0	0	0	110541000	65111700
cwq_mix2-2_726.22639.22639.2.0.dta	cwq_mix2-2_726	22639	2	6379.18	LGNETFLPK		3	0	8 2 0 0 0 0	1		0	0	100	100	100	0	0	0	423247000	2495160000
cwq_mix2-2_726.22661.22661.3.0.dta	cwq_mix2-2_726	22661	3	6385.07	DANNTQFQFTSR		3	4e-05	6 2 0 0 0 0	1		0	0	100	100	100	0	0	0	83986800	545264000
cwq_mix2-2_726.22807.22807.3.0.dta	cwq_mix2-2_726	22807	3	6423.48	DANNTQFQFTSR		3	3.6e-05	3 5 1 0 1 0	1		0	0	100	100	100	0	0	0	2450830	33761300
cwq_mix2-2_726.22856.22856.5.0.dta	cwq_mix2-2_726	22856	5	6436.39	HNDLEDVGKDNYHHTMFEMLGNWSFGDYFK	16,Oxidation[M];	22	1e-06	3 9 0 0 1 0	1		0	0	100	100	100	0	0	0	0	361261000
cwq_mix2-2_726.22985.22985.3.0.dta	cwq_mix2-2_726	22985	3	6469.76	RAVLNQTSLCENPPADVR	10,Carbamidomethyl[C];	5	2e-05	9 2 0 0 0 0	1		0	0	100	100	100	0	0	0	9018900	312816000
cwq_mix2-2_726.22989.22989.5.0.dta	cwq_mix2-2_726	22989	5	6470.96	HCPTCVALGSCSSAPSMPCANGTTQCYQGR	11,Carbamidomethyl[C];17,Oxidation[M];19,Carbamidomethyl[C];26,Carbamidomethyl[C];2,Carbamidomethyl[C];5,Carbamidomethyl[C];	21	2e-05	9 2 0 0 0 0	1		0	0	100	100	100	0	0	0	0	245532000
cwq_mix2-2_726.23001.23001.2.0.dta	cwq_mix2-2_726	23001	2	6473.91	DANNTQFQFTSR		3	4e-05	5 2 0 0 0 0	1		0	0	100	100	100	0	0	0	146724000	1940770000
cwq_mix2-2_726.23050.23050.3.0.dta	cwq_mix2-2_726	23050	3	6486.38	NVTIPTNGIPQR		1	4e-05	11 2 0 0 0 0	1		0	0	100	100	100	0	0	0	22951100	2500780000
cwq_mix2-2_726.23138.23138.3.0.dta	cwq_mix2-2_726	23138	3	6509.59	NVTIPTNGIPQR		1	1.5e-05	5 4 1 0 2 0	1		0	0	100	100	100	0	0	0	3106700	42755900
cwq_mix2-2_726.23149.23149.3.0.dta	cwq_mix2-2_726	23149	3	6512.55	NVTIPTNGIPQR		1	4e-05	11 2 0 0 0 0	1		0	0	100	100	100	0	0	0	28278400	1010710000
cwq_mix2-2_726.23162.23162.3.0.dta	cwq_mix2-2_726	23162	3	6516	NVTIPTNGIPQR		1	4e-05	10 2 0 0 0 0	1		0	0	100	100	100	0	0	0	56771300	26607800
cwq_mix2-2_726.23219.23219.3.0.dta	cwq_mix2-2_726	23219	3	6530.63	HPNNGTSFFSNSLNR		4	4e-05	10 2 0 0 0 0	1		0	0	100	100	100	0	0	0	84422400	1395510000
cwq_mix2-2_726.23222.23222.4.0.dta	cwq_mix2-2_726	23222	4	6531.4	KKEGFQILLNR		10	4e-05	10 2 0 0 0 0	1		0	0	100	100	100	0	0	0	45058300	92186200
cwq_mix2-2_726.23233.23233.3.0.dta	cwq_mix2-2_726	23233	3	6534.23	NVTIPTNGIPQR		1	4e-05	10 2 0 0 0 0	1		0	0	100	100	100	0	0	0	56771300	26274600
cwq_mix2-2_726.23274.23274.3.0.dta	cwq_mix2-2_726	23274	3	6543.47	NVTIPTNGIPQR		1	2e-05	9 2 0 0 0 0	1		0	0	100	100	100	0	0	0	924254000	1781840
cwq_mix2-2_726.23329.23329.3.0.dta	cwq_mix2-2_726	23329	3	6556.27	NVTIPTNGIPQR		1	4e-05	10 2 0 0 0 0	1		0	0	100	100	100	0	0	0	56771300	1010710000
cwq_mix2-2_726.23364.23364.3.0.dta	cwq_mix2-2_726	23364	3	6565.03	NVTIPTNGIPQR		1	2e-05	9 2 0 0 0 0	1		0	0	100	100	100	0	0	0	924254000	42755900
cwq_mix2-2_726.23385.23385.3.0.dta	cwq_mix2-2_726	23385	3	6569.04	HPNNGTSFFSNSLNR		4	2e-05	9 2 0 0 0 0	1		0	0	100	100	100	0	0	0	186350000	77631700
cwq_mix2-2_726.23424.23424.4.0.dta	cwq_mix2-2_726	23424	4	6578.03	NVTIPTNGIPQR		1	2e-05	9 2 0 0 0 0	1		0	0	100	100	100	0	0	0	21433400	1395510000
cwq_mix2-2_726.23429.23429.5.0.dta	cwq_mix2-2_726	23429	5	6579.18	PSGKYVMEDLFAIGGIPSVLKYLHAEGLIDGSNITVTGK		33	5e-05	3 7 0 0 0 0	1		0	0	100	100	100	0	0	0	307620	18988400
cwq_mix2-2_726.23440.23440.2.0.dta	cwq_mix2-2_726	23440	2	6582.03	NVTIPTNGIPQR		1	2e-05	9 2 0 0 0 0	1		0	0	100	100	100	0	0	0	48283100	432654000
cwq_mix2-2_726.23458.23458.3.0.dta	cwq_mix2-2_726	23458	3	6586.45	NVTIPTNGIPQR		1	2e-05	9 2 0 0 0 0	1		0	0	100	100	100	0	0	0	924254000	45841500
cwq_mix2-2_726.23470.23470.3.0.dta	cwq_mix2-2_726	23470	3	6588.88	HPNNGTSFFSNSLNR		4	2e-05	9 2 0 0 0 0	1		0	0	100	100	100	0	0	0	186350000	468312000
cwq_mix2-2_726.23533.23533.3.0.dta	cwq_mix2-2_726	23533	3	6604.2	NVTIPTNGIPQR		1	2e-05	9 2 0 0 0 0	1		0	0	100	100	100	0	0	0	925359000	274152000
cwq_mix2-2_726.23549.23549.5.0.dta	cwq_mix2-2_726	23549	5	6608.07	NVSFCVNKGEILGLLGPDGAGKSSSIR	5,Carbamidomethyl[C];	1	3e-05	4 7 0 0 0 0	1		0	0	100	100	100	0	0	0	643490	392693000
cwq_mix2-2_726.23556.23556.5.0.dta	cwq_mix2-2_726	23556	5	6609.59	PSGKYVMEDLFAIGGIPSVLKYLHAEGLIDGSNITVTGK		33	5e-05	3 7 0 0 0 0	1		0	0	100	100	100	0	0	0	1145370	656093000
cwq_mix2-2_726.23583.23583.3.0.dta	cwq_mix2-2_726	23583	3	6616.42	NVTIPTNGIPQR		1	2e-05	7 2 0 0 0 0	1		0	0	100	100	100	0	0	0	23030100	1838150
cwq_mix2-2_726.23613.23613.5.0.dta	cwq_mix2-2_726	23613	5	6623.64	ICELYAELLHCSNMSLLSDPNGEAMVMQR	11,Carbamidomethyl[C];2,Carbamidomethyl[C];	13	4e-05	10 2 0 0 0 0	1		0	0	100	100	100	0	0	0	323783	468312000
cwq_mix2-2_726.23657.23657.3.0.dta	cwq_mix2-2_726	23657	3	6634.79	NVTIPTNGIPQR		1	2e-05	7 2 0 0 0 0	1		0	0	100	100	100	0	0	0	23030100	340468000
cwq_mix2-2_726.23742.23742.5.0.dta	cwq_mix2-2_726	23742	5	6655.4	PTPGSATTKPTPVSATEEHAAGTTKPAPAAGATATAENETADGK		38	3.9e-05	4 5 0 0 1 0	1		0	0	100	100	100	0	0	0	681478	38661800
cwq_mix2-2_726.23895.23895.5.0.dta	cwq_mix2-2_726	23895	5	6692.19	PQTVEGDHGDEIFFVFGAPLLKEGASEEETNLSKMVMK	35,Oxidation[M];37,Oxidation[M];	31	3.6e-05	5 3 1 0 1 0	1		0	0	100	100	100	0	0	0	0	274152000
cwq_mix2-2_726.24120.24120.3.0.dta	cwq_mix2-2_726	24120	3	6746.81	NVTIPTNGIPQR		1	4e-05	5 2 0 0 0 0	1		0	0	100	100	100	0	0	0	61480600	468312000
cwq_mix2-2_726.24148.24148.5.0.dta	cwq_mix2-2_726	24148	5	6753.9	PTPGSATTKPTPVSATEEHAAGTTKPAPAAGATATAENETADGK		38	1.1e-05	3 6 0 0 1 0	1		0	0	100	100	100	0	0	0	283632	340468000
cwq_mix2-2_726.24170.24170.5.0.dta	cwq_mix2-2_726	24170	5	6759.24	MTNATASIMAGSALPSGGKKYSWMATDMTPMTPAVGGGFGIR	1,Oxidation[M];24,Oxidation[M];	3	3e-06	5 4 1 0 0 0	1		0	0	100	100	100	0	0	0	345629	274152000
cwq_mix2-2_726.24191.24191.3.0.dta	cwq_mix2-2_726	24191	3	6764.39	NVTIPTNGIPQR		1	4e-05	5 2 0 0 0 0	1		0	0	100	100	100	0	0	0	19699100	695160000
cwq_mix2-2_726.24236.24236.5.0.dta	cwq_mix2-2_726	24236	5	6776	PTPGSATTKPTPVSATEEHAAGTTKPAPAAGATATAENETADGK		38	5e-05	3 7 0 0 0 0	1		0	0	100	100	100	0	0	0	0	136918000
cwq_mix2-2_726.24369.24369.5.0.dta	cwq_mix2-2_726	24369	5	6808.98	EDVTNSANSTAPSTGTTVLDDGLDNNYEDIPLYGPSK		8	1e-05	3 9 0 0 0 0	1		0	0	100	100	100	0	0	0	317165	340468000
cwq_mix2-2_726.24483.24483.5.0.dta	cwq_mix2-2_726	24483	5	6836.88	EDVTNSANSTAPSTGTTVLDDGLDNNYEDIPLYGPSK		8	1e-05	6 7 0 0 0 0	1		0	0	100	100	100	0	0	0	0	498289000
cwq_mix2-2_726.24504.24504.5.0.dta	cwq_mix2-2_726	24504	5	6842.19	GESGMGCDSGASNSSSSSSNTTSSSGEASAR	5,Oxidation[M];7,Carbamidomethyl[C];	13	1.9e-05	9 9 0 0 1 0	1		0	0	100	100	100	0	0	0	0	29360700
cwq_mix2-2_726.24552.24552.5.0.dta	cwq_mix2-2_726	24552	5	6854.51	SDWNDLRCNVSGNLQLPEAEAVDVVAQYMER	29,Oxidation[M];8,Carbamidomethyl[C];	9	3.1e-05	5 8 0 0 1 0	1		0	0	100	100	100	0	0	0	0	18393200
cwq_mix2-2_726.24624.24624.5.0.dta	cwq_mix2-2_726	24624	5	6872.13	PTPGSATTKPTPVSATEEHAAGTTKPAPAAGATATAENETADGK		38	9e-06	6 4 0 0 1 0	1		0	0	100	100	100	0	0	0	102142	274152000
cwq_mix2-2_726.24862.24862.3.0.dta	cwq_mix2-2_726	24862	3	6935.26	MNQTETLIPAAR	0,Acetyl[ProteinN-term];	2	4.4e-05	6 3 1 0 1 0	1		0	0	100	100	100	0	0	0	171162000	136918000
cwq_mix2-2_726.24922.24922.5.0.dta	cwq_mix2-2_726	24922	5	6950.97	AGGVALNLTEASQVFMMDPWWNGAVQWQAMDR	16,Oxidation[M];17,Oxidation[M];	7	2e-05	2 2 0 0 0 0	1		0	0	100	100	100	0	0	0	0	1648030
cwq_mix2-2_726.24940.24940.3.0.dta	cwq_mix2-2_726	24940	3	6955.48	MNQTETLIPAAR	0,Acetyl[ProteinN-term];	2	4.4e-05	6 3 1 0 1 0	1		0	0	100	100	100	0	0	0	171162000	340468000
cwq_mix2-2_726.24979.24979.5.0.dta	cwq_mix2-2_726	24979	5	6966.05	PTPGSATTKPTPVSATEEHAAGTTKPAPAAGATATAENETADGK		38	1.4e-05	4 4 1 0 1 0	1		0	0	100	100	100	0	0	0	14861100	29360700
cwq_mix2-2_726.25013.25013.5.0.dta	cwq_mix2-2_726	25013	5	6975.18	PSTDINTTDPATQTTQVSASNSPALSGSSTPSNTSSR		6	4e-05	4 4 0 0 0 0	1		0	0	100	100	100	0	0	0	1877700	18393200
cwq_mix2-2_726.25017.25017.3.0.dta	cwq_mix2-2_726	25017	3	6976.15	MNQTETLIPAAR	0,Acetyl[ProteinN-term];	2	4.4e-05	6 3 1 0 1 0	1		0	0	100	100	100	0	0	0	171162000	502348000
cwq_mix2-2_726.25095.25095.3.0.dta	cwq_mix2-2_726	25095	3	6997.11	MNQTETLIPAAR	0,Acetyl[ProteinN-term];	2	4.4e-05	6 3 1 0 1 0	1		0	0	100	100	100	0	0	0	172416000	274152000
cwq_mix2-2_726.25138.25138.3.0.dta	cwq_mix2-2_726	25138	3	7008.58	MNQTETLIPAAR	0,Acetyl[ProteinN-term];	2	4.7e-05	6 3 1 0 0 0	1		0	0	100	100	100	0	0	0	23282900	137217000
cwq_mix2-2_726.25171.25171.3.0.dta	cwq_mix2-2_726	25171	3	7017.28	MNQTETLIPAAR	0,Acetyl[ProteinN-term];	2	3.6e-05	5 3 1 0 1 0	1		0	0	100	100	100	0	0	0	32766200	340937000
cwq_mix2-2_726.25206.25206.3.0.dta	cwq_mix2-2_726	25206	3	7026.31	MNQTETLIPAAR	0,Acetyl[ProteinN-term];	2	4.7e-05	6 3 1 0 0 0	1		0	0	100	100	100	0	0	0	6537550	18393200
cwq_mix2-2_726.25391.25391.3.0.dta	cwq_mix2-2_726	25391	3	7075.16	NFDTSYTSEIPSNSSR		13	1.3e-05	5 4 2 0 0 0	1		0	0	100	100	100	0	0	0	5783160	0
cwq_mix2-2_726.25492.25492.3.0.dta	cwq_mix2-2_726	25492	3	7102.64	MNQTETLIPAAR	0,Acetyl[ProteinN-term];	2	4.4e-05	6 3 1 0 1 0	1		0	0	100	100	100	0	0	0	204072000	0
cwq_mix2-2_726.25496.25496.3.0.dta	cwq_mix2-2_726	25496	3	7103.75	NFDTSYTSEIPSNSSR		13	4e-05	10 2 0 0 0 0	1		0	0	100	100	100	0	0	0	25221100	7615840
cwq_mix2-2_726.25575.25575.3.0.dta	cwq_mix2-2_726	25575	3	7124.23	MNQTETLIPAAR	0,Acetyl[ProteinN-term];	2	4.4e-05	6 3 1 0 1 0	1		0	0	100	100	100	0	0	0	204072000	0
cwq_mix2-2_726.25601.25601.5.0.dta	cwq_mix2-2_726	25601	5	7131.1	PSCFSSFGLQAKRWNSTQQNDSSIDCLEPK	26,Carbamidomethyl[C];3,Carbamidomethyl[C];	15	4.9e-05	3 4 0 0 1 0	1		0	0	100	100	100	0	0	0	314471	20623000
cwq_mix2-2_726.25602.25602.3.0.dta	cwq_mix2-2_726	25602	3	7131.3	LNASNGDVIWR		2	2e-05	9 2 0 0 0 0	1		0	0	100	100	100	0	0	0	64088600	18056900
cwq_mix2-2_726.25635.25635.2.0.dta	cwq_mix2-2_726	25635	2	7140.59	LNASNGDVIWR		2	2e-05	9 2 0 0 0 0	1		0	0	100	100	100	0	0	0	19824600	8020520
cwq_mix2-2_726.25644.25644.3.0.dta	cwq_mix2-2_726	25644	3	7142.98	MNQTETLIPAAR	0,Acetyl[ProteinN-term];	2	4.4e-05	6 3 1 0 1 0	1		0	0	100	100	100	0	0	0	204072000	19004800
cwq_mix2-2_726.25672.25672.5.0.dta	cwq_mix2-2_726	25672	5	7150.52	PAPAAGATATAENETADGK		13	1e-05	7 6 3 0 0 0	1		0	0	100	100	100	0	0	0	2731040	56566900
cwq_mix2-2_726.25696.25696.3.0.dta	cwq_mix2-2_726	25696	3	7156.76	TNACTNYTCFDYSSTTAR	4,Carbamidomethyl[C];9,Carbamidomethyl[C];	6	1.5e-05	5 4 1 0 2 0	1		0	0	100	100	100	0	0	0	4255410	78051600
cwq_mix2-2_726.25698.25698.3.0.dta	cwq_mix2-2_726	25698	3	7157.31	TNACTNYTCFDYSSTTAR	4,Carbamidomethyl[C];9,Carbamidomethyl[C];	6	4e-05	11 2 0 0 0 0	1		0	0	100	100	100	0	0	0	3526280	57708700
cwq_mix2-2_726.25701.25701.2.0.dta	cwq_mix2-2_726	25701	2	7157.86	LNASNGDVIWR		2	2e-05	9 2 0 0 0 0	1		0	0	100	100	100	0	0	0	19824600	56566900
cwq_mix2-2_726.25724.25724.4.0.dta	cwq_mix2-2_726	25724	4	7163.93	FLTHLNNEVLHDNYTR		13	2.2e-05	5 4 2 0 1 0	1		0	0	100	100	100	0	0	0	182158000	887220000
cwq_mix2-2_726.25728.25728.3.0.dta	cwq_mix2-2_726	25728	3	7164.99	MNQTETLIPAAR	0,Acetyl[ProteinN-term];	2	4.7e-05	6 3 1 0 0 0	1		0	0	100	100	100	0	0	0	42120900	56566900
cwq_mix2-2_726.25748.25748.3.0.dta	cwq_mix2-2_726	25748	3	7169.79	MNQTETLIPAAR	0,Acetyl[ProteinN-term];	2	4.4e-05	6 3 1 0 1 0	1		0	0	100	100	100	0	0	0	8929270	887220000
cwq_mix2-2_726.25765.25765.3.0.dta	cwq_mix2-2_726	25765	3	7174.4	FLTHLNNEVLHDNYTR		13	4e-05	11 2 0 0 0 0	1		0	0	100	100	100	0	0	0	71237600	172201000
cwq_mix2-2_726.25772.25772.4.0.dta	cwq_mix2-2_726	25772	4	7176.03	FLTHLNNEVLHDNYTR		13	4e-05	11 2 0 0 0 0	1		0	0	100	100	100	0	0	0	442366000	18635000
cwq_mix2-2_726.25784.25784.5.0.dta	cwq_mix2-2_726	25784	5	7179.31	MASSTPSPATSSNAGADPNTTNLRPTTYDTWCGVAHGCTR	32,Carbamidomethyl[C];38,Carbamidomethyl[C];	19	2.2e-05	4 4 0 0 2 0	1		0	0	100	100	100	0	0	0	0	1353380
cwq_mix2-2_726.25892.25892.4.0.dta	cwq_mix2-2_726	25892	4	7208.09	FLTHLNNEVLHDNYTR		13	4e-05	11 2 0 0 0 0	1		0	0	100	100	100	0	0	0	442366000	36312300
cwq_mix2-2_726.25896.25896.3.0.dta	cwq_mix2-2_726	25896	3	7209.1	FLTHLNNEVLHDNYTR		13	4e-05	11 2 0 0 0 0	1		0	0	100	100	100	0	0	0	70841900	887220000
cwq_mix2-2_726.26059.26059.3.0.dta	cwq_mix2-2_726	26059	3	7251.64	DVYYTDEVGNITTSHMR	16,Oxidation[M];	10	4e-05	10 2 0 0 0 0	1		0	0	100	100	100	0	0	0	38591500	172201000
cwq_mix2-2_726.26134.26134.3.0.dta	cwq_mix2-2_726	26134	3	7270.58	DVYYTDEVGNITTSHMR	16,Oxidation[M];	10	4e-05	10 2 0 0 0 0	1		0	0	100	100	100	0	0	0	38591500	2283180
cwq_mix2-2_726.26166.26166.3.0.dta	cwq_mix2-2_726	26166	3	7279.04	DVYYTDEVGNITTSHMR	16,Oxidation[M];	10	2e-05	9 2 0 0 0 0	1		0	0	100	100	100	0	0	0	149091000	0
cwq_mix2-2_726.26168.26168.5.0.dta	cwq_mix2-2_726	26168	5	7279.53	ENIVCSTNQSHGSKLNSSFDDWNDPLLASEMVEACHR	35,Carbamidomethyl[C];5,Carbamidomethyl[C];	8	4e-05	4 4 0 0 0 0	1		0	0	100	100	100	0	0	0	377068	205511
cwq_mix2-2_726.26183.26183.2.0.dta	cwq_mix2-2_726	26183	2	7283.56	QFNTSLENFK		3	2e-05	9 2 0 0 0 0	1		0	0	100	100	100	0	0	0	24214300	27582700
cwq_mix2-2_726.26232.26232.3.0.dta	cwq_mix2-2_726	26232	3	7296.56	DVYYTDEVGNITTSHMR	16,Oxidation[M];	10	2e-05	9 2 0 0 0 0	1		0	0	100	100	100	0	0	0	149091000	14034500
cwq_mix2-2_726.26243.26243.3.0.dta	cwq_mix2-2_726	26243	3	7299.51	QFNTSLENFK		3	2e-05	9 2 0 0 0 0	1		0	0	100	100	100	0	0	0	58046800	27582700
cwq_mix2-2_726.26244.26244.3.0.dta	cwq_mix2-2_726	26244	3	7299.79	DVYYTDEVGNITTSHMR	16,Oxidation[M];	10	0	8 2 0 0 0 0	1		0	0	100	100	100	0	0	0	21137300	0
cwq_mix2-2_726.26257.26257.2.0.dta	cwq_mix2-2_726	26257	2	7303.16	QFNTSLENFK		3	2e-05	9 2 0 0 0 0	1		0	0	100	100	100	0	0	0	24214300	9739610
cwq_mix2-2_726.26321.26321.2.0.dta	cwq_mix2-2_726	26321	2	7320.1	QFNTSLENFK		3	0	8 2 0 0 0 0	1		0	0	100	100	100	0	0	0	46385600	2507130
cwq_mix2-2_726.26364.26364.3.0.dta	cwq_mix2-2_726	26364	3	7331.14	QFNTSLENFK		3	0	8 2 0 0 0 0	1		0	0	100	100	100	0	0	0	74254800	0
cwq_mix2-2_726.26397.26397.5.0.dta	cwq_mix2-2_726	26397	5	7340.02	DASRSIDSSNPSAEYRDDINNTFGSQTVSSANGK		20	3.2e-05	5 5 0 0 2 0	1		0	0	100	100	100	0	0	0	43802.8	91116.9
cwq_mix2-2_726.26398.26398.2.0.dta	cwq_mix2-2_726	26398	2	7340.3	QFNTSLENFK		3	0	8 2 0 0 0 0	1		0	0	100	100	100	0	0	0	46385600	8257380
cwq_mix2-2_726.26416.26416.3.0.dta	cwq_mix2-2_726	26416	3	7345.2	NATYTLHWTVSPK		1	2e-05	9 2 0 0 0 0	1		0	0	100	100	100	0	0	0	391160000	365707
cwq_mix2-2_726.26492.26492.3.0.dta	cwq_mix2-2_726	26492	3	7365.4	NATYTLHWTVSPK		1	2e-05	9 2 0 0 0 0	1		0	0	100	100	100	0	0	0	391160000	110738
cwq_mix2-2_726.26512.26512.2.0.dta	cwq_mix2-2_726	26512	2	7370.71	QFNTSLENFK		3	2e-05	7 2 0 0 0 0	1		0	0	100	100	100	0	0	0	6531050	0
cwq_mix2-2_726.26516.26516.3.0.dta	cwq_mix2-2_726	26516	3	7371.71	NATYTLHWTVSPK		1	0	8 2 0 0 0 0	1		0	0	100	100	100	0	0	0	329564000	0
cwq_mix2-2_726.26582.26582.3.0.dta	cwq_mix2-2_726	26582	3	7389.56	NATYTLHWTVSPK		1	0	8 2 0 0 0 0	1		0	0	100	100	100	0	0	0	329564000	2184570
cwq_mix2-2_726.26659.26659.3.0.dta	cwq_mix2-2_726	26659	3	7410.22	NATYTLHWTVSPK		1	0	8 2 0 0 0 0	1		0	0	100	100	100	0	0	0	329564000	0
cwq_mix2-2_726.26668.26668.3.0.dta	cwq_mix2-2_726	26668	3	7412.52	NATYTLHWTVSPK		1	0	8 2 0 0 0 0	1		0	0	100	100	100	0	0	0	329564000	173214000
cwq_mix2-2_726.26683.26683.4.0.dta	cwq_mix2-2_726	26683	4	7416.44	MHNHTAGLDIAFYENR		3	4e-05	10 2 0 0 0 0	1		0	0	100	100	100	0	0	0	23405000	60562.1
cwq_mix2-2_726.26737.26737.3.0.dta	cwq_mix2-2_726	26737	3	7431.05	NATYTLHWTVSPK		1	0	8 2 0 0 0 0	1		0	0	100	100	100	0	0	0	330618000	173214000
cwq_mix2-2_726.26795.26795.3.0.dta	cwq_mix2-2_726	26795	3	7446.87	TELAAYLSCNATK	9,Carbamidomethyl[C];	10	2e-05	9 2 0 0 0 0	1		0	0	100	100	100	0	0	0	22540200	0
cwq_mix2-2_726.26816.26816.3.0.dta	cwq_mix2-2_726	26816	3	7452.44	MNQTETLIPAAR	0,Acetyl[ProteinN-term];	2	4e-05	10 2 0 0 0 0	1		0	0	100	100	100	0	0	0	2467930	486719
cwq_mix2-2_726.26845.26845.4.0.dta	cwq_mix2-2_726	26845	4	7459.92	NSKDVYYTDEVGNITTSHMR		13	2e-05	9 2 0 0 0 0	1		0	0	100	100	100	0	0	0	130703000	173214000
cwq_mix2-2_726.26877.26877.3.0.dta	cwq_mix2-2_726	26877	3	7468.02	TELAAYLSCNATK	9,Carbamidomethyl[C];	10	2e-05	9 2 0 0 0 0	1		0	0	100	100	100	0	0	0	22540200	173214000
cwq_mix2-2_726.26940.26940.4.0.dta	cwq_mix2-2_726	26940	4	7483.7	NSKDVYYTDEVGNITTSHMR		13	2e-05	9 2 0 0 0 0	1		0	0	100	100	100	0	0	0	130703000	46077100
cwq_mix2-2_726.26943.26943.3.0.dta	cwq_mix2-2_726	26943	3	7484.55	NSKDVYYTDEVGNITTSHMR		13	2e-05	9 2 0 0 0 0	1		0	0	100	100	100	0	0	0	3593000	44545500
cwq_mix2-2_726.27416.27416.2.0.dta	cwq_mix2-2_726	27416	2	7599.54	QSIALYANDTK		8	0	8 2 0 0 0 0	1		0	0	100	100	100	0	0	0	51459000	46077100
cwq_mix2-2_726.27419.27419.3.0.dta	cwq_mix2-2_726	27419	3	7600.23	DVYYTDEVGNITTSHMR		10	2e-05	9 2 0 0 0 0	1		0	0	100	100	100	0	0	0	11080300	1996500
cwq_mix2-2_726.27485.27485.4.0.dta	cwq_mix2-2_726	27485	4	7617.2	DNTTGSHFMHAGLSPEWAYR	9,Oxidation[M];	2	2e-05	9 2 0 0 0 0	1		0	0	100	100	100	0	0	0	54072900	231601000
cwq_mix2-2_726.27515.27515.3.0.dta	cwq_mix2-2_726	27515	3	7624.58	DNTTGSHFMHAGLSPEWAYR	9,Oxidation[M];	2	2e-05	9 2 0 0 0 0	1		0	0	100	100	100	0	0	0	2759890	6747880
cwq_mix2-2_726.27595.27595.3.0.dta	cwq_mix2-2_726	27595	3	7643.93	RFNPANTSITNYEIK		6	2e-05	9 2 0 0 0 0	1		0	0	100	100	100	0	0	0	32283800	231601000
cwq_mix2-2_726.27672.27672.3.0.dta	cwq_mix2-2_726	27672	3	7663.62	NNESYPIGFTYK		2	1.5e-05	5 4 1 0 2 0	1		0	0	100	100	100	0	0	0	79131600	975309
cwq_mix2-2_726.27673.27673.3.0.dta	cwq_mix2-2_726	27673	3	7663.9	NNESYPIGFTYK		2	4e-05	11 2 0 0 0 0	1		0	0	100	100	100	0	0	0	13534800	98852700
cwq_mix2-2_726.27739.27739.3.0.dta	cwq_mix2-2_726	27739	3	7681.35	NNESYPIGFTYK		2	1.5e-05	5 4 1 0 2 0	1		0	0	100	100	100	0	0	0	79131600	18383400
cwq_mix2-2_726.27740.27740.3.0.dta	cwq_mix2-2_726	27740	3	7681.63	NNESYPIGFTYK		2	4e-05	11 2 0 0 0 0	1		0	0	100	100	100	0	0	0	13781600	231601000
cwq_mix2-2_726.27743.27743.4.0.dta	cwq_mix2-2_726	27743	4	7682.5	VHISIKDANNTQFQFTSR		9	2e-05	9 2 0 0 0 0	1		0	0	100	100	100	0	0	0	10868000	0
cwq_mix2-2_726.27747.27747.3.0.dta	cwq_mix2-2_726	27747	3	7683.61	SIDCQWMDSVALNLSR	4,Carbamidomethyl[C];7,Oxidation[M];	13	1.7e-05	5 5 2 0 0 0	1		0	0	100	100	100	0	0	0	155390	5057200
cwq_mix2-2_726.27755.27755.3.0.dta	cwq_mix2-2_726	27755	3	7685.67	NVTAFVNLEGAGSGGK		1	1.5e-05	5 4 1 0 2 0	1		0	0	100	100	100	0	0	0	1185640	3372790
cwq_mix2-2_726.27796.27796.3.0.dta	cwq_mix2-2_726	27796	3	7696.58	NNESYPIGFTYK		2	4e-05	10 2 0 0 0 0	1		0	0	100	100	100	0	0	0	19968700	18503400
cwq_mix2-2_726.27830.27830.5.0.dta	cwq_mix2-2_726	27830	5	7705.72	PSTDINTTDPATQTTQVSASNSPALSGSSTPSNTSSR		6	3.1e-05	1 2 0 0 1 0	1		0	0	100	100	100	0	0	0	5256990	380267000
cwq_mix2-2_726.27861.27861.3.0.dta	cwq_mix2-2_726	27861	3	7714.03	NNESYPIGFTYK		2	4e-05	10 2 0 0 0 0	1		0	0	100	100	100	0	0	0	19968700	203103000
cwq_mix2-2_726.27932.27932.3.0.dta	cwq_mix2-2_726	27932	3	7732.45	NNESYPIGFTYK		2	2e-05	9 2 0 0 0 0	1		0	0	100	100	100	0	0	0	39093500	231601000
cwq_mix2-2_726.27970.27970.2.0.dta	cwq_mix2-2_726	27970	2	7742.67	NNESYPIGFTYK		2	2e-05	9 2 0 0 0 0	1		0	0	100	100	100	0	0	0	14159600	57532200
cwq_mix2-2_726.28041.28041.3.0.dta	cwq_mix2-2_726	28041	3	7761.26	NNESYPIGFTYK		2	2e-05	9 2 0 0 0 0	1		0	0	100	100	100	0	0	0	11243700	506879000
cwq_mix2-2_726.28045.28045.2.0.dta	cwq_mix2-2_726	28045	2	7762.41	NNESYPIGFTYK		2	2e-05	9 2 0 0 0 0	1		0	0	100	100	100	0	0	0	15025200	0
cwq_mix2-2_726.28057.28057.4.0.dta	cwq_mix2-2_726	28057	4	7765.55	PAPAAGATATAENETADGK		13	2.6e-05	6 4 1 0 1 0	1		0	0	100	100	100	0	0	0	105725	506879000
cwq_mix2-2_726.28074.28074.3.0.dta	cwq_mix2-2_726	28074	3	7769.98	KNPVNFDSVFNQSR		11	2e-05	9 2 0 0 0 0	1		0	0	100	100	100	0	0	0	221770000	57532200
cwq_mix2-2_726.28089.28089.3.0.dta	cwq_mix2-2_726	28089	3	7773.94	NNESYPIGFTYK		2	0	8 2 0 0 0 0	1		0	0	100	100	100	0	0	0	7819300	43637800
cwq_mix2-2_726.28140.28140.3.0.dta	cwq_mix2-2_726	28140	3	7787.39	KNPVNFDSVFNQSR		11	2e-05	9 2 0 0 0 0	1		0	0	100	100	100	0	0	0	221770000	43637800
cwq_mix2-2_726.28175.28175.3.0.dta	cwq_mix2-2_726	28175	3	7796.49	HYWNLTSNIYR		4	2e-05	12 2 0 0 0 0	1		0	0	100	100	100	0	0	0	67183700	146432000
cwq_mix2-2_726.28208.28208.3.0.dta	cwq_mix2-2_726	28208	3	7805.19	KNPVNFDSVFNQSR		11	0	8 2 0 0 0 0	1		0	0	100	100	100	0	0	0	95088500	0
cwq_mix2-2_726.28218.28218.3.0.dta	cwq_mix2-2_726	28218	3	7807.85	KNPVNFDSVFNQSR		11	2e-05	9 2 0 0 0 0	1		0	0	100	100	100	0	0	0	221770000	21750800
cwq_mix2-2_726.28251.28251.3.0.dta	cwq_mix2-2_726	28251	3	7816.99	HYWNLTSNIYR		4	2e-05	12 2 0 0 0 0	1		0	0	100	100	100	0	0	0	50596400	146432000
cwq_mix2-2_726.28271.28271.3.0.dta	cwq_mix2-2_726	28271	3	7822.36	GHVFSNDDNSTIIIAMK		9	2e-05	9 2 0 0 0 0	1		0	0	100	100	100	0	0	0	1631750	95633800
cwq_mix2-2_726.28274.28274.3.0.dta	cwq_mix2-2_726	28274	3	7822.93	KNPVNFDSVFNQSR		11	0	8 2 0 0 0 0	1		0	0	100	100	100	0	0	0	21006000	17984600
cwq_mix2-2_726.28319.28319.3.0.dta	cwq_mix2-2_726	28319	3	7834.68	HYWNLTSNIYR		4	2e-05	12 2 0 0 0 0	1		0	0	100	100	100	0	0	0	50596400	21750800
cwq_mix2-2_726.28353.28353.3.0.dta	cwq_mix2-2_726	28353	3	7843.67	HYWNLTSNIYR		4	4e-05	11 2 0 0 0 0	1		0	0	100	100	100	0	0	0	117008000	38016900
cwq_mix2-2_726.28368.28368.3.0.dta	cwq_mix2-2_726	28368	3	7847.82	SLVVSLDSAVNR		11	2e-05	9 2 0 0 0 0	1		0	0	100	100	100	0	0	0	7528920	89508400
cwq_mix2-2_726.28416.28416.5.0.dta	cwq_mix2-2_726	28416	5	7860.86	GCVLTAIHLNVTDLGLGYETKEELIFRYCSGSCESAETMYDK	29,Carbamidomethyl[C];2,Carbamidomethyl[C];33,Carbamidomethyl[C];	10	4e-05	4 4 0 0 0 0	1		0	0	100	100	100	0	0	0	178394	6609.8
cwq_mix2-2_726.28819.28819.3.0.dta	cwq_mix2-2_726	28819	3	7965.92	KLGNQYYNDTQWLK		8	4e-05	10 2 0 0 0 0	1		0	0	100	100	100	0	0	0	53780500	38016900
cwq_mix2-2_726.28897.28897.5.0.dta	cwq_mix2-2_726	28897	5	7986.91	TNPQPQSQSQQGGPSFGFRQSFSDSQFEQVFNEMMNETSTR		36	3e-05	4 7 0 0 0 0	1		0	0	100	100	100	0	0	0	32868.5	380222000
cwq_mix2-2_726.28903.28903.3.0.dta	cwq_mix2-2_726	28903	3	7988.44	HYWNLTSNIYR		4	2e-05	9 2 0 0 0 0	1		0	0	100	100	100	0	0	0	89122700	380222000
cwq_mix2-2_726.28924.28924.3.0.dta	cwq_mix2-2_726	28924	3	7994.09	KLGNQYYNDTQWLK		8	2e-05	9 2 0 0 0 0	1		0	0	100	100	100	0	0	0	97300800	4821270
cwq_mix2-2_726.29002.29002.3.0.dta	cwq_mix2-2_726	29002	3	8014.71	KLGNQYYNDTQWLK		8	2e-05	9 2 0 0 0 0	1		0	0	100	100	100	0	0	0	97300800	376545000
cwq_mix2-2_726.29085.29085.5.0.dta	cwq_mix2-2_726	29085	5	8036.19	FSSEAMAETFYLSNIVPQNFDNNSGYWNRIEMYCR	32,Oxidation[M];34,Carbamidomethyl[C];6,Oxidation[M];	22	4e-05	6 2 0 0 0 0	1		0	0	100	100	100	0	0	0	9604090	376545000
cwq_mix2-2_726.29113.29113.5.0.dta	cwq_mix2-2_726	29113	5	8043.48	DDMKNLGFHGDENATSTSLSSSNDGNNNSNSSSSDNKTGGE	3,Oxidation[M];	13	3e-05	6 5 0 0 0 0	1		0	0	100	100	100	0	0	0	0	376545000
cwq_mix2-2_726.29151.29151.5.0.dta	cwq_mix2-2_726	29151	5	8053.34	SSVGSINHGTYFYHASQEGLVSNDSNIHAGIR		23	2e-05	12 2 0 0 0 0	1		0	0	100	100	100	0	0	0	1000900000	376545000
cwq_mix2-2_726.29181.29181.4.0.dta	cwq_mix2-2_726	29181	4	8061.53	ADSIAGVVAQMNDTTTQFHIQANEAYR		12	3.7e-05	4 5 2 0 0 0	1		0	0	100	100	100	0	0	0	939567	19362200
cwq_mix2-2_726.29189.29189.4.0.dta	cwq_mix2-2_726	29189	4	8063.51	SSVGSINHGTYFYHASQEGLVSNDSNIHAGIR		23	2e-05	9 2 0 0 0 0	1		0	0	100	100	100	0	0	0	8416990	377818000
cwq_mix2-2_726.29210.29210.4.0.dta	cwq_mix2-2_726	29210	4	8069.09	SSVGSINHGTYFYHASQEGLVSNDSNIHAGIR		23	3.7e-05	4 5 2 0 0 0	1		0	0	100	100	100	0	0	0	6055610	21827000
cwq_mix2-2_726.29238.29238.5.0.dta	cwq_mix2-2_726	29238	5	8076.22	SSVGSINHGTYFYHASQEGLVSNDSNIHAGIR		23	2e-05	12 2 0 0 0 0	1		0	0	100	100	100	0	0	0	1000900000	3454280
cwq_mix2-2_726.29271.29271.5.0.dta	cwq_mix2-2_726	29271	5	8084.15	DDMKNLGFHGDENATSTSLSSSNDGNNNSNSSSSDNKTGGE		13	2e-05	7 4 0 0 0 0	1		0	0	100	100	100	0	0	0	1636210	136615000
cwq_mix2-2_726.29287.29287.5.0.dta	cwq_mix2-2_726	29287	5	8088.2	SSVGSINHGTYFYHASQEGLVSNDSNIHAGIR		23	4e-05	11 2 0 0 0 0	1		0	0	100	100	100	0	0	0	1354040000	21827000
cwq_mix2-2_726.29336.29336.5.0.dta	cwq_mix2-2_726	29336	5	8100.05	SSVGSINHGTYFYHASQEGLVSNDSNIHAGIR		23	2e-05	12 2 0 0 0 0	1		0	0	100	100	100	0	0	0	1000900000	136615000
cwq_mix2-2_726.29358.29358.4.0.dta	cwq_mix2-2_726	29358	4	8105.61	SSVGSINHGTYFYHASQEGLVSNDSNIHAGIR		23	4e-05	11 2 0 0 0 0	1		0	0	100	100	100	0	0	0	244328000	6707610
cwq_mix2-2_726.29365.29365.5.0.dta	cwq_mix2-2_726	29365	5	8106.96	DDMKNLGFHGDENATSTSLSSSNDGNNNSNSSSSDNKTGGE		13	4e-05	4 4 0 0 0 0	1		0	0	100	100	100	0	0	0	137230	34118200
cwq_mix2-2_726.29373.29373.5.0.dta	cwq_mix2-2_726	29373	5	8108.95	SSVGSINHGTYFYHASQEGLVSNDSNIHAGIR		23	4e-05	11 2 0 0 0 0	1		0	0	100	100	100	0	0	0	1354040000	6608470
cwq_mix2-2_726.29374.29374.5.0.dta	cwq_mix2-2_726	29374	5	8109.09	SSVGSINHGTYFYHASQEGLVSNDSNIHAGIR		23	4e-05	10 2 0 0 0 0	1		0	0	100	100	100	0	0	0	589799000	64005000
cwq_mix2-2_726.29392.29392.4.0.dta	cwq_mix2-2_726	29392	4	8113.96	SSSSLITDSAAGATAFSCANK	18,Carbamidomethyl[C];	20	4e-05	10 2 0 0 0 0	1		0	0	100	100	100	0	0	0	4136140	3763570
cwq_mix2-2_726.29428.29428.5.0.dta	cwq_mix2-2_726	29428	5	8122.91	SSVGSINHGTYFYHASQEGLVSNDSNIHAGIR		23	2e-05	9 2 0 0 0 0	1		0	0	100	100	100	0	0	0	85338400	46172900
cwq_mix2-2_726.29463.29463.3.0.dta	cwq_mix2-2_726	29463	3	8131.88	SSSSLITDSAAGATAFSCANK	18,Carbamidomethyl[C];	20	2e-05	9 2 0 0 0 0	1		0	0	100	100	100	0	0	0	17299300	67019200
cwq_mix2-2_726.29475.29475.4.0.dta	cwq_mix2-2_726	29475	4	8134.87	VHISIKDANNTQFQFTSR		9	2e-05	9 2 0 0 0 0	1		0	0	100	100	100	0	0	0	21838000	40017000
cwq_mix2-2_726.29488.29488.4.0.dta	cwq_mix2-2_726	29488	4	8138.36	SSSSLITDSAAGATAFSCANK	18,Carbamidomethyl[C];	20	1.4e-05	4 4 1 0 1 0	1		0	0	100	100	100	0	0	0	2293620	67019200
cwq_mix2-2_726.29490.29490.5.0.dta	cwq_mix2-2_726	29490	5	8138.71	SSVGSINHGTYFYHASQEGLVSNDSNIHAGIR		23	4e-05	11 2 0 0 0 0	1		0	0	100	100	100	0	0	0	1354040000	40017000
cwq_mix2-2_726.29493.29493.4.0.dta	cwq_mix2-2_726	29493	4	8139.39	SSVGSINHGTYFYHASQEGLVSNDSNIHAGIR		23	4e-05	11 2 0 0 0 0	1		0	0	100	100	100	0	0	0	244328000	6925880
cwq_mix2-2_726.29503.29503.5.0.dta	cwq_mix2-2_726	29503	5	8142.05	SSVGSINHGTYFYHASQEGLVSNDSNIHAGIR		23	4e-05	10 2 0 0 0 0	1		0	0	100	100	100	0	0	0	813457000	93129.5
cwq_mix2-2_726.29504.29504.5.0.dta	cwq_mix2-2_726	29504	5	8142.17	VETSESTSEQPSNSNVTEEKNMGSSFHSECK	22,Oxidation[M];30,Carbamidomethyl[C];	15	2e-05	5 6 0 0 0 0	1		0	0	100	100	100	0	0	0	96486.6	2233750
cwq_mix2-2_726.29507.29507.4.0.dta	cwq_mix2-2_726	29507	4	8142.89	SSVGSINHGTYFYHASQEGLVSNDSNIHAGIR		23	4e-05	10 2 0 0 0 0	1		0	0	100	100	100	0	0	0	178265000	62472900
cwq_mix2-2_726.29521.29521.5.0.dta	cwq_mix2-2_726	29521	5	8146.6	SSVGSINHGTYFYHASQEGLVSNDSNIHAGIR		23	2e-05	9 2 0 0 0 0	1		0	0	100	100	100	0	0	0	1083400000	1744860
cwq_mix2-2_726.29563.29563.4.0.dta	cwq_mix2-2_726	29563	4	8157.32	SSVGSINHGTYFYHASQEGLVSNDSNIHAGIR		23	2e-05	9 2 0 0 0 0	1		0	0	100	100	100	0	0	0	318386000	62472900
cwq_mix2-2_726.29571.29571.3.0.dta	cwq_mix2-2_726	29571	3	8159.31	DVYYTDEVGNITTSHMR		10	4e-05	10 2 0 0 0 0	1		0	0	100	100	100	0	0	0	285506000	93637700
cwq_mix2-2_726.29607.29607.3.0.dta	cwq_mix2-2_726	29607	3	8168.6	DVYYTDEVGNITTSHMR		10	2e-05	9 2 0 0 0 0	1		0	0	100	100	100	0	0	0	988538000	12454300
cwq_mix2-2_726.29620.29620.3.0.dta	cwq_mix2-2_726	29620	3	8172.14	SSSSLITDSAAGATAFSCANK	18,Carbamidomethyl[C];	20	0	8 2 0 0 0 0	1		0	0	100	100	100	0	0	0	19804200	93637700
cwq_mix2-2_726.29640.29640.5.0.dta	cwq_mix2-2_726	29640	5	8177.17	SSVGSINHGTYFYHASQEGLVSNDSNIHAGIR		23	2e-05	9 2 0 0 0 0	1		0	0	100	100	100	0	0	0	1083400000	12454300
cwq_mix2-2_726.29650.29650.5.0.dta	cwq_mix2-2_726	29650	5	8179.71	SSVGSINHGTYFYHASQEGLVSNDSNIHAGIR		23	4e-05	10 2 0 0 0 0	1		0	0	100	100	100	0	0	0	813457000	345104
cwq_mix2-2_726.29651.29651.4.0.dta	cwq_mix2-2_726	29651	4	8179.99	SSVGSINHGTYFYHASQEGLVSNDSNIHAGIR		23	2e-05	9 2 0 0 0 0	1		0	0	100	100	100	0	0	0	318386000	213063000
cwq_mix2-2_726.29675.29675.3.0.dta	cwq_mix2-2_726	29675	3	8186.25	DVYYTDEVGNITTSHMR		10	2e-05	9 2 0 0 0 0	1		0	0	100	100	100	0	0	0	988538000	17564300
cwq_mix2-2_726.29679.29679.4.0.dta	cwq_mix2-2_726	29679	4	8187.27	DVYYTDEVGNITTSHMR		10	2e-05	9 2 0 0 0 0	1		0	0	100	100	100	0	0	0	59902100	213063000
cwq_mix2-2_726.29703.29703.5.0.dta	cwq_mix2-2_726	29703	5	8193.61	SSVGSINHGTYFYHASQEGLVSNDSNIHAGIR		23	0	8 2 0 0 0 0	1		0	0	100	100	100	0	0	0	187140000	62839900
cwq_mix2-2_726.29712.29712.3.0.dta	cwq_mix2-2_726	29712	3	8195.73	DVYYTDEVGNITTSHMR		10	0	8 2 0 0 0 0	1		0	0	100	100	100	0	0	0	131533000	98603000
cwq_mix2-2_726.29720.29720.5.0.dta	cwq_mix2-2_726	29720	5	8197.76	SSVGSINHGTYFYHASQEGLVSNDSNIHAGIR		23	2e-05	9 2 0 0 0 0	1		0	0	100	100	100	0	0	0	1083400000	213411000
cwq_mix2-2_726.29730.29730.5.0.dta	cwq_mix2-2_726	29730	5	8200.41	MSQSLKSQNTNMSDSGCRDPVGDSQNVLENDPSINSQTQDTR	12,Oxidation[M];17,Carbamidomethyl[C];1,Oxidation[M];	11	1e-05	4 3 0 0 0 0	1		0	0	100	100	100	0	0	0	5385010	38904900
cwq_mix2-2_726.29745.29745.3.0.dta	cwq_mix2-2_726	29745	3	8204.11	DVYYTDEVGNITTSHMR		10	2e-05	9 2 0 0 0 0	1		0	0	100	100	100	0	0	0	990793000	64980.2
cwq_mix2-2_726.29782.29782.4.0.dta	cwq_mix2-2_726	29782	4	8214.05	DVYYTDEVGNITTSHMR		10	0	8 2 0 0 0 0	1		0	0	100	100	100	0	0	0	2442360	12580800
cwq_mix2-2_726.29787.29787.3.0.dta	cwq_mix2-2_726	29787	3	8215.39	DVYYTDEVGNITTSHMR		10	0	8 2 0 0 0 0	1		0	0	100	100	100	0	0	0	131533000	38904900
cwq_mix2-2_726.29791.29791.3.0.dta	cwq_mix2-2_726	29791	3	8216.38	ITLVDNNTWNNTHIATVGK		6	4e-05	10 2 0 0 0 0	1		0	0	100	100	100	0	0	0	220645000	92469700
cwq_mix2-2_726.29794.29794.5.0.dta	cwq_mix2-2_726	29794	5	8217.21	SSVGSINHGTYFYHASQEGLVSNDSNIHAGIR		23	4e-05	10 2 0 0 0 0	1		0	0	100	100	100	0	0	0	1748560	12922200
cwq_mix2-2_726.29856.29856.5.0.dta	cwq_mix2-2_726	29856	5	8233.22	SSVGSINHGTYFYHASQEGLVSNDSNIHAGIR		23	0	8 2 0 0 0 0	1		0	0	100	100	100	0	0	0	187140000	0
cwq_mix2-2_726.29899.29899.4.0.dta	cwq_mix2-2_726	29899	4	8243.99	SSVGSINHGTYFYHASQEGLVSNDSNIHAGIR		23	2e-05	7 2 0 0 0 0	1		0	0	100	100	100	0	0	0	6246550	39523300
cwq_mix2-2_726.29952.29952.3.0.dta	cwq_mix2-2_726	29952	3	8257.05	ITLVDNNTWNNTHIATVGK		6	2e-05	9 2 0 0 0 0	1		0	0	100	100	100	0	0	0	987363000	85104.9
cwq_mix2-2_726.29977.29977.4.0.dta	cwq_mix2-2_726	29977	4	8263.24	ITLVDNNTWNNTHIATVGK		6	2e-05	9 2 0 0 0 0	1		0	0	100	100	100	0	0	0	79241300	59037100
cwq_mix2-2_726.30057.30057.4.0.dta	cwq_mix2-2_726	30057	4	8284	ITLVDNNTWNNTHIATVGK		6	2e-05	9 2 0 0 0 0	1		0	0	100	100	100	0	0	0	79241300	63529300
cwq_mix2-2_726.30068.30068.3.0.dta	cwq_mix2-2_726	30068	3	8287	ITLVDNNTWNNTHIATVGK		6	2e-05	9 2 0 0 0 0	1		0	0	100	100	100	0	0	0	987363000	65178200
cwq_mix2-2_726.30138.30138.5.0.dta	cwq_mix2-2_726	30138	5	8304.98	SSVGSINHGTYFYHASQEGLVSNDSNIHAGIR		23	0	9 6 0 0 0 0	1		0	0	100	100	100	0	0	0	1284780	0
cwq_mix2-2_726.30198.30198.5.0.dta	cwq_mix2-2_726	30198	5	8321.17	SSVGSINHGTYFYHASQEGLVSNDSNIHAGIR		23	2.4e-05	5 4 1 0 3 0	1		0	0	100	100	100	0	0	0	28267800	124628
cwq_mix2-2_726.30235.30235.3.0.dta	cwq_mix2-2_726	30235	3	8331.05	NVSGAFNVNNMIR		1	2e-05	12 2 0 0 0 0	1		0	0	100	100	100	0	0	0	45838800	2615800
cwq_mix2-2_726.30237.30237.3.0.dta	cwq_mix2-2_726	30237	3	8331.64	SIDCQWMDSVALNLSR	4,Carbamidomethyl[C];7,Oxidation[M];	13	1.2e-05	6 5 2 0 1 0	1		0	0	100	100	100	0	0	0	1560250	8028410
cwq_mix2-2_726.30250.30250.3.0.dta	cwq_mix2-2_726	30250	3	8335.14	ITLVDNNTWNNTHIATVGK		6	2e-05	7 2 0 0 0 0	1		0	0	100	100	100	0	0	0	15074700	114957
cwq_mix2-2_726.30271.30271.5.0.dta	cwq_mix2-2_726	30271	5	8340.67	SSVGSINHGTYFYHASQEGLVSNDSNIHAGIR		23	4e-05	11 2 0 0 0 0	1		0	0	100	100	100	0	0	0	27123600	5182140
cwq_mix2-2_726.30360.30360.3.0.dta	cwq_mix2-2_726	30360	3	8363.65	LGVGNATFETDDFSK		5	2e-05	9 2 0 0 0 0	1		0	0	100	100	100	0	0	0	45980000	19823600
cwq_mix2-2_726.30393.30393.3.0.dta	cwq_mix2-2_726	30393	3	8372.33	SIDCQWMDSVALNLSR	4,Carbamidomethyl[C];7,Oxidation[M];	13	2.8e-05	4 5 2 0 1 0	1		0	0	100	100	100	0	0	0	26451000	0
cwq_mix2-2_726.30417.30417.3.0.dta	cwq_mix2-2_726	30417	3	8378.48	ITLVDNNTWNNTHIATVGK		6	2e-05	9 2 0 0 0 0	1		0	0	100	100	100	0	0	0	40440200	39446000
cwq_mix2-2_726.30426.30426.3.0.dta	cwq_mix2-2_726	30426	3	8380.79	NVSGAFNVNNMIR		1	1.5e-05	5 4 1 0 2 0	1		0	0	100	100	100	0	0	0	52421600	3949800
cwq_mix2-2_726.30432.30432.5.0.dta	cwq_mix2-2_726	30432	5	8382.64	SSVGSINHGTYFYHASQEGLVSNDSNIHAGIR		23	2e-05	9 2 0 0 0 0	1		0	0	100	100	100	0	0	0	21846100	2130090
cwq_mix2-2_726.30473.30473.3.0.dta	cwq_mix2-2_726	30473	3	8393.12	SIDCQWMDSVALNLSR	4,Carbamidomethyl[C];	13	1.7e-05	5 5 2 0 0 0	1		0	0	100	100	100	0	0	0	23529400	0
cwq_mix2-2_726.30480.30480.3.0.dta	cwq_mix2-2_726	30480	3	8394.87	EGFQILLNR		8	4e-05	11 2 0 0 0 0	1		0	0	100	100	100	0	0	0	52652600	39446000
cwq_mix2-2_726.30497.30497.3.0.dta	cwq_mix2-2_726	30497	3	8398.84	EGFQILLNR		8	1.5e-05	5 4 1 0 2 0	1		0	0	100	100	100	0	0	0	73659300	14641500
cwq_mix2-2_726.30499.30499.3.0.dta	cwq_mix2-2_726	30499	3	8399.34	LNDTYTEVAEVMK		2	4e-05	10 2 0 0 0 0	1		0	0	100	100	100	0	0	0	13556300	7607170
cwq_mix2-2_726.30501.30501.3.0.dta	cwq_mix2-2_726	30501	3	8399.9	NVSGAFNVNNMIR		1	1.5e-05	5 4 1 0 2 0	1		0	0	100	100	100	0	0	0	52421600	7107020
cwq_mix2-2_726.30518.30518.5.0.dta	cwq_mix2-2_726	30518	5	8404.02	SSVGSINHGTYFYHASQEGLVSNDSNIHAGIR		23	2.4e-05	5 4 1 0 3 0	1		0	0	100	100	100	0	0	0	42566400	35261200
cwq_mix2-2_726.30531.30531.3.0.dta	cwq_mix2-2_726	30531	3	8407.4	SIDCQWMDSVALNLSR	4,Carbamidomethyl[C];	13	3.7e-05	4 5 2 0 0 0	1		0	0	100	100	100	0	0	0	10956800	15510000
cwq_mix2-2_726.30556.30556.3.0.dta	cwq_mix2-2_726	30556	3	8414.06	SIDCQWMDSVALNLSR	4,Carbamidomethyl[C];7,Oxidation[M];	13	2.8e-05	4 5 2 0 1 0	1		0	0	100	100	100	0	0	0	7335920	1220470
cwq_mix2-2_726.30575.30575.5.0.dta	cwq_mix2-2_726	30575	5	8418.76	SSVGSINHGTYFYHASQEGLVSNDSNIHAGIR		23	4e-05	11 2 0 0 0 0	1		0	0	100	100	100	0	0	0	225047000	39775300
cwq_mix2-2_726.30576.30576.3.0.dta	cwq_mix2-2_726	30576	3	8418.88	EGFQILLNR		8	1.3e-05	5 4 2 0 0 0	1		0	0	100	100	100	0	0	0	71718800	0
cwq_mix2-2_726.30580.30580.3.0.dta	cwq_mix2-2_726	30580	3	8419.9	FNPANTSITNYEIK		5	2e-05	9 2 0 0 0 0	1		0	0	100	100	100	0	0	0	45317600	17197700
cwq_mix2-2_726.30589.30589.5.0.dta	cwq_mix2-2_726	30589	5	8422.26	SSVGSINHGTYFYHASQEGLVSNDSNIHAGIR		23	4e-05	10 2 0 0 0 0	1		0	0	100	100	100	0	0	0	125909000	150799
cwq_mix2-2_726.30612.30612.3.0.dta	cwq_mix2-2_726	30612	3	8428.46	SIDCQWMDSVALNLSR	4,Carbamidomethyl[C];	13	3.7e-05	4 5 2 0 0 0	1		0	0	100	100	100	0	0	0	216945	1834960
cwq_mix2-2_726.30650.30650.4.0.dta	cwq_mix2-2_726	30650	4	8438.49	SSVGSINHGTYFYHASQEGLVSNDSNIHAGIR		23	4e-05	11 2 0 0 0 0	1		0	0	100	100	100	0	0	0	42180100	71090800
cwq_mix2-2_726.30652.30652.3.0.dta	cwq_mix2-2_726	30652	3	8439	SIDCQWMDSVALNLSR	4,Carbamidomethyl[C];7,Oxidation[M];	13	2.8e-05	4 5 2 0 1 0	1		0	0	100	100	100	0	0	0	373484	8391190
cwq_mix2-2_726.30660.30660.3.0.dta	cwq_mix2-2_726	30660	3	8441.04	VYLHTLTITLNGTR		11	0	8 2 0 0 0 0	1		0	0	100	100	100	0	0	0	39056600	292458000
cwq_mix2-2_726.30666.30666.5.0.dta	cwq_mix2-2_726	30666	5	8442.56	SSVGSINHGTYFYHASQEGLVSNDSNIHAGIR		23	4e-05	10 2 0 0 0 0	1		0	0	100	100	100	0	0	0	125909000	960373000
cwq_mix2-2_726.30679.30679.5.0.dta	cwq_mix2-2_726	30679	5	8445.91	SSVGSINHGTYFYHASQEGLVSNDSNIHAGIR		23	2e-05	9 2 0 0 0 0	1		0	0	100	100	100	0	0	0	185538000	14850200
cwq_mix2-2_726.30683.30683.2.0.dta	cwq_mix2-2_726	30683	2	8446.99	EGFQILLNR		8	4e-05	10 2 0 0 0 0	1		0	0	100	100	100	0	0	0	17783100	71090800
cwq_mix2-2_726.30749.30749.5.0.dta	cwq_mix2-2_726	30749	5	8464.17	SSVGSINHGTYFYHASQEGLVSNDSNIHAGIR		23	0	8 2 0 0 0 0	1		0	0	100	100	100	0	0	0	36283000	18217800
cwq_mix2-2_726.30760.30760.5.0.dta	cwq_mix2-2_726	30760	5	8467.04	SSVGSINHGTYFYHASQEGLVSNDSNIHAGIR		23	4e-05	11 2 0 0 0 0	1		0	0	100	100	100	0	0	0	231180000	8391190
cwq_mix2-2_726.30764.30764.2.0.dta	cwq_mix2-2_726	30764	2	8468.15	EGFQILLNR		8	4e-05	10 2 0 0 0 0	1		0	0	100	100	100	0	0	0	17783100	960373000
cwq_mix2-2_726.30784.30784.5.0.dta	cwq_mix2-2_726	30784	5	8473.43	QPSGFSPPSAVAPPPGLGNHNFSNDDSSFFR		21	1.3e-05	7 6 0 0 3 0	1		0	0	100	100	100	0	0	0	215287	57257900
cwq_mix2-2_726.30831.30831.3.0.dta	cwq_mix2-2_726	30831	3	8485.64	SIDCQWMDSVALNLSR	4,Carbamidomethyl[C];7,Oxidation[M];	13	2.8e-05	4 5 2 0 1 0	1		0	0	100	100	100	0	0	0	1789220	5875690
cwq_mix2-2_726.30887.30887.2.0.dta	cwq_mix2-2_726	30887	2	8500.79	EGFQILLNR		8	2e-05	9 2 0 0 0 0	1		0	0	100	100	100	0	0	0	22390000	110042000
cwq_mix2-2_726.30905.30905.3.0.dta	cwq_mix2-2_726	30905	3	8505.53	DNTTGSHFMHAGLSPEWAYR		2	4e-05	10 2 0 0 0 0	1		0	0	100	100	100	0	0	0	13880000	71090800
cwq_mix2-2_726.30924.30924.4.0.dta	cwq_mix2-2_726	30924	4	8510.63	DNTTGSHFMHAGLSPEWAYR		2	2e-05	9 2 0 0 0 0	1		0	0	100	100	100	0	0	0	222893000	477655
cwq_mix2-2_726.30948.30948.3.0.dta	cwq_mix2-2_726	30948	3	8517.22	DNTTGSHFMHAGLSPEWAYR		2	2e-05	9 2 0 0 0 0	1		0	0	100	100	100	0	0	0	51719600	961674000
cwq_mix2-2_726.30958.30958.2.0.dta	cwq_mix2-2_726	30958	2	8519.94	EGFQILLNR		8	2e-05	9 2 0 0 0 0	1		0	0	100	100	100	0	0	0	22390000	2772220
cwq_mix2-2_726.31034.31034.3.0.dta	cwq_mix2-2_726	31034	3	8540.65	DNTTGSHFMHAGLSPEWAYR		2	2e-05	9 2 0 0 0 0	1		0	0	100	100	100	0	0	0	51719600	110042000
cwq_mix2-2_726.31038.31038.2.0.dta	cwq_mix2-2_726	31038	2	8541.76	EGFQILLNR		8	2e-05	9 2 0 0 0 0	1		0	0	100	100	100	0	0	0	22390000	234565000
cwq_mix2-2_726.31088.31088.4.0.dta	cwq_mix2-2_726	31088	4	8555.12	DNTTGSHFMHAGLSPEWAYR		2	0	8 2 0 0 0 0	1		0	0	100	100	100	0	0	0	57363700	86058.5
cwq_mix2-2_726.31149.31149.2.0.dta	cwq_mix2-2_726	31149	2	8571.55	GFPLNANASLIR		7	2e-05	9 2 0 0 0 0	1		0	0	100	100	100	0	0	0	1511480	7011250
cwq_mix2-2_726.31262.31262.5.0.dta	cwq_mix2-2_726	31262	5	8601.85	NGRGSSGGGNSSGSSSSSSPSPSSSGESSESSSEMFEGSSEGGSSGPSR		10	3e-05	6 3 0 0 0 0	1		0	0	100	100	100	0	0	0	0	860656
cwq_mix2-2_726.31460.31460.3.0.dta	cwq_mix2-2_726	31460	3	8655.09	NVSGAFNVNNMIR		1	1.6e-05	7 5 1 0 1 0	1		0	0	100	100	100	0	0	0	12499200	1097160000
cwq_mix2-2_726.31491.31491.3.0.dta	cwq_mix2-2_726	31491	3	8663.54	MENITSNEVSLHIASADSAPGFDK	1,Oxidation[M];	3	2e-05	9 2 0 0 0 0	1		0	0	100	100	100	0	0	0	22000800	111409000
cwq_mix2-2_726.31586.31586.3.0.dta	cwq_mix2-2_726	31586	3	8688.37	MENITSNEVSLHIASADSAPGFDK	1,Oxidation[M];	3	2e-05	9 2 0 0 0 0	1		0	0	100	100	100	0	0	0	1760660	111409000
cwq_mix2-2_726.31728.31728.4.0.dta	cwq_mix2-2_726	31728	4	8725.27	FAYIGDNMDLAFTNHTDWK	8,Oxidation[M];	14	3.2e-05	7 5 2 0 1 0	1		0	0	100	100	100	0	0	0	3818400	1097160000
cwq_mix2-2_726.31770.31770.3.0.dta	cwq_mix2-2_726	31770	3	8736.06	MNTTSEVIVGTGFQAIR	1,Oxidation[M];	2	2e-05	7 4 0 0 0 0	1		0	0	100	100	100	0	0	0	15118500	228049
cwq_mix2-2_726.31778.31778.3.0.dta	cwq_mix2-2_726	31778	3	8738.2	MNTTSEVIVGTGFQAIR	0,Acetyl[ProteinN-term];	2	3.6e-05	3 5 1 0 1 0	1		0	0	100	100	100	0	0	0	1045210	499871
cwq_mix2-2_726.31858.31858.4.0.dta	cwq_mix2-2_726	31858	4	8759.58	VVDSAEWFSYGMFGDDMQNK	12,Oxidation[M];	19	7e-06	7 6 2 0 0 0	1		0	0	100	100	100	0	0	0	1774590	19922700
cwq_mix2-2_726.31880.31880.4.0.dta	cwq_mix2-2_726	31880	4	8765.51	FAYIGDNMDLAFTNHTDWK	8,Oxidation[M];	14	1.2e-05	6 5 2 0 1 0	1		0	0	100	100	100	0	0	0	3522270	544513
cwq_mix2-2_726.31947.31947.3.0.dta	cwq_mix2-2_726	31947	3	8782.9	MNTTSEVIVGTGFQAIR	1,Oxidation[M];	2	0	6 4 0 0 0 0	1		0	0	100	100	100	0	0	0	81082000	12519000
cwq_mix2-2_726.32025.32025.3.0.dta	cwq_mix2-2_726	32025	3	8803.22	MNTTSEVIVGTGFQAIR	1,Oxidation[M];	2	0	6 4 0 0 0 0	1		0	0	100	100	100	0	0	0	81082000	0
cwq_mix2-2_726.32076.32076.3.0.dta	cwq_mix2-2_726	32076	3	8816.31	LGNQYYNDTQWLK		7	4e-05	10 2 0 0 0 0	1		0	0	100	100	100	0	0	0	33559800	63936800
cwq_mix2-2_726.32117.32117.3.0.dta	cwq_mix2-2_726	32117	3	8826.96	MNTTSEVIVGTGFQAIR	1,Oxidation[M];	2	2e-05	5 4 0 0 0 0	1		0	0	100	100	100	0	0	0	42162700	24664800
cwq_mix2-2_726.32141.32141.3.0.dta	cwq_mix2-2_726	32141	3	8833.42	SIDVGNHTLVIVDGIR		6	2e-05	12 2 0 0 0 0	1		0	0	100	100	100	0	0	0	2996930	41880000
cwq_mix2-2_726.32242.32242.3.0.dta	cwq_mix2-2_726	32242	3	8860.52	SIDVGNHTLVIVDGIR		6	2e-05	12 2 0 0 0 0	1		0	0	100	100	100	0	0	0	4799870	10172100
cwq_mix2-2_726.32251.32251.3.0.dta	cwq_mix2-2_726	32251	3	8862.77	LGNQYYNDTQWLK		7	2e-05	9 2 0 0 0 0	1		0	0	100	100	100	0	0	0	44872800	1241390
cwq_mix2-2_726.32325.32325.4.0.dta	cwq_mix2-2_726	32325	4	8882.31	SLDESHQHYVPVLDPAIYAANPNK		23	0	4 6 0 0 0 0	1		0	0	100	100	100	0	0	0	475524	21500200
cwq_mix2-2_726.32402.32402.4.0.dta	cwq_mix2-2_726	32402	4	8901.82	SLDESHQHYVPVLDPAIYAANPNK		23	2e-05	9 2 0 0 0 0	1		0	0	100	100	100	0	0	0	22820900	75056200
cwq_mix2-2_726.32460.32460.4.0.dta	cwq_mix2-2_726	32460	4	8917.53	QHNENITLSAPLTHINVAIR		5	2e-05	9 2 0 0 0 0	1		0	0	100	100	100	0	0	0	7056010	87203700
cwq_mix2-2_726.32493.32493.3.0.dta	cwq_mix2-2_726	32493	3	8925.38	QNSTTEPSYDLQELR		2	0	8 2 0 0 0 0	1		0	0	100	100	100	0	0	0	42681300	56609100
cwq_mix2-2_726.32502.32502.3.0.dta	cwq_mix2-2_726	32502	3	8927.53	HEYFCVYPNASLIK	5,Carbamidomethyl[C];	9	0	8 2 0 0 0 0	1		0	0	100	100	100	0	0	0	398633000	5236240
cwq_mix2-2_726.32515.32515.3.0.dta	cwq_mix2-2_726	32515	3	8930.85	NPVNFDSVFNQSR		10	2e-05	9 2 0 0 0 0	1		0	0	100	100	100	0	0	0	23772000	777869
cwq_mix2-2_726.32562.32562.3.0.dta	cwq_mix2-2_726	32562	3	8942.92	ISQNDTDSIVEAVYR		4	4e-05	10 2 0 0 0 0	1		0	0	100	100	100	0	0	0	13158600	0
cwq_mix2-2_726.32568.32568.3.0.dta	cwq_mix2-2_726	32568	3	8944.59	SWNAILHCSNNSSDLLER	8,Carbamidomethyl[C];	10	0	8 2 0 0 0 0	1		0	0	100	100	100	0	0	0	18931500	611076
cwq_mix2-2_726.32570.32570.3.0.dta	cwq_mix2-2_726	32570	3	8945	HEYFCVYPNASLIK	5,Carbamidomethyl[C];	9	0	8 2 0 0 0 0	1		0	0	100	100	100	0	0	0	398633000	1035720
cwq_mix2-2_726.32585.32585.3.0.dta	cwq_mix2-2_726	32585	3	8948.9	ISQNDTDSIVEAVYR		4	2e-05	9 2 0 0 0 0	1		0	0	100	100	100	0	0	0	125843000	170060000
cwq_mix2-2_726.32622.32622.2.0.dta	cwq_mix2-2_726	32622	2	8958.3	NYTVSDVLFR		1	2e-05	9 2 0 0 0 0	1		0	0	100	100	100	0	0	0	4635090	43802100
cwq_mix2-2_726.32628.32628.3.0.dta	cwq_mix2-2_726	32628	3	8959.84	NYTVSDVLFR		1	2e-05	9 2 0 0 0 0	1		0	0	100	100	100	0	0	0	10566500	4661790
cwq_mix2-2_726.32639.32639.3.0.dta	cwq_mix2-2_726	32639	3	8962.79	HEYFCVYPNASLIK	5,Carbamidomethyl[C];	9	0	8 2 0 0 0 0	1		0	0	100	100	100	0	0	0	4168720	2081980
cwq_mix2-2_726.32645.32645.3.0.dta	cwq_mix2-2_726	32645	3	8964.49	SNSNGTYFMTSLANVNR	9,Oxidation[M];	4	4e-05	7 6 0 0 0 0	1		0	0	100	100	100	0	0	0	0	0
cwq_mix2-2_726.32664.32664.3.0.dta	cwq_mix2-2_726	32664	3	8969.04	ISQNDTDSIVEAVYR		4	2e-05	9 2 0 0 0 0	1		0	0	100	100	100	0	0	0	125843000	132059
cwq_mix2-2_726.32675.32675.3.0.dta	cwq_mix2-2_726	32675	3	8971.9	ISQNDTDSIVEAVYR		4	0	8 2 0 0 0 0	1		0	0	100	100	100	0	0	0	150648000	40321500
cwq_mix2-2_726.32689.32689.3.0.dta	cwq_mix2-2_726	32689	3	8975.56	SWNAILHCSNNSSDLLER	8,Carbamidomethyl[C];	11	0	8 2 0 0 0 0	1		0	0	100	100	100	0	0	0	18931500	1482830
cwq_mix2-2_726.32744.32744.3.0.dta	cwq_mix2-2_726	32744	3	8989.59	ISQNDTDSIVEAVYR		4	0	8 2 0 0 0 0	1		0	0	100	100	100	0	0	0	150648000	12428800
cwq_mix2-2_726.32775.32775.5.0.dta	cwq_mix2-2_726	32775	5	8997.64	LNDTYTEVAEVMKDDFVFAASDDKELAK		2	3.7e-05	4 5 2 0 0 0	1		0	0	100	100	100	0	0	0	3214250	13466500
cwq_mix2-2_726.32885.32885.4.0.dta	cwq_mix2-2_726	32885	4	9025.85	SHHDFIFTTEGHLFPVTNQTR		18	2e-05	9 2 0 0 0 0	1		0	0	100	100	100	0	0	0	16985500	3568590
cwq_mix2-2_726.32925.32925.3.0.dta	cwq_mix2-2_726	32925	3	9035.94	SNSNGTYFMTSLANVNR	9,Oxidation[M];	4	2e-05	5 6 0 0 0 0	1		0	0	100	100	100	0	0	0	1446690	2306370
cwq_mix2-2_726.32999.32999.4.0.dta	cwq_mix2-2_726	32999	4	9055.42	SHHDFIFTTEGHLFPVTNQTR		18	0	8 2 0 0 0 0	1		0	0	100	100	100	0	0	0	23221700	13706900
cwq_mix2-2_726.33021.33021.3.0.dta	cwq_mix2-2_726	33021	3	9061.21	MENITSNEVSLHIASADSAPGFDK		3	2e-05	9 2 0 0 0 0	1		0	0	100	100	100	0	0	0	100919000	74592.4
cwq_mix2-2_726.33031.33031.4.0.dta	cwq_mix2-2_726	33031	4	9063.64	MENITSNEVSLHIASADSAPGFDK	1,Oxidation[M];	3	2e-05	9 2 0 0 0 0	1		0	0	100	100	100	0	0	0	133412000	0
cwq_mix2-2_726.33044.33044.3.0.dta	cwq_mix2-2_726	33044	3	9066.97	SNSNGTYFMTSLANVNR	9,Oxidation[M];	4	0	4 6 0 0 0 0	1		0	0	100	100	100	0	0	0	845385	17888100
cwq_mix2-2_726.33049.33049.3.0.dta	cwq_mix2-2_726	33049	3	9068.36	SNSNGTYFMTSLANVNR		4	2e-05	9 2 0 0 0 0	1		0	0	100	100	100	0	0	0	10478600	12963600
cwq_mix2-2_726.33105.33105.4.0.dta	cwq_mix2-2_726	33105	4	9082.67	MENITSNEVSLHIASADSAPGFDK	1,Oxidation[M];	3	0	4 6 0 0 0 0	1		0	0	100	100	100	0	0	0	19032600	268543000
cwq_mix2-2_726.33109.33109.3.0.dta	cwq_mix2-2_726	33109	3	9083.71	MENITSNEVSLHIASADSAPGFDK		3	2e-05	9 2 0 0 0 0	1		0	0	100	100	100	0	0	0	100919000	44307800
cwq_mix2-2_726.33114.33114.3.0.dta	cwq_mix2-2_726	33114	3	9084.97	MENITSNEVSLHIASADSAPGFDK		3	0	8 2 0 0 0 0	1		0	0	100	100	100	0	0	0	39128300	17888100
cwq_mix2-2_726.33158.33158.4.0.dta	cwq_mix2-2_726	33158	4	9096.4	MENITSNEVSLHIASADSAPGFDK		3	2e-05	9 2 0 0 0 0	1		0	0	100	100	100	0	0	0	352093000	44307800
cwq_mix2-2_726.33217.33217.3.0.dta	cwq_mix2-2_726	33217	3	9111.45	MENITSNEVSLHIASADSAPGFDK		3	0	8 2 0 0 0 0	1		0	0	100	100	100	0	0	0	39128300	17950800
cwq_mix2-2_726.33312.33312.5.0.dta	cwq_mix2-2_726	33312	5	9136.3	LNDTYTEVAEVMKDDFVFAASDDKELAK	12,Oxidation[M];	2	3e-05	4 7 0 0 0 0	1		0	0	100	100	100	0	0	0	669029	58051000
cwq_mix2-2_726.33514.33514.3.0.dta	cwq_mix2-2_726	33514	3	9185.71	LFPHGIYNFNFSAPNKR		10	2.2e-05	5 4 2 0 1 0	1		0	0	100	100	100	0	0	0	138624000	1130520
cwq_mix2-2_726.33524.33524.4.0.dta	cwq_mix2-2_726	33524	4	9187.98	LFPHGIYNFNFSAPNKR		10	2e-05	12 2 0 0 0 0	1		0	0	100	100	100	0	0	0	86617000	0
cwq_mix2-2_726.33613.33613.5.0.dta	cwq_mix2-2_726	33613	5	9208.49	LNDTYTEVAEVMKDDFVFAASDDKELAK	12,Oxidation[M];	2	3e-05	4 7 0 0 0 0	1		0	0	100	100	100	0	0	0	242207	219263
cwq_mix2-2_726.33622.33622.4.0.dta	cwq_mix2-2_726	33622	4	9210.56	LFPHGIYNFNFSAPNKR		10	2e-05	12 2 0 0 0 0	1		0	0	100	100	100	0	0	0	4710220000	21740300
cwq_mix2-2_726.33700.33700.4.0.dta	cwq_mix2-2_726	33700	4	9228.84	LFPHGIYNFNFSAPNKR		10	2e-05	12 2 0 0 0 0	1		0	0	100	100	100	0	0	0	4744200000	21740300
cwq_mix2-2_726.33737.33737.3.0.dta	cwq_mix2-2_726	33737	3	9237.81	LFPHGIYNFNFSAPNKR		10	2e-05	12 2 0 0 0 0	1		0	0	100	100	100	0	0	0	394232000	5799470
cwq_mix2-2_726.33809.33809.4.0.dta	cwq_mix2-2_726	33809	4	9255.2	LFPHGIYNFNFSAPNKR		10	2e-05	12 2 0 0 0 0	1		0	0	100	100	100	0	0	0	4744200000	6969160
cwq_mix2-2_726.33812.33812.3.0.dta	cwq_mix2-2_726	33812	3	9255.69	LFPHGIYNFNFSAPNKR		10	2e-05	12 2 0 0 0 0	1		0	0	100	100	100	0	0	0	394232000	6708840
cwq_mix2-2_726.33843.33843.3.0.dta	cwq_mix2-2_726	33843	3	9263.55	SIIHDTLNSSYSDIENLNSR		8	0	8 2 0 0 0 0	1		0	0	100	100	100	0	0	0	138656000	981752
cwq_mix2-2_726.33864.33864.3.0.dta	cwq_mix2-2_726	33864	3	9268.94	LFPHGIYNFNFSAPNKR		10	4e-05	11 2 0 0 0 0	1		0	0	100	100	100	0	0	0	21762100	213275
cwq_mix2-2_726.33893.33893.4.0.dta	cwq_mix2-2_726	33893	4	9276.08	LFPHGIYNFNFSAPNKR		10	2e-05	12 2 0 0 0 0	1		0	0	100	100	100	0	0	0	4744200000	53887900
cwq_mix2-2_726.33930.33930.3.0.dta	cwq_mix2-2_726	33930	3	9285.48	LFPHGIYNFNFSAPNKR		10	2e-05	12 2 0 0 0 0	1		0	0	100	100	100	0	0	0	394232000	53887900
cwq_mix2-2_726.33948.33948.3.0.dta	cwq_mix2-2_726	33948	3	9290.4	LFPHGIYNFNFSAPNKR		10	4e-05	11 2 0 0 0 0	1		0	0	100	100	100	0	0	0	10751100	27955300
cwq_mix2-2_726.33954.33954.4.0.dta	cwq_mix2-2_726	33954	4	9291.44	LFPHGIYNFNFSAPNKR		10	4e-05	11 2 0 0 0 0	1		0	0	100	100	100	0	0	0	314739000	36503700
cwq_mix2-2_726.33958.33958.4.0.dta	cwq_mix2-2_726	33958	4	9292.58	FTNEFFPMDVTPNDGSAQFVVYNMSGNPK	24,Oxidation[M];8,Oxidation[M];	23	2.2e-05	3 6 2 0 1 0	1		0	0	100	100	100	0	0	0	0	2829430
cwq_mix2-2_726.33975.33975.4.0.dta	cwq_mix2-2_726	33975	4	9296.85	LFPHGIYNFNFSAPNKR		10	2e-05	12 2 0 0 0 0	1		0	0	100	100	100	0	0	0	4744200000	4292580
cwq_mix2-2_726.34023.34023.4.0.dta	cwq_mix2-2_726	34023	4	9309.17	LFPHGIYNFNFSAPNKR		10	4e-05	11 2 0 0 0 0	1		0	0	100	100	100	0	0	0	314739000	29640900
cwq_mix2-2_726.34052.34052.4.0.dta	cwq_mix2-2_726	34052	4	9316.65	LFPHGIYNFNFSAPNKR		10	2e-05	12 2 0 0 0 0	1		0	0	100	100	100	0	0	0	954039000	0
cwq_mix2-2_726.34080.34080.4.0.dta	cwq_mix2-2_726	34080	4	9323.93	SDPASLVGNNITIYHPPPHGYLSYK		10	4e-05	10 2 0 0 0 0	1		0	0	100	100	100	0	0	0	643204000	13583800
cwq_mix2-2_726.34145.34145.4.0.dta	cwq_mix2-2_726	34145	4	9340.26	LFPHGIYNFNFSAPNKR		10	2e-05	12 2 0 0 0 0	1		0	0	100	100	100	0	0	0	68086900	5945620
cwq_mix2-2_726.34165.34165.4.0.dta	cwq_mix2-2_726	34165	4	9345.28	LFPHGIYNFNFSAPNKR		10	4e-05	11 2 0 0 0 0	1		0	0	100	100	100	0	0	0	306783000	34305400
cwq_mix2-2_726.34172.34172.4.0.dta	cwq_mix2-2_726	34172	4	9347	SDPASLVGNNITIYHPPPHGYLSYK		10	4e-05	10 2 0 0 0 0	1		0	0	100	100	100	0	0	0	643204000	353831000
cwq_mix2-2_726.34229.34229.5.0.dta	cwq_mix2-2_726	34229	5	9360.95	SDPASLVGNNITIYHPPPHGYLSYK		10	4e-05	10 2 0 0 0 0	1		0	0	100	100	100	0	0	0	34973500	27456200
cwq_mix2-2_726.34234.34234.4.0.dta	cwq_mix2-2_726	34234	4	9362.19	LFPHGIYNFNFSAPNKR		10	2e-05	12 2 0 0 0 0	1		0	0	100	100	100	0	0	0	75506400	5062670
cwq_mix2-2_726.34253.34253.4.0.dta	cwq_mix2-2_726	34253	4	9366.69	SDPASLVGNNITIYHPPPHGYLSYK		10	4e-05	10 2 0 0 0 0	1		0	0	100	100	100	0	0	0	643204000	14158500
cwq_mix2-2_726.34473.34473.3.0.dta	cwq_mix2-2_726	34473	3	9422.98	YHELFNASTYNIYTAAQQR		6	2.2e-05	5 4 2 0 1 0	1		0	0	100	100	100	0	0	0	1154640	353831000
cwq_mix2-2_726.34572.34572.3.0.dta	cwq_mix2-2_726	34572	3	9448.22	YHELFNASTYNIYTAAQQR		6	2e-05	12 2 0 0 0 0	1		0	0	100	100	100	0	0	0	10602300	106245000
cwq_mix2-2_726.34588.34588.5.0.dta	cwq_mix2-2_726	34588	5	9452.27	DNTTGSHFMHAGLSPEWAYREETVNELGK		2	2e-05	9 2 0 0 0 0	1		0	0	100	100	100	0	0	0	81600200	3131330
cwq_mix2-2_726.34613.34613.4.0.dta	cwq_mix2-2_726	34613	4	9458.7	DNTTGSHFMHAGLSPEWAYREETVNELGK		2	2e-05	9 2 0 0 0 0	1		0	0	100	100	100	0	0	0	47767800	20674300
cwq_mix2-2_726.34655.34655.3.0.dta	cwq_mix2-2_726	34655	3	9469.08	YHELFNASTYNIYTAAQQR		6	2.2e-05	5 4 2 0 1 0	1		0	0	100	100	100	0	0	0	162458	1413720
cwq_mix2-2_726.34743.34743.3.0.dta	cwq_mix2-2_726	34743	3	9493.09	FISDHLFEEECGSNVTYLK	11,Carbamidomethyl[C];	14	2e-05	9 2 0 0 0 0	1		0	0	100	100	100	0	0	0	47389200	0
cwq_mix2-2_726.34825.34825.3.0.dta	cwq_mix2-2_726	34825	3	9514.92	WGYTNITEIMDVR	10,Oxidation[M];	5	4e-05	11 2 0 0 0 0	1		0	0	100	100	100	0	0	0	3977580	106245000
cwq_mix2-2_726.34863.34863.4.0.dta	cwq_mix2-2_726	34863	4	9525.17	SDPASLVGNNITIYHPPPHGYLSYK		10	4e-05	10 2 0 0 0 0	1		0	0	100	100	100	0	0	0	73350200	138493000
cwq_mix2-2_726.34892.34892.3.0.dta	cwq_mix2-2_726	34892	3	9532.34	WGYTNITEIMDVR	10,Oxidation[M];	5	1.3e-05	5 4 2 0 0 0	1		0	0	100	100	100	0	0	0	1434170	14269100
cwq_mix2-2_726.35240.35240.3.0.dta	cwq_mix2-2_726	35240	3	9617.53	WGYTNITEIMDVR	10,Oxidation[M];	5	2e-05	9 2 0 0 0 0	1		0	0	100	100	100	0	0	0	16885500	138493000
cwq_mix2-2_726.35263.35263.3.0.dta	cwq_mix2-2_726	35263	3	9623.12	WGYTNITEIMDVR	10,Oxidation[M];	5	1.5e-05	5 4 1 0 2 0	1		0	0	100	100	100	0	0	0	3374530	1334520
cwq_mix2-2_726.35321.35321.4.0.dta	cwq_mix2-2_726	35321	4	9638.69	AWYIHGCYNGSATSYPTVDLSPAQR	7,Carbamidomethyl[C];	9	4e-05	10 2 0 0 0 0	1		0	0	100	100	100	0	0	0	10044300	24960500
cwq_mix2-2_726.35403.35403.3.0.dta	cwq_mix2-2_726	35403	3	9660.13	AWYIHGCYNGSATSYPTVDLSPAQR	7,Carbamidomethyl[C];	9	0	4 6 0 0 0 0	1		0	0	100	100	100	0	0	0	107302	1526110
cwq_mix2-2_726.35423.35423.3.0.dta	cwq_mix2-2_726	35423	3	9665.44	WGYTNITEIMDVR	10,Oxidation[M];	5	1.6e-05	7 5 1 0 1 0	1		0	0	100	100	100	0	0	0	93135.8	28467600
cwq_mix2-2_726.35453.35453.3.0.dta	cwq_mix2-2_726	35453	3	9673.13	WGYTNITEIMDVR	10,Oxidation[M];	5	2e-05	9 2 0 0 0 0	1		0	0	100	100	100	0	0	0	23381500	89739400
cwq_mix2-2_726.35476.35476.3.0.dta	cwq_mix2-2_726	35476	3	9679.04	NITVPIGASHDDLIVLAR		1	2e-05	9 2 0 0 0 0	1		0	0	100	100	100	0	0	0	655092000	160571000
cwq_mix2-2_726.35520.35520.3.0.dta	cwq_mix2-2_726	35520	3	9690.78	NITVPIGASHDDLIVLAR		1	0	8 2 0 0 0 0	1		0	0	100	100	100	0	0	0	359532000	4744820
cwq_mix2-2_726.35544.35544.3.0.dta	cwq_mix2-2_726	35544	3	9696.33	NITVPIGASHDDLIVLAR		1	2e-05	9 2 0 0 0 0	1		0	0	100	100	100	0	0	0	655092000	6523290
cwq_mix2-2_726.35557.35557.4.0.dta	cwq_mix2-2_726	35557	4	9699.76	NITVPIGASHDDLIVLAR		1	0	8 2 0 0 0 0	1		0	0	100	100	100	0	0	0	25995800	69067600
cwq_mix2-2_726.35610.35610.3.0.dta	cwq_mix2-2_726	35610	3	9712.99	NITVPIGASHDDLIVLAR		1	0	8 2 0 0 0 0	1		0	0	100	100	100	0	0	0	359532000	89739400
cwq_mix2-2_726.35615.35615.3.0.dta	cwq_mix2-2_726	35615	3	9713.93	NITVPIGASHDDLIVLAR		1	2e-05	9 2 0 0 0 0	1		0	0	100	100	100	0	0	0	7190820	31001600
cwq_mix2-2_726.35627.35627.4.0.dta	cwq_mix2-2_726	35627	4	9717.15	NITVPIGASHDDLIVLAR		1	0	8 2 0 0 0 0	1		0	0	100	100	100	0	0	0	25995800	57309200
cwq_mix2-2_726.35684.35684.3.0.dta	cwq_mix2-2_726	35684	3	9731.9	IPLNDTVDVTTLPSIK		4	2e-05	9 2 0 0 0 0	1		0	0	100	100	100	0	0	0	73686000	2436090
cwq_mix2-2_726.35716.35716.3.0.dta	cwq_mix2-2_726	35716	3	9740.75	NITVPIGASHDDLIVLAR		1	2e-05	7 2 0 0 0 0	1		0	0	100	100	100	0	0	0	192062000	732694
cwq_mix2-2_726.35728.35728.4.0.dta	cwq_mix2-2_726	35728	4	9743.87	NITVPIGASHDDLIVLAR		1	2e-05	7 2 0 0 0 0	1		0	0	100	100	100	0	0	0	12888800	4052540
cwq_mix2-2_726.35756.35756.3.0.dta	cwq_mix2-2_726	35756	3	9750.98	IPLNDTVDVTTLPSIK		4	3.6e-05	3 5 1 0 1 0	1		0	0	100	100	100	0	0	0	2519060	4812040000
cwq_mix2-2_726.35774.35774.3.0.dta	cwq_mix2-2_726	35774	3	9755.67	IPLNDTVDVTTLPSIK		4	0	8 2 0 0 0 0	1		0	0	100	100	100	0	0	0	120317000	19137200
cwq_mix2-2_726.35784.35784.3.0.dta	cwq_mix2-2_726	35784	3	9758.34	NITVPIGASHDDLIVLAR		1	2e-05	7 2 0 0 0 0	1		0	0	100	100	100	0	0	0	192062000	4955030000
cwq_mix2-2_726.35798.35798.4.0.dta	cwq_mix2-2_726	35798	4	9762.17	NYGHDEYSLPWNLTEIKR		12	0	8 2 0 0 0 0	1		0	0	100	100	100	0	0	0	29376200	4990590000
cwq_mix2-2_726.35864.35864.3.0.dta	cwq_mix2-2_726	35864	3	9779.22	IPLNDTVDVTTLPSIK		4	0	8 2 0 0 0 0	1		0	0	100	100	100	0	0	0	120317000	331460000
cwq_mix2-2_726.35892.35892.3.0.dta	cwq_mix2-2_726	35892	3	9786.73	YELGLDPQNITVPPLSHK		9	2e-05	9 2 0 0 0 0	1		0	0	100	100	100	0	0	0	44169800	4990590000
cwq_mix2-2_726.36146.36146.3.0.dta	cwq_mix2-2_726	36146	3	9854.1	SDTNSTSSGFSVGEAISSGYSLK		4	2e-05	5 6 0 0 0 0	1		0	0	100	100	100	0	0	0	374386	331460000
cwq_mix2-2_726.36411.36411.4.0.dta	cwq_mix2-2_726	36411	4	9922.3	AGHSHTYELAPASPNTSISWIQSYSPR		15	2.2e-05	5 4 2 0 1 0	1		0	0	100	100	100	0	0	0	1626220	128641000
cwq_mix2-2_726.36463.36463.4.0.dta	cwq_mix2-2_726	36463	4	9936.16	LFPHGIYNFNFSAPNK		10	2e-05	12 2 0 0 0 0	1		0	0	100	100	100	0	0	0	35848600	13340200
cwq_mix2-2_726.36548.36548.3.0.dta	cwq_mix2-2_726	36548	3	9958.71	LFPHGIYNFNFSAPNK		10	2e-05	12 2 0 0 0 0	1		0	0	100	100	100	0	0	0	185967000	4990590000
cwq_mix2-2_726.36582.36582.4.0.dta	cwq_mix2-2_726	36582	4	9967.91	AGHSHTYELAPASPNTSISWIQSYSPR		15	2.2e-05	5 4 2 0 1 0	1		0	0	100	100	100	0	0	0	3197470	331460000
cwq_mix2-2_726.36625.36625.3.0.dta	cwq_mix2-2_726	36625	3	9979.36	LFPHGIYNFNFSAPNK		10	2.2e-05	5 4 2 0 1 0	1		0	0	100	100	100	0	0	0	36769900	9618390
cwq_mix2-2_726.36659.36659.5.0.dta	cwq_mix2-2_726	36659	5	9988.27	NDTEQMSSSLDLYQSVPAEEHSPTFPAQDPDQTHSTTDPSYR	6,Oxidation[M];	1	3.6e-05	5 3 1 0 1 0	1		0	0	100	100	100	0	0	0	2499920	363277000
cwq_mix2-2_726.36725.36725.4.0.dta	cwq_mix2-2_726	36725	4	10006.6	AGHSHTYELAPASPNTSISWIQSYSPR		15	2.2e-05	5 4 2 0 1 0	1		0	0	100	100	100	0	0	0	19743900	0
[truncated: 1,946 more rows]
