# Supplementary material for: Precise, fast and comprehensive analysis of intact glycopeptides and modified glycans with pGlyco3
Source: Nat Methods. 2021 Nov 25;18(12):1515–23. doi: 10.1038/s41592-021-01306-0 (PMC8648562; doi:10.1038/s41592-021-01306-0)
Supplement: Supplementary file 3 — All additional data files. [file 41592_2021_1306_MOESM3_ESM.zip › Supplementary Data/Result Files for Figures/Fig.2/Fig.2a/pGlyco3-Yeast-N-Mouse-15N13C.xlsx]

## Sheet: pGlyco3-Yeat-15N13C
GlySpec	PepSpec	RawName	Scan	RT	PrecursorMH	PrecursorMZ	Charge	Rank	Peptide	Mod	PeptideMH	Glycan(H,N,A,G,F)	GlycanComposition	PlausibleStruct	GlyID	GlyFrag	GlyMass	GlySite	TotalScore	PepScore	GlyScore	CoreMatched	MassDeviation	PPM	GlyIonRatio	byIonRatio	czIonRatio	GlyDecoy	PepDecoy	IsSmallGlycan	GlycanPEP	GlycanFDR	PeptidePEP	PeptideFDR	TotalFDR	Proteins	Genes	ProSites	15N-Evidence	13C-Evidence
cwq_mix2-1_726.10119.10119.2.0.dta	cwq_mix2-1_726.10119.10119.2.0.dta	cwq_mix2-1_726	10119	3020.23	2805.07	1403.04	2	1	MSDALJK		778.376	10 2 0 0 0	H(10)N(2)	(N(N(H(H(H(H)))(H(H)(H(H)(H(H)))))))	3191	0 1 0 0 0;0 2 0 0 0;1 2 0 0 0;2 2 0 0 0;3 2 0 0 0;4 2 0 0 0;5 2 0 0 0;6 2 0 0 0;7 2 0 0 0;8 2 0 0 0;9 2 0 0 0;	2026.69	6	29.6283	13.3945	59.7768	7	0.00367	1.30832	1	0.75	0	0	0	0	3.02332e-39	5.30268e-41	-1	0.0062724	0.0062724	sp|Q9URZ0|AGAL_SCHPO	SPAC869.07c	180	2957900	2390580
cwq_mix2-1_726.10419.10419.3.0.dta	cwq_mix2-1_726.10419.10419.3.0.dta	cwq_mix2-1_726	10419	3100.65	3786.45	1262.82	3	1	LGNJLTR		787.442	16 2 0 0 0	H(16)N(2)	(N(N(H(H(H(H(H(H(H(H)))))))(H(H(H(H)))(H(H(H(H))))))))	3073	0 1 0 0 0;0 2 0 0 0;1 2 0 0 0;2 2 0 0 0;3 2 0 0 0;4 2 0 0 0;5 2 0 0 0;6 2 0 0 0;7 2 0 0 0;8 2 0 0 0;9 2 0 0 0;10 2 0 0 0;11 2 0 0 0;12 2 0 0 0;13 2 0 0 0;14 2 0 0 0;15 2 0 0 0;	2999	4	52.6343	18.2115	116.562	7	0.00439	1.15843	0.94737	0.91667	0	0	0	0	2.35885e-78	1.729e-79	-1	0.00417973	0.00417973	sp|Q9C0Y4|AGLU_SCHPO;sp|Q9URX4|YFZB_SCHPO	agl1;SPAC1039.11c	209;225	486956000	669111000
cwq_mix2-1_726.10494.10494.3.0.dta	cwq_mix2-1_726.10494.10494.3.0.dta	cwq_mix2-1_726	10494	3120.88	3786.45	1262.82	3	1	LGNJLTR		787.442	16 2 0 0 0	H(16)N(2)	(N(N(H(H(H(H(H(H(H(H)))))))(H(H(H(H)))(H(H(H(H))))))))	3073	0 1 0 0 0;0 2 0 0 0;1 2 0 0 0;2 2 0 0 0;3 2 0 0 0;4 2 0 0 0;5 2 0 0 0;6 2 0 0 0;7 2 0 0 0;8 2 0 0 0;9 2 0 0 0;10 2 0 0 0;11 2 0 0 0;12 2 0 0 0;13 2 0 0 0;14 2 0 0 0;15 2 0 0 0;	2999	4	48.7676	11.6613	117.679	7	0.00459	1.21152	0.94737	0.75	0	0	0	0	4.14801e-79	3.34565e-80	-1	0.00859107	0.00859107	sp|Q9C0Y4|AGLU_SCHPO;sp|Q9URX4|YFZB_SCHPO	agl1;SPAC1039.11c	209;225	508313000	325080000
cwq_mix2-1_726.10542.10542.3.0.dta	cwq_mix2-1_726.10542.10542.3.0.dta	cwq_mix2-1_726	10542	3133.91	3288.28	1096.76	3	1	NJISLSK		775.431	13 2 0 0 0	H(13)N(2)	(N(N(H(H(H(H(H))))(H(H)(H(H(H))(H(H(H))))))))	3144	0 1 0 0 0;0 2 0 0 0;1 2 0 0 0;2 2 0 0 0;3 2 0 0 0;4 2 0 0 0;5 2 0 0 0;6 2 0 0 0;7 2 0 0 0;8 2 0 0 0;9 2 0 0 0;10 2 0 0 0;11 2 0 0 0;12 2 0 0 0;	2512.85	2	31.9707	11.6982	69.6195	7	0.00109	0.33167	0.875	0.75	0	0	0	0	4.24719e-46	7.95635e-48	-1	0.00859107	0.00859107	sp|O14194|GGT2_SCHPO	ggt2	396	12051700	18796800
cwq_mix2-1_726.10561.10561.4.1.dta	cwq_mix2-1_726.10561.10561.4.1.dta	cwq_mix2-1_726	10561	3138.95	3552.5	888.879	4	1	SKHATSJGTVETLNTK		1687.86	9 2 0 0 0	H(9)N(2)	(N(N(H(H)(H(H(H(H)))(H(H(H)))))))	5081	0 1 0 0 0;0 2 0 0 0;1 2 0 0 0;2 2 0 0 0;3 2 0 0 0;4 2 0 0 0;5 2 0 0 0;6 2 0 0 0;7 2 0 0 0;8 2 0 0 0;	1864.63	7	56.8582	35.8388	95.8944	7	0.00039	0.10988	1	0.8	0	0	0	0	2.86927e-64	1.06617e-65	-1	0	1.06617e-65	sp|O13898|PMT1_SCHPO	ogm1	443	31144600	31496300
cwq_mix2-1_726.10579.10579.3.0.dta	cwq_mix2-1_726.10579.10579.3.0.dta	cwq_mix2-1_726	10579	3143.91	3390.45	1130.82	3	1	SKHATSJGTVETLNTK		1687.86	8 2 0 0 0	H(8)N(2)	(N(N(H(H(H(H)))(H(H)(H)(H)))))	3194	0 1 0 0 0;0 2 0 0 0;1 2 0 0 0;2 2 0 0 0;3 2 0 0 0;4 2 0 0 0;5 2 0 0 0;6 2 0 0 0;7 2 0 0 0;	1702.58	7	25.8852	11.9126	51.8344	6	0.00384	1.13165	0.90909	0.46667	0	0	0	0	1.12794e-33	1.42791e-35	-1	0.00779221	0.00779221	sp|O13898|PMT1_SCHPO	ogm1	443	12653000	15916400
cwq_mix2-1_726.10588.10588.4.0.dta	cwq_mix2-1_726.10588.10588.4.0.dta	cwq_mix2-1_726	10588	3146.32	3390.44	848.366	4	1	SKHATSJGTVETLNTK		1687.86	8 2 0 0 0	H(8)N(2)	(N(N(H(H(H(H)))(H(H)(H)(H)))))	3194	0 1 0 0 0;0 2 0 0 0;1 2 0 0 0;2 2 0 0 0;3 2 0 0 0;4 2 0 0 0;5 2 0 0 0;6 2 0 0 0;7 2 0 0 0;	1702.58	7	53.0006	34.5475	87.2707	7	-0.00053	-0.15638	1	0.7	0	0	0	0	2.51076e-58	6.17339e-60	-1	0	6.17339e-60	sp|O13898|PMT1_SCHPO	ogm1	443	16042900	17833100
cwq_mix2-1_726.10628.10628.4.0.dta	cwq_mix2-1_726.10628.10628.4.0.dta	cwq_mix2-1_726	10628	3157.04	3552.5	888.879	4	1	SKHATSJGTVETLNTK		1687.86	9 2 0 0 0	H(9)N(2)	(N(N(H(H)(H(H)(H(H(H(H(H)))))))))	5089	0 1 0 0 0;0 2 0 0 0;1 2 0 0 0;2 2 0 0 0;3 2 0 0 0;4 2 0 0 0;5 2 0 0 0;6 2 0 0 0;7 2 0 0 0;8 2 0 0 0;	1864.63	7	74.2092	59.7069	101.142	7	0.00017	0.04908	1	1.06667	0	0	0	0	7.245e-68	2.93505e-69	-1	0	2.93505e-69	sp|O13898|PMT1_SCHPO	ogm1	443	31144600	31496300
cwq_mix2-1_726.10630.10630.3.0.dta	cwq_mix2-1_726.10630.10630.3.0.dta	cwq_mix2-1_726	10630	3157.65	3552.5	1184.84	3	1	SKHATSJGTVETLNTK		1687.86	9 2 0 0 0	H(9)N(2)	(N(N(H(H(H(H)))(H(H)(H(H)(H))))))	3192	0 1 0 0 0;0 2 0 0 0;1 2 0 0 0;2 2 0 0 0;3 2 0 0 0;4 2 0 0 0;5 2 0 0 0;6 2 0 0 0;7 2 0 0 0;8 2 0 0 0;	1864.63	7	48.8561	28.467	86.7216	7	0.00093	0.26189	1	0.76667	0	0	0	0	6.0143e-58	1.61745e-59	-1	0	1.61745e-59	sp|O13898|PMT1_SCHPO	ogm1	443	24410200	26401500
cwq_mix2-1_726.10631.10631.2.0.dta	cwq_mix2-1_726.10631.10631.2.0.dta	cwq_mix2-1_726	10631	3157.92	2964.17	1482.59	2	1	NJISLSK		775.431	11 2 0 0 0	H(11)N(2)	(N(N(H(H(H(H)))(H(H(H(H)))(H(H(H)))))))	3177	0 1 0 0 0;0 2 0 0 0;1 2 0 0 0;2 2 0 0 0;3 2 0 0 0;4 2 0 0 0;5 2 0 0 0;6 2 0 0 0;7 2 0 0 0;8 2 0 0 0;9 2 0 0 0;10 2 0 0 0;	2188.74	2	45.0206	28.7401	75.2557	7	0.00256	0.86483	0.92857	1.08333	0	0	0	0	5.22835e-50	1.07055e-51	-1	0	1.07055e-51	sp|O14194|GGT2_SCHPO	ggt2	396	18547200	14091900
cwq_mix2-1_726.10638.10638.3.0.dta	cwq_mix2-1_726.10638.10638.3.0.dta	cwq_mix2-1_726	10638	3159.73	3624.4	1208.8	3	1	LGNJLTR		787.442	15 2 0 0 0	H(15)N(2)	(N(N(H(H(H(H(H(H)))))(H(H(H(H)))(H(H(H(H(H)))))))))	3105	0 1 0 0 0;0 2 0 0 0;1 2 0 0 0;2 2 0 0 0;3 2 0 0 0;4 2 0 0 0;5 2 0 0 0;6 2 0 0 0;7 2 0 0 0;8 2 0 0 0;9 2 0 0 0;10 2 0 0 0;11 2 0 0 0;12 2 0 0 0;13 2 0 0 0;14 2 0 0 0;	2836.95	4	45.9694	10.9154	111.07	7	0.0034	0.9394	0.94444	0.66667	0	0	0	0	1.24169e-74	6.12035e-76	-1	0.00989283	0.00989283	sp|Q9C0Y4|AGLU_SCHPO;sp|Q9URX4|YFZB_SCHPO	agl1;SPAC1039.11c	209;225	949021000	1234010000
cwq_mix2-1_726.10665.10665.2.0.dta	cwq_mix2-1_726.10665.10665.2.0.dta	cwq_mix2-1_726	10665	3167.07	2802.12	1401.56	2	1	NJISLSK		775.431	10 2 0 0 0	H(10)N(2)	(N(N(H(H(H(H(H))))(H(H)(H(H(H)))))))	3146	0 1 0 0 0;0 2 0 0 0;1 2 0 0 0;2 2 0 0 0;3 2 0 0 0;4 2 0 0 0;5 2 0 0 0;6 2 0 0 0;7 2 0 0 0;8 2 0 0 0;9 2 0 0 0;	2026.69	2	32.4734	16.916	61.3659	7	0.00052	0.18591	1	0.91667	0	0	0	0	2.34715e-40	3.42277e-42	-1	0.00484496	0.00484496	sp|O14194|GGT2_SCHPO	ggt2	396	2497850	3111210
cwq_mix2-1_726.10705.10705.3.0.dta	cwq_mix2-1_726.10705.10705.3.0.dta	cwq_mix2-1_726	10705	3176.89	3164.24	1055.42	3	1	FIQDAQJSSK		1137.55	10 2 0 0 0	H(10)N(2)	(N(N(H(H(H(H(H))))(H(H(H))(H(H))))))	3140	0 1 0 0 0;0 2 0 0 0;1 2 0 0 0;2 2 0 0 0;3 2 0 0 0;4 2 0 0 0;5 2 0 0 0;6 2 0 0 0;7 2 0 0 0;8 2 0 0 0;9 2 0 0 0;	2026.69	7	43.3146	31.5803	65.1069	7	0.00088	0.2784	0.92308	0.88889	0	0	0	0	5.80492e-43	1.1041e-44	-1	0	1.1041e-44	sp|O13704|YEU5_SCHPO	SPAC13F5.05	164	6410870	26390300
cwq_mix2-1_726.10731.10731.3.0.dta	cwq_mix2-1_726.10731.10731.3.0.dta	cwq_mix2-1_726	10731	3183.51	3624.4	1208.8	3	1	LGNJLTR		787.442	15 2 0 0 0	H(15)N(2)	(N(N(H(H(H(H(H(H)))))(H(H(H(H)))(H(H(H(H(H)))))))))	3105	0 1 0 0 0;0 2 0 0 0;1 2 0 0 0;2 2 0 0 0;3 2 0 0 0;4 2 0 0 0;5 2 0 0 0;6 2 0 0 0;7 2 0 0 0;8 2 0 0 0;9 2 0 0 0;10 2 0 0 0;11 2 0 0 0;12 2 0 0 0;13 2 0 0 0;14 2 0 0 0;	2836.95	4	65.7476	27.7035	136.401	7	0.00313	0.86491	0.94444	1.08333	0	0	0	0	1.10551e-91	7.01692e-93	-1	0	7.01692e-93	sp|Q9C0Y4|AGLU_SCHPO;sp|Q9URX4|YFZB_SCHPO	agl1;SPAC1039.11c	209;225	954869000	1234010000
cwq_mix2-1_726.10757.10757.2.0.dta	cwq_mix2-1_726.10757.10757.2.0.dta	cwq_mix2-1_726	10757	3190.34	3164.24	1582.63	2	1	FIQDAQJSSK		1137.55	10 2 0 0 0	H(10)N(2)	(N(N(H(H(H(H(H))))(H(H(H(H(H))))))))	3130	0 1 0 0 0;0 2 0 0 0;1 2 0 0 0;2 2 0 0 0;3 2 0 0 0;4 2 0 0 0;5 2 0 0 0;6 2 0 0 0;7 2 0 0 0;8 2 0 0 0;9 2 0 0 0;	2026.69	7	40.0027	39.9642	40.0742	6	0.00274	0.86559	0.92308	1.22222	0	0	0	0	1.50592e-25	1.26697e-27	-1	0	1.26697e-27	sp|O13704|YEU5_SCHPO	SPAC13F5.05	164	9406470	8391400
cwq_mix2-1_726.10792.10792.3.0.dta	cwq_mix2-1_726.10792.10792.3.0.dta	cwq_mix2-1_726	10792	3198.63	3164.24	1055.42	3	1	FIQDAQJSSK		1137.55	10 2 0 0 0	H(10)N(2)	(N(N(H(H(H(H(H))))(H(H(H))(H(H))))))	3140	0 1 0 0 0;0 2 0 0 0;1 2 0 0 0;2 2 0 0 0;3 2 0 0 0;4 2 0 0 0;5 2 0 0 0;6 2 0 0 0;7 2 0 0 0;8 2 0 0 0;9 2 0 0 0;	2026.69	7	40.8593	25.8731	68.6907	7	0.00123	0.38838	0.92308	0.77778	0	0	0	0	1.87458e-45	2.95779e-47	-1	0.00127389	0.00127389	sp|O13704|YEU5_SCHPO	SPAC13F5.05	164	8337560	26390300
cwq_mix2-1_726.10814.10814.3.0.dta	cwq_mix2-1_726.10814.10814.3.0.dta	cwq_mix2-1_726	10814	3204.31	3624.4	1208.8	3	1	LGNJLTR		787.442	15 2 0 0 0	H(15)N(2)	(N(N(H(H(H(H(H(H)))))(H(H(H(H)))(H(H(H(H(H)))))))))	3105	0 1 0 0 0;0 2 0 0 0;1 2 0 0 0;2 2 0 0 0;3 2 0 0 0;4 2 0 0 0;5 2 0 0 0;6 2 0 0 0;7 2 0 0 0;8 2 0 0 0;9 2 0 0 0;10 2 0 0 0;11 2 0 0 0;12 2 0 0 0;13 2 0 0 0;14 2 0 0 0;	2836.95	4	68.6619	27.6659	144.797	7	0.00328	0.90464	0.94444	1.08333	0	0	0	0	2.78165e-97	4.22857e-98	-1	0	4.22857e-98	sp|Q9C0Y4|AGLU_SCHPO;sp|Q9URX4|YFZB_SCHPO	agl1;SPAC1039.11c	209;225	954869000	1234010000
cwq_mix2-1_726.10876.10876.3.0.dta	cwq_mix2-1_726.10876.10876.3.0.dta	cwq_mix2-1_726	10876	3220.36	3002.19	1001.4	3	1	FIQDAQJSSK		1137.55	9 2 0 0 0	H(9)N(2)	(N(N(H(H(H)(H(H)))(H(H(H(H)))))))	3225	0 1 0 0 0;0 2 0 0 0;1 2 0 0 0;2 2 0 0 0;3 2 0 0 0;4 2 0 0 0;5 2 0 0 0;6 2 0 0 0;7 2 0 0 0;8 2 0 0 0;	1864.63	7	42.5701	37.43	52.1161	7	0.00289	0.96375	0.83333	0.94444	0	0	0	0	7.15105e-34	9.35835e-36	-1	0	9.35835e-36	sp|O13704|YEU5_SCHPO	SPAC13F5.05	164	8272930	13518000
cwq_mix2-1_726.10907.10907.2.0.dta	cwq_mix2-1_726.10907.10907.2.0.dta	cwq_mix2-1_726	10907	3228.67	3002.19	1501.6	2	1	FIQDAQJSSK		1137.55	9 2 0 0 0	H(9)N(2)	(N(N(H(H(H(H)))(H(H(H(H(H))))))))	3173	0 1 0 0 0;0 2 0 0 0;1 2 0 0 0;2 2 0 0 0;3 2 0 0 0;4 2 0 0 0;5 2 0 0 0;6 2 0 0 0;7 2 0 0 0;8 2 0 0 0;	1864.63	7	62.7829	61.9164	64.3919	7	0.00142	0.47444	1	1.27778	0	0	0	0	1.82541e-42	3.18014e-44	-1	0	3.18014e-44	sp|O13704|YEU5_SCHPO	SPAC13F5.05	164	16396900	12024500
cwq_mix2-1_726.10929.10929.3.0.dta	cwq_mix2-1_726.10929.10929.3.0.dta	cwq_mix2-1_726	10929	3234.07	3624.4	1208.8	3	1	LGNJLTR		787.442	15 2 0 0 0	H(15)N(2)	(N(N(H(H(H(H(H(H)))))(H(H(H(H)))(H(H(H(H(H)))))))))	3105	0 1 0 0 0;0 2 0 0 0;1 2 0 0 0;2 2 0 0 0;3 2 0 0 0;4 2 0 0 0;5 2 0 0 0;6 2 0 0 0;7 2 0 0 0;8 2 0 0 0;9 2 0 0 0;10 2 0 0 0;11 2 0 0 0;12 2 0 0 0;13 2 0 0 0;14 2 0 0 0;	2836.95	4	64.057	26.4609	133.878	7	0.00228	0.62984	0.94444	0.91667	0	0	0	0	5.36974e-90	4.0291e-91	-1	0.00127389	0.00127389	sp|Q9C0Y4|AGLU_SCHPO;sp|Q9URX4|YFZB_SCHPO	agl1;SPAC1039.11c	209;225	954869000	1234010000
cwq_mix2-1_726.10956.10956.2.0.dta	cwq_mix2-1_726.10956.10956.2.0.dta	cwq_mix2-1_726	10956	3240.84	2640.07	1320.54	2	1	NJISLSK		775.431	9 2 0 0 0	H(9)N(2)	(N(N(H(H(H(H)))(H(H(H(H(H))))))))	3173	0 1 0 0 0;0 2 0 0 0;1 2 0 0 0;2 2 0 0 0;3 2 0 0 0;4 2 0 0 0;5 2 0 0 0;6 2 0 0 0;7 2 0 0 0;8 2 0 0 0;	1864.63	2	28.8733	13.2277	57.9293	7	0.00055	0.20695	1	0.83333	0	0	0	0	5.93305e-38	8.86922e-40	-1	0.0062724	0.0062724	sp|O14194|GGT2_SCHPO	ggt2	396	1570630	1770400
cwq_mix2-1_726.10964.10964.3.0.dta	cwq_mix2-1_726.10964.10964.3.0.dta	cwq_mix2-1_726	10964	3242.91	3462.34	1154.79	3	1	LGNJLTR		787.442	14 2 0 0 0	H(14)N(2)	(N(N(H(H(H(H(H(H)))))(H(H(H))(H(H(H(H(H)))))))))	3109	0 1 0 0 0;0 2 0 0 0;1 2 0 0 0;2 2 0 0 0;3 2 0 0 0;4 2 0 0 0;5 2 0 0 0;6 2 0 0 0;7 2 0 0 0;8 2 0 0 0;9 2 0 0 0;10 2 0 0 0;11 2 0 0 0;12 2 0 0 0;13 2 0 0 0;	2674.9	4	66.8139	30.4028	134.434	7	0.00206	0.59417	1	1.16667	0	0	0	0	2.28118e-90	1.86961e-91	-1	0	1.86961e-91	sp|Q9C0Y4|AGLU_SCHPO;sp|Q9URX4|YFZB_SCHPO	agl1;SPAC1039.11c	209;225	477336000	608716000
cwq_mix2-1_726.11032.11032.3.0.dta	cwq_mix2-1_726.11032.11032.3.0.dta	cwq_mix2-1_726	11032	3260.76	3462.34	1154.79	3	1	LGNJLTR		787.442	14 2 0 0 0	H(14)N(2)	(N(N(H(H(H(H(H(H)))))(H(H)(H(H(H(H(H(H))))))))))	3112	0 1 0 0 0;0 2 0 0 0;1 2 0 0 0;2 2 0 0 0;3 2 0 0 0;4 2 0 0 0;5 2 0 0 0;6 2 0 0 0;7 2 0 0 0;8 2 0 0 0;9 2 0 0 0;10 2 0 0 0;11 2 0 0 0;12 2 0 0 0;13 2 0 0 0;	2674.9	4	53.2672	16.5097	121.531	7	0.00251	0.72414	0.94118	0.83333	0	0	0	0	1.04445e-81	4.19903e-83	-1	0.00484496	0.00484496	sp|Q9C0Y4|AGLU_SCHPO;sp|Q9URX4|YFZB_SCHPO	agl1;SPAC1039.11c	209;225	477336000	608716000
cwq_mix2-1_726.11043.11043.3.0.dta	cwq_mix2-1_726.11043.11043.3.0.dta	cwq_mix2-1_726	11043	3263.72	3624.4	1208.8	3	1	LGNJLTR		787.442	15 2 0 0 0	H(15)N(2)	(N(N(H(H(H(H(H(H)))))(H(H(H(H)))(H(H(H(H(H)))))))))	3105	0 1 0 0 0;0 2 0 0 0;1 2 0 0 0;2 2 0 0 0;3 2 0 0 0;4 2 0 0 0;5 2 0 0 0;6 2 0 0 0;7 2 0 0 0;8 2 0 0 0;9 2 0 0 0;10 2 0 0 0;11 2 0 0 0;12 2 0 0 0;13 2 0 0 0;14 2 0 0 0;	2836.95	4	49.9339	13.3529	117.87	7	0.0027	0.74406	0.94444	0.75	0	0	0	0	3.08248e-79	1.81626e-80	-1	0.0062724	0.0062724	sp|Q9C0Y4|AGLU_SCHPO;sp|Q9URX4|YFZB_SCHPO	agl1;SPAC1039.11c	209;225	900173000	39587200
cwq_mix2-1_726.11099.11099.3.0.dta	cwq_mix2-1_726.11099.11099.3.0.dta	cwq_mix2-1_726	11099	3278.75	3462.34	1154.79	3	1	LGNJLTR		787.442	14 2 0 0 0	H(14)N(2)	(N(N(H(H(H(H(H(H)))))(H(H(H))(H(H(H(H(H)))))))))	3109	0 1 0 0 0;0 2 0 0 0;1 2 0 0 0;2 2 0 0 0;3 2 0 0 0;4 2 0 0 0;5 2 0 0 0;6 2 0 0 0;7 2 0 0 0;8 2 0 0 0;9 2 0 0 0;10 2 0 0 0;11 2 0 0 0;12 2 0 0 0;13 2 0 0 0;	2674.9	4	47.0645	11.2646	113.55	7	0.00293	0.84717	0.94118	0.58333	0	0	0	0	2.58023e-76	1.95441e-77	-1	0.00989283	0.00989283	sp|Q9C0Y4|AGLU_SCHPO;sp|Q9URX4|YFZB_SCHPO	agl1;SPAC1039.11c	209;225	443771000	584427000
cwq_mix2-1_726.11167.11167.3.0.dta	cwq_mix2-1_726.11167.11167.3.0.dta	cwq_mix2-1_726	11167	3296.39	3462.34	1154.79	3	1	LGNJLTR		787.442	14 2 0 0 0	H(14)N(2)	(N(N(H(H(H(H(H))))(H(H(H(H(H))))(H(H(H(H))))))))	3129	0 1 0 0 0;0 2 0 0 0;1 2 0 0 0;2 2 0 0 0;3 2 0 0 0;4 2 0 0 0;5 2 0 0 0;6 2 0 0 0;7 2 0 0 0;8 2 0 0 0;9 2 0 0 0;10 2 0 0 0;11 2 0 0 0;12 2 0 0 0;13 2 0 0 0;	2674.9	4	58.5207	20.8391	128.501	7	0.00323	0.93209	1	1	0	0	0	0	2.15145e-86	1.52191e-87	-1	0.00340136	0.00340136	sp|Q9C0Y4|AGLU_SCHPO;sp|Q9URX4|YFZB_SCHPO	agl1;SPAC1039.11c	209;225	443771000	540513000
cwq_mix2-1_726.11191.11191.2.0.dta	cwq_mix2-1_726.11191.11191.2.0.dta	cwq_mix2-1_726	11191	3302.73	2814.13	1407.57	2	1	LGNJLTR		787.442	10 2 0 0 0	H(10)N(2)	(N(N(H(H(H(H)))(H(H(H))(H(H(H)))))))	3183	0 1 0 0 0;0 2 0 0 0;1 2 0 0 0;2 2 0 0 0;3 2 0 0 0;4 2 0 0 0;5 2 0 0 0;6 2 0 0 0;7 2 0 0 0;8 2 0 0 0;9 2 0 0 0;	2026.69	4	39.0809	11.8054	89.7354	7	0.00344	1.2238	1	0.75	0	0	0	0	4.99103e-60	1.37976e-61	-1	0.00859107	0.00859107	sp|Q9C0Y4|AGLU_SCHPO;sp|Q9URX4|YFZB_SCHPO	agl1;SPAC1039.11c	209;225	115518000	110113000
cwq_mix2-1_726.11231.11231.3.0.dta	cwq_mix2-1_726.11231.11231.3.0.dta	cwq_mix2-1_726	11231	3313.82	3462.34	1154.79	3	1	LGNJLTR		787.442	14 2 0 0 0	H(14)N(2)	(N(N(H(H(H(H(H))))(H(H(H))(H(H(H(H(H(H))))))))))	3136	0 1 0 0 0;0 2 0 0 0;1 2 0 0 0;2 2 0 0 0;3 2 0 0 0;4 2 0 0 0;5 2 0 0 0;6 2 0 0 0;7 2 0 0 0;8 2 0 0 0;9 2 0 0 0;10 2 0 0 0;11 2 0 0 0;12 2 0 0 0;13 2 0 0 0;	2674.9	4	42.7905	10.7964	102.208	7	0.00256	0.73973	0.94118	0.75	0	0	0	0	1.35176e-68	4.78098e-70	-1	0.00989283	0.00989283	sp|Q9C0Y4|AGLU_SCHPO;sp|Q9URX4|YFZB_SCHPO	agl1;SPAC1039.11c	209;225	426939000	540513000
cwq_mix2-1_726.11254.11254.2.0.dta	cwq_mix2-1_726.11254.11254.2.0.dta	cwq_mix2-1_726	11254	3320.05	2490.03	1245.52	2	1	LGNJLTR		787.442	8 2 0 0 0	H(8)N(2)	(N(N(H(H(H(H)))(H(H)(H(H))))))	3193	0 1 0 0 0;0 2 0 0 0;1 2 0 0 0;2 2 0 0 0;3 2 0 0 0;4 2 0 0 0;5 2 0 0 0;6 2 0 0 0;7 2 0 0 0;	1702.58	4	48.3	23.9556	93.511	7	0.00212	0.85011	1	1	0	0	0	0	1.24894e-62	2.58511e-64	-1	0.00340136	0.00340136	sp|Q9C0Y4|AGLU_SCHPO;sp|Q9URX4|YFZB_SCHPO	agl1;SPAC1039.11c	209;225	249766000	193835000
cwq_mix2-1_726.11265.11265.2.0.dta	cwq_mix2-1_726.11265.11265.2.0.dta	cwq_mix2-1_726	11265	3323.02	2814.13	1407.57	2	1	LGNJLTR		787.442	10 2 0 0 0	H(10)N(2)	(N(N(H(H(H(H)))(H(H(H(H(H(H)))))))))	3169	0 1 0 0 0;0 2 0 0 0;1 2 0 0 0;2 2 0 0 0;3 2 0 0 0;4 2 0 0 0;5 2 0 0 0;6 2 0 0 0;7 2 0 0 0;8 2 0 0 0;9 2 0 0 0;	2026.69	4	46.5741	20.5273	94.9467	7	0.00315	1.12004	1	0.83333	0	0	0	0	1.28533e-63	4.07691e-65	-1	0.00417973	0.00417973	sp|Q9C0Y4|AGLU_SCHPO;sp|Q9URX4|YFZB_SCHPO	agl1;SPAC1039.11c	209;225	117679000	118818000
cwq_mix2-1_726.11296.11296.2.0.dta	cwq_mix2-1_726.11296.11296.2.0.dta	cwq_mix2-1_726	11296	3331.57	2652.08	1326.54	2	1	LGNJLTR		787.442	9 2 0 0 0	H(9)N(2)	(N(N(H(H(H)(H))(H(H(H(H(H))))))))	3239	0 1 0 0 0;0 2 0 0 0;1 2 0 0 0;2 2 0 0 0;3 2 0 0 0;4 2 0 0 0;5 2 0 0 0;6 2 0 0 0;7 2 0 0 0;8 2 0 0 0;	1864.63	4	56.7698	35.5377	96.2007	7	0.00243	0.91602	1	1.16667	0	0	0	0	1.76735e-64	5.62032e-66	-1	0	5.62032e-66	sp|Q9C0Y4|AGLU_SCHPO;sp|Q9URX4|YFZB_SCHPO	agl1;SPAC1039.11c	209;225	5663630000	4612230000
cwq_mix2-1_726.11318.11318.2.0.dta	cwq_mix2-1_726.11318.11318.2.0.dta	cwq_mix2-1_726	11318	3337.49	2490.03	1245.52	2	1	LGNJLTR		787.442	8 2 0 0 0	H(8)N(2)	(N(N(H(H(H))(H(H)(H(H(H)))))))	3378	0 1 0 0 0;0 2 0 0 0;1 2 0 0 0;2 2 0 0 0;3 2 0 0 0;4 2 0 0 0;5 2 0 0 0;6 2 0 0 0;7 2 0 0 0;	1702.58	4	47.9057	24.5791	91.2263	7	0.00205	0.82521	1	1	0	0	0	0	4.67816e-61	1.24516e-62	-1	0.00249377	0.00249377	sp|Q9C0Y4|AGLU_SCHPO;sp|Q9URX4|YFZB_SCHPO	agl1;SPAC1039.11c	209;225	249766000	193835000
cwq_mix2-1_726.11331.11331.2.0.dta	cwq_mix2-1_726.11331.11331.2.0.dta	cwq_mix2-1_726	11331	3341.06	2814.13	1407.57	2	1	LGNJLTR		787.442	10 2 0 0 0	H(10)N(2)	(N(N(H(H(H))(H(H)(H(H(H(H(H)))))))))	3376	0 1 0 0 0;0 2 0 0 0;1 2 0 0 0;2 2 0 0 0;3 2 0 0 0;4 2 0 0 0;5 2 0 0 0;6 2 0 0 0;7 2 0 0 0;8 2 0 0 0;9 2 0 0 0;	2026.69	4	38.9926	12.3287	88.5113	7	0.00245	0.87129	1	0.75	0	0	0	0	3.49135e-59	1.10259e-60	-1	0.00779221	0.00779221	sp|Q9C0Y4|AGLU_SCHPO;sp|Q9URX4|YFZB_SCHPO	agl1;SPAC1039.11c	209;225	117679000	119147000
cwq_mix2-1_726.11384.11384.2.0.dta	cwq_mix2-1_726.11384.11384.2.0.dta	cwq_mix2-1_726	11384	3354.91	2652.08	1326.54	2	1	LGNJLTR		787.442	9 2 0 0 0	H(9)N(2)	(N(N(H(H(H)(H))(H(H)(H(H(H)))))))	3247	0 1 0 0 0;0 2 0 0 0;1 2 0 0 0;2 2 0 0 0;3 2 0 0 0;4 2 0 0 0;5 2 0 0 0;6 2 0 0 0;7 2 0 0 0;8 2 0 0 0;	1864.63	4	66.3555	38.2153	118.616	7	0.00223	0.8391	1	1.08333	0	0	0	0	9.66421e-80	7.93833e-81	-1	0	7.93833e-81	sp|Q9C0Y4|AGLU_SCHPO;sp|Q9URX4|YFZB_SCHPO	agl1;SPAC1039.11c	209;225	5694370000	4622750000
cwq_mix2-1_726.11386.11386.2.0.dta	cwq_mix2-1_726.11386.11386.2.0.dta	cwq_mix2-1_726	11386	3355.31	2490.03	1245.52	2	1	LGNJLTR		787.442	8 2 0 0 0	H(8)N(2)	(N(N(H(H(H))(H(H(H))(H(H))))))	3373	0 1 0 0 0;0 2 0 0 0;1 2 0 0 0;2 2 0 0 0;3 2 0 0 0;4 2 0 0 0;5 2 0 0 0;6 2 0 0 0;7 2 0 0 0;	1702.58	4	46.2468	25.3047	85.1393	7	0.00174	0.6975	1	1	0	0	0	0	7.46582e-57	2.39156e-58	-1	0.00127389	0.00127389	sp|Q9C0Y4|AGLU_SCHPO;sp|Q9URX4|YFZB_SCHPO	agl1;SPAC1039.11c	209;225	249766000	193835000
cwq_mix2-1_726.11411.11411.3.0.dta	cwq_mix2-1_726.11411.11411.3.0.dta	cwq_mix2-1_726	11411	3361.77	2652.08	884.697	3	1	LGNJLTR		787.442	9 2 0 0 0	H(9)N(2)	(N(N(H(H)(H(H(H(H)))(H(H(H)))))))	5081	0 1 0 0 0;0 2 0 0 0;1 2 0 0 0;2 2 0 0 0;3 2 0 0 0;4 2 0 0 0;5 2 0 0 0;6 2 0 0 0;7 2 0 0 0;8 2 0 0 0;	1864.63	4	58.0034	26.3313	116.823	7	0.00154	0.58232	1	1	0	0	0	0	1.5719e-78	1.2531e-79	-1	0.00127389	0.00127389	sp|Q9C0Y4|AGLU_SCHPO;sp|Q9URX4|YFZB_SCHPO	agl1;SPAC1039.11c	209;225	444613000	403522000
cwq_mix2-1_726.11456.11456.2.0.dta	cwq_mix2-1_726.11456.11456.2.0.dta	cwq_mix2-1_726	11456	3373.18	2652.08	1326.54	2	1	LGNJLTR		787.442	9 2 0 0 0	H(9)N(2)	(N(N(H(H(H))(H(H(H))(H(H(H)))))))	3372	0 1 0 0 0;0 2 0 0 0;1 2 0 0 0;2 2 0 0 0;3 2 0 0 0;4 2 0 0 0;5 2 0 0 0;6 2 0 0 0;7 2 0 0 0;8 2 0 0 0;	1864.63	4	69.0339	41.0405	121.022	7	0.00209	0.78933	1	1.16667	0	0	0	0	2.30276e-81	1.02839e-82	-1	0	1.02839e-82	sp|Q9C0Y4|AGLU_SCHPO;sp|Q9URX4|YFZB_SCHPO	agl1;SPAC1039.11c	209;225	5694370000	4622750000
cwq_mix2-1_726.11464.11464.2.0.dta	cwq_mix2-1_726.11464.11464.2.0.dta	cwq_mix2-1_726	11464	3375.45	2849.12	1425.06	2	1	JTSYPIK		822.436	10 2 0 0 0	H(10)N(2)	(N(N(H(H(H))(H(H(H(H(H(H(H))))))))))	3355	0 1 0 0 0;0 2 0 0 0;1 2 0 0 0;2 2 0 0 0;3 2 0 0 0;4 2 0 0 0;5 2 0 0 0;6 2 0 0 0;7 2 0 0 0;8 2 0 0 0;9 2 0 0 0;	2026.69	1	23.9937	11.0995	47.9402	7	-0.00506	-1.77707	0.84615	0.75	0	0	0	0	6.04558e-31	7.24902e-33	-1	0.00989283	0.00989283	sp|O94694|YG1A_SCHPO	SPBC83.10	119	25070300	21046800
cwq_mix2-1_726.11479.11479.3.0.dta	cwq_mix2-1_726.11479.11479.3.0.dta	cwq_mix2-1_726	11479	3379.34	2652.08	884.697	3	1	LGNJLTR		787.442	9 2 0 0 0	H(9)N(2)	(N(N(H(H(H)(H))(H(H(H(H(H))))))))	3239	0 1 0 0 0;0 2 0 0 0;1 2 0 0 0;2 2 0 0 0;3 2 0 0 0;4 2 0 0 0;5 2 0 0 0;6 2 0 0 0;7 2 0 0 0;8 2 0 0 0;	1864.63	4	58.982	29.8078	113.163	7	0.00148	0.5597	1	1.08333	0	0	0	0	4.7226e-76	3.19996e-77	-1	0	3.19996e-77	sp|Q9C0Y4|AGLU_SCHPO;sp|Q9URX4|YFZB_SCHPO	agl1;SPAC1039.11c	209;225	444613000	403522000
cwq_mix2-1_726.11524.11524.2.0.dta	cwq_mix2-1_726.11524.11524.2.0.dta	cwq_mix2-1_726	11524	3390.96	2652.08	1326.54	2	1	LGNJLTR		787.442	9 2 0 0 0	H(9)N(2)	(N(N(H(H(H)(H))(H(H(H(H(H))))))))	3239	0 1 0 0 0;0 2 0 0 0;1 2 0 0 0;2 2 0 0 0;3 2 0 0 0;4 2 0 0 0;5 2 0 0 0;6 2 0 0 0;7 2 0 0 0;8 2 0 0 0;	1864.63	4	75.1336	51.3928	119.224	7	0.0021	0.79084	1	1.25	0	0	0	0	3.75741e-80	1.51654e-81	-1	0	1.51654e-81	sp|Q9C0Y4|AGLU_SCHPO;sp|Q9URX4|YFZB_SCHPO	agl1;SPAC1039.11c	209;225	5694370000	4622750000
cwq_mix2-1_726.11547.11547.3.0.dta	cwq_mix2-1_726.11547.11547.3.0.dta	cwq_mix2-1_726	11547	3397.03	2652.08	884.697	3	1	LGNJLTR		787.442	9 2 0 0 0	H(9)N(2)	(N(N(H(H(H(H)))(H(H)(H(H)(H))))))	3192	0 1 0 0 0;0 2 0 0 0;1 2 0 0 0;2 2 0 0 0;3 2 0 0 0;4 2 0 0 0;5 2 0 0 0;6 2 0 0 0;7 2 0 0 0;8 2 0 0 0;	1864.63	4	49.3132	17.4488	108.49	7	0.00138	0.52124	1	1	0	0	0	0	7.03144e-73	2.54937e-74	-1	0.00484496	0.00484496	sp|Q9C0Y4|AGLU_SCHPO;sp|Q9URX4|YFZB_SCHPO	agl1;SPAC1039.11c	209;225	444613000	403522000
cwq_mix2-1_726.11552.11552.2.0.dta	cwq_mix2-1_726.11552.11552.2.0.dta	cwq_mix2-1_726	11552	3398.46	2849.13	1425.07	2	1	JTSYPIK		822.436	10 2 0 0 0	H(10)N(2)	(N(N(H(H(H(H)))(H(H(H))(H(H(H)))))))	3183	0 1 0 0 0;0 2 0 0 0;1 2 0 0 0;2 2 0 0 0;3 2 0 0 0;4 2 0 0 0;5 2 0 0 0;6 2 0 0 0;7 2 0 0 0;8 2 0 0 0;9 2 0 0 0;	2026.69	1	30.4043	22.8993	44.3419	6	0.00387	1.35934	0.92308	1.08333	0	0	0	0	1.8802e-28	2.44722e-30	-1	0.00340136	0.00340136	sp|O94694|YG1A_SCHPO	SPBC83.10	119	25070300	21046800
cwq_mix2-1_726.11592.11592.2.0.dta	cwq_mix2-1_726.11592.11592.2.0.dta	cwq_mix2-1_726	11592	3408.68	2652.08	1326.54	2	1	LGNJLTR		787.442	9 2 0 0 0	H(9)N(2)	(N(N(H(H(H)(H(H)))(H(H)(H(H))))))	3234	0 1 0 0 0;0 2 0 0 0;1 2 0 0 0;2 2 0 0 0;3 2 0 0 0;4 2 0 0 0;5 2 0 0 0;6 2 0 0 0;7 2 0 0 0;8 2 0 0 0;	1864.63	4	67.7088	42.7919	113.983	7	0.00234	0.88284	1	1.16667	0	0	0	0	1.31346e-76	8.66602e-78	-1	0	8.66602e-78	sp|Q9C0Y4|AGLU_SCHPO;sp|Q9URX4|YFZB_SCHPO	agl1;SPAC1039.11c	209;225	5694370000	4622750000
cwq_mix2-1_726.11614.11614.3.0.dta	cwq_mix2-1_726.11614.11614.3.0.dta	cwq_mix2-1_726	11614	3414.79	2652.08	884.697	3	1	LGNJLTR		787.442	9 2 0 0 0	H(9)N(2)	(N(N(H(H(H(H)))(H(H)(H(H)(H))))))	3192	0 1 0 0 0;0 2 0 0 0;1 2 0 0 0;2 2 0 0 0;3 2 0 0 0;4 2 0 0 0;5 2 0 0 0;6 2 0 0 0;7 2 0 0 0;8 2 0 0 0;	1864.63	4	56.2719	28.4425	107.955	7	0.0017	0.64001	1	1.16667	0	0	0	0	1.62567e-72	6.62194e-74	-1	0	6.62194e-74	sp|Q9C0Y4|AGLU_SCHPO;sp|Q9URX4|YFZB_SCHPO	agl1;SPAC1039.11c	209;225	444613000	403522000
cwq_mix2-1_726.11626.11626.2.0.dta	cwq_mix2-1_726.11626.11626.2.0.dta	cwq_mix2-1_726	11626	3418.05	2849.13	1425.07	2	1	JTSYPIK		822.436	10 2 0 0 0	H(10)N(2)	(N(N(H(H(H(H)))(H(H)(H(H)(H(H)))))))	3191	0 1 0 0 0;0 2 0 0 0;1 2 0 0 0;2 2 0 0 0;3 2 0 0 0;4 2 0 0 0;5 2 0 0 0;6 2 0 0 0;7 2 0 0 0;8 2 0 0 0;9 2 0 0 0;	2026.69	1	31.7686	23.7724	46.6186	6	0.00489	1.71805	0.92308	1.16667	0	0	0	0	5.02839e-30	5.34597e-32	-1	0.00340136	0.00340136	sp|O94694|YG1A_SCHPO	SPBC83.10	119	25070300	21046800
cwq_mix2-1_726.11657.11657.2.0.dta	cwq_mix2-1_726.11657.11657.2.0.dta	cwq_mix2-1_726	11657	3426.27	2652.08	1326.54	2	1	LGNJLTR		787.442	9 2 0 0 0	H(9)N(2)	(N(N(H(H(H))(H(H(H(H(H(H)))))))))	3359	0 1 0 0 0;0 2 0 0 0;1 2 0 0 0;2 2 0 0 0;3 2 0 0 0;4 2 0 0 0;5 2 0 0 0;6 2 0 0 0;7 2 0 0 0;8 2 0 0 0;	1864.63	4	64.8865	38.9199	113.11	7	0.00253	0.95524	1	1.08333	0	0	0	0	5.12723e-76	4.35873e-77	-1	0	4.35873e-77	sp|Q9C0Y4|AGLU_SCHPO;sp|Q9URX4|YFZB_SCHPO	agl1;SPAC1039.11c	209;225	5694370000	4622750000
cwq_mix2-1_726.11681.11681.3.0.dta	cwq_mix2-1_726.11681.11681.3.0.dta	cwq_mix2-1_726	11681	3432.68	2652.08	884.698	3	1	LGNJLTR		787.442	9 2 0 0 0	H(9)N(2)	(N(N(H(H(H))(H(H(H))(H(H(H)))))))	3372	0 1 0 0 0;0 2 0 0 0;1 2 0 0 0;2 2 0 0 0;3 2 0 0 0;4 2 0 0 0;5 2 0 0 0;6 2 0 0 0;7 2 0 0 0;8 2 0 0 0;	1864.63	4	43.0265	13.4196	98.0106	7	0.00193	0.72598	1	0.83333	0	0	0	0	1.01187e-65	1.18916e-67	-1	0.0062724	0.0062724	sp|Q9C0Y4|AGLU_SCHPO;sp|Q9URX4|YFZB_SCHPO	agl1;SPAC1039.11c	209;225	444613000	403522000
cwq_mix2-1_726.11701.11701.2.0.dta	cwq_mix2-1_726.11701.11701.2.0.dta	cwq_mix2-1_726	11701	3437.98	2687.07	1344.04	2	1	JTSYPIK		822.436	9 2 0 0 0	H(9)N(2)	(N(N(H(H(H))(H(H(H))(H(H(H)))))))	3372	0 1 0 0 0;0 2 0 0 0;1 2 0 0 0;2 2 0 0 0;3 2 0 0 0;4 2 0 0 0;5 2 0 0 0;6 2 0 0 0;7 2 0 0 0;8 2 0 0 0;	1864.63	1	57.2101	43.2582	83.1206	7	0.00343	1.27662	1	1.25	0	0	0	0	1.8606e-55	4.74621e-57	-1	0	4.74621e-57	sp|O94694|YG1A_SCHPO	SPBC83.10	119	249755000	244843000
cwq_mix2-1_726.11714.11714.2.0.dta	cwq_mix2-1_726.11714.11714.2.0.dta	cwq_mix2-1_726	11714	3441.52	2525.02	1263.01	2	1	JTSYPIK		822.436	8 2 0 0 0	H(8)N(2)	(N(N(H(H(H(H)))(H(H)(H(H))))))	3193	0 1 0 0 0;0 2 0 0 0;1 2 0 0 0;2 2 0 0 0;3 2 0 0 0;4 2 0 0 0;5 2 0 0 0;6 2 0 0 0;7 2 0 0 0;	1702.58	1	45.1151	31.4325	70.5256	7	0.00237	0.93932	1	1.25	0	0	0	0	9.98052e-47	2.19899e-48	-1	0	2.19899e-48	sp|O94694|YG1A_SCHPO	SPBC83.10	119	188028000	153463000
cwq_mix2-1_726.11734.11734.2.0.dta	cwq_mix2-1_726.11734.11734.2.0.dta	cwq_mix2-1_726	11734	3446.82	2652.08	1326.54	2	1	LGNJLTR		787.442	9 2 0 0 0	H(9)N(2)	(N(N(H(H(H(H)))(H(H(H(H(H))))))))	3173	0 1 0 0 0;0 2 0 0 0;1 2 0 0 0;2 2 0 0 0;3 2 0 0 0;4 2 0 0 0;5 2 0 0 0;6 2 0 0 0;7 2 0 0 0;8 2 0 0 0;	1864.63	4	65.173	45.7394	101.264	7	0.00276	1.04045	1	1.25	0	0	0	0	5.97669e-68	2.65131e-69	-1	0	2.65131e-69	sp|Q9C0Y4|AGLU_SCHPO;sp|Q9URX4|YFZB_SCHPO	agl1;SPAC1039.11c	209;225	5659680000	67782000
cwq_mix2-1_726.11775.11775.2.0.dta	cwq_mix2-1_726.11775.11775.2.0.dta	cwq_mix2-1_726	11775	3457.85	2687.07	1344.04	2	1	JTSYPIK		822.436	9 2 0 0 0	H(9)N(2)	(N(N(H(H(H)(H))(H(H)(H(H(H)))))))	3247	0 1 0 0 0;0 2 0 0 0;1 2 0 0 0;2 2 0 0 0;3 2 0 0 0;4 2 0 0 0;5 2 0 0 0;6 2 0 0 0;7 2 0 0 0;8 2 0 0 0;	1864.63	1	62.4911	51.7446	82.4489	7	0.00313	1.16646	1	1.41667	0	0	0	0	5.42705e-55	1.3872e-56	-1	0	1.3872e-56	sp|O94694|YG1A_SCHPO	SPBC83.10	119	249755000	244843000
cwq_mix2-1_726.11789.11789.2.0.dta	cwq_mix2-1_726.11789.11789.2.0.dta	cwq_mix2-1_726	11789	3461.51	2525.02	1263.01	2	1	JTSYPIK		822.436	8 2 0 0 0	H(8)N(2)	(N(N(H(H(H(H)))(H(H(H(H)))))))	3178	0 1 0 0 0;0 2 0 0 0;1 2 0 0 0;2 2 0 0 0;3 2 0 0 0;4 2 0 0 0;5 2 0 0 0;6 2 0 0 0;7 2 0 0 0;	1702.58	1	53.6473	41.2948	76.5878	7	0.003	1.18882	1	1.25	0	0	0	0	6.23646e-51	1.51835e-52	-1	0	1.51835e-52	sp|O94694|YG1A_SCHPO	SPBC83.10	119	188590000	153463000
cwq_mix2-1_726.11800.11800.2.0.dta	cwq_mix2-1_726.11800.11800.2.0.dta	cwq_mix2-1_726	11800	3464.46	2652.08	1326.54	2	1	LGNJLTR		787.442	9 2 0 0 0	H(9)N(2)	(N(N(H(H)(H(H)(H(H(H(H(H)))))))))	5089	0 1 0 0 0;0 2 0 0 0;1 2 0 0 0;2 2 0 0 0;3 2 0 0 0;4 2 0 0 0;5 2 0 0 0;6 2 0 0 0;7 2 0 0 0;8 2 0 0 0;	1864.63	4	51.705	27.8417	96.0227	7	0.0034	1.28253	1	1.16667	0	0	0	0	2.34211e-64	8.98384e-66	-1	0	8.98384e-66	sp|Q9C0Y4|AGLU_SCHPO;sp|Q9URX4|YFZB_SCHPO	agl1;SPAC1039.11c	209;225	23827900	11146400
cwq_mix2-1_726.11803.11803.2.0.dta	cwq_mix2-1_726.11803.11803.2.0.dta	cwq_mix2-1_726	11803	3465.34	2849.13	1425.07	2	1	JTSYPIK		822.436	10 2 0 0 0	H(10)N(2)	(N(N(H(H(H))(H(H(H(H(H(H(H))))))))))	3355	0 1 0 0 0;0 2 0 0 0;1 2 0 0 0;2 2 0 0 0;3 2 0 0 0;4 2 0 0 0;5 2 0 0 0;6 2 0 0 0;7 2 0 0 0;8 2 0 0 0;9 2 0 0 0;	2026.69	1	27.0221	11.5577	55.7418	7	0.00434	1.5222	1	0.91667	0	0	0	0	2.02843e-36	3.35332e-38	-1	0.00940975	0.00940975	sp|O94694|YG1A_SCHPO	SPBC83.10	119	1135090	21046800
cwq_mix2-1_726.11825.11825.3.0.dta	cwq_mix2-1_726.11825.11825.3.0.dta	cwq_mix2-1_726	11825	3471.52	2525.02	842.344	3	1	JTSYPIK		822.436	8 2 0 0 0	H(8)N(2)	(N(N(H(H(H(H)))(H(H)(H)(H)))))	3194	0 1 0 0 0;0 2 0 0 0;1 2 0 0 0;2 2 0 0 0;3 2 0 0 0;4 2 0 0 0;5 2 0 0 0;6 2 0 0 0;7 2 0 0 0;	1702.58	1	29.8981	17.3689	53.1666	7	0.0008	0.31556	0.90909	0.91667	0	0	0	0	1.30629e-34	1.48511e-36	-1	0.00484496	0.00484496	sp|O94694|YG1A_SCHPO	SPBC83.10	119	17659500	33296200
cwq_mix2-1_726.11832.11832.3.0.dta	cwq_mix2-1_726.11832.11832.3.0.dta	cwq_mix2-1_726	11832	3473.33	2687.07	896.362	3	1	JTSYPIK		822.436	9 2 0 0 0	H(9)N(2)	(N(N(H(H(H(H)))(H(H(H(H(H))))))))	3173	0 1 0 0 0;0 2 0 0 0;1 2 0 0 0;2 2 0 0 0;3 2 0 0 0;4 2 0 0 0;5 2 0 0 0;6 2 0 0 0;7 2 0 0 0;8 2 0 0 0;	1864.63	1	37.4794	18.3186	73.0636	7	0.00171	0.63503	1	0.91667	0	0	0	0	1.73141e-48	4.64095e-50	-1	0.00417973	0.00417973	sp|O94694|YG1A_SCHPO	SPBC83.10	119	71671900	56772900
cwq_mix2-1_726.11849.11849.2.0.dta	cwq_mix2-1_726.11849.11849.2.0.dta	cwq_mix2-1_726	11849	3477.99	2687.07	1344.04	2	1	JTSYPIK		822.436	9 2 0 0 0	H(9)N(2)	(N(N(H(H(H)(H))(H(H(H(H(H))))))))	3239	0 1 0 0 0;0 2 0 0 0;1 2 0 0 0;2 2 0 0 0;3 2 0 0 0;4 2 0 0 0;5 2 0 0 0;6 2 0 0 0;7 2 0 0 0;8 2 0 0 0;	1864.63	1	59.867	46.5314	84.633	7	0.00299	1.11287	1	1.41667	0	0	0	0	1.67178e-56	4.13008e-58	-1	0	4.13008e-58	sp|O94694|YG1A_SCHPO	SPBC83.10	119	249755000	244843000
cwq_mix2-1_726.11854.11854.2.0.dta	cwq_mix2-1_726.11854.11854.2.0.dta	cwq_mix2-1_726	11854	3479.24	2525.02	1263.01	2	1	JTSYPIK		822.436	8 2 0 0 0	H(8)N(2)	(N(N(H(H(H))(H(H)(H(H(H)))))))	3378	0 1 0 0 0;0 2 0 0 0;1 2 0 0 0;2 2 0 0 0;3 2 0 0 0;4 2 0 0 0;5 2 0 0 0;6 2 0 0 0;7 2 0 0 0;	1702.58	1	59.0754	48.2496	79.1804	7	0.00258	1.02011	1	1.41667	0	0	0	0	9.95969e-53	2.10931e-54	-1	0	2.10931e-54	sp|O94694|YG1A_SCHPO	SPBC83.10	119	188590000	153463000
cwq_mix2-1_726.11898.11898.3.0.dta	cwq_mix2-1_726.11898.11898.3.0.dta	cwq_mix2-1_726	11898	3491.16	2687.07	896.362	3	1	JTSYPIK		822.436	9 2 0 0 0	H(9)N(2)	(N(N(H(H(H(H)))(H(H(H(H(H))))))))	3173	0 1 0 0 0;0 2 0 0 0;1 2 0 0 0;2 2 0 0 0;3 2 0 0 0;4 2 0 0 0;5 2 0 0 0;6 2 0 0 0;7 2 0 0 0;8 2 0 0 0;	1864.63	1	33.2358	19.4497	58.8386	7	0.00082	0.30456	0.83333	1	0	0	0	0	1.36992e-38	2.01561e-40	-1	0.00417973	0.00417973	sp|O94694|YG1A_SCHPO	SPBC83.10	119	71671900	56772900
cwq_mix2-1_726.11899.11899.3.0.dta	cwq_mix2-1_726.11899.11899.3.0.dta	cwq_mix2-1_726	11899	3491.44	2525.02	842.344	3	1	JTSYPIK		822.436	8 2 0 0 0	H(8)N(2)	(N(N(H(H(H(H)))(H(H)(H)(H)))))	3194	0 1 0 0 0;0 2 0 0 0;1 2 0 0 0;2 2 0 0 0;3 2 0 0 0;4 2 0 0 0;5 2 0 0 0;6 2 0 0 0;7 2 0 0 0;	1702.58	1	26.5944	12.9595	51.9163	7	0.00079	0.312	0.90909	0.75	0	0	0	0	9.87927e-34	1.11641e-35	-1	0.00779221	0.00779221	sp|O94694|YG1A_SCHPO	SPBC83.10	119	17659500	33296200
cwq_mix2-1_726.11920.11920.2.0.dta	cwq_mix2-1_726.11920.11920.2.0.dta	cwq_mix2-1_726	11920	3497.2	2525.02	1263.01	2	1	JTSYPIK		822.436	8 2 0 0 0	H(8)N(2)	(N(N(H(H(H(H)))(H(H(H(H)))))))	3178	0 1 0 0 0;0 2 0 0 0;1 2 0 0 0;2 2 0 0 0;3 2 0 0 0;4 2 0 0 0;5 2 0 0 0;6 2 0 0 0;7 2 0 0 0;	1702.58	1	61.662	52.2515	79.1386	7	0.00264	1.04625	1	1.41667	0	0	0	0	1.06451e-52	2.27108e-54	-1	0	2.27108e-54	sp|O94694|YG1A_SCHPO	SPBC83.10	119	188590000	153463000
cwq_mix2-1_726.11921.11921.2.0.dta	cwq_mix2-1_726.11921.11921.2.0.dta	cwq_mix2-1_726	11921	3497.48	2687.07	1344.04	2	1	JTSYPIK		822.436	9 2 0 0 0	H(9)N(2)	(N(N(H(H)(H(H)(H(H(H(H(H)))))))))	5089	0 1 0 0 0;0 2 0 0 0;1 2 0 0 0;2 2 0 0 0;3 2 0 0 0;4 2 0 0 0;5 2 0 0 0;6 2 0 0 0;7 2 0 0 0;8 2 0 0 0;	1864.63	1	55.5677	41.9574	80.844	7	0.00311	1.15678	1	1.33333	0	0	0	0	7.01222e-54	1.85633e-55	-1	0	1.85633e-55	sp|O94694|YG1A_SCHPO	SPBC83.10	119	249755000	244843000
cwq_mix2-1_726.11964.11964.3.0.dta	cwq_mix2-1_726.11964.11964.3.0.dta	cwq_mix2-1_726	11964	3509.1	2525.02	842.344	3	1	JTSYPIK		822.436	8 2 0 0 0	H(8)N(2)	(N(N(H(H(H(H)))(H(H)(H(H))))))	3193	0 1 0 0 0;0 2 0 0 0;1 2 0 0 0;2 2 0 0 0;3 2 0 0 0;4 2 0 0 0;5 2 0 0 0;6 2 0 0 0;7 2 0 0 0;	1702.58	1	23.8037	10.7828	47.9853	7	0.00144	0.57219	0.81818	0.75	0	0	0	0	5.62334e-31	6.03245e-33	-1	0.00989283	0.00989283	sp|O94694|YG1A_SCHPO	SPBC83.10	119	17659500	24584100
cwq_mix2-1_726.11986.11986.2.0.dta	cwq_mix2-1_726.11986.11986.2.0.dta	cwq_mix2-1_726	11986	3515.02	2525.02	1263.01	2	1	JTSYPIK		822.436	8 2 0 0 0	H(8)N(2)	(N(N(H(H(H))(H(H)(H)(H(H))))))	3380	0 1 0 0 0;0 2 0 0 0;1 2 0 0 0;2 2 0 0 0;3 2 0 0 0;4 2 0 0 0;5 2 0 0 0;6 2 0 0 0;7 2 0 0 0;	1702.58	1	58.2409	48.3993	76.5183	7	0.00284	1.12387	1	1.41667	0	0	0	0	6.96708e-51	1.79157e-52	-1	0	1.79157e-52	sp|O94694|YG1A_SCHPO	SPBC83.10	119	188590000	153463000
cwq_mix2-1_726.11987.11987.2.0.dta	cwq_mix2-1_726.11987.11987.2.0.dta	cwq_mix2-1_726	11987	3515.29	2687.07	1344.04	2	1	JTSYPIK		822.436	9 2 0 0 0	H(9)N(2)	(N(N(H(H)(H(H)(H(H(H(H(H)))))))))	5089	0 1 0 0 0;0 2 0 0 0;1 2 0 0 0;2 2 0 0 0;3 2 0 0 0;4 2 0 0 0;5 2 0 0 0;6 2 0 0 0;7 2 0 0 0;8 2 0 0 0;	1864.63	1	50.9297	38.9996	73.0857	7	0.00307	1.1419	1	1.33333	0	0	0	0	1.67158e-48	4.42793e-50	-1	0	4.42793e-50	sp|O94694|YG1A_SCHPO	SPBC83.10	119	252198000	2256570
cwq_mix2-1_726.12051.12051.2.0.dta	cwq_mix2-1_726.12051.12051.2.0.dta	cwq_mix2-1_726	12051	3532.78	2525.02	1263.01	2	1	JTSYPIK		822.436	8 2 0 0 0	H(8)N(2)	(N(N(H(H)(H(H(H))(H(H(H)))))))	5086	0 1 0 0 0;0 2 0 0 0;1 2 0 0 0;2 2 0 0 0;3 2 0 0 0;4 2 0 0 0;5 2 0 0 0;6 2 0 0 0;7 2 0 0 0;	1702.58	1	57.385	48.6401	73.6254	7	0.00299	1.18248	1	1.41667	0	0	0	0	7.05968e-49	1.65582e-50	-1	0	1.65582e-50	sp|O94694|YG1A_SCHPO	SPBC83.10	119	188590000	153463000
cwq_mix2-1_726.12075.12075.3.0.dta	cwq_mix2-1_726.12075.12075.3.0.dta	cwq_mix2-1_726	12075	3539.27	3337.37	1113.13	3	1	HATSJGTVETLNTK		1472.73	9 2 0 0 0	H(9)N(2)	(N(N(H(H(H)(H(H)))(H(H(H(H)))))))	3225	0 1 0 0 0;0 2 0 0 0;1 2 0 0 0;2 2 0 0 0;3 2 0 0 0;4 2 0 0 0;5 2 0 0 0;6 2 0 0 0;7 2 0 0 0;8 2 0 0 0;	1864.63	5	43.891	25.852	77.3922	7	0.0031	0.92958	0.91667	0.69231	0	0	0	0	1.72728e-51	3.67963e-53	-1	0.00127389	0.00127389	sp|O13898|PMT1_SCHPO	ogm1	443	591201000	811554000
cwq_mix2-1_726.12120.12120.2.0.dta	cwq_mix2-1_726.12120.12120.2.0.dta	cwq_mix2-1_726	12120	3551.35	2525.02	1263.01	2	1	JTSYPIK		822.436	8 2 0 0 0	H(8)N(2)	(N(N(H(H(H))(H(H)(H(H(H)))))))	3378	0 1 0 0 0;0 2 0 0 0;1 2 0 0 0;2 2 0 0 0;3 2 0 0 0;4 2 0 0 0;5 2 0 0 0;6 2 0 0 0;7 2 0 0 0;	1702.58	1	34.9091	19.2135	64.058	7	0.00305	1.20783	1	1	0	0	0	0	3.11779e-42	3.92129e-44	-1	0.00417973	0.00417973	sp|O94694|YG1A_SCHPO	SPBC83.10	119	5238510	2852260
cwq_mix2-1_726.12132.12132.2.0.dta	cwq_mix2-1_726.12132.12132.2.0.dta	cwq_mix2-1_726	12132	3554.58	2687.07	1344.04	2	1	JTSYPIK		822.436	9 2 0 0 0	H(9)N(2)	(N(N(H(H)(H(H(H(H)))(H(H(H)))))))	5081	0 1 0 0 0;0 2 0 0 0;1 2 0 0 0;2 2 0 0 0;3 2 0 0 0;4 2 0 0 0;5 2 0 0 0;6 2 0 0 0;7 2 0 0 0;8 2 0 0 0;	1864.63	1	24.4299	13.4717	44.7809	7	0.00269	1.00271	0.83333	0.91667	0	0	0	0	9.38226e-29	1.2967e-30	-1	0.0062724	0.0062724	sp|O94694|YG1A_SCHPO	SPBC83.10	119	1330230	1113550
cwq_mix2-1_726.12140.12140.3.1.dta	cwq_mix2-1_726.12140.12140.3.1.dta	cwq_mix2-1_726	12140	3556.66	3499.44	1167.15	3	1	HATSJGTVETLNTK		1472.73	10 2 0 0 0	H(10)N(2)	(N(N(H(H(H(H)))(H(H(H(H(H(H)))))))))	3169	0 1 0 0 0;0 2 0 0 0;1 2 0 0 0;2 2 0 0 0;3 2 0 0 0;4 2 0 0 0;5 2 0 0 0;6 2 0 0 0;7 2 0 0 0;8 2 0 0 0;9 2 0 0 0;	2026.69	5	14.556	15.6934	12.4438	5	0.01634	4.66987	0.38462	0.53846	0	0	0	0	6.76668e-07	1.12425e-08	-1	0.00558659	0.0055866	sp|O13898|PMT1_SCHPO	ogm1	443	95741900	112808000
cwq_mix2-1_726.12150.12150.3.0.dta	cwq_mix2-1_726.12150.12150.3.0.dta	cwq_mix2-1_726	12150	3559.36	3337.37	1113.13	3	1	HATSJGTVETLNTK		1472.73	9 2 0 0 0	H(9)N(2)	(N(N(H(H(H)(H))(H(H(H))(H(H))))))	3244	0 1 0 0 0;0 2 0 0 0;1 2 0 0 0;2 2 0 0 0;3 2 0 0 0;4 2 0 0 0;5 2 0 0 0;6 2 0 0 0;7 2 0 0 0;8 2 0 0 0;	1864.63	5	56.7399	37.4676	92.5314	7	0.00292	0.87385	0.91667	0.69231	0	0	0	0	5.90145e-62	1.71423e-63	-1	0	1.71423e-63	sp|O13898|PMT1_SCHPO	ogm1	443	586074000	807670000
cwq_mix2-1_726.12172.12172.3.0.dta	cwq_mix2-1_726.12172.12172.3.0.dta	cwq_mix2-1_726	12172	3565.49	3175.32	1059.11	3	1	HATSJGTVETLNTK		1472.73	8 2 0 0 0	H(8)N(2)	(N(N(H(H)(H(H(H(H(H(H)))))))))	5073	0 1 0 0 0;0 2 0 0 0;1 2 0 0 0;2 2 0 0 0;3 2 0 0 0;4 2 0 0 0;5 2 0 0 0;6 2 0 0 0;7 2 0 0 0;	1702.58	5	61.7058	47.3325	88.3991	7	0.00158	0.49878	1	0.96154	0	0	0	0	4.17349e-59	1.44599e-60	-1	0	1.44599e-60	sp|O13898|PMT1_SCHPO	ogm1	443	177658000	262930000
cwq_mix2-1_726.12216.12216.3.0.dta	cwq_mix2-1_726.12216.12216.3.0.dta	cwq_mix2-1_726	12216	3577.17	3337.37	1113.13	3	1	HATSJGTVETLNTK		1472.73	9 2 0 0 0	H(9)N(2)	(N(N(H(H(H)(H(H)))(H(H)(H(H))))))	3234	0 1 0 0 0;0 2 0 0 0;1 2 0 0 0;2 2 0 0 0;3 2 0 0 0;4 2 0 0 0;5 2 0 0 0;6 2 0 0 0;7 2 0 0 0;8 2 0 0 0;	1864.63	5	84.7313	77.9198	97.3811	7	0.00278	0.8316	0.91667	1.07692	0	0	0	0	2.73493e-65	1.23919e-66	-1	0	1.23919e-66	sp|O13898|PMT1_SCHPO	ogm1	443	586074000	807670000
cwq_mix2-1_726.12220.12220.3.0.dta	cwq_mix2-1_726.12220.12220.3.0.dta	cwq_mix2-1_726	12220	3578.33	3499.43	1167.15	3	1	HATSJGTVETLNTK		1472.73	10 2 0 0 0	H(10)N(2)	(N(N(H(H(H(H)))(H(H(H))(H(H(H)))))))	3183	0 1 0 0 0;0 2 0 0 0;1 2 0 0 0;2 2 0 0 0;3 2 0 0 0;4 2 0 0 0;5 2 0 0 0;6 2 0 0 0;7 2 0 0 0;8 2 0 0 0;9 2 0 0 0;	2026.69	5	28.156	12.3672	57.4782	7	0.00938	2.68013	0.76923	0.46154	0	0	0	0	1.22841e-37	1.69052e-39	-1	0.00779221	0.00779221	sp|O13898|PMT1_SCHPO	ogm1	443	95741900	112808000
cwq_mix2-1_726.12238.12238.3.0.dta	cwq_mix2-1_726.12238.12238.3.0.dta	cwq_mix2-1_726	12238	3583.1	3175.32	1059.11	3	1	HATSJGTVETLNTK		1472.73	8 2 0 0 0	H(8)N(2)	(N(N(H(H(H))(H(H)(H(H(H)))))))	3378	0 1 0 0 0;0 2 0 0 0;1 2 0 0 0;2 2 0 0 0;3 2 0 0 0;4 2 0 0 0;5 2 0 0 0;6 2 0 0 0;7 2 0 0 0;	1702.58	5	67.5762	59.912	81.8097	7	0.00206	0.64806	0.90909	0.88462	0	0	0	0	1.50349e-54	4.32843e-56	-1	0	4.32843e-56	sp|O13898|PMT1_SCHPO	ogm1	443	177658000	262930000
cwq_mix2-1_726.12282.12282.3.0.dta	cwq_mix2-1_726.12282.12282.3.0.dta	cwq_mix2-1_726	12282	3594.91	3337.37	1113.13	3	1	HATSJGTVETLNTK		1472.73	9 2 0 0 0	H(9)N(2)	(N(N(H(H(H)(H))(H(H(H(H(H))))))))	3239	0 1 0 0 0;0 2 0 0 0;1 2 0 0 0;2 2 0 0 0;3 2 0 0 0;4 2 0 0 0;5 2 0 0 0;6 2 0 0 0;7 2 0 0 0;8 2 0 0 0;	1864.63	5	97.5372	96.5984	99.2807	7	0.00271	0.81183	0.91667	1.11538	0	0	0	0	1.3627e-66	3.57815e-68	-1	0	3.57815e-68	sp|O13898|PMT1_SCHPO	ogm1	443	1341770000	807670000
cwq_mix2-1_726.12305.12305.3.0.dta	cwq_mix2-1_726.12305.12305.3.0.dta	cwq_mix2-1_726	12305	3601.25	3175.32	1059.11	3	1	HATSJGTVETLNTK		1472.73	8 2 0 0 0	H(8)N(2)	(N(N(H(H(H(H)))(H(H)(H)(H)))))	3194	0 1 0 0 0;0 2 0 0 0;1 2 0 0 0;2 2 0 0 0;3 2 0 0 0;4 2 0 0 0;5 2 0 0 0;6 2 0 0 0;7 2 0 0 0;	1702.58	5	75.2929	70.0708	84.9911	7	0.00232	0.73215	0.90909	1	0	0	0	0	9.45177e-57	2.56976e-58	-1	0	2.56976e-58	sp|O13898|PMT1_SCHPO	ogm1	443	508065000	515691000
cwq_mix2-1_726.12361.12361.3.0.dta	cwq_mix2-1_726.12361.12361.3.0.dta	cwq_mix2-1_726	12361	3616.11	3337.37	1113.13	3	1	HATSJGTVETLNTK		1472.73	9 2 0 0 0	H(9)N(2)	(N(N(H(H(H(H)))(H(H(H(H(H))))))))	3173	0 1 0 0 0;0 2 0 0 0;1 2 0 0 0;2 2 0 0 0;3 2 0 0 0;4 2 0 0 0;5 2 0 0 0;6 2 0 0 0;7 2 0 0 0;8 2 0 0 0;	1864.63	5	101.781	98.4297	108.004	7	0.00284	0.85048	0.91667	1.11538	0	0	0	0	1.50562e-72	5.70461e-74	-1	0	5.70461e-74	sp|O13898|PMT1_SCHPO	ogm1	443	755694000	749016000
cwq_mix2-1_726.12372.12372.3.0.dta	cwq_mix2-1_726.12372.12372.3.0.dta	cwq_mix2-1_726	12372	3619.06	3175.32	1059.11	3	1	HATSJGTVETLNTK		1472.73	8 2 0 0 0	H(8)N(2)	(N(N(H(H(H))(H(H)(H(H(H)))))))	3378	0 1 0 0 0;0 2 0 0 0;1 2 0 0 0;2 2 0 0 0;3 2 0 0 0;4 2 0 0 0;5 2 0 0 0;6 2 0 0 0;7 2 0 0 0;	1702.58	5	80.2271	77.0094	86.2028	7	0.00237	0.74632	0.90909	1.07692	0	0	0	0	1.37332e-57	4.39518e-59	-1	0	4.39518e-59	sp|O13898|PMT1_SCHPO	ogm1	443	508065000	515691000
cwq_mix2-1_726.12406.12406.2.0.dta	cwq_mix2-1_726.12406.12406.2.0.dta	cwq_mix2-1_726	12406	3628.44	2490.03	1245.52	2	1	LGNJLTR		787.442	8 2 0 0 0	H(8)N(2)	(N(N(H(H(H(H)))(H(H(H(H)))))))	3178	0 1 0 0 0;0 2 0 0 0;1 2 0 0 0;2 2 0 0 0;3 2 0 0 0;4 2 0 0 0;5 2 0 0 0;6 2 0 0 0;7 2 0 0 0;	1702.58	4	52.5701	32.0647	90.6518	7	0.00258	1.03565	1	1.16667	0	0	0	0	1.16455e-60	3.52828e-62	-1	0	3.52828e-62	sp|Q9C0Y4|AGLU_SCHPO;sp|Q9URX4|YFZB_SCHPO	agl1;SPAC1039.11c	209;225	322362000	98087200
cwq_mix2-1_726.12437.12437.3.0.dta	cwq_mix2-1_726.12437.12437.3.0.dta	cwq_mix2-1_726	12437	3636.68	3337.37	1113.13	3	1	HATSJGTVETLNTK		1472.73	9 2 0 0 0	H(9)N(2)	(N(N(H(H(H))(H(H(H(H(H(H)))))))))	3359	0 1 0 0 0;0 2 0 0 0;1 2 0 0 0;2 2 0 0 0;3 2 0 0 0;4 2 0 0 0;5 2 0 0 0;6 2 0 0 0;7 2 0 0 0;8 2 0 0 0;	1864.63	5	100.252	93.5622	112.675	7	0.0027	0.80913	1	1.03846	0	0	0	0	1.01058e-75	7.56693e-77	-1	0	7.56693e-77	sp|O13898|PMT1_SCHPO	ogm1	443	755694000	749016000
cwq_mix2-1_726.12438.12438.3.0.dta	cwq_mix2-1_726.12438.12438.3.0.dta	cwq_mix2-1_726	12438	3636.83	3175.32	1059.11	3	1	HATSJGTVETLNTK		1472.73	8 2 0 0 0	H(8)N(2)	(N(N(H(H(H(H)))(H(H)(H)(H)))))	3194	0 1 0 0 0;0 2 0 0 0;1 2 0 0 0;2 2 0 0 0;3 2 0 0 0;4 2 0 0 0;5 2 0 0 0;6 2 0 0 0;7 2 0 0 0;	1702.58	5	96.4555	96.3001	96.7442	7	0.00228	0.71703	1	1.07692	0	0	0	0	7.48421e-65	2.96881e-66	-1	0	2.96881e-66	sp|O13898|PMT1_SCHPO	ogm1	443	508065000	515691000
cwq_mix2-1_726.12482.12482.2.0.dta	cwq_mix2-1_726.12482.12482.2.0.dta	cwq_mix2-1_726	12482	3648.53	2490.03	1245.52	2	1	LGNJLTR		787.442	8 2 0 0 0	H(8)N(2)	(N(N(H(H(H))(H(H(H))(H(H))))))	3373	0 1 0 0 0;0 2 0 0 0;1 2 0 0 0;2 2 0 0 0;3 2 0 0 0;4 2 0 0 0;5 2 0 0 0;6 2 0 0 0;7 2 0 0 0;	1702.58	4	53.0992	31.5338	93.1493	7	0.0026	1.04288	1	1	0	0	0	0	2.21569e-62	6.86145e-64	-1	0	6.86145e-64	sp|Q9C0Y4|AGLU_SCHPO;sp|Q9URX4|YFZB_SCHPO	agl1;SPAC1039.11c	209;225	322362000	98087200
cwq_mix2-1_726.12504.12504.3.0.dta	cwq_mix2-1_726.12504.12504.3.0.dta	cwq_mix2-1_726	12504	3654.41	3337.37	1113.13	3	1	HATSJGTVETLNTK		1472.73	9 2 0 0 0	H(9)N(2)	(N(N(H(H(H))(H(H(H(H(H(H)))))))))	3359	0 1 0 0 0;0 2 0 0 0;1 2 0 0 0;2 2 0 0 0;3 2 0 0 0;4 2 0 0 0;5 2 0 0 0;6 2 0 0 0;7 2 0 0 0;8 2 0 0 0;	1864.63	5	87.9039	79.4278	103.645	7	0.00254	0.75969	1	1.11538	0	0	0	0	1.40921e-69	5.45657e-71	-1	0	5.45657e-71	sp|O13898|PMT1_SCHPO	ogm1	443	755694000	749016000
cwq_mix2-1_726.12515.12515.3.0.dta	cwq_mix2-1_726.12515.12515.3.0.dta	cwq_mix2-1_726	12515	3657.31	3175.32	1059.11	3	1	HATSJGTVETLNTK		1472.73	8 2 0 0 0	H(8)N(2)	(N(N(H(H(H))(H(H(H(H(H))))))))	3363	0 1 0 0 0;0 2 0 0 0;1 2 0 0 0;2 2 0 0 0;3 2 0 0 0;4 2 0 0 0;5 2 0 0 0;6 2 0 0 0;7 2 0 0 0;	1702.58	5	75.9831	71.1902	84.8842	7	0.00225	0.70853	0.90909	1	0	0	0	0	1.12064e-56	2.98449e-58	-1	0	2.98449e-58	sp|O13898|PMT1_SCHPO	ogm1	443	508065000	515691000
cwq_mix2-1_726.12526.12526.3.0.dta	cwq_mix2-1_726.12526.12526.3.0.dta	cwq_mix2-1_726	12526	3660.25	3427.34	1143.12	3	1	EIAPGJVSK		914.494	13 2 0 0 0	H(13)N(2)	(N(N(H(H(H))(H(H(H(H(H))))(H(H(H(H(H)))))))))	3361	0 1 0 0 0;0 2 0 0 0;1 2 0 0 0;2 2 0 0 0;3 2 0 0 0;4 2 0 0 0;5 2 0 0 0;6 2 0 0 0;7 2 0 0 0;8 2 0 0 0;9 2 0 0 0;10 2 0 0 0;11 2 0 0 0;12 2 0 0 0;	2512.85	6	33.8599	10.6945	76.8813	7	0.0039	1.13722	0.9375	0.4375	0	0	0	0	3.90392e-51	8.49584e-53	-1	0.00989283	0.00989283	sp|O14194|GGT2_SCHPO	ggt2	153	33947900	40211000
cwq_mix2-1_726.12548.12548.2.0.dta	cwq_mix2-1_726.12548.12548.2.0.dta	cwq_mix2-1_726	12548	3666.16	2490.03	1245.52	2	1	LGNJLTR		787.442	8 2 0 0 0	H(8)N(2)	(N(N(H(H(H(H)))(H(H)(H(H))))))	3193	0 1 0 0 0;0 2 0 0 0;1 2 0 0 0;2 2 0 0 0;3 2 0 0 0;4 2 0 0 0;5 2 0 0 0;6 2 0 0 0;7 2 0 0 0;	1702.58	4	52.5958	30.5124	93.6078	7	0.0026	1.04288	1	1	0	0	0	0	1.07134e-62	1.55602e-64	-1	0	1.55602e-64	sp|Q9C0Y4|AGLU_SCHPO;sp|Q9URX4|YFZB_SCHPO	agl1;SPAC1039.11c	209;225	322362000	98087200
cwq_mix2-1_726.12571.12571.3.0.dta	cwq_mix2-1_726.12571.12571.3.0.dta	cwq_mix2-1_726	12571	3672.56	3337.37	1113.13	3	1	HATSJGTVETLNTK		1472.73	9 2 0 0 0	H(9)N(2)	(N(N(H(H(H(H)))(H(H)(H(H)(H))))))	3192	0 1 0 0 0;0 2 0 0 0;1 2 0 0 0;2 2 0 0 0;3 2 0 0 0;4 2 0 0 0;5 2 0 0 0;6 2 0 0 0;7 2 0 0 0;8 2 0 0 0;	1864.63	5	31.2492	13.835	63.5898	7	0.00253	0.75789	0.91667	0.57692	0	0	0	0	6.60544e-42	9.02631e-44	-1	0.0062724	0.0062724	sp|O13898|PMT1_SCHPO	ogm1	443	761878000	756772000
cwq_mix2-1_726.12582.12582.2.0.dta	cwq_mix2-1_726.12582.12582.2.0.dta	cwq_mix2-1_726	12582	3675.55	3103.24	1552.12	2	1	EIAPGJVSK		914.494	11 2 0 0 0	H(11)N(2)	(N(N(H(H(H(H)))(H(H(H(H)))(H(H(H)))))))	3177	0 1 0 0 0;0 2 0 0 0;1 2 0 0 0;2 2 0 0 0;3 2 0 0 0;4 2 0 0 0;5 2 0 0 0;6 2 0 0 0;7 2 0 0 0;8 2 0 0 0;9 2 0 0 0;10 2 0 0 0;	2188.74	6	44.6285	27.5691	76.3101	7	0.0038	1.22501	1	0.8125	0	0	0	0	9.71338e-51	2.47837e-52	-1	0	2.47837e-52	sp|O14194|GGT2_SCHPO	ggt2	153	13113400	13532100
cwq_mix2-1_726.12611.12611.2.0.dta	cwq_mix2-1_726.12611.12611.2.0.dta	cwq_mix2-1_726	12611	3683.43	2941.18	1471.1	2	1	EIAPGJVSK		914.494	10 2 0 0 0	H(10)N(2)	(N(N(H(H(H)(H(H)))(H(H(H(H(H))))))))	3223	0 1 0 0 0;0 2 0 0 0;1 2 0 0 0;2 2 0 0 0;3 2 0 0 0;4 2 0 0 0;5 2 0 0 0;6 2 0 0 0;7 2 0 0 0;8 2 0 0 0;9 2 0 0 0;	2026.69	6	41.2313	24.8841	71.5902	7	0.00192	0.6538	1	0.875	0	0	0	0	1.82155e-47	3.7404e-49	-1	0.00249377	0.00249377	sp|O14194|GGT2_SCHPO	ggt2	153	7936380	6937610
cwq_mix2-1_726.12613.12613.3.0.dta	cwq_mix2-1_726.12613.12613.3.0.dta	cwq_mix2-1_726	12613	3683.84	3103.23	1035.08	3	1	EIAPGJVSK		914.494	11 2 0 0 0	H(11)N(2)	(N(N(H(H(H(H(H(H)))))(H(H(H(H(H))))))))	3103	0 1 0 0 0;0 2 0 0 0;1 2 0 0 0;2 2 0 0 0;3 2 0 0 0;4 2 0 0 0;5 2 0 0 0;6 2 0 0 0;7 2 0 0 0;8 2 0 0 0;9 2 0 0 0;10 2 0 0 0;	2188.74	6	33.1062	11.6863	72.886	7	0.0002	0.06364	0.92857	0.4375	0	0	0	0	2.29947e-48	5.63143e-50	-1	0.00859107	0.00859107	sp|O14194|GGT2_SCHPO	ggt2	153	15309300	16688600
cwq_mix2-1_726.12696.12696.2.0.dta	cwq_mix2-1_726.12696.12696.2.0.dta	cwq_mix2-1_726	12696	3706.19	2941.18	1471.1	2	1	EIAPGJVSK		914.494	10 2 0 0 0	H(10)N(2)	(N(N(H(H)(H(H(H(H(H(H(H(H)))))))))))	5068	0 1 0 0 0;0 2 0 0 0;1 2 0 0 0;2 2 0 0 0;3 2 0 0 0;4 2 0 0 0;5 2 0 0 0;6 2 0 0 0;7 2 0 0 0;8 2 0 0 0;9 2 0 0 0;	2026.69	6	35.1333	17.6209	67.6564	7	0.00246	0.83604	1	0.6875	0	0	0	0	9.80291e-45	2.2104e-46	-1	0.00484496	0.00484496	sp|O14194|GGT2_SCHPO	ggt2	153	7936380	6937610
cwq_mix2-1_726.12746.12746.2.0.dta	cwq_mix2-1_726.12746.12746.2.0.dta	cwq_mix2-1_726	12746	3719.41	2003.87	1002.44	2	1	LGNJLTR		787.442	5 2 0 0 0	H(5)N(2)	(N(N(H(H)(H(H)(H)))))	5096	0 1 0 0 0;0 2 0 0 0;1 2 0 0 0;2 2 0 0 0;3 2 0 0 0;4 2 0 0 0;	1216.42	4	39.2921	20.6909	73.8372	7	0.00163	0.81397	1	0.91667	0	0	0	0	5.034e-49	1.02734e-50	-1	0.00417973	0.00417973	sp|Q9C0Y4|AGLU_SCHPO;sp|Q9URX4|YFZB_SCHPO	agl1;SPAC1039.11c	209;225	145294000	20712600
cwq_mix2-1_726.12811.12811.2.0.dta	cwq_mix2-1_726.12811.12811.2.0.dta	cwq_mix2-1_726	12811	3737.09	2003.87	1002.44	2	1	LGNJLTR		787.442	5 2 0 0 0	H(5)N(2)	(N(N(H(H)(H(H)(H)))))	5096	0 1 0 0 0;0 2 0 0 0;1 2 0 0 0;2 2 0 0 0;3 2 0 0 0;4 2 0 0 0;	1216.42	4	46.1244	30.3873	75.3505	7	0.00168	0.83593	1	1.25	0	0	0	0	4.49407e-50	1.00078e-51	-1	0	1.00078e-51	sp|Q9C0Y4|AGLU_SCHPO;sp|Q9URX4|YFZB_SCHPO	agl1;SPAC1039.11c	209;225	145294000	20712600
cwq_mix2-1_726.12903.12903.2.0.dta	cwq_mix2-1_726.12903.12903.2.0.dta	cwq_mix2-1_726	12903	3761.78	2779.13	1390.07	2	1	EIAPGJVSK		914.494	9 2 0 0 0	H(9)N(2)	(N(N(H(H(H(H)))(H(H)(H(H(H)))))))	3190	0 1 0 0 0;0 2 0 0 0;1 2 0 0 0;2 2 0 0 0;3 2 0 0 0;4 2 0 0 0;5 2 0 0 0;6 2 0 0 0;7 2 0 0 0;8 2 0 0 0;	1864.63	6	26.1892	11.9966	52.5467	7	0.00223	0.80254	1	0.5625	0	0	0	0	3.56249e-34	4.57502e-36	-1	0.00779221	0.00779221	sp|O14194|GGT2_SCHPO	ggt2	153	2434160	2689530
cwq_mix2-1_726.13866.13866.2.0.dta	cwq_mix2-1_726.13866.13866.2.0.dta	cwq_mix2-1_726	13866	4019.69	2706.13	1353.57	2	1	LQSJLTEAK		1003.54	8 2 0 0 0	H(8)N(2)	(N(N(H(H(H(H)))(H(H)(H)(H)))))	3194	0 1 0 0 0;0 2 0 0 0;1 2 0 0 0;2 2 0 0 0;3 2 0 0 0;4 2 0 0 0;5 2 0 0 0;6 2 0 0 0;7 2 0 0 0;	1702.58	4	26.6274	11.6161	54.5055	7	0.00282	1.04237	1	0.625	0	0	0	0	1.49706e-35	1.77802e-37	-1	0.00940975	0.00940975	sp|O14173|YE57_SCHPO	SPAC4D7.07c	188	4673600	4183170
cwq_mix2-1_726.13953.13953.3.0.dta	cwq_mix2-1_726.13953.13953.3.0.dta	cwq_mix2-1_726	13953	4042.6	3749.4	1250.47	3	1	JFSNIR		750.389	16 2 0 0 0	H(16)N(2)	(N(N(H(H(H(H(H(H(H(H)))))))(H(H(H))(H(H(H(H(H)))))))))	3075	0 1 0 0 0;0 2 0 0 0;1 2 0 0 0;2 2 0 0 0;3 2 0 0 0;4 2 0 0 0;5 2 0 0 0;6 2 0 0 0;7 2 0 0 0;8 2 0 0 0;9 2 0 0 0;10 2 0 0 0;11 2 0 0 0;12 2 0 0 0;13 2 0 0 0;14 2 0 0 0;15 2 0 0 0;	2999	1	47.9226	14.7515	109.526	7	0.00302	0.80555	0.89474	1.1	0	0	0	0	1.38855e-73	7.07758e-75	-1	0.00558659	0.00558659	sp|P87015|ASPG1_SCHPO;sp|Q8NKC0|ASPG3_SCHPO	SPAC186.03;SPBPB21E7.09	82;82	46961700	51093600
cwq_mix2-1_726.14072.14072.3.0.dta	cwq_mix2-1_726.14072.14072.3.0.dta	cwq_mix2-1_726	14072	4074.13	3587.35	1196.45	3	1	JFSNIR		750.389	15 2 0 0 0	H(15)N(2)	(N(N(H(H(H(H(H(H(H))))))(H(H(H(H(H(H(H(H)))))))))))	3078	0 1 0 0 0;0 2 0 0 0;1 2 0 0 0;2 2 0 0 0;3 2 0 0 0;4 2 0 0 0;5 2 0 0 0;6 2 0 0 0;7 2 0 0 0;8 2 0 0 0;9 2 0 0 0;10 2 0 0 0;11 2 0 0 0;12 2 0 0 0;13 2 0 0 0;14 2 0 0 0;	2836.95	1	39.6132	10.6654	93.3734	7	0.00502	1.40042	0.88889	1.1	0	0	0	0	1.55324e-62	4.18282e-64	-1	0.00989283	0.00989283	sp|P87015|ASPG1_SCHPO;sp|Q8NKC0|ASPG3_SCHPO	SPAC186.03;SPBPB21E7.09	82;82	72501400	83255500
cwq_mix2-1_726.14293.14293.3.0.dta	cwq_mix2-1_726.14293.14293.3.0.dta	cwq_mix2-1_726	14293	4132.78	3425.29	1142.43	3	1	JFSNIR		750.389	14 2 0 0 0	H(14)N(2)	(N(N(H(H(H(H(H(H(H))))))(H(H(H(H)))(H(H(H)))))))	3088	0 1 0 0 0;0 2 0 0 0;1 2 0 0 0;2 2 0 0 0;3 2 0 0 0;4 2 0 0 0;5 2 0 0 0;6 2 0 0 0;7 2 0 0 0;8 2 0 0 0;9 2 0 0 0;10 2 0 0 0;11 2 0 0 0;12 2 0 0 0;13 2 0 0 0;	2674.9	1	50.066	22.1188	101.968	7	0.00267	0.77897	0.88235	1.3	0	0	0	0	1.97279e-68	8.70457e-70	-1	0.00340136	0.00340136	sp|P87015|ASPG1_SCHPO;sp|Q8NKC0|ASPG3_SCHPO	SPAC186.03;SPBPB21E7.09	82;82	247682000	263770000
cwq_mix2-1_726.14382.14382.3.0.dta	cwq_mix2-1_726.14382.14382.3.0.dta	cwq_mix2-1_726	14382	4156.44	3425.29	1142.43	3	1	JFSNIR		750.389	14 2 0 0 0	H(14)N(2)	(N(N(H(H(H(H(H(H(H))))))(H(H(H(H)))(H(H(H)))))))	3088	0 1 0 0 0;0 2 0 0 0;1 2 0 0 0;2 2 0 0 0;3 2 0 0 0;4 2 0 0 0;5 2 0 0 0;6 2 0 0 0;7 2 0 0 0;8 2 0 0 0;9 2 0 0 0;10 2 0 0 0;11 2 0 0 0;12 2 0 0 0;13 2 0 0 0;	2674.9	1	41.7001	14.3988	92.4025	7	0.00067	0.19566	0.88235	1.1	0	0	0	0	7.23963e-62	2.42741e-63	-1	0.00558659	0.00558659	sp|P87015|ASPG1_SCHPO;sp|Q8NKC0|ASPG3_SCHPO	SPAC186.03;SPBPB21E7.09	82;82	247682000	263770000
cwq_mix2-1_726.14532.14532.2.0.dta	cwq_mix2-1_726.14532.14532.2.0.dta	cwq_mix2-1_726	14532	4197.18	2904.09	1452.55	2	1	JGTMCDITK	5,Carbamidomethyl[C];	1039.45	9 2 0 0 0	H(9)N(2)	(N(N(H(H(H(H)))(H(H(H(H(H))))))))	3173	0 1 0 0 0;0 2 0 0 0;1 2 0 0 0;2 2 0 0 0;3 2 0 0 0;4 2 0 0 0;5 2 0 0 0;6 2 0 0 0;7 2 0 0 0;8 2 0 0 0;	1864.63	1	35.2118	28.6851	47.3326	7	0.00399	1.37336	0.91667	1.1875	0	0	0	0	1.60301e-30	1.2115e-32	-1	0	1.2115e-32	sp|Q9UTC8|OS9_SCHPO	yos9	199	21777500	20143500
cwq_mix2-1_726.14597.14597.4.0.dta	cwq_mix2-1_726.14597.14597.4.0.dta	cwq_mix2-1_726	14597	4214.72	3160.34	790.841	4	1	JDTIIIHADRK		1295.71	9 2 0 0 0	H(9)N(2)	(N(N(H(H(H(H(H))))(H(H(H(H)))))))	3135	0 1 0 0 0;0 2 0 0 0;1 2 0 0 0;2 2 0 0 0;3 2 0 0 0;4 2 0 0 0;5 2 0 0 0;6 2 0 0 0;7 2 0 0 0;8 2 0 0 0;	1864.63	1	24.9501	11.1826	50.5182	6	0.00278	0.87945	0.75	0.6	0	0	0	0	9.4763e-33	1.22364e-34	-1	0.00989283	0.00989283	sp|Q9HDW9|PIGL_SCHPO	SPAPB2B4.01c	198	4510520	9832450
cwq_mix2-1_726.14602.14602.2.0.dta	cwq_mix2-1_726.14602.14602.2.0.dta	cwq_mix2-1_726	14602	4215.98	2904.09	1452.55	2	1	JGTMCDITK	5,Carbamidomethyl[C];	1039.45	9 2 0 0 0	H(9)N(2)	(N(N(H(H(H(H)))(H(H)(H(H(H)))))))	3190	0 1 0 0 0;0 2 0 0 0;1 2 0 0 0;2 2 0 0 0;3 2 0 0 0;4 2 0 0 0;5 2 0 0 0;6 2 0 0 0;7 2 0 0 0;8 2 0 0 0;	1864.63	1	60.6055	51.4414	77.6245	7	0.00355	1.22185	1	1.375	0	0	0	0	1.19229e-51	2.41223e-53	-1	0	2.41223e-53	sp|Q9UTC8|OS9_SCHPO	yos9	199	21777500	20143500
cwq_mix2-1_726.14613.14613.3.0.dta	cwq_mix2-1_726.14613.14613.3.0.dta	cwq_mix2-1_726	14613	4218.95	2904.09	968.702	3	1	JGTMCDITK	5,Carbamidomethyl[C];	1039.45	9 2 0 0 0	H(9)N(2)	(N(N(H(H(H(H)))(H(H(H))(H(H))))))	3185	0 1 0 0 0;0 2 0 0 0;1 2 0 0 0;2 2 0 0 0;3 2 0 0 0;4 2 0 0 0;5 2 0 0 0;6 2 0 0 0;7 2 0 0 0;8 2 0 0 0;	1864.63	1	43.8706	35.4332	59.5399	7	0.0021	0.72428	0.91667	1.25	0	0	0	0	4.42728e-39	6.90094e-41	-1	0	6.90094e-41	sp|Q9UTC8|OS9_SCHPO	yos9	199	22515600	22604300
cwq_mix2-1_726.14669.14669.2.0.dta	cwq_mix2-1_726.14669.14669.2.0.dta	cwq_mix2-1_726	14669	4234.15	2904.09	1452.55	2	1	JGTMCDITK	5,Carbamidomethyl[C];	1039.45	9 2 0 0 0	H(9)N(2)	(N(N(H(H(H(H)))(H(H)(H(H(H)))))))	3190	0 1 0 0 0;0 2 0 0 0;1 2 0 0 0;2 2 0 0 0;3 2 0 0 0;4 2 0 0 0;5 2 0 0 0;6 2 0 0 0;7 2 0 0 0;8 2 0 0 0;	1864.63	1	49.8539	38.7645	70.4485	7	0.00286	0.98632	1	1.25	0	0	0	0	1.12889e-46	2.57398e-48	-1	0	2.57398e-48	sp|Q9UTC8|OS9_SCHPO	yos9	199	21777500	20143500
cwq_mix2-1_726.14679.14679.2.0.dta	cwq_mix2-1_726.14679.14679.2.0.dta	cwq_mix2-1_726	14679	4236.8	2742.04	1371.52	2	1	JGTMCDITK	5,Carbamidomethyl[C];	1039.45	8 2 0 0 0	H(8)N(2)	(N(N(H(H(H(H)))(H(H)(H(H))))))	3193	0 1 0 0 0;0 2 0 0 0;1 2 0 0 0;2 2 0 0 0;3 2 0 0 0;4 2 0 0 0;5 2 0 0 0;6 2 0 0 0;7 2 0 0 0;	1702.58	1	60.0556	54.5147	70.346	7	0.00345	1.25738	1	1.4375	0	0	0	0	1.32991e-46	2.99227e-48	-1	0	2.99227e-48	sp|Q9UTC8|OS9_SCHPO	yos9	199	31811500	28234300
cwq_mix2-1_726.14680.14680.3.0.dta	cwq_mix2-1_726.14680.14680.3.0.dta	cwq_mix2-1_726	14680	4237.12	2904.09	968.702	3	1	JGTMCDITK	5,Carbamidomethyl[C];	1039.45	9 2 0 0 0	H(9)N(2)	(N(N(H(H(H)(H))(H(H(H(H(H))))))))	3239	0 1 0 0 0;0 2 0 0 0;1 2 0 0 0;2 2 0 0 0;3 2 0 0 0;4 2 0 0 0;5 2 0 0 0;6 2 0 0 0;7 2 0 0 0;8 2 0 0 0;	1864.63	1	26.2502	13.1821	50.5195	7	0.00141	0.48461	0.91667	0.8125	0	0	0	0	9.45672e-33	1.15591e-34	-1	0.0062724	0.0062724	sp|Q9UTC8|OS9_SCHPO	yos9	199	22515600	22604300
cwq_mix2-1_726.14702.14702.3.1.dta	cwq_mix2-1_726.14702.14702.3.1.dta	cwq_mix2-1_726	14702	4243.05	2998.29	1000.1	3	1	JDTIIIHADRK		1295.71	8 2 0 0 0	H(8)N(2)	(N(N(H(H(H(H)))(H(H)(H)(H)))))	3194	0 1 0 0 0;0 2 0 0 0;1 2 0 0 0;2 2 0 0 0;3 2 0 0 0;4 2 0 0 0;5 2 0 0 0;6 2 0 0 0;7 2 0 0 0;	1702.58	1	31.8407	13.4135	66.0628	7	0.00287	0.95714	1	0.7	0	0	0	0	1.25569e-43	2.00815e-45	-1	0.0062724	0.0062724	sp|Q9HDW9|PIGL_SCHPO	SPAPB2B4.01c	198	4285500	4971200
cwq_mix2-1_726.14724.14724.3.0.dta	cwq_mix2-1_726.14724.14724.3.0.dta	cwq_mix2-1_726	14724	4248.97	2742.04	914.684	3	1	JGTMCDITK	5,Carbamidomethyl[C];	1039.45	8 2 0 0 0	H(8)N(2)	(N(N(H(H(H)(H))(H(H(H(H)))))))	3242	0 1 0 0 0;0 2 0 0 0;1 2 0 0 0;2 2 0 0 0;3 2 0 0 0;4 2 0 0 0;5 2 0 0 0;6 2 0 0 0;7 2 0 0 0;	1702.58	1	27.7673	22.1332	38.2306	6	0.00072	0.26141	0.81818	1.125	0	0	0	0	2.63209e-24	3.59166e-26	-1	0.00340136	0.00340136	sp|Q9UTC8|OS9_SCHPO	yos9	199	26846400	18346900
cwq_mix2-1_726.14744.14744.2.0.dta	cwq_mix2-1_726.14744.14744.2.0.dta	cwq_mix2-1_726	14744	4254.32	2742.04	1371.52	2	1	JGTMCDITK	5,Carbamidomethyl[C];	1039.45	8 2 0 0 0	H(8)N(2)	(N(N(H(H(H))(H(H)(H(H(H)))))))	3378	0 1 0 0 0;0 2 0 0 0;1 2 0 0 0;2 2 0 0 0;3 2 0 0 0;4 2 0 0 0;5 2 0 0 0;6 2 0 0 0;7 2 0 0 0;	1702.58	1	57.2651	52.1253	66.8104	7	0.00285	1.03784	1	1.375	0	0	0	0	3.79487e-44	6.70116e-46	-1	0	6.70116e-46	sp|Q9UTC8|OS9_SCHPO	yos9	199	31811500	28234300
cwq_mix2-1_726.14797.14797.3.0.dta	cwq_mix2-1_726.14797.14797.3.0.dta	cwq_mix2-1_726	14797	4268.75	4204.6	1402.2	3	1	JVTNPDFDRK		1205.59	16 2 0 0 0	H(16)N(2)	(N(N(H(H(H(H(H))))(H(H(H(H(H))))(H(H(H(H(H(H))))))))))	3127	0 1 0 0 0;0 2 0 0 0;1 2 0 0 0;2 2 0 0 0;3 2 0 0 0;4 2 0 0 0;5 2 0 0 0;6 2 0 0 0;7 2 0 0 0;8 2 0 0 0;9 2 0 0 0;10 2 0 0 0;11 2 0 0 0;12 2 0 0 0;13 2 0 0 0;14 2 0 0 0;15 2 0 0 0;	2999	1	40.7882	13.298	91.8414	7	0.00423	1.00636	0.89474	0.61111	0	0	0	0	1.76296e-61	5.08179e-63	-1	0.0062724	0.0062724	sp|O60172|PPA3_SCHPO	SPBC21H7.03c	324	52734500	60089300
cwq_mix2-1_726.14919.14919.3.0.dta	cwq_mix2-1_726.14919.14919.3.0.dta	cwq_mix2-1_726	14919	4301.87	4204.6	1402.2	3	1	JVTNPDFDRK		1205.59	16 2 0 0 0	H(16)N(2)	(N(N(H(H(H(H(H(H(H(H)))))))(H(H(H(H)))(H(H(H(H))))))))	3073	0 1 0 0 0;0 2 0 0 0;1 2 0 0 0;2 2 0 0 0;3 2 0 0 0;4 2 0 0 0;5 2 0 0 0;6 2 0 0 0;7 2 0 0 0;8 2 0 0 0;9 2 0 0 0;10 2 0 0 0;11 2 0 0 0;12 2 0 0 0;13 2 0 0 0;14 2 0 0 0;15 2 0 0 0;	2999	1	51.3809	21.7172	106.471	7	0.00378	0.89934	0.89474	0.72222	0	0	0	0	1.66682e-71	5.32438e-73	-1	0.00340136	0.00340136	sp|O60172|PPA3_SCHPO	SPBC21H7.03c	324	52734500	60089300
cwq_mix2-1_726.15134.15134.2.0.dta	cwq_mix2-1_726.15134.15134.2.0.dta	cwq_mix2-1_726	15134	4359.91	2801.15	1401.08	2	1	IITYNAJK		936.515	9 2 0 0 0	H(9)N(2)	(N(N(H(H(H)(H))(H(H)(H(H(H)))))))	3247	0 1 0 0 0;0 2 0 0 0;1 2 0 0 0;2 2 0 0 0;3 2 0 0 0;4 2 0 0 0;5 2 0 0 0;6 2 0 0 0;7 2 0 0 0;8 2 0 0 0;	1864.63	7	32.8741	21.7196	53.5895	7	-0.0004	-0.1416	0.91667	0.92857	0	0	0	0	6.58998e-35	7.75664e-37	-1	0.00340136	0.00340136	sp|O13857|PLB2_SCHPO	SPAC1A6.03c	445	10112300	6447580
cwq_mix2-1_726.15208.15208.2.0.dta	cwq_mix2-1_726.15208.15208.2.0.dta	cwq_mix2-1_726	15208	4379.72	2801.15	1401.08	2	1	IITYNAJK		936.515	9 2 0 0 0	H(9)N(2)	(N(N(H(H(H)(H))(H(H(H))(H(H))))))	3244	0 1 0 0 0;0 2 0 0 0;1 2 0 0 0;2 2 0 0 0;3 2 0 0 0;4 2 0 0 0;5 2 0 0 0;6 2 0 0 0;7 2 0 0 0;8 2 0 0 0;	1864.63	7	46.0336	35.3901	65.8	7	0.00122	0.43674	1	1.07143	0	0	0	0	1.9129e-43	2.97984e-45	-1	0	2.97984e-45	sp|O13857|PLB2_SCHPO	SPAC1A6.03c	445	10112300	6447580
cwq_mix2-1_726.15282.15282.3.0.dta	cwq_mix2-1_726.15282.15282.3.0.dta	cwq_mix2-1_726	15282	4399.07	3257.36	1086.46	3	1	ILDDKGNJLTK		1230.67	10 2 0 0 0	H(10)N(2)	(N(N(H(H(H(H(H))))(H(H)(H(H(H)))))))	3146	0 1 0 0 0;0 2 0 0 0;1 2 0 0 0;2 2 0 0 0;3 2 0 0 0;4 2 0 0 0;5 2 0 0 0;6 2 0 0 0;7 2 0 0 0;8 2 0 0 0;9 2 0 0 0;	2026.69	8	67.6403	45.0328	109.626	7	0.00063	0.19247	0.92308	0.95	0	0	0	0	1.1878e-73	4.66139e-75	-1	0	4.66139e-75	sp|Q10351|PIGS_SCHPO	SPAC1F12.09	132	41216700	45451100
cwq_mix2-1_726.15412.15412.3.0.dta	cwq_mix2-1_726.15412.15412.3.0.dta	cwq_mix2-1_726	15412	4433.96	3095.3	1032.44	3	1	ILDDKGNJLTK		1230.67	9 2 0 0 0	H(9)N(2)	(N(N(H(H(H(H)))(H(H(H(H(H))))))))	3173	0 1 0 0 0;0 2 0 0 0;1 2 0 0 0;2 2 0 0 0;3 2 0 0 0;4 2 0 0 0;5 2 0 0 0;6 2 0 0 0;7 2 0 0 0;8 2 0 0 0;	1864.63	8	44.9583	17.8812	95.2443	7	0.00162	0.5222	1	0.6	0	0	0	0	8.02498e-64	3.09143e-65	-1	0.00484496	0.00484496	sp|Q10351|PIGS_SCHPO	SPAC1F12.09	132	36428000	46542300
cwq_mix2-1_726.15482.15482.3.0.dta	cwq_mix2-1_726.15482.15482.3.0.dta	cwq_mix2-1_726	15482	4452.6	3095.3	1032.44	3	1	ILDDKGNJLTK		1230.67	9 2 0 0 0	H(9)N(2)	(N(N(H(H(H(H)))(H(H)(H(H)(H))))))	3192	0 1 0 0 0;0 2 0 0 0;1 2 0 0 0;2 2 0 0 0;3 2 0 0 0;4 2 0 0 0;5 2 0 0 0;6 2 0 0 0;7 2 0 0 0;8 2 0 0 0;	1864.63	8	64.3514	42.2504	105.396	7	0.00139	0.44854	1	0.8	0	0	0	0	8.99999e-71	3.3175e-72	-1	0	3.3175e-72	sp|Q10351|PIGS_SCHPO	SPAC1F12.09	132	36428000	46542300
cwq_mix2-1_726.15565.15565.3.0.dta	cwq_mix2-1_726.15565.15565.3.0.dta	cwq_mix2-1_726	15565	4475.18	2933.25	978.422	3	1	ILDDKGNJLTK		1230.67	8 2 0 0 0	H(8)N(2)	(N(N(H(H(H(H)))(H(H)(H)(H)))))	3194	0 1 0 0 0;0 2 0 0 0;1 2 0 0 0;2 2 0 0 0;3 2 0 0 0;4 2 0 0 0;5 2 0 0 0;6 2 0 0 0;7 2 0 0 0;	1702.58	8	37.5835	13.3469	82.5944	7	0.00099	0.33812	1	0.5	0	0	0	0	4.30358e-55	1.13374e-56	-1	0.0062724	0.0062724	sp|Q10351|PIGS_SCHPO	SPAC1F12.09	132	27710000	27841100
cwq_mix2-1_726.15635.15635.3.0.dta	cwq_mix2-1_726.15635.15635.3.0.dta	cwq_mix2-1_726	15635	4494.08	2933.25	978.422	3	1	ILDDKGNJLTK		1230.67	8 2 0 0 0	H(8)N(2)	(N(N(H(H(H(H)))(H(H(H(H)))))))	3178	0 1 0 0 0;0 2 0 0 0;1 2 0 0 0;2 2 0 0 0;3 2 0 0 0;4 2 0 0 0;5 2 0 0 0;6 2 0 0 0;7 2 0 0 0;	1702.58	8	56.4535	39.2509	88.401	7	0.0015	0.51199	1	0.85	0	0	0	0	4.16057e-59	1.35504e-60	-1	0	1.35504e-60	sp|Q10351|PIGS_SCHPO	SPAC1F12.09	132	27710000	27841100
cwq_mix2-1_726.16148.16148.4.1.dta	cwq_mix2-1_726.16148.16148.4.1.dta	cwq_mix2-1_726	16148	4631.07	3377.35	845.094	4	1	HPJGTAHSLNFR		1350.67	10 2 0 0 0	H(10)N(2)	(N(N(H(H(H(H)))(H(H(H))(H(H)(H))))))	3184	0 1 0 0 0;0 2 0 0 0;1 2 0 0 0;2 2 0 0 0;3 2 0 0 0;4 2 0 0 0;5 2 0 0 0;6 2 0 0 0;7 2 0 0 0;8 2 0 0 0;9 2 0 0 0;	2026.69	3	42.0284	15.8721	90.6044	7	-0.00011	-0.03318	0.84615	0.5	0	0	0	0	1.25543e-60	3.83409e-62	-1	0.00558659	0.00558659	sp|Q9US04|GGT1_SCHPO	ggt1	156	43655700	44560600
cwq_mix2-1_726.16172.16172.4.1.dta	cwq_mix2-1_726.16172.16172.4.1.dta	cwq_mix2-1_726	16172	4637.32	3215.3	804.581	4	1	HPJGTAHSLNFR		1350.67	9 2 0 0 0	H(9)N(2)	(N(N(H(H(H(H)))(H(H)(H(H(H)))))))	3190	0 1 0 0 0;0 2 0 0 0;1 2 0 0 0;2 2 0 0 0;3 2 0 0 0;4 2 0 0 0;5 2 0 0 0;6 2 0 0 0;7 2 0 0 0;8 2 0 0 0;	1864.63	3	42.227	16.2964	90.3838	7	0.0026	0.80968	0.91667	0.5	0	0	0	0	1.7822e-60	5.01812e-62	-1	0.00484496	0.00484496	sp|Q9US04|GGT1_SCHPO	ggt1	156	120702000	144414000
cwq_mix2-1_726.16222.16222.3.0.dta	cwq_mix2-1_726.16222.16222.3.0.dta	cwq_mix2-1_726	16222	4650.74	3215.3	1072.44	3	1	HPJGTAHSLNFR		1350.67	9 2 0 0 0	H(9)N(2)	(N(N(H(H)(H(H(H(H)))(H(H(H)))))))	5081	0 1 0 0 0;0 2 0 0 0;1 2 0 0 0;2 2 0 0 0;3 2 0 0 0;4 2 0 0 0;5 2 0 0 0;6 2 0 0 0;7 2 0 0 0;8 2 0 0 0;	1864.63	3	61.1056	37.7645	104.453	7	0.00201	0.62587	1	0.77273	0	0	0	0	3.95716e-70	1.3935e-71	-1	0	1.3935e-71	sp|Q9US04|GGT1_SCHPO	ggt1	156	86070200	98237700
cwq_mix2-1_726.16238.16238.4.0.dta	cwq_mix2-1_726.16238.16238.4.0.dta	cwq_mix2-1_726	16238	4654.51	3215.3	804.581	4	1	HPJGTAHSLNFR		1350.67	9 2 0 0 0	H(9)N(2)	(N(N(H(H)(H(H(H(H)))(H(H(H)))))))	5081	0 1 0 0 0;0 2 0 0 0;1 2 0 0 0;2 2 0 0 0;3 2 0 0 0;4 2 0 0 0;5 2 0 0 0;6 2 0 0 0;7 2 0 0 0;8 2 0 0 0;	1864.63	3	67.4326	39.962	118.449	7	0.00226	0.70269	1	0.77273	0	0	0	0	1.25223e-79	1.13538e-80	-1	0	1.13538e-80	sp|Q9US04|GGT1_SCHPO	ggt1	156	120702000	144414000
cwq_mix2-1_726.16250.16250.3.0.dta	cwq_mix2-1_726.16250.16250.3.0.dta	cwq_mix2-1_726	16250	4657.79	3053.25	1018.42	3	1	HPJGTAHSLNFR		1350.67	8 2 0 0 0	H(8)N(2)	(N(N(H(H(H(H)))(H(H(H(H)))))))	3178	0 1 0 0 0;0 2 0 0 0;1 2 0 0 0;2 2 0 0 0;3 2 0 0 0;4 2 0 0 0;5 2 0 0 0;6 2 0 0 0;7 2 0 0 0;	1702.58	3	43.4023	19.8009	87.2335	7	0.00235	0.76993	1	0.59091	0	0	0	0	2.66365e-58	7.27944e-60	-1	0.00417973	0.00417973	sp|Q9US04|GGT1_SCHPO	ggt1	156	20269800	19046800
cwq_mix2-1_726.16272.16272.4.0.dta	cwq_mix2-1_726.16272.16272.4.0.dta	cwq_mix2-1_726	16272	4664.05	3053.25	764.067	4	1	HPJGTAHSLNFR		1350.67	8 2 0 0 0	H(8)N(2)	(N(N(H(H(H(H)))(H(H)(H)(H)))))	3194	0 1 0 0 0;0 2 0 0 0;1 2 0 0 0;2 2 0 0 0;3 2 0 0 0;4 2 0 0 0;5 2 0 0 0;6 2 0 0 0;7 2 0 0 0;	1702.58	3	56.1074	37.9496	89.8291	7	0.00022	0.07297	0.90909	0.77273	0	0	0	0	4.30086e-60	1.14401e-61	-1	0	1.14401e-61	sp|Q9US04|GGT1_SCHPO	ggt1	156	27864500	33647500
cwq_mix2-1_726.16305.16305.3.0.dta	cwq_mix2-1_726.16305.16305.3.0.dta	cwq_mix2-1_726	16305	4672.93	3090.33	1030.78	3	1	JVSKEPPSVIR		1225.69	9 2 0 0 0	H(9)N(2)	(N(N(H(H(H)(H))(H(H(H(H(H))))))))	3239	0 1 0 0 0;0 2 0 0 0;1 2 0 0 0;2 2 0 0 0;3 2 0 0 0;4 2 0 0 0;5 2 0 0 0;6 2 0 0 0;7 2 0 0 0;8 2 0 0 0;	1864.63	1	45.203	24.3512	83.9277	7	0.00275	0.89064	0.91667	0.8	0	0	0	0	5.14181e-56	1.19861e-57	-1	0.00249377	0.00249377	sp|Q9P7D0|YOFJ_SCHPO	SPBP4H10.19c	133	56770100	64336300
cwq_mix2-1_726.16328.16328.3.0.dta	cwq_mix2-1_726.16328.16328.3.0.dta	cwq_mix2-1_726	16328	4679.13	3053.25	1018.42	3	1	HPJGTAHSLNFR		1350.67	8 2 0 0 0	H(8)N(2)	(N(N(H(H(H(H)))(H(H)(H(H))))))	3193	0 1 0 0 0;0 2 0 0 0;1 2 0 0 0;2 2 0 0 0;3 2 0 0 0;4 2 0 0 0;5 2 0 0 0;6 2 0 0 0;7 2 0 0 0;	1702.58	3	40.4381	18.1817	81.7715	7	0.00147	0.48303	1	0.59091	0	0	0	0	1.59785e-54	4.59191e-56	-1	0.00484496	0.00484496	sp|Q9US04|GGT1_SCHPO	ggt1	156	20269800	19046800
cwq_mix2-1_726.16376.16376.3.0.dta	cwq_mix2-1_726.16376.16376.3.0.dta	cwq_mix2-1_726	16376	4692.17	3090.33	1030.78	3	1	JVSKEPPSVIR		1225.69	9 2 0 0 0	H(9)N(2)	(N(N(H(H(H(H)))(H(H)(H(H(H)))))))	3190	0 1 0 0 0;0 2 0 0 0;1 2 0 0 0;2 2 0 0 0;3 2 0 0 0;4 2 0 0 0;5 2 0 0 0;6 2 0 0 0;7 2 0 0 0;8 2 0 0 0;	1864.63	1	44.8109	21.9969	87.1799	7	0.00248	0.80327	0.91667	0.7	0	0	0	0	2.90083e-58	9.05536e-60	-1	0.00340136	0.00340136	sp|Q9P7D0|YOFJ_SCHPO	SPBP4H10.19c	133	56770100	64336300
cwq_mix2-1_726.16462.16462.3.0.dta	cwq_mix2-1_726.16462.16462.3.0.dta	cwq_mix2-1_726	16462	4715.76	3090.32	1030.78	3	1	JVSKEPPSVIR		1225.69	9 2 0 0 0	H(9)N(2)	(N(N(H(H(H(H)))(H(H(H(H(H))))))))	3173	0 1 0 0 0;0 2 0 0 0;1 2 0 0 0;2 2 0 0 0;3 2 0 0 0;4 2 0 0 0;5 2 0 0 0;6 2 0 0 0;7 2 0 0 0;8 2 0 0 0;	1864.63	1	38.2112	17.1067	77.4052	7	0.00063	0.2043	0.91667	0.6	0	0	0	0	1.69171e-51	3.43139e-53	-1	0.00484496	0.00484496	sp|Q9P7D0|YOFJ_SCHPO	SPBP4H10.19c	133	8973900	23578400
cwq_mix2-1_726.16536.16536.3.0.dta	cwq_mix2-1_726.16536.16536.3.0.dta	cwq_mix2-1_726	16536	4735.73	3090.32	1030.78	3	1	JVSKEPPSVIR		1225.69	9 2 0 0 0	H(9)N(2)	(N(N(H(H)(H(H(H))(H(H(H(H))))))))	5085	0 1 0 0 0;0 2 0 0 0;1 2 0 0 0;2 2 0 0 0;3 2 0 0 0;4 2 0 0 0;5 2 0 0 0;6 2 0 0 0;7 2 0 0 0;8 2 0 0 0;	1864.63	1	36.3951	15.1583	75.8348	7	-0.00045	-0.1442	0.91667	0.7	0	0	0	0	2.07442e-50	4.74757e-52	-1	0.00558659	0.00558659	sp|Q9P7D0|YOFJ_SCHPO	SPBP4H10.19c	133	67463900	23578400
cwq_mix2-1_726.16611.16611.3.0.dta	cwq_mix2-1_726.16611.16611.3.0.dta	cwq_mix2-1_726	16611	4755.88	3090.32	1030.78	3	1	JVSKEPPSVIR		1225.69	9 2 0 0 0	H(9)N(2)	(N(N(H(H(H(H)))(H(H)(H(H)(H))))))	3192	0 1 0 0 0;0 2 0 0 0;1 2 0 0 0;2 2 0 0 0;3 2 0 0 0;4 2 0 0 0;5 2 0 0 0;6 2 0 0 0;7 2 0 0 0;8 2 0 0 0;	1864.63	1	34.9033	16.7034	68.703	7	-0.0003	-0.09858	0.91667	0.6	0	0	0	0	1.83822e-45	2.75302e-47	-1	0.00484496	0.00484496	sp|Q9P7D0|YOFJ_SCHPO	SPBP4H10.19c	133	69384200	23578400
cwq_mix2-1_726.16644.16644.3.0.dta	cwq_mix2-1_726.16644.16644.3.0.dta	cwq_mix2-1_726	16644	4764.72	3391.39	1131.14	3	1	INPNNVIHJSSR		1364.7	10 2 0 0 0	H(10)N(2)	(N(N(H(H(H))(H(H(H(H(H(H(H))))))))))	3355	0 1 0 0 0;0 2 0 0 0;1 2 0 0 0;2 2 0 0 0;3 2 0 0 0;4 2 0 0 0;5 2 0 0 0;6 2 0 0 0;7 2 0 0 0;8 2 0 0 0;9 2 0 0 0;	2026.69	9	42.406	16.1977	91.0786	7	0.00313	0.92202	1	0.40909	0	0	0	0	5.9142e-61	1.5164e-62	-1	0.00484496	0.00484496	sp|O94385|PO152_SCHPO	SPBC29A10.07	143	51666100	58180900
cwq_mix2-1_726.16726.16726.3.0.dta	cwq_mix2-1_726.16726.16726.3.0.dta	cwq_mix2-1_726	16726	4786.55	3391.39	1131.14	3	1	INPNNVIHJSSR		1364.7	10 2 0 0 0	H(10)N(2)	(N(N(H(H(H(H)))(H(H)(H(H)(H(H)))))))	3191	0 1 0 0 0;0 2 0 0 0;1 2 0 0 0;2 2 0 0 0;3 2 0 0 0;4 2 0 0 0;5 2 0 0 0;6 2 0 0 0;7 2 0 0 0;8 2 0 0 0;9 2 0 0 0;	2026.69	9	53.8267	20.8014	115.159	7	0.00179	0.52749	1	0.45455	0	0	0	0	2.09798e-77	9.64093e-79	-1	0.00340136	0.00340136	sp|O94385|PO152_SCHPO	SPBC29A10.07	143	51666100	58180900
cwq_mix2-1_726.16743.16743.3.0.dta	cwq_mix2-1_726.16743.16743.3.0.dta	cwq_mix2-1_726	16743	4791.21	3229.34	1077.12	3	1	INPNNVIHJSSR		1364.7	9 2 0 0 0	H(9)N(2)	(N(N(H(H(H)(H))(H(H)(H(H(H)))))))	3247	0 1 0 0 0;0 2 0 0 0;1 2 0 0 0;2 2 0 0 0;3 2 0 0 0;4 2 0 0 0;5 2 0 0 0;6 2 0 0 0;7 2 0 0 0;8 2 0 0 0;	1864.63	9	42.4267	15.0822	93.2095	7	0.00033	0.1023	1	0.40909	0	0	0	0	2.01409e-62	5.69724e-64	-1	0.00558659	0.00558659	sp|O94385|PO152_SCHPO	SPBC29A10.07	143	176461000	217538000
cwq_mix2-1_726.16763.16763.3.0.dta	cwq_mix2-1_726.16763.16763.3.0.dta	cwq_mix2-1_726	16763	4796.57	2656	886.003	3	1	JVTDDDFK		953.421	8 2 0 0 0	H(8)N(2)	(N(N(H(H(H(H)))(H(H)(H)(H)))))	3194	0 1 0 0 0;0 2 0 0 0;1 2 0 0 0;2 2 0 0 0;3 2 0 0 0;4 2 0 0 0;5 2 0 0 0;6 2 0 0 0;7 2 0 0 0;	1702.58	1	32.8123	19.1605	58.1657	7	-0.00705	-2.65596	0.90909	1	0	0	0	0	4.0527e-38	5.39615e-40	-1	0.00417973	0.00417973	sp|O94680|PDAT_SCHPO	plh1	429	6285350	3785980
cwq_mix2-1_726.16836.16836.3.0.dta	cwq_mix2-1_726.16836.16836.3.0.dta	cwq_mix2-1_726	16836	4816.19	3229.34	1077.12	3	1	INPNNVIHJSSR		1364.7	9 2 0 0 0	H(9)N(2)	(N(N(H(H(H))(H(H)(H(H(H(H))))))))	3377	0 1 0 0 0;0 2 0 0 0;1 2 0 0 0;2 2 0 0 0;3 2 0 0 0;4 2 0 0 0;5 2 0 0 0;6 2 0 0 0;7 2 0 0 0;8 2 0 0 0;	1864.63	9	56.8839	27.4715	111.507	7	0.00135	0.41723	1	0.5	0	0	0	0	6.26879e-75	2.87861e-76	-1	0.00127389	0.00127389	sp|O94385|PO152_SCHPO	SPBC29A10.07	143	176461000	217538000
cwq_mix2-1_726.16979.16979.3.0.dta	cwq_mix2-1_726.16979.16979.3.0.dta	cwq_mix2-1_726	16979	4854.74	3229.34	1077.12	3	1	INPNNVIHJSSR		1364.7	9 2 0 0 0	H(9)N(2)	(N(N(H(H(H(H)))(H(H(H))(H(H))))))	3185	0 1 0 0 0;0 2 0 0 0;1 2 0 0 0;2 2 0 0 0;3 2 0 0 0;4 2 0 0 0;5 2 0 0 0;6 2 0 0 0;7 2 0 0 0;8 2 0 0 0;	1864.63	9	60.2574	30.1105	116.245	7	0.00269	0.83248	1	0.5	0	0	0	0	3.86868e-78	4.1068e-79	-1	0	4.1068e-79	sp|O94385|PO152_SCHPO	SPBC29A10.07	143	176461000	217538000
cwq_mix2-1_726.16980.16980.3.0.dta	cwq_mix2-1_726.16980.16980.3.0.dta	cwq_mix2-1_726	16980	4854.92	3067.29	1023.1	3	1	INPNNVIHJSSR		1364.7	8 2 0 0 0	H(8)N(2)	(N(N(H(H(H)(H))(H(H)(H(H))))))	3248	0 1 0 0 0;0 2 0 0 0;1 2 0 0 0;2 2 0 0 0;3 2 0 0 0;4 2 0 0 0;5 2 0 0 0;6 2 0 0 0;7 2 0 0 0;	1702.58	9	51.356	20.0563	109.484	7	0.00214	0.69631	1	0.36364	0	0	0	0	1.48282e-73	7.96566e-75	-1	0.00417973	0.00417973	sp|O94385|PO152_SCHPO	SPBC29A10.07	143	162437000	191365000
cwq_mix2-1_726.17044.17044.3.0.dta	cwq_mix2-1_726.17044.17044.3.0.dta	cwq_mix2-1_726	17044	4872.25	3067.29	1023.1	3	1	INPNNVIHJSSR		1364.7	8 2 0 0 0	H(8)N(2)	(N(N(H(H)(H(H)(H(H(H(H))))))))	5090	0 1 0 0 0;0 2 0 0 0;1 2 0 0 0;2 2 0 0 0;3 2 0 0 0;4 2 0 0 0;5 2 0 0 0;6 2 0 0 0;7 2 0 0 0;	1702.58	9	61.044	34.853	109.684	7	0.00199	0.64839	1	0.59091	0	0	0	0	1.08398e-73	3.92035e-75	-1	0	3.92035e-75	sp|O94385|PO152_SCHPO	SPBC29A10.07	143	162437000	191365000
cwq_mix2-1_726.17045.17045.3.0.dta	cwq_mix2-1_726.17045.17045.3.0.dta	cwq_mix2-1_726	17045	4872.53	3229.34	1077.12	3	1	INPNNVIHJSSR		1364.7	9 2 0 0 0	H(9)N(2)	(N(N(H(H(H)(H))(H(H(H))(H(H))))))	3244	0 1 0 0 0;0 2 0 0 0;1 2 0 0 0;2 2 0 0 0;3 2 0 0 0;4 2 0 0 0;5 2 0 0 0;6 2 0 0 0;7 2 0 0 0;8 2 0 0 0;	1864.63	9	48.2372	20.8236	99.1483	7	0.00289	0.89379	1	0.45455	0	0	0	0	1.67938e-66	4.70375e-68	-1	0.00340136	0.00340136	sp|O94385|PO152_SCHPO	SPBC29A10.07	143	176461000	218580000
cwq_mix2-1_726.17098.17098.3.0.dta	cwq_mix2-1_726.17098.17098.3.0.dta	cwq_mix2-1_726	17098	4886.68	2905.23	969.082	3	1	INPNNVIHJSSR		1364.7	7 2 0 0 0	H(7)N(2)	(N(N(H(H(H))(H(H(H(H)))))))	3368	0 1 0 0 0;0 2 0 0 0;1 2 0 0 0;2 2 0 0 0;3 2 0 0 0;4 2 0 0 0;5 2 0 0 0;6 2 0 0 0;	1540.53	9	40.7222	17.4954	83.8576	7	0.00112	0.38697	1	0.5	0	0	0	0	5.74989e-56	1.40681e-57	-1	0.00484496	0.00484496	sp|O94385|PO152_SCHPO	SPBC29A10.07	143	43396900	42121700
cwq_mix2-1_726.17170.17170.3.0.dta	cwq_mix2-1_726.17170.17170.3.0.dta	cwq_mix2-1_726	17170	4905.78	2905.23	969.082	3	1	INPNNVIHJSSR		1364.7	7 2 0 0 0	H(7)N(2)	(N(N(H(H(H))(H(H(H(H)))))))	3368	0 1 0 0 0;0 2 0 0 0;1 2 0 0 0;2 2 0 0 0;3 2 0 0 0;4 2 0 0 0;5 2 0 0 0;6 2 0 0 0;	1540.53	9	42.2115	15.7126	91.4238	7	0.00143	0.49229	1	0.40909	0	0	0	0	3.41955e-61	9.45419e-63	-1	0.00558659	0.00558659	sp|O94385|PO152_SCHPO	SPBC29A10.07	143	43396900	42121700
cwq_mix2-1_726.17222.17222.3.0.dta	cwq_mix2-1_726.17222.17222.3.0.dta	cwq_mix2-1_726	17222	4919.64	3129.32	1043.78	3	1	KGVLQATJMTYGK	9,Oxidation[M];	1426.74	8 2 0 0 0	H(8)N(2)	(N(N(H(H(H))(H(H(H(H(H))))))))	3363	0 1 0 0 0;0 2 0 0 0;1 2 0 0 0;2 2 0 0 0;3 2 0 0 0;4 2 0 0 0;5 2 0 0 0;6 2 0 0 0;7 2 0 0 0;	1702.58	8	89.0527	82.4193	101.372	7	0.00208	0.66589	1	1.20833	0	0	0	0	5.04313e-68	1.32549e-69	-1	0	1.32549e-69	sp|O59866|OSTB_SCHPO	SPCC338.15	275	218985000	255625000
cwq_mix2-1_726.17246.17246.3.0.dta	cwq_mix2-1_726.17246.17246.3.0.dta	cwq_mix2-1_726	17246	4926.44	2905.23	969.082	3	1	INPNNVIHJSSR		1364.7	7 2 0 0 0	H(7)N(2)	(N(N(H(H(H))(H(H(H(H)))))))	3368	0 1 0 0 0;0 2 0 0 0;1 2 0 0 0;2 2 0 0 0;3 2 0 0 0;4 2 0 0 0;5 2 0 0 0;6 2 0 0 0;	1540.53	9	44.3925	20.6361	88.5114	7	0.00113	0.388	1	0.45455	0	0	0	0	3.4908e-59	1.02557e-60	-1	0.00417973	0.00417973	sp|O94385|PO152_SCHPO	SPBC29A10.07	143	43396900	42121700
cwq_mix2-1_726.17287.17287.3.0.dta	cwq_mix2-1_726.17287.17287.3.0.dta	cwq_mix2-1_726	17287	4937.34	3129.32	1043.78	3	1	KGVLQATJMTYGK	9,Oxidation[M];	1426.74	8 2 0 0 0	H(8)N(2)	(N(N(H(H(H)(H))(H(H(H(H)))))))	3242	0 1 0 0 0;0 2 0 0 0;1 2 0 0 0;2 2 0 0 0;3 2 0 0 0;4 2 0 0 0;5 2 0 0 0;6 2 0 0 0;7 2 0 0 0;	1702.58	8	88.3031	79.8045	104.086	7	0.00194	0.61988	1	1.125	0	0	0	0	7.04413e-70	3.12988e-71	-1	0	3.12988e-71	sp|O59866|OSTB_SCHPO	SPCC338.15	275	218985000	255625000
cwq_mix2-1_726.17354.17354.3.0.dta	cwq_mix2-1_726.17354.17354.3.0.dta	cwq_mix2-1_726	17354	4955.27	3129.32	1043.78	3	1	KGVLQATJMTYGK	9,Oxidation[M];	1426.74	8 2 0 0 0	H(8)N(2)	(N(N(H(H(H))(H(H(H(H(H))))))))	3363	0 1 0 0 0;0 2 0 0 0;1 2 0 0 0;2 2 0 0 0;3 2 0 0 0;4 2 0 0 0;5 2 0 0 0;6 2 0 0 0;7 2 0 0 0;	1702.58	8	61.5158	47.0497	88.3814	7	0.00206	0.65727	1	0.91667	0	0	0	0	4.29219e-59	1.53919e-60	-1	0	1.53919e-60	sp|O59866|OSTB_SCHPO	SPCC338.15	275	218985000	255966000
cwq_mix2-1_726.17540.17540.3.0.dta	cwq_mix2-1_726.17540.17540.3.0.dta	cwq_mix2-1_726	17540	5005.58	4038.64	1346.88	3	1	RSEVTPJTSLAQCPK	13,Carbamidomethyl[C];	1687.84	12 2 0 0 0	H(12)N(2)	(N(N(H(H(H(H(H))))(H(H(H(H(H(H(H))))))))))	3123	0 1 0 0 0;0 2 0 0 0;1 2 0 0 0;2 2 0 0 0;3 2 0 0 0;4 2 0 0 0;5 2 0 0 0;6 2 0 0 0;7 2 0 0 0;8 2 0 0 0;9 2 0 0 0;10 2 0 0 0;11 2 0 0 0;	2350.79	7	37.2449	16.1687	76.3862	6	0.00389	0.96197	0.86667	0.5	0	0	0	0	8.60266e-51	2.21681e-52	-1	0.00484496	0.00484496	sp|Q9C0Y2|YKL1_SCHPO	SPAPB2C8.01	44	127777000	100495000
cwq_mix2-1_726.17545.17545.3.0.dta	cwq_mix2-1_726.17545.17545.3.0.dta	cwq_mix2-1_726	17545	5007.02	3288.3	1096.77	3	1	SQNHLSYJTTMK		1423.66	9 2 0 0 0	H(9)N(2)	(N(N(H(H(H(H)))(H(H(H(H(H))))))))	3173	0 1 0 0 0;0 2 0 0 0;1 2 0 0 0;2 2 0 0 0;3 2 0 0 0;4 2 0 0 0;5 2 0 0 0;6 2 0 0 0;7 2 0 0 0;8 2 0 0 0;	1864.63	8	24.9804	12.9752	47.2756	6	0.00051	0.15612	0.83333	0.45455	0	0	0	0	1.75637e-30	1.67294e-32	-1	0.00779221	0.00779221	sp|O42841|YFH2_SCHPO	SPAC23A1.02c	295	12029000	13820700
cwq_mix2-1_726.17606.17606.3.0.dta	cwq_mix2-1_726.17606.17606.3.0.dta	cwq_mix2-1_726	17606	5023.5	4200.69	1400.9	3	1	RSEVTPJTSLAQCPK	13,Carbamidomethyl[C];	1687.84	13 2 0 0 0	H(13)N(2)	(N(N(H(H(H))(H(H(H(H(H))))(H(H(H(H(H)))))))))	3361	0 1 0 0 0;0 2 0 0 0;1 2 0 0 0;2 2 0 0 0;3 2 0 0 0;4 2 0 0 0;5 2 0 0 0;6 2 0 0 0;7 2 0 0 0;8 2 0 0 0;9 2 0 0 0;10 2 0 0 0;11 2 0 0 0;12 2 0 0 0;	2512.85	7	44.5285	11.6806	105.532	7	0.00406	0.96642	1	0.46429	0	0	0	0	7.2737e-71	2.86603e-72	-1	0.00859107	0.00859107	sp|Q9C0Y2|YKL1_SCHPO	SPAPB2C8.01	44	62614200	55179500
cwq_mix2-1_726.17615.17615.3.0.dta	cwq_mix2-1_726.17615.17615.3.0.dta	cwq_mix2-1_726	17615	5025.86	4038.64	1346.88	3	1	RSEVTPJTSLAQCPK	13,Carbamidomethyl[C];	1687.84	12 2 0 0 0	H(12)N(2)	(N(N(H(H(H(H(H))))(H(H(H(H(H(H(H))))))))))	3123	0 1 0 0 0;0 2 0 0 0;1 2 0 0 0;2 2 0 0 0;3 2 0 0 0;4 2 0 0 0;5 2 0 0 0;6 2 0 0 0;7 2 0 0 0;8 2 0 0 0;9 2 0 0 0;10 2 0 0 0;11 2 0 0 0;	2350.79	7	47.3946	11.6507	113.776	7	0.00291	0.7213	1	0.39286	0	0	0	0	1.81371e-76	1.02505e-77	-1	0.00859107	0.00859107	sp|Q9C0Y2|YKL1_SCHPO	SPAPB2C8.01	44	127777000	100495000
cwq_mix2-1_726.17643.17643.3.0.dta	cwq_mix2-1_726.17643.17643.3.0.dta	cwq_mix2-1_726	17643	5033.53	3126.25	1042.75	3	1	SQNHLSYJTTMK		1423.66	8 2 0 0 0	H(8)N(2)	(N(N(H(H(H(H)))(H(H)(H)(H)))))	3194	0 1 0 0 0;0 2 0 0 0;1 2 0 0 0;2 2 0 0 0;3 2 0 0 0;4 2 0 0 0;5 2 0 0 0;6 2 0 0 0;7 2 0 0 0;	1702.58	8	40.312	22.0313	74.2618	7	0.00239	0.76571	0.90909	0.68182	0	0	0	0	2.55564e-49	4.42086e-51	-1	0.00340136	0.00340136	sp|O42841|YFH2_SCHPO	SPAC23A1.02c	295	14143300	16625000
cwq_mix2-1_726.17658.17658.3.0.dta	cwq_mix2-1_726.17658.17658.3.0.dta	cwq_mix2-1_726	17658	5037.48	3882.5	1294.84	3	1	WTPVSTJSTSK		1207.6	14 2 0 0 0	H(14)N(2)	(N(N(H(H(H(H(H(H)))))(H(H(H))(H(H(H(H(H)))))))))	3109	0 1 0 0 0;0 2 0 0 0;1 2 0 0 0;2 2 0 0 0;3 2 0 0 0;4 2 0 0 0;5 2 0 0 0;6 2 0 0 0;7 2 0 0 0;8 2 0 0 0;9 2 0 0 0;10 2 0 0 0;11 2 0 0 0;12 2 0 0 0;13 2 0 0 0;	2674.9	7	36.2566	13.5829	78.3649	7	0.00334	0.86007	0.88235	0.4	0	0	0	0	3.6586e-52	6.90984e-54	-1	0.0062724	0.0062724	sp|O13968|YE48_SCHPO	SPAC24C9.08	555	6904540	45381300
cwq_mix2-1_726.17694.17694.3.0.dta	cwq_mix2-1_726.17694.17694.3.0.dta	cwq_mix2-1_726	17694	5047.23	4200.69	1400.9	3	1	RSEVTPJTSLAQCPK	13,Carbamidomethyl[C];	1687.84	13 2 0 0 0	H(13)N(2)	(N(N(H(H)(H(H(H(H(H(H)))))(H(H(H(H(H)))))))))	5072	0 1 0 0 0;0 2 0 0 0;1 2 0 0 0;2 2 0 0 0;3 2 0 0 0;4 2 0 0 0;5 2 0 0 0;6 2 0 0 0;7 2 0 0 0;8 2 0 0 0;9 2 0 0 0;10 2 0 0 0;11 2 0 0 0;12 2 0 0 0;	2512.85	7	44.1798	15.2716	97.8665	7	0.00449	1.06855	1	0.53571	0	0	0	0	1.27046e-65	2.45685e-67	-1	0.00558659	0.00558659	sp|Q9C0Y2|YKL1_SCHPO	SPAPB2C8.01	44	62614200	55179500
cwq_mix2-1_726.17718.17718.3.0.dta	cwq_mix2-1_726.17718.17718.3.0.dta	cwq_mix2-1_726	17718	5053.72	3032.25	1011.42	3	1	JDTIIIHADR		1167.61	9 2 0 0 0	H(9)N(2)	(N(N(H(H(H(H)))(H(H(H(H(H))))))))	3173	0 1 0 0 0;0 2 0 0 0;1 2 0 0 0;2 2 0 0 0;3 2 0 0 0;4 2 0 0 0;5 2 0 0 0;6 2 0 0 0;7 2 0 0 0;8 2 0 0 0;	1864.63	1	38.0947	16.5059	78.1881	7	0.00086	0.28275	1	0.88889	0	0	0	0	4.85075e-52	1.01225e-53	-1	0.00484496	0.00484496	sp|Q9HDW9|PIGL_SCHPO	SPAPB2B4.01c	198	8533450	7568850
cwq_mix2-1_726.17725.17725.3.0.dta	cwq_mix2-1_726.17725.17725.3.0.dta	cwq_mix2-1_726	17725	5055.52	3126.25	1042.75	3	1	SQNHLSYJTTMK		1423.66	8 2 0 0 0	H(8)N(2)	(N(N(H(H(H(H)))(H(H(H(H)))))))	3178	0 1 0 0 0;0 2 0 0 0;1 2 0 0 0;2 2 0 0 0;3 2 0 0 0;4 2 0 0 0;5 2 0 0 0;6 2 0 0 0;7 2 0 0 0;	1702.58	8	42.2866	18.851	85.8099	7	0.00206	0.66015	1	0.72727	0	0	0	0	2.56675e-57	8.65897e-59	-1	0.00417973	0.00417973	sp|O42841|YFH2_SCHPO	SPAC23A1.02c	295	14143300	16625000
cwq_mix2-1_726.17737.17737.3.0.dta	cwq_mix2-1_726.17737.17737.3.0.dta	cwq_mix2-1_726	17737	5058.84	3314.34	1105.45	3	1	NMVJTTREEVEK		1449.7	9 2 0 0 0	H(9)N(2)	(N(N(H(H(H)(H(H)))(H(H(H(H)))))))	3225	0 1 0 0 0;0 2 0 0 0;1 2 0 0 0;2 2 0 0 0;3 2 0 0 0;4 2 0 0 0;5 2 0 0 0;6 2 0 0 0;7 2 0 0 0;8 2 0 0 0;	1864.63	4	47.4641	18.7079	100.869	7	0.00143	0.43157	1	0.63636	0	0	0	0	1.11451e-67	4.31071e-69	-1	0.00417973	0.00417973	sp|Q9HGN7|SEC63_SCHPO	sec63	135	19537900	24871300
cwq_mix2-1_726.17748.17748.3.0.dta	cwq_mix2-1_726.17748.17748.3.0.dta	cwq_mix2-1_726	17748	5061.82	4653.79	1551.93	3	1	VYAVJASLNHDK		1330.67	18 2 0 0 0	H(18)N(2)	(N(N(H(H(H(H(H(H(H(H(H))))))))(H(H(H(H(H))))(H(H(H(H))))))))	3063	0 1 0 0 0;0 2 0 0 0;1 2 0 0 0;2 2 0 0 0;3 2 0 0 0;4 2 0 0 0;5 2 0 0 0;6 2 0 0 0;7 2 0 0 0;8 2 0 0 0;9 2 0 0 0;10 2 0 0 0;11 2 0 0 0;12 2 0 0 0;13 2 0 0 0;14 2 0 0 0;15 2 0 0 0;16 2 0 0 0;17 2 0 0 0;	3323.11	5	39.9298	16.9424	82.6208	7	0.0021	0.45113	0.80952	0.59091	0	0	0	0	4.12638e-55	1.05984e-56	-1	0.00484496	0.00484496	sp|Q9USU5|GAS2_SCHPO	gas2	90	9703230	12940400
cwq_mix2-1_726.17791.17791.3.0.dta	cwq_mix2-1_726.17791.17791.3.0.dta	cwq_mix2-1_726	17791	5073.33	4888.82	1630.28	3	1	VHLECFGSSSSNJK	5,Carbamidomethyl[C];	1565.7	18 2 0 0 0	H(18)N(2)	(N(N(H(H(H(H(H(H(H(H(H))))))))(H(H(H(H(H))))(H(H(H(H))))))))	3063	0 1 0 0 0;0 2 0 0 0;1 2 0 0 0;2 2 0 0 0;3 2 0 0 0;4 2 0 0 0;5 2 0 0 0;6 2 0 0 0;7 2 0 0 0;8 2 0 0 0;9 2 0 0 0;10 2 0 0 0;11 2 0 0 0;12 2 0 0 0;13 2 0 0 0;14 2 0 0 0;15 2 0 0 0;16 2 0 0 0;17 2 0 0 0;	3323.11	13	35.4928	16.3981	70.9544	7	0.00512	1.04759	0.80952	0.46154	0	0	0	0	5.03047e-47	1.06474e-48	-1	0.00484496	0.00484496	sp|O13912|YDW6_SCHPO	SPAC23C11.06c	256	15523100	11846300
cwq_mix2-1_726.17808.17808.3.0.dta	cwq_mix2-1_726.17808.17808.3.0.dta	cwq_mix2-1_726	17808	5077.99	2870.2	957.403	3	1	JDTIIIHADR		1167.61	8 2 0 0 0	H(8)N(2)	(N(N(H(H(H(H)))(H(H)(H)(H)))))	3194	0 1 0 0 0;0 2 0 0 0;1 2 0 0 0;2 2 0 0 0;3 2 0 0 0;4 2 0 0 0;5 2 0 0 0;6 2 0 0 0;7 2 0 0 0;	1702.58	1	29.24	11.6886	61.8355	7	0.00282	0.98418	1	0.66667	0	0	0	0	1.1037e-40	1.52766e-42	-1	0.00859107	0.00859107	sp|Q9HDW9|PIGL_SCHPO	SPAPB2B4.01c	198	2943380	2437790
cwq_mix2-1_726.17812.17812.3.0.dta	cwq_mix2-1_726.17812.17812.3.0.dta	cwq_mix2-1_726	17812	5078.94	3720.45	1240.82	3	1	WTPVSTJSTSK		1207.6	13 2 0 0 0	H(13)N(2)	(N(N(H(H(H))(H(H(H(H(H))))(H(H(H(H(H)))))))))	3361	0 1 0 0 0;0 2 0 0 0;1 2 0 0 0;2 2 0 0 0;3 2 0 0 0;4 2 0 0 0;5 2 0 0 0;6 2 0 0 0;7 2 0 0 0;8 2 0 0 0;9 2 0 0 0;10 2 0 0 0;11 2 0 0 0;12 2 0 0 0;	2512.85	7	77.9527	55.2403	120.133	7	0.00444	1.19411	0.9375	0.9	0	0	0	0	9.15284e-81	3.84208e-82	-1	0	3.84208e-82	sp|O13968|YE48_SCHPO	SPAC24C9.08	555	66302200	171540000
cwq_mix2-1_726.17838.17838.3.0.dta	cwq_mix2-1_726.17838.17838.3.0.dta	cwq_mix2-1_726	17838	5086.01	3152.28	1051.43	3	1	NMVJTTREEVEK		1449.7	8 2 0 0 0	H(8)N(2)	(N(N(H(H(H(H)))(H(H(H(H)))))))	3178	0 1 0 0 0;0 2 0 0 0;1 2 0 0 0;2 2 0 0 0;3 2 0 0 0;4 2 0 0 0;5 2 0 0 0;6 2 0 0 0;7 2 0 0 0;	1702.58	4	48.4312	23.4527	94.82	7	0.00126	0.40123	1	0.59091	0	0	0	0	1.57102e-63	5.72549e-65	-1	0.00340136	0.00340136	sp|Q9HGN7|SEC63_SCHPO	sec63	135	53903600	62052500
cwq_mix2-1_726.17847.17847.3.0.dta	cwq_mix2-1_726.17847.17847.3.0.dta	cwq_mix2-1_726	17847	5088.42	3558.39	1186.8	3	1	WTPVSTJSTSK		1207.6	12 2 0 0 0	H(12)N(2)	(N(N(H(H(H)(H(H)))(H(H(H(H(H(H(H))))))))))	3221	0 1 0 0 0;0 2 0 0 0;1 2 0 0 0;2 2 0 0 0;3 2 0 0 0;4 2 0 0 0;5 2 0 0 0;6 2 0 0 0;7 2 0 0 0;8 2 0 0 0;9 2 0 0 0;10 2 0 0 0;11 2 0 0 0;	2350.79	7	24.077	12.5744	45.4389	6	0.00109	0.30662	0.8	0.45	0	0	0	0	3.29987e-29	3.93918e-31	-1	0.00779221	0.00779221	sp|O13968|YE48_SCHPO	SPAC24C9.08	555	36175100	61478000
cwq_mix2-1_726.17901.17901.3.0.dta	cwq_mix2-1_726.17901.17901.3.0.dta	cwq_mix2-1_726	17901	5102.89	3720.44	1240.82	3	1	WTPVSTJSTSK		1207.6	13 2 0 0 0	H(13)N(2)	(N(N(H(H(H(H))(H(H(H))))(H(H(H(H(H(H)))))))))	3156	0 1 0 0 0;0 2 0 0 0;1 2 0 0 0;2 2 0 0 0;3 2 0 0 0;4 2 0 0 0;5 2 0 0 0;6 2 0 0 0;7 2 0 0 0;8 2 0 0 0;9 2 0 0 0;10 2 0 0 0;11 2 0 0 0;12 2 0 0 0;	2512.85	7	36.0246	12.0347	80.5773	7	0.00328	0.88286	0.875	0.4	0	0	0	0	1.07288e-53	3.08728e-55	-1	0.00779221	0.00779221	sp|O13968|YE48_SCHPO	SPAC24C9.08	555	66302200	171814000
cwq_mix2-1_726.17904.17904.3.0.dta	cwq_mix2-1_726.17904.17904.3.0.dta	cwq_mix2-1_726	17904	5103.77	2990.23	997.415	3	1	NMVJTTREEVEK		1449.7	7 2 0 0 0	H(7)N(2)	(N(N(H(H(H))(H(H(H(H)))))))	3368	0 1 0 0 0;0 2 0 0 0;1 2 0 0 0;2 2 0 0 0;3 2 0 0 0;4 2 0 0 0;5 2 0 0 0;6 2 0 0 0;	1540.53	4	50.5995	31.8941	85.3383	7	0.00137	0.4589	1	0.72727	0	0	0	0	5.43832e-57	1.68212e-58	-1	0	1.68212e-58	sp|Q9HGN7|SEC63_SCHPO	sec63	135	68365200	76850200
cwq_mix2-1_726.17912.17912.3.0.dta	cwq_mix2-1_726.17912.17912.3.0.dta	cwq_mix2-1_726	17912	5105.85	4564.71	1522.24	3	1	VHLECFGSSSSNJK	5,Carbamidomethyl[C];	1565.7	16 2 0 0 0	H(16)N(2)	(N(N(H(H(H)(H(H(H(H(H))))))(H(H(H(H(H(H(H(H)))))))))))	3202	0 1 0 0 0;0 2 0 0 0;1 2 0 0 0;2 2 0 0 0;3 2 0 0 0;4 2 0 0 0;5 2 0 0 0;6 2 0 0 0;7 2 0 0 0;8 2 0 0 0;9 2 0 0 0;10 2 0 0 0;11 2 0 0 0;12 2 0 0 0;13 2 0 0 0;14 2 0 0 0;15 2 0 0 0;	2999	13	77.0478	54.901	118.178	7	0.00235	0.51446	0.89474	0.84615	0	0	0	0	1.91073e-79	1.39584e-80	-1	0	1.39584e-80	sp|O13912|YDW6_SCHPO	SPAC23C11.06c	256	47604800	43987000
cwq_mix2-1_726.17913.17913.3.0.dta	cwq_mix2-1_726.17913.17913.3.0.dta	cwq_mix2-1_726	17913	5106.18	3152.28	1051.43	3	1	NMVJTTREEVEK		1449.7	8 2 0 0 0	H(8)N(2)	(N(N(H(H(H(H)))(H(H(H(H)))))))	3178	0 1 0 0 0;0 2 0 0 0;1 2 0 0 0;2 2 0 0 0;3 2 0 0 0;4 2 0 0 0;5 2 0 0 0;6 2 0 0 0;7 2 0 0 0;	1702.58	4	50.391	26.5861	94.6002	7	0.00065	0.20709	1	0.72727	0	0	0	0	2.22482e-63	6.86558e-65	-1	0.00127389	0.00127389	sp|Q9HGN7|SEC63_SCHPO	sec63	135	53903600	62052500
cwq_mix2-1_726.17914.17914.3.0.dta	cwq_mix2-1_726.17914.17914.3.0.dta	cwq_mix2-1_726	17914	5106.45	3558.39	1186.8	3	1	WTPVSTJSTSK		1207.6	12 2 0 0 0	H(12)N(2)	(N(N(H(H(H(H(H))))(H(H(H(H(H(H(H))))))))))	3123	0 1 0 0 0;0 2 0 0 0;1 2 0 0 0;2 2 0 0 0;3 2 0 0 0;4 2 0 0 0;5 2 0 0 0;6 2 0 0 0;7 2 0 0 0;8 2 0 0 0;9 2 0 0 0;10 2 0 0 0;11 2 0 0 0;	2350.79	7	34.9736	20.9886	60.9459	6	0.00104	0.29229	0.86667	0.5	0	0	0	0	4.60999e-40	8.68359e-42	-1	0.00340136	0.00340136	sp|O13968|YE48_SCHPO	SPAC24C9.08	555	36175100	61478000
cwq_mix2-1_726.17924.17924.3.1.dta	cwq_mix2-1_726.17924.17924.3.1.dta	cwq_mix2-1_726	17924	5109.13	3229.37	1077.13	3	1	JLTFAR		721.399	4 7 0 0 3	H(4)N(7)F(3)	(N(N(H(N)(H(N(H))(N(F)))(H(N(F))(N(F))))))	6056	0 1 0 0 0;0 2 0 0 0;1 2 0 0 0;1 3 0 0 0;2 2 0 0 0;2 3 0 0 0;2 3 0 0 1;2 4 0 0 0;2 4 0 0 1;2 4 0 0 2;2 5 0 0 0;2 5 0 0 1;2 5 0 0 2;3 2 0 0 0;3 3 0 0 0;3 3 0 0 1;3 4 0 0 0;3 4 0 0 1;3 4 0 0 2;3 5 0 0 0;3 5 0 0 1;3 5 0 0 2;3 5 0 0 3;3 6 0 0 0;3 6 0 0 1;3 6 0 0 2;3 6 0 0 3;3 7 0 0 0;3 7 0 0 1;3 7 0 0 2;3 7 0 0 3;4 3 0 0 0;4 4 0 0 0;4 4 0 0 1;4 5 0 0 0;4 5 0 0 1;4 5 0 0 2;4 6 0 0 0;4 6 0 0 1;4 6 0 0 2…	2507.94	1	17.0992	12.5757	25.4998	7	0.0256	7.92708	0.19565	1.1	0	0	0	0	1.08913e-15	2.02651e-17	-1	0.00779221	0.00779221	sp|O60123|KEX1_SCHPO	kex1	416	1273060	22968300
cwq_mix2-1_726.17964.17964.3.0.dta	cwq_mix2-1_726.17964.17964.3.0.dta	cwq_mix2-1_726	17964	5119.95	4402.66	1468.22	3	1	VHLECFGSSSSNJK	5,Carbamidomethyl[C];	1565.7	15 2 0 0 0	H(15)N(2)	(N(N(H(H(H(H(H(H(H))))))(H(H(H(H)))(H(H(H(H))))))))	3087	0 1 0 0 0;0 2 0 0 0;1 2 0 0 0;2 2 0 0 0;3 2 0 0 0;4 2 0 0 0;5 2 0 0 0;6 2 0 0 0;7 2 0 0 0;8 2 0 0 0;9 2 0 0 0;10 2 0 0 0;11 2 0 0 0;12 2 0 0 0;13 2 0 0 0;14 2 0 0 0;	2836.95	13	57.6194	37.5318	94.9249	7	0.00364	0.82763	0.83333	0.65385	0	0	0	0	1.33058e-63	4.46424e-65	-1	0	4.46424e-65	sp|O13912|YDW6_SCHPO	SPAC23C11.06c	256	37812500	40489000
cwq_mix2-1_726.17968.17968.3.0.dta	cwq_mix2-1_726.17968.17968.3.0.dta	cwq_mix2-1_726	17968	5120.96	3396.34	1132.78	3	1	WTPVSTJSTSK		1207.6	11 2 0 0 0	H(11)N(2)	(N(N(H(H(H(H))(H(H)))(H(H(H))(H(H))))))	3162	0 1 0 0 0;0 2 0 0 0;1 2 0 0 0;2 2 0 0 0;3 2 0 0 0;4 2 0 0 0;5 2 0 0 0;6 2 0 0 0;7 2 0 0 0;8 2 0 0 0;9 2 0 0 0;10 2 0 0 0;	2188.74	7	68.6882	54.2026	95.5899	7	0.00246	0.72387	0.92857	0.95	0	0	0	0	4.64461e-64	1.89577e-65	-1	0	1.89577e-65	sp|O13968|YE48_SCHPO	SPAC24C9.08	555	52406800	98224000
cwq_mix2-1_726.17971.17971.3.0.dta	cwq_mix2-1_726.17971.17971.3.0.dta	cwq_mix2-1_726	17971	5121.79	4005.58	1335.86	3	1	VYAVJASLNHDK		1330.67	14 2 0 0 0	H(14)N(2)	(N(N(H(H(H(H(H))))(H(H(H))(H(H(H(H(H(H))))))))))	3136	0 1 0 0 0;0 2 0 0 0;1 2 0 0 0;2 2 0 0 0;3 2 0 0 0;4 2 0 0 0;5 2 0 0 0;6 2 0 0 0;7 2 0 0 0;8 2 0 0 0;9 2 0 0 0;10 2 0 0 0;11 2 0 0 0;12 2 0 0 0;13 2 0 0 0;	2674.9	5	72.2573	50.3687	112.908	7	0.00423	1.05608	0.88235	1.09091	0	0	0	0	7.03162e-76	4.89936e-77	-1	0	4.89936e-77	sp|Q9USU5|GAS2_SCHPO	gas2	90	33253300	38268100
cwq_mix2-1_726.17977.17977.3.0.dta	cwq_mix2-1_726.17977.17977.3.0.dta	cwq_mix2-1_726	17977	5123.31	2990.23	997.415	3	1	NMVJTTREEVEK		1449.7	7 2 0 0 0	H(7)N(2)	(N(N(H(H)(H(H(H(H(H))))))))	5077	0 1 0 0 0;0 2 0 0 0;1 2 0 0 0;2 2 0 0 0;3 2 0 0 0;4 2 0 0 0;5 2 0 0 0;6 2 0 0 0;	1540.53	4	51.8049	31.4416	89.6225	7	0.00169	0.56425	1	0.72727	0	0	0	0	5.97167e-60	1.89767e-61	-1	0	1.89767e-61	sp|Q9HGN7|SEC63_SCHPO	sec63	135	68365200	76850200
cwq_mix2-1_726.17979.17979.3.0.dta	cwq_mix2-1_726.17979.17979.3.0.dta	cwq_mix2-1_726	17979	5123.92	3146.24	1049.42	3	1	VQASJWTGTR		1119.55	10 2 0 0 0	H(10)N(2)	(N(N(H(H(H(H(H))))(H(H)(H(H(H)))))))	3146	0 1 0 0 0;0 2 0 0 0;1 2 0 0 0;2 2 0 0 0;3 2 0 0 0;4 2 0 0 0;5 2 0 0 0;6 2 0 0 0;7 2 0 0 0;8 2 0 0 0;9 2 0 0 0;	2026.69	5	60.4158	37.5991	102.79	7	0.00145	0.4618	1	0.94444	0	0	0	0	5.41098e-69	1.86261e-70	-1	0	1.86261e-70	sp|Q9USK8|AGS1_SCHPO	ags1	907	21638200	37430300
cwq_mix2-1_726.17986.17986.2.0.dta	cwq_mix2-1_726.17986.17986.2.0.dta	cwq_mix2-1_726	17986	5125.86	2984.19	1492.6	2	1	VQASJWTGTR		1119.55	9 2 0 0 0	H(9)N(2)	(N(N(H(H(H)(H(H)))(H(H)(H(H))))))	3234	0 1 0 0 0;0 2 0 0 0;1 2 0 0 0;2 2 0 0 0;3 2 0 0 0;4 2 0 0 0;5 2 0 0 0;6 2 0 0 0;7 2 0 0 0;8 2 0 0 0;	1864.63	5	58.1061	48.133	76.6275	7	0.00247	0.82648	1	1.16667	0	0	0	0	5.85272e-51	1.34879e-52	-1	0	1.34879e-52	sp|Q9USK8|AGS1_SCHPO	ags1	907	9104880	10324600
cwq_mix2-1_726.17999.17999.3.0.dta	cwq_mix2-1_726.17999.17999.3.0.dta	cwq_mix2-1_726	17999	5129.24	4167.63	1389.88	3	1	VYAVJASLNHDK		1330.67	15 2 0 0 0	H(15)N(2)	(N(N(H(H(H(H))(H(H(H(H)))))(H(H(H(H(H(H(H))))))))))	3152	0 1 0 0 0;0 2 0 0 0;1 2 0 0 0;2 2 0 0 0;3 2 0 0 0;4 2 0 0 0;5 2 0 0 0;6 2 0 0 0;7 2 0 0 0;8 2 0 0 0;9 2 0 0 0;10 2 0 0 0;11 2 0 0 0;12 2 0 0 0;13 2 0 0 0;14 2 0 0 0;	2836.95	5	69.6888	43.0952	119.077	7	0.00287	0.68979	0.94444	0.95455	0	0	0	0	4.72094e-80	2.2656e-81	-1	0	2.2656e-81	sp|Q9USU5|GAS2_SCHPO	gas2	90	46901000	58801100
cwq_mix2-1_726.18012.18012.2.0.dta	cwq_mix2-1_726.18012.18012.2.0.dta	cwq_mix2-1_726	18012	5132.82	3146.25	1573.63	2	1	VQASJWTGTR		1119.55	10 2 0 0 0	H(10)N(2)	(N(N(H(H(H)(H(H)))(H(H(H(H(H))))))))	3223	0 1 0 0 0;0 2 0 0 0;1 2 0 0 0;2 2 0 0 0;3 2 0 0 0;4 2 0 0 0;5 2 0 0 0;6 2 0 0 0;7 2 0 0 0;8 2 0 0 0;9 2 0 0 0;	2026.69	5	38.5322	22.3526	68.58	7	0.00499	1.58695	1	0.83333	0	0	0	0	2.23779e-45	3.66512e-47	-1	0.00340136	0.00340136	sp|Q9USK8|AGS1_SCHPO	ags1	907	10676300	9599220
cwq_mix2-1_726.18033.18033.3.0.dta	cwq_mix2-1_726.18033.18033.3.0.dta	cwq_mix2-1_726	18033	5138.48	3843.52	1281.85	3	1	VYAVJASLNHDK		1330.67	13 2 0 0 0	H(13)N(2)	(N(N(H(H(H(H(H))))(H(H(H))(H(H(H(H(H)))))))))	3137	0 1 0 0 0;0 2 0 0 0;1 2 0 0 0;2 2 0 0 0;3 2 0 0 0;4 2 0 0 0;5 2 0 0 0;6 2 0 0 0;7 2 0 0 0;8 2 0 0 0;9 2 0 0 0;10 2 0 0 0;11 2 0 0 0;12 2 0 0 0;	2512.85	5	83.6614	59.7436	128.08	7	0.00394	1.02553	1	1	0	0	0	0	4.12095e-86	2.62434e-87	-1	0	2.62434e-87	sp|Q9USU5|GAS2_SCHPO	gas2	90	68768300	71718900
cwq_mix2-1_726.18044.18044.3.0.dta	cwq_mix2-1_726.18044.18044.3.0.dta	cwq_mix2-1_726	18044	5141.46	3396.34	1132.78	3	1	WTPVSTJSTSK		1207.6	11 2 0 0 0	H(11)N(2)	(N(N(H(H(H(H(H))))(H(H)(H(H(H(H))))))))	3143	0 1 0 0 0;0 2 0 0 0;1 2 0 0 0;2 2 0 0 0;3 2 0 0 0;4 2 0 0 0;5 2 0 0 0;6 2 0 0 0;7 2 0 0 0;8 2 0 0 0;9 2 0 0 0;10 2 0 0 0;	2188.74	7	47.959	33.9955	73.8911	7	0.00175	0.51453	0.92857	0.7	0	0	0	0	4.61909e-49	8.99141e-51	-1	0	8.99141e-51	sp|O13968|YE48_SCHPO	SPAC24C9.08	555	52406800	98224000
cwq_mix2-1_726.18045.18045.3.0.dta	cwq_mix2-1_726.18045.18045.3.0.dta	cwq_mix2-1_726	18045	5141.78	4240.6	1414.21	3	1	VHLECFGSSSSNJK	5,Carbamidomethyl[C];	1565.7	14 2 0 0 0	H(14)N(2)	(N(N(H(H(H(H(H(H)))))(H(H(H))(H(H(H(H(H)))))))))	3109	0 1 0 0 0;0 2 0 0 0;1 2 0 0 0;2 2 0 0 0;3 2 0 0 0;4 2 0 0 0;5 2 0 0 0;6 2 0 0 0;7 2 0 0 0;8 2 0 0 0;9 2 0 0 0;10 2 0 0 0;11 2 0 0 0;12 2 0 0 0;13 2 0 0 0;	2674.9	13	73.7246	58.296	102.378	7	0.00374	0.88247	0.88235	0.92308	0	0	0	0	1.03474e-68	3.76103e-70	-1	0	3.76103e-70	sp|O13912|YDW6_SCHPO	SPAC23C11.06c	256	29079400	35191900
cwq_mix2-1_726.18048.18048.3.0.dta	cwq_mix2-1_726.18048.18048.3.0.dta	cwq_mix2-1_726	18048	5142.61	2910.14	970.719	3	1	JLTFAR		721.399	11 2 0 0 0	H(11)N(2)	(N(N(H(H(H)(H(H(H))))(H(H)(H(H(H)))))))	3218	0 1 0 0 0;0 2 0 0 0;1 2 0 0 0;2 2 0 0 0;3 2 0 0 0;4 2 0 0 0;5 2 0 0 0;6 2 0 0 0;7 2 0 0 0;8 2 0 0 0;9 2 0 0 0;10 2 0 0 0;	2188.74	1	40.3923	14.2707	88.9039	7	0.00238	0.81869	0.92857	1.1	0	0	0	0	1.8707e-59	4.91448e-61	-1	0.00558659	0.00558659	sp|O60123|KEX1_SCHPO	kex1	416	21399900	23000900
cwq_mix2-1_726.18050.18050.2.0.dta	cwq_mix2-1_726.18050.18050.2.0.dta	cwq_mix2-1_726	18050	5143.17	2910.14	1455.57	2	1	JLTFAR		721.399	11 2 0 0 0	H(11)N(2)	(N(N(H(H(H(H(H))))(H(H)(H(H(H(H))))))))	3143	0 1 0 0 0;0 2 0 0 0;1 2 0 0 0;2 2 0 0 0;3 2 0 0 0;4 2 0 0 0;5 2 0 0 0;6 2 0 0 0;7 2 0 0 0;8 2 0 0 0;9 2 0 0 0;10 2 0 0 0;	2188.74	1	45.3112	25.2078	82.6463	7	0.0024	0.82591	1	1.3	0	0	0	0	3.96222e-55	9.8881e-57	-1	0.00127389	0.00127389	sp|O60123|KEX1_SCHPO	kex1	416	16411200	18202200
cwq_mix2-1_726.18052.18052.2.0.dta	cwq_mix2-1_726.18052.18052.2.0.dta	cwq_mix2-1_726	18052	5143.72	3072.19	1536.6	2	1	JLTFAR		721.399	12 2 0 0 0	H(12)N(2)	(N(N(H(H(H(H(H))))(H(H(H(H)))(H(H(H)))))))	3134	0 1 0 0 0;0 2 0 0 0;1 2 0 0 0;2 2 0 0 0;3 2 0 0 0;4 2 0 0 0;5 2 0 0 0;6 2 0 0 0;7 2 0 0 0;8 2 0 0 0;9 2 0 0 0;10 2 0 0 0;11 2 0 0 0;	2350.79	1	32.6771	13.3989	68.4795	7	0.00172	0.56119	0.93333	1.1	0	0	0	0	2.62793e-45	4.20982e-47	-1	0.0062724	0.0062724	sp|O60123|KEX1_SCHPO	kex1	416	4924830	5523700
cwq_mix2-1_726.18101.18101.3.0.dta	cwq_mix2-1_726.18101.18101.3.0.dta	cwq_mix2-1_726	18101	5157.24	3843.52	1281.85	3	1	VYAVJASLNHDK		1330.67	13 2 0 0 0	H(13)N(2)	(N(N(H(H(H(H(H(H)))))(H(H(H))(H(H(H(H))))))))	3110	0 1 0 0 0;0 2 0 0 0;1 2 0 0 0;2 2 0 0 0;3 2 0 0 0;4 2 0 0 0;5 2 0 0 0;6 2 0 0 0;7 2 0 0 0;8 2 0 0 0;9 2 0 0 0;10 2 0 0 0;11 2 0 0 0;12 2 0 0 0;	2512.85	5	80.6725	61.5106	116.259	7	0.00384	0.99899	0.9375	1.09091	0	0	0	0	3.7846e-78	3.72258e-79	-1	0	3.72258e-79	sp|Q9USU5|GAS2_SCHPO	gas2	90	68768300	71718900
cwq_mix2-1_726.18110.18110.3.1.dta	cwq_mix2-1_726.18110.18110.3.1.dta	cwq_mix2-1_726	18110	5159.67	3414.38	1138.8	3	1	WTPVSTJSTSK		1207.6	5 4 0 0 4	H(5)N(4)F(4)	(N(N(H(H(N(F)(H(F))))(H(N(F)(H(F)))))))	3507	0 1 0 0 0;0 2 0 0 0;1 2 0 0 0;2 2 0 0 0;2 3 0 0 0;2 3 0 0 1;3 2 0 0 0;3 3 0 0 0;3 3 0 0 1;3 3 0 0 2;3 4 0 0 0;3 4 0 0 1;3 4 0 0 2;4 3 0 0 0;4 3 0 0 1;4 3 0 0 2;4 4 0 0 0;4 4 0 0 1;4 4 0 0 2;4 4 0 0 3;5 4 0 0 0;5 4 0 0 1;5 4 0 0 2;5 4 0 0 3;	2206.81	7	18.0942	14.0095	25.6803	7	-0.03023	-8.85438	0.26923	0.5	0	0	0	0	8.28266e-16	1.51285e-17	-1	0.0062724	0.0062724	sp|O13968|YE48_SCHPO	SPAC24C9.08	555	4504140	0
cwq_mix2-1_726.18114.18114.3.0.dta	cwq_mix2-1_726.18114.18114.3.0.dta	cwq_mix2-1_726	18114	5160.78	4078.55	1360.19	3	1	VHLECFGSSSSNJK	5,Carbamidomethyl[C];	1565.7	13 2 0 0 0	H(13)N(2)	(N(N(H(H(H(H(H))))(H(H(H(H(H(H(H(H)))))))))))	3121	0 1 0 0 0;0 2 0 0 0;1 2 0 0 0;2 2 0 0 0;3 2 0 0 0;4 2 0 0 0;5 2 0 0 0;6 2 0 0 0;7 2 0 0 0;8 2 0 0 0;9 2 0 0 0;10 2 0 0 0;11 2 0 0 0;12 2 0 0 0;	2512.85	13	44.7299	27.6139	76.5169	7	0.00142	0.34881	0.8125	0.65385	0	0	0	0	6.98311e-51	1.88781e-52	-1	0	1.88781e-52	sp|O13912|YDW6_SCHPO	SPAC23C11.06c	256	20299900	23107900
cwq_mix2-1_726.18120.18120.3.0.dta	cwq_mix2-1_726.18120.18120.3.0.dta	cwq_mix2-1_726	18120	5162.37	2910.14	970.718	3	1	JLTFAR		721.399	11 2 0 0 0	H(11)N(2)	(N(N(H(H(H(H(H))))(H(H)(H(H(H(H))))))))	3143	0 1 0 0 0;0 2 0 0 0;1 2 0 0 0;2 2 0 0 0;3 2 0 0 0;4 2 0 0 0;5 2 0 0 0;6 2 0 0 0;7 2 0 0 0;8 2 0 0 0;9 2 0 0 0;10 2 0 0 0;	2188.74	1	38.7843	10.9875	90.4068	7	0.00173	0.59499	0.92857	0.9	0	0	0	0	1.7182e-60	4.5862e-62	-1	0.00989283	0.00989283	sp|O60123|KEX1_SCHPO	kex1	416	21399900	23000900
cwq_mix2-1_726.18121.18121.2.0.dta	cwq_mix2-1_726.18121.18121.2.0.dta	cwq_mix2-1_726	18121	5162.68	2910.14	1455.57	2	1	JLTFAR		721.399	11 2 0 0 0	H(11)N(2)	(N(N(H(H(H(H(H))))(H(H(H))(H(H(H)))))))	3139	0 1 0 0 0;0 2 0 0 0;1 2 0 0 0;2 2 0 0 0;3 2 0 0 0;4 2 0 0 0;5 2 0 0 0;6 2 0 0 0;7 2 0 0 0;8 2 0 0 0;9 2 0 0 0;10 2 0 0 0;	2188.74	1	45.2522	23.6912	85.2942	7	0.00342	1.1764	1	1.2	0	0	0	0	5.83363e-57	2.00338e-58	-1	0.00340136	0.00340136	sp|O60123|KEX1_SCHPO	kex1	416	16411200	18202200
cwq_mix2-1_726.18134.18134.3.0.dta	cwq_mix2-1_726.18134.18134.3.0.dta	cwq_mix2-1_726	18134	5166.24	4240.61	1414.21	3	1	VHLECFGSSSSNJK	5,Carbamidomethyl[C];	1565.7	14 2 0 0 0	H(14)N(2)	(N(N(H(H(H)(H(H)))(H(H(H(H(H(H(H(H(H))))))))))))	3219	0 1 0 0 0;0 2 0 0 0;1 2 0 0 0;2 2 0 0 0;3 2 0 0 0;4 2 0 0 0;5 2 0 0 0;6 2 0 0 0;7 2 0 0 0;8 2 0 0 0;9 2 0 0 0;10 2 0 0 0;11 2 0 0 0;12 2 0 0 0;13 2 0 0 0;	2674.9	13	66.637	45.5679	105.765	7	0.00606	1.42862	0.88235	0.69231	0	0	0	0	5.04061e-71	1.85126e-72	-1	0	1.85126e-72	sp|O13912|YDW6_SCHPO	SPAC23C11.06c	256	29079400	35191900
cwq_mix2-1_726.18188.18188.3.0.dta	cwq_mix2-1_726.18188.18188.3.0.dta	cwq_mix2-1_726	18188	5180.94	4078.55	1360.19	3	1	VHLECFGSSSSNJK	5,Carbamidomethyl[C];	1565.7	13 2 0 0 0	H(13)N(2)	(N(N(H(H(H))(H(H(H(H)))(H(H(H(H(H(H))))))))))	3364	0 1 0 0 0;0 2 0 0 0;1 2 0 0 0;2 2 0 0 0;3 2 0 0 0;4 2 0 0 0;5 2 0 0 0;6 2 0 0 0;7 2 0 0 0;8 2 0 0 0;9 2 0 0 0;10 2 0 0 0;11 2 0 0 0;12 2 0 0 0;	2512.85	13	75.7525	56.5153	111.479	7	0.00565	1.38521	0.9375	0.84615	0	0	0	0	6.55173e-75	3.33583e-76	-1	0	3.33583e-76	sp|O13912|YDW6_SCHPO	SPAC23C11.06c	256	20299900	23107900
cwq_mix2-1_726.18240.18240.3.0.dta	cwq_mix2-1_726.18240.18240.3.0.dta	cwq_mix2-1_726	18240	5195.14	3916.5	1306.17	3	1	VHLECFGSSSSNJK	5,Carbamidomethyl[C];	1565.7	12 2 0 0 0	H(12)N(2)	(N(N(H(H(H(H(H))))(H(H(H(H)))(H(H(H)))))))	3134	0 1 0 0 0;0 2 0 0 0;1 2 0 0 0;2 2 0 0 0;3 2 0 0 0;4 2 0 0 0;5 2 0 0 0;6 2 0 0 0;7 2 0 0 0;8 2 0 0 0;9 2 0 0 0;10 2 0 0 0;11 2 0 0 0;	2350.79	13	51.4156	32.077	87.3302	7	0.00436	1.113	0.86667	0.61538	0	0	0	0	2.28405e-58	5.64099e-60	-1	0	5.64099e-60	sp|O13912|YDW6_SCHPO	SPAC23C11.06c	256	9450280	8648530
cwq_mix2-1_726.18254.18254.3.0.dta	cwq_mix2-1_726.18254.18254.3.0.dta	cwq_mix2-1_726	18254	5198.99	4078.55	1360.19	3	1	VHLECFGSSSSNJK	5,Carbamidomethyl[C];	1565.7	13 2 0 0 0	H(13)N(2)	(N(N(H(H(H(H(H(H)))))(H(H(H))(H(H(H(H))))))))	3110	0 1 0 0 0;0 2 0 0 0;1 2 0 0 0;2 2 0 0 0;3 2 0 0 0;4 2 0 0 0;5 2 0 0 0;6 2 0 0 0;7 2 0 0 0;8 2 0 0 0;9 2 0 0 0;10 2 0 0 0;11 2 0 0 0;12 2 0 0 0;	2512.85	13	71.7512	53.9842	104.747	7	0.00615	1.50804	0.875	0.80769	0	0	0	0	2.49381e-70	8.93432e-72	-1	0	8.93432e-72	sp|O13912|YDW6_SCHPO	SPAC23C11.06c	256	20299900	23107900
cwq_mix2-1_726.18309.18309.3.0.dta	cwq_mix2-1_726.18309.18309.3.0.dta	cwq_mix2-1_726	18309	5213.77	3916.5	1306.17	3	1	VHLECFGSSSSNJK	5,Carbamidomethyl[C];	1565.7	12 2 0 0 0	H(12)N(2)	(N(N(H(H(H))(H(H(H(H)))(H(H(H(H(H)))))))))	3365	0 1 0 0 0;0 2 0 0 0;1 2 0 0 0;2 2 0 0 0;3 2 0 0 0;4 2 0 0 0;5 2 0 0 0;6 2 0 0 0;7 2 0 0 0;8 2 0 0 0;9 2 0 0 0;10 2 0 0 0;11 2 0 0 0;	2350.79	13	62.9394	42.2582	101.347	7	0.00671	1.71201	0.93333	0.76923	0	0	0	0	5.24156e-68	1.74251e-69	-1	0	1.74251e-69	sp|O13912|YDW6_SCHPO	SPAC23C11.06c	256	9450280	8648530
cwq_mix2-1_726.18328.18328.3.0.dta	cwq_mix2-1_726.18328.18328.3.0.dta	cwq_mix2-1_726	18328	5218.85	3754.45	1252.15	3	1	VHLECFGSSSSNJK	5,Carbamidomethyl[C];	1565.7	11 2 0 0 0	H(11)N(2)	(N(N(H(H(H(H(H))))(H(H)(H(H(H(H))))))))	3143	0 1 0 0 0;0 2 0 0 0;1 2 0 0 0;2 2 0 0 0;3 2 0 0 0;4 2 0 0 0;5 2 0 0 0;6 2 0 0 0;7 2 0 0 0;8 2 0 0 0;9 2 0 0 0;10 2 0 0 0;	2188.74	13	36.0809	13.8113	77.4387	7	0.00581	1.54683	0.85714	0.46154	0	0	0	0	1.60372e-51	3.18766e-53	-1	0.0062724	0.0062724	sp|O13912|YDW6_SCHPO	SPAC23C11.06c	256	8683600	8493120
cwq_mix2-1_726.18393.18393.3.0.dta	cwq_mix2-1_726.18393.18393.3.0.dta	cwq_mix2-1_726	18393	5236.85	3754.45	1252.15	3	1	VHLECFGSSSSNJK	5,Carbamidomethyl[C];	1565.7	11 2 0 0 0	H(11)N(2)	(N(N(H(H(H(H(H(H)))))(H(H(H(H(H))))))))	3103	0 1 0 0 0;0 2 0 0 0;1 2 0 0 0;2 2 0 0 0;3 2 0 0 0;4 2 0 0 0;5 2 0 0 0;6 2 0 0 0;7 2 0 0 0;8 2 0 0 0;9 2 0 0 0;10 2 0 0 0;	2188.74	13	61.5695	39.2179	103.08	7	0.0053	1.41259	0.92857	0.61538	0	0	0	0	3.43003e-69	1.26247e-70	-1	0	1.26247e-70	sp|O13912|YDW6_SCHPO	SPAC23C11.06c	256	8683600	8493120
cwq_mix2-1_726.18433.18433.3.0.dta	cwq_mix2-1_726.18433.18433.3.0.dta	cwq_mix2-1_726	18433	5247.75	3195.31	1065.78	3	1	VYAVJASLNHDK		1330.67	9 2 0 0 0	H(9)N(2)	(N(N(H(H)(H(H(H))(H(H(H(H))))))))	5085	0 1 0 0 0;0 2 0 0 0;1 2 0 0 0;2 2 0 0 0;3 2 0 0 0;4 2 0 0 0;5 2 0 0 0;6 2 0 0 0;7 2 0 0 0;8 2 0 0 0;	1864.63	5	60.9517	43.4655	93.4261	7	0.00376	1.17652	1	0.95455	0	0	0	0	1.42893e-62	3.75222e-64	-1	0	3.75222e-64	sp|Q9USU5|GAS2_SCHPO	gas2	90	23402900	22945500
cwq_mix2-1_726.18439.18439.3.0.dta	cwq_mix2-1_726.18439.18439.3.0.dta	cwq_mix2-1_726	18439	5249.37	2883.19	961.736	3	1	LGJETFLPK		1018.56	9 2 0 0 0	H(9)N(2)	(N(N(H(H(H(H(H))))(H(H(H(H)))))))	3135	0 1 0 0 0;0 2 0 0 0;1 2 0 0 0;2 2 0 0 0;3 2 0 0 0;4 2 0 0 0;5 2 0 0 0;6 2 0 0 0;7 2 0 0 0;8 2 0 0 0;	1864.63	3	34.8532	10.851	79.4286	7	0.00256	0.8863	0.91667	0.375	0	0	0	0	6.70265e-53	1.50002e-54	-1	0.00989283	0.00989283	sp|P36581|CALX_SCHPO	cal1	418	13103100	12852300
cwq_mix2-1_726.18458.18458.3.0.dta	cwq_mix2-1_726.18458.18458.3.0.dta	cwq_mix2-1_726	18458	5254.5	3592.39	1198.14	3	1	VHLECFGSSSSNJK	5,Carbamidomethyl[C];	1565.7	10 2 0 0 0	H(10)N(2)	(N(N(H(H(H(H(H))))(H(H)(H(H(H)))))))	3146	0 1 0 0 0;0 2 0 0 0;1 2 0 0 0;2 2 0 0 0;3 2 0 0 0;4 2 0 0 0;5 2 0 0 0;6 2 0 0 0;7 2 0 0 0;8 2 0 0 0;9 2 0 0 0;	2026.69	13	42.1922	18.6581	85.8985	7	0.00369	1.02604	0.92308	0.53846	0	0	0	0	2.22908e-57	8.16194e-59	-1	0.00417973	0.00417973	sp|O13912|YDW6_SCHPO	SPAC23C11.06c	256	4674940	4200640
cwq_mix2-1_726.18501.18501.3.0.dta	cwq_mix2-1_726.18501.18501.3.0.dta	cwq_mix2-1_726	18501	5266.16	3195.31	1065.78	3	1	VYAVJASLNHDK		1330.67	9 2 0 0 0	H(9)N(2)	(N(N(H(H)(H(H)(H(H(H(H(H)))))))))	5089	0 1 0 0 0;0 2 0 0 0;1 2 0 0 0;2 2 0 0 0;3 2 0 0 0;4 2 0 0 0;5 2 0 0 0;6 2 0 0 0;7 2 0 0 0;8 2 0 0 0;	1864.63	5	67.6949	51.5008	97.7695	7	0.00295	0.92397	1	1	0	0	0	0	1.4807e-65	3.44328e-67	-1	0	3.44328e-67	sp|Q9USU5|GAS2_SCHPO	gas2	90	23402900	22945500
cwq_mix2-1_726.18514.18514.3.0.dta	cwq_mix2-1_726.18514.18514.3.0.dta	cwq_mix2-1_726	18514	5269.73	3033.26	1011.76	3	1	VYAVJASLNHDK		1330.67	8 2 0 0 0	H(8)N(2)	(N(N(H(H(H(H)))(H(H)(H(H))))))	3193	0 1 0 0 0;0 2 0 0 0;1 2 0 0 0;2 2 0 0 0;3 2 0 0 0;4 2 0 0 0;5 2 0 0 0;6 2 0 0 0;7 2 0 0 0;	1702.58	5	34.3801	18.8078	63.3	7	0.00238	0.78622	0.90909	0.63636	0	0	0	0	1.05147e-41	1.42457e-43	-1	0.00417973	0.00417973	sp|Q9USU5|GAS2_SCHPO	gas2	90	2088920	1981000
cwq_mix2-1_726.18576.18576.3.0.dta	cwq_mix2-1_726.18576.18576.3.0.dta	cwq_mix2-1_726	18576	5286.53	3430.34	1144.12	3	1	VHLECFGSSSSNJK	5,Carbamidomethyl[C];	1565.7	9 2 0 0 0	H(9)N(2)	(N(N(H(H(H(H)))(H(H)(H(H)(H))))))	3192	0 1 0 0 0;0 2 0 0 0;1 2 0 0 0;2 2 0 0 0;3 2 0 0 0;4 2 0 0 0;5 2 0 0 0;6 2 0 0 0;7 2 0 0 0;8 2 0 0 0;	1864.63	13	37.7493	20.098	70.5303	7	0.00345	1.007	0.91667	0.5	0	0	0	0	9.90568e-47	2.08496e-48	-1	0.00417973	0.00417973	sp|O13912|YDW6_SCHPO	SPAC23C11.06c	256	11753800	10964000
cwq_mix2-1_726.18578.18578.3.0.dta	cwq_mix2-1_726.18578.18578.3.0.dta	cwq_mix2-1_726	18578	5286.99	4329.68	1443.9	3	1	VYAVJASLNHDK		1330.67	16 2 0 0 0	H(16)N(2)	(N(N(H(H(H(H(H))))(H(H(H(H(H(H)))))(H(H(H(H(H)))))))))	3125	0 1 0 0 0;0 2 0 0 0;1 2 0 0 0;2 2 0 0 0;3 2 0 0 0;4 2 0 0 0;5 2 0 0 0;6 2 0 0 0;7 2 0 0 0;8 2 0 0 0;9 2 0 0 0;10 2 0 0 0;11 2 0 0 0;12 2 0 0 0;13 2 0 0 0;14 2 0 0 0;15 2 0 0 0;	2999	5	30.7364	18.1113	54.1829	6	0.00496	1.14635	0.73684	0.63636	0	0	0	0	2.52286e-35	2.77485e-37	-1	0.00484496	0.00484496	sp|Q9USU5|GAS2_SCHPO	gas2	90	2653330	3502400
cwq_mix2-1_726.18645.18645.3.0.dta	cwq_mix2-1_726.18645.18645.3.0.dta	cwq_mix2-1_726	18645	5304.96	3430.34	1144.12	3	1	VHLECFGSSSSNJK	5,Carbamidomethyl[C];	1565.7	9 2 0 0 0	H(9)N(2)	(N(N(H(H(H)(H))(H(H)(H(H(H)))))))	3247	0 1 0 0 0;0 2 0 0 0;1 2 0 0 0;2 2 0 0 0;3 2 0 0 0;4 2 0 0 0;5 2 0 0 0;6 2 0 0 0;7 2 0 0 0;8 2 0 0 0;	1864.63	13	53.2873	36.9237	83.6768	7	0.00176	0.51288	0.91667	0.65385	0	0	0	0	7.66854e-56	1.65161e-57	-1	0	1.65161e-57	sp|O13912|YDW6_SCHPO	SPAC23C11.06c	256	11753800	10964000
cwq_mix2-1_726.18719.18719.3.0.dta	cwq_mix2-1_726.18719.18719.3.0.dta	cwq_mix2-1_726	18719	5324.41	3268.29	1090.1	3	1	VHLECFGSSSSNJK	5,Carbamidomethyl[C];	1565.7	8 2 0 0 0	H(8)N(2)	(N(N(H(H(H(H)))(H(H)(H)(H)))))	3194	0 1 0 0 0;0 2 0 0 0;1 2 0 0 0;2 2 0 0 0;3 2 0 0 0;4 2 0 0 0;5 2 0 0 0;6 2 0 0 0;7 2 0 0 0;	1702.58	13	30.5712	18.7724	52.4831	7	0.00423	1.2945	0.90909	0.53846	0	0	0	0	3.94842e-34	5.15031e-36	-1	0.00417973	0.00417973	sp|O13912|YDW6_SCHPO	SPAC23C11.06c	256	6129740	2693180
cwq_mix2-1_726.18867.18867.3.0.dta	cwq_mix2-1_726.18867.18867.3.0.dta	cwq_mix2-1_726	18867	5363.05	3552.48	1184.83	3	1	RSEVTPJTSLAQCPK	13,Carbamidomethyl[C];	1687.84	9 2 0 0 0	H(9)N(2)	(N(N(H(H)(H(H(H(H(H(H(H))))))))))	5070	0 1 0 0 0;0 2 0 0 0;1 2 0 0 0;2 2 0 0 0;3 2 0 0 0;4 2 0 0 0;5 2 0 0 0;6 2 0 0 0;7 2 0 0 0;8 2 0 0 0;	1864.63	7	37.25	20.6347	68.1069	7	0.00443	1.24768	0.91667	0.53571	0	0	0	0	4.76874e-45	8.00476e-47	-1	0.00417973	0.00417973	sp|Q9C0Y2|YKL1_SCHPO	SPAPB2C8.01	44	16023400	7909290
cwq_mix2-1_726.18935.18935.3.0.dta	cwq_mix2-1_726.18935.18935.3.0.dta	cwq_mix2-1_726	18935	5380.93	4630.75	1544.26	3	1	JYSEDASTSLHGQTAGR		1793.8	15 2 0 0 0	H(15)N(2)	(N(N(H(H(H(H(H(H(H))))))(H(H(H(H(H(H(H(H)))))))))))	3078	0 1 0 0 0;0 2 0 0 0;1 2 0 0 0;2 2 0 0 0;3 2 0 0 0;4 2 0 0 0;5 2 0 0 0;6 2 0 0 0;7 2 0 0 0;8 2 0 0 0;9 2 0 0 0;10 2 0 0 0;11 2 0 0 0;12 2 0 0 0;13 2 0 0 0;14 2 0 0 0;	2836.95	1	42.9008	41.4039	45.6809	7	-0.00144	-0.31101	0.72222	0.90625	0	0	0	0	2.24518e-29	2.27602e-31	-1	0	2.27602e-31	sp|Q9USK8|AGS1_SCHPO	ags1	785	15630500	15843600
cwq_mix2-1_726.18944.18944.3.0.dta	cwq_mix2-1_726.18944.18944.3.0.dta	cwq_mix2-1_726	18944	5383.31	3552.48	1184.83	3	1	RSEVTPJTSLAQCPK	13,Carbamidomethyl[C];	1687.84	9 2 0 0 0	H(9)N(2)	(N(N(H(H(H)(H))(H(H)(H(H(H)))))))	3247	0 1 0 0 0;0 2 0 0 0;1 2 0 0 0;2 2 0 0 0;3 2 0 0 0;4 2 0 0 0;5 2 0 0 0;6 2 0 0 0;7 2 0 0 0;8 2 0 0 0;	1864.63	7	37.8595	25.6541	60.5267	7	0.00083	0.23346	0.75	0.64286	0	0	0	0	9.04675e-40	1.93363e-41	-1	0.00127389	0.00127389	sp|Q9C0Y2|YKL1_SCHPO	SPAPB2C8.01	44	16023400	8144580
cwq_mix2-1_726.19062.19062.3.0.dta	cwq_mix2-1_726.19062.19062.3.0.dta	cwq_mix2-1_726	19062	5414.22	4468.7	1490.24	3	1	JYSEDASTSLHGQTAGR		1793.8	14 2 0 0 0	H(14)N(2)	(N(N(H(H(H(H(H))))(H(H(H(H(H(H(H(H(H))))))))))))	3120	0 1 0 0 0;0 2 0 0 0;1 2 0 0 0;2 2 0 0 0;3 2 0 0 0;4 2 0 0 0;5 2 0 0 0;6 2 0 0 0;7 2 0 0 0;8 2 0 0 0;9 2 0 0 0;10 2 0 0 0;11 2 0 0 0;12 2 0 0 0;13 2 0 0 0;	2674.9	1	55.5823	50.755	64.5473	7	-0.00059	-0.13176	0.88235	0.96875	0	0	0	0	1.42295e-42	2.40836e-44	-1	0	2.40836e-44	sp|Q9USK8|AGS1_SCHPO	ags1	785	25078400	28665500
cwq_mix2-1_726.19144.19144.3.0.dta	cwq_mix2-1_726.19144.19144.3.0.dta	cwq_mix2-1_726	19144	5435.27	4306.65	1436.22	3	1	JYSEDASTSLHGQTAGR		1793.8	13 2 0 0 0	H(13)N(2)	(N(N(H(H(H)(H(H)))(H(H(H))(H(H)(H(H(H))))))))	3229	0 1 0 0 0;0 2 0 0 0;1 2 0 0 0;2 2 0 0 0;3 2 0 0 0;4 2 0 0 0;5 2 0 0 0;6 2 0 0 0;7 2 0 0 0;8 2 0 0 0;9 2 0 0 0;10 2 0 0 0;11 2 0 0 0;12 2 0 0 0;	2512.85	1	71.9759	63.7496	87.2534	7	0.00421	0.97771	0.9375	1.0625	0	0	0	0	2.58085e-58	6.71865e-60	-1	0	6.71865e-60	sp|Q9USK8|AGS1_SCHPO	ags1	785	19765900	27973000
cwq_mix2-1_726.19173.19173.3.0.dta	cwq_mix2-1_726.19173.19173.3.0.dta	cwq_mix2-1_726	19173	5442.5	3356.37	1119.46	3	1	NNIJISHLSR		1167.62	11 2 0 0 0	H(11)N(2)	(N(N(H(H(H))(H(H(H))(H(H(H(H(H)))))))))	3370	0 1 0 0 0;0 2 0 0 0;1 2 0 0 0;2 2 0 0 0;3 2 0 0 0;4 2 0 0 0;5 2 0 0 0;6 2 0 0 0;7 2 0 0 0;8 2 0 0 0;9 2 0 0 0;10 2 0 0 0;	2188.74	4	48.3511	21.2198	98.7377	7	0.00857	2.5532	0.92857	0.77778	0	0	0	0	3.21006e-66	6.62306e-68	-1	0.00340136	0.00340136	sp|O94472|PBN1_SCHPO	pbn1	56	30142400	31236000
cwq_mix2-1_726.19195.19195.3.0.dta	cwq_mix2-1_726.19195.19195.3.0.dta	cwq_mix2-1_726	19195	5448.43	3982.54	1328.19	3	1	JYSEDASTSLHGQTAGR		1793.8	11 2 0 0 0	H(11)N(2)	(N(N(H(H(H(H(H))))(H(H)(H(H(H(H))))))))	3143	0 1 0 0 0;0 2 0 0 0;1 2 0 0 0;2 2 0 0 0;3 2 0 0 0;4 2 0 0 0;5 2 0 0 0;6 2 0 0 0;7 2 0 0 0;8 2 0 0 0;9 2 0 0 0;10 2 0 0 0;	2188.74	1	36.3019	23.1734	60.6833	7	-0.0037	-0.92943	0.92857	0.6875	0	0	0	0	7.03194e-40	1.53157e-41	-1	0.00340136	0.00340136	sp|Q9USK8|AGS1_SCHPO	ags1	785	9204090	16444400
cwq_mix2-1_726.19243.19243.3.0.dta	cwq_mix2-1_726.19243.19243.3.0.dta	cwq_mix2-1_726	19243	5460.49	4144.6	1382.21	3	1	JYSEDASTSLHGQTAGR		1793.8	12 2 0 0 0	H(12)N(2)	(N(N(H(H(H(H(H))))(H(H(H(H)))(H(H(H)))))))	3134	0 1 0 0 0;0 2 0 0 0;1 2 0 0 0;2 2 0 0 0;3 2 0 0 0;4 2 0 0 0;5 2 0 0 0;6 2 0 0 0;7 2 0 0 0;8 2 0 0 0;9 2 0 0 0;10 2 0 0 0;11 2 0 0 0;	2350.79	1	60.2379	47.3909	84.0968	7	0.00606	1.46168	1	1	0	0	0	0	3.9276e-56	1.02341e-57	-1	0	1.02341e-57	sp|Q9USK8|AGS1_SCHPO	ags1	785	22467500	29703100
cwq_mix2-1_726.19360.19360.3.0.dta	cwq_mix2-1_726.19360.19360.3.0.dta	cwq_mix2-1_726	19360	5490.7	3982.54	1328.19	3	1	JYSEDASTSLHGQTAGR		1793.8	11 2 0 0 0	H(11)N(2)	(N(N(H(H(H(H(H))))(H(H(H(H(H(H)))))))))	3126	0 1 0 0 0;0 2 0 0 0;1 2 0 0 0;2 2 0 0 0;3 2 0 0 0;4 2 0 0 0;5 2 0 0 0;6 2 0 0 0;7 2 0 0 0;8 2 0 0 0;9 2 0 0 0;10 2 0 0 0;	2188.74	1	13.0303	10.7651	17.237	6	0.00017	0.04306	0.64286	0.4375	0	0	0	0	2.24756e-10	4.54763e-12	-1	0.00989283	0.00989283	sp|Q9USK8|AGS1_SCHPO	ags1	785	13063100	16608300
cwq_mix2-1_726.19366.19366.3.0.dta	cwq_mix2-1_726.19366.19366.3.0.dta	cwq_mix2-1_726	19366	5492.04	3032.26	1011.42	3	1	NNIJISHLSR		1167.62	9 2 0 0 0	H(9)N(2)	(N(N(H(H(H(H)))(H(H(H(H(H))))))))	3173	0 1 0 0 0;0 2 0 0 0;1 2 0 0 0;2 2 0 0 0;3 2 0 0 0;4 2 0 0 0;5 2 0 0 0;6 2 0 0 0;7 2 0 0 0;8 2 0 0 0;	1864.63	4	48.6081	27.2757	88.2254	7	0.00258	0.84998	0.91667	0.83333	0	0	0	0	5.50002e-59	1.85118e-60	-1	0.00127389	0.00127389	sp|O94472|PBN1_SCHPO	pbn1	56	54636500	61593500
cwq_mix2-1_726.19416.19416.3.0.dta	cwq_mix2-1_726.19416.19416.3.0.dta	cwq_mix2-1_726	19416	5505.19	3394.38	1132.13	3	1	VYGSQGJSTVLSR		1367.69	10 2 0 0 0	H(10)N(2)	(N(N(H(H(H(H)))(H(H(H))(H(H(H)))))))	3183	0 1 0 0 0;0 2 0 0 0;1 2 0 0 0;2 2 0 0 0;3 2 0 0 0;4 2 0 0 0;5 2 0 0 0;6 2 0 0 0;7 2 0 0 0;8 2 0 0 0;9 2 0 0 0;	2026.69	7	41.187	29.582	62.7391	7	0.00285	0.83901	0.84615	0.70833	0	0	0	0	2.58641e-41	3.62174e-43	-1	0	3.62174e-43	sp|Q9USK8|AGS1_SCHPO	ags1	1016	129919000	144801000
cwq_mix2-1_726.19434.19434.3.0.dta	cwq_mix2-1_726.19434.19434.3.0.dta	cwq_mix2-1_726	19434	5509.46	3658.44	1220.15	3	1	JYSEDASTSLHGQTAGR		1793.8	9 2 0 0 0	H(9)N(2)	(N(N(H(H(H(H)))(H(H)(H(H)(H))))))	3192	0 1 0 0 0;0 2 0 0 0;1 2 0 0 0;2 2 0 0 0;3 2 0 0 0;4 2 0 0 0;5 2 0 0 0;6 2 0 0 0;7 2 0 0 0;8 2 0 0 0;	1864.63	1	38.1952	27.0649	58.8658	7	0.00373	1.01829	0.91667	0.71875	0	0	0	0	1.31128e-38	1.78461e-40	-1	0.00127389	0.00127389	sp|Q9USK8|AGS1_SCHPO	ags1	785	18709500	15446400
cwq_mix2-1_726.19439.19439.3.0.dta	cwq_mix2-1_726.19439.19439.3.0.dta	cwq_mix2-1_726	19439	5510.89	2870.21	957.407	3	1	NNIJISHLSR		1167.62	8 2 0 0 0	H(8)N(2)	(N(N(H(H(H(H)))(H(H)(H)(H)))))	3194	0 1 0 0 0;0 2 0 0 0;1 2 0 0 0;2 2 0 0 0;3 2 0 0 0;4 2 0 0 0;5 2 0 0 0;6 2 0 0 0;7 2 0 0 0;	1702.58	4	51.8137	34.9725	83.0901	7	0.00146	0.51	0.90909	1	0	0	0	0	1.95333e-55	5.08961e-57	-1	0	5.08961e-57	sp|O94472|PBN1_SCHPO	pbn1	56	43478000	37194200
cwq_mix2-1_726.19473.19473.3.0.dta	cwq_mix2-1_726.19473.19473.3.0.dta	cwq_mix2-1_726	19473	5519.29	3032.26	1011.42	3	1	NNIJISHLSR		1167.62	9 2 0 0 0	H(9)N(2)	(N(N(H(H(H))(H(H)(H(H(H(H))))))))	3377	0 1 0 0 0;0 2 0 0 0;1 2 0 0 0;2 2 0 0 0;3 2 0 0 0;4 2 0 0 0;5 2 0 0 0;6 2 0 0 0;7 2 0 0 0;8 2 0 0 0;	1864.63	4	41.6309	21.883	78.3057	7	0.00188	0.61946	1	0.83333	0	0	0	0	4.02071e-52	7.50857e-54	-1	0.00340136	0.00340136	sp|O94472|PBN1_SCHPO	pbn1	56	54636500	61593500
cwq_mix2-1_726.19494.19494.3.0.dta	cwq_mix2-1_726.19494.19494.3.0.dta	cwq_mix2-1_726	19494	5524.39	3394.38	1132.13	3	1	VYGSQGJSTVLSR		1367.69	10 2 0 0 0	H(10)N(2)	(N(N(H(H(H))(H(H)(H(H(H(H(H)))))))))	3376	0 1 0 0 0;0 2 0 0 0;1 2 0 0 0;2 2 0 0 0;3 2 0 0 0;4 2 0 0 0;5 2 0 0 0;6 2 0 0 0;7 2 0 0 0;8 2 0 0 0;9 2 0 0 0;	2026.69	7	83.6673	81.0759	88.4801	7	0.00313	0.92209	0.92308	1.16667	0	0	0	0	3.66912e-59	1.18329e-60	-1	0	1.18329e-60	sp|Q9USK8|AGS1_SCHPO	ags1	1016	129919000	144801000
cwq_mix2-1_726.19519.19519.3.0.dta	cwq_mix2-1_726.19519.19519.3.0.dta	cwq_mix2-1_726	19519	5530.86	2870.21	957.407	3	1	NNIJISHLSR		1167.62	8 2 0 0 0	H(8)N(2)	(N(N(H(H(H(H)))(H(H)(H)(H)))))	3194	0 1 0 0 0;0 2 0 0 0;1 2 0 0 0;2 2 0 0 0;3 2 0 0 0;4 2 0 0 0;5 2 0 0 0;6 2 0 0 0;7 2 0 0 0;	1702.58	4	51.1134	36.565	78.1319	7	0.00184	0.64169	0.90909	1	0	0	0	0	5.30593e-52	1.09051e-53	-1	0	1.09051e-53	sp|O94472|PBN1_SCHPO	pbn1	56	43478000	37194200
cwq_mix2-1_726.19534.19534.3.0.dta	cwq_mix2-1_726.19534.19534.3.0.dta	cwq_mix2-1_726	19534	5534.89	5051.89	1684.64	3	1	HSYNPJGTIPECPSR	12,Carbamidomethyl[C];	1728.78	18 2 0 0 0	H(18)N(2)	(N(N(H(H(H(H(H(H(H(H(H))))))))(H(H(H(H(H))))(H(H(H(H))))))))	3063	0 1 0 0 0;0 2 0 0 0;1 2 0 0 0;2 2 0 0 0;3 2 0 0 0;4 2 0 0 0;5 2 0 0 0;6 2 0 0 0;7 2 0 0 0;8 2 0 0 0;9 2 0 0 0;10 2 0 0 0;11 2 0 0 0;12 2 0 0 0;13 2 0 0 0;14 2 0 0 0;15 2 0 0 0;16 2 0 0 0;17 2 0 0 0;	3323.11	6	11.5186	13.0023	8.76312	5	0.00704	1.39324	0.33333	0.53571	0	0	0	0	0.0169184	0.000620107	-1	0.00779221	0.00841183	sp|Q9USU5|GAS2_SCHPO	gas2	344	50315400	42036100
cwq_mix2-1_726.19551.19551.3.0.dta	cwq_mix2-1_726.19551.19551.3.0.dta	cwq_mix2-1_726	19551	5539.66	3232.33	1078.11	3	1	VYGSQGJSTVLSR		1367.69	9 2 0 0 0	H(9)N(2)	(N(N(H(H(H(H)))(H(H(H(H(H))))))))	3173	0 1 0 0 0;0 2 0 0 0;1 2 0 0 0;2 2 0 0 0;3 2 0 0 0;4 2 0 0 0;5 2 0 0 0;6 2 0 0 0;7 2 0 0 0;8 2 0 0 0;	1864.63	7	30.1223	22.9924	43.3635	6	0.00276	0.85491	0.83333	0.70833	0	0	0	0	8.80614e-28	9.11144e-30	-1	0.00340136	0.00340136	sp|Q9USK8|AGS1_SCHPO	ags1	1016	27975400	33790200
cwq_mix2-1_726.19586.19586.3.0.dta	cwq_mix2-1_726.19586.19586.3.0.dta	cwq_mix2-1_726	19586	5548.62	3765.46	1255.83	3	1	JLSADIPAK		928.51	15 2 0 0 0	H(15)N(2)	(N(N(H(H(H(H(H(H(H))))))(H(H(H(H)))(H(H(H(H))))))))	3087	0 1 0 0 0;0 2 0 0 0;1 2 0 0 0;2 2 0 0 0;3 2 0 0 0;4 2 0 0 0;5 2 0 0 0;6 2 0 0 0;7 2 0 0 0;8 2 0 0 0;9 2 0 0 0;10 2 0 0 0;11 2 0 0 0;12 2 0 0 0;13 2 0 0 0;14 2 0 0 0;	2836.95	1	38.0739	22.2121	67.5317	7	0.00389	1.03195	0.77778	0.8125	0	0	0	0	1.1967e-44	3.02869e-46	-1	0.00340136	0.00340136	sp|P87167|BUT2_SCHPO	but2	215	243440000	252687000
cwq_mix2-1_726.19634.19634.3.0.dta	cwq_mix2-1_726.19634.19634.3.0.dta	cwq_mix2-1_726	19634	5561.19	3603.41	1201.81	3	1	JLSADIPAK		928.51	14 2 0 0 0	H(14)N(2)	(N(N(H(H(H(H(H(H)))))(H(H(H(H)))(H(H(H(H))))))))	3106	0 1 0 0 0;0 2 0 0 0;1 2 0 0 0;2 2 0 0 0;3 2 0 0 0;4 2 0 0 0;5 2 0 0 0;6 2 0 0 0;7 2 0 0 0;8 2 0 0 0;9 2 0 0 0;10 2 0 0 0;11 2 0 0 0;12 2 0 0 0;13 2 0 0 0;	2674.9	1	27.2277	11.2401	56.919	7	0.00094	0.26148	0.82353	0.5625	0	0	0	0	3.02879e-37	3.60691e-39	-1	0.00989283	0.00989283	sp|P87167|BUT2_SCHPO	but2	215	345946000	354072000
cwq_mix2-1_726.19661.19661.3.0.dta	cwq_mix2-1_726.19661.19661.3.0.dta	cwq_mix2-1_726	19661	5568.62	3765.46	1255.83	3	1	JLSADIPAK		928.51	15 2 0 0 0	H(15)N(2)	(N(N(H(H(H(H(H(H(H))))))(H(H(H(H(H(H(H(H)))))))))))	3078	0 1 0 0 0;0 2 0 0 0;1 2 0 0 0;2 2 0 0 0;3 2 0 0 0;4 2 0 0 0;5 2 0 0 0;6 2 0 0 0;7 2 0 0 0;8 2 0 0 0;9 2 0 0 0;10 2 0 0 0;11 2 0 0 0;12 2 0 0 0;13 2 0 0 0;14 2 0 0 0;	2836.95	1	41.2143	28.662	64.5258	7	0.0035	0.92997	0.72222	0.9375	0	0	0	0	1.47284e-42	2.55124e-44	-1	0	2.55124e-44	sp|P87167|BUT2_SCHPO	but2	215	243440000	252687000
cwq_mix2-1_726.19720.19720.3.0.dta	cwq_mix2-1_726.19720.19720.3.0.dta	cwq_mix2-1_726	19720	5583.61	4889.83	1630.62	3	1	HSYNPJGTIPECPSR	12,Carbamidomethyl[C];	1728.78	17 2 0 0 0	H(17)N(2)	(N(N(H(H(H(H(H)))(H(H(H))))(H(H(H(H(H(H(H(H(H))))))))))))	3117	0 1 0 0 0;0 2 0 0 0;1 2 0 0 0;2 2 0 0 0;3 2 0 0 0;4 2 0 0 0;5 2 0 0 0;6 2 0 0 0;7 2 0 0 0;8 2 0 0 0;9 2 0 0 0;10 2 0 0 0;11 2 0 0 0;12 2 0 0 0;13 2 0 0 0;14 2 0 0 0;15 2 0 0 0;16 2 0 0 0;	3161.06	6	55.8416	42.8982	79.8793	7	0.00223	0.45705	0.8	0.85714	0	0	0	0	3.26626e-53	6.36463e-55	-1	0	6.36463e-55	sp|Q9USU5|GAS2_SCHPO	gas2	344	95711900	86873000
cwq_mix2-1_726.19730.19730.3.0.dta	cwq_mix2-1_726.19730.19730.3.0.dta	cwq_mix2-1_726	19730	5586.27	3765.46	1255.83	3	1	JLSADIPAK		928.51	15 2 0 0 0	H(15)N(2)	(N(N(H(H(H(H(H(H)))))(H(H(H(H(H))))(H(H(H(H))))))))	3102	0 1 0 0 0;0 2 0 0 0;1 2 0 0 0;2 2 0 0 0;3 2 0 0 0;4 2 0 0 0;5 2 0 0 0;6 2 0 0 0;7 2 0 0 0;8 2 0 0 0;9 2 0 0 0;10 2 0 0 0;11 2 0 0 0;12 2 0 0 0;13 2 0 0 0;14 2 0 0 0;	2836.95	1	52.7425	34.0877	87.3873	7	0.00149	0.39617	0.88889	0.9375	0	0	0	0	2.08577e-58	4.20649e-60	-1	0	4.20649e-60	sp|P87167|BUT2_SCHPO	but2	215	243440000	252687000
cwq_mix2-1_726.19732.19732.3.0.dta	cwq_mix2-1_726.19732.19732.3.0.dta	cwq_mix2-1_726	19732	5586.87	3603.41	1201.81	3	1	JLSADIPAK		928.51	14 2 0 0 0	H(14)N(2)	(N(N(H(H(H)(H(H(H))))(H(H(H(H)))(H(H(H(H))))))))	3214	0 1 0 0 0;0 2 0 0 0;1 2 0 0 0;2 2 0 0 0;3 2 0 0 0;4 2 0 0 0;5 2 0 0 0;6 2 0 0 0;7 2 0 0 0;8 2 0 0 0;9 2 0 0 0;10 2 0 0 0;11 2 0 0 0;12 2 0 0 0;13 2 0 0 0;	2674.9	1	53.2958	33.6838	89.7181	7	0.00024	0.06666	0.88235	0.9375	0	0	0	0	5.13042e-60	1.61952e-61	-1	0	1.61952e-61	sp|P87167|BUT2_SCHPO	but2	215	345946000	354072000
cwq_mix2-1_726.19735.19735.4.0.dta	cwq_mix2-1_726.19735.19735.4.0.dta	cwq_mix2-1_726	19735	5587.88	4889.83	1223.21	4	1	HSYNPJGTIPECPSR	12,Carbamidomethyl[C];	1728.78	17 2 0 0 0	H(17)N(2)	(N(N(H(H(H(H(H(H(H(H)))))))(H(H(H(H)))(H(H(H(H(H)))))))))	3072	0 1 0 0 0;0 2 0 0 0;1 2 0 0 0;2 2 0 0 0;3 2 0 0 0;4 2 0 0 0;5 2 0 0 0;6 2 0 0 0;7 2 0 0 0;8 2 0 0 0;9 2 0 0 0;10 2 0 0 0;11 2 0 0 0;12 2 0 0 0;13 2 0 0 0;14 2 0 0 0;15 2 0 0 0;16 2 0 0 0;	3161.06	6	26.9238	17.8117	43.8463	6	0.00087	0.1779	0.65	0.5	0	0	0	0	4.11436e-28	4.47876e-30	-1	0.00484496	0.00484496	sp|Q9USU5|GAS2_SCHPO	gas2	344	43128700	39525000
cwq_mix2-1_726.19737.19737.3.0.dta	cwq_mix2-1_726.19737.19737.3.0.dta	cwq_mix2-1_726	19737	5588.44	4565.72	1522.58	3	1	HSYNPJGTIPECPSR	12,Carbamidomethyl[C];	1728.78	15 2 0 0 0	H(15)N(2)	(N(N(H(H(H(H(H))))(H(H(H(H(H))))(H(H(H(H(H)))))))))	3128	0 1 0 0 0;0 2 0 0 0;1 2 0 0 0;2 2 0 0 0;3 2 0 0 0;4 2 0 0 0;5 2 0 0 0;6 2 0 0 0;7 2 0 0 0;8 2 0 0 0;9 2 0 0 0;10 2 0 0 0;11 2 0 0 0;12 2 0 0 0;13 2 0 0 0;14 2 0 0 0;	2836.95	6	33.4757	23.577	51.8591	7	-0.00542	-1.18628	0.66667	0.67857	0	0	0	0	1.08375e-33	1.34511e-35	-1	0.00340136	0.00340136	sp|Q9USU5|GAS2_SCHPO	gas2	344	58384300	65828100
cwq_mix2-1_726.19801.19801.3.0.dta	cwq_mix2-1_726.19801.19801.3.0.dta	cwq_mix2-1_726	19801	5604.37	3603.41	1201.81	3	1	JLSADIPAK		928.51	14 2 0 0 0	H(14)N(2)	(N(N(H(H(H))(H(H(H(H(H))))(H(H(H(H(H(H))))))))))	3360	0 1 0 0 0;0 2 0 0 0;1 2 0 0 0;2 2 0 0 0;3 2 0 0 0;4 2 0 0 0;5 2 0 0 0;6 2 0 0 0;7 2 0 0 0;8 2 0 0 0;9 2 0 0 0;10 2 0 0 0;11 2 0 0 0;12 2 0 0 0;13 2 0 0 0;	2674.9	1	62.4594	38.9681	106.086	7	0.00155	0.43048	0.88235	1	0	0	0	0	3.04637e-71	8.49119e-73	-1	0	8.49119e-73	sp|P87167|BUT2_SCHPO	but2	215	345946000	354072000
cwq_mix2-1_726.19804.19804.3.0.dta	cwq_mix2-1_726.19804.19804.3.0.dta	cwq_mix2-1_726	19804	5605.24	4727.78	1576.6	3	1	HSYNPJGTIPECPSR	12,Carbamidomethyl[C];	1728.78	16 2 0 0 0	H(16)N(2)	(N(N(H(H(H(H(H(H(H(H)))))))(H(H(H))(H(H(H(H(H)))))))))	3075	0 1 0 0 0;0 2 0 0 0;1 2 0 0 0;2 2 0 0 0;3 2 0 0 0;4 2 0 0 0;5 2 0 0 0;6 2 0 0 0;7 2 0 0 0;8 2 0 0 0;9 2 0 0 0;10 2 0 0 0;11 2 0 0 0;12 2 0 0 0;13 2 0 0 0;14 2 0 0 0;15 2 0 0 0;	2999	6	54.4374	42.1424	77.271	7	-0.00031	-0.06486	0.78947	0.78571	0	0	0	0	2.09603e-51	4.57384e-53	-1	0	4.57384e-53	sp|Q9USU5|GAS2_SCHPO	gas2	344	135649000	134792000
cwq_mix2-1_726.19806.19806.4.2.dta	cwq_mix2-1_726.19806.19806.4.2.dta	cwq_mix2-1_726	19806	5605.76	4727.78	1182.7	4	1	HSYNPJGTIPECPSR	12,Carbamidomethyl[C];	1728.78	16 2 0 0 0	H(16)N(2)	(N(N(H(H(H(H(H))))(H(H(H(H(H(H)))))(H(H(H(H(H)))))))))	3125	0 1 0 0 0;0 2 0 0 0;1 2 0 0 0;2 2 0 0 0;3 2 0 0 0;4 2 0 0 0;5 2 0 0 0;6 2 0 0 0;7 2 0 0 0;8 2 0 0 0;9 2 0 0 0;10 2 0 0 0;11 2 0 0 0;12 2 0 0 0;13 2 0 0 0;14 2 0 0 0;15 2 0 0 0;	2999	6	41.145	24.5194	72.0211	7	0.00273	0.5773	0.78947	0.64286	0	0	0	0	9.15325e-48	1.63069e-49	-1	0.00249377	0.00249377	sp|Q9USU5|GAS2_SCHPO	gas2	344	51288200	51083700
cwq_mix2-1_726.19808.19808.3.0.dta	cwq_mix2-1_726.19808.19808.3.0.dta	cwq_mix2-1_726	19808	5606.31	3441.36	1147.79	3	1	JLSADIPAK		928.51	13 2 0 0 0	H(13)N(2)	(N(N(H(H(H(H)))(H(H(H(H)))(H(H(H(H(H)))))))))	3175	0 1 0 0 0;0 2 0 0 0;1 2 0 0 0;2 2 0 0 0;3 2 0 0 0;4 2 0 0 0;5 2 0 0 0;6 2 0 0 0;7 2 0 0 0;8 2 0 0 0;9 2 0 0 0;10 2 0 0 0;11 2 0 0 0;12 2 0 0 0;	2512.85	1	32.4676	13.5063	67.6816	7	0.00109	0.31721	0.8125	0.6875	0	0	0	0	9.415e-45	2.00889e-46	-1	0.0062724	0.0062724	sp|P87167|BUT2_SCHPO	but2	215	370704000	432498000
cwq_mix2-1_726.19863.19863.3.0.dta	cwq_mix2-1_726.19863.19863.3.0.dta	cwq_mix2-1_726	19863	5619.75	3765.47	1255.83	3	1	JLSADIPAK		928.51	15 2 0 0 0	H(15)N(2)	(N(N(H(H(H(H(H(H(H))))))(H(H(H))(H(H(H(H(H)))))))))	3090	0 1 0 0 0;0 2 0 0 0;1 2 0 0 0;2 2 0 0 0;3 2 0 0 0;4 2 0 0 0;5 2 0 0 0;6 2 0 0 0;7 2 0 0 0;8 2 0 0 0;9 2 0 0 0;10 2 0 0 0;11 2 0 0 0;12 2 0 0 0;13 2 0 0 0;14 2 0 0 0;	2836.95	1	40.7957	24.0629	71.8708	7	0.00436	1.15704	0.77778	0.8125	0	0	0	0	1.16368e-47	2.25785e-49	-1	0.00340136	0.00340136	sp|P87167|BUT2_SCHPO	but2	215	243440000	252687000
cwq_mix2-1_726.19870.19870.3.0.dta	cwq_mix2-1_726.19870.19870.3.0.dta	cwq_mix2-1_726	19870	5621.69	4403.68	1468.56	3	1	HSYNPJGTIPECPSR	12,Carbamidomethyl[C];	1728.78	14 2 0 0 0	H(14)N(2)	(N(N(H(H(H(H(H))))(H(H(H(H(H))))(H(H(H(H))))))))	3129	0 1 0 0 0;0 2 0 0 0;1 2 0 0 0;2 2 0 0 0;3 2 0 0 0;4 2 0 0 0;5 2 0 0 0;6 2 0 0 0;7 2 0 0 0;8 2 0 0 0;9 2 0 0 0;10 2 0 0 0;11 2 0 0 0;12 2 0 0 0;13 2 0 0 0;	2674.9	6	16.844	10.5444	28.5433	7	0.00383	0.86887	0.58824	0.35714	0	0	0	0	9.91812e-18	1.37384e-19	-1	0.00989283	0.00989283	sp|Q9USU5|GAS2_SCHPO	gas2	344	5850790	12224600
cwq_mix2-1_726.19889.19889.3.0.dta	cwq_mix2-1_726.19889.19889.3.0.dta	cwq_mix2-1_726	19889	5626.3	4727.76	1576.59	3	1	HSYNPJGTIPECPSR	12,Carbamidomethyl[C];	1728.78	16 2 0 0 0	H(16)N(2)	(N(N(H(H(H)(H(H(H(H(H))))))(H(H(H(H(H(H(H(H)))))))))))	3202	0 1 0 0 0;0 2 0 0 0;1 2 0 0 0;2 2 0 0 0;3 2 0 0 0;4 2 0 0 0;5 2 0 0 0;6 2 0 0 0;7 2 0 0 0;8 2 0 0 0;9 2 0 0 0;10 2 0 0 0;11 2 0 0 0;12 2 0 0 0;13 2 0 0 0;14 2 0 0 0;15 2 0 0 0;	2999	6	17.118	13.5465	23.7508	7	-0.01487	-3.1456	0.47368	0.5	0	0	0	0	1.49527e-14	2.30449e-16	-1	0.0062724	0.0062724	sp|Q9USU5|GAS2_SCHPO	gas2	344	136353000	135061000
cwq_mix2-1_726.19899.19899.3.0.dta	cwq_mix2-1_726.19899.19899.3.0.dta	cwq_mix2-1_726	19899	5628.44	3603.41	1201.81	3	1	JLSADIPAK		928.51	14 2 0 0 0	H(14)N(2)	(N(N(H(H(H(H(H))))(H(H(H))(H(H(H(H(H(H))))))))))	3136	0 1 0 0 0;0 2 0 0 0;1 2 0 0 0;2 2 0 0 0;3 2 0 0 0;4 2 0 0 0;5 2 0 0 0;6 2 0 0 0;7 2 0 0 0;8 2 0 0 0;9 2 0 0 0;10 2 0 0 0;11 2 0 0 0;12 2 0 0 0;13 2 0 0 0;	2674.9	1	57.748	36.3377	97.51	7	0.00195	0.54038	0.88235	0.9375	0	0	0	0	2.23127e-65	6.51678e-67	-1	0	6.51678e-67	sp|P87167|BUT2_SCHPO	but2	215	345946000	354072000
cwq_mix2-1_726.19913.19913.2.0.dta	cwq_mix2-1_726.19913.19913.2.0.dta	cwq_mix2-1_726	19913	5631.99	3603.41	1802.21	2	1	JLSADIPAK		928.51	14 2 0 0 0	H(14)N(2)	(N(N(H(H(H(H(H(H(H))))))(H(H(H(H(H(H(H))))))))))	3079	0 1 0 0 0;0 2 0 0 0;1 2 0 0 0;2 2 0 0 0;3 2 0 0 0;4 2 0 0 0;5 2 0 0 0;6 2 0 0 0;7 2 0 0 0;8 2 0 0 0;9 2 0 0 0;10 2 0 0 0;11 2 0 0 0;12 2 0 0 0;13 2 0 0 0;	2674.9	1	14.6599	17.099	10.1299	5	0.00493	1.36904	0.52941	0.8125	0	0	0	0	0.00239468	3.0886e-05	-1	0.00484496	0.00487584	sp|P87167|BUT2_SCHPO	but2	215	45924400	46008000
cwq_mix2-1_726.19934.19934.3.0.dta	cwq_mix2-1_726.19934.19934.3.0.dta	cwq_mix2-1_726	19934	5637.13	3441.36	1147.79	3	1	JLSADIPAK		928.51	13 2 0 0 0	H(13)N(2)	(N(N(H(H(H(H(H))))(H(H(H(H(H(H(H(H)))))))))))	3121	0 1 0 0 0;0 2 0 0 0;1 2 0 0 0;2 2 0 0 0;3 2 0 0 0;4 2 0 0 0;5 2 0 0 0;6 2 0 0 0;7 2 0 0 0;8 2 0 0 0;9 2 0 0 0;10 2 0 0 0;11 2 0 0 0;12 2 0 0 0;	2512.85	1	60.5127	41.3674	96.0684	7	0.0021	0.60925	0.875	1	0	0	0	0	2.17893e-64	7.54257e-66	-1	0	7.54257e-66	sp|P87167|BUT2_SCHPO	but2	215	370704000	432498000
cwq_mix2-1_726.19970.19970.3.0.dta	cwq_mix2-1_726.19970.19970.3.0.dta	cwq_mix2-1_726	19970	5646.44	3603.41	1201.81	3	1	JLSADIPAK		928.51	14 2 0 0 0	H(14)N(2)	(N(N(H(H(H(H(H(H)))))(H(H(H(H)))(H(H(H(H))))))))	3106	0 1 0 0 0;0 2 0 0 0;1 2 0 0 0;2 2 0 0 0;3 2 0 0 0;4 2 0 0 0;5 2 0 0 0;6 2 0 0 0;7 2 0 0 0;8 2 0 0 0;9 2 0 0 0;10 2 0 0 0;11 2 0 0 0;12 2 0 0 0;13 2 0 0 0;	2674.9	1	51.1825	33.3795	84.2453	7	0.00139	0.38636	0.88235	0.9375	0	0	0	0	3.10021e-56	8.29062e-58	-1	0	8.29062e-58	sp|P87167|BUT2_SCHPO	but2	215	345946000	354072000
cwq_mix2-1_726.19983.19983.3.0.dta	cwq_mix2-1_726.19983.19983.3.0.dta	cwq_mix2-1_726	19983	5649.56	3279.3	1093.77	3	1	JLSADIPAK		928.51	12 2 0 0 0	H(12)N(2)	(N(N(H(H(H(H(H))))(H(H(H(H)))(H(H(H)))))))	3134	0 1 0 0 0;0 2 0 0 0;1 2 0 0 0;2 2 0 0 0;3 2 0 0 0;4 2 0 0 0;5 2 0 0 0;6 2 0 0 0;7 2 0 0 0;8 2 0 0 0;9 2 0 0 0;10 2 0 0 0;11 2 0 0 0;	2350.79	1	56.7543	39.5373	88.7288	7	0.00111	0.33912	0.86667	1	0	0	0	0	2.47102e-59	7.50659e-61	-1	0	7.50659e-61	sp|P87167|BUT2_SCHPO	but2	215	181873000	246285000
cwq_mix2-1_726.19984.19984.2.0.dta	cwq_mix2-1_726.19984.19984.2.0.dta	cwq_mix2-1_726	19984	5649.84	3279.3	1640.15	2	1	JLSADIPAK		928.51	12 2 0 0 0	H(12)N(2)	(N(N(H(H(H(H(H))))(H(H(H(H)))(H(H(H)))))))	3134	0 1 0 0 0;0 2 0 0 0;1 2 0 0 0;2 2 0 0 0;3 2 0 0 0;4 2 0 0 0;5 2 0 0 0;6 2 0 0 0;7 2 0 0 0;8 2 0 0 0;9 2 0 0 0;10 2 0 0 0;11 2 0 0 0;	2350.79	1	46.6137	35.6306	67.0109	7	0.00019	0.05796	1	1.1875	0	0	0	0	2.75319e-44	5.02323e-46	-1	0	5.02323e-46	sp|P87167|BUT2_SCHPO	but2	215	36713800	32904100
cwq_mix2-1_726.20004.20004.3.0.dta	cwq_mix2-1_726.20004.20004.3.0.dta	cwq_mix2-1_726	20004	5654.89	3441.36	1147.79	3	1	JLSADIPAK		928.51	13 2 0 0 0	H(13)N(2)	(N(N(H(H(H(H(H(H)))))(H(H(H))(H(H(H(H))))))))	3110	0 1 0 0 0;0 2 0 0 0;1 2 0 0 0;2 2 0 0 0;3 2 0 0 0;4 2 0 0 0;5 2 0 0 0;6 2 0 0 0;7 2 0 0 0;8 2 0 0 0;9 2 0 0 0;10 2 0 0 0;11 2 0 0 0;12 2 0 0 0;	2512.85	1	55.9454	36.4917	92.0736	7	0.00205	0.5953	0.875	0.9375	0	0	0	0	1.21972e-61	3.49352e-63	-1	0	3.49352e-63	sp|P87167|BUT2_SCHPO	but2	215	370704000	432498000
cwq_mix2-1_726.20027.20027.3.1.dta	cwq_mix2-1_726.20027.20027.3.1.dta	cwq_mix2-1_726	20027	5660.81	3481.31	1161.11	3	1	ETJNSDAGYTEPYR		1616.68	9 2 0 0 0	H(9)N(2)	(N(N(H(H(H)(H))(H(H(H))(H(H))))))	3244	0 1 0 0 0;0 2 0 0 0;1 2 0 0 0;2 2 0 0 0;3 2 0 0 0;4 2 0 0 0;5 2 0 0 0;6 2 0 0 0;7 2 0 0 0;8 2 0 0 0;	1864.63	3	18.0619	13.6127	26.3247	6	-0.00554	-1.5924	0.66667	0.53846	0	0	0	0	3.09774e-16	3.54178e-18	-1	0.0062724	0.0062724	sp|Q9US55|GLU2A_SCHPO	gls2	262	11005900	11416100
cwq_mix2-1_726.20046.20046.3.0.dta	cwq_mix2-1_726.20046.20046.3.0.dta	cwq_mix2-1_726	20046	5666.03	3319.26	1107.09	3	1	ETJNSDAGYTEPYR		1616.68	8 2 0 0 0	H(8)N(2)	(N(N(H(H(H(H)))(H(H)(H)(H)))))	3194	0 1 0 0 0;0 2 0 0 0;1 2 0 0 0;2 2 0 0 0;3 2 0 0 0;4 2 0 0 0;5 2 0 0 0;6 2 0 0 0;7 2 0 0 0;	1702.58	3	14.7934	13.5345	17.1315	5	0.00097	0.29368	0.54545	0.53846	0	0	0	0	2.63745e-10	6.16064e-12	-1	0.0062724	0.0062724	sp|Q9US55|GLU2A_SCHPO	gls2	262	56684900	67677700
cwq_mix2-1_726.20051.20051.3.0.dta	cwq_mix2-1_726.20051.20051.3.0.dta	cwq_mix2-1_726	20051	5667.19	3279.3	1093.77	3	1	JLSADIPAK		928.51	12 2 0 0 0	H(12)N(2)	(N(N(H(H(H(H(H(H)))))(H(H(H))(H(H(H)))))))	3111	0 1 0 0 0;0 2 0 0 0;1 2 0 0 0;2 2 0 0 0;3 2 0 0 0;4 2 0 0 0;5 2 0 0 0;6 2 0 0 0;7 2 0 0 0;8 2 0 0 0;9 2 0 0 0;10 2 0 0 0;11 2 0 0 0;	2350.79	1	61.8773	41.7538	99.2495	7	0.00165	0.50287	0.86667	1	0	0	0	0	1.43133e-66	4.09694e-68	-1	0	4.09694e-68	sp|P87167|BUT2_SCHPO	but2	215	181873000	246285000
cwq_mix2-1_726.20053.20053.2.0.dta	cwq_mix2-1_726.20053.20053.2.0.dta	cwq_mix2-1_726	20053	5667.75	3441.36	1721.18	2	1	JLSADIPAK		928.51	13 2 0 0 0	H(13)N(2)	(N(N(H(H(H(H(H))))(H(H(H(H(H(H(H(H)))))))))))	3121	0 1 0 0 0;0 2 0 0 0;1 2 0 0 0;2 2 0 0 0;3 2 0 0 0;4 2 0 0 0;5 2 0 0 0;6 2 0 0 0;7 2 0 0 0;8 2 0 0 0;9 2 0 0 0;10 2 0 0 0;11 2 0 0 0;12 2 0 0 0;	2512.85	1	15.6902	12.4542	21.6998	6	0.00133	0.3855	0.625	0.6875	0	0	0	0	3.0406e-13	4.73991e-15	-1	0.00779221	0.00779221	sp|P87167|BUT2_SCHPO	but2	215	46027600	39265700
cwq_mix2-1_726.20064.20064.2.0.dta	cwq_mix2-1_726.20064.20064.2.0.dta	cwq_mix2-1_726	20064	5670.51	3279.3	1640.16	2	1	JLSADIPAK		928.51	12 2 0 0 0	H(12)N(2)	(N(N(H(H(H(H)))(H(H(H(H(H(H(H(H)))))))))))	3164	0 1 0 0 0;0 2 0 0 0;1 2 0 0 0;2 2 0 0 0;3 2 0 0 0;4 2 0 0 0;5 2 0 0 0;6 2 0 0 0;7 2 0 0 0;8 2 0 0 0;9 2 0 0 0;10 2 0 0 0;11 2 0 0 0;	2350.79	1	52.5391	43.9232	68.5399	7	0.00225	0.68675	0.93333	1.1875	0	0	0	0	2.38576e-45	3.9244e-47	-1	0	3.9244e-47	sp|P87167|BUT2_SCHPO	but2	215	36713800	32904100
cwq_mix2-1_726.20089.20089.2.0.dta	cwq_mix2-1_726.20089.20089.2.0.dta	cwq_mix2-1_726	20089	5677.24	3319.26	1660.13	2	1	ETJNSDAGYTEPYR		1616.68	8 2 0 0 0	H(8)N(2)	(N(N(H(H(H(H)))(H(H(H(H)))))))	3178	0 1 0 0 0;0 2 0 0 0;1 2 0 0 0;2 2 0 0 0;3 2 0 0 0;4 2 0 0 0;5 2 0 0 0;6 2 0 0 0;7 2 0 0 0;	1702.58	3	23.2181	20.1978	28.8272	6	-0.00124	-0.37213	0.90909	0.69231	0	0	0	0	6.35698e-18	8.32221e-20	-1	0.00417973	0.00417973	sp|Q9US55|GLU2A_SCHPO	gls2	262	11432000	10278100
cwq_mix2-1_726.20117.20117.3.0.dta	cwq_mix2-1_726.20117.20117.3.0.dta	cwq_mix2-1_726	20117	5684.65	3279.3	1093.77	3	1	JLSADIPAK		928.51	12 2 0 0 0	H(12)N(2)	(N(N(H(H(H(H(H))))(H(H(H(H)))(H(H(H)))))))	3134	0 1 0 0 0;0 2 0 0 0;1 2 0 0 0;2 2 0 0 0;3 2 0 0 0;4 2 0 0 0;5 2 0 0 0;6 2 0 0 0;7 2 0 0 0;8 2 0 0 0;9 2 0 0 0;10 2 0 0 0;11 2 0 0 0;	2350.79	1	56.297	34.2412	97.2577	7	0.00199	0.60808	0.93333	1	0	0	0	0	3.32387e-65	1.45165e-66	-1	0	1.45165e-66	sp|P87167|BUT2_SCHPO	but2	215	181873000	246285000
cwq_mix2-1_726.20124.20124.2.0.dta	cwq_mix2-1_726.20124.20124.2.0.dta	cwq_mix2-1_726	20124	5686.63	3117.25	1559.13	2	1	JLSADIPAK		928.51	11 2 0 0 0	H(11)N(2)	(N(N(H(H(H(H(H))))(H(H(H(H(H(H)))))))))	3126	0 1 0 0 0;0 2 0 0 0;1 2 0 0 0;2 2 0 0 0;3 2 0 0 0;4 2 0 0 0;5 2 0 0 0;6 2 0 0 0;7 2 0 0 0;8 2 0 0 0;9 2 0 0 0;10 2 0 0 0;	2188.74	1	40.5677	24.6628	70.1053	7	0.00445	1.42866	1	0.9375	0	0	0	0	1.95369e-46	4.14302e-48	-1	0.00249377	0.00249377	sp|P87167|BUT2_SCHPO	but2	215	11682300	9097100
cwq_mix2-1_726.20140.20140.3.0.dta	cwq_mix2-1_726.20140.20140.3.0.dta	cwq_mix2-1_726	20140	5690.55	3319.27	1107.09	3	1	ETJNSDAGYTEPYR		1616.68	8 2 0 0 0	H(8)N(2)	(N(N(H(H(H(H)))(H(H)(H)(H)))))	3194	0 1 0 0 0;0 2 0 0 0;1 2 0 0 0;2 2 0 0 0;3 2 0 0 0;4 2 0 0 0;5 2 0 0 0;6 2 0 0 0;7 2 0 0 0;	1702.58	3	50.497	41.2294	67.7083	7	0.00213	0.64074	0.90909	0.88462	0	0	0	0	9.02163e-45	1.81348e-46	-1	0	1.81348e-46	sp|Q9US55|GLU2A_SCHPO	gls2	262	56684900	67677700
cwq_mix2-1_726.20146.20146.2.0.dta	cwq_mix2-1_726.20146.20146.2.0.dta	cwq_mix2-1_726	20146	5692.44	3279.3	1640.16	2	1	JLSADIPAK		928.51	12 2 0 0 0	H(12)N(2)	(N(N(H(H(H(H(H))))(H(H(H(H)))(H(H(H)))))))	3134	0 1 0 0 0;0 2 0 0 0;1 2 0 0 0;2 2 0 0 0;3 2 0 0 0;4 2 0 0 0;5 2 0 0 0;6 2 0 0 0;7 2 0 0 0;8 2 0 0 0;9 2 0 0 0;10 2 0 0 0;11 2 0 0 0;	2350.79	1	32.0228	22.4902	49.7261	7	0.00188	0.57209	0.86667	0.8125	0	0	0	0	3.40602e-32	4.31575e-34	-1	0.00340136	0.00340136	sp|P87167|BUT2_SCHPO	but2	215	37811600	32904100
cwq_mix2-1_726.20208.20208.2.0.dta	cwq_mix2-1_726.20208.20208.2.0.dta	cwq_mix2-1_726	20208	5709	2534.03	1267.52	2	1	WAJVSVR		831.447	8 2 0 0 0	H(8)N(2)	(N(N(H(H(H(H)))(H(H)(H)(H)))))	3194	0 1 0 0 0;0 2 0 0 0;1 2 0 0 0;2 2 0 0 0;3 2 0 0 0;4 2 0 0 0;5 2 0 0 0;6 2 0 0 0;7 2 0 0 0;	1702.58	3	33.4159	11.4914	74.1327	7	0.00326	1.2872	1	0.75	0	0	0	0	3.14041e-49	5.94955e-51	-1	0.00989283	0.00989283	sp|O94726|MNL1_SCHPO	mnl1	756	9967810	8058940
cwq_mix2-1_726.20224.20224.2.0.dta	cwq_mix2-1_726.20224.20224.2.0.dta	cwq_mix2-1_726	20224	5713.33	3117.25	1559.13	2	1	JLSADIPAK		928.51	11 2 0 0 0	H(11)N(2)	(N(N(H(H(H))(H(H(H(H)))(H(H(H(H))))))))	3366	0 1 0 0 0;0 2 0 0 0;1 2 0 0 0;2 2 0 0 0;3 2 0 0 0;4 2 0 0 0;5 2 0 0 0;6 2 0 0 0;7 2 0 0 0;8 2 0 0 0;9 2 0 0 0;10 2 0 0 0;	2188.74	1	32.5619	17.8056	59.9664	7	0.00177	0.56893	1	0.8125	0	0	0	0	2.22823e-39	4.13269e-41	-1	0.00484496	0.00484496	sp|P87167|BUT2_SCHPO	but2	215	11682300	9097100
cwq_mix2-1_726.20299.20299.3.0.dta	cwq_mix2-1_726.20299.20299.3.0.dta	cwq_mix2-1_726	20299	5733.49	3157.21	1053.08	3	1	ETJNSDAGYTEPYR		1616.68	7 2 0 0 0	H(7)N(2)	(N(N(H(H(H)(H))(H(H(H))))))	3245	0 1 0 0 0;0 2 0 0 0;1 2 0 0 0;2 2 0 0 0;3 2 0 0 0;4 2 0 0 0;5 2 0 0 0;6 2 0 0 0;	1540.53	3	19.5349	11.5312	34.399	7	0.00387	1.22457	0.8	0.5	0	0	0	0	1.013e-21	1.0304e-23	-1	0.00940975	0.00940975	sp|Q9US55|GLU2A_SCHPO	gls2	262	5601970	6826670
cwq_mix2-1_726.20322.20322.2.0.dta	cwq_mix2-1_726.20322.20322.2.0.dta	cwq_mix2-1_726	20322	5739.68	3117.25	1559.13	2	1	JLSADIPAK		928.51	11 2 0 0 0	H(11)N(2)	(N(N(H(H(H(H(H))))(H(H)(H(H(H(H))))))))	3143	0 1 0 0 0;0 2 0 0 0;1 2 0 0 0;2 2 0 0 0;3 2 0 0 0;4 2 0 0 0;5 2 0 0 0;6 2 0 0 0;7 2 0 0 0;8 2 0 0 0;9 2 0 0 0;10 2 0 0 0;	2188.74	1	20.41	14.5615	31.2717	6	-0.00039	-0.12527	0.85714	0.6875	0	0	0	0	1.36146e-19	1.42747e-21	-1	0.00558659	0.00558659	sp|P87167|BUT2_SCHPO	but2	215	11682300	11045100
cwq_mix2-1_726.20367.20367.3.0.dta	cwq_mix2-1_726.20367.20367.3.0.dta	cwq_mix2-1_726	20367	5751.62	3440.44	1147.48	3	1	LYESEJQTHLITK		1575.8	9 2 0 0 0	H(9)N(2)	(N(N(H(H(H(H)))(H(H)(H(H(H)))))))	3190	0 1 0 0 0;0 2 0 0 0;1 2 0 0 0;2 2 0 0 0;3 2 0 0 0;4 2 0 0 0;5 2 0 0 0;6 2 0 0 0;7 2 0 0 0;8 2 0 0 0;	1864.63	6	70.0474	48.1139	110.781	7	0.00248	0.72153	1	0.95833	0	0	0	0	1.95028e-74	1.24093e-75	-1	0	1.24093e-75	sp|O74323|SEC11_SCHPO	sec11	114	453201000	490620000
cwq_mix2-1_726.20369.20369.3.0.dta	cwq_mix2-1_726.20369.20369.3.0.dta	cwq_mix2-1_726	20369	5752.02	3278.39	1093.47	3	1	LYESEJQTHLITK		1575.8	8 2 0 0 0	H(8)N(2)	(N(N(H(H(H)(H))(H(H(H(H)))))))	3242	0 1 0 0 0;0 2 0 0 0;1 2 0 0 0;2 2 0 0 0;3 2 0 0 0;4 2 0 0 0;5 2 0 0 0;6 2 0 0 0;7 2 0 0 0;	1702.58	6	117.761	114.55	123.724	7	0.00252	0.768	1	1.16667	0	0	0	0	3.48421e-83	1.8334e-84	-1	0	1.8334e-84	sp|O74323|SEC11_SCHPO	sec11	114	794716000	928536000
cwq_mix2-1_726.20450.20450.3.0.dta	cwq_mix2-1_726.20450.20450.3.0.dta	cwq_mix2-1_726	20450	5773.05	3278.38	1093.47	3	1	LYESEJQTHLITK		1575.8	8 2 0 0 0	H(8)N(2)	(N(N(H(H(H))(H(H(H(H(H))))))))	3363	0 1 0 0 0;0 2 0 0 0;1 2 0 0 0;2 2 0 0 0;3 2 0 0 0;4 2 0 0 0;5 2 0 0 0;6 2 0 0 0;7 2 0 0 0;	1702.58	6	79.2129	71.9588	92.6846	7	0.00221	0.67375	0.90909	1	0	0	0	0	4.62823e-62	1.27637e-63	-1	0	1.27637e-63	sp|O74323|SEC11_SCHPO	sec11	114	794716000	930561000
cwq_mix2-1_726.20455.20455.2.0.dta	cwq_mix2-1_726.20455.20455.2.0.dta	cwq_mix2-1_726	20455	5774.44	3001.22	1501.11	2	1	GVLQATJMTYGK	8,Oxidation[M];	1298.64	8 2 0 0 0	H(8)N(2)	(N(N(H(H(H(H)))(H(H)(H)(H)))))	3194	0 1 0 0 0;0 2 0 0 0;1 2 0 0 0;2 2 0 0 0;3 2 0 0 0;4 2 0 0 0;5 2 0 0 0;6 2 0 0 0;7 2 0 0 0;	1702.58	7	18.7758	13.5412	28.4971	6	-0.00497	-1.65506	0.90909	0.63636	0	0	0	0	1.06616e-17	1.52334e-19	-1	0.0062724	0.0062724	sp|O59866|OSTB_SCHPO	SPCC338.15	275	7393950	7247930
cwq_mix2-1_726.20483.20483.3.0.dta	cwq_mix2-1_726.20483.20483.3.0.dta	cwq_mix2-1_726	20483	5781.84	3293.29	1098.43	3	1	DAJNTQFQFTSR		1428.65	9 2 0 0 0	H(9)N(2)	(N(N(H(H(H))(H(H)(H(H(H(H))))))))	3377	0 1 0 0 0;0 2 0 0 0;1 2 0 0 0;2 2 0 0 0;3 2 0 0 0;4 2 0 0 0;5 2 0 0 0;6 2 0 0 0;7 2 0 0 0;8 2 0 0 0;	1864.63	3	28.3608	20.3382	43.2599	6	0.0008	0.24303	0.75	0.68182	0	0	0	0	1.03665e-27	1.09663e-29	-1	0.00417973	0.00417973	sp|Q9C0Y4|AGLU_SCHPO	agl1	116	72749100	58769500
cwq_mix2-1_726.20485.20485.3.0.dta	cwq_mix2-1_726.20485.20485.3.0.dta	cwq_mix2-1_726	20485	5782.32	3001.22	1001.08	3	1	GVLQATJMTYGK	8,Oxidation[M];	1298.64	8 2 0 0 0	H(8)N(2)	(N(N(H(H(H(H)))(H(H(H(H)))))))	3178	0 1 0 0 0;0 2 0 0 0;1 2 0 0 0;2 2 0 0 0;3 2 0 0 0;4 2 0 0 0;5 2 0 0 0;6 2 0 0 0;7 2 0 0 0;	1702.58	7	21.6491	23.8692	17.5261	6	-0.00053	-0.17633	0.54545	0.68182	0	0	0	0	1.45119e-10	2.67485e-12	-1	0.00340136	0.00340136	sp|O59866|OSTB_SCHPO	SPCC338.15	275	20034200	27463300
cwq_mix2-1_726.20512.20512.3.0.dta	cwq_mix2-1_726.20512.20512.3.0.dta	cwq_mix2-1_726	20512	5789.53	3593.41	1198.48	3	1	HSYNPJGTIPECPSR	12,Carbamidomethyl[C];	1728.78	9 2 0 0 0	H(9)N(2)	(N(N(H(H(H(H)))(H(H)(H(H(H)))))))	3190	0 1 0 0 0;0 2 0 0 0;1 2 0 0 0;2 2 0 0 0;3 2 0 0 0;4 2 0 0 0;5 2 0 0 0;6 2 0 0 0;7 2 0 0 0;8 2 0 0 0;	1864.63	6	36.07	26.454	53.9283	7	0.00285	0.79266	0.83333	0.60714	0	0	0	0	3.80858e-35	4.51915e-37	-1	0.00127389	0.00127389	sp|Q9USU5|GAS2_SCHPO	gas2	344	109197000	103022000
cwq_mix2-1_726.20529.20529.2.0.dta	cwq_mix2-1_726.20529.20529.2.0.dta	cwq_mix2-1_726	20529	5793.97	3001.21	1501.11	2	1	GVLQATJMTYGK	8,Oxidation[M];	1298.64	8 2 0 0 0	H(8)N(2)	(N(N(H(H(H(H)))(H(H)(H(H))))))	3193	0 1 0 0 0;0 2 0 0 0;1 2 0 0 0;2 2 0 0 0;3 2 0 0 0;4 2 0 0 0;5 2 0 0 0;6 2 0 0 0;7 2 0 0 0;	1702.58	7	23.2866	17.1616	34.6615	7	-0.0087	-2.8979	0.90909	0.72727	0	0	0	0	6.72673e-22	6.81031e-24	-1	0.00484496	0.00484496	sp|O59866|OSTB_SCHPO	SPCC338.15	275	7393950	7247930
cwq_mix2-1_726.20581.20581.3.0.dta	cwq_mix2-1_726.20581.20581.3.0.dta	cwq_mix2-1_726	20581	5807.83	3593.41	1198.48	3	1	HSYNPJGTIPECPSR	12,Carbamidomethyl[C];	1728.78	9 2 0 0 0	H(9)N(2)	(N(N(H(H(H(H)))(H(H)(H(H)(H))))))	3192	0 1 0 0 0;0 2 0 0 0;1 2 0 0 0;2 2 0 0 0;3 2 0 0 0;4 2 0 0 0;5 2 0 0 0;6 2 0 0 0;7 2 0 0 0;8 2 0 0 0;	1864.63	6	42.6559	29.2313	67.5875	7	0.00303	0.84275	0.91667	0.67857	0	0	0	0	1.09452e-44	2.54918e-46	-1	0	2.54918e-46	sp|Q9USU5|GAS2_SCHPO	gas2	344	109197000	103022000
cwq_mix2-1_726.20604.20604.3.0.dta	cwq_mix2-1_726.20604.20604.3.0.dta	cwq_mix2-1_726	20604	5813.98	3116.33	1039.45	3	1	LYESEJQTHLITK		1575.8	7 2 0 0 0	H(7)N(2)	(N(N(H(H(H))(H(H(H(H)))))))	3368	0 1 0 0 0;0 2 0 0 0;1 2 0 0 0;2 2 0 0 0;3 2 0 0 0;4 2 0 0 0;5 2 0 0 0;6 2 0 0 0;	1540.53	6	32.7302	12.9716	69.4246	7	0.00089	0.28599	1	0.5	0	0	0	0	5.79936e-46	1.24572e-47	-1	0.00779221	0.00779221	sp|O74323|SEC11_SCHPO	sec11	114	31954400	21377700
cwq_mix2-1_726.20688.20688.3.0.dta	cwq_mix2-1_726.20688.20688.3.0.dta	cwq_mix2-1_726	20688	5836.17	3283.34	1095.12	3	1	VTJITDSQPAPYMK	13,Oxidation[M];	1580.76	8 2 0 0 0	H(8)N(2)	(N(N(H(H(H(H)))(H(H)(H)(H)))))	3194	0 1 0 0 0;0 2 0 0 0;1 2 0 0 0;2 2 0 0 0;3 2 0 0 0;4 2 0 0 0;5 2 0 0 0;6 2 0 0 0;7 2 0 0 0;	1702.58	3	35.838	30.2946	46.1328	7	0.0008	0.2439	0.81818	0.76923	0	0	0	0	1.0926e-29	1.00587e-31	-1	0	1.00587e-31	sp|O94559|YF65_SCHPO	SPAC23C4.05c	232	10297300	13194700
cwq_mix2-1_726.20951.20951.3.0.dta	cwq_mix2-1_726.20951.20951.3.0.dta	cwq_mix2-1_726	20951	5905.22	4189.57	1397.19	3	1	JDTQFYIK		1028.5	17 2 0 0 0	H(17)N(2)	(N(N(H(H(H(H(H(H(H(H)))))))(H(H(H(H(H(H(H(H(H))))))))))))	3066	0 1 0 0 0;0 2 0 0 0;1 2 0 0 0;2 2 0 0 0;3 2 0 0 0;4 2 0 0 0;5 2 0 0 0;6 2 0 0 0;7 2 0 0 0;8 2 0 0 0;9 2 0 0 0;10 2 0 0 0;11 2 0 0 0;12 2 0 0 0;13 2 0 0 0;14 2 0 0 0;15 2 0 0 0;16 2 0 0 0;	3161.06	1	24.6534	11.7009	48.708	7	0.007	1.67127	0.7	0.71429	0	0	0	0	1.75829e-31	1.83005e-33	-1	0.00859107	0.00859107	sp|Q9USU5|GAS2_SCHPO	gas2	34	12369700	17651700
cwq_mix2-1_726.20987.20987.3.0.dta	cwq_mix2-1_726.20987.20987.3.0.dta	cwq_mix2-1_726	20987	5914.99	3275.38	1092.46	3	1	KGVLQATJMTYGK		1410.74	9 2 0 0 0	H(9)N(2)	(N(N(H(H(H)(H))(H(H)(H(H(H)))))))	3247	0 1 0 0 0;0 2 0 0 0;1 2 0 0 0;2 2 0 0 0;3 2 0 0 0;4 2 0 0 0;5 2 0 0 0;6 2 0 0 0;7 2 0 0 0;8 2 0 0 0;	1864.63	8	45.7199	27.7388	79.1135	7	0.00096	0.29229	1	0.70833	0	0	0	0	1.10816e-52	2.43911e-54	-1	0	2.43911e-54	sp|O59866|OSTB_SCHPO	SPCC338.15	275	27233800	30738200
cwq_mix2-1_726.21017.21017.3.0.dta	cwq_mix2-1_726.21017.21017.3.0.dta	cwq_mix2-1_726	21017	5922.97	3113.32	1038.45	3	1	KGVLQATJMTYGK		1410.74	8 2 0 0 0	H(8)N(2)	(N(N(H(H(H(H)))(H(H)(H)(H)))))	3194	0 1 0 0 0;0 2 0 0 0;1 2 0 0 0;2 2 0 0 0;3 2 0 0 0;4 2 0 0 0;5 2 0 0 0;6 2 0 0 0;7 2 0 0 0;	1702.58	8	109.903	113.967	102.357	7	0.00213	0.68505	1	1.29167	0	0	0	0	1.06934e-68	4.21156e-70	-1	0	4.21156e-70	sp|O59866|OSTB_SCHPO	SPCC338.15	275	1103540000	1225620000
cwq_mix2-1_726.21041.21041.2.0.dta	cwq_mix2-1_726.21041.21041.2.0.dta	cwq_mix2-1_726	21041	5929	3113.32	1557.16	2	1	KGVLQATJMTYGK		1410.74	8 2 0 0 0	H(8)N(2)	(N(N(H(H(H))(H(H(H))(H(H))))))	3373	0 1 0 0 0;0 2 0 0 0;1 2 0 0 0;2 2 0 0 0;3 2 0 0 0;4 2 0 0 0;5 2 0 0 0;6 2 0 0 0;7 2 0 0 0;	1702.58	8	51.7824	49.8007	55.4627	7	0.00031	0.10047	1	1.08333	0	0	0	0	3.1844e-36	5.14547e-38	-1	0	5.14547e-38	sp|O59866|OSTB_SCHPO	SPCC338.15	275	28927800	26486800
cwq_mix2-1_726.21085.21085.3.0.dta	cwq_mix2-1_726.21085.21085.3.0.dta	cwq_mix2-1_726	21085	5940.79	3113.32	1038.45	3	1	KGVLQATJMTYGK		1410.74	8 2 0 0 0	H(8)N(2)	(N(N(H(H)(H(H(H(H(H(H)))))))))	5073	0 1 0 0 0;0 2 0 0 0;1 2 0 0 0;2 2 0 0 0;3 2 0 0 0;4 2 0 0 0;5 2 0 0 0;6 2 0 0 0;7 2 0 0 0;	1702.58	8	122.34	125.527	116.422	7	0.00214	0.68794	1	1.29167	0	0	0	0	2.93569e-78	2.59913e-79	-1	0	2.59913e-79	sp|O59866|OSTB_SCHPO	SPCC338.15	275	1103540000	1225620000
cwq_mix2-1_726.21131.21131.3.0.dta	cwq_mix2-1_726.21131.21131.3.0.dta	cwq_mix2-1_726	21131	5953.24	2951.27	984.428	3	1	KGVLQATJMTYGK		1410.74	7 2 0 0 0	H(7)N(2)	(N(N(H(H(H)(H))(H(H(H))))))	3245	0 1 0 0 0;0 2 0 0 0;1 2 0 0 0;2 2 0 0 0;3 2 0 0 0;4 2 0 0 0;5 2 0 0 0;6 2 0 0 0;	1540.53	8	36.1488	21.3085	63.7093	7	0.00147	0.49885	0.9	0.625	0	0	0	0	5.45357e-42	7.81931e-44	-1	0.00340136	0.00340136	sp|O59866|OSTB_SCHPO	SPCC338.15	275	52511000	27838600
cwq_mix2-1_726.21150.21150.3.0.dta	cwq_mix2-1_726.21150.21150.3.0.dta	cwq_mix2-1_726	21150	5958.27	3113.32	1038.45	3	1	KGVLQATJMTYGK		1410.74	8 2 0 0 0	H(8)N(2)	(N(N(H(H(H(H)))(H(H(H(H)))))))	3178	0 1 0 0 0;0 2 0 0 0;1 2 0 0 0;2 2 0 0 0;3 2 0 0 0;4 2 0 0 0;5 2 0 0 0;6 2 0 0 0;7 2 0 0 0;	1702.58	8	80.7263	75.9348	89.6247	7	0.00229	0.7342	1	1.125	0	0	0	0	5.95112e-60	1.75868e-61	-1	0	1.75868e-61	sp|O59866|OSTB_SCHPO	SPCC338.15	275	1104680000	1226750000
cwq_mix2-1_726.21190.21190.2.0.dta	cwq_mix2-1_726.21190.21190.2.0.dta	cwq_mix2-1_726	21190	5969.18	3088.26	1544.64	2	1	QSIALYAJDTK		1223.63	9 2 0 0 0	H(9)N(2)	(N(N(H(H(H(H)))(H(H(H))(H(H))))))	3185	0 1 0 0 0;0 2 0 0 0;1 2 0 0 0;2 2 0 0 0;3 2 0 0 0;4 2 0 0 0;5 2 0 0 0;6 2 0 0 0;7 2 0 0 0;8 2 0 0 0;	1864.63	8	63.5299	63.0239	64.4695	7	0.00271	0.87666	1	1.2	0	0	0	0	1.61192e-42	3.00377e-44	-1	0	3.00377e-44	sp|P87113|ERG2_SCHPO	SPAC20G8.07c	50	24370700	25736500
cwq_mix2-1_726.21191.21191.3.0.dta	cwq_mix2-1_726.21191.21191.3.0.dta	cwq_mix2-1_726	21191	5969.46	3434.38	1145.47	3	1	YVLVSVJK		921.54	13 2 0 0 0	H(13)N(2)	(N(N(H(H(H(H(H(H)))))(H(H)(H(H(H(H(H)))))))))	3113	0 1 0 0 0;0 2 0 0 0;1 2 0 0 0;2 2 0 0 0;3 2 0 0 0;4 2 0 0 0;5 2 0 0 0;6 2 0 0 0;7 2 0 0 0;8 2 0 0 0;9 2 0 0 0;10 2 0 0 0;11 2 0 0 0;12 2 0 0 0;	2512.85	7	30.7082	10.7996	67.6813	7	-0.00172	-0.50092	0.9375	0.42857	0	0	0	0	9.41936e-45	2.1077e-46	-1	0.00989283	0.00989283	sp|O14073|YEA8_SCHPO	SPACUNK4.08	136	3201050	6234300
cwq_mix2-1_726.21206.21206.3.0.dta	cwq_mix2-1_726.21206.21206.3.0.dta	cwq_mix2-1_726	21206	5973.39	2951.27	984.429	3	1	KGVLQATJMTYGK		1410.74	7 2 0 0 0	H(7)N(2)	(N(N(H(H)(H(H)(H(H(H)))))))	5091	0 1 0 0 0;0 2 0 0 0;1 2 0 0 0;2 2 0 0 0;3 2 0 0 0;4 2 0 0 0;5 2 0 0 0;6 2 0 0 0;	1540.53	8	42.9189	33.8235	59.8105	7	0.00245	0.83023	0.9	0.83333	0	0	0	0	2.8636e-39	5.04236e-41	-1	0	5.04236e-41	sp|O59866|OSTB_SCHPO	SPCC338.15	275	52511000	27838600
cwq_mix2-1_726.21217.21217.3.0.dta	cwq_mix2-1_726.21217.21217.3.0.dta	cwq_mix2-1_726	21217	5976.47	3088.26	1030.09	3	1	QSIALYAJDTK		1223.63	9 2 0 0 0	H(9)N(2)	(N(N(H(H(H)(H))(H(H(H))(H(H))))))	3244	0 1 0 0 0;0 2 0 0 0;1 2 0 0 0;2 2 0 0 0;3 2 0 0 0;4 2 0 0 0;5 2 0 0 0;6 2 0 0 0;7 2 0 0 0;8 2 0 0 0;	1864.63	8	75.8429	68.3612	89.7375	7	0.001	0.3236	1	1.1	0	0	0	0	4.97441e-60	1.26197e-61	-1	0	1.26197e-61	sp|P87113|ERG2_SCHPO	SPAC20G8.07c	50	23741000	56755900
cwq_mix2-1_726.21286.21286.3.0.dta	cwq_mix2-1_726.21286.21286.3.0.dta	cwq_mix2-1_726	21286	5994.97	4692.85	1564.96	3	1	IIYNHJSSISDIR		1531.79	17 2 0 0 0	H(17)N(2)	(N(N(H(H(H(H(H(H(H))))))(H(H(H(H(H))))(H(H(H(H(H)))))))))	3083	0 1 0 0 0;0 2 0 0 0;1 2 0 0 0;2 2 0 0 0;3 2 0 0 0;4 2 0 0 0;5 2 0 0 0;6 2 0 0 0;7 2 0 0 0;8 2 0 0 0;9 2 0 0 0;10 2 0 0 0;11 2 0 0 0;12 2 0 0 0;13 2 0 0 0;14 2 0 0 0;15 2 0 0 0;16 2 0 0 0;	3161.06	6	25.7998	10.8429	53.5769	7	0.00824	1.75499	0.75	0.45833	0	0	0	0	6.72517e-35	8.26799e-37	-1	0.00989283	0.00989283	sp|Q9P778|DPP5_SCHPO	SPBC1711.12	126	8588550	8200430
cwq_mix2-1_726.21289.21289.3.0.dta	cwq_mix2-1_726.21289.21289.3.0.dta	cwq_mix2-1_726	21289	5995.8	4530.79	1510.94	3	1	IIYNHJSSISDIR		1531.79	16 2 0 0 0	H(16)N(2)	(N(N(H(H(H(H(H(H(H(H)))))))(H(H(H(H)))(H(H(H(H))))))))	3073	0 1 0 0 0;0 2 0 0 0;1 2 0 0 0;2 2 0 0 0;3 2 0 0 0;4 2 0 0 0;5 2 0 0 0;6 2 0 0 0;7 2 0 0 0;8 2 0 0 0;9 2 0 0 0;10 2 0 0 0;11 2 0 0 0;12 2 0 0 0;13 2 0 0 0;14 2 0 0 0;15 2 0 0 0;	2999	6	52.4051	34.2889	86.0493	7	0.00357	0.78736	0.78947	0.79167	0	0	0	0	1.75333e-57	5.37795e-59	-1	0	5.37795e-59	sp|Q9P778|DPP5_SCHPO	SPBC1711.12	126	33790100	35780500
cwq_mix2-1_726.21315.21315.2.0.dta	cwq_mix2-1_726.21315.21315.2.0.dta	cwq_mix2-1_726	21315	6002.71	2926.21	1463.61	2	1	QSIALYAJDTK		1223.63	8 2 0 0 0	H(8)N(2)	(N(N(H(H(H(H)))(H(H)(H)(H)))))	3194	0 1 0 0 0;0 2 0 0 0;1 2 0 0 0;2 2 0 0 0;3 2 0 0 0;4 2 0 0 0;5 2 0 0 0;6 2 0 0 0;7 2 0 0 0;	1702.58	8	62.427	62.3126	62.6395	7	0.00301	1.03027	1	1.1	0	0	0	0	3.03474e-41	3.90677e-43	-1	0	3.90677e-43	sp|P87113|ERG2_SCHPO	SPAC20G8.07c	50	70657900	75497400
cwq_mix2-1_726.21359.21359.3.0.dta	cwq_mix2-1_726.21359.21359.3.0.dta	cwq_mix2-1_726	21359	6014.56	2926.21	976.075	3	1	QSIALYAJDTK		1223.63	8 2 0 0 0	H(8)N(2)	(N(N(H(H(H))(H(H)(H(H(H)))))))	3378	0 1 0 0 0;0 2 0 0 0;1 2 0 0 0;2 2 0 0 0;3 2 0 0 0;4 2 0 0 0;5 2 0 0 0;6 2 0 0 0;7 2 0 0 0;	1702.58	8	71.9284	64.3962	85.9169	7	0.00136	0.46333	0.90909	1.05	0	0	0	0	2.16477e-57	7.73073e-59	-1	0	7.73073e-59	sp|P87113|ERG2_SCHPO	SPAC20G8.07c	50	72256300	101211000
cwq_mix2-1_726.21382.21382.2.0.dta	cwq_mix2-1_726.21382.21382.2.0.dta	cwq_mix2-1_726	21382	6020.78	2926.21	1463.61	2	1	QSIALYAJDTK		1223.63	8 2 0 0 0	H(8)N(2)	(N(N(H(H(H))(H(H(H))(H(H))))))	3373	0 1 0 0 0;0 2 0 0 0;1 2 0 0 0;2 2 0 0 0;3 2 0 0 0;4 2 0 0 0;5 2 0 0 0;6 2 0 0 0;7 2 0 0 0;	1702.58	8	51.3286	56.0566	42.5479	6	0.00328	1.11981	0.90909	1	0	0	0	0	3.17191e-27	3.29071e-29	-1	0	3.29071e-29	sp|P87113|ERG2_SCHPO	SPAC20G8.07c	50	70657900	75497400
cwq_mix2-1_726.21427.21427.3.0.dta	cwq_mix2-1_726.21427.21427.3.0.dta	cwq_mix2-1_726	21427	6032.95	2926.21	976.074	3	1	QSIALYAJDTK		1223.63	8 2 0 0 0	H(8)N(2)	(N(N(H(H(H(H)))(H(H)(H(H))))))	3193	0 1 0 0 0;0 2 0 0 0;1 2 0 0 0;2 2 0 0 0;3 2 0 0 0;4 2 0 0 0;5 2 0 0 0;6 2 0 0 0;7 2 0 0 0;	1702.58	8	18.0284	15.8701	22.0367	5	0.00041	0.13936	0.72727	0.75	0	0	0	0	1.85802e-13	3.11557e-15	-1	0.00558659	0.00558659	sp|P87113|ERG2_SCHPO	SPAC20G8.07c	50	2790670	101211000
cwq_mix2-1_726.21439.21439.3.0.dta	cwq_mix2-1_726.21439.21439.3.0.dta	cwq_mix2-1_726	21439	6036.19	4206.69	1402.9	3	1	IIYNHJSSISDIR		1531.79	14 2 0 0 0	H(14)N(2)	(N(N(H(H(H(H(H))))(H(H(H(H)))(H(H(H(H(H)))))))))	3132	0 1 0 0 0;0 2 0 0 0;1 2 0 0 0;2 2 0 0 0;3 2 0 0 0;4 2 0 0 0;5 2 0 0 0;6 2 0 0 0;7 2 0 0 0;8 2 0 0 0;9 2 0 0 0;10 2 0 0 0;11 2 0 0 0;12 2 0 0 0;13 2 0 0 0;	2674.9	6	61.2185	39.3771	101.781	7	0.00412	0.97968	0.82353	0.79167	0	0	0	0	2.64683e-68	9.78465e-70	-1	0	9.78465e-70	sp|Q9P778|DPP5_SCHPO	SPBC1711.12	126	43889600	44172900
cwq_mix2-1_726.21474.21474.3.0.dta	cwq_mix2-1_726.21474.21474.3.0.dta	cwq_mix2-1_726	21474	6045.65	4044.63	1348.88	3	1	IIYNHJSSISDIR		1531.79	13 2 0 0 0	H(13)N(2)	(N(N(H(H(H(H)))(H(H(H(H(H(H(H(H(H))))))))))))	3163	0 1 0 0 0;0 2 0 0 0;1 2 0 0 0;2 2 0 0 0;3 2 0 0 0;4 2 0 0 0;5 2 0 0 0;6 2 0 0 0;7 2 0 0 0;8 2 0 0 0;9 2 0 0 0;10 2 0 0 0;11 2 0 0 0;12 2 0 0 0;	2512.85	6	52.499	29.9672	94.344	7	0.00121	0.29858	0.875	0.79167	0	0	0	0	3.338e-63	1.01099e-64	-1	0	1.01099e-64	sp|Q9P778|DPP5_SCHPO	SPBC1711.12	126	29899800	30894500
cwq_mix2-1_726.21488.21488.2.0.dta	cwq_mix2-1_726.21488.21488.2.0.dta	cwq_mix2-1_726	21488	6049.44	2764.16	1382.58	2	1	QSIALYAJDTK		1223.63	7 2 0 0 0	H(7)N(2)	(N(N(H(H(H))(H(H(H(H)))))))	3368	0 1 0 0 0;0 2 0 0 0;1 2 0 0 0;2 2 0 0 0;3 2 0 0 0;4 2 0 0 0;5 2 0 0 0;6 2 0 0 0;	1540.53	8	57.1059	57.0932	57.1296	7	0.00306	1.10711	1	1.1	0	0	0	0	2.15605e-37	2.94474e-39	-1	0	2.94474e-39	sp|P87113|ERG2_SCHPO	SPAC20G8.07c	50	15649100	16178700
cwq_mix2-1_726.21489.21489.3.0.dta	cwq_mix2-1_726.21489.21489.3.0.dta	cwq_mix2-1_726	21489	6049.72	2764.16	922.057	3	1	QSIALYAJDTK		1223.63	7 2 0 0 0	H(7)N(2)	(N(N(H(H(H))(H(H(H(H)))))))	3368	0 1 0 0 0;0 2 0 0 0;1 2 0 0 0;2 2 0 0 0;3 2 0 0 0;4 2 0 0 0;5 2 0 0 0;6 2 0 0 0;	1540.53	8	41.0943	32.9998	56.1269	7	0.00075	0.27105	0.9	0.7	0	0	0	0	1.08863e-36	1.43262e-38	-1	0	1.43262e-38	sp|P87113|ERG2_SCHPO	SPAC20G8.07c	50	16413800	16933800
cwq_mix2-1_726.21517.21517.3.0.dta	cwq_mix2-1_726.21517.21517.3.0.dta	cwq_mix2-1_726	21517	6056.93	4206.69	1402.9	3	1	IIYNHJSSISDIR		1531.79	14 2 0 0 0	H(14)N(2)	(N(N(H(H(H)(H(H(H(H)))))(H(H(H(H(H(H(H))))))))))	3206	0 1 0 0 0;0 2 0 0 0;1 2 0 0 0;2 2 0 0 0;3 2 0 0 0;4 2 0 0 0;5 2 0 0 0;6 2 0 0 0;7 2 0 0 0;8 2 0 0 0;9 2 0 0 0;10 2 0 0 0;11 2 0 0 0;12 2 0 0 0;13 2 0 0 0;	2674.9	6	33.7495	13.9219	70.5722	7	0.00579	1.3769	0.82353	0.54167	0	0	0	0	9.26463e-47	1.8596e-48	-1	0.0062724	0.0062724	sp|Q9P778|DPP5_SCHPO	SPBC1711.12	126	43889600	44741500
cwq_mix2-1_726.21558.21558.3.0.dta	cwq_mix2-1_726.21558.21558.3.0.dta	cwq_mix2-1_726	21558	6067.83	3170.26	1057.42	3	1	JYSHGLAWTEK		1305.62	9 2 0 0 0	H(9)N(2)	(N(N(H(H(H)(H))(H(H(H))(H(H))))))	3244	0 1 0 0 0;0 2 0 0 0;1 2 0 0 0;2 2 0 0 0;3 2 0 0 0;4 2 0 0 0;5 2 0 0 0;6 2 0 0 0;7 2 0 0 0;8 2 0 0 0;	1864.63	1	63.069	55.2622	77.5674	7	0.00287	0.90383	0.91667	1.2	0	0	0	0	1.30611e-51	2.95616e-53	-1	0	2.95616e-53	sp|O94680|PDAT_SCHPO	plh1	442	122115000	140225000
cwq_mix2-1_726.21586.21586.3.0.dta	cwq_mix2-1_726.21586.21586.3.0.dta	cwq_mix2-1_726	21586	6075.09	3882.59	1294.87	3	1	IIYNHJSSISDIR		1531.79	12 2 0 0 0	H(12)N(2)	(N(N(H(H(H))(H(H(H(H(H))))(H(H(H(H))))))))	3362	0 1 0 0 0;0 2 0 0 0;1 2 0 0 0;2 2 0 0 0;3 2 0 0 0;4 2 0 0 0;5 2 0 0 0;6 2 0 0 0;7 2 0 0 0;8 2 0 0 0;9 2 0 0 0;10 2 0 0 0;11 2 0 0 0;	2350.79	6	50.1662	30.141	87.356	7	0.00705	1.8153	0.86667	0.70833	0	0	0	0	2.19201e-58	4.67591e-60	-1	0	4.67591e-60	sp|Q9P778|DPP5_SCHPO	SPBC1711.12	126	22869200	21309600
cwq_mix2-1_726.21587.21587.3.0.dta	cwq_mix2-1_726.21587.21587.3.0.dta	cwq_mix2-1_726	21587	6075.36	4044.64	1348.88	3	1	IIYNHJSSISDIR		1531.79	13 2 0 0 0	H(13)N(2)	(N(N(H(H(H(H(H))))(H(H(H(H(H(H(H(H)))))))))))	3121	0 1 0 0 0;0 2 0 0 0;1 2 0 0 0;2 2 0 0 0;3 2 0 0 0;4 2 0 0 0;5 2 0 0 0;6 2 0 0 0;7 2 0 0 0;8 2 0 0 0;9 2 0 0 0;10 2 0 0 0;11 2 0 0 0;12 2 0 0 0;	2512.85	6	32.9429	12.3047	71.271	7	0.0069	1.70637	0.875	0.45833	0	0	0	0	3.03327e-47	6.87135e-49	-1	0.00779221	0.00779221	sp|Q9P778|DPP5_SCHPO	SPBC1711.12	126	29899800	31276300
cwq_mix2-1_726.21627.21627.3.0.dta	cwq_mix2-1_726.21627.21627.3.0.dta	cwq_mix2-1_726	21627	6086.24	3170.26	1057.42	3	1	JYSHGLAWTEK		1305.62	9 2 0 0 0	H(9)N(2)	(N(N(H(H)(H(H(H))(H(H(H(H))))))))	5085	0 1 0 0 0;0 2 0 0 0;1 2 0 0 0;2 2 0 0 0;3 2 0 0 0;4 2 0 0 0;5 2 0 0 0;6 2 0 0 0;7 2 0 0 0;8 2 0 0 0;	1864.63	1	86.5127	75.5112	106.944	7	0.00241	0.75904	1	1.25	0	0	0	0	7.93269e-72	3.05676e-73	-1	0	3.05676e-73	sp|O94680|PDAT_SCHPO	plh1	442	122115000	140225000
cwq_mix2-1_726.21644.21644.3.0.dta	cwq_mix2-1_726.21644.21644.3.0.dta	cwq_mix2-1_726	21644	6090.68	3008.21	1003.41	3	1	JYSHGLAWTEK		1305.62	8 2 0 0 0	H(8)N(2)	(N(N(H(H(H(H)))(H(H)(H)(H)))))	3194	0 1 0 0 0;0 2 0 0 0;1 2 0 0 0;2 2 0 0 0;3 2 0 0 0;4 2 0 0 0;5 2 0 0 0;6 2 0 0 0;7 2 0 0 0;	1702.58	1	59.8276	47.6222	82.4949	7	0.00176	0.58533	1	1.15	0	0	0	0	5.04353e-55	1.29442e-56	-1	0	1.29442e-56	sp|O94680|PDAT_SCHPO	plh1	442	19481600	22039600
cwq_mix2-1_726.21678.21678.3.0.dta	cwq_mix2-1_726.21678.21678.3.0.dta	cwq_mix2-1_726	21678	6099.9	3882.58	1294.87	3	1	IIYNHJSSISDIR		1531.79	12 2 0 0 0	H(12)N(2)	(N(N(H(H(H(H(H(H)))))(H(H(H))(H(H(H)))))))	3111	0 1 0 0 0;0 2 0 0 0;1 2 0 0 0;2 2 0 0 0;3 2 0 0 0;4 2 0 0 0;5 2 0 0 0;6 2 0 0 0;7 2 0 0 0;8 2 0 0 0;9 2 0 0 0;10 2 0 0 0;11 2 0 0 0;	2350.79	6	28.7579	13.2252	57.6044	7	0.00522	1.34474	0.8	0.54167	0	0	0	0	1.00201e-37	1.32239e-39	-1	0.0062724	0.0062724	sp|Q9P778|DPP5_SCHPO	SPBC1711.12	126	22869200	21309600
cwq_mix2-1_726.21694.21694.3.0.dta	cwq_mix2-1_726.21694.21694.3.0.dta	cwq_mix2-1_726	21694	6104.15	3170.26	1057.42	3	1	JYSHGLAWTEK		1305.62	9 2 0 0 0	H(9)N(2)	(N(N(H(H(H))(H(H(H))(H(H(H)))))))	3372	0 1 0 0 0;0 2 0 0 0;1 2 0 0 0;2 2 0 0 0;3 2 0 0 0;4 2 0 0 0;5 2 0 0 0;6 2 0 0 0;7 2 0 0 0;8 2 0 0 0;	1864.63	1	49.9192	33.3716	80.6503	7	0.00183	0.57641	1	0.95	0	0	0	0	9.55014e-54	2.41527e-55	-1	0	2.41527e-55	sp|O94680|PDAT_SCHPO	plh1	442	122115000	140381000
cwq_mix2-1_726.21700.21700.2.0.dta	cwq_mix2-1_726.21700.21700.2.0.dta	cwq_mix2-1_726	21700	6105.86	2893.14	1447.07	2	1	JDTQFYIK		1028.5	9 2 0 0 0	H(9)N(2)	(N(N(H(H)(H(H)(H(H(H(H(H)))))))))	5089	0 1 0 0 0;0 2 0 0 0;1 2 0 0 0;2 2 0 0 0;3 2 0 0 0;4 2 0 0 0;5 2 0 0 0;6 2 0 0 0;7 2 0 0 0;8 2 0 0 0;	1864.63	1	46.3472	37.9516	61.939	7	0.00301	1.03879	1	1.28571	0	0	0	0	9.34616e-41	1.23168e-42	-1	0	1.23168e-42	sp|Q9USU5|GAS2_SCHPO	gas2	34	4808880	4278050
cwq_mix2-1_726.21773.21773.2.0.dta	cwq_mix2-1_726.21773.21773.2.0.dta	cwq_mix2-1_726	21773	6126.04	2714.07	1357.54	2	1	JVTAMWK		849.429	9 2 0 0 0	H(9)N(2)	(N(N(H(H)(H(H(H))(H(H(H(H))))))))	5085	0 1 0 0 0;0 2 0 0 0;1 2 0 0 0;2 2 0 0 0;3 2 0 0 0;4 2 0 0 0;5 2 0 0 0;6 2 0 0 0;7 2 0 0 0;8 2 0 0 0;	1864.63	1	48.9542	44.812	56.6468	7	0.00341	1.25581	0.91667	1.41667	0	0	0	0	4.70103e-37	5.9028e-39	-1	0	5.9028e-39	sp|Q96WW4|YNI7_SCHPO	SPBC11B10.07c	99	4003560	4306970
cwq_mix2-1_726.22078.22078.3.0.dta	cwq_mix2-1_726.22078.22078.3.0.dta	cwq_mix2-1_726	22078	6209.3	3473.5	1158.5	3	1	IPVADDHVIVJTTSK		1608.86	9 2 0 0 0	H(9)N(2)	(N(N(H(H(H)(H(H)))(H(H(H(H)))))))	3225	0 1 0 0 0;0 2 0 0 0;1 2 0 0 0;2 2 0 0 0;3 2 0 0 0;4 2 0 0 0;5 2 0 0 0;6 2 0 0 0;7 2 0 0 0;8 2 0 0 0;	1864.63	11	43.1179	22.0773	82.1932	7	0.00347	0.99967	1	0.53571	0	0	0	0	8.15804e-55	2.26213e-56	-1	0.00340136	0.00340136	sp|Q9Y7R9|YJFB_SCHPO	SPCC306.11	261	292009000	19196800
cwq_mix2-1_726.22094.22094.3.0.dta	cwq_mix2-1_726.22094.22094.3.0.dta	cwq_mix2-1_726	22094	6213.48	3657.52	1219.84	3	1	SIIQNJGTFGVSHTR		1630.83	10 2 0 0 0	H(10)N(2)	(N(N(H(H(H(H)))(H(H)(H(H(H(H))))))))	3189	0 1 0 0 0;0 2 0 0 0;1 2 0 0 0;2 2 0 0 0;3 2 0 0 0;4 2 0 0 0;5 2 0 0 0;6 2 0 0 0;7 2 0 0 0;8 2 0 0 0;9 2 0 0 0;	2026.69	6	92.6675	79.5973	116.941	7	0.00312	0.85275	1	1.10714	0	0	0	0	1.30921e-78	1.07451e-79	-1	0	1.07451e-79	sp|Q8WZK2|MCD4_SCHPO	its8	86	84914800	87604200
cwq_mix2-1_726.22148.22148.3.0.dta	cwq_mix2-1_726.22148.22148.3.0.dta	cwq_mix2-1_726	22148	6228.01	3473.5	1158.5	3	1	IPVADDHVIVJTTSK		1608.86	9 2 0 0 0	H(9)N(2)	(N(N(H(H(H)(H(H)))(H(H(H(H)))))))	3225	0 1 0 0 0;0 2 0 0 0;1 2 0 0 0;2 2 0 0 0;3 2 0 0 0;4 2 0 0 0;5 2 0 0 0;6 2 0 0 0;7 2 0 0 0;8 2 0 0 0;	1864.63	11	58.6436	37.9286	97.1144	7	0.00331	0.95217	1	0.64286	0	0	0	0	4.16896e-65	2.20179e-66	-1	0	2.20179e-66	sp|Q9Y7R9|YJFB_SCHPO	SPCC306.11	261	292009000	19196800
cwq_mix2-1_726.22159.22159.3.0.dta	cwq_mix2-1_726.22159.22159.3.0.dta	cwq_mix2-1_726	22159	6230.95	3657.52	1219.84	3	1	SIIQNJGTFGVSHTR		1630.83	10 2 0 0 0	H(10)N(2)	(N(N(H(H(H(H(H))))(H(H)(H(H(H)))))))	3146	0 1 0 0 0;0 2 0 0 0;1 2 0 0 0;2 2 0 0 0;3 2 0 0 0;4 2 0 0 0;5 2 0 0 0;6 2 0 0 0;7 2 0 0 0;8 2 0 0 0;9 2 0 0 0;	2026.69	6	86.8346	71.6421	115.049	7	0.00298	0.81501	1	1.03571	0	0	0	0	2.49075e-77	1.43981e-78	-1	0	1.43981e-78	sp|Q8WZK2|MCD4_SCHPO	its8	86	84914800	87604200
cwq_mix2-1_726.22184.22184.4.0.dta	cwq_mix2-1_726.22184.22184.4.0.dta	cwq_mix2-1_726	22184	6237.74	4015.71	1004.68	4	1	KSQDKVTJITDSQPAPYMK		2151.08	9 2 0 0 0	H(9)N(2)	(N(N(H(H(H)(H(H)))(H(H(H(H)))))))	3225	0 1 0 0 0;0 2 0 0 0;1 2 0 0 0;2 2 0 0 0;3 2 0 0 0;4 2 0 0 0;5 2 0 0 0;6 2 0 0 0;7 2 0 0 0;8 2 0 0 0;	1864.63	8	35.1574	18.4921	66.1073	7	0.00159	0.39604	1	0.44444	0	0	0	0	1.16945e-43	1.7597e-45	-1	0.00417973	0.00417973	sp|O94559|YF65_SCHPO	SPAC23C4.05c	232	47799100	48824100
cwq_mix2-1_726.22203.22203.3.0.dta	cwq_mix2-1_726.22203.22203.3.0.dta	cwq_mix2-1_726	22203	6242.75	3495.47	1165.83	3	1	SIIQNJGTFGVSHTR		1630.83	9 2 0 0 0	H(9)N(2)	(N(N(H(H)(H(H)(H(H(H(H(H)))))))))	5089	0 1 0 0 0;0 2 0 0 0;1 2 0 0 0;2 2 0 0 0;3 2 0 0 0;4 2 0 0 0;5 2 0 0 0;6 2 0 0 0;7 2 0 0 0;8 2 0 0 0;	1864.63	6	86.9221	73.9216	111.066	7	0.00211	0.60374	1	1.10714	0	0	0	0	1.24928e-74	6.95703e-76	-1	0	6.95703e-76	sp|Q8WZK2|MCD4_SCHPO	its8	86	262215000	273917000
cwq_mix2-1_726.22230.22230.3.0.dta	cwq_mix2-1_726.22230.22230.3.0.dta	cwq_mix2-1_726	22230	6250.08	4015.71	1339.24	3	1	KSQDKVTJITDSQPAPYMK		2151.08	9 2 0 0 0	H(9)N(2)	(N(N(H(H(H))(H(H(H(H(H(H)))))))))	3359	0 1 0 0 0;0 2 0 0 0;1 2 0 0 0;2 2 0 0 0;3 2 0 0 0;4 2 0 0 0;5 2 0 0 0;6 2 0 0 0;7 2 0 0 0;8 2 0 0 0;	1864.63	8	34.4355	23.2292	55.2471	7	0.00158	0.39255	0.91667	0.61111	0	0	0	0	4.5126e-36	5.85191e-38	-1	0.00340136	0.00340136	sp|O94559|YF65_SCHPO	SPAC23C4.05c	232	9905790	12134200
cwq_mix2-1_726.22249.22249.3.0.dta	cwq_mix2-1_726.22249.22249.3.0.dta	cwq_mix2-1_726	22249	6255.14	2730.11	910.709	3	1	FJVSASIK		865.478	9 2 0 0 0	H(9)N(2)	(N(N(H(H(H)(H(H)))(H(H(H(H)))))))	3225	0 1 0 0 0;0 2 0 0 0;1 2 0 0 0;2 2 0 0 0;3 2 0 0 0;4 2 0 0 0;5 2 0 0 0;6 2 0 0 0;7 2 0 0 0;8 2 0 0 0;	1864.63	2	29.7811	12.8803	61.1683	7	0.00103	0.37851	0.91667	0.71429	0	0	0	0	3.2244e-40	5.93609e-42	-1	0.00779221	0.00779221	sp|Q9USV0|HRD3_SCHPO	hrd3	48	16298400	10499500
cwq_mix2-1_726.22262.22262.3.0.dta	cwq_mix2-1_726.22262.22262.3.0.dta	cwq_mix2-1_726	22262	6258.67	3333.41	1111.81	3	1	SIIQNJGTFGVSHTR		1630.83	8 2 0 0 0	H(8)N(2)	(N(N(H(H(H(H)))(H(H)(H(H))))))	3193	0 1 0 0 0;0 2 0 0 0;1 2 0 0 0;2 2 0 0 0;3 2 0 0 0;4 2 0 0 0;5 2 0 0 0;6 2 0 0 0;7 2 0 0 0;	1702.58	6	23.4909	23.1998	24.0313	5	-0.00026	-0.07716	0.81818	0.71429	0	0	0	0	9.86211e-15	1.5059e-16	-1	0.00340136	0.00340136	sp|Q8WZK2|MCD4_SCHPO	its8	86	113896000	122975000
cwq_mix2-1_726.22270.22270.4.0.dta	cwq_mix2-1_726.22270.22270.4.0.dta	cwq_mix2-1_726	22270	6260.78	4015.71	1004.68	4	1	KSQDKVTJITDSQPAPYMK		2151.08	9 2 0 0 0	H(9)N(2)	(N(N(H(H(H)(H(H)))(H(H(H(H)))))))	3225	0 1 0 0 0;0 2 0 0 0;1 2 0 0 0;2 2 0 0 0;3 2 0 0 0;4 2 0 0 0;5 2 0 0 0;6 2 0 0 0;7 2 0 0 0;8 2 0 0 0;	1864.63	8	43.9953	27.745	74.1745	7	0.00144	0.35918	1	0.55556	0	0	0	0	2.93794e-49	5.54202e-51	-1	0	5.54202e-51	sp|O94559|YF65_SCHPO	SPAC23C4.05c	232	47799100	48824100
cwq_mix2-1_726.22280.22280.3.0.dta	cwq_mix2-1_726.22280.22280.3.0.dta	cwq_mix2-1_726	22280	6263.44	3495.47	1165.83	3	1	SIIQNJGTFGVSHTR		1630.83	9 2 0 0 0	H(9)N(2)	(N(N(H(H(H(H)))(H(H)(H(H(H)))))))	3190	0 1 0 0 0;0 2 0 0 0;1 2 0 0 0;2 2 0 0 0;3 2 0 0 0;4 2 0 0 0;5 2 0 0 0;6 2 0 0 0;7 2 0 0 0;8 2 0 0 0;	1864.63	6	71.3822	49.8183	111.429	7	0.00218	0.62348	1	0.89286	0	0	0	0	7.07734e-75	3.8245e-76	-1	0	3.8245e-76	sp|Q8WZK2|MCD4_SCHPO	its8	86	262215000	273917000
cwq_mix2-1_726.22295.22295.2.0.dta	cwq_mix2-1_726.22295.22295.2.0.dta	cwq_mix2-1_726	22295	6267.34	2568.06	1284.53	2	1	FJVSASIK		865.478	8 2 0 0 0	H(8)N(2)	(N(N(H(H(H(H)))(H(H)(H)(H)))))	3194	0 1 0 0 0;0 2 0 0 0;1 2 0 0 0;2 2 0 0 0;3 2 0 0 0;4 2 0 0 0;5 2 0 0 0;6 2 0 0 0;7 2 0 0 0;	1702.58	2	49.1755	35.9942	73.6552	7	0.0023	0.89748	1	1.07143	0	0	0	0	6.73247e-49	1.47824e-50	-1	0	1.47824e-50	sp|Q9USV0|HRD3_SCHPO	hrd3	48	44464600	125860000
cwq_mix2-1_726.22315.22315.3.0.dta	cwq_mix2-1_726.22315.22315.3.0.dta	cwq_mix2-1_726	22315	6272.68	2730.11	910.709	3	1	FJVSASIK		865.478	9 2 0 0 0	H(9)N(2)	(N(N(H(H(H(H(H))))(H(H(H(H)))))))	3135	0 1 0 0 0;0 2 0 0 0;1 2 0 0 0;2 2 0 0 0;3 2 0 0 0;4 2 0 0 0;5 2 0 0 0;6 2 0 0 0;7 2 0 0 0;8 2 0 0 0;	1864.63	2	20.4359	11.3693	37.2738	6	0.00094	0.34444	0.91667	0.78571	0	0	0	0	1.16036e-23	1.84612e-25	-1	0.00989283	0.00989283	sp|Q9USV0|HRD3_SCHPO	hrd3	48	16298400	10499500
cwq_mix2-1_726.22325.22325.4.1.dta	cwq_mix2-1_726.22325.22325.4.1.dta	cwq_mix2-1_726	22325	6275.36	3853.66	964.17	4	1	KSQDKVTJITDSQPAPYMK		2151.08	8 2 0 0 0	H(8)N(2)	(N(N(H(H(H(H)))(H(H)(H)(H)))))	3194	0 1 0 0 0;0 2 0 0 0;1 2 0 0 0;2 2 0 0 0;3 2 0 0 0;4 2 0 0 0;5 2 0 0 0;6 2 0 0 0;7 2 0 0 0;	1702.58	8	43.9382	34.9486	60.6333	7	0.00016	0.04198	1	0.58333	0	0	0	0	7.62111e-40	1.78566e-41	-1	0	1.78566e-41	sp|O94559|YF65_SCHPO	SPAC23C4.05c	232	41767200	41518300
cwq_mix2-1_726.22347.22347.3.1.dta	cwq_mix2-1_726.22347.22347.3.1.dta	cwq_mix2-1_726	22347	6281.3	3495.47	1165.83	3	1	SIIQNJGTFGVSHTR		1630.83	9 2 0 0 0	H(9)N(2)	(N(N(H(H(H(H)))(H(H)(H(H(H)))))))	3190	0 1 0 0 0;0 2 0 0 0;1 2 0 0 0;2 2 0 0 0;3 2 0 0 0;4 2 0 0 0;5 2 0 0 0;6 2 0 0 0;7 2 0 0 0;8 2 0 0 0;	1864.63	6	46.6683	22.3438	91.8423	7	0.0022	0.63035	0.91667	0.64286	0	0	0	0	1.76022e-61	4.62764e-63	-1	0.00340136	0.00340136	sp|Q8WZK2|MCD4_SCHPO	its8	86	262215000	273917000
cwq_mix2-1_726.22371.22371.3.0.dta	cwq_mix2-1_726.22371.22371.3.0.dta	cwq_mix2-1_726	22371	6287.56	3333.41	1111.81	3	1	SIIQNJGTFGVSHTR		1630.83	8 2 0 0 0	H(8)N(2)	(N(N(H(H(H(H)))(H(H)(H)(H)))))	3194	0 1 0 0 0;0 2 0 0 0;1 2 0 0 0;2 2 0 0 0;3 2 0 0 0;4 2 0 0 0;5 2 0 0 0;6 2 0 0 0;7 2 0 0 0;	1702.58	6	84.891	76.655	100.186	7	-0.00115	-0.34445	1	1.10714	0	0	0	0	3.26674e-67	1.1703e-68	-1	0	1.1703e-68	sp|Q8WZK2|MCD4_SCHPO	its8	86	113896000	122975000
cwq_mix2-1_726.22381.22381.2.0.dta	cwq_mix2-1_726.22381.22381.2.0.dta	cwq_mix2-1_726	22381	6290.25	2568.06	1284.53	2	1	FJVSASIK		865.478	8 2 0 0 0	H(8)N(2)	(N(N(H(H(H(H)))(H(H)(H)(H)))))	3194	0 1 0 0 0;0 2 0 0 0;1 2 0 0 0;2 2 0 0 0;3 2 0 0 0;4 2 0 0 0;5 2 0 0 0;6 2 0 0 0;7 2 0 0 0;	1702.58	2	45.8035	34.6296	66.5548	7	0.00223	0.87023	0.90909	1.07143	0	0	0	0	5.71268e-44	8.74679e-46	-1	0	8.74679e-46	sp|Q9USV0|HRD3_SCHPO	hrd3	48	44464600	125860000
cwq_mix2-1_726.22437.22437.3.0.dta	cwq_mix2-1_726.22437.22437.3.0.dta	cwq_mix2-1_726	22437	6305.4	3333.41	1111.81	3	1	SIIQNJGTFGVSHTR		1630.83	8 2 0 0 0	H(8)N(2)	(N(N(H(H(H(H)))(H(H)(H)(H)))))	3194	0 1 0 0 0;0 2 0 0 0;1 2 0 0 0;2 2 0 0 0;3 2 0 0 0;4 2 0 0 0;5 2 0 0 0;6 2 0 0 0;7 2 0 0 0;	1702.58	6	71.429	55.7685	100.513	7	-0.00124	-0.37145	1	1.07143	0	0	0	0	1.9528e-67	8.62407e-69	-1	0	8.62407e-69	sp|Q8WZK2|MCD4_SCHPO	its8	86	113896000	122975000
cwq_mix2-1_726.22438.22438.4.0.dta	cwq_mix2-1_726.22438.22438.4.0.dta	cwq_mix2-1_726	22438	6305.72	3691.6	923.656	4	1	KSQDKVTJITDSQPAPYMK		2151.08	7 2 0 0 0	H(7)N(2)	(N(N(H(H(H))(H(H(H(H)))))))	3368	0 1 0 0 0;0 2 0 0 0;1 2 0 0 0;2 2 0 0 0;3 2 0 0 0;4 2 0 0 0;5 2 0 0 0;6 2 0 0 0;	1540.53	8	18.4098	17.717	19.6965	5	-0.00261	-0.7083	0.8	0.41667	0	0	0	0	5.71915e-12	1.09454e-13	-1	0.00484496	0.00484496	sp|O94559|YF65_SCHPO	SPAC23C4.05c	232	9818360	8714010
cwq_mix2-1_726.22483.22483.3.0.dta	cwq_mix2-1_726.22483.22483.3.0.dta	cwq_mix2-1_726	22483	6317.97	3495.46	1165.83	3	1	SIIQNJGTFGVSHTR		1630.83	9 2 0 0 0	H(9)N(2)	(N(N(H(H(H)(H(H)))(H(H(H(H)))))))	3225	0 1 0 0 0;0 2 0 0 0;1 2 0 0 0;2 2 0 0 0;3 2 0 0 0;4 2 0 0 0;5 2 0 0 0;6 2 0 0 0;7 2 0 0 0;8 2 0 0 0;	1864.63	6	43.1367	19.6426	86.7686	7	-0.00033	-0.09402	1	0.64286	0	0	0	0	5.58137e-58	1.49372e-59	-1	0.00417973	0.00417973	sp|Q8WZK2|MCD4_SCHPO	its8	86	270920000	280536000
cwq_mix2-1_726.22518.22518.2.0.dta	cwq_mix2-1_726.22518.22518.2.0.dta	cwq_mix2-1_726	22518	6327.43	2963.18	1482.09	2	1	FEJETFIAK		1098.55	9 2 0 0 0	H(9)N(2)	(N(N(H(H(H(H)))(H(H)(H(H)(H))))))	3192	0 1 0 0 0;0 2 0 0 0;1 2 0 0 0;2 2 0 0 0;3 2 0 0 0;4 2 0 0 0;5 2 0 0 0;6 2 0 0 0;7 2 0 0 0;8 2 0 0 0;	1864.63	3	45.2917	33.0906	67.9508	7	0.00043	0.14524	1	1.125	0	0	0	0	6.12056e-45	1.16019e-46	-1	0	1.16019e-46	sp|Q9P7D0|YOFJ_SCHPO	SPBP4H10.19c	287	8962030	4020600
cwq_mix2-1_726.22525.22525.3.0.dta	cwq_mix2-1_726.22525.22525.3.0.dta	cwq_mix2-1_726	22525	6329.23	3333.41	1111.81	3	1	SIIQNJGTFGVSHTR		1630.83	8 2 0 0 0	H(8)N(2)	(N(N(H(H(H(H)))(H(H)(H)(H)))))	3194	0 1 0 0 0;0 2 0 0 0;1 2 0 0 0;2 2 0 0 0;3 2 0 0 0;4 2 0 0 0;5 2 0 0 0;6 2 0 0 0;7 2 0 0 0;	1702.58	6	42.5824	21.4371	81.8523	7	0.00074	0.22253	1	0.67857	0	0	0	0	1.40472e-54	4.08009e-56	-1	0.00340136	0.00340136	sp|Q8WZK2|MCD4_SCHPO	its8	86	116453000	125969000
cwq_mix2-1_726.22559.22559.2.0.dta	cwq_mix2-1_726.22559.22559.2.0.dta	cwq_mix2-1_726	22559	6338.53	2801.13	1401.07	2	1	FEJETFIAK		1098.55	8 2 0 0 0	H(8)N(2)	(N(N(H(H(H(H)))(H(H(H(H)))))))	3178	0 1 0 0 0;0 2 0 0 0;1 2 0 0 0;2 2 0 0 0;3 2 0 0 0;4 2 0 0 0;5 2 0 0 0;6 2 0 0 0;7 2 0 0 0;	1702.58	3	54.1842	45.9697	69.4399	7	0.00366	1.30654	1	1.3125	0	0	0	0	5.65924e-46	1.11896e-47	-1	0	1.11896e-47	sp|Q9P7D0|YOFJ_SCHPO	SPBP4H10.19c	287	12073900	13452100
cwq_mix2-1_726.22561.22561.3.0.dta	cwq_mix2-1_726.22561.22561.3.0.dta	cwq_mix2-1_726	22561	6339.08	3495.46	1165.82	3	1	SIIQNJGTFGVSHTR		1630.83	9 2 0 0 0	H(9)N(2)	(N(N(H(H(H(H)))(H(H)(H(H)(H))))))	3192	0 1 0 0 0;0 2 0 0 0;1 2 0 0 0;2 2 0 0 0;3 2 0 0 0;4 2 0 0 0;5 2 0 0 0;6 2 0 0 0;7 2 0 0 0;8 2 0 0 0;	1864.63	6	39.2752	21.4288	72.4187	7	-0.00592	-1.69467	0.91667	0.64286	0	0	0	0	4.85022e-48	9.62359e-50	-1	0.00340136	0.00340136	sp|Q8WZK2|MCD4_SCHPO	its8	86	6856550	5607840
cwq_mix2-1_726.22628.22628.2.0.dta	cwq_mix2-1_726.22628.22628.2.0.dta	cwq_mix2-1_726	22628	6357.32	2801.13	1401.07	2	1	FEJETFIAK		1098.55	8 2 0 0 0	H(8)N(2)	(N(N(H(H(H(H)))(H(H)(H)(H)))))	3194	0 1 0 0 0;0 2 0 0 0;1 2 0 0 0;2 2 0 0 0;3 2 0 0 0;4 2 0 0 0;5 2 0 0 0;6 2 0 0 0;7 2 0 0 0;	1702.58	3	32.0196	19.5537	55.1705	7	0.00345	1.23157	1	0.875	0	0	0	0	5.10755e-36	6.25199e-38	-1	0.00417973	0.00417973	sp|Q9P7D0|YOFJ_SCHPO	SPBP4H10.19c	287	12180500	13452100
cwq_mix2-1_726.2299.2299.2.0.dta	cwq_mix2-1_726.2299.2299.2.0.dta	cwq_mix2-1_726	2299	922.032	2462.03	1231.52	2	1	KQJITR		759.447	8 2 0 0 0	H(8)N(2)	(N(N(H(H)(H(H)(H(H(H(H))))))))	5090	0 1 0 0 0;0 2 0 0 0;1 2 0 0 0;2 2 0 0 0;3 2 0 0 0;4 2 0 0 0;5 2 0 0 0;6 2 0 0 0;7 2 0 0 0;	1702.58	3	42.3394	17.167	89.0883	7	0.00468	1.90038	1	1	0	0	0	0	1.39539e-59	4.48987e-61	-1	0.00484496	0.00484496	sp|Q10061|YAM6_SCHPO	SPAC1F5.06	247	42614300	35094800
cwq_mix2-1_726.23029.23029.3.0.dta	cwq_mix2-1_726.23029.23029.3.0.dta	cwq_mix2-1_726	23029	6466.68	4751.78	1584.6	3	1	DAJNTQFQFTSR		1428.65	18 2 0 0 0	H(18)N(2)	(N(N(H(H(H(H(H(H(H(H(H))))))))(H(H(H(H(H))))(H(H(H(H))))))))	3063	0 1 0 0 0;0 2 0 0 0;1 2 0 0 0;2 2 0 0 0;3 2 0 0 0;4 2 0 0 0;5 2 0 0 0;6 2 0 0 0;7 2 0 0 0;8 2 0 0 0;9 2 0 0 0;10 2 0 0 0;11 2 0 0 0;12 2 0 0 0;13 2 0 0 0;14 2 0 0 0;15 2 0 0 0;16 2 0 0 0;17 2 0 0 0;	3323.11	3	25.8283	22.8951	31.2758	7	0.02291	4.82187	0.52381	0.81818	0	0	0	0	1.3527e-19	1.35723e-21	-1	0.00340136	0.00340136	sp|Q9C0Y4|AGLU_SCHPO	agl1	116	16581400	17612100
cwq_mix2-1_726.23162.23162.3.0.dta	cwq_mix2-1_726.23162.23162.3.0.dta	cwq_mix2-1_726	23162	6503.1	2986.2	996.073	3	1	TJGTLYGLSDSR		1283.62	8 2 0 0 0	H(8)N(2)	(N(N(H(H(H(H)))(H(H(H(H)))))))	3178	0 1 0 0 0;0 2 0 0 0;1 2 0 0 0;2 2 0 0 0;3 2 0 0 0;4 2 0 0 0;5 2 0 0 0;6 2 0 0 0;7 2 0 0 0;	1702.58	2	27.0662	10.6288	57.5928	7	0.00051	0.17072	0.90909	0.59091	0	0	0	0	1.02108e-37	1.40652e-39	-1	0.00989283	0.00989283	sp|Q9US04|GGT1_SCHPO	ggt1	612	18180000	18451200
cwq_mix2-1_726.23173.23173.2.0.dta	cwq_mix2-1_726.23173.23173.2.0.dta	cwq_mix2-1_726	23173	6506.06	2986.21	1493.61	2	1	TJGTLYGLSDSR		1283.62	8 2 0 0 0	H(8)N(2)	(N(N(H(H)(H(H(H(H(H(H)))))))))	5073	0 1 0 0 0;0 2 0 0 0;1 2 0 0 0;2 2 0 0 0;3 2 0 0 0;4 2 0 0 0;5 2 0 0 0;6 2 0 0 0;7 2 0 0 0;	1702.58	2	32.9884	19.9249	57.2492	7	0.00423	1.41577	1	0.68182	0	0	0	0	1.77765e-37	2.45772e-39	-1	0.00417973	0.00417973	sp|Q9US04|GGT1_SCHPO	ggt1	612	6834330	6626750
cwq_mix2-1_726.23179.23179.3.1.dta	cwq_mix2-1_726.23179.23179.3.1.dta	cwq_mix2-1_726	23179	6507.63	4429.67	1477.23	3	1	DAJNTQFQFTSR		1428.65	11 6 0 0 0	H(11)N(6)	(N(N(H(H(N(H(H)))(N(H(H))))(H(N(H(H)))(N(H(H)))))))	4177	0 1 0 0 0;0 2 0 0 0;1 2 0 0 0;2 2 0 0 0;2 3 0 0 0;2 4 0 0 0;3 2 0 0 0;3 3 0 0 0;3 4 0 0 0;3 5 0 0 0;3 6 0 0 0;4 3 0 0 0;4 4 0 0 0;4 5 0 0 0;4 6 0 0 0;5 3 0 0 0;5 4 0 0 0;5 5 0 0 0;5 6 0 0 0;6 4 0 0 0;6 5 0 0 0;6 6 0 0 0;7 4 0 0 0;7 5 0 0 0;7 6 0 0 0;8 5 0 0 0;8 6 0 0 0;9 5 0 0 0;9 6 0 0 0;10 6 0 0 0;	3001.06	3	15.9641	18.9156	10.4826	6	-0.03902	-8.80802	0.1875	0.77273	0	0	0	0	0.000928813	1.04757e-05	-1	0.00417973	0.0041902	sp|Q9C0Y4|AGLU_SCHPO	agl1	116	63319.2	91770.1
cwq_mix2-1_726.2321.2321.3.0.dta	cwq_mix2-1_726.2321.2321.3.0.dta	cwq_mix2-1_726	2321	927.987	2462.03	821.349	3	1	KQJITR		759.447	8 2 0 0 0	H(8)N(2)	(N(N(H(H(H(H)))(H(H)(H)(H)))))	3194	0 1 0 0 0;0 2 0 0 0;1 2 0 0 0;2 2 0 0 0;3 2 0 0 0;4 2 0 0 0;5 2 0 0 0;6 2 0 0 0;7 2 0 0 0;	1702.58	3	50.8599	17.1457	113.472	7	0.00276	1.12175	1	1	0	0	0	0	2.91494e-76	2.19089e-77	-1	0.00484496	0.00484496	sp|Q10061|YAM6_SCHPO	SPAC1F5.06	247	60071100	56879600
cwq_mix2-1_726.23211.23211.3.0.dta	cwq_mix2-1_726.23211.23211.3.0.dta	cwq_mix2-1_726	23211	6516.21	4751.77	1584.59	3	1	DAJNTQFQFTSR		1428.65	18 2 0 0 0	H(18)N(2)	(N(N(H(H(H(H(H(H(H(H(H))))))))(H(H(H))(H(H(H(H(H(H))))))))))	3065	0 1 0 0 0;0 2 0 0 0;1 2 0 0 0;2 2 0 0 0;3 2 0 0 0;4 2 0 0 0;5 2 0 0 0;6 2 0 0 0;7 2 0 0 0;8 2 0 0 0;9 2 0 0 0;10 2 0 0 0;11 2 0 0 0;12 2 0 0 0;13 2 0 0 0;14 2 0 0 0;15 2 0 0 0;16 2 0 0 0;17 2 0 0 0;	3323.11	3	13.3034	16.9421	6.54581	5	0.01019	2.14499	0.2381	0.77273	0	0	0	0	0.00620328	0.00145002	-1	0.00484496	0.00629496	sp|Q9C0Y4|AGLU_SCHPO	agl1	116	16662400	18037500
cwq_mix2-1_726.23237.23237.4.0.dta	cwq_mix2-1_726.23237.23237.4.0.dta	cwq_mix2-1_726	23237	6523.16	3628.58	907.9	4	1	PVYVTJVTIEHVQHK		1763.94	9 2 0 0 0	H(9)N(2)	(N(N(H(H(H(H(H))))(H(H(H(H)))))))	3135	0 1 0 0 0;0 2 0 0 0;1 2 0 0 0;2 2 0 0 0;3 2 0 0 0;4 2 0 0 0;5 2 0 0 0;6 2 0 0 0;7 2 0 0 0;8 2 0 0 0;	1864.63	6	52.1739	33.2383	87.3399	7	-0.0007	-0.19171	1	0.82143	0	0	0	0	2.24883e-58	5.15566e-60	-1	0	5.15566e-60	sp|Q09825|SAD1_SCHPO	sad1	395	19371800	18571100
cwq_mix2-1_726.23244.23244.3.0.dta	cwq_mix2-1_726.23244.23244.3.0.dta	cwq_mix2-1_726	23244	6525.15	2986.21	996.073	3	1	TJGTLYGLSDSR		1283.62	8 2 0 0 0	H(8)N(2)	(N(N(H(H(H(H)))(H(H)(H)(H)))))	3194	0 1 0 0 0;0 2 0 0 0;1 2 0 0 0;2 2 0 0 0;3 2 0 0 0;4 2 0 0 0;5 2 0 0 0;6 2 0 0 0;7 2 0 0 0;	1702.58	2	29.0611	16.4786	52.4285	7	0.00114	0.38169	0.90909	0.68182	0	0	0	0	4.31336e-34	5.7856e-36	-1	0.00484496	0.00484496	sp|Q9US04|GGT1_SCHPO	ggt1	612	18180000	18451200
cwq_mix2-1_726.23276.23276.3.0.dta	cwq_mix2-1_726.23276.23276.3.0.dta	cwq_mix2-1_726	23276	6533.65	4589.71	1530.58	3	1	DAJNTQFQFTSR		1428.65	17 2 0 0 0	H(17)N(2)	(N(N(H(H(H(H(H(H(H(H)))))))(H(H(H(H)))(H(H(H(H(H)))))))))	3072	0 1 0 0 0;0 2 0 0 0;1 2 0 0 0;2 2 0 0 0;3 2 0 0 0;4 2 0 0 0;5 2 0 0 0;6 2 0 0 0;7 2 0 0 0;8 2 0 0 0;9 2 0 0 0;10 2 0 0 0;11 2 0 0 0;12 2 0 0 0;13 2 0 0 0;14 2 0 0 0;15 2 0 0 0;16 2 0 0 0;	3161.06	3	53.5779	40.1608	78.4954	7	0.00514	1.12053	0.7	0.95455	0	0	0	0	2.97065e-52	5.30538e-54	-1	0	5.30538e-54	sp|Q9C0Y4|AGLU_SCHPO	agl1	116	16094300	27396700
cwq_mix2-1_726.23310.23310.4.1.dta	cwq_mix2-1_726.23310.23310.4.1.dta	cwq_mix2-1_726	23310	6543.19	3628.58	907.9	4	1	PVYVTJVTIEHVQHK		1763.94	9 2 0 0 0	H(9)N(2)	(N(N(H(H(H(H(H))))(H(H(H(H)))))))	3135	0 1 0 0 0;0 2 0 0 0;1 2 0 0 0;2 2 0 0 0;3 2 0 0 0;4 2 0 0 0;5 2 0 0 0;6 2 0 0 0;7 2 0 0 0;8 2 0 0 0;	1864.63	6	31.2503	17.9169	56.0124	6	0.00149	0.41128	0.91667	0.60714	0	0	0	0	1.30984e-36	1.91467e-38	-1	0.00484496	0.00484496	sp|Q09825|SAD1_SCHPO	sad1	395	19371800	18571100
cwq_mix2-1_726.23331.23331.3.0.dta	cwq_mix2-1_726.23331.23331.3.0.dta	cwq_mix2-1_726	23331	6548.72	4712.89	1571.63	3	1	EGLINJGTSIHAGLR		1551.82	17 2 0 0 0	H(17)N(2)	(N(N(H(H(H(H(H(H(H(H)))))))(H(H(H(H)))(H(H(H(H(H)))))))))	3072	0 1 0 0 0;0 2 0 0 0;1 2 0 0 0;2 2 0 0 0;3 2 0 0 0;4 2 0 0 0;5 2 0 0 0;6 2 0 0 0;7 2 0 0 0;8 2 0 0 0;9 2 0 0 0;10 2 0 0 0;11 2 0 0 0;12 2 0 0 0;13 2 0 0 0;14 2 0 0 0;15 2 0 0 0;16 2 0 0 0;	3161.06	6	57.0653	39.9609	88.8304	7	0.00493	1.04605	0.85	0.82143	0	0	0	0	2.10234e-59	5.39086e-61	-1	0	5.39086e-61	sp|O42887|SPEB2_SCHPO	SPBC8E4.03	269	43345800	34345100
cwq_mix2-1_726.23355.23355.3.0.dta	cwq_mix2-1_726.23355.23355.3.0.dta	cwq_mix2-1_726	23355	6555.06	4550.83	1517.62	3	1	EGLINJGTSIHAGLR		1551.82	16 2 0 0 0	H(16)N(2)	(N(N(H(H(H(H(H(H(H(H)))))))(H(H(H(H)))(H(H(H(H))))))))	3073	0 1 0 0 0;0 2 0 0 0;1 2 0 0 0;2 2 0 0 0;3 2 0 0 0;4 2 0 0 0;5 2 0 0 0;6 2 0 0 0;7 2 0 0 0;8 2 0 0 0;9 2 0 0 0;10 2 0 0 0;11 2 0 0 0;12 2 0 0 0;13 2 0 0 0;14 2 0 0 0;15 2 0 0 0;	2999	6	51.7708	25.6424	100.295	7	0.00576	1.26512	0.94737	0.71429	0	0	0	0	2.75212e-67	1.04869e-68	-1	0.00127389	0.00127389	sp|O42887|SPEB2_SCHPO	SPBC8E4.03	269	193690000	172697000
cwq_mix2-1_726.23391.23391.3.0.dta	cwq_mix2-1_726.23391.23391.3.0.dta	cwq_mix2-1_726	23391	6564.82	4388.78	1463.6	3	1	EGLINJGTSIHAGLR		1551.82	15 2 0 0 0	H(15)N(2)	(N(N(H(H(H(H(H(H(H))))))(H(H(H(H(H(H(H(H)))))))))))	3078	0 1 0 0 0;0 2 0 0 0;1 2 0 0 0;2 2 0 0 0;3 2 0 0 0;4 2 0 0 0;5 2 0 0 0;6 2 0 0 0;7 2 0 0 0;8 2 0 0 0;9 2 0 0 0;10 2 0 0 0;11 2 0 0 0;12 2 0 0 0;13 2 0 0 0;14 2 0 0 0;	2836.95	6	37.1428	20.5153	68.0225	7	0.00658	1.49831	0.88889	0.64286	0	0	0	0	5.45775e-45	9.71409e-47	-1	0.00417973	0.00417973	sp|O42887|SPEB2_SCHPO	SPBC8E4.03	269	79108600	68707500
cwq_mix2-1_726.23400.23400.3.0.dta	cwq_mix2-1_726.23400.23400.3.0.dta	cwq_mix2-1_726	23400	6567.2	4265.61	1422.54	3	1	DAJNTQFQFTSR		1428.65	15 2 0 0 0	H(15)N(2)	(N(N(H(H(H(H(H(H(H))))))(H(H(H(H(H(H(H(H)))))))))))	3078	0 1 0 0 0;0 2 0 0 0;1 2 0 0 0;2 2 0 0 0;3 2 0 0 0;4 2 0 0 0;5 2 0 0 0;6 2 0 0 0;7 2 0 0 0;8 2 0 0 0;9 2 0 0 0;10 2 0 0 0;11 2 0 0 0;12 2 0 0 0;13 2 0 0 0;14 2 0 0 0;	2836.95	3	26.0396	18.547	39.9545	6	0.01189	2.78642	0.72222	0.68182	0	0	0	0	1.81377e-25	1.90315e-27	-1	0.00417973	0.00417973	sp|Q9C0Y4|AGLU_SCHPO	agl1	116	15567300	6441110
cwq_mix2-1_726.23435.23435.3.0.dta	cwq_mix2-1_726.23435.23435.3.0.dta	cwq_mix2-1_726	23435	6576.49	4226.73	1409.58	3	1	EGLINJGTSIHAGLR		1551.82	14 2 0 0 0	H(14)N(2)	(N(N(H(H(H(H(H(H)))))(H(H(H(H)))(H(H(H(H))))))))	3106	0 1 0 0 0;0 2 0 0 0;1 2 0 0 0;2 2 0 0 0;3 2 0 0 0;4 2 0 0 0;5 2 0 0 0;6 2 0 0 0;7 2 0 0 0;8 2 0 0 0;9 2 0 0 0;10 2 0 0 0;11 2 0 0 0;12 2 0 0 0;13 2 0 0 0;	2674.9	6	70.5548	41.9663	123.648	7	0.00457	1.08221	0.94118	0.82143	0	0	0	0	3.9231e-83	2.61252e-84	-1	0	2.61252e-84	sp|O42887|SPEB2_SCHPO	SPBC8E4.03	269	141902000	130961000
cwq_mix2-1_726.23496.23496.3.0.dta	cwq_mix2-1_726.23496.23496.3.0.dta	cwq_mix2-1_726	23496	6592.71	4064.67	1355.56	3	1	EGLINJGTSIHAGLR		1551.82	13 2 0 0 0	H(13)N(2)	(N(N(H(H(H(H(H(H)))))(H(H(H))(H(H(H(H))))))))	3110	0 1 0 0 0;0 2 0 0 0;1 2 0 0 0;2 2 0 0 0;3 2 0 0 0;4 2 0 0 0;5 2 0 0 0;6 2 0 0 0;7 2 0 0 0;8 2 0 0 0;9 2 0 0 0;10 2 0 0 0;11 2 0 0 0;12 2 0 0 0;	2512.85	6	88.9584	62.1937	138.664	7	0.0039	0.96063	1	1	0	0	0	0	3.40488e-93	4.90161e-94	-1	0	4.90161e-94	sp|O42887|SPEB2_SCHPO	SPBC8E4.03	269	539817000	518953000
cwq_mix2-1_726.23515.23515.4.0.dta	cwq_mix2-1_726.23515.23515.4.0.dta	cwq_mix2-1_726	23515	6597.59	4064.67	1016.92	4	1	EGLINJGTSIHAGLR		1551.82	13 2 0 0 0	H(13)N(2)	(N(N(H(H(H(H))(H(H(H))))(H(H(H(H(H(H)))))))))	3156	0 1 0 0 0;0 2 0 0 0;1 2 0 0 0;2 2 0 0 0;3 2 0 0 0;4 2 0 0 0;5 2 0 0 0;6 2 0 0 0;7 2 0 0 0;8 2 0 0 0;9 2 0 0 0;10 2 0 0 0;11 2 0 0 0;12 2 0 0 0;	2512.85	6	64.8377	37.2785	116.019	7	0.00032	0.07839	0.9375	0.78571	0	0	0	0	5.49643e-78	4.6596e-79	-1	0	4.6596e-79	sp|O42887|SPEB2_SCHPO	SPBC8E4.03	269	43004200	38065700
cwq_mix2-1_726.23531.23531.3.0.dta	cwq_mix2-1_726.23531.23531.3.0.dta	cwq_mix2-1_726	23531	6601.66	4265.6	1422.54	3	1	DAJNTQFQFTSR		1428.65	15 2 0 0 0	H(15)N(2)	(N(N(H(H(H(H(H(H(H))))))(H(H(H(H)))(H(H(H(H))))))))	3087	0 1 0 0 0;0 2 0 0 0;1 2 0 0 0;2 2 0 0 0;3 2 0 0 0;4 2 0 0 0;5 2 0 0 0;6 2 0 0 0;7 2 0 0 0;8 2 0 0 0;9 2 0 0 0;10 2 0 0 0;11 2 0 0 0;12 2 0 0 0;13 2 0 0 0;14 2 0 0 0;	2836.95	3	36.9386	26.6632	56.0214	7	0.00335	0.78483	0.66667	0.81818	0	0	0	0	1.29087e-36	1.81041e-38	-1	0.00127389	0.00127389	sp|Q9C0Y4|AGLU_SCHPO	agl1	116	15567300	11295900
cwq_mix2-1_726.2354.2354.3.0.dta	cwq_mix2-1_726.2354.2354.3.0.dta	cwq_mix2-1_726	2354	936.828	2624.09	875.367	3	1	KQJITR		759.447	9 2 0 0 0	H(9)N(2)	(N(N(H(H(H))(H(H(H(H(H(H)))))))))	3359	0 1 0 0 0;0 2 0 0 0;1 2 0 0 0;2 2 0 0 0;3 2 0 0 0;4 2 0 0 0;5 2 0 0 0;6 2 0 0 0;7 2 0 0 0;8 2 0 0 0;	1864.63	3	56.2497	16.4866	130.095	7	0.00429	1.63347	1	0.8	0	0	0	0	1.83364e-87	1.08678e-88	-1	0.00484496	0.00484496	sp|Q10061|YAM6_SCHPO	SPAC1F5.06	247	342469000	332673000
cwq_mix2-1_726.2355.2355.2.0.dta	cwq_mix2-1_726.2355.2355.2.0.dta	cwq_mix2-1_726	2355	937.105	2624.09	1312.55	2	1	KQJITR		759.447	9 2 0 0 0	H(9)N(2)	(N(N(H(H(H))(H(H(H))(H(H(H)))))))	3372	0 1 0 0 0;0 2 0 0 0;1 2 0 0 0;2 2 0 0 0;3 2 0 0 0;4 2 0 0 0;5 2 0 0 0;6 2 0 0 0;7 2 0 0 0;8 2 0 0 0;	1864.63	3	56.6783	34.8699	97.1798	7	0.00499	1.90213	1	1.4	0	0	0	0	3.75953e-65	1.68903e-66	-1	0	1.68903e-66	sp|Q10061|YAM6_SCHPO	SPAC1F5.06	247	120351000	108721000
cwq_mix2-1_726.23555.23555.3.0.dta	cwq_mix2-1_726.23555.23555.3.0.dta	cwq_mix2-1_726	23555	6607.62	3902.62	1301.55	3	1	EGLINJGTSIHAGLR		1551.82	12 2 0 0 0	H(12)N(2)	(N(N(H(H(H)(H(H)))(H(H(H(H(H(H(H))))))))))	3221	0 1 0 0 0;0 2 0 0 0;1 2 0 0 0;2 2 0 0 0;3 2 0 0 0;4 2 0 0 0;5 2 0 0 0;6 2 0 0 0;7 2 0 0 0;8 2 0 0 0;9 2 0 0 0;10 2 0 0 0;11 2 0 0 0;	2350.79	6	61.6239	34.3779	112.224	7	0.00521	1.33399	1	0.67857	0	0	0	0	2.04638e-75	1.37472e-76	-1	0	1.37472e-76	sp|O42887|SPEB2_SCHPO	SPBC8E4.03	269	94865000	65585300
cwq_mix2-1_726.23643.23643.3.0.dta	cwq_mix2-1_726.23643.23643.3.0.dta	cwq_mix2-1_726	23643	6630.72	3902.62	1301.55	3	1	EGLINJGTSIHAGLR		1551.82	12 2 0 0 0	H(12)N(2)	(N(N(H(H(H(H(H(H)))))(H(H(H))(H(H(H)))))))	3111	0 1 0 0 0;0 2 0 0 0;1 2 0 0 0;2 2 0 0 0;3 2 0 0 0;4 2 0 0 0;5 2 0 0 0;6 2 0 0 0;7 2 0 0 0;8 2 0 0 0;9 2 0 0 0;10 2 0 0 0;11 2 0 0 0;	2350.79	6	68.6888	44.1514	114.258	7	0.00469	1.20101	0.93333	0.89286	0	0	0	0	8.5481e-77	5.67147e-78	-1	0	5.67147e-78	sp|O42887|SPEB2_SCHPO	SPBC8E4.03	269	94865000	65585300
cwq_mix2-1_726.23646.23646.3.0.dta	cwq_mix2-1_726.23646.23646.3.0.dta	cwq_mix2-1_726	23646	6631.59	3740.57	1247.53	3	1	EGLINJGTSIHAGLR		1551.82	11 2 0 0 0	H(11)N(2)	(N(N(H(H(H(H(H))))(H(H(H(H(H(H)))))))))	3126	0 1 0 0 0;0 2 0 0 0;1 2 0 0 0;2 2 0 0 0;3 2 0 0 0;4 2 0 0 0;5 2 0 0 0;6 2 0 0 0;7 2 0 0 0;8 2 0 0 0;9 2 0 0 0;10 2 0 0 0;	2188.74	6	41.0257	19.6476	80.7278	7	0.00412	1.1013	0.92857	0.64286	0	0	0	0	8.43915e-54	2.12461e-55	-1	0.00417973	0.00417973	sp|O42887|SPEB2_SCHPO	SPBC8E4.03	269	103301000	65913600
cwq_mix2-1_726.2365.2365.2.0.dta	cwq_mix2-1_726.2365.2365.2.0.dta	cwq_mix2-1_726	2365	939.723	2462.03	1231.52	2	1	KQJITR		759.447	8 2 0 0 0	H(8)N(2)	(N(N(H(H(H(H)))(H(H)(H(H))))))	3193	0 1 0 0 0;0 2 0 0 0;1 2 0 0 0;2 2 0 0 0;3 2 0 0 0;4 2 0 0 0;5 2 0 0 0;6 2 0 0 0;7 2 0 0 0;	1702.58	3	47.117	22.169	93.449	7	0.00437	1.77609	1	1.3	0	0	0	0	1.37785e-62	3.35468e-64	-1	0.00340136	0.00340136	sp|Q10061|YAM6_SCHPO	SPAC1F5.06	247	42614300	35094800
cwq_mix2-1_726.23673.23673.3.0.dta	cwq_mix2-1_726.23673.23673.3.0.dta	cwq_mix2-1_726	23673	6638.66	3040.26	1014.09	3	1	JNTIDSLSIAK		1175.63	9 2 0 0 0	H(9)N(2)	(N(N(H(H(H(H)))(H(H)(H(H)(H))))))	3192	0 1 0 0 0;0 2 0 0 0;1 2 0 0 0;2 2 0 0 0;3 2 0 0 0;4 2 0 0 0;5 2 0 0 0;6 2 0 0 0;7 2 0 0 0;8 2 0 0 0;	1864.63	1	46.9289	38.7368	62.1429	7	0.00195	0.64118	0.83333	1.05	0	0	0	0	6.73594e-41	8.10434e-43	-1	0	8.10434e-43	sp|O94472|PBN1_SCHPO	pbn1	36	22054500	45604100
cwq_mix2-1_726.23702.23702.2.0.dta	cwq_mix2-1_726.23702.23702.2.0.dta	cwq_mix2-1_726	23702	6646.12	3040.26	1520.63	2	1	JNTIDSLSIAK		1175.63	9 2 0 0 0	H(9)N(2)	(N(N(H(H(H(H)))(H(H(H))(H(H))))))	3185	0 1 0 0 0;0 2 0 0 0;1 2 0 0 0;2 2 0 0 0;3 2 0 0 0;4 2 0 0 0;5 2 0 0 0;6 2 0 0 0;7 2 0 0 0;8 2 0 0 0;	1864.63	1	58.0074	56.0132	61.711	7	0.00146	0.47903	1	1.3	0	0	0	0	1.34806e-40	1.89277e-42	-1	0	1.89277e-42	sp|O94472|PBN1_SCHPO	pbn1	36	20384000	20250700
cwq_mix2-1_726.23768.23768.3.0.dta	cwq_mix2-1_726.23768.23768.3.0.dta	cwq_mix2-1_726	23768	6663.18	3649.47	1217.16	3	1	WITHSJVSNGYYTSR		1784.84	9 2 0 0 0	H(9)N(2)	(N(N(H(H(H)(H))(H(H)(H(H(H)))))))	3247	0 1 0 0 0;0 2 0 0 0;1 2 0 0 0;2 2 0 0 0;3 2 0 0 0;4 2 0 0 0;5 2 0 0 0;6 2 0 0 0;7 2 0 0 0;8 2 0 0 0;	1864.63	6	54.7129	51.9049	59.9279	6	0.00401	1.09807	0.83333	0.96429	0	0	0	0	2.37081e-39	4.33739e-41	-1	0	4.33739e-41	sp|Q9P7D0|YOFJ_SCHPO	SPBP4H10.19c	225	19703800	15578000
cwq_mix2-1_726.23779.23779.3.0.dta	cwq_mix2-1_726.23779.23779.3.0.dta	cwq_mix2-1_726	23779	6666.16	3740.57	1247.53	3	1	EGLINJGTSIHAGLR		1551.82	11 2 0 0 0	H(11)N(2)	(N(N(H(H(H(H(H))))(H(H(H))(H(H(H)))))))	3139	0 1 0 0 0;0 2 0 0 0;1 2 0 0 0;2 2 0 0 0;3 2 0 0 0;4 2 0 0 0;5 2 0 0 0;6 2 0 0 0;7 2 0 0 0;8 2 0 0 0;9 2 0 0 0;10 2 0 0 0;	2188.74	6	69.8305	39.4493	126.253	7	0.00453	1.21038	1	0.82143	0	0	0	0	6.95019e-85	3.23641e-86	-1	0	3.23641e-86	sp|O42887|SPEB2_SCHPO	SPBC8E4.03	269	103301000	65913600
cwq_mix2-1_726.23802.23802.3.0.dta	cwq_mix2-1_726.23802.23802.3.0.dta	cwq_mix2-1_726	23802	6672.39	3779.45	1260.49	3	1	DAJNTQFQFTSR		1428.65	12 2 0 0 0	H(12)N(2)	(N(N(H(H(H(H(H(H)))))(H(H(H(H(H(H)))))))))	3099	0 1 0 0 0;0 2 0 0 0;1 2 0 0 0;2 2 0 0 0;3 2 0 0 0;4 2 0 0 0;5 2 0 0 0;6 2 0 0 0;7 2 0 0 0;8 2 0 0 0;9 2 0 0 0;10 2 0 0 0;11 2 0 0 0;	2350.79	3	35.8833	23.7519	58.413	7	0.00346	0.9155	0.8	0.86364	0	0	0	0	2.71994e-38	4.18948e-40	-1	0.00340136	0.00340136	sp|Q9C0Y4|AGLU_SCHPO	agl1	116	11052700	7259650
cwq_mix2-1_726.23803.23803.3.0.dta	cwq_mix2-1_726.23803.23803.3.0.dta	cwq_mix2-1_726	23803	6672.7	2878.21	960.074	3	1	JNTIDSLSIAK		1175.63	8 2 0 0 0	H(8)N(2)	(N(N(H(H(H(H)))(H(H)(H)(H)))))	3194	0 1 0 0 0;0 2 0 0 0;1 2 0 0 0;2 2 0 0 0;3 2 0 0 0;4 2 0 0 0;5 2 0 0 0;6 2 0 0 0;7 2 0 0 0;	1702.58	1	30.1841	18.8464	51.24	7	-0.00048	-0.16615	0.90909	0.7	0	0	0	0	2.95025e-33	4.00198e-35	-1	0.00417973	0.00417973	sp|O94472|PBN1_SCHPO	pbn1	36	7793340	9072660
cwq_mix2-1_726.23812.23812.3.0.dta	cwq_mix2-1_726.23812.23812.3.0.dta	cwq_mix2-1_726	23812	6675.08	3578.51	1193.51	3	1	EGLINJGTSIHAGLR		1551.82	10 2 0 0 0	H(10)N(2)	(N(N(H(H)(H(H(H(H(H(H(H(H)))))))))))	5068	0 1 0 0 0;0 2 0 0 0;1 2 0 0 0;2 2 0 0 0;3 2 0 0 0;4 2 0 0 0;5 2 0 0 0;6 2 0 0 0;7 2 0 0 0;8 2 0 0 0;9 2 0 0 0;	2026.69	6	41.3202	14.6706	90.8123	7	0.00152	0.42418	1	0.5	0	0	0	0	9.02592e-61	2.50745e-62	-1	0.00558659	0.00558659	sp|O42887|SPEB2_SCHPO	SPBC8E4.03	269	54586300	32937400
cwq_mix2-1_726.23829.23829.2.0.dta	cwq_mix2-1_726.23829.23829.2.0.dta	cwq_mix2-1_726	23829	6679.94	2878.21	1439.61	2	1	JNTIDSLSIAK		1175.63	8 2 0 0 0	H(8)N(2)	(N(N(H(H)(H(H(H))(H(H(H)))))))	5086	0 1 0 0 0;0 2 0 0 0;1 2 0 0 0;2 2 0 0 0;3 2 0 0 0;4 2 0 0 0;5 2 0 0 0;6 2 0 0 0;7 2 0 0 0;	1702.58	1	41.0773	33.8867	54.4313	7	0.00355	1.23264	1	1.1	0	0	0	0	1.68795e-35	2.0325e-37	-1	0	2.0325e-37	sp|O94472|PBN1_SCHPO	pbn1	36	4458220	3878960
cwq_mix2-1_726.23857.23857.3.0.dta	cwq_mix2-1_726.23857.23857.3.0.dta	cwq_mix2-1_726	23857	6687.45	3695.43	1232.48	3	1	YFJYTQSEQEAAHDK		1830.79	9 2 0 0 0	H(9)N(2)	(N(N(H(H(H)(H))(H(H(H(H(H))))))))	3239	0 1 0 0 0;0 2 0 0 0;1 2 0 0 0;2 2 0 0 0;3 2 0 0 0;4 2 0 0 0;5 2 0 0 0;6 2 0 0 0;7 2 0 0 0;8 2 0 0 0;	1864.63	3	69.9385	58.0511	92.0152	7	0.00451	1.22052	1	1.03571	0	0	0	0	1.33817e-61	4.17181e-63	-1	0	4.17181e-63	sp|O13875|YE1A_SCHPO	SPAC1B3.10c	537	18187500	18116400
cwq_mix2-1_726.23859.23859.3.0.dta	cwq_mix2-1_726.23859.23859.3.0.dta	cwq_mix2-1_726	23859	6688	3533.38	1178.46	3	1	YFJYTQSEQEAAHDK		1830.79	8 2 0 0 0	H(8)N(2)	(N(N(H(H(H(H)))(H(H)(H)(H)))))	3194	0 1 0 0 0;0 2 0 0 0;1 2 0 0 0;2 2 0 0 0;3 2 0 0 0;4 2 0 0 0;5 2 0 0 0;6 2 0 0 0;7 2 0 0 0;	1702.58	3	61.2145	60.3389	62.8408	6	0.00194	0.54871	0.90909	1.03571	0	0	0	0	2.19704e-41	2.95853e-43	-1	0	2.95853e-43	sp|O13875|YE1A_SCHPO	SPAC1B3.10c	537	86284400	79652400
cwq_mix2-1_726.23877.23877.3.0.dta	cwq_mix2-1_726.23877.23877.3.0.dta	cwq_mix2-1_726	23877	6692.73	3578.51	1193.51	3	1	EGLINJGTSIHAGLR		1551.82	10 2 0 0 0	H(10)N(2)	(N(N(H(H(H))(H(H(H(H(H(H(H))))))))))	3355	0 1 0 0 0;0 2 0 0 0;1 2 0 0 0;2 2 0 0 0;3 2 0 0 0;4 2 0 0 0;5 2 0 0 0;6 2 0 0 0;7 2 0 0 0;8 2 0 0 0;9 2 0 0 0;	2026.69	6	67.5047	43.1522	112.731	7	0.00293	0.81904	1	0.85714	0	0	0	0	9.27146e-76	6.819e-77	-1	0	6.819e-77	sp|O42887|SPEB2_SCHPO	SPBC8E4.03	269	54586300	32937400
cwq_mix2-1_726.23889.23889.3.0.dta	cwq_mix2-1_726.23889.23889.3.0.dta	cwq_mix2-1_726	23889	6695.94	3416.46	1139.49	3	1	EGLINJGTSIHAGLR		1551.82	9 2 0 0 0	H(9)N(2)	(N(N(H(H)(H(H)(H(H(H(H(H)))))))))	5089	0 1 0 0 0;0 2 0 0 0;1 2 0 0 0;2 2 0 0 0;3 2 0 0 0;4 2 0 0 0;5 2 0 0 0;6 2 0 0 0;7 2 0 0 0;8 2 0 0 0;	1864.63	6	55.8954	32.4007	99.5284	7	0.00316	0.92445	1	0.78571	0	0	0	0	9.21861e-67	3.08117e-68	-1	0	3.08117e-68	sp|O42887|SPEB2_SCHPO	SPBC8E4.03	269	320696000	242145000
cwq_mix2-1_726.23923.23923.3.0.dta	cwq_mix2-1_726.23923.23923.3.0.dta	cwq_mix2-1_726	23923	6705.04	3887.62	1296.54	3	1	SQDKVTJITDSQPAPYMK		2022.98	9 2 0 0 0	H(9)N(2)	(N(N(H(H(H(H)))(H(H)(H(H)(H))))))	3192	0 1 0 0 0;0 2 0 0 0;1 2 0 0 0;2 2 0 0 0;3 2 0 0 0;4 2 0 0 0;5 2 0 0 0;6 2 0 0 0;7 2 0 0 0;8 2 0 0 0;	1864.63	7	69.6292	58.6946	89.9363	7	0.00412	1.0591	1	0.91176	0	0	0	0	3.62719e-60	1.0419e-61	-1	0	1.0419e-61	sp|O94559|YF65_SCHPO	SPAC23C4.05c	232	42203800	43020900
cwq_mix2-1_726.23932.23932.3.0.dta	cwq_mix2-1_726.23932.23932.3.0.dta	cwq_mix2-1_726	23932	6707.59	3533.38	1178.46	3	1	YFJYTQSEQEAAHDK		1830.79	8 2 0 0 0	H(8)N(2)	(N(N(H(H(H(H)))(H(H(H(H)))))))	3178	0 1 0 0 0;0 2 0 0 0;1 2 0 0 0;2 2 0 0 0;3 2 0 0 0;4 2 0 0 0;5 2 0 0 0;6 2 0 0 0;7 2 0 0 0;	1702.58	3	82.5996	79.0317	89.2258	7	0.00254	0.71852	1	1.10714	0	0	0	0	1.12153e-59	3.90993e-61	-1	0	3.90993e-61	sp|O13875|YE1A_SCHPO	SPAC1B3.10c	537	86284400	79652400
cwq_mix2-1_726.23935.23935.3.0.dta	cwq_mix2-1_726.23935.23935.3.0.dta	cwq_mix2-1_726	23935	6708.46	3617.39	1206.47	3	1	DAJNTQFQFTSR		1428.65	11 2 0 0 0	H(11)N(2)	(N(N(H(H(H)(H(H(H))))(H(H)(H(H(H)))))))	3218	0 1 0 0 0;0 2 0 0 0;1 2 0 0 0;2 2 0 0 0;3 2 0 0 0;4 2 0 0 0;5 2 0 0 0;6 2 0 0 0;7 2 0 0 0;8 2 0 0 0;9 2 0 0 0;10 2 0 0 0;	2188.74	3	46.8807	32.5163	73.5574	7	0.00302	0.83361	0.85714	0.81818	0	0	0	0	7.87029e-49	1.75536e-50	-1	0	1.75536e-50	sp|Q9C0Y4|AGLU_SCHPO	agl1	116	32951400	30467600
cwq_mix2-1_726.23976.23976.3.0.dta	cwq_mix2-1_726.23976.23976.3.0.dta	cwq_mix2-1_726	23976	6719.08	3725.56	1242.53	3	1	SQDKVTJITDSQPAPYMK		2022.98	8 2 0 0 0	H(8)N(2)	(N(N(H(H(H(H)))(H(H)(H(H))))))	3193	0 1 0 0 0;0 2 0 0 0;1 2 0 0 0;2 2 0 0 0;3 2 0 0 0;4 2 0 0 0;5 2 0 0 0;6 2 0 0 0;7 2 0 0 0;	1702.58	7	75.7102	69.7907	86.7036	7	0.00334	0.89726	1	0.97059	0	0	0	0	6.18964e-58	2.11481e-59	-1	0	2.11481e-59	sp|O94559|YF65_SCHPO	SPAC23C4.05c	232	41621300	37257900
cwq_mix2-1_726.2398.2398.2.0.dta	cwq_mix2-1_726.2398.2398.2.0.dta	cwq_mix2-1_726	2398	948.52	2786.14	1393.57	2	1	KQJITR		759.447	10 2 0 0 0	H(10)N(2)	(N(N(H(H(H(H)))(H(H(H))(H(H(H)))))))	3183	0 1 0 0 0;0 2 0 0 0;1 2 0 0 0;2 2 0 0 0;3 2 0 0 0;4 2 0 0 0;5 2 0 0 0;6 2 0 0 0;7 2 0 0 0;8 2 0 0 0;9 2 0 0 0;	2026.69	3	37.4805	11.2017	86.2841	7	0.00452	1.62301	1	0.8	0	0	0	0	1.2065e-57	3.86635e-59	-1	0.00989283	0.00989283	sp|Q10061|YAM6_SCHPO	SPAC1F5.06	247	19615300	18372600
cwq_mix2-1_726.23997.23997.3.0.dta	cwq_mix2-1_726.23997.23997.3.0.dta	cwq_mix2-1_726	23997	6724.52	3416.46	1139.49	3	1	EGLINJGTSIHAGLR		1551.82	9 2 0 0 0	H(9)N(2)	(N(N(H(H(H(H)))(H(H)(H(H(H)))))))	3190	0 1 0 0 0;0 2 0 0 0;1 2 0 0 0;2 2 0 0 0;3 2 0 0 0;4 2 0 0 0;5 2 0 0 0;6 2 0 0 0;7 2 0 0 0;8 2 0 0 0;	1864.63	6	89.2798	77.6696	110.842	7	0.00249	0.72952	1	1.07143	0	0	0	0	1.77356e-74	9.99117e-76	-1	0	9.99117e-76	sp|O42887|SPEB2_SCHPO	SPBC8E4.03	269	320696000	242145000
cwq_mix2-1_726.24001.24001.3.0.dta	cwq_mix2-1_726.24001.24001.3.0.dta	cwq_mix2-1_726	24001	6725.33	3887.62	1296.54	3	1	SQDKVTJITDSQPAPYMK		2022.98	9 2 0 0 0	H(9)N(2)	(N(N(H(H(H)(H(H)))(H(H)(H(H))))))	3234	0 1 0 0 0;0 2 0 0 0;1 2 0 0 0;2 2 0 0 0;3 2 0 0 0;4 2 0 0 0;5 2 0 0 0;6 2 0 0 0;7 2 0 0 0;8 2 0 0 0;	1864.63	7	47.4726	37.3562	66.2602	7	0.00379	0.97576	0.91667	0.82353	0	0	0	0	9.15573e-44	1.42535e-45	-1	0	1.42535e-45	sp|O94559|YF65_SCHPO	SPAC23C4.05c	232	42203800	43020900
cwq_mix2-1_726.24003.24003.3.0.dta	cwq_mix2-1_726.24003.24003.3.0.dta	cwq_mix2-1_726	24003	6725.92	3455.34	1152.45	3	1	DAJNTQFQFTSR		1428.65	10 2 0 0 0	H(10)N(2)	(N(N(H(H(H))(H(H(H))(H(H(H(H))))))))	3371	0 1 0 0 0;0 2 0 0 0;1 2 0 0 0;2 2 0 0 0;3 2 0 0 0;4 2 0 0 0;5 2 0 0 0;6 2 0 0 0;7 2 0 0 0;8 2 0 0 0;9 2 0 0 0;	2026.69	3	15.3255	12.8141	19.9895	6	0.0025	0.72495	0.53846	0.59091	0	0	0	0	3.71649e-12	6.48464e-14	-1	0.00779221	0.00779221	sp|Q9C0Y4|AGLU_SCHPO	agl1	116	98355600	96931300
cwq_mix2-1_726.24011.24011.3.0.dta	cwq_mix2-1_726.24011.24011.3.0.dta	cwq_mix2-1_726	24011	6728.01	3429.4	1143.81	3	1	VTJITDSQPAPYMK		1564.77	9 2 0 0 0	H(9)N(2)	(N(N(H(H(H)(H(H)))(H(H)(H(H))))))	3234	0 1 0 0 0;0 2 0 0 0;1 2 0 0 0;2 2 0 0 0;3 2 0 0 0;4 2 0 0 0;5 2 0 0 0;6 2 0 0 0;7 2 0 0 0;8 2 0 0 0;	1864.63	3	52.7458	53.7873	50.8117	6	0.0027	0.78771	0.83333	1.07692	0	0	0	0	5.89649e-33	7.4013e-35	-1	0	7.4013e-35	sp|O94559|YF65_SCHPO	SPAC23C4.05c	232	63935100	86907600
cwq_mix2-1_726.24056.24056.3.0.dta	cwq_mix2-1_726.24056.24056.3.0.dta	cwq_mix2-1_726	24056	6739.85	3254.41	1085.47	3	1	EGLINJGTSIHAGLR		1551.82	8 2 0 0 0	H(8)N(2)	(N(N(H(H(H(H)))(H(H)(H)(H)))))	3194	0 1 0 0 0;0 2 0 0 0;1 2 0 0 0;2 2 0 0 0;3 2 0 0 0;4 2 0 0 0;5 2 0 0 0;6 2 0 0 0;7 2 0 0 0;	1702.58	6	87.5778	71.6417	117.173	7	0.00141	0.43197	1	1	0	0	0	0	9.11379e-79	9.24285e-80	-1	0	9.24285e-80	sp|O42887|SPEB2_SCHPO	SPBC8E4.03	269	256839000	232804000
cwq_mix2-1_726.24058.24058.3.0.dta	cwq_mix2-1_726.24058.24058.3.0.dta	cwq_mix2-1_726	24058	6740.33	3267.35	1089.79	3	1	VTJITDSQPAPYMK		1564.77	8 2 0 0 0	H(8)N(2)	(N(N(H(H)(H(H(H))(H(H(H)))))))	5086	0 1 0 0 0;0 2 0 0 0;1 2 0 0 0;2 2 0 0 0;3 2 0 0 0;4 2 0 0 0;5 2 0 0 0;6 2 0 0 0;7 2 0 0 0;	1702.58	3	56.151	63.3825	42.721	6	-0.00043	-0.13014	0.72727	1.07692	0	0	0	0	2.41763e-27	1.8287e-29	-1	0	1.8287e-29	sp|O94559|YF65_SCHPO	SPAC23C4.05c	232	69706700	97003600
cwq_mix2-1_726.2409.2409.3.0.dta	cwq_mix2-1_726.2409.2409.3.0.dta	cwq_mix2-1_726	2409	951.451	2786.14	929.384	3	1	KQJITR		759.447	10 2 0 0 0	H(10)N(2)	(N(N(H(H(H(H)))(H(H(H))(H(H)(H))))))	3184	0 1 0 0 0;0 2 0 0 0;1 2 0 0 0;2 2 0 0 0;3 2 0 0 0;4 2 0 0 0;5 2 0 0 0;6 2 0 0 0;7 2 0 0 0;8 2 0 0 0;9 2 0 0 0;	2026.69	3	51.9803	11.2316	127.656	7	0.003	1.07566	1	0.9	0	0	0	0	7.93191e-86	4.69717e-87	-1	0.00989283	0.00989283	sp|Q10061|YAM6_SCHPO	SPAC1F5.06	247	93521800	93385200
cwq_mix2-1_726.24103.24103.3.0.dta	cwq_mix2-1_726.24103.24103.3.0.dta	cwq_mix2-1_726	24103	6751.29	3455.34	1152.45	3	1	DAJNTQFQFTSR		1428.65	10 2 0 0 0	H(10)N(2)	(N(N(H(H(H)(H))(H(H(H))(H(H(H)))))))	3243	0 1 0 0 0;0 2 0 0 0;1 2 0 0 0;2 2 0 0 0;3 2 0 0 0;4 2 0 0 0;5 2 0 0 0;6 2 0 0 0;7 2 0 0 0;8 2 0 0 0;9 2 0 0 0;	2026.69	3	45.9517	36.6508	63.2246	7	0.00062	0.18057	0.69231	0.90909	0	0	0	0	1.18671e-41	1.64098e-43	-1	0	1.64098e-43	sp|Q9C0Y4|AGLU_SCHPO	agl1	116	98355600	96931300
cwq_mix2-1_726.24105.24105.3.0.dta	cwq_mix2-1_726.24105.24105.3.0.dta	cwq_mix2-1_726	24105	6751.7	3429.4	1143.81	3	1	VTJITDSQPAPYMK		1564.77	9 2 0 0 0	H(9)N(2)	(N(N(H(H(H(H)))(H(H(H))(H(H))))))	3185	0 1 0 0 0;0 2 0 0 0;1 2 0 0 0;2 2 0 0 0;3 2 0 0 0;4 2 0 0 0;5 2 0 0 0;6 2 0 0 0;7 2 0 0 0;8 2 0 0 0;	1864.63	3	39.9303	33.0746	52.6624	7	0.00298	0.86994	0.83333	0.73077	0	0	0	0	2.95439e-34	4.08279e-36	-1	0	4.08279e-36	sp|O94559|YF65_SCHPO	SPAC23C4.05c	232	63935100	86907600
cwq_mix2-1_726.24128.24128.3.0.dta	cwq_mix2-1_726.24128.24128.3.0.dta	cwq_mix2-1_726	24128	6757.71	3293.29	1098.43	3	1	DAJNTQFQFTSR		1428.65	9 2 0 0 0	H(9)N(2)	(N(N(H(H(H)(H(H)))(H(H(H(H)))))))	3225	0 1 0 0 0;0 2 0 0 0;1 2 0 0 0;2 2 0 0 0;3 2 0 0 0;4 2 0 0 0;5 2 0 0 0;6 2 0 0 0;7 2 0 0 0;8 2 0 0 0;	1864.63	3	51.9036	49.7515	55.9003	7	0.0019	0.57735	0.75	1	0	0	0	0	1.56995e-36	2.60059e-38	-1	0	2.60059e-38	sp|Q9C0Y4|AGLU_SCHPO	agl1	116	2139030000	1956890000
cwq_mix2-1_726.24143.24143.3.0.dta	cwq_mix2-1_726.24143.24143.3.0.dta	cwq_mix2-1_726	24143	6761.41	3267.35	1089.79	3	1	VTJITDSQPAPYMK		1564.77	8 2 0 0 0	H(8)N(2)	(N(N(H(H(H(H)))(H(H)(H(H))))))	3193	0 1 0 0 0;0 2 0 0 0;1 2 0 0 0;2 2 0 0 0;3 2 0 0 0;4 2 0 0 0;5 2 0 0 0;6 2 0 0 0;7 2 0 0 0;	1702.58	3	66.6886	69.556	61.3635	7	0.00143	0.43821	0.90909	1.11538	0	0	0	0	2.35611e-40	3.63697e-42	-1	0	3.63697e-42	sp|O94559|YF65_SCHPO	SPAC23C4.05c	232	69706700	97003600
cwq_mix2-1_726.24144.24144.3.0.dta	cwq_mix2-1_726.24144.24144.3.0.dta	cwq_mix2-1_726	24144	6761.69	3254.41	1085.47	3	1	EGLINJGTSIHAGLR		1551.82	8 2 0 0 0	H(8)N(2)	(N(N(H(H(H(H)))(H(H)(H)(H)))))	3194	0 1 0 0 0;0 2 0 0 0;1 2 0 0 0;2 2 0 0 0;3 2 0 0 0;4 2 0 0 0;5 2 0 0 0;6 2 0 0 0;7 2 0 0 0;	1702.58	6	41.1371	20.3626	79.7184	7	0.00246	0.75645	1	0.64286	0	0	0	0	4.22202e-53	8.69048e-55	-1	0.00417973	0.00417973	sp|O42887|SPEB2_SCHPO	SPBC8E4.03	269	256839000	232804000
cwq_mix2-1_726.24176.24176.2.0.dta	cwq_mix2-1_726.24176.24176.2.0.dta	cwq_mix2-1_726	24176	6769.8	2883.19	1442.1	2	1	LGJETFLPK		1018.56	9 2 0 0 0	H(9)N(2)	(N(N(H(H(H)(H))(H(H)(H(H(H)))))))	3247	0 1 0 0 0;0 2 0 0 0;1 2 0 0 0;2 2 0 0 0;3 2 0 0 0;4 2 0 0 0;5 2 0 0 0;6 2 0 0 0;7 2 0 0 0;8 2 0 0 0;	1864.63	3	52.2507	36.9931	80.5863	7	0.00342	1.18596	1	1.0625	0	0	0	0	1.05764e-53	2.58331e-55	-1	0	2.58331e-55	sp|P36581|CALX_SCHPO	cal1	418	1919540000	1755600000
cwq_mix2-1_726.24197.24197.3.0.dta	cwq_mix2-1_726.24197.24197.3.0.dta	cwq_mix2-1_726	24197	6775	3293.29	1098.43	3	1	DAJNTQFQFTSR		1428.65	9 2 0 0 0	H(9)N(2)	(N(N(H(H)(H(H(H(H(H(H(H))))))))))	5070	0 1 0 0 0;0 2 0 0 0;1 2 0 0 0;2 2 0 0 0;3 2 0 0 0;4 2 0 0 0;5 2 0 0 0;6 2 0 0 0;7 2 0 0 0;8 2 0 0 0;	1864.63	3	96.3135	92.9807	102.503	7	0.00259	0.78504	0.91667	1.13636	0	0	0	0	8.49816e-69	3.32176e-70	-1	0	3.32176e-70	sp|Q9C0Y4|AGLU_SCHPO	agl1	116	2139030000	1956890000
cwq_mix2-1_726.2420.2420.3.0.dta	cwq_mix2-1_726.2420.2420.3.0.dta	cwq_mix2-1_726	2420	954.382	2624.09	875.367	3	1	KQJITR		759.447	9 2 0 0 0	H(9)N(2)	(N(N(H(H(H(H)))(H(H)(H(H)(H))))))	3192	0 1 0 0 0;0 2 0 0 0;1 2 0 0 0;2 2 0 0 0;3 2 0 0 0;4 2 0 0 0;5 2 0 0 0;6 2 0 0 0;7 2 0 0 0;8 2 0 0 0;	1864.63	3	61.6542	24.1164	131.367	7	0.00409	1.55916	1	1.3	0	0	0	0	2.57617e-88	1.10109e-89	-1	0.00340136	0.00340136	sp|Q10061|YAM6_SCHPO	SPAC1F5.06	247	342469000	332673000
cwq_mix2-1_726.2421.2421.2.0.dta	cwq_mix2-1_726.2421.2421.2.0.dta	cwq_mix2-1_726	2421	954.659	2624.09	1312.55	2	1	KQJITR		759.447	9 2 0 0 0	H(9)N(2)	(N(N(H(H(H))(H(H(H))(H(H(H)))))))	3372	0 1 0 0 0;0 2 0 0 0;1 2 0 0 0;2 2 0 0 0;3 2 0 0 0;4 2 0 0 0;5 2 0 0 0;6 2 0 0 0;7 2 0 0 0;8 2 0 0 0;	1864.63	3	53.2667	31.2737	94.1107	7	0.00481	1.83354	1	1.3	0	0	0	0	4.82966e-63	1.24911e-64	-1	0	1.24911e-64	sp|Q10061|YAM6_SCHPO	SPAC1F5.06	247	120351000	108721000
cwq_mix2-1_726.24212.24212.3.0.dta	cwq_mix2-1_726.24212.24212.3.0.dta	cwq_mix2-1_726	24212	6778.79	3092.35	1031.46	3	1	EGLINJGTSIHAGLR		1551.82	7 2 0 0 0	H(7)N(2)	(N(N(H(H(H))(H(H(H(H)))))))	3368	0 1 0 0 0;0 2 0 0 0;1 2 0 0 0;2 2 0 0 0;3 2 0 0 0;4 2 0 0 0;5 2 0 0 0;6 2 0 0 0;	1540.53	6	53.0757	40.1563	77.0687	7	0.00026	0.08286	1	0.85714	0	0	0	0	2.89466e-51	6.41608e-53	-1	0	6.41608e-53	sp|O42887|SPEB2_SCHPO	SPBC8E4.03	269	16306500	20868700
cwq_mix2-1_726.24213.24213.3.0.dta	cwq_mix2-1_726.24213.24213.3.0.dta	cwq_mix2-1_726	24213	6779.07	3131.23	1044.42	3	1	DAJNTQFQFTSR		1428.65	8 2 0 0 0	H(8)N(2)	(N(N(H(H(H(H)))(H(H(H(H)))))))	3178	0 1 0 0 0;0 2 0 0 0;1 2 0 0 0;2 2 0 0 0;3 2 0 0 0;4 2 0 0 0;5 2 0 0 0;6 2 0 0 0;7 2 0 0 0;	1702.58	3	16.3069	16.2311	16.4478	5	0.00072	0.23147	0.54545	0.68182	0	0	0	0	7.4878e-10	1.62299e-11	-1	0.00484496	0.00484496	sp|Q9C0Y4|AGLU_SCHPO	agl1	116	343867000	261275000
cwq_mix2-1_726.24243.24243.3.0.dta	cwq_mix2-1_726.24243.24243.3.0.dta	cwq_mix2-1_726	24243	6786.78	2883.19	961.736	3	1	LGJETFLPK		1018.56	9 2 0 0 0	H(9)N(2)	(N(N(H(H(H)(H))(H(H)(H(H(H)))))))	3247	0 1 0 0 0;0 2 0 0 0;1 2 0 0 0;2 2 0 0 0;3 2 0 0 0;4 2 0 0 0;5 2 0 0 0;6 2 0 0 0;7 2 0 0 0;8 2 0 0 0;	1864.63	3	72.9697	62.2598	92.8595	7	0.00145	0.50131	0.91667	1.25	0	0	0	0	3.50787e-62	1.03299e-63	-1	0	1.03299e-63	sp|P36581|CALX_SCHPO	cal1	418	1739630000	1944710000
cwq_mix2-1_726.24244.24244.2.0.dta	cwq_mix2-1_726.24244.24244.2.0.dta	cwq_mix2-1_726	24244	6787.06	2883.19	1442.1	2	1	LGJETFLPK		1018.56	9 2 0 0 0	H(9)N(2)	(N(N(H(H(H(H)))(H(H(H(H(H))))))))	3173	0 1 0 0 0;0 2 0 0 0;1 2 0 0 0;2 2 0 0 0;3 2 0 0 0;4 2 0 0 0;5 2 0 0 0;6 2 0 0 0;7 2 0 0 0;8 2 0 0 0;	1864.63	3	59.7167	44.2899	88.3665	7	0.00259	0.89948	1	1	0	0	0	0	4.39528e-59	1.63429e-60	-1	0	1.63429e-60	sp|P36581|CALX_SCHPO	cal1	418	1913120000	1753240000
cwq_mix2-1_726.24273.24273.3.0.dta	cwq_mix2-1_726.24273.24273.3.0.dta	cwq_mix2-1_726	24273	6794.49	3105.3	1035.77	3	1	VTJITDSQPAPYMK		1564.77	7 2 0 0 0	H(7)N(2)	(N(N(H(H(H(H)))(H(H(H))))))	3186	0 1 0 0 0;0 2 0 0 0;1 2 0 0 0;2 2 0 0 0;3 2 0 0 0;4 2 0 0 0;5 2 0 0 0;6 2 0 0 0;	1540.53	3	48.1622	55.6159	34.3195	6	0.00329	1.05794	0.7	1	0	0	0	0	1.14676e-21	1.09243e-23	-1	0	1.09243e-23	sp|O94559|YF65_SCHPO	SPAC23C4.05c	232	12054300	16003100
cwq_mix2-1_726.24277.24277.3.0.dta	cwq_mix2-1_726.24277.24277.3.0.dta	cwq_mix2-1_726	24277	6795.37	3293.29	1098.43	3	1	DAJNTQFQFTSR		1428.65	9 2 0 0 0	H(9)N(2)	(N(N(H(H(H)(H))(H(H(H(H(H))))))))	3239	0 1 0 0 0;0 2 0 0 0;1 2 0 0 0;2 2 0 0 0;3 2 0 0 0;4 2 0 0 0;5 2 0 0 0;6 2 0 0 0;7 2 0 0 0;8 2 0 0 0;	1864.63	3	87.0043	86.1907	88.5154	7	0.00218	0.66297	0.83333	1.13636	0	0	0	0	3.46878e-59	9.48218e-61	-1	0	9.48218e-61	sp|Q9C0Y4|AGLU_SCHPO	agl1	116	2139030000	1956890000
cwq_mix2-1_726.24293.24293.3.0.dta	cwq_mix2-1_726.24293.24293.3.0.dta	cwq_mix2-1_726	24293	6799.1	3131.23	1044.42	3	1	DAJNTQFQFTSR		1428.65	8 2 0 0 0	H(8)N(2)	(N(N(H(H(H(H)))(H(H)(H)(H)))))	3194	0 1 0 0 0;0 2 0 0 0;1 2 0 0 0;2 2 0 0 0;3 2 0 0 0;4 2 0 0 0;5 2 0 0 0;6 2 0 0 0;7 2 0 0 0;	1702.58	3	69.2981	62.784	81.3957	7	0.00122	0.38956	1	1.18182	0	0	0	0	2.90928e-54	7.13738e-56	-1	0	7.13738e-56	sp|Q9C0Y4|AGLU_SCHPO	agl1	116	343867000	261275000
cwq_mix2-1_726.24315.24315.3.0.dta	cwq_mix2-1_726.24315.24315.3.0.dta	cwq_mix2-1_726	24315	6804.74	2883.19	961.736	3	1	LGJETFLPK		1018.56	9 2 0 0 0	H(9)N(2)	(N(N(H(H(H)(H))(H(H(H))(H(H))))))	3244	0 1 0 0 0;0 2 0 0 0;1 2 0 0 0;2 2 0 0 0;3 2 0 0 0;4 2 0 0 0;5 2 0 0 0;6 2 0 0 0;7 2 0 0 0;8 2 0 0 0;	1864.63	3	75.2306	59.3438	104.735	7	0.00201	0.69796	0.91667	1.25	0	0	0	0	2.54358e-70	1.01614e-71	-1	0	1.01614e-71	sp|P36581|CALX_SCHPO	cal1	418	1739630000	1944710000
cwq_mix2-1_726.24316.24316.2.0.dta	cwq_mix2-1_726.24316.24316.2.0.dta	cwq_mix2-1_726	24316	6804.88	2883.19	1442.1	2	1	LGJETFLPK		1018.56	9 2 0 0 0	H(9)N(2)	(N(N(H(H(H(H)))(H(H(H(H(H))))))))	3173	0 1 0 0 0;0 2 0 0 0;1 2 0 0 0;2 2 0 0 0;3 2 0 0 0;4 2 0 0 0;5 2 0 0 0;6 2 0 0 0;7 2 0 0 0;8 2 0 0 0;	1864.63	3	74.1312	63.1998	94.4323	7	0.0028	0.97162	1	1.1875	0	0	0	0	2.9025e-63	9.16062e-65	-1	0	9.16062e-65	sp|P36581|CALX_SCHPO	cal1	418	1913120000	1753240000
cwq_mix2-1_726.24351.24351.3.0.dta	cwq_mix2-1_726.24351.24351.3.0.dta	cwq_mix2-1_726	24351	6813.72	3293.29	1098.43	3	1	DAJNTQFQFTSR		1428.65	9 2 0 0 0	H(9)N(2)	(N(N(H(H(H)(H(H)))(H(H(H(H)))))))	3225	0 1 0 0 0;0 2 0 0 0;1 2 0 0 0;2 2 0 0 0;3 2 0 0 0;4 2 0 0 0;5 2 0 0 0;6 2 0 0 0;7 2 0 0 0;8 2 0 0 0;	1864.63	3	77.7134	73.579	85.3917	7	0.0021	0.63838	0.91667	1.13636	0	0	0	0	4.99496e-57	1.48271e-58	-1	0	1.48271e-58	sp|Q9C0Y4|AGLU_SCHPO	agl1	116	2147570000	1968230000
cwq_mix2-1_726.24352.24352.2.0.dta	cwq_mix2-1_726.24352.24352.2.0.dta	cwq_mix2-1_726	24352	6814	3131.24	1566.12	2	1	DAJNTQFQFTSR		1428.65	8 2 0 0 0	H(8)N(2)	(N(N(H(H(H(H)))(H(H)(H)(H)))))	3194	0 1 0 0 0;0 2 0 0 0;1 2 0 0 0;2 2 0 0 0;3 2 0 0 0;4 2 0 0 0;5 2 0 0 0;6 2 0 0 0;7 2 0 0 0;	1702.58	3	32.8687	31.1803	36.0044	6	0.00581	1.85703	0.90909	0.95455	0	0	0	0	8.32242e-23	1.2067e-24	-1	0	1.2067e-24	sp|Q9C0Y4|AGLU_SCHPO	agl1	116	30247300	21409500
cwq_mix2-1_726.24353.24353.2.0.dta	cwq_mix2-1_726.24353.24353.2.0.dta	cwq_mix2-1_726	24353	6814.34	3293.28	1647.14	2	1	DAJNTQFQFTSR		1428.65	9 2 0 0 0	H(9)N(2)	(N(N(H(H(H(H)))(H(H(H(H(H))))))))	3173	0 1 0 0 0;0 2 0 0 0;1 2 0 0 0;2 2 0 0 0;3 2 0 0 0;4 2 0 0 0;5 2 0 0 0;6 2 0 0 0;7 2 0 0 0;8 2 0 0 0;	1864.63	3	28.2607	18.2479	46.8558	7	-0.00189	-0.57348	1	0.72727	0	0	0	0	3.44083e-30	2.74417e-32	-1	0.00417973	0.00417973	sp|Q9C0Y4|AGLU_SCHPO	agl1	116	211329000	182107000
cwq_mix2-1_726.24366.24366.3.0.dta	cwq_mix2-1_726.24366.24366.3.0.dta	cwq_mix2-1_726	24366	6817.42	2721.14	907.717	3	1	LGJETFLPK		1018.56	8 2 0 0 0	H(8)N(2)	(N(N(H(H(H(H)))(H(H(H(H)))))))	3178	0 1 0 0 0;0 2 0 0 0;1 2 0 0 0;2 2 0 0 0;3 2 0 0 0;4 2 0 0 0;5 2 0 0 0;6 2 0 0 0;7 2 0 0 0;	1702.58	3	45.0865	28.138	76.5623	7	-0.00068	-0.2485	1	1	0	0	0	0	6.4949e-51	1.69529e-52	-1	0	1.69529e-52	sp|P36581|CALX_SCHPO	cal1	418	314169000	304487000
cwq_mix2-1_726.24374.24374.3.0.dta	cwq_mix2-1_726.24374.24374.3.0.dta	cwq_mix2-1_726	24374	6819.27	3131.23	1044.42	3	1	DAJNTQFQFTSR		1428.65	8 2 0 0 0	H(8)N(2)	(N(N(H(H(H(H)))(H(H)(H(H))))))	3193	0 1 0 0 0;0 2 0 0 0;1 2 0 0 0;2 2 0 0 0;3 2 0 0 0;4 2 0 0 0;5 2 0 0 0;6 2 0 0 0;7 2 0 0 0;	1702.58	3	66.5452	60.1666	78.3912	7	0.0012	0.38381	0.90909	1.13636	0	0	0	0	3.50774e-52	5.83121e-54	-1	0	5.83121e-54	sp|Q9C0Y4|AGLU_SCHPO	agl1	116	343867000	261275000
cwq_mix2-1_726.24376.24376.2.0.dta	cwq_mix2-1_726.24376.24376.2.0.dta	cwq_mix2-1_726	24376	6819.67	2721.14	1361.07	2	1	LGJETFLPK		1018.56	8 2 0 0 0	H(8)N(2)	(N(N(H(H(H(H)))(H(H(H(H)))))))	3178	0 1 0 0 0;0 2 0 0 0;1 2 0 0 0;2 2 0 0 0;3 2 0 0 0;4 2 0 0 0;5 2 0 0 0;6 2 0 0 0;7 2 0 0 0;	1702.58	3	49.0852	33.9418	77.2087	7	0.00198	0.72793	1	0.875	0	0	0	0	2.31488e-51	4.90462e-53	-1	0	4.90462e-53	sp|P36581|CALX_SCHPO	cal1	418	503255000	460068000
cwq_mix2-1_726.24387.24387.3.0.dta	cwq_mix2-1_726.24387.24387.3.0.dta	cwq_mix2-1_726	24387	6822.54	2883.19	961.736	3	1	LGJETFLPK		1018.56	9 2 0 0 0	H(9)N(2)	(N(N(H(H(H)(H))(H(H)(H(H(H)))))))	3247	0 1 0 0 0;0 2 0 0 0;1 2 0 0 0;2 2 0 0 0;3 2 0 0 0;4 2 0 0 0;5 2 0 0 0;6 2 0 0 0;7 2 0 0 0;8 2 0 0 0;	1864.63	3	75.8959	61.1209	103.335	7	0.00203	0.70317	0.91667	1.25	0	0	0	0	2.29436e-69	7.42169e-71	-1	0	7.42169e-71	sp|P36581|CALX_SCHPO	cal1	418	1739630000	1944710000
cwq_mix2-1_726.24388.24388.2.0.dta	cwq_mix2-1_726.24388.24388.2.0.dta	cwq_mix2-1_726	24388	6822.67	2883.19	1442.1	2	1	LGJETFLPK		1018.56	9 2 0 0 0	H(9)N(2)	(N(N(H(H(H))(H(H(H))(H(H(H)))))))	3372	0 1 0 0 0;0 2 0 0 0;1 2 0 0 0;2 2 0 0 0;3 2 0 0 0;4 2 0 0 0;5 2 0 0 0;6 2 0 0 0;7 2 0 0 0;8 2 0 0 0;	1864.63	3	66.4333	50.4994	96.0248	7	0.00273	0.94526	1	0.9375	0	0	0	0	2.33434e-64	8.26427e-66	-1	0	8.26427e-66	sp|P36581|CALX_SCHPO	cal1	418	1913120000	1753240000
cwq_mix2-1_726.24427.24427.2.0.dta	cwq_mix2-1_726.24427.24427.2.0.dta	cwq_mix2-1_726	24427	6832.42	3131.23	1566.12	2	1	DAJNTQFQFTSR		1428.65	8 2 0 0 0	H(8)N(2)	(N(N(H(H(H(H)))(H(H(H(H)))))))	3178	0 1 0 0 0;0 2 0 0 0;1 2 0 0 0;2 2 0 0 0;3 2 0 0 0;4 2 0 0 0;5 2 0 0 0;6 2 0 0 0;7 2 0 0 0;	1702.58	3	12.3332	10.6226	15.51	5	0.00276	0.8817	0.72727	0.59091	0	0	0	0	3.18483e-09	7.05225e-11	-1	0.00989283	0.00989283	sp|Q9C0Y4|AGLU_SCHPO	agl1	116	30247300	21787100
cwq_mix2-1_726.24446.24446.2.0.dta	cwq_mix2-1_726.24446.24446.2.0.dta	cwq_mix2-1_726	24446	6837.46	2721.14	1361.07	2	1	LGJETFLPK		1018.56	8 2 0 0 0	H(8)N(2)	(N(N(H(H(H))(H(H(H(H(H))))))))	3363	0 1 0 0 0;0 2 0 0 0;1 2 0 0 0;2 2 0 0 0;3 2 0 0 0;4 2 0 0 0;5 2 0 0 0;6 2 0 0 0;7 2 0 0 0;	1702.58	3	61.2472	50.6283	80.9681	7	0.00195	0.71764	1	1.125	0	0	0	0	5.75338e-54	1.32888e-55	-1	0	1.32888e-55	sp|P36581|CALX_SCHPO	cal1	418	503255000	460068000
cwq_mix2-1_726.24447.24447.3.0.dta	cwq_mix2-1_726.24447.24447.3.0.dta	cwq_mix2-1_726	24447	6837.74	3131.23	1044.42	3	1	DAJNTQFQFTSR		1428.65	8 2 0 0 0	H(8)N(2)	(N(N(H(H(H(H)))(H(H(H(H)))))))	3178	0 1 0 0 0;0 2 0 0 0;1 2 0 0 0;2 2 0 0 0;3 2 0 0 0;4 2 0 0 0;5 2 0 0 0;6 2 0 0 0;7 2 0 0 0;	1702.58	3	37.8321	28.6539	54.8773	7	0.00051	0.16345	0.81818	0.81818	0	0	0	0	8.20568e-36	1.01759e-37	-1	0	1.01759e-37	sp|Q9C0Y4|AGLU_SCHPO	agl1	116	343867000	261275000
cwq_mix2-1_726.24459.24459.2.0.dta	cwq_mix2-1_726.24459.24459.2.0.dta	cwq_mix2-1_726	24459	6840.47	2883.19	1442.1	2	1	LGJETFLPK		1018.56	9 2 0 0 0	H(9)N(2)	(N(N(H(H(H(H)))(H(H(H(H(H))))))))	3173	0 1 0 0 0;0 2 0 0 0;1 2 0 0 0;2 2 0 0 0;3 2 0 0 0;4 2 0 0 0;5 2 0 0 0;6 2 0 0 0;7 2 0 0 0;8 2 0 0 0;	1864.63	3	70.1655	56.2796	95.9537	7	0.00269	0.93347	1	1.0625	0	0	0	0	2.6124e-64	9.78466e-66	-1	0	9.78466e-66	sp|P36581|CALX_SCHPO	cal1	418	1913120000	1753240000
cwq_mix2-1_726.24460.24460.3.0.dta	cwq_mix2-1_726.24460.24460.3.0.dta	cwq_mix2-1_726	24460	6840.54	2883.19	961.736	3	1	LGJETFLPK		1018.56	9 2 0 0 0	H(9)N(2)	(N(N(H(H(H)(H))(H(H)(H(H(H)))))))	3247	0 1 0 0 0;0 2 0 0 0;1 2 0 0 0;2 2 0 0 0;3 2 0 0 0;4 2 0 0 0;5 2 0 0 0;6 2 0 0 0;7 2 0 0 0;8 2 0 0 0;	1864.63	3	79.3906	64.2709	107.47	7	0.00182	0.63241	0.91667	1.125	0	0	0	0	3.47709e-72	1.25165e-73	-1	0	1.25165e-73	sp|P36581|CALX_SCHPO	cal1	418	1739630000	1944710000
cwq_mix2-1_726.24461.24461.3.0.dta	cwq_mix2-1_726.24461.24461.3.0.dta	cwq_mix2-1_726	24461	6840.76	2721.14	907.718	3	1	LGJETFLPK		1018.56	8 2 0 0 0	H(8)N(2)	(N(N(H(H(H(H)))(H(H)(H(H))))))	3193	0 1 0 0 0;0 2 0 0 0;1 2 0 0 0;2 2 0 0 0;3 2 0 0 0;4 2 0 0 0;5 2 0 0 0;6 2 0 0 0;7 2 0 0 0;	1702.58	3	43.7936	25.7638	77.2774	7	0.00081	0.29943	0.90909	0.875	0	0	0	0	2.0747e-51	4.27409e-53	-1	0.00127389	0.00127389	sp|P36581|CALX_SCHPO	cal1	418	314169000	304487000
cwq_mix2-1_726.24496.24496.2.4.dta	cwq_mix2-1_726.24496.24496.2.4.dta	cwq_mix2-1_726	24496	6849.65	2803.17	1402.09	2	1	LGJETFLPK		1018.56	6 4 0 0 0	H(6)N(4)	(N(N(H(N)(H(H)(H))(H(H)(N)))))	5217	0 1 0 0 0;0 2 0 0 0;1 2 0 0 0;1 3 0 0 0;2 2 0 0 0;2 3 0 0 0;2 4 0 0 0;3 2 0 0 0;3 3 0 0 0;3 4 0 0 0;4 2 0 0 0;4 3 0 0 0;4 4 0 0 0;5 2 0 0 0;5 3 0 0 0;5 4 0 0 0;6 2 0 0 0;6 3 0 0 0;	1784.63	3	34.3329	28.0295	46.0391	7	-0.02323	-8.28684	0.5	0.875	0	0	0	0	1.26858e-29	1.32848e-31	-1	0	1.32848e-31	sp|P36581|CALX_SCHPO	cal1	418	9501820	10427100
cwq_mix2-1_726.24512.24512.2.0.dta	cwq_mix2-1_726.24512.24512.2.0.dta	cwq_mix2-1_726	24512	6853.7	3131.24	1566.12	2	1	DAJNTQFQFTSR		1428.65	8 2 0 0 0	H(8)N(2)	(N(N(H(H(H))(H(H(H))(H(H))))))	3373	0 1 0 0 0;0 2 0 0 0;1 2 0 0 0;2 2 0 0 0;3 2 0 0 0;4 2 0 0 0;5 2 0 0 0;6 2 0 0 0;7 2 0 0 0;	1702.58	3	34.1375	23.3721	54.1305	7	0.00527	1.6833	1	0.81818	0	0	0	0	2.74606e-35	3.39327e-37	-1	0.00340136	0.00340136	sp|Q9C0Y4|AGLU_SCHPO	agl1	116	12669600	1356480
cwq_mix2-1_726.24519.24519.2.0.dta	cwq_mix2-1_726.24519.24519.2.0.dta	cwq_mix2-1_726	24519	6855.39	2721.14	1361.07	2	1	LGJETFLPK		1018.56	8 2 0 0 0	H(8)N(2)	(N(N(H(H)(H(H(H(H(H(H)))))))))	5073	0 1 0 0 0;0 2 0 0 0;1 2 0 0 0;2 2 0 0 0;3 2 0 0 0;4 2 0 0 0;5 2 0 0 0;6 2 0 0 0;7 2 0 0 0;	1702.58	3	66.0159	56.3239	84.0154	7	0.00214	0.78673	1	1.125	0	0	0	0	4.47134e-56	1.10492e-57	-1	0	1.10492e-57	sp|P36581|CALX_SCHPO	cal1	418	503255000	460068000
cwq_mix2-1_726.24523.24523.3.0.dta	cwq_mix2-1_726.24523.24523.3.0.dta	cwq_mix2-1_726	24523	6856.43	4126.61	1376.21	3	1	JVSGAFNVNNMIR	11,Oxidation[M];	1451.71	14 2 0 0 0	H(14)N(2)	(N(N(H(H(H(H(H(H)))))(H(H(H(H)))(H(H(H(H))))))))	3106	0 1 0 0 0;0 2 0 0 0;1 2 0 0 0;2 2 0 0 0;3 2 0 0 0;4 2 0 0 0;5 2 0 0 0;6 2 0 0 0;7 2 0 0 0;8 2 0 0 0;9 2 0 0 0;10 2 0 0 0;11 2 0 0 0;12 2 0 0 0;13 2 0 0 0;	2674.9	1	51.3476	53.0381	48.2081	6	0.00204	0.49465	0.70588	1.08333	0	0	0	0	3.93044e-31	3.71363e-33	-1	0	3.71363e-33	sp|O13960|YIN3_SCHPO	SPAC1705.03c	92	36219400	40279100
cwq_mix2-1_726.24529.24529.3.0.dta	cwq_mix2-1_726.24529.24529.3.0.dta	cwq_mix2-1_726	24529	6857.97	3131.23	1044.42	3	1	DAJNTQFQFTSR		1428.65	8 2 0 0 0	H(8)N(2)	(N(N(H(H(H(H)))(H(H)(H(H))))))	3193	0 1 0 0 0;0 2 0 0 0;1 2 0 0 0;2 2 0 0 0;3 2 0 0 0;4 2 0 0 0;5 2 0 0 0;6 2 0 0 0;7 2 0 0 0;	1702.58	3	55.7574	47.3835	71.3089	7	0.00018	0.05902	0.90909	0.90909	0	0	0	0	2.85542e-47	6.51631e-49	-1	0	6.51631e-49	sp|Q9C0Y4|AGLU_SCHPO	agl1	116	343867000	261275000
cwq_mix2-1_726.24531.24531.3.0.dta	cwq_mix2-1_726.24531.24531.3.0.dta	cwq_mix2-1_726	24531	6858.37	2883.19	961.736	3	1	LGJETFLPK		1018.56	9 2 0 0 0	H(9)N(2)	(N(N(H(H)(H(H(H(H)))(H(H(H)))))))	5081	0 1 0 0 0;0 2 0 0 0;1 2 0 0 0;2 2 0 0 0;3 2 0 0 0;4 2 0 0 0;5 2 0 0 0;6 2 0 0 0;7 2 0 0 0;8 2 0 0 0;	1864.63	3	59.1024	40.8451	93.0087	7	0.00158	0.54813	0.91667	1	0	0	0	0	2.76901e-62	7.61575e-64	-1	0	7.61575e-64	sp|P36581|CALX_SCHPO	cal1	418	1739630000	1944710000
cwq_mix2-1_726.24532.24532.2.0.dta	cwq_mix2-1_726.24532.24532.2.0.dta	cwq_mix2-1_726	24532	6858.55	2883.19	1442.1	2	1	LGJETFLPK		1018.56	9 2 0 0 0	H(9)N(2)	(N(N(H(H(H)(H))(H(H(H(H(H))))))))	3239	0 1 0 0 0;0 2 0 0 0;1 2 0 0 0;2 2 0 0 0;3 2 0 0 0;4 2 0 0 0;5 2 0 0 0;6 2 0 0 0;7 2 0 0 0;8 2 0 0 0;	1864.63	3	64.0199	49.1502	91.635	7	0.00285	0.98827	1	1	0	0	0	0	2.44572e-61	6.29484e-63	-1	0	6.29484e-63	sp|P36581|CALX_SCHPO	cal1	418	1913120000	1753240000
cwq_mix2-1_726.24542.24542.3.0.dta	cwq_mix2-1_726.24542.24542.3.0.dta	cwq_mix2-1_726	24542	6860.99	2721.14	907.718	3	1	LGJETFLPK		1018.56	8 2 0 0 0	H(8)N(2)	(N(N(H(H(H(H)))(H(H(H(H)))))))	3178	0 1 0 0 0;0 2 0 0 0;1 2 0 0 0;2 2 0 0 0;3 2 0 0 0;4 2 0 0 0;5 2 0 0 0;6 2 0 0 0;7 2 0 0 0;	1702.58	3	50.752	34.2573	81.385	7	0.00103	0.37881	0.90909	1.0625	0	0	0	0	2.9593e-54	7.62112e-56	-1	0	7.62112e-56	sp|P36581|CALX_SCHPO	cal1	418	314169000	304487000
cwq_mix2-1_726.24545.24545.2.0.dta	cwq_mix2-1_726.24545.24545.2.0.dta	cwq_mix2-1_726	24545	6861.68	2985.23	1493.12	2	1	GVLQATJMTYGK		1282.65	8 2 0 0 0	H(8)N(2)	(N(N(H(H(H(H)))(H(H(H(H)))))))	3178	0 1 0 0 0;0 2 0 0 0;1 2 0 0 0;2 2 0 0 0;3 2 0 0 0;4 2 0 0 0;5 2 0 0 0;6 2 0 0 0;7 2 0 0 0;	1702.58	7	47.5887	40.4239	60.8949	7	0.00191	0.63841	1	1	0	0	0	0	5.00417e-40	9.96023e-42	-1	0	9.96023e-42	sp|O59866|OSTB_SCHPO	SPCC338.15	275	47277200	42483300
cwq_mix2-1_726.24558.24558.3.0.dta	cwq_mix2-1_726.24558.24558.3.0.dta	cwq_mix2-1_726	24558	6864.91	2985.23	995.748	3	1	GVLQATJMTYGK		1282.65	8 2 0 0 0	H(8)N(2)	(N(N(H(H(H(H)))(H(H(H(H)))))))	3178	0 1 0 0 0;0 2 0 0 0;1 2 0 0 0;2 2 0 0 0;3 2 0 0 0;4 2 0 0 0;5 2 0 0 0;6 2 0 0 0;7 2 0 0 0;	1702.58	7	49.0551	41.8431	62.4489	7	0.0014	0.46924	0.90909	0.90909	0	0	0	0	4.12102e-41	6.25503e-43	-1	0	6.25503e-43	sp|O59866|OSTB_SCHPO	SPCC338.15	275	82551500	115386000
cwq_mix2-1_726.24564.24564.2.0.dta	cwq_mix2-1_726.24564.24564.2.0.dta	cwq_mix2-1_726	24564	6866.5	2969.18	1485.09	2	1	DAJNTQFQFTSR		1428.65	7 2 0 0 0	H(7)N(2)	(N(N(H(H(H(H)))(H(H(H))))))	3186	0 1 0 0 0;0 2 0 0 0;1 2 0 0 0;2 2 0 0 0;3 2 0 0 0;4 2 0 0 0;5 2 0 0 0;6 2 0 0 0;	1540.53	3	33.1527	34.6409	30.389	6	0.00181	0.61035	0.8	1	0	0	0	0	5.45994e-19	6.75548e-21	-1	0	6.75548e-21	sp|Q9C0Y4|AGLU_SCHPO	agl1	116	5680440	5033320
cwq_mix2-1_726.24592.24592.2.0.dta	cwq_mix2-1_726.24592.24592.2.0.dta	cwq_mix2-1_726	24592	6873.22	2721.14	1361.07	2	1	LGJETFLPK		1018.56	8 2 0 0 0	H(8)N(2)	(N(N(H(H(H(H)))(H(H)(H)(H)))))	3194	0 1 0 0 0;0 2 0 0 0;1 2 0 0 0;2 2 0 0 0;3 2 0 0 0;4 2 0 0 0;5 2 0 0 0;6 2 0 0 0;7 2 0 0 0;	1702.58	3	57.0864	42.8503	83.5249	7	0.00222	0.81466	1	0.9375	0	0	0	0	9.76919e-56	1.96959e-57	-1	0	1.96959e-57	sp|P36581|CALX_SCHPO	cal1	418	503255000	460068000
cwq_mix2-1_726.24604.24604.2.0.dta	cwq_mix2-1_726.24604.24604.2.0.dta	cwq_mix2-1_726	24604	6876.22	2883.19	1442.1	2	1	LGJETFLPK		1018.56	9 2 0 0 0	H(9)N(2)	(N(N(H(H(H))(H(H(H))(H(H(H)))))))	3372	0 1 0 0 0;0 2 0 0 0;1 2 0 0 0;2 2 0 0 0;3 2 0 0 0;4 2 0 0 0;5 2 0 0 0;6 2 0 0 0;7 2 0 0 0;8 2 0 0 0;	1864.63	3	50.7183	32.8803	83.8461	7	0.00303	1.05139	1	0.9375	0	0	0	0	5.85621e-56	1.51266e-57	-1	0	1.51266e-57	sp|P36581|CALX_SCHPO	cal1	418	1919280000	1768440000
cwq_mix2-1_726.24619.24619.3.0.dta	cwq_mix2-1_726.24619.24619.3.0.dta	cwq_mix2-1_726	24619	6879.23	2721.14	907.717	3	1	LGJETFLPK		1018.56	8 2 0 0 0	H(8)N(2)	(N(N(H(H(H(H)))(H(H(H(H)))))))	3178	0 1 0 0 0;0 2 0 0 0;1 2 0 0 0;2 2 0 0 0;3 2 0 0 0;4 2 0 0 0;5 2 0 0 0;6 2 0 0 0;7 2 0 0 0;	1702.58	3	43.8069	19.6011	88.7604	7	-0.00014	-0.05226	1	0.8125	0	0	0	0	2.34983e-59	6.95453e-61	-1	0.00417973	0.00417973	sp|P36581|CALX_SCHPO	cal1	418	314169000	304487000
cwq_mix2-1_726.24620.24620.3.0.dta	cwq_mix2-1_726.24620.24620.3.0.dta	cwq_mix2-1_726	24620	6879.46	2883.19	961.735	3	1	LGJETFLPK		1018.56	9 2 0 0 0	H(9)N(2)	(N(N(H(H(H(H)))(H(H)(H(H)(H))))))	3192	0 1 0 0 0;0 2 0 0 0;1 2 0 0 0;2 2 0 0 0;3 2 0 0 0;4 2 0 0 0;5 2 0 0 0;6 2 0 0 0;7 2 0 0 0;8 2 0 0 0;	1864.63	3	38.212	18.8833	74.1081	7	0	-0.00022	0.91667	0.8125	0	0	0	0	3.26621e-49	6.78162e-51	-1	0.00417973	0.00417973	sp|P36581|CALX_SCHPO	cal1	418	1758310000	11765600
cwq_mix2-1_726.24621.24621.2.0.dta	cwq_mix2-1_726.24621.24621.2.0.dta	cwq_mix2-1_726	24621	6879.77	2985.23	1493.12	2	1	GVLQATJMTYGK		1282.65	8 2 0 0 0	H(8)N(2)	(N(N(H(H(H)(H))(H(H(H(H)))))))	3242	0 1 0 0 0;0 2 0 0 0;1 2 0 0 0;2 2 0 0 0;3 2 0 0 0;4 2 0 0 0;5 2 0 0 0;6 2 0 0 0;7 2 0 0 0;	1702.58	7	55.2701	50.9096	63.3682	7	0.00191	0.63841	1	1.09091	0	0	0	0	9.42514e-42	1.22488e-43	-1	0	1.22488e-43	sp|O59866|OSTB_SCHPO	SPCC338.15	275	47277200	42483300
cwq_mix2-1_726.24631.24631.3.0.dta	cwq_mix2-1_726.24631.24631.3.0.dta	cwq_mix2-1_726	24631	6882.18	2985.23	995.748	3	1	GVLQATJMTYGK		1282.65	8 2 0 0 0	H(8)N(2)	(N(N(H(H(H(H)))(H(H(H(H)))))))	3178	0 1 0 0 0;0 2 0 0 0;1 2 0 0 0;2 2 0 0 0;3 2 0 0 0;4 2 0 0 0;5 2 0 0 0;6 2 0 0 0;7 2 0 0 0;	1702.58	7	39.9257	29.839	58.6583	7	0.00216	0.72249	0.90909	0.77273	0	0	0	0	1.83175e-38	2.56663e-40	-1	0	2.56663e-40	sp|O59866|OSTB_SCHPO	SPCC338.15	275	82551500	115386000
cwq_mix2-1_726.24668.24668.2.0.dta	cwq_mix2-1_726.24668.24668.2.0.dta	cwq_mix2-1_726	24668	6891.29	2721.14	1361.07	2	1	LGJETFLPK		1018.56	8 2 0 0 0	H(8)N(2)	(N(N(H(H(H))(H(H(H(H(H))))))))	3363	0 1 0 0 0;0 2 0 0 0;1 2 0 0 0;2 2 0 0 0;3 2 0 0 0;4 2 0 0 0;5 2 0 0 0;6 2 0 0 0;7 2 0 0 0;	1702.58	3	53.9079	38.2223	83.0383	7	0.00164	0.60151	1	1.0625	0	0	0	0	2.12135e-55	6.19313e-57	-1	0	6.19313e-57	sp|P36581|CALX_SCHPO	cal1	418	503255000	460068000
cwq_mix2-1_726.24707.24707.3.0.dta	cwq_mix2-1_726.24707.24707.3.0.dta	cwq_mix2-1_726	24707	6900.87	2721.14	907.718	3	1	LGJETFLPK		1018.56	8 2 0 0 0	H(8)N(2)	(N(N(H(H(H(H)))(H(H)(H)(H)))))	3194	0 1 0 0 0;0 2 0 0 0;1 2 0 0 0;2 2 0 0 0;3 2 0 0 0;4 2 0 0 0;5 2 0 0 0;6 2 0 0 0;7 2 0 0 0;	1702.58	3	23.615	16.0058	37.7463	6	0.00057	0.21013	0.81818	0.625	0	0	0	0	5.57709e-24	7.31105e-26	-1	0.00484496	0.00484496	sp|P36581|CALX_SCHPO	cal1	418	314169000	306288000
cwq_mix2-1_726.24717.24717.3.0.dta	cwq_mix2-1_726.24717.24717.3.0.dta	cwq_mix2-1_726	24717	6903.53	3964.56	1322.19	3	1	JVSGAFNVNNMIR	11,Oxidation[M];	1451.71	13 2 0 0 0	H(13)N(2)	(N(N(H(H(H(H(H(H)))))(H(H(H(H)))(H(H(H)))))))	3107	0 1 0 0 0;0 2 0 0 0;1 2 0 0 0;2 2 0 0 0;3 2 0 0 0;4 2 0 0 0;5 2 0 0 0;6 2 0 0 0;7 2 0 0 0;8 2 0 0 0;9 2 0 0 0;10 2 0 0 0;11 2 0 0 0;12 2 0 0 0;	2512.85	1	79.8763	74.6319	89.616	7	0.00382	0.9642	0.8125	1.20833	0	0	0	0	6.03356e-60	2.03747e-61	-1	0	2.03747e-61	sp|O13960|YIN3_SCHPO	SPAC1705.03c	92	127326000	161677000
cwq_mix2-1_726.24753.24753.2.0.dta	cwq_mix2-1_726.24753.24753.2.0.dta	cwq_mix2-1_726	24753	6912.81	2721.14	1361.07	2	1	LGJETFLPK		1018.56	8 2 0 0 0	H(8)N(2)	(N(N(H(H(H(H)))(H(H)(H)(H)))))	3194	0 1 0 0 0;0 2 0 0 0;1 2 0 0 0;2 2 0 0 0;3 2 0 0 0;4 2 0 0 0;5 2 0 0 0;6 2 0 0 0;7 2 0 0 0;	1702.58	3	35.3914	23.9185	56.6981	7	0.00187	0.68897	1	0.8125	0	0	0	0	4.32722e-37	5.522e-39	-1	0.00340136	0.00340136	sp|P36581|CALX_SCHPO	cal1	418	505693000	2689280
cwq_mix2-1_726.24776.24776.3.0.dta	cwq_mix2-1_726.24776.24776.3.0.dta	cwq_mix2-1_726	24776	6918.42	2807.13	936.38	3	1	DAJNTQFQFTSR		1428.65	6 2 0 0 0	H(6)N(2)	(N(N(H(H(H))(H(H(H))))))	3374	0 1 0 0 0;0 2 0 0 0;1 2 0 0 0;2 2 0 0 0;3 2 0 0 0;4 2 0 0 0;5 2 0 0 0;	1378.48	3	33.8673	36.2162	29.5052	6	0.00026	0.09321	0.77778	1.04545	0	0	0	0	2.19262e-18	2.83883e-20	-1	0	2.83883e-20	sp|Q9C0Y4|AGLU_SCHPO	agl1	116	57234900	9613660
cwq_mix2-1_726.24786.24786.3.0.dta	cwq_mix2-1_726.24786.24786.3.0.dta	cwq_mix2-1_726	24786	6921.12	3964.55	1322.19	3	1	JVSGAFNVNNMIR	11,Oxidation[M];	1451.71	13 2 0 0 0	H(13)N(2)	(N(N(H(H(H))(H(H(H(H)))(H(H(H(H(H(H))))))))))	3364	0 1 0 0 0;0 2 0 0 0;1 2 0 0 0;2 2 0 0 0;3 2 0 0 0;4 2 0 0 0;5 2 0 0 0;6 2 0 0 0;7 2 0 0 0;8 2 0 0 0;9 2 0 0 0;10 2 0 0 0;11 2 0 0 0;12 2 0 0 0;	2512.85	1	80.6283	71.5603	97.4689	7	0.00268	0.67666	0.875	1.125	0	0	0	0	2.38082e-65	8.86867e-67	-1	0	8.86867e-67	sp|O13960|YIN3_SCHPO	SPAC1705.03c	92	127326000	161677000
cwq_mix2-1_726.24789.24789.2.0.dta	cwq_mix2-1_726.24789.24789.2.0.dta	cwq_mix2-1_726	24789	6921.98	2807.13	1404.07	2	1	DAJNTQFQFTSR		1428.65	6 2 0 0 0	H(6)N(2)	(N(N(H(H(H))(H(H(H))))))	3374	0 1 0 0 0;0 2 0 0 0;1 2 0 0 0;2 2 0 0 0;3 2 0 0 0;4 2 0 0 0;5 2 0 0 0;	1378.48	3	35.7716	29.5908	47.2502	7	0.00273	0.97169	1	0.81818	0	0	0	0	1.8295e-30	1.79711e-32	-1	0	1.79711e-32	sp|Q9C0Y4|AGLU_SCHPO	agl1	116	17760600	966273
cwq_mix2-1_726.24846.24846.3.0.dta	cwq_mix2-1_726.24846.24846.3.0.dta	cwq_mix2-1_726	24846	6936.09	2807.13	936.38	3	1	DAJNTQFQFTSR		1428.65	6 2 0 0 0	H(6)N(2)	(N(N(H(H(H))(H(H(H))))))	3374	0 1 0 0 0;0 2 0 0 0;1 2 0 0 0;2 2 0 0 0;3 2 0 0 0;4 2 0 0 0;5 2 0 0 0;	1378.48	3	27.0194	24.6498	31.4202	6	0.00095	0.33795	0.77778	0.90909	0	0	0	0	1.07782e-19	1.03911e-21	-1	0.00249377	0.00249377	sp|Q9C0Y4|AGLU_SCHPO	agl1	116	57234900	10003600
cwq_mix2-1_726.24869.24869.3.0.dta	cwq_mix2-1_726.24869.24869.3.0.dta	cwq_mix2-1_726	24869	6942.06	3964.56	1322.19	3	1	JVSGAFNVNNMIR	11,Oxidation[M];	1451.71	13 2 0 0 0	H(13)N(2)	(N(N(H(H(H(H(H(H)))))(H(H(H))(H(H(H(H))))))))	3110	0 1 0 0 0;0 2 0 0 0;1 2 0 0 0;2 2 0 0 0;3 2 0 0 0;4 2 0 0 0;5 2 0 0 0;6 2 0 0 0;7 2 0 0 0;8 2 0 0 0;9 2 0 0 0;10 2 0 0 0;11 2 0 0 0;12 2 0 0 0;	2512.85	1	37.9984	35.5057	42.6278	6	0.00411	1.03609	0.6875	0.83333	0	0	0	0	2.7983e-27	2.51265e-29	-1	0	2.51265e-29	sp|O13960|YIN3_SCHPO	SPAC1705.03c	92	133564000	161677000
cwq_mix2-1_726.2487.2487.2.0.dta	cwq_mix2-1_726.2487.2487.2.0.dta	cwq_mix2-1_726	2487	972.398	2624.09	1312.55	2	1	KQJITR		759.447	9 2 0 0 0	H(9)N(2)	(N(N(H(H)(H(H(H(H)))(H(H(H)))))))	5081	0 1 0 0 0;0 2 0 0 0;1 2 0 0 0;2 2 0 0 0;3 2 0 0 0;4 2 0 0 0;5 2 0 0 0;6 2 0 0 0;7 2 0 0 0;8 2 0 0 0;	1864.63	3	42.8403	16.5403	91.6833	7	0.00468	1.78247	1	0.9	0	0	0	0	2.26552e-61	5.66614e-63	-1	0.00484496	0.00484496	sp|Q10061|YAM6_SCHPO	SPAC1F5.06	247	120351000	108721000
cwq_mix2-1_726.25015.25015.4.0.dta	cwq_mix2-1_726.25015.25015.4.0.dta	cwq_mix2-1_726	25015	6976.24	4739.89	1185.73	4	1	KFFKJDTQFYIK		1578.83	17 2 0 0 0	H(17)N(2)	(N(N(H(H(H(H(H))))(H(H(H(H(H(H)))))(H(H(H(H(H(H))))))))))	3124	0 1 0 0 0;0 2 0 0 0;1 2 0 0 0;2 2 0 0 0;3 2 0 0 0;4 2 0 0 0;5 2 0 0 0;6 2 0 0 0;7 2 0 0 0;8 2 0 0 0;9 2 0 0 0;10 2 0 0 0;11 2 0 0 0;12 2 0 0 0;13 2 0 0 0;14 2 0 0 0;15 2 0 0 0;16 2 0 0 0;	3161.06	5	59.5909	18.2828	136.306	7	0.00674	1.42238	1	0.59091	0	0	0	0	1.27924e-91	1.33804e-92	-1	0.00417973	0.00417973	sp|Q9USU5|GAS2_SCHPO	gas2	34	125427000	118597000
cwq_mix2-1_726.25065.25065.3.0.dta	cwq_mix2-1_726.25065.25065.3.0.dta	cwq_mix2-1_726	25065	6988.17	3718.48	1240.16	3	1	HPNJGTSFFSNSLNR		1691.79	10 2 0 0 0	H(10)N(2)	(N(N(H(H(H(H(H))))(H(H)(H(H(H)))))))	3146	0 1 0 0 0;0 2 0 0 0;1 2 0 0 0;2 2 0 0 0;3 2 0 0 0;4 2 0 0 0;5 2 0 0 0;6 2 0 0 0;7 2 0 0 0;8 2 0 0 0;9 2 0 0 0;	2026.69	4	34.1316	13.8363	71.8229	7	0.00324	0.87077	0.92308	0.46429	0	0	0	0	1.25616e-47	2.54948e-49	-1	0.0062724	0.0062724	sp|O13704|YEU5_SCHPO	SPAC13F5.05	227	52065000	53151200
cwq_mix2-1_726.25084.25084.2.0.dta	cwq_mix2-1_726.25084.25084.2.0.dta	cwq_mix2-1_726	25084	6993.08	2645.08	1323.04	2	1	DAJNTQFQFTSR		1428.65	5 2 0 0 0	H(5)N(2)	(N(N(H(H)(H(H)(H)))))	5096	0 1 0 0 0;0 2 0 0 0;1 2 0 0 0;2 2 0 0 0;3 2 0 0 0;4 2 0 0 0;	1216.42	3	27.4282	21.345	38.7257	7	0.00353	1.33497	1	0.72727	0	0	0	0	1.22157e-24	1.55464e-26	-1	0.00340136	0.00340136	sp|Q9C0Y4|AGLU_SCHPO	agl1	116	71927600	1014460
cwq_mix2-1_726.25085.25085.3.0.dta	cwq_mix2-1_726.25085.25085.3.0.dta	cwq_mix2-1_726	25085	6993.36	3498.46	1166.83	3	1	JVTIPTNGIPQR		1309.72	11 2 0 0 0	H(11)N(2)	(N(N(H(H(H(H(H))))(H(H(H))(H(H(H)))))))	3139	0 1 0 0 0;0 2 0 0 0;1 2 0 0 0;2 2 0 0 0;3 2 0 0 0;4 2 0 0 0;5 2 0 0 0;6 2 0 0 0;7 2 0 0 0;8 2 0 0 0;9 2 0 0 0;10 2 0 0 0;	2188.74	1	31.7789	25.3269	43.7611	7	0.00234	0.66929	0.71429	0.68182	0	0	0	0	4.70623e-28	5.61239e-30	-1	0.00127389	0.00127389	sp|Q9C0Y4|AGLU_SCHPO	agl1	37	8172090	10562200
cwq_mix2-1_726.25093.25093.4.0.dta	cwq_mix2-1_726.25093.25093.4.0.dta	cwq_mix2-1_726	25093	6994.92	4577.84	1145.21	4	1	KFFKJDTQFYIK		1578.83	16 2 0 0 0	H(16)N(2)	(N(N(H(H(H(H(H(H(H))))))(H(H(H))(H(H(H(H(H(H))))))))))	3089	0 1 0 0 0;0 2 0 0 0;1 2 0 0 0;2 2 0 0 0;3 2 0 0 0;4 2 0 0 0;5 2 0 0 0;6 2 0 0 0;7 2 0 0 0;8 2 0 0 0;9 2 0 0 0;10 2 0 0 0;11 2 0 0 0;12 2 0 0 0;13 2 0 0 0;14 2 0 0 0;15 2 0 0 0;	2999	5	87.2712	43.9672	167.693	7	0.00257	0.56126	1	0.90909	0	0	0	0	1.89147e-112	9.45734e-113	-1	0	9.45734e-113	sp|Q9USU5|GAS2_SCHPO	gas2	34	454061000	408073000
cwq_mix2-1_726.25103.25103.3.0.dta	cwq_mix2-1_726.25103.25103.3.0.dta	cwq_mix2-1_726	25103	6997.01	4577.84	1526.62	3	1	KFFKJDTQFYIK		1578.83	16 2 0 0 0	H(16)N(2)	(N(N(H(H(H(H(H))))(H(H(H(H(H(H)))))(H(H(H(H(H)))))))))	3125	0 1 0 0 0;0 2 0 0 0;1 2 0 0 0;2 2 0 0 0;3 2 0 0 0;4 2 0 0 0;5 2 0 0 0;6 2 0 0 0;7 2 0 0 0;8 2 0 0 0;9 2 0 0 0;10 2 0 0 0;11 2 0 0 0;12 2 0 0 0;13 2 0 0 0;14 2 0 0 0;15 2 0 0 0;	2999	5	54.341	29.9007	99.7301	7	0.001	0.21917	1	0.90909	0	0	0	0	6.70684e-67	1.63352e-68	-1	0	1.63352e-68	sp|Q9USU5|GAS2_SCHPO	gas2	34	79454600	63671600
cwq_mix2-1_726.25170.25170.2.0.dta	cwq_mix2-1_726.25170.25170.2.0.dta	cwq_mix2-1_726	25170	7013.01	2645.08	1323.04	2	1	DAJNTQFQFTSR		1428.65	5 2 0 0 0	H(5)N(2)	(N(N(H(H)(H(H)(H)))))	5096	0 1 0 0 0;0 2 0 0 0;1 2 0 0 0;2 2 0 0 0;3 2 0 0 0;4 2 0 0 0;	1216.42	3	43.3813	40.1988	49.2916	7	0.00331	1.24953	1	0.90909	0	0	0	0	6.86515e-32	8.63935e-34	-1	0	8.63935e-34	sp|Q9C0Y4|AGLU_SCHPO	agl1	116	71927600	4539890
cwq_mix2-1_726.25197.25197.3.0.dta	cwq_mix2-1_726.25197.25197.3.0.dta	cwq_mix2-1_726	25197	7018.96	3556.43	1186.15	3	1	HPNJGTSFFSNSLNR		1691.79	9 2 0 0 0	H(9)N(2)	(N(N(H(H)(H(H(H(H(H(H(H))))))))))	5070	0 1 0 0 0;0 2 0 0 0;1 2 0 0 0;2 2 0 0 0;3 2 0 0 0;4 2 0 0 0;5 2 0 0 0;6 2 0 0 0;7 2 0 0 0;8 2 0 0 0;	1864.63	4	52.9145	42.9853	71.3546	7	0.00391	1.0984	0.91667	0.89286	0	0	0	0	2.65433e-47	5.84834e-49	-1	0	5.84834e-49	sp|O13704|YEU5_SCHPO	SPAC13F5.05	227	173579000	147089000
cwq_mix2-1_726.25289.25289.2.0.dta	cwq_mix2-1_726.25289.25289.2.0.dta	cwq_mix2-1_726	25289	7040.29	3174.36	1587.68	2	1	JVTIPTNGIPQR		1309.72	9 2 0 0 0	H(9)N(2)	(N(N(H(H(H)(H))(H(H)(H(H(H)))))))	3247	0 1 0 0 0;0 2 0 0 0;1 2 0 0 0;2 2 0 0 0;3 2 0 0 0;4 2 0 0 0;5 2 0 0 0;6 2 0 0 0;7 2 0 0 0;8 2 0 0 0;	1864.63	1	10.68	11.8312	8.54207	4	0.00269	0.84816	0.58333	0.59091	0	0	0	0	0.0175241	0.000767246	-1	0.00779221	0.0085576	sp|Q9C0Y4|AGLU_SCHPO	agl1	37	56082300	48559600
cwq_mix2-1_726.25298.25298.3.0.dta	cwq_mix2-1_726.25298.25298.3.0.dta	cwq_mix2-1_726	25298	7042.43	3336.41	1112.81	3	1	JVTIPTNGIPQR		1309.72	10 2 0 0 0	H(10)N(2)	(N(N(H(H(H))(H(H)(H(H(H(H(H)))))))))	3376	0 1 0 0 0;0 2 0 0 0;1 2 0 0 0;2 2 0 0 0;3 2 0 0 0;4 2 0 0 0;5 2 0 0 0;6 2 0 0 0;7 2 0 0 0;8 2 0 0 0;9 2 0 0 0;	2026.69	1	37.1816	27.1939	55.7301	7	0.00263	0.78975	0.84615	0.63636	0	0	0	0	2.06689e-36	3.51586e-38	-1	0.00127389	0.00127389	sp|Q9C0Y4|AGLU_SCHPO	agl1	37	45150700	49590700
cwq_mix2-1_726.25307.25307.3.0.dta	cwq_mix2-1_726.25307.25307.3.0.dta	cwq_mix2-1_726	25307	7044.67	3174.36	1058.79	3	1	JVTIPTNGIPQR		1309.72	9 2 0 0 0	H(9)N(2)	(N(N(H(H(H(H)))(H(H)(H(H)(H))))))	3192	0 1 0 0 0;0 2 0 0 0;1 2 0 0 0;2 2 0 0 0;3 2 0 0 0;4 2 0 0 0;5 2 0 0 0;6 2 0 0 0;7 2 0 0 0;8 2 0 0 0;	1864.63	1	69.6542	65.0025	78.2929	7	0.00088	0.27608	0.91667	1	0	0	0	0	4.10341e-52	8.118e-54	-1	0	8.118e-54	sp|Q9C0Y4|AGLU_SCHPO	agl1	37	737337000	750041000
cwq_mix2-1_726.25375.25375.2.0.dta	cwq_mix2-1_726.25375.25375.2.0.dta	cwq_mix2-1_726	25375	7060.18	3174.36	1587.68	2	1	JVTIPTNGIPQR		1309.72	9 2 0 0 0	H(9)N(2)	(N(N(H(H(H)(H(H)))(H(H(H(H)))))))	3225	0 1 0 0 0;0 2 0 0 0;1 2 0 0 0;2 2 0 0 0;3 2 0 0 0;4 2 0 0 0;5 2 0 0 0;6 2 0 0 0;7 2 0 0 0;8 2 0 0 0;	1864.63	1	47.4719	43.5701	54.718	7	0.00095	0.30002	0.91667	1	0	0	0	0	1.06173e-35	1.46142e-37	-1	0	1.46142e-37	sp|Q9C0Y4|AGLU_SCHPO	agl1	37	56082300	48559600
cwq_mix2-1_726.25396.25396.3.0.dta	cwq_mix2-1_726.25396.25396.3.0.dta	cwq_mix2-1_726	25396	7065.48	3174.36	1058.79	3	1	JVTIPTNGIPQR		1309.72	9 2 0 0 0	H(9)N(2)	(N(N(H(H(H(H)))(H(H(H(H(H))))))))	3173	0 1 0 0 0;0 2 0 0 0;1 2 0 0 0;2 2 0 0 0;3 2 0 0 0;4 2 0 0 0;5 2 0 0 0;6 2 0 0 0;7 2 0 0 0;8 2 0 0 0;	1864.63	1	80.179	78.4412	83.4064	7	0.00087	0.27419	0.91667	1.09091	0	0	0	0	1.17993e-55	2.56991e-57	-1	0	2.56991e-57	sp|Q9C0Y4|AGLU_SCHPO	agl1	37	737337000	750041000
cwq_mix2-1_726.25527.25527.3.0.dta	cwq_mix2-1_726.25527.25527.3.0.dta	cwq_mix2-1_726	25527	7096.66	4502.73	1501.58	3	1	LDDJNTFQLNPGR		1503.72	16 2 0 0 0	H(16)N(2)	(N(N(H(H(H(H(H))))(H(H(H(H(H))))(H(H(H(H(H(H))))))))))	3127	0 1 0 0 0;0 2 0 0 0;1 2 0 0 0;2 2 0 0 0;3 2 0 0 0;4 2 0 0 0;5 2 0 0 0;6 2 0 0 0;7 2 0 0 0;8 2 0 0 0;9 2 0 0 0;10 2 0 0 0;11 2 0 0 0;12 2 0 0 0;13 2 0 0 0;14 2 0 0 0;15 2 0 0 0;	2999	4	36.9565	35.9601	38.8068	7	0.01218	2.70554	0.63158	0.95833	0	0	0	0	1.07713e-24	1.41434e-26	-1	0	1.41434e-26	sp|O60123|KEX1_SCHPO	kex1	104	18612400	17778000
cwq_mix2-1_726.25554.25554.3.0.dta	cwq_mix2-1_726.25554.25554.3.0.dta	cwq_mix2-1_726	25554	7102.34	2850.25	950.756	3	1	JVTIPTNGIPQR		1309.72	7 2 0 0 0	H(7)N(2)	(N(N(H(H(H)(H))(H(H(H))))))	3245	0 1 0 0 0;0 2 0 0 0;1 2 0 0 0;2 2 0 0 0;3 2 0 0 0;4 2 0 0 0;5 2 0 0 0;6 2 0 0 0;	1540.53	1	30.987	26.661	39.0212	7	0.00202	0.70703	0.7	0.68182	0	0	0	0	7.7237e-25	1.0951e-26	-1	0.00127389	0.00127389	sp|Q9C0Y4|AGLU_SCHPO	agl1	37	26568600	128524000
cwq_mix2-1_726.25870.25870.2.0.dta	cwq_mix2-1_726.25870.25870.2.0.dta	cwq_mix2-1_726	25870	7182.99	2526.15	1263.58	2	1	JVTIPTNGIPQR		1309.72	5 2 0 0 0	H(5)N(2)	(N(N(H(H)(H(H)(H)))))	5096	0 1 0 0 0;0 2 0 0 0;1 2 0 0 0;2 2 0 0 0;3 2 0 0 0;4 2 0 0 0;	1216.42	1	14.9788	12.8635	18.9071	6	0.00111	0.43786	0.75	0.54545	0	0	0	0	1.83689e-11	3.55568e-13	-1	0.00779221	0.00779221	sp|Q9C0Y4|AGLU_SCHPO	agl1	37	7218840	288463
cwq_mix2-1_726.25885.25885.3.0.dta	cwq_mix2-1_726.25885.25885.3.0.dta	cwq_mix2-1_726	25885	7187	4016.57	1339.53	3	1	LDDJNTFQLNPGR		1503.72	13 2 0 0 0	H(13)N(2)	(N(N(H(H(H(H(H(H(H))))))(H(H(H(H(H(H)))))))))	3081	0 1 0 0 0;0 2 0 0 0;1 2 0 0 0;2 2 0 0 0;3 2 0 0 0;4 2 0 0 0;5 2 0 0 0;6 2 0 0 0;7 2 0 0 0;8 2 0 0 0;9 2 0 0 0;10 2 0 0 0;11 2 0 0 0;12 2 0 0 0;	2512.85	4	10.3171	13.2657	4.84094	3	0.00649	1.61646	0.375	0.58333	0	0	0	0	0.0552188	0.00353556	-1	0.0062724	0.0098047	sp|O60123|KEX1_SCHPO	kex1	104	1663600	6796080
cwq_mix2-1_726.26182.26182.3.0.dta	cwq_mix2-1_726.26182.26182.3.0.dta	cwq_mix2-1_726	26182	7265.31	4415.81	1472.61	3	1	SKELEJATFVTLAR		1578.85	15 2 0 0 0	H(15)N(2)	(N(N(H(H(H(H)))(H(H(H(H(H(H)))))(H(H(H(H(H)))))))))	3168	0 1 0 0 0;0 2 0 0 0;1 2 0 0 0;2 2 0 0 0;3 2 0 0 0;4 2 0 0 0;5 2 0 0 0;6 2 0 0 0;7 2 0 0 0;8 2 0 0 0;9 2 0 0 0;10 2 0 0 0;11 2 0 0 0;12 2 0 0 0;13 2 0 0 0;14 2 0 0 0;	2836.95	6	37.1572	19.182	70.5398	7	0.00575	1.30186	0.83333	0.69231	0	0	0	0	9.75707e-47	1.97154e-48	-1	0.00417973	0.00417973	sp|O42944|YBP9_SCHPO	SPBC16H5.09c	63	2723630	3754950
cwq_mix2-1_726.26338.26338.3.0.dta	cwq_mix2-1_726.26338.26338.3.0.dta	cwq_mix2-1_726	26338	7306.38	4611.8	1537.94	3	1	FFKJDTQFYIK		1450.74	17 2 0 0 0	H(17)N(2)	(N(N(H(H(H(H(H(H(H(H)))))))(H(H(H(H)))(H(H(H(H(H)))))))))	3072	0 1 0 0 0;0 2 0 0 0;1 2 0 0 0;2 2 0 0 0;3 2 0 0 0;4 2 0 0 0;5 2 0 0 0;6 2 0 0 0;7 2 0 0 0;8 2 0 0 0;9 2 0 0 0;10 2 0 0 0;11 2 0 0 0;12 2 0 0 0;13 2 0 0 0;14 2 0 0 0;15 2 0 0 0;16 2 0 0 0;	3161.06	4	79.0365	54.8923	123.876	7	0.00509	1.10367	0.9	1.1	0	0	0	0	2.75626e-83	1.11582e-84	-1	0	1.11582e-84	sp|Q9USU5|GAS2_SCHPO	gas2	34	78143000	71944400
cwq_mix2-1_726.26441.26441.3.0.dta	cwq_mix2-1_726.26441.26441.3.0.dta	cwq_mix2-1_726	26441	7333.3	4611.76	1537.92	3	1	FFKJDTQFYIK		1450.74	17 2 0 0 0	H(17)N(2)	(N(N(H(H(H(H(H(H(H(H)))))))(H(H(H(H(H))))(H(H(H(H))))))))	3070	0 1 0 0 0;0 2 0 0 0;1 2 0 0 0;2 2 0 0 0;3 2 0 0 0;4 2 0 0 0;5 2 0 0 0;6 2 0 0 0;7 2 0 0 0;8 2 0 0 0;9 2 0 0 0;10 2 0 0 0;11 2 0 0 0;12 2 0 0 0;13 2 0 0 0;14 2 0 0 0;15 2 0 0 0;16 2 0 0 0;	3161.06	4	31.5341	11.0542	69.5683	7	-0.03342	-7.24563	0.75	0.65	0	0	0	0	4.60909e-46	8.94345e-48	-1	0.00989283	0.00989283	sp|Q9USU5|GAS2_SCHPO	gas2	34	78143000	71944400
cwq_mix2-1_726.26519.26519.3.0.dta	cwq_mix2-1_726.26519.26519.3.0.dta	cwq_mix2-1_726	26519	7353.52	4449.74	1483.92	3	1	FFKJDTQFYIK		1450.74	16 2 0 0 0	H(16)N(2)	(N(N(H(H(H(H(H(H(H))))))(H(H(H(H(H))))(H(H(H(H))))))))	3084	0 1 0 0 0;0 2 0 0 0;1 2 0 0 0;2 2 0 0 0;3 2 0 0 0;4 2 0 0 0;5 2 0 0 0;6 2 0 0 0;7 2 0 0 0;8 2 0 0 0;9 2 0 0 0;10 2 0 0 0;11 2 0 0 0;12 2 0 0 0;13 2 0 0 0;14 2 0 0 0;15 2 0 0 0;	2999	4	77.8071	47.1449	134.751	7	0.00401	0.90103	0.94737	1	0	0	0	0	1.40036e-90	9.17692e-92	-1	0	9.17692e-92	sp|Q9USU5|GAS2_SCHPO	gas2	34	303200000	313159000
cwq_mix2-1_726.26760.26760.3.0.dta	cwq_mix2-1_726.26760.26760.3.0.dta	cwq_mix2-1_726	26760	7416.88	5131.88	1711.3	3	1	TJACTJYTCFDYSSTTAR	4,Carbamidomethyl[C];9,Carbamidomethyl[C];	2132.86	16 2 0 0 0	H(16)N(2)	(N(N(H(H(H(H(H(H(H(H)))))))(H(H(H(H(H(H(H(H)))))))))))	3067	0 1 0 0 0;0 2 0 0 0;1 2 0 0 0;2 2 0 0 0;3 2 0 0 0;4 2 0 0 0;5 2 0 0 0;6 2 0 0 0;7 2 0 0 0;8 2 0 0 0;9 2 0 0 0;10 2 0 0 0;11 2 0 0 0;12 2 0 0 0;13 2 0 0 0;14 2 0 0 0;15 2 0 0 0;	2999	2	20.9838	29.6067	4.96978	5	0.01451	2.82749	0.26316	0.70588	0	0	0	0	0.0488054	0.00321057	-1	0	0.00321057	sp|P32834|SXA1_SCHPO	sxa1	134	11632200	7876730
cwq_mix2-1_726.26764.26764.4.0.dta	cwq_mix2-1_726.26764.26764.4.0.dta	cwq_mix2-1_726	26764	7417.87	4660.88	1165.98	4	1	FLTHLNNEVLHDJYTR		1985.98	14 2 0 0 0	H(14)N(2)	(N(N(H(H(H(H(H(H(H))))))(H(H(H))(H(H(H(H))))))))	3091	0 1 0 0 0;0 2 0 0 0;1 2 0 0 0;2 2 0 0 0;3 2 0 0 0;4 2 0 0 0;5 2 0 0 0;6 2 0 0 0;7 2 0 0 0;8 2 0 0 0;9 2 0 0 0;10 2 0 0 0;11 2 0 0 0;12 2 0 0 0;13 2 0 0 0;	2674.9	13	64.733	33.9902	121.827	7	0.00321	0.68918	1	0.53333	0	0	0	0	6.60477e-82	2.27123e-83	-1	0	2.27123e-83	sp|O59747|PDF1_SCHPO	pdf1	204	105727000	88332300
cwq_mix2-1_726.26799.26799.4.1.dta	cwq_mix2-1_726.26799.26799.4.1.dta	cwq_mix2-1_726	26799	7426.83	4498.83	1125.46	4	1	FLTHLNNEVLHDJYTR		1985.98	13 2 0 0 0	H(13)N(2)	(N(N(H(H(H(H(H(H)))))(H(H(H(H)))(H(H(H)))))))	3107	0 1 0 0 0;0 2 0 0 0;1 2 0 0 0;2 2 0 0 0;3 2 0 0 0;4 2 0 0 0;5 2 0 0 0;6 2 0 0 0;7 2 0 0 0;8 2 0 0 0;9 2 0 0 0;10 2 0 0 0;11 2 0 0 0;12 2 0 0 0;	2512.85	13	56.6177	22.3287	120.297	7	0.00213	0.47382	1	0.4	0	0	0	0	7.09086e-81	2.27625e-82	-1	0.00340136	0.00340136	sp|O59747|PDF1_SCHPO	pdf1	204	424231000	465727000
cwq_mix2-1_726.26874.26874.3.1.dta	cwq_mix2-1_726.26874.26874.3.1.dta	cwq_mix2-1_726	26874	7446.76	4011.57	1337.86	3	1	NFDTSYTSEIPSJSSR		1804.8	5 4 0 0 4	H(5)N(4)F(4)	(N(N(H(H(N(F)(H(F))))(H(N(F)(H(F)))))))	3507	0 1 0 0 0;0 2 0 0 0;1 2 0 0 0;2 2 0 0 0;2 3 0 0 0;2 3 0 0 1;3 2 0 0 0;3 3 0 0 0;3 3 0 0 1;3 3 0 0 2;3 4 0 0 0;3 4 0 0 1;3 4 0 0 2;4 3 0 0 0;4 3 0 0 1;4 3 0 0 2;4 4 0 0 0;4 4 0 0 1;4 4 0 0 2;4 4 0 0 3;5 4 0 0 0;5 4 0 0 1;5 4 0 0 2;5 4 0 0 3;	2206.81	13	37.5958	47.4469	19.301	7	-0.03753	-9.35598	0.26923	0.7	0	0	0	0	1.02507e-11	1.9609e-13	-1	0	1.9609e-13	sp|P78890|YEPF_SCHPO	SPAC23H3.15c	53	12935100	0
cwq_mix2-1_726.26878.26878.3.0.dta	cwq_mix2-1_726.26878.26878.3.0.dta	cwq_mix2-1_726	26878	7447.71	4498.83	1500.28	3	1	FLTHLNNEVLHDJYTR		1985.98	13 2 0 0 0	H(13)N(2)	(N(N(H(H(H(H(H))))(H(H(H(H(H(H(H(H)))))))))))	3121	0 1 0 0 0;0 2 0 0 0;1 2 0 0 0;2 2 0 0 0;3 2 0 0 0;4 2 0 0 0;5 2 0 0 0;6 2 0 0 0;7 2 0 0 0;8 2 0 0 0;9 2 0 0 0;10 2 0 0 0;11 2 0 0 0;12 2 0 0 0;	2512.85	13	65.987	46.1923	102.749	7	0.00549	1.22046	1	0.63333	0	0	0	0	5.77399e-69	2.34659e-70	-1	0	2.34659e-70	sp|O59747|PDF1_SCHPO	pdf1	204	50547400	53095000
cwq_mix2-1_726.26887.26887.4.0.dta	cwq_mix2-1_726.26887.26887.4.0.dta	cwq_mix2-1_726	26887	7450	4498.83	1125.46	4	1	FLTHLNNEVLHDJYTR		1985.98	13 2 0 0 0	H(13)N(2)	(N(N(H(H(H(H))(H(H(H))))(H(H(H(H(H(H)))))))))	3156	0 1 0 0 0;0 2 0 0 0;1 2 0 0 0;2 2 0 0 0;3 2 0 0 0;4 2 0 0 0;5 2 0 0 0;6 2 0 0 0;7 2 0 0 0;8 2 0 0 0;9 2 0 0 0;10 2 0 0 0;11 2 0 0 0;12 2 0 0 0;	2512.85	13	82.4103	52.4151	138.116	7	0.00301	0.66854	1	0.56667	0	0	0	0	7.9113e-93	9.26699e-94	-1	0	9.26699e-94	sp|O59747|PDF1_SCHPO	pdf1	204	424231000	465727000
cwq_mix2-1_726.26908.26908.4.0.dta	cwq_mix2-1_726.26908.26908.4.0.dta	cwq_mix2-1_726	26908	7455.31	4336.78	1084.95	4	1	FLTHLNNEVLHDJYTR		1985.98	12 2 0 0 0	H(12)N(2)	(N(N(H(H(H(H(H))))(H(H(H(H)))(H(H(H)))))))	3134	0 1 0 0 0;0 2 0 0 0;1 2 0 0 0;2 2 0 0 0;3 2 0 0 0;4 2 0 0 0;5 2 0 0 0;6 2 0 0 0;7 2 0 0 0;8 2 0 0 0;9 2 0 0 0;10 2 0 0 0;11 2 0 0 0;	2350.79	13	58.8448	30.8524	110.831	7	0.00112	0.25712	0.93333	0.46667	0	0	0	0	1.80424e-74	1.11585e-75	-1	0	1.11585e-75	sp|O59747|PDF1_SCHPO	pdf1	204	444408000	488806000
cwq_mix2-1_726.26937.26937.3.0.dta	cwq_mix2-1_726.26937.26937.3.0.dta	cwq_mix2-1_726	26937	7463.09	4336.79	1446.27	3	1	FLTHLNNEVLHDJYTR		1985.98	12 2 0 0 0	H(12)N(2)	(N(N(H(H(H(H(H))))(H(H(H(H)))(H(H(H)))))))	3134	0 1 0 0 0;0 2 0 0 0;1 2 0 0 0;2 2 0 0 0;3 2 0 0 0;4 2 0 0 0;5 2 0 0 0;6 2 0 0 0;7 2 0 0 0;8 2 0 0 0;9 2 0 0 0;10 2 0 0 0;11 2 0 0 0;	2350.79	13	56.2159	33.7579	97.9238	7	0.01052	2.42531	1	0.56667	0	0	0	0	1.16055e-65	2.00544e-67	-1	0	2.00544e-67	sp|O59747|PDF1_SCHPO	pdf1	204	52681300	46120400
cwq_mix2-1_726.26962.26962.3.0.dta	cwq_mix2-1_726.26962.26962.3.0.dta	cwq_mix2-1_726	26962	7469.67	4807.77	1603.26	3	1	TJACTJYTCFDYSSTTAR	4,Carbamidomethyl[C];9,Carbamidomethyl[C];	2132.86	14 2 0 0 0	H(14)N(2)	(N(N(H(H(H)(H(H(H))))(H(H(H(H)))(H(H(H(H))))))))	3214	0 1 0 0 0;0 2 0 0 0;1 2 0 0 0;2 2 0 0 0;3 2 0 0 0;4 2 0 0 0;5 2 0 0 0;6 2 0 0 0;7 2 0 0 0;8 2 0 0 0;9 2 0 0 0;10 2 0 0 0;11 2 0 0 0;12 2 0 0 0;13 2 0 0 0;	2674.9	2	30.0432	34.0053	22.6849	7	0.00803	1.67067	0.41176	0.76471	0	0	0	0	7.19014e-14	1.17379e-15	-1	0	1.17379e-15	sp|P32834|SXA1_SCHPO	sxa1	134	14836800	7191080
cwq_mix2-1_726.26983.26983.4.0.dta	cwq_mix2-1_726.26983.26983.4.0.dta	cwq_mix2-1_726	26983	7474.91	4174.72	1044.44	4	1	FLTHLNNEVLHDJYTR		1985.98	11 2 0 0 0	H(11)N(2)	(N(N(H(H(H(H(H))))(H(H)(H(H(H(H))))))))	3143	0 1 0 0 0;0 2 0 0 0;1 2 0 0 0;2 2 0 0 0;3 2 0 0 0;4 2 0 0 0;5 2 0 0 0;6 2 0 0 0;7 2 0 0 0;8 2 0 0 0;9 2 0 0 0;10 2 0 0 0;	2188.74	13	52.8167	24.2874	105.8	7	0.00122	0.29188	1	0.36667	0	0	0	0	4.77649e-71	1.33278e-72	-1	0.00249377	0.00249377	sp|O59747|PDF1_SCHPO	pdf1	204	407351000	488208000
cwq_mix2-1_726.26988.26988.3.0.dta	cwq_mix2-1_726.26988.26988.3.0.dta	cwq_mix2-1_726	26988	7476.23	4174.72	1392.25	3	1	FLTHLNNEVLHDJYTR		1985.98	11 2 0 0 0	H(11)N(2)	(N(N(H(H(H(H(H))))(H(H)(H(H(H(H))))))))	3143	0 1 0 0 0;0 2 0 0 0;1 2 0 0 0;2 2 0 0 0;3 2 0 0 0;4 2 0 0 0;5 2 0 0 0;6 2 0 0 0;7 2 0 0 0;8 2 0 0 0;9 2 0 0 0;10 2 0 0 0;	2188.74	13	54.3135	33.7543	92.4948	7	-0.00155	-0.37092	1	0.6	0	0	0	0	6.2533e-62	1.87995e-63	-1	0	1.87995e-63	sp|O59747|PDF1_SCHPO	pdf1	204	75609900	80523300
cwq_mix2-1_726.27051.27051.4.0.dta	cwq_mix2-1_726.27051.27051.4.0.dta	cwq_mix2-1_726	27051	7492.29	4174.73	1044.44	4	1	FLTHLNNEVLHDJYTR		1985.98	11 2 0 0 0	H(11)N(2)	(N(N(H(H(H(H(H))))(H(H)(H(H(H(H))))))))	3143	0 1 0 0 0;0 2 0 0 0;1 2 0 0 0;2 2 0 0 0;3 2 0 0 0;4 2 0 0 0;5 2 0 0 0;6 2 0 0 0;7 2 0 0 0;8 2 0 0 0;9 2 0 0 0;10 2 0 0 0;	2188.74	13	64.4036	35.2955	118.461	7	0.00512	1.22607	1	0.46667	0	0	0	0	1.22906e-79	9.65427e-81	-1	0	9.65427e-81	sp|O59747|PDF1_SCHPO	pdf1	204	407351000	488208000
cwq_mix2-1_726.27063.27063.3.0.dta	cwq_mix2-1_726.27063.27063.3.0.dta	cwq_mix2-1_726	27063	7495.52	4174.73	1392.25	3	1	FLTHLNNEVLHDJYTR		1985.98	11 2 0 0 0	H(11)N(2)	(N(N(H(H(H(H(H))))(H(H(H))(H(H(H)))))))	3139	0 1 0 0 0;0 2 0 0 0;1 2 0 0 0;2 2 0 0 0;3 2 0 0 0;4 2 0 0 0;5 2 0 0 0;6 2 0 0 0;7 2 0 0 0;8 2 0 0 0;9 2 0 0 0;10 2 0 0 0;	2188.74	13	66.907	47.0159	103.848	7	0.00324	0.77598	1	0.63333	0	0	0	0	1.02499e-69	3.60306e-71	-1	0	3.60306e-71	sp|O59747|PDF1_SCHPO	pdf1	204	75609900	80523300
cwq_mix2-1_726.27066.27066.3.0.dta	cwq_mix2-1_726.27066.27066.3.0.dta	cwq_mix2-1_726	27066	7496.39	4534.83	1512.28	3	1	KQWASISPJITYK		1535.82	16 2 0 0 0	H(16)N(2)	(N(N(H(H(H(H(H))))(H(H(H(H(H))))(H(H(H(H(H(H))))))))))	3127	0 1 0 0 0;0 2 0 0 0;1 2 0 0 0;2 2 0 0 0;3 2 0 0 0;4 2 0 0 0;5 2 0 0 0;6 2 0 0 0;7 2 0 0 0;8 2 0 0 0;9 2 0 0 0;10 2 0 0 0;11 2 0 0 0;12 2 0 0 0;13 2 0 0 0;14 2 0 0 0;15 2 0 0 0;	2999	9	69.3985	58.9938	88.7215	7	0.00942	2.07711	0.84211	0.91667	0	0	0	0	2.49982e-59	8.06273e-61	-1	0	8.06273e-61	sp|Q9USU5|GAS2_SCHPO	gas2	334	59491300	60910100
cwq_mix2-1_726.27119.27119.4.0.dta	cwq_mix2-1_726.27119.27119.4.0.dta	cwq_mix2-1_726	27119	7510.1	4174.73	1044.44	4	1	FLTHLNNEVLHDJYTR		1985.98	11 2 0 0 0	H(11)N(2)	(N(N(H(H(H(H(H(H)))))(H(H(H(H(H))))))))	3103	0 1 0 0 0;0 2 0 0 0;1 2 0 0 0;2 2 0 0 0;3 2 0 0 0;4 2 0 0 0;5 2 0 0 0;6 2 0 0 0;7 2 0 0 0;8 2 0 0 0;9 2 0 0 0;10 2 0 0 0;	2188.74	13	46.9925	18.1378	100.58	7	0.01216	2.9124	0.92857	0.33333	0	0	0	0	1.75665e-67	6.4363e-69	-1	0.00484496	0.00484496	sp|O59747|PDF1_SCHPO	pdf1	204	407351000	488208000
cwq_mix2-1_726.27122.27122.3.0.dta	cwq_mix2-1_726.27122.27122.3.0.dta	cwq_mix2-1_726	27122	7510.82	3109.28	1037.1	3	1	LJASNGDVIWR		1244.64	9 2 0 0 0	H(9)N(2)	(N(N(H(H(H(H)))(H(H)(H(H(H)))))))	3190	0 1 0 0 0;0 2 0 0 0;1 2 0 0 0;2 2 0 0 0;3 2 0 0 0;4 2 0 0 0;5 2 0 0 0;6 2 0 0 0;7 2 0 0 0;8 2 0 0 0;	1864.63	2	59.3128	53.5707	69.9767	7	0.00367	1.18174	0.83333	1.15	0	0	0	0	2.3997e-46	5.14091e-48	-1	0	5.14091e-48	sp|O13981|YEK7_SCHPO	SPAC25H1.07	66	60991200	96369300
cwq_mix2-1_726.27123.27123.2.0.dta	cwq_mix2-1_726.27123.27123.2.0.dta	cwq_mix2-1_726	27123	7511.1	3109.27	1555.14	2	1	LJASNGDVIWR		1244.64	9 2 0 0 0	H(9)N(2)	(N(N(H(H(H))(H(H)(H(H(H(H))))))))	3377	0 1 0 0 0;0 2 0 0 0;1 2 0 0 0;2 2 0 0 0;3 2 0 0 0;4 2 0 0 0;5 2 0 0 0;6 2 0 0 0;7 2 0 0 0;8 2 0 0 0;	1864.63	2	51.8043	39.5091	74.6382	7	0.0021	0.67616	1	1.05	0	0	0	0	1.40127e-49	2.64849e-51	-1	0	2.64849e-51	sp|O13981|YEK7_SCHPO	SPAC25H1.07	66	32019900	28737100
cwq_mix2-1_726.27147.27147.3.0.dta	cwq_mix2-1_726.27147.27147.3.0.dta	cwq_mix2-1_726	27147	7517.46	4372.78	1458.27	3	1	KQWASISPJITYK		1535.82	15 2 0 0 0	H(15)N(2)	(N(N(H(H(H(H(H(H)))))(H(H(H(H(H))))(H(H(H(H))))))))	3102	0 1 0 0 0;0 2 0 0 0;1 2 0 0 0;2 2 0 0 0;3 2 0 0 0;4 2 0 0 0;5 2 0 0 0;6 2 0 0 0;7 2 0 0 0;8 2 0 0 0;9 2 0 0 0;10 2 0 0 0;11 2 0 0 0;12 2 0 0 0;13 2 0 0 0;14 2 0 0 0;	2836.95	9	25.8434	17.4408	41.4483	6	0.00947	2.16493	0.72222	0.5	0	0	0	0	1.77194e-26	1.51093e-28	-1	0.00484496	0.00484496	sp|Q9USU5|GAS2_SCHPO	gas2	334	7837510	14338100
cwq_mix2-1_726.27202.27202.3.0.dta	cwq_mix2-1_726.27202.27202.3.0.dta	cwq_mix2-1_726	27202	7530.97	3109.28	1037.1	3	1	LJASNGDVIWR		1244.64	9 2 0 0 0	H(9)N(2)	(N(N(H(H(H)(H(H)))(H(H(H(H)))))))	3225	0 1 0 0 0;0 2 0 0 0;1 2 0 0 0;2 2 0 0 0;3 2 0 0 0;4 2 0 0 0;5 2 0 0 0;6 2 0 0 0;7 2 0 0 0;8 2 0 0 0;	1864.63	2	32.2327	27.5054	41.0121	6	0.00321	1.03316	0.83333	0.9	0	0	0	0	3.49885e-26	3.4061e-28	-1	0	3.4061e-28	sp|O13981|YEK7_SCHPO	SPAC25H1.07	66	60991200	96369300
cwq_mix2-1_726.27203.27203.2.0.dta	cwq_mix2-1_726.27203.27203.2.0.dta	cwq_mix2-1_726	27203	7531.31	3109.28	1555.14	2	1	LJASNGDVIWR		1244.64	9 2 0 0 0	H(9)N(2)	(N(N(H(H(H(H)))(H(H(H(H(H))))))))	3173	0 1 0 0 0;0 2 0 0 0;1 2 0 0 0;2 2 0 0 0;3 2 0 0 0;4 2 0 0 0;5 2 0 0 0;6 2 0 0 0;7 2 0 0 0;8 2 0 0 0;	1864.63	2	30.5929	20.5608	49.224	7	0.00287	0.92445	0.91667	0.85	0	0	0	0	7.65599e-32	9.68641e-34	-1	0.00417973	0.00417973	sp|O13981|YEK7_SCHPO	SPAC25H1.07	66	32019900	28978400
cwq_mix2-1_726.27239.27239.3.0.dta	cwq_mix2-1_726.27239.27239.3.0.dta	cwq_mix2-1_726	27239	7541	3315.37	1105.8	3	1	FFKJDTQFYIK		1450.74	9 2 0 0 0	H(9)N(2)	(N(N(H(H(H(H(H))))(H(H(H(H)))))))	3135	0 1 0 0 0;0 2 0 0 0;1 2 0 0 0;2 2 0 0 0;3 2 0 0 0;4 2 0 0 0;5 2 0 0 0;6 2 0 0 0;7 2 0 0 0;8 2 0 0 0;	1864.63	4	30.9435	12.6168	64.9788	7	0.00136	0.41002	0.83333	0.6	0	0	0	0	7.12769e-43	1.23738e-44	-1	0.00779221	0.00779221	sp|Q9USU5|GAS2_SCHPO	gas2	34	51319600	38791900
cwq_mix2-1_726.27321.27321.3.0.dta	cwq_mix2-1_726.27321.27321.3.0.dta	cwq_mix2-1_726	27321	7560.96	3315.37	1105.8	3	1	FFKJDTQFYIK		1450.74	9 2 0 0 0	H(9)N(2)	(N(N(H(H(H)(H(H)))(H(H(H(H)))))))	3225	0 1 0 0 0;0 2 0 0 0;1 2 0 0 0;2 2 0 0 0;3 2 0 0 0;4 2 0 0 0;5 2 0 0 0;6 2 0 0 0;7 2 0 0 0;8 2 0 0 0;	1864.63	4	39.8664	23.5755	70.1211	7	0.00063	0.19013	0.91667	0.85	0	0	0	0	1.90498e-46	3.92271e-48	-1	0.00340136	0.00340136	sp|Q9USU5|GAS2_SCHPO	gas2	34	51319600	38791900
cwq_mix2-1_726.27489.27489.3.0.dta	cwq_mix2-1_726.27489.27489.3.0.dta	cwq_mix2-1_726	27489	7603.85	4043.59	1348.53	3	1	DVYYTDEVGJITTSHMR	16,Oxidation[M];	2016.9	10 2 0 0 0	H(10)N(2)	(N(N(H(H(H)(H(H)))(H(H(H(H(H))))))))	3223	0 1 0 0 0;0 2 0 0 0;1 2 0 0 0;2 2 0 0 0;3 2 0 0 0;4 2 0 0 0;5 2 0 0 0;6 2 0 0 0;7 2 0 0 0;8 2 0 0 0;9 2 0 0 0;	2026.69	10	55.1392	45.1448	73.7004	7	0.00261	0.64619	0.92308	0.71875	0	0	0	0	6.26367e-49	1.39273e-50	-1	0	1.39273e-50	sp|Q10176|OST1_SCHPO	ost1	290	42542100	47421600
cwq_mix2-1_726.27525.27525.3.0.dta	cwq_mix2-1_726.27525.27525.3.0.dta	cwq_mix2-1_726	27525	7612.52	3881.53	1294.52	3	1	DVYYTDEVGJITTSHMR	16,Oxidation[M];	2016.9	9 2 0 0 0	H(9)N(2)	(N(N(H(H(H)(H))(H(H)(H(H(H)))))))	3247	0 1 0 0 0;0 2 0 0 0;1 2 0 0 0;2 2 0 0 0;3 2 0 0 0;4 2 0 0 0;5 2 0 0 0;6 2 0 0 0;7 2 0 0 0;8 2 0 0 0;	1864.63	10	48.6101	43.0238	58.9845	7	0.00349	0.89871	0.83333	0.84375	0	0	0	0	1.08291e-38	1.58127e-40	-1	0	1.58127e-40	sp|Q10176|OST1_SCHPO	ost1	290	131334000	142189000
cwq_mix2-1_726.27559.27559.2.0.dta	cwq_mix2-1_726.27559.27559.2.0.dta	cwq_mix2-1_726	27559	7621.6	3092.24	1546.62	2	1	QFJTSLENFK		1227.6	9 2 0 0 0	H(9)N(2)	(N(N(H(H(H(H(H))))(H(H(H(H)))))))	3135	0 1 0 0 0;0 2 0 0 0;1 2 0 0 0;2 2 0 0 0;3 2 0 0 0;4 2 0 0 0;5 2 0 0 0;6 2 0 0 0;7 2 0 0 0;8 2 0 0 0;	1864.63	3	26.2662	18.8742	39.9941	6	0.0045	1.45537	0.91667	0.88889	0	0	0	0	1.70545e-25	1.47306e-27	-1	0.00417973	0.00417973	sp|Q10061|YAM6_SCHPO	SPAC1F5.06	678	25749400	24228600
cwq_mix2-1_726.27564.27564.3.0.dta	cwq_mix2-1_726.27564.27564.3.0.dta	cwq_mix2-1_726	27564	7622.72	3382.41	1128.14	3	1	JATYTLHWTVSPK		1517.77	9 2 0 0 0	H(9)N(2)	(N(N(H(H(H(H)))(H(H)(H(H)(H))))))	3192	0 1 0 0 0;0 2 0 0 0;1 2 0 0 0;2 2 0 0 0;3 2 0 0 0;4 2 0 0 0;5 2 0 0 0;6 2 0 0 0;7 2 0 0 0;8 2 0 0 0;	1864.63	1	72.9231	62.0064	93.197	7	0.00195	0.57573	1	1.04167	0	0	0	0	2.05448e-62	6.25834e-64	-1	0	6.25834e-64	sp|Q10259|SPC3_SCHPO	SPAC56F8.11	148	331135000	329463000
cwq_mix2-1_726.27580.27580.3.0.dta	cwq_mix2-1_726.27580.27580.3.0.dta	cwq_mix2-1_726	27580	7626.66	3092.24	1031.42	3	1	QFJTSLENFK		1227.6	9 2 0 0 0	H(9)N(2)	(N(N(H(H(H(H)))(H(H)(H(H(H)))))))	3190	0 1 0 0 0;0 2 0 0 0;1 2 0 0 0;2 2 0 0 0;3 2 0 0 0;4 2 0 0 0;5 2 0 0 0;6 2 0 0 0;7 2 0 0 0;8 2 0 0 0;	1864.63	3	30.0344	20.8313	47.126	6	0.0024	0.77755	0.83333	0.83333	0	0	0	0	2.23224e-30	1.94866e-32	-1	0.00340136	0.00340136	sp|Q10061|YAM6_SCHPO	SPAC1F5.06	678	51994800	76696000
cwq_mix2-1_726.27596.27596.3.0.dta	cwq_mix2-1_726.27596.27596.3.0.dta	cwq_mix2-1_726	27596	7630.07	4278.65	1426.89	3	1	TELAAYLSCJATK	9,Carbamidomethyl[C];	1441.7	15 2 0 0 0	H(15)N(2)	(N(N(H(H(H(H(H))))(H(H(H(H)))(H(H(H(H(H(H))))))))))	3131	0 1 0 0 0;0 2 0 0 0;1 2 0 0 0;2 2 0 0 0;3 2 0 0 0;4 2 0 0 0;5 2 0 0 0;6 2 0 0 0;7 2 0 0 0;8 2 0 0 0;9 2 0 0 0;10 2 0 0 0;11 2 0 0 0;12 2 0 0 0;13 2 0 0 0;14 2 0 0 0;	2836.95	10	35.1848	28.6447	47.3309	7	0.00105	0.24559	0.66667	0.58333	0	0	0	0	1.60759e-30	1.32108e-32	-1	0	1.32108e-32	sp|Q9USU5|GAS2_SCHPO	gas2	212	3551840	40434300
cwq_mix2-1_726.27603.27603.3.0.dta	cwq_mix2-1_726.27603.27603.3.0.dta	cwq_mix2-1_726	27603	7631.49	3881.53	1294.52	3	1	DVYYTDEVGJITTSHMR	16,Oxidation[M];	2016.9	9 2 0 0 0	H(9)N(2)	(N(N(H(H)(H(H)(H(H(H(H(H)))))))))	5089	0 1 0 0 0;0 2 0 0 0;1 2 0 0 0;2 2 0 0 0;3 2 0 0 0;4 2 0 0 0;5 2 0 0 0;6 2 0 0 0;7 2 0 0 0;8 2 0 0 0;	1864.63	10	65.9718	57.7478	81.245	7	0.00326	0.83997	0.91667	0.8125	0	0	0	0	3.69944e-54	8.7486e-56	-1	0	8.7486e-56	sp|Q10176|OST1_SCHPO	ost1	290	131334000	142189000
cwq_mix2-1_726.27607.27607.3.0.dta	cwq_mix2-1_726.27607.27607.3.0.dta	cwq_mix2-1_726	27607	7632.38	3719.48	1240.5	3	1	DVYYTDEVGJITTSHMR	16,Oxidation[M];	2016.9	8 2 0 0 0	H(8)N(2)	(N(N(H(H(H(H)))(H(H)(H)(H)))))	3194	0 1 0 0 0;0 2 0 0 0;1 2 0 0 0;2 2 0 0 0;3 2 0 0 0;4 2 0 0 0;5 2 0 0 0;6 2 0 0 0;7 2 0 0 0;	1702.58	10	49.6384	41.2795	65.1621	7	0.00298	0.80059	0.90909	0.75	0	0	0	0	5.31345e-43	9.9457e-45	-1	0	9.9457e-45	sp|Q10176|OST1_SCHPO	ost1	290	17764400	15056200
cwq_mix2-1_726.27611.27611.3.0.dta	cwq_mix2-1_726.27611.27611.3.0.dta	cwq_mix2-1_726	27611	7633.49	4116.6	1372.87	3	1	TELAAYLSCJATK	9,Carbamidomethyl[C];	1441.7	14 2 0 0 0	H(14)N(2)	(N(N(H(H(H(H(H(H(H))))))(H(H(H))(H(H(H(H))))))))	3091	0 1 0 0 0;0 2 0 0 0;1 2 0 0 0;2 2 0 0 0;3 2 0 0 0;4 2 0 0 0;5 2 0 0 0;6 2 0 0 0;7 2 0 0 0;8 2 0 0 0;9 2 0 0 0;10 2 0 0 0;11 2 0 0 0;12 2 0 0 0;13 2 0 0 0;	2674.9	10	27.3572	27.5845	26.9352	6	0.00282	0.68508	0.64706	0.79167	0	0	0	0	1.21086e-16	1.37535e-18	-1	0	1.37535e-18	sp|Q9USU5|GAS2_SCHPO	gas2	212	7505630	7260580
cwq_mix2-1_726.27637.27637.3.0.dta	cwq_mix2-1_726.27637.27637.3.0.dta	cwq_mix2-1_726	27637	7640.28	3382.41	1128.14	3	1	JATYTLHWTVSPK		1517.77	9 2 0 0 0	H(9)N(2)	(N(N(H(H(H(H)))(H(H)(H(H)(H))))))	3192	0 1 0 0 0;0 2 0 0 0;1 2 0 0 0;2 2 0 0 0;3 2 0 0 0;4 2 0 0 0;5 2 0 0 0;6 2 0 0 0;7 2 0 0 0;8 2 0 0 0;	1864.63	1	93.629	87.6369	104.757	7	0.00214	0.63161	1	1.16667	0	0	0	0	2.45474e-70	6.50588e-72	-1	0	6.50588e-72	sp|Q10259|SPC3_SCHPO	SPAC56F8.11	148	331135000	329463000
cwq_mix2-1_726.27638.27638.2.0.dta	cwq_mix2-1_726.27638.27638.2.0.dta	cwq_mix2-1_726	27638	7640.56	3092.24	1546.62	2	1	QFJTSLENFK		1227.6	9 2 0 0 0	H(9)N(2)	(N(N(H(H)(H(H)(H(H(H(H(H)))))))))	5089	0 1 0 0 0;0 2 0 0 0;1 2 0 0 0;2 2 0 0 0;3 2 0 0 0;4 2 0 0 0;5 2 0 0 0;6 2 0 0 0;7 2 0 0 0;8 2 0 0 0;	1864.63	3	40.2196	25.3292	67.8732	7	0.00541	1.74837	1	0.88889	0	0	0	0	6.93007e-45	1.30676e-46	-1	0.00127389	0.00127389	sp|Q10061|YAM6_SCHPO	SPAC1F5.06	678	25749400	24228600
cwq_mix2-1_726.27679.27679.3.0.dta	cwq_mix2-1_726.27679.27679.3.0.dta	cwq_mix2-1_726	27679	7650.52	3220.36	1074.12	3	1	JATYTLHWTVSPK		1517.77	8 2 0 0 0	H(8)N(2)	(N(N(H(H(H(H)))(H(H)(H)(H)))))	3194	0 1 0 0 0;0 2 0 0 0;1 2 0 0 0;2 2 0 0 0;3 2 0 0 0;4 2 0 0 0;5 2 0 0 0;6 2 0 0 0;7 2 0 0 0;	1702.58	1	59.3142	52.1966	72.5326	7	0.00221	0.68744	1	1.04167	0	0	0	0	4.04355e-48	7.87964e-50	-1	0	7.87964e-50	sp|Q10259|SPC3_SCHPO	SPAC56F8.11	148	231341000	283370000
cwq_mix2-1_726.27690.27690.2.0.dta	cwq_mix2-1_726.27690.27690.2.0.dta	cwq_mix2-1_726	27690	7653.12	2930.18	1465.6	2	1	QFJTSLENFK		1227.6	8 2 0 0 0	H(8)N(2)	(N(N(H(H(H(H)))(H(H)(H(H))))))	3193	0 1 0 0 0;0 2 0 0 0;1 2 0 0 0;2 2 0 0 0;3 2 0 0 0;4 2 0 0 0;5 2 0 0 0;6 2 0 0 0;7 2 0 0 0;	1702.58	3	41.5498	33.9779	55.6118	7	0.00261	0.89066	1	1.11111	0	0	0	0	2.50267e-36	4.44763e-38	-1	0	4.44763e-38	sp|Q10061|YAM6_SCHPO	SPAC1F5.06	678	57531200	52412200
cwq_mix2-1_726.27708.27708.3.0.dta	cwq_mix2-1_726.27708.27708.3.0.dta	cwq_mix2-1_726	27708	7657.49	3915.57	1305.86	3	1	MHJHTAGLDIAFYENR		1888.88	10 2 0 0 0	H(10)N(2)	(N(N(H(H)(H(H(H))(H(H(H(H(H)))))))))	5084	0 1 0 0 0;0 2 0 0 0;1 2 0 0 0;2 2 0 0 0;3 2 0 0 0;4 2 0 0 0;5 2 0 0 0;6 2 0 0 0;7 2 0 0 0;8 2 0 0 0;9 2 0 0 0;	2026.69	3	39.7816	22.5068	71.8634	7	0.00299	0.7636	1	0.66667	0	0	0	0	1.17741e-47	2.39903e-49	-1	0.00340136	0.00340136	sp|O94479|YC6C_SCHPO	SPCC1919.12c	275	7564900	3518920
cwq_mix2-1_726.27725.27725.3.0.dta	cwq_mix2-1_726.27725.27725.3.0.dta	cwq_mix2-1_726	27725	7661.44	3382.41	1128.14	3	1	JATYTLHWTVSPK		1517.77	9 2 0 0 0	H(9)N(2)	(N(N(H(H(H)(H))(H(H)(H(H(H)))))))	3247	0 1 0 0 0;0 2 0 0 0;1 2 0 0 0;2 2 0 0 0;3 2 0 0 0;4 2 0 0 0;5 2 0 0 0;6 2 0 0 0;7 2 0 0 0;8 2 0 0 0;	1864.63	1	17.1733	13.3468	24.2796	6	0.00146	0.43205	0.58333	0.58333	0	0	0	0	6.81591e-15	1.02477e-16	-1	0.0062724	0.0062724	sp|Q10259|SPC3_SCHPO	SPAC56F8.11	148	331135000	332591000
cwq_mix2-1_726.27770.27770.3.0.dta	cwq_mix2-1_726.27770.27770.3.0.dta	cwq_mix2-1_726	27770	7672.72	3220.36	1074.12	3	1	JATYTLHWTVSPK		1517.77	8 2 0 0 0	H(8)N(2)	(N(N(H(H(H(H)))(H(H(H(H)))))))	3178	0 1 0 0 0;0 2 0 0 0;1 2 0 0 0;2 2 0 0 0;3 2 0 0 0;4 2 0 0 0;5 2 0 0 0;6 2 0 0 0;7 2 0 0 0;	1702.58	1	97.4419	94.4369	103.023	7	0.00196	0.60825	1	1.16667	0	0	0	0	3.75107e-69	1.42723e-70	-1	0	1.42723e-70	sp|Q10259|SPC3_SCHPO	SPAC56F8.11	148	231341000	283370000
cwq_mix2-1_726.27772.27772.3.0.dta	cwq_mix2-1_726.27772.27772.3.0.dta	cwq_mix2-1_726	27772	7673.11	2930.18	977.399	3	1	QFJTSLENFK		1227.6	8 2 0 0 0	H(8)N(2)	(N(N(H(H(H(H)))(H(H(H(H)))))))	3178	0 1 0 0 0;0 2 0 0 0;1 2 0 0 0;2 2 0 0 0;3 2 0 0 0;4 2 0 0 0;5 2 0 0 0;6 2 0 0 0;7 2 0 0 0;	1702.58	3	35.4777	22.6357	59.3271	7	0.00113	0.38523	0.90909	0.77778	0	0	0	0	6.23688e-39	1.06569e-40	-1	0.00340136	0.00340136	sp|Q10061|YAM6_SCHPO	SPAC1F5.06	678	71389400	83345300
cwq_mix2-1_726.27774.27774.2.0.dta	cwq_mix2-1_726.27774.27774.2.0.dta	cwq_mix2-1_726	27774	7673.61	2930.18	1465.6	2	1	QFJTSLENFK		1227.6	8 2 0 0 0	H(8)N(2)	(N(N(H(H)(H(H)(H(H(H(H))))))))	5090	0 1 0 0 0;0 2 0 0 0;1 2 0 0 0;2 2 0 0 0;3 2 0 0 0;4 2 0 0 0;5 2 0 0 0;6 2 0 0 0;7 2 0 0 0;	1702.58	3	52.577	45.5365	65.6522	7	0.00269	0.91933	1	1.16667	0	0	0	0	2.4235e-43	3.62104e-45	-1	0	3.62104e-45	sp|Q10061|YAM6_SCHPO	SPAC1F5.06	678	57531200	52412200
cwq_mix2-1_726.27798.27798.4.0.dta	cwq_mix2-1_726.27798.27798.4.0.dta	cwq_mix2-1_726	27798	7679.42	4194.71	1049.43	4	1	NSKDVYYTDEVGJITTSHMR		2330.07	9 2 0 0 0	H(9)N(2)	(N(N(H(H)(H(H(H(H)))(H(H(H)))))))	5081	0 1 0 0 0;0 2 0 0 0;1 2 0 0 0;2 2 0 0 0;3 2 0 0 0;4 2 0 0 0;5 2 0 0 0;6 2 0 0 0;7 2 0 0 0;8 2 0 0 0;	1864.63	13	53.9411	43.2223	73.8474	7	0.0046	1.09718	1	0.71053	0	0	0	0	4.95315e-49	9.62796e-51	-1	0	9.62796e-51	sp|Q10176|OST1_SCHPO	ost1	290	112755000	116388000
cwq_mix2-1_726.27841.27841.3.0.dta	cwq_mix2-1_726.27841.27841.3.0.dta	cwq_mix2-1_726	27841	7690.88	3220.36	1074.12	3	1	JATYTLHWTVSPK		1517.77	8 2 0 0 0	H(8)N(2)	(N(N(H(H(H))(H(H(H(H(H))))))))	3363	0 1 0 0 0;0 2 0 0 0;1 2 0 0 0;2 2 0 0 0;3 2 0 0 0;4 2 0 0 0;5 2 0 0 0;6 2 0 0 0;7 2 0 0 0;	1702.58	1	51.9657	42.9882	68.6384	7	0.00222	0.69023	0.90909	0.91667	0	0	0	0	2.03838e-45	3.18025e-47	-1	0	3.18025e-47	sp|Q10259|SPC3_SCHPO	SPAC56F8.11	148	250397000	302406000
cwq_mix2-1_726.27882.27882.3.0.dta	cwq_mix2-1_726.27882.27882.3.0.dta	cwq_mix2-1_726	27882	7701.22	4194.68	1398.9	3	1	NSKDVYYTDEVGJITTSHMR		2330.07	9 2 0 0 0	H(9)N(2)	(N(N(H(H(H(H)))(H(H(H))(H(H))))))	3185	0 1 0 0 0;0 2 0 0 0;1 2 0 0 0;2 2 0 0 0;3 2 0 0 0;4 2 0 0 0;5 2 0 0 0;6 2 0 0 0;7 2 0 0 0;8 2 0 0 0;	1864.63	13	28.0561	22.1188	39.0825	7	-0.02545	-6.06688	0.83333	0.52632	0	0	0	0	7.02292e-25	9.63157e-27	-1	0.00340136	0.00340136	sp|Q10176|OST1_SCHPO	ost1	290	12354000	13205600
cwq_mix2-1_726.27899.27899.4.1.dta	cwq_mix2-1_726.27899.27899.4.1.dta	cwq_mix2-1_726	27899	7705.4	4194.71	1049.43	4	1	NSKDVYYTDEVGJITTSHMR		2330.07	9 2 0 0 0	H(9)N(2)	(N(N(H(H(H(H(H))))(H(H(H(H)))))))	3135	0 1 0 0 0;0 2 0 0 0;1 2 0 0 0;2 2 0 0 0;3 2 0 0 0;4 2 0 0 0;5 2 0 0 0;6 2 0 0 0;7 2 0 0 0;8 2 0 0 0;	1864.63	13	38.8927	27.8733	59.3573	6	0.00228	0.54411	0.91667	0.57895	0	0	0	0	5.94053e-39	9.61018e-41	-1	0	9.61018e-41	sp|Q10176|OST1_SCHPO	ost1	290	112755000	116388000
cwq_mix2-1_726.27934.27934.3.0.dta	cwq_mix2-1_726.27934.27934.3.0.dta	cwq_mix2-1_726	27934	7714.3	3058.31	1020.11	3	1	JATYTLHWTVSPK		1517.77	7 2 0 0 0	H(7)N(2)	(N(N(H(H(H))(H(H(H(H)))))))	3368	0 1 0 0 0;0 2 0 0 0;1 2 0 0 0;2 2 0 0 0;3 2 0 0 0;4 2 0 0 0;5 2 0 0 0;6 2 0 0 0;	1540.53	1	47.9424	41.5921	59.7357	7	0.00327	1.06897	0.9	1	0	0	0	0	3.23042e-39	5.58067e-41	-1	0	5.58067e-41	sp|Q10259|SPC3_SCHPO	SPAC56F8.11	148	31372800	37513200
cwq_mix2-1_726.28183.28183.3.0.dta	cwq_mix2-1_726.28183.28183.3.0.dta	cwq_mix2-1_726	28183	7777.27	3306.34	1102.78	3	1	TELAAYLSCJATK	9,Carbamidomethyl[C];	1441.7	9 2 0 0 0	H(9)N(2)	(N(N(H(H(H)(H))(H(H(H))(H(H))))))	3244	0 1 0 0 0;0 2 0 0 0;1 2 0 0 0;2 2 0 0 0;3 2 0 0 0;4 2 0 0 0;5 2 0 0 0;6 2 0 0 0;7 2 0 0 0;8 2 0 0 0;	1864.63	10	27.1933	25.4776	30.3797	6	0.00292	0.88205	0.75	0.625	0	0	0	0	5.54061e-19	7.03586e-21	-1	0.00127389	0.00127389	sp|Q9USU5|GAS2_SCHPO	gas2	212	19573000	36758300
cwq_mix2-1_726.28483.28483.4.0.dta	cwq_mix2-1_726.28483.28483.4.0.dta	cwq_mix2-1_726	28483	7852.87	4157.65	1040.17	4	1	DJTTGSHFMHAGLSPEWAYR	9,Oxidation[M];	2293.01	9 2 0 0 0	H(9)N(2)	(N(N(H(H(H(H)))(H(H)(H(H)(H))))))	3192	0 1 0 0 0;0 2 0 0 0;1 2 0 0 0;2 2 0 0 0;3 2 0 0 0;4 2 0 0 0;5 2 0 0 0;6 2 0 0 0;7 2 0 0 0;8 2 0 0 0;	1864.63	2	30.5269	12.2324	64.5024	7	0.00238	0.57349	0.91667	0.36842	0	0	0	0	1.52917e-42	2.69938e-44	-1	0.00779221	0.00779221	sp|O74480|YQJ7_SCHPO	SPCC1840.07c	191	46037000	49104400
cwq_mix2-1_726.28576.28576.3.0.dta	cwq_mix2-1_726.28576.28576.3.0.dta	cwq_mix2-1_726	28576	7875.33	3632.54	1211.52	3	1	RFNPAJTSITNYEIK		1767.9	9 2 0 0 0	H(9)N(2)	(N(N(H(H(H(H)))(H(H(H(H(H))))))))	3173	0 1 0 0 0;0 2 0 0 0;1 2 0 0 0;2 2 0 0 0;3 2 0 0 0;4 2 0 0 0;5 2 0 0 0;6 2 0 0 0;7 2 0 0 0;8 2 0 0 0;	1864.63	6	44.0489	25.6249	78.2648	7	0.00141	0.38826	0.91667	0.57143	0	0	0	0	4.29158e-52	8.75401e-54	-1	0.00127389	0.00127389	sp|O94680|PDAT_SCHPO	plh1	551	56283000	46111300
cwq_mix2-1_726.28601.28601.3.0.dta	cwq_mix2-1_726.28601.28601.3.0.dta	cwq_mix2-1_726	28601	7881.83	3865.53	1289.18	3	1	DVYYTDEVGJITTSHMR		2000.9	9 2 0 0 0	H(9)N(2)	(N(N(H(H(H(H)))(H(H(H))(H(H))))))	3185	0 1 0 0 0;0 2 0 0 0;1 2 0 0 0;2 2 0 0 0;3 2 0 0 0;4 2 0 0 0;5 2 0 0 0;6 2 0 0 0;7 2 0 0 0;8 2 0 0 0;	1864.63	10	25.883	18.3797	39.8178	6	-0.00771	-1.99446	0.75	0.5	0	0	0	0	2.2429e-25	2.62594e-27	-1	0.00417973	0.00417973	sp|Q10176|OST1_SCHPO	ost1	290	13311200	14813800
cwq_mix2-1_726.28784.28784.3.0.dta	cwq_mix2-1_726.28784.28784.3.0.dta	cwq_mix2-1_726	28784	7930.22	4467.73	1489.92	3	1	HYWJLTSNIYR		1466.72	11 6 0 0 0	H(11)N(6)	(N(N(H(H(N(H(H)))(N(H(H))))(H(N(H(H)))(N(H(H)))))))	4177	0 1 0 0 0;0 2 0 0 0;1 2 0 0 0;2 2 0 0 0;2 3 0 0 0;2 4 0 0 0;3 2 0 0 0;3 3 0 0 0;3 4 0 0 0;3 5 0 0 0;3 6 0 0 0;4 3 0 0 0;4 4 0 0 0;4 5 0 0 0;4 6 0 0 0;5 3 0 0 0;5 4 0 0 0;5 5 0 0 0;5 6 0 0 0;6 4 0 0 0;6 5 0 0 0;6 6 0 0 0;7 4 0 0 0;7 5 0 0 0;7 6 0 0 0;8 5 0 0 0;8 6 0 0 0;9 5 0 0 0;9 6 0 0 0;10 6 0 0 0;	3001.06	4	10.5159	12.8441	6.19219	5	-0.04204	-9.40916	0.15625	0.55	0	0	0	0	0.0103436	0.0015464	-1	0.00779221	0.00933611	sp|O13968|YE48_SCHPO	SPAC24C9.08	541	492080	358619
cwq_mix2-1_726.28834.28834.3.0.dta	cwq_mix2-1_726.28834.28834.3.0.dta	cwq_mix2-1_726	28834	7942.53	4303.68	1435.23	3	1	HYWJLTSNIYR		1466.72	15 2 0 0 0	H(15)N(2)	(N(N(H(H(H(H(H(H)))))(H(H(H(H(H(H(H(H(H))))))))))))	3094	0 1 0 0 0;0 2 0 0 0;1 2 0 0 0;2 2 0 0 0;3 2 0 0 0;4 2 0 0 0;5 2 0 0 0;6 2 0 0 0;7 2 0 0 0;8 2 0 0 0;9 2 0 0 0;10 2 0 0 0;11 2 0 0 0;12 2 0 0 0;13 2 0 0 0;14 2 0 0 0;	2836.95	4	29.2158	13.7982	57.8486	7	0.0071	1.64924	0.72222	0.7	0	0	0	0	6.75779e-38	9.92175e-40	-1	0.0062724	0.0062724	sp|O13968|YE48_SCHPO	SPAC24C9.08	541	64714300	62609000
cwq_mix2-1_726.28883.28883.3.0.dta	cwq_mix2-1_726.28883.28883.3.0.dta	cwq_mix2-1_726	28883	7954.86	3621.41	1207.81	3	1	NJESYPIGFTYK		1432.67	11 2 0 0 0	H(11)N(2)	(N(N(H(H(H(H(H))))(H(H(H))(H(H(H)))))))	3139	0 1 0 0 0;0 2 0 0 0;1 2 0 0 0;2 2 0 0 0;3 2 0 0 0;4 2 0 0 0;5 2 0 0 0;6 2 0 0 0;7 2 0 0 0;8 2 0 0 0;9 2 0 0 0;10 2 0 0 0;	2188.74	2	52.0097	48.3334	58.8372	7	0.00067	0.18487	0.78571	0.95455	0	0	0	0	1.37296e-38	2.13154e-40	-1	0	2.13154e-40	sp|Q10061|YAM6_SCHPO	SPAC1F5.06	555	12057800	43962200
cwq_mix2-1_726.28898.28898.3.0.dta	cwq_mix2-1_726.28898.28898.3.0.dta	cwq_mix2-1_726	28898	7958.6	4141.61	1381.21	3	1	HYWJLTSNIYR		1466.72	14 2 0 0 0	H(14)N(2)	(N(N(H(H(H(H(H(H(H))))))(H(H(H(H)))(H(H(H)))))))	3088	0 1 0 0 0;0 2 0 0 0;1 2 0 0 0;2 2 0 0 0;3 2 0 0 0;4 2 0 0 0;5 2 0 0 0;6 2 0 0 0;7 2 0 0 0;8 2 0 0 0;9 2 0 0 0;10 2 0 0 0;11 2 0 0 0;12 2 0 0 0;13 2 0 0 0;	2674.9	4	22.8275	10.5497	45.6293	7	-0.00535	-1.29244	0.70588	0.45	0	0	0	0	2.43749e-29	2.59562e-31	-1	0.00989283	0.00989283	sp|O13968|YE48_SCHPO	SPAC24C9.08	541	360782000	356983000
cwq_mix2-1_726.28976.28976.3.0.dta	cwq_mix2-1_726.28976.28976.3.0.dta	cwq_mix2-1_726	28976	7978.13	4141.62	1381.21	3	1	HYWJLTSNIYR		1466.72	14 2 0 0 0	H(14)N(2)	(N(N(H(H(H(H(H))))(H(H(H))(H(H(H(H(H(H))))))))))	3136	0 1 0 0 0;0 2 0 0 0;1 2 0 0 0;2 2 0 0 0;3 2 0 0 0;4 2 0 0 0;5 2 0 0 0;6 2 0 0 0;7 2 0 0 0;8 2 0 0 0;9 2 0 0 0;10 2 0 0 0;11 2 0 0 0;12 2 0 0 0;13 2 0 0 0;	2674.9	4	83.5823	64.4964	119.027	7	0.00399	0.9632	0.88235	1.2	0	0	0	0	5.09879e-80	3.05145e-81	-1	0	3.05145e-81	sp|O13968|YE48_SCHPO	SPAC24C9.08	541	360782000	356983000
cwq_mix2-1_726.29001.29001.3.0.dta	cwq_mix2-1_726.29001.29001.3.0.dta	cwq_mix2-1_726	29001	7984.65	3459.36	1153.79	3	1	NJESYPIGFTYK		1432.67	10 2 0 0 0	H(10)N(2)	(N(N(H(H(H)(H))(H(H(H))(H(H(H)))))))	3243	0 1 0 0 0;0 2 0 0 0;1 2 0 0 0;2 2 0 0 0;3 2 0 0 0;4 2 0 0 0;5 2 0 0 0;6 2 0 0 0;7 2 0 0 0;8 2 0 0 0;9 2 0 0 0;	2026.69	2	37.0448	33.2403	44.1103	7	0.00277	0.80042	0.76923	0.81818	0	0	0	0	2.712e-28	3.16376e-30	-1	0	3.16376e-30	sp|Q10061|YAM6_SCHPO	SPAC1F5.06	555	10297700	64369200
cwq_mix2-1_726.29027.29027.3.0.dta	cwq_mix2-1_726.29027.29027.3.0.dta	cwq_mix2-1_726	29027	7991.38	4212.69	1404.9	3	1	GHVFSNDDJSTIIIAMK		1861.91	12 2 0 0 0	H(12)N(2)	(N(N(H(H(H)(H))(H(H(H(H(H(H(H(H)))))))))))	3236	0 1 0 0 0;0 2 0 0 0;1 2 0 0 0;2 2 0 0 0;3 2 0 0 0;4 2 0 0 0;5 2 0 0 0;6 2 0 0 0;7 2 0 0 0;8 2 0 0 0;9 2 0 0 0;10 2 0 0 0;11 2 0 0 0;	2350.79	9	16.0111	13.0715	21.4704	5	-0.01032	-2.4502	0.73333	0.4375	0	0	0	0	4.25154e-13	6.91031e-15	-1	0.0062724	0.0062724	sp|O13934|ATG15_SCHPO	atg15	187	2565510	3244460
cwq_mix2-1_726.29036.29036.3.0.dta	cwq_mix2-1_726.29036.29036.3.0.dta	cwq_mix2-1_726	29036	7993.5	3979.57	1327.19	3	1	HYWJLTSNIYR		1466.72	13 2 0 0 0	H(13)N(2)	(N(N(H(H(H)(H(H(H(H)))))(H(H(H(H(H(H)))))))))	3207	0 1 0 0 0;0 2 0 0 0;1 2 0 0 0;2 2 0 0 0;3 2 0 0 0;4 2 0 0 0;5 2 0 0 0;6 2 0 0 0;7 2 0 0 0;8 2 0 0 0;9 2 0 0 0;10 2 0 0 0;11 2 0 0 0;12 2 0 0 0;	2512.85	4	66.5587	48.1746	100.701	7	0.00408	1.02414	0.875	1	0	0	0	0	1.45202e-67	5.76741e-69	-1	0	5.76741e-69	sp|O13968|YE48_SCHPO	SPAC24C9.08	541	829397000	832339000
cwq_mix2-1_726.29056.29056.3.0.dta	cwq_mix2-1_726.29056.29056.3.0.dta	cwq_mix2-1_726	29056	7998.58	4141.62	1381.21	3	1	HYWJLTSNIYR		1466.72	14 2 0 0 0	H(14)N(2)	(N(N(H(H(H(H(H(H)))))(H(H(H))(H(H(H(H(H)))))))))	3109	0 1 0 0 0;0 2 0 0 0;1 2 0 0 0;2 2 0 0 0;3 2 0 0 0;4 2 0 0 0;5 2 0 0 0;6 2 0 0 0;7 2 0 0 0;8 2 0 0 0;9 2 0 0 0;10 2 0 0 0;11 2 0 0 0;12 2 0 0 0;13 2 0 0 0;	2674.9	4	43.4846	22.2248	82.9671	7	0.00012	0.02806	0.76471	0.75	0	0	0	0	2.37621e-55	7.34228e-57	-1	0.00340136	0.00340136	sp|O13968|YE48_SCHPO	SPAC24C9.08	541	360782000	356983000
cwq_mix2-1_726.29079.29079.3.0.dta	cwq_mix2-1_726.29079.29079.3.0.dta	cwq_mix2-1_726	29079	8004.7	3459.36	1153.79	3	1	NJESYPIGFTYK		1432.67	10 2 0 0 0	H(10)N(2)	(N(N(H(H(H(H)))(H(H(H))(H(H(H)))))))	3183	0 1 0 0 0;0 2 0 0 0;1 2 0 0 0;2 2 0 0 0;3 2 0 0 0;4 2 0 0 0;5 2 0 0 0;6 2 0 0 0;7 2 0 0 0;8 2 0 0 0;9 2 0 0 0;	2026.69	2	59.8531	50.8265	76.6168	7	0.00184	0.53332	0.92308	1	0	0	0	0	5.95353e-51	1.43167e-52	-1	0	1.43167e-52	sp|Q10061|YAM6_SCHPO	SPAC1F5.06	555	11052100	64369200
cwq_mix2-1_726.29101.29101.3.0.dta	cwq_mix2-1_726.29101.29101.3.0.dta	cwq_mix2-1_726	29101	8010.31	3516.45	1172.82	3	1	KNPVNFDSVFJQSR		1651.82	9 2 0 0 0	H(9)N(2)	(N(N(H(H)(H(H(H))(H(H(H(H))))))))	5085	0 1 0 0 0;0 2 0 0 0;1 2 0 0 0;2 2 0 0 0;3 2 0 0 0;4 2 0 0 0;5 2 0 0 0;6 2 0 0 0;7 2 0 0 0;8 2 0 0 0;	1864.63	11	84.6335	78.7014	95.6503	7	0.00146	0.41473	0.91667	1	0	0	0	0	4.22164e-64	1.48663e-65	-1	0	1.48663e-65	sp|Q8WZK2|MCD4_SCHPO	its8	134	205849000	206697000
cwq_mix2-1_726.29122.29122.3.0.dta	cwq_mix2-1_726.29122.29122.3.0.dta	cwq_mix2-1_726	29122	8015.85	3979.57	1327.19	3	1	HYWJLTSNIYR		1466.72	13 2 0 0 0	H(13)N(2)	(N(N(H(H(H)(H(H(H))))(H(H(H(H)))(H(H(H)))))))	3215	0 1 0 0 0;0 2 0 0 0;1 2 0 0 0;2 2 0 0 0;3 2 0 0 0;4 2 0 0 0;5 2 0 0 0;6 2 0 0 0;7 2 0 0 0;8 2 0 0 0;9 2 0 0 0;10 2 0 0 0;11 2 0 0 0;12 2 0 0 0;	2512.85	4	96.4289	72.6233	140.639	7	0.00338	0.85	0.9375	1.15	0	0	0	0	1.63893e-94	2.03953e-95	-1	0	2.03953e-95	sp|O13968|YE48_SCHPO	SPAC24C9.08	541	829397000	832339000
cwq_mix2-1_726.29127.29127.3.0.dta	cwq_mix2-1_726.29127.29127.3.0.dta	cwq_mix2-1_726	29127	8017.19	3354.4	1118.81	3	1	KNPVNFDSVFJQSR		1651.82	8 2 0 0 0	H(8)N(2)	(N(N(H(H(H(H)))(H(H)(H)(H)))))	3194	0 1 0 0 0;0 2 0 0 0;1 2 0 0 0;2 2 0 0 0;3 2 0 0 0;4 2 0 0 0;5 2 0 0 0;6 2 0 0 0;7 2 0 0 0;	1702.58	11	34.4693	18.1727	64.7345	7	0.00107	0.31922	0.90909	0.38462	0	0	0	0	1.05419e-42	1.66492e-44	-1	0.00484496	0.00484496	sp|Q8WZK2|MCD4_SCHPO	its8	134	104519000	101633000
cwq_mix2-1_726.29151.29151.3.0.dta	cwq_mix2-1_726.29151.29151.3.0.dta	cwq_mix2-1_726	29151	8023.36	3817.51	1273.18	3	1	HYWJLTSNIYR		1466.72	12 2 0 0 0	H(12)N(2)	(N(N(H(H)(H(H(H(H(H))))(H(H(H(H(H)))))))))	5075	0 1 0 0 0;0 2 0 0 0;1 2 0 0 0;2 2 0 0 0;3 2 0 0 0;4 2 0 0 0;5 2 0 0 0;6 2 0 0 0;7 2 0 0 0;8 2 0 0 0;9 2 0 0 0;10 2 0 0 0;11 2 0 0 0;	2350.79	4	66.653	45.5487	105.846	7	0.00205	0.5378	0.93333	1.1	0	0	0	0	4.43785e-71	1.08315e-72	-1	0	1.08315e-72	sp|O13968|YE48_SCHPO	SPAC24C9.08	541	124886000	109474000
cwq_mix2-1_726.29214.29214.3.0.dta	cwq_mix2-1_726.29214.29214.3.0.dta	cwq_mix2-1_726	29214	8039.61	3979.57	1327.19	3	1	HYWJLTSNIYR		1466.72	13 2 0 0 0	H(13)N(2)	(N(N(H(H(H(H(H(H(H))))))(H(H(H(H(H(H)))))))))	3081	0 1 0 0 0;0 2 0 0 0;1 2 0 0 0;2 2 0 0 0;3 2 0 0 0;4 2 0 0 0;5 2 0 0 0;6 2 0 0 0;7 2 0 0 0;8 2 0 0 0;9 2 0 0 0;10 2 0 0 0;11 2 0 0 0;12 2 0 0 0;	2512.85	4	81.0184	61.2378	117.754	7	0.00366	0.92086	0.9375	1.15	0	0	0	0	3.69438e-79	2.31101e-80	-1	0	2.31101e-80	sp|O13968|YE48_SCHPO	SPAC24C9.08	541	829397000	832339000
cwq_mix2-1_726.29229.29229.3.0.dta	cwq_mix2-1_726.29229.29229.3.0.dta	cwq_mix2-1_726	29229	8043.24	3817.51	1273.18	3	1	HYWJLTSNIYR		1466.72	12 2 0 0 0	H(12)N(2)	(N(N(H(H)(H(H(H(H(H))))(H(H(H(H(H)))))))))	5075	0 1 0 0 0;0 2 0 0 0;1 2 0 0 0;2 2 0 0 0;3 2 0 0 0;4 2 0 0 0;5 2 0 0 0;6 2 0 0 0;7 2 0 0 0;8 2 0 0 0;9 2 0 0 0;10 2 0 0 0;11 2 0 0 0;	2350.79	4	67.0317	47.2927	103.69	7	0.00344	0.90008	0.93333	1.1	0	0	0	0	1.31382e-69	4.20865e-71	-1	0	4.20865e-71	sp|O13968|YE48_SCHPO	SPAC24C9.08	541	124886000	109474000
cwq_mix2-1_726.29230.29230.3.0.dta	cwq_mix2-1_726.29230.29230.3.0.dta	cwq_mix2-1_726	29230	8043.51	3354.4	1118.81	3	1	KNPVNFDSVFJQSR		1651.82	8 2 0 0 0	H(8)N(2)	(N(N(H(H(H(H)))(H(H(H(H)))))))	3178	0 1 0 0 0;0 2 0 0 0;1 2 0 0 0;2 2 0 0 0;3 2 0 0 0;4 2 0 0 0;5 2 0 0 0;6 2 0 0 0;7 2 0 0 0;	1702.58	11	43.9274	27.8487	73.7878	7	0.00146	0.43549	0.90909	0.46154	0	0	0	0	5.44708e-49	1.23481e-50	-1	0	1.23481e-50	sp|Q8WZK2|MCD4_SCHPO	its8	134	104519000	101633000
cwq_mix2-1_726.29284.29284.3.0.dta	cwq_mix2-1_726.29284.29284.3.0.dta	cwq_mix2-1_726	29284	8058.09	3655.46	1219.16	3	1	HYWJLTSNIYR		1466.72	11 2 0 0 0	H(11)N(2)	(N(N(H(H(H(H(H))))(H(H(H))(H(H(H)))))))	3139	0 1 0 0 0;0 2 0 0 0;1 2 0 0 0;2 2 0 0 0;3 2 0 0 0;4 2 0 0 0;5 2 0 0 0;6 2 0 0 0;7 2 0 0 0;8 2 0 0 0;9 2 0 0 0;10 2 0 0 0;	2188.74	4	59.4811	41.2555	93.3286	7	0.00329	0.89879	0.92857	1.05	0	0	0	0	1.66753e-62	4.64336e-64	-1	0	4.64336e-64	sp|O13968|YE48_SCHPO	SPAC24C9.08	541	87434100	76967400
cwq_mix2-1_726.29286.29286.3.0.dta	cwq_mix2-1_726.29286.29286.3.0.dta	cwq_mix2-1_726	29286	8058.57	3979.57	1327.19	3	1	HYWJLTSNIYR		1466.72	13 2 0 0 0	H(13)N(2)	(N(N(H(H(H(H(H(H)))))(H(H)(H(H(H(H(H)))))))))	3113	0 1 0 0 0;0 2 0 0 0;1 2 0 0 0;2 2 0 0 0;3 2 0 0 0;4 2 0 0 0;5 2 0 0 0;6 2 0 0 0;7 2 0 0 0;8 2 0 0 0;9 2 0 0 0;10 2 0 0 0;11 2 0 0 0;12 2 0 0 0;	2512.85	4	58.9216	36.9921	99.6479	7	0.00306	0.76859	0.875	0.85	0	0	0	0	7.6355e-67	2.44606e-68	-1	0	2.44606e-68	sp|O13968|YE48_SCHPO	SPAC24C9.08	541	842971000	848305000
cwq_mix2-1_726.29287.29287.3.0.dta	cwq_mix2-1_726.29287.29287.3.0.dta	cwq_mix2-1_726	29287	8058.84	3192.35	1064.79	3	1	KNPVNFDSVFJQSR		1651.82	7 2 0 0 0	H(7)N(2)	(N(N(H(H(H))(H(H(H(H)))))))	3368	0 1 0 0 0;0 2 0 0 0;1 2 0 0 0;2 2 0 0 0;3 2 0 0 0;4 2 0 0 0;5 2 0 0 0;6 2 0 0 0;	1540.53	11	31.6831	13.9195	64.6728	7	0.00391	1.22519	1	0.38462	0	0	0	0	1.16381e-42	2.0024e-44	-1	0.0062724	0.0062724	sp|Q8WZK2|MCD4_SCHPO	its8	134	31648500	37189900
cwq_mix2-1_726.29366.29366.3.0.dta	cwq_mix2-1_726.29366.29366.3.0.dta	cwq_mix2-1_726	29366	8079.22	3655.46	1219.16	3	1	HYWJLTSNIYR		1466.72	11 2 0 0 0	H(11)N(2)	(N(N(H(H(H(H(H))))(H(H(H))(H(H(H)))))))	3139	0 1 0 0 0;0 2 0 0 0;1 2 0 0 0;2 2 0 0 0;3 2 0 0 0;4 2 0 0 0;5 2 0 0 0;6 2 0 0 0;7 2 0 0 0;8 2 0 0 0;9 2 0 0 0;10 2 0 0 0;	2188.74	4	34.2305	14.1948	71.4395	7	0.00352	0.96281	0.85714	0.6	0	0	0	0	2.31748e-47	4.95941e-49	-1	0.00558659	0.00558659	sp|O13968|YE48_SCHPO	SPAC24C9.08	541	32062400	23580200
cwq_mix2-1_726.29394.29394.3.0.dta	cwq_mix2-1_726.29394.29394.3.0.dta	cwq_mix2-1_726	29394	8086.51	3979.57	1327.19	3	1	HYWJLTSNIYR		1466.72	13 2 0 0 0	H(13)N(2)	(N(N(H(H(H(H))(H(H)))(H(H(H(H(H(H(H))))))))))	3159	0 1 0 0 0;0 2 0 0 0;1 2 0 0 0;2 2 0 0 0;3 2 0 0 0;4 2 0 0 0;5 2 0 0 0;6 2 0 0 0;7 2 0 0 0;8 2 0 0 0;9 2 0 0 0;10 2 0 0 0;11 2 0 0 0;12 2 0 0 0;	2512.85	4	21.0974	12.7714	36.56	6	0.00715	1.79608	0.75	0.5	0	0	0	0	3.51163e-23	4.60114e-25	-1	0.00779221	0.00779221	sp|O13968|YE48_SCHPO	SPAC24C9.08	541	14230600	856908000
cwq_mix2-1_726.29617.29617.3.0.dta	cwq_mix2-1_726.29617.29617.3.0.dta	cwq_mix2-1_726	29617	8144.2	3797.57	1266.53	3	1	KLGNQYYJDTQWLK		1770.88	10 2 0 0 0	H(10)N(2)	(N(N(H(H(H(H(H))))(H(H(H(H(H))))))))	3130	0 1 0 0 0;0 2 0 0 0;1 2 0 0 0;2 2 0 0 0;3 2 0 0 0;4 2 0 0 0;5 2 0 0 0;6 2 0 0 0;7 2 0 0 0;8 2 0 0 0;9 2 0 0 0;	2026.69	8	61.4847	43.4845	94.9136	7	0.00492	1.29502	1	1	0	0	0	0	1.35449e-63	4.85641e-65	-1	0	4.85641e-65	sp|Q10061|YAM6_SCHPO	SPAC1F5.06	733	60088100	45825400
cwq_mix2-1_726.29675.29675.3.0.dta	cwq_mix2-1_726.29675.29675.3.0.dta	cwq_mix2-1_726	29675	8159.31	3331.35	1111.12	3	1	HYWJLTSNIYR		1466.72	9 2 0 0 0	H(9)N(2)	(N(N(H(H)(H(H(H(H)))(H(H(H)))))))	5081	0 1 0 0 0;0 2 0 0 0;1 2 0 0 0;2 2 0 0 0;3 2 0 0 0;4 2 0 0 0;5 2 0 0 0;6 2 0 0 0;7 2 0 0 0;8 2 0 0 0;	1864.63	4	34.9449	19.0313	64.4989	7	-0.0005	-0.14878	0.91667	0.65	0	0	0	0	1.53772e-42	2.84808e-44	-1	0.00417973	0.00417973	sp|O13968|YE48_SCHPO	SPAC24C9.08	541	64080100	61826200
cwq_mix2-1_726.29717.29717.3.0.dta	cwq_mix2-1_726.29717.29717.3.0.dta	cwq_mix2-1_726	29717	8170.49	3635.52	1212.51	3	1	KLGNQYYJDTQWLK		1770.88	9 2 0 0 0	H(9)N(2)	(N(N(H(H(H(H)))(H(H)(H(H)(H))))))	3192	0 1 0 0 0;0 2 0 0 0;1 2 0 0 0;2 2 0 0 0;3 2 0 0 0;4 2 0 0 0;5 2 0 0 0;6 2 0 0 0;7 2 0 0 0;8 2 0 0 0;	1864.63	8	59.2703	42.3011	90.7843	7	0.00219	0.60249	1	0.96154	0	0	0	0	9.43572e-61	2.73998e-62	-1	0	2.73998e-62	sp|Q10061|YAM6_SCHPO	SPAC1F5.06	733	76050100	69542100
cwq_mix2-1_726.29727.29727.5.0.dta	cwq_mix2-1_726.29727.29727.5.0.dta	cwq_mix2-1_726	29727	8172.89	6254.58	1251.72	5	1	SSVGSINHGTYFYHASQEGLVSJDSNIHAGIR		3417.62	15 2 0 0 0	H(15)N(2)	(N(N(H(H(H(H(H(H(H))))))(H(H(H))(H(H(H(H(H)))))))))	3090	0 1 0 0 0;0 2 0 0 0;1 2 0 0 0;2 2 0 0 0;3 2 0 0 0;4 2 0 0 0;5 2 0 0 0;6 2 0 0 0;7 2 0 0 0;8 2 0 0 0;9 2 0 0 0;10 2 0 0 0;11 2 0 0 0;12 2 0 0 0;13 2 0 0 0;14 2 0 0 0;	2836.95	23	48.8872	64.1549	20.5328	7	0.00384	0.61439	0.38889	0.54839	0	0	0	0	1.67493e-12	2.93206e-14	-1	0	2.93206e-14	sp|Q10088|SPEB1_SCHPO	SPAC11D3.09	247	594507000	29956200
cwq_mix2-1_726.29742.29742.5.0.dta	cwq_mix2-1_726.29742.29742.5.0.dta	cwq_mix2-1_726	29742	8176.03	6092.52	1219.31	5	1	SSVGSINHGTYFYHASQEGLVSJDSNIHAGIR		3417.62	14 2 0 0 0	H(14)N(2)	(N(N(H(H(H(H(H(H(H))))))(H(H(H(H)))(H(H(H)))))))	3088	0 1 0 0 0;0 2 0 0 0;1 2 0 0 0;2 2 0 0 0;3 2 0 0 0;4 2 0 0 0;5 2 0 0 0;6 2 0 0 0;7 2 0 0 0;8 2 0 0 0;9 2 0 0 0;10 2 0 0 0;11 2 0 0 0;12 2 0 0 0;13 2 0 0 0;	2674.9	23	41.3523	61.3051	4.29721	4	0.005	0.82006	0.23529	0.53226	0	0	0	0	0.081762	0.00576011	-1	0	0.00576011	sp|Q10088|SPEB1_SCHPO	SPAC11D3.09	247	851522000	39176500
cwq_mix2-1_726.29788.29788.3.0.dta	cwq_mix2-1_726.29788.29788.3.0.dta	cwq_mix2-1_726	29788	8188.46	3635.52	1212.51	3	1	KLGNQYYJDTQWLK		1770.88	9 2 0 0 0	H(9)N(2)	(N(N(H(H(H)(H(H)))(H(H(H(H)))))))	3225	0 1 0 0 0;0 2 0 0 0;1 2 0 0 0;2 2 0 0 0;3 2 0 0 0;4 2 0 0 0;5 2 0 0 0;6 2 0 0 0;7 2 0 0 0;8 2 0 0 0;	1864.63	8	56.7597	40.7822	86.4323	7	0.00132	0.36236	0.91667	0.96154	0	0	0	0	9.53056e-58	2.95826e-59	-1	0	2.95826e-59	sp|Q10061|YAM6_SCHPO	SPAC1F5.06	733	87761300	69542100
cwq_mix2-1_726.29798.29798.5.0.dta	cwq_mix2-1_726.29798.29798.5.0.dta	cwq_mix2-1_726	29798	8191.05	5930.47	1186.9	5	1	SSVGSINHGTYFYHASQEGLVSJDSNIHAGIR		3417.62	13 2 0 0 0	H(13)N(2)	(N(N(H(H(H(H))(H(H(H))))(H(H(H(H(H(H)))))))))	3156	0 1 0 0 0;0 2 0 0 0;1 2 0 0 0;2 2 0 0 0;3 2 0 0 0;4 2 0 0 0;5 2 0 0 0;6 2 0 0 0;7 2 0 0 0;8 2 0 0 0;9 2 0 0 0;10 2 0 0 0;11 2 0 0 0;12 2 0 0 0;	2512.85	23	48.5758	71.438	6.11734	5	0.00639	1.07827	0.3125	0.58065	0	0	0	0	0.0115391	0.00158298	-1	0	0.00158298	sp|Q10088|SPEB1_SCHPO	SPAC11D3.09	247	1722920000	65783500
cwq_mix2-1_726.29822.29822.5.0.dta	cwq_mix2-1_726.29822.29822.5.0.dta	cwq_mix2-1_726	29822	8197.03	6092.52	1219.31	5	1	SSVGSINHGTYFYHASQEGLVSJDSNIHAGIR		3417.62	14 2 0 0 0	H(14)N(2)	(N(N(H(H(H(H(H(H)))))(H(H(H))(H(H(H(H(H)))))))))	3109	0 1 0 0 0;0 2 0 0 0;1 2 0 0 0;2 2 0 0 0;3 2 0 0 0;4 2 0 0 0;5 2 0 0 0;6 2 0 0 0;7 2 0 0 0;8 2 0 0 0;9 2 0 0 0;10 2 0 0 0;11 2 0 0 0;12 2 0 0 0;13 2 0 0 0;	2674.9	23	36.9303	53.7401	5.71208	5	0.00458	0.75112	0.29412	0.5	0	0	0	0	0.0203486	0.00185388	-1	0	0.00185388	sp|Q10088|SPEB1_SCHPO	SPAC11D3.09	247	851522000	39176500
cwq_mix2-1_726.29879.29879.5.0.dta	cwq_mix2-1_726.29879.29879.5.0.dta	cwq_mix2-1_726	29879	8211.69	5930.47	1186.9	5	1	SSVGSINHGTYFYHASQEGLVSJDSNIHAGIR		3417.62	13 2 0 0 0	H(13)N(2)	(N(N(H(H(H(H(H(H)))))(H(H(H(H(H(H(H))))))))))	3096	0 1 0 0 0;0 2 0 0 0;1 2 0 0 0;2 2 0 0 0;3 2 0 0 0;4 2 0 0 0;5 2 0 0 0;6 2 0 0 0;7 2 0 0 0;8 2 0 0 0;9 2 0 0 0;10 2 0 0 0;11 2 0 0 0;12 2 0 0 0;	2512.85	23	43.362	63.4211	6.10937	5	0.00524	0.88435	0.3125	0.51613	0	0	0	0	0.0116736	0.00158781	-1	0	0.00158781	sp|Q10088|SPEB1_SCHPO	SPAC11D3.09	247	1722920000	65783500
cwq_mix2-1_726.29892.29892.5.0.dta	cwq_mix2-1_726.29892.29892.5.0.dta	cwq_mix2-1_726	29892	8215.07	5768.42	1154.49	5	1	SSVGSINHGTYFYHASQEGLVSJDSNIHAGIR		3417.62	12 2 0 0 0	H(12)N(2)	(N(N(H(H(H(H(H(H)))))(H(H(H(H(H(H)))))))))	3099	0 1 0 0 0;0 2 0 0 0;1 2 0 0 0;2 2 0 0 0;3 2 0 0 0;4 2 0 0 0;5 2 0 0 0;6 2 0 0 0;7 2 0 0 0;8 2 0 0 0;9 2 0 0 0;10 2 0 0 0;11 2 0 0 0;	2350.79	23	33.8884	42.5803	17.7461	7	0.00745	1.29118	0.46667	0.46774	0	0	0	0	1.04135e-10	1.93639e-12	-1	0	1.93639e-12	sp|Q10088|SPEB1_SCHPO	SPAC11D3.09	247	938078000	13801700
cwq_mix2-1_726.29897.29897.3.0.dta	cwq_mix2-1_726.29897.29897.3.0.dta	cwq_mix2-1_726	29897	8216.45	4903.02	1635.01	3	1	KLVDATQGGPJITFSSIR		1904.02	16 2 0 0 0	H(16)N(2)	(N(N(H(H(H(H(H(H(H(H)))))))(H(H(H))(H(H(H(H(H)))))))))	3075	0 1 0 0 0;0 2 0 0 0;1 2 0 0 0;2 2 0 0 0;3 2 0 0 0;4 2 0 0 0;5 2 0 0 0;6 2 0 0 0;7 2 0 0 0;8 2 0 0 0;9 2 0 0 0;10 2 0 0 0;11 2 0 0 0;12 2 0 0 0;13 2 0 0 0;14 2 0 0 0;15 2 0 0 0;	2999	11	21.8503	17.3658	30.1787	6	-0.00442	-0.9006	0.63158	0.47059	0	0	0	0	7.6017e-19	9.69222e-21	-1	0.00484496	0.00484496	sp|O13857|PLB2_SCHPO	SPAC1A6.03c	228	32083500	26672500
cwq_mix2-1_726.29914.29914.5.0.dta	cwq_mix2-1_726.29914.29914.5.0.dta	cwq_mix2-1_726	29914	8220.56	6092.52	1219.31	5	1	SSVGSINHGTYFYHASQEGLVSJDSNIHAGIR		3417.62	14 2 0 0 0	H(14)N(2)	(N(N(H(H(H))(H(H(H(H(H))))(H(H(H(H(H(H))))))))))	3360	0 1 0 0 0;0 2 0 0 0;1 2 0 0 0;2 2 0 0 0;3 2 0 0 0;4 2 0 0 0;5 2 0 0 0;6 2 0 0 0;7 2 0 0 0;8 2 0 0 0;9 2 0 0 0;10 2 0 0 0;11 2 0 0 0;12 2 0 0 0;13 2 0 0 0;	2674.9	23	33.2991	48.2685	5.49886	5	0.00502	0.82416	0.29412	0.5	0	0	0	0	0.0268157	0.00211661	-1	0	0.00211661	sp|Q10088|SPEB1_SCHPO	SPAC11D3.09	247	860740000	39546200
cwq_mix2-1_726.29924.29924.4.0.dta	cwq_mix2-1_726.29924.29924.4.0.dta	cwq_mix2-1_726	29924	8223.28	5768.42	1442.86	4	1	SSVGSINHGTYFYHASQEGLVSJDSNIHAGIR		3417.62	12 2 0 0 0	H(12)N(2)	(N(N(H(H)(H(H(H(H(H))))(H(H(H(H(H)))))))))	5075	0 1 0 0 0;0 2 0 0 0;1 2 0 0 0;2 2 0 0 0;3 2 0 0 0;4 2 0 0 0;5 2 0 0 0;6 2 0 0 0;7 2 0 0 0;8 2 0 0 0;9 2 0 0 0;10 2 0 0 0;11 2 0 0 0;	2350.79	23	44.5416	63.6341	9.08426	5	0.0099	1.71591	0.33333	0.59677	0	0	0	0	0.0138904	0.000365929	-1	0	0.000365929	sp|Q10088|SPEB1_SCHPO	SPAC11D3.09	247	200111000	760572
cwq_mix2-1_726.29943.29943.4.0.dta	cwq_mix2-1_726.29943.29943.4.0.dta	cwq_mix2-1_726	29943	8228.42	5606.37	1402.35	4	1	SSVGSINHGTYFYHASQEGLVSJDSNIHAGIR		3417.62	11 2 0 0 0	H(11)N(2)	(N(N(H(H(H(H(H))))(H(H(H))(H(H(H)))))))	3139	0 1 0 0 0;0 2 0 0 0;1 2 0 0 0;2 2 0 0 0;3 2 0 0 0;4 2 0 0 0;5 2 0 0 0;6 2 0 0 0;7 2 0 0 0;8 2 0 0 0;9 2 0 0 0;10 2 0 0 0;	2188.74	23	17.5242	24.3707	4.80936	4	0.01103	1.9666	0.28571	0.41935	0	0	0	0	0.0568261	0.003665	-1	0.00249377	0.00615877	sp|Q10088|SPEB1_SCHPO	SPAC11D3.09	247	311297000	420370
cwq_mix2-1_726.29953.29953.5.0.dta	cwq_mix2-1_726.29953.29953.5.0.dta	cwq_mix2-1_726	29953	8231.15	5930.47	1186.9	5	1	SSVGSINHGTYFYHASQEGLVSJDSNIHAGIR		3417.62	13 2 0 0 0	H(13)N(2)	(N(N(H(H(H(H(H))))(H(H(H(H(H(H(H(H)))))))))))	3121	0 1 0 0 0;0 2 0 0 0;1 2 0 0 0;2 2 0 0 0;3 2 0 0 0;4 2 0 0 0;5 2 0 0 0;6 2 0 0 0;7 2 0 0 0;8 2 0 0 0;9 2 0 0 0;10 2 0 0 0;11 2 0 0 0;12 2 0 0 0;	2512.85	23	52.9498	73.7765	14.2719	6	0.00629	1.06141	0.375	0.58065	0	0	0	0	2.20721e-08	4.65322e-10	-1	0	4.65322e-10	sp|Q10088|SPEB1_SCHPO	SPAC11D3.09	247	1722920000	65783500
cwq_mix2-1_726.29956.29956.3.0.dta	cwq_mix2-1_726.29956.29956.3.0.dta	cwq_mix2-1_726	29956	8231.99	4740.98	1581	3	1	KLVDATQGGPJITFSSIR		1904.02	15 2 0 0 0	H(15)N(2)	(N(N(H(H(H(H(H(H(H))))))(H(H)(H(H(H(H(H(H))))))))))	3092	0 1 0 0 0;0 2 0 0 0;1 2 0 0 0;2 2 0 0 0;3 2 0 0 0;4 2 0 0 0;5 2 0 0 0;6 2 0 0 0;7 2 0 0 0;8 2 0 0 0;9 2 0 0 0;10 2 0 0 0;11 2 0 0 0;12 2 0 0 0;13 2 0 0 0;14 2 0 0 0;	2836.95	11	52.9678	41.3263	74.5877	7	0.00698	1.47243	0.83333	0.79412	0	0	0	0	1.5189e-49	2.84828e-51	-1	0	2.84828e-51	sp|O13857|PLB2_SCHPO	SPAC1A6.03c	228	25547100	20182100
cwq_mix2-1_726.29981.29981.5.0.dta	cwq_mix2-1_726.29981.29981.5.0.dta	cwq_mix2-1_726	29981	8238.33	5768.42	1154.49	5	1	SSVGSINHGTYFYHASQEGLVSJDSNIHAGIR		3417.62	12 2 0 0 0	H(12)N(2)	(N(N(H(H(H(H(H))))(H(H(H(H)))(H(H(H)))))))	3134	0 1 0 0 0;0 2 0 0 0;1 2 0 0 0;2 2 0 0 0;3 2 0 0 0;4 2 0 0 0;5 2 0 0 0;6 2 0 0 0;7 2 0 0 0;8 2 0 0 0;9 2 0 0 0;10 2 0 0 0;11 2 0 0 0;	2350.79	23	45.5576	61.9965	15.0282	6	0.00444	0.76937	0.4	0.53226	0	0	0	0	6.74551e-09	1.43195e-10	-1	0	1.43195e-10	sp|Q10088|SPEB1_SCHPO	SPAC11D3.09	247	938078000	13801700
cwq_mix2-1_726.29982.29982.5.0.dta	cwq_mix2-1_726.29982.29982.5.0.dta	cwq_mix2-1_726	29982	8238.5	5606.36	1122.08	5	1	SSVGSINHGTYFYHASQEGLVSJDSNIHAGIR		3417.62	11 2 0 0 0	H(11)N(2)	(N(N(H(H)(H(H(H(H(H(H(H(H(H))))))))))))	5067	0 1 0 0 0;0 2 0 0 0;1 2 0 0 0;2 2 0 0 0;3 2 0 0 0;4 2 0 0 0;5 2 0 0 0;6 2 0 0 0;7 2 0 0 0;8 2 0 0 0;9 2 0 0 0;10 2 0 0 0;	2188.74	23	42.7425	61.9501	7.07111	5	0.00394	0.70304	0.35714	0.53226	0	0	0	0	0.00430577	0.00137432	-1	0	0.00137432	sp|Q10088|SPEB1_SCHPO	SPAC11D3.09	247	1440220000	20234200
cwq_mix2-1_726.30046.30046.3.0.dta	cwq_mix2-1_726.30046.30046.3.0.dta	cwq_mix2-1_726	30046	8254.34	4578.92	1526.98	3	1	KLVDATQGGPJITFSSIR		1904.02	14 2 0 0 0	H(14)N(2)	(N(N(H(H(H(H(H(H)))))(H(H(H(H)))(H(H(H(H))))))))	3106	0 1 0 0 0;0 2 0 0 0;1 2 0 0 0;2 2 0 0 0;3 2 0 0 0;4 2 0 0 0;5 2 0 0 0;6 2 0 0 0;7 2 0 0 0;8 2 0 0 0;9 2 0 0 0;10 2 0 0 0;11 2 0 0 0;12 2 0 0 0;13 2 0 0 0;	2674.9	11	48.6867	35.476	73.2209	7	-0.0055	-1.20111	0.82353	0.73529	0	0	0	0	1.34693e-48	3.34812e-50	-1	0	3.34812e-50	sp|O13857|PLB2_SCHPO	SPAC1A6.03c	228	27806100	21184000
cwq_mix2-1_726.30068.30068.5.0.dta	cwq_mix2-1_726.30068.30068.5.0.dta	cwq_mix2-1_726	30068	8259.25	5606.36	1122.08	5	1	SSVGSINHGTYFYHASQEGLVSJDSNIHAGIR		3417.62	11 2 0 0 0	H(11)N(2)	(N(N(H(H(H(H(H))))(H(H(H))(H(H(H)))))))	3139	0 1 0 0 0;0 2 0 0 0;1 2 0 0 0;2 2 0 0 0;3 2 0 0 0;4 2 0 0 0;5 2 0 0 0;6 2 0 0 0;7 2 0 0 0;8 2 0 0 0;9 2 0 0 0;10 2 0 0 0;	2188.74	23	51.0325	72.1569	11.8015	5	0.00424	0.75655	0.35714	0.56452	0	0	0	0	7.58874e-06	8.25147e-08	-1	0	8.25147e-08	sp|Q10088|SPEB1_SCHPO	SPAC11D3.09	247	1440220000	37328100
cwq_mix2-1_726.30070.30070.5.0.dta	cwq_mix2-1_726.30070.30070.5.0.dta	cwq_mix2-1_726	30070	8259.4	5768.42	1154.49	5	1	SSVGSINHGTYFYHASQEGLVSJDSNIHAGIR		3417.62	12 2 0 0 0	H(12)N(2)	(N(N(H(H(H(H(H(H)))))(H(H(H))(H(H(H)))))))	3111	0 1 0 0 0;0 2 0 0 0;1 2 0 0 0;2 2 0 0 0;3 2 0 0 0;4 2 0 0 0;5 2 0 0 0;6 2 0 0 0;7 2 0 0 0;8 2 0 0 0;9 2 0 0 0;10 2 0 0 0;11 2 0 0 0;	2350.79	23	38.4483	56.406	5.09823	4	0.00269	0.466	0.26667	0.51613	0	0	0	0	0.0427437	0.00286961	-1	0	0.00286961	sp|Q10088|SPEB1_SCHPO	SPAC11D3.09	247	938078000	19321700
cwq_mix2-1_726.30073.30073.4.0.dta	cwq_mix2-1_726.30073.30073.4.0.dta	cwq_mix2-1_726	30073	8260.1	5606.36	1402.35	4	1	SSVGSINHGTYFYHASQEGLVSJDSNIHAGIR		3417.62	11 2 0 0 0	H(11)N(2)	(N(N(H(H(H(H(H))))(H(H(H(H(H(H)))))))))	3126	0 1 0 0 0;0 2 0 0 0;1 2 0 0 0;2 2 0 0 0;3 2 0 0 0;4 2 0 0 0;5 2 0 0 0;6 2 0 0 0;7 2 0 0 0;8 2 0 0 0;9 2 0 0 0;10 2 0 0 0;	2188.74	23	54.2311	71.9908	21.249	7	0.00259	0.46117	0.5	0.6129	0	0	0	0	5.87583e-13	1.02421e-14	-1	0	1.02421e-14	sp|Q10088|SPEB1_SCHPO	SPAC11D3.09	247	311297000	4477230
cwq_mix2-1_726.30094.30094.5.0.dta	cwq_mix2-1_726.30094.30094.5.0.dta	cwq_mix2-1_726	30094	8265.75	5444.31	1089.67	5	1	SSVGSINHGTYFYHASQEGLVSJDSNIHAGIR		3417.62	10 2 0 0 0	H(10)N(2)	(N(N(H(H(H(H(H))))(H(H)(H(H(H)))))))	3146	0 1 0 0 0;0 2 0 0 0;1 2 0 0 0;2 2 0 0 0;3 2 0 0 0;4 2 0 0 0;5 2 0 0 0;6 2 0 0 0;7 2 0 0 0;8 2 0 0 0;9 2 0 0 0;	2026.69	23	40.2075	58.237	6.72407	5	0.00232	0.42612	0.38462	0.51613	0	0	0	0	0.00498321	0.00141918	-1	0	0.00141918	sp|Q10088|SPEB1_SCHPO	SPAC11D3.09	247	851143000	13327700
cwq_mix2-1_726.30153.30153.5.0.dta	cwq_mix2-1_726.30153.30153.5.0.dta	cwq_mix2-1_726	30153	8280.06	5606.36	1122.08	5	1	SSVGSINHGTYFYHASQEGLVSJDSNIHAGIR		3417.62	11 2 0 0 0	H(11)N(2)	(N(N(H(H)(H(H(H))(H(H(H(H(H(H))))))))))	5083	0 1 0 0 0;0 2 0 0 0;1 2 0 0 0;2 2 0 0 0;3 2 0 0 0;4 2 0 0 0;5 2 0 0 0;6 2 0 0 0;7 2 0 0 0;8 2 0 0 0;9 2 0 0 0;10 2 0 0 0;	2188.74	23	35.2172	51.0726	5.77164	5	0.0034	0.60672	0.35714	0.48387	0	0	0	0	0.018782	0.00178684	-1	0	0.00178684	sp|Q10088|SPEB1_SCHPO	SPAC11D3.09	247	1440220000	18348000
cwq_mix2-1_726.30167.30167.5.0.dta	cwq_mix2-1_726.30167.30167.5.0.dta	cwq_mix2-1_726	30167	8283.54	5282.26	1057.26	5	1	SSVGSINHGTYFYHASQEGLVSJDSNIHAGIR		3417.62	9 2 0 0 0	H(9)N(2)	(N(N(H(H(H)(H))(H(H(H(H(H))))))))	3239	0 1 0 0 0;0 2 0 0 0;1 2 0 0 0;2 2 0 0 0;3 2 0 0 0;4 2 0 0 0;5 2 0 0 0;6 2 0 0 0;7 2 0 0 0;8 2 0 0 0;	1864.63	23	50.6256	75.1611	5.05968	4	0.00416	0.78723	0.33333	0.56452	0	0	0	0	0.0445214	0.00298142	-1	0	0.00298142	sp|Q10088|SPEB1_SCHPO	SPAC11D3.09	247	1192820000	90035400
cwq_mix2-1_726.30177.30177.5.0.dta	cwq_mix2-1_726.30177.30177.5.0.dta	cwq_mix2-1_726	30177	8285.99	5444.31	1089.67	5	1	SSVGSINHGTYFYHASQEGLVSJDSNIHAGIR		3417.62	10 2 0 0 0	H(10)N(2)	(N(N(H(H)(H(H(H(H(H(H(H(H)))))))))))	5068	0 1 0 0 0;0 2 0 0 0;1 2 0 0 0;2 2 0 0 0;3 2 0 0 0;4 2 0 0 0;5 2 0 0 0;6 2 0 0 0;7 2 0 0 0;8 2 0 0 0;9 2 0 0 0;	2026.69	23	46.8618	66.3219	10.7218	5	0.00372	0.68419	0.38462	0.53226	0	0	0	0	0.000445567	4.15262e-06	-1	0	4.15262e-06	sp|Q10088|SPEB1_SCHPO	SPAC11D3.09	247	851143000	22647500
cwq_mix2-1_726.30192.30192.4.0.dta	cwq_mix2-1_726.30192.30192.4.0.dta	cwq_mix2-1_726	30192	8289.66	5444.31	1361.83	4	1	SSVGSINHGTYFYHASQEGLVSJDSNIHAGIR		3417.62	10 2 0 0 0	H(10)N(2)	(N(N(H(H(H(H)))(H(H)(H(H)(H(H)))))))	3191	0 1 0 0 0;0 2 0 0 0;1 2 0 0 0;2 2 0 0 0;3 2 0 0 0;4 2 0 0 0;5 2 0 0 0;6 2 0 0 0;7 2 0 0 0;8 2 0 0 0;9 2 0 0 0;	2026.69	23	43.4442	59.9166	12.8526	6	0.00442	0.81276	0.46154	0.58065	0	0	0	0	2.36812e-07	4.48325e-09	-1	0	4.48325e-09	sp|Q10088|SPEB1_SCHPO	SPAC11D3.09	247	200916000	507207
cwq_mix2-1_726.30246.30246.5.0.dta	cwq_mix2-1_726.30246.30246.5.0.dta	cwq_mix2-1_726	30246	8303.84	5282.26	1057.26	5	1	SSVGSINHGTYFYHASQEGLVSJDSNIHAGIR		3417.62	9 2 0 0 0	H(9)N(2)	(N(N(H(H(H)(H(H)))(H(H(H(H)))))))	3225	0 1 0 0 0;0 2 0 0 0;1 2 0 0 0;2 2 0 0 0;3 2 0 0 0;4 2 0 0 0;5 2 0 0 0;6 2 0 0 0;7 2 0 0 0;8 2 0 0 0;	1864.63	23	44.1511	65.7881	3.96813	4	0.00367	0.69542	0.33333	0.53226	0	0	0	0	0.0920723	0.00720537	-1	0	0.00720537	sp|Q10088|SPEB1_SCHPO	SPAC11D3.09	247	1192820000	90035400
cwq_mix2-1_726.30294.30294.4.0.dta	cwq_mix2-1_726.30294.30294.4.0.dta	cwq_mix2-1_726	30294	8315.77	5282.26	1321.32	4	1	SSVGSINHGTYFYHASQEGLVSJDSNIHAGIR		3417.62	9 2 0 0 0	H(9)N(2)	(N(N(H(H(H))(H(H)(H(H(H(H))))))))	3377	0 1 0 0 0;0 2 0 0 0;1 2 0 0 0;2 2 0 0 0;3 2 0 0 0;4 2 0 0 0;5 2 0 0 0;6 2 0 0 0;7 2 0 0 0;8 2 0 0 0;	1864.63	23	45.4582	63.8209	11.356	5	0.00472	0.89363	0.5	0.58065	0	0	0	0	4.59167e-05	3.85978e-07	-1	0	3.85978e-07	sp|Q10088|SPEB1_SCHPO	SPAC11D3.09	247	377711000	22099200
cwq_mix2-1_726.30304.30304.3.1.dta	cwq_mix2-1_726.30304.30304.3.1.dta	cwq_mix2-1_726	30304	8318.35	4090.67	1364.23	3	1	SSSSLITDSAAGATAFSCAJK	18,Carbamidomethyl[C];	2045.94	4 4 0 0 4	H(4)N(4)F(4)	(N(F)(N(H(H(N(F)))(H(N(F)(H(F)))))))	370	0 1 0 0 0;0 1 0 0 1;0 2 0 0 0;0 2 0 0 1;1 2 0 0 0;1 2 0 0 1;2 2 0 0 0;2 2 0 0 1;2 3 0 0 0;2 3 0 0 1;2 3 0 0 2;3 2 0 0 0;3 2 0 0 1;3 3 0 0 0;3 3 0 0 1;3 3 0 0 2;3 3 0 0 3;3 4 0 0 0;3 4 0 0 1;3 4 0 0 2;3 4 0 0 3;4 3 0 0 0;4 3 0 0 1;4 3 0 0 2;4 3 0 0 3;4 4 0 0 0;4 4 0 0 1;4 4 0 0 2;4 4 0 0 3;	2044.76	20	43.8807	60.0562	13.8405	7	-0.03592	-8.78115	0.22581	0.675	0	0	0	0	4.35498e-08	9.25551e-10	-1	0	9.25551e-10	sp|O60109|PPB_SCHPO	SPBC14F5.13c	126	5835970	0
cwq_mix2-1_726.30329.30329.5.0.dta	cwq_mix2-1_726.30329.30329.5.0.dta	cwq_mix2-1_726	30329	8324.64	5282.26	1057.26	5	1	SSVGSINHGTYFYHASQEGLVSJDSNIHAGIR		3417.62	9 2 0 0 0	H(9)N(2)	(N(N(H(H(H)(H(H)))(H(H(H(H)))))))	3225	0 1 0 0 0;0 2 0 0 0;1 2 0 0 0;2 2 0 0 0;3 2 0 0 0;4 2 0 0 0;5 2 0 0 0;6 2 0 0 0;7 2 0 0 0;8 2 0 0 0;	1864.63	23	48.6109	71.6331	5.85532	4	0.00355	0.67175	0.33333	0.54839	0	0	0	0	0.0167482	0.00172264	-1	0	0.00172264	sp|Q10088|SPEB1_SCHPO	SPAC11D3.09	247	1192820000	90035400
cwq_mix2-1_726.30370.30370.4.0.dta	cwq_mix2-1_726.30370.30370.4.0.dta	cwq_mix2-1_726	30370	8334.51	5282.26	1321.32	4	1	SSVGSINHGTYFYHASQEGLVSJDSNIHAGIR		3417.62	9 2 0 0 0	H(9)N(2)	(N(N(H(H(H(H(H))))(H(H(H(H)))))))	3135	0 1 0 0 0;0 2 0 0 0;1 2 0 0 0;2 2 0 0 0;3 2 0 0 0;4 2 0 0 0;5 2 0 0 0;6 2 0 0 0;7 2 0 0 0;8 2 0 0 0;	1864.63	23	20.7896	29.7179	4.20841	4	0.00768	1.45323	0.33333	0.40323	0	0	0	0	0.0852002	0.00611192	-1	0	0.00611192	sp|Q10088|SPEB1_SCHPO	SPAC11D3.09	247	377902000	22099200
cwq_mix2-1_726.30417.30417.4.0.dta	cwq_mix2-1_726.30417.30417.4.0.dta	cwq_mix2-1_726	30417	8346.38	4958.15	1240.29	4	1	SSVGSINHGTYFYHASQEGLVSJDSNIHAGIR		3417.62	7 2 0 0 0	H(7)N(2)	(N(N(H(H(H(H)))(H(H(H))))))	3186	0 1 0 0 0;0 2 0 0 0;1 2 0 0 0;2 2 0 0 0;3 2 0 0 0;4 2 0 0 0;5 2 0 0 0;6 2 0 0 0;	1540.53	23	12.776	16.8271	5.25259	4	0.00285	0.57506	0.4	0.33871	0	0	0	0	0.0360331	0.00250774	-1	0.00484496	0.00735264	sp|Q10088|SPEB1_SCHPO	SPAC11D3.09	247	11903900	1046590
cwq_mix2-1_726.30424.30424.3.0.dta	cwq_mix2-1_726.30424.30424.3.0.dta	cwq_mix2-1_726	30424	8348.26	4471.7	1491.24	3	1	SPEFFJDSLVR		1310.64	17 2 0 0 0	H(17)N(2)	(N(N(H(H(H(H(H(H(H(H)))))))(H(H(H(H)))(H(H(H(H(H)))))))))	3072	0 1 0 0 0;0 2 0 0 0;1 2 0 0 0;2 2 0 0 0;3 2 0 0 0;4 2 0 0 0;5 2 0 0 0;6 2 0 0 0;7 2 0 0 0;8 2 0 0 0;9 2 0 0 0;10 2 0 0 0;11 2 0 0 0;12 2 0 0 0;13 2 0 0 0;14 2 0 0 0;15 2 0 0 0;16 2 0 0 0;	3161.06	6	19.9358	10.6245	37.2284	7	0.00167	0.37389	0.65	0.55	0	0	0	0	1.24497e-23	1.98406e-25	-1	0.00989283	0.00989283	sp|O13968|YE48_SCHPO	SPAC24C9.08	118	251204	12942900
cwq_mix2-1_726.30476.30476.3.0.dta	cwq_mix2-1_726.30476.30476.3.0.dta	cwq_mix2-1_726	30476	8360.92	3910.58	1304.2	3	1	SSSSLITDSAAGATAFSCAJK	18,Carbamidomethyl[C];	2045.94	9 2 0 0 0	H(9)N(2)	(N(N(H(H(H(H)))(H(H(H))(H(H))))))	3185	0 1 0 0 0;0 2 0 0 0;1 2 0 0 0;2 2 0 0 0;3 2 0 0 0;4 2 0 0 0;5 2 0 0 0;6 2 0 0 0;7 2 0 0 0;8 2 0 0 0;	1864.63	20	50.828	62.9613	28.2945	6	0.00279	0.71277	0.66667	0.7	0	0	0	0	1.46369e-17	2.25049e-19	-1	0	2.25049e-19	sp|O60109|PPB_SCHPO	SPBC14F5.13c	126	34754400	36461700
cwq_mix2-1_726.30488.30488.3.0.dta	cwq_mix2-1_726.30488.30488.3.0.dta	cwq_mix2-1_726	30488	8364.18	4406.74	1469.58	3	1	QWASISPJITYK		1407.73	16 2 0 0 0	H(16)N(2)	(N(N(H(H(H(H(H))))(H(H(H(H(H(H)))))(H(H(H(H(H)))))))))	3125	0 1 0 0 0;0 2 0 0 0;1 2 0 0 0;2 2 0 0 0;3 2 0 0 0;4 2 0 0 0;5 2 0 0 0;6 2 0 0 0;7 2 0 0 0;8 2 0 0 0;9 2 0 0 0;10 2 0 0 0;11 2 0 0 0;12 2 0 0 0;13 2 0 0 0;14 2 0 0 0;15 2 0 0 0;	2999	8	41.9072	45.9452	34.4081	6	0.00539	1.22389	0.63158	0.95455	0	0	0	0	9.98736e-22	9.75604e-24	-1	0	9.75604e-24	sp|Q9USU5|GAS2_SCHPO	gas2	334	2570770	33011300
cwq_mix2-1_726.30542.30542.3.0.dta	cwq_mix2-1_726.30542.30542.3.0.dta	cwq_mix2-1_726	30542	8378.3	3910.58	1304.2	3	1	SSSSLITDSAAGATAFSCAJK	18,Carbamidomethyl[C];	2045.94	9 2 0 0 0	H(9)N(2)	(N(N(H(H(H)(H))(H(H)(H(H(H)))))))	3247	0 1 0 0 0;0 2 0 0 0;1 2 0 0 0;2 2 0 0 0;3 2 0 0 0;4 2 0 0 0;5 2 0 0 0;6 2 0 0 0;7 2 0 0 0;8 2 0 0 0;	1864.63	20	26.7615	30.456	19.9003	6	0.00087	0.2218	0.58333	0.45	0	0	0	0	4.23742e-12	7.1042e-14	-1	0	7.1042e-14	sp|O60109|PPB_SCHPO	SPBC14F5.13c	126	34754400	36461700
cwq_mix2-1_726.30551.30551.3.0.dta	cwq_mix2-1_726.30551.30551.3.0.dta	cwq_mix2-1_726	30551	8380.3	4027.59	1343.2	3	1	DVYYTDEVGJITTSHMR		2000.9	10 2 0 0 0	H(10)N(2)	(N(N(H(H(H(H)))(H(H(H))(H(H(H)))))))	3183	0 1 0 0 0;0 2 0 0 0;1 2 0 0 0;2 2 0 0 0;3 2 0 0 0;4 2 0 0 0;5 2 0 0 0;6 2 0 0 0;7 2 0 0 0;8 2 0 0 0;9 2 0 0 0;	2026.69	10	69.2206	59.5912	87.1037	7	0.00468	1.16147	0.84615	0.78125	0	0	0	0	3.27473e-58	9.7372e-60	-1	0	9.7372e-60	sp|Q10176|OST1_SCHPO	ost1	290	274096000	301829000
cwq_mix2-1_726.30576.30576.3.1.dta	cwq_mix2-1_726.30576.30576.3.1.dta	cwq_mix2-1_726	30576	8386.87	4309.64	1437.22	3	1	SPEFFJDSLVR		1310.64	16 2 0 0 0	H(16)N(2)	(N(N(H(H(H(H(H(H)))))(H(H(H(H(H))))(H(H(H(H(H)))))))))	3101	0 1 0 0 0;0 2 0 0 0;1 2 0 0 0;2 2 0 0 0;3 2 0 0 0;4 2 0 0 0;5 2 0 0 0;6 2 0 0 0;7 2 0 0 0;8 2 0 0 0;9 2 0 0 0;10 2 0 0 0;11 2 0 0 0;12 2 0 0 0;13 2 0 0 0;14 2 0 0 0;15 2 0 0 0;	2999	6	25.5462	16.9212	41.5642	6	0.00074	0.17132	0.63158	0.55	0	0	0	0	1.47854e-26	1.29165e-28	-1	0.00484496	0.00484496	sp|O13968|YE48_SCHPO	SPAC24C9.08	118	0	44759300
cwq_mix2-1_726.30578.30578.3.0.dta	cwq_mix2-1_726.30578.30578.3.0.dta	cwq_mix2-1_726	30578	8387.47	3748.53	1250.18	3	1	SSSSLITDSAAGATAFSCAJK	18,Carbamidomethyl[C];	2045.94	8 2 0 0 0	H(8)N(2)	(N(N(H(H(H(H)))(H(H)(H)(H)))))	3194	0 1 0 0 0;0 2 0 0 0;1 2 0 0 0;2 2 0 0 0;3 2 0 0 0;4 2 0 0 0;5 2 0 0 0;6 2 0 0 0;7 2 0 0 0;	1702.58	20	52.065	55.5761	45.5442	7	0.00255	0.67941	0.90909	0.675	0	0	0	0	2.79077e-29	3.10605e-31	-1	0	3.10605e-31	sp|O60109|PPB_SCHPO	SPBC14F5.13c	126	18128000	15589800
cwq_mix2-1_726.30602.30602.3.0.dta	cwq_mix2-1_726.30602.30602.3.0.dta	cwq_mix2-1_726	30602	8393.63	4272.67	1424.89	3	1	JVSGAFNVNNMIR		1435.71	15 2 0 0 0	H(15)N(2)	(N(N(H(H(H(H(H(H)))))(H(H(H(H(H(H(H(H(H))))))))))))	3094	0 1 0 0 0;0 2 0 0 0;1 2 0 0 0;2 2 0 0 0;3 2 0 0 0;4 2 0 0 0;5 2 0 0 0;6 2 0 0 0;7 2 0 0 0;8 2 0 0 0;9 2 0 0 0;10 2 0 0 0;11 2 0 0 0;12 2 0 0 0;13 2 0 0 0;14 2 0 0 0;	2836.95	1	46.0926	39.7811	57.8139	7	0.00646	1.51235	0.72222	0.875	0	0	0	0	7.14716e-38	1.05125e-39	-1	0	1.05125e-39	sp|O13960|YIN3_SCHPO	SPAC1705.03c	92	32454100	31997600
cwq_mix2-1_726.30610.30610.4.2.dta	cwq_mix2-1_726.30610.30610.4.2.dta	cwq_mix2-1_726	30610	8395.66	3865.54	967.14	4	1	DVYYTDEVGJITTSHMR		2000.9	9 2 0 0 0	H(9)N(2)	(N(N(H(H(H(H(H))))(H(H(H(H)))))))	3135	0 1 0 0 0;0 2 0 0 0;1 2 0 0 0;2 2 0 0 0;3 2 0 0 0;4 2 0 0 0;5 2 0 0 0;6 2 0 0 0;7 2 0 0 0;8 2 0 0 0;	1864.63	10	53.5788	53.3871	53.9348	7	0.0015	0.38917	0.75	0.8125	0	0	0	0	3.76886e-35	4.22742e-37	-1	0	4.22742e-37	sp|Q10176|OST1_SCHPO	ost1	290	62326500	67566000
cwq_mix2-1_726.30617.30617.3.0.dta	cwq_mix2-1_726.30617.30617.3.0.dta	cwq_mix2-1_726	30617	8397.71	4110.62	1370.88	3	1	JVSGAFNVNNMIR		1435.71	14 2 0 0 0	H(14)N(2)	(N(N(H(H(H(H(H(H(H))))))(H(H(H(H(H(H(H))))))))))	3079	0 1 0 0 0;0 2 0 0 0;1 2 0 0 0;2 2 0 0 0;3 2 0 0 0;4 2 0 0 0;5 2 0 0 0;6 2 0 0 0;7 2 0 0 0;8 2 0 0 0;9 2 0 0 0;10 2 0 0 0;11 2 0 0 0;12 2 0 0 0;13 2 0 0 0;	2674.9	1	69.4579	64.5824	78.5123	7	0.00575	1.3996	0.82353	1.125	0	0	0	0	2.89162e-52	4.85995e-54	-1	0	4.85995e-54	sp|O13960|YIN3_SCHPO	SPAC1705.03c	92	338435000	345842000
cwq_mix2-1_726.30621.30621.3.0.dta	cwq_mix2-1_726.30621.30621.3.0.dta	cwq_mix2-1_726	30621	8398.66	3865.54	1289.19	3	1	DVYYTDEVGJITTSHMR		2000.9	9 2 0 0 0	H(9)N(2)	(N(N(H(H(H(H)))(H(H)(H(H(H)))))))	3190	0 1 0 0 0;0 2 0 0 0;1 2 0 0 0;2 2 0 0 0;3 2 0 0 0;4 2 0 0 0;5 2 0 0 0;6 2 0 0 0;7 2 0 0 0;8 2 0 0 0;	1864.63	10	97.351	95.4712	100.842	7	0.00557	1.44207	0.91667	1.125	0	0	0	0	1.16209e-67	4.75652e-69	-1	0	4.75652e-69	sp|Q10176|OST1_SCHPO	ost1	290	926532000	930652000
cwq_mix2-1_726.30647.30647.3.1.dta	cwq_mix2-1_726.30647.30647.3.1.dta	cwq_mix2-1_726	30647	8405.31	4309.64	1437.22	3	1	SPEFFJDSLVR		1310.64	16 2 0 0 0	H(16)N(2)	(N(N(H(H(H(H(H(H(H(H)))))))(H(H(H))(H(H(H(H(H)))))))))	3075	0 1 0 0 0;0 2 0 0 0;1 2 0 0 0;2 2 0 0 0;3 2 0 0 0;4 2 0 0 0;5 2 0 0 0;6 2 0 0 0;7 2 0 0 0;8 2 0 0 0;9 2 0 0 0;10 2 0 0 0;11 2 0 0 0;12 2 0 0 0;13 2 0 0 0;14 2 0 0 0;15 2 0 0 0;	2999	6	20.9175	11.8511	37.755	7	-0.0009	-0.20945	0.57895	0.5	0	0	0	0	5.50185e-24	6.9903e-26	-1	0.00779221	0.00779221	sp|O13968|YE48_SCHPO	SPAC24C9.08	118	301179	45993200
cwq_mix2-1_726.30701.30701.3.0.dta	cwq_mix2-1_726.30701.30701.3.0.dta	cwq_mix2-1_726	30701	8418.86	3865.54	1289.18	3	1	DVYYTDEVGJITTSHMR		2000.9	9 2 0 0 0	H(9)N(2)	(N(N(H(H(H(H)))(H(H)(H(H)(H))))))	3192	0 1 0 0 0;0 2 0 0 0;1 2 0 0 0;2 2 0 0 0;3 2 0 0 0;4 2 0 0 0;5 2 0 0 0;6 2 0 0 0;7 2 0 0 0;8 2 0 0 0;	1864.63	10	81.7152	79.2076	86.3723	7	0.00342	0.88406	0.91667	0.90625	0	0	0	0	1.04851e-57	3.16878e-59	-1	0	3.16878e-59	sp|Q10176|OST1_SCHPO	ost1	290	926532000	930652000
cwq_mix2-1_726.30709.30709.4.0.dta	cwq_mix2-1_726.30709.30709.4.0.dta	cwq_mix2-1_726	30709	8420.97	3975.72	994.686	4	1	ITLVDJNTWJNTHIATVGK		2111.09	9 2 0 0 0	H(9)N(2)	(N(N(H(H(H(H(H))))(H(H(H(H)))))))	3135	0 1 0 0 0;0 2 0 0 0;1 2 0 0 0;2 2 0 0 0;3 2 0 0 0;4 2 0 0 0;5 2 0 0 0;6 2 0 0 0;7 2 0 0 0;8 2 0 0 0;	1864.63	6	38.2465	20.9623	70.3457	7	-0.00049	-0.12416	0.91667	0.44444	0	0	0	0	1.33044e-46	3.14279e-48	-1	0.00340136	0.00340136	sp|O94335|STT3_SCHPO	stt3	569	93162500	105780000
cwq_mix2-1_726.30727.30727.3.0.dta	cwq_mix2-1_726.30727.30727.3.0.dta	cwq_mix2-1_726	30727	8425.23	3703.49	1235.17	3	1	DVYYTDEVGJITTSHMR		2000.9	8 2 0 0 0	H(8)N(2)	(N(N(H(H)(H(H(H))(H(H(H)))))))	5086	0 1 0 0 0;0 2 0 0 0;1 2 0 0 0;2 2 0 0 0;3 2 0 0 0;4 2 0 0 0;5 2 0 0 0;6 2 0 0 0;7 2 0 0 0;	1702.58	10	85.8566	90.0771	78.0184	7	0.00545	1.4718	0.90909	1.09375	0	0	0	0	6.35908e-52	1.35659e-53	-1	0	1.35659e-53	sp|Q10176|OST1_SCHPO	ost1	290	118643000	110766000
cwq_mix2-1_726.30739.30739.4.0.dta	cwq_mix2-1_726.30739.30739.4.0.dta	cwq_mix2-1_726	30739	8428.18	4110.61	1028.41	4	1	JVSGAFNVNNMIR		1435.71	14 2 0 0 0	H(14)N(2)	(N(N(H(H(H(H(H(H)))))(H(H)(H(H(H(H(H(H))))))))))	3112	0 1 0 0 0;0 2 0 0 0;1 2 0 0 0;2 2 0 0 0;3 2 0 0 0;4 2 0 0 0;5 2 0 0 0;6 2 0 0 0;7 2 0 0 0;8 2 0 0 0;9 2 0 0 0;10 2 0 0 0;11 2 0 0 0;12 2 0 0 0;13 2 0 0 0;	2674.9	1	25.5445	21.6663	32.7467	6	0.00091	0.22143	0.58824	0.625	0	0	0	0	1.3423e-20	1.21411e-22	-1	0.00340136	0.00340136	sp|O13960|YIN3_SCHPO	SPAC1705.03c	92	3614850	30792800
cwq_mix2-1_726.30746.30746.3.0.dta	cwq_mix2-1_726.30746.30746.3.0.dta	cwq_mix2-1_726	30746	8429.99	3975.72	1325.91	3	1	ITLVDJNTWJNTHIATVGK		2111.09	9 2 0 0 0	H(9)N(2)	(N(N(H(H(H(H(H))))(H(H(H(H)))))))	3135	0 1 0 0 0;0 2 0 0 0;1 2 0 0 0;2 2 0 0 0;3 2 0 0 0;4 2 0 0 0;5 2 0 0 0;6 2 0 0 0;7 2 0 0 0;8 2 0 0 0;	1864.63	6	62.1496	50.9821	82.8891	6	0.00276	0.69355	0.91667	0.66667	0	0	0	0	2.6907e-55	8.68728e-57	-1	0	8.68728e-57	sp|O94335|STT3_SCHPO	stt3	569	857581000	934023000
cwq_mix2-1_726.30775.30775.3.0.dta	cwq_mix2-1_726.30775.30775.3.0.dta	cwq_mix2-1_726	30775	8436.91	3948.56	1316.86	3	1	JVSGAFNVNNMIR		1435.71	13 2 0 0 0	H(13)N(2)	(N(N(H(H(H))(H(H(H(H(H))))(H(H(H(H(H)))))))))	3361	0 1 0 0 0;0 2 0 0 0;1 2 0 0 0;2 2 0 0 0;3 2 0 0 0;4 2 0 0 0;5 2 0 0 0;6 2 0 0 0;7 2 0 0 0;8 2 0 0 0;9 2 0 0 0;10 2 0 0 0;11 2 0 0 0;12 2 0 0 0;	2512.85	1	96.8978	89.9883	109.73	7	0.00377	0.95545	0.875	1.20833	0	0	0	0	1.00993e-73	2.58124e-75	-1	0	2.58124e-75	sp|O13960|YIN3_SCHPO	SPAC1705.03c	92	1016880000	1150080000
cwq_mix2-1_726.30787.30787.4.0.dta	cwq_mix2-1_726.30787.30787.4.0.dta	cwq_mix2-1_726	30787	8439.93	3975.72	994.686	4	1	ITLVDJNTWJNTHIATVGK		2111.09	9 2 0 0 0	H(9)N(2)	(N(N(H(H(H)(H))(H(H(H(H(H))))))))	3239	0 1 0 0 0;0 2 0 0 0;1 2 0 0 0;2 2 0 0 0;3 2 0 0 0;4 2 0 0 0;5 2 0 0 0;6 2 0 0 0;7 2 0 0 0;8 2 0 0 0;	1864.63	10	52.5483	48.0281	60.9429	6	-0.00024	-0.06078	0.83333	0.72222	0	0	0	0	4.6325e-40	9.09608e-42	-1	0	9.09608e-42	sp|O94335|STT3_SCHPO	stt3	573	93162500	105780000
cwq_mix2-1_726.30823.30823.4.0.dta	cwq_mix2-1_726.30823.30823.4.0.dta	cwq_mix2-1_726	30823	8449.32	3948.56	987.895	4	1	JVSGAFNVNNMIR		1435.71	13 2 0 0 0	H(13)N(2)	(N(N(H(H(H(H(H(H)))))(H(H(H))(H(H(H(H))))))))	3110	0 1 0 0 0;0 2 0 0 0;1 2 0 0 0;2 2 0 0 0;3 2 0 0 0;4 2 0 0 0;5 2 0 0 0;6 2 0 0 0;7 2 0 0 0;8 2 0 0 0;9 2 0 0 0;10 2 0 0 0;11 2 0 0 0;12 2 0 0 0;	2512.85	1	56.5547	58.4388	53.0558	7	0.00157	0.39752	0.5625	1.08333	0	0	0	0	1.56301e-34	1.8357e-36	-1	0	1.8357e-36	sp|O13960|YIN3_SCHPO	SPAC1705.03c	92	66812700	58505100
cwq_mix2-1_726.30866.30866.3.0.dta	cwq_mix2-1_726.30866.30866.3.0.dta	cwq_mix2-1_726	30866	8460.86	3813.67	1271.9	3	1	ITLVDJNTWJNTHIATVGK		2111.09	8 2 0 0 0	H(8)N(2)	(N(N(H(H(H(H)))(H(H)(H)(H)))))	3194	0 1 0 0 0;0 2 0 0 0;1 2 0 0 0;2 2 0 0 0;3 2 0 0 0;4 2 0 0 0;5 2 0 0 0;6 2 0 0 0;7 2 0 0 0;	1702.58	10	42.4991	37.2639	52.2217	6	0.00375	0.98325	0.81818	0.63889	0	0	0	0	6.02774e-34	8.31758e-36	-1	0	8.31758e-36	sp|O94335|STT3_SCHPO	stt3	573	149896000	138754000
cwq_mix2-1_726.30911.30911.4.1.dta	cwq_mix2-1_726.30911.30911.4.1.dta	cwq_mix2-1_726	30911	8472.76	3948.56	987.895	4	1	JVSGAFNVNNMIR		1435.71	13 2 0 0 0	H(13)N(2)	(N(N(H(H(H(H(H(H)))))(H(H(H(H(H(H(H))))))))))	3096	0 1 0 0 0;0 2 0 0 0;1 2 0 0 0;2 2 0 0 0;3 2 0 0 0;4 2 0 0 0;5 2 0 0 0;6 2 0 0 0;7 2 0 0 0;8 2 0 0 0;9 2 0 0 0;10 2 0 0 0;11 2 0 0 0;12 2 0 0 0;	2512.85	1	56.5669	52.5337	64.0571	7	0.00046	0.1159	0.6875	1	0	0	0	0	3.12249e-42	4.22298e-44	-1	0	4.22298e-44	sp|O13960|YIN3_SCHPO	SPAC1705.03c	92	66812700	62866100
cwq_mix2-1_726.30944.30944.3.0.dta	cwq_mix2-1_726.30944.30944.3.0.dta	cwq_mix2-1_726	30944	8481.37	3948.56	1316.86	3	1	JVSGAFNVNNMIR		1435.71	13 2 0 0 0	H(13)N(2)	(N(N(H(H(H(H(H(H)))))(H(H)(H(H(H(H(H)))))))))	3113	0 1 0 0 0;0 2 0 0 0;1 2 0 0 0;2 2 0 0 0;3 2 0 0 0;4 2 0 0 0;5 2 0 0 0;6 2 0 0 0;7 2 0 0 0;8 2 0 0 0;9 2 0 0 0;10 2 0 0 0;11 2 0 0 0;12 2 0 0 0;	2512.85	1	80.0346	73.7907	91.6304	7	0.00358	0.90758	0.8125	1.125	0	0	0	0	2.46387e-61	6.92501e-63	-1	0	6.92501e-63	sp|O13960|YIN3_SCHPO	SPAC1705.03c	92	1016880000	1150080000
cwq_mix2-1_726.31028.31028.3.0.dta	cwq_mix2-1_726.31028.31028.3.0.dta	cwq_mix2-1_726	31028	8503.48	3975.73	1325.91	3	1	ITLVDJNTWJNTHIATVGK		2111.09	9 2 0 0 0	H(9)N(2)	(N(N(H(H(H(H(H))))(H(H(H(H)))))))	3135	0 1 0 0 0;0 2 0 0 0;1 2 0 0 0;2 2 0 0 0;3 2 0 0 0;4 2 0 0 0;5 2 0 0 0;6 2 0 0 0;7 2 0 0 0;8 2 0 0 0;	1864.63	6	32.8126	18.9271	58.6001	6	0.00349	0.87842	0.91667	0.47222	0	0	0	0	2.01197e-38	2.73626e-40	-1	0.00417973	0.00417973	sp|O94335|STT3_SCHPO	stt3	569	24970700	41951100
cwq_mix2-1_726.31069.31069.3.0.dta	cwq_mix2-1_726.31069.31069.3.0.dta	cwq_mix2-1_726	31069	8514.14	3786.51	1262.84	3	1	JVSGAFNVNNMIR		1435.71	12 2 0 0 0	H(12)N(2)	(N(N(H(H(H))(H(H(H))(H(H(H(H(H(H))))))))))	3369	0 1 0 0 0;0 2 0 0 0;1 2 0 0 0;2 2 0 0 0;3 2 0 0 0;4 2 0 0 0;5 2 0 0 0;6 2 0 0 0;7 2 0 0 0;8 2 0 0 0;9 2 0 0 0;10 2 0 0 0;11 2 0 0 0;	2350.79	1	37.5315	30.3873	50.7993	7	0.009	2.37556	0.73333	0.79167	0	0	0	0	6.01607e-33	7.83345e-35	-1	0	7.83345e-35	sp|O13960|YIN3_SCHPO	SPAC1705.03c	92	51014100	35169100
cwq_mix2-1_726.31153.31153.3.0.dta	cwq_mix2-1_726.31153.31153.3.0.dta	cwq_mix2-1_726	31153	8536.43	3624.45	1208.82	3	1	JVSGAFNVNNMIR		1435.71	11 2 0 0 0	H(11)N(2)	(N(N(H(H(H(H(H))))(H(H(H))(H(H(H)))))))	3139	0 1 0 0 0;0 2 0 0 0;1 2 0 0 0;2 2 0 0 0;3 2 0 0 0;4 2 0 0 0;5 2 0 0 0;6 2 0 0 0;7 2 0 0 0;8 2 0 0 0;9 2 0 0 0;10 2 0 0 0;	2188.74	1	25.0225	18.7889	36.5993	6	0.00143	0.3933	0.71429	0.625	0	0	0	0	3.30419e-23	4.40457e-25	-1	0.00417973	0.00417973	sp|O13960|YIN3_SCHPO	SPAC1705.03c	92	59836300	37493700
cwq_mix2-1_726.31194.31194.3.0.dta	cwq_mix2-1_726.31194.31194.3.0.dta	cwq_mix2-1_726	31194	8546.47	3823.49	1275.17	3	1	SPEFFJDSLVR		1310.64	13 2 0 0 0	H(13)N(2)	(N(N(H(H(H(H(H))))(H(H(H))(H(H(H(H(H)))))))))	3137	0 1 0 0 0;0 2 0 0 0;1 2 0 0 0;2 2 0 0 0;3 2 0 0 0;4 2 0 0 0;5 2 0 0 0;6 2 0 0 0;7 2 0 0 0;8 2 0 0 0;9 2 0 0 0;10 2 0 0 0;11 2 0 0 0;12 2 0 0 0;	2512.85	6	44.3775	25.5952	79.259	7	0.00266	0.69482	0.875	0.65	0	0	0	0	8.78512e-53	1.9577e-54	-1	0.00127389	0.00127389	sp|O13968|YE48_SCHPO	SPAC24C9.08	118	420868	123790000
cwq_mix2-1_726.31207.31207.3.0.dta	cwq_mix2-1_726.31207.31207.3.0.dta	cwq_mix2-1_726	31207	8549.76	3465.38	1155.8	3	1	LGVGJATFETDDFSK		1600.75	9 2 0 0 0	H(9)N(2)	(N(N(H(H(H(H(H))))(H(H(H(H)))))))	3135	0 1 0 0 0;0 2 0 0 0;1 2 0 0 0;2 2 0 0 0;3 2 0 0 0;4 2 0 0 0;5 2 0 0 0;6 2 0 0 0;7 2 0 0 0;8 2 0 0 0;	1864.63	5	37.4082	30.0407	51.0906	6	0.00112	0.32272	0.83333	0.75	0	0	0	0	3.75638e-33	5.20227e-35	-1	0	5.20227e-35	sp|Q09140|UGGG_SCHPO	gpt1	880	50090000	63680400
cwq_mix2-1_726.31274.31274.3.0.dta	cwq_mix2-1_726.31274.31274.3.0.dta	cwq_mix2-1_726	31274	8567.28	3304.48	1102.17	3	1	VYLHTLTITLJGTR		1601.9	8 2 0 0 0	H(8)N(2)	(N(N(H(H(H(H)))(H(H)(H)(H)))))	3194	0 1 0 0 0;0 2 0 0 0;1 2 0 0 0;2 2 0 0 0;3 2 0 0 0;4 2 0 0 0;5 2 0 0 0;6 2 0 0 0;7 2 0 0 0;	1702.58	11	37.9867	24.4144	63.1925	7	0.00187	0.56735	0.81818	0.42308	0	0	0	0	1.24947e-41	1.75943e-43	-1	0.00249377	0.00249377	sp|O94380|GPI16_SCHPO	SPBC1604.15	391	34504600	40840800
cwq_mix2-1_726.31285.31285.3.0.dta	cwq_mix2-1_726.31285.31285.3.0.dta	cwq_mix2-1_726	31285	8569.98	3823.49	1275.17	3	1	SPEFFJDSLVR		1310.64	13 2 0 0 0	H(13)N(2)	(N(N(H(H(H(H(H(H)))))(H(H(H(H)))(H(H(H)))))))	3107	0 1 0 0 0;0 2 0 0 0;1 2 0 0 0;2 2 0 0 0;3 2 0 0 0;4 2 0 0 0;5 2 0 0 0;6 2 0 0 0;7 2 0 0 0;8 2 0 0 0;9 2 0 0 0;10 2 0 0 0;11 2 0 0 0;12 2 0 0 0;	2512.85	6	28.5773	14.4975	54.7255	7	0.00235	0.61557	0.8125	0.55	0	0	0	0	1.04886e-35	1.37923e-37	-1	0.00558659	0.00558659	sp|O13968|YE48_SCHPO	SPAC24C9.08	118	289246	123790000
cwq_mix2-1_726.31343.31343.3.0.dta	cwq_mix2-1_726.31343.31343.3.0.dta	cwq_mix2-1_726	31343	8584.97	3539.42	1180.48	3	1	LJDTYTEVAEVMK		1512.73	10 2 0 0 0	H(10)N(2)	(N(N(H(H(H(H(H))))(H(H)(H(H(H)))))))	3146	0 1 0 0 0;0 2 0 0 0;1 2 0 0 0;2 2 0 0 0;3 2 0 0 0;4 2 0 0 0;5 2 0 0 0;6 2 0 0 0;7 2 0 0 0;8 2 0 0 0;9 2 0 0 0;	2026.69	2	56.2316	42.8385	81.1045	7	0.00467	1.31969	0.92308	0.95833	0	0	0	0	4.62835e-54	1.1566e-55	-1	0	1.1566e-55	sp|Q10057|PDI1_SCHPO	SPAC1F5.02	161	14699000	42618800
cwq_mix2-1_726.31355.31355.3.0.dta	cwq_mix2-1_726.31355.31355.3.0.dta	cwq_mix2-1_726	31355	8588.09	3303.33	1101.78	3	1	LGVGJATFETDDFSK		1600.75	8 2 0 0 0	H(8)N(2)	(N(N(H(H)(H(H)(H(H(H(H))))))))	5090	0 1 0 0 0;0 2 0 0 0;1 2 0 0 0;2 2 0 0 0;3 2 0 0 0;4 2 0 0 0;5 2 0 0 0;6 2 0 0 0;7 2 0 0 0;	1702.58	5	34.8043	29.9092	43.8952	6	0.00208	0.63082	0.81818	0.75	0	0	0	0	3.80878e-28	3.96919e-30	-1	0	3.96919e-30	sp|Q09140|UGGG_SCHPO	gpt1	880	60926900	101672000
cwq_mix2-1_726.31393.31393.2.0.dta	cwq_mix2-1_726.31393.31393.2.0.dta	cwq_mix2-1_726	31393	8597.39	3303.33	1652.17	2	1	LGVGJATFETDDFSK		1600.75	8 2 0 0 0	H(8)N(2)	(N(N(H(H(H(H)))(H(H(H(H)))))))	3178	0 1 0 0 0;0 2 0 0 0;1 2 0 0 0;2 2 0 0 0;3 2 0 0 0;4 2 0 0 0;5 2 0 0 0;6 2 0 0 0;7 2 0 0 0;	1702.58	5	21.1284	24.7927	14.3233	4	0.0014	0.42315	0.72727	0.78571	0	0	0	0	2.03564e-08	4.16397e-10	-1	0.00249377	0.00249377	sp|Q09140|UGGG_SCHPO	gpt1	880	12147300	11115100
cwq_mix2-1_726.31413.31413.3.0.dta	cwq_mix2-1_726.31413.31413.3.0.dta	cwq_mix2-1_726	31413	8602.63	3539.42	1180.48	3	1	LJDTYTEVAEVMK		1512.73	10 2 0 0 0	H(10)N(2)	(N(N(H(H(H(H(H))))(H(H)(H(H(H)))))))	3146	0 1 0 0 0;0 2 0 0 0;1 2 0 0 0;2 2 0 0 0;3 2 0 0 0;4 2 0 0 0;5 2 0 0 0;6 2 0 0 0;7 2 0 0 0;8 2 0 0 0;9 2 0 0 0;	2026.69	2	35.6394	19.164	66.2365	7	0.00428	1.21035	0.92308	0.75	0	0	0	0	9.50872e-44	1.522e-45	-1	0.00417973	0.00417973	sp|Q10057|PDI1_SCHPO	SPAC1F5.02	161	15494500	42618800
cwq_mix2-1_726.31436.31436.3.0.dta	cwq_mix2-1_726.31436.31436.3.0.dta	cwq_mix2-1_726	31436	8608.68	3303.33	1101.78	3	1	LGVGJATFETDDFSK		1600.75	8 2 0 0 0	H(8)N(2)	(N(N(H(H(H(H)))(H(H)(H)(H)))))	3194	0 1 0 0 0;0 2 0 0 0;1 2 0 0 0;2 2 0 0 0;3 2 0 0 0;4 2 0 0 0;5 2 0 0 0;6 2 0 0 0;7 2 0 0 0;	1702.58	5	29.8556	24.6065	39.6038	6	0.00201	0.6072	0.81818	0.75	0	0	0	0	3.12717e-25	3.42578e-27	-1	0.00249377	0.00249377	sp|Q09140|UGGG_SCHPO	gpt1	880	60926900	101672000
cwq_mix2-1_726.31492.31492.3.0.dta	cwq_mix2-1_726.31492.31492.3.0.dta	cwq_mix2-1_726	31492	8623.31	3278.34	1093.45	3	1	EGFQILLJR		1089.61	11 2 0 0 0	H(11)N(2)	(N(N(H(H(H(H)))(H(H(H(H(H(H(H))))))))))	3166	0 1 0 0 0;0 2 0 0 0;1 2 0 0 0;2 2 0 0 0;3 2 0 0 0;4 2 0 0 0;5 2 0 0 0;6 2 0 0 0;7 2 0 0 0;8 2 0 0 0;9 2 0 0 0;10 2 0 0 0;	2188.74	8	21.2262	11.524	39.2446	6	-0.00318	-0.96924	0.78571	0.4375	0	0	0	0	5.46161e-25	6.21463e-27	-1	0.00940975	0.00940975	sp|O60109|PPB_SCHPO	SPBC14F5.13c	241	35204000	80944200
cwq_mix2-1_726.31494.31494.3.0.dta	cwq_mix2-1_726.31494.31494.3.0.dta	cwq_mix2-1_726	31494	8623.85	3377.36	1126.46	3	1	LJDTYTEVAEVMK		1512.73	9 2 0 0 0	H(9)N(2)	(N(N(H(H(H(H)))(H(H)(H(H)(H))))))	3192	0 1 0 0 0;0 2 0 0 0;1 2 0 0 0;2 2 0 0 0;3 2 0 0 0;4 2 0 0 0;5 2 0 0 0;6 2 0 0 0;7 2 0 0 0;8 2 0 0 0;	1864.63	2	26.814	21.005	37.6023	7	0.00016	0.04778	0.75	0.70833	0	0	0	0	6.97181e-24	8.7726e-26	-1	0.00340136	0.00340136	sp|Q10057|PDI1_SCHPO	SPAC1F5.02	161	30864900	50673300
cwq_mix2-1_726.31514.31514.4.0.dta	cwq_mix2-1_726.31514.31514.4.0.dta	cwq_mix2-1_726	31514	8628.91	4303.7	1076.68	4	1	DJTTGSHFMHAGLSPEWAYR		2277.01	10 2 0 0 0	H(10)N(2)	(N(N(H(H(H))(H(H(H))(H(H(H(H))))))))	3371	0 1 0 0 0;0 2 0 0 0;1 2 0 0 0;2 2 0 0 0;3 2 0 0 0;4 2 0 0 0;5 2 0 0 0;6 2 0 0 0;7 2 0 0 0;8 2 0 0 0;9 2 0 0 0;	2026.69	2	37.7521	18.1207	74.2105	7	0.00245	0.56973	0.92308	0.57895	0	0	0	0	2.77352e-49	4.78284e-51	-1	0.00484496	0.00484496	sp|O74480|YQJ7_SCHPO	SPCC1840.07c	191	118076000	131866000
cwq_mix2-1_726.31573.31573.2.0.dta	cwq_mix2-1_726.31573.31573.2.0.dta	cwq_mix2-1_726	31573	8644.18	3116.3	1558.65	2	1	EGFQILLJR		1089.61	10 2 0 0 0	H(10)N(2)	(N(N(H(H(H(H)))(H(H)(H(H)(H(H)))))))	3191	0 1 0 0 0;0 2 0 0 0;1 2 0 0 0;2 2 0 0 0;3 2 0 0 0;4 2 0 0 0;5 2 0 0 0;6 2 0 0 0;7 2 0 0 0;8 2 0 0 0;9 2 0 0 0;	2026.69	8	30.6783	14.2455	61.1963	7	0.00452	1.45138	0.92308	0.5	0	0	0	0	3.0822e-40	5.64625e-42	-1	0.00558659	0.00558659	sp|O60109|PPB_SCHPO	SPBC14F5.13c	241	21352500	20059900
cwq_mix2-1_726.31638.31638.4.0.dta	cwq_mix2-1_726.31638.31638.4.0.dta	cwq_mix2-1_726	31638	8661.04	4141.65	1036.17	4	1	DJTTGSHFMHAGLSPEWAYR		2277.01	9 2 0 0 0	H(9)N(2)	(N(N(H(H(H))(H(H(H(H(H(H)))))))))	3359	0 1 0 0 0;0 2 0 0 0;1 2 0 0 0;2 2 0 0 0;3 2 0 0 0;4 2 0 0 0;5 2 0 0 0;6 2 0 0 0;7 2 0 0 0;8 2 0 0 0;	1864.63	2	69.568	61.6484	84.2757	7	0.00187	0.45184	0.91667	0.89474	0	0	0	0	2.9539e-56	7.1581e-58	-1	0	7.1581e-58	sp|O74480|YQJ7_SCHPO	SPCC1840.07c	191	238025000	286097000
cwq_mix2-1_726.31754.31754.4.0.dta	cwq_mix2-1_726.31754.31754.4.0.dta	cwq_mix2-1_726	31754	8690.94	3979.6	995.655	4	1	DJTTGSHFMHAGLSPEWAYR		2277.01	8 2 0 0 0	H(8)N(2)	(N(N(H(H(H(H)))(H(H)(H)(H)))))	3194	0 1 0 0 0;0 2 0 0 0;1 2 0 0 0;2 2 0 0 0;3 2 0 0 0;4 2 0 0 0;5 2 0 0 0;6 2 0 0 0;7 2 0 0 0;	1702.58	2	21.8097	12.5947	38.9234	6	0.00105	0.26304	0.72727	0.47368	0	0	0	0	8.98873e-25	1.29182e-26	-1	0.00779221	0.00779221	sp|O74480|YQJ7_SCHPO	SPCC1840.07c	191	62496700	62754300
cwq_mix2-1_726.31763.31763.2.0.dta	cwq_mix2-1_726.31763.31763.2.0.dta	cwq_mix2-1_726	31763	8693.37	2954.24	1477.63	2	1	EGFQILLJR		1089.61	9 2 0 0 0	H(9)N(2)	(N(N(H(H(H)(H))(H(H(H))(H(H))))))	3244	0 1 0 0 0;0 2 0 0 0;1 2 0 0 0;2 2 0 0 0;3 2 0 0 0;4 2 0 0 0;5 2 0 0 0;6 2 0 0 0;7 2 0 0 0;8 2 0 0 0;	1864.63	8	30.6429	16.2243	57.4204	7	0.0052	1.75895	0.91667	0.5	0	0	0	0	1.3484e-37	1.8013e-39	-1	0.00484496	0.00484496	sp|O60109|PPB_SCHPO	SPBC14F5.13c	241	25515100	24707700
cwq_mix2-1_726.31823.31823.3.0.dta	cwq_mix2-1_726.31823.31823.3.0.dta	cwq_mix2-1_726	31823	8708.78	2954.24	985.417	3	1	EGFQILLJR		1089.61	9 2 0 0 0	H(9)N(2)	(N(N(H(H(H(H)))(H(H)(H(H)(H))))))	3192	0 1 0 0 0;0 2 0 0 0;1 2 0 0 0;2 2 0 0 0;3 2 0 0 0;4 2 0 0 0;5 2 0 0 0;6 2 0 0 0;7 2 0 0 0;8 2 0 0 0;	1864.63	8	29.8641	13.2427	60.7324	7	-0.0031	-1.04956	0.91667	0.5	0	0	0	0	6.49795e-40	1.29028e-41	-1	0.0062724	0.0062724	sp|O60109|PPB_SCHPO	SPBC14F5.13c	241	17875600	29196200
cwq_mix2-1_726.31835.31835.2.0.dta	cwq_mix2-1_726.31835.31835.2.0.dta	cwq_mix2-1_726	31835	8712.01	2954.24	1477.63	2	1	EGFQILLJR		1089.61	9 2 0 0 0	H(9)N(2)	(N(N(H(H)(H(H)(H(H(H(H(H)))))))))	5089	0 1 0 0 0;0 2 0 0 0;1 2 0 0 0;2 2 0 0 0;3 2 0 0 0;4 2 0 0 0;5 2 0 0 0;6 2 0 0 0;7 2 0 0 0;8 2 0 0 0;	1864.63	8	32.6008	16.1727	63.1102	7	0.00404	1.369	0.91667	0.4375	0	0	0	0	1.42587e-41	2.01635e-43	-1	0.00484496	0.00484496	sp|O60109|PPB_SCHPO	SPBC14F5.13c	241	25515100	24707700
cwq_mix2-1_726.31858.31858.3.0.dta	cwq_mix2-1_726.31858.31858.3.0.dta	cwq_mix2-1_726	31858	8717.69	3693.6	1231.87	3	1	INWMLPGEJTTKPSIK		1828.96	9 2 0 0 0	H(9)N(2)	(N(N(H(H(H)(H(H)))(H(H(H(H)))))))	3225	0 1 0 0 0;0 2 0 0 0;1 2 0 0 0;2 2 0 0 0;3 2 0 0 0;4 2 0 0 0;5 2 0 0 0;6 2 0 0 0;7 2 0 0 0;8 2 0 0 0;	1864.63	9	35.7182	17.5235	69.5085	7	0.00038	0.10406	0.91667	0.43333	0	0	0	0	5.07124e-46	1.05628e-47	-1	0.00484496	0.00484496	sp|Q9USP5|GPI8_SCHPO	gpi8	307	31155300	22595300
cwq_mix2-1_726.31906.31906.2.0.dta	cwq_mix2-1_726.31906.31906.2.0.dta	cwq_mix2-1_726	31906	8730.44	2954.24	1477.62	2	1	EGFQILLJR		1089.61	9 2 0 0 0	H(9)N(2)	(N(N(H(H(H(H)))(H(H)(H(H)(H))))))	3192	0 1 0 0 0;0 2 0 0 0;1 2 0 0 0;2 2 0 0 0;3 2 0 0 0;4 2 0 0 0;5 2 0 0 0;6 2 0 0 0;7 2 0 0 0;8 2 0 0 0;	1864.63	8	25.3982	11.012	52.1155	7	0.0012	0.407	0.91667	0.5	0	0	0	0	7.15811e-34	9.88555e-36	-1	0.00989283	0.00989283	sp|O60109|PPB_SCHPO	SPBC14F5.13c	241	25515100	24707700
cwq_mix2-1_726.31910.31910.2.0.dta	cwq_mix2-1_726.31910.31910.2.0.dta	cwq_mix2-1_726	31910	8731.55	3137.34	1569.18	2	1	GFPLNAJASLIR		1272.71	9 2 0 0 0	H(9)N(2)	(N(N(H(H)(H(H(H(H(H(H(H))))))))))	5070	0 1 0 0 0;0 2 0 0 0;1 2 0 0 0;2 2 0 0 0;3 2 0 0 0;4 2 0 0 0;5 2 0 0 0;6 2 0 0 0;7 2 0 0 0;8 2 0 0 0;	1864.63	7	15.6427	14.1452	18.4237	5	0.00355	1.13165	0.75	0.5	0	0	0	0	3.77173e-11	7.59668e-13	-1	0.0062724	0.0062724	sp|Q10449|MU157_SCHPO	mug157	282	3008020	2119040
cwq_mix2-1_726.32013.32013.3.0.dta	cwq_mix2-1_726.32013.32013.3.0.dta	cwq_mix2-1_726	32013	8758.93	4774.93	1592.31	3	1	LVDATQGGPJITFSSIR		1775.93	16 2 0 0 0	H(16)N(2)	(N(N(H(H(H(H(H(H(H))))))(H(H(H))(H(H(H(H(H(H))))))))))	3089	0 1 0 0 0;0 2 0 0 0;1 2 0 0 0;2 2 0 0 0;3 2 0 0 0;4 2 0 0 0;5 2 0 0 0;6 2 0 0 0;7 2 0 0 0;8 2 0 0 0;9 2 0 0 0;10 2 0 0 0;11 2 0 0 0;12 2 0 0 0;13 2 0 0 0;14 2 0 0 0;15 2 0 0 0;	2999	10	35.6483	42.0497	23.76	6	-0.00262	-0.54779	0.52632	0.78125	0	0	0	0	1.47501e-14	2.1113e-16	-1	0	2.1113e-16	sp|O13857|PLB2_SCHPO	SPAC1A6.03c	228	13228300	9955440
cwq_mix2-1_726.32141.32141.4.1.dta	cwq_mix2-1_726.32141.32141.4.1.dta	cwq_mix2-1_726	32141	8792.66	4413.82	1104.21	4	1	MEJITSNEVSLHIASADSAPGFDK	1,Oxidation[M];	2549.18	9 2 0 0 0	H(9)N(2)	(N(N(H(H(H(H)))(H(H(H))(H(H))))))	3185	0 1 0 0 0;0 2 0 0 0;1 2 0 0 0;2 2 0 0 0;3 2 0 0 0;4 2 0 0 0;5 2 0 0 0;6 2 0 0 0;7 2 0 0 0;8 2 0 0 0;	1864.63	3	24.7676	22.691	28.6242	6	0.00061	0.13806	0.66667	0.54348	0	0	0	0	8.73788e-18	1.23662e-19	-1	0.00340136	0.00340136	sp|O94702|YC52_SCHPO	SPCC1259.02c	617	18270500	20540400
cwq_mix2-1_726.32147.32147.3.0.dta	cwq_mix2-1_726.32147.32147.3.0.dta	cwq_mix2-1_726	32147	8794.19	4413.83	1471.95	3	1	MEJITSNEVSLHIASADSAPGFDK	1,Oxidation[M];	2549.18	9 2 0 0 0	H(9)N(2)	(N(N(H(H)(H(H(H))(H(H(H(H))))))))	5085	0 1 0 0 0;0 2 0 0 0;1 2 0 0 0;2 2 0 0 0;3 2 0 0 0;4 2 0 0 0;5 2 0 0 0;6 2 0 0 0;7 2 0 0 0;8 2 0 0 0;	1864.63	3	62.755	71.2772	46.928	6	0.00947	2.14561	0.91667	0.91304	0	0	0	0	3.0655e-30	2.51102e-32	-1	0	2.51102e-32	sp|O94702|YC52_SCHPO	SPCC1259.02c	617	24086300	25981800
cwq_mix2-1_726.32187.32187.3.0.dta	cwq_mix2-1_726.32187.32187.3.0.dta	cwq_mix2-1_726	32187	8804.98	4251.78	1417.93	3	1	MEJITSNEVSLHIASADSAPGFDK	1,Oxidation[M];	2549.18	8 2 0 0 0	H(8)N(2)	(N(N(H(H)(H(H)(H(H(H(H))))))))	5090	0 1 0 0 0;0 2 0 0 0;1 2 0 0 0;2 2 0 0 0;3 2 0 0 0;4 2 0 0 0;5 2 0 0 0;6 2 0 0 0;7 2 0 0 0;	1702.58	3	23.5061	25.4776	19.8448	6	0.01285	3.02316	0.81818	0.6087	0	0	0	0	4.59808e-12	8.13721e-14	-1	0.00127389	0.00127389	sp|O94702|YC52_SCHPO	SPCC1259.02c	617	8859870	5205070
cwq_mix2-1_726.32284.32284.3.0.dta	cwq_mix2-1_726.32284.32284.3.0.dta	cwq_mix2-1_726	32284	8830.19	3340.37	1114.13	3	1	NFWQVGJSSLPAR		1475.74	9 2 0 0 0	H(9)N(2)	(N(N(H(H(H)(H(H)))(H(H(H(H)))))))	3225	0 1 0 0 0;0 2 0 0 0;1 2 0 0 0;2 2 0 0 0;3 2 0 0 0;4 2 0 0 0;5 2 0 0 0;6 2 0 0 0;7 2 0 0 0;8 2 0 0 0;	1864.63	7	15.4642	17.171	12.2943	5	-0.00131	-0.39116	0.58333	0.58333	0	0	0	0	1.10977e-06	1.55489e-08	-1	0.00484496	0.00484498	sp|O42841|YFH2_SCHPO	SPAC23A1.02c	140	19486500	20293300
cwq_mix2-1_726.32386.32386.3.0.dta	cwq_mix2-1_726.32386.32386.3.0.dta	cwq_mix2-1_726	32386	8856.98	4706.96	1569.66	3	1	SIDVGJHTLVIVDGIR		1707.94	16 2 0 0 0	H(16)N(2)	(N(N(H(H(H(H(H(H(H))))))(H(H(H))(H(H(H(H(H(H))))))))))	3089	0 1 0 0 0;0 2 0 0 0;1 2 0 0 0;2 2 0 0 0;3 2 0 0 0;4 2 0 0 0;5 2 0 0 0;6 2 0 0 0;7 2 0 0 0;8 2 0 0 0;9 2 0 0 0;10 2 0 0 0;11 2 0 0 0;12 2 0 0 0;13 2 0 0 0;14 2 0 0 0;15 2 0 0 0;	2999	6	47.9292	26.8556	87.066	7	0.01425	3.02729	0.94737	0.7	0	0	0	0	3.47726e-58	1.04594e-59	-1	0.00127389	0.00127389	sp|Q9UUH0|YKIC_SCHPO	SPAC630.12	171	8933980	7962500
cwq_mix2-1_726.32407.32407.3.0.dta	cwq_mix2-1_726.32407.32407.3.0.dta	cwq_mix2-1_726	32407	8862.59	4544.89	1515.64	3	1	SIDVGJHTLVIVDGIR		1707.94	15 2 0 0 0	H(15)N(2)	(N(N(H(H(H(H(H))))(H(H(H(H(H))))(H(H(H(H(H)))))))))	3128	0 1 0 0 0;0 2 0 0 0;1 2 0 0 0;2 2 0 0 0;3 2 0 0 0;4 2 0 0 0;5 2 0 0 0;6 2 0 0 0;7 2 0 0 0;8 2 0 0 0;9 2 0 0 0;10 2 0 0 0;11 2 0 0 0;12 2 0 0 0;13 2 0 0 0;14 2 0 0 0;	2836.95	6	48.2229	36.7354	69.557	7	0.00291	0.64133	0.83333	0.83333	0	0	0	0	4.6934e-46	9.46485e-48	-1	0	9.46485e-48	sp|Q9UUH0|YKIC_SCHPO	SPAC630.12	171	16417300	12662800
cwq_mix2-1_726.32494.32494.3.0.dta	cwq_mix2-1_726.32494.32494.3.0.dta	cwq_mix2-1_726	32494	8886.03	4544.89	1515.63	3	1	SIDVGJHTLVIVDGIR		1707.94	15 2 0 0 0	H(15)N(2)	(N(N(H(H(H(H(H(H)))))(H(H(H(H(H))))(H(H(H(H))))))))	3102	0 1 0 0 0;0 2 0 0 0;1 2 0 0 0;2 2 0 0 0;3 2 0 0 0;4 2 0 0 0;5 2 0 0 0;6 2 0 0 0;7 2 0 0 0;8 2 0 0 0;9 2 0 0 0;10 2 0 0 0;11 2 0 0 0;12 2 0 0 0;13 2 0 0 0;14 2 0 0 0;	2836.95	6	28.6585	14.4809	54.9883	7	0.00024	0.05254	0.77778	0.5	0	0	0	0	6.85706e-36	7.71597e-38	-1	0.00558659	0.00558659	sp|Q9UUH0|YKIC_SCHPO	SPAC630.12	171	16417300	3873050
cwq_mix2-1_726.32594.32594.3.0.dta	cwq_mix2-1_726.32594.32594.3.0.dta	cwq_mix2-1_726	32594	8911.78	4220.79	1407.6	3	1	SIDVGJHTLVIVDGIR		1707.94	13 2 0 0 0	H(13)N(2)	(N(N(H(H(H))(H(H(H(H(H))))(H(H(H(H(H)))))))))	3361	0 1 0 0 0;0 2 0 0 0;1 2 0 0 0;2 2 0 0 0;3 2 0 0 0;4 2 0 0 0;5 2 0 0 0;6 2 0 0 0;7 2 0 0 0;8 2 0 0 0;9 2 0 0 0;10 2 0 0 0;11 2 0 0 0;12 2 0 0 0;	2512.85	6	45.4778	25.7024	82.2033	7	0.00293	0.69457	0.9375	0.7	0	0	0	0	8.02762e-55	2.12466e-56	-1	0.00127389	0.00127389	sp|Q9UUH0|YKIC_SCHPO	SPAC630.12	171	11393700	11161300
cwq_mix2-1_726.3271.3271.3.0.dta	cwq_mix2-1_726.3271.3271.3.0.dta	cwq_mix2-1_726	3271	1182.5	3425.26	1142.42	3	1	NFJDSSTK		912.406	13 2 0 0 0	H(13)N(2)	(N(N(H(H(H(H))(H(H(H))))(H(H(H(H(H(H)))))))))	3156	0 1 0 0 0;0 2 0 0 0;1 2 0 0 0;2 2 0 0 0;3 2 0 0 0;4 2 0 0 0;5 2 0 0 0;6 2 0 0 0;7 2 0 0 0;8 2 0 0 0;9 2 0 0 0;10 2 0 0 0;11 2 0 0 0;12 2 0 0 0;	2512.85	3	43.5928	16.7445	93.4539	7	0.0046	1.34169	0.9375	0.64286	0	0	0	0	1.36732e-62	2.96949e-64	-1	0.00484496	0.00484496	sp|P78854|PLB1_SCHPO	plb1	348	46402100	44889300
cwq_mix2-1_726.32852.32852.3.0.dta	cwq_mix2-1_726.32852.32852.3.0.dta	cwq_mix2-1_726	32852	8980.02	3507.42	1169.81	3	1	LGNQYYJDTQWLK		1642.79	9 2 0 0 0	H(9)N(2)	(N(N(H(H(H))(H(H)(H(H(H(H))))))))	3377	0 1 0 0 0;0 2 0 0 0;1 2 0 0 0;2 2 0 0 0;3 2 0 0 0;4 2 0 0 0;5 2 0 0 0;6 2 0 0 0;7 2 0 0 0;8 2 0 0 0;	1864.63	7	26.5124	21.3744	36.0544	6	0.00386	1.0992	0.66667	0.79167	0	0	0	0	7.70016e-23	9.84571e-25	-1	0.00340136	0.00340136	sp|Q10061|YAM6_SCHPO	SPAC1F5.06	733	63657800	57235700
cwq_mix2-1_726.32921.32921.3.0.dta	cwq_mix2-1_726.32921.32921.3.0.dta	cwq_mix2-1_726	32921	8997.65	3507.42	1169.81	3	1	LGNQYYJDTQWLK		1642.79	9 2 0 0 0	H(9)N(2)	(N(N(H(H(H(H(H))))(H(H(H(H)))))))	3135	0 1 0 0 0;0 2 0 0 0;1 2 0 0 0;2 2 0 0 0;3 2 0 0 0;4 2 0 0 0;5 2 0 0 0;6 2 0 0 0;7 2 0 0 0;8 2 0 0 0;	1864.63	7	16.6819	12.1888	25.0261	6	0.00443	1.26342	0.66667	0.58333	0	0	0	0	2.22788e-15	4.22538e-17	-1	0.00779221	0.00779221	sp|Q10061|YAM6_SCHPO	SPAC1F5.06	733	63657800	57235700
cwq_mix2-1_726.32946.32946.3.0.dta	cwq_mix2-1_726.32946.32946.3.0.dta	cwq_mix2-1_726	32946	9003.57	3605.48	1202.5	3	1	HEYFCVYPJASLIK	5,Carbamidomethyl[C];	1740.84	9 2 0 0 0	H(9)N(2)	(N(N(H(H(H)(H))(H(H)(H(H(H)))))))	3247	0 1 0 0 0;0 2 0 0 0;1 2 0 0 0;2 2 0 0 0;3 2 0 0 0;4 2 0 0 0;5 2 0 0 0;6 2 0 0 0;7 2 0 0 0;8 2 0 0 0;	1864.63	9	46.2677	37.9877	61.6448	7	0.00076	0.21034	0.91667	0.76923	0	0	0	0	1.49934e-40	2.03048e-42	-1	0	2.03048e-42	sp|Q9UTC8|OS9_SCHPO	yos9	92	65278600	52369600
cwq_mix2-1_726.32970.32970.3.0.dta	cwq_mix2-1_726.32970.32970.3.0.dta	cwq_mix2-1_726	32970	9009.23	3443.42	1148.48	3	1	HEYFCVYPJASLIK	5,Carbamidomethyl[C];	1740.84	8 2 0 0 0	H(8)N(2)	(N(N(H(H(H(H)))(H(H(H(H)))))))	3178	0 1 0 0 0;0 2 0 0 0;1 2 0 0 0;2 2 0 0 0;3 2 0 0 0;4 2 0 0 0;5 2 0 0 0;6 2 0 0 0;7 2 0 0 0;	1702.58	9	51.9332	46.8	61.4664	7	0.002	0.58076	0.90909	0.88462	0	0	0	0	1.99691e-40	2.81566e-42	-1	0	2.81566e-42	sp|Q9UTC8|OS9_SCHPO	yos9	92	371194000	349762000
cwq_mix2-1_726.33046.33046.3.0.dta	cwq_mix2-1_726.33046.33046.3.0.dta	cwq_mix2-1_726	33046	9026.98	3443.42	1148.48	3	1	HEYFCVYPJASLIK	5,Carbamidomethyl[C];	1740.84	8 2 0 0 0	H(8)N(2)	(N(N(H(H(H(H)))(H(H(H(H)))))))	3178	0 1 0 0 0;0 2 0 0 0;1 2 0 0 0;2 2 0 0 0;3 2 0 0 0;4 2 0 0 0;5 2 0 0 0;6 2 0 0 0;7 2 0 0 0;	1702.58	9	96.0904	101.369	86.288	7	0.00214	0.62171	0.90909	1.07692	0	0	0	0	1.19904e-57	3.62606e-59	-1	0	3.62606e-59	sp|Q9UTC8|OS9_SCHPO	yos9	92	371194000	349762000
cwq_mix2-1_726.33127.33127.3.0.dta	cwq_mix2-1_726.33127.33127.3.0.dta	cwq_mix2-1_726	33127	9047.39	3443.42	1148.48	3	1	HEYFCVYPJASLIK	5,Carbamidomethyl[C];	1740.84	8 2 0 0 0	H(8)N(2)	(N(N(H(H(H(H)))(H(H)(H)(H)))))	3194	0 1 0 0 0;0 2 0 0 0;1 2 0 0 0;2 2 0 0 0;3 2 0 0 0;4 2 0 0 0;5 2 0 0 0;6 2 0 0 0;7 2 0 0 0;	1702.58	9	55.2266	50.0711	64.8009	7	0.00094	0.27322	1	0.80769	0	0	0	0	9.4777e-43	1.56178e-44	-1	0	1.56178e-44	sp|Q9UTC8|OS9_SCHPO	yos9	92	371194000	349762000
cwq_mix2-1_726.33140.33140.3.0.dta	cwq_mix2-1_726.33140.33140.3.0.dta	cwq_mix2-1_726	33140	9050.66	3980.62	1327.54	3	1	SWNAILHCSJJSSDLLER	8,Carbamidomethyl[C];	2115.99	9 2 0 0 0	H(9)N(2)	(N(N(H(H(H))(H(H)(H(H(H(H))))))))	3377	0 1 0 0 0;0 2 0 0 0;1 2 0 0 0;2 2 0 0 0;3 2 0 0 0;4 2 0 0 0;5 2 0 0 0;6 2 0 0 0;7 2 0 0 0;8 2 0 0 0;	1864.63	10	29.2068	13.3049	58.739	6	-0.00415	-1.04246	0.91667	0.44118	0	0	0	0	1.60848e-38	2.26742e-40	-1	0.0062724	0.0062724	sp|Q10109|YAQA_SCHPO	SPAC18G6.10	439	28933100	29839900
cwq_mix2-1_726.33233.33233.3.0.dta	cwq_mix2-1_726.33233.33233.3.0.dta	cwq_mix2-1_726	33233	9073.96	3388.36	1130.12	3	1	NPVNFDSVFJQSR		1523.72	9 2 0 0 0	H(9)N(2)	(N(N(H(H(H))(H(H)(H(H(H(H))))))))	3377	0 1 0 0 0;0 2 0 0 0;1 2 0 0 0;2 2 0 0 0;3 2 0 0 0;4 2 0 0 0;5 2 0 0 0;6 2 0 0 0;7 2 0 0 0;8 2 0 0 0;	1864.63	10	24.9905	16.2087	41.2995	7	0.00166	0.48884	0.83333	0.41667	0	0	0	0	2.23495e-26	1.7685e-28	-1	0.00484496	0.00484496	sp|Q8WZK2|MCD4_SCHPO	its8	134	24778600	30504300
cwq_mix2-1_726.33257.33257.5.0.dta	cwq_mix2-1_726.33257.33257.5.0.dta	cwq_mix2-1_726	33257	9079.96	4186.79	838.164	5	1	SHHDFIFTTEGHLFPVTJQTR		2484.21	8 2 0 0 0	H(8)N(2)	(N(N(H(H(H(H)))(H(H(H(H)))))))	3178	0 1 0 0 0;0 2 0 0 0;1 2 0 0 0;2 2 0 0 0;3 2 0 0 0;4 2 0 0 0;5 2 0 0 0;6 2 0 0 0;7 2 0 0 0;	1702.58	18	28.2602	33.7178	18.1247	6	0.00299	0.71386	0.54545	0.425	0	0	0	0	5.89821e-11	1.28616e-12	-1	0	1.28616e-12	sp|O94726|MNL1_SCHPO	mnl1	479	12009800	11965000
cwq_mix2-1_726.33297.33297.4.1.dta	cwq_mix2-1_726.33297.33297.4.1.dta	cwq_mix2-1_726	33297	9089.37	4186.79	1047.45	4	1	SHHDFIFTTEGHLFPVTJQTR		2484.21	8 2 0 0 0	H(8)N(2)	(N(N(H(H(H(H)))(H(H)(H)(H)))))	3194	0 1 0 0 0;0 2 0 0 0;1 2 0 0 0;2 2 0 0 0;3 2 0 0 0;4 2 0 0 0;5 2 0 0 0;6 2 0 0 0;7 2 0 0 0;	1702.58	18	15.0822	15.4778	14.3474	4	0.00264	0.63027	0.63636	0.325	0	0	0	0	1.96006e-08	3.90213e-10	-1	0.00558659	0.00558659	sp|O94726|MNL1_SCHPO	mnl1	479	20284400	27336200
cwq_mix2-1_726.33326.33326.2.0.dta	cwq_mix2-1_726.33326.33326.2.0.dta	cwq_mix2-1_726	33326	9096.96	3078.25	1539.63	2	1	JYTVSDVLFR		1213.62	9 2 0 0 0	H(9)N(2)	(N(N(H(H(H(H)))(H(H)(H(H)(H))))))	3192	0 1 0 0 0;0 2 0 0 0;1 2 0 0 0;2 2 0 0 0;3 2 0 0 0;4 2 0 0 0;5 2 0 0 0;6 2 0 0 0;7 2 0 0 0;8 2 0 0 0;	1864.63	1	22.5629	22.5683	22.5529	6	-0.00117	-0.37899	0.66667	0.94444	0	0	0	0	8.72637e-14	1.49643e-15	-1	0.00340136	0.00340136	sp|O13875|YE1A_SCHPO	SPAC1B3.10c	300	5818900	5162700
cwq_mix2-1_726.33377.33377.3.0.dta	cwq_mix2-1_726.33377.33377.3.0.dta	cwq_mix2-1_726	33377	9109.2	3574.47	1192.16	3	1	ISQJDTDSIVEAVYR		1709.83	9 2 0 0 0	H(9)N(2)	(N(N(H(H(H))(H(H(H(H(H(H)))))))))	3359	0 1 0 0 0;0 2 0 0 0;1 2 0 0 0;2 2 0 0 0;3 2 0 0 0;4 2 0 0 0;5 2 0 0 0;6 2 0 0 0;7 2 0 0 0;8 2 0 0 0;	1864.63	4	48.2687	40.8221	62.0983	7	0.00361	1.00976	0.83333	0.85714	0	0	0	0	7.23633e-41	1.00846e-42	-1	0	1.00846e-42	sp|O74480|YQJ7_SCHPO	SPCC1840.07c	315	108919000	94731000
cwq_mix2-1_726.33449.33449.3.0.dta	cwq_mix2-1_726.33449.33449.3.0.dta	cwq_mix2-1_726	33449	9126.96	3574.47	1192.16	3	1	ISQJDTDSIVEAVYR		1709.83	9 2 0 0 0	H(9)N(2)	(N(N(H(H(H(H)))(H(H)(H(H(H)))))))	3190	0 1 0 0 0;0 2 0 0 0;1 2 0 0 0;2 2 0 0 0;3 2 0 0 0;4 2 0 0 0;5 2 0 0 0;6 2 0 0 0;7 2 0 0 0;8 2 0 0 0;	1864.63	4	50.6585	40.9383	68.7103	7	0.00329	0.9208	0.83333	0.85714	0	0	0	0	1.8168e-45	2.55183e-47	-1	0	2.55183e-47	sp|O74480|YQJ7_SCHPO	SPCC1840.07c	315	108919000	94731000
cwq_mix2-1_726.3345.3345.3.0.dta	cwq_mix2-1_726.3345.3345.3.0.dta	cwq_mix2-1_726	3345	1202.3	3425.26	1142.42	3	1	NFJDSSTK		912.406	13 2 0 0 0	H(13)N(2)	(N(N(H(H(H(H)))(H(H(H(H(H))))(H(H(H(H))))))))	3172	0 1 0 0 0;0 2 0 0 0;1 2 0 0 0;2 2 0 0 0;3 2 0 0 0;4 2 0 0 0;5 2 0 0 0;6 2 0 0 0;7 2 0 0 0;8 2 0 0 0;9 2 0 0 0;10 2 0 0 0;11 2 0 0 0;12 2 0 0 0;	2512.85	3	36.5628	11.424	83.2491	7	0.00455	1.32768	0.9375	0.5	0	0	0	0	1.51598e-55	3.78573e-57	-1	0.00989283	0.00989283	sp|P78854|PLB1_SCHPO	plb1	348	46402100	44889300
cwq_mix2-1_726.33488.33488.3.0.dta	cwq_mix2-1_726.33488.33488.3.0.dta	cwq_mix2-1_726	33488	9136.21	3412.42	1138.14	3	1	ISQJDTDSIVEAVYR		1709.83	8 2 0 0 0	H(8)N(2)	(N(N(H(H(H(H)))(H(H)(H)(H)))))	3194	0 1 0 0 0;0 2 0 0 0;1 2 0 0 0;2 2 0 0 0;3 2 0 0 0;4 2 0 0 0;5 2 0 0 0;6 2 0 0 0;7 2 0 0 0;	1702.58	4	51.1781	46.9548	59.0212	7	0.00272	0.79644	0.90909	0.96429	0	0	0	0	1.02074e-38	1.48936e-40	-1	0	1.48936e-40	sp|O74480|YQJ7_SCHPO	SPCC1840.07c	315	114052000	145111000
cwq_mix2-1_726.33494.33494.4.0.dta	cwq_mix2-1_726.33494.33494.4.0.dta	cwq_mix2-1_726	33494	9137.52	4696.94	1174.99	4	1	LFPHGIYNFJFSAPNKR		2022.03	14 2 0 0 0	H(14)N(2)	(N(N(H(H(H(H(H(H)))))(H(H(H(H)))(H(H(H(H))))))))	3106	0 1 0 0 0;0 2 0 0 0;1 2 0 0 0;2 2 0 0 0;3 2 0 0 0;4 2 0 0 0;5 2 0 0 0;6 2 0 0 0;7 2 0 0 0;8 2 0 0 0;9 2 0 0 0;10 2 0 0 0;11 2 0 0 0;12 2 0 0 0;13 2 0 0 0;	2674.9	10	32.1188	18.3131	57.7581	6	0.00236	0.50314	0.88235	0.4375	0	0	0	0	7.82042e-38	1.23972e-39	-1	0.00417973	0.00417973	sp|P87167|BUT2_SCHPO	but2	236	34074400	31454300
cwq_mix2-1_726.33505.33505.3.0.dta	cwq_mix2-1_726.33505.33505.3.0.dta	cwq_mix2-1_726	33505	9140.1	3910.6	1304.21	3	1	DQKLJDTYTEVAEVMK		1883.91	10 2 0 0 0	H(10)N(2)	(N(N(H(H(H(H)))(H(H(H))(H(H(H)))))))	3183	0 1 0 0 0;0 2 0 0 0;1 2 0 0 0;2 2 0 0 0;3 2 0 0 0;4 2 0 0 0;5 2 0 0 0;6 2 0 0 0;7 2 0 0 0;8 2 0 0 0;9 2 0 0 0;	2026.69	5	24.4383	11.018	49.3619	6	0.00853	2.18251	0.92308	0.4	0	0	0	0	6.12885e-32	7.26608e-34	-1	0.00989283	0.00989283	sp|Q10057|PDI1_SCHPO	SPAC1F5.02	161	10801400	6210900
cwq_mix2-1_726.33522.33522.4.0.dta	cwq_mix2-1_726.33522.33522.4.0.dta	cwq_mix2-1_726	33522	9144.31	5021.05	1256.02	4	1	LFPHGIYNFJFSAPNKR		2022.03	16 2 0 0 0	H(16)N(2)	(N(N(H(H(H(H(H(H(H))))))(H(H(H(H)))(H(H(H(H(H)))))))))	3086	0 1 0 0 0;0 2 0 0 0;1 2 0 0 0;2 2 0 0 0;3 2 0 0 0;4 2 0 0 0;5 2 0 0 0;6 2 0 0 0;7 2 0 0 0;8 2 0 0 0;9 2 0 0 0;10 2 0 0 0;11 2 0 0 0;12 2 0 0 0;13 2 0 0 0;14 2 0 0 0;15 2 0 0 0;	2999	10	47.6569	33.318	74.2863	7	0.00818	1.63001	0.73684	0.59375	0	0	0	0	2.45748e-49	4.08689e-51	-1	0	4.08689e-51	sp|P87167|BUT2_SCHPO	but2	236	649862000	594385000
cwq_mix2-1_726.33524.33524.4.0.dta	cwq_mix2-1_726.33524.33524.4.0.dta	cwq_mix2-1_726	33524	9144.75	4858.99	1215.5	4	1	LFPHGIYNFJFSAPNKR		2022.03	15 2 0 0 0	H(15)N(2)	(N(N(H(H(H(H(H(H(H))))))(H(H(H(H)))(H(H(H(H))))))))	3087	0 1 0 0 0;0 2 0 0 0;1 2 0 0 0;2 2 0 0 0;3 2 0 0 0;4 2 0 0 0;5 2 0 0 0;6 2 0 0 0;7 2 0 0 0;8 2 0 0 0;9 2 0 0 0;10 2 0 0 0;11 2 0 0 0;12 2 0 0 0;13 2 0 0 0;14 2 0 0 0;	2836.95	10	45.0712	26.0872	80.3272	7	0.0044	0.90549	0.77778	0.5625	0	0	0	0	1.59884e-53	3.88294e-55	-1	0.00127389	0.00127389	sp|P87167|BUT2_SCHPO	but2	236	1361300000	1196160000
cwq_mix2-1_726.33582.33582.4.0.dta	cwq_mix2-1_726.33582.33582.4.0.dta	cwq_mix2-1_726	33582	9158.96	4696.94	1174.99	4	1	LFPHGIYNFJFSAPNKR		2022.03	14 2 0 0 0	H(14)N(2)	(N(N(H(H(H(H(H(H(H))))))(H(H(H))(H(H(H(H))))))))	3091	0 1 0 0 0;0 2 0 0 0;1 2 0 0 0;2 2 0 0 0;3 2 0 0 0;4 2 0 0 0;5 2 0 0 0;6 2 0 0 0;7 2 0 0 0;8 2 0 0 0;9 2 0 0 0;10 2 0 0 0;11 2 0 0 0;12 2 0 0 0;13 2 0 0 0;	2674.9	10	66.9725	44.6534	108.422	7	0.00351	0.7467	0.82353	0.59375	0	0	0	0	7.8184e-73	3.005e-74	-1	0	3.005e-74	sp|P87167|BUT2_SCHPO	but2	236	9199850000	8210710000
cwq_mix2-1_726.33598.33598.4.0.dta	cwq_mix2-1_726.33598.33598.4.0.dta	cwq_mix2-1_726	33598	9162.75	4397.82	1100.21	4	1	MEJITSNEVSLHIASADSAPGFDK		2533.19	9 2 0 0 0	H(9)N(2)	(N(N(H(H(H(H(H))))(H(H(H(H)))))))	3135	0 1 0 0 0;0 2 0 0 0;1 2 0 0 0;2 2 0 0 0;3 2 0 0 0;4 2 0 0 0;5 2 0 0 0;6 2 0 0 0;7 2 0 0 0;8 2 0 0 0;	1864.63	3	36.4171	34.9952	39.0575	6	-0.00225	-0.51108	0.75	0.58696	0	0	0	0	7.30043e-25	1.00627e-26	-1	0	1.00627e-26	sp|O94702|YC52_SCHPO	SPCC1259.02c	617	278732000	80436700
cwq_mix2-1_726.33607.33607.4.0.dta	cwq_mix2-1_726.33607.33607.4.0.dta	cwq_mix2-1_726	33607	9165.04	4858.99	1215.5	4	1	LFPHGIYNFJFSAPNKR		2022.03	15 2 0 0 0	H(15)N(2)	(N(N(H(H(H(H(H(H)))))(H(H(H))(H(H(H(H(H(H))))))))))	3108	0 1 0 0 0;0 2 0 0 0;1 2 0 0 0;2 2 0 0 0;3 2 0 0 0;4 2 0 0 0;5 2 0 0 0;6 2 0 0 0;7 2 0 0 0;8 2 0 0 0;9 2 0 0 0;10 2 0 0 0;11 2 0 0 0;12 2 0 0 0;13 2 0 0 0;14 2 0 0 0;	2836.95	10	55.4361	39.0219	85.9195	7	0.00256	0.52764	0.77778	0.625	0	0	0	0	2.15559e-57	7.31071e-59	-1	0	7.31071e-59	sp|P87167|BUT2_SCHPO	but2	236	1361300000	1196160000
cwq_mix2-1_726.33609.33609.4.0.dta	cwq_mix2-1_726.33609.33609.4.0.dta	cwq_mix2-1_726	33609	9165.47	5021.04	1256.02	4	1	LFPHGIYNFJFSAPNKR		2022.03	16 2 0 0 0	H(16)N(2)	(N(N(H(H(H(H(H))))(H(H(H(H(H(H)))))(H(H(H(H(H)))))))))	3125	0 1 0 0 0;0 2 0 0 0;1 2 0 0 0;2 2 0 0 0;3 2 0 0 0;4 2 0 0 0;5 2 0 0 0;6 2 0 0 0;7 2 0 0 0;8 2 0 0 0;9 2 0 0 0;10 2 0 0 0;11 2 0 0 0;12 2 0 0 0;13 2 0 0 0;14 2 0 0 0;15 2 0 0 0;	2999	10	54.0471	31.9203	95.1396	7	0.00592	1.17911	0.78947	0.53125	0	0	0	0	9.4719e-64	3.36909e-65	-1	0	3.36909e-65	sp|P87167|BUT2_SCHPO	but2	236	649862000	594385000
cwq_mix2-1_726.33612.33612.3.0.dta	cwq_mix2-1_726.33612.33612.3.0.dta	cwq_mix2-1_726	33612	9166.15	4397.82	1466.61	3	1	MEJITSNEVSLHIASADSAPGFDK		2533.19	9 2 0 0 0	H(9)N(2)	(N(N(H(H(H(H)))(H(H)(H(H)(H))))))	3192	0 1 0 0 0;0 2 0 0 0;1 2 0 0 0;2 2 0 0 0;3 2 0 0 0;4 2 0 0 0;5 2 0 0 0;6 2 0 0 0;7 2 0 0 0;8 2 0 0 0;	1864.63	3	77.8471	85.5753	63.4947	7	-0.00053	-0.11998	1	0.97826	0	0	0	0	7.6949e-42	1.04741e-43	-1	0	1.04741e-43	sp|O94702|YC52_SCHPO	SPCC1259.02c	617	134926000	124627000
cwq_mix2-1_726.33615.33615.5.0.dta	cwq_mix2-1_726.33615.33615.5.0.dta	cwq_mix2-1_726	33615	9166.94	4696.93	940.192	5	1	LFPHGIYNFJFSAPNKR		2022.03	14 2 0 0 0	H(14)N(2)	(N(N(H(H(H(H(H(H(H))))))(H(H(H(H(H(H(H))))))))))	3079	0 1 0 0 0;0 2 0 0 0;1 2 0 0 0;2 2 0 0 0;3 2 0 0 0;4 2 0 0 0;5 2 0 0 0;6 2 0 0 0;7 2 0 0 0;8 2 0 0 0;9 2 0 0 0;10 2 0 0 0;11 2 0 0 0;12 2 0 0 0;13 2 0 0 0;	2674.9	10	25.6476	14.4297	46.4809	6	-0.00113	-0.24033	0.76471	0.40625	0	0	0	0	6.26689e-30	6.88222e-32	-1	0.00558659	0.00558659	sp|P87167|BUT2_SCHPO	but2	236	105601000	102399000
cwq_mix2-1_726.33637.33637.3.0.dta	cwq_mix2-1_726.33637.33637.3.0.dta	cwq_mix2-1_726	33637	9172.03	4696.94	1566.32	3	1	LFPHGIYNFJFSAPNKR		2022.03	14 2 0 0 0	H(14)N(2)	(N(N(H(H(H(H(H(H(H))))))(H(H(H(H)))(H(H(H)))))))	3088	0 1 0 0 0;0 2 0 0 0;1 2 0 0 0;2 2 0 0 0;3 2 0 0 0;4 2 0 0 0;5 2 0 0 0;6 2 0 0 0;7 2 0 0 0;8 2 0 0 0;9 2 0 0 0;10 2 0 0 0;11 2 0 0 0;12 2 0 0 0;13 2 0 0 0;	2674.9	10	56.6445	49.7016	69.5384	7	0.00385	0.81866	0.82353	0.75	0	0	0	0	4.83503e-46	1.00011e-47	-1	0	1.00011e-47	sp|P87167|BUT2_SCHPO	but2	236	444015000	359955000
cwq_mix2-1_726.33638.33638.3.0.dta	cwq_mix2-1_726.33638.33638.3.0.dta	cwq_mix2-1_726	33638	9172.3	4235.77	1412.59	3	1	MEJITSNEVSLHIASADSAPGFDK		2533.19	8 2 0 0 0	H(8)N(2)	(N(N(H(H(H(H)))(H(H)(H(H))))))	3193	0 1 0 0 0;0 2 0 0 0;1 2 0 0 0;2 2 0 0 0;3 2 0 0 0;4 2 0 0 0;5 2 0 0 0;6 2 0 0 0;7 2 0 0 0;	1702.58	3	64.828	60.5411	72.7892	7	0.00034	0.07998	1	0.86957	0	0	0	0	2.68356e-48	6.24388e-50	-1	0	6.24388e-50	sp|O94702|YC52_SCHPO	SPCC1259.02c	617	38617800	37017900
cwq_mix2-1_726.33668.33668.4.0.dta	cwq_mix2-1_726.33668.33668.4.0.dta	cwq_mix2-1_726	33668	9179.92	4696.94	1174.99	4	1	LFPHGIYNFJFSAPNKR		2022.03	14 2 0 0 0	H(14)N(2)	(N(N(H(H(H(H(H(H(H))))))(H(H(H))(H(H(H(H))))))))	3091	0 1 0 0 0;0 2 0 0 0;1 2 0 0 0;2 2 0 0 0;3 2 0 0 0;4 2 0 0 0;5 2 0 0 0;6 2 0 0 0;7 2 0 0 0;8 2 0 0 0;9 2 0 0 0;10 2 0 0 0;11 2 0 0 0;12 2 0 0 0;13 2 0 0 0;	2674.9	10	75.2661	56.7825	109.593	7	0.0031	0.66069	0.82353	0.6875	0	0	0	0	1.25113e-73	5.43351e-75	-1	0	5.43351e-75	sp|P87167|BUT2_SCHPO	but2	236	9235140000	8210710000
cwq_mix2-1_726.33674.33674.3.0.dta	cwq_mix2-1_726.33674.33674.3.0.dta	cwq_mix2-1_726	33674	9181.47	4534.88	1512.3	3	1	LFPHGIYNFJFSAPNKR		2022.03	13 2 0 0 0	H(13)N(2)	(N(N(H(H(H(H(H(H(H))))))(H(H(H(H(H(H)))))))))	3081	0 1 0 0 0;0 2 0 0 0;1 2 0 0 0;2 2 0 0 0;3 2 0 0 0;4 2 0 0 0;5 2 0 0 0;6 2 0 0 0;7 2 0 0 0;8 2 0 0 0;9 2 0 0 0;10 2 0 0 0;11 2 0 0 0;12 2 0 0 0;	2512.85	10	18.2658	21.7592	11.7781	5	0.00209	0.46079	0.5	0.53125	0	0	0	0	8.3551e-06	8.74729e-08	-1	0.00340136	0.00340145	sp|P87167|BUT2_SCHPO	but2	236	259395000	212480000
cwq_mix2-1_726.33681.33681.4.0.dta	cwq_mix2-1_726.33681.33681.4.0.dta	cwq_mix2-1_726	33681	9183.27	4534.88	1134.48	4	1	LFPHGIYNFJFSAPNKR		2022.03	13 2 0 0 0	H(13)N(2)	(N(N(H(H(H(H(H(H)))))(H(H(H(H(H(H(H))))))))))	3096	0 1 0 0 0;0 2 0 0 0;1 2 0 0 0;2 2 0 0 0;3 2 0 0 0;4 2 0 0 0;5 2 0 0 0;6 2 0 0 0;7 2 0 0 0;8 2 0 0 0;9 2 0 0 0;10 2 0 0 0;11 2 0 0 0;12 2 0 0 0;	2512.85	10	54.5842	31.937	96.6432	7	0.0025	0.55098	0.875	0.53125	0	0	0	0	8.77922e-65	3.24783e-66	-1	0	3.24783e-66	sp|P87167|BUT2_SCHPO	but2	236	4066600000	3917960000
cwq_mix2-1_726.33691.33691.4.0.dta	cwq_mix2-1_726.33691.33691.4.0.dta	cwq_mix2-1_726	33691	9185.8	4858.99	1215.5	4	1	LFPHGIYNFJFSAPNKR		2022.03	15 2 0 0 0	H(15)N(2)	(N(N(H(H(H(H(H(H(H))))))(H(H(H(H)))(H(H(H(H))))))))	3087	0 1 0 0 0;0 2 0 0 0;1 2 0 0 0;2 2 0 0 0;3 2 0 0 0;4 2 0 0 0;5 2 0 0 0;6 2 0 0 0;7 2 0 0 0;8 2 0 0 0;9 2 0 0 0;10 2 0 0 0;11 2 0 0 0;12 2 0 0 0;13 2 0 0 0;14 2 0 0 0;	2836.95	10	66.3413	49.6756	97.2919	7	0.00347	0.71451	0.77778	0.6875	0	0	0	0	3.14895e-65	1.34279e-66	-1	0	1.34279e-66	sp|P87167|BUT2_SCHPO	but2	236	1361300000	1196160000
cwq_mix2-1_726.33738.33738.4.0.dta	cwq_mix2-1_726.33738.33738.4.0.dta	cwq_mix2-1_726	33738	9197.46	5021.05	1256.02	4	1	LFPHGIYNFJFSAPNKR		2022.03	16 2 0 0 0	H(16)N(2)	(N(N(H(H(H(H(H(H(H))))))(H(H(H))(H(H(H(H(H(H))))))))))	3089	0 1 0 0 0;0 2 0 0 0;1 2 0 0 0;2 2 0 0 0;3 2 0 0 0;4 2 0 0 0;5 2 0 0 0;6 2 0 0 0;7 2 0 0 0;8 2 0 0 0;9 2 0 0 0;10 2 0 0 0;11 2 0 0 0;12 2 0 0 0;13 2 0 0 0;14 2 0 0 0;15 2 0 0 0;	2999	10	52.1618	27.967	97.0949	7	0.00957	1.90565	0.84211	0.5	0	0	0	0	4.29937e-65	2.33777e-66	-1	0	2.33777e-66	sp|P87167|BUT2_SCHPO	but2	236	649862000	594385000
cwq_mix2-1_726.33750.33750.4.0.dta	cwq_mix2-1_726.33750.33750.4.0.dta	cwq_mix2-1_726	33750	9200.48	4696.94	1174.99	4	1	LFPHGIYNFJFSAPNKR		2022.03	14 2 0 0 0	H(14)N(2)	(N(N(H(H(H(H(H(H)))))(H(H(H(H)))(H(H(H(H))))))))	3106	0 1 0 0 0;0 2 0 0 0;1 2 0 0 0;2 2 0 0 0;3 2 0 0 0;4 2 0 0 0;5 2 0 0 0;6 2 0 0 0;7 2 0 0 0;8 2 0 0 0;9 2 0 0 0;10 2 0 0 0;11 2 0 0 0;12 2 0 0 0;13 2 0 0 0;	2674.9	10	78.119	56.2376	118.756	7	0.00417	0.88722	0.82353	0.625	0	0	0	0	7.77428e-80	5.19478e-81	-1	0	5.19478e-81	sp|P87167|BUT2_SCHPO	but2	236	9235140000	8210710000
cwq_mix2-1_726.33760.33760.3.0.dta	cwq_mix2-1_726.33760.33760.3.0.dta	cwq_mix2-1_726	33760	9203.08	4372.83	1458.28	3	1	LFPHGIYNFJFSAPNKR		2022.03	12 2 0 0 0	H(12)N(2)	(N(N(H(H(H(H(H))))(H(H(H(H)))(H(H(H)))))))	3134	0 1 0 0 0;0 2 0 0 0;1 2 0 0 0;2 2 0 0 0;3 2 0 0 0;4 2 0 0 0;5 2 0 0 0;6 2 0 0 0;7 2 0 0 0;8 2 0 0 0;9 2 0 0 0;10 2 0 0 0;11 2 0 0 0;	2350.79	10	40.129	29.5895	59.7023	7	0.0027	0.61838	0.93333	0.59375	0	0	0	0	3.40864e-39	5.87375e-41	-1	0	5.87375e-41	sp|P87167|BUT2_SCHPO	but2	236	16797600	18574600
cwq_mix2-1_726.33762.33762.4.0.dta	cwq_mix2-1_726.33762.33762.4.0.dta	cwq_mix2-1_726	33762	9203.43	4534.88	1134.48	4	1	LFPHGIYNFJFSAPNKR		2022.03	13 2 0 0 0	H(13)N(2)	(N(N(H(H(H(H(H(H)))))(H(H(H(H(H(H(H))))))))))	3096	0 1 0 0 0;0 2 0 0 0;1 2 0 0 0;2 2 0 0 0;3 2 0 0 0;4 2 0 0 0;5 2 0 0 0;6 2 0 0 0;7 2 0 0 0;8 2 0 0 0;9 2 0 0 0;10 2 0 0 0;11 2 0 0 0;12 2 0 0 0;	2512.85	10	73.0744	51.9446	112.315	7	0.00278	0.61273	0.875	0.6875	0	0	0	0	1.7731e-75	1.0867e-76	-1	0	1.0867e-76	sp|P87167|BUT2_SCHPO	but2	236	4160180000	3995490000
cwq_mix2-1_726.33773.33773.4.0.dta	cwq_mix2-1_726.33773.33773.4.0.dta	cwq_mix2-1_726	33773	9205.78	4858.99	1215.5	4	1	LFPHGIYNFJFSAPNKR		2022.03	15 2 0 0 0	H(15)N(2)	(N(N(H(H(H(H(H(H(H))))))(H(H(H(H(H(H(H(H)))))))))))	3078	0 1 0 0 0;0 2 0 0 0;1 2 0 0 0;2 2 0 0 0;3 2 0 0 0;4 2 0 0 0;5 2 0 0 0;6 2 0 0 0;7 2 0 0 0;8 2 0 0 0;9 2 0 0 0;10 2 0 0 0;11 2 0 0 0;12 2 0 0 0;13 2 0 0 0;14 2 0 0 0;	2836.95	10	55.5825	34.5735	94.5993	7	0.00213	0.43873	0.77778	0.53125	0	0	0	0	2.22778e-63	7.50249e-65	-1	0	7.50249e-65	sp|P87167|BUT2_SCHPO	but2	236	1361300000	1196160000
cwq_mix2-1_726.33775.33775.4.0.dta	cwq_mix2-1_726.33775.33775.4.0.dta	cwq_mix2-1_726	33775	9206.02	4372.83	1093.96	4	1	LFPHGIYNFJFSAPNKR		2022.03	12 2 0 0 0	H(12)N(2)	(N(N(H(H(H(H(H))))(H(H)(H(H(H(H(H)))))))))	3142	0 1 0 0 0;0 2 0 0 0;1 2 0 0 0;2 2 0 0 0;3 2 0 0 0;4 2 0 0 0;5 2 0 0 0;6 2 0 0 0;7 2 0 0 0;8 2 0 0 0;9 2 0 0 0;10 2 0 0 0;11 2 0 0 0;	2350.79	10	65.4456	46.1369	101.305	7	0.00105	0.24014	0.93333	0.65625	0	0	0	0	5.60589e-68	2.18522e-69	-1	0	2.18522e-69	sp|P87167|BUT2_SCHPO	but2	236	214412000	5614070000
cwq_mix2-1_726.33808.33808.3.0.dta	cwq_mix2-1_726.33808.33808.3.0.dta	cwq_mix2-1_726	33808	9213.28	4696.94	1566.32	3	1	LFPHGIYNFJFSAPNKR		2022.03	14 2 0 0 0	H(14)N(2)	(N(N(H(H(H(H(H(H)))))(H(H(H(H)))(H(H(H(H))))))))	3106	0 1 0 0 0;0 2 0 0 0;1 2 0 0 0;2 2 0 0 0;3 2 0 0 0;4 2 0 0 0;5 2 0 0 0;6 2 0 0 0;7 2 0 0 0;8 2 0 0 0;9 2 0 0 0;10 2 0 0 0;11 2 0 0 0;12 2 0 0 0;13 2 0 0 0;	2674.9	10	67.1565	63.6685	73.6341	7	0.00657	1.39925	0.82353	0.84375	0	0	0	0	6.96239e-49	1.56651e-50	-1	0	1.56651e-50	sp|P87167|BUT2_SCHPO	but2	236	444015000	359955000
cwq_mix2-1_726.33833.33833.5.0.dta	cwq_mix2-1_726.33833.33833.5.0.dta	cwq_mix2-1_726	33833	9219.42	4696.93	940.193	5	1	LFPHGIYNFJFSAPNKR		2022.03	14 2 0 0 0	H(14)N(2)	(N(N(H(H(H(H(H(H)))))(H(H(H))(H(H(H(H(H)))))))))	3109	0 1 0 0 0;0 2 0 0 0;1 2 0 0 0;2 2 0 0 0;3 2 0 0 0;4 2 0 0 0;5 2 0 0 0;6 2 0 0 0;7 2 0 0 0;8 2 0 0 0;9 2 0 0 0;10 2 0 0 0;11 2 0 0 0;12 2 0 0 0;13 2 0 0 0;	2674.9	10	43.0644	22.0328	82.1229	7	0.00142	0.30152	0.82353	0.5	0	0	0	0	9.12591e-55	2.41584e-56	-1	0.00340136	0.00340136	sp|P87167|BUT2_SCHPO	but2	236	105601000	102399000
cwq_mix2-1_726.33841.33841.4.0.dta	cwq_mix2-1_726.33841.33841.4.0.dta	cwq_mix2-1_726	33841	9221.32	4696.94	1174.99	4	1	LFPHGIYNFJFSAPNKR		2022.03	14 2 0 0 0	H(14)N(2)	(N(N(H(H(H(H(H(H)))))(H(H(H))(H(H(H(H(H)))))))))	3109	0 1 0 0 0;0 2 0 0 0;1 2 0 0 0;2 2 0 0 0;3 2 0 0 0;4 2 0 0 0;5 2 0 0 0;6 2 0 0 0;7 2 0 0 0;8 2 0 0 0;9 2 0 0 0;10 2 0 0 0;11 2 0 0 0;12 2 0 0 0;13 2 0 0 0;	2674.9	10	70.1309	46.9737	113.137	7	0.00398	0.84804	0.82353	0.5625	0	0	0	0	4.91642e-76	3.58621e-77	-1	0	3.58621e-77	sp|P87167|BUT2_SCHPO	but2	236	9235140000	8210710000
cwq_mix2-1_726.33845.33845.3.0.dta	cwq_mix2-1_726.33845.33845.3.0.dta	cwq_mix2-1_726	33845	9222.12	4372.83	1458.28	3	1	LFPHGIYNFJFSAPNKR		2022.03	12 2 0 0 0	H(12)N(2)	(N(N(H(H(H(H(H))))(H(H)(H(H(H))(H(H)))))))	3145	0 1 0 0 0;0 2 0 0 0;1 2 0 0 0;2 2 0 0 0;3 2 0 0 0;4 2 0 0 0;5 2 0 0 0;6 2 0 0 0;7 2 0 0 0;8 2 0 0 0;9 2 0 0 0;10 2 0 0 0;11 2 0 0 0;	2350.79	10	52.8431	37.1454	81.9961	7	0.00416	0.95043	0.93333	0.65625	0	0	0	0	1.11701e-54	3.4174e-56	-1	0	3.4174e-56	sp|P87167|BUT2_SCHPO	but2	236	443005000	391709000
cwq_mix2-1_726.33854.33854.4.0.dta	cwq_mix2-1_726.33854.33854.4.0.dta	cwq_mix2-1_726	33854	9224.41	4534.88	1134.48	4	1	LFPHGIYNFJFSAPNKR		2022.03	13 2 0 0 0	H(13)N(2)	(N(N(H(H(H(H))(H(H)))(H(H(H(H(H(H(H))))))))))	3159	0 1 0 0 0;0 2 0 0 0;1 2 0 0 0;2 2 0 0 0;3 2 0 0 0;4 2 0 0 0;5 2 0 0 0;6 2 0 0 0;7 2 0 0 0;8 2 0 0 0;9 2 0 0 0;10 2 0 0 0;11 2 0 0 0;12 2 0 0 0;	2512.85	10	74.1437	54.258	111.074	7	0.00331	0.73004	0.875	0.6875	0	0	0	0	1.23291e-74	5.27715e-76	-1	0	5.27715e-76	sp|P87167|BUT2_SCHPO	but2	236	4225080000	4034210000
cwq_mix2-1_726.33857.33857.4.0.dta	cwq_mix2-1_726.33857.33857.4.0.dta	cwq_mix2-1_726	33857	9224.87	4858.99	1215.5	4	1	LFPHGIYNFJFSAPNKR		2022.03	15 2 0 0 0	H(15)N(2)	(N(N(H(H)(H(H(H(H(H(H(H))))))(H(H(H(H(H(H))))))))))	5069	0 1 0 0 0;0 2 0 0 0;1 2 0 0 0;2 2 0 0 0;3 2 0 0 0;4 2 0 0 0;5 2 0 0 0;6 2 0 0 0;7 2 0 0 0;8 2 0 0 0;9 2 0 0 0;10 2 0 0 0;11 2 0 0 0;12 2 0 0 0;13 2 0 0 0;14 2 0 0 0;	2836.95	10	50.4304	33.7157	81.4721	7	0.00137	0.28232	0.77778	0.59375	0	0	0	0	2.5757e-54	6.19254e-56	-1	0	6.19254e-56	sp|P87167|BUT2_SCHPO	but2	236	1361300000	1196160000
cwq_mix2-1_726.33880.33880.4.0.dta	cwq_mix2-1_726.33880.33880.4.0.dta	cwq_mix2-1_726	33880	9230.87	4372.83	1093.96	4	1	LFPHGIYNFJFSAPNKR		2022.03	12 2 0 0 0	H(12)N(2)	(N(N(H(H(H(H(H))))(H(H(H(H(H(H(H))))))))))	3123	0 1 0 0 0;0 2 0 0 0;1 2 0 0 0;2 2 0 0 0;3 2 0 0 0;4 2 0 0 0;5 2 0 0 0;6 2 0 0 0;7 2 0 0 0;8 2 0 0 0;9 2 0 0 0;10 2 0 0 0;11 2 0 0 0;	2350.79	10	76.2749	54.0213	117.603	7	0.00306	0.70025	0.93333	0.625	0	0	0	0	4.66948e-79	3.93145e-80	-1	0	3.93145e-80	sp|P87167|BUT2_SCHPO	but2	236	5435440000	5864570000
cwq_mix2-1_726.33897.33897.3.0.dta	cwq_mix2-1_726.33897.33897.3.0.dta	cwq_mix2-1_726	33897	9234.56	4696.94	1566.32	3	1	LFPHGIYNFJFSAPNKR		2022.03	14 2 0 0 0	H(14)N(2)	(N(N(H(H(H(H(H))))(H(H(H(H(H(H(H(H(H))))))))))))	3120	0 1 0 0 0;0 2 0 0 0;1 2 0 0 0;2 2 0 0 0;3 2 0 0 0;4 2 0 0 0;5 2 0 0 0;6 2 0 0 0;7 2 0 0 0;8 2 0 0 0;9 2 0 0 0;10 2 0 0 0;11 2 0 0 0;12 2 0 0 0;13 2 0 0 0;	2674.9	10	63.4338	58.7726	72.0905	7	0.00398	0.84677	0.94118	0.875	0	0	0	0	8.19188e-48	1.40967e-49	-1	0	1.40967e-49	sp|P87167|BUT2_SCHPO	but2	236	444015000	359955000
cwq_mix2-1_726.33911.33911.3.0.dta	cwq_mix2-1_726.33911.33911.3.0.dta	cwq_mix2-1_726	33911	9238.17	4534.89	1512.3	3	1	LFPHGIYNFJFSAPNKR		2022.03	13 2 0 0 0	H(13)N(2)	(N(N(H(H(H(H(H(H)))))(H(H)(H(H(H(H(H)))))))))	3113	0 1 0 0 0;0 2 0 0 0;1 2 0 0 0;2 2 0 0 0;3 2 0 0 0;4 2 0 0 0;5 2 0 0 0;6 2 0 0 0;7 2 0 0 0;8 2 0 0 0;9 2 0 0 0;10 2 0 0 0;11 2 0 0 0;12 2 0 0 0;	2512.85	10	68.1355	56.7937	89.1988	7	0.00804	1.77262	1	0.78125	0	0	0	0	1.17077e-59	4.17434e-61	-1	0	4.17434e-61	sp|P87167|BUT2_SCHPO	but2	236	259395000	212480000
cwq_mix2-1_726.33928.33928.4.0.dta	cwq_mix2-1_726.33928.33928.4.0.dta	cwq_mix2-1_726	33928	9241.98	4696.94	1174.99	4	1	LFPHGIYNFJFSAPNKR		2022.03	14 2 0 0 0	H(14)N(2)	(N(N(H(H(H(H(H(H)))))(H(H(H))(H(H(H(H(H)))))))))	3109	0 1 0 0 0;0 2 0 0 0;1 2 0 0 0;2 2 0 0 0;3 2 0 0 0;4 2 0 0 0;5 2 0 0 0;6 2 0 0 0;7 2 0 0 0;8 2 0 0 0;9 2 0 0 0;10 2 0 0 0;11 2 0 0 0;12 2 0 0 0;13 2 0 0 0;	2674.9	10	77.5293	59.3494	111.292	7	0.00352	0.75011	0.88235	0.65625	0	0	0	0	8.77288e-75	4.42813e-76	-1	0	4.42813e-76	sp|P87167|BUT2_SCHPO	but2	236	9235140000	8210710000
cwq_mix2-1_726.33930.33930.3.0.dta	cwq_mix2-1_726.33930.33930.3.0.dta	cwq_mix2-1_726	33930	9242.41	4372.83	1458.28	3	1	LFPHGIYNFJFSAPNKR		2022.03	12 2 0 0 0	H(12)N(2)	(N(N(H(H(H(H(H))))(H(H(H(H)))(H(H(H)))))))	3134	0 1 0 0 0;0 2 0 0 0;1 2 0 0 0;2 2 0 0 0;3 2 0 0 0;4 2 0 0 0;5 2 0 0 0;6 2 0 0 0;7 2 0 0 0;8 2 0 0 0;9 2 0 0 0;10 2 0 0 0;11 2 0 0 0;	2350.79	10	64.566	52.452	87.0635	7	0.00569	1.30032	1	0.75	0	0	0	0	3.491e-58	1.11814e-59	-1	0	1.11814e-59	sp|P87167|BUT2_SCHPO	but2	236	457918000	405463000
cwq_mix2-1_726.33944.33944.4.0.dta	cwq_mix2-1_726.33944.33944.4.0.dta	cwq_mix2-1_726	33944	9245.59	4534.88	1134.48	4	1	LFPHGIYNFJFSAPNKR		2022.03	13 2 0 0 0	H(13)N(2)	(N(N(H(H(H(H(H(H)))))(H(H(H(H(H(H(H))))))))))	3096	0 1 0 0 0;0 2 0 0 0;1 2 0 0 0;2 2 0 0 0;3 2 0 0 0;4 2 0 0 0;5 2 0 0 0;6 2 0 0 0;7 2 0 0 0;8 2 0 0 0;9 2 0 0 0;10 2 0 0 0;11 2 0 0 0;12 2 0 0 0;	2512.85	10	73.7148	50.1886	117.406	7	0.003	0.66124	0.875	0.625	0	0	0	0	6.34238e-79	5.43724e-80	-1	0	5.43724e-80	sp|P87167|BUT2_SCHPO	but2	236	4225080000	3995490000
cwq_mix2-1_726.33950.33950.4.1.dta	cwq_mix2-1_726.33950.33950.4.1.dta	cwq_mix2-1_726	33950	9246.79	4210.77	1053.45	4	1	LFPHGIYNFJFSAPNKR		2022.03	11 2 0 0 0	H(11)N(2)	(N(N(H(H(H(H)))(H(H(H(H(H(H(H))))))))))	3166	0 1 0 0 0;0 2 0 0 0;1 2 0 0 0;2 2 0 0 0;3 2 0 0 0;4 2 0 0 0;5 2 0 0 0;6 2 0 0 0;7 2 0 0 0;8 2 0 0 0;9 2 0 0 0;10 2 0 0 0;	2188.74	10	21.552	10.6996	41.7066	6	-0.00543	-1.28967	0.85714	0.40625	0	0	0	0	1.18365e-26	1.12368e-28	-1	0.00989283	0.00989283	sp|P87167|BUT2_SCHPO	but2	236	19019200	379514000
cwq_mix2-1_726.33958.33958.4.0.dta	cwq_mix2-1_726.33958.33958.4.0.dta	cwq_mix2-1_726	33958	9248.53	4858.99	1215.5	4	1	LFPHGIYNFJFSAPNKR		2022.03	15 2 0 0 0	H(15)N(2)	(N(N(H(H(H(H(H(H)))))(H(H(H(H)))(H(H(H(H(H)))))))))	3105	0 1 0 0 0;0 2 0 0 0;1 2 0 0 0;2 2 0 0 0;3 2 0 0 0;4 2 0 0 0;5 2 0 0 0;6 2 0 0 0;7 2 0 0 0;8 2 0 0 0;9 2 0 0 0;10 2 0 0 0;11 2 0 0 0;12 2 0 0 0;13 2 0 0 0;14 2 0 0 0;	2836.95	10	23.7938	13.8608	42.2408	6	0.00256	0.52599	0.72222	0.4375	0	0	0	0	5.13281e-27	5.22094e-29	-1	0.0062724	0.0062724	sp|P87167|BUT2_SCHPO	but2	236	1361300000	1195130000
cwq_mix2-1_726.33970.33970.4.0.dta	cwq_mix2-1_726.33970.33970.4.0.dta	cwq_mix2-1_726	33970	9251.39	4372.83	1093.96	4	1	LFPHGIYNFJFSAPNKR		2022.03	12 2 0 0 0	H(12)N(2)	(N(N(H(H(H(H(H(H)))))(H(H(H))(H(H(H)))))))	3111	0 1 0 0 0;0 2 0 0 0;1 2 0 0 0;2 2 0 0 0;3 2 0 0 0;4 2 0 0 0;5 2 0 0 0;6 2 0 0 0;7 2 0 0 0;8 2 0 0 0;9 2 0 0 0;10 2 0 0 0;11 2 0 0 0;	2350.79	10	74.3055	50.3114	118.866	7	0.00365	0.8338	0.93333	0.625	0	0	0	0	6.55333e-80	4.04322e-81	-1	0	4.04322e-81	sp|P87167|BUT2_SCHPO	but2	236	4153700000	5896330000
cwq_mix2-1_726.33997.33997.3.0.dta	cwq_mix2-1_726.33997.33997.3.0.dta	cwq_mix2-1_726	33997	9258.29	4534.89	1512.3	3	1	LFPHGIYNFJFSAPNKR		2022.03	13 2 0 0 0	H(13)N(2)	(N(N(H(H(H(H(H(H)))))(H(H(H))(H(H(H(H))))))))	3110	0 1 0 0 0;0 2 0 0 0;1 2 0 0 0;2 2 0 0 0;3 2 0 0 0;4 2 0 0 0;5 2 0 0 0;6 2 0 0 0;7 2 0 0 0;8 2 0 0 0;9 2 0 0 0;10 2 0 0 0;11 2 0 0 0;12 2 0 0 0;	2512.85	10	59.6298	42.783	90.9169	7	0.01191	2.626	0.9375	0.6875	0	0	0	0	7.64453e-61	2.07061e-62	-1	0	2.07061e-62	sp|P87167|BUT2_SCHPO	but2	236	259395000	212480000
cwq_mix2-1_726.34017.34017.4.0.dta	cwq_mix2-1_726.34017.34017.4.0.dta	cwq_mix2-1_726	34017	9263.32	4696.94	1174.99	4	1	LFPHGIYNFJFSAPNKR		2022.03	14 2 0 0 0	H(14)N(2)	(N(N(H(H(H(H(H(H(H))))))(H(H(H))(H(H(H(H))))))))	3091	0 1 0 0 0;0 2 0 0 0;1 2 0 0 0;2 2 0 0 0;3 2 0 0 0;4 2 0 0 0;5 2 0 0 0;6 2 0 0 0;7 2 0 0 0;8 2 0 0 0;9 2 0 0 0;10 2 0 0 0;11 2 0 0 0;12 2 0 0 0;13 2 0 0 0;	2674.9	10	62.8791	44.1696	97.6253	7	0.00307	0.65387	0.82353	0.625	0	0	0	0	1.85967e-65	5.75137e-67	-1	0	5.75137e-67	sp|P87167|BUT2_SCHPO	but2	236	9222760000	8196340000
cwq_mix2-1_726.34030.34030.4.0.dta	cwq_mix2-1_726.34030.34030.4.0.dta	cwq_mix2-1_726	34030	9266.33	4534.88	1134.48	4	1	LFPHGIYNFJFSAPNKR		2022.03	13 2 0 0 0	H(13)N(2)	(N(N(H(H(H(H(H))))(H(H(H(H)))(H(H(H(H))))))))	3133	0 1 0 0 0;0 2 0 0 0;1 2 0 0 0;2 2 0 0 0;3 2 0 0 0;4 2 0 0 0;5 2 0 0 0;6 2 0 0 0;7 2 0 0 0;8 2 0 0 0;9 2 0 0 0;10 2 0 0 0;11 2 0 0 0;12 2 0 0 0;	2512.85	10	53.751	27.6814	102.166	7	0.00234	0.5157	0.875	0.5	0	0	0	0	1.44452e-68	5.95896e-70	-1	0	5.95896e-70	sp|P87167|BUT2_SCHPO	but2	236	4225080000	3995490000
cwq_mix2-1_726.34046.34046.4.0.dta	cwq_mix2-1_726.34046.34046.4.0.dta	cwq_mix2-1_726	34046	9269.83	4372.83	1093.96	4	1	LFPHGIYNFJFSAPNKR		2022.03	12 2 0 0 0	H(12)N(2)	(N(N(H(H(H(H(H))))(H(H(H(H)))(H(H(H)))))))	3134	0 1 0 0 0;0 2 0 0 0;1 2 0 0 0;2 2 0 0 0;3 2 0 0 0;4 2 0 0 0;5 2 0 0 0;6 2 0 0 0;7 2 0 0 0;8 2 0 0 0;9 2 0 0 0;10 2 0 0 0;11 2 0 0 0;	2350.79	10	78.9571	56.7981	120.109	7	0.00275	0.6289	0.93333	0.625	0	0	0	0	9.49276e-81	5.41252e-82	-1	0	5.41252e-82	sp|P87167|BUT2_SCHPO	but2	236	5551220000	5896330000
cwq_mix2-1_726.34047.34047.3.0.dta	cwq_mix2-1_726.34047.34047.3.0.dta	cwq_mix2-1_726	34047	9270.14	4372.83	1458.28	3	1	LFPHGIYNFJFSAPNKR		2022.03	12 2 0 0 0	H(12)N(2)	(N(N(H(H(H(H(H))))(H(H(H(H)))(H(H(H)))))))	3134	0 1 0 0 0;0 2 0 0 0;1 2 0 0 0;2 2 0 0 0;3 2 0 0 0;4 2 0 0 0;5 2 0 0 0;6 2 0 0 0;7 2 0 0 0;8 2 0 0 0;9 2 0 0 0;10 2 0 0 0;11 2 0 0 0;	2350.79	10	40.639	35.0642	50.9924	6	0.00606	1.38607	0.8	0.625	0	0	0	0	4.40328e-33	5.8127e-35	-1	0	5.8127e-35	sp|P87167|BUT2_SCHPO	but2	236	324664000	405463000
cwq_mix2-1_726.34099.34099.4.0.dta	cwq_mix2-1_726.34099.34099.4.0.dta	cwq_mix2-1_726	34099	9282.96	4696.94	1174.99	4	1	LFPHGIYNFJFSAPNKR		2022.03	14 2 0 0 0	H(14)N(2)	(N(N(H(H(H(H(H(H)))))(H(H(H))(H(H(H(H(H)))))))))	3109	0 1 0 0 0;0 2 0 0 0;1 2 0 0 0;2 2 0 0 0;3 2 0 0 0;4 2 0 0 0;5 2 0 0 0;6 2 0 0 0;7 2 0 0 0;8 2 0 0 0;9 2 0 0 0;10 2 0 0 0;11 2 0 0 0;12 2 0 0 0;13 2 0 0 0;	2674.9	10	54.4771	31.1736	97.7551	7	0.00293	0.62322	0.82353	0.625	0	0	0	0	1.51491e-65	3.97202e-67	-1	0	3.97202e-67	sp|P87167|BUT2_SCHPO	but2	236	135380000	74207400
cwq_mix2-1_726.34127.34127.4.0.dta	cwq_mix2-1_726.34127.34127.4.0.dta	cwq_mix2-1_726	34127	9289.65	4372.83	1093.96	4	1	LFPHGIYNFJFSAPNKR		2022.03	12 2 0 0 0	H(12)N(2)	(N(N(H(H(H(H(H(H)))))(H(H)(H(H(H(H))))))))	3114	0 1 0 0 0;0 2 0 0 0;1 2 0 0 0;2 2 0 0 0;3 2 0 0 0;4 2 0 0 0;5 2 0 0 0;6 2 0 0 0;7 2 0 0 0;8 2 0 0 0;9 2 0 0 0;10 2 0 0 0;11 2 0 0 0;	2350.79	10	76.844	53.839	119.568	7	0.00263	0.60146	0.93333	0.6875	0	0	0	0	2.20257e-80	9.05395e-82	-1	0	9.05395e-82	sp|P87167|BUT2_SCHPO	but2	236	5508690000	5896330000
cwq_mix2-1_726.34130.34130.4.0.dta	cwq_mix2-1_726.34130.34130.4.0.dta	cwq_mix2-1_726	34130	9289.81	4534.88	1134.48	4	1	LFPHGIYNFJFSAPNKR		2022.03	13 2 0 0 0	H(13)N(2)	(N(N(H(H(H(H(H(H)))))(H(H(H(H)))(H(H(H)))))))	3107	0 1 0 0 0;0 2 0 0 0;1 2 0 0 0;2 2 0 0 0;3 2 0 0 0;4 2 0 0 0;5 2 0 0 0;6 2 0 0 0;7 2 0 0 0;8 2 0 0 0;9 2 0 0 0;10 2 0 0 0;11 2 0 0 0;12 2 0 0 0;	2512.85	10	59.3258	36.8392	101.087	7	0.00079	0.17346	0.9375	0.53125	0	0	0	0	7.90216e-68	3.54739e-69	-1	0	3.54739e-69	sp|P87167|BUT2_SCHPO	but2	236	4202220000	3956470000
cwq_mix2-1_726.34133.34133.4.0.dta	cwq_mix2-1_726.34133.34133.4.0.dta	cwq_mix2-1_726	34133	9290.19	4210.78	1053.45	4	1	LFPHGIYNFJFSAPNKR		2022.03	11 2 0 0 0	H(11)N(2)	(N(N(H(H(H(H(H))))(H(H(H))(H(H(H)))))))	3139	0 1 0 0 0;0 2 0 0 0;1 2 0 0 0;2 2 0 0 0;3 2 0 0 0;4 2 0 0 0;5 2 0 0 0;6 2 0 0 0;7 2 0 0 0;8 2 0 0 0;9 2 0 0 0;10 2 0 0 0;	2188.74	10	27.7671	15.4896	50.568	6	0.00391	0.92845	0.85714	0.4375	0	0	0	0	8.74341e-33	1.02393e-34	-1	0.00558659	0.00558659	sp|P87167|BUT2_SCHPO	but2	236	351316000	406796000
cwq_mix2-1_726.34135.34135.3.0.dta	cwq_mix2-1_726.34135.34135.3.0.dta	cwq_mix2-1_726	34135	9290.61	4534.88	1512.3	3	1	LFPHGIYNFJFSAPNKR		2022.03	13 2 0 0 0	H(13)N(2)	(N(N(H(H(H))(H(H(H(H(H))))(H(H(H(H(H)))))))))	3361	0 1 0 0 0;0 2 0 0 0;1 2 0 0 0;2 2 0 0 0;3 2 0 0 0;4 2 0 0 0;5 2 0 0 0;6 2 0 0 0;7 2 0 0 0;8 2 0 0 0;9 2 0 0 0;10 2 0 0 0;11 2 0 0 0;12 2 0 0 0;	2512.85	10	34.9008	29.7935	44.3857	6	0.0019	0.41978	0.8125	0.53125	0	0	0	0	1.75445e-28	2.32664e-30	-1	0	2.32664e-30	sp|P87167|BUT2_SCHPO	but2	236	259395000	212480000
cwq_mix2-1_726.34143.34143.3.0.dta	cwq_mix2-1_726.34143.34143.3.0.dta	cwq_mix2-1_726	34143	9292.72	4372.83	1458.28	3	1	LFPHGIYNFJFSAPNKR		2022.03	12 2 0 0 0	H(12)N(2)	(N(N(H(H(H))(H(H(H(H(H))))(H(H(H(H))))))))	3362	0 1 0 0 0;0 2 0 0 0;1 2 0 0 0;2 2 0 0 0;3 2 0 0 0;4 2 0 0 0;5 2 0 0 0;6 2 0 0 0;7 2 0 0 0;8 2 0 0 0;9 2 0 0 0;10 2 0 0 0;11 2 0 0 0;	2350.79	10	57.3504	54.7966	62.0932	6	0.00609	1.39293	0.86667	0.78125	0	0	0	0	7.29608e-41	1.07596e-42	-1	0	1.07596e-42	sp|P87167|BUT2_SCHPO	but2	236	465342000	405463000
cwq_mix2-1_726.34188.34188.4.0.dta	cwq_mix2-1_726.34188.34188.4.0.dta	cwq_mix2-1_726	34188	9303.86	4696.93	1174.99	4	1	LFPHGIYNFJFSAPNKR		2022.03	14 2 0 0 0	H(14)N(2)	(N(N(H(H(H(H(H(H)))))(H(H(H))(H(H(H(H(H)))))))))	3109	0 1 0 0 0;0 2 0 0 0;1 2 0 0 0;2 2 0 0 0;3 2 0 0 0;4 2 0 0 0;5 2 0 0 0;6 2 0 0 0;7 2 0 0 0;8 2 0 0 0;9 2 0 0 0;10 2 0 0 0;11 2 0 0 0;12 2 0 0 0;13 2 0 0 0;	2674.9	10	48.6332	27.5023	87.8762	7	0.00224	0.47674	0.88235	0.5625	0	0	0	0	9.58366e-59	2.58713e-60	-1	0	2.58713e-60	sp|P87167|BUT2_SCHPO	but2	236	81926800	81127400
cwq_mix2-1_726.34208.34208.3.0.dta	cwq_mix2-1_726.34208.34208.3.0.dta	cwq_mix2-1_726	34208	9308.48	4534.89	1512.3	3	1	LFPHGIYNFJFSAPNKR		2022.03	13 2 0 0 0	H(13)N(2)	(N(N(H(H(H(H(H(H)))))(H(H(H(H)))(H(H(H)))))))	3107	0 1 0 0 0;0 2 0 0 0;1 2 0 0 0;2 2 0 0 0;3 2 0 0 0;4 2 0 0 0;5 2 0 0 0;6 2 0 0 0;7 2 0 0 0;8 2 0 0 0;9 2 0 0 0;10 2 0 0 0;11 2 0 0 0;12 2 0 0 0;	2512.85	10	18.2336	19.6639	15.5774	5	0.00803	1.77064	0.5625	0.5	0	0	0	0	2.86801e-09	6.62953e-11	-1	0.00417973	0.00417973	sp|P87167|BUT2_SCHPO	but2	236	6874130	4549220
cwq_mix2-1_726.34216.34216.4.0.dta	cwq_mix2-1_726.34216.34216.4.0.dta	cwq_mix2-1_726	34216	9310.36	4372.83	1093.96	4	1	LFPHGIYNFJFSAPNKR		2022.03	12 2 0 0 0	H(12)N(2)	(N(N(H(H(H(H(H(H)))))(H(H(H))(H(H(H)))))))	3111	0 1 0 0 0;0 2 0 0 0;1 2 0 0 0;2 2 0 0 0;3 2 0 0 0;4 2 0 0 0;5 2 0 0 0;6 2 0 0 0;7 2 0 0 0;8 2 0 0 0;9 2 0 0 0;10 2 0 0 0;11 2 0 0 0;	2350.79	10	75.9742	54.651	115.574	7	0.00355	0.81276	0.93333	0.6875	0	0	0	0	1.09891e-77	6.34861e-79	-1	0	6.34861e-79	sp|P87167|BUT2_SCHPO	but2	236	5500510000	5865740000
cwq_mix2-1_726.34219.34219.4.0.dta	cwq_mix2-1_726.34219.34219.4.0.dta	cwq_mix2-1_726	34219	9310.58	4534.88	1134.48	4	1	LFPHGIYNFJFSAPNKR		2022.03	13 2 0 0 0	H(13)N(2)	(N(N(H(H(H(H(H(H)))))(H(H)(H(H(H(H(H)))))))))	3113	0 1 0 0 0;0 2 0 0 0;1 2 0 0 0;2 2 0 0 0;3 2 0 0 0;4 2 0 0 0;5 2 0 0 0;6 2 0 0 0;7 2 0 0 0;8 2 0 0 0;9 2 0 0 0;10 2 0 0 0;11 2 0 0 0;12 2 0 0 0;	2512.85	10	40.9903	24.2437	72.0911	6	-0.00089	-0.19612	0.8125	0.4375	0	0	0	0	8.18482e-48	1.31015e-49	-1	0.00340136	0.00340136	sp|P87167|BUT2_SCHPO	but2	236	190375000	103088000
cwq_mix2-1_726.34232.34232.4.0.dta	cwq_mix2-1_726.34232.34232.4.0.dta	cwq_mix2-1_726	34232	9313.52	4210.78	1053.45	4	1	LFPHGIYNFJFSAPNKR		2022.03	11 2 0 0 0	H(11)N(2)	(N(N(H(H(H(H(H))))(H(H(H))(H(H(H)))))))	3139	0 1 0 0 0;0 2 0 0 0;1 2 0 0 0;2 2 0 0 0;3 2 0 0 0;4 2 0 0 0;5 2 0 0 0;6 2 0 0 0;7 2 0 0 0;8 2 0 0 0;9 2 0 0 0;10 2 0 0 0;	2188.74	10	40.3583	18.6173	80.7344	7	0.00236	0.56082	0.92857	0.4375	0	0	0	0	8.3508e-54	1.98997e-55	-1	0.00417973	0.00417973	sp|P87167|BUT2_SCHPO	but2	236	351316000	406796000
cwq_mix2-1_726.34235.34235.3.0.dta	cwq_mix2-1_726.34235.34235.3.0.dta	cwq_mix2-1_726	34235	9314.1	4372.83	1458.28	3	1	LFPHGIYNFJFSAPNKR		2022.03	12 2 0 0 0	H(12)N(2)	(N(N(H(H(H(H(H))))(H(H(H(H)))(H(H(H)))))))	3134	0 1 0 0 0;0 2 0 0 0;1 2 0 0 0;2 2 0 0 0;3 2 0 0 0;4 2 0 0 0;5 2 0 0 0;6 2 0 0 0;7 2 0 0 0;8 2 0 0 0;9 2 0 0 0;10 2 0 0 0;11 2 0 0 0;	2350.79	10	62.2511	51.0579	83.0385	7	0.00314	0.71854	0.93333	0.75	0	0	0	0	2.12078e-55	5.8234e-57	-1	0	5.8234e-57	sp|P87167|BUT2_SCHPO	but2	236	460901000	401032000
cwq_mix2-1_726.34262.34262.3.0.dta	cwq_mix2-1_726.34262.34262.3.0.dta	cwq_mix2-1_726	34262	9320.99	4210.77	1404.26	3	1	LFPHGIYNFJFSAPNKR		2022.03	11 2 0 0 0	H(11)N(2)	(N(N(H(H(H)(H(H(H))))(H(H)(H(H(H)))))))	3218	0 1 0 0 0;0 2 0 0 0;1 2 0 0 0;2 2 0 0 0;3 2 0 0 0;4 2 0 0 0;5 2 0 0 0;6 2 0 0 0;7 2 0 0 0;8 2 0 0 0;9 2 0 0 0;10 2 0 0 0;	2188.74	10	15.9021	18.1372	11.7512	5	-0.00014	-0.03337	0.57143	0.46875	0	0	0	0	9.32998e-06	1.06335e-07	-1	0.00484496	0.00484507	sp|P87167|BUT2_SCHPO	but2	236	14834900	8510030
cwq_mix2-1_726.34270.34270.4.0.dta	cwq_mix2-1_726.34270.34270.4.0.dta	cwq_mix2-1_726	34270	9322.93	4696.93	1174.99	4	1	LFPHGIYNFJFSAPNKR		2022.03	14 2 0 0 0	H(14)N(2)	(N(N(H(H(H(H(H(H(H))))))(H(H(H))(H(H(H(H))))))))	3091	0 1 0 0 0;0 2 0 0 0;1 2 0 0 0;2 2 0 0 0;3 2 0 0 0;4 2 0 0 0;5 2 0 0 0;6 2 0 0 0;7 2 0 0 0;8 2 0 0 0;9 2 0 0 0;10 2 0 0 0;11 2 0 0 0;12 2 0 0 0;13 2 0 0 0;	2674.9	10	54.6497	29.3615	101.614	7	-0.00056	-0.1194	0.82353	0.53125	0	0	0	0	3.44653e-68	1.11917e-69	-1	0	1.11917e-69	sp|P87167|BUT2_SCHPO	but2	236	102503000	105705000
cwq_mix2-1_726.34295.34295.4.0.dta	cwq_mix2-1_726.34295.34295.4.0.dta	cwq_mix2-1_726	34295	9328.89	4372.83	1093.96	4	1	LFPHGIYNFJFSAPNKR		2022.03	12 2 0 0 0	H(12)N(2)	(N(N(H(H(H(H(H))))(H(H(H(H(H(H(H))))))))))	3123	0 1 0 0 0;0 2 0 0 0;1 2 0 0 0;2 2 0 0 0;3 2 0 0 0;4 2 0 0 0;5 2 0 0 0;6 2 0 0 0;7 2 0 0 0;8 2 0 0 0;9 2 0 0 0;10 2 0 0 0;11 2 0 0 0;	2350.79	10	76.9021	57.2845	113.335	7	0.00272	0.62158	0.93333	0.71875	0	0	0	0	3.61046e-76	2.48325e-77	-1	0	2.48325e-77	sp|P87167|BUT2_SCHPO	but2	236	5342230000	520787000
cwq_mix2-1_726.34307.34307.4.0.dta	cwq_mix2-1_726.34307.34307.4.0.dta	cwq_mix2-1_726	34307	9332.25	4534.87	1134.47	4	1	LFPHGIYNFJFSAPNKR		2022.03	13 2 0 0 0	H(13)N(2)	(N(N(H(H(H(H(H(H)))))(H(H(H(H(H(H(H))))))))))	3096	0 1 0 0 0;0 2 0 0 0;1 2 0 0 0;2 2 0 0 0;3 2 0 0 0;4 2 0 0 0;5 2 0 0 0;6 2 0 0 0;7 2 0 0 0;8 2 0 0 0;9 2 0 0 0;10 2 0 0 0;11 2 0 0 0;12 2 0 0 0;	2512.85	10	23.8806	15.2164	39.9712	5	-0.00544	-1.19901	0.75	0.40625	0	0	0	0	1.76737e-25	1.68645e-27	-1	0.00558659	0.00558659	sp|P87167|BUT2_SCHPO	but2	236	58009700	37478500
cwq_mix2-1_726.34332.34332.3.0.dta	cwq_mix2-1_726.34332.34332.3.0.dta	cwq_mix2-1_726	34332	9338.36	3980.68	1327.57	3	1	SIIHDTLJSSYSDIENLNSR		2278.09	8 2 0 0 0	H(8)N(2)	(N(N(H(H(H(H)))(H(H(H(H)))))))	3178	0 1 0 0 0;0 2 0 0 0;1 2 0 0 0;2 2 0 0 0;3 2 0 0 0;4 2 0 0 0;5 2 0 0 0;6 2 0 0 0;7 2 0 0 0;	1702.58	8	57.9876	49.1077	74.4789	7	0.00481	1.20954	1	0.78947	0	0	0	0	1.80693e-49	3.52205e-51	-1	0	3.52205e-51	sp|Q9Y7P1|ERO12_SCHPO	ero12	49	135090000	140661000
cwq_mix2-1_726.34376.34376.4.0.dta	cwq_mix2-1_726.34376.34376.4.0.dta	cwq_mix2-1_726	34376	9349.28	4372.83	1093.96	4	1	LFPHGIYNFJFSAPNKR		2022.03	12 2 0 0 0	H(12)N(2)	(N(N(H(H(H(H(H(H)))))(H(H(H))(H(H(H)))))))	3111	0 1 0 0 0;0 2 0 0 0;1 2 0 0 0;2 2 0 0 0;3 2 0 0 0;4 2 0 0 0;5 2 0 0 0;6 2 0 0 0;7 2 0 0 0;8 2 0 0 0;9 2 0 0 0;10 2 0 0 0;11 2 0 0 0;	2350.79	10	64.0067	37.5002	113.233	7	0.0017	0.38832	0.93333	0.59375	0	0	0	0	4.23121e-76	2.82367e-77	-1	0	2.82367e-77	sp|P87167|BUT2_SCHPO	but2	236	178993000	124937000
cwq_mix2-1_726.34379.34379.4.0.dta	cwq_mix2-1_726.34379.34379.4.0.dta	cwq_mix2-1_726	34379	9349.94	4767.06	1192.52	4	1	SDPASLVGNJITIYHPPPHGYLSYK		2740.37	10 2 0 0 0	H(10)N(2)	(N(N(H(H(H(H(H))))(H(H(H(H(H))))))))	3130	0 1 0 0 0;0 2 0 0 0;1 2 0 0 0;2 2 0 0 0;3 2 0 0 0;4 2 0 0 0;5 2 0 0 0;6 2 0 0 0;7 2 0 0 0;8 2 0 0 0;9 2 0 0 0;	2026.69	10	14.5403	11.2469	20.6567	6	0.00205	0.42981	0.69231	0.3125	0	0	0	0	1.39715e-12	2.50067e-14	-1	0.00989283	0.00989283	sp|Q9USK8|AGS1_SCHPO	ags1	1032	601167000	516502000
cwq_mix2-1_726.34416.34416.4.2.dta	cwq_mix2-1_726.34416.34416.4.2.dta	cwq_mix2-1_726	34416	9359.38	3980.68	995.925	4	1	SIIHDTLJSSYSDIENLNSR		2278.09	8 2 0 0 0	H(8)N(2)	(N(N(H(H(H(H)))(H(H(H(H)))))))	3178	0 1 0 0 0;0 2 0 0 0;1 2 0 0 0;2 2 0 0 0;3 2 0 0 0;4 2 0 0 0;5 2 0 0 0;6 2 0 0 0;7 2 0 0 0;	1702.58	8	24.2222	18.2771	35.2632	7	0.00398	0.99902	0.72727	0.52632	0	0	0	0	2.63523e-22	3.01113e-24	-1	0.00417973	0.00417973	sp|Q9Y7P1|ERO12_SCHPO	ero12	49	32258500	36742100
cwq_mix2-1_726.34441.34441.3.0.dta	cwq_mix2-1_726.34441.34441.3.0.dta	cwq_mix2-1_726	34441	9365.74	4372.83	1458.28	3	1	LFPHGIYNFJFSAPNKR		2022.03	12 2 0 0 0	H(12)N(2)	(N(N(H(H(H(H(H(H)))))(H(H(H(H(H(H)))))))))	3099	0 1 0 0 0;0 2 0 0 0;1 2 0 0 0;2 2 0 0 0;3 2 0 0 0;4 2 0 0 0;5 2 0 0 0;6 2 0 0 0;7 2 0 0 0;8 2 0 0 0;9 2 0 0 0;10 2 0 0 0;11 2 0 0 0;	2350.79	10	16.1705	11.13	25.5314	6	0.00315	0.71923	0.73333	0.34375	0	0	0	0	1.0382e-15	1.93021e-17	-1	0.00989283	0.00989283	sp|P87167|BUT2_SCHPO	but2	236	8503020	5467980
cwq_mix2-1_726.34448.34448.4.0.dta	cwq_mix2-1_726.34448.34448.4.0.dta	cwq_mix2-1_726	34448	9367.45	4372.83	1093.96	4	1	LFPHGIYNFJFSAPNKR		2022.03	12 2 0 0 0	H(12)N(2)	(N(N(H(H(H(H(H))))(H(H(H(H)))(H(H(H)))))))	3134	0 1 0 0 0;0 2 0 0 0;1 2 0 0 0;2 2 0 0 0;3 2 0 0 0;4 2 0 0 0;5 2 0 0 0;6 2 0 0 0;7 2 0 0 0;8 2 0 0 0;9 2 0 0 0;10 2 0 0 0;11 2 0 0 0;	2350.79	10	57.3499	35.1754	98.5309	7	0.00293	0.67098	0.93333	0.65625	0	0	0	0	4.44958e-66	8.22868e-68	-1	0	8.22868e-68	sp|P87167|BUT2_SCHPO	but2	236	94816800	79285900
cwq_mix2-1_726.34458.34458.4.0.dta	cwq_mix2-1_726.34458.34458.4.0.dta	cwq_mix2-1_726	34458	9370.03	4767.06	1192.52	4	1	SDPASLVGNJITIYHPPPHGYLSYK		2740.37	10 2 0 0 0	H(10)N(2)	(N(N(H(H(H(H(H))))(H(H(H))(H(H))))))	3140	0 1 0 0 0;0 2 0 0 0;1 2 0 0 0;2 2 0 0 0;3 2 0 0 0;4 2 0 0 0;5 2 0 0 0;6 2 0 0 0;7 2 0 0 0;8 2 0 0 0;9 2 0 0 0;	2026.69	10	52.1188	61.798	34.1431	6	0.00064	0.13445	0.69231	0.72917	0	0	0	0	1.51014e-21	1.61327e-23	-1	0	1.61327e-23	sp|Q9USK8|AGS1_SCHPO	ags1	1032	601167000	516502000
cwq_mix2-1_726.34461.34461.3.0.dta	cwq_mix2-1_726.34461.34461.3.0.dta	cwq_mix2-1_726	34461	9370.71	3980.68	1327.57	3	1	SIIHDTLJSSYSDIENLNSR		2278.09	8 2 0 0 0	H(8)N(2)	(N(N(H(H(H(H)))(H(H(H(H)))))))	3178	0 1 0 0 0;0 2 0 0 0;1 2 0 0 0;2 2 0 0 0;3 2 0 0 0;4 2 0 0 0;5 2 0 0 0;6 2 0 0 0;7 2 0 0 0;	1702.58	8	48.0268	43.0804	57.213	7	0.00816	2.04985	0.90909	0.81579	0	0	0	0	1.88457e-37	2.6117e-39	-1	0	2.6117e-39	sp|Q9Y7P1|ERO12_SCHPO	ero12	49	135090000	140661000
cwq_mix2-1_726.34521.34521.4.0.dta	cwq_mix2-1_726.34521.34521.4.0.dta	cwq_mix2-1_726	34521	9385.68	4372.83	1093.96	4	1	LFPHGIYNFJFSAPNKR		2022.03	12 2 0 0 0	H(12)N(2)	(N(N(H(H(H(H(H))))(H(H(H(H)))(H(H(H)))))))	3134	0 1 0 0 0;0 2 0 0 0;1 2 0 0 0;2 2 0 0 0;3 2 0 0 0;4 2 0 0 0;5 2 0 0 0;6 2 0 0 0;7 2 0 0 0;8 2 0 0 0;9 2 0 0 0;10 2 0 0 0;11 2 0 0 0;	2350.79	10	46.34	15.7313	103.185	7	0.002	0.45693	0.93333	0.4375	0	0	0	0	2.9066e-69	9.78959e-71	-1	0.00558659	0.00558659	sp|P87167|BUT2_SCHPO	but2	236	69749400	174665000
cwq_mix2-1_726.34527.34527.3.0.dta	cwq_mix2-1_726.34527.34527.3.0.dta	cwq_mix2-1_726	34527	9387.29	5289.1	1763.71	3	1	YHELFJASTYNIYTAAQQR		2290.09	16 2 0 0 0	H(16)N(2)	(N(N(H(H(H(H(H(H(H))))))(H(H(H))(H(H(H(H(H(H))))))))))	3089	0 1 0 0 0;0 2 0 0 0;1 2 0 0 0;2 2 0 0 0;3 2 0 0 0;4 2 0 0 0;5 2 0 0 0;6 2 0 0 0;7 2 0 0 0;8 2 0 0 0;9 2 0 0 0;10 2 0 0 0;11 2 0 0 0;12 2 0 0 0;13 2 0 0 0;14 2 0 0 0;15 2 0 0 0;	2999	6	20.7907	25.9311	11.2442	5	0.00785	1.48406	0.47368	0.61111	0	0	0	0	7.06573e-05	5.6442e-07	-1	0.00127389	0.00127445	sp|P08091|PPA1_SCHPO	pho1	151	18998900	16145500
cwq_mix2-1_726.34531.34531.4.0.dta	cwq_mix2-1_726.34531.34531.4.0.dta	cwq_mix2-1_726	34531	9388.15	5289.09	1323.03	4	1	YHELFJASTYNIYTAAQQR		2290.09	16 2 0 0 0	H(16)N(2)	(N(N(H(H(H(H(H(H)))))(H(H(H(H)))(H(H(H(H(H(H))))))))))	3104	0 1 0 0 0;0 2 0 0 0;1 2 0 0 0;2 2 0 0 0;3 2 0 0 0;4 2 0 0 0;5 2 0 0 0;6 2 0 0 0;7 2 0 0 0;8 2 0 0 0;9 2 0 0 0;10 2 0 0 0;11 2 0 0 0;12 2 0 0 0;13 2 0 0 0;14 2 0 0 0;15 2 0 0 0;	2999	6	48.1414	42.1079	59.3465	7	0.00204	0.38633	0.78947	0.75	0	0	0	0	6.04456e-39	1.01256e-40	-1	0	1.01256e-40	sp|P08091|PPA1_SCHPO	pho1	151	80704800	87998900
cwq_mix2-1_726.34541.34541.4.0.dta	cwq_mix2-1_726.34541.34541.4.0.dta	cwq_mix2-1_726	34541	9390.76	4767.06	1192.52	4	1	SDPASLVGNJITIYHPPPHGYLSYK		2740.37	10 2 0 0 0	H(10)N(2)	(N(N(H(H(H(H(H))))(H(H(H))(H(H))))))	3140	0 1 0 0 0;0 2 0 0 0;1 2 0 0 0;2 2 0 0 0;3 2 0 0 0;4 2 0 0 0;5 2 0 0 0;6 2 0 0 0;7 2 0 0 0;8 2 0 0 0;9 2 0 0 0;	2026.69	10	67.1209	71.9577	58.1381	6	0.00154	0.32408	0.92308	0.72917	0	0	0	0	4.237e-38	5.74974e-40	-1	0	5.74974e-40	sp|Q9USK8|AGS1_SCHPO	ags1	1032	601167000	516502000
cwq_mix2-1_726.34549.34549.3.0.dta	cwq_mix2-1_726.34549.34549.3.0.dta	cwq_mix2-1_726	34549	9392.71	5127.07	1709.69	3	1	YHELFJASTYNIYTAAQQR		2290.09	15 2 0 0 0	H(15)N(2)	(N(N(H(H(H(H(H(H(H))))))(H(H(H(H)))(H(H(H(H))))))))	3087	0 1 0 0 0;0 2 0 0 0;1 2 0 0 0;2 2 0 0 0;3 2 0 0 0;4 2 0 0 0;5 2 0 0 0;6 2 0 0 0;7 2 0 0 0;8 2 0 0 0;9 2 0 0 0;10 2 0 0 0;11 2 0 0 0;12 2 0 0 0;13 2 0 0 0;14 2 0 0 0;	2836.95	6	26.1599	34.6176	10.4528	5	0.02645	5.15983	0.44444	0.69444	0	0	0	0	0.00101265	1.21512e-05	-1	0	1.21512e-05	sp|P08091|PPA1_SCHPO	pho1	151	70180300	62987800
cwq_mix2-1_726.34634.34634.4.0.dta	cwq_mix2-1_726.34634.34634.4.0.dta	cwq_mix2-1_726	34634	9413.69	4767.06	1192.52	4	1	SDPASLVGNJITIYHPPPHGYLSYK		2740.37	10 2 0 0 0	H(10)N(2)	(N(N(H(H(H(H(H))))(H(H(H))(H(H))))))	3140	0 1 0 0 0;0 2 0 0 0;1 2 0 0 0;2 2 0 0 0;3 2 0 0 0;4 2 0 0 0;5 2 0 0 0;6 2 0 0 0;7 2 0 0 0;8 2 0 0 0;9 2 0 0 0;	2026.69	10	61.3103	67.5197	49.7786	6	0.00366	0.76712	0.92308	0.77083	0	0	0	0	3.12889e-32	3.60204e-34	-1	0	3.60204e-34	sp|Q9USK8|AGS1_SCHPO	ags1	1032	601167000	516502000
cwq_mix2-1_726.34637.34637.4.0.dta	cwq_mix2-1_726.34637.34637.4.0.dta	cwq_mix2-1_726	34637	9414.38	5127.05	1282.52	4	1	YHELFJASTYNIYTAAQQR		2290.09	15 2 0 0 0	H(15)N(2)	(N(N(H(H(H(H(H(H(H))))))(H(H(H(H)))(H(H(H(H))))))))	3087	0 1 0 0 0;0 2 0 0 0;1 2 0 0 0;2 2 0 0 0;3 2 0 0 0;4 2 0 0 0;5 2 0 0 0;6 2 0 0 0;7 2 0 0 0;8 2 0 0 0;9 2 0 0 0;10 2 0 0 0;11 2 0 0 0;12 2 0 0 0;13 2 0 0 0;14 2 0 0 0;	2836.95	6	60.8235	55.8677	70.027	7	0.00543	1.05924	0.77778	0.75	0	0	0	0	2.21409e-46	4.6139e-48	-1	0	4.6139e-48	sp|P08091|PPA1_SCHPO	pho1	151	168910000	174416000
cwq_mix2-1_726.34668.34668.3.0.dta	cwq_mix2-1_726.34668.34668.3.0.dta	cwq_mix2-1_726	34668	9421.96	4965	1655.67	3	1	YHELFJASTYNIYTAAQQR		2290.09	14 2 0 0 0	H(14)N(2)	(N(N(H(H(H(H(H(H(H))))))(H(H)(H(H(H(H(H)))))))))	3093	0 1 0 0 0;0 2 0 0 0;1 2 0 0 0;2 2 0 0 0;3 2 0 0 0;4 2 0 0 0;5 2 0 0 0;6 2 0 0 0;7 2 0 0 0;8 2 0 0 0;9 2 0 0 0;10 2 0 0 0;11 2 0 0 0;12 2 0 0 0;13 2 0 0 0;	2674.9	6	32.4988	36.5794	24.9206	6	0.01554	3.13055	0.64706	0.75	0	0	0	0	2.61099e-15	4.96619e-17	-1	0	4.96619e-17	sp|P08091|PPA1_SCHPO	pho1	151	111259000	89873500
cwq_mix2-1_726.34720.34720.4.2.dta	cwq_mix2-1_726.34720.34720.4.2.dta	cwq_mix2-1_726	34720	9435.31	5127.04	1282.52	4	1	YHELFJASTYNIYTAAQQR		2290.09	15 2 0 0 0	H(15)N(2)	(N(N(H(H(H(H(H(H(H))))))(H(H(H))(H(H(H(H(H)))))))))	3090	0 1 0 0 0;0 2 0 0 0;1 2 0 0 0;2 2 0 0 0;3 2 0 0 0;4 2 0 0 0;5 2 0 0 0;6 2 0 0 0;7 2 0 0 0;8 2 0 0 0;9 2 0 0 0;10 2 0 0 0;11 2 0 0 0;12 2 0 0 0;13 2 0 0 0;14 2 0 0 0;	2836.95	6	66.5032	63.5322	72.0206	7	0.00456	0.88916	0.77778	0.91667	0	0	0	0	9.15954e-48	1.74135e-49	-1	0	1.74135e-49	sp|P08091|PPA1_SCHPO	pho1	151	168910000	174416000
cwq_mix2-1_726.34742.34742.4.0.dta	cwq_mix2-1_726.34742.34742.4.0.dta	cwq_mix2-1_726	34742	9440.55	4964.99	1242	4	1	YHELFJASTYNIYTAAQQR		2290.09	14 2 0 0 0	H(14)N(2)	(N(N(H(H(H(H(H))))(H(H(H(H(H(H(H(H(H))))))))))))	3120	0 1 0 0 0;0 2 0 0 0;1 2 0 0 0;2 2 0 0 0;3 2 0 0 0;4 2 0 0 0;5 2 0 0 0;6 2 0 0 0;7 2 0 0 0;8 2 0 0 0;9 2 0 0 0;10 2 0 0 0;11 2 0 0 0;12 2 0 0 0;13 2 0 0 0;	2674.9	6	50.0592	48.2791	53.3651	6	0.00461	0.92854	0.76471	0.69444	0	0	0	0	9.47435e-35	1.222e-36	-1	0	1.222e-36	sp|P08091|PPA1_SCHPO	pho1	151	192106000	182206000
cwq_mix2-1_726.34743.34743.4.0.dta	cwq_mix2-1_726.34743.34743.4.0.dta	cwq_mix2-1_726	34743	9440.83	4767.06	1192.52	4	1	SDPASLVGNJITIYHPPPHGYLSYK		2740.37	10 2 0 0 0	H(10)N(2)	(N(N(H(H(H(H)))(H(H(H(H(H(H)))))))))	3169	0 1 0 0 0;0 2 0 0 0;1 2 0 0 0;2 2 0 0 0;3 2 0 0 0;4 2 0 0 0;5 2 0 0 0;6 2 0 0 0;7 2 0 0 0;8 2 0 0 0;9 2 0 0 0;	2026.69	10	20.5801	19.8656	21.9072	5	-0.00072	-0.15168	0.76923	0.39583	0	0	0	0	2.24541e-13	3.71438e-15	-1	0.00417973	0.00417973	sp|Q9USK8|AGS1_SCHPO	ags1	1032	601167000	7996320
cwq_mix2-1_726.34798.34798.5.1.dta	cwq_mix2-1_726.34798.34798.5.1.dta	cwq_mix2-1_726	34798	9454.51	5141.14	1029.03	5	1	DJTTGSHFMHAGLSPEWAYREETVNELGK		3276.5	9 2 0 0 0	H(9)N(2)	(N(N(H(H)(H(H(H(H(H(H(H))))))))))	5070	0 1 0 0 0;0 2 0 0 0;1 2 0 0 0;2 2 0 0 0;3 2 0 0 0;4 2 0 0 0;5 2 0 0 0;6 2 0 0 0;7 2 0 0 0;8 2 0 0 0;	1864.63	2	12.8736	10.6379	17.0258	6	0.00889	1.72945	0.5	0.32143	0	0	0	0	3.09728e-10	7.00096e-12	-1	0.00989283	0.00989283	sp|O74480|YQJ7_SCHPO	SPCC1840.07c	191	76703200	93116600
cwq_mix2-1_726.34817.34817.4.3.dta	cwq_mix2-1_726.34817.34817.4.3.dta	cwq_mix2-1_726	34817	9459.53	4802.96	1201.49	4	1	YHELFJASTYNIYTAAQQR		2290.09	13 2 0 0 0	H(13)N(2)	(N(N(H(H(H(H(H(H(H))))))(H(H(H(H(H(H)))))))))	3081	0 1 0 0 0;0 2 0 0 0;1 2 0 0 0;2 2 0 0 0;3 2 0 0 0;4 2 0 0 0;5 2 0 0 0;6 2 0 0 0;7 2 0 0 0;8 2 0 0 0;9 2 0 0 0;10 2 0 0 0;11 2 0 0 0;12 2 0 0 0;	2512.85	6	12.2175	15.3072	6.47959	4	0.02357	4.90815	0.4375	0.41667	0	0	0	0	0.00680106	0.00146377	-1	0.00558659	0.00705023	sp|P08091|PPA1_SCHPO	pho1	151	95938000	88083000
cwq_mix2-1_726.34818.34818.3.0.dta	cwq_mix2-1_726.34818.34818.3.0.dta	cwq_mix2-1_726	34818	9459.81	4964.99	1655.67	3	1	YHELFJASTYNIYTAAQQR		2290.09	14 2 0 0 0	H(14)N(2)	(N(N(H(H(H(H(H(H)))))(H(H(H))(H(H(H(H(H)))))))))	3109	0 1 0 0 0;0 2 0 0 0;1 2 0 0 0;2 2 0 0 0;3 2 0 0 0;4 2 0 0 0;5 2 0 0 0;6 2 0 0 0;7 2 0 0 0;8 2 0 0 0;9 2 0 0 0;10 2 0 0 0;11 2 0 0 0;12 2 0 0 0;13 2 0 0 0;	2674.9	6	60.4661	53.4514	73.4935	7	0.0057	1.14868	0.88235	0.86111	0	0	0	0	8.71452e-49	1.86554e-50	-1	0	1.86554e-50	sp|P08091|PPA1_SCHPO	pho1	151	111259000	89873500
cwq_mix2-1_726.34824.34824.3.0.dta	cwq_mix2-1_726.34824.34824.3.0.dta	cwq_mix2-1_726	34824	9461.55	4802.95	1601.65	3	1	YHELFJASTYNIYTAAQQR		2290.09	13 2 0 0 0	H(13)N(2)	(N(N(H(H(H(H(H))))(H(H(H(H(H(H(H(H)))))))))))	3121	0 1 0 0 0;0 2 0 0 0;1 2 0 0 0;2 2 0 0 0;3 2 0 0 0;4 2 0 0 0;5 2 0 0 0;6 2 0 0 0;7 2 0 0 0;8 2 0 0 0;9 2 0 0 0;10 2 0 0 0;11 2 0 0 0;12 2 0 0 0;	2512.85	6	46.5851	45.3023	48.9677	7	0.01613	3.35911	0.75	0.83333	0	0	0	0	1.15721e-31	1.51191e-33	-1	0	1.51191e-33	sp|P08091|PPA1_SCHPO	pho1	151	68162400	56735700
cwq_mix2-1_726.34830.34830.4.0.dta	cwq_mix2-1_726.34830.34830.4.0.dta	cwq_mix2-1_726	34830	9463	4767.06	1192.52	4	1	SDPASLVGNJITIYHPPPHGYLSYK		2740.37	10 2 0 0 0	H(10)N(2)	(N(N(H(H(H(H(H))))(H(H)(H(H(H)))))))	3146	0 1 0 0 0;0 2 0 0 0;1 2 0 0 0;2 2 0 0 0;3 2 0 0 0;4 2 0 0 0;5 2 0 0 0;6 2 0 0 0;7 2 0 0 0;8 2 0 0 0;9 2 0 0 0;	2026.69	10	12.5831	15.1725	7.77432	4	-0.00106	-0.22216	0.46154	0.35417	0	0	0	0	0.0102479	0.00121587	-1	0.00558659	0.00680238	sp|Q9USK8|AGS1_SCHPO	ags1	1032	132013000	17676800
cwq_mix2-1_726.34858.34858.4.0.dta	cwq_mix2-1_726.34858.34858.4.0.dta	cwq_mix2-1_726	34858	9470	4964.99	1242	4	1	YHELFJASTYNIYTAAQQR		2290.09	14 2 0 0 0	H(14)N(2)	(N(N(H(H(H(H(H(H)))))(H(H(H))(H(H(H(H(H)))))))))	3109	0 1 0 0 0;0 2 0 0 0;1 2 0 0 0;2 2 0 0 0;3 2 0 0 0;4 2 0 0 0;5 2 0 0 0;6 2 0 0 0;7 2 0 0 0;8 2 0 0 0;9 2 0 0 0;10 2 0 0 0;11 2 0 0 0;12 2 0 0 0;13 2 0 0 0;	2674.9	6	46.6259	50.2371	39.9195	6	-0.00061	-0.12201	0.70588	0.77778	0	0	0	0	1.91523e-25	2.24233e-27	-1	0	2.24233e-27	sp|P08091|PPA1_SCHPO	pho1	151	192106000	182206000
cwq_mix2-1_726.34886.34886.5.0.dta	cwq_mix2-1_726.34886.34886.5.0.dta	cwq_mix2-1_726	34886	9476.28	5141.14	1029.03	5	1	DJTTGSHFMHAGLSPEWAYREETVNELGK		3276.5	9 2 0 0 0	H(9)N(2)	(N(N(H(H(H))(H(H(H))(H(H(H)))))))	3372	0 1 0 0 0;0 2 0 0 0;1 2 0 0 0;2 2 0 0 0;3 2 0 0 0;4 2 0 0 0;5 2 0 0 0;6 2 0 0 0;7 2 0 0 0;8 2 0 0 0;	1864.63	2	11.975	14.5074	7.27198	5	0.00779	1.51452	0.41667	0.33929	0	0	0	0	0.00503895	0.00134096	-1	0.00558659	0.00692735	sp|O74480|YQJ7_SCHPO	SPCC1840.07c	191	76703200	93116600
cwq_mix2-1_726.34894.34894.4.3.dta	cwq_mix2-1_726.34894.34894.4.3.dta	cwq_mix2-1_726	34894	9478.27	4802.95	1201.49	4	1	YHELFJASTYNIYTAAQQR		2290.09	13 2 0 0 0	H(13)N(2)	(N(N(H(H)(H(H(H(H(H(H)))))(H(H(H(H(H)))))))))	5072	0 1 0 0 0;0 2 0 0 0;1 2 0 0 0;2 2 0 0 0;3 2 0 0 0;4 2 0 0 0;5 2 0 0 0;6 2 0 0 0;7 2 0 0 0;8 2 0 0 0;9 2 0 0 0;10 2 0 0 0;11 2 0 0 0;12 2 0 0 0;	2512.85	6	35.8654	44.5572	19.7236	6	0.01603	3.33746	0.375	0.77778	0	0	0	0	5.49516e-12	1.02812e-13	-1	0	1.02812e-13	sp|P08091|PPA1_SCHPO	pho1	151	95938000	88083000
cwq_mix2-1_726.34932.34932.3.0.dta	cwq_mix2-1_726.34932.34932.3.0.dta	cwq_mix2-1_726	34932	9487.46	4802.94	1601.65	3	1	YHELFJASTYNIYTAAQQR		2290.09	13 2 0 0 0	H(13)N(2)	(N(N(H(H(H(H))(H(H(H))))(H(H(H(H(H(H)))))))))	3156	0 1 0 0 0;0 2 0 0 0;1 2 0 0 0;2 2 0 0 0;3 2 0 0 0;4 2 0 0 0;5 2 0 0 0;6 2 0 0 0;7 2 0 0 0;8 2 0 0 0;9 2 0 0 0;10 2 0 0 0;11 2 0 0 0;12 2 0 0 0;	2512.85	6	54.8261	60.0557	45.1138	7	0.00257	0.53585	0.875	0.86111	0	0	0	0	5.53197e-29	7.14903e-31	-1	0	7.14903e-31	sp|P08091|PPA1_SCHPO	pho1	151	68162400	56735700
cwq_mix2-1_726.34981.34981.4.2.dta	cwq_mix2-1_726.34981.34981.4.2.dta	cwq_mix2-1_726	34981	9499.36	4802.95	1201.49	4	1	YHELFJASTYNIYTAAQQR		2290.09	13 2 0 0 0	H(13)N(2)	(N(N(H(H(H(H(H(H(H))))))(H(H(H(H(H(H)))))))))	3081	0 1 0 0 0;0 2 0 0 0;1 2 0 0 0;2 2 0 0 0;3 2 0 0 0;4 2 0 0 0;5 2 0 0 0;6 2 0 0 0;7 2 0 0 0;8 2 0 0 0;9 2 0 0 0;10 2 0 0 0;11 2 0 0 0;12 2 0 0 0;	2512.85	6	23.9347	31.6422	9.62073	5	0.01608	3.34828	0.4375	0.66667	0	0	0	0	0.00691812	0.000138718	-1	0	0.000138718	sp|P08091|PPA1_SCHPO	pho1	151	95938000	88083000
cwq_mix2-1_726.35246.35246.3.0.dta	cwq_mix2-1_726.35246.35246.3.0.dta	cwq_mix2-1_726	35246	9563.22	4126.61	1376.21	3	1	WGYTJITEIMDVR	10,Oxidation[M];	1613.76	13 2 0 0 0	H(13)N(2)	(N(N(H(H(H(H(H))))(H(H(H(H(H(H(H(H)))))))))))	3121	0 1 0 0 0;0 2 0 0 0;1 2 0 0 0;2 2 0 0 0;3 2 0 0 0;4 2 0 0 0;5 2 0 0 0;6 2 0 0 0;7 2 0 0 0;8 2 0 0 0;9 2 0 0 0;10 2 0 0 0;11 2 0 0 0;12 2 0 0 0;	2512.85	5	40.2106	31.8035	55.8239	7	-0.00075	-0.18208	0.75	0.95833	0	0	0	0	1.77639e-36	2.74107e-38	-1	0	2.74107e-38	sp|Q9C0Y4|AGLU_SCHPO	agl1	331	974724	17611700
cwq_mix2-1_726.35326.35326.3.0.dta	cwq_mix2-1_726.35326.35326.3.0.dta	cwq_mix2-1_726	35326	9583.75	3990.64	1330.88	3	1	FISDHLFEEECGSJVTYLK	11,Carbamidomethyl[C];	2288.05	8 2 0 0 0	H(8)N(2)	(N(N(H(H(H(H)))(H(H(H(H)))))))	3178	0 1 0 0 0;0 2 0 0 0;1 2 0 0 0;2 2 0 0 0;3 2 0 0 0;4 2 0 0 0;5 2 0 0 0;6 2 0 0 0;7 2 0 0 0;	1702.58	14	17.3053	11.5091	28.0697	7	0.00473	1.18422	0.63636	0.30556	0	0	0	0	2.07956e-17	3.4142e-19	-1	0.00989283	0.00989283	sp|O13875|YE1A_SCHPO	SPAC1B3.10c	221	8813140	8284640
cwq_mix2-1_726.35489.35489.3.0.dta	cwq_mix2-1_726.35489.35489.3.0.dta	cwq_mix2-1_726	35489	9625.66	4093.64	1365.22	3	1	JITSDSSFTFCPTDKDVDWR	11,Carbamidomethyl[C];	2391.06	8 2 0 0 0	H(8)N(2)	(N(N(H(H(H))(H(H)(H)(H(H))))))	3380	0 1 0 0 0;0 2 0 0 0;1 2 0 0 0;2 2 0 0 0;3 2 0 0 0;4 2 0 0 0;5 2 0 0 0;6 2 0 0 0;7 2 0 0 0;	1702.58	1	53.8974	47.4948	65.7878	7	0.00048	0.11647	0.90909	0.76316	0	0	0	0	1.95061e-43	3.17584e-45	-1	0	3.17584e-45	sp|O74401|ERO11_SCHPO	ero11	286	60101300	59195700
cwq_mix2-1_726.35505.35505.3.2.dta	cwq_mix2-1_726.35505.35505.3.2.dta	cwq_mix2-1_726	35505	9629.62	4255.69	1419.24	3	1	JITSDSSFTFCPTDKDVDWR	11,Carbamidomethyl[C];	2391.06	9 2 0 0 0	H(9)N(2)	(N(N(H(H(H(H(H))))(H(H(H(H)))))))	3135	0 1 0 0 0;0 2 0 0 0;1 2 0 0 0;2 2 0 0 0;3 2 0 0 0;4 2 0 0 0;5 2 0 0 0;6 2 0 0 0;7 2 0 0 0;8 2 0 0 0;	1864.63	1	21.5619	14.6201	34.4539	6	0.00208	0.4879	0.83333	0.44737	0	0	0	0	9.29841e-22	8.70598e-24	-1	0.00558659	0.00558659	sp|O74401|ERO11_SCHPO	ero11	286	29813000	29129900
cwq_mix2-1_726.35509.35509.4.2.dta	cwq_mix2-1_726.35509.35509.4.2.dta	cwq_mix2-1_726	35509	9630.44	3775.46	944.619	4	1	JDCIFHDASGACHFFFK	3,Carbamidomethyl[C];12,Carbamidomethyl[C];	2072.87	8 2 0 0 0	H(8)N(2)	(N(N(H(H(H(H)))(H(H)(H)(H)))))	3194	0 1 0 0 0;0 2 0 0 0;1 2 0 0 0;2 2 0 0 0;3 2 0 0 0;4 2 0 0 0;5 2 0 0 0;6 2 0 0 0;7 2 0 0 0;	1702.58	1	48.2741	41.1075	61.5833	7	0.00047	0.12417	0.90909	0.78125	0	0	0	0	1.65488e-40	2.32009e-42	-1	0	2.32009e-42	sp|Q10283|HMDH_SCHPO	hmg1	117	42533800	47652600
cwq_mix2-1_726.35565.35565.3.0.dta	cwq_mix2-1_726.35565.35565.3.0.dta	cwq_mix2-1_726	35565	9645.09	4093.64	1365.22	3	1	JITSDSSFTFCPTDKDVDWR	11,Carbamidomethyl[C];	2391.06	8 2 0 0 0	H(8)N(2)	(N(N(H(H(H)(H))(H(H)(H(H))))))	3248	0 1 0 0 0;0 2 0 0 0;1 2 0 0 0;2 2 0 0 0;3 2 0 0 0;4 2 0 0 0;5 2 0 0 0;6 2 0 0 0;7 2 0 0 0;	1702.58	1	59.6956	57.4978	63.7774	7	0.00098	0.23959	0.90909	0.86842	0	0	0	0	4.88974e-42	6.29272e-44	-1	0	6.29272e-44	sp|O74401|ERO11_SCHPO	ero11	286	60101300	59195700
cwq_mix2-1_726.35603.35603.3.0.dta	cwq_mix2-1_726.35603.35603.3.0.dta	cwq_mix2-1_726	35603	9654.86	3964.55	1322.19	3	1	WGYTJITEIMDVR	10,Oxidation[M];	1613.76	12 2 0 0 0	H(12)N(2)	(N(N(H(H)(H(H(H(H)))(H(H(H(H(H(H))))))))))	5078	0 1 0 0 0;0 2 0 0 0;1 2 0 0 0;2 2 0 0 0;3 2 0 0 0;4 2 0 0 0;5 2 0 0 0;6 2 0 0 0;7 2 0 0 0;8 2 0 0 0;9 2 0 0 0;10 2 0 0 0;11 2 0 0 0;	2350.79	5	15.207	14.025	17.402	5	-0.00055	-0.13821	0.6	0.58333	0	0	0	0	1.75037e-10	3.22533e-12	-1	0.0062724	0.0062724	sp|Q9C0Y4|AGLU_SCHPO	agl1	331	3650850	8379610
cwq_mix2-1_726.35679.35679.3.0.dta	cwq_mix2-1_726.35679.35679.3.0.dta	cwq_mix2-1_726	35679	9674.65	3478.4	1160.14	3	1	WGYTJITEIMDVR	10,Oxidation[M];	1613.76	9 2 0 0 0	H(9)N(2)	(N(N(H(H(H(H(H))))(H(H(H(H)))))))	3135	0 1 0 0 0;0 2 0 0 0;1 2 0 0 0;2 2 0 0 0;3 2 0 0 0;4 2 0 0 0;5 2 0 0 0;6 2 0 0 0;7 2 0 0 0;8 2 0 0 0;	1864.63	5	19.544	15.2515	27.516	6	7e-05	0.01879	0.66667	0.54167	0	0	0	0	4.92537e-17	7.57825e-19	-1	0.00558659	0.00558659	sp|Q9C0Y4|AGLU_SCHPO	agl1	331	25578400	26867300
cwq_mix2-1_726.35685.35685.3.0.dta	cwq_mix2-1_726.35685.35685.3.0.dta	cwq_mix2-1_726	35685	9676.11	3802.5	1268.17	3	1	WGYTJITEIMDVR	10,Oxidation[M];	1613.76	11 2 0 0 0	H(11)N(2)	(N(N(H(H(H(H(H))))(H(H(H))(H(H(H)))))))	3139	0 1 0 0 0;0 2 0 0 0;1 2 0 0 0;2 2 0 0 0;3 2 0 0 0;4 2 0 0 0;5 2 0 0 0;6 2 0 0 0;7 2 0 0 0;8 2 0 0 0;9 2 0 0 0;10 2 0 0 0;	2188.74	5	18.9521	17.7111	21.2567	5	-0.00056	-0.14819	0.64286	0.75	0	0	0	0	5.80973e-13	9.29418e-15	-1	0.00484496	0.00484496	sp|Q9C0Y4|AGLU_SCHPO	agl1	331	6164120	26356600
cwq_mix2-1_726.35751.35751.3.1.dta	cwq_mix2-1_726.35751.35751.3.1.dta	cwq_mix2-1_726	35751	9693.05	3820.54	1274.18	3	1	WGYTJITEIMDVR	10,Oxidation[M];	1613.76	5 4 0 0 4	H(5)N(4)F(4)	(N(N(H(H(N(F)(H(F))))(H(N(F)(H(F)))))))	3507	0 1 0 0 0;0 2 0 0 0;1 2 0 0 0;2 2 0 0 0;2 3 0 0 0;2 3 0 0 1;3 2 0 0 0;3 3 0 0 0;3 3 0 0 1;3 3 0 0 2;3 4 0 0 0;3 4 0 0 1;3 4 0 0 2;4 3 0 0 0;4 3 0 0 1;4 3 0 0 2;4 4 0 0 0;4 4 0 0 1;4 4 0 0 2;4 4 0 0 3;5 4 0 0 0;5 4 0 0 1;5 4 0 0 2;5 4 0 0 3;	2206.81	5	27.6961	28.7422	25.7535	7	-0.03721	-9.73821	0.26923	0.83333	0	0	0	0	7.41026e-16	1.33645e-17	-1	0	1.33645e-17	sp|Q9C0Y4|AGLU_SCHPO	agl1	331	4613040	223935
cwq_mix2-1_726.35765.35765.3.1.dta	cwq_mix2-1_726.35765.35765.3.1.dta	cwq_mix2-1_726	35765	9696.95	3930.75	1310.92	3	1	JITVPIGASHDDLIVLAR		1904.06	10 2 0 0 0	H(10)N(2)	(N(N(H(H(H))(H(H(H))(H(H(H(H))))))))	3371	0 1 0 0 0;0 2 0 0 0;1 2 0 0 0;2 2 0 0 0;3 2 0 0 0;4 2 0 0 0;5 2 0 0 0;6 2 0 0 0;7 2 0 0 0;8 2 0 0 0;9 2 0 0 0;	2026.69	1	33.3327	40.8289	19.411	5	0.00342	0.87132	0.61538	0.76471	0	0	0	0	8.71278e-12	1.66664e-13	-1	0	1.66664e-13	sp|O94559|YF65_SCHPO	SPAC23C4.05c	199	11594000	4369810
cwq_mix2-1_726.35784.35784.3.0.dta	cwq_mix2-1_726.35784.35784.3.0.dta	cwq_mix2-1_726	35784	9701.62	3768.7	1256.9	3	1	JITVPIGASHDDLIVLAR		1904.06	9 2 0 0 0	H(9)N(2)	(N(N(H(H(H(H)))(H(H)(H(H)(H))))))	3192	0 1 0 0 0;0 2 0 0 0;1 2 0 0 0;2 2 0 0 0;3 2 0 0 0;4 2 0 0 0;5 2 0 0 0;6 2 0 0 0;7 2 0 0 0;8 2 0 0 0;	1864.63	1	56.7009	51.8973	65.6219	7	0.00407	1.07978	0.91667	0.82353	0	0	0	0	2.54405e-43	4.12546e-45	-1	0	4.12546e-45	sp|O94559|YF65_SCHPO	SPAC23C4.05c	199	646663000	598641000
cwq_mix2-1_726.35876.35876.3.0.dta	cwq_mix2-1_726.35876.35876.3.0.dta	cwq_mix2-1_726	35876	9724.57	3768.7	1256.9	3	1	JITVPIGASHDDLIVLAR		1904.06	9 2 0 0 0	H(9)N(2)	(N(N(H(H(H)(H))(H(H)(H(H(H)))))))	3247	0 1 0 0 0;0 2 0 0 0;1 2 0 0 0;2 2 0 0 0;3 2 0 0 0;4 2 0 0 0;5 2 0 0 0;6 2 0 0 0;7 2 0 0 0;8 2 0 0 0;	1864.63	1	118.94	124.646	108.344	7	0.00318	0.84415	1	1.08824	0	0	0	0	8.83794e-73	3.51623e-74	-1	0	3.51623e-74	sp|O94559|YF65_SCHPO	SPAC23C4.05c	199	646663000	598641000
cwq_mix2-1_726.35902.35902.4.0.dta	cwq_mix2-1_726.35902.35902.4.0.dta	cwq_mix2-1_726	35902	9730.77	3768.7	942.93	4	1	JITVPIGASHDDLIVLAR		1904.06	9 2 0 0 0	H(9)N(2)	(N(N(H(H(H(H(H))))(H(H(H(H)))))))	3135	0 1 0 0 0;0 2 0 0 0;1 2 0 0 0;2 2 0 0 0;3 2 0 0 0;4 2 0 0 0;5 2 0 0 0;6 2 0 0 0;7 2 0 0 0;8 2 0 0 0;	1864.63	1	26.6647	34.3037	12.4779	5	0.00217	0.57536	0.41667	0.58824	0	0	0	0	6.09652e-07	1.02486e-08	-1	0	1.02486e-08	sp|O94559|YF65_SCHPO	SPAC23C4.05c	199	54610300	66711800
cwq_mix2-1_726.35903.35903.3.0.dta	cwq_mix2-1_726.35903.35903.3.0.dta	cwq_mix2-1_726	35903	9730.97	3606.64	1202.89	3	1	JITVPIGASHDDLIVLAR		1904.06	8 2 0 0 0	H(8)N(2)	(N(N(H(H(H(H)))(H(H(H(H)))))))	3178	0 1 0 0 0;0 2 0 0 0;1 2 0 0 0;2 2 0 0 0;3 2 0 0 0;4 2 0 0 0;5 2 0 0 0;6 2 0 0 0;7 2 0 0 0;	1702.58	1	101.56	112.043	82.0923	7	0.00188	0.52176	1	1.08824	0	0	0	0	9.58242e-55	2.88769e-56	-1	0	2.88769e-56	sp|O94559|YF65_SCHPO	SPAC23C4.05c	199	346261000	301439000
cwq_mix2-1_726.35915.35915.4.1.dta	cwq_mix2-1_726.35915.35915.4.1.dta	cwq_mix2-1_726	35915	9734.02	3606.64	902.416	4	1	JITVPIGASHDDLIVLAR		1904.06	8 2 0 0 0	H(8)N(2)	(N(N(H(H(H(H)))(H(H(H(H)))))))	3178	0 1 0 0 0;0 2 0 0 0;1 2 0 0 0;2 2 0 0 0;3 2 0 0 0;4 2 0 0 0;5 2 0 0 0;6 2 0 0 0;7 2 0 0 0;	1702.58	1	57.1938	66.8839	39.1979	7	-0.0006	-0.16642	0.63636	0.97059	0	0	0	0	5.87163e-25	6.90667e-27	-1	0	6.90667e-27	sp|O94559|YF65_SCHPO	SPAC23C4.05c	199	30246200	25795400
cwq_mix2-1_726.35946.35946.3.0.dta	cwq_mix2-1_726.35946.35946.3.0.dta	cwq_mix2-1_726	35946	9742.22	3768.7	1256.9	3	1	JITVPIGASHDDLIVLAR		1904.06	9 2 0 0 0	H(9)N(2)	(N(N(H(H(H)(H))(H(H)(H(H(H)))))))	3247	0 1 0 0 0;0 2 0 0 0;1 2 0 0 0;2 2 0 0 0;3 2 0 0 0;4 2 0 0 0;5 2 0 0 0;6 2 0 0 0;7 2 0 0 0;8 2 0 0 0;	1864.63	1	100.088	101.487	97.49	7	0.00291	0.77331	1	1.02941	0	0	0	0	2.30258e-65	8.06723e-67	-1	0	8.06723e-67	sp|O94559|YF65_SCHPO	SPAC23C4.05c	199	646663000	598641000
cwq_mix2-1_726.36000.36000.3.0.dta	cwq_mix2-1_726.36000.36000.3.0.dta	cwq_mix2-1_726	36000	9756.57	3606.64	1202.89	3	1	JITVPIGASHDDLIVLAR		1904.06	8 2 0 0 0	H(8)N(2)	(N(N(H(H(H(H)))(H(H)(H)(H)))))	3194	0 1 0 0 0;0 2 0 0 0;1 2 0 0 0;2 2 0 0 0;3 2 0 0 0;4 2 0 0 0;5 2 0 0 0;6 2 0 0 0;7 2 0 0 0;	1702.58	1	94.063	97.4208	87.827	7	0.00118	0.32629	1	1.08824	0	0	0	0	1.03643e-58	2.81021e-60	-1	0	2.81021e-60	sp|O94559|YF65_SCHPO	SPAC23C4.05c	199	346261000	301439000
cwq_mix2-1_726.36002.36002.3.0.dta	cwq_mix2-1_726.36002.36002.3.0.dta	cwq_mix2-1_726	36002	9757.01	3478.4	1160.14	3	1	WGYTJITEIMDVR	10,Oxidation[M];	1613.76	9 2 0 0 0	H(9)N(2)	(N(N(H(H(H(H)))(H(H)(H(H)(H))))))	3192	0 1 0 0 0;0 2 0 0 0;1 2 0 0 0;2 2 0 0 0;3 2 0 0 0;4 2 0 0 0;5 2 0 0 0;6 2 0 0 0;7 2 0 0 0;8 2 0 0 0;	1864.63	5	38.6246	25.5966	62.8194	7	0.0005	0.14471	0.83333	0.70833	0	0	0	0	2.27373e-41	3.37887e-43	-1	0.00127389	0.00127389	sp|Q9C0Y4|AGLU_SCHPO	agl1	331	30756300	30063900
cwq_mix2-1_726.36014.36014.4.0.dta	cwq_mix2-1_726.36014.36014.4.0.dta	cwq_mix2-1_726	36014	9760.24	3606.64	902.416	4	1	JITVPIGASHDDLIVLAR		1904.06	8 2 0 0 0	H(8)N(2)	(N(N(H(H(H(H)))(H(H)(H)(H)))))	3194	0 1 0 0 0;0 2 0 0 0;1 2 0 0 0;2 2 0 0 0;3 2 0 0 0;4 2 0 0 0;5 2 0 0 0;6 2 0 0 0;7 2 0 0 0;	1702.58	1	48.4471	60.6178	25.8443	6	4e-05	0.01103	0.54545	0.91176	0	0	0	0	6.45321e-16	9.83192e-18	-1	0	9.83192e-18	sp|O94559|YF65_SCHPO	SPAC23C4.05c	199	30246200	2226240
cwq_mix2-1_726.36022.36022.4.0.dta	cwq_mix2-1_726.36022.36022.4.0.dta	cwq_mix2-1_726	36022	9762.49	6118.48	1530.38	4	1	AGHSHTYELAPASPJTSISWIQSYSPR		2957.42	17 2 0 0 0	H(17)N(2)	(N(N(H(H(H(H(H(H(H(H)))))))(H(H(H(H(H))))(H(H(H(H))))))))	3070	0 1 0 0 0;0 2 0 0 0;1 2 0 0 0;2 2 0 0 0;3 2 0 0 0;4 2 0 0 0;5 2 0 0 0;6 2 0 0 0;7 2 0 0 0;8 2 0 0 0;9 2 0 0 0;10 2 0 0 0;11 2 0 0 0;12 2 0 0 0;13 2 0 0 0;14 2 0 0 0;15 2 0 0 0;16 2 0 0 0;	3161.06	15	62.948	89.9622	12.7787	5	0.00978	1.59875	0.35	0.67308	0	0	0	0	2.78139e-07	5.29273e-09	-1	0	5.29273e-09	sp|P87167|BUT2_SCHPO	but2	364	428094000	373534000
cwq_mix2-1_726.36028.36028.4.1.dta	cwq_mix2-1_726.36028.36028.4.1.dta	cwq_mix2-1_726	36028	9764.04	3937.67	985.172	4	1	NYGHDEYSLPWJLTEIKR		2235.08	8 2 0 0 0	H(8)N(2)	(N(N(H(H(H(H)))(H(H)(H)(H)))))	3194	0 1 0 0 0;0 2 0 0 0;1 2 0 0 0;2 2 0 0 0;3 2 0 0 0;4 2 0 0 0;5 2 0 0 0;6 2 0 0 0;7 2 0 0 0;	1702.58	12	35.2607	25.7418	52.9387	6	0.00291	0.73998	0.90909	0.58824	0	0	0	0	1.88918e-34	2.23834e-36	-1	0.00127389	0.00127389	sp|Q8WZK2|MCD4_SCHPO	its8	315	34953500	37076300
cwq_mix2-1_726.36032.36032.4.1.dta	cwq_mix2-1_726.36032.36032.4.1.dta	cwq_mix2-1_726	36032	9765.12	5956.43	1489.86	4	1	AGHSHTYELAPASPJTSISWIQSYSPR		2957.42	16 2 0 0 0	H(16)N(2)	(N(N(H(H(H(H(H(H(H(H)))))))(H(H(H(H(H(H(H(H)))))))))))	3067	0 1 0 0 0;0 2 0 0 0;1 2 0 0 0;2 2 0 0 0;3 2 0 0 0;4 2 0 0 0;5 2 0 0 0;6 2 0 0 0;7 2 0 0 0;8 2 0 0 0;9 2 0 0 0;10 2 0 0 0;11 2 0 0 0;12 2 0 0 0;13 2 0 0 0;14 2 0 0 0;15 2 0 0 0;	2999	15	60.5271	88.1013	9.31803	4	0.00411	0.69057	0.36842	0.71154	0	0	0	0	0.0108328	0.000230511	-1	0	0.000230511	sp|P87167|BUT2_SCHPO	but2	364	1225800000	1171970000
cwq_mix2-1_726.36061.36061.3.0.dta	cwq_mix2-1_726.36061.36061.3.0.dta	cwq_mix2-1_726	36061	9772.59	3444.59	1148.87	3	1	JITVPIGASHDDLIVLAR		1904.06	7 2 0 0 0	H(7)N(2)	(N(N(H(H(H)(H))(H(H(H))))))	3245	0 1 0 0 0;0 2 0 0 0;1 2 0 0 0;2 2 0 0 0;3 2 0 0 0;4 2 0 0 0;5 2 0 0 0;6 2 0 0 0;	1540.53	1	82.8607	87.277	74.659	7	0.00089	0.25873	1	1.02941	0	0	0	0	1.35548e-49	2.46396e-51	-1	0	2.46396e-51	sp|O94559|YF65_SCHPO	SPAC23C4.05c	199	144159000	168087000
cwq_mix2-1_726.36125.36125.4.0.dta	cwq_mix2-1_726.36125.36125.4.0.dta	cwq_mix2-1_726	36125	9788.98	3444.59	861.902	4	1	JITVPIGASHDDLIVLAR		1904.06	7 2 0 0 0	H(7)N(2)	(N(N(H(H(H)(H))(H(H(H))))))	3245	0 1 0 0 0;0 2 0 0 0;1 2 0 0 0;2 2 0 0 0;3 2 0 0 0;4 2 0 0 0;5 2 0 0 0;6 2 0 0 0;	1540.53	1	11.75	14.7023	6.267	4	-0.00202	-0.58549	0.4	0.47059	0	0	0	0	0.00926646	0.00152213	-1	0.00558659	0.0071084	sp|O94559|YF65_SCHPO	SPAC23C4.05c	199	16172600	7546590
cwq_mix2-1_726.36136.36136.3.0.dta	cwq_mix2-1_726.36136.36136.3.0.dta	cwq_mix2-1_726	36136	9791.68	3768.69	1256.9	3	1	JITVPIGASHDDLIVLAR		1904.06	9 2 0 0 0	H(9)N(2)	(N(N(H(H(H(H)))(H(H(H(H(H))))))))	3173	0 1 0 0 0;0 2 0 0 0;1 2 0 0 0;2 2 0 0 0;3 2 0 0 0;4 2 0 0 0;5 2 0 0 0;6 2 0 0 0;7 2 0 0 0;8 2 0 0 0;	1864.63	1	14.5519	17.5586	8.96808	5	-0.00314	-0.83229	0.5	0.47059	0	0	0	0	0.0152127	0.000454896	-1	0.00484496	0.00529985	sp|O94559|YF65_SCHPO	SPAC23C4.05c	199	7048100	6308610
cwq_mix2-1_726.36137.36137.4.0.dta	cwq_mix2-1_726.36137.36137.4.0.dta	cwq_mix2-1_726	36137	9791.89	5956.43	1489.86	4	1	AGHSHTYELAPASPJTSISWIQSYSPR		2957.42	16 2 0 0 0	H(16)N(2)	(N(N(H(H(H(H(H(H(H(H)))))))(H(H(H))(H(H(H(H(H)))))))))	3075	0 1 0 0 0;0 2 0 0 0;1 2 0 0 0;2 2 0 0 0;3 2 0 0 0;4 2 0 0 0;5 2 0 0 0;6 2 0 0 0;7 2 0 0 0;8 2 0 0 0;9 2 0 0 0;10 2 0 0 0;11 2 0 0 0;12 2 0 0 0;13 2 0 0 0;14 2 0 0 0;15 2 0 0 0;	2999	15	68.2515	95.1493	18.2986	6	0.00529	0.88868	0.36842	0.67308	0	0	0	0	4.54674e-11	9.63378e-13	-1	0	9.63378e-13	sp|P87167|BUT2_SCHPO	but2	364	1225800000	1171970000
cwq_mix2-1_726.36147.36147.3.0.dta	cwq_mix2-1_726.36147.36147.3.0.dta	cwq_mix2-1_726	36147	9794.31	3444.59	1148.87	3	1	JITVPIGASHDDLIVLAR		1904.06	7 2 0 0 0	H(7)N(2)	(N(N(H(H(H))(H(H(H(H)))))))	3368	0 1 0 0 0;0 2 0 0 0;1 2 0 0 0;2 2 0 0 0;3 2 0 0 0;4 2 0 0 0;5 2 0 0 0;6 2 0 0 0;	1540.53	1	84.4463	89.0709	75.8577	7	0.00126	0.36586	1	1.02941	0	0	0	0	2.00009e-50	4.46644e-52	-1	0	4.46644e-52	sp|O94559|YF65_SCHPO	SPAC23C4.05c	199	144159000	168087000
cwq_mix2-1_726.36288.36288.4.0.dta	cwq_mix2-1_726.36288.36288.4.0.dta	cwq_mix2-1_726	36288	9830.19	5794.37	1449.35	4	1	AGHSHTYELAPASPJTSISWIQSYSPR		2957.42	15 2 0 0 0	H(15)N(2)	(N(N(H(H(H(H))(H(H)))(H(H(H(H(H(H(H(H(H))))))))))))	3157	0 1 0 0 0;0 2 0 0 0;1 2 0 0 0;2 2 0 0 0;3 2 0 0 0;4 2 0 0 0;5 2 0 0 0;6 2 0 0 0;7 2 0 0 0;8 2 0 0 0;9 2 0 0 0;10 2 0 0 0;11 2 0 0 0;12 2 0 0 0;13 2 0 0 0;14 2 0 0 0;	2836.95	15	65.7619	93.0575	15.0702	5	0.00469	0.80919	0.38889	0.65385	0	0	0	0	6.31715e-09	1.32243e-10	-1	0	1.32243e-10	sp|P87167|BUT2_SCHPO	but2	364	1364300000	1334130000
cwq_mix2-1_726.36304.36304.4.1.dta	cwq_mix2-1_726.36304.36304.4.1.dta	cwq_mix2-1_726	36304	9834.18	5632.32	1408.84	4	1	AGHSHTYELAPASPJTSISWIQSYSPR		2957.42	14 2 0 0 0	H(14)N(2)	(N(N(H(H(H(H(H(H(H))))))(H(H(H(H(H(H(H))))))))))	3079	0 1 0 0 0;0 2 0 0 0;1 2 0 0 0;2 2 0 0 0;3 2 0 0 0;4 2 0 0 0;5 2 0 0 0;6 2 0 0 0;7 2 0 0 0;8 2 0 0 0;9 2 0 0 0;10 2 0 0 0;11 2 0 0 0;12 2 0 0 0;13 2 0 0 0;	2674.9	15	43.4848	63.5271	6.26352	4	0.00244	0.43254	0.29412	0.63462	0	0	0	0	0.00931404	0.00152402	-1	0	0.00152402	sp|P87167|BUT2_SCHPO	but2	364	1091750000	1111290000
cwq_mix2-1_726.36329.36329.3.0.dta	cwq_mix2-1_726.36329.36329.3.0.dta	cwq_mix2-1_726	36329	9840.26	3428.56	1143.52	3	1	IPLJDTVDVTTLPSIK		1725.96	8 2 0 0 0	H(8)N(2)	(N(N(H(H(H(H)))(H(H)(H)(H)))))	3194	0 1 0 0 0;0 2 0 0 0;1 2 0 0 0;2 2 0 0 0;3 2 0 0 0;4 2 0 0 0;5 2 0 0 0;6 2 0 0 0;7 2 0 0 0;	1702.58	4	54.7615	56.3597	51.7932	7	0.01224	3.56996	0.81818	0.93333	0	0	0	0	1.20568e-33	1.60347e-35	-1	0	1.60347e-35	sp|O94702|YC52_SCHPO	SPCC1259.02c	682	124381000	138203000
cwq_mix2-1_726.36354.36354.3.0.dta	cwq_mix2-1_726.36354.36354.3.0.dta	cwq_mix2-1_726	36354	9846.39	3885.71	1295.91	3	1	YELGLDPQJITVPPLSHK		2021.07	9 2 0 0 0	H(9)N(2)	(N(N(H(H(H(H)))(H(H(H(H(H))))))))	3173	0 1 0 0 0;0 2 0 0 0;1 2 0 0 0;2 2 0 0 0;3 2 0 0 0;4 2 0 0 0;5 2 0 0 0;6 2 0 0 0;7 2 0 0 0;8 2 0 0 0;	1864.63	9	38.1291	35.1776	43.6106	6	0.00257	0.66175	0.83333	0.70588	0	0	0	0	5.96688e-28	8.09214e-30	-1	0	8.09214e-30	sp|O94385|PO152_SCHPO	SPBC29A10.07	479	29371100	44130200
cwq_mix2-1_726.36381.36381.4.0.dta	cwq_mix2-1_726.36381.36381.4.0.dta	cwq_mix2-1_726	36381	9853.8	5956.43	1489.86	4	1	AGHSHTYELAPASPJTSISWIQSYSPR		2957.42	16 2 0 0 0	H(16)N(2)	(N(N(H(H(H(H(H(H(H(H)))))))(H(H(H(H)))(H(H(H(H))))))))	3073	0 1 0 0 0;0 2 0 0 0;1 2 0 0 0;2 2 0 0 0;3 2 0 0 0;4 2 0 0 0;5 2 0 0 0;6 2 0 0 0;7 2 0 0 0;8 2 0 0 0;9 2 0 0 0;10 2 0 0 0;11 2 0 0 0;12 2 0 0 0;13 2 0 0 0;14 2 0 0 0;15 2 0 0 0;	2999	15	49.1903	73.1436	4.70562	4	0.00681	1.14252	0.21053	0.59615	0	0	0	0	0.0621536	0.00405241	-1	0	0.00405241	sp|P87167|BUT2_SCHPO	but2	364	1225800000	1168910000
cwq_mix2-1_726.36383.36383.4.0.dta	cwq_mix2-1_726.36383.36383.4.0.dta	cwq_mix2-1_726	36383	9854.2	5632.32	1408.84	4	1	AGHSHTYELAPASPJTSISWIQSYSPR		2957.42	14 2 0 0 0	H(14)N(2)	(N(N(H(H(H))(H(H(H(H(H(H)))))(H(H(H(H(H)))))))))	3358	0 1 0 0 0;0 2 0 0 0;1 2 0 0 0;2 2 0 0 0;3 2 0 0 0;4 2 0 0 0;5 2 0 0 0;6 2 0 0 0;7 2 0 0 0;8 2 0 0 0;9 2 0 0 0;10 2 0 0 0;11 2 0 0 0;12 2 0 0 0;13 2 0 0 0;	2674.9	15	62.2059	90.5281	9.60765	4	0.00552	0.98009	0.41176	0.67308	0	0	0	0	0.00707384	0.000142586	-1	0	0.000142586	sp|P87167|BUT2_SCHPO	but2	364	1091750000	1111290000
cwq_mix2-1_726.36424.36424.4.0.dta	cwq_mix2-1_726.36424.36424.4.0.dta	cwq_mix2-1_726	36424	9863.88	5470.27	1368.32	4	1	AGHSHTYELAPASPJTSISWIQSYSPR		2957.42	13 2 0 0 0	H(13)N(2)	(N(N(H(H(H(H(H))))(H(H)(H(H(H))(H(H(H))))))))	3144	0 1 0 0 0;0 2 0 0 0;1 2 0 0 0;2 2 0 0 0;3 2 0 0 0;4 2 0 0 0;5 2 0 0 0;6 2 0 0 0;7 2 0 0 0;8 2 0 0 0;9 2 0 0 0;10 2 0 0 0;11 2 0 0 0;12 2 0 0 0;	2512.85	15	34.0051	50.178	3.96974	4	0.00547	1.00025	0.25	0.57692	0	0	0	0	0.0920388	0.00718731	-1	0	0.00718731	sp|P87167|BUT2_SCHPO	but2	364	384843000	396173000
cwq_mix2-1_726.36448.36448.3.0.dta	cwq_mix2-1_726.36448.36448.3.0.dta	cwq_mix2-1_726	36448	9869.43	3428.55	1143.52	3	1	IPLJDTVDVTTLPSIK		1725.96	8 2 0 0 0	H(8)N(2)	(N(N(H(H(H(H)))(H(H)(H)(H)))))	3194	0 1 0 0 0;0 2 0 0 0;1 2 0 0 0;2 2 0 0 0;3 2 0 0 0;4 2 0 0 0;5 2 0 0 0;6 2 0 0 0;7 2 0 0 0;	1702.58	4	33.0707	23.8348	50.2231	7	0.00706	2.05795	0.81818	0.6	0	0	0	0	1.52641e-32	2.10498e-34	-1	0.00340136	0.00340136	sp|O94702|YC52_SCHPO	SPCC1259.02c	682	124381000	138203000
cwq_mix2-1_726.36480.36480.4.0.dta	cwq_mix2-1_726.36480.36480.4.0.dta	cwq_mix2-1_726	36480	9877.48	5632.32	1408.84	4	1	AGHSHTYELAPASPJTSISWIQSYSPR		2957.42	14 2 0 0 0	H(14)N(2)	(N(N(H(H(H(H(H))))(H(H(H))(H(H(H(H(H(H))))))))))	3136	0 1 0 0 0;0 2 0 0 0;1 2 0 0 0;2 2 0 0 0;3 2 0 0 0;4 2 0 0 0;5 2 0 0 0;6 2 0 0 0;7 2 0 0 0;8 2 0 0 0;9 2 0 0 0;10 2 0 0 0;11 2 0 0 0;12 2 0 0 0;13 2 0 0 0;	2674.9	15	63.748	87.1114	20.3589	5	0.00581	1.03194	0.52941	0.63462	0	0	0	0	2.16124e-12	4.22418e-14	-1	0	4.22418e-14	sp|P87167|BUT2_SCHPO	but2	364	1091750000	1111290000
cwq_mix2-1_726.36527.36527.4.0.dta	cwq_mix2-1_726.36527.36527.4.0.dta	cwq_mix2-1_726	36527	9889.21	5470.27	1368.32	4	1	AGHSHTYELAPASPJTSISWIQSYSPR		2957.42	13 2 0 0 0	H(13)N(2)	(N(N(H(H(H(H(H(H)))))(H(H(H(H)))(H(H(H)))))))	3107	0 1 0 0 0;0 2 0 0 0;1 2 0 0 0;2 2 0 0 0;3 2 0 0 0;4 2 0 0 0;5 2 0 0 0;6 2 0 0 0;7 2 0 0 0;8 2 0 0 0;9 2 0 0 0;10 2 0 0 0;11 2 0 0 0;12 2 0 0 0;	2512.85	15	67.7903	88.8072	28.7588	6	0.00364	0.66535	0.5625	0.63462	0	0	0	0	7.07638e-18	1.03347e-19	-1	0	1.03347e-19	sp|P87167|BUT2_SCHPO	but2	364	384843000	396173000
cwq_mix2-1_726.36562.36562.4.0.dta	cwq_mix2-1_726.36562.36562.4.0.dta	cwq_mix2-1_726	36562	9898.08	5632.32	1408.84	4	1	AGHSHTYELAPASPJTSISWIQSYSPR		2957.42	14 2 0 0 0	H(14)N(2)	(N(N(H(H(H(H))(H(H(H))))(H(H(H(H(H(H(H))))))))))	3155	0 1 0 0 0;0 2 0 0 0;1 2 0 0 0;2 2 0 0 0;3 2 0 0 0;4 2 0 0 0;5 2 0 0 0;6 2 0 0 0;7 2 0 0 0;8 2 0 0 0;9 2 0 0 0;10 2 0 0 0;11 2 0 0 0;12 2 0 0 0;13 2 0 0 0;	2674.9	15	68.3687	96.5939	15.9505	5	0.00419	0.7436	0.41176	0.67308	0	0	0	0	1.60966e-09	3.68089e-11	-1	0	3.68089e-11	sp|P87167|BUT2_SCHPO	but2	364	1091750000	1111290000
cwq_mix2-1_726.36644.36644.4.0.dta	cwq_mix2-1_726.36644.36644.4.0.dta	cwq_mix2-1_726	36644	9918.95	5632.32	1408.84	4	1	AGHSHTYELAPASPJTSISWIQSYSPR		2957.42	14 2 0 0 0	H(14)N(2)	(N(N(H(H(H(H(H(H(H))))))(H(H(H(H)))(H(H(H)))))))	3088	0 1 0 0 0;0 2 0 0 0;1 2 0 0 0;2 2 0 0 0;3 2 0 0 0;4 2 0 0 0;5 2 0 0 0;6 2 0 0 0;7 2 0 0 0;8 2 0 0 0;9 2 0 0 0;10 2 0 0 0;11 2 0 0 0;12 2 0 0 0;13 2 0 0 0;	2674.9	15	55.0672	74.8104	18.4012	5	0.00244	0.43396	0.52941	0.67308	0	0	0	0	3.90026e-11	7.88694e-13	-1	0	7.88694e-13	sp|P87167|BUT2_SCHPO	but2	364	1082130000	1111290000
cwq_mix2-1_726.36704.36704.4.0.dta	cwq_mix2-1_726.36704.36704.4.0.dta	cwq_mix2-1_726	36704	9934.34	4540.83	1135.96	4	1	LFPHGIYNFJFSAPNK		1865.93	14 2 0 0 0	H(14)N(2)	(N(N(H(H(H(H(H(H)))))(H(H(H(H)))(H(H(H(H))))))))	3106	0 1 0 0 0;0 2 0 0 0;1 2 0 0 0;2 2 0 0 0;3 2 0 0 0;4 2 0 0 0;5 2 0 0 0;6 2 0 0 0;7 2 0 0 0;8 2 0 0 0;9 2 0 0 0;10 2 0 0 0;11 2 0 0 0;12 2 0 0 0;13 2 0 0 0;	2674.9	10	33.6769	20.9692	57.2769	6	-0.00205	-0.45229	0.82353	0.43333	0	0	0	0	1.69985e-37	2.31236e-39	-1	0.00340136	0.00340136	sp|P87167|BUT2_SCHPO	but2	236	123276000	108634000
cwq_mix2-1_726.36714.36714.3.0.dta	cwq_mix2-1_726.36714.36714.3.0.dta	cwq_mix2-1_726	36714	9937.18	4216.73	1406.25	3	1	LFPHGIYNFJFSAPNK		1865.93	12 2 0 0 0	H(12)N(2)	(N(N(H(H(H(H(H(H)))))(H(H(H))(H(H(H)))))))	3111	0 1 0 0 0;0 2 0 0 0;1 2 0 0 0;2 2 0 0 0;3 2 0 0 0;4 2 0 0 0;5 2 0 0 0;6 2 0 0 0;7 2 0 0 0;8 2 0 0 0;9 2 0 0 0;10 2 0 0 0;11 2 0 0 0;	2350.79	10	55.5601	45.6698	73.9279	6	0.00445	1.05439	0.93333	0.66667	0	0	0	0	4.3557e-49	8.39703e-51	-1	0	8.39703e-51	sp|P87167|BUT2_SCHPO	but2	236	185132000	190876000
cwq_mix2-1_726.36781.36781.3.0.dta	cwq_mix2-1_726.36781.36781.3.0.dta	cwq_mix2-1_726	36781	9954.99	4216.73	1406.25	3	1	LFPHGIYNFJFSAPNK		1865.93	12 2 0 0 0	H(12)N(2)	(N(N(H(H(H(H(H))))(H(H(H(H)))(H(H(H)))))))	3134	0 1 0 0 0;0 2 0 0 0;1 2 0 0 0;2 2 0 0 0;3 2 0 0 0;4 2 0 0 0;5 2 0 0 0;6 2 0 0 0;7 2 0 0 0;8 2 0 0 0;9 2 0 0 0;10 2 0 0 0;11 2 0 0 0;	2350.79	10	57.7212	48.6679	74.5345	6	0.00103	0.24404	0.93333	0.76667	0	0	0	0	1.65339e-49	3.06551e-51	-1	0	3.06551e-51	sp|P87167|BUT2_SCHPO	but2	236	185132000	190876000
cwq_mix2-1_726.36782.36782.4.0.dta	cwq_mix2-1_726.36782.36782.4.0.dta	cwq_mix2-1_726	36782	9955.31	4216.73	1054.94	4	1	LFPHGIYNFJFSAPNK		1865.93	12 2 0 0 0	H(12)N(2)	(N(N(H(H(H(H(H(H)))))(H(H)(H(H(H(H))))))))	3114	0 1 0 0 0;0 2 0 0 0;1 2 0 0 0;2 2 0 0 0;3 2 0 0 0;4 2 0 0 0;5 2 0 0 0;6 2 0 0 0;7 2 0 0 0;8 2 0 0 0;9 2 0 0 0;10 2 0 0 0;11 2 0 0 0;	2350.79	10	33.3748	20.6182	57.0655	6	0.00139	0.33037	0.86667	0.43333	0	0	0	0	2.39116e-37	3.13976e-39	-1	0.00417973	0.00417973	sp|P87167|BUT2_SCHPO	but2	236	58790700	59127000
cwq_mix2-1_726.36861.36861.3.0.dta	cwq_mix2-1_726.36861.36861.3.0.dta	cwq_mix2-1_726	36861	9976.08	4216.73	1406.25	3	1	LFPHGIYNFJFSAPNK		1865.93	12 2 0 0 0	H(12)N(2)	(N(N(H(H(H(H(H))))(H(H(H))(H(H(H(H))))))))	3138	0 1 0 0 0;0 2 0 0 0;1 2 0 0 0;2 2 0 0 0;3 2 0 0 0;4 2 0 0 0;5 2 0 0 0;6 2 0 0 0;7 2 0 0 0;8 2 0 0 0;9 2 0 0 0;10 2 0 0 0;11 2 0 0 0;	2350.79	10	45.5138	36.0733	63.0462	6	0.00437	1.03589	0.93333	0.6	0	0	0	0	1.58e-41	2.16576e-43	-1	0	2.16576e-43	sp|P87167|BUT2_SCHPO	but2	236	185132000	190876000
cwq_mix2-1_726.36928.36928.3.0.dta	cwq_mix2-1_726.36928.36928.3.0.dta	cwq_mix2-1_726	36928	9993.69	4216.73	1406.25	3	1	LFPHGIYNFJFSAPNK		1865.93	12 2 0 0 0	H(12)N(2)	(N(N(H(H(H(H(H))))(H(H(H(H)))(H(H(H)))))))	3134	0 1 0 0 0;0 2 0 0 0;1 2 0 0 0;2 2 0 0 0;3 2 0 0 0;4 2 0 0 0;5 2 0 0 0;6 2 0 0 0;7 2 0 0 0;8 2 0 0 0;9 2 0 0 0;10 2 0 0 0;11 2 0 0 0;	2350.79	10	36.0652	23.4381	59.5154	6	0.00403	0.95478	0.86667	0.6	0	0	0	0	4.60512e-39	7.68027e-41	-1	0.00340136	0.00340136	sp|P87167|BUT2_SCHPO	but2	236	185132000	190876000
cwq_mix2-1_726.37284.37284.3.0.dta	cwq_mix2-1_726.37284.37284.3.0.dta	cwq_mix2-1_726	37284	10088.8	3976.61	1326.21	3	1	YNTDPVCAFDJSTVVELSDK	7,Carbamidomethyl[C];	2274.02	8 2 0 0 0	H(8)N(2)	(N(N(H(H(H(H)))(H(H)(H)(H)))))	3194	0 1 0 0 0;0 2 0 0 0;1 2 0 0 0;2 2 0 0 0;3 2 0 0 0;4 2 0 0 0;5 2 0 0 0;6 2 0 0 0;7 2 0 0 0;	1702.58	11	28.7789	30.46	25.6567	7	0.00464	1.16702	0.72727	0.57895	0	0	0	0	8.58424e-16	1.58995e-17	-1	0	1.58995e-17	sp|O74551|YCVC_SCHPO	SPCC777.12c	53	67064300	68650000
cwq_mix2-1_726.37358.37358.3.0.dta	cwq_mix2-1_726.37358.37358.3.0.dta	cwq_mix2-1_726	37358	10108.2	3976.61	1326.21	3	1	YNTDPVCAFDJSTVVELSDK	7,Carbamidomethyl[C];	2274.02	8 2 0 0 0	H(8)N(2)	(N(N(H(H(H(H)))(H(H(H(H)))))))	3178	0 1 0 0 0;0 2 0 0 0;1 2 0 0 0;2 2 0 0 0;3 2 0 0 0;4 2 0 0 0;5 2 0 0 0;6 2 0 0 0;7 2 0 0 0;	1702.58	11	49.2269	55.1695	38.1907	7	0.00338	0.84942	0.72727	0.84211	0	0	0	0	2.79992e-24	3.91271e-26	-1	0	3.91271e-26	sp|O74551|YCVC_SCHPO	SPCC777.12c	53	67064300	68650000
cwq_mix2-1_726.37817.37817.5.0.dta	cwq_mix2-1_726.37817.37817.5.0.dta	cwq_mix2-1_726	37817	10231.9	5429.24	1086.65	5	1	ALGHFYGJVSVIHFDSHLDTWNPK		2754.34	14 2 0 0 0	H(14)N(2)	(N(N(H(H(H(H(H(H)))))(H(H(H(H)))(H(H(H(H))))))))	3106	0 1 0 0 0;0 2 0 0 0;1 2 0 0 0;2 2 0 0 0;3 2 0 0 0;4 2 0 0 0;5 2 0 0 0;6 2 0 0 0;7 2 0 0 0;8 2 0 0 0;9 2 0 0 0;10 2 0 0 0;11 2 0 0 0;12 2 0 0 0;13 2 0 0 0;	2674.9	8	11.434	13.8203	7.0023	4	0.00108	0.19915	0.35294	0.34783	0	0	0	0	0.00425085	0.00138515	-1	0.0062724	0.00765696	sp|O42887|SPEB2_SCHPO	SPBC8E4.03	222	45528400	64627300
cwq_mix2-1_726.37819.37819.5.0.dta	cwq_mix2-1_726.37819.37819.5.0.dta	cwq_mix2-1_726	37819	10232.3	5753.35	1151.48	5	1	ALGHFYGJVSVIHFDSHLDTWNPK		2754.34	16 2 0 0 0	H(16)N(2)	(N(N(H(H(H))(H(H(H(H(H(H)))))(H(H(H(H(H(H(H)))))))))))	3356	0 1 0 0 0;0 2 0 0 0;1 2 0 0 0;2 2 0 0 0;3 2 0 0 0;4 2 0 0 0;5 2 0 0 0;6 2 0 0 0;7 2 0 0 0;8 2 0 0 0;9 2 0 0 0;10 2 0 0 0;11 2 0 0 0;12 2 0 0 0;13 2 0 0 0;14 2 0 0 0;15 2 0 0 0;	2999	8	25.8969	29.3526	19.4791	6	0.00292	0.50742	0.47368	0.47826	0	0	0	0	7.88026e-12	1.53708e-13	-1	0	1.53708e-13	sp|O42887|SPEB2_SCHPO	SPBC8E4.03	222	205618000	173374000
cwq_mix2-1_726.37820.37820.4.1.dta	cwq_mix2-1_726.37820.37820.4.1.dta	cwq_mix2-1_726	37820	10232.6	5753.35	1439.09	4	1	ALGHFYGJVSVIHFDSHLDTWNPK		2754.34	16 2 0 0 0	H(16)N(2)	(N(N(H(H(H(H(H(H(H(H)))))))(H(H(H))(H(H(H(H(H)))))))))	3075	0 1 0 0 0;0 2 0 0 0;1 2 0 0 0;2 2 0 0 0;3 2 0 0 0;4 2 0 0 0;5 2 0 0 0;6 2 0 0 0;7 2 0 0 0;8 2 0 0 0;9 2 0 0 0;10 2 0 0 0;11 2 0 0 0;12 2 0 0 0;13 2 0 0 0;14 2 0 0 0;15 2 0 0 0;	2999	8	27.2275	29.0959	23.7575	6	-0.0008	-0.13864	0.47368	0.52174	0	0	0	0	1.48035e-14	2.17541e-16	-1	0	2.17541e-16	sp|O42887|SPEB2_SCHPO	SPBC8E4.03	222	38753100	43074900
cwq_mix2-1_726.37833.37833.5.0.dta	cwq_mix2-1_726.37833.37833.5.0.dta	cwq_mix2-1_726	37833	10235.9	5591.29	1119.06	5	1	ALGHFYGJVSVIHFDSHLDTWNPK		2754.34	15 2 0 0 0	H(15)N(2)	(N(N(H(H(H(H(H))))(H(H(H(H)))(H(H(H(H(H(H))))))))))	3131	0 1 0 0 0;0 2 0 0 0;1 2 0 0 0;2 2 0 0 0;3 2 0 0 0;4 2 0 0 0;5 2 0 0 0;6 2 0 0 0;7 2 0 0 0;8 2 0 0 0;9 2 0 0 0;10 2 0 0 0;11 2 0 0 0;12 2 0 0 0;13 2 0 0 0;14 2 0 0 0;	2836.95	8	23.8325	24.842	21.9577	6	-0.00221	-0.39476	0.5	0.52174	0	0	0	0	2.08553e-13	3.44604e-15	-1	0.00249377	0.00249377	sp|O42887|SPEB2_SCHPO	SPBC8E4.03	222	93700600	97442200
cwq_mix2-1_726.37877.37877.5.0.dta	cwq_mix2-1_726.37877.37877.5.0.dta	cwq_mix2-1_726	37877	10247.6	5429.24	1086.65	5	1	ALGHFYGJVSVIHFDSHLDTWNPK		2754.34	14 2 0 0 0	H(14)N(2)	(N(N(H(H(H(H(H(H(H))))))(H(H(H(H)))(H(H(H)))))))	3088	0 1 0 0 0;0 2 0 0 0;1 2 0 0 0;2 2 0 0 0;3 2 0 0 0;4 2 0 0 0;5 2 0 0 0;6 2 0 0 0;7 2 0 0 0;8 2 0 0 0;9 2 0 0 0;10 2 0 0 0;11 2 0 0 0;12 2 0 0 0;13 2 0 0 0;	2674.9	8	36.7229	41.7368	27.4114	7	0.00202	0.37136	0.52941	0.6087	0	0	0	0	5.79363e-17	8.91242e-19	-1	0	8.91242e-19	sp|O42887|SPEB2_SCHPO	SPBC8E4.03	222	167683000	143714000
cwq_mix2-1_726.37903.37903.4.0.dta	cwq_mix2-1_726.37903.37903.4.0.dta	cwq_mix2-1_726	37903	10254.1	5267.19	1317.55	4	1	ALGHFYGJVSVIHFDSHLDTWNPK		2754.34	13 2 0 0 0	H(13)N(2)	(N(N(H(H(H(H(H(H)))))(H(H(H(H(H(H(H))))))))))	3096	0 1 0 0 0;0 2 0 0 0;1 2 0 0 0;2 2 0 0 0;3 2 0 0 0;4 2 0 0 0;5 2 0 0 0;6 2 0 0 0;7 2 0 0 0;8 2 0 0 0;9 2 0 0 0;10 2 0 0 0;11 2 0 0 0;12 2 0 0 0;	2512.85	8	12.5168	11.1243	15.1028	6	-0.00121	-0.22998	0.5	0.41304	0	0	0	0	6.00417e-09	1.25996e-10	-1	0.00989283	0.00989283	sp|O42887|SPEB2_SCHPO	SPBC8E4.03	222	121688000	111883000
cwq_mix2-1_726.37913.37913.5.0.dta	cwq_mix2-1_726.37913.37913.5.0.dta	cwq_mix2-1_726	37913	10256.5	5267.21	1054.25	5	1	ALGHFYGJVSVIHFDSHLDTWNPK		2754.34	13 2 0 0 0	H(13)N(2)	(N(N(H(H(H)(H(H(H))))(H(H(H(H(H(H(H))))))))))	3211	0 1 0 0 0;0 2 0 0 0;1 2 0 0 0;2 2 0 0 0;3 2 0 0 0;4 2 0 0 0;5 2 0 0 0;6 2 0 0 0;7 2 0 0 0;8 2 0 0 0;9 2 0 0 0;10 2 0 0 0;11 2 0 0 0;12 2 0 0 0;	2512.85	8	31.8943	33.0946	29.6651	6	0.02428	4.61053	0.5625	0.56522	0	0	0	0	1.70522e-18	2.28856e-20	-1	0	2.28856e-20	sp|O42887|SPEB2_SCHPO	SPBC8E4.03	222	455986000	511685000
cwq_mix2-1_726.37922.37922.5.0.dta	cwq_mix2-1_726.37922.37922.5.0.dta	cwq_mix2-1_726	37922	10258.9	5591.3	1119.07	5	1	ALGHFYGJVSVIHFDSHLDTWNPK		2754.34	15 2 0 0 0	H(15)N(2)	(N(N(H(H(H(H(H(H(H))))))(H(H(H(H)))(H(H(H(H))))))))	3087	0 1 0 0 0;0 2 0 0 0;1 2 0 0 0;2 2 0 0 0;3 2 0 0 0;4 2 0 0 0;5 2 0 0 0;6 2 0 0 0;7 2 0 0 0;8 2 0 0 0;9 2 0 0 0;10 2 0 0 0;11 2 0 0 0;12 2 0 0 0;13 2 0 0 0;14 2 0 0 0;	2836.95	8	15.2148	10.9324	23.1679	6	0.00321	0.57371	0.5	0.30435	0	0	0	0	3.5357e-14	5.90668e-16	-1	0.00989283	0.00989283	sp|O42887|SPEB2_SCHPO	SPBC8E4.03	222	63011000	44802100
cwq_mix2-1_726.37958.37958.5.0.dta	cwq_mix2-1_726.37958.37958.5.0.dta	cwq_mix2-1_726	37958	10268.1	5429.25	1086.65	5	1	ALGHFYGJVSVIHFDSHLDTWNPK		2754.34	14 2 0 0 0	H(14)N(2)	(N(N(H(H(H(H(H(H(H))))))(H(H(H(H)))(H(H(H)))))))	3088	0 1 0 0 0;0 2 0 0 0;1 2 0 0 0;2 2 0 0 0;3 2 0 0 0;4 2 0 0 0;5 2 0 0 0;6 2 0 0 0;7 2 0 0 0;8 2 0 0 0;9 2 0 0 0;10 2 0 0 0;11 2 0 0 0;12 2 0 0 0;13 2 0 0 0;	2674.9	8	41.9255	40.4967	44.5789	7	0.00469	0.86406	0.64706	0.58696	0	0	0	0	1.29218e-28	1.79382e-30	-1	0	1.79382e-30	sp|O42887|SPEB2_SCHPO	SPBC8E4.03	222	167683000	143714000
cwq_mix2-1_726.38048.38048.4.0.dta	cwq_mix2-1_726.38048.38048.4.0.dta	cwq_mix2-1_726	38048	10292.2	5267.19	1317.55	4	1	ALGHFYGJVSVIHFDSHLDTWNPK		2754.34	13 2 0 0 0	H(13)N(2)	(N(N(H(H(H(H)))(H(H(H))(H(H(H))(H(H(H))))))))	3182	0 1 0 0 0;0 2 0 0 0;1 2 0 0 0;2 2 0 0 0;3 2 0 0 0;4 2 0 0 0;5 2 0 0 0;6 2 0 0 0;7 2 0 0 0;8 2 0 0 0;9 2 0 0 0;10 2 0 0 0;11 2 0 0 0;12 2 0 0 0;	2512.85	8	21.6682	27.7342	10.4027	5	0.00294	0.55829	0.5625	0.63043	0	0	0	0	0.001168	1.43625e-05	-1	0	1.43625e-05	sp|O42887|SPEB2_SCHPO	SPBC8E4.03	222	121688000	111883000
cwq_mix2-1_726.38057.38057.5.0.dta	cwq_mix2-1_726.38057.38057.5.0.dta	cwq_mix2-1_726	38057	10294.5	5267.19	1054.24	5	1	ALGHFYGJVSVIHFDSHLDTWNPK		2754.34	13 2 0 0 0	H(13)N(2)	(N(N(H(H(H(H(H(H)))))(H(H(H(H)))(H(H(H)))))))	3107	0 1 0 0 0;0 2 0 0 0;1 2 0 0 0;2 2 0 0 0;3 2 0 0 0;4 2 0 0 0;5 2 0 0 0;6 2 0 0 0;7 2 0 0 0;8 2 0 0 0;9 2 0 0 0;10 2 0 0 0;11 2 0 0 0;12 2 0 0 0;	2512.85	8	47.7475	46.4478	50.1613	7	0.00401	0.76125	0.6875	0.6087	0	0	0	0	1.68683e-32	2.22456e-34	-1	0	2.22456e-34	sp|O42887|SPEB2_SCHPO	SPBC8E4.03	222	455986000	511685000
cwq_mix2-1_726.38258.38258.5.0.dta	cwq_mix2-1_726.38258.38258.5.0.dta	cwq_mix2-1_726	38258	10347	4783.04	957.415	5	1	ALGHFYGJVSVIHFDSHLDTWNPK		2754.34	5 6 0 0 0	H(5)N(6)	(N(N(H(H(N(H(N))))(H(N(H(N)))))))	4221	0 1 0 0 0;0 2 0 0 0;1 2 0 0 0;2 2 0 0 0;2 3 0 0 0;3 2 0 0 0;3 3 0 0 0;3 4 0 0 0;4 3 0 0 0;4 4 0 0 0;4 5 0 0 0;5 4 0 0 0;5 5 0 0 0;	2028.74	8	21.3018	25.1085	14.2323	6	-0.0384	-8.02795	0.4	0.52174	0	0	0	0	2.34902e-08	4.94861e-10	-1	0.00127389	0.00127389	sp|O42887|SPEB2_SCHPO	SPBC8E4.03	222	1023070	105158
cwq_mix2-1_726.38319.38319.5.0.dta	cwq_mix2-1_726.38319.38319.5.0.dta	cwq_mix2-1_726	38319	10362.8	4618.98	924.601	5	1	ALGHFYGJVSVIHFDSHLDTWNPK		2754.34	9 2 0 0 0	H(9)N(2)	(N(N(H(H(H(H)))(H(H(H(H(H))))))))	3173	0 1 0 0 0;0 2 0 0 0;1 2 0 0 0;2 2 0 0 0;3 2 0 0 0;4 2 0 0 0;5 2 0 0 0;6 2 0 0 0;7 2 0 0 0;8 2 0 0 0;	1864.63	8	25.9581	24.7982	28.112	6	0.00027	0.0581	0.66667	0.5	0	0	0	0	1.94644e-17	3.22069e-19	-1	0.00249377	0.00249377	sp|O42887|SPEB2_SCHPO	SPBC8E4.03	222	118263000	99597900
cwq_mix2-1_726.38353.38353.4.1.dta	cwq_mix2-1_726.38353.38353.4.1.dta	cwq_mix2-1_726	38353	10372.2	4618.98	1155.5	4	1	ALGHFYGJVSVIHFDSHLDTWNPK		2754.34	9 2 0 0 0	H(9)N(2)	(N(N(H(H(H)(H(H)))(H(H(H(H)))))))	3225	0 1 0 0 0;0 2 0 0 0;1 2 0 0 0;2 2 0 0 0;3 2 0 0 0;4 2 0 0 0;5 2 0 0 0;6 2 0 0 0;7 2 0 0 0;8 2 0 0 0;	1864.63	8	19.2783	22.1854	13.8795	5	-0.00061	-0.13199	0.58333	0.47826	0	0	0	0	4.09486e-08	8.43522e-10	-1	0.00340136	0.00340136	sp|O42887|SPEB2_SCHPO	SPBC8E4.03	222	69239600	47839500
cwq_mix2-1_726.38383.38383.5.0.dta	cwq_mix2-1_726.38383.38383.5.0.dta	cwq_mix2-1_726	38383	10380.2	4618.98	924.601	5	1	ALGHFYGJVSVIHFDSHLDTWNPK		2754.34	9 2 0 0 0	H(9)N(2)	(N(N(H(H(H(H(H))))(H(H(H(H)))))))	3135	0 1 0 0 0;0 2 0 0 0;1 2 0 0 0;2 2 0 0 0;3 2 0 0 0;4 2 0 0 0;5 2 0 0 0;6 2 0 0 0;7 2 0 0 0;8 2 0 0 0;	1864.63	8	31.955	32.1171	31.654	6	0.00078	0.1696	0.66667	0.47826	0	0	0	0	7.46289e-20	6.26509e-22	-1	0	6.26509e-22	sp|O42887|SPEB2_SCHPO	SPBC8E4.03	222	118263000	99597900
cwq_mix2-1_726.38439.38439.5.0.dta	cwq_mix2-1_726.38439.38439.5.0.dta	cwq_mix2-1_726	38439	10395.3	4456.92	892.191	5	1	ALGHFYGJVSVIHFDSHLDTWNPK		2754.34	8 2 0 0 0	H(8)N(2)	(N(N(H(H(H(H)))(H(H)(H)(H)))))	3194	0 1 0 0 0;0 2 0 0 0;1 2 0 0 0;2 2 0 0 0;3 2 0 0 0;4 2 0 0 0;5 2 0 0 0;6 2 0 0 0;7 2 0 0 0;	1702.58	8	29.0906	32.9828	21.8621	6	0.00049	0.11034	0.63636	0.54348	0	0	0	0	2.39828e-13	3.81326e-15	-1	0	3.81326e-15	sp|O42887|SPEB2_SCHPO	SPBC8E4.03	222	61680400	51059000
cwq_mix2-1_726.38441.38441.4.0.dta	cwq_mix2-1_726.38441.38441.4.0.dta	cwq_mix2-1_726	38441	10395.8	4618.98	1155.5	4	1	ALGHFYGJVSVIHFDSHLDTWNPK		2754.34	9 2 0 0 0	H(9)N(2)	(N(N(H(H(H(H)))(H(H(H(H(H))))))))	3173	0 1 0 0 0;0 2 0 0 0;1 2 0 0 0;2 2 0 0 0;3 2 0 0 0;4 2 0 0 0;5 2 0 0 0;6 2 0 0 0;7 2 0 0 0;8 2 0 0 0;	1864.63	8	27.8588	26.8292	29.7707	6	0.00043	0.09404	0.66667	0.5	0	0	0	0	1.44434e-18	1.90158e-20	-1	0.00127389	0.00127389	sp|O42887|SPEB2_SCHPO	SPBC8E4.03	222	69239600	47839500
cwq_mix2-1_726.38450.38450.4.0.dta	cwq_mix2-1_726.38450.38450.4.0.dta	cwq_mix2-1_726	38450	10398	4456.92	1114.99	4	1	ALGHFYGJVSVIHFDSHLDTWNPK		2754.34	8 2 0 0 0	H(8)N(2)	(N(N(H(H(H(H)))(H(H(H(H)))))))	3178	0 1 0 0 0;0 2 0 0 0;1 2 0 0 0;2 2 0 0 0;3 2 0 0 0;4 2 0 0 0;5 2 0 0 0;6 2 0 0 0;7 2 0 0 0;	1702.58	8	14.3582	16.5848	10.2229	4	-0.00131	-0.29397	0.54545	0.43478	0	0	0	0	0.0018962	2.32934e-05	-1	0.00484496	0.00486825	sp|O42887|SPEB2_SCHPO	SPBC8E4.03	222	18036100	28020100
cwq_mix2-1_726.38736.38736.4.2.dta	cwq_mix2-1_726.38736.38736.4.2.dta	cwq_mix2-1_726	38736	10472.1	5804.48	1451.88	4	1	GVAYQPAVDAEETSTIVDPLAEVNYKJCTEDAK	28,Carbamidomethyl[C];	3597.69	5 4 0 0 4	H(5)N(4)F(4)	(N(N(H(H(N(F)(H(F))))(H(N(F)(H(F)))))))	3507	0 1 0 0 0;0 2 0 0 0;1 2 0 0 0;2 2 0 0 0;2 3 0 0 0;2 3 0 0 1;3 2 0 0 0;3 3 0 0 0;3 3 0 0 1;3 3 0 0 2;3 4 0 0 0;3 4 0 0 1;3 4 0 0 2;4 3 0 0 0;4 3 0 0 1;4 3 0 0 2;4 4 0 0 0;4 4 0 0 1;4 4 0 0 2;4 4 0 0 3;5 4 0 0 0;5 4 0 0 1;5 4 0 0 2;5 4 0 0 3;	2206.81	27	32.6365	46.6829	6.55049	6	-0.02464	-4.24538	0.23077	0.48438	0	0	0	0	0.00616401	0.0014477	-1	0	0.0014477	sp|Q9USU5|GAS2_SCHPO	gas2	68	13060700	658883
cwq_mix2-1_726.38758.38758.4.0.dta	cwq_mix2-1_726.38758.38758.4.0.dta	cwq_mix2-1_726	38758	10477.8	5207.19	1302.55	4	1	LJDTYTEVAEVMKDDFVFAASDDKELAK	12,Oxidation[M];	3180.49	10 2 0 0 0	H(10)N(2)	(N(N(H(H(H(H)))(H(H(H))(H(H(H)))))))	3183	0 1 0 0 0;0 2 0 0 0;1 2 0 0 0;2 2 0 0 0;3 2 0 0 0;4 2 0 0 0;5 2 0 0 0;6 2 0 0 0;7 2 0 0 0;8 2 0 0 0;9 2 0 0 0;	2026.69	2	23.6816	29.7078	12.4903	6	0.00925	1.77561	0.53846	0.57407	0	0	0	0	5.87508e-07	9.87804e-09	-1	0	9.87804e-09	sp|Q10057|PDI1_SCHPO	SPAC1F5.02	161	81949900	66444600
cwq_mix2-1_726.39022.39022.4.0.dta	cwq_mix2-1_726.39022.39022.4.0.dta	cwq_mix2-1_726	39022	10545.4	5207.19	1302.55	4	1	LJDTYTEVAEVMKDDFVFAASDDKELAK	12,Oxidation[M];	3180.49	10 2 0 0 0	H(10)N(2)	(N(N(H(H(H))(H(H(H(H(H(H(H))))))))))	3355	0 1 0 0 0;0 2 0 0 0;1 2 0 0 0;2 2 0 0 0;3 2 0 0 0;4 2 0 0 0;5 2 0 0 0;6 2 0 0 0;7 2 0 0 0;8 2 0 0 0;9 2 0 0 0;	2026.69	2	24.892	31.8246	12.017	5	0.0072	1.38308	0.46154	0.55556	0	0	0	0	3.16164e-06	3.80927e-08	-1	0	3.80927e-08	sp|Q10057|PDI1_SCHPO	SPAC1F5.02	161	159967000	81535000
cwq_mix2-1_726.39100.39100.4.0.dta	cwq_mix2-1_726.39100.39100.4.0.dta	cwq_mix2-1_726	39100	10565	5045.13	1262.04	4	1	LJDTYTEVAEVMKDDFVFAASDDKELAK	12,Oxidation[M];	3180.49	9 2 0 0 0	H(9)N(2)	(N(N(H(H)(H(H(H(H)))(H(H(H)))))))	5081	0 1 0 0 0;0 2 0 0 0;1 2 0 0 0;2 2 0 0 0;3 2 0 0 0;4 2 0 0 0;5 2 0 0 0;6 2 0 0 0;7 2 0 0 0;8 2 0 0 0;	1864.63	2	15.305	20.1177	6.36699	4	0.00179	0.35546	0.41667	0.46296	0	0	0	0	0.0080006	0.00149	-1	0.00417973	0.00566973	sp|Q10057|PDI1_SCHPO	SPAC1F5.02	161	72244400	56246500
cwq_mix2-1_726.3939.3939.3.0.dta	cwq_mix2-1_726.3939.3939.3.0.dta	cwq_mix2-1_726	3939	1362.9	3643.41	1215.14	3	1	SJATKPQCPK	8,Carbamidomethyl[C];	1130.56	13 2 0 0 0	H(13)N(2)	(N(N(H(H(H(H(H(H)))))(H(H(H))(H(H(H(H))))))))	3110	0 1 0 0 0;0 2 0 0 0;1 2 0 0 0;2 2 0 0 0;3 2 0 0 0;4 2 0 0 0;5 2 0 0 0;6 2 0 0 0;7 2 0 0 0;8 2 0 0 0;9 2 0 0 0;10 2 0 0 0;11 2 0 0 0;12 2 0 0 0;	2512.85	2	47.0162	16.0951	104.441	7	0.00391	1.07444	0.9375	0.72222	0	0	0	0	4.03312e-70	1.77226e-71	-1	0.00484496	0.00484496	sp|O14103|ROT1_SCHPO	rot1	83	26103200	24661500
cwq_mix2-1_726.39394.39394.4.0.dta	cwq_mix2-1_726.39394.39394.4.0.dta	cwq_mix2-1_726	39394	10642.6	4398.97	1100.5	4	1	AAJDSFLWGPYRPNLYVGIRPK		2534.33	9 2 0 0 0	H(9)N(2)	(N(N(H(H(H)(H(H)))(H(H(H(H)))))))	3225	0 1 0 0 0;0 2 0 0 0;1 2 0 0 0;2 2 0 0 0;3 2 0 0 0;4 2 0 0 0;5 2 0 0 0;6 2 0 0 0;7 2 0 0 0;8 2 0 0 0;	1864.63	3	50.9691	34.4856	81.5814	7	0.00102	0.23105	0.91667	0.61905	0	0	0	0	2.16367e-54	4.95025e-56	-1	0	4.95025e-56	sp|O14255|GCS1_SCHPO	SPAC6G10.09	39	355571000	372555000
cwq_mix2-1_726.3940.3940.3.0.dta	cwq_mix2-1_726.3940.3940.3.0.dta	cwq_mix2-1_726	3940	1363.18	2995.2	999.071	3	1	SJATKPQCPK	8,Carbamidomethyl[C];	1130.56	9 2 0 0 0	H(9)N(2)	(N(N(H(H(H(H)))(H(H(H(H(H))))))))	3173	0 1 0 0 0;0 2 0 0 0;1 2 0 0 0;2 2 0 0 0;3 2 0 0 0;4 2 0 0 0;5 2 0 0 0;6 2 0 0 0;7 2 0 0 0;8 2 0 0 0;	1864.63	2	55.8681	30.9239	102.193	7	0.00292	0.97468	1	0.94444	0	0	0	0	1.38402e-68	5.35942e-70	-1	0	5.35942e-70	sp|O14103|ROT1_SCHPO	rot1	83	33834900	36499400
cwq_mix2-1_726.39406.39406.4.0.dta	cwq_mix2-1_726.39406.39406.4.0.dta	cwq_mix2-1_726	39406	10645.6	4236.91	1059.98	4	1	AAJDSFLWGPYRPNLYVGIRPK		2534.33	8 2 0 0 0	H(8)N(2)	(N(N(H(H(H(H)))(H(H)(H)(H)))))	3194	0 1 0 0 0;0 2 0 0 0;1 2 0 0 0;2 2 0 0 0;3 2 0 0 0;4 2 0 0 0;5 2 0 0 0;6 2 0 0 0;7 2 0 0 0;	1702.58	3	46.036	34.3193	67.7956	7	-0.00158	-0.37391	0.90909	0.64286	0	0	0	0	7.84593e-45	1.62405e-46	-1	0	1.62405e-46	sp|O14255|GCS1_SCHPO	SPAC6G10.09	39	437385000	607259000
cwq_mix2-1_726.39475.39475.4.0.dta	cwq_mix2-1_726.39475.39475.4.0.dta	cwq_mix2-1_726	39475	10662.9	4398.97	1100.5	4	1	AAJDSFLWGPYRPNLYVGIRPK		2534.33	9 2 0 0 0	H(9)N(2)	(N(N(H(H(H(H)))(H(H(H))(H(H))))))	3185	0 1 0 0 0;0 2 0 0 0;1 2 0 0 0;2 2 0 0 0;3 2 0 0 0;4 2 0 0 0;5 2 0 0 0;6 2 0 0 0;7 2 0 0 0;8 2 0 0 0;	1864.63	3	54.6498	34.0474	92.9116	7	0.0009	0.20468	1	0.59524	0	0	0	0	3.22958e-62	8.49414e-64	-1	0	8.49414e-64	sp|O14255|GCS1_SCHPO	SPAC6G10.09	39	355571000	372555000
cwq_mix2-1_726.39499.39499.4.0.dta	cwq_mix2-1_726.39499.39499.4.0.dta	cwq_mix2-1_726	39499	10669.3	4236.91	1059.98	4	1	AAJDSFLWGPYRPNLYVGIRPK		2534.33	8 2 0 0 0	H(8)N(2)	(N(N(H(H(H(H)))(H(H)(H)(H)))))	3194	0 1 0 0 0;0 2 0 0 0;1 2 0 0 0;2 2 0 0 0;3 2 0 0 0;4 2 0 0 0;5 2 0 0 0;6 2 0 0 0;7 2 0 0 0;	1702.58	3	55.1719	46.1164	71.9894	7	0.00092	0.21709	0.90909	0.69048	0	0	0	0	9.6279e-48	1.85749e-49	-1	0	1.85749e-49	sp|O14255|GCS1_SCHPO	SPAC6G10.09	39	437385000	607259000
[truncated: 2,613 more rows]
