# Supplementary material for: Precise, fast and comprehensive analysis of intact glycopeptides and modified glycans with pGlyco3
Source: Nat Methods. 2021 Nov 25;18(12):1515–23. doi: 10.1038/s41592-021-01306-0 (PMC8648562; doi:10.1038/s41592-021-01306-0)
Supplement: Supplementary file 3 — All additional data files. [file 41592_2021_1306_MOESM3_ESM.zip › Supplementary Data/Result Files for Figures/Fig.2/Fig.2c/pGlyco3-PRM-of-synthetic-NVJ(H5N4)ISYTVJ(H5N4)DSFFPQRPQK.txt]

GlySpec	PepSpec	RawName	Scan	RT	PrecursorMH	PrecursorMZ	Charge	Rank	Peptide	Mod	PeptideMH	Glycan(H,N,A,F)	GlycanComposition	PlausibleStruct	GlyID	GlyFrag	GlyMass	GlySite	TotalScore	PepScore	GlyScore	CoreMatched	MassDeviation	PPM	GlyIonRatio	byIonRatio	czIonRatio	GlyDecoy	PepDecoy	IsSmallGlycan	GlycanPEP	GlycanFDR	PeptidePEP	PeptideFDR	TotalFDR	Proteins	Genes	ProSites	MonoArea	IsotopeArea	CorrectedGlycan(H,N,A,F)	CorrectedComposition	CorrectedMonoArea	CorrectedIsotopeArea	ETDScan	LocalizedSiteGroups	LocalizedScore	LocalizedIonRatio	PreLocalizedScore
20210329_Std_NGP_mix_ETXXD_PRM.4204.4204.4.1.dta	20210329_Std_NGP_mix_ETXXD_PRM.4204.4204.4.1.dta	20210329_Std_NGP_mix_ETXXD_PRM	4204	1786.85829	5499.30195	1375.58094	4	1	NVJISYTVJDSFFPQRPQK		2254.1251	10 8 0 0	H(10)N(8)	(N(N(H(H)(H))))(N(N(H(H(N(H(N(H)))))(H(N(H(N(H))))))))	3570	0 1 0 0;0 2 0 0;0 3 0 0;0 4 0 0;1 2 0 0;1 3 0 0;1 4 0 0;2 2 0 0;2 3 0 0;2 4 0 0;2 5 0 0;3 2 0 0;3 3 0 0;3 4 0 0;3 5 0 0;3 6 0 0;4 3 0 0;4 4 0 0;4 5 0 0;4 6 0 0;4 7 0 0;5 4 0 0;5 5 0 0;5 6 0 0;5 7 0 0;5 8 0 0;6 4 0 0;6 5 0 0;6 6 0 0;6 7 0 0;6 8 0 0;7 5 0 0;7 6 0 0;7 7 0 0;7 8 0 0;8 6 0 0;8 7 0 0;8 8 0 0;9 7 0 0;9 8 0 0;	3245.16321	3	12.96594	18.07068	3.4857	2	0.01364	2.47954	0.2619	0.36111	0.13889	0	0	0	0	0	-1	0	0	NVJISYTVJDSFFPQRPQK	Ces3a	3	1.37E+08	2.50E+09			-1	-1	4208	J3,J3,(5 4 0 0),0.91;J9,J9,(5 4 0 0),0.85	15	0.416666667	8
20210329_Std_NGP_mix_ETXXD_PRM.4213.4213.4.1.dta	20210329_Std_NGP_mix_ETXXD_PRM.4213.4213.4.1.dta	20210329_Std_NGP_mix_ETXXD_PRM	4213	1790.34758	5499.3019	1375.58093	4	1	NVJISYTVJDSFFPQRPQK		2254.1251	10 8 0 0	H(10)N(8)	(N(N(H(H)(H))))(N(N(H(H(N(H(N(H)))))(H(N(H(N(H))))))))	3570	0 1 0 0;0 2 0 0;0 3 0 0;0 4 0 0;1 2 0 0;1 3 0 0;1 4 0 0;2 2 0 0;2 3 0 0;2 4 0 0;2 5 0 0;3 2 0 0;3 3 0 0;3 4 0 0;3 5 0 0;3 6 0 0;4 3 0 0;4 4 0 0;4 5 0 0;4 6 0 0;4 7 0 0;5 4 0 0;5 5 0 0;5 6 0 0;5 7 0 0;5 8 0 0;6 4 0 0;6 5 0 0;6 6 0 0;6 7 0 0;6 8 0 0;7 5 0 0;7 6 0 0;7 7 0 0;7 8 0 0;8 6 0 0;8 7 0 0;8 8 0 0;9 7 0 0;9 8 0 0;	3245.16321	3	17.6941	26.14384	2.00172	1	0.01358	2.47008	0.30952	0.47222	0.11111	0	0	0	0	0	-1	0	0	NVJISYTVJDSFFPQRPQK	Ces3a	3	1.37E+08	2.50E+09			-1	-1	4217	J3,J3,(5 4 0 0),0.89;J9,J9,(5 4 0 0),0.90	15	0.416666667	9
20210329_Std_NGP_mix_ETXXD_PRM.4222.4222.4.1.dta	20210329_Std_NGP_mix_ETXXD_PRM.4222.4222.4.1.dta	20210329_Std_NGP_mix_ETXXD_PRM	4222	1793.6332	5499.30185	1375.58092	4	1	NVJISYTVJDSFFPQRPQK		2254.1251	10 8 0 0	H(10)N(8)	(N(N(H(H)(H))))(N(N(H(H(N(H(N(H)))))(H(N(H(N(H))))))))	3570	0 1 0 0;0 2 0 0;0 3 0 0;0 4 0 0;1 2 0 0;1 3 0 0;1 4 0 0;2 2 0 0;2 3 0 0;2 4 0 0;2 5 0 0;3 2 0 0;3 3 0 0;3 4 0 0;3 5 0 0;3 6 0 0;4 3 0 0;4 4 0 0;4 5 0 0;4 6 0 0;4 7 0 0;5 4 0 0;5 5 0 0;5 6 0 0;5 7 0 0;5 8 0 0;6 4 0 0;6 5 0 0;6 6 0 0;6 7 0 0;6 8 0 0;7 5 0 0;7 6 0 0;7 7 0 0;7 8 0 0;8 6 0 0;8 7 0 0;8 8 0 0;9 7 0 0;9 8 0 0;	3245.16321	3	19.4614	25.88191	7.5376	2	0.01354	2.46136	0.38095	0.41667	0.11111	0	0	0	0	0	-1	0	0	NVJISYTVJDSFFPQRPQK	Ces3a	3	1.37E+08	2.50E+09			-1	-1	4226	J3,J3,(5 4 0 0),0.90;J9,J9,(5 4 0 0),0.89	17	0.472222222	8
20210329_Std_NGP_mix_ETXXD_PRM.4231.4231.4.1.dta	20210329_Std_NGP_mix_ETXXD_PRM.4231.4231.4.1.dta	20210329_Std_NGP_mix_ETXXD_PRM	4231	1796.85021	5499.30174	1375.58089	4	1	NVJISYTVJDSFFPQRPQK		2254.1251	10 8 0 0	H(10)N(8)	(N(N(H(H)(H))))(N(N(H(H(N(H(N(H)))))(H(N(H(N(H))))))))	3570	0 1 0 0;0 2 0 0;0 3 0 0;0 4 0 0;1 2 0 0;1 3 0 0;1 4 0 0;2 2 0 0;2 3 0 0;2 4 0 0;2 5 0 0;3 2 0 0;3 3 0 0;3 4 0 0;3 5 0 0;3 6 0 0;4 3 0 0;4 4 0 0;4 5 0 0;4 6 0 0;4 7 0 0;5 4 0 0;5 5 0 0;5 6 0 0;5 7 0 0;5 8 0 0;6 4 0 0;6 5 0 0;6 6 0 0;6 7 0 0;6 8 0 0;7 5 0 0;7 6 0 0;7 7 0 0;7 8 0 0;8 6 0 0;8 7 0 0;8 8 0 0;9 7 0 0;9 8 0 0;	3245.16321	3	24.26006	25.84248	21.32128	4	0.01342	2.44099	0.40476	0.47222	0.11111	0	0	0	0	0	-1	0	0	NVJISYTVJDSFFPQRPQK	Ces3a	3	1.37E+08	2.50E+09			-1	-1	4235	J3,J3,(5 4 0 0),0.92;J9,J9,(5 4 0 0),0.88	18	0.5	9
20210329_Std_NGP_mix_ETXXD_PRM.4240.4240.4.1.dta	20210329_Std_NGP_mix_ETXXD_PRM.4240.4240.4.1.dta	20210329_Std_NGP_mix_ETXXD_PRM	4240	1800.06292	5499.30145	1375.58082	4	1	NVJISYTVJDSFFPQRPQK		2254.1251	10 8 0 0	H(10)N(8)	(N(N(H(H)(H))))(N(N(H(H(N(H(N(H)))))(H(N(H(N(H))))))))	3570	0 1 0 0;0 2 0 0;0 3 0 0;0 4 0 0;1 2 0 0;1 3 0 0;1 4 0 0;2 2 0 0;2 3 0 0;2 4 0 0;2 5 0 0;3 2 0 0;3 3 0 0;3 4 0 0;3 5 0 0;3 6 0 0;4 3 0 0;4 4 0 0;4 5 0 0;4 6 0 0;4 7 0 0;5 4 0 0;5 5 0 0;5 6 0 0;5 7 0 0;5 8 0 0;6 4 0 0;6 5 0 0;6 6 0 0;6 7 0 0;6 8 0 0;7 5 0 0;7 6 0 0;7 7 0 0;7 8 0 0;8 6 0 0;8 7 0 0;8 8 0 0;9 7 0 0;9 8 0 0;	3245.16321	3	26.91402	32.15985	17.17177	4	0.01314	2.38862	0.35714	0.52778	0.13889	0	0	0	0	0	-1	0	0	NVJISYTVJDSFFPQRPQK	Ces3a	3	1.37E+08	2.50E+09			-1	-1	4244	J3,J3,(5 4 0 0),0.88;J9,J9,(5 4 0 0),0.91	17	0.472222222	9
20210329_Std_NGP_mix_ETXXD_PRM.4248.4248.3.0.dta	20210329_Std_NGP_mix_ETXXD_PRM.4248.4248.3.0.dta	20210329_Std_NGP_mix_ETXXD_PRM	4248	1803.21045	5499.29442	1833.76966	3	1	NVJISYTVJDSFFPQRPQK		2254.1251	10 8 0 0	H(10)N(8)	(N(N(H(H)(H))))(N(N(H(H(N(H(N(H)))))(H(N(H(N(H))))))))	3570	0 1 0 0;0 2 0 0;0 3 0 0;0 4 0 0;1 2 0 0;1 3 0 0;1 4 0 0;2 2 0 0;2 3 0 0;2 4 0 0;2 5 0 0;3 2 0 0;3 3 0 0;3 4 0 0;3 5 0 0;3 6 0 0;4 3 0 0;4 4 0 0;4 5 0 0;4 6 0 0;4 7 0 0;5 4 0 0;5 5 0 0;5 6 0 0;5 7 0 0;5 8 0 0;6 4 0 0;6 5 0 0;6 6 0 0;6 7 0 0;6 8 0 0;7 5 0 0;7 6 0 0;7 7 0 0;7 8 0 0;8 6 0 0;8 7 0 0;8 8 0 0;9 7 0 0;9 8 0 0;	3245.16321	3	19.98399	22.31353	15.65769	6	0.00611	1.11046	0.2619	0.61111	0.05556	0	0	0	0	0	-1	0	0	NVJISYTVJDSFFPQRPQK	Ces3a	3	4.12E+07	1.42E+09			-1	-1	4252	J3,J3,(4 4 0 0),0.82;J9,J9,(6 4 0 0),0.79	5	0.138888889	3
20210329_Std_NGP_mix_ETXXD_PRM.4249.4249.4.1.dta	20210329_Std_NGP_mix_ETXXD_PRM.4249.4249.4.1.dta	20210329_Std_NGP_mix_ETXXD_PRM	4249	1803.29199	5499.30131	1375.58079	4	1	NVJISYTVJDSFFPQRPQK		2254.1251	10 8 0 0	H(10)N(8)	(N(N(H(H)(H))))(N(N(H(H(N(H(N(H)))))(H(N(H(N(H))))))))	3570	0 1 0 0;0 2 0 0;0 3 0 0;0 4 0 0;1 2 0 0;1 3 0 0;1 4 0 0;2 2 0 0;2 3 0 0;2 4 0 0;2 5 0 0;3 2 0 0;3 3 0 0;3 4 0 0;3 5 0 0;3 6 0 0;4 3 0 0;4 4 0 0;4 5 0 0;4 6 0 0;4 7 0 0;5 4 0 0;5 5 0 0;5 6 0 0;5 7 0 0;5 8 0 0;6 4 0 0;6 5 0 0;6 6 0 0;6 7 0 0;6 8 0 0;7 5 0 0;7 6 0 0;7 7 0 0;7 8 0 0;8 6 0 0;8 7 0 0;8 8 0 0;9 7 0 0;9 8 0 0;	3245.16321	3	21.64134	30.01544	6.08945	2	0.013	2.36389	0.33333	0.52778	0.13889	0	0	0	0	0	-1	0	0	NVJISYTVJDSFFPQRPQK	Ces3a	3	1.37E+08	2.50E+09			-1	-1	4253	J3,J3,(5 4 0 0),0.91;J9,J9,(5 4 0 0),0.91	17	0.472222222	9
20210329_Std_NGP_mix_ETXXD_PRM.4258.4258.4.1.dta	20210329_Std_NGP_mix_ETXXD_PRM.4258.4258.4.1.dta	20210329_Std_NGP_mix_ETXXD_PRM	4258	1808.582	5499.30132	1375.58079	4	1	NVJISYTVJDSFFPQRPQK		2254.1251	10 8 0 0	H(10)N(8)	(N(N(H(H)(H))))(N(N(H(H(N(H(N(H)))))(H(N(H(N(H))))))))	3570	0 1 0 0;0 2 0 0;0 3 0 0;0 4 0 0;1 2 0 0;1 3 0 0;1 4 0 0;2 2 0 0;2 3 0 0;2 4 0 0;2 5 0 0;3 2 0 0;3 3 0 0;3 4 0 0;3 5 0 0;3 6 0 0;4 3 0 0;4 4 0 0;4 5 0 0;4 6 0 0;4 7 0 0;5 4 0 0;5 5 0 0;5 6 0 0;5 7 0 0;5 8 0 0;6 4 0 0;6 5 0 0;6 6 0 0;6 7 0 0;6 8 0 0;7 5 0 0;7 6 0 0;7 7 0 0;7 8 0 0;8 6 0 0;8 7 0 0;8 8 0 0;9 7 0 0;9 8 0 0;	3245.16321	3	22.23172	25.21338	16.69436	4	0.013	2.36462	0.40476	0.47222	0.16667	0	0	0	0	0	-1	0	0	NVJISYTVJDSFFPQRPQK	Ces3a	3	1.37E+08	2.50E+09			-1	-1	4262	J3,J3,(5 4 0 0),0.91;J9,J9,(5 4 0 0),0.91	17	0.472222222	9
20210329_Std_NGP_mix_ETXXD_PRM.4267.4267.4.1.dta	20210329_Std_NGP_mix_ETXXD_PRM.4267.4267.4.1.dta	20210329_Std_NGP_mix_ETXXD_PRM	4267	1812.13503	5499.30125	1375.58077	4	1	NVJISYTVJDSFFPQRPQK		2254.1251	10 8 0 0	H(10)N(8)	(N(N(H(H)(H))))(N(N(H(H(N(H(N(H)))))(H(N(H(N(H))))))))	3570	0 1 0 0;0 2 0 0;0 3 0 0;0 4 0 0;1 2 0 0;1 3 0 0;1 4 0 0;2 2 0 0;2 3 0 0;2 4 0 0;2 5 0 0;3 2 0 0;3 3 0 0;3 4 0 0;3 5 0 0;3 6 0 0;4 3 0 0;4 4 0 0;4 5 0 0;4 6 0 0;4 7 0 0;5 4 0 0;5 5 0 0;5 6 0 0;5 7 0 0;5 8 0 0;6 4 0 0;6 5 0 0;6 6 0 0;6 7 0 0;6 8 0 0;7 5 0 0;7 6 0 0;7 7 0 0;7 8 0 0;8 6 0 0;8 7 0 0;8 8 0 0;9 7 0 0;9 8 0 0;	3245.16321	3	13.31095	18.93655	2.86341	2	0.01294	2.35225	0.21429	0.47222	0.08333	0	0	0	0	0	-1	0	0	NVJISYTVJDSFFPQRPQK	Ces3a	3	1.37E+08	2.50E+09			-1	-1	4271	J3,J3,(5 4 0 0),0.91;J9,J9,(5 4 0 0),0.90	18	0.5	8
20210329_Std_NGP_mix_ETXXD_PRM.4303.4303.4.1.dta	20210329_Std_NGP_mix_ETXXD_PRM.4303.4303.4.1.dta	20210329_Std_NGP_mix_ETXXD_PRM	4303	1826.44686	5499.30135	1375.5808	4	1	NVJISYTVJDSFFPQRPQK		2254.1251	10 8 0 0	H(10)N(8)	(N(N(H(H)(H))))(N(N(H(H(N(H(N(H)))))(H(N(H(N(H))))))))	3570	0 1 0 0;0 2 0 0;0 3 0 0;0 4 0 0;1 2 0 0;1 3 0 0;1 4 0 0;2 2 0 0;2 3 0 0;2 4 0 0;2 5 0 0;3 2 0 0;3 3 0 0;3 4 0 0;3 5 0 0;3 6 0 0;4 3 0 0;4 4 0 0;4 5 0 0;4 6 0 0;4 7 0 0;5 4 0 0;5 5 0 0;5 6 0 0;5 7 0 0;5 8 0 0;6 4 0 0;6 5 0 0;6 6 0 0;6 7 0 0;6 8 0 0;7 5 0 0;7 6 0 0;7 7 0 0;7 8 0 0;8 6 0 0;8 7 0 0;8 8 0 0;9 7 0 0;9 8 0 0;	3245.16321	3	9.49136	13.29427	2.4288	2	0.01304	2.37116	0.21429	0.41667	0.11111	0	0	0	0	0	-1	0	0	NVJISYTVJDSFFPQRPQK	Ces3a	3	1.37E+08	2.50E+09			-1	-1	4307	J3,J3,(5 4 0 0),0.91;J9,J9,(5 4 0 0),0.89	13	0.361111111	7
20210329_Std_NGP_mix_ETXXD_PRM.4321.4321.4.1.dta	20210329_Std_NGP_mix_ETXXD_PRM.4321.4321.4.1.dta	20210329_Std_NGP_mix_ETXXD_PRM	4321	1833.70456	5499.29972	1375.58039	4	1	NVJISYTVJDSFFPQRPQK		2254.1251	10 8 0 0	H(10)N(8)	(N(N(H(H)(H))))(N(N(H(H(N(H(N(H)))))(H(N(H(N(H))))))))	3570	0 1 0 0;0 2 0 0;0 3 0 0;0 4 0 0;1 2 0 0;1 3 0 0;1 4 0 0;2 2 0 0;2 3 0 0;2 4 0 0;2 5 0 0;3 2 0 0;3 3 0 0;3 4 0 0;3 5 0 0;3 6 0 0;4 3 0 0;4 4 0 0;4 5 0 0;4 6 0 0;4 7 0 0;5 4 0 0;5 5 0 0;5 6 0 0;5 7 0 0;5 8 0 0;6 4 0 0;6 5 0 0;6 6 0 0;6 7 0 0;6 8 0 0;7 5 0 0;7 6 0 0;7 7 0 0;7 8 0 0;8 6 0 0;8 7 0 0;8 8 0 0;9 7 0 0;9 8 0 0;	3245.16321	3	10.17757	14.71575	1.74951	2	0.01141	2.0744	0.19048	0.41667	0.11111	0	0	0	0	0	-1	0	0	NVJISYTVJDSFFPQRPQK	Ces3a	3	1.37E+08	2.50E+09			-1	-1	4325	J3,J3,(5 4 0 0),0.89;J9,J9,(5 4 0 0),0.87	11	0.305555556	6
20210329_Std_NGP_mix_ETXXD_PRM.4330.4330.4.1.dta	20210329_Std_NGP_mix_ETXXD_PRM.4330.4330.4.1.dta	20210329_Std_NGP_mix_ETXXD_PRM	4330	1837.33084	5499.2994	1375.58031	4	1	NVJISYTVJDSFFPQRPQK		2254.1251	10 8 0 0	H(10)N(8)	(N(N(H(H)(H))))(N(N(H(H(N(H(N(H)))))(H(N(H(N(H))))))))	3570	0 1 0 0;0 2 0 0;0 3 0 0;0 4 0 0;1 2 0 0;1 3 0 0;1 4 0 0;2 2 0 0;2 3 0 0;2 4 0 0;2 5 0 0;3 2 0 0;3 3 0 0;3 4 0 0;3 5 0 0;3 6 0 0;4 3 0 0;4 4 0 0;4 5 0 0;4 6 0 0;4 7 0 0;5 4 0 0;5 5 0 0;5 6 0 0;5 7 0 0;5 8 0 0;6 4 0 0;6 5 0 0;6 6 0 0;6 7 0 0;6 8 0 0;7 5 0 0;7 6 0 0;7 7 0 0;7 8 0 0;8 6 0 0;8 7 0 0;8 8 0 0;9 7 0 0;9 8 0 0;	3245.16321	3	9.50884	12.92936	3.15644	2	0.01108	2.01548	0.2381	0.41667	0.08333	0	0	0	0	0	-1	0	0	NVJISYTVJDSFFPQRPQK	Ces3a	3	1.37E+08	2.50E+09			-1	-1	4334	J3,J3,(5 4 0 0),0.88;J9,J9,(5 4 0 0),0.84	8	0.222222222	5
20210329_Std_NGP_mix_ETXXD_PRM.4339.4339.4.1.dta	20210329_Std_NGP_mix_ETXXD_PRM.4339.4339.4.1.dta	20210329_Std_NGP_mix_ETXXD_PRM	4339	1840.6993	5499.29737	1375.5798	4	1	NVJISYTVJDSFFPQRPQK		2254.1251	10 8 0 0	H(10)N(8)	(N(N(H(H)(H))))(N(N(H(H(N(H(N(H)))))(H(N(H(N(H))))))))	3570	0 1 0 0;0 2 0 0;0 3 0 0;0 4 0 0;1 2 0 0;1 3 0 0;1 4 0 0;2 2 0 0;2 3 0 0;2 4 0 0;2 5 0 0;3 2 0 0;3 3 0 0;3 4 0 0;3 5 0 0;3 6 0 0;4 3 0 0;4 4 0 0;4 5 0 0;4 6 0 0;4 7 0 0;5 4 0 0;5 5 0 0;5 6 0 0;5 7 0 0;5 8 0 0;6 4 0 0;6 5 0 0;6 6 0 0;6 7 0 0;6 8 0 0;7 5 0 0;7 6 0 0;7 7 0 0;7 8 0 0;8 6 0 0;8 7 0 0;8 8 0 0;9 7 0 0;9 8 0 0;	3245.16321	3	14.54804	9.96254	23.06397	7	0.00906	1.64743	0.28571	0.30556	0.11111	0	0	0	0	0	-1	0	0	NVJISYTVJDSFFPQRPQK	Ces3a	3	1.38E+08	2.51E+09			-1	-1	4343	J3,J3,(5 4 0 0),0.80;J9,J9,(5 4 0 0),0.78	8	0.222222222	6
20210329_Std_NGP_mix_ETXXD_PRM.4348.4348.4.1.dta	20210329_Std_NGP_mix_ETXXD_PRM.4348.4348.4.1.dta	20210329_Std_NGP_mix_ETXXD_PRM	4348	1843.96895	5499.29754	1375.57984	4	1	NVJISYTVJDSFFPQRPQK		2254.1251	10 8 0 0	H(10)N(8)	(N(N(H(H)(H))))(N(N(H(H(N(H(N(H)))))(H(N(H(N(H))))))))	3570	0 1 0 0;0 2 0 0;0 3 0 0;0 4 0 0;1 2 0 0;1 3 0 0;1 4 0 0;2 2 0 0;2 3 0 0;2 4 0 0;2 5 0 0;3 2 0 0;3 3 0 0;3 4 0 0;3 5 0 0;3 6 0 0;4 3 0 0;4 4 0 0;4 5 0 0;4 6 0 0;4 7 0 0;5 4 0 0;5 5 0 0;5 6 0 0;5 7 0 0;5 8 0 0;6 4 0 0;6 5 0 0;6 6 0 0;6 7 0 0;6 8 0 0;7 5 0 0;7 6 0 0;7 7 0 0;7 8 0 0;8 6 0 0;8 7 0 0;8 8 0 0;9 7 0 0;9 8 0 0;	3245.16321	3	11.33114	9.36058	14.99075	6	0.00923	1.67798	0.2619	0.30556	0.05556	0	0	0	0	0	-1	0	0	NVJISYTVJDSFFPQRPQK	Ces3a	3	1.38E+08	2.51E+09			-1	-1	4352	J3,J3,(5 4 0 0),0.82;J9,J9,(5 4 0 0),0.84	10	0.277777778	7
20210329_Std_NGP_mix_ETXXD_PRM.4357.4357.4.2.dta	20210329_Std_NGP_mix_ETXXD_PRM.4357.4357.4.2.dta	20210329_Std_NGP_mix_ETXXD_PRM	4357	1847.60475	5499.29722	1375.57976	4	1	NVJISYTVJDSFFPQRPQK		2254.1251	10 8 0 0	H(10)N(8)	(N(N(H(H)(H))))(N(N(H(H(N(H(N(H)))))(H(N(H(N(H))))))))	3570	0 1 0 0;0 2 0 0;0 3 0 0;0 4 0 0;1 2 0 0;1 3 0 0;1 4 0 0;2 2 0 0;2 3 0 0;2 4 0 0;2 5 0 0;3 2 0 0;3 3 0 0;3 4 0 0;3 5 0 0;3 6 0 0;4 3 0 0;4 4 0 0;4 5 0 0;4 6 0 0;4 7 0 0;5 4 0 0;5 5 0 0;5 6 0 0;5 7 0 0;5 8 0 0;6 4 0 0;6 5 0 0;6 6 0 0;6 7 0 0;6 8 0 0;7 5 0 0;7 6 0 0;7 7 0 0;7 8 0 0;8 6 0 0;8 7 0 0;8 8 0 0;9 7 0 0;9 8 0 0;	3245.16321	3	10.68118	12.87426	6.60832	4	0.0089	1.61907	0.21429	0.36111	0.05556	0	0	0	0	0	-1	0	0	NVJISYTVJDSFFPQRPQK	Ces3a	3	1.38E+08	2.52E+09			-1	-1	4361	J3,J3,(5 4 0 0),0.90;J9,J9,(5 4 0 0),0.88	12	0.333333333	8
20210329_Std_NGP_mix_ETXXD_PRM.4366.4366.4.1.dta	20210329_Std_NGP_mix_ETXXD_PRM.4366.4366.4.1.dta	20210329_Std_NGP_mix_ETXXD_PRM	4366	1851.22985	5499.29593	1375.57944	4	1	NVJISYTVJDSFFPQRPQK		2254.1251	10 8 0 0	H(10)N(8)	(N(N(H(H)(H))))(N(N(H(H(N(H(N(H)))))(H(N(H(N(H))))))))	3570	0 1 0 0;0 2 0 0;0 3 0 0;0 4 0 0;1 2 0 0;1 3 0 0;1 4 0 0;2 2 0 0;2 3 0 0;2 4 0 0;2 5 0 0;3 2 0 0;3 3 0 0;3 4 0 0;3 5 0 0;3 6 0 0;4 3 0 0;4 4 0 0;4 5 0 0;4 6 0 0;4 7 0 0;5 4 0 0;5 5 0 0;5 6 0 0;5 7 0 0;5 8 0 0;6 4 0 0;6 5 0 0;6 6 0 0;6 7 0 0;6 8 0 0;7 5 0 0;7 6 0 0;7 7 0 0;7 8 0 0;8 6 0 0;8 7 0 0;8 8 0 0;9 7 0 0;9 8 0 0;	3245.16321	3	12.4461	15.44674	6.87348	3	0.00762	1.38486	0.30952	0.47222	0.08333	0	0	0	0	0	-1	0	0	NVJISYTVJDSFFPQRPQK	Ces3a	3	1.38E+08	2.52E+09			-1	-1	4370	J3,J3,(5 4 0 0),0.83;J9,J9,(5 4 0 0),0.81	9	0.25	5
20210329_Std_NGP_mix_ETXXD_PRM.4402.4402.4.2.dta	20210329_Std_NGP_mix_ETXXD_PRM.4402.4402.4.2.dta	20210329_Std_NGP_mix_ETXXD_PRM	4402	1865.77594	5499.29508	1375.57923	4	1	NVJISYTVJDSFFPQRPQK		2254.1251	10 8 0 0	H(10)N(8)	(N(N(H(H)(H))))(N(N(H(H(N(H(N(H)))))(H(N(H(N(H))))))))	3570	0 1 0 0;0 2 0 0;0 3 0 0;0 4 0 0;1 2 0 0;1 3 0 0;1 4 0 0;2 2 0 0;2 3 0 0;2 4 0 0;2 5 0 0;3 2 0 0;3 3 0 0;3 4 0 0;3 5 0 0;3 6 0 0;4 3 0 0;4 4 0 0;4 5 0 0;4 6 0 0;4 7 0 0;5 4 0 0;5 5 0 0;5 6 0 0;5 7 0 0;5 8 0 0;6 4 0 0;6 5 0 0;6 6 0 0;6 7 0 0;6 8 0 0;7 5 0 0;7 6 0 0;7 7 0 0;7 8 0 0;8 6 0 0;8 7 0 0;8 8 0 0;9 7 0 0;9 8 0 0;	3245.16321	3	10.17353	12.86554	5.17409	2	0.00676	1.22993	0.33333	0.36111	0.05556	0	0	0	0	0	-1	0	0	NVJISYTVJDSFFPQRPQK	Ces3a	3	1.38E+08	2.53E+09			-1	-1	4406	J3,J3,(3 4 0 0),0.84;J9,J9,(7 4 0 0),0.83	8	0.222222222	6
20210329_Std_NGP_mix_ETXXD_PRM.4447.4447.4.1.dta	20210329_Std_NGP_mix_ETXXD_PRM.4447.4447.4.1.dta	20210329_Std_NGP_mix_ETXXD_PRM	4447	1881.80456	5499.29026	1375.57802	4	1	NVJISYTVJDSFFPQRPQK		2254.1251	10 8 0 0	H(10)N(8)	(N(N(H(H)(H))))(N(N(H(H(N(H(N(H)))))(H(N(H(N(H))))))))	3570	0 1 0 0;0 2 0 0;0 3 0 0;0 4 0 0;1 2 0 0;1 3 0 0;1 4 0 0;2 2 0 0;2 3 0 0;2 4 0 0;2 5 0 0;3 2 0 0;3 3 0 0;3 4 0 0;3 5 0 0;3 6 0 0;4 3 0 0;4 4 0 0;4 5 0 0;4 6 0 0;4 7 0 0;5 4 0 0;5 5 0 0;5 6 0 0;5 7 0 0;5 8 0 0;6 4 0 0;6 5 0 0;6 6 0 0;6 7 0 0;6 8 0 0;7 5 0 0;7 6 0 0;7 7 0 0;7 8 0 0;8 6 0 0;8 7 0 0;8 8 0 0;9 7 0 0;9 8 0 0;	3245.16321	9	20.14002	16.62104	26.67527	7	0.00195	0.35491	0.28571	0.41667	0.11111	0	0	0	0	0	-1	0	0	NVJISYTVJDSFFPQRPQK	Ces3a	9	1.39E+08	2.54E+09			-1	-1	4451	J9,J9,(10 8 0 0),0.78	8	0.222222222	8
20210329_Std_NGP_mix_ETXXD_PRM.4456.4456.4.1.dta	20210329_Std_NGP_mix_ETXXD_PRM.4456.4456.4.1.dta	20210329_Std_NGP_mix_ETXXD_PRM	4456	1884.85869	5499.28944	1375.57782	4	1	NVJISYTVJDSFFPQRPQK		2254.1251	10 8 0 0	H(10)N(8)	(N(N(H(H)(H))))(N(N(H(H(N(H(N(H)))))(H(N(H(N(H))))))))	3570	0 1 0 0;0 2 0 0;0 3 0 0;0 4 0 0;1 2 0 0;1 3 0 0;1 4 0 0;2 2 0 0;2 3 0 0;2 4 0 0;2 5 0 0;3 2 0 0;3 3 0 0;3 4 0 0;3 5 0 0;3 6 0 0;4 3 0 0;4 4 0 0;4 5 0 0;4 6 0 0;4 7 0 0;5 4 0 0;5 5 0 0;5 6 0 0;5 7 0 0;5 8 0 0;6 4 0 0;6 5 0 0;6 6 0 0;6 7 0 0;6 8 0 0;7 5 0 0;7 6 0 0;7 7 0 0;7 8 0 0;8 6 0 0;8 7 0 0;8 8 0 0;9 7 0 0;9 8 0 0;	3245.16321	3	11.66193	11.50642	11.95074	5	0.00113	0.20507	0.2381	0.44444	0.05556	0	0	0	0	0	-1	0	0	NVJISYTVJDSFFPQRPQK	Ces3a	3	1.38E+08	2.53E+09			-1	-1	4460	J3,J3,(3 4 0 0),0.67;J9,J9,(7 4 0 0),0.60	4	0.111111111	2
20210329_Std_NGP_mix_ETXXD_PRM.4465.4465.4.1.dta	20210329_Std_NGP_mix_ETXXD_PRM.4465.4465.4.1.dta	20210329_Std_NGP_mix_ETXXD_PRM	4465	1888.17452	5499.29156	1375.57835	4	1	NVJISYTVJDSFFPQRPQK		2254.1251	10 8 0 0	H(10)N(8)	(N(N(H(H)(H))))(N(N(H(H(N(H(N(H)))))(H(N(H(N(H))))))))	3570	0 1 0 0;0 2 0 0;0 3 0 0;0 4 0 0;1 2 0 0;1 3 0 0;1 4 0 0;2 2 0 0;2 3 0 0;2 4 0 0;2 5 0 0;3 2 0 0;3 3 0 0;3 4 0 0;3 5 0 0;3 6 0 0;4 3 0 0;4 4 0 0;4 5 0 0;4 6 0 0;4 7 0 0;5 4 0 0;5 5 0 0;5 6 0 0;5 7 0 0;5 8 0 0;6 4 0 0;6 5 0 0;6 6 0 0;6 7 0 0;6 8 0 0;7 5 0 0;7 6 0 0;7 7 0 0;7 8 0 0;8 6 0 0;8 7 0 0;8 8 0 0;9 7 0 0;9 8 0 0;	3245.16321	3	9.48593	11.14085	6.4125	4	0.00324	0.58985	0.21429	0.36111	0.08333	0	0	0	0	0	-1	0	0	NVJISYTVJDSFFPQRPQK	Ces3a	3	1.36E+08	2.53E+09			-1	-1	4469	J3,J3,(5 4 0 0),0.83;J9,J9,(5 4 0 0),0.80	8	0.222222222	5
20210329_Std_NGP_mix_ETXXD_PRM.4501.4501.4.1.dta	20210329_Std_NGP_mix_ETXXD_PRM.4501.4501.4.1.dta	20210329_Std_NGP_mix_ETXXD_PRM	4501	1901.5384	5499.29192	1375.57844	4	1	NVJISYTVJDSFFPQRPQK		2254.1251	10 8 0 0	H(10)N(8)	(N(N(H(H)(H))))(N(N(H(H(N(H(N(H)))))(H(N(H(N(H))))))))	3570	0 1 0 0;0 2 0 0;0 3 0 0;0 4 0 0;1 2 0 0;1 3 0 0;1 4 0 0;2 2 0 0;2 3 0 0;2 4 0 0;2 5 0 0;3 2 0 0;3 3 0 0;3 4 0 0;3 5 0 0;3 6 0 0;4 3 0 0;4 4 0 0;4 5 0 0;4 6 0 0;4 7 0 0;5 4 0 0;5 5 0 0;5 6 0 0;5 7 0 0;5 8 0 0;6 4 0 0;6 5 0 0;6 6 0 0;6 7 0 0;6 8 0 0;7 5 0 0;7 6 0 0;7 7 0 0;7 8 0 0;8 6 0 0;8 7 0 0;8 8 0 0;9 7 0 0;9 8 0 0;	3245.16321	3	15.08116	22.23779	1.79025	2	0.0036	0.65531	0.16667	0.5	0.08333	0	0	0	0	0	-1	0	0	NVJISYTVJDSFFPQRPQK	Ces3a	3	5.05E+06	1.15E+08			-1	-1	4505	J3,J3,(10 8 0 0),0.88	8	0.222222222	8
20210329_Std_NGP_mix_ETXXD_PRM.4528.4528.4.2.dta	20210329_Std_NGP_mix_ETXXD_PRM.4528.4528.4.2.dta	20210329_Std_NGP_mix_ETXXD_PRM	4528	1911.20908	5499.29125	1375.57827	4	1	NVJISYTVJDSFFPQRPQK		2254.1251	10 8 0 0	H(10)N(8)	(N(N(H(H)(H))))(N(N(H(H(N(H(N(H)))))(H(N(H(N(H))))))))	3570	0 1 0 0;0 2 0 0;0 3 0 0;0 4 0 0;1 2 0 0;1 3 0 0;1 4 0 0;2 2 0 0;2 3 0 0;2 4 0 0;2 5 0 0;3 2 0 0;3 3 0 0;3 4 0 0;3 5 0 0;3 6 0 0;4 3 0 0;4 4 0 0;4 5 0 0;4 6 0 0;4 7 0 0;5 4 0 0;5 5 0 0;5 6 0 0;5 7 0 0;5 8 0 0;6 4 0 0;6 5 0 0;6 6 0 0;6 7 0 0;6 8 0 0;7 5 0 0;7 6 0 0;7 7 0 0;7 8 0 0;8 6 0 0;8 7 0 0;8 8 0 0;9 7 0 0;9 8 0 0;	3245.16321	3	14.16485	13.08528	16.16978	6	0.00294	0.53384	0.2381	0.41667	0.08333	0	0	0	0	0	-1	0	0	NVJISYTVJDSFFPQRPQK	Ces3a	3	5.39E+06	1.20E+08			-1	-1	4532	J3,J3,(5 4 0 0),0.86;J9,J9,(5 4 0 0),0.85	9	0.25	6
20210329_Std_NGP_mix_ETXXD_PRM.4537.4537.4.3.dta	20210329_Std_NGP_mix_ETXXD_PRM.4537.4537.4.3.dta	20210329_Std_NGP_mix_ETXXD_PRM	4537	1914.33208	5499.29115	1375.57824	4	1	NVJISYTVJDSFFPQRPQK		2254.1251	10 8 0 0	H(10)N(8)	(N(N(H(H)(H))))(N(N(H(H(N(H(N(H)))))(H(N(H(N(H))))))))	3570	0 1 0 0;0 2 0 0;0 3 0 0;0 4 0 0;1 2 0 0;1 3 0 0;1 4 0 0;2 2 0 0;2 3 0 0;2 4 0 0;2 5 0 0;3 2 0 0;3 3 0 0;3 4 0 0;3 5 0 0;3 6 0 0;4 3 0 0;4 4 0 0;4 5 0 0;4 6 0 0;4 7 0 0;5 4 0 0;5 5 0 0;5 6 0 0;5 7 0 0;5 8 0 0;6 4 0 0;6 5 0 0;6 6 0 0;6 7 0 0;6 8 0 0;7 5 0 0;7 6 0 0;7 7 0 0;7 8 0 0;8 6 0 0;8 7 0 0;8 8 0 0;9 7 0 0;9 8 0 0;	3245.16321	3	8.0603	11.88573	0.95593	2	0.00284	0.51565	0.11905	0.44444	0.05556	0	0	0	0	0	-1	0	0	NVJISYTVJDSFFPQRPQK	Ces3a	3	5.50E+06	1.23E+08			-1	-1	4541	J3,J3,(5 4 0 0),0.73;J9,J9,(5 4 0 0),0.68	5	0.138888889	3
