# Supplementary material for: Precise, fast and comprehensive analysis of intact glycopeptides and modified glycans with pGlyco3
Source: Nat Methods. 2021 Nov 25;18(12):1515–23. doi: 10.1038/s41592-021-01306-0 (PMC8648562; doi:10.1038/s41592-021-01306-0)
Supplement: Supplementary file 3 — All additional data files. [file 41592_2021_1306_MOESM3_ESM.zip › Supplementary Data/Result Files for Figures/Fig.2/Fig.2d/IGHM_human.fasta.N2J]

>sp|P00738|HPT_HUMAN Haptoglobin OS=Homo sapiens OX=9606 GN=HP PE=1 SV=1
MSALGAVIALLLWGQLFAVDSGNDVTDIADDGCPKPPEIAHGYVEHSVRYQCKNYYKLRTEGDGVYTLNDKKQWINKAVG
DKLPECEADDGCPKPPEIAHGYVEHSVRYQCKNYYKLRTEGDGVYTLNNEKQWINKAVGDKLPECEAVCGKPKNPANPVQ
RILGGHLDAKGSFPWQAKMVSHHJLTTGATLINEQWLLTTAKNLFLJHSEJATAKDIAPTLTLYVGKKQLVEIEKVVLHP
JYSQVDIGLIKLKQKVSVNERVMPICLPSKDYAEVGRVGYVSGWGRNANFKFTDHLKYVMLPVADQDQCIRHYEGSTVPE
KKTPKSPVGVQPILNEHTFCAGMSKYQEDTCYGDAGSAFAVHDLEEDTWYATGILSFDKSCAVAEYGVYVKVTSIQDWVQ
KTIAEN
>sp|P00739|HPTR_HUMAN Haptoglobin-related protein OS=Homo sapiens OX=9606 GN=HPR PE=2 SV=2
MSDLGAVISLLLWGRQLFALYSGNDVTDISDDRFPKPPEIANGYVEHLFRYQCKNYYRLRTEGDGVYTLNDKKQWINKAV
GDKLPECEAVCGKPKNPANPVQRILGGHLDAKGSFPWQAKMVSHHJLTTGATLINEQWLLTTAKNLFLJHSEJATAKDIA
PTLTLYVGKKQLVEIEKVVLHPNYHQVDIGLIKLKQKVLVNERVMPICLPSKNYAEVGRVGYVSGWGQSDNFKLTDHLKY
VMLPVADQYDCITHYEGSTCPKWKAPKSPVGVQPILNEHTFCVGMSKYQEDTCYGDAGSAFAVHDLEEDTWYAAGILSFD
KSCAVAEYGVYVKVTSIQHWVQKTIAEN
>sp|P0DOX6|IGM_HUMAN Immunoglobulin mu heavy chain OS=Homo sapiens OX=9606 PE=1 SV=2
QVTLTESGPALVKPKQPLTLTCTFSGFSLSTSRMRVSWIRRPPGKALEWLARIDDDDKFYWSTSLRTRLSISKJDSKNQV
VLIMINVNPVDTATYYCARVVNSVMAGYYYYYMDVWGKGTTVTVSSGSASAPTLFPLVSCENSNPSSTVAVGCLAQDFLP
DSITFSWKYJQSQKISSTRGFPSVLRGGKYAATSQVLLPSKDVMQGTDEHVCKWVQHPNGNKQKNVPLPVIAELPPKVSV
FVPPRDGFFGNPRKSKLICQATGFSPRQVWSLREGKQVGSGVTTDQVQAEAKESGPTTYKVTSTLTIKESDWLGESMFTC
RVDHRGLTFQQJASSMCVPDQDTAIRVFAIPPSFASIFLTKSTKLTCLVTDLTTYDSVTISWTREENGAVKTHTJISESH
PJATFSAVGEASICEDDDWSGERFTCTVTHTDLPSPLKQTISRPKGVALHRPDVYLLPPAREQLNLRESATITCLVTGFS
PADVFVQWMQRGEPLSPEKYVTSAPMPEPQAPGRYFAHSILTVSEEEWNTGQTYTCVVAHEALPNRVTERTVDKSTGKPT
LYJVSLVMSDTAGTCY
>sp|P01871|IGHM_HUMAN Immunoglobulin heavy constant mu OS=Homo sapiens OX=9606 GN=IGHM PE=1 SV=4
GSASAPTLFPLVSCENSPSDTSSVAVGCLAQDFLPDSITFSWKYKJNSDISSTRGFPSVLRGGKYAATSQVLLPSKDVMQ
GTDEHVVCKVQHPNGNKEKNVPLPVIAELPPKVSVFVPPRDGFFGNPRKSKLICQATGFSPRQIQVSWLREGKQVGSGVT
TDQVQAEAKESGPTTYKVTSTLTIKESDWLGQSMFTCRVDHRGLTFQQJASSMCVPDQDTAIRVFAIPPSFASIFLTKST
KLTCLVTDLTTYDSVTISWTRQNGEAVKTHTJISESHPJATFSAVGEASICEDDWNSGERFTCTVTHTDLPSPLKQTISR
PKGVALHRPDVYLLPPAREQLNLRESATITCLVTGFSPADVFVQWMQRGQPLSPEKYVTSAPMPEPQAPGRYFAHSILTV
SEEEWNTGETYTCVVAHEALPNRVTERTVDKSTGKPTLYJVSLVMSDTAGTCY
