# Supplementary material for: Precise, fast and comprehensive analysis of intact glycopeptides and modified glycans with pGlyco3
Source: Nat Methods. 2021 Nov 25;18(12):1515–23. doi: 10.1038/s41592-021-01306-0 (PMC8648562; doi:10.1038/s41592-021-01306-0)
Supplement: Supplementary file 3 — All additional data files. [file 41592_2021_1306_MOESM3_ESM.zip › Supplementary Data/Result Files for Figures/Fig.2/Fig.2d/IgM-all-identified-GPSMs.xlsx]

## Sheet: THTJISESHPJATF
GlySpec	PepSpec	RawName	Scan	RT	PrecursorMH	PrecursorMZ	Charge	Rank	Peptide	Mod	PeptideMH	Glycan(H,N,A,F)	GlycanComposition	PlausibleStruct	GlyID	GlyFrag	GlyMass	GlySite	TotalScore	PepScore	GlyScore	CoreMatched	MassDeviation	PPM	GlyIonRatio	byIonRatio	czIonRatio	GlyDecoy	PepDecoy	IsSmallGlycan	GlycanPEP	GlycanFDR	PeptidePEP	PeptideFDR	TotalFDR	Proteins	Genes	ProSites	MonoArea	IsotopeArea	CorrectedGlycan(H,N,A,F)	CorrectedComposition	CorrectedMonoArea	CorrectedIsotopeArea	ETDScan	LocalizedSiteGroups	LocalizedScore	LocalizedIonRatio	PreLocalizedScore
20210408_Std_IgM_NGP_trypsin-chemotrypsin-1.3068.3068.4.1.dta	20210408_Std_IgM_NGP_trypsin-chemotrypsin-1.3068.3068.4.1.dta	20210408_Std_IgM_NGP_trypsin-chemotrypsin-1	3068	1278	5067.97	1267.75	4	1	THTJISESHPJATF		1555.71	12 7 0 1	H(12)N(7)F(1)	(N(N(H(H)(H))))(N(F)(N(H(H(N(H(H))))(H(N(H(H)))(N(H(H)))))))	3365	0 1 0 0;0 1 0 1;0 2 0 0;0 2 0 1;0 3 0 0;0 3 0 1;0 4 0 0;0 4 0 1;1 2 0 0;1 2 0 1;1 3 0 0;1 3 0 1;1 4 0 0;1 4 0 1;2 2 0 0;2 2 0 1;2 3 0 0;2 3 0 1;2 4 0 0;2 4 0 1;2 5 0 0;2 5 0 1;2 6 0 0;2 6 0 1;3 2 0 0;3 2 0 1;3 3 0 0;3 3 0 1;3 4 0 0;3 4 0 1;3 5 0 0;3 5 0 1;3 6 0 0;3 6 0 1;3 7 0 0;3 7 0 1;4 3 0 0;4 3 0 1;4 4 0 0;4 4 0 1;4 5 0 0;4 5 0 1;4 6 0 0;4 6 0 1;4 7 0 0;4 7 0 1;5 3 0 0;5 3 0 1;5 4 0 0;5 4 0 1…	3512.25	11	8.938	11.2171	4.70542	2	0.00847	1.67199	0.26882	0.26923	0.15385	0	0	0	0	0	-1	0	0	sp|P0DOX6|IGM_HUMAN;sp|P01871|IGHM_HUMAN	;IGHM	402;279	2600470	34211200			-1	-1	3069	J4,J4,(5 5 0 1),0.86;J11,J11,(7 2 0 0),0.86	11	0.423077	5
20210408_Std_IgM_NGP_trypsin-chemotrypsin-1.3077.3077.3.0.dta	20210408_Std_IgM_NGP_trypsin-chemotrypsin-1.3077.3077.3.0.dta	20210408_Std_IgM_NGP_trypsin-chemotrypsin-1	3077	1281.6	4905.92	1635.98	3	1	THTJISESHPJATF		1555.71	11 7 0 1	H(11)N(7)F(1)	(N(N(H(H(N(H(H)))(N(H(H))))(H(N(H(H)))(N(H(N(H)(F))))))))	2434	0 1 0 0;0 2 0 0;1 2 0 0;2 2 0 0;2 3 0 0;2 4 0 0;3 2 0 0;3 3 0 0;3 4 0 0;3 4 0 1;3 5 0 0;3 5 0 1;3 6 0 0;4 3 0 0;4 4 0 0;4 4 0 1;4 5 0 0;4 5 0 1;4 6 0 0;4 6 0 1;4 7 0 0;4 7 0 1;5 3 0 0;5 4 0 0;5 4 0 1;5 5 0 0;5 5 0 1;5 6 0 0;5 6 0 1;5 7 0 0;5 7 0 1;6 4 0 0;6 5 0 0;6 5 0 1;6 6 0 0;6 6 0 1;6 7 0 0;6 7 0 1;7 4 0 0;7 5 0 0;7 5 0 1;7 6 0 0;7 6 0 1;7 7 0 0;7 7 0 1;8 5 0 0;8 6 0 0;8 6 0 1;8 7 0 0;8 7 0 1…	3350.19	11	20.8421	23.7498	15.442	4	0.00762	1.55323	0.31148	0.53846	0.11538	0	0	0	0	0	-1	0	0	sp|P0DOX6|IGM_HUMAN;sp|P01871|IGHM_HUMAN	;IGHM	402;279	23412600	299397000			-1	-1	3078	J4,J4,(5 2 0 1),0.68;J11,J11,(6 5 0 0),0.75	4	0.153846	2
20210408_Std_IgM_NGP_trypsin-chemotrypsin-1.3082.3082.4.1.dta	20210408_Std_IgM_NGP_trypsin-chemotrypsin-1.3082.3082.4.1.dta	20210408_Std_IgM_NGP_trypsin-chemotrypsin-1	3082	1283.58	4905.91	1227.23	4	1	THTJISESHPJATF		1555.71	11 7 0 1	H(11)N(7)F(1)	(N(F)(N(H(N)(H(N(H(H)))(N(H(H))))(H(N(H(H)))(N(H(H)))))))	1348	0 1 0 0;0 1 0 1;0 2 0 0;0 2 0 1;1 2 0 0;1 2 0 1;1 3 0 0;1 3 0 1;2 2 0 0;2 2 0 1;2 3 0 0;2 3 0 1;2 4 0 0;2 4 0 1;2 5 0 0;2 5 0 1;3 2 0 0;3 2 0 1;3 3 0 0;3 3 0 1;3 4 0 0;3 4 0 1;3 5 0 0;3 5 0 1;3 6 0 0;3 6 0 1;3 7 0 0;3 7 0 1;4 3 0 0;4 3 0 1;4 4 0 0;4 4 0 1;4 5 0 0;4 5 0 1;4 6 0 0;4 6 0 1;4 7 0 0;4 7 0 1;5 3 0 0;5 3 0 1;5 4 0 0;5 4 0 1;5 5 0 0;5 5 0 1;5 6 0 0;5 6 0 1;5 7 0 0;5 7 0 1;6 4 0 0;6 4 0 1…	3350.19	11	5.15475	4.56298	6.25375	2	0.00659	1.34389	0.31765	0.15385	0.07692	0	0	0	0	0	-1	0	0	sp|P0DOX6|IGM_HUMAN;sp|P01871|IGHM_HUMAN	;IGHM	402;279	2146120	26551800			-1	-1	3083	J4,J4,(5 5 0 1),0.74;J11,J11,(6 2 0 0),0.76	7	0.269231	4
20210408_Std_IgM_NGP_trypsin-chemotrypsin-1.3098.3098.3.0.dta	20210408_Std_IgM_NGP_trypsin-chemotrypsin-1.3098.3098.3.0.dta	20210408_Std_IgM_NGP_trypsin-chemotrypsin-1	3098	1290.59	3258.3	1086.77	3	1	THTJISESHPJATF		1555.71	8 2 0 0	H(8)N(2)	(N(N(H(H(H(H)))(H(H(H(H)))))))	1854	0 1 0 0;0 2 0 0;1 2 0 0;2 2 0 0;3 2 0 0;4 2 0 0;5 2 0 0;6 2 0 0;7 2 0 0;	1702.58	11	66.6754	67.6144	64.9315	7	0.00238	0.73191	0.90909	0.80769	0.34615	0	0	0	0	0	-1	0	0	sp|P0DOX6|IGM_HUMAN;sp|P01871|IGHM_HUMAN	;IGHM	402;279	4192960	24675900			-1	-1	3099	J11,J11,(8 2 0 0),0.88	11	0.423077	11
20210408_Std_IgM_NGP_trypsin-chemotrypsin-1.3107.3107.3.0.dta	20210408_Std_IgM_NGP_trypsin-chemotrypsin-1.3107.3107.3.0.dta	20210408_Std_IgM_NGP_trypsin-chemotrypsin-1	3107	1294.1	4743.86	1581.96	3	1	THTJISESHPJATF		1555.71	10 7 0 1	H(10)N(7)F(1)	(N(F)(N(H(N)(H(N(H))(N(H(H))))(H(N(H(H)))(N(H(H)))))))	1467	0 1 0 0;0 1 0 1;0 2 0 0;0 2 0 1;1 2 0 0;1 2 0 1;1 3 0 0;1 3 0 1;2 2 0 0;2 2 0 1;2 3 0 0;2 3 0 1;2 4 0 0;2 4 0 1;2 5 0 0;2 5 0 1;3 2 0 0;3 2 0 1;3 3 0 0;3 3 0 1;3 4 0 0;3 4 0 1;3 5 0 0;3 5 0 1;3 6 0 0;3 6 0 1;3 7 0 0;3 7 0 1;4 3 0 0;4 3 0 1;4 4 0 0;4 4 0 1;4 5 0 0;4 5 0 1;4 6 0 0;4 6 0 1;4 7 0 0;4 7 0 1;5 3 0 0;5 3 0 1;5 4 0 0;5 4 0 1;5 5 0 0;5 5 0 1;5 6 0 0;5 6 0 1;5 7 0 0;5 7 0 1;6 4 0 0;6 4 0 1…	3188.14	4	16.6078	16.6135	16.5971	4	0.00621	1.30895	0.33333	0.42308	0.07692	0	0	0	0	0	-1	0	0	sp|P0DOX6|IGM_HUMAN;sp|P01871|IGHM_HUMAN	;IGHM	395;272	58660800	690566000			-1	-1	3108	J4,J4,(4 5 0 1),0.68;J11,J11,(6 2 0 0),0.68	4	0.153846	2
20210408_Std_IgM_NGP_trypsin-chemotrypsin-1.3112.3112.3.0.dta	20210408_Std_IgM_NGP_trypsin-chemotrypsin-1.3112.3112.3.0.dta	20210408_Std_IgM_NGP_trypsin-chemotrypsin-1	3112	1295.85	3096.24	1032.75	3	1	THTJISESHPJATF		1555.71	7 2 0 0	H(7)N(2)	(N(N(H(H(H)(H))(H(H(H))))))	1956	0 1 0 0;0 2 0 0;1 2 0 0;2 2 0 0;3 2 0 0;4 2 0 0;5 2 0 0;6 2 0 0;	1540.53	11	58.7125	58.3969	59.2987	7	0.00216	0.6964	0.9	0.69231	0.38462	0	0	0	0	0	-1	0	0	sp|P0DOX6|IGM_HUMAN;sp|P01871|IGHM_HUMAN	;IGHM	402;279	2970980	14513400			-1	-1	3113	J11,J11,(7 2 0 0),0.88	12	0.461538	12
20210408_Std_IgM_NGP_trypsin-chemotrypsin-1.3126.3126.3.0.dta	20210408_Std_IgM_NGP_trypsin-chemotrypsin-1.3126.3126.3.0.dta	20210408_Std_IgM_NGP_trypsin-chemotrypsin-1	3126	1301.13	2934.19	978.735	3	1	THTJISESHPJATF		1555.71	6 2 0 0	H(6)N(2)	(N(N(H(H(H))(H(H(H))))))	2040	0 1 0 0;0 2 0 0;1 2 0 0;2 2 0 0;3 2 0 0;4 2 0 0;5 2 0 0;	1378.48	11	89.2438	98.7023	71.6779	7	0.00239	0.81442	1	0.84615	0.38462	0	0	0	0	0	-1	0	0	sp|P0DOX6|IGM_HUMAN;sp|P01871|IGHM_HUMAN	;IGHM	402;279	8144200	37714900			-1	-1	3127	J11,J11,(6 2 0 0),0.91	19	0.730769	19
20210408_Std_IgM_NGP_trypsin-chemotrypsin-1.3130.3130.3.0.dta	20210408_Std_IgM_NGP_trypsin-chemotrypsin-1.3130.3130.3.0.dta	20210408_Std_IgM_NGP_trypsin-chemotrypsin-1	3130	1302.92	3137.27	1046.43	3	1	THTJISESHPJATF		1555.71	6 3 0 0	H(6)N(3)	(N(N(H(H(H(H)))(H(N(H))))))	1908	0 1 0 0;0 2 0 0;1 2 0 0;2 2 0 0;2 3 0 0;3 2 0 0;3 3 0 0;4 2 0 0;4 3 0 0;5 2 0 0;5 3 0 0;	1581.56	11	20.3025	14.282	31.4836	7	0.00265	0.84568	0.69231	0.34615	0.23077	0	0	0	0	0	-1	0	0	sp|P0DOX6|IGM_HUMAN;sp|P01871|IGHM_HUMAN	;IGHM	402;279	1559180	7890060			-1	-1	3131	J11,J11,(6 3 0 0),0.91	6	0.230769	6
20210408_Std_IgM_NGP_trypsin-chemotrypsin-1.3133.3133.3.0.dta	20210408_Std_IgM_NGP_trypsin-chemotrypsin-1.3133.3133.3.0.dta	20210408_Std_IgM_NGP_trypsin-chemotrypsin-1	3133	1303.92	2975.22	992.411	3	1	THTJISESHPJATF		1555.71	5 3 0 0	H(5)N(3)	(N(N(H(H(N))(H(H)(H)))))	2856	0 1 0 0;0 2 0 0;1 2 0 0;2 2 0 0;2 3 0 0;3 2 0 0;3 3 0 0;4 2 0 0;4 3 0 0;5 2 0 0;	1419.5	11	68.2203	77.6746	50.6624	7	0.00269	0.90567	0.75	0.73077	0.42308	0	0	0	0	0	-1	0	0	sp|P0DOX6|IGM_HUMAN;sp|P01871|IGHM_HUMAN	;IGHM	402;279	4721570	23104300			-1	-1	3134	J11,J11,(5 3 0 0),0.93	16	0.615385	16
20210408_Std_IgM_NGP_trypsin-chemotrypsin-1.3135.3135.3.0.dta	20210408_Std_IgM_NGP_trypsin-chemotrypsin-1.3135.3135.3.0.dta	20210408_Std_IgM_NGP_trypsin-chemotrypsin-1	3135	1304.87	2772.14	924.718	3	1	THTJISESHPJATF		1555.71	5 2 0 0	H(5)N(2)	(N(N(H(H(H))(H(H)))))	2088	0 1 0 0;0 2 0 0;1 2 0 0;2 2 0 0;3 2 0 0;4 2 0 0;	1216.42	11	89.551	110.169	51.2606	7	0.00371	1.33799	1	0.88462	0.42308	0	0	0	0	0	-1	0	0	sp|P0DOX6|IGM_HUMAN;sp|P01871|IGHM_HUMAN	;IGHM	402;279	30839700	129932000			-1	-1	3136	J11,J11,(5 2 0 0),0.89	19	0.730769	19
20210408_Std_IgM_NGP_trypsin-chemotrypsin-1.3137.3137.2.0.dta	20210408_Std_IgM_NGP_trypsin-chemotrypsin-1.3137.3137.2.0.dta	20210408_Std_IgM_NGP_trypsin-chemotrypsin-1	3137	1305.74	2934.19	1467.6	2	1	THTJISESHPJATF		1555.71	6 2 0 0	H(6)N(2)	(N(N(H(H(H))(H(H(H))))))	2040	0 1 0 0;0 2 0 0;1 2 0 0;2 2 0 0;3 2 0 0;4 2 0 0;5 2 0 0;	1378.48	11	21.0096	11.1433	39.3327	7	0.00497	1.69507	1	0.42308	0	0	0	0	0	0	-1	0	0	sp|P0DOX6|IGM_HUMAN;sp|P01871|IGHM_HUMAN	;IGHM	402;279	1766130	8693450			-1	-1	3138	J4,J11,(6 2 0 0),0.00	0	0	0
20210408_Std_IgM_NGP_trypsin-chemotrypsin-1.3142.3142.2.0.dta	20210408_Std_IgM_NGP_trypsin-chemotrypsin-1.3142.3142.2.0.dta	20210408_Std_IgM_NGP_trypsin-chemotrypsin-1	3142	1307.74	2772.14	1386.57	2	1	THTJISESHPJATF		1555.71	5 2 0 0	H(5)N(2)	(N(N(H(H(H))(H(H)))))	2088	0 1 0 0;0 2 0 0;1 2 0 0;2 2 0 0;3 2 0 0;4 2 0 0;	1216.42	11	62.9255	69.1435	51.3778	7	0.00374	1.35025	1	1.03846	0.15385	0	0	0	0	0	-1	0	0	sp|P0DOX6|IGM_HUMAN;sp|P01871|IGHM_HUMAN	;IGHM	402;279	7414630	33151900			-1	-1	3143	J11,J11,(5 2 0 0),0.84	5	0.192308	5
20210408_Std_IgM_NGP_trypsin-chemotrypsin-1.3154.3154.3.0.dta	20210408_Std_IgM_NGP_trypsin-chemotrypsin-1.3154.3154.3.0.dta	20210408_Std_IgM_NGP_trypsin-chemotrypsin-1	3154	1312.56	3121.28	1041.1	3	1	THTJISESHPJATF		1555.71	5 3 0 1	H(5)N(3)F(1)	(N(F)(N(H(H(N))(H(H)(H)))))	706	0 1 0 0;0 1 0 1;0 2 0 0;0 2 0 1;1 2 0 0;1 2 0 1;2 2 0 0;2 2 0 1;2 3 0 0;2 3 0 1;3 2 0 0;3 2 0 1;3 3 0 0;3 3 0 1;4 2 0 0;4 2 0 1;4 3 0 0;4 3 0 1;5 2 0 0;5 2 0 1;5 3 0 0;	1565.56	11	52.9107	60.2704	39.2427	7	0.0032	1.02514	0.6087	0.46154	0.46154	0	0	0	0	0	-1	0	0	sp|P0DOX6|IGM_HUMAN;sp|P01871|IGHM_HUMAN	;IGHM	402;279	5623990	28739400			-1	-1	3155	J11,J11,(5 3 0 1),0.93	16	0.615385	16
20210408_Std_IgM_NGP_trypsin-chemotrypsin-1.3161.3161.3.0.dta	20210408_Std_IgM_NGP_trypsin-chemotrypsin-1.3161.3161.3.0.dta	20210408_Std_IgM_NGP_trypsin-chemotrypsin-1	3161	1315.4	2813.16	938.393	3	1	THTJISESHPJATF		1555.71	4 3 0 0	H(4)N(3)	(N(N(H(H(H))(H(N)))))	2174	0 1 0 0;0 2 0 0;1 2 0 0;2 2 0 0;2 3 0 0;3 2 0 0;3 3 0 0;4 2 0 0;	1257.45	11	38.1302	39.1287	36.2759	7	0.00185	0.65797	0.8	0.5	0.34615	0	0	0	0	0	-1	0	0	sp|P0DOX6|IGM_HUMAN;sp|P01871|IGHM_HUMAN	;IGHM	402;279	2200220	9847690			-1	-1	3162	J11,J11,(4 3 0 0),0.91	12	0.461538	12
20210408_Std_IgM_NGP_trypsin-chemotrypsin-1.3182.3182.3.0.dta	20210408_Std_IgM_NGP_trypsin-chemotrypsin-1.3182.3182.3.0.dta	20210408_Std_IgM_NGP_trypsin-chemotrypsin-1	3182	1324.05	2959.22	987.079	3	1	THTJISESHPJATF		1555.71	4 3 0 1	H(4)N(3)F(1)	(N(F)(N(H(H(H))(H(N)))))	133	0 1 0 0;0 1 0 1;0 2 0 0;0 2 0 1;1 2 0 0;1 2 0 1;2 2 0 0;2 2 0 1;2 3 0 0;2 3 0 1;3 2 0 0;3 2 0 1;3 3 0 0;3 3 0 1;4 2 0 0;4 2 0 1;4 3 0 0;	1403.51	11	50.1233	49.6172	51.063	8	0.0029	0.9787	0.73684	0.53846	0.42308	0	0	0	0	0	-1	0	0	sp|P0DOX6|IGM_HUMAN;sp|P01871|IGHM_HUMAN	;IGHM	402;279	2075960	9615160			-1	-1	3183	J11,J11,(4 3 0 1),0.93	14	0.538462	14
20210408_Std_IgM_NGP_trypsin-chemotrypsin-1.3189.3189.3.2.dta	20210408_Std_IgM_NGP_trypsin-chemotrypsin-1.3189.3189.3.2.dta	20210408_Std_IgM_NGP_trypsin-chemotrypsin-1	3189	1326.88	3000.25	1000.75	3	1	THTJISESHPJATF		1555.71	3 4 0 1	H(3)N(4)F(1)	(N(N(H(H(N))(H(N(F))))))	2864	0 1 0 0;0 2 0 0;1 2 0 0;2 2 0 0;2 3 0 0;2 3 0 1;3 2 0 0;3 3 0 0;3 3 0 1;3 4 0 0;	1444.53	11	9.65366	6.06475	16.3188	5	0.00244	0.81296	0.66667	0.19231	0.15385	0	0	0	0	0	-1	0	0	sp|P0DOX6|IGM_HUMAN;sp|P01871|IGHM_HUMAN	;IGHM	402;279	335212	1700290			-1	-1	3190	J11,J11,(3 4 0 1),0.86	4	0.153846	4
20210408_Std_IgM_NGP_trypsin-chemotrypsin-1.3191.3191.3.0.dta	20210408_Std_IgM_NGP_trypsin-chemotrypsin-1.3191.3191.3.0.dta	20210408_Std_IgM_NGP_trypsin-chemotrypsin-1	3191	1327.83	2797.17	933.061	3	1	THTJISESHPJATF		1555.71	3 3 0 1	H(3)N(3)F(1)	(N(N(H(H)(H(N(F))))))	3146	0 1 0 0;0 2 0 0;1 2 0 0;2 2 0 0;2 3 0 0;2 3 0 1;3 2 0 0;3 3 0 0;	1241.45	11	54.0185	65.2684	33.1258	7	0.00186	0.66518	0.7	0.65385	0.42308	0	0	0	0	0	-1	0	0	sp|P0DOX6|IGM_HUMAN;sp|P01871|IGHM_HUMAN	;IGHM	402;279	1390670	5791130			-1	-1	3192	J11,J11,(3 3 0 1),0.91	17	0.653846	17
20210408_Std_IgM_NGP_trypsin-chemotrypsin-1.3388.3388.4.2.dta	20210408_Std_IgM_NGP_trypsin-chemotrypsin-1.3388.3388.4.2.dta	20210408_Std_IgM_NGP_trypsin-chemotrypsin-1	3388	1407.46	5359.06	1340.52	4	1	THTJISESHPJATF		1555.71	12 7 1 1	H(12)N(7)A(1)F(1)	(N(N(H(H)(H))))(N(F)(N(H(H(H)(H))(H(N(H(A)))(N(H(N(H(H)))))))))	3307	0 1 0 0;0 1 0 1;0 2 0 0;0 2 0 1;0 3 0 0;0 3 0 1;0 4 0 0;0 4 0 1;1 2 0 0;1 2 0 1;1 3 0 0;1 3 0 1;1 4 0 0;1 4 0 1;2 2 0 0;2 2 0 1;2 3 0 0;2 3 0 1;2 4 0 0;2 4 0 1;2 5 0 0;2 5 0 1;2 6 0 0;2 6 0 1;3 2 0 0;3 2 0 1;3 3 0 0;3 3 0 1;3 3 1 0;3 3 1 1;3 4 0 0;3 4 0 1;3 4 1 0;3 4 1 1;3 5 0 0;3 5 0 1;3 5 1 0;3 5 1 1;3 6 0 0;3 6 0 1;3 6 1 0;3 6 1 1;3 7 0 0;3 7 0 1;4 2 0 0;4 2 0 1;4 3 0 0;4 3 0 1;4 3 1 0;4 3 1 1…	3803.34	11	2.20641	2.72413	1.24494	2	0.00701	1.30714	0.08284	0.11538	0.07692	0	0	0	0	0	-1	0	0	sp|P0DOX6|IGM_HUMAN;sp|P01871|IGHM_HUMAN	;IGHM	402;279	6896320	100781000			-1	-1	3389	J4,J11,(12 7 1 1),0.62	4	0.153846	2
20210408_Std_IgM_NGP_trypsin-chemotrypsin-1.3401.3401.4.1.dta	20210408_Std_IgM_NGP_trypsin-chemotrypsin-1.3401.3401.4.1.dta	20210408_Std_IgM_NGP_trypsin-chemotrypsin-1	3401	1412.91	5700.2	1425.81	4	1	THTJISESHPJATF		1555.71	8 9 2 3	H(8)N(9)A(2)F(3)	(N(N(H(H)(H))))(N(F)(N(H(N)(H(N(F))(N(F)))(H(N(H(A)))(N(H(A)))))))	3443	0 1 0 0;0 1 0 1;0 2 0 0;0 2 0 1;0 3 0 0;0 3 0 1;0 4 0 0;0 4 0 1;1 2 0 0;1 2 0 1;1 3 0 0;1 3 0 1;1 4 0 0;1 4 0 1;1 5 0 0;1 5 0 1;2 2 0 0;2 2 0 1;2 3 0 0;2 3 0 1;2 3 0 2;2 4 0 0;2 4 0 1;2 4 0 2;2 4 0 3;2 5 0 0;2 5 0 1;2 5 0 2;2 5 0 3;2 6 0 0;2 6 0 1;2 6 0 2;2 6 0 3;2 7 0 0;2 7 0 1;2 7 0 2;2 7 0 3;3 2 0 0;3 2 0 1;3 3 0 0;3 3 0 1;3 3 0 2;3 3 1 0;3 3 1 1;3 4 0 0;3 4 0 1;3 4 0 2;3 4 0 3;3 4 1 0;3 4 1 1…	4144.5	11	4.73213	6.01199	2.35524	3	-0.0161	-2.82454	0.0597	0.23077	0.07692	0	0	0	0	0	-1	0	0	sp|P0DOX6|IGM_HUMAN;sp|P01871|IGHM_HUMAN	;IGHM	402;279	525762	11561900			0	0	3402	J4,J11,(8 9 2 3),0.64	5	0.192308	2
20210408_Std_IgM_NGP_trypsin-chemotrypsin-1.3422.3422.3.1.dta	20210408_Std_IgM_NGP_trypsin-chemotrypsin-1.3422.3422.3.1.dta	20210408_Std_IgM_NGP_trypsin-chemotrypsin-1	3422	1421.2	4847.87	1616.63	3	1	THTJISESHPJATF		1555.71	11 6 1 0	H(11)N(6)A(1)	(N(N(H(H)(H))))(N(N(H(H(H)(H))(H(N(H(H)))(N(H(A)))))))	3536	0 1 0 0;0 2 0 0;0 3 0 0;0 4 0 0;1 2 0 0;1 3 0 0;1 4 0 0;2 2 0 0;2 3 0 0;2 4 0 0;2 5 0 0;2 6 0 0;3 2 0 0;3 3 0 0;3 3 1 0;3 4 0 0;3 4 1 0;3 5 0 0;3 5 1 0;3 6 0 0;3 6 1 0;4 2 0 0;4 3 0 0;4 3 1 0;4 4 0 0;4 4 1 0;4 5 0 0;4 5 1 0;4 6 0 0;4 6 1 0;5 2 0 0;5 3 0 0;5 3 1 0;5 4 0 0;5 4 1 0;5 5 0 0;5 5 1 0;5 6 0 0;5 6 1 0;6 3 0 0;6 3 1 0;6 4 0 0;6 4 1 0;6 5 0 0;6 5 1 0;6 6 0 0;6 6 1 0;7 3 0 0;7 4 0 0;7 4 1 0…	3292.15	11	3.91107	5.46699	1.0215	2	0.00544	1.12273	0.1	0.19231	0.07692	0	0	0	0	0	-1	0	0	sp|P0DOX6|IGM_HUMAN;sp|P01871|IGHM_HUMAN	;IGHM	402;279	173855	827414			-1	-1	3423	J4,J11,(11 6 1 0),0.41	2	0.0769231	2
20210408_Std_IgM_NGP_trypsin-chemotrypsin-1.3424.3424.4.1.dta	20210408_Std_IgM_NGP_trypsin-chemotrypsin-1.3424.3424.4.1.dta	20210408_Std_IgM_NGP_trypsin-chemotrypsin-1	3424	1422.07	5213	1304	4	1	THTJISESHPJATF		1555.71	12 7 1 0	H(12)N(7)A(1)	(N(N(H(H(N(H(H)))(N(H(A))))(H(N(H(H)))(N(H(H)))(N(H(H)))))))	2421	0 1 0 0;0 2 0 0;1 2 0 0;2 2 0 0;2 3 0 0;2 4 0 0;2 5 0 0;3 2 0 0;3 3 0 0;3 3 1 0;3 4 0 0;3 4 1 0;3 5 0 0;3 6 0 0;3 7 0 0;4 3 0 0;4 3 1 0;4 4 0 0;4 4 1 0;4 5 0 0;4 5 1 0;4 6 0 0;4 6 1 0;4 7 0 0;4 7 1 0;5 3 0 0;5 4 0 0;5 4 1 0;5 5 0 0;5 5 1 0;5 6 0 0;5 6 1 0;5 7 0 0;5 7 1 0;6 4 0 0;6 4 1 0;6 5 0 0;6 5 1 0;6 6 0 0;6 6 1 0;6 7 0 0;6 7 1 0;7 4 0 0;7 5 0 0;7 5 1 0;7 6 0 0;7 6 1 0;7 7 0 0;7 7 1 0;8 5 0 0…	3657.28	11	3.39411	4.66436	1.03507	2	-0.00037	-0.07023	0.08571	0.15385	0.07692	0	0	0	0	0	-1	0	0	sp|P0DOX6|IGM_HUMAN;sp|P01871|IGHM_HUMAN	;IGHM	402;279	15756.8	15756.8			-1	-1	3425	J4,J11,(12 7 1 0),0.54	4	0.153846	2
20210408_Std_IgM_NGP_trypsin-chemotrypsin-1.3440.3440.3.0.dta	20210408_Std_IgM_NGP_trypsin-chemotrypsin-1.3440.3440.3.0.dta	20210408_Std_IgM_NGP_trypsin-chemotrypsin-1	3440	1428.58	4831.88	1611.3	3	1	THTJISESHPJATF		1555.71	10 6 1 1	H(10)N(6)A(1)F(1)	(N(F)(N(H(H(N(H(H)))(N(H(H))))(H(N(H(H)))(N(H(A)))))))	328	0 1 0 0;0 1 0 1;0 2 0 0;0 2 0 1;1 2 0 0;1 2 0 1;2 2 0 0;2 2 0 1;2 3 0 0;2 3 0 1;2 4 0 0;2 4 0 1;3 2 0 0;3 2 0 1;3 3 0 0;3 3 0 1;3 3 1 0;3 3 1 1;3 4 0 0;3 4 0 1;3 4 1 0;3 4 1 1;3 5 0 0;3 5 0 1;3 6 0 0;3 6 0 1;4 3 0 0;4 3 0 1;4 3 1 0;4 3 1 1;4 4 0 0;4 4 0 1;4 4 1 0;4 4 1 1;4 5 0 0;4 5 0 1;4 5 1 0;4 5 1 1;4 6 0 0;4 6 0 1;4 6 1 0;4 6 1 1;5 3 0 0;5 3 0 1;5 4 0 0;5 4 0 1;5 4 1 0;5 4 1 1;5 5 0 0;5 5 0 1…	3276.16	4	10.7272	13.2397	6.06119	3	0.00794	1.64252	0.20619	0.34615	0.07692	0	0	0	0	0	-1	0	0	sp|P0DOX6|IGM_HUMAN;sp|P01871|IGHM_HUMAN	;IGHM	395;272	19493500	233393000			-1	-1	3441	J4,J11,(10 6 1 1),0.59	3	0.115385	2
20210408_Std_IgM_NGP_trypsin-chemotrypsin-1.3481.3481.3.0.dta	20210408_Std_IgM_NGP_trypsin-chemotrypsin-1.3481.3481.3.0.dta	20210408_Std_IgM_NGP_trypsin-chemotrypsin-1	3481	1444.81	5034.96	1678.99	3	1	THTJISESHPJATF		1555.71	10 7 1 1	H(10)N(7)A(1)F(1)	(N(F)(N(H(N)(H(N(H(H)))(N(H(H))))(H(N(H(H)))(N(H(A)))))))	1347	0 1 0 0;0 1 0 1;0 2 0 0;0 2 0 1;1 2 0 0;1 2 0 1;1 3 0 0;1 3 0 1;2 2 0 0;2 2 0 1;2 3 0 0;2 3 0 1;2 4 0 0;2 4 0 1;2 5 0 0;2 5 0 1;3 2 0 0;3 2 0 1;3 3 0 0;3 3 0 1;3 3 1 0;3 3 1 1;3 4 0 0;3 4 0 1;3 4 1 0;3 4 1 1;3 5 0 0;3 5 0 1;3 5 1 0;3 5 1 1;3 6 0 0;3 6 0 1;3 7 0 0;3 7 0 1;4 3 0 0;4 3 0 1;4 3 1 0;4 3 1 1;4 4 0 0;4 4 0 1;4 4 1 0;4 4 1 1;4 5 0 0;4 5 0 1;4 5 1 0;4 5 1 1;4 6 0 0;4 6 0 1;4 6 1 0;4 6 1 1…	3479.24	11	4.70839	5.87807	2.53614	2	0.00815	1.61907	0.13534	0.19231	0.07692	0	0	0	0	0	-1	0	0	sp|P0DOX6|IGM_HUMAN;sp|P01871|IGHM_HUMAN	;IGHM	402;279	21423500	302516000			-1	-1	3482	J4,J4,(4 2 0 1),0.70;J11,J11,(6 5 1 0),0.69	5	0.192308	2
20210408_Std_IgM_NGP_trypsin-chemotrypsin-1.3507.3507.4.3.dta	20210408_Std_IgM_NGP_trypsin-chemotrypsin-1.3507.3507.4.3.dta	20210408_Std_IgM_NGP_trypsin-chemotrypsin-1	3507	1455.3	5075.99	1269.75	4	1	THTJISESHPJATF		1555.71	9 8 1 1	H(9)N(8)A(1)F(1)	(N(N(H(N)(H(N(H)(F))(N(H(H))))(H(N(H))(N(H(N(H(A)))))))))	3929	0 1 0 0;0 2 0 0;1 2 0 0;1 3 0 0;2 2 0 0;2 3 0 0;2 3 0 1;2 4 0 0;2 4 0 1;2 5 0 0;2 5 0 1;3 2 0 0;3 3 0 0;3 3 0 1;3 4 0 0;3 4 0 1;3 5 0 0;3 5 0 1;3 6 0 0;3 6 0 1;3 7 0 0;3 7 0 1;4 3 0 0;4 3 0 1;4 4 0 0;4 4 0 1;4 4 1 0;4 5 0 0;4 5 0 1;4 5 1 0;4 6 0 0;4 6 0 1;4 6 1 0;4 7 0 0;4 7 0 1;4 8 0 0;4 8 0 1;5 3 0 0;5 4 0 0;5 4 0 1;5 4 1 0;5 5 0 0;5 5 0 1;5 5 1 0;5 5 1 1;5 6 0 0;5 6 0 1;5 6 1 0;5 6 1 1;5 7 0 0…	3520.26	11	5.50795	6.33372	3.97437	2	0.00928	1.82799	0.17117	0.19231	0.07692	0	0	0	0	0	-1	0	0	sp|P0DOX6|IGM_HUMAN;sp|P01871|IGHM_HUMAN	;IGHM	402;279	877649	12365000			-1	-1	3508	J4,J4,(5 5 1 1),0.76;J11,J11,(4 3 0 0),0.68	6	0.230769	2
20210408_Std_IgM_NGP_trypsin-chemotrypsin-1.3591.3591.3.0.dta	20210408_Std_IgM_NGP_trypsin-chemotrypsin-1.3591.3591.3.0.dta	20210408_Std_IgM_NGP_trypsin-chemotrypsin-1	3591	1489.33	3818.53	1273.52	3	1	THTJISESHPJATF		1555.71	5 5 1 1	H(5)N(5)A(1)F(1)	(N(F)(N(H(N)(H(N(H)))(H(N(H(A)))))))	1524	0 1 0 0;0 1 0 1;0 2 0 0;0 2 0 1;1 2 0 0;1 2 0 1;1 3 0 0;1 3 0 1;2 2 0 0;2 2 0 1;2 3 0 0;2 3 0 1;2 4 0 0;2 4 0 1;3 2 0 0;3 2 0 1;3 3 0 0;3 3 0 1;3 3 1 0;3 3 1 1;3 4 0 0;3 4 0 1;3 4 1 0;3 4 1 1;3 5 0 0;3 5 0 1;4 3 0 0;4 3 0 1;4 3 1 0;4 3 1 1;4 4 0 0;4 4 0 1;4 4 1 0;4 4 1 1;4 5 0 0;4 5 0 1;4 5 1 0;4 5 1 1;5 4 0 0;5 4 0 1;5 4 1 0;5 4 1 1;5 5 0 0;5 5 0 1;5 5 1 0;	2262.81	4	24.3187	17.1329	37.6637	7	0.0032	0.83884	0.48936	0.26923	0.34615	0	0	0	0	0	-1	0	0	sp|P0DOX6|IGM_HUMAN;sp|P01871|IGHM_HUMAN	;IGHM	395;272	643545	4549240			-1	-1	3592	J4,J4,(5 5 1 1),0.84	9	0.346154	9
20210408_Std_IgM_NGP_trypsin-chemotrypsin-1.3893.3893.4.1.dta	20210408_Std_IgM_NGP_trypsin-chemotrypsin-1.3893.3893.4.1.dta	20210408_Std_IgM_NGP_trypsin-chemotrypsin-1	3893	1612.11	5692.2	1423.81	4	1	THTJISESHPJATF		1555.71	11 8 1 3	H(11)N(8)A(1)F(3)	(N(F)(N(H(N)(H(N(H(H)))(N(H(H))))(H(N(H(H)))(N(F)(H(N(F)(H(A)))))))))	1345	0 1 0 0;0 1 0 1;0 2 0 0;0 2 0 1;1 2 0 0;1 2 0 1;1 3 0 0;1 3 0 1;2 2 0 0;2 2 0 1;2 3 0 0;2 3 0 1;2 3 0 2;2 4 0 0;2 4 0 1;2 4 0 2;2 5 0 0;2 5 0 1;2 5 0 2;3 2 0 0;3 2 0 1;3 3 0 0;3 3 0 1;3 3 0 2;3 4 0 0;3 4 0 1;3 4 0 2;3 4 0 3;3 5 0 0;3 5 0 1;3 5 0 2;3 5 0 3;3 6 0 0;3 6 0 1;3 6 0 2;3 6 0 3;3 7 0 0;3 7 0 1;3 7 0 2;4 3 0 0;4 3 0 1;4 3 0 2;4 4 0 0;4 4 0 1;4 4 0 2;4 4 0 3;4 4 1 0;4 4 1 1;4 4 1 2;4 4 1 3…	4136.49	11	3.22434	4.33664	1.15865	2	0.00069	0.12058	0.05474	0.15385	0.07692	0	0	0	0	0	-1	0	0	sp|P0DOX6|IGM_HUMAN;sp|P01871|IGHM_HUMAN	;IGHM	402;279	3733410	32337900			0	0	3894	J4,J11,(11 8 1 3),0.54	5	0.192308	2
20210408_Std_IgM_NGP_trypsin-chemotrypsin-1.3915.3915.4.1.dta	20210408_Std_IgM_NGP_trypsin-chemotrypsin-1.3915.3915.4.1.dta	20210408_Std_IgM_NGP_trypsin-chemotrypsin-1	3915	1621.13	5326.05	1332.27	4	1	THTJISESHPJATF		1555.71	10 7 2 1	H(10)N(7)A(2)F(1)	(N(F)(N(H(H(N(H(H)))(N(H(A))))(H(N(H(H)))(N(H(N(H(A)))))))))	321	0 1 0 0;0 1 0 1;0 2 0 0;0 2 0 1;1 2 0 0;1 2 0 1;2 2 0 0;2 2 0 1;2 3 0 0;2 3 0 1;2 4 0 0;2 4 0 1;3 2 0 0;3 2 0 1;3 3 0 0;3 3 0 1;3 3 1 0;3 3 1 1;3 4 0 0;3 4 0 1;3 4 1 0;3 4 1 1;3 5 0 0;3 5 0 1;3 6 0 0;3 6 0 1;4 3 0 0;4 3 0 1;4 3 1 0;4 3 1 1;4 4 0 0;4 4 0 1;4 4 1 0;4 4 1 1;4 5 0 0;4 5 0 1;4 5 1 0;4 5 1 1;4 6 0 0;4 6 0 1;4 6 1 0;4 6 1 1;4 7 0 0;4 7 0 1;5 3 0 0;5 3 0 1;5 4 0 0;5 4 0 1;5 4 1 0;5 4 1 1…	3770.33	11	7.24547	10.0387	2.05804	2	0.00778	1.45988	0.11852	0.26923	0.15385	0	0	0	0	0	-1	0	0	sp|P0DOX6|IGM_HUMAN;sp|P01871|IGHM_HUMAN	;IGHM	402;279	10932800	160424000			-1	-1	3916	J4,J4,(5 5 2 1),0.85;J11,J11,(5 2 0 0),0.84	9	0.346154	4
[truncated: 2 more columns]

## Sheet: All-GPSMs
GlySpec	PepSpec	RawName	Scan	RT	PrecursorMH	PrecursorMZ	Charge	Rank	Peptide	Mod	PeptideMH	Glycan(H,N,A,F)	GlycanComposition	PlausibleStruct	GlyID	GlyFrag	GlyMass	GlySite	TotalScore	PepScore	GlyScore	CoreMatched	MassDeviation	PPM	GlyIonRatio	byIonRatio	czIonRatio	GlyDecoy	PepDecoy	IsSmallGlycan	GlycanPEP	GlycanFDR	PeptidePEP	PeptideFDR	TotalFDR	Proteins	Genes	ProSites	MonoArea	IsotopeArea	CorrectedGlycan(H,N,A,F)	CorrectedComposition	CorrectedMonoArea	CorrectedIsotopeArea	ETDScan	LocalizedSiteGroups	LocalizedScore	LocalizedIonRatio	PreLocalizedScore
20210408_Std_IgM_NGP_trypsin-chemotrypsin-1.1776.1776.3.0.dta	20210408_Std_IgM_NGP_trypsin-chemotrypsin-1.1776.1776.3.0.dta	20210408_Std_IgM_NGP_trypsin-chemotrypsin-1	1776	752.96	2816.22	939.412	3	1	KYKJNSDISSTR		1412.71	4 3 0 1	H(4)N(3)F(1)	(N(F)(N(H(H(H))(H(N)))))	133	0 1 0 0;0 1 0 1;0 2 0 0;0 2 0 1;1 2 0 0;1 2 0 1;2 2 0 0;2 2 0 1;2 3 0 0;2 3 0 1;3 2 0 0;3 2 0 1;3 3 0 0;3 3 0 1;4 2 0 0;4 2 0 1;4 3 0 0;	1403.51	4	39.0603	26.6649	62.0803	9	0.00255	0.90482	0.78947	0.5	0.40909	0	0	0	0	0	-1	0	0	sp|P01871|IGHM_HUMAN	IGHM	46	471853	2031360			-1	-1	1777	J4,J4,(4 3 0 1),1.00	100	100	100
20210408_Std_IgM_NGP_trypsin-chemotrypsin-1.1780.1780.4.1.dta	20210408_Std_IgM_NGP_trypsin-chemotrypsin-1.1780.1780.4.1.dta	20210408_Std_IgM_NGP_trypsin-chemotrypsin-1	1780	754.784	2816.22	704.811	4	1	KYKJNSDISSTR		1412.71	4 3 0 1	H(4)N(3)F(1)	(N(F)(N(H(H)(H(N(H))))))	980	0 1 0 0;0 1 0 1;0 2 0 0;0 2 0 1;1 2 0 0;1 2 0 1;2 2 0 0;2 2 0 1;2 3 0 0;2 3 0 1;3 2 0 0;3 2 0 1;3 3 0 0;3 3 0 1;4 3 0 0;	1403.51	4	29.8152	26.889	35.2497	8	0.00125	0.44392	0.64706	0.31818	0.54545	0	0	0	0	0	-1	0	0	sp|P01871|IGHM_HUMAN	IGHM	46	216299	920019			-1	-1	1781	J4,J4,(4 3 0 1),1.00	100	100	100
20210408_Std_IgM_NGP_trypsin-chemotrypsin-1.1824.1824.3.0.dta	20210408_Std_IgM_NGP_trypsin-chemotrypsin-1.1824.1824.3.0.dta	20210408_Std_IgM_NGP_trypsin-chemotrypsin-1	1824	772.569	2890.2	964.07	3	1	KJNSDISSTR		1121.55	5 4 0 1	H(5)N(4)F(1)	(N(F)(N(H(H(N))(H(N(H(H)))))))	732	0 1 0 0;0 1 0 1;0 2 0 0;0 2 0 1;1 2 0 0;1 2 0 1;2 2 0 0;2 2 0 1;2 3 0 0;2 3 0 1;3 2 0 0;3 2 0 1;3 3 0 0;3 3 0 1;3 4 0 0;3 4 0 1;4 3 0 0;4 3 0 1;4 4 0 0;4 4 0 1;5 3 0 0;5 3 0 1;5 4 0 0;	1768.64	2	56.3481	38.4207	89.642	9	0.00284	0.98132	0.76	0.83333	0.5	0	0	0	0	0	-1	0	0	sp|P01871|IGHM_HUMAN	IGHM	46	923165	3764920			-1	-1	1825	J2,J2,(5 4 0 1),1.00	100	100	100
20210408_Std_IgM_NGP_trypsin-chemotrypsin-1.1834.1834.3.0.dta	20210408_Std_IgM_NGP_trypsin-chemotrypsin-1.1834.1834.3.0.dta	20210408_Std_IgM_NGP_trypsin-chemotrypsin-1	1834	776.481	3181.36	1061.12	3	1	KYKJNSDISSTR		1412.71	5 4 0 1	H(5)N(4)F(1)	(N(F)(N(H(H(N(H)))(H(N(H))))))	564	0 1 0 0;0 1 0 1;0 2 0 0;0 2 0 1;1 2 0 0;1 2 0 1;2 2 0 0;2 2 0 1;2 3 0 0;2 3 0 1;3 2 0 0;3 2 0 1;3 3 0 0;3 3 0 1;3 4 0 0;3 4 0 1;4 3 0 0;4 3 0 1;4 4 0 0;4 4 0 1;5 4 0 0;	1768.64	4	52.6538	40.0536	76.0542	9	0.00434	1.36301	0.82609	0.40909	0.59091	0	0	0	0	0	-1	0	0	sp|P01871|IGHM_HUMAN	IGHM	46	3717680	18976600			-1	-1	1835	J4,J4,(5 4 0 1),1.00	100	100	100
20210408_Std_IgM_NGP_trypsin-chemotrypsin-1.1841.1841.4.1.dta	20210408_Std_IgM_NGP_trypsin-chemotrypsin-1.1841.1841.4.1.dta	20210408_Std_IgM_NGP_trypsin-chemotrypsin-1	1841	779.331	3181.36	796.094	4	1	KYKJNSDISSTR		1412.71	5 4 0 1	H(5)N(4)F(1)	(N(F)(N(H(H(N(H)))(H(N(H))))))	564	0 1 0 0;0 1 0 1;0 2 0 0;0 2 0 1;1 2 0 0;1 2 0 1;2 2 0 0;2 2 0 1;2 3 0 0;2 3 0 1;3 2 0 0;3 2 0 1;3 3 0 0;3 3 0 1;3 4 0 0;3 4 0 1;4 3 0 0;4 3 0 1;4 4 0 0;4 4 0 1;5 4 0 0;	1768.64	4	72.4395	63.1752	89.6446	9	0.00281	0.88334	0.73913	0.68182	0.68182	0	0	0	0	0	-1	0	0	sp|P01871|IGHM_HUMAN	IGHM	46	1607080	8408770			-1	-1	1842	J4,J4,(5 4 0 1),1.00	100	100	100
20210408_Std_IgM_NGP_trypsin-chemotrypsin-1.1863.1863.2.0.dta	20210408_Std_IgM_NGP_trypsin-chemotrypsin-1.1863.1863.2.0.dta	20210408_Std_IgM_NGP_trypsin-chemotrypsin-1	1863	788.701	2533.99	1267.5	2	1	JNSDISSTR		993.46	7 2 0 0	H(7)N(2)	(N(N(H(H(H(H)))(H(H(H))))))	1875	0 1 0 0;0 2 0 0;1 2 0 0;2 2 0 0;3 2 0 0;4 2 0 0;5 2 0 0;6 2 0 0;	1540.53	1	14.1975	7.49141	26.6517	6	0.00359	1.41564	0.8	0.75	0	0	0	0	0	0	-1	0	0	sp|P01871|IGHM_HUMAN	IGHM	46	402558	1378220			-1	-1	1864	J1,J1,(7 2 0 0),1.00	100	100	100
20210408_Std_IgM_NGP_trypsin-chemotrypsin-1.1870.1870.2.0.dta	20210408_Std_IgM_NGP_trypsin-chemotrypsin-1.1870.1870.2.0.dta	20210408_Std_IgM_NGP_trypsin-chemotrypsin-1	1870	791.618	2549.96	1275.48	2	1	QQJASSM	7,Oxidation[M];	781.314	5 4 0 1	H(5)N(4)F(1)	(N(F)(N(H(H(N(H)))(H(N(H))))))	564	0 1 0 0;0 1 0 1;0 2 0 0;0 2 0 1;1 2 0 0;1 2 0 1;2 2 0 0;2 2 0 1;2 3 0 0;2 3 0 1;3 2 0 0;3 2 0 1;3 3 0 0;3 3 0 1;3 4 0 0;3 4 0 1;4 3 0 0;4 3 0 1;4 4 0 0;4 4 0 1;5 4 0 0;	1768.64	3	2.31192	1.8454	3.17832	5	0.00329	1.28873	0.26087	0.41667	0.08333	0	0	0	0	0	-1	0.00280899	0.00280899	sp|P0DOX6|IGM_HUMAN;sp|P01871|IGHM_HUMAN	;IGHM	332;209	463696	1518290			-1	-1	1871	J3,J3,(5 4 0 1),1.00	100	100	100
20210408_Std_IgM_NGP_trypsin-chemotrypsin-1.1880.1880.4.1.dta	20210408_Std_IgM_NGP_trypsin-chemotrypsin-1.1880.1880.4.1.dta	20210408_Std_IgM_NGP_trypsin-chemotrypsin-1	1880	795.535	3343.41	836.607	4	1	KYKJNSDISSTR		1412.71	6 4 0 1	H(6)N(4)F(1)	(N(F)(N(H(H(N(H)))(H(H(N(H)))))))	534	0 1 0 0;0 1 0 1;0 2 0 0;0 2 0 1;1 2 0 0;1 2 0 1;2 2 0 0;2 2 0 1;2 3 0 0;2 3 0 1;3 2 0 0;3 2 0 1;3 3 0 0;3 3 0 1;4 2 0 0;4 2 0 1;4 3 0 0;4 3 0 1;4 4 0 0;4 4 0 1;5 3 0 0;5 3 0 1;5 4 0 0;5 4 0 1;6 4 0 0;	1930.69	4	7.30706	5.76215	10.1762	4	0.00231	0.69234	0.48148	0.09091	0.27273	0	0	0	0	0	-1	0	0	sp|P01871|IGHM_HUMAN	IGHM	46	280637	1642960			-1	-1	1881	J4,J4,(6 4 0 1),1.00	100	100	100
20210408_Std_IgM_NGP_trypsin-chemotrypsin-1.1898.1898.3.1.dta	20210408_Std_IgM_NGP_trypsin-chemotrypsin-1.1898.1898.3.1.dta	20210408_Std_IgM_NGP_trypsin-chemotrypsin-1	1898	802.915	3181.36	1061.12	3	1	KYKJNSDISSTR		1412.71	5 4 0 1	H(5)N(4)F(1)	(N(F)(N(H(H(N(H)))(H(N(H))))))	564	0 1 0 0;0 1 0 1;0 2 0 0;0 2 0 1;1 2 0 0;1 2 0 1;2 2 0 0;2 2 0 1;2 3 0 0;2 3 0 1;3 2 0 0;3 2 0 1;3 3 0 0;3 3 0 1;3 4 0 0;3 4 0 1;4 3 0 0;4 3 0 1;4 4 0 0;4 4 0 1;5 4 0 0;	1768.64	4	4.51195	3.35034	6.66923	5	0.00423	1.32812	0.34783	0.18182	0.04545	0	0	0	0	0	-1	0	0	sp|P01871|IGHM_HUMAN	IGHM	46	3717680	18976600			-1	-1	1899	J4,J4,(5 4 0 1),1.00	100	100	100
20210408_Std_IgM_NGP_trypsin-chemotrypsin-1.1905.1905.3.0.dta	20210408_Std_IgM_NGP_trypsin-chemotrypsin-1.1905.1905.3.0.dta	20210408_Std_IgM_NGP_trypsin-chemotrypsin-1	1905	805.837	3019.3	1007.11	3	1	KYKJNSDISSTR		1412.71	4 4 0 1	H(4)N(4)F(1)	(N(F)(N(H(H(N))(H(N(H))))))	743	0 1 0 0;0 1 0 1;0 2 0 0;0 2 0 1;1 2 0 0;1 2 0 1;2 2 0 0;2 2 0 1;2 3 0 0;2 3 0 1;3 2 0 0;3 2 0 1;3 3 0 0;3 3 0 1;3 4 0 0;3 4 0 1;4 3 0 0;4 3 0 1;4 4 0 0;	1606.59	4	7.46566	8.61335	5.33423	4	0.00345	1.14187	0.38095	0.09091	0.31818	0	0	0	0	0	-1	0	0	sp|P01871|IGHM_HUMAN	IGHM	46	351332	1537090			-1	-1	1906	J4,J4,(4 4 0 1),1.00	100	100	100
20210408_Std_IgM_NGP_trypsin-chemotrypsin-1.1924.1924.2.0.dta	20210408_Std_IgM_NGP_trypsin-chemotrypsin-1.1924.1924.2.0.dta	20210408_Std_IgM_NGP_trypsin-chemotrypsin-1	1924	813.465	2696.04	1348.53	2	1	JNSDISSTR		993.46	8 2 0 0	H(8)N(2)	(N(N(H(H(H(H)))(H(H(H(H)))))))	1854	0 1 0 0;0 2 0 0;1 2 0 0;2 2 0 0;3 2 0 0;4 2 0 0;5 2 0 0;6 2 0 0;7 2 0 0;	1702.58	1	19.2092	3.65636	48.0931	7	0.00395	1.46355	1	0.5	0	0	0	0	0	0	-1	0	0	sp|P01871|IGHM_HUMAN	IGHM	46	381548	1426790			-1	-1	1925	J1,J1,(8 2 0 0),1.00	100	100	100
20210408_Std_IgM_NGP_trypsin-chemotrypsin-1.1926.1926.2.0.dta	20210408_Std_IgM_NGP_trypsin-chemotrypsin-1.1926.1926.2.0.dta	20210408_Std_IgM_NGP_trypsin-chemotrypsin-1	1926	814.424	2825.15	1413.08	2	1	YKJNSDISSTR		1284.62	7 2 0 0	H(7)N(2)	(N(N(H(H(H(H)))(H(H(H))))))	1875	0 1 0 0;0 2 0 0;1 2 0 0;2 2 0 0;3 2 0 0;4 2 0 0;5 2 0 0;6 2 0 0;	1540.53	3	3.13455	1.48455	6.19883	4	0.0054	1.9129	0.5	0.2	0	0	0	0	0	0	-1	0.00824176	0.00824176	sp|P01871|IGHM_HUMAN	IGHM	46	277908	1101110			-1	-1	1927	J3,J3,(7 2 0 0),1.00	100	100	100
20210408_Std_IgM_NGP_trypsin-chemotrypsin-1.1931.1931.3.0.dta	20210408_Std_IgM_NGP_trypsin-chemotrypsin-1.1931.1931.3.0.dta	20210408_Std_IgM_NGP_trypsin-chemotrypsin-1	1931	816.367	2987.2	996.406	3	1	YKJNSDISSTR		1284.62	8 2 0 0	H(8)N(2)	(N(N(H(H(H(H)))(H(H(H(H)))))))	1854	0 1 0 0;0 2 0 0;1 2 0 0;2 2 0 0;3 2 0 0;4 2 0 0;5 2 0 0;6 2 0 0;7 2 0 0;	1702.58	3	54.3608	36.1207	88.2354	7	0.00335	1.12272	1	0.65	0.5	0	0	0	0	0	-1	0	0	sp|P01871|IGHM_HUMAN	IGHM	46	2381760	11182300			-1	-1	1932	J3,J3,(8 2 0 0),1.00	100	100	100
20210408_Std_IgM_NGP_trypsin-chemotrypsin-1.1938.1938.2.0.dta	20210408_Std_IgM_NGP_trypsin-chemotrypsin-1.1938.1938.2.0.dta	20210408_Std_IgM_NGP_trypsin-chemotrypsin-1	1938	819.216	2371.94	1186.47	2	1	JNSDISSTR		993.46	6 2 0 0	H(6)N(2)	(N(N(H(H(H))(H(H(H))))))	2040	0 1 0 0;0 2 0 0;1 2 0 0;2 2 0 0;3 2 0 0;4 2 0 0;5 2 0 0;	1378.48	1	15.9587	3.4143	39.2554	7	0.00209	0.88057	1	0.4375	0	0	0	0	0	0	-1	0	0	sp|P01871|IGHM_HUMAN	IGHM	46	310575	1074310			-1	-1	1939	J1,J1,(6 2 0 0),1.00	100	100	100
20210408_Std_IgM_NGP_trypsin-chemotrypsin-1.1959.1959.3.0.dta	20210408_Std_IgM_NGP_trypsin-chemotrypsin-1.1959.1959.3.0.dta	20210408_Std_IgM_NGP_trypsin-chemotrypsin-1	1959	827.826	3222.38	1074.8	3	1	KYKJNSDISSTR		1412.71	4 5 0 1	H(4)N(5)F(1)	(N(F)(N(H(N)(H(N))(H(N(H))))))	1698	0 1 0 0;0 1 0 1;0 2 0 0;0 2 0 1;1 2 0 0;1 2 0 1;1 3 0 0;1 3 0 1;2 2 0 0;2 2 0 1;2 3 0 0;2 3 0 1;2 4 0 0;2 4 0 1;3 2 0 0;3 2 0 1;3 3 0 0;3 3 0 1;3 4 0 0;3 4 0 1;3 5 0 0;3 5 0 1;4 3 0 0;4 3 0 1;4 4 0 0;4 4 0 1;4 5 0 0;	1809.67	4	13.3365	10.7749	18.0937	5	0.00435	1.3509	0.55172	0.18182	0.22727	0	0	0	0	0	-1	0	0	sp|P01871|IGHM_HUMAN	IGHM	46	658097	3459570			-1	-1	1960	J4,J4,(4 5 0 1),1.00	100	100	100
20210408_Std_IgM_NGP_trypsin-chemotrypsin-1.1961.1961.3.0.dta	20210408_Std_IgM_NGP_trypsin-chemotrypsin-1.1961.1961.3.0.dta	20210408_Std_IgM_NGP_trypsin-chemotrypsin-1	1961	828.738	2501.05	834.354	3	1	YKJNSDISSTR		1284.62	5 2 0 0	H(5)N(2)	(N(N(H(H(H))(H(H)))))	2088	0 1 0 0;0 2 0 0;1 2 0 0;2 2 0 0;3 2 0 0;4 2 0 0;	1216.42	3	22.2687	19.0017	28.3359	6	0.0056	2.2399	0.875	0.45	0.3	0	0	0	0	0	-1	0	0	sp|P01871|IGHM_HUMAN	IGHM	46	56710800	231973000			-1	-1	1962	J3,J3,(5 2 0 0),1.00	100	100	100
20210408_Std_IgM_NGP_trypsin-chemotrypsin-1.1966.1966.3.0.dta	20210408_Std_IgM_NGP_trypsin-chemotrypsin-1.1966.1966.3.0.dta	20210408_Std_IgM_NGP_trypsin-chemotrypsin-1	1966	830.693	3093.28	1031.76	3	1	KJNSDISSTR		1121.55	5 5 0 1	H(5)N(5)F(1)	(N(F)(N(H(N)(H(N(H)))(H(N(H))))))	1537	0 1 0 0;0 1 0 1;0 2 0 0;0 2 0 1;1 2 0 0;1 2 0 1;1 3 0 0;1 3 0 1;2 2 0 0;2 2 0 1;2 3 0 0;2 3 0 1;2 4 0 0;2 4 0 1;3 2 0 0;3 2 0 1;3 3 0 0;3 3 0 1;3 4 0 0;3 4 0 1;3 5 0 0;3 5 0 1;4 3 0 0;4 3 0 1;4 4 0 0;4 4 0 1;4 5 0 0;4 5 0 1;5 4 0 0;5 4 0 1;5 5 0 0;	1971.72	2	32.0609	22.5935	49.6433	7	0.00408	1.32018	0.66667	0.33333	0.55556	0	0	0	0	0	-1	0	0	sp|P01871|IGHM_HUMAN	IGHM	46	791354	3581970			-1	-1	1967	J2,J2,(5 5 0 1),1.00	100	100	100
20210408_Std_IgM_NGP_trypsin-chemotrypsin-1.1973.1973.3.0.dta	20210408_Std_IgM_NGP_trypsin-chemotrypsin-1.1973.1973.3.0.dta	20210408_Std_IgM_NGP_trypsin-chemotrypsin-1	1973	833.468	2663.1	888.372	3	1	YKJNSDISSTR		1284.62	6 2 0 0	H(6)N(2)	(N(N(H(H(H))(H(H(H))))))	2040	0 1 0 0;0 2 0 0;1 2 0 0;2 2 0 0;3 2 0 0;4 2 0 0;5 2 0 0;	1378.48	3	74.946	68.3953	87.1114	7	0.00678	2.54765	1	1.05	0.6	0	0	0	0	0	-1	0	0	sp|P01871|IGHM_HUMAN	IGHM	46	20647600	137955000			-1	-1	1974	J3,J3,(6 2 0 0),1.00	100	100	100
20210408_Std_IgM_NGP_trypsin-chemotrypsin-1.1975.1975.3.0.dta	20210408_Std_IgM_NGP_trypsin-chemotrypsin-1.1975.1975.3.0.dta	20210408_Std_IgM_NGP_trypsin-chemotrypsin-1	1975	834.381	2987.2	996.406	3	1	YKJNSDISSTR		1284.62	8 2 0 0	H(8)N(2)	(N(N(H(H(H(H)))(H(H(H(H)))))))	1854	0 1 0 0;0 2 0 0;1 2 0 0;2 2 0 0;3 2 0 0;4 2 0 0;5 2 0 0;6 2 0 0;7 2 0 0;	1702.58	3	9.96913	2.29134	24.2279	6	0.00336	1.12573	0.72727	0.2	0	0	0	0	0	0	-1	0	0	sp|P01871|IGHM_HUMAN	IGHM	46	2381760	11182300			-1	-1	1976	J3,J3,(8 2 0 0),1.00	100	100	100
20210408_Std_IgM_NGP_trypsin-chemotrypsin-1.1991.1991.2.2.dta	20210408_Std_IgM_NGP_trypsin-chemotrypsin-1.1991.1991.2.2.dta	20210408_Std_IgM_NGP_trypsin-chemotrypsin-1	1991	841.017	2501.04	1251.03	2	1	YKJNSDISSTR		1284.62	5 2 0 0	H(5)N(2)	(N(N(H(H)(H(H)(H)))))	3074	0 1 0 0;0 2 0 0;1 2 0 0;2 2 0 0;3 2 0 0;4 2 0 0;	1216.42	3	43.2359	35.2945	57.9841	7	0.00219	0.87607	1	1.1	0.1	0	0	0	0	0	-1	0	0	sp|P01871|IGHM_HUMAN	IGHM	46	17457000	62828300			-1	-1	1992	J3,J3,(5 2 0 0),1.00	100	100	100
20210408_Std_IgM_NGP_trypsin-chemotrypsin-1.1996.1996.3.0.dta	20210408_Std_IgM_NGP_trypsin-chemotrypsin-1.1996.1996.3.0.dta	20210408_Std_IgM_NGP_trypsin-chemotrypsin-1	1996	843.086	2670.11	890.707	3	1	KJNSDISSTR		1121.55	4 3 1 0	H(4)N(3)A(1)	(N(N(H(H)(H(N(H(A)))))))	3161	0 1 0 0;0 2 0 0;1 2 0 0;2 2 0 0;2 3 0 0;3 2 0 0;3 3 0 0;3 3 1 0;4 3 0 0;	1548.54	2	28.3347	40.5615	5.62791	4	0.0075	2.80942	0.45455	1.05556	0.33333	0	0	0	0	0	-1	0	0	sp|P01871|IGHM_HUMAN	IGHM	46	183042	798540			-1	-1	1997	J2,J2,(4 3 1 0),1.00	100	100	100
20210408_Std_IgM_NGP_trypsin-chemotrypsin-1.2001.2001.2.0.dta	20210408_Std_IgM_NGP_trypsin-chemotrypsin-1.2001.2001.2.0.dta	20210408_Std_IgM_NGP_trypsin-chemotrypsin-1	2001	844.945	2209.88	1105.45	2	1	JNSDISSTR		993.46	5 2 0 0	H(5)N(2)	(N(N(H(H)(H(H)(H)))))	3074	0 1 0 0;0 2 0 0;1 2 0 0;2 2 0 0;3 2 0 0;4 2 0 0;	1216.42	1	35.845	23.8713	58.0819	7	0.00237	1.07159	1	1.1875	0	0	0	0	0	0	-1	0	0	sp|P01871|IGHM_HUMAN	IGHM	46	32385600	96855200			-1	-1	2002	J1,J1,(5 2 0 0),1.00	100	100	100
20210408_Std_IgM_NGP_trypsin-chemotrypsin-1.2005.2005.3.0.dta	20210408_Std_IgM_NGP_trypsin-chemotrypsin-1.2005.2005.3.0.dta	20210408_Std_IgM_NGP_trypsin-chemotrypsin-1	2005	846.796	2866.18	956.064	3	1	YKJNSDISSTR		1284.62	6 3 0 0	H(6)N(3)	(N(N(H(N)(H(H))(H(H)(H)))))	3714	0 1 0 0;0 2 0 0;1 2 0 0;1 3 0 0;2 2 0 0;2 3 0 0;3 2 0 0;3 3 0 0;4 2 0 0;4 3 0 0;5 2 0 0;5 3 0 0;6 2 0 0;	1581.56	3	71.3808	56.4937	99.0282	7	0.00321	1.11826	0.93333	0.95	0.5	0	0	0	0	0	-1	0	0	sp|P01871|IGHM_HUMAN	IGHM	46	8259010	35452000			-1	-1	2006	J3,J3,(6 3 0 0),1.00	100	100	100
20210408_Std_IgM_NGP_trypsin-chemotrypsin-1.2008.2008.3.0.dta	20210408_Std_IgM_NGP_trypsin-chemotrypsin-1.2008.2008.3.0.dta	20210408_Std_IgM_NGP_trypsin-chemotrypsin-1	2008	847.781	2501.05	834.354	3	1	YKJNSDISSTR		1284.62	5 2 0 0	H(5)N(2)	(N(N(H(H)(H(H)(H)))))	3074	0 1 0 0;0 2 0 0;1 2 0 0;2 2 0 0;3 2 0 0;4 2 0 0;	1216.42	3	101.482	104.164	96.5004	7	0.00546	2.18232	1	1.1	0.6	0	0	0	0	0	-1	0	0	sp|P01871|IGHM_HUMAN	IGHM	46	56710800	231973000			-1	-1	2009	J3,J3,(5 2 0 0),1.00	100	100	100
20210408_Std_IgM_NGP_trypsin-chemotrypsin-1.2023.2023.3.0.dta	20210408_Std_IgM_NGP_trypsin-chemotrypsin-1.2023.2023.3.0.dta	20210408_Std_IgM_NGP_trypsin-chemotrypsin-1	2023	853.845	2663.1	888.372	3	1	YKJNSDISSTR		1284.62	6 2 0 0	H(6)N(2)	(N(N(H(H(H))(H(H(H))))))	2040	0 1 0 0;0 2 0 0;1 2 0 0;2 2 0 0;3 2 0 0;4 2 0 0;5 2 0 0;	1378.48	3	102.711	105.548	97.4432	7	0.00661	2.48344	1	1.1	0.75	0	0	0	0	0	-1	0	0	sp|P01871|IGHM_HUMAN	IGHM	46	20647600	137955000			-1	-1	2024	J3,J3,(6 2 0 0),1.00	100	100	100
20210408_Std_IgM_NGP_trypsin-chemotrypsin-1.2026.2026.2.0.dta	20210408_Std_IgM_NGP_trypsin-chemotrypsin-1.2026.2026.2.0.dta	20210408_Std_IgM_NGP_trypsin-chemotrypsin-1	2026	854.666	2371.94	1186.47	2	1	JNSDISSTR		993.46	6 2 0 0	H(6)N(2)	(N(N(H(H(H))(H(H(H))))))	2040	0 1 0 0;0 2 0 0;1 2 0 0;2 2 0 0;3 2 0 0;4 2 0 0;5 2 0 0;	1378.48	1	40.4188	25.638	67.8686	7	0.00306	1.29036	1	1.1875	0	0	0	0	0	0	-1	0	0	sp|P01871|IGHM_HUMAN	IGHM	46	20441700	65107400			-1	-1	2027	J1,J1,(6 2 0 0),1.00	100	100	100
20210408_Std_IgM_NGP_trypsin-chemotrypsin-1.2028.2028.4.1.dta	20210408_Std_IgM_NGP_trypsin-chemotrypsin-1.2028.2028.4.1.dta	20210408_Std_IgM_NGP_trypsin-chemotrypsin-1	2028	855.681	3431.42	858.611	4	1	KYKJNSDISSTR		1412.71	6 3 1 1	H(6)N(3)A(1)F(1)	(N(F)(N(H(H(H)(H))(H(N(H(A)))))))	26	0 1 0 0;0 1 0 1;0 2 0 0;0 2 0 1;1 2 0 0;1 2 0 1;2 2 0 0;2 2 0 1;2 3 0 0;2 3 0 1;3 2 0 0;3 2 0 1;3 3 0 0;3 3 0 1;3 3 1 0;3 3 1 1;4 2 0 0;4 2 0 1;4 3 0 0;4 3 0 1;4 3 1 0;4 3 1 1;5 2 0 0;5 2 0 1;5 3 0 0;5 3 0 1;5 3 1 0;5 3 1 1;6 3 0 0;6 3 0 1;6 3 1 0;	2018.71	4	15.0343	18.8896	7.87455	5	0.00112	0.32721	0.30303	0.5	0.18182	0	0	0	0	0	-1	0	0	sp|P01871|IGHM_HUMAN	IGHM	46	1305030	6837170			-1	-1	2029	J4,J4,(6 3 1 1),1.00	100	100	100
20210408_Std_IgM_NGP_trypsin-chemotrypsin-1.2028.2028.3.3.dta	20210408_Std_IgM_NGP_trypsin-chemotrypsin-1.2028.2028.3.3.dta	20210408_Std_IgM_NGP_trypsin-chemotrypsin-1	2028	855.681	2575.02	859.01	3	1	JNSDISSTR		993.46	6 3 0 0	H(6)N(3)	(N(N(H(H(H)(H))(H(N(H))))))	2005	0 1 0 0;0 2 0 0;1 2 0 0;2 2 0 0;2 3 0 0;3 2 0 0;3 3 0 0;4 2 0 0;4 3 0 0;5 2 0 0;5 3 0 0;	1581.56	1	20.5553	16.9181	27.31	7	0.00199	0.77286	0.69231	0.5	0.3125	0	0	0	0	0	-1	0	0	sp|P01871|IGHM_HUMAN	IGHM	46	789497	2838900			-1	-1	2029	J1,J1,(6 3 0 0),1.00	100	100	100
20210408_Std_IgM_NGP_trypsin-chemotrypsin-1.2030.2030.3.0.dta	20210408_Std_IgM_NGP_trypsin-chemotrypsin-1.2030.2030.3.0.dta	20210408_Std_IgM_NGP_trypsin-chemotrypsin-1	2030	856.552	2825.15	942.388	3	1	YKJNSDISSTR		1284.62	7 2 0 0	H(7)N(2)	(N(N(H(H(H(H)))(H(H(H))))))	1875	0 1 0 0;0 2 0 0;1 2 0 0;2 2 0 0;3 2 0 0;4 2 0 0;5 2 0 0;6 2 0 0;	1540.53	3	18.0637	13.4211	26.6857	6	0.00295	1.04463	0.9	0.55	0.15	0	0	0	0	0	-1	0	0	sp|P01871|IGHM_HUMAN	IGHM	46	2317350	10135800			-1	-1	2031	J3,J3,(7 2 0 0),1.00	100	100	100
20210408_Std_IgM_NGP_trypsin-chemotrypsin-1.2033.2033.3.0.dta	20210408_Std_IgM_NGP_trypsin-chemotrypsin-1.2033.2033.3.0.dta	20210408_Std_IgM_NGP_trypsin-chemotrypsin-1	2033	857.554	2907.2	969.739	3	1	YKJNSDISSTR		1284.62	5 4 0 0	H(5)N(4)	(N(N(H(H)(N)(H(H)(H(N))))))	3627	0 1 0 0;0 2 0 0;1 2 0 0;1 3 0 0;2 2 0 0;2 3 0 0;3 2 0 0;3 3 0 0;3 4 0 0;4 2 0 0;4 3 0 0;4 4 0 0;5 2 0 0;5 3 0 0;	1622.58	3	65.971	57.1866	82.2849	7	0.00335	1.1506	0.875	0.95	0.55	0	0	0	0	0	-1	0	0	sp|P01871|IGHM_HUMAN	IGHM	46	32547200	146939000			-1	-1	2034	J3,J3,(5 4 0 0),1.00	100	100	100
20210408_Std_IgM_NGP_trypsin-chemotrypsin-1.2035.2035.3.0.dta	20210408_Std_IgM_NGP_trypsin-chemotrypsin-1.2035.2035.3.0.dta	20210408_Std_IgM_NGP_trypsin-chemotrypsin-1	2035	858.507	2704.12	902.045	3	1	YKJNSDISSTR		1284.62	5 3 0 0	H(5)N(3)	(N(N(H(H(N))(H(H)(H)))))	2856	0 1 0 0;0 2 0 0;1 2 0 0;2 2 0 0;2 3 0 0;3 2 0 0;3 3 0 0;4 2 0 0;4 3 0 0;5 2 0 0;	1419.5	3	65.3877	62.3008	71.1207	7	0.00177	0.65476	1	0.95	0.65	0	0	0	0	0	-1	0	0	sp|P01871|IGHM_HUMAN	IGHM	46	4323380	16868400			-1	-1	2036	J3,J3,(5 3 0 0),1.00	100	100	100
20210408_Std_IgM_NGP_trypsin-chemotrypsin-1.2037.2037.4.2.dta	20210408_Std_IgM_NGP_trypsin-chemotrypsin-1.2037.2037.4.2.dta	20210408_Std_IgM_NGP_trypsin-chemotrypsin-1	2037	859.377	3269.37	818.098	4	1	KYKJNSDISSTR		1412.71	5 3 1 1	H(5)N(3)A(1)F(1)	(N(F)(N(H(H(H))(H(N(H(A)))))))	110	0 1 0 0;0 1 0 1;0 2 0 0;0 2 0 1;1 2 0 0;1 2 0 1;2 2 0 0;2 2 0 1;2 3 0 0;2 3 0 1;3 2 0 0;3 2 0 1;3 3 0 0;3 3 0 1;3 3 1 0;3 3 1 1;4 2 0 0;4 2 0 1;4 3 0 0;4 3 0 1;4 3 1 0;4 3 1 1;5 3 0 0;5 3 0 1;5 3 1 0;	1856.66	4	57.9416	57.3719	58.9997	9	0.00243	0.74455	0.59259	0.59091	0.72727	0	0	0	0	0	-1	0	0	sp|P01871|IGHM_HUMAN	IGHM	46	1443580	8037190			-1	-1	2038	J4,J4,(5 3 1 1),1.00	100	100	100
20210408_Std_IgM_NGP_trypsin-chemotrypsin-1.2040.2040.3.0.dta	20210408_Std_IgM_NGP_trypsin-chemotrypsin-1.2040.2040.3.0.dta	20210408_Std_IgM_NGP_trypsin-chemotrypsin-1	2040	860.356	3069.26	1023.76	3	1	YKJNSDISSTR		1284.62	6 4 0 0	H(6)N(4)	(N(N(H(N)(H(H)(H))(H(N(H))))))	3705	0 1 0 0;0 2 0 0;1 2 0 0;1 3 0 0;2 2 0 0;2 3 0 0;2 4 0 0;3 2 0 0;3 3 0 0;3 4 0 0;4 2 0 0;4 3 0 0;4 4 0 0;5 2 0 0;5 3 0 0;5 4 0 0;6 3 0 0;	1784.63	3	67.9932	55.6032	91.0031	7	0.00321	1.04507	0.84211	0.95	0.5	0	0	0	0	0	-1	0	0	sp|P01871|IGHM_HUMAN	IGHM	46	22659900	108010000			-1	-1	2041	J3,J3,(6 4 0 0),1.00	100	100	100
20210408_Std_IgM_NGP_trypsin-chemotrypsin-1.2042.2042.3.0.dta	20210408_Std_IgM_NGP_trypsin-chemotrypsin-1.2042.2042.3.0.dta	20210408_Std_IgM_NGP_trypsin-chemotrypsin-1	2042	861.307	3035.23	1012.42	3	1	KJNSDISSTR		1121.55	5 4 1 0	H(5)N(4)A(1)	(N(N(H(H(N(H)))(H(N(H(A)))))))	2633	0 1 0 0;0 2 0 0;1 2 0 0;2 2 0 0;2 3 0 0;3 2 0 0;3 3 0 0;3 3 1 0;3 4 0 0;4 3 0 0;4 3 1 0;4 4 0 0;4 4 1 0;5 4 0 0;	1913.68	2	6.46124	5.13416	8.92583	4	0.0032	1.05313	0.4375	0.11111	0.22222	0	0	0	0	0	-1	0	0	sp|P01871|IGHM_HUMAN	IGHM	46	1078490	4930960			-1	-1	2043	J2,J2,(5 4 1 0),1.00	100	100	100
20210408_Std_IgM_NGP_trypsin-chemotrypsin-1.2044.2044.3.0.dta	20210408_Std_IgM_NGP_trypsin-chemotrypsin-1.2044.2044.3.0.dta	20210408_Std_IgM_NGP_trypsin-chemotrypsin-1	2044	862.179	3472.45	1158.16	3	1	KYKJNSDISSTR		1412.71	5 4 1 1	H(5)N(4)A(1)F(1)	(N(F)(N(H(H(N(H)))(H(N(H(A)))))))	545	0 1 0 0;0 1 0 1;0 2 0 0;0 2 0 1;1 2 0 0;1 2 0 1;2 2 0 0;2 2 0 1;2 3 0 0;2 3 0 1;3 2 0 0;3 2 0 1;3 3 0 0;3 3 0 1;3 3 1 0;3 3 1 1;3 4 0 0;3 4 0 1;4 3 0 0;4 3 0 1;4 3 1 0;4 3 1 1;4 4 0 0;4 4 0 1;4 4 1 0;4 4 1 1;5 4 0 0;5 4 0 1;5 4 1 0;	2059.73	4	52.8362	36.4891	83.1951	9	0.00312	0.89755	0.70968	0.54545	0.40909	0	0	0	0	0	-1	0	0	sp|P01871|IGHM_HUMAN	IGHM	46	68549400	404473000			-1	-1	2045	J4,J4,(5 4 1 1),1.00	100	100	100
20210408_Std_IgM_NGP_trypsin-chemotrypsin-1.2046.2046.3.0.dta	20210408_Std_IgM_NGP_trypsin-chemotrypsin-1.2046.2046.3.0.dta	20210408_Std_IgM_NGP_trypsin-chemotrypsin-1	2046	863.002	3107.32	1036.44	3	1	KYKJNSDISSTR		1412.71	4 3 1 1	H(4)N(3)A(1)F(1)	(N(N(H(H)(H(N(F)(H(A)))))))	3141	0 1 0 0;0 2 0 0;1 2 0 0;2 2 0 0;2 3 0 0;2 3 0 1;3 2 0 0;3 3 0 0;3 3 0 1;3 3 1 0;3 3 1 1;4 3 0 0;4 3 0 1;4 3 1 0;	1694.6	4	66.4105	61.1429	76.1933	7	0.00373	1.20092	0.8125	0.90909	0.54545	0	0	0	0	0	-1	0	0	sp|P01871|IGHM_HUMAN	IGHM	46	16598300	81918400			-1	-1	2047	J4,J4,(4 3 1 1),1.00	100	100	100
20210408_Std_IgM_NGP_trypsin-chemotrypsin-1.2049.2049.4.1.dta	20210408_Std_IgM_NGP_trypsin-chemotrypsin-1.2049.2049.4.1.dta	20210408_Std_IgM_NGP_trypsin-chemotrypsin-1	2049	863.971	3107.32	777.585	4	1	KYKJNSDISSTR		1412.71	4 3 1 1	H(4)N(3)A(1)F(1)	(N(F)(N(H(H)(H(N(H(A)))))))	956	0 1 0 0;0 1 0 1;0 2 0 0;0 2 0 1;1 2 0 0;1 2 0 1;2 2 0 0;2 2 0 1;2 3 0 0;2 3 0 1;3 2 0 0;3 2 0 1;3 3 0 0;3 3 0 1;3 3 1 0;3 3 1 1;4 3 0 0;4 3 0 1;4 3 1 0;	1694.6	4	75.1482	72.2886	80.4589	9	0.00213	0.68408	0.66667	0.72727	0.77273	0	0	0	0	0	-1	0	0	sp|P01871|IGHM_HUMAN	IGHM	46	4182190	20696500			-1	-1	2050	J4,J4,(4 3 1 1),1.00	100	100	100
20210408_Std_IgM_NGP_trypsin-chemotrypsin-1.2051.2051.3.1.dta	20210408_Std_IgM_NGP_trypsin-chemotrypsin-1.2051.2051.3.1.dta	20210408_Std_IgM_NGP_trypsin-chemotrypsin-1	2051	864.976	3269.37	1090.46	3	1	KYKJNSDISSTR		1412.71	5 3 1 1	H(5)N(3)A(1)F(1)	(N(F)(N(H(H(H))(H(N(H(A)))))))	110	0 1 0 0;0 1 0 1;0 2 0 0;0 2 0 1;1 2 0 0;1 2 0 1;2 2 0 0;2 2 0 1;2 3 0 0;2 3 0 1;3 2 0 0;3 2 0 1;3 3 0 0;3 3 0 1;3 3 1 0;3 3 1 1;4 2 0 0;4 2 0 1;4 3 0 0;4 3 0 1;4 3 1 0;4 3 1 1;5 3 0 0;5 3 0 1;5 3 1 0;	1856.66	4	13.7888	19.2265	3.69024	3	0.00465	1.42144	0.33333	0.5	0.31818	0	0	0	0	0	-1	0	0	sp|P01871|IGHM_HUMAN	IGHM	46	4413210	23624700			-1	-1	2052	J4,J4,(5 3 1 1),1.00	100	100	100
20210408_Std_IgM_NGP_trypsin-chemotrypsin-1.2056.2056.2.1.dta	20210408_Std_IgM_NGP_trypsin-chemotrypsin-1.2056.2056.2.1.dta	20210408_Std_IgM_NGP_trypsin-chemotrypsin-1	2056	866.909	2250.91	1125.96	2	1	JNSDISSTR		993.46	4 3 0 0	H(4)N(3)	(N(N(H(H)(H(N(H))))))	3186	0 1 0 0;0 2 0 0;1 2 0 0;2 2 0 0;2 3 0 0;3 2 0 0;3 3 0 0;	1257.45	1	16.3056	4.76377	37.7404	7	0.00297	1.32079	0.88889	0.5	0.0625	0	0	0	0	0	-1	0	0	sp|P01871|IGHM_HUMAN	IGHM	46	1395410	6519310			-1	-1	2057	J1,J1,(4 3 0 0),1.00	100	100	100
20210408_Std_IgM_NGP_trypsin-chemotrypsin-1.2058.2058.3.0.dta	20210408_Std_IgM_NGP_trypsin-chemotrypsin-1.2058.2058.3.0.dta	20210408_Std_IgM_NGP_trypsin-chemotrypsin-1	2058	868.01	3231.31	1077.77	3	1	YKJNSDISSTR		1284.62	7 4 0 0	H(7)N(4)	(N(N(H(N)(H(H)(H))(H(N(H(H)))))))	3683	0 1 0 0;0 2 0 0;1 2 0 0;1 3 0 0;2 2 0 0;2 3 0 0;2 4 0 0;3 2 0 0;3 3 0 0;3 4 0 0;4 2 0 0;4 3 0 0;4 4 0 0;5 2 0 0;5 3 0 0;5 4 0 0;6 3 0 0;6 4 0 0;7 3 0 0;	1946.69	3	70.0868	56.9186	94.542	7	0.00218	0.67439	0.85714	0.85	0.6	0	0	0	0	0	-1	0	0	sp|P01871|IGHM_HUMAN	IGHM	46	4105610	21158700			-1	-1	2059	J3,J3,(7 4 0 0),1.00	100	100	100
20210408_Std_IgM_NGP_trypsin-chemotrypsin-1.2065.2065.3.0.dta	20210408_Std_IgM_NGP_trypsin-chemotrypsin-1.2065.2065.3.0.dta	20210408_Std_IgM_NGP_trypsin-chemotrypsin-1	2065	870.936	2778.1	926.703	3	1	JNSDISSTR		993.46	6 4 0 0	H(6)N(4)	(N(N(H(N)(H(H)(H))(H(N(H))))))	3705	0 1 0 0;0 2 0 0;1 2 0 0;1 3 0 0;2 2 0 0;2 3 0 0;2 4 0 0;3 2 0 0;3 3 0 0;3 4 0 0;4 2 0 0;4 3 0 0;4 4 0 0;5 2 0 0;5 3 0 0;5 4 0 0;6 3 0 0;	1784.63	1	38.9507	27.3146	60.5608	7	0.00192	0.69025	0.73684	0.625	0.5	0	0	0	0	0	-1	0	0	sp|P01871|IGHM_HUMAN	IGHM	46	4177210	16292600			-1	-1	2066	J1,J1,(6 4 0 0),1.00	100	100	100
20210408_Std_IgM_NGP_trypsin-chemotrypsin-1.2069.2069.4.3.dta	20210408_Std_IgM_NGP_trypsin-chemotrypsin-1.2069.2069.4.3.dta	20210408_Std_IgM_NGP_trypsin-chemotrypsin-1	2069	872.567	3472.45	868.868	4	1	KYKJNSDISSTR		1412.71	5 4 1 1	H(5)N(4)A(1)F(1)	(N(F)(N(H(H(N(H)))(H(N(H(A)))))))	545	0 1 0 0;0 1 0 1;0 2 0 0;0 2 0 1;1 2 0 0;1 2 0 1;2 2 0 0;2 2 0 1;2 3 0 0;2 3 0 1;3 2 0 0;3 2 0 1;3 3 0 0;3 3 0 1;3 3 1 0;3 3 1 1;3 4 0 0;3 4 0 1;4 3 0 0;4 3 0 1;4 3 1 0;4 3 1 1;4 4 0 0;4 4 0 1;4 4 1 0;4 4 1 1;5 4 0 0;5 4 0 1;5 4 1 0;	2059.73	4	84.4446	64.5886	121.32	9	0.00345	0.99229	0.67742	0.63636	0.63636	0	0	0	0	0	-1	0	0	sp|P01871|IGHM_HUMAN	IGHM	46	32006000	182626000			-1	-1	2070	J4,J4,(5 4 1 1),1.00	100	100	100
20210408_Std_IgM_NGP_trypsin-chemotrypsin-1.2076.2076.3.1.dta	20210408_Std_IgM_NGP_trypsin-chemotrypsin-1.2076.2076.3.1.dta	20210408_Std_IgM_NGP_trypsin-chemotrypsin-1	2076	875.249	3012.23	1004.75	3	1	YKJNSDISSTR		1284.62	6 3 0 1	H(6)N(3)F(1)	(N(F)(N(H(H(H(H)))(H(N(H))))))	6	0 1 0 0;0 1 0 1;0 2 0 0;0 2 0 1;1 2 0 0;1 2 0 1;2 2 0 0;2 2 0 1;2 3 0 0;2 3 0 1;3 2 0 0;3 2 0 1;3 3 0 0;3 3 0 1;4 2 0 0;4 2 0 1;4 3 0 0;4 3 0 1;5 2 0 0;5 2 0 1;5 3 0 0;5 3 0 1;6 3 0 0;	1727.61	3	38.6154	35.0195	45.2935	8	0.00283	0.93795	0.64	0.8	0.4	0	0	0	0	0	-1	0	0	sp|P01871|IGHM_HUMAN	IGHM	46	9114210	40602600			-1	-1	2077	J3,J3,(6 3 0 1),1.00	100	100	100
20210408_Std_IgM_NGP_trypsin-chemotrypsin-1.2079.2079.3.1.dta	20210408_Std_IgM_NGP_trypsin-chemotrypsin-1.2079.2079.3.1.dta	20210408_Std_IgM_NGP_trypsin-chemotrypsin-1	2079	876.257	2816.16	939.391	3	1	KJNSDISSTR		1121.55	4 3 1 1	H(4)N(3)A(1)F(1)	(N(F)(N(H(H)(H(N(H(A)))))))	956	0 1 0 0;0 1 0 1;0 2 0 0;0 2 0 1;1 2 0 0;1 2 0 1;2 2 0 0;2 2 0 1;2 3 0 0;2 3 0 1;3 2 0 0;3 2 0 1;3 3 0 0;3 3 0 1;3 3 1 0;3 3 1 1;4 3 0 0;4 3 0 1;4 3 1 0;	1694.6	2	43.7702	30.0782	69.1983	9	0.00136	0.48245	0.80952	0.55556	0.55556	0	0	0	0	0	-1	0	0	sp|P01871|IGHM_HUMAN	IGHM	46	1799960	7360780			-1	-1	2080	J2,J2,(4 3 1 1),1.00	100	100	100
20210408_Std_IgM_NGP_trypsin-chemotrypsin-1.2081.2081.3.0.dta	20210408_Std_IgM_NGP_trypsin-chemotrypsin-1.2081.2081.3.0.dta	20210408_Std_IgM_NGP_trypsin-chemotrypsin-1	2081	877.198	2850.18	950.732	3	1	YKJNSDISSTR		1284.62	5 3 0 1	H(5)N(3)F(1)	(N(F)(N(H(H(H))(H(N(H))))))	124	0 1 0 0;0 1 0 1;0 2 0 0;0 2 0 1;1 2 0 0;1 2 0 1;2 2 0 0;2 2 0 1;2 3 0 0;2 3 0 1;3 2 0 0;3 2 0 1;3 3 0 0;3 3 0 1;4 2 0 0;4 2 0 1;4 3 0 0;4 3 0 1;5 3 0 0;	1565.56	3	88.2457	75.9137	111.148	9	0.00337	1.18159	0.90476	0.95	0.6	0	0	0	0	0	-1	0	0	sp|P01871|IGHM_HUMAN	IGHM	46	10024100	42622300			-1	-1	2082	J3,J3,(5 3 0 1),1.00	100	100	100
20210408_Std_IgM_NGP_trypsin-chemotrypsin-1.2083.2083.2.0.dta	20210408_Std_IgM_NGP_trypsin-chemotrypsin-1.2083.2083.2.0.dta	20210408_Std_IgM_NGP_trypsin-chemotrypsin-1	2083	878.07	2907.2	1454.11	2	1	YKJNSDISSTR		1284.62	5 4 0 0	H(5)N(4)	(N(N(H(H(N))(H(N(H(H)))))))	2874	0 1 0 0;0 2 0 0;1 2 0 0;2 2 0 0;2 3 0 0;3 2 0 0;3 3 0 0;3 4 0 0;4 3 0 0;4 4 0 0;5 3 0 0;	1622.58	3	17.2809	5.08323	39.9336	6	0.00387	1.3305	0.92308	0.55	0	0	0	0	0	0	-1	0	0	sp|P01871|IGHM_HUMAN	IGHM	46	1700140	7837840			-1	-1	2084	J3,J3,(5 4 0 0),1.00	100	100	100
20210408_Std_IgM_NGP_trypsin-chemotrypsin-1.2085.2085.3.0.dta	20210408_Std_IgM_NGP_trypsin-chemotrypsin-1.2085.2085.3.0.dta	20210408_Std_IgM_NGP_trypsin-chemotrypsin-1	2085	878.951	2907.2	969.739	3	1	YKJNSDISSTR		1284.62	5 4 0 0	H(5)N(4)	(N(N(H(N)(H(H))(H(N(H))))))	3738	0 1 0 0;0 2 0 0;1 2 0 0;1 3 0 0;2 2 0 0;2 3 0 0;2 4 0 0;3 2 0 0;3 3 0 0;3 4 0 0;4 2 0 0;4 3 0 0;4 4 0 0;5 3 0 0;	1622.58	3	70.4478	61.176	87.6669	7	0.00321	1.10519	0.8125	0.95	0.6	0	0	0	0	0	-1	0	0	sp|P01871|IGHM_HUMAN	IGHM	46	32547200	146939000			-1	-1	2086	J3,J3,(5 4 0 0),1.00	100	100	100
20210408_Std_IgM_NGP_trypsin-chemotrypsin-1.2088.2088.3.1.dta	20210408_Std_IgM_NGP_trypsin-chemotrypsin-1.2088.2088.3.1.dta	20210408_Std_IgM_NGP_trypsin-chemotrypsin-1	2088	879.904	3199.32	1067.11	3	1	YKJNSDISSTR		1284.62	5 4 0 2	H(5)N(4)F(2)	(N(F)(N(H(H(N))(H(N(H(H)(F)))))))	731	0 1 0 0;0 1 0 1;0 2 0 0;0 2 0 1;1 2 0 0;1 2 0 1;2 2 0 0;2 2 0 1;2 3 0 0;2 3 0 1;3 2 0 0;3 2 0 1;3 3 0 0;3 3 0 1;3 3 0 2;3 4 0 0;3 4 0 1;4 3 0 0;4 3 0 1;4 3 0 2;4 4 0 0;4 4 0 1;4 4 0 2;5 3 0 0;5 3 0 1;5 3 0 2;5 4 0 0;5 4 0 1;	1914.7	3	73.9657	55.5373	108.19	9	0.00459	1.43356	0.76667	0.9	0.55	0	0	0	0	0	-1	0	0	sp|P01871|IGHM_HUMAN	IGHM	46	4296640	17904000			-1	-1	2089	J3,J3,(5 4 0 2),1.00	100	100	100
20210408_Std_IgM_NGP_trypsin-chemotrypsin-1.2090.2090.2.1.dta	20210408_Std_IgM_NGP_trypsin-chemotrypsin-1.2090.2090.2.1.dta	20210408_Std_IgM_NGP_trypsin-chemotrypsin-1	2090	880.844	2850.18	1425.59	2	1	YKJNSDISSTR		1284.62	5 3 0 1	H(5)N(3)F(1)	(N(F(H))(N(H(H)(H(N(H))))))	0	0 1 0 0;0 1 0 1;0 2 0 0;0 2 0 1;1 1 0 1;1 2 0 0;1 2 0 1;2 2 0 0;2 2 0 1;2 3 0 0;2 3 0 1;3 2 0 0;3 2 0 1;3 3 0 0;3 3 0 1;4 2 0 1;4 3 0 0;4 3 0 1;	1565.56	3	8.94615	4.67852	16.8717	6	0.00304	1.06651	0.55	0.5	0	0	0	0	0	0	-1	0	0	sp|P01871|IGHM_HUMAN	IGHM	46	1228470	4982980			-1	-1	2091	J3,J3,(5 3 0 1),1.00	100	100	100
20210408_Std_IgM_NGP_trypsin-chemotrypsin-1.2092.2092.3.0.dta	20210408_Std_IgM_NGP_trypsin-chemotrypsin-1.2092.2092.3.0.dta	20210408_Std_IgM_NGP_trypsin-chemotrypsin-1	2092	881.779	2688.13	896.715	3	1	YKJNSDISSTR		1284.62	4 3 0 1	H(4)N(3)F(1)	(N(F)(N(H(H(H))(H(N)))))	133	0 1 0 0;0 1 0 1;0 2 0 0;0 2 0 1;1 2 0 0;1 2 0 1;2 2 0 0;2 2 0 1;2 3 0 0;2 3 0 1;3 2 0 0;3 2 0 1;3 3 0 0;3 3 0 1;4 2 0 0;4 2 0 1;4 3 0 0;	1403.51	3	92.5649	95.7298	86.6872	9	0.00411	1.5305	0.84211	1.05	0.7	0	0	0	0	0	-1	0	0	sp|P01871|IGHM_HUMAN	IGHM	46	51048400	200243000			-1	-1	2093	J3,J3,(4 3 0 1),1.00	100	100	100
20210408_Std_IgM_NGP_trypsin-chemotrypsin-1.2092.2092.3.1.dta	20210408_Std_IgM_NGP_trypsin-chemotrypsin-1.2092.2092.3.1.dta	20210408_Std_IgM_NGP_trypsin-chemotrypsin-1	2092	881.779	2689.13	897.048	3	1	YKJNSDISSTRGF		1488.71	4 2 0 1	H(4)N(2)F(1)	(N(F)(N(H(H)(H(H)))))	857	0 1 0 0;0 1 0 1;0 2 0 0;0 2 0 1;1 2 0 0;1 2 0 1;2 2 0 0;2 2 0 1;3 2 0 0;3 2 0 1;4 2 0 0;	1200.43	3	3.63808	5.00546	1.09865	3	-0.006	-2.22982	0.23077	0.08333	0.125	0	0	0	0	0	-1	0	0	sp|P01871|IGHM_HUMAN	IGHM	46	63550400	82833900			-1	-1	2093	J3,J3,(4 2 0 1),1.00	100	100	100
20210408_Std_IgM_NGP_trypsin-chemotrypsin-1.2095.2095.2.0.dta	20210408_Std_IgM_NGP_trypsin-chemotrypsin-1.2095.2095.2.0.dta	20210408_Std_IgM_NGP_trypsin-chemotrypsin-1	2095	882.765	2688.13	1344.57	2	1	YKJNSDISSTR		1284.62	4 3 0 1	H(4)N(3)F(1)	(N(F)(N(H(H)(H(N(H))))))	980	0 1 0 0;0 1 0 1;0 2 0 0;0 2 0 1;1 2 0 0;1 2 0 1;2 2 0 0;2 2 0 1;2 3 0 0;2 3 0 1;3 2 0 0;3 2 0 1;3 3 0 0;3 3 0 1;4 3 0 0;	1403.51	3	49.3146	31.7069	82.0146	9	0.00277	1.02866	0.88235	1.05	0.15	0	0	0	0	0	-1	0	0	sp|P01871|IGHM_HUMAN	IGHM	46	7987040	32577200			-1	-1	2096	J3,J3,(4 3 0 1),1.00	100	100	100
20210408_Std_IgM_NGP_trypsin-chemotrypsin-1.2097.2097.3.0.dta	20210408_Std_IgM_NGP_trypsin-chemotrypsin-1.2097.2097.3.0.dta	20210408_Std_IgM_NGP_trypsin-chemotrypsin-1	2097	883.77	3181.29	1061.1	3	1	KJNSDISSTR		1121.55	5 4 1 1	H(5)N(4)A(1)F(1)	(N(F)(N(H(H(N(H)))(H(N(H(A)))))))	545	0 1 0 0;0 1 0 1;0 2 0 0;0 2 0 1;1 2 0 0;1 2 0 1;2 2 0 0;2 2 0 1;2 3 0 0;2 3 0 1;3 2 0 0;3 2 0 1;3 3 0 0;3 3 0 1;3 3 1 0;3 3 1 1;3 4 0 0;3 4 0 1;4 3 0 0;4 3 0 1;4 3 1 0;4 3 1 1;4 4 0 0;4 4 0 1;4 4 1 0;4 4 1 1;5 4 0 0;5 4 0 1;5 4 1 0;	2059.73	2	78.2231	48.9661	132.557	9	0.00259	0.81561	0.83871	0.83333	0.55556	0	0	0	0	0	-1	0	0	sp|P01871|IGHM_HUMAN	IGHM	46	19870200	97400100			-1	-1	2098	J2,J2,(5 4 1 1),1.00	100	100	100
20210408_Std_IgM_NGP_trypsin-chemotrypsin-1.2102.2102.3.1.dta	20210408_Std_IgM_NGP_trypsin-chemotrypsin-1.2102.2102.3.1.dta	20210408_Std_IgM_NGP_trypsin-chemotrypsin-1	2102	885.635	3472.45	1158.16	3	1	KYKJNSDISSTR		1412.71	5 4 1 1	H(5)N(4)A(1)F(1)	(N(F)(N(H(H(N(H)))(H(N(H(A)))))))	545	0 1 0 0;0 1 0 1;0 2 0 0;0 2 0 1;1 2 0 0;1 2 0 1;2 2 0 0;2 2 0 1;2 3 0 0;2 3 0 1;3 2 0 0;3 2 0 1;3 3 0 0;3 3 0 1;3 3 1 0;3 3 1 1;3 4 0 0;3 4 0 1;4 3 0 0;4 3 0 1;4 3 1 0;4 3 1 1;4 4 0 0;4 4 0 1;4 4 1 0;4 4 1 1;5 4 0 0;5 4 0 1;5 4 1 0;	2059.73	4	54.0123	28.2352	101.884	9	0.00315	0.90705	0.74194	0.5	0.31818	0	0	0	0	0	-1	0	0	sp|P01871|IGHM_HUMAN	IGHM	46	68549400	404473000			-1	-1	2103	J4,J4,(5 4 1 1),1.00	100	100	100
20210408_Std_IgM_NGP_trypsin-chemotrypsin-1.2104.2104.2.0.dta	20210408_Std_IgM_NGP_trypsin-chemotrypsin-1.2104.2104.2.0.dta	20210408_Std_IgM_NGP_trypsin-chemotrypsin-1	2104	886.579	2616.04	1308.53	2	1	JNSDISSTR		993.46	5 4 0 0	H(5)N(4)	(N(N(H(H(N))(H(N(H(H)))))))	2874	0 1 0 0;0 2 0 0;1 2 0 0;2 2 0 0;2 3 0 0;3 2 0 0;3 3 0 0;3 4 0 0;4 3 0 0;4 4 0 0;5 3 0 0;	1622.58	1	37.9074	19.3993	72.2797	7	0.00327	1.25113	1	1.1875	0	0	0	0	0	0	-1	0	0	sp|P01871|IGHM_HUMAN	IGHM	46	6277000	23685100			-1	-1	2105	J1,J1,(5 4 0 0),1.00	100	100	100
20210408_Std_IgM_NGP_trypsin-chemotrypsin-1.2106.2106.3.1.dta	20210408_Std_IgM_NGP_trypsin-chemotrypsin-1.2106.2106.3.1.dta	20210408_Std_IgM_NGP_trypsin-chemotrypsin-1	2106	887.515	3215.31	1072.44	3	1	YKJNSDISSTR		1284.62	6 4 0 1	H(6)N(4)F(1)	(N(F)(N(H(N)(H(H)(H))(H(N(H))))))	1160	0 1 0 0;0 1 0 1;0 2 0 0;0 2 0 1;1 2 0 0;1 2 0 1;1 3 0 0;1 3 0 1;2 2 0 0;2 2 0 1;2 3 0 0;2 3 0 1;2 4 0 0;2 4 0 1;3 2 0 0;3 2 0 1;3 3 0 0;3 3 0 1;3 4 0 0;3 4 0 1;4 2 0 0;4 2 0 1;4 3 0 0;4 3 0 1;4 4 0 0;4 4 0 1;5 2 0 0;5 2 0 1;5 3 0 0;5 3 0 1;5 4 0 0;5 4 0 1;6 3 0 0;6 3 0 1;6 4 0 0;	1930.69	3	23.1957	26.1765	17.66	5	0.00456	1.4169	0.45946	0.55	0.4	0	0	0	0	0	-1	0	0	sp|P01871|IGHM_HUMAN	IGHM	46	32538300	167498000			-1	-1	2107	J3,J3,(6 4 0 1),1.00	100	100	100
20210408_Std_IgM_NGP_trypsin-chemotrypsin-1.2109.2109.3.0.dta	20210408_Std_IgM_NGP_trypsin-chemotrypsin-1.2109.2109.3.0.dta	20210408_Std_IgM_NGP_trypsin-chemotrypsin-1	2109	888.523	3053.26	1018.43	3	1	YKJNSDISSTR		1284.62	5 4 0 1	H(5)N(4)F(1)	(N(F)(N(H(H(N))(H(N(H(H)))))))	732	0 1 0 0;0 1 0 1;0 2 0 0;0 2 0 1;1 2 0 0;1 2 0 1;2 2 0 0;2 2 0 1;2 3 0 0;2 3 0 1;3 2 0 0;3 2 0 1;3 3 0 0;3 3 0 1;3 4 0 0;3 4 0 1;4 3 0 0;4 3 0 1;4 4 0 0;4 4 0 1;5 3 0 0;5 3 0 1;5 4 0 0;	1768.64	3	86.0899	65.6757	124.002	9	0.00491	1.60884	0.88	0.95	0.55	0	0	0	0	0	-1	0	0	sp|P01871|IGHM_HUMAN	IGHM	46	233479000	1370970000			-1	-1	2110	J3,J3,(5 4 0 1),1.00	100	100	100
20210408_Std_IgM_NGP_trypsin-chemotrypsin-1.2111.2111.3.2.dta	20210408_Std_IgM_NGP_trypsin-chemotrypsin-1.2111.2111.3.2.dta	20210408_Std_IgM_NGP_trypsin-chemotrypsin-1	2111	889.467	3377.37	1126.46	3	1	YKJNSDISSTR		1284.62	7 4 0 1	H(7)N(4)F(1)	(N(F)(N(H(H(H)(H))(H(N(H))(N(H))))))	51	0 1 0 0;0 1 0 1;0 2 0 0;0 2 0 1;1 2 0 0;1 2 0 1;2 2 0 0;2 2 0 1;2 3 0 0;2 3 0 1;2 4 0 0;2 4 0 1;3 2 0 0;3 2 0 1;3 3 0 0;3 3 0 1;3 4 0 0;3 4 0 1;4 2 0 0;4 2 0 1;4 3 0 0;4 3 0 1;4 4 0 0;4 4 0 1;5 2 0 0;5 2 0 1;5 3 0 0;5 3 0 1;5 4 0 0;5 4 0 1;6 3 0 0;6 3 0 1;6 4 0 0;6 4 0 1;7 4 0 0;	2092.75	3	4.44896	3.40943	6.3795	4	0.00325	0.96091	0.2973	0.2	0.05	0	0	0	0	0	-1	0	0	sp|P01871|IGHM_HUMAN	IGHM	46	2921760	15536700			-1	-1	2112	J3,J3,(7 4 0 1),1.00	100	100	100
20210408_Std_IgM_NGP_trypsin-chemotrypsin-1.2113.2113.3.0.dta	20210408_Std_IgM_NGP_trypsin-chemotrypsin-1.2113.2113.3.0.dta	20210408_Std_IgM_NGP_trypsin-chemotrypsin-1	2113	890.435	3675.53	1225.85	3	1	KYKJNSDISSTR		1412.71	5 5 1 1	H(5)N(5)A(1)F(1)	(N(F)(N(H(N)(H(N(H)))(H(N(H(A)))))))	1524	0 1 0 0;0 1 0 1;0 2 0 0;0 2 0 1;1 2 0 0;1 2 0 1;1 3 0 0;1 3 0 1;2 2 0 0;2 2 0 1;2 3 0 0;2 3 0 1;2 4 0 0;2 4 0 1;3 2 0 0;3 2 0 1;3 3 0 0;3 3 0 1;3 3 1 0;3 3 1 1;3 4 0 0;3 4 0 1;3 4 1 0;3 4 1 1;3 5 0 0;3 5 0 1;4 3 0 0;4 3 0 1;4 3 1 0;4 3 1 1;4 4 0 0;4 4 0 1;4 4 1 0;4 4 1 1;4 5 0 0;4 5 0 1;4 5 1 0;4 5 1 1;5 4 0 0;5 4 0 1;5 4 1 0;5 4 1 1;5 5 0 0;5 5 0 1;5 5 1 0;	2262.81	4	57.0338	42.5729	83.8898	8	0.00316	0.86005	0.53191	0.72727	0.31818	0	0	0	0	0	-1	0	0	sp|P01871|IGHM_HUMAN	IGHM	46	30902200	197043000			-1	-1	2114	J4,J4,(5 5 1 1),1.00	100	100	100
20210408_Std_IgM_NGP_trypsin-chemotrypsin-1.2116.2116.2.0.dta	20210408_Std_IgM_NGP_trypsin-chemotrypsin-1.2116.2116.2.0.dta	20210408_Std_IgM_NGP_trypsin-chemotrypsin-1	2116	891.414	2396.97	1198.99	2	1	JNSDISSTR		993.46	4 3 0 1	H(4)N(3)F(1)	(N(F)(N(H(H)(H(N(H))))))	980	0 1 0 0;0 1 0 1;0 2 0 0;0 2 0 1;1 2 0 0;1 2 0 1;2 2 0 0;2 2 0 1;2 3 0 0;2 3 0 1;3 2 0 0;3 2 0 1;3 3 0 0;3 3 0 1;4 3 0 0;	1403.51	1	34.2844	12.087	75.5081	9	0.00259	1.08144	0.88235	0.9375	0	0	0	0	0	0	-1	0	0	sp|P01871|IGHM_HUMAN	IGHM	46	3987530	13611300			-1	-1	2117	J1,J1,(4 3 0 1),1.00	100	100	100
20210408_Std_IgM_NGP_trypsin-chemotrypsin-1.2129.2129.3.3.dta	20210408_Std_IgM_NGP_trypsin-chemotrypsin-1.2129.2129.3.3.dta	20210408_Std_IgM_NGP_trypsin-chemotrypsin-1	2129	896.937	3094.29	1032.1	3	1	YKJNSDISSTR		1284.62	4 5 0 1	H(4)N(5)F(1)	(N(F)(N(H(H(N)(N))(H(N(H))))))	692	0 1 0 0;0 1 0 1;0 2 0 0;0 2 0 1;1 2 0 0;1 2 0 1;2 2 0 0;2 2 0 1;2 3 0 0;2 3 0 1;2 4 0 0;2 4 0 1;3 2 0 0;3 2 0 1;3 3 0 0;3 3 0 1;3 4 0 0;3 4 0 1;3 5 0 0;3 5 0 1;4 3 0 0;4 3 0 1;4 4 0 0;4 4 0 1;4 5 0 0;	1809.67	3	12.3775	18.7382	0.56485	2	0.00176	0.57012	0.18519	0.4	0.3	0	0	0	0	0	-1	0	0	sp|P01871|IGHM_HUMAN	IGHM	46	48653600	238140000			-1	-1	2130	J3,J3,(4 5 0 1),1.00	100	100	100
20210408_Std_IgM_NGP_trypsin-chemotrypsin-1.2134.2134.3.1.dta	20210408_Std_IgM_NGP_trypsin-chemotrypsin-1.2134.2134.3.1.dta	20210408_Std_IgM_NGP_trypsin-chemotrypsin-1	2134	898.867	2907.2	969.739	3	1	YKJNSDISSTR		1284.62	5 4 0 0	H(5)N(4)	(N(N(H(H(N))(H(N(H(H)))))))	2874	0 1 0 0;0 2 0 0;1 2 0 0;2 2 0 0;2 3 0 0;3 2 0 0;3 3 0 0;3 4 0 0;4 3 0 0;4 4 0 0;5 3 0 0;	1622.58	3	43.6424	39.7123	50.9411	7	0.00298	1.02574	0.84615	0.85	0.5	0	0	0	0	0	-1	0	0	sp|P01871|IGHM_HUMAN	IGHM	46	32547200	146939000			-1	-1	2135	J3,J3,(5 4 0 0),1.00	100	100	100
20210408_Std_IgM_NGP_trypsin-chemotrypsin-1.2141.2141.3.0.dta	20210408_Std_IgM_NGP_trypsin-chemotrypsin-1.2141.2141.3.0.dta	20210408_Std_IgM_NGP_trypsin-chemotrypsin-1	2141	901.274	2948.23	983.414	3	1	YKJNSDISSTR		1284.62	4 5 0 0	H(4)N(5)	(N(N(H(N)(H(N))(H(N(H))))))	4267	0 1 0 0;0 2 0 0;1 2 0 0;1 3 0 0;2 2 0 0;2 3 0 0;2 4 0 0;3 2 0 0;3 3 0 0;3 4 0 0;3 5 0 0;4 3 0 0;4 4 0 0;	1663.61	3	83.6834	81.7226	87.325	7	0.00276	0.93579	0.93333	0.95	0.7	0	0	0	0	0	-1	0	0	sp|P01871|IGHM_HUMAN	IGHM	46	10004100	46098600			-1	-1	2142	J3,J3,(4 5 0 0),1.00	100	100	100
20210408_Std_IgM_NGP_trypsin-chemotrypsin-1.2143.2143.4.1.dta	20210408_Std_IgM_NGP_trypsin-chemotrypsin-1.2143.2143.4.1.dta	20210408_Std_IgM_NGP_trypsin-chemotrypsin-1	2143	902.217	3675.53	919.638	4	1	KYKJNSDISSTR		1412.71	5 5 1 1	H(5)N(5)A(1)F(1)	(N(F)(N(H(N)(H(N(H)))(H(N(H(A)))))))	1524	0 1 0 0;0 1 0 1;0 2 0 0;0 2 0 1;1 2 0 0;1 2 0 1;1 3 0 0;1 3 0 1;2 2 0 0;2 2 0 1;2 3 0 0;2 3 0 1;2 4 0 0;2 4 0 1;3 2 0 0;3 2 0 1;3 3 0 0;3 3 0 1;3 3 1 0;3 3 1 1;3 4 0 0;3 4 0 1;3 4 1 0;3 4 1 1;3 5 0 0;3 5 0 1;4 3 0 0;4 3 0 1;4 3 1 0;4 3 1 1;4 4 0 0;4 4 0 1;4 4 1 0;4 4 1 1;4 5 0 0;4 5 0 1;4 5 1 0;4 5 1 1;5 4 0 0;5 4 0 1;5 4 1 0;5 4 1 1;5 5 0 0;5 5 0 1;5 5 1 0;	2262.81	4	49.7004	51.203	46.9097	7	0.00165	0.44977	0.42553	0.72727	0.68182	0	0	0	0	0	-1	0	0	sp|P01871|IGHM_HUMAN	IGHM	46	15415000	100554000			-1	-1	2144	J4,J4,(5 5 1 1),1.00	100	100	100
20210408_Std_IgM_NGP_trypsin-chemotrypsin-1.2145.2145.3.0.dta	20210408_Std_IgM_NGP_trypsin-chemotrypsin-1.2145.2145.3.0.dta	20210408_Std_IgM_NGP_trypsin-chemotrypsin-1	2145	903.064	2688.13	896.715	3	1	YKJNSDISSTR		1284.62	4 3 0 1	H(4)N(3)F(1)	(N(F)(N(H(H(H))(H(N)))))	133	0 1 0 0;0 1 0 1;0 2 0 0;0 2 0 1;1 2 0 0;1 2 0 1;2 2 0 0;2 2 0 1;2 3 0 0;2 3 0 1;3 2 0 0;3 2 0 1;3 3 0 0;3 3 0 1;4 2 0 0;4 2 0 1;4 3 0 0;	1403.51	3	54.6748	54.9609	54.1435	9	0.00405	1.50483	0.68421	0.75	0.75	0	0	0	0	0	-1	0	0	sp|P01871|IGHM_HUMAN	IGHM	46	51048400	200243000			-1	-1	2146	J3,J3,(4 3 0 1),1.00	100	100	100
20210408_Std_IgM_NGP_trypsin-chemotrypsin-1.2150.2150.2.0.dta	20210408_Std_IgM_NGP_trypsin-chemotrypsin-1.2150.2150.2.0.dta	20210408_Std_IgM_NGP_trypsin-chemotrypsin-1	2150	906.977	2762.1	1381.56	2	1	JNSDISSTR		993.46	5 4 0 1	H(5)N(4)F(1)	(N(F)(N(H(H(N))(H(N(H(H)))))))	732	0 1 0 0;0 1 0 1;0 2 0 0;0 2 0 1;1 2 0 0;1 2 0 1;2 2 0 0;2 2 0 1;2 3 0 0;2 3 0 1;3 2 0 0;3 2 0 1;3 3 0 0;3 3 0 1;3 4 0 0;3 4 0 1;4 3 0 0;4 3 0 1;4 4 0 0;4 4 0 1;5 3 0 0;5 3 0 1;5 4 0 0;	1768.64	1	47.945	20.8981	98.1751	9	0.00391	1.41494	0.88	1.125	0.0625	0	0	0	0	0	-1	0	0	sp|P01871|IGHM_HUMAN	IGHM	46	6544620	27203100			-1	-1	2151	J1,J1,(5 4 0 1),1.00	100	100	100
20210408_Std_IgM_NGP_trypsin-chemotrypsin-1.2156.2156.3.0.dta	20210408_Std_IgM_NGP_trypsin-chemotrypsin-1.2156.2156.3.0.dta	20210408_Std_IgM_NGP_trypsin-chemotrypsin-1	2156	909.685	3215.31	1072.44	3	1	YKJNSDISSTR		1284.62	6 4 0 1	H(6)N(4)F(1)	(N(F)(N(H(H(N(H)))(H(H(N(H)))))))	534	0 1 0 0;0 1 0 1;0 2 0 0;0 2 0 1;1 2 0 0;1 2 0 1;2 2 0 0;2 2 0 1;2 3 0 0;2 3 0 1;3 2 0 0;3 2 0 1;3 3 0 0;3 3 0 1;4 2 0 0;4 2 0 1;4 3 0 0;4 3 0 1;4 4 0 0;4 4 0 1;5 3 0 0;5 3 0 1;5 4 0 0;5 4 0 1;6 4 0 0;	1930.69	3	24.2516	22.5914	27.3348	7	0.00451	1.40384	0.55556	0.6	0.25	0	0	0	0	0	-1	0	0	sp|P01871|IGHM_HUMAN	IGHM	46	32538300	167498000			-1	-1	2157	J3,J3,(6 4 0 1),1.00	100	100	100
20210408_Std_IgM_NGP_trypsin-chemotrypsin-1.2159.2159.2.0.dta	20210408_Std_IgM_NGP_trypsin-chemotrypsin-1.2159.2159.2.0.dta	20210408_Std_IgM_NGP_trypsin-chemotrypsin-1	2159	910.586	2891.21	1446.11	2	1	YKJNSDISSTR		1284.62	4 4 0 1	H(4)N(4)F(1)	(N(F)(N(H(H(N))(H(N(H))))))	743	0 1 0 0;0 1 0 1;0 2 0 0;0 2 0 1;1 2 0 0;1 2 0 1;2 2 0 0;2 2 0 1;2 3 0 0;2 3 0 1;3 2 0 0;3 2 0 1;3 3 0 0;3 3 0 1;3 4 0 0;3 4 0 1;4 3 0 0;4 3 0 1;4 4 0 0;	1606.59	3	19.1929	6.48152	42.7996	8	0.00453	1.56773	0.66667	0.65	0	0	0	0	0	0	-1	0	0	sp|P01871|IGHM_HUMAN	IGHM	46	861048	4226860			-1	-1	2160	J3,J3,(4 4 0 1),1.00	100	100	100
20210408_Std_IgM_NGP_trypsin-chemotrypsin-1.2161.2161.3.1.dta	20210408_Std_IgM_NGP_trypsin-chemotrypsin-1.2161.2161.3.1.dta	20210408_Std_IgM_NGP_trypsin-chemotrypsin-1	2161	911.591	2924.15	975.389	3	1	JNSDISSTR		993.46	6 4 0 1	H(6)N(4)F(1)	(N(F)(N(H(H(N(H)))(H(H(N(H)))))))	534	0 1 0 0;0 1 0 1;0 2 0 0;0 2 0 1;1 2 0 0;1 2 0 1;2 2 0 0;2 2 0 1;2 3 0 0;2 3 0 1;3 2 0 0;3 2 0 1;3 3 0 0;3 3 0 1;4 2 0 0;4 2 0 1;4 3 0 0;4 3 0 1;4 4 0 0;4 4 0 1;5 3 0 0;5 3 0 1;5 4 0 0;5 4 0 1;6 4 0 0;	1930.69	1	42.6095	29.5165	66.9252	9	0.00035	0.11962	0.66667	0.8125	0.375	0	0	0	0	0	-1	0	0	sp|P01871|IGHM_HUMAN	IGHM	46	1146030	5064490			-1	-1	2162	J1,J1,(6 4 0 1),1.00	100	100	100
20210408_Std_IgM_NGP_trypsin-chemotrypsin-1.2166.2166.2.1.dta	20210408_Std_IgM_NGP_trypsin-chemotrypsin-1.2166.2166.2.1.dta	20210408_Std_IgM_NGP_trypsin-chemotrypsin-1	2166	913.517	2657.07	1329.04	2	1	JNSDISSTR		993.46	4 5 0 0	H(4)N(5)	(N(N(H(N)(H(N))(H(N(H))))))	4267	0 1 0 0;0 2 0 0;1 2 0 0;1 3 0 0;2 2 0 0;2 3 0 0;2 4 0 0;3 2 0 0;3 3 0 0;3 4 0 0;3 5 0 0;4 3 0 0;4 4 0 0;	1663.61	1	17.5188	3.85817	42.8886	7	0.00553	2.08271	0.86667	0.5	0	0	0	0	0	0	-1	0	0	sp|P01871|IGHM_HUMAN	IGHM	46	1234550	5316730			-1	-1	2167	J1,J1,(4 5 0 0),1.00	100	100	100
20210408_Std_IgM_NGP_trypsin-chemotrypsin-1.2168.2168.3.1.dta	20210408_Std_IgM_NGP_trypsin-chemotrypsin-1.2168.2168.3.1.dta	20210408_Std_IgM_NGP_trypsin-chemotrypsin-1	2168	914.526	3384.37	1128.8	3	1	KJNSDISSTR		1121.55	5 5 1 1	H(5)N(5)A(1)F(1)	(N(F)(N(H(H(N)(N(H)))(H(N(H(A)))))))	655	0 1 0 0;0 1 0 1;0 2 0 0;0 2 0 1;1 2 0 0;1 2 0 1;2 2 0 0;2 2 0 1;2 3 0 0;2 3 0 1;2 4 0 0;2 4 0 1;3 2 0 0;3 2 0 1;3 3 0 0;3 3 0 1;3 3 1 0;3 3 1 1;3 4 0 0;3 4 0 1;3 5 0 0;3 5 0 1;4 3 0 0;4 3 0 1;4 3 1 0;4 3 1 1;4 4 0 0;4 4 0 1;4 4 1 0;4 4 1 1;4 5 0 0;4 5 0 1;4 5 1 0;4 5 1 1;5 4 0 0;5 4 0 1;5 4 1 0;5 4 1 1;5 5 0 0;5 5 0 1;5 5 1 0;	2262.81	2	11.563	13.2414	8.44593	6	0.00461	1.36307	0.23256	0.33333	0.27778	0	0	0	0	0	-1	0	0	sp|P01871|IGHM_HUMAN	IGHM	46	5348280	29141500			-1	-1	2169	J2,J2,(5 5 1 1),1.00	100	100	100
20210408_Std_IgM_NGP_trypsin-chemotrypsin-1.2170.2170.3.0.dta	20210408_Std_IgM_NGP_trypsin-chemotrypsin-1.2170.2170.3.0.dta	20210408_Std_IgM_NGP_trypsin-chemotrypsin-1	2170	915.397	2819.12	940.38	3	1	JNSDISSTR		993.46	5 5 0 0	H(5)N(5)	(N(N(H(N)(H(N(H)))(H(N(H))))))	4081	0 1 0 0;0 2 0 0;1 2 0 0;1 3 0 0;2 2 0 0;2 3 0 0;2 4 0 0;3 2 0 0;3 3 0 0;3 4 0 0;3 5 0 0;4 3 0 0;4 4 0 0;4 5 0 0;5 4 0 0;	1825.66	1	70.1037	57.6632	93.2074	7	0.00379	1.34598	0.88235	1.1875	0.5625	0	0	0	0	0	-1	0	0	sp|P01871|IGHM_HUMAN	IGHM	46	7666370	31317300			-1	-1	2171	J1,J1,(5 5 0 0),1.00	100	100	100
20210408_Std_IgM_NGP_trypsin-chemotrypsin-1.2172.2172.3.0.dta	20210408_Std_IgM_NGP_trypsin-chemotrypsin-1.2172.2172.3.0.dta	20210408_Std_IgM_NGP_trypsin-chemotrypsin-1	2172	916.182	3053.26	1018.43	3	1	YKJNSDISSTR		1284.62	5 4 0 1	H(5)N(4)F(1)	(N(F)(N(H(H(N))(H(N(H(H)))))))	732	0 1 0 0;0 1 0 1;0 2 0 0;0 2 0 1;1 2 0 0;1 2 0 1;2 2 0 0;2 2 0 1;2 3 0 0;2 3 0 1;3 2 0 0;3 2 0 1;3 3 0 0;3 3 0 1;3 4 0 0;3 4 0 1;4 3 0 0;4 3 0 1;4 4 0 0;4 4 0 1;5 3 0 0;5 3 0 1;5 4 0 0;	1768.64	3	83.6762	63.327	121.468	9	0.0049	1.60491	0.84	0.95	0.6	0	0	0	0	0	-1	0	0	sp|P01871|IGHM_HUMAN	IGHM	46	233479000	1370970000			-1	-1	2173	J3,J3,(5 4 0 1),1.00	100	100	100
20210408_Std_IgM_NGP_trypsin-chemotrypsin-1.2184.2184.3.0.dta	20210408_Std_IgM_NGP_trypsin-chemotrypsin-1.2184.2184.3.0.dta	20210408_Std_IgM_NGP_trypsin-chemotrypsin-1	2184	921.038	2932.23	978.082	3	1	YKJNSDISSTR		1284.62	3 5 0 1	H(3)N(5)F(1)	(N(F)(N(H(N)(H(N))(H(N)))))	1706	0 1 0 0;0 1 0 1;0 2 0 0;0 2 0 1;1 2 0 0;1 2 0 1;1 3 0 0;1 3 0 1;2 2 0 0;2 2 0 1;2 3 0 0;2 3 0 1;2 4 0 0;2 4 0 1;3 2 0 0;3 2 0 1;3 3 0 0;3 3 0 1;3 4 0 0;3 4 0 1;3 5 0 0;	1647.61	3	48.8779	49.0168	48.6199	7	0.00165	0.56256	0.73913	0.85	0.65	0	0	0	0	0	-1	0	0	sp|P01871|IGHM_HUMAN	IGHM	46	2420750	12229300			-1	-1	2185	J3,J3,(3 5 0 1),1.00	100	100	100
20210408_Std_IgM_NGP_trypsin-chemotrypsin-1.2186.2186.3.1.dta	20210408_Std_IgM_NGP_trypsin-chemotrypsin-1.2186.2186.3.1.dta	20210408_Std_IgM_NGP_trypsin-chemotrypsin-1	2186	921.908	2891.21	964.407	3	1	YKJNSDISSTR		1284.62	4 4 0 1	H(4)N(4)F(1)	(N(F)(N(H(H(N))(H(N(H))))))	743	0 1 0 0;0 1 0 1;0 2 0 0;0 2 0 1;1 2 0 0;1 2 0 1;2 2 0 0;2 2 0 1;2 3 0 0;2 3 0 1;3 2 0 0;3 2 0 1;3 3 0 0;3 3 0 1;3 4 0 0;3 4 0 1;4 3 0 0;4 3 0 1;4 4 0 0;	1606.59	3	35.1472	27.5103	49.3299	8	0.00333	1.15303	0.80952	0.45	0.5	0	0	0	0	0	-1	0	0	sp|P01871|IGHM_HUMAN	IGHM	46	19807700	87466900			-1	-1	2187	J3,J3,(4 4 0 1),1.00	100	100	100
20210408_Std_IgM_NGP_trypsin-chemotrypsin-1.2198.2198.3.0.dta	20210408_Std_IgM_NGP_trypsin-chemotrypsin-1.2198.2198.3.0.dta	20210408_Std_IgM_NGP_trypsin-chemotrypsin-1	2198	926.516	3094.29	1032.1	3	1	YKJNSDISSTR		1284.62	4 5 0 1	H(4)N(5)F(1)	(N(F)(N(H(N)(H(N))(H(N(H))))))	1698	0 1 0 0;0 1 0 1;0 2 0 0;0 2 0 1;1 2 0 0;1 2 0 1;1 3 0 0;1 3 0 1;2 2 0 0;2 2 0 1;2 3 0 0;2 3 0 1;2 4 0 0;2 4 0 1;3 2 0 0;3 2 0 1;3 3 0 0;3 3 0 1;3 4 0 0;3 4 0 1;3 5 0 0;3 5 0 1;4 3 0 0;4 3 0 1;4 4 0 0;4 4 0 1;4 5 0 0;	1809.67	3	70.0743	62.6542	83.8543	8	0.0018	0.58272	0.72414	0.95	0.6	0	0	0	0	0	-1	0	0	sp|P01871|IGHM_HUMAN	IGHM	46	48653600	238140000			-1	-1	2199	J3,J3,(4 5 0 1),1.00	100	100	100
20210408_Std_IgM_NGP_trypsin-chemotrypsin-1.2204.2204.3.0.dta	20210408_Std_IgM_NGP_trypsin-chemotrypsin-1.2204.2204.3.0.dta	20210408_Std_IgM_NGP_trypsin-chemotrypsin-1	2204	928.964	3256.34	1086.12	3	1	YKJNSDISSTR		1284.62	5 5 0 1	H(5)N(5)F(1)	(N(F)(N(H(N)(H(N(H)))(H(N(H))))))	1537	0 1 0 0;0 1 0 1;0 2 0 0;0 2 0 1;1 2 0 0;1 2 0 1;1 3 0 0;1 3 0 1;2 2 0 0;2 2 0 1;2 3 0 0;2 3 0 1;2 4 0 0;2 4 0 1;3 2 0 0;3 2 0 1;3 3 0 0;3 3 0 1;3 4 0 0;3 4 0 1;3 5 0 0;3 5 0 1;4 3 0 0;4 3 0 1;4 4 0 0;4 4 0 1;4 5 0 0;4 5 0 1;5 4 0 0;5 4 0 1;5 5 0 0;	1971.72	3	47.7783	47.1517	48.942	7	0.00347	1.06613	0.54545	0.6	0.5	0	0	0	0	0	-1	0	0	sp|P01871|IGHM_HUMAN	IGHM	46	231101000	1197670000			-1	-1	2205	J3,J3,(5 5 0 1),1.00	100	100	100
20210408_Std_IgM_NGP_trypsin-chemotrypsin-1.2227.2227.3.1.dta	20210408_Std_IgM_NGP_trypsin-chemotrypsin-1.2227.2227.3.1.dta	20210408_Std_IgM_NGP_trypsin-chemotrypsin-1	2227	937.996	3402.4	1134.8	3	1	YKJNSDISSTR		1284.62	5 5 0 2	H(5)N(5)F(2)	(N(F)(N(H(N)(H(H))(H(N)(N(H)(F))))))	1194	0 1 0 0;0 1 0 1;0 2 0 0;0 2 0 1;1 2 0 0;1 2 0 1;1 3 0 0;1 3 0 1;2 2 0 0;2 2 0 1;2 3 0 0;2 3 0 1;2 3 0 2;2 4 0 0;2 4 0 1;2 4 0 2;2 5 0 0;2 5 0 1;2 5 0 2;3 2 0 0;3 2 0 1;3 3 0 0;3 3 0 1;3 3 0 2;3 4 0 0;3 4 0 1;3 4 0 2;3 5 0 0;3 5 0 1;3 5 0 2;4 2 0 0;4 2 0 1;4 3 0 0;4 3 0 1;4 3 0 2;4 4 0 0;4 4 0 1;4 4 0 2;4 5 0 0;4 5 0 1;4 5 0 2;5 3 0 0;5 3 0 1;5 3 0 2;5 4 0 0;5 4 0 1;5 4 0 2;5 5 0 0;5 5 0 1;	2117.78	3	3.4687	5.01359	0.59961	2	0.00412	1.21205	0.11765	0.2	0.1	0	0	0	0	0	-1	0	0	sp|P01871|IGHM_HUMAN	IGHM	46	5674610	27941800			-1	-1	2228	J3,J3,(5 5 0 2),1.00	100	100	100
20210408_Std_IgM_NGP_trypsin-chemotrypsin-1.2232.2232.3.0.dta	20210408_Std_IgM_NGP_trypsin-chemotrypsin-1.2232.2232.3.0.dta	20210408_Std_IgM_NGP_trypsin-chemotrypsin-1	2232	940.009	2688.13	896.714	3	1	YKJNSDISSTR		1284.62	4 3 0 1	H(4)N(3)F(1)	(N(F)(N(H(H)(H(N(H))))))	980	0 1 0 0;0 1 0 1;0 2 0 0;0 2 0 1;1 2 0 0;1 2 0 1;2 2 0 0;2 2 0 1;2 3 0 0;2 3 0 1;3 2 0 0;3 2 0 1;3 3 0 0;3 3 0 1;4 3 0 0;	1403.51	3	46.5349	47.9308	43.9427	9	0.00176	0.65331	0.64706	0.75	0.75	0	0	0	0	0	-1	0	0	sp|P01871|IGHM_HUMAN	IGHM	46	3229170	13287000			-1	-1	2233	J3,J3,(4 3 0 1),1.00	100	100	100
20210408_Std_IgM_NGP_trypsin-chemotrypsin-1.2234.2234.3.0.dta	20210408_Std_IgM_NGP_trypsin-chemotrypsin-1.2234.2234.3.0.dta	20210408_Std_IgM_NGP_trypsin-chemotrypsin-1	2234	940.881	3157.27	1053.1	3	1	YKJNSDISSTR		1284.62	6 3 1 0	H(6)N(3)A(1)	(N(N(H(H)(H(H)(H(N(H(A))))))))	3072	0 1 0 0;0 2 0 0;1 2 0 0;2 2 0 0;3 2 0 0;3 3 0 0;4 2 0 0;4 3 0 0;4 3 1 0;5 2 0 0;5 3 0 0;5 3 1 0;6 3 0 0;	1872.65	3	11.8207	6.23656	22.1913	6	0.00284	0.8997	0.66667	0.2	0.2	0	0	0	0	0	-1	0	0	sp|P01871|IGHM_HUMAN	IGHM	46	150047000	755785000			-1	-1	2235	J3,J3,(6 3 1 0),1.00	100	100	100
20210408_Std_IgM_NGP_trypsin-chemotrypsin-1.2244.2244.3.0.dta	20210408_Std_IgM_NGP_trypsin-chemotrypsin-1.2244.2244.3.0.dta	20210408_Std_IgM_NGP_trypsin-chemotrypsin-1	2244	944.859	2965.18	989.066	3	1	JNSDISSTR		993.46	5 5 0 1	H(5)N(5)F(1)	(N(F)(N(H(H(N))(H(N(H))(N(H))))))	742	0 1 0 0;0 1 0 1;0 2 0 0;0 2 0 1;1 2 0 0;1 2 0 1;2 2 0 0;2 2 0 1;2 3 0 0;2 3 0 1;2 4 0 0;2 4 0 1;3 2 0 0;3 2 0 1;3 3 0 0;3 3 0 1;3 4 0 0;3 4 0 1;3 5 0 0;3 5 0 1;4 3 0 0;4 3 0 1;4 4 0 0;4 4 0 1;4 5 0 0;4 5 0 1;5 4 0 0;5 4 0 1;5 5 0 0;	1971.72	1	6.70231	6.02284	7.96418	6	0.00375	1.2639	0.25806	0.25	0.125	0	0	0	0	0	-1	0	0	sp|P01871|IGHM_HUMAN	IGHM	46	11261100	51034500			-1	-1	2245	J1,J1,(5 5 0 1),1.00	100	100	100
20210408_Std_IgM_NGP_trypsin-chemotrypsin-1.2258.2258.3.0.dta	20210408_Std_IgM_NGP_trypsin-chemotrypsin-1.2258.2258.3.0.dta	20210408_Std_IgM_NGP_trypsin-chemotrypsin-1	2258	950.656	3256.34	1086.12	3	1	YKJNSDISSTR		1284.62	5 5 0 1	H(5)N(5)F(1)	(N(F)(N(H(N)(H(N(H)))(H(N(H))))))	1537	0 1 0 0;0 1 0 1;0 2 0 0;0 2 0 1;1 2 0 0;1 2 0 1;1 3 0 0;1 3 0 1;2 2 0 0;2 2 0 1;2 3 0 0;2 3 0 1;2 4 0 0;2 4 0 1;3 2 0 0;3 2 0 1;3 3 0 0;3 3 0 1;3 4 0 0;3 4 0 1;3 5 0 0;3 5 0 1;4 3 0 0;4 3 0 1;4 4 0 0;4 4 0 1;4 5 0 0;4 5 0 1;5 4 0 0;5 4 0 1;5 5 0 0;	1971.72	3	52.1583	47.712	60.4155	8	0.00356	1.09193	0.60606	0.85	0.45	0	0	0	0	0	-1	0	0	sp|P01871|IGHM_HUMAN	IGHM	46	17598900	94176500			-1	-1	2259	J3,J3,(5 5 0 1),1.00	100	100	100
20210408_Std_IgM_NGP_trypsin-chemotrypsin-1.2262.2262.3.0.dta	20210408_Std_IgM_NGP_trypsin-chemotrypsin-1.2262.2262.3.0.dta	20210408_Std_IgM_NGP_trypsin-chemotrypsin-1	2262	952.473	3360.35	1120.79	3	1	YKJNSDISSTR		1284.62	6 4 1 0	H(6)N(4)A(1)	(N(N(H(N)(H(H)(H))(H(N(H(A)))))))	3679	0 1 0 0;0 2 0 0;1 2 0 0;1 3 0 0;2 2 0 0;2 3 0 0;2 4 0 0;3 2 0 0;3 3 0 0;3 3 1 0;3 4 0 0;3 4 1 0;4 2 0 0;4 3 0 0;4 3 1 0;4 4 0 0;4 4 1 0;5 2 0 0;5 3 0 0;5 3 1 0;5 4 0 0;5 4 1 0;6 3 0 0;6 3 1 0;6 4 0 0;	2075.73	3	66.2226	55.4072	86.3082	7	0.00197	0.58627	0.66667	0.95	0.4	0	0	0	0	0	-1	0	0	sp|P01871|IGHM_HUMAN	IGHM	46	21071500	116344000			-1	-1	2263	J3,J3,(6 4 1 0),1.00	100	100	100
20210408_Std_IgM_NGP_trypsin-chemotrypsin-1.2265.2265.3.0.dta	20210408_Std_IgM_NGP_trypsin-chemotrypsin-1.2265.2265.3.0.dta	20210408_Std_IgM_NGP_trypsin-chemotrypsin-1	2265	953.463	3053.26	1018.43	3	1	YKJNSDISSTR		1284.62	5 4 0 1	H(5)N(4)F(1)	(N(F)(N(H(H(N(H)))(H(N(H))))))	564	0 1 0 0;0 1 0 1;0 2 0 0;0 2 0 1;1 2 0 0;1 2 0 1;2 2 0 0;2 2 0 1;2 3 0 0;2 3 0 1;3 2 0 0;3 2 0 1;3 3 0 0;3 3 0 1;3 4 0 0;3 4 0 1;4 3 0 0;4 3 0 1;4 4 0 0;4 4 0 1;5 4 0 0;	1768.64	3	61.6164	49.5553	84.0156	9	0.00365	1.1942	0.78261	0.85	0.55	0	0	0	0	0	-1	0	0	sp|P01871|IGHM_HUMAN	IGHM	46	10340600	53952300			-1	-1	2266	J3,J3,(5 4 0 1),1.00	100	100	100
20210408_Std_IgM_NGP_trypsin-chemotrypsin-1.2269.2269.2.0.dta	20210408_Std_IgM_NGP_trypsin-chemotrypsin-1.2269.2269.2.0.dta	20210408_Std_IgM_NGP_trypsin-chemotrypsin-1	2269	955.236	3157.27	1579.14	2	1	YKJNSDISSTR		1284.62	6 3 1 0	H(6)N(3)A(1)	(N(N(H(H(H(H)))(H(N(H(A)))))))	1907	0 1 0 0;0 2 0 0;1 2 0 0;2 2 0 0;2 3 0 0;3 2 0 0;3 3 0 0;3 3 1 0;4 2 0 0;4 3 0 0;4 3 1 0;5 2 0 0;5 3 0 0;5 3 1 0;6 3 0 0;	1872.65	3	45.6876	21.7395	90.1626	7	0.0008	0.25294	0.94118	1	0	0	0	0	0	0	-1	0	0	sp|P01871|IGHM_HUMAN	IGHM	46	5461370	30002500			-1	-1	2270	J3,J3,(6 3 1 0),1.00	100	100	100
20210408_Std_IgM_NGP_trypsin-chemotrypsin-1.2276.2276.3.0.dta	20210408_Std_IgM_NGP_trypsin-chemotrypsin-1.2276.2276.3.0.dta	20210408_Std_IgM_NGP_trypsin-chemotrypsin-1	2276	958.092	3522.4	1174.81	3	1	YKJNSDISSTR		1284.62	7 4 1 0	H(7)N(4)A(1)	(N(N(H(H(H)(H))(H(N(H))(N(H(A)))))))	2002	0 1 0 0;0 2 0 0;1 2 0 0;2 2 0 0;2 3 0 0;2 4 0 0;3 2 0 0;3 3 0 0;3 3 1 0;3 4 0 0;3 4 1 0;4 2 0 0;4 3 0 0;4 3 1 0;4 4 0 0;4 4 1 0;5 2 0 0;5 3 0 0;5 3 1 0;5 4 0 0;5 4 1 0;6 3 0 0;6 3 1 0;6 4 0 0;6 4 1 0;7 4 0 0;	2237.78	3	49.6023	39.8855	67.6477	7	0.0023	0.65229	0.64286	0.85	0.45	0	0	0	0	0	-1	0	0	sp|P01871|IGHM_HUMAN	IGHM	46	2382240	14886900			-1	-1	2277	J3,J3,(7 4 1 0),1.00	100	100	100
20210408_Std_IgM_NGP_trypsin-chemotrypsin-1.2290.2290.3.0.dta	20210408_Std_IgM_NGP_trypsin-chemotrypsin-1.2290.2290.3.0.dta	20210408_Std_IgM_NGP_trypsin-chemotrypsin-1	2290	963.583	3344.36	1115.46	3	1	YKJNSDISSTR		1284.62	5 4 1 1	H(5)N(4)A(1)F(1)	(N(N(H(H(N(H)))(H(N(F)(H(A)))))))	2622	0 1 0 0;0 2 0 0;1 2 0 0;2 2 0 0;2 3 0 0;2 3 0 1;3 2 0 0;3 3 0 0;3 3 0 1;3 3 1 0;3 3 1 1;3 4 0 0;3 4 0 1;4 3 0 0;4 3 0 1;4 3 1 0;4 3 1 1;4 4 0 0;4 4 0 1;4 4 1 0;4 4 1 1;5 4 0 0;5 4 0 1;5 4 1 0;	2059.73	3	48.9195	28.2545	87.2972	7	0.00513	1.53294	0.73077	0.65	0.35	0	0	0	0	0	-1	0	0	sp|P01871|IGHM_HUMAN	IGHM	46	8030150	44208300			-1	-1	2291	J3,J3,(5 4 1 1),1.00	100	100	100
20210408_Std_IgM_NGP_trypsin-chemotrypsin-1.2292.2292.3.0.dta	20210408_Std_IgM_NGP_trypsin-chemotrypsin-1.2292.2292.3.0.dta	20210408_Std_IgM_NGP_trypsin-chemotrypsin-1	2292	964.525	2995.22	999.079	3	1	YKJNSDISSTR		1284.62	5 3 1 0	H(5)N(3)A(1)	(N(N(H(H(H))(H(N(H(A)))))))	2154	0 1 0 0;0 2 0 0;1 2 0 0;2 2 0 0;2 3 0 0;3 2 0 0;3 3 0 0;3 3 1 0;4 2 0 0;4 3 0 0;4 3 1 0;5 3 0 0;	1710.6	3	68.0521	65.0382	73.6492	7	0.00802	2.67694	0.85714	1.05	0.45	0	0	0	0	0	-1	0	0	sp|P01871|IGHM_HUMAN	IGHM	46	19741000	180981000			-1	-1	2293	J3,J3,(5 3 1 0),1.00	100	100	100
20210408_Std_IgM_NGP_trypsin-chemotrypsin-1.2294.2294.3.0.dta	20210408_Std_IgM_NGP_trypsin-chemotrypsin-1.2294.2294.3.0.dta	20210408_Std_IgM_NGP_trypsin-chemotrypsin-1	2294	965.395	3198.3	1066.77	3	1	YKJNSDISSTR		1284.62	5 4 1 0	H(5)N(4)A(1)	(N(N(H(H(H))(H(N)(N(H(A)))))))	2169	0 1 0 0;0 2 0 0;1 2 0 0;2 2 0 0;2 3 0 0;2 4 0 0;3 2 0 0;3 3 0 0;3 3 1 0;3 4 0 0;3 4 1 0;4 2 0 0;4 3 0 0;4 3 1 0;4 4 0 0;4 4 1 0;5 3 0 0;5 3 1 0;5 4 0 0;	1913.68	3	32.4873	28.3989	40.0799	7	0.00512	1.59976	0.66667	0.55	0.55	0	0	0	0	0	-1	0	0	sp|P01871|IGHM_HUMAN	IGHM	46	221578000	1128880000			-1	-1	2295	J3,J3,(5 4 1 0),1.00	100	100	100
20210408_Std_IgM_NGP_trypsin-chemotrypsin-1.2296.2296.3.0.dta	20210408_Std_IgM_NGP_trypsin-chemotrypsin-1.2296.2296.3.0.dta	20210408_Std_IgM_NGP_trypsin-chemotrypsin-1	2296	966.198	3157.27	1053.1	3	1	YKJNSDISSTR		1284.62	6 3 1 0	H(6)N(3)A(1)	(N(N(H(H(H(H)))(H(N(H(A)))))))	1907	0 1 0 0;0 2 0 0;1 2 0 0;2 2 0 0;2 3 0 0;3 2 0 0;3 3 0 0;3 3 1 0;4 2 0 0;4 3 0 0;4 3 1 0;5 2 0 0;5 3 0 0;5 3 1 0;6 3 0 0;	1872.65	3	74.047	57.6526	104.494	7	0.00278	0.87975	0.94118	0.95	0.45	0	0	0	0	0	-1	0	0	sp|P01871|IGHM_HUMAN	IGHM	46	149445000	753225000			-1	-1	2297	J3,J3,(6 3 1 0),1.00	100	100	100
20210408_Std_IgM_NGP_trypsin-chemotrypsin-1.2299.2299.3.0.dta	20210408_Std_IgM_NGP_trypsin-chemotrypsin-1.2299.2299.3.0.dta	20210408_Std_IgM_NGP_trypsin-chemotrypsin-1	2299	967.127	2841.05	947.689	3	1	QQJASSM	7,Oxidation[M];	781.314	5 4 1 1	H(5)N(4)A(1)F(1)	(N(F)(N(H(H(N(H)))(H(N(H(A)))))))	545	0 1 0 0;0 1 0 1;0 2 0 0;0 2 0 1;1 2 0 0;1 2 0 1;2 2 0 0;2 2 0 1;2 3 0 0;2 3 0 1;3 2 0 0;3 2 0 1;3 3 0 0;3 3 0 1;3 3 1 0;3 3 1 1;3 4 0 0;3 4 0 1;4 3 0 0;4 3 0 1;4 3 1 0;4 3 1 1;4 4 0 0;4 4 0 1;4 4 1 0;4 4 1 1;5 4 0 0;5 4 0 1;5 4 1 0;	2059.73	3	9.23066	7.33134	12.758	7	0.00202	0.70984	0.29032	0.75	0.08333	0	0	0	0	0	-1	0	0	sp|P0DOX6|IGM_HUMAN;sp|P01871|IGHM_HUMAN	;IGHM	332;209	2520630	10793100			-1	-1	2300	J3,J3,(5 4 1 1),1.00	100	100	100
20210408_Std_IgM_NGP_trypsin-chemotrypsin-1.2303.2303.3.0.dta	20210408_Std_IgM_NGP_trypsin-chemotrypsin-1.2303.2303.3.0.dta	20210408_Std_IgM_NGP_trypsin-chemotrypsin-1	2303	969.002	2833.17	945.061	3	1	YKJNSDISSTR		1284.62	4 3 1 0	H(4)N(3)A(1)	(N(N(H(H)(H(N(H(A)))))))	3161	0 1 0 0;0 2 0 0;1 2 0 0;2 2 0 0;2 3 0 0;3 2 0 0;3 3 0 0;3 3 1 0;4 3 0 0;	1548.54	3	60.2089	50.1728	78.8474	7	0.00505	1.78262	0.90909	1.05	0.3	0	0	0	0	0	-1	0	0	sp|P01871|IGHM_HUMAN	IGHM	46	28694900	123130000			-1	-1	2304	J3,J3,(4 3 1 0),1.00	100	100	100
20210408_Std_IgM_NGP_trypsin-chemotrypsin-1.2306.2306.2.0.dta	20210408_Std_IgM_NGP_trypsin-chemotrypsin-1.2306.2306.2.0.dta	20210408_Std_IgM_NGP_trypsin-chemotrypsin-1	2306	969.993	2841.05	1421.03	2	1	QQJASSM	7,Oxidation[M];	781.314	5 4 1 1	H(5)N(4)A(1)F(1)	(N(F)(N(H(H(N(H)))(H(N(H(A)))))))	545	0 1 0 0;0 1 0 1;0 2 0 0;0 2 0 1;1 2 0 0;1 2 0 1;2 2 0 0;2 2 0 1;2 3 0 0;2 3 0 1;3 2 0 0;3 2 0 1;3 3 0 0;3 3 0 1;3 3 1 0;3 3 1 1;3 4 0 0;3 4 0 1;4 3 0 0;4 3 0 1;4 3 1 0;4 3 1 1;4 4 0 0;4 4 0 1;4 4 1 0;4 4 1 1;5 4 0 0;5 4 0 1;5 4 1 0;	2059.73	3	14.9504	11.5093	21.341	9	0.00343	1.20578	0.35484	0.91667	0	0	0	0	0	0	-1	0	0	sp|P0DOX6|IGM_HUMAN;sp|P01871|IGHM_HUMAN	;IGHM	332;209	2449380	10686600			-1	-1	2307	J3,J3,(5 4 1 1),1.00	100	100	100
20210408_Std_IgM_NGP_trypsin-chemotrypsin-1.2308.2308.2.0.dta	20210408_Std_IgM_NGP_trypsin-chemotrypsin-1.2308.2308.2.0.dta	20210408_Std_IgM_NGP_trypsin-chemotrypsin-1	2308	971.004	2833.17	1417.09	2	1	YKJNSDISSTR		1284.62	4 3 1 0	H(4)N(3)A(1)	(N(N(H(H)(H(N(H(A)))))))	3161	0 1 0 0;0 2 0 0;1 2 0 0;2 2 0 0;2 3 0 0;3 2 0 0;3 3 0 0;3 3 1 0;4 3 0 0;	1548.54	3	34.2727	19.7852	61.1782	7	0.00431	1.52249	0.90909	0.95	0.05	0	0	0	0	0	-1	0	0	sp|P01871|IGHM_HUMAN	IGHM	46	4677940	20288700			-1	-1	2309	J3,J3,(4 3 1 0),1.00	100	100	100
20210408_Std_IgM_NGP_trypsin-chemotrypsin-1.2313.2313.3.0.dta	20210408_Std_IgM_NGP_trypsin-chemotrypsin-1.2313.2313.3.0.dta	20210408_Std_IgM_NGP_trypsin-chemotrypsin-1	2313	973.168	3303.33	1101.78	3	1	YKJNSDISSTR		1284.62	6 3 1 1	H(6)N(3)A(1)F(1)	(N(F)(N(H(H(H(H)))(H(N(H(A)))))))	5	0 1 0 0;0 1 0 1;0 2 0 0;0 2 0 1;1 2 0 0;1 2 0 1;2 2 0 0;2 2 0 1;2 3 0 0;2 3 0 1;3 2 0 0;3 2 0 1;3 3 0 0;3 3 0 1;3 3 1 0;3 3 1 1;4 2 0 0;4 2 0 1;4 3 0 0;4 3 0 1;4 3 1 0;4 3 1 1;5 2 0 0;5 2 0 1;5 3 0 0;5 3 0 1;5 3 1 0;5 3 1 1;6 3 0 0;6 3 0 1;6 3 1 0;	2018.71	3	73.9103	59.1146	101.388	9	0.00533	1.61225	0.63636	0.95	0.3	0	0	0	0	0	-1	0	0	sp|P01871|IGHM_HUMAN	IGHM	46	107992000	588387000			-1	-1	2314	J3,J3,(6 3 1 1),1.00	100	100	100
20210408_Std_IgM_NGP_trypsin-chemotrypsin-1.2315.2315.3.0.dta	20210408_Std_IgM_NGP_trypsin-chemotrypsin-1.2315.2315.3.0.dta	20210408_Std_IgM_NGP_trypsin-chemotrypsin-1	2315	974.108	3256.34	1086.12	3	1	YKJNSDISSTR		1284.62	5 5 0 1	H(5)N(5)F(1)	(N(F)(N(H(H(N))(H(N(H))(N(H))))))	742	0 1 0 0;0 1 0 1;0 2 0 0;0 2 0 1;1 2 0 0;1 2 0 1;2 2 0 0;2 2 0 1;2 3 0 0;2 3 0 1;2 4 0 0;2 4 0 1;3 2 0 0;3 2 0 1;3 3 0 0;3 3 0 1;3 4 0 0;3 4 0 1;3 5 0 0;3 5 0 1;4 3 0 0;4 3 0 1;4 4 0 0;4 4 0 1;4 5 0 0;4 5 0 1;5 4 0 0;5 4 0 1;5 5 0 0;	1971.72	3	29.2104	40.684	7.90239	4	0.00246	0.75658	0.32258	0.85	0.4	0	0	0	0	0	-1	0	0	sp|P01871|IGHM_HUMAN	IGHM	46	8677130	45165200			-1	-1	2316	J3,J3,(5 5 0 1),1.00	100	100	100
20210408_Std_IgM_NGP_trypsin-chemotrypsin-1.2320.2320.3.1.dta	20210408_Std_IgM_NGP_trypsin-chemotrypsin-1.2320.2320.3.1.dta	20210408_Std_IgM_NGP_trypsin-chemotrypsin-1	2320	976.022	3506.41	1169.47	3	1	YKJNSDISSTR		1284.62	6 4 1 1	H(6)N(4)A(1)F(1)	(N(F)(N(H(H(N(H(H))))(H(N(H(A)))))))	342	0 1 0 0;0 1 0 1;0 2 0 0;0 2 0 1;1 2 0 0;1 2 0 1;2 2 0 0;2 2 0 1;2 3 0 0;2 3 0 1;3 2 0 0;3 2 0 1;3 3 0 0;3 3 0 1;3 3 1 0;3 3 1 1;3 4 0 0;3 4 0 1;4 3 0 0;4 3 0 1;4 3 1 0;4 3 1 1;4 4 0 0;4 4 0 1;4 4 1 0;4 4 1 1;5 3 0 0;5 3 0 1;5 4 0 0;5 4 0 1;5 4 1 0;5 4 1 1;6 4 0 0;6 4 0 1;6 4 1 0;	2221.79	3	70.6186	47.458	113.631	9	0.00233	0.66571	0.67568	0.95	0.4	0	0	0	0	0	-1	0	0	sp|P01871|IGHM_HUMAN	IGHM	46	11558800	70979800			-1	-1	2321	J3,J3,(6 4 1 1),1.00	100	100	100
20210408_Std_IgM_NGP_trypsin-chemotrypsin-1.2322.2322.3.0.dta	20210408_Std_IgM_NGP_trypsin-chemotrypsin-1.2322.2322.3.0.dta	20210408_Std_IgM_NGP_trypsin-chemotrypsin-1	2322	976.961	3490.41	1164.14	3	1	YKJNSDISSTR		1284.62	5 4 1 2	H(5)N(4)A(1)F(2)	(N(F)(N(H(H(N(H(A))))(H(N(H(F)))))))	282	0 1 0 0;0 1 0 1;0 2 0 0;0 2 0 1;1 2 0 0;1 2 0 1;2 2 0 0;2 2 0 1;2 3 0 0;2 3 0 1;3 2 0 0;3 2 0 1;3 3 0 0;3 3 0 1;3 3 0 2;3 3 1 0;3 3 1 1;3 4 0 0;3 4 0 1;4 3 0 0;4 3 0 1;4 3 0 2;4 3 1 0;4 3 1 1;4 4 0 0;4 4 0 1;4 4 0 2;4 4 1 0;4 4 1 1;5 4 0 0;5 4 0 1;5 4 0 2;5 4 1 0;5 4 1 1;	2205.79	3	79.083	49.7951	133.475	9	0.00326	0.93452	0.75	0.95	0.35	0	0	0	0	0	-1	0	0	sp|P01871|IGHM_HUMAN	IGHM	46	37132200	212627000			0	0	2323	J3,J3,(5 4 1 2),1.00	100	100	100
20210408_Std_IgM_NGP_trypsin-chemotrypsin-1.2327.2327.3.0.dta	20210408_Std_IgM_NGP_trypsin-chemotrypsin-1.2327.2327.3.0.dta	20210408_Std_IgM_NGP_trypsin-chemotrypsin-1	2327	978.817	3053.26	1018.43	3	1	YKJNSDISSTR		1284.62	5 4 0 1	H(5)N(4)F(1)	(N(F)(N(H(H(N(H)))(H(N(H))))))	564	0 1 0 0;0 1 0 1;0 2 0 0;0 2 0 1;1 2 0 0;1 2 0 1;2 2 0 0;2 2 0 1;2 3 0 0;2 3 0 1;3 2 0 0;3 2 0 1;3 3 0 0;3 3 0 1;3 4 0 0;3 4 0 1;4 3 0 0;4 3 0 1;4 4 0 0;4 4 0 1;5 4 0 0;	1768.64	3	43.1695	44.6606	40.4003	8	0.00364	1.19126	0.56522	0.75	0.5	0	0	0	0	0	-1	0	0	sp|P01871|IGHM_HUMAN	IGHM	46	22412600	91516000			-1	-1	2328	J3,J3,(5 4 0 1),1.00	100	100	100
20210408_Std_IgM_NGP_trypsin-chemotrypsin-1.2329.2329.3.0.dta	20210408_Std_IgM_NGP_trypsin-chemotrypsin-1.2329.2329.3.0.dta	20210408_Std_IgM_NGP_trypsin-chemotrypsin-1	2329	979.757	3110.28	1037.43	3	1	YKJNSDISSTR		1284.62	5 5 0 0	H(5)N(5)	(N(N(H(H(N(H)))(H(N)(N(H))))))	2656	0 1 0 0;0 2 0 0;1 2 0 0;2 2 0 0;2 3 0 0;2 4 0 0;3 2 0 0;3 3 0 0;3 4 0 0;3 5 0 0;4 3 0 0;4 4 0 0;4 5 0 0;5 4 0 0;	1825.66	3	16.103	24.4153	0.66597	2	0.00188	0.6046	0.1875	0.55	0.35	0	0	0	0	0	-1	0	0	sp|P01871|IGHM_HUMAN	IGHM	46	2721610	11496800			-1	-1	2330	J3,J3,(5 5 0 0),1.00	100	100	100
20210408_Std_IgM_NGP_trypsin-chemotrypsin-1.2331.2331.3.1.dta	20210408_Std_IgM_NGP_trypsin-chemotrypsin-1.2331.2331.3.1.dta	20210408_Std_IgM_NGP_trypsin-chemotrypsin-1	2331	980.628	3036.25	1012.75	3	1	YKJNSDISSTR		1284.62	4 4 1 0	H(4)N(4)A(1)	(N(N(H(H(N))(H(N(H(A)))))))	2868	0 1 0 0;0 2 0 0;1 2 0 0;2 2 0 0;2 3 0 0;3 2 0 0;3 3 0 0;3 3 1 0;3 4 0 0;4 3 0 0;4 3 1 0;4 4 0 0;	1751.62	3	13.4918	11.2075	17.7341	5	0.00341	1.12373	0.64286	0.55	0.1	0	0	0	0	0	-1	0	0	sp|P01871|IGHM_HUMAN	IGHM	46	397657	3266160			-1	-1	2332	J3,J3,(4 4 1 0),1.00	100	100	100
20210408_Std_IgM_NGP_trypsin-chemotrypsin-1.2336.2336.3.0.dta	20210408_Std_IgM_NGP_trypsin-chemotrypsin-1.2336.2336.3.0.dta	20210408_Std_IgM_NGP_trypsin-chemotrypsin-1	2336	982.36	3141.28	1047.76	3	1	YKJNSDISSTR		1284.62	5 3 1 1	H(5)N(3)A(1)F(1)	(N(F)(N(H(H(H))(H(N(H(A)))))))	110	0 1 0 0;0 1 0 1;0 2 0 0;0 2 0 1;1 2 0 0;1 2 0 1;2 2 0 0;2 2 0 1;2 3 0 0;2 3 0 1;3 2 0 0;3 2 0 1;3 3 0 0;3 3 0 1;3 3 1 0;3 3 1 1;4 2 0 0;4 2 0 1;4 3 0 0;4 3 0 1;4 3 1 0;4 3 1 1;5 3 0 0;5 3 0 1;5 3 1 0;	1856.66	3	63.6727	54.382	80.9268	9	0.0069	2.19663	0.7037	0.95	0.35	0	0	0	0	0	-1	0	0	sp|P01871|IGHM_HUMAN	IGHM	46	102644000	657003000			-1	-1	2337	J3,J3,(5 3 1 1),1.00	100	100	100
20210408_Std_IgM_NGP_trypsin-chemotrypsin-1.2343.2343.3.3.dta	20210408_Std_IgM_NGP_trypsin-chemotrypsin-1.2343.2343.3.3.dta	20210408_Std_IgM_NGP_trypsin-chemotrypsin-1	2343	985.294	3157.27	1053.1	3	1	YKJNSDISSTR		1284.62	6 3 1 0	H(6)N(3)A(1)	(N(N(H(H)(H(H)(H(N(H(A))))))))	3072	0 1 0 0;0 2 0 0;1 2 0 0;2 2 0 0;3 2 0 0;3 3 0 0;4 2 0 0;4 3 0 0;4 3 1 0;5 2 0 0;5 3 0 0;5 3 1 0;6 3 0 0;	1872.65	3	51.0173	45.9072	60.5075	7	0.00534	1.69121	0.8	0.95	0.4	0	0	0	0	0	-1	0	0	sp|P01871|IGHM_HUMAN	IGHM	46	15038500	73359200			-1	-1	2344	J3,J3,(6 3 1 0),1.00	100	100	100
20210408_Std_IgM_NGP_trypsin-chemotrypsin-1.2345.2345.3.0.dta	20210408_Std_IgM_NGP_trypsin-chemotrypsin-1.2345.2345.3.0.dta	20210408_Std_IgM_NGP_trypsin-chemotrypsin-1	2345	986.234	2995.22	999.079	3	1	YKJNSDISSTR		1284.62	5 3 1 0	H(5)N(3)A(1)	(N(N(H(H(H))(H(N(H(A)))))))	2154	0 1 0 0;0 2 0 0;1 2 0 0;2 2 0 0;2 3 0 0;3 2 0 0;3 3 0 0;3 3 1 0;4 2 0 0;4 3 0 0;4 3 1 0;5 3 0 0;	1710.6	3	23.0445	19.9973	28.7034	6	0.00797	2.65991	0.78571	0.65	0.35	0	0	0	0	0	-1	0	0	sp|P01871|IGHM_HUMAN	IGHM	46	19741000	180981000			-1	-1	2346	J3,J3,(5 3 1 0),1.00	100	100	100
20210408_Std_IgM_NGP_trypsin-chemotrypsin-1.2349.2349.3.0.dta	20210408_Std_IgM_NGP_trypsin-chemotrypsin-1.2349.2349.3.0.dta	20210408_Std_IgM_NGP_trypsin-chemotrypsin-1	2349	987.846	3344.36	1115.46	3	1	YKJNSDISSTR		1284.62	5 4 1 1	H(5)N(4)A(1)F(1)	(N(F)(N(H(H(N(H)))(H(N(H(A)))))))	545	0 1 0 0;0 1 0 1;0 2 0 0;0 2 0 1;1 2 0 0;1 2 0 1;2 2 0 0;2 2 0 1;2 3 0 0;2 3 0 1;3 2 0 0;3 2 0 1;3 3 0 0;3 3 0 1;3 3 1 0;3 3 1 1;3 4 0 0;3 4 0 1;4 3 0 0;4 3 0 1;4 3 1 0;4 3 1 1;4 4 0 0;4 4 0 1;4 4 1 0;4 4 1 1;5 4 0 0;5 4 0 1;5 4 1 0;	2059.73	3	85.3698	56.4494	139.079	9	0.00699	2.09089	0.83871	0.95	0.45	0	0	0	0	0	-1	0	0	sp|P01871|IGHM_HUMAN	IGHM	46	632886000	4308110000			-1	-1	2350	J3,J3,(5 4 1 1),1.00	100	100	100
20210408_Std_IgM_NGP_trypsin-chemotrypsin-1.2352.2352.3.0.dta	20210408_Std_IgM_NGP_trypsin-chemotrypsin-1.2352.2352.3.0.dta	20210408_Std_IgM_NGP_trypsin-chemotrypsin-1	2352	988.695	2979.23	993.747	3	1	YKJNSDISSTR		1284.62	4 3 1 1	H(4)N(3)A(1)F(1)	(N(F)(N(H(H)(H(N(H(A)))))))	956	0 1 0 0;0 1 0 1;0 2 0 0;0 2 0 1;1 2 0 0;1 2 0 1;2 2 0 0;2 2 0 1;2 3 0 0;2 3 0 1;3 2 0 0;3 2 0 1;3 3 0 0;3 3 0 1;3 3 1 0;3 3 1 1;4 3 0 0;4 3 0 1;4 3 1 0;	1694.6	3	72.9681	64.6308	88.4517	9	0.00536	1.79834	0.80952	0.95	0.5	0	0	0	0	0	-1	0	0	sp|P01871|IGHM_HUMAN	IGHM	46	230316000	1064230000			-1	-1	2353	J3,J3,(4 3 1 1),1.00	100	100	100
20210408_Std_IgM_NGP_trypsin-chemotrypsin-1.2356.2356.3.1.dta	20210408_Std_IgM_NGP_trypsin-chemotrypsin-1.2356.2356.3.1.dta	20210408_Std_IgM_NGP_trypsin-chemotrypsin-1	2356	990.569	3401.38	1134.46	3	1	YKJNSDISSTR		1284.62	5 5 1 0	H(5)N(5)A(1)	(N(N(H(N)(H(N(H)))(H(N(H(A)))))))	4070	0 1 0 0;0 2 0 0;1 2 0 0;1 3 0 0;2 2 0 0;2 3 0 0;2 4 0 0;3 2 0 0;3 3 0 0;3 3 1 0;3 4 0 0;3 4 1 0;3 5 0 0;4 3 0 0;4 3 1 0;4 4 0 0;4 4 1 0;4 5 0 0;4 5 1 0;5 4 0 0;5 4 1 0;5 5 0 0;	2116.76	3	20.991	27.5422	8.82438	3	0.00221	0.64943	0.41667	0.7	0.3	0	0	0	0	0	-1	0	0	sp|P01871|IGHM_HUMAN	IGHM	46	48098500	276447000			-1	-1	2357	J3,J3,(5 5 1 0),1.00	100	100	100
20210408_Std_IgM_NGP_trypsin-chemotrypsin-1.2359.2359.3.0.dta	20210408_Std_IgM_NGP_trypsin-chemotrypsin-1.2359.2359.3.0.dta	20210408_Std_IgM_NGP_trypsin-chemotrypsin-1	2359	991.538	3303.33	1101.78	3	1	YKJNSDISSTR		1284.62	6 3 1 1	H(6)N(3)A(1)F(1)	(N(F)(N(H(H(H(H)))(H(N(H(A)))))))	5	0 1 0 0;0 1 0 1;0 2 0 0;0 2 0 1;1 2 0 0;1 2 0 1;2 2 0 0;2 2 0 1;2 3 0 0;2 3 0 1;3 2 0 0;3 2 0 1;3 3 0 0;3 3 0 1;3 3 1 0;3 3 1 1;4 2 0 0;4 2 0 1;4 3 0 0;4 3 0 1;4 3 1 0;4 3 1 1;5 2 0 0;5 2 0 1;5 3 0 0;5 3 0 1;5 3 1 0;5 3 1 1;6 3 0 0;6 3 0 1;6 3 1 0;	2018.71	3	82.8248	50.3126	143.204	9	0.00532	1.60952	0.75758	0.85	0.4	0	0	0	0	0	-1	0	0	sp|P01871|IGHM_HUMAN	IGHM	46	107992000	588387000			-1	-1	2360	J3,J3,(6 3 1 1),1.00	100	100	100
20210408_Std_IgM_NGP_trypsin-chemotrypsin-1.2361.2361.3.1.dta	20210408_Std_IgM_NGP_trypsin-chemotrypsin-1.2361.2361.3.1.dta	20210408_Std_IgM_NGP_trypsin-chemotrypsin-1	2361	992.272	3256.34	1086.12	3	1	YKJNSDISSTR		1284.62	5 5 0 1	H(5)N(5)F(1)	(N(F)(N(H(H(N(H)))(H(N)(N(H))))))	569	0 1 0 0;0 1 0 1;0 2 0 0;0 2 0 1;1 2 0 0;1 2 0 1;2 2 0 0;2 2 0 1;2 3 0 0;2 3 0 1;2 4 0 0;2 4 0 1;3 2 0 0;3 2 0 1;3 3 0 0;3 3 0 1;3 4 0 0;3 4 0 1;3 5 0 0;3 5 0 1;4 3 0 0;4 3 0 1;4 4 0 0;4 4 0 1;4 5 0 0;4 5 0 1;5 4 0 0;5 4 0 1;5 5 0 0;	1971.72	3	49.6151	44.1928	59.6849	8	0.00254	0.77869	0.58065	0.85	0.45	0	0	0	0	0	-1	0	0	sp|P01871|IGHM_HUMAN	IGHM	46	13977400	71747900			-1	-1	2362	J3,J3,(5 5 0 1),1.00	100	100	100
20210408_Std_IgM_NGP_trypsin-chemotrypsin-1.2370.2370.3.0.dta	20210408_Std_IgM_NGP_trypsin-chemotrypsin-1.2370.2370.3.0.dta	20210408_Std_IgM_NGP_trypsin-chemotrypsin-1	2370	995.923	3506.41	1169.47	3	1	YKJNSDISSTR		1284.62	6 4 1 1	H(6)N(4)A(1)F(1)	(N(F)(N(H(H(N(H(H))))(H(N(H(A)))))))	342	0 1 0 0;0 1 0 1;0 2 0 0;0 2 0 1;1 2 0 0;1 2 0 1;2 2 0 0;2 2 0 1;2 3 0 0;2 3 0 1;3 2 0 0;3 2 0 1;3 3 0 0;3 3 0 1;3 3 1 0;3 3 1 1;3 4 0 0;3 4 0 1;4 3 0 0;4 3 0 1;4 3 1 0;4 3 1 1;4 4 0 0;4 4 0 1;4 4 1 0;4 4 1 1;5 3 0 0;5 3 0 1;5 4 0 0;5 4 0 1;5 4 1 0;5 4 1 1;6 4 0 0;6 4 0 1;6 4 1 0;	2221.79	3	60.9416	39.238	101.248	9	0.00291	0.82998	0.7027	0.85	0.35	0	0	0	0	0	-1	0	0	sp|P01871|IGHM_HUMAN	IGHM	46	11558800	70979800			-1	-1	2371	J3,J3,(6 4 1 1),1.00	100	100	100
20210408_Std_IgM_NGP_trypsin-chemotrypsin-1.2379.2379.3.0.dta	20210408_Std_IgM_NGP_trypsin-chemotrypsin-1.2379.2379.3.0.dta	20210408_Std_IgM_NGP_trypsin-chemotrypsin-1	2379	999.52	3693.49	1231.84	3	1	YKJNSDISSTR		1284.62	5 5 1 2	H(5)N(5)A(1)F(2)	(N(F)(N(H(H(N(H(A))))(H(N(H))(N(F))))))	292	0 1 0 0;0 1 0 1;0 2 0 0;0 2 0 1;1 2 0 0;1 2 0 1;2 2 0 0;2 2 0 1;2 3 0 0;2 3 0 1;2 3 0 2;2 4 0 0;2 4 0 1;2 4 0 2;3 2 0 0;3 2 0 1;3 3 0 0;3 3 0 1;3 3 0 2;3 3 1 0;3 3 1 1;3 4 0 0;3 4 0 1;3 4 0 2;3 5 0 0;3 5 0 1;3 5 0 2;4 3 0 0;4 3 0 1;4 3 1 0;4 3 1 1;4 4 0 0;4 4 0 1;4 4 0 2;4 4 1 0;4 4 1 1;4 4 1 2;4 5 0 0;4 5 0 1;4 5 0 2;4 5 1 0;4 5 1 1;4 5 1 2;5 4 0 0;5 4 0 1;5 4 1 0;5 4 1 1;5 5 0 0;5 5 0 1;5 5 0 2…	2408.87	3	9.00374	9.95772	7.23206	4	0.00069	0.18772	0.24074	0.2	0.25	0	0	0	0	0	-1	0	0	sp|P01871|IGHM_HUMAN	IGHM	46	5829790	36507200			0	0	2380	J3,J3,(5 5 1 2),1.00	100	100	100
20210408_Std_IgM_NGP_trypsin-chemotrypsin-1.2388.2388.2.1.dta	20210408_Std_IgM_NGP_trypsin-chemotrypsin-1.2388.2388.2.1.dta	20210408_Std_IgM_NGP_trypsin-chemotrypsin-1	2388	1003.11	2979.22	1490.12	2	1	YKJNSDISSTR		1284.62	4 3 1 1	H(4)N(3)A(1)F(1)	(N(F)(N(H(H)(H(N(H(A)))))))	956	0 1 0 0;0 1 0 1;0 2 0 0;0 2 0 1;1 2 0 0;1 2 0 1;2 2 0 0;2 2 0 1;2 3 0 0;2 3 0 1;3 2 0 0;3 2 0 1;3 3 0 0;3 3 0 1;3 3 1 0;3 3 1 1;4 3 0 0;4 3 0 1;4 3 1 0;	1694.6	3	9.09259	5.72248	15.3514	7	0.00386	1.29653	0.47619	0.5	0.05	0	0	0	0	0	-1	0	0	sp|P01871|IGHM_HUMAN	IGHM	46	26135100	153638000			-1	-1	2389	J3,J3,(4 3 1 1),1.00	100	100	100
20210408_Std_IgM_NGP_trypsin-chemotrypsin-1.2390.2390.4.1.dta	20210408_Std_IgM_NGP_trypsin-chemotrypsin-1.2390.2390.4.1.dta	20210408_Std_IgM_NGP_trypsin-chemotrypsin-1	2390	1004.04	3344.35	836.844	4	1	YKJNSDISSTR		1284.62	5 4 1 1	H(5)N(4)A(1)F(1)	(N(F)(N(H(H(N(H)))(H(N(H(A)))))))	545	0 1 0 0;0 1 0 1;0 2 0 0;0 2 0 1;1 2 0 0;1 2 0 1;2 2 0 0;2 2 0 1;2 3 0 0;2 3 0 1;3 2 0 0;3 2 0 1;3 3 0 0;3 3 0 1;3 3 1 0;3 3 1 1;3 4 0 0;3 4 0 1;4 3 0 0;4 3 0 1;4 3 1 0;4 3 1 1;4 4 0 0;4 4 0 1;4 4 1 0;4 4 1 1;5 4 0 0;5 4 0 1;5 4 1 0;	2059.73	3	82.5626	75.2962	96.0573	9	0.0008	0.24061	0.6129	0.95	0.65	0	0	0	0	0	-1	0	0	sp|P01871|IGHM_HUMAN	IGHM	46	4608390	26527900			-1	-1	2391	J3,J3,(5 4 1 1),1.00	100	100	100
20210408_Std_IgM_NGP_trypsin-chemotrypsin-1.2404.2404.3.0.dta	20210408_Std_IgM_NGP_trypsin-chemotrypsin-1.2404.2404.3.0.dta	20210408_Std_IgM_NGP_trypsin-chemotrypsin-1	2404	1009.14	2979.23	993.747	3	1	YKJNSDISSTR		1284.62	4 3 1 1	H(4)N(3)A(1)F(1)	(N(F)(N(H(H)(H(N(H(A)))))))	956	0 1 0 0;0 1 0 1;0 2 0 0;0 2 0 1;1 2 0 0;1 2 0 1;2 2 0 0;2 2 0 1;2 3 0 0;2 3 0 1;3 2 0 0;3 2 0 1;3 3 0 0;3 3 0 1;3 3 1 0;3 3 1 1;4 3 0 0;4 3 0 1;4 3 1 0;	1694.6	3	70.4475	64.0978	82.2398	9	0.00534	1.79229	0.7619	0.95	0.6	0	0	0	0	0	-1	0	0	sp|P01871|IGHM_HUMAN	IGHM	46	230316000	1064230000			-1	-1	2405	J3,J3,(4 3 1 1),1.00	100	100	100
20210408_Std_IgM_NGP_trypsin-chemotrypsin-1.2406.2406.3.3.dta	20210408_Std_IgM_NGP_trypsin-chemotrypsin-1.2406.2406.3.3.dta	20210408_Std_IgM_NGP_trypsin-chemotrypsin-1	2406	1010.16	3360.34	1120.79	3	1	YKJNSDISSTR		1284.62	6 4 1 0	H(6)N(4)A(1)	(N(N(H(H(N(H(H))))(H(N(H(A)))))))	2442	0 1 0 0;0 2 0 0;1 2 0 0;2 2 0 0;2 3 0 0;3 2 0 0;3 3 0 0;3 3 1 0;3 4 0 0;4 3 0 0;4 3 1 0;4 4 0 0;4 4 1 0;5 3 0 0;5 4 0 0;5 4 1 0;6 4 0 0;	2075.73	3	43.7639	45.6906	40.1858	7	-0.00271	-0.80734	0.52632	0.95	0.4	0	0	0	0	0	-1	0	0	sp|P01871|IGHM_HUMAN	IGHM	46	23060900	119653000			-1	-1	2407	J3,J3,(6 4 1 0),1.00	100	100	100
20210408_Std_IgM_NGP_trypsin-chemotrypsin-1.2408.2408.3.0.dta	20210408_Std_IgM_NGP_trypsin-chemotrypsin-1.2408.2408.3.0.dta	20210408_Std_IgM_NGP_trypsin-chemotrypsin-1	2408	1011.03	3044.13	1015.38	3	1	QQJASSM	7,Oxidation[M];	781.314	5 5 1 1	H(5)N(5)A(1)F(1)	(N(F)(N(H(N)(H(N(H)))(H(N(H(A)))))))	1524	0 1 0 0;0 1 0 1;0 2 0 0;0 2 0 1;1 2 0 0;1 2 0 1;1 3 0 0;1 3 0 1;2 2 0 0;2 2 0 1;2 3 0 0;2 3 0 1;2 4 0 0;2 4 0 1;3 2 0 0;3 2 0 1;3 3 0 0;3 3 0 1;3 3 1 0;3 3 1 1;3 4 0 0;3 4 0 1;3 4 1 0;3 4 1 1;3 5 0 0;3 5 0 1;4 3 0 0;4 3 0 1;4 3 1 0;4 3 1 1;4 4 0 0;4 4 0 1;4 4 1 0;4 4 1 1;4 5 0 0;4 5 0 1;4 5 1 0;4 5 1 1;5 4 0 0;5 4 0 1;5 4 1 0;5 4 1 1;5 5 0 0;5 5 0 1;5 5 1 0;	2262.81	3	11.6126	13.7541	7.63559	6	0.00322	1.05848	0.23404	0.91667	0.16667	0	0	0	0	0	-1	0	0	sp|P0DOX6|IGM_HUMAN;sp|P01871|IGHM_HUMAN	;IGHM	332;209	1446730	5158010			-1	-1	2409	J3,J3,(5 5 1 1),1.00	100	100	100
20210408_Std_IgM_NGP_trypsin-chemotrypsin-1.2410.2410.3.0.dta	20210408_Std_IgM_NGP_trypsin-chemotrypsin-1.2410.2410.3.0.dta	20210408_Std_IgM_NGP_trypsin-chemotrypsin-1	2410	1011.67	3344.36	1115.46	3	1	YKJNSDISSTR		1284.62	5 4 1 1	H(5)N(4)A(1)F(1)	(N(F)(N(H(H(N(H)))(H(N(H(A)))))))	545	0 1 0 0;0 1 0 1;0 2 0 0;0 2 0 1;1 2 0 0;1 2 0 1;2 2 0 0;2 2 0 1;2 3 0 0;2 3 0 1;3 2 0 0;3 2 0 1;3 3 0 0;3 3 0 1;3 3 1 0;3 3 1 1;3 4 0 0;3 4 0 1;4 3 0 0;4 3 0 1;4 3 1 0;4 3 1 1;4 4 0 0;4 4 0 1;4 4 1 0;4 4 1 1;5 4 0 0;5 4 0 1;5 4 1 0;	2059.73	3	92.9493	67.009	141.124	9	0.00684	2.04514	0.74194	0.95	0.5	0	0	0	0	0	-1	0	0	sp|P01871|IGHM_HUMAN	IGHM	46	632886000	4308110000			-1	-1	2411	J3,J3,(5 4 1 1),1.00	100	100	100
20210408_Std_IgM_NGP_trypsin-chemotrypsin-1.2413.2413.3.0.dta	20210408_Std_IgM_NGP_trypsin-chemotrypsin-1.2413.2413.3.0.dta	20210408_Std_IgM_NGP_trypsin-chemotrypsin-1	2413	1012.43	2866.11	956.042	3	1	JNSDISSTR		993.46	6 3 1 0	H(6)N(3)A(1)	(N(N(H(H)(H(H)(H(N(H(A))))))))	3072	0 1 0 0;0 2 0 0;1 2 0 0;2 2 0 0;3 2 0 0;3 3 0 0;4 2 0 0;4 3 0 0;4 3 1 0;5 2 0 0;5 3 0 0;5 3 1 0;6 3 0 0;	1872.65	1	52.5225	36.7533	81.8083	7	0.00194	0.67813	0.93333	1.0625	0.375	0	0	0	0	0	-1	0	0	sp|P01871|IGHM_HUMAN	IGHM	46	9266240	38620500			-1	-1	2414	J1,J1,(6 3 1 0),1.00	100	100	100
20210408_Std_IgM_NGP_trypsin-chemotrypsin-1.2415.2415.2.0.dta	20210408_Std_IgM_NGP_trypsin-chemotrypsin-1.2415.2415.2.0.dta	20210408_Std_IgM_NGP_trypsin-chemotrypsin-1	2415	1013.5	2866.11	1433.56	2	1	JNSDISSTR		993.46	6 3 1 0	H(6)N(3)A(1)	(N(N(H(H)(H(H)(H(N(H(A))))))))	3072	0 1 0 0;0 2 0 0;1 2 0 0;2 2 0 0;3 2 0 0;3 3 0 0;4 2 0 0;4 3 0 0;4 3 1 0;5 2 0 0;5 3 0 0;5 3 1 0;6 3 0 0;	1872.65	1	15.2078	9.48377	25.8381	7	0.00342	1.19311	0.6	0.8125	0	0	0	0	0	0	-1	0	0	sp|P01871|IGHM_HUMAN	IGHM	46	6860650	27969600			-1	-1	2416	J1,J1,(6 3 1 0),1.00	100	100	100
20210408_Std_IgM_NGP_trypsin-chemotrypsin-1.2420.2420.3.0.dta	20210408_Std_IgM_NGP_trypsin-chemotrypsin-1.2420.2420.3.0.dta	20210408_Std_IgM_NGP_trypsin-chemotrypsin-1	2420	1015.5	3256.34	1086.12	3	1	YKJNSDISSTR		1284.62	5 5 0 1	H(5)N(5)F(1)	(N(F)(N(H(N)(H(N(H)))(H(N(H))))))	1537	0 1 0 0;0 1 0 1;0 2 0 0;0 2 0 1;1 2 0 0;1 2 0 1;1 3 0 0;1 3 0 1;2 2 0 0;2 2 0 1;2 3 0 0;2 3 0 1;2 4 0 0;2 4 0 1;3 2 0 0;3 2 0 1;3 3 0 0;3 3 0 1;3 4 0 0;3 4 0 1;3 5 0 0;3 5 0 1;4 3 0 0;4 3 0 1;4 4 0 0;4 4 0 1;4 5 0 0;4 5 0 1;5 4 0 0;5 4 0 1;5 5 0 0;	1971.72	3	44.9067	32.4066	68.1212	8	0.00367	1.12601	0.72727	0.65	0.5	0	0	0	0	0	-1	0	0	sp|P01871|IGHM_HUMAN	IGHM	46	16892300	87954400			-1	-1	2421	J3,J3,(5 5 0 1),1.00	100	100	100
20210408_Std_IgM_NGP_trypsin-chemotrypsin-1.2422.2422.3.1.dta	20210408_Std_IgM_NGP_trypsin-chemotrypsin-1.2422.2422.3.1.dta	20210408_Std_IgM_NGP_trypsin-chemotrypsin-1	2422	1016.51	3141.28	1047.76	3	1	YKJNSDISSTR		1284.62	5 3 1 1	H(5)N(3)A(1)F(1)	(N(F)(N(H(H(H))(H(N(H(A)))))))	110	0 1 0 0;0 1 0 1;0 2 0 0;0 2 0 1;1 2 0 0;1 2 0 1;2 2 0 0;2 2 0 1;2 3 0 0;2 3 0 1;3 2 0 0;3 2 0 1;3 3 0 0;3 3 0 1;3 3 1 0;3 3 1 1;4 2 0 0;4 2 0 1;4 3 0 0;4 3 0 1;4 3 1 0;4 3 1 1;5 3 0 0;5 3 0 1;5 3 1 0;	1856.66	3	23.7561	19.1707	32.2719	8	0.0057	1.81557	0.51852	0.5	0.35	0	0	0	0	0	-1	0	0	sp|P01871|IGHM_HUMAN	IGHM	46	2631620	12654900			-1	-1	2423	J3,J3,(5 3 1 1),1.00	100	100	100
20210408_Std_IgM_NGP_trypsin-chemotrypsin-1.2424.2424.3.2.dta	20210408_Std_IgM_NGP_trypsin-chemotrypsin-1.2424.2424.3.2.dta	20210408_Std_IgM_NGP_trypsin-chemotrypsin-1	2424	1017.38	3563.43	1188.48	3	1	YKJNSDISSTR		1284.62	6 5 1 0	H(6)N(5)A(1)	(N(N(H(N)(H(N(H(H))))(H(N(H(A)))))))	3904	0 1 0 0;0 2 0 0;1 2 0 0;1 3 0 0;2 2 0 0;2 3 0 0;2 4 0 0;3 2 0 0;3 3 0 0;3 3 1 0;3 4 0 0;3 4 1 0;3 5 0 0;4 3 0 0;4 3 1 0;4 4 0 0;4 4 1 0;4 5 0 0;4 5 1 0;5 3 0 0;5 4 0 0;5 4 1 0;5 5 0 0;5 5 1 0;6 4 0 0;6 4 1 0;6 5 0 0;	2278.81	3	33.3047	36.7863	26.8388	6	-0.0003	-0.08544	0.44828	0.85	0.35	0	0	0	0	0	-1	0	0	sp|P01871|IGHM_HUMAN	IGHM	46	1317980	7786980			-1	-1	2425	J3,J3,(6 5 1 0),1.00	100	100	100
20210408_Std_IgM_NGP_trypsin-chemotrypsin-1.2429.2429.3.0.dta	20210408_Std_IgM_NGP_trypsin-chemotrypsin-1.2429.2429.3.0.dta	20210408_Std_IgM_NGP_trypsin-chemotrypsin-1	2429	1019.31	3198.3	1066.77	3	1	YKJNSDISSTR		1284.62	5 4 1 0	H(5)N(4)A(1)	(N(N(H(H(N(H)))(H(N(H(A)))))))	2633	0 1 0 0;0 2 0 0;1 2 0 0;2 2 0 0;2 3 0 0;3 2 0 0;3 3 0 0;3 3 1 0;3 4 0 0;4 3 0 0;4 3 1 0;4 4 0 0;4 4 1 0;5 4 0 0;	1913.68	3	60.922	54.1286	73.5383	7	0.00166	0.51918	0.875	0.95	0.6	0	0	0	0	0	-1	0	0	sp|P01871|IGHM_HUMAN	IGHM	46	2846630	15134300			-1	-1	2430	J3,J3,(5 4 1 0),1.00	100	100	100
20210408_Std_IgM_NGP_trypsin-chemotrypsin-1.2431.2431.3.0.dta	20210408_Std_IgM_NGP_trypsin-chemotrypsin-1.2431.2431.3.0.dta	20210408_Std_IgM_NGP_trypsin-chemotrypsin-1	2431	1020.18	2833.17	945.06	3	1	YKJNSDISSTR		1284.62	4 3 1 0	H(4)N(3)A(1)	(N(N(H(H)(H(N(H(A)))))))	3161	0 1 0 0;0 2 0 0;1 2 0 0;2 2 0 0;2 3 0 0;3 2 0 0;3 3 0 0;3 3 1 0;4 3 0 0;	1548.54	3	5.39737	2.68307	10.4382	5	0.00252	0.88998	0.54545	0.25	0.05	0	0	0	0	0	-1	0	0	sp|P01871|IGHM_HUMAN	IGHM	46	575437	2248610			-1	-1	2432	J3,J3,(4 3 1 0),1.00	100	100	100
20210408_Std_IgM_NGP_trypsin-chemotrypsin-1.2434.2434.2.0.dta	20210408_Std_IgM_NGP_trypsin-chemotrypsin-1.2434.2434.2.0.dta	20210408_Std_IgM_NGP_trypsin-chemotrypsin-1	2434	1021.17	2704.06	1352.53	2	1	JNSDISSTR		993.46	5 3 1 0	H(5)N(3)A(1)	(N(N(H(H(H))(H(N(H(A)))))))	2154	0 1 0 0;0 2 0 0;1 2 0 0;2 2 0 0;2 3 0 0;3 2 0 0;3 3 0 0;3 3 1 0;4 2 0 0;4 3 0 0;4 3 1 0;5 3 0 0;	1710.6	1	45.679	23.0685	87.67	7	0.00294	1.0869	1	1.1875	0	0	0	0	0	0	-1	0	0	sp|P01871|IGHM_HUMAN	IGHM	46	6902600	26706800			-1	-1	2435	J1,J1,(5 3 1 0),1.00	100	100	100
20210408_Std_IgM_NGP_trypsin-chemotrypsin-1.2436.2436.3.4.dta	20210408_Std_IgM_NGP_trypsin-chemotrypsin-1.2436.2436.3.4.dta	20210408_Std_IgM_NGP_trypsin-chemotrypsin-1	2436	1022.18	2704.06	902.024	3	1	JNSDISSTR		993.46	5 3 1 0	H(5)N(3)A(1)	(N(N(H(H(H))(H(N(H(A)))))))	2154	0 1 0 0;0 2 0 0;1 2 0 0;2 2 0 0;2 3 0 0;3 2 0 0;3 3 0 0;3 3 1 0;4 2 0 0;4 3 0 0;4 3 1 0;5 3 0 0;	1710.6	1	38.3729	34.1661	46.1857	7	0.00169	0.62648	0.71429	1	0.1875	0	0	0	0	0	-1	0	0	sp|P01871|IGHM_HUMAN	IGHM	46	4481680	17984800			-1	-1	2437	J1,J1,(5 3 1 0),1.00	100	100	100
20210408_Std_IgM_NGP_trypsin-chemotrypsin-1.2440.2440.3.1.dta	20210408_Std_IgM_NGP_trypsin-chemotrypsin-1.2440.2440.3.1.dta	20210408_Std_IgM_NGP_trypsin-chemotrypsin-1	2440	1023.87	3547.44	1183.15	3	1	YKJNSDISSTR		1284.62	5 5 1 1	H(5)N(5)A(1)F(1)	(N(F)(N(H(N)(H(N(H)))(H(N(H(A)))))))	1524	0 1 0 0;0 1 0 1;0 2 0 0;0 2 0 1;1 2 0 0;1 2 0 1;1 3 0 0;1 3 0 1;2 2 0 0;2 2 0 1;2 3 0 0;2 3 0 1;2 4 0 0;2 4 0 1;3 2 0 0;3 2 0 1;3 3 0 0;3 3 0 1;3 3 1 0;3 3 1 1;3 4 0 0;3 4 0 1;3 4 1 0;3 4 1 1;3 5 0 0;3 5 0 1;4 3 0 0;4 3 0 1;4 3 1 0;4 3 1 1;4 4 0 0;4 4 0 1;4 4 1 0;4 4 1 1;4 5 0 0;4 5 0 1;4 5 1 0;4 5 1 1;5 4 0 0;5 4 0 1;5 4 1 0;5 4 1 1;5 5 0 0;5 5 0 1;5 5 1 0;	2262.81	3	60.4325	57.7185	65.4728	8	0.00561	1.58203	0.46809	0.95	0.3	0	0	0	0	0	-1	0	0	sp|P01871|IGHM_HUMAN	IGHM	46	501957000	3014680000			-1	-1	2441	J3,J3,(5 5 1 1),1.00	100	100	100
20210408_Std_IgM_NGP_trypsin-chemotrypsin-1.2450.2450.4.1.dta	20210408_Std_IgM_NGP_trypsin-chemotrypsin-1.2450.2450.4.1.dta	20210408_Std_IgM_NGP_trypsin-chemotrypsin-1	2450	1027.81	3547.43	887.614	4	1	YKJNSDISSTR		1284.62	5 5 1 1	H(5)N(5)A(1)F(1)	(N(F)(N(H(N)(H(N(H)))(H(N(H(A)))))))	1524	0 1 0 0;0 1 0 1;0 2 0 0;0 2 0 1;1 2 0 0;1 2 0 1;1 3 0 0;1 3 0 1;2 2 0 0;2 2 0 1;2 3 0 0;2 3 0 1;2 4 0 0;2 4 0 1;3 2 0 0;3 2 0 1;3 3 0 0;3 3 0 1;3 3 1 0;3 3 1 1;3 4 0 0;3 4 0 1;3 4 1 0;3 4 1 1;3 5 0 0;3 5 0 1;4 3 0 0;4 3 0 1;4 3 1 0;4 3 1 1;4 4 0 0;4 4 0 1;4 4 1 0;4 4 1 1;4 5 0 0;4 5 0 1;4 5 1 0;4 5 1 1;5 4 0 0;5 4 0 1;5 4 1 0;5 4 1 1;5 5 0 0;5 5 0 1;5 5 1 0;	2262.81	3	73.9619	77.2549	67.8462	8	0.00161	0.45446	0.44681	0.95	0.6	0	0	0	0	0	-1	0	0	sp|P01871|IGHM_HUMAN	IGHM	46	13235200	80778500			-1	-1	2451	J3,J3,(5 5 1 1),1.00	100	100	100
20210408_Std_IgM_NGP_trypsin-chemotrypsin-1.2454.2454.3.0.dta	20210408_Std_IgM_NGP_trypsin-chemotrypsin-1.2454.2454.3.0.dta	20210408_Std_IgM_NGP_trypsin-chemotrypsin-1	2454	1029.54	3709.49	1237.17	3	1	YKJNSDISSTR		1284.62	6 5 1 1	H(6)N(5)A(1)F(1)	(N(F)(N(H(H(N(H(A))))(H(N(H))(N(H))))))	296	0 1 0 0;0 1 0 1;0 2 0 0;0 2 0 1;1 2 0 0;1 2 0 1;2 2 0 0;2 2 0 1;2 3 0 0;2 3 0 1;2 4 0 0;2 4 0 1;3 2 0 0;3 2 0 1;3 3 0 0;3 3 0 1;3 3 1 0;3 3 1 1;3 4 0 0;3 4 0 1;3 5 0 0;3 5 0 1;4 3 0 0;4 3 0 1;4 3 1 0;4 3 1 1;4 4 0 0;4 4 0 1;4 4 1 0;4 4 1 1;4 5 0 0;4 5 0 1;4 5 1 0;4 5 1 1;5 4 0 0;5 4 0 1;5 4 1 0;5 4 1 1;5 5 0 0;5 5 0 1;5 5 1 0;5 5 1 1;6 5 0 0;6 5 0 1;6 5 1 0;	2424.87	3	73.96	51.9686	114.801	9	0.00403	1.08525	0.6383	0.95	0.4	0	0	0	0	0	-1	0	0	sp|P01871|IGHM_HUMAN	IGHM	46	13312500	84196200			-1	-1	2455	J3,J3,(6 5 1 1),1.00	100	100	100
20210408_Std_IgM_NGP_trypsin-chemotrypsin-1.2456.2456.3.0.dta	20210408_Std_IgM_NGP_trypsin-chemotrypsin-1.2456.2456.3.0.dta	20210408_Std_IgM_NGP_trypsin-chemotrypsin-1	2456	1030.41	2979.22	993.746	3	1	YKJNSDISSTR		1284.62	4 3 1 1	H(4)N(3)A(1)F(1)	(N(F)(N(H(H)(H(N(H(A)))))))	956	0 1 0 0;0 1 0 1;0 2 0 0;0 2 0 1;1 2 0 0;1 2 0 1;2 2 0 0;2 2 0 1;2 3 0 0;2 3 0 1;3 2 0 0;3 2 0 1;3 3 0 0;3 3 0 1;3 3 1 0;3 3 1 1;4 3 0 0;4 3 0 1;4 3 1 0;	1694.6	3	3.88021	1.61137	8.09378	5	0.00188	0.63226	0.42857	0.2	0.05	0	0	0	0	0	-1	0.00824176	0.00824176	sp|P01871|IGHM_HUMAN	IGHM	46	14506400	64799800			-1	-1	2457	J3,J3,(4 3 1 1),1.00	100	100	100
20210408_Std_IgM_NGP_trypsin-chemotrypsin-1.2459.2459.3.0.dta	20210408_Std_IgM_NGP_trypsin-chemotrypsin-1.2459.2459.3.0.dta	20210408_Std_IgM_NGP_trypsin-chemotrypsin-1	2459	1031.4	3385.38	1129.13	3	1	YKJNSDISSTR		1284.62	4 5 1 1	H(4)N(5)A(1)F(1)	(N(F)(N(H(H)(N)(H(N)(N(H(A)))))))	1111	0 1 0 0;0 1 0 1;0 2 0 0;0 2 0 1;1 2 0 0;1 2 0 1;1 3 0 0;1 3 0 1;2 2 0 0;2 2 0 1;2 3 0 0;2 3 0 1;2 4 0 0;2 4 0 1;2 5 0 0;2 5 0 1;3 2 0 0;3 2 0 1;3 3 0 0;3 3 0 1;3 3 1 0;3 3 1 1;3 4 0 0;3 4 0 1;3 4 1 0;3 4 1 1;3 5 0 0;3 5 0 1;3 5 1 0;3 5 1 1;4 3 0 0;4 3 0 1;4 3 1 0;4 3 1 1;4 4 0 0;4 4 0 1;4 4 1 0;4 4 1 1;4 5 0 0;4 5 0 1;4 5 1 0;	2100.76	3	60.8863	50.8859	79.4583	8	0.00314	0.92651	0.5814	0.95	0.4	0	0	0	0	0	-1	0	0	sp|P01871|IGHM_HUMAN	IGHM	46	17673200	102096000			-1	-1	2460	J3,J3,(4 5 1 1),1.00	100	100	100
20210408_Std_IgM_NGP_trypsin-chemotrypsin-1.2466.2466.2.0.dta	20210408_Std_IgM_NGP_trypsin-chemotrypsin-1.2466.2466.2.0.dta	20210408_Std_IgM_NGP_trypsin-chemotrypsin-1	2466	1034.15	2542.01	1271.51	2	1	JNSDISSTR		993.46	4 3 1 0	H(4)N(3)A(1)	(N(N(H(H)(H(N(H(A)))))))	3161	0 1 0 0;0 2 0 0;1 2 0 0;2 2 0 0;2 3 0 0;3 2 0 0;3 3 0 0;3 3 1 0;4 3 0 0;	1548.54	1	29.2255	17.6502	50.7225	7	0.00292	1.14731	0.90909	1.125	0	0	0	0	0	0	-1	0	0	sp|P01871|IGHM_HUMAN	IGHM	46	3546800	12280500			-1	-1	2467	J1,J1,(4 3 1 0),1.00	100	100	100
20210408_Std_IgM_NGP_trypsin-chemotrypsin-1.2470.2470.3.1.dta	20210408_Std_IgM_NGP_trypsin-chemotrypsin-1.2470.2470.3.1.dta	20210408_Std_IgM_NGP_trypsin-chemotrypsin-1	2470	1036.29	2542.01	848.007	3	1	JNSDISSTR		993.46	4 3 1 0	H(4)N(3)A(1)	(N(N(H(H)(H(N(H(A)))))))	3161	0 1 0 0;0 2 0 0;1 2 0 0;2 2 0 0;2 3 0 0;3 2 0 0;3 3 0 0;3 3 1 0;4 3 0 0;	1548.54	1	22.3391	15.075	35.8296	7	0.00123	0.48326	0.72727	0.5625	0.3125	0	0	0	0	0	-1	0	0	sp|P01871|IGHM_HUMAN	IGHM	46	2300570	8340410			-1	-1	2471	J1,J1,(4 3 1 0),1.00	100	100	100
20210408_Std_IgM_NGP_trypsin-chemotrypsin-1.2475.2475.3.0.dta	20210408_Std_IgM_NGP_trypsin-chemotrypsin-1.2475.2475.3.0.dta	20210408_Std_IgM_NGP_trypsin-chemotrypsin-1	2475	1038.22	2907.14	969.718	3	1	JNSDISSTR		993.46	5 4 1 0	H(5)N(4)A(1)	(N(N(H(H(N(H)))(H(N(H(A)))))))	2633	0 1 0 0;0 2 0 0;1 2 0 0;2 2 0 0;2 3 0 0;3 2 0 0;3 3 0 0;3 3 1 0;3 4 0 0;4 3 0 0;4 3 1 0;4 4 0 0;4 4 1 0;5 4 0 0;	1913.68	1	65.7972	57.3085	81.5618	7	0.00345	1.18622	0.8125	1.1875	0.5	0	0	0	0	0	-1	0	0	sp|P01871|IGHM_HUMAN	IGHM	46	23693900	99542600			-1	-1	2476	J1,J1,(5 4 1 0),1.00	100	100	100
20210408_Std_IgM_NGP_trypsin-chemotrypsin-1.2480.2480.2.0.dta	20210408_Std_IgM_NGP_trypsin-chemotrypsin-1.2480.2480.2.0.dta	20210408_Std_IgM_NGP_trypsin-chemotrypsin-1	2480	1040.05	2907.14	1454.07	2	1	JNSDISSTR		993.46	5 4 1 0	H(5)N(4)A(1)	(N(N(H(H(N(H)))(H(N(H(A)))))))	2633	0 1 0 0;0 2 0 0;1 2 0 0;2 2 0 0;2 3 0 0;3 2 0 0;3 3 0 0;3 3 1 0;3 4 0 0;4 3 0 0;4 3 1 0;4 4 0 0;4 4 1 0;5 4 0 0;	1913.68	1	33.2417	21.1403	55.7156	7	0.00355	1.22061	0.8125	1.1875	0	0	0	0	0	0	-1	0	0	sp|P01871|IGHM_HUMAN	IGHM	46	11870600	52986100			-1	-1	2481	J1,J1,(5 4 1 0),1.00	100	100	100
20210408_Std_IgM_NGP_trypsin-chemotrypsin-1.2493.2493.3.0.dta	20210408_Std_IgM_NGP_trypsin-chemotrypsin-1.2493.2493.3.0.dta	20210408_Std_IgM_NGP_trypsin-chemotrypsin-1	2493	1045.55	3547.44	1183.15	3	1	YKJNSDISSTR		1284.62	5 5 1 1	H(5)N(5)A(1)F(1)	(N(F)(N(H(N)(H(N(H)))(H(N(H(A)))))))	1524	0 1 0 0;0 1 0 1;0 2 0 0;0 2 0 1;1 2 0 0;1 2 0 1;1 3 0 0;1 3 0 1;2 2 0 0;2 2 0 1;2 3 0 0;2 3 0 1;2 4 0 0;2 4 0 1;3 2 0 0;3 2 0 1;3 3 0 0;3 3 0 1;3 3 1 0;3 3 1 1;3 4 0 0;3 4 0 1;3 4 1 0;3 4 1 1;3 5 0 0;3 5 0 1;4 3 0 0;4 3 0 1;4 3 1 0;4 3 1 1;4 4 0 0;4 4 0 1;4 4 1 0;4 4 1 1;4 5 0 0;4 5 0 1;4 5 1 0;4 5 1 1;5 4 0 0;5 4 0 1;5 4 1 0;5 4 1 1;5 5 0 0;5 5 0 1;5 5 1 0;	2262.81	3	74.239	61.4695	97.9538	8	0.00562	1.58372	0.59574	0.95	0.5	0	0	0	0	0	-1	0	0	sp|P01871|IGHM_HUMAN	IGHM	46	501957000	3014680000			-1	-1	2494	J3,J3,(5 5 1 1),1.00	100	100	100
20210408_Std_IgM_NGP_trypsin-chemotrypsin-1.2496.2496.3.0.dta	20210408_Std_IgM_NGP_trypsin-chemotrypsin-1.2496.2496.3.0.dta	20210408_Std_IgM_NGP_trypsin-chemotrypsin-1	2496	1046.41	2850.12	950.711	3	1	JNSDISSTR		993.46	5 3 1 1	H(5)N(3)A(1)F(1)	(N(F)(N(H(H(H))(H(N(H(A)))))))	110	0 1 0 0;0 1 0 1;0 2 0 0;0 2 0 1;1 2 0 0;1 2 0 1;2 2 0 0;2 2 0 1;2 3 0 0;2 3 0 1;3 2 0 0;3 2 0 1;3 3 0 0;3 3 0 1;3 3 1 0;3 3 1 1;4 2 0 0;4 2 0 1;4 3 0 0;4 3 0 1;4 3 1 0;4 3 1 1;5 3 0 0;5 3 0 1;5 3 1 0;	1856.66	1	53.5005	41.1638	76.4114	9	0.00258	0.9053	0.62963	1	0.4375	0	0	0	0	0	-1	0	0	sp|P01871|IGHM_HUMAN	IGHM	46	3808010	14964900			-1	-1	2497	J1,J1,(5 3 1 1),1.00	100	100	100
20210408_Std_IgM_NGP_trypsin-chemotrypsin-1.2498.2498.2.0.dta	20210408_Std_IgM_NGP_trypsin-chemotrypsin-1.2498.2498.2.0.dta	20210408_Std_IgM_NGP_trypsin-chemotrypsin-1	2498	1047.36	3012.17	1506.59	2	1	JNSDISSTR		993.46	6 3 1 1	H(6)N(3)A(1)F(1)	(N(F)(N(H(H(H(H)))(H(N(H(A)))))))	5	0 1 0 0;0 1 0 1;0 2 0 0;0 2 0 1;1 2 0 0;1 2 0 1;2 2 0 0;2 2 0 1;2 3 0 0;2 3 0 1;3 2 0 0;3 2 0 1;3 3 0 0;3 3 0 1;3 3 1 0;3 3 1 1;4 2 0 0;4 2 0 1;4 3 0 0;4 3 0 1;4 3 1 0;4 3 1 1;5 2 0 0;5 2 0 1;5 3 0 0;5 3 0 1;5 3 1 0;5 3 1 1;6 3 0 0;6 3 0 1;6 3 1 0;	2018.71	1	19.3891	8.51241	39.5886	9	0.00493	1.63695	0.51515	0.8125	0	0	0	0	0	0	-1	0	0	sp|P01871|IGHM_HUMAN	IGHM	46	1085440	4791470			-1	-1	2499	J1,J1,(6 3 1 1),1.00	100	100	100
20210408_Std_IgM_NGP_trypsin-chemotrypsin-1.2503.2503.3.0.dta	20210408_Std_IgM_NGP_trypsin-chemotrypsin-1.2503.2503.3.0.dta	20210408_Std_IgM_NGP_trypsin-chemotrypsin-1	2503	1049.29	2737.04	913.018	3	1	QQJASSM		765.32	5 5 0 1	H(5)N(5)F(1)	(N(N(H(N)(H(N(H)))(H(N(H)(F))))))	4075	0 1 0 0;0 2 0 0;1 2 0 0;1 3 0 0;2 2 0 0;2 3 0 0;2 3 0 1;2 4 0 0;2 4 0 1;3 2 0 0;3 3 0 0;3 3 0 1;3 4 0 0;3 4 0 1;3 5 0 0;3 5 0 1;4 3 0 0;4 3 0 1;4 4 0 0;4 4 0 1;4 5 0 0;4 5 0 1;5 4 0 0;5 4 0 1;5 5 0 0;	1971.72	3	35.2665	35.0309	35.7039	7	0.00228	0.8318	0.48148	1.16667	0.41667	0	0	0	0	0	-1	0	0	sp|P0DOX6|IGM_HUMAN;sp|P01871|IGHM_HUMAN	;IGHM	332;209	5252450	20842800			-1	-1	2504	J3,J3,(5 5 0 1),1.00	100	100	100
20210408_Std_IgM_NGP_trypsin-chemotrypsin-1.2512.2512.3.0.dta	20210408_Std_IgM_NGP_trypsin-chemotrypsin-1.2512.2512.3.0.dta	20210408_Std_IgM_NGP_trypsin-chemotrypsin-1	2512	1053.11	3344.36	1115.46	3	1	YKJNSDISSTR		1284.62	5 4 1 1	H(5)N(4)A(1)F(1)	(N(F)(N(H(H(N(H)))(H(N(H(A)))))))	545	0 1 0 0;0 1 0 1;0 2 0 0;0 2 0 1;1 2 0 0;1 2 0 1;2 2 0 0;2 2 0 1;2 3 0 0;2 3 0 1;3 2 0 0;3 2 0 1;3 3 0 0;3 3 0 1;3 3 1 0;3 3 1 1;3 4 0 0;3 4 0 1;4 3 0 0;4 3 0 1;4 3 1 0;4 3 1 1;4 4 0 0;4 4 0 1;4 4 1 0;4 4 1 1;5 4 0 0;5 4 0 1;5 4 1 0;	2059.73	3	59.1056	46.2822	82.9205	9	0.00277	0.82787	0.67742	0.85	0.5	0	0	0	0	0	-1	0	0	sp|P01871|IGHM_HUMAN	IGHM	46	10054100	57522000			-1	-1	2513	J3,J3,(5 4 1 1),1.00	100	100	100
20210408_Std_IgM_NGP_trypsin-chemotrypsin-1.2514.2514.2.0.dta	20210408_Std_IgM_NGP_trypsin-chemotrypsin-1.2514.2514.2.0.dta	20210408_Std_IgM_NGP_trypsin-chemotrypsin-1	2514	1053.98	2737.04	1369.02	2	1	QQJASSM		765.32	5 5 0 1	H(5)N(5)F(1)	(N(F)(N(H(H(N))(H(N(H))(N(H))))))	742	0 1 0 0;0 1 0 1;0 2 0 0;0 2 0 1;1 2 0 0;1 2 0 1;2 2 0 0;2 2 0 1;2 3 0 0;2 3 0 1;2 4 0 0;2 4 0 1;3 2 0 0;3 2 0 1;3 3 0 0;3 3 0 1;3 4 0 0;3 4 0 1;3 5 0 0;3 5 0 1;4 3 0 0;4 3 0 1;4 4 0 0;4 4 0 1;4 5 0 0;4 5 0 1;5 4 0 0;5 4 0 1;5 5 0 0;	1971.72	3	4.69665	4.17465	5.66609	6	0.00293	1.07002	0.22581	0.41667	0.08333	0	0	0	0	0	-1	0	0	sp|P0DOX6|IGM_HUMAN;sp|P01871|IGHM_HUMAN	;IGHM	332;209	2323200	9990780			-1	-1	2515	J3,J3,(5 5 0 1),1.00	100	100	100
20210408_Std_IgM_NGP_trypsin-chemotrypsin-1.2517.2517.2.0.dta	20210408_Std_IgM_NGP_trypsin-chemotrypsin-1.2517.2517.2.0.dta	20210408_Std_IgM_NGP_trypsin-chemotrypsin-1	2517	1055.04	2688.07	1344.54	2	1	JNSDISSTR		993.46	4 3 1 1	H(4)N(3)A(1)F(1)	(N(F)(N(H(H)(H(N(H(A)))))))	956	0 1 0 0;0 1 0 1;0 2 0 0;0 2 0 1;1 2 0 0;1 2 0 1;2 2 0 0;2 2 0 1;2 3 0 0;2 3 0 1;3 2 0 0;3 2 0 1;3 3 0 0;3 3 0 1;3 3 1 0;3 3 1 1;4 3 0 0;4 3 0 1;4 3 1 0;	1694.6	1	58.2032	22.9328	123.705	9	0.00385	1.43361	1	1.1875	0	0	0	0	0	0	-1	0	0	sp|P01871|IGHM_HUMAN	IGHM	46	15950800	64251400			-1	-1	2518	J1,J1,(4 3 1 1),1.00	100	100	100
20210408_Std_IgM_NGP_trypsin-chemotrypsin-1.2531.2531.3.0.dta	20210408_Std_IgM_NGP_trypsin-chemotrypsin-1.2531.2531.3.0.dta	20210408_Std_IgM_NGP_trypsin-chemotrypsin-1	2531	1060.81	2688.07	896.693	3	1	JNSDISSTR		993.46	4 3 1 1	H(4)N(3)A(1)F(1)	(N(F)(N(H(H)(H(N(H(A)))))))	956	0 1 0 0;0 1 0 1;0 2 0 0;0 2 0 1;1 2 0 0;1 2 0 1;2 2 0 0;2 2 0 1;2 3 0 0;2 3 0 1;3 2 0 0;3 2 0 1;3 3 0 0;3 3 0 1;3 3 1 0;3 3 1 1;4 3 0 0;4 3 0 1;4 3 1 0;	1694.6	1	63.1395	54.6049	78.9894	9	0.00345	1.28332	0.66667	1	0.6875	0	0	0	0	0	-1	0	0	sp|P01871|IGHM_HUMAN	IGHM	46	18869100	69253200			-1	-1	2532	J1,J1,(4 3 1 1),1.00	100	100	100
20210408_Std_IgM_NGP_trypsin-chemotrypsin-1.2555.2555.3.0.dta	20210408_Std_IgM_NGP_trypsin-chemotrypsin-1.2555.2555.3.0.dta	20210408_Std_IgM_NGP_trypsin-chemotrypsin-1	2555	1070.59	3053.2	1018.4	3	1	JNSDISSTR		993.46	5 4 1 1	H(5)N(4)A(1)F(1)	(N(F)(N(H(H(N(H)))(H(N(H(A)))))))	545	0 1 0 0;0 1 0 1;0 2 0 0;0 2 0 1;1 2 0 0;1 2 0 1;2 2 0 0;2 2 0 1;2 3 0 0;2 3 0 1;3 2 0 0;3 2 0 1;3 3 0 0;3 3 0 1;3 3 1 0;3 3 1 1;3 4 0 0;3 4 0 1;4 3 0 0;4 3 0 1;4 3 1 0;4 3 1 1;4 4 0 0;4 4 0 1;4 4 1 0;4 4 1 1;5 4 0 0;5 4 0 1;5 4 1 0;	2059.73	1	53.0504	37.6478	81.6553	9	0.00462	1.51208	0.67742	1.0625	0.5	0	0	0	0	0	-1	0	0	sp|P01871|IGHM_HUMAN	IGHM	46	94852900	430993000			-1	-1	2556	J1,J1,(5 4 1 1),1.00	100	100	100
20210408_Std_IgM_NGP_trypsin-chemotrypsin-1.2560.2560.3.1.dta	20210408_Std_IgM_NGP_trypsin-chemotrypsin-1.2560.2560.3.1.dta	20210408_Std_IgM_NGP_trypsin-chemotrypsin-1	2560	1072.37	3547.44	1183.15	3	1	YKJNSDISSTR		1284.62	5 5 1 1	H(5)N(5)A(1)F(1)	(N(F)(N(H(N)(H(N(H)))(H(N(H(A)))))))	1524	0 1 0 0;0 1 0 1;0 2 0 0;0 2 0 1;1 2 0 0;1 2 0 1;1 3 0 0;1 3 0 1;2 2 0 0;2 2 0 1;2 3 0 0;2 3 0 1;2 4 0 0;2 4 0 1;3 2 0 0;3 2 0 1;3 3 0 0;3 3 0 1;3 3 1 0;3 3 1 1;3 4 0 0;3 4 0 1;3 4 1 0;3 4 1 1;3 5 0 0;3 5 0 1;4 3 0 0;4 3 0 1;4 3 1 0;4 3 1 1;4 4 0 0;4 4 0 1;4 4 1 0;4 4 1 1;4 5 0 0;4 5 0 1;4 5 1 0;4 5 1 1;5 4 0 0;5 4 0 1;5 4 1 0;5 4 1 1;5 5 0 0;5 5 0 1;5 5 1 0;	2262.81	3	37.4542	24.7502	61.0473	8	0.00439	1.23868	0.55319	0.55	0.35	0	0	0	0	0	-1	0	0	sp|P01871|IGHM_HUMAN	IGHM	46	17524100	108517000			-1	-1	2561	J3,J3,(5 5 1 1),1.00	100	100	100
20210408_Std_IgM_NGP_trypsin-chemotrypsin-1.2564.2564.3.0.dta	20210408_Std_IgM_NGP_trypsin-chemotrypsin-1.2564.2564.3.0.dta	20210408_Std_IgM_NGP_trypsin-chemotrypsin-1	2564	1074.05	3344.36	1115.46	3	1	YKJNSDISSTR		1284.62	5 4 1 1	H(5)N(4)A(1)F(1)	(N(F)(N(H(H(N(H)))(H(N(H(A)))))))	545	0 1 0 0;0 1 0 1;0 2 0 0;0 2 0 1;1 2 0 0;1 2 0 1;2 2 0 0;2 2 0 1;2 3 0 0;2 3 0 1;3 2 0 0;3 2 0 1;3 3 0 0;3 3 0 1;3 3 1 0;3 3 1 1;3 4 0 0;3 4 0 1;4 3 0 0;4 3 0 1;4 3 1 0;4 3 1 1;4 4 0 0;4 4 0 1;4 4 1 0;4 4 1 1;5 4 0 0;5 4 0 1;5 4 1 0;	2059.73	3	39.3939	41.1658	36.1031	7	0.00273	0.81531	0.51613	0.75	0.4	0	0	0	0	0	-1	0	0	sp|P01871|IGHM_HUMAN	IGHM	46	4993020	16445800			-1	-1	2565	J3,J3,(5 4 1 1),1.00	100	100	100
20210408_Std_IgM_NGP_trypsin-chemotrypsin-1.2580.2580.3.0.dta	20210408_Std_IgM_NGP_trypsin-chemotrypsin-1.2580.2580.3.0.dta	20210408_Std_IgM_NGP_trypsin-chemotrypsin-1	2580	1080.71	3256.28	1086.1	3	1	JNSDISSTR		993.46	5 5 1 1	H(5)N(5)A(1)F(1)	(N(F)(N(H(N)(H(N(H)))(H(N(H(A)))))))	1524	0 1 0 0;0 1 0 1;0 2 0 0;0 2 0 1;1 2 0 0;1 2 0 1;1 3 0 0;1 3 0 1;2 2 0 0;2 2 0 1;2 3 0 0;2 3 0 1;2 4 0 0;2 4 0 1;3 2 0 0;3 2 0 1;3 3 0 0;3 3 0 1;3 3 1 0;3 3 1 1;3 4 0 0;3 4 0 1;3 4 1 0;3 4 1 1;3 5 0 0;3 5 0 1;4 3 0 0;4 3 0 1;4 3 1 0;4 3 1 1;4 4 0 0;4 4 0 1;4 4 1 0;4 4 1 1;4 5 0 0;4 5 0 1;4 5 1 0;4 5 1 1;5 4 0 0;5 4 0 1;5 4 1 0;5 4 1 1;5 5 0 0;5 5 0 1;5 5 1 0;	2262.81	1	57.0753	47.072	75.653	8	0.00511	1.56779	0.51064	1.0625	0.4375	0	0	0	0	0	-1	0	0	sp|P01871|IGHM_HUMAN	IGHM	46	55478600	279871000			-1	-1	2581	J1,J1,(5 5 1 1),1.00	100	100	100
20210408_Std_IgM_NGP_trypsin-chemotrypsin-1.2596.2596.3.1.dta	20210408_Std_IgM_NGP_trypsin-chemotrypsin-1.2596.2596.3.1.dta	20210408_Std_IgM_NGP_trypsin-chemotrypsin-1	2596	1086.91	3418.32	1140.11	3	1	JNSDISSTR		993.46	6 5 1 1	H(6)N(5)A(1)F(1)	(N(F)(N(H(H(N(H(A))))(H(N(H))(N(H))))))	296	0 1 0 0;0 1 0 1;0 2 0 0;0 2 0 1;1 2 0 0;1 2 0 1;2 2 0 0;2 2 0 1;2 3 0 0;2 3 0 1;2 4 0 0;2 4 0 1;3 2 0 0;3 2 0 1;3 3 0 0;3 3 0 1;3 3 1 0;3 3 1 1;3 4 0 0;3 4 0 1;3 5 0 0;3 5 0 1;4 3 0 0;4 3 0 1;4 3 1 0;4 3 1 1;4 4 0 0;4 4 0 1;4 4 1 0;4 4 1 1;4 5 0 0;4 5 0 1;4 5 1 0;4 5 1 1;5 4 0 0;5 4 0 1;5 4 1 0;5 4 1 1;5 5 0 0;5 5 0 1;5 5 1 0;5 5 1 1;6 5 0 0;6 5 0 1;6 5 1 0;	2424.87	1	1.24868	1.67597	0.45514	3	-0.00272	-0.79433	0.06383	0.25	0	0	0	0	0	0	-1	0.00824176	0.00824176	sp|P01871|IGHM_HUMAN	IGHM	46	704718	5020650			-1	-1	2597	J1,J1,(6 5 1 1),1.00	100	100	100
20210408_Std_IgM_NGP_trypsin-chemotrypsin-1.2599.2599.3.2.dta	20210408_Std_IgM_NGP_trypsin-chemotrypsin-1.2599.2599.3.2.dta	20210408_Std_IgM_NGP_trypsin-chemotrypsin-1	2599	1087.89	3053.2	1018.4	3	1	JNSDISSTR		993.46	5 4 1 1	H(5)N(4)A(1)F(1)	(N(F)(N(H(H(N(H)))(H(N(H(A)))))))	545	0 1 0 0;0 1 0 1;0 2 0 0;0 2 0 1;1 2 0 0;1 2 0 1;2 2 0 0;2 2 0 1;2 3 0 0;2 3 0 1;3 2 0 0;3 2 0 1;3 3 0 0;3 3 0 1;3 3 1 0;3 3 1 1;3 4 0 0;3 4 0 1;4 3 0 0;4 3 0 1;4 3 1 0;4 3 1 1;4 4 0 0;4 4 0 1;4 4 1 0;4 4 1 1;5 4 0 0;5 4 0 1;5 4 1 0;	2059.73	1	13.204	18.2806	3.77603	4	0.00463	1.51798	0.25806	0.625	0.3125	0	0	0	0	0	-1	0	0	sp|P01871|IGHM_HUMAN	IGHM	46	94852900	430993000			-1	-1	2600	J1,J1,(5 4 1 1),1.00	100	100	100
20210408_Std_IgM_NGP_trypsin-chemotrypsin-1.2722.2722.3.2.dta	20210408_Std_IgM_NGP_trypsin-chemotrypsin-1.2722.2722.3.2.dta	20210408_Std_IgM_NGP_trypsin-chemotrypsin-1	2722	1136.74	3635.45	1212.49	3	1	YKJNSDISSTR		1284.62	5 4 2 1	H(5)N(4)A(2)F(1)	(N(N(H(H(N(H(A))))(H(N(F)(H(A)))))))	2377	0 1 0 0;0 2 0 0;1 2 0 0;2 2 0 0;2 3 0 0;2 3 0 1;3 2 0 0;3 3 0 0;3 3 0 1;3 3 1 0;3 3 1 1;3 4 0 0;3 4 0 1;4 3 0 0;4 3 0 1;4 3 1 0;4 3 1 1;4 4 0 0;4 4 0 1;4 4 1 0;4 4 1 1;5 4 0 0;5 4 0 1;5 4 1 0;5 4 1 1;5 4 2 0;	2350.83	3	27.338	25.4419	30.8593	6	0.00573	1.57564	0.5	0.5	0.4	0	0	0	0	0	-1	0	0	sp|P01871|IGHM_HUMAN	IGHM	46	68944400	532872000			-1	-1	2723	J3,J3,(5 4 2 1),1.00	100	100	100
20210408_Std_IgM_NGP_trypsin-chemotrypsin-1.2727.2727.3.0.dta	20210408_Std_IgM_NGP_trypsin-chemotrypsin-1.2727.2727.3.0.dta	20210408_Std_IgM_NGP_trypsin-chemotrypsin-1	2727	1138.62	3344.36	1115.46	3	1	YKJNSDISSTR		1284.62	5 4 1 1	H(5)N(4)A(1)F(1)	(N(F)(N(H(H(N(H)))(H(N(H(A)))))))	545	0 1 0 0;0 1 0 1;0 2 0 0;0 2 0 1;1 2 0 0;1 2 0 1;2 2 0 0;2 2 0 1;2 3 0 0;2 3 0 1;3 2 0 0;3 2 0 1;3 3 0 0;3 3 0 1;3 3 1 0;3 3 1 1;3 4 0 0;3 4 0 1;4 3 0 0;4 3 0 1;4 3 1 0;4 3 1 1;4 4 0 0;4 4 0 1;4 4 1 0;4 4 1 1;5 4 0 0;5 4 0 1;5 4 1 0;	2059.73	3	35.4334	26.0678	52.8267	8	0.00413	1.23602	0.6129	0.5	0.45	0	0	0	0	0	-1	0	0	sp|P01871|IGHM_HUMAN	IGHM	46	2830970	15424100			-1	-1	2728	J3,J3,(5 4 1 1),1.00	100	100	100
20210408_Std_IgM_NGP_trypsin-chemotrypsin-1.2733.2733.3.0.dta	20210408_Std_IgM_NGP_trypsin-chemotrypsin-1.2733.2733.3.0.dta	20210408_Std_IgM_NGP_trypsin-chemotrypsin-1	2733	1141.18	3489.39	1163.8	3	1	YKJNSDISSTR		1284.62	5 4 2 0	H(5)N(4)A(2)	(N(N(H(H(N(H(A))))(H(N(H(A)))))))	2388	0 1 0 0;0 2 0 0;1 2 0 0;2 2 0 0;2 3 0 0;3 2 0 0;3 3 0 0;3 3 1 0;3 4 0 0;4 3 0 0;4 3 1 0;4 4 0 0;4 4 1 0;5 4 0 0;5 4 1 0;	2204.77	3	28.2864	13.3468	56.0314	7	0.00441	1.26296	0.76471	0.35	0.25	0	0	0	0	0	-1	0	0	sp|P01871|IGHM_HUMAN	IGHM	46	20434800	120130000			-1	-1	2734	J3,J3,(5 4 2 0),1.00	100	100	100
20210408_Std_IgM_NGP_trypsin-chemotrypsin-1.2752.2752.3.0.dta	20210408_Std_IgM_NGP_trypsin-chemotrypsin-1.2752.2752.3.0.dta	20210408_Std_IgM_NGP_trypsin-chemotrypsin-1	2752	1148.77	2979.22	993.745	3	1	YKJNSDISSTR		1284.62	4 3 1 1	H(4)N(3)A(1)F(1)	(N(F)(N(H(H)(H(N(H(A)))))))	956	0 1 0 0;0 1 0 1;0 2 0 0;0 2 0 1;1 2 0 0;1 2 0 1;2 2 0 0;2 2 0 1;2 3 0 0;2 3 0 1;3 2 0 0;3 2 0 1;3 3 0 0;3 3 0 1;3 3 1 0;3 3 1 1;4 3 0 0;4 3 0 1;4 3 1 0;	1694.6	3	2.55995	3.1214	1.51727	3	0.00036	0.12072	0.2381	0.2	0.1	0	0	0	0	0	-1	0	0	sp|P01871|IGHM_HUMAN	IGHM	46	334692	2153900			-1	-1	2753	J3,J3,(4 3 1 1),1.00	100	100	100
20210408_Std_IgM_NGP_trypsin-chemotrypsin-1.2771.2771.3.0.dta	20210408_Std_IgM_NGP_trypsin-chemotrypsin-1.2771.2771.3.0.dta	20210408_Std_IgM_NGP_trypsin-chemotrypsin-1	2771	1156.4	3344.36	1115.46	3	1	YKJNSDISSTR		1284.62	5 4 1 1	H(5)N(4)A(1)F(1)	(N(F)(N(H(H(N(H)))(H(N(H(A)))))))	545	0 1 0 0;0 1 0 1;0 2 0 0;0 2 0 1;1 2 0 0;1 2 0 1;2 2 0 0;2 2 0 1;2 3 0 0;2 3 0 1;3 2 0 0;3 2 0 1;3 3 0 0;3 3 0 1;3 3 1 0;3 3 1 1;3 4 0 0;3 4 0 1;4 3 0 0;4 3 0 1;4 3 1 0;4 3 1 1;4 4 0 0;4 4 0 1;4 4 1 0;4 4 1 1;5 4 0 0;5 4 0 1;5 4 1 0;	2059.73	3	41.7722	31.4556	60.9315	8	0.00384	1.14901	0.64516	0.65	0.4	0	0	0	0	0	-1	0	0	sp|P01871|IGHM_HUMAN	IGHM	46	4712920	31405600			-1	-1	2772	J3,J3,(5 4 1 1),1.00	100	100	100
20210408_Std_IgM_NGP_trypsin-chemotrypsin-1.2778.2778.3.0.dta	20210408_Std_IgM_NGP_trypsin-chemotrypsin-1.2778.2778.3.0.dta	20210408_Std_IgM_NGP_trypsin-chemotrypsin-1	2778	1159.31	3547.44	1183.15	3	1	YKJNSDISSTR		1284.62	5 5 1 1	H(5)N(5)A(1)F(1)	(N(F)(N(H(N)(H(N(H)))(H(N(H(A)))))))	1524	0 1 0 0;0 1 0 1;0 2 0 0;0 2 0 1;1 2 0 0;1 2 0 1;1 3 0 0;1 3 0 1;2 2 0 0;2 2 0 1;2 3 0 0;2 3 0 1;2 4 0 0;2 4 0 1;3 2 0 0;3 2 0 1;3 3 0 0;3 3 0 1;3 3 1 0;3 3 1 1;3 4 0 0;3 4 0 1;3 4 1 0;3 4 1 1;3 5 0 0;3 5 0 1;4 3 0 0;4 3 0 1;4 3 1 0;4 3 1 1;4 4 0 0;4 4 0 1;4 4 1 0;4 4 1 1;4 5 0 0;4 5 0 1;4 5 1 0;4 5 1 1;5 4 0 0;5 4 0 1;5 4 1 0;5 4 1 1;5 5 0 0;5 5 0 1;5 5 1 0;	2262.81	3	15.7999	18.2111	11.3221	4	0.00372	1.04756	0.3617	0.35	0.45	0	0	0	0	0	-1	0	0	sp|P01871|IGHM_HUMAN	IGHM	46	2297670	25036700			-1	-1	2779	J3,J3,(5 5 1 1),1.00	100	100	100
20210408_Std_IgM_NGP_trypsin-chemotrypsin-1.2810.2810.3.0.dta	20210408_Std_IgM_NGP_trypsin-chemotrypsin-1.2810.2810.3.0.dta	20210408_Std_IgM_NGP_trypsin-chemotrypsin-1	2810	1172.69	3635.45	1212.49	3	1	YKJNSDISSTR		1284.62	5 4 2 1	H(5)N(4)A(2)F(1)	(N(F)(N(H(H(N(H(A))))(H(N(H(A)))))))	281	0 1 0 0;0 1 0 1;0 2 0 0;0 2 0 1;1 2 0 0;1 2 0 1;2 2 0 0;2 2 0 1;2 3 0 0;2 3 0 1;3 2 0 0;3 2 0 1;3 3 0 0;3 3 0 1;3 3 1 0;3 3 1 1;3 4 0 0;3 4 0 1;4 3 0 0;4 3 0 1;4 3 1 0;4 3 1 1;4 4 0 0;4 4 0 1;4 4 1 0;4 4 1 1;5 4 0 0;5 4 0 1;5 4 1 0;5 4 1 1;5 4 2 0;	2350.83	3	23.9905	13.5442	43.3907	8	0.00648	1.78194	0.54545	0.3	0.3	0	0	0	0	0	-1	0	0	sp|P01871|IGHM_HUMAN	IGHM	46	7748570	45833000			-1	-1	2811	J3,J3,(5 4 2 1),1.00	100	100	100
20210408_Std_IgM_NGP_trypsin-chemotrypsin-1.2831.2831.3.0.dta	20210408_Std_IgM_NGP_trypsin-chemotrypsin-1.2831.2831.3.0.dta	20210408_Std_IgM_NGP_trypsin-chemotrypsin-1	2831	1181.05	3344.36	1115.46	3	1	YKJNSDISSTR		1284.62	5 4 1 1	H(5)N(4)A(1)F(1)	(N(F)(N(H(H)(H(N(H))(N(H(A)))))))	977	0 1 0 0;0 1 0 1;0 2 0 0;0 2 0 1;1 2 0 0;1 2 0 1;2 2 0 0;2 2 0 1;2 3 0 0;2 3 0 1;2 4 0 0;2 4 0 1;3 2 0 0;3 2 0 1;3 3 0 0;3 3 0 1;3 3 1 0;3 3 1 1;3 4 0 0;3 4 0 1;3 4 1 0;3 4 1 1;4 3 0 0;4 3 0 1;4 3 1 0;4 3 1 1;4 4 0 0;4 4 0 1;4 4 1 0;4 4 1 1;5 4 0 0;5 4 0 1;5 4 1 0;	2059.73	3	19.2273	17.1062	23.1665	7	0.00411	1.22795	0.42857	0.4	0.35	0	0	0	0	0	-1	0	0	sp|P01871|IGHM_HUMAN	IGHM	46	13532800	93034900			-1	-1	2832	J3,J3,(5 4 1 1),1.00	100	100	100
20210408_Std_IgM_NGP_trypsin-chemotrypsin-1.2877.2877.3.0.dta	20210408_Std_IgM_NGP_trypsin-chemotrypsin-1.2877.2877.3.0.dta	20210408_Std_IgM_NGP_trypsin-chemotrypsin-1	2877	1199.91	3344.36	1115.46	3	1	YKJNSDISSTR		1284.62	5 4 1 1	H(5)N(4)A(1)F(1)	(N(F)(N(H(H(N(H)))(H(N(H(A)))))))	545	0 1 0 0;0 1 0 1;0 2 0 0;0 2 0 1;1 2 0 0;1 2 0 1;2 2 0 0;2 2 0 1;2 3 0 0;2 3 0 1;3 2 0 0;3 2 0 1;3 3 0 0;3 3 0 1;3 3 1 0;3 3 1 1;3 4 0 0;3 4 0 1;4 3 0 0;4 3 0 1;4 3 1 0;4 3 1 1;4 4 0 0;4 4 0 1;4 4 1 0;4 4 1 1;5 4 0 0;5 4 0 1;5 4 1 0;	2059.73	3	13.7178	15.1694	11.0221	5	0.00376	1.12389	0.3871	0.45	0.25	0	0	0	0	0	-1	0	0	sp|P01871|IGHM_HUMAN	IGHM	46	13501300	92766800			-1	-1	2878	J3,J3,(5 4 1 1),1.00	100	100	100
20210408_Std_IgM_NGP_trypsin-chemotrypsin-1.2886.2886.3.1.dta	20210408_Std_IgM_NGP_trypsin-chemotrypsin-1.2886.2886.3.1.dta	20210408_Std_IgM_NGP_trypsin-chemotrypsin-1	2886	1203.37	3547.44	1183.15	3	1	YKJNSDISSTR		1284.62	5 5 1 1	H(5)N(5)A(1)F(1)	(N(F)(N(H(H(N)(N(H)))(H(N(H(A)))))))	655	0 1 0 0;0 1 0 1;0 2 0 0;0 2 0 1;1 2 0 0;1 2 0 1;2 2 0 0;2 2 0 1;2 3 0 0;2 3 0 1;2 4 0 0;2 4 0 1;3 2 0 0;3 2 0 1;3 3 0 0;3 3 0 1;3 3 1 0;3 3 1 1;3 4 0 0;3 4 0 1;3 5 0 0;3 5 0 1;4 3 0 0;4 3 0 1;4 3 1 0;4 3 1 1;4 4 0 0;4 4 0 1;4 4 1 0;4 4 1 1;4 5 0 0;4 5 0 1;4 5 1 0;4 5 1 1;5 4 0 0;5 4 0 1;5 4 1 0;5 4 1 1;5 5 0 0;5 5 0 1;5 5 1 0;	2262.81	3	7.1533	9.6392	2.53663	4	0.00383	1.07885	0.18605	0.3	0.2	0	0	0	0	0	-1	0	0	sp|P01871|IGHM_HUMAN	IGHM	46	6346350	55047600			-1	-1	2887	J3,J3,(5 5 1 1),1.00	100	100	100
20210408_Std_IgM_NGP_trypsin-chemotrypsin-1.2924.2924.3.0.dta	20210408_Std_IgM_NGP_trypsin-chemotrypsin-1.2924.2924.3.0.dta	20210408_Std_IgM_NGP_trypsin-chemotrypsin-1	2924	1218.67	3344.36	1115.46	3	1	YKJNSDISSTR		1284.62	5 4 1 1	H(5)N(4)A(1)F(1)	(N(F)(N(H(H(N(H)))(H(N(H(A)))))))	545	0 1 0 0;0 1 0 1;0 2 0 0;0 2 0 1;1 2 0 0;1 2 0 1;2 2 0 0;2 2 0 1;2 3 0 0;2 3 0 1;3 2 0 0;3 2 0 1;3 3 0 0;3 3 0 1;3 3 1 0;3 3 1 1;3 4 0 0;3 4 0 1;4 3 0 0;4 3 0 1;4 3 1 0;4 3 1 1;4 4 0 0;4 4 0 1;4 4 1 0;4 4 1 1;5 4 0 0;5 4 0 1;5 4 1 0;	2059.73	3	12.6485	10.5725	16.5039	6	0.00373	1.11402	0.41935	0.3	0.25	0	0	0	0	0	-1	0	0	sp|P01871|IGHM_HUMAN	IGHM	46	13501300	92766800			-1	-1	2925	J3,J3,(5 4 1 1),1.00	100	100	100
20210408_Std_IgM_NGP_trypsin-chemotrypsin-1.2933.2933.3.0.dta	20210408_Std_IgM_NGP_trypsin-chemotrypsin-1.2933.2933.3.0.dta	20210408_Std_IgM_NGP_trypsin-chemotrypsin-1	2933	1222.54	3547.44	1183.15	3	1	YKJNSDISSTR		1284.62	5 5 1 1	H(5)N(5)A(1)F(1)	(N(F)(N(H(H(N)(N(H)))(H(N(H(A)))))))	655	0 1 0 0;0 1 0 1;0 2 0 0;0 2 0 1;1 2 0 0;1 2 0 1;2 2 0 0;2 2 0 1;2 3 0 0;2 3 0 1;2 4 0 0;2 4 0 1;3 2 0 0;3 2 0 1;3 3 0 0;3 3 0 1;3 3 1 0;3 3 1 1;3 4 0 0;3 4 0 1;3 5 0 0;3 5 0 1;4 3 0 0;4 3 0 1;4 3 1 0;4 3 1 1;4 4 0 0;4 4 0 1;4 4 1 0;4 4 1 1;4 5 0 0;4 5 0 1;4 5 1 0;4 5 1 1;5 4 0 0;5 4 0 1;5 4 1 0;5 4 1 1;5 5 0 0;5 5 0 1;5 5 1 0;	2262.81	3	2.75127	3.25501	1.81576	3	0.00396	1.11522	0.16279	0.2	0	0	0	0	0	0	-1	0	0	sp|P01871|IGHM_HUMAN	IGHM	46	6346350	55047600			-1	-1	2934	J3,J3,(5 5 1 1),1.00	100	100	100
20210408_Std_IgM_NGP_trypsin-chemotrypsin-1.2966.2966.3.0.dta	20210408_Std_IgM_NGP_trypsin-chemotrypsin-1.2966.2966.3.0.dta	20210408_Std_IgM_NGP_trypsin-chemotrypsin-1	2966	1236.16	3344.36	1115.46	3	1	YKJNSDISSTR		1284.62	5 4 1 1	H(5)N(4)A(1)F(1)	(N(F)(N(H(H(N(H)))(H(N(H(A)))))))	545	0 1 0 0;0 1 0 1;0 2 0 0;0 2 0 1;1 2 0 0;1 2 0 1;2 2 0 0;2 2 0 1;2 3 0 0;2 3 0 1;3 2 0 0;3 2 0 1;3 3 0 0;3 3 0 1;3 3 1 0;3 3 1 1;3 4 0 0;3 4 0 1;4 3 0 0;4 3 0 1;4 3 1 0;4 3 1 1;4 4 0 0;4 4 0 1;4 4 1 0;4 4 1 1;5 4 0 0;5 4 0 1;5 4 1 0;	2059.73	3	13.2793	12.4139	14.8864	6	0.00353	1.05661	0.3871	0.3	0.25	0	0	0	0	0	-1	0	0	sp|P01871|IGHM_HUMAN	IGHM	46	13879000	94963000			-1	-1	2967	J3,J3,(5 4 1 1),1.00	100	100	100
20210408_Std_IgM_NGP_trypsin-chemotrypsin-1.2975.2975.3.1.dta	20210408_Std_IgM_NGP_trypsin-chemotrypsin-1.2975.2975.3.1.dta	20210408_Std_IgM_NGP_trypsin-chemotrypsin-1	2975	1240.01	3547.44	1183.15	3	1	YKJNSDISSTR		1284.62	5 5 1 1	H(5)N(5)A(1)F(1)	(N(F)(N(H(H(N)(N(H)))(H(N(H(A)))))))	655	0 1 0 0;0 1 0 1;0 2 0 0;0 2 0 1;1 2 0 0;1 2 0 1;2 2 0 0;2 2 0 1;2 3 0 0;2 3 0 1;2 4 0 0;2 4 0 1;3 2 0 0;3 2 0 1;3 3 0 0;3 3 0 1;3 3 1 0;3 3 1 1;3 4 0 0;3 4 0 1;3 5 0 0;3 5 0 1;4 3 0 0;4 3 0 1;4 3 1 0;4 3 1 1;4 4 0 0;4 4 0 1;4 4 1 0;4 4 1 1;4 5 0 0;4 5 0 1;4 5 1 0;4 5 1 1;5 4 0 0;5 4 0 1;5 4 1 0;5 4 1 1;5 5 0 0;5 5 0 1;5 5 1 0;	2262.81	3	1.83976	1.96875	1.60019	3	0.00367	1.03318	0.16279	0.1	0.15	0	0	0	0	0	-1	0.00280899	0.00280899	sp|P01871|IGHM_HUMAN	IGHM	46	6346350	55047600			-1	-1	2976	J3,J3,(5 5 1 1),1.00	100	100	100
20210408_Std_IgM_NGP_trypsin-chemotrypsin-1.3003.3003.3.0.dta	20210408_Std_IgM_NGP_trypsin-chemotrypsin-1.3003.3003.3.0.dta	20210408_Std_IgM_NGP_trypsin-chemotrypsin-1	3003	1251.46	2679	893.671	3	1	QQJASSM		765.32	5 4 1 0	H(5)N(4)A(1)	(N(N(H(H(N(H)))(H(N(H(A)))))))	2633	0 1 0 0;0 2 0 0;1 2 0 0;2 2 0 0;2 3 0 0;3 2 0 0;3 3 0 0;3 3 1 0;3 4 0 0;4 3 0 0;4 3 1 0;4 4 0 0;4 4 1 0;5 4 0 0;	1913.68	3	14.7084	8.80042	25.6805	7	0.0022	0.81989	0.5625	0.5	0.25	0	0	0	0	0	-1	0	0	sp|P0DOX6|IGM_HUMAN;sp|P01871|IGHM_HUMAN	;IGHM	332;209	822202	3168140			-1	-1	3004	J3,J3,(5 4 1 0),1.00	100	100	100
20210408_Std_IgM_NGP_trypsin-chemotrypsin-1.3010.3010.3.1.dta	20210408_Std_IgM_NGP_trypsin-chemotrypsin-1.3010.3010.3.1.dta	20210408_Std_IgM_NGP_trypsin-chemotrypsin-1	3010	1254.33	3344.36	1115.46	3	1	YKJNSDISSTR		1284.62	5 4 1 1	H(5)N(4)A(1)F(1)	(N(F)(N(H(H)(H(N(H))(N(H(A)))))))	977	0 1 0 0;0 1 0 1;0 2 0 0;0 2 0 1;1 2 0 0;1 2 0 1;2 2 0 0;2 2 0 1;2 3 0 0;2 3 0 1;2 4 0 0;2 4 0 1;3 2 0 0;3 2 0 1;3 3 0 0;3 3 0 1;3 3 1 0;3 3 1 1;3 4 0 0;3 4 0 1;3 4 1 0;3 4 1 1;4 3 0 0;4 3 0 1;4 3 1 0;4 3 1 1;4 4 0 0;4 4 0 1;4 4 1 0;4 4 1 1;5 4 0 0;5 4 0 1;5 4 1 0;	2059.73	3	7.13454	9.38538	2.95441	3	0.00375	1.1221	0.25714	0.3	0.2	0	0	0	0	0	-1	0	0	sp|P01871|IGHM_HUMAN	IGHM	46	12644200	89519000			-1	-1	3011	J3,J3,(5 4 1 1),1.00	100	100	100
20210408_Std_IgM_NGP_trypsin-chemotrypsin-1.3038.3038.3.0.dta	20210408_Std_IgM_NGP_trypsin-chemotrypsin-1.3038.3038.3.0.dta	20210408_Std_IgM_NGP_trypsin-chemotrypsin-1	3038	1265.64	3132.15	1044.72	3	1	QQJASSM	7,Oxidation[M];	781.314	5 4 2 1	H(5)N(4)A(2)F(1)	(N(F)(N(H(H(N(H(A))))(H(N(H(A)))))))	281	0 1 0 0;0 1 0 1;0 2 0 0;0 2 0 1;1 2 0 0;1 2 0 1;2 2 0 0;2 2 0 1;2 3 0 0;2 3 0 1;3 2 0 0;3 2 0 1;3 3 0 0;3 3 0 1;3 3 1 0;3 3 1 1;3 4 0 0;3 4 0 1;4 3 0 0;4 3 0 1;4 3 1 0;4 3 1 1;4 4 0 0;4 4 0 1;4 4 1 0;4 4 1 1;5 4 0 0;5 4 0 1;5 4 1 0;5 4 1 1;5 4 2 0;	2350.83	3	10.3584	9.90444	11.2015	8	0.003	0.95658	0.27273	0.75	0.16667	0	0	0	0	0	-1	0	0	sp|P0DOX6|IGM_HUMAN;sp|P01871|IGHM_HUMAN	;IGHM	332;209	849893	4020430			-1	-1	3039	J3,J3,(5 4 2 1),1.00	100	100	100
20210408_Std_IgM_NGP_trypsin-chemotrypsin-1.3043.3043.2.0.dta	20210408_Std_IgM_NGP_trypsin-chemotrypsin-1.3043.3043.2.0.dta	20210408_Std_IgM_NGP_trypsin-chemotrypsin-1	3043	1267.52	2825.06	1413.03	2	1	QQJASSM		765.32	5 4 1 1	H(5)N(4)A(1)F(1)	(N(F)(N(H(H(N(H)))(H(N(H(A)))))))	545	0 1 0 0;0 1 0 1;0 2 0 0;0 2 0 1;1 2 0 0;1 2 0 1;2 2 0 0;2 2 0 1;2 3 0 0;2 3 0 1;3 2 0 0;3 2 0 1;3 3 0 0;3 3 0 1;3 3 1 0;3 3 1 1;3 4 0 0;3 4 0 1;4 3 0 0;4 3 0 1;4 3 1 0;4 3 1 1;4 4 0 0;4 4 0 1;4 4 1 0;4 4 1 1;5 4 0 0;5 4 0 1;5 4 1 0;	2059.73	3	29.4749	25.4599	36.9313	8	0.00329	1.16411	0.48387	1.16667	0.08333	0	0	0	0	0	-1	0	0	sp|P0DOX6|IGM_HUMAN;sp|P01871|IGHM_HUMAN	;IGHM	332;209	13036000	55925900			-1	-1	3044	J3,J3,(5 4 1 1),1.00	100	100	100
20210408_Std_IgM_NGP_trypsin-chemotrypsin-1.3052.3052.3.0.dta	20210408_Std_IgM_NGP_trypsin-chemotrypsin-1.3052.3052.3.0.dta	20210408_Std_IgM_NGP_trypsin-chemotrypsin-1	3052	1271.4	2825.06	942.357	3	1	QQJASSM		765.32	5 4 1 1	H(5)N(4)A(1)F(1)	(N(F)(N(H(H(N(H)))(H(N(H(A)))))))	545	0 1 0 0;0 1 0 1;0 2 0 0;0 2 0 1;1 2 0 0;1 2 0 1;2 2 0 0;2 2 0 1;2 3 0 0;2 3 0 1;3 2 0 0;3 2 0 1;3 3 0 0;3 3 0 1;3 3 1 0;3 3 1 1;3 4 0 0;3 4 0 1;4 3 0 0;4 3 0 1;4 3 1 0;4 3 1 1;4 4 0 0;4 4 0 1;4 4 1 0;4 4 1 1;5 4 0 0;5 4 0 1;5 4 1 0;	2059.73	3	39.6065	32.739	52.3604	8	0.00191	0.67598	0.54839	1	0.33333	0	0	0	0	0	-1	0	0	sp|P0DOX6|IGM_HUMAN;sp|P01871|IGHM_HUMAN	;IGHM	332;209	5438830	22440500			-1	-1	3053	J3,J3,(5 4 1 1),1.00	100	100	100
20210408_Std_IgM_NGP_trypsin-chemotrypsin-1.3068.3068.4.1.dta	20210408_Std_IgM_NGP_trypsin-chemotrypsin-1.3068.3068.4.1.dta	20210408_Std_IgM_NGP_trypsin-chemotrypsin-1	3068	1278	5067.97	1267.75	4	1	THTJISESHPJATF		1555.71	12 7 0 1	H(12)N(7)F(1)	(N(N(H(H)(H))))(N(F)(N(H(H(N(H(H))))(H(N(H(H)))(N(H(H)))))))	3365	0 1 0 0;0 1 0 1;0 2 0 0;0 2 0 1;0 3 0 0;0 3 0 1;0 4 0 0;0 4 0 1;1 2 0 0;1 2 0 1;1 3 0 0;1 3 0 1;1 4 0 0;1 4 0 1;2 2 0 0;2 2 0 1;2 3 0 0;2 3 0 1;2 4 0 0;2 4 0 1;2 5 0 0;2 5 0 1;2 6 0 0;2 6 0 1;3 2 0 0;3 2 0 1;3 3 0 0;3 3 0 1;3 4 0 0;3 4 0 1;3 5 0 0;3 5 0 1;3 6 0 0;3 6 0 1;3 7 0 0;3 7 0 1;4 3 0 0;4 3 0 1;4 4 0 0;4 4 0 1;4 5 0 0;4 5 0 1;4 6 0 0;4 6 0 1;4 7 0 0;4 7 0 1;5 3 0 0;5 3 0 1;5 4 0 0;5 4 0 1…	3512.25	11	8.938	11.2171	4.70542	2	0.00847	1.67199	0.26882	0.26923	0.15385	0	0	0	0	0	-1	0	0	sp|P0DOX6|IGM_HUMAN;sp|P01871|IGHM_HUMAN	;IGHM	402;279	2600470	34211200			-1	-1	3069	J4,J4,(5 5 0 1),0.86;J11,J11,(7 2 0 0),0.86	11	0.423077	5
20210408_Std_IgM_NGP_trypsin-chemotrypsin-1.3077.3077.3.0.dta	20210408_Std_IgM_NGP_trypsin-chemotrypsin-1.3077.3077.3.0.dta	20210408_Std_IgM_NGP_trypsin-chemotrypsin-1	3077	1281.6	4905.92	1635.98	3	1	THTJISESHPJATF		1555.71	11 7 0 1	H(11)N(7)F(1)	(N(N(H(H(N(H(H)))(N(H(H))))(H(N(H(H)))(N(H(N(H)(F))))))))	2434	0 1 0 0;0 2 0 0;1 2 0 0;2 2 0 0;2 3 0 0;2 4 0 0;3 2 0 0;3 3 0 0;3 4 0 0;3 4 0 1;3 5 0 0;3 5 0 1;3 6 0 0;4 3 0 0;4 4 0 0;4 4 0 1;4 5 0 0;4 5 0 1;4 6 0 0;4 6 0 1;4 7 0 0;4 7 0 1;5 3 0 0;5 4 0 0;5 4 0 1;5 5 0 0;5 5 0 1;5 6 0 0;5 6 0 1;5 7 0 0;5 7 0 1;6 4 0 0;6 5 0 0;6 5 0 1;6 6 0 0;6 6 0 1;6 7 0 0;6 7 0 1;7 4 0 0;7 5 0 0;7 5 0 1;7 6 0 0;7 6 0 1;7 7 0 0;7 7 0 1;8 5 0 0;8 6 0 0;8 6 0 1;8 7 0 0;8 7 0 1…	3350.19	11	20.8421	23.7498	15.442	4	0.00762	1.55323	0.31148	0.53846	0.11538	0	0	0	0	0	-1	0	0	sp|P0DOX6|IGM_HUMAN;sp|P01871|IGHM_HUMAN	;IGHM	402;279	23412600	299397000			-1	-1	3078	J4,J4,(5 2 0 1),0.68;J11,J11,(6 5 0 0),0.75	4	0.153846	2
20210408_Std_IgM_NGP_trypsin-chemotrypsin-1.3082.3082.4.1.dta	20210408_Std_IgM_NGP_trypsin-chemotrypsin-1.3082.3082.4.1.dta	20210408_Std_IgM_NGP_trypsin-chemotrypsin-1	3082	1283.58	4905.91	1227.23	4	1	THTJISESHPJATF		1555.71	11 7 0 1	H(11)N(7)F(1)	(N(F)(N(H(N)(H(N(H(H)))(N(H(H))))(H(N(H(H)))(N(H(H)))))))	1348	0 1 0 0;0 1 0 1;0 2 0 0;0 2 0 1;1 2 0 0;1 2 0 1;1 3 0 0;1 3 0 1;2 2 0 0;2 2 0 1;2 3 0 0;2 3 0 1;2 4 0 0;2 4 0 1;2 5 0 0;2 5 0 1;3 2 0 0;3 2 0 1;3 3 0 0;3 3 0 1;3 4 0 0;3 4 0 1;3 5 0 0;3 5 0 1;3 6 0 0;3 6 0 1;3 7 0 0;3 7 0 1;4 3 0 0;4 3 0 1;4 4 0 0;4 4 0 1;4 5 0 0;4 5 0 1;4 6 0 0;4 6 0 1;4 7 0 0;4 7 0 1;5 3 0 0;5 3 0 1;5 4 0 0;5 4 0 1;5 5 0 0;5 5 0 1;5 6 0 0;5 6 0 1;5 7 0 0;5 7 0 1;6 4 0 0;6 4 0 1…	3350.19	11	5.15475	4.56298	6.25375	2	0.00659	1.34389	0.31765	0.15385	0.07692	0	0	0	0	0	-1	0	0	sp|P0DOX6|IGM_HUMAN;sp|P01871|IGHM_HUMAN	;IGHM	402;279	2146120	26551800			-1	-1	3083	J4,J4,(5 5 0 1),0.74;J11,J11,(6 2 0 0),0.76	7	0.269231	4
20210408_Std_IgM_NGP_trypsin-chemotrypsin-1.3098.3098.3.0.dta	20210408_Std_IgM_NGP_trypsin-chemotrypsin-1.3098.3098.3.0.dta	20210408_Std_IgM_NGP_trypsin-chemotrypsin-1	3098	1290.59	3258.3	1086.77	3	1	THTJISESHPJATF		1555.71	8 2 0 0	H(8)N(2)	(N(N(H(H(H(H)))(H(H(H(H)))))))	1854	0 1 0 0;0 2 0 0;1 2 0 0;2 2 0 0;3 2 0 0;4 2 0 0;5 2 0 0;6 2 0 0;7 2 0 0;	1702.58	11	66.6754	67.6144	64.9315	7	0.00238	0.73191	0.90909	0.80769	0.34615	0	0	0	0	0	-1	0	0	sp|P0DOX6|IGM_HUMAN;sp|P01871|IGHM_HUMAN	;IGHM	402;279	4192960	24675900			-1	-1	3099	J11,J11,(8 2 0 0),0.88	11	0.423077	11
20210408_Std_IgM_NGP_trypsin-chemotrypsin-1.3107.3107.3.0.dta	20210408_Std_IgM_NGP_trypsin-chemotrypsin-1.3107.3107.3.0.dta	20210408_Std_IgM_NGP_trypsin-chemotrypsin-1	3107	1294.1	4743.86	1581.96	3	1	THTJISESHPJATF		1555.71	10 7 0 1	H(10)N(7)F(1)	(N(F)(N(H(N)(H(N(H))(N(H(H))))(H(N(H(H)))(N(H(H)))))))	1467	0 1 0 0;0 1 0 1;0 2 0 0;0 2 0 1;1 2 0 0;1 2 0 1;1 3 0 0;1 3 0 1;2 2 0 0;2 2 0 1;2 3 0 0;2 3 0 1;2 4 0 0;2 4 0 1;2 5 0 0;2 5 0 1;3 2 0 0;3 2 0 1;3 3 0 0;3 3 0 1;3 4 0 0;3 4 0 1;3 5 0 0;3 5 0 1;3 6 0 0;3 6 0 1;3 7 0 0;3 7 0 1;4 3 0 0;4 3 0 1;4 4 0 0;4 4 0 1;4 5 0 0;4 5 0 1;4 6 0 0;4 6 0 1;4 7 0 0;4 7 0 1;5 3 0 0;5 3 0 1;5 4 0 0;5 4 0 1;5 5 0 0;5 5 0 1;5 6 0 0;5 6 0 1;5 7 0 0;5 7 0 1;6 4 0 0;6 4 0 1…	3188.14	4	16.6078	16.6135	16.5971	4	0.00621	1.30895	0.33333	0.42308	0.07692	0	0	0	0	0	-1	0	0	sp|P0DOX6|IGM_HUMAN;sp|P01871|IGHM_HUMAN	;IGHM	395;272	58660800	690566000			-1	-1	3108	J4,J4,(4 5 0 1),0.68;J11,J11,(6 2 0 0),0.68	4	0.153846	2
20210408_Std_IgM_NGP_trypsin-chemotrypsin-1.3112.3112.3.0.dta	20210408_Std_IgM_NGP_trypsin-chemotrypsin-1.3112.3112.3.0.dta	20210408_Std_IgM_NGP_trypsin-chemotrypsin-1	3112	1295.85	3096.24	1032.75	3	1	THTJISESHPJATF		1555.71	7 2 0 0	H(7)N(2)	(N(N(H(H(H)(H))(H(H(H))))))	1956	0 1 0 0;0 2 0 0;1 2 0 0;2 2 0 0;3 2 0 0;4 2 0 0;5 2 0 0;6 2 0 0;	1540.53	11	58.7125	58.3969	59.2987	7	0.00216	0.6964	0.9	0.69231	0.38462	0	0	0	0	0	-1	0	0	sp|P0DOX6|IGM_HUMAN;sp|P01871|IGHM_HUMAN	;IGHM	402;279	2970980	14513400			-1	-1	3113	J11,J11,(7 2 0 0),0.88	12	0.461538	12
20210408_Std_IgM_NGP_trypsin-chemotrypsin-1.3119.3119.3.0.dta	20210408_Std_IgM_NGP_trypsin-chemotrypsin-1.3119.3119.3.0.dta	20210408_Std_IgM_NGP_trypsin-chemotrypsin-1	3119	1298.64	3028.14	1010.05	3	1	QQJASSM		765.32	5 5 1 1	H(5)N(5)A(1)F(1)	(N(F)(N(H(N)(H(N(H)))(H(N(H(A)))))))	1524	0 1 0 0;0 1 0 1;0 2 0 0;0 2 0 1;1 2 0 0;1 2 0 1;1 3 0 0;1 3 0 1;2 2 0 0;2 2 0 1;2 3 0 0;2 3 0 1;2 4 0 0;2 4 0 1;3 2 0 0;3 2 0 1;3 3 0 0;3 3 0 1;3 3 1 0;3 3 1 1;3 4 0 0;3 4 0 1;3 4 1 0;3 4 1 1;3 5 0 0;3 5 0 1;4 3 0 0;4 3 0 1;4 3 1 0;4 3 1 1;4 4 0 0;4 4 0 1;4 4 1 0;4 4 1 1;4 5 0 0;4 5 0 1;4 5 1 0;4 5 1 1;5 4 0 0;5 4 0 1;5 4 1 0;5 4 1 1;5 5 0 0;5 5 0 1;5 5 1 0;	2262.81	3	31.9134	25.3595	44.0848	9	0.00275	0.90787	0.3617	1	0.16667	0	0	0	0	0	-1	0	0	sp|P0DOX6|IGM_HUMAN;sp|P01871|IGHM_HUMAN	;IGHM	332;209	8298780	40889000			-1	-1	3120	J3,J3,(5 5 1 1),1.00	100	100	100
20210408_Std_IgM_NGP_trypsin-chemotrypsin-1.3126.3126.3.0.dta	20210408_Std_IgM_NGP_trypsin-chemotrypsin-1.3126.3126.3.0.dta	20210408_Std_IgM_NGP_trypsin-chemotrypsin-1	3126	1301.13	2934.19	978.735	3	1	THTJISESHPJATF		1555.71	6 2 0 0	H(6)N(2)	(N(N(H(H(H))(H(H(H))))))	2040	0 1 0 0;0 2 0 0;1 2 0 0;2 2 0 0;3 2 0 0;4 2 0 0;5 2 0 0;	1378.48	11	89.2438	98.7023	71.6779	7	0.00239	0.81442	1	0.84615	0.38462	0	0	0	0	0	-1	0	0	sp|P0DOX6|IGM_HUMAN;sp|P01871|IGHM_HUMAN	;IGHM	402;279	8144200	37714900			-1	-1	3127	J11,J11,(6 2 0 0),0.91	19	0.730769	19
20210408_Std_IgM_NGP_trypsin-chemotrypsin-1.3130.3130.3.0.dta	20210408_Std_IgM_NGP_trypsin-chemotrypsin-1.3130.3130.3.0.dta	20210408_Std_IgM_NGP_trypsin-chemotrypsin-1	3130	1302.92	3137.27	1046.43	3	1	THTJISESHPJATF		1555.71	6 3 0 0	H(6)N(3)	(N(N(H(H(H(H)))(H(N(H))))))	1908	0 1 0 0;0 2 0 0;1 2 0 0;2 2 0 0;2 3 0 0;3 2 0 0;3 3 0 0;4 2 0 0;4 3 0 0;5 2 0 0;5 3 0 0;	1581.56	11	20.3025	14.282	31.4836	7	0.00265	0.84568	0.69231	0.34615	0.23077	0	0	0	0	0	-1	0	0	sp|P0DOX6|IGM_HUMAN;sp|P01871|IGHM_HUMAN	;IGHM	402;279	1559180	7890060			-1	-1	3131	J11,J11,(6 3 0 0),0.91	6	0.230769	6
20210408_Std_IgM_NGP_trypsin-chemotrypsin-1.3133.3133.3.0.dta	20210408_Std_IgM_NGP_trypsin-chemotrypsin-1.3133.3133.3.0.dta	20210408_Std_IgM_NGP_trypsin-chemotrypsin-1	3133	1303.92	2975.22	992.411	3	1	THTJISESHPJATF		1555.71	5 3 0 0	H(5)N(3)	(N(N(H(H(N))(H(H)(H)))))	2856	0 1 0 0;0 2 0 0;1 2 0 0;2 2 0 0;2 3 0 0;3 2 0 0;3 3 0 0;4 2 0 0;4 3 0 0;5 2 0 0;	1419.5	11	68.2203	77.6746	50.6624	7	0.00269	0.90567	0.75	0.73077	0.42308	0	0	0	0	0	-1	0	0	sp|P0DOX6|IGM_HUMAN;sp|P01871|IGHM_HUMAN	;IGHM	402;279	4721570	23104300			-1	-1	3134	J11,J11,(5 3 0 0),0.93	16	0.615385	16
20210408_Std_IgM_NGP_trypsin-chemotrypsin-1.3135.3135.3.0.dta	20210408_Std_IgM_NGP_trypsin-chemotrypsin-1.3135.3135.3.0.dta	20210408_Std_IgM_NGP_trypsin-chemotrypsin-1	3135	1304.87	2772.14	924.718	3	1	THTJISESHPJATF		1555.71	5 2 0 0	H(5)N(2)	(N(N(H(H(H))(H(H)))))	2088	0 1 0 0;0 2 0 0;1 2 0 0;2 2 0 0;3 2 0 0;4 2 0 0;	1216.42	11	89.551	110.169	51.2606	7	0.00371	1.33799	1	0.88462	0.42308	0	0	0	0	0	-1	0	0	sp|P0DOX6|IGM_HUMAN;sp|P01871|IGHM_HUMAN	;IGHM	402;279	30839700	129932000			-1	-1	3136	J11,J11,(5 2 0 0),0.89	19	0.730769	19
20210408_Std_IgM_NGP_trypsin-chemotrypsin-1.3137.3137.2.0.dta	20210408_Std_IgM_NGP_trypsin-chemotrypsin-1.3137.3137.2.0.dta	20210408_Std_IgM_NGP_trypsin-chemotrypsin-1	3137	1305.74	2934.19	1467.6	2	1	THTJISESHPJATF		1555.71	6 2 0 0	H(6)N(2)	(N(N(H(H(H))(H(H(H))))))	2040	0 1 0 0;0 2 0 0;1 2 0 0;2 2 0 0;3 2 0 0;4 2 0 0;5 2 0 0;	1378.48	11	21.0096	11.1433	39.3327	7	0.00497	1.69507	1	0.42308	0	0	0	0	0	0	-1	0	0	sp|P0DOX6|IGM_HUMAN;sp|P01871|IGHM_HUMAN	;IGHM	402;279	1766130	8693450			-1	-1	3138	J4,J11,(6 2 0 0),0.00	0	0	0
20210408_Std_IgM_NGP_trypsin-chemotrypsin-1.3142.3142.2.0.dta	20210408_Std_IgM_NGP_trypsin-chemotrypsin-1.3142.3142.2.0.dta	20210408_Std_IgM_NGP_trypsin-chemotrypsin-1	3142	1307.74	2772.14	1386.57	2	1	THTJISESHPJATF		1555.71	5 2 0 0	H(5)N(2)	(N(N(H(H(H))(H(H)))))	2088	0 1 0 0;0 2 0 0;1 2 0 0;2 2 0 0;3 2 0 0;4 2 0 0;	1216.42	11	62.9255	69.1435	51.3778	7	0.00374	1.35025	1	1.03846	0.15385	0	0	0	0	0	-1	0	0	sp|P0DOX6|IGM_HUMAN;sp|P01871|IGHM_HUMAN	;IGHM	402;279	7414630	33151900			-1	-1	3143	J11,J11,(5 2 0 0),0.84	5	0.192308	5
20210408_Std_IgM_NGP_trypsin-chemotrypsin-1.3144.3144.3.0.dta	20210408_Std_IgM_NGP_trypsin-chemotrypsin-1.3144.3144.3.0.dta	20210408_Std_IgM_NGP_trypsin-chemotrypsin-1	3144	1308.68	2866.08	956.033	3	1	QQJASSM		765.32	4 5 1 1	H(4)N(5)A(1)F(1)	(N(N(H(H(N)(N(F)))(H(N(H(A)))))))	2714	0 1 0 0;0 2 0 0;1 2 0 0;2 2 0 0;2 3 0 0;2 3 0 1;2 4 0 0;2 4 0 1;3 2 0 0;3 3 0 0;3 3 0 1;3 3 1 0;3 4 0 0;3 4 0 1;3 5 0 0;3 5 0 1;4 3 0 0;4 3 1 0;4 4 0 0;4 4 0 1;4 4 1 0;4 4 1 1;4 5 0 0;4 5 0 1;4 5 1 0;	2100.76	3	3.83462	2.37095	6.55286	4	0.00208	0.72663	0.2963	0.25	0.08333	0	0	0	0	0	-1	0	0	sp|P0DOX6|IGM_HUMAN;sp|P01871|IGHM_HUMAN	;IGHM	332;209	2054820	9274500			-1	-1	3145	J3,J3,(4 5 1 1),1.00	100	100	100
20210408_Std_IgM_NGP_trypsin-chemotrypsin-1.3154.3154.3.0.dta	20210408_Std_IgM_NGP_trypsin-chemotrypsin-1.3154.3154.3.0.dta	20210408_Std_IgM_NGP_trypsin-chemotrypsin-1	3154	1312.56	3121.28	1041.1	3	1	THTJISESHPJATF		1555.71	5 3 0 1	H(5)N(3)F(1)	(N(F)(N(H(H(N))(H(H)(H)))))	706	0 1 0 0;0 1 0 1;0 2 0 0;0 2 0 1;1 2 0 0;1 2 0 1;2 2 0 0;2 2 0 1;2 3 0 0;2 3 0 1;3 2 0 0;3 2 0 1;3 3 0 0;3 3 0 1;4 2 0 0;4 2 0 1;4 3 0 0;4 3 0 1;5 2 0 0;5 2 0 1;5 3 0 0;	1565.56	11	52.9107	60.2704	39.2427	7	0.0032	1.02514	0.6087	0.46154	0.46154	0	0	0	0	0	-1	0	0	sp|P0DOX6|IGM_HUMAN;sp|P01871|IGHM_HUMAN	;IGHM	402;279	5623990	28739400			-1	-1	3155	J11,J11,(5 3 0 1),0.93	16	0.615385	16
20210408_Std_IgM_NGP_trypsin-chemotrypsin-1.3161.3161.3.0.dta	20210408_Std_IgM_NGP_trypsin-chemotrypsin-1.3161.3161.3.0.dta	20210408_Std_IgM_NGP_trypsin-chemotrypsin-1	3161	1315.4	2813.16	938.393	3	1	THTJISESHPJATF		1555.71	4 3 0 0	H(4)N(3)	(N(N(H(H(H))(H(N)))))	2174	0 1 0 0;0 2 0 0;1 2 0 0;2 2 0 0;2 3 0 0;3 2 0 0;3 3 0 0;4 2 0 0;	1257.45	11	38.1302	39.1287	36.2759	7	0.00185	0.65797	0.8	0.5	0.34615	0	0	0	0	0	-1	0	0	sp|P0DOX6|IGM_HUMAN;sp|P01871|IGHM_HUMAN	;IGHM	402;279	2200220	9847690			-1	-1	3162	J11,J11,(4 3 0 0),0.91	12	0.461538	12
20210408_Std_IgM_NGP_trypsin-chemotrypsin-1.3177.3177.3.1.dta	20210408_Std_IgM_NGP_trypsin-chemotrypsin-1.3177.3177.3.1.dta	20210408_Std_IgM_NGP_trypsin-chemotrypsin-1	3177	1322.1	3344.36	1115.46	3	1	YKJNSDISSTR		1284.62	5 4 1 1	H(5)N(4)A(1)F(1)	(N(F)(N(H(H(N(H)))(H(N(H(A)))))))	545	0 1 0 0;0 1 0 1;0 2 0 0;0 2 0 1;1 2 0 0;1 2 0 1;2 2 0 0;2 2 0 1;2 3 0 0;2 3 0 1;3 2 0 0;3 2 0 1;3 3 0 0;3 3 0 1;3 3 1 0;3 3 1 1;3 4 0 0;3 4 0 1;4 3 0 0;4 3 0 1;4 3 1 0;4 3 1 1;4 4 0 0;4 4 0 1;4 4 1 0;4 4 1 1;5 4 0 0;5 4 0 1;5 4 1 0;	2059.73	3	6.34172	8.61165	2.12613	3	0.00745	2.22903	0.22581	0.4	0.15	0	0	0	0	0	-1	0	0	sp|P01871|IGHM_HUMAN	IGHM	46	3197770	24017500			-1	-1	3178	J3,J3,(5 4 1 1),1.00	100	100	100
20210408_Std_IgM_NGP_trypsin-chemotrypsin-1.3182.3182.3.0.dta	20210408_Std_IgM_NGP_trypsin-chemotrypsin-1.3182.3182.3.0.dta	20210408_Std_IgM_NGP_trypsin-chemotrypsin-1	3182	1324.05	2959.22	987.079	3	1	THTJISESHPJATF		1555.71	4 3 0 1	H(4)N(3)F(1)	(N(F)(N(H(H(H))(H(N)))))	133	0 1 0 0;0 1 0 1;0 2 0 0;0 2 0 1;1 2 0 0;1 2 0 1;2 2 0 0;2 2 0 1;2 3 0 0;2 3 0 1;3 2 0 0;3 2 0 1;3 3 0 0;3 3 0 1;4 2 0 0;4 2 0 1;4 3 0 0;	1403.51	11	50.1233	49.6172	51.063	8	0.0029	0.9787	0.73684	0.53846	0.42308	0	0	0	0	0	-1	0	0	sp|P0DOX6|IGM_HUMAN;sp|P01871|IGHM_HUMAN	;IGHM	402;279	2075960	9615160			-1	-1	3183	J11,J11,(4 3 0 1),0.93	14	0.538462	14
20210408_Std_IgM_NGP_trypsin-chemotrypsin-1.3189.3189.3.2.dta	20210408_Std_IgM_NGP_trypsin-chemotrypsin-1.3189.3189.3.2.dta	20210408_Std_IgM_NGP_trypsin-chemotrypsin-1	3189	1326.88	3000.25	1000.75	3	1	THTJISESHPJATF		1555.71	3 4 0 1	H(3)N(4)F(1)	(N(N(H(H(N))(H(N(F))))))	2864	0 1 0 0;0 2 0 0;1 2 0 0;2 2 0 0;2 3 0 0;2 3 0 1;3 2 0 0;3 3 0 0;3 3 0 1;3 4 0 0;	1444.53	11	9.65366	6.06475	16.3188	5	0.00244	0.81296	0.66667	0.19231	0.15385	0	0	0	0	0	-1	0	0	sp|P0DOX6|IGM_HUMAN;sp|P01871|IGHM_HUMAN	;IGHM	402;279	335212	1700290			-1	-1	3190	J11,J11,(3 4 0 1),0.86	4	0.153846	4
20210408_Std_IgM_NGP_trypsin-chemotrypsin-1.3191.3191.3.0.dta	20210408_Std_IgM_NGP_trypsin-chemotrypsin-1.3191.3191.3.0.dta	20210408_Std_IgM_NGP_trypsin-chemotrypsin-1	3191	1327.83	2797.17	933.061	3	1	THTJISESHPJATF		1555.71	3 3 0 1	H(3)N(3)F(1)	(N(N(H(H)(H(N(F))))))	3146	0 1 0 0;0 2 0 0;1 2 0 0;2 2 0 0;2 3 0 0;2 3 0 1;3 2 0 0;3 3 0 0;	1241.45	11	54.0185	65.2684	33.1258	7	0.00186	0.66518	0.7	0.65385	0.42308	0	0	0	0	0	-1	0	0	sp|P0DOX6|IGM_HUMAN;sp|P01871|IGHM_HUMAN	;IGHM	402;279	1390670	5791130			-1	-1	3192	J11,J11,(3 3 0 1),0.91	17	0.653846	17
20210408_Std_IgM_NGP_trypsin-chemotrypsin-1.3243.3243.3.0.dta	20210408_Std_IgM_NGP_trypsin-chemotrypsin-1.3243.3243.3.0.dta	20210408_Std_IgM_NGP_trypsin-chemotrypsin-1	3243	1348.48	3344.36	1115.46	3	1	YKJNSDISSTR		1284.62	5 4 1 1	H(5)N(4)A(1)F(1)	(N(F)(N(H(H(N(H)))(H(N(H(A)))))))	545	0 1 0 0;0 1 0 1;0 2 0 0;0 2 0 1;1 2 0 0;1 2 0 1;2 2 0 0;2 2 0 1;2 3 0 0;2 3 0 1;3 2 0 0;3 2 0 1;3 3 0 0;3 3 0 1;3 3 1 0;3 3 1 1;3 4 0 0;3 4 0 1;4 3 0 0;4 3 0 1;4 3 1 0;4 3 1 1;4 4 0 0;4 4 0 1;4 4 1 0;4 4 1 1;5 4 0 0;5 4 0 1;5 4 1 0;	2059.73	3	5.61664	5.72739	5.41097	4	0.00585	1.74822	0.32258	0.2	0.15	0	0	0	0	0	-1	0	0	sp|P01871|IGHM_HUMAN	IGHM	46	3197770	24017500			-1	-1	3244	J3,J3,(5 4 1 1),1.00	100	100	100
20210408_Std_IgM_NGP_trypsin-chemotrypsin-1.3388.3388.4.2.dta	20210408_Std_IgM_NGP_trypsin-chemotrypsin-1.3388.3388.4.2.dta	20210408_Std_IgM_NGP_trypsin-chemotrypsin-1	3388	1407.46	5359.06	1340.52	4	1	THTJISESHPJATF		1555.71	12 7 1 1	H(12)N(7)A(1)F(1)	(N(N(H(H)(H))))(N(F)(N(H(H(H)(H))(H(N(H(A)))(N(H(N(H(H)))))))))	3307	0 1 0 0;0 1 0 1;0 2 0 0;0 2 0 1;0 3 0 0;0 3 0 1;0 4 0 0;0 4 0 1;1 2 0 0;1 2 0 1;1 3 0 0;1 3 0 1;1 4 0 0;1 4 0 1;2 2 0 0;2 2 0 1;2 3 0 0;2 3 0 1;2 4 0 0;2 4 0 1;2 5 0 0;2 5 0 1;2 6 0 0;2 6 0 1;3 2 0 0;3 2 0 1;3 3 0 0;3 3 0 1;3 3 1 0;3 3 1 1;3 4 0 0;3 4 0 1;3 4 1 0;3 4 1 1;3 5 0 0;3 5 0 1;3 5 1 0;3 5 1 1;3 6 0 0;3 6 0 1;3 6 1 0;3 6 1 1;3 7 0 0;3 7 0 1;4 2 0 0;4 2 0 1;4 3 0 0;4 3 0 1;4 3 1 0;4 3 1 1…	3803.34	11	2.20641	2.72413	1.24494	2	0.00701	1.30714	0.08284	0.11538	0.07692	0	0	0	0	0	-1	0	0	sp|P0DOX6|IGM_HUMAN;sp|P01871|IGHM_HUMAN	;IGHM	402;279	6896320	100781000			-1	-1	3389	J4,J11,(12 7 1 1),0.62	4	0.153846	2
20210408_Std_IgM_NGP_trypsin-chemotrypsin-1.3401.3401.4.1.dta	20210408_Std_IgM_NGP_trypsin-chemotrypsin-1.3401.3401.4.1.dta	20210408_Std_IgM_NGP_trypsin-chemotrypsin-1	3401	1412.91	5700.2	1425.81	4	1	THTJISESHPJATF		1555.71	8 9 2 3	H(8)N(9)A(2)F(3)	(N(N(H(H)(H))))(N(F)(N(H(N)(H(N(F))(N(F)))(H(N(H(A)))(N(H(A)))))))	3443	0 1 0 0;0 1 0 1;0 2 0 0;0 2 0 1;0 3 0 0;0 3 0 1;0 4 0 0;0 4 0 1;1 2 0 0;1 2 0 1;1 3 0 0;1 3 0 1;1 4 0 0;1 4 0 1;1 5 0 0;1 5 0 1;2 2 0 0;2 2 0 1;2 3 0 0;2 3 0 1;2 3 0 2;2 4 0 0;2 4 0 1;2 4 0 2;2 4 0 3;2 5 0 0;2 5 0 1;2 5 0 2;2 5 0 3;2 6 0 0;2 6 0 1;2 6 0 2;2 6 0 3;2 7 0 0;2 7 0 1;2 7 0 2;2 7 0 3;3 2 0 0;3 2 0 1;3 3 0 0;3 3 0 1;3 3 0 2;3 3 1 0;3 3 1 1;3 4 0 0;3 4 0 1;3 4 0 2;3 4 0 3;3 4 1 0;3 4 1 1…	4144.5	11	4.73213	6.01199	2.35524	3	-0.0161	-2.82454	0.0597	0.23077	0.07692	0	0	0	0	0	-1	0	0	sp|P0DOX6|IGM_HUMAN;sp|P01871|IGHM_HUMAN	;IGHM	402;279	525762	11561900			0	0	3402	J4,J11,(8 9 2 3),0.64	5	0.192308	2
20210408_Std_IgM_NGP_trypsin-chemotrypsin-1.3422.3422.3.1.dta	20210408_Std_IgM_NGP_trypsin-chemotrypsin-1.3422.3422.3.1.dta	20210408_Std_IgM_NGP_trypsin-chemotrypsin-1	3422	1421.2	4847.87	1616.63	3	1	THTJISESHPJATF		1555.71	11 6 1 0	H(11)N(6)A(1)	(N(N(H(H)(H))))(N(N(H(H(H)(H))(H(N(H(H)))(N(H(A)))))))	3536	0 1 0 0;0 2 0 0;0 3 0 0;0 4 0 0;1 2 0 0;1 3 0 0;1 4 0 0;2 2 0 0;2 3 0 0;2 4 0 0;2 5 0 0;2 6 0 0;3 2 0 0;3 3 0 0;3 3 1 0;3 4 0 0;3 4 1 0;3 5 0 0;3 5 1 0;3 6 0 0;3 6 1 0;4 2 0 0;4 3 0 0;4 3 1 0;4 4 0 0;4 4 1 0;4 5 0 0;4 5 1 0;4 6 0 0;4 6 1 0;5 2 0 0;5 3 0 0;5 3 1 0;5 4 0 0;5 4 1 0;5 5 0 0;5 5 1 0;5 6 0 0;5 6 1 0;6 3 0 0;6 3 1 0;6 4 0 0;6 4 1 0;6 5 0 0;6 5 1 0;6 6 0 0;6 6 1 0;7 3 0 0;7 4 0 0;7 4 1 0…	3292.15	11	3.91107	5.46699	1.0215	2	0.00544	1.12273	0.1	0.19231	0.07692	0	0	0	0	0	-1	0	0	sp|P0DOX6|IGM_HUMAN;sp|P01871|IGHM_HUMAN	;IGHM	402;279	173855	827414			-1	-1	3423	J4,J11,(11 6 1 0),0.41	2	0.0769231	2
20210408_Std_IgM_NGP_trypsin-chemotrypsin-1.3424.3424.4.1.dta	20210408_Std_IgM_NGP_trypsin-chemotrypsin-1.3424.3424.4.1.dta	20210408_Std_IgM_NGP_trypsin-chemotrypsin-1	3424	1422.07	5213	1304	4	1	THTJISESHPJATF		1555.71	12 7 1 0	H(12)N(7)A(1)	(N(N(H(H(N(H(H)))(N(H(A))))(H(N(H(H)))(N(H(H)))(N(H(H)))))))	2421	0 1 0 0;0 2 0 0;1 2 0 0;2 2 0 0;2 3 0 0;2 4 0 0;2 5 0 0;3 2 0 0;3 3 0 0;3 3 1 0;3 4 0 0;3 4 1 0;3 5 0 0;3 6 0 0;3 7 0 0;4 3 0 0;4 3 1 0;4 4 0 0;4 4 1 0;4 5 0 0;4 5 1 0;4 6 0 0;4 6 1 0;4 7 0 0;4 7 1 0;5 3 0 0;5 4 0 0;5 4 1 0;5 5 0 0;5 5 1 0;5 6 0 0;5 6 1 0;5 7 0 0;5 7 1 0;6 4 0 0;6 4 1 0;6 5 0 0;6 5 1 0;6 6 0 0;6 6 1 0;6 7 0 0;6 7 1 0;7 4 0 0;7 5 0 0;7 5 1 0;7 6 0 0;7 6 1 0;7 7 0 0;7 7 1 0;8 5 0 0…	3657.28	11	3.39411	4.66436	1.03507	2	-0.00037	-0.07023	0.08571	0.15385	0.07692	0	0	0	0	0	-1	0	0	sp|P0DOX6|IGM_HUMAN;sp|P01871|IGHM_HUMAN	;IGHM	402;279	15756.8	15756.8			-1	-1	3425	J4,J11,(12 7 1 0),0.54	4	0.153846	2
20210408_Std_IgM_NGP_trypsin-chemotrypsin-1.3440.3440.3.0.dta	20210408_Std_IgM_NGP_trypsin-chemotrypsin-1.3440.3440.3.0.dta	20210408_Std_IgM_NGP_trypsin-chemotrypsin-1	3440	1428.58	4831.88	1611.3	3	1	THTJISESHPJATF		1555.71	10 6 1 1	H(10)N(6)A(1)F(1)	(N(F)(N(H(H(N(H(H)))(N(H(H))))(H(N(H(H)))(N(H(A)))))))	328	0 1 0 0;0 1 0 1;0 2 0 0;0 2 0 1;1 2 0 0;1 2 0 1;2 2 0 0;2 2 0 1;2 3 0 0;2 3 0 1;2 4 0 0;2 4 0 1;3 2 0 0;3 2 0 1;3 3 0 0;3 3 0 1;3 3 1 0;3 3 1 1;3 4 0 0;3 4 0 1;3 4 1 0;3 4 1 1;3 5 0 0;3 5 0 1;3 6 0 0;3 6 0 1;4 3 0 0;4 3 0 1;4 3 1 0;4 3 1 1;4 4 0 0;4 4 0 1;4 4 1 0;4 4 1 1;4 5 0 0;4 5 0 1;4 5 1 0;4 5 1 1;4 6 0 0;4 6 0 1;4 6 1 0;4 6 1 1;5 3 0 0;5 3 0 1;5 4 0 0;5 4 0 1;5 4 1 0;5 4 1 1;5 5 0 0;5 5 0 1…	3276.16	4	10.7272	13.2397	6.06119	3	0.00794	1.64252	0.20619	0.34615	0.07692	0	0	0	0	0	-1	0	0	sp|P0DOX6|IGM_HUMAN;sp|P01871|IGHM_HUMAN	;IGHM	395;272	19493500	233393000			-1	-1	3441	J4,J11,(10 6 1 1),0.59	3	0.115385	2
20210408_Std_IgM_NGP_trypsin-chemotrypsin-1.3481.3481.3.0.dta	20210408_Std_IgM_NGP_trypsin-chemotrypsin-1.3481.3481.3.0.dta	20210408_Std_IgM_NGP_trypsin-chemotrypsin-1	3481	1444.81	5034.96	1678.99	3	1	THTJISESHPJATF		1555.71	10 7 1 1	H(10)N(7)A(1)F(1)	(N(F)(N(H(N)(H(N(H(H)))(N(H(H))))(H(N(H(H)))(N(H(A)))))))	1347	0 1 0 0;0 1 0 1;0 2 0 0;0 2 0 1;1 2 0 0;1 2 0 1;1 3 0 0;1 3 0 1;2 2 0 0;2 2 0 1;2 3 0 0;2 3 0 1;2 4 0 0;2 4 0 1;2 5 0 0;2 5 0 1;3 2 0 0;3 2 0 1;3 3 0 0;3 3 0 1;3 3 1 0;3 3 1 1;3 4 0 0;3 4 0 1;3 4 1 0;3 4 1 1;3 5 0 0;3 5 0 1;3 5 1 0;3 5 1 1;3 6 0 0;3 6 0 1;3 7 0 0;3 7 0 1;4 3 0 0;4 3 0 1;4 3 1 0;4 3 1 1;4 4 0 0;4 4 0 1;4 4 1 0;4 4 1 1;4 5 0 0;4 5 0 1;4 5 1 0;4 5 1 1;4 6 0 0;4 6 0 1;4 6 1 0;4 6 1 1…	3479.24	11	4.70839	5.87807	2.53614	2	0.00815	1.61907	0.13534	0.19231	0.07692	0	0	0	0	0	-1	0	0	sp|P0DOX6|IGM_HUMAN;sp|P01871|IGHM_HUMAN	;IGHM	402;279	21423500	302516000			-1	-1	3482	J4,J4,(4 2 0 1),0.70;J11,J11,(6 5 1 0),0.69	5	0.192308	2
20210408_Std_IgM_NGP_trypsin-chemotrypsin-1.3502.3502.3.0.dta	20210408_Std_IgM_NGP_trypsin-chemotrypsin-1.3502.3502.3.0.dta	20210408_Std_IgM_NGP_trypsin-chemotrypsin-1	3502	1453.42	3311.36	1104.46	3	1	MVSHHJLTTGATL	1,Oxidation[M];	1397.68	5 4 1 0	H(5)N(4)A(1)	(N(N(H(H(N(H)))(H(N(H(A)))))))	2633	0 1 0 0;0 2 0 0;1 2 0 0;2 2 0 0;2 3 0 0;3 2 0 0;3 3 0 0;3 3 1 0;3 4 0 0;4 3 0 0;4 3 1 0;4 4 0 0;4 4 1 0;5 4 0 0;	1913.68	6	54.5354	43.9545	74.1856	7	0.00357	1.07795	0.875	0.54167	0.375	0	0	0	0	0	-1	0	0	sp|P00738|HPT_HUMAN;sp|P00739|HPTR_HUMAN	HP;HPR	184;126	8186850	44908900			-1	-1	3503	J6,J6,(5 4 1 0),1.00	100	100	100
20210408_Std_IgM_NGP_trypsin-chemotrypsin-1.3507.3507.4.3.dta	20210408_Std_IgM_NGP_trypsin-chemotrypsin-1.3507.3507.4.3.dta	20210408_Std_IgM_NGP_trypsin-chemotrypsin-1	3507	1455.3	5075.99	1269.75	4	1	THTJISESHPJATF		1555.71	9 8 1 1	H(9)N(8)A(1)F(1)	(N(N(H(N)(H(N(H)(F))(N(H(H))))(H(N(H))(N(H(N(H(A)))))))))	3929	0 1 0 0;0 2 0 0;1 2 0 0;1 3 0 0;2 2 0 0;2 3 0 0;2 3 0 1;2 4 0 0;2 4 0 1;2 5 0 0;2 5 0 1;3 2 0 0;3 3 0 0;3 3 0 1;3 4 0 0;3 4 0 1;3 5 0 0;3 5 0 1;3 6 0 0;3 6 0 1;3 7 0 0;3 7 0 1;4 3 0 0;4 3 0 1;4 4 0 0;4 4 0 1;4 4 1 0;4 5 0 0;4 5 0 1;4 5 1 0;4 6 0 0;4 6 0 1;4 6 1 0;4 7 0 0;4 7 0 1;4 8 0 0;4 8 0 1;5 3 0 0;5 4 0 0;5 4 0 1;5 4 1 0;5 5 0 0;5 5 0 1;5 5 1 0;5 5 1 1;5 6 0 0;5 6 0 1;5 6 1 0;5 6 1 1;5 7 0 0…	3520.26	11	5.50795	6.33372	3.97437	2	0.00928	1.82799	0.17117	0.19231	0.07692	0	0	0	0	0	-1	0	0	sp|P0DOX6|IGM_HUMAN;sp|P01871|IGHM_HUMAN	;IGHM	402;279	877649	12365000			-1	-1	3508	J4,J4,(5 5 1 1),0.76;J11,J11,(4 3 0 0),0.68	6	0.230769	2
20210408_Std_IgM_NGP_trypsin-chemotrypsin-1.3518.3518.3.0.dta	20210408_Std_IgM_NGP_trypsin-chemotrypsin-1.3518.3518.3.0.dta	20210408_Std_IgM_NGP_trypsin-chemotrypsin-1	3518	1459.9	3908.57	1303.53	3	1	QQJASSMCVPDQDTAIR	8,Carbamidomethyl[C];7,Oxidation[M];	1936.85	5 5 0 1	H(5)N(5)F(1)	(N(F)(N(H(N)(H(N(H)))(H(N(H))))))	1537	0 1 0 0;0 1 0 1;0 2 0 0;0 2 0 1;1 2 0 0;1 2 0 1;1 3 0 0;1 3 0 1;2 2 0 0;2 2 0 1;2 3 0 0;2 3 0 1;2 4 0 0;2 4 0 1;3 2 0 0;3 2 0 1;3 3 0 0;3 3 0 1;3 4 0 0;3 4 0 1;3 5 0 0;3 5 0 1;4 3 0 0;4 3 0 1;4 4 0 0;4 4 0 1;4 5 0 0;4 5 0 1;5 4 0 0;5 4 0 1;5 5 0 0;	1971.72	3	52.7401	58.3071	42.4013	7	0.00545	1.3948	0.63636	0.96875	0.34375	0	0	0	0	0	-1	0	0	sp|P0DOX6|IGM_HUMAN;sp|P01871|IGHM_HUMAN	;IGHM	332;209	1874510	14533100			-1	-1	3519	J3,J3,(5 5 0 1),1.00	100	100	100
20210408_Std_IgM_NGP_trypsin-chemotrypsin-1.3591.3591.3.0.dta	20210408_Std_IgM_NGP_trypsin-chemotrypsin-1.3591.3591.3.0.dta	20210408_Std_IgM_NGP_trypsin-chemotrypsin-1	3591	1489.33	3818.53	1273.52	3	1	THTJISESHPJATF		1555.71	5 5 1 1	H(5)N(5)A(1)F(1)	(N(F)(N(H(N)(H(N(H)))(H(N(H(A)))))))	1524	0 1 0 0;0 1 0 1;0 2 0 0;0 2 0 1;1 2 0 0;1 2 0 1;1 3 0 0;1 3 0 1;2 2 0 0;2 2 0 1;2 3 0 0;2 3 0 1;2 4 0 0;2 4 0 1;3 2 0 0;3 2 0 1;3 3 0 0;3 3 0 1;3 3 1 0;3 3 1 1;3 4 0 0;3 4 0 1;3 4 1 0;3 4 1 1;3 5 0 0;3 5 0 1;4 3 0 0;4 3 0 1;4 3 1 0;4 3 1 1;4 4 0 0;4 4 0 1;4 4 1 0;4 4 1 1;4 5 0 0;4 5 0 1;4 5 1 0;4 5 1 1;5 4 0 0;5 4 0 1;5 4 1 0;5 4 1 1;5 5 0 0;5 5 0 1;5 5 1 0;	2262.81	4	24.3187	17.1329	37.6637	7	0.0032	0.83884	0.48936	0.26923	0.34615	0	0	0	0	0	-1	0	0	sp|P0DOX6|IGM_HUMAN;sp|P01871|IGHM_HUMAN	;IGHM	395;272	643545	4549240			-1	-1	3592	J4,J4,(5 5 1 1),0.84	9	0.346154	9
20210408_Std_IgM_NGP_trypsin-chemotrypsin-1.3607.3607.3.0.dta	20210408_Std_IgM_NGP_trypsin-chemotrypsin-1.3607.3607.3.0.dta	20210408_Std_IgM_NGP_trypsin-chemotrypsin-1	3607	1495.94	3311.37	1104.46	3	1	MVSHHJLTTGATL	1,Oxidation[M];	1397.68	5 4 1 0	H(5)N(4)A(1)	(N(N(H(H(N(H)))(H(N(H(A)))))))	2633	0 1 0 0;0 2 0 0;1 2 0 0;2 2 0 0;2 3 0 0;3 2 0 0;3 3 0 0;3 3 1 0;3 4 0 0;4 3 0 0;4 3 1 0;4 4 0 0;4 4 1 0;5 4 0 0;	1913.68	6	1.85885	1.53398	2.46217	3	0.00456	1.37602	0.3125	0	0.16667	0	0	0	0	0	-1	0.00824176	0.00824176	sp|P00738|HPT_HUMAN;sp|P00739|HPTR_HUMAN	HP;HPR	184;126	8186850	44908900			-1	-1	3608	J6,J6,(5 4 1 0),1.00	100	100	100
20210408_Std_IgM_NGP_trypsin-chemotrypsin-1.3705.3705.3.1.dta	20210408_Std_IgM_NGP_trypsin-chemotrypsin-1.3705.3705.3.1.dta	20210408_Std_IgM_NGP_trypsin-chemotrypsin-1	3705	1535.31	3295.37	1099.13	3	1	MVSHHJLTTGATL		1381.69	5 4 1 0	H(5)N(4)A(1)	(N(N(H(H(N(H)))(H(N(H(A)))))))	2633	0 1 0 0;0 2 0 0;1 2 0 0;2 2 0 0;2 3 0 0;3 2 0 0;3 3 0 0;3 3 1 0;3 4 0 0;4 3 0 0;4 3 1 0;4 4 0 0;4 4 1 0;5 4 0 0;	1913.68	6	51.1894	44.5209	63.5739	7	0.00504	1.52957	0.8125	0.54167	0.33333	0	0	0	0	0	-1	0	0	sp|P00738|HPT_HUMAN;sp|P00739|HPTR_HUMAN	HP;HPR	184;126	22494500	124109000			-1	-1	3706	J6,J6,(5 4 1 0),1.00	100	100	100
20210408_Std_IgM_NGP_trypsin-chemotrypsin-1.3893.3893.4.1.dta	20210408_Std_IgM_NGP_trypsin-chemotrypsin-1.3893.3893.4.1.dta	20210408_Std_IgM_NGP_trypsin-chemotrypsin-1	3893	1612.11	5692.2	1423.81	4	1	THTJISESHPJATF		1555.71	11 8 1 3	H(11)N(8)A(1)F(3)	(N(F)(N(H(N)(H(N(H(H)))(N(H(H))))(H(N(H(H)))(N(F)(H(N(F)(H(A)))))))))	1345	0 1 0 0;0 1 0 1;0 2 0 0;0 2 0 1;1 2 0 0;1 2 0 1;1 3 0 0;1 3 0 1;2 2 0 0;2 2 0 1;2 3 0 0;2 3 0 1;2 3 0 2;2 4 0 0;2 4 0 1;2 4 0 2;2 5 0 0;2 5 0 1;2 5 0 2;3 2 0 0;3 2 0 1;3 3 0 0;3 3 0 1;3 3 0 2;3 4 0 0;3 4 0 1;3 4 0 2;3 4 0 3;3 5 0 0;3 5 0 1;3 5 0 2;3 5 0 3;3 6 0 0;3 6 0 1;3 6 0 2;3 6 0 3;3 7 0 0;3 7 0 1;3 7 0 2;4 3 0 0;4 3 0 1;4 3 0 2;4 4 0 0;4 4 0 1;4 4 0 2;4 4 0 3;4 4 1 0;4 4 1 1;4 4 1 2;4 4 1 3…	4136.49	11	3.22434	4.33664	1.15865	2	0.00069	0.12058	0.05474	0.15385	0.07692	0	0	0	0	0	-1	0	0	sp|P0DOX6|IGM_HUMAN;sp|P01871|IGHM_HUMAN	;IGHM	402;279	3733410	32337900			0	0	3894	J4,J11,(11 8 1 3),0.54	5	0.192308	2
20210408_Std_IgM_NGP_trypsin-chemotrypsin-1.3915.3915.4.1.dta	20210408_Std_IgM_NGP_trypsin-chemotrypsin-1.3915.3915.4.1.dta	20210408_Std_IgM_NGP_trypsin-chemotrypsin-1	3915	1621.13	5326.05	1332.27	4	1	THTJISESHPJATF		1555.71	10 7 2 1	H(10)N(7)A(2)F(1)	(N(F)(N(H(H(N(H(H)))(N(H(A))))(H(N(H(H)))(N(H(N(H(A)))))))))	321	0 1 0 0;0 1 0 1;0 2 0 0;0 2 0 1;1 2 0 0;1 2 0 1;2 2 0 0;2 2 0 1;2 3 0 0;2 3 0 1;2 4 0 0;2 4 0 1;3 2 0 0;3 2 0 1;3 3 0 0;3 3 0 1;3 3 1 0;3 3 1 1;3 4 0 0;3 4 0 1;3 4 1 0;3 4 1 1;3 5 0 0;3 5 0 1;3 6 0 0;3 6 0 1;4 3 0 0;4 3 0 1;4 3 1 0;4 3 1 1;4 4 0 0;4 4 0 1;4 4 1 0;4 4 1 1;4 5 0 0;4 5 0 1;4 5 1 0;4 5 1 1;4 6 0 0;4 6 0 1;4 6 1 0;4 6 1 1;4 7 0 0;4 7 0 1;5 3 0 0;5 3 0 1;5 4 0 0;5 4 0 1;5 4 1 0;5 4 1 1…	3770.33	11	7.24547	10.0387	2.05804	2	0.00778	1.45988	0.11852	0.26923	0.15385	0	0	0	0	0	-1	0	0	sp|P0DOX6|IGM_HUMAN;sp|P01871|IGHM_HUMAN	;IGHM	402;279	10932800	160424000			-1	-1	3916	J4,J4,(5 5 2 1),0.85;J11,J11,(5 2 0 0),0.84	9	0.346154	4
20210408_Std_IgM_NGP_trypsin-chemotrypsin-1.3948.3948.2.0.dta	20210408_Std_IgM_NGP_trypsin-chemotrypsin-1.3948.3948.2.0.dta	20210408_Std_IgM_NGP_trypsin-chemotrypsin-1	3948	1634.39	2380.93	1190.97	2	1	JVSLVM	6,Oxidation[M];	678.349	8 2 0 0	H(8)N(2)	(N(N(H(H(H(H)))(H(H(H(H)))))))	1854	0 1 0 0;0 2 0 0;1 2 0 0;2 2 0 0;3 2 0 0;4 2 0 0;5 2 0 0;6 2 0 0;7 2 0 0;	1702.58	1	6.93195	8.65457	3.73279	4	0.00229	0.9634	0.36364	0.9	0	0	0	0	0	0	-1	0	0	sp|P0DOX6|IGM_HUMAN;sp|P01871|IGHM_HUMAN	;IGHM	563;440	452712	1456850			-1	-1	3949	J1,J1,(8 2 0 0),1.00	100	100	100
20210408_Std_IgM_NGP_trypsin-chemotrypsin-1.3981.3981.3.0.dta	20210408_Std_IgM_NGP_trypsin-chemotrypsin-1.3981.3981.3.0.dta	20210408_Std_IgM_NGP_trypsin-chemotrypsin-1	3981	1647.51	4199.67	1400.56	3	1	QQJASSMCVPDQDTAIR	8,Carbamidomethyl[C];7,Oxidation[M];	1936.85	5 5 1 1	H(5)N(5)A(1)F(1)	(N(F)(N(H(N)(H(N(H)))(H(N(H(A)))))))	1524	0 1 0 0;0 1 0 1;0 2 0 0;0 2 0 1;1 2 0 0;1 2 0 1;1 3 0 0;1 3 0 1;2 2 0 0;2 2 0 1;2 3 0 0;2 3 0 1;2 4 0 0;2 4 0 1;3 2 0 0;3 2 0 1;3 3 0 0;3 3 0 1;3 3 1 0;3 3 1 1;3 4 0 0;3 4 0 1;3 4 1 0;3 4 1 1;3 5 0 0;3 5 0 1;4 3 0 0;4 3 0 1;4 3 1 0;4 3 1 1;4 4 0 0;4 4 0 1;4 4 1 0;4 4 1 1;4 5 0 0;4 5 0 1;4 5 1 0;4 5 1 1;5 4 0 0;5 4 0 1;5 4 1 0;5 4 1 1;5 5 0 0;5 5 0 1;5 5 1 0;	2262.81	3	57.983	59.3227	55.495	7	0.00606	1.44277	0.53191	0.84375	0.21875	0	0	0	0	0	-1	0	0	sp|P0DOX6|IGM_HUMAN;sp|P01871|IGHM_HUMAN	;IGHM	332;209	24937100	224143000			-1	-1	3982	J3,J3,(5 5 1 1),1.00	100	100	100
20210408_Std_IgM_NGP_trypsin-chemotrypsin-1.3995.3995.4.1.dta	20210408_Std_IgM_NGP_trypsin-chemotrypsin-1.3995.3995.4.1.dta	20210408_Std_IgM_NGP_trypsin-chemotrypsin-1	3995	1653.5	4199.67	1050.67	4	1	QQJASSMCVPDQDTAIR	8,Carbamidomethyl[C];7,Oxidation[M];	1936.85	5 5 1 1	H(5)N(5)A(1)F(1)	(N(F)(N(H(N)(H(N(H)))(H(N(H(A)))))))	1524	0 1 0 0;0 1 0 1;0 2 0 0;0 2 0 1;1 2 0 0;1 2 0 1;1 3 0 0;1 3 0 1;2 2 0 0;2 2 0 1;2 3 0 0;2 3 0 1;2 4 0 0;2 4 0 1;3 2 0 0;3 2 0 1;3 3 0 0;3 3 0 1;3 3 1 0;3 3 1 1;3 4 0 0;3 4 0 1;3 4 1 0;3 4 1 1;3 5 0 0;3 5 0 1;4 3 0 0;4 3 0 1;4 3 1 0;4 3 1 1;4 4 0 0;4 4 0 1;4 4 1 0;4 4 1 1;4 5 0 0;4 5 0 1;4 5 1 0;4 5 1 1;5 4 0 0;5 4 0 1;5 4 1 0;5 4 1 1;5 5 0 0;5 5 0 1;5 5 1 0;	2262.81	3	20.0618	25.6228	9.73414	5	0.00418	0.99583	0.2766	0.53125	0.28125	0	0	0	0	0	-1	0	0	sp|P0DOX6|IGM_HUMAN;sp|P01871|IGHM_HUMAN	;IGHM	332;209	2803640	24373500			-1	-1	3996	J3,J3,(5 5 1 1),1.00	100	100	100
20210408_Std_IgM_NGP_trypsin-chemotrypsin-1.4027.4027.3.0.dta	20210408_Std_IgM_NGP_trypsin-chemotrypsin-1.4027.4027.3.0.dta	20210408_Std_IgM_NGP_trypsin-chemotrypsin-1	4027	1667.28	3689.5	1230.5	3	1	QQJASSMCVPDQDTAIR	8,Carbamidomethyl[C];	1920.85	5 4 0 1	H(5)N(4)F(1)	(N(F)(N(H(H(N(H)))(H(N(H))))))	564	0 1 0 0;0 1 0 1;0 2 0 0;0 2 0 1;1 2 0 0;1 2 0 1;2 2 0 0;2 2 0 1;2 3 0 0;2 3 0 1;3 2 0 0;3 2 0 1;3 3 0 0;3 3 0 1;3 4 0 0;3 4 0 1;4 3 0 0;4 3 0 1;4 4 0 0;4 4 0 1;5 4 0 0;	1768.64	3	76.087	88.1164	53.7466	8	0.00591	1.60244	0.69565	0.96875	0.4375	0	0	0	0	0	-1	0	0	sp|P0DOX6|IGM_HUMAN;sp|P01871|IGHM_HUMAN	;IGHM	332;209	6551920	47909500			-1	-1	4028	J3,J3,(5 4 0 1),1.00	100	100	100
20210408_Std_IgM_NGP_trypsin-chemotrypsin-1.4034.4034.3.3.dta	20210408_Std_IgM_NGP_trypsin-chemotrypsin-1.4034.4034.3.3.dta	20210408_Std_IgM_NGP_trypsin-chemotrypsin-1	4034	1670.16	3746.52	1249.51	3	1	QQJASSMCVPDQDTAIR	8,Carbamidomethyl[C];	1920.85	5 5 0 0	H(5)N(5)	(N(N(H(H(N(H)))(H(N)(N(H))))))	2656	0 1 0 0;0 2 0 0;1 2 0 0;2 2 0 0;2 3 0 0;2 4 0 0;3 2 0 0;3 3 0 0;3 4 0 0;3 5 0 0;4 3 0 0;4 4 0 0;4 5 0 0;5 4 0 0;	1825.66	3	8.93566	13.4623	0.52908	2	0.00947	2.52647	0.1875	0.4375	0.125	0	0	0	0	0	-1	0	0	sp|P0DOX6|IGM_HUMAN;sp|P01871|IGHM_HUMAN	;IGHM	332;209	129190	1171520			-1	-1	4035	J3,J3,(5 5 0 0),1.00	100	100	100
20210408_Std_IgM_NGP_trypsin-chemotrypsin-1.4044.4044.3.0.dta	20210408_Std_IgM_NGP_trypsin-chemotrypsin-1.4044.4044.3.0.dta	20210408_Std_IgM_NGP_trypsin-chemotrypsin-1	4044	1673.96	3892.58	1298.2	3	1	QQJASSMCVPDQDTAIR	8,Carbamidomethyl[C];	1920.85	5 5 0 1	H(5)N(5)F(1)	(N(F)(N(H(N)(H(N(H)))(H(N(H))))))	1537	0 1 0 0;0 1 0 1;0 2 0 0;0 2 0 1;1 2 0 0;1 2 0 1;1 3 0 0;1 3 0 1;2 2 0 0;2 2 0 1;2 3 0 0;2 3 0 1;2 4 0 0;2 4 0 1;3 2 0 0;3 2 0 1;3 3 0 0;3 3 0 1;3 4 0 0;3 4 0 1;3 5 0 0;3 5 0 1;4 3 0 0;4 3 0 1;4 4 0 0;4 4 0 1;4 5 0 0;4 5 0 1;5 4 0 0;5 4 0 1;5 5 0 0;	1971.72	3	71.64	74.8609	65.6583	8	0.00618	1.58653	0.66667	0.90625	0.40625	0	0	0	0	0	-1	0	0	sp|P0DOX6|IGM_HUMAN;sp|P01871|IGHM_HUMAN	;IGHM	332;209	10172900	79827100			-1	-1	4045	J3,J3,(5 5 0 1),1.00	100	100	100
20210408_Std_IgM_NGP_trypsin-chemotrypsin-1.4060.4060.3.0.dta	20210408_Std_IgM_NGP_trypsin-chemotrypsin-1.4060.4060.3.0.dta	20210408_Std_IgM_NGP_trypsin-chemotrypsin-1	4060	1680.31	3602.46	1201.49	3	1	MVSHHJLTTGATL	1,Oxidation[M];	1397.68	5 4 2 0	H(5)N(4)A(2)	(N(N(H(H(N(H(A))))(H(N(H(A)))))))	2388	0 1 0 0;0 2 0 0;1 2 0 0;2 2 0 0;2 3 0 0;3 2 0 0;3 3 0 0;3 3 1 0;3 4 0 0;4 3 0 0;4 3 1 0;4 4 0 0;4 4 1 0;5 4 0 0;5 4 1 0;	2204.77	6	37.444	18.6516	72.3441	7	0.00442	1.2261	0.88235	0.29167	0.29167	0	0	0	0	0	-1	0	0	sp|P00738|HPT_HUMAN;sp|P00739|HPTR_HUMAN	HP;HPR	184;126	3290020	22264900			-1	-1	4061	J6,J6,(5 4 2 0),1.00	100	100	100
20210408_Std_IgM_NGP_trypsin-chemotrypsin-1.4067.4067.3.0.dta	20210408_Std_IgM_NGP_trypsin-chemotrypsin-1.4067.4067.3.0.dta	20210408_Std_IgM_NGP_trypsin-chemotrypsin-1	4067	1683.23	3730.53	1244.18	3	1	QQJASSMCVPDQDTAIR	8,Carbamidomethyl[C];	1920.85	4 5 0 1	H(4)N(5)F(1)	(N(N(H(H(N(F)))(H(N)(N(H))))))	2357	0 1 0 0;0 2 0 0;1 2 0 0;2 2 0 0;2 3 0 0;2 3 0 1;2 4 0 0;3 2 0 0;3 3 0 0;3 3 0 1;3 4 0 0;3 4 0 1;3 5 0 0;3 5 0 1;4 3 0 0;4 4 0 0;4 4 0 1;4 5 0 0;	1809.67	3	7.59064	11.0021	1.25516	2	0.00801	2.14584	0.3	0.34375	0.125	0	0	0	0	0	-1	0	0	sp|P0DOX6|IGM_HUMAN;sp|P01871|IGHM_HUMAN	;IGHM	332;209	1862980	13957400			-1	-1	4068	J3,J3,(4 5 0 1),1.00	100	100	100
20210408_Std_IgM_NGP_trypsin-chemotrypsin-1.4078.4078.3.0.dta	20210408_Std_IgM_NGP_trypsin-chemotrypsin-1.4078.4078.3.0.dta	20210408_Std_IgM_NGP_trypsin-chemotrypsin-1	4078	1688.03	3116.15	1039.39	3	1	QQJASSM		765.32	5 4 2 1	H(5)N(4)A(2)F(1)	(N(F)(N(H(H(N(H(A))))(H(N(H(A)))))))	281	0 1 0 0;0 1 0 1;0 2 0 0;0 2 0 1;1 2 0 0;1 2 0 1;2 2 0 0;2 2 0 1;2 3 0 0;2 3 0 1;3 2 0 0;3 2 0 1;3 3 0 0;3 3 0 1;3 3 1 0;3 3 1 1;3 4 0 0;3 4 0 1;4 3 0 0;4 3 0 1;4 3 1 0;4 3 1 1;4 4 0 0;4 4 0 1;4 4 1 0;4 4 1 1;5 4 0 0;5 4 0 1;5 4 1 0;5 4 1 1;5 4 2 0;	2350.83	3	25.8648	17.4671	41.4607	8	0.00433	1.39023	0.48485	0.83333	0.16667	0	0	0	0	0	-1	0	0	sp|P0DOX6|IGM_HUMAN;sp|P01871|IGHM_HUMAN	;IGHM	332;209	8804360	43101100			-1	-1	4079	J3,J3,(5 4 2 1),1.00	100	100	100
20210408_Std_IgM_NGP_trypsin-chemotrypsin-1.4116.4116.3.0.dta	20210408_Std_IgM_NGP_trypsin-chemotrypsin-1.4116.4116.3.0.dta	20210408_Std_IgM_NGP_trypsin-chemotrypsin-1	4116	1704.14	4199.67	1400.56	3	1	QQJASSMCVPDQDTAIR	8,Carbamidomethyl[C];7,Oxidation[M];	1936.85	5 5 1 1	H(5)N(5)A(1)F(1)	(N(F)(N(H(N)(H(N(H)))(H(N(H(A)))))))	1524	0 1 0 0;0 1 0 1;0 2 0 0;0 2 0 1;1 2 0 0;1 2 0 1;1 3 0 0;1 3 0 1;2 2 0 0;2 2 0 1;2 3 0 0;2 3 0 1;2 4 0 0;2 4 0 1;3 2 0 0;3 2 0 1;3 3 0 0;3 3 0 1;3 3 1 0;3 3 1 1;3 4 0 0;3 4 0 1;3 4 1 0;3 4 1 1;3 5 0 0;3 5 0 1;4 3 0 0;4 3 0 1;4 3 1 0;4 3 1 1;4 4 0 0;4 4 0 1;4 4 1 0;4 4 1 1;4 5 0 0;4 5 0 1;4 5 1 0;4 5 1 1;5 4 0 0;5 4 0 1;5 4 1 0;5 4 1 1;5 5 0 0;5 5 0 1;5 5 1 0;	2262.81	3	5.45154	6.19896	4.06348	3	0.00668	1.59064	0.29787	0.25	0.0625	0	0	0	0	0	-1	0	0	sp|P0DOX6|IGM_HUMAN;sp|P01871|IGHM_HUMAN	;IGHM	332;209	7628450	71286400			-1	-1	4117	J3,J3,(5 5 1 1),1.00	100	100	100
20210408_Std_IgM_NGP_trypsin-chemotrypsin-1.4125.4125.3.0.dta	20210408_Std_IgM_NGP_trypsin-chemotrypsin-1.4125.4125.3.0.dta	20210408_Std_IgM_NGP_trypsin-chemotrypsin-1	4125	1707.9	3319.23	1107.08	3	1	QQJASSM		765.32	5 5 2 1	H(5)N(5)A(2)F(1)	(N(F)(N(H(N)(H(N(H(A))))(H(N(H(A)))))))	1313	0 1 0 0;0 1 0 1;0 2 0 0;0 2 0 1;1 2 0 0;1 2 0 1;1 3 0 0;1 3 0 1;2 2 0 0;2 2 0 1;2 3 0 0;2 3 0 1;2 4 0 0;2 4 0 1;3 2 0 0;3 2 0 1;3 3 0 0;3 3 0 1;3 3 1 0;3 3 1 1;3 4 0 0;3 4 0 1;3 4 1 0;3 4 1 1;3 5 0 0;3 5 0 1;4 3 0 0;4 3 0 1;4 3 1 0;4 3 1 1;4 4 0 0;4 4 0 1;4 4 1 0;4 4 1 1;4 5 0 0;4 5 0 1;4 5 1 0;4 5 1 1;5 4 0 0;5 4 0 1;5 4 1 0;5 4 1 1;5 4 2 0;5 4 2 1;5 5 0 0;5 5 0 1;5 5 1 0;5 5 1 1;5 5 2 0;	2553.91	3	23.373	24.8163	20.6926	7	0.00503	1.5165	0.29412	1.16667	0.25	0	0	0	0	0	-1	0	0	sp|P0DOX6|IGM_HUMAN;sp|P01871|IGHM_HUMAN	;IGHM	332;209	5391430	28299100			-1	-1	4126	J3,J3,(5 5 2 1),1.00	100	100	100
20210408_Std_IgM_NGP_trypsin-chemotrypsin-1.4130.4130.3.1.dta	20210408_Std_IgM_NGP_trypsin-chemotrypsin-1.4130.4130.3.1.dta	20210408_Std_IgM_NGP_trypsin-chemotrypsin-1	4130	1709.79	3337.26	1113.09	3	1	QQJASSM		765.32	6 5 0 4	H(6)N(5)F(4)	(N(F)(N(H(H(N(H)(F)))(H(N(H)(F))(N(H)(F))))))	419	0 1 0 0;0 1 0 1;0 2 0 0;0 2 0 1;1 2 0 0;1 2 0 1;2 2 0 0;2 2 0 1;2 3 0 0;2 3 0 1;2 3 0 2;2 4 0 0;2 4 0 1;2 4 0 2;2 4 0 3;3 2 0 0;3 2 0 1;3 3 0 0;3 3 0 1;3 3 0 2;3 4 0 0;3 4 0 1;3 4 0 2;3 4 0 3;3 5 0 0;3 5 0 1;3 5 0 2;3 5 0 3;3 5 0 4;4 3 0 0;4 3 0 1;4 3 0 2;4 4 0 0;4 4 0 1;4 4 0 2;4 4 0 3;4 5 0 0;4 5 0 1;4 5 0 2;4 5 0 3;4 5 0 4;5 4 0 0;5 4 0 1;5 4 0 2;5 4 0 3;5 5 0 0;5 5 0 1;5 5 0 2;5 5 0 3;5 5 0 4…	2571.95	3	25.3967	20.3417	34.7846	8	-0.00233	-0.69913	0.32143	1	0.08333	0	0	0	0	0	-1	0	0	sp|P0DOX6|IGM_HUMAN;sp|P01871|IGHM_HUMAN	;IGHM	332;209	10143400	29416300			0	0	4131	J3,J3,(6 5 0 4),1.00	100	100	100
20210408_Std_IgM_NGP_trypsin-chemotrypsin-1.4158.4158.3.0.dta	20210408_Std_IgM_NGP_trypsin-chemotrypsin-1.4158.4158.3.0.dta	20210408_Std_IgM_NGP_trypsin-chemotrypsin-1	4158	1721.22	4199.67	1400.56	3	1	QQJASSMCVPDQDTAIR	8,Carbamidomethyl[C];7,Oxidation[M];	1936.85	5 5 1 1	H(5)N(5)A(1)F(1)	(N(F)(N(H(H(N)(N(H)))(H(N(H(A)))))))	655	0 1 0 0;0 1 0 1;0 2 0 0;0 2 0 1;1 2 0 0;1 2 0 1;2 2 0 0;2 2 0 1;2 3 0 0;2 3 0 1;2 4 0 0;2 4 0 1;3 2 0 0;3 2 0 1;3 3 0 0;3 3 0 1;3 3 1 0;3 3 1 1;3 4 0 0;3 4 0 1;3 5 0 0;3 5 0 1;4 3 0 0;4 3 0 1;4 3 1 0;4 3 1 1;4 4 0 0;4 4 0 1;4 4 1 0;4 4 1 1;4 5 0 0;4 5 0 1;4 5 1 0;4 5 1 1;5 4 0 0;5 4 0 1;5 4 1 0;5 4 1 1;5 5 0 0;5 5 0 1;5 5 1 0;	2262.81	3	3.58095	4.66131	1.57456	3	0.00671	1.59778	0.18605	0.28125	0.0625	0	0	0	0	0	-1	0	0	sp|P0DOX6|IGM_HUMAN;sp|P01871|IGHM_HUMAN	;IGHM	332;209	8771700	81328100			-1	-1	4159	J3,J3,(5 5 1 1),1.00	100	100	100
20210408_Std_IgM_NGP_trypsin-chemotrypsin-1.4207.4207.3.2.dta	20210408_Std_IgM_NGP_trypsin-chemotrypsin-1.4207.4207.3.2.dta	20210408_Std_IgM_NGP_trypsin-chemotrypsin-1	4207	1741.25	3996.59	1332.87	3	1	QQJASSMCVPDQDTAIR	8,Carbamidomethyl[C];7,Oxidation[M];	1936.85	5 4 1 1	H(5)N(4)A(1)F(1)	(N(F)(N(H(H(N(H)))(H(N(H(A)))))))	545	0 1 0 0;0 1 0 1;0 2 0 0;0 2 0 1;1 2 0 0;1 2 0 1;2 2 0 0;2 2 0 1;2 3 0 0;2 3 0 1;3 2 0 0;3 2 0 1;3 3 0 0;3 3 0 1;3 3 1 0;3 3 1 1;3 4 0 0;3 4 0 1;4 3 0 0;4 3 0 1;4 3 1 0;4 3 1 1;4 4 0 0;4 4 0 1;4 4 1 0;4 4 1 1;5 4 0 0;5 4 0 1;5 4 1 0;	2059.73	3	12.8974	15.3996	8.25049	5	0.00564	1.41037	0.35484	0.4375	0.15625	0	0	0	0	0	-1	0	0	sp|P0DOX6|IGM_HUMAN;sp|P01871|IGHM_HUMAN	;IGHM	332;209	6174940	53347500			-1	-1	4208	J3,J3,(5 4 1 1),1.00	100	100	100
20210408_Std_IgM_NGP_trypsin-chemotrypsin-1.4249.4249.3.1.dta	20210408_Std_IgM_NGP_trypsin-chemotrypsin-1.4249.4249.3.1.dta	20210408_Std_IgM_NGP_trypsin-chemotrypsin-1	4249	1758.76	3586.47	1196.16	3	1	MVSHHJLTTGATL		1381.69	5 4 2 0	H(5)N(4)A(2)	(N(N(H(H(N(H(A))))(H(N(H(A)))))))	2388	0 1 0 0;0 2 0 0;1 2 0 0;2 2 0 0;2 3 0 0;3 2 0 0;3 3 0 0;3 3 1 0;3 4 0 0;4 3 0 0;4 3 1 0;4 4 0 0;4 4 1 0;5 4 0 0;5 4 1 0;	2204.77	6	55.7211	54.2687	58.4184	6	0.00395	1.10135	0.82353	0.66667	0.375	0	0	0	0	0	-1	0	0	sp|P00738|HPT_HUMAN;sp|P00739|HPTR_HUMAN	HP;HPR	184;126	10910300	68292200			-1	-1	4250	J6,J6,(5 4 2 0),1.00	100	100	100
20210408_Std_IgM_NGP_trypsin-chemotrypsin-1.4256.4256.3.0.dta	20210408_Std_IgM_NGP_trypsin-chemotrypsin-1.4256.4256.3.0.dta	20210408_Std_IgM_NGP_trypsin-chemotrypsin-1	4256	1761.58	4199.67	1400.56	3	1	QQJASSMCVPDQDTAIR	8,Carbamidomethyl[C];7,Oxidation[M];	1936.85	5 5 1 1	H(5)N(5)A(1)F(1)	(N(F)(N(H(N)(H(N(H)))(H(N(H(A)))))))	1524	0 1 0 0;0 1 0 1;0 2 0 0;0 2 0 1;1 2 0 0;1 2 0 1;1 3 0 0;1 3 0 1;2 2 0 0;2 2 0 1;2 3 0 0;2 3 0 1;2 4 0 0;2 4 0 1;3 2 0 0;3 2 0 1;3 3 0 0;3 3 0 1;3 3 1 0;3 3 1 1;3 4 0 0;3 4 0 1;3 4 1 0;3 4 1 1;3 5 0 0;3 5 0 1;4 3 0 0;4 3 0 1;4 3 1 0;4 3 1 1;4 4 0 0;4 4 0 1;4 4 1 0;4 4 1 1;4 5 0 0;4 5 0 1;4 5 1 0;4 5 1 1;5 4 0 0;5 4 0 1;5 4 1 0;5 4 1 1;5 5 0 0;5 5 0 1;5 5 1 0;	2262.81	3	6.94836	8.87741	3.36583	3	0.00683	1.62564	0.25532	0.375	0.0625	0	0	0	0	0	-1	0	0	sp|P0DOX6|IGM_HUMAN;sp|P01871|IGHM_HUMAN	;IGHM	332;209	7966200	74199100			-1	-1	4257	J3,J3,(5 5 1 1),1.00	100	100	100
20210408_Std_IgM_NGP_trypsin-chemotrypsin-1.4293.4293.3.0.dta	20210408_Std_IgM_NGP_trypsin-chemotrypsin-1.4293.4293.3.0.dta	20210408_Std_IgM_NGP_trypsin-chemotrypsin-1	4293	1776.79	3996.59	1332.87	3	1	QQJASSMCVPDQDTAIR	8,Carbamidomethyl[C];7,Oxidation[M];	1936.85	5 4 1 1	H(5)N(4)A(1)F(1)	(N(F)(N(H(H(N(H)))(H(N(H(A)))))))	545	0 1 0 0;0 1 0 1;0 2 0 0;0 2 0 1;1 2 0 0;1 2 0 1;2 2 0 0;2 2 0 1;2 3 0 0;2 3 0 1;3 2 0 0;3 2 0 1;3 3 0 0;3 3 0 1;3 3 1 0;3 3 1 1;3 4 0 0;3 4 0 1;4 3 0 0;4 3 0 1;4 3 1 0;4 3 1 1;4 4 0 0;4 4 0 1;4 4 1 0;4 4 1 1;5 4 0 0;5 4 0 1;5 4 1 0;	2059.73	3	17.1251	22.0191	8.03621	5	0.0054	1.35182	0.35484	0.53125	0.21875	0	0	0	0	0	-1	0	0	sp|P0DOX6|IGM_HUMAN;sp|P01871|IGHM_HUMAN	;IGHM	332;209	6710590	58292600			-1	-1	4294	J3,J3,(5 4 1 1),1.00	100	100	100
20210408_Std_IgM_NGP_trypsin-chemotrypsin-1.4298.4298.3.0.dta	20210408_Std_IgM_NGP_trypsin-chemotrypsin-1.4298.4298.3.0.dta	20210408_Std_IgM_NGP_trypsin-chemotrypsin-1	4298	1778.74	4199.67	1400.56	3	1	QQJASSMCVPDQDTAIR	8,Carbamidomethyl[C];7,Oxidation[M];	1936.85	5 5 1 1	H(5)N(5)A(1)F(1)	(N(N(H(H(N(H(A))))(H(N)(N(H)(F))))))	2403	0 1 0 0;0 2 0 0;1 2 0 0;2 2 0 0;2 3 0 0;2 3 0 1;2 4 0 0;2 4 0 1;3 2 0 0;3 3 0 0;3 3 0 1;3 3 1 0;3 4 0 0;3 4 0 1;3 5 0 0;3 5 0 1;4 3 0 0;4 3 0 1;4 3 1 0;4 4 0 0;4 4 0 1;4 4 1 0;4 4 1 1;4 5 0 0;4 5 0 1;4 5 1 0;4 5 1 1;5 4 0 0;5 4 0 1;5 4 1 0;5 4 1 1;5 5 0 0;5 5 0 1;5 5 1 0;	2262.81	3	3.34594	4.22858	1.70676	2	0.00643	1.53135	0.22222	0.3125	0.03125	0	0	0	0	0	-1	0	0	sp|P0DOX6|IGM_HUMAN;sp|P01871|IGHM_HUMAN	;IGHM	332;209	8181980	76564700			-1	-1	4299	J3,J3,(5 5 1 1),1.00	100	100	100
20210408_Std_IgM_NGP_trypsin-chemotrypsin-1.4319.4319.3.0.dta	20210408_Std_IgM_NGP_trypsin-chemotrypsin-1.4319.4319.3.0.dta	20210408_Std_IgM_NGP_trypsin-chemotrypsin-1	4319	1787.4	3073.17	1025.06	3	1	TFQQJASSM		1013.44	5 4 1 1	H(5)N(4)A(1)F(1)	(N(F)(N(H(H(N(H)))(H(N(H(A)))))))	545	0 1 0 0;0 1 0 1;0 2 0 0;0 2 0 1;1 2 0 0;1 2 0 1;2 2 0 0;2 2 0 1;2 3 0 0;2 3 0 1;3 2 0 0;3 2 0 1;3 3 0 0;3 3 0 1;3 3 1 0;3 3 1 1;3 4 0 0;3 4 0 1;4 3 0 0;4 3 0 1;4 3 1 0;4 3 1 1;4 4 0 0;4 4 0 1;4 4 1 0;4 4 1 1;5 4 0 0;5 4 0 1;5 4 1 0;	2059.73	5	7.61717	9.4678	4.18029	5	0.00418	1.36103	0.25806	0.625	0.125	0	0	0	0	0	-1	0	0	sp|P0DOX6|IGM_HUMAN;sp|P01871|IGHM_HUMAN	;IGHM	332;209	1436210	6744630			-1	-1	4320	J5,J5,(5 4 1 1),1.00	100	100	100
20210408_Std_IgM_NGP_trypsin-chemotrypsin-1.4363.4363.3.0.dta	20210408_Std_IgM_NGP_trypsin-chemotrypsin-1.4363.4363.3.0.dta	20210408_Std_IgM_NGP_trypsin-chemotrypsin-1	4363	1805.82	4199.67	1400.56	3	1	QQJASSMCVPDQDTAIR	8,Carbamidomethyl[C];7,Oxidation[M];	1936.85	5 5 1 1	H(5)N(5)A(1)F(1)	(N(N(H(H(N(F)))(H(N(H))(N(H(A)))))))	2350	0 1 0 0;0 2 0 0;1 2 0 0;2 2 0 0;2 3 0 0;2 3 0 1;2 4 0 0;3 2 0 0;3 3 0 0;3 3 0 1;3 3 1 0;3 4 0 0;3 4 0 1;3 4 1 0;3 5 0 0;3 5 0 1;4 3 0 0;4 3 1 0;4 4 0 0;4 4 0 1;4 4 1 0;4 4 1 1;4 5 0 0;4 5 0 1;4 5 1 0;4 5 1 1;5 4 0 0;5 4 1 0;5 5 0 0;5 5 0 1;5 5 1 0;	2262.81	3	3.70579	5.32442	0.69977	2	0.00608	1.44777	0.12121	0.3125	0.0625	0	0	0	0	0	-1	0	0	sp|P0DOX6|IGM_HUMAN;sp|P01871|IGHM_HUMAN	;IGHM	332;209	7366680	70417600			-1	-1	4364	J3,J3,(5 5 1 1),1.00	100	100	100
20210408_Std_IgM_NGP_trypsin-chemotrypsin-1.4393.4393.4.3.dta	20210408_Std_IgM_NGP_trypsin-chemotrypsin-1.4393.4393.4.3.dta	20210408_Std_IgM_NGP_trypsin-chemotrypsin-1	4393	1820.27	4659.92	1165.74	4	1	GLTFQQJASSMCVPDQDTAIR	12,Carbamidomethyl[C];	2339.08	5 6 0 2	H(5)N(6)F(2)	(N(F)(N(H(H(N)(N(F)))(H(N(H))(N(H))))))	601	0 1 0 0;0 1 0 1;0 2 0 0;0 2 0 1;1 2 0 0;1 2 0 1;2 2 0 0;2 2 0 1;2 3 0 0;2 3 0 1;2 3 0 2;2 4 0 0;2 4 0 1;2 4 0 2;3 2 0 0;3 2 0 1;3 3 0 0;3 3 0 1;3 3 0 2;3 4 0 0;3 4 0 1;3 4 0 2;3 5 0 0;3 5 0 1;3 5 0 2;3 6 0 0;3 6 0 1;3 6 0 2;4 3 0 0;4 3 0 1;4 4 0 0;4 4 0 1;4 4 0 2;4 5 0 0;4 5 0 1;4 5 0 2;4 6 0 0;4 6 0 1;4 6 0 2;5 4 0 0;5 4 0 1;5 5 0 0;5 5 0 1;5 5 0 2;5 6 0 0;5 6 0 1;	2320.86	7	17.9521	27.3927	0.41948	2	-0.01264	-2.71264	0.08333	0.425	0.225	0	0	0	0	0	-1	0	0	sp|P0DOX6|IGM_HUMAN;sp|P01871|IGHM_HUMAN	;IGHM	332;209	9433490	21621800	5 6 1 0	H(5)N(6)A(1)	4457550	26079400	4394	J7,J7,(5 6 1 0),1.00	100	100	100
20210408_Std_IgM_NGP_trypsin-chemotrypsin-1.4438.4438.3.0.dta	20210408_Std_IgM_NGP_trypsin-chemotrypsin-1.4438.4438.3.0.dta	20210408_Std_IgM_NGP_trypsin-chemotrypsin-1	4438	1838.87	4199.67	1400.56	3	1	QQJASSMCVPDQDTAIR	8,Carbamidomethyl[C];7,Oxidation[M];	1936.85	5 5 1 1	H(5)N(5)A(1)F(1)	(N(F)(N(H(H(N)(N(H)))(H(N(H(A)))))))	655	0 1 0 0;0 1 0 1;0 2 0 0;0 2 0 1;1 2 0 0;1 2 0 1;2 2 0 0;2 2 0 1;2 3 0 0;2 3 0 1;2 4 0 0;2 4 0 1;3 2 0 0;3 2 0 1;3 3 0 0;3 3 0 1;3 3 1 0;3 3 1 1;3 4 0 0;3 4 0 1;3 5 0 0;3 5 0 1;4 3 0 0;4 3 0 1;4 3 1 0;4 3 1 1;4 4 0 0;4 4 0 1;4 4 1 0;4 4 1 1;4 5 0 0;4 5 0 1;4 5 1 0;4 5 1 1;5 4 0 0;5 4 0 1;5 4 1 0;5 4 1 1;5 5 0 0;5 5 0 1;5 5 1 0;	2262.81	3	16.1673	18.4692	11.8923	5	0.00783	1.86352	0.34884	0.4375	0.1875	0	0	0	0	0	-1	0	0	sp|P0DOX6|IGM_HUMAN;sp|P01871|IGHM_HUMAN	;IGHM	332;209	9081250	86144700			-1	-1	4439	J3,J3,(5 5 1 1),1.00	100	100	100
20210408_Std_IgM_NGP_trypsin-chemotrypsin-1.4440.4440.3.0.dta	20210408_Std_IgM_NGP_trypsin-chemotrypsin-1.4440.4440.3.0.dta	20210408_Std_IgM_NGP_trypsin-chemotrypsin-1	4440	1839.81	3996.59	1332.87	3	1	QQJASSMCVPDQDTAIR	8,Carbamidomethyl[C];7,Oxidation[M];	1936.85	5 4 1 1	H(5)N(4)A(1)F(1)	(N(F)(N(H(H(N(H)))(H(N(H(A)))))))	545	0 1 0 0;0 1 0 1;0 2 0 0;0 2 0 1;1 2 0 0;1 2 0 1;2 2 0 0;2 2 0 1;2 3 0 0;2 3 0 1;3 2 0 0;3 2 0 1;3 3 0 0;3 3 0 1;3 3 1 0;3 3 1 1;3 4 0 0;3 4 0 1;4 3 0 0;4 3 0 1;4 3 1 0;4 3 1 1;4 4 0 0;4 4 0 1;4 4 1 0;4 4 1 1;5 4 0 0;5 4 0 1;5 4 1 0;	2059.73	3	25.5409	22.9856	30.2865	7	0.0058	1.45166	0.58065	0.5	0.21875	0	0	0	0	0	-1	0	0	sp|P0DOX6|IGM_HUMAN;sp|P01871|IGHM_HUMAN	;IGHM	332;209	7495300	63637000			-1	-1	4441	J3,J3,(5 4 1 1),1.00	100	100	100
20210408_Std_IgM_NGP_trypsin-chemotrypsin-1.4501.4501.3.0.dta	20210408_Std_IgM_NGP_trypsin-chemotrypsin-1.4501.4501.3.0.dta	20210408_Std_IgM_NGP_trypsin-chemotrypsin-1	4501	1864.65	4199.68	1400.56	3	1	QQJASSMCVPDQDTAIR	8,Carbamidomethyl[C];7,Oxidation[M];	1936.85	5 5 1 1	H(5)N(5)A(1)F(1)	(N(F)(N(H(H(N)(N(H)))(H(N(H(A)))))))	655	0 1 0 0;0 1 0 1;0 2 0 0;0 2 0 1;1 2 0 0;1 2 0 1;2 2 0 0;2 2 0 1;2 3 0 0;2 3 0 1;2 4 0 0;2 4 0 1;3 2 0 0;3 2 0 1;3 3 0 0;3 3 0 1;3 3 1 0;3 3 1 1;3 4 0 0;3 4 0 1;3 5 0 0;3 5 0 1;4 3 0 0;4 3 0 1;4 3 1 0;4 3 1 1;4 4 0 0;4 4 0 1;4 4 1 0;4 4 1 1;4 5 0 0;4 5 0 1;4 5 1 0;4 5 1 1;5 4 0 0;5 4 0 1;5 4 1 0;5 4 1 1;5 5 0 0;5 5 0 1;5 5 1 0;	2262.81	3	9.70067	13.6903	2.29129	3	0.01204	2.86645	0.2093	0.5625	0.09375	0	0	0	0	0	-1	0	0	sp|P0DOX6|IGM_HUMAN;sp|P01871|IGHM_HUMAN	;IGHM	332;209	7748870	73657800			-1	-1	4502	J3,J3,(5 5 1 1),1.00	100	100	100
20210408_Std_IgM_NGP_trypsin-chemotrypsin-1.4503.4503.3.0.dta	20210408_Std_IgM_NGP_trypsin-chemotrypsin-1.4503.4503.3.0.dta	20210408_Std_IgM_NGP_trypsin-chemotrypsin-1	4503	1865.6	3996.59	1332.87	3	1	QQJASSMCVPDQDTAIR	8,Carbamidomethyl[C];7,Oxidation[M];	1936.85	5 4 1 1	H(5)N(4)A(1)F(1)	(N(F)(N(H(H(N(H)))(H(N(H(A)))))))	545	0 1 0 0;0 1 0 1;0 2 0 0;0 2 0 1;1 2 0 0;1 2 0 1;2 2 0 0;2 2 0 1;2 3 0 0;2 3 0 1;3 2 0 0;3 2 0 1;3 3 0 0;3 3 0 1;3 3 1 0;3 3 1 1;3 4 0 0;3 4 0 1;4 3 0 0;4 3 0 1;4 3 1 0;4 3 1 1;4 4 0 0;4 4 0 1;4 4 1 0;4 4 1 1;5 4 0 0;5 4 0 1;5 4 1 0;	2059.73	3	14.6166	20.6277	3.45295	4	0.00637	1.59428	0.25806	0.5	0.1875	0	0	0	0	0	-1	0	0	sp|P0DOX6|IGM_HUMAN;sp|P01871|IGHM_HUMAN	;IGHM	332;209	6407750	54264800			-1	-1	4504	J3,J3,(5 4 1 1),1.00	100	100	100
20210408_Std_IgM_NGP_trypsin-chemotrypsin-1.4522.4522.4.1.dta	20210408_Std_IgM_NGP_trypsin-chemotrypsin-1.4522.4522.4.1.dta	20210408_Std_IgM_NGP_trypsin-chemotrypsin-1	4522	1873.09	4362.75	1091.44	4	1	QQJASSMCVPDQDTAIR	8,Carbamidomethyl[C];	1920.85	7 5 0 2	H(7)N(5)F(2)	(N(F)(N(H(N)(H(N(H(H))))(H(N(F)(H(H)))))))	1356	0 1 0 0;0 1 0 1;0 2 0 0;0 2 0 1;1 2 0 0;1 2 0 1;1 3 0 0;1 3 0 1;2 2 0 0;2 2 0 1;2 3 0 0;2 3 0 1;2 3 0 2;2 4 0 0;2 4 0 1;2 4 0 2;3 2 0 0;3 2 0 1;3 3 0 0;3 3 0 1;3 3 0 2;3 4 0 0;3 4 0 1;3 4 0 2;3 5 0 0;3 5 0 1;3 5 0 2;4 3 0 0;4 3 0 1;4 3 0 2;4 4 0 0;4 4 0 1;4 4 0 2;4 5 0 0;4 5 0 1;4 5 0 2;5 3 0 0;5 3 0 1;5 3 0 2;5 4 0 0;5 4 0 1;5 4 0 2;5 5 0 0;5 5 0 1;5 5 0 2;6 4 0 0;6 4 0 1;6 4 0 2;6 5 0 0;6 5 0 1…	2441.88	3	46.4064	59.7325	21.658	6	0.0119	2.72718	0.32759	1	0.25	0	0	0	0	0	-1	0	0	sp|P0DOX6|IGM_HUMAN;sp|P01871|IGHM_HUMAN	;IGHM	332;209	46600.7	704022			-1	-1	4523	J3,J3,(7 5 0 2),1.00	100	100	100
20210408_Std_IgM_NGP_trypsin-chemotrypsin-1.4538.4538.3.0.dta	20210408_Std_IgM_NGP_trypsin-chemotrypsin-1.4538.4538.3.0.dta	20210408_Std_IgM_NGP_trypsin-chemotrypsin-1	4538	1879.58	3980.59	1327.54	3	1	QQJASSMCVPDQDTAIR	8,Carbamidomethyl[C];	1920.85	5 4 1 1	H(5)N(4)A(1)F(1)	(N(F)(N(H(H(N(H)))(H(N(H(A)))))))	545	0 1 0 0;0 1 0 1;0 2 0 0;0 2 0 1;1 2 0 0;1 2 0 1;2 2 0 0;2 2 0 1;2 3 0 0;2 3 0 1;3 2 0 0;3 2 0 1;3 3 0 0;3 3 0 1;3 3 1 0;3 3 1 1;3 4 0 0;3 4 0 1;4 3 0 0;4 3 0 1;4 3 1 0;4 3 1 1;4 4 0 0;4 4 0 1;4 4 1 0;4 4 1 1;5 4 0 0;5 4 0 1;5 4 1 0;	2059.73	3	76.2886	67.3907	92.8134	9	0.00596	1.49618	0.74194	0.90625	0.25	0	0	0	0	0	-1	0	0	sp|P0DOX6|IGM_HUMAN;sp|P01871|IGHM_HUMAN	;IGHM	332;209	22950300	194652000			-1	-1	4539	J3,J3,(5 4 1 1),1.00	100	100	100
20210408_Std_IgM_NGP_trypsin-chemotrypsin-1.4547.4547.4.1.dta	20210408_Std_IgM_NGP_trypsin-chemotrypsin-1.4547.4547.4.1.dta	20210408_Std_IgM_NGP_trypsin-chemotrypsin-1	4547	1883.28	4183.67	1046.67	4	1	QQJASSMCVPDQDTAIR	8,Carbamidomethyl[C];	1920.85	5 5 1 1	H(5)N(5)A(1)F(1)	(N(F)(N(H(N)(H(N(H)))(H(N(H(A)))))))	1524	0 1 0 0;0 1 0 1;0 2 0 0;0 2 0 1;1 2 0 0;1 2 0 1;1 3 0 0;1 3 0 1;2 2 0 0;2 2 0 1;2 3 0 0;2 3 0 1;2 4 0 0;2 4 0 1;3 2 0 0;3 2 0 1;3 3 0 0;3 3 0 1;3 3 1 0;3 3 1 1;3 4 0 0;3 4 0 1;3 4 1 0;3 4 1 1;3 5 0 0;3 5 0 1;4 3 0 0;4 3 0 1;4 3 1 0;4 3 1 1;4 4 0 0;4 4 0 1;4 4 1 0;4 4 1 1;4 5 0 0;4 5 0 1;4 5 1 0;4 5 1 1;5 4 0 0;5 4 0 1;5 4 1 0;5 4 1 1;5 5 0 0;5 5 0 1;5 5 1 0;	2262.81	3	42.9441	50.6571	28.62	7	0.00369	0.88275	0.38298	0.90625	0.1875	0	0	0	0	0	-1	0	0	sp|P0DOX6|IGM_HUMAN;sp|P01871|IGHM_HUMAN	;IGHM	332;209	2132570	20864500			-1	-1	4548	J3,J3,(5 5 1 1),1.00	100	100	100
20210408_Std_IgM_NGP_trypsin-chemotrypsin-1.4551.4551.4.1.dta	20210408_Std_IgM_NGP_trypsin-chemotrypsin-1.4551.4551.4.1.dta	20210408_Std_IgM_NGP_trypsin-chemotrypsin-1	4551	1885.04	3980.59	995.903	4	1	QQJASSMCVPDQDTAIR	8,Carbamidomethyl[C];	1920.85	5 4 1 1	H(5)N(4)A(1)F(1)	(N(F)(N(H(H(N(H)))(H(N(H(A)))))))	545	0 1 0 0;0 1 0 1;0 2 0 0;0 2 0 1;1 2 0 0;1 2 0 1;2 2 0 0;2 2 0 1;2 3 0 0;2 3 0 1;3 2 0 0;3 2 0 1;3 3 0 0;3 3 0 1;3 3 1 0;3 3 1 1;3 4 0 0;3 4 0 1;4 3 0 0;4 3 0 1;4 3 1 0;4 3 1 1;4 4 0 0;4 4 0 1;4 4 1 0;4 4 1 1;5 4 0 0;5 4 0 1;5 4 1 0;	2059.73	3	34.8183	50.4539	5.78057	5	0.00316	0.79327	0.25806	0.9375	0.25	0	0	0	0	0	-1	0	0	sp|P0DOX6|IGM_HUMAN;sp|P01871|IGHM_HUMAN	;IGHM	332;209	407550	3843790			-1	-1	4552	J3,J3,(5 4 1 1),1.00	100	100	100
20210408_Std_IgM_NGP_trypsin-chemotrypsin-1.4565.4565.3.0.dta	20210408_Std_IgM_NGP_trypsin-chemotrypsin-1.4565.4565.3.0.dta	20210408_Std_IgM_NGP_trypsin-chemotrypsin-1	4565	1890.48	3834.54	1278.85	3	1	QQJASSMCVPDQDTAIR	8,Carbamidomethyl[C];	1920.85	5 4 1 0	H(5)N(4)A(1)	(N(N(H(H(N(H)))(H(N(H(A)))))))	2633	0 1 0 0;0 2 0 0;1 2 0 0;2 2 0 0;2 3 0 0;3 2 0 0;3 3 0 0;3 3 1 0;3 4 0 0;4 3 0 0;4 3 1 0;4 4 0 0;4 4 1 0;5 4 0 0;	1913.68	3	35.245	33.986	37.5832	6	0.00429	1.11865	0.8125	0.6875	0.1875	0	0	0	0	0	-1	0	0	sp|P0DOX6|IGM_HUMAN;sp|P01871|IGHM_HUMAN	;IGHM	332;209	499897	3565530			-1	-1	4566	J3,J3,(5 4 1 0),1.00	100	100	100
20210408_Std_IgM_NGP_trypsin-chemotrypsin-1.4567.4567.3.0.dta	20210408_Std_IgM_NGP_trypsin-chemotrypsin-1.4567.4567.3.0.dta	20210408_Std_IgM_NGP_trypsin-chemotrypsin-1	4567	1891.42	4021.62	1341.21	3	1	QQJASSMCVPDQDTAIR	8,Carbamidomethyl[C];	1920.85	4 5 1 1	H(4)N(5)A(1)F(1)	(N(F)(N(H(N)(H(N))(H(N(H(A)))))))	1688	0 1 0 0;0 1 0 1;0 2 0 0;0 2 0 1;1 2 0 0;1 2 0 1;1 3 0 0;1 3 0 1;2 2 0 0;2 2 0 1;2 3 0 0;2 3 0 1;2 4 0 0;2 4 0 1;3 2 0 0;3 2 0 1;3 3 0 0;3 3 0 1;3 3 1 0;3 3 1 1;3 4 0 0;3 4 0 1;3 4 1 0;3 4 1 1;3 5 0 0;3 5 0 1;4 3 0 0;4 3 0 1;4 3 1 0;4 3 1 1;4 4 0 0;4 4 0 1;4 4 1 0;4 4 1 1;4 5 0 0;4 5 0 1;4 5 1 0;	2100.76	3	70.3729	64.9511	80.442	8	0.00731	1.81707	0.66667	0.96875	0.1875	0	0	0	0	0	-1	0	0	sp|P0DOX6|IGM_HUMAN;sp|P01871|IGHM_HUMAN	;IGHM	332;209	4604690	39691000			-1	-1	4568	J3,J3,(4 5 1 1),1.00	100	100	100
20210408_Std_IgM_NGP_trypsin-chemotrypsin-1.4574.4574.3.1.dta	20210408_Std_IgM_NGP_trypsin-chemotrypsin-1.4574.4574.3.1.dta	20210408_Std_IgM_NGP_trypsin-chemotrypsin-1	4574	1893.85	4305.71	1435.91	3	1	QQJASSMCVPDQDTAIR	8,Carbamidomethyl[C];	1920.85	7 4 0 3	H(7)N(4)F(3)	(N(F)(N(H(H(H)(H))(H(N(H)(F))(N(H)(F))))))	45	0 1 0 0;0 1 0 1;0 2 0 0;0 2 0 1;1 2 0 0;1 2 0 1;2 2 0 0;2 2 0 1;2 3 0 0;2 3 0 1;2 3 0 2;2 4 0 0;2 4 0 1;2 4 0 2;2 4 0 3;3 2 0 0;3 2 0 1;3 3 0 0;3 3 0 1;3 3 0 2;3 4 0 0;3 4 0 1;3 4 0 2;3 4 0 3;4 2 0 0;4 2 0 1;4 3 0 0;4 3 0 1;4 3 0 2;4 4 0 0;4 4 0 1;4 4 0 2;4 4 0 3;5 2 0 0;5 2 0 1;5 3 0 0;5 3 0 1;5 3 0 2;5 4 0 0;5 4 0 1;5 4 0 2;5 4 0 3;6 3 0 0;6 3 0 1;6 3 0 2;6 4 0 0;6 4 0 1;6 4 0 2;6 4 0 3;7 4 0 0…	2384.86	3	17.5207	26.3009	1.21465	2	7e-05	0.01527	0.14815	0.65625	0.125	0	0	0	0	0	-1	0	0	sp|P0DOX6|IGM_HUMAN;sp|P01871|IGHM_HUMAN	;IGHM	332;209	4207980	18417600			0	0	4575	J3,J3,(7 4 0 3),1.00	100	100	100
20210408_Std_IgM_NGP_trypsin-chemotrypsin-1.4595.4595.3.1.dta	20210408_Std_IgM_NGP_trypsin-chemotrypsin-1.4595.4595.3.1.dta	20210408_Std_IgM_NGP_trypsin-chemotrypsin-1	4595	1902.35	4508.79	1503.6	3	1	QQJASSMCVPDQDTAIR	8,Carbamidomethyl[C];7,Oxidation[M];	1936.85	6 5 0 4	H(6)N(5)F(4)	(N(F)(N(H(H(N(H)(F)))(H(N(H)(F))(N(H)(F))))))	419	0 1 0 0;0 1 0 1;0 2 0 0;0 2 0 1;1 2 0 0;1 2 0 1;2 2 0 0;2 2 0 1;2 3 0 0;2 3 0 1;2 3 0 2;2 4 0 0;2 4 0 1;2 4 0 2;2 4 0 3;3 2 0 0;3 2 0 1;3 3 0 0;3 3 0 1;3 3 0 2;3 4 0 0;3 4 0 1;3 4 0 2;3 4 0 3;3 5 0 0;3 5 0 1;3 5 0 2;3 5 0 3;3 5 0 4;4 3 0 0;4 3 0 1;4 3 0 2;4 4 0 0;4 4 0 1;4 4 0 2;4 4 0 3;4 5 0 0;4 5 0 1;4 5 0 2;4 5 0 3;4 5 0 4;5 4 0 0;5 4 0 1;5 4 0 2;5 4 0 3;5 5 0 0;5 5 0 1;5 5 0 2;5 5 0 3;5 5 0 4…	2571.95	3	2.99851	4.17065	0.82167	2	-0.0004	-0.08809	0.125	0.375	0	0	0	0	0	0	-1	0	0	sp|P0DOX6|IGM_HUMAN;sp|P01871|IGHM_HUMAN	;IGHM	332;209	6853030	31987400			0	0	4596	J3,J3,(6 5 0 4),1.00	100	100	100
20210408_Std_IgM_NGP_trypsin-chemotrypsin-1.4602.4602.3.1.dta	20210408_Std_IgM_NGP_trypsin-chemotrypsin-1.4602.4602.3.1.dta	20210408_Std_IgM_NGP_trypsin-chemotrypsin-1	4602	1905.2	3980.59	1327.54	3	1	QQJASSMCVPDQDTAIR	8,Carbamidomethyl[C];	1920.85	5 4 1 1	H(5)N(4)A(1)F(1)	(N(F)(N(H(H(H))(H(N)(N(H(A)))))))	127	0 1 0 0;0 1 0 1;0 2 0 0;0 2 0 1;1 2 0 0;1 2 0 1;2 2 0 0;2 2 0 1;2 3 0 0;2 3 0 1;2 4 0 0;2 4 0 1;3 2 0 0;3 2 0 1;3 3 0 0;3 3 0 1;3 3 1 0;3 3 1 1;3 4 0 0;3 4 0 1;3 4 1 0;3 4 1 1;4 2 0 0;4 2 0 1;4 3 0 0;4 3 0 1;4 3 1 0;4 3 1 1;4 4 0 0;4 4 0 1;4 4 1 0;4 4 1 1;5 3 0 0;5 3 0 1;5 3 1 0;5 3 1 1;5 4 0 0;5 4 0 1;5 4 1 0;	2059.73	3	6.92621	9.69107	1.79147	3	0.00597	1.5007	0.19512	0.375	0.09375	0	0	0	0	0	-1	0	0	sp|P0DOX6|IGM_HUMAN;sp|P01871|IGHM_HUMAN	;IGHM	332;209	22950300	194652000			-1	-1	4603	J3,J3,(5 4 1 1),1.00	100	100	100
20210408_Std_IgM_NGP_trypsin-chemotrypsin-1.4657.4657.3.0.dta	20210408_Std_IgM_NGP_trypsin-chemotrypsin-1.4657.4657.3.0.dta	20210408_Std_IgM_NGP_trypsin-chemotrypsin-1	4657	1927.8	4199.67	1400.56	3	1	QQJASSMCVPDQDTAIR	8,Carbamidomethyl[C];	1920.85	6 5 1 0	H(6)N(5)A(1)	(N(N(H(N)(H(N(H(H))))(H(N(H(A)))))))	3904	0 1 0 0;0 2 0 0;1 2 0 0;1 3 0 0;2 2 0 0;2 3 0 0;2 4 0 0;3 2 0 0;3 3 0 0;3 3 1 0;3 4 0 0;3 4 1 0;3 5 0 0;4 3 0 0;4 3 1 0;4 4 0 0;4 4 1 0;4 5 0 0;4 5 1 0;5 3 0 0;5 4 0 0;5 4 1 0;5 5 0 0;5 5 1 0;6 4 0 0;6 4 1 0;6 5 0 0;	2278.81	3	26.3026	36.7063	6.98135	4	0.01073	2.5558	0.31034	0.78125	0.21875	0	0	0	0	0	-1	0	0	sp|P0DOX6|IGM_HUMAN;sp|P01871|IGHM_HUMAN	;IGHM	332;209	29563.1	29563.1			-1	-1	4658	J3,J3,(6 5 1 0),1.00	100	100	100
20210408_Std_IgM_NGP_trypsin-chemotrypsin-1.4666.4666.3.0.dta	20210408_Std_IgM_NGP_trypsin-chemotrypsin-1.4666.4666.3.0.dta	20210408_Std_IgM_NGP_trypsin-chemotrypsin-1	4666	1931.63	3996.59	1332.87	3	1	QQJASSMCVPDQDTAIR	8,Carbamidomethyl[C];	1920.85	6 4 1 0	H(6)N(4)A(1)	(N(N(H(H(N(H(H))))(H(N(H(A)))))))	2442	0 1 0 0;0 2 0 0;1 2 0 0;2 2 0 0;2 3 0 0;3 2 0 0;3 3 0 0;3 3 1 0;3 4 0 0;4 3 0 0;4 3 1 0;4 4 0 0;4 4 1 0;5 3 0 0;5 4 0 0;5 4 1 0;6 4 0 0;	2075.73	3	12.5153	18.0491	2.23823	3	0.00488	1.22206	0.26316	0.5625	0.1875	0	0	0	0	0	-1	0	0	sp|P0DOX6|IGM_HUMAN;sp|P01871|IGHM_HUMAN	;IGHM	332;209	4323.2	4323.2			-1	-1	4667	J3,J3,(6 4 1 0),1.00	100	100	100
20210408_Std_IgM_NGP_trypsin-chemotrypsin-1.4675.4675.3.2.dta	20210408_Std_IgM_NGP_trypsin-chemotrypsin-1.4675.4675.3.2.dta	20210408_Std_IgM_NGP_trypsin-chemotrypsin-1	4675	1935.54	4183.67	1395.23	3	1	QQJASSMCVPDQDTAIR	8,Carbamidomethyl[C];	1920.85	5 5 1 1	H(5)N(5)A(1)F(1)	(N(F)(N(H(H(N)(N(H)))(H(N(H(A)))))))	655	0 1 0 0;0 1 0 1;0 2 0 0;0 2 0 1;1 2 0 0;1 2 0 1;2 2 0 0;2 2 0 1;2 3 0 0;2 3 0 1;2 4 0 0;2 4 0 1;3 2 0 0;3 2 0 1;3 3 0 0;3 3 0 1;3 3 1 0;3 3 1 1;3 4 0 0;3 4 0 1;3 5 0 0;3 5 0 1;4 3 0 0;4 3 0 1;4 3 1 0;4 3 1 1;4 4 0 0;4 4 0 1;4 4 1 0;4 4 1 1;4 5 0 0;4 5 0 1;4 5 1 0;4 5 1 1;5 4 0 0;5 4 0 1;5 4 1 0;5 4 1 1;5 5 0 0;5 5 0 1;5 5 1 0;	2262.81	3	19.1307	29.017	0.77029	3	0.00336	0.80244	0.09302	0.65625	0.21875	0	0	0	0	0	-1	0	0	sp|P0DOX6|IGM_HUMAN;sp|P01871|IGHM_HUMAN	;IGHM	332;209	2570340	30019500			-1	-1	4676	J3,J3,(5 5 1 1),1.00	100	100	100
20210408_Std_IgM_NGP_trypsin-chemotrypsin-1.4685.4685.3.0.dta	20210408_Std_IgM_NGP_trypsin-chemotrypsin-1.4685.4685.3.0.dta	20210408_Std_IgM_NGP_trypsin-chemotrypsin-1	4685	1939.42	3980.59	1327.54	3	1	QQJASSMCVPDQDTAIR	8,Carbamidomethyl[C];	1920.85	5 4 1 1	H(5)N(4)A(1)F(1)	(N(N(H(H(N(H)))(H(N(F)(H(A)))))))	2622	0 1 0 0;0 2 0 0;1 2 0 0;2 2 0 0;2 3 0 0;2 3 0 1;3 2 0 0;3 3 0 0;3 3 0 1;3 3 1 0;3 3 1 1;3 4 0 0;3 4 0 1;4 3 0 0;4 3 0 1;4 3 1 0;4 3 1 1;4 4 0 0;4 4 0 1;4 4 1 0;4 4 1 1;5 4 0 0;5 4 0 1;5 4 1 0;	2059.73	3	14.1397	15.5325	11.5531	5	0.00422	1.05906	0.42308	0.46875	0.15625	0	0	0	0	0	-1	0	0	sp|P0DOX6|IGM_HUMAN;sp|P01871|IGHM_HUMAN	;IGHM	332;209	1148690	12616000			-1	-1	4686	J3,J3,(5 4 1 1),1.00	100	100	100
20210408_Std_IgM_NGP_trypsin-chemotrypsin-1.4699.4699.3.0.dta	20210408_Std_IgM_NGP_trypsin-chemotrypsin-1.4699.4699.3.0.dta	20210408_Std_IgM_NGP_trypsin-chemotrypsin-1	4699	1945.18	4199.67	1400.56	3	1	QQJASSMCVPDQDTAIR	8,Carbamidomethyl[C];	1920.85	6 5 1 0	H(6)N(5)A(1)	(N(N(H(H(N(H(A))))(H(N(H))(N(H))))))	2400	0 1 0 0;0 2 0 0;1 2 0 0;2 2 0 0;2 3 0 0;2 4 0 0;3 2 0 0;3 3 0 0;3 3 1 0;3 4 0 0;3 5 0 0;4 3 0 0;4 3 1 0;4 4 0 0;4 4 1 0;4 5 0 0;4 5 1 0;5 4 0 0;5 4 1 0;5 5 0 0;5 5 1 0;6 5 0 0;	2278.81	3	18.0632	25.3194	4.58751	4	0.00537	1.27928	0.29167	0.53125	0.21875	0	0	0	0	0	-1	0	0	sp|P0DOX6|IGM_HUMAN;sp|P01871|IGHM_HUMAN	;IGHM	332;209	18685.1	18685.1			-1	-1	4700	J3,J3,(6 5 1 0),1.00	100	100	100
20210408_Std_IgM_NGP_trypsin-chemotrypsin-1.4720.4720.3.0.dta	20210408_Std_IgM_NGP_trypsin-chemotrypsin-1.4720.4720.3.0.dta	20210408_Std_IgM_NGP_trypsin-chemotrypsin-1	4720	1953.84	3674.58	1225.53	3	1	MVSHHJLTTGATLINEQW		2052	5 4 0 0	H(5)N(4)	(N(N(H(H(N))(H(N(H(H)))))))	2874	0 1 0 0;0 2 0 0;1 2 0 0;2 2 0 0;2 3 0 0;3 2 0 0;3 3 0 0;3 4 0 0;4 3 0 0;4 4 0 0;5 3 0 0;	1622.58	6	17.8865	17.7414	18.1558	5	0.00534	1.45214	0.69231	0.29412	0.17647	0	0	0	0	0	-1	0	0	sp|P00738|HPT_HUMAN;sp|P00739|HPTR_HUMAN	HP;HPR	184;126	1057250	7854490			-1	-1	4721	J6,J6,(5 4 0 0),1.00	100	100	100
20210408_Std_IgM_NGP_trypsin-chemotrypsin-1.4729.4729.2.0.dta	20210408_Std_IgM_NGP_trypsin-chemotrypsin-1.4729.4729.2.0.dta	20210408_Std_IgM_NGP_trypsin-chemotrypsin-1	4729	1957.74	2952.19	1476.6	2	1	GLTFQQJASSM		1183.54	5 4 0 1	H(5)N(4)F(1)	(N(F)(N(H(H(N(H)))(H(N(H))))))	564	0 1 0 0;0 1 0 1;0 2 0 0;0 2 0 1;1 2 0 0;1 2 0 1;2 2 0 0;2 2 0 1;2 3 0 0;2 3 0 1;3 2 0 0;3 2 0 1;3 3 0 0;3 3 0 1;3 4 0 0;3 4 0 1;4 3 0 0;4 3 0 1;4 4 0 0;4 4 0 1;5 4 0 0;	1768.64	7	29.8922	38.8572	13.2431	8	0.00569	1.92678	0.34783	1	0.15	0	0	0	0	0	-1	0	0	sp|P0DOX6|IGM_HUMAN;sp|P01871|IGHM_HUMAN	;IGHM	332;209	1366950	7763070			-1	-1	4730	J7,J7,(5 4 0 1),1.00	100	100	100
20210408_Std_IgM_NGP_trypsin-chemotrypsin-1.4731.4731.3.0.dta	20210408_Std_IgM_NGP_trypsin-chemotrypsin-1.4731.4731.3.0.dta	20210408_Std_IgM_NGP_trypsin-chemotrypsin-1	4731	1958.67	2952.18	984.733	3	1	GLTFQQJASSM		1183.54	5 4 0 1	H(5)N(4)F(1)	(N(N(H(H(N(H)))(H(N(H(F)))))))	2634	0 1 0 0;0 2 0 0;1 2 0 0;2 2 0 0;2 3 0 0;3 2 0 0;3 3 0 0;3 3 0 1;3 4 0 0;4 3 0 0;4 3 0 1;4 4 0 0;4 4 0 1;5 4 0 0;	1768.64	7	42.5845	51.2022	26.5803	7	0.00263	0.88925	0.5625	1.1	0.25	0	0	0	0	0	-1	0	0	sp|P0DOX6|IGM_HUMAN;sp|P01871|IGHM_HUMAN	;IGHM	332;209	1798090	8214200			-1	-1	4732	J7,J7,(5 4 0 1),1.00	100	100	100
20210408_Std_IgM_NGP_trypsin-chemotrypsin-1.4743.4743.3.0.dta	20210408_Std_IgM_NGP_trypsin-chemotrypsin-1.4743.4743.3.0.dta	20210408_Std_IgM_NGP_trypsin-chemotrypsin-1	4743	1963.64	3155.26	1052.43	3	1	GLTFQQJASSM		1183.54	5 5 0 1	H(5)N(5)F(1)	(N(F)(N(H(N)(H(N(H)))(H(N(H))))))	1537	0 1 0 0;0 1 0 1;0 2 0 0;0 2 0 1;1 2 0 0;1 2 0 1;1 3 0 0;1 3 0 1;2 2 0 0;2 2 0 1;2 3 0 0;2 3 0 1;2 4 0 0;2 4 0 1;3 2 0 0;3 2 0 1;3 3 0 0;3 3 0 1;3 4 0 0;3 4 0 1;3 5 0 0;3 5 0 1;4 3 0 0;4 3 0 1;4 4 0 0;4 4 0 1;4 5 0 0;4 5 0 1;5 4 0 0;5 4 0 1;5 5 0 0;	1971.72	7	44.6636	54.7443	25.9423	7	0.00361	1.1456	0.39394	1.1	0.15	0	0	0	0	0	-1	0	0	sp|P0DOX6|IGM_HUMAN;sp|P01871|IGHM_HUMAN	;IGHM	332;209	8608390	46006500			-1	-1	4744	J7,J7,(5 5 0 1),1.00	100	100	100
20210408_Std_IgM_NGP_trypsin-chemotrypsin-1.4776.4776.3.0.dta	20210408_Std_IgM_NGP_trypsin-chemotrypsin-1.4776.4776.3.0.dta	20210408_Std_IgM_NGP_trypsin-chemotrypsin-1	4776	1977.72	2993.21	998.408	3	1	GLTFQQJASSM		1183.54	4 5 0 1	H(4)N(5)F(1)	(N(F)(N(H(H(N)(N))(H(N(H))))))	692	0 1 0 0;0 1 0 1;0 2 0 0;0 2 0 1;1 2 0 0;1 2 0 1;2 2 0 0;2 2 0 1;2 3 0 0;2 3 0 1;2 4 0 0;2 4 0 1;3 2 0 0;3 2 0 1;3 3 0 0;3 3 0 1;3 4 0 0;3 4 0 1;3 5 0 0;3 5 0 1;4 3 0 0;4 3 0 1;4 4 0 0;4 4 0 1;4 5 0 0;	1809.67	7	6.8483	9.61423	1.71156	4	0.00312	1.04106	0.14815	0.55	0.1	0	0	0	0	0	-1	0	0	sp|P0DOX6|IGM_HUMAN;sp|P01871|IGHM_HUMAN	;IGHM	332;209	376649	1970590			-1	-1	4777	J7,J7,(4 5 0 1),1.00	100	100	100
20210408_Std_IgM_NGP_trypsin-chemotrypsin-1.4790.4790.3.0.dta	20210408_Std_IgM_NGP_trypsin-chemotrypsin-1.4790.4790.3.0.dta	20210408_Std_IgM_NGP_trypsin-chemotrypsin-1	4790	1983.67	3594.4	1198.81	3	1	JVSLVMSDTAGTCY	13,Carbamidomethyl[C];6,Oxidation[M];	1533.66	5 4 0 3	H(5)N(4)F(3)	(N(N(H(H(N(H)(F)))(H(N(F)(H(F)))))))	2492	0 1 0 0;0 2 0 0;1 2 0 0;2 2 0 0;2 3 0 0;2 3 0 1;3 2 0 0;3 3 0 0;3 3 0 1;3 3 0 2;3 4 0 0;3 4 0 1;3 4 0 2;4 3 0 0;4 3 0 1;4 3 0 2;4 4 0 0;4 4 0 1;4 4 0 2;4 4 0 3;5 4 0 0;5 4 0 1;5 4 0 2;	2060.76	1	40.467	53.3528	16.5363	6	-0.00939	-2.61112	0.28	1.03846	0.15385	0	0	0	0	0	-1	0	0	sp|P0DOX6|IGM_HUMAN;sp|P01871|IGHM_HUMAN	;IGHM	563;440	8226.9	451824			-1	-1	4791	J1,J1,(5 4 0 3),1.00	100	100	100
20210408_Std_IgM_NGP_trypsin-chemotrypsin-1.4818.4818.2.0.dta	20210408_Std_IgM_NGP_trypsin-chemotrypsin-1.4818.4818.2.0.dta	20210408_Std_IgM_NGP_trypsin-chemotrypsin-1	4818	1995.21	3236.24	1618.62	2	1	JVSLVMSDTAGTCY	13,Carbamidomethyl[C];6,Oxidation[M];	1533.66	8 2 0 0	H(8)N(2)	(N(N(H(H(H(H)))(H(H(H(H)))))))	1854	0 1 0 0;0 2 0 0;1 2 0 0;2 2 0 0;3 2 0 0;4 2 0 0;5 2 0 0;6 2 0 0;7 2 0 0;	1702.58	1	56.159	70.8663	28.8455	7	0.00231	0.71249	0.63636	1.26923	0.03846	0	0	0	0	0	-1	0	0	sp|P0DOX6|IGM_HUMAN;sp|P01871|IGHM_HUMAN	;IGHM	563;440	5411980	31527600			-1	-1	4819	J1,J1,(8 2 0 0),1.00	100	100	100
20210408_Std_IgM_NGP_trypsin-chemotrypsin-1.4820.4820.3.0.dta	20210408_Std_IgM_NGP_trypsin-chemotrypsin-1.4820.4820.3.0.dta	20210408_Std_IgM_NGP_trypsin-chemotrypsin-1	4820	1996.2	3236.24	1079.42	3	1	JVSLVMSDTAGTCY	13,Carbamidomethyl[C];6,Oxidation[M];	1533.66	8 2 0 0	H(8)N(2)	(N(N(H(H(H(H)))(H(H(H(H)))))))	1854	0 1 0 0;0 2 0 0;1 2 0 0;2 2 0 0;3 2 0 0;4 2 0 0;5 2 0 0;6 2 0 0;7 2 0 0;	1702.58	1	50.7935	71.9128	11.5719	5	0.00414	1.27951	0.45455	1.15385	0.26923	0	0	0	0	0	-1	0	0	sp|P0DOX6|IGM_HUMAN;sp|P01871|IGHM_HUMAN	;IGHM	563;440	4278940	24275700			-1	-1	4821	J1,J1,(8 2 0 0),1.00	100	100	100
20210408_Std_IgM_NGP_trypsin-chemotrypsin-1.4820.4820.3.1.dta	20210408_Std_IgM_NGP_trypsin-chemotrypsin-1.4820.4820.3.1.dta	20210408_Std_IgM_NGP_trypsin-chemotrypsin-1	4820	1996.2	3237.24	1079.75	3	1	YJVSLVMSDTAGTCY	14,Carbamidomethyl[C];7,Oxidation[M];	1696.72	7 2 0 0	H(7)N(2)	(N(N(H(H(H(H)))(H(H(H))))))	1875	0 1 0 0;0 2 0 0;1 2 0 0;2 2 0 0;3 2 0 0;4 2 0 0;5 2 0 0;6 2 0 0;	1540.53	2	34.5419	49.6821	6.42435	4	-0.00339	-1.04619	0.6	0.82143	0.32143	0	0	0	0	0	-1	0	0	sp|P0DOX6|IGM_HUMAN;sp|P01871|IGHM_HUMAN	;IGHM	563;440	6417690	18889000			-1	-1	4821	J2,J2,(7 2 0 0),1.00	100	100	100
20210408_Std_IgM_NGP_trypsin-chemotrypsin-1.4846.4846.2.1.dta	20210408_Std_IgM_NGP_trypsin-chemotrypsin-1.4846.4846.2.1.dta	20210408_Std_IgM_NGP_trypsin-chemotrypsin-1	4846	2006.6	3074.19	1537.6	2	1	JVSLVMSDTAGTCY	13,Carbamidomethyl[C];6,Oxidation[M];	1533.66	7 2 0 0	H(7)N(2)	(N(N(H(H(H(H)))(H(H(H))))))	1875	0 1 0 0;0 2 0 0;1 2 0 0;2 2 0 0;3 2 0 0;4 2 0 0;5 2 0 0;6 2 0 0;	1540.53	1	46.0866	53.7743	31.8095	7	0.0033	1.07385	0.8	1.26923	0.03846	0	0	0	0	0	-1	0	0	sp|P0DOX6|IGM_HUMAN;sp|P01871|IGHM_HUMAN	;IGHM	563;440	3251930	16190700			-1	-1	4847	J1,J1,(7 2 0 0),1.00	100	100	100
20210408_Std_IgM_NGP_trypsin-chemotrypsin-1.4857.4857.3.0.dta	20210408_Std_IgM_NGP_trypsin-chemotrypsin-1.4857.4857.3.0.dta	20210408_Std_IgM_NGP_trypsin-chemotrypsin-1	4857	2011.31	3074.19	1025.4	3	1	JVSLVMSDTAGTCY	13,Carbamidomethyl[C];6,Oxidation[M];	1533.66	7 2 0 0	H(7)N(2)	(N(N(H(H(H(H)))(H(H(H))))))	1875	0 1 0 0;0 2 0 0;1 2 0 0;2 2 0 0;3 2 0 0;4 2 0 0;5 2 0 0;6 2 0 0;	1540.53	1	4.99076	7.43736	0.44709	2	0.00228	0.74271	0.2	0.53846	0	0	0	0	0	0	-1	0	0	sp|P0DOX6|IGM_HUMAN;sp|P01871|IGHM_HUMAN	;IGHM	563;440	896361	4817320			-1	-1	4858	J1,J1,(7 2 0 0),1.00	100	100	100
20210408_Std_IgM_NGP_trypsin-chemotrypsin-1.4874.4874.2.1.dta	20210408_Std_IgM_NGP_trypsin-chemotrypsin-1.4874.4874.2.1.dta	20210408_Std_IgM_NGP_trypsin-chemotrypsin-1	4874	2018.17	2912.14	1456.57	2	1	JVSLVMSDTAGTCY	13,Carbamidomethyl[C];6,Oxidation[M];	1533.66	6 2 0 0	H(6)N(2)	(N(N(H(H(H))(H(H(H))))))	2040	0 1 0 0;0 2 0 0;1 2 0 0;2 2 0 0;3 2 0 0;4 2 0 0;5 2 0 0;	1378.48	1	69.4605	84.8272	40.9224	7	0.00371	1.27352	1	1.38462	0.07692	0	0	0	0	0	-1	0	0	sp|P0DOX6|IGM_HUMAN;sp|P01871|IGHM_HUMAN	;IGHM	563;440	5370470	25774500			-1	-1	4875	J1,J1,(6 2 0 0),1.00	100	100	100
20210408_Std_IgM_NGP_trypsin-chemotrypsin-1.4883.4883.3.1.dta	20210408_Std_IgM_NGP_trypsin-chemotrypsin-1.4883.4883.3.1.dta	20210408_Std_IgM_NGP_trypsin-chemotrypsin-1	4883	2022.07	2912.13	971.383	3	1	JVSLVMSDTAGTCY	13,Carbamidomethyl[C];6,Oxidation[M];	1533.66	6 2 0 0	H(6)N(2)	(N(N(H(H(H))(H(H(H))))))	2040	0 1 0 0;0 2 0 0;1 2 0 0;2 2 0 0;3 2 0 0;4 2 0 0;5 2 0 0;	1378.48	1	6.43783	9.47774	0.79227	2	0.00228	0.78384	0.22222	0.61538	0	0	0	0	0	0	-1	0	0	sp|P0DOX6|IGM_HUMAN;sp|P01871|IGHM_HUMAN	;IGHM	563;440	823978	3798340			-1	-1	4884	J1,J1,(6 2 0 0),1.00	100	100	100
20210408_Std_IgM_NGP_trypsin-chemotrypsin-1.4983.4983.3.0.dta	20210408_Std_IgM_NGP_trypsin-chemotrypsin-1.4983.4983.3.0.dta	20210408_Std_IgM_NGP_trypsin-chemotrypsin-1	4983	2063.05	4431.79	1477.94	3	1	TFQQJASSMCVPDQDTAIR	10,Carbamidomethyl[C];	2168.97	5 5 1 1	H(5)N(5)A(1)F(1)	(N(N(H(H(N(F)))(H(N(H))(N(H(A)))))))	2350	0 1 0 0;0 2 0 0;1 2 0 0;2 2 0 0;2 3 0 0;2 3 0 1;2 4 0 0;3 2 0 0;3 3 0 0;3 3 0 1;3 3 1 0;3 4 0 0;3 4 0 1;3 4 1 0;3 5 0 0;3 5 0 1;4 3 0 0;4 3 1 0;4 4 0 0;4 4 0 1;4 4 1 0;4 4 1 1;4 5 0 0;4 5 0 1;4 5 1 0;4 5 1 1;5 4 0 0;5 4 1 0;5 5 0 0;5 5 0 1;5 5 1 0;	2262.81	5	34.3031	47.7319	9.36376	4	0.00779	1.75779	0.33333	0.83333	0.16667	0	0	0	0	0	-1	0	0	sp|P0DOX6|IGM_HUMAN;sp|P01871|IGHM_HUMAN	;IGHM	332;209	3569860	37686700			-1	-1	4984	J5,J5,(5 5 1 1),1.00	100	100	100
20210408_Std_IgM_NGP_trypsin-chemotrypsin-1.4988.4988.4.1.dta	20210408_Std_IgM_NGP_trypsin-chemotrypsin-1.4988.4988.4.1.dta	20210408_Std_IgM_NGP_trypsin-chemotrypsin-1	4988	2065.1	4431.79	1108.7	4	1	TFQQJASSMCVPDQDTAIR	10,Carbamidomethyl[C];	2168.97	5 5 1 1	H(5)N(5)A(1)F(1)	(N(N(H(H(N(F)))(H(N(H))(N(H(A)))))))	2350	0 1 0 0;0 2 0 0;1 2 0 0;2 2 0 0;2 3 0 0;2 3 0 1;2 4 0 0;3 2 0 0;3 3 0 0;3 3 0 1;3 3 1 0;3 4 0 0;3 4 0 1;3 4 1 0;3 5 0 0;3 5 0 1;4 3 0 0;4 3 1 0;4 4 0 0;4 4 0 1;4 4 1 0;4 4 1 1;4 5 0 0;4 5 0 1;4 5 1 0;4 5 1 1;5 4 0 0;5 4 1 0;5 5 0 0;5 5 0 1;5 5 1 0;	2262.81	5	37.2471	55.6375	3.09364	3	0.00598	1.34938	0.21212	0.94444	0.19444	0	0	0	0	0	-1	0	0	sp|P0DOX6|IGM_HUMAN;sp|P01871|IGHM_HUMAN	;IGHM	332;209	874390	8689650			-1	-1	4989	J5,J5,(5 5 1 1),1.00	100	100	100
20210408_Std_IgM_NGP_trypsin-chemotrypsin-1.5028.5028.3.0.dta	20210408_Std_IgM_NGP_trypsin-chemotrypsin-1.5028.5028.3.0.dta	20210408_Std_IgM_NGP_trypsin-chemotrypsin-1	5028	2081.25	3259.27	1087.1	3	1	GLTFQQJASSM	11,Oxidation[M];	1199.54	5 4 1 1	H(5)N(4)A(1)F(1)	(N(N(H(H(N(H)(F)))(H(N(H(A)))))))	2501	0 1 0 0;0 2 0 0;1 2 0 0;2 2 0 0;2 3 0 0;2 3 0 1;3 2 0 0;3 3 0 0;3 3 0 1;3 3 1 0;3 4 0 0;3 4 0 1;4 3 0 0;4 3 0 1;4 3 1 0;4 4 0 0;4 4 0 1;4 4 1 0;4 4 1 1;5 4 0 0;5 4 0 1;5 4 1 0;	2059.73	7	6.24243	9.0212	1.08185	3	0.00327	1.00258	0.125	0.3	0.2	0	0	0	0	0	-1	0	0	sp|P0DOX6|IGM_HUMAN;sp|P01871|IGHM_HUMAN	;IGHM	332;209	9297370	49278500			-1	-1	5029	J7,J7,(5 4 1 1),1.00	100	100	100
20210408_Std_IgM_NGP_trypsin-chemotrypsin-1.5058.5058.3.1.dta	20210408_Std_IgM_NGP_trypsin-chemotrypsin-1.5058.5058.3.1.dta	20210408_Std_IgM_NGP_trypsin-chemotrypsin-1	5058	2093.92	2896.13	966.049	3	1	JVSLVMSDTAGTCY	13,Carbamidomethyl[C];	1517.66	6 2 0 0	H(6)N(2)	(N(N(H(H(H))(H(H(H))))))	2040	0 1 0 0;0 2 0 0;1 2 0 0;2 2 0 0;3 2 0 0;4 2 0 0;5 2 0 0;	1378.48	1	17.3486	25.0569	3.03309	3	-0.00468	-1.61676	0.55556	0.46154	0	0	0	0	0	0	-1	0	0	sp|P0DOX6|IGM_HUMAN;sp|P01871|IGHM_HUMAN	;IGHM	563;440	2984760	7687100			-1	-1	5059	J1,J1,(6 2 0 0),1.00	100	100	100
20210408_Std_IgM_NGP_trypsin-chemotrypsin-1.5070.5070.3.0.dta	20210408_Std_IgM_NGP_trypsin-chemotrypsin-1.5070.5070.3.0.dta	20210408_Std_IgM_NGP_trypsin-chemotrypsin-1	5070	2098.72	3834.64	1278.88	3	1	VSHHJLTTGATLINEQW		1920.96	5 4 1 0	H(5)N(4)A(1)	(N(N(H(H(N(H)))(H(N(H(A)))))))	2633	0 1 0 0;0 2 0 0;1 2 0 0;2 2 0 0;2 3 0 0;3 2 0 0;3 3 0 0;3 3 1 0;3 4 0 0;4 3 0 0;4 3 1 0;4 4 0 0;4 4 1 0;5 4 0 0;	1913.68	5	33.1777	28.5146	41.8376	6	0.00634	1.65218	0.8125	0.5	0.15625	0	0	0	0	0	-1	0	0	sp|P00738|HPT_HUMAN;sp|P00739|HPTR_HUMAN	HP;HPR	184;126	899051	6469790			-1	-1	5071	J5,J5,(5 4 1 0),1.00	100	100	100
20210408_Std_IgM_NGP_trypsin-chemotrypsin-1.5077.5077.3.0.dta	20210408_Std_IgM_NGP_trypsin-chemotrypsin-1.5077.5077.3.0.dta	20210408_Std_IgM_NGP_trypsin-chemotrypsin-1	5077	2101.61	3981.68	1327.9	3	1	MVSHHJLTTGATLINEQW	1,Oxidation[M];	2067.99	5 4 1 0	H(5)N(4)A(1)	(N(N(H(H(N(H)))(H(N(H(A)))))))	2633	0 1 0 0;0 2 0 0;1 2 0 0;2 2 0 0;2 3 0 0;3 2 0 0;3 3 0 0;3 3 1 0;3 4 0 0;4 3 0 0;4 3 1 0;4 4 0 0;4 4 1 0;5 4 0 0;	1913.68	6	34.717	29.5951	44.229	6	0.01018	2.55784	0.75	0.5	0.17647	0	0	0	0	0	-1	0	0	sp|P00738|HPT_HUMAN;sp|P00739|HPTR_HUMAN	HP;HPR	184;126	2492460	26034300			-1	-1	5078	J6,J6,(5 4 1 0),1.00	100	100	100
20210408_Std_IgM_NGP_trypsin-chemotrypsin-1.5084.5084.3.0.dta	20210408_Std_IgM_NGP_trypsin-chemotrypsin-1.5084.5084.3.0.dta	20210408_Std_IgM_NGP_trypsin-chemotrypsin-1	5084	2104.45	4310.8	1437.6	3	1	GLTFQQJASSMCVPDQDTAIR	12,Carbamidomethyl[C];	2339.08	5 5 0 1	H(5)N(5)F(1)	(N(F)(N(H(N)(H(N(H)))(H(N(H))))))	1537	0 1 0 0;0 1 0 1;0 2 0 0;0 2 0 1;1 2 0 0;1 2 0 1;1 3 0 0;1 3 0 1;2 2 0 0;2 2 0 1;2 3 0 0;2 3 0 1;2 4 0 0;2 4 0 1;3 2 0 0;3 2 0 1;3 3 0 0;3 3 0 1;3 4 0 0;3 4 0 1;3 5 0 0;3 5 0 1;4 3 0 0;4 3 0 1;4 4 0 0;4 4 0 1;4 5 0 0;4 5 0 1;5 4 0 0;5 4 0 1;5 5 0 0;	1971.72	7	68.7461	80.364	47.17	8	0.006	1.39155	0.54545	0.975	0.2	0	0	0	0	0	-1	0	0	sp|P0DOX6|IGM_HUMAN;sp|P01871|IGHM_HUMAN	;IGHM	332;209	9576180	98119200			-1	-1	5085	J7,J7,(5 5 0 1),1.00	100	100	100
20210408_Std_IgM_NGP_trypsin-chemotrypsin-1.5093.5093.3.0.dta	20210408_Std_IgM_NGP_trypsin-chemotrypsin-1.5093.5093.3.0.dta	20210408_Std_IgM_NGP_trypsin-chemotrypsin-1	5093	2108.5	4107.72	1369.91	3	1	GLTFQQJASSMCVPDQDTAIR	12,Carbamidomethyl[C];	2339.08	5 4 0 1	H(5)N(4)F(1)	(N(F)(N(H(H(N(H)))(H(N(H))))))	564	0 1 0 0;0 1 0 1;0 2 0 0;0 2 0 1;1 2 0 0;1 2 0 1;2 2 0 0;2 2 0 1;2 3 0 0;2 3 0 1;3 2 0 0;3 2 0 1;3 3 0 0;3 3 0 1;3 4 0 0;3 4 0 1;4 3 0 0;4 3 0 1;4 4 0 0;4 4 0 1;5 4 0 0;	1768.64	7	31.6791	41.9317	12.6386	6	0.0049	1.19317	0.47826	0.825	0.15	0	0	0	0	0	-1	0	0	sp|P0DOX6|IGM_HUMAN;sp|P01871|IGHM_HUMAN	;IGHM	332;209	3255500	29942800			-1	-1	5094	J7,J7,(5 4 0 1),1.00	100	100	100
20210408_Std_IgM_NGP_trypsin-chemotrypsin-1.5098.5098.3.0.dta	20210408_Std_IgM_NGP_trypsin-chemotrypsin-1.5098.5098.3.0.dta	20210408_Std_IgM_NGP_trypsin-chemotrypsin-1	5098	2110.35	4779.94	1593.99	3	1	GLTFQQJASSMCVPDQDTAIR	12,Carbamidomethyl[C];11,Oxidation[M];	2355.07	6 5 1 1	H(6)N(5)A(1)F(1)	(N(F)(N(H(H(N(H(A))))(H(N(H))(N(H))))))	296	0 1 0 0;0 1 0 1;0 2 0 0;0 2 0 1;1 2 0 0;1 2 0 1;2 2 0 0;2 2 0 1;2 3 0 0;2 3 0 1;2 4 0 0;2 4 0 1;3 2 0 0;3 2 0 1;3 3 0 0;3 3 0 1;3 3 1 0;3 3 1 1;3 4 0 0;3 4 0 1;3 5 0 0;3 5 0 1;4 3 0 0;4 3 0 1;4 3 1 0;4 3 1 1;4 4 0 0;4 4 0 1;4 4 1 0;4 4 1 1;4 5 0 0;4 5 0 1;4 5 1 0;4 5 1 1;5 4 0 0;5 4 0 1;5 4 1 0;5 4 1 1;5 5 0 0;5 5 0 1;5 5 1 0;5 5 1 1;6 5 0 0;6 5 0 1;6 5 1 0;	2424.87	7	8.41371	12.4258	0.96265	3	0.00385	0.80581	0.10638	0.425	0.05	0	0	0	0	0	-1	0	0	sp|P0DOX6|IGM_HUMAN;sp|P01871|IGHM_HUMAN	;IGHM	332;209	525974	6900350			-1	-1	5099	J7,J7,(6 5 1 1),1.00	100	100	100
20210408_Std_IgM_NGP_trypsin-chemotrypsin-1.5109.5109.3.0.dta	20210408_Std_IgM_NGP_trypsin-chemotrypsin-1.5109.5109.3.0.dta	20210408_Std_IgM_NGP_trypsin-chemotrypsin-1	5109	2114.87	4617.89	1539.97	3	1	GLTFQQJASSMCVPDQDTAIR	12,Carbamidomethyl[C];11,Oxidation[M];	2355.07	5 5 1 1	H(5)N(5)A(1)F(1)	(N(F)(N(H(N)(H(N(H)))(H(N(H(A)))))))	1524	0 1 0 0;0 1 0 1;0 2 0 0;0 2 0 1;1 2 0 0;1 2 0 1;1 3 0 0;1 3 0 1;2 2 0 0;2 2 0 1;2 3 0 0;2 3 0 1;2 4 0 0;2 4 0 1;3 2 0 0;3 2 0 1;3 3 0 0;3 3 0 1;3 3 1 0;3 3 1 1;3 4 0 0;3 4 0 1;3 4 1 0;3 4 1 1;3 5 0 0;3 5 0 1;4 3 0 0;4 3 0 1;4 3 1 0;4 3 1 1;4 4 0 0;4 4 0 1;4 4 1 0;4 4 1 1;4 5 0 0;4 5 0 1;4 5 1 0;4 5 1 1;5 4 0 0;5 4 0 1;5 4 1 0;5 4 1 1;5 5 0 0;5 5 0 1;5 5 1 0;	2262.81	7	60.276	73.6441	35.4495	8	0.00439	0.95025	0.3617	0.9	0.2	0	0	0	0	0	-1	0	0	sp|P0DOX6|IGM_HUMAN;sp|P01871|IGHM_HUMAN	;IGHM	332;209	17671700	199697000			-1	-1	5110	J7,J7,(5 5 1 1),1.00	100	100	100
20210408_Std_IgM_NGP_trypsin-chemotrypsin-1.5118.5118.3.0.dta	20210408_Std_IgM_NGP_trypsin-chemotrypsin-1.5118.5118.3.0.dta	20210408_Std_IgM_NGP_trypsin-chemotrypsin-1	5118	2118.73	4414.81	1472.28	3	1	GLTFQQJASSMCVPDQDTAIR	12,Carbamidomethyl[C];11,Oxidation[M];	2355.07	5 4 1 1	H(5)N(4)A(1)F(1)	(N(F)(N(H(H(N(H)))(H(N(H(A)))))))	545	0 1 0 0;0 1 0 1;0 2 0 0;0 2 0 1;1 2 0 0;1 2 0 1;2 2 0 0;2 2 0 1;2 3 0 0;2 3 0 1;3 2 0 0;3 2 0 1;3 3 0 0;3 3 0 1;3 3 1 0;3 3 1 1;3 4 0 0;3 4 0 1;4 3 0 0;4 3 0 1;4 3 1 0;4 3 1 1;4 4 0 0;4 4 0 1;4 4 1 0;4 4 1 1;5 4 0 0;5 4 0 1;5 4 1 0;	2059.73	7	63.0492	72.0443	46.3441	8	0.0052	1.17892	0.54839	0.95	0.175	0	0	0	0	0	-1	0	0	sp|P0DOX6|IGM_HUMAN;sp|P01871|IGHM_HUMAN	;IGHM	332;209	13704900	134747000			-1	-1	5119	J7,J7,(5 4 1 1),1.00	100	100	100
20210408_Std_IgM_NGP_trypsin-chemotrypsin-1.5123.5123.4.1.dta	20210408_Std_IgM_NGP_trypsin-chemotrypsin-1.5123.5123.4.1.dta	20210408_Std_IgM_NGP_trypsin-chemotrypsin-1	5123	2120.61	4414.81	1104.46	4	1	GLTFQQJASSMCVPDQDTAIR	12,Carbamidomethyl[C];11,Oxidation[M];	2355.07	5 4 1 1	H(5)N(4)A(1)F(1)	(N(F)(N(H(H(N(H)))(H(N(H(A)))))))	545	0 1 0 0;0 1 0 1;0 2 0 0;0 2 0 1;1 2 0 0;1 2 0 1;2 2 0 0;2 2 0 1;2 3 0 0;2 3 0 1;3 2 0 0;3 2 0 1;3 3 0 0;3 3 0 1;3 3 1 0;3 3 1 1;3 4 0 0;3 4 0 1;4 3 0 0;4 3 0 1;4 3 1 0;4 3 1 1;4 4 0 0;4 4 0 1;4 4 1 0;4 4 1 1;5 4 0 0;5 4 0 1;5 4 1 0;	2059.73	7	43.6068	55.7855	20.9893	7	0.00432	0.978	0.41935	0.825	0.225	0	0	0	0	0	-1	0	0	sp|P0DOX6|IGM_HUMAN;sp|P01871|IGHM_HUMAN	;IGHM	332;209	1273800	14145400			-1	-1	5124	J7,J7,(5 4 1 1),1.00	100	100	100
20210408_Std_IgM_NGP_trypsin-chemotrypsin-1.5125.5125.3.0.dta	20210408_Std_IgM_NGP_trypsin-chemotrypsin-1.5125.5125.3.0.dta	20210408_Std_IgM_NGP_trypsin-chemotrypsin-1	5125	2121.51	4164.74	1388.92	3	1	GLTFQQJASSMCVPDQDTAIR	12,Carbamidomethyl[C];	2339.08	5 5 0 0	H(5)N(5)	(N(N(H(H(N(H)))(H(N)(N(H))))))	2656	0 1 0 0;0 2 0 0;1 2 0 0;2 2 0 0;2 3 0 0;2 4 0 0;3 2 0 0;3 3 0 0;3 4 0 0;3 5 0 0;4 3 0 0;4 4 0 0;4 5 0 0;5 4 0 0;	1825.66	7	8.01156	12.0302	0.54835	2	0.0042	1.0093	0.1875	0.5	0.05	0	0	0	0	0	-1	0	0	sp|P0DOX6|IGM_HUMAN;sp|P01871|IGHM_HUMAN	;IGHM	332;209	174628	944663			-1	-1	5126	J7,J7,(5 5 0 0),1.00	100	100	100
20210408_Std_IgM_NGP_trypsin-chemotrypsin-1.5132.5132.3.1.dta	20210408_Std_IgM_NGP_trypsin-chemotrypsin-1.5132.5132.3.1.dta	20210408_Std_IgM_NGP_trypsin-chemotrypsin-1	5132	2124.32	4472.85	1491.62	3	1	GLTFQQJASSMCVPDQDTAIR	12,Carbamidomethyl[C];11,Oxidation[M];	2355.07	5 5 0 2	H(5)N(5)F(2)	(N(F)(N(H(H(N))(H(N(H))(N(H(F)))))))	740	0 1 0 0;0 1 0 1;0 2 0 0;0 2 0 1;1 2 0 0;1 2 0 1;2 2 0 0;2 2 0 1;2 3 0 0;2 3 0 1;2 4 0 0;2 4 0 1;3 2 0 0;3 2 0 1;3 3 0 0;3 3 0 1;3 3 0 2;3 4 0 0;3 4 0 1;3 4 0 2;3 5 0 0;3 5 0 1;4 3 0 0;4 3 0 1;4 3 0 2;4 4 0 0;4 4 0 1;4 4 0 2;4 5 0 0;4 5 0 1;4 5 0 2;5 4 0 0;5 4 0 1;5 4 0 2;5 5 0 0;5 5 0 1;	2117.78	7	30.2517	38.6197	14.711	6	0.00602	1.34587	0.34211	0.7	0.125	0	0	0	0	0	-1	0	0	sp|P0DOX6|IGM_HUMAN;sp|P01871|IGHM_HUMAN	;IGHM	332;209	956455	4676350			-1	-1	5133	J7,J7,(5 5 0 2),1.00	100	100	100
20210408_Std_IgM_NGP_trypsin-chemotrypsin-1.5139.5139.3.0.dta	20210408_Std_IgM_NGP_trypsin-chemotrypsin-1.5139.5139.3.0.dta	20210408_Std_IgM_NGP_trypsin-chemotrypsin-1	5139	2127.12	4271.69	1424.57	3	1	QQJASSMCVPDQDTAIR	8,Carbamidomethyl[C];	1920.85	5 4 2 1	H(5)N(4)A(2)F(1)	(N(F)(N(H(H(N(H(A))))(H(N(H(A)))))))	281	0 1 0 0;0 1 0 1;0 2 0 0;0 2 0 1;1 2 0 0;1 2 0 1;2 2 0 0;2 2 0 1;2 3 0 0;2 3 0 1;3 2 0 0;3 2 0 1;3 3 0 0;3 3 0 1;3 3 1 0;3 3 1 1;3 4 0 0;3 4 0 1;4 3 0 0;4 3 0 1;4 3 1 0;4 3 1 1;4 4 0 0;4 4 0 1;4 4 1 0;4 4 1 1;5 4 0 0;5 4 0 1;5 4 1 0;5 4 1 1;5 4 2 0;	2350.83	3	47.974	57.0994	31.0268	7	0.00243	0.56937	0.45455	0.875	0.15625	0	0	0	0	0	-1	0	0	sp|P0DOX6|IGM_HUMAN;sp|P01871|IGHM_HUMAN	;IGHM	332;209	35979100	345453000			-1	-1	5140	J3,J3,(5 4 2 1),1.00	100	100	100
20210408_Std_IgM_NGP_trypsin-chemotrypsin-1.5148.5148.4.2.dta	20210408_Std_IgM_NGP_trypsin-chemotrypsin-1.5148.5148.4.2.dta	20210408_Std_IgM_NGP_trypsin-chemotrypsin-1	5148	2130.75	4455.83	1114.71	4	1	GLTFQQJASSMCVPDQDTAIR	12,Carbamidomethyl[C];11,Oxidation[M];	2355.07	4 5 1 1	H(4)N(5)A(1)F(1)	(N(N(H(H(N)(N(F)))(H(N(H(A)))))))	2714	0 1 0 0;0 2 0 0;1 2 0 0;2 2 0 0;2 3 0 0;2 3 0 1;2 4 0 0;2 4 0 1;3 2 0 0;3 3 0 0;3 3 0 1;3 3 1 0;3 4 0 0;3 4 0 1;3 5 0 0;3 5 0 1;4 3 0 0;4 3 1 0;4 4 0 0;4 4 0 1;4 4 1 0;4 4 1 1;4 5 0 0;4 5 0 1;4 5 1 0;	2100.76	7	2.49525	3.61068	0.42375	2	0.003	0.6743	0.11111	0.25	0	0	0	0	0	0	-1	0	0	sp|P0DOX6|IGM_HUMAN;sp|P01871|IGHM_HUMAN	;IGHM	332;209	514433	5107770			-1	-1	5149	J7,J7,(4 5 1 1),1.00	100	100	100
20210408_Std_IgM_NGP_trypsin-chemotrypsin-1.5150.5150.4.3.dta	20210408_Std_IgM_NGP_trypsin-chemotrypsin-1.5150.5150.4.3.dta	20210408_Std_IgM_NGP_trypsin-chemotrypsin-1	5150	2131.65	4492.8	1123.95	4	1	QQJASSMCVPDQDTAIR	8,Carbamidomethyl[C];	1920.85	6 5 0 4	H(6)N(5)F(4)	(N(F)(N(H(H(N(H)(F)))(H(N(H)(F))(N(H)(F))))))	419	0 1 0 0;0 1 0 1;0 2 0 0;0 2 0 1;1 2 0 0;1 2 0 1;2 2 0 0;2 2 0 1;2 3 0 0;2 3 0 1;2 3 0 2;2 4 0 0;2 4 0 1;2 4 0 2;2 4 0 3;3 2 0 0;3 2 0 1;3 3 0 0;3 3 0 1;3 3 0 2;3 4 0 0;3 4 0 1;3 4 0 2;3 4 0 3;3 5 0 0;3 5 0 1;3 5 0 2;3 5 0 3;3 5 0 4;4 3 0 0;4 3 0 1;4 3 0 2;4 4 0 0;4 4 0 1;4 4 0 2;4 4 0 3;4 5 0 0;4 5 0 1;4 5 0 2;4 5 0 3;4 5 0 4;5 4 0 0;5 4 0 1;5 4 0 2;5 4 0 3;5 5 0 0;5 5 0 1;5 5 0 2;5 5 0 3;5 5 0 4…	2571.95	3	49.9978	46.8695	55.8074	8	-0.00267	-0.59477	0.42857	0.875	0.15625	0	0	0	0	0	-1	0	0	sp|P0DOX6|IGM_HUMAN;sp|P01871|IGHM_HUMAN	;IGHM	332;209	8720360	39883900			0	0	5151	J3,J3,(6 5 0 4),1.00	100	100	100
20210408_Std_IgM_NGP_trypsin-chemotrypsin-1.5163.5163.3.1.dta	20210408_Std_IgM_NGP_trypsin-chemotrypsin-1.5163.5163.3.1.dta	20210408_Std_IgM_NGP_trypsin-chemotrypsin-1	5163	2136.88	4492.8	1498.27	3	1	QQJASSMCVPDQDTAIR	8,Carbamidomethyl[C];	1920.85	6 5 0 4	H(6)N(5)F(4)	(N(F)(N(H(H(N(H)(F)))(H(N(H)(F))(N(H)(F))))))	419	0 1 0 0;0 1 0 1;0 2 0 0;0 2 0 1;1 2 0 0;1 2 0 1;2 2 0 0;2 2 0 1;2 3 0 0;2 3 0 1;2 3 0 2;2 4 0 0;2 4 0 1;2 4 0 2;2 4 0 3;3 2 0 0;3 2 0 1;3 3 0 0;3 3 0 1;3 3 0 2;3 4 0 0;3 4 0 1;3 4 0 2;3 4 0 3;3 5 0 0;3 5 0 1;3 5 0 2;3 5 0 3;3 5 0 4;4 3 0 0;4 3 0 1;4 3 0 2;4 4 0 0;4 4 0 1;4 4 0 2;4 4 0 3;4 5 0 0;4 5 0 1;4 5 0 2;4 5 0 3;4 5 0 4;5 4 0 0;5 4 0 1;5 4 0 2;5 4 0 3;5 5 0 0;5 5 0 1;5 5 0 2;5 5 0 3;5 5 0 4…	2571.95	3	48.3386	60.7002	25.3813	7	-0.00156	-0.34726	0.30357	0.90625	0.25	0	0	0	0	0	-1	0	0	sp|P0DOX6|IGM_HUMAN;sp|P01871|IGHM_HUMAN	;IGHM	332;209	31084700	136611000	6 5 1 2	H(6)N(5)A(1)F(2)	2080400	138691000	5164	J3,J3,(6 5 1 2),1.00	100	100	100
20210408_Std_IgM_NGP_trypsin-chemotrypsin-1.5166.5166.3.1.dta	20210408_Std_IgM_NGP_trypsin-chemotrypsin-1.5166.5166.3.1.dta	20210408_Std_IgM_NGP_trypsin-chemotrypsin-1	5166	2137.83	4617.89	1539.97	3	1	GLTFQQJASSMCVPDQDTAIR	12,Carbamidomethyl[C];11,Oxidation[M];	2355.07	5 5 1 1	H(5)N(5)A(1)F(1)	(N(F)(N(H(H(H))(H(N)(N(N(H(A))))))))	130	0 1 0 0;0 1 0 1;0 2 0 0;0 2 0 1;1 2 0 0;1 2 0 1;2 2 0 0;2 2 0 1;2 3 0 0;2 3 0 1;2 4 0 0;2 4 0 1;2 5 0 0;2 5 0 1;3 2 0 0;3 2 0 1;3 3 0 0;3 3 0 1;3 4 0 0;3 4 0 1;3 4 1 0;3 4 1 1;3 5 0 0;3 5 0 1;3 5 1 0;3 5 1 1;4 2 0 0;4 2 0 1;4 3 0 0;4 3 0 1;4 4 0 0;4 4 0 1;4 4 1 0;4 4 1 1;4 5 0 0;4 5 0 1;4 5 1 0;4 5 1 1;5 4 0 0;5 4 0 1;5 4 1 0;5 4 1 1;5 5 0 0;5 5 0 1;5 5 1 0;	2262.81	7	11.3182	15.8995	2.81002	4	0.00465	1.00677	0.17021	0.575	0.05	0	0	0	0	0	-1	0	0	sp|P0DOX6|IGM_HUMAN;sp|P01871|IGHM_HUMAN	;IGHM	332;209	17671700	199697000			-1	-1	5167	J7,J7,(5 5 1 1),1.00	100	100	100
20210408_Std_IgM_NGP_trypsin-chemotrypsin-1.5173.5173.3.0.dta	20210408_Std_IgM_NGP_trypsin-chemotrypsin-1.5173.5173.3.0.dta	20210408_Std_IgM_NGP_trypsin-chemotrypsin-1	5173	2140.68	3462.35	1154.79	3	1	GLTFQQJASSM	11,Oxidation[M];	1199.54	5 5 1 1	H(5)N(5)A(1)F(1)	(N(N(H(H(N(F)))(H(N(H))(N(H(A)))))))	2350	0 1 0 0;0 2 0 0;1 2 0 0;2 2 0 0;2 3 0 0;2 3 0 1;2 4 0 0;3 2 0 0;3 3 0 0;3 3 0 1;3 3 1 0;3 4 0 0;3 4 0 1;3 4 1 0;3 5 0 0;3 5 0 1;4 3 0 0;4 3 1 0;4 4 0 0;4 4 0 1;4 4 1 0;4 4 1 1;4 5 0 0;4 5 0 1;4 5 1 0;4 5 1 1;5 4 0 0;5 4 1 0;5 5 0 0;5 5 0 1;5 5 1 0;	2262.81	7	3.88472	5.25969	1.33121	3	0.00323	0.93409	0.12121	0.3	0.15	0	0	0	0	0	-1	0	0	sp|P0DOX6|IGM_HUMAN;sp|P01871|IGHM_HUMAN	;IGHM	332;209	8114440	44812200			-1	-1	5174	J7,J7,(5 5 1 1),1.00	100	100	100
20210408_Std_IgM_NGP_trypsin-chemotrypsin-1.5173.5173.4.2.dta	20210408_Std_IgM_NGP_trypsin-chemotrypsin-1.5173.5173.4.2.dta	20210408_Std_IgM_NGP_trypsin-chemotrypsin-1	5173	2140.68	4617.89	1155.23	4	1	GLTFQQJASSMCVPDQDTAIR	12,Carbamidomethyl[C];11,Oxidation[M];	2355.07	5 5 1 1	H(5)N(5)A(1)F(1)	(N(N(H(H(N(F)))(H(N(H))(N(H(A)))))))	2350	0 1 0 0;0 2 0 0;1 2 0 0;2 2 0 0;2 3 0 0;2 3 0 1;2 4 0 0;3 2 0 0;3 3 0 0;3 3 0 1;3 3 1 0;3 4 0 0;3 4 0 1;3 4 1 0;3 5 0 0;3 5 0 1;4 3 0 0;4 3 1 0;4 4 0 0;4 4 0 1;4 4 1 0;4 4 1 1;4 5 0 0;4 5 0 1;4 5 1 0;4 5 1 1;5 4 0 0;5 4 1 0;5 5 0 0;5 5 0 1;5 5 1 0;	2262.81	7	12.693	18.593	1.73584	2	0.00611	1.3238	0.24242	0.425	0.2	0	0	0	0	0	-1	0	0	sp|P0DOX6|IGM_HUMAN;sp|P01871|IGHM_HUMAN	;IGHM	332;209	6979100	71785100			-1	-1	5174	J7,J7,(5 5 1 1),1.00	100	100	100
20210408_Std_IgM_NGP_trypsin-chemotrypsin-1.5201.5201.3.0.dta	20210408_Std_IgM_NGP_trypsin-chemotrypsin-1.5201.5201.3.0.dta	20210408_Std_IgM_NGP_trypsin-chemotrypsin-1	5201	2151.92	4271.69	1424.57	3	1	QQJASSMCVPDQDTAIR	8,Carbamidomethyl[C];	1920.85	5 4 2 1	H(5)N(4)A(2)F(1)	(N(F)(N(H(H(N(H(A))))(H(N(H(A)))))))	281	0 1 0 0;0 1 0 1;0 2 0 0;0 2 0 1;1 2 0 0;1 2 0 1;2 2 0 0;2 2 0 1;2 3 0 0;2 3 0 1;3 2 0 0;3 2 0 1;3 3 0 0;3 3 0 1;3 3 1 0;3 3 1 1;3 4 0 0;3 4 0 1;4 3 0 0;4 3 0 1;4 3 1 0;4 3 1 1;4 4 0 0;4 4 0 1;4 4 1 0;4 4 1 1;5 4 0 0;5 4 0 1;5 4 1 0;5 4 1 1;5 4 2 0;	2350.83	3	14.9786	19.3308	6.896	4	0.00259	0.60589	0.36364	0.625	0.09375	0	0	0	0	0	-1	0	0	sp|P0DOX6|IGM_HUMAN;sp|P01871|IGHM_HUMAN	;IGHM	332;209	37933800	363835000			-1	-1	5202	J3,J3,(5 4 2 1),1.00	100	100	100
20210408_Std_IgM_NGP_trypsin-chemotrypsin-1.5203.5203.3.4.dta	20210408_Std_IgM_NGP_trypsin-chemotrypsin-1.5203.5203.3.4.dta	20210408_Std_IgM_NGP_trypsin-chemotrypsin-1	5203	2152.86	3479.37	1160.46	3	1	GLTFQQJASSM	11,Oxidation[M];	1199.54	6 5 0 2	H(6)N(5)F(2)	(N(F)(N(H(H(N(H)))(H(N(H(N(H)(F))))))))	552	0 1 0 0;0 1 0 1;0 2 0 0;0 2 0 1;1 2 0 0;1 2 0 1;2 2 0 0;2 2 0 1;2 3 0 0;2 3 0 1;3 2 0 0;3 2 0 1;3 3 0 0;3 3 0 1;3 4 0 0;3 4 0 1;3 4 0 2;4 3 0 0;4 3 0 1;4 4 0 0;4 4 0 1;4 4 0 2;4 5 0 0;4 5 0 1;4 5 0 2;5 4 0 0;5 4 0 1;5 4 0 2;5 5 0 0;5 5 0 1;5 5 0 2;6 5 0 0;6 5 0 1;	2279.83	7	5.6494	8.19843	0.91547	3	0.00714	2.05308	0.11429	0.45	0.15	0	0	0	0	0	-1	0	0	sp|P0DOX6|IGM_HUMAN;sp|P01871|IGHM_HUMAN	;IGHM	332;209	293691	2175120			0	0	5204	J7,J7,(6 5 0 2),1.00	100	100	100
20210408_Std_IgM_NGP_trypsin-chemotrypsin-1.5208.5208.3.1.dta	20210408_Std_IgM_NGP_trypsin-chemotrypsin-1.5208.5208.3.1.dta	20210408_Std_IgM_NGP_trypsin-chemotrypsin-1	5208	2154.74	4474.76	1492.26	3	1	QQJASSMCVPDQDTAIR	8,Carbamidomethyl[C];	1920.85	5 5 2 1	H(5)N(5)A(2)F(1)	(N(N(H(H(N(H(A))))(H(N)(N(F)(H(A)))))))	2401	0 1 0 0;0 2 0 0;1 2 0 0;2 2 0 0;2 3 0 0;2 3 0 1;2 4 0 0;2 4 0 1;3 2 0 0;3 3 0 0;3 3 0 1;3 3 1 0;3 3 1 1;3 4 0 0;3 4 0 1;3 4 1 0;3 4 1 1;3 5 0 0;3 5 0 1;4 3 0 0;4 3 0 1;4 3 1 0;4 3 1 1;4 4 0 0;4 4 0 1;4 4 1 0;4 4 1 1;4 5 0 0;4 5 0 1;4 5 1 0;4 5 1 1;5 4 0 0;5 4 0 1;5 4 1 0;5 4 1 1;5 4 2 0;5 4 2 1;5 5 0 0;5 5 0 1;5 5 1 0;5 5 1 1;5 5 2 0;	2553.91	3	4.57181	6.61371	0.7797	2	0.00111	0.24909	0.11364	0.375	0	0	0	0	0	0	-1	0	0	sp|P0DOX6|IGM_HUMAN;sp|P01871|IGHM_HUMAN	;IGHM	332;209	15070800	164776000			-1	-1	5209	J3,J3,(5 5 2 1),1.00	100	100	100
20210408_Std_IgM_NGP_trypsin-chemotrypsin-1.5224.5224.3.0.dta	20210408_Std_IgM_NGP_trypsin-chemotrypsin-1.5224.5224.3.0.dta	20210408_Std_IgM_NGP_trypsin-chemotrypsin-1	5224	2161.3	3965.68	1322.57	3	1	MVSHHJLTTGATLINEQW		2052	5 4 1 0	H(5)N(4)A(1)	(N(N(H(H(N(H)))(H(N(H(A)))))))	2633	0 1 0 0;0 2 0 0;1 2 0 0;2 2 0 0;2 3 0 0;3 2 0 0;3 3 0 0;3 3 1 0;3 4 0 0;4 3 0 0;4 3 1 0;4 4 0 0;4 4 1 0;5 4 0 0;	1913.68	6	3.86901	1.43154	8.39576	5	0.00691	1.74157	0.5	0.14706	0.02941	0	0	0	0	0	-1	0.00824176	0.00824176	sp|P00738|HPT_HUMAN;sp|P00739|HPTR_HUMAN	HP;HPR	184;126	8069730	68736300			-1	-1	5225	J6,J6,(5 4 1 0),1.00	100	100	100
20210408_Std_IgM_NGP_trypsin-chemotrypsin-1.5257.5257.3.1.dta	20210408_Std_IgM_NGP_trypsin-chemotrypsin-1.5257.5257.3.1.dta	20210408_Std_IgM_NGP_trypsin-chemotrypsin-1	5257	2174.94	4271.69	1424.57	3	1	QQJASSMCVPDQDTAIR	8,Carbamidomethyl[C];	1920.85	5 4 2 1	H(5)N(4)A(2)F(1)	(N(F)(N(H(H(N(H(A))))(H(N(H(A)))))))	281	0 1 0 0;0 1 0 1;0 2 0 0;0 2 0 1;1 2 0 0;1 2 0 1;2 2 0 0;2 2 0 1;2 3 0 0;2 3 0 1;3 2 0 0;3 2 0 1;3 3 0 0;3 3 0 1;3 3 1 0;3 3 1 1;3 4 0 0;3 4 0 1;4 3 0 0;4 3 0 1;4 3 1 0;4 3 1 1;4 4 0 0;4 4 0 1;4 4 1 0;4 4 1 1;5 4 0 0;5 4 0 1;5 4 1 0;5 4 1 1;5 4 2 0;	2350.83	3	4.43182	6.53373	0.52826	2	0.00523	1.22321	0.12121	0.3125	0.0625	0	0	0	0	0	-1	0	0	sp|P0DOX6|IGM_HUMAN;sp|P01871|IGHM_HUMAN	;IGHM	332;209	3457980	35557600			-1	-1	5258	J3,J3,(5 4 2 1),1.00	100	100	100
20210408_Std_IgM_NGP_trypsin-chemotrypsin-1.5271.5271.3.3.dta	20210408_Std_IgM_NGP_trypsin-chemotrypsin-1.5271.5271.3.3.dta	20210408_Std_IgM_NGP_trypsin-chemotrypsin-1	5271	2180.61	3479.37	1160.46	3	1	GLTFQQJASSM	11,Oxidation[M];	1199.54	6 5 0 2	H(6)N(5)F(2)	(N(F)(N(H(H(N(H)))(H(N(H(N(H)(F))))))))	552	0 1 0 0;0 1 0 1;0 2 0 0;0 2 0 1;1 2 0 0;1 2 0 1;2 2 0 0;2 2 0 1;2 3 0 0;2 3 0 1;3 2 0 0;3 2 0 1;3 3 0 0;3 3 0 1;3 4 0 0;3 4 0 1;3 4 0 2;4 3 0 0;4 3 0 1;4 4 0 0;4 4 0 1;4 4 0 2;4 5 0 0;4 5 0 1;4 5 0 2;5 4 0 0;5 4 0 1;5 4 0 2;5 5 0 0;5 5 0 1;5 5 0 2;6 5 0 0;6 5 0 1;	2279.83	7	7.21679	10.4212	1.26578	4	0.00849	2.43936	0.11429	0.4	0.15	0	0	0	0	0	-1	0	0	sp|P0DOX6|IGM_HUMAN;sp|P01871|IGHM_HUMAN	;IGHM	332;209	198639	198639			0	0	5272	J7,J7,(6 5 0 2),1.00	100	100	100
20210408_Std_IgM_NGP_trypsin-chemotrypsin-1.5278.5278.3.1.dta	20210408_Std_IgM_NGP_trypsin-chemotrypsin-1.5278.5278.3.1.dta	20210408_Std_IgM_NGP_trypsin-chemotrypsin-1	5278	2183.43	3462.35	1154.79	3	1	GLTFQQJASSM	11,Oxidation[M];	1199.54	5 5 1 1	H(5)N(5)A(1)F(1)	(N(N(H(H(N(F)))(H(N(H))(N(H(A)))))))	2350	0 1 0 0;0 2 0 0;1 2 0 0;2 2 0 0;2 3 0 0;2 3 0 1;2 4 0 0;3 2 0 0;3 3 0 0;3 3 0 1;3 3 1 0;3 4 0 0;3 4 0 1;3 4 1 0;3 5 0 0;3 5 0 1;4 3 0 0;4 3 1 0;4 4 0 0;4 4 0 1;4 4 1 0;4 4 1 1;4 5 0 0;4 5 0 1;4 5 1 0;4 5 1 1;5 4 0 0;5 4 1 0;5 5 0 0;5 5 0 1;5 5 1 0;	2262.81	7	1.7031	2.47753	0.26487	2	0.00311	0.89683	0.06061	0.25	0.05	0	0	0	0	0	-1	0	0	sp|P0DOX6|IGM_HUMAN;sp|P01871|IGHM_HUMAN	;IGHM	332;209	8374480	46347700			-1	-1	5279	J7,J7,(5 5 1 1),1.00	100	100	100
20210408_Std_IgM_NGP_trypsin-chemotrypsin-1.5313.5313.3.2.dta	20210408_Std_IgM_NGP_trypsin-chemotrypsin-1.5313.5313.3.2.dta	20210408_Std_IgM_NGP_trypsin-chemotrypsin-1	5313	2197.69	3479.37	1160.46	3	1	GLTFQQJASSM	11,Oxidation[M];	1199.54	6 5 0 2	H(6)N(5)F(2)	(N(N(H(H(N(H)(F)))(H(N(F)(H(N(H))))))))	2494	0 1 0 0;0 2 0 0;1 2 0 0;2 2 0 0;2 3 0 0;2 3 0 1;3 2 0 0;3 3 0 0;3 3 0 1;3 4 0 0;3 4 0 1;3 4 0 2;4 3 0 0;4 3 0 1;4 4 0 0;4 4 0 1;4 4 0 2;4 5 0 0;4 5 0 1;4 5 0 2;5 4 0 0;5 4 0 1;5 4 0 2;5 5 0 0;5 5 0 1;5 5 0 2;6 5 0 0;6 5 0 1;	2279.83	7	5.30593	7.75837	0.75139	3	0.00539	1.54782	0.13333	0.45	0.15	0	0	0	0	0	-1	0	0	sp|P0DOX6|IGM_HUMAN;sp|P01871|IGHM_HUMAN	;IGHM	332;209	822769	2435800			0	0	5314	J7,J7,(6 5 0 2),1.00	100	100	100
20210408_Std_IgM_NGP_trypsin-chemotrypsin-1.5333.5333.3.1.dta	20210408_Std_IgM_NGP_trypsin-chemotrypsin-1.5333.5333.3.1.dta	20210408_Std_IgM_NGP_trypsin-chemotrypsin-1	5333	2205.82	3462.35	1154.79	3	1	GLTFQQJASSM	11,Oxidation[M];	1199.54	5 5 1 1	H(5)N(5)A(1)F(1)	(N(F)(N(H(H(N)(N(H)))(H(N(H(A)))))))	655	0 1 0 0;0 1 0 1;0 2 0 0;0 2 0 1;1 2 0 0;1 2 0 1;2 2 0 0;2 2 0 1;2 3 0 0;2 3 0 1;2 4 0 0;2 4 0 1;3 2 0 0;3 2 0 1;3 3 0 0;3 3 0 1;3 3 1 0;3 3 1 1;3 4 0 0;3 4 0 1;3 5 0 0;3 5 0 1;4 3 0 0;4 3 0 1;4 3 1 0;4 3 1 1;4 4 0 0;4 4 0 1;4 4 1 0;4 4 1 1;4 5 0 0;4 5 0 1;4 5 1 0;4 5 1 1;5 4 0 0;5 4 0 1;5 4 1 0;5 4 1 1;5 5 0 0;5 5 0 1;5 5 1 0;	2262.81	7	1.67963	2.37441	0.38931	3	0.00318	0.91936	0.06977	0.25	0.05	0	0	0	0	0	-1	0	0	sp|P0DOX6|IGM_HUMAN;sp|P01871|IGHM_HUMAN	;IGHM	332;209	8374480	46347700			-1	-1	5334	J7,J7,(5 5 1 1),1.00	100	100	100
20210408_Std_IgM_NGP_trypsin-chemotrypsin-1.5379.5379.3.0.dta	20210408_Std_IgM_NGP_trypsin-chemotrypsin-1.5379.5379.3.0.dta	20210408_Std_IgM_NGP_trypsin-chemotrypsin-1	5379	2224.03	3382.3	1128.1	3	1	JVSLVMSDTAGTCY	13,Carbamidomethyl[C];	1517.66	9 2 0 0	H(9)N(2)	(N(N(H(H(H)(H))(H(H(H))(H(H))))))	1955	0 1 0 0;0 2 0 0;1 2 0 0;2 2 0 0;3 2 0 0;4 2 0 0;5 2 0 0;6 2 0 0;7 2 0 0;8 2 0 0;	1864.63	1	87.7311	108.455	49.2437	6	0.00518	1.5325	0.91667	1.23077	0.30769	0	0	0	0	0	-1	0	0	sp|P0DOX6|IGM_HUMAN;sp|P01871|IGHM_HUMAN	;IGHM	563;440	3706340	19974000			-1	-1	5380	J1,J1,(9 2 0 0),1.00	100	100	100
20210408_Std_IgM_NGP_trypsin-chemotrypsin-1.5388.5388.2.0.dta	20210408_Std_IgM_NGP_trypsin-chemotrypsin-1.5388.5388.2.0.dta	20210408_Std_IgM_NGP_trypsin-chemotrypsin-1	5388	2227.86	3382.3	1691.65	2	1	JVSLVMSDTAGTCY	13,Carbamidomethyl[C];	1517.66	9 2 0 0	H(9)N(2)	(N(N(H(H(H(H(H))))(H(H(H(H)))))))	1805	0 1 0 0;0 2 0 0;1 2 0 0;2 2 0 0;3 2 0 0;4 2 0 0;5 2 0 0;6 2 0 0;7 2 0 0;8 2 0 0;	1864.63	1	14.311	21.1822	1.55024	3	0.00147	0.43561	0.25	0.80769	0	0	0	0	0	0	-1	0	0	sp|P0DOX6|IGM_HUMAN;sp|P01871|IGHM_HUMAN	;IGHM	563;440	1018550	5753980			-1	-1	5389	J1,J1,(9 2 0 0),1.00	100	100	100
20210408_Std_IgM_NGP_trypsin-chemotrypsin-1.5388.5388.2.1.dta	20210408_Std_IgM_NGP_trypsin-chemotrypsin-1.5388.5388.2.1.dta	20210408_Std_IgM_NGP_trypsin-chemotrypsin-1	5388	2227.86	3383.3	1692.15	2	1	YJVSLVMSDTAGTCY	14,Carbamidomethyl[C];	1680.72	8 2 0 0	H(8)N(2)	(N(N(H(H(H(H)))(H(H(H(H)))))))	1854	0 1 0 0;0 2 0 0;1 2 0 0;2 2 0 0;3 2 0 0;4 2 0 0;5 2 0 0;6 2 0 0;7 2 0 0;	1702.58	2	7.45414	11.2957	0.31977	2	-0.00626	-1.84885	0.18182	0.60714	0	0	0	0	0	0	-1	0	0	sp|P0DOX6|IGM_HUMAN;sp|P01871|IGHM_HUMAN	;IGHM	563;440	1431420	4461000			-1	-1	5389	J2,J2,(8 2 0 0),1.00	100	100	100
20210408_Std_IgM_NGP_trypsin-chemotrypsin-1.5402.5402.2.0.dta	20210408_Std_IgM_NGP_trypsin-chemotrypsin-1.5402.5402.2.0.dta	20210408_Std_IgM_NGP_trypsin-chemotrypsin-1	5402	2233.6	3220.25	1610.63	2	1	JVSLVMSDTAGTCY	13,Carbamidomethyl[C];	1517.66	8 2 0 0	H(8)N(2)	(N(N(H(H(H(H)))(H(H(H(H)))))))	1854	0 1 0 0;0 2 0 0;1 2 0 0;2 2 0 0;3 2 0 0;4 2 0 0;5 2 0 0;6 2 0 0;7 2 0 0;	1702.58	1	65.9904	85.6869	29.4111	6	0.00266	0.82565	0.72727	1.34615	0	0	0	0	0	0	-1	0	0	sp|P0DOX6|IGM_HUMAN;sp|P01871|IGHM_HUMAN	;IGHM	563;440	12265300	76632700			-1	-1	5403	J1,J1,(8 2 0 0),1.00	100	100	100
20210408_Std_IgM_NGP_trypsin-chemotrypsin-1.5404.5404.3.0.dta	20210408_Std_IgM_NGP_trypsin-chemotrypsin-1.5404.5404.3.0.dta	20210408_Std_IgM_NGP_trypsin-chemotrypsin-1	5404	2234.54	3220.25	1074.09	3	1	JVSLVMSDTAGTCY	13,Carbamidomethyl[C];	1517.66	8 2 0 0	H(8)N(2)	(N(N(H(H(H(H)))(H(H(H(H)))))))	1854	0 1 0 0;0 2 0 0;1 2 0 0;2 2 0 0;3 2 0 0;4 2 0 0;5 2 0 0;6 2 0 0;7 2 0 0;	1702.58	1	102.175	141.459	29.2186	6	0.00396	1.22935	0.63636	1.38462	0.38462	0	0	0	0	0	-1	0	0	sp|P0DOX6|IGM_HUMAN;sp|P01871|IGHM_HUMAN	;IGHM	563;440	8036430	51842500			-1	-1	5405	J1,J1,(8 2 0 0),1.00	100	100	100
20210408_Std_IgM_NGP_trypsin-chemotrypsin-1.5407.5407.3.4.dta	20210408_Std_IgM_NGP_trypsin-chemotrypsin-1.5407.5407.3.4.dta	20210408_Std_IgM_NGP_trypsin-chemotrypsin-1	5407	2235.54	3479.37	1160.46	3	1	GLTFQQJASSM	11,Oxidation[M];	1199.54	6 5 0 2	H(6)N(5)F(2)	(N(N(H(H(N(H)(F)))(H(N(F)(H(N(H))))))))	2494	0 1 0 0;0 2 0 0;1 2 0 0;2 2 0 0;2 3 0 0;2 3 0 1;3 2 0 0;3 3 0 0;3 3 0 1;3 4 0 0;3 4 0 1;3 4 0 2;4 3 0 0;4 3 0 1;4 4 0 0;4 4 0 1;4 4 0 2;4 5 0 0;4 5 0 1;4 5 0 2;5 4 0 0;5 4 0 1;5 4 0 2;5 5 0 0;5 5 0 1;5 5 0 2;6 5 0 0;6 5 0 1;	2279.83	7	1.40109	1.70118	0.84379	3	-0.00016	-0.0473	0.1	0.15	0.05	0	0	0	0	0	-1	0.00560224	0.00560224	sp|P0DOX6|IGM_HUMAN;sp|P01871|IGHM_HUMAN	;IGHM	332;209	1088420	3209420			0	0	5408	J7,J7,(6 5 0 2),1.00	100	100	100
20210408_Std_IgM_NGP_trypsin-chemotrypsin-1.5425.5425.2.0.dta	20210408_Std_IgM_NGP_trypsin-chemotrypsin-1.5425.5425.2.0.dta	20210408_Std_IgM_NGP_trypsin-chemotrypsin-1	5425	2243.1	3058.19	1529.6	2	1	JVSLVMSDTAGTCY	13,Carbamidomethyl[C];	1517.66	7 2 0 0	H(7)N(2)	(N(N(H(H(H(H)))(H(H(H))))))	1875	0 1 0 0;0 2 0 0;1 2 0 0;2 2 0 0;3 2 0 0;4 2 0 0;5 2 0 0;6 2 0 0;	1540.53	1	53.9372	68.8926	26.1628	6	0.00422	1.37867	0.8	1.23077	0.07692	0	0	0	0	0	-1	0	0	sp|P0DOX6|IGM_HUMAN;sp|P01871|IGHM_HUMAN	;IGHM	563;440	3437850	17760100			-1	-1	5426	J1,J1,(7 2 0 0),1.00	100	100	100
20210408_Std_IgM_NGP_trypsin-chemotrypsin-1.5432.5432.3.0.dta	20210408_Std_IgM_NGP_trypsin-chemotrypsin-1.5432.5432.3.0.dta	20210408_Std_IgM_NGP_trypsin-chemotrypsin-1	5432	2246.01	3058.19	1020.07	3	1	JVSLVMSDTAGTCY	13,Carbamidomethyl[C];	1517.66	7 2 0 0	H(7)N(2)	(N(N(H(H(H(H)))(H(H(H))))))	1875	0 1 0 0;0 2 0 0;1 2 0 0;2 2 0 0;3 2 0 0;4 2 0 0;5 2 0 0;6 2 0 0;	1540.53	1	82.0891	109.984	30.285	6	0.00259	0.84796	0.8	1.30769	0.34615	0	0	0	0	0	-1	0	0	sp|P0DOX6|IGM_HUMAN;sp|P01871|IGHM_HUMAN	;IGHM	563;440	805051	4800980			-1	-1	5433	J1,J1,(7 2 0 0),1.00	100	100	100
20210408_Std_IgM_NGP_trypsin-chemotrypsin-1.5451.5451.3.1.dta	20210408_Std_IgM_NGP_trypsin-chemotrypsin-1.5451.5451.3.1.dta	20210408_Std_IgM_NGP_trypsin-chemotrypsin-1	5451	2253.99	3479.37	1160.46	3	1	GLTFQQJASSM	11,Oxidation[M];	1199.54	6 5 0 2	H(6)N(5)F(2)	(N(N(H(H(N(H)(F)))(H(N(F)(H(N(H))))))))	2494	0 1 0 0;0 2 0 0;1 2 0 0;2 2 0 0;2 3 0 0;2 3 0 1;3 2 0 0;3 3 0 0;3 3 0 1;3 4 0 0;3 4 0 1;3 4 0 2;4 3 0 0;4 3 0 1;4 4 0 0;4 4 0 1;4 4 0 2;4 5 0 0;4 5 0 1;4 5 0 2;5 4 0 0;5 4 0 1;5 4 0 2;5 5 0 0;5 5 0 1;5 5 0 2;6 5 0 0;6 5 0 1;	2279.83	7	7.91355	11.2393	1.73716	4	0.00214	0.61576	0.13333	0.55	0.15	0	0	0	0	0	-1	0	0	sp|P0DOX6|IGM_HUMAN;sp|P01871|IGHM_HUMAN	;IGHM	332;209	146660	146660			0	0	5452	J7,J7,(6 5 0 2),1.00	100	100	100
20210408_Std_IgM_NGP_trypsin-chemotrypsin-1.5453.5453.2.0.dta	20210408_Std_IgM_NGP_trypsin-chemotrypsin-1.5453.5453.2.0.dta	20210408_Std_IgM_NGP_trypsin-chemotrypsin-1	5453	2254.86	3220.25	1610.63	2	1	JVSLVMSDTAGTCY	13,Carbamidomethyl[C];	1517.66	8 2 0 0	H(8)N(2)	(N(N(H(H(H(H)))(H(H)(H(H))))))	1905	0 1 0 0;0 2 0 0;1 2 0 0;2 2 0 0;3 2 0 0;4 2 0 0;5 2 0 0;6 2 0 0;7 2 0 0;	1702.58	1	36.0067	46.2218	17.0357	6	0.00265	0.82254	0.63636	1.30769	0	0	0	0	0	0	-1	0	0	sp|P0DOX6|IGM_HUMAN;sp|P01871|IGHM_HUMAN	;IGHM	563;440	12265300	76632700			-1	-1	5454	J1,J1,(8 2 0 0),1.00	100	100	100
20210408_Std_IgM_NGP_trypsin-chemotrypsin-1.5458.5458.3.2.dta	20210408_Std_IgM_NGP_trypsin-chemotrypsin-1.5458.5458.3.2.dta	20210408_Std_IgM_NGP_trypsin-chemotrypsin-1	5458	2257.05	3220.25	1074.09	3	1	JVSLVMSDTAGTCY	13,Carbamidomethyl[C];	1517.66	8 2 0 0	H(8)N(2)	(N(N(H(H(H(H)))(H(H(H(H)))))))	1854	0 1 0 0;0 2 0 0;1 2 0 0;2 2 0 0;3 2 0 0;4 2 0 0;5 2 0 0;6 2 0 0;7 2 0 0;	1702.58	1	24.233	33.2232	7.53704	5	0.00396	1.22935	0.45455	1	0.07692	0	0	0	0	0	-1	0	0	sp|P0DOX6|IGM_HUMAN;sp|P01871|IGHM_HUMAN	;IGHM	563;440	8036430	51842500			-1	-1	5459	J1,J1,(8 2 0 0),1.00	100	100	100
20210408_Std_IgM_NGP_trypsin-chemotrypsin-1.5527.5527.3.1.dta	20210408_Std_IgM_NGP_trypsin-chemotrypsin-1.5527.5527.3.1.dta	20210408_Std_IgM_NGP_trypsin-chemotrypsin-1	5527	2284.86	4617.89	1539.97	3	1	GLTFQQJASSMCVPDQDTAIR	12,Carbamidomethyl[C];	2339.08	6 5 1 0	H(6)N(5)A(1)	(N(N(H(H(N(H(A))))(H(N(H))(N(H))))))	2400	0 1 0 0;0 2 0 0;1 2 0 0;2 2 0 0;2 3 0 0;2 4 0 0;3 2 0 0;3 3 0 0;3 3 1 0;3 4 0 0;3 5 0 0;4 3 0 0;4 3 1 0;4 4 0 0;4 4 1 0;4 5 0 0;4 5 1 0;5 4 0 0;5 4 1 0;5 5 0 0;5 5 1 0;6 5 0 0;	2278.81	7	34.6485	49.3886	7.27395	4	0.00748	1.61947	0.33333	0.75	0.225	0	0	0	0	0	-1	0	0	sp|P0DOX6|IGM_HUMAN;sp|P01871|IGHM_HUMAN	;IGHM	332;209	1217870	14000100			-1	-1	5528	J7,J7,(6 5 1 0),1.00	100	100	100
20210408_Std_IgM_NGP_trypsin-chemotrypsin-1.5530.5530.3.0.dta	20210408_Std_IgM_NGP_trypsin-chemotrypsin-1.5530.5530.3.0.dta	20210408_Std_IgM_NGP_trypsin-chemotrypsin-1	5530	2285.87	3608.41	1203.48	3	1	GLTFQQJASSM		1183.54	6 5 1 1	H(6)N(5)A(1)F(1)	(N(N(H(H(N(H)(F)))(H(N(H(N(H(A)))))))))	2502	0 1 0 0;0 2 0 0;1 2 0 0;2 2 0 0;2 3 0 0;2 3 0 1;3 2 0 0;3 3 0 0;3 3 0 1;3 4 0 0;3 4 0 1;4 3 0 0;4 3 0 1;4 4 0 0;4 4 0 1;4 4 1 0;4 5 0 0;4 5 0 1;5 4 0 0;5 4 0 1;5 4 1 0;5 5 0 0;5 5 0 1;5 5 1 0;5 5 1 1;6 5 0 0;6 5 0 1;6 5 1 0;	2424.87	7	26.1251	37.2696	5.42803	4	0.00312	0.86512	0.23333	0.95	0.2	0	0	0	0	0	-1	0	0	sp|P0DOX6|IGM_HUMAN;sp|P01871|IGHM_HUMAN	;IGHM	332;209	2388110	15681200			-1	-1	5531	J7,J7,(6 5 1 1),1.00	100	100	100
20210408_Std_IgM_NGP_trypsin-chemotrypsin-1.5534.5534.3.0.dta	20210408_Std_IgM_NGP_trypsin-chemotrypsin-1.5534.5534.3.0.dta	20210408_Std_IgM_NGP_trypsin-chemotrypsin-1	5534	2287.69	4763.95	1588.66	3	1	GLTFQQJASSMCVPDQDTAIR	12,Carbamidomethyl[C];	2339.08	6 5 1 1	H(6)N(5)A(1)F(1)	(N(F)(N(H(N)(H(N(H(H))))(H(N(H(A)))))))	1358	0 1 0 0;0 1 0 1;0 2 0 0;0 2 0 1;1 2 0 0;1 2 0 1;1 3 0 0;1 3 0 1;2 2 0 0;2 2 0 1;2 3 0 0;2 3 0 1;2 4 0 0;2 4 0 1;3 2 0 0;3 2 0 1;3 3 0 0;3 3 0 1;3 3 1 0;3 3 1 1;3 4 0 0;3 4 0 1;3 4 1 0;3 4 1 1;3 5 0 0;3 5 0 1;4 3 0 0;4 3 0 1;4 3 1 0;4 3 1 1;4 4 0 0;4 4 0 1;4 4 1 0;4 4 1 1;4 5 0 0;4 5 0 1;4 5 1 0;4 5 1 1;5 3 0 0;5 3 0 1;5 4 0 0;5 4 0 1;5 4 1 0;5 4 1 1;5 5 0 0;5 5 0 1;5 5 1 0;5 5 1 1;6 4 0 0;6 4 0 1…	2424.87	7	47.386	61.1882	21.7534	7	0.01012	2.12486	0.29825	0.875	0.175	0	0	0	0	0	-1	0	0	sp|P0DOX6|IGM_HUMAN;sp|P01871|IGHM_HUMAN	;IGHM	332;209	1440930	11215900			-1	-1	5535	J7,J7,(6 5 1 1),1.00	100	100	100
20210408_Std_IgM_NGP_trypsin-chemotrypsin-1.5537.5537.3.0.dta	20210408_Std_IgM_NGP_trypsin-chemotrypsin-1.5537.5537.3.0.dta	20210408_Std_IgM_NGP_trypsin-chemotrypsin-1	5537	2288.69	4747.95	1583.32	3	1	GLTFQQJASSMCVPDQDTAIR	12,Carbamidomethyl[C];	2339.08	5 5 1 2	H(5)N(5)A(1)F(2)	(N(F)(N(H(H(N(H(A))))(H(N)(N(H)(F))))))	299	0 1 0 0;0 1 0 1;0 2 0 0;0 2 0 1;1 2 0 0;1 2 0 1;2 2 0 0;2 2 0 1;2 3 0 0;2 3 0 1;2 3 0 2;2 4 0 0;2 4 0 1;2 4 0 2;3 2 0 0;3 2 0 1;3 3 0 0;3 3 0 1;3 3 0 2;3 3 1 0;3 3 1 1;3 4 0 0;3 4 0 1;3 4 0 2;3 5 0 0;3 5 0 1;3 5 0 2;4 3 0 0;4 3 0 1;4 3 0 2;4 3 1 0;4 3 1 1;4 4 0 0;4 4 0 1;4 4 0 2;4 4 1 0;4 4 1 1;4 4 1 2;4 5 0 0;4 5 0 1;4 5 0 2;4 5 1 0;4 5 1 1;4 5 1 2;5 4 0 0;5 4 0 1;5 4 0 2;5 4 1 0;5 4 1 1;5 4 1 2…	2408.87	7	20.4314	30.8379	1.10489	4	0.00318	0.66941	0.08772	0.675	0.125	0	0	0	0	0	-1	0	0	sp|P0DOX6|IGM_HUMAN;sp|P01871|IGHM_HUMAN	;IGHM	332;209	1004590	12161500			-1	-1	5538	J7,J7,(5 5 1 2),1.00	100	100	100
20210408_Std_IgM_NGP_trypsin-chemotrypsin-1.5544.5544.3.0.dta	20210408_Std_IgM_NGP_trypsin-chemotrypsin-1.5544.5544.3.0.dta	20210408_Std_IgM_NGP_trypsin-chemotrypsin-1	5544	2291.49	3446.36	1149.46	3	1	GLTFQQJASSM		1183.54	5 5 1 1	H(5)N(5)A(1)F(1)	(N(N(H(H(N(F)))(H(N(H))(N(H(A)))))))	2350	0 1 0 0;0 2 0 0;1 2 0 0;2 2 0 0;2 3 0 0;2 3 0 1;2 4 0 0;3 2 0 0;3 3 0 0;3 3 0 1;3 3 1 0;3 4 0 0;3 4 0 1;3 4 1 0;3 5 0 0;3 5 0 1;4 3 0 0;4 3 1 0;4 4 0 0;4 4 0 1;4 4 1 0;4 4 1 1;4 5 0 0;4 5 0 1;4 5 1 0;4 5 1 1;5 4 0 0;5 4 1 0;5 5 0 0;5 5 0 1;5 5 1 0;	2262.81	7	35.5548	50.2923	8.18528	4	0.00383	1.11194	0.27273	1.1	0.15	0	0	0	0	0	-1	0	0	sp|P0DOX6|IGM_HUMAN;sp|P01871|IGHM_HUMAN	;IGHM	332;209	55433100	344592000			-1	-1	5545	J7,J7,(5 5 1 1),1.00	100	100	100
20210408_Std_IgM_NGP_trypsin-chemotrypsin-1.5553.5553.3.0.dta	20210408_Std_IgM_NGP_trypsin-chemotrypsin-1.5553.5553.3.0.dta	20210408_Std_IgM_NGP_trypsin-chemotrypsin-1	5553	2294.94	4601.9	1534.64	3	1	GLTFQQJASSMCVPDQDTAIR	12,Carbamidomethyl[C];	2339.08	5 5 1 1	H(5)N(5)A(1)F(1)	(N(F)(N(H(N)(H(N(H)))(H(N(H(A)))))))	1524	0 1 0 0;0 1 0 1;0 2 0 0;0 2 0 1;1 2 0 0;1 2 0 1;1 3 0 0;1 3 0 1;2 2 0 0;2 2 0 1;2 3 0 0;2 3 0 1;2 4 0 0;2 4 0 1;3 2 0 0;3 2 0 1;3 3 0 0;3 3 0 1;3 3 1 0;3 3 1 1;3 4 0 0;3 4 0 1;3 4 1 0;3 4 1 1;3 5 0 0;3 5 0 1;4 3 0 0;4 3 0 1;4 3 1 0;4 3 1 1;4 4 0 0;4 4 0 1;4 4 1 0;4 4 1 1;4 5 0 0;4 5 0 1;4 5 1 0;4 5 1 1;5 4 0 0;5 4 0 1;5 4 1 0;5 4 1 1;5 5 0 0;5 5 0 1;5 5 1 0;	2262.81	7	60.2087	82.0232	19.6962	6	0.00775	1.6839	0.31915	0.95	0.2	0	0	0	0	0	-1	0	0	sp|P0DOX6|IGM_HUMAN;sp|P01871|IGHM_HUMAN	;IGHM	332;209	31974100	381661000			-1	-1	5554	J7,J7,(5 5 1 1),1.00	100	100	100
20210408_Std_IgM_NGP_trypsin-chemotrypsin-1.5569.5569.3.0.dta	20210408_Std_IgM_NGP_trypsin-chemotrypsin-1.5569.5569.3.0.dta	20210408_Std_IgM_NGP_trypsin-chemotrypsin-1	5569	2301.3	4398.82	1466.94	3	1	GLTFQQJASSMCVPDQDTAIR	12,Carbamidomethyl[C];	2339.08	5 4 1 1	H(5)N(4)A(1)F(1)	(N(F)(N(H(H(N(H)))(H(N(H(A)))))))	545	0 1 0 0;0 1 0 1;0 2 0 0;0 2 0 1;1 2 0 0;1 2 0 1;2 2 0 0;2 2 0 1;2 3 0 0;2 3 0 1;3 2 0 0;3 2 0 1;3 3 0 0;3 3 0 1;3 3 1 0;3 3 1 1;3 4 0 0;3 4 0 1;4 3 0 0;4 3 0 1;4 3 1 0;4 3 1 1;4 4 0 0;4 4 0 1;4 4 1 0;4 4 1 1;5 4 0 0;5 4 0 1;5 4 1 0;	2059.73	7	52.2828	69.4956	20.3162	7	0.00606	1.37712	0.35484	0.925	0.125	0	0	0	0	0	-1	0	0	sp|P0DOX6|IGM_HUMAN;sp|P01871|IGHM_HUMAN	;IGHM	332;209	32067000	336689000			-1	-1	5570	J7,J7,(5 4 1 1),1.00	100	100	100
20210408_Std_IgM_NGP_trypsin-chemotrypsin-1.5580.5580.4.2.dta	20210408_Std_IgM_NGP_trypsin-chemotrypsin-1.5580.5580.4.2.dta	20210408_Std_IgM_NGP_trypsin-chemotrypsin-1	5580	2306.02	4472.86	1118.97	4	1	GLTFQQJASSMCVPDQDTAIR	12,Carbamidomethyl[C];	2339.08	6 5 0 1	H(6)N(5)F(1)	(N(F)(N(H(N(H))(H(N(H)))(H(N(H))))))	1116	0 1 0 0;0 1 0 1;0 2 0 0;0 2 0 1;1 2 0 0;1 2 0 1;1 3 0 0;1 3 0 1;2 2 0 0;2 2 0 1;2 3 0 0;2 3 0 1;2 4 0 0;2 4 0 1;3 2 0 0;3 2 0 1;3 3 0 0;3 3 0 1;3 4 0 0;3 4 0 1;3 5 0 0;3 5 0 1;4 3 0 0;4 3 0 1;4 4 0 0;4 4 0 1;4 5 0 0;4 5 0 1;5 4 0 0;5 4 0 1;5 5 0 0;5 5 0 1;6 5 0 0;	2133.77	7	57.5304	62.6754	47.9756	8	0.01025	2.29054	0.57143	0.875	0.25	0	0	0	0	0	-1	0	0	sp|P0DOX6|IGM_HUMAN;sp|P01871|IGHM_HUMAN	;IGHM	332;209	63379	696854			-1	-1	5581	J7,J7,(6 5 0 1),1.00	100	100	100
20210408_Std_IgM_NGP_trypsin-chemotrypsin-1.5583.5583.3.1.dta	20210408_Std_IgM_NGP_trypsin-chemotrypsin-1.5583.5583.3.1.dta	20210408_Std_IgM_NGP_trypsin-chemotrypsin-1	5583	2306.99	4456.86	1486.29	3	1	GLTFQQJASSMCVPDQDTAIR	12,Carbamidomethyl[C];	2339.08	5 5 0 2	H(5)N(5)F(2)	(N(F)(N(H(N)(H(N(H)))(H(N(H(F)))))))	1525	0 1 0 0;0 1 0 1;0 2 0 0;0 2 0 1;1 2 0 0;1 2 0 1;1 3 0 0;1 3 0 1;2 2 0 0;2 2 0 1;2 3 0 0;2 3 0 1;2 4 0 0;2 4 0 1;3 2 0 0;3 2 0 1;3 3 0 0;3 3 0 1;3 3 0 2;3 4 0 0;3 4 0 1;3 4 0 2;3 5 0 0;3 5 0 1;4 3 0 0;4 3 0 1;4 3 0 2;4 4 0 0;4 4 0 1;4 4 0 2;4 5 0 0;4 5 0 1;4 5 0 2;5 4 0 0;5 4 0 1;5 4 0 2;5 5 0 0;5 5 0 1;	2117.78	7	52.9219	68.0444	24.8371	6	0.00837	1.8773	0.4	0.875	0.175	0	0	0	0	0	-1	0	0	sp|P0DOX6|IGM_HUMAN;sp|P01871|IGHM_HUMAN	;IGHM	332;209	6692030	52823500			-1	-1	5584	J7,J7,(5 5 0 2),1.00	100	100	100
20210408_Std_IgM_NGP_trypsin-chemotrypsin-1.5585.5585.3.0.dta	20210408_Std_IgM_NGP_trypsin-chemotrypsin-1.5585.5585.3.0.dta	20210408_Std_IgM_NGP_trypsin-chemotrypsin-1	5585	2307.93	4252.76	1418.26	3	1	GLTFQQJASSMCVPDQDTAIR	12,Carbamidomethyl[C];	2339.08	5 4 1 0	H(5)N(4)A(1)	(N(N(H(H(N(H)))(H(N(H(A)))))))	2633	0 1 0 0;0 2 0 0;1 2 0 0;2 2 0 0;2 3 0 0;3 2 0 0;3 3 0 0;3 3 1 0;3 4 0 0;4 3 0 0;4 3 1 0;4 4 0 0;4 4 1 0;5 4 0 0;	1913.68	7	41.7229	52.8383	21.08	6	0.00611	1.43683	0.625	0.925	0.15	0	0	0	0	0	-1	0	0	sp|P0DOX6|IGM_HUMAN;sp|P01871|IGHM_HUMAN	;IGHM	332;209	921164	10261000			-1	-1	5586	J7,J7,(5 4 1 0),1.00	100	100	100
20210408_Std_IgM_NGP_trypsin-chemotrypsin-1.5590.5590.3.0.dta	20210408_Std_IgM_NGP_trypsin-chemotrypsin-1.5590.5590.3.0.dta	20210408_Std_IgM_NGP_trypsin-chemotrypsin-1	5590	2309.76	3446.36	1149.46	3	1	GLTFQQJASSM		1183.54	5 5 1 1	H(5)N(5)A(1)F(1)	(N(N(H(H(N(F)))(H(N(H))(N(H(A)))))))	2350	0 1 0 0;0 2 0 0;1 2 0 0;2 2 0 0;2 3 0 0;2 3 0 1;2 4 0 0;3 2 0 0;3 3 0 0;3 3 0 1;3 3 1 0;3 4 0 0;3 4 0 1;3 4 1 0;3 5 0 0;3 5 0 1;4 3 0 0;4 3 1 0;4 4 0 0;4 4 0 1;4 4 1 0;4 4 1 1;4 5 0 0;4 5 0 1;4 5 1 0;4 5 1 1;5 4 0 0;5 4 1 0;5 5 0 0;5 5 0 1;5 5 1 0;	2262.81	7	17.725	22.4924	8.87132	5	0.00383	1.1102	0.27273	0.75	0.15	0	0	0	0	0	-1	0	0	sp|P0DOX6|IGM_HUMAN;sp|P01871|IGHM_HUMAN	;IGHM	332;209	55433100	344592000			-1	-1	5591	J7,J7,(5 5 1 1),1.00	100	100	100
20210408_Std_IgM_NGP_trypsin-chemotrypsin-1.5597.5597.3.0.dta	20210408_Std_IgM_NGP_trypsin-chemotrypsin-1.5597.5597.3.0.dta	20210408_Std_IgM_NGP_trypsin-chemotrypsin-1	5597	2312.58	4601.9	1534.64	3	1	GLTFQQJASSMCVPDQDTAIR	12,Carbamidomethyl[C];	2339.08	5 5 1 1	H(5)N(5)A(1)F(1)	(N(F)(N(H(H(N)(N(H)))(H(N(H(A)))))))	655	0 1 0 0;0 1 0 1;0 2 0 0;0 2 0 1;1 2 0 0;1 2 0 1;2 2 0 0;2 2 0 1;2 3 0 0;2 3 0 1;2 4 0 0;2 4 0 1;3 2 0 0;3 2 0 1;3 3 0 0;3 3 0 1;3 3 1 0;3 3 1 1;3 4 0 0;3 4 0 1;3 5 0 0;3 5 0 1;4 3 0 0;4 3 0 1;4 3 1 0;4 3 1 1;4 4 0 0;4 4 0 1;4 4 1 0;4 4 1 1;4 5 0 0;4 5 0 1;4 5 1 0;4 5 1 1;5 4 0 0;5 4 0 1;5 4 1 0;5 4 1 1;5 5 0 0;5 5 0 1;5 5 1 0;	2262.81	7	37.1135	52.0189	9.43207	5	0.00761	1.65392	0.27907	0.825	0.175	0	0	0	0	0	-1	0	0	sp|P0DOX6|IGM_HUMAN;sp|P01871|IGHM_HUMAN	;IGHM	332;209	31974100	381661000			-1	-1	5598	J7,J7,(5 5 1 1),1.00	100	100	100
20210408_Std_IgM_NGP_trypsin-chemotrypsin-1.5599.5599.3.1.dta	20210408_Std_IgM_NGP_trypsin-chemotrypsin-1.5599.5599.3.1.dta	20210408_Std_IgM_NGP_trypsin-chemotrypsin-1	5599	2313.52	4439.85	1480.62	3	1	GLTFQQJASSMCVPDQDTAIR	12,Carbamidomethyl[C];	2339.08	4 5 1 1	H(4)N(5)A(1)F(1)	(N(N(H(H(N)(N(F)))(H(N(H(A)))))))	2714	0 1 0 0;0 2 0 0;1 2 0 0;2 2 0 0;2 3 0 0;2 3 0 1;2 4 0 0;2 4 0 1;3 2 0 0;3 3 0 0;3 3 0 1;3 3 1 0;3 4 0 0;3 4 0 1;3 5 0 0;3 5 0 1;4 3 0 0;4 3 1 0;4 4 0 0;4 4 0 1;4 4 1 0;4 4 1 1;4 5 0 0;4 5 0 1;4 5 1 0;	2100.76	7	11.5409	17.6389	0.21589	2	0.00943	2.12498	0.07407	0.525	0.075	0	0	0	0	0	-1	0	0	sp|P0DOX6|IGM_HUMAN;sp|P01871|IGHM_HUMAN	;IGHM	332;209	3906760	53118200			-1	-1	5600	J7,J7,(4 5 1 1),1.00	100	100	100
20210408_Std_IgM_NGP_trypsin-chemotrypsin-1.5624.5624.3.0.dta	20210408_Std_IgM_NGP_trypsin-chemotrypsin-1.5624.5624.3.0.dta	20210408_Std_IgM_NGP_trypsin-chemotrypsin-1	5624	2323.56	3243.28	1081.76	3	1	GLTFQQJASSM		1183.54	5 4 1 1	H(5)N(4)A(1)F(1)	(N(F)(N(H(H(N(H)))(H(N(H(A)))))))	545	0 1 0 0;0 1 0 1;0 2 0 0;0 2 0 1;1 2 0 0;1 2 0 1;2 2 0 0;2 2 0 1;2 3 0 0;2 3 0 1;3 2 0 0;3 2 0 1;3 3 0 0;3 3 0 1;3 3 1 0;3 3 1 1;3 4 0 0;3 4 0 1;4 3 0 0;4 3 0 1;4 3 1 0;4 3 1 1;4 4 0 0;4 4 0 1;4 4 1 0;4 4 1 1;5 4 0 0;5 4 0 1;5 4 1 0;	2059.73	7	11.7928	15.0285	5.78349	6	0.00347	1.06981	0.22581	0.65	0.15	0	0	0	0	0	-1	0	0	sp|P0DOX6|IGM_HUMAN;sp|P01871|IGHM_HUMAN	;IGHM	332;209	15234000	83851000			-1	-1	5625	J7,J7,(5 4 1 1),1.00	100	100	100
20210408_Std_IgM_NGP_trypsin-chemotrypsin-1.5634.5634.3.0.dta	20210408_Std_IgM_NGP_trypsin-chemotrypsin-1.5634.5634.3.0.dta	20210408_Std_IgM_NGP_trypsin-chemotrypsin-1	5634	2327.68	3446.36	1149.46	3	1	GLTFQQJASSM		1183.54	5 5 1 1	H(5)N(5)A(1)F(1)	(N(F)(N(H(H(N)(N(H)))(H(N(H(A)))))))	655	0 1 0 0;0 1 0 1;0 2 0 0;0 2 0 1;1 2 0 0;1 2 0 1;2 2 0 0;2 2 0 1;2 3 0 0;2 3 0 1;2 4 0 0;2 4 0 1;3 2 0 0;3 2 0 1;3 3 0 0;3 3 0 1;3 3 1 0;3 3 1 1;3 4 0 0;3 4 0 1;3 5 0 0;3 5 0 1;4 3 0 0;4 3 0 1;4 3 1 0;4 3 1 1;4 4 0 0;4 4 0 1;4 4 1 0;4 4 1 1;4 5 0 0;4 5 0 1;4 5 1 0;4 5 1 1;5 4 0 0;5 4 0 1;5 4 1 0;5 4 1 1;5 5 0 0;5 5 0 1;5 5 1 0;	2262.81	7	3.17624	3.7014	2.20093	4	0.00413	1.19899	0.13953	0.15	0.1	0	0	0	0	0	-1	0	0	sp|P0DOX6|IGM_HUMAN;sp|P01871|IGHM_HUMAN	;IGHM	332;209	8531860	53372500			-1	-1	5635	J7,J7,(5 5 1 1),1.00	100	100	100
20210408_Std_IgM_NGP_trypsin-chemotrypsin-1.5641.5641.3.0.dta	20210408_Std_IgM_NGP_trypsin-chemotrypsin-1.5641.5641.3.0.dta	20210408_Std_IgM_NGP_trypsin-chemotrypsin-1	5641	2330.61	4601.9	1534.64	3	1	GLTFQQJASSMCVPDQDTAIR	12,Carbamidomethyl[C];	2339.08	5 5 1 1	H(5)N(5)A(1)F(1)	(N(F)(N(H(H(N)(N(H)))(H(N(H(A)))))))	655	0 1 0 0;0 1 0 1;0 2 0 0;0 2 0 1;1 2 0 0;1 2 0 1;2 2 0 0;2 2 0 1;2 3 0 0;2 3 0 1;2 4 0 0;2 4 0 1;3 2 0 0;3 2 0 1;3 3 0 0;3 3 0 1;3 3 1 0;3 3 1 1;3 4 0 0;3 4 0 1;3 5 0 0;3 5 0 1;4 3 0 0;4 3 0 1;4 3 1 0;4 3 1 1;4 4 0 0;4 4 0 1;4 4 1 0;4 4 1 1;4 5 0 0;4 5 0 1;4 5 1 0;4 5 1 1;5 4 0 0;5 4 0 1;5 4 1 0;5 4 1 1;5 5 0 0;5 5 0 1;5 5 1 0;	2262.81	7	33.6643	45.7633	11.1948	6	0.00751	1.63175	0.27907	0.8	0.175	0	0	0	0	0	-1	0	0	sp|P0DOX6|IGM_HUMAN;sp|P01871|IGHM_HUMAN	;IGHM	332;209	33320400	403717000			-1	-1	5642	J7,J7,(5 5 1 1),1.00	100	100	100
20210408_Std_IgM_NGP_trypsin-chemotrypsin-1.5664.5664.3.2.dta	20210408_Std_IgM_NGP_trypsin-chemotrypsin-1.5664.5664.3.2.dta	20210408_Std_IgM_NGP_trypsin-chemotrypsin-1	5664	2340.3	4272.78	1424.93	3	1	MVSHHJLTTGATLINEQW	1,Oxidation[M];	2067.99	5 4 2 0	H(5)N(4)A(2)	(N(N(H(H(N(H(A))))(H(N(H(A)))))))	2388	0 1 0 0;0 2 0 0;1 2 0 0;2 2 0 0;2 3 0 0;3 2 0 0;3 3 0 0;3 3 1 0;3 4 0 0;4 3 0 0;4 3 1 0;4 4 0 0;4 4 1 0;5 4 0 0;5 4 1 0;	2204.77	6	1.35141	1.57818	0.93025	2	0.01256	2.94	0.23529	0.17647	0.02941	0	0	0	0	0	-1	0.00824176	0.00824176	sp|P00738|HPT_HUMAN;sp|P00739|HPTR_HUMAN	HP;HPR	184;126	1800460	19677500			-1	-1	5665	J6,J6,(5 4 2 0),1.00	100	100	100
20210408_Std_IgM_NGP_trypsin-chemotrypsin-1.5683.5683.4.1.dta	20210408_Std_IgM_NGP_trypsin-chemotrypsin-1.5683.5683.4.1.dta	20210408_Std_IgM_NGP_trypsin-chemotrypsin-1	5683	2347.9	4705.91	1177.23	4	1	GLTFQQJASSMCVPDQDTAIR	12,Carbamidomethyl[C];11,Oxidation[M];	2355.07	5 4 2 1	H(5)N(4)A(2)F(1)	(N(F)(N(H(H(N(H(A))))(H(N(H(A)))))))	281	0 1 0 0;0 1 0 1;0 2 0 0;0 2 0 1;1 2 0 0;1 2 0 1;2 2 0 0;2 2 0 1;2 3 0 0;2 3 0 1;3 2 0 0;3 2 0 1;3 3 0 0;3 3 0 1;3 3 1 0;3 3 1 1;3 4 0 0;3 4 0 1;4 3 0 0;4 3 0 1;4 3 1 0;4 3 1 1;4 4 0 0;4 4 0 1;4 4 1 0;4 4 1 1;5 4 0 0;5 4 0 1;5 4 1 0;5 4 1 1;5 4 2 0;	2350.83	7	41.3101	50.4934	24.2554	7	0.00671	1.42569	0.42424	0.825	0.2	0	0	0	0	0	-1	0	0	sp|P0DOX6|IGM_HUMAN;sp|P01871|IGHM_HUMAN	;IGHM	332;209	3164620	37488600			-1	-1	5684	J7,J7,(5 4 2 1),1.00	100	100	100
20210408_Std_IgM_NGP_trypsin-chemotrypsin-1.5687.5687.3.0.dta	20210408_Std_IgM_NGP_trypsin-chemotrypsin-1.5687.5687.3.0.dta	20210408_Std_IgM_NGP_trypsin-chemotrypsin-1	5687	2349.69	4908.99	1637	3	1	GLTFQQJASSMCVPDQDTAIR	12,Carbamidomethyl[C];11,Oxidation[M];	2355.07	5 5 2 1	H(5)N(5)A(2)F(1)	(N(F)(N(H(H(N(H(A))))(H(N)(N(H(A)))))))	298	0 1 0 0;0 1 0 1;0 2 0 0;0 2 0 1;1 2 0 0;1 2 0 1;2 2 0 0;2 2 0 1;2 3 0 0;2 3 0 1;2 4 0 0;2 4 0 1;3 2 0 0;3 2 0 1;3 3 0 0;3 3 0 1;3 3 1 0;3 3 1 1;3 4 0 0;3 4 0 1;3 4 1 0;3 4 1 1;3 5 0 0;3 5 0 1;4 3 0 0;4 3 0 1;4 3 1 0;4 3 1 1;4 4 0 0;4 4 0 1;4 4 1 0;4 4 1 1;4 5 0 0;4 5 0 1;4 5 1 0;4 5 1 1;5 4 0 0;5 4 0 1;5 4 1 0;5 4 1 1;5 4 2 0;5 4 2 1;5 5 0 0;5 5 0 1;5 5 1 0;5 5 1 1;5 5 2 0;	2553.91	7	32.6793	48.8597	2.63011	4	0.00819	1.66911	0.14286	0.8	0.125	0	0	0	0	0	-1	0	0	sp|P0DOX6|IGM_HUMAN;sp|P01871|IGHM_HUMAN	;IGHM	332;209	2130780	30432200			-1	-1	5688	J7,J7,(5 5 2 1),1.00	100	100	100
20210408_Std_IgM_NGP_trypsin-chemotrypsin-1.5704.5704.3.0.dta	20210408_Std_IgM_NGP_trypsin-chemotrypsin-1.5704.5704.3.0.dta	20210408_Std_IgM_NGP_trypsin-chemotrypsin-1	5704	2356.33	3462.36	1154.79	3	1	GLTFQQJASSM		1183.54	6 5 1 0	H(6)N(5)A(1)	(N(N(H(H(N(H(A))))(H(N(H))(N(H))))))	2400	0 1 0 0;0 2 0 0;1 2 0 0;2 2 0 0;2 3 0 0;2 4 0 0;3 2 0 0;3 3 0 0;3 3 1 0;3 4 0 0;3 5 0 0;4 3 0 0;4 3 1 0;4 4 0 0;4 4 1 0;4 5 0 0;4 5 1 0;5 4 0 0;5 4 1 0;5 5 0 0;5 5 1 0;6 5 0 0;	2278.81	7	5.68937	7.04942	3.16356	4	0.00795	2.29714	0.20833	0.35	0.1	0	0	0	0	0	-1	0	0	sp|P0DOX6|IGM_HUMAN;sp|P01871|IGHM_HUMAN	;IGHM	332;209	0	0			-1	-1	5705	J7,J7,(6 5 1 0),1.00	100	100	100
20210408_Std_IgM_NGP_trypsin-chemotrypsin-1.5711.5711.3.0.dta	20210408_Std_IgM_NGP_trypsin-chemotrypsin-1.5711.5711.3.0.dta	20210408_Std_IgM_NGP_trypsin-chemotrypsin-1	5711	2359.11	4256.77	1419.6	3	1	MVSHHJLTTGATLINEQW		2052	5 4 2 0	H(5)N(4)A(2)	(N(N(H(H(N(H(A))))(H(N(H(A)))))))	2388	0 1 0 0;0 2 0 0;1 2 0 0;2 2 0 0;2 3 0 0;3 2 0 0;3 3 0 0;3 3 1 0;3 4 0 0;4 3 0 0;4 3 1 0;4 4 0 0;4 4 1 0;5 4 0 0;5 4 1 0;	2204.77	6	28.3453	16.5377	50.2738	6	0.00563	1.32259	0.82353	0.26471	0.17647	0	0	0	0	0	-1	0	0	sp|P00738|HPT_HUMAN;sp|P00739|HPTR_HUMAN	HP;HPR	184;126	4489130	42870600			-1	-1	5712	J6,J6,(5 4 2 0),1.00	100	100	100
20210408_Std_IgM_NGP_trypsin-chemotrypsin-1.6030.6030.4.3.dta	20210408_Std_IgM_NGP_trypsin-chemotrypsin-1.6030.6030.4.3.dta	20210408_Std_IgM_NGP_trypsin-chemotrypsin-1	6030	2488.65	3999.79	1000.7	4	1	VVLHPJYSQVDIGLIK		1795.01	5 4 2 0	H(5)N(4)A(2)	(N(N(H(H(N(H(A))))(H(N(H(A)))))))	2388	0 1 0 0;0 2 0 0;1 2 0 0;2 2 0 0;2 3 0 0;3 2 0 0;3 3 0 0;3 3 1 0;3 4 0 0;4 3 0 0;4 3 1 0;4 4 0 0;4 4 1 0;5 4 0 0;5 4 1 0;	2204.77	6	22.2651	12.4895	40.4196	6	0.00387	0.96654	0.76471	0.3	0.16667	0	0	0	0	0	-1	0	0	sp|P00738|HPT_HUMAN	HP	241	187199	1654030			-1	-1	6031	J6,J6,(5 4 2 0),1.00	100	100	100
20210408_Std_IgM_NGP_trypsin-chemotrypsin-1.6076.6076.3.0.dta	20210408_Std_IgM_NGP_trypsin-chemotrypsin-1.6076.6076.3.0.dta	20210408_Std_IgM_NGP_trypsin-chemotrypsin-1	6076	2507.25	3999.79	1333.93	3	1	VVLHPJYSQVDIGLIK		1795.01	5 4 2 0	H(5)N(4)A(2)	(N(N(H(H(N(H(A))))(H(N(H(A)))))))	2388	0 1 0 0;0 2 0 0;1 2 0 0;2 2 0 0;2 3 0 0;3 2 0 0;3 3 0 0;3 3 1 0;3 4 0 0;4 3 0 0;4 3 1 0;4 4 0 0;4 4 1 0;5 4 0 0;5 4 1 0;	2204.77	6	36.3564	27.6663	52.495	7	0.0057	1.42482	0.82353	0.53333	0.26667	0	0	0	0	0	-1	0	0	sp|P00738|HPT_HUMAN	HP	241	3808860	32134100			-1	-1	6077	J6,J6,(5 4 2 0),1.00	100	100	100
20210408_Std_IgM_NGP_trypsin-chemotrypsin-1.6109.6109.3.0.dta	20210408_Std_IgM_NGP_trypsin-chemotrypsin-1.6109.6109.3.0.dta	20210408_Std_IgM_NGP_trypsin-chemotrypsin-1	6109	2520.45	3550.37	1184.13	3	1	GLTFQQJASSM	11,Oxidation[M];	1199.54	5 4 2 1	H(5)N(4)A(2)F(1)	(N(F)(N(H(H(N(H(A))))(H(N(H(A)))))))	281	0 1 0 0;0 1 0 1;0 2 0 0;0 2 0 1;1 2 0 0;1 2 0 1;2 2 0 0;2 2 0 1;2 3 0 0;2 3 0 1;3 2 0 0;3 2 0 1;3 3 0 0;3 3 0 1;3 3 1 0;3 3 1 1;3 4 0 0;3 4 0 1;4 3 0 0;4 3 0 1;4 3 1 0;4 3 1 1;4 4 0 0;4 4 0 1;4 4 1 0;4 4 1 1;5 4 0 0;5 4 0 1;5 4 1 0;5 4 1 1;5 4 2 0;	2350.83	7	19.1392	26.2736	5.88967	6	0.00357	1.00614	0.21212	0.8	0.15	0	0	0	0	0	-1	0	0	sp|P0DOX6|IGM_HUMAN;sp|P01871|IGHM_HUMAN	;IGHM	332;209	7090060	44034900			-1	-1	6110	J7,J7,(5 4 2 1),1.00	100	100	100
20210408_Std_IgM_NGP_trypsin-chemotrypsin-1.6113.6113.3.1.dta	20210408_Std_IgM_NGP_trypsin-chemotrypsin-1.6113.6113.3.1.dta	20210408_Std_IgM_NGP_trypsin-chemotrypsin-1	6113	2522.24	3771.48	1257.83	3	1	GLTFQQJASSM	11,Oxidation[M];	1199.54	6 5 0 4	H(6)N(5)F(4)	(N(F)(N(H(H(N(H)(F)))(H(N(H)(F))(N(H)(F))))))	419	0 1 0 0;0 1 0 1;0 2 0 0;0 2 0 1;1 2 0 0;1 2 0 1;2 2 0 0;2 2 0 1;2 3 0 0;2 3 0 1;2 3 0 2;2 4 0 0;2 4 0 1;2 4 0 2;2 4 0 3;3 2 0 0;3 2 0 1;3 3 0 0;3 3 0 1;3 3 0 2;3 4 0 0;3 4 0 1;3 4 0 2;3 4 0 3;3 5 0 0;3 5 0 1;3 5 0 2;3 5 0 3;3 5 0 4;4 3 0 0;4 3 0 1;4 3 0 2;4 4 0 0;4 4 0 1;4 4 0 2;4 4 0 3;4 5 0 0;4 5 0 1;4 5 0 2;4 5 0 3;4 5 0 4;5 4 0 0;5 4 0 1;5 4 0 2;5 4 0 3;5 5 0 0;5 5 0 1;5 5 0 2;5 5 0 3;5 5 0 4…	2571.95	7	37.3343	46.8449	19.6719	7	-0.00163	-0.43118	0.26786	1.25	0.15	0	0	0	0	0	-1	0	0	sp|P0DOX6|IGM_HUMAN;sp|P01871|IGHM_HUMAN	;IGHM	332;209	2743800	9121440			0	0	6114	J7,J7,(6 5 0 4),1.00	100	100	100
20210408_Std_IgM_NGP_trypsin-chemotrypsin-1.6123.6123.3.0.dta	20210408_Std_IgM_NGP_trypsin-chemotrypsin-1.6123.6123.3.0.dta	20210408_Std_IgM_NGP_trypsin-chemotrypsin-1	6123	2526.1	3753.45	1251.82	3	1	GLTFQQJASSM	11,Oxidation[M];	1199.54	5 5 2 1	H(5)N(5)A(2)F(1)	(N(N(H(H(N)(N(H(A))))(H(N(F)(H(A)))))))	2730	0 1 0 0;0 2 0 0;1 2 0 0;2 2 0 0;2 3 0 0;2 3 0 1;2 4 0 0;3 2 0 0;3 3 0 0;3 3 0 1;3 3 1 0;3 3 1 1;3 4 0 0;3 4 0 1;3 4 1 0;3 5 0 0;3 5 0 1;4 3 0 0;4 3 0 1;4 3 1 0;4 3 1 1;4 4 0 0;4 4 0 1;4 4 1 0;4 4 1 1;4 5 0 0;4 5 0 1;4 5 1 0;4 5 1 1;5 4 0 0;5 4 0 1;5 4 1 0;5 4 1 1;5 4 2 0;5 4 2 1;5 5 0 0;5 5 0 1;5 5 1 0;5 5 1 1;5 5 2 0;	2553.91	7	27.3268	35.8884	11.4267	5	0.00501	1.33361	0.2619	1.05	0.2	0	0	0	0	0	-1	0	0	sp|P0DOX6|IGM_HUMAN;sp|P01871|IGHM_HUMAN	;IGHM	332;209	2016440	13887000			-1	-1	6124	J7,J7,(5 5 2 1),1.00	100	100	100
20210408_Std_IgM_NGP_trypsin-chemotrypsin-1.6130.6130.3.2.dta	20210408_Std_IgM_NGP_trypsin-chemotrypsin-1.6130.6130.3.2.dta	20210408_Std_IgM_NGP_trypsin-chemotrypsin-1	6130	2528.93	4706.93	1569.65	3	1	GLTFQQJASSMCVPDQDTAIR	12,Carbamidomethyl[C];	2339.08	6 4 1 2	H(6)N(4)A(1)F(2)	(N(F)(N(H(H(H)(H))(H(N(F))(N(H(A)))))))	16	0 1 0 0;0 1 0 1;0 2 0 0;0 2 0 1;1 2 0 0;1 2 0 1;2 2 0 0;2 2 0 1;2 3 0 0;2 3 0 1;2 3 0 2;2 4 0 0;2 4 0 1;2 4 0 2;3 2 0 0;3 2 0 1;3 3 0 0;3 3 0 1;3 3 0 2;3 3 1 0;3 3 1 1;3 4 0 0;3 4 0 1;3 4 0 2;3 4 1 0;3 4 1 1;3 4 1 2;4 2 0 0;4 2 0 1;4 3 0 0;4 3 0 1;4 3 0 2;4 3 1 0;4 3 1 1;4 4 0 0;4 4 0 1;4 4 0 2;4 4 1 0;4 4 1 1;4 4 1 2;5 2 0 0;5 2 0 1;5 3 0 0;5 3 0 1;5 3 0 2;5 3 1 0;5 3 1 1;5 4 0 0;5 4 0 1;5 4 0 2…	2367.85	7	2.82265	4.17509	0.31096	2	0.01373	2.91643	0.0625	0.25	0	0	0	0	0	0	-1	0	0	sp|P0DOX6|IGM_HUMAN;sp|P01871|IGHM_HUMAN	;IGHM	332;209	366308	71035800	6 4 2 0	H(6)N(4)A(2)	195328	71231100	6131	J7,J7,(6 4 2 0),1.00	100	100	100
20210408_Std_IgM_NGP_trypsin-chemotrypsin-1.6144.6144.4.2.dta	20210408_Std_IgM_NGP_trypsin-chemotrypsin-1.6144.6144.4.2.dta	20210408_Std_IgM_NGP_trypsin-chemotrypsin-1	6144	2534.59	4908.99	1228	4	1	GLTFQQJASSMCVPDQDTAIR	12,Carbamidomethyl[C];	2339.08	6 5 2 0	H(6)N(5)A(2)	(N(N(H(N)(H(N(H(H))))(H(N(H(A(A))))))))	3903	0 1 0 0;0 2 0 0;1 2 0 0;1 3 0 0;2 2 0 0;2 3 0 0;2 4 0 0;3 2 0 0;3 3 0 0;3 3 1 0;3 3 2 0;3 4 0 0;3 4 1 0;3 4 2 0;3 5 0 0;4 3 0 0;4 3 1 0;4 3 2 0;4 4 0 0;4 4 1 0;4 4 2 0;4 5 0 0;4 5 1 0;4 5 2 0;5 3 0 0;5 4 0 0;5 4 1 0;5 4 2 0;5 5 0 0;5 5 1 0;5 5 2 0;6 4 0 0;6 4 1 0;6 4 2 0;6 5 0 0;6 5 1 0;	2569.9	7	15.0953	21.611	2.99479	3	0.00852	1.7358	0.18421	0.525	0.125	0	0	0	0	0	-1	0	0	sp|P0DOX6|IGM_HUMAN;sp|P01871|IGHM_HUMAN	;IGHM	332;209	101687	1296600			-1	-1	6145	J7,J7,(6 5 2 0),1.00	100	100	100
20210408_Std_IgM_NGP_trypsin-chemotrypsin-1.6178.6178.4.1.dta	20210408_Std_IgM_NGP_trypsin-chemotrypsin-1.6178.6178.4.1.dta	20210408_Std_IgM_NGP_trypsin-chemotrypsin-1	6178	2548.22	4560.87	1140.97	4	1	GLTFQQJASSMCVPDQDTAIR	12,Carbamidomethyl[C];	2339.08	6 4 1 1	H(6)N(4)A(1)F(1)	(N(N(H(H(H)(H))(H(N)(N(F)(H(A)))))))	2006	0 1 0 0;0 2 0 0;1 2 0 0;2 2 0 0;2 3 0 0;2 3 0 1;2 4 0 0;2 4 0 1;3 2 0 0;3 3 0 0;3 3 0 1;3 3 1 0;3 3 1 1;3 4 0 0;3 4 0 1;3 4 1 0;3 4 1 1;4 2 0 0;4 3 0 0;4 3 0 1;4 3 1 0;4 3 1 1;4 4 0 0;4 4 0 1;4 4 1 0;4 4 1 1;5 2 0 0;5 3 0 0;5 3 0 1;5 3 1 0;5 3 1 1;5 4 0 0;5 4 0 1;5 4 1 0;5 4 1 1;6 3 0 0;6 3 0 1;6 3 1 0;6 3 1 1;6 4 0 0;6 4 0 1;6 4 1 0;	2221.79	7	5.07036	7.61801	0.33903	2	0.00997	2.18494	0.06818	0.4	0.025	0	0	0	0	0	-1	0	0	sp|P0DOX6|IGM_HUMAN;sp|P01871|IGHM_HUMAN	;IGHM	332;209	20801.4	170389			-1	-1	6179	J7,J7,(6 4 1 1),1.00	100	100	100
20210408_Std_IgM_NGP_trypsin-chemotrypsin-1.6185.6185.3.0.dta	20210408_Std_IgM_NGP_trypsin-chemotrypsin-1.6185.6185.3.0.dta	20210408_Std_IgM_NGP_trypsin-chemotrypsin-1	6185	2551	4560.88	1520.96	3	1	GLTFQQJASSMCVPDQDTAIR	12,Carbamidomethyl[C];	2339.08	6 4 1 1	H(6)N(4)A(1)F(1)	(N(N(H(H(N(H(H))))(H(N(F)(H(A)))))))	2438	0 1 0 0;0 2 0 0;1 2 0 0;2 2 0 0;2 3 0 0;2 3 0 1;3 2 0 0;3 3 0 0;3 3 0 1;3 3 1 0;3 3 1 1;3 4 0 0;3 4 0 1;4 3 0 0;4 3 0 1;4 3 1 0;4 3 1 1;4 4 0 0;4 4 0 1;4 4 1 0;4 4 1 1;5 3 0 0;5 4 0 0;5 4 0 1;5 4 1 0;5 4 1 1;6 4 0 0;6 4 0 1;6 4 1 0;	2221.79	7	20.0318	23.2777	14.0038	6	0.01208	2.64779	0.29032	0.65	0.1	0	0	0	0	0	-1	0	0	sp|P0DOX6|IGM_HUMAN;sp|P01871|IGHM_HUMAN	;IGHM	332;209	392296	3162370			-1	-1	6186	J7,J7,(6 4 1 1),1.00	100	100	100
20210408_Std_IgM_NGP_trypsin-chemotrypsin-1.6220.6220.3.0.dta	20210408_Std_IgM_NGP_trypsin-chemotrypsin-1.6220.6220.3.0.dta	20210408_Std_IgM_NGP_trypsin-chemotrypsin-1	6220	2565.07	4689.91	1563.98	3	1	GLTFQQJASSMCVPDQDTAIR	12,Carbamidomethyl[C];	2339.08	5 4 2 1	H(5)N(4)A(2)F(1)	(N(F)(N(H(H(N(H(A))))(H(N(H(A)))))))	281	0 1 0 0;0 1 0 1;0 2 0 0;0 2 0 1;1 2 0 0;1 2 0 1;2 2 0 0;2 2 0 1;2 3 0 0;2 3 0 1;3 2 0 0;3 2 0 1;3 3 0 0;3 3 0 1;3 3 1 0;3 3 1 1;3 4 0 0;3 4 0 1;4 3 0 0;4 3 0 1;4 3 1 0;4 3 1 1;4 4 0 0;4 4 0 1;4 4 1 0;4 4 1 1;5 4 0 0;5 4 0 1;5 4 1 0;5 4 1 1;5 4 2 0;	2350.83	7	9.88355	14.7546	0.8374	3	0.00468	0.99707	0.12121	0.55	0.05	0	0	0	0	0	-1	0	0	sp|P0DOX6|IGM_HUMAN;sp|P01871|IGHM_HUMAN	;IGHM	332;209	21975900	270289000			-1	-1	6221	J7,J7,(5 4 2 1),1.00	100	100	100
20210408_Std_IgM_NGP_trypsin-chemotrypsin-1.6243.6243.3.0.dta	20210408_Std_IgM_NGP_trypsin-chemotrypsin-1.6243.6243.3.0.dta	20210408_Std_IgM_NGP_trypsin-chemotrypsin-1	6243	2574.43	3431.34	1144.45	3	1	JVSLVMSDTAGTCY	13,Carbamidomethyl[C];	1517.66	5 4 1 0	H(5)N(4)A(1)	(N(N(H(H(N(H)))(H(N(H(A)))))))	2633	0 1 0 0;0 2 0 0;1 2 0 0;2 2 0 0;2 3 0 0;3 2 0 0;3 3 0 0;3 3 1 0;3 4 0 0;4 3 0 0;4 3 1 0;4 4 0 0;4 4 1 0;5 4 0 0;	1913.68	1	9.60445	14.0776	1.29721	3	0.00483	1.40863	0.1875	0.61538	0.11538	0	0	0	0	0	-1	0	0	sp|P0DOX6|IGM_HUMAN;sp|P01871|IGHM_HUMAN	;IGHM	563;440	833462	5494740			-1	-1	6244	J1,J1,(5 4 1 0),1.00	100	100	100
20210408_Std_IgM_NGP_trypsin-chemotrypsin-1.6660.6660.3.0.dta	20210408_Std_IgM_NGP_trypsin-chemotrypsin-1.6660.6660.3.0.dta	20210408_Std_IgM_NGP_trypsin-chemotrypsin-1	6660	2744.78	3737.46	1246.49	3	1	GLTFQQJASSM		1183.54	5 5 2 1	H(5)N(5)A(2)F(1)	(N(F)(N(H(H(N(H(A))))(H(N)(N(H(A)))))))	298	0 1 0 0;0 1 0 1;0 2 0 0;0 2 0 1;1 2 0 0;1 2 0 1;2 2 0 0;2 2 0 1;2 3 0 0;2 3 0 1;2 4 0 0;2 4 0 1;3 2 0 0;3 2 0 1;3 3 0 0;3 3 0 1;3 3 1 0;3 3 1 1;3 4 0 0;3 4 0 1;3 4 1 0;3 4 1 1;3 5 0 0;3 5 0 1;4 3 0 0;4 3 0 1;4 3 1 0;4 3 1 1;4 4 0 0;4 4 0 1;4 4 1 0;4 4 1 1;4 5 0 0;4 5 0 1;4 5 1 0;4 5 1 1;5 4 0 0;5 4 0 1;5 4 1 0;5 4 1 1;5 4 2 0;5 4 2 1;5 5 0 0;5 5 0 1;5 5 1 0;5 5 1 1;5 5 2 0;	2553.91	7	29.2588	30.4386	27.0676	7	0.00589	1.57718	0.38776	0.95	0.15	0	0	0	0	0	-1	0	0	sp|P0DOX6|IGM_HUMAN;sp|P01871|IGHM_HUMAN	;IGHM	332;209	13446400	95214100			-1	-1	6661	J7,J7,(5 5 2 1),1.00	100	100	100
20210408_Std_IgM_NGP_trypsin-chemotrypsin-1.6682.6682.3.0.dta	20210408_Std_IgM_NGP_trypsin-chemotrypsin-1.6682.6682.3.0.dta	20210408_Std_IgM_NGP_trypsin-chemotrypsin-1	6682	2753.71	3534.38	1178.8	3	1	GLTFQQJASSM		1183.54	5 4 2 1	H(5)N(4)A(2)F(1)	(N(F)(N(H(H(N(H(A))))(H(N(H(A)))))))	281	0 1 0 0;0 1 0 1;0 2 0 0;0 2 0 1;1 2 0 0;1 2 0 1;2 2 0 0;2 2 0 1;2 3 0 0;2 3 0 1;3 2 0 0;3 2 0 1;3 3 0 0;3 3 0 1;3 3 1 0;3 3 1 1;3 4 0 0;3 4 0 1;4 3 0 0;4 3 0 1;4 3 1 0;4 3 1 1;4 4 0 0;4 4 0 1;4 4 1 0;4 4 1 1;5 4 0 0;5 4 0 1;5 4 1 0;5 4 1 1;5 4 2 0;	2350.83	7	42.5094	45.3893	37.1609	8	0.00562	1.58901	0.51515	1.05	0.2	0	0	0	0	0	-1	0	0	sp|P0DOX6|IGM_HUMAN;sp|P01871|IGHM_HUMAN	;IGHM	332;209	36777600	228354000			-1	-1	6683	J7,J7,(5 4 2 1),1.00	100	100	100
20210408_Std_IgM_NGP_trypsin-chemotrypsin-1.6712.6712.3.0.dta	20210408_Std_IgM_NGP_trypsin-chemotrypsin-1.6712.6712.3.0.dta	20210408_Std_IgM_NGP_trypsin-chemotrypsin-1	6712	2765.69	3753.45	1251.82	3	1	GLTFQQJASSM		1183.54	6 5 2 0	H(6)N(5)A(2)	(N(N(H(N)(H(H))(H(N(H(A)))(N(H(A)))))))	3726	0 1 0 0;0 2 0 0;1 2 0 0;1 3 0 0;2 2 0 0;2 3 0 0;2 4 0 0;2 5 0 0;3 2 0 0;3 3 0 0;3 3 1 0;3 4 0 0;3 4 1 0;3 5 0 0;3 5 1 0;4 2 0 0;4 3 0 0;4 3 1 0;4 4 0 0;4 4 1 0;4 4 2 0;4 5 0 0;4 5 1 0;4 5 2 0;5 3 0 0;5 3 1 0;5 4 0 0;5 4 1 0;5 4 2 0;5 5 0 0;5 5 1 0;5 5 2 0;6 4 0 0;6 4 1 0;6 4 2 0;6 5 0 0;6 5 1 0;	2569.9	7	6.86339	7.479	5.72013	5	0.00411	1.09393	0.17949	0.35	0.15	0	0	0	0	0	-1	0	0	sp|P0DOX6|IGM_HUMAN;sp|P01871|IGHM_HUMAN	;IGHM	332;209	0	0			-1	-1	6713	J7,J7,(6 5 2 0),1.00	100	100	100
20210408_Std_IgM_NGP_trypsin-chemotrypsin-1.6729.6729.3.1.dta	20210408_Std_IgM_NGP_trypsin-chemotrypsin-1.6729.6729.3.1.dta	20210408_Std_IgM_NGP_trypsin-chemotrypsin-1	6729	2772.53	3609.43	1203.81	3	1	GLTFQQJASSM		1183.54	6 5 0 3	H(6)N(5)F(3)	(N(N(H(H(N(H)(F)))(H(N(H)(F))(N(H)(F))))))	2506	0 1 0 0;0 2 0 0;1 2 0 0;2 2 0 0;2 3 0 0;2 3 0 1;2 4 0 0;2 4 0 1;2 4 0 2;3 2 0 0;3 3 0 0;3 3 0 1;3 4 0 0;3 4 0 1;3 4 0 2;3 5 0 0;3 5 0 1;3 5 0 2;3 5 0 3;4 3 0 0;4 3 0 1;4 4 0 0;4 4 0 1;4 4 0 2;4 5 0 0;4 5 0 1;4 5 0 2;4 5 0 3;5 4 0 0;5 4 0 1;5 4 0 2;5 5 0 0;5 5 0 1;5 5 0 2;5 5 0 3;6 5 0 0;6 5 0 1;6 5 0 2;	2425.89	7	8.41819	10.516	4.52217	5	-0.002	-0.55531	0.175	0.5	0.1	0	0	0	0	0	-1	0	0	sp|P0DOX6|IGM_HUMAN;sp|P01871|IGHM_HUMAN	;IGHM	332;209	3170840	10076100			0	0	6730	J7,J7,(6 5 0 3),1.00	100	100	100
20210408_Std_IgM_NGP_trypsin-chemotrypsin-1.6736.6736.3.1.dta	20210408_Std_IgM_NGP_trypsin-chemotrypsin-1.6736.6736.3.1.dta	20210408_Std_IgM_NGP_trypsin-chemotrypsin-1	6736	2775.33	3406.35	1136.12	3	1	GLTFQQJASSM		1183.54	6 4 0 3	H(6)N(4)F(3)	(N(F)(N(H(H(N(H(F))))(H(N(H(H)(F)))))))	303	0 1 0 0;0 1 0 1;0 2 0 0;0 2 0 1;1 2 0 0;1 2 0 1;2 2 0 0;2 2 0 1;2 3 0 0;2 3 0 1;3 2 0 0;3 2 0 1;3 3 0 0;3 3 0 1;3 3 0 2;3 4 0 0;3 4 0 1;4 3 0 0;4 3 0 1;4 3 0 2;4 4 0 0;4 4 0 1;4 4 0 2;5 3 0 0;5 3 0 1;5 3 0 2;5 4 0 0;5 4 0 1;5 4 0 2;5 4 0 3;6 4 0 0;6 4 0 1;6 4 0 2;	2222.81	7	9.12562	9.32032	8.76403	7	-0.00251	-0.73799	0.25714	0.5	0.1	0	0	0	0	0	-1	0	0	sp|P0DOX6|IGM_HUMAN;sp|P01871|IGHM_HUMAN	;IGHM	332;209	3621160	10783800			0	0	6737	J7,J7,(6 4 0 3),1.00	100	100	100
