# Supplementary material for: Precise, fast and comprehensive analysis of intact glycopeptides and modified glycans with pGlyco3
Source: Nat Methods. 2021 Nov 25;18(12):1515–23. doi: 10.1038/s41592-021-01306-0 (PMC8648562; doi:10.1038/s41592-021-01306-0)
Supplement: Supplementary file 3 — All additional data files. [file 41592_2021_1306_MOESM3_ESM.zip › Supplementary Data/Result Files for Figures/Fig.2/Fig.2d/IgM-double-site-Chymo-search.txt]

GlySpec	PepSpec	RawName	Scan	RT	PrecursorMH	PrecursorMZ	Charge	Rank	Peptide	Mod	PeptideMH	Glycan(H,N,A,F)	GlycanComposition	PlausibleStruct	GlyID	GlyFrag	GlyMass	GlySite	TotalScore	PepScore	GlyScore	CoreMatched	MassDeviation	PPM	GlyIonRatio	byIonRatio	czIonRatio	GlyDecoy	PepDecoy	IsSmallGlycan	GlycanPEP	GlycanFDR	PeptidePEP	PeptideFDR	TotalFDR	Proteins	Genes	ProSites	MonoArea	IsotopeArea	CorrectedGlycan(H,N,A,F)	CorrectedComposition	CorrectedMonoArea	CorrectedIsotopeArea	ETDScan	LocalizedSiteGroups	LocalizedScore	LocalizedIonRatio	PreLocalizedScore
20210408_Std_IgM_NGP_trypsin-chemotrypsin-1.3068.3068.4.1.dta	20210408_Std_IgM_NGP_trypsin-chemotrypsin-1.3068.3068.4.1.dta	20210408_Std_IgM_NGP_trypsin-chemotrypsin-1	3068	1278.00192	5067.96943	1267.74781	4	1	THTJISESHPJATF		1555.71356	12 7 0 1	H(12)N(7)F(1)	(N(N(H(H)(H))))(N(F)(N(H(H(N(H(H))))(H(N(H(H)))(N(H(H)))))))	3365	0 1 0 0;0 1 0 1;0 2 0 0;0 2 0 1;0 3 0 0;0 3 0 1;0 4 0 0;0 4 0 1;1 2 0 0;1 2 0 1;1 3 0 0;1 3 0 1;1 4 0 0;1 4 0 1;2 2 0 0;2 2 0 1;2 3 0 0;2 3 0 1;2 4 0 0;2 4 0 1;2 5 0 0;2 5 0 1;2 6 0 0;2 6 0 1;3 2 0 0;3 2 0 1;3 3 0 0;3 3 0 1;3 4 0 0;3 4 0 1;3 5 0 0;3 5 0 1;3 6 0 0;3 6 0 1;3 7 0 0;3 7 0 1;4 3 0 0;4 3 0 1;4 4 0 0;4 4 0 1;4 5 0 0;4 5 0 1;4 6 0 0;4 6 0 1;4 7 0 0;4 7 0 1;5 3 0 0;5 3 0 1;5 4 0 0;5 4 0 1…	3512.2474	11	8.938	11.21709	4.70542	2	0.00847	1.67199	0.26882	0.26923	0.15385	0	0	0	0	0	-1	0	0	sp|P0DOX6|IGM_HUMAN;sp|P01871|IGHM_HUMAN	;IGHM	402;279	2.60E+06	3.42E+07			-1	-1	3069	J4,J4,(5 5 0 1),0.86;J11,J11,(7 2 0 0),0.86	11	0.423076923	5
20210408_Std_IgM_NGP_trypsin-chemotrypsin-1.3077.3077.3.0.dta	20210408_Std_IgM_NGP_trypsin-chemotrypsin-1.3077.3077.3.0.dta	20210408_Std_IgM_NGP_trypsin-chemotrypsin-1	3077	1281.59811	4905.91576	1635.97677	3	1	THTJISESHPJATF		1555.71356	11 7 0 1	H(11)N(7)F(1)	(N(N(H(H(N(H(H)))(N(H(H))))(H(N(H(H)))(N(H(N(H)(F))))))))	2434	0 1 0 0;0 2 0 0;1 2 0 0;2 2 0 0;2 3 0 0;2 4 0 0;3 2 0 0;3 3 0 0;3 4 0 0;3 4 0 1;3 5 0 0;3 5 0 1;3 6 0 0;4 3 0 0;4 4 0 0;4 4 0 1;4 5 0 0;4 5 0 1;4 6 0 0;4 6 0 1;4 7 0 0;4 7 0 1;5 3 0 0;5 4 0 0;5 4 0 1;5 5 0 0;5 5 0 1;5 6 0 0;5 6 0 1;5 7 0 0;5 7 0 1;6 4 0 0;6 5 0 0;6 5 0 1;6 6 0 0;6 6 0 1;6 7 0 0;6 7 0 1;7 4 0 0;7 5 0 0;7 5 0 1;7 6 0 0;7 6 0 1;7 7 0 0;7 7 0 1;8 5 0 0;8 6 0 0;8 6 0 1;8 7 0 0;8 7 0 1…	3350.19457	11	20.84209	23.74981	15.44203	4	0.00762	1.55323	0.31148	0.53846	0.11538	0	0	0	0	0	-1	0	0	sp|P0DOX6|IGM_HUMAN;sp|P01871|IGHM_HUMAN	;IGHM	402;279	2.34E+07	2.99E+08			-1	-1	3078	J4,J4,(5 2 0 1),0.68;J11,J11,(6 5 0 0),0.75	4	0.153846154	2
20210408_Std_IgM_NGP_trypsin-chemotrypsin-1.3082.3082.4.1.dta	20210408_Std_IgM_NGP_trypsin-chemotrypsin-1.3082.3082.4.1.dta	20210408_Std_IgM_NGP_trypsin-chemotrypsin-1	3082	1283.58479	4905.91473	1227.23414	4	1	THTJISESHPJATF		1555.71356	11 7 0 1	H(11)N(7)F(1)	(N(F)(N(H(N)(H(N(H(H)))(N(H(H))))(H(N(H(H)))(N(H(H)))))))	1348	0 1 0 0;0 1 0 1;0 2 0 0;0 2 0 1;1 2 0 0;1 2 0 1;1 3 0 0;1 3 0 1;2 2 0 0;2 2 0 1;2 3 0 0;2 3 0 1;2 4 0 0;2 4 0 1;2 5 0 0;2 5 0 1;3 2 0 0;3 2 0 1;3 3 0 0;3 3 0 1;3 4 0 0;3 4 0 1;3 5 0 0;3 5 0 1;3 6 0 0;3 6 0 1;3 7 0 0;3 7 0 1;4 3 0 0;4 3 0 1;4 4 0 0;4 4 0 1;4 5 0 0;4 5 0 1;4 6 0 0;4 6 0 1;4 7 0 0;4 7 0 1;5 3 0 0;5 3 0 1;5 4 0 0;5 4 0 1;5 5 0 0;5 5 0 1;5 6 0 0;5 6 0 1;5 7 0 0;5 7 0 1;6 4 0 0;6 4 0 1…	3350.19457	11	5.15475	4.56298	6.25375	2	0.00659	1.34389	0.31765	0.15385	0.07692	0	0	0	0	0	-1	0	0	sp|P0DOX6|IGM_HUMAN;sp|P01871|IGHM_HUMAN	;IGHM	402;279	2.15E+06	2.66E+07			-1	-1	3083	J4,J4,(5 5 0 1),0.74;J11,J11,(6 2 0 0),0.76	7	0.269230769	4
20210408_Std_IgM_NGP_trypsin-chemotrypsin-1.3107.3107.3.0.dta	20210408_Std_IgM_NGP_trypsin-chemotrypsin-1.3107.3107.3.0.dta	20210408_Std_IgM_NGP_trypsin-chemotrypsin-1	3107	1294.10231	4743.86152	1581.95869	3	1	THTJISESHPJATF		1555.71356	10 7 0 1	H(10)N(7)F(1)	(N(F)(N(H(N)(H(N(H))(N(H(H))))(H(N(H(H)))(N(H(H)))))))	1467	0 1 0 0;0 1 0 1;0 2 0 0;0 2 0 1;1 2 0 0;1 2 0 1;1 3 0 0;1 3 0 1;2 2 0 0;2 2 0 1;2 3 0 0;2 3 0 1;2 4 0 0;2 4 0 1;2 5 0 0;2 5 0 1;3 2 0 0;3 2 0 1;3 3 0 0;3 3 0 1;3 4 0 0;3 4 0 1;3 5 0 0;3 5 0 1;3 6 0 0;3 6 0 1;3 7 0 0;3 7 0 1;4 3 0 0;4 3 0 1;4 4 0 0;4 4 0 1;4 5 0 0;4 5 0 1;4 6 0 0;4 6 0 1;4 7 0 0;4 7 0 1;5 3 0 0;5 3 0 1;5 4 0 0;5 4 0 1;5 5 0 0;5 5 0 1;5 6 0 0;5 6 0 1;5 7 0 0;5 7 0 1;6 4 0 0;6 4 0 1…	3188.14175	4	16.60777	16.61353	16.59708	4	0.00621	1.30895	0.33333	0.42308	0.07692	0	0	0	0	0	-1	0	0	sp|P0DOX6|IGM_HUMAN;sp|P01871|IGHM_HUMAN	;IGHM	395;272	5.87E+07	6.91E+08			-1	-1	3108	J4,J4,(4 5 0 1),0.68;J11,J11,(6 2 0 0),0.68	4	0.153846154	2
20210408_Std_IgM_NGP_trypsin-chemotrypsin-1.3481.3481.3.0.dta	20210408_Std_IgM_NGP_trypsin-chemotrypsin-1.3481.3481.3.0.dta	20210408_Std_IgM_NGP_trypsin-chemotrypsin-1	3481	1444.81399	5034.95888	1678.99114	3	1	THTJISESHPJATF		1555.71356	10 7 1 1	H(10)N(7)A(1)F(1)	(N(F)(N(H(N)(H(N(H(H)))(N(H(H))))(H(N(H(H)))(N(H(A)))))))	1347	0 1 0 0;0 1 0 1;0 2 0 0;0 2 0 1;1 2 0 0;1 2 0 1;1 3 0 0;1 3 0 1;2 2 0 0;2 2 0 1;2 3 0 0;2 3 0 1;2 4 0 0;2 4 0 1;2 5 0 0;2 5 0 1;3 2 0 0;3 2 0 1;3 3 0 0;3 3 0 1;3 3 1 0;3 3 1 1;3 4 0 0;3 4 0 1;3 4 1 0;3 4 1 1;3 5 0 0;3 5 0 1;3 5 1 0;3 5 1 1;3 6 0 0;3 6 0 1;3 7 0 0;3 7 0 1;4 3 0 0;4 3 0 1;4 3 1 0;4 3 1 1;4 4 0 0;4 4 0 1;4 4 1 0;4 4 1 1;4 5 0 0;4 5 0 1;4 5 1 0;4 5 1 1;4 6 0 0;4 6 0 1;4 6 1 0;4 6 1 1…	3479.23717	11	4.70839	5.87807	2.53614	2	0.00815	1.61907	0.13534	0.19231	0.07692	0	0	0	0	0	-1	0	0	sp|P0DOX6|IGM_HUMAN;sp|P01871|IGHM_HUMAN	;IGHM	402;279	2.14E+07	3.03E+08			-1	-1	3482	J4,J4,(4 2 0 1),0.70;J11,J11,(6 5 1 0),0.69	5	0.192307692	2
20210408_Std_IgM_NGP_trypsin-chemotrypsin-1.3507.3507.4.3.dta	20210408_Std_IgM_NGP_trypsin-chemotrypsin-1.3507.3507.4.3.dta	20210408_Std_IgM_NGP_trypsin-chemotrypsin-1	3507	1455.30003	5075.98656	1269.7521	4	1	THTJISESHPJATF		1555.71356	9 8 1 1	H(9)N(8)A(1)F(1)	(N(N(H(N)(H(N(H)(F))(N(H(H))))(H(N(H))(N(H(N(H(A)))))))))	3929	0 1 0 0;0 2 0 0;1 2 0 0;1 3 0 0;2 2 0 0;2 3 0 0;2 3 0 1;2 4 0 0;2 4 0 1;2 5 0 0;2 5 0 1;3 2 0 0;3 3 0 0;3 3 0 1;3 4 0 0;3 4 0 1;3 5 0 0;3 5 0 1;3 6 0 0;3 6 0 1;3 7 0 0;3 7 0 1;4 3 0 0;4 3 0 1;4 4 0 0;4 4 0 1;4 4 1 0;4 5 0 0;4 5 0 1;4 5 1 0;4 6 0 0;4 6 0 1;4 6 1 0;4 7 0 0;4 7 0 1;4 8 0 0;4 8 0 1;5 3 0 0;5 4 0 0;5 4 0 1;5 4 1 0;5 5 0 0;5 5 0 1;5 5 1 0;5 5 1 1;5 6 0 0;5 6 0 1;5 6 1 0;5 6 1 1;5 7 0 0…	3520.26372	11	5.50795	6.33372	3.97437	2	0.00928	1.82799	0.17117	0.19231	0.07692	0	0	0	0	0	-1	0	0	sp|P0DOX6|IGM_HUMAN;sp|P01871|IGHM_HUMAN	;IGHM	402;279	877649	1.24E+07			-1	-1	3508	J4,J4,(5 5 1 1),0.76;J11,J11,(4 3 0 0),0.68	6	0.230769231	2
20210408_Std_IgM_NGP_trypsin-chemotrypsin-1.3915.3915.4.1.dta	20210408_Std_IgM_NGP_trypsin-chemotrypsin-1.3915.3915.4.1.dta	20210408_Std_IgM_NGP_trypsin-chemotrypsin-1	3915	1621.12976	5326.05392	1332.26894	4	1	THTJISESHPJATF		1555.71356	10 7 2 1	H(10)N(7)A(2)F(1)	(N(F)(N(H(H(N(H(H)))(N(H(A))))(H(N(H(H)))(N(H(N(H(A)))))))))	321	0 1 0 0;0 1 0 1;0 2 0 0;0 2 0 1;1 2 0 0;1 2 0 1;2 2 0 0;2 2 0 1;2 3 0 0;2 3 0 1;2 4 0 0;2 4 0 1;3 2 0 0;3 2 0 1;3 3 0 0;3 3 0 1;3 3 1 0;3 3 1 1;3 4 0 0;3 4 0 1;3 4 1 0;3 4 1 1;3 5 0 0;3 5 0 1;3 6 0 0;3 6 0 1;4 3 0 0;4 3 0 1;4 3 1 0;4 3 1 1;4 4 0 0;4 4 0 1;4 4 1 0;4 4 1 1;4 5 0 0;4 5 0 1;4 5 1 0;4 5 1 1;4 6 0 0;4 6 0 1;4 6 1 0;4 6 1 1;4 7 0 0;4 7 0 1;5 3 0 0;5 3 0 1;5 4 0 0;5 4 0 1;5 4 1 0;5 4 1 1…	3770.33258	11	7.24547	10.0387	2.05804	2	0.00778	1.45988	0.11852	0.26923	0.15385	0	0	0	0	0	-1	0	0	sp|P0DOX6|IGM_HUMAN;sp|P01871|IGHM_HUMAN	;IGHM	402;279	1.09E+07	1.60E+08			-1	-1	3916	J4,J4,(5 5 2 1),0.85;J11,J11,(5 2 0 0),0.84	9	0.346153846	4
