# Supplementary material for: Precise, fast and comprehensive analysis of intact glycopeptides and modified glycans with pGlyco3
Source: Nat Methods. 2021 Nov 25;18(12):1515–23. doi: 10.1038/s41592-021-01306-0 (PMC8648562; doi:10.1038/s41592-021-01306-0)
Supplement: Supplementary file 3 — All additional data files. [file 41592_2021_1306_MOESM3_ESM.zip › Supplementary Data/Result Files for Figures/Fig.2/Fig.2d/IgM-double-site-GluC-validation.txt]

GlySpec	PepSpec	RawName	Scan	RT	PrecursorMH	PrecursorMZ	Charge	Rank	Peptide	Mod	PeptideMH	Glycan(H,N,A,F)	GlycanComposition	PlausibleStruct	GlyID	GlyFrag	GlyMass	GlySite	TotalScore	PepScore	GlyScore	CoreMatched	MassDeviation	PPM	GlyIonRatio	byIonRatio	czIonRatio	GlyDecoy	PepDecoy	IsSmallGlycan	GlycanPEP	GlycanFDR	PeptidePEP	PeptideFDR	TotalFDR	Proteins	Genes	ProSites	MonoArea	IsotopeArea	CorrectedGlycan(H,N,A,F)	CorrectedComposition	CorrectedMonoArea	CorrectedIsotopeArea	ETDScan	LocalizedSiteGroups	LocalizedScore	LocalizedIonRatio	PreLocalizedScore
20210426_IGM_trypsin_GluC_PRM_list2.2420.2420.3.0.dta	20210426_IGM_trypsin_GluC_PRM_list2.2420.2420.3.0.dta	20210426_IGM_trypsin_GluC_PRM_list2	2420	1094.77448	2773.09256	925.03571	3	1	THTJISE		801.37372	5 5 0 1	H(5)N(5)F(1)	(N(F)(N(H(H(N))(H(N(H))(N(H))))))	742	0 1 0 0;0 1 0 1;0 2 0 0;0 2 0 1;1 2 0 0;1 2 0 1;2 2 0 0;2 2 0 1;2 3 0 0;2 3 0 1;2 4 0 0;2 4 0 1;3 2 0 0;3 2 0 1;3 3 0 0;3 3 0 1;3 4 0 0;3 4 0 1;3 5 0 0;3 5 0 1;4 3 0 0;4 3 0 1;4 4 0 0;4 4 0 1;4 5 0 0;4 5 0 1;5 4 0 0;5 4 0 1;5 5 0 0;	1971.71889	4	1.39081	1.11431	1.9043	4	-0.00005	-0.01681	0.16129	0	0.16667	0	0	0	0	0	-1	0	0	THTJISE;THTJISESHPJATF;AVKTHTJISESHPJATF	;;	4;4;7	68282	293772			-1	-1	-1		0	0	0
20210426_IGM_trypsin_GluC_PRM_list2.2785.2785.2.0.dta	20210426_IGM_trypsin_GluC_PRM_list2.2785.2785.2.0.dta	20210426_IGM_trypsin_GluC_PRM_list2	2785	1260.45513	2611.03984	1306.02356	2	1	THTJISE		801.37372	4 5 0 1	H(4)N(5)F(1)	(N(N(H(H(N(F)))(H(N)(N(H))))))	2357	0 1 0 0;0 2 0 0;1 2 0 0;2 2 0 0;2 3 0 0;2 3 0 1;2 4 0 0;3 2 0 0;3 3 0 0;3 3 0 1;3 4 0 0;3 4 0 1;3 5 0 0;3 5 0 1;4 3 0 0;4 4 0 0;4 4 0 1;4 5 0 0;	1809.66607	4	8.25577	4.82175	14.63324	6	0.00006	0.02116	0.45	0.33333	0	0	0	0	0	0	-1	0	0	THTJISE;THTJISESHPJATF;AVKTHTJISESHPJATF	;;	4;4;7	218601	925928			-1	-1	-1		0	0	0
20210426_IGM_trypsin_GluC_PRM_list2.2786.2786.3.0.dta	20210426_IGM_trypsin_GluC_PRM_list2.2786.2786.3.0.dta	20210426_IGM_trypsin_GluC_PRM_list2	2786	1260.68294	2611.03983	871.01813	3	1	THTJISE		801.37372	4 5 0 1	H(4)N(5)F(1)	(N(N(H(N)(H(N(H)))(H(N(F))))))	4067	0 1 0 0;0 2 0 0;1 2 0 0;1 3 0 0;2 2 0 0;2 3 0 0;2 3 0 1;2 4 0 0;2 4 0 1;3 2 0 0;3 3 0 0;3 3 0 1;3 4 0 0;3 4 0 1;3 5 0 0;3 5 0 1;4 3 0 0;4 4 0 0;4 4 0 1;4 5 0 0;	1809.66607	4	2.95653	0.79677	6.96752	4	0.00004	0.01625	0.36364	0.16667	0	0	0	0	0	0	-1	0	0	THTJISE;THTJISESHPJATF;AVKTHTJISESHPJATF	;;	4;4;7	97453	412609			-1	-1	-1		0	0	0
20210426_IGM_trypsin_GluC_PRM_list2.2826.2826.2.0.dta	20210426_IGM_trypsin_GluC_PRM_list2.2826.2826.2.0.dta	20210426_IGM_trypsin_GluC_PRM_list2	2826	1278.47071	2773.09258	1387.04993	2	1	THTJISE		801.37372	5 5 0 1	H(5)N(5)F(1)	(N(N(H(H(N)(N(H)))(H(N(H)(F))))))	2781	0 1 0 0;0 2 0 0;1 2 0 0;2 2 0 0;2 3 0 0;2 3 0 1;2 4 0 0;3 2 0 0;3 3 0 0;3 3 0 1;3 4 0 0;3 4 0 1;3 5 0 0;3 5 0 1;4 3 0 0;4 3 0 1;4 4 0 0;4 4 0 1;4 5 0 0;4 5 0 1;5 4 0 0;5 4 0 1;5 5 0 0;	1971.71889	4	4.98598	3.76249	7.25818	5	-0.00003	-0.01219	0.32	0.33333	0.08333	0	0	0	0	0	-1	0	0	THTJISE;THTJISESHPJATF;AVKTHTJISESHPJATF	;;	4;4;7	1.24E+06	5.12E+06			-1	-1	-1		0	0	0
20210426_IGM_trypsin_GluC_PRM_list2.2827.2827.3.0.dta	20210426_IGM_trypsin_GluC_PRM_list2.2827.2827.3.0.dta	20210426_IGM_trypsin_GluC_PRM_list2	2827	1278.69849	2773.09256	925.03571	3	1	THTJISE		801.37372	5 5 0 1	H(5)N(5)F(1)	(N(N(H(N)(H(N(H)))(H(N(H)(F))))))	4075	0 1 0 0;0 2 0 0;1 2 0 0;1 3 0 0;2 2 0 0;2 3 0 0;2 3 0 1;2 4 0 0;2 4 0 1;3 2 0 0;3 3 0 0;3 3 0 1;3 4 0 0;3 4 0 1;3 5 0 0;3 5 0 1;4 3 0 0;4 3 0 1;4 4 0 0;4 4 0 1;4 5 0 0;4 5 0 1;5 4 0 0;5 4 0 1;5 5 0 0;	1971.71889	4	5.89889	4.22382	9.00973	6	-0.00005	-0.01681	0.25926	0.33333	0.08333	0	0	0	0	0	-1	0	0	THTJISE;THTJISESHPJATF;AVKTHTJISESHPJATF	;;	4;4;7	1.03E+06	4.00E+06			-1	-1	-1		0	0	0
20210426_IGM_trypsin_GluC_PRM_list2.2866.2866.3.0.dta	20210426_IGM_trypsin_GluC_PRM_list2.2866.2866.3.0.dta	20210426_IGM_trypsin_GluC_PRM_list2	2866	1295.78367	3064.18796	1022.0675	3	1	THTJISE		801.37372	5 5 1 1	H(5)N(5)A(1)F(1)	(N(F)(N(H(H(N)(N(H)))(H(N(H(A)))))))	655	0 1 0 0;0 1 0 1;0 2 0 0;0 2 0 1;1 2 0 0;1 2 0 1;2 2 0 0;2 2 0 1;2 3 0 0;2 3 0 1;2 4 0 0;2 4 0 1;3 2 0 0;3 2 0 1;3 3 0 0;3 3 0 1;3 3 1 0;3 3 1 1;3 4 0 0;3 4 0 1;3 5 0 0;3 5 0 1;4 3 0 0;4 3 0 1;4 3 1 0;4 3 1 1;4 4 0 0;4 4 0 1;4 4 1 0;4 4 1 1;4 5 0 0;4 5 0 1;4 5 1 0;4 5 1 1;5 4 0 0;5 4 0 1;5 4 1 0;5 4 1 1;5 5 0 0;5 5 0 1;5 5 1 0;	2262.81431	4	4.9072	3.73186	7.08996	6	-0.00007	-0.02128	0.2093	0.25	0.16667	0	0	0	0	0	-1	0	0	THTJISE;THTJISESHPJATF;AVKTHTJISESHPJATF	;;	4;4;7	333089	1.18E+06			-1	-1	-1		0	0	0
20210426_IGM_trypsin_GluC_PRM_list2.2974.2974.2.0.dta	20210426_IGM_trypsin_GluC_PRM_list2.2974.2974.2.0.dta	20210426_IGM_trypsin_GluC_PRM_list2	2974	1345.18761	2773.09258	1387.04993	2	1	THTJISE		801.37372	5 5 0 1	H(5)N(5)F(1)	(N(F)(N(H(N)(H(N(H)))(H(N(H))))))	1537	0 1 0 0;0 1 0 1;0 2 0 0;0 2 0 1;1 2 0 0;1 2 0 1;1 3 0 0;1 3 0 1;2 2 0 0;2 2 0 1;2 3 0 0;2 3 0 1;2 4 0 0;2 4 0 1;3 2 0 0;3 2 0 1;3 3 0 0;3 3 0 1;3 4 0 0;3 4 0 1;3 5 0 0;3 5 0 1;4 3 0 0;4 3 0 1;4 4 0 0;4 4 0 1;4 5 0 0;4 5 0 1;5 4 0 0;5 4 0 1;5 5 0 0;	1971.71889	4	8.2436	3.97814	16.16516	8	-0.00003	-0.01219	0.33333	0.33333	0	0	0	0	0	0	-1	0	0	THTJISE;THTJISESHPJATF;AVKTHTJISESHPJATF	;;	4;4;7	1.04E+08	5.07E+08			-1	-1	-1		0	0	0
20210426_IGM_trypsin_GluC_PRM_list2.2975.2975.3.0.dta	20210426_IGM_trypsin_GluC_PRM_list2.2975.2975.3.0.dta	20210426_IGM_trypsin_GluC_PRM_list2	2975	1345.41525	2773.09256	925.03571	3	1	THTJISE		801.37372	5 5 0 1	H(5)N(5)F(1)	(N(F)(N(H(N)(H(N(H)))(H(N(H))))))	1537	0 1 0 0;0 1 0 1;0 2 0 0;0 2 0 1;1 2 0 0;1 2 0 1;1 3 0 0;1 3 0 1;2 2 0 0;2 2 0 1;2 3 0 0;2 3 0 1;2 4 0 0;2 4 0 1;3 2 0 0;3 2 0 1;3 3 0 0;3 3 0 1;3 4 0 0;3 4 0 1;3 5 0 0;3 5 0 1;4 3 0 0;4 3 0 1;4 4 0 0;4 4 0 1;4 5 0 0;4 5 0 1;5 4 0 0;5 4 0 1;5 5 0 0;	1971.71889	4	12.4284	4.63607	26.89988	8	-0.00005	-0.01681	0.45455	0.16667	0.16667	0	0	0	0	0	-1	0	0	THTJISE;THTJISESHPJATF;AVKTHTJISESHPJATF	;;	4;4;7	3.41E+07	1.37E+08			-1	-1	-1		0	0	0
20210426_IGM_trypsin_GluC_PRM_list2.3012.3012.3.0.dta	20210426_IGM_trypsin_GluC_PRM_list2.3012.3012.3.0.dta	20210426_IGM_trypsin_GluC_PRM_list2	3012	1362.04574	2773.09256	925.03571	3	1	THTJISE		801.37372	5 5 0 1	H(5)N(5)F(1)	(N(N(H(H(N(F)))(H(N(H))(N(H))))))	2352	0 1 0 0;0 2 0 0;1 2 0 0;2 2 0 0;2 3 0 0;2 3 0 1;2 4 0 0;3 2 0 0;3 3 0 0;3 3 0 1;3 4 0 0;3 4 0 1;3 5 0 0;3 5 0 1;4 3 0 0;4 4 0 0;4 4 0 1;4 5 0 0;4 5 0 1;5 4 0 0;5 5 0 0;	1971.71889	4	4.11801	2.27881	7.53367	5	-0.00005	-0.01681	0.30435	0.33333	0	0	0	0	0	0	-1	0	0	THTJISE;THTJISESHPJATF;AVKTHTJISESHPJATF	;;	4;4;7	3.47E+07	1.39E+08			-1	-1	-1		0	0	0
20210426_IGM_trypsin_GluC_PRM_list2.3014.3014.3.0.dta	20210426_IGM_trypsin_GluC_PRM_list2.3014.3014.3.0.dta	20210426_IGM_trypsin_GluC_PRM_list2	3014	1362.50072	3064.18796	1022.0675	3	1	THTJISE		801.37372	5 5 1 1	H(5)N(5)A(1)F(1)	(N(F)(N(H(H(N)(N(H)))(H(N(H(A)))))))	655	0 1 0 0;0 1 0 1;0 2 0 0;0 2 0 1;1 2 0 0;1 2 0 1;2 2 0 0;2 2 0 1;2 3 0 0;2 3 0 1;2 4 0 0;2 4 0 1;3 2 0 0;3 2 0 1;3 3 0 0;3 3 0 1;3 3 1 0;3 3 1 1;3 4 0 0;3 4 0 1;3 5 0 0;3 5 0 1;4 3 0 0;4 3 0 1;4 3 1 0;4 3 1 1;4 4 0 0;4 4 0 1;4 4 1 0;4 4 1 1;4 5 0 0;4 5 0 1;4 5 1 0;4 5 1 1;5 4 0 0;5 4 0 1;5 4 1 0;5 4 1 1;5 5 0 0;5 5 0 1;5 5 1 0;	2262.81431	4	1.23679	0.46366	2.6726	5	-0.00007	-0.02128	0.13953	0.08333	0	0	0	0	0	0	-1	0	0	THTJISE;THTJISESHPJATF;AVKTHTJISESHPJATF	;;	4;4;7	280599	1.03E+06			-1	-1	-1		0	0	0
20210426_IGM_trypsin_GluC_PRM_list2.3086.3086.3.0.dta	20210426_IGM_trypsin_GluC_PRM_list2.3086.3086.3.0.dta	20210426_IGM_trypsin_GluC_PRM_list2	3086	1395.98917	2773.09256	925.03571	3	1	THTJISE		801.37372	5 5 0 1	H(5)N(5)F(1)	(N(F)(N(H(N)(H(N(H)))(H(N(H))))))	1537	0 1 0 0;0 1 0 1;0 2 0 0;0 2 0 1;1 2 0 0;1 2 0 1;1 3 0 0;1 3 0 1;2 2 0 0;2 2 0 1;2 3 0 0;2 3 0 1;2 4 0 0;2 4 0 1;3 2 0 0;3 2 0 1;3 3 0 0;3 3 0 1;3 4 0 0;3 4 0 1;3 5 0 0;3 5 0 1;4 3 0 0;4 3 0 1;4 4 0 0;4 4 0 1;4 5 0 0;4 5 0 1;5 4 0 0;5 4 0 1;5 5 0 0;	1971.71889	4	4.17388	1.20575	9.68612	6	-0.00005	-0.01681	0.30303	0.16667	0	0	0	0	0	0	-1	0	0	THTJISE;THTJISESHPJATF;AVKTHTJISESHPJATF	;;	4;4;7	3.50E+07	1.41E+08			-1	-1	-1		0	0	0
20210426_IGM_trypsin_GluC_PRM_list2.3118.3118.2.0.dta	20210426_IGM_trypsin_GluC_PRM_list2.3118.3118.2.0.dta	20210426_IGM_trypsin_GluC_PRM_list2	3118	1411.34531	2611.03984	1306.02356	2	1	THTJISE		801.37372	4 5 0 1	H(4)N(5)F(1)	(N(F)(N(H(N)(H(N))(H(N(H))))))	1698	0 1 0 0;0 1 0 1;0 2 0 0;0 2 0 1;1 2 0 0;1 2 0 1;1 3 0 0;1 3 0 1;2 2 0 0;2 2 0 1;2 3 0 0;2 3 0 1;2 4 0 0;2 4 0 1;3 2 0 0;3 2 0 1;3 3 0 0;3 3 0 1;3 4 0 0;3 4 0 1;3 5 0 0;3 5 0 1;4 3 0 0;4 3 0 1;4 4 0 0;4 4 0 1;4 5 0 0;	1809.66607	4	10.58038	5.28467	20.41527	6	0.00006	0.02116	0.51724	0.16667	0.25	0	0	0	0	0	-1	0	0	THTJISE;THTJISESHPJATF;AVKTHTJISESHPJATF	;;	4;4;7	2.99E+07	1.16E+08			-1	-1	-1		0	0	0
20210426_IGM_trypsin_GluC_PRM_list2.3119.3119.3.0.dta	20210426_IGM_trypsin_GluC_PRM_list2.3119.3119.3.0.dta	20210426_IGM_trypsin_GluC_PRM_list2	3119	1411.57284	2611.03983	871.01813	3	1	THTJISE		801.37372	4 5 0 1	H(4)N(5)F(1)	(N(F)(N(H(N)(H(N))(H(N(H))))))	1698	0 1 0 0;0 1 0 1;0 2 0 0;0 2 0 1;1 2 0 0;1 2 0 1;1 3 0 0;1 3 0 1;2 2 0 0;2 2 0 1;2 3 0 0;2 3 0 1;2 4 0 0;2 4 0 1;3 2 0 0;3 2 0 1;3 3 0 0;3 3 0 1;3 4 0 0;3 4 0 1;3 5 0 0;3 5 0 1;4 3 0 0;4 3 0 1;4 4 0 0;4 4 0 1;4 5 0 0;	1809.66607	4	14.35247	10.17712	22.10669	5	0.00004	0.01625	0.51724	0.25	0.33333	0	0	0	0	0	-1	0	0	THTJISE;THTJISESHPJATF;AVKTHTJISESHPJATF	;;	4;4;7	1.12E+07	4.35E+07			-1	-1	-1		0	0	0
20210426_IGM_trypsin_GluC_PRM_list2.3122.3122.2.0.dta	20210426_IGM_trypsin_GluC_PRM_list2.3122.3122.2.0.dta	20210426_IGM_trypsin_GluC_PRM_list2	3122	1412.2574	2773.09258	1387.04993	2	1	THTJISE		801.37372	5 5 0 1	H(5)N(5)F(1)	(N(F)(N(H(N)(H(N(H)))(H(N(H))))))	1537	0 1 0 0;0 1 0 1;0 2 0 0;0 2 0 1;1 2 0 0;1 2 0 1;1 3 0 0;1 3 0 1;2 2 0 0;2 2 0 1;2 3 0 0;2 3 0 1;2 4 0 0;2 4 0 1;3 2 0 0;3 2 0 1;3 3 0 0;3 3 0 1;3 4 0 0;3 4 0 1;3 5 0 0;3 5 0 1;4 3 0 0;4 3 0 1;4 4 0 0;4 4 0 1;4 5 0 0;4 5 0 1;5 4 0 0;5 4 0 1;5 5 0 0;	1971.71889	4	2.39592	1.10286	4.79731	3	-0.00003	-0.01219	0.36364	0	0.16667	0	0	0	0	0	-1	0	0	THTJISE;THTJISESHPJATF;AVKTHTJISESHPJATF	;;	4;4;7	1.04E+08	5.10E+08			-1	-1	-1		0	0	0
20210426_IGM_trypsin_GluC_PRM_list2.3123.3123.3.0.dta	20210426_IGM_trypsin_GluC_PRM_list2.3123.3123.3.0.dta	20210426_IGM_trypsin_GluC_PRM_list2	3123	1412.48488	2773.09256	925.03571	3	1	THTJISE		801.37372	5 5 0 1	H(5)N(5)F(1)	(N(F)(N(H(N)(H(N(H)))(H(N(H))))))	1537	0 1 0 0;0 1 0 1;0 2 0 0;0 2 0 1;1 2 0 0;1 2 0 1;1 3 0 0;1 3 0 1;2 2 0 0;2 2 0 1;2 3 0 0;2 3 0 1;2 4 0 0;2 4 0 1;3 2 0 0;3 2 0 1;3 3 0 0;3 3 0 1;3 4 0 0;3 4 0 1;3 5 0 0;3 5 0 1;4 3 0 0;4 3 0 1;4 4 0 0;4 4 0 1;4 5 0 0;4 5 0 1;5 4 0 0;5 4 0 1;5 5 0 0;	1971.71889	4	13.29786	6.67776	25.59233	6	-0.00005	-0.01681	0.48485	0	0.41667	0	0	0	0	0	-1	0	0	THTJISE;THTJISESHPJATF;AVKTHTJISESHPJATF	;;	4;4;7	3.52E+07	1.41E+08			-1	-1	-1		0	0	0
20210426_IGM_trypsin_GluC_PRM_list2.3155.3155.2.0.dta	20210426_IGM_trypsin_GluC_PRM_list2.3155.3155.2.0.dta	20210426_IGM_trypsin_GluC_PRM_list2	3155	1427.94893	2611.03984	1306.02356	2	1	THTJISE		801.37372	4 5 0 1	H(4)N(5)F(1)	(N(F)(N(H(N)(H(N))(H(N(H))))))	1698	0 1 0 0;0 1 0 1;0 2 0 0;0 2 0 1;1 2 0 0;1 2 0 1;1 3 0 0;1 3 0 1;2 2 0 0;2 2 0 1;2 3 0 0;2 3 0 1;2 4 0 0;2 4 0 1;3 2 0 0;3 2 0 1;3 3 0 0;3 3 0 1;3 4 0 0;3 4 0 1;3 5 0 0;3 5 0 1;4 3 0 0;4 3 0 1;4 4 0 0;4 4 0 1;4 5 0 0;	1809.66607	4	76.59608	46.72604	132.06902	9	0.00006	0.02116	0.93103	1.25	0.33333	0	0	0	0	0	-1	0	0	THTJISE;THTJISESHPJATF;AVKTHTJISESHPJATF	;;	4;4;7	2.99E+07	1.16E+08			-1	-1	-1		0	0	0
20210426_IGM_trypsin_GluC_PRM_list2.3156.3156.3.0.dta	20210426_IGM_trypsin_GluC_PRM_list2.3156.3156.3.0.dta	20210426_IGM_trypsin_GluC_PRM_list2	3156	1428.17844	2611.03983	871.01813	3	1	THTJISE		801.37372	4 5 0 1	H(4)N(5)F(1)	(N(F)(N(H(N)(H(N))(H(N(H))))))	1698	0 1 0 0;0 1 0 1;0 2 0 0;0 2 0 1;1 2 0 0;1 2 0 1;1 3 0 0;1 3 0 1;2 2 0 0;2 2 0 1;2 3 0 0;2 3 0 1;2 4 0 0;2 4 0 1;3 2 0 0;3 2 0 1;3 3 0 0;3 3 0 1;3 4 0 0;3 4 0 1;3 5 0 0;3 5 0 1;4 3 0 0;4 3 0 1;4 4 0 0;4 4 0 1;4 5 0 0;	1809.66607	4	79.33912	55.65065	123.33201	9	0.00004	0.01625	0.86207	1.25	0.41667	0	0	0	0	0	-1	0	0	THTJISE;THTJISESHPJATF;AVKTHTJISESHPJATF	;;	4;4;7	1.13E+07	4.38E+07			-1	-1	-1		0	0	0
20210426_IGM_trypsin_GluC_PRM_list2.3157.3157.2.0.dta	20210426_IGM_trypsin_GluC_PRM_list2.3157.3157.2.0.dta	20210426_IGM_trypsin_GluC_PRM_list2	3157	1428.40592	2163.85454	1082.43091	2	1	THTJISE		801.37372	5 2 0 1	H(5)N(2)F(1)	(N(F)(N(H(H)(H(H)(H)))))	856	0 1 0 0;0 1 0 1;0 2 0 0;0 2 0 1;1 2 0 0;1 2 0 1;2 2 0 0;2 2 0 1;3 2 0 0;3 2 0 1;4 2 0 0;4 2 0 1;5 2 0 0;	1362.48077	4	1.98308	0.76325	4.24849	5	0.00005	0.02158	0.33333	0.16667	0	0	0	0	0	0	-1	0	0	THTJISE;THTJISESHPJATF;AVKTHTJISESHPJATF	;;	4;4;7	0	0			-1	-1	-1		0	0	0
20210426_IGM_trypsin_GluC_PRM_list2.3159.3159.2.0.dta	20210426_IGM_trypsin_GluC_PRM_list2.3159.3159.2.0.dta	20210426_IGM_trypsin_GluC_PRM_list2	3159	1428.69012	2773.09258	1387.04993	2	1	THTJISE		801.37372	5 5 0 1	H(5)N(5)F(1)	(N(F)(N(H(N)(H(N(H)))(H(N(H))))))	1537	0 1 0 0;0 1 0 1;0 2 0 0;0 2 0 1;1 2 0 0;1 2 0 1;1 3 0 0;1 3 0 1;2 2 0 0;2 2 0 1;2 3 0 0;2 3 0 1;2 4 0 0;2 4 0 1;3 2 0 0;3 2 0 1;3 3 0 0;3 3 0 1;3 4 0 0;3 4 0 1;3 5 0 0;3 5 0 1;4 3 0 0;4 3 0 1;4 4 0 0;4 4 0 1;4 5 0 0;4 5 0 1;5 4 0 0;5 4 0 1;5 5 0 0;	1971.71889	4	81.74749	54.78461	131.82142	9	-0.00003	-0.01219	0.81818	1.25	0.25	0	0	0	0	0	-1	0	0	THTJISE;THTJISESHPJATF;AVKTHTJISESHPJATF	;;	4;4;7	1.04E+08	5.09E+08			-1	-1	-1		0	0	0
20210426_IGM_trypsin_GluC_PRM_list2.3160.3160.3.0.dta	20210426_IGM_trypsin_GluC_PRM_list2.3160.3160.3.0.dta	20210426_IGM_trypsin_GluC_PRM_list2	3160	1428.78062	2773.09256	925.03571	3	1	THTJISE		801.37372	5 5 0 1	H(5)N(5)F(1)	(N(F)(N(H(N)(H(N(H)))(H(N(H))))))	1537	0 1 0 0;0 1 0 1;0 2 0 0;0 2 0 1;1 2 0 0;1 2 0 1;1 3 0 0;1 3 0 1;2 2 0 0;2 2 0 1;2 3 0 0;2 3 0 1;2 4 0 0;2 4 0 1;3 2 0 0;3 2 0 1;3 3 0 0;3 3 0 1;3 4 0 0;3 4 0 1;3 5 0 0;3 5 0 1;4 3 0 0;4 3 0 1;4 4 0 0;4 4 0 1;4 5 0 0;4 5 0 1;5 4 0 0;5 4 0 1;5 5 0 0;	1971.71889	4	89.41057	64.99186	134.75958	9	-0.00005	-0.01681	0.75758	1.25	0.41667	0	0	0	0	0	-1	0	0	THTJISE;THTJISESHPJATF;AVKTHTJISESHPJATF	;;	4;4;7	3.52E+07	1.41E+08			-1	-1	-1		0	0	0
20210426_IGM_trypsin_GluC_PRM_list2.3192.3192.2.0.dta	20210426_IGM_trypsin_GluC_PRM_list2.3192.3192.2.0.dta	20210426_IGM_trypsin_GluC_PRM_list2	3192	1443.85873	2611.03984	1306.02356	2	1	THTJISE		801.37372	4 5 0 1	H(4)N(5)F(1)	(N(F)(N(H(N)(H(H))(H(N)(N)))))	1196	0 1 0 0;0 1 0 1;0 2 0 0;0 2 0 1;1 2 0 0;1 2 0 1;1 3 0 0;1 3 0 1;2 2 0 0;2 2 0 1;2 3 0 0;2 3 0 1;2 4 0 0;2 4 0 1;2 5 0 0;2 5 0 1;3 2 0 0;3 2 0 1;3 3 0 0;3 3 0 1;3 4 0 0;3 4 0 1;3 5 0 0;3 5 0 1;4 2 0 0;4 2 0 1;4 3 0 0;4 3 0 1;4 4 0 0;4 4 0 1;4 5 0 0;	1809.66607	4	18.40371	11.02774	32.10195	8	0.00006	0.02116	0.48485	0.66667	0.16667	0	0	0	0	0	-1	0	0	THTJISE;THTJISESHPJATF;AVKTHTJISESHPJATF	;;	4;4;7	2.99E+07	1.16E+08			-1	-1	-1		0	0	0
20210426_IGM_trypsin_GluC_PRM_list2.3193.3193.3.0.dta	20210426_IGM_trypsin_GluC_PRM_list2.3193.3193.3.0.dta	20210426_IGM_trypsin_GluC_PRM_list2	3193	1444.08804	2611.03983	871.01813	3	1	THTJISE		801.37372	4 5 0 1	H(4)N(5)F(1)	(N(F)(N(H(N)(H(H))(H(N)(N)))))	1196	0 1 0 0;0 1 0 1;0 2 0 0;0 2 0 1;1 2 0 0;1 2 0 1;1 3 0 0;1 3 0 1;2 2 0 0;2 2 0 1;2 3 0 0;2 3 0 1;2 4 0 0;2 4 0 1;2 5 0 0;2 5 0 1;3 2 0 0;3 2 0 1;3 3 0 0;3 3 0 1;3 4 0 0;3 4 0 1;3 5 0 0;3 5 0 1;4 2 0 0;4 2 0 1;4 3 0 0;4 3 0 1;4 4 0 0;4 4 0 1;4 5 0 0;	1809.66607	4	23.59253	13.21588	42.86346	9	0.00004	0.01625	0.54545	0.33333	0.41667	0	0	0	0	0	-1	0	0	THTJISE;THTJISESHPJATF;AVKTHTJISESHPJATF	;;	4;4;7	1.13E+07	4.40E+07			-1	-1	-1		0	0	0
20210426_IGM_trypsin_GluC_PRM_list2.3196.3196.2.0.dta	20210426_IGM_trypsin_GluC_PRM_list2.3196.3196.2.0.dta	20210426_IGM_trypsin_GluC_PRM_list2	3196	1444.77065	2773.09258	1387.04993	2	1	THTJISE		801.37372	5 5 0 1	H(5)N(5)F(1)	(N(F)(N(H(N)(H(N(H)))(H(N(H))))))	1537	0 1 0 0;0 1 0 1;0 2 0 0;0 2 0 1;1 2 0 0;1 2 0 1;1 3 0 0;1 3 0 1;2 2 0 0;2 2 0 1;2 3 0 0;2 3 0 1;2 4 0 0;2 4 0 1;3 2 0 0;3 2 0 1;3 3 0 0;3 3 0 1;3 4 0 0;3 4 0 1;3 5 0 0;3 5 0 1;4 3 0 0;4 3 0 1;4 4 0 0;4 4 0 1;4 5 0 0;4 5 0 1;5 4 0 0;5 4 0 1;5 5 0 0;	1971.71889	4	34.30253	25.08733	51.41646	8	-0.00003	-0.01219	0.63636	1.08333	0.16667	0	0	0	0	0	-1	0	0	THTJISE;THTJISESHPJATF;AVKTHTJISESHPJATF	;;	4;4;7	1.04E+08	5.09E+08			-1	-1	-1		0	0	0
20210426_IGM_trypsin_GluC_PRM_list2.3197.3197.3.0.dta	20210426_IGM_trypsin_GluC_PRM_list2.3197.3197.3.0.dta	20210426_IGM_trypsin_GluC_PRM_list2	3197	1444.99814	2773.09256	925.03571	3	1	THTJISE		801.37372	5 5 0 1	H(5)N(5)F(1)	(N(F)(N(H(N)(H(N(H)))(H(N(H))))))	1537	0 1 0 0;0 1 0 1;0 2 0 0;0 2 0 1;1 2 0 0;1 2 0 1;1 3 0 0;1 3 0 1;2 2 0 0;2 2 0 1;2 3 0 0;2 3 0 1;2 4 0 0;2 4 0 1;3 2 0 0;3 2 0 1;3 3 0 0;3 3 0 1;3 4 0 0;3 4 0 1;3 5 0 0;3 5 0 1;4 3 0 0;4 3 0 1;4 4 0 0;4 4 0 1;4 5 0 0;4 5 0 1;5 4 0 0;5 4 0 1;5 5 0 0;	1971.71889	4	70.93804	49.35385	111.02297	9	-0.00005	-0.01681	0.75758	1.25	0.41667	0	0	0	0	0	-1	0	0	THTJISE;THTJISESHPJATF;AVKTHTJISESHPJATF	;;	4;4;7	3.54E+07	1.42E+08			-1	-1	-1		0	0	0
20210426_IGM_trypsin_GluC_PRM_list2.3229.3229.2.0.dta	20210426_IGM_trypsin_GluC_PRM_list2.3229.3229.2.0.dta	20210426_IGM_trypsin_GluC_PRM_list2	3229	1460.48978	2611.03984	1306.02356	2	1	THTJISE		801.37372	4 5 0 1	H(4)N(5)F(1)	(N(N(H(H(N(F)))(H(N)(N(H))))))	2357	0 1 0 0;0 2 0 0;1 2 0 0;2 2 0 0;2 3 0 0;2 3 0 1;2 4 0 0;3 2 0 0;3 3 0 0;3 3 0 1;3 4 0 0;3 4 0 1;3 5 0 0;3 5 0 1;4 3 0 0;4 4 0 0;4 4 0 1;4 5 0 0;	1809.66607	4	2.56117	0.81062	5.8122	5	0.00006	0.02116	0.3	0.16667	0	0	0	0	0	0	-1	0	0	THTJISE;THTJISESHPJATF;AVKTHTJISESHPJATF	;;	4;4;7	2.99E+07	1.16E+08			-1	-1	-1		0	0	0
20210426_IGM_trypsin_GluC_PRM_list2.3230.3230.3.0.dta	20210426_IGM_trypsin_GluC_PRM_list2.3230.3230.3.0.dta	20210426_IGM_trypsin_GluC_PRM_list2	3230	1460.7173	2611.03983	871.01813	3	1	THTJISE		801.37372	4 5 0 1	H(4)N(5)F(1)	(N(F)(N(H(H(N)(N))(H(N(H))))))	692	0 1 0 0;0 1 0 1;0 2 0 0;0 2 0 1;1 2 0 0;1 2 0 1;2 2 0 0;2 2 0 1;2 3 0 0;2 3 0 1;2 4 0 0;2 4 0 1;3 2 0 0;3 2 0 1;3 3 0 0;3 3 0 1;3 4 0 0;3 4 0 1;3 5 0 0;3 5 0 1;4 3 0 0;4 3 0 1;4 4 0 0;4 4 0 1;4 5 0 0;	1809.66607	4	2.71979	1.37616	5.2151	6	0.00004	0.01625	0.25926	0.25	0	0	0	0	0	0	-1	0	0	THTJISE;THTJISESHPJATF;AVKTHTJISESHPJATF	;;	4;4;7	1.14E+07	4.41E+07			-1	-1	-1		0	0	0
20210426_IGM_trypsin_GluC_PRM_list2.3233.3233.2.0.dta	20210426_IGM_trypsin_GluC_PRM_list2.3233.3233.2.0.dta	20210426_IGM_trypsin_GluC_PRM_list2	3233	1461.39975	2773.09258	1387.04993	2	1	THTJISE		801.37372	5 5 0 1	H(5)N(5)F(1)	(N(F)(N(H(H(N))(H(N(H))(N(H))))))	742	0 1 0 0;0 1 0 1;0 2 0 0;0 2 0 1;1 2 0 0;1 2 0 1;2 2 0 0;2 2 0 1;2 3 0 0;2 3 0 1;2 4 0 0;2 4 0 1;3 2 0 0;3 2 0 1;3 3 0 0;3 3 0 1;3 4 0 0;3 4 0 1;3 5 0 0;3 5 0 1;4 3 0 0;4 3 0 1;4 4 0 0;4 4 0 1;4 5 0 0;4 5 0 1;5 4 0 0;5 4 0 1;5 5 0 0;	1971.71889	4	4.08661	3.33524	5.48202	6	-0.00003	-0.01219	0.22581	0.33333	0	0	0	0	0	0	-1	0	0	THTJISE;THTJISESHPJATF;AVKTHTJISESHPJATF	;;	4;4;7	1.04E+08	5.09E+08			-1	-1	-1		0	0	0
20210426_IGM_trypsin_GluC_PRM_list2.3234.3234.3.0.dta	20210426_IGM_trypsin_GluC_PRM_list2.3234.3234.3.0.dta	20210426_IGM_trypsin_GluC_PRM_list2	3234	1461.62724	2773.09256	925.03571	3	1	THTJISE		801.37372	5 5 0 1	H(5)N(5)F(1)	(N(F)(N(H(N)(H(N(H)))(H(N(H))))))	1537	0 1 0 0;0 1 0 1;0 2 0 0;0 2 0 1;1 2 0 0;1 2 0 1;1 3 0 0;1 3 0 1;2 2 0 0;2 2 0 1;2 3 0 0;2 3 0 1;2 4 0 0;2 4 0 1;3 2 0 0;3 2 0 1;3 3 0 0;3 3 0 1;3 4 0 0;3 4 0 1;3 5 0 0;3 5 0 1;4 3 0 0;4 3 0 1;4 4 0 0;4 4 0 1;4 5 0 0;4 5 0 1;5 4 0 0;5 4 0 1;5 5 0 0;	1971.71889	4	24.60304	18.14195	36.60219	8	-0.00005	-0.01681	0.51515	0.41667	0.41667	0	0	0	0	0	-1	0	0	THTJISE;THTJISESHPJATF;AVKTHTJISESHPJATF	;;	4;4;7	3.56E+07	1.43E+08			-1	-1	-1		0	0	0
20210426_IGM_trypsin_GluC_PRM_list2.3270.3270.2.0.dta	20210426_IGM_trypsin_GluC_PRM_list2.3270.3270.2.0.dta	20210426_IGM_trypsin_GluC_PRM_list2	3270	1478.14199	2773.09258	1387.04993	2	1	THTJISE		801.37372	5 5 0 1	H(5)N(5)F(1)	(N(F)(N(H(N)(H(N(H)))(H(N(H))))))	1537	0 1 0 0;0 1 0 1;0 2 0 0;0 2 0 1;1 2 0 0;1 2 0 1;1 3 0 0;1 3 0 1;2 2 0 0;2 2 0 1;2 3 0 0;2 3 0 1;2 4 0 0;2 4 0 1;3 2 0 0;3 2 0 1;3 3 0 0;3 3 0 1;3 4 0 0;3 4 0 1;3 5 0 0;3 5 0 1;4 3 0 0;4 3 0 1;4 4 0 0;4 4 0 1;4 5 0 0;4 5 0 1;5 4 0 0;5 4 0 1;5 5 0 0;	1971.71889	4	2.53795	1.21718	4.99082	6	-0.00003	-0.01219	0.21212	0.16667	0	0	0	0	0	0	-1	0	0	THTJISE;THTJISESHPJATF;AVKTHTJISESHPJATF	;;	4;4;7	1.04E+08	5.09E+08			-1	-1	-1		0	0	0
20210426_IGM_trypsin_GluC_PRM_list2.3271.3271.3.0.dta	20210426_IGM_trypsin_GluC_PRM_list2.3271.3271.3.0.dta	20210426_IGM_trypsin_GluC_PRM_list2	3271	1478.36962	2773.09256	925.03571	3	1	THTJISE		801.37372	5 5 0 1	H(5)N(5)F(1)	(N(F)(N(H(N)(H(N(H)))(H(N(H))))))	1537	0 1 0 0;0 1 0 1;0 2 0 0;0 2 0 1;1 2 0 0;1 2 0 1;1 3 0 0;1 3 0 1;2 2 0 0;2 2 0 1;2 3 0 0;2 3 0 1;2 4 0 0;2 4 0 1;3 2 0 0;3 2 0 1;3 3 0 0;3 3 0 1;3 4 0 0;3 4 0 1;3 5 0 0;3 5 0 1;4 3 0 0;4 3 0 1;4 4 0 0;4 4 0 1;4 5 0 0;4 5 0 1;5 4 0 0;5 4 0 1;5 5 0 0;	1971.71889	4	23.71319	17.26449	35.68935	8	-0.00005	-0.01681	0.48485	0.5	0.41667	0	0	0	0	0	-1	0	0	THTJISE;THTJISESHPJATF;AVKTHTJISESHPJATF	;;	4;4;7	3.58E+07	1.44E+08			-1	-1	-1		0	0	0
20210426_IGM_trypsin_GluC_PRM_list2.3304.3304.3.0.dta	20210426_IGM_trypsin_GluC_PRM_list2.3304.3304.3.0.dta	20210426_IGM_trypsin_GluC_PRM_list2	3304	1494.08241	2611.03983	871.01813	3	1	THTJISE		801.37372	4 5 0 1	H(4)N(5)F(1)	(N(N(H(H(N(F)))(H(N)(N(H))))))	2357	0 1 0 0;0 2 0 0;1 2 0 0;2 2 0 0;2 3 0 0;2 3 0 1;2 4 0 0;3 2 0 0;3 3 0 0;3 3 0 1;3 4 0 0;3 4 0 1;3 5 0 0;3 5 0 1;4 3 0 0;4 4 0 0;4 4 0 1;4 5 0 0;	1809.66607	4	3.88703	1.11828	9.029	5	0.00004	0.01625	0.4	0.16667	0	0	0	0	0	0	-1	0	0	THTJISE;THTJISESHPJATF;AVKTHTJISESHPJATF	;;	4;4;7	1.14E+07	4.43E+07			-1	-1	-1		0	0	0
20210426_IGM_trypsin_GluC_PRM_list2.3307.3307.2.0.dta	20210426_IGM_trypsin_GluC_PRM_list2.3307.3307.2.0.dta	20210426_IGM_trypsin_GluC_PRM_list2	3307	1494.76539	2773.09258	1387.04993	2	1	THTJISE		801.37372	5 5 0 1	H(5)N(5)F(1)	(N(F)(N(H(H(N))(H(N(H))(N(H))))))	742	0 1 0 0;0 1 0 1;0 2 0 0;0 2 0 1;1 2 0 0;1 2 0 1;2 2 0 0;2 2 0 1;2 3 0 0;2 3 0 1;2 4 0 0;2 4 0 1;3 2 0 0;3 2 0 1;3 3 0 0;3 3 0 1;3 4 0 0;3 4 0 1;3 5 0 0;3 5 0 1;4 3 0 0;4 3 0 1;4 4 0 0;4 4 0 1;4 5 0 0;4 5 0 1;5 4 0 0;5 4 0 1;5 5 0 0;	1971.71889	4	1.65735	1.11151	2.67104	5	-0.00003	-0.01219	0.16129	0.16667	0	0	0	0	0	0	-1	0	0	THTJISE;THTJISESHPJATF;AVKTHTJISESHPJATF	;;	4;4;7	1.04E+08	5.09E+08			-1	-1	-1		0	0	0
20210426_IGM_trypsin_GluC_PRM_list2.3308.3308.3.0.dta	20210426_IGM_trypsin_GluC_PRM_list2.3308.3308.3.0.dta	20210426_IGM_trypsin_GluC_PRM_list2	3308	1494.99324	2773.09256	925.03571	3	1	THTJISE		801.37372	5 5 0 1	H(5)N(5)F(1)	(N(F)(N(H(N)(H(N(H)))(H(N(H))))))	1537	0 1 0 0;0 1 0 1;0 2 0 0;0 2 0 1;1 2 0 0;1 2 0 1;1 3 0 0;1 3 0 1;2 2 0 0;2 2 0 1;2 3 0 0;2 3 0 1;2 4 0 0;2 4 0 1;3 2 0 0;3 2 0 1;3 3 0 0;3 3 0 1;3 4 0 0;3 4 0 1;3 5 0 0;3 5 0 1;4 3 0 0;4 3 0 1;4 4 0 0;4 4 0 1;4 5 0 0;4 5 0 1;5 4 0 0;5 4 0 1;5 5 0 0;	1971.71889	4	17.53083	17.46474	17.65356	7	-0.00005	-0.01681	0.36364	0.41667	0.41667	0	0	0	0	0	-1	0	0	THTJISE;THTJISESHPJATF;AVKTHTJISESHPJATF	;;	4;4;7	3.58E+07	1.44E+08			-1	-1	-1		0	0	0
20210426_IGM_trypsin_GluC_PRM_list2.3345.3345.3.0.dta	20210426_IGM_trypsin_GluC_PRM_list2.3345.3345.3.0.dta	20210426_IGM_trypsin_GluC_PRM_list2	3345	1511.61483	2773.09256	925.03571	3	1	THTJISE		801.37372	5 5 0 1	H(5)N(5)F(1)	(N(F)(N(H(N)(H(N(H)))(H(N(H))))))	1537	0 1 0 0;0 1 0 1;0 2 0 0;0 2 0 1;1 2 0 0;1 2 0 1;1 3 0 0;1 3 0 1;2 2 0 0;2 2 0 1;2 3 0 0;2 3 0 1;2 4 0 0;2 4 0 1;3 2 0 0;3 2 0 1;3 3 0 0;3 3 0 1;3 4 0 0;3 4 0 1;3 5 0 0;3 5 0 1;4 3 0 0;4 3 0 1;4 4 0 0;4 4 0 1;4 5 0 0;4 5 0 1;5 4 0 0;5 4 0 1;5 5 0 0;	1971.71889	4	15.7103	12.91474	20.90206	8	-0.00005	-0.01681	0.39394	0.5	0.41667	0	0	0	0	0	-1	0	0	THTJISE;THTJISESHPJATF;AVKTHTJISESHPJATF	;;	4;4;7	3.58E+07	1.44E+08			-1	-1	-1		0	0	0
20210426_IGM_trypsin_GluC_PRM_list2.3527.3527.2.0.dta	20210426_IGM_trypsin_GluC_PRM_list2.3527.3527.2.0.dta	20210426_IGM_trypsin_GluC_PRM_list2	3527	1594.27391	2163.85454	1082.43091	2	1	THTJISE		801.37372	5 2 0 1	H(5)N(2)F(1)	(N(F)(N(H(H)(H(H)(H)))))	856	0 1 0 0;0 1 0 1;0 2 0 0;0 2 0 1;1 2 0 0;1 2 0 1;2 2 0 0;2 2 0 1;3 2 0 0;3 2 0 1;4 2 0 0;4 2 0 1;5 2 0 0;	1362.48077	4	3.56678	2.1785	6.14503	6	0.00005	0.02158	0.4	0.25	0	0	0	0	0	0	-1	0	0	THTJISE;THTJISESHPJATF;AVKTHTJISESHPJATF	;;	4;4;7	317399	343155			-1	-1	-1		0	0	0
20210426_IGM_trypsin_GluC_PRM_list2.3569.3569.3.0.dta	20210426_IGM_trypsin_GluC_PRM_list2.3569.3569.3.0.dta	20210426_IGM_trypsin_GluC_PRM_list2	3569	1612.04705	3064.18796	1022.0675	3	1	THTJISE		801.37372	5 5 1 1	H(5)N(5)A(1)F(1)	(N(F)(N(H(H(N)(N(H)))(H(N(H(A)))))))	655	0 1 0 0;0 1 0 1;0 2 0 0;0 2 0 1;1 2 0 0;1 2 0 1;2 2 0 0;2 2 0 1;2 3 0 0;2 3 0 1;2 4 0 0;2 4 0 1;3 2 0 0;3 2 0 1;3 3 0 0;3 3 0 1;3 3 1 0;3 3 1 1;3 4 0 0;3 4 0 1;3 5 0 0;3 5 0 1;4 3 0 0;4 3 0 1;4 3 1 0;4 3 1 1;4 4 0 0;4 4 0 1;4 4 1 0;4 4 1 1;4 5 0 0;4 5 0 1;4 5 1 0;4 5 1 1;5 4 0 0;5 4 0 1;5 4 1 0;5 4 1 1;5 5 0 0;5 5 0 1;5 5 1 0;	2262.81431	4	1.07013	0.66744	1.81797	5	-0.00007	-0.02128	0.11628	0.16667	0	0	0	0	0	0	-1	0	0	THTJISE;THTJISESHPJATF;AVKTHTJISESHPJATF	;;	4;4;7	125850	537960			-1	-1	-1		0	0	0
20210426_IGM_trypsin_GluC_PRM_list2.3675.3675.2.0.dta	20210426_IGM_trypsin_GluC_PRM_list2.3675.3675.2.0.dta	20210426_IGM_trypsin_GluC_PRM_list2	3675	1660.80484	2163.85454	1082.43091	2	1	THTJISE		801.37372	5 2 0 1	H(5)N(2)F(1)	(N(F)(N(H(H(H))(H(H)))))	59	0 1 0 0;0 1 0 1;0 2 0 0;0 2 0 1;1 2 0 0;1 2 0 1;2 2 0 0;2 2 0 1;3 2 0 0;3 2 0 1;4 2 0 0;4 2 0 1;5 2 0 0;	1362.48077	4	17.83911	14.38561	24.25277	8	0.00005	0.02158	0.6	0.83333	0.16667	0	0	0	0	0	-1	0	0	THTJISE;THTJISESHPJATF;AVKTHTJISESHPJATF	;;	4;4;7	403372	467746			-1	-1	-1		0	0	0
20210426_IGM_trypsin_GluC_PRM_list2.3712.3712.2.0.dta	20210426_IGM_trypsin_GluC_PRM_list2.3712.3712.2.0.dta	20210426_IGM_trypsin_GluC_PRM_list2	3712	1677.67478	2163.85454	1082.43091	2	1	THTJISE		801.37372	5 2 0 1	H(5)N(2)F(1)	(N(F)(N(H(H)(H(H)(H)))))	856	0 1 0 0;0 1 0 1;0 2 0 0;0 2 0 1;1 2 0 0;1 2 0 1;2 2 0 0;2 2 0 1;3 2 0 0;3 2 0 1;4 2 0 0;4 2 0 1;5 2 0 0;	1362.48077	4	1.49038	0.81636	2.74212	4	0.00005	0.02158	0.33333	0.16667	0	0	0	0	0	0	-1	0	0	THTJISE;THTJISESHPJATF;AVKTHTJISESHPJATF	;;	4;4;7	209563	230190			-1	-1	-1		0	0	0
20210426_IGM_trypsin_GluC_PRM_list2.3716.3716.2.0.dta	20210426_IGM_trypsin_GluC_PRM_list2.3716.3716.2.0.dta	20210426_IGM_trypsin_GluC_PRM_list2	3716	1678.58662	3064.18804	1532.59766	2	1	THTJISE		801.37372	5 5 1 1	H(5)N(5)A(1)F(1)	(N(F)(N(H(H(N)(N(H)))(H(N(H(A)))))))	655	0 1 0 0;0 1 0 1;0 2 0 0;0 2 0 1;1 2 0 0;1 2 0 1;2 2 0 0;2 2 0 1;2 3 0 0;2 3 0 1;2 4 0 0;2 4 0 1;3 2 0 0;3 2 0 1;3 3 0 0;3 3 0 1;3 3 1 0;3 3 1 1;3 4 0 0;3 4 0 1;3 5 0 0;3 5 0 1;4 3 0 0;4 3 0 1;4 3 1 0;4 3 1 1;4 4 0 0;4 4 0 1;4 4 1 0;4 4 1 1;4 5 0 0;4 5 0 1;4 5 1 0;4 5 1 1;5 4 0 0;5 4 0 1;5 4 1 0;5 4 1 1;5 5 0 0;5 5 0 1;5 5 1 0;	2262.81431	4	1.25883	0.81422	2.08451	5	0.00001	0.00282	0.11628	0.16667	0	0	0	0	0	0	-1	0	0	THTJISE;THTJISESHPJATF;AVKTHTJISESHPJATF	;;	4;4;7	3.61E+07	2.30E+08			-1	-1	-1		0	0	0
20210426_IGM_trypsin_GluC_PRM_list2.3749.3749.2.0.dta	20210426_IGM_trypsin_GluC_PRM_list2.3749.3749.2.0.dta	20210426_IGM_trypsin_GluC_PRM_list2	3749	1694.36601	2163.85454	1082.43091	2	1	THTJISE		801.37372	5 2 0 1	H(5)N(2)F(1)	(N(F)(N(H(H(H))(H(H)))))	59	0 1 0 0;0 1 0 1;0 2 0 0;0 2 0 1;1 2 0 0;1 2 0 1;2 2 0 0;2 2 0 1;3 2 0 0;3 2 0 1;4 2 0 0;4 2 0 1;5 2 0 0;	1362.48077	4	12.17439	9.32283	17.47015	8	0.00005	0.02158	0.53333	0.58333	0.08333	0	0	0	0	0	-1	0	0	THTJISE;THTJISESHPJATF;AVKTHTJISESHPJATF	;;	4;4;7	54191.2	159930			-1	-1	-1		0	0	0
20210426_IGM_trypsin_GluC_PRM_list2.3823.3823.2.0.dta	20210426_IGM_trypsin_GluC_PRM_list2.3823.3823.2.0.dta	20210426_IGM_trypsin_GluC_PRM_list2	3823	1727.72954	2163.85454	1082.43091	2	1	THTJISE		801.37372	5 2 0 1	H(5)N(2)F(1)	(N(F)(N(H(H)(H(H)(H)))))	856	0 1 0 0;0 1 0 1;0 2 0 0;0 2 0 1;1 2 0 0;1 2 0 1;2 2 0 0;2 2 0 1;3 2 0 0;3 2 0 1;4 2 0 0;4 2 0 1;5 2 0 0;	1362.48077	4	2.58702	1.6943	4.24493	5	0.00005	0.02158	0.33333	0.25	0	0	0	0	0	0	-1	0	0	THTJISE;THTJISESHPJATF;AVKTHTJISESHPJATF	;;	4;4;7	0	373092			-1	-1	-1		0	0	0
20210426_IGM_trypsin_GluC_PRM_list2.3860.3860.2.0.dta	20210426_IGM_trypsin_GluC_PRM_list2.3860.3860.2.0.dta	20210426_IGM_trypsin_GluC_PRM_list2	3860	1744.9167	2163.85454	1082.43091	2	1	THTJISE		801.37372	5 2 0 1	H(5)N(2)F(1)	(N(F)(N(H(H)(H(H)(H)))))	856	0 1 0 0;0 1 0 1;0 2 0 0;0 2 0 1;1 2 0 0;1 2 0 1;2 2 0 0;2 2 0 1;3 2 0 0;3 2 0 1;4 2 0 0;4 2 0 1;5 2 0 0;	1362.48077	4	0.83844	0.79599	0.91729	3	0.00005	0.02158	0.2	0.16667	0	0	0	0	0	0	-1	0	0	THTJISE;THTJISESHPJATF;AVKTHTJISESHPJATF	;;	4;4;7	0	0			-1	-1	-1		0	0	0
20210426_IGM_trypsin_GluC_PRM_list2.3897.3897.2.0.dta	20210426_IGM_trypsin_GluC_PRM_list2.3897.3897.2.0.dta	20210426_IGM_trypsin_GluC_PRM_list2	3897	1761.54805	2163.85454	1082.43091	2	1	THTJISE		801.37372	5 2 0 1	H(5)N(2)F(1)	(N(F)(N(H(H)(H(H)(H)))))	856	0 1 0 0;0 1 0 1;0 2 0 0;0 2 0 1;1 2 0 0;1 2 0 1;2 2 0 0;2 2 0 1;3 2 0 0;3 2 0 1;4 2 0 0;4 2 0 1;5 2 0 0;	1362.48077	4	1.2548	0.81097	2.07904	4	0.00005	0.02158	0.26667	0.16667	0	0	0	0	0	0	-1	0	0	THTJISE;THTJISESHPJATF;AVKTHTJISESHPJATF	;;	4;4;7	20577.9	20577.9			-1	-1	-1		0	0	0
20210426_IGM_trypsin_GluC_PRM_list2.3901.3901.2.0.dta	20210426_IGM_trypsin_GluC_PRM_list2.3901.3901.2.0.dta	20210426_IGM_trypsin_GluC_PRM_list2	3901	1762.46051	3064.18804	1532.59766	2	1	THTJISE		801.37372	5 5 1 1	H(5)N(5)A(1)F(1)	(N(F)(N(H(N)(H(N(H)))(H(N(H(A)))))))	1524	0 1 0 0;0 1 0 1;0 2 0 0;0 2 0 1;1 2 0 0;1 2 0 1;1 3 0 0;1 3 0 1;2 2 0 0;2 2 0 1;2 3 0 0;2 3 0 1;2 4 0 0;2 4 0 1;3 2 0 0;3 2 0 1;3 3 0 0;3 3 0 1;3 3 1 0;3 3 1 1;3 4 0 0;3 4 0 1;3 4 1 0;3 4 1 1;3 5 0 0;3 5 0 1;4 3 0 0;4 3 0 1;4 3 1 0;4 3 1 1;4 4 0 0;4 4 0 1;4 4 1 0;4 4 1 1;4 5 0 0;4 5 0 1;4 5 1 0;4 5 1 1;5 4 0 0;5 4 0 1;5 4 1 0;5 4 1 1;5 5 0 0;5 5 0 1;5 5 1 0;	2262.81431	4	55.18849	33.9385	94.65274	9	0.00001	0.00282	0.61702	1.16667	0.16667	0	0	0	0	0	-1	0	0	THTJISE;THTJISESHPJATF;AVKTHTJISESHPJATF	;;	4;4;7	3.82E+07	2.40E+08			-1	-1	-1		0	0	0
20210426_IGM_trypsin_GluC_PRM_list2.3902.3902.3.0.dta	20210426_IGM_trypsin_GluC_PRM_list2.3902.3902.3.0.dta	20210426_IGM_trypsin_GluC_PRM_list2	3902	1762.65764	3064.18796	1022.0675	3	1	THTJISE		801.37372	5 5 1 1	H(5)N(5)A(1)F(1)	(N(F)(N(H(N)(H(N(H)))(H(N(H(A)))))))	1524	0 1 0 0;0 1 0 1;0 2 0 0;0 2 0 1;1 2 0 0;1 2 0 1;1 3 0 0;1 3 0 1;2 2 0 0;2 2 0 1;2 3 0 0;2 3 0 1;2 4 0 0;2 4 0 1;3 2 0 0;3 2 0 1;3 3 0 0;3 3 0 1;3 3 1 0;3 3 1 1;3 4 0 0;3 4 0 1;3 4 1 0;3 4 1 1;3 5 0 0;3 5 0 1;4 3 0 0;4 3 0 1;4 3 1 0;4 3 1 1;4 4 0 0;4 4 0 1;4 4 1 0;4 4 1 1;4 5 0 0;4 5 0 1;4 5 1 0;4 5 1 1;5 4 0 0;5 4 0 1;5 4 1 0;5 4 1 1;5 5 0 0;5 5 0 1;5 5 1 0;	2262.81431	4	79.87457	55.19665	125.705	8	-0.00007	-0.02128	0.70213	1.25	0.41667	0	0	0	0	0	-1	0	0	THTJISE;THTJISESHPJATF;AVKTHTJISESHPJATF	;;	4;4;7	6.21E+07	2.93E+08			-1	-1	-1		0	0	0
20210426_IGM_trypsin_GluC_PRM_list2.3903.3903.2.0.dta	20210426_IGM_trypsin_GluC_PRM_list2.3903.3903.2.0.dta	20210426_IGM_trypsin_GluC_PRM_list2	3903	1762.88512	3355.2835	1678.14539	2	1	THTJISE		801.37372	5 5 2 1	H(5)N(5)A(2)F(1)	(N(F)(N(H(N)(H(N(H(A))))(H(N(H(A)))))))	1313	0 1 0 0;0 1 0 1;0 2 0 0;0 2 0 1;1 2 0 0;1 2 0 1;1 3 0 0;1 3 0 1;2 2 0 0;2 2 0 1;2 3 0 0;2 3 0 1;2 4 0 0;2 4 0 1;3 2 0 0;3 2 0 1;3 3 0 0;3 3 0 1;3 3 1 0;3 3 1 1;3 4 0 0;3 4 0 1;3 4 1 0;3 4 1 1;3 5 0 0;3 5 0 1;4 3 0 0;4 3 0 1;4 3 1 0;4 3 1 1;4 4 0 0;4 4 0 1;4 4 1 0;4 4 1 1;4 5 0 0;4 5 0 1;4 5 1 0;4 5 1 1;5 4 0 0;5 4 0 1;5 4 1 0;5 4 1 1;5 4 2 0;5 4 2 1;5 5 0 0;5 5 0 1;5 5 1 0;5 5 1 1;5 5 2 0;	2553.90972	4	12.59571	0.49566	35.06723	8	0.00005	0.01523	0.39216	0.08333	0	0	0	0	0	0	-1	0	0	THTJISE;THTJISESHPJATF;AVKTHTJISESHPJATF	;;	4;4;7	0	93362.2			-1	-1	-1		0	0	0
20210426_IGM_trypsin_GluC_PRM_list2.3934.3934.2.0.dta	20210426_IGM_trypsin_GluC_PRM_list2.3934.3934.2.0.dta	20210426_IGM_trypsin_GluC_PRM_list2	3934	1777.79268	2163.85454	1082.43091	2	1	THTJISE		801.37372	5 2 0 1	H(5)N(2)F(1)	(N(F)(N(H(H)(H(H)(H)))))	856	0 1 0 0;0 1 0 1;0 2 0 0;0 2 0 1;1 2 0 0;1 2 0 1;2 2 0 0;2 2 0 1;3 2 0 0;3 2 0 1;4 2 0 0;4 2 0 1;5 2 0 0;	1362.48077	4	14.35749	6.64958	28.67216	9	0.00005	0.02158	0.66667	0.5	0	0	0	0	0	0	-1	0	0	THTJISE;THTJISESHPJATF;AVKTHTJISESHPJATF	;;	4;4;7	1.20E+06	1.20E+06			-1	-1	-1		0	0	0
20210426_IGM_trypsin_GluC_PRM_list2.3938.3938.2.0.dta	20210426_IGM_trypsin_GluC_PRM_list2.3938.3938.2.0.dta	20210426_IGM_trypsin_GluC_PRM_list2	3938	1778.62588	3064.18804	1532.59766	2	1	THTJISE		801.37372	5 5 1 1	H(5)N(5)A(1)F(1)	(N(F)(N(H(N)(H(N(H)))(H(N(H(A)))))))	1524	0 1 0 0;0 1 0 1;0 2 0 0;0 2 0 1;1 2 0 0;1 2 0 1;1 3 0 0;1 3 0 1;2 2 0 0;2 2 0 1;2 3 0 0;2 3 0 1;2 4 0 0;2 4 0 1;3 2 0 0;3 2 0 1;3 3 0 0;3 3 0 1;3 3 1 0;3 3 1 1;3 4 0 0;3 4 0 1;3 4 1 0;3 4 1 1;3 5 0 0;3 5 0 1;4 3 0 0;4 3 0 1;4 3 1 0;4 3 1 1;4 4 0 0;4 4 0 1;4 4 1 0;4 4 1 1;4 5 0 0;4 5 0 1;4 5 1 0;4 5 1 1;5 4 0 0;5 4 0 1;5 4 1 0;5 4 1 1;5 5 0 0;5 5 0 1;5 5 1 0;	2262.81431	4	25.54835	19.55831	36.67271	8	0.00001	0.00282	0.40426	1	0	0	0	0	0	0	-1	0	0	THTJISE;THTJISESHPJATF;AVKTHTJISESHPJATF	;;	4;4;7	3.84E+07	2.41E+08			-1	-1	-1		0	0	0
20210426_IGM_trypsin_GluC_PRM_list2.3939.3939.3.0.dta	20210426_IGM_trypsin_GluC_PRM_list2.3939.3939.3.0.dta	20210426_IGM_trypsin_GluC_PRM_list2	3939	1778.71872	3064.18796	1022.0675	3	1	THTJISE		801.37372	5 5 1 1	H(5)N(5)A(1)F(1)	(N(F)(N(H(N)(H(N(H)))(H(N(H(A)))))))	1524	0 1 0 0;0 1 0 1;0 2 0 0;0 2 0 1;1 2 0 0;1 2 0 1;1 3 0 0;1 3 0 1;2 2 0 0;2 2 0 1;2 3 0 0;2 3 0 1;2 4 0 0;2 4 0 1;3 2 0 0;3 2 0 1;3 3 0 0;3 3 0 1;3 3 1 0;3 3 1 1;3 4 0 0;3 4 0 1;3 4 1 0;3 4 1 1;3 5 0 0;3 5 0 1;4 3 0 0;4 3 0 1;4 3 1 0;4 3 1 1;4 4 0 0;4 4 0 1;4 4 1 0;4 4 1 1;4 5 0 0;4 5 0 1;4 5 1 0;4 5 1 1;5 4 0 0;5 4 0 1;5 4 1 0;5 4 1 1;5 5 0 0;5 5 0 1;5 5 1 0;	2262.81431	4	60.47227	47.41459	84.72226	8	-0.00007	-0.02128	0.57447	1.25	0.41667	0	0	0	0	0	-1	0	0	THTJISE;THTJISESHPJATF;AVKTHTJISESHPJATF	;;	4;4;7	6.24E+07	2.94E+08			-1	-1	-1		0	0	0
20210426_IGM_trypsin_GluC_PRM_list2.3975.3975.2.0.dta	20210426_IGM_trypsin_GluC_PRM_list2.3975.3975.2.0.dta	20210426_IGM_trypsin_GluC_PRM_list2	3975	1795.21113	3064.18804	1532.59766	2	1	THTJISE		801.37372	5 5 1 1	H(5)N(5)A(1)F(1)	(N(F)(N(H(H(N)(N(H)))(H(N(H(A)))))))	655	0 1 0 0;0 1 0 1;0 2 0 0;0 2 0 1;1 2 0 0;1 2 0 1;2 2 0 0;2 2 0 1;2 3 0 0;2 3 0 1;2 4 0 0;2 4 0 1;3 2 0 0;3 2 0 1;3 3 0 0;3 3 0 1;3 3 1 0;3 3 1 1;3 4 0 0;3 4 0 1;3 5 0 0;3 5 0 1;4 3 0 0;4 3 0 1;4 3 1 0;4 3 1 1;4 4 0 0;4 4 0 1;4 4 1 0;4 4 1 1;4 5 0 0;4 5 0 1;4 5 1 0;4 5 1 1;5 4 0 0;5 4 0 1;5 4 1 0;5 4 1 1;5 5 0 0;5 5 0 1;5 5 1 0;	2262.81431	4	2.60951	2.07398	3.60406	5	0.00001	0.00282	0.16279	0.25	0	0	0	0	0	0	-1	0	0	THTJISE;THTJISESHPJATF;AVKTHTJISESHPJATF	;;	4;4;7	3.86E+07	2.41E+08			-1	-1	-1		0	0	0
20210426_IGM_trypsin_GluC_PRM_list2.3976.3976.3.0.dta	20210426_IGM_trypsin_GluC_PRM_list2.3976.3976.3.0.dta	20210426_IGM_trypsin_GluC_PRM_list2	3976	1795.43875	3064.18796	1022.0675	3	1	THTJISE		801.37372	5 5 1 1	H(5)N(5)A(1)F(1)	(N(F)(N(H(N)(H(N(H)))(H(N(H(A)))))))	1524	0 1 0 0;0 1 0 1;0 2 0 0;0 2 0 1;1 2 0 0;1 2 0 1;1 3 0 0;1 3 0 1;2 2 0 0;2 2 0 1;2 3 0 0;2 3 0 1;2 4 0 0;2 4 0 1;3 2 0 0;3 2 0 1;3 3 0 0;3 3 0 1;3 3 1 0;3 3 1 1;3 4 0 0;3 4 0 1;3 4 1 0;3 4 1 1;3 5 0 0;3 5 0 1;4 3 0 0;4 3 0 1;4 3 1 0;4 3 1 1;4 4 0 0;4 4 0 1;4 4 1 0;4 4 1 1;4 5 0 0;4 5 0 1;4 5 1 0;4 5 1 1;5 4 0 0;5 4 0 1;5 4 1 0;5 4 1 1;5 5 0 0;5 5 0 1;5 5 1 0;	2262.81431	4	31.16403	12.74073	65.37874	8	-0.00007	-0.02128	0.57447	0.25	0.41667	0	0	0	0	0	-1	0	0	THTJISE;THTJISESHPJATF;AVKTHTJISESHPJATF	;;	4;4;7	6.26E+07	2.95E+08			-1	-1	-1		0	0	0
20210426_IGM_trypsin_GluC_PRM_list2.4012.4012.2.0.dta	20210426_IGM_trypsin_GluC_PRM_list2.4012.4012.2.0.dta	20210426_IGM_trypsin_GluC_PRM_list2	4012	1813.93438	3064.18804	1532.59766	2	1	THTJISE		801.37372	5 5 1 1	H(5)N(5)A(1)F(1)	(N(F)(N(H(N)(H(N(H)))(H(N(H(A)))))))	1524	0 1 0 0;0 1 0 1;0 2 0 0;0 2 0 1;1 2 0 0;1 2 0 1;1 3 0 0;1 3 0 1;2 2 0 0;2 2 0 1;2 3 0 0;2 3 0 1;2 4 0 0;2 4 0 1;3 2 0 0;3 2 0 1;3 3 0 0;3 3 0 1;3 3 1 0;3 3 1 1;3 4 0 0;3 4 0 1;3 4 1 0;3 4 1 1;3 5 0 0;3 5 0 1;4 3 0 0;4 3 0 1;4 3 1 0;4 3 1 1;4 4 0 0;4 4 0 1;4 4 1 0;4 4 1 1;4 5 0 0;4 5 0 1;4 5 1 0;4 5 1 1;5 4 0 0;5 4 0 1;5 4 1 0;5 4 1 1;5 5 0 0;5 5 0 1;5 5 1 0;	2262.81431	4	22.14428	19.80396	26.49057	8	0.00001	0.00282	0.34043	1.08333	0.08333	0	0	0	0	0	-1	0	0	THTJISE;THTJISESHPJATF;AVKTHTJISESHPJATF	;;	4;4;7	3.86E+07	2.41E+08			-1	-1	-1		0	0	0
20210426_IGM_trypsin_GluC_PRM_list2.4013.4013.3.0.dta	20210426_IGM_trypsin_GluC_PRM_list2.4013.4013.3.0.dta	20210426_IGM_trypsin_GluC_PRM_list2	4013	1814.08176	3064.18796	1022.0675	3	1	THTJISE		801.37372	5 5 1 1	H(5)N(5)A(1)F(1)	(N(F)(N(H(H)(N)(H(N(H))(N(H(A)))))))	1105	0 1 0 0;0 1 0 1;0 2 0 0;0 2 0 1;1 2 0 0;1 2 0 1;1 3 0 0;1 3 0 1;2 2 0 0;2 2 0 1;2 3 0 0;2 3 0 1;2 4 0 0;2 4 0 1;2 5 0 0;2 5 0 1;3 2 0 0;3 2 0 1;3 3 0 0;3 3 0 1;3 3 1 0;3 3 1 1;3 4 0 0;3 4 0 1;3 4 1 0;3 4 1 1;3 5 0 0;3 5 0 1;3 5 1 0;3 5 1 1;4 3 0 0;4 3 0 1;4 3 1 0;4 3 1 1;4 4 0 0;4 4 0 1;4 4 1 0;4 4 1 1;4 5 0 0;4 5 0 1;4 5 1 0;4 5 1 1;5 4 0 0;5 4 0 1;5 4 1 0;5 4 1 1;5 5 0 0;5 5 0 1;5 5 1 0;	2262.81431	4	50.24556	29.29535	89.15311	9	-0.00007	-0.02128	0.56863	1.08333	0.33333	0	0	0	0	0	-1	0	0	THTJISE;THTJISESHPJATF;AVKTHTJISESHPJATF	;;	4;4;7	6.26E+07	2.95E+08			-1	-1	-1		0	0	0
20210426_IGM_trypsin_GluC_PRM_list2.4082.4082.2.0.dta	20210426_IGM_trypsin_GluC_PRM_list2.4082.4082.2.0.dta	20210426_IGM_trypsin_GluC_PRM_list2	4082	1846.19799	2163.85454	1082.43091	2	1	THTJISE		801.37372	5 2 0 1	H(5)N(2)F(1)	(N(F)(N(H(H(H))(H(H)))))	59	0 1 0 0;0 1 0 1;0 2 0 0;0 2 0 1;1 2 0 0;1 2 0 1;2 2 0 0;2 2 0 1;3 2 0 0;3 2 0 1;4 2 0 0;4 2 0 1;5 2 0 0;	1362.48077	4	17.03252	16.19334	18.591	8	0.00005	0.02158	0.53333	0.91667	0.08333	0	0	0	0	0	-1	0	0	THTJISE;THTJISESHPJATF;AVKTHTJISESHPJATF	;;	4;4;7	49309.6	53685			-1	-1	-1		0	0	0
20210426_IGM_trypsin_GluC_PRM_list2.4160.4160.2.0.dta	20210426_IGM_trypsin_GluC_PRM_list2.4160.4160.2.0.dta	20210426_IGM_trypsin_GluC_PRM_list2	4160	1880.37248	3064.18804	1532.59766	2	1	THTJISE		801.37372	5 5 1 1	H(5)N(5)A(1)F(1)	(N(F)(N(H(H(N))(H(N(H))(N(H(A)))))))	739	0 1 0 0;0 1 0 1;0 2 0 0;0 2 0 1;1 2 0 0;1 2 0 1;2 2 0 0;2 2 0 1;2 3 0 0;2 3 0 1;2 4 0 0;2 4 0 1;3 2 0 0;3 2 0 1;3 3 0 0;3 3 0 1;3 3 1 0;3 3 1 1;3 4 0 0;3 4 0 1;3 4 1 0;3 4 1 1;3 5 0 0;3 5 0 1;4 3 0 0;4 3 0 1;4 3 1 0;4 3 1 1;4 4 0 0;4 4 0 1;4 4 1 0;4 4 1 1;4 5 0 0;4 5 0 1;4 5 1 0;4 5 1 1;5 4 0 0;5 4 0 1;5 4 1 0;5 4 1 1;5 5 0 0;5 5 0 1;5 5 1 0;	2262.81431	4	2.2255	1.89419	2.84081	5	0.00001	0.00282	0.13333	0.25	0	0	0	0	0	0	-1	0	0	THTJISE;THTJISESHPJATF;AVKTHTJISESHPJATF	;;	4;4;7	3.84E+07	2.41E+08			-1	-1	-1		0	0	0
20210426_IGM_trypsin_GluC_PRM_list2.4193.4193.2.0.dta	20210426_IGM_trypsin_GluC_PRM_list2.4193.4193.2.0.dta	20210426_IGM_trypsin_GluC_PRM_list2	4193	1896.09058	2163.85454	1082.43091	2	1	THTJISE		801.37372	5 2 0 1	H(5)N(2)F(1)	(N(F)(N(H(H)(H(H)(H)))))	856	0 1 0 0;0 1 0 1;0 2 0 0;0 2 0 1;1 2 0 0;1 2 0 1;2 2 0 0;2 2 0 1;3 2 0 0;3 2 0 1;4 2 0 0;4 2 0 1;5 2 0 0;	1362.48077	4	9.01655	7.20755	12.37611	7	0.00005	0.02158	0.46667	0.5	0.08333	0	0	0	0	0	-1	0	0	THTJISE;THTJISESHPJATF;AVKTHTJISESHPJATF	;;	4;4;7	0	0			-1	-1	-1		0	0	0
20210426_IGM_trypsin_GluC_PRM_list2.4605.4605.3.0.dta	20210426_IGM_trypsin_GluC_PRM_list2.4605.4605.3.0.dta	20210426_IGM_trypsin_GluC_PRM_list2	4605	2081.54594	3064.18796	1022.0675	3	1	THTJISE		801.37372	5 5 1 1	H(5)N(5)A(1)F(1)	(N(F)(N(H(H(N)(N(H)))(H(N(H(A)))))))	655	0 1 0 0;0 1 0 1;0 2 0 0;0 2 0 1;1 2 0 0;1 2 0 1;2 2 0 0;2 2 0 1;2 3 0 0;2 3 0 1;2 4 0 0;2 4 0 1;3 2 0 0;3 2 0 1;3 3 0 0;3 3 0 1;3 3 1 0;3 3 1 1;3 4 0 0;3 4 0 1;3 5 0 0;3 5 0 1;4 3 0 0;4 3 0 1;4 3 1 0;4 3 1 1;4 4 0 0;4 4 0 1;4 4 1 0;4 4 1 1;4 5 0 0;4 5 0 1;4 5 1 0;4 5 1 1;5 4 0 0;5 4 0 1;5 4 1 0;5 4 1 1;5 5 0 0;5 5 0 1;5 5 1 0;	2262.81431	4	1.47459	0.76443	2.79346	5	-0.00007	-0.02128	0.13953	0.08333	0.08333	0	0	0	0	0	-1	0	0	THTJISE;THTJISESHPJATF;AVKTHTJISESHPJATF	;;	4;4;7	2.34E+06	1.05E+07			-1	-1	-1		0	0	0
20210426_IGM_trypsin_GluC_PRM_list2.4976.4976.2.0.dta	20210426_IGM_trypsin_GluC_PRM_list2.4976.4976.2.0.dta	20210426_IGM_trypsin_GluC_PRM_list2	4976	2248.77839	3355.2835	1678.14539	2	1	THTJISE		801.37372	5 5 2 1	H(5)N(5)A(2)F(1)	(N(F)(N(H(N)(H(N(H(A))))(H(N(H(A)))))))	1313	0 1 0 0;0 1 0 1;0 2 0 0;0 2 0 1;1 2 0 0;1 2 0 1;1 3 0 0;1 3 0 1;2 2 0 0;2 2 0 1;2 3 0 0;2 3 0 1;2 4 0 0;2 4 0 1;3 2 0 0;3 2 0 1;3 3 0 0;3 3 0 1;3 3 1 0;3 3 1 1;3 4 0 0;3 4 0 1;3 4 1 0;3 4 1 1;3 5 0 0;3 5 0 1;4 3 0 0;4 3 0 1;4 3 1 0;4 3 1 1;4 4 0 0;4 4 0 1;4 4 1 0;4 4 1 1;4 5 0 0;4 5 0 1;4 5 1 0;4 5 1 1;5 4 0 0;5 4 0 1;5 4 1 0;5 4 1 1;5 4 2 0;5 4 2 1;5 5 0 0;5 5 0 1;5 5 1 0;5 5 1 1;5 5 2 0;	2553.90972	4	18.59049	19.51013	16.88259	7	0.00005	0.01523	0.27451	1.08333	0	0	0	0	0	0	-1	0	0	THTJISE;THTJISESHPJATF;AVKTHTJISESHPJATF	;;	4;4;7	2.05E+06	1.64E+07			-1	-1	-1		0	0	0
20210426_IGM_trypsin_GluC_PRM_list2.4977.4977.3.0.dta	20210426_IGM_trypsin_GluC_PRM_list2.4977.4977.3.0.dta	20210426_IGM_trypsin_GluC_PRM_list2	4977	2249.00587	3355.28354	1119.09937	3	1	THTJISE		801.37372	5 5 2 1	H(5)N(5)A(2)F(1)	(N(F)(N(H(N)(H(N(H(A))))(H(N(H(A)))))))	1313	0 1 0 0;0 1 0 1;0 2 0 0;0 2 0 1;1 2 0 0;1 2 0 1;1 3 0 0;1 3 0 1;2 2 0 0;2 2 0 1;2 3 0 0;2 3 0 1;2 4 0 0;2 4 0 1;3 2 0 0;3 2 0 1;3 3 0 0;3 3 0 1;3 3 1 0;3 3 1 1;3 4 0 0;3 4 0 1;3 4 1 0;3 4 1 1;3 5 0 0;3 5 0 1;4 3 0 0;4 3 0 1;4 3 1 0;4 3 1 1;4 4 0 0;4 4 0 1;4 4 1 0;4 4 1 1;4 5 0 0;4 5 0 1;4 5 1 0;4 5 1 1;5 4 0 0;5 4 0 1;5 4 1 0;5 4 1 1;5 4 2 0;5 4 2 1;5 5 0 0;5 5 0 1;5 5 1 0;5 5 1 1;5 5 2 0;	2553.90972	4	69.1061	34.70052	133.00216	8	0.0001	0.0296	0.7451	1.08333	0.25	0	0	0	0	0	-1	0	0	THTJISE;THTJISESHPJATF;AVKTHTJISESHPJATF	;;	4;4;7	1.09E+07	2.05E+08			-1	-1	-1		0	0	0
20210426_IGM_trypsin_GluC_PRM_list2.5013.5013.2.0.dta	20210426_IGM_trypsin_GluC_PRM_list2.5013.5013.2.0.dta	20210426_IGM_trypsin_GluC_PRM_list2	5013	2265.20898	3355.2835	1678.14539	2	1	THTJISE		801.37372	5 5 2 1	H(5)N(5)A(2)F(1)	(N(F)(N(H(H(N(H(A))))(H(N)(N(H(A)))))))	298	0 1 0 0;0 1 0 1;0 2 0 0;0 2 0 1;1 2 0 0;1 2 0 1;2 2 0 0;2 2 0 1;2 3 0 0;2 3 0 1;2 4 0 0;2 4 0 1;3 2 0 0;3 2 0 1;3 3 0 0;3 3 0 1;3 3 1 0;3 3 1 1;3 4 0 0;3 4 0 1;3 4 1 0;3 4 1 1;3 5 0 0;3 5 0 1;4 3 0 0;4 3 0 1;4 3 1 0;4 3 1 1;4 4 0 0;4 4 0 1;4 4 1 0;4 4 1 1;4 5 0 0;4 5 0 1;4 5 1 0;4 5 1 1;5 4 0 0;5 4 0 1;5 4 1 0;5 4 1 1;5 4 2 0;5 4 2 1;5 5 0 0;5 5 0 1;5 5 1 0;5 5 1 1;5 5 2 0;	2553.90972	4	1.05541	1.04201	1.08029	4	0.00005	0.01523	0.08163	0.16667	0	0	0	0	0	0	-1	0	0	THTJISE;THTJISESHPJATF;AVKTHTJISESHPJATF	;;	4;4;7	2.05E+06	1.65E+07			-1	-1	-1		0	0	0
20210426_IGM_trypsin_GluC_PRM_list2.5014.5014.3.0.dta	20210426_IGM_trypsin_GluC_PRM_list2.5014.5014.3.0.dta	20210426_IGM_trypsin_GluC_PRM_list2	5014	2265.29157	3355.28354	1119.09937	3	1	THTJISE		801.37372	5 5 2 1	H(5)N(5)A(2)F(1)	(N(F)(N(H(N)(H(N(H(A))))(H(N(H(A)))))))	1313	0 1 0 0;0 1 0 1;0 2 0 0;0 2 0 1;1 2 0 0;1 2 0 1;1 3 0 0;1 3 0 1;2 2 0 0;2 2 0 1;2 3 0 0;2 3 0 1;2 4 0 0;2 4 0 1;3 2 0 0;3 2 0 1;3 3 0 0;3 3 0 1;3 3 1 0;3 3 1 1;3 4 0 0;3 4 0 1;3 4 1 0;3 4 1 1;3 5 0 0;3 5 0 1;4 3 0 0;4 3 0 1;4 3 1 0;4 3 1 1;4 4 0 0;4 4 0 1;4 4 1 0;4 4 1 1;4 5 0 0;4 5 0 1;4 5 1 0;4 5 1 1;5 4 0 0;5 4 0 1;5 4 1 0;5 4 1 1;5 4 2 0;5 4 2 1;5 5 0 0;5 5 0 1;5 5 1 0;5 5 1 1;5 5 2 0;	2553.90972	4	30.10972	19.85501	49.15416	8	0.0001	0.0296	0.45098	0.66667	0.33333	0	0	0	0	0	-1	0	0	THTJISE;THTJISESHPJATF;AVKTHTJISESHPJATF	;;	4;4;7	1.12E+07	2.07E+08			-1	-1	-1		0	0	0
20210426_IGM_trypsin_GluC_PRM_list2.5051.5051.3.0.dta	20210426_IGM_trypsin_GluC_PRM_list2.5051.5051.3.0.dta	20210426_IGM_trypsin_GluC_PRM_list2	5051	2281.9955	3355.28354	1119.09937	3	1	THTJISE		801.37372	5 5 2 1	H(5)N(5)A(2)F(1)	(N(F)(N(H(N)(H(N(H(A))))(H(N(H(A)))))))	1313	0 1 0 0;0 1 0 1;0 2 0 0;0 2 0 1;1 2 0 0;1 2 0 1;1 3 0 0;1 3 0 1;2 2 0 0;2 2 0 1;2 3 0 0;2 3 0 1;2 4 0 0;2 4 0 1;3 2 0 0;3 2 0 1;3 3 0 0;3 3 0 1;3 3 1 0;3 3 1 1;3 4 0 0;3 4 0 1;3 4 1 0;3 4 1 1;3 5 0 0;3 5 0 1;4 3 0 0;4 3 0 1;4 3 1 0;4 3 1 1;4 4 0 0;4 4 0 1;4 4 1 0;4 4 1 1;4 5 0 0;4 5 0 1;4 5 1 0;4 5 1 1;5 4 0 0;5 4 0 1;5 4 1 0;5 4 1 1;5 4 2 0;5 4 2 1;5 5 0 0;5 5 0 1;5 5 1 0;5 5 1 1;5 5 2 0;	2553.90972	4	17.09485	9.78617	30.66811	8	0.0001	0.0296	0.35294	0.25	0.41667	0	0	0	0	0	-1	0	0	THTJISE;THTJISESHPJATF;AVKTHTJISESHPJATF	;;	4;4;7	1.18E+07	2.10E+08			-1	-1	-1		0	0	0
20210426_IGM_trypsin_GluC_PRM_list2.5088.5088.3.0.dta	20210426_IGM_trypsin_GluC_PRM_list2.5088.5088.3.0.dta	20210426_IGM_trypsin_GluC_PRM_list2	5088	2298.62848	3355.28354	1119.09937	3	1	THTJISE		801.37372	5 5 2 1	H(5)N(5)A(2)F(1)	(N(F)(N(H(H)(N)(H(N(H(A)))(N(H(A)))))))	1097	0 1 0 0;0 1 0 1;0 2 0 0;0 2 0 1;1 2 0 0;1 2 0 1;1 3 0 0;1 3 0 1;2 2 0 0;2 2 0 1;2 3 0 0;2 3 0 1;2 4 0 0;2 4 0 1;2 5 0 0;2 5 0 1;3 2 0 0;3 2 0 1;3 3 0 0;3 3 0 1;3 3 1 0;3 3 1 1;3 4 0 0;3 4 0 1;3 4 1 0;3 4 1 1;3 5 0 0;3 5 0 1;3 5 1 0;3 5 1 1;4 3 0 0;4 3 0 1;4 3 1 0;4 3 1 1;4 4 0 0;4 4 0 1;4 4 1 0;4 4 1 1;4 4 2 0;4 4 2 1;4 5 0 0;4 5 0 1;4 5 1 0;4 5 1 1;4 5 2 0;4 5 2 1;5 4 0 0;5 4 0 1;5 4 1 0;5 4 1 1…	2553.90972	4	7.95883	7.30021	9.18196	7	0.0001	0.0296	0.18644	0.25	0.33333	0	0	0	0	0	-1	0	0	THTJISE;THTJISESHPJATF;AVKTHTJISESHPJATF	;;	4;4;7	1.19E+07	2.11E+08			-1	-1	-1		0	0	0
20210426_IGM_trypsin_GluC_PRM_list2.5199.5199.3.0.dta	20210426_IGM_trypsin_GluC_PRM_list2.5199.5199.3.0.dta	20210426_IGM_trypsin_GluC_PRM_list2	5199	2348.75226	3355.28354	1119.09937	3	1	THTJISE		801.37372	5 5 2 1	H(5)N(5)A(2)F(1)	(N(F)(N(H(N)(H(N(H(A))))(H(N(H(A)))))))	1313	0 1 0 0;0 1 0 1;0 2 0 0;0 2 0 1;1 2 0 0;1 2 0 1;1 3 0 0;1 3 0 1;2 2 0 0;2 2 0 1;2 3 0 0;2 3 0 1;2 4 0 0;2 4 0 1;3 2 0 0;3 2 0 1;3 3 0 0;3 3 0 1;3 3 1 0;3 3 1 1;3 4 0 0;3 4 0 1;3 4 1 0;3 4 1 1;3 5 0 0;3 5 0 1;4 3 0 0;4 3 0 1;4 3 1 0;4 3 1 1;4 4 0 0;4 4 0 1;4 4 1 0;4 4 1 1;4 5 0 0;4 5 0 1;4 5 1 0;4 5 1 1;5 4 0 0;5 4 0 1;5 4 1 0;5 4 1 1;5 4 2 0;5 4 2 1;5 5 0 0;5 5 0 1;5 5 1 0;5 5 1 1;5 5 2 0;	2553.90972	4	25.60536	15.14522	45.03134	8	0.0001	0.0296	0.43137	0.66667	0.25	0	0	0	0	0	-1	0	0	THTJISE;THTJISESHPJATF;AVKTHTJISESHPJATF	;;	4;4;7	1.19E+07	2.11E+08			-1	-1	-1		0	0	0
20210426_IGM_trypsin_GluC_PRM_list2.5371.5371.2.0.dta	20210426_IGM_trypsin_GluC_PRM_list2.5371.5371.2.0.dta	20210426_IGM_trypsin_GluC_PRM_list2	5371	2429.11856	2757.08769	1379.04749	2	1	SHPJATFSAVGE		1216.55929	7 2 0 0	H(7)N(2)	(N(N(H(H(H(H)))(H(H(H))))))	1875	0 1 0 0;0 2 0 0;1 2 0 0;2 2 0 0;3 2 0 0;4 2 0 0;5 2 0 0;6 2 0 0;	1540.52851	4	51.47365	64.56532	27.16054	5	-0.00011	-0.03847	0.8	1	0.27273	0	0	0	0	0	-1	0	0	SHPJATFSAVGE		4	6.85E+07	3.08E+08			-1	-1	-1		0	0	0
20210426_IGM_trypsin_GluC_PRM_list2.5372.5372.3.0.dta	20210426_IGM_trypsin_GluC_PRM_list2.5372.5372.3.0.dta	20210426_IGM_trypsin_GluC_PRM_list2	5372	2429.34592	2757.08786	919.70081	3	1	SHPJATFSAVGE		1216.55929	7 2 0 0	H(7)N(2)	(N(N(H(H(H(H)))(H(H(H))))))	1875	0 1 0 0;0 2 0 0;1 2 0 0;2 2 0 0;3 2 0 0;4 2 0 0;5 2 0 0;6 2 0 0;	1540.52851	4	51.58623	58.97127	37.87117	6	0.00006	0.02329	0.9	0.77273	0.36364	0	0	0	0	0	-1	0	0	SHPJATFSAVGE		4	3.97E+06	1.57E+07			-1	-1	-1		0	0	0
20210426_IGM_trypsin_GluC_PRM_list2.5408.5408.2.0.dta	20210426_IGM_trypsin_GluC_PRM_list2.5408.5408.2.0.dta	20210426_IGM_trypsin_GluC_PRM_list2	5408	2445.63427	2757.08769	1379.04749	2	1	SHPJATFSAVGE		1216.55929	7 2 0 0	H(7)N(2)	(N(N(H(H(H(H)))(H(H(H))))))	1875	0 1 0 0;0 2 0 0;1 2 0 0;2 2 0 0;3 2 0 0;4 2 0 0;5 2 0 0;6 2 0 0;	1540.52851	4	63.22427	81.04871	30.12175	5	-0.00011	-0.03847	0.8	1	0.31818	0	0	0	0	0	-1	0	0	SHPJATFSAVGE		4	6.86E+07	3.09E+08			-1	-1	-1		0	0	0
20210426_IGM_trypsin_GluC_PRM_list2.5409.5409.3.0.dta	20210426_IGM_trypsin_GluC_PRM_list2.5409.5409.3.0.dta	20210426_IGM_trypsin_GluC_PRM_list2	5409	2445.86219	2757.08786	919.70081	3	1	SHPJATFSAVGE		1216.55929	7 2 0 0	H(7)N(2)	(N(N(H(H(H(H)))(H(H(H))))))	1875	0 1 0 0;0 2 0 0;1 2 0 0;2 2 0 0;3 2 0 0;4 2 0 0;5 2 0 0;6 2 0 0;	1540.52851	4	68.78731	82.45787	43.39912	6	0.00006	0.02329	0.9	0.86364	0.5	0	0	0	0	0	-1	0	0	SHPJATFSAVGE		4	3.97E+06	1.57E+07			-1	-1	-1		0	0	0
20210426_IGM_trypsin_GluC_PRM_list2.5445.5445.2.0.dta	20210426_IGM_trypsin_GluC_PRM_list2.5445.5445.2.0.dta	20210426_IGM_trypsin_GluC_PRM_list2	5445	2462.08179	2757.08769	1379.04749	2	1	SHPJATFSAVGE		1216.55929	7 2 0 0	H(7)N(2)	(N(N(H(H(H(H)))(H(H(H))))))	1875	0 1 0 0;0 2 0 0;1 2 0 0;2 2 0 0;3 2 0 0;4 2 0 0;5 2 0 0;6 2 0 0;	1540.52851	4	40.57299	44.14265	33.94362	6	-0.00011	-0.03847	0.9	0.90909	0.09091	0	0	0	0	0	-1	0	0	SHPJATFSAVGE		4	6.87E+07	3.09E+08			-1	-1	-1		0	0	0
20210426_IGM_trypsin_GluC_PRM_list2.5446.5446.3.0.dta	20210426_IGM_trypsin_GluC_PRM_list2.5446.5446.3.0.dta	20210426_IGM_trypsin_GluC_PRM_list2	5446	2462.30928	2757.08786	919.70081	3	1	SHPJATFSAVGE		1216.55929	7 2 0 0	H(7)N(2)	(N(N(H(H(H(H)))(H(H(H))))))	1875	0 1 0 0;0 2 0 0;1 2 0 0;2 2 0 0;3 2 0 0;4 2 0 0;5 2 0 0;6 2 0 0;	1540.52851	4	10.38817	5.69235	19.10898	5	0.00006	0.02329	0.8	0.31818	0	0	0	0	0	0	-1	0	0	SHPJATFSAVGE		4	3.97E+06	1.57E+07			-1	-1	-1		0	0	0
20210426_IGM_trypsin_GluC_PRM_list2.5482.5482.2.0.dta	20210426_IGM_trypsin_GluC_PRM_list2.5482.5482.2.0.dta	20210426_IGM_trypsin_GluC_PRM_list2	5482	2478.75993	2757.08769	1379.04749	2	1	SHPJATFSAVGE		1216.55929	7 2 0 0	H(7)N(2)	(N(N(H(H(H(H)))(H(H(H))))))	1875	0 1 0 0;0 2 0 0;1 2 0 0;2 2 0 0;3 2 0 0;4 2 0 0;5 2 0 0;6 2 0 0;	1540.52851	4	1.96651	2.26619	1.40997	2	-0.00011	-0.03847	0.4	0.13636	0	0	0	0	0	0	-1	0	0	SHPJATFSAVGE		4	6.88E+07	3.09E+08			-1	-1	-1		0	0	0
20210426_IGM_trypsin_GluC_PRM_list2.5519.5519.2.0.dta	20210426_IGM_trypsin_GluC_PRM_list2.5519.5519.2.0.dta	20210426_IGM_trypsin_GluC_PRM_list2	5519	2495.56378	2757.08769	1379.04749	2	1	SHPJATFSAVGE		1216.55929	7 2 0 0	H(7)N(2)	(N(N(H(H(H(H)))(H(H(H))))))	1875	0 1 0 0;0 2 0 0;1 2 0 0;2 2 0 0;3 2 0 0;4 2 0 0;5 2 0 0;6 2 0 0;	1540.52851	4	1.15109	1.52122	0.46372	2	-0.00011	-0.03847	0.2	0.13636	0	0	0	0	0	0	-1	0	0	SHPJATFSAVGE		4	6.88E+07	3.09E+08			-1	-1	-1		0	0	0
20210426_IGM_trypsin_GluC_PRM_list2.5556.5556.2.0.dta	20210426_IGM_trypsin_GluC_PRM_list2.5556.5556.2.0.dta	20210426_IGM_trypsin_GluC_PRM_list2	5556	2512.19036	2757.08769	1379.04749	2	1	SHPJATFSAVGE		1216.55929	7 2 0 0	H(7)N(2)	(N(N(H(H(H(H)))(H(H(H))))))	1875	0 1 0 0;0 2 0 0;1 2 0 0;2 2 0 0;3 2 0 0;4 2 0 0;5 2 0 0;6 2 0 0;	1540.52851	4	1.58835	1.83456	1.13109	2	-0.00011	-0.03847	0.3	0.13636	0	0	0	0	0	0	-1	0	0	SHPJATFSAVGE		4	6.88E+07	3.09E+08			-1	-1	-1		0	0	0
20210426_IGM_trypsin_GluC_PRM_list1.5270.5270.2.0.dta	20210426_IGM_trypsin_GluC_PRM_list1.5270.5270.2.0.dta	20210426_IGM_trypsin_GluC_PRM_list1	5270	2381.34251	2432.98223	1216.99475	2	1	SHPJATFSAVGE		1216.55929	5 2 0 0	H(5)N(2)	(N(N(H(H(H))(H(H)))))	2088	0 1 0 0;0 2 0 0;1 2 0 0;2 2 0 0;3 2 0 0;4 2 0 0;	1216.42286	4	2.38733	0.46937	5.94925	4	0.00007	0.02961	0.625	0.04545	0	0	0	0	0	0	-1	0	0	SHPJATFSAVGE		4	1.63E+07	5.70E+07			-1	-1	-1		0	0	0
20210426_IGM_trypsin_GluC_PRM_list1.5342.5342.2.0.dta	20210426_IGM_trypsin_GluC_PRM_list1.5342.5342.2.0.dta	20210426_IGM_trypsin_GluC_PRM_list1	5342	2414.14761	2474.00859	1237.50793	2	1	SHPJATFSAVGE		1216.55929	4 3 0 0	H(4)N(3)	(N(N(H(H(H))(H(N)))))	2174	0 1 0 0;0 2 0 0;1 2 0 0;2 2 0 0;2 3 0 0;3 2 0 0;3 3 0 0;4 2 0 0;	1257.44941	4	8.33149	9.20828	6.70316	4	-0.00011	-0.04441	0.5	0.45455	0	0	0	0	0	0	-1	0	0	SHPJATFSAVGE		4	1.07E+06	4.19E+06			-1	-1	-1		0	0	0
20210426_IGM_trypsin_GluC_PRM_list1.5457.5457.2.0.dta	20210426_IGM_trypsin_GluC_PRM_list1.5457.5457.2.0.dta	20210426_IGM_trypsin_GluC_PRM_list1	5457	2464.84351	2595.03496	1298.02112	2	1	SHPJATFSAVGE		1216.55929	6 2 0 0	H(6)N(2)	(N(N(H(H)(H(H)(H)(H)))))	3073	0 1 0 0;0 2 0 0;1 2 0 0;2 2 0 0;3 2 0 0;4 2 0 0;5 2 0 0;	1378.47569	4	54.01431	70.54884	23.30732	5	-0.00002	-0.00656	0.77778	0.90909	0.31818	0	0	0	0	0	-1	0	0	SHPJATFSAVGE		4	4.14E+07	1.67E+08			-1	-1	-1		0	0	0
20210426_IGM_trypsin_GluC_PRM_list1.5458.5458.3.0.dta	20210426_IGM_trypsin_GluC_PRM_list1.5458.5458.3.0.dta	20210426_IGM_trypsin_GluC_PRM_list1	5458	2465.07116	2595.03495	865.68317	3	1	SHPJATFSAVGE		1216.55929	6 2 0 0	H(6)N(2)	(N(N(H(H(H))(H(H(H))))))	2040	0 1 0 0;0 2 0 0;1 2 0 0;2 2 0 0;3 2 0 0;4 2 0 0;5 2 0 0;	1378.47569	4	30.66375	35.06906	22.48247	5	-0.00003	-0.01149	0.77778	0.54545	0.31818	0	0	0	0	0	-1	0	0	SHPJATFSAVGE		4	3.49E+06	1.33E+07			-1	-1	-1		0	0	0
20210426_IGM_trypsin_GluC_PRM_list1.5494.5494.2.0.dta	20210426_IGM_trypsin_GluC_PRM_list1.5494.5494.2.0.dta	20210426_IGM_trypsin_GluC_PRM_list1	5494	2481.46328	2595.03496	1298.02112	2	1	SHPJATFSAVGE		1216.55929	6 2 0 0	H(6)N(2)	(N(N(H(H)(H(H)(H)(H)))))	3073	0 1 0 0;0 2 0 0;1 2 0 0;2 2 0 0;3 2 0 0;4 2 0 0;5 2 0 0;	1378.47569	4	56.20579	74.32059	22.56402	5	-0.00002	-0.00656	0.77778	0.90909	0.40909	0	0	0	0	0	-1	0	0	SHPJATFSAVGE		4	4.16E+07	1.68E+08			-1	-1	-1		0	0	0
20210426_IGM_trypsin_GluC_PRM_list1.5495.5495.3.0.dta	20210426_IGM_trypsin_GluC_PRM_list1.5495.5495.3.0.dta	20210426_IGM_trypsin_GluC_PRM_list1	5495	2481.69089	2595.03495	865.68317	3	1	SHPJATFSAVGE		1216.55929	6 2 0 0	H(6)N(2)	(N(N(H(H(H))(H(H(H))))))	2040	0 1 0 0;0 2 0 0;1 2 0 0;2 2 0 0;3 2 0 0;4 2 0 0;5 2 0 0;	1378.47569	4	45.40152	58.92343	20.2894	5	-0.00003	-0.01149	0.77778	0.59091	0.63636	0	0	0	0	0	-1	0	0	SHPJATFSAVGE		4	3.49E+06	1.33E+07			-1	-1	-1		0	0	0
20210426_IGM_trypsin_GluC_PRM_list1.5529.5529.2.0.dta	20210426_IGM_trypsin_GluC_PRM_list1.5529.5529.2.0.dta	20210426_IGM_trypsin_GluC_PRM_list1	5529	2497.72327	2432.98223	1216.99475	2	1	SHPJATFSAVGE		1216.55929	5 2 0 0	H(5)N(2)	(N(N(H(H(H))(H(H)))))	2088	0 1 0 0;0 2 0 0;1 2 0 0;2 2 0 0;3 2 0 0;4 2 0 0;	1216.42286	4	57.61406	71.54332	31.74545	6	0.00007	0.02961	0.875	0.90909	0.31818	0	0	0	0	0	-1	0	0	SHPJATFSAVGE		4	1.69E+07	5.90E+07			-1	-1	-1		0	0	0
20210426_IGM_trypsin_GluC_PRM_list1.5530.5530.3.0.dta	20210426_IGM_trypsin_GluC_PRM_list1.5530.5530.3.0.dta	20210426_IGM_trypsin_GluC_PRM_list1	5530	2497.95077	2432.98221	811.66559	3	1	SHPJATFSAVGE		1216.55929	5 2 0 0	H(5)N(2)	(N(N(H(H(H))(H(H)))))	2088	0 1 0 0;0 2 0 0;1 2 0 0;2 2 0 0;3 2 0 0;4 2 0 0;	1216.42286	4	16.44579	17.09231	15.24511	5	0.00006	0.02434	0.75	0.18182	0.36364	0	0	0	0	0	-1	0	0	SHPJATFSAVGE		4	233344	888845			-1	-1	-1		0	0	0
20210426_IGM_trypsin_GluC_PRM_list1.5531.5531.2.0.dta	20210426_IGM_trypsin_GluC_PRM_list1.5531.5531.2.0.dta	20210426_IGM_trypsin_GluC_PRM_list1	5531	2498.12625	2595.03496	1298.02112	2	1	SHPJATFSAVGE		1216.55929	6 2 0 0	H(6)N(2)	(N(N(H(H(H))(H(H(H))))))	2040	0 1 0 0;0 2 0 0;1 2 0 0;2 2 0 0;3 2 0 0;4 2 0 0;5 2 0 0;	1378.47569	4	46.17486	57.8601	24.4737	5	-0.00002	-0.00656	0.77778	0.90909	0.13636	0	0	0	0	0	-1	0	0	SHPJATFSAVGE		4	4.18E+07	1.69E+08			-1	-1	-1		0	0	0
20210426_IGM_trypsin_GluC_PRM_list1.5532.5532.3.0.dta	20210426_IGM_trypsin_GluC_PRM_list1.5532.5532.3.0.dta	20210426_IGM_trypsin_GluC_PRM_list1	5532	2498.35375	2595.03495	865.68317	3	1	SHPJATFSAVGE		1216.55929	6 2 0 0	H(6)N(2)	(N(N(H(H)(H(H(H(H)))))))	3060	0 1 0 0;0 2 0 0;1 2 0 0;2 2 0 0;3 2 0 0;4 2 0 0;5 2 0 0;	1378.47569	4	53.07875	63.84425	33.08568	6	-0.00003	-0.01149	0.88889	1	0.13636	0	0	0	0	0	-1	0	0	SHPJATFSAVGE		4	3.49E+06	1.33E+07			-1	-1	-1		0	0	0
20210426_IGM_trypsin_GluC_PRM_list1.5566.5566.2.0.dta	20210426_IGM_trypsin_GluC_PRM_list1.5566.5566.2.0.dta	20210426_IGM_trypsin_GluC_PRM_list1	5566	2514.20142	2432.98223	1216.99475	2	1	SHPJATFSAVGE		1216.55929	5 2 0 0	H(5)N(2)	(N(N(H(H(H))(H(H)))))	2088	0 1 0 0;0 2 0 0;1 2 0 0;2 2 0 0;3 2 0 0;4 2 0 0;	1216.42286	4	31.41674	33.19312	28.11774	6	0.00007	0.02961	0.875	0.77273	0.09091	0	0	0	0	0	-1	0	0	SHPJATFSAVGE		4	1.70E+07	5.91E+07			-1	-1	-1		0	0	0
20210426_IGM_trypsin_GluC_PRM_list1.5567.5567.3.0.dta	20210426_IGM_trypsin_GluC_PRM_list1.5567.5567.3.0.dta	20210426_IGM_trypsin_GluC_PRM_list1	5567	2514.4289	2432.98221	811.66559	3	1	SHPJATFSAVGE		1216.55929	5 2 0 0	H(5)N(2)	(N(N(H(H(H))(H(H)))))	2088	0 1 0 0;0 2 0 0;1 2 0 0;2 2 0 0;3 2 0 0;4 2 0 0;	1216.42286	4	4.92754	1.07643	12.0796	5	0.00006	0.02434	0.75	0.18182	0	0	0	0	0	0	-1	0	0	SHPJATFSAVGE		4	233344	888845			-1	-1	-1		0	0	0
20210426_IGM_trypsin_GluC_PRM_list1.5568.5568.2.0.dta	20210426_IGM_trypsin_GluC_PRM_list1.5568.5568.2.0.dta	20210426_IGM_trypsin_GluC_PRM_list1	5568	2514.65622	2595.03496	1298.02112	2	1	SHPJATFSAVGE		1216.55929	6 2 0 0	H(6)N(2)	(N(N(H(H(H))(H(H(H))))))	2040	0 1 0 0;0 2 0 0;1 2 0 0;2 2 0 0;3 2 0 0;4 2 0 0;5 2 0 0;	1378.47569	4	25.34997	29.53466	17.5784	5	-0.00002	-0.00656	0.77778	0.72727	0.04545	0	0	0	0	0	-1	0	0	SHPJATFSAVGE		4	4.19E+07	1.69E+08			-1	-1	-1		0	0	0
20210426_IGM_trypsin_GluC_PRM_list1.5569.5569.3.0.dta	20210426_IGM_trypsin_GluC_PRM_list1.5569.5569.3.0.dta	20210426_IGM_trypsin_GluC_PRM_list1	5569	2514.88375	2595.03495	865.68317	3	1	SHPJATFSAVGE		1216.55929	6 2 0 0	H(6)N(2)	(N(N(H(H(H))(H(H(H))))))	2040	0 1 0 0;0 2 0 0;1 2 0 0;2 2 0 0;3 2 0 0;4 2 0 0;5 2 0 0;	1378.47569	4	5.45661	0.86744	13.97934	5	-0.00003	-0.01149	0.77778	0.09091	0	0	0	0	0	0	-1	0	0	SHPJATFSAVGE		4	3.49E+06	1.33E+07			-1	-1	-1		0	0	0
20210426_IGM_trypsin_GluC_PRM_list1.5605.5605.2.0.dta	20210426_IGM_trypsin_GluC_PRM_list1.5605.5605.2.0.dta	20210426_IGM_trypsin_GluC_PRM_list1	5605	2531.27684	2595.03496	1298.02112	2	1	SHPJATFSAVGE		1216.55929	6 2 0 0	H(6)N(2)	(N(N(H(H(H))(H(H(H))))))	2040	0 1 0 0;0 2 0 0;1 2 0 0;2 2 0 0;3 2 0 0;4 2 0 0;5 2 0 0;	1378.47569	4	20.66501	23.03892	16.2563	5	-0.00002	-0.00656	0.77778	0.72727	0.04545	0	0	0	0	0	-1	0	0	SHPJATFSAVGE		4	4.20E+07	1.69E+08			-1	-1	-1		0	0	0
20210426_IGM_trypsin_GluC_PRM_list1.5638.5638.2.0.dta	20210426_IGM_trypsin_GluC_PRM_list1.5638.5638.2.0.dta	20210426_IGM_trypsin_GluC_PRM_list1	5638	2547.28235	2474.00859	1237.50793	2	1	SHPJATFSAVGE		1216.55929	4 3 0 0	H(4)N(3)	(N(N(H(H)(H(N(H))))))	3186	0 1 0 0;0 2 0 0;1 2 0 0;2 2 0 0;2 3 0 0;3 2 0 0;3 3 0 0;	1257.44941	4	6.99869	4.05538	12.46482	5	-0.00011	-0.04441	0.66667	0.27273	0.04545	0	0	0	0	0	-1	0	0	SHPJATFSAVGE		4	1.18E+06	4.53E+06			-1	-1	-1		0	0	0
20210426_IGM_trypsin_GluC_PRM_list1.5642.5642.2.0.dta	20210426_IGM_trypsin_GluC_PRM_list1.5642.5642.2.0.dta	20210426_IGM_trypsin_GluC_PRM_list1	5642	2548.19258	2595.03496	1298.02112	2	1	SHPJATFSAVGE		1216.55929	6 2 0 0	H(6)N(2)	(N(N(H(H(H))(H(H(H))))))	2040	0 1 0 0;0 2 0 0;1 2 0 0;2 2 0 0;3 2 0 0;4 2 0 0;5 2 0 0;	1378.47569	4	8.15887	8.17352	8.13166	4	-0.00002	-0.00656	0.66667	0.31818	0.09091	0	0	0	0	0	-1	0	0	SHPJATFSAVGE		4	4.20E+07	1.69E+08			-1	-1	-1		0	0	0
20210426_IGM_trypsin_GluC_PRM_list1.5679.5679.2.0.dta	20210426_IGM_trypsin_GluC_PRM_list1.5679.5679.2.0.dta	20210426_IGM_trypsin_GluC_PRM_list1	5679	2564.81456	2595.03496	1298.02112	2	1	SHPJATFSAVGE		1216.55929	6 2 0 0	H(6)N(2)	(N(N(H(H(H))(H(H(H))))))	2040	0 1 0 0;0 2 0 0;1 2 0 0;2 2 0 0;3 2 0 0;4 2 0 0;5 2 0 0;	1378.47569	4	4.53522	5.43637	2.86165	3	-0.00002	-0.00656	0.44444	0.27273	0.09091	0	0	0	0	0	-1	0	0	SHPJATFSAVGE		4	4.20E+07	1.69E+08			-1	-1	-1		0	0	0
20210426_IGM_trypsin_GluC_PRM_list1.5716.5716.2.0.dta	20210426_IGM_trypsin_GluC_PRM_list1.5716.5716.2.0.dta	20210426_IGM_trypsin_GluC_PRM_list1	5716	2581.43381	2595.03496	1298.02112	2	1	SHPJATFSAVGE		1216.55929	6 2 0 0	H(6)N(2)	(N(N(H(H(H))(H(H(H))))))	2040	0 1 0 0;0 2 0 0;1 2 0 0;2 2 0 0;3 2 0 0;4 2 0 0;5 2 0 0;	1378.47569	4	11.85975	8.71707	17.69616	5	-0.00002	-0.00656	0.77778	0.45455	0	0	0	0	0	0	-1	0	0	SHPJATFSAVGE		4	4.20E+07	1.69E+08			-1	-1	-1		0	0	0
20210426_IGM_trypsin_GluC_PRM_list1.5753.5753.2.0.dta	20210426_IGM_trypsin_GluC_PRM_list1.5753.5753.2.0.dta	20210426_IGM_trypsin_GluC_PRM_list1	5753	2598.14516	2595.03496	1298.02112	2	1	SHPJATFSAVGE		1216.55929	6 2 0 0	H(6)N(2)	(N(N(H(H(H))(H(H(H))))))	2040	0 1 0 0;0 2 0 0;1 2 0 0;2 2 0 0;3 2 0 0;4 2 0 0;5 2 0 0;	1378.47569	4	11.82238	7.31284	20.19725	6	-0.00002	-0.00656	0.88889	0.27273	0.09091	0	0	0	0	0	-1	0	0	SHPJATFSAVGE		4	4.11E+07	1.66E+08			-1	-1	-1		0	0	0
