# Supplementary material for: Precise, fast and comprehensive analysis of intact glycopeptides and modified glycans with pGlyco3
Source: Nat Methods. 2021 Nov 25;18(12):1515–23. doi: 10.1038/s41592-021-01306-0 (PMC8648562; doi:10.1038/s41592-021-01306-0)
Supplement: Supplementary file 3 — All additional data files. [file 41592_2021_1306_MOESM3_ESM.zip › Supplementary Data/Result Files for Figures/Fig.2/Fig.2d/IgM-GluC-target.fasta.N2J]

>THTJISE
THTJISE
>SHPJATFSAVGE
SHPJATFSAVGE
>SHPJATF
SHPJATF
>THTJISESHPJATF
THTJISESHPJATF
>AVKTHTJISESHPJATF
AVKTHTJISESHPJATF
