# Supplementary material for: Precise, fast and comprehensive analysis of intact glycopeptides and modified glycans with pGlyco3
Source: Nat Methods. 2021 Nov 25;18(12):1515–23. doi: 10.1038/s41592-021-01306-0 (PMC8648562; doi:10.1038/s41592-021-01306-0)
Supplement: Supplementary file 3 — All additional data files. [file 41592_2021_1306_MOESM3_ESM.zip › Supplementary Data/Result Files for Figures/Fig.3/Fig.3a-c/Byonic-293.xlsx]

## Sheet: Summary
Summary:
	1) Input data file: D:\0-Search1\CWQ-O-293-1.raw
	2) Protein database: D:\Database\0-pGlyco3\Human-H.sapiens-SP-1808.fasta
	3) Parameter file: D:\0-Search1\Byonic(18)\objs\params.prf
	4) Date/Time: December 12, 2020 7:44:03 AM PST
	5) RunTime: 2 hours, 45 minutes, 9 seconds; on 30 cores
Summary:
	1) Input data file: D:\0-Search1\CWQ-O-293-2.raw
	2) Protein database: D:\Database\0-pGlyco3\Human-H.sapiens-SP-1808.fasta
	3) Parameter file: D:\0-Search1\Byonic(19)\objs\params.prf
	4) Date/Time: December 12, 2020 10:10:16 AM PST
	5) RunTime: 2 hours, 24 minutes, 58 seconds; on 30 cores
Summary:
	1) Input data file: D:\0-Search1\CWQ-O-293-3.raw
	2) Protein database: D:\Database\0-pGlyco3\Human-H.sapiens-SP-1808.fasta
	3) Parameter file: D:\0-Search1\Byonic(20)\objs\params.prf
	4) Date/Time: December 12, 2020 12:54:10 PM PST
	5) RunTime: 2 hours, 42 minutes, 25 seconds; on 30 cores

## Sheet: Spectra
Query #:z	Protein Rank	Peptide < ProteinMetrics Confidential >	Glycans NHFAGNa	Modification Type(s)	Observed m/z	z	Observed (M+H)	Calc. mass (M+H)	Off-by-x error	Mass error (ppm)	Starting position	Cleavage	Score	Delta	Delta Mod	|Log Prob|	# of unique peptides	Protein Name	Protein DB number	Comment	Scan #	Scan Time
02934:2	1	K.VNKDDIQK.M			480.258	2	959.509	959.516	0	-7.2	67	Specific	340.9	118.56	118.56	1.99	75	>sp|P35579|MYH9_HUMAN Myosin-9 OS=Homo sapiens OX=9606 GN=MYH9 PE=1 SV=4	115	cwq-o-293-1.6444.6444.2	controllerType=0 controllerNumber=1 scan=6444	30.2645
34533:3	1	K.VEDMAELTC[+57.021]LNEASVLHNLK.E		C[+57]	762.709	3	2286.11	2286.11	0	1.1	83	Specific	935.91	775.3	775.3	17.55	75	>sp|P35579|MYH9_HUMAN Myosin-9 OS=Homo sapiens OX=9606 GN=MYH9 PE=1 SV=4	115	cwq-o-293-1.42418.42418.3	controllerType=0 controllerNumber=1 scan=42418	190.145
34445:3	1	K.VEDMAELTC[+57.021]LNEASVLHNLK.E		C[+57]	762.709	3	2286.11	2286.11	0	1.1	83	Specific	1016.91	849.39	849.39	19.71	75	>sp|P35579|MYH9_HUMAN Myosin-9 OS=Homo sapiens OX=9606 GN=MYH9 PE=1 SV=4	115	cwq-o-293-1.42319.42319.3	controllerType=0 controllerNumber=1 scan=42319	189.773
29617:3	1	K.VEDM[+15.995]AELTC[+57.021]LNEASVLHNLK.E		C[+57], M[+16]	768.047	3	2302.13	2302.11	0	8.6	83	Specific	716.98	480.82	480.82	12.05	75	>sp|P35579|MYH9_HUMAN Myosin-9 OS=Homo sapiens OX=9606 GN=MYH9 PE=1 SV=4	115	cwq-o-293-1.36783.36783.3	controllerType=0 controllerNumber=1 scan=36783	167.932
29448:3	1	K.VEDM[+15.995]AELTC[+57.021]LNEASVLHNLK.E		C[+57], M[+16]	768.043	3	2302.12	2302.11	0	4.7	83	Specific	821.15	581.22	581.22	14.61	75	>sp|P35579|MYH9_HUMAN Myosin-9 OS=Homo sapiens OX=9606 GN=MYH9 PE=1 SV=4	115	cwq-o-293-1.36593.36593.3	controllerType=0 controllerNumber=1 scan=36593	167.126
29537:3	1	K.VEDM[+15.995]AELTC[+57.021]LNEASVLHNLK.E		C[+57], M[+16]	768.04	3	2302.11	2302.11	0	0.4	83	Specific	850.81	604.44	604.44	16.71	75	>sp|P35579|MYH9_HUMAN Myosin-9 OS=Homo sapiens OX=9606 GN=MYH9 PE=1 SV=4	115	cwq-o-293-1.36693.36693.3	controllerType=0 controllerNumber=1 scan=36693	167.521
21304:3	1	R.HEMPPHIYAITDTAYR.S			638.977	3	1914.92	1914.92	0	0.2	144	Specific	637.18	492.17	492.17	10.29	75	>sp|P35579|MYH9_HUMAN Myosin-9 OS=Homo sapiens OX=9606 GN=MYH9 PE=1 SV=4	115	cwq-o-293-1.27467.27467.3	controllerType=0 controllerNumber=1 scan=27467	130.733
05983:2	1	R.SMMQDR.E			384.162	2	767.317	767.317	0	-1.2	160	Specific	199.74	87.82	87.82	0.69	75	>sp|P35579|MYH9_HUMAN Myosin-9 OS=Homo sapiens OX=9606 GN=MYH9 PE=1 SV=4	115	cwq-o-293-1.10117.10117.2	controllerType=0 controllerNumber=1 scan=10117	48.7801
05981:2	1	R.SMMQDR.E			384.162	2	767.317	767.317	0	-1.2	160	Specific	278.91	145.82	145.82	2.34	75	>sp|P35579|MYH9_HUMAN Myosin-9 OS=Homo sapiens OX=9606 GN=MYH9 PE=1 SV=4	115	cwq-o-293-1.10115.10115.2	controllerType=0 controllerNumber=1 scan=10115	48.7668
24152:3	1	K.VIQYLAYVASSHK.S			493.605	3	1478.8	1478.8	0	-0.4	187	Specific	723.09	495.41	495.41	13.65	75	>sp|P35579|MYH9_HUMAN Myosin-9 OS=Homo sapiens OX=9606 GN=MYH9 PE=1 SV=4	115	cwq-o-293-1.30656.30656.3	controllerType=0 controllerNumber=1 scan=30656	143.783
13324:1	1	K.FIR.I			435.273	1	435.273	435.271	0	3.1	238	Specific	152.94	152.94	152.94	0.26	75	>sp|P35579|MYH9_HUMAN Myosin-9 OS=Homo sapiens OX=9606 GN=MYH9 PE=1 SV=4	115	cwq-o-293-1.18487.18487.3	controllerType=0 controllerNumber=1 scan=18487	90.8746
13743:1	1	R.AIR.Q			359.24	1	359.24	359.24	0	-0.5	264	Specific	121.34	121.34	121.34	0.28	75	>sp|P35579|MYH9_HUMAN Myosin-9 OS=Homo sapiens OX=9606 GN=MYH9 PE=1 SV=4	115	cwq-o-293-1.18958.18958.2	controllerType=0 controllerNumber=1 scan=18958	93.0645
10135:1	1	R.AIR.Q			359.24	1	359.24	359.24	0	1.1	264	Specific	134.3	134.3	134.3	0.48	75	>sp|P35579|MYH9_HUMAN Myosin-9 OS=Homo sapiens OX=9606 GN=MYH9 PE=1 SV=4	115	cwq-o-293-1.14920.14920.2	controllerType=0 controllerNumber=1 scan=14920	72.6442
13742:1	1	R.AIR.Q			359.24	1	359.24	359.24	0	-0.5	264	Specific	144.5	144.5	144.5	0.27	75	>sp|P35579|MYH9_HUMAN Myosin-9 OS=Homo sapiens OX=9606 GN=MYH9 PE=1 SV=4	115	cwq-o-293-1.18957.18957.2	controllerType=0 controllerNumber=1 scan=18957	93.0579
15455:1	1	R.AIR.Q			359.24	1	359.24	359.24	0	1	264	Specific	173.26	173.26	173.26	0.34	75	>sp|P35579|MYH9_HUMAN Myosin-9 OS=Homo sapiens OX=9606 GN=MYH9 PE=1 SV=4	115	cwq-o-293-1.20887.20887.2	controllerType=0 controllerNumber=1 scan=20887	101.775
34186:2	1	R.IMGIPEEEQMGLLR.V			808.414	2	1615.82	1615.82	0	1.3	328	Specific	731.81	450.21	450.21	13.02	75	>sp|P35579|MYH9_HUMAN Myosin-9 OS=Homo sapiens OX=9606 GN=MYH9 PE=1 SV=4	115	cwq-o-293-1.42030.42030.2	controllerType=0 controllerNumber=1 scan=42030	188.683
12488:2	1	R.NTDQASMPDNTAAQK.V			796.354	2	1591.7	1591.7	0	-1.3	359	Specific	316.95	165.63	165.63	3.38	75	>sp|P35579|MYH9_HUMAN Myosin-9 OS=Homo sapiens OX=9606 GN=MYH9 PE=1 SV=4	115	cwq-o-293-1.17548.17548.3	controllerType=0 controllerNumber=1 scan=17548	86.2053
12485:2	1	R.NTDQASMPDNTAAQK.V			796.353	2	1591.7	1591.7	0	-1.6	359	Specific	876.35	678.67	678.67	16.44	75	>sp|P35579|MYH9_HUMAN Myosin-9 OS=Homo sapiens OX=9606 GN=MYH9 PE=1 SV=4	115	cwq-o-293-1.17544.17544.2	controllerType=0 controllerNumber=1 scan=17544	86.1878
12400:2	1	R.NTDQASMPDNTAAQK.V			796.354	2	1591.7	1591.7	0	-0.3	359	Specific	903.74	619.43	619.43	17.65	75	>sp|P35579|MYH9_HUMAN Myosin-9 OS=Homo sapiens OX=9606 GN=MYH9 PE=1 SV=4	115	cwq-o-293-1.17448.17448.2	controllerType=0 controllerNumber=1 scan=17448	85.74
05615:2	1	R.NTDQASM[+15.995]PDNTAAQK.V		M[+16]	804.351	2	1607.69	1607.7	0	-1.2	359	Specific	62.47	62.47	62.47	1.1	75	>sp|P35579|MYH9_HUMAN Myosin-9 OS=Homo sapiens OX=9606 GN=MYH9 PE=1 SV=4	115	cwq-o-293-1.9691.9691.2	controllerType=0 controllerNumber=1 scan=9691	46.5606
05614:2	1	R.NTDQASM[+15.995]PDNTAAQK.V		M[+16]	804.351	2	1607.69	1607.7	0	-1.2	359	Specific	625.15	378.06	378.06	9.75	75	>sp|P35579|MYH9_HUMAN Myosin-9 OS=Homo sapiens OX=9606 GN=MYH9 PE=1 SV=4	115	cwq-o-293-1.9690.9690.2	controllerType=0 controllerNumber=1 scan=9690	46.5505
05669:2	1	R.NTDQASM[+15.995]PDNTAAQK.V		M[+16]	804.352	2	1607.7	1607.7	0	0.4	359	Specific	846.52	554.79	554.79	15.72	75	>sp|P35579|MYH9_HUMAN Myosin-9 OS=Homo sapiens OX=9606 GN=MYH9 PE=1 SV=4	115	cwq-o-293-1.9763.9763.2	controllerType=0 controllerNumber=1 scan=9763	46.9266
05733:2	1	R.NTDQASM[+15.995]PDNTAAQK.V		M[+16]	804.353	2	1607.7	1607.7	0	1.7	359	Specific	883.74	555.81	555.81	16.57	75	>sp|P35579|MYH9_HUMAN Myosin-9 OS=Homo sapiens OX=9606 GN=MYH9 PE=1 SV=4	115	cwq-o-293-1.9839.9839.2	controllerType=0 controllerNumber=1 scan=9839	47.3225
05797:2	1	R.NTDQASM[+15.995]PDNTAAQK.V		M[+16]	804.353	2	1607.7	1607.7	0	1.1	359	Specific	903.17	566.7	566.7	17.57	75	>sp|P35579|MYH9_HUMAN Myosin-9 OS=Homo sapiens OX=9606 GN=MYH9 PE=1 SV=4	115	cwq-o-293-1.9911.9911.2	controllerType=0 controllerNumber=1 scan=9911	47.6986
29315:3	1	K.VSHLLGINVTDFTR.G			524.622	3	1571.85	1571.85	0	-0.7	374	Specific	431.08	332.56	332.56	6.52	75	>sp|P35579|MYH9_HUMAN Myosin-9 OS=Homo sapiens OX=9606 GN=MYH9 PE=1 SV=4	115	cwq-o-293-1.36443.36443.3	controllerType=0 controllerNumber=1 scan=36443	166.556
29401:3	1	K.VSHLLGINVTDFTR.G			524.624	3	1571.86	1571.85	0	1.8	374	Specific	524.93	360.98	360.98	6.77	75	>sp|P35579|MYH9_HUMAN Myosin-9 OS=Homo sapiens OX=9606 GN=MYH9 PE=1 SV=4	115	cwq-o-293-1.36541.36541.6	controllerType=0 controllerNumber=1 scan=36541	166.926
29314:3	1	K.VSHLLGINVTDFTR.G			524.622	3	1571.85	1571.85	0	-0.7	374	Specific	636.42	458.83	458.83	11.65	75	>sp|P35579|MYH9_HUMAN Myosin-9 OS=Homo sapiens OX=9606 GN=MYH9 PE=1 SV=4	115	cwq-o-293-1.36442.36442.3	controllerType=0 controllerNumber=1 scan=36442	166.549
29268:2	1	K.EQADFAIEALAK.A			653.341	2	1305.67	1305.67	0	4.5	408	Specific	350.73	89.17	89.17	2.37	75	>sp|P35579|MYH9_HUMAN Myosin-9 OS=Homo sapiens OX=9606 GN=MYH9 PE=1 SV=4	115	cwq-o-293-1.36390.36390.3	controllerType=0 controllerNumber=1 scan=36390	166.357
04491:1	1	R.MFR.W			453.229	1	453.229	453.228	0	2.2	425	Specific	174.78	174.78	174.78	0.27	75	>sp|P35579|MYH9_HUMAN Myosin-9 OS=Homo sapiens OX=9606 GN=MYH9 PE=1 SV=4	115	cwq-o-293-1.8277.8277.2	controllerType=0 controllerNumber=1 scan=8277	39.5118
04514:1	1	R.MFR.W			453.229	1	453.229	453.228	0	2	425	Specific	204.29	204.29	204.29	0.35	75	>sp|P35579|MYH9_HUMAN Myosin-9 OS=Homo sapiens OX=9606 GN=MYH9 PE=1 SV=4	115	cwq-o-293-1.8320.8320.2	controllerType=0 controllerNumber=1 scan=8320	39.7113
42827:3	1	K.PAGPPGILALLDEEC[+57.021]WFPK.A		C[+57]	704.028	3	2110.07	2110.07	0	0.8	518	Specific	220.48	99.93	99.93	1.2	75	>sp|P35579|MYH9_HUMAN Myosin-9 OS=Homo sapiens OX=9606 GN=MYH9 PE=1 SV=4	115	cwq-o-293-1.51657.51657.3	controllerType=0 controllerNumber=1 scan=51657	231.53
02321:2	1	K.VMQEQGTHPK.F			577.785	2	1154.56	1154.56	0	0.6	546	Specific	526.2	335.41	335.41	6.03	75	>sp|P35579|MYH9_HUMAN Myosin-9 OS=Homo sapiens OX=9606 GN=MYH9 PE=1 SV=4	115	cwq-o-293-1.5737.5737.2	controllerType=0 controllerNumber=1 scan=5737	26.4421
02257:3	1	K.VMQEQGTHPK.F			385.526	3	1154.56	1154.56	0	-0.3	546	Specific	610.06	411.99	411.99	10.8	75	>sp|P35579|MYH9_HUMAN Myosin-9 OS=Homo sapiens OX=9606 GN=MYH9 PE=1 SV=4	115	cwq-o-293-1.5667.5667.3	controllerType=0 controllerNumber=1 scan=5667	26.0508
02253:2	1	K.VMQEQGTHPK.F			577.785	2	1154.56	1154.56	0	0.5	546	Specific	714	466.33	466.33	12.4	75	>sp|P35579|MYH9_HUMAN Myosin-9 OS=Homo sapiens OX=9606 GN=MYH9 PE=1 SV=4	115	cwq-o-293-1.5662.5662.2	controllerType=0 controllerNumber=1 scan=5662	26.0278
23053:2	1	K.ADFC[+57.021]IIHYAGK.V		C[+57]	647.816	2	1294.63	1294.62	0	0.2	566	Specific	446.37	372.2	372.2	6.06	75	>sp|P35579|MYH9_HUMAN Myosin-9 OS=Homo sapiens OX=9606 GN=MYH9 PE=1 SV=4	115	cwq-o-293-1.29421.29421.2	controllerType=0 controllerNumber=1 scan=29421	138.968
23021:3	1	K.ADFC[+57.021]IIHYAGK.V		C[+57]	432.213	3	1294.62	1294.62	0	-0.1	566	Specific	644.68	467.9	467.9	11.03	75	>sp|P35579|MYH9_HUMAN Myosin-9 OS=Homo sapiens OX=9606 GN=MYH9 PE=1 SV=4	115	cwq-o-293-1.29386.29386.3	controllerType=0 controllerNumber=1 scan=29386	138.819
23051:2	1	K.ADFC[+57.021]IIHYAGK.V		C[+57]	647.816	2	1294.63	1294.62	0	0.2	566	Specific	709.18	497.1	497.1	12.72	75	>sp|P35579|MYH9_HUMAN Myosin-9 OS=Homo sapiens OX=9606 GN=MYH9 PE=1 SV=4	115	cwq-o-293-1.29419.29419.2	controllerType=0 controllerNumber=1 scan=29419	138.958
33258:3	1	K.NMDPLNDNIATLLHQSSDK.F			709.34	3	2126.01	2126.02	0	-5.4	588	Specific	715.17	646.09	646.09	12.91	75	>sp|P35579|MYH9_HUMAN Myosin-9 OS=Homo sapiens OX=9606 GN=MYH9 PE=1 SV=4	115	cwq-o-293-1.40861.40861.3	controllerType=0 controllerNumber=1 scan=40861	183.863
33299:2	1	K.NMDPLNDNIATLLHQSSDK.F			1063.51	2	2126.01	2126.02	0	-3.5	588	Specific	717.75	585.03	585.03	12.2	75	>sp|P35579|MYH9_HUMAN Myosin-9 OS=Homo sapiens OX=9606 GN=MYH9 PE=1 SV=4	115	cwq-o-293-1.40906.40906.2	controllerType=0 controllerNumber=1 scan=40906	184.053
33344:3	1	K.NMDPLNDNIATLLHQSSDK.F			709.342	3	2126.01	2126.02	0	-2.9	588	Specific	777.99	699.71	699.71	14.2	75	>sp|P35579|MYH9_HUMAN Myosin-9 OS=Homo sapiens OX=9606 GN=MYH9 PE=1 SV=4	115	cwq-o-293-1.40957.40957.3	controllerType=0 controllerNumber=1 scan=40957	184.264
30409:3	1	K.NM[+15.995]DPLNDNIATLLHQSSDK.F		M[+16]	714.677	3	2142.02	2142.01	0	1.7	588	Specific	458.43	313.66	313.66	5.32	75	>sp|P35579|MYH9_HUMAN Myosin-9 OS=Homo sapiens OX=9606 GN=MYH9 PE=1 SV=4	115	cwq-o-293-1.37669.37669.3	controllerType=0 controllerNumber=1 scan=37669	171.393
12808:2	1	R.NTNPNFVR.C			481.246	2	961.486	961.485	0	0.6	663	Specific	396.61	159.73	159.73	3.18	75	>sp|P35579|MYH9_HUMAN Myosin-9 OS=Homo sapiens OX=9606 GN=MYH9 PE=1 SV=4	115	cwq-o-293-1.17907.17907.2	controllerType=0 controllerNumber=1 scan=17907	88.0447
28993:2	1	K.LDPHLVLDQLR.C			659.878	2	1318.75	1318.75	0	0	683	Specific	597.05	366.97	366.97	9.05	75	>sp|P35579|MYH9_HUMAN Myosin-9 OS=Homo sapiens OX=9606 GN=MYH9 PE=1 SV=4	115	cwq-o-293-1.36082.36082.2	controllerType=0 controllerNumber=1 scan=36082	165.242
29017:3	1	K.LDPHLVLDQLR.C			440.254	3	1318.75	1318.75	0	0	683	Specific	700.75	450.67	450.67	13.71	75	>sp|P35579|MYH9_HUMAN Myosin-9 OS=Homo sapiens OX=9606 GN=MYH9 PE=1 SV=4	115	cwq-o-293-1.36109.36109.3	controllerType=0 controllerNumber=1 scan=36109	165.336
28920:3	1	K.LDPHLVLDQLR.C			440.255	3	1318.75	1318.75	0	0.9	683	Specific	724.14	518.43	518.43	13.71	75	>sp|P35579|MYH9_HUMAN Myosin-9 OS=Homo sapiens OX=9606 GN=MYH9 PE=1 SV=4	115	cwq-o-293-1.36000.36000.3	controllerType=0 controllerNumber=1 scan=36000	164.946
06648:2	1	K.RQQQLTAMK.V			552.304	2	1103.6	1103.6	0	1.2	802	Specific	383.01	121.74	121.74	2.71	75	>sp|P35579|MYH9_HUMAN Myosin-9 OS=Homo sapiens OX=9606 GN=MYH9 PE=1 SV=4	115	cwq-o-293-1.10946.10946.2	controllerType=0 controllerNumber=1 scan=10946	53.0252
31563:2	1	R.NWQWWR.L			488.233	2	975.459	975.458	0	0.5	824	Specific	419.62	174.48	174.48	2.95	75	>sp|P35579|MYH9_HUMAN Myosin-9 OS=Homo sapiens OX=9606 GN=MYH9 PE=1 SV=4	115	cwq-o-293-1.38960.38960.2	controllerType=0 controllerNumber=1 scan=38960	176.439
15447:2	1	K.VKPLLQVSR.Q			520.335	2	1039.66	1039.66	0	1.1	834	Specific	315.59	9.31	9.31	2.07	75	>sp|P35579|MYH9_HUMAN Myosin-9 OS=Homo sapiens OX=9606 GN=MYH9 PE=1 SV=4	115	cwq-o-293-1.20878.20878.2	controllerType=0 controllerNumber=1 scan=20878	101.735
32245:3	1	R.LTEMETLQSQLMAEK.L			584.622	3	1751.85	1751.86	0	-2.4	868	Specific	369.21	325.63	325.63	4.45	75	>sp|P35579|MYH9_HUMAN Myosin-9 OS=Homo sapiens OX=9606 GN=MYH9 PE=1 SV=4	115	cwq-o-293-1.39725.39725.3	controllerType=0 controllerNumber=1 scan=39725	179.49
32243:3	1	R.LTEMETLQSQLMAEK.L			584.622	3	1751.85	1751.86	0	-2.4	868	Specific	453.05	368.23	368.23	5.4	75	>sp|P35579|MYH9_HUMAN Myosin-9 OS=Homo sapiens OX=9606 GN=MYH9 PE=1 SV=4	115	cwq-o-293-1.39723.39723.3	controllerType=0 controllerNumber=1 scan=39723	179.482
32140:3	1	R.LTEMETLQSQLMAEK.L			584.624	3	1751.86	1751.86	0	0.4	868	Specific	717.32	568.43	568.43	13.03	75	>sp|P35579|MYH9_HUMAN Myosin-9 OS=Homo sapiens OX=9606 GN=MYH9 PE=1 SV=4	115	cwq-o-293-1.39608.39608.3	controllerType=0 controllerNumber=1 scan=39608	179.04
32172:2	1	R.LTEMETLQSQLMAEK.L			876.429	2	1751.85	1751.86	0	-3.1	868	Specific	1054.03	784.33	784.33	20.22	75	>sp|P35579|MYH9_HUMAN Myosin-9 OS=Homo sapiens OX=9606 GN=MYH9 PE=1 SV=4	115	cwq-o-293-1.39643.39643.2	controllerType=0 controllerNumber=1 scan=39643	179.18
40457:3	1	K.LQLQEQLQAETELC[+57.021]AEAEELR.A		C[+57]	834.407	3	2501.21	2501.22	0	-5.1	883	Specific	152.54	63.56	63.56	0.27	75	>sp|P35579|MYH9_HUMAN Myosin-9 OS=Homo sapiens OX=9606 GN=MYH9 PE=1 SV=4	115	cwq-o-293-1.49025.49025.3	controllerType=0 controllerNumber=1 scan=49025	219.482
44126:3	1	K.LQLQEQLQAETELC[+57.021]AEAEELR.A		C[+57]	834.409	3	2501.21	2501.22	0	-2.3	883	Specific	260.81	106.38	106.38	1.42	75	>sp|P35579|MYH9_HUMAN Myosin-9 OS=Homo sapiens OX=9606 GN=MYH9 PE=1 SV=4	115	cwq-o-293-1.53099.53099.3	controllerType=0 controllerNumber=1 scan=53099	238.103
41069:3	1	K.LQLQEQLQAETELC[+57.021]AEAEELR.A		C[+57]	834.415	3	2501.23	2501.22	0	4.2	883	Specific	263.15	65.16	65.16	0.83	75	>sp|P35579|MYH9_HUMAN Myosin-9 OS=Homo sapiens OX=9606 GN=MYH9 PE=1 SV=4	115	cwq-o-293-1.49705.49705.3	controllerType=0 controllerNumber=1 scan=49705	222.619
40455:3	1	K.LQLQEQLQAETELC[+57.021]AEAEELR.A		C[+57]	834.407	3	2501.21	2501.22	0	-5.1	883	Specific	267.83	111.52	111.52	1.34	75	>sp|P35579|MYH9_HUMAN Myosin-9 OS=Homo sapiens OX=9606 GN=MYH9 PE=1 SV=4	115	cwq-o-293-1.49023.49023.3	controllerType=0 controllerNumber=1 scan=49023	219.468
43707:3	1	K.LQLQEQLQAETELC[+57.021]AEAEELR.A		C[+57]	834.415	3	2501.23	2501.22	0	5.2	883	Specific	269.01	161.12	161.12	1.77	75	>sp|P35579|MYH9_HUMAN Myosin-9 OS=Homo sapiens OX=9606 GN=MYH9 PE=1 SV=4	115	cwq-o-293-1.52635.52635.3	controllerType=0 controllerNumber=1 scan=52635	235.996
41080:3	1	K.LQLQEQLQAETELC[+57.021]AEAEELR.A		C[+57]	834.41	3	2501.21	2501.22	0	-1.6	883	Specific	320.58	143.65	143.65	2.17	75	>sp|P35579|MYH9_HUMAN Myosin-9 OS=Homo sapiens OX=9606 GN=MYH9 PE=1 SV=4	115	cwq-o-293-1.49717.49717.3	controllerType=0 controllerNumber=1 scan=49717	222.673
39936:3	1	K.LQLQEQLQAETELC[+57.021]AEAEELR.A		C[+57]	834.419	3	2501.24	2501.22	0	9.2	883	Specific	433.92	296.46	296.46	3.28	75	>sp|P35579|MYH9_HUMAN Myosin-9 OS=Homo sapiens OX=9606 GN=MYH9 PE=1 SV=4	115	cwq-o-293-1.48444.48444.3	controllerType=0 controllerNumber=1 scan=48444	216.823
40749:3	1	K.LQLQEQLQAETELC[+57.021]AEAEELR.A		C[+57]	834.41	3	2501.22	2501.22	0	-1.5	883	Specific	458.18	324.02	324.02	4.51	75	>sp|P35579|MYH9_HUMAN Myosin-9 OS=Homo sapiens OX=9606 GN=MYH9 PE=1 SV=4	115	cwq-o-293-1.49350.49350.3	controllerType=0 controllerNumber=1 scan=49350	220.988
40145:3	1	K.LQLQEQLQAETELC[+57.021]AEAEELR.A		C[+57]	834.408	3	2501.21	2501.22	0	-3.6	883	Specific	460.17	309.99	309.99	4.16	75	>sp|P35579|MYH9_HUMAN Myosin-9 OS=Homo sapiens OX=9606 GN=MYH9 PE=1 SV=4	115	cwq-o-293-1.48678.48678.3	controllerType=0 controllerNumber=1 scan=48678	217.883
41557:3	1	K.LQLQEQLQAETELC[+57.021]AEAEELR.A		C[+57]	834.412	3	2501.22	2501.22	0	1.3	883	Specific	517.65	367.88	367.88	5.63	75	>sp|P35579|MYH9_HUMAN Myosin-9 OS=Homo sapiens OX=9606 GN=MYH9 PE=1 SV=4	115	cwq-o-293-1.50247.50247.3	controllerType=0 controllerNumber=1 scan=50247	225.084
40306:3	1	K.LQLQEQLQAETELC[+57.021]AEAEELR.A		C[+57]	834.411	3	2501.22	2501.22	0	-0.6	883	Specific	561.44	395.86	395.86	8.09	75	>sp|P35579|MYH9_HUMAN Myosin-9 OS=Homo sapiens OX=9606 GN=MYH9 PE=1 SV=4	115	cwq-o-293-1.48857.48857.3	controllerType=0 controllerNumber=1 scan=48857	218.707
42294:3	1	K.LQLQEQLQAETELC[+57.021]AEAEELR.A		C[+57]	834.408	3	2501.21	2501.22	0	-3.6	883	Specific	578.21	412.23	412.23	7.53	75	>sp|P35579|MYH9_HUMAN Myosin-9 OS=Homo sapiens OX=9606 GN=MYH9 PE=1 SV=4	115	cwq-o-293-1.51066.51066.3	controllerType=0 controllerNumber=1 scan=51066	228.813
42254:3	1	K.LQLQEQLQAETELC[+57.021]AEAEELR.A		C[+57]	834.408	3	2501.21	2501.22	0	-3.7	883	Specific	607.69	459.99	459.99	10.02	75	>sp|P35579|MYH9_HUMAN Myosin-9 OS=Homo sapiens OX=9606 GN=MYH9 PE=1 SV=4	115	cwq-o-293-1.51021.51021.3	controllerType=0 controllerNumber=1 scan=51021	228.61
41328:3	1	K.LQLQEQLQAETELC[+57.021]AEAEELR.A		C[+57]	834.408	3	2501.21	2501.22	0	-3.5	883	Specific	626.74	448.14	448.14	10.02	75	>sp|P35579|MYH9_HUMAN Myosin-9 OS=Homo sapiens OX=9606 GN=MYH9 PE=1 SV=4	115	cwq-o-293-1.49992.49992.3	controllerType=0 controllerNumber=1 scan=49992	223.925
44434:3	1	K.LQLQEQLQAETELC[+57.021]AEAEELR.A		C[+57]	834.411	3	2501.22	2501.22	0	-0.5	883	Specific	628.96	459.47	459.47	10.45	75	>sp|P35579|MYH9_HUMAN Myosin-9 OS=Homo sapiens OX=9606 GN=MYH9 PE=1 SV=4	115	cwq-o-293-1.53441.53441.3	controllerType=0 controllerNumber=1 scan=53441	239.673
41160:3	1	K.LQLQEQLQAETELC[+57.021]AEAEELR.A		C[+57]	834.412	3	2501.22	2501.22	0	0.8	883	Specific	650.22	497.69	497.69	11.52	75	>sp|P35579|MYH9_HUMAN Myosin-9 OS=Homo sapiens OX=9606 GN=MYH9 PE=1 SV=4	115	cwq-o-293-1.49806.49806.3	controllerType=0 controllerNumber=1 scan=49806	223.078
41240:3	1	K.LQLQEQLQAETELC[+57.021]AEAEELR.A		C[+57]	834.41	3	2501.22	2501.22	0	-1	883	Specific	651.33	487.17	487.17	11.28	75	>sp|P35579|MYH9_HUMAN Myosin-9 OS=Homo sapiens OX=9606 GN=MYH9 PE=1 SV=4	115	cwq-o-293-1.49895.49895.3	controllerType=0 controllerNumber=1 scan=49895	223.486
43448:3	1	K.LQLQEQLQAETELC[+57.021]AEAEELR.A		C[+57]	834.415	3	2501.23	2501.22	0	4.9	883	Specific	666.84	521.36	521.36	11.4	75	>sp|P35579|MYH9_HUMAN Myosin-9 OS=Homo sapiens OX=9606 GN=MYH9 PE=1 SV=4	115	cwq-o-293-1.52348.52348.3	controllerType=0 controllerNumber=1 scan=52348	234.695
41402:3	1	K.LQLQEQLQAETELC[+57.021]AEAEELR.A		C[+57]	834.41	3	2501.22	2501.22	0	-1	883	Specific	691.62	505.97	505.97	11.41	75	>sp|P35579|MYH9_HUMAN Myosin-9 OS=Homo sapiens OX=9606 GN=MYH9 PE=1 SV=4	115	cwq-o-293-1.50075.50075.3	controllerType=0 controllerNumber=1 scan=50075	224.305
43369:3	1	K.LQLQEQLQAETELC[+57.021]AEAEELR.A		C[+57]	834.41	3	2501.22	2501.22	0	-1.2	883	Specific	708.45	616.45	616.45	12.96	75	>sp|P35579|MYH9_HUMAN Myosin-9 OS=Homo sapiens OX=9606 GN=MYH9 PE=1 SV=4	115	cwq-o-293-1.52260.52260.3	controllerType=0 controllerNumber=1 scan=52260	234.295
42830:2	1	K.LQLQEQLQAETELC[+57.021]AEAEELR.A		C[+57]	1251.11	2	2501.22	2501.22	0	-1.3	883	Specific	711.12	416	416	12.97	75	>sp|P35579|MYH9_HUMAN Myosin-9 OS=Homo sapiens OX=9606 GN=MYH9 PE=1 SV=4	115	cwq-o-293-1.51660.51660.2	controllerType=0 controllerNumber=1 scan=51660	231.544
44311:3	1	K.LQLQEQLQAETELC[+57.021]AEAEELR.A		C[+57]	834.412	3	2501.22	2501.22	0	0.6	883	Specific	758.41	620.96	620.96	14.04	75	>sp|P35579|MYH9_HUMAN Myosin-9 OS=Homo sapiens OX=9606 GN=MYH9 PE=1 SV=4	115	cwq-o-293-1.53304.53304.3	controllerType=0 controllerNumber=1 scan=53304	239.05
42380:3	1	K.LQLQEQLQAETELC[+57.021]AEAEELR.A		C[+57]	834.416	3	2501.23	2501.22	0	5.6	883	Specific	774.87	624.38	624.38	13.4	75	>sp|P35579|MYH9_HUMAN Myosin-9 OS=Homo sapiens OX=9606 GN=MYH9 PE=1 SV=4	115	cwq-o-293-1.51161.51161.3	controllerType=0 controllerNumber=1 scan=51161	229.246
44232:3	1	K.LQLQEQLQAETELC[+57.021]AEAEELR.A		C[+57]	834.413	3	2501.22	2501.22	0	1.9	883	Specific	841.39	664.42	664.42	14.88	75	>sp|P35579|MYH9_HUMAN Myosin-9 OS=Homo sapiens OX=9606 GN=MYH9 PE=1 SV=4	115	cwq-o-293-1.53217.53217.3	controllerType=0 controllerNumber=1 scan=53217	238.642
22157:4	1	K.KQELEEIC[+57.021]HDLEAR.V		C[+57]	443.218	4	1769.85	1769.85	0	1.5	910	Specific	705.82	639.96	639.96	13.57	75	>sp|P35579|MYH9_HUMAN Myosin-9 OS=Homo sapiens OX=9606 GN=MYH9 PE=1 SV=4	115	cwq-o-293-1.28421.28421.4	controllerType=0 controllerNumber=1 scan=28421	134.784
35480:3	1	K.MQQNIQELEEQLEEEESAR.Q			778.357	3	2333.06	2333.06	0	0	941	Specific	916.13	837.37	837.37	17.01	75	>sp|P35579|MYH9_HUMAN Myosin-9 OS=Homo sapiens OX=9606 GN=MYH9 PE=1 SV=4	115	cwq-o-293-1.43476.43476.3	controllerType=0 controllerNumber=1 scan=43476	194.406
35513:2	1	K.MQQNIQELEEQLEEEESAR.Q			1167.03	2	2333.05	2333.06	0	-1.3	941	Specific	922.78	679.15	679.15	16.94	75	>sp|P35579|MYH9_HUMAN Myosin-9 OS=Homo sapiens OX=9606 GN=MYH9 PE=1 SV=4	115	cwq-o-293-1.43513.43513.2	controllerType=0 controllerNumber=1 scan=43513	194.535
20822:3	1	K.KLEEEQIILEDQNC[+57.021]K.L		C[+57]	630.316	3	1888.93	1888.93	0	0.7	975	Specific	114.2	51.29	51.29	0.55	75	>sp|P35579|MYH9_HUMAN Myosin-9 OS=Homo sapiens OX=9606 GN=MYH9 PE=1 SV=4	115	cwq-o-293-1.26925.26925.3	controllerType=0 controllerNumber=1 scan=26925	128.371
20771:3	1	K.KLEEEQIILEDQNC[+57.021]K.L		C[+57]	630.316	3	1888.93	1888.93	0	1.4	975	Specific	624.09	445.19	445.19	11.57	75	>sp|P35579|MYH9_HUMAN Myosin-9 OS=Homo sapiens OX=9606 GN=MYH9 PE=1 SV=4	115	cwq-o-293-1.26869.26869.3	controllerType=0 controllerNumber=1 scan=26869	128.142
20858:3	1	K.KLEEEQIILEDQNC[+57.021]K.L		C[+57]	630.316	3	1888.93	1888.93	0	0.4	975	Specific	732.83	544.17	544.17	13.72	75	>sp|P35579|MYH9_HUMAN Myosin-9 OS=Homo sapiens OX=9606 GN=MYH9 PE=1 SV=4	115	cwq-o-293-1.26965.26965.3	controllerType=0 controllerNumber=1 scan=26965	128.559
20835:2	1	K.KLEEEQIILEDQNC[+57.021]K.L		C[+57]	944.972	2	1888.94	1888.93	0	2.5	975	Specific	855.45	569.03	569.03	16.07	75	>sp|P35579|MYH9_HUMAN Myosin-9 OS=Homo sapiens OX=9606 GN=MYH9 PE=1 SV=4	115	cwq-o-293-1.26939.26939.2	controllerType=0 controllerNumber=1 scan=26939	128.442
24061:2	1	R.IAEFTTNLTEEEEK.S			827.396	2	1653.78	1653.79	0	-0.8	1001	Specific	867.89	595.18	595.18	16.1	75	>sp|P35579|MYH9_HUMAN Myosin-9 OS=Homo sapiens OX=9606 GN=MYH9 PE=1 SV=4	115	cwq-o-293-1.30554.30554.2	controllerType=0 controllerNumber=1 scan=30554	143.373
17127:3	1	K.NKHEAMITDLEER.L			529.26	3	1585.77	1585.76	0	1.6	1023	Specific	432.78	260.08	260.08	4.15	75	>sp|P35579|MYH9_HUMAN Myosin-9 OS=Homo sapiens OX=9606 GN=MYH9 PE=1 SV=4	115	cwq-o-293-1.22768.22768.3	controllerType=0 controllerNumber=1 scan=22768	110.358
17142:3	1	K.KEEELQAALAR.V			419.901	3	1257.69	1257.68	0	7.4	1081	Specific	450.86	318.81	318.81	5.19	75	>sp|P35579|MYH9_HUMAN Myosin-9 OS=Homo sapiens OX=9606 GN=MYH9 PE=1 SV=4	115	cwq-o-293-1.22785.22785.3	controllerType=0 controllerNumber=1 scan=22785	110.433
17047:2	1	K.KEEELQAALAR.V			629.347	2	1257.69	1257.68	0	6.1	1081	Specific	578.74	262.3	262.3	5.63	75	>sp|P35579|MYH9_HUMAN Myosin-9 OS=Homo sapiens OX=9606 GN=MYH9 PE=1 SV=4	115	cwq-o-293-1.22678.22678.2	controllerType=0 controllerNumber=1 scan=22678	109.953
27545:2	1	K.TELEDTLDSTAAQQELR.S			960.463	2	1919.92	1919.92	0	-0.3	1146	Specific	640.05	488.03	488.03	11.14	75	>sp|P35579|MYH9_HUMAN Myosin-9 OS=Homo sapiens OX=9606 GN=MYH9 PE=1 SV=4	115	cwq-o-293-1.34459.34459.3	controllerType=0 controllerNumber=1 scan=34459	158.83
27535:3	1	K.TELEDTLDSTAAQQELR.S			640.643	3	1919.91	1919.92	0	-2.8	1146	Specific	679.79	504.41	504.41	11.57	75	>sp|P35579|MYH9_HUMAN Myosin-9 OS=Homo sapiens OX=9606 GN=MYH9 PE=1 SV=4	115	cwq-o-293-1.34448.34448.3	controllerType=0 controllerNumber=1 scan=34448	158.783
27533:2	1	K.TELEDTLDSTAAQQELR.S			960.464	2	1919.92	1919.92	0	1	1146	Specific	1016.37	789.09	789.09	19.77	75	>sp|P35579|MYH9_HUMAN Myosin-9 OS=Homo sapiens OX=9606 GN=MYH9 PE=1 SV=4	115	cwq-o-293-1.34445.34445.2	controllerType=0 controllerNumber=1 scan=34445	158.772
11203:3	1	K.THEAQIQEMR.Q			414.868	3	1242.59	1242.59	0	-1.2	1182	Specific	592.76	449.07	449.07	10.49	75	>sp|P35579|MYH9_HUMAN Myosin-9 OS=Homo sapiens OX=9606 GN=MYH9 PE=1 SV=4	115	cwq-o-293-1.16110.16110.3	controllerType=0 controllerNumber=1 scan=16110	78.9165
05207:2	1	K.THEAQIQEM[+15.995]R.Q		M[+16]	629.797	2	1258.59	1258.58	0	1.9	1182	Specific	557.66	327.53	327.53	5.2	75	>sp|P35579|MYH9_HUMAN Myosin-9 OS=Homo sapiens OX=9606 GN=MYH9 PE=1 SV=4	115	cwq-o-293-1.9148.9148.2	controllerType=0 controllerNumber=1 scan=9148	43.8672
27026:3	1	K.HSQAVEELAEQLEQTK.R			613.975	3	1839.91	1839.91	0	0.3	1194	Specific	814.02	704.82	704.82	15.77	75	>sp|P35579|MYH9_HUMAN Myosin-9 OS=Homo sapiens OX=9606 GN=MYH9 PE=1 SV=4	115	cwq-o-293-1.33878.33878.3	controllerType=0 controllerNumber=1 scan=33878	156.471
26844:3	1	K.HSQAVEELAEQLEQTK.R			613.973	3	1839.9	1839.91	0	-2	1194	Specific	827.97	715.3	715.3	15.48	75	>sp|P35579|MYH9_HUMAN Myosin-9 OS=Homo sapiens OX=9606 GN=MYH9 PE=1 SV=4	115	cwq-o-293-1.33675.33675.3	controllerType=0 controllerNumber=1 scan=33675	155.622
26853:3	1	K.HSQAVEELAEQLEQTK.R			613.974	3	1839.91	1839.91	0	-1.2	1194	Specific	914.84	800.01	800.01	17.69	75	>sp|P35579|MYH9_HUMAN Myosin-9 OS=Homo sapiens OX=9606 GN=MYH9 PE=1 SV=4	115	cwq-o-293-1.33685.33685.3	controllerType=0 controllerNumber=1 scan=33685	155.665
26945:3	1	K.HSQAVEELAEQLEQTK.R			613.974	3	1839.91	1839.91	0	-0.9	1194	Specific	1006.54	855.44	855.44	19.69	75	>sp|P35579|MYH9_HUMAN Myosin-9 OS=Homo sapiens OX=9606 GN=MYH9 PE=1 SV=4	115	cwq-o-293-1.33788.33788.3	controllerType=0 controllerNumber=1 scan=33788	156.076
26961:2	1	K.HSQAVEELAEQLEQTK.R			920.457	2	1839.91	1839.91	0	-0.8	1194	Specific	1032.96	824.76	824.76	19.38	75	>sp|P35579|MYH9_HUMAN Myosin-9 OS=Homo sapiens OX=9606 GN=MYH9 PE=1 SV=4	115	cwq-o-293-1.33805.33805.2	controllerType=0 controllerNumber=1 scan=33805	156.155
26870:2	1	K.HSQAVEELAEQLEQTK.R			920.457	2	1839.91	1839.91	0	-0.9	1194	Specific	1053.25	838.23	838.23	20.38	75	>sp|P35579|MYH9_HUMAN Myosin-9 OS=Homo sapiens OX=9606 GN=MYH9 PE=1 SV=4	115	cwq-o-293-1.33704.33704.2	controllerType=0 controllerNumber=1 scan=33704	155.734
24018:3	1	K.HSQAVEELAEQLEQTKR.V			666.007	3	1996.01	1996.01	0	-1.1	1194	Specific	970.16	825.34	825.34	17.9	75	>sp|P35579|MYH9_HUMAN Myosin-9 OS=Homo sapiens OX=9606 GN=MYH9 PE=1 SV=4	115	cwq-o-293-1.30506.30506.3	controllerType=0 controllerNumber=1 scan=30506	143.174
24012:4	1	K.HSQAVEELAEQLEQTKR.V			499.757	4	1996.01	1996.01	0	-1.5	1194	Specific	1011.98	894.76	894.76	19	75	>sp|P35579|MYH9_HUMAN Myosin-9 OS=Homo sapiens OX=9606 GN=MYH9 PE=1 SV=4	115	cwq-o-293-1.30499.30499.4	controllerType=0 controllerNumber=1 scan=30499	143.151
16374:3	1	R.KKVEAQLQELQVK.F			514.308	3	1540.91	1540.91	0	2.4	1248	Specific	508.89	312.39	312.39	5.8	75	>sp|P35579|MYH9_HUMAN Myosin-9 OS=Homo sapiens OX=9606 GN=MYH9 PE=1 SV=4	115	cwq-o-293-1.21918.21918.3	controllerType=0 controllerNumber=1 scan=21918	106.502
18743:3	1	K.KVEAQLQELQVK.F			471.606	3	1412.8	1412.81	0	-4.3	1249	Specific	305.79	210.69	210.69	2.7	75	>sp|P35579|MYH9_HUMAN Myosin-9 OS=Homo sapiens OX=9606 GN=MYH9 PE=1 SV=4	115	cwq-o-293-1.24591.24591.5	controllerType=0 controllerNumber=1 scan=24591	118.278
18774:3	1	K.KVEAQLQELQVK.F			471.61	3	1412.81	1412.81	0	2.4	1249	Specific	608.85	409.34	409.34	11.37	75	>sp|P35579|MYH9_HUMAN Myosin-9 OS=Homo sapiens OX=9606 GN=MYH9 PE=1 SV=4	115	cwq-o-293-1.24626.24626.3	controllerType=0 controllerNumber=1 scan=24626	118.429
18796:2	1	K.KVEAQLQELQVK.F			706.909	2	1412.81	1412.81	0	0.5	1249	Specific	786.61	475.6	475.6	14.4	75	>sp|P35579|MYH9_HUMAN Myosin-9 OS=Homo sapiens OX=9606 GN=MYH9 PE=1 SV=4	115	cwq-o-293-1.24650.24650.2	controllerType=0 controllerNumber=1 scan=24650	118.545
38345:2	1	K.LQVELDNVTGLLSQSDSK.S			973.501	2	1945.99	1946.01	0	-6.9	1278	Specific	459.21	253.78	253.78	4.21	75	>sp|P35579|MYH9_HUMAN Myosin-9 OS=Homo sapiens OX=9606 GN=MYH9 PE=1 SV=4	115	cwq-o-293-1.46670.46670.3	controllerType=0 controllerNumber=1 scan=46670	208.627
38187:2	1	K.LQVELDNVTGLLSQSDSK.S			973.509	2	1946.01	1946.01	0	1.8	1278	Specific	540.1	320.71	320.71	5.77	75	>sp|P35579|MYH9_HUMAN Myosin-9 OS=Homo sapiens OX=9606 GN=MYH9 PE=1 SV=4	115	cwq-o-293-1.46494.46494.3	controllerType=0 controllerNumber=1 scan=46494	207.809
15495:4	1	R.EQLEEEEEAKHNLEK.Q			464.474	4	1854.87	1854.87	0	1.7	1343	Specific	623.88	458.87	458.87	10.4	75	>sp|P35579|MYH9_HUMAN Myosin-9 OS=Homo sapiens OX=9606 GN=MYH9 PE=1 SV=4	115	cwq-o-293-1.20932.20932.4	controllerType=0 controllerNumber=1 scan=20932	101.971
15549:3	1	R.EQLEEEEEAKHNLEK.Q			618.962	3	1854.87	1854.87	0	0.7	1343	Specific	658.83	462.67	462.67	11.08	75	>sp|P35579|MYH9_HUMAN Myosin-9 OS=Homo sapiens OX=9606 GN=MYH9 PE=1 SV=4	115	cwq-o-293-1.20992.20992.3	controllerType=0 controllerNumber=1 scan=20992	102.239
15463:3	1	R.EQLEEEEEAKHNLEK.Q			618.962	3	1854.87	1854.87	0	0.1	1343	Specific	738.93	563.18	563.18	12.25	75	>sp|P35579|MYH9_HUMAN Myosin-9 OS=Homo sapiens OX=9606 GN=MYH9 PE=1 SV=4	115	cwq-o-293-1.20896.20896.3	controllerType=0 controllerNumber=1 scan=20896	101.816
18203:3	1	K.QIATLHAQVADMK.K			475.927	3	1425.77	1425.75	0	9.3	1358	Specific	440.04	313.59	313.59	5.01	75	>sp|P35579|MYH9_HUMAN Myosin-9 OS=Homo sapiens OX=9606 GN=MYH9 PE=1 SV=4	115	cwq-o-293-1.23982.23982.3	controllerType=0 controllerNumber=1 scan=23982	115.621
18265:3	1	K.QIATLHAQVADMK.K			475.923	3	1425.75	1425.75	0	1.4	1358	Specific	665.7	500.26	500.26	12.57	75	>sp|P35579|MYH9_HUMAN Myosin-9 OS=Homo sapiens OX=9606 GN=MYH9 PE=1 SV=4	115	cwq-o-293-1.24051.24051.3	controllerType=0 controllerNumber=1 scan=24051	115.957
20757:3	1	K.KMEDSVGC[+57.021]LETAEEVK.R		C[+57]	608.948	3	1824.83	1824.84	0	-2.7	1372	Specific	757.75	547.33	547.33	14.26	75	>sp|P35579|MYH9_HUMAN Myosin-9 OS=Homo sapiens OX=9606 GN=MYH9 PE=1 SV=4	115	cwq-o-293-1.26853.26853.3	controllerType=0 controllerNumber=1 scan=26853	128.067
18965:4	1	K.KMEDSVGC[+57.021]LETAEEVKR.K		C[+57]	495.991	4	1980.94	1980.94	0	2.6	1372	Specific	702.77	630.14	630.14	12.95	75	>sp|P35579|MYH9_HUMAN Myosin-9 OS=Homo sapiens OX=9606 GN=MYH9 PE=1 SV=4	115	cwq-o-293-1.24840.24840.4	controllerType=0 controllerNumber=1 scan=24840	119.387
18927:4	1	K.KMEDSVGC[+57.021]LETAEEVKR.K		C[+57]	495.986	4	1980.92	1980.94	0	-6.5	1372	Specific	752.21	673.26	673.26	13.43	75	>sp|P35579|MYH9_HUMAN Myosin-9 OS=Homo sapiens OX=9606 GN=MYH9 PE=1 SV=4	115	cwq-o-293-1.24797.24797.4	controllerType=0 controllerNumber=1 scan=24797	119.192
18924:3	1	K.KMEDSVGC[+57.021]LETAEEVKR.K		C[+57]	660.983	3	1980.93	1980.94	0	-0.9	1372	Specific	806.28	690.31	690.31	14.9	75	>sp|P35579|MYH9_HUMAN Myosin-9 OS=Homo sapiens OX=9606 GN=MYH9 PE=1 SV=4	115	cwq-o-293-1.24793.24793.3	controllerType=0 controllerNumber=1 scan=24793	119.175
23295:2	1	K.MEDSVGC[+57.021]LETAEEVK.R		C[+57]	848.873	2	1696.74	1696.74	0	-1.2	1373	Specific	900.41	706.88	706.88	17.65	75	>sp|P35579|MYH9_HUMAN Myosin-9 OS=Homo sapiens OX=9606 GN=MYH9 PE=1 SV=4	115	cwq-o-293-1.29693.29693.2	controllerType=0 controllerNumber=1 scan=29693	140.12
21620:2	1	K.M[+15.995]EDSVGC[+57.021]LETAEEVK.R		C[+57], M[+16]	856.874	2	1712.74	1712.74	0	2.9	1373	Specific	437.36	394.74	394.74	7.9	75	>sp|P35579|MYH9_HUMAN Myosin-9 OS=Homo sapiens OX=9606 GN=MYH9 PE=1 SV=4	115	cwq-o-293-1.27821.27821.3	controllerType=0 controllerNumber=1 scan=27821	132.2
21619:2	1	K.M[+15.995]EDSVGC[+57.021]LETAEEVK.R		C[+57], M[+16]	856.874	2	1712.74	1712.74	0	2.9	1373	Specific	705.6	510.8	510.8	13.38	75	>sp|P35579|MYH9_HUMAN Myosin-9 OS=Homo sapiens OX=9606 GN=MYH9 PE=1 SV=4	115	cwq-o-293-1.27820.27820.3	controllerType=0 controllerNumber=1 scan=27820	132.192
20494:3	1	K.MEDSVGC[+57.021]LETAEEVKR.K		C[+57]	618.285	3	1852.84	1852.84	0	-0.8	1373	Specific	864.74	718.08	718.08	16.21	75	>sp|P35579|MYH9_HUMAN Myosin-9 OS=Homo sapiens OX=9606 GN=MYH9 PE=1 SV=4	115	cwq-o-293-1.26557.26557.3	controllerType=0 controllerNumber=1 scan=26557	126.829
19459:3	1	K.M[+15.995]EDSVGC[+57.021]LETAEEVKR.K		C[+57], M[+16]	623.616	3	1868.83	1868.84	0	-2.2	1373	Specific	548.11	436.1	436.1	7.18	75	>sp|P35579|MYH9_HUMAN Myosin-9 OS=Homo sapiens OX=9606 GN=MYH9 PE=1 SV=4	115	cwq-o-293-1.25393.25393.3	controllerType=0 controllerNumber=1 scan=25393	121.897
19441:3	1	K.M[+15.995]EDSVGC[+57.021]LETAEEVKR.K		C[+57], M[+16]	623.612	3	1868.82	1868.84	0	-7.5	1373	Specific	587.16	483.92	483.92	8.57	75	>sp|P35579|MYH9_HUMAN Myosin-9 OS=Homo sapiens OX=9606 GN=MYH9 PE=1 SV=4	115	cwq-o-293-1.25373.25373.3	controllerType=0 controllerNumber=1 scan=25373	121.806
15650:1	1	K.LEK.T			389.24	1	389.24	389.24	0	2.7	1411	Specific	212.79	212.79	212.79	0.37	75	>sp|P35579|MYH9_HUMAN Myosin-9 OS=Homo sapiens OX=9606 GN=MYH9 PE=1 SV=4	115	cwq-o-293-1.21106.21106.3	controllerType=0 controllerNumber=1 scan=21106	102.765
34831:3	1	R.LQQELDDLLVDLDHQR.Q			650.668	3	1949.99	1949.99	0	-1.2	1418	Specific	689.78	555.2	555.2	12.14	75	>sp|P35579|MYH9_HUMAN Myosin-9 OS=Homo sapiens OX=9606 GN=MYH9 PE=1 SV=4	115	cwq-o-293-1.42751.42751.3	controllerType=0 controllerNumber=1 scan=42751	191.527
19004:3	1	K.KFDQLLAEEK.T			407.555	3	1220.65	1220.65	0	-1.1	1445	Specific	405.34	267.42	267.42	5.13	75	>sp|P35579|MYH9_HUMAN Myosin-9 OS=Homo sapiens OX=9606 GN=MYH9 PE=1 SV=4	115	cwq-o-293-1.24883.24883.3	controllerType=0 controllerNumber=1 scan=24883	119.585
19043:2	1	K.KFDQLLAEEK.T			610.83	2	1220.65	1220.65	0	0.3	1445	Specific	652.28	328.73	328.73	9.93	75	>sp|P35579|MYH9_HUMAN Myosin-9 OS=Homo sapiens OX=9606 GN=MYH9 PE=1 SV=4	115	cwq-o-293-1.24927.24927.2	controllerType=0 controllerNumber=1 scan=24927	119.781
14385:2	1	R.ALEEAMEQK.A			524.751	2	1048.49	1048.5	0	-2.8	1484	Specific	666.54	416.36	416.36	11.55	75	>sp|P35579|MYH9_HUMAN Myosin-9 OS=Homo sapiens OX=9606 GN=MYH9 PE=1 SV=4	115	cwq-o-293-1.19683.19683.2	controllerType=0 controllerNumber=1 scan=19683	96.3345
06758:2	1	R.ALEEAM[+15.995]EQK.A		M[+16]	532.751	2	1064.49	1064.49	0	1.1	1484	Specific	596.33	279.27	279.27	7.91	75	>sp|P35579|MYH9_HUMAN Myosin-9 OS=Homo sapiens OX=9606 GN=MYH9 PE=1 SV=4	115	cwq-o-293-1.11069.11069.2	controllerType=0 controllerNumber=1 scan=11069	53.6523
21870:2	1	R.TEMEDLMSSK.D			585.754	2	1170.5	1170.5	0	-0.9	1504	Specific	594.55	318.13	318.13	8.05	75	>sp|P35579|MYH9_HUMAN Myosin-9 OS=Homo sapiens OX=9606 GN=MYH9 PE=1 SV=4	115	cwq-o-293-1.28102.28102.2	controllerType=0 controllerNumber=1 scan=28102	133.305
02478:2	1	K.SVHELEK.S			421.225	2	841.443	841.441	0	2.3	1519	Specific	532.07	196.78	196.78	4.18	75	>sp|P35579|MYH9_HUMAN Myosin-9 OS=Homo sapiens OX=9606 GN=MYH9 PE=1 SV=4	115	cwq-o-293-1.5910.5910.2	controllerType=0 controllerNumber=1 scan=5910	27.4093
02403:2	1	K.SVHELEK.S			421.225	2	841.442	841.441	0	1	1519	Specific	649.45	246.51	246.51	7.66	75	>sp|P35579|MYH9_HUMAN Myosin-9 OS=Homo sapiens OX=9606 GN=MYH9 PE=1 SV=4	115	cwq-o-293-1.5827.5827.2	controllerType=0 controllerNumber=1 scan=5827	26.9529
22759:2	1	R.LEVNLQAMK.A			523.289	2	1045.57	1045.57	0	-0.2	1558	Specific	631.51	115.8	115.8	7.68	75	>sp|P35579|MYH9_HUMAN Myosin-9 OS=Homo sapiens OX=9606 GN=MYH9 PE=1 SV=4	115	cwq-o-293-1.29092.29092.2	controllerType=0 controllerNumber=1 scan=29092	137.594
02881:1	1	R.QVR.E			402.247	1	402.247	402.246	0	1.7	1590	Specific	149.74	149.74	149.74	0.48	75	>sp|P35579|MYH9_HUMAN Myosin-9 OS=Homo sapiens OX=9606 GN=MYH9 PE=1 SV=4	115	cwq-o-293-1.6376.6376.2	controllerType=0 controllerNumber=1 scan=6376	29.9086
15111:3	1	R.EMEAELEDERK.Q			460.21	3	1378.62	1378.62	0	0.7	1593	Specific	499.65	443.19	443.19	7.52	75	>sp|P35579|MYH9_HUMAN Myosin-9 OS=Homo sapiens OX=9606 GN=MYH9 PE=1 SV=4	115	cwq-o-293-1.20498.20498.3	controllerType=0 controllerNumber=1 scan=20498	100.076
05620:2	1	R.SMAVAAR.K			353.189	2	705.37	705.371	0	-1.3	1606	Specific	342.87	126.1	126.1	2.73	75	>sp|P35579|MYH9_HUMAN Myosin-9 OS=Homo sapiens OX=9606 GN=MYH9 PE=1 SV=4	115	cwq-o-293-1.9698.9698.2	controllerType=0 controllerNumber=1 scan=9698	46.5907
05676:2	1	R.SMAVAAR.K			353.189	2	705.37	705.371	0	-1	1606	Specific	347.4	116.88	116.88	2.72	75	>sp|P35579|MYH9_HUMAN Myosin-9 OS=Homo sapiens OX=9606 GN=MYH9 PE=1 SV=4	115	cwq-o-293-1.9772.9772.2	controllerType=0 controllerNumber=1 scan=9772	46.9717
14799:3	1	K.DLEAHIDSANK.N			404.866	3	1212.58	1212.59	0	-0.6	1621	Specific	472.55	287.65	287.65	5.78	75	>sp|P35579|MYH9_HUMAN Myosin-9 OS=Homo sapiens OX=9606 GN=MYH9 PE=1 SV=4	115	cwq-o-293-1.20147.20147.2	controllerType=0 controllerNumber=1 scan=20147	98.4824
14852:3	1	K.DLEAHIDSANK.N			404.866	3	1212.58	1212.59	0	-0.6	1621	Specific	510.81	307.85	307.85	5.67	75	>sp|P35579|MYH9_HUMAN Myosin-9 OS=Homo sapiens OX=9606 GN=MYH9 PE=1 SV=4	115	cwq-o-293-1.20207.20207.3	controllerType=0 controllerNumber=1 scan=20207	98.7602
14716:2	1	K.DLEAHIDSANK.N			606.799	2	1212.59	1212.59	0	4.5	1621	Specific	662.73	402.84	402.84	11.17	75	>sp|P35579|MYH9_HUMAN Myosin-9 OS=Homo sapiens OX=9606 GN=MYH9 PE=1 SV=4	115	cwq-o-293-1.20053.20053.2	controllerType=0 controllerNumber=1 scan=20053	98.0427
14875:2	1	K.DLEAHIDSANK.N			606.797	2	1212.59	1212.59	0	1.6	1621	Specific	693.98	421.94	421.94	11.39	75	>sp|P35579|MYH9_HUMAN Myosin-9 OS=Homo sapiens OX=9606 GN=MYH9 PE=1 SV=4	115	cwq-o-293-1.20233.20233.2	controllerType=0 controllerNumber=1 scan=20233	98.8797
14792:2	1	K.DLEAHIDSANK.N			606.797	2	1212.59	1212.59	0	0.4	1621	Specific	774.64	462.73	462.73	13.72	75	>sp|P35579|MYH9_HUMAN Myosin-9 OS=Homo sapiens OX=9606 GN=MYH9 PE=1 SV=4	115	cwq-o-293-1.20139.20139.2	controllerType=0 controllerNumber=1 scan=20139	98.4432
00217:1	1	K.QLR.K			416.262	1	416.262	416.262	0	0.7	1639	Specific	177.53	177.53	177.53	0.34	75	>sp|P35579|MYH9_HUMAN Myosin-9 OS=Homo sapiens OX=9606 GN=MYH9 PE=1 SV=4	115	cwq-o-293-1.1228.1228.2	controllerType=0 controllerNumber=1 scan=1228	5.1282
02245:2	1	R.KLQAQMK.D			423.748	2	846.488	846.487	0	1.6	1642	Specific	509.05	134.01	134.01	3.63	75	>sp|P35579|MYH9_HUMAN Myosin-9 OS=Homo sapiens OX=9606 GN=MYH9 PE=1 SV=4	115	cwq-o-293-1.5653.5653.2	controllerType=0 controllerNumber=1 scan=5653	25.9806
13577:2	1	R.EEILAQAK.E			451.253	2	901.498	901.499	0	-1.1	1662	Specific	488.25	196.15	196.15	5.62	75	>sp|P35579|MYH9_HUMAN Myosin-9 OS=Homo sapiens OX=9606 GN=MYH9 PE=1 SV=4	115	cwq-o-293-1.18771.18771.2	controllerType=0 controllerNumber=1 scan=18771	92.1969
20481:3	1	R.QAQQERDELADEIANSSGK.G			697	3	2088.99	2088.98	0	2.8	1698	Specific	887.89	756.17	756.17	15.37	75	>sp|P35579|MYH9_HUMAN Myosin-9 OS=Homo sapiens OX=9606 GN=MYH9 PE=1 SV=4	115	cwq-o-293-1.26542.26542.3	controllerType=0 controllerNumber=1 scan=26542	126.772
32677:3	1	R.IAQLEEELEEEQGNTELINDR.L			824.731	3	2472.18	2472.17	0	1.8	1731	Specific	519.14	441.97	441.97	6.54	75	>sp|P35579|MYH9_HUMAN Myosin-9 OS=Homo sapiens OX=9606 GN=MYH9 PE=1 SV=4	115	cwq-o-293-1.40210.40210.3	controllerType=0 controllerNumber=1 scan=40210	181.254
37635:3	1	R.IAQLEEELEEEQGNTELINDR.L			824.728	3	2472.17	2472.17	0	-2	1731	Specific	715.13	569.57	569.57	12.24	75	>sp|P35579|MYH9_HUMAN Myosin-9 OS=Homo sapiens OX=9606 GN=MYH9 PE=1 SV=4	115	cwq-o-293-1.45879.45879.3	controllerType=0 controllerNumber=1 scan=45879	204.923
37005:3	1	R.IAQLEEELEEEQGNTELINDR.L			824.728	3	2472.17	2472.17	0	-1.8	1731	Specific	849.02	712.48	712.48	14.75	75	>sp|P35579|MYH9_HUMAN Myosin-9 OS=Homo sapiens OX=9606 GN=MYH9 PE=1 SV=4	115	cwq-o-293-1.45179.45179.3	controllerType=0 controllerNumber=1 scan=45179	201.642
32514:3	1	R.IAQLEEELEEEQGNTELINDR.L			824.727	3	2472.17	2472.17	0	-2.9	1731	Specific	911.13	819.17	819.17	16.53	75	>sp|P35579|MYH9_HUMAN Myosin-9 OS=Homo sapiens OX=9606 GN=MYH9 PE=1 SV=4	115	cwq-o-293-1.40028.40028.3	controllerType=0 controllerNumber=1 scan=40028	180.584
32538:2	1	R.IAQLEEELEEEQGNTELINDR.L			1236.59	2	2472.17	2472.17	0	-2.6	1731	Specific	997.57	838.49	838.49	18.45	75	>sp|P35579|MYH9_HUMAN Myosin-9 OS=Homo sapiens OX=9606 GN=MYH9 PE=1 SV=4	115	cwq-o-293-1.40054.40054.2	controllerType=0 controllerNumber=1 scan=40054	180.681
31538:2	1	K.ANLQIDQINTDLNLER.S			935.488	2	1869.97	1869.97	0	1.6	1755	Specific	645.12	554.95	554.95	11.61	75	>sp|P35579|MYH9_HUMAN Myosin-9 OS=Homo sapiens OX=9606 GN=MYH9 PE=1 SV=4	115	cwq-o-293-1.38932.38932.2	controllerType=0 controllerNumber=1 scan=38932	176.328
31537:2	1	K.ANLQIDQINTDLNLER.S			935.488	2	1869.97	1869.97	0	1.6	1755	Specific	855.86	629.96	629.96	16.61	75	>sp|P35579|MYH9_HUMAN Myosin-9 OS=Homo sapiens OX=9606 GN=MYH9 PE=1 SV=4	115	cwq-o-293-1.38931.38931.2	controllerType=0 controllerNumber=1 scan=38931	176.32
13512:2	1	K.LQEMEGTVK.S			517.763	2	1034.52	1034.52	0	-0.2	1794	Specific	521.1	69.87	69.87	3.65	75	>sp|P35579|MYH9_HUMAN Myosin-9 OS=Homo sapiens OX=9606 GN=MYH9 PE=1 SV=4	115	cwq-o-293-1.18698.18698.2	controllerType=0 controllerNumber=1 scan=18698	91.8647
07205:2	1	K.LQEM[+15.995]EGTVK.S		M[+16]	525.762	2	1050.52	1050.51	0	2.2	1794	Specific	269.41	107.24	107.24	2.47	75	>sp|P35579|MYH9_HUMAN Myosin-9 OS=Homo sapiens OX=9606 GN=MYH9 PE=1 SV=4	115	cwq-o-293-1.11566.11566.2	controllerType=0 controllerNumber=1 scan=11566	56.2264
07334:2	1	K.LQEM[+15.995]EGTVK.S		M[+16]	525.762	2	1050.52	1050.51	0	2.9	1794	Specific	272.95	43.49	43.49	1.39	75	>sp|P35579|MYH9_HUMAN Myosin-9 OS=Homo sapiens OX=9606 GN=MYH9 PE=1 SV=4	115	cwq-o-293-1.11726.11726.2	controllerType=0 controllerNumber=1 scan=11726	57.0408
07203:2	1	K.LQEM[+15.995]EGTVK.S		M[+16]	525.762	2	1050.52	1050.51	0	2.2	1794	Specific	328.3	91.46	91.46	2	75	>sp|P35579|MYH9_HUMAN Myosin-9 OS=Homo sapiens OX=9606 GN=MYH9 PE=1 SV=4	115	cwq-o-293-1.11564.11564.2	controllerType=0 controllerNumber=1 scan=11564	56.2131
16834:2	1	K.ASITALEAK.I			452.261	2	903.515	903.515	0	0.1	1807	Specific	605.64	167.83	167.83	8.4	75	>sp|P35579|MYH9_HUMAN Myosin-9 OS=Homo sapiens OX=9606 GN=MYH9 PE=1 SV=4	115	cwq-o-293-1.22437.22437.2	controllerType=0 controllerNumber=1 scan=22437	108.828
21805:2	1	K.IAQLEEQLDNETK.E			765.885	2	1530.76	1530.76	0	-0.9	1816	Specific	207.96	107.32	107.32	1.1	75	>sp|P35579|MYH9_HUMAN Myosin-9 OS=Homo sapiens OX=9606 GN=MYH9 PE=1 SV=4	115	cwq-o-293-1.28029.28029.3	controllerType=0 controllerNumber=1 scan=28029	133.009
21769:2	1	K.IAQLEEQLDNETK.E			765.886	2	1530.76	1530.76	0	0.1	1816	Specific	911.45	536.99	536.99	17.72	75	>sp|P35579|MYH9_HUMAN Myosin-9 OS=Homo sapiens OX=9606 GN=MYH9 PE=1 SV=4	115	cwq-o-293-1.27989.27989.2	controllerType=0 controllerNumber=1 scan=27989	132.853
00585:1	1	R.TEK.K			377.204	1	377.204	377.203	0	2.5	1840	Specific	152.75	152.75	152.75	0.26	75	>sp|P35579|MYH9_HUMAN Myosin-9 OS=Homo sapiens OX=9606 GN=MYH9 PE=1 SV=4	115	cwq-o-293-1.2343.2343.2	controllerType=0 controllerNumber=1 scan=2343	10.18
19502:3	1	K.LKDVLLQVDDERR.N			533.633	3	1598.88	1598.89	0	-1.2	1844	Specific	340.32	225.29	225.29	3.08	75	>sp|P35579|MYH9_HUMAN Myosin-9 OS=Homo sapiens OX=9606 GN=MYH9 PE=1 SV=4	115	cwq-o-293-1.25441.25441.3	controllerType=0 controllerNumber=1 scan=25441	122.101
20056:3	1	K.DVLLQVDDERR.N			453.24	3	1357.71	1357.71	0	-1	1846	Specific	529.03	240.45	240.45	6.22	75	>sp|P35579|MYH9_HUMAN Myosin-9 OS=Homo sapiens OX=9606 GN=MYH9 PE=1 SV=4	115	cwq-o-293-1.26063.26063.3	controllerType=0 controllerNumber=1 scan=26063	124.787
04767:2	1	R.NAEQYKDQADK.A			655.304	2	1309.6	1309.6	0	-0.3	1857	Specific	195.74	76.27	76.27	0.59	75	>sp|P35579|MYH9_HUMAN Myosin-9 OS=Homo sapiens OX=9606 GN=MYH9 PE=1 SV=4	115	cwq-o-293-1.8661.8661.2	controllerType=0 controllerNumber=1 scan=8661	41.3953
04842:2	1	R.NAEQYKDQADK.A			655.305	2	1309.6	1309.6	0	0.9	1857	Specific	273.43	154.3	154.3	2.14	75	>sp|P35579|MYH9_HUMAN Myosin-9 OS=Homo sapiens OX=9606 GN=MYH9 PE=1 SV=4	115	cwq-o-293-1.8745.8745.2	controllerType=0 controllerNumber=1 scan=8745	41.8222
04803:3	1	R.NAEQYKDQADK.A			437.208	3	1309.61	1309.6	0	5	1857	Specific	444.14	217.9	217.9	3.8	75	>sp|P35579|MYH9_HUMAN Myosin-9 OS=Homo sapiens OX=9606 GN=MYH9 PE=1 SV=4	115	cwq-o-293-1.8702.8702.3	controllerType=0 controllerNumber=1 scan=8702	41.6023
04765:2	1	R.NAEQYKDQADK.A			655.304	2	1309.6	1309.6	0	-0.3	1857	Specific	626.52	341.34	341.34	8.17	75	>sp|P35579|MYH9_HUMAN Myosin-9 OS=Homo sapiens OX=9606 GN=MYH9 PE=1 SV=4	115	cwq-o-293-1.8659.8659.2	controllerType=0 controllerNumber=1 scan=8659	41.38
04840:2	1	R.NAEQYKDQADK.A			655.305	2	1309.6	1309.6	0	0.9	1857	Specific	660.54	345.16	345.16	9.56	75	>sp|P35579|MYH9_HUMAN Myosin-9 OS=Homo sapiens OX=9606 GN=MYH9 PE=1 SV=4	115	cwq-o-293-1.8743.8743.2	controllerType=0 controllerNumber=1 scan=8743	41.8099
19919:2	1	R.ELEDATETADAMNR.E			783.34	2	1565.67	1565.67	0	-0.8	1899	Specific	961.21	592.8	592.8	18.65	75	>sp|P35579|MYH9_HUMAN Myosin-9 OS=Homo sapiens OX=9606 GN=MYH9 PE=1 SV=4	115	cwq-o-293-1.25909.25909.2	controllerType=0 controllerNumber=1 scan=25909	124.099
21257:2	2	R.ELISNASDALDK.I			638.325	2	1275.64	1275.64	0	-0.6	42	Specific	832.28	428.03	428.03	15.64	46	>sp|P08238|HS90B_HUMAN Heat shock protein HSP 90-beta OS=Homo sapiens OX=9606 GN=HSP90AB1 PE=1 SV=4	13475	cwq-o-293-1.27413.27413.2	controllerType=0 controllerNumber=1 scan=27413	130.512
21169:2	2	R.ELISNASDALDK.I			638.325	2	1275.64	1275.64	0	0	42	Specific	839.99	434.28	434.28	15.71	46	>sp|P08238|HS90B_HUMAN Heat shock protein HSP 90-beta OS=Homo sapiens OX=9606 GN=HSP90AB1 PE=1 SV=4	13475	cwq-o-293-1.27313.27313.2	controllerType=0 controllerNumber=1 scan=27313	130.098
15228:2	2	R.YESLTDPSK.L			520.251	2	1039.5	1039.49	0	1.2	56	Specific	252.31	108.61	108.61	1.71	46	>sp|P08238|HS90B_HUMAN Heat shock protein HSP 90-beta OS=Homo sapiens OX=9606 GN=HSP90AB1 PE=1 SV=4	13475	cwq-o-293-1.20632.20632.5	controllerType=0 controllerNumber=1 scan=20632	100.668
15162:2	2	R.YESLTDPSK.L			520.251	2	1039.49	1039.49	0	0.5	56	Specific	737.21	360.9	360.9	11.53	46	>sp|P08238|HS90B_HUMAN Heat shock protein HSP 90-beta OS=Homo sapiens OX=9606 GN=HSP90AB1 PE=1 SV=4	13475	cwq-o-293-1.20556.20556.2	controllerType=0 controllerNumber=1 scan=20556	100.331
23393:2	2	K.IDIIPNPQER.T			597.825	2	1194.64	1194.65	0	-3.4	73	Specific	383.75	216.02	216.02	3.94	46	>sp|P08238|HS90B_HUMAN Heat shock protein HSP 90-beta OS=Homo sapiens OX=9606 GN=HSP90AB1 PE=1 SV=4	13475	cwq-o-293-1.29803.29803.3	controllerType=0 controllerNumber=1 scan=29803	140.573
23100:2	2	K.IDIIPNPQER.T			597.827	2	1194.65	1194.65	0	0	73	Specific	559.44	282.95	282.95	6.75	46	>sp|P08238|HS90B_HUMAN Heat shock protein HSP 90-beta OS=Homo sapiens OX=9606 GN=HSP90AB1 PE=1 SV=4	13475	cwq-o-293-1.29474.29474.2	controllerType=0 controllerNumber=1 scan=29474	139.188
23294:2	2	K.IDIIPNPQER.T			597.827	2	1194.65	1194.65	0	-0.3	73	Specific	628.51	335.8	335.8	9.84	46	>sp|P08238|HS90B_HUMAN Heat shock protein HSP 90-beta OS=Homo sapiens OX=9606 GN=HSP90AB1 PE=1 SV=4	13475	cwq-o-293-1.29692.29692.2	controllerType=0 controllerNumber=1 scan=29692	140.117
23183:2	2	K.IDIIPNPQER.T			597.829	2	1194.65	1194.65	0	1.8	73	Specific	637.39	349.03	349.03	9.9	46	>sp|P08238|HS90B_HUMAN Heat shock protein HSP 90-beta OS=Homo sapiens OX=9606 GN=HSP90AB1 PE=1 SV=4	13475	cwq-o-293-1.29567.29567.2	controllerType=0 controllerNumber=1 scan=29567	139.582
28214:3	2	R.TLTLVDTGIGMTK.A			450.583	3	1349.73	1349.73	0	-0.6	83	Specific	548.98	292.88	292.88	5.59	46	>sp|P08238|HS90B_HUMAN Heat shock protein HSP 90-beta OS=Homo sapiens OX=9606 GN=HSP90AB1 PE=1 SV=4	13475	cwq-o-293-1.35210.35210.3	controllerType=0 controllerNumber=1 scan=35210	161.864
28185:3	2	R.TLTLVDTGIGMTK.A			450.587	3	1349.75	1349.73	0	8.1	83	Specific	613.23	305.77	305.77	8.37	46	>sp|P08238|HS90B_HUMAN Heat shock protein HSP 90-beta OS=Homo sapiens OX=9606 GN=HSP90AB1 PE=1 SV=4	13475	cwq-o-293-1.35177.35177.3	controllerType=0 controllerNumber=1 scan=35177	161.723
28127:3	2	R.TLTLVDTGIGMTK.A			450.586	3	1349.74	1349.73	0	6.7	83	Specific	629.64	331.8	331.8	8.6	46	>sp|P08238|HS90B_HUMAN Heat shock protein HSP 90-beta OS=Homo sapiens OX=9606 GN=HSP90AB1 PE=1 SV=4	13475	cwq-o-293-1.35111.35111.3	controllerType=0 controllerNumber=1 scan=35111	161.443
27532:2	2	R.TLTLVDTGIGMTK.A			675.373	2	1349.74	1349.73	0	2.9	83	Specific	905.6	449.04	449.04	17.38	46	>sp|P08238|HS90B_HUMAN Heat shock protein HSP 90-beta OS=Homo sapiens OX=9606 GN=HSP90AB1 PE=1 SV=4	13475	cwq-o-293-1.34444.34444.2	controllerType=0 controllerNumber=1 scan=34444	158.768
27656:2	2	R.TLTLVDTGIGMTK.A			675.372	2	1349.74	1349.73	0	2.3	83	Specific	921.82	458.98	458.98	17.57	46	>sp|P08238|HS90B_HUMAN Heat shock protein HSP 90-beta OS=Homo sapiens OX=9606 GN=HSP90AB1 PE=1 SV=4	13475	cwq-o-293-1.34583.34583.2	controllerType=0 controllerNumber=1 scan=34583	159.32
28111:2	2	R.TLTLVDTGIGMTK.A			675.371	2	1349.74	1349.73	0	0.6	83	Specific	960.65	483.8	483.8	18.72	46	>sp|P08238|HS90B_HUMAN Heat shock protein HSP 90-beta OS=Homo sapiens OX=9606 GN=HSP90AB1 PE=1 SV=4	13475	cwq-o-293-1.35093.35093.2	controllerType=0 controllerNumber=1 scan=35093	161.369
28284:2	2	R.TLTLVDTGIGMTK.A			675.372	2	1349.74	1349.73	0	1.3	83	Specific	962.96	469.74	469.74	18.57	46	>sp|P08238|HS90B_HUMAN Heat shock protein HSP 90-beta OS=Homo sapiens OX=9606 GN=HSP90AB1 PE=1 SV=4	13475	cwq-o-293-1.35288.35288.2	controllerType=0 controllerNumber=1 scan=35288	162.189
28198:2	2	R.TLTLVDTGIGMTK.A			675.371	2	1349.74	1349.73	0	1	83	Specific	971.58	501.47	501.47	18.72	46	>sp|P08238|HS90B_HUMAN Heat shock protein HSP 90-beta OS=Homo sapiens OX=9606 GN=HSP90AB1 PE=1 SV=4	13475	cwq-o-293-1.35191.35191.2	controllerType=0 controllerNumber=1 scan=35191	161.785
34058:2	2	R.TLTLVDTGIGM[+15.995]TK.A		M[+16]	683.366	2	1365.72	1365.73	0	-4	83	Specific	232.77	108.06	108.06	1.43	46	>sp|P08238|HS90B_HUMAN Heat shock protein HSP 90-beta OS=Homo sapiens OX=9606 GN=HSP90AB1 PE=1 SV=4	13475	cwq-o-293-1.41887.41887.2	controllerType=0 controllerNumber=1 scan=41887	188.139
34020:2	2	R.TLTLVDTGIGM[+15.995]TK.A		M[+16]	683.373	2	1365.74	1365.73	0	6.9	83	Specific	650.74	398.85	398.85	11.26	46	>sp|P08238|HS90B_HUMAN Heat shock protein HSP 90-beta OS=Homo sapiens OX=9606 GN=HSP90AB1 PE=1 SV=4	13475	cwq-o-293-1.41749.41749.2	controllerType=0 controllerNumber=1 scan=41749	187.559
24696:2	2	R.TLTLVDTGIGM[+15.995]TK.A		M[+16]	683.37	2	1365.73	1365.73	0	1.9	83	Specific	889.33	596.38	596.38	16.57	46	>sp|P08238|HS90B_HUMAN Heat shock protein HSP 90-beta OS=Homo sapiens OX=9606 GN=HSP90AB1 PE=1 SV=4	13475	cwq-o-293-1.31268.31268.2	controllerType=0 controllerNumber=1 scan=31268	146.335
27004:2	2	K.ADLINNLGTIAK.S			621.855	2	1242.7	1242.71	0	-2.4	96	Specific	826.34	427.9	427.9	15.43	46	>sp|P08238|HS90B_HUMAN Heat shock protein HSP 90-beta OS=Homo sapiens OX=9606 GN=HSP90AB1 PE=1 SV=4	13475	cwq-o-293-1.33853.33853.2	controllerType=0 controllerNumber=1 scan=33853	156.362
26922:2	2	K.ADLINNLGTIAK.S			621.856	2	1242.7	1242.71	0	-1.3	96	Specific	886.23	477.33	477.33	16.64	46	>sp|P08238|HS90B_HUMAN Heat shock protein HSP 90-beta OS=Homo sapiens OX=9606 GN=HSP90AB1 PE=1 SV=4	13475	cwq-o-293-1.33762.33762.2	controllerType=0 controllerNumber=1 scan=33762	155.966
42070:3	2	K.HNDDEQYAWESSAGGSFTVR.A			752.65	3	2255.94	2255.96	0	-10	149	Specific	405.21	380.87	380.87	5.99	46	>sp|P08238|HS90B_HUMAN Heat shock protein HSP 90-beta OS=Homo sapiens OX=9606 GN=HSP90AB1 PE=1 SV=4	13475	cwq-o-293-1.50817.50817.3	controllerType=0 controllerNumber=1 scan=50817	227.679
39501:3	2	K.HNDDEQYAWESSAGGSFTVR.A			752.659	3	2255.96	2255.96	0	1.1	149	Specific	544.64	544.64	544.64	8.07	46	>sp|P08238|HS90B_HUMAN Heat shock protein HSP 90-beta OS=Homo sapiens OX=9606 GN=HSP90AB1 PE=1 SV=4	13475	cwq-o-293-1.47960.47960.3	controllerType=0 controllerNumber=1 scan=47960	214.584
39493:3	2	K.HNDDEQYAWESSAGGSFTVR.A			752.659	3	2255.96	2255.96	0	2.3	149	Specific	579.22	579.22	579.22	9.23	46	>sp|P08238|HS90B_HUMAN Heat shock protein HSP 90-beta OS=Homo sapiens OX=9606 GN=HSP90AB1 PE=1 SV=4	13475	cwq-o-293-1.47951.47951.3	controllerType=0 controllerNumber=1 scan=47951	214.543
34995:3	2	K.HNDDEQYAWESSAGGSFTVR.A			752.658	3	2255.96	2255.96	0	0.6	149	Specific	591.09	570.72	570.72	10.19	46	>sp|P08238|HS90B_HUMAN Heat shock protein HSP 90-beta OS=Homo sapiens OX=9606 GN=HSP90AB1 PE=1 SV=4	13475	cwq-o-293-1.42934.42934.3	controllerType=0 controllerNumber=1 scan=42934	192.343
35013:3	2	K.HNDDEQYAWESSAGGSFTVR.A			752.654	3	2255.95	2255.96	0	-4.4	149	Specific	602.2	547.75	547.75	10.54	46	>sp|P08238|HS90B_HUMAN Heat shock protein HSP 90-beta OS=Homo sapiens OX=9606 GN=HSP90AB1 PE=1 SV=4	13475	cwq-o-293-1.42955.42955.3	controllerType=0 controllerNumber=1 scan=42955	192.439
28735:3	2	K.HNDDEQYAWESSAGGSFTVR.A			752.66	3	2255.96	2255.96	0	2.4	149	Specific	616.1	616.1	616.1	11.37	46	>sp|P08238|HS90B_HUMAN Heat shock protein HSP 90-beta OS=Homo sapiens OX=9606 GN=HSP90AB1 PE=1 SV=4	13475	cwq-o-293-1.35793.35793.3	controllerType=0 controllerNumber=1 scan=35793	164.211
34872:3	2	K.HNDDEQYAWESSAGGSFTVR.A			752.66	3	2255.97	2255.96	0	3.6	149	Specific	647.4	619.35	619.35	10.61	46	>sp|P08238|HS90B_HUMAN Heat shock protein HSP 90-beta OS=Homo sapiens OX=9606 GN=HSP90AB1 PE=1 SV=4	13475	cwq-o-293-1.42797.42797.3	controllerType=0 controllerNumber=1 scan=42797	191.726
30988:3	2	K.HNDDEQYAWESSAGGSFTVR.A			752.659	3	2255.96	2255.96	0	1.3	149	Specific	653.58	612.46	612.46	12	46	>sp|P08238|HS90B_HUMAN Heat shock protein HSP 90-beta OS=Homo sapiens OX=9606 GN=HSP90AB1 PE=1 SV=4	13475	cwq-o-293-1.38316.38316.3	controllerType=0 controllerNumber=1 scan=38316	174.05
34799:3	2	K.HNDDEQYAWESSAGGSFTVR.A			752.658	3	2255.96	2255.96	0	-0.3	149	Specific	664.74	664.74	664.74	12.63	46	>sp|P08238|HS90B_HUMAN Heat shock protein HSP 90-beta OS=Homo sapiens OX=9606 GN=HSP90AB1 PE=1 SV=4	13475	cwq-o-293-1.42715.42715.3	controllerType=0 controllerNumber=1 scan=42715	191.363
38526:3	2	K.HNDDEQYAWESSAGGSFTVR.A			752.651	3	2255.94	2255.96	0	-9.5	149	Specific	682.88	673.89	673.89	11.68	46	>sp|P08238|HS90B_HUMAN Heat shock protein HSP 90-beta OS=Homo sapiens OX=9606 GN=HSP90AB1 PE=1 SV=4	13475	cwq-o-293-1.46872.46872.3	controllerType=0 controllerNumber=1 scan=46872	209.559
38333:3	2	K.HNDDEQYAWESSAGGSFTVR.A			752.658	3	2255.96	2255.96	0	0.3	149	Specific	706.76	688.49	688.49	13.71	46	>sp|P08238|HS90B_HUMAN Heat shock protein HSP 90-beta OS=Homo sapiens OX=9606 GN=HSP90AB1 PE=1 SV=4	13475	cwq-o-293-1.46657.46657.3	controllerType=0 controllerNumber=1 scan=46657	208.568
33124:3	2	K.HNDDEQYAWESSAGGSFTVR.A			752.656	3	2255.95	2255.96	0	-1.9	149	Specific	709.09	709.09	709.09	13.42	46	>sp|P08238|HS90B_HUMAN Heat shock protein HSP 90-beta OS=Homo sapiens OX=9606 GN=HSP90AB1 PE=1 SV=4	13475	cwq-o-293-1.40711.40711.3	controllerType=0 controllerNumber=1 scan=40711	183.244
38584:3	2	K.HNDDEQYAWESSAGGSFTVR.A			752.662	3	2255.97	2255.96	0	5.2	149	Specific	722.29	667	667	13.07	46	>sp|P08238|HS90B_HUMAN Heat shock protein HSP 90-beta OS=Homo sapiens OX=9606 GN=HSP90AB1 PE=1 SV=4	13475	cwq-o-293-1.46937.46937.3	controllerType=0 controllerNumber=1 scan=46937	209.865
38498:3	2	K.HNDDEQYAWESSAGGSFTVR.A			752.654	3	2255.95	2255.96	0	-4.8	149	Specific	758.73	730.99	730.99	14.09	46	>sp|P08238|HS90B_HUMAN Heat shock protein HSP 90-beta OS=Homo sapiens OX=9606 GN=HSP90AB1 PE=1 SV=4	13475	cwq-o-293-1.46841.46841.3	controllerType=0 controllerNumber=1 scan=46841	209.419
37214:3	2	K.HNDDEQYAWESSAGGSFTVR.A			752.66	3	2255.96	2255.96	0	2.4	149	Specific	764.08	740.03	740.03	14.37	46	>sp|P08238|HS90B_HUMAN Heat shock protein HSP 90-beta OS=Homo sapiens OX=9606 GN=HSP90AB1 PE=1 SV=4	13475	cwq-o-293-1.45411.45411.3	controllerType=0 controllerNumber=1 scan=45411	202.732
38408:3	2	K.HNDDEQYAWESSAGGSFTVR.A			752.658	3	2255.96	2255.96	0	0.2	149	Specific	765.49	765.49	765.49	14.71	46	>sp|P08238|HS90B_HUMAN Heat shock protein HSP 90-beta OS=Homo sapiens OX=9606 GN=HSP90AB1 PE=1 SV=4	13475	cwq-o-293-1.46741.46741.3	controllerType=0 controllerNumber=1 scan=46741	208.959
37075:3	2	K.HNDDEQYAWESSAGGSFTVR.A			752.655	3	2255.95	2255.96	0	-3.6	149	Specific	771.81	752.99	752.99	14.2	46	>sp|P08238|HS90B_HUMAN Heat shock protein HSP 90-beta OS=Homo sapiens OX=9606 GN=HSP90AB1 PE=1 SV=4	13475	cwq-o-293-1.45257.45257.3	controllerType=0 controllerNumber=1 scan=45257	202.009
37381:3	2	K.HNDDEQYAWESSAGGSFTVR.A			752.657	3	2255.96	2255.96	0	-1.4	149	Specific	779.5	765.68	765.68	14.42	46	>sp|P08238|HS90B_HUMAN Heat shock protein HSP 90-beta OS=Homo sapiens OX=9606 GN=HSP90AB1 PE=1 SV=4	13475	cwq-o-293-1.45597.45597.3	controllerType=0 controllerNumber=1 scan=45597	203.608
36946:3	2	K.HNDDEQYAWESSAGGSFTVR.A			752.656	3	2255.95	2255.96	0	-2.3	149	Specific	783.72	721.5	721.5	14.42	46	>sp|P08238|HS90B_HUMAN Heat shock protein HSP 90-beta OS=Homo sapiens OX=9606 GN=HSP90AB1 PE=1 SV=4	13475	cwq-o-293-1.45112.45112.3	controllerType=0 controllerNumber=1 scan=45112	201.331
37541:3	2	K.HNDDEQYAWESSAGGSFTVR.A			752.659	3	2255.96	2255.96	0	1.9	149	Specific	790.4	768.43	768.43	14.55	46	>sp|P08238|HS90B_HUMAN Heat shock protein HSP 90-beta OS=Homo sapiens OX=9606 GN=HSP90AB1 PE=1 SV=4	13475	cwq-o-293-1.45774.45774.3	controllerType=0 controllerNumber=1 scan=45774	204.443
35794:3	2	K.HNDDEQYAWESSAGGSFTVR.A			752.658	3	2255.96	2255.96	0	0.8	149	Specific	796.23	796.23	796.23	14.71	46	>sp|P08238|HS90B_HUMAN Heat shock protein HSP 90-beta OS=Homo sapiens OX=9606 GN=HSP90AB1 PE=1 SV=4	13475	cwq-o-293-1.43825.43825.3	controllerType=0 controllerNumber=1 scan=43825	195.723
33089:3	2	K.HNDDEQYAWESSAGGSFTVR.A			752.654	3	2255.95	2255.96	0	-4.5	149	Specific	798.86	798.86	798.86	14.09	46	>sp|P08238|HS90B_HUMAN Heat shock protein HSP 90-beta OS=Homo sapiens OX=9606 GN=HSP90AB1 PE=1 SV=4	13475	cwq-o-293-1.40672.40672.3	controllerType=0 controllerNumber=1 scan=40672	183.075
36680:3	2	K.HNDDEQYAWESSAGGSFTVR.A			752.656	3	2255.95	2255.96	0	-2.4	149	Specific	807.93	807.93	807.93	15.42	46	>sp|P08238|HS90B_HUMAN Heat shock protein HSP 90-beta OS=Homo sapiens OX=9606 GN=HSP90AB1 PE=1 SV=4	13475	cwq-o-293-1.44816.44816.3	controllerType=0 controllerNumber=1 scan=44816	199.966
31935:3	2	K.HNDDEQYAWESSAGGSFTVR.A			752.662	3	2255.97	2255.96	0	6.2	149	Specific	813.64	806.84	806.84	14.92	46	>sp|P08238|HS90B_HUMAN Heat shock protein HSP 90-beta OS=Homo sapiens OX=9606 GN=HSP90AB1 PE=1 SV=4	13475	cwq-o-293-1.39378.39378.3	controllerType=0 controllerNumber=1 scan=39378	178.061
37467:3	2	K.HNDDEQYAWESSAGGSFTVR.A			752.653	3	2255.94	2255.96	0	-6.7	149	Specific	828.2	822.86	822.86	14.85	46	>sp|P08238|HS90B_HUMAN Heat shock protein HSP 90-beta OS=Homo sapiens OX=9606 GN=HSP90AB1 PE=1 SV=4	13475	cwq-o-293-1.45692.45692.3	controllerType=0 controllerNumber=1 scan=45692	204.055
32975:3	2	K.HNDDEQYAWESSAGGSFTVR.A			752.657	3	2255.96	2255.96	0	-0.9	149	Specific	836.69	836.69	836.69	15.63	46	>sp|P08238|HS90B_HUMAN Heat shock protein HSP 90-beta OS=Homo sapiens OX=9606 GN=HSP90AB1 PE=1 SV=4	13475	cwq-o-293-1.40544.40544.3	controllerType=0 controllerNumber=1 scan=40544	182.516
32008:3	2	K.HNDDEQYAWESSAGGSFTVR.A			752.656	3	2255.95	2255.96	0	-2.2	149	Specific	838.53	825.61	825.61	15.42	46	>sp|P08238|HS90B_HUMAN Heat shock protein HSP 90-beta OS=Homo sapiens OX=9606 GN=HSP90AB1 PE=1 SV=4	13475	cwq-o-293-1.39460.39460.3	controllerType=0 controllerNumber=1 scan=39460	178.405
33055:3	2	K.HNDDEQYAWESSAGGSFTVR.A			752.657	3	2255.96	2255.96	0	-1.4	149	Specific	845.4	842.18	842.18	15.63	46	>sp|P08238|HS90B_HUMAN Heat shock protein HSP 90-beta OS=Homo sapiens OX=9606 GN=HSP90AB1 PE=1 SV=4	13475	cwq-o-293-1.40634.40634.3	controllerType=0 controllerNumber=1 scan=40634	182.907
37299:3	2	K.HNDDEQYAWESSAGGSFTVR.A			752.658	3	2255.96	2255.96	0	0	149	Specific	847.62	826.31	826.31	15.71	46	>sp|P08238|HS90B_HUMAN Heat shock protein HSP 90-beta OS=Homo sapiens OX=9606 GN=HSP90AB1 PE=1 SV=4	13475	cwq-o-293-1.45506.45506.3	controllerType=0 controllerNumber=1 scan=45506	203.174
32979:3	2	K.HNDDEQYAWESSAGGSFTVR.A			752.655	3	2255.95	2255.96	0	-3.4	149	Specific	848.4	848.4	848.4	15.2	46	>sp|P08238|HS90B_HUMAN Heat shock protein HSP 90-beta OS=Homo sapiens OX=9606 GN=HSP90AB1 PE=1 SV=4	13475	cwq-o-293-1.40549.40549.3	controllerType=0 controllerNumber=1 scan=40549	182.538
29798:3	2	K.HNDDEQYAWESSAGGSFTVR.A			752.659	3	2255.96	2255.96	0	2	149	Specific	914.09	914.09	914.09	17.55	46	>sp|P08238|HS90B_HUMAN Heat shock protein HSP 90-beta OS=Homo sapiens OX=9606 GN=HSP90AB1 PE=1 SV=4	13475	cwq-o-293-1.36985.36985.3	controllerType=0 controllerNumber=1 scan=36985	168.867
36722:3	2	K.HNDDEQYAWESSAGGSFTVR.A			752.658	3	2255.96	2255.96	0	0.4	149	Specific	915.04	890.06	890.06	17.71	46	>sp|P08238|HS90B_HUMAN Heat shock protein HSP 90-beta OS=Homo sapiens OX=9606 GN=HSP90AB1 PE=1 SV=4	13475	cwq-o-293-1.44862.44862.3	controllerType=0 controllerNumber=1 scan=44862	200.174
36757:3	2	K.HNDDEQYAWESSAGGSFTVR.A			752.651	3	2255.94	2255.96	0	-9.2	149	Specific	921.94	921.94	921.94	16.68	46	>sp|P08238|HS90B_HUMAN Heat shock protein HSP 90-beta OS=Homo sapiens OX=9606 GN=HSP90AB1 PE=1 SV=4	13475	cwq-o-293-1.44901.44901.3	controllerType=0 controllerNumber=1 scan=44901	200.36
30873:2	2	K.HNDDEQYAWESSAGGSFTVR.A			1128.48	2	2255.96	2255.96	0	0.8	149	Specific	930.22	690.65	690.65	17.39	46	>sp|P08238|HS90B_HUMAN Heat shock protein HSP 90-beta OS=Homo sapiens OX=9606 GN=HSP90AB1 PE=1 SV=4	13475	cwq-o-293-1.38188.38188.2	controllerType=0 controllerNumber=1 scan=38188	173.492
36801:3	2	K.HNDDEQYAWESSAGGSFTVR.A			752.656	3	2255.95	2255.96	0	-2.3	149	Specific	969.12	969.12	969.12	18.42	46	>sp|P08238|HS90B_HUMAN Heat shock protein HSP 90-beta OS=Homo sapiens OX=9606 GN=HSP90AB1 PE=1 SV=4	13475	cwq-o-293-1.44950.44950.3	controllerType=0 controllerNumber=1 scan=44950	200.588
30860:3	2	K.HNDDEQYAWESSAGGSFTVR.A			752.658	3	2255.96	2255.96	0	0	149	Specific	982.58	982.58	982.58	18.71	46	>sp|P08238|HS90B_HUMAN Heat shock protein HSP 90-beta OS=Homo sapiens OX=9606 GN=HSP90AB1 PE=1 SV=4	13475	cwq-o-293-1.38174.38174.3	controllerType=0 controllerNumber=1 scan=38174	173.424
04162:2	2	R.ADHGEPIGR.G			476.234	2	951.462	951.464	0	-2.9	169	Specific	266.52	98.04	98.04	1.44	46	>sp|P08238|HS90B_HUMAN Heat shock protein HSP 90-beta OS=Homo sapiens OX=9606 GN=HSP90AB1 PE=1 SV=4	13475	cwq-o-293-1.7830.7830.2	controllerType=0 controllerNumber=1 scan=7830	37.3334
04166:2	2	R.ADHGEPIGR.G			476.234	2	951.46	951.464	0	-4.3	169	Specific	434.97	219.49	219.49	3.49	46	>sp|P08238|HS90B_HUMAN Heat shock protein HSP 90-beta OS=Homo sapiens OX=9606 GN=HSP90AB1 PE=1 SV=4	13475	cwq-o-293-1.7836.7836.3	controllerType=0 controllerNumber=1 scan=7836	37.3594
04169:2	2	R.ADHGEPIGR.G			476.234	2	951.46	951.464	0	-4.3	169	Specific	492.59	252.33	252.33	4.28	46	>sp|P08238|HS90B_HUMAN Heat shock protein HSP 90-beta OS=Homo sapiens OX=9606 GN=HSP90AB1 PE=1 SV=4	13475	cwq-o-293-1.7839.7839.2	controllerType=0 controllerNumber=1 scan=7839	37.3735
04100:2	2	R.ADHGEPIGR.G			476.236	2	951.464	951.464	0	-0.6	169	Specific	728.68	505.91	505.91	12.49	46	>sp|P08238|HS90B_HUMAN Heat shock protein HSP 90-beta OS=Homo sapiens OX=9606 GN=HSP90AB1 PE=1 SV=4	13475	cwq-o-293-1.7761.7761.2	controllerType=0 controllerNumber=1 scan=7761	36.9916
13162:2	2	K.VILHLK.E			361.75	2	722.492	722.492	0	-0.4	181	Specific	424.84	83.33	83.33	3.84	46	>sp|P08238|HS90B_HUMAN Heat shock protein HSP 90-beta OS=Homo sapiens OX=9606 GN=HSP90AB1 PE=1 SV=4	13475	cwq-o-293-1.18305.18305.2	controllerType=0 controllerNumber=1 scan=18305	90.0135
13256:2	2	K.VILHLK.E			361.75	2	722.493	722.492	0	0.5	181	Specific	446.34	92.55	92.55	4.09	46	>sp|P08238|HS90B_HUMAN Heat shock protein HSP 90-beta OS=Homo sapiens OX=9606 GN=HSP90AB1 PE=1 SV=4	13475	cwq-o-293-1.18410.18410.2	controllerType=0 controllerNumber=1 scan=18410	90.5224
13160:2	2	K.VILHLK.E			361.75	2	722.492	722.492	0	-0.4	181	Specific	507.74	92.26	92.26	4.27	46	>sp|P08238|HS90B_HUMAN Heat shock protein HSP 90-beta OS=Homo sapiens OX=9606 GN=HSP90AB1 PE=1 SV=4	13475	cwq-o-293-1.18303.18303.2	controllerType=0 controllerNumber=1 scan=18303	89.9945
13254:2	2	K.VILHLK.E			361.75	2	722.493	722.492	0	0.5	181	Specific	519.86	99.04	99.04	3.8	46	>sp|P08238|HS90B_HUMAN Heat shock protein HSP 90-beta OS=Homo sapiens OX=9606 GN=HSP90AB1 PE=1 SV=4	13475	cwq-o-293-1.18408.18408.2	controllerType=0 controllerNumber=1 scan=18408	90.5128
21804:3	2	K.VILHLKEDQTEYLEER.R			672.353	3	2015.04	2015.04	0	-0.3	181	Specific	731.88	616.25	616.25	12.9	46	>sp|P08238|HS90B_HUMAN Heat shock protein HSP 90-beta OS=Homo sapiens OX=9606 GN=HSP90AB1 PE=1 SV=4	13475	cwq-o-293-1.28028.28028.3	controllerType=0 controllerNumber=1 scan=28028	133.005
18739:2	2	K.EDQTEYLEER.R			656.288	2	1311.57	1311.57	0	-0.1	187	Specific	669.57	506.28	506.28	11.97	46	>sp|P08238|HS90B_HUMAN Heat shock protein HSP 90-beta OS=Homo sapiens OX=9606 GN=HSP90AB1 PE=1 SV=4	13475	cwq-o-293-1.24586.24586.3	controllerType=0 controllerNumber=1 scan=24586	118.258
18696:2	2	K.EDQTEYLEER.R			656.289	2	1311.57	1311.57	0	0.8	187	Specific	787.82	584.88	584.88	14.57	46	>sp|P08238|HS90B_HUMAN Heat shock protein HSP 90-beta OS=Homo sapiens OX=9606 GN=HSP90AB1 PE=1 SV=4	13475	cwq-o-293-1.24538.24538.2	controllerType=0 controllerNumber=1 scan=24538	118.044
29414:3	2	K.KHSQFIGYPITLYLEK.E			646.355	3	1937.05	1937.05	0	-0.7	204	Specific	332.77	231.39	231.39	3.99	46	>sp|P08238|HS90B_HUMAN Heat shock protein HSP 90-beta OS=Homo sapiens OX=9606 GN=HSP90AB1 PE=1 SV=4	13475	cwq-o-293-1.36555.36555.3	controllerType=0 controllerNumber=1 scan=36555	166.976
29450:3	2	K.KHSQFIGYPITLYLEK.E			646.355	3	1937.05	1937.05	0	-0.7	204	Specific	398.89	279.05	279.05	5.08	46	>sp|P08238|HS90B_HUMAN Heat shock protein HSP 90-beta OS=Homo sapiens OX=9606 GN=HSP90AB1 PE=1 SV=4	13475	cwq-o-293-1.36595.36595.3	controllerType=0 controllerNumber=1 scan=36595	167.134
29540:3	2	K.KHSQFIGYPITLYLEK.E			646.358	3	1937.06	1937.05	0	3.6	204	Specific	434.6	247.41	247.41	4.91	46	>sp|P08238|HS90B_HUMAN Heat shock protein HSP 90-beta OS=Homo sapiens OX=9606 GN=HSP90AB1 PE=1 SV=4	13475	cwq-o-293-1.36696.36696.3	controllerType=0 controllerNumber=1 scan=36696	167.535
35094:3	2	K.HSQFIGYPITLYLEK.E			603.656	3	1808.95	1808.96	0	-3.2	205	Specific	182.82	121.3	121.3	1.15	46	>sp|P08238|HS90B_HUMAN Heat shock protein HSP 90-beta OS=Homo sapiens OX=9606 GN=HSP90AB1 PE=1 SV=4	13475	cwq-o-293-1.43045.43045.3	controllerType=0 controllerNumber=1 scan=43045	192.839
34701:3	2	K.HSQFIGYPITLYLEK.E			603.659	3	1808.96	1808.96	0	2.4	205	Specific	187.62	141.96	141.96	1.42	46	>sp|P08238|HS90B_HUMAN Heat shock protein HSP 90-beta OS=Homo sapiens OX=9606 GN=HSP90AB1 PE=1 SV=4	13475	cwq-o-293-1.42605.42605.3	controllerType=0 controllerNumber=1 scan=42605	190.891
34798:3	2	K.HSQFIGYPITLYLEK.E			603.658	3	1808.96	1808.96	0	0.8	205	Specific	290.03	273.3	273.3	4.1	46	>sp|P08238|HS90B_HUMAN Heat shock protein HSP 90-beta OS=Homo sapiens OX=9606 GN=HSP90AB1 PE=1 SV=4	13475	cwq-o-293-1.42714.42714.3	controllerType=0 controllerNumber=1 scan=42714	191.359
34996:3	2	K.HSQFIGYPITLYLEK.E			603.659	3	1808.96	1808.96	0	2.1	205	Specific	638.67	577.4	577.4	11.57	46	>sp|P08238|HS90B_HUMAN Heat shock protein HSP 90-beta OS=Homo sapiens OX=9606 GN=HSP90AB1 PE=1 SV=4	13475	cwq-o-293-1.42936.42936.3	controllerType=0 controllerNumber=1 scan=42936	192.351
34919:3	2	K.HSQFIGYPITLYLEK.E			603.657	3	1808.96	1808.96	0	-1.4	205	Specific	664.68	590.09	590.09	12.65	46	>sp|P08238|HS90B_HUMAN Heat shock protein HSP 90-beta OS=Homo sapiens OX=9606 GN=HSP90AB1 PE=1 SV=4	13475	cwq-o-293-1.42850.42850.3	controllerType=0 controllerNumber=1 scan=42850	191.966
34419:3	2	K.HSQFIGYPITLYLEK.E			603.657	3	1808.96	1808.96	0	-1.2	205	Specific	700.54	607.6	607.6	13.65	46	>sp|P08238|HS90B_HUMAN Heat shock protein HSP 90-beta OS=Homo sapiens OX=9606 GN=HSP90AB1 PE=1 SV=4	13475	cwq-o-293-1.42290.42290.3	controllerType=0 controllerNumber=1 scan=42290	189.664
34829:3	2	K.HSQFIGYPITLYLEK.E			603.659	3	1808.96	1808.96	0	3	205	Specific	762.08	695.6	695.6	14.38	46	>sp|P08238|HS90B_HUMAN Heat shock protein HSP 90-beta OS=Homo sapiens OX=9606 GN=HSP90AB1 PE=1 SV=4	13475	cwq-o-293-1.42749.42749.3	controllerType=0 controllerNumber=1 scan=42749	191.518
34751:3	2	K.HSQFIGYPITLYLEK.E			603.659	3	1808.96	1808.96	0	2	205	Specific	774.16	692.32	692.32	14.57	46	>sp|P08238|HS90B_HUMAN Heat shock protein HSP 90-beta OS=Homo sapiens OX=9606 GN=HSP90AB1 PE=1 SV=4	13475	cwq-o-293-1.42662.42662.3	controllerType=0 controllerNumber=1 scan=42662	191.13
34662:3	2	K.HSQFIGYPITLYLEK.E			603.659	3	1808.96	1808.96	0	1.8	205	Specific	786.8	646.64	646.64	14.57	46	>sp|P08238|HS90B_HUMAN Heat shock protein HSP 90-beta OS=Homo sapiens OX=9606 GN=HSP90AB1 PE=1 SV=4	13475	cwq-o-293-1.42562.42562.3	controllerType=0 controllerNumber=1 scan=42562	190.721
34488:3	2	K.HSQFIGYPITLYLEK.E			603.658	3	1808.96	1808.96	0	0.9	205	Specific	803.37	757.04	757.04	15.72	46	>sp|P08238|HS90B_HUMAN Heat shock protein HSP 90-beta OS=Homo sapiens OX=9606 GN=HSP90AB1 PE=1 SV=4	13475	cwq-o-293-1.42367.42367.3	controllerType=0 controllerNumber=1 scan=42367	189.954
34826:2	2	K.HSQFIGYPITLYLEK.E			904.987	2	1808.97	1808.96	0	5.3	205	Specific	819.98	611.15	611.15	14.78	46	>sp|P08238|HS90B_HUMAN Heat shock protein HSP 90-beta OS=Homo sapiens OX=9606 GN=HSP90AB1 PE=1 SV=4	13475	cwq-o-293-1.42745.42745.2	controllerType=0 controllerNumber=1 scan=42745	191.501
34576:3	2	K.HSQFIGYPITLYLEK.E			603.658	3	1808.96	1808.96	0	0.8	205	Specific	840.05	739.65	739.65	15.72	46	>sp|P08238|HS90B_HUMAN Heat shock protein HSP 90-beta OS=Homo sapiens OX=9606 GN=HSP90AB1 PE=1 SV=4	13475	cwq-o-293-1.42466.42466.3	controllerType=0 controllerNumber=1 scan=42466	190.337
34513:2	2	K.HSQFIGYPITLYLEK.E			904.985	2	1808.96	1808.96	0	3	205	Specific	973.01	736.57	736.57	18.07	46	>sp|P08238|HS90B_HUMAN Heat shock protein HSP 90-beta OS=Homo sapiens OX=9606 GN=HSP90AB1 PE=1 SV=4	13475	cwq-o-293-1.42395.42395.2	controllerType=0 controllerNumber=1 scan=42395	190.048
34716:2	2	K.HSQFIGYPITLYLEK.E			904.985	2	1808.96	1808.96	0	2	205	Specific	996.94	753.6	753.6	18.26	46	>sp|P08238|HS90B_HUMAN Heat shock protein HSP 90-beta OS=Homo sapiens OX=9606 GN=HSP90AB1 PE=1 SV=4	13475	cwq-o-293-1.42622.42622.2	controllerType=0 controllerNumber=1 scan=42622	190.962
34613:2	2	K.HSQFIGYPITLYLEK.E			904.984	2	1808.96	1808.96	0	1.8	205	Specific	1025.62	774.27	774.27	19.26	46	>sp|P08238|HS90B_HUMAN Heat shock protein HSP 90-beta OS=Homo sapiens OX=9606 GN=HSP90AB1 PE=1 SV=4	13475	cwq-o-293-1.42507.42507.2	controllerType=0 controllerNumber=1 scan=42507	190.5
15898:3	2	K.EKYIDQEELNK.T			470.236	3	1408.69	1408.7	0	-1.2	274	Specific	572.78	342.96	342.96	6.47	46	>sp|P08238|HS90B_HUMAN Heat shock protein HSP 90-beta OS=Homo sapiens OX=9606 GN=HSP90AB1 PE=1 SV=4	13475	cwq-o-293-1.21384.21384.3	controllerType=0 controllerNumber=1 scan=21384	104.068
16686:2	2	K.YIDQEELNK.T			576.283	2	1151.56	1151.56	0	0.8	276	Specific	415.86	113.58	113.58	2.85	46	>sp|P08238|HS90B_HUMAN Heat shock protein HSP 90-beta OS=Homo sapiens OX=9606 GN=HSP90AB1 PE=1 SV=4	13475	cwq-o-293-1.22269.22269.2	controllerType=0 controllerNumber=1 scan=22269	108.06
16304:2	2	K.YIDQEELNK.T			576.283	2	1151.56	1151.56	0	0.1	276	Specific	619.5	247.23	247.23	8.36	46	>sp|P08238|HS90B_HUMAN Heat shock protein HSP 90-beta OS=Homo sapiens OX=9606 GN=HSP90AB1 PE=1 SV=4	13475	cwq-o-293-1.21839.21839.2	controllerType=0 controllerNumber=1 scan=21839	106.142
13528:2	2	K.TKPIWTR.N			451.266	2	901.525	901.525	0	0	285	Specific	313.61	73.79	73.79	2.04	46	>sp|P08238|HS90B_HUMAN Heat shock protein HSP 90-beta OS=Homo sapiens OX=9606 GN=HSP90AB1 PE=1 SV=4	13475	cwq-o-293-1.18716.18716.3	controllerType=0 controllerNumber=1 scan=18716	91.9488
13453:2	2	K.TKPIWTR.N			451.267	2	901.526	901.525	0	1.1	285	Specific	347.83	54.48	54.48	2.09	46	>sp|P08238|HS90B_HUMAN Heat shock protein HSP 90-beta OS=Homo sapiens OX=9606 GN=HSP90AB1 PE=1 SV=4	13475	cwq-o-293-1.18631.18631.2	controllerType=0 controllerNumber=1 scan=18631	91.5532
27836:2	2	R.NPDDITQEEYGEFYK.S			924.402	2	1847.8	1847.8	0	0.2	292	Specific	832.59	677.42	677.42	15.72	46	>sp|P08238|HS90B_HUMAN Heat shock protein HSP 90-beta OS=Homo sapiens OX=9606 GN=HSP90AB1 PE=1 SV=4	13475	cwq-o-293-1.34785.34785.2	controllerType=0 controllerNumber=1 scan=34785	160.131
25005:3	2	K.SLTNDWEDHLAVK.H			509.918	3	1527.74	1527.74	0	-2.7	307	Specific	684.14	459.92	459.92	11.71	46	>sp|P08238|HS90B_HUMAN Heat shock protein HSP 90-beta OS=Homo sapiens OX=9606 GN=HSP90AB1 PE=1 SV=4	13475	cwq-o-293-1.31614.31614.4	controllerType=0 controllerNumber=1 scan=31614	147.72
22297:3	2	K.SLTNDWEDHLAVK.H			509.918	3	1527.74	1527.74	0	-2.1	307	Specific	734.46	493.48	493.48	12.89	46	>sp|P08238|HS90B_HUMAN Heat shock protein HSP 90-beta OS=Homo sapiens OX=9606 GN=HSP90AB1 PE=1 SV=4	13475	cwq-o-293-1.28575.28575.3	controllerType=0 controllerNumber=1 scan=28575	135.461
25028:2	2	K.SLTNDWEDHLAVK.H			764.375	2	1527.74	1527.74	0	-0.3	307	Specific	737.16	469.17	469.17	12.65	46	>sp|P08238|HS90B_HUMAN Heat shock protein HSP 90-beta OS=Homo sapiens OX=9606 GN=HSP90AB1 PE=1 SV=4	13475	cwq-o-293-1.31640.31640.3	controllerType=0 controllerNumber=1 scan=31640	147.804
25019:3	2	K.SLTNDWEDHLAVK.H			509.919	3	1527.74	1527.74	0	-0.3	307	Specific	753.69	506.76	506.76	14.65	46	>sp|P08238|HS90B_HUMAN Heat shock protein HSP 90-beta OS=Homo sapiens OX=9606 GN=HSP90AB1 PE=1 SV=4	13475	cwq-o-293-1.31630.31630.3	controllerType=0 controllerNumber=1 scan=31630	147.775
39450:2	2	K.HFSVEGQLEFR.A			674.829	2	1348.65	1348.66	0	-9.8	320	Specific	324.73	114.6	114.6	1.43	46	>sp|P08238|HS90B_HUMAN Heat shock protein HSP 90-beta OS=Homo sapiens OX=9606 GN=HSP90AB1 PE=1 SV=4	13475	cwq-o-293-1.47903.47903.3	controllerType=0 controllerNumber=1 scan=47903	214.323
28105:3	2	K.HFSVEGQLEFR.A			450.223	3	1348.65	1348.66	0	-8.1	320	Specific	327.22	234.61	234.61	3.01	46	>sp|P08238|HS90B_HUMAN Heat shock protein HSP 90-beta OS=Homo sapiens OX=9606 GN=HSP90AB1 PE=1 SV=4	13475	cwq-o-293-1.35086.35086.3	controllerType=0 controllerNumber=1 scan=35086	161.34
30628:2	2	K.HFSVEGQLEFR.A			674.836	2	1348.66	1348.66	0	0.1	320	Specific	366.48	152.13	152.13	2.52	46	>sp|P08238|HS90B_HUMAN Heat shock protein HSP 90-beta OS=Homo sapiens OX=9606 GN=HSP90AB1 PE=1 SV=4	13475	cwq-o-293-1.37915.37915.4	controllerType=0 controllerNumber=1 scan=37915	172.296
24806:3	2	K.HFSVEGQLEFR.A			450.225	3	1348.66	1348.66	0	-2.7	320	Specific	429.32	349.71	349.71	5.53	46	>sp|P08238|HS90B_HUMAN Heat shock protein HSP 90-beta OS=Homo sapiens OX=9606 GN=HSP90AB1 PE=1 SV=4	13475	cwq-o-293-1.31391.31391.3	controllerType=0 controllerNumber=1 scan=31391	146.861
27374:3	2	K.HFSVEGQLEFR.A			450.227	3	1348.67	1348.66	0	1	320	Specific	458.59	364.21	364.21	7.06	46	>sp|P08238|HS90B_HUMAN Heat shock protein HSP 90-beta OS=Homo sapiens OX=9606 GN=HSP90AB1 PE=1 SV=4	13475	cwq-o-293-1.34267.34267.3	controllerType=0 controllerNumber=1 scan=34267	158.081
26083:3	2	K.HFSVEGQLEFR.A			450.226	3	1348.66	1348.66	0	-1.4	320	Specific	461.21	364.9	364.9	6.24	46	>sp|P08238|HS90B_HUMAN Heat shock protein HSP 90-beta OS=Homo sapiens OX=9606 GN=HSP90AB1 PE=1 SV=4	13475	cwq-o-293-1.32823.32823.3	controllerType=0 controllerNumber=1 scan=32823	152.406
25462:3	2	K.HFSVEGQLEFR.A			450.227	3	1348.67	1348.66	0	0.6	320	Specific	462.31	392.26	392.26	8.05	46	>sp|P08238|HS90B_HUMAN Heat shock protein HSP 90-beta OS=Homo sapiens OX=9606 GN=HSP90AB1 PE=1 SV=4	13475	cwq-o-293-1.32128.32128.3	controllerType=0 controllerNumber=1 scan=32128	149.442
25361:3	2	K.HFSVEGQLEFR.A			450.226	3	1348.66	1348.66	0	-1.9	320	Specific	471.5	393.79	393.79	7.76	46	>sp|P08238|HS90B_HUMAN Heat shock protein HSP 90-beta OS=Homo sapiens OX=9606 GN=HSP90AB1 PE=1 SV=4	13475	cwq-o-293-1.32015.32015.3	controllerType=0 controllerNumber=1 scan=32015	149.042
24703:3	2	K.HFSVEGQLEFR.A			450.226	3	1348.66	1348.66	0	0.1	320	Specific	474.67	368.99	368.99	6.36	46	>sp|P08238|HS90B_HUMAN Heat shock protein HSP 90-beta OS=Homo sapiens OX=9606 GN=HSP90AB1 PE=1 SV=4	13475	cwq-o-293-1.31276.31276.3	controllerType=0 controllerNumber=1 scan=31276	146.367
27226:2	2	K.HFSVEGQLEFR.A			674.837	2	1348.67	1348.66	0	1	320	Specific	479.36	314.4	314.4	4.83	46	>sp|P08238|HS90B_HUMAN Heat shock protein HSP 90-beta OS=Homo sapiens OX=9606 GN=HSP90AB1 PE=1 SV=4	13475	cwq-o-293-1.34101.34101.3	controllerType=0 controllerNumber=1 scan=34101	157.411
24743:2	2	K.HFSVEGQLEFR.A			674.833	2	1348.66	1348.66	0	-4.4	320	Specific	479.98	276.96	276.96	4.18	46	>sp|P08238|HS90B_HUMAN Heat shock protein HSP 90-beta OS=Homo sapiens OX=9606 GN=HSP90AB1 PE=1 SV=4	13475	cwq-o-293-1.31321.31321.3	controllerType=0 controllerNumber=1 scan=31321	146.564
24896:3	2	K.HFSVEGQLEFR.A			450.227	3	1348.67	1348.66	0	1.4	320	Specific	486.46	364.88	364.88	6.62	46	>sp|P08238|HS90B_HUMAN Heat shock protein HSP 90-beta OS=Homo sapiens OX=9606 GN=HSP90AB1 PE=1 SV=4	13475	cwq-o-293-1.31492.31492.3	controllerType=0 controllerNumber=1 scan=31492	147.278
26206:3	2	K.HFSVEGQLEFR.A			450.224	3	1348.66	1348.66	0	-4.9	320	Specific	514.07	411.2	411.2	8.05	46	>sp|P08238|HS90B_HUMAN Heat shock protein HSP 90-beta OS=Homo sapiens OX=9606 GN=HSP90AB1 PE=1 SV=4	13475	cwq-o-293-1.32961.32961.3	controllerType=0 controllerNumber=1 scan=32961	152.968
35711:3	2	K.HFSVEGQLEFR.A			450.226	3	1348.66	1348.66	0	-1.6	320	Specific	516.47	393.3	393.3	8.38	46	>sp|P08238|HS90B_HUMAN Heat shock protein HSP 90-beta OS=Homo sapiens OX=9606 GN=HSP90AB1 PE=1 SV=4	13475	cwq-o-293-1.43733.43733.3	controllerType=0 controllerNumber=1 scan=43733	195.319
24789:2	2	K.HFSVEGQLEFR.A			674.834	2	1348.66	1348.66	0	-3	320	Specific	529.71	363.25	363.25	5.18	46	>sp|P08238|HS90B_HUMAN Heat shock protein HSP 90-beta OS=Homo sapiens OX=9606 GN=HSP90AB1 PE=1 SV=4	13475	cwq-o-293-1.31373.31373.3	controllerType=0 controllerNumber=1 scan=31373	146.783
29612:3	2	K.HFSVEGQLEFR.A			450.225	3	1348.66	1348.66	0	-3.8	320	Specific	543.12	416.4	416.4	7.73	46	>sp|P08238|HS90B_HUMAN Heat shock protein HSP 90-beta OS=Homo sapiens OX=9606 GN=HSP90AB1 PE=1 SV=4	13475	cwq-o-293-1.36777.36777.3	controllerType=0 controllerNumber=1 scan=36777	167.909
29530:3	2	K.HFSVEGQLEFR.A			450.228	3	1348.67	1348.66	0	3.9	320	Specific	575.14	421.3	421.3	8.33	46	>sp|P08238|HS90B_HUMAN Heat shock protein HSP 90-beta OS=Homo sapiens OX=9606 GN=HSP90AB1 PE=1 SV=4	13475	cwq-o-293-1.36685.36685.3	controllerType=0 controllerNumber=1 scan=36685	167.483
29691:3	2	K.HFSVEGQLEFR.A			450.226	3	1348.66	1348.66	0	-0.2	320	Specific	590.94	492.1	492.1	10.64	46	>sp|P08238|HS90B_HUMAN Heat shock protein HSP 90-beta OS=Homo sapiens OX=9606 GN=HSP90AB1 PE=1 SV=4	13475	cwq-o-293-1.36865.36865.3	controllerType=0 controllerNumber=1 scan=36865	168.318
24622:3	2	K.HFSVEGQLEFR.A			450.227	3	1348.67	1348.66	0	2	320	Specific	605.53	499.48	499.48	11.04	46	>sp|P08238|HS90B_HUMAN Heat shock protein HSP 90-beta OS=Homo sapiens OX=9606 GN=HSP90AB1 PE=1 SV=4	13475	cwq-o-293-1.31185.31185.3	controllerType=0 controllerNumber=1 scan=31185	145.989
27372:3	2	K.HFSVEGQLEFR.A			450.227	3	1348.67	1348.66	0	1	320	Specific	661.76	530.97	530.97	12.71	46	>sp|P08238|HS90B_HUMAN Heat shock protein HSP 90-beta OS=Homo sapiens OX=9606 GN=HSP90AB1 PE=1 SV=4	13475	cwq-o-293-1.34265.34265.3	controllerType=0 controllerNumber=1 scan=34265	158.068
24804:3	2	K.HFSVEGQLEFR.A			450.225	3	1348.66	1348.66	0	-2.7	320	Specific	665.37	503.52	503.52	11.66	46	>sp|P08238|HS90B_HUMAN Heat shock protein HSP 90-beta OS=Homo sapiens OX=9606 GN=HSP90AB1 PE=1 SV=4	13475	cwq-o-293-1.31389.31389.3	controllerType=0 controllerNumber=1 scan=31389	146.849
26081:3	2	K.HFSVEGQLEFR.A			450.226	3	1348.66	1348.66	0	-1.4	320	Specific	674.54	534.56	534.56	11.88	46	>sp|P08238|HS90B_HUMAN Heat shock protein HSP 90-beta OS=Homo sapiens OX=9606 GN=HSP90AB1 PE=1 SV=4	13475	cwq-o-293-1.32821.32821.3	controllerType=0 controllerNumber=1 scan=32821	152.392
25461:3	2	K.HFSVEGQLEFR.A			450.227	3	1348.67	1348.66	0	0.6	320	Specific	687.25	591.81	591.81	12.71	46	>sp|P08238|HS90B_HUMAN Heat shock protein HSP 90-beta OS=Homo sapiens OX=9606 GN=HSP90AB1 PE=1 SV=4	13475	cwq-o-293-1.32127.32127.3	controllerType=0 controllerNumber=1 scan=32127	149.434
29610:3	2	K.HFSVEGQLEFR.A			450.225	3	1348.66	1348.66	0	-3.8	320	Specific	699.25	535.47	535.47	12.21	46	>sp|P08238|HS90B_HUMAN Heat shock protein HSP 90-beta OS=Homo sapiens OX=9606 GN=HSP90AB1 PE=1 SV=4	13475	cwq-o-293-1.36775.36775.3	controllerType=0 controllerNumber=1 scan=36775	167.895
27361:2	2	K.HFSVEGQLEFR.A			674.836	2	1348.67	1348.66	0	0.8	320	Specific	712.33	548.35	548.35	12.23	46	>sp|P08238|HS90B_HUMAN Heat shock protein HSP 90-beta OS=Homo sapiens OX=9606 GN=HSP90AB1 PE=1 SV=4	13475	cwq-o-293-1.34253.34253.2	controllerType=0 controllerNumber=1 scan=34253	158.018
25359:3	2	K.HFSVEGQLEFR.A			450.226	3	1348.66	1348.66	0	-1.9	320	Specific	713.32	566.68	566.68	13.43	46	>sp|P08238|HS90B_HUMAN Heat shock protein HSP 90-beta OS=Homo sapiens OX=9606 GN=HSP90AB1 PE=1 SV=4	13475	cwq-o-293-1.32013.32013.3	controllerType=0 controllerNumber=1 scan=32013	149.03
24894:3	2	K.HFSVEGQLEFR.A			450.227	3	1348.67	1348.66	0	1.4	320	Specific	728.57	563.83	563.83	13.55	46	>sp|P08238|HS90B_HUMAN Heat shock protein HSP 90-beta OS=Homo sapiens OX=9606 GN=HSP90AB1 PE=1 SV=4	13475	cwq-o-293-1.31490.31490.3	controllerType=0 controllerNumber=1 scan=31490	147.266
35709:3	2	K.HFSVEGQLEFR.A			450.226	3	1348.66	1348.66	0	-1.6	320	Specific	744.2	579.69	579.69	13.43	46	>sp|P08238|HS90B_HUMAN Heat shock protein HSP 90-beta OS=Homo sapiens OX=9606 GN=HSP90AB1 PE=1 SV=4	13475	cwq-o-293-1.43731.43731.3	controllerType=0 controllerNumber=1 scan=43731	195.306
26204:3	2	K.HFSVEGQLEFR.A			450.224	3	1348.66	1348.66	0	-4.9	320	Specific	782.82	620.32	620.32	14.09	46	>sp|P08238|HS90B_HUMAN Heat shock protein HSP 90-beta OS=Homo sapiens OX=9606 GN=HSP90AB1 PE=1 SV=4	13475	cwq-o-293-1.32959.32959.3	controllerType=0 controllerNumber=1 scan=32959	152.954
25916:3	2	R.RAPFDLFENK.K			412.884	3	1236.64	1236.64	0	-1	338	Specific	491.87	319.24	319.24	6.02	46	>sp|P08238|HS90B_HUMAN Heat shock protein HSP 90-beta OS=Homo sapiens OX=9606 GN=HSP90AB1 PE=1 SV=4	13475	cwq-o-293-1.32637.32637.3	controllerType=0 controllerNumber=1 scan=32637	151.545
25799:2	2	R.RAPFDLFENK.K			618.822	2	1236.64	1236.64	0	0.5	338	Specific	500.78	242.08	242.08	4.5	46	>sp|P08238|HS90B_HUMAN Heat shock protein HSP 90-beta OS=Homo sapiens OX=9606 GN=HSP90AB1 PE=1 SV=4	13475	cwq-o-293-1.32506.32506.2	controllerType=0 controllerNumber=1 scan=32506	150.944
25967:2	2	R.RAPFDLFENK.K			618.822	2	1236.64	1236.64	0	0.2	338	Specific	509.65	246.12	246.12	4.17	46	>sp|P08238|HS90B_HUMAN Heat shock protein HSP 90-beta OS=Homo sapiens OX=9606 GN=HSP90AB1 PE=1 SV=4	13475	cwq-o-293-1.32693.32693.2	controllerType=0 controllerNumber=1 scan=32693	151.817
25714:2	2	R.RAPFDLFENK.K			618.823	2	1236.64	1236.64	0	1.7	338	Specific	522.87	262.59	262.59	4.55	46	>sp|P08238|HS90B_HUMAN Heat shock protein HSP 90-beta OS=Homo sapiens OX=9606 GN=HSP90AB1 PE=1 SV=4	13475	cwq-o-293-1.32410.32410.2	controllerType=0 controllerNumber=1 scan=32410	150.514
25882:2	2	R.RAPFDLFENK.K			618.824	2	1236.64	1236.64	0	2.3	338	Specific	522.97	255.03	255.03	4.16	46	>sp|P08238|HS90B_HUMAN Heat shock protein HSP 90-beta OS=Homo sapiens OX=9606 GN=HSP90AB1 PE=1 SV=4	13475	cwq-o-293-1.32598.32598.2	controllerType=0 controllerNumber=1 scan=32598	151.37
25737:3	2	R.RAPFDLFENK.K			412.883	3	1236.63	1236.64	0	-2.7	338	Specific	566.79	407.26	407.26	8.74	46	>sp|P08238|HS90B_HUMAN Heat shock protein HSP 90-beta OS=Homo sapiens OX=9606 GN=HSP90AB1 PE=1 SV=4	13475	cwq-o-293-1.32436.32436.3	controllerType=0 controllerNumber=1 scan=32436	150.632
07021:1	2	K.LYVR.R			550.335	1	550.335	550.335	0	0.4	355	Specific	261.79	22.72	22.72	0.72	46	>sp|P08238|HS90B_HUMAN Heat shock protein HSP 90-beta OS=Homo sapiens OX=9606 GN=HSP90AB1 PE=1 SV=4	13475	cwq-o-293-1.11361.11361.2	controllerType=0 controllerNumber=1 scan=11361	55.1557
28668:3	2	R.GVVDSEDLPLNISR.E			505.267	3	1513.79	1513.79	0	-0.3	379	Specific	578.78	491.59	491.59	8.63	46	>sp|P08238|HS90B_HUMAN Heat shock protein HSP 90-beta OS=Homo sapiens OX=9606 GN=HSP90AB1 PE=1 SV=4	13475	cwq-o-293-1.35718.35718.3	controllerType=0 controllerNumber=1 scan=35718	163.937
28576:3	2	R.GVVDSEDLPLNISR.E			505.267	3	1513.78	1513.79	0	-0.5	379	Specific	627.97	165.37	165.37	8.31	46	>sp|P08238|HS90B_HUMAN Heat shock protein HSP 90-beta OS=Homo sapiens OX=9606 GN=HSP90AB1 PE=1 SV=4	13475	cwq-o-293-1.35616.35616.3	controllerType=0 controllerNumber=1 scan=35616	163.522
34010:2	2	R.GVVDSEDLPLNISR.E			757.4	2	1513.79	1513.79	0	4.3	379	Specific	659.05	522.49	522.49	12.18	46	>sp|P08238|HS90B_HUMAN Heat shock protein HSP 90-beta OS=Homo sapiens OX=9606 GN=HSP90AB1 PE=1 SV=4	13475	cwq-o-293-1.41735.41735.2	controllerType=0 controllerNumber=1 scan=41735	187.496
34017:2	2	R.GVVDSEDLPLNISR.E			757.4	2	1513.79	1513.79	0	4.8	379	Specific	688	513.33	513.33	12.18	46	>sp|P08238|HS90B_HUMAN Heat shock protein HSP 90-beta OS=Homo sapiens OX=9606 GN=HSP90AB1 PE=1 SV=4	13475	cwq-o-293-1.41746.41746.2	controllerType=0 controllerNumber=1 scan=41746	187.544
33930:2	2	R.GVVDSEDLPLNISR.E			757.4	2	1513.79	1513.79	0	4.5	379	Specific	697.97	571.45	571.45	12.18	46	>sp|P08238|HS90B_HUMAN Heat shock protein HSP 90-beta OS=Homo sapiens OX=9606 GN=HSP90AB1 PE=1 SV=4	13475	cwq-o-293-1.41611.41611.2	controllerType=0 controllerNumber=1 scan=41611	186.953
33950:2	2	R.GVVDSEDLPLNISR.E			757.4	2	1513.79	1513.79	0	5.3	379	Specific	738.33	580.67	580.67	13.09	46	>sp|P08238|HS90B_HUMAN Heat shock protein HSP 90-beta OS=Homo sapiens OX=9606 GN=HSP90AB1 PE=1 SV=4	13475	cwq-o-293-1.41638.41638.2	controllerType=0 controllerNumber=1 scan=41638	187.071
28714:2	2	R.GVVDSEDLPLNISR.E			757.396	2	1513.79	1513.79	0	-0.1	379	Specific	838.34	683.69	683.69	15.72	46	>sp|P08238|HS90B_HUMAN Heat shock protein HSP 90-beta OS=Homo sapiens OX=9606 GN=HSP90AB1 PE=1 SV=4	13475	cwq-o-293-1.35769.35769.2	controllerType=0 controllerNumber=1 scan=35769	164.126
28672:2	2	R.GVVDSEDLPLNISR.E			757.397	2	1513.79	1513.79	0	0.3	379	Specific	861.5	705.94	705.94	16.72	46	>sp|P08238|HS90B_HUMAN Heat shock protein HSP 90-beta OS=Homo sapiens OX=9606 GN=HSP90AB1 PE=1 SV=4	13475	cwq-o-293-1.35722.35722.2	controllerType=0 controllerNumber=1 scan=35722	163.952
28618:2	2	R.GVVDSEDLPLNISR.E			757.397	2	1513.79	1513.79	0	0.4	379	Specific	861.56	691.95	691.95	16.72	46	>sp|P08238|HS90B_HUMAN Heat shock protein HSP 90-beta OS=Homo sapiens OX=9606 GN=HSP90AB1 PE=1 SV=4	13475	cwq-o-293-1.35662.35662.2	controllerType=0 controllerNumber=1 scan=35662	163.712
05745:2	2	R.EMLQQSK.I			432.218	2	863.429	863.429	0	0.3	393	Specific	366.55	136.34	136.34	2.68	46	>sp|P08238|HS90B_HUMAN Heat shock protein HSP 90-beta OS=Homo sapiens OX=9606 GN=HSP90AB1 PE=1 SV=4	13475	cwq-o-293-1.9853.9853.2	controllerType=0 controllerNumber=1 scan=9853	47.3957
05572:2	2	R.EMLQQSK.I			432.218	2	863.429	863.429	0	0	393	Specific	478.29	180.2	180.2	4.58	46	>sp|P08238|HS90B_HUMAN Heat shock protein HSP 90-beta OS=Homo sapiens OX=9606 GN=HSP90AB1 PE=1 SV=4	13475	cwq-o-293-1.9630.9630.2	controllerType=0 controllerNumber=1 scan=9630	46.2444
05681:2	2	R.EMLQQSK.I			432.218	2	863.429	863.429	0	0.2	393	Specific	489.51	187.48	187.48	4.69	46	>sp|P08238|HS90B_HUMAN Heat shock protein HSP 90-beta OS=Homo sapiens OX=9606 GN=HSP90AB1 PE=1 SV=4	13475	cwq-o-293-1.9778.9778.2	controllerType=0 controllerNumber=1 scan=9778	47.0016
05624:2	2	R.EMLQQSK.I			432.218	2	863.429	863.429	0	0.3	393	Specific	502.57	188.7	188.7	4.68	46	>sp|P08238|HS90B_HUMAN Heat shock protein HSP 90-beta OS=Homo sapiens OX=9606 GN=HSP90AB1 PE=1 SV=4	13475	cwq-o-293-1.9703.9703.2	controllerType=0 controllerNumber=1 scan=9703	46.6174
01769:2	2	R.EM[+15.995]LQQSK.I		M[+16]	440.216	2	879.424	879.424	0	-0.4	393	Specific	452.58	186.38	186.38	4.04	46	>sp|P08238|HS90B_HUMAN Heat shock protein HSP 90-beta OS=Homo sapiens OX=9606 GN=HSP90AB1 PE=1 SV=4	13475	cwq-o-293-1.5128.5128.2	controllerType=0 controllerNumber=1 scan=5128	23.1189
00524:1	2	K.NIVK.K			473.308	1	473.308	473.308	0	0.2	407	Specific	278.14	278.14	278.14	1.81	46	>sp|P08238|HS90B_HUMAN Heat shock protein HSP 90-beta OS=Homo sapiens OX=9606 GN=HSP90AB1 PE=1 SV=4	13475	cwq-o-293-1.2227.2227.2	controllerType=0 controllerNumber=1 scan=2227	9.6138
22838:4	2	K.KC[+57.021]LELFSELAEDKENYKK.F		C[+57]	561.787	4	2244.13	2244.12	0	1.7	411	Specific	735.93	585.26	585.26	11.67	46	>sp|P08238|HS90B_HUMAN Heat shock protein HSP 90-beta OS=Homo sapiens OX=9606 GN=HSP90AB1 PE=1 SV=4	13475	cwq-o-293-1.29181.29181.4	controllerType=0 controllerNumber=1 scan=29181	137.962
31295:3	2	K.C[+57.021]LELFSELAEDKENYK.K		C[+57]	663.315	3	1987.93	1987.93	0	-0.7	412	Specific	752.48	646.25	646.25	13.53	46	>sp|P08238|HS90B_HUMAN Heat shock protein HSP 90-beta OS=Homo sapiens OX=9606 GN=HSP90AB1 PE=1 SV=4	13475	cwq-o-293-1.38660.38660.3	controllerType=0 controllerNumber=1 scan=38660	175.303
26782:4	2	K.C[+57.021]LELFSELAEDKENYKK.F		C[+57]	529.761	4	2116.02	2116.03	0	-2	412	Specific	779.25	639.62	639.62	12.91	46	>sp|P08238|HS90B_HUMAN Heat shock protein HSP 90-beta OS=Homo sapiens OX=9606 GN=HSP90AB1 PE=1 SV=4	13475	cwq-o-293-1.33606.33606.4	controllerType=0 controllerNumber=1 scan=33606	155.36
09333:3	2	K.LGIHEDSTNR.R			381.191	3	1141.56	1141.56	0	-1.2	439	Specific	438.38	218.53	218.53	3.8	46	>sp|P08238|HS90B_HUMAN Heat shock protein HSP 90-beta OS=Homo sapiens OX=9606 GN=HSP90AB1 PE=1 SV=4	13475	cwq-o-293-1.14021.14021.3	controllerType=0 controllerNumber=1 scan=14021	68.3062
09118:3	2	K.LGIHEDSTNR.R			381.191	3	1141.56	1141.56	0	-2	439	Specific	481.41	332.03	332.03	5.13	46	>sp|P08238|HS90B_HUMAN Heat shock protein HSP 90-beta OS=Homo sapiens OX=9606 GN=HSP90AB1 PE=1 SV=4	13475	cwq-o-293-1.13779.13779.3	controllerType=0 controllerNumber=1 scan=13779	67.1228
09191:3	2	K.LGIHEDSTNR.R			381.192	3	1141.56	1141.56	0	0.5	439	Specific	593.46	416.91	416.91	9.28	46	>sp|P08238|HS90B_HUMAN Heat shock protein HSP 90-beta OS=Homo sapiens OX=9606 GN=HSP90AB1 PE=1 SV=4	13475	cwq-o-293-1.13861.13861.3	controllerType=0 controllerNumber=1 scan=13861	67.5186
09259:3	2	K.LGIHEDSTNR.R			381.191	3	1141.56	1141.56	0	0.1	439	Specific	597.14	350.79	350.79	7.89	46	>sp|P08238|HS90B_HUMAN Heat shock protein HSP 90-beta OS=Homo sapiens OX=9606 GN=HSP90AB1 PE=1 SV=4	13475	cwq-o-293-1.13938.13938.3	controllerType=0 controllerNumber=1 scan=13938	67.8944
09130:2	2	K.LGIHEDSTNR.R			571.284	2	1141.56	1141.56	0	0.5	439	Specific	630.58	431	431	10.09	46	>sp|P08238|HS90B_HUMAN Heat shock protein HSP 90-beta OS=Homo sapiens OX=9606 GN=HSP90AB1 PE=1 SV=4	13475	cwq-o-293-1.13792.13792.2	controllerType=0 controllerNumber=1 scan=13792	67.1854
09281:2	2	K.LGIHEDSTNR.R			571.284	2	1141.56	1141.56	0	0.3	439	Specific	720.8	458	458	12.09	46	>sp|P08238|HS90B_HUMAN Heat shock protein HSP 90-beta OS=Homo sapiens OX=9606 GN=HSP90AB1 PE=1 SV=4	13475	cwq-o-293-1.13962.13962.2	controllerType=0 controllerNumber=1 scan=13962	68.017
09206:2	2	K.LGIHEDSTNR.R			571.284	2	1141.56	1141.56	0	0.4	439	Specific	759.56	492.74	492.74	13.57	46	>sp|P08238|HS90B_HUMAN Heat shock protein HSP 90-beta OS=Homo sapiens OX=9606 GN=HSP90AB1 PE=1 SV=4	13475	cwq-o-293-1.13877.13877.2	controllerType=0 controllerNumber=1 scan=13877	67.602
06720:2	2	K.LGIHEDSTNRR.R			649.335	2	1297.66	1297.66	0	1.6	439	Specific	245.09	52.51	52.51	0.65	46	>sp|P08238|HS90B_HUMAN Heat shock protein HSP 90-beta OS=Homo sapiens OX=9606 GN=HSP90AB1 PE=1 SV=4	13475	cwq-o-293-1.11026.11026.2	controllerType=0 controllerNumber=1 scan=11026	53.4422
06694:3	2	K.LGIHEDSTNRR.R			433.226	3	1297.66	1297.66	0	2.1	439	Specific	488.83	288.26	288.26	5.2	46	>sp|P08238|HS90B_HUMAN Heat shock protein HSP 90-beta OS=Homo sapiens OX=9606 GN=HSP90AB1 PE=1 SV=4	13475	cwq-o-293-1.10997.10997.3	controllerType=0 controllerNumber=1 scan=10997	53.2982
24878:3	2	R.YHTSQSGDEMTSLSEYVSR.M			726.32	3	2176.95	2176.95	0	0.6	457	Specific	194.01	167.11	167.11	1.43	46	>sp|P08238|HS90B_HUMAN Heat shock protein HSP 90-beta OS=Homo sapiens OX=9606 GN=HSP90AB1 PE=1 SV=4	13475	cwq-o-293-1.31472.31472.3	controllerType=0 controllerNumber=1 scan=31472	147.199
24886:3	2	R.YHTSQSGDEMTSLSEYVSR.M			726.32	3	2176.95	2176.95	0	0.3	457	Specific	301.37	243.56	243.56	3.67	46	>sp|P08238|HS90B_HUMAN Heat shock protein HSP 90-beta OS=Homo sapiens OX=9606 GN=HSP90AB1 PE=1 SV=4	13475	cwq-o-293-1.31481.31481.3	controllerType=0 controllerNumber=1 scan=31481	147.229
25805:3	2	R.YHTSQSGDEMTSLSEYVSR.M			726.322	3	2176.95	2176.95	0	2.6	457	Specific	448.52	377.73	377.73	5.42	46	>sp|P08238|HS90B_HUMAN Heat shock protein HSP 90-beta OS=Homo sapiens OX=9606 GN=HSP90AB1 PE=1 SV=4	13475	cwq-o-293-1.32513.32513.3	controllerType=0 controllerNumber=1 scan=32513	150.977
25721:3	2	R.YHTSQSGDEMTSLSEYVSR.M			726.322	3	2176.95	2176.95	0	2.9	457	Specific	472.45	439.4	439.4	7.36	46	>sp|P08238|HS90B_HUMAN Heat shock protein HSP 90-beta OS=Homo sapiens OX=9606 GN=HSP90AB1 PE=1 SV=4	13475	cwq-o-293-1.32418.32418.3	controllerType=0 controllerNumber=1 scan=32418	150.548
25150:3	2	R.YHTSQSGDEMTSLSEYVSR.M			726.32	3	2176.95	2176.95	0	-0.1	457	Specific	489.73	454.11	454.11	7.98	46	>sp|P08238|HS90B_HUMAN Heat shock protein HSP 90-beta OS=Homo sapiens OX=9606 GN=HSP90AB1 PE=1 SV=4	13475	cwq-o-293-1.31778.31778.3	controllerType=0 controllerNumber=1 scan=31778	148.227
24714:3	2	R.YHTSQSGDEMTSLSEYVSR.M			726.32	3	2176.95	2176.95	0	0.5	457	Specific	860.26	766.66	766.66	16.71	46	>sp|P08238|HS90B_HUMAN Heat shock protein HSP 90-beta OS=Homo sapiens OX=9606 GN=HSP90AB1 PE=1 SV=4	13475	cwq-o-293-1.31289.31289.3	controllerType=0 controllerNumber=1 scan=31289	146.424
24883:3	2	R.YHTSQSGDEMTSLSEYVSR.M			726.32	3	2176.95	2176.95	0	0.3	457	Specific	935.4	897.87	897.87	17.71	46	>sp|P08238|HS90B_HUMAN Heat shock protein HSP 90-beta OS=Homo sapiens OX=9606 GN=HSP90AB1 PE=1 SV=4	13475	cwq-o-293-1.31478.31478.3	controllerType=0 controllerNumber=1 scan=31478	147.22
24800:3	2	R.YHTSQSGDEMTSLSEYVSR.M			726.321	3	2176.95	2176.95	0	1.3	457	Specific	1004.69	963.32	963.32	19.55	46	>sp|P08238|HS90B_HUMAN Heat shock protein HSP 90-beta OS=Homo sapiens OX=9606 GN=HSP90AB1 PE=1 SV=4	13475	cwq-o-293-1.31385.31385.3	controllerType=0 controllerNumber=1 scan=31385	146.831
24755:2	2	R.YHTSQSGDEMTSLSEYVSR.M			1088.98	2	2176.95	2176.95	0	0.5	457	Specific	1027.19	891.71	891.71	19.39	46	>sp|P08238|HS90B_HUMAN Heat shock protein HSP 90-beta OS=Homo sapiens OX=9606 GN=HSP90AB1 PE=1 SV=4	13475	cwq-o-293-1.31334.31334.2	controllerType=0 controllerNumber=1 scan=31334	146.62
20353:3	2	R.YHTSQSGDEM[+15.995]TSLSEYVSR.M		M[+16]	731.652	3	2192.94	2192.94	0	0.9	457	Specific	815.5	615.17	615.17	15.71	46	>sp|P08238|HS90B_HUMAN Heat shock protein HSP 90-beta OS=Homo sapiens OX=9606 GN=HSP90AB1 PE=1 SV=4	13475	cwq-o-293-1.26398.26398.3	controllerType=0 controllerNumber=1 scan=26398	126.171
20794:2	2	K.SIYYITGESK.E			580.795	2	1160.58	1160.58	0	0.4	482	Specific	679.93	408.65	408.65	12.57	46	>sp|P08238|HS90B_HUMAN Heat shock protein HSP 90-beta OS=Homo sapiens OX=9606 GN=HSP90AB1 PE=1 SV=4	13475	cwq-o-293-1.26894.26894.2	controllerType=0 controllerNumber=1 scan=26894	128.246
20708:2	2	K.SIYYITGESK.E			580.795	2	1160.58	1160.58	0	-0.4	482	Specific	694.35	412.46	412.46	12.49	46	>sp|P08238|HS90B_HUMAN Heat shock protein HSP 90-beta OS=Homo sapiens OX=9606 GN=HSP90AB1 PE=1 SV=4	13475	cwq-o-293-1.26798.26798.2	controllerType=0 controllerNumber=1 scan=26798	127.819
17547:2	2	K.EQVANSAFVER.V			625.313	2	1249.62	1249.62	0	1.1	492	Specific	804.94	453.19	453.19	15.55	46	>sp|P08238|HS90B_HUMAN Heat shock protein HSP 90-beta OS=Homo sapiens OX=9606 GN=HSP90AB1 PE=1 SV=4	13475	cwq-o-293-1.23243.23243.2	controllerType=0 controllerNumber=1 scan=23243	112.283
30176:4	2	R.KRGFEVVYMTEPIDEYC[+57.021]VQQLK.E		C[+57]	683.843	4	2732.35	2732.34	0	2.6	505	Specific	693.22	561.8	561.8	11.91	46	>sp|P08238|HS90B_HUMAN Heat shock protein HSP 90-beta OS=Homo sapiens OX=9606 GN=HSP90AB1 PE=1 SV=4	13475	cwq-o-293-1.37409.37409.4	controllerType=0 controllerNumber=1 scan=37409	170.426
36399:2	2	R.GFEVVYMTEPIDEYC[+57.021]VQQLK.E		C[+57]	1224.57	2	2448.14	2448.15	0	-4.4	507	Specific	311.19	76.56	76.56	2.55	46	>sp|P08238|HS90B_HUMAN Heat shock protein HSP 90-beta OS=Homo sapiens OX=9606 GN=HSP90AB1 PE=1 SV=4	13475	cwq-o-293-1.44502.44502.2	controllerType=0 controllerNumber=1 scan=44502	198.567
40684:2	2	R.GFEVVYMTEPIDEYC[+57.021]VQQLK.E		C[+57]	1224.58	2	2448.15	2448.15	0	1.8	507	Specific	814.05	186.29	186.29	13.26	46	>sp|P08238|HS90B_HUMAN Heat shock protein HSP 90-beta OS=Homo sapiens OX=9606 GN=HSP90AB1 PE=1 SV=4	13475	cwq-o-293-1.49277.49277.2	controllerType=0 controllerNumber=1 scan=49277	220.657
35647:3	2	R.GFEVVYM[+15.995]TEPIDEYC[+57.021]VQQLK.E		C[+57], M[+16]	822.045	3	2464.12	2464.14	0	-7.8	507	Specific	921.32	185.02	185.02	13.77	46	>sp|P08238|HS90B_HUMAN Heat shock protein HSP 90-beta OS=Homo sapiens OX=9606 GN=HSP90AB1 PE=1 SV=4	13475	cwq-o-293-1.43662.43662.3	controllerType=0 controllerNumber=1 scan=43662	195.052
35682:2	2	R.GFEVVYM[+15.995]TEPIDEYC[+57.021]VQQLK.E		C[+57], M[+16]	1232.57	2	2464.13	2464.14	0	-5.5	507	Specific	948.1	193.85	193.85	14.63	46	>sp|P08238|HS90B_HUMAN Heat shock protein HSP 90-beta OS=Homo sapiens OX=9606 GN=HSP90AB1 PE=1 SV=4	13475	cwq-o-293-1.43701.43701.2	controllerType=0 controllerNumber=1 scan=43701	195.202
35685:3	2	R.GFEVVYM[+15.995]TEPIDEYC[+57.021]VQQLK.E		C[+57], M[+16]	822.048	3	2464.13	2464.14	0	-5.1	507	Specific	1015.75	224.8	224.8	16.08	46	>sp|P08238|HS90B_HUMAN Heat shock protein HSP 90-beta OS=Homo sapiens OX=9606 GN=HSP90AB1 PE=1 SV=4	13475	cwq-o-293-1.43705.43705.3	controllerType=0 controllerNumber=1 scan=43705	195.214
12610:2	2	K.SLVSVTK.E			367.227	2	733.446	733.445	0	0.7	532	Specific	522.17	45.75	45.75	3.52	46	>sp|P08238|HS90B_HUMAN Heat shock protein HSP 90-beta OS=Homo sapiens OX=9606 GN=HSP90AB1 PE=1 SV=4	13475	cwq-o-293-1.17685.17685.2	controllerType=0 controllerNumber=1 scan=17685	86.9
12678:2	2	K.SLVSVTK.E			367.226	2	733.445	733.445	0	-0.3	532	Specific	551.2	49.46	49.46	4.05	46	>sp|P08238|HS90B_HUMAN Heat shock protein HSP 90-beta OS=Homo sapiens OX=9606 GN=HSP90AB1 PE=1 SV=4	13475	cwq-o-293-1.17761.17761.2	controllerType=0 controllerNumber=1 scan=17761	87.2961
21831:2	2	K.EGLELPEDEEEK.K			708.822	2	1416.64	1416.64	0	-0.5	539	Specific	805.91	552.1	552.1	15.09	46	>sp|P08238|HS90B_HUMAN Heat shock protein HSP 90-beta OS=Homo sapiens OX=9606 GN=HSP90AB1 PE=1 SV=4	13475	cwq-o-293-1.28058.28058.2	controllerType=0 controllerNumber=1 scan=28058	133.122
18564:3	2	K.EGLELPEDEEEKK.K			515.582	3	1544.73	1544.73	0	0	539	Specific	655.94	533.85	533.85	11.7	46	>sp|P08238|HS90B_HUMAN Heat shock protein HSP 90-beta OS=Homo sapiens OX=9606 GN=HSP90AB1 PE=1 SV=4	13475	cwq-o-293-1.24390.24390.3	controllerType=0 controllerNumber=1 scan=24390	117.408
18622:2	2	K.EGLELPEDEEEKK.K			772.871	2	1544.73	1544.73	0	1.6	539	Specific	843.14	595.56	595.56	14.23	46	>sp|P08238|HS90B_HUMAN Heat shock protein HSP 90-beta OS=Homo sapiens OX=9606 GN=HSP90AB1 PE=1 SV=4	13475	cwq-o-293-1.24455.24455.2	controllerType=0 controllerNumber=1 scan=24455	117.678
15945:2	2	K.EGLELPEDEEEKKK.M			836.916	2	1672.83	1672.83	0	-1.3	539	Specific	391.63	89.93	89.93	2.08	46	>sp|P08238|HS90B_HUMAN Heat shock protein HSP 90-beta OS=Homo sapiens OX=9606 GN=HSP90AB1 PE=1 SV=4	13475	cwq-o-293-1.21436.21436.3	controllerType=0 controllerNumber=1 scan=21436	104.308
15950:2	2	K.EGLELPEDEEEKKK.M			836.916	2	1672.82	1672.83	0	-1.6	539	Specific	432.85	98.57	98.57	2.13	46	>sp|P08238|HS90B_HUMAN Heat shock protein HSP 90-beta OS=Homo sapiens OX=9606 GN=HSP90AB1 PE=1 SV=4	13475	cwq-o-293-1.21442.21442.3	controllerType=0 controllerNumber=1 scan=21442	104.335
16249:3	2	K.EGLELPEDEEEKKK.M			558.278	3	1672.82	1672.83	0	-5.7	539	Specific	486.91	168	168	2.81	46	>sp|P08238|HS90B_HUMAN Heat shock protein HSP 90-beta OS=Homo sapiens OX=9606 GN=HSP90AB1 PE=1 SV=4	13475	cwq-o-293-1.21778.21778.6	controllerType=0 controllerNumber=1 scan=21778	105.864
15926:4	2	K.EGLELPEDEEEKKK.M			418.961	4	1672.82	1672.83	0	-3	539	Specific	635.98	340.03	340.03	8.82	46	>sp|P08238|HS90B_HUMAN Heat shock protein HSP 90-beta OS=Homo sapiens OX=9606 GN=HSP90AB1 PE=1 SV=4	13475	cwq-o-293-1.21415.21415.4	controllerType=0 controllerNumber=1 scan=21415	104.214
15942:3	2	K.EGLELPEDEEEKKK.M			558.281	3	1672.83	1672.83	0	-0.1	539	Specific	761.68	364.45	364.45	12.18	46	>sp|P08238|HS90B_HUMAN Heat shock protein HSP 90-beta OS=Homo sapiens OX=9606 GN=HSP90AB1 PE=1 SV=4	13475	cwq-o-293-1.21433.21433.3	controllerType=0 controllerNumber=1 scan=21433	104.294
15971:2	2	K.EGLELPEDEEEKKK.M			836.918	2	1672.83	1672.83	0	1.1	539	Specific	796.92	290.13	290.13	10.51	46	>sp|P08238|HS90B_HUMAN Heat shock protein HSP 90-beta OS=Homo sapiens OX=9606 GN=HSP90AB1 PE=1 SV=4	13475	cwq-o-293-1.21465.21465.2	controllerType=0 controllerNumber=1 scan=21465	104.444
15999:4	2	K.EGLELPEDEEEKKK.M			418.963	4	1672.83	1672.83	0	0.8	539	Specific	799.75	443.49	443.49	13.84	46	>sp|P08238|HS90B_HUMAN Heat shock protein HSP 90-beta OS=Homo sapiens OX=9606 GN=HSP90AB1 PE=1 SV=4	13475	cwq-o-293-1.21497.21497.4	controllerType=0 controllerNumber=1 scan=21497	104.599
16078:4	2	K.EGLELPEDEEEKKK.M			418.963	4	1672.83	1672.83	0	1.4	539	Specific	801.13	458.85	458.85	14.68	46	>sp|P08238|HS90B_HUMAN Heat shock protein HSP 90-beta OS=Homo sapiens OX=9606 GN=HSP90AB1 PE=1 SV=4	13475	cwq-o-293-1.21586.21586.4	controllerType=0 controllerNumber=1 scan=21586	104.985
16110:3	2	K.EGLELPEDEEEKKK.M			558.282	3	1672.83	1672.83	0	1.4	539	Specific	855.8	451.47	451.47	15.37	46	>sp|P08238|HS90B_HUMAN Heat shock protein HSP 90-beta OS=Homo sapiens OX=9606 GN=HSP90AB1 PE=1 SV=4	13475	cwq-o-293-1.21621.21621.3	controllerType=0 controllerNumber=1 scan=21621	105.136
16022:3	2	K.EGLELPEDEEEKKK.M			558.281	3	1672.83	1672.83	0	1	539	Specific	865.86	440.28	440.28	15.53	46	>sp|P08238|HS90B_HUMAN Heat shock protein HSP 90-beta OS=Homo sapiens OX=9606 GN=HSP90AB1 PE=1 SV=4	13475	cwq-o-293-1.21522.21522.3	controllerType=0 controllerNumber=1 scan=21522	104.704
17561:3	2	K.EGLELPEDEEEKKKMEESK.A			759.7	3	2277.09	2277.08	0	2.5	539	Specific	643.78	432.74	432.74	8.57	46	>sp|P08238|HS90B_HUMAN Heat shock protein HSP 90-beta OS=Homo sapiens OX=9606 GN=HSP90AB1 PE=1 SV=4	13475	cwq-o-293-1.23259.23259.3	controllerType=0 controllerNumber=1 scan=23259	112.355
12596:2	2	K.FENLC[+57.021]K.L		C[+57]	405.694	2	810.381	810.381	0	-0.7	560	Specific	427.2	107.37	107.37	2.52	46	>sp|P08238|HS90B_HUMAN Heat shock protein HSP 90-beta OS=Homo sapiens OX=9606 GN=HSP90AB1 PE=1 SV=4	13475	cwq-o-293-1.17669.17669.2	controllerType=0 controllerNumber=1 scan=17669	86.8191
12449:2	2	K.FENLC[+57.021]K.L		C[+57]	405.694	2	810.381	810.381	0	-0.6	560	Specific	433.17	105.73	105.73	2.52	46	>sp|P08238|HS90B_HUMAN Heat shock protein HSP 90-beta OS=Homo sapiens OX=9606 GN=HSP90AB1 PE=1 SV=4	13475	cwq-o-293-1.17504.17504.3	controllerType=0 controllerNumber=1 scan=17504	86.002
12458:2	2	K.FENLC[+57.021]K.L		C[+57]	405.695	2	810.382	810.381	0	0.5	560	Specific	472.44	136.61	136.61	2.7	46	>sp|P08238|HS90B_HUMAN Heat shock protein HSP 90-beta OS=Homo sapiens OX=9606 GN=HSP90AB1 PE=1 SV=4	13475	cwq-o-293-1.17514.17514.2	controllerType=0 controllerNumber=1 scan=17514	86.0473
19547:4	2	K.KHLEINPDHPIVETLR.Q			478.517	4	1911.05	1911.04	0	0.8	624	Specific	337.93	180.18	180.18	3.62	46	>sp|P08238|HS90B_HUMAN Heat shock protein HSP 90-beta OS=Homo sapiens OX=9606 GN=HSP90AB1 PE=1 SV=4	13475	cwq-o-293-1.25492.25492.4	controllerType=0 controllerNumber=1 scan=25492	122.315
19691:4	2	K.KHLEINPDHPIVETLR.Q			478.517	4	1911.05	1911.04	0	0.4	624	Specific	359.23	248.04	248.04	4.34	46	>sp|P08238|HS90B_HUMAN Heat shock protein HSP 90-beta OS=Homo sapiens OX=9606 GN=HSP90AB1 PE=1 SV=4	13475	cwq-o-293-1.25653.25653.4	controllerType=0 controllerNumber=1 scan=25653	122.994
19467:4	2	K.KHLEINPDHPIVETLR.Q			478.517	4	1911.05	1911.04	0	0.7	624	Specific	723.55	554.48	554.48	13.46	46	>sp|P08238|HS90B_HUMAN Heat shock protein HSP 90-beta OS=Homo sapiens OX=9606 GN=HSP90AB1 PE=1 SV=4	13475	cwq-o-293-1.25402.25402.4	controllerType=0 controllerNumber=1 scan=25402	121.94
19484:3	2	K.KHLEINPDHPIVETLR.Q			637.688	3	1911.05	1911.04	0	2.3	624	Specific	730.37	592.39	592.39	12.81	46	>sp|P08238|HS90B_HUMAN Heat shock protein HSP 90-beta OS=Homo sapiens OX=9606 GN=HSP90AB1 PE=1 SV=4	13475	cwq-o-293-1.25421.25421.3	controllerType=0 controllerNumber=1 scan=25421	122.013
23670:3	2	K.HLEINPDHPIVETLR.Q			594.986	3	1782.94	1782.95	0	-2.7	625	Specific	267.33	60.68	60.68	1.46	46	>sp|P08238|HS90B_HUMAN Heat shock protein HSP 90-beta OS=Homo sapiens OX=9606 GN=HSP90AB1 PE=1 SV=4	13475	cwq-o-293-1.30115.30115.3	controllerType=0 controllerNumber=1 scan=30115	141.789
21890:4	2	K.HLEINPDHPIVETLR.Q			446.493	4	1782.95	1782.95	0	0.4	625	Specific	678.29	582.93	582.93	12.72	46	>sp|P08238|HS90B_HUMAN Heat shock protein HSP 90-beta OS=Homo sapiens OX=9606 GN=HSP90AB1 PE=1 SV=4	13475	cwq-o-293-1.28125.28125.4	controllerType=0 controllerNumber=1 scan=28125	133.407
21719:4	2	K.HLEINPDHPIVETLR.Q			446.493	4	1782.95	1782.95	0	-0.3	625	Specific	735.41	622.64	622.64	13.65	46	>sp|P08238|HS90B_HUMAN Heat shock protein HSP 90-beta OS=Homo sapiens OX=9606 GN=HSP90AB1 PE=1 SV=4	13475	cwq-o-293-1.27933.27933.4	controllerType=0 controllerNumber=1 scan=27933	132.628
22042:3	2	K.HLEINPDHPIVETLR.Q			594.988	3	1782.95	1782.95	0	0.5	625	Specific	740.41	553.03	553.03	13.41	46	>sp|P08238|HS90B_HUMAN Heat shock protein HSP 90-beta OS=Homo sapiens OX=9606 GN=HSP90AB1 PE=1 SV=4	13475	cwq-o-293-1.28296.28296.3	controllerType=0 controllerNumber=1 scan=28296	134.141
21970:4	2	K.HLEINPDHPIVETLR.Q			446.493	4	1782.95	1782.95	0	-0.7	625	Specific	752.34	644.5	644.5	14.65	46	>sp|P08238|HS90B_HUMAN Heat shock protein HSP 90-beta OS=Homo sapiens OX=9606 GN=HSP90AB1 PE=1 SV=4	13475	cwq-o-293-1.28215.28215.4	controllerType=0 controllerNumber=1 scan=28215	133.801
21807:4	2	K.HLEINPDHPIVETLR.Q			446.493	4	1782.95	1782.95	0	-0.6	625	Specific	793.59	666.59	666.59	14.65	46	>sp|P08238|HS90B_HUMAN Heat shock protein HSP 90-beta OS=Homo sapiens OX=9606 GN=HSP90AB1 PE=1 SV=4	13475	cwq-o-293-1.28032.28032.4	controllerType=0 controllerNumber=1 scan=28032	133.019
21983:2	2	K.HLEINPDHPIVETLR.Q			891.977	2	1782.95	1782.95	0	-1.6	625	Specific	799.05	565.93	565.93	13.64	46	>sp|P08238|HS90B_HUMAN Heat shock protein HSP 90-beta OS=Homo sapiens OX=9606 GN=HSP90AB1 PE=1 SV=4	13475	cwq-o-293-1.28229.28229.2	controllerType=0 controllerNumber=1 scan=28229	133.861
21702:3	2	K.HLEINPDHPIVETLR.Q			594.988	3	1782.95	1782.95	0	0.4	625	Specific	831.42	636.79	636.79	15.41	46	>sp|P08238|HS90B_HUMAN Heat shock protein HSP 90-beta OS=Homo sapiens OX=9606 GN=HSP90AB1 PE=1 SV=4	13475	cwq-o-293-1.27914.27914.3	controllerType=0 controllerNumber=1 scan=27914	132.556
21961:3	2	K.HLEINPDHPIVETLR.Q			594.987	3	1782.95	1782.95	0	-1.2	625	Specific	882.98	667.29	667.29	16.34	46	>sp|P08238|HS90B_HUMAN Heat shock protein HSP 90-beta OS=Homo sapiens OX=9606 GN=HSP90AB1 PE=1 SV=4	13475	cwq-o-293-1.28205.28205.3	controllerType=0 controllerNumber=1 scan=28205	133.752
21863:2	2	K.HLEINPDHPIVETLR.Q			891.979	2	1782.95	1782.95	0	0	625	Specific	929.57	634.58	634.58	16.92	46	>sp|P08238|HS90B_HUMAN Heat shock protein HSP 90-beta OS=Homo sapiens OX=9606 GN=HSP90AB1 PE=1 SV=4	13475	cwq-o-293-1.28094.28094.2	controllerType=0 controllerNumber=1 scan=28094	133.273
21881:3	2	K.HLEINPDHPIVETLR.Q			594.988	3	1782.95	1782.95	0	-0.8	625	Specific	948.67	733.53	733.53	17.34	46	>sp|P08238|HS90B_HUMAN Heat shock protein HSP 90-beta OS=Homo sapiens OX=9606 GN=HSP90AB1 PE=1 SV=4	13475	cwq-o-293-1.28115.28115.3	controllerType=0 controllerNumber=1 scan=28115	133.363
21770:2	2	K.HLEINPDHPIVETLR.Q			891.979	2	1782.95	1782.95	0	0.2	625	Specific	958.28	637.48	637.48	17.92	46	>sp|P08238|HS90B_HUMAN Heat shock protein HSP 90-beta OS=Homo sapiens OX=9606 GN=HSP90AB1 PE=1 SV=4	13475	cwq-o-293-1.27990.27990.2	controllerType=0 controllerNumber=1 scan=27990	132.855
21790:3	2	K.HLEINPDHPIVETLR.Q			594.989	3	1782.95	1782.95	0	1	625	Specific	1019.12	803.51	803.51	19.41	46	>sp|P08238|HS90B_HUMAN Heat shock protein HSP 90-beta OS=Homo sapiens OX=9606 GN=HSP90AB1 PE=1 SV=4	13475	cwq-o-293-1.28013.28013.3	controllerType=0 controllerNumber=1 scan=28013	132.952
40651:3	2	K.LGLGIDEDEVAAEEPNAAVPDEIPPLEGDEDASR.M			1178.22	3	3532.64	3532.64	0	-2.7	686	Specific	673.12	554.82	554.82	11.5	46	>sp|P08238|HS90B_HUMAN Heat shock protein HSP 90-beta OS=Homo sapiens OX=9606 GN=HSP90AB1 PE=1 SV=4	13475	cwq-o-293-1.49241.49241.3	controllerType=0 controllerNumber=1 scan=49241	220.489
40670:3	2	K.LGLGIDEDEVAAEEPNAAVPDEIPPLEGDEDASR.M			1178.22	3	3532.66	3532.64	0	4.3	686	Specific	748.17	581.62	581.62	12.46	46	>sp|P08238|HS90B_HUMAN Heat shock protein HSP 90-beta OS=Homo sapiens OX=9606 GN=HSP90AB1 PE=1 SV=4	13475	cwq-o-293-1.49262.49262.3	controllerType=0 controllerNumber=1 scan=49262	220.589
40974:3	2	K.LGLGIDEDEVAAEEPNAAVPDEIPPLEGDEDASR.M			1178.21	3	3532.63	3532.64	0	-4.8	686	Specific	766.27	723.14	723.14	13.39	46	>sp|P08238|HS90B_HUMAN Heat shock protein HSP 90-beta OS=Homo sapiens OX=9606 GN=HSP90AB1 PE=1 SV=4	13475	cwq-o-293-1.49599.49599.3	controllerType=0 controllerNumber=1 scan=49599	222.139
40473:3	2	K.LGLGIDEDEVAAEEPNAAVPDEIPPLEGDEDASR.M			1178.22	3	3532.64	3532.64	0	-1.9	686	Specific	887.46	781.6	781.6	15.72	46	>sp|P08238|HS90B_HUMAN Heat shock protein HSP 90-beta OS=Homo sapiens OX=9606 GN=HSP90AB1 PE=1 SV=4	13475	cwq-o-293-1.49043.49043.3	controllerType=0 controllerNumber=1 scan=49043	219.563
40287:3	2	K.LGLGIDEDEVAAEEPNAAVPDEIPPLEGDEDASR.M			1178.22	3	3532.65	3532.64	0	0.5	686	Specific	996.84	948.38	948.38	18.01	46	>sp|P08238|HS90B_HUMAN Heat shock protein HSP 90-beta OS=Homo sapiens OX=9606 GN=HSP90AB1 PE=1 SV=4	13475	cwq-o-293-1.48836.48836.3	controllerType=0 controllerNumber=1 scan=48836	218.612
40390:3	2	K.LGLGIDEDEVAAEEPNAAVPDEIPPLEGDEDASR.M			1178.23	3	3532.68	3532.64	0	9.9	686	Specific	1096.87	1079.58	1079.58	18.98	46	>sp|P08238|HS90B_HUMAN Heat shock protein HSP 90-beta OS=Homo sapiens OX=9606 GN=HSP90AB1 PE=1 SV=4	13475	cwq-o-293-1.48951.48951.3	controllerType=0 controllerNumber=1 scan=48951	219.134
07662:3	3	K.LKPGAPLRPK.L			359.57	3	1076.69	1076.69	0	0.4	269	Specific	557.03	480.2	480.2	8.29	53	>sp|P21333|FLNA_HUMAN Filamin-A OS=Homo sapiens OX=9606 GN=FLNA PE=1 SV=4	12528	cwq-o-293-1.12131.12131.3	controllerType=0 controllerNumber=1 scan=12131	59.0158
16878:2	3	R.AEFTVETR.S			476.74	2	952.472	952.473	0	-1	302	Specific	540.24	232.83	232.83	5.52	53	>sp|P21333|FLNA_HUMAN Filamin-A OS=Homo sapiens OX=9606 GN=FLNA PE=1 SV=4	12528	cwq-o-293-1.22487.22487.2	controllerType=0 controllerNumber=1 scan=22487	109.072
23829:3	3	R.SAGQGEVLVYVEDPAGHQEEAK.V			771.704	3	2313.1	2313.1	0	-1.2	310	Specific	597.55	597.55	597.55	10.65	53	>sp|P21333|FLNA_HUMAN Filamin-A OS=Homo sapiens OX=9606 GN=FLNA PE=1 SV=4	12528	cwq-o-293-1.30293.30293.3	controllerType=0 controllerNumber=1 scan=30293	142.421
23827:3	3	R.SAGQGEVLVYVEDPAGHQEEAK.V			771.704	3	2313.1	2313.1	0	-1.2	310	Specific	1187.53	1012.57	1012.57	22.65	53	>sp|P21333|FLNA_HUMAN Filamin-A OS=Homo sapiens OX=9606 GN=FLNA PE=1 SV=4	12528	cwq-o-293-1.30291.30291.3	controllerType=0 controllerNumber=1 scan=30291	142.413
20258:3	3	K.VTVLFAGQHIAK.S			428.587	3	1283.75	1283.75	0	-0.2	356	Specific	580.5	279.05	279.05	8.66	53	>sp|P21333|FLNA_HUMAN Filamin-A OS=Homo sapiens OX=9606 GN=FLNA PE=1 SV=4	12528	cwq-o-293-1.26291.26291.3	controllerType=0 controllerNumber=1 scan=26291	125.716
20192:3	3	K.VTVLFAGQHIAK.S			428.583	3	1283.74	1283.75	0	-8.9	356	Specific	652.12	347.96	347.96	10.18	53	>sp|P21333|FLNA_HUMAN Filamin-A OS=Homo sapiens OX=9606 GN=FLNA PE=1 SV=4	12528	cwq-o-293-1.26217.26217.3	controllerType=0 controllerNumber=1 scan=26217	125.422
20203:3	3	K.VTVLFAGQHIAK.S			428.587	3	1283.75	1283.75	0	-0.9	356	Specific	740.78	352.65	352.65	12.13	53	>sp|P21333|FLNA_HUMAN Filamin-A OS=Homo sapiens OX=9606 GN=FLNA PE=1 SV=4	12528	cwq-o-293-1.26230.26230.3	controllerType=0 controllerNumber=1 scan=26230	125.474
15991:2	3	K.GTVEPQLEAR.G			550.292	2	1099.58	1099.57	0	2.5	428	Specific	301.98	168.3	168.3	3.56	53	>sp|P21333|FLNA_HUMAN Filamin-A OS=Homo sapiens OX=9606 GN=FLNA PE=1 SV=4	12528	cwq-o-293-1.21487.21487.3	controllerType=0 controllerNumber=1 scan=21487	104.549
15989:2	3	K.GTVEPQLEAR.G			550.292	2	1099.58	1099.57	0	2.5	428	Specific	400.38	235.46	235.46	4.7	53	>sp|P21333|FLNA_HUMAN Filamin-A OS=Homo sapiens OX=9606 GN=FLNA PE=1 SV=4	12528	cwq-o-293-1.21485.21485.3	controllerType=0 controllerNumber=1 scan=21485	104.539
00270:1	3	R.AVGR.G			402.247	1	402.247	402.246	0	1.8	485	Specific	160.03	0	0	0.07	53	>sp|P21333|FLNA_HUMAN Filamin-A OS=Homo sapiens OX=9606 GN=FLNA PE=1 SV=4	12528	cwq-o-293-1.1400.1400.2	controllerType=0 controllerNumber=1 scan=1400	5.9034
14371:2	3	R.SPFEVK.V			353.692	2	706.377	706.377	0	0.5	564	Specific	293.94	48.31	48.31	1.08	53	>sp|P21333|FLNA_HUMAN Filamin-A OS=Homo sapiens OX=9606 GN=FLNA PE=1 SV=4	12528	cwq-o-293-1.19668.19668.3	controllerType=0 controllerNumber=1 scan=19668	96.268
01284:2	3	K.VGTEC[+57.021]GNQK.V		C[+57]	496.727	2	992.446	992.447	0	-0.2	570	Specific	559.64	321.42	321.42	5.71	53	>sp|P21333|FLNA_HUMAN Filamin-A OS=Homo sapiens OX=9606 GN=FLNA PE=1 SV=4	12528	cwq-o-293-1.4590.4590.2	controllerType=0 controllerNumber=1 scan=4590	20.2581
09523:3	3	K.IEC[+57.021]DDKGDGSC[+57.021]DVR.Y		C[+57]*2	542.556	3	1625.65	1625.65	0	0.7	621	Specific	590.8	418.84	418.84	9.7	53	>sp|P21333|FLNA_HUMAN Filamin-A OS=Homo sapiens OX=9606 GN=FLNA PE=1 SV=4	12528	cwq-o-293-1.14232.14232.3	controllerType=0 controllerNumber=1 scan=14232	69.356
09541:2	3	K.IEC[+57.021]DDKGDGSC[+57.021]DVR.Y		C[+57]*2	813.33	2	1625.65	1625.65	0	0	621	Specific	855.76	606.9	606.9	15.94	53	>sp|P21333|FLNA_HUMAN Filamin-A OS=Homo sapiens OX=9606 GN=FLNA PE=1 SV=4	12528	cwq-o-293-1.14252.14252.2	controllerType=0 controllerNumber=1 scan=14252	69.4535
19323:3	3	K.TGVAVNKPAEFTVDAK.H			549.631	3	1646.88	1646.87	0	1.5	685	Specific	740.49	467.28	467.28	13.61	53	>sp|P21333|FLNA_HUMAN Filamin-A OS=Homo sapiens OX=9606 GN=FLNA PE=1 SV=4	12528	cwq-o-293-1.25242.25242.3	controllerType=0 controllerNumber=1 scan=25242	121.227
24189:2	3	R.VQVQDNEGC[+57.021]PVEALVK.D		C[+57]	892.946	2	1784.88	1784.88	0	-0.4	709	Specific	417.44	297.75	297.75	5.46	53	>sp|P21333|FLNA_HUMAN Filamin-A OS=Homo sapiens OX=9606 GN=FLNA PE=1 SV=4	12528	cwq-o-293-1.30698.30698.3	controllerType=0 controllerNumber=1 scan=30698	143.956
03236:3	3	R.VNVGAGSHPNK.V			360.524	3	1079.56	1079.56	0	-0.3	761	Specific	480.13	314.44	314.44	6.34	53	>sp|P21333|FLNA_HUMAN Filamin-A OS=Homo sapiens OX=9606 GN=FLNA PE=1 SV=4	12528	cwq-o-293-1.6778.6778.6	controllerType=0 controllerNumber=1 scan=6778	31.9906
03234:3	3	R.VNVGAGSHPNK.V			360.524	3	1079.56	1079.56	0	-0.3	761	Specific	520.91	295.98	295.98	6.21	53	>sp|P21333|FLNA_HUMAN Filamin-A OS=Homo sapiens OX=9606 GN=FLNA PE=1 SV=4	12528	cwq-o-293-1.6776.6776.6	controllerType=0 controllerNumber=1 scan=6776	31.9795
03240:2	3	R.VNVGAGSHPNK.V			540.283	2	1079.56	1079.56	0	0.4	761	Specific	535.26	380.8	380.8	8.5	53	>sp|P21333|FLNA_HUMAN Filamin-A OS=Homo sapiens OX=9606 GN=FLNA PE=1 SV=4	12528	cwq-o-293-1.6782.6782.2	controllerType=0 controllerNumber=1 scan=6782	32.0115
03238:2	3	R.VNVGAGSHPNK.V			540.283	2	1079.56	1079.56	0	0.4	761	Specific	660.48	425.76	425.76	11.72	53	>sp|P21333|FLNA_HUMAN Filamin-A OS=Homo sapiens OX=9606 GN=FLNA PE=1 SV=4	12528	cwq-o-293-1.6780.6780.2	controllerType=0 controllerNumber=1 scan=6780	31.9999
38375:3	3	K.AHEPTYFTVDC[+57.021]AEAGQGDVSIGIK.C		C[+57]	855.735	3	2565.19	2565.19	0	-1	786	Specific	81.14	30.05	30.05	0.13	53	>sp|P21333|FLNA_HUMAN Filamin-A OS=Homo sapiens OX=9606 GN=FLNA PE=1 SV=4	12528	cwq-o-293-1.46704.46704.4	controllerType=0 controllerNumber=1 scan=46704	208.785
36794:3	3	K.AHEPTYFTVDC[+57.021]AEAGQGDVSIGIK.C		C[+57]	855.738	3	2565.2	2565.19	0	2.6	786	Specific	1026.91	950.4	950.4	19.18	53	>sp|P21333|FLNA_HUMAN Filamin-A OS=Homo sapiens OX=9606 GN=FLNA PE=1 SV=4	12528	cwq-o-293-1.44942.44942.3	controllerType=0 controllerNumber=1 scan=44942	200.553
01892:3	3	R.VKVEPSHDASK.V			399.548	3	1196.63	1196.63	0	1.5	864	Specific	626.27	448.02	448.02	10.08	53	>sp|P21333|FLNA_HUMAN Filamin-A OS=Homo sapiens OX=9606 GN=FLNA PE=1 SV=4	12528	cwq-o-293-1.5267.5267.3	controllerType=0 controllerNumber=1 scan=5267	23.853
00434:2	3	K.VEPSHDASK.V			485.234	2	969.462	969.464	0	-2.1	866	Specific	405.05	174.69	174.69	3.1	53	>sp|P21333|FLNA_HUMAN Filamin-A OS=Homo sapiens OX=9606 GN=FLNA PE=1 SV=4	12528	cwq-o-293-1.2006.2006.2	controllerType=0 controllerNumber=1 scan=2006	8.5592
00435:2	3	K.VEPSHDASK.V			485.234	2	969.462	969.464	0	-2.2	866	Specific	435.25	175.67	175.67	3.15	53	>sp|P21333|FLNA_HUMAN Filamin-A OS=Homo sapiens OX=9606 GN=FLNA PE=1 SV=4	12528	cwq-o-293-1.2008.2008.2	controllerType=0 controllerNumber=1 scan=2008	8.5679
17643:4	3	R.TGVELGKPTHFTVNAK.A			425.485	4	1698.92	1698.92	0	-0.2	885	Specific	539.07	366.46	366.46	6.76	53	>sp|P21333|FLNA_HUMAN Filamin-A OS=Homo sapiens OX=9606 GN=FLNA PE=1 SV=4	12528	cwq-o-293-1.23352.23352.4	controllerType=0 controllerNumber=1 scan=23352	112.76
19831:3	3	R.DVDIIDHHDNTYTVK.Y			595.619	3	1784.84	1784.85	0	-0.8	922	Specific	698.08	514.02	514.02	11.82	53	>sp|P21333|FLNA_HUMAN Filamin-A OS=Homo sapiens OX=9606 GN=FLNA PE=1 SV=4	12528	cwq-o-293-1.25809.25809.3	controllerType=0 controllerNumber=1 scan=25809	123.668
28180:3	3	K.YTPVQQGPVGVNVTYGGDPIPK.S			762.73	3	2286.18	2286.18	0	-0.4	937	Specific	531.67	490.28	490.28	7.38	53	>sp|P21333|FLNA_HUMAN Filamin-A OS=Homo sapiens OX=9606 GN=FLNA PE=1 SV=4	12528	cwq-o-293-1.35171.35171.3	controllerType=0 controllerNumber=1 scan=35171	161.7
31420:2	3	K.SPFSVAVSPSLDLSK.I			767.414	2	1533.82	1533.82	0	2.7	959	Specific	275.72	164.54	164.54	2.73	53	>sp|P21333|FLNA_HUMAN Filamin-A OS=Homo sapiens OX=9606 GN=FLNA PE=1 SV=4	12528	cwq-o-293-1.38801.38801.5	controllerType=0 controllerNumber=1 scan=38801	175.816
17508:3	3	K.VDVGKDQEFTVK.S			455.575	3	1364.71	1364.71	0	3.3	983	Specific	300.53	263.79	263.79	3.9	53	>sp|P21333|FLNA_HUMAN Filamin-A OS=Homo sapiens OX=9606 GN=FLNA PE=1 SV=4	12528	cwq-o-293-1.23200.23200.3	controllerType=0 controllerNumber=1 scan=23200	112.106
17525:3	3	K.VDVGKDQEFTVK.S			455.574	3	1364.71	1364.71	0	1.1	983	Specific	381.3	258.31	258.31	4.72	53	>sp|P21333|FLNA_HUMAN Filamin-A OS=Homo sapiens OX=9606 GN=FLNA PE=1 SV=4	12528	cwq-o-293-1.23219.23219.3	controllerType=0 controllerNumber=1 scan=23219	112.187
17506:3	3	K.VDVGKDQEFTVK.S			455.575	3	1364.71	1364.71	0	3.3	983	Specific	512.77	267.35	267.35	5.01	53	>sp|P21333|FLNA_HUMAN Filamin-A OS=Homo sapiens OX=9606 GN=FLNA PE=1 SV=4	12528	cwq-o-293-1.23198.23198.3	controllerType=0 controllerNumber=1 scan=23198	112.094
17523:3	3	K.VDVGKDQEFTVK.S			455.574	3	1364.71	1364.71	0	1.1	983	Specific	586.83	323.53	323.53	7.92	53	>sp|P21333|FLNA_HUMAN Filamin-A OS=Homo sapiens OX=9606 GN=FLNA PE=1 SV=4	12528	cwq-o-293-1.23217.23217.3	controllerType=0 controllerNumber=1 scan=23217	112.175
16417:2	3	K.IVGPSGAAVPC[+57.021]K.V		C[+57]	578.315	2	1155.62	1155.62	0	3	1008	Specific	62.28	14.48	14.48	0.1	53	>sp|P21333|FLNA_HUMAN Filamin-A OS=Homo sapiens OX=9606 GN=FLNA PE=1 SV=4	12528	cwq-o-293-1.21967.21967.3	controllerType=0 controllerNumber=1 scan=21967	106.73
40629:3	3	R.EEGPYEVEVTYDGVPVPGSPFPLEAVAPTKPSK.V			1162.57	3	3485.71	3485.74	0	-8.7	1037	Specific	149.16	45.57	45.57	0.12	53	>sp|P21333|FLNA_HUMAN Filamin-A OS=Homo sapiens OX=9606 GN=FLNA PE=1 SV=4	12528	cwq-o-293-1.49216.49216.3	controllerType=0 controllerNumber=1 scan=49216	220.376
40742:3	3	R.EEGPYEVEVTYDGVPVPGSPFPLEAVAPTKPSK.V			1162.57	3	3485.71	3485.74	0	-8.9	1037	Specific	295.13	175.57	175.57	1.79	53	>sp|P21333|FLNA_HUMAN Filamin-A OS=Homo sapiens OX=9606 GN=FLNA PE=1 SV=4	12528	cwq-o-293-1.49342.49342.3	controllerType=0 controllerNumber=1 scan=49342	220.952
39903:3	3	R.EEGPYEVEVTYDGVPVPGSPFPLEAVAPTKPSK.V			1162.59	3	3485.75	3485.74	0	4.1	1037	Specific	468.49	353.77	353.77	5.02	53	>sp|P21333|FLNA_HUMAN Filamin-A OS=Homo sapiens OX=9606 GN=FLNA PE=1 SV=4	12528	cwq-o-293-1.48407.48407.3	controllerType=0 controllerNumber=1 scan=48407	216.652
40087:3	3	R.EEGPYEVEVTYDGVPVPGSPFPLEAVAPTKPSK.V			1162.58	3	3485.71	3485.74	0	-6.2	1037	Specific	624.76	545.71	545.71	10.39	53	>sp|P21333|FLNA_HUMAN Filamin-A OS=Homo sapiens OX=9606 GN=FLNA PE=1 SV=4	12528	cwq-o-293-1.48613.48613.3	controllerType=0 controllerNumber=1 scan=48613	217.589
33541:3	3	K.LQVEPAVDTSGVQC[+57.021]YGPGIEGQGVFR.E		C[+57]	921.784	3	2763.34	2763.34	0	-1.1	1247	Specific	1296.69	1139.43	1139.43	23.84	53	>sp|P21333|FLNA_HUMAN Filamin-A OS=Homo sapiens OX=9606 GN=FLNA PE=1 SV=4	12528	cwq-o-293-1.41177.41177.3	controllerType=0 controllerNumber=1 scan=41177	185.061
07572:2	3	R.ALTQTGGPHVK.A			554.81	2	1108.61	1108.61	0	0.8	1284	Specific	350.71	168.02	168.02	4.16	53	>sp|P21333|FLNA_HUMAN Filamin-A OS=Homo sapiens OX=9606 GN=FLNA PE=1 SV=4	12528	cwq-o-293-1.12029.12029.2	controllerType=0 controllerNumber=1 scan=12029	58.5486
07570:2	3	R.ALTQTGGPHVK.A			554.81	2	1108.61	1108.61	0	0.8	1284	Specific	635.11	302.48	302.48	9.65	53	>sp|P21333|FLNA_HUMAN Filamin-A OS=Homo sapiens OX=9606 GN=FLNA PE=1 SV=4	12528	cwq-o-293-1.12027.12027.2	controllerType=0 controllerNumber=1 scan=12027	58.5353
06077:2	3	R.VHGPGIQSGTTNKPNK.F			817.937	2	1634.87	1634.86	0	3.4	1360	Specific	222.25	173.11	173.11	2.13	53	>sp|P21333|FLNA_HUMAN Filamin-A OS=Homo sapiens OX=9606 GN=FLNA PE=1 SV=4	12528	cwq-o-293-1.10222.10222.2	controllerType=0 controllerNumber=1 scan=10222	49.3222
06054:4	3	R.VHGPGIQSGTTNKPNK.F			409.471	4	1634.86	1634.86	0	0.1	1360	Specific	592.49	455.1	455.1	10.77	53	>sp|P21333|FLNA_HUMAN Filamin-A OS=Homo sapiens OX=9606 GN=FLNA PE=1 SV=4	12528	cwq-o-293-1.10197.10197.4	controllerType=0 controllerNumber=1 scan=10197	49.1954
06075:2	3	R.VHGPGIQSGTTNKPNK.F			817.937	2	1634.87	1634.86	0	3.4	1360	Specific	594.61	385.09	385.09	8.94	53	>sp|P21333|FLNA_HUMAN Filamin-A OS=Homo sapiens OX=9606 GN=FLNA PE=1 SV=4	12528	cwq-o-293-1.10220.10220.2	controllerType=0 controllerNumber=1 scan=10220	49.3089
06120:4	3	R.VHGPGIQSGTTNKPNK.F			409.471	4	1634.86	1634.86	0	0.4	1360	Specific	603.46	473.45	473.45	11.77	53	>sp|P21333|FLNA_HUMAN Filamin-A OS=Homo sapiens OX=9606 GN=FLNA PE=1 SV=4	12528	cwq-o-293-1.10270.10270.4	controllerType=0 controllerNumber=1 scan=10270	49.5803
06052:3	3	R.VHGPGIQSGTTNKPNK.F			545.625	3	1634.86	1634.86	0	0.3	1360	Specific	726.52	528.22	528.22	13.46	53	>sp|P21333|FLNA_HUMAN Filamin-A OS=Homo sapiens OX=9606 GN=FLNA PE=1 SV=4	12528	cwq-o-293-1.10194.10194.3	controllerType=0 controllerNumber=1 scan=10194	49.1822
06123:3	3	R.VHGPGIQSGTTNKPNK.F			545.625	3	1634.86	1634.86	0	0.6	1360	Specific	769.49	562.08	562.08	14.46	53	>sp|P21333|FLNA_HUMAN Filamin-A OS=Homo sapiens OX=9606 GN=FLNA PE=1 SV=4	12528	cwq-o-293-1.10273.10273.3	controllerType=0 controllerNumber=1 scan=10273	49.5941
22081:2	3	R.GAGTGGLGLAVEGPSEAK.M			785.907	2	1570.81	1570.81	0	-0.7	1382	Specific	734.02	508.41	508.41	13.08	53	>sp|P21333|FLNA_HUMAN Filamin-A OS=Homo sapiens OX=9606 GN=FLNA PE=1 SV=4	12528	cwq-o-293-1.28339.28339.3	controllerType=0 controllerNumber=1 scan=28339	134.34
22083:2	3	R.GAGTGGLGLAVEGPSEAK.M			785.907	2	1570.81	1570.81	0	-0.7	1382	Specific	736.19	587.52	587.52	13.63	53	>sp|P21333|FLNA_HUMAN Filamin-A OS=Homo sapiens OX=9606 GN=FLNA PE=1 SV=4	12528	cwq-o-293-1.28341.28341.3	controllerType=0 controllerNumber=1 scan=28341	134.353
09456:3	3	K.VPVHDVTDASK.V			389.871	3	1167.6	1167.6	0	-1.4	1440	Specific	500.27	357.82	357.82	6.22	53	>sp|P21333|FLNA_HUMAN Filamin-A OS=Homo sapiens OX=9606 GN=FLNA PE=1 SV=4	12528	cwq-o-293-1.14158.14158.3	controllerType=0 controllerNumber=1 scan=14158	68.995
09525:3	3	K.VPVHDVTDASK.V			389.872	3	1167.6	1167.6	0	0.2	1440	Specific	594.08	428.86	428.86	10.03	53	>sp|P21333|FLNA_HUMAN Filamin-A OS=Homo sapiens OX=9606 GN=FLNA PE=1 SV=4	12528	cwq-o-293-1.14235.14235.3	controllerType=0 controllerNumber=1 scan=14235	69.3692
09451:2	3	K.VPVHDVTDASK.V			584.306	2	1167.6	1167.6	0	3.6	1440	Specific	596.15	359.62	359.62	7.49	53	>sp|P21333|FLNA_HUMAN Filamin-A OS=Homo sapiens OX=9606 GN=FLNA PE=1 SV=4	12528	cwq-o-293-1.14152.14152.2	controllerType=0 controllerNumber=1 scan=14152	68.9678
31767:2	3	K.GLVEPVDVVDNADGTQTVNYVPSR.E			1272.62	2	2544.24	2544.26	0	-5.8	1492	Specific	322.02	121.18	121.18	1.91	53	>sp|P21333|FLNA_HUMAN Filamin-A OS=Homo sapiens OX=9606 GN=FLNA PE=1 SV=4	12528	cwq-o-293-1.39190.39190.4	controllerType=0 controllerNumber=1 scan=39190	177.315
33245:2	3	R.EGPYSISVLYGDEEVPR.S			955.463	2	1909.92	1909.92	0	0	1516	Specific	829.16	618.88	618.88	15.77	53	>sp|P21333|FLNA_HUMAN Filamin-A OS=Homo sapiens OX=9606 GN=FLNA PE=1 SV=4	12528	cwq-o-293-1.40846.40846.2	controllerType=0 controllerNumber=1 scan=40846	183.804
33156:2	3	R.EGPYSISVLYGDEEVPR.S			955.463	2	1909.92	1909.92	0	0.6	1516	Specific	834.81	618.51	618.51	15.77	53	>sp|P21333|FLNA_HUMAN Filamin-A OS=Homo sapiens OX=9606 GN=FLNA PE=1 SV=4	12528	cwq-o-293-1.40747.40747.2	controllerType=0 controllerNumber=1 scan=40747	183.384
03651:2	3	K.VLPTHDASK.V			484.265	2	967.523	967.521	0	2.2	1539	Specific	492.67	262.6	262.6	5.4	53	>sp|P21333|FLNA_HUMAN Filamin-A OS=Homo sapiens OX=9606 GN=FLNA PE=1 SV=4	12528	cwq-o-293-1.7237.7237.2	controllerType=0 controllerNumber=1 scan=7237	34.3417
03704:2	3	K.VLPTHDASK.V			484.266	2	967.524	967.521	0	3.4	1539	Specific	492.98	257.4	257.4	5.33	53	>sp|P21333|FLNA_HUMAN Filamin-A OS=Homo sapiens OX=9606 GN=FLNA PE=1 SV=4	12528	cwq-o-293-1.7311.7311.2	controllerType=0 controllerNumber=1 scan=7311	34.6976
27279:3	3	K.DAGEGLLAVQITDPEGKPK.K			646.681	3	1938.03	1938.02	0	5.9	1574	Specific	590.32	497.33	497.33	10.07	53	>sp|P21333|FLNA_HUMAN Filamin-A OS=Homo sapiens OX=9606 GN=FLNA PE=1 SV=4	12528	cwq-o-293-1.34161.34161.3	controllerType=0 controllerNumber=1 scan=34161	157.66
27393:3	3	K.DAGEGLLAVQITDPEGKPK.K			646.679	3	1938.02	1938.02	0	2.1	1574	Specific	655.71	579.05	579.05	12.55	53	>sp|P21333|FLNA_HUMAN Filamin-A OS=Homo sapiens OX=9606 GN=FLNA PE=1 SV=4	12528	cwq-o-293-1.34288.34288.3	controllerType=0 controllerNumber=1 scan=34288	158.172
27454:3	3	K.DAGEGLLAVQITDPEGKPK.K			646.68	3	1938.03	1938.02	0	3.9	1574	Specific	656.19	531.69	531.69	12.16	53	>sp|P21333|FLNA_HUMAN Filamin-A OS=Homo sapiens OX=9606 GN=FLNA PE=1 SV=4	12528	cwq-o-293-1.34357.34357.3	controllerType=0 controllerNumber=1 scan=34357	158.451
27341:2	3	K.DAGEGLLAVQITDPEGKPK.K			969.512	2	1938.02	1938.02	0	-0.4	1574	Specific	799.76	579.18	579.18	14.32	53	>sp|P21333|FLNA_HUMAN Filamin-A OS=Homo sapiens OX=9606 GN=FLNA PE=1 SV=4	12528	cwq-o-293-1.34230.34230.2	controllerType=0 controllerNumber=1 scan=34230	157.929
27359:3	3	K.DAGEGLLAVQITDPEGKPK.K			646.68	3	1938.02	1938.02	0	3.5	1574	Specific	882.04	788.21	788.21	16.37	53	>sp|P21333|FLNA_HUMAN Filamin-A OS=Homo sapiens OX=9606 GN=FLNA PE=1 SV=4	12528	cwq-o-293-1.34251.34251.3	controllerType=0 controllerNumber=1 scan=34251	158.011
22317:4	3	K.THIQDNHDGTYTVAYVPDVTGR.Y			615.545	4	2459.16	2459.16	0	-0.2	1594	Specific	458.27	365.11	365.11	6.31	53	>sp|P21333|FLNA_HUMAN Filamin-A OS=Homo sapiens OX=9606 GN=FLNA PE=1 SV=4	12528	cwq-o-293-1.28597.28597.4	controllerType=0 controllerNumber=1 scan=28597	135.547
22409:3	3	K.THIQDNHDGTYTVAYVPDVTGR.Y			820.389	3	2459.15	2459.16	0	-3.2	1594	Specific	543.2	332.87	332.87	5.14	53	>sp|P21333|FLNA_HUMAN Filamin-A OS=Homo sapiens OX=9606 GN=FLNA PE=1 SV=4	12528	cwq-o-293-1.28699.28699.3	controllerType=0 controllerNumber=1 scan=28699	135.955
22319:3	3	K.THIQDNHDGTYTVAYVPDVTGR.Y			820.39	3	2459.15	2459.16	0	-1.5	1594	Specific	827.54	658.35	658.35	15.14	53	>sp|P21333|FLNA_HUMAN Filamin-A OS=Homo sapiens OX=9606 GN=FLNA PE=1 SV=4	12528	cwq-o-293-1.28599.28599.3	controllerType=0 controllerNumber=1 scan=28599	135.553
20566:1	3	R.YTILIK.Y			750.476	1	750.476	750.476	0	-0.2	1616	Specific	502.45	45.8	45.8	3.66	53	>sp|P21333|FLNA_HUMAN Filamin-A OS=Homo sapiens OX=9606 GN=FLNA PE=1 SV=4	12528	cwq-o-293-1.26639.26639.4	controllerType=0 controllerNumber=1 scan=26639	127.145
03180:2	3	R.AVPTGDASK.C			423.219	2	845.431	845.436	0	-5.9	1636	Specific	254.5	45.11	45.11	1.2	53	>sp|P21333|FLNA_HUMAN Filamin-A OS=Homo sapiens OX=9606 GN=FLNA PE=1 SV=4	12528	cwq-o-293-1.6716.6716.2	controllerType=0 controllerNumber=1 scan=6716	31.6651
32435:3	3	R.FGGEHVPNSPFQVTALAGDQPSVQPPLR.S			982.499	3	2945.48	2945.49	0	-2.6	1726	Specific	388.36	368.61	368.61	4.93	53	>sp|P21333|FLNA_HUMAN Filamin-A OS=Homo sapiens OX=9606 GN=FLNA PE=1 SV=4	12528	cwq-o-293-1.39938.39938.3	controllerType=0 controllerNumber=1 scan=39938	180.241
32430:3	3	R.FGGEHVPNSPFQVTALAGDQPSVQPPLR.S			982.499	3	2945.48	2945.49	0	-2.6	1726	Specific	978.18	896.04	896.04	18.08	53	>sp|P21333|FLNA_HUMAN Filamin-A OS=Homo sapiens OX=9606 GN=FLNA PE=1 SV=4	12528	cwq-o-293-1.39933.39933.3	controllerType=0 controllerNumber=1 scan=39933	180.226
12443:2	3	K.VAQPTITDNK.D			543.794	2	1086.58	1086.58	0	0.8	1815	Specific	492.83	248.74	248.74	5.81	53	>sp|P21333|FLNA_HUMAN Filamin-A OS=Homo sapiens OX=9606 GN=FLNA PE=1 SV=4	12528	cwq-o-293-1.17497.17497.2	controllerType=0 controllerNumber=1 scan=17497	85.9676
27210:2	3	K.DAGEGGLSLAIEGPSK.A			750.881	2	1500.75	1500.75	0	0	1892	Specific	910.45	620.71	620.71	17.77	53	>sp|P21333|FLNA_HUMAN Filamin-A OS=Homo sapiens OX=9606 GN=FLNA PE=1 SV=4	12528	cwq-o-293-1.34083.34083.2	controllerType=0 controllerNumber=1 scan=34083	157.329
07722:3	3	K.ETGEHLVHVK.K			383.54	3	1148.61	1148.61	0	0.2	2015	Specific	438.36	223.31	223.31	4.94	53	>sp|P21333|FLNA_HUMAN Filamin-A OS=Homo sapiens OX=9606 GN=FLNA PE=1 SV=4	12528	cwq-o-293-1.12198.12198.3	controllerType=0 controllerNumber=1 scan=12198	59.3535
07719:2	3	K.ETGEHLVHVK.K			574.808	2	1148.61	1148.61	0	2.4	2015	Specific	727.09	431.03	431.03	11.74	53	>sp|P21333|FLNA_HUMAN Filamin-A OS=Homo sapiens OX=9606 GN=FLNA PE=1 SV=4	12528	cwq-o-293-1.12194.12194.2	controllerType=0 controllerNumber=1 scan=12194	59.334
27606:3	3	R.VSGQGLHEGHTFEPAEFIIDTR.D			814.069	3	2440.19	2440.19	0	1.4	2052	Specific	829.66	636.98	636.98	15.26	53	>sp|P21333|FLNA_HUMAN Filamin-A OS=Homo sapiens OX=9606 GN=FLNA PE=1 SV=4	12528	cwq-o-293-1.34527.34527.3	controllerType=0 controllerNumber=1 scan=34527	159.097
19683:3	3	R.APSVANVGSHC[+57.021]DLSLK.I		C[+57]	552.279	3	1654.82	1654.82	0	0.5	2150	Specific	575.26	475.44	475.44	8.28	53	>sp|P21333|FLNA_HUMAN Filamin-A OS=Homo sapiens OX=9606 GN=FLNA PE=1 SV=4	12528	cwq-o-293-1.25644.25644.3	controllerType=0 controllerNumber=1 scan=25644	122.956
34964:3	3	K.IPEISIQDMTAQVTSPSGK.T			668.01	3	2002.01	2002.02	0	-1.1	2166	Specific	462.55	433.89	433.89	7.27	53	>sp|P21333|FLNA_HUMAN Filamin-A OS=Homo sapiens OX=9606 GN=FLNA PE=1 SV=4	12528	cwq-o-293-1.42900.42900.3	controllerType=0 controllerNumber=1 scan=42900	192.186
34897:3	3	K.IPEISIQDMTAQVTSPSGK.T			668.011	3	2002.02	2002.02	0	1.2	2166	Specific	512.65	483.61	483.61	7.29	53	>sp|P21333|FLNA_HUMAN Filamin-A OS=Homo sapiens OX=9606 GN=FLNA PE=1 SV=4	12528	cwq-o-293-1.42825.42825.3	controllerType=0 controllerNumber=1 scan=42825	191.855
34768:2	3	K.IPEISIQDMTAQVTSPSGK.T			1001.52	2	2002.04	2002.02	0	9.8	2166	Specific	841.55	586.24	586.24	14.68	53	>sp|P21333|FLNA_HUMAN Filamin-A OS=Homo sapiens OX=9606 GN=FLNA PE=1 SV=4	12528	cwq-o-293-1.42680.42680.2	controllerType=0 controllerNumber=1 scan=42680	191.206
34856:2	3	K.IPEISIQDMTAQVTSPSGK.T			1001.52	2	2002.02	2002.02	0	3.7	2166	Specific	886.62	627.8	627.8	16.16	53	>sp|P21333|FLNA_HUMAN Filamin-A OS=Homo sapiens OX=9606 GN=FLNA PE=1 SV=4	12528	cwq-o-293-1.42779.42779.2	controllerType=0 controllerNumber=1 scan=42779	191.645
18481:4	3	K.THEAEIVEGENHTYC[+57.021]IR.F		C[+57]	515.24	4	2057.94	2057.93	0	1.1	2185	Specific	738.66	714.5	714.5	13.77	53	>sp|P21333|FLNA_HUMAN Filamin-A OS=Homo sapiens OX=9606 GN=FLNA PE=1 SV=4	12528	cwq-o-293-1.24296.24296.4	controllerType=0 controllerNumber=1 scan=24296	117.025
18486:3	3	K.THEAEIVEGENHTYC[+57.021]IR.F		C[+57]	686.65	3	2057.94	2057.93	0	1	2185	Specific	963.93	721.17	721.17	18.46	53	>sp|P21333|FLNA_HUMAN Filamin-A OS=Homo sapiens OX=9606 GN=FLNA PE=1 SV=4	12528	cwq-o-293-1.24301.24301.3	controllerType=0 controllerNumber=1 scan=24301	117.048
19270:3	3	R.FVPAEMGTHTVSVK.Y			501.593	3	1502.76	1502.77	0	-2	2202	Specific	531.57	342.79	342.79	6.52	53	>sp|P21333|FLNA_HUMAN Filamin-A OS=Homo sapiens OX=9606 GN=FLNA PE=1 SV=4	12528	cwq-o-293-1.25182.25182.3	controllerType=0 controllerNumber=1 scan=25182	120.956
34973:2	3	R.AEAGVPAEFSIWTR.E			767.389	2	1533.77	1533.77	0	1.2	2251	Specific	324.68	105.88	105.88	2.38	53	>sp|P21333|FLNA_HUMAN Filamin-A OS=Homo sapiens OX=9606 GN=FLNA PE=1 SV=4	12528	cwq-o-293-1.42910.42910.3	controllerType=0 controllerNumber=1 scan=42910	192.232
35082:2	3	R.AEAGVPAEFSIWTR.E			767.393	2	1533.78	1533.77	0	6.3	2251	Specific	532.34	295.91	295.91	5.51	53	>sp|P21333|FLNA_HUMAN Filamin-A OS=Homo sapiens OX=9606 GN=FLNA PE=1 SV=4	12528	cwq-o-293-1.43032.43032.3	controllerType=0 controllerNumber=1 scan=43032	192.778
31132:3	3	K.FNEEHIPDSPFVVPVASPSGDAR.R			823.071	3	2467.2	2467.19	0	3.3	2311	Specific	760.42	619.08	619.08	14.18	53	>sp|P21333|FLNA_HUMAN Filamin-A OS=Homo sapiens OX=9606 GN=FLNA PE=1 SV=4	12528	cwq-o-293-1.38478.38478.3	controllerType=0 controllerNumber=1 scan=38478	174.675
22055:2	3	R.LTVSSLQESGLK.V			631.354	2	1261.7	1261.7	0	0.9	2335	Specific	519.7	180.45	180.45	5.7	53	>sp|P21333|FLNA_HUMAN Filamin-A OS=Homo sapiens OX=9606 GN=FLNA PE=1 SV=4	12528	cwq-o-293-1.28310.28310.3	controllerType=0 controllerNumber=1 scan=28310	134.208
26254:4	3	K.VHSPSGALEEC[+57.021]YVTEIDQDKYAVR.F		C[+57]	692.328	4	2766.29	2766.3	0	-4.8	2368	Specific	746.63	654.65	654.65	12.42	53	>sp|P21333|FLNA_HUMAN Filamin-A OS=Homo sapiens OX=9606 GN=FLNA PE=1 SV=4	12528	cwq-o-293-1.33015.33015.4	controllerType=0 controllerNumber=1 scan=33015	153.176
21392:3	3	K.YGGPYHIGGSPFK.A			460.562	3	1379.67	1379.67	0	-1.7	2501	Specific	609.93	449.81	449.81	10.75	53	>sp|P21333|FLNA_HUMAN Filamin-A OS=Homo sapiens OX=9606 GN=FLNA PE=1 SV=4	12528	cwq-o-293-1.27566.27566.3	controllerType=0 controllerNumber=1 scan=27566	131.135
23560:4	3	R.LVSNHSLHETSSVFVDSLTK.A			550.785	4	2200.12	2200.12	0	-2.2	2521	Specific	363.16	231.19	231.19	4.62	53	>sp|P21333|FLNA_HUMAN Filamin-A OS=Homo sapiens OX=9606 GN=FLNA PE=1 SV=4	12528	cwq-o-293-1.29992.29992.4	controllerType=0 controllerNumber=1 scan=29992	141.323
23470:4	3	R.LVSNHSLHETSSVFVDSLTK.A			550.786	4	2200.12	2200.12	0	-1.3	2521	Specific	413.26	290.72	290.72	5.57	53	>sp|P21333|FLNA_HUMAN Filamin-A OS=Homo sapiens OX=9606 GN=FLNA PE=1 SV=4	12528	cwq-o-293-1.29890.29890.4	controllerType=0 controllerNumber=1 scan=29890	140.923
23545:3	3	R.LVSNHSLHETSSVFVDSLTK.A			734.045	3	2200.12	2200.12	0	-1.5	2521	Specific	474.85	252.5	252.5	4.75	53	>sp|P21333|FLNA_HUMAN Filamin-A OS=Homo sapiens OX=9606 GN=FLNA PE=1 SV=4	12528	cwq-o-293-1.29975.29975.3	controllerType=0 controllerNumber=1 scan=29975	141.253
10334:2	3	K.ATC[+57.021]APQHGAPGPGPADASK.V		C[+57]	895.42	2	1789.83	1789.83	0	2.8	2541	Specific	563.85	384.95	384.95	7.44	53	>sp|P21333|FLNA_HUMAN Filamin-A OS=Homo sapiens OX=9606 GN=FLNA PE=1 SV=4	12528	cwq-o-293-1.15143.15143.2	controllerType=0 controllerNumber=1 scan=15143	73.7769
10292:3	3	K.ATC[+57.021]APQHGAPGPGPADASK.V		C[+57]	597.283	3	1789.84	1789.83	0	3.9	2541	Specific	841.24	694.45	694.45	15.16	53	>sp|P21333|FLNA_HUMAN Filamin-A OS=Homo sapiens OX=9606 GN=FLNA PE=1 SV=4	12528	cwq-o-293-1.15097.15097.3	controllerType=0 controllerNumber=1 scan=15097	73.5439
10432:2	3	K.ATC[+57.021]APQHGAPGPGPADASK.V		C[+57]	895.419	2	1789.83	1789.83	0	0.7	2541	Specific	972.62	746.73	746.73	18.39	53	>sp|P21333|FLNA_HUMAN Filamin-A OS=Homo sapiens OX=9606 GN=FLNA PE=1 SV=4	12528	cwq-o-293-1.15253.15253.2	controllerType=0 controllerNumber=1 scan=15253	74.317
10447:3	3	K.ATC[+57.021]APQHGAPGPGPADASK.V		C[+57]	597.282	3	1789.83	1789.83	0	1.4	2541	Specific	1062.88	866.81	866.81	20.55	53	>sp|P21333|FLNA_HUMAN Filamin-A OS=Homo sapiens OX=9606 GN=FLNA PE=1 SV=4	12528	cwq-o-293-1.15270.15270.3	controllerType=0 controllerNumber=1 scan=15270	74.3942
10369:3	3	K.ATC[+57.021]APQHGAPGPGPADASK.V		C[+57]	597.281	3	1789.83	1789.83	0	0.4	2541	Specific	1123.59	964.35	964.35	21.71	53	>sp|P21333|FLNA_HUMAN Filamin-A OS=Homo sapiens OX=9606 GN=FLNA PE=1 SV=4	12528	cwq-o-293-1.15183.15183.3	controllerType=0 controllerNumber=1 scan=15183	73.9775
20697:3	3	K.AGNNMLLVGVHGPR.T			478.926	3	1434.76	1434.76	0	-0.8	2585	Specific	783.24	601.91	601.91	14.65	53	>sp|P21333|FLNA_HUMAN Filamin-A OS=Homo sapiens OX=9606 GN=FLNA PE=1 SV=4	12528	cwq-o-293-1.26786.26786.3	controllerType=0 controllerNumber=1 scan=26786	127.769
19247:2	3	R.TPC[+57.021]EEILVK.H		C[+57]	544.788	2	1088.57	1088.57	0	2.4	2599	Specific	506.72	184.65	184.65	4.42	53	>sp|P21333|FLNA_HUMAN Filamin-A OS=Homo sapiens OX=9606 GN=FLNA PE=1 SV=4	12528	cwq-o-293-1.25156.25156.2	controllerType=0 controllerNumber=1 scan=25156	120.839
29328:2	3	R.LYSVSYLLK.D			543.315	2	1085.62	1085.62	0	-0.6	2613	Specific	489.76	109.68	109.68	4.17	53	>sp|P21333|FLNA_HUMAN Filamin-A OS=Homo sapiens OX=9606 GN=FLNA PE=1 SV=4	12528	cwq-o-293-1.36458.36458.4	controllerType=0 controllerNumber=1 scan=36458	166.608
33606:5	4	M.[+42.011]SKPHSEAGTAFIQTQQLHAAMADTFLEHMC[+57.021]R.L		.[42], C[+57]	711.938	5	3555.66	3555.66	0	1.3	2	NRagged	663.05	485.15	485.15	11.75	44	>sp|P14618|KPYM_HUMAN Pyruvate kinase PKM OS=Homo sapiens OX=9606 GN=PKM PE=1 SV=4	16427	cwq-o-293-1.41250.41250.5	controllerType=0 controllerNumber=1 scan=41250	185.326
33323:3	4	M.[+42.011]SKPHSEAGTAFIQTQQLHAAMADTFLEHMC[+57.021]R.L		.[42], C[+57]	1185.9	3	3555.68	3555.66	0	5.2	2	NRagged	718.06	536.61	536.61	11.43	44	>sp|P14618|KPYM_HUMAN Pyruvate kinase PKM OS=Homo sapiens OX=9606 GN=PKM PE=1 SV=4	16427	cwq-o-293-1.40933.40933.3	controllerType=0 controllerNumber=1 scan=40933	184.168
33262:4	4	M.[+42.011]SKPHSEAGTAFIQTQQLHAAMADTFLEHMC[+57.021]R.L		.[42], C[+57]	889.676	4	3555.68	3555.66	0	6.6	2	NRagged	789.57	653.73	653.73	13.33	44	>sp|P14618|KPYM_HUMAN Pyruvate kinase PKM OS=Homo sapiens OX=9606 GN=PKM PE=1 SV=4	16427	cwq-o-293-1.40866.40866.4	controllerType=0 controllerNumber=1 scan=40866	183.884
32976:5	4	M.[+42.011]SKPHSEAGTAFIQTQQLHAAMADTFLEHMC[+57.021]R.L		.[42], C[+57]	711.935	5	3555.65	3555.66	0	-3.1	2	NRagged	841	784.9	784.9	15.09	44	>sp|P14618|KPYM_HUMAN Pyruvate kinase PKM OS=Homo sapiens OX=9606 GN=PKM PE=1 SV=4	16427	cwq-o-293-1.40546.40546.5	controllerType=0 controllerNumber=1 scan=40546	182.524
33419:3	4	M.[+42.011]SKPHSEAGTAFIQTQQLHAAMADTFLEHMC[+57.021]R.L		.[42], C[+57]	1185.89	3	3555.66	3555.66	0	-0.2	2	NRagged	853.85	675.02	675.02	15.24	44	>sp|P14618|KPYM_HUMAN Pyruvate kinase PKM OS=Homo sapiens OX=9606 GN=PKM PE=1 SV=4	16427	cwq-o-293-1.41041.41041.3	controllerType=0 controllerNumber=1 scan=41041	184.596
36356:5	4	M.[+42.011]SKPHSEAGTAFIQTQQLHAAMADTFLEHMC[+57.021]R.L		.[42], C[+57]	711.943	5	3555.69	3555.66	0	8.5	2	NRagged	857.06	764.27	764.27	15.08	44	>sp|P14618|KPYM_HUMAN Pyruvate kinase PKM OS=Homo sapiens OX=9606 GN=PKM PE=1 SV=4	16427	cwq-o-293-1.44455.44455.5	controllerType=0 controllerNumber=1 scan=44455	198.359
32895:5	4	M.[+42.011]SKPHSEAGTAFIQTQQLHAAMADTFLEHMC[+57.021]R.L		.[42], C[+57]	711.939	5	3555.66	3555.66	0	2	2	NRagged	900.19	836.2	836.2	17.44	44	>sp|P14618|KPYM_HUMAN Pyruvate kinase PKM OS=Homo sapiens OX=9606 GN=PKM PE=1 SV=4	16427	cwq-o-293-1.40455.40455.5	controllerType=0 controllerNumber=1 scan=40455	182.137
33126:5	4	M.[+42.011]SKPHSEAGTAFIQTQQLHAAMADTFLEHMC[+57.021]R.L		.[42], C[+57]	711.935	5	3555.65	3555.66	0	-2.8	2	NRagged	964.97	865.11	865.11	18.09	44	>sp|P14618|KPYM_HUMAN Pyruvate kinase PKM OS=Homo sapiens OX=9606 GN=PKM PE=1 SV=4	16427	cwq-o-293-1.40714.40714.5	controllerType=0 controllerNumber=1 scan=40714	183.252
33317:5	4	M.[+42.011]SKPHSEAGTAFIQTQQLHAAMADTFLEHMC[+57.021]R.L		.[42], C[+57]	711.936	5	3555.65	3555.66	0	-1.2	2	NRagged	1011.59	922.65	922.65	19.52	44	>sp|P14618|KPYM_HUMAN Pyruvate kinase PKM OS=Homo sapiens OX=9606 GN=PKM PE=1 SV=4	16427	cwq-o-293-1.40927.40927.5	controllerType=0 controllerNumber=1 scan=40927	184.14
33229:5	4	M.[+42.011]SKPHSEAGTAFIQTQQLHAAMADTFLEHMC[+57.021]R.L		.[42], C[+57]	711.936	5	3555.65	3555.66	0	-1.5	2	NRagged	1012.15	930.72	930.72	19.31	44	>sp|P14618|KPYM_HUMAN Pyruvate kinase PKM OS=Homo sapiens OX=9606 GN=PKM PE=1 SV=4	16427	cwq-o-293-1.40829.40829.5	controllerType=0 controllerNumber=1 scan=40829	183.734
33402:5	4	M.[+42.011]SKPHSEAGTAFIQTQQLHAAMADTFLEHMC[+57.021]R.L		.[42], C[+57]	711.936	5	3555.65	3555.66	0	-1	2	NRagged	1072.96	996.75	996.75	20.52	44	>sp|P14618|KPYM_HUMAN Pyruvate kinase PKM OS=Homo sapiens OX=9606 GN=PKM PE=1 SV=4	16427	cwq-o-293-1.41022.41022.5	controllerType=0 controllerNumber=1 scan=41022	184.532
37578:5	4	M.[+42.011]SKPHSEAGTAFIQTQQLHAAMADTFLEHMC[+57.021]R.L		.[42], C[+57]	711.937	5	3555.66	3555.66	0	-0.1	2	NRagged	1108.92	1045.21	1045.21	21.6	44	>sp|P14618|KPYM_HUMAN Pyruvate kinase PKM OS=Homo sapiens OX=9606 GN=PKM PE=1 SV=4	16427	cwq-o-293-1.45816.45816.5	controllerType=0 controllerNumber=1 scan=45816	204.638
36957:5	4	M.[+42.011]SKPHSEAGTAFIQTQQLHAAMADTFLEHMC[+57.021]R.L		.[42], C[+57]	711.938	5	3555.66	3555.66	0	1.7	2	NRagged	1191.06	1109.96	1109.96	22.44	44	>sp|P14618|KPYM_HUMAN Pyruvate kinase PKM OS=Homo sapiens OX=9606 GN=PKM PE=1 SV=4	16427	cwq-o-293-1.45125.45125.5	controllerType=0 controllerNumber=1 scan=45125	201.393
29261:4	4	M.[+42.011]SKPHSEAGTAFIQTQQLHAAM[+15.995]ADTFLEHMC[+57.021]R.L		.[42], C[+57], M[+16]	893.668	4	3571.65	3571.65	0	-0.6	2	NRagged	666.56	613.5	159.92	11.34	44	>sp|P14618|KPYM_HUMAN Pyruvate kinase PKM OS=Homo sapiens OX=9606 GN=PKM PE=1 SV=4	16427	cwq-o-293-1.36383.36383.4	controllerType=0 controllerNumber=1 scan=36383	166.333
29247:5	4	M.[+42.011]SKPHSEAGTAFIQTQQLHAAM[+15.995]ADTFLEHMC[+57.021]R.L		.[42], C[+57], M[+16]	715.136	5	3571.65	3571.65	0	-0.1	2	NRagged	959.53	885.89	134.68	18.6	44	>sp|P14618|KPYM_HUMAN Pyruvate kinase PKM OS=Homo sapiens OX=9606 GN=PKM PE=1 SV=4	16427	cwq-o-293-1.36367.36367.5	controllerType=0 controllerNumber=1 scan=36367	166.279
33448:5	4	K.PHSEAGTAFIQTQQLHAAMADTFLEHMC[+57.021]R.L		C[+57]	660.51	5	3298.52	3298.52	0	-0.2	4	Specific	1141.61	1109.66	1109.66	21.51	44	>sp|P14618|KPYM_HUMAN Pyruvate kinase PKM OS=Homo sapiens OX=9606 GN=PKM PE=1 SV=4	16427	cwq-o-293-1.41073.41073.4	controllerType=0 controllerNumber=1 scan=41073	184.721
33472:5	4	K.PHSEAGTAFIQTQQLHAAMADTFLEHMC[+57.021]R.L		C[+57]	660.512	5	3298.53	3298.52	0	3.2	4	Specific	1212.42	1176.94	1176.94	23.25	44	>sp|P14618|KPYM_HUMAN Pyruvate kinase PKM OS=Homo sapiens OX=9606 GN=PKM PE=1 SV=4	16427	cwq-o-293-1.41100.41100.5	controllerType=0 controllerNumber=1 scan=41100	184.814
23073:2	4	R.LDIDSPPITAR.N			599.328	2	1197.65	1197.65	0	1	33	Specific	551.41	231.63	231.63	5.92	44	>sp|P14618|KPYM_HUMAN Pyruvate kinase PKM OS=Homo sapiens OX=9606 GN=PKM PE=1 SV=4	16427	cwq-o-293-1.29444.29444.3	controllerType=0 controllerNumber=1 scan=29444	139.066
22989:2	4	R.LDIDSPPITAR.N			599.327	2	1197.65	1197.65	0	0.3	33	Specific	634.02	282.76	282.76	9.32	44	>sp|P14618|KPYM_HUMAN Pyruvate kinase PKM OS=Homo sapiens OX=9606 GN=PKM PE=1 SV=4	16427	cwq-o-293-1.29350.29350.3	controllerType=0 controllerNumber=1 scan=29350	138.677
23033:2	4	R.LDIDSPPITAR.N			599.327	2	1197.65	1197.65	0	0.3	33	Specific	702.51	327.97	327.97	11.52	44	>sp|P14618|KPYM_HUMAN Pyruvate kinase PKM OS=Homo sapiens OX=9606 GN=PKM PE=1 SV=4	16427	cwq-o-293-1.29399.29399.2	controllerType=0 controllerNumber=1 scan=29399	138.871
22944:2	4	R.LDIDSPPITAR.N			599.327	2	1197.65	1197.65	0	0.1	33	Specific	771.82	382.44	382.44	14.71	44	>sp|P14618|KPYM_HUMAN Pyruvate kinase PKM OS=Homo sapiens OX=9606 GN=PKM PE=1 SV=4	16427	cwq-o-293-1.29299.29299.2	controllerType=0 controllerNumber=1 scan=29299	138.468
21459:2	4	R.NTGIIC[+57.021]TIGPASR.S		C[+57]	680.356	2	1359.7	1359.7	0	-0.1	44	Specific	943.37	587.71	587.71	17.65	44	>sp|P14618|KPYM_HUMAN Pyruvate kinase PKM OS=Homo sapiens OX=9606 GN=PKM PE=1 SV=4	16427	cwq-o-293-1.27641.27641.2	controllerType=0 controllerNumber=1 scan=27641	131.461
20034:2	4	R.SVET[+933.344]LK.E	HexNAc(3)Hex(2)	T[+933]	805.37	2	1609.73	1609.73	0	0.6	57	Specific	254.39	8.25	8.25	0.71	44	>sp|P14618|KPYM_HUMAN Pyruvate kinase PKM OS=Homo sapiens OX=9606 GN=PKM PE=1 SV=4	16427	cwq-o-293-1.26039.26039.3	controllerType=0 controllerNumber=1 scan=26039	124.677
05353:2	4	K.SGMNVAR.L			367.684	2	734.361	734.361	0	-0.7	67	Specific	374.03	104.57	104.57	2.69	44	>sp|P14618|KPYM_HUMAN Pyruvate kinase PKM OS=Homo sapiens OX=9606 GN=PKM PE=1 SV=4	16427	cwq-o-293-1.9312.9312.2	controllerType=0 controllerNumber=1 scan=9312	44.6758
05424:2	4	K.SGMNVAR.L			367.684	2	734.361	734.361	0	0	67	Specific	394.7	126.11	126.11	3.19	44	>sp|P14618|KPYM_HUMAN Pyruvate kinase PKM OS=Homo sapiens OX=9606 GN=PKM PE=1 SV=4	16427	cwq-o-293-1.9391.9391.2	controllerType=0 controllerNumber=1 scan=9391	45.0856
05351:2	4	K.SGMNVAR.L			367.684	2	734.361	734.361	0	-0.7	67	Specific	425.49	133.37	133.37	3.28	44	>sp|P14618|KPYM_HUMAN Pyruvate kinase PKM OS=Homo sapiens OX=9606 GN=PKM PE=1 SV=4	16427	cwq-o-293-1.9310.9310.2	controllerType=0 controllerNumber=1 scan=9310	44.6603
05422:2	4	K.SGMNVAR.L			367.684	2	734.361	734.361	0	0	67	Specific	433.95	141.11	141.11	3.49	44	>sp|P14618|KPYM_HUMAN Pyruvate kinase PKM OS=Homo sapiens OX=9606 GN=PKM PE=1 SV=4	16427	cwq-o-293-1.9389.9389.2	controllerType=0 controllerNumber=1 scan=9389	45.0733
00495:2	4	K.SGM[+15.995]NVAR.L		M[+16]	375.681	2	750.355	750.356	0	-2.2	67	Specific	266.35	84.77	84.77	1.42	44	>sp|P14618|KPYM_HUMAN Pyruvate kinase PKM OS=Homo sapiens OX=9606 GN=PKM PE=1 SV=4	16427	cwq-o-293-1.2137.2137.2	controllerType=0 controllerNumber=1 scan=2137	9.2036
15231:5	4	R.LNFSHGTHEYHAETIK.N			377.587	5	1883.91	1883.9	0	1.2	74	Specific	384.18	295.95	295.95	4.46	44	>sp|P14618|KPYM_HUMAN Pyruvate kinase PKM OS=Homo sapiens OX=9606 GN=PKM PE=1 SV=4	16427	cwq-o-293-1.20635.20635.3	controllerType=0 controllerNumber=1 scan=20635	100.68
15216:5	4	R.LNFSHGTHEYHAETIK.N			377.587	5	1883.91	1883.9	0	2.1	74	Specific	399.76	287.57	287.57	4.13	44	>sp|P14618|KPYM_HUMAN Pyruvate kinase PKM OS=Homo sapiens OX=9606 GN=PKM PE=1 SV=4	16427	cwq-o-293-1.20618.20618.5	controllerType=0 controllerNumber=1 scan=20618	100.609
15297:4	4	R.LNFSHGTHEYHAETIK.N			471.733	4	1883.91	1883.9	0	2.5	74	Specific	500.28	392.15	392.15	6.78	44	>sp|P14618|KPYM_HUMAN Pyruvate kinase PKM OS=Homo sapiens OX=9606 GN=PKM PE=1 SV=4	16427	cwq-o-293-1.20710.20710.4	controllerType=0 controllerNumber=1 scan=20710	101.003
15252:4	4	R.LNFSHGTHEYHAETIK.N			471.732	4	1883.91	1883.9	0	1.4	74	Specific	548.09	461.56	461.56	7.04	44	>sp|P14618|KPYM_HUMAN Pyruvate kinase PKM OS=Homo sapiens OX=9606 GN=PKM PE=1 SV=4	16427	cwq-o-293-1.20659.20659.3	controllerType=0 controllerNumber=1 scan=20659	100.782
15218:4	4	R.LNFSHGTHEYHAETIK.N			471.732	4	1883.91	1883.9	0	2.2	74	Specific	624.84	494.47	494.47	10.44	44	>sp|P14618|KPYM_HUMAN Pyruvate kinase PKM OS=Homo sapiens OX=9606 GN=PKM PE=1 SV=4	16427	cwq-o-293-1.20620.20620.4	controllerType=0 controllerNumber=1 scan=20620	100.618
15224:3	4	R.LNFSHGTHEYHAETIK.N			628.641	3	1883.91	1883.9	0	2	74	Specific	847.92	589.7	589.7	14.29	44	>sp|P14618|KPYM_HUMAN Pyruvate kinase PKM OS=Homo sapiens OX=9606 GN=PKM PE=1 SV=4	16427	cwq-o-293-1.20627.20627.3	controllerType=0 controllerNumber=1 scan=20627	100.646
35364:3	4	R.TATESFASDPILYRPVAVALDTK.G			822.437	3	2465.3	2465.29	0	1.2	93	Specific	117.98	95.61	95.61	0.67	44	>sp|P14618|KPYM_HUMAN Pyruvate kinase PKM OS=Homo sapiens OX=9606 GN=PKM PE=1 SV=4	16427	cwq-o-293-1.43346.43346.3	controllerType=0 controllerNumber=1 scan=43346	193.987
36030:3	4	R.TATESFASDPILYRPVAVALDTK.G			822.427	3	2465.27	2465.29	0	-10	93	Specific	500.82	436.32	436.32	6.76	44	>sp|P14618|KPYM_HUMAN Pyruvate kinase PKM OS=Homo sapiens OX=9606 GN=PKM PE=1 SV=4	16427	cwq-o-293-1.44090.44090.3	controllerType=0 controllerNumber=1 scan=44090	196.791
33421:3	4	R.TATESFASDPILYRPVAVALDTK.G			822.437	3	2465.3	2465.29	0	1.9	93	Specific	836.73	579.99	579.99	15.36	44	>sp|P14618|KPYM_HUMAN Pyruvate kinase PKM OS=Homo sapiens OX=9606 GN=PKM PE=1 SV=4	16427	cwq-o-293-1.41043.41043.3	controllerType=0 controllerNumber=1 scan=41043	184.606
35382:3	4	R.TATESFASDPILYRPVAVALDTK.G			822.437	3	2465.3	2465.29	0	1.5	93	Specific	907.51	676.73	676.73	17.36	44	>sp|P14618|KPYM_HUMAN Pyruvate kinase PKM OS=Homo sapiens OX=9606 GN=PKM PE=1 SV=4	16427	cwq-o-293-1.43367.43367.3	controllerType=0 controllerNumber=1 scan=43367	194.059
35306:2	4	R.TATESFASDPILYRPVAVALDTK.G			1233.15	2	2465.29	2465.29	0	0.9	93	Specific	951.11	729.35	729.35	18.21	44	>sp|P14618|KPYM_HUMAN Pyruvate kinase PKM OS=Homo sapiens OX=9606 GN=PKM PE=1 SV=4	16427	cwq-o-293-1.43281.43281.2	controllerType=0 controllerNumber=1 scan=43281	193.742
35269:3	4	R.TATESFASDPILYRPVAVALDTK.G			822.437	3	2465.3	2465.29	0	1.6	93	Specific	1122.51	895.85	895.85	21.36	44	>sp|P14618|KPYM_HUMAN Pyruvate kinase PKM OS=Homo sapiens OX=9606 GN=PKM PE=1 SV=4	16427	cwq-o-293-1.43240.43240.3	controllerType=0 controllerNumber=1 scan=43240	193.604
35358:3	4	R.TATESFASDPILYRPVAVALDTK.G			822.437	3	2465.3	2465.29	0	1.2	93	Specific	1136.83	889.59	889.59	21.36	44	>sp|P14618|KPYM_HUMAN Pyruvate kinase PKM OS=Homo sapiens OX=9606 GN=PKM PE=1 SV=4	16427	cwq-o-293-1.43340.43340.3	controllerType=0 controllerNumber=1 scan=43340	193.965
16152:2	4	R.PVAVALDTK.G			457.268	2	913.528	913.535	0	-8.1	107	Specific	180.06	4.26	4.26	0.11	44	>sp|P14618|KPYM_HUMAN Pyruvate kinase PKM OS=Homo sapiens OX=9606 GN=PKM PE=1 SV=4	16427	cwq-o-293-1.21668.21668.4	controllerType=0 controllerNumber=1 scan=21668	105.361
05281:1	4	R.TGLIK.G			531.351	1	531.351	531.35	0	0.7	121	Specific	333.43	0.03	0.03	1.15	44	>sp|P14618|KPYM_HUMAN Pyruvate kinase PKM OS=Homo sapiens OX=9606 GN=PKM PE=1 SV=4	16427	cwq-o-293-1.9231.9231.2	controllerType=0 controllerNumber=1 scan=9231	44.2701
12951:2	4	K.GSGTAEVELK.K			495.757	2	990.507	990.51	0	-3.2	126	Specific	597.12	325.08	325.08	7.73	44	>sp|P14618|KPYM_HUMAN Pyruvate kinase PKM OS=Homo sapiens OX=9606 GN=PKM PE=1 SV=4	16427	cwq-o-293-1.18067.18067.2	controllerType=0 controllerNumber=1 scan=18067	88.8549
12885:2	4	K.GSGTAEVELK.K			495.759	2	990.51	990.51	0	-0.3	126	Specific	752.09	403.23	403.23	13.94	44	>sp|P14618|KPYM_HUMAN Pyruvate kinase PKM OS=Homo sapiens OX=9606 GN=PKM PE=1 SV=4	16427	cwq-o-293-1.17993.17993.2	controllerType=0 controllerNumber=1 scan=17993	88.4643
12736:2	4	K.GSGTAEVELK.K			495.759	2	990.51	990.51	0	0.1	126	Specific	776.8	415.16	415.16	14.02	44	>sp|P14618|KPYM_HUMAN Pyruvate kinase PKM OS=Homo sapiens OX=9606 GN=PKM PE=1 SV=4	16427	cwq-o-293-1.17826.17826.2	controllerType=0 controllerNumber=1 scan=17826	87.6298
12806:2	4	K.GSGTAEVELK.K			495.759	2	990.511	990.51	0	0.5	126	Specific	786.16	419.35	419.35	14.57	44	>sp|P14618|KPYM_HUMAN Pyruvate kinase PKM OS=Homo sapiens OX=9606 GN=PKM PE=1 SV=4	16427	cwq-o-293-1.17905.17905.2	controllerType=0 controllerNumber=1 scan=17905	88.0355
08383:2	4	K.GSGTAEVELKK.G			559.805	2	1118.6	1118.61	0	-1.6	126	Specific	453.57	245.19	245.19	4.43	44	>sp|P14618|KPYM_HUMAN Pyruvate kinase PKM OS=Homo sapiens OX=9606 GN=PKM PE=1 SV=4	16427	cwq-o-293-1.12956.12956.2	controllerType=0 controllerNumber=1 scan=12956	63.1386
08312:2	4	K.GSGTAEVELKK.G			559.806	2	1118.6	1118.61	0	-1	126	Specific	556.05	323.18	323.18	5.55	44	>sp|P14618|KPYM_HUMAN Pyruvate kinase PKM OS=Homo sapiens OX=9606 GN=PKM PE=1 SV=4	16427	cwq-o-293-1.12873.12873.2	controllerType=0 controllerNumber=1 scan=12873	62.7388
08122:3	4	K.GSGTAEVELKK.G			373.54	3	1118.61	1118.61	0	-0.1	126	Specific	614.46	420.51	420.51	11.16	44	>sp|P14618|KPYM_HUMAN Pyruvate kinase PKM OS=Homo sapiens OX=9606 GN=PKM PE=1 SV=4	16427	cwq-o-293-1.12645.12645.3	controllerType=0 controllerNumber=1 scan=12645	61.6158
08246:2	4	K.GSGTAEVELKK.G			559.807	2	1118.61	1118.61	0	1.4	126	Specific	626.22	386.77	386.77	9.91	44	>sp|P14618|KPYM_HUMAN Pyruvate kinase PKM OS=Homo sapiens OX=9606 GN=PKM PE=1 SV=4	16427	cwq-o-293-1.12795.12795.2	controllerType=0 controllerNumber=1 scan=12795	62.3549
08183:2	4	K.GSGTAEVELKK.G			559.807	2	1118.61	1118.61	0	1.2	126	Specific	732.94	460.88	460.88	12.77	44	>sp|P14618|KPYM_HUMAN Pyruvate kinase PKM OS=Homo sapiens OX=9606 GN=PKM PE=1 SV=4	16427	cwq-o-293-1.12719.12719.2	controllerType=0 controllerNumber=1 scan=12719	61.9735
08126:2	4	K.GSGTAEVELKK.G			559.806	2	1118.61	1118.61	0	0.3	126	Specific	850.14	558.55	558.55	15.92	44	>sp|P14618|KPYM_HUMAN Pyruvate kinase PKM OS=Homo sapiens OX=9606 GN=PKM PE=1 SV=4	16427	cwq-o-293-1.12649.12649.2	controllerType=0 controllerNumber=1 scan=12649	61.6369
22069:2	4	K.ITLDNAYMEK.C			599.294	2	1197.58	1197.58	0	-0.6	142	Specific	602.3	292.19	292.19	8.47	44	>sp|P14618|KPYM_HUMAN Pyruvate kinase PKM OS=Homo sapiens OX=9606 GN=PKM PE=1 SV=4	16427	cwq-o-293-1.28325.28325.2	controllerType=0 controllerNumber=1 scan=28325	134.283
03641:2	4	K.VVEVGSK.I			359.211	2	717.414	717.414	0	-0.6	167	Specific	428.56	80.62	80.62	2.77	44	>sp|P14618|KPYM_HUMAN Pyruvate kinase PKM OS=Homo sapiens OX=9606 GN=PKM PE=1 SV=4	16427	cwq-o-293-1.7226.7226.2	controllerType=0 controllerNumber=1 scan=7226	34.2867
03570:2	4	K.VVEVGSK.I			359.21	2	717.413	717.414	0	-1	167	Specific	470.28	96.18	96.18	3.32	44	>sp|P14618|KPYM_HUMAN Pyruvate kinase PKM OS=Homo sapiens OX=9606 GN=PKM PE=1 SV=4	16427	cwq-o-293-1.7147.7147.2	controllerType=0 controllerNumber=1 scan=7147	33.8924
03576:2	4	K.VVEVGSK.I			359.21	2	717.413	717.414	0	-1.1	167	Specific	478.6	96.8	96.8	3.17	44	>sp|P14618|KPYM_HUMAN Pyruvate kinase PKM OS=Homo sapiens OX=9606 GN=PKM PE=1 SV=4	16427	cwq-o-293-1.7154.7154.3	controllerType=0 controllerNumber=1 scan=7154	33.9299
33643:2	4	K.IYVDDGLISLQVK.Q			731.917	2	1462.83	1462.82	0	7.9	174	Specific	692.95	389.18	389.18	11.82	44	>sp|P14618|KPYM_HUMAN Pyruvate kinase PKM OS=Homo sapiens OX=9606 GN=PKM PE=1 SV=4	16427	cwq-o-293-1.41291.41291.2	controllerType=0 controllerNumber=1 scan=41291	185.5
34218:2	4	K.IYVDDGLISLQVK.Q			731.912	2	1462.82	1462.82	0	1	174	Specific	702.61	444.33	444.33	13.72	44	>sp|P14618|KPYM_HUMAN Pyruvate kinase PKM OS=Homo sapiens OX=9606 GN=PKM PE=1 SV=4	16427	cwq-o-293-1.42066.42066.2	controllerType=0 controllerNumber=1 scan=42066	188.81
33638:2	4	K.IYVDDGLISLQVK.Q			731.91	2	1462.81	1462.82	0	-1.5	174	Specific	702.69	421.16	421.16	13.44	44	>sp|P14618|KPYM_HUMAN Pyruvate kinase PKM OS=Homo sapiens OX=9606 GN=PKM PE=1 SV=4	16427	cwq-o-293-1.41285.41285.2	controllerType=0 controllerNumber=1 scan=41285	185.471
33536:2	4	K.IYVDDGLISLQVK.Q			731.911	2	1462.82	1462.82	0	0	174	Specific	859.1	547.63	547.63	16.72	44	>sp|P14618|KPYM_HUMAN Pyruvate kinase PKM OS=Homo sapiens OX=9606 GN=PKM PE=1 SV=4	16427	cwq-o-293-1.41171.41171.2	controllerType=0 controllerNumber=1 scan=41171	185.048
30426:3	4	K.GADFLVTEVENGGSLGSK.K			593.963	3	1779.87	1779.88	0	-1.4	189	Specific	263.86	141.44	141.44	1.89	44	>sp|P14618|KPYM_HUMAN Pyruvate kinase PKM OS=Homo sapiens OX=9606 GN=PKM PE=1 SV=4	16427	cwq-o-293-1.37688.37688.3	controllerType=0 controllerNumber=1 scan=37688	171.465
24769:3	4	K.KGVNLPGAAVDLPAVSEK.D			589	3	1764.99	1764.99	0	0.5	207	Specific	339.36	258.3	258.3	4.41	44	>sp|P14618|KPYM_HUMAN Pyruvate kinase PKM OS=Homo sapiens OX=9606 GN=PKM PE=1 SV=4	16427	cwq-o-293-1.31350.31350.3	controllerType=0 controllerNumber=1 scan=31350	146.691
25026:3	4	K.KGVNLPGAAVDLPAVSEK.D			589	3	1764.99	1764.99	0	0.1	207	Specific	745.63	612.09	612.09	13.71	44	>sp|P14618|KPYM_HUMAN Pyruvate kinase PKM OS=Homo sapiens OX=9606 GN=PKM PE=1 SV=4	16427	cwq-o-293-1.31638.31638.3	controllerType=0 controllerNumber=1 scan=31638	147.8
24927:3	4	K.KGVNLPGAAVDLPAVSEK.D			589	3	1764.99	1764.99	0	0.7	207	Specific	768.8	645.27	645.27	14.71	44	>sp|P14618|KPYM_HUMAN Pyruvate kinase PKM OS=Homo sapiens OX=9606 GN=PKM PE=1 SV=4	16427	cwq-o-293-1.31527.31527.3	controllerType=0 controllerNumber=1 scan=31527	147.41
24923:2	4	K.KGVNLPGAAVDLPAVSEK.D			882.999	2	1764.99	1764.99	0	3.4	207	Specific	822.17	609.33	609.33	15.05	44	>sp|P14618|KPYM_HUMAN Pyruvate kinase PKM OS=Homo sapiens OX=9606 GN=PKM PE=1 SV=4	16427	cwq-o-293-1.31522.31522.2	controllerType=0 controllerNumber=1 scan=31522	147.395
29183:3	4	K.GVNLPGAAVDLPAVSEK.D			546.302	3	1636.89	1636.89	0	0.8	208	Specific	788.56	653.55	653.55	14.07	44	>sp|P14618|KPYM_HUMAN Pyruvate kinase PKM OS=Homo sapiens OX=9606 GN=PKM PE=1 SV=4	16427	cwq-o-293-1.36295.36295.3	controllerType=0 controllerNumber=1 scan=36295	165.996
29153:2	4	K.GVNLPGAAVDLPAVSEK.D			818.947	2	1636.89	1636.89	0	-2.6	208	Specific	809.06	678.9	678.9	15.26	44	>sp|P14618|KPYM_HUMAN Pyruvate kinase PKM OS=Homo sapiens OX=9606 GN=PKM PE=1 SV=4	16427	cwq-o-293-1.36261.36261.2	controllerType=0 controllerNumber=1 scan=36261	165.87
13898:2	4	K.DIQDLK.F			366.201	2	731.394	731.393	0	1.4	225	Specific	416.74	11.31	11.31	1.8	44	>sp|P14618|KPYM_HUMAN Pyruvate kinase PKM OS=Homo sapiens OX=9606 GN=PKM PE=1 SV=4	16427	cwq-o-293-1.19133.19133.2	controllerType=0 controllerNumber=1 scan=19133	93.8742
13988:2	4	K.DIQDLK.F			366.2	2	731.393	731.393	0	-1.1	225	Specific	486.7	15.06	15.06	2.14	44	>sp|P14618|KPYM_HUMAN Pyruvate kinase PKM OS=Homo sapiens OX=9606 GN=PKM PE=1 SV=4	16427	cwq-o-293-1.19234.19234.2	controllerType=0 controllerNumber=1 scan=19234	94.3408
01008:2	4	K.ASDVHEVR.K			456.731	2	912.455	912.453	0	1.8	248	Specific	202.4	46.1	46.1	0.45	44	>sp|P14618|KPYM_HUMAN Pyruvate kinase PKM OS=Homo sapiens OX=9606 GN=PKM PE=1 SV=4	16427	cwq-o-293-1.4264.4264.2	controllerType=0 controllerNumber=1 scan=4264	18.5668
01806:2	4	K.ASDVHEVR.K			456.73	2	912.453	912.453	0	0.2	248	Specific	776.85	368.32	368.32	12.22	44	>sp|P14618|KPYM_HUMAN Pyruvate kinase PKM OS=Homo sapiens OX=9606 GN=PKM PE=1 SV=4	16427	cwq-o-293-1.5169.5169.2	controllerType=0 controllerNumber=1 scan=5169	23.3464
02273:1	4	K.VLGEK.G			545.331	1	545.331	545.329	0	2.4	257	Specific	332.11	24.42	24.42	1.1	44	>sp|P14618|KPYM_HUMAN Pyruvate kinase PKM OS=Homo sapiens OX=9606 GN=PKM PE=1 SV=4	16427	cwq-o-293-1.5684.5684.2	controllerType=0 controllerNumber=1 scan=5684	26.1525
32111:3	4	R.RFDEILEASDGIMVAR.G			607.977	3	1821.92	1821.92	0	0.3	279	Specific	552.96	465.93	465.93	8.25	44	>sp|P14618|KPYM_HUMAN Pyruvate kinase PKM OS=Homo sapiens OX=9606 GN=PKM PE=1 SV=4	16427	cwq-o-293-1.39575.39575.3	controllerType=0 controllerNumber=1 scan=39575	178.9
32649:3	4	R.RFDEILEASDGIMVAR.G			607.975	3	1821.91	1821.92	0	-3.2	279	Specific	564.28	509.81	509.81	8.39	44	>sp|P14618|KPYM_HUMAN Pyruvate kinase PKM OS=Homo sapiens OX=9606 GN=PKM PE=1 SV=4	16427	cwq-o-293-1.40179.40179.3	controllerType=0 controllerNumber=1 scan=40179	181.139
39510:3	4	R.RFDEILEASDGIMVAR.G			607.977	3	1821.92	1821.92	0	0.4	279	Specific	599.98	507.78	507.78	10.77	44	>sp|P14618|KPYM_HUMAN Pyruvate kinase PKM OS=Homo sapiens OX=9606 GN=PKM PE=1 SV=4	16427	cwq-o-293-1.47970.47970.3	controllerType=0 controllerNumber=1 scan=47970	214.635
33350:3	4	R.RFDEILEASDGIMVAR.G			607.975	3	1821.91	1821.92	0	-3.1	279	Specific	615.57	493.21	493.21	10.71	44	>sp|P14618|KPYM_HUMAN Pyruvate kinase PKM OS=Homo sapiens OX=9606 GN=PKM PE=1 SV=4	16427	cwq-o-293-1.40963.40963.3	controllerType=0 controllerNumber=1 scan=40963	184.292
38585:3	4	R.RFDEILEASDGIMVAR.G			607.976	3	1821.91	1821.92	0	-0.9	279	Specific	648	601.83	601.83	11.69	44	>sp|P14618|KPYM_HUMAN Pyruvate kinase PKM OS=Homo sapiens OX=9606 GN=PKM PE=1 SV=4	16427	cwq-o-293-1.46938.46938.3	controllerType=0 controllerNumber=1 scan=46938	209.87
31956:3	4	R.RFDEILEASDGIMVAR.G			607.978	3	1821.92	1821.92	0	1.7	279	Specific	655.4	524.17	524.17	12.61	44	>sp|P14618|KPYM_HUMAN Pyruvate kinase PKM OS=Homo sapiens OX=9606 GN=PKM PE=1 SV=4	16427	cwq-o-293-1.39402.39402.3	controllerType=0 controllerNumber=1 scan=39402	178.161
32405:3	4	R.RFDEILEASDGIMVAR.G			607.976	3	1821.91	1821.92	0	-2.4	279	Specific	717.48	633.27	633.27	13.48	44	>sp|P14618|KPYM_HUMAN Pyruvate kinase PKM OS=Homo sapiens OX=9606 GN=PKM PE=1 SV=4	16427	cwq-o-293-1.39905.39905.3	controllerType=0 controllerNumber=1 scan=39905	180.119
32120:2	4	R.RFDEILEASDGIMVAR.G			911.464	2	1821.92	1821.92	0	2.1	279	Specific	739.7	533.33	533.33	12.44	44	>sp|P14618|KPYM_HUMAN Pyruvate kinase PKM OS=Homo sapiens OX=9606 GN=PKM PE=1 SV=4	16427	cwq-o-293-1.39585.39585.2	controllerType=0 controllerNumber=1 scan=39585	178.944
32510:3	4	R.RFDEILEASDGIMVAR.G			607.977	3	1821.92	1821.92	0	0.5	279	Specific	750.14	668.79	668.79	14.77	44	>sp|P14618|KPYM_HUMAN Pyruvate kinase PKM OS=Homo sapiens OX=9606 GN=PKM PE=1 SV=4	16427	cwq-o-293-1.40023.40023.3	controllerType=0 controllerNumber=1 scan=40023	180.564
32035:2	4	R.RFDEILEASDGIMVAR.G			911.462	2	1821.92	1821.92	0	0.4	279	Specific	759.93	557.03	557.03	13.77	44	>sp|P14618|KPYM_HUMAN Pyruvate kinase PKM OS=Homo sapiens OX=9606 GN=PKM PE=1 SV=4	16427	cwq-o-293-1.39490.39490.2	controllerType=0 controllerNumber=1 scan=39490	178.539
35246:3	4	R.RFDEILEASDGIMVAR.G			607.978	3	1821.92	1821.92	0	1.2	279	Specific	768.22	621.45	621.45	14.61	44	>sp|P14618|KPYM_HUMAN Pyruvate kinase PKM OS=Homo sapiens OX=9606 GN=PKM PE=1 SV=4	16427	cwq-o-293-1.43214.43214.3	controllerType=0 controllerNumber=1 scan=43214	193.506
38660:3	4	R.RFDEILEASDGIMVAR.G			607.976	3	1821.91	1821.92	0	-0.9	279	Specific	796.68	691.98	691.98	14.69	44	>sp|P14618|KPYM_HUMAN Pyruvate kinase PKM OS=Homo sapiens OX=9606 GN=PKM PE=1 SV=4	16427	cwq-o-293-1.47022.47022.3	controllerType=0 controllerNumber=1 scan=47022	210.254
32218:3	4	R.RFDEILEASDGIMVAR.G			607.977	3	1821.92	1821.92	0	0.1	279	Specific	838.69	706.2	706.2	15.77	44	>sp|P14618|KPYM_HUMAN Pyruvate kinase PKM OS=Homo sapiens OX=9606 GN=PKM PE=1 SV=4	16427	cwq-o-293-1.39695.39695.3	controllerType=0 controllerNumber=1 scan=39695	179.373
32036:3	4	R.RFDEILEASDGIMVAR.G			607.978	3	1821.92	1821.92	0	1.4	279	Specific	864.14	767.79	767.79	16.61	44	>sp|P14618|KPYM_HUMAN Pyruvate kinase PKM OS=Homo sapiens OX=9606 GN=PKM PE=1 SV=4	16427	cwq-o-293-1.39492.39492.3	controllerType=0 controllerNumber=1 scan=39492	178.547
32121:3	4	R.RFDEILEASDGIMVAR.G			607.975	3	1821.91	1821.92	0	-2.8	279	Specific	906.1	812.15	812.15	17.26	44	>sp|P14618|KPYM_HUMAN Pyruvate kinase PKM OS=Homo sapiens OX=9606 GN=PKM PE=1 SV=4	16427	cwq-o-293-1.39587.39587.3	controllerType=0 controllerNumber=1 scan=39587	178.95
37636:3	4	R.RFDEILEASDGIMVAR.G			607.977	3	1821.92	1821.92	0	0.8	279	Specific	922.56	799.67	799.67	17.77	44	>sp|P14618|KPYM_HUMAN Pyruvate kinase PKM OS=Homo sapiens OX=9606 GN=PKM PE=1 SV=4	16427	cwq-o-293-1.45880.45880.3	controllerType=0 controllerNumber=1 scan=45880	204.928
37004:3	4	R.RFDEILEASDGIMVAR.G			607.977	3	1821.92	1821.92	0	0.2	279	Specific	923.78	828.25	828.25	17.77	44	>sp|P14618|KPYM_HUMAN Pyruvate kinase PKM OS=Homo sapiens OX=9606 GN=PKM PE=1 SV=4	16427	cwq-o-293-1.45178.45178.3	controllerType=0 controllerNumber=1 scan=45178	201.637
28738:3	4	R.RFDEILEASDGIM[+15.995]VAR.G		M[+16]	613.309	3	1837.91	1837.91	0	0.1	279	Specific	492.22	341.73	341.73	6.54	44	>sp|P14618|KPYM_HUMAN Pyruvate kinase PKM OS=Homo sapiens OX=9606 GN=PKM PE=1 SV=4	16427	cwq-o-293-1.35796.35796.3	controllerType=0 controllerNumber=1 scan=35796	164.225
36840:3	4	R.RFDEILEASDGIM[+15.995]VAR.G		M[+16]	613.308	3	1837.91	1837.91	0	-0.3	279	Specific	502.93	398.72	398.72	8.64	44	>sp|P14618|KPYM_HUMAN Pyruvate kinase PKM OS=Homo sapiens OX=9606 GN=PKM PE=1 SV=4	16427	cwq-o-293-1.44993.44993.3	controllerType=0 controllerNumber=1 scan=44993	200.794
38992:2	4	R.FDEILEASDGIMVAR.G			833.408	2	1665.81	1665.82	0	-3.9	280	Specific	475.1	338.63	338.63	4.84	44	>sp|P14618|KPYM_HUMAN Pyruvate kinase PKM OS=Homo sapiens OX=9606 GN=PKM PE=1 SV=4	16427	cwq-o-293-1.47392.47392.3	controllerType=0 controllerNumber=1 scan=47392	211.968
37192:2	4	R.FDEILEASDGIMVAR.G			833.409	2	1665.81	1665.82	0	-3.2	280	Specific	545.84	354.92	354.92	5.58	44	>sp|P14618|KPYM_HUMAN Pyruvate kinase PKM OS=Homo sapiens OX=9606 GN=PKM PE=1 SV=4	16427	cwq-o-293-1.45387.45387.3	controllerType=0 controllerNumber=1 scan=45387	202.618
40039:2	4	R.FDEILEASDGIMVAR.G			833.412	2	1665.82	1665.82	0	1	280	Specific	556.35	349.05	349.05	6.39	44	>sp|P14618|KPYM_HUMAN Pyruvate kinase PKM OS=Homo sapiens OX=9606 GN=PKM PE=1 SV=4	16427	cwq-o-293-1.48559.48559.3	controllerType=0 controllerNumber=1 scan=48559	217.345
35859:2	4	R.FDEILEASDGIMVAR.G			833.403	2	1665.8	1665.82	0	-9.5	280	Specific	565	454.91	454.91	7.69	44	>sp|P14618|KPYM_HUMAN Pyruvate kinase PKM OS=Homo sapiens OX=9606 GN=PKM PE=1 SV=4	16427	cwq-o-293-1.43898.43898.3	controllerType=0 controllerNumber=1 scan=43898	196.029
37841:3	4	R.FDEILEASDGIMVAR.G			555.944	3	1665.82	1665.82	0	1.7	280	Specific	619	468.5	468.5	10.32	44	>sp|P14618|KPYM_HUMAN Pyruvate kinase PKM OS=Homo sapiens OX=9606 GN=PKM PE=1 SV=4	16427	cwq-o-293-1.46110.46110.3	controllerType=0 controllerNumber=1 scan=46110	205.998
40862:2	4	R.FDEILEASDGIMVAR.G			833.405	2	1665.8	1665.82	0	-7.9	280	Specific	620.81	441.36	441.36	9.91	44	>sp|P14618|KPYM_HUMAN Pyruvate kinase PKM OS=Homo sapiens OX=9606 GN=PKM PE=1 SV=4	16427	cwq-o-293-1.49475.49475.3	controllerType=0 controllerNumber=1 scan=49475	221.572
38060:2	4	R.FDEILEASDGIMVAR.G			833.409	2	1665.81	1665.82	0	-3.3	280	Specific	775.11	572.31	572.31	14.22	44	>sp|P14618|KPYM_HUMAN Pyruvate kinase PKM OS=Homo sapiens OX=9606 GN=PKM PE=1 SV=4	16427	cwq-o-293-1.46353.46353.2	controllerType=0 controllerNumber=1 scan=46353	207.141
38200:2	4	R.FDEILEASDGIMVAR.G			833.413	2	1665.82	1665.82	0	1.5	280	Specific	816.25	630.55	630.55	15.57	44	>sp|P14618|KPYM_HUMAN Pyruvate kinase PKM OS=Homo sapiens OX=9606 GN=PKM PE=1 SV=4	16427	cwq-o-293-1.46508.46508.2	controllerType=0 controllerNumber=1 scan=46508	207.873
39819:2	4	R.FDEILEASDGIMVAR.G			833.413	2	1665.82	1665.82	0	2.2	280	Specific	846.18	651.16	651.16	15.57	44	>sp|P14618|KPYM_HUMAN Pyruvate kinase PKM OS=Homo sapiens OX=9606 GN=PKM PE=1 SV=4	16427	cwq-o-293-1.48313.48313.2	controllerType=0 controllerNumber=1 scan=48313	216.223
37981:2	4	R.FDEILEASDGIMVAR.G			833.411	2	1665.81	1665.82	0	-0.3	280	Specific	848.88	636.37	636.37	15.65	44	>sp|P14618|KPYM_HUMAN Pyruvate kinase PKM OS=Homo sapiens OX=9606 GN=PKM PE=1 SV=4	16427	cwq-o-293-1.46265.46265.2	controllerType=0 controllerNumber=1 scan=46265	206.733
37805:2	4	R.FDEILEASDGIMVAR.G			833.411	2	1665.82	1665.82	0	0.2	280	Specific	910.23	704.83	704.83	17.72	44	>sp|P14618|KPYM_HUMAN Pyruvate kinase PKM OS=Homo sapiens OX=9606 GN=PKM PE=1 SV=4	16427	cwq-o-293-1.46070.46070.2	controllerType=0 controllerNumber=1 scan=46070	205.804
37884:2	4	R.FDEILEASDGIMVAR.G			833.41	2	1665.81	1665.82	0	-1.5	280	Specific	918.87	748.16	748.16	17.44	44	>sp|P14618|KPYM_HUMAN Pyruvate kinase PKM OS=Homo sapiens OX=9606 GN=PKM PE=1 SV=4	16427	cwq-o-293-1.46158.46158.2	controllerType=0 controllerNumber=1 scan=46158	206.228
36935:2	4	R.FDEILEASDGIM[+15.995]VAR.G		M[+16]	841.411	2	1681.81	1681.81	0	2.5	280	Specific	437.97	299.66	299.66	4.58	44	>sp|P14618|KPYM_HUMAN Pyruvate kinase PKM OS=Homo sapiens OX=9606 GN=PKM PE=1 SV=4	16427	cwq-o-293-1.45100.45100.4	controllerType=0 controllerNumber=1 scan=45100	201.276
24681:2	4	R.GDLGIEIPAEK.V			571.309	2	1141.61	1141.61	0	1.1	295	Specific	760.8	335.93	335.93	13.07	44	>sp|P14618|KPYM_HUMAN Pyruvate kinase PKM OS=Homo sapiens OX=9606 GN=PKM PE=1 SV=4	16427	cwq-o-293-1.31251.31251.2	controllerType=0 controllerNumber=1 scan=31251	146.266
24772:2	4	R.GDLGIEIPAEK.V			571.309	2	1141.61	1141.61	0	0.9	295	Specific	802.63	357.9	357.9	14.2	44	>sp|P14618|KPYM_HUMAN Pyruvate kinase PKM OS=Homo sapiens OX=9606 GN=PKM PE=1 SV=4	16427	cwq-o-293-1.31353.31353.2	controllerType=0 controllerNumber=1 scan=31353	146.702
12841:2	4	K.VFLAQK.M			353.219	2	705.43	705.429	0	0.6	306	Specific	335.39	87.49	87.49	2.19	44	>sp|P14618|KPYM_HUMAN Pyruvate kinase PKM OS=Homo sapiens OX=9606 GN=PKM PE=1 SV=4	16427	cwq-o-293-1.17944.17944.2	controllerType=0 controllerNumber=1 scan=17944	88.214
12695:2	4	K.VFLAQK.M			353.219	2	705.43	705.429	0	0.5	306	Specific	443.62	117.19	117.19	3.04	44	>sp|P14618|KPYM_HUMAN Pyruvate kinase PKM OS=Homo sapiens OX=9606 GN=PKM PE=1 SV=4	16427	cwq-o-293-1.17780.17780.2	controllerType=0 controllerNumber=1 scan=17780	87.3969
12766:2	4	K.VFLAQK.M			353.218	2	705.429	705.429	0	0	306	Specific	467.27	116.4	116.4	4.06	44	>sp|P14618|KPYM_HUMAN Pyruvate kinase PKM OS=Homo sapiens OX=9606 GN=PKM PE=1 SV=4	16427	cwq-o-293-1.17860.17860.2	controllerType=0 controllerNumber=1 scan=17860	87.7988
35949:2	4	R.AGKPVIC[+57.021]ATQMLESMIK.K		C[+57]	938.992	2	1876.98	1876.97	0	3.9	320	Specific	353.47	297.38	297.38	5.16	44	>sp|P14618|KPYM_HUMAN Pyruvate kinase PKM OS=Homo sapiens OX=9606 GN=PKM PE=1 SV=4	16427	cwq-o-293-1.43998.43998.2	controllerType=0 controllerNumber=1 scan=43998	196.451
35839:2	4	R.AGKPVIC[+57.021]ATQMLESMIK.K		C[+57]	938.991	2	1876.97	1876.97	0	2.6	320	Specific	384.48	365.82	365.82	6.14	44	>sp|P14618|KPYM_HUMAN Pyruvate kinase PKM OS=Homo sapiens OX=9606 GN=PKM PE=1 SV=4	16427	cwq-o-293-1.43875.43875.2	controllerType=0 controllerNumber=1 scan=43875	195.944
35718:3	4	R.AGKPVIC[+57.021]ATQMLESMIK.K		C[+57]	626.33	3	1876.97	1876.97	0	2.6	320	Specific	637.39	508.26	508.26	11.43	44	>sp|P14618|KPYM_HUMAN Pyruvate kinase PKM OS=Homo sapiens OX=9606 GN=PKM PE=1 SV=4	16427	cwq-o-293-1.43741.43741.3	controllerType=0 controllerNumber=1 scan=43741	195.357
35800:3	4	R.AGKPVIC[+57.021]ATQMLESMIK.K		C[+57]	626.329	3	1876.97	1876.97	0	1.2	320	Specific	666.85	649.65	649.65	12.61	44	>sp|P14618|KPYM_HUMAN Pyruvate kinase PKM OS=Homo sapiens OX=9606 GN=PKM PE=1 SV=4	16427	cwq-o-293-1.43832.43832.3	controllerType=0 controllerNumber=1 scan=43832	195.753
35948:2	4	R.AGKPVIC[+57.021]ATQMLESMIK.K		C[+57]	938.992	2	1876.98	1876.97	0	3.9	320	Specific	684.28	482.51	482.51	11.91	44	>sp|P14618|KPYM_HUMAN Pyruvate kinase PKM OS=Homo sapiens OX=9606 GN=PKM PE=1 SV=4	16427	cwq-o-293-1.43997.43997.2	controllerType=0 controllerNumber=1 scan=43997	196.442
35883:3	4	R.AGKPVIC[+57.021]ATQMLESMIK.K		C[+57]	626.329	3	1876.97	1876.97	0	1.2	320	Specific	689.26	603.86	603.86	12.61	44	>sp|P14618|KPYM_HUMAN Pyruvate kinase PKM OS=Homo sapiens OX=9606 GN=PKM PE=1 SV=4	16427	cwq-o-293-1.43925.43925.3	controllerType=0 controllerNumber=1 scan=43925	196.136
35962:3	4	R.AGKPVIC[+57.021]ATQMLESMIK.K		C[+57]	626.329	3	1876.97	1876.97	0	1.4	320	Specific	695.12	609.06	609.06	12.61	44	>sp|P14618|KPYM_HUMAN Pyruvate kinase PKM OS=Homo sapiens OX=9606 GN=PKM PE=1 SV=4	16427	cwq-o-293-1.44013.44013.3	controllerType=0 controllerNumber=1 scan=44013	196.508
35838:2	4	R.AGKPVIC[+57.021]ATQMLESMIK.K		C[+57]	938.991	2	1876.97	1876.97	0	2.6	320	Specific	744.41	564.75	564.75	13.12	44	>sp|P14618|KPYM_HUMAN Pyruvate kinase PKM OS=Homo sapiens OX=9606 GN=PKM PE=1 SV=4	16427	cwq-o-293-1.43874.43874.2	controllerType=0 controllerNumber=1 scan=43874	195.936
35798:3	4	R.AGKPVIC[+57.021]ATQMLESMIK.K		C[+57]	626.329	3	1876.97	1876.97	0	1.2	320	Specific	828.25	667.58	667.58	15.61	44	>sp|P14618|KPYM_HUMAN Pyruvate kinase PKM OS=Homo sapiens OX=9606 GN=PKM PE=1 SV=4	16427	cwq-o-293-1.43830.43830.3	controllerType=0 controllerNumber=1 scan=43830	195.743
36051:3	4	R.AGKPVIC[+57.021]ATQMLESMIK.K		C[+57]	626.329	3	1876.97	1876.97	0	1.7	320	Specific	842.37	615.07	615.07	15.61	44	>sp|P14618|KPYM_HUMAN Pyruvate kinase PKM OS=Homo sapiens OX=9606 GN=PKM PE=1 SV=4	16427	cwq-o-293-1.44114.44114.3	controllerType=0 controllerNumber=1 scan=44114	196.884
35716:3	4	R.AGKPVIC[+57.021]ATQMLESMIK.K		C[+57]	626.33	3	1876.97	1876.97	0	2.6	320	Specific	845.09	606.59	606.59	15.43	44	>sp|P14618|KPYM_HUMAN Pyruvate kinase PKM OS=Homo sapiens OX=9606 GN=PKM PE=1 SV=4	16427	cwq-o-293-1.43739.43739.3	controllerType=0 controllerNumber=1 scan=43739	195.344
35960:3	4	R.AGKPVIC[+57.021]ATQMLESMIK.K		C[+57]	626.329	3	1876.97	1876.97	0	1.4	320	Specific	915.15	731.18	731.18	17.61	44	>sp|P14618|KPYM_HUMAN Pyruvate kinase PKM OS=Homo sapiens OX=9606 GN=PKM PE=1 SV=4	16427	cwq-o-293-1.44011.44011.3	controllerType=0 controllerNumber=1 scan=44011	196.5
35880:3	4	R.AGKPVIC[+57.021]ATQMLESMIK.K		C[+57]	626.329	3	1876.97	1876.97	0	1.2	320	Specific	917.99	760.25	760.25	17.61	44	>sp|P14618|KPYM_HUMAN Pyruvate kinase PKM OS=Homo sapiens OX=9606 GN=PKM PE=1 SV=4	16427	cwq-o-293-1.43922.43922.3	controllerType=0 controllerNumber=1 scan=43922	196.124
26848:3	4	R.AGKPVIC[+57.021]ATQMLESM[+15.995]IK.K		C[+57], M[+16]	631.66	3	1892.96	1892.96	0	0.2	320	Specific	528.93	329.98	132.06	6.54	44	>sp|P14618|KPYM_HUMAN Pyruvate kinase PKM OS=Homo sapiens OX=9606 GN=PKM PE=1 SV=4	16427	cwq-o-293-1.33679.33679.3	controllerType=0 controllerNumber=1 scan=33679	155.64
26581:3	4	R.AGKPVIC[+57.021]ATQMLESM[+15.995]IK.K		C[+57], M[+16]	631.659	3	1892.96	1892.96	0	-0.7	320	Specific	535.58	394.43	121	8.1	44	>sp|P14618|KPYM_HUMAN Pyruvate kinase PKM OS=Homo sapiens OX=9606 GN=PKM PE=1 SV=4	16427	cwq-o-293-1.33381.33381.3	controllerType=0 controllerNumber=1 scan=33381	154.522
27032:3	4	R.AGKPVIC[+57.021]ATQMLESM[+15.995]IK.K		C[+57], M[+16]	631.659	3	1892.96	1892.96	0	-1	320	Specific	564.46	404.37	147.28	8.85	44	>sp|P14618|KPYM_HUMAN Pyruvate kinase PKM OS=Homo sapiens OX=9606 GN=PKM PE=1 SV=4	16427	cwq-o-293-1.33884.33884.3	controllerType=0 controllerNumber=1 scan=33884	156.499
28777:3	4	R.AGKPVIC[+57.021]ATQM[+15.995]LESMIK.K		C[+57], M[+16]	631.659	3	1892.96	1892.96	0	-1.6	320	Specific	644.35	580.62	116.93	11.48	44	>sp|P14618|KPYM_HUMAN Pyruvate kinase PKM OS=Homo sapiens OX=9606 GN=PKM PE=1 SV=4	16427	cwq-o-293-1.35839.35839.3	controllerType=0 controllerNumber=1 scan=35839	164.392
28775:3	4	R.AGKPVIC[+57.021]ATQM[+15.995]LESMIK.K		C[+57], M[+16]	631.659	3	1892.96	1892.96	0	-1.6	320	Specific	897.68	766.79	147.34	16.48	44	>sp|P14618|KPYM_HUMAN Pyruvate kinase PKM OS=Homo sapiens OX=9606 GN=PKM PE=1 SV=4	16427	cwq-o-293-1.35837.35837.3	controllerType=0 controllerNumber=1 scan=35837	164.381
42655:3	4	R.AEGSDVANAVLDGADC[+57.021]IMLSGETAK.G		C[+57]	832.053	3	2494.14	2494.14	0	-0.3	343	Specific	136.06	103.5	103.5	0.34	44	>sp|P14618|KPYM_HUMAN Pyruvate kinase PKM OS=Homo sapiens OX=9606 GN=PKM PE=1 SV=4	16427	cwq-o-293-1.51467.51467.3	controllerType=0 controllerNumber=1 scan=51467	230.648
40848:2	4	R.AEGSDVANAVLDGADC[+57.021]IMLSGETAK.G		C[+57]	1247.57	2	2494.14	2494.14	0	-3.3	343	Specific	235.96	76.52	76.52	0.61	44	>sp|P14618|KPYM_HUMAN Pyruvate kinase PKM OS=Homo sapiens OX=9606 GN=PKM PE=1 SV=4	16427	cwq-o-293-1.49459.49459.3	controllerType=0 controllerNumber=1 scan=49459	221.496
42768:3	4	R.AEGSDVANAVLDGADC[+57.021]IMLSGETAK.G		C[+57]	832.053	3	2494.14	2494.14	0	-0.2	343	Specific	545.98	495.32	495.32	7.27	44	>sp|P14618|KPYM_HUMAN Pyruvate kinase PKM OS=Homo sapiens OX=9606 GN=PKM PE=1 SV=4	16427	cwq-o-293-1.51592.51592.3	controllerType=0 controllerNumber=1 scan=51592	231.23
37721:3	4	R.AEGSDVANAVLDGADC[+57.021]IMLSGETAK.G		C[+57]	832.054	3	2494.15	2494.14	0	1.2	343	Specific	559.27	457.84	457.84	7.02	44	>sp|P14618|KPYM_HUMAN Pyruvate kinase PKM OS=Homo sapiens OX=9606 GN=PKM PE=1 SV=4	16427	cwq-o-293-1.45976.45976.3	controllerType=0 controllerNumber=1 scan=45976	205.365
36415:2	4	R.AEGSDVANAVLDGADC[+57.021]IMLSGETAK.G		C[+57]	1247.58	2	2494.14	2494.14	0	0.1	343	Specific	637.61	570.59	570.59	10.23	44	>sp|P14618|KPYM_HUMAN Pyruvate kinase PKM OS=Homo sapiens OX=9606 GN=PKM PE=1 SV=4	16427	cwq-o-293-1.44520.44520.2	controllerType=0 controllerNumber=1 scan=44520	198.649
44450:2	4	R.AEGSDVANAVLDGADC[+57.021]IMLSGETAK.G		C[+57]	1247.57	2	2494.13	2494.14	0	-6.5	343	Specific	670.6	458.74	458.74	10.8	44	>sp|P14618|KPYM_HUMAN Pyruvate kinase PKM OS=Homo sapiens OX=9606 GN=PKM PE=1 SV=4	16427	cwq-o-293-1.53458.53458.2	controllerType=0 controllerNumber=1 scan=53458	239.751
43089:3	4	R.AEGSDVANAVLDGADC[+57.021]IMLSGETAK.G		C[+57]	832.052	3	2494.14	2494.14	0	-1.1	343	Specific	674.21	674.21	674.21	11.75	44	>sp|P14618|KPYM_HUMAN Pyruvate kinase PKM OS=Homo sapiens OX=9606 GN=PKM PE=1 SV=4	16427	cwq-o-293-1.51949.51949.4	controllerType=0 controllerNumber=1 scan=51949	232.87
43348:2	4	R.AEGSDVANAVLDGADC[+57.021]IMLSGETAK.G		C[+57]	1247.57	2	2494.13	2494.14	0	-6.9	343	Specific	711.6	590.31	590.31	11.8	44	>sp|P14618|KPYM_HUMAN Pyruvate kinase PKM OS=Homo sapiens OX=9606 GN=PKM PE=1 SV=4	16427	cwq-o-293-1.52236.52236.2	controllerType=0 controllerNumber=1 scan=52236	234.187
43223:2	4	R.AEGSDVANAVLDGADC[+57.021]IMLSGETAK.G		C[+57]	1247.58	2	2494.16	2494.14	0	6	343	Specific	727.48	517.18	517.18	11.88	44	>sp|P14618|KPYM_HUMAN Pyruvate kinase PKM OS=Homo sapiens OX=9606 GN=PKM PE=1 SV=4	16427	cwq-o-293-1.52097.52097.2	controllerType=0 controllerNumber=1 scan=52097	233.557
43414:3	4	R.AEGSDVANAVLDGADC[+57.021]IMLSGETAK.G		C[+57]	832.051	3	2494.14	2494.14	0	-1.9	343	Specific	773.09	645.33	645.33	13.54	44	>sp|P14618|KPYM_HUMAN Pyruvate kinase PKM OS=Homo sapiens OX=9606 GN=PKM PE=1 SV=4	16427	cwq-o-293-1.52310.52310.3	controllerType=0 controllerNumber=1 scan=52310	234.523
43851:3	4	R.AEGSDVANAVLDGADC[+57.021]IMLSGETAK.G		C[+57]	832.045	3	2494.12	2494.14	0	-9.1	343	Specific	786	747	747	12.8	44	>sp|P14618|KPYM_HUMAN Pyruvate kinase PKM OS=Homo sapiens OX=9606 GN=PKM PE=1 SV=4	16427	cwq-o-293-1.52794.52794.3	controllerType=0 controllerNumber=1 scan=52794	236.712
34381:3	4	R.AEGSDVANAVLDGADC[+57.021]IMLSGETAK.G		C[+57]	832.051	3	2494.14	2494.14	0	-2.3	343	Specific	787.66	725.19	725.19	13.54	44	>sp|P14618|KPYM_HUMAN Pyruvate kinase PKM OS=Homo sapiens OX=9606 GN=PKM PE=1 SV=4	16427	cwq-o-293-1.42247.42247.3	controllerType=0 controllerNumber=1 scan=42247	189.506
42589:3	4	R.AEGSDVANAVLDGADC[+57.021]IMLSGETAK.G		C[+57]	832.053	3	2494.14	2494.14	0	0.6	343	Specific	813.73	637.5	637.5	14.82	44	>sp|P14618|KPYM_HUMAN Pyruvate kinase PKM OS=Homo sapiens OX=9606 GN=PKM PE=1 SV=4	16427	cwq-o-293-1.51394.51394.3	controllerType=0 controllerNumber=1 scan=51394	230.308
44063:3	4	R.AEGSDVANAVLDGADC[+57.021]IMLSGETAK.G		C[+57]	832.052	3	2494.14	2494.14	0	-0.4	343	Specific	833.79	797.92	797.92	14.75	44	>sp|P14618|KPYM_HUMAN Pyruvate kinase PKM OS=Homo sapiens OX=9606 GN=PKM PE=1 SV=4	16427	cwq-o-293-1.53029.53029.3	controllerType=0 controllerNumber=1 scan=53029	237.783
43105:2	4	R.AEGSDVANAVLDGADC[+57.021]IMLSGETAK.G		C[+57]	1247.58	2	2494.15	2494.14	0	0.9	343	Specific	852.59	776.94	776.94	16	44	>sp|P14618|KPYM_HUMAN Pyruvate kinase PKM OS=Homo sapiens OX=9606 GN=PKM PE=1 SV=4	16427	cwq-o-293-1.51966.51966.2	controllerType=0 controllerNumber=1 scan=51966	232.948
42972:2	4	R.AEGSDVANAVLDGADC[+57.021]IMLSGETAK.G		C[+57]	1247.57	2	2494.14	2494.14	0	-0.5	343	Specific	865.31	718.21	718.21	15.89	44	>sp|P14618|KPYM_HUMAN Pyruvate kinase PKM OS=Homo sapiens OX=9606 GN=PKM PE=1 SV=4	16427	cwq-o-293-1.51818.51818.2	controllerType=0 controllerNumber=1 scan=51818	232.272
43324:3	4	R.AEGSDVANAVLDGADC[+57.021]IMLSGETAK.G		C[+57]	832.05	3	2494.13	2494.14	0	-3.7	343	Specific	869.08	752.67	752.67	15.32	44	>sp|P14618|KPYM_HUMAN Pyruvate kinase PKM OS=Homo sapiens OX=9606 GN=PKM PE=1 SV=4	16427	cwq-o-293-1.52210.52210.3	controllerType=0 controllerNumber=1 scan=52210	234.069
44150:3	4	R.AEGSDVANAVLDGADC[+57.021]IMLSGETAK.G		C[+57]	832.053	3	2494.15	2494.14	0	0.7	343	Specific	872.86	733.05	733.05	15.82	44	>sp|P14618|KPYM_HUMAN Pyruvate kinase PKM OS=Homo sapiens OX=9606 GN=PKM PE=1 SV=4	16427	cwq-o-293-1.53126.53126.3	controllerType=0 controllerNumber=1 scan=53126	238.223
43790:3	4	R.AEGSDVANAVLDGADC[+57.021]IMLSGETAK.G		C[+57]	832.05	3	2494.14	2494.14	0	-3.2	343	Specific	875.24	829.85	829.85	15.32	44	>sp|P14618|KPYM_HUMAN Pyruvate kinase PKM OS=Homo sapiens OX=9606 GN=PKM PE=1 SV=4	16427	cwq-o-293-1.52727.52727.3	controllerType=0 controllerNumber=1 scan=52727	236.408
44477:3	4	R.AEGSDVANAVLDGADC[+57.021]IMLSGETAK.G		C[+57]	832.047	3	2494.13	2494.14	0	-6.4	343	Specific	878.76	798.39	798.39	14.97	44	>sp|P14618|KPYM_HUMAN Pyruvate kinase PKM OS=Homo sapiens OX=9606 GN=PKM PE=1 SV=4	16427	cwq-o-293-1.53489.53489.3	controllerType=0 controllerNumber=1 scan=53489	239.89
43216:3	4	R.AEGSDVANAVLDGADC[+57.021]IMLSGETAK.G		C[+57]	832.052	3	2494.14	2494.14	0	-1.3	343	Specific	883.87	807.52	807.52	15.75	44	>sp|P14618|KPYM_HUMAN Pyruvate kinase PKM OS=Homo sapiens OX=9606 GN=PKM PE=1 SV=4	16427	cwq-o-293-1.52090.52090.3	controllerType=0 controllerNumber=1 scan=52090	233.519
44336:3	4	R.AEGSDVANAVLDGADC[+57.021]IMLSGETAK.G		C[+57]	832.048	3	2494.13	2494.14	0	-6	343	Specific	893.15	806.72	806.72	15.03	44	>sp|P14618|KPYM_HUMAN Pyruvate kinase PKM OS=Homo sapiens OX=9606 GN=PKM PE=1 SV=4	16427	cwq-o-293-1.53332.53332.3	controllerType=0 controllerNumber=1 scan=53332	239.176
42763:2	4	R.AEGSDVANAVLDGADC[+57.021]IMLSGETAK.G		C[+57]	1247.57	2	2494.14	2494.14	0	-1.1	343	Specific	904.22	825.68	825.68	16.89	44	>sp|P14618|KPYM_HUMAN Pyruvate kinase PKM OS=Homo sapiens OX=9606 GN=PKM PE=1 SV=4	16427	cwq-o-293-1.51586.51586.2	controllerType=0 controllerNumber=1 scan=51586	231.2
43494:3	4	R.AEGSDVANAVLDGADC[+57.021]IMLSGETAK.G		C[+57]	832.051	3	2494.14	2494.14	0	-1.6	343	Specific	912.59	760.99	760.99	16.54	44	>sp|P14618|KPYM_HUMAN Pyruvate kinase PKM OS=Homo sapiens OX=9606 GN=PKM PE=1 SV=4	16427	cwq-o-293-1.52399.52399.3	controllerType=0 controllerNumber=1 scan=52399	234.925
34282:2	4	R.AEGSDVANAVLDGADC[+57.021]IMLSGETAK.G		C[+57]	1247.58	2	2494.14	2494.14	0	-0.1	343	Specific	913.7	731.98	731.98	17.52	44	>sp|P14618|KPYM_HUMAN Pyruvate kinase PKM OS=Homo sapiens OX=9606 GN=PKM PE=1 SV=4	16427	cwq-o-293-1.42137.42137.2	controllerType=0 controllerNumber=1 scan=42137	189.089
42669:2	4	R.AEGSDVANAVLDGADC[+57.021]IMLSGETAK.G		C[+57]	1247.58	2	2494.15	2494.14	0	1.5	343	Specific	915	789.77	789.77	16.85	44	>sp|P14618|KPYM_HUMAN Pyruvate kinase PKM OS=Homo sapiens OX=9606 GN=PKM PE=1 SV=4	16427	cwq-o-293-1.51482.51482.2	controllerType=0 controllerNumber=1 scan=51482	230.716
43597:3	4	R.AEGSDVANAVLDGADC[+57.021]IMLSGETAK.G		C[+57]	832.049	3	2494.13	2494.14	0	-4.2	343	Specific	919.51	869.83	869.83	16.21	44	>sp|P14618|KPYM_HUMAN Pyruvate kinase PKM OS=Homo sapiens OX=9606 GN=PKM PE=1 SV=4	16427	cwq-o-293-1.52513.52513.3	controllerType=0 controllerNumber=1 scan=52513	235.446
43056:3	4	R.AEGSDVANAVLDGADC[+57.021]IMLSGETAK.G		C[+57]	832.054	3	2494.15	2494.14	0	1.8	343	Specific	935.02	898.38	898.38	16.67	44	>sp|P14618|KPYM_HUMAN Pyruvate kinase PKM OS=Homo sapiens OX=9606 GN=PKM PE=1 SV=4	16427	cwq-o-293-1.51912.51912.3	controllerType=0 controllerNumber=1 scan=51912	232.704
43687:3	4	R.AEGSDVANAVLDGADC[+57.021]IMLSGETAK.G		C[+57]	832.049	3	2494.13	2494.14	0	-4.3	343	Specific	948.05	910.63	910.63	16.21	44	>sp|P14618|KPYM_HUMAN Pyruvate kinase PKM OS=Homo sapiens OX=9606 GN=PKM PE=1 SV=4	16427	cwq-o-293-1.52613.52613.3	controllerType=0 controllerNumber=1 scan=52613	235.896
34289:3	4	R.AEGSDVANAVLDGADC[+57.021]IMLSGETAK.G		C[+57]	832.05	3	2494.14	2494.14	0	-3.2	343	Specific	1001.21	999.82	999.82	18.32	44	>sp|P14618|KPYM_HUMAN Pyruvate kinase PKM OS=Homo sapiens OX=9606 GN=PKM PE=1 SV=4	16427	cwq-o-293-1.42145.42145.3	controllerType=0 controllerNumber=1 scan=42145	189.114
42894:3	4	R.AEGSDVANAVLDGADC[+57.021]IMLSGETAK.G		C[+57]	832.053	3	2494.14	2494.14	0	-0.2	343	Specific	1022.64	981.44	981.44	18.75	44	>sp|P14618|KPYM_HUMAN Pyruvate kinase PKM OS=Homo sapiens OX=9606 GN=PKM PE=1 SV=4	16427	cwq-o-293-1.51732.51732.3	controllerType=0 controllerNumber=1 scan=51732	231.877
43136:3	4	R.AEGSDVANAVLDGADC[+57.021]IMLSGETAK.G		C[+57]	832.053	3	2494.15	2494.14	0	0.8	343	Specific	1045.48	1019.19	1019.19	18.82	44	>sp|P14618|KPYM_HUMAN Pyruvate kinase PKM OS=Homo sapiens OX=9606 GN=PKM PE=1 SV=4	16427	cwq-o-293-1.52001.52001.3	controllerType=0 controllerNumber=1 scan=52001	233.11
42663:3	4	R.AEGSDVANAVLDGADC[+57.021]IMLSGETAK.G		C[+57]	832.053	3	2494.14	2494.14	0	0.1	343	Specific	1050.61	910.94	910.94	19.82	44	>sp|P14618|KPYM_HUMAN Pyruvate kinase PKM OS=Homo sapiens OX=9606 GN=PKM PE=1 SV=4	16427	cwq-o-293-1.51476.51476.3	controllerType=0 controllerNumber=1 scan=51476	230.688
42973:3	4	R.AEGSDVANAVLDGADC[+57.021]IMLSGETAK.G		C[+57]	832.052	3	2494.14	2494.14	0	-0.4	343	Specific	1068.96	1043.73	1043.73	19.75	44	>sp|P14618|KPYM_HUMAN Pyruvate kinase PKM OS=Homo sapiens OX=9606 GN=PKM PE=1 SV=4	16427	cwq-o-293-1.51820.51820.3	controllerType=0 controllerNumber=1 scan=51820	232.28
42813:3	4	R.AEGSDVANAVLDGADC[+57.021]IMLSGETAK.G		C[+57]	832.053	3	2494.14	2494.14	0	-0.2	343	Specific	1071.94	1038.79	1038.79	19.75	44	>sp|P14618|KPYM_HUMAN Pyruvate kinase PKM OS=Homo sapiens OX=9606 GN=PKM PE=1 SV=4	16427	cwq-o-293-1.51642.51642.3	controllerType=0 controllerNumber=1 scan=51642	231.457
42739:3	4	R.AEGSDVANAVLDGADC[+57.021]IMLSGETAK.G		C[+57]	832.053	3	2494.14	2494.14	0	-0.2	343	Specific	1098.39	1067.63	1067.63	19.75	44	>sp|P14618|KPYM_HUMAN Pyruvate kinase PKM OS=Homo sapiens OX=9606 GN=PKM PE=1 SV=4	16427	cwq-o-293-1.51560.51560.3	controllerType=0 controllerNumber=1 scan=51560	231.081
40886:3	4	R.AEGSDVANAVLDGADC[+57.021]IM[+15.995]LSGETAK.G		C[+57], M[+16]	837.378	3	2510.12	2510.14	0	-7.3	343	Specific	194.59	56.69	56.69	0.1	44	>sp|P14618|KPYM_HUMAN Pyruvate kinase PKM OS=Homo sapiens OX=9606 GN=PKM PE=1 SV=4	16427	cwq-o-293-1.49501.49501.3	controllerType=0 controllerNumber=1 scan=49501	221.691
38814:3	4	R.AEGSDVANAVLDGADC[+57.021]IM[+15.995]LSGETAK.G		C[+57], M[+16]	837.387	3	2510.15	2510.14	0	3.4	343	Specific	380.4	270.1	270.1	3.19	44	>sp|P14618|KPYM_HUMAN Pyruvate kinase PKM OS=Homo sapiens OX=9606 GN=PKM PE=1 SV=4	16427	cwq-o-293-1.47193.47193.3	controllerType=0 controllerNumber=1 scan=47193	211.057
43669:3	4	R.AEGSDVANAVLDGADC[+57.021]IM[+15.995]LSGETAK.G		C[+57], M[+16]	837.383	3	2510.13	2510.14	0	-1.8	343	Specific	380.71	287.19	287.19	3.6	44	>sp|P14618|KPYM_HUMAN Pyruvate kinase PKM OS=Homo sapiens OX=9606 GN=PKM PE=1 SV=4	16427	cwq-o-293-1.52593.52593.3	controllerType=0 controllerNumber=1 scan=52593	235.806
39775:3	4	R.AEGSDVANAVLDGADC[+57.021]IM[+15.995]LSGETAK.G		C[+57], M[+16]	837.385	3	2510.14	2510.14	0	1.3	343	Specific	429.27	366.08	366.08	4.66	44	>sp|P14618|KPYM_HUMAN Pyruvate kinase PKM OS=Homo sapiens OX=9606 GN=PKM PE=1 SV=4	16427	cwq-o-293-1.48264.48264.3	controllerType=0 controllerNumber=1 scan=48264	215.998
37777:3	4	R.AEGSDVANAVLDGADC[+57.021]IM[+15.995]LSGETAK.G		C[+57], M[+16]	837.384	3	2510.14	2510.14	0	-0.5	343	Specific	877.6	721.82	721.82	15.75	44	>sp|P14618|KPYM_HUMAN Pyruvate kinase PKM OS=Homo sapiens OX=9606 GN=PKM PE=1 SV=4	16427	cwq-o-293-1.46039.46039.3	controllerType=0 controllerNumber=1 scan=46039	205.657
35558:3	4	R.AEGSDVANAVLDGADC[+57.021]IM[+15.995]LSGETAK.G		C[+57], M[+16]	837.387	3	2510.15	2510.14	0	3.2	343	Specific	997.93	859.29	859.29	17.48	44	>sp|P14618|KPYM_HUMAN Pyruvate kinase PKM OS=Homo sapiens OX=9606 GN=PKM PE=1 SV=4	16427	cwq-o-293-1.43564.43564.3	controllerType=0 controllerNumber=1 scan=43564	194.701
20656:2	4	K.GDYPLEAVR.M			510.257	2	1019.51	1019.52	0	-8.3	368	Specific	531.33	339.85	339.85	5.21	44	>sp|P14618|KPYM_HUMAN Pyruvate kinase PKM OS=Homo sapiens OX=9606 GN=PKM PE=1 SV=4	16427	cwq-o-293-1.26739.26739.3	controllerType=0 controllerNumber=1 scan=26739	127.57
20753:2	4	K.GDYPLEAVR.M			510.261	2	1019.52	1019.52	0	-0.3	368	Specific	614.23	379.24	379.24	9.45	44	>sp|P14618|KPYM_HUMAN Pyruvate kinase PKM OS=Homo sapiens OX=9606 GN=PKM PE=1 SV=4	16427	cwq-o-293-1.26848.26848.2	controllerType=0 controllerNumber=1 scan=26848	128.045
09372:2	4	R.MQHLIAR.E			434.745	2	868.482	868.482	0	0.2	377	Specific	314.8	146.33	146.33	2.68	44	>sp|P14618|KPYM_HUMAN Pyruvate kinase PKM OS=Homo sapiens OX=9606 GN=PKM PE=1 SV=4	16427	cwq-o-293-1.14064.14064.2	controllerType=0 controllerNumber=1 scan=14064	68.5253
05542:2	4	R.M[+15.995]QHLIAR.E		M[+16]	442.742	2	884.477	884.477	0	0.5	377	Specific	362.36	163.92	163.92	2.65	44	>sp|P14618|KPYM_HUMAN Pyruvate kinase PKM OS=Homo sapiens OX=9606 GN=PKM PE=1 SV=4	16427	cwq-o-293-1.9580.9580.2	controllerType=0 controllerNumber=1 scan=9580	45.997
40499:2	4	R.EAEAAIYHLQLFEELR.R			966.491	2	1931.97	1931.99	0	-6.1	384	Specific	243.86	39.45	39.45	0.45	44	>sp|P14618|KPYM_HUMAN Pyruvate kinase PKM OS=Homo sapiens OX=9606 GN=PKM PE=1 SV=4	16427	cwq-o-293-1.49072.49072.3	controllerType=0 controllerNumber=1 scan=49072	219.698
37239:2	4	R.EAEAAIYHLQLFEELR.R			966.503	2	1932	1931.99	0	6.8	384	Specific	445.94	283.85	283.85	4.23	44	>sp|P14618|KPYM_HUMAN Pyruvate kinase PKM OS=Homo sapiens OX=9606 GN=PKM PE=1 SV=4	16427	cwq-o-293-1.45438.45438.2	controllerType=0 controllerNumber=1 scan=45438	202.865
38093:2	4	R.EAEAAIYHLQLFEELR.R			966.489	2	1931.97	1931.99	0	-7.6	384	Specific	477.95	308.68	308.68	4.13	44	>sp|P14618|KPYM_HUMAN Pyruvate kinase PKM OS=Homo sapiens OX=9606 GN=PKM PE=1 SV=4	16427	cwq-o-293-1.46390.46390.3	controllerType=0 controllerNumber=1 scan=46390	207.313
38295:2	4	R.EAEAAIYHLQLFEELR.R			966.504	2	1932	1931.99	0	7	384	Specific	661.1	469.64	469.64	10.99	44	>sp|P14618|KPYM_HUMAN Pyruvate kinase PKM OS=Homo sapiens OX=9606 GN=PKM PE=1 SV=4	16427	cwq-o-293-1.46614.46614.2	controllerType=0 controllerNumber=1 scan=46614	208.363
36721:3	4	R.EAEAAIYHLQLFEELR.R			644.667	3	1931.98	1931.99	0	-0.6	384	Specific	705.62	636.89	636.89	13.69	44	>sp|P14618|KPYM_HUMAN Pyruvate kinase PKM OS=Homo sapiens OX=9606 GN=PKM PE=1 SV=4	16427	cwq-o-293-1.44861.44861.3	controllerType=0 controllerNumber=1 scan=44861	200.169
41881:3	4	R.EAEAAIYHLQLFEELR.R			644.667	3	1931.99	1931.99	0	0.6	384	Specific	722.13	612.03	612.03	13.77	44	>sp|P14618|KPYM_HUMAN Pyruvate kinase PKM OS=Homo sapiens OX=9606 GN=PKM PE=1 SV=4	16427	cwq-o-293-1.50607.50607.3	controllerType=0 controllerNumber=1 scan=50607	226.725
40837:3	4	R.EAEAAIYHLQLFEELR.R			644.667	3	1931.99	1931.99	0	0.4	384	Specific	745.35	652.69	652.69	13.77	44	>sp|P14618|KPYM_HUMAN Pyruvate kinase PKM OS=Homo sapiens OX=9606 GN=PKM PE=1 SV=4	16427	cwq-o-293-1.49447.49447.3	controllerType=0 controllerNumber=1 scan=49447	221.436
42504:3	4	R.EAEAAIYHLQLFEELR.R			644.667	3	1931.99	1931.99	0	0.2	384	Specific	746.46	626.08	626.08	13.77	44	>sp|P14618|KPYM_HUMAN Pyruvate kinase PKM OS=Homo sapiens OX=9606 GN=PKM PE=1 SV=4	16427	cwq-o-293-1.51299.51299.3	controllerType=0 controllerNumber=1 scan=51299	229.87
39473:2	4	R.EAEAAIYHLQLFEELR.R			966.505	2	1932	1931.99	0	8.1	384	Specific	789.71	522.45	522.45	13.55	44	>sp|P14618|KPYM_HUMAN Pyruvate kinase PKM OS=Homo sapiens OX=9606 GN=PKM PE=1 SV=4	16427	cwq-o-293-1.47928.47928.2	controllerType=0 controllerNumber=1 scan=47928	214.437
40330:3	4	R.EAEAAIYHLQLFEELR.R			644.67	3	1932	1931.99	0	5.5	384	Specific	793.77	704.79	704.79	14.13	44	>sp|P14618|KPYM_HUMAN Pyruvate kinase PKM OS=Homo sapiens OX=9606 GN=PKM PE=1 SV=4	16427	cwq-o-293-1.48884.48884.3	controllerType=0 controllerNumber=1 scan=48884	218.832
39118:2	4	R.EAEAAIYHLQLFEELR.R			966.495	2	1931.98	1931.99	0	-2.1	384	Specific	793.85	548.81	548.81	13.62	44	>sp|P14618|KPYM_HUMAN Pyruvate kinase PKM OS=Homo sapiens OX=9606 GN=PKM PE=1 SV=4	16427	cwq-o-293-1.47532.47532.2	controllerType=0 controllerNumber=1 scan=47532	212.608
40451:3	4	R.EAEAAIYHLQLFEELR.R			644.666	3	1931.98	1931.99	0	-1.2	384	Specific	804.29	664.06	664.06	15.69	44	>sp|P14618|KPYM_HUMAN Pyruvate kinase PKM OS=Homo sapiens OX=9606 GN=PKM PE=1 SV=4	16427	cwq-o-293-1.49018.49018.3	controllerType=0 controllerNumber=1 scan=49018	219.439
37151:2	4	R.EAEAAIYHLQLFEELR.R			966.5	2	1931.99	1931.99	0	3.4	384	Specific	812.62	586.51	586.51	15.12	44	>sp|P14618|KPYM_HUMAN Pyruvate kinase PKM OS=Homo sapiens OX=9606 GN=PKM PE=1 SV=4	16427	cwq-o-293-1.45341.45341.2	controllerType=0 controllerNumber=1 scan=45341	202.401
39039:2	4	R.EAEAAIYHLQLFEELR.R			966.496	2	1931.99	1931.99	0	-0.5	384	Specific	838.19	606.56	606.56	15.38	44	>sp|P14618|KPYM_HUMAN Pyruvate kinase PKM OS=Homo sapiens OX=9606 GN=PKM PE=1 SV=4	16427	cwq-o-293-1.47444.47444.2	controllerType=0 controllerNumber=1 scan=47444	212.203
41496:3	4	R.EAEAAIYHLQLFEELR.R			644.667	3	1931.99	1931.99	0	0.8	384	Specific	840.37	729.8	729.8	15.77	44	>sp|P14618|KPYM_HUMAN Pyruvate kinase PKM OS=Homo sapiens OX=9606 GN=PKM PE=1 SV=4	16427	cwq-o-293-1.50179.50179.3	controllerType=0 controllerNumber=1 scan=50179	224.776
36574:3	4	R.EAEAAIYHLQLFEELR.R			644.668	3	1931.99	1931.99	0	2.3	384	Specific	845	746.98	746.98	15.61	44	>sp|P14618|KPYM_HUMAN Pyruvate kinase PKM OS=Homo sapiens OX=9606 GN=PKM PE=1 SV=4	16427	cwq-o-293-1.44697.44697.3	controllerType=0 controllerNumber=1 scan=44697	199.419
38510:2	4	R.EAEAAIYHLQLFEELR.R			966.504	2	1932	1931.99	0	7.9	384	Specific	846.24	606.12	606.12	14.55	44	>sp|P14618|KPYM_HUMAN Pyruvate kinase PKM OS=Homo sapiens OX=9606 GN=PKM PE=1 SV=4	16427	cwq-o-293-1.46854.46854.2	controllerType=0 controllerNumber=1 scan=46854	209.478
42334:3	4	R.EAEAAIYHLQLFEELR.R			644.665	3	1931.98	1931.99	0	-3.2	384	Specific	852.38	759.94	759.94	16.26	44	>sp|P14618|KPYM_HUMAN Pyruvate kinase PKM OS=Homo sapiens OX=9606 GN=PKM PE=1 SV=4	16427	cwq-o-293-1.51110.51110.3	controllerType=0 controllerNumber=1 scan=51110	229.012
41048:3	4	R.EAEAAIYHLQLFEELR.R			644.671	3	1932	1931.99	0	6.5	384	Specific	855.35	732.95	732.95	15.98	44	>sp|P14618|KPYM_HUMAN Pyruvate kinase PKM OS=Homo sapiens OX=9606 GN=PKM PE=1 SV=4	16427	cwq-o-293-1.49681.49681.3	controllerType=0 controllerNumber=1 scan=49681	222.511
37985:3	4	R.EAEAAIYHLQLFEELR.R			644.666	3	1931.98	1931.99	0	-0.8	384	Specific	862.89	732.56	732.56	16.69	44	>sp|P14618|KPYM_HUMAN Pyruvate kinase PKM OS=Homo sapiens OX=9606 GN=PKM PE=1 SV=4	16427	cwq-o-293-1.46270.46270.3	controllerType=0 controllerNumber=1 scan=46270	206.758
44091:3	4	R.EAEAAIYHLQLFEELR.R			644.664	3	1931.98	1931.99	0	-3.8	384	Specific	867.05	702.67	702.67	16.26	44	>sp|P14618|KPYM_HUMAN Pyruvate kinase PKM OS=Homo sapiens OX=9606 GN=PKM PE=1 SV=4	16427	cwq-o-293-1.53060.53060.3	controllerType=0 controllerNumber=1 scan=53060	237.923
41580:3	4	R.EAEAAIYHLQLFEELR.R			644.667	3	1931.99	1931.99	0	0.5	384	Specific	869.92	749.9	749.9	16.77	44	>sp|P14618|KPYM_HUMAN Pyruvate kinase PKM OS=Homo sapiens OX=9606 GN=PKM PE=1 SV=4	16427	cwq-o-293-1.50272.50272.3	controllerType=0 controllerNumber=1 scan=50272	225.197
36480:3	4	R.EAEAAIYHLQLFEELR.R			644.666	3	1931.98	1931.99	0	-2	384	Specific	870.73	769.16	769.16	16.48	44	>sp|P14618|KPYM_HUMAN Pyruvate kinase PKM OS=Homo sapiens OX=9606 GN=PKM PE=1 SV=4	16427	cwq-o-293-1.44592.44592.3	controllerType=0 controllerNumber=1 scan=44592	198.993
37940:3	4	R.EAEAAIYHLQLFEELR.R			644.668	3	1931.99	1931.99	0	2	384	Specific	871.8	726.31	726.31	16.61	44	>sp|P14618|KPYM_HUMAN Pyruvate kinase PKM OS=Homo sapiens OX=9606 GN=PKM PE=1 SV=4	16427	cwq-o-293-1.46220.46220.3	controllerType=0 controllerNumber=1 scan=46220	206.513
42604:3	4	R.EAEAAIYHLQLFEELR.R			644.671	3	1932	1931.99	0	6.4	384	Specific	881.51	730.25	730.25	15.98	44	>sp|P14618|KPYM_HUMAN Pyruvate kinase PKM OS=Homo sapiens OX=9606 GN=PKM PE=1 SV=4	16427	cwq-o-293-1.51410.51410.3	controllerType=0 controllerNumber=1 scan=51410	230.381
44365:3	4	R.EAEAAIYHLQLFEELR.R			644.669	3	1931.99	1931.99	0	3.4	384	Specific	882.08	747.41	747.41	16.43	44	>sp|P14618|KPYM_HUMAN Pyruvate kinase PKM OS=Homo sapiens OX=9606 GN=PKM PE=1 SV=4	16427	cwq-o-293-1.53364.53364.3	controllerType=0 controllerNumber=1 scan=53364	239.321
44352:3	4	R.EAEAAIYHLQLFEELR.R			644.669	3	1931.99	1931.99	0	4.1	384	Specific	885.22	763.69	763.69	16.22	44	>sp|P14618|KPYM_HUMAN Pyruvate kinase PKM OS=Homo sapiens OX=9606 GN=PKM PE=1 SV=4	16427	cwq-o-293-1.53349.53349.3	controllerType=0 controllerNumber=1 scan=53349	239.254
41623:3	4	R.EAEAAIYHLQLFEELR.R			644.669	3	1931.99	1931.99	0	3.9	384	Specific	887.74	764.49	764.49	16.22	44	>sp|P14618|KPYM_HUMAN Pyruvate kinase PKM OS=Homo sapiens OX=9606 GN=PKM PE=1 SV=4	16427	cwq-o-293-1.50320.50320.3	controllerType=0 controllerNumber=1 scan=50320	225.414
43158:3	4	R.EAEAAIYHLQLFEELR.R			644.666	3	1931.98	1931.99	0	-1	384	Specific	888.56	746.99	746.99	16.69	44	>sp|P14618|KPYM_HUMAN Pyruvate kinase PKM OS=Homo sapiens OX=9606 GN=PKM PE=1 SV=4	16427	cwq-o-293-1.52025.52025.3	controllerType=0 controllerNumber=1 scan=52025	233.22
41459:3	4	R.EAEAAIYHLQLFEELR.R			644.668	3	1931.99	1931.99	0	1.2	384	Specific	891.17	734.5	734.5	16.61	44	>sp|P14618|KPYM_HUMAN Pyruvate kinase PKM OS=Homo sapiens OX=9606 GN=PKM PE=1 SV=4	16427	cwq-o-293-1.50138.50138.3	controllerType=0 controllerNumber=1 scan=50138	224.591
42689:3	4	R.EAEAAIYHLQLFEELR.R			644.667	3	1931.99	1931.99	0	0.3	384	Specific	891.29	759.37	759.37	16.77	44	>sp|P14618|KPYM_HUMAN Pyruvate kinase PKM OS=Homo sapiens OX=9606 GN=PKM PE=1 SV=4	16427	cwq-o-293-1.51504.51504.3	controllerType=0 controllerNumber=1 scan=51504	230.824
37729:3	4	R.EAEAAIYHLQLFEELR.R			644.661	3	1931.97	1931.99	0	-8.7	384	Specific	893.42	740.14	740.14	15.81	44	>sp|P14618|KPYM_HUMAN Pyruvate kinase PKM OS=Homo sapiens OX=9606 GN=PKM PE=1 SV=4	16427	cwq-o-293-1.45985.45985.3	controllerType=0 controllerNumber=1 scan=45985	205.406
37024:3	4	R.EAEAAIYHLQLFEELR.R			644.668	3	1931.99	1931.99	0	1.4	384	Specific	895.92	750.53	750.53	16.61	44	>sp|P14618|KPYM_HUMAN Pyruvate kinase PKM OS=Homo sapiens OX=9606 GN=PKM PE=1 SV=4	16427	cwq-o-293-1.45200.45200.3	controllerType=0 controllerNumber=1 scan=45200	201.737
36990:3	4	R.EAEAAIYHLQLFEELR.R			644.672	3	1932	1931.99	0	8.1	384	Specific	899.66	752.73	752.73	15.86	44	>sp|P14618|KPYM_HUMAN Pyruvate kinase PKM OS=Homo sapiens OX=9606 GN=PKM PE=1 SV=4	16427	cwq-o-293-1.45162.45162.3	controllerType=0 controllerNumber=1 scan=45162	201.565
37812:3	4	R.EAEAAIYHLQLFEELR.R			644.666	3	1931.98	1931.99	0	-1.1	384	Specific	906.49	763.43	763.43	17.69	44	>sp|P14618|KPYM_HUMAN Pyruvate kinase PKM OS=Homo sapiens OX=9606 GN=PKM PE=1 SV=4	16427	cwq-o-293-1.46078.46078.3	controllerType=0 controllerNumber=1 scan=46078	205.84
38754:2	4	R.EAEAAIYHLQLFEELR.R			966.489	2	1931.97	1931.99	0	-7.7	384	Specific	911.03	652.41	652.41	16.5	44	>sp|P14618|KPYM_HUMAN Pyruvate kinase PKM OS=Homo sapiens OX=9606 GN=PKM PE=1 SV=4	16427	cwq-o-293-1.47126.47126.2	controllerType=0 controllerNumber=1 scan=47126	210.748
43499:3	4	R.EAEAAIYHLQLFEELR.R			644.666	3	1931.98	1931.99	0	-1.2	384	Specific	911.06	795.45	795.45	17.69	44	>sp|P14618|KPYM_HUMAN Pyruvate kinase PKM OS=Homo sapiens OX=9606 GN=PKM PE=1 SV=4	16427	cwq-o-293-1.52404.52404.3	controllerType=0 controllerNumber=1 scan=52404	234.948
44166:3	4	R.EAEAAIYHLQLFEELR.R			644.668	3	1931.99	1931.99	0	1.1	384	Specific	912.49	836.11	836.11	17.77	44	>sp|P14618|KPYM_HUMAN Pyruvate kinase PKM OS=Homo sapiens OX=9606 GN=PKM PE=1 SV=4	16427	cwq-o-293-1.53144.53144.3	controllerType=0 controllerNumber=1 scan=53144	238.304
39743:3	4	R.EAEAAIYHLQLFEELR.R			644.665	3	1931.98	1931.99	0	-3	384	Specific	913.07	785.42	785.42	17.26	44	>sp|P14618|KPYM_HUMAN Pyruvate kinase PKM OS=Homo sapiens OX=9606 GN=PKM PE=1 SV=4	16427	cwq-o-293-1.48229.48229.3	controllerType=0 controllerNumber=1 scan=48229	215.836
40552:3	4	R.EAEAAIYHLQLFEELR.R			644.67	3	1931.99	1931.99	0	4.4	384	Specific	913.76	754.29	754.29	17.22	44	>sp|P14618|KPYM_HUMAN Pyruvate kinase PKM OS=Homo sapiens OX=9606 GN=PKM PE=1 SV=4	16427	cwq-o-293-1.49130.49130.3	controllerType=0 controllerNumber=1 scan=49130	219.987
41213:3	4	R.EAEAAIYHLQLFEELR.R			644.667	3	1931.99	1931.99	0	0	384	Specific	918.82	778.3	778.3	17.77	44	>sp|P14618|KPYM_HUMAN Pyruvate kinase PKM OS=Homo sapiens OX=9606 GN=PKM PE=1 SV=4	16427	cwq-o-293-1.49865.49865.3	controllerType=0 controllerNumber=1 scan=49865	223.346
40633:3	4	R.EAEAAIYHLQLFEELR.R			644.665	3	1931.98	1931.99	0	-2.3	384	Specific	921	802.02	802.02	17.48	44	>sp|P14618|KPYM_HUMAN Pyruvate kinase PKM OS=Homo sapiens OX=9606 GN=PKM PE=1 SV=4	16427	cwq-o-293-1.49221.49221.3	controllerType=0 controllerNumber=1 scan=49221	220.398
44243:3	4	R.EAEAAIYHLQLFEELR.R			644.668	3	1931.99	1931.99	0	2.1	384	Specific	923.75	804.72	804.72	17.61	44	>sp|P14618|KPYM_HUMAN Pyruvate kinase PKM OS=Homo sapiens OX=9606 GN=PKM PE=1 SV=4	16427	cwq-o-293-1.53229.53229.3	controllerType=0 controllerNumber=1 scan=53229	238.696
39129:3	4	R.EAEAAIYHLQLFEELR.R			644.667	3	1931.99	1931.99	0	0.4	384	Specific	930.5	819.51	819.51	17.77	44	>sp|P14618|KPYM_HUMAN Pyruvate kinase PKM OS=Homo sapiens OX=9606 GN=PKM PE=1 SV=4	16427	cwq-o-293-1.47545.47545.3	controllerType=0 controllerNumber=1 scan=47545	212.67
41337:3	4	R.EAEAAIYHLQLFEELR.R			644.666	3	1931.98	1931.99	0	-1	384	Specific	932.69	841.81	841.81	17.69	44	>sp|P14618|KPYM_HUMAN Pyruvate kinase PKM OS=Homo sapiens OX=9606 GN=PKM PE=1 SV=4	16427	cwq-o-293-1.50002.50002.3	controllerType=0 controllerNumber=1 scan=50002	223.97
41294:3	4	R.EAEAAIYHLQLFEELR.R			644.669	3	1931.99	1931.99	0	3.7	384	Specific	936.63	788.65	788.65	17.22	44	>sp|P14618|KPYM_HUMAN Pyruvate kinase PKM OS=Homo sapiens OX=9606 GN=PKM PE=1 SV=4	16427	cwq-o-293-1.49955.49955.3	controllerType=0 controllerNumber=1 scan=49955	223.757
38173:3	4	R.EAEAAIYHLQLFEELR.R			644.663	3	1931.97	1931.99	0	-6.3	384	Specific	940.6	771.41	771.41	16.97	44	>sp|P14618|KPYM_HUMAN Pyruvate kinase PKM OS=Homo sapiens OX=9606 GN=PKM PE=1 SV=4	16427	cwq-o-293-1.46478.46478.3	controllerType=0 controllerNumber=1 scan=46478	207.737
43415:3	4	R.EAEAAIYHLQLFEELR.R			644.664	3	1931.98	1931.99	0	-3.9	384	Specific	941.13	848.89	848.89	17.15	44	>sp|P14618|KPYM_HUMAN Pyruvate kinase PKM OS=Homo sapiens OX=9606 GN=PKM PE=1 SV=4	16427	cwq-o-293-1.52311.52311.3	controllerType=0 controllerNumber=1 scan=52311	234.528
43405:3	4	R.EAEAAIYHLQLFEELR.R			644.667	3	1931.99	1931.99	0	0.2	384	Specific	941.35	786.75	786.75	17.77	44	>sp|P14618|KPYM_HUMAN Pyruvate kinase PKM OS=Homo sapiens OX=9606 GN=PKM PE=1 SV=4	16427	cwq-o-293-1.52300.52300.3	controllerType=0 controllerNumber=1 scan=52300	234.478
40713:3	4	R.EAEAAIYHLQLFEELR.R			644.671	3	1932	1931.99	0	6.4	384	Specific	941.9	771.84	771.84	16.98	44	>sp|P14618|KPYM_HUMAN Pyruvate kinase PKM OS=Homo sapiens OX=9606 GN=PKM PE=1 SV=4	16427	cwq-o-293-1.49310.49310.3	controllerType=0 controllerNumber=1 scan=49310	220.806
39641:3	4	R.EAEAAIYHLQLFEELR.R			644.668	3	1931.99	1931.99	0	1.3	384	Specific	946.43	784.71	784.71	17.61	44	>sp|P14618|KPYM_HUMAN Pyruvate kinase PKM OS=Homo sapiens OX=9606 GN=PKM PE=1 SV=4	16427	cwq-o-293-1.48116.48116.3	controllerType=0 controllerNumber=1 scan=48116	215.305
43247:3	4	R.EAEAAIYHLQLFEELR.R			644.668	3	1931.99	1931.99	0	1.1	384	Specific	951.17	850.49	850.49	18.77	44	>sp|P14618|KPYM_HUMAN Pyruvate kinase PKM OS=Homo sapiens OX=9606 GN=PKM PE=1 SV=4	16427	cwq-o-293-1.52124.52124.3	controllerType=0 controllerNumber=1 scan=52124	233.68
37336:3	4	R.EAEAAIYHLQLFEELR.R			644.666	3	1931.98	1931.99	0	-1	384	Specific	951.48	793.97	793.97	18.69	44	>sp|P14618|KPYM_HUMAN Pyruvate kinase PKM OS=Homo sapiens OX=9606 GN=PKM PE=1 SV=4	16427	cwq-o-293-1.45547.45547.3	controllerType=0 controllerNumber=1 scan=45547	203.371
37252:3	4	R.EAEAAIYHLQLFEELR.R			644.669	3	1931.99	1931.99	0	3.2	384	Specific	952.05	835.8	835.8	18.43	44	>sp|P14618|KPYM_HUMAN Pyruvate kinase PKM OS=Homo sapiens OX=9606 GN=PKM PE=1 SV=4	16427	cwq-o-293-1.45453.45453.3	controllerType=0 controllerNumber=1 scan=45453	202.934
38253:3	4	R.EAEAAIYHLQLFEELR.R			644.662	3	1931.97	1931.99	0	-8.2	384	Specific	958.42	820.33	820.33	17.81	44	>sp|P14618|KPYM_HUMAN Pyruvate kinase PKM OS=Homo sapiens OX=9606 GN=PKM PE=1 SV=4	16427	cwq-o-293-1.46568.46568.3	controllerType=0 controllerNumber=1 scan=46568	208.151
39912:3	4	R.EAEAAIYHLQLFEELR.R			644.669	3	1931.99	1931.99	0	3	384	Specific	960.15	845.16	845.16	18.43	44	>sp|P14618|KPYM_HUMAN Pyruvate kinase PKM OS=Homo sapiens OX=9606 GN=PKM PE=1 SV=4	16427	cwq-o-293-1.48417.48417.3	controllerType=0 controllerNumber=1 scan=48417	216.701
40252:3	4	R.EAEAAIYHLQLFEELR.R			644.672	3	1932	1931.99	0	7.9	384	Specific	963.16	846.19	846.19	17.86	44	>sp|P14618|KPYM_HUMAN Pyruvate kinase PKM OS=Homo sapiens OX=9606 GN=PKM PE=1 SV=4	16427	cwq-o-293-1.48797.48797.3	controllerType=0 controllerNumber=1 scan=48797	218.432
40883:3	4	R.EAEAAIYHLQLFEELR.R			644.667	3	1931.99	1931.99	0	-0.2	384	Specific	973.28	808.75	808.75	18.69	44	>sp|P14618|KPYM_HUMAN Pyruvate kinase PKM OS=Homo sapiens OX=9606 GN=PKM PE=1 SV=4	16427	cwq-o-293-1.49498.49498.3	controllerType=0 controllerNumber=1 scan=49498	221.677
39053:3	4	R.EAEAAIYHLQLFEELR.R			644.668	3	1931.99	1931.99	0	1.4	384	Specific	974.66	881.88	881.88	18.61	44	>sp|P14618|KPYM_HUMAN Pyruvate kinase PKM OS=Homo sapiens OX=9606 GN=PKM PE=1 SV=4	16427	cwq-o-293-1.47460.47460.3	controllerType=0 controllerNumber=1 scan=47460	212.279
40086:3	4	R.EAEAAIYHLQLFEELR.R			644.667	3	1931.99	1931.99	0	-0.4	384	Specific	978.96	859.83	859.83	18.69	44	>sp|P14618|KPYM_HUMAN Pyruvate kinase PKM OS=Homo sapiens OX=9606 GN=PKM PE=1 SV=4	16427	cwq-o-293-1.48612.48612.3	controllerType=0 controllerNumber=1 scan=48612	217.584
39317:3	4	R.EAEAAIYHLQLFEELR.R			644.668	3	1931.99	1931.99	0	1.8	384	Specific	979.52	892.83	892.83	18.61	44	>sp|P14618|KPYM_HUMAN Pyruvate kinase PKM OS=Homo sapiens OX=9606 GN=PKM PE=1 SV=4	16427	cwq-o-293-1.47755.47755.3	controllerType=0 controllerNumber=1 scan=47755	213.645
39241:3	4	R.EAEAAIYHLQLFEELR.R			644.669	3	1931.99	1931.99	0	2.8	384	Specific	980.4	861.73	861.73	18.43	44	>sp|P14618|KPYM_HUMAN Pyruvate kinase PKM OS=Homo sapiens OX=9606 GN=PKM PE=1 SV=4	16427	cwq-o-293-1.47670.47670.3	controllerType=0 controllerNumber=1 scan=47670	213.254
38416:3	4	R.EAEAAIYHLQLFEELR.R			644.669	3	1931.99	1931.99	0	3.2	384	Specific	981.72	858.09	858.09	18.43	44	>sp|P14618|KPYM_HUMAN Pyruvate kinase PKM OS=Homo sapiens OX=9606 GN=PKM PE=1 SV=4	16427	cwq-o-293-1.46750.46750.3	controllerType=0 controllerNumber=1 scan=46750	209
39476:3	4	R.EAEAAIYHLQLFEELR.R			644.668	3	1931.99	1931.99	0	2.4	384	Specific	986.34	902.29	902.29	18.43	44	>sp|P14618|KPYM_HUMAN Pyruvate kinase PKM OS=Homo sapiens OX=9606 GN=PKM PE=1 SV=4	16427	cwq-o-293-1.47932.47932.3	controllerType=0 controllerNumber=1 scan=47932	214.455
38332:3	4	R.EAEAAIYHLQLFEELR.R			644.667	3	1931.99	1931.99	0	0.6	384	Specific	986.51	884.61	884.61	18.77	44	>sp|P14618|KPYM_HUMAN Pyruvate kinase PKM OS=Homo sapiens OX=9606 GN=PKM PE=1 SV=4	16427	cwq-o-293-1.46656.46656.3	controllerType=0 controllerNumber=1 scan=46656	208.563
38653:3	4	R.EAEAAIYHLQLFEELR.R			644.668	3	1931.99	1931.99	0	1.6	384	Specific	987.09	895.95	895.95	18.61	44	>sp|P14618|KPYM_HUMAN Pyruvate kinase PKM OS=Homo sapiens OX=9606 GN=PKM PE=1 SV=4	16427	cwq-o-293-1.47014.47014.3	controllerType=0 controllerNumber=1 scan=47014	210.219
37100:3	4	R.EAEAAIYHLQLFEELR.R			644.667	3	1931.99	1931.99	0	-0.1	384	Specific	987.55	868.9	868.9	18.77	44	>sp|P14618|KPYM_HUMAN Pyruvate kinase PKM OS=Homo sapiens OX=9606 GN=PKM PE=1 SV=4	16427	cwq-o-293-1.45285.45285.3	controllerType=0 controllerNumber=1 scan=45285	202.138
39998:3	4	R.EAEAAIYHLQLFEELR.R			644.669	3	1931.99	1931.99	0	2.9	384	Specific	987.75	877.64	877.64	18.43	44	>sp|P14618|KPYM_HUMAN Pyruvate kinase PKM OS=Homo sapiens OX=9606 GN=PKM PE=1 SV=4	16427	cwq-o-293-1.48513.48513.3	controllerType=0 controllerNumber=1 scan=48513	217.138
38967:3	4	R.EAEAAIYHLQLFEELR.R			644.666	3	1931.98	1931.99	0	-1.3	384	Specific	994.44	872.55	872.55	18.69	44	>sp|P14618|KPYM_HUMAN Pyruvate kinase PKM OS=Homo sapiens OX=9606 GN=PKM PE=1 SV=4	16427	cwq-o-293-1.47364.47364.3	controllerType=0 controllerNumber=1 scan=47364	211.841
38496:3	4	R.EAEAAIYHLQLFEELR.R			644.666	3	1931.98	1931.99	0	-1.7	384	Specific	998.6	860.25	860.25	18.48	44	>sp|P14618|KPYM_HUMAN Pyruvate kinase PKM OS=Homo sapiens OX=9606 GN=PKM PE=1 SV=4	16427	cwq-o-293-1.46839.46839.3	controllerType=0 controllerNumber=1 scan=46839	209.409
39822:3	4	R.EAEAAIYHLQLFEELR.R			644.667	3	1931.99	1931.99	0	0.5	384	Specific	999.13	875.87	875.87	18.77	44	>sp|P14618|KPYM_HUMAN Pyruvate kinase PKM OS=Homo sapiens OX=9606 GN=PKM PE=1 SV=4	16427	cwq-o-293-1.48317.48317.3	controllerType=0 controllerNumber=1 scan=48317	216.241
40963:3	4	R.EAEAAIYHLQLFEELR.R			644.667	3	1931.99	1931.99	0	-0.4	384	Specific	1004.53	886.48	886.48	19.69	44	>sp|P14618|KPYM_HUMAN Pyruvate kinase PKM OS=Homo sapiens OX=9606 GN=PKM PE=1 SV=4	16427	cwq-o-293-1.49587.49587.3	controllerType=0 controllerNumber=1 scan=49587	222.084
40174:3	4	R.EAEAAIYHLQLFEELR.R			644.667	3	1931.99	1931.99	0	-0.5	384	Specific	1006.49	886.42	886.42	19.69	44	>sp|P14618|KPYM_HUMAN Pyruvate kinase PKM OS=Homo sapiens OX=9606 GN=PKM PE=1 SV=4	16427	cwq-o-293-1.48710.48710.3	controllerType=0 controllerNumber=1 scan=48710	218.033
37176:3	4	R.EAEAAIYHLQLFEELR.R			644.665	3	1931.98	1931.99	0	-2.3	384	Specific	1010.18	887.33	887.33	19.48	44	>sp|P14618|KPYM_HUMAN Pyruvate kinase PKM OS=Homo sapiens OX=9606 GN=PKM PE=1 SV=4	16427	cwq-o-293-1.45369.45369.3	controllerType=0 controllerNumber=1 scan=45369	202.537
38730:3	4	R.EAEAAIYHLQLFEELR.R			644.668	3	1931.99	1931.99	0	2.2	384	Specific	1013.3	882.22	882.22	19.61	44	>sp|P14618|KPYM_HUMAN Pyruvate kinase PKM OS=Homo sapiens OX=9606 GN=PKM PE=1 SV=4	16427	cwq-o-293-1.47100.47100.3	controllerType=0 controllerNumber=1 scan=47100	210.625
38808:3	4	R.EAEAAIYHLQLFEELR.R			644.668	3	1931.99	1931.99	0	0.9	384	Specific	1013.55	882.46	882.46	19.77	44	>sp|P14618|KPYM_HUMAN Pyruvate kinase PKM OS=Homo sapiens OX=9606 GN=PKM PE=1 SV=4	16427	cwq-o-293-1.47187.47187.3	controllerType=0 controllerNumber=1 scan=47187	211.027
41123:3	4	R.EAEAAIYHLQLFEELR.R			644.666	3	1931.98	1931.99	0	-1.2	384	Specific	1018.16	922.07	922.07	19.69	44	>sp|P14618|KPYM_HUMAN Pyruvate kinase PKM OS=Homo sapiens OX=9606 GN=PKM PE=1 SV=4	16427	cwq-o-293-1.49765.49765.3	controllerType=0 controllerNumber=1 scan=49765	222.89
39396:3	4	R.EAEAAIYHLQLFEELR.R			644.667	3	1931.99	1931.99	0	0.2	384	Specific	1018.24	889.97	889.97	19.77	44	>sp|P14618|KPYM_HUMAN Pyruvate kinase PKM OS=Homo sapiens OX=9606 GN=PKM PE=1 SV=4	16427	cwq-o-293-1.47843.47843.3	controllerType=0 controllerNumber=1 scan=47843	214.047
38574:3	4	R.EAEAAIYHLQLFEELR.R			644.668	3	1931.99	1931.99	0	1.9	384	Specific	1019.54	924.61	924.61	19.61	44	>sp|P14618|KPYM_HUMAN Pyruvate kinase PKM OS=Homo sapiens OX=9606 GN=PKM PE=1 SV=4	16427	cwq-o-293-1.46926.46926.3	controllerType=0 controllerNumber=1 scan=46926	209.815
38890:3	4	R.EAEAAIYHLQLFEELR.R			644.667	3	1931.99	1931.99	0	0.7	384	Specific	1027.7	934.92	934.92	19.77	44	>sp|P14618|KPYM_HUMAN Pyruvate kinase PKM OS=Homo sapiens OX=9606 GN=PKM PE=1 SV=4	16427	cwq-o-293-1.47278.47278.3	controllerType=0 controllerNumber=1 scan=47278	211.446
31805:4	4	R.EAEAAIYHLQLFEELRR.L			522.778	4	2088.09	2088.09	0	0.5	384	Specific	673.34	601.53	601.53	12.29	44	>sp|P14618|KPYM_HUMAN Pyruvate kinase PKM OS=Homo sapiens OX=9606 GN=PKM PE=1 SV=4	16427	cwq-o-293-1.39233.39233.4	controllerType=0 controllerNumber=1 scan=39233	177.488
31883:4	4	R.EAEAAIYHLQLFEELRR.L			522.777	4	2088.09	2088.09	0	-0.5	384	Specific	680.08	622.84	622.84	12.21	44	>sp|P14618|KPYM_HUMAN Pyruvate kinase PKM OS=Homo sapiens OX=9606 GN=PKM PE=1 SV=4	16427	cwq-o-293-1.39321.39321.4	controllerType=0 controllerNumber=1 scan=39321	177.828
36382:3	4	R.LAPITSDPTEATAVGAVEASFK.C			725.712	3	2175.12	2175.12	0	1.7	401	Specific	129.25	103.19	103.19	1.07	44	>sp|P14618|KPYM_HUMAN Pyruvate kinase PKM OS=Homo sapiens OX=9606 GN=PKM PE=1 SV=4	16427	cwq-o-293-1.44483.44483.3	controllerType=0 controllerNumber=1 scan=44483	198.481
38901:2	4	R.LAPITSDPTEATAVGAVEASFK.C			1088.07	2	2175.12	2175.12	0	2.2	401	Specific	248.73	119.98	119.98	2.13	44	>sp|P14618|KPYM_HUMAN Pyruvate kinase PKM OS=Homo sapiens OX=9606 GN=PKM PE=1 SV=4	16427	cwq-o-293-1.47290.47290.3	controllerType=0 controllerNumber=1 scan=47290	211.5
44281:3	4	R.LAPITSDPTEATAVGAVEASFK.C			725.713	3	2175.12	2175.12	0	2.5	401	Specific	412.79	360.14	360.14	5.14	44	>sp|P14618|KPYM_HUMAN Pyruvate kinase PKM OS=Homo sapiens OX=9606 GN=PKM PE=1 SV=4	16427	cwq-o-293-1.53271.53271.3	controllerType=0 controllerNumber=1 scan=53271	238.894
42726:3	4	R.LAPITSDPTEATAVGAVEASFK.C			725.715	3	2175.13	2175.12	0	5.5	401	Specific	441.35	313.7	313.7	4.66	44	>sp|P14618|KPYM_HUMAN Pyruvate kinase PKM OS=Homo sapiens OX=9606 GN=PKM PE=1 SV=4	16427	cwq-o-293-1.51545.51545.3	controllerType=0 controllerNumber=1 scan=51545	231.014
42809:3	4	R.LAPITSDPTEATAVGAVEASFK.C			725.711	3	2175.12	2175.12	0	0.8	401	Specific	448.75	331.32	331.32	5.23	44	>sp|P14618|KPYM_HUMAN Pyruvate kinase PKM OS=Homo sapiens OX=9606 GN=PKM PE=1 SV=4	16427	cwq-o-293-1.51637.51637.3	controllerType=0 controllerNumber=1 scan=51637	231.435
41371:3	4	R.LAPITSDPTEATAVGAVEASFK.C			725.712	3	2175.12	2175.12	0	1.5	401	Specific	455.94	368.26	368.26	5.37	44	>sp|P14618|KPYM_HUMAN Pyruvate kinase PKM OS=Homo sapiens OX=9606 GN=PKM PE=1 SV=4	16427	cwq-o-293-1.50040.50040.3	controllerType=0 controllerNumber=1 scan=50040	224.146
42243:3	4	R.LAPITSDPTEATAVGAVEASFK.C			725.708	3	2175.11	2175.12	0	-4	401	Specific	460.11	376.59	376.59	5.24	44	>sp|P14618|KPYM_HUMAN Pyruvate kinase PKM OS=Homo sapiens OX=9606 GN=PKM PE=1 SV=4	16427	cwq-o-293-1.51009.51009.3	controllerType=0 controllerNumber=1 scan=51009	228.555
38713:3	4	R.LAPITSDPTEATAVGAVEASFK.C			725.708	3	2175.11	2175.12	0	-3.3	401	Specific	469.09	386.43	386.43	6.7	44	>sp|P14618|KPYM_HUMAN Pyruvate kinase PKM OS=Homo sapiens OX=9606 GN=PKM PE=1 SV=4	16427	cwq-o-293-1.47081.47081.3	controllerType=0 controllerNumber=1 scan=47081	210.533
39713:3	4	R.LAPITSDPTEATAVGAVEASFK.C			725.713	3	2175.12	2175.12	0	2.5	401	Specific	479.69	407.97	407.97	6.86	44	>sp|P14618|KPYM_HUMAN Pyruvate kinase PKM OS=Homo sapiens OX=9606 GN=PKM PE=1 SV=4	16427	cwq-o-293-1.48196.48196.3	controllerType=0 controllerNumber=1 scan=48196	215.682
38547:2	4	R.LAPITSDPTEATAVGAVEASFK.C			1088.06	2	2175.12	2175.12	0	0.3	401	Specific	482.51	320.57	320.57	6.2	44	>sp|P14618|KPYM_HUMAN Pyruvate kinase PKM OS=Homo sapiens OX=9606 GN=PKM PE=1 SV=4	16427	cwq-o-293-1.46895.46895.2	controllerType=0 controllerNumber=1 scan=46895	209.67
39946:3	4	R.LAPITSDPTEATAVGAVEASFK.C			725.714	3	2175.13	2175.12	0	4.6	401	Specific	492.12	411.07	411.07	6.78	44	>sp|P14618|KPYM_HUMAN Pyruvate kinase PKM OS=Homo sapiens OX=9606 GN=PKM PE=1 SV=4	16427	cwq-o-293-1.48455.48455.3	controllerType=0 controllerNumber=1 scan=48455	216.873
42314:3	4	R.LAPITSDPTEATAVGAVEASFK.C			725.711	3	2175.12	2175.12	0	-0.4	401	Specific	492.79	400.36	400.36	7.24	44	>sp|P14618|KPYM_HUMAN Pyruvate kinase PKM OS=Homo sapiens OX=9606 GN=PKM PE=1 SV=4	16427	cwq-o-293-1.51088.51088.3	controllerType=0 controllerNumber=1 scan=51088	228.913
41419:3	4	R.LAPITSDPTEATAVGAVEASFK.C			725.712	3	2175.12	2175.12	0	2	401	Specific	499.15	347.83	347.83	5.65	44	>sp|P14618|KPYM_HUMAN Pyruvate kinase PKM OS=Homo sapiens OX=9606 GN=PKM PE=1 SV=4	16427	cwq-o-293-1.50094.50094.3	controllerType=0 controllerNumber=1 scan=50094	224.391
43306:3	4	R.LAPITSDPTEATAVGAVEASFK.C			725.712	3	2175.12	2175.12	0	1.5	401	Specific	502.94	432.62	432.62	7.15	44	>sp|P14618|KPYM_HUMAN Pyruvate kinase PKM OS=Homo sapiens OX=9606 GN=PKM PE=1 SV=4	16427	cwq-o-293-1.52190.52190.3	controllerType=0 controllerNumber=1 scan=52190	233.978
40363:3	4	R.LAPITSDPTEATAVGAVEASFK.C			725.712	3	2175.12	2175.12	0	2	401	Specific	508.99	416.43	416.43	7.15	44	>sp|P14618|KPYM_HUMAN Pyruvate kinase PKM OS=Homo sapiens OX=9606 GN=PKM PE=1 SV=4	16427	cwq-o-293-1.48921.48921.3	controllerType=0 controllerNumber=1 scan=48921	218.999
44431:2	4	R.LAPITSDPTEATAVGAVEASFK.C			1088.07	2	2175.13	2175.12	0	5.8	401	Specific	509.66	325.32	325.32	5.71	44	>sp|P14618|KPYM_HUMAN Pyruvate kinase PKM OS=Homo sapiens OX=9606 GN=PKM PE=1 SV=4	16427	cwq-o-293-1.53437.53437.3	controllerType=0 controllerNumber=1 scan=53437	239.656
42750:3	4	R.LAPITSDPTEATAVGAVEASFK.C			725.712	3	2175.12	2175.12	0	2.3	401	Specific	533.77	388.05	388.05	7.47	44	>sp|P14618|KPYM_HUMAN Pyruvate kinase PKM OS=Homo sapiens OX=9606 GN=PKM PE=1 SV=4	16427	cwq-o-293-1.51572.51572.3	controllerType=0 controllerNumber=1 scan=51572	231.136
39997:3	4	R.LAPITSDPTEATAVGAVEASFK.C			725.714	3	2175.13	2175.12	0	4.6	401	Specific	545.1	454.06	454.06	6.98	44	>sp|P14618|KPYM_HUMAN Pyruvate kinase PKM OS=Homo sapiens OX=9606 GN=PKM PE=1 SV=4	16427	cwq-o-293-1.48512.48512.3	controllerType=0 controllerNumber=1 scan=48512	217.133
41329:3	4	R.LAPITSDPTEATAVGAVEASFK.C			725.713	3	2175.12	2175.12	0	2.5	401	Specific	546.03	452.7	452.7	7.18	44	>sp|P14618|KPYM_HUMAN Pyruvate kinase PKM OS=Homo sapiens OX=9606 GN=PKM PE=1 SV=4	16427	cwq-o-293-1.49993.49993.3	controllerType=0 controllerNumber=1 scan=49993	223.929
39821:3	4	R.LAPITSDPTEATAVGAVEASFK.C			725.71	3	2175.12	2175.12	0	-0.7	401	Specific	551.79	456.19	456.19	7.44	44	>sp|P14618|KPYM_HUMAN Pyruvate kinase PKM OS=Homo sapiens OX=9606 GN=PKM PE=1 SV=4	16427	cwq-o-293-1.48316.48316.3	controllerType=0 controllerNumber=1 scan=48316	216.236
39164:3	4	R.LAPITSDPTEATAVGAVEASFK.C			725.714	3	2175.13	2175.12	0	4.5	401	Specific	552.89	471.31	471.31	6.98	44	>sp|P14618|KPYM_HUMAN Pyruvate kinase PKM OS=Homo sapiens OX=9606 GN=PKM PE=1 SV=4	16427	cwq-o-293-1.47584.47584.3	controllerType=0 controllerNumber=1 scan=47584	212.851
39806:3	4	R.LAPITSDPTEATAVGAVEASFK.C			725.709	3	2175.11	2175.12	0	-2.1	401	Specific	561.86	483.69	483.69	7.88	44	>sp|P14618|KPYM_HUMAN Pyruvate kinase PKM OS=Homo sapiens OX=9606 GN=PKM PE=1 SV=4	16427	cwq-o-293-1.48299.48299.3	controllerType=0 controllerNumber=1 scan=48299	216.156
36715:2	4	R.LAPITSDPTEATAVGAVEASFK.C			1088.07	2	2175.13	2175.12	0	7.1	401	Specific	575.83	383.89	383.89	7.94	44	>sp|P14618|KPYM_HUMAN Pyruvate kinase PKM OS=Homo sapiens OX=9606 GN=PKM PE=1 SV=4	16427	cwq-o-293-1.44854.44854.2	controllerType=0 controllerNumber=1 scan=44854	200.138
44212:3	4	R.LAPITSDPTEATAVGAVEASFK.C			725.713	3	2175.12	2175.12	0	2.4	401	Specific	587.08	434.66	434.66	9.7	44	>sp|P14618|KPYM_HUMAN Pyruvate kinase PKM OS=Homo sapiens OX=9606 GN=PKM PE=1 SV=4	16427	cwq-o-293-1.53195.53195.3	controllerType=0 controllerNumber=1 scan=53195	238.543
39884:3	4	R.LAPITSDPTEATAVGAVEASFK.C			725.715	3	2175.13	2175.12	0	5.7	401	Specific	593.86	451.17	451.17	8.85	44	>sp|P14618|KPYM_HUMAN Pyruvate kinase PKM OS=Homo sapiens OX=9606 GN=PKM PE=1 SV=4	16427	cwq-o-293-1.48386.48386.3	controllerType=0 controllerNumber=1 scan=48386	216.556
39210:3	4	R.LAPITSDPTEATAVGAVEASFK.C			725.713	3	2175.12	2175.12	0	2.7	401	Specific	594.15	525.8	525.8	9.7	44	>sp|P14618|KPYM_HUMAN Pyruvate kinase PKM OS=Homo sapiens OX=9606 GN=PKM PE=1 SV=4	16427	cwq-o-293-1.47636.47636.3	controllerType=0 controllerNumber=1 scan=47636	213.09
38088:2	4	R.LAPITSDPTEATAVGAVEASFK.C			1088.07	2	2175.13	2175.12	0	5.3	401	Specific	605.4	428.15	428.15	10.41	44	>sp|P14618|KPYM_HUMAN Pyruvate kinase PKM OS=Homo sapiens OX=9606 GN=PKM PE=1 SV=4	16427	cwq-o-293-1.46384.46384.2	controllerType=0 controllerNumber=1 scan=46384	207.287
38803:3	4	R.LAPITSDPTEATAVGAVEASFK.C			725.712	3	2175.12	2175.12	0	1.9	401	Specific	611.19	450.92	450.92	10.33	44	>sp|P14618|KPYM_HUMAN Pyruvate kinase PKM OS=Homo sapiens OX=9606 GN=PKM PE=1 SV=4	16427	cwq-o-293-1.47181.47181.3	controllerType=0 controllerNumber=1 scan=47181	210.997
43383:3	4	R.LAPITSDPTEATAVGAVEASFK.C			725.712	3	2175.12	2175.12	0	1.2	401	Specific	612.91	460.16	460.16	10.88	44	>sp|P14618|KPYM_HUMAN Pyruvate kinase PKM OS=Homo sapiens OX=9606 GN=PKM PE=1 SV=4	16427	cwq-o-293-1.52276.52276.3	controllerType=0 controllerNumber=1 scan=52276	234.367
39477:3	4	R.LAPITSDPTEATAVGAVEASFK.C			725.714	3	2175.13	2175.12	0	3.8	401	Specific	616.2	451.51	451.51	10.49	44	>sp|P14618|KPYM_HUMAN Pyruvate kinase PKM OS=Homo sapiens OX=9606 GN=PKM PE=1 SV=4	16427	cwq-o-293-1.47933.47933.3	controllerType=0 controllerNumber=1 scan=47933	214.459
37379:2	4	R.LAPITSDPTEATAVGAVEASFK.C			1088.07	2	2175.12	2175.12	0	2.4	401	Specific	638.36	452.74	452.74	11.39	44	>sp|P14618|KPYM_HUMAN Pyruvate kinase PKM OS=Homo sapiens OX=9606 GN=PKM PE=1 SV=4	16427	cwq-o-293-1.45594.45594.2	controllerType=0 controllerNumber=1 scan=45594	203.595
37862:2	4	R.LAPITSDPTEATAVGAVEASFK.C			1088.06	2	2175.11	2175.12	0	-3.9	401	Specific	648.38	484.77	484.77	10.54	44	>sp|P14618|KPYM_HUMAN Pyruvate kinase PKM OS=Homo sapiens OX=9606 GN=PKM PE=1 SV=4	16427	cwq-o-293-1.46133.46133.2	controllerType=0 controllerNumber=1 scan=46133	206.106
37360:2	4	R.LAPITSDPTEATAVGAVEASFK.C			1088.06	2	2175.12	2175.12	0	-0.1	401	Specific	653.13	446.19	446.19	12.05	44	>sp|P14618|KPYM_HUMAN Pyruvate kinase PKM OS=Homo sapiens OX=9606 GN=PKM PE=1 SV=4	16427	cwq-o-293-1.45573.45573.2	controllerType=0 controllerNumber=1 scan=45573	203.5
42200:2	4	R.LAPITSDPTEATAVGAVEASFK.C			1088.05	2	2175.1	2175.12	0	-7.7	401	Specific	660.39	451.89	451.89	11.78	44	>sp|P14618|KPYM_HUMAN Pyruvate kinase PKM OS=Homo sapiens OX=9606 GN=PKM PE=1 SV=4	16427	cwq-o-293-1.50961.50961.2	controllerType=0 controllerNumber=1 scan=50961	228.339
39623:3	4	R.LAPITSDPTEATAVGAVEASFK.C			725.713	3	2175.13	2175.12	0	3.3	401	Specific	660.46	590.98	590.98	11.7	44	>sp|P14618|KPYM_HUMAN Pyruvate kinase PKM OS=Homo sapiens OX=9606 GN=PKM PE=1 SV=4	16427	cwq-o-293-1.48096.48096.3	controllerType=0 controllerNumber=1 scan=48096	215.214
43283:2	4	R.LAPITSDPTEATAVGAVEASFK.C			1088.07	2	2175.13	2175.12	0	5.1	401	Specific	661.88	474.56	474.56	11.54	44	>sp|P14618|KPYM_HUMAN Pyruvate kinase PKM OS=Homo sapiens OX=9606 GN=PKM PE=1 SV=4	16427	cwq-o-293-1.52164.52164.2	controllerType=0 controllerNumber=1 scan=52164	233.861
40999:2	4	R.LAPITSDPTEATAVGAVEASFK.C			1088.07	2	2175.14	2175.12	0	8	401	Specific	671.77	485.69	485.69	11.31	44	>sp|P14618|KPYM_HUMAN Pyruvate kinase PKM OS=Homo sapiens OX=9606 GN=PKM PE=1 SV=4	16427	cwq-o-293-1.49627.49627.2	controllerType=0 controllerNumber=1 scan=49627	222.266
42765:2	4	R.LAPITSDPTEATAVGAVEASFK.C			1088.07	2	2175.13	2175.12	0	7.6	401	Specific	675.7	485.01	485.01	11.82	44	>sp|P14618|KPYM_HUMAN Pyruvate kinase PKM OS=Homo sapiens OX=9606 GN=PKM PE=1 SV=4	16427	cwq-o-293-1.51588.51588.2	controllerType=0 controllerNumber=1 scan=51588	231.209
40277:3	4	R.LAPITSDPTEATAVGAVEASFK.C			725.711	3	2175.12	2175.12	0	0.1	401	Specific	679.07	524.61	524.61	12.04	44	>sp|P14618|KPYM_HUMAN Pyruvate kinase PKM OS=Homo sapiens OX=9606 GN=PKM PE=1 SV=4	16427	cwq-o-293-1.48825.48825.3	controllerType=0 controllerNumber=1 scan=48825	218.562
42317:2	4	R.LAPITSDPTEATAVGAVEASFK.C			1088.07	2	2175.13	2175.12	0	5.3	401	Specific	696.28	481.75	481.75	12.09	44	>sp|P14618|KPYM_HUMAN Pyruvate kinase PKM OS=Homo sapiens OX=9606 GN=PKM PE=1 SV=4	16427	cwq-o-293-1.51091.51091.2	controllerType=0 controllerNumber=1 scan=51091	228.927
41152:3	4	R.LAPITSDPTEATAVGAVEASFK.C			725.712	3	2175.12	2175.12	0	1.8	401	Specific	699.12	530.7	530.7	11.88	44	>sp|P14618|KPYM_HUMAN Pyruvate kinase PKM OS=Homo sapiens OX=9606 GN=PKM PE=1 SV=4	16427	cwq-o-293-1.49797.49797.3	controllerType=0 controllerNumber=1 scan=49797	223.037
39128:3	4	R.LAPITSDPTEATAVGAVEASFK.C			725.714	3	2175.13	2175.12	0	4.1	401	Specific	700.72	553.66	553.66	12.49	44	>sp|P14618|KPYM_HUMAN Pyruvate kinase PKM OS=Homo sapiens OX=9606 GN=PKM PE=1 SV=4	16427	cwq-o-293-1.47544.47544.3	controllerType=0 controllerNumber=1 scan=47544	212.666
39042:3	4	R.LAPITSDPTEATAVGAVEASFK.C			725.712	3	2175.12	2175.12	0	1.9	401	Specific	701.7	562.69	562.69	12.88	44	>sp|P14618|KPYM_HUMAN Pyruvate kinase PKM OS=Homo sapiens OX=9606 GN=PKM PE=1 SV=4	16427	cwq-o-293-1.47448.47448.3	controllerType=0 controllerNumber=1 scan=47448	212.22
40771:2	4	R.LAPITSDPTEATAVGAVEASFK.C			1088.07	2	2175.12	2175.12	0	3.1	401	Specific	710.77	492.69	492.69	13.39	44	>sp|P14618|KPYM_HUMAN Pyruvate kinase PKM OS=Homo sapiens OX=9606 GN=PKM PE=1 SV=4	16427	cwq-o-293-1.49374.49374.2	controllerType=0 controllerNumber=1 scan=49374	221.097
40059:2	4	R.LAPITSDPTEATAVGAVEASFK.C			1088.07	2	2175.14	2175.12	0	8.5	401	Specific	721.33	532.12	532.12	12.25	44	>sp|P14618|KPYM_HUMAN Pyruvate kinase PKM OS=Homo sapiens OX=9606 GN=PKM PE=1 SV=4	16427	cwq-o-293-1.48581.48581.2	controllerType=0 controllerNumber=1 scan=48581	217.445
39401:2	4	R.LAPITSDPTEATAVGAVEASFK.C			1088.07	2	2175.13	2175.12	0	7.1	401	Specific	731.08	539.08	539.08	12.4	44	>sp|P14618|KPYM_HUMAN Pyruvate kinase PKM OS=Homo sapiens OX=9606 GN=PKM PE=1 SV=4	16427	cwq-o-293-1.47848.47848.2	controllerType=0 controllerNumber=1 scan=47848	214.07
40194:3	4	R.LAPITSDPTEATAVGAVEASFK.C			725.711	3	2175.12	2175.12	0	0.2	401	Specific	733.01	574.08	574.08	13.04	44	>sp|P14618|KPYM_HUMAN Pyruvate kinase PKM OS=Homo sapiens OX=9606 GN=PKM PE=1 SV=4	16427	cwq-o-293-1.48732.48732.3	controllerType=0 controllerNumber=1 scan=48732	218.133
39303:2	4	R.LAPITSDPTEATAVGAVEASFK.C			1088.07	2	2175.13	2175.12	0	6	401	Specific	741.5	556.77	556.77	12.95	44	>sp|P14618|KPYM_HUMAN Pyruvate kinase PKM OS=Homo sapiens OX=9606 GN=PKM PE=1 SV=4	16427	cwq-o-293-1.47739.47739.2	controllerType=0 controllerNumber=1 scan=47739	213.571
38277:2	4	R.LAPITSDPTEATAVGAVEASFK.C			1088.07	2	2175.14	2175.12	0	8.6	401	Specific	747.08	557.28	557.28	12.76	44	>sp|P14618|KPYM_HUMAN Pyruvate kinase PKM OS=Homo sapiens OX=9606 GN=PKM PE=1 SV=4	16427	cwq-o-293-1.46594.46594.2	controllerType=0 controllerNumber=1 scan=46594	208.269
37107:2	4	R.LAPITSDPTEATAVGAVEASFK.C			1088.06	2	2175.12	2175.12	0	1.3	401	Specific	750.02	521.36	521.36	14.57	44	>sp|P14618|KPYM_HUMAN Pyruvate kinase PKM OS=Homo sapiens OX=9606 GN=PKM PE=1 SV=4	16427	cwq-o-293-1.45292.45292.2	controllerType=0 controllerNumber=1 scan=45292	202.17
37806:2	4	R.LAPITSDPTEATAVGAVEASFK.C			1088.06	2	2175.12	2175.12	0	-0.2	401	Specific	759.32	536.78	536.78	14.18	44	>sp|P14618|KPYM_HUMAN Pyruvate kinase PKM OS=Homo sapiens OX=9606 GN=PKM PE=1 SV=4	16427	cwq-o-293-1.46071.46071.2	controllerType=0 controllerNumber=1 scan=46071	205.809
37277:2	4	R.LAPITSDPTEATAVGAVEASFK.C			1088.07	2	2175.13	2175.12	0	4.9	401	Specific	762.71	558.67	558.67	13.54	44	>sp|P14618|KPYM_HUMAN Pyruvate kinase PKM OS=Homo sapiens OX=9606 GN=PKM PE=1 SV=4	16427	cwq-o-293-1.45480.45480.2	controllerType=0 controllerNumber=1 scan=45480	203.058
40327:2	4	R.LAPITSDPTEATAVGAVEASFK.C			1088.07	2	2175.13	2175.12	0	6	401	Specific	767.05	557.39	557.39	13.95	44	>sp|P14618|KPYM_HUMAN Pyruvate kinase PKM OS=Homo sapiens OX=9606 GN=PKM PE=1 SV=4	16427	cwq-o-293-1.48880.48880.2	controllerType=0 controllerNumber=1 scan=48880	218.814
39906:2	4	R.LAPITSDPTEATAVGAVEASFK.C			1088.07	2	2175.12	2175.12	0	3	401	Specific	768.45	527.01	527.01	13.84	44	>sp|P14618|KPYM_HUMAN Pyruvate kinase PKM OS=Homo sapiens OX=9606 GN=PKM PE=1 SV=4	16427	cwq-o-293-1.48410.48410.2	controllerType=0 controllerNumber=1 scan=48410	216.666
39664:2	4	R.LAPITSDPTEATAVGAVEASFK.C			1088.07	2	2175.13	2175.12	0	7	401	Specific	776.62	564.99	564.99	13.95	44	>sp|P14618|KPYM_HUMAN Pyruvate kinase PKM OS=Homo sapiens OX=9606 GN=PKM PE=1 SV=4	16427	cwq-o-293-1.48141.48141.2	controllerType=0 controllerNumber=1 scan=48141	215.419
41163:2	4	R.LAPITSDPTEATAVGAVEASFK.C			1088.07	2	2175.13	2175.12	0	5.7	401	Specific	785.13	607.85	607.85	14.09	44	>sp|P14618|KPYM_HUMAN Pyruvate kinase PKM OS=Homo sapiens OX=9606 GN=PKM PE=1 SV=4	16427	cwq-o-293-1.49809.49809.2	controllerType=0 controllerNumber=1 scan=49809	223.092
40234:2	4	R.LAPITSDPTEATAVGAVEASFK.C			1088.07	2	2175.13	2175.12	0	4	401	Specific	787.86	593.46	593.46	14.19	44	>sp|P14618|KPYM_HUMAN Pyruvate kinase PKM OS=Homo sapiens OX=9606 GN=PKM PE=1 SV=4	16427	cwq-o-293-1.48776.48776.2	controllerType=0 controllerNumber=1 scan=48776	218.333
40153:2	4	R.LAPITSDPTEATAVGAVEASFK.C			1088.07	2	2175.13	2175.12	0	3.9	401	Specific	789.77	582.17	582.17	14.19	44	>sp|P14618|KPYM_HUMAN Pyruvate kinase PKM OS=Homo sapiens OX=9606 GN=PKM PE=1 SV=4	16427	cwq-o-293-1.48686.48686.2	controllerType=0 controllerNumber=1 scan=48686	217.92
43362:2	4	R.LAPITSDPTEATAVGAVEASFK.C			1088.07	2	2175.13	2175.12	0	5.8	401	Specific	799.06	616.85	616.85	14.09	44	>sp|P14618|KPYM_HUMAN Pyruvate kinase PKM OS=Homo sapiens OX=9606 GN=PKM PE=1 SV=4	16427	cwq-o-293-1.52252.52252.2	controllerType=0 controllerNumber=1 scan=52252	234.259
39209:2	4	R.LAPITSDPTEATAVGAVEASFK.C			1088.07	2	2175.13	2175.12	0	6.1	401	Specific	799.56	604.45	604.45	13.95	44	>sp|P14618|KPYM_HUMAN Pyruvate kinase PKM OS=Homo sapiens OX=9606 GN=PKM PE=1 SV=4	16427	cwq-o-293-1.47634.47634.2	controllerType=0 controllerNumber=1 scan=47634	213.082
39575:2	4	R.LAPITSDPTEATAVGAVEASFK.C			1088.07	2	2175.13	2175.12	0	4.8	401	Specific	799.7	561.79	561.79	14.09	44	>sp|P14618|KPYM_HUMAN Pyruvate kinase PKM OS=Homo sapiens OX=9606 GN=PKM PE=1 SV=4	16427	cwq-o-293-1.48042.48042.2	controllerType=0 controllerNumber=1 scan=48042	214.963
37187:2	4	R.LAPITSDPTEATAVGAVEASFK.C			1088.06	2	2175.12	2175.12	0	1.4	401	Specific	813.1	583.59	583.59	15.57	44	>sp|P14618|KPYM_HUMAN Pyruvate kinase PKM OS=Homo sapiens OX=9606 GN=PKM PE=1 SV=4	16427	cwq-o-293-1.45381.45381.2	controllerType=0 controllerNumber=1 scan=45381	202.592
39488:2	4	R.LAPITSDPTEATAVGAVEASFK.C			1088.07	2	2175.12	2175.12	0	3.1	401	Specific	814.75	620.53	620.53	15.39	44	>sp|P14618|KPYM_HUMAN Pyruvate kinase PKM OS=Homo sapiens OX=9606 GN=PKM PE=1 SV=4	16427	cwq-o-293-1.47945.47945.2	controllerType=0 controllerNumber=1 scan=47945	214.517
39036:2	4	R.LAPITSDPTEATAVGAVEASFK.C			1088.06	2	2175.12	2175.12	0	0.9	401	Specific	819.14	642.44	642.44	15.73	44	>sp|P14618|KPYM_HUMAN Pyruvate kinase PKM OS=Homo sapiens OX=9606 GN=PKM PE=1 SV=4	16427	cwq-o-293-1.47441.47441.2	controllerType=0 controllerNumber=1 scan=47441	212.189
38966:3	4	R.LAPITSDPTEATAVGAVEASFK.C			725.712	3	2175.12	2175.12	0	2.3	401	Specific	823.96	747.52	747.52	14.88	44	>sp|P14618|KPYM_HUMAN Pyruvate kinase PKM OS=Homo sapiens OX=9606 GN=PKM PE=1 SV=4	16427	cwq-o-293-1.47363.47363.3	controllerType=0 controllerNumber=1 scan=47363	211.836
39115:2	4	R.LAPITSDPTEATAVGAVEASFK.C			1088.07	2	2175.12	2175.12	0	2.7	401	Specific	825.15	650.35	650.35	15.39	44	>sp|P14618|KPYM_HUMAN Pyruvate kinase PKM OS=Homo sapiens OX=9606 GN=PKM PE=1 SV=4	16427	cwq-o-293-1.47529.47529.2	controllerType=0 controllerNumber=1 scan=47529	212.594
38883:3	4	R.LAPITSDPTEATAVGAVEASFK.C			725.712	3	2175.12	2175.12	0	1.8	401	Specific	841.03	709.72	709.72	14.88	44	>sp|P14618|KPYM_HUMAN Pyruvate kinase PKM OS=Homo sapiens OX=9606 GN=PKM PE=1 SV=4	16427	cwq-o-293-1.47270.47270.3	controllerType=0 controllerNumber=1 scan=47270	211.41
38938:2	4	R.LAPITSDPTEATAVGAVEASFK.C			1088.06	2	2175.12	2175.12	0	0.9	401	Specific	855.89	640.67	640.67	16.73	44	>sp|P14618|KPYM_HUMAN Pyruvate kinase PKM OS=Homo sapiens OX=9606 GN=PKM PE=1 SV=4	16427	cwq-o-293-1.47331.47331.2	controllerType=0 controllerNumber=1 scan=47331	211.69
17521:2	4	R.APIIAVTR.N			420.769	2	840.53	840.53	0	0	448	Specific	446.52	235.64	235.64	6.11	44	>sp|P14618|KPYM_HUMAN Pyruvate kinase PKM OS=Homo sapiens OX=9606 GN=PKM PE=1 SV=4	16427	cwq-o-293-1.23214.23214.2	controllerType=0 controllerNumber=1 scan=23214	112.163
27569:2	4	R.GIFPVLC[+57.021]K.D		C[+57]	467.265	2	933.522	933.523	0	-0.8	468	Specific	383.46	70.28	70.28	2.76	44	>sp|P14618|KPYM_HUMAN Pyruvate kinase PKM OS=Homo sapiens OX=9606 GN=PKM PE=1 SV=4	16427	cwq-o-293-1.34486.34486.4	controllerType=0 controllerNumber=1 scan=34486	158.937
27540:2	4	R.GIFPVLC[+57.021]K.D		C[+57]	467.265	2	933.522	933.523	0	-0.3	468	Specific	488.12	91.07	91.07	4.12	44	>sp|P14618|KPYM_HUMAN Pyruvate kinase PKM OS=Homo sapiens OX=9606 GN=PKM PE=1 SV=4	16427	cwq-o-293-1.34453.34453.2	controllerType=0 controllerNumber=1 scan=34453	158.804
34328:3	4	K.DPVQEAWAEDVDLR.V			548.264	3	1642.78	1642.77	0	3.4	476	Specific	470.15	370.32	370.32	5.68	44	>sp|P14618|KPYM_HUMAN Pyruvate kinase PKM OS=Homo sapiens OX=9606 GN=PKM PE=1 SV=4	16427	cwq-o-293-1.42188.42188.3	controllerType=0 controllerNumber=1 scan=42188	189.284
34232:3	4	K.DPVQEAWAEDVDLR.V			548.263	3	1642.78	1642.77	0	3	476	Specific	547.97	462.64	462.64	7.72	44	>sp|P14618|KPYM_HUMAN Pyruvate kinase PKM OS=Homo sapiens OX=9606 GN=PKM PE=1 SV=4	16427	cwq-o-293-1.42081.42081.3	controllerType=0 controllerNumber=1 scan=42081	188.872
34256:2	4	K.DPVQEAWAEDVDLR.V			821.889	2	1642.77	1642.77	0	0.4	476	Specific	844.41	663.88	663.88	15.72	44	>sp|P14618|KPYM_HUMAN Pyruvate kinase PKM OS=Homo sapiens OX=9606 GN=PKM PE=1 SV=4	16427	cwq-o-293-1.42108.42108.2	controllerType=0 controllerNumber=1 scan=42108	188.967
20537:2	4	R.VNFAMNVGK.A			490.253	2	979.499	979.503	0	-4	490	Specific	308.48	121.77	121.77	2.11	44	>sp|P14618|KPYM_HUMAN Pyruvate kinase PKM OS=Homo sapiens OX=9606 GN=PKM PE=1 SV=4	16427	cwq-o-293-1.26606.26606.3	controllerType=0 controllerNumber=1 scan=26606	127.015
20630:2	4	R.VNFAMNVGK.A			490.255	2	979.503	979.503	0	0.1	490	Specific	586.82	395.33	395.33	10.57	44	>sp|P14618|KPYM_HUMAN Pyruvate kinase PKM OS=Homo sapiens OX=9606 GN=PKM PE=1 SV=4	16427	cwq-o-293-1.26710.26710.2	controllerType=0 controllerNumber=1 scan=26710	127.441
20629:2	4	R.VNFAMNVGK.A			490.255	2	979.503	979.503	0	0.1	490	Specific	589.17	328	328	8.24	44	>sp|P14618|KPYM_HUMAN Pyruvate kinase PKM OS=Homo sapiens OX=9606 GN=PKM PE=1 SV=4	16427	cwq-o-293-1.26709.26709.2	controllerType=0 controllerNumber=1 scan=26709	127.433
23480:3	5	R.FQIQDISVETEDNKEK.K			641.649	3	1922.93	1922.93	0	-0.1	157	Specific	657.86	504.27	504.27	11.43	42	>sp|Q01082|SPTB2_HUMAN Spectrin beta chain, non-erythrocytic 1 OS=Homo sapiens OX=9606 GN=SPTBN1 PE=1 SV=2	4807	cwq-o-293-1.29901.29901.3	controllerType=0 controllerNumber=1 scan=29901	140.971
29031:3	5	K.TAGYPNVNIHNFTTSWR.D			659.991	3	1977.96	1977.96	0	0.4	187	Specific	866.29	774.97	774.97	16.77	42	>sp|Q01082|SPTB2_HUMAN Spectrin beta chain, non-erythrocytic 1 OS=Homo sapiens OX=9606 GN=SPTBN1 PE=1 SV=2	4807	cwq-o-293-1.36125.36125.3	controllerType=0 controllerNumber=1 scan=36125	165.408
18557:3	5	K.HRPDLIDFDK.L			419.221	3	1255.65	1255.64	0	5.5	215	Specific	576.35	347.29	347.29	5.62	42	>sp|Q01082|SPTB2_HUMAN Spectrin beta chain, non-erythrocytic 1 OS=Homo sapiens OX=9606 GN=SPTBN1 PE=1 SV=2	4807	cwq-o-293-1.24382.24382.3	controllerType=0 controllerNumber=1 scan=24382	117.372
34882:3	5	K.SNAHYNLQNAFNLAEQHLGLTK.L			828.425	3	2483.26	2483.24	0	7.5	228	Specific	322.37	224.18	224.18	2.29	42	>sp|Q01082|SPTB2_HUMAN Spectrin beta chain, non-erythrocytic 1 OS=Homo sapiens OX=9606 GN=SPTBN1 PE=1 SV=2	4807	cwq-o-293-1.42808.42808.3	controllerType=0 controllerNumber=1 scan=42808	191.775
31096:3	5	K.SNAHYNLQNAFNLAEQHLGLTK.L			828.415	3	2483.23	2483.24	0	-5	228	Specific	447.11	261.57	261.57	3.87	42	>sp|Q01082|SPTB2_HUMAN Spectrin beta chain, non-erythrocytic 1 OS=Homo sapiens OX=9606 GN=SPTBN1 PE=1 SV=2	4807	cwq-o-293-1.38437.38437.3	controllerType=0 controllerNumber=1 scan=38437	174.516
35061:3	5	K.SNAHYNLQNAFNLAEQHLGLTK.L			828.42	3	2483.24	2483.24	0	0.6	228	Specific	532.96	356.78	356.78	5.85	42	>sp|Q01082|SPTB2_HUMAN Spectrin beta chain, non-erythrocytic 1 OS=Homo sapiens OX=9606 GN=SPTBN1 PE=1 SV=2	4807	cwq-o-293-1.43009.43009.3	controllerType=0 controllerNumber=1 scan=43009	192.675
35019:4	5	K.SNAHYNLQNAFNLAEQHLGLTK.L			621.568	4	2483.25	2483.24	0	3.8	228	Specific	707.47	610.86	610.86	13.19	42	>sp|Q01082|SPTB2_HUMAN Spectrin beta chain, non-erythrocytic 1 OS=Homo sapiens OX=9606 GN=SPTBN1 PE=1 SV=2	4807	cwq-o-293-1.42962.42962.4	controllerType=0 controllerNumber=1 scan=42962	192.47
35117:4	5	K.SNAHYNLQNAFNLAEQHLGLTK.L			621.567	4	2483.25	2483.24	0	1	228	Specific	929.33	816.68	816.68	17.73	42	>sp|Q01082|SPTB2_HUMAN Spectrin beta chain, non-erythrocytic 1 OS=Homo sapiens OX=9606 GN=SPTBN1 PE=1 SV=2	4807	cwq-o-293-1.43071.43071.4	controllerType=0 controllerNumber=1 scan=43071	192.942
23036:3	5	K.LLDPEDISVDHPDEK.S			574.612	3	1721.82	1721.82	0	-0.7	250	Specific	673.18	462.59	462.59	12.13	42	>sp|Q01082|SPTB2_HUMAN Spectrin beta chain, non-erythrocytic 1 OS=Homo sapiens OX=9606 GN=SPTBN1 PE=1 SV=2	4807	cwq-o-293-1.29403.29403.3	controllerType=0 controllerNumber=1 scan=29403	138.884
22954:3	5	K.LLDPEDISVDHPDEK.S			574.613	3	1721.83	1721.82	0	1.6	250	Specific	683.81	540.73	540.73	12.57	42	>sp|Q01082|SPTB2_HUMAN Spectrin beta chain, non-erythrocytic 1 OS=Homo sapiens OX=9606 GN=SPTBN1 PE=1 SV=2	4807	cwq-o-293-1.29311.29311.3	controllerType=0 controllerNumber=1 scan=29311	138.513
20073:3	5	K.KHEAIETDIAAYEER.V			592.293	3	1774.86	1774.86	0	1.8	463	Specific	655.54	481.75	481.75	11.71	42	>sp|Q01082|SPTB2_HUMAN Spectrin beta chain, non-erythrocytic 1 OS=Homo sapiens OX=9606 GN=SPTBN1 PE=1 SV=2	4807	cwq-o-293-1.26082.26082.3	controllerType=0 controllerNumber=1 scan=26082	124.861
16317:3	5	R.ELEAENYHDIK.R			454.218	3	1360.64	1360.64	0	1.3	487	Specific	509.28	360.75	360.75	6.47	42	>sp|Q01082|SPTB2_HUMAN Spectrin beta chain, non-erythrocytic 1 OS=Homo sapiens OX=9606 GN=SPTBN1 PE=1 SV=2	4807	cwq-o-293-1.21854.21854.3	controllerType=0 controllerNumber=1 scan=21854	106.208
27781:3	5	K.HLLGVEDLLQK.H			422.244	3	1264.72	1264.73	0	-6.4	559	Specific	627.67	344.03	344.03	9.35	42	>sp|Q01082|SPTB2_HUMAN Spectrin beta chain, non-erythrocytic 1 OS=Homo sapiens OX=9606 GN=SPTBN1 PE=1 SV=2	4807	cwq-o-293-1.34723.34723.3	controllerType=0 controllerNumber=1 scan=34723	159.886
00461:2	5	R.GVNASAQK.F			387.708	2	774.408	774.41	0	-3.4	586	Specific	317.43	98.18	98.18	2.02	42	>sp|Q01082|SPTB2_HUMAN Spectrin beta chain, non-erythrocytic 1 OS=Homo sapiens OX=9606 GN=SPTBN1 PE=1 SV=2	4807	cwq-o-293-1.2055.2055.2	controllerType=0 controllerNumber=1 scan=2055	8.8134
00426:2	5	R.GVNASAQK.F			387.709	2	774.41	774.41	0	-0.2	586	Specific	338.19	99.13	99.13	2.67	42	>sp|Q01082|SPTB2_HUMAN Spectrin beta chain, non-erythrocytic 1 OS=Homo sapiens OX=9606 GN=SPTBN1 PE=1 SV=2	4807	cwq-o-293-1.1985.1985.2	controllerType=0 controllerNumber=1 scan=1985	8.4549
00427:2	5	R.GVNASAQK.F			387.709	2	774.412	774.41	0	1.5	586	Specific	374.45	114.36	114.36	2.97	42	>sp|Q01082|SPTB2_HUMAN Spectrin beta chain, non-erythrocytic 1 OS=Homo sapiens OX=9606 GN=SPTBN1 PE=1 SV=2	4807	cwq-o-293-1.1987.1987.2	controllerType=0 controllerNumber=1 scan=1987	8.4635
20766:3	5	K.FATDGEGYKPC[+57.021]DPQVIR.D		C[+57]	651.644	3	1952.92	1952.92	0	0.7	594	Specific	608.85	470.8	470.8	10.91	42	>sp|Q01082|SPTB2_HUMAN Spectrin beta chain, non-erythrocytic 1 OS=Homo sapiens OX=9606 GN=SPTBN1 PE=1 SV=2	4807	cwq-o-293-1.26863.26863.3	controllerType=0 controllerNumber=1 scan=26863	128.113
20684:3	5	K.FATDGEGYKPC[+57.021]DPQVIR.D		C[+57]	651.644	3	1952.92	1952.92	0	0.2	594	Specific	806.49	585.39	585.39	15.22	42	>sp|Q01082|SPTB2_HUMAN Spectrin beta chain, non-erythrocytic 1 OS=Homo sapiens OX=9606 GN=SPTBN1 PE=1 SV=2	4807	cwq-o-293-1.26771.26771.3	controllerType=0 controllerNumber=1 scan=26771	127.704
37649:3	5	R.VAHMEFC[+57.021]YQELC[+57.021]QLAAER.R		C[+57]*2	752.332	3	2254.98	2255	0	-9.4	613	Specific	485.15	376.06	376.06	5.01	42	>sp|Q01082|SPTB2_HUMAN Spectrin beta chain, non-erythrocytic 1 OS=Homo sapiens OX=9606 GN=SPTBN1 PE=1 SV=2	4807	cwq-o-293-1.45895.45895.3	controllerType=0 controllerNumber=1 scan=45895	204.999
33332:3	5	R.VAHMEFC[+57.021]YQELC[+57.021]QLAAER.R		C[+57]*2	752.336	3	2254.99	2255	0	-4.3	613	Specific	708.09	633.78	633.78	12.54	42	>sp|Q01082|SPTB2_HUMAN Spectrin beta chain, non-erythrocytic 1 OS=Homo sapiens OX=9606 GN=SPTBN1 PE=1 SV=2	4807	cwq-o-293-1.40943.40943.3	controllerType=0 controllerNumber=1 scan=40943	184.209
37039:3	5	R.VAHMEFC[+57.021]YQELC[+57.021]QLAAER.R		C[+57]*2	752.333	3	2254.99	2255	0	-8.2	613	Specific	729.77	541.04	541.04	12.24	42	>sp|Q01082|SPTB2_HUMAN Spectrin beta chain, non-erythrocytic 1 OS=Homo sapiens OX=9606 GN=SPTBN1 PE=1 SV=2	4807	cwq-o-293-1.45217.45217.3	controllerType=0 controllerNumber=1 scan=45217	201.818
37627:3	5	R.VAHMEFC[+57.021]YQELC[+57.021]QLAAER.R		C[+57]*2	752.335	3	2254.99	2255	0	-5.6	613	Specific	786.77	602.97	602.97	13.91	42	>sp|Q01082|SPTB2_HUMAN Spectrin beta chain, non-erythrocytic 1 OS=Homo sapiens OX=9606 GN=SPTBN1 PE=1 SV=2	4807	cwq-o-293-1.45870.45870.3	controllerType=0 controllerNumber=1 scan=45870	204.882
33396:3	5	R.VAHMEFC[+57.021]YQELC[+57.021]QLAAER.R		C[+57]*2	752.341	3	2255.01	2255	0	1.4	613	Specific	896.84	687.33	687.33	16.55	42	>sp|Q01082|SPTB2_HUMAN Spectrin beta chain, non-erythrocytic 1 OS=Homo sapiens OX=9606 GN=SPTBN1 PE=1 SV=2	4807	cwq-o-293-1.41015.41015.3	controllerType=0 controllerNumber=1 scan=41015	184.502
20690:3	5	K.EGEDMIAEEHFGSEK.I			569.91	3	1707.72	1707.72	0	-0.2	700	Specific	901.67	707.65	707.65	17.65	42	>sp|Q01082|SPTB2_HUMAN Spectrin beta chain, non-erythrocytic 1 OS=Homo sapiens OX=9606 GN=SPTBN1 PE=1 SV=2	4807	cwq-o-293-1.26778.26778.3	controllerType=0 controllerNumber=1 scan=26778	127.733
20176:3	5	K.IVSSSDVGHDEYSTQSLVK.K			684.336	3	2050.99	2050.99	0	-0.2	766	Specific	513	461.38	461.38	8.58	42	>sp|Q01082|SPTB2_HUMAN Spectrin beta chain, non-erythrocytic 1 OS=Homo sapiens OX=9606 GN=SPTBN1 PE=1 SV=2	4807	cwq-o-293-1.26199.26199.3	controllerType=0 controllerNumber=1 scan=26199	125.34
20174:3	5	K.IVSSSDVGHDEYSTQSLVK.K			684.336	3	2050.99	2050.99	0	-0.2	766	Specific	769.25	425.51	425.51	14.63	42	>sp|Q01082|SPTB2_HUMAN Spectrin beta chain, non-erythrocytic 1 OS=Homo sapiens OX=9606 GN=SPTBN1 PE=1 SV=2	4807	cwq-o-293-1.26197.26197.3	controllerType=0 controllerNumber=1 scan=26197	125.33
26636:6	5	K.HKDVAEEIANYRPTLDTLHEQASALPQEHAESPDVR.G			678.675	6	4067.02	4066.99	0	7.6	786	Specific	293.79	211.92	211.92	2.13	42	>sp|Q01082|SPTB2_HUMAN Spectrin beta chain, non-erythrocytic 1 OS=Homo sapiens OX=9606 GN=SPTBN1 PE=1 SV=2	4807	cwq-o-293-1.33442.33442.3	controllerType=0 controllerNumber=1 scan=33442	154.759
32284:3	5	K.DVAEEIANYRPTLDTLHEQASALPQEHAESPDVR.G			1267.94	3	3801.81	3801.83	0	-5.9	788	Specific	915.7	759.29	759.29	16.11	42	>sp|Q01082|SPTB2_HUMAN Spectrin beta chain, non-erythrocytic 1 OS=Homo sapiens OX=9606 GN=SPTBN1 PE=1 SV=2	4807	cwq-o-293-1.39769.39769.3	controllerType=0 controllerNumber=1 scan=39769	179.623
19623:3	5	K.LEDLEVIQHR.F			417.895	3	1251.67	1251.67	0	0	881	Specific	768.59	458.15	458.15	14.57	42	>sp|Q01082|SPTB2_HUMAN Spectrin beta chain, non-erythrocytic 1 OS=Homo sapiens OX=9606 GN=SPTBN1 PE=1 SV=2	4807	cwq-o-293-1.25577.25577.3	controllerType=0 controllerNumber=1 scan=25577	122.676
02492:3	5	R.QLMHSGHPSEK.E			417.536	3	1250.59	1250.59	0	-0.4	914	Specific	330.88	135.73	135.73	2.38	42	>sp|Q01082|SPTB2_HUMAN Spectrin beta chain, non-erythrocytic 1 OS=Homo sapiens OX=9606 GN=SPTBN1 PE=1 SV=2	4807	cwq-o-293-1.5926.5926.3	controllerType=0 controllerNumber=1 scan=5926	27.4897
02516:3	5	R.QLMHSGHPSEK.E			417.537	3	1250.6	1250.59	0	0.5	914	Specific	511.72	367.3	367.3	5.72	42	>sp|Q01082|SPTB2_HUMAN Spectrin beta chain, non-erythrocytic 1 OS=Homo sapiens OX=9606 GN=SPTBN1 PE=1 SV=2	4807	cwq-o-293-1.5953.5953.3	controllerType=0 controllerNumber=1 scan=5953	27.6309
35315:3	5	K.DALLSALSIQNYHLEC[+57.021]NETK.S		C[+57]	773.715	3	2319.13	2319.13	0	0.5	949	Specific	1025.65	839.53	839.53	19.71	42	>sp|Q01082|SPTB2_HUMAN Spectrin beta chain, non-erythrocytic 1 OS=Homo sapiens OX=9606 GN=SPTBN1 PE=1 SV=2	4807	cwq-o-293-1.43291.43291.3	controllerType=0 controllerNumber=1 scan=43291	193.787
35295:3	5	K.LTGMERDLVAIEAKLSDLQK.E			744.073	3	2230.2	2230.21	0	-3	998	Specific	152.35	55.32	55.32	0.11	42	>sp|Q01082|SPTB2_HUMAN Spectrin beta chain, non-erythrocytic 1 OS=Homo sapiens OX=9606 GN=SPTBN1 PE=1 SV=2	4807	cwq-o-293-1.43269.43269.3	controllerType=0 controllerNumber=1 scan=43269	193.702
18633:4	5	K.EAEKLESEHPDQAQAILSR.L			538.524	4	2151.07	2151.07	0	2.8	1018	Specific	464	344.69	344.69	5.54	42	>sp|Q01082|SPTB2_HUMAN Spectrin beta chain, non-erythrocytic 1 OS=Homo sapiens OX=9606 GN=SPTBN1 PE=1 SV=2	4807	cwq-o-293-1.24468.24468.4	controllerType=0 controllerNumber=1 scan=24468	117.735
18626:3	5	K.EAEKLESEHPDQAQAILSR.L			717.695	3	2151.07	2151.07	0	1.7	1018	Specific	855.2	717.6	717.6	15.76	42	>sp|Q01082|SPTB2_HUMAN Spectrin beta chain, non-erythrocytic 1 OS=Homo sapiens OX=9606 GN=SPTBN1 PE=1 SV=2	4807	cwq-o-293-1.24460.24460.3	controllerType=0 controllerNumber=1 scan=24460	117.702
10465:3	5	K.LLTQHENIK.N			365.877	3	1095.61	1095.62	0	-0.7	1100	Specific	578.42	262.21	262.21	6.67	42	>sp|Q01082|SPTB2_HUMAN Spectrin beta chain, non-erythrocytic 1 OS=Homo sapiens OX=9606 GN=SPTBN1 PE=1 SV=2	4807	cwq-o-293-1.15290.15290.3	controllerType=0 controllerNumber=1 scan=15290	74.4941
24248:3	5	K.LLTQHENIKNEIDNYEEDYQK.M			879.422	3	2636.25	2636.25	0	1	1100	Specific	925.18	732.71	732.71	16.94	42	>sp|Q01082|SPTB2_HUMAN Spectrin beta chain, non-erythrocytic 1 OS=Homo sapiens OX=9606 GN=SPTBN1 PE=1 SV=2	4807	cwq-o-293-1.30764.30764.3	controllerType=0 controllerNumber=1 scan=30764	144.211
24191:3	5	R.LQALDTGWNELHK.M			508.928	3	1524.77	1524.78	0	-8.3	1144	Specific	509.54	359.27	359.27	5.36	42	>sp|Q01082|SPTB2_HUMAN Spectrin beta chain, non-erythrocytic 1 OS=Homo sapiens OX=9606 GN=SPTBN1 PE=1 SV=2	4807	cwq-o-293-1.30700.30700.3	controllerType=0 controllerNumber=1 scan=30700	143.966
13909:2	5	R.LVSDGNINSDR.I			595.294	2	1189.58	1189.58	0	0.3	1235	Specific	540.14	295.98	295.98	6.04	42	>sp|Q01082|SPTB2_HUMAN Spectrin beta chain, non-erythrocytic 1 OS=Homo sapiens OX=9606 GN=SPTBN1 PE=1 SV=2	4807	cwq-o-293-1.19146.19146.2	controllerType=0 controllerNumber=1 scan=19146	93.9315
21714:3	5	K.EGMQLISEKPETEAVVK.E			629.999	3	1887.98	1887.97	0	4.3	1336	Specific	750.36	620.28	620.28	14.22	42	>sp|Q01082|SPTB2_HUMAN Spectrin beta chain, non-erythrocytic 1 OS=Homo sapiens OX=9606 GN=SPTBN1 PE=1 SV=2	4807	cwq-o-293-1.27927.27927.3	controllerType=0 controllerNumber=1 scan=27927	132.607
27187:2	5	K.MWEVLESTTQTK.A			726.853	2	1452.7	1452.7	0	-4.1	1361	Specific	306.9	273.64	273.64	3.62	42	>sp|Q01082|SPTB2_HUMAN Spectrin beta chain, non-erythrocytic 1 OS=Homo sapiens OX=9606 GN=SPTBN1 PE=1 SV=2	4807	cwq-o-293-1.34058.34058.3	controllerType=0 controllerNumber=1 scan=34058	157.223
27185:2	5	K.MWEVLESTTQTK.A			726.853	2	1452.7	1452.7	0	-4.1	1361	Specific	476.87	369.05	369.05	5.12	42	>sp|Q01082|SPTB2_HUMAN Spectrin beta chain, non-erythrocytic 1 OS=Homo sapiens OX=9606 GN=SPTBN1 PE=1 SV=2	4807	cwq-o-293-1.34056.34056.3	controllerType=0 controllerNumber=1 scan=34056	157.212
02667:2	5	K.RLTVQTK.F			423.263	2	845.52	845.52	0	-0.9	1460	Specific	363.15	34.26	34.26	1.89	42	>sp|Q01082|SPTB2_HUMAN Spectrin beta chain, non-erythrocytic 1 OS=Homo sapiens OX=9606 GN=SPTBN1 PE=1 SV=2	4807	cwq-o-293-1.6119.6119.2	controllerType=0 controllerNumber=1 scan=6119	28.5389
25380:3	5	R.MPLATSTDHGHNLQTVQLLIK.K			773.084	3	2317.24	2317.23	0	1.3	1505	Specific	795.33	624.42	624.42	14.26	42	>sp|Q01082|SPTB2_HUMAN Spectrin beta chain, non-erythrocytic 1 OS=Homo sapiens OX=9606 GN=SPTBN1 PE=1 SV=2	4807	cwq-o-293-1.32037.32037.3	controllerType=0 controllerNumber=1 scan=32037	149.115
01838:2	5	K.EIQGHQPR.I			482.753	2	964.499	964.496	0	3.1	1533	Specific	607.88	364.77	364.77	8.88	42	>sp|Q01082|SPTB2_HUMAN Spectrin beta chain, non-erythrocytic 1 OS=Homo sapiens OX=9606 GN=SPTBN1 PE=1 SV=2	4807	cwq-o-293-1.5205.5205.2	controllerType=0 controllerNumber=1 scan=5205	23.5242
01841:2	5	K.EIQGHQPR.I			482.753	2	964.499	964.496	0	3.3	1533	Specific	611.67	340.95	340.95	8.72	42	>sp|Q01082|SPTB2_HUMAN Spectrin beta chain, non-erythrocytic 1 OS=Homo sapiens OX=9606 GN=SPTBN1 PE=1 SV=2	4807	cwq-o-293-1.5209.5209.2	controllerType=0 controllerNumber=1 scan=5209	23.5419
24979:2	5	R.SQNIVTDSSSLSAEAIR.Q			889.452	2	1777.9	1777.89	0	2.7	1548	Specific	584.67	433.32	433.32	10.43	42	>sp|Q01082|SPTB2_HUMAN Spectrin beta chain, non-erythrocytic 1 OS=Homo sapiens OX=9606 GN=SPTBN1 PE=1 SV=2	4807	cwq-o-293-1.31585.31585.3	controllerType=0 controllerNumber=1 scan=31585	147.614
34358:3	5	K.QLWGLLIEETEKR.H			538.966	3	1614.88	1614.88	0	-0.2	1572	Specific	751.44	517.86	517.86	14.25	42	>sp|Q01082|SPTB2_HUMAN Spectrin beta chain, non-erythrocytic 1 OS=Homo sapiens OX=9606 GN=SPTBN1 PE=1 SV=2	4807	cwq-o-293-1.42221.42221.3	controllerType=0 controllerNumber=1 scan=42221	189.408
34366:3	5	K.QLWGLLIEETEKR.H			538.966	3	1614.88	1614.88	0	-0.2	1572	Specific	840.58	581.62	581.62	15.17	42	>sp|Q01082|SPTB2_HUMAN Spectrin beta chain, non-erythrocytic 1 OS=Homo sapiens OX=9606 GN=SPTBN1 PE=1 SV=2	4807	cwq-o-293-1.42230.42230.3	controllerType=0 controllerNumber=1 scan=42230	189.445
35605:3	5	K.HQILEQAVEDYAETVHQLSK.T			780.059	3	2338.16	2338.17	0	-2.6	1634	Specific	168.04	74.18	74.18	0.45	42	>sp|Q01082|SPTB2_HUMAN Spectrin beta chain, non-erythrocytic 1 OS=Homo sapiens OX=9606 GN=SPTBN1 PE=1 SV=2	4807	cwq-o-293-1.43615.43615.3	controllerType=0 controllerNumber=1 scan=43615	194.894
35627:3	5	K.HQILEQAVEDYAETVHQLSK.T			780.056	3	2338.15	2338.17	0	-6.3	1634	Specific	822.15	672.66	672.66	14.54	42	>sp|Q01082|SPTB2_HUMAN Spectrin beta chain, non-erythrocytic 1 OS=Homo sapiens OX=9606 GN=SPTBN1 PE=1 SV=2	4807	cwq-o-293-1.43640.43640.3	controllerType=0 controllerNumber=1 scan=43640	194.972
35549:4	5	K.HQILEQAVEDYAETVHQLSK.T			585.298	4	2338.17	2338.17	0	0.9	1634	Specific	926.56	839.18	839.18	17.71	42	>sp|Q01082|SPTB2_HUMAN Spectrin beta chain, non-erythrocytic 1 OS=Homo sapiens OX=9606 GN=SPTBN1 PE=1 SV=2	4807	cwq-o-293-1.43554.43554.4	controllerType=0 controllerNumber=1 scan=43554	194.667
35531:3	5	K.HQILEQAVEDYAETVHQLSK.T			780.061	3	2338.17	2338.17	0	-0.1	1634	Specific	987.6	856.06	856.06	18.39	42	>sp|Q01082|SPTB2_HUMAN Spectrin beta chain, non-erythrocytic 1 OS=Homo sapiens OX=9606 GN=SPTBN1 PE=1 SV=2	4807	cwq-o-293-1.43533.43533.3	controllerType=0 controllerNumber=1 scan=43533	194.595
10695:3	5	R.ALVADSHPESER.I			437.549	3	1310.63	1310.63	0	-0.4	1657	Specific	628.46	354.99	354.99	10.13	42	>sp|Q01082|SPTB2_HUMAN Spectrin beta chain, non-erythrocytic 1 OS=Homo sapiens OX=9606 GN=SPTBN1 PE=1 SV=2	4807	cwq-o-293-1.15548.15548.3	controllerType=0 controllerNumber=1 scan=15548	75.7594
10621:3	5	R.ALVADSHPESER.I			437.549	3	1310.63	1310.63	0	-0.2	1657	Specific	632.4	348.65	348.65	10.13	42	>sp|Q01082|SPTB2_HUMAN Spectrin beta chain, non-erythrocytic 1 OS=Homo sapiens OX=9606 GN=SPTBN1 PE=1 SV=2	4807	cwq-o-293-1.15465.15465.3	controllerType=0 controllerNumber=1 scan=15465	75.3448
10660:2	5	R.ALVADSHPESER.I			655.821	2	1310.63	1310.63	0	0.7	1657	Specific	825.11	465.89	465.89	14.72	42	>sp|Q01082|SPTB2_HUMAN Spectrin beta chain, non-erythrocytic 1 OS=Homo sapiens OX=9606 GN=SPTBN1 PE=1 SV=2	4807	cwq-o-293-1.15508.15508.2	controllerType=0 controllerNumber=1 scan=15508	75.5708
23946:4	5	R.EVVAGSHELGQDYEHVTMLQER.F			632.551	4	2527.18	2527.19	0	-2.3	1718	Specific	857.07	690.64	690.64	16.45	42	>sp|Q01082|SPTB2_HUMAN Spectrin beta chain, non-erythrocytic 1 OS=Homo sapiens OX=9606 GN=SPTBN1 PE=1 SV=2	4807	cwq-o-293-1.30425.30425.4	controllerType=0 controllerNumber=1 scan=30425	142.891
23951:3	5	R.EVVAGSHELGQDYEHVTMLQER.F			843.065	3	2527.18	2527.19	0	-3.1	1718	Specific	1029.89	812.56	812.56	18.92	42	>sp|Q01082|SPTB2_HUMAN Spectrin beta chain, non-erythrocytic 1 OS=Homo sapiens OX=9606 GN=SPTBN1 PE=1 SV=2	4807	cwq-o-293-1.30430.30430.3	controllerType=0 controllerNumber=1 scan=30430	142.912
20263:3	5	R.TQILAASYELHK.F			458.586	3	1373.74	1373.74	0	0.8	1798	Specific	788.05	614.81	614.81	14.71	42	>sp|Q01082|SPTB2_HUMAN Spectrin beta chain, non-erythrocytic 1 OS=Homo sapiens OX=9606 GN=SPTBN1 PE=1 SV=2	4807	cwq-o-293-1.26297.26297.3	controllerType=0 controllerNumber=1 scan=26297	125.737
10576:2	5	R.LQAAYAGDK.A			468.744	2	936.481	936.479	0	2.1	1870	Specific	398.19	149.17	149.17	3.38	42	>sp|Q01082|SPTB2_HUMAN Spectrin beta chain, non-erythrocytic 1 OS=Homo sapiens OX=9606 GN=SPTBN1 PE=1 SV=2	4807	cwq-o-293-1.15414.15414.2	controllerType=0 controllerNumber=1 scan=15414	75.0837
10577:2	5	R.LQAAYAGDK.A			468.744	2	936.481	936.479	0	2.1	1870	Specific	468.59	251.98	251.98	5.05	42	>sp|Q01082|SPTB2_HUMAN Spectrin beta chain, non-erythrocytic 1 OS=Homo sapiens OX=9606 GN=SPTBN1 PE=1 SV=2	4807	cwq-o-293-1.15415.15415.2	controllerType=0 controllerNumber=1 scan=15415	75.0917
03223:3	5	R.KHYASEEIK.E			368.861	3	1104.57	1104.57	0	-0.1	1981	Specific	599.6	279.52	279.52	7.42	42	>sp|Q01082|SPTB2_HUMAN Spectrin beta chain, non-erythrocytic 1 OS=Homo sapiens OX=9606 GN=SPTBN1 PE=1 SV=2	4807	cwq-o-293-1.6764.6764.3	controllerType=0 controllerNumber=1 scan=6764	31.9144
06218:2	5	K.HYASEEIK.E			488.74	2	976.473	976.473	0	-0.5	1982	Specific	542.39	243.49	243.49	4.7	42	>sp|Q01082|SPTB2_HUMAN Spectrin beta chain, non-erythrocytic 1 OS=Homo sapiens OX=9606 GN=SPTBN1 PE=1 SV=2	4807	cwq-o-293-1.10379.10379.2	controllerType=0 controllerNumber=1 scan=10379	50.1381
22263:3	5	K.TAASGIPYHSEVPVSLK.E			585.98	3	1755.93	1755.93	0	-0.9	2242	Specific	754.97	586.02	586.02	14.69	42	>sp|Q01082|SPTB2_HUMAN Spectrin beta chain, non-erythrocytic 1 OS=Homo sapiens OX=9606 GN=SPTBN1 PE=1 SV=2	4807	cwq-o-293-1.28537.28537.3	controllerType=0 controllerNumber=1 scan=28537	135.306
06200:3	5	K.HEVSASTQSTPASSR.A			515.58	3	1544.73	1544.73	0	-2.4	2311	Specific	646.38	415.09	415.09	10.93	42	>sp|Q01082|SPTB2_HUMAN Spectrin beta chain, non-erythrocytic 1 OS=Homo sapiens OX=9606 GN=SPTBN1 PE=1 SV=2	4807	cwq-o-293-1.10359.10359.3	controllerType=0 controllerNumber=1 scan=10359	50.0368
06127:3	5	K.HEVSASTQSTPASSR.A			515.581	3	1544.73	1544.73	0	-0.7	2311	Specific	664.79	460.67	460.67	12.65	42	>sp|Q01082|SPTB2_HUMAN Spectrin beta chain, non-erythrocytic 1 OS=Homo sapiens OX=9606 GN=SPTBN1 PE=1 SV=2	4807	cwq-o-293-1.10277.10277.3	controllerType=0 controllerNumber=1 scan=10277	49.6127
06139:2	5	K.HEVSASTQSTPASSR.A			772.869	2	1544.73	1544.73	0	1	2311	Specific	778.68	493.98	493.98	13.73	42	>sp|Q01082|SPTB2_HUMAN Spectrin beta chain, non-erythrocytic 1 OS=Homo sapiens OX=9606 GN=SPTBN1 PE=1 SV=2	4807	cwq-o-293-1.10291.10291.2	controllerType=0 controllerNumber=1 scan=10291	49.6776
06429:3	5	K.HEVSASTQSTPASS[+203.079]R.A	HexNAc(1)	S[+203]	583.277	3	1747.81	1747.81	0	3.2	2311	Specific	234.92	103.04	16.63	1.81	42	>sp|Q01082|SPTB2_HUMAN Spectrin beta chain, non-erythrocytic 1 OS=Homo sapiens OX=9606 GN=SPTBN1 PE=1 SV=2	4807	cwq-o-293-1.10632.10632.3	controllerType=0 controllerNumber=1 scan=10632	51.4608
06368:3	5	K.HEVSASTQSTPASS[+203.079]R.A	HexNAc(1)	S[+203]	583.278	3	1747.82	1747.81	0	6.3	2311	Specific	251.03	149.02	13.24	1.88	42	>sp|Q01082|SPTB2_HUMAN Spectrin beta chain, non-erythrocytic 1 OS=Homo sapiens OX=9606 GN=SPTBN1 PE=1 SV=2	4807	cwq-o-293-1.10553.10553.3	controllerType=0 controllerNumber=1 scan=10553	51.0521
06315:3	5	K.HEVSASTQSTPASS[+203.079]R.A	HexNAc(1)	S[+203]	583.274	3	1747.81	1747.81	0	-0.7	2311	Specific	264.8	151.77	11.56	2.3	42	>sp|Q01082|SPTB2_HUMAN Spectrin beta chain, non-erythrocytic 1 OS=Homo sapiens OX=9606 GN=SPTBN1 PE=1 SV=2	4807	cwq-o-293-1.10487.10487.3	controllerType=0 controllerNumber=1 scan=10487	50.708
06091:2	5	K.HEVSASTQSTPASS[+203.079]R.A	HexNAc(1)	S[+203]	874.402	2	1747.8	1747.81	0	-7.8	2311	Specific	349.87	126.82	10.42	2.64	42	>sp|Q01082|SPTB2_HUMAN Spectrin beta chain, non-erythrocytic 1 OS=Homo sapiens OX=9606 GN=SPTBN1 PE=1 SV=2	4807	cwq-o-293-1.10238.10238.2	controllerType=0 controllerNumber=1 scan=10238	49.3974
06427:3	5	K.HEVSASTQSTPASS[+203.079]R.A	HexNAc(1)	S[+203]	583.277	3	1747.81	1747.81	0	3.2	2311	Specific	553.99	404.05	5.12	8.42	42	>sp|Q01082|SPTB2_HUMAN Spectrin beta chain, non-erythrocytic 1 OS=Homo sapiens OX=9606 GN=SPTBN1 PE=1 SV=2	4807	cwq-o-293-1.10630.10630.3	controllerType=0 controllerNumber=1 scan=10630	51.4483
06366:3	5	K.HEVSASTQSTPASS[+203.079]R.A	HexNAc(1)	S[+203]	583.278	3	1747.82	1747.81	0	6.3	2311	Specific	564.57	378.19	4.71	7.27	42	>sp|Q01082|SPTB2_HUMAN Spectrin beta chain, non-erythrocytic 1 OS=Homo sapiens OX=9606 GN=SPTBN1 PE=1 SV=2	4807	cwq-o-293-1.10551.10551.3	controllerType=0 controllerNumber=1 scan=10551	51.0396
06313:3	5	K.HEVSASTQSTPASS[+203.079]R.A	HexNAc(1)	S[+203]	583.274	3	1747.81	1747.81	0	-0.7	2311	Specific	623.94	430.37	4.67	11.65	42	>sp|Q01082|SPTB2_HUMAN Spectrin beta chain, non-erythrocytic 1 OS=Homo sapiens OX=9606 GN=SPTBN1 PE=1 SV=2	4807	cwq-o-293-1.10485.10485.3	controllerType=0 controllerNumber=1 scan=10485	50.6956
25642:3	5	R.AQTLPTSVVTITSESSPGK.R			635.003	3	1903	1903	0	-3.3	2326	Specific	598.72	537.89	537.89	9.51	42	>sp|Q01082|SPTB2_HUMAN Spectrin beta chain, non-erythrocytic 1 OS=Homo sapiens OX=9606 GN=SPTBN1 PE=1 SV=2	4807	cwq-o-293-1.32331.32331.3	controllerType=0 controllerNumber=1 scan=32331	150.176
25648:2	5	R.AQTLPTSVVTITSESSPGK.R			952.005	2	1903	1903	0	0	2326	Specific	654.46	586.94	586.94	12.71	42	>sp|Q01082|SPTB2_HUMAN Spectrin beta chain, non-erythrocytic 1 OS=Homo sapiens OX=9606 GN=SPTBN1 PE=1 SV=2	4807	cwq-o-293-1.32337.32337.2	controllerType=0 controllerNumber=1 scan=32337	150.196
18199:2	6	K.VLETAEDIQER.R			651.828	2	1302.65	1302.65	0	-3	8	Specific	695.25	394.32	394.32	11.69	45	>sp|Q13813|SPTN1_HUMAN Spectrin alpha chain, non-erythrocytic 1 OS=Homo sapiens OX=9606 GN=SPTAN1 PE=1 SV=3	4871	cwq-o-293-1.23977.23977.2	controllerType=0 controllerNumber=1 scan=23977	115.599
18056:2	6	K.VLETAEDIQER.R			651.83	2	1302.65	1302.65	0	-0.9	8	Specific	811.66	459.04	459.04	15.64	45	>sp|Q13813|SPTN1_HUMAN Spectrin alpha chain, non-erythrocytic 1 OS=Homo sapiens OX=9606 GN=SPTAN1 PE=1 SV=3	4871	cwq-o-293-1.23816.23816.2	controllerType=0 controllerNumber=1 scan=23816	114.803
18128:2	6	K.VLETAEDIQER.R			651.831	2	1302.65	1302.65	0	0.4	8	Specific	869.98	495.97	495.97	16.2	45	>sp|Q13813|SPTN1_HUMAN Spectrin alpha chain, non-erythrocytic 1 OS=Homo sapiens OX=9606 GN=SPTAN1 PE=1 SV=3	4871	cwq-o-293-1.23897.23897.2	controllerType=0 controllerNumber=1 scan=23897	115.205
20503:3	6	K.LQIASDENYKDPTNLQGK.L			678.676	3	2034.01	2034.01	0	0.4	64	Specific	300.62	282.05	282.05	4.53	45	>sp|Q13813|SPTN1_HUMAN Spectrin alpha chain, non-erythrocytic 1 OS=Homo sapiens OX=9606 GN=SPTAN1 PE=1 SV=3	4871	cwq-o-293-1.26567.26567.3	controllerType=0 controllerNumber=1 scan=26567	126.87
20501:3	6	K.LQIASDENYKDPTNLQGK.L			678.676	3	2034.01	2034.01	0	0.4	64	Specific	589.4	457.27	457.27	9.54	45	>sp|Q13813|SPTN1_HUMAN Spectrin alpha chain, non-erythrocytic 1 OS=Homo sapiens OX=9606 GN=SPTAN1 PE=1 SV=3	4871	cwq-o-293-1.26565.26565.3	controllerType=0 controllerNumber=1 scan=26565	126.86
29159:3	6	K.LDETGNLMISEGHFASETIR.T			740.692	3	2220.06	2220.06	0	1.1	102	Specific	873.73	755.31	755.31	16	45	>sp|Q13813|SPTN1_HUMAN Spectrin alpha chain, non-erythrocytic 1 OS=Homo sapiens OX=9606 GN=SPTAN1 PE=1 SV=3	4871	cwq-o-293-1.36268.36268.3	controllerType=0 controllerNumber=1 scan=36268	165.894
35389:3	6	K.EAIVTSEELGQDLEHVEVLQK.K			789.408	3	2366.21	2366.21	0	0.7	169	Specific	544.62	331.92	331.92	6.61	45	>sp|Q13813|SPTN1_HUMAN Spectrin alpha chain, non-erythrocytic 1 OS=Homo sapiens OX=9606 GN=SPTAN1 PE=1 SV=3	4871	cwq-o-293-1.43374.43374.3	controllerType=0 controllerNumber=1 scan=43374	194.076
35287:3	6	K.EAIVTSEELGQDLEHVEVLQK.K			789.407	3	2366.21	2366.21	0	-0.3	169	Specific	1124.1	836.87	836.87	21.65	45	>sp|Q13813|SPTN1_HUMAN Spectrin alpha chain, non-erythrocytic 1 OS=Homo sapiens OX=9606 GN=SPTAN1 PE=1 SV=3	4871	cwq-o-293-1.43260.43260.3	controllerType=0 controllerNumber=1 scan=43260	193.673
18894:3	6	K.KFEEFQTDMAAHEER.V			623.281	3	1867.83	1867.83	0	-0.1	190	Specific	1102.41	1010.72	1010.72	21.41	45	>sp|Q13813|SPTN1_HUMAN Spectrin alpha chain, non-erythrocytic 1 OS=Homo sapiens OX=9606 GN=SPTAN1 PE=1 SV=3	4871	cwq-o-293-1.24760.24760.3	controllerType=0 controllerNumber=1 scan=24760	119.02
19474:3	6	K.LIQEQHPEEELIK.T			535.954	3	1605.85	1605.85	0	0.3	215	Specific	426.96	206.39	206.39	4.75	45	>sp|Q13813|SPTN1_HUMAN Spectrin alpha chain, non-erythrocytic 1 OS=Homo sapiens OX=9606 GN=SPTAN1 PE=1 SV=3	4871	cwq-o-293-1.25410.25410.3	controllerType=0 controllerNumber=1 scan=25410	121.968
33602:2	6	R.DLASVQALLR.K			543.32	2	1085.63	1085.63	0	0.7	286	Specific	399.56	103.17	103.17	4.13	45	>sp|Q13813|SPTN1_HUMAN Spectrin alpha chain, non-erythrocytic 1 OS=Homo sapiens OX=9606 GN=SPTAN1 PE=1 SV=3	4871	cwq-o-293-1.41245.41245.3	controllerType=0 controllerNumber=1 scan=41245	185.305
00383:2	6	R.KHEGLER.D			434.735	2	868.464	868.463	0	0.1	296	Specific	335.95	70.49	70.49	1.38	45	>sp|Q13813|SPTN1_HUMAN Spectrin alpha chain, non-erythrocytic 1 OS=Homo sapiens OX=9606 GN=SPTAN1 PE=1 SV=3	4871	cwq-o-293-1.1787.1787.2	controllerType=0 controllerNumber=1 scan=1787	7.6069
08604:2	6	K.ALC[+57.021]AEADR.L		C[+57]	453.21	2	905.413	905.414	0	-1.3	313	Specific	468.21	180.1	180.1	4.89	45	>sp|Q13813|SPTN1_HUMAN Spectrin alpha chain, non-erythrocytic 1 OS=Homo sapiens OX=9606 GN=SPTAN1 PE=1 SV=3	4871	cwq-o-293-1.13202.13202.2	controllerType=0 controllerNumber=1 scan=13202	64.3389
25825:3	6	K.REELITNWEQIR.T			529.614	3	1586.83	1586.83	0	-0.5	336	Specific	506.11	312.36	312.36	5.98	45	>sp|Q13813|SPTN1_HUMAN Spectrin alpha chain, non-erythrocytic 1 OS=Homo sapiens OX=9606 GN=SPTAN1 PE=1 SV=3	4871	cwq-o-293-1.32535.32535.3	controllerType=0 controllerNumber=1 scan=32535	151.079
25852:3	6	K.REELITNWEQIR.T			529.614	3	1586.83	1586.83	0	-0.7	336	Specific	524.53	307	307	6.3	45	>sp|Q13813|SPTN1_HUMAN Spectrin alpha chain, non-erythrocytic 1 OS=Homo sapiens OX=9606 GN=SPTAN1 PE=1 SV=3	4871	cwq-o-293-1.32565.32565.3	controllerType=0 controllerNumber=1 scan=32565	151.216
25662:3	6	K.SADESGQALLAAGHYASDEVR.E			716.339	3	2147	2147	0	0.8	419	Specific	961.15	766.96	766.96	18.73	45	>sp|Q13813|SPTN1_HUMAN Spectrin alpha chain, non-erythrocytic 1 OS=Homo sapiens OX=9606 GN=SPTAN1 PE=1 SV=3	4871	cwq-o-293-1.32353.32353.3	controllerType=0 controllerNumber=1 scan=32353	150.261
25894:3	6	K.SADESGQALLAAGHYASDEVR.E			716.339	3	2147	2147	0	0.9	419	Specific	1026.25	808.6	808.6	19.73	45	>sp|Q13813|SPTN1_HUMAN Spectrin alpha chain, non-erythrocytic 1 OS=Homo sapiens OX=9606 GN=SPTAN1 PE=1 SV=3	4871	cwq-o-293-1.32612.32612.3	controllerType=0 controllerNumber=1 scan=32612	151.431
25740:3	6	K.SADESGQALLAAGHYASDEVR.E			716.339	3	2147	2147	0	1.6	419	Specific	1074.05	870.8	870.8	20.57	45	>sp|Q13813|SPTN1_HUMAN Spectrin alpha chain, non-erythrocytic 1 OS=Homo sapiens OX=9606 GN=SPTAN1 PE=1 SV=3	4871	cwq-o-293-1.32440.32440.3	controllerType=0 controllerNumber=1 scan=32440	150.648
25815:3	6	K.SADESGQALLAAGHYASDEVR.E			716.339	3	2147	2147	0	0.8	419	Specific	1117.1	1002.85	1002.85	21.73	45	>sp|Q13813|SPTN1_HUMAN Spectrin alpha chain, non-erythrocytic 1 OS=Homo sapiens OX=9606 GN=SPTAN1 PE=1 SV=3	4871	cwq-o-293-1.32524.32524.3	controllerType=0 controllerNumber=1 scan=32524	151.024
18906:3	6	K.LIQNNHYAMEDVATR.R			592.288	3	1774.85	1774.85	0	-2.6	533	Specific	675.42	499.17	499.17	11.93	45	>sp|Q13813|SPTN1_HUMAN Spectrin alpha chain, non-erythrocytic 1 OS=Homo sapiens OX=9606 GN=SPTAN1 PE=1 SV=3	4871	cwq-o-293-1.24773.24773.3	controllerType=0 controllerNumber=1 scan=24773	119.082
35360:3	6	R.AQLADSFHLQQFFR.D			569.959	3	1707.86	1707.86	0	1.5	567	Specific	770.67	648.52	648.52	14.57	45	>sp|Q13813|SPTN1_HUMAN Spectrin alpha chain, non-erythrocytic 1 OS=Homo sapiens OX=9606 GN=SPTAN1 PE=1 SV=3	4871	cwq-o-293-1.43342.43342.3	controllerType=0 controllerNumber=1 scan=43342	193.971
15357:3	6	K.TATDEAYKDPSNLQGK.V			579.948	3	1737.83	1737.83	0	-0.2	595	Specific	817.02	663.26	663.26	15.29	45	>sp|Q13813|SPTN1_HUMAN Spectrin alpha chain, non-erythrocytic 1 OS=Homo sapiens OX=9606 GN=SPTAN1 PE=1 SV=3	4871	cwq-o-293-1.20778.20778.3	controllerType=0 controllerNumber=1 scan=20778	101.298
15254:3	6	K.HALLEADVAAHQDR.I			515.933	3	1545.78	1545.78	0	4.1	720	Specific	923	690.8	690.8	16.87	45	>sp|Q13813|SPTN1_HUMAN Spectrin alpha chain, non-erythrocytic 1 OS=Homo sapiens OX=9606 GN=SPTAN1 PE=1 SV=3	4871	cwq-o-293-1.20661.20661.3	controllerType=0 controllerNumber=1 scan=20661	100.789
04088:2	6	K.KQEALVAR.Y			457.774	2	914.541	914.542	0	-1.3	758	Specific	265.29	99.57	99.57	2.65	45	>sp|Q13813|SPTN1_HUMAN Spectrin alpha chain, non-erythrocytic 1 OS=Homo sapiens OX=9606 GN=SPTAN1 PE=1 SV=3	4871	cwq-o-293-1.7748.7748.2	controllerType=0 controllerNumber=1 scan=7748	36.9198
04086:2	6	K.KQEALVAR.Y			457.774	2	914.541	914.542	0	-1.3	758	Specific	411.67	102.2	102.2	3.25	45	>sp|Q13813|SPTN1_HUMAN Spectrin alpha chain, non-erythrocytic 1 OS=Homo sapiens OX=9606 GN=SPTAN1 PE=1 SV=3	4871	cwq-o-293-1.7746.7746.2	controllerType=0 controllerNumber=1 scan=7746	36.9075
06606:3	6	R.EKEPIAASTNR.G			405.883	3	1215.63	1215.63	0	1.7	802	Specific	369.09	279.25	279.25	4.61	45	>sp|Q13813|SPTN1_HUMAN Spectrin alpha chain, non-erythrocytic 1 OS=Homo sapiens OX=9606 GN=SPTAN1 PE=1 SV=3	4871	cwq-o-293-1.10897.10897.2	controllerType=0 controllerNumber=1 scan=10897	52.7676
06507:3	6	R.EKEPIAASTNR.G			405.883	3	1215.63	1215.63	0	1	802	Specific	434.59	255.09	255.09	5.02	45	>sp|Q13813|SPTN1_HUMAN Spectrin alpha chain, non-erythrocytic 1 OS=Homo sapiens OX=9606 GN=SPTAN1 PE=1 SV=3	4871	cwq-o-293-1.10736.10736.3	controllerType=0 controllerNumber=1 scan=10736	51.9868
06552:3	6	R.EKEPIAASTNR.G			405.883	3	1215.63	1215.63	0	0.8	802	Specific	487.9	304.87	304.87	5.77	45	>sp|Q13813|SPTN1_HUMAN Spectrin alpha chain, non-erythrocytic 1 OS=Homo sapiens OX=9606 GN=SPTAN1 PE=1 SV=3	4871	cwq-o-293-1.10811.10811.3	controllerType=0 controllerNumber=1 scan=10811	52.3526
25113:3	6	R.EKEPIVGSTDYGKDEDSAEALLK.K			832.079	3	2494.22	2494.22	0	0.8	908	Specific	927.81	773.43	773.43	16.32	45	>sp|Q13813|SPTN1_HUMAN Spectrin alpha chain, non-erythrocytic 1 OS=Homo sapiens OX=9606 GN=SPTAN1 PE=1 SV=3	4871	cwq-o-293-1.31736.31736.3	controllerType=0 controllerNumber=1 scan=31736	148.106
29318:3	6	K.KHEALMSDLSAYGSSIQALR.E			726.373	3	2177.1	2177.1	0	1.3	931	Specific	824.64	651.73	651.73	15.24	45	>sp|Q13813|SPTN1_HUMAN Spectrin alpha chain, non-erythrocytic 1 OS=Homo sapiens OX=9606 GN=SPTAN1 PE=1 SV=3	4871	cwq-o-293-1.36447.36447.3	controllerType=0 controllerNumber=1 scan=36447	166.566
10533:2	6	K.EAGSVSLR.M			409.722	2	818.437	818.437	0	0	1058	Specific	418.05	153.31	153.31	4.02	45	>sp|Q13813|SPTN1_HUMAN Spectrin alpha chain, non-erythrocytic 1 OS=Homo sapiens OX=9606 GN=SPTAN1 PE=1 SV=3	4871	cwq-o-293-1.15366.15366.2	controllerType=0 controllerNumber=1 scan=15366	74.8529
25488:3	6	K.NQALNTDNYGHDLASVQALQR.K			776.716	3	2328.13	2328.13	0	0.8	1253	Specific	859.98	574.03	574.03	16.73	45	>sp|Q13813|SPTN1_HUMAN Spectrin alpha chain, non-erythrocytic 1 OS=Homo sapiens OX=9606 GN=SPTAN1 PE=1 SV=3	4871	cwq-o-293-1.32158.32158.3	controllerType=0 controllerNumber=1 scan=32158	149.539
15406:3	6	R.LIQSHPESAEDLQEK.C			575.288	3	1723.85	1723.85	0	0.4	1299	Specific	701.01	505.17	505.17	13.04	45	>sp|Q13813|SPTN1_HUMAN Spectrin alpha chain, non-erythrocytic 1 OS=Homo sapiens OX=9606 GN=SPTAN1 PE=1 SV=3	4871	cwq-o-293-1.20833.20833.3	controllerType=0 controllerNumber=1 scan=20833	101.538
15426:2	6	R.LIQSHPESAEDLQEK.C			862.427	2	1723.85	1723.85	0	-1.4	1299	Specific	886.45	613.26	613.26	16.13	45	>sp|Q13813|SPTN1_HUMAN Spectrin alpha chain, non-erythrocytic 1 OS=Homo sapiens OX=9606 GN=SPTAN1 PE=1 SV=3	4871	cwq-o-293-1.20855.20855.2	controllerType=0 controllerNumber=1 scan=20855	101.634
10991:2	6	R.GLVSSDELAK.D			509.777	2	1018.55	1018.54	0	4.3	1360	Specific	346.24	4.85	4.85	1.43	45	>sp|Q13813|SPTN1_HUMAN Spectrin alpha chain, non-erythrocytic 1 OS=Homo sapiens OX=9606 GN=SPTAN1 PE=1 SV=3	4871	cwq-o-293-1.15875.15875.2	controllerType=0 controllerNumber=1 scan=15875	77.5928
35676:2	6	R.EAFLNTEDKGDSLDSVEALIK.K			1147.57	2	2294.14	2294.14	0	-0.2	1465	Specific	660.02	417.77	417.77	10.7	45	>sp|Q13813|SPTN1_HUMAN Spectrin alpha chain, non-erythrocytic 1 OS=Homo sapiens OX=9606 GN=SPTAN1 PE=1 SV=3	4871	cwq-o-293-1.43694.43694.2	controllerType=0 controllerNumber=1 scan=43694	195.179
35686:3	6	R.EAFLNTEDKGDSLDSVEALIK.K			765.383	3	2294.13	2294.14	0	-2.3	1465	Specific	935.77	720.49	720.49	16.97	45	>sp|Q13813|SPTN1_HUMAN Spectrin alpha chain, non-erythrocytic 1 OS=Homo sapiens OX=9606 GN=SPTAN1 PE=1 SV=3	4871	cwq-o-293-1.43706.43706.3	controllerType=0 controllerNumber=1 scan=43706	195.216
35591:3	6	R.EAFLNTEDKGDSLDSVEALIK.K			765.388	3	2294.15	2294.14	0	4.7	1465	Specific	1012.34	781.06	781.06	18.71	45	>sp|Q13813|SPTN1_HUMAN Spectrin alpha chain, non-erythrocytic 1 OS=Homo sapiens OX=9606 GN=SPTAN1 PE=1 SV=3	4871	cwq-o-293-1.43600.43600.3	controllerType=0 controllerNumber=1 scan=43600	194.846
09128:2	6	K.AINVQEEK.I			465.749	2	930.49	930.489	0	1.3	1493	Specific	259.49	62.27	62.27	1.42	45	>sp|Q13813|SPTN1_HUMAN Spectrin alpha chain, non-erythrocytic 1 OS=Homo sapiens OX=9606 GN=SPTAN1 PE=1 SV=3	4871	cwq-o-293-1.13790.13790.3	controllerType=0 controllerNumber=1 scan=13790	67.1762
09274:2	6	K.AINVQEEK.I			465.749	2	930.491	930.489	0	2	1493	Specific	350.3	131.72	131.72	3.46	45	>sp|Q13813|SPTN1_HUMAN Spectrin alpha chain, non-erythrocytic 1 OS=Homo sapiens OX=9606 GN=SPTAN1 PE=1 SV=3	4871	cwq-o-293-1.13954.13954.2	controllerType=0 controllerNumber=1 scan=13954	67.9806
09272:2	6	K.AINVQEEK.I			465.749	2	930.491	930.489	0	2	1493	Specific	399.85	162.97	162.97	3.47	45	>sp|Q13813|SPTN1_HUMAN Spectrin alpha chain, non-erythrocytic 1 OS=Homo sapiens OX=9606 GN=SPTAN1 PE=1 SV=3	4871	cwq-o-293-1.13952.13952.2	controllerType=0 controllerNumber=1 scan=13952	67.9681
09123:2	6	K.AINVQEEK.I			465.749	2	930.49	930.489	0	1	1493	Specific	445.37	191.9	191.9	4.68	45	>sp|Q13813|SPTN1_HUMAN Spectrin alpha chain, non-erythrocytic 1 OS=Homo sapiens OX=9606 GN=SPTAN1 PE=1 SV=3	4871	cwq-o-293-1.13784.13784.2	controllerType=0 controllerNumber=1 scan=13784	67.1492
09200:2	6	K.AINVQEEK.I			465.748	2	930.489	930.489	0	0.2	1493	Specific	564.84	295.36	295.36	6.85	45	>sp|Q13813|SPTN1_HUMAN Spectrin alpha chain, non-erythrocytic 1 OS=Homo sapiens OX=9606 GN=SPTAN1 PE=1 SV=3	4871	cwq-o-293-1.13870.13870.2	controllerType=0 controllerNumber=1 scan=13870	67.5669
09198:2	6	K.AINVQEEK.I			465.748	2	930.489	930.489	0	0.2	1493	Specific	573.79	251.32	251.32	6.52	45	>sp|Q13813|SPTN1_HUMAN Spectrin alpha chain, non-erythrocytic 1 OS=Homo sapiens OX=9606 GN=SPTAN1 PE=1 SV=3	4871	cwq-o-293-1.13868.13868.2	controllerType=0 controllerNumber=1 scan=13868	67.5544
17134:3	6	K.LQTASDESYKDPTNIQSK.H			675.664	3	2024.98	2024.98	0	0.4	1571	Specific	725.16	501.25	501.25	12.54	45	>sp|Q13813|SPTN1_HUMAN Spectrin alpha chain, non-erythrocytic 1 OS=Homo sapiens OX=9606 GN=SPTAN1 PE=1 SV=3	4871	cwq-o-293-1.22776.22776.3	controllerType=0 controllerNumber=1 scan=22776	110.392
15449:3	6	K.HQAFEAELHANADR.I			536.923	3	1608.76	1608.75	0	2.9	1592	Specific	630.1	426.52	426.52	10.39	45	>sp|Q13813|SPTN1_HUMAN Spectrin alpha chain, non-erythrocytic 1 OS=Homo sapiens OX=9606 GN=SPTAN1 PE=1 SV=3	4871	cwq-o-293-1.20881.20881.4	controllerType=0 controllerNumber=1 scan=20881	101.747
15479:3	6	K.HQAFEAELHANADR.I			536.923	3	1608.76	1608.75	0	2.6	1592	Specific	758.78	604.7	604.7	13.56	45	>sp|Q13813|SPTN1_HUMAN Spectrin alpha chain, non-erythrocytic 1 OS=Homo sapiens OX=9606 GN=SPTAN1 PE=1 SV=3	4871	cwq-o-293-1.20914.20914.3	controllerType=0 controllerNumber=1 scan=20914	101.892
04966:2	6	R.GAC[+57.021]AGSEDAVK.A		C[+57]	532.737	2	1064.47	1064.47	0	-0.9	1620	Specific	605.73	398.29	398.29	10.95	45	>sp|Q13813|SPTN1_HUMAN Spectrin alpha chain, non-erythrocytic 1 OS=Homo sapiens OX=9606 GN=SPTAN1 PE=1 SV=3	4871	cwq-o-293-1.8882.8882.2	controllerType=0 controllerNumber=1 scan=8882	42.5133
15044:3	6	K.KHQLLEADISAHEDR.L			587.969	3	1761.89	1761.89	0	2.8	1699	Specific	720.39	559.06	559.06	12.04	45	>sp|Q13813|SPTN1_HUMAN Spectrin alpha chain, non-erythrocytic 1 OS=Homo sapiens OX=9606 GN=SPTAN1 PE=1 SV=3	4871	cwq-o-293-1.20423.20423.3	controllerType=0 controllerNumber=1 scan=20423	99.7401
15031:4	6	K.KHQLLEADISAHEDR.L			441.231	4	1761.9	1761.89	0	8.1	1699	Specific	773.09	615.03	615.03	13.51	45	>sp|Q13813|SPTN1_HUMAN Spectrin alpha chain, non-erythrocytic 1 OS=Homo sapiens OX=9606 GN=SPTAN1 PE=1 SV=3	4871	cwq-o-293-1.20409.20409.4	controllerType=0 controllerNumber=1 scan=20409	99.6788
17379:3	6	K.HQLLEADISAHEDR.L			545.269	3	1633.79	1633.79	0	-0.9	1700	Specific	770.42	602.21	602.21	14.34	45	>sp|Q13813|SPTN1_HUMAN Spectrin alpha chain, non-erythrocytic 1 OS=Homo sapiens OX=9606 GN=SPTAN1 PE=1 SV=3	4871	cwq-o-293-1.23053.23053.3	controllerType=0 controllerNumber=1 scan=23053	111.522
28538:3	6	R.LKDLNSQADSLMTSSAFDTSQVK.D			829.407	3	2486.2	2486.21	0	-1.2	1714	Specific	339.83	200.88	200.88	2.73	45	>sp|Q13813|SPTN1_HUMAN Spectrin alpha chain, non-erythrocytic 1 OS=Homo sapiens OX=9606 GN=SPTAN1 PE=1 SV=3	4871	cwq-o-293-1.35573.35573.3	controllerType=0 controllerNumber=1 scan=35573	163.34
28444:3	6	R.LKDLNSQADSLMTSSAFDTSQVK.D			829.41	3	2486.22	2486.21	0	3.5	1714	Specific	629.2	480.85	480.85	10.01	45	>sp|Q13813|SPTN1_HUMAN Spectrin alpha chain, non-erythrocytic 1 OS=Homo sapiens OX=9606 GN=SPTAN1 PE=1 SV=3	4871	cwq-o-293-1.35468.35468.3	controllerType=0 controllerNumber=1 scan=35468	162.917
34885:2	6	K.DLNSQADSLMTSSAFDTSQVK.D			1123.02	2	2245.03	2245.03	0	0.6	1716	Specific	244.53	118.46	118.46	1.93	45	>sp|Q13813|SPTN1_HUMAN Spectrin alpha chain, non-erythrocytic 1 OS=Homo sapiens OX=9606 GN=SPTAN1 PE=1 SV=3	4871	cwq-o-293-1.42812.42812.3	controllerType=0 controllerNumber=1 scan=42812	191.792
35007:3	6	K.DLNSQADSLMTSSAFDTSQVK.D			749.017	3	2245.04	2245.03	0	3.4	1716	Specific	547.02	443.36	443.36	6.56	45	>sp|Q13813|SPTN1_HUMAN Spectrin alpha chain, non-erythrocytic 1 OS=Homo sapiens OX=9606 GN=SPTAN1 PE=1 SV=3	4871	cwq-o-293-1.42948.42948.3	controllerType=0 controllerNumber=1 scan=42948	192.41
34975:3	6	K.DLNSQADSLMTSSAFDTSQVK.D			749.018	3	2245.04	2245.03	0	4.1	1716	Specific	587.64	477.2	477.2	8.81	45	>sp|Q13813|SPTN1_HUMAN Spectrin alpha chain, non-erythrocytic 1 OS=Homo sapiens OX=9606 GN=SPTAN1 PE=1 SV=3	4871	cwq-o-293-1.42912.42912.3	controllerType=0 controllerNumber=1 scan=42912	192.242
34852:3	6	K.DLNSQADSLMTSSAFDTSQVK.D			749.016	3	2245.03	2245.03	0	2.2	1716	Specific	609.16	512.7	512.7	10.19	45	>sp|Q13813|SPTN1_HUMAN Spectrin alpha chain, non-erythrocytic 1 OS=Homo sapiens OX=9606 GN=SPTAN1 PE=1 SV=3	4871	cwq-o-293-1.42775.42775.3	controllerType=0 controllerNumber=1 scan=42775	191.626
34905:3	6	K.DLNSQADSLMTSSAFDTSQVK.D			749.018	3	2245.04	2245.03	0	4	1716	Specific	675.34	591.06	591.06	10.94	45	>sp|Q13813|SPTN1_HUMAN Spectrin alpha chain, non-erythrocytic 1 OS=Homo sapiens OX=9606 GN=SPTAN1 PE=1 SV=3	4871	cwq-o-293-1.42834.42834.3	controllerType=0 controllerNumber=1 scan=42834	191.896
26269:3	6	K.RLEAELAAHEPAIQGVLDTGK.K			740.065	3	2218.18	2218.18	0	-0.6	1808	Specific	416.86	309.11	309.11	4.9	45	>sp|Q13813|SPTN1_HUMAN Spectrin alpha chain, non-erythrocytic 1 OS=Homo sapiens OX=9606 GN=SPTAN1 PE=1 SV=3	4871	cwq-o-293-1.33032.33032.3	controllerType=0 controllerNumber=1 scan=33032	153.236
23817:4	6	K.RLEAELAAHEPAIQGVLDTGKK.L			587.325	4	2346.28	2346.28	0	0.9	1808	Specific	788.22	716.62	716.62	13.94	45	>sp|Q13813|SPTN1_HUMAN Spectrin alpha chain, non-erythrocytic 1 OS=Homo sapiens OX=9606 GN=SPTAN1 PE=1 SV=3	4871	cwq-o-293-1.30280.30280.4	controllerType=0 controllerNumber=1 scan=30280	142.382
27694:3	6	R.LEAELAAHEPAIQGVLDTGK.K			688.037	3	2062.1	2062.08	0	6.9	1809	Specific	565.63	483.07	483.07	8.09	45	>sp|Q13813|SPTN1_HUMAN Spectrin alpha chain, non-erythrocytic 1 OS=Homo sapiens OX=9606 GN=SPTAN1 PE=1 SV=3	4871	cwq-o-293-1.34626.34626.3	controllerType=0 controllerNumber=1 scan=34626	159.499
27585:3	6	R.LEAELAAHEPAIQGVLDTGK.K			688.034	3	2062.09	2062.08	0	3.4	1809	Specific	860.8	582.47	582.47	16.37	45	>sp|Q13813|SPTN1_HUMAN Spectrin alpha chain, non-erythrocytic 1 OS=Homo sapiens OX=9606 GN=SPTAN1 PE=1 SV=3	4871	cwq-o-293-1.34504.34504.3	controllerType=0 controllerNumber=1 scan=34504	159.004
16480:3	6	K.LSDDNTIGKEEIQQR.L			582.625	3	1745.86	1745.87	0	-2.8	1830	Specific	366.62	132.92	132.92	2.33	45	>sp|Q13813|SPTN1_HUMAN Spectrin alpha chain, non-erythrocytic 1 OS=Homo sapiens OX=9606 GN=SPTAN1 PE=1 SV=3	4871	cwq-o-293-1.22037.22037.3	controllerType=0 controllerNumber=1 scan=22037	107.046
16516:3	6	K.LSDDNTIGKEEIQQR.L			582.627	3	1745.87	1745.87	0	-0.3	1830	Specific	587.48	315.06	315.06	7.25	45	>sp|Q13813|SPTN1_HUMAN Spectrin alpha chain, non-erythrocytic 1 OS=Homo sapiens OX=9606 GN=SPTAN1 PE=1 SV=3	4871	cwq-o-293-1.22078.22078.3	controllerType=0 controllerNumber=1 scan=22078	107.234
16043:4	6	K.KHEAFETDFTVHK.D			397.95	4	1588.78	1588.78	0	0.4	1911	Specific	469.44	372.52	372.52	5.63	45	>sp|Q13813|SPTN1_HUMAN Spectrin alpha chain, non-erythrocytic 1 OS=Homo sapiens OX=9606 GN=SPTAN1 PE=1 SV=3	4871	cwq-o-293-1.21546.21546.3	controllerType=0 controllerNumber=1 scan=21546	104.812
18477:3	6	K.HEAFETDFTVHK.D			487.567	3	1460.69	1460.68	0	4.9	1912	Specific	519.49	338.28	338.28	4.4	45	>sp|Q13813|SPTN1_HUMAN Spectrin alpha chain, non-erythrocytic 1 OS=Homo sapiens OX=9606 GN=SPTAN1 PE=1 SV=3	4871	cwq-o-293-1.24291.24291.3	controllerType=0 controllerNumber=1 scan=24291	117.004
00284:3	6	K.KNNHHEENISSK.M			479.567	3	1436.69	1436.69	0	-0.4	1939	Specific	426.43	317.8	317.8	4.13	45	>sp|Q13813|SPTN1_HUMAN Spectrin alpha chain, non-erythrocytic 1 OS=Homo sapiens OX=9606 GN=SPTAN1 PE=1 SV=3	4871	cwq-o-293-1.1444.1444.3	controllerType=0 controllerNumber=1 scan=1444	6.0983
15207:3	6	K.LLEAQSHFR.K			367.534	3	1100.59	1100.58	0	3.3	2079	Specific	535.39	372.52	372.52	6.98	45	>sp|Q13813|SPTN1_HUMAN Spectrin alpha chain, non-erythrocytic 1 OS=Homo sapiens OX=9606 GN=SPTAN1 PE=1 SV=3	4871	cwq-o-293-1.20607.20607.3	controllerType=0 controllerNumber=1 scan=20607	100.561
31378:3	6	R.KVEDLFLTFAK.K			437.584	3	1310.74	1310.74	0	1.6	2088	Specific	637.27	480.74	480.74	11.55	45	>sp|Q13813|SPTN1_HUMAN Spectrin alpha chain, non-erythrocytic 1 OS=Homo sapiens OX=9606 GN=SPTAN1 PE=1 SV=3	4871	cwq-o-293-1.38753.38753.3	controllerType=0 controllerNumber=1 scan=38753	175.642
39530:3	6	K.KIEDLGAAMEEALILDNK.Y			658.344	3	1973.02	1973.03	0	-4.3	2264	Specific	261.65	140.4	140.4	2.12	45	>sp|Q13813|SPTN1_HUMAN Spectrin alpha chain, non-erythrocytic 1 OS=Homo sapiens OX=9606 GN=SPTAN1 PE=1 SV=3	4871	cwq-o-293-1.47992.47992.3	controllerType=0 controllerNumber=1 scan=47992	214.735
15915:3	6	R.MQHNLEQQIQAR.N			499.252	3	1495.74	1495.74	0	-1.2	2304	Specific	593.07	382.19	382.19	9.95	45	>sp|Q13813|SPTN1_HUMAN Spectrin alpha chain, non-erythrocytic 1 OS=Homo sapiens OX=9606 GN=SPTAN1 PE=1 SV=3	4871	cwq-o-293-1.21403.21403.3	controllerType=0 controllerNumber=1 scan=21403	104.159
04480:2	6	R.LNHQEFK.S			458.24	2	915.473	915.468	0	5.6	2343	Specific	352.69	109.77	109.77	1.97	45	>sp|Q13813|SPTN1_HUMAN Spectrin alpha chain, non-erythrocytic 1 OS=Homo sapiens OX=9606 GN=SPTAN1 PE=1 SV=3	4871	cwq-o-293-1.8251.8251.2	controllerType=0 controllerNumber=1 scan=8251	39.3931
43146:3	6	R.SLGYDLPMVEEGEPDPEFEAILDTVDPNR.D			1083.18	3	3247.53	3247.5	0	9	2354	Specific	577.9	403.91	403.91	6.75	45	>sp|Q13813|SPTN1_HUMAN Spectrin alpha chain, non-erythrocytic 1 OS=Homo sapiens OX=9606 GN=SPTAN1 PE=1 SV=3	4871	cwq-o-293-1.52012.52012.3	controllerType=0 controllerNumber=1 scan=52012	233.16
43802:3	6	R.SLGYDLPMVEEGEPDPEFEAILDTVDPNR.D			1083.18	3	3247.52	3247.5	0	5.6	2354	Specific	741.92	705.55	705.55	11.7	45	>sp|Q13813|SPTN1_HUMAN Spectrin alpha chain, non-erythrocytic 1 OS=Homo sapiens OX=9606 GN=SPTAN1 PE=1 SV=3	4871	cwq-o-293-1.52740.52740.3	controllerType=0 controllerNumber=1 scan=52740	236.467
43981:3	6	R.SLGYDLPMVEEGEPDPEFEAILDTVDPNR.D			1083.17	3	3247.51	3247.5	0	2	2354	Specific	778.68	744.08	744.08	13.73	45	>sp|Q13813|SPTN1_HUMAN Spectrin alpha chain, non-erythrocytic 1 OS=Homo sapiens OX=9606 GN=SPTAN1 PE=1 SV=3	4871	cwq-o-293-1.52938.52938.3	controllerType=0 controllerNumber=1 scan=52938	237.367
14075:2	7	K.AGFAGDDAPR.A			488.725	2	976.443	976.448	0	-5.6	19	Specific	447.12	307.42	307.42	5.03	29	>sp|P60709|ACTB_HUMAN Actin, cytoplasmic 1 OS=Homo sapiens OX=9606 GN=ACTB PE=1 SV=1	4033	cwq-o-293-1.19333.19333.8	controllerType=0 controllerNumber=1 scan=19333	94.789
13583:2	7	K.AGFAGDDAPR.A			488.728	2	976.448	976.448	0	-0.1	19	Specific	676.04	394.02	394.02	11.88	29	>sp|P60709|ACTB_HUMAN Actin, cytoplasmic 1 OS=Homo sapiens OX=9606 GN=ACTB PE=1 SV=1	4033	cwq-o-293-1.18778.18778.2	controllerType=0 controllerNumber=1 scan=18778	92.2284
13662:2	7	K.AGFAGDDAPR.A			488.728	2	976.448	976.448	0	-0.1	19	Specific	701.2	411.8	411.8	13.05	29	>sp|P60709|ACTB_HUMAN Actin, cytoplasmic 1 OS=Homo sapiens OX=9606 GN=ACTB PE=1 SV=1	4033	cwq-o-293-1.18867.18867.2	controllerType=0 controllerNumber=1 scan=18867	92.6415
24897:2	7	R.AVFPSIVGR.P			473.28	2	945.552	945.552	0	0.3	29	Specific	482.04	210.16	210.16	5.47	29	>sp|P60709|ACTB_HUMAN Actin, cytoplasmic 1 OS=Homo sapiens OX=9606 GN=ACTB PE=1 SV=1	4033	cwq-o-293-1.31493.31493.2	controllerType=0 controllerNumber=1 scan=31493	147.28
24778:2	7	R.AVFPSIVGR.P			473.28	2	945.553	945.552	0	1.2	29	Specific	510.62	232.36	232.36	5.53	29	>sp|P60709|ACTB_HUMAN Actin, cytoplasmic 1 OS=Homo sapiens OX=9606 GN=ACTB PE=1 SV=1	4033	cwq-o-293-1.31360.31360.2	controllerType=0 controllerNumber=1 scan=31360	146.731
12158:3	7	R.HQGVMVGMGQK.D			391.195	3	1171.57	1171.57	0	-0.2	40	Specific	456.03	257.04	257.04	5.6	29	>sp|P60709|ACTB_HUMAN Actin, cytoplasmic 1 OS=Homo sapiens OX=9606 GN=ACTB PE=1 SV=1	4033	cwq-o-293-1.17177.17177.3	controllerType=0 controllerNumber=1 scan=17177	84.4266
12146:3	7	R.HQGVMVGMGQK.D			391.196	3	1171.57	1171.57	0	1.2	40	Specific	462.31	256.4	256.4	5.82	29	>sp|P60709|ACTB_HUMAN Actin, cytoplasmic 1 OS=Homo sapiens OX=9606 GN=ACTB PE=1 SV=1	4033	cwq-o-293-1.17163.17163.3	controllerType=0 controllerNumber=1 scan=17163	84.3553
12072:3	7	R.HQGVMVGMGQK.D			391.195	3	1171.57	1171.57	0	0.7	40	Specific	482.54	252.65	252.65	6.64	29	>sp|P60709|ACTB_HUMAN Actin, cytoplasmic 1 OS=Homo sapiens OX=9606 GN=ACTB PE=1 SV=1	4033	cwq-o-293-1.17081.17081.3	controllerType=0 controllerNumber=1 scan=17081	83.9323
12008:3	7	R.HQGVMVGMGQK.D			391.195	3	1171.57	1171.57	0	-1.2	40	Specific	506.52	407.3	407.3	7.9	29	>sp|P60709|ACTB_HUMAN Actin, cytoplasmic 1 OS=Homo sapiens OX=9606 GN=ACTB PE=1 SV=1	4033	cwq-o-293-1.17010.17010.3	controllerType=0 controllerNumber=1 scan=17010	83.5442
11716:3	7	R.HQGVMVGMGQK.D			391.195	3	1171.57	1171.57	0	-0.4	40	Specific	537.17	382.28	382.28	8.19	29	>sp|P60709|ACTB_HUMAN Actin, cytoplasmic 1 OS=Homo sapiens OX=9606 GN=ACTB PE=1 SV=1	4033	cwq-o-293-1.16683.16683.3	controllerType=0 controllerNumber=1 scan=16683	81.8768
11937:3	7	R.HQGVMVGMGQK.D			391.195	3	1171.57	1171.57	0	-0.3	40	Specific	547.33	246.82	246.82	6.08	29	>sp|P60709|ACTB_HUMAN Actin, cytoplasmic 1 OS=Homo sapiens OX=9606 GN=ACTB PE=1 SV=1	4033	cwq-o-293-1.16930.16930.3	controllerType=0 controllerNumber=1 scan=16930	83.1394
11864:3	7	R.HQGVMVGMGQK.D			391.195	3	1171.57	1171.57	0	0	40	Specific	556.29	228.93	228.93	6.6	29	>sp|P60709|ACTB_HUMAN Actin, cytoplasmic 1 OS=Homo sapiens OX=9606 GN=ACTB PE=1 SV=1	4033	cwq-o-293-1.16848.16848.3	controllerType=0 controllerNumber=1 scan=16848	82.7044
11790:3	7	R.HQGVMVGMGQK.D			391.195	3	1171.57	1171.57	0	0.8	40	Specific	556.93	229.57	229.57	6.6	29	>sp|P60709|ACTB_HUMAN Actin, cytoplasmic 1 OS=Homo sapiens OX=9606 GN=ACTB PE=1 SV=1	4033	cwq-o-293-1.16766.16766.3	controllerType=0 controllerNumber=1 scan=16766	82.2839
12216:2	7	R.HQGVMVGMGQK.D			586.288	2	1171.57	1171.57	0	-1.1	40	Specific	593.23	379.43	379.43	7.81	29	>sp|P60709|ACTB_HUMAN Actin, cytoplasmic 1 OS=Homo sapiens OX=9606 GN=ACTB PE=1 SV=1	4033	cwq-o-293-1.17243.17243.3	controllerType=0 controllerNumber=1 scan=17243	84.7417
12144:2	7	R.HQGVMVGMGQK.D			586.289	2	1171.57	1171.57	0	-0.1	40	Specific	605.96	360.29	360.29	8.88	29	>sp|P60709|ACTB_HUMAN Actin, cytoplasmic 1 OS=Homo sapiens OX=9606 GN=ACTB PE=1 SV=1	4033	cwq-o-293-1.17161.17161.3	controllerType=0 controllerNumber=1 scan=17161	84.3421
12082:2	7	R.HQGVMVGMGQK.D			586.29	2	1171.57	1171.57	0	1	40	Specific	701.12	449.68	449.68	12.23	29	>sp|P60709|ACTB_HUMAN Actin, cytoplasmic 1 OS=Homo sapiens OX=9606 GN=ACTB PE=1 SV=1	4033	cwq-o-293-1.17092.17092.2	controllerType=0 controllerNumber=1 scan=17092	83.9875
12011:2	7	R.HQGVMVGMGQK.D			586.289	2	1171.57	1171.57	0	-0.1	40	Specific	737.69	467.7	467.7	12.72	29	>sp|P60709|ACTB_HUMAN Actin, cytoplasmic 1 OS=Homo sapiens OX=9606 GN=ACTB PE=1 SV=1	4033	cwq-o-293-1.17013.17013.2	controllerType=0 controllerNumber=1 scan=17013	83.5581
11940:2	7	R.HQGVMVGMGQK.D			586.289	2	1171.57	1171.57	0	0.2	40	Specific	768.55	475.04	475.04	13.54	29	>sp|P60709|ACTB_HUMAN Actin, cytoplasmic 1 OS=Homo sapiens OX=9606 GN=ACTB PE=1 SV=1	4033	cwq-o-293-1.16933.16933.2	controllerType=0 controllerNumber=1 scan=16933	83.1535
11714:2	7	R.HQGVMVGMGQK.D			586.289	2	1171.57	1171.57	0	-0.3	40	Specific	769.62	460.34	460.34	13.64	29	>sp|P60709|ACTB_HUMAN Actin, cytoplasmic 1 OS=Homo sapiens OX=9606 GN=ACTB PE=1 SV=1	4033	cwq-o-293-1.16680.16680.2	controllerType=0 controllerNumber=1 scan=16680	81.8606
11789:2	7	R.HQGVMVGMGQK.D			586.29	2	1171.57	1171.57	0	0.8	40	Specific	782.6	487.84	487.84	13.72	29	>sp|P60709|ACTB_HUMAN Actin, cytoplasmic 1 OS=Homo sapiens OX=9606 GN=ACTB PE=1 SV=1	4033	cwq-o-293-1.16764.16764.2	controllerType=0 controllerNumber=1 scan=16764	82.2782
11871:2	7	R.HQGVMVGMGQK.D			586.289	2	1171.57	1171.57	0	0	40	Specific	783.86	477.41	477.41	13.54	29	>sp|P60709|ACTB_HUMAN Actin, cytoplasmic 1 OS=Homo sapiens OX=9606 GN=ACTB PE=1 SV=1	4033	cwq-o-293-1.16855.16855.2	controllerType=0 controllerNumber=1 scan=16855	82.7387
05925:3	7	R.HQGVMVGM[+15.995]GQK.D		M[+16]	396.527	3	1187.57	1187.57	0	0	40	Specific	331.12	207.45	160.14	4.13	29	>sp|P60709|ACTB_HUMAN Actin, cytoplasmic 1 OS=Homo sapiens OX=9606 GN=ACTB PE=1 SV=1	4033	cwq-o-293-1.10053.10053.3	controllerType=0 controllerNumber=1 scan=10053	48.4375
09324:2	7	R.HQGVM[+15.995]VGMGQK.D		M[+16]	594.287	2	1187.57	1187.57	0	1	40	Specific	352.89	157.84	56.56	2.75	29	>sp|P60709|ACTB_HUMAN Actin, cytoplasmic 1 OS=Homo sapiens OX=9606 GN=ACTB PE=1 SV=1	4033	cwq-o-293-1.14010.14010.2	controllerType=0 controllerNumber=1 scan=14010	68.2535
07587:3	7	R.HQGVMVGM[+15.995]GQK.D		M[+16]	396.527	3	1187.57	1187.57	0	0.4	40	Specific	368.08	267.16	170.66	4.46	29	>sp|P60709|ACTB_HUMAN Actin, cytoplasmic 1 OS=Homo sapiens OX=9606 GN=ACTB PE=1 SV=1	4033	cwq-o-293-1.12046.12046.3	controllerType=0 controllerNumber=1 scan=12046	58.6323
10000:3	7	R.HQGVM[+15.995]VGMGQK.D		M[+16]	396.527	3	1187.57	1187.57	0	0.3	40	Specific	374.27	223.29	164.31	4.6	29	>sp|P60709|ACTB_HUMAN Actin, cytoplasmic 1 OS=Homo sapiens OX=9606 GN=ACTB PE=1 SV=1	4033	cwq-o-293-1.14769.14769.3	controllerType=0 controllerNumber=1 scan=14769	71.8875
11175:3	7	R.HQGVMVGM[+15.995]GQK.D		M[+16]	396.527	3	1187.57	1187.57	0	-0.6	40	Specific	374.77	245.4	24.72	4.13	29	>sp|P60709|ACTB_HUMAN Actin, cytoplasmic 1 OS=Homo sapiens OX=9606 GN=ACTB PE=1 SV=1	4033	cwq-o-293-1.16079.16079.3	controllerType=0 controllerNumber=1 scan=16079	78.7532
11634:3	7	R.HQGVM[+15.995]VGMGQK.D		M[+16]	396.527	3	1187.57	1187.57	0	1.3	40	Specific	391.46	211.17	6.47	4.55	29	>sp|P60709|ACTB_HUMAN Actin, cytoplasmic 1 OS=Homo sapiens OX=9606 GN=ACTB PE=1 SV=1	4033	cwq-o-293-1.16591.16591.3	controllerType=0 controllerNumber=1 scan=16591	81.3941
11704:3	7	R.HQGVM[+15.995]VGMGQK.D		M[+16]	396.528	3	1187.57	1187.57	0	3.7	40	Specific	403.65	204.73	39.59	4.75	29	>sp|P60709|ACTB_HUMAN Actin, cytoplasmic 1 OS=Homo sapiens OX=9606 GN=ACTB PE=1 SV=1	4033	cwq-o-293-1.16669.16669.3	controllerType=0 controllerNumber=1 scan=16669	81.8022
09998:3	7	R.HQGVM[+15.995]VGMGQK.D		M[+16]	396.527	3	1187.57	1187.57	0	0.3	40	Specific	405.49	234.3	166.09	5.36	29	>sp|P60709|ACTB_HUMAN Actin, cytoplasmic 1 OS=Homo sapiens OX=9606 GN=ACTB PE=1 SV=1	4033	cwq-o-293-1.14767.14767.3	controllerType=0 controllerNumber=1 scan=14767	71.8735
11772:3	7	R.HQGVM[+15.995]VGMGQK.D		M[+16]	396.527	3	1187.57	1187.57	0	-0.6	40	Specific	408.9	262.21	19.5	5.45	29	>sp|P60709|ACTB_HUMAN Actin, cytoplasmic 1 OS=Homo sapiens OX=9606 GN=ACTB PE=1 SV=1	4033	cwq-o-293-1.16745.16745.3	controllerType=0 controllerNumber=1 scan=16745	82.1849
09432:3	7	R.HQGVM[+15.995]VGMGQK.D		M[+16]	396.53	3	1187.57	1187.57	0	7	40	Specific	419.32	186.55	82.37	3.84	29	>sp|P60709|ACTB_HUMAN Actin, cytoplasmic 1 OS=Homo sapiens OX=9606 GN=ACTB PE=1 SV=1	4033	cwq-o-293-1.14131.14131.3	controllerType=0 controllerNumber=1 scan=14131	68.8616
09537:3	7	R.HQGVM[+15.995]VGMGQK.D		M[+16]	396.527	3	1187.57	1187.57	0	-0.2	40	Specific	423.91	243.11	14.07	5.33	29	>sp|P60709|ACTB_HUMAN Actin, cytoplasmic 1 OS=Homo sapiens OX=9606 GN=ACTB PE=1 SV=1	4033	cwq-o-293-1.14248.14248.3	controllerType=0 controllerNumber=1 scan=14248	69.4327
11088:3	7	R.HQGVMVGM[+15.995]GQK.D		M[+16]	396.527	3	1187.57	1187.57	0	1	40	Specific	430.82	320.14	152.45	5.9	29	>sp|P60709|ACTB_HUMAN Actin, cytoplasmic 1 OS=Homo sapiens OX=9606 GN=ACTB PE=1 SV=1	4033	cwq-o-293-1.15983.15983.3	controllerType=0 controllerNumber=1 scan=15983	78.2293
09457:3	7	R.HQGVM[+15.995]VGMGQK.D		M[+16]	396.527	3	1187.57	1187.57	0	-0.1	40	Specific	443.43	187.59	31.86	5.26	29	>sp|P60709|ACTB_HUMAN Actin, cytoplasmic 1 OS=Homo sapiens OX=9606 GN=ACTB PE=1 SV=1	4033	cwq-o-293-1.14159.14159.3	controllerType=0 controllerNumber=1 scan=14159	68.9997
10419:3	7	R.HQGVM[+15.995]VGMGQK.D		M[+16]	396.527	3	1187.57	1187.57	0	-0.4	40	Specific	452.19	246.97	106.83	5.77	29	>sp|P60709|ACTB_HUMAN Actin, cytoplasmic 1 OS=Homo sapiens OX=9606 GN=ACTB PE=1 SV=1	4033	cwq-o-293-1.15239.15239.3	controllerType=0 controllerNumber=1 scan=15239	74.2461
05545:3	7	R.HQGVMVGM[+15.995]GQK.D		M[+16]	396.527	3	1187.57	1187.57	0	-0.7	40	Specific	455.35	299.19	200.66	5.31	29	>sp|P60709|ACTB_HUMAN Actin, cytoplasmic 1 OS=Homo sapiens OX=9606 GN=ACTB PE=1 SV=1	4033	cwq-o-293-1.9589.9589.3	controllerType=0 controllerNumber=1 scan=9589	46.0361
10343:3	7	R.HQGVMVGM[+15.995]GQK.D		M[+16]	396.527	3	1187.57	1187.57	0	-0.6	40	Specific	471.28	319.96	83.17	6.05	29	>sp|P60709|ACTB_HUMAN Actin, cytoplasmic 1 OS=Homo sapiens OX=9606 GN=ACTB PE=1 SV=1	4033	cwq-o-293-1.15154.15154.3	controllerType=0 controllerNumber=1 scan=15154	73.8283
09034:3	7	R.HQGVM[+15.995]VGMGQK.D		M[+16]	396.527	3	1187.57	1187.57	0	-0.3	40	Specific	471.72	216.09	131.18	5.11	29	>sp|P60709|ACTB_HUMAN Actin, cytoplasmic 1 OS=Homo sapiens OX=9606 GN=ACTB PE=1 SV=1	4033	cwq-o-293-1.13684.13684.3	controllerType=0 controllerNumber=1 scan=13684	66.6583
09639:2	7	R.HQGVM[+15.995]VGMGQK.D		M[+16]	594.289	2	1187.57	1187.57	0	3.5	40	Specific	479.39	293.56	76.32	4.59	29	>sp|P60709|ACTB_HUMAN Actin, cytoplasmic 1 OS=Homo sapiens OX=9606 GN=ACTB PE=1 SV=1	4033	cwq-o-293-1.14363.14363.2	controllerType=0 controllerNumber=1 scan=14363	69.9779
08737:2	7	R.HQGVM[+15.995]VGMGQK.D		M[+16]	594.287	2	1187.57	1187.57	0	0.4	40	Specific	490.69	289.84	101.27	5.84	29	>sp|P60709|ACTB_HUMAN Actin, cytoplasmic 1 OS=Homo sapiens OX=9606 GN=ACTB PE=1 SV=1	4033	cwq-o-293-1.13351.13351.2	controllerType=0 controllerNumber=1 scan=13351	65.0638
08955:3	7	R.HQGVM[+15.995]VGMGQK.D		M[+16]	396.527	3	1187.57	1187.57	0	-0.3	40	Specific	493.42	241.35	117.61	5.71	29	>sp|P60709|ACTB_HUMAN Actin, cytoplasmic 1 OS=Homo sapiens OX=9606 GN=ACTB PE=1 SV=1	4033	cwq-o-293-1.13596.13596.3	controllerType=0 controllerNumber=1 scan=13596	66.2133
05339:3	7	R.HQGVMVGM[+15.995]GQK.D		M[+16]	396.527	3	1187.57	1187.57	0	0.3	40	Specific	497.8	354.69	223.7	7.17	29	>sp|P60709|ACTB_HUMAN Actin, cytoplasmic 1 OS=Homo sapiens OX=9606 GN=ACTB PE=1 SV=1	4033	cwq-o-293-1.9297.9297.3	controllerType=0 controllerNumber=1 scan=9297	44.5955
05506:3	7	R.HQGVMVGM[+15.995]GQK.D		M[+16]	396.527	3	1187.57	1187.57	0	0	40	Specific	523.62	386.85	230.89	8.13	29	>sp|P60709|ACTB_HUMAN Actin, cytoplasmic 1 OS=Homo sapiens OX=9606 GN=ACTB PE=1 SV=1	4033	cwq-o-293-1.9517.9517.3	controllerType=0 controllerNumber=1 scan=9517	45.6918
05410:3	7	R.HQGVMVGM[+15.995]GQK.D		M[+16]	396.527	3	1187.57	1187.57	0	0.3	40	Specific	526.47	397.96	230.21	8.3	29	>sp|P60709|ACTB_HUMAN Actin, cytoplasmic 1 OS=Homo sapiens OX=9606 GN=ACTB PE=1 SV=1	4033	cwq-o-293-1.9376.9376.3	controllerType=0 controllerNumber=1 scan=9376	45.0084
08719:3	7	R.HQGVM[+15.995]VGMGQK.D		M[+16]	396.527	3	1187.57	1187.57	0	0	40	Specific	548.81	285.28	165.69	6.22	29	>sp|P60709|ACTB_HUMAN Actin, cytoplasmic 1 OS=Homo sapiens OX=9606 GN=ACTB PE=1 SV=1	4033	cwq-o-293-1.13331.13331.3	controllerType=0 controllerNumber=1 scan=13331	64.9699
05463:3	7	R.HQGVMVGM[+15.995]GQK.D		M[+16]	396.527	3	1187.57	1187.57	0	0	40	Specific	552.28	406.43	239.35	8.2	29	>sp|P60709|ACTB_HUMAN Actin, cytoplasmic 1 OS=Homo sapiens OX=9606 GN=ACTB PE=1 SV=1	4033	cwq-o-293-1.9445.9445.3	controllerType=0 controllerNumber=1 scan=9445	45.3512
09059:2	7	R.HQGVM[+15.995]VGMGQK.D		M[+16]	594.287	2	1187.57	1187.57	0	0.6	40	Specific	565.25	335.54	89.53	6.27	29	>sp|P60709|ACTB_HUMAN Actin, cytoplasmic 1 OS=Homo sapiens OX=9606 GN=ACTB PE=1 SV=1	4033	cwq-o-293-1.13712.13712.2	controllerType=0 controllerNumber=1 scan=13712	66.8013
08798:3	7	R.HQGVM[+15.995]VGMGQK.D		M[+16]	396.527	3	1187.57	1187.57	0	-0.4	40	Specific	584.93	241.17	186.42	7.91	29	>sp|P60709|ACTB_HUMAN Actin, cytoplasmic 1 OS=Homo sapiens OX=9606 GN=ACTB PE=1 SV=1	4033	cwq-o-293-1.13420.13420.3	controllerType=0 controllerNumber=1 scan=13420	65.3826
09862:2	7	R.HQGVM[+15.995]VGMGQK.D		M[+16]	594.287	2	1187.57	1187.57	0	0.5	40	Specific	587.41	378.74	96.9	7.88	29	>sp|P60709|ACTB_HUMAN Actin, cytoplasmic 1 OS=Homo sapiens OX=9606 GN=ACTB PE=1 SV=1	4033	cwq-o-293-1.14614.14614.2	controllerType=0 controllerNumber=1 scan=14614	71.1493
08887:2	7	R.HQGVM[+15.995]VGMGQK.D		M[+16]	594.287	2	1187.57	1187.57	0	0.7	40	Specific	587.65	364.18	89.63	7.76	29	>sp|P60709|ACTB_HUMAN Actin, cytoplasmic 1 OS=Homo sapiens OX=9606 GN=ACTB PE=1 SV=1	4033	cwq-o-293-1.13520.13520.2	controllerType=0 controllerNumber=1 scan=13520	65.8372
08967:2	7	R.HQGVM[+15.995]VGMGQK.D		M[+16]	594.287	2	1187.57	1187.57	0	0.8	40	Specific	591.32	382.97	99.26	9.11	29	>sp|P60709|ACTB_HUMAN Actin, cytoplasmic 1 OS=Homo sapiens OX=9606 GN=ACTB PE=1 SV=1	4033	cwq-o-293-1.13610.13610.2	controllerType=0 controllerNumber=1 scan=13610	66.2855
10337:2	7	R.HQGVMVGM[+15.995]GQK.D		M[+16]	594.287	2	1187.57	1187.57	0	0.9	40	Specific	608.34	377.08	46.87	9.2	29	>sp|P60709|ACTB_HUMAN Actin, cytoplasmic 1 OS=Homo sapiens OX=9606 GN=ACTB PE=1 SV=1	4033	cwq-o-293-1.15147.15147.2	controllerType=0 controllerNumber=1 scan=15147	73.7948
05456:2	7	R.HQGVMVGM[+15.995]GQK.D		M[+16]	594.287	2	1187.57	1187.57	0	0.4	40	Specific	643.32	434.13	128.6	10.72	29	>sp|P60709|ACTB_HUMAN Actin, cytoplasmic 1 OS=Homo sapiens OX=9606 GN=ACTB PE=1 SV=1	4033	cwq-o-293-1.9430.9430.2	controllerType=0 controllerNumber=1 scan=9430	45.2891
05334:2	7	R.HQGVMVGM[+15.995]GQK.D		M[+16]	594.287	2	1187.57	1187.57	0	0.5	40	Specific	688.99	453.74	129.59	11.54	29	>sp|P60709|ACTB_HUMAN Actin, cytoplasmic 1 OS=Homo sapiens OX=9606 GN=ACTB PE=1 SV=1	4033	cwq-o-293-1.9291.9291.2	controllerType=0 controllerNumber=1 scan=9291	44.5685
08802:2	7	R.HQGVM[+15.995]VGMGQK.D		M[+16]	594.287	2	1187.57	1187.57	0	0	40	Specific	690.88	419.26	110.67	11.54	29	>sp|P60709|ACTB_HUMAN Actin, cytoplasmic 1 OS=Homo sapiens OX=9606 GN=ACTB PE=1 SV=1	4033	cwq-o-293-1.13424.13424.2	controllerType=0 controllerNumber=1 scan=13424	65.3967
05402:2	7	R.HQGVMVGM[+15.995]GQK.D		M[+16]	594.287	2	1187.57	1187.57	0	0.7	40	Specific	709.59	449.36	139.96	12.89	29	>sp|P60709|ACTB_HUMAN Actin, cytoplasmic 1 OS=Homo sapiens OX=9606 GN=ACTB PE=1 SV=1	4033	cwq-o-293-1.9367.9367.2	controllerType=0 controllerNumber=1 scan=9367	44.9615
08725:2	7	R.HQGVM[+15.995]VGMGQK.D		M[+16]	594.287	2	1187.57	1187.57	0	0.4	40	Specific	725.11	465.86	130.22	12.72	29	>sp|P60709|ACTB_HUMAN Actin, cytoplasmic 1 OS=Homo sapiens OX=9606 GN=ACTB PE=1 SV=1	4033	cwq-o-293-1.13337.13337.2	controllerType=0 controllerNumber=1 scan=13337	65.0001
12728:2	7	K.DSYVGDEAQSK.R			599.767	2	1198.53	1198.52	0	4.1	51	Specific	473.26	308.02	308.02	5.41	29	>sp|P60709|ACTB_HUMAN Actin, cytoplasmic 1 OS=Homo sapiens OX=9606 GN=ACTB PE=1 SV=1	4033	cwq-o-293-1.17817.17817.2	controllerType=0 controllerNumber=1 scan=17817	87.578
12710:2	7	K.DSYVGDEAQSK.R			599.764	2	1198.52	1198.52	0	-1.7	51	Specific	570.57	366.68	366.68	7.07	29	>sp|P60709|ACTB_HUMAN Actin, cytoplasmic 1 OS=Homo sapiens OX=9606 GN=ACTB PE=1 SV=1	4033	cwq-o-293-1.17797.17797.2	controllerType=0 controllerNumber=1 scan=17797	87.477
12419:2	7	K.DSYVGDEAQSK.R			599.765	2	1198.52	1198.52	0	0.3	51	Specific	869.26	664.46	664.46	16.71	29	>sp|P60709|ACTB_HUMAN Actin, cytoplasmic 1 OS=Homo sapiens OX=9606 GN=ACTB PE=1 SV=1	4033	cwq-o-293-1.17470.17470.2	controllerType=0 controllerNumber=1 scan=17470	85.8393
12498:2	7	K.DSYVGDEAQSK.R			599.765	2	1198.52	1198.52	0	0.4	51	Specific	920	713.34	713.34	17.71	29	>sp|P60709|ACTB_HUMAN Actin, cytoplasmic 1 OS=Homo sapiens OX=9606 GN=ACTB PE=1 SV=1	4033	cwq-o-293-1.17559.17559.2	controllerType=0 controllerNumber=1 scan=17559	86.253
10618:2	7	K.DSYVGDEAQSKR.G			677.815	2	1354.62	1354.62	0	-0.1	51	Specific	624.23	402.76	402.76	10.24	29	>sp|P60709|ACTB_HUMAN Actin, cytoplasmic 1 OS=Homo sapiens OX=9606 GN=ACTB PE=1 SV=1	4033	cwq-o-293-1.15461.15461.2	controllerType=0 controllerNumber=1 scan=15461	75.3236
27637:3	7	K.YPIEHGIVTNWDDMEK.I			649.636	3	1946.89	1946.9	0	-0.9	69	Specific	602.34	459.28	459.28	10.83	29	>sp|P60709|ACTB_HUMAN Actin, cytoplasmic 1 OS=Homo sapiens OX=9606 GN=ACTB PE=1 SV=1	4033	cwq-o-293-1.34562.34562.3	controllerType=0 controllerNumber=1 scan=34562	159.239
20053:3	7	K.IWHHTFYNELR.V			505.917	3	1515.74	1515.75	0	-8.3	85	Specific	364.39	320.33	320.33	3.84	29	>sp|P60709|ACTB_HUMAN Actin, cytoplasmic 1 OS=Homo sapiens OX=9606 GN=ACTB PE=1 SV=1	4033	cwq-o-293-1.26059.26059.3	controllerType=0 controllerNumber=1 scan=26059	124.771
38614:3	7	K.IWHHTFYNELR.V			505.922	3	1515.75	1515.75	0	2.2	85	Specific	448.45	298.74	298.74	4.42	29	>sp|P60709|ACTB_HUMAN Actin, cytoplasmic 1 OS=Homo sapiens OX=9606 GN=ACTB PE=1 SV=1	4033	cwq-o-293-1.46970.46970.3	controllerType=0 controllerNumber=1 scan=46970	210.015
19646:4	7	K.IWHHTFYNELR.V			379.693	4	1515.75	1515.75	0	-0.5	85	Specific	509.91	345.17	345.17	6.4	29	>sp|P60709|ACTB_HUMAN Actin, cytoplasmic 1 OS=Homo sapiens OX=9606 GN=ACTB PE=1 SV=1	4033	cwq-o-293-1.25603.25603.3	controllerType=0 controllerNumber=1 scan=25603	122.788
19659:4	7	K.IWHHTFYNELR.V			379.693	4	1515.75	1515.75	0	-0.4	85	Specific	541.2	335.39	335.39	6.17	29	>sp|P60709|ACTB_HUMAN Actin, cytoplasmic 1 OS=Homo sapiens OX=9606 GN=ACTB PE=1 SV=1	4033	cwq-o-293-1.25618.25618.4	controllerType=0 controllerNumber=1 scan=25618	122.846
19578:4	7	K.IWHHTFYNELR.V			379.692	4	1515.75	1515.75	0	-1.3	85	Specific	542.52	342.76	342.76	6.47	29	>sp|P60709|ACTB_HUMAN Actin, cytoplasmic 1 OS=Homo sapiens OX=9606 GN=ACTB PE=1 SV=1	4033	cwq-o-293-1.25527.25527.4	controllerType=0 controllerNumber=1 scan=25527	122.463
19742:4	7	K.IWHHTFYNELR.V			379.693	4	1515.75	1515.75	0	-0.4	85	Specific	543.54	348.7	348.7	6.47	29	>sp|P60709|ACTB_HUMAN Actin, cytoplasmic 1 OS=Homo sapiens OX=9606 GN=ACTB PE=1 SV=1	4033	cwq-o-293-1.25711.25711.4	controllerType=0 controllerNumber=1 scan=25711	123.234
19826:4	7	K.IWHHTFYNELR.V			379.692	4	1515.75	1515.75	0	-2	85	Specific	545.13	369.99	369.99	6.43	29	>sp|P60709|ACTB_HUMAN Actin, cytoplasmic 1 OS=Homo sapiens OX=9606 GN=ACTB PE=1 SV=1	4033	cwq-o-293-1.25804.25804.4	controllerType=0 controllerNumber=1 scan=25804	123.647
20051:3	7	K.IWHHTFYNELR.V			505.917	3	1515.74	1515.75	0	-8.3	85	Specific	586.93	439.52	439.52	8.16	29	>sp|P60709|ACTB_HUMAN Actin, cytoplasmic 1 OS=Homo sapiens OX=9606 GN=ACTB PE=1 SV=1	4033	cwq-o-293-1.26057.26057.3	controllerType=0 controllerNumber=1 scan=26057	124.76
19983:3	7	K.IWHHTFYNELR.V			505.922	3	1515.75	1515.75	0	0.9	85	Specific	625.64	447.32	447.32	10.23	29	>sp|P60709|ACTB_HUMAN Actin, cytoplasmic 1 OS=Homo sapiens OX=9606 GN=ACTB PE=1 SV=1	4033	cwq-o-293-1.25981.25981.3	controllerType=0 controllerNumber=1 scan=25981	124.42
19901:3	7	K.IWHHTFYNELR.V			505.92	3	1515.75	1515.75	0	-1.9	85	Specific	651.68	441.2	441.2	10.95	29	>sp|P60709|ACTB_HUMAN Actin, cytoplasmic 1 OS=Homo sapiens OX=9606 GN=ACTB PE=1 SV=1	4033	cwq-o-293-1.25889.25889.3	controllerType=0 controllerNumber=1 scan=25889	124.013
19573:3	7	K.IWHHTFYNELR.V			505.921	3	1515.75	1515.75	0	-0.4	85	Specific	692.74	473.64	473.64	11.47	29	>sp|P60709|ACTB_HUMAN Actin, cytoplasmic 1 OS=Homo sapiens OX=9606 GN=ACTB PE=1 SV=1	4033	cwq-o-293-1.25521.25521.3	controllerType=0 controllerNumber=1 scan=25521	122.437
19628:2	7	K.IWHHTFYNELR.V			758.378	2	1515.75	1515.75	0	-0.5	85	Specific	699.51	483.84	483.84	10.67	29	>sp|P60709|ACTB_HUMAN Actin, cytoplasmic 1 OS=Homo sapiens OX=9606 GN=ACTB PE=1 SV=1	4033	cwq-o-293-1.25582.25582.2	controllerType=0 controllerNumber=1 scan=25582	122.694
19652:3	7	K.IWHHTFYNELR.V			505.921	3	1515.75	1515.75	0	0.1	85	Specific	760.95	545.9	545.9	13.72	29	>sp|P60709|ACTB_HUMAN Actin, cytoplasmic 1 OS=Homo sapiens OX=9606 GN=ACTB PE=1 SV=1	4033	cwq-o-293-1.25610.25610.3	controllerType=0 controllerNumber=1 scan=25610	122.813
19819:3	7	K.IWHHTFYNELR.V			505.921	3	1515.75	1515.75	0	-0.4	85	Specific	762.91	540.56	540.56	13.47	29	>sp|P60709|ACTB_HUMAN Actin, cytoplasmic 1 OS=Homo sapiens OX=9606 GN=ACTB PE=1 SV=1	4033	cwq-o-293-1.25796.25796.3	controllerType=0 controllerNumber=1 scan=25796	123.608
19734:3	7	K.IWHHTFYNELR.V			505.921	3	1515.75	1515.75	0	-0.2	85	Specific	775.39	544.46	544.46	13.64	29	>sp|P60709|ACTB_HUMAN Actin, cytoplasmic 1 OS=Homo sapiens OX=9606 GN=ACTB PE=1 SV=1	4033	cwq-o-293-1.25702.25702.3	controllerType=0 controllerNumber=1 scan=25702	123.194
30851:3	7	R.VAPEEHPVLLTEAPLNPK.A			652.029	3	1954.07	1954.06	0	3.4	96	Specific	126.4	2.1	2.1	0.13	29	>sp|P60709|ACTB_HUMAN Actin, cytoplasmic 1 OS=Homo sapiens OX=9606 GN=ACTB PE=1 SV=1	4033	cwq-o-293-1.38164.38164.3	controllerType=0 controllerNumber=1 scan=38164	173.376
21060:3	7	R.VAPEEHPVLLTEAPLNPK.A			652.03	3	1954.08	1954.06	0	6.1	96	Specific	207.72	28.43	28.43	0.48	29	>sp|P60709|ACTB_HUMAN Actin, cytoplasmic 1 OS=Homo sapiens OX=9606 GN=ACTB PE=1 SV=1	4033	cwq-o-293-1.27191.27191.3	controllerType=0 controllerNumber=1 scan=27191	129.556
25045:3	7	R.VAPEEHPVLLTEAPLNPK.A			652.031	3	1954.08	1954.06	0	7.4	96	Specific	217.51	38.75	38.75	0.65	29	>sp|P60709|ACTB_HUMAN Actin, cytoplasmic 1 OS=Homo sapiens OX=9606 GN=ACTB PE=1 SV=1	4033	cwq-o-293-1.31659.31659.3	controllerType=0 controllerNumber=1 scan=31659	147.863
33724:3	7	R.VAPEEHPVLLTEAPLNPK.A			652.028	3	1954.07	1954.06	0	1.9	96	Specific	283.86	39.04	39.04	2.08	29	>sp|P60709|ACTB_HUMAN Actin, cytoplasmic 1 OS=Homo sapiens OX=9606 GN=ACTB PE=1 SV=1	4033	cwq-o-293-1.41381.41381.3	controllerType=0 controllerNumber=1 scan=41381	185.91
43872:3	7	R.VAPEEHPVLLTEAPLNPK.A			652.024	3	1954.06	1954.06	0	-4.1	96	Specific	401.24	17.46	17.46	2.26	29	>sp|P60709|ACTB_HUMAN Actin, cytoplasmic 1 OS=Homo sapiens OX=9606 GN=ACTB PE=1 SV=1	4033	cwq-o-293-1.52818.52818.3	controllerType=0 controllerNumber=1 scan=52818	236.82
35008:3	7	R.VAPEEHPVLLTEAPLNPK.A			652.024	3	1954.06	1954.06	0	-3.7	96	Specific	402.7	14.67	14.67	2.39	29	>sp|P60709|ACTB_HUMAN Actin, cytoplasmic 1 OS=Homo sapiens OX=9606 GN=ACTB PE=1 SV=1	4033	cwq-o-293-1.42949.42949.3	controllerType=0 controllerNumber=1 scan=42949	192.415
34000:2	7	R.VAPEEHPVLLTEAPLNPK.A			977.54	2	1954.07	1954.06	0	4.2	96	Specific	435.07	131.99	131.99	4.49	29	>sp|P60709|ACTB_HUMAN Actin, cytoplasmic 1 OS=Homo sapiens OX=9606 GN=ACTB PE=1 SV=1	4033	cwq-o-293-1.41722.41722.2	controllerType=0 controllerNumber=1 scan=41722	187.438
34072:3	7	R.VAPEEHPVLLTEAPLNPK.A			652.027	3	1954.07	1954.06	0	0.5	96	Specific	454.76	40.32	40.32	3.63	29	>sp|P60709|ACTB_HUMAN Actin, cytoplasmic 1 OS=Homo sapiens OX=9606 GN=ACTB PE=1 SV=1	4033	cwq-o-293-1.41903.41903.3	controllerType=0 controllerNumber=1 scan=41903	188.215
33618:3	7	R.VAPEEHPVLLTEAPLNPK.A			652.028	3	1954.07	1954.06	0	2.6	96	Specific	469.89	73.78	73.78	3.89	29	>sp|P60709|ACTB_HUMAN Actin, cytoplasmic 1 OS=Homo sapiens OX=9606 GN=ACTB PE=1 SV=1	4033	cwq-o-293-1.41263.41263.3	controllerType=0 controllerNumber=1 scan=41263	185.377
23706:4	7	R.VAPEEHPVLLTEAPLNPK.A			489.27	4	1954.06	1954.06	0	-3.9	96	Specific	475.89	47.12	47.12	3.13	29	>sp|P60709|ACTB_HUMAN Actin, cytoplasmic 1 OS=Homo sapiens OX=9606 GN=ACTB PE=1 SV=1	4033	cwq-o-293-1.30156.30156.4	controllerType=0 controllerNumber=1 scan=30156	141.949
23818:4	7	R.VAPEEHPVLLTEAPLNPK.A			489.269	4	1954.06	1954.06	0	-4.7	96	Specific	490.53	0.55	0.55	2.23	29	>sp|P60709|ACTB_HUMAN Actin, cytoplasmic 1 OS=Homo sapiens OX=9606 GN=ACTB PE=1 SV=1	4033	cwq-o-293-1.30281.30281.4	controllerType=0 controllerNumber=1 scan=30281	142.387
34035:2	7	R.VAPEEHPVLLTEAPLNPK.A			977.542	2	1954.08	1954.06	0	6.7	96	Specific	491.79	155.38	155.38	4.29	29	>sp|P60709|ACTB_HUMAN Actin, cytoplasmic 1 OS=Homo sapiens OX=9606 GN=ACTB PE=1 SV=1	4033	cwq-o-293-1.41835.41835.2	controllerType=0 controllerNumber=1 scan=41835	187.921
30845:3	7	R.VAPEEHPVLLTEAPLNPK.A			652.029	3	1954.07	1954.06	0	3.4	96	Specific	492.21	46.4	46.4	4.24	29	>sp|P60709|ACTB_HUMAN Actin, cytoplasmic 1 OS=Homo sapiens OX=9606 GN=ACTB PE=1 SV=1	4033	cwq-o-293-1.38158.38158.3	controllerType=0 controllerNumber=1 scan=38158	173.348
33779:3	7	R.VAPEEHPVLLTEAPLNPK.A			652.029	3	1954.07	1954.06	0	3.4	96	Specific	518.54	73.19	73.19	4.54	29	>sp|P60709|ACTB_HUMAN Actin, cytoplasmic 1 OS=Homo sapiens OX=9606 GN=ACTB PE=1 SV=1	4033	cwq-o-293-1.41442.41442.3	controllerType=0 controllerNumber=1 scan=41442	186.186
33824:3	7	R.VAPEEHPVLLTEAPLNPK.A			652.028	3	1954.07	1954.06	0	2.3	96	Specific	540.32	45.78	45.78	4.49	29	>sp|P60709|ACTB_HUMAN Actin, cytoplasmic 1 OS=Homo sapiens OX=9606 GN=ACTB PE=1 SV=1	4033	cwq-o-293-1.41492.41492.3	controllerType=0 controllerNumber=1 scan=41492	186.412
24014:3	7	R.VAPEEHPVLLTEAPLNPK.A			652.03	3	1954.07	1954.06	0	5	96	Specific	593.73	56.07	56.07	5.98	29	>sp|P60709|ACTB_HUMAN Actin, cytoplasmic 1 OS=Homo sapiens OX=9606 GN=ACTB PE=1 SV=1	4033	cwq-o-293-1.30501.30501.3	controllerType=0 controllerNumber=1 scan=30501	143.158
24466:3	7	R.VAPEEHPVLLTEAPLNPK.A			652.029	3	1954.07	1954.06	0	4	96	Specific	617.21	31.18	31.18	6.77	29	>sp|P60709|ACTB_HUMAN Actin, cytoplasmic 1 OS=Homo sapiens OX=9606 GN=ACTB PE=1 SV=1	4033	cwq-o-293-1.31010.31010.3	controllerType=0 controllerNumber=1 scan=31010	145.227
34022:3	7	R.VAPEEHPVLLTEAPLNPK.A			652.029	3	1954.07	1954.06	0	3.3	96	Specific	653.98	69.86	69.86	8.59	29	>sp|P60709|ACTB_HUMAN Actin, cytoplasmic 1 OS=Homo sapiens OX=9606 GN=ACTB PE=1 SV=1	4033	cwq-o-293-1.41752.41752.3	controllerType=0 controllerNumber=1 scan=41752	187.572
34034:3	7	R.VAPEEHPVLLTEAPLNPK.A			652.026	3	1954.06	1954.06	0	0	96	Specific	711.38	85.61	85.61	10.23	29	>sp|P60709|ACTB_HUMAN Actin, cytoplasmic 1 OS=Homo sapiens OX=9606 GN=ACTB PE=1 SV=1	4033	cwq-o-293-1.41832.41832.3	controllerType=0 controllerNumber=1 scan=41832	187.909
34088:3	7	R.VAPEEHPVLLTEAPLNPK.A			652.028	3	1954.07	1954.06	0	3.1	96	Specific	721.92	98.46	98.46	9.89	29	>sp|P60709|ACTB_HUMAN Actin, cytoplasmic 1 OS=Homo sapiens OX=9606 GN=ACTB PE=1 SV=1	4033	cwq-o-293-1.41921.41921.3	controllerType=0 controllerNumber=1 scan=41921	188.297
33975:3	7	R.VAPEEHPVLLTEAPLNPK.A			652.028	3	1954.07	1954.06	0	3.2	96	Specific	723.51	102.31	102.31	10.25	29	>sp|P60709|ACTB_HUMAN Actin, cytoplasmic 1 OS=Homo sapiens OX=9606 GN=ACTB PE=1 SV=1	4033	cwq-o-293-1.41671.41671.3	controllerType=0 controllerNumber=1 scan=41671	187.217
33595:3	7	R.VAPEEHPVLLTEAPLNPK.A			652.027	3	1954.07	1954.06	0	0.4	96	Specific	731.18	93.02	93.02	10.23	29	>sp|P60709|ACTB_HUMAN Actin, cytoplasmic 1 OS=Homo sapiens OX=9606 GN=ACTB PE=1 SV=1	4033	cwq-o-293-1.41237.41237.3	controllerType=0 controllerNumber=1 scan=41237	185.273
33677:3	7	R.VAPEEHPVLLTEAPLNPK.A			652.027	3	1954.07	1954.06	0	1.5	96	Specific	764.01	104.1	104.1	11.43	29	>sp|P60709|ACTB_HUMAN Actin, cytoplasmic 1 OS=Homo sapiens OX=9606 GN=ACTB PE=1 SV=1	4033	cwq-o-293-1.41329.41329.3	controllerType=0 controllerNumber=1 scan=41329	185.67
33749:3	7	R.VAPEEHPVLLTEAPLNPK.A			652.028	3	1954.07	1954.06	0	1.9	96	Specific	769.12	96.54	96.54	11.07	29	>sp|P60709|ACTB_HUMAN Actin, cytoplasmic 1 OS=Homo sapiens OX=9606 GN=ACTB PE=1 SV=1	4033	cwq-o-293-1.41409.41409.3	controllerType=0 controllerNumber=1 scan=41409	186.036
23498:3	7	R.VAPEEHPVLLTEAPLNPK.A			652.027	3	1954.07	1954.06	0	0.7	96	Specific	774.78	100.79	100.79	11.59	29	>sp|P60709|ACTB_HUMAN Actin, cytoplasmic 1 OS=Homo sapiens OX=9606 GN=ACTB PE=1 SV=1	4033	cwq-o-293-1.29921.29921.3	controllerType=0 controllerNumber=1 scan=29921	141.052
33831:3	7	R.VAPEEHPVLLTEAPLNPK.A			652.028	3	1954.07	1954.06	0	2.7	96	Specific	810.65	121.88	121.88	12.49	29	>sp|P60709|ACTB_HUMAN Actin, cytoplasmic 1 OS=Homo sapiens OX=9606 GN=ACTB PE=1 SV=1	4033	cwq-o-293-1.41500.41500.3	controllerType=0 controllerNumber=1 scan=41500	186.448
23868:3	7	R.VAPEEHPVLLTEAPLNPK.A			652.026	3	1954.06	1954.06	0	-0.4	96	Specific	811.86	151.2	151.2	12.89	29	>sp|P60709|ACTB_HUMAN Actin, cytoplasmic 1 OS=Homo sapiens OX=9606 GN=ACTB PE=1 SV=1	4033	cwq-o-293-1.30337.30337.3	controllerType=0 controllerNumber=1 scan=30337	142.575
24221:3	7	R.VAPEEHPVLLTEAPLNPK.A			652.027	3	1954.07	1954.06	0	0.4	96	Specific	812.46	138.33	138.33	12.83	29	>sp|P60709|ACTB_HUMAN Actin, cytoplasmic 1 OS=Homo sapiens OX=9606 GN=ACTB PE=1 SV=1	4033	cwq-o-293-1.30734.30734.3	controllerType=0 controllerNumber=1 scan=30734	144.095
33911:3	7	R.VAPEEHPVLLTEAPLNPK.A			652.028	3	1954.07	1954.06	0	2.6	96	Specific	813.57	109.52	109.52	12.25	29	>sp|P60709|ACTB_HUMAN Actin, cytoplasmic 1 OS=Homo sapiens OX=9606 GN=ACTB PE=1 SV=1	4033	cwq-o-293-1.41589.41589.3	controllerType=0 controllerNumber=1 scan=41589	186.854
23535:2	7	R.VAPEEHPVLLTEAPLNPK.A			977.535	2	1954.06	1954.06	0	-1.2	96	Specific	825.55	275.65	275.65	13.34	29	>sp|P60709|ACTB_HUMAN Actin, cytoplasmic 1 OS=Homo sapiens OX=9606 GN=ACTB PE=1 SV=1	4033	cwq-o-293-1.29963.29963.2	controllerType=0 controllerNumber=1 scan=29963	141.207
24132:3	7	R.VAPEEHPVLLTEAPLNPK.A			652.027	3	1954.07	1954.06	0	0.3	96	Specific	828.32	119.3	119.3	12.59	29	>sp|P60709|ACTB_HUMAN Actin, cytoplasmic 1 OS=Homo sapiens OX=9606 GN=ACTB PE=1 SV=1	4033	cwq-o-293-1.30634.30634.3	controllerType=0 controllerNumber=1 scan=30634	143.696
23583:3	7	R.VAPEEHPVLLTEAPLNPK.A			652.026	3	1954.06	1954.06	0	-0.3	96	Specific	847.41	127.76	127.76	12.75	29	>sp|P60709|ACTB_HUMAN Actin, cytoplasmic 1 OS=Homo sapiens OX=9606 GN=ACTB PE=1 SV=1	4033	cwq-o-293-1.30018.30018.3	controllerType=0 controllerNumber=1 scan=30018	141.43
23766:3	7	R.VAPEEHPVLLTEAPLNPK.A			652.026	3	1954.06	1954.06	0	-0.9	96	Specific	857.89	131.98	131.98	13.75	29	>sp|P60709|ACTB_HUMAN Actin, cytoplasmic 1 OS=Homo sapiens OX=9606 GN=ACTB PE=1 SV=1	4033	cwq-o-293-1.30223.30223.3	controllerType=0 controllerNumber=1 scan=30223	142.188
23674:3	7	R.VAPEEHPVLLTEAPLNPK.A			652.026	3	1954.06	1954.06	0	-0.4	96	Specific	864.03	140.14	140.14	13.89	29	>sp|P60709|ACTB_HUMAN Actin, cytoplasmic 1 OS=Homo sapiens OX=9606 GN=ACTB PE=1 SV=1	4033	cwq-o-293-1.30120.30120.3	controllerType=0 controllerNumber=1 scan=30120	141.806
23744:2	7	R.VAPEEHPVLLTEAPLNPK.A			977.535	2	1954.06	1954.06	0	-1.3	96	Specific	877.76	279.3	279.3	14.34	29	>sp|P60709|ACTB_HUMAN Actin, cytoplasmic 1 OS=Homo sapiens OX=9606 GN=ACTB PE=1 SV=1	4033	cwq-o-293-1.30198.30198.2	controllerType=0 controllerNumber=1 scan=30198	142.106
23639:2	7	R.VAPEEHPVLLTEAPLNPK.A			977.535	2	1954.06	1954.06	0	-1.2	96	Specific	881.97	276.21	276.21	14.34	29	>sp|P60709|ACTB_HUMAN Actin, cytoplasmic 1 OS=Homo sapiens OX=9606 GN=ACTB PE=1 SV=1	4033	cwq-o-293-1.30081.30081.2	controllerType=0 controllerNumber=1 scan=30081	141.672
34722:3	7	R.TTGIVMDSGDGVTHTVPIYEGYALPHAILR.L			1061.88	3	3183.62	3183.61	0	1.7	148	Specific	711.4	568.83	568.83	13.44	29	>sp|P60709|ACTB_HUMAN Actin, cytoplasmic 1 OS=Homo sapiens OX=9606 GN=ACTB PE=1 SV=1	4033	cwq-o-293-1.42629.42629.3	controllerType=0 controllerNumber=1 scan=42629	190.992
34161:5	7	R.TTGIVMDSGDGVTHTVPIYEGYALPHAILR.L			637.53	5	3183.62	3183.61	0	1.8	148	Specific	785.53	785.53	785.53	14.06	29	>sp|P60709|ACTB_HUMAN Actin, cytoplasmic 1 OS=Homo sapiens OX=9606 GN=ACTB PE=1 SV=1	4033	cwq-o-293-1.42003.42003.5	controllerType=0 controllerNumber=1 scan=42003	188.576
34335:4	7	R.TTGIVMDSGDGVTHTVPIYEGYALPHAILR.L			796.66	4	3183.62	3183.61	0	1.7	148	Specific	805.1	727.21	727.21	15.75	29	>sp|P60709|ACTB_HUMAN Actin, cytoplasmic 1 OS=Homo sapiens OX=9606 GN=ACTB PE=1 SV=1	4033	cwq-o-293-1.42196.42196.4	controllerType=0 controllerNumber=1 scan=42196	189.315
34201:4	7	R.TTGIVMDSGDGVTHTVPIYEGYALPHAILR.L			796.661	4	3183.62	3183.61	0	2.7	148	Specific	1035.8	1001.24	1001.24	19.57	29	>sp|P60709|ACTB_HUMAN Actin, cytoplasmic 1 OS=Homo sapiens OX=9606 GN=ACTB PE=1 SV=1	4033	cwq-o-293-1.42047.42047.2	controllerType=0 controllerNumber=1 scan=42047	188.742
34235:3	7	R.TTGIVMDSGDGVTHTVPIYEGYALPHAILR.L			1061.88	3	3183.62	3183.61	0	0.5	148	Specific	1181.22	1097.28	1097.28	22.6	29	>sp|P60709|ACTB_HUMAN Actin, cytoplasmic 1 OS=Homo sapiens OX=9606 GN=ACTB PE=1 SV=1	4033	cwq-o-293-1.42085.42085.3	controllerType=0 controllerNumber=1 scan=42085	188.885
34115:4	7	R.TTGIVMDSGDGVTHTVPIYEGYALPHAILR.L			796.661	4	3183.62	3183.61	0	2.5	148	Specific	1190.1	1152.09	1152.09	22.57	29	>sp|P60709|ACTB_HUMAN Actin, cytoplasmic 1 OS=Homo sapiens OX=9606 GN=ACTB PE=1 SV=1	4033	cwq-o-293-1.41951.41951.4	controllerType=0 controllerNumber=1 scan=41951	188.412
35317:4	7	R.TTGIVMDSGDGVTHTVPIYEGYALPHAILR.L			796.66	4	3183.62	3183.61	0	1.4	148	Specific	1217.62	1116.76	1116.76	23.75	29	>sp|P60709|ACTB_HUMAN Actin, cytoplasmic 1 OS=Homo sapiens OX=9606 GN=ACTB PE=1 SV=1	4033	cwq-o-293-1.43294.43294.4	controllerType=0 controllerNumber=1 scan=43294	193.797
34133:3	7	R.TTGIVMDSGDGVTHTVPIYEGYALPHAILR.L			1061.88	3	3183.62	3183.61	0	2.3	148	Specific	1313.33	1250.53	1250.53	25.44	29	>sp|P60709|ACTB_HUMAN Actin, cytoplasmic 1 OS=Homo sapiens OX=9606 GN=ACTB PE=1 SV=1	4033	cwq-o-293-1.41971.41971.3	controllerType=0 controllerNumber=1 scan=41971	188.473
31627:3	7	R.TTGIVM[+15.995]DSGDGVTHTVPIYEGYALPHAILR.L		M[+16]	1067.2	3	3199.58	3199.61	0	-8.5	148	Specific	108.69	63.83	63.83	0.26	29	>sp|P60709|ACTB_HUMAN Actin, cytoplasmic 1 OS=Homo sapiens OX=9606 GN=ACTB PE=1 SV=1	4033	cwq-o-293-1.39032.39032.3	controllerType=0 controllerNumber=1 scan=39032	176.728
31551:3	7	R.TTGIVM[+15.995]DSGDGVTHTVPIYEGYALPHAILR.L		M[+16]	1067.21	3	3199.61	3199.61	0	1.5	148	Specific	888.87	804.58	804.58	16.44	29	>sp|P60709|ACTB_HUMAN Actin, cytoplasmic 1 OS=Homo sapiens OX=9606 GN=ACTB PE=1 SV=1	4033	cwq-o-293-1.38947.38947.3	controllerType=0 controllerNumber=1 scan=38947	176.383
31531:4	7	R.TTGIVM[+15.995]DSGDGVTHTVPIYEGYALPHAILR.L		M[+16]	800.658	4	3199.61	3199.61	0	0.8	148	Specific	1093.1	1023.13	1023.13	20.91	29	>sp|P60709|ACTB_HUMAN Actin, cytoplasmic 1 OS=Homo sapiens OX=9606 GN=ACTB PE=1 SV=1	4033	cwq-o-293-1.38925.38925.4	controllerType=0 controllerNumber=1 scan=38925	176.298
31827:2	7	R.DLTDYLMK.I			499.747	2	998.487	998.486	0	0.4	184	Specific	673.07	261.44	261.44	9.42	29	>sp|P60709|ACTB_HUMAN Actin, cytoplasmic 1 OS=Homo sapiens OX=9606 GN=ACTB PE=1 SV=1	4033	cwq-o-293-1.39257.39257.2	controllerType=0 controllerNumber=1 scan=39257	177.576
32010:2	7	R.DLTDYLMK.I			499.747	2	998.486	998.486	0	0.1	184	Specific	684.98	277.21	277.21	9.73	29	>sp|P60709|ACTB_HUMAN Actin, cytoplasmic 1 OS=Homo sapiens OX=9606 GN=ACTB PE=1 SV=1	4033	cwq-o-293-1.39462.39462.2	controllerType=0 controllerNumber=1 scan=39462	178.414
31914:2	7	R.DLTDYLMK.I			499.747	2	998.487	998.486	0	0.3	184	Specific	687.4	272.18	272.18	9.9	29	>sp|P60709|ACTB_HUMAN Actin, cytoplasmic 1 OS=Homo sapiens OX=9606 GN=ACTB PE=1 SV=1	4033	cwq-o-293-1.39355.39355.2	controllerType=0 controllerNumber=1 scan=39355	177.97
18568:2	7	R.GYSFTTTAER.E			566.768	2	1132.53	1132.53	0	0.9	197	Specific	685.88	462.16	462.16	11.88	29	>sp|P60709|ACTB_HUMAN Actin, cytoplasmic 1 OS=Homo sapiens OX=9606 GN=ACTB PE=1 SV=1	4033	cwq-o-293-1.24394.24394.2	controllerType=0 controllerNumber=1 scan=24394	117.423
42048:3	7	K.EKLC[+57.021]YVALDFEQEMATAASSSSLEK.S		C[+57]	936.446	3	2807.32	2807.31	0	4.6	214	Specific	786.26	609.36	609.36	12.98	29	>sp|P60709|ACTB_HUMAN Actin, cytoplasmic 1 OS=Homo sapiens OX=9606 GN=ACTB PE=1 SV=1	4033	cwq-o-293-1.50792.50792.3	controllerType=0 controllerNumber=1 scan=50792	227.567
42754:3	7	K.LC[+57.021]YVALDFEQEMATAASSSSLEK.S		C[+57]	850.729	3	2550.17	2550.17	0	-1	216	Specific	200.83	134.68	134.68	0.66	29	>sp|P60709|ACTB_HUMAN Actin, cytoplasmic 1 OS=Homo sapiens OX=9606 GN=ACTB PE=1 SV=1	4033	cwq-o-293-1.51576.51576.3	controllerType=0 controllerNumber=1 scan=51576	231.155
41861:3	7	K.LC[+57.021]YVALDFEQEMATAASSSSLEK.S		C[+57]	850.728	3	2550.17	2550.17	0	-2.2	216	Specific	210.75	162.1	162.1	0.81	29	>sp|P60709|ACTB_HUMAN Actin, cytoplasmic 1 OS=Homo sapiens OX=9606 GN=ACTB PE=1 SV=1	4033	cwq-o-293-1.50585.50585.3	controllerType=0 controllerNumber=1 scan=50585	226.626
41771:3	7	K.LC[+57.021]YVALDFEQEMATAASSSSLEK.S		C[+57]	850.731	3	2550.18	2550.17	0	2.2	216	Specific	264.39	185.44	185.44	2.13	29	>sp|P60709|ACTB_HUMAN Actin, cytoplasmic 1 OS=Homo sapiens OX=9606 GN=ACTB PE=1 SV=1	4033	cwq-o-293-1.50485.50485.3	controllerType=0 controllerNumber=1 scan=50485	226.172
42724:3	7	K.LC[+57.021]YVALDFEQEMATAASSSSLEK.S		C[+57]	850.73	3	2550.18	2550.17	0	0.7	216	Specific	303.12	245.62	245.62	3.14	29	>sp|P60709|ACTB_HUMAN Actin, cytoplasmic 1 OS=Homo sapiens OX=9606 GN=ACTB PE=1 SV=1	4033	cwq-o-293-1.51543.51543.3	controllerType=0 controllerNumber=1 scan=51543	231.005
43033:3	7	K.LC[+57.021]YVALDFEQEMATAASSSSLEK.S		C[+57]	850.731	3	2550.18	2550.17	0	1.6	216	Specific	324.46	248.35	248.35	2.8	29	>sp|P60709|ACTB_HUMAN Actin, cytoplasmic 1 OS=Homo sapiens OX=9606 GN=ACTB PE=1 SV=1	4033	cwq-o-293-1.51886.51886.3	controllerType=0 controllerNumber=1 scan=51886	232.58
44241:4	7	K.LC[+57.021]YVALDFEQEMATAASSSSLEK.S		C[+57]	638.302	4	2550.19	2550.17	0	5.5	216	Specific	331.06	245.55	245.55	2.13	29	>sp|P60709|ACTB_HUMAN Actin, cytoplasmic 1 OS=Homo sapiens OX=9606 GN=ACTB PE=1 SV=1	4033	cwq-o-293-1.53227.53227.4	controllerType=0 controllerNumber=1 scan=53227	238.686
42262:3	7	K.LC[+57.021]YVALDFEQEMATAASSSSLEK.S		C[+57]	850.726	3	2550.16	2550.17	0	-3.8	216	Specific	357.88	286.24	286.24	3.06	29	>sp|P60709|ACTB_HUMAN Actin, cytoplasmic 1 OS=Homo sapiens OX=9606 GN=ACTB PE=1 SV=1	4033	cwq-o-293-1.51030.51030.3	controllerType=0 controllerNumber=1 scan=51030	228.651
42501:3	7	K.LC[+57.021]YVALDFEQEMATAASSSSLEK.S		C[+57]	850.737	3	2550.2	2550.17	0	9.4	216	Specific	378.43	242.76	242.76	2.7	29	>sp|P60709|ACTB_HUMAN Actin, cytoplasmic 1 OS=Homo sapiens OX=9606 GN=ACTB PE=1 SV=1	4033	cwq-o-293-1.51296.51296.3	controllerType=0 controllerNumber=1 scan=51296	229.856
40178:3	7	K.LC[+57.021]YVALDFEQEMATAASSSSLEK.S		C[+57]	850.731	3	2550.18	2550.17	0	2.3	216	Specific	388.56	258.31	258.31	3.53	29	>sp|P60709|ACTB_HUMAN Actin, cytoplasmic 1 OS=Homo sapiens OX=9606 GN=ACTB PE=1 SV=1	4033	cwq-o-293-1.48714.48714.3	controllerType=0 controllerNumber=1 scan=48714	218.052
42639:3	7	K.LC[+57.021]YVALDFEQEMATAASSSSLEK.S		C[+57]	850.729	3	2550.17	2550.17	0	-0.2	216	Specific	389.58	342.93	342.93	4.75	29	>sp|P60709|ACTB_HUMAN Actin, cytoplasmic 1 OS=Homo sapiens OX=9606 GN=ACTB PE=1 SV=1	4033	cwq-o-293-1.51449.51449.3	controllerType=0 controllerNumber=1 scan=51449	230.562
40064:3	7	K.LC[+57.021]YVALDFEQEMATAASSSSLEK.S		C[+57]	850.73	3	2550.17	2550.17	0	0.3	216	Specific	405.65	310.13	310.13	4.38	29	>sp|P60709|ACTB_HUMAN Actin, cytoplasmic 1 OS=Homo sapiens OX=9606 GN=ACTB PE=1 SV=1	4033	cwq-o-293-1.48587.48587.3	controllerType=0 controllerNumber=1 scan=48587	217.472
43131:3	7	K.LC[+57.021]YVALDFEQEMATAASSSSLEK.S		C[+57]	850.73	3	2550.18	2550.17	0	0.7	216	Specific	425.98	334.13	334.13	4.53	29	>sp|P60709|ACTB_HUMAN Actin, cytoplasmic 1 OS=Homo sapiens OX=9606 GN=ACTB PE=1 SV=1	4033	cwq-o-293-1.51995.51995.3	controllerType=0 controllerNumber=1 scan=51995	233.079
43420:3	7	K.LC[+57.021]YVALDFEQEMATAASSSSLEK.S		C[+57]	850.73	3	2550.18	2550.17	0	0.6	216	Specific	578.47	522.57	522.57	7.99	29	>sp|P60709|ACTB_HUMAN Actin, cytoplasmic 1 OS=Homo sapiens OX=9606 GN=ACTB PE=1 SV=1	4033	cwq-o-293-1.52316.52316.3	controllerType=0 controllerNumber=1 scan=52316	234.551
37789:3	7	K.LC[+57.021]YVALDFEQEMATAASSSSLEK.S		C[+57]	850.732	3	2550.18	2550.17	0	3.5	216	Specific	590.59	499.11	499.11	9.28	29	>sp|P60709|ACTB_HUMAN Actin, cytoplasmic 1 OS=Homo sapiens OX=9606 GN=ACTB PE=1 SV=1	4033	cwq-o-293-1.46052.46052.3	controllerType=0 controllerNumber=1 scan=46052	205.716
42232:3	7	K.LC[+57.021]YVALDFEQEMATAASSSSLEK.S		C[+57]	850.732	3	2550.18	2550.17	0	3	216	Specific	614.84	545.66	545.66	9.93	29	>sp|P60709|ACTB_HUMAN Actin, cytoplasmic 1 OS=Homo sapiens OX=9606 GN=ACTB PE=1 SV=1	4033	cwq-o-293-1.50997.50997.3	controllerType=0 controllerNumber=1 scan=50997	228.501
42998:3	7	K.LC[+57.021]YVALDFEQEMATAASSSSLEK.S		C[+57]	850.728	3	2550.17	2550.17	0	-1.3	216	Specific	641.54	558.37	558.37	10.23	29	>sp|P60709|ACTB_HUMAN Actin, cytoplasmic 1 OS=Homo sapiens OX=9606 GN=ACTB PE=1 SV=1	4033	cwq-o-293-1.51847.51847.3	controllerType=0 controllerNumber=1 scan=51847	232.403
37873:3	7	K.LC[+57.021]YVALDFEQEMATAASSSSLEK.S		C[+57]	850.726	3	2550.16	2550.17	0	-4.5	216	Specific	662.4	611.04	611.04	11.21	29	>sp|P60709|ACTB_HUMAN Actin, cytoplasmic 1 OS=Homo sapiens OX=9606 GN=ACTB PE=1 SV=1	4033	cwq-o-293-1.46146.46146.3	controllerType=0 controllerNumber=1 scan=46146	206.169
38503:3	7	K.LC[+57.021]YVALDFEQEMATAASSSSLEK.S		C[+57]	850.735	3	2550.19	2550.17	0	6.5	216	Specific	665.82	563.1	563.1	10.49	29	>sp|P60709|ACTB_HUMAN Actin, cytoplasmic 1 OS=Homo sapiens OX=9606 GN=ACTB PE=1 SV=1	4033	cwq-o-293-1.46847.46847.3	controllerType=0 controllerNumber=1 scan=46847	209.445
37820:3	7	K.LC[+57.021]YVALDFEQEMATAASSSSLEK.S		C[+57]	850.732	3	2550.18	2550.17	0	3.4	216	Specific	674.37	571.62	571.62	11.48	29	>sp|P60709|ACTB_HUMAN Actin, cytoplasmic 1 OS=Homo sapiens OX=9606 GN=ACTB PE=1 SV=1	4033	cwq-o-293-1.46087.46087.3	controllerType=0 controllerNumber=1 scan=46087	205.881
42832:3	7	K.LC[+57.021]YVALDFEQEMATAASSSSLEK.S		C[+57]	850.727	3	2550.17	2550.17	0	-3	216	Specific	688.38	610.14	610.14	11.32	29	>sp|P60709|ACTB_HUMAN Actin, cytoplasmic 1 OS=Homo sapiens OX=9606 GN=ACTB PE=1 SV=1	4033	cwq-o-293-1.51663.51663.3	controllerType=0 controllerNumber=1 scan=51663	231.557
41393:3	7	K.LC[+57.021]YVALDFEQEMATAASSSSLEK.S		C[+57]	850.728	3	2550.17	2550.17	0	-1.4	216	Specific	693.38	626.66	626.66	11.75	29	>sp|P60709|ACTB_HUMAN Actin, cytoplasmic 1 OS=Homo sapiens OX=9606 GN=ACTB PE=1 SV=1	4033	cwq-o-293-1.50065.50065.3	controllerType=0 controllerNumber=1 scan=50065	224.259
36640:3	7	K.LC[+57.021]YVALDFEQEMATAASSSSLEK.S		C[+57]	850.73	3	2550.18	2550.17	0	0.6	216	Specific	701.62	597.81	597.81	12.82	29	>sp|P60709|ACTB_HUMAN Actin, cytoplasmic 1 OS=Homo sapiens OX=9606 GN=ACTB PE=1 SV=1	4033	cwq-o-293-1.44771.44771.3	controllerType=0 controllerNumber=1 scan=44771	199.755
38030:3	7	K.LC[+57.021]YVALDFEQEMATAASSSSLEK.S		C[+57]	850.73	3	2550.17	2550.17	0	0.3	216	Specific	707.33	609.55	609.55	12.82	29	>sp|P60709|ACTB_HUMAN Actin, cytoplasmic 1 OS=Homo sapiens OX=9606 GN=ACTB PE=1 SV=1	4033	cwq-o-293-1.46320.46320.3	controllerType=0 controllerNumber=1 scan=46320	206.988
41230:3	7	K.LC[+57.021]YVALDFEQEMATAASSSSLEK.S		C[+57]	850.732	3	2550.18	2550.17	0	2.8	216	Specific	715.52	599.49	599.49	12.48	29	>sp|P60709|ACTB_HUMAN Actin, cytoplasmic 1 OS=Homo sapiens OX=9606 GN=ACTB PE=1 SV=1	4033	cwq-o-293-1.49884.49884.3	controllerType=0 controllerNumber=1 scan=49884	223.436
43165:3	7	K.LC[+57.021]YVALDFEQEMATAASSSSLEK.S		C[+57]	850.73	3	2550.18	2550.17	0	0.7	216	Specific	716.09	577.6	577.6	12.82	29	>sp|P60709|ACTB_HUMAN Actin, cytoplasmic 1 OS=Homo sapiens OX=9606 GN=ACTB PE=1 SV=1	4033	cwq-o-293-1.52033.52033.3	controllerType=0 controllerNumber=1 scan=52033	233.256
41315:3	7	K.LC[+57.021]YVALDFEQEMATAASSSSLEK.S		C[+57]	850.73	3	2550.18	2550.17	0	0.7	216	Specific	721.99	606.03	606.03	12.82	29	>sp|P60709|ACTB_HUMAN Actin, cytoplasmic 1 OS=Homo sapiens OX=9606 GN=ACTB PE=1 SV=1	4033	cwq-o-293-1.49978.49978.3	controllerType=0 controllerNumber=1 scan=49978	223.861
42031:3	7	K.LC[+57.021]YVALDFEQEMATAASSSSLEK.S		C[+57]	850.73	3	2550.18	2550.17	0	0.6	216	Specific	730.92	598.34	598.34	12.82	29	>sp|P60709|ACTB_HUMAN Actin, cytoplasmic 1 OS=Homo sapiens OX=9606 GN=ACTB PE=1 SV=1	4033	cwq-o-293-1.50774.50774.3	controllerType=0 controllerNumber=1 scan=50774	227.485
38997:3	7	K.LC[+57.021]YVALDFEQEMATAASSSSLEK.S		C[+57]	850.732	3	2550.18	2550.17	0	2.6	216	Specific	745.44	623.25	623.25	12.48	29	>sp|P60709|ACTB_HUMAN Actin, cytoplasmic 1 OS=Homo sapiens OX=9606 GN=ACTB PE=1 SV=1	4033	cwq-o-293-1.47398.47398.3	controllerType=0 controllerNumber=1 scan=47398	211.994
43609:3	7	K.LC[+57.021]YVALDFEQEMATAASSSSLEK.S		C[+57]	850.731	3	2550.18	2550.17	0	1.8	216	Specific	748.8	650.21	650.21	12.67	29	>sp|P60709|ACTB_HUMAN Actin, cytoplasmic 1 OS=Homo sapiens OX=9606 GN=ACTB PE=1 SV=1	4033	cwq-o-293-1.52526.52526.3	controllerType=0 controllerNumber=1 scan=52526	235.506
41937:3	7	K.LC[+57.021]YVALDFEQEMATAASSSSLEK.S		C[+57]	850.728	3	2550.17	2550.17	0	-1.9	216	Specific	763.28	614.08	614.08	13.54	29	>sp|P60709|ACTB_HUMAN Actin, cytoplasmic 1 OS=Homo sapiens OX=9606 GN=ACTB PE=1 SV=1	4033	cwq-o-293-1.50670.50670.3	controllerType=0 controllerNumber=1 scan=50670	227.009
39796:3	7	K.LC[+57.021]YVALDFEQEMATAASSSSLEK.S		C[+57]	850.722	3	2550.15	2550.17	0	-8.3	216	Specific	765.74	703.42	703.42	12.87	29	>sp|P60709|ACTB_HUMAN Actin, cytoplasmic 1 OS=Homo sapiens OX=9606 GN=ACTB PE=1 SV=1	4033	cwq-o-293-1.48288.48288.3	controllerType=0 controllerNumber=1 scan=48288	216.106
39541:3	7	K.LC[+57.021]YVALDFEQEMATAASSSSLEK.S		C[+57]	850.728	3	2550.17	2550.17	0	-1.9	216	Specific	767.8	665.4	665.4	13.54	29	>sp|P60709|ACTB_HUMAN Actin, cytoplasmic 1 OS=Homo sapiens OX=9606 GN=ACTB PE=1 SV=1	4033	cwq-o-293-1.48005.48005.3	controllerType=0 controllerNumber=1 scan=48005	214.793
38220:3	7	K.LC[+57.021]YVALDFEQEMATAASSSSLEK.S		C[+57]	850.728	3	2550.17	2550.17	0	-1.3	216	Specific	769.97	643.92	643.92	13.75	29	>sp|P60709|ACTB_HUMAN Actin, cytoplasmic 1 OS=Homo sapiens OX=9606 GN=ACTB PE=1 SV=1	4033	cwq-o-293-1.46531.46531.3	controllerType=0 controllerNumber=1 scan=46531	207.979
43949:4	7	K.LC[+57.021]YVALDFEQEMATAASSSSLEK.S		C[+57]	638.298	4	2550.17	2550.17	0	-2.2	216	Specific	771.89	648.92	648.92	12.69	29	>sp|P60709|ACTB_HUMAN Actin, cytoplasmic 1 OS=Homo sapiens OX=9606 GN=ACTB PE=1 SV=1	4033	cwq-o-293-1.52903.52903.4	controllerType=0 controllerNumber=1 scan=52903	237.207
44092:3	7	K.LC[+57.021]YVALDFEQEMATAASSSSLEK.S		C[+57]	850.73	3	2550.17	2550.17	0	0.1	216	Specific	773.39	683.2	683.2	13.82	29	>sp|P60709|ACTB_HUMAN Actin, cytoplasmic 1 OS=Homo sapiens OX=9606 GN=ACTB PE=1 SV=1	4033	cwq-o-293-1.53061.53061.3	controllerType=0 controllerNumber=1 scan=53061	237.925
42416:3	7	K.LC[+57.021]YVALDFEQEMATAASSSSLEK.S		C[+57]	850.73	3	2550.17	2550.17	0	0	216	Specific	775.13	623.04	623.04	13.82	29	>sp|P60709|ACTB_HUMAN Actin, cytoplasmic 1 OS=Homo sapiens OX=9606 GN=ACTB PE=1 SV=1	4033	cwq-o-293-1.51201.51201.3	controllerType=0 controllerNumber=1 scan=51201	229.427
42748:3	7	K.LC[+57.021]YVALDFEQEMATAASSSSLEK.S		C[+57]	850.729	3	2550.17	2550.17	0	-1	216	Specific	777.43	663.25	663.25	13.75	29	>sp|P60709|ACTB_HUMAN Actin, cytoplasmic 1 OS=Homo sapiens OX=9606 GN=ACTB PE=1 SV=1	4033	cwq-o-293-1.51570.51570.3	controllerType=0 controllerNumber=1 scan=51570	231.127
38130:3	7	K.LC[+57.021]YVALDFEQEMATAASSSSLEK.S		C[+57]	850.732	3	2550.18	2550.17	0	3.4	216	Specific	781.25	671.33	671.33	13.48	29	>sp|P60709|ACTB_HUMAN Actin, cytoplasmic 1 OS=Homo sapiens OX=9606 GN=ACTB PE=1 SV=1	4033	cwq-o-293-1.46431.46431.3	controllerType=0 controllerNumber=1 scan=46431	207.511
38811:3	7	K.LC[+57.021]YVALDFEQEMATAASSSSLEK.S		C[+57]	850.726	3	2550.16	2550.17	0	-4.3	216	Specific	782.55	715.57	715.57	13.21	29	>sp|P60709|ACTB_HUMAN Actin, cytoplasmic 1 OS=Homo sapiens OX=9606 GN=ACTB PE=1 SV=1	4033	cwq-o-293-1.47190.47190.3	controllerType=0 controllerNumber=1 scan=47190	211.043
39751:3	7	K.LC[+57.021]YVALDFEQEMATAASSSSLEK.S		C[+57]	850.726	3	2550.16	2550.17	0	-3.7	216	Specific	782.81	685.1	685.1	13.32	29	>sp|P60709|ACTB_HUMAN Actin, cytoplasmic 1 OS=Homo sapiens OX=9606 GN=ACTB PE=1 SV=1	4033	cwq-o-293-1.48238.48238.3	controllerType=0 controllerNumber=1 scan=48238	215.876
41039:2	7	K.LC[+57.021]YVALDFEQEMATAASSSSLEK.S		C[+57]	1275.6	2	2550.19	2550.17	0	7.4	216	Specific	785.11	590.69	590.69	13.61	29	>sp|P60709|ACTB_HUMAN Actin, cytoplasmic 1 OS=Homo sapiens OX=9606 GN=ACTB PE=1 SV=1	4033	cwq-o-293-1.49671.49671.2	controllerType=0 controllerNumber=1 scan=49671	222.466
40863:3	7	K.LC[+57.021]YVALDFEQEMATAASSSSLEK.S		C[+57]	850.734	3	2550.19	2550.17	0	5.5	216	Specific	787.12	595.8	595.8	13.19	29	>sp|P60709|ACTB_HUMAN Actin, cytoplasmic 1 OS=Homo sapiens OX=9606 GN=ACTB PE=1 SV=1	4033	cwq-o-293-1.49476.49476.3	controllerType=0 controllerNumber=1 scan=49476	221.577
43757:3	7	K.LC[+57.021]YVALDFEQEMATAASSSSLEK.S		C[+57]	850.731	3	2550.18	2550.17	0	1.4	216	Specific	794.1	671.52	671.52	13.67	29	>sp|P60709|ACTB_HUMAN Actin, cytoplasmic 1 OS=Homo sapiens OX=9606 GN=ACTB PE=1 SV=1	4033	cwq-o-293-1.52690.52690.3	controllerType=0 controllerNumber=1 scan=52690	236.242
39465:3	7	K.LC[+57.021]YVALDFEQEMATAASSSSLEK.S		C[+57]	850.732	3	2550.18	2550.17	0	2.9	216	Specific	795.67	699.04	699.04	13.48	29	>sp|P60709|ACTB_HUMAN Actin, cytoplasmic 1 OS=Homo sapiens OX=9606 GN=ACTB PE=1 SV=1	4033	cwq-o-293-1.47920.47920.3	controllerType=0 controllerNumber=1 scan=47920	214.4
41117:3	7	K.LC[+57.021]YVALDFEQEMATAASSSSLEK.S		C[+57]	850.729	3	2550.17	2550.17	0	-0.9	216	Specific	796.84	659.74	659.74	13.75	29	>sp|P60709|ACTB_HUMAN Actin, cytoplasmic 1 OS=Homo sapiens OX=9606 GN=ACTB PE=1 SV=1	4033	cwq-o-293-1.49758.49758.3	controllerType=0 controllerNumber=1 scan=49758	222.858
41857:3	7	K.LC[+57.021]YVALDFEQEMATAASSSSLEK.S		C[+57]	850.728	3	2550.17	2550.17	0	-2.2	216	Specific	797.94	702.15	702.15	13.54	29	>sp|P60709|ACTB_HUMAN Actin, cytoplasmic 1 OS=Homo sapiens OX=9606 GN=ACTB PE=1 SV=1	4033	cwq-o-293-1.50581.50581.3	controllerType=0 controllerNumber=1 scan=50581	226.607
43947:3	7	K.LC[+57.021]YVALDFEQEMATAASSSSLEK.S		C[+57]	850.73	3	2550.17	2550.17	0	0.4	216	Specific	802.24	730.22	730.22	14.82	29	>sp|P60709|ACTB_HUMAN Actin, cytoplasmic 1 OS=Homo sapiens OX=9606 GN=ACTB PE=1 SV=1	4033	cwq-o-293-1.52900.52900.3	controllerType=0 controllerNumber=1 scan=52900	237.194
40956:3	7	K.LC[+57.021]YVALDFEQEMATAASSSSLEK.S		C[+57]	850.729	3	2550.17	2550.17	0	-0.3	216	Specific	808.48	615.84	615.84	14.75	29	>sp|P60709|ACTB_HUMAN Actin, cytoplasmic 1 OS=Homo sapiens OX=9606 GN=ACTB PE=1 SV=1	4033	cwq-o-293-1.49579.49579.3	controllerType=0 controllerNumber=1 scan=49579	222.049
43047:3	7	K.LC[+57.021]YVALDFEQEMATAASSSSLEK.S		C[+57]	850.73	3	2550.17	2550.17	0	0.2	216	Specific	808.58	700.06	700.06	14.82	29	>sp|P60709|ACTB_HUMAN Actin, cytoplasmic 1 OS=Homo sapiens OX=9606 GN=ACTB PE=1 SV=1	4033	cwq-o-293-1.51902.51902.3	controllerType=0 controllerNumber=1 scan=51902	232.657
36561:3	7	K.LC[+57.021]YVALDFEQEMATAASSSSLEK.S		C[+57]	850.73	3	2550.17	2550.17	0	0.4	216	Specific	810.2	718.24	718.24	14.82	29	>sp|P60709|ACTB_HUMAN Actin, cytoplasmic 1 OS=Homo sapiens OX=9606 GN=ACTB PE=1 SV=1	4033	cwq-o-293-1.44683.44683.3	controllerType=0 controllerNumber=1 scan=44683	199.357
39830:3	7	K.LC[+57.021]YVALDFEQEMATAASSSSLEK.S		C[+57]	850.734	3	2550.19	2550.17	0	5.1	216	Specific	817.37	651.02	651.02	14.19	29	>sp|P60709|ACTB_HUMAN Actin, cytoplasmic 1 OS=Homo sapiens OX=9606 GN=ACTB PE=1 SV=1	4033	cwq-o-293-1.48326.48326.3	controllerType=0 controllerNumber=1 scan=48326	216.281
38303:3	7	K.LC[+57.021]YVALDFEQEMATAASSSSLEK.S		C[+57]	850.73	3	2550.18	2550.17	0	1.1	216	Specific	818.53	713.23	713.23	14.82	29	>sp|P60709|ACTB_HUMAN Actin, cytoplasmic 1 OS=Homo sapiens OX=9606 GN=ACTB PE=1 SV=1	4033	cwq-o-293-1.46624.46624.3	controllerType=0 controllerNumber=1 scan=46624	208.408
42912:3	7	K.LC[+57.021]YVALDFEQEMATAASSSSLEK.S		C[+57]	850.725	3	2550.16	2550.17	0	-5.7	216	Specific	825.58	756.79	756.79	14.03	29	>sp|P60709|ACTB_HUMAN Actin, cytoplasmic 1 OS=Homo sapiens OX=9606 GN=ACTB PE=1 SV=1	4033	cwq-o-293-1.51752.51752.3	controllerType=0 controllerNumber=1 scan=51752	231.968
42492:3	7	K.LC[+57.021]YVALDFEQEMATAASSSSLEK.S		C[+57]	850.731	3	2550.18	2550.17	0	1.8	216	Specific	826.37	705.53	705.53	14.67	29	>sp|P60709|ACTB_HUMAN Actin, cytoplasmic 1 OS=Homo sapiens OX=9606 GN=ACTB PE=1 SV=1	4033	cwq-o-293-1.51286.51286.3	controllerType=0 controllerNumber=1 scan=51286	229.811
42646:3	7	K.LC[+57.021]YVALDFEQEMATAASSSSLEK.S		C[+57]	850.728	3	2550.17	2550.17	0	-2.1	216	Specific	828.51	726.16	726.16	14.54	29	>sp|P60709|ACTB_HUMAN Actin, cytoplasmic 1 OS=Homo sapiens OX=9606 GN=ACTB PE=1 SV=1	4033	cwq-o-293-1.51457.51457.3	controllerType=0 controllerNumber=1 scan=51457	230.603
40472:3	7	K.LC[+57.021]YVALDFEQEMATAASSSSLEK.S		C[+57]	850.731	3	2550.18	2550.17	0	2.4	216	Specific	837.13	713.36	713.36	14.48	29	>sp|P60709|ACTB_HUMAN Actin, cytoplasmic 1 OS=Homo sapiens OX=9606 GN=ACTB PE=1 SV=1	4033	cwq-o-293-1.49042.49042.3	controllerType=0 controllerNumber=1 scan=49042	219.558
39187:3	7	K.LC[+57.021]YVALDFEQEMATAASSSSLEK.S		C[+57]	850.732	3	2550.18	2550.17	0	3.4	216	Specific	840.38	678.83	678.83	14.48	29	>sp|P60709|ACTB_HUMAN Actin, cytoplasmic 1 OS=Homo sapiens OX=9606 GN=ACTB PE=1 SV=1	4033	cwq-o-293-1.47610.47610.3	controllerType=0 controllerNumber=1 scan=47610	212.968
39616:3	7	K.LC[+57.021]YVALDFEQEMATAASSSSLEK.S		C[+57]	850.734	3	2550.19	2550.17	0	5.2	216	Specific	843.32	691.6	691.6	14.19	29	>sp|P60709|ACTB_HUMAN Actin, cytoplasmic 1 OS=Homo sapiens OX=9606 GN=ACTB PE=1 SV=1	4033	cwq-o-293-1.48088.48088.3	controllerType=0 controllerNumber=1 scan=48088	215.178
41023:2	7	K.LC[+57.021]YVALDFEQEMATAASSSSLEK.S		C[+57]	1275.58	2	2550.15	2550.17	0	-9.9	216	Specific	843.97	652.87	652.87	13.94	29	>sp|P60709|ACTB_HUMAN Actin, cytoplasmic 1 OS=Homo sapiens OX=9606 GN=ACTB PE=1 SV=1	4033	cwq-o-293-1.49653.49653.2	controllerType=0 controllerNumber=1 scan=49653	222.385
40802:2	7	K.LC[+57.021]YVALDFEQEMATAASSSSLEK.S		C[+57]	1275.59	2	2550.18	2550.17	0	1	216	Specific	846.36	644.97	644.97	14.83	29	>sp|P60709|ACTB_HUMAN Actin, cytoplasmic 1 OS=Homo sapiens OX=9606 GN=ACTB PE=1 SV=1	4033	cwq-o-293-1.49408.49408.2	controllerType=0 controllerNumber=1 scan=49408	221.255
40204:3	7	K.LC[+57.021]YVALDFEQEMATAASSSSLEK.S		C[+57]	850.733	3	2550.18	2550.17	0	3.7	216	Specific	846.85	725.34	725.34	14.28	29	>sp|P60709|ACTB_HUMAN Actin, cytoplasmic 1 OS=Homo sapiens OX=9606 GN=ACTB PE=1 SV=1	4033	cwq-o-293-1.48743.48743.3	controllerType=0 controllerNumber=1 scan=48743	218.183
38161:2	7	K.LC[+57.021]YVALDFEQEMATAASSSSLEK.S		C[+57]	1275.59	2	2550.17	2550.17	0	-3.3	216	Specific	848.74	693.92	693.92	15.01	29	>sp|P60709|ACTB_HUMAN Actin, cytoplasmic 1 OS=Homo sapiens OX=9606 GN=ACTB PE=1 SV=1	4033	cwq-o-293-1.46465.46465.2	controllerType=0 controllerNumber=1 scan=46465	207.669
38415:3	7	K.LC[+57.021]YVALDFEQEMATAASSSSLEK.S		C[+57]	850.732	3	2550.18	2550.17	0	3.2	216	Specific	848.92	692.89	692.89	14.48	29	>sp|P60709|ACTB_HUMAN Actin, cytoplasmic 1 OS=Homo sapiens OX=9606 GN=ACTB PE=1 SV=1	4033	cwq-o-293-1.46749.46749.3	controllerType=0 controllerNumber=1 scan=46749	208.995
39678:2	7	K.LC[+57.021]YVALDFEQEMATAASSSSLEK.S		C[+57]	1275.59	2	2550.17	2550.17	0	0.4	216	Specific	849.43	589.83	589.83	15	29	>sp|P60709|ACTB_HUMAN Actin, cytoplasmic 1 OS=Homo sapiens OX=9606 GN=ACTB PE=1 SV=1	4033	cwq-o-293-1.48157.48157.2	controllerType=0 controllerNumber=1 scan=48157	215.492
38544:2	7	K.LC[+57.021]YVALDFEQEMATAASSSSLEK.S		C[+57]	1275.6	2	2550.19	2550.17	0	8	216	Specific	851.95	657.21	657.21	15.1	29	>sp|P60709|ACTB_HUMAN Actin, cytoplasmic 1 OS=Homo sapiens OX=9606 GN=ACTB PE=1 SV=1	4033	cwq-o-293-1.46892.46892.2	controllerType=0 controllerNumber=1 scan=46892	209.65
39497:2	7	K.LC[+57.021]YVALDFEQEMATAASSSSLEK.S		C[+57]	1275.59	2	2550.16	2550.17	0	-3.9	216	Specific	854.29	674.52	674.52	16.01	29	>sp|P60709|ACTB_HUMAN Actin, cytoplasmic 1 OS=Homo sapiens OX=9606 GN=ACTB PE=1 SV=1	4033	cwq-o-293-1.47955.47955.2	controllerType=0 controllerNumber=1 scan=47955	214.562
39240:3	7	K.LC[+57.021]YVALDFEQEMATAASSSSLEK.S		C[+57]	850.732	3	2550.18	2550.17	0	2.9	216	Specific	855.45	700.8	700.8	15.48	29	>sp|P60709|ACTB_HUMAN Actin, cytoplasmic 1 OS=Homo sapiens OX=9606 GN=ACTB PE=1 SV=1	4033	cwq-o-293-1.47669.47669.3	controllerType=0 controllerNumber=1 scan=47669	213.249
38651:2	7	K.LC[+57.021]YVALDFEQEMATAASSSSLEK.S		C[+57]	1275.59	2	2550.17	2550.17	0	-0.6	216	Specific	855.96	626.47	626.47	15.93	29	>sp|P60709|ACTB_HUMAN Actin, cytoplasmic 1 OS=Homo sapiens OX=9606 GN=ACTB PE=1 SV=1	4033	cwq-o-293-1.47011.47011.2	controllerType=0 controllerNumber=1 scan=47011	210.206
38376:3	7	K.LC[+57.021]YVALDFEQEMATAASSSSLEK.S		C[+57]	850.729	3	2550.17	2550.17	0	-0.1	216	Specific	858.09	728.91	728.91	15.75	29	>sp|P60709|ACTB_HUMAN Actin, cytoplasmic 1 OS=Homo sapiens OX=9606 GN=ACTB PE=1 SV=1	4033	cwq-o-293-1.46705.46705.3	controllerType=0 controllerNumber=1 scan=46705	208.79
41492:3	7	K.LC[+57.021]YVALDFEQEMATAASSSSLEK.S		C[+57]	850.732	3	2550.18	2550.17	0	2.7	216	Specific	859.98	721.86	721.86	15.48	29	>sp|P60709|ACTB_HUMAN Actin, cytoplasmic 1 OS=Homo sapiens OX=9606 GN=ACTB PE=1 SV=1	4033	cwq-o-293-1.50175.50175.3	controllerType=0 controllerNumber=1 scan=50175	224.757
39326:3	7	K.LC[+57.021]YVALDFEQEMATAASSSSLEK.S		C[+57]	850.731	3	2550.18	2550.17	0	1.7	216	Specific	864.94	735.62	735.62	15.67	29	>sp|P60709|ACTB_HUMAN Actin, cytoplasmic 1 OS=Homo sapiens OX=9606 GN=ACTB PE=1 SV=1	4033	cwq-o-293-1.47765.47765.3	controllerType=0 controllerNumber=1 scan=47765	213.69
41590:2	7	K.LC[+57.021]YVALDFEQEMATAASSSSLEK.S		C[+57]	1275.59	2	2550.17	2550.17	0	-1.9	216	Specific	867.67	712.48	712.48	16.23	29	>sp|P60709|ACTB_HUMAN Actin, cytoplasmic 1 OS=Homo sapiens OX=9606 GN=ACTB PE=1 SV=1	4033	cwq-o-293-1.50283.50283.2	controllerType=0 controllerNumber=1 scan=50283	225.247
41776:3	7	K.LC[+57.021]YVALDFEQEMATAASSSSLEK.S		C[+57]	850.73	3	2550.17	2550.17	0	0.4	216	Specific	867.83	721.11	721.11	15.82	29	>sp|P60709|ACTB_HUMAN Actin, cytoplasmic 1 OS=Homo sapiens OX=9606 GN=ACTB PE=1 SV=1	4033	cwq-o-293-1.50491.50491.3	controllerType=0 controllerNumber=1 scan=50491	226.198
36605:2	7	K.LC[+57.021]YVALDFEQEMATAASSSSLEK.S		C[+57]	1275.59	2	2550.18	2550.17	0	1.1	216	Specific	869.19	628.12	628.12	15.85	29	>sp|P60709|ACTB_HUMAN Actin, cytoplasmic 1 OS=Homo sapiens OX=9606 GN=ACTB PE=1 SV=1	4033	cwq-o-293-1.44732.44732.2	controllerType=0 controllerNumber=1 scan=44732	199.574
38468:2	7	K.LC[+57.021]YVALDFEQEMATAASSSSLEK.S		C[+57]	1275.59	2	2550.17	2550.17	0	-2.1	216	Specific	873.6	669.73	669.73	15.72	29	>sp|P60709|ACTB_HUMAN Actin, cytoplasmic 1 OS=Homo sapiens OX=9606 GN=ACTB PE=1 SV=1	4033	cwq-o-293-1.46807.46807.2	controllerType=0 controllerNumber=1 scan=46807	209.264
42201:2	7	K.LC[+57.021]YVALDFEQEMATAASSSSLEK.S		C[+57]	1275.6	2	2550.2	2550.17	0	9.7	216	Specific	875.9	703.23	703.23	15.49	29	>sp|P60709|ACTB_HUMAN Actin, cytoplasmic 1 OS=Homo sapiens OX=9606 GN=ACTB PE=1 SV=1	4033	cwq-o-293-1.50962.50962.2	controllerType=0 controllerNumber=1 scan=50962	228.343
42674:3	7	K.LC[+57.021]YVALDFEQEMATAASSSSLEK.S		C[+57]	850.729	3	2550.17	2550.17	0	-0.4	216	Specific	881.02	761.11	761.11	15.75	29	>sp|P60709|ACTB_HUMAN Actin, cytoplasmic 1 OS=Homo sapiens OX=9606 GN=ACTB PE=1 SV=1	4033	cwq-o-293-1.51488.51488.3	controllerType=0 controllerNumber=1 scan=51488	230.746
43276:2	7	K.LC[+57.021]YVALDFEQEMATAASSSSLEK.S		C[+57]	1275.58	2	2550.16	2550.17	0	-4.5	216	Specific	881.32	750.01	750.01	15.9	29	>sp|P60709|ACTB_HUMAN Actin, cytoplasmic 1 OS=Homo sapiens OX=9606 GN=ACTB PE=1 SV=1	4033	cwq-o-293-1.52156.52156.2	controllerType=0 controllerNumber=1 scan=52156	233.825
41671:3	7	K.LC[+57.021]YVALDFEQEMATAASSSSLEK.S		C[+57]	850.727	3	2550.17	2550.17	0	-2.9	216	Specific	884.56	754.18	754.18	15.32	29	>sp|P60709|ACTB_HUMAN Actin, cytoplasmic 1 OS=Homo sapiens OX=9606 GN=ACTB PE=1 SV=1	4033	cwq-o-293-1.50374.50374.3	controllerType=0 controllerNumber=1 scan=50374	225.669
39847:2	7	K.LC[+57.021]YVALDFEQEMATAASSSSLEK.S		C[+57]	1275.59	2	2550.16	2550.17	0	-3.6	216	Specific	884.65	681.72	681.72	15.5	29	>sp|P60709|ACTB_HUMAN Actin, cytoplasmic 1 OS=Homo sapiens OX=9606 GN=ACTB PE=1 SV=1	4033	cwq-o-293-1.48344.48344.2	controllerType=0 controllerNumber=1 scan=48344	216.367
40053:3	7	K.LC[+57.021]YVALDFEQEMATAASSSSLEK.S		C[+57]	850.728	3	2550.17	2550.17	0	-1.6	216	Specific	889.4	764.52	764.52	15.54	29	>sp|P60709|ACTB_HUMAN Actin, cytoplasmic 1 OS=Homo sapiens OX=9606 GN=ACTB PE=1 SV=1	4033	cwq-o-293-1.48575.48575.3	controllerType=0 controllerNumber=1 scan=48575	217.417
39215:2	7	K.LC[+57.021]YVALDFEQEMATAASSSSLEK.S		C[+57]	1275.59	2	2550.18	2550.17	0	3.4	216	Specific	893.05	708.41	708.41	16.18	29	>sp|P60709|ACTB_HUMAN Actin, cytoplasmic 1 OS=Homo sapiens OX=9606 GN=ACTB PE=1 SV=1	4033	cwq-o-293-1.47641.47641.2	controllerType=0 controllerNumber=1 scan=47641	213.113
39304:2	7	K.LC[+57.021]YVALDFEQEMATAASSSSLEK.S		C[+57]	1275.59	2	2550.16	2550.17	0	-4.4	216	Specific	893.84	759.75	759.75	15.22	29	>sp|P60709|ACTB_HUMAN Actin, cytoplasmic 1 OS=Homo sapiens OX=9606 GN=ACTB PE=1 SV=1	4033	cwq-o-293-1.47740.47740.2	controllerType=0 controllerNumber=1 scan=47740	213.575
40624:3	7	K.LC[+57.021]YVALDFEQEMATAASSSSLEK.S		C[+57]	850.727	3	2550.17	2550.17	0	-2.3	216	Specific	896.26	783.04	783.04	15.54	29	>sp|P60709|ACTB_HUMAN Actin, cytoplasmic 1 OS=Homo sapiens OX=9606 GN=ACTB PE=1 SV=1	4033	cwq-o-293-1.49211.49211.3	controllerType=0 controllerNumber=1 scan=49211	220.353
40582:2	7	K.LC[+57.021]YVALDFEQEMATAASSSSLEK.S		C[+57]	1275.59	2	2550.17	2550.17	0	-0.8	216	Specific	896.49	682.66	682.66	15.93	29	>sp|P60709|ACTB_HUMAN Actin, cytoplasmic 1 OS=Homo sapiens OX=9606 GN=ACTB PE=1 SV=1	4033	cwq-o-293-1.49164.49164.2	controllerType=0 controllerNumber=1 scan=49164	220.14
40160:2	7	K.LC[+57.021]YVALDFEQEMATAASSSSLEK.S		C[+57]	1275.59	2	2550.17	2550.17	0	-1.5	216	Specific	897.6	712.79	712.79	16.23	29	>sp|P60709|ACTB_HUMAN Actin, cytoplasmic 1 OS=Homo sapiens OX=9606 GN=ACTB PE=1 SV=1	4033	cwq-o-293-1.48694.48694.2	controllerType=0 controllerNumber=1 scan=48694	217.957
42570:3	7	K.LC[+57.021]YVALDFEQEMATAASSSSLEK.S		C[+57]	850.735	3	2550.19	2550.17	0	6.1	216	Specific	898.82	724.2	724.2	15.04	29	>sp|P60709|ACTB_HUMAN Actin, cytoplasmic 1 OS=Homo sapiens OX=9606 GN=ACTB PE=1 SV=1	4033	cwq-o-293-1.51373.51373.3	controllerType=0 controllerNumber=1 scan=51373	230.208
42089:2	7	K.LC[+57.021]YVALDFEQEMATAASSSSLEK.S		C[+57]	1275.59	2	2550.17	2550.17	0	-3.4	216	Specific	898.99	636.35	636.35	15.5	29	>sp|P60709|ACTB_HUMAN Actin, cytoplasmic 1 OS=Homo sapiens OX=9606 GN=ACTB PE=1 SV=1	4033	cwq-o-293-1.50838.50838.2	controllerType=0 controllerNumber=1 scan=50838	227.774
42821:2	7	K.LC[+57.021]YVALDFEQEMATAASSSSLEK.S		C[+57]	1275.59	2	2550.18	2550.17	0	3.1	216	Specific	899.55	713.76	713.76	16.18	29	>sp|P60709|ACTB_HUMAN Actin, cytoplasmic 1 OS=Homo sapiens OX=9606 GN=ACTB PE=1 SV=1	4033	cwq-o-293-1.51650.51650.2	controllerType=0 controllerNumber=1 scan=51650	231.499
40398:3	7	K.LC[+57.021]YVALDFEQEMATAASSSSLEK.S		C[+57]	850.728	3	2550.17	2550.17	0	-1.9	216	Specific	900.32	756.83	756.83	16.54	29	>sp|P60709|ACTB_HUMAN Actin, cytoplasmic 1 OS=Homo sapiens OX=9606 GN=ACTB PE=1 SV=1	4033	cwq-o-293-1.48960.48960.3	controllerType=0 controllerNumber=1 scan=48960	219.175
40067:2	7	K.LC[+57.021]YVALDFEQEMATAASSSSLEK.S		C[+57]	1275.59	2	2550.17	2550.17	0	-2.2	216	Specific	902.02	719.51	719.51	17.23	29	>sp|P60709|ACTB_HUMAN Actin, cytoplasmic 1 OS=Homo sapiens OX=9606 GN=ACTB PE=1 SV=1	4033	cwq-o-293-1.48590.48590.2	controllerType=0 controllerNumber=1 scan=48590	217.486
39428:2	7	K.LC[+57.021]YVALDFEQEMATAASSSSLEK.S		C[+57]	1275.59	2	2550.18	2550.17	0	1.8	216	Specific	905.04	671.85	671.85	16.85	29	>sp|P60709|ACTB_HUMAN Actin, cytoplasmic 1 OS=Homo sapiens OX=9606 GN=ACTB PE=1 SV=1	4033	cwq-o-293-1.47878.47878.2	controllerType=0 controllerNumber=1 scan=47878	214.206
43141:3	7	K.LC[+57.021]YVALDFEQEMATAASSSSLEK.S		C[+57]	850.73	3	2550.18	2550.17	0	1	216	Specific	907.8	748.23	748.23	16.82	29	>sp|P60709|ACTB_HUMAN Actin, cytoplasmic 1 OS=Homo sapiens OX=9606 GN=ACTB PE=1 SV=1	4033	cwq-o-293-1.52006.52006.3	controllerType=0 controllerNumber=1 scan=52006	233.133
42671:2	7	K.LC[+57.021]YVALDFEQEMATAASSSSLEK.S		C[+57]	1275.59	2	2550.18	2550.17	0	2.3	216	Specific	908.28	754.18	754.18	17.36	29	>sp|P60709|ACTB_HUMAN Actin, cytoplasmic 1 OS=Homo sapiens OX=9606 GN=ACTB PE=1 SV=1	4033	cwq-o-293-1.51484.51484.2	controllerType=0 controllerNumber=1 scan=51484	230.729
39950:2	7	K.LC[+57.021]YVALDFEQEMATAASSSSLEK.S		C[+57]	1275.6	2	2550.19	2550.17	0	8	216	Specific	908.82	713.71	713.71	16.06	29	>sp|P60709|ACTB_HUMAN Actin, cytoplasmic 1 OS=Homo sapiens OX=9606 GN=ACTB PE=1 SV=1	4033	cwq-o-293-1.48459.48459.2	controllerType=0 controllerNumber=1 scan=48459	216.891
43008:2	7	K.LC[+57.021]YVALDFEQEMATAASSSSLEK.S		C[+57]	1275.59	2	2550.17	2550.17	0	0.1	216	Specific	910.25	756.03	756.03	17.52	29	>sp|P60709|ACTB_HUMAN Actin, cytoplasmic 1 OS=Homo sapiens OX=9606 GN=ACTB PE=1 SV=1	4033	cwq-o-293-1.51858.51858.2	controllerType=0 controllerNumber=1 scan=51858	232.453
38359:2	7	K.LC[+57.021]YVALDFEQEMATAASSSSLEK.S		C[+57]	1275.59	2	2550.18	2550.17	0	2.5	216	Specific	911.22	707.68	707.68	16.66	29	>sp|P60709|ACTB_HUMAN Actin, cytoplasmic 1 OS=Homo sapiens OX=9606 GN=ACTB PE=1 SV=1	4033	cwq-o-293-1.46685.46685.2	controllerType=0 controllerNumber=1 scan=46685	208.7
43364:2	7	K.LC[+57.021]YVALDFEQEMATAASSSSLEK.S		C[+57]	1275.59	2	2550.18	2550.17	0	1.4	216	Specific	913.4	726.9	726.9	17.36	29	>sp|P60709|ACTB_HUMAN Actin, cytoplasmic 1 OS=Homo sapiens OX=9606 GN=ACTB PE=1 SV=1	4033	cwq-o-293-1.52254.52254.2	controllerType=0 controllerNumber=1 scan=52254	234.268
39696:2	7	K.LC[+57.021]YVALDFEQEMATAASSSSLEK.S		C[+57]	1275.59	2	2550.17	2550.17	0	-1.9	216	Specific	914.08	717.86	717.86	16.68	29	>sp|P60709|ACTB_HUMAN Actin, cytoplasmic 1 OS=Homo sapiens OX=9606 GN=ACTB PE=1 SV=1	4033	cwq-o-293-1.48177.48177.2	controllerType=0 controllerNumber=1 scan=48177	215.587
43186:2	7	K.LC[+57.021]YVALDFEQEMATAASSSSLEK.S		C[+57]	1275.59	2	2550.17	2550.17	0	-0.1	216	Specific	914.71	731.91	731.91	17.52	29	>sp|P60709|ACTB_HUMAN Actin, cytoplasmic 1 OS=Homo sapiens OX=9606 GN=ACTB PE=1 SV=1	4033	cwq-o-293-1.52056.52056.2	controllerType=0 controllerNumber=1 scan=52056	233.362
42455:2	7	K.LC[+57.021]YVALDFEQEMATAASSSSLEK.S		C[+57]	1275.6	2	2550.19	2550.17	0	7.6	216	Specific	915.5	729.7	729.7	16.06	29	>sp|P60709|ACTB_HUMAN Actin, cytoplasmic 1 OS=Homo sapiens OX=9606 GN=ACTB PE=1 SV=1	4033	cwq-o-293-1.51244.51244.2	controllerType=0 controllerNumber=1 scan=51244	229.622
43235:3	7	K.LC[+57.021]YVALDFEQEMATAASSSSLEK.S		C[+57]	850.73	3	2550.18	2550.17	0	0.8	216	Specific	922.2	781.61	781.61	16.82	29	>sp|P60709|ACTB_HUMAN Actin, cytoplasmic 1 OS=Homo sapiens OX=9606 GN=ACTB PE=1 SV=1	4033	cwq-o-293-1.52111.52111.3	controllerType=0 controllerNumber=1 scan=52111	233.62
40412:2	7	K.LC[+57.021]YVALDFEQEMATAASSSSLEK.S		C[+57]	1275.59	2	2550.17	2550.17	0	-1.1	216	Specific	925.43	766.6	766.6	16.89	29	>sp|P60709|ACTB_HUMAN Actin, cytoplasmic 1 OS=Homo sapiens OX=9606 GN=ACTB PE=1 SV=1	4033	cwq-o-293-1.48975.48975.2	controllerType=0 controllerNumber=1 scan=48975	219.243
43716:2	7	K.LC[+57.021]YVALDFEQEMATAASSSSLEK.S		C[+57]	1275.59	2	2550.18	2550.17	0	1.2	216	Specific	926.6	784.5	784.5	17.36	29	>sp|P60709|ACTB_HUMAN Actin, cytoplasmic 1 OS=Homo sapiens OX=9606 GN=ACTB PE=1 SV=1	4033	cwq-o-293-1.52645.52645.2	controllerType=0 controllerNumber=1 scan=52645	236.039
41219:2	7	K.LC[+57.021]YVALDFEQEMATAASSSSLEK.S		C[+57]	1275.59	2	2550.18	2550.17	0	2.5	216	Specific	927.57	675.02	675.02	17.18	29	>sp|P60709|ACTB_HUMAN Actin, cytoplasmic 1 OS=Homo sapiens OX=9606 GN=ACTB PE=1 SV=1	4033	cwq-o-293-1.49871.49871.2	controllerType=0 controllerNumber=1 scan=49871	223.374
39926:2	7	K.LC[+57.021]YVALDFEQEMATAASSSSLEK.S		C[+57]	1275.59	2	2550.17	2550.17	0	-2.3	216	Specific	929.77	765.46	765.46	17.23	29	>sp|P60709|ACTB_HUMAN Actin, cytoplasmic 1 OS=Homo sapiens OX=9606 GN=ACTB PE=1 SV=1	4033	cwq-o-293-1.48432.48432.2	controllerType=0 controllerNumber=1 scan=48432	216.769
38276:2	7	K.LC[+57.021]YVALDFEQEMATAASSSSLEK.S		C[+57]	1275.6	2	2550.19	2550.17	0	4.5	216	Specific	930.29	781.66	781.66	16.97	29	>sp|P60709|ACTB_HUMAN Actin, cytoplasmic 1 OS=Homo sapiens OX=9606 GN=ACTB PE=1 SV=1	4033	cwq-o-293-1.46593.46593.2	controllerType=0 controllerNumber=1 scan=46593	208.265
44075:2	7	K.LC[+57.021]YVALDFEQEMATAASSSSLEK.S		C[+57]	1275.59	2	2550.18	2550.17	0	0.7	216	Specific	932.33	766.63	766.63	17.52	29	>sp|P60709|ACTB_HUMAN Actin, cytoplasmic 1 OS=Homo sapiens OX=9606 GN=ACTB PE=1 SV=1	4033	cwq-o-293-1.53042.53042.2	controllerType=0 controllerNumber=1 scan=53042	237.84
40334:2	7	K.LC[+57.021]YVALDFEQEMATAASSSSLEK.S		C[+57]	1275.6	2	2550.2	2550.17	0	8.9	216	Specific	932.59	750.91	750.91	16.55	29	>sp|P60709|ACTB_HUMAN Actin, cytoplasmic 1 OS=Homo sapiens OX=9606 GN=ACTB PE=1 SV=1	4033	cwq-o-293-1.48888.48888.2	controllerType=0 controllerNumber=1 scan=48888	218.85
40257:2	7	K.LC[+57.021]YVALDFEQEMATAASSSSLEK.S		C[+57]	1275.59	2	2550.18	2550.17	0	1.6	216	Specific	934.68	732.1	732.1	16.81	29	>sp|P60709|ACTB_HUMAN Actin, cytoplasmic 1 OS=Homo sapiens OX=9606 GN=ACTB PE=1 SV=1	4033	cwq-o-293-1.48802.48802.2	controllerType=0 controllerNumber=1 scan=48802	218.456
44239:2	7	K.LC[+57.021]YVALDFEQEMATAASSSSLEK.S		C[+57]	1275.59	2	2550.17	2550.17	0	-0.2	216	Specific	936.86	780.69	780.69	17.44	29	>sp|P60709|ACTB_HUMAN Actin, cytoplasmic 1 OS=Homo sapiens OX=9606 GN=ACTB PE=1 SV=1	4033	cwq-o-293-1.53224.53224.2	controllerType=0 controllerNumber=1 scan=53224	238.674
43154:3	7	K.LC[+57.021]YVALDFEQEMATAASSSSLEK.S		C[+57]	850.73	3	2550.18	2550.17	0	0.9	216	Specific	936.89	808.79	808.79	16.82	29	>sp|P60709|ACTB_HUMAN Actin, cytoplasmic 1 OS=Homo sapiens OX=9606 GN=ACTB PE=1 SV=1	4033	cwq-o-293-1.52021.52021.3	controllerType=0 controllerNumber=1 scan=52021	233.201
42279:2	7	K.LC[+57.021]YVALDFEQEMATAASSSSLEK.S		C[+57]	1275.59	2	2550.17	2550.17	0	-1.9	216	Specific	938.77	734.12	734.12	16.68	29	>sp|P60709|ACTB_HUMAN Actin, cytoplasmic 1 OS=Homo sapiens OX=9606 GN=ACTB PE=1 SV=1	4033	cwq-o-293-1.51049.51049.2	controllerType=0 controllerNumber=1 scan=51049	228.736
43991:2	7	K.LC[+57.021]YVALDFEQEMATAASSSSLEK.S		C[+57]	1275.59	2	2550.18	2550.17	0	1	216	Specific	939.4	770.74	770.74	17.52	29	>sp|P60709|ACTB_HUMAN Actin, cytoplasmic 1 OS=Homo sapiens OX=9606 GN=ACTB PE=1 SV=1	4033	cwq-o-293-1.52949.52949.2	controllerType=0 controllerNumber=1 scan=52949	237.418
41891:2	7	K.LC[+57.021]YVALDFEQEMATAASSSSLEK.S		C[+57]	1275.59	2	2550.18	2550.17	0	2.5	216	Specific	939.42	694.34	694.34	17.18	29	>sp|P60709|ACTB_HUMAN Actin, cytoplasmic 1 OS=Homo sapiens OX=9606 GN=ACTB PE=1 SV=1	4033	cwq-o-293-1.50618.50618.2	controllerType=0 controllerNumber=1 scan=50618	226.775
43104:2	7	K.LC[+57.021]YVALDFEQEMATAASSSSLEK.S		C[+57]	1275.59	2	2550.17	2550.17	0	-0.5	216	Specific	942.12	771.37	771.37	17.44	29	>sp|P60709|ACTB_HUMAN Actin, cytoplasmic 1 OS=Homo sapiens OX=9606 GN=ACTB PE=1 SV=1	4033	cwq-o-293-1.51965.51965.2	controllerType=0 controllerNumber=1 scan=51965	232.944
43612:2	7	K.LC[+57.021]YVALDFEQEMATAASSSSLEK.S		C[+57]	1275.59	2	2550.17	2550.17	0	0.4	216	Specific	944.68	800.08	800.08	17.52	29	>sp|P60709|ACTB_HUMAN Actin, cytoplasmic 1 OS=Homo sapiens OX=9606 GN=ACTB PE=1 SV=1	4033	cwq-o-293-1.52529.52529.2	controllerType=0 controllerNumber=1 scan=52529	235.519
43322:3	7	K.LC[+57.021]YVALDFEQEMATAASSSSLEK.S		C[+57]	850.731	3	2550.18	2550.17	0	1.4	216	Specific	945.04	800.97	800.97	16.67	29	>sp|P60709|ACTB_HUMAN Actin, cytoplasmic 1 OS=Homo sapiens OX=9606 GN=ACTB PE=1 SV=1	4033	cwq-o-293-1.52208.52208.3	controllerType=0 controllerNumber=1 scan=52208	234.06
39100:2	7	K.LC[+57.021]YVALDFEQEMATAASSSSLEK.S		C[+57]	1275.59	2	2550.18	2550.17	0	2.3	216	Specific	945.33	709.8	709.8	16.81	29	>sp|P60709|ACTB_HUMAN Actin, cytoplasmic 1 OS=Homo sapiens OX=9606 GN=ACTB PE=1 SV=1	4033	cwq-o-293-1.47512.47512.2	controllerType=0 controllerNumber=1 scan=47512	212.518
38045:2	7	K.LC[+57.021]YVALDFEQEMATAASSSSLEK.S		C[+57]	1275.6	2	2550.19	2550.17	0	5.3	216	Specific	945.35	728.35	728.35	16.88	29	>sp|P60709|ACTB_HUMAN Actin, cytoplasmic 1 OS=Homo sapiens OX=9606 GN=ACTB PE=1 SV=1	4033	cwq-o-293-1.46336.46336.2	controllerType=0 controllerNumber=1 scan=46336	207.064
42362:2	7	K.LC[+57.021]YVALDFEQEMATAASSSSLEK.S		C[+57]	1275.59	2	2550.17	2550.17	0	-1.2	216	Specific	948.9	723.98	723.98	16.89	29	>sp|P60709|ACTB_HUMAN Actin, cytoplasmic 1 OS=Homo sapiens OX=9606 GN=ACTB PE=1 SV=1	4033	cwq-o-293-1.51141.51141.2	controllerType=0 controllerNumber=1 scan=51141	229.153
44157:2	7	K.LC[+57.021]YVALDFEQEMATAASSSSLEK.S		C[+57]	1275.59	2	2550.18	2550.17	0	1.1	216	Specific	949.39	777.19	777.19	17.36	29	>sp|P60709|ACTB_HUMAN Actin, cytoplasmic 1 OS=Homo sapiens OX=9606 GN=ACTB PE=1 SV=1	4033	cwq-o-293-1.53133.53133.2	controllerType=0 controllerNumber=1 scan=53133	238.256
44335:2	7	K.LC[+57.021]YVALDFEQEMATAASSSSLEK.S		C[+57]	1275.59	2	2550.17	2550.17	0	0	216	Specific	950.19	801.03	801.03	18.52	29	>sp|P60709|ACTB_HUMAN Actin, cytoplasmic 1 OS=Homo sapiens OX=9606 GN=ACTB PE=1 SV=1	4033	cwq-o-293-1.53330.53330.2	controllerType=0 controllerNumber=1 scan=53330	239.168
40242:2	7	K.LC[+57.021]YVALDFEQEMATAASSSSLEK.S		C[+57]	1275.59	2	2550.18	2550.17	0	2.8	216	Specific	952.06	725.08	725.08	18.18	29	>sp|P60709|ACTB_HUMAN Actin, cytoplasmic 1 OS=Homo sapiens OX=9606 GN=ACTB PE=1 SV=1	4033	cwq-o-293-1.48785.48785.2	controllerType=0 controllerNumber=1 scan=48785	218.373
43524:2	7	K.LC[+57.021]YVALDFEQEMATAASSSSLEK.S		C[+57]	1275.59	2	2550.18	2550.17	0	0.7	216	Specific	952.63	804.22	804.22	18.52	29	>sp|P60709|ACTB_HUMAN Actin, cytoplasmic 1 OS=Homo sapiens OX=9606 GN=ACTB PE=1 SV=1	4033	cwq-o-293-1.52432.52432.2	controllerType=0 controllerNumber=1 scan=52432	235.074
40286:3	7	K.LC[+57.021]YVALDFEQEMATAASSSSLEK.S		C[+57]	850.728	3	2550.17	2550.17	0	-1.5	216	Specific	954.9	818.39	818.39	17.54	29	>sp|P60709|ACTB_HUMAN Actin, cytoplasmic 1 OS=Homo sapiens OX=9606 GN=ACTB PE=1 SV=1	4033	cwq-o-293-1.48835.48835.3	controllerType=0 controllerNumber=1 scan=48835	218.607
43742:4	7	K.LC[+57.021]YVALDFEQEMATAASSSSLEK.S		C[+57]	638.299	4	2550.17	2550.17	0	0.3	216	Specific	956.82	856.52	856.52	16.97	29	>sp|P60709|ACTB_HUMAN Actin, cytoplasmic 1 OS=Homo sapiens OX=9606 GN=ACTB PE=1 SV=1	4033	cwq-o-293-1.52674.52674.4	controllerType=0 controllerNumber=1 scan=52674	236.171
39004:2	7	K.LC[+57.021]YVALDFEQEMATAASSSSLEK.S		C[+57]	1275.59	2	2550.18	2550.17	0	1.8	216	Specific	958.82	723.86	723.86	17.81	29	>sp|P60709|ACTB_HUMAN Actin, cytoplasmic 1 OS=Homo sapiens OX=9606 GN=ACTB PE=1 SV=1	4033	cwq-o-293-1.47405.47405.2	controllerType=0 controllerNumber=1 scan=47405	212.027
44421:2	7	K.LC[+57.021]YVALDFEQEMATAASSSSLEK.S		C[+57]	1275.59	2	2550.17	2550.17	0	-1.5	216	Specific	961.77	807.77	807.77	18.23	29	>sp|P60709|ACTB_HUMAN Actin, cytoplasmic 1 OS=Homo sapiens OX=9606 GN=ACTB PE=1 SV=1	4033	cwq-o-293-1.53426.53426.2	controllerType=0 controllerNumber=1 scan=53426	239.606
43445:2	7	K.LC[+57.021]YVALDFEQEMATAASSSSLEK.S		C[+57]	1275.59	2	2550.18	2550.17	0	0.6	216	Specific	961.92	795.25	795.25	18.52	29	>sp|P60709|ACTB_HUMAN Actin, cytoplasmic 1 OS=Homo sapiens OX=9606 GN=ACTB PE=1 SV=1	4033	cwq-o-293-1.52344.52344.2	controllerType=0 controllerNumber=1 scan=52344	234.677
43074:3	7	K.LC[+57.021]YVALDFEQEMATAASSSSLEK.S		C[+57]	850.73	3	2550.18	2550.17	0	0.6	216	Specific	966.77	829.11	829.11	17.82	29	>sp|P60709|ACTB_HUMAN Actin, cytoplasmic 1 OS=Homo sapiens OX=9606 GN=ACTB PE=1 SV=1	4033	cwq-o-293-1.51932.51932.3	controllerType=0 controllerNumber=1 scan=51932	232.794
41575:3	7	K.LC[+57.021]YVALDFEQEMATAASSSSLEK.S		C[+57]	850.728	3	2550.17	2550.17	0	-1.7	216	Specific	971.31	855.72	855.72	17.54	29	>sp|P60709|ACTB_HUMAN Actin, cytoplasmic 1 OS=Homo sapiens OX=9606 GN=ACTB PE=1 SV=1	4033	cwq-o-293-1.50267.50267.3	controllerType=0 controllerNumber=1 scan=50267	225.174
43906:2	7	K.LC[+57.021]YVALDFEQEMATAASSSSLEK.S		C[+57]	1275.59	2	2550.18	2550.17	0	0.7	216	Specific	972.67	818.79	818.79	18.52	29	>sp|P60709|ACTB_HUMAN Actin, cytoplasmic 1 OS=Homo sapiens OX=9606 GN=ACTB PE=1 SV=1	4033	cwq-o-293-1.52855.52855.2	controllerType=0 controllerNumber=1 scan=52855	236.986
43812:2	7	K.LC[+57.021]YVALDFEQEMATAASSSSLEK.S		C[+57]	1275.59	2	2550.17	2550.17	0	-0.5	216	Specific	978.46	816.2	816.2	18.44	29	>sp|P60709|ACTB_HUMAN Actin, cytoplasmic 1 OS=Homo sapiens OX=9606 GN=ACTB PE=1 SV=1	4033	cwq-o-293-1.52751.52751.2	controllerType=0 controllerNumber=1 scan=52751	236.517
42992:3	7	K.LC[+57.021]YVALDFEQEMATAASSSSLEK.S		C[+57]	850.728	3	2550.17	2550.17	0	-1.3	216	Specific	979.3	836.76	836.76	17.75	29	>sp|P60709|ACTB_HUMAN Actin, cytoplasmic 1 OS=Homo sapiens OX=9606 GN=ACTB PE=1 SV=1	4033	cwq-o-293-1.51841.51841.3	controllerType=0 controllerNumber=1 scan=51841	232.375
43412:3	7	K.LC[+57.021]YVALDFEQEMATAASSSSLEK.S		C[+57]	850.73	3	2550.18	2550.17	0	0.6	216	Specific	988.88	831.46	831.46	17.82	29	>sp|P60709|ACTB_HUMAN Actin, cytoplasmic 1 OS=Homo sapiens OX=9606 GN=ACTB PE=1 SV=1	4033	cwq-o-293-1.52308.52308.3	controllerType=0 controllerNumber=1 scan=52308	234.514
42577:2	7	K.LC[+57.021]YVALDFEQEMATAASSSSLEK.S		C[+57]	1275.59	2	2550.18	2550.17	0	3.2	216	Specific	1003.07	792.09	792.09	19.18	29	>sp|P60709|ACTB_HUMAN Actin, cytoplasmic 1 OS=Homo sapiens OX=9606 GN=ACTB PE=1 SV=1	4033	cwq-o-293-1.51380.51380.2	controllerType=0 controllerNumber=1 scan=51380	230.24
44095:2	7	K.LC[+57.021]YVALDFEQEMATAASSSSLEK.S		C[+57]	1275.59	2	2550.17	2550.17	0	-0.8	216	Specific	1022.55	835.46	835.46	19.44	29	>sp|P60709|ACTB_HUMAN Actin, cytoplasmic 1 OS=Homo sapiens OX=9606 GN=ACTB PE=1 SV=1	4033	cwq-o-293-1.53064.53064.2	controllerType=0 controllerNumber=1 scan=53064	237.937
43575:3	7	K.LC[+57.021]YVALDFEQEMATAASSSSLEK.S		C[+57]	850.73	3	2550.17	2550.17	0	0.2	216	Specific	1052.54	889.8	889.8	19.82	29	>sp|P60709|ACTB_HUMAN Actin, cytoplasmic 1 OS=Homo sapiens OX=9606 GN=ACTB PE=1 SV=1	4033	cwq-o-293-1.52489.52489.3	controllerType=0 controllerNumber=1 scan=52489	235.337
43651:3	7	K.LC[+57.021]YVALDFEQEMATAASSSSLEK.S		C[+57]	850.73	3	2550.18	2550.17	0	1.1	216	Specific	1054.55	912.88	912.88	19.82	29	>sp|P60709|ACTB_HUMAN Actin, cytoplasmic 1 OS=Homo sapiens OX=9606 GN=ACTB PE=1 SV=1	4033	cwq-o-293-1.52573.52573.3	controllerType=0 controllerNumber=1 scan=52573	235.715
43977:3	7	K.LC[+57.021]YVALDFEQEMATAASSSSLEK.S		C[+57]	850.731	3	2550.18	2550.17	0	1.2	216	Specific	1054.77	911.94	911.94	19.67	29	>sp|P60709|ACTB_HUMAN Actin, cytoplasmic 1 OS=Homo sapiens OX=9606 GN=ACTB PE=1 SV=1	4033	cwq-o-293-1.52934.52934.3	controllerType=0 controllerNumber=1 scan=52934	237.349
44059:3	7	K.LC[+57.021]YVALDFEQEMATAASSSSLEK.S		C[+57]	850.73	3	2550.18	2550.17	0	0.6	216	Specific	1062.76	919.38	919.38	19.82	29	>sp|P60709|ACTB_HUMAN Actin, cytoplasmic 1 OS=Homo sapiens OX=9606 GN=ACTB PE=1 SV=1	4033	cwq-o-293-1.53025.53025.3	controllerType=0 controllerNumber=1 scan=53025	237.761
43817:3	7	K.LC[+57.021]YVALDFEQEMATAASSSSLEK.S		C[+57]	850.733	3	2550.18	2550.17	0	4	216	Specific	1068.57	946.98	946.98	19.28	29	>sp|P60709|ACTB_HUMAN Actin, cytoplasmic 1 OS=Homo sapiens OX=9606 GN=ACTB PE=1 SV=1	4033	cwq-o-293-1.52757.52757.3	controllerType=0 controllerNumber=1 scan=52757	236.54
44221:3	7	K.LC[+57.021]YVALDFEQEMATAASSSSLEK.S		C[+57]	850.73	3	2550.18	2550.17	0	0.6	216	Specific	1076.12	925.78	925.78	19.82	29	>sp|P60709|ACTB_HUMAN Actin, cytoplasmic 1 OS=Homo sapiens OX=9606 GN=ACTB PE=1 SV=1	4033	cwq-o-293-1.53205.53205.3	controllerType=0 controllerNumber=1 scan=53205	238.587
44377:3	7	K.LC[+57.021]YVALDFEQEMATAASSSSLEK.S		C[+57]	850.73	3	2550.17	2550.17	0	0.4	216	Specific	1079.12	954.52	954.52	19.82	29	>sp|P60709|ACTB_HUMAN Actin, cytoplasmic 1 OS=Homo sapiens OX=9606 GN=ACTB PE=1 SV=1	4033	cwq-o-293-1.53378.53378.3	controllerType=0 controllerNumber=1 scan=53378	239.384
44300:3	7	K.LC[+57.021]YVALDFEQEMATAASSSSLEK.S		C[+57]	850.729	3	2550.17	2550.17	0	-0.4	216	Specific	1080.99	921.87	921.87	19.75	29	>sp|P60709|ACTB_HUMAN Actin, cytoplasmic 1 OS=Homo sapiens OX=9606 GN=ACTB PE=1 SV=1	4033	cwq-o-293-1.53292.53292.3	controllerType=0 controllerNumber=1 scan=53292	238.992
44463:3	7	K.LC[+57.021]YVALDFEQEMATAASSSSLEK.S		C[+57]	850.731	3	2550.18	2550.17	0	1.9	216	Specific	1081.31	929.4	929.4	19.67	29	>sp|P60709|ACTB_HUMAN Actin, cytoplasmic 1 OS=Homo sapiens OX=9606 GN=ACTB PE=1 SV=1	4033	cwq-o-293-1.53473.53473.3	controllerType=0 controllerNumber=1 scan=53473	239.818
43735:3	7	K.LC[+57.021]YVALDFEQEMATAASSSSLEK.S		C[+57]	850.731	3	2550.18	2550.17	0	1.8	216	Specific	1088.61	983.05	983.05	19.67	29	>sp|P60709|ACTB_HUMAN Actin, cytoplasmic 1 OS=Homo sapiens OX=9606 GN=ACTB PE=1 SV=1	4033	cwq-o-293-1.52666.52666.3	controllerType=0 controllerNumber=1 scan=52666	236.136
43900:3	7	K.LC[+57.021]YVALDFEQEMATAASSSSLEK.S		C[+57]	850.731	3	2550.18	2550.17	0	1.5	216	Specific	1090.54	936.47	936.47	19.67	29	>sp|P60709|ACTB_HUMAN Actin, cytoplasmic 1 OS=Homo sapiens OX=9606 GN=ACTB PE=1 SV=1	4033	cwq-o-293-1.52849.52849.3	controllerType=0 controllerNumber=1 scan=52849	236.96
44142:3	7	K.LC[+57.021]YVALDFEQEMATAASSSSLEK.S		C[+57]	850.73	3	2550.18	2550.17	0	0.8	216	Specific	1091.02	954.67	954.67	19.82	29	>sp|P60709|ACTB_HUMAN Actin, cytoplasmic 1 OS=Homo sapiens OX=9606 GN=ACTB PE=1 SV=1	4033	cwq-o-293-1.53117.53117.3	controllerType=0 controllerNumber=1 scan=53117	238.183
43492:3	7	K.LC[+57.021]YVALDFEQEMATAASSSSLEK.S		C[+57]	850.729	3	2550.17	2550.17	0	-0.1	216	Specific	1094.95	975.92	975.92	19.75	29	>sp|P60709|ACTB_HUMAN Actin, cytoplasmic 1 OS=Homo sapiens OX=9606 GN=ACTB PE=1 SV=1	4033	cwq-o-293-1.52397.52397.3	controllerType=0 controllerNumber=1 scan=52397	234.916
39285:4	7	K.LC[+57.021]YVALDFEQEMAT[+876.322]AASSSSLEK.S	HexNAc(2)Hex(2)Fuc(1)	C[+57], T[+876]	857.385	4	3426.52	3426.5	0	5.8	216	Specific	170.31	170.31	9.6	0.12	29	>sp|P60709|ACTB_HUMAN Actin, cytoplasmic 1 OS=Homo sapiens OX=9606 GN=ACTB PE=1 SV=1	4033	cwq-o-293-1.47719.47719.3	controllerType=0 controllerNumber=1 scan=47719	213.48
40254:3	7	K.LC[+57.021]YVALDFEQEM[+15.995]ATAASSSSLEK.S		C[+57], M[+16]	856.066	3	2566.18	2566.17	0	5.2	216	Specific	234.37	2.7	2.7	0.26	29	>sp|P60709|ACTB_HUMAN Actin, cytoplasmic 1 OS=Homo sapiens OX=9606 GN=ACTB PE=1 SV=1	4033	cwq-o-293-1.48799.48799.3	controllerType=0 controllerNumber=1 scan=48799	218.442
40623:4	7	K.LC[+57.021]YVALDFEQEMAT[+876.322]AASSSSLEK.S	HexNAc(2)Hex(2)Fuc(1)	C[+57], T[+876]	857.386	4	3426.52	3426.5	0	7.6	216	Specific	272.27	272.27	9.6	1.45	29	>sp|P60709|ACTB_HUMAN Actin, cytoplasmic 1 OS=Homo sapiens OX=9606 GN=ACTB PE=1 SV=1	4033	cwq-o-293-1.49210.49210.4	controllerType=0 controllerNumber=1 scan=49210	220.348
38826:3	7	K.LC[+57.021]YVALDFEQEM[+15.995]ATAASSSSLEK.S		C[+57], M[+16]	856.062	3	2566.17	2566.17	0	1.7	216	Specific	347.57	222.6	222.6	2.63	29	>sp|P60709|ACTB_HUMAN Actin, cytoplasmic 1 OS=Homo sapiens OX=9606 GN=ACTB PE=1 SV=1	4033	cwq-o-293-1.47207.47207.4	controllerType=0 controllerNumber=1 scan=47207	211.12
34839:3	7	K.LC[+57.021]YVALDFEQEM[+15.995]ATAASSSSLEK.S		C[+57], M[+16]	856.057	3	2566.16	2566.17	0	-5.2	216	Specific	392.48	320.49	320.49	3.29	29	>sp|P60709|ACTB_HUMAN Actin, cytoplasmic 1 OS=Homo sapiens OX=9606 GN=ACTB PE=1 SV=1	4033	cwq-o-293-1.42760.42760.3	controllerType=0 controllerNumber=1 scan=42760	191.567
40602:2	7	K.LC[+57.021]YVALDFEQEM[+15.995]ATAASSSSLEK.S		C[+57], M[+16]	1283.58	2	2566.16	2566.17	0	-4	216	Specific	425.12	69.93	69.93	2.08	29	>sp|P60709|ACTB_HUMAN Actin, cytoplasmic 1 OS=Homo sapiens OX=9606 GN=ACTB PE=1 SV=1	4033	cwq-o-293-1.49186.49186.2	controllerType=0 controllerNumber=1 scan=49186	220.24
40297:3	7	K.LC[+57.021]YVALDFEQEM[+15.995]ATAASSSSLEK.S		C[+57], M[+16]	856.068	3	2566.19	2566.17	0	8.4	216	Specific	441.02	32.2	32.2	1.47	29	>sp|P60709|ACTB_HUMAN Actin, cytoplasmic 1 OS=Homo sapiens OX=9606 GN=ACTB PE=1 SV=1	4033	cwq-o-293-1.48847.48847.3	controllerType=0 controllerNumber=1 scan=48847	218.662
39432:3	7	K.LC[+57.021]YVALDFEQEM[+15.995]ATAASSSSLEK.S		C[+57], M[+16]	856.065	3	2566.18	2566.17	0	4.9	216	Specific	465.82	214.98	214.98	3.37	29	>sp|P60709|ACTB_HUMAN Actin, cytoplasmic 1 OS=Homo sapiens OX=9606 GN=ACTB PE=1 SV=1	4033	cwq-o-293-1.47883.47883.3	controllerType=0 controllerNumber=1 scan=47883	214.233
42810:3	7	K.LC[+57.021]YVALDFEQEM[+15.995]ATAASSSSLEK.S		C[+57], M[+16]	856.064	3	2566.18	2566.17	0	3.6	216	Specific	478.06	396.69	396.69	6.27	29	>sp|P60709|ACTB_HUMAN Actin, cytoplasmic 1 OS=Homo sapiens OX=9606 GN=ACTB PE=1 SV=1	4033	cwq-o-293-1.51638.51638.3	controllerType=0 controllerNumber=1 scan=51638	231.439
42135:2	7	K.LC[+57.021]YVALDFEQEM[+15.995]ATAASSSSLEK.S		C[+57], M[+16]	1283.59	2	2566.17	2566.17	0	1.7	216	Specific	513.5	229.33	229.33	4.7	29	>sp|P60709|ACTB_HUMAN Actin, cytoplasmic 1 OS=Homo sapiens OX=9606 GN=ACTB PE=1 SV=1	4033	cwq-o-293-1.50889.50889.2	controllerType=0 controllerNumber=1 scan=50889	228.004
39015:3	7	K.LC[+57.021]YVALDFEQEM[+15.995]ATAASSSSLEK.S		C[+57], M[+16]	856.067	3	2566.19	2566.17	0	6.8	216	Specific	532.1	90.05	90.05	2.68	29	>sp|P60709|ACTB_HUMAN Actin, cytoplasmic 1 OS=Homo sapiens OX=9606 GN=ACTB PE=1 SV=1	4033	cwq-o-293-1.47418.47418.3	controllerType=0 controllerNumber=1 scan=47418	212.085
39474:3	7	K.LC[+57.021]YVALDFEQEM[+15.995]ATAASSSSLEK.S		C[+57], M[+16]	856.062	3	2566.17	2566.17	0	1.2	216	Specific	547.86	291.16	291.16	4.69	29	>sp|P60709|ACTB_HUMAN Actin, cytoplasmic 1 OS=Homo sapiens OX=9606 GN=ACTB PE=1 SV=1	4033	cwq-o-293-1.47930.47930.4	controllerType=0 controllerNumber=1 scan=47930	214.445
42949:3	7	K.LC[+57.021]YVALDFEQEM[+15.995]ATAASSSSLEK.S		C[+57], M[+16]	856.059	3	2566.16	2566.17	0	-1.9	216	Specific	558.4	471.34	471.34	7.06	29	>sp|P60709|ACTB_HUMAN Actin, cytoplasmic 1 OS=Homo sapiens OX=9606 GN=ACTB PE=1 SV=1	4033	cwq-o-293-1.51793.51793.3	controllerType=0 controllerNumber=1 scan=51793	232.158
42280:2	7	K.LC[+57.021]YVALDFEQEM[+15.995]ATAASSSSLEK.S		C[+57], M[+16]	1283.58	2	2566.16	2566.17	0	-3.9	216	Specific	566.29	137	137	4.15	29	>sp|P60709|ACTB_HUMAN Actin, cytoplasmic 1 OS=Homo sapiens OX=9606 GN=ACTB PE=1 SV=1	4033	cwq-o-293-1.51050.51050.2	controllerType=0 controllerNumber=1 scan=51050	228.741
39315:2	7	K.LC[+57.021]YVALDFEQEM[+15.995]ATAASSSSLEK.S		C[+57], M[+16]	1283.6	2	2566.19	2566.17	0	7.9	216	Specific	571.85	70.39	70.39	3.35	29	>sp|P60709|ACTB_HUMAN Actin, cytoplasmic 1 OS=Homo sapiens OX=9606 GN=ACTB PE=1 SV=1	4033	cwq-o-293-1.47752.47752.2	controllerType=0 controllerNumber=1 scan=47752	213.632
40391:3	7	K.LC[+57.021]YVALDFEQEM[+15.995]ATAASSSSLEK.S		C[+57], M[+16]	856.069	3	2566.19	2566.17	0	9.4	216	Specific	579.91	389.62	389.62	6.85	29	>sp|P60709|ACTB_HUMAN Actin, cytoplasmic 1 OS=Homo sapiens OX=9606 GN=ACTB PE=1 SV=1	4033	cwq-o-293-1.48952.48952.3	controllerType=0 controllerNumber=1 scan=48952	219.139
34551:3	7	K.LC[+57.021]YVALDFEQEM[+15.995]ATAASSSSLEK.S		C[+57], M[+16]	856.063	3	2566.18	2566.17	0	2.6	216	Specific	590.09	546.22	546.22	9.48	29	>sp|P60709|ACTB_HUMAN Actin, cytoplasmic 1 OS=Homo sapiens OX=9606 GN=ACTB PE=1 SV=1	4033	cwq-o-293-1.42438.42438.3	controllerType=0 controllerNumber=1 scan=42438	190.224
39866:3	7	K.LC[+57.021]YVALDFEQEM[+15.995]ATAASSSSLEK.S		C[+57], M[+16]	856.06	3	2566.16	2566.17	0	-1.7	216	Specific	592.72	306.62	306.62	7.27	29	>sp|P60709|ACTB_HUMAN Actin, cytoplasmic 1 OS=Homo sapiens OX=9606 GN=ACTB PE=1 SV=1	4033	cwq-o-293-1.48366.48366.3	controllerType=0 controllerNumber=1 scan=48366	216.466
41277:3	7	K.LC[+57.021]YVALDFEQEM[+15.995]ATAASSSSLEK.S		C[+57], M[+16]	856.061	3	2566.17	2566.17	0	-0.5	216	Specific	593.45	364.99	364.99	7.54	29	>sp|P60709|ACTB_HUMAN Actin, cytoplasmic 1 OS=Homo sapiens OX=9606 GN=ACTB PE=1 SV=1	4033	cwq-o-293-1.49936.49936.3	controllerType=0 controllerNumber=1 scan=49936	223.672
41167:3	7	K.LC[+57.021]YVALDFEQEM[+15.995]ATAASSSSLEK.S		C[+57], M[+16]	856.059	3	2566.16	2566.17	0	-1.8	216	Specific	612.1	232.63	232.63	7.71	29	>sp|P60709|ACTB_HUMAN Actin, cytoplasmic 1 OS=Homo sapiens OX=9606 GN=ACTB PE=1 SV=1	4033	cwq-o-293-1.49814.49814.3	controllerType=0 controllerNumber=1 scan=49814	223.114
40037:3	7	K.LC[+57.021]YVALDFEQEM[+15.995]ATAASSSSLEK.S		C[+57], M[+16]	856.061	3	2566.17	2566.17	0	0	216	Specific	613.87	382.79	382.79	10.14	29	>sp|P60709|ACTB_HUMAN Actin, cytoplasmic 1 OS=Homo sapiens OX=9606 GN=ACTB PE=1 SV=1	4033	cwq-o-293-1.48557.48557.3	controllerType=0 controllerNumber=1 scan=48557	217.336
42083:2	7	K.LC[+57.021]YVALDFEQEM[+15.995]ATAASSSSLEK.S		C[+57], M[+16]	1283.6	2	2566.19	2566.17	0	6.8	216	Specific	614.52	299.27	299.27	7.6	29	>sp|P60709|ACTB_HUMAN Actin, cytoplasmic 1 OS=Homo sapiens OX=9606 GN=ACTB PE=1 SV=1	4033	cwq-o-293-1.50831.50831.2	controllerType=0 controllerNumber=1 scan=50831	227.743
41155:3	7	K.LC[+57.021]YVALDFEQEM[+15.995]ATAASSSSLEK.S		C[+57], M[+16]	856.066	3	2566.18	2566.17	0	5.2	216	Specific	616.1	183.03	183.03	7.22	29	>sp|P60709|ACTB_HUMAN Actin, cytoplasmic 1 OS=Homo sapiens OX=9606 GN=ACTB PE=1 SV=1	4033	cwq-o-293-1.49800.49800.3	controllerType=0 controllerNumber=1 scan=49800	223.051
41122:3	7	K.LC[+57.021]YVALDFEQEM[+15.995]ATAASSSSLEK.S		C[+57], M[+16]	856.061	3	2566.17	2566.17	0	0.1	216	Specific	629.69	340.92	340.92	8.46	29	>sp|P60709|ACTB_HUMAN Actin, cytoplasmic 1 OS=Homo sapiens OX=9606 GN=ACTB PE=1 SV=1	4033	cwq-o-293-1.49764.49764.4	controllerType=0 controllerNumber=1 scan=49764	222.885
39490:2	7	K.LC[+57.021]YVALDFEQEM[+15.995]ATAASSSSLEK.S		C[+57], M[+16]	1283.59	2	2566.17	2566.17	0	-0.2	216	Specific	634.33	67.25	67.25	6.45	29	>sp|P60709|ACTB_HUMAN Actin, cytoplasmic 1 OS=Homo sapiens OX=9606 GN=ACTB PE=1 SV=1	4033	cwq-o-293-1.47947.47947.2	controllerType=0 controllerNumber=1 scan=47947	214.526
44369:3	7	K.LC[+57.021]YVALDFEQEM[+15.995]ATAASSSSLEK.S		C[+57], M[+16]	856.068	3	2566.19	2566.17	0	7.7	216	Specific	635.88	544.29	544.29	9.92	29	>sp|P60709|ACTB_HUMAN Actin, cytoplasmic 1 OS=Homo sapiens OX=9606 GN=ACTB PE=1 SV=1	4033	cwq-o-293-1.53369.53369.3	controllerType=0 controllerNumber=1 scan=53369	239.344
40075:2	7	K.LC[+57.021]YVALDFEQEM[+15.995]ATAASSSSLEK.S		C[+57], M[+16]	1283.59	2	2566.17	2566.17	0	0	216	Specific	635.92	137.68	137.68	7.78	29	>sp|P60709|ACTB_HUMAN Actin, cytoplasmic 1 OS=Homo sapiens OX=9606 GN=ACTB PE=1 SV=1	4033	cwq-o-293-1.48599.48599.2	controllerType=0 controllerNumber=1 scan=48599	217.526
39395:3	7	K.LC[+57.021]YVALDFEQEM[+15.995]ATAASSSSLEK.S		C[+57], M[+16]	856.067	3	2566.19	2566.17	0	7	216	Specific	636.42	438.53	438.53	9.36	29	>sp|P60709|ACTB_HUMAN Actin, cytoplasmic 1 OS=Homo sapiens OX=9606 GN=ACTB PE=1 SV=1	4033	cwq-o-293-1.47842.47842.4	controllerType=0 controllerNumber=1 scan=47842	214.042
43674:2	7	K.LC[+57.021]YVALDFEQEM[+15.995]ATAASSSSLEK.S		C[+57], M[+16]	1283.59	2	2566.18	2566.17	0	4	216	Specific	636.73	364.03	364.03	8.46	29	>sp|P60709|ACTB_HUMAN Actin, cytoplasmic 1 OS=Homo sapiens OX=9606 GN=ACTB PE=1 SV=1	4033	cwq-o-293-1.52598.52598.2	controllerType=0 controllerNumber=1 scan=52598	235.829
37954:3	7	K.LC[+57.021]YVALDFEQEM[+15.995]ATAASSSSLEK.S		C[+57], M[+16]	856.061	3	2566.17	2566.17	0	0	216	Specific	639.67	546.54	546.54	10.14	29	>sp|P60709|ACTB_HUMAN Actin, cytoplasmic 1 OS=Homo sapiens OX=9606 GN=ACTB PE=1 SV=1	4033	cwq-o-293-1.46236.46236.3	controllerType=0 controllerNumber=1 scan=46236	206.594
39341:3	7	K.LC[+57.021]YVALDFEQEM[+15.995]ATAASSSSLEK.S		C[+57], M[+16]	856.065	3	2566.18	2566.17	0	5	216	Specific	655.04	441.25	441.25	10.67	29	>sp|P60709|ACTB_HUMAN Actin, cytoplasmic 1 OS=Homo sapiens OX=9606 GN=ACTB PE=1 SV=1	4033	cwq-o-293-1.47782.47782.3	controllerType=0 controllerNumber=1 scan=47782	213.77
42585:2	7	K.LC[+57.021]YVALDFEQEM[+15.995]ATAASSSSLEK.S		C[+57], M[+16]	1283.6	2	2566.19	2566.17	0	9.3	216	Specific	656.2	358.28	358.28	9.49	29	>sp|P60709|ACTB_HUMAN Actin, cytoplasmic 1 OS=Homo sapiens OX=9606 GN=ACTB PE=1 SV=1	4033	cwq-o-293-1.51389.51389.2	controllerType=0 controllerNumber=1 scan=51389	230.285
42304:3	7	K.LC[+57.021]YVALDFEQEM[+15.995]ATAASSSSLEK.S		C[+57], M[+16]	856.062	3	2566.17	2566.17	0	1.7	216	Specific	675.34	448.5	448.5	10.98	29	>sp|P60709|ACTB_HUMAN Actin, cytoplasmic 1 OS=Homo sapiens OX=9606 GN=ACTB PE=1 SV=1	4033	cwq-o-293-1.51077.51077.3	controllerType=0 controllerNumber=1 scan=51077	228.863
35058:3	7	K.LC[+57.021]YVALDFEQEM[+15.995]ATAASSSSLEK.S		C[+57], M[+16]	856.059	3	2566.16	2566.17	0	-2	216	Specific	703.64	616.23	616.23	12.54	29	>sp|P60709|ACTB_HUMAN Actin, cytoplasmic 1 OS=Homo sapiens OX=9606 GN=ACTB PE=1 SV=1	4033	cwq-o-293-1.43005.43005.3	controllerType=0 controllerNumber=1 scan=43005	192.658
42676:3	7	K.LC[+57.021]YVALDFEQEM[+15.995]ATAASSSSLEK.S		C[+57], M[+16]	856.064	3	2566.18	2566.17	0	3.5	216	Specific	705.99	464.77	464.77	11.97	29	>sp|P60709|ACTB_HUMAN Actin, cytoplasmic 1 OS=Homo sapiens OX=9606 GN=ACTB PE=1 SV=1	4033	cwq-o-293-1.51490.51490.3	controllerType=0 controllerNumber=1 scan=51490	230.755
39767:3	7	K.LC[+57.021]YVALDFEQEM[+15.995]ATAASSSSLEK.S		C[+57], M[+16]	856.061	3	2566.17	2566.17	0	0.1	216	Specific	707.99	574.07	574.07	12.14	29	>sp|P60709|ACTB_HUMAN Actin, cytoplasmic 1 OS=Homo sapiens OX=9606 GN=ACTB PE=1 SV=1	4033	cwq-o-293-1.48256.48256.4	controllerType=0 controllerNumber=1 scan=48256	215.961
42396:3	7	K.LC[+57.021]YVALDFEQEM[+15.995]ATAASSSSLEK.S		C[+57], M[+16]	856.067	3	2566.19	2566.17	0	7.2	216	Specific	713.02	531.12	531.12	11.49	29	>sp|P60709|ACTB_HUMAN Actin, cytoplasmic 1 OS=Homo sapiens OX=9606 GN=ACTB PE=1 SV=1	4033	cwq-o-293-1.51179.51179.3	controllerType=0 controllerNumber=1 scan=51179	229.327
43520:3	7	K.LC[+57.021]YVALDFEQEM[+15.995]ATAASSSSLEK.S		C[+57], M[+16]	856.064	3	2566.18	2566.17	0	4	216	Specific	722.74	650.91	650.91	11.73	29	>sp|P60709|ACTB_HUMAN Actin, cytoplasmic 1 OS=Homo sapiens OX=9606 GN=ACTB PE=1 SV=1	4033	cwq-o-293-1.52428.52428.3	controllerType=0 controllerNumber=1 scan=52428	235.056
41003:2	7	K.LC[+57.021]YVALDFEQEM[+15.995]ATAASSSSLEK.S		C[+57], M[+16]	1283.59	2	2566.17	2566.17	0	-1.4	216	Specific	723.16	258.6	258.6	10.72	29	>sp|P60709|ACTB_HUMAN Actin, cytoplasmic 1 OS=Homo sapiens OX=9606 GN=ACTB PE=1 SV=1	4033	cwq-o-293-1.49631.49631.2	controllerType=0 controllerNumber=1 scan=49631	222.286
39403:2	7	K.LC[+57.021]YVALDFEQEM[+15.995]ATAASSSSLEK.S		C[+57], M[+16]	1283.58	2	2566.16	2566.17	0	-4.4	216	Specific	729.16	188.41	188.41	9.45	29	>sp|P60709|ACTB_HUMAN Actin, cytoplasmic 1 OS=Homo sapiens OX=9606 GN=ACTB PE=1 SV=1	4033	cwq-o-293-1.47850.47850.2	controllerType=0 controllerNumber=1 scan=47850	214.079
40925:3	7	K.LC[+57.021]YVALDFEQEM[+15.995]ATAASSSSLEK.S		C[+57], M[+16]	856.066	3	2566.18	2566.17	0	5.3	216	Specific	734.5	427.37	427.37	11.67	29	>sp|P60709|ACTB_HUMAN Actin, cytoplasmic 1 OS=Homo sapiens OX=9606 GN=ACTB PE=1 SV=1	4033	cwq-o-293-1.49545.49545.3	controllerType=0 controllerNumber=1 scan=49545	221.889
37928:3	7	K.LC[+57.021]YVALDFEQEM[+15.995]ATAASSSSLEK.S		C[+57], M[+16]	856.065	3	2566.18	2566.17	0	4.8	216	Specific	735.54	630.55	630.55	11.64	29	>sp|P60709|ACTB_HUMAN Actin, cytoplasmic 1 OS=Homo sapiens OX=9606 GN=ACTB PE=1 SV=1	4033	cwq-o-293-1.46207.46207.3	controllerType=0 controllerNumber=1 scan=46207	206.453
43075:3	7	K.LC[+57.021]YVALDFEQEM[+15.995]ATAASSSSLEK.S		C[+57], M[+16]	856.064	3	2566.18	2566.17	0	3.3	216	Specific	737.28	616.68	616.68	12.48	29	>sp|P60709|ACTB_HUMAN Actin, cytoplasmic 1 OS=Homo sapiens OX=9606 GN=ACTB PE=1 SV=1	4033	cwq-o-293-1.51933.51933.3	controllerType=0 controllerNumber=1 scan=51933	232.799
43330:2	7	K.LC[+57.021]YVALDFEQEM[+15.995]ATAASSSSLEK.S		C[+57], M[+16]	1283.6	2	2566.19	2566.17	0	6.8	216	Specific	739.29	203.56	203.56	9.67	29	>sp|P60709|ACTB_HUMAN Actin, cytoplasmic 1 OS=Homo sapiens OX=9606 GN=ACTB PE=1 SV=1	4033	cwq-o-293-1.52216.52216.2	controllerType=0 controllerNumber=1 scan=52216	234.097
42571:3	7	K.LC[+57.021]YVALDFEQEM[+15.995]ATAASSSSLEK.S		C[+57], M[+16]	856.065	3	2566.18	2566.17	0	5	216	Specific	739.43	632.76	632.76	11.67	29	>sp|P60709|ACTB_HUMAN Actin, cytoplasmic 1 OS=Homo sapiens OX=9606 GN=ACTB PE=1 SV=1	4033	cwq-o-293-1.51374.51374.3	controllerType=0 controllerNumber=1 scan=51374	230.212
34838:3	7	K.LC[+57.021]YVALDFEQEM[+15.995]ATAASSSSLEK.S		C[+57], M[+16]	856.057	3	2566.16	2566.17	0	-5.2	216	Specific	740.74	654.43	654.43	12.03	29	>sp|P60709|ACTB_HUMAN Actin, cytoplasmic 1 OS=Homo sapiens OX=9606 GN=ACTB PE=1 SV=1	4033	cwq-o-293-1.42759.42759.3	controllerType=0 controllerNumber=1 scan=42759	191.562
38755:2	7	K.LC[+57.021]YVALDFEQEM[+15.995]ATAASSSSLEK.S		C[+57], M[+16]	1283.59	2	2566.17	2566.17	0	-0.3	216	Specific	746.84	283.82	283.82	10.91	29	>sp|P60709|ACTB_HUMAN Actin, cytoplasmic 1 OS=Homo sapiens OX=9606 GN=ACTB PE=1 SV=1	4033	cwq-o-293-1.47127.47127.2	controllerType=0 controllerNumber=1 scan=47127	210.753
42975:3	7	K.LC[+57.021]YVALDFEQEM[+15.995]ATAASSSSLEK.S		C[+57], M[+16]	856.062	3	2566.17	2566.17	0	1	216	Specific	747.92	661.07	661.07	12.82	29	>sp|P60709|ACTB_HUMAN Actin, cytoplasmic 1 OS=Homo sapiens OX=9606 GN=ACTB PE=1 SV=1	4033	cwq-o-293-1.51822.51822.3	controllerType=0 controllerNumber=1 scan=51822	232.289
42771:3	7	K.LC[+57.021]YVALDFEQEM[+15.995]ATAASSSSLEK.S		C[+57], M[+16]	856.068	3	2566.19	2566.17	0	8.1	216	Specific	772.93	537.14	537.14	12.37	29	>sp|P60709|ACTB_HUMAN Actin, cytoplasmic 1 OS=Homo sapiens OX=9606 GN=ACTB PE=1 SV=1	4033	cwq-o-293-1.51595.51595.3	controllerType=0 controllerNumber=1 scan=51595	231.244
43171:3	7	K.LC[+57.021]YVALDFEQEM[+15.995]ATAASSSSLEK.S		C[+57], M[+16]	856.063	3	2566.17	2566.17	0	2.4	216	Specific	778.71	631.79	631.79	13.48	29	>sp|P60709|ACTB_HUMAN Actin, cytoplasmic 1 OS=Homo sapiens OX=9606 GN=ACTB PE=1 SV=1	4033	cwq-o-293-1.52040.52040.3	controllerType=0 controllerNumber=1 scan=52040	233.288
38027:2	7	K.LC[+57.021]YVALDFEQEM[+15.995]ATAASSSSLEK.S		C[+57], M[+16]	1283.59	2	2566.17	2566.17	0	0	216	Specific	779.51	440.06	440.06	13.66	29	>sp|P60709|ACTB_HUMAN Actin, cytoplasmic 1 OS=Homo sapiens OX=9606 GN=ACTB PE=1 SV=1	4033	cwq-o-293-1.46316.46316.2	controllerType=0 controllerNumber=1 scan=46316	206.97
40541:2	7	K.LC[+57.021]YVALDFEQEM[+15.995]ATAASSSSLEK.S		C[+57], M[+16]	1283.59	2	2566.16	2566.17	0	-2.2	216	Specific	796.18	529.37	529.37	13.55	29	>sp|P60709|ACTB_HUMAN Actin, cytoplasmic 1 OS=Homo sapiens OX=9606 GN=ACTB PE=1 SV=1	4033	cwq-o-293-1.49118.49118.2	controllerType=0 controllerNumber=1 scan=49118	219.922
34860:3	7	K.LC[+57.021]YVALDFEQEM[+15.995]ATAASSSSLEK.S		C[+57], M[+16]	856.064	3	2566.18	2566.17	0	4	216	Specific	796.78	672.78	672.78	13.28	29	>sp|P60709|ACTB_HUMAN Actin, cytoplasmic 1 OS=Homo sapiens OX=9606 GN=ACTB PE=1 SV=1	4033	cwq-o-293-1.42784.42784.3	controllerType=0 controllerNumber=1 scan=42784	191.667
43438:3	7	K.LC[+57.021]YVALDFEQEM[+15.995]ATAASSSSLEK.S		C[+57], M[+16]	856.061	3	2566.17	2566.17	0	-0.6	216	Specific	797.81	632.77	632.77	13.75	29	>sp|P60709|ACTB_HUMAN Actin, cytoplasmic 1 OS=Homo sapiens OX=9606 GN=ACTB PE=1 SV=1	4033	cwq-o-293-1.52337.52337.3	controllerType=0 controllerNumber=1 scan=52337	234.645
42886:3	7	K.LC[+57.021]YVALDFEQEM[+15.995]ATAASSSSLEK.S		C[+57], M[+16]	856.057	3	2566.16	2566.17	0	-5	216	Specific	799.08	665.98	665.98	12.66	29	>sp|P60709|ACTB_HUMAN Actin, cytoplasmic 1 OS=Homo sapiens OX=9606 GN=ACTB PE=1 SV=1	4033	cwq-o-293-1.51723.51723.3	controllerType=0 controllerNumber=1 scan=51723	231.837
43332:3	7	K.LC[+57.021]YVALDFEQEM[+15.995]ATAASSSSLEK.S		C[+57], M[+16]	856.062	3	2566.17	2566.17	0	0.8	216	Specific	819.58	618.68	618.68	14.82	29	>sp|P60709|ACTB_HUMAN Actin, cytoplasmic 1 OS=Homo sapiens OX=9606 GN=ACTB PE=1 SV=1	4033	cwq-o-293-1.52219.52219.3	controllerType=0 controllerNumber=1 scan=52219	234.109
37776:3	7	K.LC[+57.021]YVALDFEQEM[+15.995]ATAASSSSLEK.S		C[+57], M[+16]	856.06	3	2566.17	2566.17	0	-1.2	216	Specific	823.4	740.79	740.79	14.75	29	>sp|P60709|ACTB_HUMAN Actin, cytoplasmic 1 OS=Homo sapiens OX=9606 GN=ACTB PE=1 SV=1	4033	cwq-o-293-1.46038.46038.3	controllerType=0 controllerNumber=1 scan=46038	205.652
37835:2	7	K.LC[+57.021]YVALDFEQEM[+15.995]ATAASSSSLEK.S		C[+57], M[+16]	1283.59	2	2566.17	2566.17	0	1.9	216	Specific	825.01	598.41	598.41	15.36	29	>sp|P60709|ACTB_HUMAN Actin, cytoplasmic 1 OS=Homo sapiens OX=9606 GN=ACTB PE=1 SV=1	4033	cwq-o-293-1.46103.46103.2	controllerType=0 controllerNumber=1 scan=46103	205.958
38128:2	7	K.LC[+57.021]YVALDFEQEM[+15.995]ATAASSSSLEK.S		C[+57], M[+16]	1283.59	2	2566.18	2566.17	0	2.5	216	Specific	840.16	581.1	581.1	14.66	29	>sp|P60709|ACTB_HUMAN Actin, cytoplasmic 1 OS=Homo sapiens OX=9606 GN=ACTB PE=1 SV=1	4033	cwq-o-293-1.46428.46428.2	controllerType=0 controllerNumber=1 scan=46428	207.498
34937:3	7	K.LC[+57.021]YVALDFEQEM[+15.995]ATAASSSSLEK.S		C[+57], M[+16]	856.061	3	2566.17	2566.17	0	-0.3	216	Specific	853.11	768.22	768.22	15.75	29	>sp|P60709|ACTB_HUMAN Actin, cytoplasmic 1 OS=Homo sapiens OX=9606 GN=ACTB PE=1 SV=1	4033	cwq-o-293-1.42870.42870.3	controllerType=0 controllerNumber=1 scan=42870	192.054
40760:2	7	K.LC[+57.021]YVALDFEQEM[+15.995]ATAASSSSLEK.S		C[+57], M[+16]	1283.58	2	2566.16	2566.17	0	-3.5	216	Specific	862.21	492.66	492.66	15.5	29	>sp|P60709|ACTB_HUMAN Actin, cytoplasmic 1 OS=Homo sapiens OX=9606 GN=ACTB PE=1 SV=1	4033	cwq-o-293-1.49362.49362.2	controllerType=0 controllerNumber=1 scan=49362	221.042
43245:3	7	K.LC[+57.021]YVALDFEQEM[+15.995]ATAASSSSLEK.S		C[+57], M[+16]	856.062	3	2566.17	2566.17	0	1.3	216	Specific	865.42	696.76	696.76	15.67	29	>sp|P60709|ACTB_HUMAN Actin, cytoplasmic 1 OS=Homo sapiens OX=9606 GN=ACTB PE=1 SV=1	4033	cwq-o-293-1.52122.52122.3	controllerType=0 controllerNumber=1 scan=52122	233.67
40764:3	7	K.LC[+57.021]YVALDFEQEM[+15.995]ATAASSSSLEK.S		C[+57], M[+16]	856.064	3	2566.18	2566.17	0	3.2	216	Specific	871.28	711.05	711.05	15.48	29	>sp|P60709|ACTB_HUMAN Actin, cytoplasmic 1 OS=Homo sapiens OX=9606 GN=ACTB PE=1 SV=1	4033	cwq-o-293-1.49367.49367.3	controllerType=0 controllerNumber=1 scan=49367	221.064
38784:3	7	K.LC[+57.021]YVALDFEQEM[+15.995]ATAASSSSLEK.S		C[+57], M[+16]	856.062	3	2566.17	2566.17	0	1.5	216	Specific	871.67	699.02	699.02	15.67	29	>sp|P60709|ACTB_HUMAN Actin, cytoplasmic 1 OS=Homo sapiens OX=9606 GN=ACTB PE=1 SV=1	4033	cwq-o-293-1.47160.47160.3	controllerType=0 controllerNumber=1 scan=47160	210.902
40505:3	7	K.LC[+57.021]YVALDFEQEM[+15.995]ATAASSSSLEK.S		C[+57], M[+16]	856.061	3	2566.17	2566.17	0	0.1	216	Specific	871.97	737.41	737.41	15.82	29	>sp|P60709|ACTB_HUMAN Actin, cytoplasmic 1 OS=Homo sapiens OX=9606 GN=ACTB PE=1 SV=1	4033	cwq-o-293-1.49079.49079.3	controllerType=0 controllerNumber=1 scan=49079	219.73
34945:3	7	K.LC[+57.021]YVALDFEQEM[+15.995]ATAASSSSLEK.S		C[+57], M[+16]	856.065	3	2566.18	2566.17	0	4.2	216	Specific	872.2	819.22	819.22	15.28	29	>sp|P60709|ACTB_HUMAN Actin, cytoplasmic 1 OS=Homo sapiens OX=9606 GN=ACTB PE=1 SV=1	4033	cwq-o-293-1.42879.42879.3	controllerType=0 controllerNumber=1 scan=42879	192.093
39728:2	7	K.LC[+57.021]YVALDFEQEM[+15.995]ATAASSSSLEK.S		C[+57], M[+16]	1283.59	2	2566.17	2566.17	0	0.5	216	Specific	875.06	589.42	589.42	16.52	29	>sp|P60709|ACTB_HUMAN Actin, cytoplasmic 1 OS=Homo sapiens OX=9606 GN=ACTB PE=1 SV=1	4033	cwq-o-293-1.48212.48212.2	controllerType=0 controllerNumber=1 scan=48212	215.755
34782:3	7	K.LC[+57.021]YVALDFEQEM[+15.995]ATAASSSSLEK.S		C[+57], M[+16]	856.058	3	2566.16	2566.17	0	-3.7	216	Specific	883.72	861.59	861.59	15.32	29	>sp|P60709|ACTB_HUMAN Actin, cytoplasmic 1 OS=Homo sapiens OX=9606 GN=ACTB PE=1 SV=1	4033	cwq-o-293-1.42696.42696.3	controllerType=0 controllerNumber=1 scan=42696	191.274
37747:2	7	K.LC[+57.021]YVALDFEQEM[+15.995]ATAASSSSLEK.S		C[+57], M[+16]	1283.59	2	2566.17	2566.17	0	0.5	216	Specific	895.49	712.85	712.85	15.97	29	>sp|P60709|ACTB_HUMAN Actin, cytoplasmic 1 OS=Homo sapiens OX=9606 GN=ACTB PE=1 SV=1	4033	cwq-o-293-1.46005.46005.2	controllerType=0 controllerNumber=1 scan=46005	205.497
37854:3	7	K.LC[+57.021]YVALDFEQEM[+15.995]ATAASSSSLEK.S		C[+57], M[+16]	856.063	3	2566.17	2566.17	0	1.9	216	Specific	901.37	828.85	828.85	16.67	29	>sp|P60709|ACTB_HUMAN Actin, cytoplasmic 1 OS=Homo sapiens OX=9606 GN=ACTB PE=1 SV=1	4033	cwq-o-293-1.46125.46125.3	controllerType=0 controllerNumber=1 scan=46125	206.069
38793:3	7	K.LC[+57.021]YVALDFEQEM[+15.995]ATAASSSSLEK.S		C[+57], M[+16]	856.062	3	2566.17	2566.17	0	1.7	216	Specific	908.22	703.3	703.3	16.67	29	>sp|P60709|ACTB_HUMAN Actin, cytoplasmic 1 OS=Homo sapiens OX=9606 GN=ACTB PE=1 SV=1	4033	cwq-o-293-1.47170.47170.4	controllerType=0 controllerNumber=1 scan=47170	210.947
38145:3	7	K.LC[+57.021]YVALDFEQEM[+15.995]ATAASSSSLEK.S		C[+57], M[+16]	856.061	3	2566.17	2566.17	0	0.2	216	Specific	951.7	848.22	848.22	17.82	29	>sp|P60709|ACTB_HUMAN Actin, cytoplasmic 1 OS=Homo sapiens OX=9606 GN=ACTB PE=1 SV=1	4033	cwq-o-293-1.46448.46448.3	controllerType=0 controllerNumber=1 scan=46448	207.591
37687:3	7	K.LC[+57.021]YVALDFEQEM[+15.995]ATAASSSSLEK.S		C[+57], M[+16]	856.061	3	2566.17	2566.17	0	-0.1	216	Specific	1067.54	999.71	999.71	19.82	29	>sp|P60709|ACTB_HUMAN Actin, cytoplasmic 1 OS=Homo sapiens OX=9606 GN=ACTB PE=1 SV=1	4033	cwq-o-293-1.45938.45938.3	controllerType=0 controllerNumber=1 scan=45938	205.194
39721:3	7	K.LC[+57.021]YVALDFEQEM[+15.995]ATAASSSSLEK.S		C[+57], M[+16]	856.061	3	2566.17	2566.17	0	0.4	216	Specific	1080.68	948.71	948.71	19.82	29	>sp|P60709|ACTB_HUMAN Actin, cytoplasmic 1 OS=Homo sapiens OX=9606 GN=ACTB PE=1 SV=1	4033	cwq-o-293-1.48205.48205.3	controllerType=0 controllerNumber=1 scan=48205	215.723
33736:2	7	K.SYELPDGQVITIGNER.F			895.951	2	1790.9	1790.89	0	1.8	239	Specific	163.84	50.3	50.3	0.63	29	>sp|P60709|ACTB_HUMAN Actin, cytoplasmic 1 OS=Homo sapiens OX=9606 GN=ACTB PE=1 SV=1	4033	cwq-o-293-1.41394.41394.3	controllerType=0 controllerNumber=1 scan=41394	185.969
32433:2	7	K.SYELPDGQVITIGNER.F			895.948	2	1790.89	1790.89	0	-1.8	239	Specific	354.68	331.61	331.61	5.24	29	>sp|P60709|ACTB_HUMAN Actin, cytoplasmic 1 OS=Homo sapiens OX=9606 GN=ACTB PE=1 SV=1	4033	cwq-o-293-1.39936.39936.3	controllerType=0 controllerNumber=1 scan=39936	180.232
33903:2	7	K.SYELPDGQVITIGNER.F			895.951	2	1790.89	1790.89	0	1.5	239	Specific	358.48	245.45	245.45	4.37	29	>sp|P60709|ACTB_HUMAN Actin, cytoplasmic 1 OS=Homo sapiens OX=9606 GN=ACTB PE=1 SV=1	4033	cwq-o-293-1.41580.41580.3	controllerType=0 controllerNumber=1 scan=41580	186.814
33988:2	7	K.SYELPDGQVITIGNER.F			895.95	2	1790.89	1790.89	0	0.3	239	Specific	413.51	304.38	304.38	5.63	29	>sp|P60709|ACTB_HUMAN Actin, cytoplasmic 1 OS=Homo sapiens OX=9606 GN=ACTB PE=1 SV=1	4033	cwq-o-293-1.41708.41708.3	controllerType=0 controllerNumber=1 scan=41708	187.373
34013:2	7	K.SYELPDGQVITIGNER.F			895.951	2	1790.9	1790.89	0	2	239	Specific	423.16	314.41	314.41	5.69	29	>sp|P60709|ACTB_HUMAN Actin, cytoplasmic 1 OS=Homo sapiens OX=9606 GN=ACTB PE=1 SV=1	4033	cwq-o-293-1.41741.41741.3	controllerType=0 controllerNumber=1 scan=41741	187.522
33966:2	7	K.SYELPDGQVITIGNER.F			895.951	2	1790.89	1790.89	0	1.1	239	Specific	444.45	407.25	407.25	7.77	29	>sp|P60709|ACTB_HUMAN Actin, cytoplasmic 1 OS=Homo sapiens OX=9606 GN=ACTB PE=1 SV=1	4033	cwq-o-293-1.41660.41660.3	controllerType=0 controllerNumber=1 scan=41660	187.167
33936:2	7	K.SYELPDGQVITIGNER.F			895.952	2	1790.9	1790.89	0	2.1	239	Specific	465.03	299.18	299.18	5.93	29	>sp|P60709|ACTB_HUMAN Actin, cytoplasmic 1 OS=Homo sapiens OX=9606 GN=ACTB PE=1 SV=1	4033	cwq-o-293-1.41618.41618.3	controllerType=0 controllerNumber=1 scan=41618	186.985
33805:2	7	K.SYELPDGQVITIGNER.F			895.949	2	1790.89	1790.89	0	-1	239	Specific	534.53	387.98	387.98	8.24	29	>sp|P60709|ACTB_HUMAN Actin, cytoplasmic 1 OS=Homo sapiens OX=9606 GN=ACTB PE=1 SV=1	4033	cwq-o-293-1.41471.41471.3	controllerType=0 controllerNumber=1 scan=41471	186.317
34024:2	7	K.SYELPDGQVITIGNER.F			895.952	2	1790.9	1790.89	0	2.6	239	Specific	605.53	358.83	358.83	9.4	29	>sp|P60709|ACTB_HUMAN Actin, cytoplasmic 1 OS=Homo sapiens OX=9606 GN=ACTB PE=1 SV=1	4033	cwq-o-293-1.41808.41808.2	controllerType=0 controllerNumber=1 scan=41808	187.808
29613:2	7	K.SYELPDGQVITIGNER.F			895.95	2	1790.89	1790.89	0	0.6	239	Specific	606.22	478.89	478.89	11.77	29	>sp|P60709|ACTB_HUMAN Actin, cytoplasmic 1 OS=Homo sapiens OX=9606 GN=ACTB PE=1 SV=1	4033	cwq-o-293-1.36778.36778.2	controllerType=0 controllerNumber=1 scan=36778	167.912
34092:2	7	K.SYELPDGQVITIGNER.F			895.952	2	1790.9	1790.89	0	2.1	239	Specific	693.2	501.09	501.09	12.61	29	>sp|P60709|ACTB_HUMAN Actin, cytoplasmic 1 OS=Homo sapiens OX=9606 GN=ACTB PE=1 SV=1	4033	cwq-o-293-1.41925.41925.2	controllerType=0 controllerNumber=1 scan=41925	188.315
32349:3	7	K.SYELPDGQVITIGNER.F			597.634	3	1790.89	1790.89	0	-3	239	Specific	693.55	537.41	537.41	11.57	29	>sp|P60709|ACTB_HUMAN Actin, cytoplasmic 1 OS=Homo sapiens OX=9606 GN=ACTB PE=1 SV=1	4033	cwq-o-293-1.39842.39842.3	controllerType=0 controllerNumber=1 scan=39842	179.887
33947:2	7	K.SYELPDGQVITIGNER.F			895.95	2	1790.89	1790.89	0	0.1	239	Specific	710.71	458.41	458.41	13.22	29	>sp|P60709|ACTB_HUMAN Actin, cytoplasmic 1 OS=Homo sapiens OX=9606 GN=ACTB PE=1 SV=1	4033	cwq-o-293-1.41632.41632.2	controllerType=0 controllerNumber=1 scan=41632	187.047
33996:2	7	K.SYELPDGQVITIGNER.F			895.951	2	1790.89	1790.89	0	1.2	239	Specific	714.18	569.5	569.5	13.06	29	>sp|P60709|ACTB_HUMAN Actin, cytoplasmic 1 OS=Homo sapiens OX=9606 GN=ACTB PE=1 SV=1	4033	cwq-o-293-1.41718.41718.2	controllerType=0 controllerNumber=1 scan=41718	187.419
33629:2	7	K.SYELPDGQVITIGNER.F			895.949	2	1790.89	1790.89	0	-1.1	239	Specific	716.87	506.46	506.46	13.14	29	>sp|P60709|ACTB_HUMAN Actin, cytoplasmic 1 OS=Homo sapiens OX=9606 GN=ACTB PE=1 SV=1	4033	cwq-o-293-1.41275.41275.2	controllerType=0 controllerNumber=1 scan=41275	185.428
32371:3	7	K.SYELPDGQVITIGNER.F			597.633	3	1790.88	1790.89	0	-4.5	239	Specific	735.13	581.73	581.73	12.45	29	>sp|P60709|ACTB_HUMAN Actin, cytoplasmic 1 OS=Homo sapiens OX=9606 GN=ACTB PE=1 SV=1	4033	cwq-o-293-1.39867.39867.3	controllerType=0 controllerNumber=1 scan=39867	179.979
33880:2	7	K.SYELPDGQVITIGNER.F			895.951	2	1790.9	1790.89	0	2	239	Specific	761.1	555.84	555.84	14.06	29	>sp|P60709|ACTB_HUMAN Actin, cytoplasmic 1 OS=Homo sapiens OX=9606 GN=ACTB PE=1 SV=1	4033	cwq-o-293-1.41554.41554.2	controllerType=0 controllerNumber=1 scan=41554	186.693
29502:3	7	K.SYELPDGQVITIGNER.F			597.635	3	1790.89	1790.89	0	-1.2	239	Specific	763.5	615.84	615.84	14	29	>sp|P60709|ACTB_HUMAN Actin, cytoplasmic 1 OS=Homo sapiens OX=9606 GN=ACTB PE=1 SV=1	4033	cwq-o-293-1.36654.36654.3	controllerType=0 controllerNumber=1 scan=36654	167.354
32143:2	7	K.SYELPDGQVITIGNER.F			895.948	2	1790.89	1790.89	0	-1.9	239	Specific	774.56	619.03	619.03	13.93	29	>sp|P60709|ACTB_HUMAN Actin, cytoplasmic 1 OS=Homo sapiens OX=9606 GN=ACTB PE=1 SV=1	4033	cwq-o-293-1.39611.39611.2	controllerType=0 controllerNumber=1 scan=39611	179.049
29581:3	7	K.SYELPDGQVITIGNER.F			597.635	3	1790.89	1790.89	0	-1.6	239	Specific	780.96	613.48	613.48	13.79	29	>sp|P60709|ACTB_HUMAN Actin, cytoplasmic 1 OS=Homo sapiens OX=9606 GN=ACTB PE=1 SV=1	4033	cwq-o-293-1.36743.36743.3	controllerType=0 controllerNumber=1 scan=36743	167.741
33800:2	7	K.SYELPDGQVITIGNER.F			895.952	2	1790.9	1790.89	0	2.5	239	Specific	780.99	572.77	572.77	14.43	29	>sp|P60709|ACTB_HUMAN Actin, cytoplasmic 1 OS=Homo sapiens OX=9606 GN=ACTB PE=1 SV=1	4033	cwq-o-293-1.41465.41465.2	controllerType=0 controllerNumber=1 scan=41465	186.291
33709:2	7	K.SYELPDGQVITIGNER.F			895.95	2	1790.89	1790.89	0	0.9	239	Specific	782.84	634.29	634.29	14.77	29	>sp|P60709|ACTB_HUMAN Actin, cytoplasmic 1 OS=Homo sapiens OX=9606 GN=ACTB PE=1 SV=1	4033	cwq-o-293-1.41364.41364.2	controllerType=0 controllerNumber=1 scan=41364	185.829
29465:2	7	K.SYELPDGQVITIGNER.F			895.95	2	1790.89	1790.89	0	0.1	239	Specific	784.97	601.06	601.06	14.77	29	>sp|P60709|ACTB_HUMAN Actin, cytoplasmic 1 OS=Homo sapiens OX=9606 GN=ACTB PE=1 SV=1	4033	cwq-o-293-1.36612.36612.2	controllerType=0 controllerNumber=1 scan=36612	167.197
29638:2	7	K.SYELPDGQVITIGNER.F			895.951	2	1790.9	1790.89	0	1.8	239	Specific	787.89	594.63	594.63	14.61	29	>sp|P60709|ACTB_HUMAN Actin, cytoplasmic 1 OS=Homo sapiens OX=9606 GN=ACTB PE=1 SV=1	4033	cwq-o-293-1.36806.36806.2	controllerType=0 controllerNumber=1 scan=36806	168.034
32737:2	7	K.SYELPDGQVITIGNER.F			895.948	2	1790.89	1790.89	0	-2.1	239	Specific	820.54	647.64	647.64	15.48	29	>sp|P60709|ACTB_HUMAN Actin, cytoplasmic 1 OS=Homo sapiens OX=9606 GN=ACTB PE=1 SV=1	4033	cwq-o-293-1.40277.40277.2	controllerType=0 controllerNumber=1 scan=40277	181.476
29553:2	7	K.SYELPDGQVITIGNER.F			895.95	2	1790.89	1790.89	0	0.8	239	Specific	875.71	678.68	678.68	16.77	29	>sp|P60709|ACTB_HUMAN Actin, cytoplasmic 1 OS=Homo sapiens OX=9606 GN=ACTB PE=1 SV=1	4033	cwq-o-293-1.36711.36711.2	controllerType=0 controllerNumber=1 scan=36711	167.597
32426:2	7	K.SYELPDGQVITIGNER.F			895.948	2	1790.89	1790.89	0	-2.3	239	Specific	882.11	758.79	758.79	16.48	29	>sp|P60709|ACTB_HUMAN Actin, cytoplasmic 1 OS=Homo sapiens OX=9606 GN=ACTB PE=1 SV=1	4033	cwq-o-293-1.39928.39928.2	controllerType=0 controllerNumber=1 scan=39928	180.211
32234:2	7	K.SYELPDGQVITIGNER.F			895.948	2	1790.89	1790.89	0	-1.2	239	Specific	897.13	711.49	711.49	16.69	29	>sp|P60709|ACTB_HUMAN Actin, cytoplasmic 1 OS=Homo sapiens OX=9606 GN=ACTB PE=1 SV=1	4033	cwq-o-293-1.39713.39713.2	controllerType=0 controllerNumber=1 scan=39713	179.445
42608:3	7	R.C[+57.021]PEALFQPSFLGMESC[+57.021]GIHETTFNSIMK.C		C[+57]*2	1077.83	3	3231.47	3231.46	0	3.4	257	Specific	718.47	628.57	628.57	12.39	29	>sp|P60709|ACTB_HUMAN Actin, cytoplasmic 1 OS=Homo sapiens OX=9606 GN=ACTB PE=1 SV=1	4033	cwq-o-293-1.51415.51415.3	controllerType=0 controllerNumber=1 scan=51415	230.408
42511:3	7	R.C[+57.021]PEALFQPSFLGMESC[+57.021]GIHETTFNSIMK.C		C[+57]*2	1077.83	3	3231.47	3231.46	0	3.4	257	Specific	764.67	548.09	548.09	13.56	29	>sp|P60709|ACTB_HUMAN Actin, cytoplasmic 1 OS=Homo sapiens OX=9606 GN=ACTB PE=1 SV=1	4033	cwq-o-293-1.51307.51307.3	controllerType=0 controllerNumber=1 scan=51307	229.906
42178:3	7	R.C[+57.021]PEALFQPSFLGMESC[+57.021]GIHETTFNSIMK.C		C[+57]*2	1077.83	3	3231.49	3231.46	0	8	257	Specific	856.12	752.18	752.18	15.16	29	>sp|P60709|ACTB_HUMAN Actin, cytoplasmic 1 OS=Homo sapiens OX=9606 GN=ACTB PE=1 SV=1	4033	cwq-o-293-1.50937.50937.3	controllerType=0 controllerNumber=1 scan=50937	228.221
41693:3	7	R.C[+57.021]PEALFQPSFLGMESC[+57.021]GIHETTFNSIMK.C		C[+57]*2	1077.82	3	3231.44	3231.46	0	-7.3	257	Specific	902.03	832.67	832.67	16.18	29	>sp|P60709|ACTB_HUMAN Actin, cytoplasmic 1 OS=Homo sapiens OX=9606 GN=ACTB PE=1 SV=1	4033	cwq-o-293-1.50398.50398.3	controllerType=0 controllerNumber=1 scan=50398	225.779
41904:3	7	R.C[+57.021]PEALFQPSFLGMESC[+57.021]GIHETTFNSIMK.C		C[+57]*2	1077.82	3	3231.45	3231.46	0	-3.9	257	Specific	937.61	867.34	867.34	16.42	29	>sp|P60709|ACTB_HUMAN Actin, cytoplasmic 1 OS=Homo sapiens OX=9606 GN=ACTB PE=1 SV=1	4033	cwq-o-293-1.50633.50633.3	controllerType=0 controllerNumber=1 scan=50633	226.842
41731:3	7	R.C[+57.021]PEALFQPSFLGMESC[+57.021]GIHETTFNSIMK.C		C[+57]*2	1077.82	3	3231.46	3231.46	0	-1.2	257	Specific	1055.75	975.61	975.61	20.51	29	>sp|P60709|ACTB_HUMAN Actin, cytoplasmic 1 OS=Homo sapiens OX=9606 GN=ACTB PE=1 SV=1	4033	cwq-o-293-1.50441.50441.3	controllerType=0 controllerNumber=1 scan=50441	225.972
41812:3	7	R.C[+57.021]PEALFQPSFLGMESC[+57.021]GIHETTFNSIMK.C		C[+57]*2	1077.83	3	3231.46	3231.46	0	0.6	257	Specific	1070.93	1009.49	1009.49	20.58	29	>sp|P60709|ACTB_HUMAN Actin, cytoplasmic 1 OS=Homo sapiens OX=9606 GN=ACTB PE=1 SV=1	4033	cwq-o-293-1.50531.50531.3	controllerType=0 controllerNumber=1 scan=50531	226.379
11500:2	7	K.C[+57.021]DVDIR.K		C[+57]	389.182	2	777.356	777.356	0	-0.1	285	Specific	517.07	107.58	107.58	3.85	29	>sp|P60709|ACTB_HUMAN Actin, cytoplasmic 1 OS=Homo sapiens OX=9606 GN=ACTB PE=1 SV=1	4033	cwq-o-293-1.16441.16441.2	controllerType=0 controllerNumber=1 scan=16441	80.6137
37265:3	7	R.KDLYANTVLSGGTTMYPGIADR.M			781.73	3	2343.18	2343.16	0	4.7	291	Specific	375.96	262.3	262.3	3.75	29	>sp|P60709|ACTB_HUMAN Actin, cytoplasmic 1 OS=Homo sapiens OX=9606 GN=ACTB PE=1 SV=1	4033	cwq-o-293-1.45467.45467.3	controllerType=0 controllerNumber=1 scan=45467	202.998
35985:3	7	R.KDLYANTVLSGGTTMYPGIADR.M			781.727	3	2343.17	2343.16	0	1.3	291	Specific	684.53	598.72	598.72	12.57	29	>sp|P60709|ACTB_HUMAN Actin, cytoplasmic 1 OS=Homo sapiens OX=9606 GN=ACTB PE=1 SV=1	4033	cwq-o-293-1.44039.44039.3	controllerType=0 controllerNumber=1 scan=44039	196.605
29235:2	7	R.KDLYANTVLSGGTTMYPGIADR.M			1172.09	2	2343.17	2343.16	0	0.3	291	Specific	928.7	771.63	771.63	17.42	29	>sp|P60709|ACTB_HUMAN Actin, cytoplasmic 1 OS=Homo sapiens OX=9606 GN=ACTB PE=1 SV=1	4033	cwq-o-293-1.36353.36353.2	controllerType=0 controllerNumber=1 scan=36353	166.226
36845:3	7	R.KDLYANTVLSGGTTMYPGIADR.M			781.728	3	2343.17	2343.16	0	2.5	291	Specific	946.12	799.38	799.38	17.39	29	>sp|P60709|ACTB_HUMAN Actin, cytoplasmic 1 OS=Homo sapiens OX=9606 GN=ACTB PE=1 SV=1	4033	cwq-o-293-1.44999.44999.3	controllerType=0 controllerNumber=1 scan=44999	200.821
29182:3	7	R.KDLYANTVLSGGTTMYPGIADR.M			781.726	3	2343.16	2343.16	0	-0.4	291	Specific	1039.59	933.56	933.56	19.65	29	>sp|P60709|ACTB_HUMAN Actin, cytoplasmic 1 OS=Homo sapiens OX=9606 GN=ACTB PE=1 SV=1	4033	cwq-o-293-1.36294.36294.3	controllerType=0 controllerNumber=1 scan=36294	165.992
29279:3	7	R.KDLYANTVLSGGTTMYPGIADR.M			781.726	3	2343.16	2343.16	0	0	291	Specific	1056.1	931.39	931.39	20.73	29	>sp|P60709|ACTB_HUMAN Actin, cytoplasmic 1 OS=Homo sapiens OX=9606 GN=ACTB PE=1 SV=1	4033	cwq-o-293-1.36403.36403.3	controllerType=0 controllerNumber=1 scan=36403	166.406
26560:3	7	R.KDLYANTVLSGGTTM[+15.995]YPGIADR.M		M[+16]	787.059	3	2359.16	2359.16	0	0.6	291	Specific	313.6	252.59	252.59	4.07	29	>sp|P60709|ACTB_HUMAN Actin, cytoplasmic 1 OS=Homo sapiens OX=9606 GN=ACTB PE=1 SV=1	4033	cwq-o-293-1.33357.33357.3	controllerType=0 controllerNumber=1 scan=33357	154.432
34006:3	7	R.KDLYANTVLSGGTTM[+15.995]YPGIADR.M		M[+16]	787.063	3	2359.17	2359.16	0	6.4	291	Specific	404.99	311.64	311.64	4.2	29	>sp|P60709|ACTB_HUMAN Actin, cytoplasmic 1 OS=Homo sapiens OX=9606 GN=ACTB PE=1 SV=1	4033	cwq-o-293-1.41729.41729.3	controllerType=0 controllerNumber=1 scan=41729	187.47
26486:3	7	R.KDLYANTVLSGGTTM[+15.995]YPGIADR.M		M[+16]	787.056	3	2359.15	2359.16	0	-2.8	291	Specific	829.31	722.58	722.58	15.23	29	>sp|P60709|ACTB_HUMAN Actin, cytoplasmic 1 OS=Homo sapiens OX=9606 GN=ACTB PE=1 SV=1	4033	cwq-o-293-1.33275.33275.3	controllerType=0 controllerNumber=1 scan=33275	154.112
[truncated: 70,538 more rows]
