# Supplementary material for: Precise, fast and comprehensive analysis of intact glycopeptides and modified glycans with pGlyco3
Source: Nat Methods. 2021 Nov 25;18(12):1515–23. doi: 10.1038/s41592-021-01306-0 (PMC8648562; doi:10.1038/s41592-021-01306-0)
Supplement: Supplementary file 3 — All additional data files. [file 41592_2021_1306_MOESM3_ESM.zip › Supplementary Data/Result Files for Figures/Fig.3/Fig.3a-c/MetaMorpheus-293.psmtsv]

File Name	Scan Number	Scan Retention Time	Precursor Scan Number	Precursor MZ	Precursor Charge	Precursor Mass	Protein Accession	Organism	Protein Name	Start and End Residues In Protein	Base Sequence	FlankingResidues	Full Sequence	Number of Mods	Peptide Monoisotopic Mass	Score	Rank	Matched Ion Series	Matched Ion Mass-To-Charge Ratios	Matched Ion Mass Diff (Da)	Matched Ion Mass Diff (Ppm)	Matched Ion Intensities	Matched Ion Counts	Decoy/Contaminant/Target	QValue	PEP	PEP_QValue	Localization Score	Yion Score	DiagonosticIon Score	Plausible Number Of Glycans	Total Glycosylation sites	GlycanMass	Plausible GlycanComposition	N-Glycan motif Check	R138/144	Plausible GlycanStructure	GlycanLocalizationLevel	Localized Glycans with Peptide Site Specific Probability	Localized Glycans with Protein Site Specific Probability	All potential glycan localizations	AllSiteSpecificLocalizationProbability
D:\GlycoData\CWQ-O\18-DeMucin\Raw\CWQ-O-293-3.raw	16558	78.92063231386666	16546	844.4081420898438	3	2530.202596868894	Q9UHR5	Homo sapiens OX=9606	SAP30-binding protein	[229 to 252]	KGTTTNATSTTTTTASTAVADAQK	K,R	KGTTT[O-Glycosylation:N1 on X]NATSTTTTTASTAVADAQK	1	2530.224596748	83.41906633528886	0	{16558@[b1+1, b6+1, b7+1, b8+1, b9+1, b10+1, b11+1, b13+1, b14+1, b15+1, b16+1];[y1+1, y2+1, y3+1, y4+1, y5+1, y6+1, y7+1, y8+1, y9+1, y10+1, y11+1, y12+1, y13+1];[(M0-203.08)+2];[D126+1, D138+1, D144+1, D168+1, D186+1, D204+1]}{16560@[b7+1, b11+1, b15+1, b16+1];[c1+1, c2+1, c3+1, c4+1, c5+1, c6+1, c7+1, c8+1, c9+1, c10+1, c11+1, c12+1, c13+1, c14+1, c15+1, c16+1, c17+1, c18+1, c23+2];[y1+1, y2+1…	{16558@[b1+1:129.10240, b6+1:603.31104, b7+1:674.34882, b8+1:775.39814, b9+1:862.42721, b10+1:963.48517, b11+1:1064.53247, b13+1:1266.62305, b14+1:1367.66406, b15+1:1438.70190, b16+1:1525.73435];[y1+1:147.11296, y2+1:275.17160, y3+1:346.20870, y4+1:461.23610, y5+1:532.27350, y6+1:631.34181, y7+1:702.37994, y8+1:803.42778, y9+1:890.45885, y10+1:961.49530, y11+1:1062.54360, y12+1:1163.59192, y13+1:…	{16558@[b1+1:0.00016, b6+1:0.00137, b7+1:0.00204, b8+1:0.00368, b9+1:0.00072, b10+1:0.01100, b11+1:0.01063, b13+1:0.00585, b14+1:-0.00082, b15+1:-0.00009, b16+1:0.00033];[y1+1:0.00016, y2+1:0.00022, y3+1:0.00020, y4+1:0.00066, y5+1:0.00094, y6+1:0.00085, y7+1:0.00186, y8+1:0.00203, y9+1:0.00106, y10+1:0.00040, y11+1:0.00103, y12+1:0.00166, y13+1:-0.00149];[(M0-203.08)+2:0.00052];[D126+1:0.00032, …	{16558@[b1+1:1.27, b6+1:2.27, b7+1:3.02, b8+1:4.75, b9+1:0.84, b10+1:11.43, b11+1:9.99, b13+1:4.62, b14+1:-0.60, b15+1:-0.06, b16+1:0.21];[y1+1:1.07, y2+1:0.80, y3+1:0.58, y4+1:1.44, y5+1:1.78, y6+1:1.34, y7+1:2.66, y8+1:2.52, y9+1:1.19, y10+1:0.42, y11+1:0.97, y12+1:1.43, y13+1:-1.18];[(M0-203.08)+2:0.22];[D126+1:2.53, D138+1:2.73, D144+1:0.99, D168+1:2.27, D186+1:2.70, D204+1:0.87]}{16560@[b7+1…	{16558@[b1+1:27468, b6+1:4696, b7+1:11498, b8+1:14861, b9+1:9760, b10+1:15456, b11+1:17822, b13+1:9028, b14+1:6582, b15+1:10319, b16+1:5552];[y1+1:32966, y2+1:21873, y3+1:44096, y4+1:92564, y5+1:81938, y6+1:87485, y7+1:69974, y8+1:50071, y9+1:115111, y10+1:62125, y11+1:35650, y12+1:21823, y13+1:10415];[(M0-203.08)+2:77120];[D126+1:90026, D138+1:145217, D144+1:30599, D168+1:68210, D186+1:104669, D…	{16558@31}{16560@63}	T	0	0	0	38.332084976337875	2.0214305998422093	11.200794003247404	1	12	203.07937	N1	True	5.111466099196367	(N)	Level1	[5,N1,0.996]	[233,N1,0.996]	{@0[5-0]}	{@3[0,0.000]}{@4[0,0.004]}{@5[0,0.996]}{@8[0,0.000]}{@9[0,0.000]}{@10[0,0.000]}{@11[0,0.000]}{@12[0,0.000]}{@13[0,0.000]}{@14[0,0.000]}{@16[0,0.000]}{@17[0,0.000]}
D:\GlycoData\CWQ-O\18-DeMucin\Raw\CWQ-O-293-2.raw	14501	68.33660333306666	14489	844.417724609375	3	2530.231344427488	Q9UHR5	Homo sapiens OX=9606	SAP30-binding protein	[229 to 252]	KGTTTNATSTTTTTASTAVADAQK	K,R	KGTTT[O-Glycosylation:N1 on X]NATSTTTTTASTAVADAQK	1	2530.224596748	83.40252264905989	0	{14501@[b1+1, b4+1, b6+1, b7+1, b8+1, b9+1, b10+1, b11+1, b13+1, b14+1, b15+1, b16+1, b18+1, b19+1, b20+1];[y1+1, y2+1, y3+1, y4+1, y5+1, y6+1, y7+1, y8+1, y9+1, y10+1, y11+1, y12+1, y13+1, y14+1];[(M0-203.08)+2];[D126+1, D138+1, D144+1, D168+1, D186+1, D204+1]}{14503@[b10+1, b11+1, b14+1, b15+1, b16+2, b19+1, b20+1];[c1+1, c2+1, c3+1, c5+1, c6+1, c7+1, c8+1, c9+1, c10+1, c11+1, c12+1, c13+1, c14…	{14501@[b1+1:129.10236, b4+1:388.21991, b6+1:603.30811, b7+1:674.34735, b8+1:775.39646, b9+1:862.42339, b10+1:963.48340, b11+1:1064.52419, b13+1:1266.63025, b14+1:1367.65879, b15+1:1438.69739, b16+1:1525.72949, b18+1:1697.81424, b19+1:1796.88232, b20+1:1867.91450];[y1+1:147.11282, y2+1:275.17087, y3+1:346.20836, y4+1:461.23502, y5+1:532.27258, y6+1:631.34075, y7+1:702.37869, y8+1:803.42620, y9+1:…	{14501@[b1+1:0.00012, b4+1:0.00085, b6+1:-0.00156, b7+1:0.00057, b8+1:0.00200, b9+1:-0.00309, b10+1:0.00923, b11+1:0.00235, b13+1:0.01305, b14+1:-0.00609, b15+1:-0.00461, b16+1:-0.00453, b18+1:-0.00457, b19+1:-0.00490, b20+1:-0.00984];[y1+1:0.00002, y2+1:-0.00051, y3+1:-0.00013, y4+1:-0.00042, y5+1:0.00003, y6+1:-0.00022, y7+1:0.00061, y8+1:0.00044, y9+1:-0.00059, y10+1:-0.00085, y11+1:-0.00190, …	{14501@[b1+1:0.91, b4+1:2.19, b6+1:-2.59, b7+1:0.85, b8+1:2.58, b9+1:-3.59, b10+1:9.59, b11+1:2.21, b13+1:10.31, b14+1:-4.45, b15+1:-3.20, b16+1:-2.97, b18+1:-2.69, b19+1:-2.73, b20+1:-5.27];[y1+1:0.13, y2+1:-1.87, y3+1:-0.39, y4+1:-0.91, y5+1:0.06, y6+1:-0.35, y7+1:0.87, y8+1:0.55, y9+1:-0.66, y10+1:-0.88, y11+1:-1.79, y12+1:0.90, y13+1:-4.54, y14+1:1.02];[(M0-203.08)+2:-1.29];[D126+1:1.34, D138…	{14501@[b1+1:5701, b4+1:1405, b6+1:1129, b7+1:3820, b8+1:4935, b9+1:2171, b10+1:6277, b11+1:7090, b13+1:3520, b14+1:2114, b15+1:3111, b16+1:2509, b18+1:1610, b19+1:2045, b20+1:2070];[y1+1:7029, y2+1:4786, y3+1:10190, y4+1:25346, y5+1:22816, y6+1:23584, y7+1:21047, y8+1:15826, y9+1:37840, y10+1:20907, y11+1:10984, y12+1:7603, y13+1:3766, y14+1:1368];[(M0-203.08)+2:39799];[D126+1:22876, D138+1:3859…	{14501@36}{14503@59}	T	0	0	0	33.18559407155706	2.0427123300468044	12.201301152266742	1	12	203.07937	N1	True	5.497895242823105	(N)	Level3			{@0[5-0]}{@0[4-0]}
D:\GlycoData\CWQ-O\18-DeMucin\Raw\CWQ-O-293-3.raw	31424	141.31802877066667	31405	1129.9295654296875	3	3386.7668668884253	P51610	Homo sapiens OX=9606	Host cell factor 1	[683 to 713]	VMSVVQTKPVQTSAVTGQASTGPVTQIIQTK	K,G	VMSVVQTKPVQTSAVTGQASTGPVTQIIQT[O-Glycosylation:N1 on X]K	1	3386.796683514	73.30521710253271	0	{31424@[b2+1, b3+1, b4+1, b5+1, b6+1, b7+1, b8+1, b9+1, b10+1, b11+1, b14+1, b15+2, b16+2, b18+2, b19+2, b20+2, b27+2, b28+2, b29+2];[y1+1, y2+1, y3+1, y4+1, y5+1, y6+1, y7+1, y9+1, y10+1, y11+1, y12+1, y13+1, y14+1, y15+1, y16+2, y17+2, y21+2];[(M0-203.08)+2];[D126+1, D138+1, D144+1, D168+1, D186+1, D204+1]}{31426@[b4+1, b5+1, b6+1, b7+1, b8+1, b13+1, b14+1, b15+1, b16+1, b17+1, b18+2, b19+2, b2…	{31424@[b2+1:231.11626, b3+1:318.14795, b4+1:417.21548, b5+1:516.28600, b6+1:644.34422, b7+1:745.39221, b8+1:873.48712, b9+1:970.52747, b10+1:1069.60278, b11+1:1197.67419, b14+1:1456.78052, b15+2:778.43074, b16+2:828.95469, b18+2:921.49394, b19+2:957.01237, b20+2:1000.53011, b27+2:1348.72276, b28+2:1405.26640, b29+2:1469.29352];[y1+1:147.11288, y2+1:248.16058, y3+1:376.21906, y4+1:489.30391, y5+1…	{31424@[b2+1:0.00008, b3+1:-0.00025, b4+1:-0.00113, b5+1:0.00097, b6+1:0.00061, b7+1:0.00092, b8+1:0.00086, b9+1:-0.01155, b10+1:-0.00465, b11+1:0.00819, b14+1:-0.00231, b15+2:0.00297, b16+2:0.00318, b18+2:0.00165, b19+2:0.00138, b20+2:0.00483, b27+2:0.00950, b28+2:0.01271, b29+2:0.00838];[y1+1:0.00008, y2+1:0.00010, y3+1:0.00000, y4+1:0.00079, y5+1:0.00030, y6+1:0.00275, y7+1:0.00235, y9+1:-0.00…	{31424@[b2+1:0.35, b3+1:-0.80, b4+1:-2.72, b5+1:1.88, b6+1:0.96, b7+1:1.24, b8+1:0.99, b9+1:-11.91, b10+1:-4.35, b11+1:6.84, b14+1:-1.59, b15+2:1.91, b16+2:1.92, b18+2:0.90, b19+2:0.72, b20+2:2.42, b27+2:3.52, b28+2:4.53, b29+2:2.86];[y1+1:0.55, y2+1:0.41, y3+1:0.01, y4+1:1.62, y5+1:0.50, y6+1:3.77, y7+1:2.84, y9+1:-0.31, y10+1:0.50, y11+1:5.29, y12+1:0.43, y13+1:1.77, y14+1:-3.13, y15+1:0.60, y1…	{31424@[b2+1:5527, b3+1:6587, b4+1:7120, b5+1:6494, b6+1:3873, b7+1:4962, b8+1:3885, b9+1:1497, b10+1:1955, b11+1:2304, b14+1:2380, b15+2:2165, b16+2:2450, b18+2:5388, b19+2:13232, b20+2:3568, b27+2:2956, b28+2:4646, b29+2:2459];[y1+1:10936, y2+1:17936, y3+1:26828, y4+1:24293, y5+1:9472, y6+1:6168, y7+1:14582, y9+1:32965, y10+1:40330, y11+1:14571, y12+1:26190, y13+1:11168, y14+1:2677, y15+1:5291,…	{31424@43}{31426@42}	T	0	0	0	3.0027766212840508	2.053460123511555	12.179406525703543	1	9	203.07937	N1	False	4.427965531706471	(N)	Level3			{@0[30-0]}{@0[25-0]}
D:\GlycoData\CWQ-O\18-DeMucin\Raw\CWQ-O-293-1.raw	32112	149.37337900453335	32097	1129.942320189831	3	3386.805131168856	P51610	Homo sapiens OX=9606	Host cell factor 1	[683 to 713]	VMSVVQTKPVQTSAVTGQASTGPVTQIIQTK	K,G	VMSVVQTKPVQTSAVTGQASTGPVTQIIQT[O-Glycosylation:N1 on X]K	1	3386.796683514	71.24099391870766	0	{32112@[b2+1, b3+1, b4+1, b5+1, b6+1, b7+1, b8+1, b9+1, b10+1, b11+1, b12+1, b13+1, b14+1, b15+1, b16+2, b17+1, b18+1, b19+2, b20+2, b21+2];[y1+1, y2+1, y3+1, y4+1, y5+1, y6+1, y7+1, y9+1, y10+1, y11+1, y12+1, y13+1, y14+1, y15+1, y16+1, y21+2];[(M0-203.08)+2];[D126+1, D138+1, D144+1, D168+1, D186+1, D204+1]}{32114@[b5+1, b6+1, b7+1, b8+1, b13+1, b14+1, b15+1, b16+1, b18+1, b19+2, b20+2, b21+2, b…	{32112@[b2+1:231.11618, b3+1:318.14822, b4+1:417.21700, b5+1:516.28412, b6+1:644.34126, b7+1:745.39471, b8+1:873.49487, b9+1:970.52148, b10+1:1069.60974, b11+1:1197.65796, b12+1:1298.71078, b13+1:1385.72485, b14+1:1456.77490, b15+1:1555.85758, b16+2:828.95105, b17+1:1713.91711, b18+1:1841.95227, b19+2:957.01435, b20+2:1000.52818, b21+2:1051.05593];[y1+1:147.11287, y2+1:248.16052, y3+1:376.21974, …	{32112@[b2+1:0.00000, b3+1:0.00002, b4+1:0.00038, b5+1:-0.00091, b6+1:-0.00235, b7+1:0.00343, b8+1:0.00862, b9+1:-0.01753, b10+1:0.00231, b11+1:-0.00805, b12+1:-0.00290, b13+1:-0.02086, b14+1:-0.00792, b15+1:0.00634, b16+2:-0.00410, b17+1:-0.00327, b18+1:-0.02669, b19+2:0.00535, b20+2:0.00099, b21+2:0.00880];[y1+1:0.00007, y2+1:0.00004, y3+1:0.00068, y4+1:-0.00034, y5+1:0.00124, y6+1:-0.00064, y7…	{32112@[b2+1:0.02, b3+1:0.06, b4+1:0.91, b5+1:-1.77, b6+1:-3.65, b7+1:4.60, b8+1:9.88, b9+1:-18.08, b10+1:2.16, b11+1:-6.72, b12+1:-2.24, b13+1:-15.06, b14+1:-5.44, b15+1:4.08, b16+2:-2.47, b17+1:-1.91, b18+1:-14.50, b19+2:2.80, b20+2:0.49, b21+2:4.19];[y1+1:0.45, y2+1:0.16, y3+1:1.80, y4+1:-0.69, y5+1:2.06, y6+1:-0.87, y7+1:-0.17, y9+1:0.48, y10+1:-0.12, y11+1:0.24, y12+1:-0.53, y13+1:-0.35, y14…	{32112@[b2+1:5291, b3+1:5400, b4+1:5511, b5+1:4617, b6+1:2511, b7+1:3068, b8+1:2760, b9+1:1786, b10+1:1047, b11+1:1425, b12+1:1150, b13+1:5021, b14+1:1896, b15+1:4023, b16+2:2270, b17+1:836, b18+1:1158, b19+2:9624, b20+2:1617, b21+2:6395];[y1+1:8513, y2+1:14375, y3+1:17103, y4+1:19360, y5+1:7651, y6+1:6687, y7+1:10898, y9+1:25564, y10+1:31782, y11+1:11681, y12+1:22158, y13+1:8325, y14+1:1512, y15…	{32112@43}{32114@40}	T	0	0	0	3.007517813031459	2.0140845273138286	12.140188877879543	1	9	203.07937	N1	False	4.994960397352695	(N)	Level3			{@0[30-0]}{@0[25-0]}{@0[21-0]}{@0[20-0]}
D:\GlycoData\CWQ-O\18-DeMucin\Raw\CWQ-O-293-2.raw	34933	165.17495419893334	34920	658.6415990034639	3	1972.9029676097546	P27824	Homo sapiens OX=9606	Calnexin	[62 to 77]	APVPTGEVYFADSFDR	K,G	APVPT[O-Glycosylation:N1 on X]GEVYFADSFDR	1	1972.905434899	69.31411782295888	0	{34933@[b2+1, b3+1, b4+1, b5+1, b7+1, b8+1, b9+1, b10+1, b11+1, b12+1];[y1+1, y2+1, y3+1, y4+1, y5+1, y6+1, y7+1, y8+1, y9+1, y11+1, y12+1, y13+2, y14+1];[(M0-203.08)+2];[D126+1, D138+1, D144+1, D168+1, D186+1, D204+1]}{34935@[b2+1, b3+1, b7+1, b8+1, b9+1, b10+1, b11+1, b12+1];[c2+1, c5+1, c6+1, c7+1, c8+1, c9+1, c10+1, c11+1, c12+1, c13+1, c14+1, c15+1];[y1+1, y2+1, y3+1, y4+1, y5+1, y6+1, y7+1,…	{34933@[b2+1:169.09765, b3+1:268.16614, b4+1:365.21829, b5+1:466.26764, b7+1:652.33398, b8+1:751.40061, b9+1:914.46288, b10+1:1061.53088, b11+1:1132.56567, b12+1:1247.59717];[y1+1:175.11946, y2+1:290.14697, y3+1:437.21460, y4+1:524.24713, y5+1:639.27327, y6+1:710.30847, y7+1:857.37840, y8+1:1020.44114, y9+1:1119.51001, y11+1:1305.56836, y12+1:1406.62449, y13+2:752.34159, y14+1:1602.73914];[(M0-20…	{34933@[b2+1:0.00050, b3+1:0.00057, b4+1:-0.00004, b5+1:0.00163, b7+1:0.00392, b8+1:0.00213, b9+1:0.00107, b10+1:0.00066, b11+1:-0.00166, b12+1:0.00289];[y1+1:0.00051, y2+1:0.00108, y3+1:0.00029, y4+1:0.00079, y5+1:-0.00001, y6+1:-0.00193, y7+1:-0.00040, y8+1:-0.00100, y9+1:-0.00054, y11+1:-0.00625, y12+1:0.00221, y13+2:0.00085, y14+1:-0.00433];[(M0-203.08)+2:0.00176];[D126+1:0.00036, D138+1:0.00…	{34933@[b2+1:2.94, b3+1:2.13, b4+1:-0.11, b5+1:3.50, b7+1:6.01, b8+1:2.83, b9+1:1.18, b10+1:0.62, b11+1:-1.47, b12+1:2.32];[y1+1:2.93, y2+1:3.73, y3+1:0.67, y4+1:1.51, y5+1:-0.02, y6+1:-2.71, y7+1:-0.47, y8+1:-0.98, y9+1:-0.48, y11+1:-4.79, y12+1:1.57, y13+2:0.57, y14+1:-2.70];[(M0-203.08)+2:0.99];[D126+1:2.87, D138+1:2.96, D144+1:2.92, D168+1:2.95, D186+1:2.50, D204+1:0.98]}{34935@[b2+1:2.99, b3…	{34933@[b2+1:32261, b3+1:14391, b4+1:2274, b5+1:2399, b7+1:9577, b8+1:26511, b9+1:25897, b10+1:7837, b11+1:4995, b12+1:4578];[y1+1:42087, y2+1:4465, y3+1:11924, y4+1:45511, y5+1:55694, y6+1:59407, y7+1:41531, y8+1:22180, y9+1:9672, y11+1:6867, y12+1:4791, y13+2:31549, y14+1:1563];[(M0-203.08)+2:90856];[D126+1:39816, D138+1:45437, D144+1:46091, D168+1:13501, D186+1:71502, D204+1:72638]}{34935@[b2+…	{34933@30}{34935@51}	T	0	0	0	24.20742347311793	2.034325163207141	12.095308548611623	1	2	203.07937	N1	False	0.9882054106384944	(N)	Level1	[5,N1,1.000]	[66,N1,1.000]	{@0[5-0]}	{@5[0,1.000]}{@13[0,0.000]}
D:\GlycoData\CWQ-O\18-DeMucin\Raw\CWQ-O-293-2.raw	21169	100.01098410346667	21161	925.6611093217771	4	3698.615331419592	Q9BS26	Homo sapiens OX=9606	Endoplasmic reticulum resident protein 44	[359 to 389]	EFHHGPDPTDTAPGEQAQDVASSPPESSFQK	R,L	EFHHGPDPT[O-Glycosylation:N1 on X]DTAPGEQAQDVAS[O-Glycosylation:N1 on X]SPPESSFQK	2	3698.613232617	62.223960778512534	0	{21169@[b3+1, b4+1, b5+1, b7+1, b10+1, b12+1, b16+2, b18+2, b19+2, b21+2, b23+2, b24+3];[y1+1, y2+1, y3+1, y4+1, y5+1, y7+1, y8+2, y9+1, y10+1, y11+1, y12+1, y13+1, y19+2];[(M0-203.08)+3];[D126+1, D138+1, D144+1, D168+1, D186+1, D204+1]}{21171@[b7+1, b22+2];[c3+1, c4+1, c6+1, c9+1, c10+1, c11+1, c14+2, c15+2, c18+2, c20+2, c26+2, c27+2, c28+2, c29+2, c30+3];[y1+1, y3+1, y4+1, y5+1, y7+1, y8+2, y9…	{21169@[b3+1:414.17844, b4+1:551.23676, b5+1:608.25806, b7+1:820.33730, b10+1:1133.45581, b12+1:1305.54675, b16+2:858.86479, b18+2:958.41376, b19+2:1015.92680, b21+2:1100.97987, b23+2:1188.01322, b24+3:824.69400];[y1+1:147.11284, y2+1:275.17139, y3+1:422.24005, y4+1:509.27234, y5+1:596.30530, y7+1:822.40491, y8+2:460.22999, y9+1:1006.48171, y10+1:1093.51358, y11+1:1164.55245, y12+1:1263.62805, y1…	{21169@[b3+1:0.00124, b4+1:0.00065, b5+1:0.00049, b7+1:0.00002, b10+1:-0.00885, b12+1:-0.00270, b16+2:-0.00254, b18+2:-0.00031, b19+2:-0.00116, b21+2:-0.00054, b23+2:0.00208, b24+3:-0.00238];[y1+1:0.00003, y2+1:0.00001, y3+1:0.00026, y4+1:0.00051, y5+1:0.00145, y7+1:0.00570, y8+2:0.00073, y9+1:-0.00229, y10+1:-0.00245, y11+1:-0.00070, y12+1:0.00649, y13+1:-0.00136, y19+2:-0.00231];[(M0-203.08)+3:…	{21169@[b3+1:3.00, b4+1:1.18, b5+1:0.80, b7+1:0.03, b10+1:-7.82, b12+1:-2.07, b16+2:-1.48, b18+2:-0.16, b19+2:-0.57, b21+2:-0.25, b23+2:0.88, b24+3:-0.97];[y1+1:0.24, y2+1:0.02, y3+1:0.61, y4+1:1.01, y5+1:2.43, y7+1:6.94, y8+2:0.79, y9+1:-2.28, y10+1:-2.24, y11+1:-0.60, y12+1:5.14, y13+1:-0.99, y19+2:-1.16];[(M0-203.08)+3:-0.76];[D126+1:1.58, D138+1:2.07, D144+1:1.90, D168+1:0.12, D186+1:1.92, D2…	{21169@[b3+1:2822, b4+1:3580, b5+1:2324, b7+1:21013, b10+1:4981, b12+1:11047, b16+2:3952, b18+2:4939, b19+2:10588, b21+2:12324, b23+2:6608, b24+3:2365];[y1+1:4285, y2+1:2399, y3+1:3155, y4+1:5491, y5+1:7009, y7+1:10173, y8+2:17955, y9+1:19496, y10+1:26883, y11+1:23460, y12+1:5303, y13+1:4508, y19+2:9470];[(M0-203.08)+3:221174];[D126+1:65489, D138+1:47369, D144+1:47999, D168+1:19428, D186+1:111341…	{21169@32}{21171@42}	T	0	0	0	22.090215074335745	2.1036831354336494	12.213393430314609	2	6	406.15874	N2	False	0.9886726942317919	(N),(N)	Level1	[9,N1,0.999][22,N1,0.974]	[367,N1,0.999][380,N1,0.974]	{@2[9-0,22-0]}	{@9[0,0.999]}{@11[0,0.001]}{@22[0,0.974]}{@23[0,0.026]}{@27[0,0.000]}{@28[0,0.000]}
D:\GlycoData\CWQ-O\18-DeMucin\Raw\CWQ-O-293-3.raw	16600	79.1251544096	16584	844.416101786944	3	2530.226475960195	Q9UHR5	Homo sapiens OX=9606	SAP30-binding protein	[229 to 252]	KGTTTNATSTTTTTASTAVADAQK	K,R	KGTTT[O-Glycosylation:N1 on X]NATSTTTTTASTAVADAQK	1	2530.224596748	60.227282795822234	0	{16600@[b1+1, b2+1, b7+1, b9+1, b10+1, b11+1, b13+1, b15+1, b16+1];[y1+1, y2+1, y3+1, y4+1, y5+1, y6+1, y7+1, y8+1, y9+1, y10+1, y11+1, y12+1, y13+1, y16+2];[(M0-203.08)+2];[D126+1, D138+1, D144+1, D168+1, D186+1, D204+1]}{16602@[b12+1];[c2+1, c5+1, c6+1, c8+1, c9+1, c10+1, c11+1, c12+1, c13+1, c14+1, c15+1, c16+1, c17+1, c23+2];[y4+1, y5+1, y6+1, y7+1, y9+1, y10+1, y11+1, y16+1];[zDot2+1, zDot3+…	{16600@[b1+1:129.10240, b2+1:186.12367, b7+1:674.35382, b9+1:862.42322, b10+1:963.48395, b11+1:1064.52773, b13+1:1266.62219, b15+1:1438.69786, b16+1:1525.72791];[y1+1:147.11296, y2+1:275.17136, y3+1:346.20807, y4+1:461.23613, y5+1:532.27365, y6+1:631.34090, y7+1:702.37964, y8+1:803.42773, y9+1:890.45862, y10+1:961.49665, y11+1:1062.54446, y12+1:1163.59106, y13+1:1264.63855, y16+2:777.38064];[(M0-…	{16600@[b1+1:0.00016, b2+1:-0.00003, b7+1:0.00704, b9+1:-0.00327, b10+1:0.00978, b11+1:0.00589, b13+1:0.00499, b15+1:-0.00413, b16+1:-0.00612];[y1+1:0.00016, y2+1:-0.00003, y3+1:-0.00042, y4+1:0.00069, y5+1:0.00110, y6+1:-0.00007, y7+1:0.00156, y8+1:0.00198, y9+1:0.00083, y10+1:0.00174, y11+1:0.00188, y12+1:0.00081, y13+1:0.00061, y16+2:-0.01133];[(M0-203.08)+2:0.00174];[D126+1:0.00015, D138+1:0.…	{16600@[b1+1:1.27, b2+1:-0.17, b7+1:10.46, b9+1:-3.79, b10+1:10.16, b11+1:5.54, b13+1:3.94, b15+1:-2.87, b16+1:-4.01];[y1+1:1.07, y2+1:-0.09, y3+1:-1.23, y4+1:1.51, y5+1:2.06, y6+1:-0.11, y7+1:2.22, y8+1:2.46, y9+1:0.93, y10+1:1.82, y11+1:1.77, y12+1:0.69, y13+1:0.49, y16+2:-7.29];[(M0-203.08)+2:0.75];[D126+1:1.22, D138+1:3.01, D144+1:0.89, D168+1:2.18, D186+1:2.21, D204+1:1.99]}{16602@[b12+1:14.…	{16600@[b1+1:26119, b2+1:2691, b7+1:3841, b9+1:4421, b10+1:9127, b11+1:6888, b13+1:4663, b15+1:4918, b16+1:3084];[y1+1:20872, y2+1:11455, y3+1:17888, y4+1:37839, y5+1:32793, y6+1:32822, y7+1:29088, y8+1:22721, y9+1:51692, y10+1:28486, y11+1:18530, y12+1:9034, y13+1:4291, y16+2:5265];[(M0-203.08)+2:32930];[D126+1:37643, D138+1:56199, D144+1:14948, D168+1:27438, D186+1:46546, D204+1:182851]}{16602@…	{16600@30}{16602@38}	T	0	0	0	27.14839022782729	1.009171826772555	8.118396549869896	1	12	203.07937	N1	True	4.051422863353049	(N)	Level3			{@0[5-0]}{@0[4-0]}{@0[3-0]}
D:\GlycoData\CWQ-O\18-DeMucin\Raw\CWQ-O-293-2.raw	18901	89.32632877093333	18887	701.1248779296875	4	2800.470405851234	P51610	Homo sapiens OX=9606	Host cell factor 1	[612 to 637]	TAAAQVGTSVSSATNTSTRPIITVHK	K,S	TAAAQVGTSVSSAT[O-Glycosylation:N1 on X]NTSTRPIITVHK	1	2800.456662373	60.21451551530118	0	{18901@[b2+1, b3+1, b4+1, b5+1, b6+1, b7+1, b9+1];[y1+1, y2+1, y4+1, y13+2, y15+2, y16+2, y17+2, y18+2, y19+2, y20+2, y21+2, y22+2, y24+2];[(M0-203.08)+4];[D126+1, D138+1, D144+1, D168+1, D186+1, D204+1]}{18903@[b3+1, b4+1, b5+1, b6+1, b8+1];[c3+1, c4+1, c5+1, c6+1, c7+1, c8+1, c10+1, c11+1, c12+1, c14+1, c15+1, c18+1, c21+2, c24+2, c25+2];[y1+1, y16+2, y20+2];[zDot1+1, zDot2+1, zDot3+1, zDot4+1,…	{18901@[b2+1:173.09213, b3+1:244.12951, b4+1:315.16620, b5+1:443.22519, b6+1:542.29284, b7+1:599.31592, b9+1:787.39191];[y1+1:147.11284, y2+1:284.17192, y4+1:484.28857, y13+2:734.41961, y15+2:813.45125, y16+2:856.96785, y17+2:906.50339, y18+2:950.01813, y19+2:1000.54266, y20+2:1029.05273, y21+2:1078.58612, y22+2:1142.61502, y24+2:1213.65102];[(M0-203.08)+4:650.35170];[D126+1:126.05519, D138+1:138…	{18901@[b2+1:0.00006, b3+1:0.00033, b4+1:-0.00010, b5+1:0.00032, b6+1:-0.00044, b7+1:0.00117, b9+1:-0.00255];[y1+1:0.00003, y2+1:0.00021, y4+1:0.00077, y13+2:0.00414, y15+2:-0.00171, y16+2:-0.00054, y17+2:0.00212, y18+2:-0.00042, y19+2:0.00095, y20+2:-0.00037, y21+2:-0.00202, y22+2:-0.00279, y24+2:-0.00502];[(M0-203.08)+4:0.00041];[D126+1:0.00024, D138+1:0.00029, D144+1:0.00007, D168+1:0.00007, D…	{18901@[b2+1:0.37, b3+1:1.34, b4+1:-0.31, b5+1:0.72, b6+1:-0.82, b7+1:1.95, b9+1:-3.24];[y1+1:0.24, y2+1:0.72, y4+1:1.58, y13+2:2.82, y15+2:-1.05, y16+2:-0.32, y17+2:1.17, y18+2:-0.22, y19+2:0.48, y20+2:-0.18, y21+2:-0.94, y22+2:-1.22, y24+2:-2.07];[(M0-203.08)+4:0.16];[D126+1:1.92, D138+1:2.12, D144+1:0.46, D168+1:0.39, D186+1:1.84, D204+1:0.04]}{18903@[b3+1:3.13, b4+1:4.06, b5+1:1.82, b6+1:0.43…	{18901@[b2+1:22155, b3+1:30258, b4+1:18467, b5+1:16547, b6+1:20416, b7+1:3118, b9+1:2601];[y1+1:10142, y2+1:17895, y4+1:5289, y13+2:5392, y15+2:8980, y16+2:24961, y17+2:10296, y18+2:13751, y19+2:13134, y20+2:82883, y21+2:42099, y22+2:13555, y24+2:5864];[(M0-203.08)+4:11657];[D126+1:52025, D138+1:60600, D144+1:20253, D168+1:27398, D186+1:57778, D204+1:199846]}{18903@[b3+1:1403, b4+1:1799, b5+1:152…	{18901@27}{18903@44}	T	0	0	0	30.113723248865213	2.0142109621518722	11.15895010675441	1	10	203.07937	N1	True	3.2011918693659482	(N)	Level1	[14,N1,0.964]	[625,N1,0.964]	{@0[14-0]}	{@1[0,0.000]}{@8[0,0.000]}{@9[0,0.012]}{@11[0,0.012]}{@12[0,0.012]}{@14[0,0.964]}{@16[0,0.000]}{@17[0,0.000]}{@18[0,0.000]}{@23[0,0.000]}
D:\GlycoData\CWQ-O\18-DeMucin\Raw\CWQ-O-293-1.raw	16129	79.01363857226667	16116	983.1281803596554	3	2946.362711678329	Q9UHD9	Homo sapiens OX=9606	Ubiquilin-2	[104 to 130]	SQNRPQGQSTQPSNAAGTNTTSASTPR	K,S	SQNRPQGQSTQPSNAAGTNTT[O-Glycosylation:N1 on X]SASTPR	1	2946.366343795	59.33232492983734	0	{16129@[b2+1, b4+1, b6+1, b8+1, b10+1, b11+1, b15+2, b16+2];[y1+1, y2+1, y3+1, y4+1, y5+1, y6+1, y7+1, y8+1, y9+1, y10+1, y11+1, y12+1, y13+1, y16+2];[(M0-203.08)+2];[D126+1, D138+1, D144+1, D168+1, D186+1, D204+1]}{16131@[b11+1, b13+1, b16+2];[c5+1, c6+1, c7+1, c8+1, c9+1, c10+1, c13+1, c14+1, c15+1, c18+1, c19+1];[y5+1, y6+1, y11+1, y12+1, y19+1];[zDot1+1, zDot3+1, zDot5+1, zDot6+1, zDot7+1, zD…	{16129@[b2+1:216.09808, b4+1:486.24194, b6+1:711.35348, b8+1:896.43353, b10+1:1084.51059, b11+1:1212.56999, b15+2:791.37163, b16+2:826.89061];[y1+1:175.11884, y2+1:272.17154, y3+1:373.21887, y4+1:460.25076, y5+1:531.28772, y6+1:618.32080, y7+1:719.37073, y8+1:820.41492, y9+1:934.45728, y10+1:1035.50610, y11+1:1092.52698, y12+1:1163.56398, y13+1:1234.59811, y16+2:766.86869];[(M0-203.08)+2:1372.648…	{16129@[b2+1:0.00020, b4+1:0.00002, b6+1:0.00022, b8+1:0.00023, b10+1:-0.00242, b11+1:-0.00159, b15+2:-0.00044, b16+2:0.00041];[y1+1:-0.00012, y2+1:-0.00018, y3+1:-0.00052, y4+1:-0.00066, y5+1:-0.00082, y6+1:0.00024, y7+1:0.00248, y8+1:-0.00101, y9+1:-0.00157, y10+1:-0.00042, y11+1:-0.00101, y12+1:-0.00112, y13+1:-0.00411, y16+2:0.00016];[(M0-203.08)+2:-0.00399];[D126+1:0.00016, D138+1:0.00015, D…	{16129@[b2+1:0.94, b4+1:0.05, b6+1:0.31, b8+1:0.26, b10+1:-2.23, b11+1:-1.32, b15+2:-0.28, b16+2:0.25];[y1+1:-0.67, y2+1:-0.65, y3+1:-1.40, y4+1:-1.44, y5+1:-1.54, y6+1:0.38, y7+1:3.46, y8+1:-1.23, y9+1:-1.69, y10+1:-0.41, y11+1:-0.93, y12+1:-0.97, y13+1:-3.33, y16+2:0.11];[(M0-203.08)+2:-1.45];[D126+1:1.28, D138+1:1.06, D144+1:-0.07, D168+1:0.90, D186+1:1.75, D204+1:-0.56]}{16131@[b11+1:3.93, b1…	{16129@[b2+1:4401, b4+1:7954, b6+1:4032, b8+1:5886, b10+1:3975, b11+1:22663, b15+2:6797, b16+2:4161];[y1+1:2206, y2+1:8622, y3+1:3546, y4+1:4020, y5+1:3077, y6+1:5862, y7+1:4252, y8+1:3002, y9+1:5772, y10+1:3289, y11+1:14296, y12+1:8997, y13+1:3912, y16+2:10572];[(M0-203.08)+2:195186];[D126+1:41174, D138+1:62783, D144+1:13281, D168+1:25615, D186+1:34350, D204+1:118305]}{16131@[b11+1:1748, b13+1:6…	{16129@29}{16131@41}	T	0	0	0	26.21306537643182	2.1139244102845933	11.182683325164684	1	10	203.07937	N1	True	5.054497243462852	(N)	Level1	[21,N1,0.981]	[124,N1,0.981]	{@0[21-0]}	{@1[0,0.000]}{@9[0,0.000]}{@10[0,0.000]}{@13[0,0.000]}{@18[0,0.000]}{@20[0,0.009]}{@21[0,0.981]}{@22[0,0.009]}{@24[0,0.000]}{@25[0,0.000]}
D:\GlycoData\CWQ-O\18-DeMucin\Raw\CWQ-O-293-2.raw	24077	114.14103488880001	24065	974.1285400390625	3	2919.3637907165503	Q8NBS9	Homo sapiens OX=9606	Thioredoxin domain-containing protein 5	[297 to 321]	TETGATETVTPSEAPVLAAEPEADK	R,G	TETGATETVT[O-Glycosylation:N1 on X]PS[O-Glycosylation:N1 on X]EAPVLAAEPEADK	2	2919.36081292	59.280096708272225	0	{24077@[b2+1, b3+1, b5+1, b6+1, b7+1, b8+1, b9+1, b10+1, b14+1, b19+1];[y3+1, y5+1, y6+1, y7+1, y8+1, y9+1, y11+1, y12+1, y15+1, y16+1, y17+1];[(M0-203.08)+2];[D126+1, D138+1, D144+1, D168+1, D186+1, D204+1]}{24079@[b7+1, b9+1, b10+1, b14+1];[c3+1, c4+1, c5+1, c6+1, c7+1, c8+1, c9+1, c12+1, c13+1, c16+1, c24+2];[y2+1, y3+1, y4+1, y5+1, y6+1, y7+1, y8+1, y9+1, y11+1, y12+1, y15+1, y16+1];[zDot3+1,…	{24077@[b2+1:231.09735, b3+1:332.14478, b5+1:460.20337, b6+1:561.24506, b7+1:690.29224, b8+1:791.33655, b9+1:890.41067, b10+1:991.45656, b14+1:1375.61914, b19+1:1826.90259];[y3+1:333.17725, y5+1:559.27148, y6+1:688.31413, y7+1:759.34925, y8+1:830.38806, y9+1:943.47284, y11+1:1139.59235, y12+1:1210.62979, y15+1:1523.75333, y16+1:1624.79875, y17+1:1723.86851];[(M0-203.08)+2:1359.14539];[D126+1:126.…	{24077@[b2+1:-0.00020, b3+1:-0.00045, b5+1:-0.00043, b6+1:-0.00643, b7+1:-0.00184, b8+1:-0.00521, b9+1:0.00050, b10+1:-0.00128, b14+1:-0.00320, b19+1:0.00077];[y3+1:0.00039, y5+1:-0.00074, y6+1:-0.00068, y7+1:-0.00268, y8+1:-0.00098, y9+1:-0.00026, y11+1:-0.00193, y12+1:-0.00161, y15+1:-0.00545, y16+1:-0.00771, y17+1:-0.00637];[(M0-203.08)+2:-0.00522];[D126+1:0.00012, D138+1:0.00015, D144+1:0.000…	{24077@[b2+1:-0.86, b3+1:-1.36, b5+1:-0.95, b6+1:-11.47, b7+1:-2.67, b8+1:-6.59, b9+1:0.56, b10+1:-1.29, b14+1:-2.33, b19+1:0.42];[y3+1:1.16, y5+1:-1.32, y6+1:-0.99, y7+1:-3.53, y8+1:-1.18, y9+1:-0.27, y11+1:-1.70, y12+1:-1.33, y15+1:-3.58, y16+1:-4.75, y17+1:-3.70];[(M0-203.08)+2:-1.92];[D126+1:0.97, D138+1:1.12, D144+1:0.73, D168+1:-0.15, D186+1:1.10, D204+1:-0.79]}{24079@[b7+1:9.46, b9+1:4.79,…	{24077@[b2+1:2377, b3+1:1448, b5+1:3258, b6+1:2839, b7+1:2576, b8+1:2650, b9+1:5050, b10+1:7046, b14+1:2390, b19+1:1306];[y3+1:2047, y5+1:21042, y6+1:5175, y7+1:7981, y8+1:9041, y9+1:6832, y11+1:12898, y12+1:2623, y15+1:15994, y16+1:8761, y17+1:1812];[(M0-203.08)+2:44900];[D126+1:37750, D138+1:22044, D144+1:22963, D168+1:8893, D186+1:53311, D204+1:114697]}{24079@[b7+1:926, b9+1:1550, b10+1:1007, …	{24077@28}{24079@42}	T	0	0	0	20.09960882369312	2.0474617970943116	11.288032982106108	2	6	406.15874	N2	False	0.9831184986902292	(N),(N)	Level1b	[10,N1,1.000][12,N1,1.000]	[306,N1,1.000][308,N1,1.000]	{@2[10-0,12-0]}	{@1[0,0.000]}{@3[0,0.000]}{@6[0,0.000]}{@8[0,0.000]}{@10[0,1.000]}{@12[0,1.000]}
D:\GlycoData\CWQ-O\18-DeMucin\Raw\CWQ-O-293-2.raw	30162	142.82117264186667	30146	742.453920161648	3	2224.339931084307	P51610	Homo sapiens OX=9606	Host cell factor 1	[856 to 875]	LVTPVTVSAVKPAVTTLVVK	R,G	LVTPVT[O-Glycosylation:N1 on X]VSAVKPAVTTLVVK	1	2224.329383621	59.19071853881739	0	{30162@[b2+1, b3+1, b5+1, b6+1, b7+1, b10+1];[y1+1, y2+1, y3+1, y4+1, y5+1, y6+1, y7+1, y8+1, y9+2, y10+1, y11+1, y12+1, y13+1, y14+1, y15+1, y16+2, y17+1, y18+3];[(M0-203.08)+3];[D126+1, D138+1, D144+1, D168+1, D186+1, D204+1]}{30164@[b2+1, b3+1, b18+2];[c5+1, c6+1, c7+1, c8+1, c9+1, c10+1, c12+1, c15+1, c16+1, c18+2, c19+2];[y1+1, y2+1, y9+1, y17+3, y18+3];[zDot3+1, zDot4+1, zDot5+1, zDot6+1, z…	{30162@[b2+1:213.15985, b3+1:314.20775, b5+1:510.32886, b6+1:611.37811, b7+1:710.44611, b10+1:967.58124];[y1+1:147.11296, y2+1:246.18126, y3+1:345.24994, y4+1:458.33383, y5+1:559.38269, y6+1:660.43080, y7+1:759.49658, y8+1:830.53400, y9+2:464.29735, y10+1:1055.68347, y11+1:1154.74977, y12+1:1225.78589, y13+1:1312.81856, y14+1:1411.88797, y15+1:1512.93542, y16+2:806.50506, y17+1:1709.05640, y18+3:…	{30162@[b2+1:0.00010, b3+1:0.00032, b5+1:0.00025, b6+1:0.00182, b7+1:0.00140, b10+1:-0.00102];[y1+1:0.00016, y2+1:0.00004, y3+1:0.00031, y4+1:0.00014, y5+1:0.00132, y6+1:0.00175, y7+1:-0.00088, y8+1:-0.00058, y9+2:0.00009, y10+1:0.00116, y11+1:-0.00095, y12+1:-0.00195, y13+1:-0.00130, y14+1:-0.00031, y15+1:-0.00053, y16+2:-0.00153, y17+1:-0.00074, y18+3:0.00079];[(M0-203.08)+3:0.00104];[D126+1:0.…	{30162@[b2+1:0.46, b3+1:1.01, b5+1:0.48, b6+1:2.99, b7+1:1.98, b10+1:-1.06];[y1+1:1.07, y2+1:0.17, y3+1:0.89, y4+1:0.30, y5+1:2.36, y6+1:2.65, y7+1:-1.17, y8+1:-0.70, y9+2:0.10, y10+1:1.10, y11+1:-0.82, y12+1:-1.59, y13+1:-0.99, y14+1:-0.22, y15+1:-0.35, y16+2:-0.95, y17+1:-0.43, y18+3:0.43];[(M0-203.08)+3:0.52];[D126+1:1.77, D138+1:2.68, D144+1:0.67, D168+1:2.13, D186+1:2.17, D204+1:1.95]}{30164…	{30162@[b2+1:119899, b3+1:57181, b5+1:2271, b6+1:2331, b7+1:2896, b10+1:3772];[y1+1:14556, y2+1:19741, y3+1:7848, y4+1:3621, y5+1:3336, y6+1:5830, y7+1:4140, y8+1:2588, y9+2:7303, y10+1:16333, y11+1:9193, y12+1:5636, y13+1:18346, y14+1:4159, y15+1:3972, y16+2:3026, y17+1:2335, y18+3:7868];[(M0-203.08)+3:12465];[D126+1:72328, D138+1:110398, D144+1:20240, D168+1:47490, D186+1:59400, D204+1:191787]}…	{30162@31}{30164@40}	T	0	0	0	24.115147055472757	2.004747951591441	12.187670854620713	1	5	203.07937	N1	False	5.884364796329711	(N)	Level1	[6,N1,1.000]	[861,N1,1.000]	{@0[6-0]}	{@3[0,0.000]}{@6[0,1.000]}{@8[0,0.000]}{@15[0,0.000]}{@16[0,0.000]}
D:\GlycoData\CWQ-O\18-DeMucin\Raw\CWQ-O-293-2.raw	24097	114.24399610373332	24086	974.1290893554688	3	2919.365438665769	Q8NBS9	Homo sapiens OX=9606	Thioredoxin domain-containing protein 5	[297 to 321]	TETGATETVTPSEAPVLAAEPEADK	R,G	TETGATETVT[O-Glycosylation:N1 on X]PS[O-Glycosylation:N1 on X]EAPVLAAEPEADK	2	2919.36081292	58.2911323860656	0	{24097@[b2+1, b3+1, b5+1, b6+1, b7+1, b8+1, b9+1, b10+1, b14+1];[y2+1, y3+1, y5+1, y6+1, y7+1, y8+1, y9+1, y11+1, y12+1, y15+1, y16+1, y17+1, y18+1];[(M0-203.08)+2];[D126+1, D138+1, D144+1, D168+1, D186+1, D204+1]}{24099@[b9+1, b10+1, b13+1, b14+1, b19+1];[c3+1, c4+1, c5+1, c6+1, c7+1, c8+1, c9+1, c12+1, c13+1, c16+1];[y2+1, y3+1, y5+1, y6+1, y7+1, y8+1, y11+1, y12+1, y15+1, y16+1];[zDot3+1, zDot…	{24097@[b2+1:231.09746, b3+1:332.14505, b5+1:460.20259, b6+1:561.25122, b7+1:690.29150, b8+1:791.34183, b9+1:890.40894, b10+1:991.45402, b14+1:1375.61271];[y2+1:262.13974, y3+1:333.17734, y5+1:559.27145, y6+1:688.31487, y7+1:759.35044, y8+1:830.38912, y9+1:943.47144, y11+1:1139.59383, y12+1:1210.63269, y15+1:1523.75589, y16+1:1624.80461, y17+1:1723.86869, y18+1:1824.92224];[(M0-203.08)+2:1359.144…	{24097@[b2+1:-0.00009, b3+1:-0.00018, b5+1:-0.00121, b6+1:-0.00026, b7+1:-0.00257, b8+1:0.00008, b9+1:-0.00122, b10+1:-0.00382, b14+1:-0.00963];[y2+1:-0.00001, y3+1:0.00048, y5+1:-0.00077, y6+1:0.00006, y7+1:-0.00149, y8+1:0.00008, y9+1:-0.00166, y11+1:-0.00045, y12+1:0.00130, y15+1:-0.00289, y16+1:-0.00185, y17+1:-0.00618, y18+1:-0.00031];[(M0-203.08)+2:-0.00696];[D126+1:0.00011, D138+1:0.00015,…	{24097@[b2+1:-0.39, b3+1:-0.53, b5+1:-2.64, b6+1:-0.47, b7+1:-3.73, b8+1:0.10, b9+1:-1.38, b10+1:-3.86, b14+1:-7.01];[y2+1:-0.03, y3+1:1.44, y5+1:-1.37, y6+1:0.08, y7+1:-1.96, y8+1:0.10, y9+1:-1.77, y11+1:-0.39, y12+1:1.07, y15+1:-1.89, y16+1:-1.14, y17+1:-3.59, y18+1:-0.17];[(M0-203.08)+2:-2.56];[D126+1:0.85, D138+1:1.06, D144+1:-0.71, D168+1:-0.43, D186+1:0.52, D204+1:-0.94]}{24099@[b9+1:3.76, …	{24097@[b2+1:2708, b3+1:1685, b5+1:3996, b6+1:1567, b7+1:4052, b8+1:3568, b9+1:7775, b10+1:8985, b14+1:3118];[y2+1:1561, y3+1:3424, y5+1:26198, y6+1:6533, y7+1:7035, y8+1:8739, y9+1:7476, y11+1:15360, y12+1:4644, y15+1:18897, y16+1:9277, y17+1:1614, y18+1:1666];[(M0-203.08)+2:47503];[D126+1:38559, D138+1:22689, D144+1:28838, D168+1:10708, D186+1:56220, D204+1:120198]}{24099@[b9+1:1853, b10+1:1333…	{24097@29}{24099@40}	T	0	0	0	20.12663898173043	1.0400694229490473	11.276858729397034	2	6	406.15874	N2	False	0.8610279487418793	(N),(N)	Level1b	[10,N1,1.000][12,N1,1.000]	[306,N1,1.000][308,N1,1.000]	{@2[10-0,12-0]}	{@1[0,0.000]}{@3[0,0.000]}{@6[0,0.000]}{@8[0,0.000]}{@10[0,1.000]}{@12[0,1.000]}
D:\GlycoData\CWQ-O\18-DeMucin\Raw\CWQ-O-293-3.raw	5133	23.257155429333334	5124	469.975476396755	4	1875.8727997195042	Q9NUM3	Homo sapiens OX=9606	Zinc transporter ZIP9	[71 to 85]	HHQASETHNVIASDK	K,A	HHQASETHNVIAS[O-Glycosylation:N1 on X]DK	1	1875.871115076	58.21825526541687	0	{5133@[b1+1, b2+1, b3+1, b4+1, b5+1, b6+1, b7+1, b8+2, b9+3, b10+3, b11+2, b14+2];[y1+1, y2+1, y3+1, y4+1, y5+1, y6+1, y7+1, y8+2, y9+2, y11+1, y13+2, y14+3];[(M0-203.08)+4];[D126+1, D138+1, D144+1, D168+1, D186+1, D204+1]}{5135@[b2+1, b6+1, b13+1];[c1+1, c3+1, c4+1, c5+1, c6+1, c7+1, c8+1, c9+2, c10+2, c11+2, c12+2, c13+2, c14+2];[y1+1, y2+1, y4+1, y12+2];[zDot2+1, zDot4+1, zDot5+1, zDot6+1, zDo…	{5133@[b1+1:138.06628, b2+1:275.12579, b3+1:403.18216, b4+1:474.22156, b5+1:561.25311, b6+1:690.29736, b7+1:791.34427, b8+2:464.70558, b9+3:348.15342, b10+3:381.17625, b11+2:627.79768, b14+2:764.35089];[y1+1:147.11307, y2+1:262.13983, y3+1:349.17224, y4+1:420.20986, y5+1:533.29355, y6+1:632.36200, y7+1:746.40628, y8+2:442.23588, y9+2:492.75994, y11+1:1200.58569, y13+2:700.34586, y14+3:512.91890];…	{5133@[b1+1:0.00010, b2+1:0.00069, b3+1:-0.00152, b4+1:0.00077, b5+1:0.00029, b6+1:0.00195, b7+1:0.00118, b8+2:0.00189, b9+3:0.00078, b10+3:0.00086, b11+2:-0.00932, b14+2:0.00101];[y1+1:0.00026, y2+1:0.00008, y3+1:0.00047, y4+1:0.00097, y5+1:0.00059, y6+1:0.00063, y7+1:0.00198, y8+2:0.00128, y9+2:0.00173, y11+1:0.00019, y13+2:0.00324, y14+3:0.00204];[(M0-203.08)+4:0.00247];[D126+1:0.00039, D138+1…	{5133@[b1+1:0.70, b2+1:2.53, b3+1:-3.78, b4+1:1.62, b5+1:0.52, b6+1:2.83, b7+1:1.49, b8+2:2.03, b9+3:0.75, b10+3:0.75, b11+2:-7.43, b14+2:0.66];[y1+1:1.80, y2+1:0.32, y3+1:1.34, y4+1:2.31, y5+1:1.11, y6+1:1.00, y7+1:2.66, y8+2:1.45, y9+2:1.76, y11+1:0.16, y13+2:2.32, y14+3:1.33];[(M0-203.08)+4:1.47];[D126+1:3.11, D138+1:3.29, D144+1:3.18, D168+1:1.86, D186+1:3.03, D204+1:2.89]}{5135@[b2+1:2.81, b…	{5133@[b1+1:4769, b2+1:70317, b3+1:8474, b4+1:7048, b5+1:3667, b6+1:11444, b7+1:14184, b8+2:23902, b9+3:23308, b10+3:22687, b11+2:5986, b14+2:9867];[y1+1:40050, y2+1:21783, y3+1:26211, y4+1:45771, y5+1:40451, y6+1:17289, y7+1:32532, y8+2:13432, y9+2:12007, y11+1:5746, y13+2:9296, y14+3:29775];[(M0-203.08)+4:9105];[D126+1:95506, D138+1:104021, D144+1:106261, D168+1:28842, D186+1:118606, D204+1:832…	{5133@31}{5135@38}	T	0	0	0	24.15299177903036	2.0094893579399455	11.111727748102894	1	3	203.07937	N1	False	0.9974478439070379	(N)	Level1	[13,N1,1.000]	[83,N1,1.000]	{@0[13-0]}	{@5[0,0.000]}{@7[0,0.000]}{@13[0,1.000]}
D:\GlycoData\CWQ-O\18-DeMucin\Raw\CWQ-O-293-3.raw	20193	95.27387314399999	20179	840.9644237641097	2	1679.9142945944614	Q8IYS2	Homo sapiens OX=9606	Uncharacterized protein KIAA2013	[215 to 230]	VAALQTVGPTAGPAPK	R,A	VAALQTVGPT[O-Glycosylation:N1 on X]AGPAPK	1	1679.909398081	57.49184455503334	0	{20193@[b2+1, b3+1, b4+1, b5+1, b6+1, b7+1, b11+1, b14+1];[y1+1, y2+1, y3+1, y4+1, y5+1, y6+1, y7+1, y8+1, y9+1, y10+1, y11+1, y12+1, y13+1, y14+1];[(M0-203.08)+2];[D126+1, D138+1, D144+1, D168+1, D186+1, D204+1]}{20195@[b2+1, b3+1, b4+1, b5+1, b6+1, b7+1, b10+1, b11+1, b14+1];[c4+1, c10+1, c13+1, c15+1];[y2+1, y4+1, y5+1, y6+1, y8+1, y9+1, y10+1, y11+1, y12+2, y13+1, y14+1];[zDot6+1, zDot9+1, zD…	{20193@[b2+1:171.11314, b3+1:242.15048, b4+1:355.23442, b5+1:483.29291, b6+1:584.34071, b7+1:683.40918, b11+1:1009.57202, b14+1:1234.67611];[y1+1:147.11298, y2+1:244.16614, y3+1:315.20364, y4+1:412.25534, y5+1:469.27718, y6+1:540.31482, y7+1:641.36346, y8+1:738.41504, y9+1:795.43717, y10+1:894.50477, y11+1:995.55273, y12+1:1123.61090, y13+1:1236.69644, y14+1:1307.73105];[(M0-203.08)+2:739.42278];…	{20193@[b2+1:0.00033, b3+1:0.00056, b4+1:0.00043, b5+1:0.00035, b6+1:0.00047, b7+1:0.00053, b11+1:0.00435, b14+1:-0.00290];[y1+1:0.00017, y2+1:0.00058, y3+1:0.00096, y4+1:-0.00010, y5+1:0.00027, y6+1:0.00079, y7+1:0.00176, y8+1:0.00057, y9+1:0.00124, y10+1:0.00043, y11+1:0.00071, y12+1:0.00031, y13+1:0.00178, y14+1:-0.00073];[(M0-203.08)+2:0.00099];[D126+1:0.00029, D138+1:0.00040, D144+1:0.00039,…	{20193@[b2+1:1.96, b3+1:2.34, b4+1:1.22, b5+1:0.73, b6+1:0.81, b7+1:0.77, b11+1:4.31, b14+1:-2.35];[y1+1:1.18, y2+1:2.37, y3+1:3.06, y4+1:-0.25, y5+1:0.58, y6+1:1.47, y7+1:2.75, y8+1:0.78, y9+1:1.56, y10+1:0.48, y11+1:0.72, y12+1:0.27, y13+1:1.44, y14+1:-0.56];[(M0-203.08)+2:0.67];[D126+1:2.35, D138+1:2.90, D144+1:2.70, D168+1:0.94, D186+1:0.76, D204+1:0.57]}{20195@[b2+1:3.34, b3+1:4.71, b4+1:2.7…	{20193@[b2+1:88571, b3+1:199441, b4+1:49598, b5+1:40446, b6+1:34104, b7+1:65329, b11+1:3654, b14+1:6985];[y1+1:9972, y2+1:83355, y3+1:4709, y4+1:45394, y5+1:77475, y6+1:36569, y7+1:7511, y8+1:80275, y9+1:239363, y10+1:73782, y11+1:83274, y12+1:42988, y13+1:12504, y14+1:8703];[(M0-203.08)+2:358211];[D126+1:89604, D138+1:70384, D144+1:74994, D168+1:29745, D186+1:165627, D204+1:279475]}{20195@[b2+1:…	{20193@29}{20195@40}	T	0	0	0	12.080321373542162	2.1130215398898504	12.202254001931884	1	2	203.07937	N1	False	0.9502061239073948	(N)	Level1	[10,N1,1.000]	[224,N1,1.000]	{@0[10-0]}	{@6[0,0.000]}{@10[0,1.000]}
D:\GlycoData\CWQ-O\18-DeMucin\Raw\CWQ-O-293-1.raw	26051	124.72930352346665	26037	874.8867797851562	4	3495.518013273109	Q9BS26	Homo sapiens OX=9606	Endoplasmic reticulum resident protein 44	[359 to 389]	EFHHGPDPTDTAPGEQAQDVASSPPESSFQK	R,L	EFHHGPDPTDTAPGEQAQDVASSPPESS[O-Glycosylation:N1 on X]FQK	1	3495.533862617	57.20852246285095	0	{26051@[b3+1, b4+1, b5+1, b7+1, b9+1, b10+1, b11+1, b12+2, b15+2, b16+2, b17+2, b18+2, b19+2, b20+2, b21+2, b22+2, b23+2];[y1+1, y2+1, y3+1, y4+1, y5+1, y6+1, y7+1, y8+2, y9+2, y10+1, y11+2, y12+1, y13+1, y19+2];[D126+1, D138+1, D144+1, D168+1, D186+1, D204+1]}{26053@[b7+1, b12+1, b16+2, b18+2, b19+2, b20+3, b21+3, b22+2, b23+2];[c9+1, c22+3];[y1+1, y2+1, y3+1, y4+1, y5+1, y7+1, y8+2, y9+1, y10+1…	{26051@[b3+1:414.17441, b4+1:551.23816, b5+1:608.25665, b7+1:820.33611, b9+1:1018.43378, b10+1:1133.46155, b11+1:1234.51880, b12+2:653.27857, b15+2:794.83861, b16+2:858.86589, b17+2:894.38540, b18+2:958.41247, b19+2:1015.92775, b20+2:1065.46196, b21+2:1100.98054, b22+2:1144.49538, b23+2:1188.00994];[y1+1:147.11295, y2+1:275.17139, y3+1:422.24030, y4+1:509.27199, y5+1:596.30476, y6+1:725.34912, y7…	{26051@[b3+1:-0.00279, b4+1:0.00205, b5+1:-0.00092, b7+1:-0.00117, b9+1:-0.00394, b10+1:-0.00312, b11+1:0.00646, b12+2:0.00041, b15+2:0.00367, b16+2:-0.00034, b17+2:0.00155, b18+2:-0.00289, b19+2:0.00073, b20+2:0.00075, b21+2:0.00079, b22+2:-0.00156, b23+2:-0.00446];[y1+1:0.00014, y2+1:0.00001, y3+1:0.00050, y4+1:0.00017, y5+1:0.00091, y6+1:0.00268, y7+1:0.00399, y8+2:0.00053, y9+2:0.00069, y10+1…	{26051@[b3+1:-6.75, b4+1:3.73, b5+1:-1.51, b7+1:-1.43, b9+1:-3.88, b10+1:-2.75, b11+1:5.23, b12+2:0.31, b15+2:2.31, b16+2:-0.20, b17+2:0.87, b18+2:-1.51, b19+2:0.36, b20+2:0.35, b21+2:0.36, b22+2:-0.68, b23+2:-1.88];[y1+1:0.97, y2+1:0.02, y3+1:1.19, y4+1:0.33, y5+1:1.52, y6+1:3.69, y7+1:4.86, y8+2:0.58, y9+2:0.69, y10+1:-0.26, y11+2:0.64, y12+1:2.24, y13+1:-1.29, y19+2:3.58];[D126+1:2.47, D138+1:…	{26051@[b3+1:5970, b4+1:7911, b5+1:3682, b7+1:29787, b9+1:3734, b10+1:6787, b11+1:3138, b12+2:11966, b15+2:8340, b16+2:12051, b17+2:12191, b18+2:10426, b19+2:41141, b20+2:25828, b21+2:26614, b22+2:10642, b23+2:9946];[y1+1:14182, y2+1:7493, y3+1:8228, y4+1:9709, y5+1:14755, y6+1:5507, y7+1:39721, y8+2:91505, y9+2:10377, y10+1:54358, y11+2:6163, y12+1:6091, y13+1:5034, y19+2:6134];[D126+1:53649, D1…	{26051@37}{26053@32}	T	0	0	0	2.0036817403626648	1.006861203430089	12.15495660619699	1	6	203.07937	N1	False	0.9472911160885291	(N)	Level3			{@0[28-0]}{@0[27-0]}{@0[23-0]}
D:\GlycoData\CWQ-O\18-DeMucin\Raw\CWQ-O-293-2.raw	21361	100.9091718624	21353	874.8919677734375	4	3495.538765226234	Q9BS26	Homo sapiens OX=9606	Endoplasmic reticulum resident protein 44	[359 to 389]	EFHHGPDPTDTAPGEQAQDVASSPPESSFQK	R,L	EFHHGPDPTDTAPGEQAQDVASSPPESS[O-Glycosylation:N1 on X]FQK	1	3495.533862617	57.20107108476449	0	{21361@[b3+1, b4+1, b5+1, b7+1, b10+1, b12+1, b15+2, b16+2, b17+2, b18+2, b19+2, b20+2, b21+2, b22+2, b23+2];[y1+1, y2+1, y3+1, y4+1, y5+1, y6+1, y7+1, y8+1, y9+1, y10+1, y11+2, y12+1, y13+1, y19+2];[D126+1, D138+1, D144+1, D168+1, D186+1, D204+1]}{21363@[b7+1, b12+2, b16+2, b17+2, b18+2, b19+3, b20+3, b21+2, b22+2, b23+2];[c3+1, c22+3];[y1+1, y2+1, y3+1, y4+1, y5+1, y6+1, y7+1, y8+2, y9+1, y10+2…	{21361@[b3+1:414.17642, b4+1:551.23746, b5+1:608.25824, b7+1:820.33513, b10+1:1133.46130, b12+1:1305.54648, b15+2:794.83800, b16+2:858.86564, b17+2:894.38463, b18+2:958.41436, b19+2:1015.92712, b20+2:1065.46106, b21+2:1100.97952, b22+2:1144.49269, b23+2:1188.01258];[y1+1:147.11282, y2+1:275.17145, y3+1:422.23935, y4+1:509.27224, y5+1:596.30430, y6+1:725.34857, y7+1:822.40099, y8+1:919.45187, y9+1…	{21361@[b3+1:-0.00077, b4+1:0.00135, b5+1:0.00067, b7+1:-0.00214, b10+1:-0.00336, b12+1:-0.00298, b15+2:0.00245, b16+2:-0.00086, b17+2:0.00002, b18+2:0.00090, b19+2:-0.00053, b20+2:-0.00106, b21+2:-0.00126, b22+2:-0.00695, b23+2:0.00082];[y1+1:0.00002, y2+1:0.00007, y3+1:-0.00045, y4+1:0.00041, y5+1:0.00045, y6+1:0.00213, y7+1:0.00178, y8+1:-0.00011, y9+1:-0.00080, y10+1:-0.00129, y11+2:0.00036, …	{21361@[b3+1:-1.87, b4+1:2.45, b5+1:1.10, b7+1:-2.62, b10+1:-2.97, b12+1:-2.28, b15+2:1.54, b16+2:-0.50, b17+2:0.01, b18+2:0.47, b19+2:-0.26, b20+2:-0.50, b21+2:-0.57, b22+2:-3.04, b23+2:0.35];[y1+1:0.13, y2+1:0.24, y3+1:-1.06, y4+1:0.81, y5+1:0.75, y6+1:2.94, y7+1:2.17, y8+1:-0.12, y9+1:-0.80, y10+1:-1.18, y11+2:0.31, y12+1:3.62, y13+1:-3.24, y19+2:2.33];[D126+1:1.13, D138+1:2.01, D144+1:2.28, D…	{21361@[b3+1:2602, b4+1:5493, b5+1:2574, b7+1:19596, b10+1:5994, b12+1:14450, b15+2:3903, b16+2:11034, b17+2:9876, b18+2:6846, b19+2:29580, b20+2:21798, b21+2:26145, b22+2:7957, b23+2:8420];[y1+1:7845, y2+1:4421, y3+1:5866, y4+1:6085, y5+1:9498, y6+1:4132, y7+1:22652, y8+1:146995, y9+1:29928, y10+1:42666, y11+2:3485, y12+1:2795, y13+1:4578, y19+2:5635];[D126+1:34542, D138+1:27984, D144+1:30490, D…	{21361@35}{21363@34}	T	0	0	0	3.0061861331222457	1.0073140663108573	12.125159112066767	1	6	203.07937	N1	False	0.9331965488235069	(N)	Level3			{@0[28-0]}{@0[27-0]}{@0[23-0]}
D:\GlycoData\CWQ-O\18-DeMucin\Raw\CWQ-O-293-1.raw	21688	105.4564389736	21670	844.41943359375	3	2530.236471380613	Q9UHR5	Homo sapiens OX=9606	SAP30-binding protein	[229 to 252]	KGTTTNATSTTTTTASTAVADAQK	K,R	KGTTT[O-Glycosylation:N1 on X]NATSTTTTTASTAVADAQK	1	2530.224596748	55.310990973883705	0	{21688@[b1+1, b7+1, b8+1, b9+1, b10+1, b11+1, b13+1, b15+1];[y1+1, y2+1, y3+1, y4+1, y5+1, y6+1, y7+1, y8+1, y9+1, y10+1, y11+1, y12+1, y13+1];[(M0-203.08)+2];[D126+1, D138+1, D144+1, D168+1, D186+1, D204+1]}{21690@[b15+1, b16+1];[c2+1, c5+1, c8+1, c9+1, c10+1, c23+2];[y1+1, y3+1, y4+1, y5+1, y6+1, y7+1, y8+1, y9+1, y10+1, y11+1, y12+1];[zDot3+1, zDot4+1, zDot5+1, zDot7+1, zDot8+1, zDot10+1, zDot…	{21688@[b1+1:129.10251, b7+1:674.34802, b8+1:775.39465, b9+1:862.42944, b10+1:963.48792, b11+1:1064.53223, b13+1:1266.63232, b15+1:1438.70342];[y1+1:147.11308, y2+1:275.17169, y3+1:346.20893, y4+1:461.23657, y5+1:532.27374, y6+1:631.34210, y7+1:702.38031, y8+1:803.42873, y9+1:890.45941, y10+1:961.49674, y11+1:1062.54409, y12+1:1163.59265, y13+1:1264.63989];[(M0-203.08)+2:1164.58131];[D126+1:126.0…	{21688@[b1+1:0.00027, b7+1:0.00124, b8+1:0.00020, b9+1:0.00296, b10+1:0.01375, b11+1:0.01038, b13+1:0.01512, b15+1:0.00142];[y1+1:0.00028, y2+1:0.00031, y3+1:0.00043, y4+1:0.00114, y5+1:0.00119, y6+1:0.00114, y7+1:0.00223, y8+1:0.00297, y9+1:0.00162, y10+1:0.00184, y11+1:0.00151, y12+1:0.00239, y13+1:0.00196];[(M0-203.08)+2:0.00284];[D126+1:0.00040, D138+1:0.00049, D144+1:0.00028, D168+1:0.00052,…	{21688@[b1+1:2.10, b7+1:1.85, b8+1:0.25, b9+1:3.43, b10+1:14.29, b11+1:9.76, b13+1:11.95, b15+1:0.99];[y1+1:1.91, y2+1:1.13, y3+1:1.25, y4+1:2.47, y5+1:2.24, y6+1:1.80, y7+1:3.18, y8+1:3.70, y9+1:1.83, y10+1:1.91, y11+1:1.43, y12+1:2.06, y13+1:1.55];[(M0-203.08)+2:1.22];[D126+1:3.20, D138+1:3.57, D144+1:1.95, D168+1:3.14, D186+1:3.61, D204+1:2.97]}{21690@[b15+1:5.29, b16+1:-0.01];[c2+1:3.63, c5+1…	{21688@[b1+1:29653, b7+1:15570, b8+1:13381, b9+1:9348, b10+1:19717, b11+1:18818, b13+1:9216, b15+1:10604];[y1+1:37869, y2+1:27273, y3+1:61408, y4+1:115354, y5+1:109539, y6+1:112420, y7+1:93535, y8+1:62928, y9+1:130340, y10+1:72399, y11+1:45129, y12+1:24121, y13+1:10623];[(M0-203.08)+2:94900];[D126+1:117524, D138+1:191598, D144+1:39364, D168+1:96819, D186+1:137732, D204+1:589707]}{21690@[b15+1:190…	{21688@28}{21690@38}	T	0	0	0	19.108097639221633	2.0306226023738683	11.217612279705136	1	12	203.07937	N1	True	5.249043784090496	(N)	Level3			{@0[5-0]}{@0[4-0]}{@0[3-0]}
D:\GlycoData\CWQ-O\18-DeMucin\Raw\CWQ-O-293-2.raw	14430	68.00034886693334	14416	912.1102601420357	3	2733.30895102547	Q9UHR5	Homo sapiens OX=9606	SAP30-binding protein	[229 to 252]	KGTTTNATSTTTTTASTAVADAQK	K,R	KGTT[O-Glycosylation:N1 on X]T[O-Glycosylation:N1 on X]NATSTTTTTASTAVADAQK	2	2733.303966748	55.263174216345945	0	{14430@[b1+1, b7+1, b8+1, b9+1, b10+1, b11+1, b15+1, b17+1];[y1+1, y2+1, y3+1, y4+1, y5+1, y6+1, y7+1, y8+1, y9+1, y10+1, y11+1, y12+1, y13+1, y14+1, y15+1, y16+1];[(M0-203.08)+2];[D126+1, D138+1, D144+1, D168+1, D186+1, D204+1]}{14432@[b1+1, b11+1, b12+1, b14+1];[c3+1, c5+1, c6+1, c9+1, c23+2];[y1+1, y2+1, y3+1, y4+1, y5+1, y6+1, y7+1, y8+1, y9+1, y10+1, y11+1, y12+1, y13+1];[zDot3+1, zDot5+1, z…	{14430@[b1+1:129.10213, b7+1:674.34698, b8+1:775.39270, b9+1:862.42712, b10+1:963.48608, b11+1:1064.53088, b15+1:1438.69617, b17+1:1626.75391];[y1+1:147.11298, y2+1:275.17130, y3+1:346.20833, y4+1:461.23471, y5+1:532.27252, y6+1:631.33990, y7+1:702.37936, y8+1:803.42598, y9+1:890.45618, y10+1:961.49170, y11+1:1062.54019, y12+1:1163.59204, y13+1:1264.63989, y14+1:1365.68396, y15+1:1466.74011, y16+…	{14430@[b1+1:-0.00011, b7+1:0.00021, b8+1:-0.00176, b9+1:0.00064, b10+1:0.01192, b11+1:0.00904, b15+1:-0.00583, b17+1:-0.02779];[y1+1:0.00017, y2+1:-0.00009, y3+1:-0.00016, y4+1:-0.00073, y5+1:-0.00003, y6+1:-0.00106, y7+1:0.00128, y8+1:0.00023, y9+1:-0.00161, y10+1:-0.00320, y11+1:-0.00239, y12+1:0.00178, y13+1:0.00196, y14+1:-0.00165, y15+1:0.00682, y16+1:-0.02594];[(M0-203.08)+2:-0.00457];[D12…	{14430@[b1+1:-0.88, b7+1:0.30, b8+1:-2.27, b9+1:0.74, b10+1:12.38, b11+1:8.50, b15+1:-4.05, b17+1:-17.10];[y1+1:1.18, y2+1:-0.32, y3+1:-0.48, y4+1:-1.58, y5+1:-0.06, y6+1:-1.68, y7+1:1.83, y8+1:0.28, y9+1:-1.81, y10+1:-3.33, y11+1:-2.25, y12+1:1.53, y13+1:1.55, y14+1:-1.21, y15+1:4.65, y16+1:-16.71];[(M0-203.08)+2:-1.80];[D126+1:0.97, D138+1:1.06, D144+1:-0.39, D168+1:0.44, D186+1:1.75, D204+1:1.…	{14430@[b1+1:3804, b7+1:1819, b8+1:1611, b9+1:986, b10+1:1791, b11+1:2316, b15+1:877, b17+1:984];[y1+1:3397, y2+1:2318, y3+1:5766, y4+1:10976, y5+1:9570, y6+1:9542, y7+1:8817, y8+1:6090, y9+1:15302, y10+1:8822, y11+1:6272, y12+1:3355, y13+1:2656, y14+1:1306, y15+1:761, y16+1:1691];[(M0-203.08)+2:30822];[D126+1:12482, D138+1:22657, D144+1:4348, D168+1:12172, D186+1:17108, D204+1:68118]}{14432@[b1+…	{14430@31}{14432@36}	T	0	0	0	12.023465854948137	2.0677941910711435	12.216114328436502	2	12	406.15874	N2	True	5.566844044543494	(N),(N)	Level1b	[4,N1,0.950][5,N1,0.950]	[232,N1,0.950][233,N1,0.950]	{@2[4-0,5-0]}	{@3[0,0.067]}{@4[0,0.950]}{@5[0,0.950]}{@8[0,0.007]}{@9[0,0.007]}{@10[0,0.003]}{@11[0,0.000]}{@12[0,0.000]}{@13[0,0.000]}{@14[0,0.007]}{@16[0,0.007]}{@17[0,0.000]}
D:\GlycoData\CWQ-O\18-DeMucin\Raw\CWQ-O-293-2.raw	24016	113.84452386026666	24007	974.1295776367188	3	2919.366903509519	Q8NBS9	Homo sapiens OX=9606	Thioredoxin domain-containing protein 5	[297 to 321]	TETGATETVTPSEAPVLAAEPEADK	R,G	TETGATETVT[O-Glycosylation:N1 on X]PS[O-Glycosylation:N1 on X]EAPVLAAEPEADK	2	2919.36081292	55.247728207090404	0	{24016@[b2+1, b3+1, b5+1, b6+1, b7+1, b8+1, b9+1, b10+1, b14+1, b19+1];[y1+1, y3+1, y5+1, y6+1, y7+1, y8+1, y9+1, y11+1, y12+1, y14+1, y15+1, y16+1];[(M0-203.08)+2];[D126+1, D138+1, D144+1, D168+1, D186+1, D204+1]}{24018@[b9+1, b10+1, b14+1];[c3+1, c4+1, c5+1, c6+1, c7+1, c8+1, c9+1, c11+1, c12+1, c13+1, c16+1, c24+2];[y3+1, y4+1, y5+1, y6+1, y7+1, y8+1, y11+1, y15+1, y16+1];[zDot3+1, zDot4+1, zD…	{24016@[b2+1:231.09727, b3+1:332.14536, b5+1:460.20367, b6+1:561.25226, b7+1:690.29053, b8+1:791.34186, b9+1:890.40936, b10+1:991.45632, b14+1:1375.61780, b19+1:1826.91479];[y1+1:147.11270, y3+1:333.17636, y5+1:559.27212, y6+1:688.31331, y7+1:759.35047, y8+1:830.38826, y9+1:943.47070, y11+1:1139.59338, y12+1:1210.62686, y14+1:1426.68921, y15+1:1523.75556, y16+1:1624.79712];[(M0-203.08)+2:1359.145…	{24016@[b2+1:-0.00027, b3+1:0.00013, b5+1:-0.00013, b6+1:0.00078, b7+1:-0.00355, b8+1:0.00011, b9+1:-0.00081, b10+1:-0.00153, b14+1:-0.00455, b19+1:0.01298];[y1+1:-0.00010, y3+1:-0.00050, y5+1:-0.00009, y6+1:-0.00150, y7+1:-0.00146, y8+1:-0.00077, y9+1:-0.00240, y11+1:-0.00090, y12+1:-0.00454, y14+1:-0.01681, y15+1:-0.00322, y16+1:-0.00934];[(M0-203.08)+2:-0.00454];[D126+1:0.00004, D138+1:0.00015…	{24016@[b2+1:-1.19, b3+1:0.39, b5+1:-0.28, b6+1:1.38, b7+1:-5.15, b8+1:0.14, b9+1:-0.91, b10+1:-1.54, b14+1:-3.31, b19+1:7.11];[y1+1:-0.70, y3+1:-1.50, y5+1:-0.17, y6+1:-2.18, y7+1:-1.92, y8+1:-0.93, y9+1:-2.55, y11+1:-0.79, y12+1:-3.75, y14+1:-11.79, y15+1:-2.11, y16+1:-5.75];[(M0-203.08)+2:-1.67];[D126+1:0.33, D138+1:1.06, D144+1:0.78, D168+1:-0.98, D186+1:0.31, D204+1:-0.71]}{24018@[b9+1:2.83,…	{24016@[b2+1:2214, b3+1:1157, b5+1:3435, b6+1:2059, b7+1:3008, b8+1:2493, b9+1:5735, b10+1:6242, b14+1:1856, b19+1:1060];[y1+1:1104, y3+1:2211, y5+1:18237, y6+1:4756, y7+1:7314, y8+1:7151, y9+1:4923, y11+1:9847, y12+1:3007, y14+1:1320, y15+1:13469, y16+1:6566];[(M0-203.08)+2:43512];[D126+1:28890, D138+1:18077, D144+1:20107, D168+1:8420, D186+1:44002, D204+1:96741]}{24018@[b9+1:1436, b10+1:1320, b…	{24016@29}{24018@36}	T	0	0	0	20.11246614955951	1.0421969082562752	10.248212083320677	2	6	406.15874	N2	False	0.9302240153523468	(N),(N)	Level1	[10,N1,1.000][12,N1,1.000]	[306,N1,1.000][308,N1,1.000]	{@2[10-0,12-0]}	{@1[0,0.000]}{@3[0,0.000]}{@6[0,0.000]}{@8[0,0.000]}{@10[0,1.000]}{@12[0,1.000]}
D:\GlycoData\CWQ-O\18-DeMucin\Raw\CWQ-O-293-3.raw	20126	94.9563808568	20108	560.9779663085938	3	1679.9120695251443	Q8IYS2	Homo sapiens OX=9606	Uncharacterized protein KIAA2013	[215 to 230]	VAALQTVGPTAGPAPK	R,A	VAALQTVGPT[O-Glycosylation:N1 on X]AGPAPK	1	1679.909398081	55.177591244278446	0	{20126@[b2+1, b3+1, b4+1, b5+1, b6+1, b7+1];[y1+1, y2+1, y4+1, y5+1, y6+1, y7+1, y8+1, y9+1, y10+1, y11+1, y12+1, y13+2, y14+1];[(M0-203.08)+2];[D126+1, D138+1, D144+1, D168+1, D186+1, D204+1]}{20128@[b2+1, b3+1, b4+1, b5+1, b6+1, b7+1, b14+1];[c3+1, c4+1, c5+1, c6+1, c7+1, c9+1, c10+1, c11+1, c13+1, c15+1];[y1+1, y2+1, y3+1, y4+1, y5+1, y6+1, y9+1, y10+1, y11+1];[zDot1+1, zDot6+1, zDot9+1, zDot1…	{20126@[b2+1:171.11315, b3+1:242.15005, b4+1:355.23451, b5+1:483.29384, b6+1:584.34369, b7+1:683.40964];[y1+1:147.11325, y2+1:244.16604, y4+1:412.25617, y5+1:469.27789, y6+1:540.31561, y7+1:641.35767, y8+1:738.41650, y9+1:795.43890, y10+1:894.50463, y11+1:995.55443, y12+1:1123.60937, y13+2:618.85191, y14+1:1307.73682];[(M0-203.08)+2:739.42315];[D126+1:126.05523, D138+1:138.05531, D144+1:144.06582…	{20126@[b2+1:0.00035, b3+1:0.00014, b4+1:0.00052, b5+1:0.00128, b6+1:0.00345, b7+1:0.00099];[y1+1:0.00045, y2+1:0.00047, y4+1:0.00072, y5+1:0.00098, y6+1:0.00159, y7+1:-0.00404, y8+1:0.00204, y9+1:0.00297, y10+1:0.00028, y11+1:0.00240, y12+1:-0.00123, y13+2:0.00189, y14+1:0.00504];[(M0-203.08)+2:0.00172];[D126+1:0.00029, D138+1:0.00037, D144+1:0.00030, D168+1:0.00020, D186+1:0.00055, D204+1:0.000…	{20126@[b2+1:2.05, b3+1:0.57, b4+1:1.48, b5+1:2.66, b6+1:5.92, b7+1:1.45];[y1+1:3.06, y2+1:1.93, y4+1:1.75, y5+1:2.10, y6+1:2.95, y7+1:-6.30, y8+1:2.76, y9+1:3.74, y10+1:0.32, y11+1:2.42, y12+1:-1.09, y13+2:1.53, y14+1:3.86];[(M0-203.08)+2:1.17];[D126+1:2.29, D138+1:2.68, D144+1:2.12, D168+1:1.22, D186+1:2.99, D204+1:1.88]}{20128@[b2+1:4.06, b3+1:5.34, b4+1:3.26, b5+1:2.47, b6+1:-2.23, b7+1:5.34,…	{20126@[b2+1:21546, b3+1:38164, b4+1:8303, b5+1:6065, b6+1:6333, b7+1:8211];[y1+1:23023, y2+1:16457, y4+1:8027, y5+1:12953, y6+1:7530, y7+1:1832, y8+1:17611, y9+1:51597, y10+1:16966, y11+1:21346, y12+1:11381, y13+2:2356, y14+1:1178];[(M0-203.08)+2:66792];[D126+1:37105, D138+1:25962, D144+1:28438, D168+1:10915, D186+1:57400, D204+1:87252]}{20128@[b2+1:5322, b3+1:16058, b4+1:9001, b5+1:11635, b6+1:…	{20126@26}{20128@41}	T	0	0	0	17.03875629960935	2.027646767172003	12.097562314193267	1	2	203.07937	N1	False	0.9110465552911646	(N)	Level1	[10,N1,1.000]	[224,N1,1.000]	{@0[10-0]}	{@6[0,0.000]}{@10[0,1.000]}
D:\GlycoData\CWQ-O\18-DeMucin\Raw\CWQ-O-293-3.raw	5137	23.280335400266665	5124	626.2982097067138	3	1875.8727997195044	Q9NUM3	Homo sapiens OX=9606	Zinc transporter ZIP9	[71 to 85]	HHQASETHNVIASDK	K,A	HHQASETHNVIAS[O-Glycosylation:N1 on X]DK	1	1875.871115076	54.24846879023839	0	{5137@[b2+1, b3+1, b4+1, b6+1, b7+1, b8+2, b9+2, b10+1, b11+1, b14+2];[y1+1, y2+1, y3+1, y4+1, y5+1, y6+1, y7+1, y12+1, y13+1, y14+2];[(M0-203.08)+3];[D126+1, D138+1, D144+1, D168+1, D186+1, D204+1]}{5139@[b2+1, b3+1];[c1+1, c2+1, c3+1, c4+1, c5+1, c6+1, c7+1, c8+1, c9+1, c10+1, c11+1, c12+1, c13+2, c14+2];[y2+1, y4+1, y12+1];[zDot2+1, zDot4+1, zDot5+1, zDot6+1, zDot7+1, zDot8+1, zDot9+1, zDot10+…	{5137@[b2+1:275.12555, b3+1:403.18222, b4+1:474.22147, b6+1:690.29486, b7+1:791.34467, b8+2:464.70537, b9+2:521.72582, b10+1:1141.51392, b11+1:1254.59436, b14+2:764.35045];[y1+1:147.11295, y2+1:262.13968, y3+1:349.17181, y4+1:420.20868, y5+1:533.29248, y6+1:632.36230, y7+1:746.40503, y12+1:1271.62289, y13+1:1399.68315, y14+2:768.87409];[(M0-203.08)+3:558.60480];[D126+1:126.05511, D138+1:138.05510…	{5137@[b2+1:0.00045, b3+1:-0.00146, b4+1:0.00067, b6+1:-0.00055, b7+1:0.00157, b8+2:0.00146, b9+2:-0.00057, b10+1:0.00057, b11+1:-0.00305, b14+2:0.00013];[y1+1:0.00014, y2+1:-0.00007, y3+1:0.00004, y4+1:-0.00021, y5+1:-0.00047, y6+1:0.00094, y7+1:0.00073, y12+1:0.00027, y13+1:0.00195, y14+2:0.00080];[(M0-203.08)+3:0.00083];[D126+1:0.00016, D138+1:0.00015, D144+1:0.00014, D168+1:0.00011, D186+1:0.…	{5137@[b2+1:1.64, b3+1:-3.62, b4+1:1.43, b6+1:-0.80, b7+1:1.99, b8+2:1.57, b9+2:-0.55, b10+1:0.50, b11+1:-2.43, b14+2:0.09];[y1+1:0.97, y2+1:-0.26, y3+1:0.11, y4+1:-0.50, y5+1:-0.89, y6+1:1.48, y7+1:0.98, y12+1:0.21, y13+1:1.39, y14+2:0.52];[(M0-203.08)+3:0.49];[D126+1:1.28, D138+1:1.12, D144+1:0.99, D168+1:0.67, D186+1:2.50, D204+1:0.57]}{5139@[b2+1:1.81, b3+1:2.98];[c1+1:0.83, c2+1:1.97, c3+1:2…	{5137@[b2+1:53676, b3+1:4488, b4+1:4303, b6+1:7404, b7+1:5411, b8+2:8149, b9+2:23914, b10+1:4035, b11+1:5373, b14+2:6568];[y1+1:11826, y2+1:7031, y3+1:13707, y4+1:21271, y5+1:13157, y6+1:6390, y7+1:9825, y12+1:6958, y13+1:8456, y14+2:22764];[(M0-203.08)+3:49631];[D126+1:55496, D138+1:49885, D144+1:52773, D168+1:18657, D186+1:78472, D204+1:77670]}{5139@[b2+1:8515, b3+1:1485];[c1+1:1626, c2+1:4719,…	{5137@27}{5139@38}	T	0	0	0	26.207685590936638	2.021594534120424	11.133648246730612	1	3	203.07937	N1	False	0.9452865669443283	(N)	Level1	[13,N1,1.000]	[83,N1,1.000]	{@0[13-0]}	{@5[0,0.000]}{@7[0,0.000]}{@13[0,1.000]}
D:\GlycoData\CWQ-O\18-DeMucin\Raw\CWQ-O-293-1.raw	24482	117.8015162072	24466	840.9639447582175	2	1679.913336582677	Q8IYS2	Homo sapiens OX=9606	Uncharacterized protein KIAA2013	[215 to 230]	VAALQTVGPTAGPAPK	R,A	VAALQTVGPT[O-Glycosylation:N1 on X]AGPAPK	1	1679.909398081	53.37206391390518	0	{24482@[b2+1, b3+1, b4+1, b5+1, b6+1, b7+1, b11+1, b14+1];[y1+1, y2+1, y3+1, y4+1, y5+1, y6+1, y7+1, y8+1, y9+1, y10+1, y11+1, y12+1, y14+1];[(M0-203.08)+2];[D126+1, D138+1, D144+1, D168+1, D186+1, D204+1]}{24483@[b3+1, b4+1, b5+1, b6+1, b7+1, b11+1, b12+1, b14+1];[c10+1, c13+1, c15+1];[y2+1, y4+1, y5+1, y6+1, y8+1, y9+1, y10+1, y11+1, y12+1, y13+2, y14+1];[zDot9+1, zDot10+1, zDot11+1, zDot12+1, …	{24482@[b2+1:171.11313, b3+1:242.15028, b4+1:355.23458, b5+1:483.29246, b6+1:584.33994, b7+1:683.40936, b11+1:1009.56458, b14+1:1234.67712];[y1+1:147.11295, y2+1:244.16613, y3+1:315.20285, y4+1:412.25536, y5+1:469.27733, y6+1:540.31442, y7+1:641.36292, y8+1:738.41492, y9+1:795.43671, y10+1:894.50500, y11+1:995.55289, y12+1:1123.61164, y14+1:1307.72656];[(M0-203.08)+2:739.42262];[D126+1:126.05518,…	{24482@[b2+1:0.00032, b3+1:0.00037, b4+1:0.00060, b5+1:-0.00010, b6+1:-0.00029, b7+1:0.00071, b11+1:-0.00310, b14+1:-0.00189];[y1+1:0.00014, y2+1:0.00056, y3+1:0.00017, y4+1:-0.00009, y5+1:0.00042, y6+1:0.00040, y7+1:0.00121, y8+1:0.00045, y9+1:0.00078, y10+1:0.00066, y11+1:0.00087, y12+1:0.00104, y14+1:-0.00521];[(M0-203.08)+2:0.00066];[D126+1:0.00023, D138+1:0.00033, D144+1:0.00033, D168+1:0.00…	{24482@[b2+1:1.91, b3+1:1.51, b4+1:1.70, b5+1:-0.22, b6+1:-0.50, b7+1:1.04, b11+1:-3.07, b14+1:-1.53];[y1+1:0.97, y2+1:2.31, y3+1:0.54, y4+1:-0.21, y5+1:0.91, y6+1:0.74, y7+1:1.89, y8+1:0.61, y9+1:0.98, y10+1:0.74, y11+1:0.87, y12+1:0.92, y14+1:-3.99];[(M0-203.08)+2:0.45];[D126+1:1.83, D138+1:2.40, D144+1:2.33, D168+1:0.58, D186+1:2.50, D204+1:1.84]}{24483@[b3+1:3.23, b4+1:2.60, b5+1:1.43, b6+1:0…	{24482@[b2+1:42312, b3+1:97471, b4+1:23754, b5+1:19133, b6+1:18878, b7+1:30823, b11+1:2333, b14+1:4116];[y1+1:9588, y2+1:38709, y3+1:2927, y4+1:22333, y5+1:37287, y6+1:19915, y7+1:4384, y8+1:43119, y9+1:122344, y10+1:40742, y11+1:45638, y12+1:19969, y14+1:3571];[(M0-203.08)+2:193894];[D126+1:42825, D138+1:33748, D144+1:38273, D168+1:15555, D186+1:78759, D204+1:135461]}{24483@[b3+1:12253, b4+1:161…	{24482@28}{24483@37}	T	0	0	0	10.079479992118388	2.0765637790938865	12.131240946098458	1	2	203.07937	N1	False	0.8852064275748952	(N)	Level1	[10,N1,0.999]	[224,N1,0.999]	{@0[10-0]}	{@6[0,0.001]}{@10[0,0.999]}
D:\GlycoData\CWQ-O\18-DeMucin\Raw\CWQ-O-293-3.raw	19976	94.25659580186667	19961	801.71435546875	3	2402.121237005613	Q9UHR5	Homo sapiens OX=9606	SAP30-binding protein	[230 to 252]	GTTTNATSTTTTTASTAVADAQK	K,R	GTTTNATSTTTTTAST[O-Glycosylation:N1 on X]AVADAQK	1	2402.129633732	53.1863818469574	0	{19976@[b2+1, b3+1, b6+1, b7+1, b8+1, b9+1, b10+1, b11+1, b12+1, b14+1];[y1+1, y2+1, y3+1, y4+1, y5+1, y6+1, y7+1, y9+1, y10+1, y11+1, y12+1, y13+1, y14+1, y15+1, y16+1, y17+1];[(M0-203.08)+2];[D126+1, D138+1, D144+1, D168+1, D186+1, D204+1]}{19978@[b6+1, b7+1, b8+1, b9+1, b10+1, b12+1, b13+1, b14+1, b18+1];[y1+1, y3+1, y4+1, y5+1, y6+1, y7+1, y9+1, y10+1, y11+1, y12+1, y13+1, y14+1, y15+1, y16+1…	{19976@[b2+1:159.07666, b3+1:260.12445, b6+1:546.24658, b7+1:647.30090, b8+1:734.34149, b9+1:835.38495, b10+1:936.42871, b11+1:1037.47314, b12+1:1138.54138, b14+1:1310.61426];[y1+1:147.11288, y2+1:275.17117, y3+1:346.20810, y4+1:461.23496, y5+1:532.27279, y6+1:631.34178, y7+1:702.37900, y9+1:890.46038, y10+1:961.49542, y11+1:1062.54208, y12+1:1163.59473, y13+1:1264.63846, y14+1:1365.68321, y15+1:…	{19976@[b2+1:0.00024, b3+1:0.00035, b6+1:-0.00523, b7+1:0.00141, b8+1:0.00997, b9+1:0.00575, b10+1:0.00183, b11+1:-0.00141, b12+1:0.01914, b14+1:0.00723];[y1+1:0.00008, y2+1:-0.00021, y3+1:-0.00040, y4+1:-0.00048, y5+1:0.00024, y6+1:0.00082, y7+1:0.00092, y9+1:0.00259, y10+1:0.00052, y11+1:-0.00050, y12+1:0.00447, y13+1:0.00052, y14+1:-0.00241, y15+1:-0.00143, y16+1:-0.00277, y17+1:-0.01222];[(M0…	{19976@[b2+1:1.53, b3+1:1.36, b6+1:-9.60, b7+1:2.18, b8+1:13.59, b9+1:6.89, b10+1:1.96, b11+1:-1.36, b12+1:16.83, b14+1:5.52];[y1+1:0.55, y2+1:-0.76, y3+1:-1.15, y4+1:-1.05, y5+1:0.46, y6+1:1.30, y7+1:1.31, y9+1:2.91, y10+1:0.54, y11+1:-0.47, y12+1:3.84, y13+1:0.41, y14+1:-1.77, y15+1:-0.98, y16+1:-1.78, y17+1:-7.39];[(M0-203.08)+2:-0.24];[D126+1:1.92, D138+1:2.29, D144+1:0.46, D168+1:1.90, D186+…	{19976@[b2+1:2747, b3+1:1511, b6+1:3834, b7+1:5616, b8+1:2629, b9+1:2861, b10+1:1995, b11+1:1578, b12+1:1565, b14+1:1665];[y1+1:15407, y2+1:4324, y3+1:8099, y4+1:16119, y5+1:18785, y6+1:18525, y7+1:15030, y9+1:21054, y10+1:9760, y11+1:8006, y12+1:5430, y13+1:4789, y14+1:2942, y15+1:3144, y16+1:3574, y17+1:3109];[(M0-203.08)+2:51261];[D126+1:42240, D138+1:52286, D144+1:10044, D168+1:22777, D186+1:…	{19976@33}{19978@32}	T	0	0	0	1.0015244911356764	2.048078718990215	12.20607098894904	1	12	203.07937	N1	True	5.548433483616205	(N)	Level3			{@0[16-0]}{@0[15-0]}{@0[13-0]}{@0[12-0]}{@0[11-0]}{@0[10-0]}{@0[9-0]}{@0[8-0]}{@0[7-0]}{@0[4-0]}... In Total:12 Paths
D:\GlycoData\CWQ-O\18-DeMucin\Raw\CWQ-O-293-1.raw	5967	27.698393197066665	5950	623.2985075431275	3	1866.8736932287454	O43493	Homo sapiens OX=9606	Trans-Golgi network integral membrane protein 2	[168 to 181]	SGSEAQTTKDVPNK	K,S	SGSEAQT[O-Glycosylation:N1 on X]T[O-Glycosylation:N1 on X]KDVPNK	2	1866.869440792	52.21805714047863	0	{5967@[b2+1, b3+1, b4+1, b5+1, b6+1, b7+1, b10+1, b11+1];[y1+1, y2+1, y3+1, y4+1, y5+1, y6+1, y7+1, y8+1, y9+1, y10+1, y12+2];[(M0-203.08)+3];[D126+1, D138+1, D144+1, D168+1, D186+1, D204+1]}{5969@[b2+1, b4+1, b5+1, b6+1, b9+1];[c4+1, c5+1, c6+1, c7+1, c8+1, c9+1, c10+1, c12+1, c13+2];[y3+1, y4+1, y5+1, y6+1, y12+2];[zDot2+1, zDot4+1, zDot5+1, zDot6+1, zDot7+1, zDot8+1, zDot9+1, zDot10+1, zDot11+…	{5967@[b2+1:145.06076, b3+1:232.09274, b4+1:361.13477, b5+1:432.17221, b6+1:560.23108, b7+1:661.27856, b10+1:1005.44739, b11+1:1104.51379];[y1+1:147.11272, y2+1:261.15549, y3+1:358.20843, y4+1:457.27695, y5+1:572.30432, y6+1:700.40015, y7+1:801.44617, y8+1:902.49340, y9+1:1030.55355, y10+1:1101.59097, y12+2:659.33611];[(M0-203.08)+3:555.60407];[D126+1:126.05514, D138+1:138.05517, D144+1:144.06576…	{5967@[b2+1:-0.00001, b3+1:-0.00005, b4+1:-0.00062, b5+1:-0.00029, b6+1:-0.00000, b7+1:-0.00020, b10+1:-0.00096, b11+1:-0.00297];[y1+1:-0.00009, y2+1:-0.00024, y3+1:-0.00007, y4+1:0.00004, y5+1:0.00047, y6+1:0.00133, y7+1:-0.00033, y8+1:-0.00077, y9+1:0.00080, y10+1:0.00111, y12+2:0.00046];[(M0-203.08)+3:0.00031];[D126+1:0.00019, D138+1:0.00022, D144+1:0.00024, D168+1:0.00017, D186+1:0.00033, D20…	{5967@[b2+1:-0.06, b3+1:-0.23, b4+1:-1.73, b5+1:-0.68, b6+1:-0.00, b7+1:-0.30, b10+1:-0.95, b11+1:-2.69];[y1+1:-0.60, y2+1:-0.94, y3+1:-0.18, y4+1:0.09, y5+1:0.82, y6+1:1.90, y7+1:-0.41, y8+1:-0.85, y9+1:0.78, y10+1:1.01, y12+2:0.35];[(M0-203.08)+3:0.19];[D126+1:1.52, D138+1:1.62, D144+1:1.69, D168+1:1.04, D186+1:1.80, D204+1:1.61]}{5969@[b2+1:2.17, b4+1:2.93, b5+1:4.06, b6+1:2.94, b9+1:17.69];[c…	{5967@[b2+1:18658, b3+1:14323, b4+1:8360, b5+1:8573, b6+1:6146, b7+1:5279, b10+1:35396, b11+1:41539];[y1+1:8809, y2+1:11123, y3+1:77651, y4+1:30542, y5+1:7060, y6+1:8597, y7+1:10576, y8+1:13780, y9+1:8096, y10+1:9931, y12+2:8771];[(M0-203.08)+3:6925];[D126+1:209196, D138+1:160542, D144+1:167296, D168+1:67827, D186+1:314362, D204+1:404116]}{5969@[b2+1:1011, b4+1:1104, b5+1:1395, b6+1:2236, b9+1:55…	{5967@26}{5969@38}	T	0	0	0	20.18941727889094	2.0250051594460707	12.316553267132209	2	4	406.15874	N2	False	0.9574192290335711	(N),(N)	Level1	[7,N1,1.000][8,N1,1.000]	[174,N1,1.000][175,N1,1.000]	{@2[7-0,8-0]}	{@1[0,0.000]}{@3[0,0.000]}{@7[0,1.000]}{@8[0,1.000]}
D:\GlycoData\CWQ-O\18-DeMucin\Raw\CWQ-O-293-1.raw	15452	75.27032997093333	15444	536.5186458132073	4	2142.045477385313	Q5JRA6	Homo sapiens OX=9606	Transport and Golgi organization protein 1 homolog	[1089 to 1106]	VIGDTHASEVSQKPNTEK	R,D	VIGDTHASEVS[O-Glycosylation:N1 on X]QKPNTEK	1	2142.044053632	52.18258554963024	0	{15452@[b2+1, b4+1, b9+1];[y1+1, y2+1, y3+1, y4+1, y5+1, y6+1, y8+1, y9+1, y10+1, y11+1, y12+2, y13+2, y14+3, y16+3, y17+3];[(M0-203.08)+4];[D126+1, D138+1, D144+1, D168+1, D186+1, D204+1]}{15454@[b2+1, b4+1, b5+1, b14+2];[c5+1, c6+1, c7+1, c8+1, c9+1, c10+1, c11+1, c12+2, c14+2, c15+2, c16+2, c17+2];[y1+1, y2+1, y4+1, y5+1, y7+1, y16+3, y17+3];[zDot3+1, zDot6+1, zDot7+1, zDot12+2, zDot13+2, zDot…	{15452@[b2+1:213.16031, b4+1:385.20972, b9+1:910.42914];[y1+1:147.11324, y2+1:276.15604, y3+1:377.20395, y4+1:491.24881, y5+1:588.30019, y6+1:716.39569, y8+1:931.48712, y9+1:1030.55691, y10+1:1159.59558, y11+1:1246.63058, y12+2:659.33732, y13+2:727.86730, y14+3:519.26312, y16+3:576.61302, y17+3:614.30780];[(M0-203.08)+4:485.75030];[D126+1:126.05549, D138+1:138.05560, D144+1:144.06620, D168+1:168.…	{15452@[b2+1:0.00055, b4+1:0.00156, b9+1:0.00265];[y1+1:0.00043, y2+1:0.00064, y3+1:0.00087, y4+1:0.00281, y5+1:0.00142, y6+1:0.00196, y8+1:0.00279, y9+1:0.00416, y10+1:0.00024, y11+1:0.00321, y12+2:0.00288, y13+2:0.00393, y14+3:0.00373, y16+3:0.00502, y17+3:0.00529];[(M0-203.08)+4:0.00743];[D126+1:0.00055, D138+1:0.00066, D144+1:0.00068, D168+1:0.00049, D186+1:0.00066, D204+1:0.00085]}{15454@[b2…	{15452@[b2+1:2.61, b4+1:4.05, b9+1:2.92];[y1+1:2.95, y2+1:2.32, y3+1:2.32, y4+1:5.73, y5+1:2.42, y6+1:2.74, y8+1:3.00, y9+1:4.04, y10+1:0.21, y11+1:2.58, y12+2:2.18, y13+2:2.70, y14+3:2.40, y16+3:2.91, y17+3:2.87];[(M0-203.08)+4:3.83];[D126+1:4.36, D138+1:4.79, D144+1:4.78, D168+1:2.95, D186+1:3.57, D204+1:4.21]}{15454@[b2+1:4.91, b4+1:6.51, b5+1:-3.98, b14+2:-15.16];[c5+1:2.64, c6+1:4.69, c7+1:3…	{15452@[b2+1:214210, b4+1:12486, b9+1:11700];[y1+1:37095, y2+1:9363, y3+1:21087, y4+1:12011, y5+1:160684, y6+1:29789, y8+1:33720, y9+1:13960, y10+1:8383, y11+1:28537, y12+2:17439, y13+2:21444, y14+3:19640, y16+3:146727, y17+3:58111];[(M0-203.08)+4:14987];[D126+1:214060, D138+1:176554, D144+1:184773, D168+1:61435, D186+1:289264, D204+1:279838]}{15454@[b2+1:75673, b4+1:11782, b5+1:11466, b14+2:2140…	{15452@25}{15454@37}	T	0	0	0	20.173982718055136	2.006734734866405	10.106886294743283	1	4	203.07937	N1	False	0.963857369925657	(N)	Level1	[11,N1,1.000]	[1099,N1,1.000]	{@0[11-0]}	{@5[0,0.000]}{@8[0,0.000]}{@11[0,1.000]}{@16[0,0.000]}
D:\GlycoData\CWQ-O\18-DeMucin\Raw\CWQ-O-293-1.raw	27966	132.75490524293335	27955	846.1143188476562	3	2535.3211271423315	P51610	Homo sapiens OX=9606	Host cell factor 1	[638 to 659]	SGTVTVAQQAQVVTTVVGGVTK	K,T	SGTVTVAQQAQVVTT[O-Glycosylation:N1 on X]VVGGVT[O-Glycosylation:N1 on X]K	2	2535.327937098	52.14766357236533	0	{27966@[b3+1, b4+1, b5+1, b6+1, b7+1, b8+1, b9+1, b10+1, b11+1, b12+1, b13+1, b19+2];[y1+1, y2+1, y4+1, y5+1, y6+1, y7+1, y8+1, y9+1, y10+1, y11+1, y12+1, y13+1, y14+1, y15+1, y16+1];[D126+1, D138+1, D144+1, D168+1, D186+1, D204+1]}{27968@[b6+1, b7+1, b8+1, b9+1, b10+1, b11+1, b12+1, b13+1, b14+1, b17+1];[y2+1, y4+1, y5+1, y6+1, y7+1, y8+1, y9+1, y10+1, y11+1, y12+1, y13+1, y14+1, y15+1, y16+1];[…	{27966@[b3+1:246.10916, b4+1:345.17584, b5+1:446.22476, b6+1:545.29370, b7+1:616.33093, b8+1:744.38623, b9+1:872.44745, b10+1:943.48309, b11+1:1071.54431, b12+1:1170.60573, b13+1:1269.68298, b19+2:892.48150];[y1+1:147.11304, y2+1:248.16075, y4+1:404.25110, y5+1:461.27255, y6+1:560.34146, y7+1:659.40918, y8+1:760.45782, y9+1:861.50628, y10+1:960.57486, y11+1:1059.64236, y12+1:1187.70175, y13+1:125…	{27966@[b3+1:0.00071, b4+1:-0.00102, b5+1:0.00022, b6+1:0.00075, b7+1:0.00087, b8+1:-0.00241, b9+1:0.00023, b10+1:-0.00124, b11+1:0.00140, b12+1:-0.00560, b13+1:0.00324, b19+2:0.00087];[y1+1:0.00023, y2+1:0.00027, y4+1:0.00074, y5+1:0.00073, y6+1:0.00122, y7+1:0.00053, y8+1:0.00149, y9+1:0.00227, y10+1:0.00244, y11+1:0.00152, y12+1:0.00233, y13+1:0.00004, y14+1:0.00419, y15+1:0.00499, y16+1:0.004…	{27966@[b3+1:2.91, b4+1:-2.96, b5+1:0.50, b6+1:1.37, b7+1:1.41, b8+1:-3.25, b9+1:0.26, b10+1:-1.32, b11+1:1.31, b12+1:-4.78, b13+1:2.56, b19+2:0.49];[y1+1:1.59, y2+1:1.09, y4+1:1.83, y5+1:1.59, y6+1:2.18, y7+1:0.80, y8+1:1.97, y9+1:2.64, y10+1:2.54, y11+1:1.44, y12+1:1.97, y13+1:0.04, y14+1:3.02, y15+1:3.30, y16+1:3.05];[D126+1:2.99, D138+1:3.40, D144+1:1.63, D168+1:2.86, D186+1:3.03, D204+1:1.24…	{27966@[b3+1:6813, b4+1:4599, b5+1:7890, b6+1:8623, b7+1:6313, b8+1:4256, b9+1:7884, b10+1:7060, b11+1:4719, b12+1:4714, b13+1:3632, b19+2:5869];[y1+1:13588, y2+1:11442, y4+1:6435, y5+1:27858, y6+1:21392, y7+1:7909, y8+1:9580, y9+1:18671, y10+1:17128, y11+1:9999, y12+1:11405, y13+1:14587, y14+1:9470, y15+1:6444, y16+1:10894];[D126+1:105451, D138+1:132931, D144+1:24334, D168+1:52340, D186+1:68601,…	{27966@33}{27968@31}	T	0	0	0	1.0124871584969353	0	12.315524845520104	2	6	406.15874	N2	False	5.864452214901234	(N),(N)	Level2	[21,N1,0.554]	[658,N1,0.554]	{@2[15-0,21-0]}{@2[14-0,21-0]}{@2[5-0,21-0]}{@2[3-0,21-0]}{@2[1-0,21-0]}	{@1[0,0.289]}{@3[0,0.289]}{@5[0,0.289]}{@14[0,0.289]}{@15[0,0.289]}{@21[0,0.554]}
D:\GlycoData\CWQ-O\18-DeMucin\Raw\CWQ-O-293-3.raw	22785	106.273262484	22774	874.8863525390625	4	3495.516304288734	Q9BS26	Homo sapiens OX=9606	Endoplasmic reticulum resident protein 44	[359 to 389]	EFHHGPDPTDTAPGEQAQDVASSPPESSFQK	R,L	EFHHGPDPTDTAPGEQAQDVASSPPESS[O-Glycosylation:N1 on X]FQK	1	3495.533862617	51.2201319373023	0	{22785@[b3+1, b4+1, b5+1, b7+1, b10+1, b12+1, b15+2, b16+2, b17+2, b18+2, b19+2, b20+2, b21+2, b22+2];[y1+1, y2+1, y3+1, y4+1, y5+1, y6+1, y7+1, y8+2, y9+2, y10+1, y11+2, y12+1, y13+1];[(M0-203.08)+3];[D126+1, D138+1, D144+1, D168+1, D186+1, D204+1]}{22787@[b7+1, b12+1, b18+2, b19+2, b20+3, b21+2, b22+2, b23+2];[c22+3];[y1+1, y3+1, y4+1, y5+1, y6+1, y7+1, y8+2, y9+1, y10+1, y11+1, y12+1, y13+1, y…	{22785@[b3+1:414.17761, b4+1:551.23804, b5+1:608.25818, b7+1:820.33727, b10+1:1133.46712, b12+1:1305.54761, b15+2:794.83413, b16+2:858.86567, b17+2:894.38354, b18+2:958.41541, b19+2:1015.92734, b20+2:1065.46219, b21+2:1100.98025, b22+2:1144.49294];[y1+1:147.11296, y2+1:275.17130, y3+1:422.24033, y4+1:509.27216, y5+1:596.30518, y6+1:725.34760, y7+1:822.40354, y8+2:460.22990, y9+2:503.74595, y10+1:…	{22785@[b3+1:0.00042, b4+1:0.00193, b5+1:0.00061, b7+1:-0.00001, b10+1:0.00246, b12+1:-0.00185, b15+2:-0.00530, b16+2:-0.00078, b17+2:-0.00215, b18+2:0.00300, b19+2:-0.00009, b20+2:0.00120, b21+2:0.00021, b22+2:-0.00644];[y1+1:0.00016, y2+1:-0.00009, y3+1:0.00053, y4+1:0.00033, y5+1:0.00132, y6+1:0.00115, y7+1:0.00433, y8+2:0.00055, y9+2:0.00062, y10+1:0.00039, y11+2:0.00087, y12+1:0.00735, y13+1…	{22785@[b3+1:1.01, b4+1:3.51, b5+1:1.00, b7+1:-0.01, b10+1:2.17, b12+1:-1.42, b15+2:-3.34, b16+2:-0.46, b17+2:-1.21, b18+2:1.57, b19+2:-0.04, b20+2:0.56, b21+2:0.09, b22+2:-2.82];[y1+1:1.07, y2+1:-0.32, y3+1:1.26, y4+1:0.65, y5+1:2.22, y6+1:1.59, y7+1:5.28, y8+2:0.59, y9+2:0.61, y10+1:0.36, y11+2:0.75, y12+1:5.82, y13+1:2.86];[(M0-203.08)+3:0.13];[D126+1:1.41, D138+1:2.34, D144+1:0.99, D168+1:1.0…	{22785@[b3+1:3963, b4+1:5918, b5+1:3079, b7+1:23518, b10+1:6442, b12+1:14816, b15+2:4686, b16+2:7704, b17+2:9374, b18+2:7422, b19+2:34660, b20+2:21171, b21+2:29878, b22+2:8575];[y1+1:12880, y2+1:4487, y3+1:5937, y4+1:8955, y5+1:11348, y6+1:3784, y7+1:39006, y8+2:75180, y9+2:7748, y10+1:41101, y11+2:4019, y12+1:3459, y13+1:3133];[(M0-203.08)+3:11419];[D126+1:42806, D138+1:38777, D144+1:36503, D168…	{22785@34}{22787@29}	T	0	0	0	1.004439679694432	2.013392375505834	12.141215143071243	1	6	203.07937	N1	False	1.1464900081799994	(N)	Level3			{@0[28-0]}{@0[27-0]}{@0[23-0]}
D:\GlycoData\CWQ-O\18-DeMucin\Raw\CWQ-O-293-1.raw	7484	35.56685384986667	7476	469.9754289599772	4	1875.8726099723929	Q9NUM3	Homo sapiens OX=9606	Zinc transporter ZIP9	[71 to 85]	HHQASETHNVIASDK	K,A	HHQASETHNVIAS[O-Glycosylation:N1 on X]DK	1	1875.871115076	51.20001179479403	0	{7484@[b1+1, b2+1, b3+1, b4+1, b5+1, b6+1, b7+1, b8+2, b9+3, b10+3, b14+2];[y1+1, y2+1, y3+1, y4+1, y5+1, y6+1, y7+1, y8+1, y9+2, y11+1, y12+1, y13+2, y14+3];[(M0-203.08)+4];[D126+1, D138+1, D144+1, D168+1, D186+1, D204+1]}{7486@[b2+1, b3+1];[c1+1, c3+1, c4+1, c5+1, c6+1, c7+1, c8+1, c9+2, c11+1, c12+2, c13+2, c14+2];[y1+1, y4+1, y12+1];[zDot4+1, zDot6+1, zDot7+1, zDot8+1, zDot9+2, zDot11+2, zDot…	{7484@[b1+1:138.06627, b2+1:275.12569, b3+1:403.18176, b4+1:474.22244, b5+1:561.25116, b6+1:690.29553, b7+1:791.34458, b8+2:464.70514, b9+3:348.15344, b10+3:381.17638, b14+2:764.35176];[y1+1:147.11302, y2+1:262.13989, y3+1:349.17200, y4+1:420.20966, y5+1:533.29367, y6+1:632.36189, y7+1:746.40460, y8+1:883.46332, y9+2:492.75959, y11+1:1200.58569, y12+1:1271.62866, y13+2:700.34605, y14+3:512.91876]…	{7484@[b1+1:0.00008, b2+1:0.00059, b3+1:-0.00191, b4+1:0.00165, b5+1:-0.00166, b6+1:0.00012, b7+1:0.00149, b8+2:0.00100, b9+3:0.00083, b10+3:0.00125, b14+2:0.00276];[y1+1:0.00022, y2+1:0.00015, y3+1:0.00022, y4+1:0.00077, y5+1:0.00072, y6+1:0.00053, y7+1:0.00031, y8+1:0.00011, y9+2:0.00102, y11+1:0.00019, y12+1:0.00604, y13+2:0.00363, y14+3:0.00162];[(M0-203.08)+4:0.00197];[D126+1:0.00032, D138+1…	{7484@[b1+1:0.59, b2+1:2.14, b3+1:-4.76, b4+1:3.49, b5+1:-2.96, b6+1:0.17, b7+1:1.88, b8+2:1.08, b9+3:0.80, b10+3:1.10, b14+2:1.81];[y1+1:1.49, y2+1:0.56, y3+1:0.64, y4+1:1.83, y5+1:1.34, y6+1:0.83, y7+1:0.41, y8+1:0.13, y9+2:1.04, y11+1:0.16, y12+1:4.76, y13+2:2.59, y14+3:1.06];[(M0-203.08)+4:1.18];[D126+1:2.56, D138+1:3.12, D144+1:1.31, D168+1:1.22, D186+1:2.83, D204+1:3.64]}{7486@[b2+1:3.20, b…	{7484@[b1+1:3805, b2+1:59292, b3+1:10551, b4+1:5262, b5+1:3817, b6+1:8835, b7+1:14036, b8+2:17364, b9+3:22445, b10+3:17488, b14+2:6197];[y1+1:35801, y2+1:22185, y3+1:24404, y4+1:38459, y5+1:34706, y6+1:16448, y7+1:26051, y8+1:5228, y9+2:11150, y11+1:4227, y12+1:3108, y13+2:9696, y14+3:23819];[(M0-203.08)+4:8568];[D126+1:70434, D138+1:79005, D144+1:81225, D168+1:22980, D186+1:86148, D204+1:60691]}…	{7484@31}{7486@31}	T	0	0	0	19.13312850770808	2.014072569070598	11.101193891887426	1	3	203.07937	N1	False	1.0373866619260923	(N)	Level1	[13,N1,1.000]	[83,N1,1.000]	{@0[13-0]}	{@5[0,0.000]}{@7[0,0.000]}{@13[0,1.000]}
D:\GlycoData\CWQ-O\18-DeMucin\Raw\CWQ-O-293-2.raw	7756	35.838399835733334	7746	536.5184326171876	4	2142.0446246012343	Q5JRA6	Homo sapiens OX=9606	Transport and Golgi organization protein 1 homolog	[1089 to 1106]	VIGDTHASEVSQKPNTEK	R,D	VIGDTHASEVS[O-Glycosylation:N1 on X]QKPNTEK	1	2142.044053632	51.19519131879633	0	{7756@[b2+1, b4+1, b9+1];[y1+1, y3+1, y4+1, y5+1, y6+1, y7+1, y8+1, y9+1, y11+1, y12+1, y13+2, y14+3, y16+2, y17+3];[(M0-203.08)+4];[D126+1, D138+1, D144+1, D168+1, D186+1, D204+1]}{7758@[b2+1, b4+1, b5+1, b10+1, b14+2];[c5+1, c6+1, c7+1, c8+1, c9+1, c10+1, c11+1, c12+2, c14+2, c15+2, c16+2, c17+2];[y1+1, y2+1, y5+1, y9+1, y14+2, y16+3, y17+3];[zDot3+1, zDot6+1, zDot7+1, zDot12+2, zDot13+2, zDot1…	{7756@[b2+1:213.15984, b4+1:385.20828, b9+1:910.42645];[y1+1:147.11287, y3+1:377.20294, y4+1:491.24689, y5+1:588.29893, y6+1:716.39581, y7+1:844.45245, y8+1:931.48407, y9+1:1030.55325, y11+1:1246.62503, y12+1:1317.66238, y13+2:727.86560, y14+3:519.26220, y16+2:864.41329, y17+3:614.30606];[(M0-203.08)+4:485.74872];[D126+1:126.05502, D138+1:138.05524, D144+1:144.06557, D168+1:168.06567, D186+1:186.…	{7756@[b2+1:0.00008, b4+1:0.00012, b9+1:-0.00003];[y1+1:0.00007, y3+1:-0.00013, y4+1:0.00088, y5+1:0.00016, y6+1:0.00208, y7+1:0.00015, y8+1:-0.00026, y9+1:0.00050, y11+1:-0.00234, y12+1:-0.00211, y13+2:0.00053, y14+3:0.00098, y16+2:-0.00017, y17+3:0.00009];[(M0-203.08)+4:0.00109];[D126+1:0.00007, D138+1:0.00030, D144+1:0.00005, D168+1:0.00016, D186+1:0.00041, D204+1:0.00037]}{7758@[b2+1:0.00090,…	{7756@[b2+1:0.38, b4+1:0.32, b9+1:-0.04];[y1+1:0.45, y3+1:-0.36, y4+1:1.80, y5+1:0.28, y6+1:2.91, y7+1:0.17, y8+1:-0.28, y9+1:0.48, y11+1:-1.88, y12+1:-1.60, y13+2:0.36, y14+3:0.63, y16+2:-0.10, y17+3:0.05];[(M0-203.08)+4:0.56];[D126+1:0.55, D138+1:2.18, D144+1:0.35, D168+1:0.94, D186+1:2.21, D204+1:1.84]}{7758@[b2+1:4.26, b4+1:2.86, b5+1:-3.80, b10+1:-6.68, b14+2:-14.44];[c5+1:4.15, c6+1:5.15, c…	{7756@[b2+1:44640, b4+1:2516, b9+1:3407];[y1+1:8337, y3+1:3968, y4+1:3108, y5+1:39347, y6+1:7819, y7+1:2517, y8+1:10217, y9+1:4444, y11+1:10198, y12+1:6311, y13+2:7579, y14+3:5820, y16+2:96645, y17+3:16095];[(M0-203.08)+4:3774];[D126+1:40113, D138+1:34545, D144+1:33776, D168+1:10622, D186+1:57862, D204+1:60836]}{7758@[b2+1:20606, b4+1:2276, b5+1:3237, b10+1:2613, b14+2:4424];[c5+1:10359, c6+1:215…	{7756@24}{7758@39}	T	0	0	0	19.16207703462996	2.001690956275639	12.09056412355071	1	4	203.07937	N1	False	1.0957112068541792	(N)	Level1	[11,N1,1.000]	[1099,N1,1.000]	{@0[11-0]}	{@5[0,0.000]}{@8[0,0.000]}{@11[0,1.000]}{@16[0,0.000]}
D:\GlycoData\CWQ-O\18-DeMucin\Raw\CWQ-O-293-2.raw	21032	99.34341043466667	21018	777.7091064453123	3	2330.1054899352994	P02786	Homo sapiens OX=9606	Transferrin receptor protein 1	[101 to 120]	LAGTESPVREEPGEDFPAAR	R,R	LAGT[O-Glycosylation:N1 on X]ESPVREEPGEDFPAAR	1	2330.102631138	50.27510365886241	0	{21032@[b2+1, b3+1, b11+1, b15+1];[y1+1, y4+1, y5+1, y6+1, y9+1, y14+2, y15+2, y16+2, y17+2, y18+2, y19+2];[(M0-203.08)+2];[D126+1, D138+1, D144+1, D168+1, D186+1, D204+1]}{21034@[b2+1, b3+1, b11+1];[c4+1, c5+1, c8+1, c9+1, c10+1, c13+1, c14+1, c15+1];[y1+1, y5+1, y6+1, y9+2, y12+1, y15+2, y16+2, y17+2, y18+2, y19+3];[zDot1+1, zDot2+1, zDot3+1, zDot5+1, zDot6+1, zDot7+1, zDot10+1, zDot11+1, zDot1…	{21032@[b2+1:185.12823, b3+1:242.14970, b11+1:1169.57961, b15+1:1567.71946];[y1+1:175.11885, y4+1:414.24573, y5+1:561.31448, y6+1:676.34296, y9+1:959.45767, y14+2:785.38653, y15+2:828.90159, y16+2:893.42222, y17+2:943.95243, y18+2:972.45613, y19+2:1007.98038];[(M0-203.08)+2:1064.51812];[D126+1:126.05492, D138+1:138.05489, D144+1:144.06548, D168+1:168.06549, D186+1:186.07616, D204+1:204.08688]}{21…	{21032@[b2+1:-0.00022, b3+1:-0.00021, b11+1:-0.00008, b15+1:-0.00400];[y1+1:-0.00010, y4+1:-0.00022, y5+1:0.00012, y6+1:0.00166, y9+1:-0.00045, y14+2:0.00018, y15+2:-0.00172, y16+2:-0.00305, y17+2:0.00968, y18+2:-0.00437, y19+2:0.00701];[(M0-203.08)+2:-0.00157];[D126+1:-0.00002, D138+1:-0.00006, D144+1:-0.00004, D168+1:-0.00003, D186+1:0.00008, D204+1:0.00024]}{21034@[b2+1:0.00027, b3+1:0.00072, …	{21032@[b2+1:-1.19, b3+1:-0.89, b11+1:-0.07, b15+1:-2.55];[y1+1:-0.58, y4+1:-0.52, y5+1:0.22, y6+1:2.45, y9+1:-0.47, y14+2:0.11, y15+2:-1.04, y16+2:-1.71, y17+2:5.14, y18+2:-2.25, y19+2:3.48];[(M0-203.08)+2:-0.74];[D126+1:-0.18, D138+1:-0.44, D144+1:-0.29, D168+1:-0.15, D186+1:0.44, D204+1:1.16]}{21034@[b2+1:1.46, b3+1:2.97, b11+1:14.43];[c4+1:-0.52, c5+1:4.25, c8+1:1.92, c9+1:-6.55, c10+1:-0.00,…	{21032@[b2+1:9970, b3+1:7811, b11+1:9772, b15+1:13989];[y1+1:11992, y4+1:10175, y5+1:52500, y6+1:4905, y9+1:16204, y14+2:6390, y15+2:13867, y16+2:5966, y17+2:13703, y18+2:19255, y19+2:9600];[(M0-203.08)+2:358436];[D126+1:47196, D138+1:36644, D144+1:37535, D168+1:15560, D186+1:81206, D204+1:128426]}{21034@[b2+1:3551, b3+1:4534, b11+1:4402];[c4+1:3006, c5+1:6978, c8+1:5735, c9+1:5239, c10+1:15288, …	{21032@22}{21034@40}	T	0	0	0	20.090035940787686	2.1329920623095946	12.17399072024066	1	2	203.07937	N1	False	0.9762624743119687	(N)	Level1	[4,N1,1.000]	[104,N1,1.000]	{@0[4-0]}	{@4[0,1.000]}{@6[0,0.000]}
D:\GlycoData\CWQ-O\18-DeMucin\Raw\CWQ-O-293-2.raw	20858	98.5095478136	20850	777.7085823531157	3	2330.10391765871	P02786	Homo sapiens OX=9606	Transferrin receptor protein 1	[101 to 120]	LAGTESPVREEPGEDFPAAR	R,R	LAGT[O-Glycosylation:N1 on X]ESPVREEPGEDFPAAR	1	2330.102631138	50.21569177153646	1	{20858@[b2+1, b3+1, b11+1, b15+1];[y1+1, y4+1, y5+1, y6+1, y9+1, y14+2, y16+2, y18+2, y19+2];[(M0-203.08)+2];[D126+1, D138+1, D144+1, D168+1, D186+1, D204+1]}{20859@[b2+1, b3+1, b8+1, b11+1, b15+1];[c4+1, c5+1, c8+1, c10+1, c14+1, c15+1];[y1+1, y4+1, y5+1, y6+1, y7+1, y9+1, y12+1, y14+1, y15+2, y16+2, y18+2, y19+2];[zDot1+1, zDot2+1, zDot3+1, zDot5+1, zDot6+1, zDot7+1, zDot10+1, zDot11+1, zDot12+…	{20858@[b2+1:185.12851, b3+1:242.14967, b11+1:1169.58016, b15+1:1567.71665];[y1+1:175.11890, y4+1:414.24619, y5+1:561.31434, y6+1:676.33998, y9+1:959.45758, y14+2:785.38512, y16+2:893.42714, y18+2:972.45635, y19+2:1007.97945];[(M0-203.08)+2:1064.51811];[D126+1:126.05506, D138+1:138.05495, D144+1:144.06570, D168+1:168.06551, D186+1:186.07625, D204+1:204.08679]}{20859@[b2+1:185.12878, b3+1:242.1503…	{20858@[b2+1:0.00006, b3+1:-0.00024, b11+1:0.00046, b15+1:-0.00681];[y1+1:-0.00006, y4+1:0.00024, y5+1:-0.00002, y6+1:-0.00132, y9+1:-0.00054, y14+2:-0.00264, y16+2:0.00679, y18+2:-0.00394, y19+2:0.00514];[(M0-203.08)+2:-0.00160];[D126+1:0.00011, D138+1:0.00000, D144+1:0.00018, D168+1:-0.00001, D186+1:0.00017, D204+1:0.00014]}{20859@[b2+1:0.00033, b3+1:0.00047, b8+1:0.00278, b11+1:-0.00035, b15+1…	{20858@[b2+1:0.30, b3+1:-1.01, b11+1:0.40, b15+1:-4.35];[y1+1:-0.32, y4+1:0.58, y5+1:-0.03, y6+1:-1.95, y9+1:-0.57, y14+2:-1.68, y16+2:3.81, y18+2:-2.03, y19+2:2.55];[(M0-203.08)+2:-0.75];[D126+1:0.88, D138+1:0.00, D144+1:1.26, D168+1:-0.06, D186+1:0.93, D204+1:0.71]}{20859@[b2+1:1.79, b3+1:1.96, b8+1:3.69, b11+1:-0.30, b15+1:7.66];[c4+1:3.60, c5+1:8.35, c8+1:3.21, c10+1:0.88, c14+1:3.65, c15+1:3…	{20858@[b2+1:6742, b3+1:4813, b11+1:4683, b15+1:6108];[y1+1:8703, y4+1:5568, y5+1:28373, y6+1:2628, y9+1:8855, y14+2:3801, y16+2:2164, y18+2:9291, y19+2:3146];[(M0-203.08)+2:161656];[D126+1:25179, D138+1:21233, D144+1:20913, D168+1:9256, D186+1:40998, D204+1:56554]}{20859@[b2+1:1526, b3+1:3828, b8+1:1044, b11+1:1234, b15+1:960];[c4+1:1628, c5+1:3582, c8+1:3097, c10+1:6923, c14+1:3295, c15+1:1409]…	{20858@20}{20859@42}	T	0	0	0	18.079377187090028	2.09662978263827	12.13251954314217	1	2	203.07937	N1	False	0.932020309279236	(N)	Level1	[4,N1,1.000]	[104,N1,1.000]	{@0[4-0]}	{@4[0,1.000]}{@6[0,0.000]}
D:\GlycoData\CWQ-O\18-DeMucin\Raw\CWQ-O-293-1.raw	15263	74.36270097653333	15244	681.9927385374481	3	2042.9563862117072	Q13438	Homo sapiens OX=9606	Protein OS-9	[525 to 540]	KPPPSPQPTEEDPEHR	K,V	KPPPS[O-Glycosylation:N1 on X]PQPTEEDPEHR	1	2042.95451035	50.19100934885638	0	{15263@[b1+1, b2+1, b5+1, b7+1, b9+1, b10+1, b12+1];[y1+1, y2+1, y4+1, y5+1, y6+1, y7+1, y8+1, y9+2, y11+1, y13+1, y14+2, y15+3];[(M0-203.08)+3];[D126+1, D138+1, D144+1, D168+1, D186+1, D204+1]}{15265@[b1+1, b2+1, b7+1, b9+1, b12+1];[c6+1, c8+1, c9+1, c10+1, c11+1, c14+1, c15+1];[y1+1, y2+1, y4+1, y5+1, y6+1, y7+1, y8+1, y9+2, y14+2];[zDot1+1, zDot2+1, zDot5+1, zDot6+1, zDot7+1, zDot8+1, zDot10+1…	{15263@[b1+1:129.10240, b2+1:226.15509, b5+1:507.29498, b7+1:732.40506, b9+1:930.50635, b10+1:1059.55054, b12+1:1303.61737];[y1+1:175.11909, y2+1:312.17795, y4+1:538.27398, y5+1:653.29848, y6+1:782.34204, y7+1:911.38770, y8+1:1012.43146, y9+2:555.24711, y11+1:1334.59656, y13+1:1518.67725, y14+2:808.37263, y15+3:571.60132];[(M0-203.08)+3:614.29920];[D126+1:126.05512, D138+1:138.05527, D144+1:144.0…	{15263@[b1+1:0.00016, b2+1:0.00009, b5+1:0.00242, b7+1:0.00116, b9+1:0.00200, b10+1:0.00360, b12+1:0.00089];[y1+1:0.00014, y2+1:0.00008, y4+1:0.00076, y5+1:-0.00169, y6+1:-0.00072, y7+1:0.00235, y8+1:-0.00157, y9+2:0.00114, y11+1:-0.00058, y13+1:-0.00468, y14+2:0.00329, y15+3:0.00195];[(M0-203.08)+3:0.00062];[D126+1:0.00018, D138+1:0.00032, D144+1:0.00017, D168+1:0.00020, D186+1:0.00054, D204+1:0…	{15263@[b1+1:1.27, b2+1:0.39, b5+1:4.79, b7+1:1.58, b9+1:2.16, b10+1:3.40, b12+1:0.69];[y1+1:0.82, y2+1:0.27, y4+1:1.42, y5+1:-2.58, y6+1:-0.92, y7+1:2.58, y8+1:-1.55, y9+2:1.03, y11+1:-0.43, y13+1:-3.08, y14+2:2.03, y15+3:1.14];[(M0-203.08)+3:0.34];[D126+1:1.41, D138+1:2.34, D144+1:1.21, D168+1:1.22, D186+1:2.91, D204+1:2.10]}{15265@[b1+1:3.65, b2+1:2.89, b7+1:3.55, b9+1:4.65, b12+1:3.34];[c6+1:…	{15263@[b1+1:31983, b2+1:11472, b5+1:6114, b7+1:16395, b9+1:4110, b10+1:2613, b12+1:15379];[y1+1:14614, y2+1:20752, y4+1:85244, y5+1:7747, y6+1:6778, y7+1:9327, y8+1:3972, y9+2:11702, y11+1:4044, y13+1:3724, y14+2:22557, y15+3:2898];[(M0-203.08)+3:19508];[D126+1:40719, D138+1:34627, D144+1:37755, D168+1:13398, D186+1:61079, D204+1:68060]}{15265@[b1+1:4132, b2+1:3375, b7+1:4699, b9+1:2637, b12+1:4…	{15263@26}{15265@36}	T	0	0	0	15.042744691723618	2.025262948401707	12.147423593392976	1	2	203.07937	N1	False	0.9861609788554672	(N)	Level1	[5,N1,1.000]	[529,N1,1.000]	{@0[5-0]}	{@5[0,1.000]}{@9[0,0.000]}
D:\GlycoData\CWQ-O\18-DeMucin\Raw\CWQ-O-293-3.raw	19155	90.72208449306666	19143	556.6139475719231	3	1666.8200133151322	Q99808	Homo sapiens OX=9606	Equilibrative nucleoside transporter 1	[59 to 73]	DAQASAAPAAPLPER	K,N	DAQAS[O-Glycosylation:N1 on X]AAPAAPLPER	1	1666.81622597	50.13733554548751	0	{19155@[b2+1, b3+1, b4+1, b5+1, b6+1, b7+1, b10+1];[y1+1, y3+1, y4+1, y5+2, y6+1, y7+1, y8+2, y9+1, y10+1, y11+1, y12+1];[(M0-203.08)+2];[D126+1, D138+1, D144+1, D168+1, D186+1, D204+1]}{19157@[b2+1, b3+1, b4+1, b5+1, b6+1, b7+1];[c2+1, c3+1, c6+1, c8+1, c9+1, c11+1, c13+1, c14+1];[y1+1, y3+1, y5+2, y6+1, y8+2, y9+1, y10+1, y11+1, y12+1];[zDot1+1, zDot6+1, zDot9+1, zDot10+1, zDot12+1, zDot13+2, z…	{19155@[b2+1:187.07170, b3+1:315.13059, b4+1:386.16746, b5+1:473.19937, b6+1:544.23773, b7+1:615.27498, b10+1:854.41192];[y1+1:175.11935, y3+1:401.21519, y4+1:514.29932, y5+2:306.17994, y6+1:682.39073, y7+1:753.42902, y8+2:425.74380, y9+1:921.51758, y10+1:992.55450, y11+1:1079.58704, y12+1:1150.62402];[(M0-203.08)+2:732.87794];[D126+1:126.05544, D138+1:138.05557, D144+1:144.06589, D168+1:168.0659…	{19155@[b2+1:0.00037, b3+1:0.00068, b4+1:0.00044, b5+1:0.00032, b6+1:0.00157, b7+1:0.00170, b10+1:0.01164];[y1+1:0.00040, y3+1:0.00088, y4+1:0.00094, y5+2:0.00148, y6+1:0.00248, y7+1:0.00365, y8+2:0.00220, y9+1:0.00234, y10+1:0.00214, y11+1:0.00265, y12+1:0.00253];[(M0-203.08)+2:0.00446];[D126+1:0.00049, D138+1:0.00062, D144+1:0.00037, D168+1:0.00045, D186+1:0.00045, D204+1:0.00075]}{19157@[b2+1:…	{19155@[b2+1:1.98, b3+1:2.15, b4+1:1.13, b5+1:0.67, b6+1:2.88, b7+1:2.77, b10+1:13.64];[y1+1:2.31, y3+1:2.20, y4+1:1.84, y5+2:2.42, y6+1:3.64, y7+1:4.85, y8+2:2.59, y9+1:2.54, y10+1:2.16, y11+1:2.46, y12+1:2.20];[(M0-203.08)+2:3.05];[D126+1:3.93, D138+1:4.52, D144+1:2.59, D168+1:2.68, D186+1:2.41, D204+1:3.68]}{19157@[b2+1:3.94, b3+1:2.44, b4+1:3.09, b5+1:2.42, b6+1:-3.86, b7+1:1.46];[c2+1:-2.62,…	{19155@[b2+1:37085, b3+1:65426, b4+1:52439, b5+1:19806, b6+1:35836, b7+1:107979, b10+1:109096];[y1+1:59339, y3+1:82583, y4+1:12435, y5+2:61955, y6+1:30789, y7+1:16142, y8+2:31021, y9+1:70147, y10+1:42270, y11+1:51496, y12+1:36620];[(M0-203.08)+2:27425];[D126+1:147792, D138+1:104558, D144+1:110595, D168+1:41984, D186+1:208880, D204+1:283832]}{19157@[b2+1:13369, b3+1:30428, b4+1:39347, b5+1:16008, …	{19155@25}{19157@37}	T	0	0	0	16.041651470002673	1.0022131878338814	12.102247554675937	1	1	203.07937	N1	False	1.0191100865069784	(N)	Level1	[5,N1,1.000]	[63,N1,1.000]	{@0[5-0]}	{@5[0,1.000]}
D:\GlycoData\CWQ-O\18-DeMucin\Raw\CWQ-O-293-2.raw	20695	97.730878332	20686	777.7090220895908	3	2330.1052368681353	P02786	Homo sapiens OX=9606	Transferrin receptor protein 1	[101 to 120]	LAGTESPVREEPGEDFPAAR	R,R	LAGT[O-Glycosylation:N1 on X]ESPVREEPGEDFPAAR	1	2330.102631138	49.313460903261074	0	{20695@[b2+1, b3+1, b11+1, b15+1];[y1+1, y4+1, y5+1, y6+1, y9+1, y14+2, y15+2, y16+2, y18+2, y19+2];[(M0-203.08)+2];[D126+1, D138+1, D144+1, D168+1, D186+1, D204+1]}{20697@[b2+1, b11+1, b15+1];[c4+1, c5+1, c7+1, c8+1, c9+1, c10+1, c13+1, c14+1, c15+1];[y1+1, y5+1, y6+1, y9+2, y12+1, y14+1, y15+2, y16+2, y18+2];[zDot1+1, zDot2+1, zDot3+1, zDot5+1, zDot6+1, zDot7+1, zDot10+1, zDot11+1, zDot12+1, zD…	{20695@[b2+1:185.12845, b3+1:242.14973, b11+1:1169.57642, b15+1:1567.72339];[y1+1:175.11897, y4+1:414.24484, y5+1:561.31546, y6+1:676.34167, y9+1:959.45754, y14+2:785.38537, y15+2:828.90202, y16+2:893.42153, y18+2:972.45789, y19+2:1007.97610];[(M0-203.08)+2:1064.51847];[D126+1:126.05496, D138+1:138.05516, D144+1:144.06554, D168+1:168.06560, D186+1:186.07626, D204+1:204.08685]}{20697@[b2+1:185.128…	{20695@[b2+1:-0.00001, b3+1:-0.00018, b11+1:-0.00328, b15+1:-0.00007];[y1+1:0.00002, y4+1:-0.00110, y5+1:0.00110, y6+1:0.00037, y9+1:-0.00058, y14+2:-0.00214, y15+2:-0.00085, y16+2:-0.00444, y18+2:-0.00086, y19+2:-0.00155];[(M0-203.08)+2:-0.00087];[D126+1:0.00002, D138+1:0.00021, D144+1:0.00002, D168+1:0.00008, D186+1:0.00019, D204+1:0.00021]}{20697@[b2+1:0.00039, b11+1:-0.00161, b15+1:-0.00068];…	{20695@[b2+1:-0.03, b3+1:-0.76, b11+1:-2.80, b15+1:-0.04];[y1+1:0.12, y4+1:-2.66, y5+1:1.96, y6+1:0.55, y9+1:-0.61, y14+2:-1.37, y15+2:-0.51, y16+2:-2.49, y18+2:-0.45, y19+2:-0.77];[(M0-203.08)+2:-0.41];[D126+1:0.13, D138+1:1.57, D144+1:0.14, D168+1:0.49, D186+1:1.01, D204+1:1.01]}{20697@[b2+1:2.12, b11+1:-1.38, b15+1:-0.43];[c4+1:4.26, c5+1:2.68, c7+1:-0.76, c8+1:-0.24, c9+1:1.40, c10+1:1.94, c1…	{20695@[b2+1:9154, b3+1:3575, b11+1:10148, b15+1:13716];[y1+1:11366, y4+1:8015, y5+1:48961, y6+1:4106, y9+1:17375, y14+2:7267, y15+2:12672, y16+2:5151, y18+2:13874, y19+2:5811];[(M0-203.08)+2:313782];[D126+1:40297, D138+1:30459, D144+1:36267, D168+1:14580, D186+1:74906, D204+1:114386]}{20697@[b2+1:3509, b11+1:3844, b15+1:2112];[c4+1:2652, c5+1:6982, c7+1:1618, c8+1:5899, c9+1:7036, c10+1:14933, c…	{20695@21}{20697@40}	T	0	0	0	21.132275790967313	2.1428700058818144	12.193547977529757	1	2	203.07937	N1	False	0.9368355246810427	(N)	Level1	[4,N1,1.000]	[104,N1,1.000]	{@0[4-0]}	{@4[0,1.000]}{@6[0,0.000]}
D:\GlycoData\CWQ-O\18-DeMucin\Raw\CWQ-O-293-2.raw	20855	98.49287560879999	20848	777.7091674804685	3	2330.105673040768	P02786	Homo sapiens OX=9606	Transferrin receptor protein 1	[101 to 120]	LAGTESPVREEPGEDFPAAR	R,R	LAGT[O-Glycosylation:N1 on X]ESPVREEPGEDFPAAR	1	2330.102631138	49.263541289370536	1	{20855@[b2+1, b3+1, b11+1, b15+1];[y1+1, y4+1, y5+1, y6+1, y7+1, y9+1, y14+2, y15+2, y16+2, y18+2];[(M0-203.08)+2];[D126+1, D138+1, D144+1, D168+1, D186+1, D204+1]}{20856@[b2+1, b3+1, b8+1, b15+1];[c4+1, c5+1, c7+1, c8+1, c9+1, c10+1, c13+1, c14+1, c15+1];[y1+1, y4+1, y5+1, y6+1, y7+1, y9+2, y14+1, y15+2, y16+2, y18+2];[zDot1+1, zDot2+1, zDot3+1, zDot5+1, zDot6+1, zDot7+1, zDot10+1, zDot11+1, zDo…	{20855@[b2+1:185.12827, b3+1:242.14943, b11+1:1169.58016, b15+1:1567.72253];[y1+1:175.11894, y4+1:414.24545, y5+1:561.31439, y6+1:676.34039, y7+1:805.38702, y9+1:959.45714, y14+2:785.38639, y15+2:828.90279, y16+2:893.42185, y18+2:972.45697];[(M0-203.08)+2:1064.51828];[D126+1:126.05504, D138+1:138.05517, D144+1:144.06551, D168+1:168.06551, D186+1:186.07602, D204+1:204.08685]}{20856@[b2+1:185.12900…	{20855@[b2+1:-0.00019, b3+1:-0.00049, b11+1:0.00046, b15+1:-0.00092];[y1+1:-0.00001, y4+1:-0.00049, y5+1:0.00003, y6+1:-0.00091, y7+1:0.00313, y9+1:-0.00098, y14+2:-0.00009, y15+2:0.00068, y16+2:-0.00378, y18+2:-0.00270];[(M0-203.08)+2:-0.00125];[D126+1:0.00009, D138+1:0.00022, D144+1:-0.00001, D168+1:-0.00001, D186+1:-0.00006, D204+1:0.00021]}{20856@[b2+1:0.00054, b3+1:0.00076, b8+1:0.00162, b15…	{20855@[b2+1:-1.03, b3+1:-2.03, b11+1:0.40, b15+1:-0.59];[y1+1:-0.06, y4+1:-1.19, y5+1:0.05, y6+1:-1.34, y7+1:3.89, y9+1:-1.02, y14+2:-0.06, y15+2:0.41, y16+2:-2.12, y18+2:-1.39];[(M0-203.08)+2:-0.59];[D126+1:0.73, D138+1:1.62, D144+1:-0.07, D168+1:-0.06, D186+1:-0.31, D204+1:1.01]}{20856@[b2+1:2.95, b3+1:3.16, b8+1:2.15, b15+1:7.35];[c4+1:6.32, c5+1:17.69, c7+1:-0.76, c8+1:1.13, c9+1:-13.25, c10…	{20855@[b2+1:5201, b3+1:5779, b11+1:3457, b15+1:5659];[y1+1:9432, y4+1:5305, y5+1:26517, y6+1:3450, y7+1:1890, y9+1:8922, y14+2:3267, y15+2:6071, y16+2:2194, y18+2:10218];[(M0-203.08)+2:165436];[D126+1:27467, D138+1:22642, D144+1:23950, D168+1:7651, D186+1:41585, D204+1:59379]}{20856@[b2+1:1700, b3+1:2668, b8+1:960, b15+1:1464];[c4+1:1973, c5+1:3068, c7+1:1877, c8+1:4172, c9+1:3588, c10+1:6326, c…	{20855@21}{20856@40}	T	0	0	0	19.066092343157713	2.1516054538920475	12.144651262291092	1	2	203.07937	N1	False	1.0267029341731566	(N)	Level1	[4,N1,1.000]	[104,N1,1.000]	{@0[4-0]}	{@4[0,1.000]}{@6[0,0.000]}
D:\GlycoData\CWQ-O\18-DeMucin\Raw\CWQ-O-293-2.raw	21251	100.39745622506666	21237	925.6609912972301	4	3698.6148593214043	Q9BS26	Homo sapiens OX=9606	Endoplasmic reticulum resident protein 44	[359 to 389]	EFHHGPDPTDTAPGEQAQDVASSPPESSFQK	R,L	EFHHGPDPT[O-Glycosylation:N1 on X]DTAPGEQAQDVAS[O-Glycosylation:N1 on X]SPPESSFQK	2	3698.613232617	49.18984456442344	0	{21251@[b3+1, b4+1, b5+1, b7+1, b10+1, b12+1, b16+2, b17+2, b19+2, b21+2, b23+2, b24+2];[y1+1, y2+1, y3+1, y4+1, y5+1, y7+1, y8+2, y9+1, y10+1, y11+1, y12+1, y13+1, y19+2];[(M0-203.08)+3];[D126+1, D138+1, D144+1, D168+1, D186+1, D204+1]}{21253@[b7+1, b21+2, b24+2];[c3+1, c4+1, c6+1, c9+1, c14+2, c15+2, c22+2, c26+2, c27+2, c29+2, c30+3];[y8+2, y9+1, y10+1, y11+1, y19+2];[zDot4+1, zDot10+1, zDot31…	{21251@[b3+1:414.17929, b4+1:551.23718, b5+1:608.25720, b7+1:820.33715, b10+1:1133.46181, b12+1:1305.54855, b16+2:858.86428, b17+2:894.38196, b19+2:1015.92709, b21+2:1100.97974, b23+2:1188.01480, b24+2:1236.53520];[y1+1:147.11299, y2+1:275.17072, y3+1:422.23987, y4+1:509.27225, y5+1:596.30438, y7+1:822.40783, y8+2:460.22995, y9+1:1006.48248, y10+1:1093.51074, y11+1:1164.55385, y12+1:1263.62485, y…	{21251@[b3+1:0.00210, b4+1:0.00108, b5+1:-0.00037, b7+1:-0.00013, b10+1:-0.00285, b12+1:-0.00090, b16+2:-0.00358, b17+2:-0.00533, b19+2:-0.00059, b21+2:-0.00082, b23+2:0.00526, b24+2:-0.00671];[y1+1:0.00019, y2+1:-0.00067, y3+1:0.00007, y4+1:0.00042, y5+1:0.00053, y7+1:0.00862, y8+2:0.00065, y9+1:-0.00152, y10+1:-0.00529, y11+1:0.00071, y12+1:0.00329, y13+1:0.00348, y19+2:-0.00069];[(M0-203.08)+3…	{21251@[b3+1:5.07, b4+1:1.95, b5+1:-0.61, b7+1:-0.16, b10+1:-2.52, b12+1:-0.69, b16+2:-2.09, b17+2:-2.98, b19+2:-0.29, b21+2:-0.37, b23+2:2.21, b24+2:-2.72];[y1+1:1.28, y2+1:-2.43, y3+1:0.17, y4+1:0.83, y5+1:0.89, y7+1:10.49, y8+2:0.71, y9+1:-1.51, y10+1:-4.84, y11+1:0.61, y12+1:2.60, y13+1:2.52, y19+2:-0.35];[(M0-203.08)+3:-0.71];[D126+1:1.25, D138+1:1.40, D144+1:2.01, D168+1:0.03, D186+1:0.19, …	{21251@[b3+1:4596, b4+1:3223, b5+1:2821, b7+1:20944, b10+1:4920, b12+1:11878, b16+2:4644, b17+2:5635, b19+2:10146, b21+2:11276, b23+2:5074, b24+2:13756];[y1+1:5735, y2+1:2797, y3+1:3875, y4+1:4747, y5+1:6881, y7+1:9339, y8+2:15510, y9+1:18719, y10+1:25765, y11+1:23336, y12+1:5092, y13+1:4882, y19+2:11006];[(M0-203.08)+3:185249];[D126+1:67590, D138+1:45453, D144+1:50547, D168+1:19267, D186+1:10655…	{21251@32}{21253@29}	T	0	0	0	14.059447668434487	2.0879333228733863	12.190747704131594	2	6	406.15874	N2	False	0.9097386898657955	(N),(N)	Level1	[9,N1,0.961][22,N1,0.924]	[367,N1,0.961][380,N1,0.924]	{@2[9-0,22-0]}	{@9[0,0.961]}{@11[0,0.039]}{@22[0,0.924]}{@23[0,0.038]}{@27[0,0.038]}{@28[0,0.000]}
D:\GlycoData\CWQ-O\18-DeMucin\Raw\CWQ-O-293-3.raw	28210	128.83117318319998	28194	906.4316580377072	3	2716.2731447124843	Q8NBS9	Homo sapiens OX=9606	Thioredoxin domain-containing protein 5	[297 to 321]	TETGATETVTPSEAPVLAAEPEADK	R,G	TETGATETVTPS[O-Glycosylation:N1 on X]EAPVLAAEPEADK	1	2716.28144292	49.11651835762516	0	{28210@[b1+1, b2+1, b3+1, b5+1, b6+1, b7+1, b8+1, b9+1, b10+1, b12+1, b14+1, b23+2];[y1+1, y2+1, y3+1, y5+1, y6+1, y7+1, y8+1, y9+1, y10+1, y11+2, y12+1, y15+1, y16+2, y17+1];[(M0-203.08)+2];[D126+1, D138+1, D144+1, D168+1, D186+1, D204+1]}{28211@[b7+1, b8+1, b9+1, b10+1, b13+1, b14+1, b16+1, b17+1, b19+1, b20+1];[y1+1, y5+1, y6+1, y7+1, y8+1, y9+1, y11+1, y12+1, y15+1, y16+1];[zDot6+1];[(M0-203.…	{28210@[b1+1:102.05520, b2+1:231.09769, b3+1:332.14590, b5+1:460.20279, b6+1:561.25421, b7+1:690.29272, b8+1:791.34521, b9+1:890.40936, b10+1:991.45917, b12+1:1175.56030, b14+1:1375.62354, b23+2:1127.02262];[y1+1:147.11299, y2+1:262.13943, y3+1:333.17746, y5+1:559.27237, y6+1:688.31409, y7+1:759.35227, y8+1:830.39001, y9+1:943.47183, y10+1:1042.54333, y11+2:570.30139, y12+1:1210.62960, y15+1:1523…	{28210@[b1+1:0.00024, b2+1:0.00014, b3+1:0.00068, b5+1:-0.00101, b6+1:0.00273, b7+1:-0.00135, b8+1:0.00346, b9+1:-0.00081, b10+1:0.00132, b12+1:0.01766, b14+1:0.00119, b23+2:-0.03892];[y1+1:0.00019, y2+1:-0.00031, y3+1:0.00060, y5+1:0.00015, y6+1:-0.00072, y7+1:0.00034, y8+1:0.00098, y9+1:-0.00127, y10+1:0.00182, y11+2:0.00123, y12+1:-0.00179, y15+1:-0.00243, y16+2:0.00019, y17+1:-0.00219];[(M0-2…	{28210@[b1+1:2.41, b2+1:0.60, b3+1:2.05, b5+1:-2.21, b6+1:4.87, b7+1:-1.96, b8+1:4.38, b9+1:-0.91, b10+1:1.33, b12+1:15.04, b14+1:0.87, b23+2:-17.28];[y1+1:1.28, y2+1:-1.20, y3+1:1.80, y5+1:0.27, y6+1:-1.05, y7+1:0.45, y8+1:1.18, y9+1:-1.35, y10+1:1.75, y11+2:1.08, y12+1:-1.48, y15+1:-1.60, y16+2:0.12, y17+1:-1.27];[(M0-203.08)+2:-0.40];[D126+1:2.84, D138+1:2.85, D144+1:1.10, D168+1:0.67, D186+1:…	{28210@[b1+1:3548, b2+1:13490, b3+1:2026, b5+1:5810, b6+1:3083, b7+1:2374, b8+1:4537, b9+1:10803, b10+1:10874, b12+1:3282, b14+1:7086, b23+2:2244];[y1+1:21065, y2+1:4736, y3+1:10101, y5+1:40769, y6+1:12580, y7+1:18753, y8+1:19028, y9+1:13910, y10+1:2046, y11+2:12050, y12+1:3862, y15+1:16669, y16+2:2250, y17+1:1813];[(M0-203.08)+2:72639];[D126+1:50572, D138+1:25593, D144+1:27924, D168+1:11589, D18…	{28210@33}{28211@28}	T	0	0	0	1.0008912915626857	2.029355371131459	12.087167094478392	1	6	203.07937	N1	False	0.9799169505095673	(N)	Level3			{@0[12-0]}{@0[10-0]}{@0[8-0]}{@0[6-0]}{@0[3-0]}{@0[1-0]}
D:\GlycoData\CWQ-O\18-DeMucin\Raw\CWQ-O-293-2.raw	5117	22.791274248533334	5111	626.2980351791679	3	1875.8722761368665	Q9NUM3	Homo sapiens OX=9606	Zinc transporter ZIP9	[71 to 85]	HHQASETHNVIASDK	K,A	HHQASETHNVIAS[O-Glycosylation:N1 on X]DK	1	1875.871115076	48.298154094194146	0	{5117@[b2+1, b6+1, b7+1, b8+2, b9+2, b10+1, b11+1, b14+2];[y1+1, y2+1, y3+1, y4+1, y5+1, y6+1, y7+1, y8+1, y9+1, y12+1, y13+2, y14+2];[(M0-203.08)+2];[D126+1, D138+1, D144+1, D168+1, D186+1, D204+1]}{5119@[b2+1];[c2+1, c3+1, c4+1, c5+1, c6+1, c7+1, c8+1, c9+1, c10+1, c11+1, c12+1, c13+2, c14+2];[y4+1, y12+1];[zDot2+1, zDot4+1, zDot7+1, zDot8+1, zDot9+1, zDot10+1, zDot11+1, zDot12+1, zDot13+1, zDo…	{5117@[b2+1:275.12486, b6+1:690.29486, b7+1:791.33807, b8+2:464.70404, b9+2:521.72586, b10+1:1141.51318, b11+1:1254.59302, b14+2:764.34699];[y1+1:147.11284, y2+1:262.13934, y3+1:349.17126, y4+1:420.20819, y5+1:533.29202, y6+1:632.35962, y7+1:746.40479, y8+1:883.46063, y9+1:984.50600, y12+1:1271.61323, y13+2:700.34408, y14+2:768.87372];[(M0-203.08)+2:837.40234];[D126+1:126.05498, D138+1:138.05495,…	{5117@[b2+1:-0.00024, b6+1:-0.00055, b7+1:-0.00502, b8+2:-0.00120, b9+2:-0.00050, b10+1:-0.00016, b11+1:-0.00439, b14+2:-0.00679];[y1+1:0.00003, y2+1:-0.00040, y3+1:-0.00051, y4+1:-0.00070, y5+1:-0.00093, y6+1:-0.00175, y7+1:0.00049, y8+1:-0.00257, y9+1:-0.00488, y12+1:-0.00939, y13+2:-0.00032, y14+2:0.00005];[(M0-203.08)+2:-0.00161];[D126+1:0.00003, D138+1:0.00000, D144+1:-0.00004, D168+1:0.0000…	{5117@[b2+1:-0.86, b6+1:-0.80, b7+1:-6.35, b8+2:-1.29, b9+2:-0.48, b10+1:-0.14, b11+1:-3.50, b14+2:-4.44];[y1+1:0.24, y2+1:-1.55, y3+1:-1.47, y4+1:-1.66, y5+1:-1.75, y6+1:-2.77, y7+1:0.66, y8+1:-2.92, y9+1:-4.96, y12+1:-7.39, y13+2:-0.23, y14+2:0.03];[(M0-203.08)+2:-0.96];[D126+1:0.25, D138+1:0.00, D144+1:-0.29, D168+1:0.21, D186+1:-0.39, D204+1:0.75]}{5119@[b2+1:1.86];[c2+1:-1.60, c3+1:0.97, c4+…	{5117@[b2+1:12015, b6+1:1311, b7+1:895, b8+2:2240, b9+2:4839, b10+1:819, b11+1:1123, b14+2:1984];[y1+1:1658, y2+1:1425, y3+1:2706, y4+1:5019, y5+1:3082, y6+1:1949, y7+1:3946, y8+1:1451, y9+1:1285, y12+1:1185, y13+2:1844, y14+2:5779];[(M0-203.08)+2:36198];[D126+1:12481, D138+1:11786, D144+1:11758, D168+1:3978, D186+1:17587, D204+1:17336]}{5119@[b2+1:1853];[c2+1:1024, c3+1:1386, c4+1:1412, c5+1:259…	{5117@27}{5119@31}	T	0	0	0	22.19264572616995	2.064191995732572	10.132077384724674	1	3	203.07937	N1	False	1.002372612738556	(N)	Level1	[13,N1,1.000]	[83,N1,1.000]	{@0[13-0]}	{@5[0,0.000]}{@7[0,0.000]}{@13[0,1.000]}
D:\GlycoData\CWQ-O\18-DeMucin\Raw\CWQ-O-293-2.raw	7749	35.803804376	7736	715.0226484925836	3	2142.0461160771138	Q5JRA6	Homo sapiens OX=9606	Transport and Golgi organization protein 1 homolog	[1089 to 1106]	VIGDTHASEVSQKPNTEK	R,D	VIGDTHASEVS[O-Glycosylation:N1 on X]QKPNTEK	1	2142.044053632	48.28196668802613	0	{7749@[b2+1, b6+1, b7+1, b9+1, b10+1, b13+1];[y1+1, y3+1, y4+1, y5+1, y8+1, y9+1, y11+1, y12+1, y13+2, y14+2, y16+2];[(M0-203.08)+2];[D126+1, D138+1, D144+1, D168+1, D186+1, D204+1]}{7751@[b2+1];[c5+1, c6+1, c7+1, c8+1, c9+1, c10+1, c11+1, c12+1, c14+1, c15+1, c16+1, c17+2];[y2+1, y5+1, y16+2];[zDot2+1, zDot3+1, zDot4+1, zDot6+1, zDot7+1, zDot8+1, zDot9+1, zDot10+1, zDot11+1, zDot12+1, zDot13+1, …	{7749@[b2+1:213.15979, b6+1:623.31519, b7+1:694.35352, b9+1:910.42516, b10+1:1009.49225, b13+1:1352.67505];[y1+1:147.11298, y3+1:377.20367, y4+1:491.24805, y5+1:588.29820, y8+1:931.48395, y9+1:1030.55078, y11+1:1246.63147, y12+1:1317.65930, y13+2:727.86367, y14+2:778.38857, y16+2:864.41314];[(M0-203.08)+2:970.48895];[D126+1:126.05494, D138+1:138.05495, D144+1:144.06549, D168+1:168.06560, D186+1:1…	{7749@[b2+1:0.00004, b6+1:0.00043, b7+1:0.00165, b9+1:-0.00132, b10+1:-0.00265, b13+1:-0.00542];[y1+1:0.00017, y3+1:0.00060, y4+1:0.00204, y5+1:-0.00057, y8+1:-0.00039, y9+1:-0.00197, y11+1:0.00410, y12+1:-0.00518, y13+2:-0.00333, y14+2:-0.00121, y16+2:-0.00049];[(M0-203.08)+2:-0.00134];[D126+1:-0.00001, D138+1:0.00000, D144+1:-0.00003, D168+1:0.00008, D186+1:-0.00006, D204+1:0.00013]}{7751@[b2+1…	{7749@[b2+1:0.17, b6+1:0.70, b7+1:2.38, b9+1:-1.45, b10+1:-2.63, b13+1:-4.01];[y1+1:1.18, y3+1:1.59, y4+1:4.17, y5+1:-0.97, y8+1:-0.41, y9+1:-1.91, y11+1:3.29, y12+1:-3.94, y13+2:-2.29, y14+2:-0.78, y16+2:-0.28];[(M0-203.08)+2:-0.69];[D126+1:-0.06, D138+1:0.00, D144+1:-0.18, D168+1:0.49, D186+1:-0.31, D204+1:0.64]}{7751@[b2+1:6.21];[c5+1:3.63, c6+1:-0.08, c7+1:5.33, c8+1:4.36, c9+1:5.37, c10+1:1.…	{7749@[b2+1:7595, b6+1:3913, b7+1:4666, b9+1:4670, b10+1:4353, b13+1:3977];[y1+1:2887, y3+1:2414, y4+1:2286, y5+1:23802, y8+1:4738, y9+1:3264, y11+1:5030, y12+1:5061, y13+2:4894, y14+2:6872, y16+2:23027];[(M0-203.08)+2:99814];[D126+1:25883, D138+1:21335, D144+1:18972, D168+1:7226, D186+1:33513, D204+1:36766]}{7751@[b2+1:2034];[c5+1:6328, c6+1:2826, c7+1:3016, c8+1:11375, c9+1:4531, c10+1:5901, c1…	{7749@24}{7751@36}	T	0	0	0	25.161651184770445	2.092423552048654	12.126795185680411	1	4	203.07937	N1	False	1.1245621046484957	(N)	Level1	[11,N1,1.000]	[1099,N1,1.000]	{@0[11-0]}	{@5[0,0.000]}{@8[0,0.000]}{@11[0,1.000]}{@16[0,0.000]}
D:\GlycoData\CWQ-O\18-DeMucin\Raw\CWQ-O-293-3.raw	22692	105.89185863866666	22679	874.8939208984375	4	3495.546577726234	Q9BS26	Homo sapiens OX=9606	Endoplasmic reticulum resident protein 44	[359 to 389]	EFHHGPDPTDTAPGEQAQDVASSPPESSFQK	R,L	EFHHGPDPT[O-Glycosylation:N1 on X]DTAPGEQAQDVASSPPESSFQK	1	3495.533862617	48.21889743064655	0	{22692@[b3+1, b4+1, b7+1, b10+1, b12+1, b15+2, b16+2, b17+2, b19+2, b20+2, b21+2, b22+2, b23+2];[y1+1, y2+1, y3+1, y4+1, y5+1, y7+1, y8+1, y9+1, y10+1, y11+1, y12+1, y13+1, y19+2, y22+3];[(M0-203.08)+3];[D126+1, D138+1, D144+1, D168+1, D186+1, D204+1]}{22694@[b7+1, b12+1, b18+2, b19+2, b20+2, b21+2, b23+2];[c9+1];[y1+1, y2+1, y5+1, y6+1, y7+1, y8+2, y9+2, y10+1, y11+1, y12+1, y13+1];[(M0-203.08)+…	{22692@[b3+1:414.17322, b4+1:551.23657, b7+1:820.33413, b10+1:1133.46505, b12+1:1305.54845, b15+2:794.83638, b16+2:858.86336, b17+2:894.38515, b19+2:1015.92703, b20+2:1065.46082, b21+2:1100.97939, b22+2:1144.49697, b23+2:1188.00831];[y1+1:147.11290, y2+1:275.17102, y3+1:422.23981, y4+1:509.27231, y5+1:596.30518, y7+1:822.40151, y8+1:919.45195, y9+1:1006.48308, y10+1:1093.51569, y11+1:1164.55334, …	{22692@[b3+1:-0.00398, b4+1:0.00047, b7+1:-0.00315, b10+1:0.00038, b12+1:-0.00101, b15+2:-0.00078, b16+2:-0.00541, b17+2:0.00106, b19+2:-0.00070, b20+2:-0.00154, b21+2:-0.00152, b22+2:0.00162, b23+2:-0.00772];[y1+1:0.00010, y2+1:-0.00036, y3+1:0.00001, y4+1:0.00048, y5+1:0.00132, y7+1:0.00230, y8+1:-0.00002, y9+1:-0.00092, y10+1:-0.00034, y11+1:0.00020, y12+1:-0.00632, y13+1:0.00372, y19+2:-0.000…	{22692@[b3+1:-9.63, b4+1:0.85, b7+1:-3.85, b10+1:0.34, b12+1:-0.77, b15+2:-0.49, b16+2:-3.15, b17+2:0.59, b19+2:-0.34, b20+2:-0.72, b21+2:-0.69, b22+2:0.71, b23+2:-3.25];[y1+1:0.65, y2+1:-1.32, y3+1:0.03, y4+1:0.95, y5+1:2.22, y7+1:2.80, y8+1:-0.02, y9+1:-0.91, y10+1:-0.31, y11+1:0.17, y12+1:-5.01, y13+1:2.70, y19+2:-0.16, y22+3:18.97];[(M0-203.08)+3:-0.93];[D126+1:0.86, D138+1:0.67, D144+1:0.35,…	{22692@[b3+1:2834, b4+1:3574, b7+1:17821, b10+1:3248, b12+1:12717, b15+2:4687, b16+2:5731, b17+2:8218, b19+2:25347, b20+2:14678, b21+2:17875, b22+2:7325, b23+2:4902];[y1+1:11911, y2+1:4176, y3+1:5068, y4+1:4941, y5+1:9140, y7+1:19866, y8+1:108566, y9+1:21736, y10+1:35476, y11+1:26891, y12+1:2586, y13+1:4603, y19+2:2621, y22+3:13858];[(M0-203.08)+3:7708];[D126+1:28848, D138+1:25834, D144+1:26266, …	{22692@34}{22694@26}	T	0	0	0	1.0009233762655907	2.0114130967716903	12.118777093593792	1	6	203.07937	N1	False	0.9835700938512908	(N)	Level1b	[9,N1,0.224]	[367,N1,0.224]	{@0[9-0]}	{@9[0,0.224]}{@11[0,0.155]}{@22[0,0.155]}{@23[0,0.155]}{@27[0,0.155]}{@28[0,0.155]}
D:\GlycoData\CWQ-O\18-DeMucin\Raw\CWQ-O-293-1.raw	7469	35.491004074933336	7458	626.293701171875	3	1875.859274114988	Q9NUM3	Homo sapiens OX=9606	Zinc transporter ZIP9	[71 to 85]	HHQASETHNVIASDK	K,A	HHQASETHNVIAS[O-Glycosylation:N1 on X]DK	1	1875.871115076	48.212552696749285	0	{7469@[b2+1, b3+1, b6+1, b7+1, b8+2, b10+1];[y1+1, y2+1, y3+1, y4+1, y5+1, y6+1, y7+1, y8+1, y9+1, y12+1, y13+1];[(M0-203.08)+2];[D126+1, D138+1, D144+1, D168+1, D186+1, D204+1]}{7471@[b2+1, b11+1];[c1+1, c2+1, c3+1, c4+1, c5+1, c6+1, c7+1, c8+1, c9+1, c10+1, c11+1, c12+1, c13+1, c14+1];[y4+1, y12+1];[zDot2+1, zDot4+1, zDot7+1, zDot8+1, zDot9+1, zDot10+1, zDot11+1, zDot12+1, zDot13+1, zDot14+2, z…	{7469@[b2+1:275.12532, b3+1:403.18378, b6+1:690.29700, b7+1:791.34155, b8+2:464.70491, b10+1:1141.51306];[y1+1:147.11288, y2+1:262.13977, y3+1:349.17221, y4+1:420.20883, y5+1:533.29306, y6+1:632.36194, y7+1:746.40295, y8+1:883.46057, y9+1:984.51031, y12+1:1271.61292, y13+1:1399.68848];[(M0-203.08)+2:837.40263];[D126+1:126.05519, D138+1:138.05526, D144+1:144.06551, D168+1:168.06564, D186+1:186.076…	{7469@[b2+1:0.00022, b3+1:0.00010, b6+1:0.00158, b7+1:-0.00154, b8+2:0.00054, b10+1:-0.00028];[y1+1:0.00008, y2+1:0.00002, y3+1:0.00044, y4+1:-0.00006, y5+1:0.00011, y6+1:0.00057, y7+1:-0.00134, y8+1:-0.00264, y9+1:-0.00057, y12+1:-0.00971, y13+1:0.00728];[(M0-203.08)+2:-0.00103];[D126+1:0.00024, D138+1:0.00031, D144+1:-0.00001, D168+1:0.00013, D186+1:0.00038, D204+1:0.00014]}{7471@[b2+1:0.00127,…	{7469@[b2+1:0.81, b3+1:0.25, b6+1:2.30, b7+1:-1.95, b8+2:0.59, b10+1:-0.25];[y1+1:0.55, y2+1:0.09, y3+1:1.25, y4+1:-0.14, y5+1:0.20, y6+1:0.90, y7+1:-1.80, y8+1:-2.99, y9+1:-0.58, y12+1:-7.64, y13+1:5.20];[(M0-203.08)+2:-0.62];[D126+1:1.95, D138+1:2.29, D144+1:-0.07, D168+1:0.76, D186+1:2.04, D204+1:0.71]}{7471@[b2+1:4.64, b11+1:4.58];[c1+1:3.20, c2+1:4.06, c3+1:4.83, c4+1:3.63, c5+1:2.64, c6+1:4…	{7469@[b2+1:15514, b3+1:1766, b6+1:2380, b7+1:2417, b8+2:2531, b10+1:1545];[y1+1:4946, y2+1:2141, y3+1:3473, y4+1:5448, y5+1:4625, y6+1:1969, y7+1:2986, y8+1:1222, y9+1:1436, y12+1:3478, y13+1:2664];[(M0-203.08)+2:52622];[D126+1:18982, D138+1:17210, D144+1:15872, D168+1:5327, D186+1:23514, D204+1:25312]}{7471@[b2+1:3149, b11+1:2506];[c1+1:691, c2+1:1989, c3+1:2399, c4+1:3581, c5+1:5838, c6+1:5254…	{7469@24}{7471@36}	T	0	0	0	24.124088551681883	2.053637668705732	12.11656379316001	1	3	203.07937	N1	False	1.1577885818336602	(N)	Level1	[13,N1,1.000]	[83,N1,1.000]	{@0[13-0]}	{@5[0,0.000]}{@7[0,0.000]}{@13[0,1.000]}
D:\GlycoData\CWQ-O\18-DeMucin\Raw\CWQ-O-293-2.raw	30735	145.52635234133334	30721	1068.5084228515625	3	3202.5034391540503	O43670	Homo sapiens OX=9606	BUB3-interacting and GLEBS motif-containing protein ZNF207	[253 to 283]	PLFPSAGQMGTPVTSSSTASSNSESLSASSK	K,A	PLFPSAGQMGTPVT[O-Glycosylation:N1 on X]SSSTASSNSESLSASSK	1	3202.482344814	48.183705524809795	0	{30735@[b2+1, b3+1, b6+1, b8+1, b9+1, b11+1, b13+1];[y1+1, y2+1, y3+1, y4+1, y5+1, y6+1, y7+1, y8+1, y9+1, y10+1, y11+1, y12+1, y13+1, y14+1, y15+1, y16+1];[(M0-203.08)+2];[D126+1, D138+1, D144+1, D168+1, D186+1, D204+1]}{30737@[b11+1];[c4+1, c5+1, c7+1, c8+1, c9+1, c10+1, c14+1, c15+1, c16+1, c18+1];[y8+1, y12+1];[zDot4+1, zDot6+1, zDot7+1, zDot8+1, zDot9+1, zDot10+1, zDot11+1, zDot13+1, zDot14+…	{30735@[b2+1:211.14407, b3+1:358.21286, b6+1:613.33521, b8+1:798.41840, b9+1:929.45477, b11+1:1087.52649, b13+1:1283.64200];[y1+1:147.11259, y2+1:234.14462, y3+1:321.17682, y4+1:392.21515, y5+1:479.24660, y6+1:592.33392, y7+1:679.36163, y8+1:808.40631, y9+1:895.44604, y10+1:1009.48914, y11+1:1096.51651, y12+1:1183.54248, y13+1:1254.58926, y14+1:1355.61035, y15+1:1442.68530, y16+1:1529.70618];[(M0…	{30735@[b2+1:-0.00003, b3+1:0.00034, b6+1:0.00078, b8+1:0.00393, b9+1:-0.00018, b11+1:0.00240, b13+1:-0.00327];[y1+1:-0.00021, y2+1:-0.00021, y3+1:-0.00004, y4+1:0.00117, y5+1:0.00060, y6+1:0.00386, y7+1:-0.00046, y8+1:0.00162, y9+1:0.00933, y10+1:0.00949, y11+1:0.00484, y12+1:-0.00122, y13+1:0.00845, y14+1:-0.01814, y15+1:0.02478, y16+1:0.01363];[(M0-203.08)+2:-0.00978];[D126+1:-0.00005, D138+1:…	{30735@[b2+1:-0.15, b3+1:0.96, b6+1:1.28, b8+1:4.93, b9+1:-0.19, b11+1:2.21, b13+1:-2.55];[y1+1:-1.43, y2+1:-0.90, y3+1:-0.13, y4+1:3.00, y5+1:1.25, y6+1:6.52, y7+1:-0.68, y8+1:2.01, y9+1:10.43, y10+1:9.41, y11+1:4.42, y12+1:-1.03, y13+1:6.74, y14+1:-13.39, y15+1:17.19, y16+1:8.91];[(M0-203.08)+2:-3.26];[D126+1:-0.42, D138+1:1.01, D144+1:-2.10, D168+1:0.72, D186+1:1.05, D204+1:1.05]}{30737@[b11+1…	{30735@[b2+1:3977, b3+1:2184, b6+1:945, b8+1:2070, b9+1:1432, b11+1:3961, b13+1:967];[y1+1:2466, y2+1:1910, y3+1:3351, y4+1:1895, y5+1:3917, y6+1:924, y7+1:2390, y8+1:1820, y9+1:2247, y10+1:2021, y11+1:2069, y12+1:5336, y13+1:1802, y14+1:793, y15+1:1022, y16+1:773];[(M0-203.08)+2:40508];[D126+1:12136, D138+1:15523, D144+1:2979, D168+1:7479, D186+1:9322, D204+1:46635]}{30737@[b11+1:1304];[c4+1:950…	{30735@30}{30737@29}	T	0	0	0	21.07804255610808	1.0495105907152853	11.149128142875895	1	14	203.07937	N1	False	5.640320431098242	(N)	Level3			{@0[14-0]}{@0[11-0]}
D:\GlycoData\CWQ-O\18-DeMucin\Raw\CWQ-O-293-3.raw	19150	90.70066761146667	19135	834.4160025365981	2	1666.817452139438	Q99808	Homo sapiens OX=9606	Equilibrative nucleoside transporter 1	[59 to 73]	DAQASAAPAAPLPER	K,N	DAQAS[O-Glycosylation:N1 on X]AAPAAPLPER	1	1666.81622597	47.42948661694249	0	{19150@[b2+1, b3+1, b4+1, b5+1, b6+1, b7+1, b9+1, b10+1, b12+1];[y1+1, y3+1, y5+1, y6+1, y7+1, y8+1, y9+1, y10+1, y11+1, y12+1, y14+1];[(M0-203.08)+2];[D126+1, D138+1, D144+1, D168+1, D186+1, D204+1]}{19151@[b3+1, b4+1, b5+1, b6+1, b7+1, b9+1, b10+1, b12+1];[y3+1, y5+1, y6+1, y7+1, y8+1, y9+1, y10+1, y11+1, y12+1, y13+2];[zDot6+1, zDot9+1, zDot10+1, zDot11+1, zDot12+1, zDot14+1, zDot15+1];[(M0-20…	{19150@[b2+1:187.07158, b3+1:315.13057, b4+1:386.16798, b5+1:473.20010, b6+1:544.23755, b7+1:615.27458, b9+1:783.36438, b10+1:854.40212, b12+1:1064.54004];[y1+1:175.11929, y3+1:401.21527, y5+1:611.35240, y6+1:682.38997, y7+1:753.42725, y8+1:850.47984, y9+1:921.51724, y10+1:992.55474, y11+1:1079.58728, y12+1:1150.62361, y14+1:1349.71812];[(M0-203.08)+2:732.87734];[D126+1:126.05541, D138+1:138.0555…	{19150@[b2+1:0.00025, b3+1:0.00066, b4+1:0.00095, b5+1:0.00105, b6+1:0.00138, b7+1:0.00130, b9+1:0.00122, b10+1:0.00185, b12+1:0.00294];[y1+1:0.00034, y3+1:0.00096, y5+1:0.00126, y6+1:0.00172, y7+1:0.00188, y8+1:0.00171, y9+1:0.00200, y10+1:0.00238, y11+1:0.00289, y12+1:0.00212, y14+1:0.00093];[(M0-203.08)+2:0.00328];[D126+1:0.00047, D138+1:0.00057, D144+1:0.00053, D168+1:0.00037, D186+1:0.00072,…	{19150@[b2+1:1.32, b3+1:2.10, b4+1:2.48, b5+1:2.23, b6+1:2.54, b7+1:2.11, b9+1:1.56, b10+1:2.16, b12+1:2.76];[y1+1:1.96, y3+1:2.39, y5+1:2.06, y6+1:2.52, y7+1:2.50, y8+1:2.01, y9+1:2.17, y10+1:2.40, y11+1:2.68, y12+1:1.84, y14+1:0.69];[(M0-203.08)+2:2.24];[D126+1:3.72, D138+1:4.13, D144+1:3.72, D168+1:2.22, D186+1:3.90, D204+1:2.14]}{19151@[b3+1:2.83, b4+1:1.80, b5+1:3.07, b6+1:3.61, b7+1:2.95, b…	{19150@[b2+1:106972, b3+1:225853, b4+1:187521, b5+1:80866, b6+1:132352, b7+1:399171, b9+1:31499, b10+1:74935, b12+1:31612];[y1+1:121348, y3+1:231454, y5+1:270143, y6+1:96858, y7+1:26448, y8+1:929426, y9+1:260114, y10+1:136351, y11+1:145695, y12+1:88971, y14+1:46571];[(M0-203.08)+2:379239];[D126+1:803536, D138+1:548314, D144+1:591761, D168+1:239153, D186+1:1264196, D204+1:2415416]}{19151@[b3+1:166…	{19150@27}{19151@32}	T	0	0	0	6.063647561806131	2.0299614321490873	12.484375180681504	1	1	203.07937	N1	False	0.9317701447771778	(N)	Level1	[5,N1,1.000]	[63,N1,1.000]	{@0[5-0]}	{@5[0,1.000]}
D:\GlycoData\CWQ-O\18-DeMucin\Raw\CWQ-O-293-2.raw	22700	107.24817449679999	22686	928.7571747956338	3	2783.2496949862643	P02786	Homo sapiens OX=9606	Transferrin receptor protein 1	[101 to 120]	LAGTESPVREEPGEDFPAAR	R,R	LAGT[O-Glycosylation:H1N1A1 on X]ESPVREEPGEDFPAAR	1	2783.250871138	47.29844800681924	0	{22700@[b2+1, b11+1, b15+1];[y1+1, y4+1, y5+1, y6+1, y9+1, y10+1, y15+2, y18+2];[(M0-291.10)+2, (M0-453.15)+2, (M0-656.23)+2];[D126+1, D138+1, D144+1, D168+1, D186+1, D204+1, D274+1, D292+1, D366+1]}{22702@[c4+1, c5+1, c7+1, c8+1, c9+1, c10+1, c11+1, c13+1];[y1+1, y4+1, y5+1, y6+1, y8+1, y9+1, y10+1, y11+1, y12+1, y15+1];[zDot1+1, zDot2+1, zDot3+1, zDot5+1, zDot6+1, zDot7+1, zDot10+1, zDot11+1, z…	{22700@[b2+1:185.12849, b11+1:1169.57906, b15+1:1567.72099];[y1+1:175.11885, y4+1:414.24417, y5+1:561.31384, y6+1:676.33960, y9+1:959.45654, y10+1:1088.49402, y15+2:828.90254, y18+2:972.45874];[(M0-291.10)+2:1247.08428, (M0-453.15)+2:1166.05725, (M0-656.23)+2:1064.51829];[D126+1:126.05495, D138+1:138.05496, D144+1:144.06549, D168+1:168.06540, D186+1:186.07619, D204+1:204.08675, D274+1:274.09210, …	{22700@[b2+1:0.00004, b11+1:-0.00063, b15+1:-0.00247];[y1+1:-0.00010, y4+1:-0.00177, y5+1:-0.00052, y6+1:-0.00170, y9+1:-0.00158, y10+1:-0.00670, y15+2:0.00019, y18+2:0.00084];[(M0-291.10)+2:-0.00144, (M0-453.15)+2:-0.00268, (M0-656.23)+2:-0.00123];[D126+1:0.00001, D138+1:0.00002, D144+1:-0.00003, D168+1:-0.00012, D186+1:0.00011, D204+1:0.00010, D274+1:-0.00002, D292+1:-0.00015, D366+1:-0.00013]}…	{22700@[b2+1:0.22, b11+1:-0.54, b15+1:-1.58];[y1+1:-0.58, y4+1:-4.29, y5+1:-0.92, y6+1:-2.52, y9+1:-1.65, y10+1:-6.16, y15+2:0.11, y18+2:0.43];[(M0-291.10)+2:-0.58, (M0-453.15)+2:-1.15, (M0-656.23)+2:-0.58];[D126+1:0.06, D138+1:0.11, D144+1:-0.18, D168+1:-0.70, D186+1:0.60, D204+1:0.49, D274+1:-0.09, D292+1:-0.51, D366+1:-0.35]}{22702@[c4+1:5.71, c5+1:2.59, c7+1:9.07, c8+1:-2.80, c9+1:0.15, c10+1…	{22700@[b2+1:2422, b11+1:5073, b15+1:8690];[y1+1:8211, y4+1:3882, y5+1:32398, y6+1:2906, y9+1:8946, y10+1:2009, y15+2:7271, y18+2:6649];[(M0-291.10)+2:40528, (M0-453.15)+2:29271, (M0-656.23)+2:199830];[D126+1:24156, D138+1:12278, D144+1:9818, D168+1:6961, D186+1:32368, D204+1:47425, D274+1:55601, D292+1:19257, D366+1:14355]}{22702@[c4+1:4046, c5+1:3627, c7+1:2082, c8+1:4953, c9+1:2643, c10+1:7145…	{22700@23}{22702@40}	T	0	0	0	20.135778080130756	6.164136940359464	16.139080719199278	1	2	656.22761	H1N1A1	False	1.2505337935291503	(N(H(A)))	Level1	[4,H1N1A1,1.000]	[104,H1N1A1,1.000]	{@7[4-4]}	{@4[4,1.000]}{@6[4,0.000]}
D:\GlycoData\CWQ-O\18-DeMucin\Raw\CWQ-O-293-3.raw	19070	90.34110582853333	19057	556.6133784098263	3	1666.8183058288419	Q99808	Homo sapiens OX=9606	Equilibrative nucleoside transporter 1	[59 to 73]	DAQASAAPAAPLPER	K,N	DAQAS[O-Glycosylation:N1 on X]AAPAAPLPER	1	1666.81622597	47.0767364049954	0	{19070@[b2+1, b3+1, b4+1, b5+1, b6+1, b7+1];[y1+1, y3+1, y5+2, y6+1, y8+2, y9+1, y10+1, y11+1, y12+1];[(M0-203.08)+2];[D126+1, D138+1, D144+1, D168+1, D186+1, D204+1]}{19072@[b3+1, b4+1, b5+1, b6+1, b7+1];[c3+1, c6+1, c8+1, c9+1, c11+1, c13+1, c14+1];[y1+1, y3+1, y5+1, y6+1, y8+2, y9+1, y10+1, y11+1, y14+1];[zDot1+1, zDot6+1, zDot7+1, zDot9+1, zDot10+1, zDot11+1, zDot12+1, zDot13+1, zDot14+2, zDo…	{19070@[b2+1:187.07152, b3+1:315.13043, b4+1:386.16769, b5+1:473.19998, b6+1:544.23694, b7+1:615.27427];[y1+1:175.11926, y3+1:401.21491, y5+2:306.17980, y6+1:682.39062, y8+2:425.74354, y9+1:921.51746, y10+1:992.55535, y11+1:1079.58603, y12+1:1150.62451];[(M0-203.08)+2:732.87734];[D126+1:126.05523, D138+1:138.05524, D144+1:144.06580, D168+1:168.06581, D186+1:186.07678, D204+1:204.08725]}{19072@[b3…	{19070@[b2+1:0.00018, b3+1:0.00052, b4+1:0.00067, b5+1:0.00093, b6+1:0.00077, b7+1:0.00099];[y1+1:0.00031, y3+1:0.00061, y5+2:0.00119, y6+1:0.00237, y8+2:0.00167, y9+1:0.00222, y10+1:0.00299, y11+1:0.00165, y12+1:0.00301];[(M0-203.08)+2:0.00328];[D126+1:0.00028, D138+1:0.00029, D144+1:0.00028, D168+1:0.00029, D186+1:0.00071, D204+1:0.00060]}{19072@[b3+1:0.00095, b4+1:0.00082, b5+1:0.00227, b6+1:0…	{19070@[b2+1:0.99, b3+1:1.66, b4+1:1.74, b5+1:1.97, b6+1:1.42, b7+1:1.61];[y1+1:1.78, y3+1:1.51, y5+2:1.95, y6+1:3.48, y8+2:1.96, y9+1:2.41, y10+1:3.02, y11+1:1.53, y12+1:2.62];[(M0-203.08)+2:2.24];[D126+1:2.26, D138+1:2.12, D144+1:1.95, D168+1:1.76, D186+1:3.82, D204+1:2.97]}{19072@[b3+1:3.02, b4+1:2.13, b5+1:4.81, b6+1:5.24, b7+1:1.46];[c3+1:3.79, c6+1:4.74, c8+1:-0.74, c9+1:1.86, c11+1:3.57, c…	{19070@[b2+1:15251, b3+1:23263, b4+1:18354, b5+1:8451, b6+1:14345, b7+1:39928];[y1+1:29149, y3+1:29762, y5+2:24125, y6+1:9998, y8+2:12592, y9+1:23919, y10+1:13264, y11+1:17937, y12+1:11649];[(M0-203.08)+2:10100];[D126+1:58676, D138+1:39089, D144+1:42795, D168+1:14252, D186+1:76786, D204+1:112946]}{19072@[b3+1:5887, b4+1:8138, b5+1:6047, b6+1:7544, b7+1:17836];[c3+1:9155, c6+1:7126, c8+1:15089, c9…	{19070@22}{19072@36}	T	0	0	0	16.028968753219967	1.0013433076038636	11.057156958467957	1	1	203.07937	N1	False	0.9134007448012424	(N)	Level1	[5,N1,1.000]	[63,N1,1.000]	{@0[5-0]}	{@5[0,1.000]}
D:\GlycoData\CWQ-O\18-DeMucin\Raw\CWQ-O-293-1.raw	38033	172.78706651253333	38022	658.6435778430158	3	1972.9089041284103	P27824	Homo sapiens OX=9606	Calnexin	[62 to 77]	APVPTGEVYFADSFDR	K,G	APVPTGEVYFADS[O-Glycosylation:N1 on X]FDR	1	1972.905434899	46.50130087901363	0	{38033@[b2+1, b3+1, b4+1, b5+1, b6+1, b7+1, b8+1, b9+1, b10+1, b11+1, b12+1];[y1+1, y2+1, y3+1, y4+1, y5+1, y6+1, y7+2, y8+2, y9+1, y11+1, y12+1, y13+2, y14+2];[(M0-203.08)+2];[D126+1, D138+1, D144+1, D168+1, D186+1, D204+1]}{38035@[b2+1, b3+1, b7+1, b8+1, b9+1, b10+1, b11+1, b12+1];[c2+1, c12+2];[y1+1, y2+1, y3+1, y4+1, y5+1, y6+1, y7+2, y8+2, y13+2, y14+2];[(M0-203.08)+2];[D126+1, D138+1, D144+…	{38033@[b2+1:169.09784, b3+1:268.16605, b4+1:365.21844, b5+1:466.26736, b6+1:523.28961, b7+1:652.33063, b8+1:751.40272, b9+1:914.46368, b10+1:1061.53269, b11+1:1132.56954, b12+1:1247.59631];[y1+1:175.11934, y2+1:290.14645, y3+1:437.21591, y4+1:524.24756, y5+1:639.27481, y6+1:710.31195, y7+2:429.19396, y8+2:510.72554, y9+1:1119.51660, y11+1:1305.57642, y12+1:1406.62390, y13+2:752.34278, y14+2:801.…	{38033@[b2+1:0.00069, b3+1:0.00048, b4+1:0.00011, b5+1:0.00135, b6+1:0.00214, b7+1:0.00056, b8+1:0.00424, b9+1:0.00187, b10+1:0.00247, b11+1:0.00220, b12+1:0.00203];[y1+1:0.00039, y2+1:0.00056, y3+1:0.00160, y4+1:0.00122, y5+1:0.00153, y6+1:0.00156, y7+2:0.00184, y8+2:0.00167, y9+1:0.00605, y11+1:0.00181, y12+1:0.00162, y13+2:0.00323, y14+2:0.00256];[(M0-203.08)+2:0.00435];[D126+1:0.00046, D138+1…	{38033@[b2+1:4.08, b3+1:1.79, b4+1:0.31, b5+1:2.91, b6+1:4.09, b7+1:0.86, b8+1:5.64, b9+1:2.05, b10+1:2.32, b11+1:1.94, b12+1:1.63];[y1+1:2.22, y2+1:1.93, y3+1:3.68, y4+1:2.33, y5+1:2.40, y6+1:2.19, y7+2:2.15, y8+2:1.64, y9+1:5.41, y11+1:1.39, y12+1:1.15, y13+2:2.15, y14+2:1.60];[(M0-203.08)+2:2.46];[D126+1:3.69, D138+1:4.18, D144+1:3.56, D168+1:2.49, D186+1:3.77, D204+1:2.14]}{38035@[b2+1:4.17, …	{38033@[b2+1:231292, b3+1:95758, b4+1:9717, b5+1:10031, b6+1:6240, b7+1:44418, b8+1:129923, b9+1:120143, b10+1:46975, b11+1:26127, b12+1:22272];[y1+1:200847, y2+1:34141, y3+1:72121, y4+1:295354, y5+1:336765, y6+1:355802, y7+2:89630, y8+2:39854, y9+1:36332, y11+1:32137, y12+1:22459, y13+2:138748, y14+2:15759];[(M0-203.08)+2:537683];[D126+1:314768, D138+1:347904, D144+1:359593, D168+1:126382, D186+…	{38033@31}{38035@27}	T	0	0	0	2.004647933330638	2.138195964054602	12.319025631299802	1	2	203.07937	N1	False	0.9759193267562474	(N)	Level1	[13,N1,0.850]	[74,N1,0.850]	{@0[13-0]}	{@5[0,0.150]}{@13[0,0.850]}
D:\GlycoData\CWQ-O\18-DeMucin\Raw\CWQ-O-293-3.raw	20097	94.81099903173335	20083	840.9648437500002	2	1679.9151345662424	Q8IYS2	Homo sapiens OX=9606	Uncharacterized protein KIAA2013	[215 to 230]	VAALQTVGPTAGPAPK	R,A	VAALQTVGPT[O-Glycosylation:N1 on X]AGPAPK	1	1679.909398081	46.482069406540376	0	{20097@[b2+1, b3+1, b4+1, b5+1, b6+1, b7+1, b11+1, b14+1];[y1+1, y2+1, y3+1, y4+1, y5+1, y6+1, y7+1, y8+1, y9+1, y10+1, y11+1, y12+1, y13+1, y14+1];[(M0-203.08)+2];[D126+1, D138+1, D144+1, D168+1, D186+1, D204+1]}{20099@[b2+1, b3+1, b4+1, b5+1, b6+1, b7+1, b11+1, b12+1, b14+1];[c4+1];[y2+1, y4+1, y5+1, y6+1, y8+1, y9+1, y10+1, y11+1, y12+2, y13+2, y14+1];[zDot16+1];[(M0-203.08)+2];[D126+1, D138+1…	{20097@[b2+1:171.11324, b3+1:242.15004, b4+1:355.23434, b5+1:483.29265, b6+1:584.34147, b7+1:683.40936, b11+1:1009.57227, b14+1:1234.68106];[y1+1:147.11290, y2+1:244.16613, y3+1:315.20261, y4+1:412.25557, y5+1:469.27738, y6+1:540.31473, y7+1:641.36182, y8+1:738.41516, y9+1:795.43640, y10+1:894.50517, y11+1:995.55284, y12+1:1123.61038, y13+1:1236.69491, y14+1:1307.73367];[(M0-203.08)+2:739.42284];…	{20097@[b2+1:0.00043, b3+1:0.00012, b4+1:0.00036, b5+1:0.00009, b6+1:0.00123, b7+1:0.00071, b11+1:0.00459, b14+1:0.00204];[y1+1:0.00010, y2+1:0.00056, y3+1:-0.00008, y4+1:0.00013, y5+1:0.00047, y6+1:0.00070, y7+1:0.00011, y8+1:0.00070, y9+1:0.00048, y10+1:0.00083, y11+1:0.00082, y12+1:-0.00021, y13+1:0.00025, y14+1:0.00189];[(M0-203.08)+2:0.00109];[D126+1:0.00027, D138+1:0.00037, D144+1:0.00036, …	{20097@[b2+1:2.54, b3+1:0.50, b4+1:1.01, b5+1:0.20, b6+1:2.11, b7+1:1.04, b11+1:4.55, b14+1:1.66];[y1+1:0.65, y2+1:2.31, y3+1:-0.24, y4+1:0.31, y5+1:1.00, y6+1:1.30, y7+1:0.18, y8+1:0.94, y9+1:0.60, y10+1:0.93, y11+1:0.82, y12+1:-0.19, y13+1:0.20, y14+1:1.45];[(M0-203.08)+2:0.74];[D126+1:2.13, D138+1:2.68, D144+1:2.54, D168+1:1.03, D186+1:2.58, D204+1:2.37]}{20099@[b2+1:3.34, b3+1:4.87, b4+1:3.29…	{20097@[b2+1:78409, b3+1:183499, b4+1:44000, b5+1:33749, b6+1:30244, b7+1:54605, b11+1:5017, b14+1:5892];[y1+1:9685, y2+1:75981, y3+1:5371, y4+1:42760, y5+1:73055, y6+1:34650, y7+1:7593, y8+1:77323, y9+1:224983, y10+1:68375, y11+1:82593, y12+1:38638, y13+1:11436, y14+1:7667];[(M0-203.08)+2:336422];[D126+1:79798, D138+1:61138, D144+1:70671, D168+1:29306, D186+1:143726, D204+1:241643]}{20099@[b2+1:…	{20097@29}{20099@29}	T	0	0	0	2.00215588493179	2.1241126562377657	12.213245433814432	1	2	203.07937	N1	False	0.8760928236678861	(N)	Level3			{@0[10-0]}{@0[6-0]}
D:\GlycoData\CWQ-O\18-DeMucin\Raw\CWQ-O-293-2.raw	24188	114.70416868773333	24179	896.4751995646452	2	1790.9358461955323	P51610	Homo sapiens OX=9606	Host cell factor 1	[579 to 594]	TMAVTPGTTTLPATVK	K,V	T[O-Glycosylation:N1 on X]MAVTPGTTTLPATVK	1	1790.9335644	46.38193519397863	0	{24188@[b2+1, b3+1, b4+1, b5+1, b8+1, b11+1];[y1+1, y2+1, y3+1, y5+1, y6+1, y7+1, y8+1, y9+1, y10+1, y11+1, y12+1, y13+1, y14+1];[(M0-203.08)+1];[D126+1, D138+1, D144+1, D168+1, D186+1, D204+1]}{24190@[b3+1, b4+1, b5+1];[c7+1, c8+1, c10+1, c12+1, c13+1, c14+1, c15+1];[y2+1, y8+1, y11+1, y12+1, y14+1];[zDot6+1, zDot7+1, zDot8+1, zDot9+1, zDot10+1, zDot12+1, zDot13+1, zDot14+1, zDot15+1, zDot16+1];…	{24188@[b2+1:233.09541, b3+1:304.13246, b4+1:403.20048, b5+1:504.24865, b8+1:759.36804, b11+1:1074.54696];[y1+1:147.11267, y2+1:246.18138, y3+1:347.22769, y5+1:515.31916, y6+1:628.40156, y7+1:729.44775, y8+1:830.49648, y9+1:931.54620, y10+1:988.56454, y11+1:1085.61890, y12+1:1186.66461, y13+1:1285.73376, y14+1:1356.76762];[(M0-203.08)+1:1588.86020];[D126+1:126.05506, D138+1:138.05514, D144+1:144.…	{24188@[b2+1:-0.00003, b3+1:-0.00009, b4+1:-0.00049, b5+1:0.00000, b8+1:-0.00251, b11+1:-0.00301];[y1+1:-0.00013, y2+1:0.00016, y3+1:-0.00120, y5+1:0.00038, y6+1:-0.00128, y7+1:-0.00276, y8+1:-0.00172, y9+1:0.00033, y10+1:-0.00280, y11+1:-0.00120, y12+1:-0.00317, y13+1:-0.00243, y14+1:-0.00569];[(M0-203.08)+1:-0.00127];[D126+1:0.00011, D138+1:0.00019, D144+1:-0.00004, D168+1:0.00007, D186+1:0.000…	{24188@[b2+1:-0.12, b3+1:-0.30, b4+1:-1.21, b5+1:0.00, b8+1:-3.31, b11+1:-2.81];[y1+1:-0.91, y2+1:0.67, y3+1:-3.48, y5+1:0.74, y6+1:-2.04, y7+1:-3.79, y8+1:-2.07, y9+1:0.35, y10+1:-2.84, y11+1:-1.11, y12+1:-2.67, y13+1:-1.89, y14+1:-4.19];[(M0-203.08)+1:-0.80];[D126+1:0.91, D138+1:1.40, D144+1:-0.29, D168+1:0.40, D186+1:0.97, D204+1:0.41]}{24190@[b3+1:4.18, b4+1:-1.09, b5+1:-1.13];[c7+1:11.80, c8…	{24188@[b2+1:17005, b3+1:25171, b4+1:12499, b5+1:17697, b8+1:1497, b11+1:2936];[y1+1:1671, y2+1:1142, y3+1:1980, y5+1:27757, y6+1:3862, y7+1:3877, y8+1:3666, y9+1:2223, y10+1:4429, y11+1:59660, y12+1:21682, y13+1:5253, y14+1:3296];[(M0-203.08)+1:42254];[D126+1:31575, D138+1:22024, D144+1:4478, D168+1:10205, D186+1:15303, D204+1:50969]}{24190@[b3+1:1395, b4+1:1247, b5+1:3090];[c7+1:719, c8+1:839, …	{24188@26}{24190@30}	T	0	0	0	16.174055252796514	2.0492196216026866	10.129345893266617	1	6	203.07937	N1	False	5.294334700621113	(N)	Level1	[1,N1,1.000]	[579,N1,1.000]	{@0[1-0]}	{@1[0,1.000]}{@5[0,0.000]}{@8[0,0.000]}{@9[0,0.000]}{@10[0,0.000]}{@14[0,0.000]}
D:\GlycoData\CWQ-O\18-DeMucin\Raw\CWQ-O-293-2.raw	5108	22.7413433552	5105	469.97538318361	4	1875.8724268669241	Q9NUM3	Homo sapiens OX=9606	Zinc transporter ZIP9	[71 to 85]	HHQASETHNVIASDK	K,A	HHQASETHNVIAS[O-Glycosylation:N1 on X]DK	1	1875.871115076	46.30173409070872	0	{5108@[b2+1, b3+1, b4+1, b6+1, b7+1, b8+2, b9+2, b10+2, b14+2];[y1+1, y2+1, y3+1, y4+1, y5+1, y6+1, y7+1, y8+1, y9+2, y11+1, y13+2, y14+3];[(M0-203.08)+3];[D126+1, D138+1, D144+1, D168+1, D186+1, D204+1]}{5110@[b2+1];[c1+1, c3+1, c4+1, c5+1, c6+1, c7+1, c8+1, c9+2, c10+2, c11+2, c12+2, c13+1, c14+2];[y4+1, y12+2];[zDot4+1, zDot5+1, zDot6+1, zDot7+1, zDot8+1, zDot10+1, zDot12+2];[(M0-203.08)+3];[D…	{5108@[b2+1:275.12541, b3+1:403.18369, b4+1:474.22018, b6+1:690.29639, b7+1:791.34336, b8+2:464.70494, b9+2:521.72565, b10+2:571.25975, b14+2:764.35063];[y1+1:147.11285, y2+1:262.13998, y3+1:349.17151, y4+1:420.20825, y5+1:533.29297, y6+1:632.36195, y7+1:746.40387, y8+1:883.46478, y9+2:492.75943, y11+1:1200.58315, y13+2:700.34471, y14+3:512.91844];[(M0-203.08)+3:558.60475];[D126+1:126.05525, D138…	{5108@[b2+1:0.00031, b3+1:0.00001, b4+1:-0.00061, b6+1:0.00097, b7+1:0.00027, b8+2:0.00060, b9+2:-0.00090, b10+2:-0.00112, b14+2:0.00050];[y1+1:0.00005, y2+1:0.00024, y3+1:-0.00027, y4+1:-0.00064, y5+1:0.00002, y6+1:0.00059, y7+1:-0.00043, y8+1:0.00158, y9+2:0.00069, y11+1:-0.00235, y13+2:0.00094, y14+3:0.00066];[(M0-203.08)+3:0.00068];[D126+1:0.00031, D138+1:0.00031, D144+1:0.00030, D168+1:0.000…	{5108@[b2+1:1.14, b3+1:0.02, b4+1:-1.28, b6+1:1.41, b7+1:0.34, b8+2:0.65, b9+2:-0.87, b10+2:-0.99, b14+2:0.33];[y1+1:0.34, y2+1:0.91, y3+1:-0.77, y4+1:-1.52, y5+1:0.03, y6+1:0.93, y7+1:-0.57, y8+1:1.79, y9+2:0.70, y11+1:-1.96, y13+2:0.67, y14+3:0.43];[(M0-203.08)+3:0.41];[D126+1:2.44, D138+1:2.29, D144+1:2.06, D168+1:0.58, D186+1:1.75, D204+1:1.61]}{5110@[b2+1:2.42];[c1+1:-0.86, c3+1:1.74, c4+1:1…	{5108@[b2+1:19448, b3+1:3093, b4+1:1980, b6+1:3740, b7+1:4486, b8+2:6323, b9+2:15587, b10+2:10204, b14+2:3392];[y1+1:10430, y2+1:4881, y3+1:7310, y4+1:13485, y5+1:11489, y6+1:5200, y7+1:11327, y8+1:2497, y9+2:3410, y11+1:2210, y13+2:3897, y14+3:10199];[(M0-203.08)+3:105879];[D126+1:22205, D138+1:26528, D144+1:25901, D168+1:6705, D186+1:28463, D204+1:20649]}{5110@[b2+1:8253];[c1+1:1475, c3+1:5192,…	{5108@28}{5110@30}	T	0	0	0	20.133487182308418	2.0877043136759865	12.104471051426248	1	3	203.07937	N1	False	1.0178978203870896	(N)	Level1	[13,N1,1.000]	[83,N1,1.000]	{@0[13-0]}	{@5[0,0.000]}{@7[0,0.000]}{@13[0,1.000]}
D:\GlycoData\CWQ-O\18-DeMucin\Raw\CWQ-O-293-2.raw	20777	98.12461493386667	20771	777.709856200606	3	2330.107739201181	P02786	Homo sapiens OX=9606	Transferrin receptor protein 1	[101 to 120]	LAGTESPVREEPGEDFPAAR	R,R	LAGT[O-Glycosylation:N1 on X]ESPVREEPGEDFPAAR	1	2330.102631138	46.29703862339067	0	{20777@[b2+1, b3+1, b11+1, b15+1];[y1+1, y4+1, y5+1, y6+1, y9+1, y15+2, y16+2, y18+2];[(M0-203.08)+2];[D126+1, D138+1, D144+1, D168+1, D186+1, D204+1]}{20779@[b2+1, b3+1, b11+1];[c4+1, c5+1, c8+1, c9+1, c10+1, c13+1, c14+1, c15+1];[y1+1, y4+1, y5+1, y6+1, y9+1, y10+1, y14+1, y16+2, y18+2];[zDot1+1, zDot2+1, zDot3+1, zDot5+1, zDot6+1, zDot7+1, zDot10+1, zDot11+1, zDot12+1, zDot15+1, zDot16+2, zDot…	{20777@[b2+1:185.12839, b3+1:242.14983, b11+1:1169.57637, b15+1:1567.72066];[y1+1:175.11893, y4+1:414.24573, y5+1:561.31469, y6+1:676.34137, y9+1:959.45626, y15+2:828.90112, y16+2:893.42293, y18+2:972.45642];[(M0-203.08)+2:1064.51798];[D126+1:126.05492, D138+1:138.05493, D144+1:144.06546, D168+1:168.06546, D186+1:186.07630, D204+1:204.08687]}{20779@[b2+1:185.12918, b3+1:242.15085, b11+1:1169.5851…	{20777@[b2+1:-0.00007, b3+1:-0.00009, b11+1:-0.00332, b15+1:-0.00280];[y1+1:-0.00003, y4+1:-0.00022, y5+1:0.00034, y6+1:0.00007, y9+1:-0.00186, y15+2:-0.00265, y16+2:-0.00163, y18+2:-0.00380];[(M0-203.08)+2:-0.00185];[D126+1:-0.00003, D138+1:-0.00001, D144+1:-0.00006, D168+1:-0.00006, D186+1:0.00023, D204+1:0.00022]}{20779@[b2+1:0.00073, b3+1:0.00093, b11+1:0.00541];[c4+1:0.00111, c5+1:0.00492, c…	{20777@[b2+1:-0.36, b3+1:-0.38, b11+1:-2.84, b15+1:-1.78];[y1+1:-0.14, y4+1:-0.52, y5+1:0.60, y6+1:0.10, y9+1:-1.94, y15+2:-1.60, y16+2:-0.91, y18+2:-1.96];[(M0-203.08)+2:-0.87];[D126+1:-0.24, D138+1:-0.11, D144+1:-0.39, D168+1:-0.34, D186+1:1.22, D204+1:1.09]}{20779@[b2+1:3.95, b3+1:3.86, b11+1:4.63];[c4+1:1.98, c5+1:7.12, c8+1:3.95, c9+1:-1.68, c10+1:2.03, c13+1:0.82, c14+1:1.25, c15+1:-2.11];[…	{20777@[b2+1:7562, b3+1:3751, b11+1:7098, b15+1:10716];[y1+1:9374, y4+1:7082, y5+1:36502, y6+1:3524, y9+1:16151, y15+2:10511, y16+2:4865, y18+2:10827];[(M0-203.08)+2:236975];[D126+1:31417, D138+1:25489, D144+1:25909, D168+1:11319, D186+1:55439, D204+1:86044]}{20779@[b2+1:3255, b3+1:2216, b11+1:2686];[c4+1:2657, c5+1:4369, c8+1:5743, c9+1:5966, c10+1:13303, c13+1:6827, c14+1:6018, c15+1:3069];[y1+…	{20777@19}{20779@39}	T	0	0	0	20.119002984174987	2.1352221830499065	12.19153652958175	1	2	203.07937	N1	False	0.9837751722360981	(N)	Level1	[4,N1,1.000]	[104,N1,1.000]	{@0[4-0]}	{@4[0,1.000]}{@6[0,0.000]}
D:\GlycoData\CWQ-O\18-DeMucin\Raw\CWQ-O-293-3.raw	37904	165.4402244648	37892	658.640148296508	3	1972.898615488887	P27824	Homo sapiens OX=9606	Calnexin	[62 to 77]	APVPTGEVYFADSFDR	K,G	APVPTGEVYFADS[O-Glycosylation:N1 on X]FDR	1	1972.905434899	45.46458636961472	0	{37904@[b2+1, b3+1, b4+1, b5+1, b6+1, b7+1, b8+1, b9+1, b10+1, b11+1, b12+1];[y1+1, y2+1, y3+1, y4+1, y5+1, y6+1, y7+2, y8+2, y9+1, y11+1, y12+1, y13+2, y14+2];[(M0-203.08)+2];[D126+1, D138+1, D144+1, D168+1, D186+1, D204+1]}{37906@[b2+1, b3+1, b7+1, b8+1, b9+1, b10+1, b11+1, b12+1];[c12+2];[y1+1, y2+1, y3+1, y4+1, y5+1, y6+1, y7+2, y8+2, y13+2, y14+2];[(M0-203.08)+2];[D126+1, D138+1, D144+1, D16…	{37904@[b2+1:169.09776, b3+1:268.16599, b4+1:365.21887, b5+1:466.26724, b6+1:523.28937, b7+1:652.32983, b8+1:751.40205, b9+1:914.46313, b10+1:1061.53091, b11+1:1132.56864, b12+1:1247.59558];[y1+1:175.11925, y2+1:290.14636, y3+1:437.21490, y4+1:524.24737, y5+1:639.27439, y6+1:710.31096, y7+2:429.19343, y8+2:510.72565, y9+1:1119.50498, y11+1:1305.57605, y12+1:1406.62313, y13+2:752.34215, y14+2:801.…	{37904@[b2+1:0.00060, b3+1:0.00042, b4+1:0.00054, b5+1:0.00123, b6+1:0.00189, b7+1:-0.00023, b8+1:0.00356, b9+1:0.00133, b10+1:0.00069, b11+1:0.00130, b12+1:0.00130];[y1+1:0.00030, y2+1:0.00047, y3+1:0.00060, y4+1:0.00103, y5+1:0.00111, y6+1:0.00056, y7+2:0.00078, y8+2:0.00188, y9+1:-0.00557, y11+1:0.00144, y12+1:0.00084, y13+2:0.00198, y14+2:0.00267];[(M0-203.08)+2:0.00289];[D126+1:0.00039, D138…	{37904@[b2+1:3.58, b3+1:1.56, b4+1:1.48, b5+1:2.65, b6+1:3.63, b7+1:-0.36, b8+1:4.75, b9+1:1.45, b10+1:0.65, b11+1:1.15, b12+1:1.04];[y1+1:1.70, y2+1:1.62, y3+1:1.37, y4+1:1.98, y5+1:1.73, y6+1:0.79, y7+2:0.91, y8+2:1.85, y9+1:-4.98, y11+1:1.11, y12+1:0.60, y13+2:1.32, y14+2:1.67];[(M0-203.08)+2:1.63];[D126+1:3.08, D138+1:3.74, D144+1:2.54, D168+1:3.50, D186+1:3.32, D204+1:1.54]}{37906@[b2+1:3.99…	{37904@[b2+1:204373, b3+1:82214, b4+1:10544, b5+1:8281, b6+1:6416, b7+1:46162, b8+1:127928, b9+1:131682, b10+1:43841, b11+1:26300, b12+1:20470];[y1+1:193168, y2+1:31813, y3+1:61545, y4+1:271479, y5+1:307062, y6+1:332026, y7+2:75307, y8+2:25590, y9+1:36347, y11+1:33251, y12+1:19419, y13+2:137808, y14+2:17178];[(M0-203.08)+2:520308];[D126+1:281564, D138+1:316359, D144+1:321186, D168+1:104324, D186+…	{37904@31}{37906@26}	T	0	0	0	1.0029527747823426	2.130152524995074	12.28237905139223	1	2	203.07937	N1	False	0.9818133378271207	(N)	Level1b	[13,N1,0.747]	[74,N1,0.747]	{@0[13-0]}	{@5[0,0.253]}{@13[0,0.747]}
D:\GlycoData\CWQ-O\18-DeMucin\Raw\CWQ-O-293-2.raw	24115	114.33231204453334	24104	896.4749349874008	2	1790.9353170410436	P51610	Homo sapiens OX=9606	Host cell factor 1	[579 to 594]	TMAVTPGTTTLPATVK	K,V	T[O-Glycosylation:N1 on X]MAVTPGTTTLPATVK	1	1790.9335644	45.39454861531071	0	{24115@[b2+1, b3+1, b4+1, b5+1, b9+1, b10+1, b11+1];[y1+1, y2+1, y3+1, y5+1, y6+1, y7+1, y8+1, y9+1, y10+1, y11+1, y12+1, y13+1, y14+2];[(M0-203.08)+1];[D126+1, D138+1, D144+1, D168+1, D186+1, D204+1]}{24117@[b2+1, b3+1, b4+1, b5+1];[c10+1, c12+1, c13+1, c14+1, c15+1];[y5+1, y11+1, y12+1, y14+1];[zDot6+1, zDot7+1, zDot8+1, zDot9+1, zDot10+1, zDot12+1, zDot13+1, zDot14+1, zDot15+1, zDot16+1];[(M0-…	{24115@[b2+1:233.09538, b3+1:304.13222, b4+1:403.20071, b5+1:504.24740, b9+1:860.43219, b10+1:961.46271, b11+1:1074.54659];[y1+1:147.11263, y2+1:246.18121, y3+1:347.22870, y5+1:515.31836, y6+1:628.40338, y7+1:729.44989, y8+1:830.49941, y9+1:931.54248, y10+1:988.56814, y11+1:1085.61810, y12+1:1186.66650, y13+1:1285.73141, y14+2:678.89069];[(M0-203.08)+1:1588.86002];[D126+1:126.05503, D138+1:138.05…	{24115@[b2+1:-0.00006, b3+1:-0.00033, b4+1:-0.00026, b5+1:-0.00125, b9+1:0.01396, b10+1:-0.00320, b11+1:-0.00338];[y1+1:-0.00018, y2+1:-0.00000, y3+1:-0.00020, y5+1:-0.00041, y6+1:0.00054, y7+1:-0.00063, y8+1:0.00121, y9+1:-0.00339, y10+1:0.00080, y11+1:-0.00200, y12+1:-0.00128, y13+1:-0.00478, y14+2:0.00080];[(M0-203.08)+1:-0.00145];[D126+1:0.00008, D138+1:0.00013, D144+1:-0.00007, D168+1:-0.000…	{24115@[b2+1:-0.25, b3+1:-1.10, b4+1:-0.64, b5+1:-2.48, b9+1:16.24, b10+1:-3.33, b11+1:-3.15];[y1+1:-1.23, y2+1:-0.02, y3+1:-0.57, y5+1:-0.81, y6+1:0.87, y7+1:-0.86, y8+1:1.46, y9+1:-3.65, y10+1:0.81, y11+1:-1.84, y12+1:-1.08, y13+1:-3.72, y14+2:0.59];[(M0-203.08)+1:-0.91];[D126+1:0.64, D138+1:0.95, D144+1:-0.50, D168+1:-0.34, D186+1:0.81, D204+1:0.37]}{24117@[b2+1:2.32, b3+1:-0.56, b4+1:1.11, b5…	{24115@[b2+1:14719, b3+1:22907, b4+1:11636, b5+1:14922, b9+1:907, b10+1:975, b11+1:2470];[y1+1:1453, y2+1:1299, y3+1:1835, y5+1:26095, y6+1:2941, y7+1:2393, y8+1:2920, y9+1:1497, y10+1:3510, y11+1:51550, y12+1:20258, y13+1:4073, y14+2:1248];[(M0-203.08)+1:38998];[D126+1:26585, D138+1:21785, D144+1:4301, D168+1:9545, D186+1:13491, D204+1:43799]}{24117@[b2+1:615, b3+1:900, b4+1:1164, b5+1:1972];[c1…	{24115@27}{24117@28}	T	0	0	0	14.137813291516089	2.0458651724915526	10.134423683285384	1	6	203.07937	N1	False	5.413013195186602	(N)	Level1	[1,N1,1.000]	[579,N1,1.000]	{@0[1-0]}	{@1[0,1.000]}{@5[0,0.000]}{@8[0,0.000]}{@9[0,0.000]}{@10[0,0.000]}{@14[0,0.000]}
D:\GlycoData\CWQ-O\18-DeMucin\Raw\CWQ-O-293-3.raw	37806	165.0497649986667	37789	658.6441298926976	3	1972.910560277456	P27824	Homo sapiens OX=9606	Calnexin	[62 to 77]	APVPTGEVYFADSFDR	K,G	APVPT[O-Glycosylation:N1 on X]GEVYFADSFDR	1	1972.905434899	45.33623844078517	0	{37806@[b2+1, b3+1, b4+1, b6+1, b7+1, b8+1, b9+1, b10+1, b11+1, b12+1];[y1+1, y2+1, y3+1, y4+1, y5+1, y6+1, y7+2, y8+2, y9+1, y11+1, y12+1, y13+2, y14+2];[(M0-203.08)+2];[D126+1, D138+1, D144+1, D168+1, D186+1, D204+1]}{37808@[b2+1, b3+1, b7+1, b8+1, b9+1, b10+1, b11+1, b12+1];[c9+1];[y1+1, y2+1, y3+1, y4+1, y5+1, y6+1, y7+1, y8+1, y13+2, y14+2];[zDot9+1];[(M0-203.08)+2];[D126+1, D138+1, D144+1, …	{37806@[b2+1:169.09778, b3+1:268.16658, b4+1:365.21835, b6+1:523.29297, b7+1:652.33136, b8+1:751.40143, b9+1:914.46398, b10+1:1061.53207, b11+1:1132.57003, b12+1:1247.59412];[y1+1:175.11931, y2+1:290.14691, y3+1:437.21490, y4+1:524.24799, y5+1:639.27420, y6+1:710.31140, y7+2:429.19331, y8+2:510.72552, y9+1:1119.51007, y11+1:1305.57419, y12+1:1406.62291, y13+2:752.34266, y14+2:801.87762];[(M0-203.…	{37806@[b2+1:0.00062, b3+1:0.00101, b4+1:0.00002, b6+1:0.00549, b7+1:0.00129, b8+1:0.00295, b9+1:0.00217, b10+1:0.00184, b11+1:0.00269, b12+1:-0.00016];[y1+1:0.00036, y2+1:0.00102, y3+1:0.00060, y4+1:0.00166, y5+1:0.00092, y6+1:0.00100, y7+2:0.00053, y8+2:0.00162, y9+1:-0.00048, y11+1:-0.00042, y12+1:0.00062, y13+2:0.00299, y14+2:0.00449];[(M0-203.08)+2:0.00399];[D126+1:0.00049, D138+1:0.00053, D…	{37806@[b2+1:3.72, b3+1:3.79, b4+1:0.06, b6+1:10.52, b7+1:1.98, b8+1:3.93, b9+1:2.37, b10+1:1.74, b11+1:2.38, b12+1:-0.13];[y1+1:2.05, y2+1:3.52, y3+1:1.37, y4+1:3.17, y5+1:1.44, y6+1:1.42, y7+2:0.62, y8+2:1.59, y9+1:-0.43, y11+1:-0.32, y12+1:0.44, y13+2:1.99, y14+2:2.80];[(M0-203.08)+2:2.25];[D126+1:3.93, D138+1:3.90, D144+1:3.82, D168+1:2.31, D186+1:3.86, D204+1:3.12]}{37808@[b2+1:3.62, b3+1:3.…	{37806@[b2+1:68499, b3+1:37841, b4+1:4104, b6+1:3347, b7+1:15166, b8+1:45295, b9+1:38706, b10+1:15040, b11+1:8608, b12+1:7672];[y1+1:85700, y2+1:9363, y3+1:21031, y4+1:90480, y5+1:107003, y6+1:111396, y7+2:21586, y8+2:10320, y9+1:13487, y11+1:10557, y12+1:7107, y13+2:45567, y14+2:6623];[(M0-203.08)+2:171075];[D126+1:94507, D138+1:101326, D144+1:105953, D168+1:35193, D186+1:166810, D204+1:176104]}…	{37806@30}{37808@27}	T	0	0	0	2.0019537054651817	2.0873284936604106	12.194826564739433	1	2	203.07937	N1	False	0.9643729229326893	(N)	Level1	[5,N1,0.803]	[66,N1,0.803]	{@0[5-0]}	{@5[0,0.803]}{@13[0,0.197]}
D:\GlycoData\CWQ-O\18-DeMucin\Raw\CWQ-O-293-1.raw	5081	22.858764289333333	5071	470.8861328969714	3	1409.636569290277	Q13438	Homo sapiens OX=9606	Protein OS-9	[296 to 307]	MAGASPTKDDSK	K,D	MAGASPT[O-Glycosylation:N1 on X]KDDSK	1	1409.634422271	45.22854776027687	0	{5081@[b2+1, b3+1, b4+1, b9+1, b10+1, b11+1];[y1+1, y2+1, y3+1, y4+1, y5+1, y6+1, y7+1, y8+1, y9+1, y10+2, y11+1];[(M0-203.08)+2];[D126+1, D138+1, D144+1, D168+1, D186+1, D204+1]}{5083@[b2+1, b3+1, b4+1, b5+1, b10+1];[c3+1, c4+1, c6+1, c7+1, c8+1, c9+1, c10+1, c11+2];[y1+1, y2+1, y5+1, y11+1];[zDot1+1, zDot2+1, zDot5+1, zDot6+1, zDot8+1, zDot9+1, zDot10+1, zDot11+1, zDot12+1];[(M0-203.08)+2];[D12…	{5081@[b2+1:203.08485, b3+1:260.10638, b4+1:331.14325, b9+1:859.41095, b10+1:974.42215, b11+1:1061.45593];[y1+1:147.11285, y2+1:234.14498, y3+1:349.17242, y4+1:464.19662, y5+1:592.29524, y6+1:693.34052, y7+1:790.39313, y8+1:877.42645, y9+1:948.45844, y10+2:503.24612, y11+1:1076.51987];[(M0-203.08)+2:604.28391];[D126+1:126.05515, D138+1:138.05525, D144+1:144.06581, D168+1:168.06564, D186+1:186.076…	{5081@[b2+1:-0.00002, b3+1:0.00005, b4+1:-0.00020, b9+1:0.01312, b10+1:-0.00262, b11+1:-0.00087];[y1+1:0.00005, y2+1:0.00015, y3+1:0.00065, y4+1:-0.00209, y5+1:0.00155, y6+1:-0.00084, y7+1:-0.00099, y8+1:0.00030, y9+1:-0.00483, y10+2:0.00024, y11+1:-0.00197];[(M0-203.08)+2:-0.00178];[D126+1:0.00020, D138+1:0.00031, D144+1:0.00030, D168+1:0.00013, D186+1:0.00045, D204+1:0.00040]}{5083@[b2+1:0.0003…	{5081@[b2+1:-0.10, b3+1:0.17, b4+1:-0.62, b9+1:15.28, b10+1:-2.69, b11+1:-0.82];[y1+1:0.34, y2+1:0.64, y3+1:1.86, y4+1:-4.52, y5+1:2.63, y6+1:-1.22, y7+1:-1.25, y8+1:0.34, y9+1:-5.10, y10+2:0.24, y11+1:-1.84];[(M0-203.08)+2:-1.48];[D126+1:1.62, D138+1:2.23, D144+1:2.06, D168+1:0.76, D186+1:2.41, D204+1:1.99]}{5083@[b2+1:1.48, b3+1:3.94, b4+1:2.80, b5+1:2.26, b10+1:3.92];[c3+1:2.38, c4+1:3.02, c6+…	{5081@[b2+1:11954, b3+1:9157, b4+1:2161, b9+1:2673, b10+1:10296, b11+1:1287];[y1+1:10486, y2+1:23025, y3+1:2842, y4+1:3404, y5+1:2604, y6+1:2483, y7+1:16732, y8+1:8243, y9+1:1541, y10+2:9011, y11+1:9864];[(M0-203.08)+2:102490];[D126+1:30601, D138+1:27325, D144+1:29069, D168+1:9591, D186+1:39854, D204+1:41921]}{5083@[b2+1:3806, b3+1:3054, b4+1:1075, b5+1:1825, b10+1:1865];[c3+1:1928, c4+1:1420, c6…	{5081@24}{5083@33}	T	0	0	0	16.091676425999825	2.069244804309914	12.117393493390832	1	3	203.07937	N1	False	0.9555178389027972	(N)	Level1	[7,N1,1.000]	[302,N1,1.000]	{@0[7-0]}	{@5[0,0.000]}{@7[0,1.000]}{@11[0,0.000]}
D:\GlycoData\CWQ-O\18-DeMucin\Raw\CWQ-O-293-1.raw	24424	117.54798015173333	24411	560.9761672184092	3	1679.9066722545906	Q8IYS2	Homo sapiens OX=9606	Uncharacterized protein KIAA2013	[215 to 230]	VAALQTVGPTAGPAPK	R,A	VAALQT[O-Glycosylation:N1 on X]VGPTAGPAPK	1	1679.909398081	45.16504944845454	0	{24424@[b2+1, b3+1, b4+1, b5+1, b6+1, b7+1, b14+1];[y1+1, y2+1, y3+1, y4+1, y5+1, y6+1, y7+1, y8+2, y9+1, y10+1, y11+1, y12+1, y13+1, y14+2];[(M0-203.08)+2];[D126+1, D138+1, D144+1, D168+1, D186+1, D204+1]}{24426@[b2+1, b3+1, b4+1, b5+1, b6+1, b7+1, b14+1];[c4+1];[y1+1, y2+1, y4+1, y5+1, y6+1, y7+1, y8+2, y9+2, y10+1, y11+1, y12+1, y13+1, y14+2];[zDot9+1];[(M0-203.08)+2];[D126+1, D138+1, D144+1, …	{24424@[b2+1:171.11337, b3+1:242.15050, b4+1:355.23453, b5+1:483.29421, b6+1:584.34302, b7+1:683.40979, b14+1:1234.67908];[y1+1:147.11331, y2+1:244.16597, y3+1:315.20312, y4+1:412.25676, y5+1:469.27768, y6+1:540.31696, y7+1:641.36427, y8+2:369.71052, y9+1:795.43772, y10+1:894.50610, y11+1:995.55417, y12+1:1123.61225, y13+1:1236.69214, y14+2:654.37053];[(M0-203.08)+2:739.42387];[D126+1:126.05532, …	{24424@[b2+1:0.00057, b3+1:0.00059, b4+1:0.00055, b5+1:0.00165, b6+1:0.00278, b7+1:0.00114, b14+1:0.00006];[y1+1:0.00051, y2+1:0.00040, y3+1:0.00044, y4+1:0.00132, y5+1:0.00077, y6+1:0.00293, y7+1:0.00257, y8+2:-0.00069, y9+1:0.00179, y10+1:0.00176, y11+1:0.00215, y12+1:0.00165, y13+1:-0.00252, y14+2:0.00200];[(M0-203.08)+2:0.00315];[D126+1:0.00038, D138+1:0.00055, D144+1:0.00055, D168+1:0.00040,…	{24424@[b2+1:3.35, b3+1:2.43, b4+1:1.54, b5+1:3.42, b6+1:4.77, b7+1:1.67, b14+1:0.05];[y1+1:3.48, y2+1:1.65, y3+1:1.41, y4+1:3.20, y5+1:1.64, y6+1:5.44, y7+1:4.02, y8+2:-0.94, y9+1:2.25, y10+1:1.97, y11+1:2.16, y12+1:1.47, y13+1:-2.04, y14+2:1.53];[(M0-203.08)+2:2.13];[D126+1:3.02, D138+1:4.02, D144+1:3.82, D168+1:2.40, D186+1:3.94, D204+1:1.76]}{24426@[b2+1:4.06, b3+1:3.29, b4+1:2.86, b5+1:3.74,…	{24424@[b2+1:59711, b3+1:81116, b4+1:26959, b5+1:12889, b6+1:12627, b7+1:16608, b14+1:2414];[y1+1:42057, y2+1:33602, y3+1:1943, y4+1:16372, y5+1:27694, y6+1:13431, y7+1:4952, y8+2:6163, y9+1:104198, y10+1:31248, y11+1:38621, y12+1:18330, y13+1:3411, y14+2:1903];[(M0-203.08)+2:96681];[D126+1:84376, D138+1:54364, D144+1:64210, D168+1:23106, D186+1:112027, D204+1:171289]}{24426@[b2+1:30179, b3+1:773…	{24424@28}{24426@29}	T	0	0	0	2.00097507830952	2.0277822915317905	12.132209324138966	1	2	203.07937	N1	False	0.8612496729940675	(N)	Level1b	[6,N1,0.629]	[220,N1,0.629]	{@0[6-0]}	{@6[0,0.629]}{@10[0,0.371]}
D:\GlycoData\CWQ-O\18-DeMucin\Raw\CWQ-O-293-3.raw	20216	95.38212361173333	20200	560.9777672858348	3	1679.9114724568674	Q8IYS2	Homo sapiens OX=9606	Uncharacterized protein KIAA2013	[215 to 230]	VAALQTVGPTAGPAPK	R,A	VAALQTVGPT[O-Glycosylation:N1 on X]AGPAPK	1	1679.909398081	45.09728505511572	0	{20216@[b2+1, b3+1, b4+1, b5+1, b6+1, b7+1];[y1+1, y2+1, y4+1, y5+1, y6+1, y8+1, y9+2, y10+1, y11+1, y12+1];[(M0-203.08)+2];[D126+1, D138+1, D144+1, D168+1, D186+1, D204+1]}{20218@[b2+1, b3+1, b4+1, b5+1, b6+1, b7+1];[c3+1, c4+1, c5+1, c6+1, c7+1, c10+1, c13+1];[y1+1, y2+1, y4+1, y5+1, y6+1, y8+1, y9+1, y10+1, y11+1, y13+1];[zDot6+1, zDot10+1, zDot11+1, zDot12+1];[(M0-203.08)+2];[D126+1, D138+1, …	{20216@[b2+1:171.11288, b3+1:242.15035, b4+1:355.23422, b5+1:483.29382, b6+1:584.34222, b7+1:683.40846];[y1+1:147.11323, y2+1:244.16605, y4+1:412.25551, y5+1:469.27784, y6+1:540.31635, y8+1:738.41614, y9+2:398.22174, y10+1:894.50580, y11+1:995.55280, y12+1:1123.61453];[(M0-203.08)+2:739.42205];[D126+1:126.05533, D138+1:138.05510, D144+1:144.06566, D168+1:168.06570, D186+1:186.07632, D204+1:204.08…	{20216@[b2+1:0.00008, b3+1:0.00043, b4+1:0.00024, b5+1:0.00126, b6+1:0.00199, b7+1:-0.00019];[y1+1:0.00042, y2+1:0.00048, y4+1:0.00006, y5+1:0.00093, y6+1:0.00232, y8+1:0.00167, y9+2:0.00028, y10+1:0.00146, y11+1:0.00077, y12+1:0.00394];[(M0-203.08)+2:-0.00048];[D126+1:0.00038, D138+1:0.00015, D144+1:0.00014, D168+1:0.00019, D186+1:0.00025, D204+1:0.00031]}{20218@[b2+1:0.00060, b3+1:0.00067, b4+1…	{20216@[b2+1:0.47, b3+1:1.80, b4+1:0.68, b5+1:2.62, b6+1:3.40, b7+1:-0.28];[y1+1:2.90, y2+1:1.99, y4+1:0.16, y5+1:1.98, y6+1:4.31, y8+1:2.27, y9+2:0.35, y10+1:1.63, y11+1:0.78, y12+1:3.51];[(M0-203.08)+2:-0.32];[D126+1:3.05, D138+1:1.12, D144+1:0.99, D168+1:1.12, D186+1:1.34, D204+1:1.54]}{20218@[b2+1:3.52, b3+1:2.78, b4+1:2.34, b5+1:3.96, b6+1:3.89, b7+1:3.37];[c3+1:0.77, c4+1:2.54, c5+1:3.69, c…	{20216@[b2+1:18770, b3+1:24339, b4+1:5012, b5+1:3661, b6+1:5516, b7+1:4361];[y1+1:27222, y2+1:14151, y4+1:3914, y5+1:8776, y6+1:5487, y8+1:11234, y9+2:1668, y10+1:11871, y11+1:13961, y12+1:6947];[(M0-203.08)+2:37275];[D126+1:26152, D138+1:18410, D144+1:18233, D168+1:7014, D186+1:35918, D204+1:55958]}{20218@[b2+1:5039, b3+1:12100, b4+1:7401, b5+1:7566, b6+1:6043, b7+1:6716];[c3+1:1058, c4+1:4109, …	{20216@23}{20218@34}	T	0	0	0	10.012804726526191	2.0156280538105844	12.05995037182426	1	2	203.07937	N1	False	1.0096684414119808	(N)	Level1	[10,N1,0.989]	[224,N1,0.989]	{@0[10-0]}	{@6[0,0.011]}{@10[0,0.989]}
D:\GlycoData\CWQ-O\18-DeMucin\Raw\CWQ-O-293-1.raw	37938	172.38942231546667	37924	658.6436396868211	3	1972.9090896598261	P27824	Homo sapiens OX=9606	Calnexin	[62 to 77]	APVPTGEVYFADSFDR	K,G	APVPT[O-Glycosylation:N1 on X]GEVYFADSFDR	1	1972.905434899	44.3595759390155	0	{37938@[b2+1, b3+1, b4+1, b5+1, b7+1, b8+1, b9+1, b10+1, b11+1, b12+1];[y1+1, y2+1, y3+1, y4+1, y5+1, y6+1, y7+2, y8+2, y9+1, y11+1, y12+1, y13+2, y14+2];[(M0-203.08)+2];[D126+1, D138+1, D144+1, D168+1, D186+1, D204+1]}{37940@[b2+1, b3+1, b7+1, b8+1, b9+1, b10+1, b11+1, b12+1];[y1+1, y2+1, y3+1, y4+1, y5+1, y6+1, y7+2, y8+2, y13+2, y14+2];[zDot9+1];[(M0-203.08)+2];[D126+1, D138+1, D144+1, D168+1,…	{37938@[b2+1:169.09789, b3+1:268.16666, b4+1:365.21866, b5+1:466.26804, b7+1:652.33350, b8+1:751.40171, b9+1:914.46383, b10+1:1061.53213, b11+1:1132.57137, b12+1:1247.59961];[y1+1:175.11938, y2+1:290.14667, y3+1:437.21533, y4+1:524.24774, y5+1:639.27502, y6+1:710.31160, y7+2:429.19401, y8+2:510.72568, y9+1:1119.50464, y11+1:1305.57733, y12+1:1406.62498, y13+2:752.34263, y14+2:801.87496];[(M0-203.…	{37938@[b2+1:0.00074, b3+1:0.00109, b4+1:0.00033, b5+1:0.00203, b7+1:0.00343, b8+1:0.00323, b9+1:0.00202, b10+1:0.00191, b11+1:0.00403, b12+1:0.00533];[y1+1:0.00043, y2+1:0.00077, y3+1:0.00102, y4+1:0.00140, y5+1:0.00174, y6+1:0.00120, y7+2:0.00193, y8+2:0.00194, y9+1:-0.00591, y11+1:0.00272, y12+1:0.00269, y13+2:0.00294, y14+2:-0.00082];[(M0-203.08)+2:0.00509];[D126+1:0.00051, D138+1:0.00062, D1…	{37938@[b2+1:4.40, b3+1:4.08, b4+1:0.90, b5+1:4.35, b7+1:5.26, b8+1:4.30, b9+1:2.21, b10+1:1.80, b11+1:3.56, b12+1:4.27];[y1+1:2.48, y2+1:2.67, y3+1:2.35, y4+1:2.68, y5+1:2.73, y6+1:1.70, y7+2:2.25, y8+2:1.90, y9+1:-5.29, y11+1:2.09, y12+1:1.92, y13+2:1.96, y14+2:-0.51];[(M0-203.08)+2:2.87];[D126+1:4.12, D138+1:4.52, D144+1:3.88, D168+1:4.42, D186+1:4.31, D204+1:2.44]}{37940@[b2+1:4.17, b3+1:4.08…	{37938@[b2+1:152802, b3+1:127573, b4+1:8341, b5+1:6055, b7+1:27009, b8+1:75090, b9+1:75183, b10+1:27174, b11+1:15964, b12+1:11599];[y1+1:157199, y2+1:18681, y3+1:41477, y4+1:177864, y5+1:189242, y6+1:197113, y7+2:46951, y8+2:21533, y9+1:22982, y11+1:20636, y12+1:13124, y13+2:76758, y14+2:9498];[(M0-203.08)+2:281440];[D126+1:194248, D138+1:214993, D144+1:225483, D168+1:74878, D186+1:351119, D204+1…	{37938@30}{37940@26}	T	0	0	0	1.0007813484247738	2.0952823315398934	12.227988243112348	1	2	203.07937	N1	False	0.9554621989473018	(N)	Level1b	[5,N1,0.671]	[66,N1,0.671]	{@0[5-0]}	{@5[0,0.671]}{@13[0,0.329]}
D:\GlycoData\CWQ-O\18-DeMucin\Raw\CWQ-O-293-2.raw	34365	162.40788344746667	34355	969.9877917557765	2	1937.9610305777949	Q9Y4L1	Homo sapiens OX=9606	Hypoxia up-regulated protein 1	[577 to 594]	LGNTISSLFGGGTTPDAK	K,E	LGNTISSLFGGGTT[O-Glycosylation:N1 on X]PDAK	1	1937.958198749	44.31453525570643	0	{34365@[b2+1, b3+1, b4+1, b5+1, b6+1, b7+1, b8+1, b9+1, b14+1, b16+1];[y1+1, y2+1, y3+1, y4+1, y5+1, y6+1, y7+1, y8+1, y9+1, y10+1, y11+1, y12+1, y13+1, y14+1];[(M0-203.08)+1];[D126+1, D138+1, D144+1, D168+1, D186+1, D204+1]}{34367@[b4+1, b5+1];[c13+1, c16+1, c17+1];[y4+1, y9+1, y10+1, y13+1, y17+1];[zDot11+1, zDot12+1, zDot13+1, zDot14+1, zDot15+1, zDot16+1, zDot17+1, zDot18+1];[(M0-203.08)+2];[…	{34365@[b2+1:171.11278, b3+1:285.15549, b4+1:386.20338, b5+1:499.28716, b6+1:586.31788, b7+1:673.35181, b8+1:786.43775, b9+1:933.51044, b14+1:1306.65726, b16+1:1518.74534];[y1+1:147.11292, y2+1:218.14998, y3+1:333.17749, y4+1:430.22925, y5+1:531.27704, y6+1:632.32440, y7+1:689.34514, y8+1:746.36725, y9+1:803.38958, y10+1:950.45786, y11+1:1063.53955, y12+1:1150.57169, y13+1:1237.60505, y14+1:1350.…	{34365@[b2+1:-0.00003, b3+1:-0.00024, b4+1:-0.00003, b5+1:-0.00031, b6+1:-0.00162, b7+1:0.00028, b8+1:0.00215, b9+1:0.00643, b14+1:-0.00650, b16+1:0.00187];[y1+1:0.00011, y2+1:0.00006, y3+1:0.00063, y4+1:-0.00038, y5+1:-0.00027, y6+1:-0.00058, y7+1:-0.00131, y8+1:-0.00066, y9+1:0.00020, y10+1:0.00007, y11+1:-0.00230, y12+1:-0.00219, y13+1:-0.00086, y14+1:-0.00003];[(M0-203.08)+1:-0.00026];[D126+1…	{34365@[b2+1:-0.16, b3+1:-0.86, b4+1:-0.08, b5+1:-0.63, b6+1:-2.77, b7+1:0.41, b8+1:2.74, b9+1:6.89, b14+1:-4.98, b16+1:1.23];[y1+1:0.76, y2+1:0.28, y3+1:1.89, y4+1:-0.88, y5+1:-0.50, y6+1:-0.92, y7+1:-1.90, y8+1:-0.89, y9+1:0.25, y10+1:0.07, y11+1:-2.16, y12+1:-1.90, y13+1:-0.69, y14+1:-0.02];[(M0-203.08)+1:-0.15];[D126+1:0.49, D138+1:1.45, D144+1:0.14, D168+1:0.30, D186+1:2.41, D204+1:1.73]}{34…	{34365@[b2+1:2062, b3+1:5702, b4+1:13939, b5+1:6720, b6+1:2908, b7+1:2483, b8+1:4380, b9+1:4638, b14+1:2023, b16+1:1619];[y1+1:4026, y2+1:13616, y3+1:1827, y4+1:39266, y5+1:7737, y6+1:2398, y7+1:4129, y8+1:8142, y9+1:26455, y10+1:28824, y11+1:8487, y12+1:9968, y13+1:26275, y14+1:4371];[(M0-203.08)+1:38203];[D126+1:20382, D138+1:17911, D144+1:19091, D168+1:6916, D186+1:38258, D204+1:58727]}{34367@…	{34365@31}{34367@21}	T	0	0	0	10.219340496563152	2.0449849342693405	8.116011874316033	1	5	203.07937	N1	False	1.0218398362347183	(N)	Level1	[14,N1,0.967]	[590,N1,0.967]	{@0[14-0]}	{@4[0,0.000]}{@6[0,0.000]}{@7[0,0.016]}{@13[0,0.016]}{@14[0,0.967]}
D:\GlycoData\CWQ-O\18-DeMucin\Raw\CWQ-O-293-2.raw	20767	98.06975166693334	20763	777.7091565145763	3	2330.1056401430915	P02786	Homo sapiens OX=9606	Transferrin receptor protein 1	[101 to 120]	LAGTESPVREEPGEDFPAAR	R,R	LAGT[O-Glycosylation:N1 on X]ESPVREEPGEDFPAAR	1	2330.102631138	44.29891806857541	0	{20767@[b2+1, b3+1, b11+1, b15+1];[y1+1, y4+1, y5+1, y6+1, y9+1, y14+2, y15+2, y16+2, y18+2, y19+2];[(M0-203.08)+2];[D126+1, D138+1, D144+1, D168+1, D186+1, D204+1]}{20768@[b2+1, b3+1, b11+1, b15+1];[c4+1, c5+1, c8+1, c9+1, c10+1, c13+1, c14+1, c15+1];[y1+1, y5+1, y6+1, y9+2, y14+2, y16+2];[zDot1+1, zDot3+1, zDot5+1, zDot6+1, zDot7+1, zDot10+1, zDot11+1, zDot12+1, zDot16+2, zDot20+2];[(M0-203.08)…	{20767@[b2+1:185.12839, b3+1:242.14986, b11+1:1169.57881, b15+1:1567.71802];[y1+1:175.11896, y4+1:414.24548, y5+1:561.31494, y6+1:676.34204, y9+1:959.45746, y14+2:785.38564, y15+2:828.90204, y16+2:893.42302, y18+2:972.45695, y19+2:1007.97221];[(M0-203.08)+2:1064.51818];[D126+1:126.05496, D138+1:138.05498, D144+1:144.06552, D168+1:168.06552, D186+1:186.07627, D204+1:204.08692]}{20768@[b2+1:185.129…	{20767@[b2+1:-0.00007, b3+1:-0.00006, b11+1:-0.00088, b15+1:-0.00544];[y1+1:0.00001, y4+1:-0.00046, y5+1:0.00058, y6+1:0.00074, y9+1:-0.00066, y14+2:-0.00159, y15+2:-0.00082, y16+2:-0.00144, y18+2:-0.00274, y19+2:-0.00932];[(M0-203.08)+2:-0.00146];[D126+1:0.00002, D138+1:0.00003, D144+1:0.00000, D168+1:0.00000, D186+1:0.00020, D204+1:0.00027]}{20768@[b2+1:0.00079, b3+1:0.00076, b11+1:0.00535, b15…	{20767@[b2+1:-0.36, b3+1:-0.25, b11+1:-0.75, b15+1:-3.47];[y1+1:0.03, y4+1:-1.11, y5+1:1.04, y6+1:1.10, y9+1:-0.69, y14+2:-1.02, y15+2:-0.50, y16+2:-0.81, y18+2:-1.41, y19+2:-4.63];[(M0-203.08)+2:-0.69];[D126+1:0.13, D138+1:0.23, D144+1:0.03, D168+1:0.03, D186+1:1.05, D204+1:1.35]}{20768@[b2+1:4.28, b3+1:3.16, b11+1:4.58, b15+1:-2.30];[c4+1:3.71, c5+1:3.06, c8+1:5.23, c9+1:-0.83, c10+1:2.48, c13+…	{20767@[b2+1:5920, b3+1:6269, b11+1:7158, b15+1:9170];[y1+1:10862, y4+1:6559, y5+1:35158, y6+1:3689, y9+1:14274, y14+2:4924, y15+2:10692, y16+2:4185, y18+2:14407, y19+2:4604];[(M0-203.08)+2:215391];[D126+1:31492, D138+1:22669, D144+1:26461, D168+1:10067, D186+1:44633, D204+1:68035]}{20768@[b2+1:2867, b3+1:3926, b11+1:3906, b15+1:1766];[c4+1:2039, c5+1:3424, c8+1:4283, c9+1:3596, c10+1:8418, c13+1…	{20767@21}{20768@35}	T	0	0	0	18.088902747474535	2.1440643503093737	12.19583733473607	1	2	203.07937	N1	False	0.8567005565547194	(N)	Level1	[4,N1,1.000]	[104,N1,1.000]	{@0[4-0]}	{@4[0,1.000]}{@6[0,0.000]}
D:\GlycoData\CWQ-O\18-DeMucin\Raw\CWQ-O-293-2.raw	13417	63.251675149866664	13405	838.6733908229858	3	2512.99834306832	P98155	Homo sapiens OX=9606	Very low-density lipoprotein receptor	[277 to 295]	TCRPDQFECEDGSCIHGSR	R,Q	T[O-Glycosylation:N1 on X]C[Common Fixed:Carbamidomethyl on C]RPDQFEC[Common Fixed:Carbamidomethyl on C]EDGSC[Common Fixed:Carbamidomethyl on C]IHGSR	4	2513.000568826	44.24144042418467	0	{13417@[b2+1, b3+1, b5+1, b8+1, b11+1];[y1+1, y3+1, y4+1, y5+1, y6+1, y8+1, y9+1, y10+1, y11+1, y14+1];[(M0-203.08)+2];[D126+1, D138+1, D144+1, D168+1, D186+1, D204+1]}{13419@[c4+1, c5+1, c6+1, c7+1, c8+1, c9+1, c10+1, c11+1, c13+1];[y1+1, y3+1, y4+1, y8+2, y9+1, y12+1];[zDot1+1, zDot4+1, zDot7+1, zDot8+1, zDot9+1, zDot10+1, zDot12+1, zDot13+1, zDot14+1, zDot15+1, zDot17+2, zDot19+2];[(M0-203.08)…	{13417@[b2+1:262.08517, b3+1:418.18594, b5+1:630.26582, b8+1:1034.43079, b11+1:1438.53309];[y1+1:175.11920, y3+1:319.17218, y4+1:456.23154, y5+1:569.31494, y6+1:729.34338, y8+1:873.39889, y9+1:988.42583, y10+1:1117.47083, y11+1:1277.50146, y14+1:1681.66797];[(M0-203.08)+2:1155.96635];[D126+1:126.05503, D138+1:138.05493, D144+1:144.06548, D168+1:168.06551, D186+1:186.07603, D204+1:204.08665]}{1341…	{13417@[b2+1:-0.00043, b3+1:-0.00077, b5+1:-0.00060, b8+1:-0.00522, b11+1:-0.00310];[y1+1:0.00025, y3+1:-0.00026, y4+1:0.00018, y5+1:-0.00048, y6+1:-0.00269, y8+1:-0.00067, y9+1:-0.00067, y10+1:0.00173, y11+1:0.00172, y14+1:-0.00136];[(M0-203.08)+2:-0.00306];[D126+1:0.00008, D138+1:-0.00001, D144+1:-0.00004, D168+1:-0.00001, D186+1:-0.00004, D204+1:0.00001]}{13419@[c4+1:0.00134, c5+1:0.00522, c6+…	{13417@[b2+1:-1.64, b3+1:-1.85, b5+1:-0.95, b8+1:-5.05, b11+1:-2.16];[y1+1:1.43, y3+1:-0.83, y4+1:0.40, y5+1:-0.84, y6+1:-3.69, y8+1:-0.77, y9+1:-0.68, y10+1:1.55, y11+1:1.35, y14+1:-0.81];[(M0-203.08)+2:-1.33];[D126+1:0.67, D138+1:-0.11, D144+1:-0.29, D168+1:-0.06, D186+1:-0.23, D204+1:0.04]}{13419@[c4+1:1.83, c5+1:6.15, c6+1:4.36, c7+1:1.19, c8+1:6.58, c9+1:1.75, c10+1:-0.05, c11+1:0.30, c13+1:…	{13417@[b2+1:1903, b3+1:3458, b5+1:14260, b8+1:2770, b11+1:5127];[y1+1:3205, y3+1:6132, y4+1:4419, y5+1:2138, y6+1:2238, y8+1:16782, y9+1:4240, y10+1:2256, y11+1:2706, y14+1:2455];[(M0-203.08)+2:149055];[D126+1:40432, D138+1:25071, D144+1:23529, D168+1:7007, D186+1:33074, D204+1:25117]}{13419@[c4+1:11666, c5+1:3870, c6+1:3608, c7+1:3859, c8+1:4930, c9+1:2034, c10+1:8294, c11+1:1305, c13+1:2022];[…	{13417@22}{13419@34}	T	0	0	0	20.097797013198523	2.1119198688309933	12.145247288306841	1	3	203.07937	N1	False	1.0655253370087332	(N)	Level1	[1,N1,1.000]	[277,N1,1.000]	{@0[1-0]}	{@1[0,1.000]}{@13[0,0.000]}{@18[0,0.000]}
D:\GlycoData\CWQ-O\18-DeMucin\Raw\CWQ-O-293-1.raw	10414	50.313935388	10404	583.2789937019854	3	1746.8151517053193	Q01082	Homo sapiens OX=9606	Spectrin beta chain, non-erythrocytic 1	[2311 to 2325]	HEVSASTQSTPASSR	K,A	HEVSASTQSTPASS[O-Glycosylation:N1 on X]R	1	1746.802032457	44.22885534839034	0	{10414@[b2+1, b3+1, b4+1, b5+1, b6+1, b7+1, b8+1, b9+1, b10+1];[y1+1, y5+1, y6+1, y7+1, y8+1, y9+1, y10+1, y11+1, y12+1, y13+1, y14+1];[(M0-203.08)+2];[D126+1, D138+1, D144+1, D168+1, D186+1, D204+1]}{10416@[b2+1, b7+1];[c3+1, c4+1, c5+1, c6+1, c7+1, c8+1, c9+1, c11+1, c12+1, c13+1, c14+1];[zDot1+1, zDot6+1, zDot7+1, zDot8+1, zDot9+1, zDot12+1, zDot13+1, zDot14+1, zDot15+1];[(M0-203.08)+2];[D126+…	{10414@[b2+1:267.10867, b3+1:366.17715, b4+1:453.20901, b5+1:524.24499, b6+1:611.27629, b7+1:712.32703, b8+1:840.38118, b9+1:927.41803, b10+1:1028.45593];[y1+1:175.11874, y5+1:517.27257, y6+1:618.32019, y7+1:705.35449, y8+1:833.41144, y9+1:934.46277, y10+1:1021.48877, y11+1:1092.52600, y12+1:1179.55831, y13+1:1278.62729, y14+1:1407.66960];[(M0-203.08)+2:772.86827];[D126+1:126.05507, D138+1:138.05…	{10414@[b2+1:-0.00011, b3+1:-0.00004, b4+1:-0.00021, b5+1:-0.00134, b6+1:-0.00208, b7+1:0.00098, b8+1:-0.00344, b9+1:0.00138, b10+1:-0.00840];[y1+1:-0.00021, y5+1:-0.00031, y6+1:-0.00037, y7+1:0.00190, y8+1:0.00027, y9+1:0.00392, y10+1:-0.00211, y11+1:-0.00199, y12+1:-0.00171, y13+1:-0.00115, y14+1:-0.00143];[(M0-203.08)+2:-0.00067];[D126+1:0.00013, D138+1:0.00023, D144+1:-0.00009, D168+1:0.00004…	{10414@[b2+1:-0.41, b3+1:-0.11, b4+1:-0.46, b5+1:-2.57, b6+1:-3.41, b7+1:1.38, b8+1:-4.10, b9+1:1.49, b10+1:-8.17];[y1+1:-1.20, y5+1:-0.61, y6+1:-0.61, y7+1:2.70, y8+1:0.32, y9+1:4.20, y10+1:-2.07, y11+1:-1.82, y12+1:-1.45, y13+1:-0.90, y14+1:-1.02];[(M0-203.08)+2:-0.43];[D126+1:1.01, D138+1:1.68, D144+1:-0.61, D168+1:0.21, D186+1:1.18, D204+1:0.75]}{10416@[b2+1:0.05, b7+1:7.82];[c3+1:-2.26, c4+1…	{10414@[b2+1:8922, b3+1:3246, b4+1:1226, b5+1:2400, b6+1:2664, b7+1:1828, b8+1:1028, b9+1:809, b10+1:1234];[y1+1:3441, y5+1:9174, y6+1:829, y7+1:3377, y8+1:993, y9+1:1165, y10+1:2297, y11+1:1731, y12+1:4146, y13+1:4528, y14+1:1343];[(M0-203.08)+2:56011];[D126+1:9154, D138+1:18227, D144+1:5249, D168+1:7188, D186+1:11800, D204+1:26621]}{10416@[b2+1:641, b7+1:682];[c3+1:1604, c4+1:905, c5+1:821, c6+…	{10414@27}{10416@27}	T	0	0	0	19.105896401351153	2.080729548319839	10.103039180676346	1	7	203.07937	N1	False	3.7504982833470053	(N)	Level1	[14,N1,0.993]	[2324,N1,0.993]	{@0[14-0]}	{@4[0,0.000]}{@6[0,0.000]}{@7[0,0.000]}{@9[0,0.000]}{@10[0,0.000]}{@13[0,0.007]}{@14[0,0.993]}
D:\GlycoData\CWQ-O\18-DeMucin\Raw\CWQ-O-293-1.raw	17140	84.2334844376	17130	674.6587833028389	3	2020.9545205078796	Q9UBV2	Homo sapiens OX=9606	Protein sel-1 homolog 1	[37 to 53]	TTLTSDESVKDHTTAGR	K,V	TTLTSDESVKDHTT[O-Glycosylation:N1 on X]AGR	1	2020.954904273	44.18940939602764	0	{17140@[b2+1, b4+1];[y1+1, y2+1, y4+1, y5+1, y6+1, y7+1, y8+1, y10+1, y11+1, y13+1, y14+1, y15+2];[D126+1, D138+1, D144+1, D168+1, D186+1, D204+1]}{17142@[b2+1];[c5+1, c6+1, c7+1, c8+1, c9+1, c10+1, c11+1, c13+1, c14+1, c15+1, c16+1];[y1+1, y14+1];[zDot1+1, zDot2+1, zDot3+1, zDot5+1, zDot6+1, zDot7+1, zDot8+1, zDot9+1, zDot10+1, zDot11+1, zDot12+1, zDot14+1, zDot15+1, zDot16+1, zDot17+2];[(M0-203…	{17140@[b2+1:203.10275, b4+1:417.23477];[y1+1:175.11893, y2+1:232.14069, y4+1:404.22592, y5+1:505.27530, y6+1:642.32735, y7+1:757.35880, y8+1:885.45397, y10+1:1071.55505, y11+1:1200.59656, y13+1:1402.65564, y14+1:1503.70312, y15+2:808.89771];[D126+1:126.05508, D138+1:138.05510, D144+1:144.06566, D168+1:168.06570, D186+1:186.07625, D204+1:204.08679]}{17142@[b2+1:203.10309];[c5+1:521.29476, c6+1:63…	{17140@[b2+1:0.00012, b4+1:0.00040];[y1+1:-0.00003, y2+1:0.00027, y4+1:0.00071, y5+1:0.00241, y6+1:-0.00445, y7+1:0.00006, y8+1:0.00027, y10+1:0.00091, y11+1:-0.00018, y13+1:-0.00007, y14+1:-0.00026, y15+2:0.00068];[D126+1:0.00014, D138+1:0.00015, D144+1:0.00014, D168+1:0.00019, D186+1:0.00017, D204+1:0.00015]}{17142@[b2+1:0.00045];[c5+1:0.00181, c6+1:0.00275, c7+1:0.00073, c8+1:0.00465, c9+1:0.0…	{17140@[b2+1:0.59, b4+1:0.95];[y1+1:-0.14, y2+1:1.17, y4+1:1.77, y5+1:4.78, y6+1:-6.94, y7+1:0.08, y8+1:0.30, y10+1:0.85, y11+1:-0.15, y13+1:-0.05, y14+1:-0.18, y15+2:0.42];[D126+1:1.10, D138+1:1.12, D144+1:0.99, D168+1:1.12, D186+1:0.93, D204+1:0.72]}{17142@[b2+1:2.25];[c5+1:3.47, c6+1:4.33, c7+1:0.96, c8+1:5.46, c9+1:0.28, c10+1:2.01, c11+1:4.81, c13+1:0.50, c14+1:3.35, c15+1:12.50, c16+1:0.02]…	{17140@[b2+1:51032, b4+1:6373];[y1+1:8259, y2+1:4748, y4+1:6107, y5+1:7556, y6+1:24212, y7+1:16582, y8+1:13895, y10+1:6784, y11+1:5779, y13+1:8116, y14+1:8647, y15+2:45513];[D126+1:24399, D138+1:26272, D144+1:27947, D168+1:10440, D186+1:43638, D204+1:40793]}{17142@[b2+1:2676];[c5+1:8261, c6+1:6086, c7+1:12592, c8+1:2775, c9+1:7561, c10+1:19155, c11+1:5542, c13+1:2596, c14+1:21006, c15+1:2845, c16…	{17140@20}{17142@32}	T	0	0	0	25.153926215646536	1.003426667976693	8.056640711730322	1	7	203.07937	N1	False	0.940043474529578	(N)	Level1	[14,N1,0.996]	[50,N1,0.996]	{@0[14-0]}	{@1[0,0.000]}{@2[0,0.000]}{@4[0,0.000]}{@5[0,0.000]}{@8[0,0.000]}{@13[0,0.004]}{@14[0,0.996]}
D:\GlycoData\CWQ-O\18-DeMucin\Raw\CWQ-O-293-3.raw	38000	165.8134307064	37987	658.640636577758	3	1972.900080332637	P27824	Homo sapiens OX=9606	Calnexin	[62 to 77]	APVPTGEVYFADSFDR	K,G	APVPTGEVYFADS[O-Glycosylation:N1 on X]FDR	1	1972.905434899	43.418733638814984	0	{38000@[b2+1, b3+1, b4+1, b5+1, b7+1, b8+1, b9+1, b10+1, b11+1, b12+1];[y1+1, y2+1, y3+1, y4+1, y5+1, y6+1, y7+2, y8+2, y9+1, y11+1, y12+1, y13+2, y14+1];[(M0-203.08)+2];[D126+1, D138+1, D144+1, D168+1, D186+1, D204+1]}{38002@[b2+1, b3+1, b7+1, b8+1, b9+1, b10+1, b11+1, b12+1];[c12+2];[y1+1, y2+1, y3+1, y4+1, y5+1, y6+1, y7+2, y8+2, y13+2];[(M0-203.08)+2];[D126+1, D138+1, D144+1, D168+1, D186+1, …	{38000@[b2+1:169.09780, b3+1:268.16599, b4+1:365.21851, b5+1:466.26758, b7+1:652.33032, b8+1:751.40116, b9+1:914.46324, b10+1:1061.53191, b11+1:1132.56934, b12+1:1247.59644];[y1+1:175.11931, y2+1:290.14665, y3+1:437.21538, y4+1:524.24747, y5+1:639.27457, y6+1:710.31169, y7+2:429.19342, y8+2:510.72543, y9+1:1119.51660, y11+1:1305.57415, y12+1:1406.62492, y13+2:752.34244, y14+1:1602.74650];[(M0-203…	{38000@[b2+1:0.00065, b3+1:0.00042, b4+1:0.00017, b5+1:0.00157, b7+1:0.00026, b8+1:0.00268, b9+1:0.00143, b10+1:0.00169, b11+1:0.00200, b12+1:0.00216];[y1+1:0.00036, y2+1:0.00076, y3+1:0.00107, y4+1:0.00113, y5+1:0.00129, y6+1:0.00130, y7+2:0.00076, y8+2:0.00144, y9+1:0.00605, y11+1:-0.00045, y12+1:0.00263, y13+2:0.00255, y14+1:0.00304];[(M0-203.08)+2:0.00275];[D126+1:0.00042, D138+1:0.00055, D14…	{38000@[b2+1:3.85, b3+1:1.56, b4+1:0.48, b5+1:3.37, b7+1:0.39, b8+1:3.57, b9+1:1.57, b10+1:1.59, b11+1:1.77, b12+1:1.73];[y1+1:2.05, y2+1:2.62, y3+1:2.45, y4+1:2.16, y5+1:2.02, y6+1:1.83, y7+2:0.88, y8+2:1.41, y9+1:5.41, y11+1:-0.35, y12+1:1.87, y13+2:1.70, y14+1:1.90];[(M0-203.08)+2:1.55];[D126+1:3.38, D138+1:4.02, D144+1:3.08, D168+1:3.96, D186+1:3.61, D204+1:1.99]}{38002@[b2+1:3.90, b3+1:4.19,…	{38000@[b2+1:206244, b3+1:82254, b4+1:11362, b5+1:9682, b7+1:41042, b8+1:116289, b9+1:121558, b10+1:41052, b11+1:23742, b12+1:20167];[y1+1:211859, y2+1:50227, y3+1:63942, y4+1:264589, y5+1:297482, y6+1:315837, y7+2:68832, y8+2:30304, y9+1:41844, y11+1:33577, y12+1:23921, y13+2:137792, y14+1:7412];[(M0-203.08)+2:497564];[D126+1:258520, D138+1:280597, D144+1:300060, D168+1:97797, D186+1:460599, D20…	{38000@30}{38002@25}	T	0	0	0	1.0028019318897001	2.1181924148358227	12.247393518321559	1	2	203.07937	N1	False	0.9479868025232004	(N)	Level1b	[13,N1,0.713]	[74,N1,0.713]	{@0[13-0]}	{@5[0,0.287]}{@13[0,0.713]}
D:\GlycoData\CWQ-O\18-DeMucin\Raw\CWQ-O-293-2.raw	34283	162.00297669626667	34272	969.9884008943654	2	1937.9622488549728	Q9Y4L1	Homo sapiens OX=9606	Hypoxia up-regulated protein 1	[577 to 594]	LGNTISSLFGGGTTPDAK	K,E	LGNTISSLFGGGTT[O-Glycosylation:N1 on X]PDAK	1	1937.958198749	43.32347371166463	0	{34283@[b2+1, b3+1, b4+1, b5+1, b6+1, b7+1, b8+1, b9+1, b14+1];[y1+1, y2+1, y3+1, y4+1, y5+1, y6+1, y7+1, y8+1, y9+1, y10+1, y11+1, y12+1, y13+1, y14+1];[(M0-203.08)+1];[D126+1, D138+1, D144+1, D168+1, D186+1, D204+1]}{34285@[b5+1];[c13+1, c15+1, c16+1, c17+1];[y4+1, y9+1, y13+1, y17+1];[zDot9+1, zDot11+1, zDot12+1, zDot13+1, zDot14+1, zDot15+1, zDot16+1, zDot17+1, zDot18+1];[(M0-203.08)+2];[D126…	{34283@[b2+1:171.11252, b3+1:285.15552, b4+1:386.20309, b5+1:499.28701, b6+1:586.31873, b7+1:673.35168, b8+1:786.43552, b9+1:933.51740, b14+1:1306.65979];[y1+1:147.11275, y2+1:218.14986, y3+1:333.17691, y4+1:430.22904, y5+1:531.27713, y6+1:632.32544, y7+1:689.34517, y8+1:746.36838, y9+1:803.38999, y10+1:950.45734, y11+1:1063.53870, y12+1:1150.57178, y13+1:1237.60403, y14+1:1350.68186];[(M0-203.08…	{34283@[b2+1:-0.00029, b3+1:-0.00021, b4+1:-0.00032, b5+1:-0.00047, b6+1:-0.00078, b7+1:0.00015, b8+1:-0.00008, b9+1:0.01339, b14+1:-0.00397];[y1+1:-0.00006, y2+1:-0.00006, y3+1:0.00005, y4+1:-0.00059, y5+1:-0.00018, y6+1:0.00046, y7+1:-0.00128, y8+1:0.00047, y9+1:0.00062, y10+1:-0.00045, y11+1:-0.00315, y12+1:-0.00210, y13+1:-0.00187, y14+1:-0.00811];[(M0-203.08)+1:-0.00034];[D126+1:0.00003, D13…	{34283@[b2+1:-1.68, b3+1:-0.75, b4+1:-0.82, b5+1:-0.93, b6+1:-1.33, b7+1:0.23, b8+1:-0.10, b9+1:14.36, b14+1:-3.04];[y1+1:-0.39, y2+1:-0.28, y3+1:0.15, y4+1:-1.37, y5+1:-0.33, y6+1:0.72, y7+1:-1.85, y8+1:0.63, y9+1:0.77, y10+1:-0.47, y11+1:-2.97, y12+1:-1.83, y13+1:-1.52, y14+1:-6.01];[(M0-203.08)+1:-0.20];[D126+1:0.25, D138+1:0.23, D144+1:0.25, D168+1:0.03, D186+1:1.30, D204+1:0.56]}{34285@[b5+1…	{34283@[b2+1:3383, b3+1:7367, b4+1:14434, b5+1:6755, b6+1:1983, b7+1:3749, b8+1:3782, b9+1:2549, b14+1:2727];[y1+1:4750, y2+1:16897, y3+1:2718, y4+1:50334, y5+1:7924, y6+1:4452, y7+1:7691, y8+1:10987, y9+1:32509, y10+1:33067, y11+1:8188, y12+1:12491, y13+1:33758, y14+1:5479];[(M0-203.08)+1:50251];[D126+1:22771, D138+1:19255, D144+1:22246, D168+1:6997, D186+1:44065, D204+1:60771]}{34285@[b5+1:1360…	{34283@30}{34285@23}	T	0	0	0	12.20379971312289	2.04777549561436	10.110269629132121	1	5	203.07937	N1	False	0.8655583036356309	(N)	Level1	[14,N1,0.986]	[590,N1,0.986]	{@0[14-0]}	{@4[0,0.000]}{@6[0,0.000]}{@7[0,0.000]}{@13[0,0.014]}{@14[0,0.986]}
D:\GlycoData\CWQ-O\18-DeMucin\Raw\CWQ-O-293-1.raw	10485	50.69563559306666	10475	583.2769775390625	3	1746.8091032165505	Q01082	Homo sapiens OX=9606	Spectrin beta chain, non-erythrocytic 1	[2311 to 2325]	HEVSASTQSTPASSR	K,A	HEVSASTQSTPASS[O-Glycosylation:N1 on X]R	1	1746.802032457	43.26373117174161	0	{10485@[b2+1, b3+1, b4+1, b5+1, b6+1, b7+1, b8+1, b10+1];[y1+1, y5+1, y6+1, y7+1, y8+1, y9+1, y10+1, y11+1, y12+1, y13+1, y14+1];[(M0-203.08)+2];[D126+1, D138+1, D144+1, D168+1, D186+1, D204+1]}{10487@[b2+1, b7+1];[c3+1, c5+1, c6+1, c7+1, c8+1, c9+1, c12+1, c13+1, c14+1];[y5+1];[zDot1+1, zDot6+1, zDot7+1, zDot8+1, zDot9+1, zDot10+1, zDot11+1, zDot12+1, zDot13+1, zDot15+1];[(M0-203.08)+2];[D138+1,…	{10485@[b2+1:267.10846, b3+1:366.17606, b4+1:453.20947, b5+1:524.24643, b6+1:611.27485, b7+1:712.32550, b8+1:840.37819, b10+1:1028.45789];[y1+1:175.11900, y5+1:517.27114, y6+1:618.31921, y7+1:705.35327, y8+1:833.41217, y9+1:934.46136, y10+1:1021.49163, y11+1:1092.52817, y12+1:1179.55861, y13+1:1278.62178, y14+1:1407.66833];[(M0-203.08)+2:772.86797];[D126+1:126.05499, D138+1:138.05492, D144+1:144.…	{10485@[b2+1:-0.00032, b3+1:-0.00114, b4+1:0.00025, b5+1:0.00009, b6+1:-0.00352, b7+1:-0.00054, b8+1:-0.00643, b10+1:-0.00644];[y1+1:0.00005, y5+1:-0.00175, y6+1:-0.00135, y7+1:0.00068, y8+1:0.00100, y9+1:0.00252, y10+1:0.00075, y11+1:0.00018, y12+1:-0.00141, y13+1:-0.00666, y14+1:-0.00269];[(M0-203.08)+2:-0.00127];[D126+1:0.00005, D138+1:-0.00003, D144+1:-0.00003, D168+1:0.00004, D186+1:0.00032,…	{10485@[b2+1:-1.21, b3+1:-3.12, b4+1:0.55, b5+1:0.17, b6+1:-5.76, b7+1:-0.76, b8+1:-7.66, b10+1:-6.27];[y1+1:0.29, y5+1:-3.38, y6+1:-2.19, y7+1:0.96, y8+1:1.20, y9+1:2.69, y10+1:0.74, y11+1:0.16, y12+1:-1.19, y13+1:-5.21, y14+1:-1.91];[(M0-203.08)+2:-0.82];[D126+1:0.37, D138+1:-0.22, D144+1:-0.18, D168+1:0.21, D186+1:1.75, D204+1:-0.41]}{10487@[b2+1:1.89, b7+1:2.67];[c3+1:2.05, c5+1:1.13, c6+1:2.…	{10485@[b2+1:10733, b3+1:2721, b4+1:1420, b5+1:3684, b6+1:3022, b7+1:1496, b8+1:1202, b10+1:1308];[y1+1:5540, y5+1:10053, y6+1:1321, y7+1:2172, y8+1:800, y9+1:1034, y10+1:2741, y11+1:1611, y12+1:3581, y13+1:6228, y14+1:1378];[(M0-203.08)+2:70280];[D126+1:9239, D138+1:20744, D144+1:5767, D168+1:8710, D186+1:15072, D204+1:31598]}{10487@[b2+1:674, b7+1:1125];[c3+1:1976, c5+1:1483, c6+1:2427, c7+1:25…	{10485@26}{10487@27}	T	0	0	0	18.105172573544387	2.1023154603683154	10.131085521746595	1	7	203.07937	N1	False	3.5968801552048704	(N)	Level1	[14,N1,0.991]	[2324,N1,0.991]	{@0[14-0]}	{@4[0,0.000]}{@6[0,0.000]}{@7[0,0.000]}{@9[0,0.000]}{@10[0,0.000]}{@13[0,0.009]}{@14[0,0.991]}
D:\GlycoData\CWQ-O\18-DeMucin\Raw\CWQ-O-293-1.raw	33276	154.11321846186667	33265	742.8502909376203	4	2967.3720578829652	Q8WU39	Homo sapiens OX=9606	Marginal zone B- and B1-cell-specific protein	[25 to 49]	APLTATAPQLDDEEMYSAHMPAHLR	R,C	APLTATAPQLDDEEMYS[O-Glycosylation:N1 on X]AHMPAHLR	1	2967.374255621	43.176315634874044	0	{33276@[b2+1, b3+1, b4+1, b5+1, b6+1, b7+1, b9+1];[y1+1, y2+1, y3+1, y5+1, y6+1, y7+1, y9+1, y10+1, y11+1, y15+2, y16+2, y18+2, y19+2, y20+2];[(M0-203.08)+4];[D126+1, D138+1, D144+1, D168+1, D186+1, D204+1]}{33278@[b2+1, b3+1, b4+1, b5+1, b6+1, b7+1, b9+1, b12+1];[c2+1];[y5+1, y6+1, y11+2, y12+2, y14+2, y15+2, y16+2, y18+2, y20+2, y22+2, y24+3];[(M0-203.08)+3];[D126+1, D138+1, D144+1, D168+1, D18…	{33276@[b2+1:169.09734, b3+1:282.18130, b4+1:383.22925, b5+1:454.26660, b6+1:555.31659, b7+1:626.35301, b9+1:851.46454];[y1+1:175.11914, y2+1:288.20306, y3+1:425.26266, y5+1:593.35243, y6+1:724.39429, y7+1:861.45229, y9+1:1019.52062, y10+1:1182.58627, y11+1:1313.62109, y15+2:901.38552, y16+2:957.92902, y18+2:1070.48333, y19+2:1106.00112, y20+2:1156.52578];[(M0-203.08)+4:692.08143];[D126+1:126.055…	{33276@[b2+1:0.00018, b3+1:0.00009, b4+1:0.00035, b5+1:0.00059, b6+1:0.00290, b7+1:0.00220, b9+1:0.00239];[y1+1:0.00019, y2+1:0.00005, y3+1:0.00074, y5+1:0.00062, y6+1:0.00200, y7+1:0.00109, y9+1:0.00028, y10+1:0.00260, y11+1:-0.00306, y15+2:0.00053, y16+2:0.00346, y18+2:0.00074, y19+2:-0.00078, y20+2:0.00085];[(M0-203.08)+4:0.00175];[D126+1:0.00029, D138+1:0.00043, D144+1:0.00016, D168+1:0.00023…	{33276@[b2+1:1.08, b3+1:0.31, b4+1:0.92, b5+1:1.30, b6+1:5.23, b7+1:3.52, b9+1:2.82];[y1+1:1.08, y2+1:0.17, y3+1:1.74, y5+1:1.05, y6+1:2.76, y7+1:1.27, y9+1:0.27, y10+1:2.20, y11+1:-2.33, y15+2:0.29, y16+2:1.81, y18+2:0.34, y19+2:-0.35, y20+2:0.37];[(M0-203.08)+4:0.63];[D126+1:2.35, D138+1:3.12, D144+1:1.10, D168+1:1.40, D186+1:2.79, D204+1:1.92]}{33278@[b2+1:3.62, b3+1:2.70, b4+1:4.51, b5+1:1.64…	{33276@[b2+1:155084, b3+1:61665, b4+1:66533, b5+1:46033, b6+1:40430, b7+1:93227, b9+1:24994];[y1+1:110497, y2+1:26983, y3+1:18576, y5+1:223240, y6+1:72490, y7+1:58914, y9+1:46480, y10+1:42542, y11+1:19808, y15+2:44992, y16+2:33741, y18+2:206093, y19+2:44498, y20+2:45527];[(M0-203.08)+4:35812];[D126+1:298387, D138+1:237314, D144+1:223052, D168+1:76664, D186+1:376449, D204+1:485676]}{33278@[b2+1:73…	{33276@28}{33278@27}	T	0	0	0	1.0015063836658102	2.0481253155878	12.139050071544977	1	3	203.07937	N1	False	1.1447371393606036	(N)	Level3			{@0[17-0]}{@0[6-0]}{@0[4-0]}
D:\GlycoData\CWQ-O\18-DeMucin\Raw\CWQ-O-293-1.raw	28271	134.03339725973333	28257	974.1266116868766	3	2919.3580056599926	Q8NBS9	Homo sapiens OX=9606	Thioredoxin domain-containing protein 5	[297 to 321]	TETGATETVTPSEAPVLAAEPEADK	R,G	TETGATETVT[O-Glycosylation:N1 on X]PS[O-Glycosylation:N1 on X]EAPVLAAEPEADK	2	2919.36081292	43.14153125680022	0	{28271@[b2+1, b3+1, b5+1, b7+1, b8+1, b9+1, b10+1, b14+1];[y1+1, y2+1, y3+1, y5+1, y6+1, y7+1, y8+1, y9+1, y11+2, y12+1, y15+2, y16+1];[(M0-203.08)+2];[D126+1, D138+1, D144+1, D168+1, D186+1, D204+1]}{28273@[b7+1, b8+1, b9+1, b10+1, b13+1, b14+1, b17+1, b19+1, b20+1];[y5+1, y6+1, y7+1, y8+1, y9+1, y11+2, y12+1, y15+1, y16+1, y17+1, y23+2];[zDot6+1];[(M0-203.08)+2];[D126+1, D138+1, D144+1, D168+1,…	{28271@[b2+1:231.09743, b3+1:332.14502, b5+1:460.20312, b7+1:690.29138, b8+1:791.34052, b9+1:890.40985, b10+1:991.45632, b14+1:1375.61816];[y1+1:147.11273, y2+1:262.13943, y3+1:333.17603, y5+1:559.27240, y6+1:688.31250, y7+1:759.35089, y8+1:830.38973, y9+1:943.47428, y11+2:570.30127, y12+1:1210.63672, y15+2:762.38306, y16+1:1624.80593];[(M0-203.08)+2:1359.14694];[D126+1:126.05515, D138+1:138.0552…	{28271@[b2+1:-0.00012, b3+1:-0.00021, b5+1:-0.00068, b7+1:-0.00269, b8+1:-0.00124, b9+1:-0.00032, b10+1:-0.00153, b14+1:-0.00418];[y1+1:-0.00007, y2+1:-0.00031, y3+1:-0.00084, y5+1:0.00018, y6+1:-0.00231, y7+1:-0.00103, y8+1:0.00069, y9+1:0.00117, y11+2:0.00098, y12+1:0.00532, y15+2:0.00006, y16+1:-0.00052];[(M0-203.08)+2:-0.00212];[D126+1:0.00021, D138+1:0.00029, D144+1:0.00005, D168+1:0.00008, …	{28271@[b2+1:-0.52, b3+1:-0.63, b5+1:-1.48, b7+1:-3.91, b8+1:-1.57, b9+1:-0.36, b10+1:-1.54, b14+1:-3.04];[y1+1:-0.49, y2+1:-1.20, y3+1:-2.52, y5+1:0.32, y6+1:-3.36, y7+1:-1.36, y8+1:0.83, y9+1:1.25, y11+2:0.86, y12+1:4.40, y15+2:0.04, y16+1:-0.32];[(M0-203.08)+2:-0.78];[D126+1:1.65, D138+1:2.12, D144+1:0.35, D168+1:0.49, D186+1:1.96, D204+1:1.92]}{28273@[b7+1:0.87, b8+1:1.44, b9+1:2.11, b10+1:2.…	{28271@[b2+1:4343, b3+1:2015, b5+1:2966, b7+1:3718, b8+1:3800, b9+1:7769, b10+1:7762, b14+1:2216];[y1+1:3747, y2+1:1814, y3+1:2985, y5+1:23060, y6+1:5656, y7+1:7006, y8+1:9436, y9+1:5958, y11+2:2433, y12+1:3085, y15+2:1716, y16+1:7664];[(M0-203.08)+2:39717];[D126+1:40584, D138+1:25296, D144+1:26361, D168+1:10408, D186+1:53010, D204+1:113265]}{28273@[b7+1:5666, b8+1:4211, b9+1:17317, b10+1:22373, …	{28271@27}{28273@28}	T	0	0	0	1.0009506462602464	2.0289260201606436	12.242843338877083	2	6	406.15874	N2	False	1.0250960797534194	(N),(N)	Level3			{@2[10-0,12-0]}{@2[8-0,12-0]}{@2[6-0,12-0]}{@2[3-0,12-0]}{@2[1-0,12-0]}{@2[8-0,10-0]}{@2[6-0,10-0]}{@2[3-0,10-0]}{@2[1-0,10-0]}{@2[6-0,8-0]}... In Total:15 Paths
D:\GlycoData\CWQ-O\18-DeMucin\Raw\CWQ-O-293-1.raw	18030	88.66539452853334	18016	547.6109619140625	3	1639.8110563415505	P98095	Homo sapiens OX=9606	Fibulin-2	[350 to 364]	STGPEGVTHAPSLGK	R,A	STGPEGVT[O-Glycosylation:N1 on X]HAPSLGK	1	1639.805326933	43.139963090113994	0	{18030@[b2+1, b3+1, b10+1];[y1+1, y2+1, y3+1, y4+1, y5+1, y6+1, y7+1, y8+1, y9+1, y10+2, y11+1, y12+3, y13+2];[(M0-203.08)+3];[D126+1, D138+1, D144+1, D168+1, D186+1, D204+1]}{18032@[b2+1, b5+1, b11+1];[c4+1, c5+1, c7+1, c8+1, c9+1, c11+1, c12+1, c13+1, c14+2];[y1+1, y6+1, y7+1, y13+1];[zDot6+1, zDot7+1, zDot8+1, zDot9+1, zDot10+1, zDot11+1, zDot13+1, zDot14+2, zDot15+2];[(M0-203.08)+2];[D126+1, …	{18030@[b2+1:189.08736, b3+1:246.10887, b10+1:937.43591];[y1+1:147.11296, y2+1:204.13445, y3+1:317.21805, y4+1:404.25101, y5+1:501.30416, y6+1:572.34387, y7+1:709.40576, y8+1:810.44627, y9+1:909.51562, y10+2:483.77337, y11+1:1095.57642, y12+3:398.21669, y13+2:625.33063];[(M0-203.08)+3:479.91642];[D126+1:126.05524, D138+1:138.05533, D144+1:144.06588, D168+1:168.06575, D186+1:186.07647, D204+1:204.…	{18030@[b2+1:0.00038, b3+1:0.00042, b10+1:-0.00147];[y1+1:0.00016, y2+1:0.00018, y3+1:-0.00028, y4+1:0.00065, y5+1:0.00103, y6+1:0.00363, y7+1:0.00661, y8+1:-0.00056, y9+1:0.00038, y10+2:0.00276, y11+1:-0.00288, y12+3:0.00345, y13+2:0.00045];[(M0-203.08)+3:0.00149];[D126+1:0.00029, D138+1:0.00038, D144+1:0.00036, D168+1:0.00023, D186+1:0.00039, D204+1:0.00013]}{18032@[b2+1:0.00088, b5+1:0.00268, …	{18030@[b2+1:2.03, b3+1:1.73, b10+1:-1.57];[y1+1:1.07, y2+1:0.87, y3+1:-0.90, y4+1:1.60, y5+1:2.07, y6+1:6.36, y7+1:9.33, y8+1:-0.69, y9+1:0.42, y10+2:2.86, y11+1:-2.63, y12+3:2.90, y13+2:0.36];[(M0-203.08)+3:1.03];[D126+1:2.32, D138+1:2.79, D144+1:2.54, D168+1:1.40, D186+1:2.13, D204+1:0.64]}{18032@[b2+1:4.66, b5+1:5.68, b11+1:-16.69];[c4+1:1.49, c5+1:2.11, c7+1:3.33, c8+1:0.60, c9+1:1.94, c11+1…	{18030@[b2+1:28027, b3+1:1650, b10+1:4637];[y1+1:16259, y2+1:14168, y3+1:4393, y4+1:2651, y5+1:26368, y6+1:9989, y7+1:7095, y8+1:11359, y9+1:1928, y10+2:3794, y11+1:2321, y12+3:3974, y13+2:56493];[(M0-203.08)+3:5148];[D126+1:35483, D138+1:29881, D144+1:30242, D168+1:10740, D186+1:51598, D204+1:62809]}{18032@[b2+1:2818, b5+1:1124, b11+1:3570];[c4+1:5091, c5+1:5112, c7+1:5489, c8+1:20432, c9+1:2313…	{18030@23}{18032@30}	T	0	0	0	17.104228332787223	2.009636503973041	10.064967903000639	1	4	203.07937	N1	False	0.9884379416217581	(N)	Level1	[8,N1,1.000]	[357,N1,1.000]	{@0[8-0]}	{@1[0,0.000]}{@2[0,0.000]}{@8[0,1.000]}{@12[0,0.000]}
D:\GlycoData\CWQ-O\18-DeMucin\Raw\CWQ-O-293-3.raw	11101	53.022533465866665	11092	547.6101684570314	3	1639.8086759704572	P98095	Homo sapiens OX=9606	Fibulin-2	[350 to 364]	STGPEGVTHAPSLGK	R,A	STGPEGVT[O-Glycosylation:N1 on X]HAPSLGK	1	1639.805326933	43.12591259190627	0	{11101@[b2+1, b5+1, b10+1];[y1+1, y2+1, y3+1, y4+1, y5+1, y6+1, y7+1, y8+1, y10+1, y11+1, y12+1, y13+2];[(M0-203.08)+3];[D126+1, D138+1, D144+1, D168+1, D186+1, D204+1]}{11103@[b2+1, b11+1];[c4+1, c5+1, c6+1, c7+1, c8+1, c9+1, c11+1, c12+1, c13+1, c14+2];[y1+1, y6+1, y7+1, y10+1, y13+2];[zDot6+1, zDot7+1, zDot8+1, zDot9+1, zDot10+1, zDot11+1, zDot13+1, zDot14+2, zDot15+1];[(M0-203.08)+2];[D126+1,…	{11101@[b2+1:189.08771, b5+1:472.20523, b10+1:937.43311];[y1+1:147.11314, y2+1:204.13454, y3+1:317.21872, y4+1:404.25226, y5+1:501.30411, y6+1:572.34159, y7+1:709.40338, y8+1:810.44902, y10+1:966.53973, y11+1:1095.57666, y12+1:1192.62954, y13+2:625.33169];[(M0-203.08)+3:479.91704];[D126+1:126.05543, D138+1:138.05544, D144+1:144.06606, D168+1:168.06590, D186+1:186.07665, D204+1:204.08736]}{11103@[…	{11101@[b2+1:0.00072, b5+1:0.00143, b10+1:-0.00428];[y1+1:0.00034, y2+1:0.00027, y3+1:0.00039, y4+1:0.00190, y5+1:0.00098, y6+1:0.00135, y7+1:0.00423, y8+1:0.00220, y10+1:0.00303, y11+1:-0.00264, y12+1:-0.00252, y13+2:0.00258];[(M0-203.08)+3:0.00333];[D126+1:0.00048, D138+1:0.00050, D144+1:0.00055, D168+1:0.00039, D186+1:0.00058, D204+1:0.00071]}{11103@[b2+1:0.00085, b11+1:-0.00089];[c4+1:0.00124…	{11101@[b2+1:3.85, b5+1:3.03, b10+1:-4.57];[y1+1:2.33, y2+1:1.32, y3+1:1.23, y4+1:4.71, y5+1:1.97, y6+1:2.37, y7+1:5.97, y8+1:2.71, y10+1:3.14, y11+1:-2.41, y12+1:-2.11, y13+2:2.07];[(M0-203.08)+3:2.32];[D126+1:3.87, D138+1:3.63, D144+1:3.82, D168+1:2.31, D186+1:3.12, D204+1:3.49]}{11103@[b2+1:4.50, b11+1:-0.86];[c4+1:3.44, c5+1:2.61, c6+1:1.26, c7+1:4.11, c8+1:2.18, c9+1:1.60, c11+1:3.31, c12+1:…	{11101@[b2+1:35085, b5+1:1892, b10+1:4275];[y1+1:20722, y2+1:17613, y3+1:5028, y4+1:2863, y5+1:31899, y6+1:12658, y7+1:5097, y8+1:12495, y10+1:7568, y11+1:3461, y12+1:2759, y13+2:64538];[(M0-203.08)+3:6828];[D126+1:41537, D138+1:34086, D144+1:34720, D168+1:11713, D186+1:62057, D204+1:68787]}{11103@[b2+1:3723, b11+1:4677];[c4+1:6198, c5+1:9908, c6+1:5468, c7+1:8889, c8+1:28753, c9+1:28180, c11+1:3…	{11101@22}{11103@30}	T	0	0	0	18.094819425620116	2.007003193944258	9.053005926264376	1	4	203.07937	N1	False	0.9879418186610008	(N)	Level1	[8,N1,1.000]	[357,N1,1.000]	{@0[8-0]}	{@1[0,0.000]}{@2[0,0.000]}{@8[0,1.000]}{@12[0,0.000]}
D:\GlycoData\CWQ-O\18-DeMucin\Raw\CWQ-O-293-1.raw	19458	95.34841616533335	19441	720.0131225585938	3	2157.017538275144	O43405	Homo sapiens OX=9606	Cochlin	[128 to 147]	SSTQEATGQAVSTAHPPTGK	K,R	SSTQEATGQAVSTAHPPT[O-Glycosylation:N1 on X]GK	1	2157.018567159	43.10194414071891	0	{19458@[b2+1, b3+1, b4+1, b5+1, b6+1, b7+1, b9+1, b10+1, b15+1];[y1+1, y2+1, y3+1, y4+1, y5+1, y6+1, y7+1, y8+1, y9+1, y10+1, y11+1, y12+1, y13+1, y14+1, y15+1, y16+1, y19+2];[(M0-203.08)+3];[D126+1, D138+1, D144+1, D168+1, D186+1, D204+1]}{19459@[b2+1, b4+1, b5+1, b6+1, b7+1, b9+1, b15+1];[c3+1];[y5+1, y9+1, y13+1, y16+2, y17+2, y18+2];[zDot17+2];[(M0-203.08)+3];[D126+1, D138+1, D144+1, D168+1, …	{19458@[b2+1:175.07138, b3+1:276.11871, b4+1:404.17743, b5+1:533.21948, b6+1:604.25586, b7+1:705.30847, b9+1:890.38654, b10+1:961.42535, b15+1:1456.65833];[y1+1:147.11284, y2+1:204.13388, y3+1:305.18259, y4+1:402.23453, y5+1:499.28768, y6+1:636.35089, y7+1:707.39166, y8+1:808.43536, y9+1:895.46265, y10+1:994.53081, y11+1:1065.57076, y12+1:1193.63074, y13+1:1250.64850, y14+1:1351.69635, y15+1:1422…	{19458@[b2+1:0.00005, b3+1:-0.00030, b4+1:-0.00016, b5+1:-0.00070, b6+1:-0.00144, b7+1:0.00350, b9+1:0.00152, b10+1:0.00322, b15+1:-0.00795];[y1+1:0.00003, y2+1:-0.00039, y3+1:0.00064, y4+1:-0.00018, y5+1:0.00021, y6+1:0.00451, y7+1:0.00816, y8+1:0.00419, y9+1:-0.00056, y10+1:-0.00081, y11+1:0.00203, y12+1:0.00343, y13+1:-0.00028, y14+1:-0.00010, y15+1:0.00178, y16+1:-0.00065, y19+2:-0.00038];[(M…	{19458@[b2+1:0.27, b3+1:-1.08, b4+1:-0.40, b5+1:-1.32, b6+1:-2.38, b7+1:4.97, b9+1:1.71, b10+1:3.36, b15+1:-5.46];[y1+1:0.24, y2+1:-1.91, y3+1:2.11, y4+1:-0.46, y5+1:0.41, y6+1:7.09, y7+1:11.56, y8+1:5.18, y9+1:-0.63, y10+1:-0.81, y11+1:1.91, y12+1:2.87, y13+1:-0.22, y14+1:-0.08, y15+1:1.25, y16+1:-0.42, y19+2:-0.21];[(M0-203.08)+3:0.55];[D126+1:1.83, D138+1:1.62, D144+1:2.38, D168+1:0.85, D186+1…	{19458@[b2+1:10447, b3+1:1614, b4+1:4216, b5+1:10246, b6+1:3956, b7+1:2377, b9+1:1811, b10+1:2414, b15+1:3058];[y1+1:10776, y2+1:3057, y3+1:1427, y4+1:7474, y5+1:67718, y6+1:6596, y7+1:3570, y8+1:5079, y9+1:16977, y10+1:7991, y11+1:8381, y12+1:1822, y13+1:8883, y14+1:5588, y15+1:5582, y16+1:2404, y19+2:1451];[(M0-203.08)+3:8216];[D126+1:38379, D138+1:33966, D144+1:31228, D168+1:13059, D186+1:6702…	{19458@33}{19459@22}	T	0	0	0	2.0030336392460275	2.007641721660975	12.14433019672323	1	7	203.07937	N1	False	1.08080995855318	(N)	Level3			{@0[18-0]}{@0[13-0]}{@0[12-0]}{@0[7-0]}
D:\GlycoData\CWQ-O\18-DeMucin\Raw\CWQ-O-293-3.raw	6486	30.394378549866666	6472	621.0380249023438	4	2480.122993741859	Q7Z3D4	Homo sapiens OX=9606	LysM and putative peptidoglycan-binding domain-containing protein 3	[246 to 262]	VDVSHHSTVDSSHLHSK	K,I	VDVSHHS[O-Glycosylation:N1 on X]T[O-Glycosylation:N1 on X]VDSSHLHS[O-Glycosylation:N1 on X]K	3	2480.130297395	43.09811858922714	0	{6486@[b2+1, b3+1, b5+1, b6+1, b7+1, b8+1, b10+1];[y1+1, y2+1, y3+1, y4+1, y7+1, y11+1, y12+2, y13+2, y15+2];[(M0-203.08)+3];[D126+1, D138+1, D144+1, D168+1, D186+1, D204+1]}{6488@[b2+1, b10+1, b16+2];[c4+1, c5+1, c6+1, c7+1, c8+1, c9+1, c10+2, c11+2, c12+2, c13+2, c14+2, c16+3];[y1+1, y2+1, y5+1, y11+1];[zDot6+1, zDot7+1, zDot8+1, zDot10+1, zDot15+2, zDot17+3];[(M0-203.08)+3];[D126+1, D138+1, D1…	{6486@[b2+1:215.10306, b3+1:314.17166, b5+1:538.25745, b6+1:675.31990, b7+1:762.35803, b8+1:863.40222, b10+1:1077.49179];[y1+1:147.11301, y2+1:234.14496, y3+1:371.20398, y4+1:484.28888, y7+1:795.41312, y11+1:1197.58700, y12+2:667.82473, y13+2:736.35653, y15+2:829.41030];[(M0-203.08)+3:760.02459];[D126+1:126.05522, D138+1:138.05518, D144+1:144.06590, D168+1:168.06564, D186+1:186.07655, D204+1:204.…	{6486@[b2+1:0.00042, b3+1:0.00061, b5+1:-0.00454, b6+1:-0.00100, b7+1:0.00510, b8+1:0.00161, b10+1:-0.00417];[y1+1:0.00020, y2+1:0.00013, y3+1:0.00024, y4+1:0.00107, y7+1:0.00234, y11+1:0.00116, y12+2:-0.00258, y13+2:0.00212, y15+2:0.00921];[(M0-203.08)+3:0.00100];[D126+1:0.00028, D138+1:0.00024, D144+1:0.00039, D168+1:0.00013, D186+1:0.00047, D204+1:0.00038]}{6488@[b2+1:0.00018, b10+1:-0.01525, …	{6486@[b2+1:1.98, b3+1:1.96, b5+1:-8.45, b6+1:-1.48, b7+1:6.70, b8+1:1.87, b10+1:-3.87];[y1+1:1.39, y2+1:0.54, y3+1:0.63, y4+1:2.22, y7+1:2.95, y11+1:0.97, y12+2:-1.93, y13+2:1.44, y15+2:5.56];[(M0-203.08)+3:0.44];[D126+1:2.23, D138+1:1.73, D144+1:2.70, D168+1:0.76, D186+1:2.54, D204+1:1.88]}{6488@[b2+1:0.84, b10+1:-14.17, b16+2:3.66];[c4+1:-0.83, c5+1:2.87, c6+1:-2.79, c7+1:10.20, c8+1:-2.34, c9…	{6486@[b2+1:2184, b3+1:1777, b5+1:2666, b6+1:3952, b7+1:1653, b8+1:1964, b10+1:2428];[y1+1:5039, y2+1:2298, y3+1:6370, y4+1:1975, y7+1:3282, y11+1:2851, y12+2:1161, y13+2:1934, y15+2:4977];[(M0-203.08)+3:37551];[D126+1:44042, D138+1:44124, D144+1:44922, D168+1:15040, D186+1:63998, D204+1:61157]}{6488@[b2+1:1358, b10+1:1065, b16+2:1104];[c4+1:1184, c5+1:9546, c6+1:10002, c7+1:7492, c8+1:2056, c9+1…	{6486@23}{6488@32}	T	0	0	0	18.076829637233942	2.025767180606398	12.141518223422802	3	6	609.23811	N3	False	0.9999808180335236	(N),(N),(N)	Level1	[7,N1,0.999][8,N1,1.000][16,N1,1.000]	[252,N1,0.999][253,N1,1.000][261,N1,1.000]	{@6[7-0,8-0,16-0]}	{@4[0,0.001]}{@7[0,0.999]}{@8[0,1.000]}{@11[0,0.000]}{@12[0,0.000]}{@16[0,1.000]}
D:\GlycoData\CWQ-O\18-DeMucin\Raw\CWQ-O-293-2.raw	19768	93.42151159919999	19762	834.4190237768324	2	1666.8234946199068	Q99808	Homo sapiens OX=9606	Equilibrative nucleoside transporter 1	[59 to 73]	DAQASAAPAAPLPER	K,N	DAQAS[O-Glycosylation:N1 on X]AAPAAPLPER	1	1666.81622597	42.458465607909616	0	{19768@[b2+1, b3+1, b4+1, b6+1, b7+1, b8+1, b10+1];[y1+1, y3+1, y5+1, y6+1, y8+1, y9+1, y10+1, y11+1, y12+1, y13+2, y14+1];[(M0-203.08)+1];[D126+1, D138+1, D144+1, D168+1, D186+1, D204+1]}{19770@[b3+1, b4+1, b5+1, b6+1, b7+1, b9+1, b10+1, b12+1, b14+1];[c7+1];[y1+1, y3+1, y5+1, y6+1, y7+1, y8+1, y9+1, y10+1, y11+1];[zDot9+1, zDot14+1, zDot15+1];[(M0-203.08)+2];[D126+1, D138+1, D144+1, D186+1, D20…	{19768@[b2+1:187.07069, b3+1:315.12979, b4+1:386.16632, b6+1:544.23413, b7+1:615.27305, b8+1:712.33154, b10+1:854.39992];[y1+1:175.11877, y3+1:401.21411, y5+1:611.35093, y6+1:682.38300, y8+1:850.47796, y9+1:921.51300, y10+1:992.55377, y11+1:1079.58496, y12+1:1150.61853, y13+2:639.84148, y14+1:1349.70642];[(M0-203.08)+1:1464.74206];[D126+1:126.05487, D138+1:138.05475, D144+1:144.06543, D168+1:168.…	{19768@[b2+1:-0.00064, b3+1:-0.00012, b4+1:-0.00070, b6+1:-0.00204, b7+1:-0.00023, b8+1:0.00550, b10+1:-0.00035];[y1+1:-0.00018, y3+1:-0.00020, y5+1:-0.00021, y6+1:-0.00526, y8+1:-0.00017, y9+1:-0.00224, y10+1:0.00142, y11+1:0.00058, y12+1:-0.00297, y13+2:-0.00440, y14+1:-0.01077];[(M0-203.08)+1:-0.00207];[D126+1:-0.00008, D138+1:-0.00020, D144+1:-0.00009, D168+1:-0.00061, D186+1:-0.00024, D204+1…	{19768@[b2+1:-3.44, b3+1:-0.38, b4+1:-1.83, b6+1:-3.75, b7+1:-0.38, b8+1:7.73, b10+1:-0.41];[y1+1:-1.02, y3+1:-0.49, y5+1:-0.34, y6+1:-7.71, y8+1:-0.20, y9+1:-2.44, y10+1:1.43, y11+1:0.53, y12+1:-2.58, y13+2:-3.44, y14+1:-7.98];[(M0-203.08)+1:-1.42];[D126+1:-0.61, D138+1:-1.44, D144+1:-0.61, D168+1:-3.62, D186+1:-1.30, D204+1:-0.34]}{19770@[b3+1:4.67, b4+1:2.53, b5+1:5.91, b6+1:5.02, b7+1:3.64, b…	{19768@[b2+1:848, b3+1:2654, b4+1:1484, b6+1:1160, b7+1:4810, b8+1:663, b10+1:1098];[y1+1:1633, y3+1:2160, y5+1:3568, y6+1:1252, y8+1:16728, y9+1:5246, y10+1:3892, y11+1:3304, y12+1:2092, y13+2:703, y14+1:1070];[(M0-203.08)+1:20515];[D126+1:4303, D138+1:3409, D144+1:2799, D168+1:1190, D186+1:7787, D204+1:12321]}{19770@[b3+1:1583, b4+1:1553, b5+1:1380, b6+1:1885, b7+1:9997, b9+1:654, b10+1:2789, b…	{19768@25}{19770@28}	T	0	0	0	4.068039671207992	2.0840239334577317	11.165276268385423	1	1	203.07937	N1	False	1.2178669411616627	(N)	Level1	[5,N1,1.000]	[63,N1,1.000]	{@0[5-0]}	{@5[0,1.000]}
D:\GlycoData\CWQ-O\18-DeMucin\Raw\CWQ-O-293-3.raw	38099	166.19387262	38087	658.6422288914293	3	1972.904857273651	P27824	Homo sapiens OX=9606	Calnexin	[62 to 77]	APVPTGEVYFADSFDR	K,G	APVPTGEVYFADS[O-Glycosylation:N1 on X]FDR	1	1972.905434899	42.323427524717246	0	{38099@[b2+1, b3+1, b4+1, b5+1, b7+1, b8+1, b9+1, b10+1, b11+1, b12+1];[y1+1, y2+1, y3+1, y4+1, y5+1, y6+1, y7+2, y8+2, y9+1, y11+1, y12+1, y13+2];[(M0-203.08)+2];[D126+1, D138+1, D144+1, D168+1, D186+1, D204+1]}{38101@[b2+1, b3+1, b7+1, b8+1, b9+1, b10+1, b11+1, b12+1];[c2+1];[y1+1, y2+1, y3+1, y4+1, y5+1, y6+1, y7+2, y8+2, y13+2];[(M0-203.08)+2];[D126+1, D138+1, D144+1, D168+1, D186+1, D204+1]}	{38099@[b2+1:169.09752, b3+1:268.16602, b4+1:365.21936, b5+1:466.26859, b7+1:652.33282, b8+1:751.40076, b9+1:914.46387, b10+1:1061.53308, b11+1:1132.56665, b12+1:1247.59619];[y1+1:175.11931, y2+1:290.14651, y3+1:437.21559, y4+1:524.24756, y5+1:639.27429, y6+1:710.31152, y7+2:429.19369, y8+2:510.72540, y9+1:1119.51782, y11+1:1305.57556, y12+1:1406.62384, y13+2:752.34275];[(M0-203.08)+2:885.92236];…	{38099@[b2+1:0.00036, b3+1:0.00045, b4+1:0.00103, b5+1:0.00257, b7+1:0.00276, b8+1:0.00228, b9+1:0.00206, b10+1:0.00286, b11+1:-0.00069, b12+1:0.00191];[y1+1:0.00036, y2+1:0.00062, y3+1:0.00128, y4+1:0.00122, y5+1:0.00101, y6+1:0.00113, y7+2:0.00129, y8+2:0.00139, y9+1:0.00727, y11+1:0.00095, y12+1:0.00156, y13+2:0.00317];[(M0-203.08)+2:0.00411];[D126+1:0.00050, D138+1:0.00054, D144+1:0.00058, D1…	{38099@[b2+1:2.17, b3+1:1.68, b4+1:2.82, b5+1:5.53, b7+1:4.23, b8+1:3.04, b9+1:2.25, b10+1:2.69, b11+1:-0.61, b12+1:1.53];[y1+1:2.05, y2+1:2.14, y3+1:2.94, y4+1:2.33, y5+1:1.58, y6+1:1.59, y7+2:1.51, y8+2:1.36, y9+1:6.50, y11+1:0.73, y12+1:1.11, y13+2:2.11];[(M0-203.08)+2:2.32];[D126+1:4.03, D138+1:3.96, D144+1:4.04, D168+1:4.14, D186+1:3.98, D204+1:2.08]}{38101@[b2+1:3.35, b3+1:3.50, b7+1:16.04,…	{38099@[b2+1:79866, b3+1:31992, b4+1:4738, b5+1:2165, b7+1:15064, b8+1:43968, b9+1:40417, b10+1:15179, b11+1:9206, b12+1:7306];[y1+1:89092, y2+1:14497, y3+1:19306, y4+1:94525, y5+1:114286, y6+1:112944, y7+2:27171, y8+2:10743, y9+1:14593, y11+1:10765, y12+1:7001, y13+2:47312];[(M0-203.08)+2:192251];[D126+1:96268, D138+1:109881, D144+1:113232, D168+1:39054, D186+1:173475, D204+1:185007]}{38101@[b2+…	{38099@29}{38101@25}	T	0	0	0	1.0029636831188693	2.092194608737664	12.185413912858843	1	2	203.07937	N1	False	0.9810904933887725	(N)	Level3			{@0[13-0]}{@0[5-0]}
D:\GlycoData\CWQ-O\18-DeMucin\Raw\CWQ-O-293-2.raw	24037	113.9464513912	24023	896.4756674092758	2	1790.9367818847936	P51610	Homo sapiens OX=9606	Host cell factor 1	[579 to 594]	TMAVTPGTTTLPATVK	K,V	T[O-Glycosylation:N1 on X]MAVTPGTTTLPATVK	1	1790.9335644	42.322118440544294	0	{24037@[b2+1, b3+1, b4+1, b5+1, b9+1, b11+1];[y1+1, y2+1, y3+1, y5+1, y6+1, y7+1, y8+1, y9+1, y10+1, y11+1, y12+1, y13+1, y14+1];[(M0-203.08)+1];[D126+1, D138+1, D144+1, D168+1, D186+1, D204+1]}{24039@[b3+1, b4+1, b5+1];[c8+1, c12+1, c13+1, c14+1, c15+1];[y5+1, y10+1, y11+1, y12+1, y13+1, y14+1];[zDot6+1, zDot8+1, zDot9+1, zDot12+1, zDot14+1, zDot15+1, zDot16+1];[(M0-203.08)+1];[D126+1, D204+1]}	{24037@[b2+1:233.09521, b3+1:304.13237, b4+1:403.20143, b5+1:504.24858, b9+1:860.40741, b11+1:1074.54810];[y1+1:147.11258, y2+1:246.18120, y3+1:347.22830, y5+1:515.31841, y6+1:628.40277, y7+1:729.45337, y8+1:830.49602, y9+1:931.54828, y10+1:988.56860, y11+1:1085.61774, y12+1:1186.66577, y13+1:1285.73640, y14+1:1356.77097];[(M0-203.08)+1:1588.85988];[D126+1:126.05499, D138+1:138.05487, D144+1:144.…	{24037@[b2+1:-0.00023, b3+1:-0.00018, b4+1:0.00046, b5+1:-0.00007, b9+1:-0.01082, b11+1:-0.00188];[y1+1:-0.00022, y2+1:-0.00002, y3+1:-0.00059, y5+1:-0.00036, y6+1:-0.00007, y7+1:0.00285, y8+1:-0.00217, y9+1:0.00241, y10+1:0.00127, y11+1:-0.00236, y12+1:-0.00201, y13+1:0.00021, y14+1:-0.00233];[(M0-203.08)+1:-0.00159];[D126+1:0.00004, D138+1:-0.00008, D144+1:-0.00018, D168+1:0.00000, D186+1:-0.00…	{24037@[b2+1:-0.97, b3+1:-0.60, b4+1:1.14, b5+1:-0.14, b9+1:-12.59, b11+1:-1.75];[y1+1:-1.54, y2+1:-0.08, y3+1:-1.72, y5+1:-0.71, y6+1:-0.11, y7+1:3.92, y8+1:-2.62, y9+1:2.58, y10+1:1.28, y11+1:-2.18, y12+1:-1.69, y13+1:0.16, y14+1:-1.72];[(M0-203.08)+1:-1.00];[D126+1:0.33, D138+1:-0.55, D144+1:-1.25, D168+1:0.03, D186+1:-0.14, D204+1:-0.71]}{24039@[b3+1:4.38, b4+1:5.59, b5+1:6.51];[c8+1:14.25, c…	{24037@[b2+1:9604, b3+1:15621, b4+1:5857, b5+1:9119, b9+1:653, b11+1:1391];[y1+1:2360, y2+1:916, y3+1:1042, y5+1:18406, y6+1:2061, y7+1:1809, y8+1:1771, y9+1:1386, y10+1:1870, y11+1:37401, y12+1:12788, y13+1:2921, y14+1:2443];[(M0-203.08)+1:21882];[D126+1:18114, D138+1:13625, D144+1:2811, D168+1:6907, D186+1:9384, D204+1:29917]}{24039@[b3+1:880, b4+1:940, b5+1:1652];[c8+1:603, c12+1:3387, c13+1:1…	{24037@26}{24039@24}	T	0	0	0	11.105899938651447	2.0379988622519765	8.107577586202183	1	6	203.07937	N1	False	4.8470346815648515	(N)	Level1	[1,N1,1.000]	[579,N1,1.000]	{@0[1-0]}	{@1[0,1.000]}{@5[0,0.000]}{@8[0,0.000]}{@9[0,0.000]}{@10[0,0.000]}{@14[0,0.000]}
D:\GlycoData\CWQ-O\18-DeMucin\Raw\CWQ-O-293-2.raw	13440	63.3607275432	13430	629.257507324219	4	2513.00092342936	P98155	Homo sapiens OX=9606	Very low-density lipoprotein receptor	[277 to 295]	TCRPDQFECEDGSCIHGSR	R,Q	T[O-Glycosylation:N1 on X]C[Common Fixed:Carbamidomethyl on C]RPDQFEC[Common Fixed:Carbamidomethyl on C]EDGSC[Common Fixed:Carbamidomethyl on C]IHGSR	4	2513.000568826	42.26223851130841	0	{13440@[b1+1, b2+1, b3+1, b5+1, b6+1, b7+1, b8+1, b11+1];[y1+1, y3+1, y4+1, y5+1, y6+1, y7+1, y8+1, y9+1, y10+1, y11+1];[(M0-203.08)+3];[D126+1, D138+1, D144+1, D168+1, D186+1, D204+1]}{13442@[c4+1, c5+1, c6+1, c7+1, c8+1, c9+1, c10+1, c13+2, c15+2, c16+2, c17+2, c18+2];[y1+1, y3+1, y12+2, y13+2, y14+2];[zDot3+1, zDot4+1, zDot9+2, zDot17+2, zDot19+3];[(M0-203.08)+4];[D126+1, D138+1, D144+1, D168+…	{13440@[b1+1:102.05508, b2+1:262.08450, b3+1:418.18723, b5+1:630.26434, b6+1:758.32328, b7+1:905.39319, b8+1:1034.43392, b11+1:1438.53174];[y1+1:175.11893, y3+1:319.17282, y4+1:456.23123, y5+1:569.31580, y6+1:729.34436, y7+1:816.38049, y8+1:873.39947, y9+1:988.42568, y10+1:1117.46887, y11+1:1277.49768];[(M0-203.08)+3:770.98062];[D126+1:126.05515, D138+1:138.05504, D144+1:144.06561, D168+1:168.065…	{13440@[b1+1:0.00013, b2+1:-0.00110, b3+1:0.00051, b5+1:-0.00208, b6+1:-0.00172, b7+1:-0.00022, b8+1:-0.00208, b11+1:-0.00445];[y1+1:-0.00003, y3+1:0.00038, y4+1:-0.00012, y5+1:0.00038, y6+1:-0.00171, y7+1:0.00240, y8+1:-0.00009, y9+1:-0.00082, y10+1:-0.00022, y11+1:-0.00207];[(M0-203.08)+3:-0.00115];[D126+1:0.00021, D138+1:0.00009, D144+1:0.00010, D168+1:0.00013, D186+1:0.00008, D204+1:0.00001]}…	{13440@[b1+1:1.28, b2+1:-4.21, b3+1:1.22, b5+1:-3.30, b6+1:-2.28, b7+1:-0.25, b8+1:-2.01, b11+1:-3.10];[y1+1:-0.14, y3+1:1.19, y4+1:-0.27, y5+1:0.66, y6+1:-2.35, y7+1:2.94, y8+1:-0.11, y9+1:-0.83, y10+1:-0.20, y11+1:-1.62];[(M0-203.08)+3:-0.50];[D126+1:1.65, D138+1:0.67, D144+1:0.67, D168+1:0.76, D186+1:0.43, D204+1:0.04]}{13442@[c4+1:3.24, c5+1:2.47, c6+1:2.18, c7+1:3.20, c8+1:-1.07, c9+1:-7.82,…	{13440@[b1+1:3502, b2+1:3251, b3+1:5834, b5+1:11061, b6+1:13157, b7+1:6793, b8+1:11527, b11+1:3575];[y1+1:3995, y3+1:17895, y4+1:19630, y5+1:6451, y6+1:7994, y7+1:4259, y8+1:12291, y9+1:12813, y10+1:6051, y11+1:5032];[(M0-203.08)+3:323056];[D126+1:75980, D138+1:26507, D144+1:27346, D168+1:9379, D186+1:44896, D204+1:51982]}{13442@[c4+1:3539, c5+1:6273, c6+1:2552, c7+1:2325, c8+1:6224, c9+1:2778, c…	{13440@25}{13442@29}	T	0	0	0	16.067709533765072	2.142895250295826	12.137929370996527	1	3	203.07937	N1	False	0.9693259000274835	(N)	Level1	[1,N1,1.000]	[277,N1,1.000]	{@0[1-0]}	{@1[0,1.000]}{@13[0,0.000]}{@18[0,0.000]}
D:\GlycoData\CWQ-O\18-DeMucin\Raw\CWQ-O-293-2.raw	34202	161.60727190586667	34186	969.9892473323031	2	1937.963941730848	Q9Y4L1	Homo sapiens OX=9606	Hypoxia up-regulated protein 1	[577 to 594]	LGNTISSLFGGGTTPDAK	K,E	LGNTISSLFGGGTT[O-Glycosylation:N1 on X]PDAK	1	1937.958198749	42.254156912190766	0	{34202@[b2+1, b3+1, b4+1, b5+1, b6+1, b7+1, b8+1, b9+1, b11+1, b14+1];[y1+1, y2+1, y3+1, y4+1, y5+1, y6+1, y7+1, y8+1, y9+1, y10+1, y11+1, y12+1, y13+1, y14+1];[(M0-203.08)+1];[D126+1, D138+1, D144+1, D168+1, D186+1, D204+1]}{34203@[b5+1];[c15+1, c16+1, c17+1];[y4+1, y9+1, y10+1, y17+1];[zDot11+1, zDot12+1, zDot13+1, zDot14+1, zDot15+1, zDot16+1, zDot17+1, zDot18+1];[(M0-203.08)+1];[D186+1, D204+…	{34202@[b2+1:171.11267, b3+1:285.15530, b4+1:386.20291, b5+1:499.28829, b6+1:586.32050, b7+1:673.35907, b8+1:786.43817, b9+1:933.50418, b11+1:1047.54602, b14+1:1306.66928];[y1+1:147.11272, y2+1:218.14996, y3+1:333.17706, y4+1:430.22931, y5+1:531.27890, y6+1:632.32111, y7+1:689.34575, y8+1:746.36829, y9+1:803.38921, y10+1:950.45697, y11+1:1063.54153, y12+1:1150.57166, y13+1:1237.60321, y14+1:1350.…	{34202@[b2+1:-0.00013, b3+1:-0.00043, b4+1:-0.00050, b5+1:0.00082, b6+1:0.00099, b7+1:0.00754, b8+1:0.00258, b9+1:0.00017, b11+1:-0.00092, b14+1:0.00552];[y1+1:-0.00009, y2+1:0.00005, y3+1:0.00020, y4+1:-0.00032, y5+1:0.00159, y6+1:-0.00388, y7+1:-0.00070, y8+1:0.00038, y9+1:-0.00016, y10+1:-0.00082, y11+1:-0.00032, y12+1:-0.00222, y13+1:-0.00270, y14+1:-0.00188];[(M0-203.08)+1:-0.00012];[D126+1:…	{34202@[b2+1:-0.78, b3+1:-1.50, b4+1:-1.29, b5+1:1.64, b6+1:1.70, b7+1:11.21, b8+1:3.28, b9+1:0.19, b11+1:-0.87, b14+1:4.23];[y1+1:-0.60, y2+1:0.21, y3+1:0.61, y4+1:-0.74, y5+1:3.01, y6+1:-6.14, y7+1:-1.01, y8+1:0.51, y9+1:-0.20, y10+1:-0.86, y11+1:-0.30, y12+1:-1.93, y13+1:-2.18, y14+1:-1.40];[(M0-203.08)+1:-0.07];[D126+1:0.19, D138+1:1.01, D144+1:1.74, D168+1:-0.15, D186+1:1.18, D204+1:0.83]}{3…	{34202@[b2+1:2689, b3+1:3819, b4+1:7283, b5+1:4156, b6+1:1134, b7+1:970, b8+1:1861, b9+1:1615, b11+1:785, b14+1:1271];[y1+1:4045, y2+1:7653, y3+1:1170, y4+1:22352, y5+1:4162, y6+1:1097, y7+1:3362, y8+1:4134, y9+1:13809, y10+1:14152, y11+1:3739, y12+1:5368, y13+1:13000, y14+1:2885];[(M0-203.08)+1:18502];[D126+1:12668, D138+1:10525, D144+1:10649, D168+1:4878, D186+1:21753, D204+1:30958]}{34203@[b5+…	{34202@31}{34203@19}	T	0	0	0	10.11743207447606	2.0300446912946915	8.099677071733392	1	5	203.07937	N1	False	0.9493669582705693	(N)	Level3			{@0[14-0]}{@0[13-0]}
D:\GlycoData\CWQ-O\18-DeMucin\Raw\CWQ-O-293-1.raw	10551	51.03960410773333	10548	583.2763339112835	3	1746.8071723332134	Q01082	Homo sapiens OX=9606	Spectrin beta chain, non-erythrocytic 1	[2311 to 2325]	HEVSASTQSTPASSR	K,A	HEVSASTQSTPASS[O-Glycosylation:N1 on X]R	1	1746.802032457	42.24406290498985	0	{10551@[b2+1, b3+1, b4+1, b5+1, b6+1, b7+1, b8+1, b10+1];[y1+1, y5+1, y6+1, y7+1, y8+1, y9+1, y10+1, y11+1, y12+1, y13+1, y14+1];[(M0-203.08)+2];[D126+1, D138+1, D144+1, D168+1, D186+1, D204+1]}{10553@[b2+1];[c3+1, c5+1, c6+1, c7+1, c8+1, c9+1, c11+1, c12+1, c13+1, c14+1];[y10+1];[zDot1+1, zDot6+1, zDot7+1, zDot8+1, zDot9+1, zDot11+1, zDot12+1, zDot14+1, zDot15+1];[(M0-203.08)+2];[D138+1, D144+1,…	{10551@[b2+1:267.10895, b3+1:366.17682, b4+1:453.20966, b5+1:524.24499, b6+1:611.27594, b7+1:712.32306, b8+1:840.38483, b10+1:1028.46106];[y1+1:175.11920, y5+1:517.27270, y6+1:618.31683, y7+1:705.35339, y8+1:833.40985, y9+1:934.45386, y10+1:1021.48944, y11+1:1092.52527, y12+1:1179.55690, y13+1:1278.62485, y14+1:1407.66777];[(M0-203.08)+2:772.86810];[D126+1:126.05513, D138+1:138.05512, D144+1:144.…	{10551@[b2+1:0.00017, b3+1:-0.00038, b4+1:0.00043, b5+1:-0.00134, b6+1:-0.00243, b7+1:-0.00299, b8+1:0.00020, b10+1:-0.00327];[y1+1:0.00025, y5+1:-0.00019, y6+1:-0.00373, y7+1:0.00080, y8+1:-0.00132, y9+1:-0.00499, y10+1:-0.00144, y11+1:-0.00272, y12+1:-0.00312, y13+1:-0.00359, y14+1:-0.00326];[(M0-203.08)+2:-0.00101];[D126+1:0.00018, D138+1:0.00017, D144+1:-0.00001, D168+1:0.00009, D186+1:0.0000…	{10551@[b2+1:0.63, b3+1:-1.03, b4+1:0.96, b5+1:-2.57, b6+1:-3.98, b7+1:-4.20, b8+1:0.24, b10+1:-3.18];[y1+1:1.43, y5+1:-0.37, y6+1:-6.04, y7+1:1.14, y8+1:-1.59, y9+1:-5.35, y10+1:-1.41, y11+1:-2.49, y12+1:-2.64, y13+1:-2.81, y14+1:-2.32];[(M0-203.08)+2:-0.65];[D126+1:1.43, D138+1:1.23, D144+1:-0.07, D168+1:0.53, D186+1:0.43, D204+1:0.90]}{10553@[b2+1:2.69];[c3+1:1.89, c5+1:6.33, c6+1:3.74, c7+1:0…	{10551@[b2+1:9576, b3+1:3375, b4+1:1222, b5+1:1420, b6+1:1791, b7+1:1304, b8+1:1789, b10+1:1071];[y1+1:3903, y5+1:8905, y6+1:1275, y7+1:2861, y8+1:755, y9+1:828, y10+1:2940, y11+1:1403, y12+1:4185, y13+1:4127, y14+1:1554];[(M0-203.08)+2:56924];[D126+1:7542, D138+1:20174, D144+1:6948, D168+1:8780, D186+1:13549, D204+1:33589]}{10553@[b2+1:951];[c3+1:1897, c5+1:1233, c6+1:1313, c7+1:1883, c8+1:4904,…	{10551@26}{10553@26}	T	0	0	0	18.100464655780783	2.0920285881179583	10.149271463793735	1	7	203.07937	N1	False	3.13750764011373	(N)	Level1	[14,N1,0.992]	[2324,N1,0.992]	{@0[14-0]}	{@4[0,0.000]}{@6[0,0.000]}{@7[0,0.000]}{@9[0,0.000]}{@10[0,0.000]}{@13[0,0.008]}{@14[0,0.992]}
D:\GlycoData\CWQ-O\18-DeMucin\Raw\CWQ-O-293-3.raw	26007	120.13278307066666	25992	974.1278686523438	3	2919.361776556394	Q8NBS9	Homo sapiens OX=9606	Thioredoxin domain-containing protein 5	[297 to 321]	TETGATETVTPSEAPVLAAEPEADK	R,G	TETGATETVT[O-Glycosylation:N1 on X]PS[O-Glycosylation:N1 on X]EAPVLAAEPEADK	2	2919.36081292	42.22125292977889	0	{26007@[b2+1, b3+1, b5+1, b6+1, b7+1, b8+1, b9+1, b10+1, b14+1];[y1+1, y2+1, y3+1, y5+1, y6+1, y7+1, y8+1, y9+1, y11+2, y12+1, y15+1, y16+1];[(M0-203.08)+2];[D126+1, D138+1, D144+1, D168+1, D186+1, D204+1]}{26009@[b7+1, b8+1, b9+1, b10+1, b13+1, b14+1, b16+1, b19+1, b20+1];[y5+1, y6+1, y7+1, y8+1, y9+1, y11+2, y12+1, y15+1, y16+2];[zDot6+1];[(M0-203.08)+2];[D126+1, D138+1, D144+1, D168+1, D186+1,…	{26007@[b2+1:231.09775, b3+1:332.14545, b5+1:460.20419, b6+1:561.25293, b7+1:690.29195, b8+1:791.34216, b9+1:890.41149, b10+1:991.45769, b14+1:1375.62000];[y1+1:147.11288, y2+1:262.13968, y3+1:333.17691, y5+1:559.27252, y6+1:688.31520, y7+1:759.35279, y8+1:830.38967, y9+1:943.47403, y11+2:570.30144, y12+1:1210.63489, y15+1:1523.75925, y16+1:1624.80825];[(M0-203.08)+2:1359.14853];[D126+1:126.05525…	{26007@[b2+1:0.00020, b3+1:0.00022, b5+1:0.00039, b6+1:0.00145, b7+1:-0.00213, b8+1:0.00041, b9+1:0.00132, b10+1:-0.00015, b14+1:-0.00235];[y1+1:0.00008, y2+1:-0.00007, y3+1:0.00005, y5+1:0.00030, y6+1:0.00039, y7+1:0.00086, y8+1:0.00063, y9+1:0.00093, y11+2:0.00132, y12+1:0.00349, y15+1:0.00047, y16+1:0.00179];[(M0-203.08)+2:0.00107];[D126+1:0.00031, D138+1:0.00040, D144+1:0.00036, D168+1:0.0002…	{26007@[b2+1:0.87, b3+1:0.67, b5+1:0.85, b6+1:2.58, b7+1:-3.09, b8+1:0.52, b9+1:1.49, b10+1:-0.15, b14+1:-1.71];[y1+1:0.55, y2+1:-0.26, y3+1:0.15, y5+1:0.54, y6+1:0.57, y7+1:1.14, y8+1:0.76, y9+1:0.99, y11+2:1.16, y12+1:2.89, y15+1:0.31, y16+1:1.11];[(M0-203.08)+2:0.39];[D126+1:2.44, D138+1:2.90, D144+1:2.54, D168+1:1.31, D186+1:2.66, D204+1:1.02]}{26009@[b7+1:-3.02, b8+1:1.21, b9+1:3.00, b10+1:2…	{26007@[b2+1:13542, b3+1:8823, b5+1:15412, b6+1:7805, b7+1:9271, b8+1:9765, b9+1:19583, b10+1:21187, b14+1:5470];[y1+1:8672, y2+1:6670, y3+1:10915, y5+1:96161, y6+1:21946, y7+1:27919, y8+1:30205, y9+1:22253, y11+2:11405, y12+1:11026, y15+1:43700, y16+1:21874];[(M0-203.08)+2:90496];[D126+1:165568, D138+1:102451, D144+1:116262, D168+1:44761, D186+1:224934, D204+1:435104]}{26009@[b7+1:23108, b8+1:20…	{26007@28}{26009@26}	T	0	0	0	1.0010914426718822	2.0366188788565855	12.442962623635974	2	6	406.15874	N2	False	0.8997922375527082	(N),(N)	Level3			{@2[10-0,12-0]}{@2[8-0,12-0]}{@2[6-0,12-0]}{@2[3-0,12-0]}{@2[1-0,12-0]}{@2[8-0,10-0]}{@2[6-0,10-0]}{@2[3-0,10-0]}{@2[1-0,10-0]}{@2[6-0,8-0]}... In Total:15 Paths
D:\GlycoData\CWQ-O\18-DeMucin\Raw\CWQ-O-293-2.raw	24239	114.96294162533333	24232	896.473988942479	2	1790.9334249511999	P51610	Homo sapiens OX=9606	Host cell factor 1	[579 to 594]	TMAVTPGTTTLPATVK	K,V	T[O-Glycosylation:N1 on X]MAVTPGTTTLPATVK	1	1790.9335644	42.203921488213766	0	{24239@[b2+1, b3+1, b4+1, b5+1, b11+1];[y1+1, y2+1, y3+1, y4+1, y5+1, y6+1, y7+1, y8+1, y9+1, y10+1, y11+1, y12+1, y13+1, y14+1];[(M0-203.08)+1];[D126+1, D138+1, D144+1, D168+1, D186+1, D204+1]}{24241@[b2+1, b4+1, b5+1];[c8+1, c10+1, c12+1, c13+1, c15+1];[y5+1, y9+1, y11+1, y12+1, y13+1, y14+1];[zDot6+1, zDot7+1, zDot8+1, zDot9+1, zDot12+1, zDot14+1, zDot16+1];[(M0-203.08)+2];[D126+1, D204+1]}	{24239@[b2+1:233.09545, b3+1:304.13242, b4+1:403.20104, b5+1:504.24894, b11+1:1074.54407];[y1+1:147.11284, y2+1:246.18135, y3+1:347.22787, y4+1:418.26367, y5+1:515.31893, y6+1:628.40244, y7+1:729.45019, y8+1:830.50397, y9+1:931.54443, y10+1:988.56838, y11+1:1085.61833, y12+1:1186.66597, y13+1:1285.73169, y14+1:1356.76963];[(M0-203.08)+1:1588.86011];[D126+1:126.05499, D138+1:138.05512, D144+1:144.…	{24239@[b2+1:0.00001, b3+1:-0.00014, b4+1:0.00008, b5+1:0.00029, b11+1:-0.00591];[y1+1:0.00003, y2+1:0.00013, y3+1:-0.00102, y4+1:-0.00234, y5+1:0.00016, y6+1:-0.00039, y7+1:-0.00032, y8+1:0.00577, y9+1:-0.00144, y10+1:0.00104, y11+1:-0.00177, y12+1:-0.00181, y13+1:-0.00450, y14+1:-0.00368];[(M0-203.08)+1:-0.00136];[D126+1:0.00005, D138+1:0.00017, D144+1:0.00000, D168+1:0.00013, D186+1:-0.00006, …	{24239@[b2+1:0.05, b3+1:-0.45, b4+1:0.19, b5+1:0.58, b11+1:-5.50];[y1+1:0.24, y2+1:0.54, y3+1:-2.95, y4+1:-5.60, y5+1:0.30, y6+1:-0.63, y7+1:-0.44, y8+1:6.96, y9+1:-1.55, y10+1:1.06, y11+1:-1.63, y12+1:-1.53, y13+1:-3.51, y14+1:-2.71];[(M0-203.08)+1:-0.86];[D126+1:0.36, D138+1:1.23, D144+1:0.03, D168+1:0.81, D186+1:-0.31, D204+1:0.19]}{24241@[b2+1:0.67, b4+1:-1.77, b5+1:1.84];[c8+1:1.53, c10+1:-1…	{24239@[b2+1:10566, b3+1:16325, b4+1:7642, b5+1:10255, b11+1:1754];[y1+1:1642, y2+1:757, y3+1:1191, y4+1:828, y5+1:17919, y6+1:2378, y7+1:1891, y8+1:2573, y9+1:696, y10+1:1945, y11+1:36083, y12+1:9967, y13+1:2393, y14+1:2115];[(M0-203.08)+1:19338];[D126+1:23272, D138+1:17528, D144+1:3429, D168+1:6556, D186+1:10031, D204+1:31796]}{24241@[b2+1:615, b4+1:1225, b5+1:984];[c8+1:606, c10+1:800, c12+1:3…	{24239@26}{24241@24}	T	0	0	0	11.069190829352294	2.01898751877881	8.084043378695409	1	6	203.07937	N1	False	5.559801286860477	(N)	Level1	[1,N1,0.981]	[579,N1,0.981]	{@0[1-0]}	{@1[0,0.981]}{@5[0,0.018]}{@8[0,0.000]}{@9[0,0.000]}{@10[0,0.000]}{@14[0,0.000]}
D:\GlycoData\CWQ-O\18-DeMucin\Raw\CWQ-O-293-1.raw	10207	49.24302785573333	10196	583.274995899251	3	1746.8031582971162	Q01082	Homo sapiens OX=9606	Spectrin beta chain, non-erythrocytic 1	[2311 to 2325]	HEVSASTQSTPASSR	K,A	HEVSASTQSTPASS[O-Glycosylation:N1 on X]R	1	1746.802032457	42.20123536116253	0	{10207@[b2+1, b3+1, b4+1, b5+1, b6+1, b7+1, b8+1, b10+1];[y1+1, y5+1, y6+1, y7+1, y8+1, y9+1, y10+1, y11+1, y12+1, y13+1, y14+1];[(M0-203.08)+2];[D126+1, D138+1, D144+1, D168+1, D186+1, D204+1]}{10209@[b2+1];[c3+1, c4+1, c5+1, c6+1, c7+1, c8+1, c9+1, c12+1, c13+1, c14+1];[y10+1];[zDot1+1, zDot6+1, zDot7+1, zDot8+1, zDot9+1, zDot11+1, zDot12+1, zDot14+1, zDot15+1];[(M0-203.08)+2];[D126+1, D186+1, …	{10207@[b2+1:267.10852, b3+1:366.17694, b4+1:453.20837, b5+1:524.24384, b6+1:611.27759, b7+1:712.32599, b8+1:840.38190, b10+1:1028.46228];[y1+1:175.11887, y5+1:517.27315, y6+1:618.32129, y7+1:705.35413, y8+1:833.41577, y9+1:934.45911, y10+1:1021.48993, y11+1:1092.52820, y12+1:1179.55835, y13+1:1278.62820, y14+1:1407.66911];[(M0-203.08)+2:772.86825];[D126+1:126.05495, D138+1:138.05513, D144+1:144.…	{10207@[b2+1:-0.00026, b3+1:-0.00025, b4+1:-0.00085, b5+1:-0.00250, b6+1:-0.00078, b7+1:-0.00006, b8+1:-0.00272, b10+1:-0.00205];[y1+1:-0.00009, y5+1:0.00027, y6+1:0.00072, y7+1:0.00153, y8+1:0.00460, y9+1:0.00026, y10+1:-0.00095, y11+1:0.00021, y12+1:-0.00167, y13+1:-0.00023, y14+1:-0.00192];[(M0-203.08)+2:-0.00072];[D126+1:0.00001, D138+1:0.00018, D144+1:-0.00004, D168+1:0.00007, D186+1:-0.0000…	{10207@[b2+1:-0.98, b3+1:-0.70, b4+1:-1.88, b5+1:-4.78, b6+1:-1.27, b7+1:-0.08, b8+1:-3.25, b10+1:-1.99];[y1+1:-0.50, y5+1:0.52, y6+1:1.17, y7+1:2.18, y8+1:5.53, y9+1:0.28, y10+1:-0.93, y11+1:0.19, y12+1:-1.42, y13+1:-0.18, y14+1:-1.36];[(M0-203.08)+2:-0.47];[D126+1:0.06, D138+1:1.34, D144+1:-0.29, D168+1:0.39, D186+1:-0.06, D204+1:0.90]}{10209@[b2+1:-2.13];[c3+1:1.40, c4+1:-1.22, c5+1:0.79, c6+1…	{10207@[b2+1:11853, b3+1:3867, b4+1:1688, b5+1:2776, b6+1:2636, b7+1:1715, b8+1:1516, b10+1:2561];[y1+1:3738, y5+1:10993, y6+1:1935, y7+1:2209, y8+1:910, y9+1:1777, y10+1:2466, y11+1:1408, y12+1:4595, y13+1:6348, y14+1:1573];[(M0-203.08)+2:77612];[D126+1:17376, D138+1:11822, D144+1:12212, D168+1:5816, D186+1:23565, D204+1:35739]}{10209@[b2+1:1175];[c3+1:2257, c4+1:1388, c5+1:1581, c6+1:2642, c7+1…	{10207@26}{10209@25}	T	0	0	0	18.089029768981625	2.0758901355383497	9.099045517023807	1	7	203.07937	N1	False	1.0579335933960916	(N)	Level1	[14,N1,0.987]	[2324,N1,0.987]	{@0[14-0]}	{@4[0,0.000]}{@6[0,0.000]}{@7[0,0.000]}{@9[0,0.000]}{@10[0,0.000]}{@13[0,0.013]}{@14[0,0.987]}
D:\GlycoData\CWQ-O\18-DeMucin\Raw\CWQ-O-293-3.raw	8836	41.60581359066667	8818	983.1276245117188	3	2946.361044134519	Q9UHD9	Homo sapiens OX=9606	Ubiquilin-2	[104 to 130]	SQNRPQGQSTQPSNAAGTNTTSASTPR	K,S	SQNRPQGQST[O-Glycosylation:N1 on X]QPSNAAGTNTTSASTPR	1	2946.366343795	42.19095180935825	0	{8836@[b2+1, b4+1, b6+1, b7+1, b8+1, b10+1, b11+1, b12+2, b15+2];[y1+1, y2+1, y3+1, y4+1, y6+1, y7+1, y8+1, y9+1, y10+1, y11+1, y12+1, y13+1, y16+1];[(M0-203.08)+2];[D126+1, D138+1, D144+1, D168+1, D186+1, D204+1]}{8837@[b11+2, b13+1, b15+2, b16+2];[c7+1, c8+1, c10+1, c13+1];[y2+1, y3+1, y4+1, y9+1, y11+1, y12+1, y13+1, y16+1];[zDot5+1, zDot25+2];[(M0-203.08)+3];[D126+1, D138+1, D144+1, D168+1, D…	{8836@[b2+1:216.09790, b4+1:486.24207, b6+1:711.35516, b7+1:768.37018, b8+1:896.43469, b10+1:1084.50614, b11+1:1212.57107, b12+2:655.32036, b15+2:791.37207];[y1+1:175.11873, y2+1:272.17090, y3+1:373.22214, y4+1:460.25272, y6+1:618.31812, y7+1:719.36890, y8+1:820.41205, y9+1:934.44891, y10+1:1035.50549, y11+1:1092.52478, y12+1:1163.56301, y13+1:1234.59896, y16+1:1532.72060];[(M0-203.08)+2:1372.647…	{8836@[b2+1:0.00002, b4+1:0.00014, b6+1:0.00190, b7+1:-0.00455, b8+1:0.00139, b10+1:-0.00687, b11+1:-0.00052, b12+2:0.00910, b15+2:0.00044];[y1+1:-0.00022, y2+1:-0.00082, y3+1:0.00274, y4+1:0.00129, y6+1:-0.00245, y7+1:0.00065, y8+1:-0.00387, y9+1:-0.00994, y10+1:-0.00103, y11+1:-0.00321, y12+1:-0.00210, y13+1:-0.00326, y16+1:-0.00934];[(M0-203.08)+2:-0.00634];[D126+1:0.00005, D138+1:0.00019, D14…	{8836@[b2+1:0.08, b4+1:0.30, b6+1:2.68, b7+1:-5.93, b8+1:1.55, b10+1:-6.34, b11+1:-0.43, b12+2:6.95, b15+2:0.28];[y1+1:-1.28, y2+1:-3.02, y3+1:7.37, y4+1:2.82, y6+1:-3.97, y7+1:0.91, y8+1:-4.73, y9+1:-10.64, y10+1:-1.00, y11+1:-2.94, y12+1:-1.81, y13+1:-2.64, y16+1:-6.10];[(M0-203.08)+2:-2.31];[D126+1:0.43, D138+1:1.40, D144+1:-0.93, D168+1:-0.70, D186+1:0.10, D204+1:1.09]}{8837@[b11+2:4.46, b13+…	{8836@[b2+1:1361, b4+1:2112, b6+1:841, b7+1:754, b8+1:2030, b10+1:1666, b11+1:6757, b12+2:884, b15+2:2334];[y1+1:2028, y2+1:3111, y3+1:1100, y4+1:762, y6+1:1812, y7+1:1835, y8+1:1730, y9+1:1583, y10+1:1501, y11+1:5299, y12+1:4965, y13+1:1314, y16+1:2114];[(M0-203.08)+2:53392];[D126+1:11923, D138+1:20931, D144+1:4418, D168+1:9166, D186+1:12242, D204+1:40255]}{8837@[b11+2:2482, b13+1:895, b15+2:196…	{8836@29}{8837@25}	T	0	0	0	6.009416039379982	2.1036330531806122	12.209731694719686	1	10	203.07937	N1	True	5.02882089964633	(N)	Level3			{@0[10-0]}{@0[9-0]}
D:\GlycoData\CWQ-O\18-DeMucin\Raw\CWQ-O-293-1.raw	7552	35.9119163288	7536	477.25177001953125	3	1428.7334806579568	P27816	Homo sapiens OX=9606	Microtubule-associated protein 4	[786 to 798]	ASPSKPASAPASR	R,S	ASPSKPASAPAS[O-Glycosylation:N1 on X]R	1	1428.720869032	42.136952835218494	0	{7552@[b2+1, b3+1, b6+1, b7+2, b8+1, b9+1];[y1+1, y2+1, y3+1, y4+1, y5+1, y6+1, y7+1, y8+1, y9+2, y10+1, y11+1, y12+2];[(M0-203.08)+2];[D126+1, D138+1, D144+1, D168+1, D186+1, D204+1]}{7554@[b2+1, b5+1, b7+1, b9+1, b10+1];[c4+1, c6+1, c7+1, c8+1, c10+1, c11+1, c12+1];[y1+1, y3+1, y4+1, y8+1, y11+1];[zDot5+1, zDot6+1, zDot7+1, zDot9+1, zDot13+1];[(M0-203.08)+2];[D126+1, D138+1, D144+1, D168+1, D18…	{7552@[b2+1:159.07654, b3+1:256.12946, b6+1:568.30890, b7+2:320.17673, b8+1:726.37817, b9+1:797.42032];[y1+1:175.11913, y2+1:262.15213, y3+1:333.18716, y4+1:430.24097, y5+1:501.27725, y6+1:588.30924, y7+1:659.34554, y8+1:756.40045, y9+2:442.75145, y10+1:971.52844, y11+1:1068.57954, y12+2:578.30848];[(M0-203.08)+2:613.82881];[D126+1:126.05526, D138+1:138.05532, D144+1:144.06584, D168+1:168.06596, …	{7552@[b2+1:0.00012, b3+1:0.00027, b6+1:-0.00004, b7+2:0.00013, b8+1:0.00009, b9+1:0.00513];[y1+1:0.00017, y2+1:0.00115, y3+1:-0.00093, y4+1:0.00011, y5+1:-0.00072, y6+1:-0.00076, y7+1:-0.00158, y8+1:0.00058, y9+2:0.00078, y10+1:0.00157, y11+1:-0.00009, y12+2:-0.00198];[(M0-203.08)+2:0.00158];[D126+1:0.00031, D138+1:0.00037, D144+1:0.00033, D168+1:0.00044, D186+1:0.00045, D204+1:0.00016]}{7554@[b…	{7552@[b2+1:0.76, b3+1:1.07, b6+1:-0.07, b7+2:0.20, b8+1:0.13, b9+1:6.44];[y1+1:0.99, y2+1:4.40, y3+1:-2.80, y4+1:0.25, y5+1:-1.44, y6+1:-1.29, y7+1:-2.40, y8+1:0.76, y9+2:0.88, y10+1:1.62, y11+1:-0.09, y12+2:-1.71];[(M0-203.08)+2:1.29];[D126+1:2.47, D138+1:2.73, D144+1:2.28, D168+1:2.63, D186+1:2.46, D204+1:0.79]}{7554@[b2+1:1.82, b5+1:-16.96, b7+1:-9.41, b9+1:5.94, b10+1:-18.58];[c4+1:1.77, c6+…	{7552@[b2+1:38645, b3+1:3602, b6+1:3558, b7+2:6349, b8+1:2245, b9+1:17064];[y1+1:13794, y2+1:1090, y3+1:5555, y4+1:24421, y5+1:4338, y6+1:4801, y7+1:4646, y8+1:61333, y9+2:5738, y10+1:2531, y11+1:8145, y12+2:8064];[(M0-203.08)+2:76732];[D126+1:51643, D138+1:98552, D144+1:47821, D168+1:26771, D186+1:55095, D204+1:49755]}{7554@[b2+1:4195, b5+1:850, b7+1:2333, b9+1:1329, b10+1:1103];[c4+1:6023, c6+1…	{7552@25}{7554@29}	T	0	0	0	12.069992605979737	2.0266204251418554	12.100245636836597	1	4	203.07937	N1	False	2.061917055359383	(N)	Level1	[12,N1,1.000]	[797,N1,1.000]	{@0[12-0]}	{@2[0,0.000]}{@4[0,0.000]}{@8[0,0.000]}{@12[0,1.000]}
D:\GlycoData\CWQ-O\18-DeMucin\Raw\CWQ-O-293-1.raw	14180	69.09849078533333	14164	831.3638305664062	2	1660.7131081990544	O43493	Homo sapiens OX=9606	Trans-Golgi network integral membrane protein 2	[140 to 153]	SGAEAQTPEDSPNR	K,S	SGAEAQTPEDS[O-Glycosylation:N1 on X]PNR	1	1660.717634126	41.3641449228394	0	{14180@[b2+1, b3+1, b4+1, b5+1, b6+1, b7+1, b9+1];[y1+1, y3+1, y4+1, y5+1, y6+1, y7+1, y8+1, y9+1, y10+1];[(M0-203.08)+1];[D126+1, D138+1, D144+1, D168+1, D186+1, D204+1]}{14182@[b3+1, b4+1, b5+1, b6+1, b7+1, b10+1, b11+1];[c13+1];[y1+1, y3+1, y4+1, y5+1, y7+1, y8+1, y9+1, y10+1, y11+2];[zDot8+1, zDot9+1, zDot10+1, zDot11+1, zDot12+1, zDot14+1];[(M0-203.08)+2];[D126+1, D138+1, D144+1, D168+1, D18…	{14180@[b2+1:145.06084, b3+1:216.09772, b4+1:345.14047, b5+1:416.17708, b6+1:544.23608, b7+1:645.28156, b9+1:871.38848];[y1+1:175.11870, y3+1:386.21456, y4+1:473.24610, y5+1:588.27180, y6+1:717.31665, y7+1:814.36872, y8+1:915.41515, y9+1:1043.47332, y10+1:1114.51224];[(M0-203.08)+1:1458.64435];[D126+1:126.05516, D138+1:138.05495, D144+1:144.06575, D168+1:168.06544, D186+1:186.07620, D204+1:204.08…	{14180@[b2+1:0.00007, b3+1:-0.00017, b4+1:-0.00000, b5+1:-0.00051, b6+1:-0.00008, b7+1:-0.00229, b9+1:0.00928];[y1+1:-0.00025, y3+1:-0.00008, y4+1:-0.00057, y5+1:-0.00182, y6+1:0.00044, y7+1:-0.00025, y8+1:-0.00150, y9+1:-0.00191, y10+1:-0.00010];[(M0-203.08)+1:-0.00119];[D126+1:0.00021, D138+1:0.00000, D144+1:0.00023, D168+1:-0.00007, D186+1:0.00013, D204+1:-0.00005]}{14182@[b3+1:0.00112, b4+1:0…	{14180@[b2+1:0.47, b3+1:-0.77, b4+1:-0.01, b5+1:-1.23, b6+1:-0.15, b7+1:-3.55, b9+1:10.66];[y1+1:-1.46, y3+1:-0.21, y4+1:-1.21, y5+1:-3.09, y6+1:0.62, y7+1:-0.31, y8+1:-1.64, y9+1:-1.83, y10+1:-0.09];[(M0-203.08)+1:-0.82];[D126+1:1.71, D138+1:0.00, D144+1:1.64, D168+1:-0.43, D186+1:0.68, D204+1:-0.26]}{14182@[b3+1:5.19, b4+1:3.27, b5+1:-0.02, b6+1:2.54, b7+1:2.41, b10+1:4.32, b11+1:7.68];[c13+1:6…	{14180@[b2+1:2912, b3+1:6200, b4+1:6066, b5+1:5861, b6+1:4019, b7+1:8040, b9+1:2264];[y1+1:3407, y3+1:5391, y4+1:25477, y5+1:3239, y6+1:1131, y7+1:34589, y8+1:15572, y9+1:7729, y10+1:7675];[(M0-203.08)+1:80012];[D126+1:21746, D138+1:19088, D144+1:19856, D168+1:8364, D186+1:39646, D204+1:63251]}{14182@[b3+1:914, b4+1:2571, b5+1:3178, b6+1:4886, b7+1:8439, b10+1:1812, b11+1:895];[c13+1:1355];[y1+1:…	{14180@23}{14182@30}	T	0	0	0	6.031047953958467	2.140398097252338	12.257390484551784	1	3	203.07937	N1	False	0.9080602581178652	(N)	Level3			{@0[11-0]}{@0[7-0]}
D:\GlycoData\CWQ-O\18-DeMucin\Raw\CWQ-O-293-3.raw	7991	37.64347477253333	7971	839.379856635696	2	1676.745160337634	O43493	Homo sapiens OX=9606	Trans-Golgi network integral membrane protein 2	[70 to 83]	SSAEAQTPEDTPNK	K,S	SSAEAQTPEDT[O-Glycosylation:N1 on X]PNK	1	1676.737700866	41.35905903758584	0	{7991@[b2+1, b3+1, b4+1, b5+1, b6+1, b7+1, b10+1, b11+1];[y1+1, y2+1, y3+1, y4+1, y5+1, y6+1, y7+1, y8+1, y9+1, y10+1, y11+1, y12+1];[(M0-203.08)+1];[D126+1, D138+1, D144+1, D168+1, D186+1, D204+1]}{7993@[b4+1, b5+1, b6+1, b7+1, b10+1, b11+1];[c13+1];[y3+1, y4+1, y7+1, y8+1, y9+1, y10+1, y11+1, y12+2];[zDot10+1, zDot11+1, zDot13+1, zDot14+1];[(M0-203.08)+2];[D126+1, D138+1, D144+1, D168+1, D186+1…	{7991@[b2+1:175.07144, b3+1:246.10825, b4+1:375.15070, b5+1:446.18854, b6+1:574.24036, b7+1:675.29454, b10+1:1016.41421, b11+1:1117.46561];[y1+1:147.11285, y2+1:261.15619, y3+1:358.20844, y4+1:459.25534, y5+1:574.29285, y6+1:703.32581, y7+1:800.37846, y8+1:901.42639, y9+1:1029.48596, y10+1:1100.52698, y11+1:1229.56234, y12+1:1300.60034];[(M0-203.08)+1:1474.66552];[D126+1:126.05508, D138+1:138.055…	{7991@[b2+1:0.00011, b3+1:-0.00020, b4+1:-0.00034, b5+1:0.00039, b6+1:-0.00637, b7+1:0.00013, b10+1:-0.00250, b11+1:0.00122];[y1+1:0.00005, y2+1:0.00046, y3+1:-0.00005, y4+1:-0.00083, y5+1:0.00973, y6+1:0.00010, y7+1:-0.00002, y8+1:0.00024, y9+1:0.00123, y10+1:0.00513, y11+1:-0.00209, y12+1:-0.00121];[(M0-203.08)+1:-0.00009];[D126+1:0.00014, D138+1:0.00025, D144+1:0.00023, D168+1:0.00026, D186+1:…	{7991@[b2+1:0.62, b3+1:-0.82, b4+1:-0.92, b5+1:0.87, b6+1:-11.12, b7+1:0.20, b10+1:-2.46, b11+1:1.09];[y1+1:0.34, y2+1:1.76, y3+1:-0.14, y4+1:-1.81, y5+1:16.97, y6+1:0.14, y7+1:-0.02, y8+1:0.27, y9+1:1.20, y10+1:4.67, y11+1:-1.70, y12+1:-0.93];[(M0-203.08)+1:-0.06];[D126+1:1.10, D138+1:1.79, D144+1:1.58, D168+1:1.58, D186+1:2.21, D204+1:1.43]}{7993@[b4+1:2.34, b5+1:2.30, b6+1:-0.83, b7+1:2.87, b1…	{7991@[b2+1:2388, b3+1:4114, b4+1:8879, b5+1:8410, b6+1:5127, b7+1:12977, b10+1:2800, b11+1:5029];[y1+1:4203, y2+1:3794, y3+1:28213, y4+1:19737, y5+1:4403, y6+1:1912, y7+1:55113, y8+1:22337, y9+1:9124, y10+1:11019, y11+1:2358, y12+1:1745];[(M0-203.08)+1:146287];[D126+1:42546, D138+1:38575, D144+1:42633, D168+1:16671, D186+1:86452, D204+1:144636]}{7993@[b4+1:11886, b5+1:12644, b6+1:11171, b7+1:197…	{7991@27}{7993@26}	T	0	0	0	4.016195807868273	2.1385248648174366	12.399621357824227	1	4	203.07937	N1	False	0.9046821562580081	(N)	Level3			{@0[11-0]}{@0[7-0]}
D:\GlycoData\CWQ-O\18-DeMucin\Raw\CWQ-O-293-1.raw	10630	51.448269422933336	10626	583.2752705574542	3	1746.8039822717255	Q01082	Homo sapiens OX=9606	Spectrin beta chain, non-erythrocytic 1	[2311 to 2325]	HEVSASTQSTPASSR	K,A	HEVSASTQSTPASS[O-Glycosylation:N1 on X]R	1	1746.802032457	41.23417029669412	0	{10630@[b2+1, b3+1, b4+1, b5+1, b6+1, b7+1, b8+1, b9+1, b10+1];[y1+1, y5+1, y6+1, y7+1, y9+1, y10+1, y11+1, y12+1, y13+1, y14+1];[(M0-203.08)+2];[D126+1, D138+1, D144+1, D168+1, D186+1, D204+1]}{10632@[b2+1];[c3+1, c5+1, c6+1, c7+1, c8+1, c9+1, c13+1, c14+1];[y10+1];[zDot1+1, zDot7+1, zDot8+1, zDot9+1, zDot10+1, zDot11+1, zDot12+1, zDot13+1, zDot14+1, zDot15+1];[(M0-203.08)+2];[D138+1, D186+1, D2…	{10630@[b2+1:267.10876, b3+1:366.17697, b4+1:453.20737, b5+1:524.24628, b6+1:611.27787, b7+1:712.32111, b8+1:840.38159, b9+1:927.41724, b10+1:1028.45862];[y1+1:175.11899, y5+1:517.27276, y6+1:618.32086, y7+1:705.35089, y9+1:934.46021, y10+1:1021.48840, y11+1:1092.52393, y12+1:1179.55814, y13+1:1278.62043, y14+1:1407.66235];[(M0-203.08)+2:772.86798];[D126+1:126.05495, D138+1:138.05513, D144+1:144.…	{10630@[b2+1:-0.00002, b3+1:-0.00022, b4+1:-0.00186, b5+1:-0.00006, b6+1:-0.00049, b7+1:-0.00494, b8+1:-0.00303, b9+1:0.00059, b10+1:-0.00571];[y1+1:0.00004, y5+1:-0.00013, y6+1:0.00030, y7+1:-0.00170, y9+1:0.00136, y10+1:-0.00248, y11+1:-0.00407, y12+1:-0.00188, y13+1:-0.00800, y14+1:-0.00867];[(M0-203.08)+2:-0.00125];[D126+1:0.00000, D138+1:0.00018, D144+1:-0.00003, D168+1:0.00000, D186+1:0.000…	{10630@[b2+1:-0.06, b3+1:-0.61, b4+1:-4.11, b5+1:-0.12, b6+1:-0.81, b7+1:-6.94, b8+1:-3.61, b9+1:0.63, b10+1:-5.56];[y1+1:0.21, y5+1:-0.25, y6+1:0.48, y7+1:-2.42, y9+1:1.45, y10+1:-2.43, y11+1:-3.72, y12+1:-1.59, y13+1:-6.26, y14+1:-6.17];[(M0-203.08)+2:-0.81];[D126+1:0.00, D138+1:1.34, D144+1:-0.18, D168+1:0.03, D186+1:1.80, D204+1:0.19]}{10632@[b2+1:3.72];[c3+1:-0.50, c5+1:5.99, c6+1:3.24, c7+1…	{10630@[b2+1:9051, b3+1:3030, b4+1:1140, b5+1:2213, b6+1:2137, b7+1:1545, b8+1:1418, b9+1:946, b10+1:1321];[y1+1:3316, y5+1:7895, y6+1:1184, y7+1:1348, y9+1:1004, y10+1:2166, y11+1:838, y12+1:2793, y13+1:4111, y14+1:1187];[(M0-203.08)+2:53212];[D126+1:9184, D138+1:20684, D144+1:6580, D168+1:8917, D186+1:12346, D204+1:30034]}{10632@[b2+1:1012];[c3+1:825, c5+1:778, c6+1:1618, c7+1:2463, c8+1:4222, …	{10630@26}{10632@24}	T	0	0	0	17.09945071508153	2.090140705141806	9.13848220838296	1	7	203.07937	N1	False	3.3394916923123503	(N)	Level1	[14,N1,0.983]	[2324,N1,0.983]	{@0[14-0]}	{@4[0,0.000]}{@6[0,0.000]}{@7[0,0.000]}{@9[0,0.000]}{@10[0,0.009]}{@13[0,0.009]}{@14[0,0.983]}
D:\GlycoData\CWQ-O\18-DeMucin\Raw\CWQ-O-293-3.raw	10283	48.928403014666664	10265	674.6587527852607	3	2020.9544289551452	Q9UBV2	Homo sapiens OX=9606	Protein sel-1 homolog 1	[37 to 53]	TTLTSDESVKDHTTAGR	K,V	TTLTSDESVKDHTT[O-Glycosylation:N1 on X]AGR	1	2020.954904273	41.17968420137186	0	{10283@[b2+1, b4+1];[y1+1, y5+1, y6+1, y7+1, y8+1, y9+1, y10+1, y12+2, y13+2, y14+2, y15+2];[D126+1, D138+1, D144+1, D168+1, D186+1, D204+1]}{10285@[b2+1, b7+1];[c5+1, c6+1, c7+1, c8+1, c9+1, c10+1, c11+1, c13+1, c14+1, c16+1];[y1+1, y14+2];[zDot1+1, zDot3+1, zDot5+1, zDot6+1, zDot7+1, zDot8+1, zDot9+1, zDot10+1, zDot11+1, zDot12+1, zDot14+2, zDot15+1, zDot16+1, zDot17+2];[D204+1]}	{10283@[b2+1:203.10281, b4+1:417.23502];[y1+1:175.11894, y5+1:505.27359, y6+1:642.32866, y7+1:757.35834, y8+1:885.45486, y9+1:984.52509, y10+1:1071.55334, y12+2:658.31533, y13+2:701.83281, y14+2:752.35564, y15+2:808.89776];[D126+1:126.05514, D138+1:138.05511, D144+1:144.06567, D168+1:168.06573, D186+1:186.07628, D204+1:204.08684]}{10285@[b2+1:203.10353, b7+1:748.34753];[c5+1:521.29439, c6+1:636.3…	{10283@[b2+1:0.00018, b4+1:0.00064];[y1+1:-0.00001, y5+1:0.00070, y6+1:-0.00314, y7+1:-0.00040, y8+1:0.00115, y9+1:0.00297, y10+1:-0.00080, y12+2:-0.00030, y13+2:0.00264, y14+2:0.00061, y15+2:0.00078];[D126+1:0.00019, D138+1:0.00017, D144+1:0.00016, D168+1:0.00022, D186+1:0.00020, D204+1:0.00019]}{10285@[b2+1:0.00090, b7+1:0.01159];[c5+1:0.00144, c6+1:0.00243, c7+1:0.00015, c8+1:0.00130, c9+1:0.0…	{10283@[b2+1:0.89, b4+1:1.54];[y1+1:-0.06, y5+1:1.40, y6+1:-4.89, y7+1:-0.53, y8+1:1.30, y9+1:3.02, y10+1:-0.75, y12+2:-0.23, y13+2:1.88, y14+2:0.41, y15+2:0.48];[D126+1:1.53, D138+1:1.23, D144+1:1.10, D168+1:1.31, D186+1:1.09, D204+1:0.94]}{10285@[b2+1:4.44, b7+1:15.51];[c5+1:2.77, c6+1:3.83, c7+1:0.20, c8+1:1.52, c9+1:2.97, c10+1:1.78, c11+1:1.56, c13+1:6.04, c14+1:4.26, c16+1:2.90];[y1+1:2.48,…	{10283@[b2+1:47176, b4+1:6552];[y1+1:5837, y5+1:5925, y6+1:19008, y7+1:13082, y8+1:11833, y9+1:4133, y10+1:6753, y12+2:10772, y13+2:25144, y14+2:40719, y15+2:40863];[D126+1:21986, D138+1:21109, D144+1:22071, D168+1:9118, D186+1:35146, D204+1:29338]}{10285@[b2+1:2755, b7+1:1054];[c5+1:7874, c6+1:7249, c7+1:9577, c8+1:2929, c9+1:6688, c10+1:17633, c11+1:6243, c13+1:1630, c14+1:20018, c16+1:6973];[y…	{10283@19}{10285@29}	T	0	0	0	23.137063621111068	0	7.04607815738494	1	7	203.07937	N1	False	0.9563856764211158	(N)	Level1	[14,N1,0.995]	[50,N1,0.995]	{@0[14-0]}	{@1[0,0.000]}{@2[0,0.000]}{@4[0,0.000]}{@5[0,0.000]}{@8[0,0.000]}{@13[0,0.005]}{@14[0,0.995]}
D:\GlycoData\CWQ-O\18-DeMucin\Raw\CWQ-O-293-3.raw	22296	104.2560338704	22283	925.6663583452146	4	3698.636327513342	Q9BS26	Homo sapiens OX=9606	Endoplasmic reticulum resident protein 44	[359 to 389]	EFHHGPDPTDTAPGEQAQDVASSPPESSFQK	R,L	EFHHGPDPT[O-Glycosylation:N1 on X]DTAPGEQAQDVASSPPESS[O-Glycosylation:N1 on X]FQK	2	3698.613232617	41.16810124658366	0	{22296@[b3+1, b4+1, b5+1, b7+1, b10+1, b12+1, b16+2, b17+2, b18+2, b19+2, b21+2, b24+2];[y1+1, y2+1, y3+1, y4+1, y5+1, y7+1, y8+2, y9+1, y10+1, y11+1, y12+1, y13+1, y19+2];[(M0-203.08)+4];[D126+1, D138+1, D144+1, D168+1, D186+1, D204+1]}{22298@[b7+1, b21+2, b22+2, b24+3];[c9+1];[y7+1, y8+2, y9+1, y10+1, y11+1, y12+1, y19+2, y21+2];[zDot6+1];[(M0-203.08)+3];[D126+1, D138+1, D144+1, D168+1, D186+1,…	{22296@[b3+1:414.17868, b4+1:551.23627, b5+1:608.25861, b7+1:820.33657, b10+1:1133.46606, b12+1:1305.54968, b16+2:858.86595, b17+2:894.38430, b18+2:958.41346, b19+2:1015.92821, b21+2:1100.98136, b24+2:1236.53458];[y1+1:147.11296, y2+1:275.17151, y3+1:422.23987, y4+1:509.27280, y5+1:596.30493, y7+1:822.40820, y8+2:460.23051, y9+1:1006.48401, y10+1:1093.51538, y11+1:1164.55489, y12+1:1263.62866, y1…	{22296@[b3+1:0.00149, b4+1:0.00016, b5+1:0.00104, b7+1:-0.00071, b10+1:0.00140, b12+1:0.00023, b16+2:-0.00022, b17+2:-0.00065, b18+2:-0.00090, b19+2:0.00165, b21+2:0.00242, b24+2:-0.00795];[y1+1:0.00016, y2+1:0.00013, y3+1:0.00007, y4+1:0.00097, y5+1:0.00108, y7+1:0.00899, y8+2:0.00176, y9+1:0.00001, y10+1:-0.00065, y11+1:0.00175, y12+1:0.00710, y13+1:-0.00039, y19+2:0.00099];[(M0-203.08)+4:0.000…	{22296@[b3+1:3.59, b4+1:0.29, b5+1:1.70, b7+1:-0.87, b10+1:1.24, b12+1:0.17, b16+2:-0.13, b17+2:-0.36, b18+2:-0.47, b19+2:0.81, b21+2:1.10, b24+2:-3.22];[y1+1:1.07, y2+1:0.46, y3+1:0.17, y4+1:1.91, y5+1:1.81, y7+1:10.95, y8+2:1.92, y9+1:0.01, y10+1:-0.59, y11+1:1.50, y12+1:5.63, y13+1:-0.28, y19+2:0.50];[(M0-203.08)+4:0.24];[D126+1:2.56, D138+1:2.62, D144+1:2.65, D168+1:1.31, D186+1:2.70, D204+1:…	{22296@[b3+1:10451, b4+1:10063, b5+1:5475, b7+1:38130, b10+1:8960, b12+1:17181, b16+2:6061, b17+2:8412, b18+2:6958, b19+2:15529, b21+2:16478, b24+2:11828];[y1+1:16915, y2+1:5709, y3+1:8890, y4+1:9514, y5+1:14858, y7+1:17563, y8+2:34675, y9+1:28292, y10+1:38352, y11+1:37994, y12+1:6689, y13+1:6667, y19+2:14779];[(M0-203.08)+4:10385];[D126+1:175427, D138+1:118801, D144+1:123841, D168+1:49173, D186+…	{22296@32}{22298@21}	T	0	0	0	2.0017570347924414	2.066595175778889	12.317255191059806	2	6	406.15874	N2	False	0.9686291219880904	(N),(N)	Level2	[9,N1,0.559]	[367,N1,0.559]	{@2[9-0,28-0]}{@2[9-0,27-0]}	{@9[0,0.559]}{@11[0,0.221]}{@22[0,0.221]}{@23[0,0.221]}{@27[0,0.390]}{@28[0,0.390]}
D:\GlycoData\CWQ-O\18-DeMucin\Raw\CWQ-O-293-3.raw	38141	166.3711881984	38126	658.6424128055471	3	1972.9054090160043	P27824	Homo sapiens OX=9606	Calnexin	[62 to 77]	APVPTGEVYFADSFDR	K,G	APVPTGEVYFADS[O-Glycosylation:N1 on X]FDR	1	1972.905434899	41.15861499117955	0	{38141@[b2+1, b3+1, b4+1, b7+1, b8+1, b9+1, b10+1, b11+1];[y1+1, y2+1, y3+1, y4+1, y5+1, y6+1, y7+2, y8+2, y9+1, y11+1, y12+1, y13+1];[(M0-203.08)+2];[D126+1, D138+1, D144+1, D168+1, D186+1, D204+1]}{38143@[b2+1, b3+1, b7+1, b8+1, b9+1, b10+1, b11+1, b12+1];[c2+1];[y1+1, y2+1, y3+1, y4+1, y5+1, y6+1, y7+1, y8+1, y11+1, y13+1];[(M0-203.08)+2];[D126+1, D138+1, D144+1, D168+1, D186+1, D204+1]}	{38141@[b2+1:169.09782, b3+1:268.16595, b4+1:365.21948, b7+1:652.33551, b8+1:751.39954, b9+1:914.46318, b10+1:1061.53298, b11+1:1132.56758];[y1+1:175.11929, y2+1:290.14645, y3+1:437.21451, y4+1:524.24737, y5+1:639.27280, y6+1:710.31097, y7+2:429.19321, y8+2:510.72588, y9+1:1119.51562, y11+1:1305.57742, y12+1:1406.62150, y13+1:1503.67627];[(M0-203.08)+2:885.92206];[D126+1:126.05542, D138+1:138.055…	{38141@[b2+1:0.00066, b3+1:0.00039, b4+1:0.00115, b7+1:0.00544, b8+1:0.00106, b9+1:0.00137, b10+1:0.00276, b11+1:0.00025];[y1+1:0.00034, y2+1:0.00056, y3+1:0.00020, y4+1:0.00103, y5+1:-0.00048, y6+1:0.00058, y7+2:0.00033, y8+2:0.00234, y9+1:0.00507, y11+1:0.00281, y12+1:-0.00078, y13+1:0.00122];[(M0-203.08)+2:0.00350];[D126+1:0.00047, D138+1:0.00054, D144+1:0.00054, D168+1:0.00034, D186+1:0.00070…	{38141@[b2+1:3.94, b3+1:1.45, b4+1:3.16, b7+1:8.36, b8+1:1.41, b9+1:1.50, b10+1:2.60, b11+1:0.22];[y1+1:1.96, y2+1:1.93, y3+1:0.46, y4+1:1.98, y5+1:-0.75, y6+1:0.82, y7+2:0.38, y8+2:2.29, y9+1:4.54, y11+1:2.16, y12+1:-0.56, y13+1:0.81];[(M0-203.08)+2:1.98];[D126+1:3.75, D138+1:3.96, D144+1:3.77, D168+1:2.04, D186+1:3.77, D204+1:2.67]}{38143@[b2+1:3.62, b3+1:3.96, b7+1:8.73, b8+1:3.36, b9+1:3.00, …	{38141@[b2+1:42939, b3+1:17356, b4+1:3545, b7+1:12609, b8+1:18271, b9+1:20608, b10+1:8649, b11+1:3259];[y1+1:50626, y2+1:4986, y3+1:10481, y4+1:46640, y5+1:50403, y6+1:50762, y7+2:12743, y8+2:5597, y9+1:6964, y11+1:6537, y12+1:4593, y13+1:16459];[(M0-203.08)+2:91579];[D126+1:40799, D138+1:47450, D144+1:50455, D168+1:18439, D186+1:73883, D204+1:79347]}{38143@[b2+1:19503, b3+1:26256, b7+1:21475, b8…	{38141@27}{38143@26}	T	0	0	0	1.0050189050086915	2.0440668526492978	12.081990432768583	1	2	203.07937	N1	False	0.9450806162161034	(N)	Level3			{@0[13-0]}{@0[5-0]}
D:\GlycoData\CWQ-O\18-DeMucin\Raw\CWQ-O-293-3.raw	5114	23.155758494666667	5103	547.9288940429688	3	1640.7648527282693	O43493	Homo sapiens OX=9606	Trans-Golgi network integral membrane protein 2	[261 to 273]	DHSKPISNPSDNK	K,E	DHS[O-Glycosylation:N1 on X]KPISNPSDNK	1	1640.764190396	41.14100605046975	0	{5114@[b2+1, b3+1, b4+1, b6+1, b7+1, b8+1, b11+1];[y1+1, y2+1, y3+1, y4+1, y5+1, y6+1, y7+1, y9+1, y10+1, y11+1, y12+2];[(M0-203.08)+3];[D126+1, D138+1, D144+1, D168+1, D186+1, D204+1]}{5116@[b2+1, b11+1];[c2+1, c3+1, c5+1, c6+1, c7+1, c9+1, c10+1, c11+1, c12+2];[y1+1, y2+1, y7+1, y9+1];[zDot2+1, zDot6+1, zDot7+1, zDot8+1, zDot10+1, zDot13+1];[(M0-203.08)+3];[D126+1, D138+1, D144+1, D168+1, D186+…	{5114@[b2+1:253.09360, b3+1:340.12494, b4+1:468.21912, b6+1:678.35968, b7+1:765.38708, b8+1:879.43231, b11+1:1178.54372];[y1+1:147.11288, y2+1:261.15599, y3+1:376.18488, y4+1:463.21417, y5+1:560.26709, y6+1:674.31329, y7+1:761.34000, y9+1:971.47931, y10+1:1099.57535, y11+1:1186.60421, y12+2:662.33575];[(M0-203.08)+3:480.23573];[D126+1:126.05509, D138+1:138.05507, D144+1:144.06587, D168+1:168.0656…	{5114@[b2+1:0.00047, b3+1:-0.00022, b4+1:-0.00101, b6+1:0.00273, b7+1:-0.00189, b8+1:0.00040, b11+1:0.00008];[y1+1:0.00008, y2+1:0.00026, y3+1:0.00220, y4+1:-0.00053, y5+1:-0.00038, y6+1:0.00290, y7+1:-0.00242, y9+1:0.00006, y10+1:0.00114, y11+1:-0.00203, y12+2:-0.00092];[(M0-203.08)+3:0.00055];[D126+1:0.00015, D138+1:0.00012, D144+1:0.00036, D168+1:0.00013, D186+1:0.00033, D204+1:0.00040]}{5116@…	{5114@[b2+1:1.85, b3+1:-0.65, b4+1:-2.15, b6+1:4.03, b7+1:-2.48, b8+1:0.45, b11+1:0.07];[y1+1:0.55, y2+1:1.00, y3+1:5.87, y4+1:-1.15, y5+1:-0.68, y6+1:4.31, y7+1:-3.19, y9+1:0.06, y10+1:1.03, y11+1:-1.71, y12+2:-0.70];[(M0-203.08)+3:0.38];[D126+1:1.16, D138+1:0.89, D144+1:2.49, D168+1:0.76, D186+1:1.80, D204+1:1.99]}{5116@[b2+1:1.49, b11+1:13.22];[c2+1:2.42, c3+1:0.65, c5+1:6.66, c6+1:2.43, c7+1:…	{5114@[b2+1:35288, b3+1:9408, b4+1:5436, b6+1:2935, b7+1:2952, b8+1:5141, b11+1:3413];[y1+1:12465, y2+1:17086, y3+1:2121, y4+1:2132, y5+1:14864, y6+1:1710, y7+1:3426, y9+1:18630, y10+1:2074, y11+1:5374, y12+2:6186];[(M0-203.08)+3:15878];[D126+1:27424, D138+1:31813, D144+1:27353, D168+1:12337, D186+1:37016, D204+1:33299]}{5116@[b2+1:2305, b11+1:1115];[c2+1:1168, c3+1:10981, c5+1:2670, c6+1:6262, c…	{5114@25}{5116@28}	T	0	0	0	15.099091008342544	2.0077280481347284	12.078888608467773	1	3	203.07937	N1	True	1.080047240720594	(N)	Level1	[3,N1,1.000]	[263,N1,1.000]	{@0[3-0]}	{@3[0,1.000]}{@7[0,0.000]}{@10[0,0.000]}
D:\GlycoData\CWQ-O\18-DeMucin\Raw\CWQ-O-293-1.raw	15568	75.86157478213333	15558	587.2884311170282	4	2345.1246186005965	Q5JRA6	Homo sapiens OX=9606	Transport and Golgi organization protein 1 homolog	[1089 to 1106]	VIGDTHASEVSQKPNTEK	R,D	VIGDTHASEVS[O-Glycosylation:N1 on X]QKPNT[O-Glycosylation:N1 on X]EK	2	2345.123423632	41.140110570668384	0	{15568@[b2+1, b4+1, b7+1];[y1+1, y2+1, y3+1, y5+1, y6+1, y7+1, y8+1, y9+1, y10+1, y11+1, y12+1, y14+2, y16+3, y17+2];[(M0-203.08)+3];[D126+1, D138+1, D144+1, D168+1, D186+1, D204+1]}{15570@[b2+1, b4+1, b8+1];[c5+1, c6+1, c7+1, c8+1, c9+1, c10+1, c11+1, c12+1, c14+1, c15+2, c16+2, c17+2];[y1+1, y5+1];[zDot1+1, zDot4+1, zDot6+2, zDot13+2, zDot14+2];[(M0-203.08)+3];[D126+1, D186+1, D204+1]}	{15568@[b2+1:213.15993, b4+1:385.20779, b7+1:694.35083];[y1+1:147.11295, y2+1:276.15555, y3+1:377.20358, y5+1:588.29388, y6+1:716.39642, y7+1:844.45306, y8+1:931.48276, y9+1:1030.55367, y10+1:1159.59204, y11+1:1246.62900, y12+1:1317.66736, y14+2:778.39208, y16+3:576.61234, y17+2:920.95564];[(M0-203.08)+3:715.02264];[D126+1:126.05518, D138+1:138.05510, D144+1:144.06588, D168+1:168.06597, D186+1:18…	{15568@[b2+1:0.00017, b4+1:-0.00037, b7+1:-0.00104];[y1+1:0.00014, y2+1:0.00015, y3+1:0.00051, y5+1:-0.00488, y6+1:0.00269, y7+1:0.00076, y8+1:-0.00158, y9+1:0.00093, y10+1:-0.00330, y11+1:0.00162, y12+1:0.00287, y14+2:0.00581, y16+3:0.00298, y17+2:0.00047];[(M0-203.08)+3:0.00205];[D126+1:0.00023, D138+1:0.00015, D144+1:0.00036, D168+1:0.00046, D186+1:0.00048, D204+1:0.00047]}{15570@[b2+1:0.00072…	{15568@[b2+1:0.82, b4+1:-0.96, b7+1:-1.49];[y1+1:0.97, y2+1:0.55, y3+1:1.35, y5+1:-8.31, y6+1:3.76, y7+1:0.90, y8+1:-1.69, y9+1:0.90, y10+1:-2.85, y11+1:1.30, y12+1:2.18, y14+2:3.73, y16+3:1.73, y17+2:0.25];[(M0-203.08)+3:0.96];[D126+1:1.86, D138+1:1.12, D144+1:2.54, D168+1:2.73, D186+1:2.58, D204+1:2.29]}{15570@[b2+1:3.40, b4+1:3.65, b8+1:12.38];[c5+1:5.63, c6+1:2.16, c7+1:5.42, c8+1:6.15, c9+1:…	{15568@[b2+1:35770, b4+1:2622, b7+1:4153];[y1+1:14329, y2+1:2124, y3+1:2448, y5+1:62759, y6+1:2244, y7+1:1786, y8+1:7173, y9+1:1679, y10+1:1905, y11+1:6717, y12+1:4682, y14+2:6845, y16+3:3515, y17+2:15246];[(M0-203.08)+3:47799];[D126+1:48293, D138+1:47522, D144+1:49621, D168+1:19208, D186+1:78574, D204+1:73785]}{15570@[b2+1:9309, b4+1:2100, b8+1:2491];[c5+1:4128, c6+1:25134, c7+1:10642, c8+1:1266…	{15568@24}{15570@26}	T	0	0	0	16.113485289736072	2.0178968420878887	9.093417878848914	2	4	406.15874	N2	False	0.9045093650351689	(N),(N)	Level1	[11,N1,1.000][16,N1,1.000]	[1099,N1,1.000][1104,N1,1.000]	{@2[11-0,16-0]}	{@5[0,0.000]}{@8[0,0.000]}{@11[0,1.000]}{@16[0,1.000]}
D:\GlycoData\CWQ-O\18-DeMucin\Raw\CWQ-O-293-2.raw	25701	121.94276147866667	25682	1111.194180421998	3	3330.560711865357	P10809	Homo sapiens OX=9606	60 kDa heat shock protein, mitochondrial	[97 to 121]	LVQDVANNTNEEAGDGTTTATVLAR	K,S	LVQDVANNTNEEAGDGTT[O-Glycosylation:N1 on X]TAT[O-Glycosylation:H1N2 on X]VLAR	2	3330.532182391	41.13056336406186	0	{25701@[b3+1, b4+1, b5+1, b6+1, b8+1];[y1+1, y2+1, y3+1, y4+1, y5+1, y6+1, y7+1, y8+1, y10+1, y12+1, y13+1, y14+1, y16+1];[(M0-203.08)+2];[D126+1, D138+1, D144+1, D168+1, D186+1, D204+1]}{25702@[b3+1, b4+1, b5+1, b6+1, b9+1, b11+1, b13+1];[y1+1, y2+1, y3+1, y5+1, y6+1, y7+1, y10+1, y12+1, y13+1, y14+1, y15+1, y17+1, y19+1];[zDot5+1, zDot7+1];[D126+1, D144+1, D186+1, D204+1]}	{25701@[b3+1:341.21857, b4+1:456.24425, b5+1:555.31207, b6+1:626.35089, b8+1:854.43713];[y1+1:175.11905, y2+1:246.15559, y3+1:359.23923, y4+1:458.30603, y5+1:559.35614, y6+1:630.39069, y7+1:731.44147, y8+1:832.49011, y10+1:990.56226, y12+1:1162.61658, y13+1:1233.64233, y14+1:1362.68652, y16+1:1605.76367];[(M0-203.08)+2:1564.72613];[D126+1:126.05480, D138+1:138.05470, D144+1:144.06519, D168+1:168.…	{25701@[b3+1:0.00024, b4+1:-0.00103, b5+1:-0.00162, b6+1:0.00009, b8+1:0.00048];[y1+1:0.00010, y2+1:-0.00047, y3+1:-0.00090, y4+1:-0.00251, y5+1:-0.00008, y6+1:-0.00265, y7+1:0.00045, y8+1:0.00142, y10+1:0.00442, y12+1:0.01034, y13+1:-0.00102, y14+1:0.00057, y16+1:-0.00780];[(M0-203.08)+2:-0.01510];[D126+1:-0.00014, D138+1:-0.00024, D144+1:-0.00033, D168+1:-0.00036, D186+1:-0.00016, D204+1:0.0000…	{25701@[b3+1:0.69, b4+1:-2.25, b5+1:-2.92, b6+1:0.14, b8+1:0.56];[y1+1:0.56, y2+1:-1.93, y3+1:-2.52, y4+1:-5.50, y5+1:-0.15, y6+1:-4.21, y7+1:0.62, y8+1:1.71, y10+1:4.47, y12+1:8.90, y13+1:-0.83, y14+1:0.42, y16+1:-4.86];[(M0-203.08)+2:-4.83];[D126+1:-1.16, D138+1:-1.78, D144+1:-2.31, D168+1:-2.16, D186+1:-0.89, D204+1:0.11]}{25702@[b3+1:1.59, b4+1:3.07, b5+1:4.79, b6+1:-3.37, b9+1:11.55, b11+1:1…	{25701@[b3+1:984, b4+1:2043, b5+1:1174, b6+1:1074, b8+1:934];[y1+1:2742, y2+1:1382, y3+1:3464, y4+1:879, y5+1:1784, y6+1:1078, y7+1:1742, y8+1:789, y10+1:2918, y12+1:2934, y13+1:1435, y14+1:1475, y16+1:692];[(M0-203.08)+2:7598];[D126+1:2825, D138+1:2405, D144+1:2386, D168+1:1043, D186+1:4519, D204+1:10830]}{25702@[b3+1:637, b4+1:806, b5+1:1127, b6+1:816, b9+1:676, b11+1:783, b13+1:829];[y1+1:1816…	{25701@25}{25702@26}	T	0	0	0	2.02271517039074	1.015115924941227	10.077486228868949	2	5	771.29093	H1N3	True	1.0077593372543547	(N),(N(H)(N))	Level2	[21,H1N2,0.500]	[117,H1N2,0.500]	{@11[18-0,21-3]}{@11[17-0,21-3]}{@11[9-0,21-3]}	{@9[0,0.239][3,0.176]}{@17[0,0.261][3,0.085]}{@18[0,0.261][3,0.085]}{@19[0,0.131][3,0.153]}{@21[3,0.500][0,0.108]}
D:\GlycoData\CWQ-O\18-DeMucin\Raw\CWQ-O-293-1.raw	15794	77.13014061493332	15786	467.2362060546875	3	1398.6867887634255	Q8IUX7	Homo sapiens OX=9606	Adipocyte enhancer-binding protein 1	[108 to 118]	ESLEGSPRPPK	K,K	ESLEGS[O-Glycosylation:N1 on X]PRPPK	1	1398.699070958	41.12956959226324	0	{15794@[b1+1, b2+1, b3+1, b4+1, b5+1];[y1+1, y2+1, y3+1, y4+1, y5+1, y6+1, y7+2, y8+2, y9+1, y10+1];[(M0-203.08)+2];[D126+1, D138+1, D144+1, D168+1, D186+1, D204+1]}{15796@[b2+1, b3+1, b4+1, b5+1, b8+1];[c1+1, c3+1, c4+1, c5+1, c7+1, c10+1];[y1+1, y2+1, y5+1, y7+1, y8+1];[zDot1+1, zDot4+1, zDot6+1, zDot7+1, zDot8+1, zDot9+1, zDot10+2, zDot11+1];[(M0-203.08)+2];[D126+1, D138+1, D144+1, D168+1, D18…	{15794@[b1+1:130.04987, b2+1:217.08214, b3+1:330.16351, b4+1:459.21353, b5+1:516.21990];[y1+1:147.11293, y2+1:244.16570, y3+1:341.21831, y4+1:497.32043, y5+1:594.37250, y6+1:681.40575, y7+2:369.71706, y8+2:434.23789, y9+1:980.55235, y10+1:1067.58081];[(M0-203.08)+2:598.81768];[D126+1:126.05525, D138+1:138.05536, D144+1:144.06590, D168+1:168.06567, D186+1:186.07654, D204+1:204.08694]}{15796@[b2+1:…	{15794@[b1+1:-0.00000, b2+1:0.00024, b3+1:-0.00245, b4+1:0.00498, b5+1:-0.01012];[y1+1:0.00013, y2+1:0.00013, y3+1:-0.00002, y4+1:0.00099, y5+1:0.00029, y6+1:0.00151, y7+2:0.00115, y8+2:0.00021, y9+1:-0.00001, y10+1:-0.00357];[(M0-203.08)+2:0.00110];[D126+1:0.00030, D138+1:0.00041, D144+1:0.00039, D168+1:0.00016, D186+1:0.00046, D204+1:0.00029]}{15796@[b2+1:0.00004, b3+1:0.00077, b4+1:0.00089, b5…	{15794@[b1+1:-0.03, b2+1:1.11, b3+1:-7.44, b4+1:10.86, b5+1:-19.64];[y1+1:0.86, y2+1:0.52, y3+1:-0.06, y4+1:2.00, y5+1:0.49, y6+1:2.22, y7+2:1.56, y8+2:0.25, y9+1:-0.01, y10+1:-3.35];[(M0-203.08)+2:0.92];[D126+1:2.41, D138+1:3.01, D144+1:2.70, D168+1:0.94, D186+1:2.50, D204+1:1.43]}{15796@[b2+1:0.19, b3+1:2.35, b4+1:1.94, b5+1:1.11, b8+1:0.97];[c1+1:-2.73, c3+1:-3.02, c4+1:-2.43, c5+1:0.96, c7+1:…	{15794@[b1+1:2091, b2+1:9237, b3+1:3103, b4+1:2412, b5+1:6494];[y1+1:19278, y2+1:16246, y3+1:16604, y4+1:1987, y5+1:34930, y6+1:10550, y7+2:4576, y8+2:4115, y9+1:11148, y10+1:2355];[(M0-203.08)+2:67215];[D126+1:60724, D138+1:54504, D144+1:55054, D168+1:16645, D186+1:72290, D204+1:64218]}{15796@[b2+1:1145, b3+1:6390, b4+1:4620, b5+1:1068, b8+1:1194];[c1+1:705, c3+1:2573, c4+1:1729, c5+1:14902, c7+…	{15794@22}{15796@31}	T	0	0	0	13.05402647003433	2.0271757184566495	12.115974168705712	1	2	203.07937	N1	False	0.9982737251648867	(N)	Level1	[6,N1,1.000]	[113,N1,1.000]	{@0[6-0]}	{@2[0,0.000]}{@6[0,1.000]}
D:\GlycoData\CWQ-O\18-DeMucin\Raw\CWQ-O-293-3.raw	33954	150.8408321448	33941	701.3568725585938	3	2101.048788275144	Q12830	Homo sapiens OX=9606	Nucleosome-remodeling factor subunit BPTF	[1709 to 1726]	TVITEVTTMTSTVATESK	K,T	TVITEVTTMTSTVATES[O-Glycosylation:N1 on X]K	1	2101.034794565	41.06219853134641	2	{33954@[b2+1, b3+1, b5+1, b6+1, b7+1, b9+1, b10+1];[y1+1, y2+1, y3+1, y4+1, y5+1, y6+1, y8+1, y9+1, y10+1, y12+1, y13+1, y15+1];[D126+1, D138+1, D144+1, D168+1, D186+1, D204+1]}{33956@[b2+1, b3+1, b4+1, b5+1, b6+1, b7+1, b10+1];[c13+2];[y1+1, y2+1, y3+1, y4+1, y5+1, y6+1, y8+1, y9+1, y10+1, y11+1, y12+1, y13+1, y14+1, y15+1];[D126+1, D138+1, D144+1, D168+1, D186+1, D204+1]}	{33954@[b2+1:201.12376, b3+1:314.20752, b5+1:544.29706, b6+1:643.37329, b7+1:744.41272, b9+1:976.51147, b10+1:1077.55359];[y1+1:147.11299, y2+1:234.14508, y3+1:363.18820, y4+1:464.23486, y5+1:535.27377, y6+1:634.34296, y8+1:822.42583, y9+1:923.47052, y10+1:1054.50403, y12+1:1256.59644, y13+1:1355.66882, y15+1:1585.76648];[D126+1:126.05515, D138+1:138.05537, D144+1:144.06570, D168+1:168.06564, D18…	{33954@[b2+1:0.00039, b3+1:0.00009, b5+1:-0.00065, b6+1:0.00717, b7+1:-0.00108, b9+1:0.00951, b10+1:0.00395];[y1+1:0.00019, y2+1:0.00025, y3+1:0.00078, y4+1:-0.00024, y5+1:0.00155, y6+1:0.00232, y8+1:0.00549, y9+1:0.00250, y10+1:-0.00447, y12+1:-0.00742, y13+1:-0.00345, y15+1:0.00393];[D126+1:0.00021, D138+1:0.00042, D144+1:0.00019, D168+1:0.00013, D186+1:0.00016, D204+1:0.00042]}{33956@[b2+1:0.0…	{33954@[b2+1:1.93, b3+1:0.28, b5+1:-1.19, b6+1:11.17, b7+1:-1.45, b9+1:9.75, b10+1:3.67];[y1+1:1.28, y2+1:1.06, y3+1:2.14, y4+1:-0.52, y5+1:2.91, y6+1:3.67, y8+1:6.69, y9+1:2.71, y10+1:-4.25, y12+1:-5.91, y13+1:-2.55, y15+1:2.48];[D126+1:1.65, D138+1:3.07, D144+1:1.31, D168+1:0.76, D186+1:0.85, D204+1:2.07]}{33956@[b2+1:2.36, b3+1:3.01, b4+1:1.51, b5+1:4.65, b6+1:6.13, b7+1:-10.56, b10+1:-10.84];…	{33954@[b2+1:23034, b3+1:4970, b5+1:2283, b6+1:3248, b7+1:1672, b9+1:2063, b10+1:1343];[y1+1:24429, y2+1:10908, y3+1:2265, y4+1:5522, y5+1:9886, y6+1:6491, y8+1:7057, y9+1:9271, y10+1:4626, y12+1:6254, y13+1:1749, y15+1:1047];[D126+1:16796, D138+1:21857, D144+1:3832, D168+1:7784, D186+1:11950, D204+1:38846]}{33956@[b2+1:13400, b3+1:4129, b4+1:2819, b5+1:6314, b6+1:8703, b7+1:3625, b10+1:5020];[c1…	{33954@25}{33956@28}	T	0	0	0	1.0026246905143996	0	12.048812494963894	1	9	203.07937	N1	False	6.020530821128987	(N)	Level3			{@0[17-0]}{@0[15-0]}
D:\GlycoData\CWQ-O\18-DeMucin\Raw\CWQ-O-293-2.raw	24262	115.07529394053333	24256	896.4747607863936	2	1790.9349686390292	P51610	Homo sapiens OX=9606	Host cell factor 1	[579 to 594]	TMAVTPGTTTLPATVK	K,V	T[O-Glycosylation:N1 on X]MAVTPGTTTLPATVK	1	1790.9335644	40.32577582688383	0	{24262@[b2+1, b3+1, b4+1, b5+1, b8+1, b11+1];[y1+1, y2+1, y3+1, y5+1, y6+1, y7+1, y8+1, y9+1, y10+1, y11+1, y12+1, y13+1, y14+1];[(M0-203.08)+1];[D126+1, D138+1, D144+1, D168+1, D186+1, D204+1]}{24264@[b3+1, b5+1];[c10+1, c12+1, c14+1, c15+1];[y9+1, y11+1, y12+1, y13+1];[zDot6+1, zDot7+1, zDot8+1, zDot9+1, zDot10+1, zDot13+1, zDot14+1, zDot15+1, zDot16+1];[(M0-203.08)+1];[D126+1, D204+1]}	{24262@[b2+1:233.09543, b3+1:304.13207, b4+1:403.20051, b5+1:504.24811, b8+1:759.37305, b11+1:1074.54721];[y1+1:147.11259, y2+1:246.18159, y3+1:347.22830, y5+1:515.31832, y6+1:628.40226, y7+1:729.45105, y8+1:830.49810, y9+1:931.54364, y10+1:988.56554, y11+1:1085.61786, y12+1:1186.66610, y13+1:1285.72737, y14+1:1356.77844];[(M0-203.08)+1:1588.85908];[D126+1:126.05497, D138+1:138.05511, D144+1:144.…	{24262@[b2+1:-0.00001, b3+1:-0.00049, b4+1:-0.00046, b5+1:-0.00053, b8+1:0.00249, b11+1:-0.00277];[y1+1:-0.00021, y2+1:0.00038, y3+1:-0.00059, y5+1:-0.00045, y6+1:-0.00058, y7+1:0.00053, y8+1:-0.00010, y9+1:-0.00223, y10+1:-0.00179, y11+1:-0.00224, y12+1:-0.00168, y13+1:-0.00883, y14+1:0.00514];[(M0-203.08)+1:-0.00239];[D126+1:0.00002, D138+1:0.00016, D144+1:0.00002, D168+1:-0.00015, D186+1:-0.00…	{24262@[b2+1:-0.05, b3+1:-1.61, b4+1:-1.14, b5+1:-1.06, b8+1:3.29, b11+1:-2.58];[y1+1:-1.43, y2+1:1.54, y3+1:-1.72, y5+1:-0.88, y6+1:-0.92, y7+1:0.73, y8+1:-0.12, y9+1:-2.40, y10+1:-1.82, y11+1:-2.06, y12+1:-1.42, y13+1:-6.87, y14+1:3.79];[(M0-203.08)+1:-1.51];[D126+1:0.15, D138+1:1.18, D144+1:0.14, D168+1:-0.88, D186+1:-1.42, D204+1:-0.34]}{24264@[b3+1:0.45, b5+1:3.31];[c10+1:8.44, c12+1:-3.54, …	{24262@[b2+1:13033, b3+1:19226, b4+1:8616, b5+1:10309, b8+1:751, b11+1:2570];[y1+1:2033, y2+1:1079, y3+1:966, y5+1:20089, y6+1:2114, y7+1:2195, y8+1:2457, y9+1:1168, y10+1:2709, y11+1:42158, y12+1:15240, y13+1:4438, y14+1:3068];[(M0-203.08)+1:31069];[D126+1:22632, D138+1:14624, D144+1:3160, D168+1:7228, D186+1:11437, D204+1:35890]}{24264@[b3+1:752, b5+1:1615];[c10+1:708, c12+1:4575, c14+1:2372, c…	{24262@26}{24264@22}	T	0	0	0	12.068887226746131	2.0438486891900176	8.116822207537115	1	6	203.07937	N1	False	4.898883949869489	(N)	Level1	[1,N1,1.000]	[579,N1,1.000]	{@0[1-0]}	{@1[0,1.000]}{@5[0,0.000]}{@8[0,0.000]}{@9[0,0.000]}{@10[0,0.000]}{@14[0,0.000]}
D:\GlycoData\CWQ-O\18-DeMucin\Raw\CWQ-O-293-2.raw	24266	115.10395679066667	24258	896.4752251280554	2	1790.9358973223527	P51610	Homo sapiens OX=9606	Host cell factor 1	[579 to 594]	TMAVTPGTTTLPATVK	K,V	T[O-Glycosylation:N1 on X]MAVTPGTTTLPATVK	1	1790.9335644	39.329310994817604	0	{24266@[b2+1, b3+1, b4+1, b5+1, b11+1];[y1+1, y2+1, y3+1, y5+1, y6+1, y7+1, y8+1, y9+1, y10+1, y11+1, y12+1, y13+1, y14+1];[(M0-203.08)+1];[D126+1, D138+1, D144+1, D168+1, D186+1, D204+1]}{24267@[b3+1, b4+1, b5+1];[c10+1, c12+1, c13+1, c14+1, c15+1];[y11+1, y12+1, y13+1];[zDot6+1, zDot7+1, zDot8+1, zDot9+1, zDot13+1, zDot14+1, zDot15+1, zDot16+1];[(M0-203.08)+1];[D126+1, D186+1, D204+1]}	{24266@[b2+1:233.09582, b3+1:304.13223, b4+1:403.20007, b5+1:504.24790, b11+1:1074.54785];[y1+1:147.11269, y2+1:246.18071, y3+1:347.22937, y5+1:515.31890, y6+1:628.40244, y7+1:729.44989, y8+1:830.49736, y9+1:931.54675, y10+1:988.56821, y11+1:1085.61829, y12+1:1186.66650, y13+1:1285.73603, y14+1:1356.76685];[(M0-203.08)+1:1588.85975];[D126+1:126.05497, D138+1:138.05509, D144+1:144.06535, D168+1:16…	{24266@[b2+1:0.00038, b3+1:-0.00032, b4+1:-0.00089, b5+1:-0.00075, b11+1:-0.00212];[y1+1:-0.00012, y2+1:-0.00051, y3+1:0.00047, y5+1:0.00012, y6+1:-0.00039, y7+1:-0.00063, y8+1:-0.00083, y9+1:0.00088, y10+1:0.00087, y11+1:-0.00182, y12+1:-0.00128, y13+1:-0.00016, y14+1:-0.00646];[(M0-203.08)+1:-0.00172];[D126+1:0.00003, D138+1:0.00015, D144+1:-0.00016, D168+1:0.00007, D186+1:0.00028, D204+1:0.000…	{24266@[b2+1:1.66, b3+1:-1.05, b4+1:-2.22, b5+1:-1.48, b11+1:-1.98];[y1+1:-0.81, y2+1:-2.07, y3+1:1.37, y5+1:0.24, y6+1:-0.63, y7+1:-0.86, y8+1:-1.00, y9+1:0.95, y10+1:0.89, y11+1:-1.67, y12+1:-1.08, y13+1:-0.12, y14+1:-4.77];[(M0-203.08)+1:-1.08];[D126+1:0.21, D138+1:1.06, D144+1:-1.14, D168+1:0.40, D186+1:1.51, D204+1:0.60]}{24267@[b3+1:4.88, b4+1:0.96, b5+1:6.10];[c10+1:9.68, c12+1:2.69, c13+1…	{24266@[b2+1:9455, b3+1:17461, b4+1:8112, b5+1:9803, b11+1:2692];[y1+1:1273, y2+1:1291, y3+1:996, y5+1:20411, y6+1:2284, y7+1:2412, y8+1:3249, y9+1:783, y10+1:2860, y11+1:42116, y12+1:15777, y13+1:3818, y14+1:4384];[(M0-203.08)+1:31640];[D126+1:24297, D138+1:14328, D144+1:4096, D168+1:7092, D186+1:11267, D204+1:34841]}{24267@[b3+1:591, b4+1:987, b5+1:1811];[c10+1:751, c12+1:5105, c13+1:1929, c14+…	{24266@25}{24267@23}	T	0	0	0	12.089676675479955	2.0454978230711944	9.117065866418585	1	6	203.07937	N1	False	3.816037026843365	(N)	Level1	[1,N1,1.000]	[579,N1,1.000]	{@0[1-0]}	{@1[0,1.000]}{@5[0,0.000]}{@8[0,0.000]}{@9[0,0.000]}{@10[0,0.000]}{@14[0,0.000]}
D:\GlycoData\CWQ-O\18-DeMucin\Raw\CWQ-O-293-2.raw	20882	98.62277062666666	20878	777.7085823531157	3	2330.10391765871	P02786	Homo sapiens OX=9606	Transferrin receptor protein 1	[101 to 120]	LAGTESPVREEPGEDFPAAR	R,R	LAGT[O-Glycosylation:N1 on X]ESPVREEPGEDFPAAR	1	2330.102631138	39.301220733150515	0	{20882@[b2+1, b11+1, b15+1];[y1+1, y4+1, y5+1, y6+1, y8+1, y9+1, y14+2, y15+2, y18+2, y19+2];[(M0-203.08)+2];[D126+1, D138+1, D144+1, D168+1, D186+1, D204+1]}{20884@[b2+1, b11+1];[c5+1, c8+1, c9+1, c10+1, c13+1, c14+1, c15+1];[y5+1, y6+1, y9+2, y14+2, y15+2, y16+2];[zDot1+1, zDot3+1, zDot5+1, zDot6+1, zDot7+1, zDot10+1, zDot12+1, zDot16+2, zDot20+2];[(M0-203.08)+3];[D126+1, D138+1, D144+1, D168+1…	{20882@[b2+1:185.12816, b11+1:1169.57324, b15+1:1567.72176];[y1+1:175.11880, y4+1:414.24588, y5+1:561.31433, y6+1:676.33942, y8+1:862.39972, y9+1:959.45667, y14+2:785.38476, y15+2:828.90228, y18+2:972.45728, y19+2:1007.97653];[(M0-203.08)+2:1064.51826];[D126+1:126.05495, D138+1:138.05496, D144+1:144.06549, D168+1:168.06554, D186+1:186.07626, D204+1:204.08690]}{20884@[b2+1:185.12918, b11+1:1169.57…	{20882@[b2+1:-0.00030, b11+1:-0.00645, b15+1:-0.00170];[y1+1:-0.00015, y4+1:-0.00006, y5+1:-0.00003, y6+1:-0.00188, y8+1:-0.00564, y9+1:-0.00145, y14+2:-0.00336, y15+2:-0.00034, y18+2:-0.00209, y19+2:-0.00068];[(M0-203.08)+2:-0.00128];[D126+1:0.00000, D138+1:0.00002, D144+1:-0.00003, D168+1:0.00002, D186+1:0.00019, D204+1:0.00025]}{20884@[b2+1:0.00073, b11+1:-0.00511];[c5+1:-0.00071, c8+1:-0.0024…	{20882@[b2+1:-1.61, b11+1:-5.52, b15+1:-1.08];[y1+1:-0.85, y4+1:-0.15, y5+1:-0.05, y6+1:-2.79, y8+1:-6.55, y9+1:-1.52, y14+2:-2.14, y15+2:-0.20, y18+2:-1.07, y19+2:-0.34];[(M0-203.08)+2:-0.60];[D126+1:0.00, D138+1:0.11, D144+1:-0.18, D168+1:0.12, D186+1:1.01, D204+1:1.24]}{20884@[b2+1:3.95, b11+1:-4.37];[c5+1:-1.03, c8+1:-2.49, c9+1:-7.42, c10+1:2.07, c13+1:2.03, c14+1:4.76, c15+1:0.48];[y5+1:4.3…	{20882@[b2+1:5751, b11+1:8093, b15+1:11312];[y1+1:8359, y4+1:5530, y5+1:38417, y6+1:4104, y8+1:3158, y9+1:13994, y14+2:4131, y15+2:10693, y18+2:14857, y19+2:7777];[(M0-203.08)+2:269338];[D126+1:33316, D138+1:24243, D144+1:23523, D168+1:10289, D186+1:55848, D204+1:83470]}{20884@[b2+1:2605, b11+1:3078];[c5+1:4266, c8+1:3095, c9+1:3266, c10+1:10172, c13+1:4601, c14+1:3861, c15+1:2638];[y5+1:3825, y6…	{20882@20}{20884@31}	T	0	0	0	16.080230978718728	2.163158030397053	12.21091883995007	1	2	203.07937	N1	False	1.0306298721274765	(N)	Level1	[4,N1,1.000]	[104,N1,1.000]	{@0[4-0]}	{@4[0,1.000]}{@6[0,0.000]}
D:\GlycoData\CWQ-O\18-DeMucin\Raw\CWQ-O-293-2.raw	34444	162.79900802453332	34432	969.9874663198704	2	1937.9603797059826	Q9Y4L1	Homo sapiens OX=9606	Hypoxia up-regulated protein 1	[577 to 594]	LGNTISSLFGGGTTPDAK	K,E	LGNTISSLFGGGTT[O-Glycosylation:N1 on X]PDAK	1	1937.958198749	39.29927146230692	0	{34444@[b2+1, b3+1, b4+1, b5+1, b6+1, b7+1, b8+1, b12+1, b13+1, b14+1];[y1+1, y2+1, y3+1, y4+1, y5+1, y6+1, y7+1, y8+1, y9+1, y10+1, y11+1, y12+1, y13+1, y14+1, y15+1];[(M0-203.08)+1];[D126+1, D138+1, D144+1, D168+1, D186+1, D204+1]}{34446@[c15+1, c16+1, c17+1];[y4+1, y10+1];[zDot11+1, zDot12+1, zDot14+1, zDot15+1, zDot16+1, zDot17+1, zDot18+1];[(M0-203.08)+2];[D186+1, D204+1]}	{34444@[b2+1:171.11263, b3+1:285.15549, b4+1:386.20295, b5+1:499.28583, b6+1:586.31976, b7+1:673.35114, b8+1:786.43945, b12+1:1104.56042, b13+1:1205.59717, b14+1:1306.66028];[y1+1:147.11275, y2+1:218.15024, y3+1:333.17630, y4+1:430.22981, y5+1:531.27804, y6+1:632.32965, y7+1:689.34723, y8+1:746.36880, y9+1:803.38849, y10+1:950.45713, y11+1:1063.53625, y12+1:1150.57440, y13+1:1237.60342, y14+1:135…	{34444@[b2+1:-0.00018, b3+1:-0.00024, b4+1:-0.00046, b5+1:-0.00165, b6+1:0.00026, b7+1:-0.00040, b8+1:0.00386, b12+1:-0.00798, b13+1:-0.01891, b14+1:-0.00348];[y1+1:-0.00006, y2+1:0.00032, y3+1:-0.00056, y4+1:0.00019, y5+1:0.00074, y6+1:0.00467, y7+1:0.00078, y8+1:0.00089, y9+1:-0.00088, y10+1:-0.00066, y11+1:-0.00560, y12+1:0.00052, y13+1:-0.00249, y14+1:-0.00789, y15+1:0.00527];[(M0-203.08)+1:-…	{34444@[b2+1:-1.05, b3+1:-0.86, b4+1:-1.19, b5+1:-3.30, b6+1:0.45, b7+1:-0.59, b8+1:4.91, b12+1:-7.23, b13+1:-15.70, b14+1:-2.66];[y1+1:-0.39, y2+1:1.47, y3+1:-1.69, y4+1:0.44, y5+1:1.40, y6+1:7.40, y7+1:1.14, y8+1:1.20, y9+1:-1.10, y10+1:-0.70, y11+1:-5.27, y12+1:0.45, y13+1:-2.01, y14+1:-5.84, y15+1:3.63];[(M0-203.08)+1:-0.31];[D126+1:1.43, D138+1:0.11, D144+1:-0.07, D168+1:-0.61, D186+1:0.02, …	{34444@[b2+1:1421, b3+1:3446, b4+1:7787, b5+1:2848, b6+1:1411, b7+1:1418, b8+1:1501, b12+1:645, b13+1:769, b14+1:1279];[y1+1:2374, y2+1:7924, y3+1:1634, y4+1:20085, y5+1:3509, y6+1:909, y7+1:3436, y8+1:6008, y9+1:16828, y10+1:15429, y11+1:4384, y12+1:6538, y13+1:14969, y14+1:2151, y15+1:982];[(M0-203.08)+1:18928];[D126+1:10207, D138+1:10166, D144+1:10302, D168+1:5077, D186+1:20999, D204+1:27845]}…	{34444@32}{34446@15}	T	0	0	0	9.120366238508439	2.037388059039452	8.122494141730655	1	5	203.07937	N1	False	0.9867707047282192	(N)	Level3			{@0[14-0]}{@0[13-0]}
D:\GlycoData\CWQ-O\18-DeMucin\Raw\CWQ-O-293-3.raw	4425	19.334257471466668	4411	623.2973346138747	3	1866.870174440987	O43493	Homo sapiens OX=9606	Trans-Golgi network integral membrane protein 2	[168 to 181]	SGSEAQTTKDVPNK	K,S	SGSEAQT[O-Glycosylation:N1 on X]T[O-Glycosylation:N1 on X]KDVPNK	2	1866.869440792	39.27693685513573	0	{4425@[b2+1, b3+1, b4+1, b5+1, b10+1, b11+1];[y1+1, y2+1, y3+1, y4+1, y5+1, y6+1, y7+1, y8+1, y9+1, y10+1];[(M0-203.08)+2];[D126+1, D138+1, D144+1, D168+1, D186+1, D204+1]}{4427@[b9+1];[c4+1, c5+1, c6+1, c7+1, c8+1, c9+1, c10+1, c12+1, c13+2];[y3+1, y4+1];[zDot2+1, zDot4+1, zDot5+1, zDot6+1, zDot8+1, zDot9+1, zDot10+1, zDot11+1, zDot14+1];[(M0-203.08)+2];[D126+1, D138+1, D144+1, D186+1, D204+1]}	{4425@[b2+1:145.06087, b3+1:232.09286, b4+1:361.13559, b5+1:432.17090, b10+1:1005.44677, b11+1:1104.51538];[y1+1:147.11296, y2+1:261.15591, y3+1:358.20865, y4+1:457.27762, y5+1:572.30365, y6+1:700.39630, y7+1:801.44128, y8+1:902.49426, y9+1:1030.55188, y10+1:1101.58655];[(M0-203.08)+2:832.90336];[D126+1:126.05524, D138+1:138.05535, D144+1:144.06586, D168+1:168.06577, D186+1:186.07654, D204+1:204.…	{4425@[b2+1:0.00010, b3+1:0.00007, b4+1:0.00020, b5+1:-0.00161, b10+1:-0.00158, b11+1:-0.00138];[y1+1:0.00016, y2+1:0.00018, y3+1:0.00015, y4+1:0.00071, y5+1:-0.00020, y6+1:-0.00251, y7+1:-0.00521, y8+1:0.00009, y9+1:-0.00087, y10+1:-0.00332];[(M0-203.08)+2:0.00210];[D126+1:0.00029, D138+1:0.00041, D144+1:0.00034, D168+1:0.00026, D186+1:0.00046, D204+1:0.00044]}{4427@[b9+1:0.01476];[c4+1:0.00215,…	{4425@[b2+1:0.69, b3+1:0.29, b4+1:0.55, b5+1:-3.72, b10+1:-1.57, b11+1:-1.25];[y1+1:1.07, y2+1:0.70, y3+1:0.43, y4+1:1.56, y5+1:-0.35, y6+1:-3.59, y7+1:-6.51, y8+1:0.10, y9+1:-0.85, y10+1:-3.01];[(M0-203.08)+2:1.26];[D126+1:2.35, D138+1:2.96, D144+1:2.38, D168+1:1.54, D186+1:2.50, D204+1:2.18]}{4427@[b9+1:16.59];[c4+1:5.71, c5+1:3.81, c6+1:3.35, c7+1:1.35, c8+1:2.30, c9+1:1.73, c10+1:4.07, c12+1:…	{4425@[b2+1:8472, b3+1:6035, b4+1:4223, b5+1:3909, b10+1:18321, b11+1:23825];[y1+1:8816, y2+1:5250, y3+1:37631, y4+1:18478, y5+1:4656, y6+1:4316, y7+1:4493, y8+1:7967, y9+1:5042, y10+1:5571];[(M0-203.08)+2:318595];[D126+1:109567, D138+1:84037, D144+1:86290, D168+1:33015, D186+1:160117, D204+1:224809]}{4427@[b9+1:2622];[c4+1:2832, c5+1:10299, c6+1:8592, c7+1:4998, c8+1:15793, c9+1:17241, c10+1:117…	{4425@23}{4427@27}	T	0	0	0	17.132657066405923	2.1285375232924792	11.265885185844313	2	4	406.15874	N2	False	0.9705071768954062	(N),(N)	Level1	[7,N1,1.000][8,N1,1.000]	[174,N1,1.000][175,N1,1.000]	{@2[7-0,8-0]}	{@1[0,0.000]}{@3[0,0.000]}{@7[0,1.000]}{@8[0,1.000]}
D:\GlycoData\CWQ-O\18-DeMucin\Raw\CWQ-O-293-2.raw	7645	35.29105881466667	7641	681.9923706054686	3	2042.9552824157688	Q13438	Homo sapiens OX=9606	Protein OS-9	[525 to 540]	KPPPSPQPTEEDPEHR	K,V	KPPPS[O-Glycosylation:N1 on X]PQPTEEDPEHR	1	2042.95451035	39.26946352529512	0	{7645@[b1+1, b2+1, b5+1, b7+1, b12+1, b14+1];[y1+1, y2+1, y3+1, y4+1, y5+1, y6+1, y7+1, y9+1, y13+1, y14+1, y15+2];[(M0-203.08)+2];[D126+1, D138+1, D144+1, D168+1, D186+1, D204+1]}{7647@[c6+1, c8+1, c9+1, c10+1, c11+1, c14+1, c15+1];[y1+1, y2+1, y4+1, y5+1];[zDot1+1, zDot2+1, zDot5+1, zDot6+1, zDot7+1, zDot8+1, zDot10+1, zDot12+1, zDot16+2];[(M0-203.08)+3];[D126+1, D138+1, D144+1, D168+1, D186+1,…	{7645@[b1+1:129.10208, b2+1:226.15498, b5+1:507.29382, b7+1:732.40445, b12+1:1303.61493, b14+1:1529.70312];[y1+1:175.11905, y2+1:312.17816, y3+1:441.22043, y4+1:538.27264, y5+1:653.30200, y6+1:782.34198, y7+1:911.38403, y9+1:1109.48486, y13+1:1518.68079, y14+1:1615.73080, y15+2:856.89526];[(M0-203.08)+2:920.94394];[D126+1:126.05490, D138+1:138.05490, D144+1:144.06568, D168+1:168.06546, D186+1:186…	{7645@[b1+1:-0.00016, b2+1:-0.00002, b5+1:0.00126, b7+1:0.00055, b12+1:-0.00155, b14+1:-0.00870];[y1+1:0.00010, y2+1:0.00030, y3+1:-0.00003, y4+1:-0.00058, y5+1:0.00184, y6+1:-0.00078, y7+1:-0.00132, y9+1:-0.00093, y13+1:-0.00114, y14+1:-0.00389, y15+2:-0.00420];[(M0-203.08)+2:-0.00181];[D126+1:-0.00005, D138+1:-0.00005, D144+1:0.00017, D168+1:-0.00006, D186+1:0.00022, D204+1:0.00018]}{7647@[c6+1…	{7645@[b1+1:-1.23, b2+1:-0.09, b5+1:2.50, b7+1:0.75, b12+1:-1.19, b14+1:-5.69];[y1+1:0.56, y2+1:0.96, y3+1:-0.07, y4+1:-1.07, y5+1:2.82, y6+1:-0.99, y7+1:-1.45, y9+1:-0.84, y13+1:-0.75, y14+1:-2.41, y15+2:-2.46];[(M0-203.08)+2:-0.98];[D126+1:-0.36, D138+1:-0.33, D144+1:1.16, D168+1:-0.34, D186+1:1.18, D204+1:0.86]}{7647@[c6+1:1.16, c8+1:4.23, c9+1:3.49, c10+1:5.14, c11+1:3.43, c14+1:4.40, c15+1:1…	{7645@[b1+1:4937, b2+1:2435, b5+1:1060, b7+1:3903, b12+1:4893, b14+1:1012];[y1+1:2569, y2+1:4495, y3+1:642, y4+1:22105, y5+1:2148, y6+1:1664, y7+1:1925, y9+1:5196, y13+1:978, y14+1:1948, y15+2:4423];[(M0-203.08)+2:36258];[D126+1:10159, D138+1:9338, D144+1:8738, D168+1:3357, D186+1:17176, D204+1:18108]}{7647@[c6+1:1701, c8+1:1633, c9+1:3839, c10+1:1035, c11+1:3363, c14+1:2394, c15+1:2866];[y1+1:10…	{7645@24}{7647@27}	T	0	0	0	15.122443333585558	2.0699686169450073	12.138856360292653	1	2	203.07937	N1	False	0.987427845292811	(N)	Level1	[5,N1,1.000]	[529,N1,1.000]	{@0[5-0]}	{@5[0,1.000]}{@9[0,0.000]}
D:\GlycoData\CWQ-O\18-DeMucin\Raw\CWQ-O-293-2.raw	7895	36.488926424266666	7885	1050.820556640625	3	3149.439840521238	Q9UHD9	Homo sapiens OX=9606	Ubiquilin-2	[104 to 130]	SQNRPQGQSTQPSNAAGTNTTSASTPR	K,S	SQNRPQGQST[O-Glycosylation:N1 on X]QPSNAAGTNTTS[O-Glycosylation:N1 on X]ASTPR	2	3149.445713795	39.18268816830374	0	{7895@[b2+1, b4+1, b8+1, b11+1, b15+2];[y2+1, y3+1, y4+1, y8+1, y9+1, y11+1, y12+1, y13+1, y16+2];[(M0-203.08)+2];[D126+1, D138+1, D144+1, D168+1, D186+1, D204+1]}{7897@[b11+1];[c5+1, c6+1, c7+1, c8+1, c9+1, c10+1, c13+1, c14+1, c15+1];[y2+1, y16+1, y19+1];[zDot3+1, zDot5+1, zDot8+1, zDot9+1, zDot10+1, zDot12+1, zDot13+1, zDot14+1, zDot17+1, zDot24+2];[(M0-203.08)+3];[D126+1, D138+1, D144+1, D168…	{7895@[b2+1:216.09793, b4+1:486.24136, b8+1:896.43359, b11+1:1212.56665, b15+2:791.37081];[y2+1:272.17136, y3+1:373.21844, y4+1:460.25150, y8+1:820.41791, y9+1:934.45947, y11+1:1092.52734, y12+1:1163.56104, y13+1:1234.60144, y16+2:766.86879];[(M0-203.08)+2:1474.18885];[D126+1:126.05503, D138+1:138.05508, D144+1:144.06546, D168+1:168.06563, D186+1:186.07613, D204+1:204.08641]}{7897@[b11+1:1212.579…	{7895@[b2+1:0.00005, b4+1:-0.00056, b8+1:0.00028, b11+1:-0.00494, b15+2:-0.00208];[y2+1:-0.00036, y3+1:-0.00095, y4+1:0.00007, y8+1:0.00199, y9+1:0.00062, y11+1:-0.00065, y12+1:-0.00407, y13+1:-0.00078, y16+2:0.00037];[(M0-203.08)+2:-0.00319];[D126+1:0.00008, D138+1:0.00014, D144+1:-0.00006, D168+1:0.00011, D186+1:0.00006, D204+1:-0.00024]}{7897@[b11+1:0.00751];[c5+1:0.00030, c6+1:0.00404, c7+1:-…	{7895@[b2+1:0.23, b4+1:-1.15, b8+1:0.32, b11+1:-4.08, b15+2:-1.32];[y2+1:-1.33, y3+1:-2.55, y4+1:0.16, y8+1:2.42, y9+1:0.67, y11+1:-0.59, y12+1:-3.50, y13+1:-0.63, y16+2:0.24];[(M0-203.08)+2:-1.08];[D126+1:0.67, D138+1:1.01, D144+1:-0.39, D168+1:0.67, D186+1:0.31, D204+1:-1.16]}{7897@[b11+1:6.20];[c5+1:0.50, c6+1:5.55, c7+1:-3.81, c8+1:2.93, c9+1:8.06, c10+1:-0.85, c13+1:9.39, c14+1:7.80, c15+1:5…	{7895@[b2+1:580, b4+1:1954, b8+1:896, b11+1:3881, b15+2:2066];[y2+1:1708, y3+1:944, y4+1:1010, y8+1:837, y9+1:847, y11+1:2417, y12+1:1294, y13+1:795, y16+2:1261];[(M0-203.08)+2:42818];[D126+1:17978, D138+1:31365, D144+1:5527, D168+1:12808, D186+1:15746, D204+1:44474]}{7897@[b11+1:838];[c5+1:1200, c6+1:1466, c7+1:2529, c8+1:2368, c9+1:892, c10+1:1614, c13+1:1629, c14+1:1207, c15+1:1365];[y2+1:824,…	{7895@21}{7897@30}	T	0	0	0	19.069652950742274	2.093135619599142	12.329964958932608	2	10	406.15874	N2	True	6.0684293157086096	(N),(N)	Level2	[10,N1,0.988]	[113,N1,0.988]	{@2[10-0,22-0]}{@2[10-0,21-0]}{@2[10-0,20-0]}	{@1[0,0.000]}{@9[0,0.012]}{@10[0,0.988]}{@13[0,0.000]}{@18[0,0.000]}{@20[0,0.332]}{@21[0,0.332]}{@22[0,0.332]}{@24[0,0.004]}{@25[0,0.000]}
D:\GlycoData\CWQ-O\18-DeMucin\Raw\CWQ-O-293-2.raw	30600	144.89356854933334	30588	778.4219079932769	3	2332.2438945791937	P51610	Homo sapiens OX=9606	Host cell factor 1	[638 to 659]	SGTVTVAQQAQVVTTVVGGVTK	K,T	SGTVTVAQQAQVVT[O-Glycosylation:N1 on X]TVVGGVTK	1	2332.248567098	39.1443376320091	1	{30600@[b5+1, b9+1, b10+1, b12+1];[y1+1, y2+1, y5+1, y6+1, y7+1, y8+1, y9+1, y10+1, y11+1, y12+1, y13+1, y14+1, y15+1, y16+1];[(M0-203.08)+2];[D126+1, D138+1, D144+1, D168+1, D186+1, D204+1]}{30602@[b13+1];[c4+1, c6+1, c7+1, c10+1, c14+1, c16+1];[y1+1, y2+1, y5+1, y13+1];[zDot4+1, zDot5+1, zDot6+1, zDot8+1, zDot10+1, zDot15+1, zDot16+1, zDot18+1];[(M0-203.08)+2];[D126+1, D186+1, D204+1]}	{30600@[b5+1:446.22617, b9+1:872.44977, b10+1:943.47717, b12+1:1170.60291];[y1+1:147.11285, y2+1:248.16058, y5+1:461.27130, y6+1:560.34045, y7+1:659.41064, y8+1:760.46313, y9+1:861.50243, y10+1:960.57642, y11+1:1059.64050, y12+1:1187.69727, y13+1:1258.73483, y14+1:1386.79639, y15+1:1514.84949, y16+1:1585.89160];[(M0-203.08)+2:1065.59119];[D126+1:126.05498, D138+1:138.05498, D144+1:144.06554, D168…	{30600@[b5+1:0.00163, b9+1:0.00255, b10+1:-0.00716, b12+1:-0.00842];[y1+1:0.00005, y2+1:0.00010, y5+1:-0.00052, y6+1:0.00022, y7+1:0.00199, y8+1:0.00680, y9+1:-0.00157, y10+1:0.00400, y11+1:-0.00033, y12+1:-0.00215, y13+1:-0.00170, y14+1:0.00128, y15+1:-0.00420, y16+1:0.00080];[(M0-203.08)+2:-0.00138];[D126+1:0.00003, D138+1:0.00003, D144+1:0.00002, D168+1:0.00005, D186+1:0.00010, D204+1:-0.00002…	{30600@[b5+1:3.65, b9+1:2.92, b10+1:-7.60, b12+1:-7.20];[y1+1:0.34, y2+1:0.41, y5+1:-1.14, y6+1:0.39, y7+1:3.03, y8+1:8.96, y9+1:-1.83, y10+1:4.16, y11+1:-0.32, y12+1:-1.81, y13+1:-1.35, y14+1:0.92, y15+1:-2.77, y16+1:0.51];[(M0-203.08)+2:-0.65];[D126+1:0.25, D138+1:0.23, D144+1:0.14, D168+1:0.30, D186+1:0.52, D204+1:-0.11]}{30602@[b13+1:-8.99];[c4+1:1.83, c6+1:5.52, c7+1:0.31, c10+1:6.78, c14+1:…	{30600@[b5+1:2655, b9+1:2668, b10+1:2134, b12+1:2609];[y1+1:10421, y2+1:3598, y5+1:9179, y6+1:7490, y7+1:3332, y8+1:3029, y9+1:7616, y10+1:5596, y11+1:4091, y12+1:4337, y13+1:6099, y14+1:4424, y15+1:3609, y16+1:5192];[(M0-203.08)+2:51731];[D126+1:23521, D138+1:19703, D144+1:5040, D168+1:10299, D186+1:13840, D204+1:74547]}{30602@[b13+1:1455];[c4+1:3274, c6+1:3934, c7+1:2799, c10+1:2070, c14+1:4499…	{30600@25}{30602@23}	T	0	0	0	14.042297064651963	2.046567909844325	9.11264661412991	1	6	203.07937	N1	False	3.909100367802988	(N)	Level1	[14,N1,1.000]	[651,N1,1.000]	{@0[14-0]}	{@1[0,0.000]}{@3[0,0.000]}{@5[0,0.000]}{@14[0,1.000]}{@15[0,0.000]}{@21[0,0.000]}
D:\GlycoData\CWQ-O\18-DeMucin\Raw\CWQ-O-293-1.raw	15342	74.74079925813334	15331	681.9940795898438	3	2042.9604093688943	Q13438	Homo sapiens OX=9606	Protein OS-9	[525 to 540]	KPPPSPQPTEEDPEHR	K,V	KPPPS[O-Glycosylation:N1 on X]PQPTEEDPEHR	1	2042.95451035	39.10133543627216	0	{15342@[b1+1, b2+1, b5+1, b7+1, b9+1, b11+1, b12+1];[y1+1, y2+1, y4+1, y5+1, y6+1, y7+1, y8+1, y9+1, y14+2, y15+2];[(M0-203.08)+3];[D126+1, D138+1, D144+1, D168+1, D186+1, D204+1]}{15344@[b1+1, b2+1, b12+1];[c6+1, c9+1, c11+1, c14+1, c15+1];[y1+1, y2+1, y4+1, y7+1, y9+1, y15+3];[zDot1+1, zDot2+1, zDot3+1, zDot6+1, zDot7+1, zDot10+1];[(M0-203.08)+3];[D126+1, D138+1, D144+1, D168+1, D186+1, D204+1]}	{15342@[b1+1:129.10233, b2+1:226.15482, b5+1:507.29337, b7+1:732.40381, b9+1:930.50598, b11+1:1188.60095, b12+1:1303.60693];[y1+1:175.11906, y2+1:312.17822, y4+1:538.27490, y5+1:653.29919, y6+1:782.34412, y7+1:911.39734, y8+1:1012.43671, y9+1:1109.48618, y14+2:808.36983, y15+2:856.89769];[(M0-203.08)+3:614.30017];[D126+1:126.05500, D138+1:138.05508, D144+1:144.06555, D168+1:168.06570, D186+1:186.…	{15342@[b1+1:0.00009, b2+1:-0.00019, b5+1:0.00081, b7+1:-0.00009, b9+1:0.00164, b11+1:0.01142, b12+1:-0.00954];[y1+1:0.00011, y2+1:0.00036, y4+1:0.00168, y5+1:-0.00097, y6+1:0.00136, y7+1:0.01199, y8+1:0.00368, y9+1:0.00039, y14+2:-0.00230, y15+2:0.00066];[(M0-203.08)+3:0.00354];[D126+1:0.00005, D138+1:0.00014, D144+1:0.00004, D168+1:0.00019, D186+1:0.00026, D204+1:0.00032]}{15344@[b1+1:0.00024, …	{15342@[b1+1:0.73, b2+1:-0.83, b5+1:1.59, b7+1:-0.13, b9+1:1.76, b11+1:9.62, b12+1:-7.32];[y1+1:0.64, y2+1:1.16, y4+1:3.12, y5+1:-1.49, y6+1:1.74, y7+1:13.17, y8+1:3.64, y9+1:0.35, y14+2:-1.42, y15+2:0.38];[(M0-203.08)+3:1.93];[D126+1:0.43, D138+1:1.01, D144+1:0.25, D168+1:1.12, D186+1:1.38, D204+1:1.58]}{15344@[b1+1:1.86, b2+1:3.30, b12+1:3.92];[c6+1:3.69, c9+1:1.10, c11+1:0.28, c14+1:-1.12, c15…	{15342@[b1+1:15581, b2+1:3160, b5+1:1299, b7+1:3186, b9+1:1439, b11+1:742, b12+1:2997];[y1+1:4650, y2+1:4070, y4+1:18113, y5+1:2311, y6+1:1171, y7+1:1567, y8+1:1652, y9+1:3466, y14+2:4873, y15+2:4310];[(M0-203.08)+3:4862];[D126+1:9561, D138+1:7929, D144+1:6372, D168+1:3227, D186+1:15065, D204+1:19328]}{15344@[b1+1:1532, b2+1:1069, b12+1:981];[c6+1:1269, c9+1:1954, c11+1:1516, c14+1:732, c15+1:164…	{15342@24}{15344@27}	T	0	0	0	11.020181935284109	2.015585632706717	12.08084933040433	1	2	203.07937	N1	False	1.2443478696671177	(N)	Level1	[5,N1,0.999]	[529,N1,0.999]	{@0[5-0]}	{@5[0,0.999]}{@9[0,0.001]}
D:\GlycoData\CWQ-O\18-DeMucin\Raw\CWQ-O-293-1.raw	34347	158.40369446053333	34334	777.380126953125	3	2329.118551458738	Q9HCN8	Homo sapiens OX=9606	Stromal cell-derived factor 2-like protein 1	[202 to 221]	AMEGIFIKPSVEPSAGHDEL	K,-	AMEGIFIKPSVEPS[O-Glycosylation:N1 on X]AGHDEL	1	2329.114776221	39.06127018131837	0	{34347@[b2+1, b3+1, b4+1, b5+1, b6+1, b7+1, b8+1, b12+1, b17+2, b18+2];[y4+1, y5+1, y6+1, y8+1, y10+1, y11+1, y12+1, y13+1, y15+2, y17+2, y18+2];[(M0-203.08)+3];[D126+1, D138+1, D144+1, D168+1, D186+1, D204+1]}{34349@[b2+1, b3+1, b4+1, b5+1, b6+1, b7+1, b11+1, b12+1, b19+2];[c7+1];[y8+1, y12+1, y14+2, y15+2];[zDot16+2, zDot18+2];[(M0-203.08)+3];[D126+1, D138+1, D144+1, D168+1, D186+1, D204+1]}	{34347@[b2+1:203.08530, b3+1:332.12738, b4+1:389.14905, b5+1:502.23401, b6+1:649.30214, b7+1:762.38239, b8+1:890.48193, b12+1:1302.67032, b17+2:876.43734, b18+2:933.95963];[y4+1:513.22980, y5+1:570.25342, y6+1:641.29352, y8+1:825.37311, y10+1:1053.47913, y11+1:1140.52651, y12+1:1237.56964, y13+1:1365.66089, y15+2:813.41466, y17+2:898.46312, y18+2:962.99083];[(M0-203.08)+3:709.68775];[D126+1:126.0…	{34347@[b2+1:0.00042, b3+1:-0.00009, b4+1:0.00012, b5+1:0.00102, b6+1:0.00073, b7+1:-0.00309, b8+1:0.00150, b12+1:-0.00592, b17+2:-0.01112, b18+2:0.00652];[y4+1:-0.00056, y5+1:0.00160, y6+1:0.00459, y8+1:-0.00061, y10+1:-0.00560, y11+1:0.00975, y12+1:0.00012, y13+1:-0.00359, y15+2:0.00509, y17+2:-0.00352, y18+2:0.00931];[(M0-203.08)+3:0.00601];[D126+1:0.00042, D138+1:0.00023, D144+1:0.00048, D168…	{34347@[b2+1:2.08, b3+1:-0.27, b4+1:0.30, b5+1:2.03, b6+1:1.13, b7+1:-4.05, b8+1:1.68, b12+1:-4.55, b17+2:-6.35, b18+2:3.50];[y4+1:-1.08, y5+1:2.81, y6+1:7.16, y8+1:-0.75, y10+1:-5.32, y11+1:8.56, y12+1:0.09, y13+1:-2.63, y15+2:3.13, y17+2:-1.96, y18+2:4.84];[(M0-203.08)+3:2.83];[D126+1:3.38, D138+1:1.67, D144+1:3.34, D168+1:1.31, D186+1:2.70, D204+1:1.32]}{34349@[b2+1:7.52, b3+1:4.34, b4+1:6.98,…	{34347@[b2+1:7605, b3+1:2892, b4+1:5112, b5+1:6631, b6+1:4808, b7+1:5341, b8+1:1231, b12+1:2981, b17+2:2176, b18+2:2944];[y4+1:2374, y5+1:3741, y6+1:2319, y8+1:12657, y10+1:1945, y11+1:2690, y12+1:10538, y13+1:4212, y15+2:5918, y17+2:3597, y18+2:4599];[(M0-203.08)+3:9698];[D126+1:30758, D138+1:16006, D144+1:14266, D168+1:7809, D186+1:41343, D204+1:89051]}{34349@[b2+1:5398, b3+1:3475, b4+1:3205, b…	{34347@28}{34349@23}	T	0	0	0	3.0521398161686717	2.0032976229285135	12.089197639885086	1	2	203.07937	N1	False	1.0288817610927807	(N)	Level3			{@0[14-0]}{@0[10-0]}
D:\GlycoData\CWQ-O\18-DeMucin\Raw\CWQ-O-293-1.raw	33599	155.3324756104	33585	778.4238226420537	3	2332.2496385255236	P51610	Homo sapiens OX=9606	Host cell factor 1	[638 to 659]	SGTVTVAQQAQVVTTVVGGVTK	K,T	SGTVT[O-Glycosylation:N1 on X]VAQQAQVVTTVVGGVTK	1	2332.248567098	39.03142322905839	0	{33599@[b3+1, b4+1, b5+1, b6+1, b9+1, b11+1, b12+1];[y1+1, y2+1, y3+1, y5+1, y6+1, y8+1, y9+1, y10+1, y11+1, y12+1, y13+1, y16+1];[(M0-203.08)+2];[D126+1, D138+1, D144+1, D168+1, D186+1, D204+1]}{33601@[b6+1, b9+1, b11+1, b12+1, b13+1];[c6+1, c8+1];[y1+1, y5+1, y6+1, y9+1, y10+1, y11+1, y12+1, y13+1, y14+1, y15+1, y16+1];[(M0-203.08)+2];[D126+1, D138+1, D168+1, D186+1, D204+1]}	{33599@[b3+1:246.10889, b4+1:345.17688, b5+1:446.22543, b6+1:545.29559, b9+1:872.45520, b11+1:1071.52804, b12+1:1170.61548];[y1+1:147.11304, y2+1:248.16299, y3+1:347.22928, y5+1:461.27364, y6+1:560.34351, y8+1:760.45496, y9+1:861.51025, y10+1:960.57459, y11+1:1059.64429, y12+1:1187.69641, y13+1:1258.74438, y16+1:1585.89478];[(M0-203.08)+2:1065.59505];[D126+1:126.05519, D138+1:138.05531, D144+1:14…	{33599@[b3+1:0.00044, b4+1:0.00002, b5+1:0.00089, b6+1:0.00264, b9+1:0.00798, b11+1:-0.01487, b12+1:0.00415];[y1+1:0.00023, y2+1:0.00251, y3+1:0.00038, y5+1:0.00181, y6+1:0.00327, y8+1:-0.00137, y9+1:0.00625, y10+1:0.00216, y11+1:0.00345, y12+1:-0.00300, y13+1:0.00786, y16+1:0.00398];[(M0-203.08)+2:0.00635];[D126+1:0.00024, D138+1:0.00037, D144+1:0.00031, D168+1:0.00033, D186+1:0.00028, D204+1:0.…	{33599@[b3+1:1.79, b4+1:0.05, b5+1:2.01, b6+1:4.85, b9+1:9.16, b11+1:-13.89, b12+1:3.55];[y1+1:1.59, y2+1:10.16, y3+1:1.10, y5+1:3.94, y6+1:5.84, y8+1:-1.81, y9+1:7.26, y10+1:2.26, y11+1:3.26, y12+1:-2.53, y13+1:6.25, y16+1:2.51];[(M0-203.08)+2:2.98];[D126+1:1.96, D138+1:2.68, D144+1:2.17, D168+1:1.95, D186+1:1.50, D204+1:2.48]}{33601@[b6+1:10.23, b9+1:2.01, b11+1:-8.39, b12+1:-12.94, b13+1:-8.89…	{33599@[b3+1:3589, b4+1:9384, b5+1:3523, b6+1:4532, b9+1:3349, b11+1:4037, b12+1:3772];[y1+1:33047, y2+1:6306, y3+1:4161, y5+1:12821, y6+1:8831, y8+1:3457, y9+1:7941, y10+1:9108, y11+1:3669, y12+1:3669, y13+1:7178, y16+1:4687];[(M0-203.08)+2:37939];[D126+1:37527, D138+1:42281, D144+1:7908, D168+1:14225, D186+1:17553, D204+1:91257]}{33601@[b6+1:6606, b9+1:12867, b11+1:7618, b12+1:15035, b13+1:8539…	{33599@26}{33601@24}	T	0	0	0	2.001604406053147	2.0099063685563805	11.0304478821912	1	6	203.07937	N1	False	5.775774596192739	(N)	Level3			{@0[5-0]}{@0[3-0]}{@0[1-0]}
D:\GlycoData\CWQ-O\18-DeMucin\Raw\CWQ-O-293-2.raw	17546	82.70492652453332	17543	834.4169680365103	2	1666.8193831392625	Q99808	Homo sapiens OX=9606	Equilibrative nucleoside transporter 1	[59 to 73]	DAQASAAPAAPLPER	K,N	DAQAS[O-Glycosylation:N1 on X]AAPAAPLPER	1	1666.81622597	38.509330485431036	0	{17546@[b2+1, b3+1, b4+1, b5+1, b6+1, b7+1, b9+1, b10+1, b12+1];[y1+1, y3+1, y5+1, y6+1, y7+1, y8+1, y9+1, y10+1, y11+1, y12+1, y14+1];[(M0-203.08)+1];[D126+1, D138+1, D144+1, D168+1, D186+1, D204+1]}{17547@[b7+1, b10+1];[y3+1, y5+1, y6+1, y8+1, y9+1, y10+1];[zDot6+1, zDot7+1, zDot9+1, zDot10+1, zDot11+1, zDot12+1, zDot14+1, zDot15+1];[(M0-203.08)+1];[D186+1, D204+1]}	{17546@[b2+1:187.07132, b3+1:315.13007, b4+1:386.16678, b5+1:473.19885, b6+1:544.23559, b7+1:615.27321, b9+1:783.36194, b10+1:854.40014, b12+1:1064.53732];[y1+1:175.11894, y3+1:401.21438, y5+1:611.35111, y6+1:682.38823, y7+1:753.42499, y8+1:850.47786, y9+1:921.51489, y10+1:992.55206, y11+1:1079.58356, y12+1:1150.62103, y14+1:1349.71696];[(M0-203.08)+1:1464.74407];[D126+1:126.05516, D138+1:138.055…	{17546@[b2+1:-0.00001, b3+1:0.00016, b4+1:-0.00025, b5+1:-0.00020, b6+1:-0.00057, b7+1:-0.00007, b9+1:-0.00122, b10+1:-0.00014, b12+1:0.00022];[y1+1:-0.00001, y3+1:0.00007, y5+1:-0.00002, y6+1:-0.00002, y7+1:-0.00038, y8+1:-0.00026, y9+1:-0.00035, y10+1:-0.00029, y11+1:-0.00082, y12+1:-0.00047, y14+1:-0.00023];[(M0-203.08)+1:-0.00007];[D126+1:0.00021, D138+1:0.00024, D144+1:0.00026, D168+1:0.0000…	{17546@[b2+1:-0.07, b3+1:0.50, b4+1:-0.64, b5+1:-0.42, b6+1:-1.05, b7+1:-0.11, b9+1:-1.56, b10+1:-0.16, b12+1:0.20];[y1+1:-0.06, y3+1:0.18, y5+1:-0.04, y6+1:-0.03, y7+1:-0.50, y8+1:-0.31, y9+1:-0.38, y10+1:-0.30, y11+1:-0.76, y12+1:-0.41, y14+1:-0.17];[(M0-203.08)+1:-0.05];[D126+1:1.68, D138+1:1.73, D144+1:1.80, D168+1:0.39, D186+1:2.08, D204+1:0.04]}{17547@[b7+1:2.21, b10+1:-1.36];[y3+1:-1.18, y…	{17546@[b2+1:15733, b3+1:37217, b4+1:34454, b5+1:15305, b6+1:27952, b7+1:96675, b9+1:6877, b10+1:22577, b12+1:9427];[y1+1:15804, y3+1:43493, y5+1:59543, y6+1:24614, y7+1:4980, y8+1:273936, y9+1:75649, y10+1:39814, y11+1:46712, y12+1:28940, y14+1:14295];[(M0-203.08)+1:491057];[D126+1:117386, D138+1:75627, D144+1:86178, D168+1:36839, D186+1:199794, D204+1:411252]}{17547@[b7+1:11762, b10+1:2645];[y3…	{17546@27}{17547@19}	T	0	0	0	7.206299463849526	2.147945192734258	8.255793681314948	1	1	203.07937	N1	False	0.8787305479105768	(N)	Level1	[5,N1,1.000]	[63,N1,1.000]	{@0[5-0]}	{@5[0,1.000]}
D:\GlycoData\CWQ-O\18-DeMucin\Raw\CWQ-O-293-3.raw	19046	90.21848812266667	19027	834.4158325195315	2	1666.817112105305	Q99808	Homo sapiens OX=9606	Equilibrative nucleoside transporter 1	[59 to 73]	DAQASAAPAAPLPER	K,N	DAQAS[O-Glycosylation:N1 on X]AAPAAPLPER	1	1666.81622597	38.34949862284212	0	{19046@[b2+1, b3+1, b4+1, b5+1, b6+1, b7+1, b9+1, b10+1, b12+1];[y1+1, y3+1, y5+1, y6+1, y7+1, y8+1, y9+1, y10+1, y11+1, y12+1, y14+1];[(M0-203.08)+2];[D126+1, D138+1, D144+1, D168+1, D186+1, D204+1]}{19047@[b4+1, b7+1];[y3+1, y5+1, y6+1, y8+1, y9+1, y10+1];[zDot6+1, zDot7+1, zDot9+1, zDot10+1, zDot11+1, zDot12+1, zDot14+1, zDot15+1];[(M0-203.08)+2];[D126+1, D186+1, D204+1]}	{19046@[b2+1:187.07141, b3+1:315.13034, b4+1:386.16718, b5+1:473.19977, b6+1:544.23712, b7+1:615.27394, b9+1:783.36353, b10+1:854.40136, b12+1:1064.53687];[y1+1:175.11917, y3+1:401.21488, y5+1:611.35176, y6+1:682.39003, y7+1:753.42627, y8+1:850.47894, y9+1:921.51661, y10+1:992.55394, y11+1:1079.58551, y12+1:1150.62252, y14+1:1349.71708];[(M0-203.08)+2:732.87659];[D126+1:126.05528, D138+1:138.0553…	{19046@[b2+1:0.00008, b3+1:0.00043, b4+1:0.00016, b5+1:0.00072, b6+1:0.00095, b7+1:0.00066, b9+1:0.00037, b10+1:0.00108, b12+1:-0.00023];[y1+1:0.00022, y3+1:0.00057, y5+1:0.00062, y6+1:0.00178, y7+1:0.00091, y8+1:0.00081, y9+1:0.00136, y10+1:0.00158, y11+1:0.00113, y12+1:0.00102, y14+1:-0.00011];[(M0-203.08)+2:0.00176];[D126+1:0.00034, D138+1:0.00041, D144+1:0.00039, D168+1:0.00022, D186+1:0.0005…	{19046@[b2+1:0.42, b3+1:1.38, b4+1:0.42, b5+1:1.51, b6+1:1.75, b7+1:1.08, b9+1:0.47, b10+1:1.27, b12+1:-0.22];[y1+1:1.26, y3+1:1.44, y5+1:1.01, y6+1:2.61, y7+1:1.20, y8+1:0.95, y9+1:1.48, y10+1:1.59, y11+1:1.05, y12+1:0.89, y14+1:-0.08];[(M0-203.08)+2:1.21];[D126+1:2.68, D138+1:3.01, D144+1:2.76, D168+1:1.31, D186+1:2.95, D204+1:1.24]}{19047@[b4+1:2.06, b7+1:3.10];[y3+1:1.41, y5+1:3.40, y6+1:1.16…	{19046@[b2+1:35723, b3+1:76653, b4+1:66678, b5+1:32261, b6+1:48792, b7+1:155087, b9+1:12780, b10+1:34619, b12+1:11792];[y1+1:40765, y3+1:88634, y5+1:104716, y6+1:37972, y7+1:12186, y8+1:380147, y9+1:104906, y10+1:55928, y11+1:56935, y12+1:34435, y14+1:17709];[(M0-203.08)+2:174061];[D126+1:264291, D138+1:188423, D144+1:193670, D168+1:87786, D186+1:425653, D204+1:857756]}{19047@[b4+1:12067, b7+1:39…	{19046@27}{19047@20}	T	0	0	0	7.200441422806174	2.0251952549088963	9.297843619601444	1	1	203.07937	N1	False	0.9775406863788034	(N)	Level1	[5,N1,1.000]	[63,N1,1.000]	{@0[5-0]}	{@5[0,1.000]}
D:\GlycoData\CWQ-O\18-DeMucin\Raw\CWQ-O-293-1.raw	14838	72.2247809784	14824	885.9217123311508	2	1769.8288717285436	Q16186	Homo sapiens OX=9606	Proteasomal ubiquitin receptor ADRM1	[211 to 226]	SQSAAVTPSSTTSSTR	R,A	SQSAAVTPSSTTSST[O-Glycosylation:N1 on X]R	1	1769.827912853	38.28374428110109	0	{14838@[b2+1, b3+1, b4+1, b5+1, b6+1, b7+1];[y1+1, y4+1, y5+1, y9+1, y10+1, y11+1, y12+1, y13+1, y14+1];[(M0-203.08)+1];[D126+1, D138+1, D144+1, D168+1, D186+1, D204+1]}{14840@[b2+1, b3+1, b4+1, b5+1, b6+1, b7+1];[y1+1, y5+1, y9+1, y10+1, y11+1, y12+1, y13+1, y14+1];[zDot10+1, zDot11+1, zDot12+1, zDot13+1, zDot14+1, zDot15+1, zDot16+1];[(M0-203.08)+2];[D126+1, D138+1, D168+1, D186+1, D204+1]}	{14838@[b2+1:216.09775, b3+1:303.13049, b4+1:374.16663, b5+1:445.20453, b6+1:544.27191, b7+1:645.31914];[y1+1:175.11897, y4+1:450.23032, y5+1:551.27551, y9+1:923.44165, y10+1:1024.48877, y11+1:1123.55834, y12+1:1194.59070, y13+1:1265.62744, y14+1:1352.65942];[(M0-203.08)+1:1567.75422];[D126+1:126.05510, D138+1:138.05496, D144+1:144.06564, D168+1:168.06551, D186+1:186.07634, D204+1:204.08652]}{148…	{14838@[b2+1:-0.00013, b3+1:0.00058, b4+1:-0.00040, b5+1:0.00039, b6+1:-0.00064, b7+1:-0.00109];[y1+1:0.00002, y4+1:-0.00037, y5+1:-0.00285, y9+1:-0.00121, y10+1:-0.00177, y11+1:-0.00061, y12+1:-0.00537, y13+1:-0.00574, y14+1:-0.00579];[(M0-203.08)+1:-0.00160];[D126+1:0.00015, D138+1:0.00002, D144+1:0.00013, D168+1:-0.00001, D186+1:0.00026, D204+1:-0.00013]}{14840@[b2+1:0.00054, b3+1:0.00110, b4+…	{14838@[b2+1:-0.59, b3+1:1.93, b4+1:-1.07, b5+1:0.88, b6+1:-1.18, b7+1:-1.69];[y1+1:0.12, y4+1:-0.83, y5+1:-5.19, y9+1:-1.32, y10+1:-1.73, y11+1:-0.55, y12+1:-4.50, y13+1:-4.54, y14+1:-4.28];[(M0-203.08)+1:-1.02];[D126+1:1.22, D138+1:0.11, D144+1:0.89, D168+1:-0.06, D186+1:1.43, D204+1:-0.64]}{14840@[b2+1:2.50, b3+1:3.64, b4+1:1.96, b5+1:4.59, b6+1:4.10, b7+1:4.39];[y1+1:-0.93, y5+1:9.57, y9+1:2.…	{14838@[b2+1:8638, b3+1:3429, b4+1:1995, b5+1:5590, b6+1:8494, b7+1:8316];[y1+1:2700, y4+1:697, y5+1:668, y9+1:15704, y10+1:13394, y11+1:5389, y12+1:3834, y13+1:1808, y14+1:2432];[(M0-203.08)+1:26474];[D126+1:8787, D138+1:15958, D144+1:3346, D168+1:8217, D186+1:10591, D204+1:30338]}{14840@[b2+1:2691, b3+1:828, b4+1:1812, b5+1:4457, b6+1:11794, b7+1:10487];[y1+1:635, y5+1:632, y9+1:9866, y10+1:928…	{14838@22}{14840@27}	T	0	0	0	6.0181937064083915	2.0749246057057107	11.150963458967555	1	10	203.07937	N1	False	4.769771620310283	(N)	Level3			{@0[15-0]}{@0[14-0]}{@0[13-0]}{@0[12-0]}{@0[11-0]}{@0[10-0]}{@0[9-0]}{@0[7-0]}
D:\GlycoData\CWQ-O\18-DeMucin\Raw\CWQ-O-293-3.raw	8844	41.6461995008	8828	983.131103515625	3	2946.371481146238	Q9UHD9	Homo sapiens OX=9606	Ubiquilin-2	[104 to 130]	SQNRPQGQSTQPSNAAGTNTTSASTPR	K,S	SQNRPQGQST[O-Glycosylation:N1 on X]QPSNAAGTNTTSASTPR	1	2946.366343795	38.21885171162218	0	{8844@[b2+1, b4+1, b6+1, b8+1, b10+1, b11+1, b15+2];[y1+1, y2+1, y4+1, y5+1, y6+1, y7+1, y8+1, y9+1, y10+1, y11+1, y12+1, y13+1, y14+1, y16+2];[(M0-203.08)+2];[D126+1, D138+1, D144+1, D168+1, D186+1, D204+1]}{8846@[b9+1, b11+2];[c5+1, c8+1, c10+1];[y2+1, y3+1, y4+1, y5+1, y9+1, y11+1, y12+1, y16+2];[zDot5+1, zDot17+1];[(M0-203.08)+3];[D126+1, D138+1, D144+1, D168+1, D186+1, D204+1]}	{8844@[b2+1:216.09756, b4+1:486.24234, b6+1:711.35156, b8+1:896.43444, b10+1:1084.50537, b11+1:1212.56753, b15+2:791.36993];[y1+1:175.11874, y2+1:272.17200, y4+1:460.25058, y5+1:531.28870, y6+1:618.32038, y7+1:719.36896, y8+1:820.41579, y9+1:934.45612, y10+1:1035.50830, y11+1:1092.52249, y12+1:1163.56726, y13+1:1234.59570, y14+1:1348.62402, y16+2:766.86928];[(M0-203.08)+2:1372.64807];[D126+1:126.…	{8844@[b2+1:-0.00032, b4+1:0.00042, b6+1:-0.00170, b8+1:0.00114, b10+1:-0.00764, b11+1:-0.00406, b15+2:-0.00383];[y1+1:-0.00021, y2+1:0.00028, y4+1:-0.00084, y5+1:0.00016, y6+1:-0.00018, y7+1:0.00071, y8+1:-0.00013, y9+1:-0.00273, y10+1:0.00177, y11+1:-0.00550, y12+1:0.00216, y13+1:-0.00652, y14+1:-0.02112, y16+2:0.00135];[(M0-203.08)+2:-0.00538];[D126+1:-0.00002, D138+1:0.00019, D144+1:0.00000, …	{8844@[b2+1:-1.48, b4+1:0.86, b6+1:-2.39, b8+1:1.27, b10+1:-7.05, b11+1:-3.35, b15+2:-2.42];[y1+1:-1.20, y2+1:1.04, y4+1:-1.84, y5+1:0.30, y6+1:-0.30, y7+1:0.99, y8+1:-0.16, y9+1:-2.93, y10+1:1.71, y11+1:-5.04, y12+1:1.85, y13+1:-5.28, y14+1:-15.67, y16+2:0.88];[(M0-203.08)+2:-1.96];[D126+1:-0.18, D138+1:1.40, D144+1:0.03, D168+1:0.76, D186+1:1.51, D204+1:-0.64]}{8846@[b9+1:-4.89, b11+2:4.65];[c5…	{8844@[b2+1:1498, b4+1:2024, b6+1:1093, b8+1:1896, b10+1:773, b11+1:7770, b15+2:2449];[y1+1:1169, y2+1:3204, y4+1:1100, y5+1:989, y6+1:1923, y7+1:1836, y8+1:2575, y9+1:2453, y10+1:1283, y11+1:6019, y12+1:4825, y13+1:1987, y14+1:1076, y16+2:4511];[(M0-203.08)+2:55350];[D126+1:13344, D138+1:22319, D144+1:3993, D168+1:10667, D186+1:12276, D204+1:39060]}{8846@[b9+1:29955, b11+2:1147];[c5+1:1028, c8+1…	{8844@28}{8846@22}	T	0	0	0	5.006417904732794	2.1026804126720005	12.20266937522829	1	10	203.07937	N1	True	5.972623854700858	(N)	Level3			{@0[10-0]}{@0[9-0]}
D:\GlycoData\CWQ-O\18-DeMucin\Raw\CWQ-O-293-3.raw	22934	106.89678802	22922	874.8916488209874	4	3495.5374894164333	Q9BS26	Homo sapiens OX=9606	Endoplasmic reticulum resident protein 44	[359 to 389]	EFHHGPDPTDTAPGEQAQDVASSPPESSFQK	R,L	EFHHGPDPTDTAPGEQAQDVASSPPESS[O-Glycosylation:N1 on X]FQK	1	3495.533862617	38.19912620413831	0	{22934@[b4+1, b7+1, b10+1, b12+1, b15+2, b16+2, b19+2, b20+2, b21+2, b22+2, b23+2];[y1+1, y2+1, y3+1, y4+1, y5+1, y6+1, y7+1, y8+2, y9+1, y10+1, y11+1];[(M0-203.08)+3];[D126+1, D138+1, D144+1, D168+1, D186+1, D204+1]}{22936@[b7+1, b19+2, b20+2, b21+2, b22+2];[c7+1];[y1+1, y4+1, y7+1, y8+2, y9+2, y10+1, y11+1, y12+1, y13+1];[D126+1, D138+1, D144+1, D168+1, D186+1, D204+1]}	{22934@[b4+1:551.23499, b7+1:820.33551, b10+1:1133.45593, b12+1:1305.54672, b15+2:794.83739, b16+2:858.86589, b19+2:1015.92704, b20+2:1065.46173, b21+2:1100.97970, b22+2:1144.49463, b23+2:1188.00951];[y1+1:147.11295, y2+1:275.17120, y3+1:422.23941, y4+1:509.27155, y5+1:596.30451, y6+1:725.34698, y7+1:822.40363, y8+2:460.22974, y9+1:1006.48318, y10+1:1093.51535, y11+1:1164.55302];[(M0-203.08)+3:10…	{22934@[b4+1:-0.00112, b7+1:-0.00177, b10+1:-0.00873, b12+1:-0.00273, b15+2:0.00123, b16+2:-0.00034, b19+2:-0.00068, b20+2:0.00029, b21+2:-0.00088, b22+2:-0.00306, b23+2:-0.00533];[y1+1:0.00014, y2+1:-0.00018, y3+1:-0.00039, y4+1:-0.00028, y5+1:0.00066, y6+1:0.00054, y7+1:0.00442, y8+2:0.00024, y9+1:-0.00083, y10+1:-0.00068, y11+1:-0.00013];[(M0-203.08)+3:-0.00015];[D126+1:0.00011, D138+1:0.00008…	{22934@[b4+1:-2.04, b7+1:-2.16, b10+1:-7.71, b12+1:-2.10, b15+2:0.78, b16+2:-0.20, b19+2:-0.33, b20+2:0.14, b21+2:-0.40, b22+2:-1.34, b23+2:-2.24];[y1+1:0.97, y2+1:-0.65, y3+1:-0.91, y4+1:-0.55, y5+1:1.11, y6+1:0.74, y7+1:5.38, y8+2:0.26, y9+1:-0.82, y10+1:-0.62, y11+1:-0.11];[(M0-203.08)+3:-0.05];[D126+1:0.86, D138+1:0.56, D144+1:0.35, D168+1:1.31, D186+1:2.04, D204+1:1.31]}{22936@[b7+1:-6.70, b…	{22934@[b4+1:3524, b7+1:12925, b10+1:2907, b12+1:9928, b15+2:3246, b16+2:6233, b19+2:17908, b20+2:10841, b21+2:12077, b22+2:3932, b23+2:4280];[y1+1:9362, y2+1:3747, y3+1:3612, y4+1:3799, y5+1:5686, y6+1:3413, y7+1:20149, y8+2:42875, y9+1:18404, y10+1:25503, y11+1:20348];[(M0-203.08)+3:6358];[D126+1:24702, D138+1:21010, D144+1:20948, D168+1:8738, D186+1:41949, D204+1:62673]}{22936@[b7+1:6234, b19+…	{22934@29}{22936@21}	T	0	0	0	1.002081243487256	1.0028549650505196	12.134214586696432	1	6	203.07937	N1	False	1.0029711524009954	(N)	Level3			{@0[28-0]}{@0[27-0]}{@0[23-0]}{@0[22-0]}{@0[11-0]}{@0[9-0]}
D:\GlycoData\CWQ-O\18-DeMucin\Raw\CWQ-O-293-3.raw	20559	96.9675218784	20555	701.1204223632812	4	2800.452583585609	P51610	Homo sapiens OX=9606	Host cell factor 1	[612 to 637]	TAAAQVGTSVSSATNTSTRPIITVHK	K,S	TAAAQVGTSVS[O-Glycosylation:N1 on X]SATNTSTRPIITVHK	1	2800.456662373	38.171710748355096	0	{20559@[b2+1, b3+1, b4+1, b5+1, b6+1, b7+1, b8+1];[y1+1, y2+1, y3+1, y4+1, y11+1, y16+2, y17+2, y18+2, y19+2, y20+2, y21+2, y22+2];[(M0-203.08)+3];[D126+1, D138+1, D144+1, D168+1, D186+1, D204+1]}{20561@[b3+1, b4+1, b5+1, b6+1, b8+1];[c4+1, c5+1, c8+1, c11+1, c14+1, c18+1, c24+2];[y16+2, y20+2, y21+2];[zDot8+2, zDot26+3];[(M0-203.08)+3];[D126+1, D138+1, D168+1, D186+1, D204+1]}	{20559@[b2+1:173.09222, b3+1:244.12969, b4+1:315.16660, b5+1:443.22559, b6+1:542.29083, b7+1:599.31565, b8+1:700.35266];[y1+1:147.11298, y2+1:284.17172, y3+1:383.24017, y4+1:484.28799, y11+1:1252.73022, y16+2:856.96918, y17+2:906.50702, y18+2:950.02092, y19+2:1000.53925, y20+2:1029.05362, y21+2:1078.58765, y22+2:1142.61640];[(M0-203.08)+3:866.80078];[D126+1:126.05525, D138+1:138.05531, D144+1:144…	{20559@[b2+1:0.00016, b3+1:0.00051, b4+1:0.00030, b5+1:0.00071, b6+1:-0.00246, b7+1:0.00090, b8+1:-0.00977];[y1+1:0.00017, y2+1:0.00001, y3+1:0.00004, y4+1:0.00019, y11+1:-0.00697, y16+2:0.00210, y17+2:0.00937, y18+2:0.00515, y19+2:-0.00588, y20+2:0.00142, y21+2:0.00104, y22+2:-0.00002];[(M0-203.08)+3:0.00322];[D126+1:0.00030, D138+1:0.00037, D144+1:0.00017, D168+1:0.00046, D186+1:0.00053, D204+1…	{20559@[b2+1:0.90, b3+1:2.09, b4+1:0.95, b5+1:1.61, b6+1:-4.54, b7+1:1.51, b8+1:-13.97];[y1+1:1.18, y2+1:0.02, y3+1:0.11, y4+1:0.38, y11+1:-5.57, y16+2:1.23, y17+2:5.18, y18+2:2.72, y19+2:-2.94, y20+2:0.69, y21+2:0.48, y22+2:-0.01];[(M0-203.08)+3:1.24];[D126+1:2.41, D138+1:2.68, D144+1:1.21, D168+1:2.73, D186+1:2.87, D204+1:2.67]}{20561@[b3+1:4.58, b4+1:4.06, b5+1:3.68, b6+1:4.60, b8+1:-10.48];[c…	{20559@[b2+1:20663, b3+1:25461, b4+1:15002, b5+1:14015, b6+1:12474, b7+1:2734, b8+1:20949];[y1+1:15809, y2+1:12849, y3+1:2877, y4+1:3285, y11+1:2119, y16+2:17349, y17+2:4886, y18+2:7450, y19+2:4984, y20+2:43817, y21+2:14209, y22+2:7365];[(M0-203.08)+3:117656];[D126+1:31073, D138+1:68699, D144+1:14133, D168+1:28386, D186+1:46714, D204+1:137777]}{20561@[b3+1:4688, b4+1:6307, b5+1:4861, b6+1:10806, …	{20559@26}{20561@23}	T	0	0	0	8.036358679947117	2.0523579421636438	11.121755719548641	1	10	203.07937	N1	True	5.2268910666738435	(N)	Level3			{@0[11-0]}{@0[9-0]}
D:\GlycoData\CWQ-O\18-DeMucin\Raw\CWQ-O-293-1.raw	6812	32.166241365333335	6797	547.9282914281192	3	1640.7630448837206	O43493	Homo sapiens OX=9606	Trans-Golgi network integral membrane protein 2	[261 to 273]	DHSKPISNPSDNK	K,E	DHS[O-Glycosylation:N1 on X]KPISNPSDNK	1	1640.764190396	38.13733823067495	0	{6812@[b2+1, b3+1, b4+1, b6+1, b8+1, b11+1];[y1+1, y2+1, y5+1, y6+1, y7+1, y9+1, y10+1, y11+1];[(M0-203.08)+3];[D126+1, D138+1, D144+1, D168+1, D186+1, D204+1]}{6814@[b2+1, b3+1];[c2+1, c3+1, c5+1, c6+1, c7+1, c9+1, c10+1, c11+1, c12+2];[y1+1, y2+1, y5+1, y7+1, y9+1];[zDot1+1, zDot6+1, zDot7+1, zDot8+1, zDot10+1, zDot11+1];[(M0-203.08)+2];[D126+1, D138+1, D144+1, D168+1, D186+1, D204+1]}	{6812@[b2+1:253.09261, b3+1:340.12549, b4+1:468.22015, b6+1:678.36096, b8+1:879.43481, b11+1:1178.54238];[y1+1:147.11287, y2+1:261.15613, y5+1:560.26785, y6+1:674.31085, y7+1:761.34183, y9+1:971.47666, y10+1:1099.56921, y11+1:1186.60385];[(M0-203.08)+3:480.23588];[D126+1:126.05505, D138+1:138.05524, D144+1:144.06580, D168+1:168.06570, D186+1:186.07645, D204+1:204.08691]}{6814@[b2+1:253.09412, b3+…	{6812@[b2+1:-0.00053, b3+1:0.00033, b4+1:0.00003, b6+1:0.00401, b8+1:0.00291, b11+1:-0.00126];[y1+1:0.00007, y2+1:0.00040, y5+1:0.00038, y6+1:0.00046, y7+1:-0.00059, y9+1:-0.00259, y10+1:-0.00500, y11+1:-0.00240];[(M0-203.08)+3:0.00100];[D126+1:0.00010, D138+1:0.00030, D144+1:0.00029, D168+1:0.00019, D186+1:0.00037, D204+1:0.00026]}{6814@[b2+1:0.00098, b3+1:0.00237];[c2+1:0.00187, c3+1:0.00064, c…	{6812@[b2+1:-2.08, b3+1:0.98, b4+1:0.07, b6+1:5.92, b8+1:3.31, b11+1:-1.07];[y1+1:0.45, y2+1:1.53, y5+1:0.69, y6+1:0.68, y7+1:-0.78, y9+1:-2.67, y10+1:-4.55, y11+1:-2.02];[(M0-203.08)+3:0.70];[D126+1:0.80, D138+1:2.18, D144+1:2.01, D168+1:1.12, D186+1:2.00, D204+1:1.28]}{6814@[b2+1:3.91, b3+1:7.00];[c2+1:6.95, c3+1:1.14, c5+1:0.36, c6+1:2.70, c7+1:3.69, c9+1:-7.36, c10+1:-0.52, c11+1:-1.68, c12+2…	{6812@[b2+1:19226, b3+1:5303, b4+1:2464, b6+1:1071, b8+1:2823, b11+1:2345];[y1+1:6654, y2+1:7927, y5+1:7385, y6+1:1336, y7+1:2490, y9+1:10396, y10+1:1770, y11+1:2623];[(M0-203.08)+3:9040];[D126+1:16559, D138+1:18217, D144+1:16348, D168+1:5143, D186+1:20586, D204+1:18302]}{6814@[b2+1:1072, b3+1:870];[c2+1:749, c3+1:5292, c5+1:1345, c6+1:1926, c7+1:3525, c9+1:1294, c10+1:4775, c11+1:3712, c12+2:632…	{6812@21}{6814@29}	T	0	0	0	14.05362407451	2.0251084439565066	12.090829895454483	1	3	203.07937	N1	True	1.1092927097464778	(N)	Level1	[3,N1,1.000]	[263,N1,1.000]	{@0[3-0]}	{@3[0,1.000]}{@7[0,0.000]}{@10[0,0.000]}
D:\GlycoData\CWQ-O\18-DeMucin\Raw\CWQ-O-293-1.raw	16615	81.53454561919999	16597	524.9251098632812	3	1571.7535001892068	P49257	Homo sapiens OX=9606	Protein ERGIC-53	[273 to 284]	EPPTPDKEISEK	K,E	EPPT[O-Glycosylation:N1 on X]PDKEISEK	1	1571.756645406	38.11917191361361	1	{16615@[b2+1];[y1+1, y2+1, y3+1, y4+1, y5+1, y6+1, y7+1, y8+2, y9+1, y10+2, y11+2];[(M0-203.08)+2];[D126+1, D138+1, D144+1, D168+1, D186+1, D204+1]}{16617@[b2+1, b9+1];[c5+1, c6+1, c7+1, c8+1, c9+1, c10+1, c11+2];[y1+1, y2+1, y3+1, y4+1, y5+1, y6+1, y7+1, y8+1];[zDot1+1, zDot3+1, zDot5+1, zDot6+1, zDot7+1, zDot9+1, zDot12+1];[(M0-203.08)+2];[D126+1, D138+1, D144+1, D168+1, D186+1, D204+1]}	{16615@[b2+1:227.10274];[y1+1:147.11299, y2+1:276.15555, y3+1:363.18777, y4+1:476.27545, y5+1:605.31262, y6+1:733.40887, y7+1:848.44171, y8+2:473.24851, y9+1:1046.53174, y10+2:572.29934, y11+2:620.82692];[(M0-203.08)+2:685.34710];[D126+1:126.05518, D138+1:138.05518, D144+1:144.06572, D168+1:168.06580, D186+1:186.07661, D204+1:204.08724]}{16617@[b2+1:227.10359, b9+1:1007.49255];[c5+1:742.36444, c6…	{16615@[b2+1:0.00010];[y1+1:0.00019, y2+1:0.00015, y3+1:0.00035, y4+1:0.00396, y5+1:-0.00146, y6+1:-0.00017, y7+1:0.00572, y8+2:0.00099, y9+1:-0.00469, y10+2:0.00222, y11+2:0.00460];[(M0-203.08)+2:0.00236];[D126+1:0.00023, D138+1:0.00023, D144+1:0.00020, D168+1:0.00028, D186+1:0.00053, D204+1:0.00059]}{16617@[b2+1:0.00096, b9+1:-0.01185];[c5+1:0.00268, c6+1:-0.00315, c7+1:0.00203, c8+1:0.00371, c…	{16615@[b2+1:0.46];[y1+1:1.28, y2+1:0.55, y3+1:0.96, y4+1:8.34, y5+1:-2.42, y6+1:-0.23, y7+1:6.75, y8+2:1.05, y9+1:-4.49, y10+2:1.94, y11+2:3.71];[(M0-203.08)+2:1.73];[D126+1:1.83, D138+1:1.67, D144+1:1.42, D168+1:1.67, D186+1:2.87, D204+1:2.93]}{16617@[b2+1:4.24, b9+1:-11.77];[c5+1:3.62, c6+1:-3.68, c7+1:2.06, c8+1:3.33, c9+1:3.38, c10+1:0.70, c11+2:3.84];[y1+1:3.06, y2+1:6.20, y3+1:4.67, y4+1:6…	{16615@[b2+1:4655];[y1+1:25526, y2+1:4786, y3+1:10693, y4+1:6582, y5+1:4949, y6+1:7384, y7+1:4020, y8+2:14294, y9+1:3751, y10+2:10878, y11+2:6449];[(M0-203.08)+2:7715];[D126+1:63420, D138+1:49531, D144+1:51486, D168+1:17663, D186+1:72653, D204+1:75102]}{16617@[b2+1:651, b9+1:1100];[c5+1:8588, c6+1:16225, c7+1:23886, c8+1:13504, c9+1:14134, c10+1:9533, c11+2:14950];[y1+1:4888, y2+1:1325, y3+1:2491…	{16615@19}{16617@31}	T	0	0	0	13.10864017929282	2.0043383678204676	12.122752950286177	1	2	203.07937	N1	False	0.9620330916678439	(N)	Level1	[4,N1,1.000]	[276,N1,1.000]	{@0[4-0]}	{@4[0,1.000]}{@10[0,0.000]}
D:\GlycoData\CWQ-O\18-DeMucin\Raw\CWQ-O-293-1.raw	15645	76.29779251173333	15631	467.24152713310093	3	1398.7027519986657	Q8IUX7	Homo sapiens OX=9606	Adipocyte enhancer-binding protein 1	[108 to 118]	ESLEGSPRPPK	K,K	ESLEGS[O-Glycosylation:N1 on X]PRPPK	1	1398.699070958	38.11306117215543	0	{15645@[b1+1, b2+1, b3+1];[y1+1, y2+1, y3+1, y4+1, y5+1, y6+1, y7+2, y8+1, y9+2, y10+1];[(M0-203.08)+2];[D126+1, D138+1, D144+1, D168+1, D186+1, D204+1]}{15647@[b2+1, b3+1, b4+1, b5+1, b8+1];[c3+1, c4+1, c5+1, c7+1, c10+2];[y1+1, y2+1, y3+1, y5+1, y7+1, y8+1];[zDot4+1, zDot6+1, zDot7+1, zDot8+1, zDot9+1, zDot10+1, zDot11+2];[(M0-203.08)+2];[D126+1, D138+1, D144+1, D168+1, D186+1, D204+1]}	{15645@[b1+1:130.05003, b2+1:217.08215, b3+1:330.16672];[y1+1:147.11304, y2+1:244.16565, y3+1:341.21952, y4+1:497.32150, y5+1:594.37292, y6+1:681.41278, y7+2:369.71725, y8+1:867.46883, y9+2:490.78062, y10+1:1067.58716];[(M0-203.08)+2:598.81832];[D126+1:126.05526, D138+1:138.05541, D144+1:144.06596, D168+1:168.06608, D186+1:186.07668, D204+1:204.08713]}{15647@[b2+1:217.08211, b3+1:330.16769, b4+1:…	{15645@[b1+1:0.00016, b2+1:0.00026, b3+1:0.00076];[y1+1:0.00023, y2+1:0.00008, y3+1:0.00118, y4+1:0.00206, y5+1:0.00072, y6+1:0.00855, y7+2:0.00153, y8+1:0.00054, y9+2:0.00160, y10+1:0.00277];[(M0-203.08)+2:0.00239];[D126+1:0.00031, D138+1:0.00047, D144+1:0.00045, D168+1:0.00056, D186+1:0.00061, D204+1:0.00049]}{15647@[b2+1:0.00021, b3+1:0.00173, b4+1:0.00177, b5+1:-0.00748, b8+1:0.01541];[c3+1:0…	{15645@[b1+1:1.27, b2+1:1.18, b3+1:2.30];[y1+1:1.59, y2+1:0.33, y3+1:3.48, y4+1:4.15, y5+1:1.21, y6+1:12.56, y7+2:2.08, y8+1:0.63, y9+2:1.63, y10+1:2.60];[(M0-203.08)+2:2.00];[D126+1:2.50, D138+1:3.40, D144+1:3.13, D168+1:3.37, D186+1:3.28, D204+1:2.40]}{15647@[b2+1:0.97, b3+1:5.26, b4+1:3.87, b5+1:-14.53, b8+1:18.02];[c3+1:1.48, c4+1:3.61, c5+1:2.91, c7+1:-2.20, c10+2:5.36];[y1+1:3.27, y2+1:3.60…	{15645@[b1+1:5426, b2+1:16341, b3+1:4135];[y1+1:19115, y2+1:9926, y3+1:22318, y4+1:3546, y5+1:46582, y6+1:10651, y7+2:5676, y8+1:36339, y9+2:9539, y10+1:4533];[(M0-203.08)+2:74912];[D126+1:68520, D138+1:64755, D144+1:65227, D168+1:24398, D186+1:85017, D204+1:74386]}{15647@[b2+1:773, b3+1:2693, b4+1:3795, b5+1:3580, b8+1:1135];[c3+1:3346, c4+1:2378, c5+1:17829, c7+1:19652, c10+2:8778];[y1+1:2939, …	{15645@20}{15647@30}	T	0	0	0	11.061696108405979	2.020365950173214	12.095390366013023	1	2	203.07937	N1	False	0.9915111695343457	(N)	Level1	[6,N1,1.000]	[113,N1,1.000]	{@0[6-0]}	{@2[0,0.000]}{@6[0,1.000]}
D:\GlycoData\CWQ-O\18-DeMucin\Raw\CWQ-O-293-1.raw	15269	74.39019299360001	15255	511.74650659139235	4	2042.9569204980535	Q13438	Homo sapiens OX=9606	Protein OS-9	[525 to 540]	KPPPSPQPTEEDPEHR	K,V	KPPPS[O-Glycosylation:N1 on X]PQPTEEDPEHR	1	2042.95451035	38.11274016039556	0	{15269@[b1+1, b2+1, b3+1, b5+1, b7+1, b9+1];[y1+1, y2+1, y3+1, y4+1, y5+1, y6+1, y7+1, y8+1, y9+1, y14+2];[(M0-203.08)+3];[D126+1, D138+1, D144+1, D168+1, D186+1, D204+1]}{15271@[b1+1, b2+1, b5+1, b7+1];[c6+1, c9+1, c11+2, c15+2];[y1+1, y4+1, y5+1, y6+1, y7+1, y9+2, y11+3, y14+2, y15+3];[zDot7+1, zDot10+2, zDot16+3];[(M0-203.08)+3];[D126+1, D138+1, D144+1, D168+1, D186+1, D204+1]}	{15269@[b1+1:129.10243, b2+1:226.15501, b3+1:323.20801, b5+1:507.29272, b7+1:732.40381, b9+1:930.50305];[y1+1:175.11909, y2+1:312.17774, y3+1:441.22421, y4+1:538.27386, y5+1:653.30269, y6+1:782.34485, y7+1:911.38766, y8+1:1012.43408, y9+1:1109.48413, y14+2:808.37036];[(M0-203.08)+3:614.29956];[D126+1:126.05531, D138+1:138.05515, D144+1:144.06573, D168+1:168.06572, D186+1:186.07635, D204+1:204.087…	{15269@[b1+1:0.00019, b2+1:0.00001, b3+1:0.00024, b5+1:0.00017, b7+1:-0.00009, b9+1:-0.00129];[y1+1:0.00014, y2+1:-0.00013, y3+1:0.00376, y4+1:0.00064, y5+1:0.00253, y6+1:0.00209, y7+1:0.00231, y8+1:0.00105, y9+1:-0.00166, y14+2:-0.00124];[(M0-203.08)+3:0.00171];[D126+1:0.00036, D138+1:0.00020, D144+1:0.00022, D168+1:0.00020, D186+1:0.00028, D204+1:0.00046]}{15271@[b1+1:0.00057, b2+1:0.00068, b5+…	{15269@[b1+1:1.50, b2+1:0.05, b3+1:0.75, b5+1:0.33, b7+1:-0.13, b9+1:-1.39];[y1+1:0.82, y2+1:-0.41, y3+1:8.53, y4+1:1.20, y5+1:3.87, y6+1:2.68, y7+1:2.54, y8+1:1.04, y9+1:-1.50, y14+2:-0.77];[(M0-203.08)+3:0.93];[D126+1:2.90, D138+1:1.45, D144+1:1.53, D168+1:1.22, D186+1:1.50, D204+1:2.25]}{15271@[b1+1:4.48, b2+1:3.03, b5+1:-13.48, b7+1:5.97];[c6+1:14.52, c9+1:-6.72, c11+2:-2.11, c15+2:1.19];[y1+…	{15269@[b1+1:41769, b2+1:10695, b3+1:1161, b5+1:11256, b7+1:11054, b9+1:991];[y1+1:14621, y2+1:4879, y3+1:2128, y4+1:23630, y5+1:2526, y6+1:3075, y7+1:4241, y8+1:2871, y9+1:7729, y14+2:7172];[(M0-203.08)+3:66590];[D126+1:24316, D138+1:14378, D144+1:13135, D168+1:5151, D186+1:20454, D204+1:35681]}{15271@[b1+1:7473, b2+1:2219, b5+1:3295, b7+1:3836];[c6+1:3564, c9+1:1240, c11+2:4529, c15+2:3901];[y1…	{15269@23}{15271@27}	T	0	0	0	7.0149382011470145	2.0388985932580574	12.05582749942651	1	2	203.07937	N1	False	1.0946006327163982	(N)	Level1	[5,N1,0.975]	[529,N1,0.975]	{@0[5-0]}	{@5[0,0.975]}{@9[0,0.025]}
D:\GlycoData\CWQ-O\18-DeMucin\Raw\CWQ-O-293-2.raw	18851	89.08324191066666	18838	840.9631347656252	2	1679.9117165974924	Q8IYS2	Homo sapiens OX=9606	Uncharacterized protein KIAA2013	[215 to 230]	VAALQTVGPTAGPAPK	R,A	VAALQTVGPT[O-Glycosylation:N1 on X]AGPAPK	1	1679.909398081	38.0876211241523	0	{18851@[b2+1, b3+1, b4+1, b5+1, b6+1, b7+1];[y1+1, y2+1, y4+1, y5+1, y6+1, y8+1, y9+1, y10+1, y11+1, y12+1, y13+1];[(M0-203.08)+1];[D126+1, D138+1, D144+1, D168+1, D186+1, D204+1]}{18853@[b3+1, b4+1, b5+1, b6+1, b7+1];[c11+1, c13+1];[y2+1, y4+1, y5+1, y6+1, y8+1, y9+1, y11+1, y12+1];[zDot9+1, zDot11+1, zDot12+1, zDot16+1];[(M0-203.08)+1];[D126+1, D138+1, D144+1, D168+1, D186+1, D204+1]}	{18851@[b2+1:171.11298, b3+1:242.14990, b4+1:355.23376, b5+1:483.29080, b6+1:584.33673, b7+1:683.40849];[y1+1:147.11275, y2+1:244.16576, y4+1:412.25549, y5+1:469.27570, y6+1:540.31399, y8+1:738.41278, y9+1:795.43542, y10+1:894.50250, y11+1:995.55585, y12+1:1123.60461, y13+1:1236.67896];[(M0-203.08)+1:1477.83044];[D126+1:126.05511, D138+1:138.05517, D144+1:144.06564, D168+1:168.06570, D186+1:186.0…	{18851@[b2+1:0.00017, b3+1:-0.00002, b4+1:-0.00022, b5+1:-0.00176, b6+1:-0.00351, b7+1:-0.00016];[y1+1:-0.00006, y2+1:0.00019, y4+1:0.00005, y5+1:-0.00121, y6+1:-0.00003, y8+1:-0.00168, y9+1:-0.00050, y10+1:-0.00184, y11+1:0.00383, y12+1:-0.00598, y13+1:-0.01571];[(M0-203.08)+1:-0.00686];[D126+1:0.00016, D138+1:0.00022, D144+1:0.00012, D168+1:0.00019, D186+1:0.00020, D204+1:-0.00011]}{18853@[b3+1…	{18851@[b2+1:1.01, b3+1:-0.06, b4+1:-0.63, b5+1:-3.64, b6+1:-6.01, b7+1:-0.23];[y1+1:-0.39, y2+1:0.77, y4+1:0.12, y5+1:-2.59, y6+1:-0.06, y8+1:-2.28, y9+1:-0.63, y10+1:-2.06, y11+1:3.85, y12+1:-5.33, y13+1:-12.71];[(M0-203.08)+1:-4.65];[D126+1:1.28, D138+1:1.62, D144+1:0.84, D168+1:1.12, D186+1:1.05, D204+1:-0.56]}{18853@[b3+1:2.34, b4+1:4.37, b5+1:-0.73, b6+1:6.56, b7+1:3.73];[c11+1:-2.89, c13+1…	{18851@[b2+1:11398, b3+1:23204, b4+1:6298, b5+1:3710, b6+1:3230, b7+1:4768];[y1+1:2582, y2+1:9045, y4+1:5012, y5+1:7219, y6+1:3864, y8+1:7003, y9+1:19051, y10+1:5962, y11+1:4454, y12+1:1439, y13+1:2127];[(M0-203.08)+1:2514];[D126+1:11912, D138+1:10580, D144+1:9392, D168+1:3839, D186+1:19137, D204+1:35573]}{18853@[b3+1:1240, b4+1:1575, b5+1:2808, b6+1:2255, b7+1:4006];[c11+1:2178, c13+1:1208];[y2+…	{18851@24}{18853@26}	T	0	0	0	5.008380880597641	2.0026911240538166	12.06651530943143	1	2	203.07937	N1	False	1.1019649761741117	(N)	Level1	[10,N1,0.913]	[224,N1,0.913]	{@0[10-0]}	{@6[0,0.087]}{@10[0,0.913]}
D:\GlycoData\CWQ-O\18-DeMucin\Raw\CWQ-O-293-2.raw	17532	82.63800534639999	17528	556.6140715885217	3	1666.8203853649281	Q99808	Homo sapiens OX=9606	Equilibrative nucleoside transporter 1	[59 to 73]	DAQASAAPAAPLPER	K,N	DAQAS[O-Glycosylation:N1 on X]AAPAAPLPER	1	1666.81622597	38.078426617062306	0	{17532@[b2+1, b3+1, b4+1, b6+1, b7+1, b12+1];[y1+1, y2+1, y3+1, y5+1, y6+1, y7+1, y8+1, y9+1, y10+1, y11+1, y12+1];[(M0-203.08)+2];[D126+1, D138+1, D144+1, D168+1, D186+1, D204+1]}{17534@[b3+1, b4+1, b6+1, b7+1];[c6+1, c8+1, c9+1, c11+1, c14+1];[y1+1, y5+1, y6+1, y9+1];[zDot1+1, zDot6+1, zDot9+1, zDot10+1, zDot12+1, zDot13+1, zDot15+1];[D186+1, D204+1]}	{17532@[b2+1:187.07112, b3+1:315.12946, b4+1:386.16614, b6+1:544.23657, b7+1:615.27320, b12+1:1064.53955];[y1+1:175.11891, y2+1:304.16214, y3+1:401.21429, y5+1:611.35102, y6+1:682.38826, y7+1:753.42181, y8+1:850.47892, y9+1:921.51202, y10+1:992.55141, y11+1:1079.58536, y12+1:1150.61841];[(M0-203.08)+2:732.87628];[D126+1:126.05495, D138+1:138.05493, D144+1:144.06560, D168+1:168.06554, D186+1:186.0…	{17532@[b2+1:-0.00021, b3+1:-0.00046, b4+1:-0.00089, b6+1:0.00041, b7+1:-0.00008, b12+1:0.00245];[y1+1:-0.00004, y2+1:0.00059, y3+1:-0.00001, y5+1:-0.00012, y6+1:0.00001, y7+1:-0.00355, y8+1:0.00079, y9+1:-0.00322, y10+1:-0.00094, y11+1:0.00098, y12+1:-0.00309];[(M0-203.08)+2:0.00115];[D126+1:0.00000, D138+1:-0.00001, D144+1:0.00008, D168+1:0.00002, D186+1:-0.00003, D204+1:0.00020]}{17534@[b3+1:0…	{17532@[b2+1:-1.14, b3+1:-1.45, b4+1:-2.30, b6+1:0.75, b7+1:-0.13, b12+1:2.30];[y1+1:-0.23, y2+1:1.96, y3+1:-0.04, y5+1:-0.19, y6+1:0.01, y7+1:-4.72, y8+1:0.93, y9+1:-3.50, y10+1:-0.95, y11+1:0.90, y12+1:-2.69];[(M0-203.08)+2:0.79];[D126+1:0.00, D138+1:-0.11, D144+1:0.57, D168+1:0.12, D186+1:-0.14, D204+1:0.98]}{17534@[b3+1:3.41, b4+1:0.31, b6+1:7.82, b7+1:5.52];[c6+1:2.10, c8+1:3.19, c9+1:1.32, …	{17532@[b2+1:2121, b3+1:4527, b4+1:3756, b6+1:3046, b7+1:7908, b12+1:935];[y1+1:5386, y2+1:1019, y3+1:6143, y5+1:14608, y6+1:2022, y7+1:1287, y8+1:22328, y9+1:7016, y10+1:3861, y11+1:6433, y12+1:3906];[(M0-203.08)+2:4166];[D126+1:9445, D138+1:6527, D144+1:6409, D168+1:2392, D186+1:13478, D204+1:18071]}{17534@[b3+1:817, b4+1:743, b6+1:778, b7+1:752];[c6+1:637, c8+1:1371, c9+1:2062, c11+1:2473, c14…	{17532@24}{17534@22}	T	0	0	0	12.016992860211255	1.0023915014792022	8.038701091139401	1	1	203.07937	N1	False	1.018435945545585	(N)	Level1	[5,N1,1.000]	[63,N1,1.000]	{@0[5-0]}	{@5[0,1.000]}
D:\GlycoData\CWQ-O\18-DeMucin\Raw\CWQ-O-293-1.raw	15665	76.40664037360001	15653	467.24116878754495	3	1398.701676961998	Q8IUX7	Homo sapiens OX=9606	Adipocyte enhancer-binding protein 1	[108 to 118]	ESLEGSPRPPK	K,K	ESLEGS[O-Glycosylation:N1 on X]PRPPK	1	1398.699070958	38.066820735367145	0	{15665@[b1+1, b2+1, b3+1, b4+1];[y1+1, y2+1, y3+1, y5+1, y6+1, y7+2, y8+2, y9+2];[(M0-203.08)+2];[D126+1, D138+1, D144+1, D168+1, D186+1, D204+1]}{15667@[b2+1, b3+1, b4+1, b5+1, b8+1];[c1+1, c3+1, c4+1, c5+1, c7+1, c10+1];[y1+1, y2+1, y3+1, y5+1, y6+1, y7+1, y8+1, y9+1];[zDot1+1, zDot4+1, zDot6+1, zDot7+1, zDot8+1, zDot11+2];[D126+1, D138+1, D144+1, D168+1, D186+1, D204+1]}	{15665@[b1+1:130.05005, b2+1:217.08232, b3+1:330.16672, b4+1:459.21054];[y1+1:147.11320, y2+1:244.16576, y3+1:341.21880, y5+1:594.37282, y6+1:681.40526, y7+2:369.71747, y8+2:434.23834, y9+2:490.77982];[(M0-203.08)+2:598.81812];[D126+1:126.05530, D138+1:138.05537, D144+1:144.06596, D168+1:168.06583, D186+1:186.07667, D204+1:204.08723]}{15667@[b2+1:217.08354, b3+1:330.16779, b4+1:459.21313, b5+1:51…	{15665@[b1+1:0.00018, b2+1:0.00042, b3+1:0.00076, b4+1:0.00199];[y1+1:0.00039, y2+1:0.00019, y3+1:0.00047, y5+1:0.00061, y6+1:0.00102, y7+2:0.00197, y8+2:0.00112, y9+2:0.00001];[(M0-203.08)+2:0.00198];[D126+1:0.00035, D138+1:0.00042, D144+1:0.00044, D168+1:0.00031, D186+1:0.00059, D204+1:0.00059]}{15667@[b2+1:0.00164, b3+1:0.00182, b4+1:0.00458, b5+1:-0.00734, b8+1:0.01627];[c1+1:0.00103, c3+1:0.…	{15665@[b1+1:1.39, b2+1:1.96, b3+1:2.30, b4+1:4.33];[y1+1:2.69, y2+1:0.77, y3+1:1.37, y5+1:1.04, y6+1:1.51, y7+2:2.67, y8+2:1.29, y9+2:0.01];[(M0-203.08)+2:1.65];[D126+1:2.81, D138+1:3.07, D144+1:3.08, D168+1:1.86, D186+1:3.20, D204+1:2.89]}{15667@[b2+1:7.61, b3+1:5.54, b4+1:10.00, b5+1:-14.25, b8+1:19.02];[c1+1:7.09, c3+1:2.63, c4+1:3.65, c5+1:0.84, c7+1:14.65, c10+1:13.90];[y1+1:3.16, y2+1:5.67…	{15665@[b1+1:5126, b2+1:9921, b3+1:2092, b4+1:2422];[y1+1:28336, y2+1:8323, y3+1:17840, y5+1:28406, y6+1:7466, y7+2:2806, y8+2:5159, y9+2:5386];[(M0-203.08)+2:30351];[D126+1:49672, D138+1:44899, D144+1:48389, D168+1:13570, D186+1:57046, D204+1:49043]}{15667@[b2+1:1690, b3+1:6549, b4+1:2408, b5+1:3644, b8+1:1458];[c1+1:893, c3+1:3683, c4+1:2749, c5+1:13227, c7+1:10297, c10+1:3126];[y1+1:6287, y2+1…	{15665@19}{15667@31}	T	0	0	0	12.034768696057633	1.0066729653283057	12.07253766555434	1	2	203.07937	N1	False	0.9536125594232698	(N)	Level1	[6,N1,1.000]	[113,N1,1.000]	{@0[6-0]}	{@2[0,0.000]}{@6[0,1.000]}
D:\GlycoData\CWQ-O\18-DeMucin\Raw\CWQ-O-293-2.raw	20809	98.27691115306668	20806	777.7089843749998	3	2330.105123724362	P02786	Homo sapiens OX=9606	Transferrin receptor protein 1	[101 to 120]	LAGTESPVREEPGEDFPAAR	R,R	LAGT[O-Glycosylation:N1 on X]ESPVREEPGEDFPAAR	1	2330.102631138	37.30769571689437	0	{20809@[b2+1, b11+1, b15+1];[y1+1, y4+1, y5+1, y6+1, y9+1, y14+2, y15+2, y16+2, y18+2, y19+2];[(M0-203.08)+2];[D126+1, D138+1, D144+1, D168+1, D186+1, D204+1]}{20811@[b2+1, b11+1];[c5+1, c8+1, c9+1, c10+1, c13+1, c14+1];[y5+1, y6+1, y9+2, y15+2, y16+2, y18+2];[zDot1+1, zDot3+1, zDot5+1, zDot6+1, zDot7+1, zDot10+1, zDot16+2, zDot20+2];[(M0-203.08)+3];[D126+1, D138+1, D144+1, D168+1, D186+1, D204+1…	{20809@[b2+1:185.12830, b11+1:1169.57839, b15+1:1567.72058];[y1+1:175.11905, y4+1:414.24615, y5+1:561.31488, y6+1:676.34259, y9+1:959.45721, y14+2:785.38512, y15+2:828.90199, y16+2:893.42362, y18+2:972.45720, y19+2:1007.97571];[(M0-203.08)+2:1064.51854];[D126+1:126.05499, D138+1:138.05499, D144+1:144.06555, D168+1:168.06560, D186+1:186.07638, D204+1:204.08702]}{20811@[b2+1:185.12909, b11+1:1169.5…	{20809@[b2+1:-0.00016, b11+1:-0.00131, b15+1:-0.00288];[y1+1:0.00010, y4+1:0.00021, y5+1:0.00052, y6+1:0.00129, y9+1:-0.00091, y14+2:-0.00263, y15+2:-0.00091, y16+2:-0.00024, y18+2:-0.00223, y19+2:-0.00233];[(M0-203.08)+2:-0.00073];[D126+1:0.00004, D138+1:0.00005, D144+1:0.00004, D168+1:0.00008, D186+1:0.00030, D204+1:0.00037]}{20811@[b2+1:0.00064, b11+1:0.00576];[c5+1:0.00082, c8+1:-0.00243, c9+…	{20809@[b2+1:-0.86, b11+1:-1.12, b15+1:-1.84];[y1+1:0.56, y4+1:0.51, y5+1:0.93, y6+1:1.91, y9+1:-0.95, y14+2:-1.68, y15+2:-0.55, y16+2:-0.14, y18+2:-1.15, y19+2:-1.16];[(M0-203.08)+2:-0.35];[D126+1:0.31, D138+1:0.34, D144+1:0.25, D168+1:0.49, D186+1:1.63, D204+1:1.84]}{20811@[b2+1:3.45, b11+1:4.93];[c5+1:1.18, c8+1:-2.49, c9+1:-7.31, c10+1:1.32, c13+1:0.65, c14+1:1.84];[y5+1:2.46, y6+1:3.81, y9+2…	{20809@[b2+1:7463, b11+1:9153, b15+1:12606];[y1+1:8613, y4+1:7619, y5+1:42870, y6+1:4522, y9+1:15726, y14+2:5866, y15+2:14490, y16+2:4997, y18+2:15961, y19+2:7546];[(M0-203.08)+2:320088];[D126+1:34063, D138+1:26600, D144+1:29953, D168+1:12565, D186+1:64089, D204+1:95442]}{20811@[b2+1:3372, b11+1:3423];[c5+1:3517, c8+1:3802, c9+1:4036, c10+1:10445, c13+1:5481, c14+1:4038];[y5+1:4948, y6+1:3452, y9…	{20809@20}{20811@29}	T	0	0	0	14.073369177837616	2.1721060374997245	12.219782087277737	1	2	203.07937	N1	False	0.8880592747347833	(N)	Level1	[4,N1,1.000]	[104,N1,1.000]	{@0[4-0]}	{@4[0,1.000]}{@6[0,0.000]}
D:\GlycoData\CWQ-O\18-DeMucin\Raw\CWQ-O-293-2.raw	20616	97.35282201333332	20603	777.7085823531157	3	2330.10391765871	P02786	Homo sapiens OX=9606	Transferrin receptor protein 1	[101 to 120]	LAGTESPVREEPGEDFPAAR	R,R	LAGT[O-Glycosylation:N1 on X]ESPVREEPGEDFPAAR	1	2330.102631138	37.25553506272941	1	{20616@[b2+1, b11+1, b15+1];[y1+1, y4+1, y5+1, y6+1, y9+1, y14+2, y15+2, y16+2, y18+2, y19+2];[(M0-203.08)+2];[D126+1, D138+1, D144+1, D168+1, D186+1, D204+1]}{20618@[b2+1, b11+1, b15+1];[c5+1, c8+1, c9+1, c10+1, c13+1, c14+1];[y5+1, y6+1, y9+2, y15+2, y16+2, y18+2];[zDot1+1, zDot3+1, zDot5+1, zDot7+1, zDot10+1, zDot16+2, zDot20+2];[(M0-203.08)+3];[D126+1, D138+1, D144+1, D168+1, D186+1, D204+1]}	{20616@[b2+1:185.12849, b11+1:1169.58040, b15+1:1567.72083];[y1+1:175.11894, y4+1:414.24576, y5+1:561.31610, y6+1:676.34082, y9+1:959.45755, y14+2:785.38670, y15+2:828.90202, y16+2:893.42438, y18+2:972.45761, y19+2:1007.97647];[(M0-203.08)+2:1064.51886];[D126+1:126.05501, D138+1:138.05501, D144+1:144.06557, D168+1:168.06554, D186+1:186.07637, D204+1:204.08694]}{20618@[b2+1:185.12909, b11+1:1169.5…	{20616@[b2+1:0.00004, b11+1:0.00071, b15+1:-0.00263];[y1+1:-0.00001, y4+1:-0.00019, y5+1:0.00174, y6+1:-0.00048, y9+1:-0.00057, y14+2:0.00052, y15+2:-0.00086, y16+2:0.00126, y18+2:-0.00142, y19+2:-0.00081];[(M0-203.08)+2:-0.00010];[D126+1:0.00006, D138+1:0.00006, D144+1:0.00005, D168+1:0.00002, D186+1:0.00029, D204+1:0.00030]}{20618@[b2+1:0.00064, b11+1:0.00321, b15+1:0.00103];[c5+1:0.00173, c8+1…	{20616@[b2+1:0.22, b11+1:0.61, b15+1:-1.68];[y1+1:-0.06, y4+1:-0.45, y5+1:3.11, y6+1:-0.71, y9+1:-0.59, y14+2:0.33, y15+2:-0.52, y16+2:0.71, y18+2:-0.73, y19+2:-0.40];[(M0-203.08)+2:-0.05];[D126+1:0.49, D138+1:0.45, D144+1:0.35, D168+1:0.12, D186+1:1.59, D204+1:1.46]}{20618@[b2+1:3.45, b11+1:2.75, b15+1:0.66];[c5+1:2.50, c8+1:4.46, c9+1:-8.39, c10+1:2.77, c13+1:1.68, c14+1:-1.43];[y5+1:11.28, y6+…	{20616@[b2+1:13036, b11+1:10731, b15+1:16517];[y1+1:16223, y4+1:12080, y5+1:63033, y6+1:8073, y9+1:25420, y14+2:8131, y15+2:14882, y16+2:5330, y18+2:21041, y19+2:8583];[(M0-203.08)+2:412132];[D126+1:58852, D138+1:43801, D144+1:49424, D168+1:17990, D186+1:94328, D204+1:143781]}{20618@[b2+1:7315, b11+1:6439, b15+1:4563];[c5+1:5123, c8+1:6294, c9+1:5622, c10+1:13869, c13+1:6636, c14+1:5035];[y5+1:94…	{20616@20}{20618@29}	T	0	0	0	13.05291160851274	2.1334292806553545	12.212243577114037	1	2	203.07937	N1	False	0.8862333518829435	(N)	Level1	[4,N1,1.000]	[104,N1,1.000]	{@0[4-0]}	{@4[0,1.000]}{@6[0,0.000]}
D:\GlycoData\CWQ-O\18-DeMucin\Raw\CWQ-O-293-3.raw	20553	96.93783154106667	20537	924.9282226562499	2	1847.8418923787417	Q8IUX7	Homo sapiens OX=9606	Adipocyte enhancer-binding protein 1	[51 to 65]	EDDVEAPPPPEPTPR	R,V	EDDVEAPPPPEPT[O-Glycosylation:N1 on X]PR	1	1847.842500289	37.19487015059356	0	{20553@[b2+1, b3+1, b4+1, b5+1, b6+1, b7+1, b8+1, b11+1];[y1+1, y2+1, y4+1, y6+1, y7+1, y8+1, y9+1, y10+1, y11+1];[(M0-203.08)+1];[D126+1, D138+1, D144+1, D168+1, D186+1, D204+1]}{20554@[b3+1, b4+1, b5+1, b6+1, b7+1, b8+1, b11+1];[y2+1, y8+1, y9+2, y10+1, y11+1];[zDot10+1, zDot11+1, zDot12+1, zDot13+1, zDot14+1, zDot15+1];[(M0-203.08)+2];[D126+1, D138+1, D144+1, D168+1, D186+1, D204+1]}	{20553@[b2+1:245.07712, b3+1:360.10427, b4+1:459.17287, b5+1:588.21418, b6+1:659.25208, b7+1:756.30426, b8+1:853.35663, b11+1:1176.51306];[y1+1:175.11893, y2+1:272.17203, y4+1:470.27182, y6+1:696.37073, y7+1:793.42053, y8+1:890.47588, y9+1:987.52568, y10+1:1058.56625, y11+1:1187.60620];[(M0-203.08)+1:1645.76976];[D126+1:126.05498, D138+1:138.05498, D144+1:144.06557, D168+1:168.06548, D186+1:186.0…	{20553@[b2+1:0.00031, b3+1:0.00052, b4+1:0.00070, b5+1:-0.00058, b6+1:0.00020, b7+1:-0.00038, b8+1:-0.00078, b11+1:0.00754];[y1+1:-0.00003, y2+1:0.00031, y4+1:-0.00034, y6+1:0.00321, y7+1:0.00025, y8+1:0.00284, y9+1:-0.00013, y10+1:0.00333, y11+1:0.00069];[(M0-203.08)+1:-0.00065];[D126+1:0.00003, D138+1:0.00003, D144+1:0.00005, D168+1:-0.00004, D186+1:0.00032, D204+1:0.00026]}{20554@[b3+1:0.00104…	{20553@[b2+1:1.25, b3+1:1.44, b4+1:1.53, b5+1:-0.99, b6+1:0.30, b7+1:-0.50, b8+1:-0.91, b11+1:6.41];[y1+1:-0.14, y2+1:1.15, y4+1:-0.72, y6+1:4.62, y7+1:0.32, y8+1:3.19, y9+1:-0.13, y10+1:3.15, y11+1:0.58];[(M0-203.08)+1:-0.40];[D126+1:0.25, D138+1:0.23, D144+1:0.35, D168+1:-0.25, D186+1:1.75, D204+1:1.28]}{20554@[b3+1:2.90, b4+1:4.26, b5+1:3.38, b6+1:2.53, b7+1:3.13, b8+1:0.76, b11+1:10.67];[y2+1…	{20553@[b2+1:3922, b3+1:22325, b4+1:14392, b5+1:13555, b6+1:59253, b7+1:12474, b8+1:4901, b11+1:2228];[y1+1:4451, y2+1:7194, y4+1:9275, y6+1:5588, y7+1:11435, y8+1:10724, y9+1:38145, y10+1:5338, y11+1:3284];[(M0-203.08)+1:35659];[D126+1:21370, D138+1:16210, D144+1:15674, D168+1:7027, D186+1:34146, D204+1:52074]}{20554@[b3+1:2556, b4+1:8739, b5+1:11343, b6+1:56389, b7+1:11001, b8+1:3901, b11+1:247…	{20553@24}{20554@25}	T	0	0	0	6.088732149458586	2.020487250885813	12.080770375159176	1	1	203.07937	N1	False	1.0342219875965015	(N)	Level1	[13,N1,1.000]	[63,N1,1.000]	{@0[13-0]}	{@13[0,1.000]}
D:\GlycoData\CWQ-O\18-DeMucin\Raw\CWQ-O-293-1.raw	15425	75.13803315493332	15404	715.0221047806978	3	2142.044484941456	Q5JRA6	Homo sapiens OX=9606	Transport and Golgi organization protein 1 homolog	[1089 to 1106]	VIGDTHASEVSQKPNTEK	R,D	VIGDTHASEVS[O-Glycosylation:N1 on X]QKPNTEK	1	2142.044053632	37.183801367258845	0	{15425@[b2+1, b6+1, b7+1, b9+1, b10+1, b13+1];[y1+1, y3+1, y5+1, y8+1, y9+1, y11+1, y12+1, y13+2, y14+2, y16+3, y17+2];[(M0-203.08)+3];[D126+1, D138+1, D144+1, D168+1, D186+1, D204+1]}{15427@[b2+1];[c5+1, c6+1, c7+1, c8+1, c9+1, c10+1, c11+1, c12+1, c16+2, c17+2];[y5+1, y16+2];[zDot3+1, zDot6+1, zDot7+1, zDot9+1, zDot15+2];[(M0-203.08)+3];[D126+1, D138+1, D144+1, D168+1, D186+1, D204+1]}	{15425@[b2+1:213.15985, b6+1:623.31726, b7+1:694.35187, b9+1:910.42526, b10+1:1009.49420, b13+1:1352.67224];[y1+1:147.11292, y3+1:377.20316, y5+1:588.29896, y8+1:931.48474, y9+1:1030.55469, y11+1:1246.62387, y12+1:1317.66319, y13+2:727.86422, y14+2:778.38940, y16+3:576.61156, y17+2:920.95564];[(M0-203.08)+3:647.32892];[D126+1:126.05502, D138+1:138.05501, D144+1:144.06557, D168+1:168.06558, D186+1…	{15425@[b2+1:0.00010, b6+1:0.00251, b7+1:0.00000, b9+1:-0.00123, b10+1:-0.00070, b13+1:-0.00823];[y1+1:0.00011, y3+1:0.00008, y5+1:0.00019, y8+1:0.00041, y9+1:0.00194, y11+1:-0.00350, y12+1:-0.00130, y13+2:-0.00223, y14+2:0.00046, y16+3:0.00065, y17+2:0.00047];[(M0-203.08)+3:0.00024];[D126+1:0.00007, D138+1:0.00006, D144+1:0.00005, D168+1:0.00007, D186+1:0.00029, D204+1:0.00040]}{15427@[b2+1:0.00…	{15425@[b2+1:0.46, b6+1:4.03, b7+1:0.00, b9+1:-1.35, b10+1:-0.69, b13+1:-6.09];[y1+1:0.76, y3+1:0.21, y5+1:0.33, y8+1:0.44, y9+1:1.88, y11+1:-2.81, y12+1:-0.99, y13+2:-1.54, y14+2:0.29, y16+3:0.37, y17+2:0.25];[(M0-203.08)+3:0.12];[D126+1:0.55, D138+1:0.45, D144+1:0.35, D168+1:0.39, D186+1:1.59, D204+1:1.99]}{15427@[b2+1:3.98];[c5+1:3.69, c6+1:6.31, c7+1:4.13, c8+1:4.22, c9+1:6.68, c10+1:4.76, c1…	{15425@[b2+1:17239, b6+1:10349, b7+1:13465, b9+1:10223, b10+1:8743, b13+1:5748];[y1+1:9000, y3+1:7002, y5+1:58837, y8+1:14694, y9+1:6707, y11+1:12678, y12+1:9488, y13+2:7981, y14+2:14438, y16+3:5971, y17+2:6668];[(M0-203.08)+3:75960];[D126+1:57338, D138+1:46245, D144+1:45665, D168+1:17969, D186+1:80211, D204+1:81040]}{15427@[b2+1:12616];[c5+1:13975, c6+1:6056, c7+1:6377, c8+1:16189, c9+1:9466, c1…	{15425@24}{15427@25}	T	0	0	0	15.075213574468169	2.0632250204751243	12.150290464315628	1	4	203.07937	N1	False	1.01269761376767	(N)	Level1	[11,N1,1.000]	[1099,N1,1.000]	{@0[11-0]}	{@5[0,0.000]}{@8[0,0.000]}{@11[0,1.000]}{@16[0,0.000]}
D:\GlycoData\CWQ-O\18-DeMucin\Raw\CWQ-O-293-1.raw	16700	81.96411162586666	16682	524.9248046875002	3	1571.7525846618637	P49257	Homo sapiens OX=9606	Protein ERGIC-53	[273 to 284]	EPPTPDKEISEK	K,E	EPPT[O-Glycosylation:N1 on X]PDKEISEK	1	1571.756645406	37.10646137155626	0	{16700@[b2+1, b3+1];[y1+1, y2+1, y3+1, y4+1, y5+1, y6+1, y7+1, y8+2, y9+1, y10+2, y11+2];[D126+1, D138+1, D144+1, D168+1, D186+1, D204+1]}{16702@[b7+1];[c5+1, c6+1, c7+1, c8+1, c9+1, c10+1, c11+2];[y1+1, y2+1, y3+1, y4+1, y5+1, y6+1, y7+1, y9+1, y11+1];[zDot1+1, zDot3+1, zDot5+1, zDot6+1, zDot7+1, zDot9+1, zDot12+1];[D126+1, D138+1, D144+1, D186+1, D204+1]}	{16700@[b2+1:227.10229, b3+1:324.15515];[y1+1:147.11301, y2+1:276.15582, y3+1:363.18719, y4+1:476.27386, y5+1:605.31250, y6+1:733.41095, y7+1:848.43433, y8+2:473.24848, y9+1:1046.54236, y10+2:572.29920, y11+2:620.82518];[D126+1:126.05531, D138+1:138.05537, D144+1:144.06573, D168+1:168.06570, D186+1:186.07665, D204+1:204.08715]}{16702@[b7+1:765.38214];[c5+1:742.36475, c6+1:857.38809, c7+1:985.4869…	{16700@[b2+1:-0.00034, b3+1:-0.00025];[y1+1:0.00020, y2+1:0.00043, y3+1:-0.00023, y4+1:0.00238, y5+1:-0.00158, y6+1:0.00190, y7+1:-0.00166, y8+2:0.00092, y9+1:0.00593, y10+2:0.00193, y11+2:0.00112];[D126+1:0.00037, D138+1:0.00042, D144+1:0.00022, D168+1:0.00019, D186+1:0.00058, D204+1:0.00050]}{16702@[b7+1:0.00440];[c5+1:0.00299, c6+1:-0.00062, c7+1:0.00325, c8+1:0.00167, c9+1:0.00259, c10+1:0.00…	{16700@[b2+1:-1.50, b3+1:-0.76];[y1+1:1.39, y2+1:1.55, y3+1:-0.64, y4+1:5.00, y5+1:-2.62, y6+1:2.60, y7+1:-1.96, y8+2:0.98, y9+1:5.67, y10+2:1.69, y11+2:0.91];[D126+1:2.93, D138+1:3.07, D144+1:1.53, D168+1:1.12, D186+1:3.12, D204+1:2.48]}{16702@[b7+1:5.75];[c5+1:4.03, c6+1:-0.72, c7+1:3.30, c8+1:1.50, c9+1:2.11, c10+1:2.40, c11+2:1.74];[y1+1:4.31, y2+1:-0.23, y3+1:0.88, y4+1:3.26, y5+1:5.38, y6+1…	{16700@[b2+1:5606, b3+1:3618];[y1+1:32496, y2+1:8551, y3+1:10311, y4+1:8096, y5+1:4865, y6+1:5770, y7+1:4471, y8+2:12585, y9+1:3375, y10+2:11796, y11+2:7344];[D126+1:65268, D138+1:48521, D144+1:51593, D168+1:16063, D186+1:69131, D204+1:77304]}{16702@[b7+1:1833];[c5+1:10680, c6+1:16481, c7+1:23919, c8+1:13054, c9+1:14761, c10+1:9419, c11+2:13919];[y1+1:7034, y2+1:1259, y3+1:2608, y4+1:8073, y5+1:2…	{16700@19}{16702@29}	T	0	0	0	13.081774765607395	0	11.105205950054263	1	2	203.07937	N1	False	1.0146509954032337	(N)	Level1	[4,N1,1.000]	[276,N1,1.000]	{@0[4-0]}	{@4[0,1.000]}{@10[0,0.000]}
D:\GlycoData\CWQ-O\18-DeMucin\Raw\CWQ-O-293-3.raw	9786	46.30695854533334	9775	524.9266513656831	3	1571.7581246964126	P49257	Homo sapiens OX=9606	Protein ERGIC-53	[273 to 284]	EPPTPDKEISEK	K,E	EPPT[O-Glycosylation:N1 on X]PDKEISEK	1	1571.756645406	37.10028679236032	1	{9786@[b2+1];[y1+1, y2+1, y3+1, y4+1, y5+1, y6+1, y7+1, y8+1, y10+2];[(M0-203.08)+2];[D126+1, D138+1, D144+1, D168+1, D186+1, D204+1]}{9788@[b7+1];[c3+1, c5+1, c6+1, c7+1, c8+1, c9+1, c10+1, c11+2];[y1+1, y2+1, y3+1, y4+1, y5+1, y6+1, y7+1, y8+1, y11+1];[zDot1+1, zDot3+1, zDot5+1, zDot6+1, zDot7+1, zDot9+1, zDot12+1];[(M0-203.08)+2];[D126+1, D138+1, D144+1, D186+1, D204+1]}	{9786@[b2+1:227.10277];[y1+1:147.11298, y2+1:276.15558, y3+1:363.18774, y4+1:476.27304, y5+1:605.31525, y6+1:733.40817, y7+1:848.42712, y8+1:945.49161, y10+2:572.29839];[(M0-203.08)+2:685.34511];[D126+1:126.05526, D138+1:138.05534, D144+1:144.06588, D168+1:168.06570, D186+1:186.07665, D204+1:204.08684]}{9788@[b7+1:765.38824];[c3+1:341.18274, c5+1:742.36383, c6+1:857.39124, c7+1:985.48700, c8+1:11…	{9786@[b2+1:0.00013];[y1+1:0.00017, y2+1:0.00018, y3+1:0.00032, y4+1:0.00155, y5+1:0.00116, y6+1:-0.00087, y7+1:-0.00886, y8+1:0.00286, y10+2:0.00030];[(M0-203.08)+2:-0.00160];[D126+1:0.00031, D138+1:0.00039, D144+1:0.00036, D168+1:0.00019, D186+1:0.00058, D204+1:0.00019]}{9788@[b7+1:0.01050];[c3+1:0.00079, c5+1:0.00207, c6+1:0.00253, c7+1:0.00333, c8+1:0.00365, c9+1:0.00113, c10+1:0.00594, c11+2…	{9786@[b2+1:0.60];[y1+1:1.18, y2+1:0.66, y3+1:0.88, y4+1:3.26, y5+1:1.93, y6+1:-1.19, y7+1:-10.46, y8+1:3.03, y10+2:0.26];[(M0-203.08)+2:-1.17];[D126+1:2.47, D138+1:2.85, D144+1:2.54, D168+1:1.12, D186+1:3.12, D204+1:0.94]}{9788@[b7+1:13.74];[c3+1:2.33, c5+1:2.79, c6+1:2.96, c7+1:3.39, c8+1:3.28, c9+1:0.92, c10+1:4.52, c11+2:3.87];[y1+1:2.74, y2+1:2.77, y3+1:-1.82, y4+1:5.88, y5+1:4.25, y6+1:1.85…	{9786@[b2+1:5935];[y1+1:23939, y2+1:5532, y3+1:7123, y4+1:4428, y5+1:3020, y6+1:3712, y7+1:2613, y8+1:16119, y10+2:7091];[(M0-203.08)+2:3558];[D126+1:41950, D138+1:32093, D144+1:35723, D168+1:11368, D186+1:46284, D204+1:52310]}{9788@[b7+1:1474];[c3+1:723, c5+1:5836, c6+1:11592, c7+1:14503, c8+1:7732, c9+1:9185, c10+1:6177, c11+2:9296];[y1+1:4783, y2+1:1595, y3+1:917, y4+1:5123, y5+1:845, y6+1:132…	{9786@17}{9788@31}	T	0	0	0	14.07372266240911	2.002752072530174	11.09614189542556	1	2	203.07937	N1	False	0.9080782120497684	(N)	Level1	[4,N1,1.000]	[276,N1,1.000]	{@0[4-0]}	{@4[0,1.000]}{@10[0,0.000]}
D:\GlycoData\CWQ-O\18-DeMucin\Raw\CWQ-O-293-1.raw	15613	76.12366835306666	15595	467.24008903993365	3	1398.698437719164	Q8IUX7	Homo sapiens OX=9606	Adipocyte enhancer-binding protein 1	[108 to 118]	ESLEGSPRPPK	K,K	ESLEGS[O-Glycosylation:N1 on X]PRPPK	1	1398.699070958	37.09899584325498	0	{15613@[b1+1, b2+1, b3+1, b8+1];[y1+1, y2+1, y3+1, y4+1, y5+1, y6+1, y7+1, y8+1, y9+2, y10+1];[(M0-203.08)+2];[D126+1, D138+1, D144+1, D168+1, D186+1, D204+1]}{15615@[b2+1, b3+1, b4+1];[c3+1, c4+1, c5+1, c7+1, c10+2];[y1+1, y2+1, y3+1, y5+1, y7+1, y8+1];[zDot1+1, zDot4+1, zDot6+1, zDot7+1, zDot8+1, zDot9+1, zDot10+1, zDot11+2];[D126+1, D138+1, D144+1, D168+1, D186+1, D204+1]}	{15613@[b1+1:130.05008, b2+1:217.08215, b3+1:330.16617, b8+1:856.41718];[y1+1:147.11296, y2+1:244.16534, y3+1:341.21875, y4+1:497.31924, y5+1:594.37229, y6+1:681.40363, y7+1:738.42703, y8+1:867.46893, y9+2:490.77990, y10+1:1067.58655];[(M0-203.08)+2:598.81746];[D126+1:126.05526, D138+1:138.05539, D144+1:144.06566, D168+1:168.06573, D186+1:186.07662, D204+1:204.08721]}{15615@[b2+1:217.08333, b3+1:…	{15613@[b1+1:0.00021, b2+1:0.00026, b3+1:0.00021, b8+1:0.00125];[y1+1:0.00016, y2+1:-0.00022, y3+1:0.00042, y4+1:-0.00020, y5+1:0.00009, y6+1:-0.00061, y7+1:0.00133, y8+1:0.00063, y9+2:0.00016, y10+1:0.00216];[(M0-203.08)+2:0.00066];[D126+1:0.00032, D138+1:0.00044, D144+1:0.00014, D168+1:0.00022, D186+1:0.00055, D204+1:0.00056]}{15615@[b2+1:0.00143, b3+1:0.00198, b4+1:-0.00033];[c3+1:0.00216, c4+…	{15613@[b1+1:1.63, b2+1:1.18, b3+1:0.63, b8+1:1.47];[y1+1:1.07, y2+1:-0.92, y3+1:1.23, y4+1:-0.40, y5+1:0.15, y6+1:-0.90, y7+1:1.81, y8+1:0.73, y9+2:0.16, y10+1:2.03];[(M0-203.08)+2:0.55];[D126+1:2.53, D138+1:3.24, D144+1:0.99, D168+1:1.31, D186+1:2.95, D204+1:2.78]}{15615@[b2+1:6.62, b3+1:6.00, b4+1:-0.73];[c3+1:6.24, c4+1:7.71, c5+1:3.60, c7+1:3.70, c10+2:2.91];[y1+1:4.10, y2+1:6.61, y3+1:4.19,…	{15613@[b1+1:1763, b2+1:12115, b3+1:2199, b8+1:1855];[y1+1:26284, y2+1:7002, y3+1:12220, y4+1:2404, y5+1:31369, y6+1:6120, y7+1:52554, y8+1:27651, y9+2:6498, y10+1:2579];[(M0-203.08)+2:56553];[D126+1:41993, D138+1:36374, D144+1:42069, D168+1:15142, D186+1:51699, D204+1:50936]}{15615@[b2+1:1467, b3+1:1016, b4+1:2637];[c3+1:2027, c4+1:1949, c5+1:12724, c7+1:15131, c10+2:6666];[y1+1:2797, y2+1:889, …	{15613@21}{15615@28}	T	0	0	0	12.039694806634493	1.0137490328423877	12.06480140251854	1	2	203.07937	N1	False	0.9081351370511582	(N)	Level1	[6,N1,1.000]	[113,N1,1.000]	{@0[6-0]}	{@2[0,0.000]}{@6[0,1.000]}
D:\GlycoData\CWQ-O\18-DeMucin\Raw\CWQ-O-293-2.raw	17473	82.35319789386668	17469	834.4165518530043	2	1666.8185507722505	Q99808	Homo sapiens OX=9606	Equilibrative nucleoside transporter 1	[59 to 73]	DAQASAAPAAPLPER	K,N	DAQAS[O-Glycosylation:N1 on X]AAPAAPLPER	1	1666.81622597	36.51351443281826	0	{17473@[b2+1, b3+1, b4+1, b5+1, b6+1, b7+1, b9+1, b10+1, b12+1];[y1+1, y3+1, y5+1, y6+1, y7+1, y8+1, y9+1, y10+1, y11+1, y12+1, y14+1];[(M0-203.08)+1];[D126+1, D138+1, D144+1, D168+1, D186+1, D204+1]}{17474@[b7+1];[y5+1, y6+1, y8+1, y9+1, y10+1];[zDot6+1, zDot7+1, zDot9+1, zDot10+1, zDot11+1, zDot12+1, zDot14+1, zDot15+1];[(M0-203.08)+1];[D126+1, D186+1, D204+1]}	{17473@[b2+1:187.07109, b3+1:315.12955, b4+1:386.16622, b5+1:473.19888, b6+1:544.23578, b7+1:615.27277, b9+1:783.36133, b10+1:854.39989, b12+1:1064.53577];[y1+1:175.11890, y3+1:401.21420, y5+1:611.35084, y6+1:682.38789, y7+1:753.42334, y8+1:850.47736, y9+1:921.51447, y10+1:992.55034, y11+1:1079.58325, y12+1:1150.61967, y14+1:1349.71224];[(M0-203.08)+1:1464.74318];[D126+1:126.05506, D138+1:138.055…	{17473@[b2+1:-0.00024, b3+1:-0.00036, b4+1:-0.00080, b5+1:-0.00017, b6+1:-0.00039, b7+1:-0.00051, b9+1:-0.00183, b10+1:-0.00038, b12+1:-0.00133];[y1+1:-0.00006, y3+1:-0.00011, y5+1:-0.00030, y6+1:-0.00036, y7+1:-0.00202, y8+1:-0.00077, y9+1:-0.00078, y10+1:-0.00202, y11+1:-0.00114, y12+1:-0.00183, y14+1:-0.00495];[(M0-203.08)+1:-0.00095];[D126+1:0.00012, D138+1:0.00022, D144+1:-0.00003, D168+1:-0…	{17473@[b2+1:-1.30, b3+1:-1.16, b4+1:-2.08, b5+1:-0.36, b6+1:-0.72, b7+1:-0.83, b9+1:-2.34, b10+1:-0.45, b12+1:-1.25];[y1+1:-0.32, y3+1:-0.28, y5+1:-0.49, y6+1:-0.52, y7+1:-2.69, y8+1:-0.90, y9+1:-0.84, y10+1:-2.04, y11+1:-1.05, y12+1:-1.59, y14+1:-3.67];[(M0-203.08)+1:-0.65];[D126+1:0.94, D138+1:1.62, D144+1:-0.18, D168+1:-0.15, D186+1:1.47, D204+1:1.20]}{17474@[b7+1:2.06];[y5+1:3.30, y6+1:3.66,…	{17473@[b2+1:9946, b3+1:25762, b4+1:20257, b5+1:11496, b6+1:15279, b7+1:60838, b9+1:5343, b10+1:13077, b12+1:7105];[y1+1:11746, y3+1:27375, y5+1:38809, y6+1:15265, y7+1:4233, y8+1:181645, y9+1:53332, y10+1:30311, y11+1:32086, y12+1:20182, y14+1:9938];[(M0-203.08)+1:340686];[D126+1:81928, D138+1:50529, D144+1:56923, D168+1:24076, D186+1:136033, D204+1:267289]}{17474@[b7+1:7764];[y5+1:2496, y6+1:40…	{17473@27}{17474@18}	T	0	0	0	7.208543704288687	2.154158194210093	9.258126039730055	1	1	203.07937	N1	False	0.9593367333844215	(N)	Level1	[5,N1,1.000]	[63,N1,1.000]	{@0[5-0]}	{@5[0,1.000]}
D:\GlycoData\CWQ-O\18-DeMucin\Raw\CWQ-O-293-2.raw	17621	83.05880922186667	17615	834.4169985540884	2	1666.8194441744188	Q99808	Homo sapiens OX=9606	Equilibrative nucleoside transporter 1	[59 to 73]	DAQASAAPAAPLPER	K,N	DAQAS[O-Glycosylation:N1 on X]AAPAAPLPER	1	1666.81622597	36.51000711069902	0	{17621@[b2+1, b3+1, b4+1, b5+1, b6+1, b7+1, b9+1, b10+1, b12+1];[y1+1, y3+1, y5+1, y6+1, y7+1, y8+1, y9+1, y10+1, y11+1, y12+1, y14+1];[(M0-203.08)+1];[D126+1, D138+1, D144+1, D168+1, D186+1, D204+1]}{17622@[b7+1];[y5+1, y6+1, y8+1, y9+1, y10+1];[zDot6+1, zDot7+1, zDot9+1, zDot10+1, zDot11+1, zDot12+1, zDot14+1, zDot15+1];[(M0-203.08)+1];[D186+1, D204+1]}	{17621@[b2+1:187.07121, b3+1:315.12976, b4+1:386.16693, b5+1:473.19894, b6+1:544.23538, b7+1:615.27295, b9+1:783.36383, b10+1:854.39949, b12+1:1064.53573];[y1+1:175.11899, y3+1:401.21440, y5+1:611.35099, y6+1:682.38750, y7+1:753.42548, y8+1:850.47768, y9+1:921.51444, y10+1:992.55234, y11+1:1079.58398, y12+1:1150.62085, y14+1:1349.71745];[(M0-203.08)+1:1464.74355];[D126+1:126.05510, D138+1:138.055…	{17621@[b2+1:-0.00012, b3+1:-0.00015, b4+1:-0.00010, b5+1:-0.00011, b6+1:-0.00079, b7+1:-0.00033, b9+1:0.00067, b10+1:-0.00078, b12+1:-0.00137];[y1+1:0.00004, y3+1:0.00009, y5+1:-0.00014, y6+1:-0.00075, y7+1:0.00011, y8+1:-0.00045, y9+1:-0.00081, y10+1:-0.00001, y11+1:-0.00040, y12+1:-0.00065, y14+1:0.00026];[(M0-203.08)+1:-0.00058];[D126+1:0.00016, D138+1:0.00022, D144+1:0.00009, D168+1:0.00002,…	{17621@[b2+1:-0.65, b3+1:-0.48, b4+1:-0.26, b5+1:-0.23, b6+1:-1.45, b7+1:-0.54, b9+1:0.86, b10+1:-0.91, b12+1:-1.29];[y1+1:0.21, y3+1:0.22, y5+1:-0.24, y6+1:-1.10, y7+1:0.15, y8+1:-0.53, y9+1:-0.88, y10+1:-0.01, y11+1:-0.37, y12+1:-0.56, y14+1:0.19];[(M0-203.08)+1:-0.40];[D126+1:1.25, D138+1:1.62, D144+1:0.62, D168+1:0.12, D186+1:1.88, D204+1:1.43]}{17622@[b7+1:4.10];[y5+1:1.30, y6+1:1.33, y8+1:4…	{17621@[b2+1:13469, b3+1:29530, b4+1:26513, b5+1:11097, b6+1:22828, b7+1:74281, b9+1:6659, b10+1:17190, b12+1:9240];[y1+1:14681, y3+1:32027, y5+1:47218, y6+1:19837, y7+1:5369, y8+1:231326, y9+1:63682, y10+1:35417, y11+1:38546, y12+1:24782, y14+1:12933];[(M0-203.08)+1:392948];[D126+1:93485, D138+1:64260, D144+1:70654, D168+1:28191, D186+1:155916, D204+1:320904]}{17622@[b7+1:9022];[y5+1:3485, y6+1:…	{17621@27}{17622@17}	T	0	0	0	7.192435165441193	2.1462567715919882	8.250120264508642	1	1	203.07937	N1	False	0.9211154346983865	(N)	Level1	[5,N1,1.000]	[63,N1,1.000]	{@0[5-0]}	{@5[0,1.000]}
D:\GlycoData\CWQ-O\18-DeMucin\Raw\CWQ-O-293-2.raw	12624	59.562397084000004	12616	456.56893925182663	3	1366.684988354843	Q10469	Homo sapiens OX=9606	Alpha-1,6-mannosyl-glycoprotein 2-beta-N-acetylglucosaminyltransferase	[54 to 65]	GGDHPSVAVGIR	R,R	GGDHPS[O-Glycosylation:N1 on X]VAVGIR	1	1366.684089599	36.499588261551146	0	{12624@[b4+1, b8+1];[y1+1, y3+1, y4+1, y5+1, y6+1, y7+1, y8+1, y9+2];[(M0-203.08)+2];[D126+1, D138+1, D144+1, D168+1, D186+1, D204+1]}{12626@[b4+1];[c5+1, c6+1, c7+1, c8+1, c9+1, c10+1, c11+1];[y1+1, y2+1, y3+1, y4+1, y5+1, y6+1, y8+1];[zDot1+1, zDot2+1, zDot3+1, zDot4+1, zDot5+1, zDot6+1, zDot7+1, zDot9+1, zDot12+1];[(M0-203.08)+2];[D126+1, D138+1, D144+1, D168+1, D186+1, D204+1]}	{12624@[b4+1:367.13575, b8+1:721.32495];[y1+1:175.11897, y3+1:345.22421, y4+1:444.29251, y5+1:515.32985, y6+1:614.39807, y7+1:701.42981, y8+1:798.48289, y9+2:468.27442];[(M0-203.08)+2:582.80942];[D126+1:126.05520, D138+1:138.05501, D144+1:144.06557, D168+1:168.06561, D186+1:186.07640, D204+1:204.08702]}{12626@[b4+1:367.13651];[c5+1:481.21593, c6+1:771.32843, c7+1:870.39726, c8+1:941.43457, c9+1:1…	{12624@[b4+1:-0.00031, b8+1:-0.00143];[y1+1:0.00002, y3+1:-0.00027, y4+1:-0.00038, y5+1:-0.00015, y6+1:-0.00035, y7+1:-0.00064, y8+1:-0.00033, y9+2:-0.00057];[(M0-203.08)+2:-0.00044];[D126+1:0.00026, D138+1:0.00006, D144+1:0.00005, D168+1:0.00010, D186+1:0.00032, D204+1:0.00037]}{12626@[b4+1:0.00045];[c5+1:0.00056, c6+1:0.00166, c7+1:0.00208, c8+1:0.00227, c9+1:0.00295, c10+1:0.00401, c11+1:0.001…	{12624@[b4+1:-0.84, b8+1:-1.98];[y1+1:0.12, y3+1:-0.78, y4+1:-0.86, y5+1:-0.30, y6+1:-0.57, y7+1:-0.92, y8+1:-0.41, y9+2:-0.61];[(M0-203.08)+2:-0.38];[D126+1:2.04, D138+1:0.45, D144+1:0.35, D168+1:0.58, D186+1:1.75, D204+1:1.84]}{12626@[b4+1:1.22];[c5+1:1.17, c6+1:2.16, c7+1:2.39, c8+1:2.42, c9+1:2.84, c10+1:3.65, c11+1:1.03];[y1+1:1.70, y2+1:1.97, y3+1:2.82, y4+1:4.23, y5+1:3.34, y6+1:9.88, y8+1…	{12624@[b4+1:55532, b8+1:9418];[y1+1:19147, y3+1:19459, y4+1:10791, y5+1:23623, y6+1:13791, y7+1:21612, y8+1:174443, y9+2:14734];[(M0-203.08)+2:507329];[D126+1:100833, D138+1:57437, D144+1:61457, D168+1:20433, D186+1:86767, D204+1:110781]}{12626@[b4+1:3284];[c5+1:8981, c6+1:18678, c7+1:28469, c8+1:13951, c9+1:18052, c10+1:30117, c11+1:35288];[y1+1:2085, y2+1:1638, y3+1:7460, y4+1:1921, y5+1:4898,…	{12624@17}{12626@31}	T	0	0	0	15.175742218941503	2.22711669481483	12.185160053866456	1	1	203.07937	N1	False	0.9345928286008827	(N)	Level1	[6,N1,1.000]	[59,N1,1.000]	{@0[6-0]}	{@6[0,1.000]}
D:\GlycoData\CWQ-O\18-DeMucin\Raw\CWQ-O-293-1.raw	14406	70.1929800176	14389	839.3766246918441	2	1676.73869644993	O43493	Homo sapiens OX=9606	Trans-Golgi network integral membrane protein 2	[70 to 83]	SSAEAQTPEDTPNK	K,S	SSAEAQTPEDT[O-Glycosylation:N1 on X]PNK	1	1676.737700866	36.39417167240282	0	{14406@[b2+1, b3+1, b4+1, b5+1, b6+1, b7+1, b10+1, b11+1];[y1+1, y2+1, y3+1, y4+1, y5+1, y7+1, y8+1, y9+1, y10+1, y11+1, y12+1];[(M0-203.08)+1];[D126+1, D138+1, D144+1, D168+1, D186+1, D204+1]}{14408@[b4+1, b5+1, b6+1, b7+1, b10+1, b11+1];[y3+1, y4+1, y7+1, y8+1, y9+1, y10+1, y12+2];[zDot10+1, zDot14+1];[(M0-203.08)+2];[D126+1, D138+1, D144+1, D168+1, D186+1, D204+1]}	{14406@[b2+1:175.07124, b3+1:246.10863, b4+1:375.15067, b5+1:446.18829, b6+1:574.24030, b7+1:675.29462, b10+1:1016.41376, b11+1:1117.46262];[y1+1:147.11264, y2+1:261.15564, y3+1:358.20869, y4+1:459.25507, y5+1:574.28534, y7+1:800.37837, y8+1:901.42590, y9+1:1029.48300, y10+1:1100.52500, y11+1:1229.56238, y12+1:1300.59961];[(M0-203.08)+1:1474.66528];[D126+1:126.05517, D138+1:138.05521, D144+1:144.…	{14406@[b2+1:-0.00009, b3+1:0.00018, b4+1:-0.00037, b5+1:0.00014, b6+1:-0.00644, b7+1:0.00021, b10+1:-0.00295, b11+1:-0.00177];[y1+1:-0.00016, y2+1:-0.00009, y3+1:0.00019, y4+1:-0.00111, y5+1:0.00222, y7+1:-0.00011, y8+1:-0.00026, y9+1:-0.00173, y10+1:0.00315, y11+1:-0.00206, y12+1:-0.00194];[(M0-203.08)+1:-0.00033];[D126+1:0.00022, D138+1:0.00026, D144+1:0.00023, D168+1:0.00004, D186+1:0.00038, …	{14406@[b2+1:-0.52, b3+1:0.74, b4+1:-1.00, b5+1:0.31, b6+1:-11.23, b7+1:0.31, b10+1:-2.91, b11+1:-1.59];[y1+1:-1.12, y2+1:-0.35, y3+1:0.54, y4+1:-2.41, y5+1:3.88, y7+1:-0.13, y8+1:-0.28, y9+1:-1.69, y10+1:2.87, y11+1:-1.68, y12+1:-1.49];[(M0-203.08)+1:-0.22];[D126+1:1.80, D138+1:1.90, D144+1:1.64, D168+1:0.21, D186+1:2.04, D204+1:-0.11]}{14408@[b4+1:2.99, b5+1:3.47, b6+1:0.27, b7+1:2.68, b10+1:2.…	{14406@[b2+1:2383, b3+1:4984, b4+1:13674, b5+1:13212, b6+1:8178, b7+1:17615, b10+1:4297, b11+1:6155];[y1+1:3258, y2+1:4154, y3+1:33348, y4+1:21420, y5+1:3904, y7+1:68341, y8+1:30874, y9+1:12917, y10+1:15508, y11+1:3541, y12+1:2845];[(M0-203.08)+1:220246];[D126+1:54531, D138+1:48070, D144+1:52962, D168+1:21927, D186+1:123611, D204+1:218899]}{14408@[b4+1:15141, b5+1:14964, b6+1:16253, b7+1:28197, b…	{14406@26}{14408@22}	T	0	0	0	1.0019073235517777	2.1663661459197687	12.46319672999312	1	4	203.07937	N1	False	0.9113636772315263	(N)	Level3			{@0[11-0]}{@0[7-0]}
D:\GlycoData\CWQ-O\18-DeMucin\Raw\CWQ-O-293-2.raw	20932	98.86345126666667	20928	777.7086841506166	3	2330.1042230512126	P02786	Homo sapiens OX=9606	Transferrin receptor protein 1	[101 to 120]	LAGTESPVREEPGEDFPAAR	R,R	LAGT[O-Glycosylation:N1 on X]ESPVREEPGEDFPAAR	1	2330.102631138	36.19601933981593	2	{20932@[b2+1, b3+1, b11+1, b15+1];[y1+1, y4+1, y5+1, y6+1, y9+1, y15+2, y18+2, y19+2];[(M0-203.08)+2];[D126+1, D138+1, D144+1, D168+1, D186+1, D204+1]}{20933@[b8+1];[c4+1, c8+1, c9+1, c10+1, c14+1, c15+1];[y1+1, y5+1, y6+1, y7+1, y9+1, y18+2];[zDot1+1, zDot3+1, zDot5+1, zDot6+1, zDot7+1, zDot10+1, zDot12+1, zDot15+1, zDot20+2];[(M0-203.08)+2];[D126+1, D138+1, D144+1, D168+1, D186+1, D204+1]}	{20932@[b2+1:185.12852, b3+1:242.14940, b11+1:1169.58052, b15+1:1567.72080];[y1+1:175.11896, y4+1:414.24524, y5+1:561.31470, y6+1:676.34344, y9+1:959.45819, y15+2:828.90053, y18+2:972.45602, y19+2:1007.97604];[(M0-203.08)+2:1064.51831];[D126+1:126.05511, D138+1:138.05510, D144+1:144.06554, D168+1:168.06560, D186+1:186.07629, D204+1:204.08682]}{20933@[b8+1:755.39465];[c4+1:563.30603, c8+1:975.4969…	{20932@[b2+1:0.00007, b3+1:-0.00052, b11+1:0.00083, b15+1:-0.00266];[y1+1:0.00001, y4+1:-0.00070, y5+1:0.00034, y6+1:0.00214, y9+1:0.00007, y15+2:-0.00384, y18+2:-0.00459, y19+2:-0.00166];[(M0-203.08)+2:-0.00119];[D126+1:0.00017, D138+1:0.00015, D144+1:0.00002, D168+1:0.00008, D186+1:0.00021, D204+1:0.00018]}{20933@[b8+1:0.00126];[c4+1:0.00251, c8+1:-0.00237, c9+1:-0.01815, c10+1:-0.00044, c14+1:…	{20932@[b2+1:0.38, b3+1:-2.15, b11+1:0.71, b15+1:-1.70];[y1+1:0.03, y4+1:-1.70, y5+1:0.61, y6+1:3.18, y9+1:0.07, y15+2:-2.32, y18+2:-2.36, y19+2:-0.82];[(M0-203.08)+2:-0.56];[D126+1:1.34, D138+1:1.12, D144+1:0.14, D168+1:0.49, D186+1:1.14, D204+1:0.86]}{20933@[b8+1:1.67];[c4+1:4.47, c8+1:-2.43, c9+1:-16.05, c10+1:-0.35, c14+1:7.10, c15+1:-5.28];[y1+1:4.06, y5+1:4.42, y6+1:0.46, y7+1:7.23, y9+1:2.…	{20932@[b2+1:6169, b3+1:3402, b11+1:3744, b15+1:6180];[y1+1:11629, y4+1:5079, y5+1:28865, y6+1:2563, y9+1:9195, y15+2:6531, y18+2:10216, y19+2:3895];[(M0-203.08)+2:169098];[D126+1:27396, D138+1:20718, D144+1:23522, D168+1:8785, D186+1:43925, D204+1:59375]}{20933@[b8+1:2350];[c4+1:1820, c8+1:2590, c9+1:4506, c10+1:7168, c14+1:2864, c15+1:2050];[y1+1:2757, y5+1:1886, y6+1:1642, y7+1:2468, y9+1:2293…	{20932@19}{20933@29}	T	0	0	0	15.063059010954493	2.1098572057612275	12.104059760940164	1	2	203.07937	N1	False	1.009555351595571	(N)	Level1	[4,N1,1.000]	[104,N1,1.000]	{@0[4-0]}	{@4[0,1.000]}{@6[0,0.000]}
D:\GlycoData\CWQ-O\18-DeMucin\Raw\CWQ-O-293-1.raw	8804	42.120509752	8793	706.6545127228543	3	2116.941708767926	O43493	Homo sapiens OX=9606	Trans-Golgi network integral membrane protein 2	[168 to 181]	SGSEAQTTKDVPNK	K,S	SGSEAQTT[O-Glycosylation:H1N1A1 on X]KDVPNK	1	2116.938310792	36.17318723520867	0	{8804@[b2+1, b3+1, b10+1, b11+1];[y1+1, y2+1, y3+1, y4+1, y6+1, y7+1, y8+1, y9+1, y10+1];[(M0-291.10)+2, (M0-453.15)+2, (M0-656.23)+1];[D126+1, D138+1, D144+1, D163+1, D168+1, D186+1, D204+1, D274+1, D292+1, D366+1]}{8806@[c5+1, c6+1, c7+1, c8+1, c9+1, c10+1, c12+1, c13+2];[y3+1, y4+1];[zDot2+1, zDot4+1, zDot5+1, zDot6+1, zDot8+1, zDot10+2, zDot14+2];[(M0-291.10)+2, (M0-453.15)+3, (M0-656.23)+2];…	{8804@[b2+1:145.06067, b3+1:232.09354, b10+1:1005.44495, b11+1:1104.51282];[y1+1:147.11272, y2+1:261.15570, y3+1:358.20831, y4+1:457.27629, y6+1:700.39667, y7+1:801.44208, y8+1:902.49587, y9+1:1030.55054, y10+1:1101.58090];[(M0-291.10)+2:913.92846, (M0-453.15)+2:832.90210, (M0-656.23)+1:1461.71677];[D126+1:126.05503, D138+1:138.05496, D144+1:144.06538, D163+1:163.05977, D168+1:168.06546, D186+1:1…	{8804@[b2+1:-0.00010, b3+1:0.00074, b10+1:-0.00340, b11+1:-0.00394];[y1+1:-0.00009, y2+1:-0.00003, y3+1:-0.00019, y4+1:-0.00062, y6+1:-0.00215, y7+1:-0.00442, y8+1:0.00170, y9+1:-0.00221, y10+1:-0.00896];[(M0-291.10)+2:-0.00052, (M0-453.15)+2:-0.00042, (M0-656.23)+1:-0.00121];[D126+1:0.00009, D138+1:0.00002, D144+1:-0.00013, D163+1:-0.00032, D168+1:-0.00006, D186+1:0.00017, D204+1:0.00030, D274+1…	{8804@[b2+1:-0.69, b3+1:3.20, b10+1:-3.38, b11+1:-3.57];[y1+1:-0.60, y2+1:-0.12, y3+1:-0.53, y4+1:-1.35, y6+1:-3.07, y7+1:-5.52, y8+1:1.89, y9+1:-2.15, y10+1:-8.14];[(M0-291.10)+2:-0.28, (M0-453.15)+2:-0.26, (M0-656.23)+1:-0.83];[D126+1:0.70, D138+1:0.11, D144+1:-0.93, D163+1:-1.96, D168+1:-0.34, D186+1:0.93, D204+1:1.46, D274+1:0.64, D292+1:-0.66, D366+1:-0.60]}{8806@[c5+1:2.21, c6+1:2.56, c7+1:…	{8804@[b2+1:827, b3+1:900, b10+1:3228, b11+1:5408];[y1+1:2371, y2+1:1144, y3+1:9903, y4+1:3137, y6+1:762, y7+1:892, y8+1:2281, y9+1:1739, y10+1:979];[(M0-291.10)+2:16214, (M0-453.15)+2:25931, (M0-656.23)+1:6451];[D126+1:11184, D138+1:9166, D144+1:7169, D163+1:1182, D168+1:4544, D186+1:16355, D204+1:23691, D274+1:35007, D292+1:8477, D366+1:3648]}{8806@[c5+1:2307, c6+1:4755, c7+1:912, c8+1:2635, c9…	{8804@26}{8806@28}	T	0	0	0	14.069820510522478	6.093027354840031	18.147065674467495	1	4	656.22761	H1N1A1	False	1.2785959889836402	(N(H(A)))	Level1	[8,H1N1A1,0.985]	[175,H1N1A1,0.985]	{@7[8-4]}	{@1[4,0.000]}{@3[4,0.000]}{@7[4,0.015]}{@8[4,0.985]}
D:\GlycoData\CWQ-O\18-DeMucin\Raw\CWQ-O-293-1.raw	15754	76.89368656506667	15739	467.2414855957031	3	1398.7026273864724	Q8IUX7	Homo sapiens OX=9606	Adipocyte enhancer-binding protein 1	[108 to 118]	ESLEGSPRPPK	K,K	ESLEGS[O-Glycosylation:N1 on X]PRPPK	1	1398.699070958	36.15276153568184	0	{15754@[b2+1, b3+1, b4+1, b5+1];[y1+1, y2+1, y3+1, y4+1, y5+1, y6+1, y7+2, y8+2, y9+2, y10+1];[(M0-203.08)+2];[D126+1, D138+1, D144+1, D168+1, D186+1, D204+1]}{15756@[b2+1, b3+1, b4+1];[c3+1, c4+1, c5+1, c7+1, c10+1];[y1+1, y3+1, y5+1, y7+1, y8+1];[zDot4+1, zDot6+1, zDot7+1, zDot8+1, zDot9+1, zDot10+2, zDot11+1];[(M0-203.08)+2];[D126+1, D138+1, D144+1, D168+1, D186+1, D204+1]}	{15754@[b2+1:217.08223, b3+1:330.16489, b4+1:459.21057, b5+1:516.22027];[y1+1:147.11307, y2+1:244.16574, y3+1:341.21903, y4+1:497.32230, y5+1:594.37300, y6+1:681.40593, y7+2:369.71768, y8+2:434.23851, y9+2:490.78041, y10+1:1067.58679];[(M0-203.08)+2:598.81796];[D126+1:126.05533, D138+1:138.05544, D144+1:144.06599, D168+1:168.06581, D186+1:186.07668, D204+1:204.08714]}{15756@[b2+1:217.08322, b3+1:…	{15754@[b2+1:0.00033, b3+1:-0.00108, b4+1:0.00202, b5+1:-0.00975];[y1+1:0.00026, y2+1:0.00017, y3+1:0.00070, y4+1:0.00285, y5+1:0.00080, y6+1:0.00170, y7+2:0.00239, y8+2:0.00144, y9+2:0.00119, y10+1:0.00241];[(M0-203.08)+2:0.00166];[D126+1:0.00039, D138+1:0.00049, D144+1:0.00047, D168+1:0.00029, D186+1:0.00061, D204+1:0.00050]}{15756@[b2+1:0.00132, b3+1:0.00105, b4+1:0.00061];[c3+1:-0.00004, c4+1…	{15754@[b2+1:1.53, b3+1:-3.27, b4+1:4.40, b5+1:-18.93];[y1+1:1.80, y2+1:0.71, y3+1:2.04, y4+1:5.75, y5+1:1.34, y6+1:2.49, y7+2:3.23, y8+2:1.66, y9+2:1.22, y10+1:2.26];[(M0-203.08)+2:1.39];[D126+1:3.08, D138+1:3.57, D144+1:3.29, D168+1:1.76, D186+1:3.28, D204+1:2.44]}{15756@[b2+1:6.13, b3+1:3.18, b4+1:1.34];[c3+1:-0.11, c4+1:7.69, c5+1:0.39, c7+1:1.25, c10+1:-0.42];[y1+1:3.37, y3+1:6.88, y5+1:3.78…	{15754@[b2+1:23150, b3+1:6975, b4+1:6292, b5+1:23508];[y1+1:40757, y2+1:15390, y3+1:43923, y4+1:6754, y5+1:88955, y6+1:25365, y7+2:12881, y8+2:13943, y9+2:17742, y10+1:7255];[(M0-203.08)+2:150576];[D126+1:141267, D138+1:128190, D144+1:132359, D168+1:42428, D186+1:172646, D204+1:162392]}{15756@[b2+1:2238, b3+1:22499, b4+1:9298];[c3+1:5450, c4+1:5482, c5+1:35643, c7+1:38553, c10+1:21136];[y1+1:5504…	{15754@21}{15756@27}	T	0	0	0	11.058650987391658	2.0312302422945177	12.139640191540032	1	2	203.07937	N1	False	0.9724181057878746	(N)	Level1	[6,N1,1.000]	[113,N1,1.000]	{@0[6-0]}	{@2[0,0.000]}{@6[0,1.000]}
D:\GlycoData\CWQ-O\18-DeMucin\Raw\CWQ-O-293-1.raw	15172	73.9197942592	15159	681.9940219967712	3	2042.9602365896765	Q13438	Homo sapiens OX=9606	Protein OS-9	[525 to 540]	KPPPSPQPTEEDPEHR	K,V	KPPPS[O-Glycosylation:N1 on X]PQPTEEDPEHR	1	2042.95451035	36.11264295750627	0	{15172@[b1+1, b2+1, b5+1, b7+1, b12+1];[y1+1, y2+1, y4+1, y5+1, y6+1, y7+1, y9+1, y14+2, y15+2];[(M0-203.08)+3];[D126+1, D138+1, D144+1, D168+1, D186+1, D204+1]}{15174@[c6+1, c8+1, c9+1, c10+1, c11+1, c14+1, c15+1];[y1+1, y2+1, y4+1, y5+1, y6+1];[zDot1+1, zDot2+1, zDot5+1, zDot6+1, zDot7+1, zDot8+1, zDot10+1, zDot16+2];[(M0-203.08)+3];[D186+1, D204+1]}	{15172@[b1+1:129.10236, b2+1:226.15520, b5+1:507.29272, b7+1:732.40356, b12+1:1303.61569];[y1+1:175.11905, y2+1:312.17773, y4+1:538.27359, y5+1:653.30243, y6+1:782.33795, y7+1:911.38348, y9+1:1109.48526, y14+2:808.37013, y15+2:856.89702];[(M0-203.08)+3:614.29907];[D126+1:126.05505, D138+1:138.05507, D144+1:144.06557, D168+1:168.06558, D186+1:186.07616, D204+1:204.08667]}{15174@[c6+1:824.45311, c8…	{15172@[b1+1:0.00012, b2+1:0.00019, b5+1:0.00017, b7+1:-0.00034, b12+1:-0.00078];[y1+1:0.00010, y2+1:-0.00013, y4+1:0.00037, y5+1:0.00227, y6+1:-0.00481, y7+1:-0.00187, y9+1:-0.00053, y14+2:-0.00171, y15+2:-0.00069];[(M0-203.08)+3:0.00026];[D126+1:0.00011, D138+1:0.00012, D144+1:0.00005, D168+1:0.00007, D186+1:0.00008, D204+1:0.00002]}{15174@[c6+1:0.00187, c8+1:-0.00146, c9+1:-0.00001, c10+1:0.00…	{15172@[b1+1:0.91, b2+1:0.86, b5+1:0.33, b7+1:-0.46, b12+1:-0.60];[y1+1:0.56, y2+1:-0.42, y4+1:0.68, y5+1:3.47, y6+1:-6.15, y7+1:-2.05, y9+1:-0.48, y14+2:-1.06, y15+2:-0.40];[(M0-203.08)+3:0.14];[D126+1:0.86, D138+1:0.89, D144+1:0.35, D168+1:0.39, D186+1:0.43, D204+1:0.12]}{15174@[c6+1:2.27, c8+1:-1.39, c9+1:-0.01, c10+1:3.23, c11+1:0.58, c14+1:1.87, c15+1:1.13];[y1+1:0.29, y2+1:1.64, y4+1:-0.96,…	{15172@[b1+1:13069, b2+1:4468, b5+1:2461, b7+1:9331, b12+1:7320];[y1+1:6926, y2+1:9179, y4+1:36999, y5+1:3597, y6+1:3413, y7+1:4487, y9+1:6807, y14+2:9072, y15+2:5470];[(M0-203.08)+3:11508];[D126+1:20063, D138+1:16824, D144+1:17144, D168+1:5682, D186+1:29139, D204+1:33558]}{15174@[c6+1:4825, c8+1:2760, c9+1:5345, c10+1:2344, c11+1:6144, c14+1:3853, c15+1:5727];[y1+1:1664, y2+1:1869, y4+1:1717, y5…	{15172@21}{15174@23}	T	0	0	0	15.070285467129212	2.0083454995883443	8.068927703421792	1	2	203.07937	N1	False	0.9813193913915428	(N)	Level1	[5,N1,1.000]	[529,N1,1.000]	{@0[5-0]}	{@5[0,1.000]}{@9[0,0.000]}
D:\GlycoData\CWQ-O\18-DeMucin\Raw\CWQ-O-293-2.raw	12548	59.196446675733334	12540	456.5690946906783	3	1366.6854546713978	Q10469	Homo sapiens OX=9606	Alpha-1,6-mannosyl-glycoprotein 2-beta-N-acetylglucosaminyltransferase	[54 to 65]	GGDHPSVAVGIR	R,R	GGDHPS[O-Glycosylation:N1 on X]VAVGIR	1	1366.684089599	35.40770424909225	0	{12548@[b4+1, b7+1, b8+1];[y1+1, y3+1, y4+1, y5+1, y6+1, y7+1, y8+1];[(M0-203.08)+2];[D126+1, D138+1, D144+1, D168+1, D186+1, D204+1]}{12550@[b4+1];[c5+1, c6+1, c7+1, c8+1, c9+1, c10+1, c11+1];[y1+1, y2+1, y3+1, y4+1, y5+1, y8+1];[zDot1+1, zDot2+1, zDot3+1, zDot4+1, zDot5+1, zDot6+1, zDot7+1, zDot11+1, zDot12+1];[(M0-203.08)+2];[D126+1, D138+1, D144+1, D168+1, D186+1, D204+1]}	{12548@[b4+1:367.13633, b7+1:650.28937, b8+1:721.32135];[y1+1:175.11888, y3+1:345.22433, y4+1:444.29276, y5+1:515.33002, y6+1:614.39844, y7+1:701.42972, y8+1:798.48264];[(M0-203.08)+2:582.80922];[D126+1:126.05501, D138+1:138.05492, D144+1:144.06564, D168+1:168.06546, D186+1:186.07636, D204+1:204.08694]}{12550@[b4+1:367.13678];[c5+1:481.21522, c6+1:771.32728, c7+1:870.39673, c8+1:941.43500, c9+1:1…	{12548@[b4+1:0.00027, b7+1:0.00010, b8+1:-0.00503];[y1+1:-0.00007, y3+1:-0.00015, y4+1:-0.00014, y5+1:0.00001, y6+1:0.00002, y7+1:-0.00073, y8+1:-0.00057];[(M0-203.08)+2:-0.00083];[D126+1:0.00006, D138+1:-0.00003, D144+1:0.00012, D168+1:-0.00006, D186+1:0.00028, D204+1:0.00029]}{12550@[b4+1:0.00072];[c5+1:-0.00016, c6+1:0.00051, c7+1:0.00154, c8+1:0.00270, c9+1:0.00230, c10+1:0.00175, c11+1:0.003…	{12548@[b4+1:0.75, b7+1:0.16, b8+1:-6.98];[y1+1:-0.41, y3+1:-0.42, y4+1:-0.31, y5+1:0.02, y6+1:0.03, y7+1:-1.05, y8+1:-0.71];[(M0-203.08)+2:-0.71];[D126+1:0.49, D138+1:-0.22, D144+1:0.84, D168+1:-0.34, D186+1:1.51, D204+1:1.43]}{12550@[b4+1:1.97];[c5+1:-0.33, c6+1:0.66, c7+1:1.78, c8+1:2.87, c9+1:2.22, c10+1:1.59, c11+1:2.99];[y1+1:0.56, y2+1:1.87, y3+1:1.79, y4+1:4.30, y5+1:1.92, y8+1:-0.24];[zD…	{12548@[b4+1:34907, b7+1:3649, b8+1:4283];[y1+1:14352, y3+1:11132, y4+1:6982, y5+1:9436, y6+1:5114, y7+1:16127, y8+1:119071];[(M0-203.08)+2:327723];[D126+1:63751, D138+1:35469, D144+1:39629, D168+1:12721, D186+1:54924, D204+1:72182]}{12550@[b4+1:4330];[c5+1:9195, c6+1:12839, c7+1:25459, c8+1:12101, c9+1:14053, c10+1:27297, c11+1:29827];[y1+1:1722, y2+1:1337, y3+1:4180, y4+1:2963, y5+1:1780, y8+1:…	{12548@17}{12550@30}	T	0	0	0	15.155282387900204	2.1842312263473813	12.147737011218442	1	1	203.07937	N1	False	0.8066938711525242	(N)	Level1	[6,N1,1.000]	[59,N1,1.000]	{@0[6-0]}	{@6[0,1.000]}
D:\GlycoData\CWQ-O\18-DeMucin\Raw\CWQ-O-293-2.raw	7525	34.70018958373333	7521	839.3775856613521	2	1676.7406183889461	O43493	Homo sapiens OX=9606	Trans-Golgi network integral membrane protein 2	[70 to 83]	SSAEAQTPEDTPNK	K,S	SSAEAQT[O-Glycosylation:N1 on X]PEDTPNK	1	1676.737700866	35.38465757281551	0	{7525@[b2+1, b3+1, b4+1, b5+1, b6+1, b7+1, b11+1];[y2+1, y3+1, y4+1, y5+1, y7+1, y8+1, y9+1, y10+1, y11+1];[(M0-203.08)+1];[D126+1, D138+1, D144+1, D168+1, D186+1, D204+1]}{7527@[b4+1, b5+1, b6+1, b7+1];[c10+1, c13+1];[y3+1, y4+1, y7+1, y8+1, y9+1, y10+1];[zDot9+1, zDot10+1, zDot11+1, zDot13+1, zDot14+1];[(M0-203.08)+2];[D126+1, D138+1, D144+1, D168+1, D186+1, D204+1]}	{7525@[b2+1:175.07098, b3+1:246.10733, b4+1:375.15039, b5+1:446.18820, b6+1:574.24481, b7+1:675.29028, b11+1:1117.46252];[y2+1:261.15552, y3+1:358.20789, y4+1:459.25580, y5+1:574.28644, y7+1:800.37762, y8+1:901.42530, y9+1:1029.48648, y10+1:1100.52021, y11+1:1229.55823];[(M0-203.08)+1:1474.66444];[D126+1:126.05493, D138+1:138.05489, D144+1:144.06540, D168+1:168.06548, D186+1:186.07626, D204+1:204…	{7525@[b2+1:-0.00035, b3+1:-0.00112, b4+1:-0.00065, b5+1:0.00005, b6+1:-0.00192, b7+1:-0.00413, b11+1:-0.00186];[y2+1:-0.00021, y3+1:-0.00061, y4+1:-0.00037, y5+1:0.00332, y7+1:-0.00085, y8+1:-0.00085, y9+1:0.00175, y10+1:-0.00164, y11+1:-0.00621];[(M0-203.08)+1:-0.00117];[D126+1:-0.00001, D138+1:-0.00006, D144+1:-0.00012, D168+1:-0.00004, D186+1:0.00018, D204+1:0.00014]}{7527@[b4+1:0.00082, b5+1…	{7525@[b2+1:-2.01, b3+1:-4.56, b4+1:-1.74, b5+1:0.11, b6+1:-3.35, b7+1:-6.12, b11+1:-1.67];[y2+1:-0.82, y3+1:-1.71, y4+1:-0.82, y5+1:5.79, y7+1:-1.06, y8+1:-0.95, y9+1:1.70, y10+1:-1.49, y11+1:-5.05];[(M0-203.08)+1:-0.79];[D126+1:-0.12, D138+1:-0.44, D144+1:-0.82, D168+1:-0.25, D186+1:0.97, D204+1:0.68]}{7527@[b4+1:2.18, b5+1:1.27, b6+1:4.53, b7+1:2.84];[c10+1:9.84, c13+1:0.17];[y3+1:2.14, y4+1:3…	{7525@[b2+1:622, b3+1:1124, b4+1:3047, b5+1:2851, b6+1:1526, b7+1:3382, b11+1:1455];[y2+1:767, y3+1:7924, y4+1:4767, y5+1:926, y7+1:16754, y8+1:7236, y9+1:2783, y10+1:4692, y11+1:977];[(M0-203.08)+1:49444];[D126+1:11922, D138+1:11222, D144+1:11659, D168+1:4899, D186+1:29713, D204+1:45413]}{7527@[b4+1:996, b5+1:663, b6+1:983, b7+1:2342];[c10+1:794, c13+1:3845];[y3+1:1875, y4+1:1354, y7+1:4869, y8+…	{7525@23}{7527@24}	T	0	0	0	6.063702218126118	2.1314692614655777	12.359937290595504	1	4	203.07937	N1	False	0.9625319694594185	(N)	Level1	[7,N1,0.980]	[76,N1,0.980]	{@0[7-0]}	{@1[0,0.000]}{@2[0,0.000]}{@7[0,0.980]}{@11[0,0.020]}
D:\GlycoData\CWQ-O\18-DeMucin\Raw\CWQ-O-293-2.raw	8288	38.386778073066665	8284	467.2436218261719	3	1398.7090360778786	Q8IUX7	Homo sapiens OX=9606	Adipocyte enhancer-binding protein 1	[108 to 118]	ESLEGSPRPPK	K,K	ESLEGS[O-Glycosylation:N1 on X]PRPPK	1	1398.699070958	35.18380262592866	0	{8288@[b2+1, b3+1, b4+1, b10+1];[y1+1, y2+1, y3+1, y4+1, y5+1, y6+1, y7+2, y8+1, y9+2, y10+2];[(M0-203.08)+2];[D126+1, D138+1, D144+1, D168+1, D186+1, D204+1]}{8289@[b2+1, b7+1];[c1+1, c3+1, c4+1, c5+1, c7+1, c10+1];[y1+1, y5+1, y7+1, y8+1, y9+1];[zDot4+1, zDot6+1, zDot7+1, zDot8+1, zDot10+2, zDot11+2];[(M0-203.08)+2];[D126+1, D138+1, D144+1, D168+1, D186+1, D204+1]}	{8288@[b2+1:217.08191, b3+1:330.16531, b4+1:459.20886, b10+1:1050.53552];[y1+1:147.11275, y2+1:244.16531, y3+1:341.21836, y4+1:497.32104, y5+1:594.37162, y6+1:681.40364, y7+2:369.71658, y8+1:867.46661, y9+2:490.77984, y10+2:534.29710];[(M0-203.08)+2:598.81666];[D126+1:126.05505, D138+1:138.05521, D144+1:144.06546, D168+1:168.06580, D186+1:186.07636, D204+1:204.08690]}{8289@[b2+1:217.08212, b7+1:7…	{8288@[b2+1:0.00001, b3+1:-0.00065, b4+1:0.00031, b10+1:0.01407];[y1+1:-0.00006, y2+1:-0.00025, y3+1:0.00002, y4+1:0.00160, y5+1:-0.00058, y6+1:-0.00059, y7+2:0.00018, y8+1:-0.00168, y9+2:0.00005, y10+2:0.00254];[(M0-203.08)+2:-0.00093];[D126+1:0.00010, D138+1:0.00026, D144+1:-0.00006, D168+1:0.00029, D186+1:0.00028, D204+1:0.00025]}{8289@[b2+1:0.00022, b7+1:-0.00976];[c1+1:0.00078, c3+1:0.00091,…	{8288@[b2+1:0.05, b3+1:-1.97, b4+1:0.67, b10+1:13.41];[y1+1:-0.39, y2+1:-1.05, y3+1:0.07, y4+1:3.23, y5+1:-0.99, y6+1:-0.87, y7+2:0.25, y8+1:-1.94, y9+2:0.06, y10+2:2.38];[(M0-203.08)+2:-0.78];[D126+1:0.82, D138+1:1.90, D144+1:-0.39, D168+1:1.72, D186+1:1.51, D204+1:1.24]}{8289@[b2+1:1.04, b7+1:-13.95];[c1+1:5.31, c3+1:2.63, c4+1:2.77, c5+1:0.96, c7+1:1.48, c10+1:-1.67];[y1+1:0.76, y5+1:0.08, y7+…	{8288@[b2+1:4299, b3+1:1098, b4+1:2001, b10+1:739];[y1+1:3524, y2+1:1776, y3+1:5898, y4+1:817, y5+1:12340, y6+1:4574, y7+2:1817, y8+1:12707, y9+2:1837, y10+2:1085];[(M0-203.08)+2:27547];[D126+1:21733, D138+1:20028, D144+1:20909, D168+1:6125, D186+1:25050, D204+1:27440]}{8289@[b2+1:981, b7+1:736];[c1+1:355, c3+1:927, c4+1:990, c5+1:4510, c7+1:6586, c10+1:2148];[y1+1:983, y5+1:2272, y7+1:2270, y8+1…	{8288@21}{8289@26}	T	0	0	0	11.085108858416541	2.050555218713505	12.177628436325646	1	2	203.07937	N1	False	1.0181565651564781	(N)	Level1	[6,N1,1.000]	[113,N1,1.000]	{@0[6-0]}	{@2[0,0.000]}{@6[0,1.000]}
D:\GlycoData\CWQ-O\18-DeMucin\Raw\CWQ-O-293-2.raw	13513	63.714141705066666	13502	567.9593370273074	3	1700.856181681285	Q9HC07	Homo sapiens OX=9606	Transmembrane protein 165	[71 to 82]	IFTPAAPVHTNK	K,E	IFT[O-Glycosylation:N1 on X]PAAPVHT[O-Glycosylation:N1 on X]NK	2	1700.862111014	35.14514715116969	1	{13513@[b2+1, b3+1, b9+1, b10+1];[y1+1, y2+1, y3+1, y4+1, y6+1, y7+1, y8+1, y9+2, y10+1, y11+1];[(M0-203.08)+2];[D126+1, D138+1, D144+1, D168+1, D186+1, D204+1]}{13515@[b2+1, b3+1, b10+1];[c4+1, c5+1, c6+1, c8+1, c9+1, c10+1, c11+2];[y1+1, y2+1, y3+1, y10+1];[zDot4+1, zDot7+1, zDot8+1, zDot11+1, zDot12+1];[(M0-203.08)+1];[D126+1, D138+1, D144+1, D168+1, D186+1, D204+1]}	{13513@[b2+1:261.15959, b3+1:362.20640, b9+1:934.51331, b10+1:1035.55591];[y1+1:147.11285, y2+1:261.15959, y3+1:362.20640, y4+1:499.26151, y6+1:695.37750, y7+1:766.41748, y8+1:837.45667, y9+2:467.75826, y10+1:1035.55591, y11+1:1182.62549];[(M0-203.08)+2:749.89822];[D126+1:126.05515, D138+1:138.05495, D144+1:144.06570, D168+1:168.06580, D186+1:186.07638, D204+1:204.08653]}{13515@[b2+1:261.15994, b…	{13513@[b2+1:-0.00016, b3+1:-0.00103, b9+1:-0.00121, b10+1:-0.00628];[y1+1:0.00005, y2+1:0.00386, y3+1:0.00299, y4+1:-0.00082, y6+1:-0.00600, y7+1:-0.00313, y8+1:-0.00106, y9+2:-0.00126, y10+1:-0.00226, y11+1:-0.00110];[(M0-203.08)+2:-0.00085];[D126+1:0.00021, D138+1:0.00000, D144+1:0.00019, D168+1:0.00028, D186+1:0.00030, D204+1:-0.00011]}{13515@[b2+1:0.00019, b3+1:0.00019, b10+1:-0.00445];[c4+1…	{13513@[b2+1:-0.62, b3+1:-2.86, b9+1:-1.29, b10+1:-6.07];[y1+1:0.34, y2+1:14.84, y3+1:8.28, y4+1:-1.64, y6+1:-8.64, y7+1:-4.09, y8+1:-1.27, y9+2:-1.34, y10+1:-2.19, y11+1:-0.93];[(M0-203.08)+2:-0.57];[D126+1:1.65, D138+1:0.00, D144+1:1.32, D168+1:1.68, D186+1:1.63, D204+1:-0.56]}{13515@[b2+1:0.72, b3+1:0.52, b10+1:-4.30];[c4+1:5.00, c5+1:1.55, c6+1:2.49, c8+1:1.98, c9+1:-2.11, c10+1:2.98, c11+2:3…	{13513@[b2+1:13098, b3+1:6800, b9+1:11999, b10+1:4017];[y1+1:4073, y2+1:13098, y3+1:6800, y4+1:3066, y6+1:10070, y7+1:3497, y8+1:2386, y9+2:6756, y10+1:4017, y11+1:819];[(M0-203.08)+2:53262];[D126+1:26404, D138+1:21038, D144+1:21739, D168+1:7891, D186+1:41505, D204+1:53577]}{13515@[b2+1:1583, b3+1:2321, b10+1:642];[c4+1:1326, c5+1:19697, c6+1:615, c8+1:6697, c9+1:3667, c10+1:4268, c11+2:4903];[y1…	{13513@21}{13515@26}	T	0	0	0	12.083776166976607	2.03245692037983	12.132823743957504	2	2	406.15874	N2	False	0.9191391827347467	(N),(N)	Level1	[3,N1,1.000][10,N1,1.000]	[73,N1,1.000][80,N1,1.000]	{@2[3-0,10-0]}	{@3[0,1.000]}{@10[0,1.000]}
D:\GlycoData\CWQ-O\18-DeMucin\Raw\CWQ-O-293-2.raw	24312	115.33652538373333	24304	896.4747823995102	2	1790.9350118652624	P51610	Homo sapiens OX=9606	Host cell factor 1	[579 to 594]	TMAVTPGTTTLPATVK	K,V	T[O-Glycosylation:N1 on X]MAVTPGTTTLPATVK	1	1790.9335644	35.14390170083222	0	{24312@[b1+1, b2+1, b3+1, b4+1, b5+1];[y1+1, y3+1, y5+1, y6+1, y7+1, y8+1, y10+1, y11+1, y12+1, y13+1, y14+1];[(M0-203.08)+1];[D126+1, D138+1, D144+1, D168+1, D186+1, D204+1]}{24314@[b4+1, b5+1];[c12+1, c13+1, c14+1, c15+1];[y9+1, y11+1, y12+1];[zDot6+1, zDot8+1, zDot9+1, zDot10+1, zDot12+1, zDot14+1, zDot15+1, zDot16+1];[(M0-203.08)+1];[D126+1, D186+1, D204+1]}	{24312@[b1+1:102.05476, b2+1:233.09545, b3+1:304.13193, b4+1:403.20001, b5+1:504.24808];[y1+1:147.11272, y3+1:347.22931, y5+1:515.31891, y6+1:628.40399, y7+1:729.45135, y8+1:830.49921, y10+1:988.56897, y11+1:1085.61872, y12+1:1186.66602, y13+1:1285.73843, y14+1:1356.77537];[(M0-203.08)+1:1588.86033];[D126+1:126.05514, D138+1:138.05518, D144+1:144.06540, D168+1:168.06563, D186+1:186.07608, D204+1:…	{24312@[b1+1:-0.00019, b2+1:0.00001, b3+1:-0.00062, b4+1:-0.00096, b5+1:-0.00056];[y1+1:-0.00009, y3+1:0.00041, y5+1:0.00013, y6+1:0.00115, y7+1:0.00084, y8+1:0.00101, y10+1:0.00163, y11+1:-0.00138, y12+1:-0.00176, y13+1:0.00224, y14+1:0.00206];[(M0-203.08)+1:-0.00114];[D126+1:0.00019, D138+1:0.00024, D144+1:-0.00012, D168+1:0.00011, D186+1:0.00000, D204+1:0.00023]}{24314@[b4+1:0.00002, b5+1:0.00…	{24312@[b1+1:-1.89, b2+1:0.05, b3+1:-2.06, b4+1:-2.39, b5+1:-1.12];[y1+1:-0.60, y3+1:1.19, y5+1:0.26, y6+1:1.84, y7+1:1.15, y8+1:1.22, y10+1:1.65, y11+1:-1.28, y12+1:-1.49, y13+1:1.74, y14+1:1.52];[(M0-203.08)+1:-0.72];[D126+1:1.55, D138+1:1.73, D144+1:-0.82, D168+1:0.67, D186+1:0.02, D204+1:1.13]}{24314@[b4+1:0.05, b5+1:4.63];[c12+1:0.85, c13+1:-6.46, c14+1:7.80, c15+1:1.04];[y9+1:5.60, y11+1:4.…	{24312@[b1+1:1123, b2+1:9908, b3+1:14453, b4+1:5460, b5+1:7107];[y1+1:1364, y3+1:1558, y5+1:16563, y6+1:1206, y7+1:1985, y8+1:2037, y10+1:1617, y11+1:26114, y12+1:9195, y13+1:1579, y14+1:2175];[(M0-203.08)+1:14043];[D126+1:17053, D138+1:12537, D144+1:3715, D168+1:4214, D186+1:8375, D204+1:24890]}{24314@[b4+1:785, b5+1:1526];[c12+1:2701, c13+1:974, c14+1:927, c15+1:2241];[y9+1:738, y11+1:1776, y12…	{24312@23}{24314@21}	T	0	0	0	11.046968718387719	2.0156394048814255	9.061380248523857	1	6	203.07937	N1	False	3.7027962154140974	(N)	Level1	[1,N1,1.000]	[579,N1,1.000]	{@0[1-0]}	{@1[0,1.000]}{@5[0,0.000]}{@8[0,0.000]}{@9[0,0.000]}{@10[0,0.000]}{@14[0,0.000]}
D:\GlycoData\CWQ-O\18-DeMucin\Raw\CWQ-O-293-3.raw	22684	105.85972693413333	22672	1166.1852154941935	3	3495.533817081943	Q9BS26	Homo sapiens OX=9606	Endoplasmic reticulum resident protein 44	[359 to 389]	EFHHGPDPTDTAPGEQAQDVASSPPESSFQK	R,L	EFHHGPDPTDTAPGEQAQDVASSPPESS[O-Glycosylation:N1 on X]FQK	1	3495.533862617	35.13466916980917	0	{22684@[b3+1, b4+1, b7+1, b9+1, b10+1, b12+1, b19+2];[y1+1, y2+1, y3+1, y4+1, y5+1, y6+1, y7+1, y8+1, y9+1, y10+1, y11+1, y12+1, y13+1, y22+2];[(M0-203.08)+2];[D126+1, D138+1, D144+1, D168+1, D186+1, D204+1]}{22686@[b7+1, b9+1];[y5+1, y8+1, y9+1, y10+1, y11+1, y12+1, y13+1, y16+1, y19+2];[zDot9+1];[(M0-203.08)+3];[D144+1, D186+1, D204+1]}	{22684@[b3+1:414.17612, b4+1:551.23621, b7+1:820.33252, b9+1:1018.43823, b10+1:1133.46851, b12+1:1305.54739, b19+2:1015.93143];[y1+1:147.11243, y2+1:275.17105, y3+1:422.24084, y4+1:509.27164, y5+1:596.30389, y6+1:725.34991, y7+1:822.39844, y8+1:919.45117, y9+1:1006.48302, y10+1:1093.51218, y11+1:1164.55579, y12+1:1263.62008, y13+1:1378.64537, y22+2:1138.53621];[(M0-203.08)+2:1647.23335];[D126+1:1…	{22684@[b3+1:-0.00108, b4+1:0.00010, b7+1:-0.00476, b9+1:0.00051, b10+1:0.00384, b12+1:-0.00206, b19+2:0.00809];[y1+1:-0.00038, y2+1:-0.00033, y3+1:0.00105, y4+1:-0.00019, y5+1:0.00004, y6+1:0.00347, y7+1:-0.00077, y8+1:-0.00080, y9+1:-0.00098, y10+1:-0.00385, y11+1:0.00264, y12+1:-0.00147, y13+1:-0.00313, y22+2:0.03382];[(M0-203.08)+2:-0.00235];[D126+1:-0.00003, D138+1:0.00003, D144+1:-0.00004, …	{22684@[b3+1:-2.61, b4+1:0.18, b7+1:-5.81, b9+1:0.50, b10+1:3.39, b12+1:-1.58, b19+2:3.99];[y1+1:-2.58, y2+1:-1.21, y3+1:2.49, y4+1:-0.37, y5+1:0.07, y6+1:4.79, y7+1:-0.94, y8+1:-0.87, y9+1:-0.97, y10+1:-3.53, y11+1:2.27, y12+1:-1.17, y13+1:-2.28, y22+2:14.87];[(M0-203.08)+2:-0.71];[D126+1:-0.24, D138+1:0.23, D144+1:-0.29, D168+1:-2.35, D186+1:-0.64, D204+1:-0.03]}{22686@[b7+1:-3.27, b9+1:7.10];[…	{22684@[b3+1:1480, b4+1:1898, b7+1:6783, b9+1:2644, b10+1:1922, b12+1:2244, b19+2:2319];[y1+1:2194, y2+1:1380, y3+1:1174, y4+1:1573, y5+1:2554, y6+1:1162, y7+1:1706, y8+1:19062, y9+1:5490, y10+1:5362, y11+1:17884, y12+1:1135, y13+1:2109, y22+2:4057];[(M0-203.08)+2:3392];[D126+1:6477, D138+1:5840, D144+1:6677, D168+1:2159, D186+1:9683, D204+1:10769]}{22686@[b7+1:5565, b9+1:2430];[y5+1:1623, y8+1:1…	{22684@28}{22686@16}	T	0	0	0	1.001169142591984	2.0221675417274554	9.04732432210724	1	6	203.07937	N1	False	0.8746679046221416	(N)	Level3			{@0[28-0]}{@0[27-0]}{@0[23-0]}
D:\GlycoData\CWQ-O\18-DeMucin\Raw\CWQ-O-293-3.raw	24745	114.89662378933333	24727	824.4231567382812	3	2470.2476408142065	A5YKK6	Homo sapiens OX=9606	CCR4-NOT transcription complex subunit 1	[1030 to 1050]	APLAGQVSTMVTTSTTTTVAK	K,T	APLAGQVSTMVTTSTTT[O-Glycosylation:N1 on X]T[O-Glycosylation:N1 on X]VAK	2	2470.236011034	35.11494095905075	0	{24745@[b2+1, b3+1, b4+1, b5+1, b6+1, b7+1, b8+1, b9+1, b10+1, b11+1];[y1+1, y2+1, y3+1, y4+1, y5+1, y6+1, y8+1, y9+1, y10+1, y11+1, y12+1, y13+1, y14+1, y15+1];[(M0-203.08)+2];[D126+1, D138+1, D144+1, D168+1, D186+1, D204+1]}{24747@[b6+1, b7+1, b9+1, b10+1, b11+1];[c5+1];[y1+1, y10+1, y14+1];[(M0-203.08)+2];[D126+1, D138+1, D144+1, D168+1, D186+1, D204+1]}	{24745@[b2+1:169.09735, b3+1:282.18158, b4+1:353.21878, b5+1:410.24051, b6+1:538.29925, b7+1:637.36842, b8+1:724.40253, b9+1:825.44434, b10+1:956.49396, b11+1:1055.56995];[y1+1:147.11305, y2+1:218.15009, y3+1:317.21915, y4+1:418.26736, y5+1:519.31439, y6+1:620.36584, y8+1:808.44580, y9+1:909.49414, y10+1:1010.53939, y11+1:1109.60282, y12+1:1240.64148, y13+1:1341.70703, y14+1:1428.72762, y15+1:152…	{24745@[b2+1:0.00020, b3+1:0.00036, b4+1:0.00045, b5+1:0.00071, b6+1:0.00088, b7+1:0.00164, b8+1:0.00371, b9+1:-0.00216, b10+1:0.00698, b11+1:0.01455];[y1+1:0.00025, y2+1:0.00017, y3+1:0.00081, y4+1:0.00135, y5+1:0.00070, y6+1:0.00448, y8+1:0.00473, y9+1:0.00539, y10+1:0.00296, y11+1:-0.00203, y12+1:-0.00385, y13+1:0.01402, y14+1:0.00258, y15+1:0.01050];[(M0-203.08)+2:0.00271];[D126+1:0.00038, D1…	{24745@[b2+1:1.17, b3+1:1.29, b4+1:1.27, b5+1:1.74, b6+1:1.64, b7+1:2.57, b8+1:5.13, b9+1:-2.62, b10+1:7.30, b11+1:13.80];[y1+1:1.70, y2+1:0.77, y3+1:2.58, y4+1:3.25, y5+1:1.36, y6+1:7.23, y8+1:5.85, y9+1:5.93, y10+1:2.93, y11+1:-1.83, y12+1:-3.11, y13+1:10.46, y14+1:1.81, y15+1:6.88];[(M0-203.08)+2:1.19];[D126+1:3.05, D138+1:3.40, D144+1:1.63, D168+1:3.23, D186+1:2.99, D204+1:1.39]}{24747@[b6+1:…	{24745@[b2+1:14876, b3+1:22348, b4+1:12119, b5+1:6091, b6+1:17279, b7+1:18890, b8+1:3940, b9+1:22017, b10+1:4113, b11+1:5322];[y1+1:20410, y2+1:10391, y3+1:6161, y4+1:5828, y5+1:4374, y6+1:4789, y8+1:7175, y9+1:5590, y10+1:12381, y11+1:9460, y12+1:5219, y13+1:3653, y14+1:11625, y15+1:5012];[(M0-203.08)+2:56884];[D126+1:126197, D138+1:145439, D144+1:30312, D168+1:57883, D186+1:77131, D204+1:348578…	{24745@31}{24747@16}	T	0	0	0	1.0009822228123948	2.0327389646472342	12.31422567212587	2	9	406.15874	N2	False	5.211348703180428	(N),(N)	Level3			{@2[17-0,18-0]}{@2[16-0,18-0]}{@2[15-0,18-0]}{@2[14-0,18-0]}{@2[13-0,18-0]}{@2[12-0,18-0]}{@2[9-0,18-0]}{@2[8-0,18-0]}{@2[16-0,17-0]}{@2[15-0,17-0]}... In Total:36 Paths
D:\GlycoData\CWQ-O\18-DeMucin\Raw\CWQ-O-293-1.raw	17150	84.28794034133333	17137	506.2464447688268	4	2020.9566732077913	Q9UBV2	Homo sapiens OX=9606	Protein sel-1 homolog 1	[37 to 53]	TTLTSDESVKDHTTAGR	K,V	TTLTSDESVKDHTT[O-Glycosylation:N1 on X]AGR	1	2020.954904273	35.06530150971595	2	{17150@[b2+1, b3+1];[y1+1, y3+1, y4+1, y6+1, y7+1, y8+1, y10+2, y13+2, y14+2, y15+3];[D126+1, D138+1, D144+1, D168+1, D186+1, D204+1]}{17152@[b2+1, b4+1, b10+1];[c5+1, c6+1, c7+1, c8+1, c9+1, c10+1, c11+1, c12+2, c13+2, c14+1, c15+1, c16+1];[y1+1];[zDot1+1, zDot3+1, zDot5+1, zDot7+1, zDot11+2, zDot13+2, zDot15+1];[D186+1, D204+1]}	{17150@[b2+1:203.10309, b3+1:316.18619];[y1+1:175.11914, y3+1:303.17850, y4+1:404.22696, y6+1:642.33130, y7+1:757.35999, y8+1:885.45734, y10+2:536.28245, y13+2:701.83268, y14+2:752.35681, y15+3:539.60157];[D126+1:126.05524, D138+1:138.05546, D144+1:144.06581, D168+1:168.06586, D186+1:186.07668, D204+1:204.08733]}{17152@[b2+1:203.10344, b4+1:417.23480, b10+1:1062.52117];[c5+1:521.29633, c6+1:636.3…	{17150@[b2+1:0.00045, b3+1:-0.00051];[y1+1:0.00019, y3+1:0.00097, y4+1:0.00175, y6+1:-0.00050, y7+1:0.00125, y8+1:0.00363, y10+2:0.00348, y13+2:0.00238, y14+2:0.00296, y15+3:0.00270];[D126+1:0.00030, D138+1:0.00051, D144+1:0.00029, D168+1:0.00034, D186+1:0.00060, D204+1:0.00069]}{17152@[b2+1:0.00081, b4+1:0.00043, b10+1:-0.01018];[c5+1:0.00337, c6+1:0.00170, c7+1:0.00202, c8+1:0.00105, c9+1:0.000…	{17150@[b2+1:2.25, b3+1:-1.62];[y1+1:1.08, y3+1:3.20, y4+1:4.34, y6+1:-0.78, y7+1:1.65, y8+1:4.11, y10+2:3.25, y13+2:1.70, y14+2:1.97, y15+3:1.67];[D126+1:2.38, D138+1:3.74, D144+1:2.06, D168+1:2.04, D186+1:3.24, D204+1:3.38]}{17152@[b2+1:3.99, b4+1:1.02, b10+1:-9.59];[c5+1:6.48, c6+1:2.67, c7+1:2.64, c8+1:1.23, c9+1:0.99, c10+1:2.97, c11+1:2.43, c12+2:0.53, c13+2:-4.04, c14+1:4.29, c15+1:12.84, …	{17150@[b2+1:44253, b3+1:4747];[y1+1:21053, y3+1:3889, y4+1:6302, y6+1:16951, y7+1:11889, y8+1:8500, y10+2:4361, y13+2:22083, y14+2:25938, y15+3:8704];[D126+1:52658, D138+1:44969, D144+1:44748, D168+1:15877, D186+1:63010, D204+1:76127]}{17152@[b2+1:1670, b4+1:1991, b10+1:80244];[c5+1:3526, c6+1:11683, c7+1:8986, c8+1:3371, c9+1:8359, c10+1:6513, c11+1:4988, c12+2:10307, c13+2:3130, c14+1:2483, c1…	{17150@18}{17152@25}	T	0	0	0	19.030419100565673	0	8.042113831772213	1	7	203.07937	N1	False	1.0716498364113147	(N)	Level1	[14,N1,0.973]	[50,N1,0.973]	{@0[14-0]}	{@1[0,0.000]}{@2[0,0.000]}{@4[0,0.000]}{@5[0,0.000]}{@8[0,0.000]}{@13[0,0.027]}{@14[0,0.973]}
D:\GlycoData\CWQ-O\18-DeMucin\Raw\CWQ-O-293-2.raw	24499	116.2248202184	24487	793.6961067641057	3	2378.0664908916797	P11021	Homo sapiens OX=9606	Endoplasmic reticulum chaperone BiP	[634 to 654]	LYGSAGPPPTGEEDTAEKDEL	K,-	LYGSAGPPPT[O-Glycosylation:N1 on X]GEEDTAEKDEL	1	2378.064908218	35.052234182459614	2	{24499@[b2+1, b3+1, b4+1, b5+1, b6+1, b7+1, b10+1, b20+2];[y1+1, y4+1, y6+1, y7+1, y8+1, y13+1, y14+1, y15+1, y16+1, y20+2];[(M0-203.08)+2];[D126+1, D138+1, D144+1, D168+1, D186+1, D204+1]}{24501@[c3+1, c10+1, c11+1, c12+1, c13+1, c14+1, c17+1, c20+2];[y8+1, y10+1, y14+1];[zDot4+1, zDot5+1, zDot8+1, zDot9+1, zDot10+1];[D186+1, D204+1]}	{24499@[b2+1:277.15500, b3+1:334.17685, b4+1:421.20877, b5+1:492.24628, b6+1:549.26678, b7+1:646.32745, b10+1:941.46234, b20+2:1022.94963];[y1+1:132.10190, y4+1:504.26770, y6+1:704.34662, y7+1:805.38306, y8+1:920.43060, y13+1:1433.62012, y14+1:1530.68457, y15+1:1627.72898, y16+1:1684.74426, y20+2:1031.94252];[(M0-203.08)+2:1088.49941];[D126+1:126.05497, D138+1:138.05495, D144+1:144.06549, D168+1:…	{24499@[b2+1:0.00033, b3+1:0.00072, b4+1:0.00061, b5+1:0.00100, b6+1:0.00005, b7+1:0.00795, b10+1:-0.01037, b20+2:-0.00620];[y1+1:-0.00001, y4+1:0.00130, y6+1:0.00051, y7+1:-0.01073, y8+1:0.00987, y13+1:-0.00771, y14+1:0.00398, y15+1:-0.00437, y16+1:-0.01055, y20+2:-0.03098];[(M0-203.08)+2:-0.00128];[D126+1:0.00002, D138+1:0.00000, D144+1:-0.00003, D168+1:-0.00007, D186+1:0.00006, D204+1:0.00001]…	{24499@[b2+1:1.19, b3+1:2.15, b4+1:1.45, b5+1:2.04, b6+1:0.08, b7+1:12.32, b10+1:-11.02, b20+2:-3.03];[y1+1:-0.05, y4+1:2.58, y6+1:0.72, y7+1:-13.34, y8+1:10.74, y13+1:-5.38, y14+1:2.60, y15+1:-2.68, y16+1:-6.27, y20+2:-15.03];[(M0-203.08)+2:-0.59];[D126+1:0.19, D138+1:0.00, D144+1:-0.18, D168+1:-0.43, D186+1:0.35, D204+1:0.04]}{24501@[c3+1:5.80, c10+1:-13.05, c11+1:-4.41, c12+1:4.45, c13+1:-0.98…	{24499@[b2+1:1693, b3+1:1198, b4+1:834, b5+1:969, b6+1:1415, b7+1:1145, b10+1:1933, b20+2:1135];[y1+1:1088, y4+1:1172, y6+1:1616, y7+1:1509, y8+1:1394, y13+1:1038, y14+1:1830, y15+1:1666, y16+1:1649, y20+2:2491];[(M0-203.08)+2:37608];[D126+1:10285, D138+1:5503, D144+1:6576, D168+1:2787, D186+1:16767, D204+1:28712]}{24501@[c3+1:1290, c10+1:1483, c11+1:1679, c12+1:1703, c13+1:1029, c14+1:1664, c17+…	{24499@25}{24501@18}	T	0	0	0	13.023172314469633	1.017249364733483	8.03994361677092	1	3	203.07937	N1	False	0.8369013523939222	(N)	Level3			{@0[10-0]}{@0[4-0]}
D:\GlycoData\CWQ-O\18-DeMucin\Raw\CWQ-O-293-2.raw	17401	82.00791078666666	17398	834.4161856420668	2	1666.8178183503755	Q99808	Homo sapiens OX=9606	Equilibrative nucleoside transporter 1	[59 to 73]	DAQASAAPAAPLPER	K,N	DAQAS[O-Glycosylation:N1 on X]AAPAAPLPER	1	1666.81622597	34.480193468483016	0	{17401@[b2+1, b3+1, b4+1, b5+1, b6+1, b7+1, b9+1, b10+1, b12+1];[y1+1, y3+1, y5+1, y6+1, y8+1, y9+1, y10+1, y11+1, y12+1, y14+1];[(M0-203.08)+1];[D126+1, D138+1, D144+1, D168+1, D186+1, D204+1]}{17402@[b7+1];[y5+1, y6+1, y8+1, y9+1, y10+1];[zDot6+1, zDot9+1, zDot10+1, zDot11+1, zDot12+1, zDot14+1, zDot15+1];[(M0-203.08)+1];[D126+1, D186+1, D204+1]}	{17401@[b2+1:187.07184, b3+1:315.12920, b4+1:386.16626, b5+1:473.19785, b6+1:544.23538, b7+1:615.27274, b9+1:783.36218, b10+1:854.39959, b12+1:1064.53406];[y1+1:175.11887, y3+1:401.21423, y5+1:611.35016, y6+1:682.38814, y8+1:850.47713, y9+1:921.51462, y10+1:992.55135, y11+1:1079.58161, y12+1:1150.61768, y14+1:1349.71519];[(M0-203.08)+1:1464.74237];[D126+1:126.05503, D138+1:138.05487, D144+1:144.0…	{17401@[b2+1:0.00051, b3+1:-0.00071, b4+1:-0.00076, b5+1:-0.00121, b6+1:-0.00079, b7+1:-0.00054, b9+1:-0.00098, b10+1:-0.00069, b12+1:-0.00304];[y1+1:-0.00009, y3+1:-0.00008, y5+1:-0.00098, y6+1:-0.00011, y8+1:-0.00100, y9+1:-0.00062, y10+1:-0.00100, y11+1:-0.00278, y12+1:-0.00382, y14+1:-0.00200];[(M0-203.08)+1:-0.00176];[D126+1:0.00008, D138+1:-0.00008, D144+1:-0.00009, D168+1:-0.00006, D186+1:…	{17401@[b2+1:2.71, b3+1:-2.27, b4+1:-1.99, b5+1:-2.56, b6+1:-1.45, b7+1:-0.87, b9+1:-1.25, b10+1:-0.80, b12+1:-2.86];[y1+1:-0.50, y3+1:-0.20, y5+1:-1.60, y6+1:-0.16, y8+1:-1.17, y9+1:-0.68, y10+1:-1.01, y11+1:-2.57, y12+1:-3.32, y14+1:-1.48];[(M0-203.08)+1:-1.20];[D126+1:0.67, D138+1:-0.55, D144+1:-0.61, D168+1:-0.34, D186+1:-1.75, D204+1:0.83]}{17402@[b7+1:1.45];[y5+1:-1.00, y6+1:5.63, y8+1:5.13…	{17401@[b2+1:3781, b3+1:10111, b4+1:8192, b5+1:4236, b6+1:8187, b7+1:23607, b9+1:2599, b10+1:6784, b12+1:3097];[y1+1:3865, y3+1:11238, y5+1:15020, y6+1:6272, y8+1:67436, y9+1:17294, y10+1:10803, y11+1:11293, y12+1:7272, y14+1:3615];[(M0-203.08)+1:127385];[D126+1:27722, D138+1:17205, D144+1:20428, D168+1:8176, D186+1:46027, D204+1:98018]}{17402@[b7+1:2062];[y5+1:1537, y6+1:962, y8+1:3223, y9+1:885…	{17401@26}{17402@17}	T	0	0	0	6.192591935916861	2.143175141151282	9.237163245465847	1	1	203.07937	N1	False	0.842244905120231	(N)	Level1	[5,N1,1.000]	[63,N1,1.000]	{@0[5-0]}	{@5[0,1.000]}
D:\GlycoData\CWQ-O\18-DeMucin\Raw\CWQ-O-293-2.raw	17693	83.41326890453334	17688	834.415988554581	2	1666.8174241754039	Q99808	Homo sapiens OX=9606	Equilibrative nucleoside transporter 1	[59 to 73]	DAQASAAPAAPLPER	K,N	DAQAS[O-Glycosylation:N1 on X]AAPAAPLPER	1	1666.81622597	34.297402908403264	0	{17693@[b2+1, b3+1, b4+1, b5+1, b6+1, b7+1, b9+1, b10+1, b12+1];[y1+1, y3+1, y5+1, y6+1, y7+1, y8+1, y9+1, y10+1, y11+1, y12+1, y14+1];[(M0-203.08)+1];[D126+1, D138+1, D144+1, D168+1, D186+1, D204+1]}{17695@[b7+1];[y5+1, y6+1, y8+1, y9+1, y11+1];[zDot9+1, zDot10+1, zDot11+1, zDot12+1, zDot14+1, zDot15+1];[(M0-203.08)+1];[D186+1, D204+1]}	{17693@[b2+1:187.07104, b3+1:315.12930, b4+1:386.16690, b5+1:473.19794, b6+1:544.23431, b7+1:615.27277, b9+1:783.36755, b10+1:854.39638, b12+1:1064.53186];[y1+1:175.11873, y3+1:401.21429, y5+1:611.35026, y6+1:682.38959, y7+1:753.42310, y8+1:850.47711, y9+1:921.51212, y10+1:992.54694, y11+1:1079.58353, y12+1:1150.61835, y14+1:1349.71452];[(M0-203.08)+1:1464.74267];[D126+1:126.05499, D138+1:138.054…	{17693@[b2+1:-0.00029, b3+1:-0.00061, b4+1:-0.00012, b5+1:-0.00112, b6+1:-0.00185, b7+1:-0.00051, b9+1:0.00440, b10+1:-0.00389, b12+1:-0.00524];[y1+1:-0.00022, y3+1:-0.00002, y5+1:-0.00088, y6+1:0.00134, y7+1:-0.00227, y8+1:-0.00102, y9+1:-0.00313, y10+1:-0.00542, y11+1:-0.00086, y12+1:-0.00315, y14+1:-0.00267];[(M0-203.08)+1:-0.00146];[D126+1:0.00005, D138+1:-0.00014, D144+1:-0.00006, D168+1:-0.…	{17693@[b2+1:-1.55, b3+1:-1.93, b4+1:-0.32, b5+1:-2.36, b6+1:-3.41, b7+1:-0.84, b9+1:5.62, b10+1:-4.56, b12+1:-4.93];[y1+1:-1.28, y3+1:-0.05, y5+1:-1.44, y6+1:1.96, y7+1:-3.02, y8+1:-1.20, y9+1:-3.40, y10+1:-5.47, y11+1:-0.79, y12+1:-2.74, y14+1:-1.98];[(M0-203.08)+1:-1.00];[D126+1:0.36, D138+1:-1.00, D144+1:-0.39, D168+1:-1.52, D186+1:1.14, D204+1:0.15]}{17695@[b7+1:-0.94];[y5+1:7.40, y6+1:1.07,…	{17693@[b2+1:1353, b3+1:5046, b4+1:4223, b5+1:1796, b6+1:4104, b7+1:12014, b9+1:1666, b10+1:2931, b12+1:1249];[y1+1:2170, y3+1:5496, y5+1:8234, y6+1:3400, y7+1:1062, y8+1:35485, y9+1:9656, y10+1:5194, y11+1:6443, y12+1:3586, y14+1:2887];[(M0-203.08)+1:68286];[D126+1:16278, D138+1:9785, D144+1:11170, D168+1:5511, D186+1:27455, D204+1:58535]}{17695@[b7+1:893];[y5+1:605, y6+1:656, y8+1:2561, y9+1:94…	{17693@27}{17695@15}	T	0	0	0	5.105346396686048	2.0922504018304044	8.15459690355102	1	1	203.07937	N1	False	0.876009386391865	(N)	Level1	[5,N1,1.000]	[63,N1,1.000]	{@0[5-0]}	{@5[0,1.000]}
D:\GlycoData\CWQ-O\18-DeMucin\Raw\CWQ-O-293-2.raw	34520	163.1654564488	34512	969.986287127225	2	1937.9580213206918	Q9Y4L1	Homo sapiens OX=9606	Hypoxia up-regulated protein 1	[577 to 594]	LGNTISSLFGGGTTPDAK	K,E	LGNTISSLFGGGTT[O-Glycosylation:N1 on X]PDAK	1	1937.958198749	34.281534240877626	0	{34520@[b2+1, b3+1, b4+1, b5+1, b8+1, b9+1];[y1+1, y2+1, y3+1, y4+1, y5+1, y6+1, y7+1, y8+1, y9+1, y10+1, y11+1, y12+1, y13+1, y14+1];[(M0-203.08)+1];[D126+1, D138+1, D144+1, D168+1, D186+1, D204+1]}{34522@[b16+1];[c15+1, c16+1, c17+1];[y17+1];[zDot11+1, zDot12+1, zDot13+1, zDot15+1, zDot16+1, zDot17+1, zDot18+1];[(M0-203.08)+1];[D186+1, D204+1]}	{34520@[b2+1:171.11295, b3+1:285.15573, b4+1:386.20328, b5+1:499.29025, b8+1:786.43506, b9+1:933.50610];[y1+1:147.11301, y2+1:218.14925, y3+1:333.17590, y4+1:430.22916, y5+1:531.27765, y6+1:632.32935, y7+1:689.34766, y8+1:746.36908, y9+1:803.38831, y10+1:950.45609, y11+1:1063.54858, y12+1:1150.56262, y13+1:1237.60559, y14+1:1350.68809];[(M0-203.08)+1:1735.88386];[D126+1:126.05479, D138+1:138.0548…	{34520@[b2+1:0.00014, b3+1:-0.00000, b4+1:-0.00013, b5+1:0.00278, b8+1:-0.00054, b9+1:0.00209];[y1+1:0.00020, y2+1:-0.00067, y3+1:-0.00096, y4+1:-0.00047, y5+1:0.00035, y6+1:0.00436, y7+1:0.00121, y8+1:0.00117, y9+1:-0.00107, y10+1:-0.00170, y11+1:0.00673, y12+1:-0.01126, y13+1:-0.00032, y14+1:-0.00188];[(M0-203.08)+1:-0.00225];[D126+1:-0.00015, D138+1:-0.00006, D144+1:-0.00009, D168+1:0.00055, D…	{34520@[b2+1:0.83, b3+1:-0.00, b4+1:-0.34, b5+1:5.58, b8+1:-0.68, b9+1:2.25];[y1+1:1.39, y2+1:-3.09, y3+1:-2.88, y4+1:-1.09, y5+1:0.65, y6+1:6.91, y7+1:1.76, y8+1:1.57, y9+1:-1.33, y10+1:-1.79, y11+1:6.34, y12+1:-9.79, y13+1:-0.26, y14+1:-1.40];[(M0-203.08)+1:-1.29];[D126+1:-1.22, D138+1:-0.44, D144+1:-0.61, D168+1:3.32, D186+1:-0.97, D204+1:0.75]}{34522@[b16+1:-6.79];[c15+1:-7.33, c16+1:11.65, c…	{34520@[b2+1:778, b3+1:980, b4+1:3486, b5+1:1930, b8+1:1005, b9+1:718];[y1+1:1319, y2+1:2705, y3+1:690, y4+1:8962, y5+1:1354, y6+1:986, y7+1:1212, y8+1:2383, y9+1:6474, y10+1:6049, y11+1:2082, y12+1:2988, y13+1:7054, y14+1:1084];[(M0-203.08)+1:11282];[D126+1:4835, D138+1:3810, D144+1:4942, D168+1:1583, D186+1:9612, D204+1:12256]}{34522@[b16+1:700];[c15+1:1292, c16+1:1152, c17+1:1469];[y17+1:674];…	{34520@27}{34522@15}	T	0	0	0	9.117203080730835	2.0387372284766423	8.098285828483046	1	5	203.07937	N1	False	0.7709833250196038	(N)	Level3			{@0[14-0]}{@0[13-0]}
D:\GlycoData\CWQ-O\18-DeMucin\Raw\CWQ-O-293-2.raw	12312	57.98090761946666	12301	564.614626917287	3	1690.822051351224	Q9UKM7	Homo sapiens OX=9606	Endoplasmic reticulum mannosyl-oligosaccharide 1,2-alpha-mannosidase	[239 to 249]	TQGTPVHLNYR	R,Q	T[O-Glycosylation:N1 on X]QGT[O-Glycosylation:N1 on X]PVHLNYR	2	1690.816223449	34.15066844318484	0	{12312@[b1+1, b2+1, b3+1, b4+1, b6+1, b8+1];[y1+1, y2+1, y3+1, y5+1, y6+1, y7+2, y8+1, y9+1];[(M0-203.08)+2];[D126+1, D138+1, D144+1, D168+1, D186+1, D204+1]}{12314@[b2+1];[c1+1, c5+1, c6+1, c7+1, c8+1, c9+1, c10+1];[y3+1, y7+1];[zDot1+1, zDot2+1, zDot5+1, zDot6+1, zDot8+1, zDot9+1, zDot10+1, zDot11+1];[(M0-203.08)+2];[D126+1, D138+1, D144+1, D186+1, D204+1]}	{12312@[b1+1:102.05507, b2+1:230.11320, b3+1:287.13495, b4+1:388.18268, b6+1:584.29917, b8+1:834.44385];[y1+1:175.11876, y2+1:338.18250, y3+1:452.22562, y5+1:702.36591, y6+1:801.43781, y7+2:449.74864, y8+1:999.54108, y9+1:1056.55755];[(M0-203.08)+2:744.87568];[D126+1:126.05504, D138+1:138.05512, D144+1:144.06574, D168+1:168.06555, D186+1:186.07645, D204+1:204.08687]}{12314@[b2+1:230.11507];[c1+1:…	{12312@[b1+1:0.00011, b2+1:-0.00033, b3+1:-0.00005, b4+1:0.00000, b6+1:-0.00468, b8+1:-0.00298];[y1+1:-0.00019, y2+1:0.00021, y3+1:0.00041, y5+1:-0.00228, y6+1:0.00121, y7+2:0.00063, y8+1:0.00404, y9+1:-0.00096];[(M0-203.08)+2:-0.00005];[D126+1:0.00010, D138+1:0.00017, D144+1:0.00022, D168+1:0.00004, D186+1:0.00037, D204+1:0.00022]}{12314@[b2+1:0.00153];[c1+1:0.00316, c5+1:0.00621, c6+1:0.00566, …	{12312@[b1+1:1.13, b2+1:-1.43, b3+1:-0.17, b4+1:0.01, b6+1:-8.02, b8+1:-3.58];[y1+1:-1.11, y2+1:0.64, y3+1:0.90, y5+1:-3.25, y6+1:1.51, y7+2:0.70, y8+1:4.04, y9+1:-0.91];[(M0-203.08)+2:-0.03];[D126+1:0.76, D138+1:1.23, D144+1:1.53, D168+1:0.21, D186+1:2.00, D204+1:1.09]}{12314@[b2+1:6.70];[c1+1:9.83, c5+1:6.85, c6+1:5.62, c7+1:2.07, c8+1:1.01, c9+1:6.42, c10+1:0.58];[y3+1:2.33, y7+1:1.61];[zDot1+…	{12312@[b1+1:2673, b2+1:9014, b3+1:2325, b4+1:3230, b6+1:1637, b8+1:1495];[y1+1:4862, y2+1:1602, y3+1:2646, y5+1:5425, y6+1:886, y7+2:4603, y8+1:1216, y9+1:8206];[(M0-203.08)+2:81504];[D126+1:55567, D138+1:23536, D144+1:23623, D168+1:10468, D186+1:44308, D204+1:59182]}{12314@[b2+1:1270];[c1+1:844, c5+1:1914, c6+1:3130, c7+1:10627, c8+1:5148, c9+1:2959, c10+1:7504];[y3+1:754, y7+1:1060];[zDot1+1:2…	{12312@21}{12314@24}	T	0	0	0	14.07472275621361	2.0595347915632627	11.162126839977873	2	2	406.15874	N2	False	1.0257458090308624	(N),(N)	Level1	[1,N1,1.000][4,N1,1.000]	[239,N1,1.000][242,N1,1.000]	{@2[1-0,4-0]}	{@1[0,1.000]}{@4[0,1.000]}
D:\GlycoData\CWQ-O\18-DeMucin\Raw\CWQ-O-293-3.raw	24601	114.304899992	24586	762.4126375358263	4	3045.621444275789	Q96T58	Homo sapiens OX=9606	Msx2-interacting protein	[2904 to 2930]	ADRPSLEKPEPIHLSVSTPVTQGGTVK	K,V	ADRPSLEKPEPIHLSVSTPVT[O-Glycosylation:N1 on X]QGGTVK	1	3045.598241229	34.04877409320799	1	{24601@[b2+1, b3+1, b7+1, b10+1, b12+1, b13+2, b14+2, b15+3];[y1+1, y2+1, y5+1, y6+1, y7+1, y9+2, y10+1, y11+1, y12+1, y13+1, y14+1];[(M0-203.08)+4];[D126+1, D138+1, D144+1, D168+1, D186+1, D204+1]}{24603@[c5+1, c6+1, c7+1, c14+2, c21+2];[y1+1];[zDot8+1, zDot10+1, zDot12+1, zDot20+2, zDot22+2, zDot25+2, zDot27+3];[(M0-203.08)+3];[D126+1, D186+1, D204+1]}	{24601@[b2+1:187.07155, b3+1:343.17395, b7+1:769.38403, b10+1:1123.58289, b12+1:1333.70811, b13+2:735.89162, b14+2:792.43414, b15+3:557.63501];[y1+1:147.11311, y2+1:246.18158, y5+1:461.27576, y6+1:589.33582, y7+1:690.38458, y9+2:443.75357, y10+1:987.55261, y11+1:1074.58362, y12+1:1173.65173, y13+1:1260.68344, y14+1:1373.76396];[(M0-203.08)+4:711.63898];[D126+1:126.05541, D138+1:138.05541, D144+1:…	{24601@[b2+1:0.00022, b3+1:0.00151, b7+1:0.00014, b10+1:0.00867, b12+1:-0.00293, b13+2:0.00602, b14+2:0.00699, b15+3:0.00444];[y1+1:0.00031, y2+1:0.00036, y5+1:0.00393, y6+1:0.00541, y7+1:0.00650, y9+2:0.00061, y10+1:0.00568, y11+1:0.00465, y12+1:0.00435, y13+1:0.00403, y14+1:0.00049];[(M0-203.08)+4:0.00793];[D126+1:0.00046, D138+1:0.00047, D144+1:0.00031, D168+1:0.00036, D186+1:0.00065, D204+1:0…	{24601@[b2+1:1.16, b3+1:4.40, b7+1:0.18, b10+1:7.73, b12+1:-2.20, b13+2:4.10, b14+2:4.42, b15+3:2.66];[y1+1:2.12, y2+1:1.47, y5+1:8.54, y6+1:9.20, y7+1:9.43, y9+2:0.69, y10+1:5.75, y11+1:4.33, y12+1:3.71, y13+1:3.20, y14+1:0.35];[(M0-203.08)+4:2.79];[D126+1:3.69, D138+1:3.40, D144+1:2.17, D168+1:2.13, D186+1:3.53, D204+1:2.01]}{24603@[c5+1:-0.85, c6+1:6.24, c7+1:1.85, c14+2:3.25, c21+2:2.43];[y1+…	{24601@[b2+1:3627, b3+1:7707, b7+1:9149, b10+1:5097, b12+1:2456, b13+2:14231, b14+2:10990, b15+3:4101];[y1+1:26108, y2+1:4421, y5+1:4356, y6+1:4899, y7+1:7083, y9+2:7384, y10+1:4884, y11+1:9077, y12+1:3432, y13+1:7340, y14+1:2741];[(M0-203.08)+4:41704];[D126+1:73976, D138+1:72381, D144+1:22357, D168+1:28143, D186+1:63127, D204+1:235892]}{24603@[c5+1:25356, c6+1:21357, c7+1:27573, c14+2:7884, c21+…	{24601@26}{24603@17}	T	0	0	0	12.028150290613274	2.0129964827611007	9.07405824522331	1	6	203.07937	N1	False	3.4544590018712946	(N)	Level1	[21,N1,0.826]	[2924,N1,0.826]	{@0[21-0]}	{@5[0,0.000]}{@15[0,0.001]}{@17[0,0.009]}{@18[0,0.082]}{@21[0,0.826]}{@25[0,0.082]}
D:\GlycoData\CWQ-O\18-DeMucin\Raw\CWQ-O-293-2.raw	14264	67.22848343439999	14254	549.2840576171875	3	1644.8303434509255	Q9HBG7	Homo sapiens OX=9606	T-lymphocyte surface antigen Ly-9	[292 to 304]	EREEAATADPLIK	K,S	EREEAAT[O-Glycosylation:N1 on X]ADPLIK	1	1644.820642645	33.399502185419976	1	{14264@[b4+1, b5+1, b6+1, b8+1, b9+1, b11+1, b12+1];[y1+1, y2+1, y4+1];[(M0-203.08)+2];[D126+1, D138+1, D144+1, D168+1, D186+1, D204+1]}{14266@[b9+1];[c2+1, c3+1, c4+1, c5+1, c6+1, c7+1, c8+1, c10+1, c11+1, c12+1];[y1+1, y2+1, y4+1, y6+1];[zDot6+1, zDot8+1, zDot9+1, zDot10+1, zDot11+1, zDot13+2];[(M0-203.08)+2];[D126+1, D138+1, D144+1, D168+1, D186+1, D204+1]}	{14264@[b4+1:544.23022, b5+1:615.27625, b6+1:686.30878, b8+1:858.39636, b9+1:973.42212, b11+1:1183.55713, b12+1:1296.64648];[y1+1:147.11296, y2+1:260.19696, y4+1:470.33375];[(M0-203.08)+2:721.87885];[D126+1:126.05521, D138+1:138.05507, D144+1:144.06584, D168+1:168.06567, D186+1:186.07650, D204+1:204.08705]}{14266@[b9+1:973.42386];[c2+1:303.17834, c3+1:432.22136, c4+1:561.26270, c5+1:632.30139, c6…	{14264@[b4+1:-0.00594, b5+1:0.00296, b6+1:-0.00162, b8+1:0.00118, b9+1:-0.00001, b11+1:-0.00183, b12+1:0.00346];[y1+1:0.00016, y2+1:0.00009, y4+1:0.00005];[(M0-203.08)+2:0.00188];[D126+1:0.00026, D138+1:0.00012, D144+1:0.00033, D168+1:0.00016, D186+1:0.00042, D204+1:0.00040]}{14266@[b9+1:0.00173];[c2+1:0.00082, c3+1:0.00124, c4+1:-0.00002, c5+1:0.00156, c6+1:0.00357, c7+1:0.00415, c8+1:0.00222, c…	{14264@[b4+1:-10.94, b5+1:4.83, b6+1:-2.36, b8+1:1.37, b9+1:-0.01, b11+1:-1.55, b12+1:2.67];[y1+1:1.07, y2+1:0.36, y4+1:0.11];[(M0-203.08)+2:1.30];[D126+1:2.07, D138+1:0.89, D144+1:2.28, D168+1:0.94, D186+1:2.29, D204+1:1.99]}{14266@[b9+1:1.78];[c2+1:2.70, c3+1:2.87, c4+1:-0.04, c5+1:2.47, c6+1:5.09, c7+1:4.12, c8+1:2.06, c10+1:1.18, c11+1:2.71, c12+1:-1.09];[y1+1:3.16, y2+1:3.42, y4+1:3.36, y6+1…	{14264@[b4+1:4446, b5+1:4297, b6+1:5017, b8+1:3793, b9+1:77850, b11+1:13592, b12+1:4496];[y1+1:16118, y2+1:20659, y4+1:52539];[(M0-203.08)+2:311019];[D126+1:50425, D138+1:31694, D144+1:33502, D168+1:13906, D186+1:66859, D204+1:115519]}{14266@[b9+1:10421];[c2+1:7518, c3+1:18046, c4+1:6499, c5+1:49431, c6+1:6803, c7+1:7498, c8+1:8561, c10+1:11830, c11+1:2053, c12+1:3489];[y1+1:7404, y2+1:4848, y4+1…	{14264@17}{14266@28}	T	0	0	0	16.148899878891083	2.2083305243982156	12.181905302471085	1	1	203.07937	N1	False	0.8611361556689986	(N)	Level1	[7,N1,1.000]	[298,N1,1.000]	{@0[7-0]}	{@7[0,1.000]}
D:\GlycoData\CWQ-O\18-DeMucin\Raw\CWQ-O-293-2.raw	21012	99.2446783936	21002	777.7094569646575	3	2330.1065414933355	P02786	Homo sapiens OX=9606	Transferrin receptor protein 1	[101 to 120]	LAGTESPVREEPGEDFPAAR	R,R	LAGT[O-Glycosylation:N1 on X]ESPVREEPGEDFPAAR	1	2330.102631138	33.14864326578876	2	{21012@[b2+1, b3+1, b11+1, b15+1];[y1+1, y4+1, y5+1, y6+1, y9+1, y18+2];[(M0-203.08)+2];[D126+1, D138+1, D144+1, D168+1, D186+1, D204+1]}{21014@[b2+1, b8+1, b11+1];[c5+1, c8+1, c9+1, c10+1, c14+1];[y1+1, y5+1, y6+1, y9+1, y15+2, y16+2];[zDot1+1, zDot3+1, zDot5+1, zDot6+1, zDot7+1, zDot10+1, zDot20+2];[(M0-203.08)+3];[D126+1, D138+1, D144+1, D168+1, D186+1, D204+1]}	{21012@[b2+1:185.12849, b3+1:242.15038, b11+1:1169.57656, b15+1:1567.72620];[y1+1:175.11894, y4+1:414.24585, y5+1:561.31482, y6+1:676.34113, y9+1:959.45865, y18+2:972.45855];[(M0-203.08)+2:1064.51874];[D126+1:126.05501, D138+1:138.05499, D144+1:144.06555, D168+1:168.06563, D186+1:186.07639, D204+1:204.08697]}{21014@[b2+1:185.12917, b8+1:755.39722, b11+1:1169.58875];[c5+1:692.34961, c8+1:975.50011…	{21012@[b2+1:0.00004, b3+1:0.00046, b11+1:-0.00314, b15+1:0.00274];[y1+1:-0.00001, y4+1:-0.00009, y5+1:0.00046, y6+1:-0.00018, y9+1:0.00053, y18+2:0.00047];[(M0-203.08)+2:-0.00034];[D126+1:0.00006, D138+1:0.00005, D144+1:0.00004, D168+1:0.00011, D186+1:0.00032, D204+1:0.00033]}{21014@[b2+1:0.00071, b8+1:0.00382, b11+1:0.00905];[c5+1:0.00350, c8+1:0.00080, c9+1:-0.01620, c10+1:0.00334, c14+1:-0.00…	{21012@[b2+1:0.22, b3+1:1.90, b11+1:-2.68, b15+1:1.75];[y1+1:-0.06, y4+1:-0.23, y5+1:0.82, y6+1:-0.26, y9+1:0.55, y18+2:0.24];[(M0-203.08)+2:-0.16];[D126+1:0.49, D138+1:0.34, D144+1:0.25, D168+1:0.67, D186+1:1.71, D204+1:1.61]}{21014@[b2+1:3.86, b8+1:5.07, b11+1:7.75];[c5+1:5.06, c8+1:0.82, c9+1:-14.33, c10+1:2.65, c14+1:-0.46];[y1+1:2.48, y5+1:3.44, y6+1:5.34, y9+1:2.85, y15+2:2.38, y16+2:3.31];…	{21012@[b2+1:7301, b3+1:3783, b11+1:4492, b15+1:7260];[y1+1:15525, y4+1:6442, y5+1:35089, y6+1:3424, y9+1:14202, y18+2:11881];[(M0-203.08)+2:206394];[D126+1:35314, D138+1:26615, D144+1:31408, D168+1:9280, D186+1:52868, D204+1:78038]}{21014@[b2+1:2965, b8+1:4200, b11+1:2841];[c5+1:4412, c8+1:4490, c9+1:4908, c10+1:8851, c14+1:2593];[y1+1:3687, y5+1:4384, y6+1:3389, y9+1:4556, y15+2:3877, y16+2:386…	{21012@17}{21014@28}	T	0	0	0	12.051464196196806	2.0734441411451074	12.114631219828558	1	2	203.07937	N1	False	0.8473998777928944	(N)	Level1	[4,N1,0.983]	[104,N1,0.983]	{@0[4-0]}	{@4[0,0.983]}{@6[0,0.017]}
D:\GlycoData\CWQ-O\18-DeMucin\Raw\CWQ-O-293-1.raw	10302	49.73470957386667	10294	583.279052734375	3	1746.815328802488	Q01082	Homo sapiens OX=9606	Spectrin beta chain, non-erythrocytic 1	[2311 to 2325]	HEVSASTQSTPASSR	K,A	HEVSASTQSTPASS[O-Glycosylation:N1 on X]R	1	1746.802032457	33.10920991509149	0	{10302@[b1+1, b2+1, b3+1, b4+1, b5+1, b7+1, b8+1, b10+1];[y1+1, y5+1, y9+1, y10+1, y11+1, y12+1, y13+1, y14+1];[(M0-203.08)+2];[D126+1, D138+1, D144+1, D168+1, D186+1, D204+1]}{10304@[b10+1];[c3+1, c5+1, c6+1, c7+1, c8+1, c9+1, c13+1, c14+1];[y5+1];[zDot1+1, zDot8+1, zDot9+1, zDot12+1, zDot15+1];[(M0-203.08)+2];[D186+1, D204+1]}	{10302@[b1+1:138.06815, b2+1:267.10867, b3+1:366.17813, b4+1:453.20908, b5+1:524.24829, b7+1:712.32288, b8+1:840.38550, b10+1:1028.46411];[y1+1:175.11911, y5+1:517.27130, y9+1:934.45941, y10+1:1021.49304, y11+1:1092.52466, y12+1:1179.56189, y13+1:1278.63086, y14+1:1407.66833];[(M0-203.08)+2:772.86862];[D126+1:126.05496, D138+1:138.05501, D144+1:144.06551, D168+1:168.06612, D186+1:186.07608, D204+…	{10302@[b1+1:0.00196, b2+1:-0.00011, b3+1:0.00094, b4+1:-0.00015, b5+1:0.00195, b7+1:-0.00317, b8+1:0.00088, b10+1:-0.00022];[y1+1:0.00016, y5+1:-0.00159, y9+1:0.00056, y10+1:0.00216, y11+1:-0.00333, y12+1:0.00187, y13+1:0.00243, y14+1:-0.00269];[(M0-203.08)+2:0.00003];[D126+1:0.00002, D138+1:0.00006, D144+1:-0.00001, D168+1:0.00060, D186+1:0.00000, D204+1:0.00025]}{10304@[b10+1:-0.00437];[c3+1:0…	{10302@[b1+1:14.28, b2+1:-0.41, b3+1:2.56, b4+1:-0.33, b5+1:3.73, b7+1:-4.45, b8+1:1.04, b10+1:-0.21];[y1+1:0.91, y5+1:-3.07, y9+1:0.60, y10+1:2.12, y11+1:-3.05, y12+1:1.59, y13+1:1.90, y14+1:-1.91];[(M0-203.08)+2:0.02];[D126+1:0.13, D138+1:0.45, D144+1:-0.07, D168+1:3.59, D186+1:0.02, D204+1:1.24]}{10304@[b10+1:-4.25];[c3+1:1.57, c5+1:4.07, c6+1:2.36, c7+1:5.04, c8+1:-0.40, c9+1:-1.12, c13+1:2.6…	{10302@[b1+1:405, b2+1:5605, b3+1:2136, b4+1:1686, b5+1:1567, b7+1:876, b8+1:1132, b10+1:949];[y1+1:4003, y5+1:5073, y9+1:888, y10+1:1067, y11+1:736, y12+1:1867, y13+1:2467, y14+1:762];[(M0-203.08)+2:35016];[D126+1:8644, D138+1:6903, D144+1:7762, D168+1:2456, D186+1:13184, D204+1:20979]}{10304@[b10+1:774];[c3+1:824, c5+1:1090, c6+1:896, c7+1:1847, c8+1:3203, c9+1:831, c13+1:1080, c14+1:2276];[y5+…	{10302@23}{10304@18}	T	0	0	0	12.036891997939968	2.0450260741441175	8.069914173891753	1	7	203.07937	N1	False	0.8894078375684692	(N)	Level1	[14,N1,0.951]	[2324,N1,0.951]	{@0[14-0]}	{@4[0,0.000]}{@6[0,0.000]}{@7[0,0.000]}{@9[0,0.001]}{@10[0,0.024]}{@13[0,0.024]}{@14[0,0.951]}
D:\GlycoData\CWQ-O\18-DeMucin\Raw\CWQ-O-293-2.raw	10491	49.08346841306666	10486	787.8638742421989	2	1573.7131955506397	O43493	Homo sapiens OX=9606	Trans-Golgi network integral membrane protein 2	[224 to 237]	SGAEEQGPIDGPSK	K,S	SGAEEQGPIDGPS[O-Glycosylation:N1 on X]K	1	1573.710757841	32.39964469313625	0	{10491@[b2+1, b3+1, b4+1, b5+1, b6+1, b7+1, b9+1, b10+1];[y1+1, y3+1, y4+1, y5+1, y6+1, y7+1, y8+1, y9+1, y10+1, y11+1, y12+1];[(M0-203.08)+1];[D126+1, D138+1, D144+1, D168+1, D186+1, D204+1]}{10492@[c10+1, c12+1, c13+1];[y13+1];[zDot8+1, zDot9+1, zDot10+1, zDot11+1, zDot12+1, zDot13+1, zDot14+1];[(M0-203.08)+1];[D126+1, D186+1, D204+1]}	{10491@[b2+1:145.06065, b3+1:216.09743, b4+1:345.14035, b5+1:474.18250, b6+1:602.24024, b7+1:659.26392, b9+1:869.39929, b10+1:984.42745];[y1+1:147.11270, y3+1:331.19772, y4+1:388.21853, y5+1:503.24460, y6+1:616.32861, y7+1:713.38311, y8+1:770.40354, y9+1:898.46005, y10+1:1027.50375, y11+1:1156.54565, y12+1:1227.57373];[(M0-203.08)+1:1371.63721];[D126+1:126.05508, D138+1:138.05496, D144+1:144.0656…	{10491@[b2+1:-0.00011, b3+1:-0.00046, b4+1:-0.00013, b5+1:-0.00057, b6+1:-0.00140, b7+1:0.00081, b9+1:-0.00065, b10+1:0.00057];[y1+1:-0.00010, y3+1:0.00013, y4+1:-0.00053, y5+1:-0.00140, y6+1:-0.00145, y7+1:0.00028, y8+1:-0.00076, y9+1:-0.00283, y10+1:-0.00172, y11+1:-0.00240, y12+1:-0.01144];[(M0-203.08)+1:-0.00145];[D126+1:0.00013, D138+1:0.00002, D144+1:0.00009, D168+1:-0.00007, D186+1:-0.0000…	{10491@[b2+1:-0.80, b3+1:-2.12, b4+1:-0.36, b5+1:-1.21, b6+1:-2.33, b7+1:1.22, b9+1:-0.74, b10+1:0.58];[y1+1:-0.70, y3+1:0.38, y4+1:-1.37, y5+1:-2.79, y6+1:-2.36, y7+1:0.40, y8+1:-0.98, y9+1:-3.15, y10+1:-1.67, y11+1:-2.08, y12+1:-9.33];[(M0-203.08)+1:-1.06];[D126+1:1.07, D138+1:0.12, D144+1:0.62, D168+1:-0.43, D186+1:-0.39, D204+1:0.11]}{10492@[c10+1:-1.16, c12+1:-1.43, c13+1:-0.18];[y13+1:-9.75…	{10491@[b2+1:3008, b3+1:5040, b4+1:3689, b5+1:2784, b6+1:3315, b7+1:1924, b9+1:1786, b10+1:4854];[y1+1:1476, y3+1:2199, y4+1:13970, y5+1:6675, y6+1:809, y7+1:8782, y8+1:16443, y9+1:3724, y10+1:4522, y11+1:1400, y12+1:959];[(M0-203.08)+1:72174];[D126+1:22953, D138+1:15471, D144+1:15293, D168+1:6339, D186+1:30911, D204+1:57422]}{10492@[c10+1:1091, c12+1:1301, c13+1:7730];[y13+1:783];[zDot8+1:2277, …	{10491@26}{10492@15}	T	0	0	0	9.181073331016236	2.132368938762329	9.241798297067383	1	2	203.07937	N1	False	1.0129296799429295	(N)	Level1	[13,N1,1.000]	[236,N1,1.000]	{@0[13-0]}	{@1[0,0.000]}{@13[0,1.000]}
D:\GlycoData\CWQ-O\18-DeMucin\Raw\CWQ-O-293-1.raw	6111	28.495174765333335	6102	774.3480249366363	3	2320.022245409272	O43493	Homo sapiens OX=9606	Trans-Golgi network integral membrane protein 2	[168 to 181]	SGSEAQTTKDVPNK	K,S	SGSEAQT[O-Glycosylation:N1 on X]T[O-Glycosylation:H1N1A1 on X]KDVPNK	2	2320.017680792	32.267567182674455	0	{6111@[b2+1, b3+1, b5+1, b6+1, b10+1, b11+1];[y1+1, y2+1, y3+1, y4+1, y7+1, y8+1, y10+1];[(M0-203.08)+2, (M0-291.10)+2, (M0-453.15)+2, (M0-656.23)+2];[D109+1, D126+1, D138+1, D144+1, D163+1, D168+1, D186+1, D204+1, D274+1, D292+1, D366+1]}{6113@[c5+1, c6+1, c7+1, c8+1, c9+1, c10+1];[y6+1];[zDot4+1, zDot5+1, zDot6+1, zDot10+2, zDot14+2];[(M0-291.10)+2, (M0-453.15)+2, (M0-656.23)+2];[D138+1, D168+1…	{6111@[b2+1:145.06058, b3+1:232.09261, b5+1:432.17206, b6+1:560.23059, b10+1:1005.45001, b11+1:1104.51718];[y1+1:147.11264, y2+1:261.15579, y3+1:358.20856, y4+1:457.27590, y7+1:801.44843, y8+1:902.49310, y10+1:1101.57581];[(M0-203.08)+2:1059.47274, (M0-291.10)+2:1015.46713, (M0-453.15)+2:934.44126, (M0-656.23)+2:832.90226];[D109+1:109.02849, D126+1:126.05511, D138+1:138.05506, D144+1:144.06564, D…	{6111@[b2+1:-0.00019, b3+1:-0.00019, b5+1:-0.00045, b6+1:-0.00049, b10+1:0.00167, b11+1:0.00043];[y1+1:-0.00016, y2+1:0.00006, y3+1:0.00006, y4+1:-0.00101, y7+1:0.00193, y8+1:-0.00107, y10+1:-0.01406];[(M0-203.08)+2:-0.00739, (M0-291.10)+2:-0.00255, (M0-453.15)+2:-0.00147, (M0-656.23)+2:-0.00010];[D109+1:0.00009, D126+1:0.00016, D138+1:0.00012, D144+1:0.00012, D163+1:-0.00009, D168+1:0.00023, D18…	{6111@[b2+1:-1.33, b3+1:-0.83, b5+1:-1.03, b6+1:-0.88, b10+1:1.66, b11+1:0.39];[y1+1:-1.12, y2+1:0.23, y3+1:0.17, y4+1:-2.22, y7+1:2.41, y8+1:-1.19, y10+1:-12.77];[(M0-203.08)+2:-3.49, (M0-291.10)+2:-1.26, (M0-453.15)+2:-0.79, (M0-656.23)+2:-0.06];[D109+1:0.85, D126+1:1.28, D138+1:0.84, D144+1:0.84, D163+1:-0.55, D168+1:1.40, D186+1:1.22, D204+1:0.45, D274+1:-1.21, D292+1:-2.08, D366+1:-1.19]}{61…	{6111@[b2+1:977, b3+1:772, b5+1:624, b6+1:1013, b10+1:3854, b11+1:6407];[y1+1:1034, y2+1:1079, y3+1:7672, y4+1:3149, y7+1:1450, y8+1:1938, y10+1:669];[(M0-203.08)+2:4542, (M0-291.10)+2:18570, (M0-453.15)+2:14178, (M0-656.23)+2:39210];[D109+1:727, D126+1:16990, D138+1:13504, D144+1:11537, D163+1:1431, D168+1:7049, D186+1:29615, D204+1:39382, D274+1:31659, D292+1:10165, D366+1:7099]}{6113@[c5+1:185…	{6111@28}{6113@22}	T	0	0	0	10.071235566573204	7.1671302935322165	18.256901329200883	2	4	859.30698	H1N2A1	False	1.2003923199233062	(N),(N(H(A)))	Level1	[7,N1,0.984][8,H1N1A1,0.984]	[174,N1,0.984][175,H1N1A1,0.984]	{@15[7-0,8-4]}	{@1[0,0.000][4,0.000]}{@3[0,0.000][4,0.000]}{@7[0,0.984][4,0.016]}{@8[4,0.984][0,0.016]}
D:\GlycoData\CWQ-O\18-DeMucin\Raw\CWQ-O-293-2.raw	12162	57.24527082186667	12145	455.5887422662265	3	1363.7443973980426	Q92643	Homo sapiens OX=9606	GPI-anchor transamidase	[309 to 318]	KVEITTETIK	R,L	KVEITT[O-Glycosylation:N1 on X]ETIK	1	1363.744624171	32.18717111140714	0	{12162@[b1+1, b2+1, b3+1, b4+1, b8+1, b9+1];[y1+1, y2+1, y3+1, y4+1, y5+1, y6+1, y7+1, y8+1, y9+1];[(M0-203.08)+2];[D126+1, D138+1, D144+1, D168+1, D186+1, D204+1]}{12163@[b1+1];[c4+1, c5+1, c6+1, c7+1, c8+1, c9+1];[y1+1, y2+1, y8+1];[zDot1+1, zDot5+1, zDot6+1, zDot8+1, zDot9+1];[(M0-203.08)+2];[D126+1, D138+1, D144+1, D186+1, D204+1]}	{12162@[b1+1:129.10252, b2+1:228.17076, b3+1:357.21457, b4+1:470.29550, b8+1:902.48578, b9+1:1015.56183];[y1+1:147.11277, y2+1:260.19696, y3+1:361.24414, y4+1:490.28290, y5+1:591.33624, y6+1:692.38074, y7+1:805.46624, y8+1:934.50879, y9+1:1033.57537];[(M0-203.08)+2:581.33966];[D126+1:126.05514, D138+1:138.05496, D144+1:144.06554, D168+1:168.06548, D186+1:186.07613, D204+1:204.08659]}{12163@[b1+1:…	{12162@[b1+1:0.00028, b2+1:0.00011, b3+1:0.00132, b4+1:-0.00181, b8+1:0.00284, b9+1:-0.00517];[y1+1:-0.00003, y2+1:0.00009, y3+1:-0.00041, y4+1:-0.00424, y5+1:0.00142, y6+1:-0.00176, y7+1:-0.00032, y8+1:-0.00036, y9+1:-0.00220];[(M0-203.08)+2:-0.00049];[D126+1:0.00019, D138+1:0.00002, D144+1:0.00002, D168+1:-0.00004, D186+1:0.00005, D204+1:-0.00005]}{12163@[b1+1:0.00036];[c4+1:0.00143, c5+1:0.002…	{12162@[b1+1:2.22, b2+1:0.47, b3+1:3.71, b4+1:-3.85, b8+1:3.15, b9+1:-5.10];[y1+1:-0.23, y2+1:0.36, y3+1:-1.13, y4+1:-8.67, y5+1:2.41, y6+1:-2.54, y7+1:-0.40, y8+1:-0.39, y9+1:-2.13];[(M0-203.08)+2:-0.42];[D126+1:1.52, D138+1:0.11, D144+1:0.14, D168+1:-0.25, D186+1:0.27, D204+1:-0.26]}{12163@[b1+1:2.82];[c4+1:2.93, c5+1:4.45, c6+1:5.24, c7+1:6.24, c8+1:-4.26, c9+1:3.47];[y1+1:2.53, y2+1:-3.06, y8…	{12162@[b1+1:26473, b2+1:760, b3+1:1523, b4+1:841, b8+1:1012, b9+1:1168];[y1+1:9306, y2+1:741, y3+1:1888, y4+1:898, y5+1:1128, y6+1:2100, y7+1:1978, y8+1:9294, y9+1:6112];[(M0-203.08)+2:69971];[D126+1:15698, D138+1:8791, D144+1:9057, D168+1:2710, D186+1:14109, D204+1:17394]}{12163@[b1+1:3534];[c4+1:4183, c5+1:12856, c6+1:4235, c7+1:5114, c8+1:2321, c9+1:6495];[y1+1:2672, y2+1:739, y8+1:967];[zDot…	{12162@22}{12163@21}	T	0	0	0	10.087550745100115	2.0636707991830443	11.059390715712176	1	3	203.07937	N1	False	0.97060913643738	(N)	Level1	[6,N1,0.998]	[314,N1,0.998]	{@0[6-0]}	{@5[0,0.001]}{@6[0,0.998]}{@8[0,0.001]}
D:\GlycoData\CWQ-O\18-DeMucin\Raw\CWQ-O-293-1.raw	8644	41.29961325306667	8634	600.6366306491527	3	1798.8880625468212	P01130	Homo sapiens OX=9606	Low-density lipoprotein receptor	[738 to 751]	TQHTTTRPVPDTSR	R,L	TQHTT[O-Glycosylation:N1 on X]TRPVPDTSR	1	1798.880951485	32.14111598820523	1	{8644@[b2+1, b3+1, b11+1];[y1+1, y2+1, y3+1, y5+1, y7+1, y11+2, y12+2];[(M0-203.08)+2];[D126+1, D138+1, D144+1, D168+1, D186+1, D204+1]}{8646@[b2+1, b3+1, b5+1];[c3+1, c4+1, c5+1, c6+1, c8+1, c10+1, c11+1, c12+1, c13+1];[y2+1];[zDot1+1, zDot3+1, zDot6+1, zDot8+1, zDot9+1, zDot11+1, zDot14+1];[(M0-203.08)+3];[D126+1, D138+1, D144+1, D186+1, D204+1]}	{8644@[b2+1:230.11359, b3+1:367.17184, b11+1:1234.61377];[y1+1:175.11879, y2+1:262.15173, y3+1:363.19787, y5+1:575.27747, y7+1:771.39941, y11+2:615.82548, y12+2:684.35349];[(M0-203.08)+2:798.90719];[D126+1:126.05498, D138+1:138.05508, D144+1:144.06555, D168+1:168.06538, D186+1:186.07608, D204+1:204.08661]}{8646@[b2+1:230.11395, b3+1:367.17160, b5+1:569.25854];[c3+1:384.19934, c4+1:485.24789, c5+1…	{8644@[b2+1:0.00005, b3+1:-0.00060, b11+1:-0.00371];[y1+1:-0.00016, y2+1:0.00075, y3+1:-0.00079, y5+1:-0.00090, y7+1:-0.00013, y11+2:-0.00000, y12+2:-0.00289];[(M0-203.08)+2:-0.00176];[D126+1:0.00003, D138+1:0.00014, D144+1:0.00004, D168+1:-0.00013, D186+1:0.00000, D204+1:-0.00004]}{8646@[b2+1:0.00042, b3+1:-0.00084, b5+1:-0.00926];[c3+1:0.00035, c4+1:0.00122, c5+1:0.00024, c6+1:0.00245, c8+1:0.0…	{8644@[b2+1:0.24, b3+1:-1.64, b11+1:-3.00];[y1+1:-0.93, y2+1:2.88, y3+1:-2.18, y5+1:-1.57, y7+1:-0.17, y11+2:-0.00, y12+2:-2.12];[(M0-203.08)+2:-1.10];[D126+1:0.24, D138+1:1.01, D144+1:0.25, D168+1:-0.79, D186+1:0.02, D204+1:-0.19]}{8646@[b2+1:1.83, b3+1:-2.30, b5+1:-16.29];[c3+1:0.91, c4+1:2.52, c5+1:0.31, c6+1:2.76, c8+1:0.27, c10+1:-3.95, c11+1:1.41, c12+1:-8.37, c13+1:2.82];[y2+1:1.01];[zDot1…	{8644@[b2+1:3270, b3+1:2218, b11+1:2397];[y1+1:3868, y2+1:836, y3+1:8231, y5+1:888, y7+1:2628, y11+2:2311, y12+2:5814];[(M0-203.08)+2:44131];[D126+1:10394, D138+1:9311, D144+1:8898, D168+1:3799, D186+1:12383, D204+1:15256]}{8646@[b2+1:1453, b3+1:1052, b5+1:794];[c3+1:2471, c4+1:1432, c5+1:1890, c6+1:3194, c8+1:2863, c10+1:1613, c11+1:3024, c12+1:992, c13+1:3036];[y2+1:1102];[zDot1+1:3232, zDot3+1…	{8644@17}{8646@26}	T	0	0	0	15.057557557442962	2.051612625176991	11.084595278091548	1	6	203.07937	N1	False	1.1322557864154796	(N)	Level1	[5,N1,0.979]	[742,N1,0.979]	{@0[5-0]}	{@1[0,0.000]}{@4[0,0.011]}{@5[0,0.979]}{@6[0,0.011]}{@12[0,0.000]}{@13[0,0.000]}
D:\GlycoData\CWQ-O\18-DeMucin\Raw\CWQ-O-293-3.raw	20436	96.401023684	20418	934.4913476351078	3	2800.4522135046864	P51610	Homo sapiens OX=9606	Host cell factor 1	[612 to 637]	TAAAQVGTSVSSATNTSTRPIITVHK	K,S	TAAAQVGTSVSSAT[O-Glycosylation:N1 on X]NTSTRPIITVHK	1	2800.456662373	32.072017289830434	0	{20436@[b1+1, b2+1, b3+1, b4+1, b5+1, b6+1, b8+1];[y1+1, y2+1, y4+1, y16+1, y18+2, y19+2, y20+2, y21+2, y22+2];[(M0-203.08)+3];[D126+1, D138+1, D144+1, D168+1, D186+1, D204+1]}{20437@[b3+1, b4+1, b5+1, b6+1];[c8+1, c12+1, c14+1, c17+1];[y20+2];[zDot3+1, zDot4+1, zDot5+1, zDot8+1, zDot22+2];[(M0-203.08)+3];[D126+1, D138+1, D144+1, D168+1, D186+1, D204+1]}	{20436@[b1+1:102.05512, b2+1:173.09195, b3+1:244.12914, b4+1:315.16651, b5+1:443.22375, b6+1:542.29431, b8+1:700.35889];[y1+1:147.11284, y2+1:284.17212, y4+1:484.28738, y16+1:1712.92188, y18+2:950.01662, y19+2:1000.53725, y20+2:1029.05448, y21+2:1078.58885, y22+2:1142.61489];[(M0-203.08)+3:866.79973];[D126+1:126.05501, D138+1:138.05520, D144+1:144.06563, D168+1:168.06564, D186+1:186.07628, D204+1…	{20436@[b1+1:0.00017, b2+1:-0.00012, b3+1:-0.00005, b4+1:0.00021, b5+1:-0.00112, b6+1:0.00102, b8+1:-0.00354];[y1+1:0.00003, y2+1:0.00040, y4+1:-0.00042, y16+1:-0.00710, y18+2:-0.00345, y19+2:-0.00988, y20+2:0.00313, y21+2:0.00345, y22+2:-0.00305];[(M0-203.08)+3:0.00006];[D126+1:0.00006, D138+1:0.00025, D144+1:0.00011, D168+1:0.00013, D186+1:0.00020, D204+1:0.00017]}{20437@[b3+1:0.00038, b4+1:0.0…	{20436@[b1+1:1.66, b2+1:-0.69, b3+1:-0.19, b4+1:0.67, b5+1:-2.53, b6+1:1.89, b8+1:-5.07];[y1+1:0.24, y2+1:1.42, y4+1:-0.88, y16+1:-4.15, y18+2:-1.82, y19+2:-4.94, y20+2:1.52, y21+2:1.60, y22+2:-1.34];[(M0-203.08)+3:0.02];[D126+1:0.49, D138+1:1.84, D144+1:0.78, D168+1:0.76, D186+1:1.10, D204+1:0.83]}{20437@[b3+1:1.56, b4+1:3.77, b5+1:3.61, b6+1:1.21];[c8+1:9.54, c12+1:3.39, c14+1:-5.54, c17+1:0.38…	{20436@[b1+1:1064, b2+1:4918, b3+1:11965, b4+1:5833, b5+1:4728, b6+1:4297, b8+1:918];[y1+1:3911, y2+1:5013, y4+1:1062, y16+1:1171, y18+2:2156, y19+2:2554, y20+2:12382, y21+2:7692, y22+2:2151];[(M0-203.08)+3:16203];[D126+1:10741, D138+1:15200, D144+1:6872, D168+1:7430, D186+1:17475, D204+1:44888]}{20437@[b3+1:1338, b4+1:2326, b5+1:2375, b6+1:4590];[c8+1:2782, c12+1:1938, c14+1:1127, c17+1:1131];[y…	{20436@23}{20437@21}	T	0	0	0	9.011589169123747	2.01899085075573	12.08801792159148	1	10	203.07937	N1	True	2.4130640484488395	(N)	Level1b	[14,N1,0.690]	[625,N1,0.690]	{@0[14-0]}	{@1[0,0.001]}{@8[0,0.006]}{@9[0,0.060]}{@11[0,0.060]}{@12[0,0.060]}{@14[0,0.690]}{@16[0,0.060]}{@17[0,0.060]}{@18[0,0.006]}{@23[0,0.000]}
D:\GlycoData\CWQ-O\18-DeMucin\Raw\CWQ-O-293-2.raw	7454	34.357316996	7444	839.3768659130398	2	1676.7391788923214	O43493	Homo sapiens OX=9606	Trans-Golgi network integral membrane protein 2	[70 to 83]	SSAEAQTPEDTPNK	K,S	SSAEAQTPEDT[O-Glycosylation:N1 on X]PNK	1	1676.737700866	31.343550110091815	0	{7454@[b3+1, b4+1, b5+1, b6+1, b7+1, b10+1, b11+1];[y2+1, y3+1, y4+1, y5+1, y7+1, y8+1, y9+1, y10+1];[(M0-203.08)+1];[D126+1, D138+1, D144+1, D168+1, D186+1, D204+1]}{7456@[b4+1, b5+1, b6+1, b7+1];[c13+1];[y4+1, y7+1, y8+1, y10+1];[zDot9+1, zDot10+1, zDot11+1, zDot13+1, zDot14+1];[(M0-203.08)+2];[D126+1, D138+1, D144+1, D186+1, D204+1]}	{7454@[b3+1:246.10912, b4+1:375.15128, b5+1:446.18884, b6+1:574.24384, b7+1:675.29492, b10+1:1016.41321, b11+1:1117.46423];[y2+1:261.15439, y3+1:358.20819, y4+1:459.25693, y5+1:574.28748, y7+1:800.37699, y8+1:901.42474, y9+1:1029.48669, y10+1:1100.52319];[(M0-203.08)+1:1474.66306];[D126+1:126.05486, D138+1:138.05493, D144+1:144.06544, D168+1:168.06561, D186+1:186.07617, D204+1:204.08692]}{7456@[b…	{7454@[b3+1:0.00067, b4+1:0.00024, b5+1:0.00069, b6+1:-0.00290, b7+1:0.00051, b10+1:-0.00350, b11+1:-0.00015];[y2+1:-0.00134, y3+1:-0.00030, y4+1:0.00075, y5+1:0.00436, y7+1:-0.00148, y8+1:-0.00142, y9+1:0.00196, y10+1:0.00135];[(M0-203.08)+1:-0.00255];[D126+1:-0.00009, D138+1:-0.00001, D144+1:-0.00007, D168+1:0.00010, D186+1:0.00010, D204+1:0.00027]}{7456@[b4+1:-0.00089, b5+1:0.00173, b6+1:0.003…	{7454@[b3+1:2.73, b4+1:0.63, b5+1:1.55, b6+1:-5.05, b7+1:0.76, b10+1:-3.45, b11+1:-0.14];[y2+1:-5.16, y3+1:-0.85, y4+1:1.64, y5+1:7.60, y7+1:-1.85, y8+1:-1.57, y9+1:1.91, y10+1:1.23];[(M0-203.08)+1:-1.73];[D126+1:-0.73, D138+1:-0.11, D144+1:-0.50, D168+1:0.58, D186+1:0.52, D204+1:1.35]}{7456@[b4+1:-2.39, b5+1:3.88, b6+1:6.02, b7+1:6.19];[c13+1:2.44];[y4+1:6.11, y7+1:0.16, y8+1:2.43, y10+1:-0.10];…	{7454@[b3+1:759, b4+1:1749, b5+1:934, b6+1:969, b7+1:1931, b10+1:623, b11+1:661];[y2+1:710, y3+1:3446, y4+1:1867, y5+1:691, y7+1:9443, y8+1:4951, y9+1:1214, y10+1:2653];[(M0-203.08)+1:27478];[D126+1:6490, D138+1:6748, D144+1:7513, D168+1:3040, D186+1:16393, D204+1:25905]}{7456@[b4+1:853, b5+1:710, b6+1:765, b7+1:1247];[c13+1:2091];[y4+1:764, y7+1:2607, y8+1:1598, y10+1:929];[zDot9+1:644, zDot10+1…	{7454@22}{7456@20}	T	0	0	0	5.059453194874828	2.1268273198698484	11.344788204061555	1	4	203.07937	N1	False	0.8981678446665042	(N)	Level3			{@0[11-0]}{@0[7-0]}
D:\GlycoData\CWQ-O\18-DeMucin\Raw\CWQ-O-293-3.raw	11720	56.18047373306667	11704	787.8630371093752	2	1573.7115212849924	O43493	Homo sapiens OX=9606	Trans-Golgi network integral membrane protein 2	[224 to 237]	SGAEEQGPIDGPSK	K,S	SGAEEQGPIDGPS[O-Glycosylation:N1 on X]K	1	1573.710757841	31.275337127480782	0	{11720@[b2+1, b3+1, b4+1, b5+1, b6+1, b7+1, b9+1, b10+1];[y1+1, y3+1, y4+1, y5+1, y7+1, y8+1, y9+1, y10+1, y11+1];[(M0-203.08)+2];[D126+1, D138+1, D144+1, D168+1, D186+1, D204+1]}{11722@[c9+1, c10+1, c12+1, c13+1];[y11+1];[zDot8+1, zDot9+1, zDot10+1, zDot11+1, zDot12+1, zDot13+1, zDot14+1];[(M0-203.08)+2];[D126+1, D144+1, D186+1, D204+1]}	{11720@[b2+1:145.06088, b3+1:216.09802, b4+1:345.14072, b5+1:474.18345, b6+1:602.24134, b7+1:659.26178, b9+1:869.40088, b10+1:984.42635];[y1+1:147.11301, y3+1:331.19794, y4+1:388.21897, y5+1:503.24608, y7+1:713.38476, y8+1:770.40613, y9+1:898.45532, y10+1:1027.50623, y11+1:1156.55005];[(M0-203.08)+2:686.32361];[D126+1:126.05523, D138+1:138.05534, D144+1:144.06581, D168+1:168.06570, D186+1:186.076…	{11720@[b2+1:0.00011, b3+1:0.00014, b4+1:0.00024, b5+1:0.00038, b6+1:-0.00030, b7+1:-0.00133, b9+1:0.00094, b10+1:-0.00053];[y1+1:0.00020, y3+1:0.00034, y4+1:-0.00009, y5+1:0.00008, y7+1:0.00193, y8+1:0.00183, y9+1:-0.00755, y10+1:0.00076, y11+1:0.00199];[(M0-203.08)+2:0.00127];[D126+1:0.00028, D138+1:0.00039, D144+1:0.00030, D168+1:0.00019, D186+1:0.00049, D204+1:0.00018]}{11722@[c9+1:0.00802, c…	{11720@[b2+1:0.79, b3+1:0.65, b4+1:0.70, b5+1:0.80, b6+1:-0.51, b7+1:-2.02, b9+1:1.08, b10+1:-0.54];[y1+1:1.39, y3+1:1.03, y4+1:-0.22, y5+1:0.16, y7+1:2.71, y8+1:2.38, y9+1:-8.41, y10+1:0.74, y11+1:1.72];[(M0-203.08)+2:0.93];[D126+1:2.26, D138+1:2.85, D144+1:2.06, D168+1:1.12, D186+1:2.66, D204+1:0.87]}{11722@[c9+1:9.06, c10+1:0.48, c12+1:6.50, c13+1:1.32];[y11+1:-16.87];[zDot8+1:-0.55, zDot9+1:1…	{11720@[b2+1:10594, b3+1:18122, b4+1:17474, b5+1:11847, b6+1:13972, b7+1:7655, b9+1:5662, b10+1:17412];[y1+1:9995, y3+1:9628, y4+1:52649, y5+1:28147, y7+1:26265, y8+1:52314, y9+1:46487, y10+1:16139, y11+1:5164];[(M0-203.08)+2:139162];[D126+1:98506, D138+1:63379, D144+1:64692, D168+1:24772, D186+1:137688, D204+1:243485]}{11722@[c9+1:1777, c10+1:4540, c12+1:3827, c13+1:36215];[y11+1:2546];[zDot8+1:…	{11720@24}{11722@17}	T	0	0	0	10.181449636731893	2.0470162444469038	10.189195338713954	1	2	203.07937	N1	False	0.9899314103814586	(N)	Level1	[13,N1,1.000]	[236,N1,1.000]	{@0[13-0]}	{@1[0,0.000]}{@13[0,1.000]}
D:\GlycoData\CWQ-O\18-DeMucin\Raw\CWQ-O-293-2.raw	13282	62.61162277333334	13272	607.0483279057822	4	2424.164205755613	Q14118	Homo sapiens OX=9606	Dystroglycan	[726 to 743]	RVPSEAPPTEVPDRDPEK	R,S	RVPS[O-Glycosylation:N1 on X]EAPPT[O-Glycosylation:N1 on X]EVPDRDPEK	2	2424.165622797	31.142214418004695	1	{13282@[b5+1, b6+1, b10+1, b11+1, b13+1, b15+2];[y1+1, y3+1, y5+1, y7+1, y8+1, y12+2];[(M0-203.08)+3];[D126+1, D138+1, D144+1, D168+1, D186+1, D204+1]}{13284@[b6+1];[c3+1, c4+1, c5+1, c9+1, c10+1, c12+1, c13+2];[y1+1, y3+1, y9+1];[zDot5+1, zDot6+1, zDot8+1, zDot14+2, zDot17+2, zDot18+3];[(M0-203.08)+3];[D126+1, D138+1, D144+1, D168+1, D186+1, D204+1]}	{13282@[b5+1:569.30310, b6+1:640.34064, b10+1:1064.53860, b11+1:1163.60583, b13+1:1375.67981, b15+2:823.91112];[y1+1:147.11275, y3+1:373.20850, y5+1:644.33551, y7+1:856.41366, y8+1:955.47473, y12+2:690.34755];[(M0-203.08)+3:741.36908];[D126+1:126.05502, D138+1:138.05505, D144+1:144.06551, D168+1:168.06572, D186+1:186.07642, D204+1:204.08682]}{13284@[b6+1:640.34076];[c3+1:370.25922, c4+1:660.36922…	{13282@[b5+1:-0.00109, b6+1:-0.00066, b10+1:0.00150, b11+1:0.00032, b13+1:-0.00541, b15+2:0.00170];[y1+1:-0.00006, y3+1:0.00033, y5+1:-0.00070, y7+1:-0.00226, y8+1:-0.00960, y12+2:0.00770];[(M0-203.08)+3:-0.00084];[D126+1:0.00007, D138+1:0.00011, D144+1:-0.00001, D168+1:0.00020, D186+1:0.00035, D204+1:0.00018]}{13284@[b6+1:-0.00054];[c3+1:0.00310, c4+1:0.00171, c5+1:-0.00178, c9+1:0.00221, c10+1:…	{13282@[b5+1:-1.91, b6+1:-1.04, b10+1:1.41, b11+1:0.28, b13+1:-3.94, b15+2:1.03];[y1+1:-0.39, y3+1:0.90, y5+1:-1.10, y7+1:-2.65, y8+1:-10.06, y12+2:5.58];[(M0-203.08)+3:-0.38];[D126+1:0.55, D138+1:0.78, D144+1:-0.07, D168+1:1.22, D186+1:1.88, D204+1:0.86]}{13284@[b6+1:-0.85];[c3+1:8.40, c4+1:2.59, c5+1:-2.26, c9+1:1.63, c10+1:8.55, c12+1:1.70, c13+2:1.57];[y1+1:3.58, y3+1:3.03, y9+1:8.94];[zDot5+…	{13282@[b5+1:1620, b6+1:5213, b10+1:1119, b11+1:1236, b13+1:850, b15+2:8971];[y1+1:4979, y3+1:5648, y5+1:1052, y7+1:3445, y8+1:1180, y12+2:1723];[(M0-203.08)+3:76598];[D126+1:18661, D138+1:9976, D144+1:11693, D168+1:4212, D186+1:18655, D204+1:32436]}{13284@[b6+1:837];[c3+1:1029, c4+1:1847, c5+1:4464, c9+1:1684, c10+1:1565, c12+1:697, c13+2:3768];[y1+1:1080, y3+1:1275, y9+1:1813];[zDot5+1:1652, zD…	{13282@19}{13284@24}	T	0	0	0	13.04467780417228	2.0782015249858654	12.093775191120585	2	2	406.15874	N2	False	0.8531393249555419	(N),(N)	Level1	[4,N1,1.000][9,N1,1.000]	[729,N1,1.000][734,N1,1.000]	{@2[4-0,9-0]}	{@4[0,1.000]}{@9[0,1.000]}
[truncated: 947 more rows]
