# Supplementary material for: Precise, fast and comprehensive analysis of intact glycopeptides and modified glycans with pGlyco3
Source: Nat Methods. 2021 Nov 25;18(12):1515–23. doi: 10.1038/s41592-021-01306-0 (PMC8648562; doi:10.1038/s41592-021-01306-0)
Supplement: Supplementary file 3 — All additional data files. [file 41592_2021_1306_MOESM3_ESM.zip › Supplementary Data/Result Files for Figures/Fig.3/Fig.3a-c/MSFragger-293.tsv]

Spectrum	Spectrum File	Peptide	Modified Peptide	Peptide Length	Charge	Retention	Observed Mass	Calibrated Observed Mass	Observed M/Z	Calibrated Observed M/Z	Calculated Peptide Mass	Calculated M/Z	Delta Mass	Expectation	Hyperscore	Nextscore	PeptideProphet Probability	Number of Enzymatic Termini	Number of Missed Cleavages	Intensity	Ion Mobility	Assigned Modifications	Observed Modifications	Is Unique	Protein	Protein ID	Entry Name	Gene	Protein Description	Mapped Genes	Mapped Proteins
CWQ-O-293-1.00004.00004.2	D:\GlycoData\CWQ-O\18-DeMucin\MSFragger-293\interact.pep.xml	GHTNQVSR		8	2	1.6097	897.4414	897.4404	449.7280	449.7275	897.4416	449.7281	-0.0011	0.00003203112000	22.0040	13.4460	0.9995	2	0	0.0000	0.0000			true	sp|O75083|WDR1_HUMAN	O75083	WDR1_HUMAN	WDR1	WD repeat-containing protein 1
CWQ-O-293-1.00012.00012.2	D:\GlycoData\CWQ-O\18-DeMucin\MSFragger-293\interact.pep.xml	PSHLTNK		7	2	4.3299	795.4237	795.4220	398.7191	398.7183	795.4239	398.7192	-0.0017	0.01434438000000	22.6770	20.8160	0.9738	2	0	0.0000	0.0000			true	sp|P30101|PDIA3_HUMAN	P30101	PDIA3_HUMAN	PDIA3	Protein disulfide-isomerase A3
CWQ-O-293-1.00077.00077.2	D:\GlycoData\CWQ-O\18-DeMucin\MSFragger-293\interact.pep.xml	IAGEASR		7	2	19.5790	702.3661	702.3643	352.1904	352.1894	702.3660	352.1903	-0.0016	0.47828820000000	15.1520	13.3480	0.4080	2	0	0.0000	0.0000			false	sp|O60814|H2B1K_HUMAN	O60814	H2B1K_HUMAN	HIST1H2BK	Histone H2B type 1-K	H2BFS, HIST1H2BB, HIST1H2BC, HIST1H2BD, HIST1H2BH, HIST1H2BJ, HIST1H2BM, HIST1H2BN, HIST1H2BO, HIST2H2BC, HIST2H2BD, HIST2H2BE, HIST2H2BF	sp|P06899|H2B1J_HUMAN, sp|P23527|H2B1O_HUMAN, sp|P33778|H2B1B_HUMAN, sp|P57053|H2BFS_HUMAN, sp|P58876|H2B1D_HUMAN, sp|P62807|H2B1C_HUMAN, sp|Q16778|H2B2E_HUMAN, sp|Q5QNW6|H2B2F_HUMAN, sp|Q6DN03|H2B2C_HUMAN, sp|Q6DRA6|H2B2D_HUMAN, sp|Q93079|H2B1H_HUMAN, sp|Q99877|H2B1N_HUMAN, sp|Q99879|H2B1M_HUMAN
CWQ-O-293-1.00151.00151.2	D:\GlycoData\CWQ-O\18-DeMucin\MSFragger-293\interact.pep.xml	KSIQSGPLK		9	2	37.6724	956.5664	956.5659	479.2905	479.2902	956.5654	479.2900	0.0006	0.06001744000000	16.1160	12.8360	0.9051	2	0	0.0000	0.0000			true	sp|Q16891|MIC60_HUMAN	Q16891	MIC60_HUMAN	IMMT	MIC
CWQ-O-293-1.00182.00182.2	D:\GlycoData\CWQ-O\18-DeMucin\MSFragger-293\interact.pep.xml	AAVTPGKK		8	2	45.2485	770.4669	770.4649	386.2407	386.2397	770.4650	386.2398	0.0000	0.00442083500000	22.6340	14.0300	0.9875	2	0	0.0000	0.0000			true	sp|P19338|NUCL_HUMAN	P19338	NUCL_HUMAN	NCL	Nucleolin
CWQ-O-293-1.00201.00201.3	D:\GlycoData\CWQ-O\18-DeMucin\MSFragger-293\interact.pep.xml	AESSQTCHSEQGDKK	AESSQTCHSEQGDKK	15	3	50.5349	1690.7208	1690.7216	564.5809	564.5811	1690.7216	564.5811	0.0001	0.00000000126456	28.7620	12.4330	1.0000	2	0	0.0000	0.0000	7C(57.0215)		true	sp|P46063|RECQ1_HUMAN	P46063	RECQ1_HUMAN	RECQL	ATP-dependent DNA helicase Q1
CWQ-O-293-1.00237.00237.3	D:\GlycoData\CWQ-O\18-DeMucin\MSFragger-293\interact.pep.xml	ISAHSQQHNR		10	3	59.1856	1178.5859	1178.5848	393.8692	393.8689	1176.5747	393.1988	2.0102	0.00004046564000	18.1710	10.5780	0.9860	2	0	0.0000	0.0000		Label:18O(1)(2.004246), Pro->Val(2.015650)	true	sp|P82932|RT06_HUMAN	P82932	RT06_HUMAN	MRPS6	28S ribosomal protein S6, mitochondrial
CWQ-O-293-1.00267.00267.2	D:\GlycoData\CWQ-O\18-DeMucin\MSFragger-293\interact.pep.xml	DRPHEGTR		8	2	66.0918	966.4625	966.4617	484.2385	484.2381	966.4631	484.2388	-0.0013	0.00734721600000	19.7320	13.9470	0.8712	2	1	0.0000	0.0000			true	sp|P31146|COR1A_HUMAN	P31146	COR1A_HUMAN	CORO1A	Coronin-1A
CWQ-O-293-1.00307.00307.2	D:\GlycoData\CWQ-O\18-DeMucin\MSFragger-293\interact.pep.xml	KTEAAATTR		9	2	75.8265	947.5072	947.5032	474.7609	474.7589	947.5036	474.7591	-0.0003	0.00105110100000	22.7640	18.9110	0.9955	2	0	0.0000	0.0000			true	sp|P27816|MAP4_HUMAN	P27816	MAP4_HUMAN	MAP4	Microtubule-associated protein 4
CWQ-O-293-1.00349.00349.3	D:\GlycoData\CWQ-O\18-DeMucin\MSFragger-293\interact.pep.xml	KTPTSSGKPSAK		12	3	85.5684	1187.6434	1187.6442	396.8884	396.8887	1187.6509	396.8909	-0.0066	0.00000016089420	25.4100	12.3230	1.0000	2	1	0.0000	0.0000			true	sp|Q02880|TOP2B_HUMAN	Q02880	TOP2B_HUMAN	TOP2B	DNA topoisomerase 2-beta
CWQ-O-293-1.00352.00352.2	D:\GlycoData\CWQ-O\18-DeMucin\MSFragger-293\interact.pep.xml	DRPHEGTR		8	2	86.2893	966.4634	966.4612	484.2390	484.2379	966.4631	484.2388	-0.0018	0.03426909000000	14.7560	10.2300	0.6690	2	1	0.0000	0.0000			true	sp|P31146|COR1A_HUMAN	P31146	COR1A_HUMAN	CORO1A	Coronin-1A
CWQ-O-293-1.00392.00392.2	D:\GlycoData\CWQ-O\18-DeMucin\MSFragger-293\interact.pep.xml	SHIMAAK	SHIM[147]AAK	7	2	94.6133	772.3895	772.3879	387.2020	387.2012	772.3901	387.2023	-0.0020	0.05548239000000	17.1100	13.2770	0.9118	2	0	0.0000	0.0000	4M(15.9949)		true	sp|P48643|TCPE_HUMAN	P48643	TCPE_HUMAN	CCT5	T-complex protein 1 subunit epsilon
CWQ-O-293-1.00410.00410.2	D:\GlycoData\CWQ-O\18-DeMucin\MSFragger-293\interact.pep.xml	KAAVTPGK		8	2	98.8524	770.4638	770.4639	386.2392	386.2392	770.4650	386.2398	-0.0009	0.01341172000000	23.3580	15.6480	0.9750	2	0	0.0000	0.0000			true	sp|P19338|NUCL_HUMAN	P19338	NUCL_HUMAN	NCL	Nucleolin
CWQ-O-293-1.00414.00414.2	D:\GlycoData\CWQ-O\18-DeMucin\MSFragger-293\interact.pep.xml	KVSSAEGAAK		10	2	99.7938	946.5165	946.5155	474.2655	474.2650	946.5083	474.2614	0.0073	0.00300659100000	23.6030	14.2910	0.9906	2	0	0.0000	0.0000			true	sp|P05114|HMGN1_HUMAN	P05114	HMGN1_HUMAN	HMGN1	Non-histone chromosomal protein HMG-14
CWQ-O-293-1.00418.00418.2	D:\GlycoData\CWQ-O\18-DeMucin\MSFragger-293\interact.pep.xml	KGNYSER		7	2	101.1679	852.4091	852.4078	427.2118	427.2112	852.4089	427.2117	-0.0010	0.00100936900000	19.9610	10.7720	0.9956	2	0	0.0000	0.0000			true	sp|P20671|H2A1D_HUMAN	P20671	H2A1D_HUMAN	HIST1H2AD	Histone H2A type 1-D	HIST1H2AB, HIST3H2A	sp|P04908|H2A1B_HUMAN, sp|Q7L7L0|H2A3_HUMAN
CWQ-O-293-1.00422.00422.2	D:\GlycoData\CWQ-O\18-DeMucin\MSFragger-293\interact.pep.xml	HTGAVSAR		8	2	102.1521	797.4128	797.4125	399.7137	399.7135	797.4144	399.7145	-0.0017	0.00208129000000	18.7780	11.7210	0.9929	2	0	0.0000	0.0000			true	sp|O75534|CSDE1_HUMAN	O75534	CSDE1_HUMAN	CSDE1	Cold shock domain-containing protein E1
CWQ-O-293-1.00436.00436.2	D:\GlycoData\CWQ-O\18-DeMucin\MSFragger-293\interact.pep.xml	AASQSDKPAEK		11	2	105.4679	1130.5583	1130.5559	566.2864	566.2852	1130.5566	566.2856	-0.0006	0.00000880064700	25.2860	13.5600	0.9997	2	1	0.0000	0.0000			true	sp|Q9UI08|EVL_HUMAN	Q9UI08	EVL_HUMAN	EVL	Ena/VASP-like protein
CWQ-O-293-1.00453.00453.2	D:\GlycoData\CWQ-O\18-DeMucin\MSFragger-293\interact.pep.xml	YGQNCHK	YGQNCHK	7	2	109.5883	905.3834	905.3835	453.6990	453.6990	905.3814	453.6980	0.0022	0.05463865000000	14.5500	8.7850	0.9131	2	0	0.0000	0.0000	5C(57.0215)		true	sp|O15355|PPM1G_HUMAN	O15355	PPM1G_HUMAN	PPM1G	Protein phosphatase 1G
CWQ-O-293-1.00552.00552.2	D:\GlycoData\CWQ-O\18-DeMucin\MSFragger-293\interact.pep.xml	KTATAVAHCK	KTATAVAHCK	10	2	134.6405	1085.5669	1085.5646	543.7907	543.7896	1085.5651	543.7898	-0.0003	0.00000617958700	26.4510	11.3210	1.0000	2	0	0.0000	0.0000	9C(57.0215)		true	sp|P62249|RS16_HUMAN	P62249	RS16_HUMAN	RPS16	40S ribosomal protein S16
CWQ-O-293-1.00576.00576.3	D:\GlycoData\CWQ-O\18-DeMucin\MSFragger-293\interact.pep.xml	EDSARPGAHAK		11	3	140.8237	1137.5513	1137.5521	380.1910	380.1913	1137.5526	380.1915	-0.0003	0.01706568000000	21.4110	15.5360	0.8056	2	1	0.0000	0.0000			true	sp|Q13151|ROA0_HUMAN	Q13151	ROA0_HUMAN	HNRNPA0	Heterogeneous nuclear ribonucleoprotein A0
CWQ-O-293-1.00581.00581.2	D:\GlycoData\CWQ-O\18-DeMucin\MSFragger-293\interact.pep.xml	GHNCEVR	GHNCEVR	7	2	141.9990	870.3759	870.3759	436.1952	436.1952	870.3767	436.1956	-0.0006	0.01690442000000	16.5880	0.0000	0.9176	1	0	0.0000	0.0000	4C(57.0215)		true	sp|P09651|ROA1_HUMAN	P09651	ROA1_HUMAN	HNRNPA1	Heterogeneous nuclear ribonucleoprotein A1	HNRNPA1L2	sp|Q32P51|RA1L2_HUMAN
CWQ-O-293-1.00592.00592.2	D:\GlycoData\CWQ-O\18-DeMucin\MSFragger-293\interact.pep.xml	HQLEETKK		8	2	144.6276	1011.5360	1011.5364	506.7753	506.7755	1011.5349	506.7747	0.0016	0.00002033070000	22.8980	12.3590	0.9997	2	0	0.0000	0.0000			true	sp|P22059|OSBP1_HUMAN	P22059	OSBP1_HUMAN	OSBP	Oxysterol-binding protein 1
CWQ-O-293-1.00638.00638.2	D:\GlycoData\CWQ-O\18-DeMucin\MSFragger-293\interact.pep.xml	HSEAATAQR		9	2	155.4841	969.4673	969.4620	485.7409	485.7383	969.4628	485.7387	-0.0006	0.00005335725000	21.8940	10.6100	0.9994	2	0	0.0000	0.0000			true	sp|Q14103|HNRPD_HUMAN	Q14103	HNRPD_HUMAN	HNRNPD	Heterogeneous nuclear ribonucleoprotein D0
CWQ-O-293-1.00706.00706.2	D:\GlycoData\CWQ-O\18-DeMucin\MSFragger-293\interact.pep.xml	EHTTSSSVSK		10	2	171.5422	1061.5002	1061.4999	531.7574	531.7572	1061.4989	531.7567	0.0010	0.00005739768000	22.1440	10.1240	0.9994	2	0	0.0000	0.0000			true	sp|Q9P013|CWC15_HUMAN	Q9P013	CWC15_HUMAN	CWC15	Spliceosome-associated protein CWC15 homolog
CWQ-O-293-1.00721.00721.2	D:\GlycoData\CWQ-O\18-DeMucin\MSFragger-293\interact.pep.xml	HSEAATAQR		9	2	175.5175	969.4631	969.4620	485.7388	485.7383	969.4628	485.7387	-0.0006	0.00000001250432	34.1230	17.8630	1.0000	2	0	0.0000	0.0000			true	sp|Q14103|HNRPD_HUMAN	Q14103	HNRPD_HUMAN	HNRNPD	Heterogeneous nuclear ribonucleoprotein D0
CWQ-O-293-1.00734.00734.2	D:\GlycoData\CWQ-O\18-DeMucin\MSFragger-293\interact.pep.xml	KGPSSTGASGQAK		13	2	178.4766	1174.5994	1174.5950	588.3070	588.3048	1174.5941	588.3043	0.0009	0.00000005052809	28.0850	12.2890	1.0000	2	0	0.0000	0.0000			true	sp|Q9NWH9|SLTM_HUMAN	Q9NWH9	SLTM_HUMAN	SLTM	SAFB-like transcription modulator
CWQ-O-293-1.00757.00757.2	D:\GlycoData\CWQ-O\18-DeMucin\MSFragger-293\interact.pep.xml	FQGAGSNKK		9	2	184.4520	935.4838	935.4832	468.7492	468.7489	935.4824	468.7485	0.0009	0.00008098983000	20.1130	11.2630	0.9994	2	0	0.0000	0.0000			true	sp|Q12906|ILF3_HUMAN	Q12906	ILF3_HUMAN	ILF3	Interleukin enhancer-binding factor 3
CWQ-O-293-1.00803.00803.2	D:\GlycoData\CWQ-O\18-DeMucin\MSFragger-293\interact.pep.xml	HSEAATAQR		9	2	195.8057	969.4631	969.4625	485.7388	485.7385	969.4628	485.7387	-0.0001	0.00000174836200	32.1390	14.5900	0.9998	2	0	0.0000	0.0000			true	sp|Q14103|HNRPD_HUMAN	Q14103	HNRPD_HUMAN	HNRNPD	Heterogeneous nuclear ribonucleoprotein D0
CWQ-O-293-1.00817.00817.2	D:\GlycoData\CWQ-O\18-DeMucin\MSFragger-293\interact.pep.xml	KGPSSTGASGQAK		13	2	199.0319	1174.5963	1174.5933	588.3054	588.3039	1174.5941	588.3043	-0.0007	0.00000022125210	29.9880	12.5850	0.9999	2	0	0.0000	0.0000			true	sp|Q9NWH9|SLTM_HUMAN	Q9NWH9	SLTM_HUMAN	SLTM	SAFB-like transcription modulator
CWQ-O-293-1.00840.00840.2	D:\GlycoData\CWQ-O\18-DeMucin\MSFragger-293\interact.pep.xml	KDHPGLK		7	2	206.1425	793.4446	793.4450	397.7296	397.7298	793.4446	397.7296	0.0005	0.00515174800000	19.4170	12.5680	0.9862	2	0	0.0000	0.0000			true	sp|P49756|RBM25_HUMAN	P49756	RBM25_HUMAN	RBM25	RNA-binding protein 25
CWQ-O-293-1.00880.00880.2	D:\GlycoData\CWQ-O\18-DeMucin\MSFragger-293\interact.pep.xml	HSEAATAQR		9	2	216.3692	969.4671	969.4626	485.7408	485.7386	969.4628	485.7387	0.0000	0.00000000571064	25.7520	11.3090	1.0000	2	0	0.0000	0.0000			true	sp|Q14103|HNRPD_HUMAN	Q14103	HNRPD_HUMAN	HNRNPD	Heterogeneous nuclear ribonucleoprotein D0
CWQ-O-293-1.00881.00881.2	D:\GlycoData\CWQ-O\18-DeMucin\MSFragger-293\interact.pep.xml	HSEAATAQR		9	2	217.0884	969.4671	969.4626	485.7408	485.7386	969.4628	485.7387	0.0000	0.00973868100000	19.5460	10.1220	0.9797	2	0	0.0000	0.0000			true	sp|Q14103|HNRPD_HUMAN	Q14103	HNRPD_HUMAN	HNRNPD	Heterogeneous nuclear ribonucleoprotein D0
CWQ-O-293-1.00932.00932.2	D:\GlycoData\CWQ-O\18-DeMucin\MSFragger-293\interact.pep.xml	KHQTNLAR		8	2	229.3600	966.5355	966.5350	484.2750	484.2748	966.5359	484.2752	-0.0008	0.07524499000000	15.2490	12.0750	0.8836	2	0	0.0000	0.0000			true	sp|Q15428|SF3A2_HUMAN	Q15428	SF3A2_HUMAN	SF3A2	Splicing factor 3A subunit 2
CWQ-O-293-1.01125.01125.2	D:\GlycoData\CWQ-O\18-DeMucin\MSFragger-293\interact.pep.xml	KVNQQPNTSDKK		12	2	279.4556	1385.7238	1385.7258	693.8692	693.8702	1385.7262	693.8704	-0.0002	0.00000018486260	22.7990	14.1630	0.9999	2	0	0.0000	0.0000			true	sp|P54578|UBP14_HUMAN	P54578	UBP14_HUMAN	USP14	Ubiquitin carboxyl-terminal hydrolase 14
CWQ-O-293-1.01130.01130.2	D:\GlycoData\CWQ-O\18-DeMucin\MSFragger-293\interact.pep.xml	THFGGGK		7	2	280.9891	702.3452	702.3434	352.1799	352.1790	702.3449	352.1797	-0.0014	0.13859250000000	18.7870	15.4310	0.8098	2	0	0.0000	0.0000			true	sp|P62847|RS24_HUMAN	P62847	RS24_HUMAN	RPS24	40S ribosomal protein S24
CWQ-O-293-1.01143.01143.2	D:\GlycoData\CWQ-O\18-DeMucin\MSFragger-293\interact.pep.xml	KVNQQPNTSDKK		12	2	284.1858	1385.7270	1385.7272	693.8708	693.8709	1385.7262	693.8704	0.0010	0.00027939420000	20.7800	13.9110	0.9992	2	0	0.0000	0.0000			true	sp|P54578|UBP14_HUMAN	P54578	UBP14_HUMAN	USP14	Ubiquitin carboxyl-terminal hydrolase 14
CWQ-O-293-1.01147.01147.2	D:\GlycoData\CWQ-O\18-DeMucin\MSFragger-293\interact.pep.xml	HSMDQTGSK		9	2	285.4224	989.4273	989.4288	495.7209	495.7217	989.4236	495.7191	0.0053	0.00015895380000	23.9790	13.1320	0.9995	2	0	0.0000	0.0000			true	sp|Q14008|CKAP5_HUMAN	Q14008	CKAP5_HUMAN	CKAP5	Cytoskeleton-associated protein 5
CWQ-O-293-1.01148.01148.2	D:\GlycoData\CWQ-O\18-DeMucin\MSFragger-293\interact.pep.xml	HSMDQTGSK		9	2	286.1397	989.4273	989.4288	495.7209	495.7217	989.4236	495.7191	0.0053	0.04594625000000	13.8510	12.0220	0.9265	2	0	0.0000	0.0000			true	sp|Q14008|CKAP5_HUMAN	Q14008	CKAP5_HUMAN	CKAP5	Cytoskeleton-associated protein 5
CWQ-O-293-1.01169.01169.2	D:\GlycoData\CWQ-O\18-DeMucin\MSFragger-293\interact.pep.xml	KVQAAQSEAK		10	2	291.4069	1058.5717	1058.5704	530.2931	530.2925	1058.5719	530.2932	-0.0013	0.00000000593354	38.9180	15.8750	1.0000	2	0	0.0000	0.0000			true	sp|Q16891|MIC60_HUMAN	Q16891	MIC60_HUMAN	IMMT	MIC
CWQ-O-293-1.01171.01171.2	D:\GlycoData\CWQ-O\18-DeMucin\MSFragger-293\interact.pep.xml	KVQAAQSEAK		10	2	292.3200	1058.5717	1058.5704	530.2931	530.2925	1058.5719	530.2932	-0.0013	0.00000650100300	36.3960	15.3460	1.0000	2	0	0.0000	0.0000			true	sp|Q16891|MIC60_HUMAN	Q16891	MIC60_HUMAN	IMMT	MIC
CWQ-O-293-1.01209.01209.2	D:\GlycoData\CWQ-O\18-DeMucin\MSFragger-293\interact.pep.xml	THFGGGK		7	2	302.1607	702.3447	702.3437	352.1796	352.1791	702.3449	352.1797	-0.0011	0.00691494000000	24.3920	15.5330	0.9835	2	0	0.0000	0.0000			true	sp|P62847|RS24_HUMAN	P62847	RS24_HUMAN	RPS24	40S ribosomal protein S24
CWQ-O-293-1.01210.01210.2	D:\GlycoData\CWQ-O\18-DeMucin\MSFragger-293\interact.pep.xml	THFGGGK		7	2	302.8772	702.3447	702.3437	352.1796	352.1791	702.3449	352.1797	-0.0011	0.00000197015500	35.3220	19.8380	0.9999	2	0	0.0000	0.0000			true	sp|P62847|RS24_HUMAN	P62847	RS24_HUMAN	RPS24	40S ribosomal protein S24
CWQ-O-293-1.01225.01225.2	D:\GlycoData\CWQ-O\18-DeMucin\MSFragger-293\interact.pep.xml	KVNQQPNTSDKK		12	2	306.9001	1385.7290	1385.7274	693.8718	693.8710	1385.7262	693.8704	0.0013	0.00061307590000	20.7160	13.9430	0.9972	2	0	0.0000	0.0000			true	sp|P54578|UBP14_HUMAN	P54578	UBP14_HUMAN	USP14	Ubiquitin carboxyl-terminal hydrolase 14
CWQ-O-293-1.01241.01241.2	D:\GlycoData\CWQ-O\18-DeMucin\MSFragger-293\interact.pep.xml	HESGASIK		8	2	311.3125	827.4146	827.4132	414.7146	414.7139	827.4137	414.7141	-0.0003	0.00065919780000	24.5670	16.4100	0.9970	2	0	0.0000	0.0000			true	sp|P61978|HNRPK_HUMAN	P61978	HNRPK_HUMAN	HNRNPK	Heterogeneous nuclear ribonucleoprotein K
CWQ-O-293-1.01252.01252.2	D:\GlycoData\CWQ-O\18-DeMucin\MSFragger-293\interact.pep.xml	ATTKPPPAK		9	2	314.4243	909.5278	909.5276	455.7712	455.7711	909.5283	455.7714	-0.0005	0.01808155000000	19.2110	16.5390	0.7858	2	1	0.0000	0.0000			true	sp|Q14978|NOLC1_HUMAN	Q14978	NOLC1_HUMAN	NOLC1	Nucleolar and coiled-body phosphoprotein 1
CWQ-O-293-1.01264.01264.2	D:\GlycoData\CWQ-O\18-DeMucin\MSFragger-293\interact.pep.xml	AIAGDEHKR		9	2	317.7833	995.5164	995.5142	498.7655	498.7644	995.5148	498.7647	-0.0005	0.00011443560000	20.4330	11.6370	0.9995	2	0	0.0000	0.0000			true	sp|P53041|PPP5_HUMAN	P53041	PPP5_HUMAN	PPP5C	Serine/threonine-protein phosphatase 5	PPP5D1	sp|E7EU14|PP5D1_HUMAN
CWQ-O-293-1.01266.01266.2	D:\GlycoData\CWQ-O\18-DeMucin\MSFragger-293\interact.pep.xml	AIAGDEHKR		9	2	318.6949	995.5164	995.5142	498.7655	498.7644	995.5148	498.7647	-0.0005	0.06668066000000	14.2040	0.0000	0.8955	2	0	0.0000	0.0000			true	sp|P53041|PPP5_HUMAN	P53041	PPP5_HUMAN	PPP5C	Serine/threonine-protein phosphatase 5	PPP5D1	sp|E7EU14|PP5D1_HUMAN
CWQ-O-293-1.01318.01318.2	D:\GlycoData\CWQ-O\18-DeMucin\MSFragger-293\interact.pep.xml	HESGASIK		8	2	332.2214	827.4139	827.4141	414.7142	414.7143	827.4137	414.7141	0.0005	0.00079097830000	32.6780	20.5150	0.9964	2	0	0.0000	0.0000			true	sp|P61978|HNRPK_HUMAN	P61978	HNRPK_HUMAN	HNRNPK	Heterogeneous nuclear ribonucleoprotein K
CWQ-O-293-1.01325.01325.2	D:\GlycoData\CWQ-O\18-DeMucin\MSFragger-293\interact.pep.xml	GHSAQIAK		8	2	334.0086	810.4381	810.4365	406.2263	406.2255	810.4348	406.2247	0.0018	0.00000887608300	24.1420	13.4390	1.0000	2	0	0.0000	0.0000			true	sp|P33176|KINH_HUMAN	P33176	KINH_HUMAN	KIF5B	Kinesin-1 heavy chain	KIF5A	sp|Q12840|KIF5A_HUMAN
CWQ-O-293-1.01327.01327.2	D:\GlycoData\CWQ-O\18-DeMucin\MSFragger-293\interact.pep.xml	ATTKPPPAK		9	2	334.5239	909.5283	909.5280	455.7714	455.7713	909.5283	455.7714	-0.0001	0.00000320659600	21.4300	16.8870	0.9997	2	1	0.0000	0.0000			true	sp|Q14978|NOLC1_HUMAN	Q14978	NOLC1_HUMAN	NOLC1	Nucleolar and coiled-body phosphoprotein 1
CWQ-O-293-1.01342.01342.2	D:\GlycoData\CWQ-O\18-DeMucin\MSFragger-293\interact.pep.xml	MAEAHAR		7	2	338.6296	784.3673	784.3646	393.1909	393.1896	784.3650	393.1898	-0.0002	0.01765021000000	18.5130	10.3450	0.9694	2	0	0.0000	0.0000			true	sp|P49736|MCM2_HUMAN	P49736	MCM2_HUMAN	MCM2	DNA replication licensing factor MCM2
CWQ-O-293-1.01393.01393.2	D:\GlycoData\CWQ-O\18-DeMucin\MSFragger-293\interact.pep.xml	HESGASIK		8	2	352.4062	827.4138	827.4130	414.7142	414.7138	827.4137	414.7141	-0.0006	0.00180539100000	28.3510	16.6640	0.9935	2	0	0.0000	0.0000			true	sp|P61978|HNRPK_HUMAN	P61978	HNRPK_HUMAN	HNRNPK	Heterogeneous nuclear ribonucleoprotein K
CWQ-O-293-1.01394.01394.2	D:\GlycoData\CWQ-O\18-DeMucin\MSFragger-293\interact.pep.xml	RNQKPEVR		8	2	352.6888	1025.5742	1025.5753	513.7944	513.7949	1025.5730	513.7938	0.0024	0.00115342000000	22.6210	13.9690	0.9606	2	1	0.0000	0.0000			true	sp|P83731|RL24_HUMAN	P83731	RL24_HUMAN	RPL24	60S ribosomal protein L24
CWQ-O-293-1.01402.01402.2	D:\GlycoData\CWQ-O\18-DeMucin\MSFragger-293\interact.pep.xml	ATTKPPPAK		9	2	354.7162	909.5289	909.5281	455.7717	455.7713	909.5283	455.7714	0.0000	0.00230877200000	23.8730	15.5640	0.9383	2	1	0.0000	0.0000			true	sp|Q14978|NOLC1_HUMAN	Q14978	NOLC1_HUMAN	NOLC1	Nucleolar and coiled-body phosphoprotein 1
CWQ-O-293-1.01406.01406.2	D:\GlycoData\CWQ-O\18-DeMucin\MSFragger-293\interact.pep.xml	KGTVVAEK		8	2	355.7459	830.4861	830.4856	416.2503	416.2501	830.4861	416.2504	-0.0004	0.00218046700000	27.4770	16.0360	0.9926	2	0	0.0000	0.0000			true	sp|P31146|COR1A_HUMAN	P31146	COR1A_HUMAN	CORO1A	Coronin-1A
CWQ-O-293-1.01409.01409.2	D:\GlycoData\CWQ-O\18-DeMucin\MSFragger-293\interact.pep.xml	NLEAQHK		7	2	356.7887	838.4308	838.4313	420.2227	420.2229	838.4297	420.2221	0.0017	0.04248593000000	16.1210	12.2700	0.9319	2	0	0.0000	0.0000			true	sp|Q16181|SEPT7_HUMAN	Q16181	SEPT7_HUMAN	SEPT7	Septin-7
CWQ-O-293-1.01414.01414.2	D:\GlycoData\CWQ-O\18-DeMucin\MSFragger-293\interact.pep.xml	AKPLNTSSK		9	2	358.4462	944.5336	944.5328	473.2741	473.2737	944.5290	473.2718	0.0038	0.00431938000000	16.5460	10.8130	0.9048	2	1	0.0000	0.0000			true	sp|Q5TFE4|NT5D1_HUMAN	Q5TFE4	NT5D1_HUMAN	NT5DC1	5'-nucleotidase domain-containing protein 1
CWQ-O-293-1.01416.01416.2	D:\GlycoData\CWQ-O\18-DeMucin\MSFragger-293\interact.pep.xml	MAEAHAR		7	2	358.9596	784.3646	784.3649	393.1896	393.1897	784.3650	393.1898	0.0000	0.00248456200000	20.9190	14.2150	0.9919	2	0	0.0000	0.0000			true	sp|P49736|MCM2_HUMAN	P49736	MCM2_HUMAN	MCM2	DNA replication licensing factor MCM2
CWQ-O-293-1.01422.01422.3	D:\GlycoData\CWQ-O\18-DeMucin\MSFragger-293\interact.pep.xml	KCNTDQAGRPK	KCNTDQAGRPK	11	3	360.4421	1273.6195	1273.6216	425.5471	425.5478	1273.6196	425.5471	0.0020	0.00000076629080	27.9970	12.6000	0.9995	2	1	0.0000	0.0000	2C(57.0215)		true	sp|P33992|MCM5_HUMAN	P33992	MCM5_HUMAN	MCM5	DNA replication licensing factor MCM5
CWQ-O-293-1.01431.01431.2	D:\GlycoData\CWQ-O\18-DeMucin\MSFragger-293\interact.pep.xml	KCNTDQAGRPK	KCNTDQAGRPK	11	2	362.6958	1273.6194	1273.6200	637.8170	637.8173	1273.6196	637.8171	0.0004	0.00000002253760	24.6900	11.1480	1.0000	2	1	0.0000	0.0000	2C(57.0215)		true	sp|P33992|MCM5_HUMAN	P33992	MCM5_HUMAN	MCM5	DNA replication licensing factor MCM5
CWQ-O-293-1.01434.01434.2	D:\GlycoData\CWQ-O\18-DeMucin\MSFragger-293\interact.pep.xml	AIVHDNK		7	2	363.4477	795.4234	795.4238	398.7190	398.7192	795.4239	398.7192	0.0000	0.04613642000000	18.3230	12.8180	0.9262	2	0	0.0000	0.0000			true	sp|O75369|FLNB_HUMAN	O75369	FLNB_HUMAN	FLNB	Filamin-B
CWQ-O-293-1.01440.01440.2	D:\GlycoData\CWQ-O\18-DeMucin\MSFragger-293\interact.pep.xml	FKKPGSK		7	2	364.9113	790.4701	790.4701	396.2423	396.2423	790.4701	396.2423	0.0001	0.09728050000000	16.7550	14.8310	0.4116	2	1	0.0000	0.0000			false	sp|P26599|PTBP1_HUMAN	P26599	PTBP1_HUMAN	PTBP1	Polypyrimidine tract-binding protein 1	PTBP2, PTBP3	sp|O95758|PTBP3_HUMAN, sp|Q9UKA9|PTBP2_HUMAN
CWQ-O-293-1.01444.01444.3	D:\GlycoData\CWQ-O\18-DeMucin\MSFragger-293\interact.pep.xml	KNNHHEENISSK		12	3	365.8970	1435.6836	1435.6807	479.5685	479.5675	1435.6803	479.5674	0.0004	0.00061647580000	23.1800	10.6200	0.9983	2	0	0.0000	0.0000			true	sp|Q13813|SPTN1_HUMAN	Q13813	SPTN1_HUMAN	SPTAN1	Spectrin alpha chain, non-erythrocytic 1
CWQ-O-293-1.01472.01472.2	D:\GlycoData\CWQ-O\18-DeMucin\MSFragger-293\interact.pep.xml	RNQKPEVR		8	2	372.7227	1025.5730	1025.5741	513.7938	513.7943	1025.5730	513.7938	0.0012	0.00576755900000	26.5490	17.7630	0.8870	2	1	0.0000	0.0000			true	sp|P83731|RL24_HUMAN	P83731	RL24_HUMAN	RPL24	60S ribosomal protein L24
CWQ-O-293-1.01479.01479.2	D:\GlycoData\CWQ-O\18-DeMucin\MSFragger-293\interact.pep.xml	AVTTPGKK		8	2	374.4837	800.4758	800.4760	401.2452	401.2453	800.4756	401.2451	0.0005	0.07307112000000	17.2620	13.6120	0.8866	2	0	0.0000	0.0000			true	sp|P19338|NUCL_HUMAN	P19338	NUCL_HUMAN	NCL	Nucleolin
CWQ-O-293-1.01481.01481.2	D:\GlycoData\CWQ-O\18-DeMucin\MSFragger-293\interact.pep.xml	ATTKPPPAK		9	2	374.9972	909.5277	909.5266	455.7711	455.7706	909.5283	455.7714	-0.0015	0.01967349000000	21.4640	15.8310	0.7738	2	1	0.0000	0.0000			true	sp|Q14978|NOLC1_HUMAN	Q14978	NOLC1_HUMAN	NOLC1	Nucleolar and coiled-body phosphoprotein 1
CWQ-O-293-1.01485.01485.2	D:\GlycoData\CWQ-O\18-DeMucin\MSFragger-293\interact.pep.xml	KGTVVAEK		8	2	376.0274	830.4864	830.4861	416.2505	416.2503	830.4861	416.2504	0.0000	0.01224328000000	28.6460	19.1590	0.9765	2	0	0.0000	0.0000			true	sp|P31146|COR1A_HUMAN	P31146	COR1A_HUMAN	CORO1A	Coronin-1A
CWQ-O-293-1.01487.01487.2	D:\GlycoData\CWQ-O\18-DeMucin\MSFragger-293\interact.pep.xml	KGNYAER		7	2	376.5427	836.4141	836.4141	419.2143	419.2143	836.4140	419.2143	0.0001	0.04849567000000	16.7410	13.5650	0.9225	2	0	0.0000	0.0000			false	sp|Q8IUE6|H2A2B_HUMAN	Q8IUE6	H2A2B_HUMAN	HIST2H2AB	Histone H2A type 2-B	H2AFJ, HIST1H2AA, HIST1H2AC, HIST1H2AG, HIST1H2AH, HIST1H2AJ, HIST2H2AA3, HIST2H2AC	sp|P0C0S8|H2A1_HUMAN, sp|Q16777|H2A2C_HUMAN, sp|Q6FI13|H2A2A_HUMAN, sp|Q93077|H2A1C_HUMAN, sp|Q96KK5|H2A1H_HUMAN, sp|Q96QV6|H2A1A_HUMAN, sp|Q99878|H2A1J_HUMAN, sp|Q9BTM1|H2AJ_HUMAN
CWQ-O-293-1.01495.01495.2	D:\GlycoData\CWQ-O\18-DeMucin\MSFragger-293\interact.pep.xml	KPESNAVTK		9	2	379.0122	972.5240	972.5231	487.2693	487.2688	972.5240	487.2693	-0.0008	0.00730823300000	20.1510	12.9130	0.9829	2	0	0.0000	0.0000			true	sp|P27816|MAP4_HUMAN	P27816	MAP4_HUMAN	MAP4	Microtubule-associated protein 4
CWQ-O-293-1.01534.01534.2	D:\GlycoData\CWQ-O\18-DeMucin\MSFragger-293\interact.pep.xml	TLAGHEGK		8	2	388.4351	811.4227	811.4225	406.7186	406.7185	811.4188	406.7167	0.0038	0.00108020800000	18.9650	13.6810	0.9954	2	0	0.0000	0.0000			true	sp|O43172|PRP4_HUMAN	O43172	PRP4_HUMAN	PRPF4	U4/U6 small nuclear ribonucleoprotein Prp4
CWQ-O-293-1.01540.01540.2	D:\GlycoData\CWQ-O\18-DeMucin\MSFragger-293\interact.pep.xml	SHHANSPTAGAAK		13	2	389.9933	1247.6003	1247.5981	624.8074	624.8063	1247.6006	624.8076	-0.0023	0.00000000035011	31.6940	13.6560	1.0000	2	0	0.0000	0.0000			true	sp|Q15555|MARE2_HUMAN	Q15555	MARE2_HUMAN	MAPRE2	Microtubule-associated protein RP/EB family member 2
CWQ-O-293-1.01552.01552.2	D:\GlycoData\CWQ-O\18-DeMucin\MSFragger-293\interact.pep.xml	KQIEAQQNK		9	2	393.1011	1085.5865	1085.5840	543.8005	543.7993	1085.5829	543.7987	0.0012	0.00009370999000	22.1100	11.6060	0.9994	2	0	0.0000	0.0000			true	sp|Q9H6T3|RPAP3_HUMAN	Q9H6T3	RPAP3_HUMAN	RPAP3	RNA polymerase II-associated protein 3
CWQ-O-293-1.01557.01557.2	D:\GlycoData\CWQ-O\18-DeMucin\MSFragger-293\interact.pep.xml	AVTTPGKK		8	2	394.7764	800.4757	800.4765	401.2451	401.2455	800.4756	401.2451	0.0010	0.01370053000000	19.3630	12.6790	0.9746	2	0	0.0000	0.0000			true	sp|P19338|NUCL_HUMAN	P19338	NUCL_HUMAN	NCL	Nucleolin
CWQ-O-293-1.01559.01559.2	D:\GlycoData\CWQ-O\18-DeMucin\MSFragger-293\interact.pep.xml	ATTKPPPAK		9	2	395.3046	909.5287	909.5264	455.7716	455.7705	909.5283	455.7714	-0.0017	0.00000502315000	21.9280	16.9830	0.9999	2	1	0.0000	0.0000			true	sp|Q14978|NOLC1_HUMAN	Q14978	NOLC1_HUMAN	NOLC1	Nucleolar and coiled-body phosphoprotein 1
CWQ-O-293-1.01561.01561.3	D:\GlycoData\CWQ-O\18-DeMucin\MSFragger-293\interact.pep.xml	KAPSKPSASTK		11	3	395.8216	1100.6182	1100.6179	367.8800	367.8799	1100.6189	367.8802	-0.0008	0.00005106764000	25.6440	12.4500	0.9990	2	1	0.0000	0.0000			true	sp|P49916|DNLI3_HUMAN	P49916	DNLI3_HUMAN	LIG3	DNA ligase 3
CWQ-O-293-1.01562.01562.2	D:\GlycoData\CWQ-O\18-DeMucin\MSFragger-293\interact.pep.xml	KEAVQTAAK		9	2	396.1074	944.5364	944.5338	473.2755	473.2742	944.5290	473.2718	0.0048	0.01086467000000	24.0140	16.0810	0.9782	2	0	0.0000	0.0000			true	sp|Q9ULA0|DNPEP_HUMAN	Q9ULA0	DNPEP_HUMAN	DNPEP	Aspartyl aminopeptidase
CWQ-O-293-1.01563.01563.2	D:\GlycoData\CWQ-O\18-DeMucin\MSFragger-293\interact.pep.xml	LAHYNKR		7	2	396.3852	900.4929	900.4928	451.2537	451.2537	900.4930	451.2538	0.0000	0.00716062100000	19.8100	13.4610	0.9831	2	0	0.0000	0.0000			false	sp|O60814|H2B1K_HUMAN	O60814	H2B1K_HUMAN	HIST1H2BK	Histone H2B type 1-K	HIST1H2BB, HIST1H2BC, HIST1H2BD, HIST1H2BH, HIST1H2BJ, HIST1H2BL, HIST1H2BM, HIST1H2BN, HIST1H2BO, HIST2H2BC, HIST2H2BD, HIST2H2BE, HIST2H2BF, HIST3H2BB	sp|P06899|H2B1J_HUMAN, sp|P23527|H2B1O_HUMAN, sp|P33778|H2B1B_HUMAN, sp|P58876|H2B1D_HUMAN, sp|P62807|H2B1C_HUMAN, sp|Q16778|H2B2E_HUMAN, sp|Q5QNW6|H2B2F_HUMAN, sp|Q6DN03|H2B2C_HUMAN, sp|Q6DRA6|H2B2D_HUMAN, sp|Q8N257|H2B3B_HUMAN, sp|Q93079|H2B1H_HUMAN, sp|Q99877|H2B1N_HUMAN, sp|Q99879|H2B1M_HUMAN, sp|Q99880|H2B1L_HUMAN
CWQ-O-293-1.01568.01568.2	D:\GlycoData\CWQ-O\18-DeMucin\MSFragger-293\interact.pep.xml	KGNYAER		7	2	397.7032	836.4147	836.4136	419.2146	419.2141	836.4140	419.2143	-0.0002	0.00346894400000	23.7280	17.7350	0.9895	2	0	0.0000	0.0000			false	sp|Q8IUE6|H2A2B_HUMAN	Q8IUE6	H2A2B_HUMAN	HIST2H2AB	Histone H2A type 2-B	H2AFJ, HIST1H2AA, HIST1H2AC, HIST1H2AG, HIST1H2AH, HIST1H2AJ, HIST2H2AA3, HIST2H2AC	sp|P0C0S8|H2A1_HUMAN, sp|Q16777|H2A2C_HUMAN, sp|Q6FI13|H2A2A_HUMAN, sp|Q93077|H2A1C_HUMAN, sp|Q96KK5|H2A1H_HUMAN, sp|Q96QV6|H2A1A_HUMAN, sp|Q99878|H2A1J_HUMAN, sp|Q9BTM1|H2AJ_HUMAN
CWQ-O-293-1.01573.01573.3	D:\GlycoData\CWQ-O\18-DeMucin\MSFragger-293\interact.pep.xml	SHHANSPTAGAAK		13	3	398.9817	1247.6020	1247.6020	416.8746	416.8746	1247.6006	416.8741	0.0015	0.00184223800000	23.1760	14.7050	0.9960	2	0	0.0000	0.0000			true	sp|Q15555|MARE2_HUMAN	Q15555	MARE2_HUMAN	MAPRE2	Microtubule-associated protein RP/EB family member 2
CWQ-O-293-1.01575.01575.2	D:\GlycoData\CWQ-O\18-DeMucin\MSFragger-293\interact.pep.xml	KPESNAVTK		9	2	399.5431	972.5246	972.5248	487.2696	487.2697	972.5240	487.2693	0.0009	0.00028063910000	24.8380	14.0650	0.9992	2	0	0.0000	0.0000			true	sp|P27816|MAP4_HUMAN	P27816	MAP4_HUMAN	MAP4	Microtubule-associated protein 4
CWQ-O-293-1.01578.01578.2	D:\GlycoData\CWQ-O\18-DeMucin\MSFragger-293\interact.pep.xml	KKDELER		7	2	400.3338	916.4982	916.4979	459.2564	459.2562	916.4977	459.2561	0.0002	0.05385183000000	19.7240	14.4990	0.5573	2	1	0.0000	0.0000			true	sp|P46782|RS5_HUMAN	P46782	RS5_HUMAN	RPS5	40S ribosomal protein S5		rev_sp|Q9BR77|CCD77_HUMAN
CWQ-O-293-1.01630.01630.2	D:\GlycoData\CWQ-O\18-DeMucin\MSFragger-293\interact.pep.xml	ISSEAHR		7	2	414.9512	798.4014	798.3994	400.2080	400.2070	798.3984	400.2065	0.0011	0.04372923000000	17.0750	15.1980	0.9299	2	0	0.0000	0.0000			true	sp|P12955|PEPD_HUMAN	P12955	PEPD_HUMAN	PEPD	Xaa-Pro dipeptidase
CWQ-O-293-1.01634.01634.3	D:\GlycoData\CWQ-O\18-DeMucin\MSFragger-293\interact.pep.xml	KAPSKPSASTK		11	3	415.9687	1100.6179	1100.6196	367.8799	367.8805	1100.6189	367.8802	0.0008	0.00000831514000	28.5290	17.2340	0.9990	2	1	0.0000	0.0000			true	sp|P49916|DNLI3_HUMAN	P49916	DNLI3_HUMAN	LIG3	DNA ligase 3
CWQ-O-293-1.01636.01636.2	D:\GlycoData\CWQ-O\18-DeMucin\MSFragger-293\interact.pep.xml	LAHYNKR		7	2	416.4909	900.4930	900.4922	451.2538	451.2534	900.4930	451.2538	-0.0006	0.00171288900000	21.5870	16.9360	0.9938	2	0	0.0000	0.0000			false	sp|O60814|H2B1K_HUMAN	O60814	H2B1K_HUMAN	HIST1H2BK	Histone H2B type 1-K	HIST1H2BB, HIST1H2BC, HIST1H2BD, HIST1H2BH, HIST1H2BJ, HIST1H2BL, HIST1H2BM, HIST1H2BN, HIST1H2BO, HIST2H2BC, HIST2H2BD, HIST2H2BE, HIST2H2BF, HIST3H2BB	sp|P06899|H2B1J_HUMAN, sp|P23527|H2B1O_HUMAN, sp|P33778|H2B1B_HUMAN, sp|P58876|H2B1D_HUMAN, sp|P62807|H2B1C_HUMAN, sp|Q16778|H2B2E_HUMAN, sp|Q5QNW6|H2B2F_HUMAN, sp|Q6DN03|H2B2C_HUMAN, sp|Q6DRA6|H2B2D_HUMAN, sp|Q8N257|H2B3B_HUMAN, sp|Q93079|H2B1H_HUMAN, sp|Q99877|H2B1N_HUMAN, sp|Q99879|H2B1M_HUMAN, sp|Q99880|H2B1L_HUMAN
CWQ-O-293-1.01639.01639.2	D:\GlycoData\CWQ-O\18-DeMucin\MSFragger-293\interact.pep.xml	AAVVESHK		8	2	417.2584	839.4512	839.4511	420.7329	420.7328	839.4501	420.7323	0.0010	0.00063377120000	19.9420	11.7000	0.9971	2	0	0.0000	0.0000			true	sp|P00390|GSHR_HUMAN	P00390	GSHR_HUMAN	GSR	Glutathione reductase, mitochondrial
CWQ-O-293-1.01641.01641.2	D:\GlycoData\CWQ-O\18-DeMucin\MSFragger-293\interact.pep.xml	GQLGHGDTK		9	2	417.7770	911.4460	911.4478	456.7303	456.7312	911.4461	456.7303	0.0018	0.00190635400000	19.5140	11.8220	0.9933	2	0	0.0000	0.0000			true	sp|Q9P258|RCC2_HUMAN	Q9P258	RCC2_HUMAN	RCC2	Protein RCC2
CWQ-O-293-1.01644.01644.2	D:\GlycoData\CWQ-O\18-DeMucin\MSFragger-293\interact.pep.xml	KGNYAER		7	2	418.5777	836.4144	836.4138	419.2145	419.2142	836.4140	419.2143	0.0000	0.00654223700000	19.4480	13.6580	0.9840	2	0	0.0000	0.0000			false	sp|Q8IUE6|H2A2B_HUMAN	Q8IUE6	H2A2B_HUMAN	HIST2H2AB	Histone H2A type 2-B	H2AFJ, HIST1H2AA, HIST1H2AC, HIST1H2AG, HIST1H2AH, HIST1H2AJ, HIST2H2AA3, HIST2H2AC	sp|P0C0S8|H2A1_HUMAN, sp|Q16777|H2A2C_HUMAN, sp|Q6FI13|H2A2A_HUMAN, sp|Q93077|H2A1C_HUMAN, sp|Q96KK5|H2A1H_HUMAN, sp|Q96QV6|H2A1A_HUMAN, sp|Q99878|H2A1J_HUMAN, sp|Q9BTM1|H2AJ_HUMAN
CWQ-O-293-1.01651.01651.3	D:\GlycoData\CWQ-O\18-DeMucin\MSFragger-293\interact.pep.xml	SHHANSPTAGAAK		13	3	420.3616	1247.6025	1247.5999	416.8748	416.8739	1247.6006	416.8741	-0.0006	0.00010420060000	24.4290	15.2820	0.9995	2	0	0.0000	0.0000			true	sp|Q15555|MARE2_HUMAN	Q15555	MARE2_HUMAN	MAPRE2	Microtubule-associated protein RP/EB family member 2
CWQ-O-293-1.01653.01653.2	D:\GlycoData\CWQ-O\18-DeMucin\MSFragger-293\interact.pep.xml	KKDELER		7	2	420.8862	916.4983	916.4970	459.2565	459.2558	916.4977	459.2561	-0.0006	0.01649599000000	22.1020	15.1760	0.7978	2	1	0.0000	0.0000			true	sp|P46782|RS5_HUMAN	P46782	RS5_HUMAN	RPS5	40S ribosomal protein S5		rev_sp|Q9BR77|CCD77_HUMAN
CWQ-O-293-1.01656.01656.2	D:\GlycoData\CWQ-O\18-DeMucin\MSFragger-293\interact.pep.xml	RVPGSSGR		8	2	421.6535	814.4411	814.4415	408.2278	408.2280	814.4409	408.2277	0.0006	0.12816430000000	14.7520	11.1700	0.8208	2	0	0.0000	0.0000			true	sp|O95747|OXSR1_HUMAN	O95747	OXSR1_HUMAN	OXSR1	Serine/threonine-protein kinase
CWQ-O-293-1.01661.01661.2	D:\GlycoData\CWQ-O\18-DeMucin\MSFragger-293\interact.pep.xml	HNESVVK		7	2	422.9562	811.4188	811.4195	406.7167	406.7170	811.4188	406.7167	0.0007	0.00118491400000	18.8430	13.1960	0.9951	2	0	0.0000	0.0000			true	sp|O00487|PSDE_HUMAN	O00487	PSDE_HUMAN	PSMD14	26S proteasome non-ATPase regulatory subunit 14
CWQ-O-293-1.01677.01677.2	D:\GlycoData\CWQ-O\18-DeMucin\MSFragger-293\interact.pep.xml	AHESVVK		7	2	426.9925	768.4173	768.4193	385.2159	385.2169	768.4130	385.2138	0.0064	0.25231530000000	16.2400	13.0650	0.6876	2	0	0.0000	0.0000			true	sp|P13073|COX41_HUMAN	P13073	COX41_HUMAN	COX4I1	Cytochrome c oxidase subunit 4 isoform 1, mitochondrial
CWQ-O-293-1.01686.01686.2	D:\GlycoData\CWQ-O\18-DeMucin\MSFragger-293\interact.pep.xml	HTGGCHCGAVR	HTGGCHCGAVR	11	2	429.2594	1210.5109	1210.5092	606.2627	606.2619	1210.5084	606.2615	0.0008	0.00000049628280	19.0040	8.5130	0.9989	2	0	0.0000	0.0000	5C(57.0215), 7C(57.0215)		true	sp|Q7Z7K6|CENPV_HUMAN	Q7Z7K6	CENPV_HUMAN	CENPV	Centromere protein V	CENPVL1, CENPVL2, CENPVL3	sp|A0A0U1RR11|CENL1_HUMAN, sp|A0A0U1RRI6|CENL3_HUMAN, sp|P0DPI3|CENL2_HUMAN
CWQ-O-293-1.01693.01693.2	D:\GlycoData\CWQ-O\18-DeMucin\MSFragger-293\interact.pep.xml	HNESVVK		7	2	431.0669	811.4185	811.4180	406.7165	406.7163	811.4188	406.7167	-0.0006	0.00095485260000	23.3580	15.5430	0.9958	2	0	0.0000	0.0000			true	sp|O00487|PSDE_HUMAN	O00487	PSDE_HUMAN	PSMD14	26S proteasome non-ATPase regulatory subunit 14
CWQ-O-293-1.01695.01695.2	D:\GlycoData\CWQ-O\18-DeMucin\MSFragger-293\interact.pep.xml	HHEASIR		7	2	431.5845	848.4253	848.4253	425.2199	425.2199	848.4253	425.2199	0.0001	0.00002196075000	23.5230	13.0890	0.9997	2	0	0.0000	0.0000			true	sp|Q8TEM1|PO210_HUMAN	Q8TEM1	PO210_HUMAN	NUP210	Nuclear pore membrane glycoprotein 210
CWQ-O-293-1.01702.01702.2	D:\GlycoData\CWQ-O\18-DeMucin\MSFragger-293\interact.pep.xml	TSNEHLQK		8	2	433.6240	955.4745	955.4733	478.7445	478.7439	955.4723	478.7434	0.0010	0.02942011000000	19.9650	14.1800	0.9524	2	0	0.0000	0.0000			true	sp|P12270|TPR_HUMAN	P12270	TPR_HUMAN	TPR	Nucleoprotein TPR
CWQ-O-293-1.01704.01704.3	D:\GlycoData\CWQ-O\18-DeMucin\MSFragger-293\interact.pep.xml	HTGGCHCGAVR	HTGGCHCGAVR	11	3	434.1475	1210.5093	1210.5082	404.5104	404.5100	1210.5084	404.5101	-0.0001	0.00000819407300	31.8460	11.4330	0.9996	2	0	0.0000	0.0000	5C(57.0215), 7C(57.0215)		true	sp|Q7Z7K6|CENPV_HUMAN	Q7Z7K6	CENPV_HUMAN	CENPV	Centromere protein V	CENPVL1, CENPVL2, CENPVL3	sp|A0A0U1RR11|CENL1_HUMAN, sp|A0A0U1RRI6|CENL3_HUMAN, sp|P0DPI3|CENL2_HUMAN
CWQ-O-293-1.01710.01710.2	D:\GlycoData\CWQ-O\18-DeMucin\MSFragger-293\interact.pep.xml	HQDVATR		7	2	435.7061	825.4103	825.4094	413.7124	413.7120	825.4093	413.7119	0.0001	0.03802709000000	19.8310	14.8300	0.8393	2	0	0.0000	0.0000			true	sp|Q9BRX2|PELO_HUMAN	Q9BRX2	PELO_HUMAN	PELO	Protein pelota homolog		rev_sp|Q9NVM4|ANM7_HUMAN
CWQ-O-293-1.01714.01714.2	D:\GlycoData\CWQ-O\18-DeMucin\MSFragger-293\interact.pep.xml	LAHYNKR		7	2	436.7448	900.4935	900.4923	451.2540	451.2534	900.4930	451.2538	-0.0006	0.00183325900000	19.9170	12.5210	0.9935	2	0	0.0000	0.0000			false	sp|O60814|H2B1K_HUMAN	O60814	H2B1K_HUMAN	HIST1H2BK	Histone H2B type 1-K	HIST1H2BB, HIST1H2BC, HIST1H2BD, HIST1H2BH, HIST1H2BJ, HIST1H2BL, HIST1H2BM, HIST1H2BN, HIST1H2BO, HIST2H2BC, HIST2H2BD, HIST2H2BE, HIST2H2BF, HIST3H2BB	sp|P06899|H2B1J_HUMAN, sp|P23527|H2B1O_HUMAN, sp|P33778|H2B1B_HUMAN, sp|P58876|H2B1D_HUMAN, sp|P62807|H2B1C_HUMAN, sp|Q16778|H2B2E_HUMAN, sp|Q5QNW6|H2B2F_HUMAN, sp|Q6DN03|H2B2C_HUMAN, sp|Q6DRA6|H2B2D_HUMAN, sp|Q8N257|H2B3B_HUMAN, sp|Q93079|H2B1H_HUMAN, sp|Q99877|H2B1N_HUMAN, sp|Q99879|H2B1M_HUMAN, sp|Q99880|H2B1L_HUMAN
CWQ-O-293-1.01719.01719.2	D:\GlycoData\CWQ-O\18-DeMucin\MSFragger-293\interact.pep.xml	GQLGHGDTK		9	2	438.0320	911.4473	911.4477	456.7309	456.7311	911.4461	456.7303	0.0017	0.00010090150000	26.0140	13.9520	0.9994	2	0	0.0000	0.0000			true	sp|Q9P258|RCC2_HUMAN	Q9P258	RCC2_HUMAN	RCC2	Protein RCC2
CWQ-O-293-1.01720.01720.2	D:\GlycoData\CWQ-O\18-DeMucin\MSFragger-293\interact.pep.xml	GQLGHGDTK		9	2	438.7481	911.4473	911.4477	456.7309	456.7311	911.4461	456.7303	0.0017	0.00000037371630	26.0280	9.5430	0.9997	2	0	0.0000	0.0000			true	sp|Q9P258|RCC2_HUMAN	Q9P258	RCC2_HUMAN	RCC2	Protein RCC2
CWQ-O-293-1.01738.01738.2	D:\GlycoData\CWQ-O\18-DeMucin\MSFragger-293\interact.pep.xml	HNESVVK		7	2	443.4836	811.4188	811.4195	406.7167	406.7170	811.4188	406.7167	0.0007	0.00411307300000	23.8020	16.1730	0.9882	2	0	0.0000	0.0000			true	sp|O00487|PSDE_HUMAN	O00487	PSDE_HUMAN	PSMD14	26S proteasome non-ATPase regulatory subunit 14
CWQ-O-293-1.01750.01750.2	D:\GlycoData\CWQ-O\18-DeMucin\MSFragger-293\interact.pep.xml	KSNVSYK		7	2	446.5613	824.4387	824.4414	413.2266	413.2280	824.4392	413.2269	0.0022	0.00610447700000	26.1960	17.1130	0.9847	2	0	0.0000	0.0000			true	sp|Q9Y5B9|SP16H_HUMAN	Q9Y5B9	SP16H_HUMAN	SUPT16H	FACT complex subunit SPT16
CWQ-O-293-1.01753.01753.2	D:\GlycoData\CWQ-O\18-DeMucin\MSFragger-293\interact.pep.xml	AHESVVK		7	2	447.3331	768.4135	768.4134	385.2140	385.2140	768.4130	385.2138	0.0005	0.01219487000000	22.6630	15.5520	0.9765	2	0	0.0000	0.0000			true	sp|P13073|COX41_HUMAN	P13073	COX41_HUMAN	COX4I1	Cytochrome c oxidase subunit 4 isoform 1, mitochondrial
CWQ-O-293-1.01770.01770.2	D:\GlycoData\CWQ-O\18-DeMucin\MSFragger-293\interact.pep.xml	KHEGLER		7	2	451.6522	867.4580	867.4553	434.7363	434.7349	867.4562	434.7354	-0.0008	0.25128840000000	15.0420	12.8480	0.6888	2	0	0.0000	0.0000			true	sp|Q13813|SPTN1_HUMAN	Q13813	SPTN1_HUMAN	SPTAN1	Spectrin alpha chain, non-erythrocytic 1
CWQ-O-293-1.01777.01777.2	D:\GlycoData\CWQ-O\18-DeMucin\MSFragger-293\interact.pep.xml	KSSTPEEVKK		10	2	453.4581	1131.6174	1131.6157	566.8160	566.8151	1131.6134	566.8140	0.0024	0.00019094230000	23.5580	13.1750	0.9995	2	0	0.0000	0.0000			true	sp|P23528|COF1_HUMAN	P23528	COF1_HUMAN	CFL1	Cofilin-1
CWQ-O-293-1.01780.01780.3	D:\GlycoData\CWQ-O\18-DeMucin\MSFragger-293\interact.pep.xml	KSSTPEEVKK		10	3	454.6134	1131.6128	1131.6135	378.2115	378.2118	1131.6134	378.2117	0.0002	0.00182500100000	22.2140	14.8280	0.9961	2	0	0.0000	0.0000			true	sp|P23528|COF1_HUMAN	P23528	COF1_HUMAN	CFL1	Cofilin-1
CWQ-O-293-1.01787.01787.2	D:\GlycoData\CWQ-O\18-DeMucin\MSFragger-293\interact.pep.xml	KVHGSLAR		8	2	456.4147	866.5071	866.5097	434.2608	434.2621	866.5086	434.2616	0.0012	0.03420375000000	17.4550	12.4340	0.9449	2	0	0.0000	0.0000			true	sp|P62861|RS30_HUMAN	P62861	RS30_HUMAN	FAU	40S ribosomal protein S30
CWQ-O-293-1.01790.01790.2	D:\GlycoData\CWQ-O\18-DeMucin\MSFragger-293\interact.pep.xml	SVQPQSHK		8	2	457.1872	909.4744	909.4747	455.7445	455.7446	909.4668	455.7407	0.0080	0.27226760000000	14.1320	11.7380	0.6635	2	0	0.0000	0.0000			true	sp|Q6PKG0|LARP1_HUMAN	Q6PKG0	LARP1_HUMAN	LARP1	La-related protein 1
CWQ-O-293-1.01853.01853.2	D:\GlycoData\CWQ-O\18-DeMucin\MSFragger-293\interact.pep.xml	KSSTPEEVKK		10	2	474.0006	1131.6144	1131.6129	566.8145	566.8137	1131.6134	566.8140	-0.0003	0.00000144105500	32.6080	19.9590	0.9997	2	0	0.0000	0.0000			true	sp|P23528|COF1_HUMAN	P23528	COF1_HUMAN	CFL1	Cofilin-1
CWQ-O-293-1.01857.01857.3	D:\GlycoData\CWQ-O\18-DeMucin\MSFragger-293\interact.pep.xml	KSSTPEEVKK		10	3	475.0447	1131.6134	1131.6133	378.2117	378.2117	1131.6134	378.2117	0.0000	0.00000027251470	37.0650	22.6280	1.0000	2	0	0.0000	0.0000			true	sp|P23528|COF1_HUMAN	P23528	COF1_HUMAN	CFL1	Cofilin-1
CWQ-O-293-1.01886.01886.2	D:\GlycoData\CWQ-O\18-DeMucin\MSFragger-293\interact.pep.xml	KVHGSLAR		8	2	482.4474	866.5113	866.5090	434.2629	434.2618	866.5086	434.2616	0.0005	0.00017651870000	20.1260	13.3660	0.9995	2	0	0.0000	0.0000			true	sp|P62861|RS30_HUMAN	P62861	RS30_HUMAN	FAU	40S ribosomal protein S30
CWQ-O-293-1.01900.01900.2	D:\GlycoData\CWQ-O\18-DeMucin\MSFragger-293\interact.pep.xml	ATGAATPK		8	2	485.8687	715.3867	715.3872	358.7006	358.7009	715.3864	358.7005	0.0008	0.04586087000000	20.9180	20.8290	0.9266	2	0	0.0000	0.0000			true	sp|P10412|H14_HUMAN	P10412	H14_HUMAN	HIST1H1E	Histone H1.4
CWQ-O-293-1.01934.01934.2	D:\GlycoData\CWQ-O\18-DeMucin\MSFragger-293\interact.pep.xml	KSSTPEEVKK		10	2	494.3045	1131.6141	1131.6134	566.8143	566.8140	1131.6134	566.8140	0.0001	0.00000016338180	34.8280	19.9550	1.0000	2	0	0.0000	0.0000			true	sp|P23528|COF1_HUMAN	P23528	COF1_HUMAN	CFL1	Cofilin-1
CWQ-O-293-1.01938.01938.3	D:\GlycoData\CWQ-O\18-DeMucin\MSFragger-293\interact.pep.xml	KSSTPEEVKK		10	3	495.2472	1131.6133	1131.6130	378.2117	378.2116	1131.6134	378.2117	-0.0002	0.00000005200112	37.1150	19.2750	1.0000	2	0	0.0000	0.0000			true	sp|P23528|COF1_HUMAN	P23528	COF1_HUMAN	CFL1	Cofilin-1
CWQ-O-293-1.01942.01942.2	D:\GlycoData\CWQ-O\18-DeMucin\MSFragger-293\interact.pep.xml	KVDVTSK		7	2	496.1690	775.4431	775.4433	388.7288	388.7289	775.4440	388.7293	-0.0005	0.00528963700000	16.4290	11.9690	0.9860	2	0	0.0000	0.0000			true	sp|Q99961|SH3G1_HUMAN	Q99961	SH3G1_HUMAN	SH3GL1	Endophilin-A2
CWQ-O-293-1.01963.01963.2	D:\GlycoData\CWQ-O\18-DeMucin\MSFragger-293\interact.pep.xml	HSADVNAR		8	2	501.2700	868.4086	868.4130	435.2116	435.2138	868.4151	435.2148	-0.0020	0.11393140000000	14.0370	10.6670	0.8364	2	0	0.0000	0.0000			false	sp|O15084|ANR28_HUMAN	O15084	ANR28_HUMAN	ANKRD28	Serine/threonine-protein phosphatase 6 regulatory ankyrin repeat subunit A	ANKRD44, ANKRD52	sp|Q8N8A2|ANR44_HUMAN, sp|Q8NB46|ANR52_HUMAN
CWQ-O-293-1.01981.01981.2	D:\GlycoData\CWQ-O\18-DeMucin\MSFragger-293\interact.pep.xml	RQEQIAK		7	2	506.2087	871.4855	871.4872	436.7500	436.7509	871.4876	436.7511	-0.0002	0.02314392000000	18.7930	14.2980	0.9617	2	0	0.0000	0.0000			true	sp|P62753|RS6_HUMAN	P62753	RS6_HUMAN	RPS6	40S ribosomal protein S6		rev_sp|Q7Z6B0|CCD91_HUMAN
CWQ-O-293-1.01983.01983.2	D:\GlycoData\CWQ-O\18-DeMucin\MSFragger-293\interact.pep.xml	ATGAATPK		8	2	506.7307	715.3865	715.3871	358.7005	358.7008	715.3864	358.7005	0.0007	0.18632280000000	18.8440	16.2920	0.7605	2	0	0.0000	0.0000			true	sp|P10412|H14_HUMAN	P10412	H14_HUMAN	HIST1H1E	Histone H1.4
CWQ-O-293-1.01985.01985.2	D:\GlycoData\CWQ-O\18-DeMucin\MSFragger-293\interact.pep.xml	GVNASAQK		8	2	507.2916	773.4027	773.4023	387.7086	387.7084	773.4031	387.7088	-0.0006	0.06233000000000	18.2090	13.1360	0.9017	2	0	0.0000	0.0000			true	sp|Q01082|SPTB2_HUMAN	Q01082	SPTB2_HUMAN	SPTBN1	Spectrin beta chain, non-erythrocytic 1
CWQ-O-293-1.01987.01987.2	D:\GlycoData\CWQ-O\18-DeMucin\MSFragger-293\interact.pep.xml	GVNASAQK		8	2	507.8089	773.4030	773.4024	387.7088	387.7085	773.4031	387.7088	-0.0006	0.02718463000000	18.2150	12.5620	0.9558	2	0	0.0000	0.0000			true	sp|Q01082|SPTB2_HUMAN	Q01082	SPTB2_HUMAN	SPTBN1	Spectrin beta chain, non-erythrocytic 1
CWQ-O-293-1.01992.01992.3	D:\GlycoData\CWQ-O\18-DeMucin\MSFragger-293\interact.pep.xml	HVSSETDESCKK	HVSSETDESCKK	12	3	509.0569	1406.6292	1406.6274	469.8837	469.8831	1405.6143	469.5454	1.0133	0.00009594004000	24.0640	14.2340	0.9965	2	0	0.0000	0.0000	10C(57.0215)		true	sp|Q96P16|RPR1A_HUMAN	Q96P16	RPR1A_HUMAN	RPRD1A	Regulation of nuclear pre-mRNA domain-containing protein 1A
CWQ-O-293-1.01993.01993.3	D:\GlycoData\CWQ-O\18-DeMucin\MSFragger-293\interact.pep.xml	HVSSETDESCKK	HVSSETDESCKK	12	3	509.7214	1406.6292	1406.6274	469.8837	469.8831	1405.6143	469.5454	1.0133	0.00000001901173	34.4640	13.3200	1.0000	2	0	0.0000	0.0000	10C(57.0215)		true	sp|Q96P16|RPR1A_HUMAN	Q96P16	RPR1A_HUMAN	RPRD1A	Regulation of nuclear pre-mRNA domain-containing protein 1A
CWQ-O-293-1.01996.01996.2	D:\GlycoData\CWQ-O\18-DeMucin\MSFragger-293\interact.pep.xml	LENHQENSR		9	2	510.4313	1125.5187	1125.5143	563.7666	563.7644	1125.5162	563.7654	-0.0018	0.00017793860000	19.6020	12.0890	0.9995	2	0	0.0000	0.0000			true	sp|Q9NX58|LYAR_HUMAN	Q9NX58	LYAR_HUMAN	LYAR	Cell growth-regulating nucleolar protein
CWQ-O-293-1.02012.02012.2	D:\GlycoData\CWQ-O\18-DeMucin\MSFragger-293\interact.pep.xml	KVDGGGTSAASKPK		14	2	515.0655	1707.8539	1707.8516	854.9342	854.9331	1301.6938	651.8542	406.1578	0.00000697274500	21.7560	11.9970	0.9972	2	1	0.0000	0.0000		HexNAc(2)(406.158745)	true	sp|Q9NPR9|GP108_HUMAN	Q9NPR9	GP108_HUMAN	GPR108	Protein GPR108
CWQ-O-293-1.02020.02020.2	D:\GlycoData\CWQ-O\18-DeMucin\MSFragger-293\interact.pep.xml	ASEEHLK		7	2	517.5005	812.4066	812.4031	407.2106	407.2088	812.4028	407.2087	0.0004	0.03492636000000	17.5220	13.6550	0.8509	2	0	0.0000	0.0000			true	sp|P22392|NDKB_HUMAN	P22392	NDKB_HUMAN	NME2	Nucleoside diphosphate kinase B	NME2P1	sp|O60361|NDK8_HUMAN
CWQ-O-293-1.02027.02027.2	D:\GlycoData\CWQ-O\18-DeMucin\MSFragger-293\interact.pep.xml	KAGEQQETASR		11	2	519.9487	1203.5879	1203.5839	602.8012	602.7992	1203.5842	602.7994	-0.0002	0.00000015950090	22.4470	10.2050	1.0000	2	0	0.0000	0.0000			true	sp|Q14980|NUMA1_HUMAN	Q14980	NUMA1_HUMAN	NUMA1	Nuclear mitotic apparatus protein 1
CWQ-O-293-1.02032.02032.2	D:\GlycoData\CWQ-O\18-DeMucin\MSFragger-293\interact.pep.xml	HLKPGDR		7	2	521.6166	821.4515	821.4524	411.7330	411.7335	821.4507	411.7326	0.0018	0.02022524000000	17.0710	12.3930	0.7697	2	1	0.0000	0.0000			true	sp|Q00796|DHSO_HUMAN	Q00796	DHSO_HUMAN	SORD	Sorbitol dehydrogenase
CWQ-O-293-1.02043.02043.2	D:\GlycoData\CWQ-O\18-DeMucin\MSFragger-293\interact.pep.xml	GKPASGAGAGAGAGK		15	2	524.8794	1155.6018	1155.6008	578.8082	578.8077	1155.5995	578.8070	0.0014	0.00000000006766	37.6850	13.7880	1.0000	2	1	0.0000	0.0000			true	sp|O43818|U3IP2_HUMAN	O43818	U3IP2_HUMAN	RRP9	U3 small nucleolar RNA-interacting protein 2
CWQ-O-293-1.02044.02044.2	D:\GlycoData\CWQ-O\18-DeMucin\MSFragger-293\interact.pep.xml	GKPASGAGAGAGAGK		15	2	525.5978	1155.6018	1155.6008	578.8082	578.8077	1155.5995	578.8070	0.0014	0.00051552560000	23.6510	9.4730	0.9816	2	1	0.0000	0.0000			true	sp|O43818|U3IP2_HUMAN	O43818	U3IP2_HUMAN	RRP9	U3 small nucleolar RNA-interacting protein 2
CWQ-O-293-1.02048.02048.2	D:\GlycoData\CWQ-O\18-DeMucin\MSFragger-293\interact.pep.xml	RQEQIAK		7	2	526.5537	871.4879	871.4872	436.7512	436.7509	871.4876	436.7511	-0.0001	0.03238530000000	24.8560	18.4580	0.9478	2	0	0.0000	0.0000			true	sp|P62753|RS6_HUMAN	P62753	RS6_HUMAN	RPS6	40S ribosomal protein S6		rev_sp|Q7Z6B0|CCD91_HUMAN
CWQ-O-293-1.02054.02054.2	D:\GlycoData\CWQ-O\18-DeMucin\MSFragger-293\interact.pep.xml	KSAPATGGVK		10	2	528.5166	914.5188	914.5180	458.2667	458.2663	914.5185	458.2665	-0.0003	0.00001838872000	29.6990	16.1860	0.9998	2	0	0.0000	0.0000			true	sp|P68431|H31_HUMAN	P68431	H31_HUMAN	HIST1H3A	Histone H3.1	HIST2H3A, HIST3H3	sp|Q16695|H31T_HUMAN, sp|Q71DI3|H32_HUMAN
CWQ-O-293-1.02055.02055.2	D:\GlycoData\CWQ-O\18-DeMucin\MSFragger-293\interact.pep.xml	GVNASAQK		8	2	528.8027	773.4016	773.4024	387.7081	387.7085	773.4031	387.7088	-0.0006	0.05592283000000	21.0870	18.1180	0.9112	2	0	0.0000	0.0000			true	sp|Q01082|SPTB2_HUMAN	Q01082	SPTB2_HUMAN	SPTBN1	Spectrin beta chain, non-erythrocytic 1
CWQ-O-293-1.02085.02085.2	D:\GlycoData\CWQ-O\18-DeMucin\MSFragger-293\interact.pep.xml	ASEEHLK		7	2	537.4154	812.4029	812.4025	407.2087	407.2085	812.4028	407.2087	-0.0001	0.00005754832000	22.5790	15.1000	0.9981	2	0	0.0000	0.0000			true	sp|P22392|NDKB_HUMAN	P22392	NDKB_HUMAN	NME2	Nucleoside diphosphate kinase B	NME2P1	sp|O60361|NDK8_HUMAN
CWQ-O-293-1.02094.02094.3	D:\GlycoData\CWQ-O\18-DeMucin\MSFragger-293\interact.pep.xml	GKPASGAGAGAGAGK		15	3	540.0883	1155.6017	1155.5980	386.2078	386.2066	1155.5995	386.2071	-0.0013	0.00001050878000	30.9820	15.1850	0.9989	2	1	0.0000	0.0000			true	sp|O43818|U3IP2_HUMAN	O43818	U3IP2_HUMAN	RRP9	U3 small nucleolar RNA-interacting protein 2
CWQ-O-293-1.02099.02099.2	D:\GlycoData\CWQ-O\18-DeMucin\MSFragger-293\interact.pep.xml	KPEENPASK		9	2	541.7420	998.5027	998.5035	500.2587	500.2590	998.5032	500.2589	0.0004	0.00000098689190	26.2360	13.3070	0.9996	2	0	0.0000	0.0000			true	sp|P23588|IF4B_HUMAN	P23588	IF4B_HUMAN	EIF4B	Eukaryotic translation initiation factor 4B
CWQ-O-293-1.02102.02102.2	D:\GlycoData\CWQ-O\18-DeMucin\MSFragger-293\interact.pep.xml	LVSQKPK		7	2	542.9557	798.4966	798.4965	400.2556	400.2555	798.4963	400.2554	0.0003	0.09130609000000	19.6580	15.3550	0.4263	2	1	0.0000	0.0000			true	sp|P14314|GLU2B_HUMAN	P14314	GLU2B_HUMAN	PRKCSH	Glucosidase 2 subunit beta
CWQ-O-293-1.02113.02113.3	D:\GlycoData\CWQ-O\18-DeMucin\MSFragger-293\interact.pep.xml	KVVVSHSTHR		10	3	545.4727	1148.6393	1148.6395	383.8870	383.8871	1148.6414	383.8877	-0.0017	0.00014033110000	21.5930	11.5330	0.9993	2	0	0.0000	0.0000			true	sp|Q7L2H7|EIF3M_HUMAN	Q7L2H7	EIF3M_HUMAN	EIF3M	Eukaryotic translation initiation factor 3 subunit M
CWQ-O-293-1.02125.02125.2	D:\GlycoData\CWQ-O\18-DeMucin\MSFragger-293\interact.pep.xml	KSAPATGGVK		10	2	548.8418	914.5187	914.5178	458.2666	458.2662	914.5185	458.2665	-0.0005	0.00029186410000	28.7840	19.5230	0.9991	2	0	0.0000	0.0000			true	sp|P68431|H31_HUMAN	P68431	H31_HUMAN	HIST1H3A	Histone H3.1	HIST2H3A, HIST3H3	sp|Q16695|H31T_HUMAN, sp|Q71DI3|H32_HUMAN
CWQ-O-293-1.02126.02126.2	D:\GlycoData\CWQ-O\18-DeMucin\MSFragger-293\interact.pep.xml	AGAVASQTK		9	2	549.1252	833.4492	833.4483	417.7319	417.7314	831.4450	416.7298	2.0034	0.00490934100000	29.3570	20.7650	0.4486	2	0	0.0000	0.0000		Glu->Met(1.997892), Label:15N(2)(1.994070), Label:18O(1)(2.004246)	true	sp|Q13428|TCOF_HUMAN	Q13428	TCOF_HUMAN	TCOF1	Treacle protein
CWQ-O-293-1.02133.02133.3	D:\GlycoData\CWQ-O\18-DeMucin\MSFragger-293\interact.pep.xml	KVDGGGTSAASKPK		14	3	550.9353	1707.8514	1707.8533	570.2911	570.2917	1301.6938	434.9052	406.1595	0.00005553428000	27.5680	14.1610	0.9887	2	1	0.0000	0.0000		HexNAc(2)(406.158745)	true	sp|Q9NPR9|GP108_HUMAN	Q9NPR9	GP108_HUMAN	GPR108	Protein GPR108
CWQ-O-293-1.02135.02135.3	D:\GlycoData\CWQ-O\18-DeMucin\MSFragger-293\interact.pep.xml	KVDGGGTSAASKPK	KVDGGGT[507]SAASKPK	14	3	551.7946	1707.8514	1707.8533	570.2911	570.2917	1707.8525	570.2914	406.1595	0.00000000000235	42.3190	12.6720	1.0000	2	1	0.0000	0.0000	7T(406.1587)	HexNAc(2)(406.158745)	true	sp|Q9NPR9|GP108_HUMAN	Q9NPR9	GP108_HUMAN	GPR108	Protein GPR108
CWQ-O-293-1.02137.02137.2	D:\GlycoData\CWQ-O\18-DeMucin\MSFragger-293\interact.pep.xml	SGMNVAR	SGM[147]NVAR	7	2	552.2152	749.3484	749.3464	375.6815	375.6805	749.3490	375.6818	-0.0024	0.05324149000000	16.5950	11.4140	0.9152	2	0	0.0000	0.0000	3M(15.9949)		true	sp|P14618|KPYM_HUMAN	P14618	KPYM_HUMAN	PKM	Pyruvate kinase PKM
CWQ-O-293-1.02139.02139.2	D:\GlycoData\CWQ-O\18-DeMucin\MSFragger-293\interact.pep.xml	KSEDTISK		8	2	552.7238	906.4693	906.4667	454.2419	454.2406	906.4658	454.2402	0.0009	0.00001123500000	26.0660	15.0790	0.9999	2	0	0.0000	0.0000			true	sp|Q16666|IF16_HUMAN	Q16666	IF16_HUMAN	IFI16	Gamma-interferon-inducible protein 16
CWQ-O-293-1.02172.02172.2	D:\GlycoData\CWQ-O\18-DeMucin\MSFragger-293\interact.pep.xml	AGAHLQGGAKR		11	2	561.2603	1064.5858	1064.5837	533.3002	533.2991	1064.5839	533.2992	0.0000	0.00001969286000	19.4150	10.8730	0.9997	2	0	0.0000	0.0000			true	sp|P04406|G3P_HUMAN	P04406	G3P_HUMAN	GAPDH	Glyceraldehyde-3-phosphate dehydrogenase
CWQ-O-293-1.02175.02175.2	D:\GlycoData\CWQ-O\18-DeMucin\MSFragger-293\interact.pep.xml	KPEENPASK		9	2	562.0169	998.5031	998.5046	500.2588	500.2596	998.5032	500.2589	0.0015	0.00000280670300	26.3450	13.2350	0.9999	2	0	0.0000	0.0000			true	sp|P23588|IF4B_HUMAN	P23588	IF4B_HUMAN	EIF4B	Eukaryotic translation initiation factor 4B
CWQ-O-293-1.02183.02183.2	D:\GlycoData\CWQ-O\18-DeMucin\MSFragger-293\interact.pep.xml	HQKPAGAPATK		11	2	564.1360	1104.6074	1104.6055	553.3110	553.3100	1104.6039	553.3092	0.0017	0.00000008530313	24.7410	15.1700	1.0000	2	1	0.0000	0.0000			true	sp|O76094|SRP72_HUMAN	O76094	SRP72_HUMAN	SRP72	Signal recognition particle subunit SRP72
CWQ-O-293-1.02189.02189.3	D:\GlycoData\CWQ-O\18-DeMucin\MSFragger-293\interact.pep.xml	KVVVSHSTHR		10	3	565.6491	1148.6428	1148.6431	383.8882	383.8883	1148.6414	383.8877	0.0018	0.00000003008303	24.4720	12.3700	1.0000	2	0	0.0000	0.0000			true	sp|Q7L2H7|EIF3M_HUMAN	Q7L2H7	EIF3M_HUMAN	EIF3M	Eukaryotic translation initiation factor 3 subunit M
CWQ-O-293-1.02190.02190.3	D:\GlycoData\CWQ-O\18-DeMucin\MSFragger-293\interact.pep.xml	RKEEEVQQQK		10	3	565.9340	1300.6733	1300.6752	434.5650	434.5657	1300.6735	434.5651	0.0018	0.00013642090000	25.6860	20.2140	0.9972	2	1	0.0000	0.0000			true	sp|Q96CS3|FAF2_HUMAN	Q96CS3	FAF2_HUMAN	FAF2	FAS-associated factor 2
CWQ-O-293-1.02193.02193.3	D:\GlycoData\CWQ-O\18-DeMucin\MSFragger-293\interact.pep.xml	KKPPPAPEGK		10	3	566.6960	1047.6108	1047.6095	350.2109	350.2104	1047.6075	350.2098	0.0020	0.00237864400000	18.4530	13.2130	0.9769	2	1	0.0000	0.0000			true	sp|Q6PKG0|LARP1_HUMAN	Q6PKG0	LARP1_HUMAN	LARP1	La-related protein 1
CWQ-O-293-1.02194.02194.3	D:\GlycoData\CWQ-O\18-DeMucin\MSFragger-293\interact.pep.xml	KKPPPAPEGK		10	3	567.3592	1047.6108	1047.6095	350.2109	350.2104	1047.6075	350.2098	0.0020	0.00008701531000	25.8620	11.4530	0.9984	2	1	0.0000	0.0000			true	sp|Q6PKG0|LARP1_HUMAN	Q6PKG0	LARP1_HUMAN	LARP1	La-related protein 1
CWQ-O-293-1.02209.02209.2	D:\GlycoData\CWQ-O\18-DeMucin\MSFragger-293\interact.pep.xml	KADSVANQGTK		11	2	571.0412	1117.5726	1117.5723	559.7936	559.7934	1117.5726	559.7936	-0.0002	0.00000004917081	31.3320	16.8470	1.0000	2	0	0.0000	0.0000			true	sp|Q9P2E9|RRBP1_HUMAN	Q9P2E9	RRBP1_HUMAN	RRBP1	Ribosome-binding protein 1
CWQ-O-293-1.02210.02210.2	D:\GlycoData\CWQ-O\18-DeMucin\MSFragger-293\interact.pep.xml	KADSVANQGTK		11	2	571.7581	1117.5726	1117.5723	559.7936	559.7934	1117.5726	559.7936	-0.0002	0.21664570000000	13.1570	0.0000	0.7282	2	0	0.0000	0.0000			true	sp|Q9P2E9|RRBP1_HUMAN	Q9P2E9	RRBP1_HUMAN	RRBP1	Ribosome-binding protein 1
CWQ-O-293-1.02217.02217.2	D:\GlycoData\CWQ-O\18-DeMucin\MSFragger-293\interact.pep.xml	KSEDTISK		8	2	573.8288	906.4669	906.4653	454.2407	454.2399	906.4658	454.2402	-0.0003	0.00002254152000	27.6190	17.9450	0.9997	2	0	0.0000	0.0000			true	sp|Q16666|IF16_HUMAN	Q16666	IF16_HUMAN	IFI16	Gamma-interferon-inducible protein 16
CWQ-O-293-1.02222.02222.2	D:\GlycoData\CWQ-O\18-DeMucin\MSFragger-293\interact.pep.xml	KINPENSK		8	2	575.0838	928.4967	928.4990	465.2556	465.2568	928.4977	465.2561	0.0014	0.00562615000000	22.4500	13.1790	0.9854	2	0	0.0000	0.0000			true	sp|Q9Y266|NUDC_HUMAN	Q9Y266	NUDC_HUMAN	NUDC	Nuclear migration protein nudC
CWQ-O-293-1.02246.02246.2	D:\GlycoData\CWQ-O\18-DeMucin\MSFragger-293\interact.pep.xml	AGAHLQGGAKR		11	2	581.9781	1064.5853	1064.5840	533.2999	533.2993	1064.5839	533.2992	0.0002	0.00000000076676	34.7600	13.7770	1.0000	2	0	0.0000	0.0000			true	sp|P04406|G3P_HUMAN	P04406	G3P_HUMAN	GAPDH	Glyceraldehyde-3-phosphate dehydrogenase
CWQ-O-293-1.02253.02253.2	D:\GlycoData\CWQ-O\18-DeMucin\MSFragger-293\interact.pep.xml	KPEENPASK		9	2	584.0531	998.5055	998.5048	500.2601	500.2597	998.5032	500.2589	0.0017	0.00006616910000	24.7700	12.8780	0.9994	2	0	0.0000	0.0000			true	sp|P23588|IF4B_HUMAN	P23588	IF4B_HUMAN	EIF4B	Eukaryotic translation initiation factor 4B
CWQ-O-293-1.02256.02256.2	D:\GlycoData\CWQ-O\18-DeMucin\MSFragger-293\interact.pep.xml	HQKPAGAPATK		11	2	584.8393	1104.6096	1104.6050	553.3121	553.3098	1104.6039	553.3092	0.0012	0.00591500800000	22.3030	11.5680	0.8854	2	1	0.0000	0.0000			true	sp|O76094|SRP72_HUMAN	O76094	SRP72_HUMAN	SRP72	Signal recognition particle subunit SRP72
CWQ-O-293-1.02261.02261.3	D:\GlycoData\CWQ-O\18-DeMucin\MSFragger-293\interact.pep.xml	KVVVSHSTHR		10	3	586.0802	1148.6414	1148.6411	383.8877	383.8876	1148.6414	383.8877	-0.0001	0.00000320767100	26.9680	13.2980	0.9999	2	0	0.0000	0.0000			true	sp|Q7L2H7|EIF3M_HUMAN	Q7L2H7	EIF3M_HUMAN	EIF3M	Eukaryotic translation initiation factor 3 subunit M
CWQ-O-293-1.02268.02268.3	D:\GlycoData\CWQ-O\18-DeMucin\MSFragger-293\interact.pep.xml	TLSKEEETKK		10	3	587.8088	1191.6393	1191.6362	398.2204	398.2193	1191.6345	398.2188	0.0018	0.00120060300000	22.2840	14.3430	0.9893	2	1	0.0000	0.0000			true	sp|P84098|RL19_HUMAN	P84098	RL19_HUMAN	RPL19	60S ribosomal protein L19
CWQ-O-293-1.02272.02272.2	D:\GlycoData\CWQ-O\18-DeMucin\MSFragger-293\interact.pep.xml	DLVHSNKK		8	2	588.8387	939.5225	939.5186	470.7685	470.7666	939.5137	470.7641	0.0049	0.00142498900000	20.3320	12.3090	0.9945	2	0	0.0000	0.0000			true	sp|Q9Y2W1|TR150_HUMAN	Q9Y2W1	TR150_HUMAN	THRAP3	Thyroid hormone receptor-associated protein 3
CWQ-O-293-1.02279.02279.2	D:\GlycoData\CWQ-O\18-DeMucin\MSFragger-293\interact.pep.xml	RSTITSR		7	2	590.9371	819.4544	819.4561	410.7345	410.7353	819.4562	410.7354	0.0000	0.00377701900000	22.0110	13.9290	0.9679	2	0	0.0000	0.0000			false	sp|O60814|H2B1K_HUMAN	O60814	H2B1K_HUMAN	HIST1H2BK	Histone H2B type 1-K	H2BFS, HIST1H2BB, HIST1H2BC, HIST1H2BD, HIST1H2BH, HIST1H2BJ, HIST1H2BL, HIST1H2BM, HIST1H2BN, HIST1H2BO, HIST2H2BC, HIST2H2BD, HIST2H2BE, HIST2H2BF, HIST3H2BB	rev_sp|O60814|H2B1K_HUMAN, rev_sp|P06899|H2B1J_HUMAN, rev_sp|P23527|H2B1O_HUMAN, rev_sp|P33778|H2B1B_HUMAN, rev_sp|P57053|H2BFS_HUMAN, rev_sp|P58876|H2B1D_HUMAN, rev_sp|P62807|H2B1C_HUMAN, rev_sp|Q16778|H2B2E_HUMAN, rev_sp|Q5QNW6|H2B2F_HUMAN, rev_sp|Q6DN03|H2B2C_HUMAN, rev_sp|Q6DRA6|H2B2D_HUMAN, rev_sp|Q8N257|H2B3B_HUMAN, rev_sp|Q93079|H2B1H_HUMAN, rev_sp|Q99877|H2B1N_HUMAN, rev_sp|Q99879|H2B1M_H…
CWQ-O-293-1.02286.02286.2	D:\GlycoData\CWQ-O\18-DeMucin\MSFragger-293\interact.pep.xml	KADSVANQGTK		11	2	593.1615	1117.5764	1117.5754	559.7955	559.7950	1117.5726	559.7936	0.0029	0.00000005456408	28.6020	16.5090	1.0000	2	0	0.0000	0.0000			true	sp|Q9P2E9|RRBP1_HUMAN	Q9P2E9	RRBP1_HUMAN	RRBP1	Ribosome-binding protein 1
CWQ-O-293-1.02288.02288.2	D:\GlycoData\CWQ-O\18-DeMucin\MSFragger-293\interact.pep.xml	KADSVANQGTK		11	2	594.4215	1117.5764	1117.5754	559.7955	559.7950	1117.5726	559.7936	0.0029	0.17559010000000	12.5220	0.0000	0.7716	2	0	0.0000	0.0000			true	sp|Q9P2E9|RRBP1_HUMAN	Q9P2E9	RRBP1_HUMAN	RRBP1	Ribosome-binding protein 1
CWQ-O-293-1.02289.02289.2	D:\GlycoData\CWQ-O\18-DeMucin\MSFragger-293\interact.pep.xml	KFDSSHDR		8	2	594.6992	990.4454	990.4454	496.2300	496.2300	990.4518	496.2332	-0.0062	0.03130784000000	14.8710	11.6870	0.9495	2	0	0.0000	0.0000			true	sp|Q13451|FKBP5_HUMAN	Q13451	FKBP5_HUMAN	FKBP5	Peptidyl-prolyl cis-trans isomerase FKBP5
CWQ-O-293-1.02293.02293.2	D:\GlycoData\CWQ-O\18-DeMucin\MSFragger-293\interact.pep.xml	KINPENSK		8	2	595.7238	928.4981	928.4984	465.2563	465.2565	928.4977	465.2561	0.0007	0.00122675100000	25.7960	15.9870	0.9950	2	0	0.0000	0.0000			true	sp|Q9Y266|NUDC_HUMAN	Q9Y266	NUDC_HUMAN	NUDC	Nuclear migration protein nudC
CWQ-O-293-1.02302.02302.2	D:\GlycoData\CWQ-O\18-DeMucin\MSFragger-293\interact.pep.xml	KVVVSHSTHR		10	2	598.7286	1148.6476	1148.6453	575.3311	575.3299	1148.6414	575.3280	0.0040	0.00000250139100	23.5890	12.3630	0.9999	2	0	0.0000	0.0000			true	sp|Q7L2H7|EIF3M_HUMAN	Q7L2H7	EIF3M_HUMAN	EIF3M	Eukaryotic translation initiation factor 3 subunit M
CWQ-O-293-1.02313.02313.2	D:\GlycoData\CWQ-O\18-DeMucin\MSFragger-293\interact.pep.xml	AGAHLQGGAKR		11	2	602.5313	1064.5863	1064.5848	533.3004	533.2997	1064.5839	533.2992	0.0010	0.00000002372913	27.8140	12.0380	1.0000	2	0	0.0000	0.0000			true	sp|P04406|G3P_HUMAN	P04406	G3P_HUMAN	GAPDH	Glyceraldehyde-3-phosphate dehydrogenase
CWQ-O-293-1.02314.02314.2	D:\GlycoData\CWQ-O\18-DeMucin\MSFragger-293\interact.pep.xml	NQVTATK		7	2	602.8148	760.4072	760.4082	381.2109	381.2114	760.4079	381.2112	0.0004	0.00609688600000	20.2470	14.3930	0.9847	2	0	0.0000	0.0000			true	sp|P09622|DLDH_HUMAN	P09622	DLDH_HUMAN	DLD	Dihydrolipoyl dehydrogenase, mitochondrial
CWQ-O-293-1.02332.02332.3	D:\GlycoData\CWQ-O\18-DeMucin\MSFragger-293\interact.pep.xml	KVVVSHSTHR		10	3	607.5488	1148.6423	1148.6404	383.8880	383.8874	1148.6414	383.8877	-0.0008	0.00000086856450	21.8700	11.6040	0.9999	2	0	0.0000	0.0000			true	sp|Q7L2H7|EIF3M_HUMAN	Q7L2H7	EIF3M_HUMAN	EIF3M	Eukaryotic translation initiation factor 3 subunit M
CWQ-O-293-1.02333.02333.2	D:\GlycoData\CWQ-O\18-DeMucin\MSFragger-293\interact.pep.xml	VYSGHQGR		8	2	607.8336	902.4346	902.4348	452.2246	452.2247	902.4358	452.2252	-0.0009	0.00003644523000	21.0110	10.7730	0.9995	2	0	0.0000	0.0000			true	sp|Q9NR30|DDX21_HUMAN	Q9NR30	DDX21_HUMAN	DDX21	Nucleolar RNA helicase 2
CWQ-O-293-1.02336.02336.3	D:\GlycoData\CWQ-O\18-DeMucin\MSFragger-293\interact.pep.xml	TLSKEEETKK		10	3	608.5773	1191.6383	1191.6357	398.2200	398.2192	1191.6345	398.2188	0.0013	0.00013034180000	23.3510	14.3070	0.9973	2	1	0.0000	0.0000			true	sp|P84098|RL19_HUMAN	P84098	RL19_HUMAN	RPL19	60S ribosomal protein L19
CWQ-O-293-1.02337.02337.2	D:\GlycoData\CWQ-O\18-DeMucin\MSFragger-293\interact.pep.xml	AGAHLQGGAK		10	2	608.8611	908.4847	908.4817	455.2496	455.2481	908.4828	455.2487	-0.0009	0.00000001648274	30.4460	16.3690	1.0000	2	0	0.0000	0.0000			true	sp|P04406|G3P_HUMAN	P04406	G3P_HUMAN	GAPDH	Glyceraldehyde-3-phosphate dehydrogenase
CWQ-O-293-1.02400.02400.2	D:\GlycoData\CWQ-O\18-DeMucin\MSFragger-293\interact.pep.xml	AGAHLQGGAK		10	2	626.7145	908.4813	908.4813	455.2479	455.2479	908.4828	455.2487	-0.0013	0.00000016364720	42.3510	28.3640	1.0000	2	0	0.0000	0.0000			true	sp|P04406|G3P_HUMAN	P04406	G3P_HUMAN	GAPDH	Glyceraldehyde-3-phosphate dehydrogenase
CWQ-O-293-1.02410.02410.2	D:\GlycoData\CWQ-O\18-DeMucin\MSFragger-293\interact.pep.xml	AGAHLQGGAK		10	2	629.1539	908.4835	908.4814	455.2490	455.2480	908.4828	455.2487	-0.0012	0.00000189298500	42.3250	30.6860	0.9998	2	0	0.0000	0.0000			true	sp|P04406|G3P_HUMAN	P04406	G3P_HUMAN	GAPDH	Glyceraldehyde-3-phosphate dehydrogenase
CWQ-O-293-1.02483.02483.2	D:\GlycoData\CWQ-O\18-DeMucin\MSFragger-293\interact.pep.xml	ETLQQHK		7	2	646.8463	882.4556	882.4566	442.2351	442.2356	882.4559	442.2352	0.0007	0.02730666000000	15.0890	12.5820	0.9556	2	0	0.0000	0.0000			true	sp|P14625|ENPL_HUMAN	P14625	ENPL_HUMAN	HSP90B1	Endoplasmin	HSP90B2P	sp|Q58FF3|ENPLL_HUMAN
CWQ-O-293-1.02494.02494.2	D:\GlycoData\CWQ-O\18-DeMucin\MSFragger-293\interact.pep.xml	AGAHLQGGAK		10	2	649.4717	908.4835	908.4814	455.2490	455.2480	908.4828	455.2487	-0.0012	0.00000099105420	39.8570	28.2980	0.9996	2	0	0.0000	0.0000			true	sp|P04406|G3P_HUMAN	P04406	G3P_HUMAN	GAPDH	Glyceraldehyde-3-phosphate dehydrogenase
CWQ-O-293-1.02498.02498.2	D:\GlycoData\CWQ-O\18-DeMucin\MSFragger-293\interact.pep.xml	VEKPDTK		7	2	650.4446	815.4400	815.4394	408.7273	408.7270	815.4388	408.7267	0.0007	0.00929029700000	16.5170	11.5480	0.8541	2	1	0.0000	0.0000			true	sp|Q02878|RL6_HUMAN	Q02878	RL6_HUMAN	RPL6	60S ribosomal protein L6
CWQ-O-293-1.02567.02567.2	D:\GlycoData\CWQ-O\18-DeMucin\MSFragger-293\interact.pep.xml	ETLQQHK		7	2	667.1306	882.4564	882.4564	442.2355	442.2355	882.4559	442.2352	0.0005	0.01523899000000	17.4650	12.0830	0.9726	2	0	0.0000	0.0000			true	sp|P14625|ENPL_HUMAN	P14625	ENPL_HUMAN	HSP90B1	Endoplasmin	HSP90B2P	sp|Q58FF3|ENPLL_HUMAN
CWQ-O-293-1.02569.02569.2	D:\GlycoData\CWQ-O\18-DeMucin\MSFragger-293\interact.pep.xml	KAGAEVVK		8	2	667.6292	800.4747	800.4748	401.2446	401.2447	800.4756	401.2451	-0.0006	0.09374116000000	20.0210	16.0200	0.8599	2	0	0.0000	0.0000			true	sp|P54577|SYYC_HUMAN	P54577	SYYC_HUMAN	YARS	Tyrosine--tRNA ligase, cytoplasmic
CWQ-O-293-1.02578.02578.2	D:\GlycoData\CWQ-O\18-DeMucin\MSFragger-293\interact.pep.xml	AGAHLQGGAK		10	2	669.7795	908.4832	908.4816	455.2489	455.2481	908.4828	455.2487	-0.0010	0.00000304035700	39.9490	30.7030	1.0000	2	0	0.0000	0.0000			true	sp|P04406|G3P_HUMAN	P04406	G3P_HUMAN	GAPDH	Glyceraldehyde-3-phosphate dehydrogenase
CWQ-O-293-1.02583.02583.2	D:\GlycoData\CWQ-O\18-DeMucin\MSFragger-293\interact.pep.xml	VEKPDTK		7	2	670.9744	815.4382	815.4379	408.7264	408.7262	815.4388	408.7267	-0.0008	0.00665329300000	18.9190	12.2610	0.8778	2	1	0.0000	0.0000			true	sp|Q02878|RL6_HUMAN	Q02878	RL6_HUMAN	RPL6	60S ribosomal protein L6
CWQ-O-293-1.02606.02606.2	D:\GlycoData\CWQ-O\18-DeMucin\MSFragger-293\interact.pep.xml	AGAHLQGGAK		10	2	676.4758	908.4818	908.4815	455.2482	455.2480	908.4828	455.2487	-0.0011	0.00000299128600	39.9710	28.3990	1.0000	2	0	0.0000	0.0000			true	sp|P04406|G3P_HUMAN	P04406	G3P_HUMAN	GAPDH	Glyceraldehyde-3-phosphate dehydrogenase
CWQ-O-293-1.02649.02649.2	D:\GlycoData\CWQ-O\18-DeMucin\MSFragger-293\interact.pep.xml	ETLQQHK		7	2	687.2745	882.4577	882.4559	442.2361	442.2352	882.4559	442.2352	0.0000	0.01869418000000	17.5170	13.1500	0.9680	2	0	0.0000	0.0000			true	sp|P14625|ENPL_HUMAN	P14625	ENPL_HUMAN	HSP90B1	Endoplasmin	HSP90B2P	sp|Q58FF3|ENPLL_HUMAN
CWQ-O-293-1.02660.02660.2	D:\GlycoData\CWQ-O\18-DeMucin\MSFragger-293\interact.pep.xml	AGAHLQGGAK		10	2	689.9312	908.4830	908.4818	455.2488	455.2482	908.4828	455.2487	-0.0009	0.00000024634080	42.3730	30.7240	0.9999	2	0	0.0000	0.0000			true	sp|P04406|G3P_HUMAN	P04406	G3P_HUMAN	GAPDH	Glyceraldehyde-3-phosphate dehydrogenase
CWQ-O-293-1.02665.02665.2	D:\GlycoData\CWQ-O\18-DeMucin\MSFragger-293\interact.pep.xml	VEKPDTK		7	2	691.1914	815.4390	815.4395	408.7268	408.7270	815.4388	408.7267	0.0007	0.02711274000000	19.0250	13.5740	0.7189	2	1	0.0000	0.0000			true	sp|Q02878|RL6_HUMAN	Q02878	RL6_HUMAN	RPL6	60S ribosomal protein L6
CWQ-O-293-1.02742.02742.2	D:\GlycoData\CWQ-O\18-DeMucin\MSFragger-293\interact.pep.xml	AGAHLQGGAK		10	2	710.2136	908.4829	908.4821	455.2487	455.2483	908.4828	455.2487	-0.0006	0.00000392709700	35.3450	26.5980	1.0000	2	0	0.0000	0.0000			true	sp|P04406|G3P_HUMAN	P04406	G3P_HUMAN	GAPDH	Glyceraldehyde-3-phosphate dehydrogenase
CWQ-O-293-1.02745.02745.2	D:\GlycoData\CWQ-O\18-DeMucin\MSFragger-293\interact.pep.xml	NQKPEVR		7	2	710.9676	869.4724	869.4717	435.7435	435.7431	869.4719	435.7432	0.0000	0.00288502400000	22.0120	13.8270	0.9277	2	1	0.0000	0.0000			true	sp|P83731|RL24_HUMAN	P83731	RL24_HUMAN	RPL24	60S ribosomal protein L24
CWQ-O-293-1.02747.02747.2	D:\GlycoData\CWQ-O\18-DeMucin\MSFragger-293\interact.pep.xml	VEKPDTK		7	2	711.4815	815.4389	815.4393	408.7267	408.7269	815.4388	408.7267	0.0005	0.01759615000000	17.8670	12.3030	0.7895	2	1	0.0000	0.0000			true	sp|Q02878|RL6_HUMAN	Q02878	RL6_HUMAN	RPL6	60S ribosomal protein L6
CWQ-O-293-1.02821.02821.2	D:\GlycoData\CWQ-O\18-DeMucin\MSFragger-293\interact.pep.xml	AGAHLQGGAK		10	2	730.5095	908.4829	908.4819	455.2487	455.2482	908.4828	455.2487	-0.0008	0.00000000532476	35.4790	24.5500	1.0000	2	0	0.0000	0.0000			true	sp|P04406|G3P_HUMAN	P04406	G3P_HUMAN	GAPDH	Glyceraldehyde-3-phosphate dehydrogenase
CWQ-O-293-1.02824.02824.2	D:\GlycoData\CWQ-O\18-DeMucin\MSFragger-293\interact.pep.xml	NQKPEVR		7	2	731.2600	869.4718	869.4717	435.7432	435.7431	869.4719	435.7432	0.0000	0.02758203000000	20.4020	14.5330	0.7155	2	1	0.0000	0.0000			true	sp|P83731|RL24_HUMAN	P83731	RL24_HUMAN	RPL24	60S ribosomal protein L24
CWQ-O-293-1.02826.02826.2	D:\GlycoData\CWQ-O\18-DeMucin\MSFragger-293\interact.pep.xml	VEKPDTK		7	2	731.7742	815.4412	815.4392	408.7279	408.7269	815.4388	408.7267	0.0004	0.00849787200000	20.6630	13.4530	0.8609	2	1	0.0000	0.0000			true	sp|Q02878|RL6_HUMAN	Q02878	RL6_HUMAN	RPL6	60S ribosomal protein L6
CWQ-O-293-1.02887.02887.2	D:\GlycoData\CWQ-O\18-DeMucin\MSFragger-293\interact.pep.xml	KPAAATVTK		9	2	747.4703	885.5290	885.5275	443.7718	443.7710	885.5283	443.7714	-0.0007	0.00003841350000	26.0950	13.4710	0.9994	2	0	0.0000	0.0000			true	sp|P16403|H12_HUMAN	P16403	H12_HUMAN	HIST1H1C	Histone H1.2
CWQ-O-293-1.02935.02935.2	D:\GlycoData\CWQ-O\18-DeMucin\MSFragger-293\interact.pep.xml	LHGKPIR		7	2	759.3832	819.5079	819.5070	410.7612	410.7608	819.5079	410.7612	-0.0007	0.04258505000000	16.6610	15.0730	0.6170	2	1	0.0000	0.0000			true	sp|P26599|PTBP1_HUMAN	P26599	PTBP1_HUMAN	PTBP1	Polypyrimidine tract-binding protein 1
CWQ-O-293-1.02944.02944.2	D:\GlycoData\CWQ-O\18-DeMucin\MSFragger-293\interact.pep.xml	HSGASAEVQK		10	2	761.6202	1012.4947	1012.4926	507.2546	507.2536	1012.4937	507.2541	-0.0010	0.00000452817900	24.2150	12.9140	1.0000	2	0	0.0000	0.0000			true	sp|Q99615|DNJC7_HUMAN	Q99615	DNJC7_HUMAN	DNAJC7	DnaJ homolog subfamily C member 7
CWQ-O-293-1.02950.02950.2	D:\GlycoData\CWQ-O\18-DeMucin\MSFragger-293\interact.pep.xml	RLEEAHR		7	2	763.1215	909.4814	909.4808	455.7480	455.7477	909.4780	455.7463	0.0029	0.03774208000000	19.2990	19.1610	0.9394	2	0	0.0000	0.0000			true	sp|Q01082|SPTB2_HUMAN	Q01082	SPTB2_HUMAN	SPTBN1	Spectrin beta chain, non-erythrocytic 1
CWQ-O-293-1.02954.02954.2	D:\GlycoData\CWQ-O\18-DeMucin\MSFragger-293\interact.pep.xml	AAQNISK		7	2	764.1315	730.3971	730.3984	366.2058	366.2065	730.3973	366.2059	0.0012	0.10347320000000	18.0120	14.8960	0.8483	2	0	0.0000	0.0000			true	sp|Q99623|PHB2_HUMAN	Q99623	PHB2_HUMAN	PHB2	Prohibitin-2
CWQ-O-293-1.02973.02973.2	D:\GlycoData\CWQ-O\18-DeMucin\MSFragger-293\interact.pep.xml	KPAAATVTK		9	2	769.6765	885.5288	885.5282	443.7717	443.7714	885.5283	443.7714	0.0000	0.00004836421000	30.3850	24.5930	0.9994	2	0	0.0000	0.0000			true	sp|P16403|H12_HUMAN	P16403	H12_HUMAN	HIST1H1C	Histone H1.2
CWQ-O-293-1.03011.03011.2	D:\GlycoData\CWQ-O\18-DeMucin\MSFragger-293\interact.pep.xml	LHGKPIR		7	2	779.5029	819.5087	819.5076	410.7616	410.7611	819.5079	410.7612	-0.0001	0.09295008000000	16.6270	14.7190	0.4221	2	1	0.0000	0.0000			true	sp|P26599|PTBP1_HUMAN	P26599	PTBP1_HUMAN	PTBP1	Polypyrimidine tract-binding protein 1
CWQ-O-293-1.03021.03021.2	D:\GlycoData\CWQ-O\18-DeMucin\MSFragger-293\interact.pep.xml	HSGASAEVQK		10	2	782.0303	1012.4951	1012.4926	507.2548	507.2536	1012.4937	507.2541	-0.0009	0.00000436687200	26.3010	11.9120	1.0000	2	0	0.0000	0.0000			true	sp|Q99615|DNJC7_HUMAN	Q99615	DNJC7_HUMAN	DNAJC7	DnaJ homolog subfamily C member 7
CWQ-O-293-1.03030.03030.2	D:\GlycoData\CWQ-O\18-DeMucin\MSFragger-293\interact.pep.xml	AAQNISK		7	2	784.4684	730.3995	730.3991	366.2070	366.2068	730.3973	366.2059	0.0018	0.06277473000000	19.0560	14.5890	0.9011	2	0	0.0000	0.0000			true	sp|Q99623|PHB2_HUMAN	Q99623	PHB2_HUMAN	PHB2	Prohibitin-2
CWQ-O-293-1.03046.03046.2	D:\GlycoData\CWQ-O\18-DeMucin\MSFragger-293\interact.pep.xml	KVEEVTK		7	2	788.8415	831.4719	831.4710	416.7432	416.7428	831.4701	416.7424	0.0009	0.21335110000000	23.5670	19.9320	0.7317	2	0	0.0000	0.0000			true	sp|P37198|NUP62_HUMAN	P37198	NUP62_HUMAN	NUP62	Nuclear pore glycoprotein p62
CWQ-O-293-1.03050.03050.2	D:\GlycoData\CWQ-O\18-DeMucin\MSFragger-293\interact.pep.xml	KPAAATVTK		9	2	789.8815	885.5294	885.5285	443.7720	443.7715	885.5283	443.7714	0.0003	0.00004796256000	31.5230	23.3450	0.9994	2	0	0.0000	0.0000			true	sp|P16403|H12_HUMAN	P16403	H12_HUMAN	HIST1H1C	Histone H1.2
CWQ-O-293-1.03070.03070.2	D:\GlycoData\CWQ-O\18-DeMucin\MSFragger-293\interact.pep.xml	EHVVAASK		8	2	794.9138	839.4505	839.4520	420.7325	420.7333	839.4501	420.7323	0.0020	0.00023044310000	23.7410	13.1670	0.9994	2	0	0.0000	0.0000			true	sp|B5ME19|EIFCL_HUMAN	B5ME19	EIFCL_HUMAN	EIF3CL	Eukaryotic translation initiation factor 3 subunit C-like protein	EIF3C	sp|Q99613|EIF3C_HUMAN
CWQ-O-293-1.03071.03071.2	D:\GlycoData\CWQ-O\18-DeMucin\MSFragger-293\interact.pep.xml	EHVVAASK		8	2	795.6291	839.4505	839.4520	420.7325	420.7333	839.4501	420.7323	0.0020	0.00006084849000	28.3630	18.6090	0.9994	2	0	0.0000	0.0000			true	sp|B5ME19|EIFCL_HUMAN	B5ME19	EIFCL_HUMAN	EIF3CL	Eukaryotic translation initiation factor 3 subunit C-like protein	EIF3C	sp|Q99613|EIF3C_HUMAN
CWQ-O-293-1.03076.03076.2	D:\GlycoData\CWQ-O\18-DeMucin\MSFragger-293\interact.pep.xml	ALSSQHQAR		9	2	796.8129	996.5098	996.5108	499.2622	499.2627	996.5101	499.2623	0.0008	0.00088939320000	23.1800	14.9560	0.9960	2	0	0.0000	0.0000			true	sp|P11021|BIP_HUMAN	P11021	BIP_HUMAN	HSPA5	Endoplasmic reticulum chaperone BiP
CWQ-O-293-1.03101.03101.2	D:\GlycoData\CWQ-O\18-DeMucin\MSFragger-293\interact.pep.xml	KVVDNTTAK		9	2	803.4545	974.5335	974.5353	488.2740	488.2749	974.5396	488.2771	-0.0042	0.00028055820000	23.3610	14.1120	0.9992	2	0	0.0000	0.0000			true	sp|Q9H0U4|RAB1B_HUMAN	Q9H0U4	RAB1B_HUMAN	RAB1B	Ras-related protein Rab-1B	RAB1C	sp|Q92928|RAB1C_HUMAN
CWQ-O-293-1.03122.03122.2	D:\GlycoData\CWQ-O\18-DeMucin\MSFragger-293\interact.pep.xml	KVEEVTK		7	2	809.0874	831.4719	831.4708	416.7432	416.7427	831.4701	416.7424	0.0007	0.42267590000000	23.4450	20.0870	0.4706	2	0	0.0000	0.0000			true	sp|P37198|NUP62_HUMAN	P37198	NUP62_HUMAN	NUP62	Nuclear pore glycoprotein p62
CWQ-O-293-1.03126.03126.2	D:\GlycoData\CWQ-O\18-DeMucin\MSFragger-293\interact.pep.xml	KPAAATVTK		9	2	810.1075	885.5300	885.5287	443.7723	443.7716	885.5283	443.7714	0.0004	0.00049490390000	32.0540	23.8940	0.9979	2	0	0.0000	0.0000			true	sp|P16403|H12_HUMAN	P16403	H12_HUMAN	HIST1H1C	Histone H1.2
CWQ-O-293-1.03132.03132.2	D:\GlycoData\CWQ-O\18-DeMucin\MSFragger-293\interact.pep.xml	KKEEMLK		7	2	811.6137	904.5046	904.5045	453.2596	453.2595	904.5052	453.2599	-0.0006	0.02898248000000	23.8350	21.8090	0.7055	2	1	0.0000	0.0000			true	sp|P35659|DEK_HUMAN	P35659	DEK_HUMAN	DEK	Protein DEK
CWQ-O-293-1.03144.03144.2	D:\GlycoData\CWQ-O\18-DeMucin\MSFragger-293\interact.pep.xml	TATAVAHCK	TATAVAHCK	9	2	814.6110	957.4722	957.4724	479.7434	479.7435	957.4702	479.7424	0.0022	0.00024595310000	26.7480	10.9970	0.9993	2	0	0.0000	0.0000	8C(57.0215)		true	sp|P62249|RS16_HUMAN	P62249	RS16_HUMAN	RPS16	40S ribosomal protein S16
CWQ-O-293-1.03146.03146.2	D:\GlycoData\CWQ-O\18-DeMucin\MSFragger-293\interact.pep.xml	EHVVAASK		8	2	815.1344	839.4511	839.4504	420.7328	420.7325	839.4501	420.7323	0.0004	0.00078413370000	26.0700	14.9680	0.9964	2	0	0.0000	0.0000			true	sp|B5ME19|EIFCL_HUMAN	B5ME19	EIFCL_HUMAN	EIF3CL	Eukaryotic translation initiation factor 3 subunit C-like protein	EIF3C	sp|Q99613|EIF3C_HUMAN
CWQ-O-293-1.03147.03147.2	D:\GlycoData\CWQ-O\18-DeMucin\MSFragger-293\interact.pep.xml	EHVVAASK		8	2	815.8521	839.4511	839.4504	420.7328	420.7325	839.4501	420.7323	0.0004	0.00000028450180	39.7290	18.9240	0.9998	2	0	0.0000	0.0000			true	sp|B5ME19|EIFCL_HUMAN	B5ME19	EIFCL_HUMAN	EIF3CL	Eukaryotic translation initiation factor 3 subunit C-like protein	EIF3C	sp|Q99613|EIF3C_HUMAN
CWQ-O-293-1.03152.03152.2	D:\GlycoData\CWQ-O\18-DeMucin\MSFragger-293\interact.pep.xml	ALSSQHQAR		9	2	817.0374	996.5110	996.5105	499.2628	499.2625	996.5101	499.2623	0.0005	0.00002901521000	28.1350	19.3730	0.9995	2	0	0.0000	0.0000			true	sp|P11021|BIP_HUMAN	P11021	BIP_HUMAN	HSPA5	Endoplasmic reticulum chaperone BiP
CWQ-O-293-1.03166.03166.2	D:\GlycoData\CWQ-O\18-DeMucin\MSFragger-293\interact.pep.xml	VSEVKPK		7	2	821.2821	785.4655	785.4659	393.7400	393.7402	785.4647	393.7396	0.0014	0.01494153000000	16.5700	10.5430	0.8095	2	1	0.0000	0.0000			true	sp|P33993|MCM7_HUMAN	P33993	MCM7_HUMAN	MCM7	DNA replication licensing factor MCM7
CWQ-O-293-1.03175.03175.2	D:\GlycoData\CWQ-O\18-DeMucin\MSFragger-293\interact.pep.xml	KVVDNTTAK		9	2	823.5732	974.5394	974.5382	488.2770	488.2764	974.5396	488.2771	-0.0012	0.00002692874000	30.3980	14.9690	0.9996	2	0	0.0000	0.0000			true	sp|Q9H0U4|RAB1B_HUMAN	Q9H0U4	RAB1B_HUMAN	RAB1B	Ras-related protein Rab-1B	RAB1C	sp|Q92928|RAB1C_HUMAN
CWQ-O-293-1.03178.03178.2	D:\GlycoData\CWQ-O\18-DeMucin\MSFragger-293\interact.pep.xml	RQEIEQK		7	2	824.3320	929.4947	929.4945	465.7547	465.7545	929.4930	465.7538	0.0016	0.13194940000000	17.7740	17.7470	0.8168	2	0	0.0000	0.0000			true	sp|Q9H307|PININ_HUMAN	Q9H307	PININ_HUMAN	PNN	Pinin
CWQ-O-293-1.03200.03200.2	D:\GlycoData\CWQ-O\18-DeMucin\MSFragger-293\interact.pep.xml	KPAAATVTK		9	2	830.2634	885.5297	885.5284	443.7721	443.7715	885.5283	443.7714	0.0002	0.00057182000000	31.9540	25.0370	0.9975	2	0	0.0000	0.0000			true	sp|P16403|H12_HUMAN	P16403	H12_HUMAN	HIST1H1C	Histone H1.2
CWQ-O-293-1.03210.03210.2	D:\GlycoData\CWQ-O\18-DeMucin\MSFragger-293\interact.pep.xml	MVQEAEK	M[147]VQEAEK	7	2	832.7879	849.3914	849.3887	425.7030	425.7016	849.3901	425.7023	-0.0012	0.01913982000000	21.9450	15.9290	0.9674	2	0	0.0000	0.0000	1M(15.9949)		false	sp|P11142|HSP7C_HUMAN	P11142	HSP7C_HUMAN	HSPA8	Heat shock cognate 71 kDa protein	HSPA1A, HSPA1B	sp|P0DMV8|HS71A_HUMAN, sp|P0DMV9|HS71B_HUMAN
CWQ-O-293-1.03218.03218.2	D:\GlycoData\CWQ-O\18-DeMucin\MSFragger-293\interact.pep.xml	TATAVAHCK	TATAVAHCK	9	2	834.7782	957.4714	957.4693	479.7430	479.7419	957.4702	479.7424	-0.0008	0.00000109166100	26.3820	13.4160	0.9996	2	0	0.0000	0.0000	8C(57.0215)		true	sp|P62249|RS16_HUMAN	P62249	RS16_HUMAN	RPS16	40S ribosomal protein S16
CWQ-O-293-1.03221.03221.2	D:\GlycoData\CWQ-O\18-DeMucin\MSFragger-293\interact.pep.xml	EHVVAASK		8	2	835.5421	839.4509	839.4511	420.7327	420.7328	839.4501	420.7323	0.0010	0.00121636700000	24.0750	14.0070	0.9950	2	0	0.0000	0.0000			true	sp|B5ME19|EIFCL_HUMAN	B5ME19	EIFCL_HUMAN	EIF3CL	Eukaryotic translation initiation factor 3 subunit C-like protein	EIF3C	sp|Q99613|EIF3C_HUMAN
CWQ-O-293-1.03222.03222.2	D:\GlycoData\CWQ-O\18-DeMucin\MSFragger-293\interact.pep.xml	EHVVAASK		8	2	836.2599	839.4509	839.4511	420.7327	420.7328	839.4501	420.7323	0.0010	0.00000007296913	33.3890	19.0520	1.0000	2	0	0.0000	0.0000			true	sp|B5ME19|EIFCL_HUMAN	B5ME19	EIFCL_HUMAN	EIF3CL	Eukaryotic translation initiation factor 3 subunit C-like protein	EIF3C	sp|Q99613|EIF3C_HUMAN
CWQ-O-293-1.03226.03226.2	D:\GlycoData\CWQ-O\18-DeMucin\MSFragger-293\interact.pep.xml	ALSSQHQAR		9	2	837.1712	996.5103	996.5103	499.2624	499.2624	996.5101	499.2623	0.0003	0.00000362510200	23.3760	11.1060	1.0000	2	0	0.0000	0.0000			true	sp|P11021|BIP_HUMAN	P11021	BIP_HUMAN	HSPA5	Endoplasmic reticulum chaperone BiP
CWQ-O-293-1.03234.03234.3	D:\GlycoData\CWQ-O\18-DeMucin\MSFragger-293\interact.pep.xml	NNHHEENISSK		11	3	839.1494	1307.5862	1307.5839	436.8693	436.8686	1307.5853	436.8690	-0.0013	0.00000132013000	27.6370	12.8300	0.9999	2	0	0.0000	0.0000			true	sp|Q13813|SPTN1_HUMAN	Q13813	SPTN1_HUMAN	SPTAN1	Spectrin alpha chain, non-erythrocytic 1
CWQ-O-293-1.03240.03240.2	D:\GlycoData\CWQ-O\18-DeMucin\MSFragger-293\interact.pep.xml	KVAGAATPK		9	2	841.0581	841.5037	841.5033	421.7591	421.7589	841.5021	421.7583	0.0012	0.01351914000000	24.1570	19.1910	0.9748	2	0	0.0000	0.0000			true	sp|P16402|H13_HUMAN	P16402	H13_HUMAN	HIST1H1D	Histone H1.3
CWQ-O-293-1.03241.03241.2	D:\GlycoData\CWQ-O\18-DeMucin\MSFragger-293\interact.pep.xml	KVAGAATPK		9	2	841.7757	841.5037	841.5033	421.7591	421.7589	841.5021	421.7583	0.0012	0.00120711900000	23.1730	13.6880	0.9950	2	0	0.0000	0.0000			true	sp|P16402|H13_HUMAN	P16402	H13_HUMAN	HIST1H1D	Histone H1.3
CWQ-O-293-1.03243.03243.2	D:\GlycoData\CWQ-O\18-DeMucin\MSFragger-293\interact.pep.xml	VSEVKPK		7	2	842.2084	785.4695	785.4688	393.7420	393.7417	785.4647	393.7396	0.0042	0.00950216800000	18.5720	13.0640	0.8523	2	1	0.0000	0.0000			true	sp|P33993|MCM7_HUMAN	P33993	MCM7_HUMAN	MCM7	DNA replication licensing factor MCM7
CWQ-O-293-1.03249.03249.2	D:\GlycoData\CWQ-O\18-DeMucin\MSFragger-293\interact.pep.xml	KVVDNTTAK		9	2	843.7475	974.5395	974.5402	488.2770	488.2774	974.5396	488.2771	0.0007	0.00005079581000	26.5080	14.9280	0.9994	2	0	0.0000	0.0000			true	sp|Q9H0U4|RAB1B_HUMAN	Q9H0U4	RAB1B_HUMAN	RAB1B	Ras-related protein Rab-1B	RAB1C	sp|Q92928|RAB1C_HUMAN
CWQ-O-293-1.03262.03262.2	D:\GlycoData\CWQ-O\18-DeMucin\MSFragger-293\interact.pep.xml	KSAPSTGGVK		10	2	847.0288	930.5124	930.5131	466.2635	466.2638	930.5134	466.2640	-0.0002	0.00033362140000	25.7660	17.3420	0.9989	2	0	0.0000	0.0000			true	sp|P84243|H33_HUMAN	P84243	H33_HUMAN	H3F3A	Histone H3.3
CWQ-O-293-1.03272.03272.3	D:\GlycoData\CWQ-O\18-DeMucin\MSFragger-293\interact.pep.xml	LTQTSGQSTHTHK		13	3	849.9592	1424.7017	1424.7002	475.9078	475.9073	1424.7008	475.9075	-0.0005	0.00005213719000	24.1520	13.6170	0.9998	2	0	0.0000	0.0000			true	sp|P46013|KI67_HUMAN	P46013	KI67_HUMAN	MKI67	Proliferation marker protein Ki-67
CWQ-O-293-1.03274.03274.2	D:\GlycoData\CWQ-O\18-DeMucin\MSFragger-293\interact.pep.xml	KPAAATVTK		9	2	850.4769	885.5290	885.5287	443.7718	443.7716	885.5283	443.7714	0.0004	0.00048807040000	33.4990	25.4730	0.9980	2	0	0.0000	0.0000			true	sp|P16403|H12_HUMAN	P16403	H12_HUMAN	HIST1H1C	Histone H1.2
CWQ-O-293-1.03293.03293.2	D:\GlycoData\CWQ-O\18-DeMucin\MSFragger-293\interact.pep.xml	TATAVAHCK	TATAVAHCK	9	2	855.2838	957.4705	957.4695	479.7425	479.7420	957.4702	479.7424	-0.0005	0.00000885294200	28.4320	11.4900	1.0000	2	0	0.0000	0.0000	8C(57.0215)		true	sp|P62249|RS16_HUMAN	P62249	RS16_HUMAN	RPS16	40S ribosomal protein S16
CWQ-O-293-1.03317.03317.2	D:\GlycoData\CWQ-O\18-DeMucin\MSFragger-293\interact.pep.xml	KVAGAATPK		9	2	861.9947	841.5024	841.5021	421.7585	421.7583	841.5021	421.7583	0.0000	0.00040594400000	30.3750	21.3570	0.9985	2	0	0.0000	0.0000			true	sp|P16402|H13_HUMAN	P16402	H13_HUMAN	HIST1H1D	Histone H1.3
CWQ-O-293-1.03332.03332.2	D:\GlycoData\CWQ-O\18-DeMucin\MSFragger-293\interact.pep.xml	KLEDGPK		7	2	865.7485	785.4262	785.4249	393.7204	393.7197	785.4283	393.7214	-0.0033	0.00016324300000	23.6930	16.2850	0.9995	2	0	0.0000	0.0000			true	sp|P68104|EF1A1_HUMAN	P68104	EF1A1_HUMAN	EEF1A1	Elongation factor 1-alpha 1	EEF1A1P5	sp|Q5VTE0|EF1A3_HUMAN
CWQ-O-293-1.03351.03351.2	D:\GlycoData\CWQ-O\18-DeMucin\MSFragger-293\interact.pep.xml	TVDGPSGK		8	2	870.4237	759.3760	759.3768	380.6953	380.6957	759.3763	380.6954	0.0006	0.01493654000000	18.8030	10.5940	0.9730	2	0	0.0000	0.0000			true	sp|P04406|G3P_HUMAN	P04406	G3P_HUMAN	GAPDH	Glyceraldehyde-3-phosphate dehydrogenase
CWQ-O-293-1.03352.03352.2	D:\GlycoData\CWQ-O\18-DeMucin\MSFragger-293\interact.pep.xml	TVDGPSGK		8	2	871.1394	759.3760	759.3768	380.6953	380.6957	759.3763	380.6954	0.0006	0.06280582000000	17.3080	11.2340	0.9010	2	0	0.0000	0.0000			true	sp|P04406|G3P_HUMAN	P04406	G3P_HUMAN	GAPDH	Glyceraldehyde-3-phosphate dehydrogenase
CWQ-O-293-1.03356.03356.2	D:\GlycoData\CWQ-O\18-DeMucin\MSFragger-293\interact.pep.xml	KPAAATVTK		9	2	872.0847	885.5287	885.5284	443.7716	443.7715	885.5283	443.7714	0.0001	0.00013023390000	30.2340	23.3830	0.9995	2	0	0.0000	0.0000			true	sp|P16403|H12_HUMAN	P16403	H12_HUMAN	HIST1H1C	Histone H1.2
CWQ-O-293-1.03370.03370.2	D:\GlycoData\CWQ-O\18-DeMucin\MSFragger-293\interact.pep.xml	TATAVAHCK	TATAVAHCK	9	2	875.6192	957.4708	957.4702	479.7427	479.7424	957.4702	479.7424	0.0001	0.00000521192400	26.3940	11.4190	1.0000	2	0	0.0000	0.0000	8C(57.0215)		true	sp|P62249|RS16_HUMAN	P62249	RS16_HUMAN	RPS16	40S ribosomal protein S16
CWQ-O-293-1.03393.03393.2	D:\GlycoData\CWQ-O\18-DeMucin\MSFragger-293\interact.pep.xml	KVAGAATPK		9	2	882.1058	841.5025	841.5022	421.7585	421.7584	841.5021	421.7583	0.0001	0.00050468080000	32.4500	21.3000	0.9979	2	0	0.0000	0.0000			true	sp|P16402|H13_HUMAN	P16402	H13_HUMAN	HIST1H1D	Histone H1.3
CWQ-O-293-1.03426.03426.2	D:\GlycoData\CWQ-O\18-DeMucin\MSFragger-293\interact.pep.xml	TVDGPSGK		8	2	890.6793	759.3764	759.3767	380.6955	380.6956	759.3763	380.6954	0.0005	0.00126033100000	19.9860	10.5310	0.9949	2	0	0.0000	0.0000			true	sp|P04406|G3P_HUMAN	P04406	G3P_HUMAN	GAPDH	Glyceraldehyde-3-phosphate dehydrogenase
CWQ-O-293-1.03427.03427.2	D:\GlycoData\CWQ-O\18-DeMucin\MSFragger-293\interact.pep.xml	TVDGPSGK		8	2	891.3948	759.3764	759.3767	380.6955	380.6956	759.3763	380.6954	0.0005	0.01542588000000	20.7470	12.1170	0.9724	2	0	0.0000	0.0000			true	sp|P04406|G3P_HUMAN	P04406	G3P_HUMAN	GAPDH	Glyceraldehyde-3-phosphate dehydrogenase
CWQ-O-293-1.03444.03444.2	D:\GlycoData\CWQ-O\18-DeMucin\MSFragger-293\interact.pep.xml	TATAVAHCK	TATAVAHCK	9	2	895.8218	957.4716	957.4702	479.7431	479.7424	957.4702	479.7424	0.0001	0.00002581009000	26.6750	12.7590	0.9996	2	0	0.0000	0.0000	8C(57.0215)		true	sp|P62249|RS16_HUMAN	P62249	RS16_HUMAN	RPS16	40S ribosomal protein S16
CWQ-O-293-1.03464.03464.2	D:\GlycoData\CWQ-O\18-DeMucin\MSFragger-293\interact.pep.xml	VSSAEGAAK		9	2	902.0783	818.4141	818.4152	410.2143	410.2149	818.4134	410.2140	0.0018	0.05808773000000	20.9790	17.1060	0.9079	2	0	0.0000	0.0000			true	sp|P05114|HMGN1_HUMAN	P05114	HMGN1_HUMAN	HMGN1	Non-histone chromosomal protein HMG-14
CWQ-O-293-1.03466.03466.2	D:\GlycoData\CWQ-O\18-DeMucin\MSFragger-293\interact.pep.xml	KVAGAATPK		9	2	902.6130	841.5025	841.5022	421.7585	421.7584	841.5021	421.7583	0.0001	0.00300613700000	28.2820	21.3520	0.9906	2	0	0.0000	0.0000			true	sp|P16402|H13_HUMAN	P16402	H13_HUMAN	HIST1H1D	Histone H1.3
CWQ-O-293-1.03513.03513.2	D:\GlycoData\CWQ-O\18-DeMucin\MSFragger-293\interact.pep.xml	IGGAQNR		7	2	915.2055	714.3766	714.3777	358.1956	358.1962	714.3773	358.1959	0.0006	0.01019336000000	17.9880	13.2180	0.9791	2	0	0.0000	0.0000			true	sp|P14174|MIF_HUMAN	P14174	MIF_HUMAN	MIF	Macrophage migration inhibitory factor
CWQ-O-293-1.03516.03516.2	D:\GlycoData\CWQ-O\18-DeMucin\MSFragger-293\interact.pep.xml	TATAVAHCK	TATAVAHCK	9	2	915.9740	957.4702	957.4737	479.7424	479.7441	957.4702	479.7424	0.0035	0.00025137190000	23.4760	13.7670	0.9993	2	0	0.0000	0.0000	8C(57.0215)		true	sp|P62249|RS16_HUMAN	P62249	RS16_HUMAN	RPS16	40S ribosomal protein S16
CWQ-O-293-1.03540.03540.2	D:\GlycoData\CWQ-O\18-DeMucin\MSFragger-293\interact.pep.xml	VSSAEGAAK		9	2	922.2149	818.4140	818.4128	410.2143	410.2137	818.4134	410.2140	-0.0005	0.01735990000000	22.9120	15.5070	0.9698	2	0	0.0000	0.0000			true	sp|P05114|HMGN1_HUMAN	P05114	HMGN1_HUMAN	HMGN1	Non-histone chromosomal protein HMG-14
CWQ-O-293-1.03543.03543.2	D:\GlycoData\CWQ-O\18-DeMucin\MSFragger-293\interact.pep.xml	KVAGAATPK		9	2	922.9724	841.5026	841.5023	421.7586	421.7584	841.5021	421.7583	0.0002	0.00008108170000	30.3720	19.2210	0.9994	2	0	0.0000	0.0000			true	sp|P16402|H13_HUMAN	P16402	H13_HUMAN	HIST1H1D	Histone H1.3
CWQ-O-293-1.03562.03562.2	D:\GlycoData\CWQ-O\18-DeMucin\MSFragger-293\interact.pep.xml	GPAGNNDCR	GPAGNNDCR	9	2	927.6394	959.3871	959.3887	480.7008	480.7016	959.3879	480.7012	0.0009	0.00128676700000	23.0620	10.8130	0.9948	2	0	0.0000	0.0000	8C(57.0215)		true	sp|Q07955|SRSF1_HUMAN	Q07955	SRSF1_HUMAN	SRSF1	Serine/arginine-rich splicing factor 1
CWQ-O-293-1.03589.03589.2	D:\GlycoData\CWQ-O\18-DeMucin\MSFragger-293\interact.pep.xml	EQHDAQVR		8	2	934.2978	981.4620	981.4639	491.7383	491.7392	981.4628	491.7387	0.0012	0.00085318480000	18.0170	10.8830	0.9962	2	0	0.0000	0.0000			true	sp|P20700|LMNB1_HUMAN	P20700	LMNB1_HUMAN	LMNB1	Lamin-B1
CWQ-O-293-1.03595.03595.2	D:\GlycoData\CWQ-O\18-DeMucin\MSFragger-293\interact.pep.xml	IGGAQNR		7	2	935.7872	714.3768	714.3770	358.1957	358.1958	714.3773	358.1959	-0.0001	0.05773072000000	18.0160	13.1520	0.9085	2	0	0.0000	0.0000			true	sp|P14174|MIF_HUMAN	P14174	MIF_HUMAN	MIF	Macrophage migration inhibitory factor
CWQ-O-293-1.03609.03609.2	D:\GlycoData\CWQ-O\18-DeMucin\MSFragger-293\interact.pep.xml	VGSAAQTR		8	2	939.8522	788.4166	788.4139	395.2156	395.2142	788.4141	395.2143	0.0000	0.00344400600000	20.9270	16.1240	0.9896	2	0	0.0000	0.0000			true	sp|P25705|ATPA_HUMAN	P25705	ATPA_HUMAN	ATP5F1A	ATP synthase subunit alpha, mitochondrial
CWQ-O-293-1.03611.03611.2	D:\GlycoData\CWQ-O\18-DeMucin\MSFragger-293\interact.pep.xml	VGSAAQTR		8	2	940.3607	788.4169	788.4140	395.2157	395.2143	788.4141	395.2143	0.0000	0.00352513000000	19.6390	13.6850	0.9894	2	0	0.0000	0.0000			true	sp|P25705|ATPA_HUMAN	P25705	ATPA_HUMAN	ATP5F1A	ATP synthase subunit alpha, mitochondrial
CWQ-O-293-1.03670.03670.2	D:\GlycoData\CWQ-O\18-DeMucin\MSFragger-293\interact.pep.xml	EQHDAQVR		8	2	954.7747	981.4626	981.4612	491.7386	491.7379	981.4628	491.7387	-0.0014	0.00064451040000	19.6040	11.8510	0.9971	2	0	0.0000	0.0000			true	sp|P20700|LMNB1_HUMAN	P20700	LMNB1_HUMAN	LMNB1	Lamin-B1
CWQ-O-293-1.03671.03671.2	D:\GlycoData\CWQ-O\18-DeMucin\MSFragger-293\interact.pep.xml	AHATGAGPAGR		11	2	955.0568	964.4855	964.4829	483.2500	483.2487	964.4838	483.2492	-0.0008	0.00000043999500	24.2290	11.1390	0.9997	2	0	0.0000	0.0000			true	sp|Q9Y490|TLN1_HUMAN	Q9Y490	TLN1_HUMAN	TLN1	Talin-1
CWQ-O-293-1.03693.03693.2	D:\GlycoData\CWQ-O\18-DeMucin\MSFragger-293\interact.pep.xml	VGSAAQTR		8	2	960.8757	788.4141	788.4130	395.2143	395.2138	788.4141	395.2143	-0.0009	0.03623794000000	22.3530	15.6110	0.9418	2	0	0.0000	0.0000			true	sp|P25705|ATPA_HUMAN	P25705	ATPA_HUMAN	ATP5F1A	ATP synthase subunit alpha, mitochondrial
CWQ-O-293-1.03708.03708.2	D:\GlycoData\CWQ-O\18-DeMucin\MSFragger-293\interact.pep.xml	AKKPAAATVTK		11	2	965.0361	1084.6593	1084.6584	543.3369	543.3365	1084.6604	543.3375	-0.0018	0.00091780400000	24.6490	12.1660	0.9664	2	1	0.0000	0.0000			true	sp|P16403|H12_HUMAN	P16403	H12_HUMAN	HIST1H1C	Histone H1.2
CWQ-O-293-1.03712.03712.3	D:\GlycoData\CWQ-O\18-DeMucin\MSFragger-293\interact.pep.xml	AKKPAAATVTK		11	3	966.2726	1084.6606	1084.6599	362.5608	362.5606	1084.6604	362.5607	-0.0003	0.00000026017400	36.3800	17.9030	1.0000	2	1	0.0000	0.0000			true	sp|P16403|H12_HUMAN	P16403	H12_HUMAN	HIST1H1C	Histone H1.2
CWQ-O-293-1.03735.03735.3	D:\GlycoData\CWQ-O\18-DeMucin\MSFragger-293\interact.pep.xml	KVDGGGTSAASKPK	KVDGGGT[960]SAASKPK	14	3	972.6288	2161.0125	2161.0027	721.3448	721.3415	2161.0010	721.3409	859.3089	0.00000655577500	22.0470	12.0460	0.9639	2	1	0.0000	0.0000	7T(859.3070)		true	sp|Q9NPR9|GP108_HUMAN	Q9NPR9	GP108_HUMAN	GPR108	Protein GPR108
CWQ-O-293-1.03764.03764.2	D:\GlycoData\CWQ-O\18-DeMucin\MSFragger-293\interact.pep.xml	VGSAAQTR		8	2	981.1002	788.4141	788.4130	395.2143	395.2138	788.4141	395.2143	-0.0009	0.07630046000000	22.2970	17.9760	0.8822	2	0	0.0000	0.0000			true	sp|P25705|ATPA_HUMAN	P25705	ATPA_HUMAN	ATP5F1A	ATP synthase subunit alpha, mitochondrial
CWQ-O-293-1.03784.03784.3	D:\GlycoData\CWQ-O\18-DeMucin\MSFragger-293\interact.pep.xml	AKKPAAATVTK		11	3	986.4613	1084.6606	1084.6602	362.5608	362.5607	1084.6604	362.5607	-0.0001	0.00000483619600	33.7960	16.1400	0.9994	2	1	0.0000	0.0000			true	sp|P16403|H12_HUMAN	P16403	H12_HUMAN	HIST1H1C	Histone H1.2
CWQ-O-293-1.03790.03790.2	D:\GlycoData\CWQ-O\18-DeMucin\MSFragger-293\interact.pep.xml	KFHTVSGSK		9	2	987.9365	989.5302	989.5308	495.7724	495.7727	989.5294	495.7720	0.0015	0.00005028047000	24.9110	14.9740	0.9994	2	0	0.0000	0.0000			true	sp|Q99729|ROAA_HUMAN	Q99729	ROAA_HUMAN	HNRNPAB	Heterogeneous nuclear ribonucleoprotein A/B
CWQ-O-293-1.03805.03805.2	D:\GlycoData\CWQ-O\18-DeMucin\MSFragger-293\interact.pep.xml	ASGYQSSQK		9	2	992.0000	954.4467	954.4482	478.2306	478.2314	954.4407	478.2276	0.0076	0.00028934860000	22.7600	12.6870	0.9991	2	0	0.0000	0.0000			true	sp|P51858|HDGF_HUMAN	P51858	HDGF_HUMAN	HDGF	Hepatoma-derived growth factor
CWQ-O-293-1.03881.03881.2	D:\GlycoData\CWQ-O\18-DeMucin\MSFragger-293\interact.pep.xml	KFHTVSGSK		9	2	1011.8483	989.5292	989.5304	495.7719	495.7725	989.5294	495.7720	0.0010	0.00149179700000	22.8380	13.4540	0.9943	2	0	0.0000	0.0000			true	sp|Q99729|ROAA_HUMAN	Q99729	ROAA_HUMAN	HNRNPAB	Heterogeneous nuclear ribonucleoprotein A/B
CWQ-O-293-1.03892.03892.3	D:\GlycoData\CWQ-O\18-DeMucin\MSFragger-293\interact.pep.xml	SRPETGRPR		9	3	1014.5839	1054.5632	1054.5636	352.5283	352.5285	1054.5631	352.5283	0.0006	0.00008751746000	30.5750	15.8480	0.9984	2	2	0.0000	0.0000			true	sp|P46783|RS10_HUMAN	P46783	RS10_HUMAN	RPS10	40S ribosomal protein S10	RPS10P5	sp|Q9NQ39|RS10L_HUMAN
CWQ-O-293-1.03913.03913.2	D:\GlycoData\CWQ-O\18-DeMucin\MSFragger-293\interact.pep.xml	AAPGAAGSR		9	2	1020.0550	756.3915	756.3931	379.2030	379.2038	756.3878	379.2012	0.0053	0.00226561800000	18.0070	10.8380	0.9924	2	0	0.0000	0.0000			true	sp|Q92522|H1X_HUMAN	Q92522	H1X_HUMAN	H1FX	Histone H1x
CWQ-O-293-1.03932.03932.2	D:\GlycoData\CWQ-O\18-DeMucin\MSFragger-293\interact.pep.xml	MVQEAEK	M[147]VQEAEK	7	2	1024.9325	849.3928	849.3926	425.7037	425.7036	849.3901	425.7023	0.0026	0.01635216000000	20.0850	14.5590	0.9711	2	0	0.0000	0.0000	1M(15.9949)		false	sp|P11142|HSP7C_HUMAN	P11142	HSP7C_HUMAN	HSPA8	Heat shock cognate 71 kDa protein	HSPA1A, HSPA1B	sp|P0DMV8|HS71A_HUMAN, sp|P0DMV9|HS71B_HUMAN
CWQ-O-293-1.03946.03946.2	D:\GlycoData\CWQ-O\18-DeMucin\MSFragger-293\interact.pep.xml	ENTHQTLK		8	2	1028.1508	969.4905	969.4927	485.7525	485.7536	969.4880	485.7513	0.0048	0.09029655000000	16.1620	12.3950	0.8642	2	0	0.0000	0.0000			true	sp|Q9NX63|MIC19_HUMAN	Q9NX63	MIC19_HUMAN	CHCHD3	MIC
CWQ-O-293-1.03953.03953.2	D:\GlycoData\CWQ-O\18-DeMucin\MSFragger-293\interact.pep.xml	VKDEPQR		7	2	1030.1600	870.4551	870.4533	436.2348	436.2339	870.4559	436.2352	-0.0025	0.09959786000000	14.5070	9.7260	0.4062	2	1	0.0000	0.0000			true	sp|P05204|HMGN2_HUMAN	P05204	HMGN2_HUMAN	HMGN2	Non-histone chromosomal protein HMG-17	HMGN4	sp|O00479|HMGN4_HUMAN
CWQ-O-293-1.03966.03966.2	D:\GlycoData\CWQ-O\18-DeMucin\MSFragger-293\interact.pep.xml	HQTNLAR		7	2	1033.5314	838.4478	838.4457	420.2312	420.2301	838.4409	420.2277	0.0049	0.00190108400000	21.1180	13.6880	0.9933	2	0	0.0000	0.0000			true	sp|Q15428|SF3A2_HUMAN	Q15428	SF3A2_HUMAN	SF3A2	Splicing factor 3A subunit 2
CWQ-O-293-1.03967.03967.2	D:\GlycoData\CWQ-O\18-DeMucin\MSFragger-293\interact.pep.xml	HQTNLAR		7	2	1034.1448	838.4478	838.4457	420.2312	420.2301	838.4409	420.2277	0.0049	0.10351420000000	13.4400	11.9150	0.8483	2	0	0.0000	0.0000			true	sp|Q15428|SF3A2_HUMAN	Q15428	SF3A2_HUMAN	SF3A2	Splicing factor 3A subunit 2
CWQ-O-293-1.03970.03970.3	D:\GlycoData\CWQ-O\18-DeMucin\MSFragger-293\interact.pep.xml	SRPETGRPR		9	3	1034.7779	1054.5638	1054.5635	352.5285	352.5284	1054.5631	352.5283	0.0004	0.00011956650000	30.5890	15.7870	0.9976	2	2	0.0000	0.0000			true	sp|P46783|RS10_HUMAN	P46783	RS10_HUMAN	RPS10	40S ribosomal protein S10	RPS10P5	sp|Q9NQ39|RS10L_HUMAN
CWQ-O-293-1.03974.03974.2	D:\GlycoData\CWQ-O\18-DeMucin\MSFragger-293\interact.pep.xml	SRPETGRPR		9	2	1035.7713	1054.5657	1054.5669	528.2901	528.2907	1054.5631	528.2888	0.0039	0.08945107000000	14.7850	11.7140	0.4311	2	2	0.0000	0.0000			true	sp|P46783|RS10_HUMAN	P46783	RS10_HUMAN	RPS10	40S ribosomal protein S10	RPS10P5	sp|Q9NQ39|RS10L_HUMAN
CWQ-O-293-1.03987.03987.2	D:\GlycoData\CWQ-O\18-DeMucin\MSFragger-293\interact.pep.xml	VSGNVEK		7	2	1039.6318	731.3818	731.3797	366.6982	366.6971	731.3813	366.6980	-0.0015	0.20450360000000	17.2010	14.4350	0.7413	2	0	0.0000	0.0000			true	sp|P55060|XPO2_HUMAN	P55060	XPO2_HUMAN	CSE1L	Exportin-2
CWQ-O-293-1.03995.03995.2	D:\GlycoData\CWQ-O\18-DeMucin\MSFragger-293\interact.pep.xml	ASAPAPGHH		9	2	1041.7419	843.3978	843.3988	422.7062	422.7067	843.3987	422.7066	0.0001	0.00000409277100	18.1910	11.5660	1.0000	2	0	0.0000	0.0000			true	sp|P56378|68MP_HUMAN	P56378	68MP_HUMAN	MP68	6.8 kDa mitochondrial proteolipid
CWQ-O-293-1.04028.04028.2	D:\GlycoData\CWQ-O\18-DeMucin\MSFragger-293\interact.pep.xml	VKDEPQR		7	2	1049.6769	870.4561	870.4560	436.2353	436.2353	870.4559	436.2352	0.0002	0.01305405000000	19.8380	17.1740	0.8241	2	1	0.0000	0.0000			true	sp|P05204|HMGN2_HUMAN	P05204	HMGN2_HUMAN	HMGN2	Non-histone chromosomal protein HMG-17	HMGN4	sp|O00479|HMGN4_HUMAN
CWQ-O-293-1.04029.04029.2	D:\GlycoData\CWQ-O\18-DeMucin\MSFragger-293\interact.pep.xml	EAQMAAK		7	2	1049.9614	747.3613	747.3618	374.6879	374.6882	747.3585	374.6865	0.0034	0.08920421000000	17.8420	13.9480	0.8655	2	0	0.0000	0.0000			true	sp|P16949|STMN1_HUMAN	P16949	STMN1_HUMAN	STMN1	Stathmin
CWQ-O-293-1.04042.04042.2	D:\GlycoData\CWQ-O\18-DeMucin\MSFragger-293\interact.pep.xml	AHGNSGMVR		9	2	1053.0548	927.4322	927.4330	464.7234	464.7238	927.4345	464.7245	-0.0014	0.09151661000000	13.6540	7.5310	0.8627	2	0	0.0000	0.0000			true	sp|P18077|RL35A_HUMAN	P18077	RL35A_HUMAN	RPL35A	60S ribosomal protein L35a
CWQ-O-293-1.04044.04044.2	D:\GlycoData\CWQ-O\18-DeMucin\MSFragger-293\interact.pep.xml	HQTNLAR		7	2	1053.5549	838.4421	838.4443	420.2283	420.2294	838.4409	420.2277	0.0034	0.00471761100000	23.1090	15.5180	0.9870	2	0	0.0000	0.0000			true	sp|Q15428|SF3A2_HUMAN	Q15428	SF3A2_HUMAN	SF3A2	Splicing factor 3A subunit 2
CWQ-O-293-1.04051.04051.3	D:\GlycoData\CWQ-O\18-DeMucin\MSFragger-293\interact.pep.xml	SRPETGRPR		9	3	1055.6010	1054.5640	1054.5638	352.5286	352.5285	1054.5631	352.5283	0.0008	0.00398296400000	26.4550	16.7480	0.9552	2	2	0.0000	0.0000			true	sp|P46783|RS10_HUMAN	P46783	RS10_HUMAN	RPS10	40S ribosomal protein S10	RPS10P5	sp|Q9NQ39|RS10L_HUMAN
CWQ-O-293-1.04072.04072.3	D:\GlycoData\CWQ-O\18-DeMucin\MSFragger-293\interact.pep.xml	NTSVEHTR	NT[1642]SVEHTR	8	3	1061.1186	2482.9836	2482.9790	828.6685	828.6669	2482.9805	828.6674	1540.5272	0.00121396600000	25.4030	14.0390	0.9756	2	0	0.0000	0.0000	2T(1540.5285)		true	sp|Q96JJ7|TMX3_HUMAN	Q96JJ7	TMX3_HUMAN	TMX3	Protein disulfide-isomerase TMX3
CWQ-O-293-1.04076.04076.2	D:\GlycoData\CWQ-O\18-DeMucin\MSFragger-293\interact.pep.xml	APPAATNSSK		10	2	1062.0049	942.4733	942.4722	472.2439	472.2434	942.4770	472.2458	-0.0047	0.32646420000000	18.0210	15.3060	0.5945	2	0	0.0000	0.0000			true	sp|P17480|UBF1_HUMAN	P17480	UBF1_HUMAN	UBTF	Nucleolar transcription factor 1
CWQ-O-293-1.04089.04089.2	D:\GlycoData\CWQ-O\18-DeMucin\MSFragger-293\interact.pep.xml	MHVEHER		7	2	1065.2963	936.4203	936.4208	469.2175	469.2177	936.4236	469.2191	-0.0026	0.00766861100000	19.1860	15.2120	0.9824	2	0	0.0000	0.0000			true	sp|Q15424|SAFB1_HUMAN	Q15424	SAFB1_HUMAN	SAFB	Scaffold attachment factor B1
CWQ-O-293-1.04094.04094.2	D:\GlycoData\CWQ-O\18-DeMucin\MSFragger-293\interact.pep.xml	ASAPAPGHH		9	2	1066.5399	843.3962	843.3980	422.7054	422.7063	843.3987	422.7066	-0.0006	0.02773714000000	17.1240	11.8930	0.9549	2	0	0.0000	0.0000			true	sp|P56378|68MP_HUMAN	P56378	68MP_HUMAN	MP68	6.8 kDa mitochondrial proteolipid
CWQ-O-293-1.04111.04111.2	D:\GlycoData\CWQ-O\18-DeMucin\MSFragger-293\interact.pep.xml	DYGHSSSR		8	2	1071.0987	907.3794	907.3789	454.6970	454.6967	907.3784	454.6965	0.0006	0.00392644800000	17.1240	10.0780	0.9885	2	0	0.0000	0.0000			true	sp|P38159|RBMX_HUMAN	P38159	RBMX_HUMAN	RBMX	RNA-binding motif protein, X chromosome	RBMXL1	sp|Q96E39|RMXL1_HUMAN
CWQ-O-293-1.04114.04114.3	D:\GlycoData\CWQ-O\18-DeMucin\MSFragger-293\interact.pep.xml	STKPGAAPTEHK		12	3	1071.8587	1222.6306	1222.6304	408.5508	408.5507	1222.6305	408.5508	0.0000	0.00909862100000	24.6850	17.6050	0.8899	2	1	0.0000	0.0000			true	sp|Q8N163|CCAR2_HUMAN	Q8N163	CCAR2_HUMAN	CCAR2	Cell cycle and apoptosis regulator protein 2
CWQ-O-293-1.04119.04119.3	D:\GlycoData\CWQ-O\18-DeMucin\MSFragger-293\interact.pep.xml	KPQSSSTEPAR		11	3	1073.1145	1186.5922	1186.5942	396.5380	396.5387	1186.5941	396.5386	0.0002	0.00000242708400	28.3260	14.9230	0.9999	2	0	0.0000	0.0000			true	sp|Q7Z4V5|HDGR2_HUMAN	Q7Z4V5	HDGR2_HUMAN	HDGFL2	Hepatoma-derived growth factor-related protein 2
CWQ-O-293-1.04121.04121.2	D:\GlycoData\CWQ-O\18-DeMucin\MSFragger-293\interact.pep.xml	AHGNSGMVR		9	2	1073.6317	927.4345	927.4335	464.7245	464.7240	927.4345	464.7245	-0.0009	0.00217007100000	23.2920	14.8790	0.9926	2	0	0.0000	0.0000			true	sp|P18077|RL35A_HUMAN	P18077	RL35A_HUMAN	RPL35A	60S ribosomal protein L35a
CWQ-O-293-1.04131.04131.3	D:\GlycoData\CWQ-O\18-DeMucin\MSFragger-293\interact.pep.xml	KVDGGGTSAASKPK		14	3	1076.8522	1910.9446	1910.9336	637.9888	637.9851	1301.6938	434.9052	609.2398	0.00075219190000	21.9490	13.8640	0.7426	2	1	0.0000	0.0000		HexNAc(3)(609.238118)	true	sp|Q9NPR9|GP108_HUMAN	Q9NPR9	GP108_HUMAN	GPR108	Protein GPR108
CWQ-O-293-1.04132.04132.3	D:\GlycoData\CWQ-O\18-DeMucin\MSFragger-293\interact.pep.xml	KVDGGGTSAASKPK	KVDGGGT[710]SAASKPK	14	3	1077.4092	1910.9446	1910.9336	637.9888	637.9851	1910.9319	637.9846	609.2398	0.00130204500000	23.2800	13.9000	0.6605	2	1	0.0000	0.0000	7T(609.2381)		true	sp|Q9NPR9|GP108_HUMAN	Q9NPR9	GP108_HUMAN	GPR108	Protein GPR108
CWQ-O-293-1.04143.04143.3	D:\GlycoData\CWQ-O\18-DeMucin\MSFragger-293\interact.pep.xml	STKPGAAPTEHK		12	3	1080.4132	1222.6307	1222.6301	408.5508	408.5506	1222.6305	408.5508	-0.0002	0.00002465286000	33.4710	15.2210	0.9988	2	1	0.0000	0.0000			true	sp|Q8N163|CCAR2_HUMAN	Q8N163	CCAR2_HUMAN	CCAR2	Cell cycle and apoptosis regulator protein 2
CWQ-O-293-1.04185.04185.2	D:\GlycoData\CWQ-O\18-DeMucin\MSFragger-293\interact.pep.xml	IQQDSGCK	IQQDSGCK	8	2	1091.9496	934.4178	934.4158	468.2162	468.2152	934.4179	468.2162	-0.0019	0.00010948880000	25.0580	17.3120	0.9994	2	0	0.0000	0.0000	7C(57.0215)		true	sp|Q92945|FUBP2_HUMAN	Q92945	FUBP2_HUMAN	KHSRP	Far upstream element-binding protein 2
CWQ-O-293-1.04218.04218.3	D:\GlycoData\CWQ-O\18-DeMucin\MSFragger-293\interact.pep.xml	STKPGAAPTEHK		12	3	1100.6300	1222.6310	1222.6313	408.5509	408.5510	1222.6305	408.5508	0.0009	0.00021693020000	22.3250	16.7600	0.9956	2	1	0.0000	0.0000			true	sp|Q8N163|CCAR2_HUMAN	Q8N163	CCAR2_HUMAN	CCAR2	Cell cycle and apoptosis regulator protein 2
CWQ-O-293-1.04233.04233.2	D:\GlycoData\CWQ-O\18-DeMucin\MSFragger-293\interact.pep.xml	SKGQESFK		8	2	1104.6841	909.4554	909.4557	455.7350	455.7352	909.4556	455.7351	0.0003	0.00004263302000	25.1950	14.3620	0.9951	2	1	0.0000	0.0000			true	sp|P06748|NPM_HUMAN	P06748	NPM_HUMAN	NPM1	Nucleophosmin
CWQ-O-293-1.04235.04235.2	D:\GlycoData\CWQ-O\18-DeMucin\MSFragger-293\interact.pep.xml	SKGQESFK		8	2	1105.4913	909.4554	909.4557	455.7350	455.7352	909.4556	455.7351	0.0003	0.00002622368000	26.9870	13.8880	0.9965	2	1	0.0000	0.0000			true	sp|P06748|NPM_HUMAN	P06748	NPM_HUMAN	NPM1	Nucleophosmin
CWQ-O-293-1.04237.04237.3	D:\GlycoData\CWQ-O\18-DeMucin\MSFragger-293\interact.pep.xml	VNQQPNTSDKK		11	3	1105.9149	1257.6327	1257.6320	420.2182	420.2179	1257.6312	420.2177	0.0008	0.00066008050000	25.0800	15.6270	0.9983	2	0	0.0000	0.0000			true	sp|P54578|UBP14_HUMAN	P54578	UBP14_HUMAN	USP14	Ubiquitin carboxyl-terminal hydrolase 14
CWQ-O-293-1.04243.04243.2	D:\GlycoData\CWQ-O\18-DeMucin\MSFragger-293\interact.pep.xml	HAVDGAVK		8	2	1107.4999	795.4249	795.4243	398.7197	398.7194	795.4239	398.7192	0.0005	0.00061054290000	28.5450	17.2100	0.9973	2	0	0.0000	0.0000			true	sp|Q92616|GCN1_HUMAN	Q92616	GCN1_HUMAN	GCN1	eIF-2-alpha kinase activator GCN1
CWQ-O-293-1.04244.04244.2	D:\GlycoData\CWQ-O\18-DeMucin\MSFragger-293\interact.pep.xml	VNQQPNTSDKK		11	2	1107.7796	1257.6332	1257.6333	629.8239	629.8239	1257.6312	629.8229	0.0021	0.00001744810000	23.3370	18.5150	0.9998	2	0	0.0000	0.0000			true	sp|P54578|UBP14_HUMAN	P54578	UBP14_HUMAN	USP14	Ubiquitin carboxyl-terminal hydrolase 14
CWQ-O-293-1.04245.04245.2	D:\GlycoData\CWQ-O\18-DeMucin\MSFragger-293\interact.pep.xml	VNQQPNTSDKK		11	2	1108.3915	1257.6332	1257.6333	629.8239	629.8239	1257.6312	629.8229	0.0021	0.37303530000000	11.2130	0.0000	0.5331	2	0	0.0000	0.0000			true	sp|P54578|UBP14_HUMAN	P54578	UBP14_HUMAN	USP14	Ubiquitin carboxyl-terminal hydrolase 14
CWQ-O-293-1.04247.04247.2	D:\GlycoData\CWQ-O\18-DeMucin\MSFragger-293\interact.pep.xml	VNQQPNTSDKK		11	2	1108.8128	1257.6355	1257.6332	629.8250	629.8239	1257.6312	629.8229	0.0020	0.00002646202000	21.2690	17.1320	0.9996	2	0	0.0000	0.0000			true	sp|P54578|UBP14_HUMAN	P54578	UBP14_HUMAN	USP14	Ubiquitin carboxyl-terminal hydrolase 14
CWQ-O-293-1.04252.04252.2	D:\GlycoData\CWQ-O\18-DeMucin\MSFragger-293\interact.pep.xml	VQENSPGHR		9	2	1110.3480	1022.4911	1022.4927	512.2528	512.2536	1022.4893	512.2519	0.0034	0.01703831000000	20.0080	14.1040	0.9702	2	0	0.0000	0.0000			true	sp|Q9H8Y8|GORS2_HUMAN	Q9H8Y8	GORS2_HUMAN	GORASP2	Golgi reassembly-stacking protein 2
CWQ-O-293-1.04259.04259.2	D:\GlycoData\CWQ-O\18-DeMucin\MSFragger-293\interact.pep.xml	KTAEAGGVTGK		11	2	1112.4088	1017.5462	1017.5447	509.7804	509.7796	1017.5455	509.7800	-0.0006	0.00000001210087	44.5660	17.1160	1.0000	2	0	0.0000	0.0000			true	sp|P09874|PARP1_HUMAN	P09874	PARP1_HUMAN	PARP1	Poly [ADP-ribose] polymerase 1
CWQ-O-293-1.04260.04260.2	D:\GlycoData\CWQ-O\18-DeMucin\MSFragger-293\interact.pep.xml	FTHESQR		7	2	1112.6930	903.4207	903.4210	452.7176	452.7178	903.4199	452.7172	0.0012	0.01402411000000	17.8950	13.3720	0.9742	2	0	0.0000	0.0000			true	sp|Q15392|DHC24_HUMAN	Q15392	DHC24_HUMAN	DHCR24	Delta(24)-sterol reductase
CWQ-O-293-1.04261.04261.2	D:\GlycoData\CWQ-O\18-DeMucin\MSFragger-293\interact.pep.xml	KTAEAGGVTGK		11	2	1113.2161	1017.5462	1017.5447	509.7804	509.7796	1017.5455	509.7800	-0.0006	0.00094623680000	22.5960	13.6190	0.9958	2	0	0.0000	0.0000			true	sp|P09874|PARP1_HUMAN	P09874	PARP1_HUMAN	PARP1	Poly [ADP-ribose] polymerase 1
CWQ-O-293-1.04277.04277.2	D:\GlycoData\CWQ-O\18-DeMucin\MSFragger-293\interact.pep.xml	DSKPSSTPR		9	2	1117.6634	973.4830	973.4825	487.7488	487.7485	973.4828	487.7487	-0.0001	0.00020366920000	24.4700	12.5480	0.9954	2	1	0.0000	0.0000			true	sp|P06748|NPM_HUMAN	P06748	NPM_HUMAN	NPM1	Nucleophosmin
CWQ-O-293-1.04278.04278.2	D:\GlycoData\CWQ-O\18-DeMucin\MSFragger-293\interact.pep.xml	QLSPQSK		7	2	1117.9488	786.4236	786.4241	394.2191	394.2193	786.4235	394.2190	0.0007	0.20556800000000	20.3970	19.7520	0.7402	2	0	0.0000	0.0000			true	sp|Q86VM9|ZCH18_HUMAN	Q86VM9	ZCH18_HUMAN	ZC3H18	Zinc finger CCCH domain-containing protein 18
CWQ-O-293-1.04289.04289.2	D:\GlycoData\CWQ-O\18-DeMucin\MSFragger-293\interact.pep.xml	TKPTQNSVR		9	2	1120.9471	1029.5553	1029.5585	515.7849	515.7865	1029.5566	515.7856	0.0019	0.04681164000000	18.8820	14.9230	0.5931	2	1	0.0000	0.0000			true	sp|P17812|PYRG1_HUMAN	P17812	PYRG1_HUMAN	CTPS1	CTP synthase 1	CTPS2	sp|Q9NRF8|PYRG2_HUMAN
CWQ-O-293-1.04293.04293.2	D:\GlycoData\CWQ-O\18-DeMucin\MSFragger-293\interact.pep.xml	NSSNKPAVTTK		11	2	1121.9325	1145.6056	1145.6030	573.8101	573.8088	1145.6040	573.8093	-0.0008	0.00000542968700	25.9380	11.5360	0.9999	2	1	0.0000	0.0000			true	sp|Q14978|NOLC1_HUMAN	Q14978	NOLC1_HUMAN	NOLC1	Nucleolar and coiled-body phosphoprotein 1
CWQ-O-293-1.04300.04300.2	D:\GlycoData\CWQ-O\18-DeMucin\MSFragger-293\interact.pep.xml	MQPASAK		7	2	1123.7029	731.3665	731.3628	366.6905	366.6887	731.3636	366.6891	-0.0006	0.15107950000000	17.6070	14.4780	0.7968	2	0	0.0000	0.0000			true	sp|Q15185|TEBP_HUMAN	Q15185	TEBP_HUMAN	PTGES3	Prostaglandin E synthase 3
CWQ-O-293-1.04305.04305.2	D:\GlycoData\CWQ-O\18-DeMucin\MSFragger-293\interact.pep.xml	HIEEVRK		7	2	1124.9100	909.5133	909.5066	455.7639	455.7606	909.5032	455.7589	0.0035	0.02440225000000	20.1740	14.3530	0.9599	2	0	0.0000	0.0000			true	sp|P16949|STMN1_HUMAN	P16949	STMN1_HUMAN	STMN1	Stathmin
CWQ-O-293-1.04306.04306.2	D:\GlycoData\CWQ-O\18-DeMucin\MSFragger-293\interact.pep.xml	TSTVSTAHASK		11	2	1125.1945	1088.5493	1088.5443	545.2819	545.2794	1088.5461	545.2803	-0.0017	0.00018890990000	20.8160	12.8680	0.9995	2	0	0.0000	0.0000			true	sp|Q86X10|RLGPB_HUMAN	Q86X10	RLGPB_HUMAN	RALGAPB	Ral GTPase-activating protein subunit beta
CWQ-O-293-1.04310.04310.2	D:\GlycoData\CWQ-O\18-DeMucin\MSFragger-293\interact.pep.xml	VGNHTAEGTGTNK		13	2	1126.2420	1284.6029	1284.6052	643.3087	643.3099	1284.6057	643.3101	-0.0003	0.00000083072580	29.8950	13.9630	0.9996	2	0	0.0000	0.0000			true	sp|O95793|STAU1_HUMAN	O95793	STAU1_HUMAN	STAU1	Double-stranded RNA-binding protein Staufen homolog 1
CWQ-O-293-1.04312.04312.2	D:\GlycoData\CWQ-O\18-DeMucin\MSFragger-293\interact.pep.xml	TTIESHTK		8	2	1126.8047	915.4650	915.4657	458.7398	458.7401	915.4661	458.7403	-0.0003	0.00560142500000	20.6260	15.9520	0.9855	2	0	0.0000	0.0000			true	sp|P35658|NU214_HUMAN	P35658	NU214_HUMAN	NUP214	Nuclear pore complex protein Nup214
CWQ-O-293-1.04318.04318.2	D:\GlycoData\CWQ-O\18-DeMucin\MSFragger-293\interact.pep.xml	LAGTSGSDK		9	2	1128.5225	834.4078	834.4079	418.2112	418.2112	834.4083	418.2114	-0.0002	0.00379025400000	23.0750	15.8500	0.9888	2	0	0.0000	0.0000			true	sp|Q9P016|THYN1_HUMAN	Q9P016	THYN1_HUMAN	THYN1	Thymocyte nuclear protein 1
CWQ-O-293-1.04324.04324.3	D:\GlycoData\CWQ-O\18-DeMucin\MSFragger-293\interact.pep.xml	NSSNKPAVTTK		11	3	1130.3182	1145.6035	1145.6033	382.8751	382.8750	1145.6040	382.8753	-0.0006	0.00424299700000	25.9260	10.8670	0.9516	2	1	0.0000	0.0000			true	sp|Q14978|NOLC1_HUMAN	Q14978	NOLC1_HUMAN	NOLC1	Nucleolar and coiled-body phosphoprotein 1
CWQ-O-293-1.04328.04328.2	D:\GlycoData\CWQ-O\18-DeMucin\MSFragger-293\interact.pep.xml	NFSAGGHK		8	2	1131.3726	816.3862	816.3873	409.2004	409.2009	816.3878	409.2012	-0.0004	0.00234824000000	20.0450	12.1120	0.9922	2	0	0.0000	0.0000			true	sp|Q9Y277|VDAC3_HUMAN	Q9Y277	VDAC3_HUMAN	VDAC3	Voltage-dependent anion-selective channel protein 3
CWQ-O-293-1.04329.04329.3	D:\GlycoData\CWQ-O\18-DeMucin\MSFragger-293\interact.pep.xml	KADPDAAHRPR		11	3	1131.6567	1232.6465	1232.6393	411.8894	411.8870	1232.6373	411.8864	0.0020	0.00252751500000	21.0230	14.8390	0.9750	2	1	0.0000	0.0000			true	sp|Q6P6C2|ALKB5_HUMAN	Q6P6C2	ALKB5_HUMAN	ALKBH5	RNA demethylase ALKBH5
CWQ-O-293-1.04338.04338.2	D:\GlycoData\CWQ-O\18-DeMucin\MSFragger-293\interact.pep.xml	KVISSANR		8	2	1134.1964	873.5041	873.5026	437.7594	437.7586	873.5032	437.7589	-0.0005	0.03047838000000	21.1700	15.2640	0.9508	2	0	0.0000	0.0000			true	sp|P62917|RL8_HUMAN	P62917	RL8_HUMAN	RPL8	60S ribosomal protein L8
CWQ-O-293-1.04339.04339.2	D:\GlycoData\CWQ-O\18-DeMucin\MSFragger-293\interact.pep.xml	HLEQQAEK		8	2	1134.4814	981.4948	981.4914	491.7547	491.7530	981.4879	491.7512	0.0035	0.00162606300000	25.3210	17.6040	0.9940	2	0	0.0000	0.0000			true	sp|Q6Y7W6|GGYF2_HUMAN	Q6Y7W6	GGYF2_HUMAN	GIGYF2	GRB10-interacting GYF protein 2
CWQ-O-293-1.04340.04340.2	D:\GlycoData\CWQ-O\18-DeMucin\MSFragger-293\interact.pep.xml	KVISSANR		8	2	1135.0049	873.5041	873.5026	437.7594	437.7586	873.5032	437.7589	-0.0005	0.00251082800000	30.1100	18.4440	0.9918	2	0	0.0000	0.0000			true	sp|P62917|RL8_HUMAN	P62917	RL8_HUMAN	RPL8	60S ribosomal protein L8
CWQ-O-293-1.04344.04344.2	D:\GlycoData\CWQ-O\18-DeMucin\MSFragger-293\interact.pep.xml	HIEEVRK		7	2	1136.4339	909.5039	909.5045	455.7592	455.7595	909.5032	455.7589	0.0014	0.02085079000000	21.8580	16.3470	0.9650	2	0	0.0000	0.0000			true	sp|P16949|STMN1_HUMAN	P16949	STMN1_HUMAN	STMN1	Stathmin
CWQ-O-293-1.04359.04359.2	D:\GlycoData\CWQ-O\18-DeMucin\MSFragger-293\interact.pep.xml	KTTQSGQMSGEGK		13	2	1141.4120	1337.6262	1337.6240	669.8204	669.8193	1337.6245	669.8195	-0.0003	0.00000000000051	52.1890	16.0260	1.0000	2	0	0.0000	0.0000			true	sp|Q16630|CPSF6_HUMAN	Q16630	CPSF6_HUMAN	CPSF6	Cleavage and polyadenylation specificity factor subunit 6
CWQ-O-293-1.04361.04361.2	D:\GlycoData\CWQ-O\18-DeMucin\MSFragger-293\interact.pep.xml	KTTQSGQMSGEGK		13	2	1142.2240	1337.6262	1337.6240	669.8204	669.8193	1337.6245	669.8195	-0.0003	0.00000399484100	33.0940	10.6500	1.0000	2	0	0.0000	0.0000			true	sp|Q16630|CPSF6_HUMAN	Q16630	CPSF6_HUMAN	CPSF6	Cleavage and polyadenylation specificity factor subunit 6
CWQ-O-293-1.04364.04364.3	D:\GlycoData\CWQ-O\18-DeMucin\MSFragger-293\interact.pep.xml	NTSVEHTR	NT[1642]SVEHTR	8	3	1143.3024	2482.9785	2482.9792	828.6668	828.6670	2482.9805	828.6674	1540.5274	0.00015990570000	18.4130	17.8570	0.9924	2	0	0.0000	0.0000	2T(1540.5285)		true	sp|Q96JJ7|TMX3_HUMAN	Q96JJ7	TMX3_HUMAN	TMX3	Protein disulfide-isomerase TMX3
CWQ-O-293-1.04378.04378.3	D:\GlycoData\CWQ-O\18-DeMucin\MSFragger-293\interact.pep.xml	EPHHPAQTGHVSHSSQK		17	3	1147.4937	1862.8817	1862.8774	621.9678	621.9664	1862.8771	621.9663	0.0004	0.00000120057900	23.3940	12.2310	0.9999	2	0	0.0000	0.0000			true	sp|Q92576|PHF3_HUMAN	Q92576	PHF3_HUMAN	PHF3	PHD finger protein 3
CWQ-O-293-1.04380.04380.3	D:\GlycoData\CWQ-O\18-DeMucin\MSFragger-293\interact.pep.xml	EPHHPAQTGHVSHSSQK		17	3	1148.2448	1862.8817	1862.8774	621.9678	621.9664	1862.8771	621.9663	0.0004	0.00000000000000	38.0610	8.6170	1.0000	2	0	0.0000	0.0000			true	sp|Q92576|PHF3_HUMAN	Q92576	PHF3_HUMAN	PHF3	PHD finger protein 3
CWQ-O-293-1.04381.04381.2	D:\GlycoData\CWQ-O\18-DeMucin\MSFragger-293\interact.pep.xml	AVEHINK		7	2	1148.5225	809.4396	809.4389	405.7271	405.7267	809.4395	405.7270	-0.0005	0.01237271000000	22.0120	17.8700	0.9763	2	0	0.0000	0.0000			true	sp|P06733|ENOA_HUMAN	P06733	ENOA_HUMAN	ENO1	Alpha-enolase
CWQ-O-293-1.04383.04383.2	D:\GlycoData\CWQ-O\18-DeMucin\MSFragger-293\interact.pep.xml	NSSNKPAVTTK		11	2	1149.0778	1145.6060	1145.6034	573.8103	573.8090	1145.6040	573.8093	-0.0005	0.04883293000000	14.4760	10.3880	0.5824	2	1	0.0000	0.0000			true	sp|Q14978|NOLC1_HUMAN	Q14978	NOLC1_HUMAN	NOLC1	Nucleolar and coiled-body phosphoprotein 1
CWQ-O-293-1.04388.04388.2	D:\GlycoData\CWQ-O\18-DeMucin\MSFragger-293\interact.pep.xml	VVVSHSTHR		9	2	1150.5875	1020.5436	1020.5480	511.2791	511.2813	1020.5465	511.2805	0.0017	0.00033635970000	22.5370	14.5860	0.9989	2	0	0.0000	0.0000			true	sp|Q7L2H7|EIF3M_HUMAN	Q7L2H7	EIF3M_HUMAN	EIF3M	Eukaryotic translation initiation factor 3 subunit M
CWQ-O-293-1.04390.04390.2	D:\GlycoData\CWQ-O\18-DeMucin\MSFragger-293\interact.pep.xml	VVVSHSTHR		9	2	1151.3886	1020.5436	1020.5480	511.2791	511.2813	1020.5465	511.2805	0.0017	0.07744617000000	15.9440	10.4340	0.8807	2	0	0.0000	0.0000			true	sp|Q7L2H7|EIF3M_HUMAN	Q7L2H7	EIF3M_HUMAN	EIF3M	Eukaryotic translation initiation factor 3 subunit M
CWQ-O-293-1.04395.04395.3	D:\GlycoData\CWQ-O\18-DeMucin\MSFragger-293\interact.pep.xml	TEVHVEPHKK		10	3	1152.9783	1202.6403	1202.6423	401.8874	401.8880	1202.6406	401.8875	0.0018	0.00000025152670	28.9900	19.2930	1.0000	2	0	0.0000	0.0000			true	sp|Q8TF42|UBS3B_HUMAN	Q8TF42	UBS3B_HUMAN	UBASH3B	Ubiquitin-associated and SH3 domain-containing protein B
CWQ-O-293-1.04403.04403.2	D:\GlycoData\CWQ-O\18-DeMucin\MSFragger-293\interact.pep.xml	LVQEQGSHSK		10	2	1155.5983	1111.5635	1111.5627	556.7890	556.7886	1111.5621	556.7883	0.0007	0.00000047082070	34.6860	15.8620	0.9997	2	0	0.0000	0.0000			true	sp|P35580|MYH10_HUMAN	P35580	MYH10_HUMAN	MYH10	Myosin-10
CWQ-O-293-1.04415.04415.2	D:\GlycoData\CWQ-O\18-DeMucin\MSFragger-293\interact.pep.xml	SGATAGAAGGR		11	2	1158.9760	874.4247	874.4260	438.2196	438.2203	874.4257	438.2201	0.0004	0.00002590322000	37.1010	16.5730	0.9996	2	0	0.0000	0.0000			true	sp|P50991|TCPD_HUMAN	P50991	TCPD_HUMAN	CCT4	T-complex protein 1 subunit delta
CWQ-O-293-1.04416.04416.2	D:\GlycoData\CWQ-O\18-DeMucin\MSFragger-293\interact.pep.xml	HLNDETTSK		9	2	1159.2626	1043.4880	1043.4867	522.7513	522.7506	1043.4883	522.7514	-0.0014	0.00000117836700	31.2340	12.4710	0.9997	2	0	0.0000	0.0000			true	sp|Q9NUQ9|FA49B_HUMAN	Q9NUQ9	FA49B_HUMAN	FAM49B	Protein FAM49B
CWQ-O-293-1.04417.04417.2	D:\GlycoData\CWQ-O\18-DeMucin\MSFragger-293\interact.pep.xml	HSGEATNTVTK		11	2	1159.5401	1143.5519	1143.5499	572.7832	572.7822	1143.5520	572.7833	-0.0019	0.00000000020908	39.2070	14.3840	1.0000	2	0	0.0000	0.0000			true	sp|A5YKK6|CNOT1_HUMAN	A5YKK6	CNOT1_HUMAN	CNOT1	CCR4-NOT transcription complex subunit 1
CWQ-O-293-1.04430.04430.2	D:\GlycoData\CWQ-O\18-DeMucin\MSFragger-293\interact.pep.xml	KTPVPGK		7	2	1163.5778	725.4439	725.4448	363.7292	363.7297	725.4435	363.7290	0.0013	0.04774709000000	20.4720	14.9090	0.9237	2	0	0.0000	0.0000			true	sp|P61224|RAP1B_HUMAN	P61224	RAP1B_HUMAN	RAP1B	Ras-related protein Rap-1b		sp|A6NIZ1|RP1BL_HUMAN
CWQ-O-293-1.04432.04432.2	D:\GlycoData\CWQ-O\18-DeMucin\MSFragger-293\interact.pep.xml	KTPVPGK		7	2	1164.3827	725.4439	725.4448	363.7292	363.7297	725.4435	363.7290	0.0013	0.00055156770000	24.1570	16.7310	0.9976	2	0	0.0000	0.0000			true	sp|P61224|RAP1B_HUMAN	P61224	RAP1B_HUMAN	RAP1B	Ras-related protein Rap-1b		sp|A6NIZ1|RP1BL_HUMAN
CWQ-O-293-1.04438.04438.2	D:\GlycoData\CWQ-O\18-DeMucin\MSFragger-293\interact.pep.xml	KGQSEEIQK		9	2	1166.2852	1045.5443	1045.5405	523.7794	523.7775	1045.5403	523.7774	0.0003	0.00000124569700	33.0800	22.9400	0.9997	2	0	0.0000	0.0000			true	sp|P83731|RL24_HUMAN	P83731	RL24_HUMAN	RPL24	60S ribosomal protein L24
CWQ-O-293-1.04448.04448.2	D:\GlycoData\CWQ-O\18-DeMucin\MSFragger-293\interact.pep.xml	SQHSGNAQVTQTK		13	2	1169.7363	1384.6755	1384.6675	693.3450	693.3410	1384.6694	693.3420	-0.0018	0.00000000000000	55.0520	16.7810	1.0000	2	0	0.0000	0.0000			true	sp|Q92499|DDX1_HUMAN	Q92499	DDX1_HUMAN	DDX1	ATP-dependent RNA helicase DDX1
CWQ-O-293-1.04456.04456.3	D:\GlycoData\CWQ-O\18-DeMucin\MSFragger-293\interact.pep.xml	SQHSGNAQVTQTK		13	3	1172.1507	1384.6709	1384.6693	462.5642	462.5637	1384.6694	462.5637	0.0000	0.00000000000711	42.5280	10.7020	1.0000	2	0	0.0000	0.0000			true	sp|Q92499|DDX1_HUMAN	Q92499	DDX1_HUMAN	DDX1	ATP-dependent RNA helicase DDX1
CWQ-O-293-1.04458.04458.2	D:\GlycoData\CWQ-O\18-DeMucin\MSFragger-293\interact.pep.xml	AVEHINK		7	2	1172.7270	809.4392	809.4389	405.7269	405.7267	809.4395	405.7270	-0.0005	0.07885206000000	22.0550	17.9490	0.8788	2	0	0.0000	0.0000			true	sp|P06733|ENOA_HUMAN	P06733	ENOA_HUMAN	ENO1	Alpha-enolase
CWQ-O-293-1.04459.04459.2	D:\GlycoData\CWQ-O\18-DeMucin\MSFragger-293\interact.pep.xml	KVTVSAR		7	2	1173.0046	759.4584	759.4598	380.7365	380.7372	759.4603	380.7374	-0.0003	0.09947992000000	18.9490	17.0350	0.8530	2	0	0.0000	0.0000			true	sp|Q9BPX3|CND3_HUMAN	Q9BPX3	CND3_HUMAN	NCAPG	Condensin complex subunit 3
CWQ-O-293-1.04461.04461.2	D:\GlycoData\CWQ-O\18-DeMucin\MSFragger-293\interact.pep.xml	VGGGGTAGGDR		11	2	1173.5599	902.4194	902.4243	452.2170	452.2194	902.4206	452.2176	0.0038	0.00030766390000	23.8450	13.3570	0.9990	2	0	0.0000	0.0000			true	sp|O75822|EIF3J_HUMAN	O75822	EIF3J_HUMAN	EIF3J	Eukaryotic translation initiation factor 3 subunit J
CWQ-O-293-1.04473.04473.2	D:\GlycoData\CWQ-O\18-DeMucin\MSFragger-293\interact.pep.xml	SGGGGYSSR		9	2	1177.9753	826.3563	826.3560	414.1854	414.1853	826.3569	414.1857	-0.0008	0.00462381000000	20.8400	10.0940	0.9872	2	0	0.0000	0.0000			true	sp|Q13247|SRSF6_HUMAN	Q13247	SRSF6_HUMAN	SRSF6	Serine/arginine-rich splicing factor 6
CWQ-O-293-1.04474.04474.2	D:\GlycoData\CWQ-O\18-DeMucin\MSFragger-293\interact.pep.xml	GGAGVGSMTK	GGAGVGSM[147]TK	10	2	1178.2529	879.4177	879.4139	440.7161	440.7142	879.4120	440.7133	0.0020	0.00003125256000	17.9600	9.6930	0.9995	2	0	0.0000	0.0000	8M(15.9949)		true	sp|P39019|RS19_HUMAN	P39019	RS19_HUMAN	RPS19	40S ribosomal protein S19
CWQ-O-293-1.04479.04479.4	D:\GlycoData\CWQ-O\18-DeMucin\MSFragger-293\interact.pep.xml	SVSHGSNHTQKPDEQR		16	4	1179.5885	1805.8346	1805.8374	452.4659	452.4666	1805.8405	452.4674	-0.0029	0.00000000399703	25.5020	11.5550	1.0000	2	1	0.0000	0.0000			true	sp|Q9Y520|PRC2C_HUMAN	Q9Y520	PRC2C_HUMAN	PRRC2C	Protein PRRC2C
CWQ-O-293-1.04481.04481.3	D:\GlycoData\CWQ-O\18-DeMucin\MSFragger-293\interact.pep.xml	REPHPAEAEK		10	3	1180.1484	1162.5725	1162.5732	388.5314	388.5317	1162.5730	388.5316	0.0003	0.00002293573000	22.2480	12.8650	0.9997	2	0	0.0000	0.0000			true	sp|Q9P2K5|MYEF2_HUMAN	Q9P2K5	MYEF2_HUMAN	MYEF2	Myelin expression factor 2
CWQ-O-293-1.04488.04488.2	D:\GlycoData\CWQ-O\18-DeMucin\MSFragger-293\interact.pep.xml	STMKPVQK		8	2	1182.0283	917.5012	917.4993	459.7579	459.7569	917.5004	459.7575	-0.0009	0.00640028500000	22.1590	18.3820	0.8804	2	1	0.0000	0.0000			true	sp|P11021|BIP_HUMAN	P11021	BIP_HUMAN	HSPA5	Endoplasmic reticulum chaperone BiP
CWQ-O-293-1.04497.04497.2	D:\GlycoData\CWQ-O\18-DeMucin\MSFragger-293\interact.pep.xml	SNVTAVHK		8	2	1184.8309	854.4612	854.4600	428.2379	428.2373	854.4610	428.2378	-0.0009	0.00006114327000	22.6650	12.9770	0.9994	2	0	0.0000	0.0000			true	sp|P50213|IDH3A_HUMAN	P50213	IDH3A_HUMAN	IDH3A	Isocitrate dehydrogenase [NAD] subunit alpha, mitochondrial
CWQ-O-293-1.04498.04498.2	D:\GlycoData\CWQ-O\18-DeMucin\MSFragger-293\interact.pep.xml	FPHSAHQK		8	2	1185.1085	950.4713	950.4725	476.2429	476.2435	950.4722	476.2434	0.0004	0.01039155000000	18.8470	15.3200	0.9788	2	0	0.0000	0.0000			true	sp|P50914|RL14_HUMAN	P50914	RL14_HUMAN	RPL14	60S ribosomal protein L14
CWQ-O-293-1.04508.04508.3	D:\GlycoData\CWQ-O\18-DeMucin\MSFragger-293\interact.pep.xml	SVSHGSNHTQKPDEQR		16	3	1188.9651	1805.8118	1805.8337	602.9445	602.9518	1805.8405	602.9541	-0.0066	0.05781708000000	14.4940	11.0670	0.4943	2	1	0.0000	0.0000			true	sp|Q9Y520|PRC2C_HUMAN	Q9Y520	PRC2C_HUMAN	PRRC2C	Protein PRRC2C
CWQ-O-293-1.04513.04513.3	D:\GlycoData\CWQ-O\18-DeMucin\MSFragger-293\interact.pep.xml	HADDDRPPR		9	3	1190.5095	1077.4946	1077.4944	360.1721	360.1721	1077.4951	360.1723	-0.0006	0.03884866000000	18.7040	13.6470	0.6111	2	1	0.0000	0.0000			true	sp|Q14152|EIF3A_HUMAN	Q14152	EIF3A_HUMAN	EIF3A	Eukaryotic translation initiation factor 3 subunit A
CWQ-O-293-1.04515.04515.3	D:\GlycoData\CWQ-O\18-DeMucin\MSFragger-293\interact.pep.xml	HADDDRPPR		9	3	1191.2580	1077.4946	1077.4944	360.1721	360.1721	1077.4951	360.1723	-0.0006	0.01210793000000	17.2070	11.2800	0.8569	2	1	0.0000	0.0000			true	sp|Q14152|EIF3A_HUMAN	Q14152	EIF3A_HUMAN	EIF3A	Eukaryotic translation initiation factor 3 subunit A
CWQ-O-293-1.04522.04522.3	D:\GlycoData\CWQ-O\18-DeMucin\MSFragger-293\interact.pep.xml	ASSVAGDKPR		10	3	1193.5389	1392.6742	1392.6738	465.2320	465.2319	986.5145	329.8454	406.1594	0.00000334830500	27.5720	13.6480	0.9956	2	1	0.0000	0.0000		HexNAc(2)(406.158745)	true	sp|O60667|FAIM3_HUMAN	O60667	FAIM3_HUMAN	FCMR	Fas apoptotic inhibitory molecule 3
CWQ-O-293-1.04523.04523.2	D:\GlycoData\CWQ-O\18-DeMucin\MSFragger-293\interact.pep.xml	STMGKPQR		8	2	1193.8186	903.4604	903.4581	452.7375	452.7363	903.4597	452.7371	-0.0014	0.00533749100000	22.2140	14.9770	0.8919	2	1	0.0000	0.0000			true	sp|P62906|RL10A_HUMAN	P62906	RL10A_HUMAN	RPL10A	60S ribosomal protein L10a
CWQ-O-293-1.04524.04524.3	D:\GlycoData\CWQ-O\18-DeMucin\MSFragger-293\interact.pep.xml	ASSVAGDKPR	AS[493]SVAGDKPR	10	3	1194.2904	1392.6742	1392.6738	465.2320	465.2319	1392.6731	465.2316	406.1594	0.00000017272140	30.0760	14.6930	0.9999	2	1	0.0000	0.0000	2S(406.1587)	HexNAc(2)(406.158745)	true	sp|O60667|FAIM3_HUMAN	O60667	FAIM3_HUMAN	FCMR	Fas apoptotic inhibitory molecule 3
CWQ-O-293-1.04525.04525.2	D:\GlycoData\CWQ-O\18-DeMucin\MSFragger-293\interact.pep.xml	VVSSCQEK	VVSSCQEK	8	2	1194.5683	935.4390	935.4366	468.7268	468.7256	935.4382	468.7264	-0.0015	0.00198587200000	18.9540	11.5540	0.9931	2	0	0.0000	0.0000	5C(57.0215)		true	sp|P11717|MPRI_HUMAN	P11717	MPRI_HUMAN	IGF2R	Cation-independent mannose-6-phosphate receptor
CWQ-O-293-1.04545.04545.2	D:\GlycoData\CWQ-O\18-DeMucin\MSFragger-293\interact.pep.xml	VHGSLAR		7	2	1200.8655	738.4126	738.4140	370.2136	370.2143	738.4136	370.2141	0.0004	0.02178297000000	18.2070	16.9450	0.9637	2	0	0.0000	0.0000			true	sp|P62861|RS30_HUMAN	P62861	RS30_HUMAN	FAU	40S ribosomal protein S30
CWQ-O-293-1.04546.04546.2	D:\GlycoData\CWQ-O\18-DeMucin\MSFragger-293\interact.pep.xml	VVDNTTAK		8	2	1201.1430	846.4465	846.4462	424.2305	424.2304	846.4447	424.2296	0.0015	0.02040777000000	19.0920	12.9190	0.9656	2	0	0.0000	0.0000			true	sp|Q9H0U4|RAB1B_HUMAN	Q9H0U4	RAB1B_HUMAN	RAB1B	Ras-related protein Rab-1B	RAB1C	sp|Q92928|RAB1C_HUMAN
CWQ-O-293-1.04550.04550.3	D:\GlycoData\CWQ-O\18-DeMucin\MSFragger-293\interact.pep.xml	NTSVEHTR		8	3	1202.1978	2158.8809	2158.8728	720.6342	720.6315	942.4519	315.1579	1216.4210	0.01063788000000	29.1650	19.6220	0.4893	2	0	0.0000	0.0000		Hex(5)HexNAc(2)(1216.422863)	true	sp|Q96JJ7|TMX3_HUMAN	Q96JJ7	TMX3_HUMAN	TMX3	Protein disulfide-isomerase TMX3
CWQ-O-293-1.04552.04552.3	D:\GlycoData\CWQ-O\18-DeMucin\MSFragger-293\interact.pep.xml	NTSVEHTR	NT[1317]SVEHTR	8	3	1202.9553	2158.8809	2158.8728	720.6342	720.6315	2158.8748	720.6322	1216.4210	0.00167215400000	24.5790	15.9180	0.9020	2	0	0.0000	0.0000	2T(1216.4228)	Hex(5)HexNAc(2)(1216.422863)	true	sp|Q96JJ7|TMX3_HUMAN	Q96JJ7	TMX3_HUMAN	TMX3	Protein disulfide-isomerase TMX3
CWQ-O-293-1.04554.04554.2	D:\GlycoData\CWQ-O\18-DeMucin\MSFragger-293\interact.pep.xml	KLADSDQASK		10	2	1203.5107	1061.5398	1061.5409	531.7772	531.7777	1061.5352	531.7749	0.0058	0.00004313531000	34.7140	17.0950	0.9994	2	0	0.0000	0.0000			true	sp|Q14980|NUMA1_HUMAN	Q14980	NUMA1_HUMAN	NUMA1	Nuclear mitotic apparatus protein 1
CWQ-O-293-1.04559.04559.3	D:\GlycoData\CWQ-O\18-DeMucin\MSFragger-293\interact.pep.xml	HHEEEIVHHK		10	3	1205.0967	1293.6245	1293.6213	432.2154	432.2144	1293.6213	432.2144	0.0001	0.00000006553183	35.0380	22.0600	1.0000	2	0	0.0000	0.0000			true	sp|Q9UII2|ATIF1_HUMAN	Q9UII2	ATIF1_HUMAN	ATP5IF1	ATPase inhibitor, mitochondrial
CWQ-O-293-1.04560.04560.3	D:\GlycoData\CWQ-O\18-DeMucin\MSFragger-293\interact.pep.xml	AKNNTVTPGGKPNK		14	3	1205.3746	1424.7754	1424.7762	475.9324	475.9327	1424.7734	475.9317	0.0029	0.00007592040000	22.1310	12.0060	0.9987	2	2	0.0000	0.0000			true	sp|P18077|RL35A_HUMAN	P18077	RL35A_HUMAN	RPL35A	60S ribosomal protein L35a
CWQ-O-293-1.04562.04562.2	D:\GlycoData\CWQ-O\18-DeMucin\MSFragger-293\interact.pep.xml	TVDGPSGK		8	2	1205.9318	759.3762	759.3755	380.6954	380.6950	759.3763	380.6954	-0.0006	0.05269484000000	18.8310	14.8480	0.9161	2	0	0.0000	0.0000			true	sp|P04406|G3P_HUMAN	P04406	G3P_HUMAN	GAPDH	Glyceraldehyde-3-phosphate dehydrogenase
CWQ-O-293-1.04564.04564.2	D:\GlycoData\CWQ-O\18-DeMucin\MSFragger-293\interact.pep.xml	TVDGPSGK		8	2	1206.9281	759.3762	759.3755	380.6954	380.6950	759.3763	380.6954	-0.0006	0.00027994600000	36.4290	25.6910	0.9992	2	0	0.0000	0.0000			true	sp|P04406|G3P_HUMAN	P04406	G3P_HUMAN	GAPDH	Glyceraldehyde-3-phosphate dehydrogenase
CWQ-O-293-1.04566.04566.2	D:\GlycoData\CWQ-O\18-DeMucin\MSFragger-293\interact.pep.xml	APGAPGGGQAK		11	2	1207.4836	909.4672	909.4671	455.7409	455.7408	909.4668	455.7407	0.0004	0.00970659700000	19.5040	13.9040	0.9797	2	0	0.0000	0.0000			true	sp|Q0P6D2|FA69C_HUMAN	Q0P6D2	FA69C_HUMAN	FAM69C	Protein FAM69C
CWQ-O-293-1.04568.04568.2	D:\GlycoData\CWQ-O\18-DeMucin\MSFragger-293\interact.pep.xml	KTEVCQTCSK	KTEVCQTCSK	10	2	1208.0408	1239.5602	1239.5618	620.7874	620.7882	1239.5587	620.7866	0.0031	0.00000104224600	28.6380	13.9890	0.9996	2	0	0.0000	0.0000	5C(57.0215), 8C(57.0215)		true	sp|Q9NW64|RBM22_HUMAN	Q9NW64	RBM22_HUMAN	RBM22	Pre-mRNA-splicing factor RBM22
CWQ-O-293-1.04569.04569.2	D:\GlycoData\CWQ-O\18-DeMucin\MSFragger-293\interact.pep.xml	KTEVCQTCSK	KTEVCQTCSK	10	2	1208.6515	1239.5602	1239.5618	620.7874	620.7882	1239.5587	620.7866	0.0031	0.08433350000000	16.7960	11.0140	0.8717	2	0	0.0000	0.0000	5C(57.0215), 8C(57.0215)		true	sp|Q9NW64|RBM22_HUMAN	Q9NW64	RBM22_HUMAN	RBM22	Pre-mRNA-splicing factor RBM22
CWQ-O-293-1.04573.04573.2	D:\GlycoData\CWQ-O\18-DeMucin\MSFragger-293\interact.pep.xml	HTMDGPR		7	2	1209.6252	1015.4418	1015.4383	508.7282	508.7264	812.3599	407.1872	203.0784	0.00000966507900	23.5940	10.4000	0.9998	2	0	0.0000	0.0000		HexNAc(203.079373)	true	sp|Q7LGA3|HS2ST_HUMAN	Q7LGA3	HS2ST_HUMAN	HS2ST1	Heparan sulfate 2-O-sulfotransferase 1
CWQ-O-293-1.04575.04575.2	D:\GlycoData\CWQ-O\18-DeMucin\MSFragger-293\interact.pep.xml	HTMDGPR	HT[304]MDGPR	7	2	1210.6227	1015.4418	1015.4383	508.7282	508.7264	1015.4393	508.7269	203.0784	0.01202264000000	17.1800	0.0000	0.9005	2	0	0.0000	0.0000	2T(203.0794)		true	sp|Q7LGA3|HS2ST_HUMAN	Q7LGA3	HS2ST_HUMAN	HS2ST1	Heparan sulfate 2-O-sulfotransferase 1
CWQ-O-293-1.04578.04578.2	D:\GlycoData\CWQ-O\18-DeMucin\MSFragger-293\interact.pep.xml	VDPSHDASK		9	2	1211.4555	954.4458	954.4443	478.2302	478.2294	954.4406	478.2276	0.0038	0.07703269000000	17.1830	13.8140	0.8813	2	0	0.0000	0.0000			false	sp|O75369|FLNB_HUMAN	O75369	FLNB_HUMAN	FLNB	Filamin-B	FLNC	sp|Q14315|FLNC_HUMAN
CWQ-O-293-1.04581.04581.2	D:\GlycoData\CWQ-O\18-DeMucin\MSFragger-293\interact.pep.xml	TAAAAAEHSQR		11	2	1212.2395	1111.5390	1111.5350	556.7768	556.7748	1111.5370	556.7758	-0.0018	0.00000007284915	40.2800	15.8740	1.0000	2	0	0.0000	0.0000			true	sp|O43242|PSMD3_HUMAN	O43242	PSMD3_HUMAN	PSMD3	26S proteasome non-ATPase regulatory subunit 3
CWQ-O-293-1.04586.04586.2	D:\GlycoData\CWQ-O\18-DeMucin\MSFragger-293\interact.pep.xml	GTHTAVSSNDR		11	2	1214.1315	1143.5298	1143.5283	572.7722	572.7714	1143.5269	572.7707	0.0015	0.00597871000000	22.4220	15.9940	0.9849	2	0	0.0000	0.0000			true	sp|Q9NZ08|ERAP1_HUMAN	Q9NZ08	ERAP1_HUMAN	ERAP1	Endoplasmic reticulum aminopeptidase 1
CWQ-O-293-1.04589.04589.2	D:\GlycoData\CWQ-O\18-DeMucin\MSFragger-293\interact.pep.xml	HGSNIEAMSK	HGSNIEAM[147]SK	10	2	1215.2102	1088.4967	1088.4930	545.2556	545.2538	1088.4920	545.2533	0.0012	0.00000000006227	37.1570	14.8980	1.0000	2	0	0.0000	0.0000	8M(15.9949)		true	sp|Q9BWD1|THIC_HUMAN	Q9BWD1	THIC_HUMAN	ACAT2	Acetyl-CoA acetyltransferase, cytosolic
CWQ-O-293-1.04590.04590.2	D:\GlycoData\CWQ-O\18-DeMucin\MSFragger-293\interact.pep.xml	VGTECGNQK	VGTECGNQK	9	2	1215.4880	991.4388	991.4384	496.7267	496.7265	991.4393	496.7269	-0.0008	0.00000096202170	28.6220	12.0530	0.9996	2	0	0.0000	0.0000	5C(57.0215)		true	sp|P21333|FLNA_HUMAN	P21333	FLNA_HUMAN	FLNA	Filamin-A
CWQ-O-293-1.04591.04591.2	D:\GlycoData\CWQ-O\18-DeMucin\MSFragger-293\interact.pep.xml	VTQVDGHSSK		10	2	1215.7678	1056.5189	1056.5181	529.2667	529.2663	1056.5199	529.2672	-0.0017	0.00000016300190	35.2680	14.5110	1.0000	2	0	0.0000	0.0000			true	sp|O43324|MCA3_HUMAN	O43324	MCA3_HUMAN	EEF1E1	Eukaryotic translation elongation factor 1 epsilon-1
CWQ-O-293-1.04594.04594.3	D:\GlycoData\CWQ-O\18-DeMucin\MSFragger-293\interact.pep.xml	HREELEQSK		9	3	1216.5621	1154.5676	1154.5663	385.8631	385.8627	1154.5679	385.8632	-0.0014	0.00116056700000	26.4360	18.1200	0.9897	2	1	0.0000	0.0000			true	sp|Q14980|NUMA1_HUMAN	Q14980	NUMA1_HUMAN	NUMA1	Nuclear mitotic apparatus protein 1
CWQ-O-293-1.04601.04601.3	D:\GlycoData\CWQ-O\18-DeMucin\MSFragger-293\interact.pep.xml	RPENPKPQDGK		11	3	1218.7216	1264.6530	1264.6515	422.5583	422.5578	1264.6523	422.5580	-0.0007	0.00039789850000	25.6200	14.7650	0.9939	2	1	0.0000	0.0000			true	sp|P67809|YBOX1_HUMAN	P67809	YBOX1_HUMAN	YBX1	Nuclease-sensitive element-binding protein 1
CWQ-O-293-1.04603.04603.3	D:\GlycoData\CWQ-O\18-DeMucin\MSFragger-293\interact.pep.xml	RPENPKPQDGK		11	3	1219.6639	1264.6530	1264.6515	422.5583	422.5578	1264.6523	422.5580	-0.0007	0.02066039000000	26.3660	18.9420	0.7696	2	1	0.0000	0.0000			true	sp|P67809|YBOX1_HUMAN	P67809	YBOX1_HUMAN	YBX1	Nuclease-sensitive element-binding protein 1
CWQ-O-293-1.04607.04607.2	D:\GlycoData\CWQ-O\18-DeMucin\MSFragger-293\interact.pep.xml	GHSCYRPR	GHSCYRPR	8	2	1220.7769	1031.4735	1031.4714	516.7440	516.7430	1031.4719	516.7432	-0.0003	0.00013747580000	23.8570	14.7100	0.9957	2	1	0.0000	0.0000	4C(57.0215)		true	sp|P62753|RS6_HUMAN	P62753	RS6_HUMAN	RPS6	40S ribosomal protein S6
CWQ-O-293-1.04613.04613.2	D:\GlycoData\CWQ-O\18-DeMucin\MSFragger-293\interact.pep.xml	HVSDDMK		7	2	1222.6511	830.3597	830.3581	416.1871	416.1863	830.3592	416.1869	-0.0010	0.00213058900000	24.1860	12.5680	0.9927	2	0	0.0000	0.0000			true	sp|Q01518|CAP1_HUMAN	Q01518	CAP1_HUMAN	CAP1	Adenylyl cyclase-associated protein 1
CWQ-O-293-1.04614.04614.2	D:\GlycoData\CWQ-O\18-DeMucin\MSFragger-293\interact.pep.xml	TIDDHKTK		8	2	1223.1570	956.4921	956.4916	479.2533	479.2531	956.4927	479.2536	-0.0009	0.01490431000000	19.6480	17.4150	0.8098	2	1	0.0000	0.0000			true	sp|Q99549|MPP8_HUMAN	Q99549	MPP8_HUMAN	MPHOSPH8	M-phase phosphoprotein 8
CWQ-O-293-1.04615.04615.2	D:\GlycoData\CWQ-O\18-DeMucin\MSFragger-293\interact.pep.xml	HVSDDMK		7	2	1223.6813	830.3597	830.3581	416.1871	416.1863	830.3592	416.1869	-0.0010	0.00026106580000	27.8330	12.4100	0.9993	2	0	0.0000	0.0000			true	sp|Q01518|CAP1_HUMAN	Q01518	CAP1_HUMAN	CAP1	Adenylyl cyclase-associated protein 1
CWQ-O-293-1.04616.04616.2	D:\GlycoData\CWQ-O\18-DeMucin\MSFragger-293\interact.pep.xml	TDSSPNQAR		9	2	1223.9608	974.4403	974.4394	488.2274	488.2270	974.4417	488.2281	-0.0021	0.00004968198000	21.0890	12.9990	0.9994	2	0	0.0000	0.0000			true	sp|P26599|PTBP1_HUMAN	P26599	PTBP1_HUMAN	PTBP1	Polypyrimidine tract-binding protein 1
CWQ-O-293-1.04617.04617.2	D:\GlycoData\CWQ-O\18-DeMucin\MSFragger-293\interact.pep.xml	HREELEQSK		9	2	1224.2385	1154.5773	1154.5767	578.2959	578.2956	1154.5679	578.2912	0.0089	0.00122802800000	21.0080	12.5440	0.9590	2	1	0.0000	0.0000			true	sp|Q14980|NUMA1_HUMAN	Q14980	NUMA1_HUMAN	NUMA1	Nuclear mitotic apparatus protein 1
CWQ-O-293-1.04618.04618.2	D:\GlycoData\CWQ-O\18-DeMucin\MSFragger-293\interact.pep.xml	TDSSPNQAR		9	2	1224.7626	974.4403	974.4394	488.2274	488.2270	974.4417	488.2281	-0.0021	0.00009753913000	24.8330	9.6420	0.9994	2	0	0.0000	0.0000			true	sp|P26599|PTBP1_HUMAN	P26599	PTBP1_HUMAN	PTBP1	Polypyrimidine tract-binding protein 1
CWQ-O-293-1.04625.04625.2	D:\GlycoData\CWQ-O\18-DeMucin\MSFragger-293\interact.pep.xml	GVAASAGSSGENKK		14	2	1227.1568	1261.6276	1261.6261	631.8211	631.8203	1261.6261	631.8203	0.0001	0.00000000539947	42.7760	15.3310	1.0000	2	0	0.0000	0.0000			true	sp|P35249|RFC4_HUMAN	P35249	RFC4_HUMAN	RFC4	Replication factor C subunit 4
CWQ-O-293-1.04626.04626.2	D:\GlycoData\CWQ-O\18-DeMucin\MSFragger-293\interact.pep.xml	KLEDGPK		7	2	1227.4343	785.4281	785.4279	393.7213	393.7212	785.4283	393.7214	-0.0002	0.04287581000000	24.5760	17.1870	0.9313	2	0	0.0000	0.0000			true	sp|P68104|EF1A1_HUMAN	P68104	EF1A1_HUMAN	EEF1A1	Elongation factor 1-alpha 1	EEF1A1P5	sp|Q5VTE0|EF1A3_HUMAN
CWQ-O-293-1.04627.04627.2	D:\GlycoData\CWQ-O\18-DeMucin\MSFragger-293\interact.pep.xml	GVAASAGSSGENKK		14	2	1227.9603	1261.6276	1261.6261	631.8211	631.8203	1261.6261	631.8203	0.0001	0.00000001748539	39.6620	10.4910	1.0000	2	0	0.0000	0.0000			true	sp|P35249|RFC4_HUMAN	P35249	RFC4_HUMAN	RFC4	Replication factor C subunit 4
CWQ-O-293-1.04629.04629.2	D:\GlycoData\CWQ-O\18-DeMucin\MSFragger-293\interact.pep.xml	HCATTISK	HCATTISK	8	2	1228.5157	916.4430	916.4416	459.2288	459.2281	916.4437	459.2291	-0.0019	0.00150435100000	26.4100	16.6340	0.9943	2	0	0.0000	0.0000	2C(57.0215)		true	sp|P55160|NCKPL_HUMAN	P55160	NCKPL_HUMAN	NCKAP1L	Nck-associated protein 1-like
CWQ-O-293-1.04637.04637.3	D:\GlycoData\CWQ-O\18-DeMucin\MSFragger-293\interact.pep.xml	GVAASAGSSGENKK		14	3	1231.0991	1261.6266	1261.6265	421.5495	421.5494	1261.6261	421.5493	0.0004	0.00163374400000	25.8080	16.9770	0.9965	2	0	0.0000	0.0000			true	sp|P35249|RFC4_HUMAN	P35249	RFC4_HUMAN	RFC4	Replication factor C subunit 4
CWQ-O-293-1.04638.04638.3	D:\GlycoData\CWQ-O\18-DeMucin\MSFragger-293\interact.pep.xml	HIAEEADRK		9	3	1231.3768	1067.5355	1067.5356	356.8524	356.8525	1067.5359	356.8526	-0.0001	0.00000891995000	28.8030	15.9010	0.9998	2	0	0.0000	0.0000			false	sp|P67936|TPM4_HUMAN	P67936	TPM4_HUMAN	TPM4	Tropomyosin alpha-4 chain	TPM3	sp|P06753|TPM3_HUMAN
CWQ-O-293-1.04639.04639.3	D:\GlycoData\CWQ-O\18-DeMucin\MSFragger-293\interact.pep.xml	GVAASAGSSGENKK		14	3	1231.8503	1261.6266	1261.6265	421.5495	421.5494	1261.6261	421.5493	0.0004	0.00000000000055	49.1090	16.5780	1.0000	2	0	0.0000	0.0000			true	sp|P35249|RFC4_HUMAN	P35249	RFC4_HUMAN	RFC4	Replication factor C subunit 4
CWQ-O-293-1.04641.04641.3	D:\GlycoData\CWQ-O\18-DeMucin\MSFragger-293\interact.pep.xml	APGTTVHR		8	3	1232.4058	1243.6049	1243.6016	415.5422	415.5411	837.4457	280.1558	406.1560	0.00769633900000	25.1290	17.4120	0.7943	2	0	0.0000	0.0000		HexNAc(2)(406.158745)	true	sp|Q14114|LRP8_HUMAN	Q14114	LRP8_HUMAN	LRP8	Low-density lipoprotein receptor-related protein 8
CWQ-O-293-1.04643.04643.3	D:\GlycoData\CWQ-O\18-DeMucin\MSFragger-293\interact.pep.xml	APGTTVHR	APGTT[507]VHR	8	3	1233.3473	1243.6049	1243.6016	415.5422	415.5411	1243.6044	415.5421	406.1560	0.00006947649000	29.9800	19.3430	0.9969	2	0	0.0000	0.0000	5T(406.1587)		true	sp|Q14114|LRP8_HUMAN	Q14114	LRP8_HUMAN	LRP8	Low-density lipoprotein receptor-related protein 8
CWQ-O-293-1.04647.04647.2	D:\GlycoData\CWQ-O\18-DeMucin\MSFragger-293\interact.pep.xml	TVDGPSGK		8	2	1234.4600	759.3763	759.3755	380.6954	380.6950	759.3763	380.6954	-0.0006	0.02142112000000	20.1210	12.3070	0.9642	2	0	0.0000	0.0000			true	sp|P04406|G3P_HUMAN	P04406	G3P_HUMAN	GAPDH	Glyceraldehyde-3-phosphate dehydrogenase
CWQ-O-293-1.04648.04648.2	D:\GlycoData\CWQ-O\18-DeMucin\MSFragger-293\interact.pep.xml	KVSPASGVSK		10	2	1234.8085	958.5457	958.5451	480.2801	480.2798	958.5447	480.2796	0.0004	0.31237760000000	16.2710	13.5860	0.6126	2	0	0.0000	0.0000			true	sp|Q9UNY4|TTF2_HUMAN	Q9UNY4	TTF2_HUMAN	TTF2	Transcription termination factor 2
CWQ-O-293-1.04649.04649.2	D:\GlycoData\CWQ-O\18-DeMucin\MSFragger-293\interact.pep.xml	TVDGPSGK		8	2	1235.2828	759.3763	759.3755	380.6954	380.6950	759.3763	380.6954	-0.0006	0.00025397030000	34.8340	18.3620	0.9993	2	0	0.0000	0.0000			true	sp|P04406|G3P_HUMAN	P04406	G3P_HUMAN	GAPDH	Glyceraldehyde-3-phosphate dehydrogenase
CWQ-O-293-1.04652.04652.2	D:\GlycoData\CWQ-O\18-DeMucin\MSFragger-293\interact.pep.xml	KSSTPEEVK		9	2	1235.9938	1003.5190	1003.5170	502.7668	502.7658	1003.5186	502.7666	-0.0014	0.00591799800000	26.5570	22.8830	0.9850	2	0	0.0000	0.0000			true	sp|P23528|COF1_HUMAN	P23528	COF1_HUMAN	CFL1	Cofilin-1
CWQ-O-293-1.04670.04670.3	D:\GlycoData\CWQ-O\18-DeMucin\MSFragger-293\interact.pep.xml	KPTAIPKK		8	3	1242.2697	1084.6497	1084.6484	362.5572	362.5567	881.5698	294.8639	203.0787	0.01085469000000	18.3870	18.3800	0.8416	2	0	0.0000	0.0000		HexNAc(203.079373)	true	sp|P14209|CD99_HUMAN	P14209	CD99_HUMAN	CD99	CD99 antigen
CWQ-O-293-1.04680.04680.3	D:\GlycoData\CWQ-O\18-DeMucin\MSFragger-293\interact.pep.xml	SHSLSQHTATSSK		13	3	1245.6238	1369.6567	1369.6562	457.5595	457.5593	1369.6586	457.5601	-0.0022	0.00000000729724	35.0630	16.1000	1.0000	2	0	0.0000	0.0000			true	sp|P49790|NU153_HUMAN	P49790	NU153_HUMAN	NUP153	Nuclear pore complex protein Nup153
CWQ-O-293-1.04682.04682.2	D:\GlycoData\CWQ-O\18-DeMucin\MSFragger-293\interact.pep.xml	YVDEASKK		8	2	1246.1910	938.4708	938.4702	470.2427	470.2424	938.4709	470.2427	-0.0005	0.00010296860000	25.3660	17.9020	0.9994	2	0	0.0000	0.0000			true	sp|P62249|RS16_HUMAN	P62249	RS16_HUMAN	RPS16	40S ribosomal protein S16
CWQ-O-293-1.04683.04683.2	D:\GlycoData\CWQ-O\18-DeMucin\MSFragger-293\interact.pep.xml	AHAHLDTGR		9	2	1246.4685	976.4840	976.4827	489.2493	489.2486	976.4838	489.2492	-0.0010	0.00032284440000	24.6870	14.1030	0.9990	2	0	0.0000	0.0000			true	sp|Q14697|GANAB_HUMAN	Q14697	GANAB_HUMAN	GANAB	Neutral alpha-glucosidase AB
CWQ-O-293-1.04687.04687.2	D:\GlycoData\CWQ-O\18-DeMucin\MSFragger-293\interact.pep.xml	HGFSDNQK		8	2	1247.5794	931.4141	931.4130	466.7143	466.7138	931.4148	466.7147	-0.0017	0.00000187211700	27.2010	12.7380	0.9998	2	0	0.0000	0.0000			true	sp|Q8WW12|PCNP_HUMAN	Q8WW12	PCNP_HUMAN	PCNP	PEST proteolytic signal-containing nuclear protein
CWQ-O-293-1.04692.04692.2	D:\GlycoData\CWQ-O\18-DeMucin\MSFragger-293\interact.pep.xml	VQAAQSEAK		9	2	1249.1920	930.4772	930.4750	466.2459	466.2448	930.4770	466.2458	-0.0019	0.00171865400000	23.1300	13.8190	0.9938	2	0	0.0000	0.0000			true	sp|Q16891|MIC60_HUMAN	Q16891	MIC60_HUMAN	IMMT	MIC
CWQ-O-293-1.04693.04693.2	D:\GlycoData\CWQ-O\18-DeMucin\MSFragger-293\interact.pep.xml	AQVSGQSAR		9	2	1249.4797	902.4592	902.4570	452.2369	452.2358	902.4570	452.2358	0.0001	0.00507517000000	21.0860	12.7720	0.9863	2	0	0.0000	0.0000			true	sp|P41250|GARS_HUMAN	P41250	GARS_HUMAN	GARS	Glycine--tRNA ligase
CWQ-O-293-1.04702.04702.2	D:\GlycoData\CWQ-O\18-DeMucin\MSFragger-293\interact.pep.xml	KLEDGPK		7	2	1252.3611	785.4282	785.4279	393.7214	393.7212	785.4283	393.7214	-0.0002	0.02576375000000	24.6120	17.2220	0.9579	2	0	0.0000	0.0000			true	sp|P68104|EF1A1_HUMAN	P68104	EF1A1_HUMAN	EEF1A1	Elongation factor 1-alpha 1	EEF1A1P5	sp|Q5VTE0|EF1A3_HUMAN
CWQ-O-293-1.04714.04714.3	D:\GlycoData\CWQ-O\18-DeMucin\MSFragger-293\interact.pep.xml	RPENPKPQDGK		11	3	1255.9807	1264.6526	1264.6515	422.5581	422.5578	1264.6523	422.5580	-0.0007	0.00001328472000	29.0530	15.0550	0.9988	2	1	0.0000	0.0000			true	sp|P67809|YBOX1_HUMAN	P67809	YBOX1_HUMAN	YBX1	Nuclease-sensitive element-binding protein 1
CWQ-O-293-1.04716.04716.3	D:\GlycoData\CWQ-O\18-DeMucin\MSFragger-293\interact.pep.xml	RPENPKPQDGK		11	3	1256.7287	1264.6526	1264.6515	422.5581	422.5578	1264.6523	422.5580	-0.0007	0.00000177483500	28.9430	13.9240	0.9995	2	1	0.0000	0.0000			true	sp|P67809|YBOX1_HUMAN	P67809	YBOX1_HUMAN	YBX1	Nuclease-sensitive element-binding protein 1
CWQ-O-293-1.04717.04717.2	D:\GlycoData\CWQ-O\18-DeMucin\MSFragger-293\interact.pep.xml	ALSTGEK		7	2	1257.0063	704.3704	704.3702	353.1925	353.1924	704.3704	353.1925	-0.0001	0.06674124000000	17.0180	13.3060	0.8954	2	0	0.0000	0.0000			false	sp|P62937|PPIA_HUMAN	P62937	PPIA_HUMAN	PPIA	Peptidyl-prolyl cis-trans isomerase A	PPIAL4A, PPIAL4C, PPIAL4D, PPIAL4E, PPIAL4F, PPIAL4G	sp|A0A075B759|PAL4E_HUMAN, sp|A0A0B4J2A2|PAL4C_HUMAN, sp|F5H284|PAL4D_HUMAN, sp|P0DN26|PAL4F_HUMAN, sp|P0DN37|PAL4G_HUMAN, sp|Q9Y536|PAL4A_HUMAN
CWQ-O-293-1.04745.04745.2	D:\GlycoData\CWQ-O\18-DeMucin\MSFragger-293\interact.pep.xml	VTPQSDGSSSK		11	2	1264.6165	1091.5098	1091.5088	546.7622	546.7617	1091.5094	546.7620	-0.0005	0.00069502430000	24.1320	10.2620	0.9968	2	0	0.0000	0.0000			true	sp|P34932|HSP74_HUMAN	P34932	HSP74_HUMAN	HSPA4	Heat shock 70 kDa protein 4
CWQ-O-293-1.04786.04786.2	D:\GlycoData\CWQ-O\18-DeMucin\MSFragger-293\interact.pep.xml	KVTAAMGK		8	2	1277.3434	804.4585	804.4521	403.2365	403.2334	804.4528	403.2337	-0.0005	0.00023561540000	27.1940	15.7220	0.9994	2	0	0.0000	0.0000			true	sp|P61353|RL27_HUMAN	P61353	RL27_HUMAN	RPL27	60S ribosomal protein L27
CWQ-O-293-1.04788.04788.2	D:\GlycoData\CWQ-O\18-DeMucin\MSFragger-293\interact.pep.xml	KVTAAMGK		8	2	1278.3960	804.4585	804.4521	403.2365	403.2334	804.4528	403.2337	-0.0005	0.00000462806400	43.4840	22.7450	1.0000	2	0	0.0000	0.0000			true	sp|P61353|RL27_HUMAN	P61353	RL27_HUMAN	RPL27	60S ribosomal protein L27
CWQ-O-293-1.04813.04813.2	D:\GlycoData\CWQ-O\18-DeMucin\MSFragger-293\interact.pep.xml	HTMDGPR		7	2	1284.9966	1015.4403	1015.4369	508.7274	508.7257	812.3599	407.1872	203.0770	0.00000000420428	25.3560	8.8550	1.0000	2	0	0.0000	0.0000		HexNAc(203.079373)	true	sp|Q7LGA3|HS2ST_HUMAN	Q7LGA3	HS2ST_HUMAN	HS2ST1	Heparan sulfate 2-O-sulfotransferase 1
CWQ-O-293-1.04814.04814.2	D:\GlycoData\CWQ-O\18-DeMucin\MSFragger-293\interact.pep.xml	HTMDGPR	HT[304]MDGPR	7	2	1285.6094	1015.4403	1015.4369	508.7274	508.7257	1015.4393	508.7269	203.0770	0.00476431000000	18.7880	10.7300	0.9420	2	0	0.0000	0.0000	2T(203.0794)		true	sp|Q7LGA3|HS2ST_HUMAN	Q7LGA3	HS2ST_HUMAN	HS2ST1	Heparan sulfate 2-O-sulfotransferase 1
CWQ-O-293-1.04818.04818.2	D:\GlycoData\CWQ-O\18-DeMucin\MSFragger-293\interact.pep.xml	KAEAQIAAK		9	2	1286.5990	928.5345	928.5320	465.2745	465.2733	928.5341	465.2743	-0.0019	0.00012411880000	35.2120	17.1980	0.9995	2	0	0.0000	0.0000			true	sp|P00505|AATM_HUMAN	P00505	AATM_HUMAN	GOT2	Aspartate aminotransferase, mitochondrial
CWQ-O-293-1.04828.04828.3	D:\GlycoData\CWQ-O\18-DeMucin\MSFragger-293\interact.pep.xml	RRPGGEGPQCEK	RRPGGEGPQCEK	12	3	1289.7875	1369.6544	1369.6483	457.5587	457.5567	1369.6520	457.5579	-0.0035	0.00004598382000	25.9140	14.9510	0.9990	2	1	0.0000	0.0000	10C(57.0215)		true	sp|Q9NWY4|HPF1_HUMAN	Q9NWY4	HPF1_HUMAN	HPF1	Histone PARylation factor 1
CWQ-O-293-1.04836.04836.3	D:\GlycoData\CWQ-O\18-DeMucin\MSFragger-293\interact.pep.xml	AAAHHYGAQCDKPNK	AAAHHYGAQCDKPNK	15	3	1292.4425	1666.7573	1666.7593	556.5930	556.5937	1666.7633	556.5950	-0.0039	0.00000000000064	43.6630	14.9720	1.0000	2	1	0.0000	0.0000	10C(57.0215)		true	sp|P51970|NDUA8_HUMAN	P51970	NDUA8_HUMAN	NDUFA8	NADH dehydrogenase [ubiquinone] 1 alpha subcomplex subunit 8
CWQ-O-293-1.04857.04857.4	D:\GlycoData\CWQ-O\18-DeMucin\MSFragger-293\interact.pep.xml	AAAHHYGAQCDKPNK	AAAHHYGAQCDKPNK	15	4	1299.6342	1666.7615	1666.7623	417.6977	417.6979	1666.7633	417.6981	-0.0008	0.00000000001910	40.6850	16.5160	1.0000	2	1	0.0000	0.0000	10C(57.0215)		true	sp|P51970|NDUA8_HUMAN	P51970	NDUA8_HUMAN	NDUFA8	NADH dehydrogenase [ubiquinone] 1 alpha subcomplex subunit 8
CWQ-O-293-1.04862.04862.2	D:\GlycoData\CWQ-O\18-DeMucin\MSFragger-293\interact.pep.xml	VEHHDHAVVSGR		12	2	1301.0357	1341.6490	1341.6505	671.8318	671.8325	1341.6537	671.8341	-0.0030	0.00000001322445	28.4330	12.1180	1.0000	2	0	0.0000	0.0000			true	sp|O95831|AIFM1_HUMAN	O95831	AIFM1_HUMAN	AIFM1	Apoptosis-inducing factor 1, mitochondrial
CWQ-O-293-1.04870.04870.2	D:\GlycoData\CWQ-O\18-DeMucin\MSFragger-293\interact.pep.xml	MAAAGGGGGGGR		12	2	1303.1675	917.4135	917.4117	459.7140	459.7131	917.4137	459.7141	-0.0019	0.00007366310000	29.0310	11.3810	0.9994	2	0	0.0000	0.0000			true	sp|P14866|HNRPL_HUMAN	P14866	HNRPL_HUMAN	HNRNPL	Heterogeneous nuclear ribonucleoprotein L
CWQ-O-293-1.04873.04873.2	D:\GlycoData\CWQ-O\18-DeMucin\MSFragger-293\interact.pep.xml	ASGNLETK		8	2	1304.0023	818.4113	818.4088	410.2129	410.2117	818.4134	410.2140	-0.0044	0.00281604100000	20.9250	13.1210	0.9911	2	0	0.0000	0.0000			true	sp|Q9Y277|VDAC3_HUMAN	Q9Y277	VDAC3_HUMAN	VDAC3	Voltage-dependent anion-selective channel protein 3
CWQ-O-293-1.04891.04891.2	D:\GlycoData\CWQ-O\18-DeMucin\MSFragger-293\interact.pep.xml	YVHDDGR		7	2	1309.1281	860.3777	860.3770	431.1962	431.1958	860.3776	431.1961	-0.0005	0.03616179000000	17.2670	13.6910	0.9419	2	0	0.0000	0.0000			true	sp|O60234|GMFG_HUMAN	O60234	GMFG_HUMAN	GMFG	Glia maturation factor gamma
CWQ-O-293-1.04896.04896.2	D:\GlycoData\CWQ-O\18-DeMucin\MSFragger-293\interact.pep.xml	KAEAQIAAK		9	2	1310.7329	928.5342	928.5320	465.2744	465.2733	928.5341	465.2743	-0.0019	0.00082993820000	25.4000	15.2720	0.9962	2	0	0.0000	0.0000			true	sp|P00505|AATM_HUMAN	P00505	AATM_HUMAN	GOT2	Aspartate aminotransferase, mitochondrial
CWQ-O-293-1.04897.04897.2	D:\GlycoData\CWQ-O\18-DeMucin\MSFragger-293\interact.pep.xml	HTMDGPR		7	2	1311.0106	1015.4394	1015.4370	508.7270	508.7258	812.3599	407.1872	203.0772	0.00031219880000	18.9070	10.3790	0.9954	2	0	0.0000	0.0000		HexNAc(203.079373)	true	sp|Q7LGA3|HS2ST_HUMAN	Q7LGA3	HS2ST_HUMAN	HS2ST1	Heparan sulfate 2-O-sulfotransferase 1
CWQ-O-293-1.04951.04951.4	D:\GlycoData\CWQ-O\18-DeMucin\MSFragger-293\interact.pep.xml	ERPPDHQHSAQVK		13	4	1328.8760	1527.7507	1527.7499	382.9450	382.9448	1527.7542	382.9458	-0.0041	0.00000034938160	27.7180	13.3490	1.0000	2	1	0.0000	0.0000			true	sp|A0FGR8|ESYT2_HUMAN	A0FGR8	ESYT2_HUMAN	ESYT2	Extended synaptotagmin-2
CWQ-O-293-1.04965.04965.3	D:\GlycoData\CWQ-O\18-DeMucin\MSFragger-293\interact.pep.xml	ERPPDHQHSAQVK		13	3	1332.8733	1527.7539	1527.7522	510.2586	510.2580	1527.7542	510.2587	-0.0018	0.00000000000003	41.9670	16.6580	1.0000	2	1	0.0000	0.0000			true	sp|A0FGR8|ESYT2_HUMAN	A0FGR8	ESYT2_HUMAN	ESYT2	Extended synaptotagmin-2
CWQ-O-293-1.04966.04966.3	D:\GlycoData\CWQ-O\18-DeMucin\MSFragger-293\interact.pep.xml	ERPPDHQHSAQVK		13	3	1333.4355	1527.7539	1527.7522	510.2586	510.2580	1527.7542	510.2587	-0.0018	0.00000000001566	52.9390	18.3470	1.0000	2	1	0.0000	0.0000			true	sp|A0FGR8|ESYT2_HUMAN	A0FGR8	ESYT2_HUMAN	ESYT2	Extended synaptotagmin-2
CWQ-O-293-1.04969.04969.3	D:\GlycoData\CWQ-O\18-DeMucin\MSFragger-293\interact.pep.xml	GHCASCQKPIAGK	GHCASCQKPIAGK	13	3	1334.1765	1412.6669	1412.6620	471.8962	471.8946	1412.6653	471.8957	-0.0031	0.00000045998760	32.2090	12.7570	0.9998	2	1	0.0000	0.0000	3C(57.0215), 6C(57.0215)		true	sp|O60711|LPXN_HUMAN	O60711	LPXN_HUMAN	LPXN	Leupaxin
CWQ-O-293-1.04988.04988.3	D:\GlycoData\CWQ-O\18-DeMucin\MSFragger-293\interact.pep.xml	DKHIEEVRK		9	3	1340.1226	1152.6273	1152.6256	385.2164	385.2158	1152.6250	385.2156	0.0007	0.00005908663000	26.4080	15.4610	0.9989	2	1	0.0000	0.0000			true	sp|P16949|STMN1_HUMAN	P16949	STMN1_HUMAN	STMN1	Stathmin
CWQ-O-293-1.04995.04995.2	D:\GlycoData\CWQ-O\18-DeMucin\MSFragger-293\interact.pep.xml	TPMTSQK		7	2	1342.6469	791.3865	791.3834	396.7005	396.6990	791.3848	396.6997	-0.0012	0.02083828000000	18.8950	12.7090	0.9651	2	0	0.0000	0.0000			true	sp|Q16836|HCDH_HUMAN	Q16836	HCDH_HUMAN	HADH	Hydroxyacyl-coenzyme A dehydrogenase, mitochondrial
CWQ-O-293-1.05004.05004.2	D:\GlycoData\CWQ-O\18-DeMucin\MSFragger-293\interact.pep.xml	EVLHGNQR		8	2	1345.7502	951.4882	951.4874	476.7514	476.7510	951.4886	476.7516	-0.0010	0.00056886640000	21.7110	13.1030	0.9975	2	0	0.0000	0.0000			true	sp|P62906|RL10A_HUMAN	P62906	RL10A_HUMAN	RPL10A	60S ribosomal protein L10a
CWQ-O-293-1.05006.05006.2	D:\GlycoData\CWQ-O\18-DeMucin\MSFragger-293\interact.pep.xml	GTSAADV		7	2	1346.4994	1025.4393	1025.4409	513.7269	513.7277	619.2813	310.6479	406.1597	0.00581750300000	16.1120	11.1480	0.7902	2	0	0.0000	0.0000		HexNAc(2)(406.158745)	true	sp|P48739|PIPNB_HUMAN	P48739	PIPNB_HUMAN	PITPNB	Phosphatidylinositol transfer protein beta isoform
CWQ-O-293-1.05014.05014.2	D:\GlycoData\CWQ-O\18-DeMucin\MSFragger-293\interact.pep.xml	DKHIEEVRK		9	2	1349.0776	1152.6259	1152.6234	577.3202	577.3190	1152.6250	577.3198	-0.0014	0.00223636300000	21.1810	14.4350	0.9397	2	1	0.0000	0.0000			true	sp|P16949|STMN1_HUMAN	P16949	STMN1_HUMAN	STMN1	Stathmin
CWQ-O-293-1.05016.05016.2	D:\GlycoData\CWQ-O\18-DeMucin\MSFragger-293\interact.pep.xml	DKHIEEVRK		9	2	1349.8814	1152.6259	1152.6234	577.3202	577.3190	1152.6250	577.3198	-0.0014	0.02663790000000	17.7980	10.5240	0.7224	2	1	0.0000	0.0000			true	sp|P16949|STMN1_HUMAN	P16949	STMN1_HUMAN	STMN1	Stathmin
CWQ-O-293-1.05032.05032.2	D:\GlycoData\CWQ-O\18-DeMucin\MSFragger-293\interact.pep.xml	AALAGHPR		8	2	1355.8443	791.4393	791.4403	396.7269	396.7274	791.4402	396.7274	0.0002	0.00045472100000	21.0040	18.8450	0.9982	2	0	0.0000	0.0000			true	sp|Q15102|PA1B3_HUMAN	Q15102	PA1B3_HUMAN	PAFAH1B3	Platelet-activating factor acetylhydrolase IB subunit gamma
CWQ-O-293-1.05049.05049.3	D:\GlycoData\CWQ-O\18-DeMucin\MSFragger-293\interact.pep.xml	EKEHASGSGAQSEAAGR		17	3	1361.1868	1670.7623	1670.7609	557.9280	557.9276	1670.7607	557.9275	0.0002	0.00000000000270	44.2670	14.9150	1.0000	2	1	0.0000	0.0000			true	sp|Q14980|NUMA1_HUMAN	Q14980	NUMA1_HUMAN	NUMA1	Nuclear mitotic apparatus protein 1
CWQ-O-293-1.05051.05051.3	D:\GlycoData\CWQ-O\18-DeMucin\MSFragger-293\interact.pep.xml	YGRPPDSHHSR		11	3	1361.6772	1307.6122	1307.6129	436.8780	436.8782	1307.6118	436.8779	0.0012	0.00000044108020	28.8280	14.9290	0.9998	2	1	0.0000	0.0000			true	sp|Q01130|SRSF2_HUMAN	Q01130	SRSF2_HUMAN	SRSF2	Serine/arginine-rich splicing factor 2
CWQ-O-293-1.05052.05052.3	D:\GlycoData\CWQ-O\18-DeMucin\MSFragger-293\interact.pep.xml	HNQLQDGHER		10	3	1361.9669	1232.5635	1232.5632	411.8618	411.8617	1232.5646	411.8621	-0.0012	0.00000002177858	26.2930	12.5710	1.0000	2	0	0.0000	0.0000			true	sp|Q92925|SMRD2_HUMAN	Q92925	SMRD2_HUMAN	SMARCD2	SWI/SNF-related matrix-associated actin-dependent regulator of chromatin subfamily D member 2
CWQ-O-293-1.05065.05065.2	D:\GlycoData\CWQ-O\18-DeMucin\MSFragger-293\interact.pep.xml	IASEASR		7	2	1366.0657	732.3767	732.3764	367.1956	367.1955	732.3766	367.1956	0.0000	0.12083430000000	18.5900	15.3560	0.8287	2	0	0.0000	0.0000			false	sp|Q8N257|H2B3B_HUMAN	Q8N257	H2B3B_HUMAN	HIST3H2BB	Histone H2B type 3-B	HIST1H2BA, HIST1H2BL	sp|Q96A08|H2B1A_HUMAN, sp|Q99880|H2B1L_HUMAN
CWQ-O-293-1.05076.05076.2	D:\GlycoData\CWQ-O\18-DeMucin\MSFragger-293\interact.pep.xml	VIQSADSK		8	2	1369.9368	846.4454	846.4467	424.2300	424.2306	846.4446	424.2296	0.0021	0.00598438800000	20.9580	15.9360	0.9849	2	0	0.0000	0.0000			true	sp|O00410|IPO5_HUMAN	O00410	IPO5_HUMAN	IPO5	Importin-5
CWQ-O-293-1.05080.05080.3	D:\GlycoData\CWQ-O\18-DeMucin\MSFragger-293\interact.pep.xml	VKEDPDGEHAR		11	3	1371.2376	1251.5828	1251.5848	418.2015	418.2022	1251.5842	418.2020	0.0007	0.00221238600000	26.9360	18.3650	0.9790	2	1	0.0000	0.0000			true	sp|P52272|HNRPM_HUMAN	P52272	HNRPM_HUMAN	HNRNPM	Heterogeneous nuclear ribonucleoprotein M
CWQ-O-293-1.05081.05081.3	D:\GlycoData\CWQ-O\18-DeMucin\MSFragger-293\interact.pep.xml	MAGASPTKDDSK		12	3	1371.5259	1409.6346	1409.6357	470.8855	470.8858	1206.5549	403.1922	203.0809	0.00000005232794	32.7740	14.3050	1.0000	2	1	0.0000	0.0000		HexNAc(203.079373)	true	sp|Q13438|OS9_HUMAN	Q13438	OS9_HUMAN	OS9	Protein
CWQ-O-293-1.05083.05083.3	D:\GlycoData\CWQ-O\18-DeMucin\MSFragger-293\interact.pep.xml	MAGASPTKDDSK	MAGASPT[304]KDDSK	12	3	1372.2775	1409.6346	1409.6357	470.8855	470.8858	1409.6343	470.8854	203.0809	0.00000000215934	49.8040	24.1310	1.0000	2	1	0.0000	0.0000	7T(203.0794)	HexNAc(203.079373)	true	sp|Q13438|OS9_HUMAN	Q13438	OS9_HUMAN	OS9	Protein
CWQ-O-293-1.05089.05089.2	D:\GlycoData\CWQ-O\18-DeMucin\MSFragger-293\interact.pep.xml	KLTPQGQR		8	2	1374.5234	926.5309	926.5309	464.2727	464.2727	926.5297	464.2721	0.0012	0.00056876300000	22.7650	14.0230	0.9975	2	0	0.0000	0.0000			true	sp|P39019|RS19_HUMAN	P39019	RS19_HUMAN	RPS19	40S ribosomal protein S19
CWQ-O-293-1.05091.05091.2	D:\GlycoData\CWQ-O\18-DeMucin\MSFragger-293\interact.pep.xml	NKPSDLGTK		9	2	1375.0788	958.5088	958.5086	480.2617	480.2616	958.5084	480.2615	0.0003	0.00029433370000	27.1810	14.6690	0.9925	2	1	0.0000	0.0000			true	sp|P31948|STIP1_HUMAN	P31948	STIP1_HUMAN	STIP1	Stress-induced-phosphoprotein 1
CWQ-O-293-1.05095.05095.2	D:\GlycoData\CWQ-O\18-DeMucin\MSFragger-293\interact.pep.xml	HLPGESK		7	2	1376.2991	766.3959	766.3960	384.2052	384.2053	766.3973	384.2059	-0.0012	0.08308805000000	17.1920	14.0250	0.8733	2	0	0.0000	0.0000			true	sp|P06400|RB_HUMAN	P06400	RB_HUMAN	RB1	Retinoblastoma-associated protein
CWQ-O-293-1.05097.05097.2	D:\GlycoData\CWQ-O\18-DeMucin\MSFragger-293\interact.pep.xml	MSGSASSENR		10	2	1376.8540	1227.5016	1227.5029	614.7581	614.7587	1024.4243	513.2194	203.0787	0.00000001101480	32.8930	15.3160	1.0000	2	0	0.0000	0.0000		HexNAc(203.079373)	true	sp|O43493|TGON2_HUMAN	O43493	TGON2_HUMAN	TGOLN2	Trans-Golgi network integral membrane protein 2
CWQ-O-293-1.05099.05099.2	D:\GlycoData\CWQ-O\18-DeMucin\MSFragger-293\interact.pep.xml	MSGSASSENR	MSGS[290]ASSENR	10	2	1377.9034	1227.5016	1227.5029	614.7581	614.7587	1227.5037	614.7591	203.0787	0.00011117320000	25.3160	11.2190	0.9974	2	0	0.0000	0.0000	4S(203.0794)		true	sp|O43493|TGON2_HUMAN	O43493	TGON2_HUMAN	TGOLN2	Trans-Golgi network integral membrane protein 2
CWQ-O-293-1.05110.05110.2	D:\GlycoData\CWQ-O\18-DeMucin\MSFragger-293\interact.pep.xml	SAKPGDDVR		9	2	1381.2875	943.4769	943.4736	472.7457	472.7441	943.4723	472.7434	0.0014	0.10066870000000	18.2380	17.7740	0.4038	2	1	0.0000	0.0000			true	sp|P55809|SCOT1_HUMAN	P55809	SCOT1_HUMAN	OXCT1	Succinyl-CoA:3-ketoacid coenzyme A transferase 1, mitochondrial
CWQ-O-293-1.05112.05112.2	D:\GlycoData\CWQ-O\18-DeMucin\MSFragger-293\interact.pep.xml	SAKPGDDVR		9	2	1382.0908	943.4769	943.4736	472.7457	472.7441	943.4723	472.7434	0.0014	0.07234284000000	21.3410	16.2220	0.4824	2	1	0.0000	0.0000			true	sp|P55809|SCOT1_HUMAN	P55809	SCOT1_HUMAN	OXCT1	Succinyl-CoA:3-ketoacid coenzyme A transferase 1, mitochondrial
CWQ-O-293-1.05129.05129.2	D:\GlycoData\CWQ-O\18-DeMucin\MSFragger-293\interact.pep.xml	SAAAAAATR		9	2	1387.4120	788.4130	788.4131	395.2138	395.2139	788.4140	395.2143	-0.0007	0.00901687300000	27.1730	17.6810	0.9806	2	0	0.0000	0.0000			true	sp|O14979|HNRDL_HUMAN	O14979	HNRDL_HUMAN	HNRNPDL	Heterogeneous nuclear ribonucleoprotein D-like	CARNMT1	sp|Q8N4J0|CARME_HUMAN
CWQ-O-293-1.05130.05130.2	D:\GlycoData\CWQ-O\18-DeMucin\MSFragger-293\interact.pep.xml	ATNVCTR	ATNVCTR	7	2	1387.6896	820.3841	820.3863	411.1993	411.2004	820.3862	411.2004	0.0002	0.09375579000000	19.0650	16.8650	0.8599	2	0	0.0000	0.0000	5C(57.0215)		true	sp|O60264|SMCA5_HUMAN	O60264	SMCA5_HUMAN	SMARCA5	SWI/SNF-related matrix-associated actin-dependent regulator of chromatin subfamily A member 5
CWQ-O-293-1.05131.05131.2	D:\GlycoData\CWQ-O\18-DeMucin\MSFragger-293\interact.pep.xml	HLQEAEQTK		9	2	1387.9692	1082.5406	1082.5378	542.2776	542.2762	1082.5355	542.2750	0.0024	0.00000409748200	28.4530	15.3810	1.0000	2	0	0.0000	0.0000			true	sp|Q96P70|IPO9_HUMAN	Q96P70	IPO9_HUMAN	IPO9	Importin-9
CWQ-O-293-1.05132.05132.2	D:\GlycoData\CWQ-O\18-DeMucin\MSFragger-293\interact.pep.xml	ATNVCTR	ATNVCTR	7	2	1388.4952	820.3841	820.3863	411.1993	411.2004	820.3862	411.2004	0.0002	0.09617978000000	16.5340	12.2010	0.8570	2	0	0.0000	0.0000	5C(57.0215)		true	sp|O60264|SMCA5_HUMAN	O60264	SMCA5_HUMAN	SMARCA5	SWI/SNF-related matrix-associated actin-dependent regulator of chromatin subfamily A member 5
CWQ-O-293-1.05139.05139.2	D:\GlycoData\CWQ-O\18-DeMucin\MSFragger-293\interact.pep.xml	KEAPAPPK		8	2	1390.6614	836.4756	836.4751	419.2451	419.2448	836.4755	419.2450	-0.0003	0.00124382200000	21.1680	19.2900	0.9949	2	0	0.0000	0.0000			true	sp|P62750|RL23A_HUMAN	P62750	RL23A_HUMAN	RPL23A	60S ribosomal protein L23a
CWQ-O-293-1.05148.05148.2	D:\GlycoData\CWQ-O\18-DeMucin\MSFragger-293\interact.pep.xml	IVEEETKK		8	2	1393.6208	974.5302	974.5281	488.2724	488.2713	974.5284	488.2715	-0.0001	0.00656153100000	18.2520	13.1970	0.9840	2	0	0.0000	0.0000			true	sp|P55081|MFAP1_HUMAN	P55081	MFAP1_HUMAN	MFAP1	Microfibrillar-associated protein 1
CWQ-O-293-1.05150.05150.2	D:\GlycoData\CWQ-O\18-DeMucin\MSFragger-293\interact.pep.xml	KHNLLASK		8	2	1394.1784	909.5427	909.5409	455.7786	455.7777	909.5395	455.7771	0.0014	0.00533890400000	23.6060	13.6990	0.9859	2	0	0.0000	0.0000			true	sp|Q01082|SPTB2_HUMAN	Q01082	SPTB2_HUMAN	SPTBN1	Spectrin beta chain, non-erythrocytic 1
CWQ-O-293-1.05153.05153.2	D:\GlycoData\CWQ-O\18-DeMucin\MSFragger-293\interact.pep.xml	KGIVEHEEQK		10	2	1395.2575	1195.6200	1195.6218	598.8173	598.8182	1195.6196	598.8171	0.0023	0.03861067000000	15.2220	12.1530	0.9380	2	0	0.0000	0.0000			true	sp|Q9NZ63|TLS1_HUMAN	Q9NZ63	TLS1_HUMAN	C9orf78	Telomere length and silencing protein 1 homolog
CWQ-O-293-1.05155.05155.2	D:\GlycoData\CWQ-O\18-DeMucin\MSFragger-293\interact.pep.xml	KGIVEHEEQK		10	2	1396.6990	1195.6200	1195.6220	598.8173	598.8183	1195.6196	598.8171	0.0024	0.04734237000000	12.7990	0.0000	0.9243	2	0	0.0000	0.0000			true	sp|Q9NZ63|TLS1_HUMAN	Q9NZ63	TLS1_HUMAN	C9orf78	Telomere length and silencing protein 1 homolog
CWQ-O-293-1.05159.05159.2	D:\GlycoData\CWQ-O\18-DeMucin\MSFragger-293\interact.pep.xml	RQPAPPR		7	2	1397.7881	820.4673	820.4690	411.2409	411.2418	820.4667	411.2406	0.0023	0.00260783800000	20.7140	13.3400	0.9916	2	0	0.0000	0.0000			true	sp|P46778|RL21_HUMAN	P46778	RL21_HUMAN	RPL21	60S ribosomal protein L21
CWQ-O-293-1.05163.05163.3	D:\GlycoData\CWQ-O\18-DeMucin\MSFragger-293\interact.pep.xml	KDTEDINKPK		10	3	1399.1072	1186.6194	1186.6196	396.5471	396.5471	1186.6193	396.5470	0.0004	0.00008558398000	25.0170	14.1460	0.9985	2	1	0.0000	0.0000			true	sp|Q8WTT2|NOC3L_HUMAN	Q8WTT2	NOC3L_HUMAN	NOC3L	Nucleolar complex protein 3 homolog
CWQ-O-293-1.05164.05164.2	D:\GlycoData\CWQ-O\18-DeMucin\MSFragger-293\interact.pep.xml	NKPSDLGTK		9	2	1399.3951	958.5086	958.5087	480.2616	480.2616	958.5084	480.2615	0.0004	0.01587005000000	18.8820	12.7300	0.8025	2	1	0.0000	0.0000			true	sp|P31948|STIP1_HUMAN	P31948	STIP1_HUMAN	STIP1	Stress-induced-phosphoprotein 1
CWQ-O-293-1.05165.05165.2	D:\GlycoData\CWQ-O\18-DeMucin\MSFragger-293\interact.pep.xml	SVQATTENK		9	2	1399.6727	976.4825	976.4820	489.2485	489.2483	976.4825	489.2485	-0.0004	0.05458130000000	20.2710	14.9050	0.9132	2	0	0.0000	0.0000			true	sp|Q13011|ECH1_HUMAN	Q13011	ECH1_HUMAN	ECH1	Delta(3,5)-Delta(2,4)-dienoyl-CoA isomerase, mitochondrial
CWQ-O-293-1.05167.05167.2	D:\GlycoData\CWQ-O\18-DeMucin\MSFragger-293\interact.pep.xml	RAVETTAQSDNK		12	2	1400.2301	1318.6492	1318.6472	660.3319	660.3309	1318.6476	660.3311	-0.0002	0.00001697319000	25.7600	14.0690	0.9998	2	0	0.0000	0.0000			true	sp|P38606|VATA_HUMAN	P38606	VATA_HUMAN	ATP6V1A	V-type proton ATPase catalytic subunit A
CWQ-O-293-1.05169.05169.2	D:\GlycoData\CWQ-O\18-DeMucin\MSFragger-293\interact.pep.xml	ASDVHEVR		8	2	1400.7850	911.4465	911.4466	456.7305	456.7306	911.4460	456.7303	0.0006	0.00001115276000	26.4350	19.8740	0.9999	2	0	0.0000	0.0000			true	sp|P14618|KPYM_HUMAN	P14618	KPYM_HUMAN	PKM	Pyruvate kinase PKM
CWQ-O-293-1.05175.05175.2	D:\GlycoData\CWQ-O\18-DeMucin\MSFragger-293\interact.pep.xml	ELQAAGK		7	2	1402.4138	715.3870	715.3873	358.7008	358.7009	715.3864	358.7005	0.0009	0.04668305000000	20.5350	18.4880	0.9253	2	0	0.0000	0.0000			true	sp|P06744|G6PI_HUMAN	P06744	G6PI_HUMAN	GPI	Glucose-6-phosphate isomerase
CWQ-O-293-1.05177.05177.2	D:\GlycoData\CWQ-O\18-DeMucin\MSFragger-293\interact.pep.xml	ELQAAGK		7	2	1403.2161	715.3870	715.3873	358.7008	358.7009	715.3864	358.7005	0.0009	0.00114220300000	35.2580	30.6870	0.9952	2	0	0.0000	0.0000			true	sp|P06744|G6PI_HUMAN	P06744	G6PI_HUMAN	GPI	Glucose-6-phosphate isomerase
CWQ-O-293-1.05199.05199.2	D:\GlycoData\CWQ-O\18-DeMucin\MSFragger-293\interact.pep.xml	KVEDMMK	KVEDMM[147]K	7	2	1409.5403	895.4133	895.4116	448.7139	448.7131	895.4143	448.7144	-0.0025	0.00000000005275	22.0370	18.2080	1.0000	2	0	0.0000	0.0000	6M(15.9949)		true	sp|P13639|EF2_HUMAN	P13639	EF2_HUMAN	EEF2	Elongation factor 2
CWQ-O-293-1.05201.05201.2	D:\GlycoData\CWQ-O\18-DeMucin\MSFragger-293\interact.pep.xml	VPDHHPC	VPDHHPC	7	2	1410.0975	860.3621	860.3604	431.1883	431.1875	860.3599	431.1872	0.0006	0.00653882600000	20.2380	11.4020	0.9840	2	0	0.0000	0.0000	7C(57.0215)		true	sp|P78371|TCPB_HUMAN	P78371	TCPB_HUMAN	CCT2	T-complex protein 1 subunit beta
CWQ-O-293-1.05207.05207.3	D:\GlycoData\CWQ-O\18-DeMucin\MSFragger-293\interact.pep.xml	KDAENHEAQLK		11	3	1411.9497	1281.6312	1281.6316	428.2177	428.2178	1281.6312	428.2177	0.0004	0.00000000032072	39.2830	14.2360	1.0000	2	0	0.0000	0.0000			true	sp|Q9Y266|NUDC_HUMAN	Q9Y266	NUDC_HUMAN	NUDC	Nuclear migration protein nudC
CWQ-O-293-1.05208.05208.2	D:\GlycoData\CWQ-O\18-DeMucin\MSFragger-293\interact.pep.xml	STVPGHAGR		9	2	1412.2383	880.4542	880.4524	441.2344	441.2335	880.4515	441.2330	0.0010	0.09690098000000	16.7550	13.6420	0.8561	2	0	0.0000	0.0000			true	sp|P00491|PNPH_HUMAN	P00491	PNPH_HUMAN	PNP	Purine nucleoside phosphorylase
CWQ-O-293-1.05209.05209.2	D:\GlycoData\CWQ-O\18-DeMucin\MSFragger-293\interact.pep.xml	EIQGHQPR		8	2	1412.5161	963.4916	963.4905	482.7531	482.7525	963.4886	482.7516	0.0020	0.00003224106000	22.0470	11.5190	0.9995	2	0	0.0000	0.0000			true	sp|Q01082|SPTB2_HUMAN	Q01082	SPTB2_HUMAN	SPTBN1	Spectrin beta chain, non-erythrocytic 1
CWQ-O-293-1.05220.05220.2	D:\GlycoData\CWQ-O\18-DeMucin\MSFragger-293\interact.pep.xml	KDAENHEAQLK		11	2	1415.7877	1281.6324	1281.6313	641.8235	641.8229	1281.6312	641.8229	0.0002	0.00000000000305	45.1250	17.0800	1.0000	2	0	0.0000	0.0000			true	sp|Q9Y266|NUDC_HUMAN	Q9Y266	NUDC_HUMAN	NUDC	Nuclear migration protein nudC
CWQ-O-293-1.05222.05222.2	D:\GlycoData\CWQ-O\18-DeMucin\MSFragger-293\interact.pep.xml	KDAENHEAQLK		11	2	1416.5892	1281.6324	1281.6313	641.8235	641.8229	1281.6312	641.8229	0.0002	0.00022503500000	25.0910	0.0000	0.9994	2	0	0.0000	0.0000			true	sp|Q9Y266|NUDC_HUMAN	Q9Y266	NUDC_HUMAN	NUDC	Nuclear migration protein nudC
CWQ-O-293-1.05226.05226.2	D:\GlycoData\CWQ-O\18-DeMucin\MSFragger-293\interact.pep.xml	HCECAEEGTR	HCECAEEGTR	10	2	1417.5736	1247.4677	1247.4669	624.7411	624.7407	1247.4660	624.7403	0.0010	0.00004696238000	24.8130	0.0000	0.9994	2	0	0.0000	0.0000	2C(57.0215), 4C(57.0215)		true	sp|Q86VP6|CAND1_HUMAN	Q86VP6	CAND1_HUMAN	CAND1	Cullin-associated NEDD8-dissociated protein 1
CWQ-O-293-1.05231.05231.2	D:\GlycoData\CWQ-O\18-DeMucin\MSFragger-293\interact.pep.xml	KPALVAK		7	2	1419.4080	725.4799	725.4794	363.7472	363.7470	725.4799	363.7472	-0.0003	0.00640471700000	24.2740	18.5270	0.9842	2	0	0.0000	0.0000			false	sp|P29692|EF1D_HUMAN	P29692	EF1D_HUMAN	EEF1D	Elongation factor 1-delta	EEF1B2	sp|P24534|EF1B_HUMAN
CWQ-O-293-1.05234.05234.2	D:\GlycoData\CWQ-O\18-DeMucin\MSFragger-293\interact.pep.xml	RVESQLK		7	2	1420.2046	858.4937	858.4913	430.2541	430.2529	858.4923	430.2534	-0.0008	0.20865600000000	20.3760	16.5160	0.7369	2	0	0.0000	0.0000			true	sp|P00505|AATM_HUMAN	P00505	AATM_HUMAN	GOT2	Aspartate aminotransferase, mitochondrial
CWQ-O-293-1.05235.05235.2	D:\GlycoData\CWQ-O\18-DeMucin\MSFragger-293\interact.pep.xml	HAEQQALR		8	2	1420.4919	951.4893	951.4877	476.7519	476.7511	951.4886	476.7516	-0.0008	0.00000001470341	28.0470	12.2580	1.0000	2	0	0.0000	0.0000			true	sp|Q86X55|CARM1_HUMAN	Q86X55	CARM1_HUMAN	CARM1	Histone-arginine methyltransferase CARM1
CWQ-O-293-1.05241.05241.2	D:\GlycoData\CWQ-O\18-DeMucin\MSFragger-293\interact.pep.xml	RQPAPPR		7	2	1422.4053	820.4703	820.4711	411.2424	411.2428	820.4667	411.2406	0.0045	0.00621399400000	21.1440	14.0440	0.9845	2	0	0.0000	0.0000			true	sp|P46778|RL21_HUMAN	P46778	RL21_HUMAN	RPL21	60S ribosomal protein L21
CWQ-O-293-1.05257.05257.2	D:\GlycoData\CWQ-O\18-DeMucin\MSFragger-293\interact.pep.xml	SASASHQADIK		11	2	1427.7805	1113.5393	1113.5422	557.7769	557.7784	1113.5414	557.7780	0.0009	0.00000000004592	37.4500	14.9280	1.0000	2	0	0.0000	0.0000			true	sp|Q14739|LBR_HUMAN	Q14739	LBR_HUMAN	LBR	Lamin-B receptor
CWQ-O-293-1.05263.05263.2	D:\GlycoData\CWQ-O\18-DeMucin\MSFragger-293\interact.pep.xml	ASDVHEVR		8	2	1429.9395	911.4489	911.4467	456.7317	456.7306	911.4460	456.7303	0.0007	0.07761383000000	15.9450	13.8850	0.8805	2	0	0.0000	0.0000			true	sp|P14618|KPYM_HUMAN	P14618	KPYM_HUMAN	PKM	Pyruvate kinase PKM
CWQ-O-293-1.05267.05267.3	D:\GlycoData\CWQ-O\18-DeMucin\MSFragger-293\interact.pep.xml	VKVEPSHDASK		11	3	1431.1798	1195.6224	1195.6206	399.5481	399.5475	1195.6196	399.5471	0.0010	0.00000001537101	29.9760	14.0670	1.0000	2	1	0.0000	0.0000			true	sp|P21333|FLNA_HUMAN	P21333	FLNA_HUMAN	FLNA	Filamin-A
CWQ-O-293-1.05268.05268.2	D:\GlycoData\CWQ-O\18-DeMucin\MSFragger-293\interact.pep.xml	IAGEASR		7	2	1431.4574	702.3660	702.3678	352.1903	352.1912	702.3660	352.1903	0.0018	0.11621390000000	18.9250	15.6990	0.8338	2	0	0.0000	0.0000			false	sp|O60814|H2B1K_HUMAN	O60814	H2B1K_HUMAN	HIST1H2BK	Histone H2B type 1-K	H2BFS, HIST1H2BB, HIST1H2BC, HIST1H2BD, HIST1H2BH, HIST1H2BJ, HIST1H2BM, HIST1H2BN, HIST1H2BO, HIST2H2BC, HIST2H2BD, HIST2H2BE, HIST2H2BF	sp|P06899|H2B1J_HUMAN, sp|P23527|H2B1O_HUMAN, sp|P33778|H2B1B_HUMAN, sp|P57053|H2BFS_HUMAN, sp|P58876|H2B1D_HUMAN, sp|P62807|H2B1C_HUMAN, sp|Q16778|H2B2E_HUMAN, sp|Q5QNW6|H2B2F_HUMAN, sp|Q6DN03|H2B2C_HUMAN, sp|Q6DRA6|H2B2D_HUMAN, sp|Q93079|H2B1H_HUMAN, sp|Q99877|H2B1N_HUMAN, sp|Q99879|H2B1M_HUMAN
CWQ-O-293-1.05270.05270.2	D:\GlycoData\CWQ-O\18-DeMucin\MSFragger-293\interact.pep.xml	IAGEASR		7	2	1432.0468	702.3660	702.3678	352.1903	352.1912	702.3660	352.1903	0.0018	0.00874458800000	33.8390	23.0070	0.9810	2	0	0.0000	0.0000			false	sp|O60814|H2B1K_HUMAN	O60814	H2B1K_HUMAN	HIST1H2BK	Histone H2B type 1-K	H2BFS, HIST1H2BB, HIST1H2BC, HIST1H2BD, HIST1H2BH, HIST1H2BJ, HIST1H2BM, HIST1H2BN, HIST1H2BO, HIST2H2BC, HIST2H2BD, HIST2H2BE, HIST2H2BF	sp|P06899|H2B1J_HUMAN, sp|P23527|H2B1O_HUMAN, sp|P33778|H2B1B_HUMAN, sp|P57053|H2BFS_HUMAN, sp|P58876|H2B1D_HUMAN, sp|P62807|H2B1C_HUMAN, sp|Q16778|H2B2E_HUMAN, sp|Q5QNW6|H2B2F_HUMAN, sp|Q6DN03|H2B2C_HUMAN, sp|Q6DRA6|H2B2D_HUMAN, sp|Q93079|H2B1H_HUMAN, sp|Q99877|H2B1N_HUMAN, sp|Q99879|H2B1M_HUMAN
CWQ-O-293-1.05282.05282.2	D:\GlycoData\CWQ-O\18-DeMucin\MSFragger-293\interact.pep.xml	LQGATCNNNK	LQGATCNNNK	10	2	1435.4731	1118.5160	1118.5126	560.2653	560.2636	1118.5138	560.2642	-0.0011	0.00113522700000	21.0990	13.8720	0.9952	2	0	0.0000	0.0000	6C(57.0215)		true	sp|Q14204|DYHC1_HUMAN	Q14204	DYHC1_HUMAN	DYNC1H1	Cytoplasmic dynein 1 heavy chain 1
CWQ-O-293-1.05285.05285.2	D:\GlycoData\CWQ-O\18-DeMucin\MSFragger-293\interact.pep.xml	NLVHSGATK		9	2	1436.6430	925.4938	925.4963	463.7542	463.7554	925.4981	463.7563	-0.0016	0.03680604000000	17.1380	11.2790	0.9408	2	0	0.0000	0.0000			true	sp|Q13867|BLMH_HUMAN	Q13867	BLMH_HUMAN	BLMH	Bleomycin hydrolase
CWQ-O-293-1.05303.05303.2	D:\GlycoData\CWQ-O\18-DeMucin\MSFragger-293\interact.pep.xml	AALEACHK	AALEACHK	8	2	1442.4891	898.4326	898.4320	450.2236	450.2233	898.4331	450.2238	-0.0009	0.00000740680700	24.5020	12.2980	1.0000	2	0	0.0000	0.0000	6C(57.0215)		true	sp|P11766|ADHX_HUMAN	P11766	ADHX_HUMAN	ADH5	Alcohol dehydrogenase class-3
CWQ-O-293-1.05315.05315.2	D:\GlycoData\CWQ-O\18-DeMucin\MSFragger-293\interact.pep.xml	THMQNIK		7	2	1446.5805	870.4449	870.4439	436.2297	436.2292	870.4382	436.2264	0.0058	0.00463112700000	20.7490	17.1670	0.9871	2	0	0.0000	0.0000			true	sp|Q9UHD8|SEPT9_HUMAN	Q9UHD8	SEPT9_HUMAN	SEPT9	Septin-9
CWQ-O-293-1.05323.05323.3	D:\GlycoData\CWQ-O\18-DeMucin\MSFragger-293\interact.pep.xml	SKDQDDQKPGPSER		14	3	1449.3790	1585.7340	1585.7336	529.5853	529.5851	1585.7332	529.5850	0.0006	0.00000000000929	41.8100	15.2760	1.0000	2	2	0.0000	0.0000			true	sp|Q15424|SAFB1_HUMAN	Q15424	SAFB1_HUMAN	SAFB	Scaffold attachment factor B1
CWQ-O-293-1.05324.05324.3	D:\GlycoData\CWQ-O\18-DeMucin\MSFragger-293\interact.pep.xml	KPENSAESNTEETKR		15	3	1449.6566	1718.8159	1718.8093	573.9459	573.9437	1718.8070	573.9429	0.0024	0.00000000000000	47.7220	15.6790	1.0000	2	0	0.0000	0.0000			true	sp|Q96ER3|SAAL1_HUMAN	Q96ER3	SAAL1_HUMAN	SAAL1	Protein SAAL1
CWQ-O-293-1.05328.05328.2	D:\GlycoData\CWQ-O\18-DeMucin\MSFragger-293\interact.pep.xml	HFGAGGNQR		9	2	1450.9612	942.4412	942.4459	472.2279	472.2302	942.4420	472.2283	0.0040	0.07475377000000	18.5140	14.3860	0.8843	2	0	0.0000	0.0000			true	sp|Q96QK1|VPS35_HUMAN	Q96QK1	VPS35_HUMAN	VPS35	Vacuolar protein sorting-associated protein 35
CWQ-O-293-1.05343.05343.4	D:\GlycoData\CWQ-O\18-DeMucin\MSFragger-293\interact.pep.xml	SKDQDDQKPGPSER		14	4	1455.8593	1585.7322	1585.7316	397.4403	397.4402	1585.7332	397.4406	-0.0014	0.00000000180071	40.0160	16.8350	1.0000	2	2	0.0000	0.0000			true	sp|Q15424|SAFB1_HUMAN	Q15424	SAFB1_HUMAN	SAFB	Scaffold attachment factor B1
CWQ-O-293-1.05346.05346.2	D:\GlycoData\CWQ-O\18-DeMucin\MSFragger-293\interact.pep.xml	IAGEASR		7	2	1456.6284	702.3668	702.3679	352.1907	352.1912	702.3660	352.1903	0.0020	0.16133140000000	19.9630	16.0770	0.7862	2	0	0.0000	0.0000			false	sp|O60814|H2B1K_HUMAN	O60814	H2B1K_HUMAN	HIST1H2BK	Histone H2B type 1-K	H2BFS, HIST1H2BB, HIST1H2BC, HIST1H2BD, HIST1H2BH, HIST1H2BJ, HIST1H2BM, HIST1H2BN, HIST1H2BO, HIST2H2BC, HIST2H2BD, HIST2H2BE, HIST2H2BF	sp|P06899|H2B1J_HUMAN, sp|P23527|H2B1O_HUMAN, sp|P33778|H2B1B_HUMAN, sp|P57053|H2BFS_HUMAN, sp|P58876|H2B1D_HUMAN, sp|P62807|H2B1C_HUMAN, sp|Q16778|H2B2E_HUMAN, sp|Q5QNW6|H2B2F_HUMAN, sp|Q6DN03|H2B2C_HUMAN, sp|Q6DRA6|H2B2D_HUMAN, sp|Q93079|H2B1H_HUMAN, sp|Q99877|H2B1N_HUMAN, sp|Q99879|H2B1M_HUMAN
CWQ-O-293-1.05349.05349.2	D:\GlycoData\CWQ-O\18-DeMucin\MSFragger-293\interact.pep.xml	KQVAPEKPVK		10	2	1457.4616	1122.6737	1122.6740	562.3441	562.3443	1122.6760	562.3453	-0.0019	0.00037997100000	23.9990	12.4670	0.9884	2	1	0.0000	0.0000			true	sp|P53999|TCP4_HUMAN	P53999	TCP4_HUMAN	SUB1	Activated RNA polymerase II transcriptional coactivator p15
CWQ-O-293-1.05351.05351.2	D:\GlycoData\CWQ-O\18-DeMucin\MSFragger-293\interact.pep.xml	KQVAPEKPVK		10	2	1458.2665	1122.6737	1122.6740	562.3441	562.3443	1122.6760	562.3453	-0.0019	0.02128139000000	16.1880	8.9230	0.7618	2	1	0.0000	0.0000			true	sp|P53999|TCP4_HUMAN	P53999	TCP4_HUMAN	SUB1	Activated RNA polymerase II transcriptional coactivator p15
CWQ-O-293-1.05362.05362.2	D:\GlycoData\CWQ-O\18-DeMucin\MSFragger-293\interact.pep.xml	KPALVAK		7	2	1461.9649	725.4801	725.4800	363.7473	363.7473	725.4799	363.7472	0.0002	0.01994113000000	22.3010	15.3280	0.9663	2	0	0.0000	0.0000			false	sp|P29692|EF1D_HUMAN	P29692	EF1D_HUMAN	EEF1D	Elongation factor 1-delta	EEF1B2	sp|P24534|EF1B_HUMAN
CWQ-O-293-1.05377.05377.2	D:\GlycoData\CWQ-O\18-DeMucin\MSFragger-293\interact.pep.xml	KTASVLSK		8	2	1466.9168	832.5067	832.5041	417.2606	417.2593	832.5018	417.2582	0.0024	0.13277180000000	18.1540	15.9900	0.8159	2	0	0.0000	0.0000			true	sp|O76021|RL1D1_HUMAN	O76021	RL1D1_HUMAN	RSL1D1	Ribosomal L1 domain-containing protein 1
CWQ-O-293-1.05380.05380.2	D:\GlycoData\CWQ-O\18-DeMucin\MSFragger-293\interact.pep.xml	LTDDVKK		7	2	1467.9445	817.4542	817.4564	409.7344	409.7355	817.4545	409.7345	0.0019	0.13335110000000	18.5160	15.1730	0.8153	2	0	0.0000	0.0000			true	sp|Q13435|SF3B2_HUMAN	Q13435	SF3B2_HUMAN	SF3B2	Splicing factor 3B subunit 2
CWQ-O-293-1.05381.05381.2	D:\GlycoData\CWQ-O\18-DeMucin\MSFragger-293\interact.pep.xml	SKDQDDQKPGPSER		14	2	1468.2222	1585.7397	1585.7330	793.8771	793.8738	1585.7332	793.8739	0.0000	0.06664231000000	15.2050	0.0000	0.5029	2	2	0.0000	0.0000			true	sp|Q15424|SAFB1_HUMAN	Q15424	SAFB1_HUMAN	SAFB	Scaffold attachment factor B1
CWQ-O-293-1.05401.05401.3	D:\GlycoData\CWQ-O\18-DeMucin\MSFragger-293\interact.pep.xml	SKDQDDQKPGPSER		14	3	1475.2670	1585.7339	1585.7334	529.5852	529.5851	1585.7332	529.5850	0.0003	0.00000000093256	36.2530	14.4820	1.0000	2	2	0.0000	0.0000			true	sp|Q15424|SAFB1_HUMAN	Q15424	SAFB1_HUMAN	SAFB	Scaffold attachment factor B1
CWQ-O-293-1.05403.05403.3	D:\GlycoData\CWQ-O\18-DeMucin\MSFragger-293\interact.pep.xml	ENYSHHTQDDR		11	3	1475.8347	1400.5706	1400.5698	467.8641	467.8639	1400.5704	467.8641	-0.0005	0.00000054262130	28.0800	11.3040	0.9999	2	0	0.0000	0.0000			true	sp|Q92804|RBP56_HUMAN	Q92804	RBP56_HUMAN	TAF15	TATA-binding protein-associated factor 2N
CWQ-O-293-1.05432.05432.2	D:\GlycoData\CWQ-O\18-DeMucin\MSFragger-293\interact.pep.xml	PGAHVTVK		8	2	1485.7183	807.4606	807.4623	404.7376	404.7384	807.4603	404.7374	0.0021	0.00004084013000	27.5500	14.4940	0.9994	2	0	0.0000	0.0000			true	sp|P22626|ROA2_HUMAN	P22626	ROA2_HUMAN	HNRNPA2B1	Heterogeneous nuclear ribonucleoproteins A2/B1
CWQ-O-293-1.05434.05434.2	D:\GlycoData\CWQ-O\18-DeMucin\MSFragger-293\interact.pep.xml	IAGEASR		7	2	1486.2736	702.3658	702.3679	352.1902	352.1912	702.3660	352.1903	0.0020	0.07323546000000	18.5150	13.8400	0.8864	2	0	0.0000	0.0000			false	sp|O60814|H2B1K_HUMAN	O60814	H2B1K_HUMAN	HIST1H2BK	Histone H2B type 1-K	H2BFS, HIST1H2BB, HIST1H2BC, HIST1H2BD, HIST1H2BH, HIST1H2BJ, HIST1H2BM, HIST1H2BN, HIST1H2BO, HIST2H2BC, HIST2H2BD, HIST2H2BE, HIST2H2BF	sp|P06899|H2B1J_HUMAN, sp|P23527|H2B1O_HUMAN, sp|P33778|H2B1B_HUMAN, sp|P57053|H2BFS_HUMAN, sp|P58876|H2B1D_HUMAN, sp|P62807|H2B1C_HUMAN, sp|Q16778|H2B2E_HUMAN, sp|Q5QNW6|H2B2F_HUMAN, sp|Q6DN03|H2B2C_HUMAN, sp|Q6DRA6|H2B2D_HUMAN, sp|Q93079|H2B1H_HUMAN, sp|Q99877|H2B1N_HUMAN, sp|Q99879|H2B1M_HUMAN
CWQ-O-293-1.05440.05440.2	D:\GlycoData\CWQ-O\18-DeMucin\MSFragger-293\interact.pep.xml	VEHAVAEGAK		10	2	1488.1511	1009.5208	1009.5196	505.7677	505.7671	1009.5192	505.7669	0.0004	0.00000003480016	34.7090	16.0890	1.0000	2	0	0.0000	0.0000			true	sp|Q16512|PKN1_HUMAN	Q16512	PKN1_HUMAN	PKN1	Serine/threonine-protein kinase N1
CWQ-O-293-1.05442.05442.2	D:\GlycoData\CWQ-O\18-DeMucin\MSFragger-293\interact.pep.xml	SLVEQHK		7	2	1488.8987	839.4504	839.4501	420.7325	420.7323	839.4501	420.7323	0.0001	0.02503943000000	18.3160	15.1420	0.9590	2	0	0.0000	0.0000			true	sp|Q14980|NUMA1_HUMAN	Q14980	NUMA1_HUMAN	NUMA1	Nuclear mitotic apparatus protein 1
CWQ-O-293-1.05454.05454.2	D:\GlycoData\CWQ-O\18-DeMucin\MSFragger-293\interact.pep.xml	FHTVSGSK		8	2	1492.7883	861.4338	861.4342	431.7242	431.7244	861.4344	431.7245	-0.0001	0.06442280000000	21.0890	17.4700	0.8987	2	0	0.0000	0.0000			true	sp|Q99729|ROAA_HUMAN	Q99729	ROAA_HUMAN	HNRNPAB	Heterogeneous nuclear ribonucleoprotein A/B
CWQ-O-293-1.05458.05458.2	D:\GlycoData\CWQ-O\18-DeMucin\MSFragger-293\interact.pep.xml	STAVTTSSAK		10	2	1494.0930	951.4880	951.4878	476.7513	476.7512	951.4873	476.7509	0.0006	0.00007419555000	28.9540	16.1880	0.9994	2	0	0.0000	0.0000			true	sp|Q9UKM9|RALY_HUMAN	Q9UKM9	RALY_HUMAN	RALY	RNA-binding protein Raly
CWQ-O-293-1.05467.05467.2	D:\GlycoData\CWQ-O\18-DeMucin\MSFragger-293\interact.pep.xml	SGGGGYSQNR		10	2	1496.9930	981.4238	981.4256	491.7192	491.7201	981.4264	491.7205	-0.0006	0.00000083061550	29.0770	15.2320	0.9996	2	0	0.0000	0.0000			true	sp|Q9BUJ2|HNRL1_HUMAN	Q9BUJ2	HNRL1_HUMAN	HNRNPUL1	Heterogeneous nuclear ribonucleoprotein U-like protein 1
CWQ-O-293-1.05468.05468.2	D:\GlycoData\CWQ-O\18-DeMucin\MSFragger-293\interact.pep.xml	SGGGGYSQNR		10	2	1497.6048	981.4238	981.4256	491.7192	491.7201	981.4264	491.7205	-0.0006	0.00015284450000	27.7630	11.1100	0.9995	2	0	0.0000	0.0000			true	sp|Q9BUJ2|HNRL1_HUMAN	Q9BUJ2	HNRL1_HUMAN	HNRNPUL1	Heterogeneous nuclear ribonucleoprotein U-like protein 1
CWQ-O-293-1.05483.05483.2	D:\GlycoData\CWQ-O\18-DeMucin\MSFragger-293\interact.pep.xml	KAAEVLNK		8	2	1502.3490	871.5132	871.5143	436.7639	436.7644	871.5127	436.7636	0.0017	0.00257029400000	28.2440	18.7500	0.9917	2	0	0.0000	0.0000			true	sp|P52272|HNRPM_HUMAN	P52272	HNRPM_HUMAN	HNRNPM	Heterogeneous nuclear ribonucleoprotein M
CWQ-O-293-1.05486.05486.2	D:\GlycoData\CWQ-O\18-DeMucin\MSFragger-293\interact.pep.xml	MCPATQK	MCPATQK	7	2	1503.3743	834.3735	834.3748	418.1940	418.1947	834.3728	418.1937	0.0021	0.02557695000000	17.5790	12.1940	0.9582	2	0	0.0000	0.0000	2C(57.0215)		true	sp|Q9H307|PININ_HUMAN	Q9H307	PININ_HUMAN	PNN	Pinin
CWQ-O-293-1.05488.05488.2	D:\GlycoData\CWQ-O\18-DeMucin\MSFragger-293\interact.pep.xml	TGKPIAVK		8	2	1503.9314	812.5142	812.5118	407.2644	407.2632	812.5120	407.2633	0.0000	0.00235662700000	23.4400	17.3850	0.9374	2	1	0.0000	0.0000			true	sp|O75534|CSDE1_HUMAN	O75534	CSDE1_HUMAN	CSDE1	Cold shock domain-containing protein E1
CWQ-O-293-1.05491.05491.2	D:\GlycoData\CWQ-O\18-DeMucin\MSFragger-293\interact.pep.xml	TQHIGNQEENK		11	2	1504.7644	1296.6094	1296.6056	649.3120	649.3101	1296.6057	649.3101	0.0000	0.00000000960338	37.4670	17.8510	1.0000	2	0	0.0000	0.0000			true	sp|P08575|PTPRC_HUMAN	P08575	PTPRC_HUMAN	PTPRC	Receptor-type tyrosine-protein phosphatase C
CWQ-O-293-1.05493.05493.2	D:\GlycoData\CWQ-O\18-DeMucin\MSFragger-293\interact.pep.xml	TQHIGNQEENK		11	2	1505.8131	1296.6094	1296.6056	649.3120	649.3101	1296.6057	649.3101	0.0000	0.00787952600000	16.9140	10.2460	0.9821	2	0	0.0000	0.0000			true	sp|P08575|PTPRC_HUMAN	P08575	PTPRC_HUMAN	PTPRC	Receptor-type tyrosine-protein phosphatase C
CWQ-O-293-1.05549.05549.2	D:\GlycoData\CWQ-O\18-DeMucin\MSFragger-293\interact.pep.xml	KPTAIPK		7	2	1524.8031	956.5539	956.5529	479.2842	479.2837	753.4748	377.7447	203.0781	0.00522360400000	24.3060	22.4470	0.9386	2	0	0.0000	0.0000		HexNAc(203.079373)	true	sp|P14209|CD99_HUMAN	P14209	CD99_HUMAN	CD99	CD99 antigen
CWQ-O-293-1.05550.05550.2	D:\GlycoData\CWQ-O\18-DeMucin\MSFragger-293\interact.pep.xml	KPTAIPK		7	2	1525.0808	753.4747	753.4743	377.7446	377.7444	753.4748	377.7447	-0.0004	0.01805094000000	22.4740	20.7610	0.9689	2	0	0.0000	0.0000			true	sp|P14209|CD99_HUMAN	P14209	CD99_HUMAN	CD99	CD99 antigen
CWQ-O-293-1.05551.05551.2	D:\GlycoData\CWQ-O\18-DeMucin\MSFragger-293\interact.pep.xml	KPTAIPK	KPT[304]AIPK	7	2	1525.3870	956.5539	956.5529	479.2842	479.2837	956.5543	479.2844	203.0781	0.01683574000000	24.0150	16.2060	0.8764	2	0	0.0000	0.0000	3T(203.0794)		true	sp|P14209|CD99_HUMAN	P14209	CD99_HUMAN	CD99	CD99 antigen
CWQ-O-293-1.05552.05552.2	D:\GlycoData\CWQ-O\18-DeMucin\MSFragger-293\interact.pep.xml	SAAETVTK		8	2	1525.6645	805.4174	805.4169	403.7160	403.7157	805.4181	403.7164	-0.0011	0.00056450410000	23.9630	18.1180	0.9975	2	0	0.0000	0.0000			true	sp|P61604|CH10_HUMAN	P61604	CH10_HUMAN	HSPE1	10 kDa heat shock protein, mitochondrial
CWQ-O-293-1.05554.05554.2	D:\GlycoData\CWQ-O\18-DeMucin\MSFragger-293\interact.pep.xml	VISSANR		7	2	1526.2215	745.4067	745.4061	373.7106	373.7103	745.4083	373.7114	-0.0020	0.18639360000000	16.6320	13.1230	0.7604	2	0	0.0000	0.0000			true	sp|P62917|RL8_HUMAN	P62917	RL8_HUMAN	RPL8	60S ribosomal protein L8
CWQ-O-293-1.05556.05556.2	D:\GlycoData\CWQ-O\18-DeMucin\MSFragger-293\interact.pep.xml	VISSANR		7	2	1527.2705	745.4067	745.4061	373.7106	373.7103	745.4083	373.7114	-0.0020	0.00727892300000	28.9730	19.8170	0.9829	2	0	0.0000	0.0000			true	sp|P62917|RL8_HUMAN	P62917	RL8_HUMAN	RPL8	60S ribosomal protein L8
CWQ-O-293-1.05567.05567.3	D:\GlycoData\CWQ-O\18-DeMucin\MSFragger-293\interact.pep.xml	HDSPEDVKR		9	3	1530.8121	1081.5140	1081.5127	361.5119	361.5115	1081.5151	361.5123	-0.0023	0.00014508910000	25.5180	14.7810	0.9993	2	0	0.0000	0.0000			true	sp|P31948|STIP1_HUMAN	P31948	STIP1_HUMAN	STIP1	Stress-induced-phosphoprotein 1
CWQ-O-293-1.05570.05570.2	D:\GlycoData\CWQ-O\18-DeMucin\MSFragger-293\interact.pep.xml	HEANNPQLK		9	2	1531.6546	1049.5250	1049.5262	525.7698	525.7704	1049.5253	525.7699	0.0010	0.00000000000118	37.6210	14.2930	1.0000	2	0	0.0000	0.0000			true	sp|P31948|STIP1_HUMAN	P31948	STIP1_HUMAN	STIP1	Stress-induced-phosphoprotein 1
CWQ-O-293-1.05572.05572.2	D:\GlycoData\CWQ-O\18-DeMucin\MSFragger-293\interact.pep.xml	VQPEAQAK		8	2	1532.4038	869.4590	869.4557	435.7368	435.7351	869.4606	435.7376	-0.0048	0.10164500000000	17.3280	13.7620	0.8505	2	0	0.0000	0.0000			true	sp|Q06323|PSME1_HUMAN	Q06323	PSME1_HUMAN	PSME1	Proteasome activator complex subunit 1
CWQ-O-293-1.05580.05580.3	D:\GlycoData\CWQ-O\18-DeMucin\MSFragger-293\interact.pep.xml	EESGKPGAHVTVKK		14	3	1534.8078	1465.7871	1465.7883	489.6030	489.6034	1465.7888	489.6035	-0.0003	0.00000001704122	37.1570	16.3390	1.0000	2	1	0.0000	0.0000			true	sp|P22626|ROA2_HUMAN	P22626	ROA2_HUMAN	HNRNPA2B1	Heterogeneous nuclear ribonucleoproteins A2/B1
CWQ-O-293-1.05582.05582.3	D:\GlycoData\CWQ-O\18-DeMucin\MSFragger-293\interact.pep.xml	EESGKPGAHVTVKK		14	3	1535.6272	1465.7871	1465.7883	489.6030	489.6034	1465.7888	489.6035	-0.0003	0.00000000000001	81.7830	25.8720	1.0000	2	1	0.0000	0.0000			true	sp|P22626|ROA2_HUMAN	P22626	ROA2_HUMAN	HNRNPA2B1	Heterogeneous nuclear ribonucleoproteins A2/B1
CWQ-O-293-1.05594.05594.3	D:\GlycoData\CWQ-O\18-DeMucin\MSFragger-293\interact.pep.xml	KHNMCGETEEEK	KHNMCGETEEEK	12	3	1539.4794	1490.6200	1490.6158	497.8806	497.8792	1490.6129	497.8782	0.0030	0.00305695100000	17.9720	11.0030	0.9923	2	0	0.0000	0.0000	5C(57.0215)		true	sp|P21266|GSTM3_HUMAN	P21266	GSTM3_HUMAN	GSTM3	Glutathione S-transferase Mu 3
CWQ-O-293-1.05600.05600.2	D:\GlycoData\CWQ-O\18-DeMucin\MSFragger-293\interact.pep.xml	AAKPEQIQK		9	2	1541.6437	1011.5715	1011.5710	506.7930	506.7928	1011.5712	506.7929	0.0000	0.00134869400000	23.2490	18.9180	0.9565	2	1	0.0000	0.0000			true	sp|Q99986|VRK1_HUMAN	Q99986	VRK1_HUMAN	VRK1	Serine/threonine-protein kinase VRK1
CWQ-O-293-1.05602.05602.3	D:\GlycoData\CWQ-O\18-DeMucin\MSFragger-293\interact.pep.xml	VGQADDSTKPTNK		13	3	1542.1826	1359.6621	1359.6599	454.2280	454.2272	1359.6630	454.2283	-0.0029	0.00000067137300	31.0450	15.1470	0.9996	2	1	0.0000	0.0000			true	sp|P35658|NU214_HUMAN	P35658	NU214_HUMAN	NUP214	Nuclear pore complex protein Nup214
CWQ-O-293-1.05603.05603.3	D:\GlycoData\CWQ-O\18-DeMucin\MSFragger-293\interact.pep.xml	HFSEHPSTSK		10	3	1542.4701	1155.5327	1155.5323	386.1848	386.1847	1155.5308	386.1842	0.0017	0.00000001023498	29.9800	12.4390	1.0000	2	0	0.0000	0.0000			true	sp|O43719|HTSF1_HUMAN	O43719	HTSF1_HUMAN	HTATSF1	HIV Tat-specific factor 1
CWQ-O-293-1.05604.05604.3	D:\GlycoData\CWQ-O\18-DeMucin\MSFragger-293\interact.pep.xml	VGQADDSTKPTNK		13	3	1542.9411	1359.6621	1359.6599	454.2280	454.2272	1359.6630	454.2283	-0.0029	0.00000000000039	55.5030	16.6260	1.0000	2	1	0.0000	0.0000			true	sp|P35658|NU214_HUMAN	P35658	NU214_HUMAN	NUP214	Nuclear pore complex protein Nup214
CWQ-O-293-1.05607.05607.3	D:\GlycoData\CWQ-O\18-DeMucin\MSFragger-293\interact.pep.xml	EHTGKPTTSSSEACR	EHTGKPTTSSSEACR	15	3	1543.7759	1646.7356	1646.7345	549.9191	549.9188	1646.7318	549.9179	0.0028	0.00007238935000	27.0880	18.2830	0.9987	2	1	0.0000	0.0000	14C(57.0215)		true	sp|O75592|MYCB2_HUMAN	O75592	MYCB2_HUMAN	MYCBP2	E3 ubiquitin-protein ligase MYCBP2
CWQ-O-293-1.05609.05609.3	D:\GlycoData\CWQ-O\18-DeMucin\MSFragger-293\interact.pep.xml	EHTGKPTTSSSEACR	EHTGKPTTSSSEACR	15	3	1544.7178	1646.7356	1646.7345	549.9191	549.9188	1646.7318	549.9179	0.0028	0.00000000001078	43.5350	12.0800	1.0000	2	1	0.0000	0.0000	14C(57.0215)		true	sp|O75592|MYCB2_HUMAN	O75592	MYCB2_HUMAN	MYCBP2	E3 ubiquitin-protein ligase MYCBP2
CWQ-O-293-1.05611.05611.2	D:\GlycoData\CWQ-O\18-DeMucin\MSFragger-293\interact.pep.xml	HITGSYK		7	2	1545.2731	804.4097	804.4075	403.2121	403.2110	804.4130	403.2138	-0.0053	0.00647481700000	22.0920	15.1070	0.9841	2	0	0.0000	0.0000			true	sp|Q15046|SYK_HUMAN	Q15046	SYK_HUMAN	KARS	Lysine--tRNA ligase
CWQ-O-293-1.05630.05630.2	D:\GlycoData\CWQ-O\18-DeMucin\MSFragger-293\interact.pep.xml	KPTAIPK		7	2	1551.4130	956.5555	956.5529	479.2850	479.2837	753.4748	377.7447	203.0781	0.00068970330000	24.1930	22.3380	0.9856	2	0	0.0000	0.0000		HexNAc(203.079373)	true	sp|P14209|CD99_HUMAN	P14209	CD99_HUMAN	CD99	CD99 antigen
CWQ-O-293-1.05631.05631.2	D:\GlycoData\CWQ-O\18-DeMucin\MSFragger-293\interact.pep.xml	KPTAIPK		7	2	1551.6906	753.4749	753.4743	377.7447	377.7444	753.4748	377.7447	-0.0004	0.01732806000000	24.5450	22.8220	0.9698	2	0	0.0000	0.0000			true	sp|P14209|CD99_HUMAN	P14209	CD99_HUMAN	CD99	CD99 antigen
CWQ-O-293-1.05632.05632.2	D:\GlycoData\CWQ-O\18-DeMucin\MSFragger-293\interact.pep.xml	KPTAIPK	KPT[304]AIPK	7	2	1551.9921	956.5555	956.5529	479.2850	479.2837	956.5543	479.2844	203.0781	0.01476631000000	22.0040	14.5050	0.8867	2	0	0.0000	0.0000	3T(203.0794)		true	sp|P14209|CD99_HUMAN	P14209	CD99_HUMAN	CD99	CD99 antigen
CWQ-O-293-1.05634.05634.2	D:\GlycoData\CWQ-O\18-DeMucin\MSFragger-293\interact.pep.xml	AISEQTGK		8	2	1552.5474	832.4292	832.4285	417.2219	417.2215	832.4290	417.2218	-0.0003	0.01620493000000	20.1220	15.2360	0.9201	2	0	0.0000	0.0000			false	sp|P53396|ACLY_HUMAN	P53396	ACLY_HUMAN	ACLY	ATP-citrate synthase		rev_sp|Q9UN79|SOX13_HUMAN
CWQ-O-293-1.05636.05636.2	D:\GlycoData\CWQ-O\18-DeMucin\MSFragger-293\interact.pep.xml	AISEQTGK		8	2	1553.3496	832.4292	832.4285	417.2219	417.2215	832.4290	417.2218	-0.0003	0.00537047900000	34.2580	21.1180	0.9594	2	0	0.0000	0.0000			false	sp|P53396|ACLY_HUMAN	P53396	ACLY_HUMAN	ACLY	ATP-citrate synthase		rev_sp|Q9UN79|SOX13_HUMAN
CWQ-O-293-1.05641.05641.2	D:\GlycoData\CWQ-O\18-DeMucin\MSFragger-293\interact.pep.xml	SAQSPSTSK		9	2	1554.9362	892.4424	892.4404	447.2285	447.2275	891.4298	446.7222	1.0108	0.03284619000000	16.6580	12.6880	0.4537	2	0	0.0000	0.0000			true	sp|Q14669|TRIPC_HUMAN	Q14669	TRIPC_HUMAN	TRIP12	E3 ubiquitin-protein ligase TRIP12
CWQ-O-293-1.05646.05646.3	D:\GlycoData\CWQ-O\18-DeMucin\MSFragger-293\interact.pep.xml	THTGEKPYECK	THTGEKPYECK	11	3	1556.4377	1348.6052	1348.6060	450.5423	450.5426	1348.6080	450.5433	-0.0019	0.00000555237900	22.2880	12.4910	0.9993	2	1	0.0000	0.0000	10C(57.0215)		false	sp|Q08ER8|ZN543_HUMAN	Q08ER8	ZN543_HUMAN	ZNF543	Zinc finger protein 543	ZFP28, ZNF121, ZNF124, ZNF136, ZNF14, ZNF20, ZNF248, ZNF25, ZNF266, ZNF382, ZNF426, ZNF433, ZNF439, ZNF44, ZNF440, ZNF441, ZNF442, ZNF443, ZNF490, ZNF491, ZNF546, ZNF555, ZNF559, ZNF563, ZNF564, ZNF57, ZNF571, ZNF573, ZNF594, ZNF625, ZNF627, ZNF669, ZNF670, ZNF699, ZNF700, ZNF709, ZNF717, ZNF763, ZNF77, ZNF778, ZNF791, ZNF799, ZNF823, ZNF844, ZNF846, ZNF852, ZNF878, ZNF891	sp|A8MT65|ZN891_HUMAN, sp|C9JN71|ZN878_HUMAN, sp|P15621|ZNF44_HUMAN, sp|P16415|ZN823_HUMAN, sp|P17017|ZNF14_HUMAN, sp|P17024|ZNF20_HUMAN, sp|P17030|ZNF25_HUMAN, sp|P52737|ZN136_HUMAN, sp|P58317|ZN121_HUMAN, sp|Q08AG5|ZN844_HUMAN, sp|Q0D2J5|ZN763_HUMAN, sp|Q14584|ZN266_HUMAN, sp|Q147U1|ZN846_HUMAN, sp|Q15935|ZNF77_HUMAN, sp|Q15973|ZN124_HUMAN, sp|Q32M78|ZN699_HUMAN, sp|Q3KP31|ZN791_HUMAN, sp|Q68EA…
CWQ-O-293-1.05650.05650.2	D:\GlycoData\CWQ-O\18-DeMucin\MSFragger-293\interact.pep.xml	AQSELAAHQK		10	2	1557.5587	1081.5526	1081.5520	541.7836	541.7833	1081.5515	541.7830	0.0006	0.00000007392691	32.5750	14.5460	1.0000	2	0	0.0000	0.0000			true	sp|P25786|PSA1_HUMAN	P25786	PSA1_HUMAN	PSMA1	Proteasome subunit alpha type-1
CWQ-O-293-1.05652.05652.2	D:\GlycoData\CWQ-O\18-DeMucin\MSFragger-293\interact.pep.xml	AQSELAAHQK		10	2	1558.5564	1081.5526	1081.5520	541.7836	541.7833	1081.5515	541.7830	0.0006	0.00000001437787	43.3450	11.0380	1.0000	2	0	0.0000	0.0000			true	sp|P25786|PSA1_HUMAN	P25786	PSA1_HUMAN	PSMA1	Proteasome subunit alpha type-1
CWQ-O-293-1.05653.05653.2	D:\GlycoData\CWQ-O\18-DeMucin\MSFragger-293\interact.pep.xml	KLQAQMK		7	2	1558.8342	845.4813	845.4804	423.7479	423.7475	845.4793	423.7469	0.0012	0.00112322500000	26.3290	15.6760	0.9953	2	0	0.0000	0.0000			false	sp|P35579|MYH9_HUMAN	P35579	MYH9_HUMAN	MYH9	Myosin-9	MYH10, MYH11	sp|P35580|MYH10_HUMAN, sp|P35749|MYH11_HUMAN
CWQ-O-293-1.05655.05655.2	D:\GlycoData\CWQ-O\18-DeMucin\MSFragger-293\interact.pep.xml	SQQSEVTR		8	2	1559.3898	933.4520	933.4508	467.7333	467.7327	933.4515	467.7330	-0.0006	0.00190314200000	24.0310	13.6760	0.9933	2	0	0.0000	0.0000			true	sp|Q9H299|SH3L3_HUMAN	Q9H299	SH3L3_HUMAN	SH3BGRL3	SH3 domain-binding glutamic acid-rich-like protein 3
CWQ-O-293-1.05657.05657.3	D:\GlycoData\CWQ-O\18-DeMucin\MSFragger-293\interact.pep.xml	AQSELAAHQK		10	3	1559.8840	1081.5530	1081.5525	361.5249	361.5248	1081.5515	361.5244	0.0010	0.00000012337730	30.9370	16.5940	1.0000	2	0	0.0000	0.0000			true	sp|P25786|PSA1_HUMAN	P25786	PSA1_HUMAN	PSMA1	Proteasome subunit alpha type-1
CWQ-O-293-1.05662.05662.2	D:\GlycoData\CWQ-O\18-DeMucin\MSFragger-293\interact.pep.xml	VMQEQGTHPK		10	2	1561.6689	1153.5552	1153.5547	577.7849	577.7846	1153.5549	577.7847	-0.0001	0.00000000124933	34.9220	15.1410	1.0000	2	0	0.0000	0.0000			true	sp|P35579|MYH9_HUMAN	P35579	MYH9_HUMAN	MYH9	Myosin-9
CWQ-O-293-1.05667.05667.3	D:\GlycoData\CWQ-O\18-DeMucin\MSFragger-293\interact.pep.xml	VMQEQGTHPK		10	3	1563.0458	1153.5547	1153.5547	385.5255	385.5255	1153.5549	385.5256	-0.0001	0.00009324440000	25.5270	14.1240	0.9996	2	0	0.0000	0.0000			true	sp|P35579|MYH9_HUMAN	P35579	MYH9_HUMAN	MYH9	Myosin-9
CWQ-O-293-1.05673.05673.2	D:\GlycoData\CWQ-O\18-DeMucin\MSFragger-293\interact.pep.xml	TDLADKR		7	2	1565.1528	817.4306	817.4312	409.7226	409.7229	817.4294	409.7220	0.0019	0.03038730000000	18.7390	14.8470	0.9509	2	0	0.0000	0.0000			false	sp|P20340|RAB6A_HUMAN	P20340	RAB6A_HUMAN	RAB6A	Ras-related protein Rab-6A	RAB6B, RAB6C, RAB6D	sp|Q53S08|RAB6D_HUMAN, sp|Q9H0N0|RAB6C_HUMAN, sp|Q9NRW1|RAB6B_HUMAN
CWQ-O-293-1.05675.05675.2	D:\GlycoData\CWQ-O\18-DeMucin\MSFragger-293\interact.pep.xml	RATVVESSEK		10	2	1565.9557	1104.5769	1104.5792	553.2957	553.2969	1104.5774	553.2960	0.0019	0.00000042005540	35.6240	19.2710	0.9997	2	0	0.0000	0.0000			true	sp|P61981|1433G_HUMAN	P61981	1433G_HUMAN	YWHAG	14-3-3 protein gamma
CWQ-O-293-1.05677.05677.2	D:\GlycoData\CWQ-O\18-DeMucin\MSFragger-293\interact.pep.xml	DKNEATVSTGK		11	2	1566.4533	1148.5763	1148.5704	575.2954	575.2925	1148.5673	575.2909	0.0032	0.00001427651000	30.5570	14.5250	0.9987	2	1	0.0000	0.0000			true	sp|Q9Y450|HBS1L_HUMAN	Q9Y450	HBS1L_HUMAN	HBS1L	HBS1-like protein
CWQ-O-293-1.05679.05679.2	D:\GlycoData\CWQ-O\18-DeMucin\MSFragger-293\interact.pep.xml	DKNEATVSTGK		11	2	1567.2655	1148.5763	1148.5704	575.2954	575.2925	1148.5673	575.2909	0.0032	0.00008854092000	27.2120	15.1070	0.9949	2	1	0.0000	0.0000			true	sp|Q9Y450|HBS1L_HUMAN	Q9Y450	HBS1L_HUMAN	HBS1L	HBS1-like protein
CWQ-O-293-1.05682.05682.2	D:\GlycoData\CWQ-O\18-DeMucin\MSFragger-293\interact.pep.xml	IHGAYSSEK		9	2	1568.3458	990.4815	990.4778	496.2480	496.2462	990.4770	496.2458	0.0008	0.00290017900000	20.7280	13.9750	0.9909	2	0	0.0000	0.0000			true	sp|P36915|GNL1_HUMAN	P36915	GNL1_HUMAN	GNL1	Guanine nucleotide-binding protein-like 1
CWQ-O-293-1.05684.05684.2	D:\GlycoData\CWQ-O\18-DeMucin\MSFragger-293\interact.pep.xml	RSDSVSASER		10	2	1569.1474	1092.5217	1092.5237	547.2681	547.2691	1092.5159	547.2652	0.0079	0.00002266590000	26.3010	14.5700	0.9997	2	0	0.0000	0.0000			true	sp|O43719|HTSF1_HUMAN	O43719	HTSF1_HUMAN	HTATSF1	HIV Tat-specific factor 1
CWQ-O-293-1.05692.05692.2	D:\GlycoData\CWQ-O\18-DeMucin\MSFragger-293\interact.pep.xml	LHTVQPK		7	2	1571.7730	821.4802	821.4756	411.7474	411.7451	821.4759	411.7452	-0.0001	0.11002600000000	17.1960	13.9210	0.8408	2	0	0.0000	0.0000			true	sp|P55036|PSMD4_HUMAN	P55036	PSMD4_HUMAN	PSMD4	26S proteasome non-ATPase regulatory subunit 4	PIPSL	sp|A2A3N6|PIPSL_HUMAN
CWQ-O-293-1.05699.05699.2	D:\GlycoData\CWQ-O\18-DeMucin\MSFragger-293\interact.pep.xml	IVEMSTSK	IVEM[147]STSK	8	2	1573.9208	909.4480	909.4475	455.7313	455.7310	909.4477	455.7311	-0.0001	0.00061946830000	20.5110	11.4590	0.9972	2	0	0.0000	0.0000	4M(15.9949)		true	sp|P63241|IF5A1_HUMAN	P63241	IF5A1_HUMAN	EIF5A	Eukaryotic translation initiation factor 5A-1	EIF5A2	sp|Q9GZV4|IF5A2_HUMAN
CWQ-O-293-1.05709.05709.2	D:\GlycoData\CWQ-O\18-DeMucin\MSFragger-293\interact.pep.xml	KPTAIPK		7	2	1577.0129	956.5546	956.5529	479.2846	479.2837	753.4748	377.7447	203.0781	0.00010509370000	23.8980	22.0520	0.9974	2	0	0.0000	0.0000		HexNAc(203.079373)	true	sp|P14209|CD99_HUMAN	P14209	CD99_HUMAN	CD99	CD99 antigen
CWQ-O-293-1.05711.05711.2	D:\GlycoData\CWQ-O\18-DeMucin\MSFragger-293\interact.pep.xml	KPTAIPK	KPT[304]AIPK	7	2	1577.8168	956.5546	956.5529	479.2846	479.2837	956.5543	479.2844	203.0781	0.00867682300000	22.0640	14.2970	0.9177	2	0	0.0000	0.0000	3T(203.0794)		true	sp|P14209|CD99_HUMAN	P14209	CD99_HUMAN	CD99	CD99 antigen
CWQ-O-293-1.05714.05714.2	D:\GlycoData\CWQ-O\18-DeMucin\MSFragger-293\interact.pep.xml	KPTAIPK		7	2	1578.6496	753.4747	753.4742	377.7446	377.7444	753.4748	377.7447	-0.0005	0.29292080000000	22.6330	19.0700	0.6377	2	0	0.0000	0.0000			true	sp|P14209|CD99_HUMAN	P14209	CD99_HUMAN	CD99	CD99 antigen
CWQ-O-293-1.05716.05716.2	D:\GlycoData\CWQ-O\18-DeMucin\MSFragger-293\interact.pep.xml	EAEGSSAEYKK		11	2	1579.4503	1197.5529	1197.5542	599.7837	599.7844	1197.5513	599.7829	0.0030	0.00008470699000	25.1560	13.8150	0.9994	2	0	0.0000	0.0000			true	sp|P49321|NASP_HUMAN	P49321	NASP_HUMAN	NASP	Nuclear autoantigenic sperm protein
CWQ-O-293-1.05717.05717.2	D:\GlycoData\CWQ-O\18-DeMucin\MSFragger-293\interact.pep.xml	EAEGSSAEYKK		11	2	1580.0640	1197.5529	1197.5542	599.7837	599.7844	1197.5513	599.7829	0.0030	0.03974203000000	15.1030	0.0000	0.9362	2	0	0.0000	0.0000			true	sp|P49321|NASP_HUMAN	P49321	NASP_HUMAN	NASP	Nuclear autoantigenic sperm protein
CWQ-O-293-1.05720.05720.3	D:\GlycoData\CWQ-O\18-DeMucin\MSFragger-293\interact.pep.xml	KAEIEHHEMAK		11	3	1580.7734	1321.6455	1321.6461	441.5558	441.5560	1321.6448	441.5555	0.0014	0.00081800800000	25.7930	17.8760	0.9981	2	0	0.0000	0.0000			true	sp|Q86U86|PB1_HUMAN	Q86U86	PB1_HUMAN	PBRM1	Protein polybromo-1
CWQ-O-293-1.05722.05722.3	D:\GlycoData\CWQ-O\18-DeMucin\MSFragger-293\interact.pep.xml	KAEIEHHEMAK		11	3	1581.5221	1321.6455	1321.6461	441.5558	441.5560	1321.6448	441.5555	0.0014	0.00000186211000	34.9740	16.6940	0.9999	2	0	0.0000	0.0000			true	sp|Q86U86|PB1_HUMAN	Q86U86	PB1_HUMAN	PBRM1	Protein polybromo-1
CWQ-O-293-1.05724.05724.3	D:\GlycoData\CWQ-O\18-DeMucin\MSFragger-293\interact.pep.xml	IKDHLQSGR		9	3	1582.2712	1052.5748	1052.5751	351.8655	351.8656	1052.5726	351.8648	0.0025	0.01796008000000	20.1080	14.2150	0.7965	2	1	0.0000	0.0000			true	sp|Q9BQ39|DDX50_HUMAN	Q9BQ39	DDX50_HUMAN	DDX50	ATP-dependent RNA helicase DDX50
CWQ-O-293-1.05729.05729.3	D:\GlycoData\CWQ-O\18-DeMucin\MSFragger-293\interact.pep.xml	AQSELAAHQK		10	3	1583.7096	1081.5522	1081.5525	361.5247	361.5248	1081.5515	361.5244	0.0010	0.03724576000000	18.1620	13.9310	0.8760	2	0	0.0000	0.0000			true	sp|P25786|PSA1_HUMAN	P25786	PSA1_HUMAN	PSMA1	Proteasome subunit alpha type-1
CWQ-O-293-1.05737.05737.2	D:\GlycoData\CWQ-O\18-DeMucin\MSFragger-293\interact.pep.xml	VMQEQGTHPK		10	2	1586.5257	1153.5571	1153.5548	577.7858	577.7847	1153.5549	577.7847	0.0000	0.00083578450000	20.9480	13.0630	0.9962	2	0	0.0000	0.0000			true	sp|P35579|MYH9_HUMAN	P35579	MYH9_HUMAN	MYH9	Myosin-9
CWQ-O-293-1.05738.05738.2	D:\GlycoData\CWQ-O\18-DeMucin\MSFragger-293\interact.pep.xml	AQSELAAHQK		10	2	1586.8031	1081.5527	1081.5520	541.7836	541.7833	1081.5515	541.7830	0.0006	0.15960840000000	15.0930	12.3860	0.7880	2	0	0.0000	0.0000			true	sp|P25786|PSA1_HUMAN	P25786	PSA1_HUMAN	PSMA1	Proteasome subunit alpha type-1
CWQ-O-293-1.05739.05739.2	D:\GlycoData\CWQ-O\18-DeMucin\MSFragger-293\interact.pep.xml	VASVAENK		8	2	1587.0807	816.4330	816.4338	409.2238	409.2242	816.4341	409.2243	-0.0001	0.08034676000000	19.5420	17.3300	0.8769	2	0	0.0000	0.0000			true	sp|Q8N1F7|NUP93_HUMAN	Q8N1F7	NUP93_HUMAN	NUP93	Nuclear pore complex protein Nup93
CWQ-O-293-1.05740.05740.2	D:\GlycoData\CWQ-O\18-DeMucin\MSFragger-293\interact.pep.xml	AQAYQTGK		8	2	1587.3582	865.4304	865.4291	433.7225	433.7218	865.4294	433.7220	-0.0001	0.02994923000000	17.5740	12.8210	0.9516	2	0	0.0000	0.0000			true	sp|P14625|ENPL_HUMAN	P14625	ENPL_HUMAN	HSP90B1	Endoplasmin	HSP90B2P	sp|Q58FF3|ENPLL_HUMAN
CWQ-O-293-1.05741.05741.2	D:\GlycoData\CWQ-O\18-DeMucin\MSFragger-293\interact.pep.xml	AQAYQTGK		8	2	1587.9739	865.4304	865.4291	433.7225	433.7218	865.4294	433.7220	-0.0001	0.00010006500000	30.5970	14.6160	0.9994	2	0	0.0000	0.0000			true	sp|P14625|ENPL_HUMAN	P14625	ENPL_HUMAN	HSP90B1	Endoplasmin	HSP90B2P	sp|Q58FF3|ENPLL_HUMAN
CWQ-O-293-1.05745.05745.2	D:\GlycoData\CWQ-O\18-DeMucin\MSFragger-293\interact.pep.xml	GQNQDYR		7	2	1588.9561	879.3810	879.3810	440.6978	440.6978	879.3835	440.6990	-0.0023	0.00080300890000	22.1460	13.5170	0.9964	2	0	0.0000	0.0000			true	sp|P19338|NUCL_HUMAN	P19338	NUCL_HUMAN	NCL	Nucleolin
CWQ-O-293-1.05747.05747.2	D:\GlycoData\CWQ-O\18-DeMucin\MSFragger-293\interact.pep.xml	GQNQDYR		7	2	1589.7599	879.3810	879.3810	440.6978	440.6978	879.3835	440.6990	-0.0023	0.00001935404000	27.0580	13.5180	0.9997	2	0	0.0000	0.0000			true	sp|P19338|NUCL_HUMAN	P19338	NUCL_HUMAN	NCL	Nucleolin
CWQ-O-293-1.05749.05749.2	D:\GlycoData\CWQ-O\18-DeMucin\MSFragger-293\interact.pep.xml	KVQSGNINAAK		11	2	1590.5640	1128.6248	1128.6252	565.3197	565.3199	1128.6250	565.3198	0.0003	0.00000000260154	41.9930	14.4300	1.0000	2	0	0.0000	0.0000			true	sp|P49368|TCPG_HUMAN	P49368	TCPG_HUMAN	CCT3	T-complex protein 1 subunit gamma
CWQ-O-293-1.05754.05754.3	D:\GlycoData\CWQ-O\18-DeMucin\MSFragger-293\interact.pep.xml	VQDAVQQHQQK		11	3	1592.1558	1307.6592	1307.6595	436.8937	436.8938	1307.6581	436.8933	0.0015	0.00003213010000	26.9120	14.1250	0.9997	2	0	0.0000	0.0000			true	sp|Q9NVI7|ATD3A_HUMAN	Q9NVI7	ATD3A_HUMAN	ATAD3A	ATPase family AAA domain-containing protein 3A
CWQ-O-293-1.05759.05759.2	D:\GlycoData\CWQ-O\18-DeMucin\MSFragger-293\interact.pep.xml	VAGAATPK		8	2	1593.9313	713.4083	713.4069	357.7114	357.7107	713.4072	357.7109	-0.0001	0.02768438000000	21.2740	14.3090	0.9550	2	0	0.0000	0.0000			true	sp|P16402|H13_HUMAN	P16402	H13_HUMAN	HIST1H1D	Histone H1.3
CWQ-O-293-1.05760.05760.2	D:\GlycoData\CWQ-O\18-DeMucin\MSFragger-293\interact.pep.xml	NNTVTPGGKPNK		12	2	1594.2088	1225.6436	1225.6415	613.8291	613.8280	1225.6414	613.8280	0.0002	0.00000243591100	31.3940	14.4120	0.9993	2	1	0.0000	0.0000			true	sp|P18077|RL35A_HUMAN	P18077	RL35A_HUMAN	RPL35A	60S ribosomal protein L35a
CWQ-O-293-1.05761.05761.2	D:\GlycoData\CWQ-O\18-DeMucin\MSFragger-293\interact.pep.xml	VQDAVQQHQQK		11	2	1594.4864	1307.6597	1307.6590	654.8371	654.8368	1307.6581	654.8363	0.0010	0.00000000134064	45.0620	16.3610	1.0000	2	0	0.0000	0.0000			true	sp|Q9NVI7|ATD3A_HUMAN	Q9NVI7	ATD3A_HUMAN	ATAD3A	ATPase family AAA domain-containing protein 3A
CWQ-O-293-1.05763.05763.3	D:\GlycoData\CWQ-O\18-DeMucin\MSFragger-293\interact.pep.xml	NNTVTPGGKPNK		12	3	1594.9879	1225.6423	1225.6422	409.5547	409.5547	1225.6414	409.5544	0.0009	0.00000083208790	28.5420	14.5900	0.9995	2	1	0.0000	0.0000			true	sp|P18077|RL35A_HUMAN	P18077	RL35A_HUMAN	RPL35A	60S ribosomal protein L35a
CWQ-O-293-1.05774.05774.3	D:\GlycoData\CWQ-O\18-DeMucin\MSFragger-293\interact.pep.xml	KEMQPTHPIR	KEM[147]QPTHPIR	10	3	1598.6391	1251.6476	1251.6458	418.2231	418.2225	1251.6393	418.2204	0.0065	0.00000264289700	28.7660	16.2540	0.9999	2	0	0.0000	0.0000	3M(15.9949)		false	sp|P63104|1433Z_HUMAN	P63104	1433Z_HUMAN	YWHAZ	14-3-3 protein zeta/delta	YWHAB, YWHAQ	sp|P27348|1433T_HUMAN, sp|P31946|1433B_HUMAN
CWQ-O-293-1.05776.05776.3	D:\GlycoData\CWQ-O\18-DeMucin\MSFragger-293\interact.pep.xml	KEMQPTHPIR	KEM[147]QPTHPIR	10	3	1599.3880	1251.6476	1251.6458	418.2231	418.2225	1251.6393	418.2204	0.0065	0.00157472200000	27.9310	17.4470	0.9967	2	0	0.0000	0.0000	3M(15.9949)		false	sp|P63104|1433Z_HUMAN	P63104	1433Z_HUMAN	YWHAZ	14-3-3 protein zeta/delta	YWHAB, YWHAQ	sp|P27348|1433T_HUMAN, sp|P31946|1433B_HUMAN
CWQ-O-293-1.05782.05782.2	D:\GlycoData\CWQ-O\18-DeMucin\MSFragger-293\interact.pep.xml	VPASAAGR		8	2	1601.6891	727.3977	727.3978	364.7061	364.7062	727.3976	364.7061	0.0003	0.07873667000000	19.0140	14.6080	0.8790	2	0	0.0000	0.0000			true	sp|Q9NZI8|IF2B1_HUMAN	Q9NZI8	IF2B1_HUMAN	IGF2BP1	Insulin-like growth factor 2 mRNA-binding protein 1
CWQ-O-293-1.05790.05790.2	D:\GlycoData\CWQ-O\18-DeMucin\MSFragger-293\interact.pep.xml	MTQQQENPK		9	2	1604.4588	1102.5146	1102.5077	552.2646	552.2611	1102.5077	552.2611	0.0001	0.00000000524405	25.1130	18.2370	1.0000	2	0	0.0000	0.0000			true	sp|Q13045|FLII_HUMAN	Q13045	FLII_HUMAN	FLII	Protein flightless-1 homolog
CWQ-O-293-1.05796.05796.3	D:\GlycoData\CWQ-O\18-DeMucin\MSFragger-293\interact.pep.xml	IHVLHHGTGK		10	3	1606.3345	1097.6060	1097.6085	366.8759	366.8768	1097.6094	366.8771	-0.0007	0.00004473776000	29.1000	15.5180	0.9998	2	0	0.0000	0.0000			true	sp|Q53GS9|SNUT2_HUMAN	Q53GS9	SNUT2_HUMAN	USP39	U4/U6.U5 tri-snRNP-associated protein 2
CWQ-O-293-1.05824.05824.2	D:\GlycoData\CWQ-O\18-DeMucin\MSFragger-293\interact.pep.xml	KVQSGNINAAK		11	2	1616.0981	1128.6255	1128.6252	565.3200	565.3199	1128.6250	565.3198	0.0003	0.00000015848080	32.5110	14.7720	1.0000	2	0	0.0000	0.0000			true	sp|P49368|TCPG_HUMAN	P49368	TCPG_HUMAN	CCT3	T-complex protein 1 subunit gamma
CWQ-O-293-1.05825.05825.2	D:\GlycoData\CWQ-O\18-DeMucin\MSFragger-293\interact.pep.xml	HIVTGTTR		8	2	1616.3758	883.4878	883.4875	442.7512	442.7510	883.4876	442.7511	0.0000	0.00084424570000	21.9210	12.5490	0.9962	2	0	0.0000	0.0000			true	sp|Q9HCE1|MOV10_HUMAN	Q9HCE1	MOV10_HUMAN	MOV10	Putative helicase MOV-10
CWQ-O-293-1.05826.05826.2	D:\GlycoData\CWQ-O\18-DeMucin\MSFragger-293\interact.pep.xml	KVQSGNINAAK		11	2	1616.8993	1128.6255	1128.6252	565.3200	565.3199	1128.6250	565.3198	0.0003	0.08452789000000	15.7920	11.0920	0.8714	2	0	0.0000	0.0000			true	sp|P49368|TCPG_HUMAN	P49368	TCPG_HUMAN	CCT3	T-complex protein 1 subunit gamma
CWQ-O-293-1.05827.05827.2	D:\GlycoData\CWQ-O\18-DeMucin\MSFragger-293\interact.pep.xml	SVHELEK		7	2	1617.1770	840.4373	840.4365	421.2259	421.2255	840.4341	421.2243	0.0025	0.00695064200000	24.0530	15.9390	0.9834	2	0	0.0000	0.0000			true	sp|P35579|MYH9_HUMAN	P35579	MYH9_HUMAN	MYH9	Myosin-9
CWQ-O-293-1.05833.05833.2	D:\GlycoData\CWQ-O\18-DeMucin\MSFragger-293\interact.pep.xml	VAGAATPK		8	2	1618.8190	713.4072	713.4069	357.7109	357.7107	713.4072	357.7109	-0.0001	0.01009304000000	22.3550	14.0960	0.9792	2	0	0.0000	0.0000			true	sp|P16402|H13_HUMAN	P16402	H13_HUMAN	HIST1H1D	Histone H1.3
CWQ-O-293-1.05835.05835.2	D:\GlycoData\CWQ-O\18-DeMucin\MSFragger-293\interact.pep.xml	NNTVTPGGKPNK		12	2	1619.5666	1225.6421	1225.6415	613.8283	613.8280	1225.6414	613.8280	0.0002	0.00000653871200	31.3340	14.2780	0.9999	2	1	0.0000	0.0000			true	sp|P18077|RL35A_HUMAN	P18077	RL35A_HUMAN	RPL35A	60S ribosomal protein L35a
CWQ-O-293-1.05836.05836.2	D:\GlycoData\CWQ-O\18-DeMucin\MSFragger-293\interact.pep.xml	SCAGISGK	SCAGISGK	8	2	1619.8462	778.3642	778.3589	390.1894	390.1867	778.3643	390.1894	-0.0053	0.00001909250000	22.6240	13.0840	0.9997	2	0	0.0000	0.0000	2C(57.0215)		true	sp|P24390|ERD21_HUMAN	P24390	ERD21_HUMAN	KDELR1	ER lumen protein-retaining receptor 1	KDELR2	sp|P33947|ERD22_HUMAN
CWQ-O-293-1.05837.05837.2	D:\GlycoData\CWQ-O\18-DeMucin\MSFragger-293\interact.pep.xml	SCAGISGK	SCAGISGK	8	2	1620.4629	778.3642	778.3589	390.1894	390.1867	778.3643	390.1894	-0.0053	0.00000366575900	37.6280	18.2840	1.0000	2	0	0.0000	0.0000	2C(57.0215)		true	sp|P24390|ERD21_HUMAN	P24390	ERD21_HUMAN	KDELR1	ER lumen protein-retaining receptor 1	KDELR2	sp|P33947|ERD22_HUMAN
CWQ-O-293-1.05840.05840.3	D:\GlycoData\CWQ-O\18-DeMucin\MSFragger-293\interact.pep.xml	NNTVTPGGKPNK		12	3	1621.1761	1225.6417	1225.6421	409.5545	409.5546	1225.6414	409.5544	0.0008	0.00000636576000	26.4330	14.4940	0.9992	2	1	0.0000	0.0000			true	sp|P18077|RL35A_HUMAN	P18077	RL35A_HUMAN	RPL35A	60S ribosomal protein L35a
CWQ-O-293-1.05845.05845.3	D:\GlycoData\CWQ-O\18-DeMucin\MSFragger-293\interact.pep.xml	HGCHTVIASR	HGCHTVIASR	10	3	1622.9520	1136.5507	1136.5486	379.8575	379.8568	1136.5509	379.8576	-0.0022	0.00109951900000	22.0770	14.5750	0.9977	2	0	0.0000	0.0000	3C(57.0215)		true	sp|Q9NUI1|DECR2_HUMAN	Q9NUI1	DECR2_HUMAN	DECR2	Peroxisomal 2,4-dienoyl-CoA reductase
CWQ-O-293-1.05850.05850.3	D:\GlycoData\CWQ-O\18-DeMucin\MSFragger-293\interact.pep.xml	NMPSNEKPK		9	3	1624.3147	1246.5872	1246.5847	416.5363	416.5355	1043.5068	348.8429	203.0780	0.00149677400000	21.2830	15.4970	0.9324	2	1	0.0000	0.0000		HexNAc(203.079373)	true	sp|P49257|LMAN1_HUMAN	P49257	LMAN1_HUMAN	LMAN1	Protein ERGIC-53
CWQ-O-293-1.05852.05852.3	D:\GlycoData\CWQ-O\18-DeMucin\MSFragger-293\interact.pep.xml	NMPSNEKPK	NMPS[290]NEKPK	9	3	1625.0636	1246.5872	1246.5847	416.5363	416.5355	1246.5862	416.5360	203.0780	0.00043693570000	24.8010	14.5790	0.9667	2	1	0.0000	0.0000	4S(203.0794)		true	sp|P49257|LMAN1_HUMAN	P49257	LMAN1_HUMAN	LMAN1	Protein ERGIC-53
CWQ-O-293-1.05854.05854.2	D:\GlycoData\CWQ-O\18-DeMucin\MSFragger-293\interact.pep.xml	HGVYNPNK		8	2	1625.8138	927.4564	927.4566	464.7355	464.7356	927.4562	464.7354	0.0004	0.00000308942000	32.5620	15.1650	1.0000	2	0	0.0000	0.0000			true	sp|P40926|MDHM_HUMAN	P40926	MDHM_HUMAN	MDH2	Malate dehydrogenase, mitochondrial
CWQ-O-293-1.05855.05855.2	D:\GlycoData\CWQ-O\18-DeMucin\MSFragger-293\interact.pep.xml	NMPSNEKPK		9	2	1626.0915	1246.5892	1246.5864	624.3019	624.3005	1043.5068	522.7607	203.0797	0.00017899510000	21.2330	12.0350	0.9804	2	1	0.0000	0.0000		HexNAc(203.079373)	true	sp|P49257|LMAN1_HUMAN	P49257	LMAN1_HUMAN	LMAN1	Protein ERGIC-53
CWQ-O-293-1.05857.05857.2	D:\GlycoData\CWQ-O\18-DeMucin\MSFragger-293\interact.pep.xml	NMPSNEKPK	NMPS[290]NEKPK	9	2	1626.8925	1246.5892	1246.5864	624.3019	624.3005	1246.5862	624.3004	203.0797	0.00267762700000	20.7890	13.2400	0.7456	2	1	0.0000	0.0000	4S(203.0794)		true	sp|P49257|LMAN1_HUMAN	P49257	LMAN1_HUMAN	LMAN1	Protein ERGIC-53
CWQ-O-293-1.05859.05859.3	D:\GlycoData\CWQ-O\18-DeMucin\MSFragger-293\interact.pep.xml	EDTEEHHLR		9	3	1627.3089	1164.5161	1164.5156	389.1793	389.1791	1164.5159	389.1792	-0.0001	0.00042361100000	20.4690	11.9610	0.9985	2	0	0.0000	0.0000			false	sp|P09651|ROA1_HUMAN	P09651	ROA1_HUMAN	HNRNPA1	Heterogeneous nuclear ribonucleoprotein A1	HNRNPA1L2, HNRNPA2B1	sp|P22626|ROA2_HUMAN, sp|Q32P51|RA1L2_HUMAN
CWQ-O-293-1.05860.05860.3	D:\GlycoData\CWQ-O\18-DeMucin\MSFragger-293\interact.pep.xml	RQNQQSSSDSGSSSSSEDERPK		22	3	1627.5972	2382.0230	2382.0298	795.0149	795.0172	2382.0278	795.0165	0.0020	0.00000000000000	48.9880	13.8330	1.0000	2	1	0.0000	0.0000			true	sp|Q8IYB3|SRRM1_HUMAN	Q8IYB3	SRRM1_HUMAN	SRRM1	Serine/arginine repetitive matrix protein 1
CWQ-O-293-1.05861.05861.2	D:\GlycoData\CWQ-O\18-DeMucin\MSFragger-293\interact.pep.xml	EDTEEHHLR		9	2	1627.8767	1164.5164	1164.5156	583.2655	583.2651	1164.5159	583.2652	-0.0001	0.00000229055200	32.3010	14.1920	0.9999	2	0	0.0000	0.0000			false	sp|P09651|ROA1_HUMAN	P09651	ROA1_HUMAN	HNRNPA1	Heterogeneous nuclear ribonucleoprotein A1	HNRNPA1L2, HNRNPA2B1	sp|P22626|ROA2_HUMAN, sp|Q32P51|RA1L2_HUMAN
CWQ-O-293-1.05862.05862.3	D:\GlycoData\CWQ-O\18-DeMucin\MSFragger-293\interact.pep.xml	RQNQQSSSDSGSSSSSEDERPK		22	3	1628.3481	2382.0230	2382.0298	795.0149	795.0172	2382.0278	795.0165	0.0020	0.00000000012085	26.7510	8.4160	1.0000	2	1	0.0000	0.0000			true	sp|Q8IYB3|SRRM1_HUMAN	Q8IYB3	SRRM1_HUMAN	SRRM1	Serine/arginine repetitive matrix protein 1
CWQ-O-293-1.05865.05865.2	D:\GlycoData\CWQ-O\18-DeMucin\MSFragger-293\interact.pep.xml	KPTAIPK	KPT[304]AIPK	7	2	1629.4278	956.5542	956.5556	479.2844	479.2851	956.5543	479.2844	203.0808	0.00056009700000	17.7720	12.5240	0.9887	2	0	0.0000	0.0000	3T(203.0794)		true	sp|P14209|CD99_HUMAN	P14209	CD99_HUMAN	CD99	CD99 antigen
CWQ-O-293-1.05889.05889.3	D:\GlycoData\CWQ-O\18-DeMucin\MSFragger-293\interact.pep.xml	IHVLHHGTGK		10	3	1637.4149	1097.6102	1097.6085	366.8773	366.8768	1097.6094	366.8771	-0.0007	0.00000583287400	25.0080	12.7630	0.9998	2	0	0.0000	0.0000			true	sp|Q53GS9|SNUT2_HUMAN	Q53GS9	SNUT2_HUMAN	USP39	U4/U6.U5 tri-snRNP-associated protein 2
CWQ-O-293-1.05910.05910.2	D:\GlycoData\CWQ-O\18-DeMucin\MSFragger-293\interact.pep.xml	SVHELEK		7	2	1644.5575	840.4345	840.4365	421.2245	421.2255	840.4341	421.2243	0.0025	0.02139012000000	22.1510	16.5950	0.9643	2	0	0.0000	0.0000			true	sp|P35579|MYH9_HUMAN	P35579	MYH9_HUMAN	MYH9	Myosin-9
CWQ-O-293-1.05911.05911.2	D:\GlycoData\CWQ-O\18-DeMucin\MSFragger-293\interact.pep.xml	SAPSTGGVK		9	2	1644.8352	802.4188	802.4194	402.2167	402.2170	802.4185	402.2165	0.0010	0.04182221000000	17.0310	13.4560	0.9330	2	0	0.0000	0.0000			true	sp|P84243|H33_HUMAN	P84243	H33_HUMAN	H3F3A	Histone H3.3
CWQ-O-293-1.05912.05912.2	D:\GlycoData\CWQ-O\18-DeMucin\MSFragger-293\interact.pep.xml	EALNSCNK	EALNSCNK	8	2	1645.1128	934.4168	934.4169	468.2157	468.2157	934.4179	468.2162	-0.0008	0.00121864600000	21.0070	16.9040	0.9950	2	0	0.0000	0.0000	6C(57.0215)		true	sp|P19338|NUCL_HUMAN	P19338	NUCL_HUMAN	NCL	Nucleolin
CWQ-O-293-1.05919.05919.3	D:\GlycoData\CWQ-O\18-DeMucin\MSFragger-293\interact.pep.xml	AEGGQSAAAHSAHTVK		16	3	1647.0211	1520.7354	1520.7352	507.9191	507.9190	1520.7330	507.9183	0.0023	0.00002635097000	23.2710	14.0370	0.9997	2	0	0.0000	0.0000			true	sp|Q96JH7|VCIP1_HUMAN	Q96JH7	VCIP1_HUMAN	VCPIP1	Deubiquitinating protein VCIP135
CWQ-O-293-1.05921.05921.2	D:\GlycoData\CWQ-O\18-DeMucin\MSFragger-293\interact.pep.xml	PGIGATHSSR		10	2	1647.7702	981.4998	981.4990	491.7572	491.7568	981.4991	491.7569	0.0000	0.00000000098745	37.2120	14.2260	1.0000	2	0	0.0000	0.0000			true	sp|P62841|RS15_HUMAN	P62841	RS15_HUMAN	RPS15	40S ribosomal protein S15
CWQ-O-293-1.05928.05928.2	D:\GlycoData\CWQ-O\18-DeMucin\MSFragger-293\interact.pep.xml	HGVYNPNK		8	2	1650.1294	927.4565	927.4565	464.7355	464.7355	927.4562	464.7354	0.0004	0.00004352132000	30.7290	19.0450	0.9994	2	0	0.0000	0.0000			true	sp|P40926|MDHM_HUMAN	P40926	MDHM_HUMAN	MDH2	Malate dehydrogenase, mitochondrial
CWQ-O-293-1.05933.05933.3	D:\GlycoData\CWQ-O\18-DeMucin\MSFragger-293\interact.pep.xml	EDTEEHHLR		9	3	1651.4732	1164.5162	1164.5156	389.1793	389.1791	1164.5159	389.1792	-0.0001	0.00070451360000	19.2200	10.8960	0.9982	2	0	0.0000	0.0000			false	sp|P09651|ROA1_HUMAN	P09651	ROA1_HUMAN	HNRNPA1	Heterogeneous nuclear ribonucleoprotein A1	HNRNPA1L2, HNRNPA2B1	sp|P22626|ROA2_HUMAN, sp|Q32P51|RA1L2_HUMAN
CWQ-O-293-1.05934.05934.3	D:\GlycoData\CWQ-O\18-DeMucin\MSFragger-293\interact.pep.xml	DVSRPPHAR		9	3	1651.7640	1236.6139	1236.6141	413.2119	413.2120	1033.5416	345.5211	203.0726	0.00075378540000	22.9440	14.3120	0.9593	2	1	0.0000	0.0000		HexNAc(203.079373)	true	sp|Q86Y38|XYLT1_HUMAN	Q86Y38	XYLT1_HUMAN	XYLT1	Xylosyltransferase 1
CWQ-O-293-1.05935.05935.3	D:\GlycoData\CWQ-O\18-DeMucin\MSFragger-293\interact.pep.xml	ETHQQVVSR		9	3	1652.0415	1082.5471	1082.5469	361.8563	361.8562	1082.5468	361.8562	0.0002	0.03408776000000	17.6820	13.4800	0.8873	2	0	0.0000	0.0000			true	sp|O14745|NHRF1_HUMAN	O14745	NHRF1_HUMAN	SLC9A3R1	Na(+)/H(+) exchange regulatory cofactor NHE-RF1
CWQ-O-293-1.05936.05936.3	D:\GlycoData\CWQ-O\18-DeMucin\MSFragger-293\interact.pep.xml	DVSRPPHAR	DVS[290]RPPHAR	9	3	1652.5124	1236.6139	1236.6141	413.2119	413.2120	1236.6211	413.2143	203.0726	0.01720915000000	20.3190	14.8970	0.4318	2	1	0.0000	0.0000	3S(203.0794)		true	sp|Q86Y38|XYLT1_HUMAN	Q86Y38	XYLT1_HUMAN	XYLT1	Xylosyltransferase 1
CWQ-O-293-1.05937.05937.3	D:\GlycoData\CWQ-O\18-DeMucin\MSFragger-293\interact.pep.xml	ETHQQVVSR		9	3	1652.9838	1082.5471	1082.5469	361.8563	361.8562	1082.5468	361.8562	0.0002	0.00000093790580	38.1310	17.8500	0.9999	2	0	0.0000	0.0000			true	sp|O14745|NHRF1_HUMAN	O14745	NHRF1_HUMAN	SLC9A3R1	Na(+)/H(+) exchange regulatory cofactor NHE-RF1
CWQ-O-293-1.05939.05939.2	D:\GlycoData\CWQ-O\18-DeMucin\MSFragger-293\interact.pep.xml	EDTEEHHLR		9	2	1653.5391	1164.5165	1164.5156	583.2655	583.2651	1164.5159	583.2652	-0.0001	0.00000020099920	32.2600	14.2580	0.9999	2	0	0.0000	0.0000			false	sp|P09651|ROA1_HUMAN	P09651	ROA1_HUMAN	HNRNPA1	Heterogeneous nuclear ribonucleoprotein A1	HNRNPA1L2, HNRNPA2B1	sp|P22626|ROA2_HUMAN, sp|Q32P51|RA1L2_HUMAN
CWQ-O-293-1.05940.05940.2	D:\GlycoData\CWQ-O\18-DeMucin\MSFragger-293\interact.pep.xml	SGTHNMYR		8	2	1653.8188	964.4180	964.4162	483.2163	483.2154	964.4185	483.2165	-0.0022	0.00001044309000	23.9520	11.0130	0.9999	2	0	0.0000	0.0000			true	sp|Q02543|RL18A_HUMAN	Q02543	RL18A_HUMAN	RPL18A	60S ribosomal protein L18a
CWQ-O-293-1.05943.05943.2	D:\GlycoData\CWQ-O\18-DeMucin\MSFragger-293\interact.pep.xml	ETHQQVVSR		9	2	1654.6195	1082.5503	1082.5449	542.2824	542.2797	1082.5468	542.2807	-0.0017	0.00000716224600	23.7150	12.2610	1.0000	2	0	0.0000	0.0000			true	sp|O14745|NHRF1_HUMAN	O14745	NHRF1_HUMAN	SLC9A3R1	Na(+)/H(+) exchange regulatory cofactor NHE-RF1
CWQ-O-293-1.05946.05946.2	D:\GlycoData\CWQ-O\18-DeMucin\MSFragger-293\interact.pep.xml	SSQPLASK		8	2	1655.4529	816.4384	816.4353	409.2265	409.2249	816.4341	409.2243	0.0013	0.06831148000000	19.2880	14.7500	0.8932	2	0	0.0000	0.0000			true	sp|P17096|HMGA1_HUMAN	P17096	HMGA1_HUMAN	HMGA1	High mobility group protein HMG-I/HMG-Y
CWQ-O-293-1.05951.05951.3	D:\GlycoData\CWQ-O\18-DeMucin\MSFragger-293\interact.pep.xml	IHTGEKPYK		9	3	1657.2843	1071.5715	1071.5724	358.1978	358.1981	1071.5712	358.1977	0.0013	0.00001063851000	27.3060	27.3060	0.9989	1	1	0.0000	0.0000			false	sp|Q08ER8|ZN543_HUMAN	Q08ER8	ZN543_HUMAN	ZNF543	Zinc finger protein 543	KLF8, ZFP14, ZFP2, ZFP28, ZFP62, ZIM3, ZKSCAN7, ZNF100, ZNF107, ZNF117, ZNF135, ZNF138, ZNF141, ZNF160, ZNF175, ZNF18, ZNF181, ZNF184, ZNF189, ZNF195, ZNF197, ZNF208, ZNF215, ZNF22, ZNF224, ZNF226, ZNF227, ZNF229, ZNF233, ZNF234, ZNF235, ZNF236, ZNF251, ZNF253, ZNF254, ZNF257, ZNF264, ZNF266, ZNF267, ZNF273, ZNF28, ZNF283, ZNF284, ZNF287, ZNF300, ZNF311, ZNF319, ZNF320, ZNF331, ZNF34, ZNF347, ZNF…	sp|A2RRD8|ZN320_HUMAN, sp|A6NHJ4|ZN860_HUMAN, sp|A6NK53|ZN233_HUMAN, sp|A6NK75|ZNF98_HUMAN, sp|A6NN14|ZN729_HUMAN, sp|A6NNF4|ZN726_HUMAN, sp|A6NP11|ZN716_HUMAN, sp|A8MTY0|ZN724_HUMAN, sp|A8MUV8|ZN727_HUMAN, sp|A8MXY4|ZNF99_HUMAN, sp|B4DU55|ZN879_HUMAN, sp|B4DX44|ZN736_HUMAN, sp|B4DXR9|ZN732_HUMAN, sp|O14628|ZN195_HUMAN, sp|O14709|ZN197_HUMAN, sp|O15090|ZN536_HUMAN, sp|O43296|ZN264_HUMAN, sp|O4330…
CWQ-O-293-1.05953.05953.3	D:\GlycoData\CWQ-O\18-DeMucin\MSFragger-293\interact.pep.xml	QLMHSGHPSEK		11	3	1657.8524	1249.5884	1249.5876	417.5367	417.5365	1249.5873	417.5364	0.0004	0.01796424000000	19.0340	14.1120	0.9435	2	0	0.0000	0.0000			true	sp|Q01082|SPTB2_HUMAN	Q01082	SPTB2_HUMAN	SPTBN1	Spectrin beta chain, non-erythrocytic 1
CWQ-O-293-1.05956.05956.2	D:\GlycoData\CWQ-O\18-DeMucin\MSFragger-293\interact.pep.xml	KEPEKPIDR		9	2	1658.6853	1110.6012	1110.6055	556.3079	556.3100	1110.6031	556.3088	0.0024	0.02387135000000	20.7530	15.9350	0.7426	2	1	0.0000	0.0000			true	sp|O00422|SAP18_HUMAN	O00422	SAP18_HUMAN	SAP18	Histone deacetylase complex subunit SAP18
CWQ-O-293-1.05964.05964.3	D:\GlycoData\CWQ-O\18-DeMucin\MSFragger-293\interact.pep.xml	GTCSRPDTECK	GTCSRPDTECK	11	3	1660.8762	1309.5394	1309.5375	437.5204	437.5198	1309.5391	437.5203	-0.0014	0.00002046681000	24.2120	12.2810	0.9987	2	1	0.0000	0.0000	10C(57.0215), 3C(57.0215)		true	sp|Q9NR56|MBNL1_HUMAN	Q9NR56	MBNL1_HUMAN	MBNL1	Muscleblind-like protein 1
CWQ-O-293-1.05966.05966.3	D:\GlycoData\CWQ-O\18-DeMucin\MSFragger-293\interact.pep.xml	HGATHVFASK		10	3	1661.6240	1053.5369	1053.5367	352.1862	352.1862	1053.5355	352.1858	0.0013	0.00030496750000	24.1110	14.6460	0.9987	2	0	0.0000	0.0000			true	sp|O60264|SMCA5_HUMAN	O60264	SMCA5_HUMAN	SMARCA5	SWI/SNF-related matrix-associated actin-dependent regulator of chromatin subfamily A member 5	SMARCA1	sp|P28370|SMCA1_HUMAN
CWQ-O-293-1.05967.05967.3	D:\GlycoData\CWQ-O\18-DeMucin\MSFragger-293\interact.pep.xml	SGSEAQTTKDVPNK		14	3	1661.9036	1866.8735	1866.8704	623.2984	623.2974	1460.7106	487.9108	406.1599	0.00000000000000	55.9970	16.6840	1.0000	2	1	0.0000	0.0000		HexNAc(2)(406.158745)	true	sp|O43493|TGON2_HUMAN	O43493	TGON2_HUMAN	TGOLN2	Trans-Golgi network integral membrane protein 2
CWQ-O-293-1.05968.05968.3	D:\GlycoData\CWQ-O\18-DeMucin\MSFragger-293\interact.pep.xml	HGATHVFASK		10	3	1662.3767	1053.5369	1053.5367	352.1862	352.1862	1053.5355	352.1858	0.0013	0.00000000000221	57.8190	17.1240	1.0000	2	0	0.0000	0.0000			true	sp|O60264|SMCA5_HUMAN	O60264	SMCA5_HUMAN	SMARCA5	SWI/SNF-related matrix-associated actin-dependent regulator of chromatin subfamily A member 5	SMARCA1	sp|P28370|SMCA1_HUMAN
CWQ-O-293-1.05969.05969.3	D:\GlycoData\CWQ-O\18-DeMucin\MSFragger-293\interact.pep.xml	SGSEAQTTKDVPNK	SGSEAQTT[507]KDVPNK	14	3	1662.8471	1866.8735	1866.8704	623.2984	623.2974	1866.8693	623.2970	406.1599	0.00000000000000	55.5500	19.0470	1.0000	2	1	0.0000	0.0000	8T(406.1587)		true	sp|O43493|TGON2_HUMAN	O43493	TGON2_HUMAN	TGOLN2	Trans-Golgi network integral membrane protein 2
CWQ-O-293-1.05978.05978.3	D:\GlycoData\CWQ-O\18-DeMucin\MSFragger-293\interact.pep.xml	PVHHGVNQLK		10	3	1665.5656	1127.6246	1127.6211	376.8821	376.8810	1127.6199	376.8806	0.0013	0.00000000982912	39.8000	19.8410	1.0000	2	0	0.0000	0.0000			true	sp|P61313|RL15_HUMAN	P61313	RL15_HUMAN	RPL15	60S ribosomal protein L15
CWQ-O-293-1.05987.05987.2	D:\GlycoData\CWQ-O\18-DeMucin\MSFragger-293\interact.pep.xml	SGSEAQTTKDVPNK		14	2	1668.6564	1866.8750	1866.8716	934.4448	934.4431	1460.7106	731.3626	406.1611	0.00000000003504	36.6530	13.8960	1.0000	2	1	0.0000	0.0000		HexNAc(2)(406.158745)	true	sp|O43493|TGON2_HUMAN	O43493	TGON2_HUMAN	TGOLN2	Trans-Golgi network integral membrane protein 2
CWQ-O-293-1.05990.05990.2	D:\GlycoData\CWQ-O\18-DeMucin\MSFragger-293\interact.pep.xml	GTCSRPDTECK	GTCSRPDTECK	11	2	1669.7371	1309.5414	1309.5372	655.7780	655.7759	1309.5391	655.7768	-0.0017	0.00000000549884	35.4950	14.0960	1.0000	2	1	0.0000	0.0000	10C(57.0215), 3C(57.0215)		true	sp|Q9NR56|MBNL1_HUMAN	Q9NR56	MBNL1_HUMAN	MBNL1	Muscleblind-like protein 1
CWQ-O-293-1.05992.05992.2	D:\GlycoData\CWQ-O\18-DeMucin\MSFragger-293\interact.pep.xml	GTCSRPDTECK	GTCSRPDTECK	11	2	1670.5380	1309.5414	1309.5372	655.7780	655.7759	1309.5391	655.7768	-0.0017	0.00012897330000	24.0580	12.1320	0.9956	2	1	0.0000	0.0000	10C(57.0215), 3C(57.0215)		true	sp|Q9NR56|MBNL1_HUMAN	Q9NR56	MBNL1_HUMAN	MBNL1	Muscleblind-like protein 1
CWQ-O-293-1.05998.05998.2	D:\GlycoData\CWQ-O\18-DeMucin\MSFragger-293\interact.pep.xml	KGDSSAEELK		10	2	1672.5022	1062.5210	1062.5187	532.2678	532.2666	1062.5192	532.2669	-0.0003	0.00000006309411	33.2740	14.3280	1.0000	2	0	0.0000	0.0000			true	sp|P26373|RL13_HUMAN	P26373	RL13_HUMAN	RPL13	60S ribosomal protein L13
CWQ-O-293-1.06015.06015.2	D:\GlycoData\CWQ-O\18-DeMucin\MSFragger-293\interact.pep.xml	SISQQSGAR		9	2	1678.3406	932.4691	932.4727	467.2418	467.2436	932.4675	467.2410	0.0052	0.00033603970000	23.2470	18.8120	0.9989	2	0	0.0000	0.0000			true	sp|Q96AE4|FUBP1_HUMAN	Q96AE4	FUBP1_HUMAN	FUBP1	Far upstream element-binding protein 1
CWQ-O-293-1.06018.06018.2	D:\GlycoData\CWQ-O\18-DeMucin\MSFragger-293\interact.pep.xml	DVAATASK		8	2	1679.0380	964.4729	964.4739	483.2437	483.2442	761.3919	381.7032	203.0821	0.00212881900000	24.9000	18.6570	0.9672	2	0	0.0000	0.0000		HexNAc(203.079373)	true	sp|Q5JRA6|TGO1_HUMAN	Q5JRA6	TGO1_HUMAN	MIA3	Transport and Golgi organization protein 1 homolog
CWQ-O-293-1.06020.06020.2	D:\GlycoData\CWQ-O\18-DeMucin\MSFragger-293\interact.pep.xml	DVAATASK	DVAAT[304]ASK	8	2	1680.0890	964.4729	964.4739	483.2437	483.2442	964.4713	483.2429	203.0821	0.00695386400000	29.2480	21.2600	0.9274	2	0	0.0000	0.0000	5T(203.0794)		true	sp|Q5JRA6|TGO1_HUMAN	Q5JRA6	TGO1_HUMAN	MIA3	Transport and Golgi organization protein 1 homolog
CWQ-O-293-1.06021.06021.2	D:\GlycoData\CWQ-O\18-DeMucin\MSFragger-293\interact.pep.xml	PVHHGVNQLK		10	2	1680.3668	1127.6228	1127.6221	564.8187	564.8183	1127.6199	564.8172	0.0023	0.00009480320000	27.6170	16.4820	0.9994	2	0	0.0000	0.0000			true	sp|P61313|RL15_HUMAN	P61313	RL15_HUMAN	RPL15	60S ribosomal protein L15
CWQ-O-293-1.06023.06023.2	D:\GlycoData\CWQ-O\18-DeMucin\MSFragger-293\interact.pep.xml	PVHHGVNQLK		10	2	1681.1682	1127.6228	1127.6221	564.8187	564.8183	1127.6199	564.8172	0.0023	0.00063724080000	19.6440	8.7720	0.9971	2	0	0.0000	0.0000			true	sp|P61313|RL15_HUMAN	P61313	RL15_HUMAN	RPL15	60S ribosomal protein L15
CWQ-O-293-1.06025.06025.2	D:\GlycoData\CWQ-O\18-DeMucin\MSFragger-293\interact.pep.xml	NTTIPTKK		8	2	1681.7257	901.5228	901.5247	451.7687	451.7696	901.5232	451.7689	0.0015	0.04180971000000	18.9130	15.2470	0.9330	2	0	0.0000	0.0000			true	sp|P38646|GRP75_HUMAN	P38646	GRP75_HUMAN	HSPA9	Stress-70 protein, mitochondrial
CWQ-O-293-1.06028.06028.3	D:\GlycoData\CWQ-O\18-DeMucin\MSFragger-293\interact.pep.xml	TSSGTKPSVKPTSATK		16	3	1682.6522	1575.8500	1575.8469	526.2906	526.2896	1575.8467	526.2895	0.0003	0.00000000049144	44.0600	17.4440	1.0000	2	2	0.0000	0.0000			true	sp|Q14966|ZN638_HUMAN	Q14966	ZN638_HUMAN	ZNF638	Zinc finger protein 638
CWQ-O-293-1.06030.06030.2	D:\GlycoData\CWQ-O\18-DeMucin\MSFragger-293\interact.pep.xml	RQELVTK		7	2	1683.2182	872.5082	872.5093	437.2614	437.2619	872.5079	437.2612	0.0014	0.02965323000000	24.8400	19.0750	0.9520	2	0	0.0000	0.0000			true	sp|P04843|RPN1_HUMAN	P04843	RPN1_HUMAN	RPN1	Dolichyl-diphosphooligosaccharide--protein glycosyltransferase subunit 1
CWQ-O-293-1.06035.06035.2	D:\GlycoData\CWQ-O\18-DeMucin\MSFragger-293\interact.pep.xml	AMQDAEVSK	AM[147]QDAEVSK	9	2	1684.8005	993.4451	993.4424	497.7298	497.7285	993.4437	497.7291	-0.0011	0.00022963550000	24.6710	15.1920	0.9994	2	0	0.0000	0.0000	2M(15.9949)		true	sp|P38646|GRP75_HUMAN	P38646	GRP75_HUMAN	HSPA9	Stress-70 protein, mitochondrial
CWQ-O-293-1.06037.06037.2	D:\GlycoData\CWQ-O\18-DeMucin\MSFragger-293\interact.pep.xml	AMQDAEVSK	AM[147]QDAEVSK	9	2	1685.8506	993.4451	993.4424	497.7298	497.7285	993.4437	497.7291	-0.0011	0.00007843026000	25.0540	15.0990	0.9994	2	0	0.0000	0.0000	2M(15.9949)		true	sp|P38646|GRP75_HUMAN	P38646	GRP75_HUMAN	HSPA9	Stress-70 protein, mitochondrial
CWQ-O-293-1.06039.06039.4	D:\GlycoData\CWQ-O\18-DeMucin\MSFragger-293\interact.pep.xml	TSSGTKPSVKPTSATK		16	4	1686.2512	1575.8470	1575.8467	394.9690	394.9690	1575.8467	394.9690	0.0001	0.00000811188200	27.1450	13.9000	1.0000	2	2	0.0000	0.0000			true	sp|Q14966|ZN638_HUMAN	Q14966	ZN638_HUMAN	ZNF638	Zinc finger protein 638
CWQ-O-293-1.06041.06041.3	D:\GlycoData\CWQ-O\18-DeMucin\MSFragger-293\interact.pep.xml	HSVVAGGGGGEGR		13	3	1686.8178	1138.5487	1138.5493	380.5235	380.5237	1138.5479	380.5232	0.0015	0.00000025772380	33.9000	15.7340	1.0000	2	0	0.0000	0.0000			true	sp|Q6PKG0|LARP1_HUMAN	Q6PKG0	LARP1_HUMAN	LARP1	La-related protein 1
CWQ-O-293-1.06044.06044.2	D:\GlycoData\CWQ-O\18-DeMucin\MSFragger-293\interact.pep.xml	HAVVVGR		7	2	1687.8449	736.4345	736.4341	369.2245	369.2243	736.4344	369.2245	-0.0001	0.00651525100000	23.9050	13.2200	0.9840	2	0	0.0000	0.0000			true	sp|P11586|C1TC_HUMAN	P11586	C1TC_HUMAN	MTHFD1	C-1-tetrahydrofolate synthase, cytoplasmic
CWQ-O-293-1.06045.06045.2	D:\GlycoData\CWQ-O\18-DeMucin\MSFragger-293\interact.pep.xml	KVTAQDVR		8	2	1688.1229	915.5139	915.5136	458.7642	458.7641	915.5137	458.7641	0.0000	0.05094390000000	24.4620	18.8210	0.9187	2	0	0.0000	0.0000			true	sp|P26038|MOES_HUMAN	P26038	MOES_HUMAN	MSN	Moesin
CWQ-O-293-1.06052.06052.3	D:\GlycoData\CWQ-O\18-DeMucin\MSFragger-293\interact.pep.xml	PVHHGVNQLK		10	3	1690.3815	1127.6212	1127.6216	376.8810	376.8811	1127.6199	376.8806	0.0018	0.00000024382160	32.7020	15.2660	1.0000	2	0	0.0000	0.0000			true	sp|P61313|RL15_HUMAN	P61313	RL15_HUMAN	RPL15	60S ribosomal protein L15
CWQ-O-293-1.06054.06054.3	D:\GlycoData\CWQ-O\18-DeMucin\MSFragger-293\interact.pep.xml	KQQTNNQTEVVK		12	3	1690.9369	1415.7400	1415.7374	472.9206	472.9197	1415.7368	472.9195	0.0007	0.00000004579496	29.8810	14.0620	1.0000	2	0	0.0000	0.0000			true	sp|Q5BKZ1|ZN326_HUMAN	Q5BKZ1	ZN326_HUMAN	ZNF326	DBIRD complex subunit ZNF326
CWQ-O-293-1.06056.06056.3	D:\GlycoData\CWQ-O\18-DeMucin\MSFragger-293\interact.pep.xml	EHMQPTHPIR	EHM[147]QPTHPIR	10	3	1691.6846	1260.6033	1260.6023	421.2084	421.2080	1260.6033	421.2084	-0.0008	0.01889070000000	18.8120	14.1660	0.9405	2	0	0.0000	0.0000	3M(15.9949)		true	sp|P61981|1433G_HUMAN	P61981	1433G_HUMAN	YWHAG	14-3-3 protein gamma
CWQ-O-293-1.06057.06057.2	D:\GlycoData\CWQ-O\18-DeMucin\MSFragger-293\interact.pep.xml	HLAGEVAK		8	2	1691.9642	823.4543	823.4554	412.7344	412.7350	823.4551	412.7348	0.0003	0.00329865200000	28.5570	20.2810	0.9899	2	0	0.0000	0.0000			true	sp|Q13200|PSMD2_HUMAN	Q13200	PSMD2_HUMAN	PSMD2	26S proteasome non-ATPase regulatory subunit 2
CWQ-O-293-1.06065.06065.2	D:\GlycoData\CWQ-O\18-DeMucin\MSFragger-293\interact.pep.xml	HSVVAGGGGGEGR		13	2	1694.5259	1138.5488	1138.5503	570.2817	570.2824	1138.5479	570.2812	0.0025	0.00000004583537	30.9880	13.3380	1.0000	2	0	0.0000	0.0000			true	sp|Q6PKG0|LARP1_HUMAN	Q6PKG0	LARP1_HUMAN	LARP1	La-related protein 1
CWQ-O-293-1.06068.06068.3	D:\GlycoData\CWQ-O\18-DeMucin\MSFragger-293\interact.pep.xml	GSPQQIDHAK		10	3	1695.4105	1079.5356	1079.5347	360.8525	360.8522	1079.5359	360.8526	-0.0011	0.15298070000000	16.2700	13.6430	0.5951	2	0	0.0000	0.0000			true	sp|Q92945|FUBP2_HUMAN	Q92945	FUBP2_HUMAN	KHSRP	Far upstream element-binding protein 2
CWQ-O-293-1.06073.06073.2	D:\GlycoData\CWQ-O\18-DeMucin\MSFragger-293\interact.pep.xml	HIAEEADR		8	2	1697.1967	939.4403	939.4409	470.7274	470.7277	939.4410	470.7278	0.0000	0.00000276446100	27.8600	14.4950	0.9999	2	0	0.0000	0.0000			false	sp|P67936|TPM4_HUMAN	P67936	TPM4_HUMAN	TPM4	Tropomyosin alpha-4 chain	TPM3	sp|P06753|TPM3_HUMAN
CWQ-O-293-1.06074.06074.2	D:\GlycoData\CWQ-O\18-DeMucin\MSFragger-293\interact.pep.xml	GSPQQIDHAK		10	2	1697.4743	1079.5370	1079.5371	540.7758	540.7758	1079.5359	540.7752	0.0013	0.00000039713250	29.1080	13.5090	0.9997	2	0	0.0000	0.0000			true	sp|Q92945|FUBP2_HUMAN	Q92945	FUBP2_HUMAN	KHSRP	Far upstream element-binding protein 2
CWQ-O-293-1.06075.06075.2	D:\GlycoData\CWQ-O\18-DeMucin\MSFragger-293\interact.pep.xml	SGSCSAIR	SGSCSAIR	8	2	1697.7540	836.3757	836.3800	419.1951	419.1973	836.3810	419.1978	-0.0009	0.00254221000000	21.2620	16.1750	0.9917	2	0	0.0000	0.0000	4C(57.0215)		true	sp|O76021|RL1D1_HUMAN	O76021	RL1D1_HUMAN	RSL1D1	Ribosomal L1 domain-containing protein 1
CWQ-O-293-1.06087.06087.2	D:\GlycoData\CWQ-O\18-DeMucin\MSFragger-293\interact.pep.xml	TPEEIRK		7	2	1701.9279	871.4772	871.4780	436.7459	436.7463	871.4763	436.7454	0.0018	0.25705730000000	16.1690	14.3680	0.6820	1	0	0.0000	0.0000			false	sp|Q14527|HLTF_HUMAN	Q14527	HLTF_HUMAN	HLTF	Helicase-like transcription factor	SKP1	sp|P63208|SKP1_HUMAN
CWQ-O-293-1.06089.06089.2	D:\GlycoData\CWQ-O\18-DeMucin\MSFragger-293\interact.pep.xml	PTYGSSR		7	2	1702.7300	766.3601	766.3608	384.1873	384.1877	766.3610	384.1878	0.0000	0.00381599700000	18.6570	11.7880	0.9888	2	0	0.0000	0.0000			true	sp|P62995|TRA2B_HUMAN	P62995	TRA2B_HUMAN	TRA2B	Transformer-2 protein homolog beta
CWQ-O-293-1.06095.06095.2	D:\GlycoData\CWQ-O\18-DeMucin\MSFragger-293\interact.pep.xml	AVETTAQSDNK		11	2	1704.3586	1162.5531	1162.5479	582.2838	582.2812	1162.5465	582.2805	0.0014	0.00001021432000	34.9960	19.2410	0.9999	2	0	0.0000	0.0000			true	sp|P38606|VATA_HUMAN	P38606	VATA_HUMAN	ATP6V1A	V-type proton ATPase catalytic subunit A
CWQ-O-293-1.06096.06096.2	D:\GlycoData\CWQ-O\18-DeMucin\MSFragger-293\interact.pep.xml	IAAGSADR		8	2	1704.6364	759.3887	759.3860	380.7016	380.7003	759.3875	380.7010	-0.0014	0.05256902000000	19.5890	14.6590	0.9163	2	0	0.0000	0.0000			true	sp|Q96DI7|SNR40_HUMAN	Q96DI7	SNR40_HUMAN	SNRNP40	U5 small nuclear ribonucleoprotein 40 kDa protein
CWQ-O-293-1.06097.06097.2	D:\GlycoData\CWQ-O\18-DeMucin\MSFragger-293\interact.pep.xml	AVETTAQSDNK		11	2	1705.1602	1162.5531	1162.5479	582.2838	582.2812	1162.5465	582.2805	0.0014	0.00000002746241	39.1140	13.3530	1.0000	2	0	0.0000	0.0000			true	sp|P38606|VATA_HUMAN	P38606	VATA_HUMAN	ATP6V1A	V-type proton ATPase catalytic subunit A
CWQ-O-293-1.06099.06099.2	D:\GlycoData\CWQ-O\18-DeMucin\MSFragger-293\interact.pep.xml	NVHELEK		7	2	1705.7173	867.4451	867.4410	434.7298	434.7278	867.4450	434.7298	-0.0038	0.01703228000000	19.6490	14.6500	0.9172	2	0	0.0000	0.0000			false	sp|P35580|MYH10_HUMAN	P35580	MYH10_HUMAN	MYH10	Myosin-10	MYH11, MYH6	rev_sp|Q13439|GOGA4_HUMAN, sp|P13533|MYH6_HUMAN, sp|P35749|MYH11_HUMAN
CWQ-O-293-1.06101.06101.2	D:\GlycoData\CWQ-O\18-DeMucin\MSFragger-293\interact.pep.xml	NVHELEK		7	2	1706.5192	867.4451	867.4410	434.7298	434.7278	867.4450	434.7298	-0.0038	0.04041454000000	18.9190	13.4230	0.8305	2	0	0.0000	0.0000			false	sp|P35580|MYH10_HUMAN	P35580	MYH10_HUMAN	MYH10	Myosin-10	MYH11, MYH6	rev_sp|Q13439|GOGA4_HUMAN, sp|P13533|MYH6_HUMAN, sp|P35749|MYH11_HUMAN
CWQ-O-293-1.06107.06107.2	D:\GlycoData\CWQ-O\18-DeMucin\MSFragger-293\interact.pep.xml	KADGYNQPDSK		11	2	1708.4642	1221.5643	1221.5625	611.7894	611.7885	1221.5625	611.7885	0.0001	0.00000001983678	38.8540	22.4840	1.0000	2	0	0.0000	0.0000			false	sp|O43390|HNRPR_HUMAN	O43390	HNRPR_HUMAN	HNRNPR	Heterogeneous nuclear ribonucleoprotein R	SYNCRIP	sp|O60506|HNRPQ_HUMAN
CWQ-O-293-1.06109.06109.2	D:\GlycoData\CWQ-O\18-DeMucin\MSFragger-293\interact.pep.xml	LQEETGAK		8	2	1709.2091	874.4411	874.4432	438.2278	438.2289	874.4396	438.2271	0.0037	0.19358150000000	21.0880	20.9020	0.7529	2	0	0.0000	0.0000			true	sp|Q07666|KHDR1_HUMAN	Q07666	KHDR1_HUMAN	KHDRBS1	KH domain-containing, RNA-binding, signal transduction-associated protein 1	KHDRBS2	sp|Q5VWX1|KHDR2_HUMAN
CWQ-O-293-1.06111.06111.3	D:\GlycoData\CWQ-O\18-DeMucin\MSFragger-293\interact.pep.xml	SGSEAQTTKDVPNK		14	3	1709.7105	2320.0264	2320.0186	774.3494	774.3468	1460.7106	487.9108	859.3081	0.00000810576000	26.4800	14.3720	0.9569	2	1	0.0000	0.0000		Hex(1)HexNAc(2)NeuAc(1)(859.306985)	true	sp|O43493|TGON2_HUMAN	O43493	TGON2_HUMAN	TGOLN2	Trans-Golgi network integral membrane protein 2
CWQ-O-293-1.06113.06113.3	D:\GlycoData\CWQ-O\18-DeMucin\MSFragger-293\interact.pep.xml	SGSEAQTTKDVPNK	SGSEAQT[960]TKDVPNK	14	3	1710.4714	2320.0264	2320.0186	774.3494	774.3468	2320.0176	774.3465	859.3081	0.00000011967590	33.4310	17.1930	0.9999	2	1	0.0000	0.0000	7T(859.3070)	Hex(1)HexNAc(2)NeuAc(1)(859.306985)	true	sp|O43493|TGON2_HUMAN	O43493	TGON2_HUMAN	TGOLN2	Trans-Golgi network integral membrane protein 2
CWQ-O-293-1.06117.06117.2	D:\GlycoData\CWQ-O\18-DeMucin\MSFragger-293\interact.pep.xml	MVGCTGK	MVGCTGK	7	2	1711.7759	751.3353	751.3341	376.6749	376.6743	751.3357	376.6751	-0.0015	0.15075750000000	14.9280	11.4750	0.7971	2	0	0.0000	0.0000	4C(57.0215)		true	sp|P22061|PIMT_HUMAN	P22061	PIMT_HUMAN	PCMT1	Protein-L-isoaspartate(D-aspartate) O-methyltransferase
CWQ-O-293-1.06122.06122.3	D:\GlycoData\CWQ-O\18-DeMucin\MSFragger-293\interact.pep.xml	KADGYNQPDSK		11	3	1713.2641	1221.5619	1221.5627	408.1946	408.1948	1221.5625	408.1948	0.0003	0.00000757677800	31.0490	17.9490	0.9998	2	0	0.0000	0.0000			false	sp|O43390|HNRPR_HUMAN	O43390	HNRPR_HUMAN	HNRNPR	Heterogeneous nuclear ribonucleoprotein R	SYNCRIP	sp|O60506|HNRPQ_HUMAN
CWQ-O-293-1.06132.06132.3	D:\GlycoData\CWQ-O\18-DeMucin\MSFragger-293\interact.pep.xml	INHEGEVNR		9	3	1716.6280	1066.5156	1066.5159	356.5125	356.5126	1066.5155	356.5124	0.0004	0.00000245239000	26.4260	14.1090	0.9999	2	0	0.0000	0.0000			false	sp|Q16576|RBBP7_HUMAN	Q16576	RBBP7_HUMAN	RBBP7	Histone-binding protein RBBP7	RBBP4	sp|Q09028|RBBP4_HUMAN
CWQ-O-293-1.06138.06138.2	D:\GlycoData\CWQ-O\18-DeMucin\MSFragger-293\interact.pep.xml	HLAGEVAK		8	2	1718.4980	823.4573	823.4552	412.7359	412.7349	823.4551	412.7348	0.0001	0.16554190000000	19.6100	16.1190	0.7819	2	0	0.0000	0.0000			true	sp|Q13200|PSMD2_HUMAN	Q13200	PSMD2_HUMAN	PSMD2	26S proteasome non-ATPase regulatory subunit 2
CWQ-O-293-1.06146.06146.2	D:\GlycoData\CWQ-O\18-DeMucin\MSFragger-293\interact.pep.xml	HIAEEADR		8	2	1720.9251	939.4445	939.4404	470.7295	470.7275	939.4410	470.7278	-0.0004	0.00427111200000	16.0740	10.9930	0.9878	2	0	0.0000	0.0000			false	sp|P67936|TPM4_HUMAN	P67936	TPM4_HUMAN	TPM4	Tropomyosin alpha-4 chain	TPM3	sp|P06753|TPM3_HUMAN
CWQ-O-293-1.06148.06148.2	D:\GlycoData\CWQ-O\18-DeMucin\MSFragger-293\interact.pep.xml	PREEVVQK		8	2	1721.6725	983.5449	983.5422	492.7797	492.7784	983.5400	492.7773	0.0023	0.01615264000000	19.4680	18.6520	0.8003	2	1	0.0000	0.0000			true	sp|Q15056|IF4H_HUMAN	Q15056	IF4H_HUMAN	EIF4H	Eukaryotic translation initiation factor 4H
CWQ-O-293-1.06152.06152.2	D:\GlycoData\CWQ-O\18-DeMucin\MSFragger-293\interact.pep.xml	KVVVSPTK		8	2	1722.7376	856.5336	856.5365	429.2741	429.2755	856.5381	429.2764	-0.0015	0.02121853000000	26.3310	17.2690	0.9645	2	0	0.0000	0.0000			true	sp|P19338|NUCL_HUMAN	P19338	NUCL_HUMAN	NCL	Nucleolin
CWQ-O-293-1.06156.06156.2	D:\GlycoData\CWQ-O\18-DeMucin\MSFragger-293\interact.pep.xml	MQASIEK	M[147]QASIEK	7	2	1724.0427	821.4073	821.3962	411.7110	411.7054	821.3953	411.7049	0.0010	0.15014900000000	18.4440	15.9130	0.5726	2	0	0.0000	0.0000	1M(15.9949)		false	sp|P06748|NPM_HUMAN	P06748	NPM_HUMAN	NPM1	Nucleophosmin		rev_sp|Q9BV73|CP250_HUMAN
CWQ-O-293-1.06177.06177.2	D:\GlycoData\CWQ-O\18-DeMucin\MSFragger-293\interact.pep.xml	KQEIVAEK		8	2	1731.4720	943.5356	943.5330	472.7751	472.7738	943.5338	472.7742	-0.0007	0.14362390000000	29.9960	24.1740	0.8045	2	0	0.0000	0.0000			true	sp|Q9ULV4|COR1C_HUMAN	Q9ULV4	COR1C_HUMAN	CORO1C	Coronin-1C
CWQ-O-293-1.06180.06180.2	D:\GlycoData\CWQ-O\18-DeMucin\MSFragger-293\interact.pep.xml	IAESNHIK		8	2	1732.3069	910.4876	910.4884	456.2511	456.2515	910.4872	456.2509	0.0013	0.00199366700000	22.6590	16.1780	0.9931	2	0	0.0000	0.0000			true	sp|O43707|ACTN4_HUMAN	O43707	ACTN4_HUMAN	ACTN4	Alpha-actinin-4
CWQ-O-293-1.06183.06183.2	D:\GlycoData\CWQ-O\18-DeMucin\MSFragger-293\interact.pep.xml	NTVVPTKK		8	2	1733.3861	1088.6049	1088.6075	545.3097	545.3110	885.5284	443.7715	203.0792	0.04984690000000	18.9280	14.7000	0.7137	2	0	0.0000	0.0000		HexNAc(203.079373)	true	sp|P11021|BIP_HUMAN	P11021	BIP_HUMAN	HSPA5	Endoplasmic reticulum chaperone BiP
CWQ-O-293-1.06186.06186.2	D:\GlycoData\CWQ-O\18-DeMucin\MSFragger-293\interact.pep.xml	YHPDKNPNEGEK		12	2	1734.7140	1426.6554	1426.6511	714.3350	714.3328	1426.6476	714.3311	0.0036	0.00000265484100	21.6310	9.4570	0.9994	2	1	0.0000	0.0000			true	sp|P31689|DNJA1_HUMAN	P31689	DNJA1_HUMAN	DNAJA1	DnaJ homolog subfamily A member 1
CWQ-O-293-1.06187.06187.2	D:\GlycoData\CWQ-O\18-DeMucin\MSFragger-293\interact.pep.xml	YHPDKNPNEGEK		12	2	1735.3247	1426.6554	1426.6511	714.3350	714.3328	1426.6476	714.3311	0.0036	0.09321806000000	14.6220	9.8800	0.4214	2	1	0.0000	0.0000			true	sp|P31689|DNJA1_HUMAN	P31689	DNJA1_HUMAN	DNAJA1	DnaJ homolog subfamily A member 1
CWQ-O-293-1.06193.06193.2	D:\GlycoData\CWQ-O\18-DeMucin\MSFragger-293\interact.pep.xml	MQASIEK	M[147]QASIEK	7	2	1737.0649	821.3948	821.3959	411.7047	411.7052	821.3953	411.7049	0.0007	0.00220274400000	24.4450	16.7670	0.9784	2	0	0.0000	0.0000	1M(15.9949)		false	sp|P06748|NPM_HUMAN	P06748	NPM_HUMAN	NPM1	Nucleophosmin		rev_sp|Q9BV73|CP250_HUMAN
CWQ-O-293-1.06194.06194.2	D:\GlycoData\CWQ-O\18-DeMucin\MSFragger-293\interact.pep.xml	KDPDMVK		7	2	1737.3427	831.4157	831.4148	416.7151	416.7147	831.4160	416.7153	-0.0011	0.00555123400000	21.3330	13.8960	0.9855	2	0	0.0000	0.0000			true	sp|P49588|SYAC_HUMAN	P49588	SYAC_HUMAN	AARS	Alanine--tRNA ligase, cytoplasmic
CWQ-O-293-1.06195.06195.2	D:\GlycoData\CWQ-O\18-DeMucin\MSFragger-293\interact.pep.xml	ATSKPMGGSAPAK		13	2	1737.6203	1201.6158	1201.6136	601.8152	601.8141	1201.6124	601.8135	0.0013	0.00028537020000	22.4820	13.3170	0.9928	2	1	0.0000	0.0000			true	sp|Q14008|CKAP5_HUMAN	Q14008	CKAP5_HUMAN	CKAP5	Cytoskeleton-associated protein 5
CWQ-O-293-1.06202.06202.2	D:\GlycoData\CWQ-O\18-DeMucin\MSFragger-293\interact.pep.xml	AMHGELQK		8	2	1739.7823	912.4462	912.4497	457.2304	457.2321	912.4487	457.2316	0.0010	0.00097784000000	26.0160	22.7520	0.9957	2	0	0.0000	0.0000			true	sp|P78527|PRKDC_HUMAN	P78527	PRKDC_HUMAN	PRKDC	DNA-dependent protein kinase catalytic subunit
CWQ-O-293-1.06214.06214.2	D:\GlycoData\CWQ-O\18-DeMucin\MSFragger-293\interact.pep.xml	KFGGPGAR		8	2	1743.8222	788.4318	788.4316	395.2232	395.2231	788.4293	395.2219	0.0025	0.16921430000000	15.9630	12.8820	0.7781	2	0	0.0000	0.0000			true	sp|P62249|RS16_HUMAN	P62249	RS16_HUMAN	RPS16	40S ribosomal protein S16
CWQ-O-293-1.06215.06215.2	D:\GlycoData\CWQ-O\18-DeMucin\MSFragger-293\interact.pep.xml	KGPAEDMSSK		10	2	1744.1001	1048.4861	1048.4862	525.2503	525.2504	1048.4858	525.2502	0.0004	0.00012224990000	23.2740	14.1780	0.9995	2	0	0.0000	0.0000			true	sp|Q14008|CKAP5_HUMAN	Q14008	CKAP5_HUMAN	CKAP5	Cytoskeleton-associated protein 5
CWQ-O-293-1.06219.06219.3	D:\GlycoData\CWQ-O\18-DeMucin\MSFragger-293\interact.pep.xml	ATSKPMGGSAPAK		13	3	1745.3608	1201.6107	1201.6133	401.5442	401.5450	1201.6124	401.5447	0.0009	0.00391959300000	24.3850	17.0500	0.9561	2	1	0.0000	0.0000			true	sp|Q14008|CKAP5_HUMAN	Q14008	CKAP5_HUMAN	CKAP5	Cytoskeleton-associated protein 5
CWQ-O-293-1.06220.06220.2	D:\GlycoData\CWQ-O\18-DeMucin\MSFragger-293\interact.pep.xml	GMGTVQK		7	2	1745.6480	719.3643	719.3650	360.6894	360.6898	719.3636	360.6891	0.0015	0.30767010000000	16.1240	13.7600	0.6188	2	0	0.0000	0.0000			true	sp|P46778|RL21_HUMAN	P46778	RL21_HUMAN	RPL21	60S ribosomal protein L21
CWQ-O-293-1.06226.06226.3	D:\GlycoData\CWQ-O\18-DeMucin\MSFragger-293\interact.pep.xml	YHPDKNPNEGEK		12	3	1747.6136	1426.6481	1426.6488	476.5566	476.5569	1426.6476	476.5565	0.0013	0.00055626520000	24.9140	17.4010	0.9931	2	1	0.0000	0.0000			true	sp|P31689|DNJA1_HUMAN	P31689	DNJA1_HUMAN	DNAJA1	DnaJ homolog subfamily A member 1
CWQ-O-293-1.06231.06231.2	D:\GlycoData\CWQ-O\18-DeMucin\MSFragger-293\interact.pep.xml	KVDQPPEAK		9	2	1749.4518	1010.5421	1010.5416	506.2783	506.2781	1010.5396	506.2771	0.0020	0.00017424010000	28.4950	22.6570	0.9995	2	0	0.0000	0.0000			true	sp|Q92598|HS105_HUMAN	Q92598	HS105_HUMAN	HSPH1	Heat shock protein 105 kDa
CWQ-O-293-1.06233.06233.2	D:\GlycoData\CWQ-O\18-DeMucin\MSFragger-293\interact.pep.xml	KVDQPPEAK		9	2	1750.3171	1010.5421	1010.5416	506.2783	506.2781	1010.5396	506.2771	0.0020	0.00229086800000	23.0600	11.8270	0.9924	2	0	0.0000	0.0000			true	sp|Q92598|HS105_HUMAN	Q92598	HS105_HUMAN	HSPH1	Heat shock protein 105 kDa
CWQ-O-293-1.06240.06240.2	D:\GlycoData\CWQ-O\18-DeMucin\MSFragger-293\interact.pep.xml	DLRPAGSK		8	2	1752.7081	842.4554	842.4587	422.2350	422.2366	842.4610	422.2378	-0.0022	0.00697705800000	23.9690	16.4590	0.8747	2	1	0.0000	0.0000			true	sp|Q9NZ01|TECR_HUMAN	Q9NZ01	TECR_HUMAN	TECR	Very-long-chain enoyl-CoA reductase
CWQ-O-293-1.06247.06247.2	D:\GlycoData\CWQ-O\18-DeMucin\MSFragger-293\interact.pep.xml	KQEIVAEK		8	2	1755.0196	943.5336	943.5330	472.7741	472.7738	943.5338	472.7742	-0.0007	0.00229216700000	30.3180	18.4980	0.9923	2	0	0.0000	0.0000			true	sp|Q9ULV4|COR1C_HUMAN	Q9ULV4	COR1C_HUMAN	CORO1C	Coronin-1C
CWQ-O-293-1.06252.06252.2	D:\GlycoData\CWQ-O\18-DeMucin\MSFragger-293\interact.pep.xml	TSTSSSSVQAR		11	2	1756.6566	1109.5402	1109.5323	555.7774	555.7734	1109.5312	555.7729	0.0012	0.00012847500000	26.7850	15.1910	0.9995	2	0	0.0000	0.0000			true	sp|Q9UKV3|ACINU_HUMAN	Q9UKV3	ACINU_HUMAN	ACIN1	Apoptotic chromatin condensation inducer in the nucleus
CWQ-O-293-1.06254.06254.2	D:\GlycoData\CWQ-O\18-DeMucin\MSFragger-293\interact.pep.xml	TSTSSSSVQAR		11	2	1757.4577	1109.5402	1109.5323	555.7774	555.7734	1109.5312	555.7729	0.0012	0.00000061203600	34.3060	14.6510	0.9996	2	0	0.0000	0.0000			true	sp|Q9UKV3|ACINU_HUMAN	Q9UKV3	ACINU_HUMAN	ACIN1	Apoptotic chromatin condensation inducer in the nucleus
CWQ-O-293-1.06258.06258.2	D:\GlycoData\CWQ-O\18-DeMucin\MSFragger-293\interact.pep.xml	YHPDKNPNEGEK		12	2	1758.4497	1426.6544	1426.6533	714.3345	714.3339	1426.6476	714.3311	0.0058	0.00890427100000	18.6380	14.4170	0.8574	2	1	0.0000	0.0000			true	sp|P31689|DNJA1_HUMAN	P31689	DNJA1_HUMAN	DNAJA1	DnaJ homolog subfamily A member 1
CWQ-O-293-1.06261.06261.2	D:\GlycoData\CWQ-O\18-DeMucin\MSFragger-293\interact.pep.xml	MVQEAEK		7	2	1759.2350	833.3948	833.3946	417.7047	417.7046	833.3953	417.7049	-0.0005	0.24844360000000	17.3110	14.5110	0.6921	2	0	0.0000	0.0000			false	sp|P11142|HSP7C_HUMAN	P11142	HSP7C_HUMAN	HSPA8	Heat shock cognate 71 kDa protein	HSPA1A, HSPA1B	sp|P0DMV8|HS71A_HUMAN, sp|P0DMV9|HS71B_HUMAN
CWQ-O-293-1.06262.06262.2	D:\GlycoData\CWQ-O\18-DeMucin\MSFragger-293\interact.pep.xml	MQASIEK	M[147]QASIEK	7	2	1759.5126	821.3951	821.3959	411.7048	411.7052	821.3953	411.7049	0.0007	0.00169630500000	22.4970	15.7430	0.9820	2	0	0.0000	0.0000	1M(15.9949)		false	sp|P06748|NPM_HUMAN	P06748	NPM_HUMAN	NPM1	Nucleophosmin		rev_sp|Q9BV73|CP250_HUMAN
CWQ-O-293-1.06264.06264.2	D:\GlycoData\CWQ-O\18-DeMucin\MSFragger-293\interact.pep.xml	LSAEQAK		7	2	1760.0696	745.3985	745.4004	373.7065	373.7075	745.3970	373.7058	0.0035	0.05887705000000	18.1450	16.3670	0.7676	2	0	0.0000	0.0000			true	sp|Q8N163|CCAR2_HUMAN	Q8N163	CCAR2_HUMAN	CCAR2	Cell cycle and apoptosis regulator protein 2	C12orf57	rev_sp|Q5VT06|CE350_HUMAN, sp|Q99622|C10_HUMAN
CWQ-O-293-1.06270.06270.2	D:\GlycoData\CWQ-O\18-DeMucin\MSFragger-293\interact.pep.xml	SKAEEQFK		8	2	1761.7984	965.4843	965.4844	483.7494	483.7495	965.4818	483.7482	0.0028	0.01925867000000	19.2510	13.8440	0.7770	2	1	0.0000	0.0000			true	sp|Q96J01|THOC3_HUMAN	Q96J01	THOC3_HUMAN	THOC3	THO complex subunit 3
CWQ-O-293-1.06290.06290.3	D:\GlycoData\CWQ-O\18-DeMucin\MSFragger-293\interact.pep.xml	YHPDKNPNEGEK		12	3	1768.0138	1426.6484	1426.6477	476.5567	476.5565	1426.6476	476.5565	0.0002	0.00011010550000	28.9610	16.2970	0.9979	2	1	0.0000	0.0000			true	sp|P31689|DNJA1_HUMAN	P31689	DNJA1_HUMAN	DNAJA1	DnaJ homolog subfamily A member 1
CWQ-O-293-1.06298.06298.2	D:\GlycoData\CWQ-O\18-DeMucin\MSFragger-293\interact.pep.xml	KVDQPPEAK		9	2	1770.8305	1010.5424	1010.5412	506.2785	506.2779	1010.5396	506.2771	0.0017	0.00000594577200	33.0520	19.4760	1.0000	2	0	0.0000	0.0000			true	sp|Q92598|HS105_HUMAN	Q92598	HS105_HUMAN	HSPH1	Heat shock protein 105 kDa
CWQ-O-293-1.06299.06299.2	D:\GlycoData\CWQ-O\18-DeMucin\MSFragger-293\interact.pep.xml	KVDQPPEAK		9	2	1771.4423	1010.5424	1010.5412	506.2785	506.2779	1010.5396	506.2771	0.0017	0.00000012444540	28.6730	13.2820	1.0000	2	0	0.0000	0.0000			true	sp|Q92598|HS105_HUMAN	Q92598	HS105_HUMAN	HSPH1	Heat shock protein 105 kDa
CWQ-O-293-1.06302.06302.2	D:\GlycoData\CWQ-O\18-DeMucin\MSFragger-293\interact.pep.xml	TEEEFKK		7	2	1772.1517	909.4487	909.4517	455.7316	455.7331	909.4443	455.7294	0.0074	0.02713681000000	17.3690	13.4960	0.9558	2	0	0.0000	0.0000			false	sp|P30101|PDIA3_HUMAN	P30101	PDIA3_HUMAN	PDIA3	Protein disulfide-isomerase A3	RARS	sp|P54136|SYRC_HUMAN
CWQ-O-293-1.06306.06306.2	D:\GlycoData\CWQ-O\18-DeMucin\MSFragger-293\interact.pep.xml	DLRPAGSK		8	2	1773.3792	842.4613	842.4620	422.2379	422.2383	842.4610	422.2378	0.0010	0.00647213000000	26.2000	20.6710	0.8796	2	1	0.0000	0.0000			true	sp|Q9NZ01|TECR_HUMAN	Q9NZ01	TECR_HUMAN	TECR	Very-long-chain enoyl-CoA reductase
CWQ-O-293-1.06322.06322.2	D:\GlycoData\CWQ-O\18-DeMucin\MSFragger-293\interact.pep.xml	TSTSSSSVQAR		11	2	1778.0806	1109.5325	1109.5337	555.7735	555.7741	1109.5312	555.7729	0.0025	0.00000095317430	31.3790	16.5810	0.9996	2	0	0.0000	0.0000			true	sp|Q9UKV3|ACINU_HUMAN	Q9UKV3	ACINU_HUMAN	ACIN1	Apoptotic chromatin condensation inducer in the nucleus
CWQ-O-293-1.06328.06328.2	D:\GlycoData\CWQ-O\18-DeMucin\MSFragger-293\interact.pep.xml	SGNFGGSR		8	2	1779.8684	780.3514	780.3510	391.1830	391.1828	780.3514	391.1830	-0.0003	0.00558470500000	21.5120	11.8410	0.9855	2	0	0.0000	0.0000			true	sp|P22626|ROA2_HUMAN	P22626	ROA2_HUMAN	HNRNPA2B1	Heterogeneous nuclear ribonucleoproteins A2/B1
CWQ-O-293-1.06329.06329.2	D:\GlycoData\CWQ-O\18-DeMucin\MSFragger-293\interact.pep.xml	VCASGMK	VCASGMK	7	2	1780.1549	751.3364	751.3370	376.6755	376.6758	751.3357	376.6751	0.0014	0.02987264000000	18.4930	11.8580	0.9517	2	0	0.0000	0.0000	2C(57.0215)		true	sp|P24752|THIL_HUMAN	P24752	THIL_HUMAN	ACAT1	Acetyl-CoA acetyltransferase, mitochondrial
CWQ-O-293-1.06332.06332.3	D:\GlycoData\CWQ-O\18-DeMucin\MSFragger-293\interact.pep.xml	SVQPQSHKPQPTR		13	3	1780.9416	1488.7836	1488.7817	497.2685	497.2678	1488.7797	497.2672	0.0021	0.00036543650000	23.0180	14.1020	0.9941	2	1	0.0000	0.0000			true	sp|Q6PKG0|LARP1_HUMAN	Q6PKG0	LARP1_HUMAN	LARP1	La-related protein 1
CWQ-O-293-1.06333.06333.2	D:\GlycoData\CWQ-O\18-DeMucin\MSFragger-293\interact.pep.xml	MVQEAEK		7	2	1781.2262	833.3954	833.3942	417.7050	417.7044	833.3953	417.7049	-0.0009	0.00511014000000	25.5610	16.9200	0.9863	2	0	0.0000	0.0000			false	sp|P11142|HSP7C_HUMAN	P11142	HSP7C_HUMAN	HSPA8	Heat shock cognate 71 kDa protein	HSPA1A, HSPA1B	sp|P0DMV8|HS71A_HUMAN, sp|P0DMV9|HS71B_HUMAN
CWQ-O-293-1.06335.06335.2	D:\GlycoData\CWQ-O\18-DeMucin\MSFragger-293\interact.pep.xml	MVQEAEK		7	2	1782.0296	833.3954	833.3942	417.7050	417.7044	833.3953	417.7049	-0.0009	0.00077637290000	39.7030	21.2710	0.9965	2	0	0.0000	0.0000			false	sp|P11142|HSP7C_HUMAN	P11142	HSP7C_HUMAN	HSPA8	Heat shock cognate 71 kDa protein	HSPA1A, HSPA1B	sp|P0DMV8|HS71A_HUMAN, sp|P0DMV9|HS71B_HUMAN
CWQ-O-293-1.06336.06336.2	D:\GlycoData\CWQ-O\18-DeMucin\MSFragger-293\interact.pep.xml	LATCSSDR	LATCSSDR	8	2	1782.3072	908.4034	908.4049	455.2090	455.2097	908.4022	455.2084	0.0028	0.00731687500000	21.9630	14.2240	0.9829	2	0	0.0000	0.0000	4C(57.0215)		true	sp|P55735|SEC13_HUMAN	P55735	SEC13_HUMAN	SEC13	Protein SEC13 homolog
CWQ-O-293-1.06340.06340.3	D:\GlycoData\CWQ-O\18-DeMucin\MSFragger-293\interact.pep.xml	APAHHPAAISTAK		13	3	1783.3356	1270.6757	1270.6775	424.5658	424.5664	1270.6781	424.5666	-0.0005	0.00000000001062	38.9920	15.1780	1.0000	2	0	0.0000	0.0000			true	sp|Q5JTH9|RRP12_HUMAN	Q5JTH9	RRP12_HUMAN	RRP12	RRP12-like protein
CWQ-O-293-1.06342.06342.3	D:\GlycoData\CWQ-O\18-DeMucin\MSFragger-293\interact.pep.xml	APAHHPAAISTAK		13	3	1784.0915	1270.6757	1270.6775	424.5658	424.5664	1270.6781	424.5666	-0.0005	0.00000018296470	33.9230	16.5020	1.0000	2	0	0.0000	0.0000			true	sp|Q5JTH9|RRP12_HUMAN	Q5JTH9	RRP12_HUMAN	RRP12	RRP12-like protein
CWQ-O-293-1.06344.06344.2	D:\GlycoData\CWQ-O\18-DeMucin\MSFragger-293\interact.pep.xml	SKAEEQFK		8	2	1784.8935	965.4833	965.4831	483.7489	483.7488	965.4818	483.7482	0.0014	0.00368701000000	20.5930	13.5160	0.9142	2	1	0.0000	0.0000			true	sp|Q96J01|THOC3_HUMAN	Q96J01	THOC3_HUMAN	THOC3	THO complex subunit 3
CWQ-O-293-1.06346.06346.2	D:\GlycoData\CWQ-O\18-DeMucin\MSFragger-293\interact.pep.xml	SKAEEQFK		8	2	1785.4087	965.4832	965.4831	483.7489	483.7488	965.4818	483.7482	0.0014	0.01161331000000	18.8780	13.1140	0.8353	2	1	0.0000	0.0000			true	sp|Q96J01|THOC3_HUMAN	Q96J01	THOC3_HUMAN	THOC3	THO complex subunit 3
CWQ-O-293-1.06349.06349.2	D:\GlycoData\CWQ-O\18-DeMucin\MSFragger-293\interact.pep.xml	LAQSVQK		7	2	1786.2069	772.4439	772.4443	387.2292	387.2294	772.4443	387.2294	0.0001	0.24786770000000	17.4900	14.2730	0.6928	2	0	0.0000	0.0000			true	sp|Q9Y4L1|HYOU1_HUMAN	Q9Y4L1	HYOU1_HUMAN	HYOU1	Hypoxia up-regulated protein 1
CWQ-O-293-1.06350.06350.2	D:\GlycoData\CWQ-O\18-DeMucin\MSFragger-293\interact.pep.xml	MQASIEK	M[147]QASIEK	7	2	1786.4844	821.3966	821.3956	411.7056	411.7051	821.3953	411.7049	0.0004	0.00292649300000	20.6030	13.8760	0.9734	2	0	0.0000	0.0000	1M(15.9949)		false	sp|P06748|NPM_HUMAN	P06748	NPM_HUMAN	NPM1	Nucleophosmin		rev_sp|Q9BV73|CP250_HUMAN
CWQ-O-293-1.06352.06352.2	D:\GlycoData\CWQ-O\18-DeMucin\MSFragger-293\interact.pep.xml	MQASIEK	M[147]QASIEK	7	2	1786.9975	821.3956	821.3953	411.7051	411.7049	821.3953	411.7049	0.0001	0.00707858100000	18.9720	13.7050	0.9522	2	0	0.0000	0.0000	1M(15.9949)		false	sp|P06748|NPM_HUMAN	P06748	NPM_HUMAN	NPM1	Nucleophosmin		rev_sp|Q9BV73|CP250_HUMAN
CWQ-O-293-1.06361.06361.3	D:\GlycoData\CWQ-O\18-DeMucin\MSFragger-293\interact.pep.xml	YHPDKNPNEGEK		12	3	1789.5417	1426.6482	1426.6466	476.5567	476.5561	1426.6476	476.5565	-0.0008	0.00000217852400	28.7490	15.0260	0.9996	2	1	0.0000	0.0000			true	sp|P31689|DNJA1_HUMAN	P31689	DNJA1_HUMAN	DNAJA1	DnaJ homolog subfamily A member 1
CWQ-O-293-1.06369.06369.2	D:\GlycoData\CWQ-O\18-DeMucin\MSFragger-293\interact.pep.xml	KVDQPPEAK		9	2	1792.1468	1010.5419	1010.5414	506.2782	506.2780	1010.5396	506.2771	0.0019	0.00000096665140	33.0320	19.4970	0.9996	2	0	0.0000	0.0000			true	sp|Q92598|HS105_HUMAN	Q92598	HS105_HUMAN	HSPH1	Heat shock protein 105 kDa
CWQ-O-293-1.06370.06370.2	D:\GlycoData\CWQ-O\18-DeMucin\MSFragger-293\interact.pep.xml	KVDQPPEAK		9	2	1792.7585	1010.5419	1010.5414	506.2782	506.2780	1010.5396	506.2771	0.0019	0.00291574700000	24.6410	13.4250	0.9908	2	0	0.0000	0.0000			true	sp|Q92598|HS105_HUMAN	Q92598	HS105_HUMAN	HSPH1	Heat shock protein 105 kDa
CWQ-O-293-1.06386.06386.2	D:\GlycoData\CWQ-O\18-DeMucin\MSFragger-293\interact.pep.xml	KLEAAEER		8	2	1797.5531	944.4902	944.4924	473.2524	473.2535	944.4927	473.2536	-0.0001	0.02248577000000	22.5840	16.5040	0.9627	2	0	0.0000	0.0000			false	sp|P16949|STMN1_HUMAN	P16949	STMN1_HUMAN	STMN1	Stathmin	STMN2, STMN4	sp|Q93045|STMN2_HUMAN, sp|Q9H169|STMN4_HUMAN
CWQ-O-293-1.06393.06393.3	D:\GlycoData\CWQ-O\18-DeMucin\MSFragger-293\interact.pep.xml	KAEGGGGGGRPGAPAAGDGK		20	3	1799.5103	1665.8134	1665.8170	556.2784	556.2796	1665.8181	556.2800	-0.0009	0.00000000000000	52.5580	18.3970	1.0000	2	1	0.0000	0.0000			true	sp|Q00839|HNRPU_HUMAN	Q00839	HNRPU_HUMAN	HNRNPU	Heterogeneous nuclear ribonucleoprotein U
CWQ-O-293-1.06395.06395.3	D:\GlycoData\CWQ-O\18-DeMucin\MSFragger-293\interact.pep.xml	KAEGGGGGGRPGAPAAGDGK		20	3	1800.2700	1665.8134	1665.8170	556.2784	556.2796	1665.8181	556.2800	-0.0009	0.00000000000000	97.4870	14.1000	1.0000	2	1	0.0000	0.0000			true	sp|Q00839|HNRPU_HUMAN	Q00839	HNRPU_HUMAN	HNRNPU	Heterogeneous nuclear ribonucleoprotein U
CWQ-O-293-1.06405.06405.3	D:\GlycoData\CWQ-O\18-DeMucin\MSFragger-293\interact.pep.xml	SVQPQSHKPQPTR		13	3	1803.8424	1488.7778	1488.7804	497.2665	497.2674	1488.7797	497.2672	0.0008	0.00000039655580	27.4900	14.4380	0.9998	2	1	0.0000	0.0000			true	sp|Q6PKG0|LARP1_HUMAN	Q6PKG0	LARP1_HUMAN	LARP1	La-related protein 1
CWQ-O-293-1.06406.06406.2	D:\GlycoData\CWQ-O\18-DeMucin\MSFragger-293\interact.pep.xml	SGNFGGSR		8	2	1804.1280	780.3515	780.3514	391.1830	391.1830	780.3514	391.1830	0.0001	0.00257724100000	24.1690	14.2000	0.9916	2	0	0.0000	0.0000			true	sp|P22626|ROA2_HUMAN	P22626	ROA2_HUMAN	HNRNPA2B1	Heterogeneous nuclear ribonucleoproteins A2/B1
CWQ-O-293-1.06407.06407.2	D:\GlycoData\CWQ-O\18-DeMucin\MSFragger-293\interact.pep.xml	MVQEAEK		7	2	1804.4055	833.3958	833.3955	417.7052	417.7050	833.3953	417.7049	0.0003	0.10600210000000	18.5260	14.3240	0.8454	2	0	0.0000	0.0000			false	sp|P11142|HSP7C_HUMAN	P11142	HSP7C_HUMAN	HSPA8	Heat shock cognate 71 kDa protein	HSPA1A, HSPA1B	sp|P0DMV8|HS71A_HUMAN, sp|P0DMV9|HS71B_HUMAN
CWQ-O-293-1.06409.06409.2	D:\GlycoData\CWQ-O\18-DeMucin\MSFragger-293\interact.pep.xml	LATCSSDR	LATCSSDR	8	2	1804.9113	908.4016	908.4031	455.2081	455.2088	908.4022	455.2084	0.0010	0.03513481000000	17.7840	12.9520	0.9435	2	0	0.0000	0.0000	4C(57.0215)		true	sp|P55735|SEC13_HUMAN	P55735	SEC13_HUMAN	SEC13	Protein SEC13 homolog
CWQ-O-293-1.06416.06416.2	D:\GlycoData\CWQ-O\18-DeMucin\MSFragger-293\interact.pep.xml	LAQSVQK		7	2	1806.9755	772.4440	772.4440	387.2293	387.2293	772.4443	387.2294	-0.0001	0.14945530000000	18.0070	14.1960	0.7985	2	0	0.0000	0.0000			true	sp|Q9Y4L1|HYOU1_HUMAN	Q9Y4L1	HYOU1_HUMAN	HYOU1	Hypoxia up-regulated protein 1
CWQ-O-293-1.06417.06417.2	D:\GlycoData\CWQ-O\18-DeMucin\MSFragger-293\interact.pep.xml	THTTALAGR		9	2	1807.2607	926.4955	926.4932	464.2550	464.2539	926.4933	464.2540	0.0000	0.01376838000000	17.9670	12.0200	0.9745	2	0	0.0000	0.0000			true	sp|Q9UQ35|SRRM2_HUMAN	Q9UQ35	SRRM2_HUMAN	SRRM2	Serine/arginine repetitive matrix protein 2
CWQ-O-293-1.06418.06418.2	D:\GlycoData\CWQ-O\18-DeMucin\MSFragger-293\interact.pep.xml	KPFSQHVR		8	2	1807.5382	997.5509	997.5496	499.7827	499.7821	997.5457	499.7801	0.0040	0.00144311100000	21.1050	13.0690	0.9944	2	0	0.0000	0.0000			true	sp|Q02878|RL6_HUMAN	Q02878	RL6_HUMAN	RPL6	60S ribosomal protein L6
CWQ-O-293-1.06419.06419.2	D:\GlycoData\CWQ-O\18-DeMucin\MSFragger-293\interact.pep.xml	HAEELER		7	2	1807.8177	882.4194	882.4194	442.2170	442.2170	882.4195	442.2170	0.0000	0.02388058000000	16.6570	12.9000	0.9607	2	0	0.0000	0.0000			true	sp|Q9UHB9|SRP68_HUMAN	Q9UHB9	SRP68_HUMAN	SRP68	Signal recognition particle subunit SRP68
CWQ-O-293-1.06421.06421.2	D:\GlycoData\CWQ-O\18-DeMucin\MSFragger-293\interact.pep.xml	MQASIEK	M[147]QASIEK	7	2	1808.3248	821.3954	821.3946	411.7050	411.7046	821.3953	411.7049	-0.0005	0.00151499800000	22.5930	13.9920	0.9833	2	0	0.0000	0.0000	1M(15.9949)		false	sp|P06748|NPM_HUMAN	P06748	NPM_HUMAN	NPM1	Nucleophosmin		rev_sp|Q9BV73|CP250_HUMAN
CWQ-O-293-1.06428.06428.3	D:\GlycoData\CWQ-O\18-DeMucin\MSFragger-293\interact.pep.xml	YHPDKNPNEGEK		12	3	1810.3114	1426.6484	1426.6480	476.5567	476.5566	1426.6476	476.5565	0.0004	0.00016105280000	23.9730	14.1830	0.9966	2	1	0.0000	0.0000			true	sp|P31689|DNJA1_HUMAN	P31689	DNJA1_HUMAN	DNAJA1	DnaJ homolog subfamily A member 1
CWQ-O-293-1.06430.06430.3	D:\GlycoData\CWQ-O\18-DeMucin\MSFragger-293\interact.pep.xml	YHPDKNPNEGEK		12	3	1811.0032	1426.6484	1426.6480	476.5567	476.5566	1426.6476	476.5565	0.0004	0.00000000114141	39.9750	16.9280	1.0000	2	1	0.0000	0.0000			true	sp|P31689|DNJA1_HUMAN	P31689	DNJA1_HUMAN	DNAJA1	DnaJ homolog subfamily A member 1
CWQ-O-293-1.06435.06435.3	D:\GlycoData\CWQ-O\18-DeMucin\MSFragger-293\interact.pep.xml	APAHHPAAISTAK		13	3	1813.0293	1270.6785	1270.6781	424.5668	424.5666	1270.6781	424.5666	0.0001	0.00000000016984	37.5750	14.1140	1.0000	2	0	0.0000	0.0000			true	sp|Q5JTH9|RRP12_HUMAN	Q5JTH9	RRP12_HUMAN	RRP12	RRP12-like protein
CWQ-O-293-1.06440.06440.2	D:\GlycoData\CWQ-O\18-DeMucin\MSFragger-293\interact.pep.xml	KVDQPPEAK		9	2	1814.3882	1010.5469	1010.5455	506.2807	506.2800	1010.5396	506.2771	0.0059	0.00031291010000	26.6130	22.7970	0.9990	2	0	0.0000	0.0000			true	sp|Q92598|HS105_HUMAN	Q92598	HS105_HUMAN	HSPH1	Heat shock protein 105 kDa
CWQ-O-293-1.06442.06442.2	D:\GlycoData\CWQ-O\18-DeMucin\MSFragger-293\interact.pep.xml	KVDQPPEAK		9	2	1815.3099	1010.5469	1010.5455	506.2807	506.2800	1010.5396	506.2771	0.0059	0.00015984010000	26.5290	12.1190	0.9995	2	0	0.0000	0.0000			true	sp|Q92598|HS105_HUMAN	Q92598	HS105_HUMAN	HSPH1	Heat shock protein 105 kDa
CWQ-O-293-1.06443.06443.2	D:\GlycoData\CWQ-O\18-DeMucin\MSFragger-293\interact.pep.xml	VVEHNIR		7	2	1815.5880	865.4816	865.4828	433.7481	433.7487	865.4770	433.7458	0.0059	0.04250249000000	16.3010	12.8690	0.9319	2	0	0.0000	0.0000			true	sp|O00232|PSD12_HUMAN	O00232	PSD12_HUMAN	PSMD12	26S proteasome non-ATPase regulatory subunit 12
CWQ-O-293-1.06447.06447.2	D:\GlycoData\CWQ-O\18-DeMucin\MSFragger-293\interact.pep.xml	VNKDDIQK		8	2	1816.6695	958.5015	958.5062	480.2580	480.2604	958.5084	480.2615	-0.0020	0.04948737000000	20.7350	15.2190	0.5790	2	1	0.0000	0.0000			false	sp|P35579|MYH9_HUMAN	P35579	MYH9_HUMAN	MYH9	Myosin-9	MYH10	sp|P35580|MYH10_HUMAN
CWQ-O-293-1.06452.06452.4	D:\GlycoData\CWQ-O\18-DeMucin\MSFragger-293\interact.pep.xml	KAEGGGGGGRPGAPAAGDGK		20	4	1818.0598	1665.8148	1665.8176	417.4610	417.4617	1665.8181	417.4618	-0.0003	0.00000000001420	42.0730	14.5980	1.0000	2	1	0.0000	0.0000			true	sp|Q00839|HNRPU_HUMAN	Q00839	HNRPU_HUMAN	HNRNPU	Heterogeneous nuclear ribonucleoprotein U
CWQ-O-293-1.06454.06454.4	D:\GlycoData\CWQ-O\18-DeMucin\MSFragger-293\interact.pep.xml	KAEGGGGGGRPGAPAAGDGK		20	4	1818.7360	1665.8148	1665.8176	417.4610	417.4617	1665.8181	417.4618	-0.0003	0.00000000000000	98.2460	15.8520	1.0000	2	1	0.0000	0.0000			true	sp|Q00839|HNRPU_HUMAN	Q00839	HNRPU_HUMAN	HNRNPU	Heterogeneous nuclear ribonucleoprotein U
CWQ-O-293-1.06456.06456.2	D:\GlycoData\CWQ-O\18-DeMucin\MSFragger-293\interact.pep.xml	DCQLNAHK	DCQLNAHK	8	2	1819.2915	984.4376	984.4427	493.2261	493.2286	984.4447	493.2296	-0.0019	0.00000033028860	27.0590	14.3420	0.9998	2	0	0.0000	0.0000	2C(57.0215)		true	sp|Q13263|TIF1B_HUMAN	Q13263	TIF1B_HUMAN	TRIM28	Transcription intermediary factor 1-beta
CWQ-O-293-1.06460.06460.2	D:\GlycoData\CWQ-O\18-DeMucin\MSFragger-293\interact.pep.xml	KLEAAEER		8	2	1820.4947	944.4930	944.4927	473.2538	473.2536	944.4927	473.2536	0.0001	0.01208807000000	26.4420	21.4890	0.9767	2	0	0.0000	0.0000			false	sp|P16949|STMN1_HUMAN	P16949	STMN1_HUMAN	STMN1	Stathmin	STMN2, STMN4	sp|Q93045|STMN2_HUMAN, sp|Q9H169|STMN4_HUMAN
CWQ-O-293-1.06462.06462.2	D:\GlycoData\CWQ-O\18-DeMucin\MSFragger-293\interact.pep.xml	KLEAAEER		8	2	1821.2424	944.4930	944.4927	473.2538	473.2536	944.4927	473.2536	0.0001	0.00005631505000	43.0130	23.8490	0.9994	2	0	0.0000	0.0000			false	sp|P16949|STMN1_HUMAN	P16949	STMN1_HUMAN	STMN1	Stathmin	STMN2, STMN4	sp|Q93045|STMN2_HUMAN, sp|Q9H169|STMN4_HUMAN
CWQ-O-293-1.06464.06464.2	D:\GlycoData\CWQ-O\18-DeMucin\MSFragger-293\interact.pep.xml	KAEGGGGGGRPGAPAAGDGK		20	2	1821.7997	1665.8146	1665.8186	833.9146	833.9166	1665.8181	833.9163	0.0006	0.00051071310000	25.7760	11.8480	0.9818	2	1	0.0000	0.0000			true	sp|Q00839|HNRPU_HUMAN	Q00839	HNRPU_HUMAN	HNRNPU	Heterogeneous nuclear ribonucleoprotein U
CWQ-O-293-1.06465.06465.2	D:\GlycoData\CWQ-O\18-DeMucin\MSFragger-293\interact.pep.xml	KAEGGGGGGRPGAPAAGDGK		20	2	1822.3488	1665.8146	1665.8186	833.9146	833.9166	1665.8181	833.9163	0.0006	0.00517607100000	19.6440	0.0000	0.8938	2	1	0.0000	0.0000			true	sp|Q00839|HNRPU_HUMAN	Q00839	HNRPU_HUMAN	HNRNPU	Heterogeneous nuclear ribonucleoprotein U
CWQ-O-293-1.06468.06468.3	D:\GlycoData\CWQ-O\18-DeMucin\MSFragger-293\interact.pep.xml	KAEGGGGGGRPGAPAAGDGK		20	3	1823.0605	1665.8188	1665.8179	556.2802	556.2799	1665.8181	556.2800	-0.0001	0.00000000000001	60.9730	23.9020	1.0000	2	1	0.0000	0.0000			true	sp|Q00839|HNRPU_HUMAN	Q00839	HNRPU_HUMAN	HNRNPU	Heterogeneous nuclear ribonucleoprotein U
CWQ-O-293-1.06469.06469.4	D:\GlycoData\CWQ-O\18-DeMucin\MSFragger-293\interact.pep.xml	TKPFQHHTHDVR		12	4	1823.3382	1501.7537	1501.7528	376.4457	376.4455	1501.7538	376.4457	-0.0008	0.00000284261500	26.8860	14.6230	1.0000	2	1	0.0000	0.0000			true	sp|Q969X6|UTP4_HUMAN	Q969X6	UTP4_HUMAN	UTP4	U3 small nucleolar RNA-associated protein 4 homolog
CWQ-O-293-1.06470.06470.3	D:\GlycoData\CWQ-O\18-DeMucin\MSFragger-293\interact.pep.xml	KAEGGGGGGRPGAPAAGDGK		20	3	1823.7481	1665.8188	1665.8179	556.2802	556.2799	1665.8181	556.2800	-0.0001	0.00000000000000	137.5660	17.7330	1.0000	2	1	0.0000	0.0000			true	sp|Q00839|HNRPU_HUMAN	Q00839	HNRPU_HUMAN	HNRNPU	Heterogeneous nuclear ribonucleoprotein U
CWQ-O-293-1.06476.06476.2	D:\GlycoData\CWQ-O\18-DeMucin\MSFragger-293\interact.pep.xml	SVQPQSHKPQPTR		13	2	1825.2913	1488.7765	1488.7761	745.3955	745.3953	1488.7797	745.3971	-0.0034	0.00000695535900	19.8250	11.4340	0.9998	2	1	0.0000	0.0000			true	sp|Q6PKG0|LARP1_HUMAN	Q6PKG0	LARP1_HUMAN	LARP1	La-related protein 1
CWQ-O-293-1.06481.06481.2	D:\GlycoData\CWQ-O\18-DeMucin\MSFragger-293\interact.pep.xml	GVAASAGSSGENK		13	2	1826.9933	1133.5415	1133.5343	567.7780	567.7744	1133.5311	567.7728	0.0032	0.00000001879302	34.1620	12.6860	1.0000	2	0	0.0000	0.0000			true	sp|P35249|RFC4_HUMAN	P35249	RFC4_HUMAN	RFC4	Replication factor C subunit 4
CWQ-O-293-1.06483.06483.3	D:\GlycoData\CWQ-O\18-DeMucin\MSFragger-293\interact.pep.xml	SVQPQSHKPQPTR		13	3	1827.5007	1488.7848	1488.7819	497.2689	497.2679	1488.7797	497.2672	0.0023	0.00008647251000	27.3430	14.9430	0.9984	2	1	0.0000	0.0000			true	sp|Q6PKG0|LARP1_HUMAN	Q6PKG0	LARP1_HUMAN	LARP1	La-related protein 1
CWQ-O-293-1.06488.06488.2	D:\GlycoData\CWQ-O\18-DeMucin\MSFragger-293\interact.pep.xml	SGNFGGSR		8	2	1829.1603	780.3513	780.3517	391.1829	391.1831	780.3514	391.1830	0.0003	0.00218962100000	19.1430	11.6140	0.9926	2	0	0.0000	0.0000			true	sp|P22626|ROA2_HUMAN	P22626	ROA2_HUMAN	HNRNPA2B1	Heterogeneous nuclear ribonucleoproteins A2/B1
CWQ-O-293-1.06489.06489.2	D:\GlycoData\CWQ-O\18-DeMucin\MSFragger-293\interact.pep.xml	LVKPTTEK		8	2	1829.4382	914.5450	914.5443	458.2798	458.2794	914.5436	458.2791	0.0007	0.08026817000000	17.6670	14.6420	0.4569	2	1	0.0000	0.0000			true	sp|A0AVT1|UBA6_HUMAN	A0AVT1	UBA6_HUMAN	UBA6	Ubiquitin-like modifier-activating enzyme 6
CWQ-O-293-1.06492.06492.2	D:\GlycoData\CWQ-O\18-DeMucin\MSFragger-293\interact.pep.xml	HPELADK		7	2	1830.2357	808.4081	808.4083	405.2113	405.2114	808.4079	405.2112	0.0004	0.01468782000000	23.6950	18.7070	0.9733	2	0	0.0000	0.0000			true	sp|P46783|RS10_HUMAN	P46783	RS10_HUMAN	RPS10	40S ribosomal protein S10	RPS10P5	sp|Q9NQ39|RS10L_HUMAN
CWQ-O-293-1.06494.06494.2	D:\GlycoData\CWQ-O\18-DeMucin\MSFragger-293\interact.pep.xml	KPFSQHVR		8	2	1830.7911	997.5522	997.5502	499.7834	499.7824	997.5457	499.7801	0.0045	0.00216238100000	24.4330	15.3490	0.9927	2	0	0.0000	0.0000			true	sp|Q02878|RL6_HUMAN	Q02878	RL6_HUMAN	RPL6	60S ribosomal protein L6
CWQ-O-293-1.06509.06509.3	D:\GlycoData\CWQ-O\18-DeMucin\MSFragger-293\interact.pep.xml	APAHHPAAISTAK		13	3	1835.8333	1270.6788	1270.6799	424.5669	424.5672	1270.6781	424.5666	0.0019	0.00000000075166	38.9630	11.8310	1.0000	2	0	0.0000	0.0000			true	sp|Q5JTH9|RRP12_HUMAN	Q5JTH9	RRP12_HUMAN	RRP12	RRP12-like protein
CWQ-O-293-1.06511.06511.3	D:\GlycoData\CWQ-O\18-DeMucin\MSFragger-293\interact.pep.xml	HLVHKPSEER		10	3	1836.4019	1230.6508	1230.6462	411.2242	411.2227	1230.6469	411.2229	-0.0005	0.00002510857000	23.1250	13.0720	0.9988	2	1	0.0000	0.0000			true	sp|P31350|RIR2_HUMAN	P31350	RIR2_HUMAN	RRM2	Ribonucleoside-diphosphate reductase subunit M2
CWQ-O-293-1.06518.06518.3	D:\GlycoData\CWQ-O\18-DeMucin\MSFragger-293\interact.pep.xml	GAGGEENKENERPSAGSK		18	3	1838.7392	1815.8147	1815.8318	606.2788	606.2845	1815.8346	606.2855	-0.0026	0.00000000000001	45.4980	13.8410	1.0000	2	2	0.0000	0.0000			true	sp|Q9UHB9|SRP68_HUMAN	Q9UHB9	SRP68_HUMAN	SRP68	Signal recognition particle subunit SRP68
CWQ-O-293-1.06521.06521.2	D:\GlycoData\CWQ-O\18-DeMucin\MSFragger-293\interact.pep.xml	SLSEGHPTAQHEK		13	2	1839.7013	1419.6747	1419.6770	710.8446	710.8458	1419.6742	710.8444	0.0029	0.00000000000030	34.8540	16.5790	1.0000	2	0	0.0000	0.0000			true	sp|P49748|ACADV_HUMAN	P49748	ACADV_HUMAN	ACADVL	Very long-chain specific acyl-CoA dehydrogenase, mitochondrial
CWQ-O-293-1.06527.06527.4	D:\GlycoData\CWQ-O\18-DeMucin\MSFragger-293\interact.pep.xml	GAGGEENKENERPSAGSK		18	4	1841.6899	1815.8363	1815.8313	454.9664	454.9651	1815.8346	454.9659	-0.0031	0.00000022719380	30.5400	15.5200	1.0000	2	2	0.0000	0.0000			true	sp|Q9UHB9|SRP68_HUMAN	Q9UHB9	SRP68_HUMAN	SRP68	Signal recognition particle subunit SRP68
CWQ-O-293-1.06537.06537.4	D:\GlycoData\CWQ-O\18-DeMucin\MSFragger-293\interact.pep.xml	KAEGGGGGGRPGAPAAGDGK		20	4	1844.7026	1665.8180	1665.8174	417.4618	417.4616	1665.8181	417.4618	-0.0006	0.00012407700000	21.2790	12.7560	0.9948	2	1	0.0000	0.0000			true	sp|Q00839|HNRPU_HUMAN	Q00839	HNRPU_HUMAN	HNRNPU	Heterogeneous nuclear ribonucleoprotein U
CWQ-O-293-1.06539.06539.3	D:\GlycoData\CWQ-O\18-DeMucin\MSFragger-293\interact.pep.xml	KEGTGSTATSSSSTAGAAGK		20	3	1845.2720	1754.8289	1754.8275	585.9502	585.9498	1754.8281	585.9500	-0.0005	0.00000000000000	72.4710	17.2370	1.0000	2	0	0.0000	0.0000			true	sp|O15372|EIF3H_HUMAN	O15372	EIF3H_HUMAN	EIF3H	Eukaryotic translation initiation factor 3 subunit H
CWQ-O-293-1.06540.06540.3	D:\GlycoData\CWQ-O\18-DeMucin\MSFragger-293\interact.pep.xml	SLSEGHPTAQHEK		13	3	1845.5497	1419.6724	1419.6720	474.2314	474.2313	1419.6742	474.2320	-0.0020	0.00000170176000	22.4270	12.3400	0.9999	2	0	0.0000	0.0000			true	sp|P49748|ACADV_HUMAN	P49748	ACADV_HUMAN	ACADVL	Very long-chain specific acyl-CoA dehydrogenase, mitochondrial
CWQ-O-293-1.06542.06542.3	D:\GlycoData\CWQ-O\18-DeMucin\MSFragger-293\interact.pep.xml	GAGGEENKENERPSAGSK		18	3	1846.1072	1815.8376	1815.8337	606.2865	606.2852	1815.8346	606.2855	-0.0007	0.00000134198000	29.5150	11.4260	0.9994	2	2	0.0000	0.0000			true	sp|Q9UHB9|SRP68_HUMAN	Q9UHB9	SRP68_HUMAN	SRP68	Signal recognition particle subunit SRP68
CWQ-O-293-1.06558.06558.2	D:\GlycoData\CWQ-O\18-DeMucin\MSFragger-293\interact.pep.xml	SFATASHR		8	2	1850.7321	875.4260	875.4268	438.7203	438.7207	875.4249	438.7197	0.0019	0.00132827800000	19.8640	12.5830	0.9947	2	0	0.0000	0.0000			true	sp|Q9NYF8|BCLF1_HUMAN	Q9NYF8	BCLF1_HUMAN	BCLAF1	Bcl-2-associated transcription factor 1
CWQ-O-293-1.06561.06561.2	D:\GlycoData\CWQ-O\18-DeMucin\MSFragger-293\interact.pep.xml	KPTAIPK		7	2	1851.6979	956.5566	956.5551	479.2856	479.2848	753.4748	377.7447	203.0803	0.01617359000000	20.4350	20.4170	0.8797	2	0	0.0000	0.0000		HexNAc(203.079373)	true	sp|P14209|CD99_HUMAN	P14209	CD99_HUMAN	CD99	CD99 antigen
CWQ-O-293-1.06562.06562.2	D:\GlycoData\CWQ-O\18-DeMucin\MSFragger-293\interact.pep.xml	AAATLTSK		8	2	1851.9778	761.4291	761.4291	381.7218	381.7218	761.4283	381.7214	0.0009	0.00377546500000	20.6780	13.8570	0.9889	2	0	0.0000	0.0000			true	sp|Q9UDW1|QCR9_HUMAN	Q9UDW1	QCR9_HUMAN	UQCR10	Cytochrome b-c1 complex subunit 9
CWQ-O-293-1.06563.06563.2	D:\GlycoData\CWQ-O\18-DeMucin\MSFragger-293\interact.pep.xml	KPTAIPK	KPT[304]AIPK	7	2	1852.4435	956.5566	956.5551	479.2856	479.2848	956.5543	479.2844	203.0803	0.00029317110000	18.6940	12.2270	0.9959	2	0	0.0000	0.0000	3T(203.0794)		true	sp|P14209|CD99_HUMAN	P14209	CD99_HUMAN	CD99	CD99 antigen
CWQ-O-293-1.06574.06574.2	D:\GlycoData\CWQ-O\18-DeMucin\MSFragger-293\interact.pep.xml	HPELADK		7	2	1855.9779	808.4090	808.4082	405.2118	405.2114	808.4079	405.2112	0.0004	0.00033719220000	23.6830	17.9250	0.9989	2	0	0.0000	0.0000			true	sp|P46783|RS10_HUMAN	P46783	RS10_HUMAN	RPS10	40S ribosomal protein S10	RPS10P5	sp|Q9NQ39|RS10L_HUMAN
CWQ-O-293-1.06580.06580.2	D:\GlycoData\CWQ-O\18-DeMucin\MSFragger-293\interact.pep.xml	EHCPAGQPVK	EHCPAGQPVK	10	2	1857.8016	1121.5300	1121.5297	561.7723	561.7721	1121.5287	561.7716	0.0010	0.00006369728000	23.8620	13.7880	0.9994	2	0	0.0000	0.0000	3C(57.0215)		true	sp|Q6P2Q9|PRP8_HUMAN	Q6P2Q9	PRP8_HUMAN	PRPF8	Pre-mRNA-processing-splicing factor 8
CWQ-O-293-1.06582.06582.2	D:\GlycoData\CWQ-O\18-DeMucin\MSFragger-293\interact.pep.xml	EHAMLAK		7	2	1858.4736	798.4075	798.4039	400.2110	400.2092	798.4058	400.2102	-0.0017	0.00199450100000	20.0350	11.7470	0.9931	2	0	0.0000	0.0000			false	sp|P15170|ERF3A_HUMAN	P15170	ERF3A_HUMAN	GSPT1	Eukaryotic peptide chain release factor GTP-binding subunit ERF3A	GSPT2	sp|Q8IYD1|ERF3B_HUMAN
CWQ-O-293-1.06598.06598.2	D:\GlycoData\CWQ-O\18-DeMucin\MSFragger-293\interact.pep.xml	KAHLGTALK		9	2	1863.5040	937.5709	937.5728	469.7927	469.7937	937.5709	469.7927	0.0020	0.01020352000000	21.4650	12.9240	0.9791	2	0	0.0000	0.0000			true	sp|P62266|RS23_HUMAN	P62266	RS23_HUMAN	RPS23	40S ribosomal protein S23
CWQ-O-293-1.06599.06599.2	D:\GlycoData\CWQ-O\18-DeMucin\MSFragger-293\interact.pep.xml	PAGGPKPPSGK		11	2	1863.7834	991.5450	991.5454	496.7798	496.7800	991.5450	496.7798	0.0004	0.00000000012694	34.2990	13.9800	1.0000	2	1	0.0000	0.0000			true	sp|P50990|TCPQ_HUMAN	P50990	TCPQ_HUMAN	CCT8	T-complex protein 1 subunit theta
CWQ-O-293-1.06600.06600.2	D:\GlycoData\CWQ-O\18-DeMucin\MSFragger-293\interact.pep.xml	KAHLGTALK		9	2	1864.2501	937.5709	937.5728	469.7927	469.7937	937.5709	469.7927	0.0020	0.00023550510000	26.0120	11.2040	0.9994	2	0	0.0000	0.0000			true	sp|P62266|RS23_HUMAN	P62266	RS23_HUMAN	RPS23	40S ribosomal protein S23
CWQ-O-293-1.06605.06605.3	D:\GlycoData\CWQ-O\18-DeMucin\MSFragger-293\interact.pep.xml	GQRPETLHER		10	3	1865.6128	1221.6230	1221.6215	408.2149	408.2144	1221.6213	408.2144	0.0002	0.00001024841000	26.4480	14.6790	0.9989	2	1	0.0000	0.0000			true	sp|Q5BJF2|SGMR2_HUMAN	Q5BJF2	SGMR2_HUMAN	TMEM97	Sigma intracellular receptor 2
CWQ-O-293-1.06607.06607.3	D:\GlycoData\CWQ-O\18-DeMucin\MSFragger-293\interact.pep.xml	HQKPVLTGQR		10	3	1866.1700	1162.6584	1162.6565	388.5601	388.5594	1162.6570	388.5596	-0.0003	0.00000166391600	30.7960	15.6320	0.9995	2	1	0.0000	0.0000			true	sp|Q9Y6E2|BZW2_HUMAN	Q9Y6E2	BZW2_HUMAN	BZW2	Basic leucine zipper and W2 domain-containing protein 2
CWQ-O-293-1.06613.06613.2	D:\GlycoData\CWQ-O\18-DeMucin\MSFragger-293\interact.pep.xml	RGEIIAK		7	2	1868.1045	785.4759	785.4757	393.7452	393.7451	785.4759	393.7452	0.0000	0.06332566000000	24.5540	23.2880	0.9003	2	0	0.0000	0.0000			true	sp|P52272|HNRPM_HUMAN	P52272	HNRPM_HUMAN	HNRNPM	Heterogeneous nuclear ribonucleoprotein M
CWQ-O-293-1.06622.06622.3	D:\GlycoData\CWQ-O\18-DeMucin\MSFragger-293\interact.pep.xml	KAEGGGGGGRPGAPAAGDGK		20	3	1870.8315	1665.8184	1665.8157	556.2801	556.2792	1665.8181	556.2800	-0.0023	0.00000000030480	38.2330	15.4340	1.0000	2	1	0.0000	0.0000			true	sp|Q00839|HNRPU_HUMAN	Q00839	HNRPU_HUMAN	HNRNPU	Heterogeneous nuclear ribonucleoprotein U
CWQ-O-293-1.06624.06624.3	D:\GlycoData\CWQ-O\18-DeMucin\MSFragger-293\interact.pep.xml	KAEGGGGGGRPGAPAAGDGK		20	3	1871.5172	1665.8184	1665.8157	556.2801	556.2792	1665.8181	556.2800	-0.0023	0.00000000000000	77.0600	19.3920	1.0000	2	1	0.0000	0.0000			true	sp|Q00839|HNRPU_HUMAN	Q00839	HNRPU_HUMAN	HNRNPU	Heterogeneous nuclear ribonucleoprotein U
CWQ-O-293-1.06630.06630.3	D:\GlycoData\CWQ-O\18-DeMucin\MSFragger-293\interact.pep.xml	IQNNDNVGKPK		11	3	1873.1735	1225.6409	1225.6401	409.5542	409.5540	1225.6414	409.5544	-0.0011	0.00000001767582	33.2920	17.5970	1.0000	2	1	0.0000	0.0000			true	sp|Q08170|SRSF4_HUMAN	Q08170	SRSF4_HUMAN	SRSF4	Serine/arginine-rich splicing factor 4
CWQ-O-293-1.06631.06631.3	D:\GlycoData\CWQ-O\18-DeMucin\MSFragger-293\interact.pep.xml	GAGGEENKENERPSAGSK		18	3	1873.4510	1815.8420	1815.8379	606.2879	606.2866	1815.8346	606.2855	0.0034	0.00000089685210	28.9110	15.9350	0.9995	2	2	0.0000	0.0000			true	sp|Q9UHB9|SRP68_HUMAN	Q9UHB9	SRP68_HUMAN	SRP68	Signal recognition particle subunit SRP68
CWQ-O-293-1.06632.06632.3	D:\GlycoData\CWQ-O\18-DeMucin\MSFragger-293\interact.pep.xml	LHDVLHSDKK		10	3	1873.7309	1190.6410	1190.6405	397.8876	397.8874	1190.6406	397.8875	0.0000	0.00008810646000	24.1600	12.9100	0.9996	2	0	0.0000	0.0000			true	sp|Q00535|CDK5_HUMAN	Q00535	CDK5_HUMAN	CDK5	Cyclin-dependent-like kinase 5
CWQ-O-293-1.06634.06634.4	D:\GlycoData\CWQ-O\18-DeMucin\MSFragger-293\interact.pep.xml	ALQHTESPSETNKPHSK		17	4	1874.2313	1889.9272	1889.9226	473.4891	473.4879	1889.9231	473.4881	-0.0003	0.00000000000115	39.4060	16.2150	1.0000	2	1	0.0000	0.0000			true	sp|Q14669|TRIPC_HUMAN	Q14669	TRIPC_HUMAN	TRIP12	E3 ubiquitin-protein ligase TRIP12
CWQ-O-293-1.06647.06647.3	D:\GlycoData\CWQ-O\18-DeMucin\MSFragger-293\interact.pep.xml	GTVSFHSHSDHR		12	3	1878.2386	1365.6107	1365.6123	456.2108	456.2114	1365.6173	456.2130	-0.0048	0.00000163393900	26.3910	12.9720	0.9999	2	0	0.0000	0.0000			true	sp|O75534|CSDE1_HUMAN	O75534	CSDE1_HUMAN	CSDE1	Cold shock domain-containing protein E1
CWQ-O-293-1.06649.06649.3	D:\GlycoData\CWQ-O\18-DeMucin\MSFragger-293\interact.pep.xml	GAAAHPDSEEQQQR		14	3	1878.9044	1522.6763	1522.6787	508.5660	508.5668	1522.6759	508.5659	0.0029	0.00000000000001	44.6570	14.7770	1.0000	2	0	0.0000	0.0000			true	sp|Q9Y490|TLN1_HUMAN	Q9Y490	TLN1_HUMAN	TLN1	Talin-1
CWQ-O-293-1.06650.06650.3	D:\GlycoData\CWQ-O\18-DeMucin\MSFragger-293\interact.pep.xml	KRPIYEDK		8	3	1879.1820	1047.5719	1047.5698	350.1979	350.1972	1047.5712	350.1977	-0.0012	0.03282748000000	20.4010	15.6180	0.6585	2	1	0.0000	0.0000			true	sp|O60841|IF2P_HUMAN	O60841	IF2P_HUMAN	EIF5B	Eukaryotic translation initiation factor 5B
CWQ-O-293-1.06655.06655.2	D:\GlycoData\CWQ-O\18-DeMucin\MSFragger-293\interact.pep.xml	FHHTIGGSR		9	2	1880.5725	1010.5046	1010.5055	506.2596	506.2600	1010.5046	506.2596	0.0010	0.00000282574500	22.4070	12.6830	0.9999	2	0	0.0000	0.0000			true	sp|P61313|RL15_HUMAN	P61313	RL15_HUMAN	RPL15	60S ribosomal protein L15
CWQ-O-293-1.06657.06657.2	D:\GlycoData\CWQ-O\18-DeMucin\MSFragger-293\interact.pep.xml	FHHTIGGSR		9	2	1881.3114	1010.5046	1010.5055	506.2596	506.2600	1010.5046	506.2596	0.0010	0.00000039561060	35.9350	15.5360	0.9997	2	0	0.0000	0.0000			true	sp|P61313|RL15_HUMAN	P61313	RL15_HUMAN	RPL15	60S ribosomal protein L15
CWQ-O-293-1.06675.06675.3	D:\GlycoData\CWQ-O\18-DeMucin\MSFragger-293\interact.pep.xml	KIEISQHAK		9	3	1887.1185	1052.5977	1052.5978	351.8732	351.8732	1052.5978	351.8732	0.0001	0.00000104284300	34.4270	22.5870	0.9999	2	0	0.0000	0.0000			true	sp|P61513|RL37A_HUMAN	P61513	RL37A_HUMAN	RPL37A	60S ribosomal protein L37a
CWQ-O-293-1.06679.06679.2	D:\GlycoData\CWQ-O\18-DeMucin\MSFragger-293\interact.pep.xml	STGETIR		7	2	1888.3606	762.3859	762.3879	382.2002	382.2012	762.3872	382.2009	0.0008	0.24454730000000	16.1330	14.4030	0.6967	2	0	0.0000	0.0000			true	sp|P17987|TCPA_HUMAN	P17987	TCPA_HUMAN	TCP1	T-complex protein 1 subunit alpha
CWQ-O-293-1.06680.06680.2	D:\GlycoData\CWQ-O\18-DeMucin\MSFragger-293\interact.pep.xml	GAAAHPDSEEQQQR		14	2	1888.6384	1522.6827	1522.6865	762.3486	762.3505	1522.6759	762.3452	0.0107	0.06723421000000	14.2840	11.3380	0.8947	2	0	0.0000	0.0000			true	sp|Q9Y490|TLN1_HUMAN	Q9Y490	TLN1_HUMAN	TLN1	Talin-1
CWQ-O-293-1.06685.06685.4	D:\GlycoData\CWQ-O\18-DeMucin\MSFragger-293\interact.pep.xml	HSGASAEVQKEEEKK		15	4	1890.3686	1655.8108	1655.8113	414.9600	414.9601	1655.8114	414.9601	0.0000	0.00000000018286	41.0260	16.1820	1.0000	2	1	0.0000	0.0000			true	sp|Q99615|DNJC7_HUMAN	Q99615	DNJC7_HUMAN	DNAJC7	DnaJ homolog subfamily C member 7
CWQ-O-293-1.06693.06693.3	D:\GlycoData\CWQ-O\18-DeMucin\MSFragger-293\interact.pep.xml	HSGASAEVQKEEEKK		15	3	1892.7971	1655.8125	1655.8118	552.9448	552.9445	1655.8114	552.9444	0.0004	0.00000000000000	54.9250	16.4880	1.0000	2	1	0.0000	0.0000			true	sp|Q99615|DNJC7_HUMAN	Q99615	DNJC7_HUMAN	DNAJC7	DnaJ homolog subfamily C member 7
CWQ-O-293-1.06695.06695.3	D:\GlycoData\CWQ-O\18-DeMucin\MSFragger-293\interact.pep.xml	HSGASAEVQKEEEKK		15	3	1893.6092	1655.8125	1655.8118	552.9448	552.9445	1655.8114	552.9444	0.0004	0.00000000000000	111.2080	20.4300	1.0000	2	1	0.0000	0.0000			true	sp|Q99615|DNJC7_HUMAN	Q99615	DNJC7_HUMAN	DNAJC7	DnaJ homolog subfamily C member 7
CWQ-O-293-1.06696.06696.2	D:\GlycoData\CWQ-O\18-DeMucin\MSFragger-293\interact.pep.xml	KIEISQHAK		9	2	1893.8889	1052.5996	1052.5974	527.3071	527.3060	1052.5978	527.3062	-0.0002	0.00020193550000	34.9010	23.9230	0.9995	2	0	0.0000	0.0000			true	sp|P61513|RL37A_HUMAN	P61513	RL37A_HUMAN	RPL37A	60S ribosomal protein L37a
CWQ-O-293-1.06701.06701.3	D:\GlycoData\CWQ-O\18-DeMucin\MSFragger-293\interact.pep.xml	TVKEEAEKPER		11	3	1895.3500	1314.6793	1314.6781	439.2337	439.2333	1314.6779	439.2332	0.0003	0.00132691900000	24.1670	15.5300	0.9883	2	2	0.0000	0.0000			true	sp|P14314|GLU2B_HUMAN	P14314	GLU2B_HUMAN	PRKCSH	Glucosidase 2 subunit beta
CWQ-O-293-1.06708.06708.3	D:\GlycoData\CWQ-O\18-DeMucin\MSFragger-293\interact.pep.xml	VLHTYHDSR		9	3	1897.4138	1126.5514	1126.5532	376.5244	376.5250	1126.5519	376.5246	0.0014	0.01621492000000	17.2370	12.9260	0.9493	2	0	0.0000	0.0000			true	sp|Q14141|SEPT6_HUMAN	Q14141	SEPT6_HUMAN	SEPT6	Septin-6
CWQ-O-293-1.06710.06710.3	D:\GlycoData\CWQ-O\18-DeMucin\MSFragger-293\interact.pep.xml	SSSTSSSGSSTSTGSSSGSSSSSASSR		27	3	1897.9802	2372.9834	2372.9658	792.0017	791.9959	2372.9646	791.9955	0.0013	0.00000000000003	63.5330	18.8810	1.0000	2	0	0.0000	0.0000			true	sp|Q15287|RNPS1_HUMAN	Q15287	RNPS1_HUMAN	RNPS1	RNA-binding protein with serine-rich domain 1
CWQ-O-293-1.06714.06714.2	D:\GlycoData\CWQ-O\18-DeMucin\MSFragger-293\interact.pep.xml	GGSDGYGSGR		10	2	1899.2211	911.3732	911.3726	456.6939	456.6936	911.3733	456.6939	-0.0005	0.00006313207000	28.2990	16.2660	0.9994	2	0	0.0000	0.0000			true	sp|P22626|ROA2_HUMAN	P22626	ROA2_HUMAN	HNRNPA2B1	Heterogeneous nuclear ribonucleoproteins A2/B1
CWQ-O-293-1.06725.06725.2	D:\GlycoData\CWQ-O\18-DeMucin\MSFragger-293\interact.pep.xml	TGSESSQTGTSTTSSR		16	2	1902.7432	1572.6876	1572.6866	787.3511	787.3506	1572.6863	787.3504	0.0004	0.00000000000005	54.9580	19.0580	1.0000	2	0	0.0000	0.0000			true	sp|P23588|IF4B_HUMAN	P23588	IF4B_HUMAN	EIF4B	Eukaryotic translation initiation factor 4B
CWQ-O-293-1.06726.06726.2	D:\GlycoData\CWQ-O\18-DeMucin\MSFragger-293\interact.pep.xml	KDGADFAK		8	2	1903.0211	851.4141	851.4159	426.7143	426.7152	850.4185	426.2165	0.9975	0.00305288600000	22.3980	14.1400	0.8285	2	0	0.0000	0.0000		Label:15N(1)(0.997035)	false	sp|P04075|ALDOA_HUMAN	P04075	ALDOA_HUMAN	ALDOA	Fructose-bisphosphate aldolase A	ALDOC	sp|P09972|ALDOC_HUMAN
CWQ-O-293-1.06727.06727.2	D:\GlycoData\CWQ-O\18-DeMucin\MSFragger-293\interact.pep.xml	SSSTSSSGSSTSTGSSSGSSSSSASSR		27	2	1903.2988	2372.9678	2372.9646	1187.4912	1187.4896	2372.9646	1187.4896	0.0001	0.00000000001624	38.4920	16.6820	1.0000	2	0	0.0000	0.0000			true	sp|Q15287|RNPS1_HUMAN	Q15287	RNPS1_HUMAN	RNPS1	RNA-binding protein with serine-rich domain 1
CWQ-O-293-1.06740.06740.2	D:\GlycoData\CWQ-O\18-DeMucin\MSFragger-293\interact.pep.xml	SQVISNAK		8	2	1907.3195	845.4668	845.4646	423.7407	423.7396	845.4606	423.7376	0.0040	0.01878419000000	24.6270	17.0030	0.9679	2	0	0.0000	0.0000			true	sp|P34932|HSP74_HUMAN	P34932	HSP74_HUMAN	HSPA4	Heat shock 70 kDa protein 4
CWQ-O-293-1.06744.06744.2	D:\GlycoData\CWQ-O\18-DeMucin\MSFragger-293\interact.pep.xml	AAVHYDR		7	2	1908.6110	830.4031	830.4012	416.2088	416.2079	830.4035	416.2090	-0.0022	0.07528637000000	18.4350	15.4400	0.8836	2	0	0.0000	0.0000			true	sp|Q86V81|THOC4_HUMAN	Q86V81	THOC4_HUMAN	ALYREF	THO complex subunit 4
CWQ-O-293-1.06749.06749.2	D:\GlycoData\CWQ-O\18-DeMucin\MSFragger-293\interact.pep.xml	KDGADFAK		8	2	1910.3136	850.4199	850.4193	426.2172	426.2169	850.4185	426.2165	0.0009	0.00374967000000	26.4970	16.2930	0.9889	2	0	0.0000	0.0000			false	sp|P04075|ALDOA_HUMAN	P04075	ALDOA_HUMAN	ALDOA	Fructose-bisphosphate aldolase A	ALDOC	sp|P09972|ALDOC_HUMAN
CWQ-O-293-1.06751.06751.2	D:\GlycoData\CWQ-O\18-DeMucin\MSFragger-293\interact.pep.xml	RDPGNTEPVK		10	2	1910.8686	1111.5630	1111.5653	556.7888	556.7899	1111.5621	556.7883	0.0032	0.00000242068600	28.3890	14.2790	0.9999	2	0	0.0000	0.0000			true	sp|Q2NL82|TSR1_HUMAN	Q2NL82	TSR1_HUMAN	TSR1	Pre-rRNA-processing protein TSR1 homolog
CWQ-O-293-1.06753.06753.3	D:\GlycoData\CWQ-O\18-DeMucin\MSFragger-293\interact.pep.xml	KIEISQHAK		9	3	1911.3896	1052.5974	1052.5977	351.8731	351.8732	1052.5978	351.8732	0.0000	0.00442557000000	22.4250	14.5530	0.9876	2	0	0.0000	0.0000			true	sp|P61513|RL37A_HUMAN	P61513	RL37A_HUMAN	RPL37A	60S ribosomal protein L37a
CWQ-O-293-1.06754.06754.3	D:\GlycoData\CWQ-O\18-DeMucin\MSFragger-293\interact.pep.xml	HLSTCDGQNPPKK	HLSTCDGQNPPKK	13	3	1911.6787	1480.7104	1480.7100	494.5774	494.5773	1480.7092	494.5770	0.0008	0.00000135389700	32.3180	16.8570	0.9999	2	0	0.0000	0.0000	5C(57.0215)		true	sp|O15226|NKRF_HUMAN	O15226	NKRF_HUMAN	NKRF	NF-kappa-B-repressing factor
CWQ-O-293-1.06756.06756.3	D:\GlycoData\CWQ-O\18-DeMucin\MSFragger-293\interact.pep.xml	HLSTCDGQNPPKK	HLSTCDGQNPPKK	13	3	1912.3675	1480.7104	1480.7100	494.5774	494.5773	1480.7092	494.5770	0.0008	0.00000000075720	39.1530	14.9090	1.0000	2	0	0.0000	0.0000	5C(57.0215)		true	sp|O15226|NKRF_HUMAN	O15226	NKRF_HUMAN	NKRF	NF-kappa-B-repressing factor
CWQ-O-293-1.06758.06758.2	D:\GlycoData\CWQ-O\18-DeMucin\MSFragger-293\interact.pep.xml	NNQITNNQR		9	2	1913.0531	1100.5323	1100.5322	551.2734	551.2734	1100.5322	551.2734	0.0001	0.00000071885810	34.8430	17.2540	0.9996	2	0	0.0000	0.0000			true	sp|P00558|PGK1_HUMAN	P00558	PGK1_HUMAN	PGK1	Phosphoglycerate kinase 1
CWQ-O-293-1.06761.06761.2	D:\GlycoData\CWQ-O\18-DeMucin\MSFragger-293\interact.pep.xml	GCVVGTK	GCVVGTK	7	2	1913.8879	719.3638	719.3635	360.6892	360.6890	719.3637	360.6891	0.0000	0.17793460000000	17.4110	14.6170	0.7692	2	0	0.0000	0.0000	2C(57.0215)		true	sp|P39023|RL3_HUMAN	P39023	RL3_HUMAN	RPL3	60S ribosomal protein L3
CWQ-O-293-1.06762.06762.2	D:\GlycoData\CWQ-O\18-DeMucin\MSFragger-293\interact.pep.xml	GCVVGTK	GCVVGTK	7	2	1914.4417	719.3638	719.3635	360.6892	360.6890	719.3637	360.6891	0.0000	0.00063660050000	30.6840	18.4880	0.9971	2	0	0.0000	0.0000	2C(57.0215)		true	sp|P39023|RL3_HUMAN	P39023	RL3_HUMAN	RPL3	60S ribosomal protein L3
CWQ-O-293-1.06764.06764.3	D:\GlycoData\CWQ-O\18-DeMucin\MSFragger-293\interact.pep.xml	KHYASEEIK		9	3	1914.8649	1103.5612	1103.5615	368.8610	368.8611	1103.5610	368.8609	0.0006	0.00024972640000	26.6190	16.8980	0.9989	2	0	0.0000	0.0000			true	sp|Q01082|SPTB2_HUMAN	Q01082	SPTB2_HUMAN	SPTBN1	Spectrin beta chain, non-erythrocytic 1
CWQ-O-293-1.06766.06766.3	D:\GlycoData\CWQ-O\18-DeMucin\MSFragger-293\interact.pep.xml	MKQEPVKPEEGR	M[147]KQEPVKPEEGR	12	3	1915.4314	1442.7162	1442.7155	481.9127	481.9124	1442.7186	481.9135	-0.0030	0.00000250722900	32.3870	15.5200	0.9996	2	2	0.0000	0.0000	1M(15.9949)		true	sp|P61586|RHOA_HUMAN	P61586	RHOA_HUMAN	RHOA	Transforming protein RhoA
CWQ-O-293-1.06768.06768.3	D:\GlycoData\CWQ-O\18-DeMucin\MSFragger-293\interact.pep.xml	AEASSGDHPTDTEMK	AEASSGDHPTDTEM[147]K	15	3	1916.4759	1590.6475	1590.6443	531.2231	531.2220	1590.6466	531.2228	-0.0022	0.00000626937600	32.6020	14.8800	0.9998	2	0	0.0000	0.0000	14M(15.9949)		true	sp|Q02790|FKBP4_HUMAN	Q02790	FKBP4_HUMAN	FKBP4	Peptidyl-prolyl cis-trans isomerase FKBP4
CWQ-O-293-1.06776.06776.6	D:\GlycoData\CWQ-O\18-DeMucin\MSFragger-293\interact.pep.xml	PAETKAHLPPPRPPR	PAET[595]KAHLPPPRPPR	15	6	1918.7710	2157.1035	2157.1055	360.5245	360.5249	2157.1064	360.5250	494.1739	0.55522870000000	17.2090	15.9270	0.9961	2	2	0.0000	0.0000	4T(494.1748)		true	sp|Q5VZR2|NTM2G_HUMAN	Q5VZR2	NTM2G_HUMAN	NUTM2G	NUT family member 2G
CWQ-O-293-1.06777.06777.3	D:\GlycoData\CWQ-O\18-DeMucin\MSFragger-293\interact.pep.xml	HYGEHVCTAK	HYGEHVCTAK	10	3	1919.0600	1200.5334	1200.5326	401.1851	401.1848	1200.5345	401.1854	-0.0018	0.00000072800790	29.8050	13.5100	0.9999	2	0	0.0000	0.0000	7C(57.0215)		true	sp|Q9BQG0|MBB1A_HUMAN	Q9BQG0	MBB1A_HUMAN	MYBBP1A	Myb-binding protein 1A
CWQ-O-293-1.06780.06780.2	D:\GlycoData\CWQ-O\18-DeMucin\MSFragger-293\interact.pep.xml	VNVGAGSHPNK		11	2	1919.9946	1078.5526	1078.5526	540.2836	540.2836	1078.5519	540.2832	0.0008	0.00000052425070	32.9780	14.1940	0.9996	2	0	0.0000	0.0000			true	sp|P21333|FLNA_HUMAN	P21333	FLNA_HUMAN	FLNA	Filamin-A
CWQ-O-293-1.06782.06782.2	D:\GlycoData\CWQ-O\18-DeMucin\MSFragger-293\interact.pep.xml	VNVGAGSHPNK		11	2	1920.6896	1078.5526	1078.5526	540.2836	540.2836	1078.5519	540.2832	0.0008	0.00000000000002	57.5110	17.8520	1.0000	2	0	0.0000	0.0000			true	sp|P21333|FLNA_HUMAN	P21333	FLNA_HUMAN	FLNA	Filamin-A
CWQ-O-293-1.06783.06783.2	D:\GlycoData\CWQ-O\18-DeMucin\MSFragger-293\interact.pep.xml	KAFEEAEK		8	2	1920.9673	950.4691	950.4688	476.2418	476.2417	950.4709	476.2427	-0.0020	0.04565444000000	20.2670	15.0390	0.9269	2	0	0.0000	0.0000			true	sp|P55072|TERA_HUMAN	P55072	TERA_HUMAN	VCP	Transitional endoplasmic reticulum ATPase
CWQ-O-293-1.06784.06784.2	D:\GlycoData\CWQ-O\18-DeMucin\MSFragger-293\interact.pep.xml	KAFEEAEK		8	2	1921.5175	950.4691	950.4688	476.2418	476.2417	950.4709	476.2427	-0.0020	0.00027757650000	33.1380	18.7200	0.9992	2	0	0.0000	0.0000			true	sp|P55072|TERA_HUMAN	P55072	TERA_HUMAN	VCP	Transitional endoplasmic reticulum ATPase
CWQ-O-293-1.06786.06786.3	D:\GlycoData\CWQ-O\18-DeMucin\MSFragger-293\interact.pep.xml	SAEGSNPPKPLKK		13	3	1921.9379	1351.7462	1351.7471	451.5893	451.5896	1351.7458	451.5892	0.0013	0.00000004608518	28.8920	14.7190	1.0000	2	1	0.0000	0.0000			true	sp|P06400|RB_HUMAN	P06400	RB_HUMAN	RB1	Retinoblastoma-associated protein
CWQ-O-293-1.06791.06791.2	D:\GlycoData\CWQ-O\18-DeMucin\MSFragger-293\interact.pep.xml	VTTHPLAK		8	2	1923.5989	865.5021	865.5024	433.7583	433.7585	865.5021	433.7583	0.0004	0.00024265390000	28.8050	15.4690	0.9993	2	0	0.0000	0.0000			true	sp|Q99497|PARK7_HUMAN	Q99497	PARK7_HUMAN	PARK7	Protein/nucleic acid deglycase DJ-1
CWQ-O-293-1.06792.06792.2	D:\GlycoData\CWQ-O\18-DeMucin\MSFragger-293\interact.pep.xml	HQGVMVGMGQK	HQGVM[147]VGM[147]GQK	11	2	1923.8786	1202.5527	1202.5529	602.2836	602.2837	1202.5535	602.2840	-0.0005	0.00000000000834	46.5180	16.8200	1.0000	2	0	0.0000	0.0000	5M(15.9949), 8M(15.9949)		false	sp|P60709|ACTB_HUMAN	P60709	ACTB_HUMAN	ACTB	Actin, cytoplasmic 1	ACTA1, ACTA2, ACTBL2, ACTC1, ACTG1, ACTG2	sp|P62736|ACTA_HUMAN, sp|P63261|ACTG_HUMAN, sp|P63267|ACTH_HUMAN, sp|P68032|ACTC_HUMAN, sp|P68133|ACTS_HUMAN, sp|Q562R1|ACTBL_HUMAN
CWQ-O-293-1.06793.06793.2	D:\GlycoData\CWQ-O\18-DeMucin\MSFragger-293\interact.pep.xml	AMEAVAAQGK	AM[147]EAVAAQGK	10	2	1924.1567	990.4799	990.4790	496.2472	496.2468	990.4804	496.2475	-0.0012	0.00009713759000	33.1960	17.1800	0.9994	2	0	0.0000	0.0000	2M(15.9949)		true	sp|P18669|PGAM1_HUMAN	P18669	PGAM1_HUMAN	PGAM1	Phosphoglycerate mutase 1	PGAM2	sp|P15259|PGAM2_HUMAN
CWQ-O-293-1.06795.06795.2	D:\GlycoData\CWQ-O\18-DeMucin\MSFragger-293\interact.pep.xml	AMEAVAAQGK	AM[147]EAVAAQGK	10	2	1924.8960	990.4799	990.4790	496.2472	496.2468	990.4804	496.2475	-0.0012	0.00000000553356	52.6260	15.7530	1.0000	2	0	0.0000	0.0000	2M(15.9949)		true	sp|P18669|PGAM1_HUMAN	P18669	PGAM1_HUMAN	PGAM1	Phosphoglycerate mutase 1	PGAM2	sp|P15259|PGAM2_HUMAN
CWQ-O-293-1.06798.06798.4	D:\GlycoData\CWQ-O\18-DeMucin\MSFragger-293\interact.pep.xml	HEEAPGHRPTTNPNASK		17	4	1925.6827	1841.8766	1841.8761	461.4764	461.4763	1841.8767	461.4765	-0.0005	0.00000018401030	36.5510	17.5450	1.0000	2	1	0.0000	0.0000			true	sp|P21291|CSRP1_HUMAN	P21291	CSRP1_HUMAN	CSRP1	Cysteine and glycine-rich protein 1
CWQ-O-293-1.06812.06812.3	D:\GlycoData\CWQ-O\18-DeMucin\MSFragger-293\interact.pep.xml	DHSKPISNPSDNK		13	3	1929.9744	1640.7639	1640.7607	547.9286	547.9275	1437.6847	480.2355	203.0761	0.00000000255718	33.4230	14.4180	1.0000	2	1	0.0000	0.0000		HexNAc(203.079373)	true	sp|O43493|TGON2_HUMAN	O43493	TGON2_HUMAN	TGOLN2	Trans-Golgi network integral membrane protein 2
CWQ-O-293-1.06814.06814.3	D:\GlycoData\CWQ-O\18-DeMucin\MSFragger-293\interact.pep.xml	DHSKPISNPSDNK	DHS[290]KPISNPSDNK	13	3	1930.7719	1640.7639	1640.7607	547.9286	547.9275	1640.7642	547.9287	203.0761	0.00000000536335	39.5240	16.5650	1.0000	2	1	0.0000	0.0000	3S(203.0794)		true	sp|O43493|TGON2_HUMAN	O43493	TGON2_HUMAN	TGOLN2	Trans-Golgi network integral membrane protein 2
CWQ-O-293-1.06815.06815.3	D:\GlycoData\CWQ-O\18-DeMucin\MSFragger-293\interact.pep.xml	HEEAPGHRPTTNPNASK		17	3	1931.0495	1841.8804	1841.8762	614.9674	614.9660	1841.8767	614.9662	-0.0003	0.00000000000001	46.3360	15.7880	1.0000	2	1	0.0000	0.0000			true	sp|P21291|CSRP1_HUMAN	P21291	CSRP1_HUMAN	CSRP1	Cysteine and glycine-rich protein 1
CWQ-O-293-1.06816.06816.2	D:\GlycoData\CWQ-O\18-DeMucin\MSFragger-293\interact.pep.xml	SQKPVMVK		8	2	1931.3271	915.5213	915.5212	458.7679	458.7679	915.5212	458.7679	0.0001	0.00318550900000	26.3850	16.7060	0.9225	2	1	0.0000	0.0000			true	sp|P46779|RL28_HUMAN	P46779	RL28_HUMAN	RPL28	60S ribosomal protein L28
CWQ-O-293-1.06825.06825.2	D:\GlycoData\CWQ-O\18-DeMucin\MSFragger-293\interact.pep.xml	KQDADSLQR		9	2	1933.9790	1059.5325	1059.5310	530.7735	530.7728	1059.5308	530.7727	0.0003	0.00012233050000	32.9010	18.4480	0.9995	2	0	0.0000	0.0000			true	sp|P14324|FPPS_HUMAN	P14324	FPPS_HUMAN	FDPS	Farnesyl pyrophosphate synthase
CWQ-O-293-1.06826.06826.2	D:\GlycoData\CWQ-O\18-DeMucin\MSFragger-293\interact.pep.xml	RPDADLK		7	2	1934.2566	813.4334	813.4339	407.7240	407.7242	813.4344	407.7245	-0.0004	0.00056502950000	24.4880	17.5510	0.9975	2	0	0.0000	0.0000			true	sp|P27824|CALX_HUMAN	P27824	CALX_HUMAN	CANX	Calnexin
CWQ-O-293-1.06832.06832.2	D:\GlycoData\CWQ-O\18-DeMucin\MSFragger-293\interact.pep.xml	AYEKPPEK		8	2	1936.0677	960.5018	960.4932	481.2582	481.2539	960.4916	481.2531	0.0017	0.04272743000000	20.8810	17.8670	0.6161	2	1	0.0000	0.0000			true	sp|Q12905|ILF2_HUMAN	Q12905	ILF2_HUMAN	ILF2	Interleukin enhancer-binding factor 2
CWQ-O-293-1.06837.06837.2	D:\GlycoData\CWQ-O\18-DeMucin\MSFragger-293\interact.pep.xml	SAEGSNPPKPLKK		13	2	1937.8235	1351.7490	1351.7463	676.8818	676.8804	1351.7458	676.8802	0.0006	0.00024278470000	24.0720	14.6080	0.9944	2	1	0.0000	0.0000			true	sp|P06400|RB_HUMAN	P06400	RB_HUMAN	RB1	Retinoblastoma-associated protein
CWQ-O-293-1.06838.06838.2	D:\GlycoData\CWQ-O\18-DeMucin\MSFragger-293\interact.pep.xml	SAEGSNPPKPLKK		13	2	1938.3735	1351.7490	1351.7463	676.8818	676.8804	1351.7458	676.8802	0.0006	0.00633140100000	18.2940	0.0000	0.8811	2	1	0.0000	0.0000			true	sp|P06400|RB_HUMAN	P06400	RB_HUMAN	RB1	Retinoblastoma-associated protein
CWQ-O-293-1.06846.06846.3	D:\GlycoData\CWQ-O\18-DeMucin\MSFragger-293\interact.pep.xml	VHDPVTAKPK		10	3	1940.6023	1090.6111	1090.6146	364.5443	364.5455	1090.6134	364.5451	0.0013	0.00066241130000	22.6370	13.7590	0.9926	2	1	0.0000	0.0000			true	sp|P13995|MTDC_HUMAN	P13995	MTDC_HUMAN	MTHFD2	Bifunctional methylenetetrahydrofolate dehydrogenase/cyclohydrolase, mitochondrial
CWQ-O-293-1.06848.06848.2	D:\GlycoData\CWQ-O\18-DeMucin\MSFragger-293\interact.pep.xml	LYEEGSNKR		9	2	1941.1100	1094.5361	1094.5360	548.2753	548.2753	1094.5355	548.2750	0.0006	0.00139917700000	19.6950	12.4720	0.9945	2	0	0.0000	0.0000			true	sp|P25788|PSA3_HUMAN	P25788	PSA3_HUMAN	PSMA3	Proteasome subunit alpha type-3
CWQ-O-293-1.06854.06854.2	D:\GlycoData\CWQ-O\18-DeMucin\MSFragger-293\interact.pep.xml	EKNPDMVAGEK	EKNPDM[147]VAGEK	11	2	1942.9720	1232.5822	1232.5781	617.2984	617.2963	1232.5706	617.2926	0.0076	0.02155956000000	17.9860	13.8540	0.7597	2	1	0.0000	0.0000	6M(15.9949)		true	sp|P20042|IF2B_HUMAN	P20042	IF2B_HUMAN	EIF2S2	Eukaryotic translation initiation factor 2 subunit 2
CWQ-O-293-1.06861.06861.3	D:\GlycoData\CWQ-O\18-DeMucin\MSFragger-293\interact.pep.xml	HQGVMVGMGQK	HQGVM[147]VGM[147]GQK	11	3	1945.3377	1202.5542	1202.5516	401.8587	401.8578	1202.5535	401.8584	-0.0017	0.00000008377703	30.4820	14.8140	1.0000	2	0	0.0000	0.0000	5M(15.9949), 8M(15.9949)		false	sp|P60709|ACTB_HUMAN	P60709	ACTB_HUMAN	ACTB	Actin, cytoplasmic 1	ACTA1, ACTA2, ACTBL2, ACTC1, ACTG1, ACTG2	sp|P62736|ACTA_HUMAN, sp|P63261|ACTG_HUMAN, sp|P63267|ACTH_HUMAN, sp|P68032|ACTC_HUMAN, sp|P68133|ACTS_HUMAN, sp|Q562R1|ACTBL_HUMAN
CWQ-O-293-1.06862.06862.3	D:\GlycoData\CWQ-O\18-DeMucin\MSFragger-293\interact.pep.xml	LYEEGSNKR		9	3	1945.6261	1094.5354	1094.5352	365.8524	365.8523	1094.5355	365.8524	-0.0002	0.01384286000000	19.8410	14.0050	0.9569	2	0	0.0000	0.0000			true	sp|P25788|PSA3_HUMAN	P25788	PSA3_HUMAN	PSMA3	Proteasome subunit alpha type-3
CWQ-O-293-1.06870.06870.3	D:\GlycoData\CWQ-O\18-DeMucin\MSFragger-293\interact.pep.xml	SAEGSNPPKPLKK		13	3	1947.9385	1351.7478	1351.7468	451.5899	451.5895	1351.7458	451.5892	0.0010	0.00003816589000	24.0230	14.0120	0.9989	2	1	0.0000	0.0000			true	sp|P06400|RB_HUMAN	P06400	RB_HUMAN	RB1	Retinoblastoma-associated protein
CWQ-O-293-1.06873.06873.2	D:\GlycoData\CWQ-O\18-DeMucin\MSFragger-293\interact.pep.xml	HQGVMVGMGQK	HQGVM[147]VGM[147]GQK	11	2	1948.7837	1202.5542	1202.5519	602.2844	602.2832	1202.5535	602.2840	-0.0014	0.00000000005697	51.5090	14.7210	1.0000	2	0	0.0000	0.0000	5M(15.9949), 8M(15.9949)		false	sp|P60709|ACTB_HUMAN	P60709	ACTB_HUMAN	ACTB	Actin, cytoplasmic 1	ACTA1, ACTA2, ACTBL2, ACTC1, ACTG1, ACTG2	sp|P62736|ACTA_HUMAN, sp|P63261|ACTG_HUMAN, sp|P63267|ACTH_HUMAN, sp|P68032|ACTC_HUMAN, sp|P68133|ACTS_HUMAN, sp|Q562R1|ACTBL_HUMAN
CWQ-O-293-1.06875.06875.2	D:\GlycoData\CWQ-O\18-DeMucin\MSFragger-293\interact.pep.xml	AMEAVAAQGK	AM[147]EAVAAQGK	10	2	1949.4692	990.4810	990.4805	496.2478	496.2475	990.4804	496.2475	0.0002	0.00024328760000	30.8210	18.7420	0.9993	2	0	0.0000	0.0000	2M(15.9949)		true	sp|P18669|PGAM1_HUMAN	P18669	PGAM1_HUMAN	PGAM1	Phosphoglycerate mutase 1	PGAM2	sp|P15259|PGAM2_HUMAN
CWQ-O-293-1.06876.06876.2	D:\GlycoData\CWQ-O\18-DeMucin\MSFragger-293\interact.pep.xml	QAEVANQETK		10	2	1949.7489	1116.5466	1116.5476	559.2806	559.2811	1116.5410	559.2778	0.0067	0.00003824215000	24.8130	12.9590	0.9994	2	0	0.0000	0.0000			true	sp|P05114|HMGN1_HUMAN	P05114	HMGN1_HUMAN	HMGN1	Non-histone chromosomal protein HMG-14
CWQ-O-293-1.06877.06877.2	D:\GlycoData\CWQ-O\18-DeMucin\MSFragger-293\interact.pep.xml	AMEAVAAQGK	AM[147]EAVAAQGK	10	2	1950.2119	990.4810	990.4805	496.2478	496.2475	990.4804	496.2475	0.0002	0.00000001521702	55.5300	17.4790	1.0000	2	0	0.0000	0.0000	2M(15.9949)		true	sp|P18669|PGAM1_HUMAN	P18669	PGAM1_HUMAN	PGAM1	Phosphoglycerate mutase 1	PGAM2	sp|P15259|PGAM2_HUMAN
CWQ-O-293-1.06879.06879.2	D:\GlycoData\CWQ-O\18-DeMucin\MSFragger-293\interact.pep.xml	KHDSGAADLER		11	2	1950.7670	1197.5776	1197.5756	599.7961	599.7951	1197.5737	599.7941	0.0019	0.00000972359200	24.8380	13.5570	0.9999	2	0	0.0000	0.0000			true	sp|Q9NX55|HYPK_HUMAN	Q9NX55	HYPK_HUMAN	HYPK	Huntingtin-interacting protein K
CWQ-O-293-1.06883.06883.4	D:\GlycoData\CWQ-O\18-DeMucin\MSFragger-293\interact.pep.xml	HEEAPGHRPTTNPNASK		17	4	1952.0226	1841.8771	1841.8761	461.4766	461.4763	1841.8767	461.4765	-0.0005	0.00000000000067	43.0760	11.4060	1.0000	2	1	0.0000	0.0000			true	sp|P21291|CSRP1_HUMAN	P21291	CSRP1_HUMAN	CSRP1	Cysteine and glycine-rich protein 1
CWQ-O-293-1.06887.06887.3	D:\GlycoData\CWQ-O\18-DeMucin\MSFragger-293\interact.pep.xml	SHESNAPGSAGGQASEKPR		19	3	1953.1437	1865.8765	1865.8628	622.9661	622.9615	1865.8615	622.9611	0.0014	0.00000000000000	40.8480	14.4160	1.0000	2	1	0.0000	0.0000			true	sp|Q6PJG2|EMSA1_HUMAN	Q6PJG2	EMSA1_HUMAN	ELMSAN1	ELM2 and SANT domain-containing protein 1
CWQ-O-293-1.06889.06889.3	D:\GlycoData\CWQ-O\18-DeMucin\MSFragger-293\interact.pep.xml	SHESNAPGSAGGQASEKPR		19	3	1953.9590	1865.8765	1865.8628	622.9661	622.9615	1865.8615	622.9611	0.0014	0.00002502761000	23.5260	9.8040	0.9988	2	1	0.0000	0.0000			true	sp|Q6PJG2|EMSA1_HUMAN	Q6PJG2	EMSA1_HUMAN	ELMSAN1	ELM2 and SANT domain-containing protein 1
CWQ-O-293-1.06892.06892.3	D:\GlycoData\CWQ-O\18-DeMucin\MSFragger-293\interact.pep.xml	HNKPEVEVR		9	3	1954.7424	1106.5831	1106.5829	369.8683	369.8682	1106.5831	369.8683	-0.0001	0.00005787688000	27.4990	13.0560	0.9989	2	1	0.0000	0.0000			true	sp|P59998|ARPC4_HUMAN	P59998	ARPC4_HUMAN	ARPC4	Actin-related protein 2/3 complex subunit 4
CWQ-O-293-1.06893.06893.3	D:\GlycoData\CWQ-O\18-DeMucin\MSFragger-293\interact.pep.xml	HEEAPGHRPTTNPNASK		17	3	1955.0308	1841.8784	1841.8777	614.9667	614.9665	1841.8767	614.9662	0.0010	0.00000002118800	33.4850	14.5680	1.0000	2	1	0.0000	0.0000			true	sp|P21291|CSRP1_HUMAN	P21291	CSRP1_HUMAN	CSRP1	Cysteine and glycine-rich protein 1
CWQ-O-293-1.06895.06895.3	D:\GlycoData\CWQ-O\18-DeMucin\MSFragger-293\interact.pep.xml	TEEERPQETTNQHSTK		16	3	1955.5859	1913.8767	1913.8699	638.9662	638.9639	1913.8715	638.9644	-0.0014	0.00006529142000	24.7000	15.0870	0.9988	2	1	0.0000	0.0000			true	sp|O94913|PCF11_HUMAN	O94913	PCF11_HUMAN	PCF11	Pre-mRNA cleavage complex 2 protein Pcf11
CWQ-O-293-1.06897.06897.3	D:\GlycoData\CWQ-O\18-DeMucin\MSFragger-293\interact.pep.xml	TEEERPQETTNQHSTK		16	3	1956.4048	1913.8767	1913.8699	638.9662	638.9639	1913.8715	638.9644	-0.0014	0.00000000000000	38.8540	11.9640	1.0000	2	1	0.0000	0.0000			true	sp|O94913|PCF11_HUMAN	O94913	PCF11_HUMAN	PCF11	Pre-mRNA cleavage complex 2 protein Pcf11
CWQ-O-293-1.06899.06899.2	D:\GlycoData\CWQ-O\18-DeMucin\MSFragger-293\interact.pep.xml	TGSGGVASSSESNR		14	2	1956.9603	1294.5728	1294.5736	648.2937	648.2941	1294.5748	648.2947	-0.0011	0.00000000116153	42.3700	15.4500	1.0000	2	0	0.0000	0.0000			true	sp|Q15428|SF3A2_HUMAN	Q15428	SF3A2_HUMAN	SF3A2	Splicing factor 3A subunit 2
CWQ-O-293-1.06915.06915.2	D:\GlycoData\CWQ-O\18-DeMucin\MSFragger-293\interact.pep.xml	RGLEVNK		7	2	1962.0806	814.4680	814.4680	408.2413	408.2413	814.4661	408.2403	0.0020	0.03404294000000	24.4660	17.1760	0.9452	2	0	0.0000	0.0000			true	sp|P31146|COR1A_HUMAN	P31146	COR1A_HUMAN	CORO1A	Coronin-1A
CWQ-O-293-1.06916.06916.2	D:\GlycoData\CWQ-O\18-DeMucin\MSFragger-293\interact.pep.xml	AYEKPPEK		8	2	1962.3688	960.4922	960.4936	481.2534	481.2541	960.4916	481.2531	0.0021	0.00093878150000	24.1250	17.5110	0.9658	2	1	0.0000	0.0000			true	sp|Q12905|ILF2_HUMAN	Q12905	ILF2_HUMAN	ILF2	Interleukin enhancer-binding factor 2
CWQ-O-293-1.06918.06918.2	D:\GlycoData\CWQ-O\18-DeMucin\MSFragger-293\interact.pep.xml	KETSNLYK		8	2	1962.9236	981.5173	981.5137	491.7659	491.7641	981.5131	491.7638	0.0007	0.00283296300000	24.2390	16.0610	0.9910	2	0	0.0000	0.0000			false	sp|O75323|NIPS2_HUMAN	O75323	NIPS2_HUMAN	NIPSNAP2	Protein NipSnap homolog 2	NIPSNAP1	sp|Q9BPW8|NIPS1_HUMAN
CWQ-O-293-1.06919.06919.2	D:\GlycoData\CWQ-O\18-DeMucin\MSFragger-293\interact.pep.xml	VAGGAAPSKPASAK		14	2	1963.2012	1210.6677	1210.6671	606.3411	606.3408	1210.6669	606.3407	0.0003	0.00000220343800	30.7840	14.8540	0.9991	2	1	0.0000	0.0000			true	sp|Q14978|NOLC1_HUMAN	Q14978	NOLC1_HUMAN	NOLC1	Nucleolar and coiled-body phosphoprotein 1
CWQ-O-293-1.06920.06920.2	D:\GlycoData\CWQ-O\18-DeMucin\MSFragger-293\interact.pep.xml	GATVVTGGK		9	2	1963.4789	788.4451	788.4410	395.2298	395.2278	788.4392	395.2269	0.0018	0.08538606000000	18.6010	14.5030	0.8703	2	0	0.0000	0.0000			true	sp|P51649|SSDH_HUMAN	P51649	SSDH_HUMAN	ALDH5A1	Succinate-semialdehyde dehydrogenase, mitochondrial
CWQ-O-293-1.06921.06921.2	D:\GlycoData\CWQ-O\18-DeMucin\MSFragger-293\interact.pep.xml	YEAACNR	YEAACNR	7	2	1963.7585	882.3598	882.3646	442.1872	442.1896	882.3654	442.1900	-0.0006	0.00865466200000	18.7510	9.4540	0.9811	2	0	0.0000	0.0000	5C(57.0215)		true	sp|Q9H0C8|ILKAP_HUMAN	Q9H0C8	ILKAP_HUMAN	ILKAP	Integrin-linked kinase-associated serine/threonine phosphatase 2C
CWQ-O-293-1.06925.06925.3	D:\GlycoData\CWQ-O\18-DeMucin\MSFragger-293\interact.pep.xml	HHQASETHNVIASDK		15	3	1964.8352	1672.7875	1672.7963	558.6031	558.6060	1672.7916	558.6045	0.0047	0.00000000015076	36.4720	15.4730	1.0000	2	0	0.0000	0.0000			true	sp|Q9NUM3|S39A9_HUMAN	Q9NUM3	S39A9_HUMAN	SLC39A9	Zinc transporter ZIP9
CWQ-O-293-1.06927.06927.3	D:\GlycoData\CWQ-O\18-DeMucin\MSFragger-293\interact.pep.xml	HHQASETHNVIASDK		15	3	1965.6493	1672.7875	1672.7963	558.6031	558.6060	1672.7916	558.6045	0.0047	0.00000000000000	61.9740	16.8080	1.0000	2	0	0.0000	0.0000			true	sp|Q9NUM3|S39A9_HUMAN	Q9NUM3	S39A9_HUMAN	SLC39A9	Zinc transporter ZIP9
CWQ-O-293-1.06929.06929.2	D:\GlycoData\CWQ-O\18-DeMucin\MSFragger-293\interact.pep.xml	TIVHESER		8	2	1966.2064	969.4879	969.4866	485.7512	485.7506	969.4879	485.7512	-0.0011	0.07258748000000	17.6860	14.4790	0.8873	2	0	0.0000	0.0000			true	sp|Q9BT78|CSN4_HUMAN	Q9BT78	CSN4_HUMAN	COPS4	COP9 signalosome complex subunit 4
CWQ-O-293-1.06942.06942.2	D:\GlycoData\CWQ-O\18-DeMucin\MSFragger-293\interact.pep.xml	SHAEIAEQAK		10	2	1970.2034	1082.5453	1082.5433	542.2799	542.2789	1082.5355	542.2750	0.0079	0.00568884800000	20.6340	13.4260	0.9853	2	0	0.0000	0.0000			true	sp|Q6ZRS2|SRCAP_HUMAN	Q6ZRS2	SRCAP_HUMAN	SRCAP	Helicase SRCAP
CWQ-O-293-1.06944.06944.2	D:\GlycoData\CWQ-O\18-DeMucin\MSFragger-293\interact.pep.xml	VEQHVVDGK		9	2	1970.9413	1009.5260	1009.5207	505.7703	505.7676	1009.5192	505.7669	0.0015	0.00090860070000	24.0540	15.0950	0.9959	2	0	0.0000	0.0000			true	sp|Q9Y3I0|RTCB_HUMAN	Q9Y3I0	RTCB_HUMAN	RTCB	tRNA-splicing ligase RtcB homolog
CWQ-O-293-1.06945.06945.2	D:\GlycoData\CWQ-O\18-DeMucin\MSFragger-293\interact.pep.xml	VEQHVVDGK		9	2	1971.4906	1009.5260	1009.5207	505.7703	505.7676	1009.5192	505.7669	0.0015	0.00000004183437	28.1950	16.1870	1.0000	2	0	0.0000	0.0000			true	sp|Q9Y3I0|RTCB_HUMAN	Q9Y3I0	RTCB_HUMAN	RTCB	tRNA-splicing ligase RtcB homolog
CWQ-O-293-1.06948.06948.2	D:\GlycoData\CWQ-O\18-DeMucin\MSFragger-293\interact.pep.xml	TVQVEQSK		8	2	1972.2132	917.4822	917.4828	459.7484	459.7487	917.4818	459.7482	0.0011	0.07002135000000	21.9220	17.7090	0.8908	2	0	0.0000	0.0000			true	sp|Q16181|SEPT7_HUMAN	Q16181	SEPT7_HUMAN	SEPT7	Septin-7
CWQ-O-293-1.06949.06949.2	D:\GlycoData\CWQ-O\18-DeMucin\MSFragger-293\interact.pep.xml	HQGVMVGMGQK	HQGVM[147]VGM[147]GQK	11	2	1972.4908	1202.5540	1202.5519	602.2843	602.2832	1202.5535	602.2840	-0.0014	0.00000002645592	39.0510	15.1320	1.0000	2	0	0.0000	0.0000	5M(15.9949), 8M(15.9949)		false	sp|P60709|ACTB_HUMAN	P60709	ACTB_HUMAN	ACTB	Actin, cytoplasmic 1	ACTA1, ACTA2, ACTBL2, ACTC1, ACTG1, ACTG2	sp|P62736|ACTA_HUMAN, sp|P63261|ACTG_HUMAN, sp|P63267|ACTH_HUMAN, sp|P68032|ACTC_HUMAN, sp|P68133|ACTS_HUMAN, sp|Q562R1|ACTBL_HUMAN
CWQ-O-293-1.06951.06951.2	D:\GlycoData\CWQ-O\18-DeMucin\MSFragger-293\interact.pep.xml	AMEAVAAQGK	AM[147]EAVAAQGK	10	2	1973.0457	990.4849	990.4806	496.2497	496.2476	990.4804	496.2475	0.0004	0.00028069520000	25.0620	14.6310	0.9992	2	0	0.0000	0.0000	2M(15.9949)		true	sp|P18669|PGAM1_HUMAN	P18669	PGAM1_HUMAN	PGAM1	Phosphoglycerate mutase 1	PGAM2	sp|P15259|PGAM2_HUMAN
CWQ-O-293-1.06952.06952.2	D:\GlycoData\CWQ-O\18-DeMucin\MSFragger-293\interact.pep.xml	VISKPISEHK		10	2	1973.3231	1136.6595	1136.6565	569.3370	569.3355	1136.6553	569.3349	0.0013	0.00037427970000	20.7680	13.6030	0.9887	2	1	0.0000	0.0000			true	sp|P23368|MAOM_HUMAN	P23368	MAOM_HUMAN	ME2	NAD-dependent malic enzyme, mitochondrial
CWQ-O-293-1.06953.06953.2	D:\GlycoData\CWQ-O\18-DeMucin\MSFragger-293\interact.pep.xml	AMEAVAAQGK	AM[147]EAVAAQGK	10	2	1973.7865	990.4849	990.4806	496.2497	496.2476	990.4804	496.2475	0.0004	0.00010443680000	27.1380	14.4180	0.9994	2	0	0.0000	0.0000	2M(15.9949)		true	sp|P18669|PGAM1_HUMAN	P18669	PGAM1_HUMAN	PGAM1	Phosphoglycerate mutase 1	PGAM2	sp|P15259|PGAM2_HUMAN
CWQ-O-293-1.06957.06957.3	D:\GlycoData\CWQ-O\18-DeMucin\MSFragger-293\interact.pep.xml	VAGGAAPSKPASAK		14	3	1974.9012	1210.6671	1210.6655	404.5630	404.5624	1210.6669	404.5629	-0.0012	0.00014829350000	31.1630	15.4100	0.9969	2	1	0.0000	0.0000			true	sp|Q14978|NOLC1_HUMAN	Q14978	NOLC1_HUMAN	NOLC1	Nucleolar and coiled-body phosphoprotein 1
CWQ-O-293-1.06958.06958.3	D:\GlycoData\CWQ-O\18-DeMucin\MSFragger-293\interact.pep.xml	VISKPISEHK		10	3	1975.1896	1136.6554	1136.6542	379.8924	379.8920	1136.6553	379.8924	-0.0009	0.00238667900000	20.2720	13.0900	0.9768	2	1	0.0000	0.0000			true	sp|P23368|MAOM_HUMAN	P23368	MAOM_HUMAN	ME2	NAD-dependent malic enzyme, mitochondrial
CWQ-O-293-1.06959.06959.3	D:\GlycoData\CWQ-O\18-DeMucin\MSFragger-293\interact.pep.xml	VAGGAAPSKPASAK		14	3	1975.5979	1210.6671	1210.6655	404.5630	404.5624	1210.6669	404.5629	-0.0012	0.00000000000000	75.0480	20.3430	1.0000	2	1	0.0000	0.0000			true	sp|Q14978|NOLC1_HUMAN	Q14978	NOLC1_HUMAN	NOLC1	Nucleolar and coiled-body phosphoprotein 1
CWQ-O-293-1.06965.06965.2	D:\GlycoData\CWQ-O\18-DeMucin\MSFragger-293\interact.pep.xml	HSETFTR		7	2	1977.5789	876.4099	876.4121	439.2122	439.2133	876.4090	439.2118	0.0032	0.00495842300000	16.7380	12.7680	0.9866	2	0	0.0000	0.0000			true	sp|Q9UNS2|CSN3_HUMAN	Q9UNS2	CSN3_HUMAN	COPS3	COP9 signalosome complex subunit 3
CWQ-O-293-1.06967.06967.3	D:\GlycoData\CWQ-O\18-DeMucin\MSFragger-293\interact.pep.xml	HNKPEVEVR		9	3	1978.0882	1106.5830	1106.5828	369.8683	369.8682	1106.5831	369.8683	-0.0002	0.00000406572400	29.4990	13.3050	0.9995	2	1	0.0000	0.0000			true	sp|P59998|ARPC4_HUMAN	P59998	ARPC4_HUMAN	ARPC4	Actin-related protein 2/3 complex subunit 4
CWQ-O-293-1.06968.06968.3	D:\GlycoData\CWQ-O\18-DeMucin\MSFragger-293\interact.pep.xml	SHESNAPGSAGGQASEKPR		19	3	1978.3761	1865.8660	1865.8627	622.9626	622.9615	1865.8615	622.9611	0.0013	0.00000000000000	48.2130	14.5830	1.0000	2	1	0.0000	0.0000			true	sp|Q6PJG2|EMSA1_HUMAN	Q6PJG2	EMSA1_HUMAN	ELMSAN1	ELM2 and SANT domain-containing protein 1
CWQ-O-293-1.06970.06970.3	D:\GlycoData\CWQ-O\18-DeMucin\MSFragger-293\interact.pep.xml	SHESNAPGSAGGQASEKPR		19	3	1979.0611	1865.8660	1865.8627	622.9626	622.9615	1865.8615	622.9611	0.0013	0.00000000044859	32.7230	12.9660	1.0000	2	1	0.0000	0.0000			true	sp|Q6PJG2|EMSA1_HUMAN	Q6PJG2	EMSA1_HUMAN	ELMSAN1	ELM2 and SANT domain-containing protein 1
CWQ-O-293-1.06974.06974.2	D:\GlycoData\CWQ-O\18-DeMucin\MSFragger-293\interact.pep.xml	ENTQTTIK		8	2	1980.3030	933.4821	933.4775	467.7483	467.7460	933.4768	467.7457	0.0008	0.02834910000000	18.3230	14.6370	0.9540	2	0	0.0000	0.0000			true	sp|P61978|HNRPK_HUMAN	P61978	HNRPK_HUMAN	HNRNPK	Heterogeneous nuclear ribonucleoprotein K
CWQ-O-293-1.06976.06976.2	D:\GlycoData\CWQ-O\18-DeMucin\MSFragger-293\interact.pep.xml	VIVEHAR		7	2	1980.8583	822.4700	822.4710	412.2423	412.2428	822.4711	412.2428	0.0000	0.00180222400000	18.5060	12.7220	0.9936	2	0	0.0000	0.0000			false	sp|Q13247|SRSF6_HUMAN	Q13247	SRSF6_HUMAN	SRSF6	Serine/arginine-rich splicing factor 6	SRSF4	sp|Q08170|SRSF4_HUMAN
CWQ-O-293-1.06979.06979.3	D:\GlycoData\CWQ-O\18-DeMucin\MSFragger-293\interact.pep.xml	TEEERPQETTNQHSTK		16	3	1981.7420	1913.8740	1913.8723	638.9653	638.9647	1913.8715	638.9644	0.0009	0.00000000784294	31.0360	13.6180	1.0000	2	1	0.0000	0.0000			true	sp|O94913|PCF11_HUMAN	O94913	PCF11_HUMAN	PCF11	Pre-mRNA cleavage complex 2 protein Pcf11
CWQ-O-293-1.06981.06981.3	D:\GlycoData\CWQ-O\18-DeMucin\MSFragger-293\interact.pep.xml	TEEERPQETTNQHSTK		16	3	1982.4397	1913.8740	1913.8723	638.9653	638.9647	1913.8715	638.9644	0.0009	0.00000000000000	49.4510	13.2100	1.0000	2	1	0.0000	0.0000			true	sp|O94913|PCF11_HUMAN	O94913	PCF11_HUMAN	PCF11	Pre-mRNA cleavage complex 2 protein Pcf11
CWQ-O-293-1.06983.06983.2	D:\GlycoData\CWQ-O\18-DeMucin\MSFragger-293\interact.pep.xml	TGSGGVASSSESNR		14	2	1982.9947	1294.5741	1294.5732	648.2943	648.2939	1294.5748	648.2947	-0.0014	0.00000000294485	39.8300	13.6370	1.0000	2	0	0.0000	0.0000			true	sp|Q15428|SF3A2_HUMAN	Q15428	SF3A2_HUMAN	SF3A2	Splicing factor 3A subunit 2
CWQ-O-293-1.06984.06984.2	D:\GlycoData\CWQ-O\18-DeMucin\MSFragger-293\interact.pep.xml	QIVSGSR		7	2	1983.2721	745.4079	745.4084	373.7112	373.7115	745.4083	373.7114	0.0002	0.03715269000000	18.4730	13.0340	0.9403	2	0	0.0000	0.0000			true	sp|P63244|RACK1_HUMAN	P63244	RACK1_HUMAN	RACK1	Receptor of activated protein C kinase 1	OAS3	sp|Q9Y6K5|OAS3_HUMAN
CWQ-O-293-1.06985.06985.2	D:\GlycoData\CWQ-O\18-DeMucin\MSFragger-293\interact.pep.xml	TKTENSGEALAK		12	2	1983.5497	1247.6368	1247.6381	624.8257	624.8263	1247.6356	624.8251	0.0025	0.00005161843000	26.0610	14.3010	0.9948	2	1	0.0000	0.0000			true	sp|Q9P016|THYN1_HUMAN	Q9P016	THYN1_HUMAN	THYN1	Thymocyte nuclear protein 1
CWQ-O-293-1.06987.06987.2	D:\GlycoData\CWQ-O\18-DeMucin\MSFragger-293\interact.pep.xml	TKTENSGEALAK		12	2	1984.2915	1247.6368	1247.6381	624.8257	624.8263	1247.6356	624.8251	0.0025	0.00055366860000	24.5270	13.8050	0.9798	2	1	0.0000	0.0000			true	sp|Q9P016|THYN1_HUMAN	Q9P016	THYN1_HUMAN	THYN1	Thymocyte nuclear protein 1
CWQ-O-293-1.06993.06993.3	D:\GlycoData\CWQ-O\18-DeMucin\MSFragger-293\interact.pep.xml	LAEAHQQECCQK	LAEAHQQECCQK	12	3	1986.1217	1500.6449	1500.6440	501.2222	501.2219	1500.6449	501.2222	-0.0007	0.00000020080960	26.2380	13.9320	1.0000	2	0	0.0000	0.0000	10C(57.0215), 9C(57.0215)		true	sp|Q9Y5X3|SNX5_HUMAN	Q9Y5X3	SNX5_HUMAN	SNX5	Sorting nexin-5
CWQ-O-293-1.06995.06995.2	D:\GlycoData\CWQ-O\18-DeMucin\MSFragger-293\interact.pep.xml	LAEAHQQECCQK	LAEAHQQECCQK	12	2	1986.6767	1500.6443	1500.6415	751.3294	751.3280	1500.6449	751.3297	-0.0033	0.00000002767711	37.7410	16.5620	1.0000	2	0	0.0000	0.0000	10C(57.0215), 9C(57.0215)		true	sp|Q9Y5X3|SNX5_HUMAN	Q9Y5X3	SNX5_HUMAN	SNX5	Sorting nexin-5
CWQ-O-293-1.06997.06997.2	D:\GlycoData\CWQ-O\18-DeMucin\MSFragger-293\interact.pep.xml	LAEAHQQECCQK	LAEAHQQECCQK	12	2	1987.4146	1500.6443	1500.6415	751.3294	751.3280	1500.6449	751.3297	-0.0033	0.06032536000000	15.3780	0.0000	0.9047	2	0	0.0000	0.0000	10C(57.0215), 9C(57.0215)		true	sp|Q9Y5X3|SNX5_HUMAN	Q9Y5X3	SNX5_HUMAN	SNX5	Sorting nexin-5
CWQ-O-293-1.07004.07004.6	D:\GlycoData\CWQ-O\18-DeMucin\MSFragger-293\interact.pep.xml	LLQSIGQAPESISEKELK		18	6	1989.7854	2903.4110	2903.4116	484.9091	484.9092	1969.0730	329.1861	934.3387	5.73370300000000	12.0340	11.8920	0.9961	2	1	0.0000	0.0000			true	sp|Q13564|ULA1_HUMAN	Q13564	ULA1_HUMAN	NAE1	NEDD8-activating enzyme E1 regulatory subunit
CWQ-O-293-1.07006.07006.2	D:\GlycoData\CWQ-O\18-DeMucin\MSFragger-293\interact.pep.xml	VAGGAAPSKPASAK		14	2	1990.4711	1210.6682	1210.6671	606.3414	606.3408	1210.6669	606.3407	0.0003	0.00000000630205	42.0400	19.8820	1.0000	2	1	0.0000	0.0000			true	sp|Q14978|NOLC1_HUMAN	Q14978	NOLC1_HUMAN	NOLC1	Nucleolar and coiled-body phosphoprotein 1
CWQ-O-293-1.07007.07007.2	D:\GlycoData\CWQ-O\18-DeMucin\MSFragger-293\interact.pep.xml	LGESANAAK		9	2	1990.7487	859.4370	859.4379	430.7258	430.7262	859.4399	430.7272	-0.0019	0.03683488000000	21.8840	17.4300	0.9408	2	0	0.0000	0.0000			true	sp|Q9H9B4|SFXN1_HUMAN	Q9H9B4	SFXN1_HUMAN	SFXN1	Sideroflexin-1
CWQ-O-293-1.07008.07008.2	D:\GlycoData\CWQ-O\18-DeMucin\MSFragger-293\interact.pep.xml	VAGGAAPSKPASAK		14	2	1991.2097	1210.6682	1210.6671	606.3414	606.3408	1210.6669	606.3407	0.0003	0.00002155261000	31.1660	11.5240	0.9973	2	1	0.0000	0.0000			true	sp|Q14978|NOLC1_HUMAN	Q14978	NOLC1_HUMAN	NOLC1	Nucleolar and coiled-body phosphoprotein 1
CWQ-O-293-1.07010.07010.2	D:\GlycoData\CWQ-O\18-DeMucin\MSFragger-293\interact.pep.xml	MDPNTGR		7	2	1991.7670	789.3430	789.3440	395.6788	395.6793	789.3439	395.6792	0.0001	0.21991250000000	16.1310	12.3710	0.7246	2	0	0.0000	0.0000			true	sp|Q99729|ROAA_HUMAN	Q99729	ROAA_HUMAN	HNRNPAB	Heterogeneous nuclear ribonucleoprotein A/B
CWQ-O-293-1.07012.07012.2	D:\GlycoData\CWQ-O\18-DeMucin\MSFragger-293\interact.pep.xml	KDGADFAK		8	2	1992.5079	850.4202	850.4214	426.2174	426.2180	850.4185	426.2165	0.0030	0.00114134100000	22.2340	13.8350	0.9952	2	0	0.0000	0.0000			false	sp|P04075|ALDOA_HUMAN	P04075	ALDOA_HUMAN	ALDOA	Fructose-bisphosphate aldolase A	ALDOC	sp|P09972|ALDOC_HUMAN
CWQ-O-293-1.07013.07013.2	D:\GlycoData\CWQ-O\18-DeMucin\MSFragger-293\interact.pep.xml	KDGADFAK		8	2	1993.0570	850.4202	850.4214	426.2174	426.2180	850.4185	426.2165	0.0030	0.00463972900000	20.3280	14.7490	0.9871	2	0	0.0000	0.0000			false	sp|P04075|ALDOA_HUMAN	P04075	ALDOA_HUMAN	ALDOA	Fructose-bisphosphate aldolase A	ALDOC	sp|P09972|ALDOC_HUMAN
CWQ-O-293-1.07015.07015.3	D:\GlycoData\CWQ-O\18-DeMucin\MSFragger-293\interact.pep.xml	DSGSDLSHRPK		11	3	1993.4738	1197.5718	1197.5808	400.1979	400.2009	1197.5737	400.1985	0.0072	0.00006475327000	23.9140	14.9600	0.9988	2	1	0.0000	0.0000			true	sp|O95251|KAT7_HUMAN	O95251	KAT7_HUMAN	KAT7	Histone acetyltransferase KAT7
CWQ-O-293-1.07020.07020.2	D:\GlycoData\CWQ-O\18-DeMucin\MSFragger-293\interact.pep.xml	MVVASSK		7	2	1995.1648	720.3848	720.3848	361.1997	361.1997	720.3840	361.1993	0.0009	0.00333006000000	18.5830	14.5690	0.9898	2	0	0.0000	0.0000			true	sp|P11586|C1TC_HUMAN	P11586	C1TC_HUMAN	MTHFD1	C-1-tetrahydrofolate synthase, cytoplasmic
CWQ-O-293-1.07021.07021.2	D:\GlycoData\CWQ-O\18-DeMucin\MSFragger-293\interact.pep.xml	DAVTYTEHAK		10	2	1995.4427	1133.5382	1133.5363	567.7764	567.7754	1133.5352	567.7749	0.0012	0.00764704400000	17.5820	11.4760	0.9824	2	0	0.0000	0.0000			true	sp|P62805|H4_HUMAN	P62805	H4_HUMAN	HIST1H4A	Histone H4
CWQ-O-293-1.07022.07022.2	D:\GlycoData\CWQ-O\18-DeMucin\MSFragger-293\interact.pep.xml	MVVASSK		7	2	1995.9061	720.3848	720.3848	361.1997	361.1997	720.3840	361.1993	0.0009	0.00005241829000	37.7770	24.1770	0.9994	2	0	0.0000	0.0000			true	sp|P11586|C1TC_HUMAN	P11586	C1TC_HUMAN	MTHFD1	C-1-tetrahydrofolate synthase, cytoplasmic
CWQ-O-293-1.07023.07023.2	D:\GlycoData\CWQ-O\18-DeMucin\MSFragger-293\interact.pep.xml	GQAALDR		7	2	1996.1835	729.3769	729.3772	365.6958	365.6959	729.3769	365.6957	0.0004	0.17076910000000	15.8100	13.9260	0.7765	2	0	0.0000	0.0000			true	sp|P40429|RL13A_HUMAN	P40429	RL13A_HUMAN	RPL13A	60S ribosomal protein L13a
CWQ-O-293-1.07024.07024.2	D:\GlycoData\CWQ-O\18-DeMucin\MSFragger-293\interact.pep.xml	TGSGGVASSSESNR		14	2	1996.4610	1294.5590	1294.5732	648.2868	648.2939	1294.5748	648.2947	-0.0014	0.00000591959000	33.0510	17.0890	1.0000	2	0	0.0000	0.0000			true	sp|Q15428|SF3A2_HUMAN	Q15428	SF3A2_HUMAN	SF3A2	Splicing factor 3A subunit 2
CWQ-O-293-1.07025.07025.2	D:\GlycoData\CWQ-O\18-DeMucin\MSFragger-293\interact.pep.xml	GQAALDR		7	2	1996.9224	729.3769	729.3772	365.6958	365.6959	729.3769	365.6957	0.0004	0.01491592000000	31.5960	21.9900	0.9730	2	0	0.0000	0.0000			true	sp|P40429|RL13A_HUMAN	P40429	RL13A_HUMAN	RPL13A	60S ribosomal protein L13a
CWQ-O-293-1.07026.07026.2	D:\GlycoData\CWQ-O\18-DeMucin\MSFragger-293\interact.pep.xml	TGSGGVASSSESNR		14	2	1997.3824	1294.5590	1294.5731	648.2868	648.2938	1294.5748	648.2947	-0.0015	0.00218147300000	20.1450	10.4450	0.9926	2	0	0.0000	0.0000			true	sp|Q15428|SF3A2_HUMAN	Q15428	SF3A2_HUMAN	SF3A2	Splicing factor 3A subunit 2
CWQ-O-293-1.07029.07029.4	D:\GlycoData\CWQ-O\18-DeMucin\MSFragger-293\interact.pep.xml	HHQASETHNVIASDK		15	4	1998.0878	1672.7875	1672.7900	419.2042	419.2048	1672.7916	419.2052	-0.0014	0.00001335585000	24.8790	13.8750	1.0000	2	0	0.0000	0.0000			true	sp|Q9NUM3|S39A9_HUMAN	Q9NUM3	S39A9_HUMAN	SLC39A9	Zinc transporter ZIP9
CWQ-O-293-1.07030.07030.3	D:\GlycoData\CWQ-O\18-DeMucin\MSFragger-293\interact.pep.xml	HSGASAEVQKEEEK		14	3	1998.3652	1527.7231	1527.7151	510.2483	510.2456	1527.7164	510.2461	-0.0012	0.00000000000658	39.5950	13.7990	1.0000	2	1	0.0000	0.0000			true	sp|Q99615|DNJC7_HUMAN	Q99615	DNJC7_HUMAN	DNAJC7	DnaJ homolog subfamily C member 7
CWQ-O-293-1.07031.07031.3	D:\GlycoData\CWQ-O\18-DeMucin\MSFragger-293\interact.pep.xml	ASPSKPASAPASR		13	3	1998.6433	1225.6430	1225.6422	409.5549	409.5547	1225.6414	409.5544	0.0009	0.00000000570055	33.5460	18.5670	1.0000	2	1	0.0000	0.0000			true	sp|P27816|MAP4_HUMAN	P27816	MAP4_HUMAN	MAP4	Microtubule-associated protein 4
CWQ-O-293-1.07032.07032.3	D:\GlycoData\CWQ-O\18-DeMucin\MSFragger-293\interact.pep.xml	HSGASAEVQKEEEK		14	3	1999.0508	1527.7231	1527.7151	510.2483	510.2456	1527.7164	510.2461	-0.0012	0.00000000000008	49.7220	13.1250	1.0000	2	1	0.0000	0.0000			true	sp|Q99615|DNJC7_HUMAN	Q99615	DNJC7_HUMAN	DNAJC7	DnaJ homolog subfamily C member 7
CWQ-O-293-1.07036.07036.3	D:\GlycoData\CWQ-O\18-DeMucin\MSFragger-293\interact.pep.xml	VAGGAAPSKPASAK		14	3	2000.1070	1210.6672	1210.6660	404.5630	404.5626	1210.6669	404.5629	-0.0007	0.00001507479000	34.8480	19.5380	0.9988	2	1	0.0000	0.0000			true	sp|Q14978|NOLC1_HUMAN	Q14978	NOLC1_HUMAN	NOLC1	Nucleolar and coiled-body phosphoprotein 1
CWQ-O-293-1.07037.07037.3	D:\GlycoData\CWQ-O\18-DeMucin\MSFragger-293\interact.pep.xml	VISKPISEHK		10	3	2000.3952	1136.6552	1136.6544	379.8923	379.8921	1136.6553	379.8924	-0.0007	0.00001386767000	22.7720	13.2540	0.9988	2	1	0.0000	0.0000			true	sp|P23368|MAOM_HUMAN	P23368	MAOM_HUMAN	ME2	NAD-dependent malic enzyme, mitochondrial
CWQ-O-293-1.07038.07038.3	D:\GlycoData\CWQ-O\18-DeMucin\MSFragger-293\interact.pep.xml	VAGGAAPSKPASAK		14	3	2000.7832	1210.6672	1210.6660	404.5630	404.5626	1210.6669	404.5629	-0.0007	0.00000000000000	80.9340	19.8670	1.0000	2	1	0.0000	0.0000			true	sp|Q14978|NOLC1_HUMAN	Q14978	NOLC1_HUMAN	NOLC1	Nucleolar and coiled-body phosphoprotein 1
CWQ-O-293-1.07041.07041.2	D:\GlycoData\CWQ-O\18-DeMucin\MSFragger-293\interact.pep.xml	DKHIEEVR		8	2	2001.6156	1024.5312	1024.5311	513.2729	513.2728	1024.5300	513.2723	0.0012	0.00164143300000	24.0830	16.0230	0.9509	2	1	0.0000	0.0000			true	sp|P16949|STMN1_HUMAN	P16949	STMN1_HUMAN	STMN1	Stathmin
CWQ-O-293-1.07044.07044.2	D:\GlycoData\CWQ-O\18-DeMucin\MSFragger-293\interact.pep.xml	HQGVMVGMGQK	HQGVM[147]VGM[147]GQK	11	2	2002.5794	1202.5557	1202.5524	602.2851	602.2835	1202.5535	602.2840	-0.0009	0.00065933040000	21.6520	13.2910	0.9970	2	0	0.0000	0.0000	5M(15.9949), 8M(15.9949)		false	sp|P60709|ACTB_HUMAN	P60709	ACTB_HUMAN	ACTB	Actin, cytoplasmic 1	ACTA1, ACTA2, ACTBL2, ACTC1, ACTG1, ACTG2	sp|P62736|ACTA_HUMAN, sp|P63261|ACTG_HUMAN, sp|P63267|ACTH_HUMAN, sp|P68032|ACTC_HUMAN, sp|P68133|ACTS_HUMAN, sp|Q562R1|ACTBL_HUMAN
CWQ-O-293-1.07050.07050.2	D:\GlycoData\CWQ-O\18-DeMucin\MSFragger-293\interact.pep.xml	ENTQTTIK		8	2	2004.4576	933.4769	933.4777	467.7457	467.7461	933.4768	467.7457	0.0010	0.07844639000000	18.3650	14.9810	0.8794	2	0	0.0000	0.0000			true	sp|P61978|HNRPK_HUMAN	P61978	HNRPK_HUMAN	HNRNPK	Heterogeneous nuclear ribonucleoprotein K
CWQ-O-293-1.07051.07051.2	D:\GlycoData\CWQ-O\18-DeMucin\MSFragger-293\interact.pep.xml	EESGKPGAHVTVK		13	2	2004.7350	1337.6946	1337.6913	669.8546	669.8529	1337.6938	669.8542	-0.0024	0.00000000000308	43.7780	15.1750	1.0000	2	1	0.0000	0.0000			true	sp|P22626|ROA2_HUMAN	P22626	ROA2_HUMAN	HNRNPA2B1	Heterogeneous nuclear ribonucleoproteins A2/B1
CWQ-O-293-1.07053.07053.2	D:\GlycoData\CWQ-O\18-DeMucin\MSFragger-293\interact.pep.xml	EESGKPGAHVTVK		13	2	2005.4736	1337.6946	1337.6913	669.8546	669.8529	1337.6938	669.8542	-0.0024	0.00000000000002	49.1490	18.3030	1.0000	2	1	0.0000	0.0000			true	sp|P22626|ROA2_HUMAN	P22626	ROA2_HUMAN	HNRNPA2B1	Heterogeneous nuclear ribonucleoproteins A2/B1
CWQ-O-293-1.07054.07054.2	D:\GlycoData\CWQ-O\18-DeMucin\MSFragger-293\interact.pep.xml	AMEAVAAQGK	AM[147]EAVAAQGK	10	2	2005.7533	990.4862	990.4788	496.2504	496.2467	990.4804	496.2475	-0.0014	0.00004925610000	24.4360	13.5540	0.9994	2	0	0.0000	0.0000	2M(15.9949)		true	sp|P18669|PGAM1_HUMAN	P18669	PGAM1_HUMAN	PGAM1	Phosphoglycerate mutase 1	PGAM2	sp|P15259|PGAM2_HUMAN
CWQ-O-293-1.07056.07056.2	D:\GlycoData\CWQ-O\18-DeMucin\MSFragger-293\interact.pep.xml	AMEAVAAQGK	AM[147]EAVAAQGK	10	2	2006.4915	990.4862	990.4788	496.2504	496.2467	990.4804	496.2475	-0.0014	0.00065216990000	19.6180	10.5660	0.9970	2	0	0.0000	0.0000	2M(15.9949)		true	sp|P18669|PGAM1_HUMAN	P18669	PGAM1_HUMAN	PGAM1	Phosphoglycerate mutase 1	PGAM2	sp|P15259|PGAM2_HUMAN
CWQ-O-293-1.07059.07059.3	D:\GlycoData\CWQ-O\18-DeMucin\MSFragger-293\interact.pep.xml	EESGKPGAHVTVK		13	3	2007.2763	1337.6945	1337.6923	446.9054	446.9047	1337.6938	446.9052	-0.0014	0.00001057548000	26.0990	14.7170	0.9989	2	1	0.0000	0.0000			true	sp|P22626|ROA2_HUMAN	P22626	ROA2_HUMAN	HNRNPA2B1	Heterogeneous nuclear ribonucleoproteins A2/B1
CWQ-O-293-1.07061.07061.3	D:\GlycoData\CWQ-O\18-DeMucin\MSFragger-293\interact.pep.xml	EESGKPGAHVTVK		13	3	2007.7519	1337.6945	1337.6923	446.9054	446.9047	1337.6938	446.9052	-0.0014	0.00000000000824	74.2320	19.6020	1.0000	2	1	0.0000	0.0000			true	sp|P22626|ROA2_HUMAN	P22626	ROA2_HUMAN	HNRNPA2B1	Heterogeneous nuclear ribonucleoproteins A2/B1
CWQ-O-293-1.07065.07065.2	D:\GlycoData\CWQ-O\18-DeMucin\MSFragger-293\interact.pep.xml	LHCTPGDGQR	LHCTPGDGQR	10	2	2009.0453	1139.5111	1139.5127	570.7628	570.7636	1139.5142	570.7644	-0.0013	0.11068130000000	15.5570	12.7250	0.8400	2	0	0.0000	0.0000	3C(57.0215)		true	sp|Q6L8Q7|PDE12_HUMAN	Q6L8Q7	PDE12_HUMAN	PDE12	2',5'-phosphodiesterase 12
CWQ-O-293-1.07074.07074.2	D:\GlycoData\CWQ-O\18-DeMucin\MSFragger-293\interact.pep.xml	ATATISAK		8	2	2011.5003	761.4264	761.4257	381.7205	381.7201	761.4283	381.7214	-0.0024	0.00393319400000	18.9880	12.5170	0.9885	2	0	0.0000	0.0000			true	sp|Q9Y2W2|WBP11_HUMAN	Q9Y2W2	WBP11_HUMAN	WBP11	WW domain-binding protein 11
CWQ-O-293-1.07084.07084.2	D:\GlycoData\CWQ-O\18-DeMucin\MSFragger-293\interact.pep.xml	VAGGAAPSKPASAK		14	2	2014.5834	1210.6663	1210.6672	606.3404	606.3409	1210.6669	606.3407	0.0004	0.00000000000659	37.8990	16.1830	1.0000	2	1	0.0000	0.0000			true	sp|Q14978|NOLC1_HUMAN	Q14978	NOLC1_HUMAN	NOLC1	Nucleolar and coiled-body phosphoprotein 1
CWQ-O-293-1.07107.07107.3	D:\GlycoData\CWQ-O\18-DeMucin\MSFragger-293\interact.pep.xml	HSGASAEVQKEEEK		14	3	2021.8195	1528.7195	1528.7179	510.5804	510.5799	1527.7164	510.2461	1.0015	0.00000000057967	33.0190	14.2930	1.0000	2	1	0.0000	0.0000		Label:15N(1)(0.997035)	true	sp|Q99615|DNJC7_HUMAN	Q99615	DNJC7_HUMAN	DNAJC7	DnaJ homolog subfamily C member 7
CWQ-O-293-1.07109.07109.3	D:\GlycoData\CWQ-O\18-DeMucin\MSFragger-293\interact.pep.xml	HSGASAEVQKEEEK		14	3	2022.6883	1528.7195	1528.7179	510.5804	510.5799	1527.7164	510.2461	1.0015	0.00000000000000	57.9330	13.4520	1.0000	2	1	0.0000	0.0000		Label:15N(1)(0.997035)	true	sp|Q99615|DNJC7_HUMAN	Q99615	DNJC7_HUMAN	DNAJC7	DnaJ homolog subfamily C member 7
CWQ-O-293-1.07113.07113.2	D:\GlycoData\CWQ-O\18-DeMucin\MSFragger-293\interact.pep.xml	TLVVHEK		7	2	2023.6645	824.4739	824.4744	413.2442	413.2445	824.4756	413.2451	-0.0011	0.24966140000000	15.1790	12.3800	0.6907	2	0	0.0000	0.0000			true	sp|P00441|SODC_HUMAN	P00441	SODC_HUMAN	SOD1	Superoxide dismutase [Cu-Zn]
CWQ-O-293-1.07116.07116.2	D:\GlycoData\CWQ-O\18-DeMucin\MSFragger-293\interact.pep.xml	AAGHPGDPESQQR		13	2	2024.4992	1348.6232	1348.6187	675.3189	675.3166	1348.6119	675.3132	0.0068	0.20914700000000	17.3230	14.4600	0.7363	2	0	0.0000	0.0000			true	sp|Q9Y490|TLN1_HUMAN	Q9Y490	TLN1_HUMAN	TLN1	Talin-1
CWQ-O-293-1.07118.07118.2	D:\GlycoData\CWQ-O\18-DeMucin\MSFragger-293\interact.pep.xml	AAGHPGDPESQQR		13	2	2025.2371	1348.6232	1348.6187	675.3189	675.3166	1348.6119	675.3132	0.0068	0.12481020000000	13.1150	7.7430	0.8244	2	0	0.0000	0.0000			true	sp|Q9Y490|TLN1_HUMAN	Q9Y490	TLN1_HUMAN	TLN1	Talin-1
CWQ-O-293-1.07132.07132.3	D:\GlycoData\CWQ-O\18-DeMucin\MSFragger-293\interact.pep.xml	EESGKPGAHVTVK		13	3	2029.2524	1337.6952	1337.6907	446.9057	446.9042	1337.6938	446.9052	-0.0030	0.00002875077000	24.3870	12.0210	0.9988	2	1	0.0000	0.0000			true	sp|P22626|ROA2_HUMAN	P22626	ROA2_HUMAN	HNRNPA2B1	Heterogeneous nuclear ribonucleoproteins A2/B1
CWQ-O-293-1.07134.07134.3	D:\GlycoData\CWQ-O\18-DeMucin\MSFragger-293\interact.pep.xml	EESGKPGAHVTVK		13	3	2029.7157	1337.6952	1337.6907	446.9057	446.9042	1337.6938	446.9052	-0.0030	0.00000000000270	73.8940	19.2970	1.0000	2	1	0.0000	0.0000			true	sp|P22626|ROA2_HUMAN	P22626	ROA2_HUMAN	HNRNPA2B1	Heterogeneous nuclear ribonucleoproteins A2/B1
CWQ-O-293-1.07136.07136.2	D:\GlycoData\CWQ-O\18-DeMucin\MSFragger-293\interact.pep.xml	EESGKPGAHVTVK		13	2	2030.4025	1337.6917	1337.6913	669.8531	669.8529	1337.6938	669.8542	-0.0024	0.00000000000933	43.8120	15.3500	1.0000	2	1	0.0000	0.0000			true	sp|P22626|ROA2_HUMAN	P22626	ROA2_HUMAN	HNRNPA2B1	Heterogeneous nuclear ribonucleoproteins A2/B1
CWQ-O-293-1.07138.07138.2	D:\GlycoData\CWQ-O\18-DeMucin\MSFragger-293\interact.pep.xml	EESGKPGAHVTVK		13	2	2030.9715	1337.6917	1337.6913	669.8531	669.8529	1337.6938	669.8542	-0.0024	0.00000000000012	53.3480	16.0440	1.0000	2	1	0.0000	0.0000			true	sp|P22626|ROA2_HUMAN	P22626	ROA2_HUMAN	HNRNPA2B1	Heterogeneous nuclear ribonucleoproteins A2/B1
CWQ-O-293-1.07144.07144.3	D:\GlycoData\CWQ-O\18-DeMucin\MSFragger-293\interact.pep.xml	HSGASAEVQKEEEK		14	3	2032.5705	1527.7219	1527.7135	510.2479	510.2451	1527.7164	510.2461	-0.0028	0.00000006379196	29.7720	15.6980	1.0000	2	1	0.0000	0.0000			true	sp|Q99615|DNJC7_HUMAN	Q99615	DNJC7_HUMAN	DNAJC7	DnaJ homolog subfamily C member 7
CWQ-O-293-1.07146.07146.3	D:\GlycoData\CWQ-O\18-DeMucin\MSFragger-293\interact.pep.xml	HSGASAEVQKEEEK		14	3	2033.2656	1527.7219	1527.7135	510.2479	510.2451	1527.7164	510.2461	-0.0028	0.00000000000000	53.9740	13.6050	1.0000	2	1	0.0000	0.0000			true	sp|Q99615|DNJC7_HUMAN	Q99615	DNJC7_HUMAN	DNAJC7	DnaJ homolog subfamily C member 7
CWQ-O-293-1.07147.07147.2	D:\GlycoData\CWQ-O\18-DeMucin\MSFragger-293\interact.pep.xml	VVEVGSK		7	2	2033.5432	716.4056	716.4058	359.2101	359.2102	716.4068	359.2107	-0.0009	0.10107480000000	18.7040	14.7860	0.8511	2	0	0.0000	0.0000			true	sp|P14618|KPYM_HUMAN	P14618	KPYM_HUMAN	PKM	Pyruvate kinase PKM
CWQ-O-293-1.07148.07148.2	D:\GlycoData\CWQ-O\18-DeMucin\MSFragger-293\interact.pep.xml	VEQHVVDGK		9	2	2033.8227	1009.5193	1009.5187	505.7669	505.7666	1009.5192	505.7669	-0.0003	0.00000453408800	30.5930	16.6900	1.0000	2	0	0.0000	0.0000			true	sp|Q9Y3I0|RTCB_HUMAN	Q9Y3I0	RTCB_HUMAN	RTCB	tRNA-splicing ligase RtcB homolog
CWQ-O-293-1.07150.07150.2	D:\GlycoData\CWQ-O\18-DeMucin\MSFragger-293\interact.pep.xml	VEQHVVDGK		9	2	2034.5611	1009.5193	1009.5187	505.7669	505.7666	1009.5192	505.7669	-0.0003	0.00000012778860	37.5620	18.1470	1.0000	2	0	0.0000	0.0000			true	sp|Q9Y3I0|RTCB_HUMAN	Q9Y3I0	RTCB_HUMAN	RTCB	tRNA-splicing ligase RtcB homolog
CWQ-O-293-1.07165.07165.2	D:\GlycoData\CWQ-O\18-DeMucin\MSFragger-293\interact.pep.xml	GTGASGSFK		9	2	2038.7624	810.3876	810.3851	406.2011	406.1998	810.3872	406.2009	-0.0019	0.00294103500000	22.6260	11.2880	0.9908	2	0	0.0000	0.0000			false	sp|P16402|H13_HUMAN	P16402	H13_HUMAN	HIST1H1D	Histone H1.3	HIST1H1A, HIST1H1B, HIST1H1C, HIST1H1E, HIST1H1T	sp|P10412|H14_HUMAN, sp|P16401|H15_HUMAN, sp|P16403|H12_HUMAN, sp|P22492|H1T_HUMAN, sp|Q02539|H11_HUMAN
CWQ-O-293-1.07167.07167.2	D:\GlycoData\CWQ-O\18-DeMucin\MSFragger-293\interact.pep.xml	TGSQGQCTQVR	TGSQGQCTQVR	11	2	2039.4473	1220.5562	1220.5555	611.2854	611.2850	1220.5568	611.2857	-0.0011	0.00000000002594	43.8210	14.5490	1.0000	2	0	0.0000	0.0000	7C(57.0215)		true	sp|P62857|RS28_HUMAN	P62857	RS28_HUMAN	RPS28	40S ribosomal protein S28
CWQ-O-293-1.07181.07181.2	D:\GlycoData\CWQ-O\18-DeMucin\MSFragger-293\interact.pep.xml	AMEAVAAQGK	AM[147]EAVAAQGK	10	2	2043.7500	990.4825	990.4836	496.2485	496.2491	990.4804	496.2475	0.0034	0.11419150000000	17.2560	13.6500	0.8361	2	0	0.0000	0.0000	2M(15.9949)		true	sp|P18669|PGAM1_HUMAN	P18669	PGAM1_HUMAN	PGAM1	Phosphoglycerate mutase 1	PGAM2	sp|P15259|PGAM2_HUMAN
CWQ-O-293-1.07186.07186.2	D:\GlycoData\CWQ-O\18-DeMucin\MSFragger-293\interact.pep.xml	ANKPGDVVR		9	2	2045.3934	954.5292	954.5239	478.2719	478.2692	954.5247	478.2696	-0.0006	0.01657199000000	18.6290	13.3750	0.7972	2	1	0.0000	0.0000			true	sp|P28838|AMPL_HUMAN	P28838	AMPL_HUMAN	LAP3	Cytosol aminopeptidase
CWQ-O-293-1.07198.07198.2	D:\GlycoData\CWQ-O\18-DeMucin\MSFragger-293\interact.pep.xml	TLVVHEK		7	2	2049.0967	824.4736	824.4744	413.2441	413.2445	824.4756	413.2451	-0.0011	0.12786360000000	17.7520	13.2730	0.8211	2	0	0.0000	0.0000			true	sp|P00441|SODC_HUMAN	P00441	SODC_HUMAN	SOD1	Superoxide dismutase [Cu-Zn]
CWQ-O-293-1.07201.07201.2	D:\GlycoData\CWQ-O\18-DeMucin\MSFragger-293\interact.pep.xml	TLSDATTK		8	2	2049.9319	835.4227	835.4222	418.7186	418.7184	835.4287	418.7216	-0.0063	0.00122813300000	15.9200	10.5960	0.9950	2	0	0.0000	0.0000			true	sp|Q9NUQ9|FA49B_HUMAN	Q9NUQ9	FA49B_HUMAN	FAM49B	Protein FAM49B
CWQ-O-293-1.07206.07206.2	D:\GlycoData\CWQ-O\18-DeMucin\MSFragger-293\interact.pep.xml	AAGHPGDPESQQR		13	2	2051.5025	1348.6216	1348.6193	675.3181	675.3169	1348.6119	675.3132	0.0074	0.00350133000000	19.4180	14.7700	0.9895	2	0	0.0000	0.0000			true	sp|Q9Y490|TLN1_HUMAN	Q9Y490	TLN1_HUMAN	TLN1	Talin-1
CWQ-O-293-1.07216.07216.3	D:\GlycoData\CWQ-O\18-DeMucin\MSFragger-293\interact.pep.xml	EESGKPGAHVTVK		13	3	2054.3527	1337.6946	1337.6923	446.9055	446.9047	1337.6938	446.9052	-0.0014	0.00032953870000	22.0610	12.0360	0.9944	2	1	0.0000	0.0000			true	sp|P22626|ROA2_HUMAN	P22626	ROA2_HUMAN	HNRNPA2B1	Heterogeneous nuclear ribonucleoproteins A2/B1
CWQ-O-293-1.07218.07218.3	D:\GlycoData\CWQ-O\18-DeMucin\MSFragger-293\interact.pep.xml	EESGKPGAHVTVK		13	3	2054.8519	1337.6946	1337.6923	446.9055	446.9047	1337.6938	446.9052	-0.0014	0.00000000000055	74.0560	19.1520	1.0000	2	1	0.0000	0.0000			true	sp|P22626|ROA2_HUMAN	P22626	ROA2_HUMAN	HNRNPA2B1	Heterogeneous nuclear ribonucleoproteins A2/B1
CWQ-O-293-1.07219.07219.2	D:\GlycoData\CWQ-O\18-DeMucin\MSFragger-293\interact.pep.xml	EESGKPGAHVTVK		13	2	2055.1293	1337.6937	1337.6910	669.8541	669.8528	1337.6938	669.8542	-0.0026	0.00000000000031	43.7520	13.4230	1.0000	2	1	0.0000	0.0000			true	sp|P22626|ROA2_HUMAN	P22626	ROA2_HUMAN	HNRNPA2B1	Heterogeneous nuclear ribonucleoproteins A2/B1
CWQ-O-293-1.07221.07221.2	D:\GlycoData\CWQ-O\18-DeMucin\MSFragger-293\interact.pep.xml	EESGKPGAHVTVK		13	2	2055.8700	1337.6937	1337.6910	669.8541	669.8528	1337.6938	669.8542	-0.0026	0.00000000000033	48.3410	16.0610	1.0000	2	1	0.0000	0.0000			true	sp|P22626|ROA2_HUMAN	P22626	ROA2_HUMAN	HNRNPA2B1	Heterogeneous nuclear ribonucleoproteins A2/B1
CWQ-O-293-1.07226.07226.2	D:\GlycoData\CWQ-O\18-DeMucin\MSFragger-293\interact.pep.xml	VVEVGSK		7	2	2057.1996	716.4062	716.4056	359.2104	359.2101	716.4068	359.2107	-0.0010	0.23358460000000	18.6830	15.4390	0.7093	2	0	0.0000	0.0000			true	sp|P14618|KPYM_HUMAN	P14618	KPYM_HUMAN	PKM	Pyruvate kinase PKM
CWQ-O-293-1.07227.07227.2	D:\GlycoData\CWQ-O\18-DeMucin\MSFragger-293\interact.pep.xml	VEQHVVDGK		9	2	2057.4868	1009.5195	1009.5192	505.7670	505.7669	1009.5192	505.7669	0.0000	0.00000681322700	28.8710	15.4540	1.0000	2	0	0.0000	0.0000			true	sp|Q9Y3I0|RTCB_HUMAN	Q9Y3I0	RTCB_HUMAN	RTCB	tRNA-splicing ligase RtcB homolog
CWQ-O-293-1.07229.07229.2	D:\GlycoData\CWQ-O\18-DeMucin\MSFragger-293\interact.pep.xml	VEQHVVDGK		9	2	2058.2288	1009.5195	1009.5192	505.7670	505.7669	1009.5192	505.7669	0.0000	0.00010016130000	27.0270	16.1730	0.9994	2	0	0.0000	0.0000			true	sp|Q9Y3I0|RTCB_HUMAN	Q9Y3I0	RTCB_HUMAN	RTCB	tRNA-splicing ligase RtcB homolog
CWQ-O-293-1.07230.07230.2	D:\GlycoData\CWQ-O\18-DeMucin\MSFragger-293\interact.pep.xml	KFAETQPK		8	2	2058.5062	947.5125	947.5084	474.7635	474.7615	947.5076	474.7611	0.0009	0.00781897500000	20.5270	17.3160	0.9822	2	0	0.0000	0.0000			true	sp|P26641|EF1G_HUMAN	P26641	EF1G_HUMAN	EEF1G	Elongation factor 1-gamma
CWQ-O-293-1.07231.07231.2	D:\GlycoData\CWQ-O\18-DeMucin\MSFragger-293\interact.pep.xml	VGQAMASTEEK	VGQAM[147]ASTEEK	11	2	2058.7839	1165.5150	1165.5172	583.7648	583.7659	1165.5283	583.7714	-0.0109	0.04013804000000	20.2540	15.0660	0.9356	2	0	0.0000	0.0000	5M(15.9949)		true	sp|P46977|STT3A_HUMAN	P46977	STT3A_HUMAN	STT3A	Dolichyl-diphosphooligosaccharide--protein glycosyltransferase subunit STT3A
CWQ-O-293-1.07233.07233.2	D:\GlycoData\CWQ-O\18-DeMucin\MSFragger-293\interact.pep.xml	VGQAMASTEEK	VGQAM[147]ASTEEK	11	2	2059.5220	1165.5150	1165.5172	583.7648	583.7659	1165.5283	583.7714	-0.0109	0.31063470000000	12.5310	9.7760	0.6149	2	0	0.0000	0.0000	5M(15.9949)		true	sp|P46977|STT3A_HUMAN	P46977	STT3A_HUMAN	STT3A	Dolichyl-diphosphooligosaccharide--protein glycosyltransferase subunit STT3A
CWQ-O-293-1.07237.07237.2	D:\GlycoData\CWQ-O\18-DeMucin\MSFragger-293\interact.pep.xml	VLPTHDASK		9	2	2060.5044	966.5138	966.5155	484.2642	484.2650	966.5134	484.2640	0.0021	0.00033685020000	20.1990	11.4840	0.9989	2	0	0.0000	0.0000			true	sp|P21333|FLNA_HUMAN	P21333	FLNA_HUMAN	FLNA	Filamin-A
CWQ-O-293-1.07247.07247.2	D:\GlycoData\CWQ-O\18-DeMucin\MSFragger-293\interact.pep.xml	GTGASGSFK		9	2	2063.5863	810.3878	810.3851	406.2012	406.1998	810.3872	406.2009	-0.0019	0.00040533710000	22.6150	11.7690	0.9985	2	0	0.0000	0.0000			false	sp|P16402|H13_HUMAN	P16402	H13_HUMAN	HIST1H1D	Histone H1.3	HIST1H1A, HIST1H1B, HIST1H1C, HIST1H1E, HIST1H1T	sp|P10412|H14_HUMAN, sp|P16401|H15_HUMAN, sp|P16403|H12_HUMAN, sp|P22492|H1T_HUMAN, sp|Q02539|H11_HUMAN
CWQ-O-293-1.07248.07248.2	D:\GlycoData\CWQ-O\18-DeMucin\MSFragger-293\interact.pep.xml	TGSQGQCTQVR	TGSQGQCTQVR	11	2	2063.8657	1220.5573	1220.5557	611.2859	611.2851	1220.5568	611.2857	-0.0009	0.00000000000645	44.2200	13.4630	1.0000	2	0	0.0000	0.0000	7C(57.0215)		true	sp|P62857|RS28_HUMAN	P62857	RS28_HUMAN	RPS28	40S ribosomal protein S28
CWQ-O-293-1.07251.07251.3	D:\GlycoData\CWQ-O\18-DeMucin\MSFragger-293\interact.pep.xml	AAGHPGDPESQQR		13	3	2064.6984	1348.6108	1348.6105	450.5442	450.5441	1348.6119	450.5446	-0.0013	0.00000000472345	30.7830	13.9550	1.0000	2	0	0.0000	0.0000			true	sp|Q9Y490|TLN1_HUMAN	Q9Y490	TLN1_HUMAN	TLN1	Talin-1
CWQ-O-293-1.07255.07255.3	D:\GlycoData\CWQ-O\18-DeMucin\MSFragger-293\interact.pep.xml	GNHECASINR	GNHECASINR	10	3	2065.9497	1156.5032	1156.5046	386.5083	386.5088	1156.5043	386.5087	0.0004	0.00000028518100	26.3100	11.4740	1.0000	2	0	0.0000	0.0000	5C(57.0215)		false	sp|P62136|PP1A_HUMAN	P62136	PP1A_HUMAN	PPP1CA	Serine/threonine-protein phosphatase PP1-alpha catalytic subunit	PPP1CB, PPP1CC	sp|P36873|PP1G_HUMAN, sp|P62140|PP1B_HUMAN
CWQ-O-293-1.07256.07256.2	D:\GlycoData\CWQ-O\18-DeMucin\MSFragger-293\interact.pep.xml	LLEEHAK		7	2	2066.2356	838.4555	838.4529	420.2350	420.2337	838.4548	420.2347	-0.0017	0.22084500000000	16.2850	13.3850	0.7236	2	0	0.0000	0.0000			true	sp|P51572|BAP31_HUMAN	P51572	BAP31_HUMAN	BCAP31	B-cell receptor-associated protein 31
CWQ-O-293-1.07261.07261.2	D:\GlycoData\CWQ-O\18-DeMucin\MSFragger-293\interact.pep.xml	ANKPGDVVR		9	2	2067.7670	954.5275	954.5246	478.2710	478.2696	954.5247	478.2696	0.0000	0.02013513000000	18.2870	13.2000	0.7704	2	1	0.0000	0.0000			true	sp|P28838|AMPL_HUMAN	P28838	AMPL_HUMAN	LAP3	Cytosol aminopeptidase
CWQ-O-293-1.07268.07268.2	D:\GlycoData\CWQ-O\18-DeMucin\MSFragger-293\interact.pep.xml	DMHSAYK		7	2	2069.8997	850.3648	850.3647	426.1897	426.1897	850.3643	426.1894	0.0005	0.00000388412000	20.4660	12.2880	1.0000	2	0	0.0000	0.0000			true	sp|P08621|RU17_HUMAN	P08621	RU17_HUMAN	SNRNP70	U1 small nuclear ribonucleoprotein 70 kDa
CWQ-O-293-1.07273.07273.2	D:\GlycoData\CWQ-O\18-DeMucin\MSFragger-293\interact.pep.xml	TLVVHEK		7	2	2071.2598	824.4749	824.4743	413.2447	413.2444	824.4756	413.2451	-0.0011	0.23892280000000	17.8090	14.5970	0.7033	2	0	0.0000	0.0000			true	sp|P00441|SODC_HUMAN	P00441	SODC_HUMAN	SOD1	Superoxide dismutase [Cu-Zn]
CWQ-O-293-1.07274.07274.2	D:\GlycoData\CWQ-O\18-DeMucin\MSFragger-293\interact.pep.xml	LSEAMAR	LSEAM[147]AR	7	2	2071.5427	792.3771	792.3752	397.1958	397.1949	792.3799	397.1972	-0.0046	0.06123522000000	14.7850	10.5320	0.9033	2	0	0.0000	0.0000	5M(15.9949)		true	sp|Q14566|MCM6_HUMAN	Q14566	MCM6_HUMAN	MCM6	DNA replication licensing factor MCM6
CWQ-O-293-1.07278.07278.2	D:\GlycoData\CWQ-O\18-DeMucin\MSFragger-293\interact.pep.xml	AEVHESYK		8	2	2072.5550	961.4531	961.4520	481.7338	481.7333	961.4505	481.7325	0.0016	0.00453813200000	19.2710	13.8220	0.9873	2	0	0.0000	0.0000			true	sp|Q15067|ACOX1_HUMAN	Q15067	ACOX1_HUMAN	ACOX1	Peroxisomal acyl-coenzyme A oxidase 1
CWQ-O-293-1.07279.07279.2	D:\GlycoData\CWQ-O\18-DeMucin\MSFragger-293\interact.pep.xml	AEVHESYK		8	2	2073.1032	961.4531	961.4520	481.7338	481.7333	961.4505	481.7325	0.0016	0.05565447000000	17.5180	14.1370	0.9116	2	0	0.0000	0.0000			true	sp|Q15067|ACOX1_HUMAN	Q15067	ACOX1_HUMAN	ACOX1	Peroxisomal acyl-coenzyme A oxidase 1
CWQ-O-293-1.07287.07287.2	D:\GlycoData\CWQ-O\18-DeMucin\MSFragger-293\interact.pep.xml	EESGKPGAHVTVK		13	2	2075.1331	1337.6952	1337.6929	669.8549	669.8537	1337.6938	669.8542	-0.0008	0.00000000000014	43.7630	13.4550	1.0000	2	1	0.0000	0.0000			true	sp|P22626|ROA2_HUMAN	P22626	ROA2_HUMAN	HNRNPA2B1	Heterogeneous nuclear ribonucleoproteins A2/B1
CWQ-O-293-1.07288.07288.2	D:\GlycoData\CWQ-O\18-DeMucin\MSFragger-293\interact.pep.xml	EESGKPGAHVTVK		13	2	2075.6818	1337.6952	1337.6929	669.8549	669.8537	1337.6938	669.8542	-0.0008	0.00000001582159	41.7030	13.8840	1.0000	2	1	0.0000	0.0000			true	sp|P22626|ROA2_HUMAN	P22626	ROA2_HUMAN	HNRNPA2B1	Heterogeneous nuclear ribonucleoproteins A2/B1
CWQ-O-293-1.07298.07298.2	D:\GlycoData\CWQ-O\18-DeMucin\MSFragger-293\interact.pep.xml	KFAETQPK		8	2	2078.3505	947.5079	947.5079	474.7612	474.7612	947.5076	474.7611	0.0004	0.00072756670000	26.2350	19.3070	0.9967	2	0	0.0000	0.0000			true	sp|P26641|EF1G_HUMAN	P26641	EF1G_HUMAN	EEF1G	Elongation factor 1-gamma
CWQ-O-293-1.07301.07301.2	D:\GlycoData\CWQ-O\18-DeMucin\MSFragger-293\interact.pep.xml	HQGTFTDEK		9	2	2079.1088	1061.4791	1061.4791	531.7468	531.7468	1061.4777	531.7461	0.0015	0.00000023391500	32.8350	14.9140	0.9999	2	0	0.0000	0.0000			true	sp|Q92922|SMRC1_HUMAN	Q92922	SMRC1_HUMAN	SMARCC1	SWI/SNF complex subunit SMARCC1
CWQ-O-293-1.07311.07311.2	D:\GlycoData\CWQ-O\18-DeMucin\MSFragger-293\interact.pep.xml	VLPTHDASK		9	2	2081.8563	966.5158	966.5162	484.2652	484.2654	966.5134	484.2640	0.0028	0.00049445640000	20.1260	14.9700	0.9979	2	0	0.0000	0.0000			true	sp|P21333|FLNA_HUMAN	P21333	FLNA_HUMAN	FLNA	Filamin-A
CWQ-O-293-1.07314.07314.2	D:\GlycoData\CWQ-O\18-DeMucin\MSFragger-293\interact.pep.xml	EAGGGGVGGPGAK		13	2	2082.7425	1012.4983	1012.5012	507.2565	507.2579	1012.4937	507.2541	0.0076	0.00000310382800	24.6630	12.9800	1.0000	2	0	0.0000	0.0000			true	sp|Q8NC51|PAIRB_HUMAN	Q8NC51	PAIRB_HUMAN	SERBP1	Plasminogen activator inhibitor 1 RNA-binding protein
CWQ-O-293-1.07315.07315.2	D:\GlycoData\CWQ-O\18-DeMucin\MSFragger-293\interact.pep.xml	EAGGGGVGGPGAK		13	2	2083.2916	1012.4983	1012.5012	507.2565	507.2579	1012.4937	507.2541	0.0076	0.00293258000000	20.6310	9.9130	0.9908	2	0	0.0000	0.0000			true	sp|Q8NC51|PAIRB_HUMAN	Q8NC51	PAIRB_HUMAN	SERBP1	Plasminogen activator inhibitor 1 RNA-binding protein
CWQ-O-293-1.07318.07318.2	D:\GlycoData\CWQ-O\18-DeMucin\MSFragger-293\interact.pep.xml	GTGASGSFK		9	2	2083.9529	810.3872	810.3851	406.2009	406.1998	810.3872	406.2009	-0.0019	0.00026204980000	22.2430	11.1540	0.9993	2	0	0.0000	0.0000			false	sp|P16402|H13_HUMAN	P16402	H13_HUMAN	HIST1H1D	Histone H1.3	HIST1H1A, HIST1H1B, HIST1H1C, HIST1H1E, HIST1H1T	sp|P10412|H14_HUMAN, sp|P16401|H15_HUMAN, sp|P16403|H12_HUMAN, sp|P22492|H1T_HUMAN, sp|Q02539|H11_HUMAN
CWQ-O-293-1.07319.07319.2	D:\GlycoData\CWQ-O\18-DeMucin\MSFragger-293\interact.pep.xml	PSDAASEAAR		10	2	2084.2378	973.4497	973.4481	487.7321	487.7313	973.4465	487.7305	0.0017	0.00002932446000	26.9610	13.3950	0.9995	2	0	0.0000	0.0000			true	sp|Q04637|IF4G1_HUMAN	Q04637	IF4G1_HUMAN	EIF4G1	Eukaryotic translation initiation factor 4 gamma 1
CWQ-O-293-1.07321.07321.2	D:\GlycoData\CWQ-O\18-DeMucin\MSFragger-293\interact.pep.xml	IVGCSVHK	IVGCSVHK	8	2	2084.7498	898.4696	898.4695	450.2421	450.2420	898.4695	450.2420	0.0001	0.00010212650000	20.3940	12.6450	0.9994	2	0	0.0000	0.0000	4C(57.0215)		true	sp|P07910|HNRPC_HUMAN	P07910	HNRPC_HUMAN	HNRNPC	Heterogeneous nuclear ribonucleoproteins C1/C2	RALYL	sp|Q86SE5|RALYL_HUMAN
CWQ-O-293-1.07327.07327.3	D:\GlycoData\CWQ-O\18-DeMucin\MSFragger-293\interact.pep.xml	GNHECASINR	GNHECASINR	10	3	2086.5092	1156.5034	1156.5045	386.5084	386.5088	1156.5043	386.5087	0.0003	0.00000079650370	28.2610	11.1910	0.9999	2	0	0.0000	0.0000	5C(57.0215)		false	sp|P62136|PP1A_HUMAN	P62136	PP1A_HUMAN	PPP1CA	Serine/threonine-protein phosphatase PP1-alpha catalytic subunit	PPP1CB, PPP1CC	sp|P36873|PP1G_HUMAN, sp|P62140|PP1B_HUMAN
CWQ-O-293-1.07328.07328.2	D:\GlycoData\CWQ-O\18-DeMucin\MSFragger-293\interact.pep.xml	LLEEHAK		7	2	2086.7919	838.4555	838.4534	420.2350	420.2340	838.4548	420.2347	-0.0012	0.24252520000000	17.1980	14.7130	0.6991	2	0	0.0000	0.0000			true	sp|P51572|BAP31_HUMAN	P51572	BAP31_HUMAN	BCAP31	B-cell receptor-associated protein 31
CWQ-O-293-1.07329.07329.2	D:\GlycoData\CWQ-O\18-DeMucin\MSFragger-293\interact.pep.xml	ATVNQDTR		8	2	2087.0695	903.4446	903.4414	452.7296	452.7280	903.4410	452.7278	0.0004	0.03392431000000	18.3380	13.8590	0.9454	2	0	0.0000	0.0000			true	sp|P14868|SYDC_HUMAN	P14868	SYDC_HUMAN	DARS	Aspartate--tRNA ligase, cytoplasmic
CWQ-O-293-1.07330.07330.2	D:\GlycoData\CWQ-O\18-DeMucin\MSFragger-293\interact.pep.xml	DMHSAYK		7	2	2087.3470	850.3741	850.3704	426.1944	426.1925	850.3643	426.1894	0.0061	0.00648977100000	18.4730	12.2410	0.9841	2	0	0.0000	0.0000			true	sp|P08621|RU17_HUMAN	P08621	RU17_HUMAN	SNRNP70	U1 small nuclear ribonucleoprotein 70 kDa
CWQ-O-293-1.07331.07331.2	D:\GlycoData\CWQ-O\18-DeMucin\MSFragger-293\interact.pep.xml	ATVNQDTR		8	2	2087.8102	903.4446	903.4414	452.7296	452.7280	903.4410	452.7278	0.0004	0.04994658000000	15.4270	10.8910	0.9202	2	0	0.0000	0.0000			true	sp|P14868|SYDC_HUMAN	P14868	SYDC_HUMAN	DARS	Aspartate--tRNA ligase, cytoplasmic
CWQ-O-293-1.07337.07337.2	D:\GlycoData\CWQ-O\18-DeMucin\MSFragger-293\interact.pep.xml	EAGGGGVGGPGAK		13	2	2089.4481	1012.4932	1012.4941	507.2539	507.2543	1012.4937	507.2541	0.0005	0.00000158785600	29.9440	16.6850	0.9998	2	0	0.0000	0.0000			true	sp|Q8NC51|PAIRB_HUMAN	Q8NC51	PAIRB_HUMAN	SERBP1	Plasminogen activator inhibitor 1 RNA-binding protein
CWQ-O-293-1.07338.07338.2	D:\GlycoData\CWQ-O\18-DeMucin\MSFragger-293\interact.pep.xml	EAGGGGVGGPGAK		13	2	2089.9992	1012.4932	1012.4941	507.2539	507.2543	1012.4937	507.2541	0.0005	0.00000028216340	26.2770	11.2910	0.9998	2	0	0.0000	0.0000			true	sp|Q8NC51|PAIRB_HUMAN	Q8NC51	PAIRB_HUMAN	SERBP1	Plasminogen activator inhibitor 1 RNA-binding protein
CWQ-O-293-1.07346.07346.2	D:\GlycoData\CWQ-O\18-DeMucin\MSFragger-293\interact.pep.xml	TLVVHEK		7	2	2091.9804	824.4741	824.4755	413.2443	413.2450	824.4756	413.2451	0.0000	0.27929200000000	17.7980	17.5250	0.6550	2	0	0.0000	0.0000			true	sp|P00441|SODC_HUMAN	P00441	SODC_HUMAN	SOD1	Superoxide dismutase [Cu-Zn]
CWQ-O-293-1.07347.07347.2	D:\GlycoData\CWQ-O\18-DeMucin\MSFragger-293\interact.pep.xml	VDNAMSR		7	2	2092.2636	791.3577	791.3582	396.6861	396.6864	791.3596	396.6871	-0.0012	0.03369819000000	17.1140	11.1840	0.9457	2	0	0.0000	0.0000			true	sp|P06400|RB_HUMAN	P06400	RB_HUMAN	RB1	Retinoblastoma-associated protein
CWQ-O-293-1.07348.07348.3	D:\GlycoData\CWQ-O\18-DeMucin\MSFragger-293\interact.pep.xml	KHNLCGETEEEK	KHNLCGETEEEK	12	3	2092.5412	1472.6484	1472.6559	491.8901	491.8926	1472.6565	491.8928	-0.0005	0.00000575796200	29.0560	15.8520	0.9998	2	0	0.0000	0.0000	5C(57.0215)		true	sp|P09488|GSTM1_HUMAN	P09488	GSTM1_HUMAN	GSTM1	Glutathione S-transferase Mu 1	GSTM4, GSTM5	sp|P46439|GSTM5_HUMAN, sp|Q03013|GSTM4_HUMAN
CWQ-O-293-1.07349.07349.3	D:\GlycoData\CWQ-O\18-DeMucin\MSFragger-293\interact.pep.xml	KHNLCGETEEEK	KHNLCGETEEEK	12	3	2093.0372	1472.6484	1472.6559	491.8901	491.8926	1472.6565	491.8928	-0.0005	0.00000000000000	56.0290	13.1650	1.0000	2	0	0.0000	0.0000	5C(57.0215)		true	sp|P09488|GSTM1_HUMAN	P09488	GSTM1_HUMAN	GSTM1	Glutathione S-transferase Mu 1	GSTM4, GSTM5	sp|P46439|GSTM5_HUMAN, sp|Q03013|GSTM4_HUMAN
CWQ-O-293-1.07355.07355.2	D:\GlycoData\CWQ-O\18-DeMucin\MSFragger-293\interact.pep.xml	AEVHESYK		8	2	2094.6561	961.4520	961.4521	481.7333	481.7333	961.4505	481.7325	0.0017	0.00027327870000	23.7390	13.1300	0.9992	2	0	0.0000	0.0000			true	sp|Q15067|ACOX1_HUMAN	Q15067	ACOX1_HUMAN	ACOX1	Peroxisomal acyl-coenzyme A oxidase 1
CWQ-O-293-1.07357.07357.2	D:\GlycoData\CWQ-O\18-DeMucin\MSFragger-293\interact.pep.xml	KLMEECK	KLMEECK	7	2	2095.1596	936.4406	936.4413	469.2276	469.2279	936.4409	469.2277	0.0005	0.00035992140000	21.3170	12.7650	0.9987	2	0	0.0000	0.0000	6C(57.0215)		true	sp|Q9P0L0|VAPA_HUMAN	Q9P0L0	VAPA_HUMAN	VAPA	Vesicle-associated membrane protein-associated protein A
CWQ-O-293-1.07358.07358.2	D:\GlycoData\CWQ-O\18-DeMucin\MSFragger-293\interact.pep.xml	QEMQEVQSSR	QEM[147]QEVQSSR	10	2	2095.4430	1236.5402	1236.5415	619.2774	619.2780	1236.5404	619.2775	0.0012	0.00010809310000	22.8120	14.3180	0.9994	2	0	0.0000	0.0000	3M(15.9949)		true	sp|P22626|ROA2_HUMAN	P22626	ROA2_HUMAN	HNRNPA2B1	Heterogeneous nuclear ribonucleoproteins A2/B1
CWQ-O-293-1.07359.07359.2	D:\GlycoData\CWQ-O\18-DeMucin\MSFragger-293\interact.pep.xml	KLMEECK	KLMEECK	7	2	2095.9060	936.4406	936.4413	469.2276	469.2279	936.4409	469.2277	0.0005	0.00124087900000	21.3800	11.6410	0.9949	2	0	0.0000	0.0000	6C(57.0215)		true	sp|Q9P0L0|VAPA_HUMAN	Q9P0L0	VAPA_HUMAN	VAPA	Vesicle-associated membrane protein-associated protein A
CWQ-O-293-1.07360.07360.2	D:\GlycoData\CWQ-O\18-DeMucin\MSFragger-293\interact.pep.xml	TSPSGKPATLK		11	2	2096.1836	1085.6051	1085.6058	543.8098	543.8102	1085.6080	543.8113	-0.0020	0.08315893000000	16.8140	14.2340	0.4484	2	1	0.0000	0.0000			true	sp|P27695|APEX1_HUMAN	P27695	APEX1_HUMAN	APEX1	DNA-(apurinic or apyrimidinic site) lyase
CWQ-O-293-1.07362.07362.2	D:\GlycoData\CWQ-O\18-DeMucin\MSFragger-293\interact.pep.xml	TSPSGKPATLK		11	2	2096.9218	1085.6051	1085.6058	543.8098	543.8102	1085.6080	543.8113	-0.0020	0.09653858000000	19.1870	14.1190	0.4134	2	1	0.0000	0.0000			true	sp|P27695|APEX1_HUMAN	P27695	APEX1_HUMAN	APEX1	DNA-(apurinic or apyrimidinic site) lyase
CWQ-O-293-1.07365.07365.2	D:\GlycoData\CWQ-O\18-DeMucin\MSFragger-293\interact.pep.xml	TSPSGKPATLK		11	2	2097.8007	1085.6069	1085.6057	543.8107	543.8101	1085.6080	543.8113	-0.0022	0.00848674300000	18.7250	16.3460	0.8610	2	1	0.0000	0.0000			true	sp|P27695|APEX1_HUMAN	P27695	APEX1_HUMAN	APEX1	DNA-(apurinic or apyrimidinic site) lyase
CWQ-O-293-1.07366.07366.2	D:\GlycoData\CWQ-O\18-DeMucin\MSFragger-293\interact.pep.xml	TSPSGKPATLK		11	2	2098.3507	1085.6069	1085.6057	543.8107	543.8101	1085.6080	543.8113	-0.0022	0.00204917700000	25.1240	11.5470	0.9432	2	1	0.0000	0.0000			true	sp|P27695|APEX1_HUMAN	P27695	APEX1_HUMAN	APEX1	DNA-(apurinic or apyrimidinic site) lyase
CWQ-O-293-1.07372.07372.2	D:\GlycoData\CWQ-O\18-DeMucin\MSFragger-293\interact.pep.xml	AHYEPADR		8	2	2100.0780	957.4292	957.4279	479.7219	479.7212	957.4304	479.7225	-0.0023	0.00105339400000	16.6020	10.4790	0.9955	2	0	0.0000	0.0000			true	sp|O95819|M4K4_HUMAN	O95819	M4K4_HUMAN	MAP4K4	Mitogen-activated protein kinase kinase kinase kinase 4
CWQ-O-293-1.07376.07376.2	D:\GlycoData\CWQ-O\18-DeMucin\MSFragger-293\interact.pep.xml	KFAETQPK		8	2	2101.2472	947.5081	947.5084	474.7613	474.7615	947.5076	474.7611	0.0009	0.00108066500000	26.1960	20.5140	0.9954	2	0	0.0000	0.0000			true	sp|P26641|EF1G_HUMAN	P26641	EF1G_HUMAN	EEF1G	Elongation factor 1-gamma
CWQ-O-293-1.07377.07377.2	D:\GlycoData\CWQ-O\18-DeMucin\MSFragger-293\interact.pep.xml	KGVITVK		7	2	2101.5248	743.4899	743.4900	372.7522	372.7523	743.4905	372.7525	-0.0003	0.05896730000000	23.5080	17.7610	0.9066	2	0	0.0000	0.0000			true	sp|P10809|CH60_HUMAN	P10809	CH60_HUMAN	HSPD1	60 kDa heat shock protein, mitochondrial
CWQ-O-293-1.07379.07379.2	D:\GlycoData\CWQ-O\18-DeMucin\MSFragger-293\interact.pep.xml	AEAQIAAK		8	2	2102.0819	800.4293	800.4360	401.2219	401.2253	800.4392	401.2269	-0.0030	0.15925090000000	17.7330	14.0690	0.7884	2	0	0.0000	0.0000			true	sp|P00505|AATM_HUMAN	P00505	AATM_HUMAN	GOT2	Aspartate aminotransferase, mitochondrial
CWQ-O-293-1.07381.07381.2	D:\GlycoData\CWQ-O\18-DeMucin\MSFragger-293\interact.pep.xml	KVAVATPAK		9	2	2102.8201	883.5536	883.5503	442.7841	442.7825	883.5491	442.7818	0.0014	0.01553879000000	20.8780	14.6630	0.9722	2	0	0.0000	0.0000			true	sp|P19338|NUCL_HUMAN	P19338	NUCL_HUMAN	NCL	Nucleolin
CWQ-O-293-1.07382.07382.3	D:\GlycoData\CWQ-O\18-DeMucin\MSFragger-293\interact.pep.xml	EYHPDKNPNAGDK		13	3	2103.0977	1483.6682	1483.6682	495.5633	495.5633	1483.6691	495.5636	-0.0007	0.00000076053120	31.2180	15.4430	0.9995	2	1	0.0000	0.0000			true	sp|O60884|DNJA2_HUMAN	O60884	DNJA2_HUMAN	DNAJA2	DnaJ homolog subfamily A member 2
CWQ-O-293-1.07386.07386.2	D:\GlycoData\CWQ-O\18-DeMucin\MSFragger-293\interact.pep.xml	EESGKPGAHVTVK		13	2	2104.1686	1337.6932	1337.6946	669.8539	669.8546	1337.6938	669.8542	0.0008	0.00000037779910	28.9010	13.7140	0.9978	2	1	0.0000	0.0000			true	sp|P22626|ROA2_HUMAN	P22626	ROA2_HUMAN	HNRNPA2B1	Heterogeneous nuclear ribonucleoproteins A2/B1
CWQ-O-293-1.07388.07388.2	D:\GlycoData\CWQ-O\18-DeMucin\MSFragger-293\interact.pep.xml	HPALEAR		7	2	2104.7239	792.4243	792.4261	397.2194	397.2203	792.4242	397.2194	0.0020	0.01351855000000	18.3740	13.2760	0.9748	2	0	0.0000	0.0000			true	sp|Q96S44|PRPK_HUMAN	Q96S44	PRPK_HUMAN	TP53RK	EKC/KEOPS complex subunit TP53RK
CWQ-O-293-1.07389.07389.2	D:\GlycoData\CWQ-O\18-DeMucin\MSFragger-293\interact.pep.xml	HQGTFTDEK		9	2	2105.0015	1061.4795	1061.4789	531.7470	531.7467	1061.4777	531.7461	0.0013	0.00000014800050	30.2690	14.2410	1.0000	2	0	0.0000	0.0000			true	sp|Q92922|SMRC1_HUMAN	Q92922	SMRC1_HUMAN	SMARCC1	SWI/SNF complex subunit SMARCC1
CWQ-O-293-1.07393.07393.2	D:\GlycoData\CWQ-O\18-DeMucin\MSFragger-293\interact.pep.xml	HMEPQVK		7	2	2106.0672	867.4243	867.4220	434.7194	434.7183	867.4272	434.7209	-0.0051	0.00165548500000	20.3600	14.7440	0.9939	2	0	0.0000	0.0000			true	sp|Q96DA6|TIM14_HUMAN	Q96DA6	TIM14_HUMAN	DNAJC19	Mitochondrial import inner membrane translocase subunit TIM14
CWQ-O-293-1.07399.07399.2	D:\GlycoData\CWQ-O\18-DeMucin\MSFragger-293\interact.pep.xml	IVGCSVHK	IVGCSVHK	8	2	2107.9704	898.4693	898.4692	450.2419	450.2419	898.4695	450.2420	-0.0001	0.00157842600000	20.3350	16.3660	0.9941	2	0	0.0000	0.0000	4C(57.0215)		true	sp|P07910|HNRPC_HUMAN	P07910	HNRPC_HUMAN	HNRNPC	Heterogeneous nuclear ribonucleoproteins C1/C2	RALYL	sp|Q86SE5|RALYL_HUMAN
CWQ-O-293-1.07400.07400.2	D:\GlycoData\CWQ-O\18-DeMucin\MSFragger-293\interact.pep.xml	PSDAASEAAR		10	2	2108.2569	973.4463	973.4464	487.7304	487.7305	973.4465	487.7305	0.0000	0.00004117105000	29.1020	14.4580	0.9994	2	0	0.0000	0.0000			true	sp|Q04637|IF4G1_HUMAN	Q04637	IF4G1_HUMAN	EIF4G1	Eukaryotic translation initiation factor 4 gamma 1
CWQ-O-293-1.07401.07401.2	D:\GlycoData\CWQ-O\18-DeMucin\MSFragger-293\interact.pep.xml	IVGCSVHK	IVGCSVHK	8	2	2108.7181	898.4693	898.4692	450.2419	450.2419	898.4695	450.2420	-0.0001	0.00000099553770	37.2590	19.7490	0.9996	2	0	0.0000	0.0000	4C(57.0215)		true	sp|P07910|HNRPC_HUMAN	P07910	HNRPC_HUMAN	HNRNPC	Heterogeneous nuclear ribonucleoproteins C1/C2	RALYL	sp|Q86SE5|RALYL_HUMAN
CWQ-O-293-1.07402.07402.2	D:\GlycoData\CWQ-O\18-DeMucin\MSFragger-293\interact.pep.xml	KVGIVGK		7	2	2108.9955	699.4644	699.4642	350.7395	350.7394	699.4643	350.7394	0.0000	0.11986710000000	17.0280	13.7800	0.8298	2	0	0.0000	0.0000			true	sp|P61513|RL37A_HUMAN	P61513	RL37A_HUMAN	RPL37A	60S ribosomal protein L37a
CWQ-O-293-1.07404.07404.2	D:\GlycoData\CWQ-O\18-DeMucin\MSFragger-293\interact.pep.xml	KVGIVGK		7	2	2109.7364	699.4644	699.4642	350.7395	350.7394	699.4643	350.7394	0.0000	0.00001721551000	34.7470	21.4430	0.9998	2	0	0.0000	0.0000			true	sp|P61513|RL37A_HUMAN	P61513	RL37A_HUMAN	RPL37A	60S ribosomal protein L37a
CWQ-O-293-1.07408.07408.2	D:\GlycoData\CWQ-O\18-DeMucin\MSFragger-293\interact.pep.xml	KHNLCGETEEEK	KHNLCGETEEEK	12	2	2110.7259	1472.6528	1472.6609	737.3337	737.3377	1472.6565	737.3355	0.0045	0.00005791239000	25.3170	14.9320	0.9994	2	0	0.0000	0.0000	5C(57.0215)		true	sp|P09488|GSTM1_HUMAN	P09488	GSTM1_HUMAN	GSTM1	Glutathione S-transferase Mu 1	GSTM4, GSTM5	sp|P46439|GSTM5_HUMAN, sp|Q03013|GSTM4_HUMAN
CWQ-O-293-1.07409.07409.2	D:\GlycoData\CWQ-O\18-DeMucin\MSFragger-293\interact.pep.xml	LLEEHAK		7	2	2111.1871	838.4565	838.4540	420.2355	420.2343	838.4548	420.2347	-0.0006	0.01253335000000	20.0810	17.9770	0.9761	2	0	0.0000	0.0000			true	sp|P51572|BAP31_HUMAN	P51572	BAP31_HUMAN	BCAP31	B-cell receptor-associated protein 31
CWQ-O-293-1.07411.07411.2	D:\GlycoData\CWQ-O\18-DeMucin\MSFragger-293\interact.pep.xml	AITTQNCNTK	AITTQNCNTK	10	2	2111.7442	1149.5520	1149.5503	575.7833	575.7824	1149.5448	575.7797	0.0056	0.00017359480000	20.8980	11.6270	0.9995	2	0	0.0000	0.0000	7C(57.0215)		true	sp|Q15796|SMAD2_HUMAN	Q15796	SMAD2_HUMAN	SMAD2	Mothers against decapentaplegic homolog 2
CWQ-O-293-1.07413.07413.6	D:\GlycoData\CWQ-O\18-DeMucin\MSFragger-293\interact.pep.xml	KYAGSNIVQLLIGNKSDLSELR		22	6	2112.2569	2419.3500	2419.3499	404.2323	404.2323	2417.3276	403.8952	2.0223	1.27423600000000	11.0790	9.8540	0.4805	2	1	0.0000	0.0000		Pro->Val(2.015650)	true	sp|Q86YS6|RAB43_HUMAN	Q86YS6	RAB43_HUMAN	RAB43	Ras-related protein Rab-43
CWQ-O-293-1.07415.07415.3	D:\GlycoData\CWQ-O\18-DeMucin\MSFragger-293\interact.pep.xml	TSPSGKPATLK		11	3	2112.8213	1085.6080	1085.6090	362.8766	362.8769	1085.6080	362.8766	0.0010	0.02277121000000	17.7850	12.7750	0.7490	2	1	0.0000	0.0000			true	sp|P27695|APEX1_HUMAN	P27695	APEX1_HUMAN	APEX1	DNA-(apurinic or apyrimidinic site) lyase
CWQ-O-293-1.07417.07417.3	D:\GlycoData\CWQ-O\18-DeMucin\MSFragger-293\interact.pep.xml	TSPSGKPATLK		11	3	2113.6356	1085.6080	1085.6090	362.8766	362.8769	1085.6080	362.8766	0.0010	0.00000603220500	33.9920	13.7960	0.9993	2	1	0.0000	0.0000			true	sp|P27695|APEX1_HUMAN	P27695	APEX1_HUMAN	APEX1	DNA-(apurinic or apyrimidinic site) lyase
CWQ-O-293-1.07418.07418.2	D:\GlycoData\CWQ-O\18-DeMucin\MSFragger-293\interact.pep.xml	EAGGGGVGGPGAK		13	2	2113.9153	1012.4938	1012.4937	507.2542	507.2541	1012.4937	507.2541	0.0001	0.00000000001016	39.3960	26.0780	1.0000	2	0	0.0000	0.0000			true	sp|Q8NC51|PAIRB_HUMAN	Q8NC51	PAIRB_HUMAN	SERBP1	Plasminogen activator inhibitor 1 RNA-binding protein
CWQ-O-293-1.07433.07433.3	D:\GlycoData\CWQ-O\18-DeMucin\MSFragger-293\interact.pep.xml	KHNLCGETEEEK	KHNLCGETEEEK	12	3	2118.5587	1472.6575	1472.6559	491.8931	491.8926	1472.6565	491.8928	-0.0005	0.00000000000877	40.7410	17.3820	1.0000	2	0	0.0000	0.0000	5C(57.0215)		true	sp|P09488|GSTM1_HUMAN	P09488	GSTM1_HUMAN	GSTM1	Glutathione S-transferase Mu 1	GSTM4, GSTM5	sp|P46439|GSTM5_HUMAN, sp|Q03013|GSTM4_HUMAN
CWQ-O-293-1.07434.07434.2	D:\GlycoData\CWQ-O\18-DeMucin\MSFragger-293\interact.pep.xml	ITGCASPGK	ITGCASPGK	9	2	2118.8363	889.4326	889.4313	445.7236	445.7229	889.4327	445.7236	-0.0012	0.00000238435400	24.5440	9.6060	0.9999	2	0	0.0000	0.0000	4C(57.0215)		true	sp|P50991|TCPD_HUMAN	P50991	TCPD_HUMAN	CCT4	T-complex protein 1 subunit delta
CWQ-O-293-1.07436.07436.2	D:\GlycoData\CWQ-O\18-DeMucin\MSFragger-293\interact.pep.xml	NVATEGTSTQK		11	2	2119.3913	1134.5497	1134.5536	568.2821	568.2841	1134.5516	568.2831	0.0020	0.00000647403200	26.8730	15.3050	1.0000	2	0	0.0000	0.0000			true	sp|Q9GZR7|DDX24_HUMAN	Q9GZR7	DDX24_HUMAN	DDX24	ATP-dependent RNA helicase DDX24
CWQ-O-293-1.07438.07438.2	D:\GlycoData\CWQ-O\18-DeMucin\MSFragger-293\interact.pep.xml	NVATEGTSTQK		11	2	2120.3158	1134.5497	1134.5536	568.2821	568.2841	1134.5516	568.2831	0.0020	0.00000391836400	32.1380	10.9420	1.0000	2	0	0.0000	0.0000			true	sp|Q9GZR7|DDX24_HUMAN	Q9GZR7	DDX24_HUMAN	DDX24	ATP-dependent RNA helicase DDX24
CWQ-O-293-1.07441.07441.2	D:\GlycoData\CWQ-O\18-DeMucin\MSFragger-293\interact.pep.xml	QEMQEVQSSR	QEM[147]QEVQSSR	10	2	2121.0297	1236.5425	1236.5381	619.2785	619.2763	1236.5404	619.2775	-0.0022	0.00000137310600	26.5290	16.9010	0.9997	2	0	0.0000	0.0000	3M(15.9949)		true	sp|P22626|ROA2_HUMAN	P22626	ROA2_HUMAN	HNRNPA2B1	Heterogeneous nuclear ribonucleoproteins A2/B1
CWQ-O-293-1.07443.07443.2	D:\GlycoData\CWQ-O\18-DeMucin\MSFragger-293\interact.pep.xml	TSPSGKPATLK		11	2	2121.5849	1085.6097	1085.6110	543.8121	543.8128	1085.6080	543.8113	0.0030	0.00207519300000	20.9620	13.7670	0.9427	2	1	0.0000	0.0000			true	sp|P27695|APEX1_HUMAN	P27695	APEX1_HUMAN	APEX1	DNA-(apurinic or apyrimidinic site) lyase
CWQ-O-293-1.07450.07450.4	D:\GlycoData\CWQ-O\18-DeMucin\MSFragger-293\interact.pep.xml	SHSDASVGSHSSTESEHGSSSPR		23	4	2124.0450	2310.9695	2310.9710	578.7497	578.7500	2310.9697	578.7497	0.0013	0.00000000000000	76.7810	15.6830	1.0000	2	0	0.0000	0.0000			true	sp|Q6XZF7|DNMBP_HUMAN	Q6XZF7	DNMBP_HUMAN	DNMBP	Dynamin-binding protein
CWQ-O-293-1.07463.07463.2	D:\GlycoData\CWQ-O\18-DeMucin\MSFragger-293\interact.pep.xml	KGVITVK		7	2	2127.8238	743.4905	743.4899	372.7525	372.7522	743.4905	372.7525	-0.0005	0.13977580000000	26.2390	20.1050	0.8085	2	0	0.0000	0.0000			true	sp|P10809|CH60_HUMAN	P10809	CH60_HUMAN	HSPD1	60 kDa heat shock protein, mitochondrial
CWQ-O-293-1.07464.07464.2	D:\GlycoData\CWQ-O\18-DeMucin\MSFragger-293\interact.pep.xml	GTGASGSFK		9	2	2128.1014	810.3878	810.3881	406.2012	406.2013	810.3872	406.2009	0.0010	0.00044620460000	20.9200	12.7620	0.9982	2	0	0.0000	0.0000			false	sp|P16402|H13_HUMAN	P16402	H13_HUMAN	HIST1H1D	Histone H1.3	HIST1H1A, HIST1H1B, HIST1H1C, HIST1H1E, HIST1H1T	sp|P10412|H14_HUMAN, sp|P16401|H15_HUMAN, sp|P16403|H12_HUMAN, sp|P22492|H1T_HUMAN, sp|Q02539|H11_HUMAN
CWQ-O-293-1.07469.07469.3	D:\GlycoData\CWQ-O\18-DeMucin\MSFragger-293\interact.pep.xml	HHQASETHNVIASDK		15	3	2129.4603	1875.8594	1875.8713	626.2937	626.2977	1672.7916	558.6045	203.0798	0.00000000000000	46.2340	15.5580	1.0000	2	0	0.0000	0.0000		HexNAc(203.079373)	true	sp|Q9NUM3|S39A9_HUMAN	Q9NUM3	S39A9_HUMAN	SLC39A9	Zinc transporter ZIP9
CWQ-O-293-1.07470.07470.3	D:\GlycoData\CWQ-O\18-DeMucin\MSFragger-293\interact.pep.xml	SHSDASVGSHSSTESEHGSSSPR		23	3	2129.7398	2310.9827	2310.9692	771.3348	771.3303	2310.9697	771.3305	-0.0003	0.00000000000000	43.8210	12.3710	1.0000	2	0	0.0000	0.0000			true	sp|Q6XZF7|DNMBP_HUMAN	Q6XZF7	DNMBP_HUMAN	DNMBP	Dynamin-binding protein
CWQ-O-293-1.07471.07471.3	D:\GlycoData\CWQ-O\18-DeMucin\MSFragger-293\interact.pep.xml	HHQASETHNVIASDK	HHQASETHNVIAS[290]DK	15	3	2130.1488	1875.8594	1875.8713	626.2937	626.2977	1875.8711	626.2976	203.0798	0.00000000000000	57.4990	13.9230	1.0000	2	0	0.0000	0.0000	13S(203.0794)		true	sp|Q9NUM3|S39A9_HUMAN	Q9NUM3	S39A9_HUMAN	SLC39A9	Zinc transporter ZIP9
CWQ-O-293-1.07472.07472.3	D:\GlycoData\CWQ-O\18-DeMucin\MSFragger-293\interact.pep.xml	SHSDASVGSHSSTESEHGSSSPR		23	3	2130.5555	2310.9827	2310.9692	771.3348	771.3303	2310.9697	771.3305	-0.0003	0.00145965400000	20.8430	0.0000	0.9970	2	0	0.0000	0.0000			true	sp|Q6XZF7|DNMBP_HUMAN	Q6XZF7	DNMBP_HUMAN	DNMBP	Dynamin-binding protein
CWQ-O-293-1.07473.07473.2	D:\GlycoData\CWQ-O\18-DeMucin\MSFragger-293\interact.pep.xml	KVAVATPAK		9	2	2130.8331	883.5503	883.5491	442.7825	442.7818	883.5491	442.7818	0.0001	0.00032024490000	28.2560	16.9360	0.9990	2	0	0.0000	0.0000			true	sp|P19338|NUCL_HUMAN	P19338	NUCL_HUMAN	NCL	Nucleolin
CWQ-O-293-1.07479.07479.3	D:\GlycoData\CWQ-O\18-DeMucin\MSFragger-293\interact.pep.xml	YHPDKNPDEGEK		12	3	2132.4763	1427.6299	1427.6322	476.8839	476.8847	1427.6316	476.8845	0.0007	0.00001035723000	24.7400	12.6310	0.9989	2	1	0.0000	0.0000			true	sp|Q8WW22|DNJA4_HUMAN	Q8WW22	DNJA4_HUMAN	DNAJA4	DnaJ homolog subfamily A member 4
CWQ-O-293-1.07480.07480.2	D:\GlycoData\CWQ-O\18-DeMucin\MSFragger-293\interact.pep.xml	LVEDKPGSR		9	2	2132.7539	999.5353	999.5349	500.7749	500.7747	999.5349	500.7747	0.0001	0.00015163980000	22.6890	14.6620	0.9958	2	1	0.0000	0.0000			true	sp|Q08170|SRSF4_HUMAN	Q08170	SRSF4_HUMAN	SRSF4	Serine/arginine-rich splicing factor 4
CWQ-O-293-1.07484.07484.4	D:\GlycoData\CWQ-O\18-DeMucin\MSFragger-293\interact.pep.xml	HHQASETHNVIASDK		15	4	2134.0112	1875.8735	1875.8702	469.9757	469.9748	1672.7916	419.2052	203.0787	0.00000000000000	59.4690	14.6360	1.0000	2	0	0.0000	0.0000		HexNAc(203.079373)	true	sp|Q9NUM3|S39A9_HUMAN	Q9NUM3	S39A9_HUMAN	SLC39A9	Zinc transporter ZIP9
CWQ-O-293-1.07486.07486.4	D:\GlycoData\CWQ-O\18-DeMucin\MSFragger-293\interact.pep.xml	HHQASETHNVIASDK	HHQASETHNVIAS[290]DK	15	4	2134.6893	1875.8735	1875.8702	469.9757	469.9748	1875.8711	469.9751	203.0787	0.00000000000000	63.8180	18.4430	1.0000	2	0	0.0000	0.0000	13S(203.0794)		true	sp|Q9NUM3|S39A9_HUMAN	Q9NUM3	S39A9_HUMAN	SLC39A9	Zinc transporter ZIP9
CWQ-O-293-1.07490.07490.3	D:\GlycoData\CWQ-O\18-DeMucin\MSFragger-293\interact.pep.xml	HLITTQTEHK		10	3	2135.8022	1206.6274	1206.6321	403.2164	403.2180	1206.6356	403.2191	-0.0034	0.00024800640000	20.7380	11.3670	0.9989	2	0	0.0000	0.0000			true	sp|Q9Y697|NFS1_HUMAN	Q9Y697	NFS1_HUMAN	NFS1	Cysteine desulfurase, mitochondrial
CWQ-O-293-1.07495.07495.3	D:\GlycoData\CWQ-O\18-DeMucin\MSFragger-293\interact.pep.xml	EYHPDKNPNAGDK		13	3	2137.5574	1483.6699	1483.6693	495.5639	495.5637	1483.6691	495.5636	0.0003	0.00000081410370	34.9700	18.9510	0.9995	2	1	0.0000	0.0000			true	sp|O60884|DNJA2_HUMAN	O60884	DNJA2_HUMAN	DNAJA2	DnaJ homolog subfamily A member 2
CWQ-O-293-1.07499.07499.2	D:\GlycoData\CWQ-O\18-DeMucin\MSFragger-293\interact.pep.xml	EAGGGGVGGPGAK		13	2	2138.6426	1012.4940	1012.4937	507.2543	507.2541	1012.4937	507.2541	0.0001	0.00000000755310	35.4710	21.2070	1.0000	2	0	0.0000	0.0000			true	sp|Q8NC51|PAIRB_HUMAN	Q8NC51	PAIRB_HUMAN	SERBP1	Plasminogen activator inhibitor 1 RNA-binding protein
CWQ-O-293-1.07513.07513.3	D:\GlycoData\CWQ-O\18-DeMucin\MSFragger-293\interact.pep.xml	HMQANPEPPKK		11	3	2142.8407	1275.6353	1275.6426	426.2190	426.2215	1275.6393	426.2204	0.0034	0.13756810000000	18.6810	15.4790	0.6223	2	0	0.0000	0.0000			true	sp|Q15404|RSU1_HUMAN	Q15404	RSU1_HUMAN	RSU1	Ras suppressor protein 1
CWQ-O-293-1.07515.07515.2	D:\GlycoData\CWQ-O\18-DeMucin\MSFragger-293\interact.pep.xml	KVGDDIAK		8	2	2143.3958	844.4617	844.4652	423.2381	423.2399	844.4654	423.2400	0.0000	0.00155405700000	30.4990	17.0390	0.9942	2	0	0.0000	0.0000			true	sp|P30050|RL12_HUMAN	P30050	RL12_HUMAN	RPL12	60S ribosomal protein L12
CWQ-O-293-1.07516.07516.2	D:\GlycoData\CWQ-O\18-DeMucin\MSFragger-293\interact.pep.xml	SHLGNVHDQDN		11	2	2143.6736	1234.5304	1234.5310	618.2725	618.2728	1234.5326	618.2736	-0.0014	0.00000001286597	34.4780	12.1980	1.0000	2	0	0.0000	0.0000			true	sp|Q8WW12|PCNP_HUMAN	Q8WW12	PCNP_HUMAN	PCNP	PEST proteolytic signal-containing nuclear protein
CWQ-O-293-1.07522.07522.2	D:\GlycoData\CWQ-O\18-DeMucin\MSFragger-293\interact.pep.xml	NVATEGTSTQK		11	2	2145.3035	1134.5518	1134.5536	568.2832	568.2841	1134.5516	568.2831	0.0020	0.00002298093000	27.0200	13.9210	0.9997	2	0	0.0000	0.0000			true	sp|Q9GZR7|DDX24_HUMAN	Q9GZR7	DDX24_HUMAN	DDX24	ATP-dependent RNA helicase DDX24
CWQ-O-293-1.07524.07524.2	D:\GlycoData\CWQ-O\18-DeMucin\MSFragger-293\interact.pep.xml	NVATEGTSTQK		11	2	2146.1749	1134.5518	1134.5536	568.2832	568.2841	1134.5516	568.2831	0.0020	0.00000000191246	38.3000	13.1710	1.0000	2	0	0.0000	0.0000			true	sp|Q9GZR7|DDX24_HUMAN	Q9GZR7	DDX24_HUMAN	DDX24	ATP-dependent RNA helicase DDX24
CWQ-O-293-1.07526.07526.4	D:\GlycoData\CWQ-O\18-DeMucin\MSFragger-293\interact.pep.xml	NSATEAAKPAKPDEK		15	4	2146.5914	1555.7828	1555.7837	389.9530	389.9532	1555.7840	389.9533	-0.0002	0.00000000606966	33.4150	12.4730	1.0000	2	2	0.0000	0.0000			true	sp|P42285|MTREX_HUMAN	P42285	MTREX_HUMAN	MTREX	Exosome RNA helicase MTR4
CWQ-O-293-1.07527.07527.3	D:\GlycoData\CWQ-O\18-DeMucin\MSFragger-293\interact.pep.xml	GKPSSDTVPKPK		12	3	2146.8798	1239.6860	1239.6829	414.2359	414.2349	1239.6821	414.2346	0.0008	0.00105222200000	20.8870	13.6440	0.9904	2	2	0.0000	0.0000			true	sp|Q02880|TOP2B_HUMAN	Q02880	TOP2B_HUMAN	TOP2B	DNA topoisomerase 2-beta
CWQ-O-293-1.07529.07529.3	D:\GlycoData\CWQ-O\18-DeMucin\MSFragger-293\interact.pep.xml	VEPPKEEQK		9	3	2147.4351	1082.5609	1082.5600	361.8609	361.8606	1082.5607	361.8608	-0.0005	0.05194968000000	19.1800	14.3580	0.5256	2	1	0.0000	0.0000			true	sp|P34932|HSP74_HUMAN	P34932	HSP74_HUMAN	HSPA4	Heat shock 70 kDa protein 4
CWQ-O-293-1.07532.07532.3	D:\GlycoData\CWQ-O\18-DeMucin\MSFragger-293\interact.pep.xml	HQPASASSTAASPAHPAK		18	3	2148.2700	1714.8365	1714.8401	572.6194	572.6206	1714.8386	572.6201	0.0015	0.00000000000168	40.6880	15.3850	1.0000	2	0	0.0000	0.0000			true	sp|Q96L91|EP400_HUMAN	Q96L91	EP400_HUMAN	EP400	E1A-binding protein p400
CWQ-O-293-1.07533.07533.2	D:\GlycoData\CWQ-O\18-DeMucin\MSFragger-293\interact.pep.xml	LAEQAER		7	2	2148.5477	815.4139	815.4147	408.7142	408.7146	815.4137	408.7141	0.0011	0.45289980000000	22.3630	20.1650	0.4353	2	0	0.0000	0.0000			false	sp|P62258|1433E_HUMAN	P62258	1433E_HUMAN	YWHAE	14-3-3 protein epsilon	SFN, YWHAB, YWHAG, YWHAH, YWHAQ, YWHAZ	sp|P27348|1433T_HUMAN, sp|P31946|1433B_HUMAN, sp|P31947|1433S_HUMAN, sp|P61981|1433G_HUMAN, sp|P63104|1433Z_HUMAN, sp|Q04917|1433F_HUMAN
CWQ-O-293-1.07534.07534.3	D:\GlycoData\CWQ-O\18-DeMucin\MSFragger-293\interact.pep.xml	HQPASASSTAASPAHPAK		18	3	2148.9553	1714.8365	1714.8401	572.6194	572.6206	1714.8386	572.6201	0.0015	0.00000000000000	65.5560	13.7550	1.0000	2	0	0.0000	0.0000			true	sp|Q96L91|EP400_HUMAN	Q96L91	EP400_HUMAN	EP400	E1A-binding protein p400
CWQ-O-293-1.07541.07541.2	D:\GlycoData\CWQ-O\18-DeMucin\MSFragger-293\interact.pep.xml	SDGSAPSTSTASSK		14	2	2150.9800	1281.5726	1281.5703	641.7936	641.7924	1281.5684	641.7915	0.0020	0.00000000237858	33.9250	12.9420	1.0000	2	0	0.0000	0.0000			true	sp|Q96T37|RBM15_HUMAN	Q96T37	RBM15_HUMAN	RBM15	RNA-binding protein 15
CWQ-O-293-1.07543.07543.2	D:\GlycoData\CWQ-O\18-DeMucin\MSFragger-293\interact.pep.xml	SDGSAPSTSTASSK		14	2	2151.8518	1281.5726	1281.5703	641.7936	641.7924	1281.5684	641.7915	0.0020	0.00000031768730	37.4920	10.5010	0.9998	2	0	0.0000	0.0000			true	sp|Q96T37|RBM15_HUMAN	Q96T37	RBM15_HUMAN	RBM15	RNA-binding protein 15
CWQ-O-293-1.07544.07544.2	D:\GlycoData\CWQ-O\18-DeMucin\MSFragger-293\interact.pep.xml	NSATEAAKPAKPDEK		15	2	2152.1294	1555.7866	1555.7867	778.9006	778.9006	1555.7840	778.8993	0.0028	0.00000000000000	45.1070	15.3610	1.0000	2	2	0.0000	0.0000			true	sp|P42285|MTREX_HUMAN	P42285	MTREX_HUMAN	MTREX	Exosome RNA helicase MTR4
CWQ-O-293-1.07546.07546.2	D:\GlycoData\CWQ-O\18-DeMucin\MSFragger-293\interact.pep.xml	NSATEAAKPAKPDEK		15	2	2152.8674	1555.7866	1555.7867	778.9006	778.9006	1555.7840	778.8993	0.0028	0.00004864070000	27.7520	8.1020	0.9948	2	2	0.0000	0.0000			true	sp|P42285|MTREX_HUMAN	P42285	MTREX_HUMAN	MTREX	Exosome RNA helicase MTR4
CWQ-O-293-1.07551.07551.3	D:\GlycoData\CWQ-O\18-DeMucin\MSFragger-293\interact.pep.xml	GDTPGHATPGHGGATSSAR		19	3	2154.4370	1732.7881	1732.7881	578.6033	578.6033	1732.7876	578.6031	0.0006	0.00000000000000	57.7790	15.5540	1.0000	2	0	0.0000	0.0000			true	sp|O75533|SF3B1_HUMAN	O75533	SF3B1_HUMAN	SF3B1	Splicing factor 3B subunit 1
CWQ-O-293-1.07552.07552.3	D:\GlycoData\CWQ-O\18-DeMucin\MSFragger-293\interact.pep.xml	ASPSKPASAPASR		13	3	2154.7149	1428.7335	1428.7290	477.2518	477.2503	1225.6414	409.5544	203.0877	0.00060569100000	20.3140	13.5940	0.9628	2	1	0.0000	0.0000		HexNAc(203.079373)	true	sp|P27816|MAP4_HUMAN	P27816	MAP4_HUMAN	MAP4	Microtubule-associated protein 4
CWQ-O-293-1.07554.07554.3	D:\GlycoData\CWQ-O\18-DeMucin\MSFragger-293\interact.pep.xml	ASPSKPASAPASR	ASPSKPASAPAS[290]R	13	3	2155.4015	1428.7335	1428.7290	477.2518	477.2503	1428.7207	477.2475	203.0877	0.00000742848200	22.7130	15.1380	0.9952	2	1	0.0000	0.0000	12S(203.0794)		true	sp|P27816|MAP4_HUMAN	P27816	MAP4_HUMAN	MAP4	Microtubule-associated protein 4
CWQ-O-293-1.07555.07555.3	D:\GlycoData\CWQ-O\18-DeMucin\MSFragger-293\interact.pep.xml	HHQASETHNVIASDK		15	3	2155.6792	1875.8784	1875.8713	626.3001	626.2977	1672.7916	558.6045	203.0798	0.00268050200000	21.2490	15.0130	0.9662	2	0	0.0000	0.0000		HexNAc(203.079373)	true	sp|Q9NUM3|S39A9_HUMAN	Q9NUM3	S39A9_HUMAN	SLC39A9	Zinc transporter ZIP9
CWQ-O-293-1.07557.07557.3	D:\GlycoData\CWQ-O\18-DeMucin\MSFragger-293\interact.pep.xml	HHQASETHNVIASDK	HHQASETHNVIAS[290]DK	15	3	2156.3676	1875.8784	1875.8713	626.3001	626.2977	1875.8711	626.2976	203.0798	0.00097844700000	19.3780	12.6900	0.9886	2	0	0.0000	0.0000	13S(203.0794)		true	sp|Q9NUM3|S39A9_HUMAN	Q9NUM3	S39A9_HUMAN	SLC39A9	Zinc transporter ZIP9
CWQ-O-293-1.07562.07562.2	D:\GlycoData\CWQ-O\18-DeMucin\MSFragger-293\interact.pep.xml	KYEEVAR		7	2	2158.0165	893.4597	893.4612	447.7371	447.7379	893.4606	447.7376	0.0006	0.01393694000000	18.9100	15.3020	0.9743	2	0	0.0000	0.0000			false	sp|P67936|TPM4_HUMAN	P67936	TPM4_HUMAN	TPM4	Tropomyosin alpha-4 chain	TPM1, TPM2, TPM3	sp|P06753|TPM3_HUMAN, sp|P07951|TPM2_HUMAN, sp|P09493|TPM1_HUMAN
CWQ-O-293-1.07565.07565.4	D:\GlycoData\CWQ-O\18-DeMucin\MSFragger-293\interact.pep.xml	GDTPGHATPGHGGATSSAR		19	4	2158.7991	1732.7871	1732.7849	434.2041	434.2035	1732.7876	434.2042	-0.0025	0.00000000000141	45.2840	15.4360	1.0000	2	0	0.0000	0.0000			true	sp|O75533|SF3B1_HUMAN	O75533	SF3B1_HUMAN	SF3B1	Splicing factor 3B subunit 1
CWQ-O-293-1.07567.07567.3	D:\GlycoData\CWQ-O\18-DeMucin\MSFragger-293\interact.pep.xml	EREQQIEEHR		10	3	2159.3546	1352.6438	1352.6415	451.8885	451.8878	1352.6432	451.8883	-0.0015	0.00000003531841	30.9950	14.1690	1.0000	2	1	0.0000	0.0000			true	sp|Q16643|DREB_HUMAN	Q16643	DREB_HUMAN	DBN1	Drebrin
CWQ-O-293-1.07572.07572.4	D:\GlycoData\CWQ-O\18-DeMucin\MSFragger-293\interact.pep.xml	LKDAVAHCHEAER	LKDAVAHCHEAER	13	4	2160.8162	1534.7306	1534.7314	384.6899	384.6901	1534.7310	384.6900	0.0006	0.00000002578090	35.7420	12.8990	1.0000	2	1	0.0000	0.0000	8C(57.0215)		true	sp|P49792|RBP2_HUMAN	P49792	RBP2_HUMAN	RANBP2	E3 SUMO-protein ligase RanBP2	RGPD5, RGPD8	sp|O14715|RGPD8_HUMAN, sp|Q99666|RGPD5_HUMAN
CWQ-O-293-1.07575.07575.3	D:\GlycoData\CWQ-O\18-DeMucin\MSFragger-293\interact.pep.xml	KYVHADAPTNK		11	3	2161.6603	1242.6366	1242.6357	415.2195	415.2192	1242.6356	415.2191	0.0002	0.00008972513000	23.7460	19.0640	0.9996	2	0	0.0000	0.0000			true	sp|Q92922|SMRC1_HUMAN	Q92922	SMRC1_HUMAN	SMARCC1	SWI/SNF complex subunit SMARCC1
CWQ-O-293-1.07576.07576.3	D:\GlycoData\CWQ-O\18-DeMucin\MSFragger-293\interact.pep.xml	LKDAVAHCHEAER	LKDAVAHCHEAER	13	3	2161.9400	1534.7319	1534.7339	512.5846	512.5852	1534.7310	512.5843	0.0030	0.00671636100000	19.7730	14.9450	0.9184	2	1	0.0000	0.0000	8C(57.0215)		true	sp|P49792|RBP2_HUMAN	P49792	RBP2_HUMAN	RANBP2	E3 SUMO-protein ligase RanBP2	RGPD5, RGPD8	sp|O14715|RGPD8_HUMAN, sp|Q99666|RGPD5_HUMAN
CWQ-O-293-1.07577.07577.3	D:\GlycoData\CWQ-O\18-DeMucin\MSFragger-293\interact.pep.xml	KYVHADAPTNK		11	3	2162.3449	1242.6366	1242.6357	415.2195	415.2192	1242.6356	415.2191	0.0002	0.00000000000378	39.5750	13.1810	1.0000	2	0	0.0000	0.0000			true	sp|Q92922|SMRC1_HUMAN	Q92922	SMRC1_HUMAN	SMARCC1	SWI/SNF complex subunit SMARCC1
CWQ-O-293-1.07578.07578.3	D:\GlycoData\CWQ-O\18-DeMucin\MSFragger-293\interact.pep.xml	KLEEVVNKK		9	3	2162.6225	1085.6448	1085.6439	362.8889	362.8886	1085.6444	362.8887	-0.0003	0.00479003300000	23.9190	17.3720	0.9863	2	0	0.0000	0.0000			true	sp|Q8WU90|ZC3HF_HUMAN	Q8WU90	ZC3HF_HUMAN	ZC3H15	Zinc finger CCCH domain-containing protein 15
CWQ-O-293-1.07579.07579.3	D:\GlycoData\CWQ-O\18-DeMucin\MSFragger-293\interact.pep.xml	SHPEPQTPK		9	3	2162.8999	1425.6603	1425.6638	476.2274	476.2285	1019.5036	340.8418	406.1603	0.00008601206000	25.5580	15.8060	0.9961	2	0	0.0000	0.0000		HexNAc(2)(406.158745)	true	sp|O43493|TGON2_HUMAN	O43493	TGON2_HUMAN	TGOLN2	Trans-Golgi network integral membrane protein 2
CWQ-O-293-1.07587.07587.3	D:\GlycoData\CWQ-O\18-DeMucin\MSFragger-293\interact.pep.xml	RPPAPSGTQVHQQK		14	3	2165.4742	1529.8064	1529.8040	510.9427	510.9419	1529.8062	510.9427	-0.0020	0.00000000007810	48.9550	19.1310	1.0000	2	0	0.0000	0.0000			true	sp|P06729|CD2_HUMAN	P06729	CD2_HUMAN	CD2	T-cell surface antigen CD2
CWQ-O-293-1.07589.07589.3	D:\GlycoData\CWQ-O\18-DeMucin\MSFragger-293\interact.pep.xml	ILHENTQTDK		10	3	2166.0889	1197.5986	1197.5985	400.2068	400.2068	1197.5989	400.2069	-0.0002	0.00000010694740	31.4800	13.9700	1.0000	2	0	0.0000	0.0000			true	sp|Q6UB35|C1TM_HUMAN	Q6UB35	C1TM_HUMAN	MTHFD1L	Monofunctional C1-tetrahydrofolate synthase, mitochondrial
CWQ-O-293-1.07597.07597.3	D:\GlycoData\CWQ-O\18-DeMucin\MSFragger-293\interact.pep.xml	SRPLATGPSSQSHQEK		16	3	2168.4489	1708.8535	1708.8615	570.6251	570.6278	1708.8491	570.6236	0.0124	0.00000000000051	41.4840	13.5610	1.0000	2	1	0.0000	0.0000			true	sp|Q96RL1|UIMC1_HUMAN	Q96RL1	UIMC1_HUMAN	UIMC1	BRCA1-A complex subunit RAP80
CWQ-O-293-1.07604.07604.2	D:\GlycoData\CWQ-O\18-DeMucin\MSFragger-293\interact.pep.xml	RVTIMPK	RVTIM[147]PK	7	2	2170.6533	859.4951	859.4935	430.7548	430.7540	859.4949	430.7547	-0.0013	0.00003251428000	23.8300	13.5980	0.9995	2	0	0.0000	0.0000	5M(15.9949)		false	sp|P68431|H31_HUMAN	P68431	H31_HUMAN	HIST1H3A	Histone H3.1	H3F3A, H3F3C, HIST2H3A, HIST3H3	sp|P84243|H33_HUMAN, sp|Q16695|H31T_HUMAN, sp|Q6NXT2|H3C_HUMAN, sp|Q71DI3|H32_HUMAN
CWQ-O-293-1.07606.07606.2	D:\GlycoData\CWQ-O\18-DeMucin\MSFragger-293\interact.pep.xml	PAASITSK		8	2	2171.3372	773.4282	773.4281	387.7214	387.7213	773.4283	387.7214	0.0000	0.00153758400000	28.6670	17.9960	0.9942	2	0	0.0000	0.0000			true	sp|O43670|ZN207_HUMAN	O43670	ZN207_HUMAN	ZNF207	BUB3-interacting and GLEBS motif-containing protein ZNF207
CWQ-O-293-1.07608.07608.3	D:\GlycoData\CWQ-O\18-DeMucin\MSFragger-293\interact.pep.xml	VEPPKEEQK		9	3	2171.8524	1082.5610	1082.5599	361.8609	361.8606	1082.5607	361.8608	-0.0006	0.05165687000000	16.9790	15.4230	0.5272	2	1	0.0000	0.0000			true	sp|P34932|HSP74_HUMAN	P34932	HSP74_HUMAN	HSPA4	Heat shock 70 kDa protein 4
CWQ-O-293-1.07624.07624.2	D:\GlycoData\CWQ-O\18-DeMucin\MSFragger-293\interact.pep.xml	PAPPKPEPK		9	2	2177.1714	959.5441	959.5437	480.7793	480.7791	959.5439	480.7793	-0.0001	0.00004307323000	29.4330	21.8560	0.9950	2	1	0.0000	0.0000			true	sp|P05204|HMGN2_HUMAN	P05204	HMGN2_HUMAN	HMGN2	Non-histone chromosomal protein HMG-17	HMGN3	sp|Q15651|HMGN3_HUMAN
CWQ-O-293-1.07626.07626.2	D:\GlycoData\CWQ-O\18-DeMucin\MSFragger-293\interact.pep.xml	SHPEPQTPK		9	2	2177.7287	1425.6646	1425.6632	713.8396	713.8389	1019.5036	510.7591	406.1597	0.00012825880000	22.3150	12.8240	0.9909	2	0	0.0000	0.0000		HexNAc(2)(406.158745)	true	sp|O43493|TGON2_HUMAN	O43493	TGON2_HUMAN	TGOLN2	Trans-Golgi network integral membrane protein 2
CWQ-O-293-1.07627.07627.2	D:\GlycoData\CWQ-O\18-DeMucin\MSFragger-293\interact.pep.xml	VHVCAECGK	VHVCAECGK	9	2	2178.0064	1058.4640	1058.4620	530.2393	530.2383	1058.4636	530.2391	-0.0014	0.00008195141000	24.8030	12.2550	0.9994	2	0	0.0000	0.0000	4C(57.0215), 7C(57.0215)		true	sp|O15391|TYY2_HUMAN	O15391	TYY2_HUMAN	YY2	Transcription factor YY2	YY1	sp|P25490|TYY1_HUMAN
CWQ-O-293-1.07633.07633.3	D:\GlycoData\CWQ-O\18-DeMucin\MSFragger-293\interact.pep.xml	IRTTTSGVPR	IRTT[913]TSGVPR	10	3	2179.8495	1898.9350	1898.9316	633.9856	633.9845	1898.9320	633.9846	812.3172	0.00087650170000	31.0490	20.0170	0.4538	2	1	0.0000	0.0000	4T(812.3175)		true	sp|Q14118|DAG1_HUMAN	Q14118	DAG1_HUMAN	DAG1	Dystroglycan
CWQ-O-293-1.07641.07641.2	D:\GlycoData\CWQ-O\18-DeMucin\MSFragger-293\interact.pep.xml	SSTPEEVK		8	2	2182.4645	875.4231	875.4230	438.7188	438.7188	875.4236	438.7191	-0.0004	0.07833553000000	18.3990	14.2430	0.8795	2	0	0.0000	0.0000			true	sp|P23528|COF1_HUMAN	P23528	COF1_HUMAN	CFL1	Cofilin-1
CWQ-O-293-1.07644.07644.4	D:\GlycoData\CWQ-O\18-DeMucin\MSFragger-293\interact.pep.xml	AEASSGDHPTDTEMKEEQK	AEASSGDHPTDTEM[147]KEEQK	19	4	2183.1926	2104.8850	2104.8838	527.2285	527.2282	2104.8853	527.2286	-0.0013	0.00000000062025	40.6400	16.6700	1.0000	2	1	0.0000	0.0000	14M(15.9949)		true	sp|Q02790|FKBP4_HUMAN	Q02790	FKBP4_HUMAN	FKBP4	Peptidyl-prolyl cis-trans isomerase FKBP4
CWQ-O-293-1.07645.07645.3	D:\GlycoData\CWQ-O\18-DeMucin\MSFragger-293\interact.pep.xml	RDQALTEEHAR		11	3	2183.4808	1324.6487	1324.6475	442.5568	442.5564	1324.6483	442.5567	-0.0007	0.00000001287689	38.0000	18.0980	1.0000	2	0	0.0000	0.0000			true	sp|P12814|ACTN1_HUMAN	P12814	ACTN1_HUMAN	ACTN1	Alpha-actinin-1
CWQ-O-293-1.07646.07646.3	D:\GlycoData\CWQ-O\18-DeMucin\MSFragger-293\interact.pep.xml	EAIQHPADEK		10	3	2183.7607	1136.5460	1136.5450	379.8559	379.8556	1136.5461	379.8560	-0.0009	0.06844287000000	17.8690	13.8870	0.7750	2	0	0.0000	0.0000			true	sp|Q9NUQ9|FA49B_HUMAN	Q9NUQ9	FA49B_HUMAN	FAM49B	Protein FAM49B
CWQ-O-293-1.07647.07647.3	D:\GlycoData\CWQ-O\18-DeMucin\MSFragger-293\interact.pep.xml	AEASSGDHPTDTEMKEEQK	AEASSGDHPTDTEM[147]KEEQK	19	3	2184.0383	2104.8865	2104.8818	702.6361	702.6345	2104.8853	702.6357	-0.0033	0.00000000000117	47.2480	15.3450	1.0000	2	1	0.0000	0.0000	14M(15.9949)		true	sp|Q02790|FKBP4_HUMAN	Q02790	FKBP4_HUMAN	FKBP4	Peptidyl-prolyl cis-trans isomerase FKBP4
CWQ-O-293-1.07649.07649.2	D:\GlycoData\CWQ-O\18-DeMucin\MSFragger-293\interact.pep.xml	EAIQHPADEK		10	2	2184.5934	1136.5487	1136.5459	569.2816	569.2802	1136.5461	569.2803	-0.0001	0.00000068582770	32.9160	14.6280	0.9996	2	0	0.0000	0.0000			true	sp|Q9NUQ9|FA49B_HUMAN	Q9NUQ9	FA49B_HUMAN	FAM49B	Protein FAM49B
CWQ-O-293-1.07651.07651.2	D:\GlycoData\CWQ-O\18-DeMucin\MSFragger-293\interact.pep.xml	EHGAVAVER		9	2	2185.1486	966.4884	966.4878	484.2515	484.2512	966.4883	484.2514	-0.0003	0.00005860282000	23.9730	13.7630	0.9994	2	0	0.0000	0.0000			true	sp|Q9UNZ2|NSF1C_HUMAN	Q9UNZ2	NSF1C_HUMAN	NSFL1C	NSFL1 cofactor p47
CWQ-O-293-1.07656.07656.3	D:\GlycoData\CWQ-O\18-DeMucin\MSFragger-293\interact.pep.xml	LEAVSHTSDMHR	LEAVSHTSDM[147]HR	12	3	2186.5878	1397.6360	1397.6313	466.8859	466.8844	1397.6356	466.8858	-0.0041	0.00141783800000	20.6240	14.4470	0.9970	2	0	0.0000	0.0000	10M(15.9949)		true	sp|Q01518|CAP1_HUMAN	Q01518	CAP1_HUMAN	CAP1	Adenylyl cyclase-associated protein 1
CWQ-O-293-1.07657.07657.3	D:\GlycoData\CWQ-O\18-DeMucin\MSFragger-293\interact.pep.xml	HFHETTPNK		9	3	2186.8652	1515.6726	1515.6818	506.2315	506.2345	1109.5254	370.8491	406.1564	0.00000158577300	28.2560	14.4610	0.9987	2	0	0.0000	0.0000		HexNAc(2)(406.158745)	true	sp|P08174|DAF_HUMAN	P08174	DAF_HUMAN	CD55	Complement decay-accelerating factor
CWQ-O-293-1.07659.07659.3	D:\GlycoData\CWQ-O\18-DeMucin\MSFragger-293\interact.pep.xml	HFHETTPNK	HFHET[507]TPNK	9	3	2187.5512	1515.6726	1515.6818	506.2315	506.2345	1515.6841	506.2353	406.1564	0.00000639299900	28.0860	17.7800	0.9981	2	0	0.0000	0.0000	5T(406.1587)	HexNAc(2)(406.158745)	true	sp|P08174|DAF_HUMAN	P08174	DAF_HUMAN	CD55	Complement decay-accelerating factor
CWQ-O-293-1.07667.07667.3	D:\GlycoData\CWQ-O\18-DeMucin\MSFragger-293\interact.pep.xml	VHHEPQLSDK		10	3	2190.0314	1188.5889	1188.5876	397.2036	397.2031	1188.5886	397.2035	-0.0008	0.00000000990959	33.3840	15.6520	1.0000	2	0	0.0000	0.0000			true	sp|O43852|CALU_HUMAN	O43852	CALU_HUMAN	CALU	Calumenin
CWQ-O-293-1.07672.07672.2	D:\GlycoData\CWQ-O\18-DeMucin\MSFragger-293\interact.pep.xml	PENVAPR		7	2	2191.6786	781.4082	781.4078	391.7114	391.7112	781.4082	391.7114	-0.0003	0.00181291900000	24.2070	14.5740	0.9935	2	0	0.0000	0.0000			true	sp|P50991|TCPD_HUMAN	P50991	TCPD_HUMAN	CCT4	T-complex protein 1 subunit delta
CWQ-O-293-1.07675.07675.2	D:\GlycoData\CWQ-O\18-DeMucin\MSFragger-293\interact.pep.xml	AEIQTEK	AEIQT[304]EK	7	2	2192.7859	1020.4966	1020.4930	511.2556	511.2538	1020.4976	511.2561	203.0750	0.02400114000000	19.0330	15.3060	0.8398	2	0	0.0000	0.0000	5T(203.0794)		true	sp|O60476|MA1A2_HUMAN	O60476	MA1A2_HUMAN	MAN1A2	Mannosyl-oligosaccharide 1,2-alpha-mannosidase IB
CWQ-O-293-1.07677.07677.3	D:\GlycoData\CWQ-O\18-DeMucin\MSFragger-293\interact.pep.xml	IGKPHTVPCK	IGKPHTVPCK	10	3	2193.1922	1135.6172	1135.6182	379.5463	379.5467	1135.6172	379.5463	0.0010	0.00133776700000	23.8580	15.4380	0.9882	2	1	0.0000	0.0000	9C(57.0215)		true	sp|P15880|RS2_HUMAN	P15880	RS2_HUMAN	RPS2	40S ribosomal protein S2
CWQ-O-293-1.07679.07679.3	D:\GlycoData\CWQ-O\18-DeMucin\MSFragger-293\interact.pep.xml	IGKPHTVPCK	IGKPHTVPCK	10	3	2193.8354	1135.6172	1135.6182	379.5463	379.5467	1135.6172	379.5463	0.0010	0.00000000115556	44.4230	16.4950	1.0000	2	1	0.0000	0.0000	9C(57.0215)		true	sp|P15880|RS2_HUMAN	P15880	RS2_HUMAN	RPS2	40S ribosomal protein S2
CWQ-O-293-1.07682.07682.2	D:\GlycoData\CWQ-O\18-DeMucin\MSFragger-293\interact.pep.xml	MIYASSK	M[147]IYASSK	7	2	2194.6683	814.3890	814.3880	408.2018	408.2013	814.3895	408.2020	-0.0013	0.10254680000000	16.6520	12.3630	0.8494	2	0	0.0000	0.0000	1M(15.9949)		false	sp|P23528|COF1_HUMAN	P23528	COF1_HUMAN	CFL1	Cofilin-1	CFL2, DSTN	sp|P60981|DEST_HUMAN, sp|Q9Y281|COF2_HUMAN
CWQ-O-293-1.07684.07684.2	D:\GlycoData\CWQ-O\18-DeMucin\MSFragger-293\interact.pep.xml	MIYASSK	M[147]IYASSK	7	2	2195.5387	814.3890	814.3880	408.2018	408.2013	814.3895	408.2020	-0.0013	0.00065262130000	30.6090	16.3670	0.9970	2	0	0.0000	0.0000	1M(15.9949)		false	sp|P23528|COF1_HUMAN	P23528	COF1_HUMAN	CFL1	Cofilin-1	CFL2, DSTN	sp|P60981|DEST_HUMAN, sp|Q9Y281|COF2_HUMAN
CWQ-O-293-1.07696.07696.2	D:\GlycoData\CWQ-O\18-DeMucin\MSFragger-293\interact.pep.xml	RVTIMPK	RVTIM[147]PK	7	2	2199.3679	859.4949	859.4933	430.7547	430.7540	859.4949	430.7547	-0.0014	0.00001007120000	23.7690	13.5490	0.9999	2	0	0.0000	0.0000	5M(15.9949)		false	sp|P68431|H31_HUMAN	P68431	H31_HUMAN	HIST1H3A	Histone H3.1	H3F3A, H3F3C, HIST2H3A, HIST3H3	sp|P84243|H33_HUMAN, sp|Q16695|H31T_HUMAN, sp|Q6NXT2|H3C_HUMAN, sp|Q71DI3|H32_HUMAN
CWQ-O-293-1.07704.07704.3	D:\GlycoData\CWQ-O\18-DeMucin\MSFragger-293\interact.pep.xml	SKSDGEAKPEPSPSPR		16	3	2201.6732	1667.8088	1667.8105	556.9435	556.9441	1667.8113	556.9444	-0.0006	0.00000164651200	26.6700	13.6790	0.9995	2	2	0.0000	0.0000			true	sp|P26358|DNMT1_HUMAN	P26358	DNMT1_HUMAN	DNMT1	DNA (cytosine-5)-methyltransferase 1
CWQ-O-293-1.07708.07708.3	D:\GlycoData\CWQ-O\18-DeMucin\MSFragger-293\interact.pep.xml	GKLEEQRPER		10	3	2203.0463	1240.6577	1240.6506	414.5598	414.5575	1240.6523	414.5580	-0.0015	0.00000000007529	40.2550	16.8110	1.0000	2	2	0.0000	0.0000			true	sp|P13693|TCTP_HUMAN	P13693	TCTP_HUMAN	TPT1	Translationally-controlled tumor protein
CWQ-O-293-1.07711.07711.2	D:\GlycoData\CWQ-O\18-DeMucin\MSFragger-293\interact.pep.xml	GSVAPAPGAK		10	2	2204.0103	1056.5466	1056.5449	529.2806	529.2797	853.4657	427.7401	203.0793	0.00001117825000	31.8710	22.0640	0.9996	2	0	0.0000	0.0000		HexNAc(203.079373)	true	sp|Q8NBI6|XXLT1_HUMAN	Q8NBI6	XXLT1_HUMAN	XXYLT1	Xyloside xylosyltransferase 1
CWQ-O-293-1.07713.07713.2	D:\GlycoData\CWQ-O\18-DeMucin\MSFragger-293\interact.pep.xml	GSVAPAPGAK		10	2	2204.7631	1056.5466	1056.5449	529.2806	529.2797	853.4657	427.7401	203.0793	0.00021826780000	36.3610	17.2990	0.9973	2	0	0.0000	0.0000		HexNAc(203.079373)	true	sp|Q8NBI6|XXLT1_HUMAN	Q8NBI6	XXLT1_HUMAN	XXYLT1	Xyloside xylosyltransferase 1
CWQ-O-293-1.07715.07715.3	D:\GlycoData\CWQ-O\18-DeMucin\MSFragger-293\interact.pep.xml	LENNDNKPVTNSR		13	3	2205.1653	1499.7338	1499.7323	500.9185	500.9180	1499.7328	500.9182	-0.0003	0.00000155753800	30.1000	15.9910	0.9995	2	1	0.0000	0.0000			true	sp|Q7Z739|YTHD3_HUMAN	Q7Z739	YTHD3_HUMAN	YTHDF3	YTH domain-containing family protein 3	YTHDF1	sp|Q9BYJ9|YTHD1_HUMAN
CWQ-O-293-1.07717.07717.3	D:\GlycoData\CWQ-O\18-DeMucin\MSFragger-293\interact.pep.xml	MHCCDEVQPK	M[147]HCCDEVQPK	10	3	2205.7340	1318.5090	1318.5100	440.5103	440.5106	1318.5104	440.5107	-0.0002	0.05626653000000	15.4990	9.5370	0.8116	2	0	0.0000	0.0000	1M(15.9949), 3C(57.0215), 4C(57.0215)		true	sp|Q14566|MCM6_HUMAN	Q14566	MCM6_HUMAN	MCM6	DNA replication licensing factor MCM6
CWQ-O-293-1.07720.07720.2	D:\GlycoData\CWQ-O\18-DeMucin\MSFragger-293\interact.pep.xml	ATVVESSEK		9	2	2206.6981	948.4765	948.4750	475.2455	475.2448	948.4764	475.2455	-0.0012	0.00002081849000	26.4550	13.4510	0.9997	2	0	0.0000	0.0000			true	sp|P61981|1433G_HUMAN	P61981	1433G_HUMAN	YWHAG	14-3-3 protein gamma
CWQ-O-293-1.07721.07721.2	D:\GlycoData\CWQ-O\18-DeMucin\MSFragger-293\interact.pep.xml	KAVVVCPK	KAVVVCPK	8	2	2206.9759	899.5252	899.5246	450.7699	450.7696	899.5263	450.7704	-0.0015	0.00127623200000	26.4620	15.4650	0.9948	2	0	0.0000	0.0000	6C(57.0215)		true	sp|Q00839|HNRPU_HUMAN	Q00839	HNRPU_HUMAN	HNRNPU	Heterogeneous nuclear ribonucleoprotein U
CWQ-O-293-1.07725.07725.3	D:\GlycoData\CWQ-O\18-DeMucin\MSFragger-293\interact.pep.xml	GSNTTSHLHQAVAK		14	3	2208.0464	1449.7336	1449.7314	484.2518	484.2511	1449.7324	484.2514	-0.0008	0.00000000338416	37.7080	16.7080	1.0000	2	0	0.0000	0.0000			true	sp|P22695|QCR2_HUMAN	P22695	QCR2_HUMAN	UQCRC2	Cytochrome b-c1 complex subunit 2, mitochondrial
CWQ-O-293-1.07727.07727.3	D:\GlycoData\CWQ-O\18-DeMucin\MSFragger-293\interact.pep.xml	AAQMHSGYQR		10	3	2208.7136	1147.5205	1147.5184	383.5141	383.5134	1147.5192	383.5137	-0.0006	0.00872524500000	18.4550	12.4970	0.9731	2	0	0.0000	0.0000			true	sp|Q96PK6|RBM14_HUMAN	Q96PK6	RBM14_HUMAN	RBM14	RNA-binding protein 14
CWQ-O-293-1.07728.07728.3	D:\GlycoData\CWQ-O\18-DeMucin\MSFragger-293\interact.pep.xml	SHHAASTTTAPTPAAR		16	3	2208.9910	1575.7766	1575.7742	526.2661	526.2653	1575.7753	526.2657	-0.0009	0.00001327960000	26.1730	13.8360	0.9997	2	0	0.0000	0.0000			true	sp|Q7Z6Z7|HUWE1_HUMAN	Q7Z6Z7	HUWE1_HUMAN	HUWE1	E3 ubiquitin-protein ligase HUWE1
CWQ-O-293-1.07730.07730.2	D:\GlycoData\CWQ-O\18-DeMucin\MSFragger-293\interact.pep.xml	APQCLGK	APQCLGK	7	2	2209.5465	772.3901	772.3891	387.2023	387.2018	772.3901	387.2023	-0.0009	0.00009223533000	25.4160	12.6130	0.9994	2	0	0.0000	0.0000	4C(57.0215)		true	sp|Q00839|HNRPU_HUMAN	Q00839	HNRPU_HUMAN	HNRNPU	Heterogeneous nuclear ribonucleoprotein U
CWQ-O-293-1.07731.07731.2	D:\GlycoData\CWQ-O\18-DeMucin\MSFragger-293\interact.pep.xml	ANEVISK		7	2	2209.8262	759.4127	759.4123	380.7136	380.7135	759.4127	380.7136	-0.0001	0.01682067000000	20.8330	17.2950	0.9705	2	0	0.0000	0.0000			true	sp|P50990|TCPQ_HUMAN	P50990	TCPQ_HUMAN	CCT8	T-complex protein 1 subunit theta
CWQ-O-293-1.07732.07732.2	D:\GlycoData\CWQ-O\18-DeMucin\MSFragger-293\interact.pep.xml	APQCLGK	APQCLGK	7	2	2210.2906	772.3901	772.3891	387.2023	387.2018	772.3901	387.2023	-0.0009	0.00020275250000	30.8810	14.0710	0.9995	2	0	0.0000	0.0000	4C(57.0215)		true	sp|Q00839|HNRPU_HUMAN	Q00839	HNRPU_HUMAN	HNRNPU	Heterogeneous nuclear ribonucleoprotein U
CWQ-O-293-1.07733.07733.2	D:\GlycoData\CWQ-O\18-DeMucin\MSFragger-293\interact.pep.xml	ANEVISK		7	2	2210.7525	759.4127	759.4123	380.7136	380.7135	759.4127	380.7136	-0.0001	0.00488846900000	33.1170	28.7710	0.9867	2	0	0.0000	0.0000			true	sp|P50990|TCPQ_HUMAN	P50990	TCPQ_HUMAN	CCT8	T-complex protein 1 subunit theta
CWQ-O-293-1.07735.07735.4	D:\GlycoData\CWQ-O\18-DeMucin\MSFragger-293\interact.pep.xml	GSNTTSHLHQAVAK		14	4	2211.1638	1449.7332	1449.7330	363.4406	363.4405	1449.7324	363.4404	0.0007	0.00024377740000	24.9860	15.4450	0.9975	2	0	0.0000	0.0000			true	sp|P22695|QCR2_HUMAN	P22695	QCR2_HUMAN	UQCRC2	Cytochrome b-c1 complex subunit 2, mitochondrial
CWQ-O-293-1.07736.07736.3	D:\GlycoData\CWQ-O\18-DeMucin\MSFragger-293\interact.pep.xml	HFHETTPNK		9	3	2211.4520	1515.6836	1515.6814	506.2351	506.2344	1109.5254	370.8491	406.1561	0.00000156693000	32.4140	15.6920	0.9987	2	0	0.0000	0.0000		HexNAc(2)(406.158745)	true	sp|P08174|DAF_HUMAN	P08174	DAF_HUMAN	CD55	Complement decay-accelerating factor
CWQ-O-293-1.07738.07738.3	D:\GlycoData\CWQ-O\18-DeMucin\MSFragger-293\interact.pep.xml	HFHETTPNK	HFHET[507]TPNK	9	3	2212.1411	1515.6836	1515.6814	506.2351	506.2344	1515.6841	506.2353	406.1561	0.00000372278500	35.3040	20.2940	0.9989	2	0	0.0000	0.0000	5T(406.1587)		true	sp|P08174|DAF_HUMAN	P08174	DAF_HUMAN	CD55	Complement decay-accelerating factor
CWQ-O-293-1.07740.07740.2	D:\GlycoData\CWQ-O\18-DeMucin\MSFragger-293\interact.pep.xml	HSDGNLCVK	HSDGNLCVK	9	2	2212.8252	1028.4713	1028.4695	515.2429	515.2420	1028.4710	515.2428	-0.0013	0.00000002699926	34.5940	14.0860	1.0000	2	0	0.0000	0.0000	7C(57.0215)		true	sp|P49458|SRP09_HUMAN	P49458	SRP09_HUMAN	SRP9	Signal recognition particle 9 kDa protein
CWQ-O-293-1.07741.07741.2	D:\GlycoData\CWQ-O\18-DeMucin\MSFragger-293\interact.pep.xml	HYLAASR		7	2	2213.1026	816.4247	816.4248	409.2196	409.2197	816.4242	409.2194	0.0007	0.02669916000000	18.5580	13.4600	0.9565	2	0	0.0000	0.0000			true	sp|Q15027|ACAP1_HUMAN	Q15027	ACAP1_HUMAN	ACAP1	Arf-GAP with coiled-coil, ANK repeat and PH domain-containing protein 1
CWQ-O-293-1.07742.07742.2	D:\GlycoData\CWQ-O\18-DeMucin\MSFragger-293\interact.pep.xml	KIQSLGDSK		9	2	2213.3807	974.5397	974.5409	488.2771	488.2777	974.5396	488.2771	0.0014	0.02938505000000	24.3000	18.5500	0.9524	2	0	0.0000	0.0000			true	sp|P49588|SYAC_HUMAN	P49588	SYAC_HUMAN	AARS	Alanine--tRNA ligase, cytoplasmic
CWQ-O-293-1.07743.07743.2	D:\GlycoData\CWQ-O\18-DeMucin\MSFragger-293\interact.pep.xml	THMQDLK		7	2	2213.6584	871.4210	871.4209	436.7178	436.7177	871.4222	436.7184	-0.0011	0.03511941000000	18.9570	13.5770	0.9435	2	0	0.0000	0.0000			true	sp|Q16181|SEPT7_HUMAN	Q16181	SEPT7_HUMAN	SEPT7	Septin-7	SEPT4	sp|O43236|SEPT4_HUMAN
CWQ-O-293-1.07746.07746.2	D:\GlycoData\CWQ-O\18-DeMucin\MSFragger-293\interact.pep.xml	KQEALVAR		8	2	2214.4482	913.5335	913.5330	457.7740	457.7738	913.5345	457.7745	-0.0014	0.15463000000000	18.9470	15.8290	0.7931	2	0	0.0000	0.0000			true	sp|Q13813|SPTN1_HUMAN	Q13813	SPTN1_HUMAN	SPTAN1	Spectrin alpha chain, non-erythrocytic 1
CWQ-O-293-1.07747.07747.2	D:\GlycoData\CWQ-O\18-DeMucin\MSFragger-293\interact.pep.xml	GQGQETSGPPR		11	2	2214.7259	1315.6030	1315.6024	658.8088	658.8085	1112.5210	557.2678	203.0815	0.00644161200000	19.7290	14.3610	0.9305	2	0	0.0000	0.0000		HexNAc(203.079373)	true	sp|Q9UBV7|B4GT7_HUMAN	Q9UBV7	B4GT7_HUMAN	B4GALT7	Beta-1,4-galactosyltransferase 7
CWQ-O-293-1.07748.07748.2	D:\GlycoData\CWQ-O\18-DeMucin\MSFragger-293\interact.pep.xml	KQEALVAR		8	2	2215.1882	913.5335	913.5330	457.7740	457.7738	913.5345	457.7745	-0.0014	0.00004182650000	31.3750	19.1990	0.9994	2	0	0.0000	0.0000			true	sp|Q13813|SPTN1_HUMAN	Q13813	SPTN1_HUMAN	SPTAN1	Spectrin alpha chain, non-erythrocytic 1
CWQ-O-293-1.07750.07750.2	D:\GlycoData\CWQ-O\18-DeMucin\MSFragger-293\interact.pep.xml	DSQSPNTATQR		11	2	2215.9284	1203.5461	1203.5486	602.7803	602.7816	1203.5480	602.7813	0.0007	0.00007109789000	22.9910	19.2800	0.9994	2	0	0.0000	0.0000			true	sp|O14787|TNPO2_HUMAN	O14787	TNPO2_HUMAN	TNPO2	Transportin-2
CWQ-O-293-1.07752.07752.2	D:\GlycoData\CWQ-O\18-DeMucin\MSFragger-293\interact.pep.xml	DSQSPNTATQR		11	2	2216.6673	1203.5461	1203.5486	602.7803	602.7816	1203.5480	602.7813	0.0007	0.00004052939000	23.2670	14.7170	0.9994	2	0	0.0000	0.0000			true	sp|O14787|TNPO2_HUMAN	O14787	TNPO2_HUMAN	TNPO2	Transportin-2
CWQ-O-293-1.07754.07754.2	D:\GlycoData\CWQ-O\18-DeMucin\MSFragger-293\interact.pep.xml	HSAQTEEPVQAK		12	2	2217.4056	1323.6473	1323.6436	662.8309	662.8291	1323.6418	662.8282	0.0018	0.02466157000000	21.8610	17.9180	0.9595	2	0	0.0000	0.0000			true	sp|Q15154|PCM1_HUMAN	Q15154	PCM1_HUMAN	PCM1	Pericentriolar material 1 protein
CWQ-O-293-1.07755.07755.2	D:\GlycoData\CWQ-O\18-DeMucin\MSFragger-293\interact.pep.xml	HSAQTEEPVQAK		12	2	2217.9563	1323.6473	1323.6436	662.8309	662.8291	1323.6418	662.8282	0.0018	0.03312983000000	14.3920	9.1700	0.9467	2	0	0.0000	0.0000			true	sp|Q15154|PCM1_HUMAN	Q15154	PCM1_HUMAN	PCM1	Pericentriolar material 1 protein
CWQ-O-293-1.07760.07760.3	D:\GlycoData\CWQ-O\18-DeMucin\MSFragger-293\interact.pep.xml	KYHNVGLSK		9	3	2219.2168	1044.5754	1044.5754	349.1991	349.1991	1044.5715	349.1978	0.0040	0.00032010140000	30.2410	17.9870	0.9987	2	0	0.0000	0.0000			true	sp|Q14103|HNRPD_HUMAN	Q14103	HNRPD_HUMAN	HNRNPD	Heterogeneous nuclear ribonucleoprotein D0
CWQ-O-293-1.07761.07761.2	D:\GlycoData\CWQ-O\18-DeMucin\MSFragger-293\interact.pep.xml	ADHGEPIGR		9	2	2219.4944	950.4558	950.4561	476.2352	476.2353	950.4570	476.2358	-0.0008	0.00010107600000	26.3260	13.1440	0.9994	2	0	0.0000	0.0000			false	sp|P08238|HS90B_HUMAN	P08238	HS90B_HUMAN	HSP90AB1	Heat shock protein HSP 90-beta	HSP90AB3P	sp|Q58FF7|H90B3_HUMAN
CWQ-O-293-1.07762.07762.2	D:\GlycoData\CWQ-O\18-DeMucin\MSFragger-293\interact.pep.xml	NKEEAAEYAK		10	2	2219.7739	1151.5464	1151.5461	576.7805	576.7803	1151.5458	576.7802	0.0004	0.00000013233400	37.1220	17.4800	0.9999	2	1	0.0000	0.0000			true	sp|P62753|RS6_HUMAN	P62753	RS6_HUMAN	RPS6	40S ribosomal protein S6
CWQ-O-293-1.07763.07763.2	D:\GlycoData\CWQ-O\18-DeMucin\MSFragger-293\interact.pep.xml	GSTAVGVR		8	2	2220.0515	745.4051	745.4070	373.7098	373.7108	745.4083	373.7114	-0.0011	0.00152333900000	20.2120	12.0510	0.9942	2	0	0.0000	0.0000			true	sp|O14818|PSA7_HUMAN	O14818	PSA7_HUMAN	PSMA7	Proteasome subunit alpha type-7
CWQ-O-293-1.07768.07768.3	D:\GlycoData\CWQ-O\18-DeMucin\MSFragger-293\interact.pep.xml	NKEEAAEYAK		10	3	2221.3943	1151.5455	1151.5461	384.8558	384.8560	1151.5458	384.8559	0.0004	0.00025581270000	28.9880	20.5080	0.9951	2	1	0.0000	0.0000			true	sp|P62753|RS6_HUMAN	P62753	RS6_HUMAN	RPS6	40S ribosomal protein S6
CWQ-O-293-1.07771.07771.2	D:\GlycoData\CWQ-O\18-DeMucin\MSFragger-293\interact.pep.xml	SLEAASEK		8	2	2222.2295	833.4125	833.4120	417.7135	417.7133	833.4130	417.7138	-0.0009	0.05940636000000	19.1240	14.5700	0.9060	2	0	0.0000	0.0000			true	sp|P67936|TPM4_HUMAN	P67936	TPM4_HUMAN	TPM4	Tropomyosin alpha-4 chain
CWQ-O-293-1.07772.07772.2	D:\GlycoData\CWQ-O\18-DeMucin\MSFragger-293\interact.pep.xml	KYHNVGLSK		9	2	2222.5069	1044.5723	1044.5721	523.2934	523.2933	1044.5715	523.2930	0.0007	0.00000041245170	32.1260	16.1930	0.9997	2	0	0.0000	0.0000			true	sp|Q14103|HNRPD_HUMAN	Q14103	HNRPD_HUMAN	HNRNPD	Heterogeneous nuclear ribonucleoprotein D0
CWQ-O-293-1.07774.07774.2	D:\GlycoData\CWQ-O\18-DeMucin\MSFragger-293\interact.pep.xml	KYHNVGLSK		9	2	2223.2462	1044.5723	1044.5721	523.2934	523.2933	1044.5715	523.2930	0.0007	0.00000003681821	36.8600	14.2010	1.0000	2	0	0.0000	0.0000			true	sp|Q14103|HNRPD_HUMAN	Q14103	HNRPD_HUMAN	HNRNPD	Heterogeneous nuclear ribonucleoprotein D0
CWQ-O-293-1.07780.07780.3	D:\GlycoData\CWQ-O\18-DeMucin\MSFragger-293\interact.pep.xml	AEASSGDHPTDTEMKEEQK	AEASSGDHPTDTEM[147]KEEQK	19	3	2225.0418	2104.8892	2104.8857	702.6370	702.6358	2104.8853	702.6357	0.0006	0.00000000000003	38.2960	10.1010	1.0000	2	1	0.0000	0.0000	14M(15.9949)		true	sp|Q02790|FKBP4_HUMAN	Q02790	FKBP4_HUMAN	FKBP4	Peptidyl-prolyl cis-trans isomerase FKBP4
CWQ-O-293-1.07783.07783.2	D:\GlycoData\CWQ-O\18-DeMucin\MSFragger-293\interact.pep.xml	NVSQSQMAK		9	2	2225.8768	991.4770	991.4750	496.7458	496.7448	991.4756	496.7451	-0.0005	0.05883313000000	18.4940	15.6590	0.9068	2	0	0.0000	0.0000			true	sp|P61011|SRP54_HUMAN	P61011	SRP54_HUMAN	SRP54	Signal recognition particle 54 kDa protein
CWQ-O-293-1.07784.07784.2	D:\GlycoData\CWQ-O\18-DeMucin\MSFragger-293\interact.pep.xml	NNPHYDPSSK		10	2	2226.1544	1157.5104	1157.5052	579.7625	579.7599	1157.5100	579.7623	-0.0046	0.19552180000000	14.6580	11.6960	0.7508	2	0	0.0000	0.0000			true	sp|Q9P016|THYN1_HUMAN	Q9P016	THYN1_HUMAN	THYN1	Thymocyte nuclear protein 1
CWQ-O-293-1.07785.07785.2	D:\GlycoData\CWQ-O\18-DeMucin\MSFragger-293\interact.pep.xml	NVSQSQMAK		9	2	2226.6154	991.4770	991.4750	496.7458	496.7448	991.4756	496.7451	-0.0005	0.00075317970000	25.5070	18.8200	0.9966	2	0	0.0000	0.0000			true	sp|P61011|SRP54_HUMAN	P61011	SRP54_HUMAN	SRP54	Signal recognition particle 54 kDa protein
CWQ-O-293-1.07803.07803.2	D:\GlycoData\CWQ-O\18-DeMucin\MSFragger-293\interact.pep.xml	MIYASSK	M[147]IYASSK	7	2	2231.7805	814.3889	814.3886	408.2017	408.2016	814.3895	408.2020	-0.0008	0.01106459000000	18.4270	11.8760	0.9780	2	0	0.0000	0.0000	1M(15.9949)		false	sp|P23528|COF1_HUMAN	P23528	COF1_HUMAN	CFL1	Cofilin-1	CFL2, DSTN	sp|P60981|DEST_HUMAN, sp|Q9Y281|COF2_HUMAN
CWQ-O-293-1.07804.07804.2	D:\GlycoData\CWQ-O\18-DeMucin\MSFragger-293\interact.pep.xml	AVHISNPK		8	2	2232.0584	864.4850	864.4888	433.2498	433.2517	864.4818	433.2482	0.0071	0.14533040000000	15.2350	12.8700	0.8027	2	0	0.0000	0.0000			true	sp|Q9NSD9|SYFB_HUMAN	Q9NSD9	SYFB_HUMAN	FARSB	Phenylalanine--tRNA ligase beta subunit
CWQ-O-293-1.07805.07805.2	D:\GlycoData\CWQ-O\18-DeMucin\MSFragger-293\interact.pep.xml	AVHISNPK		8	2	2232.6098	864.4850	864.4888	433.2498	433.2517	864.4818	433.2482	0.0071	0.00103290800000	19.6890	11.6670	0.9955	2	0	0.0000	0.0000			true	sp|Q9NSD9|SYFB_HUMAN	Q9NSD9	SYFB_HUMAN	FARSB	Phenylalanine--tRNA ligase beta subunit
CWQ-O-293-1.07809.07809.3	D:\GlycoData\CWQ-O\18-DeMucin\MSFragger-293\interact.pep.xml	SHHAASTTTAPTPAAR		16	3	2233.5837	1575.7769	1575.7742	526.2662	526.2653	1575.7753	526.2657	-0.0009	0.00000000000000	36.7180	11.9650	1.0000	2	0	0.0000	0.0000			true	sp|Q7Z6Z7|HUWE1_HUMAN	Q7Z6Z7	HUWE1_HUMAN	HUWE1	E3 ubiquitin-protein ligase HUWE1
CWQ-O-293-1.07811.07811.2	D:\GlycoData\CWQ-O\18-DeMucin\MSFragger-293\interact.pep.xml	APQCLGK	APQCLGK	7	2	2234.1408	772.3891	772.3892	387.2018	387.2019	772.3901	387.2023	-0.0008	0.05896860000000	17.9700	13.4370	0.9066	2	0	0.0000	0.0000	4C(57.0215)		true	sp|Q00839|HNRPU_HUMAN	Q00839	HNRPU_HUMAN	HNRNPU	Heterogeneous nuclear ribonucleoprotein U
CWQ-O-293-1.07812.07812.2	D:\GlycoData\CWQ-O\18-DeMucin\MSFragger-293\interact.pep.xml	LLHHVTEEK		9	2	2234.4189	1104.6000	1104.5956	553.3073	553.3051	1104.5927	553.3036	0.0030	0.00000041119900	28.4570	13.8700	0.9997	2	0	0.0000	0.0000			true	sp|Q5TBB1|RNH2B_HUMAN	Q5TBB1	RNH2B_HUMAN	RNASEH2B	Ribonuclease H2 subunit B
CWQ-O-293-1.07814.07814.2	D:\GlycoData\CWQ-O\18-DeMucin\MSFragger-293\interact.pep.xml	VVLSSQDKDK		10	2	2234.9739	1117.6011	1117.5980	559.8078	559.8063	1117.5978	559.8062	0.0003	0.00000244644000	26.5990	13.2250	0.9993	2	1	0.0000	0.0000			true	sp|P69849|NOMO3_HUMAN	P69849	NOMO3_HUMAN	NOMO3	Nodal modulator 3	NOMO1, NOMO2	sp|Q15155|NOMO1_HUMAN, sp|Q5JPE7|NOMO2_HUMAN
CWQ-O-293-1.07816.07816.3	D:\GlycoData\CWQ-O\18-DeMucin\MSFragger-293\interact.pep.xml	HFHETTPNK		9	3	2235.4694	1515.6758	1515.6821	506.2325	506.2346	1109.5254	370.8491	406.1568	0.00000933967700	23.6030	13.3660	0.9974	2	0	0.0000	0.0000		HexNAc(2)(406.158745)	true	sp|P08174|DAF_HUMAN	P08174	DAF_HUMAN	CD55	Complement decay-accelerating factor
CWQ-O-293-1.07818.07818.3	D:\GlycoData\CWQ-O\18-DeMucin\MSFragger-293\interact.pep.xml	HFHETTPNK	HFHET[507]TPNK	9	3	2236.1662	1515.6758	1515.6821	506.2325	506.2346	1515.6841	506.2353	406.1568	0.00000067310910	26.7350	14.9250	0.9990	2	0	0.0000	0.0000	5T(406.1587)		true	sp|P08174|DAF_HUMAN	P08174	DAF_HUMAN	CD55	Complement decay-accelerating factor
CWQ-O-293-1.07820.07820.2	D:\GlycoData\CWQ-O\18-DeMucin\MSFragger-293\interact.pep.xml	GSVAPAPGAK		10	2	2236.7212	1056.5442	1056.5397	529.2794	529.2771	853.4657	427.7401	203.0740	0.03456006000000	14.5630	10.9350	0.7854	2	0	0.0000	0.0000		HexNAc(203.079373)	true	sp|Q8NBI6|XXLT1_HUMAN	Q8NBI6	XXLT1_HUMAN	XXYLT1	Xyloside xylosyltransferase 1
CWQ-O-293-1.07823.07823.2	D:\GlycoData\CWQ-O\18-DeMucin\MSFragger-293\interact.pep.xml	HVAEDLGK		8	2	2237.7390	867.4456	867.4454	434.7301	434.7300	867.4450	434.7298	0.0004	0.00000585821400	26.4430	13.0790	1.0000	2	0	0.0000	0.0000			true	sp|P40939|ECHA_HUMAN	P40939	ECHA_HUMAN	HADHA	Trifunctional enzyme subunit alpha, mitochondrial
CWQ-O-293-1.07824.07824.2	D:\GlycoData\CWQ-O\18-DeMucin\MSFragger-293\interact.pep.xml	HVAEDLGK		8	2	2238.2906	867.4456	867.4454	434.7301	434.7300	867.4450	434.7298	0.0004	0.00001344648000	32.6610	16.2070	0.9999	2	0	0.0000	0.0000			true	sp|P40939|ECHA_HUMAN	P40939	ECHA_HUMAN	HADHA	Trifunctional enzyme subunit alpha, mitochondrial
CWQ-O-293-1.07826.07826.2	D:\GlycoData\CWQ-O\18-DeMucin\MSFragger-293\interact.pep.xml	VSNSGITR		8	2	2238.6980	832.4407	832.4407	417.2276	417.2276	832.4402	417.2274	0.0006	0.00590890400000	20.8580	13.3930	0.9850	2	0	0.0000	0.0000			true	sp|P50991|TCPD_HUMAN	P50991	TCPD_HUMAN	CCT4	T-complex protein 1 subunit delta
CWQ-O-293-1.07828.07828.2	D:\GlycoData\CWQ-O\18-DeMucin\MSFragger-293\interact.pep.xml	SHEAEVLK		8	2	2239.2604	911.4722	911.4704	456.7434	456.7425	911.4712	456.7429	-0.0006	0.00025837150000	24.6220	14.6840	0.9993	2	0	0.0000	0.0000			true	sp|P16949|STMN1_HUMAN	P16949	STMN1_HUMAN	STMN1	Stathmin
CWQ-O-293-1.07832.07832.2	D:\GlycoData\CWQ-O\18-DeMucin\MSFragger-293\interact.pep.xml	TKPLATTQPAK		11	2	2240.5030	1154.6680	1154.6650	578.3413	578.3398	1154.6658	578.3402	-0.0006	0.00108061600000	20.9220	12.0560	0.9622	2	1	0.0000	0.0000			true	sp|P27816|MAP4_HUMAN	P27816	MAP4_HUMAN	MAP4	Microtubule-associated protein 4
CWQ-O-293-1.07833.07833.2	D:\GlycoData\CWQ-O\18-DeMucin\MSFragger-293\interact.pep.xml	LDHLAEK		7	2	2240.7905	824.4392	824.4416	413.2269	413.2281	824.4392	413.2269	0.0025	0.00093569500000	23.9440	14.4800	0.9959	2	0	0.0000	0.0000			false	sp|O43707|ACTN4_HUMAN	O43707	ACTN4_HUMAN	ACTN4	Alpha-actinin-4	ACTN1	sp|P12814|ACTN1_HUMAN
CWQ-O-293-1.07834.07834.2	D:\GlycoData\CWQ-O\18-DeMucin\MSFragger-293\interact.pep.xml	TCSTTALK	TCSTTALK	8	2	2241.0681	880.4316	880.4304	441.2231	441.2225	880.4324	441.2235	-0.0019	0.00654841700000	19.8970	12.5330	0.9840	2	0	0.0000	0.0000	2C(57.0215)		true	sp|Q5SSJ5|HP1B3_HUMAN	Q5SSJ5	HP1B3_HUMAN	HP1BP3	Heterochromatin protein 1-binding protein 3
CWQ-O-293-1.07838.07838.2	D:\GlycoData\CWQ-O\18-DeMucin\MSFragger-293\interact.pep.xml	NKEEAAEYAK		10	2	2242.1317	1151.5460	1151.5461	576.7803	576.7803	1151.5458	576.7802	0.0004	0.00000104184900	36.9210	17.2640	0.9969	2	1	0.0000	0.0000			true	sp|P62753|RS6_HUMAN	P62753	RS6_HUMAN	RPS6	40S ribosomal protein S6
CWQ-O-293-1.07839.07839.2	D:\GlycoData\CWQ-O\18-DeMucin\MSFragger-293\interact.pep.xml	ADHGEPIGR		9	2	2242.4091	950.4543	950.4560	476.2345	476.2353	950.4570	476.2358	-0.0008	0.00177708200000	21.9100	13.8770	0.9936	2	0	0.0000	0.0000			false	sp|P08238|HS90B_HUMAN	P08238	HS90B_HUMAN	HSP90AB1	Heat shock protein HSP 90-beta	HSP90AB3P	sp|Q58FF7|H90B3_HUMAN
CWQ-O-293-1.07840.07840.2	D:\GlycoData\CWQ-O\18-DeMucin\MSFragger-293\interact.pep.xml	LKEEAAMK		8	2	2242.6865	918.4871	918.4873	460.2508	460.2509	918.4844	460.2495	0.0029	0.00792142700000	23.3660	16.8340	0.8659	2	1	0.0000	0.0000			true	sp|Q96A26|F162A_HUMAN	Q96A26	F162A_HUMAN	FAM162A	Protein FAM162A
CWQ-O-293-1.07841.07841.2	D:\GlycoData\CWQ-O\18-DeMucin\MSFragger-293\interact.pep.xml	HIITTTR		7	2	2242.9642	840.4877	840.4864	421.2511	421.2505	840.4818	421.2482	0.0048	0.03884765000000	18.7270	11.4480	0.9376	2	0	0.0000	0.0000			true	sp|O95861|BPNT1_HUMAN	O95861	BPNT1_HUMAN	BPNT1	3'(2'),5'-bisphosphate nucleotidase 1
CWQ-O-293-1.07847.07847.4	D:\GlycoData\CWQ-O\18-DeMucin\MSFragger-293\interact.pep.xml	RPHPQHSQQPPPPQQER		17	4	2244.7632	2043.0005	2043.0127	511.7574	511.7605	2043.0146	511.7609	-0.0018	0.00000000002005	40.0900	19.3850	1.0000	2	0	0.0000	0.0000			true	sp|O95819|M4K4_HUMAN	O95819	M4K4_HUMAN	MAP4K4	Mitogen-activated protein kinase kinase kinase kinase 4
CWQ-O-293-1.07850.07850.2	D:\GlycoData\CWQ-O\18-DeMucin\MSFragger-293\interact.pep.xml	AAPASSAGASDAR		13	2	2245.6066	1130.5358	1130.5334	566.2752	566.2740	1130.5315	566.2730	0.0020	0.00000000525202	34.6620	12.6720	1.0000	2	0	0.0000	0.0000			true	sp|Q8NF37|PCAT1_HUMAN	Q8NF37	PCAT1_HUMAN	LPCAT1	Lysophosphatidylcholine acyltransferase 1
CWQ-O-293-1.07851.07851.2	D:\GlycoData\CWQ-O\18-DeMucin\MSFragger-293\interact.pep.xml	ALGISHAK		8	2	2245.8863	795.4611	795.4593	398.7378	398.7370	795.4603	398.7374	-0.0008	0.00401535000000	20.6950	13.0650	0.9884	2	0	0.0000	0.0000			true	sp|Q7L2E3|DHX30_HUMAN	Q7L2E3	DHX30_HUMAN	DHX30	Putative ATP-dependent RNA helicase DHX30
CWQ-O-293-1.07855.07855.3	D:\GlycoData\CWQ-O\18-DeMucin\MSFragger-293\interact.pep.xml	LLHHVTEEK		9	3	2247.1284	1104.5933	1104.5918	369.2050	369.2045	1104.5927	369.2048	-0.0007	0.00017094120000	25.1120	13.7360	0.9992	2	0	0.0000	0.0000			true	sp|Q5TBB1|RNH2B_HUMAN	Q5TBB1	RNH2B_HUMAN	RNASEH2B	Ribonuclease H2 subunit B
CWQ-O-293-1.07857.07857.3	D:\GlycoData\CWQ-O\18-DeMucin\MSFragger-293\interact.pep.xml	PGSGSSSGSSNSGSQPGSHPGSQSGSGER		29	3	2247.6940	2602.1052	2602.0890	868.3757	868.3703	2602.0874	868.3697	0.0018	0.00000000000004	36.2970	11.9270	1.0000	2	0	0.0000	0.0000			true	sp|O95819|M4K4_HUMAN	O95819	M4K4_HUMAN	MAP4K4	Mitogen-activated protein kinase kinase kinase kinase 4
CWQ-O-293-1.07859.07859.3	D:\GlycoData\CWQ-O\18-DeMucin\MSFragger-293\interact.pep.xml	PGSGSSSGSSNSGSQPGSHPGSQSGSGER		29	3	2248.3820	2602.1052	2602.0890	868.3757	868.3703	2602.0874	868.3697	0.0018	0.00000000000000	50.9480	12.2170	1.0000	2	0	0.0000	0.0000			true	sp|O95819|M4K4_HUMAN	O95819	M4K4_HUMAN	MAP4K4	Mitogen-activated protein kinase kinase kinase kinase 4
CWQ-O-293-1.07869.07869.2	D:\GlycoData\CWQ-O\18-DeMucin\MSFragger-293\interact.pep.xml	ALETNTHVK		9	2	2251.3932	1011.5350	1011.5340	506.7748	506.7743	1011.5349	506.7747	-0.0008	0.00022543120000	22.2430	13.0220	0.9994	2	0	0.0000	0.0000			true	sp|Q9NYL9|TMOD3_HUMAN	Q9NYL9	TMOD3_HUMAN	TMOD3	Tropomodulin-3	TMOD2	sp|Q9NZR1|TMOD2_HUMAN
CWQ-O-293-1.07871.07871.2	D:\GlycoData\CWQ-O\18-DeMucin\MSFragger-293\interact.pep.xml	ALETNTHVK		9	2	2252.1339	1011.5350	1011.5340	506.7748	506.7743	1011.5349	506.7747	-0.0008	0.00000497864800	32.8730	14.3560	1.0000	2	0	0.0000	0.0000			true	sp|Q9NYL9|TMOD3_HUMAN	Q9NYL9	TMOD3_HUMAN	TMOD3	Tropomodulin-3	TMOD2	sp|Q9NZR1|TMOD2_HUMAN
CWQ-O-293-1.07884.07884.2	D:\GlycoData\CWQ-O\18-DeMucin\MSFragger-293\interact.pep.xml	KAESTESIGSSEK		13	2	2256.3444	1351.6540	1351.6505	676.8343	676.8325	1351.6466	676.8306	0.0040	0.00000000000006	44.5880	15.1030	1.0000	2	0	0.0000	0.0000			true	sp|Q9BZI7|REN3B_HUMAN	Q9BZI7	REN3B_HUMAN	UPF3B	Regulator of nonsense transcripts 3B
CWQ-O-293-1.07886.07886.2	D:\GlycoData\CWQ-O\18-DeMucin\MSFragger-293\interact.pep.xml	KAESTESIGSSEK		13	2	2257.0823	1351.6540	1351.6505	676.8343	676.8325	1351.6466	676.8306	0.0040	0.00295630900000	21.6170	7.8320	0.9907	2	0	0.0000	0.0000			true	sp|Q9BZI7|REN3B_HUMAN	Q9BZI7	REN3B_HUMAN	UPF3B	Regulator of nonsense transcripts 3B
CWQ-O-293-1.07899.07899.2	D:\GlycoData\CWQ-O\18-DeMucin\MSFragger-293\interact.pep.xml	HSDGNLCVK	HSDGNLCVK	9	2	2260.7890	1028.4703	1028.4690	515.2424	515.2418	1028.4710	515.2428	-0.0018	0.00000495052700	26.2760	12.1550	1.0000	2	0	0.0000	0.0000	7C(57.0215)		true	sp|P49458|SRP09_HUMAN	P49458	SRP09_HUMAN	SRP9	Signal recognition particle 9 kDa protein
CWQ-O-293-1.07903.07903.2	D:\GlycoData\CWQ-O\18-DeMucin\MSFragger-293\interact.pep.xml	PASTNSDDVRDEK		13	2	2262.0838	1432.6375	1432.6360	717.3260	717.3253	1432.6430	717.3288	-0.0068	0.00000084164000	30.7720	14.7740	0.9965	2	1	0.0000	0.0000			true	sp|P11413|G6PD_HUMAN	P11413	G6PD_HUMAN	G6PD	Glucose-6-phosphate 1-dehydrogenase
CWQ-O-293-1.07905.07905.2	D:\GlycoData\CWQ-O\18-DeMucin\MSFragger-293\interact.pep.xml	PASTNSDDVRDEK		13	2	2262.8217	1432.6375	1432.6360	717.3260	717.3253	1432.6430	717.3288	-0.0068	0.07766940000000	12.9390	0.0000	0.4649	2	1	0.0000	0.0000			true	sp|P11413|G6PD_HUMAN	P11413	G6PD_HUMAN	G6PD	Glucose-6-phosphate 1-dehydrogenase
[truncated: 71,327 more rows]
