# Supplementary material for: Precise, fast and comprehensive analysis of intact glycopeptides and modified glycans with pGlyco3
Source: Nat Methods. 2021 Nov 25;18(12):1515–23. doi: 10.1038/s41592-021-01306-0 (PMC8648562; doi:10.1038/s41592-021-01306-0)
Supplement: Supplementary file 3 — All additional data files. [file 41592_2021_1306_MOESM3_ESM.zip › Supplementary Data/Result Files for Figures/Fig.3/Fig.3a-c/pGlyco3-293.txt]

GlySpec	PepSpec	RawName	Scan	RT	PrecursorMH	PrecursorMZ	Charge	Rank	Peptide	Mod	PeptideMH	Glycan(H,N,F,A)	GlycanComposition	PlausibleStruct	GlyID	GlyFrag	GlyMass	GlySite	TotalScore	PepScore	GlyScore	CoreMatched	MassDeviation	PPM	GlyIonRatio	byIonRatio	czIonRatio	GlyDecoy	PepDecoy	IsSmallGlycan	GlycanPEP	GlycanFDR	PeptidePEP	PeptideFDR	TotalFDR	Proteins	ProSite	MonoArea	IsotopeArea	ETDScan	LocalizedSiteGroups	LocalizedScore	LocalizedIonRatio	PreLocalizedScore
CWQ-O-293-3.4333.4333.3.2.dta	CWQ-O-293-3.4333.4333.3.2.dta	CWQ-O-293-3	4333	1129.99098	1244.59949	415.53801	3	1	APGTTVHR		838.45298	0 2 0 0	N(2)	(N(N))	6175	0 1 0 0;	406.15875	5	23.34465	27.6456	15.35718	2	-0.012240000000000001	-9.83108	1.0	0.85714	0.35714	0	0	1	-1.0	0.0	-1	0.0	0.0	sp|Q14114|LRP8_HUMAN	764	1206070.0	2097770.0	4335	T4,T4,(0 1 0 0),0.61;T5,T5,(0 1 0 0),0.74	11	0.7857142857142858	10
CWQ-O-293-3.4425.4425.3.1.dta	CWQ-O-293-3.4425.4425.3.1.dta	CWQ-O-293-3	4425	1160.05545	1867.8781600000002	623.2975700000001	3	1	SGSEAQTTKDVPNK		1461.7179800000001	0 2 0 0	N(2)	(N(N))	6175	0 1 0 0;	406.15875	7	66.87187	91.92092	20.35221	2	0.00144	0.76999	1.0	1.11538	0.5	0	0	1	-1.0	0.0	-1	0.0	0.0	sp|O43493|TGON2_HUMAN	174	2364790.0	5448600.0	4427	T7,T7,(0 1 0 0),0.73;T8,T8,(0 1 0 0),0.79	19	0.7307692307692311	17
CWQ-O-293-3.4507.4507.2.0.dta	CWQ-O-293-3.4507.4507.2.0.dta	CWQ-O-293-3	4507	1191.19948	957.56261	479.28494000000006	2	1	KPTAIPK		754.48215	0 1 0 0	N(1)	(N)	6176		203.07936999999998	3	54.541619999999995	76.92416	12.974039999999999	1	0.00108	1.12972	1.0	1.5	0.41667	0	0	1	-1.0	0.0	-1	0.0	0.0	sp|P14209|CD99_HUMAN	41	281486000.0	480288000.0	4509	T3,T3,(0 1 0 0),1.00	100	100.0	100
CWQ-O-293-3.4584.4584.2.0.dta	CWQ-O-293-3.4584.4584.2.0.dta	CWQ-O-293-3	4584	1218.7843	957.56261	479.28494000000006	2	1	KPTAIPK		754.48215	0 1 0 0	N(1)	(N)	6176		203.07936999999998	3	41.07597	57.2757	10.99076	1	0.00108	1.12972	1.0	1.5	0.33333	0	0	1	-1.0	0.0	-1	0.0	0.0	sp|P14209|CD99_HUMAN	41	281486000.0	480288000.0	4586	T3,T3,(0 1 0 0),1.00	100	100.0	100
CWQ-O-293-3.4653.4653.2.0.dta	CWQ-O-293-3.4653.4653.2.0.dta	CWQ-O-293-3	4653	1244.8839	957.56211	479.28469	2	1	KPTAIPK		754.48215	0 1 0 0	N(1)	(N)	6176		203.07936999999998	3	28.708759999999998	39.324059999999996	8.994639999999999	1	0.00058	0.60965	1.0	1.25	0.41667	0	0	1	-1.0	0.0	-1	0.0	0.0	sp|P14209|CD99_HUMAN	41	1035610.0	1771340.0	4655	T3,T3,(0 1 0 0),1.00	100	100.0	100
CWQ-O-293-3.4763.4763.2.1.dta	CWQ-O-293-3.4763.4763.2.1.dta	CWQ-O-293-3	4763	1282.2110599999999	1020.5223	510.76479000000006	2	1	LAQEAASK		817.44141	0 1 0 0	N(1)	(N)	6176		203.07936999999998	7	28.992070000000002	39.79687	8.92601	1	0.00151	1.48432	1.0	1.4285700000000001	0.28570999999999996	0	0	1	-1.0	0.0	-1	0.0	0.0	sp|P28908|TNR8_HUMAN	206	10851100.0	17520000.0	4765	S7,S7,(0 1 0 0),1.00	100	100.0	100
CWQ-O-293-3.4832.4832.2.0.dta	CWQ-O-293-3.4832.4832.2.0.dta	CWQ-O-293-3	4832	1302.22423	1020.52135	510.76432	2	1	LAQEAASK		817.44141	0 1 0 0	N(1)	(N)	6176		203.07936999999998	7	35.98597	50.12073	9.735710000000001	1	0.00057	0.56126	1.0	1.4285700000000001	0.35714	0	0	1	-1.0	0.0	-1	0.0	0.0	sp|P28908|TNR8_HUMAN	206	10851100.0	17520000.0	4833	S7,S7,(0 1 0 0),1.00	100	100.0	100
CWQ-O-293-3.4901.4901.2.0.dta	CWQ-O-293-3.4901.4901.2.0.dta	CWQ-O-293-3	4901	1322.7834699999999	1020.52295	510.76510999999994	2	1	LAQEAASK		817.44141	0 1 0 0	N(1)	(N)	6176		203.07936999999998	7	30.48562	42.1639	8.79738	1	0.00217	2.1251700000000002	1.0	1.4285700000000001	0.28570999999999996	0	0	1	-1.0	0.0	-1	0.0	0.0	sp|P28908|TNR8_HUMAN	206	10851100.0	17520000.0	4902	S7,S7,(0 1 0 0),1.00	100	100.0	100
CWQ-O-293-3.5114.5114.3.0.dta	CWQ-O-293-3.5114.5114.3.0.dta	CWQ-O-293-3	5114	1389.3455099999999	1641.77241	547.92899	3	1	DHSKPISNPSDNK		1438.69209	0 1 0 0	N(1)	(N)	6176		203.07936999999998	3	40.873059999999995	57.56275	9.877930000000001	1	0.0009400000000000001	0.5736399999999999	1.0	0.9166700000000001	0.33333	0	0	1	-1.0	0.0	-1	0.0	0.0	sp|O43493|TGON2_HUMAN	263	843377.0	2355450.0	5116	S3,S3,(0 1 0 0),0.75	17	0.708333333333333	17
CWQ-O-293-3.5133.5133.4.3.dta	CWQ-O-293-3.5133.5133.4.3.dta	CWQ-O-293-3	5133	1395.4293300000002	1876.8788	469.97515999999996	4	1	HHQASETHNVIASDK		1673.79902	0 1 0 0	N(1)	(N)	6176		203.07936999999998	13	79.55516	119.1603	6.002759999999999	1	0.00041	0.2162	1.0	1.3214299999999999	0.25	0	0	1	-1.0	0.0	-1	0.0	0.0	sp|Q9NUM3|S39A9_HUMAN	83	2123380.0	6188780.0	5135	S13,S13,(0 1 0 0),0.86	23	0.8214285714285708	23
CWQ-O-293-3.5137.5137.3.0.dta	CWQ-O-293-3.5137.5137.3.0.dta	CWQ-O-293-3	5137	1396.8201199999999	1876.8763	626.29695	3	1	HHQASETHNVIASDK		1673.79902	0 1 0 0	N(1)	(N)	6176		203.07936999999998	13	109.8193	163.11584	10.840019999999999	1	-0.00209	-1.11527	1.0	1.2857100000000001	0.75	0	0	1	-1.0	0.0	-1	0.0	0.0	sp|Q9NUM3|S39A9_HUMAN	83	1604290.0	4721590.0	5139	S13,S13,(0 1 0 0),0.89	24	0.857142857142857	24
CWQ-O-293-3.5239.5239.3.0.dta	CWQ-O-293-3.5239.5239.3.0.dta	CWQ-O-293-3	5239	1432.38129	1516.6870900000001	506.23388	3	1	HFHETTPNK		1110.53268	0 2 0 0	N(2)	(N(N))	6175	0 1 0 0;	406.15875	5	57.2744	76.339	21.86873	2	-0.00434	-2.862	1.0	1.375	0.5	0	0	1	-1.0	0.0	-1	0.0	0.0	sp|P08174|DAF_HUMAN	343	4353800.0	10781600.0	5241	T5,T5,(0 1 0 0),0.81;T6,T6,(0 1 0 0),0.71	13	0.8125	12
CWQ-O-293-3.5304.5304.3.1.dta	CWQ-O-293-3.5304.5304.3.1.dta	CWQ-O-293-3	5304	1455.6003699999999	1516.6882	506.23425	3	1	HFHETTPNK		1110.53268	0 2 0 0	N(2)	(N(N))	6175	0 1 0 0;	406.15875	5	21.27204	22.81483	18.40687	2	-0.00322	-2.1261799999999997	1.0	0.875	0.1875	0	0	1	-1.0	0.0	-1	0.0	0.0	sp|P08174|DAF_HUMAN	343	4353800.0	10781600.0	5306	T5,T6,(0 2 0 0),0.67	10	0.625	9
CWQ-O-293-3.5374.5374.3.0.dta	CWQ-O-293-3.5374.5374.3.0.dta	CWQ-O-293-3	5374	1479.53732	1799.88927	600.63461	3	1	TQHTTTRPVPDTSR		1596.8088599999999	0 1 0 0	N(1)	(N)	6176		203.07936999999998	5	42.64205	60.35495	9.74667	1	0.0010400000000000001	0.57547	1.0	0.73077	0.57692	0	0	1	-1.0	0.0	-1	0.0	0.0	sp|P01130|LDLR_HUMAN	742	881787.0	1937590.0	5376	T5,T5,(0 1 0 0),0.83	18	0.6923076923076921	18
CWQ-O-293-3.5493.5493.2.1.dta	CWQ-O-293-3.5493.5493.2.1.dta	CWQ-O-293-3	5493	1515.7497	1057.55191	529.27959	2	1	GSVAPAPGAK		854.4730400000001	0 1 0 0	N(1)	(N)	6176		203.07936999999998	2	36.02432	52.06766	6.22954	1	-0.0005099999999999999	-0.47867	1.0	1.11111	0.22221999999999997	0	0	1	-1.0	0.0	-1	0.0	0.0	sp|Q8NBI6|XXLT1_HUMAN	77	11873900.0	19299300.0	5495	S2,S2,(0 1 0 0),1.00	100	100.0	100
CWQ-O-293-3.5505.5505.2.1.dta	CWQ-O-293-3.5505.5505.2.1.dta	CWQ-O-293-3	5505	1520.2454400000001	1121.52658	561.26693	2	1	MATQAPGSR		918.44618	0 1 0 0	N(1)	(N)	6176		203.07936999999998	3	23.87574	30.861359999999998	10.902439999999999	1	0.00103	0.9164100000000001	1.0	1.0625	0.25	0	0	1	-1.0	0.0	-1	0.0	0.0	sp|P98172|EFNB1_HUMAN	193	3025140.0	5791500.0	5507	T3,T3,(0 1 0 0),0.65	6	0.375	6
CWQ-O-293-3.5609.5609.2.2.dta	CWQ-O-293-3.5609.5609.2.2.dta	CWQ-O-293-3	5609	1555.18776	833.4394	417.22334	2	1	PSGITR		630.35695	0 1 0 0	N(1)	(N)	6176		203.07936999999998	5	14.895	22.91538	0.0	0	0.00307	3.6892699999999996	0.0	1.2	0.3	0	0	1	-1.0	0.0	-1	0.0	0.0	sp|Q7L590|MCM10_HUMAN	227	32775.4	369709.0	-1		0	0.0	0
CWQ-O-293-3.5649.5649.2.1.dta	CWQ-O-293-3.5649.5649.2.1.dta	CWQ-O-293-3	5649	1568.03018	1316.60429	658.80578	2	1	GQGQETSGPPR		1113.52833	0 1 0 0	N(1)	(N)	6176		203.07936999999998	7	25.62432	34.043240000000004	9.98917	1	-0.0034100000000000003	-2.5932	1.0	0.9	0.2	0	0	1	-1.0	0.0	-1	0.0	0.0	sp|Q9UBV7|B4GT7_HUMAN	69	7593340.0	14269200.0	5651	S7,S7,(0 1 0 0),0.71	7	0.35	7
CWQ-O-293-3.5716.5716.2.0.dta	CWQ-O-293-3.5716.5716.2.0.dta	CWQ-O-293-3	5716	1588.47493	1316.60349	658.80538	2	1	GQGQETSGPPR		1113.52833	0 1 0 0	N(1)	(N)	6176		203.07936999999998	7	30.066	40.76525	10.19598	1	-0.00421	-3.1977900000000004	1.0	0.95	0.3	0	0	1	-1.0	0.0	-1	0.0	0.0	sp|Q9UBV7|B4GT7_HUMAN	69	7593340.0	14269200.0	5717	S7,S7,(0 1 0 0),0.71	7	0.35	7
CWQ-O-293-3.5787.5787.2.0.dta	CWQ-O-293-3.5787.5787.2.0.dta	CWQ-O-293-3	5787	1609.3124	1316.60541	658.8063400000001	2	1	GQGQETSGPPR		1113.52833	0 1 0 0	N(1)	(N)	6176		203.07936999999998	7	20.525489999999998	26.392359999999996	9.62987	1	-0.00229	-1.74253	1.0	0.95	0.15	0	0	1	-1.0	0.0	-1	0.0	0.0	sp|Q9UBV7|B4GT7_HUMAN	69	7593340.0	14269200.0	5788	S7,S7,(0 1 0 0),0.75	5	0.25	5
CWQ-O-293-3.6151.6151.2.2.dta	CWQ-O-293-3.6151.6151.2.2.dta	CWQ-O-293-3	6151	1721.5372100000002	1056.53258	528.7699299999999	2	1	QAPTSPPR		853.4526400000001	0 1 0 0	N(1)	(N)	6176		203.07936999999998	4	21.3036	27.19712	10.35849	1	0.00057	0.53835	1.0	1.0	0.14286	0	0	1	-1.0	0.0	-1	0.0	0.0	sp|Q969P0|IGSF8_HUMAN	169	13189600.0	23908500.0	6153	T4,S5,(0 1 0 0),0.64	4	0.28571428571428603	4
CWQ-O-293-3.6229.6229.2.0.dta	CWQ-O-293-3.6229.6229.2.0.dta	CWQ-O-293-3	6229	1746.317	1056.53261	528.76994	2	1	QAPTSPPR		853.4526400000001	0 1 0 0	N(1)	(N)	6176		203.07936999999998	4	26.47865	35.20259	10.27705	1	0.00059	0.56106	1.0	1.2142899999999999	0.21429	0	0	1	-1.0	0.0	-1	0.0	0.0	sp|Q969P0|IGSF8_HUMAN	169	13189600.0	23908500.0	6231	T4,S5,(0 1 0 0),0.66	3	0.214285714285714	3
CWQ-O-293-3.6306.6306.3.6.dta	CWQ-O-293-3.6306.6306.3.6.dta	CWQ-O-293-3	6306	1769.19834	1747.8207100000002	583.27842	3	1	HEVSASTQSTPASSR		1544.72994	0 1 0 0	N(1)	(N)	6176		203.07936999999998	14	29.484440000000003	42.35153	5.588419999999999	1	0.0114	6.52228	1.0	0.60714	0.39286	0	0	1	-1.0	0.0	-1	0.0	0.0	sp|Q01082|SPTB2_HUMAN	2324	2155080.0	4238950.0	6308	S13,S14,(0 1 0 0),0.84	18	0.6428571428571429	18
CWQ-O-293-3.6571.6571.3.0.dta	CWQ-O-293-3.6571.6571.3.0.dta	CWQ-O-293-3	6571	1847.9477399999998	1569.8192099999999	523.9445900000001	3	1	LKVSSTAVR		960.58366	0 3 0 0	N(3)	(N(N(N)))	6173	0 1 0 0;0 2 0 0;	609.23812	4	30.19548	30.83548	29.0069	3	-0.00257	-1.6354	1.0	0.6875	0.4375	0	0	1	-1.0	0.0	-1	0.0	0.0	sp|P01130|LDLR_HUMAN	732	4511870.0	10740500.0	6573	S4,S4,(0 1 0 0),0.82;S5,S5,(0 1 0 0),0.78;T6,T6,(0 1 0 0),0.68	13	0.8125	9
CWQ-O-293-3.6880.6880.2.0.dta	CWQ-O-293-3.6880.6880.2.0.dta	CWQ-O-293-3	6880	1937.4287399999998	1432.69388	716.85058	2	1	QNPSSPLQR		1026.53268	0 2 0 0	N(2)	(N(N))	6175	0 1 0 0;	406.15875	5	24.90125	27.14051	20.742620000000002	2	0.00245	1.71163	1.0	1.0	0.125	0	0	1	-1.0	0.0	-1	0.0	0.0	sp|Q6P4E1|CASC4_HUMAN	319	2219960.0	4362720.0	6882	S4,S4,(0 1 0 0),0.79;S5,S5,(0 1 0 0),0.62	7	0.4375	6
CWQ-O-293-3.7454.7454.3.0.dta	CWQ-O-293-3.7454.7454.3.0.dta	CWQ-O-293-3	7454	2103.18144	1098.55003	366.85486000000003	3	1	KFWTASR		895.4784599999999	0 1 0 0	N(1)	(N)	6176		203.07936999999998	6	13.619	20.95231	0.0	0	-0.007809999999999999	-7.106839999999999	0.0	0.8333299999999999	0.25	0	0	1	-1.0	0.0	-1	0.006578947368421052	0.006578947368421052	sp|Q8IZS8|CA2D3_HUMAN	835	573324.0	1874840.0	-1		0	0.0	0
CWQ-O-293-3.7669.7669.3.0.dta	CWQ-O-293-3.7669.7669.3.0.dta	CWQ-O-293-3	7669	2166.0367	2247.0453199999997	749.6866200000001	3	1	KPPPSPQPTEEDPEHR		1840.88242	0 2 0 0	N(2)	(N(N))	6175	0 1 0 0;	406.15875	5	28.48357	32.404920000000004	21.201060000000002	2	0.0041600000000000005	1.8501	1.0	0.86667	0.0	0	0	1	-1.0	0.0	-1	0.0	0.0	sp|Q13438|OS9_HUMAN	529	1602690.0	7306920.0	7671	S5,T9,(0 2 0 0),0.71	4	0.133333333333333	4
CWQ-O-293-3.7938.7938.2.0.dta	CWQ-O-293-3.7938.7938.2.0.dta	CWQ-O-293-3	7938	2242.6060899999998	1442.70569	721.85649	2	1	SHPELQTPK		1036.5421900000001	0 2 0 0	N(2)	(N(N))	6175	0 1 0 0;	406.15875	1	26.80862	29.5365	21.74256	2	0.00476	3.3016099999999997	1.0	1.1875	0.0625	0	0	1	-1.0	0.0	-1	0.0	0.0	sp|O43493|TGON2_HUMAN	126	9095730.0	20447100.0	7940	S1,S1,(0 1 0 0),0.65;T7,T7,(0 1 0 0),0.65	5	0.3125	1
CWQ-O-293-3.7988.7988.3.1.dta	CWQ-O-293-3.7988.7988.3.1.dta	CWQ-O-293-3	7988	2257.46718	1357.61651	453.21035	3	1	LSYTEAEGER		1154.5324	0 1 0 0	N(1)	(N)	6176		203.07936999999998	2	14.398029999999999	22.15082	0.0	0	0.00474	3.49199	0.0	0.72222	0.22221999999999997	0	0	1	-1.0	0.0	-1	0.0	0.0	sp|O75128|COBL_HUMAN	1142	4478080.0	5297060.0	7990	S2,S2,(0 1 0 0),0.65	6	0.33333333333333304	6
CWQ-O-293-3.7991.7991.2.0.dta	CWQ-O-293-3.7991.7991.2.0.dta	CWQ-O-293-3	7991	2258.60849	1677.74906	839.37817	2	1	SSAEAQTPEDTPNK		1474.66561	0 1 0 0	N(1)	(N)	6176		203.07936999999998	7	53.35378000000001	75.84416999999999	11.5859	1	0.004079999999999999	2.43051	1.0	1.2307700000000001	0.26923	0	0	1	-1.0	0.0	-1	0.0	0.0	sp|O43493|TGON2_HUMAN	76	4097850.0	9444320.0	7993	T7,T7,(0 1 0 0),0.64	7	0.269230769230769	7
CWQ-O-293-3.8038.8038.3.2.dta	CWQ-O-293-3.8038.8038.3.2.dta	CWQ-O-293-3	8038	2272.09649	2043.95961	681.99139	3	1	KPPPSPQPTEEDPEHR		1840.88242	0 1 0 0	N(1)	(N)	6176		203.07936999999998	5	30.224909999999998	40.59155	10.97257	1	-0.00218	-1.06569	1.0	0.96667	0.0	0	0	1	-1.0	0.0	-1	0.0	0.0	sp|Q13438|OS9_HUMAN	529	4428250.0	15420000.0	8040	S5,S5,(0 1 0 0),0.74	6	0.2	6
CWQ-O-293-3.8127.8127.3.0.dta	CWQ-O-293-3.8127.8127.3.0.dta	CWQ-O-293-3	8127	2297.99042	2043.9626600000001	681.9924	3	1	KPPPSPQPTEEDPEHR		1840.88242	0 1 0 0	N(1)	(N)	6176		203.07936999999998	5	39.76699	55.06575	11.355	1	0.0008699999999999999	0.427	1.0	1.06667	0.0	0	0	1	-1.0	0.0	-1	0.0	0.0	sp|Q13438|OS9_HUMAN	529	4428250.0	15420000.0	8129	S5,S5,(0 1 0 0),0.75	12	0.4	12
CWQ-O-293-3.8215.8215.2.0.dta	CWQ-O-293-3.8215.8215.2.0.dta	CWQ-O-293-3	8215	2322.6980399999998	1389.67645	695.34186	2	1	ATAPTAQAPR		983.5268699999999	0 2 0 0	N(2)	(N(N))	6175	0 1 0 0;	406.15875	5	21.03331	21.0978	20.91355	2	-0.009170000000000001	-6.597760000000001	1.0	0.8333299999999999	0.055560000000000005	0	0	1	-1.0	0.0	-1	0.006578947368421052	0.006578947368421052	sp|Q9H1U4|MEGF9_HUMAN	74	11736000.0	32649600.0	8217	T5,T5,(0 2 0 0),0.39	2	0.111111111111111	2
CWQ-O-293-3.8395.8395.4.1.dta	CWQ-O-293-3.8395.8395.4.1.dta	CWQ-O-293-3	8395	2372.31832	2143.05077	536.51815	4	1	VIGDTHASEVSQKPNTEK		1939.97196	0 1 0 0	N(1)	(N)	6176		203.07936999999998	5	28.202790000000004	40.067890000000006	6.1676	1	-0.00056	-0.26188	1.0	0.91176	0.0	0	0	1	-1.0	0.0	-1	0.0	0.0	sp|Q5JRA6|TGO1_HUMAN	1093	9873210.0	34018800.0	8397	T5,T5,(0 1 0 0),0.56	1	0.0294117647058824	1
CWQ-O-293-3.8400.8400.3.1.dta	CWQ-O-293-3.8400.8400.3.1.dta	CWQ-O-293-3	8400	2373.63301	2143.05242	715.02232	3	1	VIGDTHASEVSQKPNTEK		1939.97196	0 1 0 0	N(1)	(N)	6176		203.07936999999998	5	54.64428	77.41135	12.36257	1	0.00108	0.50572	1.0	1.2941200000000002	0.029410000000000002	0	0	1	-1.0	0.0	-1	0.0	0.0	sp|Q5JRA6|TGO1_HUMAN	1093	7351330.0	25257600.0	8402	T5,T16,(0 1 0 0),0.37	1	0.0294117647058824	1
CWQ-O-293-3.8468.8468.2.0.dta	CWQ-O-293-3.8468.8468.2.0.dta	CWQ-O-293-3	8468	2392.55942	1132.5880300000001	566.79765	2	1	LAGTESPVR		929.5050699999999	0 1 0 0	N(1)	(N)	6176		203.07936999999998	4	26.4582	32.82601	14.63226	1	0.00358	3.16247	1.0	1.0	0.0	0	0	1	-1.0	0.0	-1	0.0	0.0	sp|P02786|TFR1_HUMAN	104	610090000.0	967989000.0	8470	T4,T4,(0 1 0 0),0.63	2	0.125	2
CWQ-O-293-3.8476.8476.2.0.dta	CWQ-O-293-3.8476.8476.2.0.dta	CWQ-O-293-3	8476	2394.61174	1132.5880300000001	566.79765	2	1	LAGTESPVR		929.5050699999999	0 1 0 0	N(1)	(N)	6176		203.07936999999998	4	26.451620000000002	32.64868	14.9428	1	0.00358	3.16247	1.0	1.0	0.125	0	0	1	-1.0	0.0	-1	0.0	0.0	sp|P02786|TFR1_HUMAN	104	610090000.0	967989000.0	8478	T4,T4,(0 1 0 0),0.63	2	0.125	2
CWQ-O-293-3.8711.8711.3.0.dta	CWQ-O-293-3.8711.8711.3.0.dta	CWQ-O-293-3	8711	2459.39726	3150.45338	1050.82264	3	1	SQNRPQGQSTQPSNAAGTNTTSASTPR		2744.29425	0 2 0 0	N(2)	(N(N))	6175	0 1 0 0;	406.15875	1	27.162470000000003	30.24254	21.442339999999998	2	0.00037999999999999997	0.12038	1.0	0.57692	0.03846	0	0	1	-1.0	0.0	-1	0.0	0.0	sp|Q9UHD9|UBQL2_HUMAN	104	1704950.0	8776440.0	8713	S1,S1,(0 2 0 0),0.73	2	0.0384615384615385	2
CWQ-O-293-3.8714.8714.2.1.dta	CWQ-O-293-3.8714.8714.2.1.dta	CWQ-O-293-3	8714	2460.36797	1245.50535	623.25631	2	1	TCSQDEFR	2,Carbamidomethyl[C];	1042.42584	0 1 0 0	N(1)	(N)	6176		203.07936999999998	3	25.40922	32.48133	12.275310000000001	1	0.00014	0.11223	1.0	1.2857100000000001	0.07143	0	0	1	-1.0	0.0	-1	0.0	0.0	sp|P01130|LDLR_HUMAN	110	20651100.0	41620000.0	8716	S3,S3,(0 1 0 0),0.59	1	0.0714285714285714	1
CWQ-O-293-3.8777.8777.2.1.dta	CWQ-O-293-3.8777.8777.2.1.dta	CWQ-O-293-3	8777	2478.87443	1114.58171	557.79449	2	1	VLCTPPPK	3,Carbamidomethyl[C];	911.5019	0 1 0 0	N(1)	(N)	6176		203.07936999999998	4	26.64405	34.67828	11.723339999999999	1	0.00043	0.38919000000000004	1.0	1.2142899999999999	0.07143	0	0	1	-1.0	0.0	-1	0.0	0.0	sp|P15529|MCP_HUMAN	163	11869400.0	36649200.0	8778	T4,T4,(0 1 0 0),1.00	100	100.0	100
CWQ-O-293-3.8787.8787.2.1.dta	CWQ-O-293-3.8787.8787.2.1.dta	CWQ-O-293-3	8787	2481.65613	1245.50542	623.25635	2	1	TCSQDEFR	2,Carbamidomethyl[C];	1042.42584	0 1 0 0	N(1)	(N)	6176		203.07936999999998	3	26.4596	34.05598	12.35202	1	0.00021	0.16682	1.0	1.35714	0.07143	0	0	1	-1.0	0.0	-1	0.0	0.0	sp|P01130|LDLR_HUMAN	110	20651100.0	41620000.0	8789	S3,S3,(0 1 0 0),0.38	1	0.0714285714285714	1
CWQ-O-293-3.8791.8791.2.1.dta	CWQ-O-293-3.8791.8791.2.1.dta	CWQ-O-293-3	8791	2482.93118	971.5195699999999	486.26342	2	1	PQATVPR		768.43626	0 1 0 0	N(1)	(N)	6176		203.07936999999998	4	20.66675	25.5431	11.610660000000001	1	0.0039299999999999995	4.04601	1.0	1.16667	0.16667	0	0	1	-1.0	0.0	-1	0.0	0.0	sp|Q9NPR9|GP108_HUMAN	159	6917670.0	18721900.0	8793	T4,T4,(0 1 0 0),1.00	100	100.0	100
CWQ-O-293-3.8836.8836.3.0.dta	CWQ-O-293-3.8836.8836.3.0.dta	CWQ-O-293-3	8836	2496.3488199999997	2947.37865	983.1310699999999	3	1	SQNRPQGQSTQPSNAAGTNTTSASTPR		2744.29425	0 1 0 0	N(1)	(N)	6176		203.07936999999998	9	36.93295	50.933690000000006	10.93158	1	0.00502	1.70347	1.0	0.71154	0.13462000000000002	0	0	1	-1.0	0.0	-1	0.0	0.0	sp|Q9UHD9|UBQL2_HUMAN	112	1770300.0	8516440.0	8837	S9,T10,(0 1 0 0),0.78	8	0.153846153846154	8
CWQ-O-293-3.8844.8844.3.0.dta	CWQ-O-293-3.8844.8844.3.0.dta	CWQ-O-293-3	8844	2498.77197	2947.37565	983.1300699999999	3	1	SQNRPQGQSTQPSNAAGTNTTSASTPR		2744.29425	0 1 0 0	N(1)	(N)	6176		203.07936999999998	9	37.059709999999995	51.105979999999995	10.97377	1	0.00203	0.68766	1.0	0.75	0.13462000000000002	0	0	1	-1.0	0.0	-1	0.0	0.0	sp|Q9UHD9|UBQL2_HUMAN	112	1770300.0	8516440.0	8846	S9,T10,(0 1 0 0),0.82	13	0.25	13
CWQ-O-293-3.8865.8865.2.0.dta	CWQ-O-293-3.8865.8865.2.0.dta	CWQ-O-293-3	8865	2504.9131199999997	1114.58225	557.79476	2	1	VLCTPPPK	3,Carbamidomethyl[C];	911.5019	0 1 0 0	N(1)	(N)	6176		203.07936999999998	4	23.34595	30.17036	10.67206	1	0.00098	0.8754700000000001	1.0	1.2857100000000001	0.07143	0	0	1	-1.0	0.0	-1	0.0	0.0	sp|P15529|MCP_HUMAN	163	11869400.0	36649200.0	8867	T4,T4,(0 1 0 0),1.00	100	100.0	100
CWQ-O-293-3.8924.8924.3.4.dta	CWQ-O-293-3.8924.8924.3.4.dta	CWQ-O-293-3	8924	2521.5248300000003	1399.70749	467.24068	3	1	ESLEGSPRPPK		1196.62698	0 1 0 0	N(1)	(N)	6176		203.07936999999998	2	24.0845	33.9581	5.747809999999999	1	0.00114	0.8157300000000001	1.0	1.05	0.0	0	0	1	-1.0	0.0	-1	0.0	0.0	sp|Q8IUX7|AEBP1_HUMAN	109	12100900.0	24030200.0	8926	S6,S6,(0 1 0 0),0.43	4	0.2	1
CWQ-O-293-3.9158.9158.3.1.dta	CWQ-O-293-3.9158.9158.3.1.dta	CWQ-O-293-3	9158	2589.68858	1226.5801800000002	409.53157999999996	3	1	GEPSHPFPR		1023.50065	0 1 0 0	N(1)	(N)	6176		203.07936999999998	4	19.37477	26.737940000000002	5.70032	1	0.00015	0.12619	1.0	0.875	0.125	0	0	1	-1.0	0.0	-1	0.0	0.0	sp|Q9H1U4|MEGF9_HUMAN	64	3357700.0	7675110.0	9160	S4,S4,(0 1 0 0),1.00	100	100.0	100
CWQ-O-293-3.9455.9455.2.2.dta	CWQ-O-293-3.9455.9455.2.2.dta	CWQ-O-293-3	9455	2675.39258	1132.58861	566.79794	2	1	STSTALPPR		929.5050699999999	0 1 0 0	N(1)	(N)	6176		203.07936999999998	1	16.5436	22.25317	5.94011	1	0.00417	3.6798699999999998	1.0	1.0	0.0625	0	0	1	-1.0	0.0	-1	0.0	0.0	sp|Q96RQ1|ERGI2_HUMAN	151	12015500.0	21242400.0	9457	S1,S3,(0 1 0 0),0.67	5	0.3125	5
CWQ-O-293-3.9537.9537.2.1.dta	CWQ-O-293-3.9537.9537.2.1.dta	CWQ-O-293-3	9537	2700.15395	1129.5870400000001	565.29716	2	1	ITPPSQQR		926.50541	0 1 0 0	N(1)	(N)	6176		203.07936999999998	2	23.53302	29.98228	11.555810000000001	1	0.0022600000000000003	1.9978799999999999	1.0	1.0714299999999999	0.14286	0	0	1	-1.0	0.0	-1	0.0	0.0	sp|Q7Z3D4|LYSM3_HUMAN	264	10324800.0	25587600.0	9539	T2,T2,(0 1 0 0),0.67	5	0.3571428571428571	5
CWQ-O-293-3.9689.9689.3.5.dta	CWQ-O-293-3.9689.9689.3.5.dta	CWQ-O-293-3	9689	2747.32048	1572.76291	524.92582	3	1	EPPTPDKEISEK		1369.68455	0 1 0 0	N(1)	(N)	6176		203.07936999999998	4	32.02475	46.99093	4.23041	1	-0.00101	-0.64423	1.0	0.86364	0.36364	0	0	1	-1.0	0.0	-1	0.0	0.0	sp|P49257|LMAN1_HUMAN	276	4927700.0	12738300.0	9691	T4,T4,(0 1 0 0),0.79	15	0.681818181818182	15
CWQ-O-293-3.9771.9771.2.0.dta	CWQ-O-293-3.9771.9771.2.0.dta	CWQ-O-293-3	9771	2773.42054	1580.73764	790.8724599999999	2	1	AQSMETLPPGK	4,Oxidation[M];	1174.57725	0 2 0 0	N(2)	(N(N))	6175	0 1 0 0;	406.15875	3	38.84196	48.13347	21.5863	2	0.00164	1.0382799999999999	1.0	1.2	0.2	0	0	1	-1.0	0.0	-1	0.0	0.0	sp|Q10471|GALT2_HUMAN	67	17589100.0	43782500.0	9773	S3,S3,(0 1 0 0),0.63;T6,T6,(0 1 0 0),0.62	7	0.35	4
CWQ-O-293-3.9786.9786.3.1.dta	CWQ-O-293-3.9786.9786.3.1.dta	CWQ-O-293-3	9786	2778.41751	1572.76431	524.92629	3	1	EPPTPDKEISEK		1369.68455	0 1 0 0	N(1)	(N)	6176		203.07936999999998	4	35.0612	51.67699	4.20329	1	0.00039	0.24846999999999997	1.0	0.86364	0.45455	0	0	1	-1.0	0.0	-1	0.0	0.0	sp|P49257|LMAN1_HUMAN	276	4927700.0	12738300.0	9788	T4,T4,(0 1 0 0),0.69	14	0.6363636363636359	14
CWQ-O-293-3.9792.9792.2.2.dta	CWQ-O-293-3.9792.9792.2.2.dta	CWQ-O-293-3	9792	2780.39579	1377.67385	689.34056	2	1	LETASPPTR		971.5156400000001	0 2 0 0	N(2)	(N(N))	6175	0 1 0 0;	406.15875	5	23.93853	25.93065	20.238879999999998	2	-0.00054	-0.38888	1.0	0.9375	0.25	0	0	1	-1.0	0.0	-1	0.0	0.0	sp|Q14118|DAG1_HUMAN	475	12068400.0	24213300.0	9794	T3,T3,(0 1 0 0),0.73;T8,T8,(0 1 0 0),0.63	7	0.4375	4
CWQ-O-293-3.9851.9851.2.0.dta	CWQ-O-293-3.9851.9851.2.0.dta	CWQ-O-293-3	9851	2797.86393	1580.7381300000002	790.8727	2	1	AQSMETLPPGK	4,Oxidation[M];	1174.57725	0 2 0 0	N(2)	(N(N))	6175	0 1 0 0;	406.15875	3	35.91944	44.23131	20.48313	2	0.00213	1.34826	1.0	1.1	0.2	0	0	1	-1.0	0.0	-1	0.0	0.0	sp|Q10471|GALT2_HUMAN	67	17589100.0	43782500.0	9853	S3,S3,(0 1 0 0),0.72;T6,T6,(0 1 0 0),0.70	7	0.35	4
CWQ-O-293-3.9925.9925.2.0.dta	CWQ-O-293-3.9925.9925.2.0.dta	CWQ-O-293-3	9925	2821.85949	1580.73825	790.87276	2	1	AQSMETLPPGK	4,Oxidation[M];	1174.57725	0 2 0 0	N(2)	(N(N))	6175	0 1 0 0;	406.15875	3	25.74573	29.1685	19.38916	2	0.00225	1.42544	1.0	0.95	0.15	0	0	1	-1.0	0.0	-1	0.0	0.0	sp|Q10471|GALT2_HUMAN	67	17589100.0	43782500.0	9927	S3,S3,(0 1 0 0),0.79;T6,T6,(0 1 0 0),0.78	7	0.35	4
CWQ-O-293-3.10007.10007.2.0.dta	CWQ-O-293-3.10007.10007.2.0.dta	CWQ-O-293-3	10007	2847.7739100000003	1580.73695	790.8721099999999	2	1	AQSMETLPPGK	4,Oxidation[M];	1174.57725	0 2 0 0	N(2)	(N(N))	6175	0 1 0 0;	406.15875	3	24.75469	28.240909999999996	18.28027	2	0.0009599999999999999	0.60431	1.0	1.0	0.15	0	0	1	-1.0	0.0	-1	0.0	0.0	sp|Q10471|GALT2_HUMAN	67	452697.0	1414060.0	10009	S3,S3,(0 1 0 0),0.73;T6,T6,(0 1 0 0),0.72	6	0.3	3
CWQ-O-293-3.10086.10086.2.0.dta	CWQ-O-293-3.10086.10086.2.0.dta	CWQ-O-293-3	10086	2873.59149	1580.73679	790.87203	2	1	AQSMETLPPGK	4,Oxidation[M];	1174.57725	0 2 0 0	N(2)	(N(N))	6175	0 1 0 0;	406.15875	3	28.139129999999998	33.15063	18.83207	2	0.00079	0.49928999999999996	1.0	0.95	0.25	0	0	1	-1.0	0.0	-1	0.0	0.0	sp|Q10471|GALT2_HUMAN	67	2152130.0	5604190.0	10088	S3,S3,(0 1 0 0),0.83;T6,T6,(0 1 0 0),0.82	8	0.4	5
CWQ-O-293-3.10220.10220.3.1.dta	CWQ-O-293-3.10220.10220.3.1.dta	CWQ-O-293-3	10220	2916.34501	2947.15834	983.0576300000001	3	1	NGSAAMCHFTTK	7,Carbamidomethyl[C];	1324.57727	5 4 0 0	H(5)N(4)	(N(N(H)(N(H)(N(H(H)(H))))))	5746	0 1 0 0;0 2 0 0;0 3 0 0;0 4 0 0;1 2 0 0;1 3 0 0;1 4 0 0;2 3 0 0;2 4 0 0;3 4 0 0;4 4 0 0;	1622.58161	3	20.45221	21.452820000000003	18.59393	3	-0.00054	-0.18254	0.41667	0.54545	0.31818	0	0	0	0.0002214028751716269	1.7447622831658654e-05	-1	0.006578947368421052	0.006596393232785839	sp|P08575|PTPRC_HUMAN	472	1616480.0	8010880.0	10222	J1,J1,(5 4 0 0),0.82	12	0.545454545454545	8
CWQ-O-293-3.10283.10283.3.0.dta	CWQ-O-293-3.10283.10283.3.0.dta	CWQ-O-293-3	10283	2935.70418	2021.96455	674.6597	3	1	TTLTSDESVKDHTTAGR		1818.88281	0 1 0 0	N(1)	(N)	6176		203.07936999999998	14	79.23006	116.40831000000001	10.18472	1	0.00236	1.16707	1.0	1.09375	0.46875	0	0	1	-1.0	0.0	-1	0.0	0.0	sp|Q9UBV2|SE1L1_HUMAN	50	2983850.0	7987380.0	10285	T14,T14,(0 1 0 0),0.84	25	0.78125	25
CWQ-O-293-3.11101.11101.3.1.dta	CWQ-O-293-3.11101.11101.3.1.dta	CWQ-O-293-3	11101	3181.35201	1640.81356	547.60937	3	1	STGPEGVTHAPSLGK		1437.73323	0 1 0 0	N(1)	(N)	6176		203.07936999999998	8	36.224070000000005	48.316959999999995	13.76585	1	0.00095	0.58129	1.0	0.67857	0.35714	0	0	1	-1.0	0.0	-1	0.0	0.0	sp|P98095|FBLN2_HUMAN	357	5317990.0	20856900.0	11103	T8,T8,(0 1 0 0),0.78	18	0.6428571428571429	18
CWQ-O-293-3.11340.11340.2.2.dta	CWQ-O-293-3.11340.11340.2.2.dta	CWQ-O-293-3	11340	3251.97271	1307.7019400000001	654.35461	2	1	VPTAAPPAQPR		1104.61602	0 1 0 0	N(1)	(N)	6176		203.07936999999998	3	28.54775	38.60888	9.8628	1	0.006540000000000001	5.00327	1.0	1.0	0.25	0	0	1	-1.0	0.0	-1	0.0	0.0	sp|P26572|MGAT1_HUMAN	88	7384240.0	14918400.0	11341	T3,T3,(0 1 0 0),1.00	100	100.0	100
CWQ-O-293-3.11431.11431.2.1.dta	CWQ-O-293-3.11431.11431.2.1.dta	CWQ-O-293-3	11431	3280.3935100000003	1307.69862	654.35295	2	1	VPTAAPPAQPR		1104.61602	0 1 0 0	N(1)	(N)	6176		203.07936999999998	3	35.8725	49.78432	10.03626	1	0.00322	2.466	1.0	1.15	0.25	0	0	1	-1.0	0.0	-1	0.0	0.0	sp|P26572|MGAT1_HUMAN	88	7384240.0	14918400.0	11433	T3,T3,(0 1 0 0),1.00	100	100.0	100
CWQ-O-293-3.11491.11491.2.4.dta	CWQ-O-293-3.11491.11491.2.4.dta	CWQ-O-293-3	11491	3298.9641100000003	1157.6124300000001	579.30985	2	1	AESPGVPVAK		954.5254699999999	0 1 0 0	N(1)	(N)	6176		203.07936999999998	3	23.29293	30.88863	9.186630000000001	1	0.00759	6.55382	1.0	0.8333299999999999	0.27778	0	0	1	-1.0	0.0	-1	0.0	0.0	sp|Q9H1B5|XYLT2_HUMAN	87	1479370.0	3421730.0	11493	S3,S3,(0 1 0 0),1.00	100	100.0	100
CWQ-O-293-3.11512.11512.2.3.dta	CWQ-O-293-3.11512.11512.2.3.dta	CWQ-O-293-3	11512	3305.71425	1307.69784	654.3525599999999	2	1	VPTAAPPAQPR		1104.61602	0 1 0 0	N(1)	(N)	6176		203.07936999999998	3	34.8382	47.9974	10.39969	1	0.00244	1.868	1.0	1.05	0.3	0	0	1	-1.0	0.0	-1	0.0	0.0	sp|P26572|MGAT1_HUMAN	88	7384240.0	14918400.0	11514	T3,T3,(0 1 0 0),1.00	100	100.0	100
CWQ-O-293-3.11720.11720.2.1.dta	CWQ-O-293-3.11720.11720.2.1.dta	CWQ-O-293-3	11720	3370.8284200000003	1574.71898	787.86313	2	1	SGAEEQGPIDGPSK		1371.63866	0 1 0 0	N(1)	(N)	6176		203.07936999999998	13	46.75623	65.94311	11.123460000000001	1	0.0009400000000000001	0.5987	1.0	0.96154	0.34615	0	0	1	-1.0	0.0	-1	0.0	0.0	sp|O43493|TGON2_HUMAN	236	8818350.0	22393700.0	11722	S13,S13,(0 1 0 0),0.81	11	0.42307692307692296	11
CWQ-O-293-3.11894.11894.2.0.dta	CWQ-O-293-3.11894.11894.2.0.dta	CWQ-O-293-3	11894	3423.77548	1584.75031	792.87879	2	1	SPDGPASPTSGPVGR		1381.67063	0 1 0 0	N(1)	(N)	6176		203.07936999999998	7	55.483169999999994	79.42867	11.012939999999999	1	0.0003	0.19043	1.0	1.25	0.14286	0	0	1	-1.0	0.0	-1	0.0	0.0	sp|Q92611|EDEM1_HUMAN	54	23550200.0	56916900.0	11896	T9,T9,(0 1 0 0),0.77	7	0.25	6
CWQ-O-293-3.11975.11975.2.0.dta	CWQ-O-293-3.11975.11975.2.0.dta	CWQ-O-293-3	11975	3449.3924399999996	1584.75054	792.87891	2	1	SPDGPASPTSGPVGR		1381.67063	0 1 0 0	N(1)	(N)	6176		203.07936999999998	7	57.987759999999994	83.14158	11.27352	1	0.00053	0.3343	1.0	1.2142899999999999	0.14286	0	0	1	-1.0	0.0	-1	0.0	0.0	sp|Q92611|EDEM1_HUMAN	54	23550200.0	56916900.0	11977	S7,T9,(0 1 0 0),0.64	6	0.214285714285714	6
CWQ-O-293-3.12229.12229.3.0.dta	CWQ-O-293-3.12229.12229.3.0.dta	CWQ-O-293-3	12229	3522.7527700000005	1930.9106100000001	644.30839	3	1	TPSPTVAHESNWAK		1524.74413	0 2 0 0	N(2)	(N(N))	6175	0 1 0 0;	406.15875	5	21.715870000000002	26.010189999999998	13.740720000000001	2	0.00773	4.00549	1.0	0.5	0.34615	0	0	1	-1.0	0.0	-1	0.0	0.0	sp|O00592|PODXL_HUMAN	334	1575410.0	4479330.0	12231	T1,T1,(0 1 0 0),0.82;T5,T5,(0 1 0 0),0.79	18	0.6923076923076921	16
CWQ-O-293-3.12712.12712.2.0.dta	CWQ-O-293-3.12712.12712.2.0.dta	CWQ-O-293-3	12712	3662.5139200000003	1852.8288899999998	926.91808	2	1	MYTTSITSDPK		1243.58747	0 3 0 0	N(3)	(N(N(N)))	6173	0 1 0 0;0 2 0 0;	609.23812	7	34.63845	38.83515	26.84457	3	0.0033	1.7819900000000002	1.0	1.0	0.2	0	0	1	-1.0	0.0	-1	0.0	0.0	sp|P16150|LEUK_HUMAN	50	2467570.0	6717530.0	12713	T3,T3,(0 1 0 0),0.74;T4,T4,(0 1 0 0),0.80;T7,T7,(0 1 0 0),0.73	9	0.45	6
CWQ-O-293-3.12799.12799.2.0.dta	CWQ-O-293-3.12799.12799.2.0.dta	CWQ-O-293-3	12799	3687.2764399999996	1852.8285	926.91789	2	1	MYTTSITSDPK		1243.58747	0 3 0 0	N(3)	(N(N(N)))	6173	0 1 0 0;0 2 0 0;	609.23812	7	34.700520000000004	40.78736	23.39637	3	0.0029100000000000003	1.56826	1.0	1.15	0.2	0	0	1	-1.0	0.0	-1	0.0	0.0	sp|P16150|LEUK_HUMAN	50	2467570.0	6717530.0	12800	T3,T3,(0 1 0 0),0.76;T4,T4,(0 1 0 0),0.76;T7,S8,(0 1 0 0),0.69	8	0.4	6
CWQ-O-293-3.13317.13317.2.0.dta	CWQ-O-293-3.13317.13317.2.0.dta	CWQ-O-293-3	13317	3834.3551700000003	1364.75158	682.87943	2	1	KVEITTETIK		1161.67253	0 1 0 0	N(1)	(N)	6176		203.07936999999998	5	40.288129999999995	55.397380000000005	12.2281	1	-0.00033	-0.2405	1.0	1.5	0.055560000000000005	0	0	1	-1.0	0.0	-1	0.0	0.0	sp|Q92643|GPI8_HUMAN	313	15868600.0	31567700.0	13319	T5,T6,(0 1 0 0),0.65	3	0.166666666666667	3
CWQ-O-293-3.13468.13468.3.1.dta	CWQ-O-293-3.13468.13468.3.1.dta	CWQ-O-293-3	13468	3875.5314399999997	1433.71535	478.57662999999997	3	1	EEATEKPWLK		1230.6364800000001	0 1 0 0	N(1)	(N)	6176		203.07936999999998	4	19.42163	26.559720000000002	6.16518	1	-0.0005099999999999999	-0.35238	1.0	1.0	0.0	0	0	1	-1.0	0.0	-1	0.0	0.0	sp|Q8NCL4|GALT6_HUMAN	38	8021840.0	22578500.0	13470	T4,T4,(0 1 0 0),1.00	100	100.0	100
CWQ-O-293-3.13548.13548.3.2.dta	CWQ-O-293-3.13548.13548.3.2.dta	CWQ-O-293-3	13548	3896.5797799999996	1691.8224	564.6123200000001	3	1	TQGTPVHLNYR		1285.66475	0 2 0 0	N(2)	(N(N))	6175	0 1 0 0;	406.15875	4	38.21918	43.09022	29.17297	2	-0.0011	-0.65122	1.0	1.1	0.05	0	0	1	-1.0	0.0	-1	0.0	0.0	sp|Q9UKM7|MA1B1_HUMAN	242	12234100.0	39364200.0	13550	T4,T4,(0 2 0 0),0.67	4	0.2	4
CWQ-O-293-3.13572.13572.3.1.dta	CWQ-O-293-3.13572.13572.3.1.dta	CWQ-O-293-3	13572	3903.13539	1894.90085	632.30513	3	1	TQGTPVHLNYR		1285.66475	0 3 0 0	N(3)	(N(N(N)))	6173	0 1 0 0;0 2 0 0;	609.23812	4	33.02002	31.8906	35.1175	3	-0.00202	-1.06617	1.0	0.85	0.1	0	0	1	-1.0	0.0	-1	0.0	0.0	sp|Q9UKM7|MA1B1_HUMAN	242	12581600.0	32539900.0	13574	T1,T4,(0 3 0 0),0.50	3	0.15	3
CWQ-O-293-3.13800.13800.3.1.dta	CWQ-O-293-3.13800.13800.3.1.dta	CWQ-O-293-3	13800	3965.4863299999997	1367.69176	456.56877000000003	3	1	GGDHPSVAVGIR		1164.612	0 1 0 0	N(1)	(N)	6176		203.07936999999998	6	39.94254	57.80133000000001	6.7762199999999995	1	0.00039	0.28645	1.0	1.36364	0.0	0	0	1	-1.0	0.0	-1	0.0	0.0	sp|Q10469|MGAT2_HUMAN	59	22482300.0	47957800.0	13802	S6,S6,(0 1 0 0),1.00	100	100.0	100
CWQ-O-293-3.13840.13840.2.0.dta	CWQ-O-293-3.13840.13840.2.0.dta	CWQ-O-293-3	13840	3976.5979899999998	1367.6929300000002	684.3501	2	1	GGDHPSVAVGIR		1164.612	0 1 0 0	N(1)	(N)	6176		203.07936999999998	6	33.80688	45.41338	12.25195	1	0.00156	1.1426399999999999	1.0	1.18182	0.0	0	0	1	-1.0	0.0	-1	0.0	0.0	sp|Q10469|MGAT2_HUMAN	59	29018700.0	62235800.0	13842	S6,S6,(0 1 0 0),1.00	100	100.0	100
CWQ-O-293-3.13905.13905.3.0.dta	CWQ-O-293-3.13905.13905.3.0.dta	CWQ-O-293-3	13905	3994.4185899999998	1367.6914199999999	456.56865999999997	3	1	GGDHPSVAVGIR		1164.612	0 1 0 0	N(1)	(N)	6176		203.07936999999998	6	43.1507	62.785619999999994	6.685860000000001	1	5.9999999999999995e-05	0.040780000000000004	1.0	1.40909	0.04545	0	0	1	-1.0	0.0	-1	0.0	0.0	sp|Q10469|MGAT2_HUMAN	59	22482300.0	47957800.0	13906	S6,S6,(0 1 0 0),1.00	100	100.0	100
CWQ-O-293-3.13931.13931.2.0.dta	CWQ-O-293-3.13931.13931.2.0.dta	CWQ-O-293-3	13931	4001.5959700000003	1367.69298	684.35013	2	1	GGDHPSVAVGIR		1164.612	0 1 0 0	N(1)	(N)	6176		203.07936999999998	6	20.48743	26.11232	10.04122	1	0.00161	1.17774	1.0	0.95455	0.0	0	0	1	-1.0	0.0	-1	0.0	0.0	sp|Q10469|MGAT2_HUMAN	59	29018700.0	62235800.0	-1		0	0.0	0
CWQ-O-293-3.14715.14715.3.0.dta	CWQ-O-293-3.14715.14715.3.0.dta	CWQ-O-293-3	14715	4221.720670000001	2398.14085	800.0518	3	1	EEETSIDVAGKPNEVTK		1845.9076300000002	0 2 1 0	N(2)F(1)	(N(N(F)))	5145	0 1 0 0;0 2 0 0;	552.21665	4	23.70433	34.630520000000004	3.41284	2	0.016569999999999998	6.91012	0.66667	0.875	0.0	0	0	1	-1.0	0.0	-1	0.0	0.0	sp|P53985|MOT1_HUMAN	466	8169540.0	28824500.0	-1		0	0.0	0
CWQ-O-293-3.14831.14831.2.1.dta	CWQ-O-293-3.14831.14831.2.1.dta	CWQ-O-293-3	14831	4253.21031	1564.7445	782.87589	2	1	AQSMETLPPGK		1158.58234	0 2 0 0	N(2)	(N(N))	6175	0 1 0 0;	406.15875	3	30.63048	35.38776	21.79554	2	0.0034200000000000003	2.18454	1.0	1.25	0.0	0	0	1	-1.0	0.0	-1	0.0	0.0	sp|Q10471|GALT2_HUMAN	67	7816470.0	19908800.0	14833	S3,T6,(0 2 0 0),0.28	1	0.05	1
CWQ-O-293-3.14915.14915.2.0.dta	CWQ-O-293-3.14915.14915.2.0.dta	CWQ-O-293-3	14915	4276.85949	1564.74361	782.87544	2	1	AQSMETLPPGK		1158.58234	0 2 0 0	N(2)	(N(N))	6175	0 1 0 0;	406.15875	3	35.19236	41.63982	23.218510000000002	2	0.00252	1.6132	1.0	1.3	0.0	0	0	1	-1.0	0.0	-1	0.0	0.0	sp|Q10471|GALT2_HUMAN	67	11336100.0	27255800.0	14917	S3,S3,(0 1 0 0),0.38;T6,T6,(0 1 0 0),0.38	1	0.05	0
CWQ-O-293-3.15013.15013.3.4.dta	CWQ-O-293-3.15013.15013.3.4.dta	CWQ-O-293-3	15013	4303.1984	1564.73454	522.2497	3	1	AQSMETLPPGK		1158.58234	0 2 0 0	N(2)	(N(N))	6175	0 1 0 0;	406.15875	3	20.36382	22.7205	15.98714	2	-0.006540000000000001	-4.17946	1.0	0.95	0.0	0	0	1	-1.0	0.0	-1	0.0	0.0	sp|Q10471|GALT2_HUMAN	67	17442300.0	41688000.0	15014	S3,T6,(0 2 0 0),0.00	0	0.0	0
CWQ-O-293-3.15036.15036.2.0.dta	CWQ-O-293-3.15036.15036.2.0.dta	CWQ-O-293-3	15036	4309.04811	1564.74258	782.87493	2	1	AQSMETLPPGK		1158.58234	0 2 0 0	N(2)	(N(N))	6175	0 1 0 0;	406.15875	3	38.616640000000004	45.94968	24.99815	2	0.0015	0.95878	1.0	1.3	0.0	0	0	1	-1.0	0.0	-1	0.0	0.0	sp|Q10471|GALT2_HUMAN	67	288900000.0	728950000.0	15038	S3,T6,(0 2 0 0),0.00	0	0.0	0
CWQ-O-293-3.15110.15110.3.0.dta	CWQ-O-293-3.15110.15110.3.0.dta	CWQ-O-293-3	15110	4329.00114	2514.01012	838.67489	3	1	TCRPDQFECEDGSCIHGSR	2,Carbamidomethyl[C];9,Carbamidomethyl[C];14,Carbamidomethyl[C];	2310.92848	0 1 0 0	N(1)	(N)	6176		203.07936999999998	1	34.83968	47.137190000000004	12.00146	1	0.00227	0.90365	1.0	0.9166700000000001	0.0	0	0	1	-1.0	0.0	-1	0.0	0.0	sp|P98155|VLDLR_HUMAN	277	7188060.0	28411100.0	15112	T1,T1,(0 1 0 0),0.56	1	0.0277777777777778	1
CWQ-O-293-3.15118.15118.4.2.dta	CWQ-O-293-3.15118.15118.4.2.dta	CWQ-O-293-3	15118	4331.01686	2514.00685	629.25717	4	1	TCRPDQFECEDGSCIHGSR	2,Carbamidomethyl[C];9,Carbamidomethyl[C];14,Carbamidomethyl[C];	2310.92848	0 1 0 0	N(1)	(N)	6176		203.07936999999998	18	21.56259	29.589	6.656389999999999	1	-0.001	-0.39666999999999997	1.0	0.63889	0.0	0	0	1	-1.0	0.0	-1	0.0	0.0	sp|P98155|VLDLR_HUMAN	294	4406760.0	20280600.0	15120	T1,T1,(0 1 0 0),0.82	5	0.138888888888889	0
CWQ-O-293-3.15254.15254.3.0.dta	CWQ-O-293-3.15254.15254.3.0.dta	CWQ-O-293-3	15254	4366.84104	1488.74271	496.91909000000004	3	1	TQGTPVHLNYR		1285.66475	0 1 0 0	N(1)	(N)	6176		203.07936999999998	4	21.74031	27.40887	11.21299	1	-0.0014199999999999998	-0.9533	1.0	0.8	0.05	0	0	1	-1.0	0.0	-1	0.0	0.0	sp|Q9UKM7|MA1B1_HUMAN	242	3767080.0	9970070.0	15256	T4,T4,(0 1 0 0),0.55	3	0.15	3
CWQ-O-293-3.15264.15264.2.0.dta	CWQ-O-293-3.15264.15264.2.0.dta	CWQ-O-293-3	15264	4369.57089	1361.66316	681.33522	2	1	AQSMETLPPGK		1158.58234	0 1 0 0	N(1)	(N)	6176		203.07936999999998	3	25.13413	32.54634	11.36859	1	0.00145	1.06398	1.0	1.15	0.0	0	0	1	-1.0	0.0	-1	0.0	0.0	sp|Q10471|GALT2_HUMAN	67	25742700.0	57975800.0	15266	S3,T6,(0 1 0 0),0.00	0	0.0	0
CWQ-O-293-3.15336.15336.2.0.dta	CWQ-O-293-3.15336.15336.2.0.dta	CWQ-O-293-3	15336	4388.69632	1564.74308	782.87518	2	1	AQSMETLPPGK		1158.58234	0 2 0 0	N(2)	(N(N))	6175	0 1 0 0;	406.15875	3	36.80757	44.154379999999996	23.1635	2	0.002	1.2796	1.0	1.3	0.0	0	0	1	-1.0	0.0	-1	0.0	0.0	sp|Q10471|GALT2_HUMAN	67	290789000.0	734814000.0	15337	S3,T6,(0 2 0 0),0.00	0	0.0	0
CWQ-O-293-3.15482.15482.2.1.dta	CWQ-O-293-3.15482.15482.2.1.dta	CWQ-O-293-3	15482	4427.90656	1564.74355	782.87541	2	1	AQSMETLPPGK		1158.58234	0 2 0 0	N(2)	(N(N))	6175	0 1 0 0;	406.15875	3	28.737840000000002	32.16697	22.36946	2	0.00246	1.57486	1.0	1.1	0.0	0	0	1	-1.0	0.0	-1	0.0	0.0	sp|Q10471|GALT2_HUMAN	67	22814600.0	78116400.0	15484	T6,T6,(0 2 0 0),0.38	1	0.05	0
CWQ-O-293-3.15495.15495.2.5.dta	CWQ-O-293-3.15495.15495.2.5.dta	CWQ-O-293-3	15495	4431.57869	1128.59151	564.79939	2	1	AVAVTLQSH		925.5101599999999	0 1 0 0	N(1)	(N)	6176		203.07936999999998	5	29.06379	38.7628	11.05135	1	0.00198	1.7506599999999999	1.0	1.3125	0.0	0	0	1	-1.0	0.0	-1	0.0	0.0	sp|Q9GZM5|YIPF3_HUMAN	346	17744000.0	32612100.0	15496	S8,S8,(0 1 0 0),0.58	1	0.0625	0
CWQ-O-293-3.15554.15554.3.1.dta	CWQ-O-293-3.15554.15554.3.1.dta	CWQ-O-293-3	15554	4448.42066	1645.82645	549.2803299999999	3	1	EREEAATADPLIK		1442.74855	0 1 0 0	N(1)	(N)	6176		203.07936999999998	7	58.73209	86.58254000000001	7.0098199999999995	1	-0.00147	-0.8945200000000001	1.0	1.375	0.125	0	0	1	-1.0	0.0	-1	0.0	0.0	sp|Q9HBG7|LY9_HUMAN	298	16147600.0	42340400.0	15556	T7,T7,(0 1 0 0),1.00	100	100.0	100
CWQ-O-293-3.16558.16558.3.1.dta	CWQ-O-293-3.16558.16558.3.1.dta	CWQ-O-293-3	16558	4735.23794	2531.23061	844.41505	3	1	KGTTTNATSTTTTTASTAVADAQK		2328.1525100000003	0 1 0 0	N(1)	(N)	6176		203.07936999999998	4	76.55360999999999	117.77479	0.0	0	-0.0012699999999999999	-0.5034	0.0	0.80435	0.43478	0	0	1	-1.0	0.0	-1	0.0	0.0	sp|Q9UHR5|S30BP_HUMAN	232	10296600.0	36913000.0	16560	T5,T5,(0 1 0 0),0.94	33	0.7173913043478259	32
CWQ-O-293-3.16600.16600.3.1.dta	CWQ-O-293-3.16600.16600.3.1.dta	CWQ-O-293-3	16600	4747.50926	2531.22855	844.41437	3	1	KGTTTNATSTTTTTASTAVADAQK		2328.1525100000003	0 1 0 0	N(1)	(N)	6176		203.07936999999998	3	54.8904	84.44677	0.0	0	-0.0033399999999999997	-1.3176299999999999	0.0	0.65217	0.43478	0	0	1	-1.0	0.0	-1	0.0	0.0	sp|Q9UHR5|S30BP_HUMAN	231	10296600.0	36913000.0	16602	T4,T5,(0 1 0 0),0.97	30	0.652173913043478	29
CWQ-O-293-3.16946.16946.3.1.dta	CWQ-O-293-3.16946.16946.3.1.dta	CWQ-O-293-3	16946	4845.27113	1703.85919	568.62458	3	1	PALPESLHHSLDGK		1500.78052	0 1 0 0	N(1)	(N)	6176		203.07936999999998	6	18.96791	24.17516	9.2973	1	-0.0007099999999999999	-0.4139	1.0	0.65385	0.15385	0	0	1	-1.0	0.0	-1	0.0	0.0	sp|Q6ZRP7|QSOX2_HUMAN	624	2713810.0	3690570.0	-1		0	0.0	0
CWQ-O-293-3.18207.18207.3.0.dta	CWQ-O-293-3.18207.18207.3.0.dta	CWQ-O-293-3	18207	5184.41241	2563.32731	855.11395	3	1	APPTLQAETATKPQATSAPSPAPK		2360.24562	0 1 0 0	N(1)	(N)	6176		203.07936999999998	20	22.15492	28.054940000000002	11.19776	1	0.00231	0.90304	1.0	0.63043	0.04348	0	0	1	-1.0	0.0	-1	0.0	0.0	sp|Q96HA1|P121A_HUMAN;sp|A8CG34|P121C_HUMAN	697;674	4305100.0	14273600.0	18209	S20,S20,(0 1 0 0),0.66	3	0.0652173913043478	3
CWQ-O-293-3.18955.18955.2.0.dta	CWQ-O-293-3.18955.18955.2.0.dta	CWQ-O-293-3	18955	5388.09702	1667.82448	834.41588	2	1	DAQASAAPAAPLPER		1464.74413	0 1 0 0	N(1)	(N)	6176		203.07936999999998	5	26.385440000000003	35.29249	9.843760000000001	1	0.0009699999999999999	0.58386	1.0	0.89286	0.07143	0	0	1	-1.0	0.0	-1	0.0	0.0	sp|Q99808|S29A1_HUMAN	63	1754580.0	2936940.0	18957	S5,S5,(0 1 0 0),1.00	100	100.0	100
CWQ-O-293-3.19046.19046.2.2.dta	CWQ-O-293-3.19046.19046.2.2.dta	CWQ-O-293-3	19046	5413.109289999999	1667.82519	834.4162299999999	2	1	DAQASAAPAAPLPER		1464.74413	0 1 0 0	N(1)	(N)	6176		203.07936999999998	5	65.43336	94.2867	11.84857	1	0.00168	1.0071700000000001	1.0	1.1785700000000001	0.28570999999999996	0	0	1	-1.0	0.0	-1	0.0	0.0	sp|Q99808|S29A1_HUMAN	63	278465000.0	653945000.0	19047	S5,S5,(0 1 0 0),1.00	100	100.0	100
CWQ-O-293-3.19070.19070.3.0.dta	CWQ-O-293-3.19070.19070.3.0.dta	CWQ-O-293-3	19070	5420.46635	1667.82506	556.6132	3	1	DAQASAAPAAPLPER		1464.74413	0 1 0 0	N(1)	(N)	6176		203.07936999999998	5	45.672309999999996	67.69003000000001	4.78227	1	0.00155	0.9316200000000001	1.0	0.85714	0.35714	0	0	1	-1.0	0.0	-1	0.0	0.0	sp|Q99808|S29A1_HUMAN	63	18516900.0	51720700.0	19072	S5,S5,(0 1 0 0),1.00	100	100.0	100
CWQ-O-293-3.19150.19150.2.0.dta	CWQ-O-293-3.19150.19150.2.0.dta	CWQ-O-293-3	19150	5442.04006	1667.8256199999998	834.41645	2	1	DAQASAAPAAPLPER		1464.74413	0 1 0 0	N(1)	(N)	6176		203.07936999999998	5	74.07011	106.85906000000001	13.176329999999998	1	0.00212	1.26979	1.0	1.2142899999999999	0.25	0	0	1	-1.0	0.0	-1	0.0	0.0	sp|Q99808|S29A1_HUMAN	63	278465000.0	653945000.0	19151	S5,S5,(0 1 0 0),1.00	100	100.0	100
CWQ-O-293-3.19155.19155.3.2.dta	CWQ-O-293-3.19155.19155.3.2.dta	CWQ-O-293-3	19155	5443.32507	1667.8256199999998	556.61339	3	1	DAQASAAPAAPLPER		1464.74413	0 1 0 0	N(1)	(N)	6176		203.07936999999998	5	63.443709999999996	94.7514	5.30086	1	0.0021100000000000003	1.26799	1.0	1.0	0.42857	0	0	1	-1.0	0.0	-1	0.0	0.0	sp|Q99808|S29A1_HUMAN	63	18516900.0	51720700.0	19157	S5,S5,(0 1 0 0),1.00	100	100.0	100
CWQ-O-293-3.19976.19976.3.0.dta	CWQ-O-293-3.19976.19976.3.0.dta	CWQ-O-293-3	19976	5655.39575	2403.1329600000004	801.7158400000001	3	1	GTTTNATSTTTTTASTAVADAQK		2200.05755	0 1 0 0	N(1)	(N)	6176		203.07936999999998	2	35.95185	52.244479999999996	5.69412	1	-0.00396	-1.64752	1.0	1.0	0.02273	0	0	1	-1.0	0.0	-1	0.0	0.0	sp|Q9UHR5|S30BP_HUMAN	231	3810830.0	16520000.0	19978	T10,T11,(0 1 0 0),0.71	4	0.0909090909090909	2
CWQ-O-293-3.19998.19998.3.0.dta	CWQ-O-293-3.19998.19998.3.0.dta	CWQ-O-293-3	19998	5661.30995	2403.13908	801.71788	3	1	GTTTNATSTTTTTASTAVADAQK		2200.05755	0 1 0 0	N(1)	(N)	6176		203.07936999999998	2	34.07901	49.44574	5.540780000000001	1	0.00216	0.89915	1.0	0.9318200000000001	0.02273	0	0	1	-1.0	0.0	-1	0.0	0.0	sp|Q9UHR5|S30BP_HUMAN	231	3810830.0	16520000.0	20000	T9,T16,(0 1 0 0),0.48	4	0.0909090909090909	3
CWQ-O-293-3.20097.20097.2.0.dta	CWQ-O-293-3.20097.20097.2.0.dta	CWQ-O-293-3	20097	5688.65994	1680.91932	840.9633	2	1	VAALQTVGPTAGPAPK		1477.83731	0 1 0 0	N(1)	(N)	6176		203.07936999999998	10	55.47795	78.62952	12.48218	1	0.00264	1.57282	1.0	1.26667	0.03333	0	0	1	-1.0	0.0	-1	0.0	0.0	sp|Q8IYS2|K2013_HUMAN	224	53319100.0	136677000.0	20099	T10,T10,(0 1 0 0),0.88	9	0.3	9
CWQ-O-293-3.20126.20126.3.3.dta	CWQ-O-293-3.20126.20126.3.3.dta	CWQ-O-293-3	20126	5697.38285	1680.92	560.97818	3	1	VAALQTVGPTAGPAPK		1477.83731	0 1 0 0	N(1)	(N)	6176		203.07936999999998	10	37.50933	57.70666	0.0	0	0.0033200000000000005	1.9731900000000002	0.0	0.86667	0.3	0	0	1	-1.0	0.0	-1	0.0	0.0	sp|Q8IYS2|K2013_HUMAN	224	3326040.0	6159360.0	20128	T10,T10,(0 1 0 0),0.74	13	0.4333333333333329	13
CWQ-O-293-3.20193.20193.2.0.dta	CWQ-O-293-3.20193.20193.2.0.dta	CWQ-O-293-3	20193	5716.43239	1680.91811	840.9627	2	1	VAALQTVGPTAGPAPK		1477.83731	0 1 0 0	N(1)	(N)	6176		203.07936999999998	10	78.08919	113.53838	12.25499	1	0.00143	0.8529700000000001	1.0	1.2	0.3	0	0	1	-1.0	0.0	-1	0.0	0.0	sp|Q8IYS2|K2013_HUMAN	224	53319100.0	136677000.0	20195	T10,T10,(0 1 0 0),0.83	14	0.46666666666666706	14
CWQ-O-293-3.20216.20216.3.3.dta	CWQ-O-293-3.20216.20216.3.3.dta	CWQ-O-293-3	20216	5722.92742	1680.92566	560.9800700000001	3	1	VAALQTVGPTAGPAPK		1477.83731	0 1 0 0	N(1)	(N)	6176		203.07936999999998	10	27.8503	42.84661	0.0	0	0.00898	5.3409699999999996	0.0	0.86667	0.1	0	0	1	-1.0	0.0	-1	0.0	0.0	sp|Q8IYS2|K2013_HUMAN	224	3326040.0	6159360.0	20218	T10,T10,(0 1 0 0),0.68	9	0.3	9
CWQ-O-293-3.20421.20421.4.3.dta	CWQ-O-293-3.20421.20421.4.3.dta	CWQ-O-293-3	20421	5779.8529	2801.45968	701.12038	4	1	TAAAQVGTSVSSATNTSTRPIITVHK		2598.3845699999997	0 1 0 0	N(1)	(N)	6176		203.07936999999998	9	22.704729999999998	31.775859999999998	5.85834	1	-0.00427	-1.52357	1.0	0.56	0.08	0	0	1	-1.0	0.0	-1	0.0	0.0	sp|P51610|HCFC1_HUMAN	620	10673100.0	48409300.0	20423	S11,J15,(0 1 0 0),0.87	15	0.3	14
CWQ-O-293-3.20436.20436.3.0.dta	CWQ-O-293-3.20436.20436.3.0.dta	CWQ-O-293-3	20436	5784.06142	2801.44245	934.4856699999999	3	1	TAAAQVGTSVSSATNTSTRPIITVHK		2598.3845699999997	0 1 0 0	N(1)	(N)	6176		203.07936999999998	9	19.41059	24.06375	10.76901	1	-0.021490000000000002	-7.6718399999999995	1.0	0.48	0.08	0	0	1	-1.0	0.0	-1	0.0	0.0	sp|P51610|HCFC1_HUMAN	620	1388200.0	5107690.0	20437	S9,T14,(0 1 0 0),0.82	13	0.26	13
CWQ-O-293-3.20533.20533.3.1.dta	CWQ-O-293-3.20533.20533.3.1.dta	CWQ-O-293-3	20533	5810.81382	2421.12468	807.71308	3	1	VNDSNELGGLTTSGSAEVHK		2014.9676	0 2 0 0	N(2)	(N(N))	6175	0 1 0 0;	406.15875	11	16.89572	25.99342	0.0	0	-0.0016699999999999998	-0.6904899999999999	0.0	0.7631600000000001	0.02632	0	0	1	-1.0	0.0	-1	0.0	0.0	sp|Q8IZA0|K319L_HUMAN	216	1186030.0	14431800.0	20535	T11,S13,(0 2 0 0),0.76	14	0.368421052631579	13
CWQ-O-293-3.20553.20553.2.1.dta	CWQ-O-293-3.20553.20553.2.1.dta	CWQ-O-293-3	20553	5816.26989	1848.85032	924.9288	2	1	EDDVEAPPPPEPTPR		1645.7704099999999	0 1 0 0	N(1)	(N)	6176		203.07936999999998	13	43.35635	61.14376	10.32258	1	0.00054	0.29086999999999996	1.0	1.0714299999999999	0.17857	0	0	1	-1.0	0.0	-1	0.0	0.0	sp|Q8IUX7|AEBP1_HUMAN	63	35862600.0	105187000.0	20554	T13,T13,(0 1 0 0),1.00	100	100.0	100
CWQ-O-293-3.20559.20559.4.2.dta	CWQ-O-293-3.20559.20559.4.2.dta	CWQ-O-293-3	20559	5818.05131	2801.45257	701.1186	4	1	TAAAQVGTSVSSATNTSTRPIITVHK		2598.3845699999997	0 1 0 0	N(1)	(N)	6176		203.07936999999998	9	23.49683	33.03106	5.7904	1	-0.01137	-4.0594	1.0	0.58	0.08	0	0	1	-1.0	0.0	-1	0.0	0.0	sp|P51610|HCFC1_HUMAN	620	10673100.0	48409300.0	20561	S9,S9,(0 1 0 0),0.89	18	0.36	18
CWQ-O-293-3.20579.20579.4.2.dta	CWQ-O-293-3.20579.20579.4.2.dta	CWQ-O-293-3	20579	5823.637970000001	2801.4524	701.11856	4	1	TAAAQVGTSVSSATNTSTRPIITVHK		2598.3845699999997	0 1 0 0	N(1)	(N)	6176		203.07936999999998	9	22.66003	29.38942	10.1626	1	-0.01155	-4.12223	1.0	0.52	0.08	0	0	1	-1.0	0.0	-1	0.0	0.0	sp|P51610|HCFC1_HUMAN	620	10673100.0	48409300.0	20581	S9,S9,(0 1 0 0),0.86	16	0.32	16
CWQ-O-293-3.21410.21410.3.0.dta	CWQ-O-293-3.21410.21410.3.0.dta	CWQ-O-293-3	21410	6033.38704	2801.47651	934.4970199999999	3	1	TAAAQVGTSVSSATNTSTRPIITVHK		2598.3845699999997	0 1 0 0	N(1)	(N)	6176		203.07936999999998	8	31.52937	42.0288	12.030439999999999	1	0.01256	4.4847	1.0	0.78	0.02	0	0	1	-1.0	0.0	-1	0.0	0.0	sp|P51610|HCFC1_HUMAN	619	2038490.0	13612100.0	21413	T8,T23,(0 1 0 0),0.82	1	0.02	1
CWQ-O-293-3.21927.21927.3.0.dta	CWQ-O-293-3.21927.21927.3.0.dta	CWQ-O-293-3	21927	6162.52039	2331.11075	777.70843	3	1	LAGTESPVREEPGEDFPAAR		2128.0305399999997	0 1 0 0	N(1)	(N)	6176		203.07936999999998	4	31.032190000000003	40.8663	12.76885	1	0.00084	0.35982	1.0	0.7631600000000001	0.0	0	0	1	-1.0	0.0	-1	0.0	0.0	sp|P02786|TFR1_HUMAN	104	171955000.0	676799000.0	21929	T4,T4,(0 1 0 0),0.53	3	0.0789473684210526	3
CWQ-O-293-3.22022.22022.3.0.dta	CWQ-O-293-3.22022.22022.3.0.dta	CWQ-O-293-3	22022	6185.05414	2331.1111300000002	777.7085599999999	3	1	LAGTESPVREEPGEDFPAAR		2128.0305399999997	0 1 0 0	N(1)	(N)	6176		203.07936999999998	4	56.73786	79.60103000000001	14.27767	1	0.00122	0.5232600000000001	1.0	1.13158	0.0	0	0	1	-1.0	0.0	-1	0.0	0.0	sp|P02786|TFR1_HUMAN	104	171955000.0	676799000.0	22024	T4,S6,(0 1 0 0),0.74	2	0.0526315789473684	2
CWQ-O-293-3.22111.22111.3.0.dta	CWQ-O-293-3.22111.22111.3.0.dta	CWQ-O-293-3	22111	6208.08587	2331.1119	777.7088200000001	3	1	LAGTESPVREEPGEDFPAAR		2128.0305399999997	0 1 0 0	N(1)	(N)	6176		203.07936999999998	4	43.66479	59.72297	13.84246	1	0.00199	0.854	1.0	0.9736799999999999	0.0	0	0	1	-1.0	0.0	-1	0.0	0.0	sp|P02786|TFR1_HUMAN	104	171955000.0	676799000.0	22113	T4,S6,(0 1 0 0),0.74	2	0.0526315789473684	2
CWQ-O-293-3.22296.22296.4.3.dta	CWQ-O-293-3.22296.22296.4.3.dta	CWQ-O-293-3	22296	6255.362029999999	3699.62239	925.66105	4	1	EFHHGPDPTDTAPGEQAQDVASSPPESSFQK		3293.46177	0 2 0 0	N(2)	(N(N))	6175	0 1 0 0;	406.15875	11	35.12389	44.241170000000004	18.1918	2	0.00187	0.50579	1.0	0.6166699999999999	0.016669999999999997	0	0	1	-1.0	0.0	-1	0.0	0.0	sp|Q9BS26|ERP44_HUMAN	369	19969800.0	158013000.0	22298	T11,S22,(0 1 0 0),0.79;S23,S23,(0 1 0 0),0.70	3	0.05	2
CWQ-O-293-3.22438.22438.4.1.dta	CWQ-O-293-3.22438.22438.4.1.dta	CWQ-O-293-3	22438	6290.58335	3699.62084	925.66067	4	1	EFHHGPDPTDTAPGEQAQDVASSPPESSFQK		3293.46177	0 2 0 0	N(2)	(N(N))	6175	0 1 0 0;	406.15875	28	25.966179999999998	31.2839	16.09042	2	0.00033	0.08845	1.0	0.53333	0.03333	0	0	1	-1.0	0.0	-1	0.0	0.0	sp|Q9BS26|ERP44_HUMAN	386	1542850.0	15377900.0	22440	T11,S28,(0 2 0 0),0.70	3	0.05	3
CWQ-O-293-3.22692.22692.4.1.dta	CWQ-O-293-3.22692.22692.4.1.dta	CWQ-O-293-3	22692	6353.51152	3496.5494200000003	874.8928099999999	4	1	EFHHGPDPTDTAPGEQAQDVASSPPESSFQK		3293.46177	0 1 0 0	N(1)	(N)	6176		203.07936999999998	9	30.12088	43.5193	5.23811	1	0.00828	2.3668400000000003	1.0	0.6	0.0	0	0	1	-1.0	0.0	-1	0.0	0.0	sp|Q9BS26|ERP44_HUMAN	367	21519900.0	153074000.0	22694	S28,S28,(0 1 0 0),0.76	4	0.0666666666666667	2
CWQ-O-293-3.22785.22785.4.1.dta	CWQ-O-293-3.22785.22785.4.1.dta	CWQ-O-293-3	22785	6376.39575	3496.5489399999997	874.89269	4	1	EFHHGPDPTDTAPGEQAQDVASSPPESSFQK		3293.46177	0 1 0 0	N(1)	(N)	6176		203.07936999999998	9	31.10115	44.92434	5.429530000000001	1	0.0078	2.2295599999999998	1.0	0.6	0.0	0	0	1	-1.0	0.0	-1	0.0	0.0	sp|Q9BS26|ERP44_HUMAN	367	21519900.0	153074000.0	22787	S22,S28,(0 1 0 0),0.87	4	0.0666666666666667	3
CWQ-O-293-3.22834.22834.3.0.dta	CWQ-O-293-3.22834.22834.3.0.dta	CWQ-O-293-3	22834	6388.90029	3496.54622	1166.1869199999999	3	1	EFHHGPDPTDTAPGEQAQDVASSPPESSFQK		3293.46177	0 1 0 0	N(1)	(N)	6176		203.07936999999998	9	29.83843	40.00698	10.95398	1	0.0050799999999999994	1.45166	1.0	0.65	0.0	0	0	1	-1.0	0.0	-1	0.0	0.0	sp|Q9BS26|ERP44_HUMAN	367	12960900.0	93421200.0	22836	T9,T9,(0 1 0 0),0.72	2	0.0333333333333333	2
CWQ-O-293-3.22926.22926.3.0.dta	CWQ-O-293-3.22926.22926.3.0.dta	CWQ-O-293-3	22926	6411.81465	3496.5454700000005	1166.1866699999998	3	1	EFHHGPDPTDTAPGEQAQDVASSPPESSFQK		3293.46177	0 1 0 0	N(1)	(N)	6176		203.07936999999998	9	22.75764	29.577779999999997	10.09167	1	0.00432	1.2363	1.0	0.6166699999999999	0.016669999999999997	0	0	1	-1.0	0.0	-1	0.0	0.0	sp|Q9BS26|ERP44_HUMAN	367	12960900.0	93421200.0	22928	S27,S28,(0 1 0 0),0.72	2	0.0333333333333333	1
CWQ-O-293-3.22989.22989.3.4.dta	CWQ-O-293-3.22989.22989.3.4.dta	CWQ-O-293-3	22989	6427.83213	1506.8541599999999	502.95624000000004	3	1	LPALTVHVTQPK		1303.77325	0 1 0 0	N(1)	(N)	6176		203.07936999999998	5	15.832820000000002	21.82313	4.7079699999999995	1	0.0015400000000000001	1.01986	1.0	0.81818	0.0	0	0	1	-1.0	0.0	-1	0.0	0.0	sp|P07602|SAP_HUMAN	397	13099800.0	22063000.0	-1		0	0.0	0
CWQ-O-293-3.23003.23003.2.2.dta	CWQ-O-293-3.23003.23003.2.2.dta	CWQ-O-293-3	23003	6431.42794	2130.02047	1065.51387	2	1	LNPTPGSNAISDVPGER		1723.86095	0 2 0 0	N(2)	(N(N))	6175	0 1 0 0;	406.15875	4	52.10152	67.11163	24.22559	2	0.0007700000000000001	0.36068	1.0	1.1875	0.0	0	0	1	-1.0	0.0	-1	0.0	0.0	sp|P08575|PTPRC_HUMAN	139	69997800.0	215896000.0	23005	T4,T4,(0 2 0 0),0.74	2	0.0625	2
CWQ-O-293-3.24334.24334.3.1.dta	CWQ-O-293-3.24334.24334.3.1.dta	CWQ-O-293-3	24334	6782.24847	2784.25625	928.7569300000001	3	1	LAGTESPVREEPGEDFPAAR		2128.0305399999997	1 1 0 1	H(1)N(1)A(1)	(N(H(A)))	2057	0 1 0 0;1 1 0 0;	656.2276099999999	6	33.428259999999995	32.4365	35.2701	3	-0.0019	-0.68175	1.0	0.68421	0.02632	0	0	1	-1.0	0.0	-1	0.0	0.0	sp|P02786|TFR1_HUMAN	106	14973100.0	74029500.0	24336	T4,S6,(1 1 0 1),0.82	5	0.131578947368421	5
CWQ-O-293-3.24745.24745.3.0.dta	CWQ-O-293-3.24745.24745.3.0.dta	CWQ-O-293-3	24745	6893.79743	2471.25574	824.4234299999999	3	1	APLAGQVSTMVTTSTTTTVAK		2065.08455	0 2 0 0	N(2)	(N(N))	6175	0 1 0 0;	406.15875	12	30.64906	40.59225	12.183119999999999	2	0.012440000000000001	5.0343800000000005	1.0	0.8	0.025	0	0	1	-1.0	0.0	-1	0.0	0.0	sp|A5YKK6|CNOT1_HUMAN	1041	5562990.0	17432100.0	24747	T15,T15,(0 1 0 0),0.82;T16,T18,(0 1 0 0),0.82	5	0.125	4
CWQ-O-293-3.26007.26007.3.0.dta	CWQ-O-293-3.26007.26007.3.0.dta	CWQ-O-293-3	26007	7207.96698	2920.36645	974.127	3	1	TETGATETVTPSEAPVLAAEPEADK		2514.20935	0 2 0 0	N(2)	(N(N))	6175	0 1 0 0;	406.15875	1	55.38695	78.55058000000001	12.3688	2	-0.00164	-0.56286	1.0	0.9166700000000001	0.08333	0	0	1	-1.0	0.0	-1	0.0	0.0	sp|Q8NBS9|TXND5_HUMAN	297	14556300.0	71564000.0	26009	T1,T1,(0 2 0 0),0.59	2	0.0416666666666667	2
CWQ-O-293-3.26193.26193.3.0.dta	CWQ-O-293-3.26193.26193.3.0.dta	CWQ-O-293-3	26193	7251.724429999999	2266.26933	756.0946299999999	3	1	VVPKPVVAPTLSVVQTEGSR		2063.18592	0 1 0 0	N(1)	(N)	6176		203.07936999999998	10	27.435909999999996	36.56252	10.4865	1	0.00404	1.7808	1.0	0.7631600000000001	0.0	0	0	1	-1.0	0.0	-1	0.0	0.0	sp|Q92854|SEM4D_HUMAN	657	4456130.0	13452000.0	26194	T10,S19,(0 1 0 0),0.00	0	0.0	0
CWQ-O-293-3.29324.29324.3.2.dta	CWQ-O-293-3.29324.29324.3.2.dta	CWQ-O-293-3	29324	7998.3605	2483.1815100000003	828.39869	3	1	LLEDRIAEFTTNLTEEEEK		2280.1241600000003	0 1 0 0	N(1)	(N)	6176		203.07936999999998	10	16.38036	25.20055	0.0	0	-0.022019999999999998	-8.86815	0.0	0.77778	0.0	0	0	1	-1.0	0.0	-1	0.0	0.0	sp|P35579|MYH9_HUMAN	1005	1489240.0	4284660.0	-1		0	0.0	0
CWQ-O-293-3.29527.29527.3.2.dta	CWQ-O-293-3.29527.29527.3.2.dta	CWQ-O-293-3	29527	8044.79517	3447.66791	1149.89415	3	1	VNLPTTVSNFNNPSPSVVTATTSVHESNK		3041.51743	0 2 0 0	N(2)	(N(N))	6175	0 1 0 0;	406.15875	22	37.81459	45.228809999999996	24.04534	2	-0.00826	-2.3972	1.0	0.73214	0.0	0	0	1	-1.0	0.0	-1	0.0	0.0	sp|Q9NTZ6|RBM12_HUMAN	138	13126800.0	95031400.0	29529	T5,S8,(0 1 0 0),0.79;T21,S27,(0 1 0 0),0.61	3	0.0535714285714286	1
CWQ-O-293-3.30796.30796.2.0.dta	CWQ-O-293-3.30796.30796.2.0.dta	CWQ-O-293-3	30796	8329.11597	1420.69769	710.85249	2	1	GALQTHMIK	7,Oxidation[M];	1014.5400800000001	0 2 0 0	N(2)	(N(N))	6175	0 1 0 0;	406.15875	5	15.42015	23.7233	0.0	0	-0.0011300000000000001	-0.7952100000000001	0.0	0.6875	0.25	0	0	1	-1.0	0.0	-1	0.0	0.0	sp|Q9UL36|ZN236_HUMAN	242	11800100.0	14605200.0	-1		0	0.0	0
CWQ-O-293-3.31424.31424.3.0.dta	CWQ-O-293-3.31424.31424.3.0.dta	CWQ-O-293-3	31424	8479.08173	3387.7797	1129.93142	3	1	VMSVVQTKPVQTSAVTGQASTGPVTQIIQTK		3184.7246	0 1 0 0	N(1)	(N)	6176		203.07936999999998	25	68.50296	99.6007	10.750010000000001	1	-0.02427	-7.16375	1.0	1.0	0.016669999999999997	0	0	1	-1.0	0.0	-1	0.0	0.0	sp|P51610|HCFC1_HUMAN	707	2669140.0	34479800.0	31426	S3,T30,(0 1 0 0),0.29	4	0.0666666666666667	4
CWQ-O-293-3.32094.32094.3.0.dta	CWQ-O-293-3.32094.32094.3.0.dta	CWQ-O-293-3	32094	8623.87243	2225.33808	742.45088	3	1	LVTPVTVSAVKPAVTTLVVK		2022.2572899999998	0 1 0 0	N(1)	(N)	6176		203.07936999999998	3	38.20521	52.25166	12.11895	1	0.0014199999999999998	0.63666	1.0	0.92105	0.0	0	0	1	-1.0	0.0	-1	0.0	0.0	sp|P51610|HCFC1_HUMAN	858	113707000.0	414318000.0	32096	T15,T16,(0 1 0 0),0.56	1	0.0263157894736842	0
CWQ-O-293-3.32190.32190.3.0.dta	CWQ-O-293-3.32190.32190.3.0.dta	CWQ-O-293-3	32190	8648.18999	2225.33695	742.4505	3	1	LVTPVTVSAVKPAVTTLVVK		2022.2572899999998	0 1 0 0	N(1)	(N)	6176		203.07936999999998	3	39.985490000000006	54.93609	12.22007	1	0.00029	0.12842	1.0	0.89474	0.0	0	0	1	-1.0	0.0	-1	0.0	0.0	sp|P51610|HCFC1_HUMAN	858	113707000.0	414318000.0	32192	T3,T16,(0 1 0 0),0.00	0	0.0	0
CWQ-O-293-3.32288.32288.3.1.dta	CWQ-O-293-3.32288.32288.3.1.dta	CWQ-O-293-3	32288	8674.201579999999	2225.33766	742.45074	3	1	LVTPVTVSAVKPAVTTLVVK		2022.2572899999998	0 1 0 0	N(1)	(N)	6176		203.07936999999998	3	18.55951	22.43126	11.369110000000001	1	0.00099	0.44658000000000003	1.0	0.57895	0.0	0	0	1	-1.0	0.0	-1	0.0	0.0	sp|P51610|HCFC1_HUMAN	858	113707000.0	414318000.0	32290	T6,T6,(0 1 0 0),0.80	11	0.289473684210526	10
CWQ-O-293-3.32868.32868.4.1.dta	CWQ-O-293-3.32868.32868.4.1.dta	CWQ-O-293-3	32868	8812.0998	2968.40874	742.8576400000001	4	1	APLTATAPQLDDEEMYSAHMPAHLR		2765.30216	0 1 0 0	N(1)	(N)	6176		203.07936999999998	4	25.37561	35.31192	6.92245	1	0.02721	9.16713	1.0	0.64583	0.0	0	0	1	-1.0	0.0	-1	0.0	0.0	sp|Q8WU39|MZB1_HUMAN	28	82854900.0	419538000.0	32870	T4,S17,(0 1 0 0),0.82	1	0.0208333333333333	1
CWQ-O-293-3.32912.32912.3.3.dta	CWQ-O-293-3.32912.32912.3.3.dta	CWQ-O-293-3	32912	8821.35929	2968.38101	990.13185	3	1	APLTATAPQLDDEEMYSAHMPAHLR		2765.30216	0 1 0 0	N(1)	(N)	6176		203.07936999999998	4	31.812540000000002	41.882540000000006	13.111120000000001	1	-0.0005200000000000001	-0.17357	1.0	0.79167	0.0	0	0	1	-1.0	0.0	-1	0.0	0.0	sp|Q8WU39|MZB1_HUMAN	28	31152600.0	162774000.0	32914	T4,S17,(0 1 0 0),0.00	0	0.0	0
CWQ-O-293-3.32984.32984.4.1.dta	CWQ-O-293-3.32984.32984.4.1.dta	CWQ-O-293-3	32984	8836.82995	2968.38173	742.85089	4	1	APLTATAPQLDDEEMYSAHMPAHLR		2765.30216	0 1 0 0	N(1)	(N)	6176		203.07936999999998	4	29.81512	42.06476	7.06579	1	0.0002	0.0673	1.0	0.72917	0.0	0	0	1	-1.0	0.0	-1	0.0	0.0	sp|Q8WU39|MZB1_HUMAN	28	82854900.0	419538000.0	32986	T4,S17,(0 1 0 0),0.00	0	0.0	0
CWQ-O-293-3.32996.32996.3.0.dta	CWQ-O-293-3.32996.32996.3.0.dta	CWQ-O-293-3	32996	8839.23301	3124.43778	1042.1507800000002	3	1	MTAEEMKATESGAQSAPLPMEGVDISPK	6,Oxidation[M];	2921.35769	0 1 0 0	N(1)	(N)	6176		203.07936999999998	2	30.309420000000003	46.62988	0.0	0	0.0007099999999999999	0.22845	0.0	0.74074	0.0	0	0	1	-1.0	0.0	-1	0.0	0.0	sp|Q02790|FKBP4_HUMAN	2	71308400.0	344994000.0	32998	S26,S26,(0 1 0 0),0.72	2	0.037037037037037	1
CWQ-O-293-3.33954.33954.3.1.dta	CWQ-O-293-3.33954.33954.3.1.dta	CWQ-O-293-3	33954	9050.449929999999	2102.0622399999997	701.35893	3	1	TVITEVTTMTSTVATESK		1898.9627	0 1 0 0	N(1)	(N)	6176		203.07936999999998	1	15.94241	22.34401	4.053719999999999	1	0.02017	9.59428	1.0	0.7058800000000001	0.0	0	0	1	-1.0	0.0	-1	0.0	0.0	sp|Q12830|BPTF_HUMAN	1709	1553620.0	3371370.0	33956	T12,T12,(0 1 0 0),0.60	2	0.0588235294117647	1
CWQ-O-293-3.35882.35882.2.0.dta	CWQ-O-293-3.35882.35882.2.0.dta	CWQ-O-293-3	35882	9481.1379	2098.00578	1049.50653	2	1	VADGGGAGGTFQPYLDTLR		1894.92936	0 1 0 0	N(1)	(N)	6176		203.07936999999998	10	79.51414	115.37143999999999	12.922	1	-0.00295	-1.4062	1.0	1.44444	0.0	0	0	1	-1.0	0.0	-1	0.0	0.0	sp|Q9Y5M8|SRPRB_HUMAN	18	77049500.0	237629000.0	35883	T17,T17,(0 1 0 0),0.56	1	0.0277777777777778	0
CWQ-O-293-3.37722.37722.2.0.dta	CWQ-O-293-3.37722.37722.2.0.dta	CWQ-O-293-3	37722	9882.21342	1973.91529	987.4612800000001	2	1	APVPTGEVYFADSFDR		1770.8333300000002	0 1 0 0	N(1)	(N)	6176		203.07936999999998	13	45.52592	63.49576999999999	12.15335	1	0.00259	1.3109899999999999	1.0	1.2	0.0	0	0	1	-1.0	0.0	-1	0.0	0.0	sp|P27824|CALX_HUMAN	74	11567900.0	37152100.0	37724	S13,S13,(0 1 0 0),0.57	4	0.133333333333333	4
CWQ-O-293-3.37806.37806.3.0.dta	CWQ-O-293-3.37806.37806.3.0.dta	CWQ-O-293-3	37806	9902.9859	1973.90891	658.64115	3	1	APVPTGEVYFADSFDR		1770.8333300000002	0 1 0 0	N(1)	(N)	6176		203.07936999999998	5	42.23281	61.51145	6.42964	1	-0.0038	-1.92472	1.0	1.0333299999999999	0.0	0	0	1	-1.0	0.0	-1	0.0	0.0	sp|P27824|CALX_HUMAN	66	140511000.0	438212000.0	37808	S13,S13,(0 1 0 0),0.57	5	0.166666666666667	3
CWQ-O-293-3.37815.37815.2.0.dta	CWQ-O-293-3.37815.37815.2.0.dta	CWQ-O-293-3	37815	9905.175	1973.90922	987.45825	2	1	APVPTGEVYFADSFDR		1770.8333300000002	0 1 0 0	N(1)	(N)	6176		203.07936999999998	13	66.23392	94.51250999999999	13.716560000000001	1	-0.00349	-1.7671599999999998	1.0	1.4	0.03333	0	0	1	-1.0	0.0	-1	0.0	0.0	sp|P27824|CALX_HUMAN	74	1443160000.0	4478130000.0	37817	S13,S13,(0 1 0 0),0.52	3	0.1	3
CWQ-O-293-3.37904.37904.3.0.dta	CWQ-O-293-3.37904.37904.3.0.dta	CWQ-O-293-3	37904	9926.41347	1973.90598	658.64018	3	1	APVPTGEVYFADSFDR		1770.8333300000002	0 1 0 0	N(1)	(N)	6176		203.07936999999998	13	64.70489	95.82806	6.904719999999999	1	-0.00672	-3.40504	1.0	1.26667	0.03333	0	0	1	-1.0	0.0	-1	0.0	0.0	sp|P27824|CALX_HUMAN	74	140511000.0	438212000.0	37906	S13,S13,(0 1 0 0),0.57	4	0.133333333333333	4
CWQ-O-293-3.37914.37914.2.0.dta	CWQ-O-293-3.37914.37914.2.0.dta	CWQ-O-293-3	37914	9928.93189	1973.90645	987.45686	2	1	APVPTGEVYFADSFDR		1770.8333300000002	0 1 0 0	N(1)	(N)	6176		203.07936999999998	13	71.18651	101.58976	14.723329999999999	1	-0.00626	-3.1714900000000004	1.0	1.4	0.03333	0	0	1	-1.0	0.0	-1	0.0	0.0	sp|P27824|CALX_HUMAN	74	1443160000.0	4478130000.0	37917	S13,S13,(0 1 0 0),0.52	3	0.1	3
CWQ-O-293-3.38000.38000.3.0.dta	CWQ-O-293-3.38000.38000.3.0.dta	CWQ-O-293-3	38000	9948.80584	1973.90735	658.64063	3	1	APVPTGEVYFADSFDR		1770.8333300000002	0 1 0 0	N(1)	(N)	6176		203.07936999999998	5	64.83345	96.03118	6.8948	1	-0.00536	-2.71503	1.0	1.26667	0.03333	0	0	1	-1.0	0.0	-1	0.0	0.0	sp|P27824|CALX_HUMAN	66	140511000.0	438212000.0	38002	S13,S13,(0 1 0 0),0.57	4	0.133333333333333	3
CWQ-O-293-3.38023.38023.2.0.dta	CWQ-O-293-3.38023.38023.2.0.dta	CWQ-O-293-3	38023	9954.47486	1973.90936	987.45832	2	1	APVPTGEVYFADSFDR		1770.8333300000002	0 1 0 0	N(1)	(N)	6176		203.07936999999998	13	72.79073000000001	104.10695	14.63205	1	-0.0033399999999999997	-1.6942099999999998	1.0	1.4	0.03333	0	0	1	-1.0	0.0	-1	0.0	0.0	sp|P27824|CALX_HUMAN	74	1443160000.0	4478130000.0	38026	S13,S13,(0 1 0 0),0.52	3	0.1	3
CWQ-O-293-3.38099.38099.3.0.dta	CWQ-O-293-3.38099.38099.3.0.dta	CWQ-O-293-3	38099	9971.63236	1973.91128	658.6419400000001	3	1	APVPTGEVYFADSFDR		1770.8333300000002	0 1 0 0	N(1)	(N)	6176		203.07936999999998	5	43.42192	63.319990000000004	6.468380000000001	1	-0.00143	-0.72405	1.0	1.0333299999999999	0.03333	0	0	1	-1.0	0.0	-1	0.0	0.0	sp|P27824|CALX_HUMAN	66	140511000.0	438212000.0	38101	T5,S13,(0 1 0 0),0.61	2	0.0666666666666667	2
CWQ-O-293-3.38133.38133.2.0.dta	CWQ-O-293-3.38133.38133.2.0.dta	CWQ-O-293-3	38133	9980.12189	1973.9138899999998	987.46058	2	1	APVPTGEVYFADSFDR		1770.8333300000002	0 1 0 0	N(1)	(N)	6176		203.07936999999998	5	60.0397	85.25053	13.219579999999999	1	0.00118	0.5987	1.0	1.36667	0.0	0	0	1	-1.0	0.0	-1	0.0	0.0	sp|P27824|CALX_HUMAN	66	1443160000.0	4478130000.0	38135	S13,S13,(0 1 0 0),0.52	3	0.1	0
CWQ-O-293-3.38141.38141.3.0.dta	CWQ-O-293-3.38141.38141.3.0.dta	CWQ-O-293-3	38141	9982.27129	1973.91243	658.64233	3	1	APVPTGEVYFADSFDR		1770.8333300000002	0 1 0 0	N(1)	(N)	6176		203.07936999999998	5	33.40017	48.09953	6.101369999999999	1	-0.00028	-0.14196	1.0	0.9	0.03333	0	0	1	-1.0	0.0	-1	0.0	0.0	sp|P27824|CALX_HUMAN	66	140511000.0	438212000.0	38143	S13,S13,(0 1 0 0),0.58	3	0.1	2
CWQ-O-293-3.38244.38244.2.0.dta	CWQ-O-293-3.38244.38244.2.0.dta	CWQ-O-293-3	38244	10006.7363	1973.9137699999999	987.46052	2	1	APVPTGEVYFADSFDR		1770.8333300000002	0 1 0 0	N(1)	(N)	6176		203.07936999999998	13	42.34665	58.666669999999996	12.03806	1	0.00107	0.53993	1.0	1.16667	0.03333	0	0	1	-1.0	0.0	-1	0.0	0.0	sp|P27824|CALX_HUMAN	74	16296100.0	49406900.0	38246	S13,S13,(0 1 0 0),0.53	2	0.0666666666666667	2
CWQ-O-293-1.2133.2133.3.0.dta	CWQ-O-293-1.2133.2133.3.0.dta	CWQ-O-293-1	2133	550.9352700000001	1708.8617	570.2920799999999	3	1	KVDGGGTSAASKPK		1302.70121	0 2 0 0	N(2)	(N(N))	6175	0 1 0 0;	406.15875	7	36.621970000000005	46.643240000000006	18.011029999999998	2	0.00175	1.0236299999999998	1.0	0.53846	0.57692	0	0	1	-1.0	0.0	-1	0.0	0.0	sp|Q9NPR9|GP108_HUMAN	169	11377200.0	26905900.0	2135	T7,T7,(0 1 0 0),0.68;S8,S8,(0 1 0 0),0.81	17	0.653846153846154	15
CWQ-O-293-1.4131.4131.3.0.dta	CWQ-O-293-1.4131.4131.3.0.dta	CWQ-O-293-1	4131	1076.85219	1911.93889	637.98448	3	1	KVDGGGTSAASKPK		1302.70121	0 3 0 0	N(3)	(N(N(N)))	6173	0 1 0 0;0 2 0 0;	609.23812	7	25.246979999999997	25.01643	25.67513	3	-0.00044	-0.22766999999999998	1.0	0.46153999999999995	0.30769	0	0	1	-1.0	0.0	-1	0.0	0.0	sp|Q9NPR9|GP108_HUMAN	169	2460820.0	6190580.0	4132	T7,T7,(0 2 0 0),0.68;S8,S8,(0 1 0 0),0.84	12	0.46153846153846206	10
CWQ-O-293-1.4136.4136.2.1.dta	CWQ-O-293-1.4136.4136.2.1.dta	CWQ-O-293-1	4136	1078.40549	878.42989	439.71858	2	1	ATQPMK		675.34942	0 1 0 0	N(1)	(N)	6176		203.07936999999998	2	17.88082	23.26246	7.88635	1	0.00109	1.24515	1.0	1.3	0.3	0	0	1	-1.0	0.0	-1	0.005376344086021507	0.005376344086021507	sp|Q8NBJ7|SUMF2_HUMAN	109	2640290.0	5978220.0	4138	T2,T2,(0 1 0 0),1.00	100	100.0	100
CWQ-O-293-1.4522.4522.3.2.dta	CWQ-O-293-1.4522.4522.3.2.dta	CWQ-O-293-1	4522	1193.53892	1393.68093	465.23183	3	1	ASSVAGDKPR		987.52178	0 2 0 0	N(2)	(N(N))	6175	0 1 0 0;	406.15875	2	45.348079999999996	61.21199	15.88655	2	0.0004	0.28503	1.0	1.11111	0.5	0	0	1	-1.0	0.0	-1	0.0	0.0	sp|O60667|FAIM3_HUMAN	194	374934.0	834395.0	4524	S2,S2,(0 1 0 0),0.68;S3,S3,(0 1 0 0),0.73	14	0.7777777777777779	12
CWQ-O-293-1.4526.4526.2.0.dta	CWQ-O-293-1.4526.4526.2.0.dta	CWQ-O-293-1	4526	1194.84583	1393.68282	697.34505	2	1	ASSVAGDKPR		987.52178	0 2 0 0	N(2)	(N(N))	6175	0 1 0 0;	406.15875	2	23.30235	25.879089999999998	18.51697	2	0.00229	1.64402	1.0	0.88889	0.16667	0	0	1	-1.0	0.0	-1	0.0	0.0	sp|O60667|FAIM3_HUMAN	194	431169.0	773817.0	4528	S2,S2,(0 1 0 0),0.75;S3,S3,(0 1 0 0),0.81	8	0.444444444444444	7
CWQ-O-293-1.4573.4573.2.0.dta	CWQ-O-293-1.4573.4573.2.0.dta	CWQ-O-293-1	4573	1209.62516	1016.4476099999999	508.72744000000006	2	1	HTMDGPR		813.3672	0 1 0 0	N(1)	(N)	6176		203.07936999999998	2	22.91329	29.649820000000002	10.40259	1	0.0010400000000000001	1.02197	1.0	1.33333	0.16667	0	0	1	-1.0	0.0	-1	0.0	0.0	sp|Q7LGA3|HS2ST_HUMAN	58	950079.0	1838360.0	4575	T2,T2,(0 1 0 0),1.00	100	100.0	100
CWQ-O-293-1.4608.4608.2.3.dta	CWQ-O-293-1.4608.4608.2.3.dta	CWQ-O-293-1	4608	1221.0543699999998	1123.53891	562.27309	2	1	GSGPHGPSPK		920.45846	0 1 0 0	N(1)	(N)	6176		203.07936999999998	8	19.03756	24.25283	9.35206	1	0.00108	0.9646100000000001	1.0	0.88889	0.16667	0	0	1	-1.0	0.0	-1	0.0	0.0	sp|Q8NCW6|GLT11_HUMAN	51	1237540.0	1620410.0	4609	S8,S8,(0 1 0 0),0.59	4	0.222222222222222	4
CWQ-O-293-1.4613.4613.3.2.dta	CWQ-O-293-1.4613.4613.3.2.dta	CWQ-O-293-1	4613	1222.65104	1244.61132	415.54196	3	1	APGTTVHR		838.45298	0 2 0 0	N(2)	(N(N))	6175	0 1 0 0;	406.15875	5	31.82018	41.00484	14.762970000000001	2	-0.0004	-0.31958000000000003	1.0	1.0	0.57143	0	0	1	-1.0	0.0	-1	0.0	0.0	sp|Q14114|LRP8_HUMAN	764	1044230.0	2161780.0	4615	T4,T4,(0 1 0 0),0.70;T5,T5,(0 1 0 0),0.75	12	0.857142857142857	11
CWQ-O-293-1.4641.4641.3.2.dta	CWQ-O-293-1.4641.4641.3.2.dta	CWQ-O-293-1	4641	1232.40575	1244.61132	415.54196	3	1	APGTTVHR		838.45298	0 2 0 0	N(2)	(N(N))	6175	0 1 0 0;	406.15875	5	40.04506	52.850680000000004	16.263189999999998	2	-0.0004	-0.31958000000000003	1.0	1.2142899999999999	0.57143	0	0	1	-1.0	0.0	-1	0.0	0.0	sp|Q14114|LRP8_HUMAN	764	1044230.0	2161780.0	4643	T4,T4,(0 1 0 0),0.70;T5,T5,(0 1 0 0),0.75	12	0.857142857142857	11
CWQ-O-293-1.4694.4694.2.0.dta	CWQ-O-293-1.4694.4694.2.0.dta	CWQ-O-293-1	4694	1249.7594199999999	1109.53456	555.27092	2	1	INSETNTK		906.4527	0 1 0 0	N(1)	(N)	6176		203.07936999999998	7	29.908690000000004	40.90368	9.489419999999999	1	0.00249	2.2448900000000003	1.0	1.2142899999999999	0.5	0	0	1	-1.0	0.0	-1	0.0	0.0	sp|Q5SRI9|MANEA_HUMAN	73	926231.0	2024140.0	4696	T7,T7,(0 1 0 0),0.65	7	0.5	7
CWQ-O-293-1.4813.4813.2.0.dta	CWQ-O-293-1.4813.4813.2.0.dta	CWQ-O-293-1	4813	1284.99661	1016.44556	508.72642	2	1	HTMDGPR		813.3672	0 1 0 0	N(1)	(N)	6176		203.07936999999998	2	26.27272	34.14015	11.661769999999999	1	-0.00101	-0.9928899999999999	1.0	1.33333	0.25	0	0	1	-1.0	0.0	-1	0.0	0.0	sp|Q7LGA3|HS2ST_HUMAN	58	13932200.0	25076000.0	4814	T2,T2,(0 1 0 0),1.00	100	100.0	100
CWQ-O-293-1.4897.4897.2.1.dta	CWQ-O-293-1.4897.4897.2.1.dta	CWQ-O-293-1	4897	1311.01056	1016.4454900000001	508.72638	2	1	HTMDGPR		813.3672	0 1 0 0	N(1)	(N)	6176		203.07936999999998	2	20.105	25.26941	10.51395	1	-0.00108	-1.06176	1.0	1.16667	0.16667	0	0	1	-1.0	0.0	-1	0.0	0.0	sp|Q7LGA3|HS2ST_HUMAN	58	13932200.0	25076000.0	4899	T2,T2,(0 1 0 0),1.00	100	100.0	100
CWQ-O-293-1.5097.5097.2.0.dta	CWQ-O-293-1.5097.5097.2.0.dta	CWQ-O-293-1	5097	1376.85406	1228.51123	614.75925	2	1	MSGSASSENR		1025.43165	0 1 0 0	N(1)	(N)	6176		203.07936999999998	4	41.13978	57.3984	10.945210000000001	1	0.00021	0.16995	1.0	1.27778	0.27778	0	0	1	-1.0	0.0	-1	0.0	0.0	sp|O43493|TGON2_HUMAN	349	2873010.0	5591710.0	5099	S2,S4,(0 1 0 0),0.69	8	0.444444444444444	8
CWQ-O-293-1.5357.5357.2.2.dta	CWQ-O-293-1.5357.5357.2.2.dta	CWQ-O-293-1	5357	1460.13547	929.46917	465.23822	2	1	PASAPQR		726.3893099999999	0 1 0 0	N(1)	(N)	6176		203.07936999999998	3	22.28125	28.33359	11.0412	1	0.00047999999999999996	0.5183399999999999	1.0	1.08333	0.25	0	0	1	-1.0	0.0	-1	0.0	0.0	sp|A0PJZ3|GXLT2_HUMAN	41	5901260.0	10248200.0	5359	S3,S3,(0 1 0 0),1.00	100	100.0	100
CWQ-O-293-1.5549.5549.2.0.dta	CWQ-O-293-1.5549.5549.2.0.dta	CWQ-O-293-1	5549	1524.80317	957.56254	479.28490999999997	2	1	KPTAIPK		754.48215	0 1 0 0	N(1)	(N)	6176		203.07936999999998	3	50.06454	70.29595	12.49193	1	0.0010199999999999999	1.06289	1.0	1.5	0.33333	0	0	1	-1.0	0.0	-1	0.0	0.0	sp|P14209|CD99_HUMAN	41	493579000.0	838911000.0	5551	T3,T3,(0 1 0 0),1.00	100	100.0	100
CWQ-O-293-1.5630.5630.2.0.dta	CWQ-O-293-1.5630.5630.2.0.dta	CWQ-O-293-1	5630	1551.4130400000001	957.56251	479.28489	2	1	KPTAIPK		754.48215	0 1 0 0	N(1)	(N)	6176		203.07936999999998	3	48.92168	68.3814	12.7822	1	0.00098	1.02738	1.0	1.5	0.33333	0	0	1	-1.0	0.0	-1	0.0	0.0	sp|P14209|CD99_HUMAN	41	493579000.0	838911000.0	5632	T3,T3,(0 1 0 0),1.00	100	100.0	100
CWQ-O-293-1.5709.5709.2.0.dta	CWQ-O-293-1.5709.5709.2.0.dta	CWQ-O-293-1	5709	1577.01292	957.56206	479.28467	2	1	KPTAIPK		754.48215	0 1 0 0	N(1)	(N)	6176		203.07936999999998	3	37.64731	52.19944	10.62191	1	0.00053	0.55535	1.0	1.5	0.33333	0	0	1	-1.0	0.0	-1	0.0	0.0	sp|P14209|CD99_HUMAN	41	3958440.0	6664060.0	5711	T3,T3,(0 1 0 0),1.00	100	100.0	100
CWQ-O-293-1.5848.5848.2.0.dta	CWQ-O-293-1.5848.5848.2.0.dta	CWQ-O-293-1	5848	1623.74709	957.56191	479.2846	2	1	KPTAIPK		754.48215	0 1 0 0	N(1)	(N)	6176		203.07936999999998	3	19.48161	25.141170000000002	8.971	1	0.00039	0.40706	1.0	1.0	0.33333	0	0	1	-1.0	0.0	-1	0.0	0.0	sp|P14209|CD99_HUMAN	41	2674360.0	4464250.0	-1		0	0.0	0
CWQ-O-293-1.5850.5850.3.4.dta	CWQ-O-293-1.5850.5850.3.4.dta	CWQ-O-293-1	5850	1624.31469	1247.5933	416.53595	3	1	NMPSNEKPK		1044.51425	0 1 0 0	N(1)	(N)	6176		203.07936999999998	4	30.85756	44.72931	5.0957300000000005	1	-0.00033	-0.26388	1.0	1.0625	0.4375	0	0	1	-1.0	0.0	-1	0.0	0.0	sp|P49257|LMAN1_HUMAN	460	1768500.0	4058790.0	5852	S4,S4,(0 1 0 0),1.00	100	100.0	100
CWQ-O-293-1.5855.5855.2.1.dta	CWQ-O-293-1.5855.5855.2.1.dta	CWQ-O-293-1	5855	1626.0914400000001	1247.5942300000002	624.30075	2	1	NMPSNEKPK		1044.51425	0 1 0 0	N(1)	(N)	6176		203.07936999999998	4	36.21302	50.44325	9.78547	1	0.0006	0.48155	1.0	1.25	0.375	0	0	1	-1.0	0.0	-1	0.0	0.0	sp|P49257|LMAN1_HUMAN	460	1602530.0	3208950.0	5857	S4,S4,(0 1 0 0),1.00	100	100.0	100
CWQ-O-293-1.5922.5922.2.0.dta	CWQ-O-293-1.5922.5922.2.0.dta	CWQ-O-293-1	5922	1648.04788	1125.56555	563.2864099999999	2	1	VSSTAVR		719.40463	0 2 0 0	N(2)	(N(N))	6175	0 1 0 0;	406.15875	4	24.30276	27.08332	19.13886	2	0.00217	1.92992	1.0	1.25	0.33333	0	0	1	-1.0	0.0	-1	0.0	0.0	sp|P01130|LDLR_HUMAN	734	6070720.0	11385600.0	5923	S2,T4,(0 2 0 0),0.65	6	0.5	6
CWQ-O-293-1.5934.5934.3.1.dta	CWQ-O-293-1.5934.5934.3.1.dta	CWQ-O-293-1	5934	1651.76404	1237.61979	413.21145	3	1	DVSRPPHAR		1034.549	0 1 0 0	N(1)	(N)	6176		203.07936999999998	3	21.95905	30.817359999999997	5.50791	1	-0.00859	-6.9393	1.0	0.9375	0.3125	0	0	1	-1.0	0.0	-1	0.0	0.0	sp|Q86Y38|XYLT1_HUMAN	234	734214.0	1797590.0	5936	S3,S3,(0 1 0 0),1.00	100	100.0	100
CWQ-O-293-1.5967.5967.3.1.dta	CWQ-O-293-1.5967.5967.3.1.dta	CWQ-O-293-1	5967	1661.9035900000001	1867.87837	623.29764	3	1	SGSEAQTTKDVPNK		1461.7179800000001	0 2 0 0	N(2)	(N(N))	6175	0 1 0 0;	406.15875	7	86.74143000000001	121.75978	21.70737	2	0.00165	0.88081	1.0	1.2307700000000001	0.53846	0	0	1	-1.0	0.0	-1	0.0	0.0	sp|O43493|TGON2_HUMAN	174	5757440.0	14165900.0	5969	T7,T7,(0 1 0 0),0.72;T8,T8,(0 1 0 0),0.82	19	0.7307692307692311	17
CWQ-O-293-1.5987.5987.2.0.dta	CWQ-O-293-1.5987.5987.2.0.dta	CWQ-O-293-1	5987	1668.65637	1867.8795100000002	934.4434	2	1	SGSEAQTTKDVPNK		1461.7179800000001	0 2 0 0	N(2)	(N(N))	6175	0 1 0 0;	406.15875	7	48.92858	64.86291999999999	19.33624	2	0.00279	1.49434	1.0	1.15385	0.30769	0	0	1	-1.0	0.0	-1	0.0	0.0	sp|O43493|TGON2_HUMAN	174	1443520.0	3685000.0	5989	T7,T7,(0 1 0 0),0.67;T8,T8,(0 1 0 0),0.82	10	0.384615384615385	9
CWQ-O-293-1.6014.6014.2.2.dta	CWQ-O-293-1.6014.6014.2.2.dta	CWQ-O-293-1	6014	1677.72599	935.44645	468.22686	2	1	VSDFHK		732.3675099999999	0 1 0 0	N(1)	(N)	6176		203.07936999999998	2	32.95327	44.56535	11.38797	1	-0.00044	-0.46953	1.0	1.4	0.5	0	0	1	-1.0	0.0	-1	0.0	0.0	sp|Q6P4E1|CASC4_HUMAN	350	7031030.0	11379500.0	6015	S2,S2,(0 1 0 0),1.00	100	100.0	100
CWQ-O-293-1.6017.6017.2.1.dta	CWQ-O-293-1.6017.6017.2.1.dta	CWQ-O-293-1	6017	1678.74983	1020.52145	510.76435999999995	2	1	LAQEAASK		817.44141	0 1 0 0	N(1)	(N)	6176		203.07936999999998	7	39.89335	55.611369999999994	10.70275	1	0.00067	0.6572899999999999	1.0	1.4285700000000001	0.28570999999999996	0	0	1	-1.0	0.0	-1	0.0	0.0	sp|P28908|TNR8_HUMAN	206	3376300.0	5867590.0	6019	S7,S7,(0 1 0 0),1.00	100	100.0	100
CWQ-O-293-1.6018.6018.2.0.dta	CWQ-O-293-1.6018.6018.2.0.dta	CWQ-O-293-1	6018	1679.03805	965.48004	483.24366	2	1	DVAATASK		762.3992099999999	0 1 0 0	N(1)	(N)	6176		203.07936999999998	5	45.36953	64.65472	9.5542	1	0.00146	1.5099	1.0	1.4285700000000001	0.42857	0	0	1	-1.0	0.0	-1	0.0	0.0	sp|Q5JRA6|TGO1_HUMAN	666	3140730.0	5575420.0	6020	T5,T5,(0 1 0 0),0.65	9	0.6428571428571429	9
CWQ-O-293-1.6111.6111.3.0.dta	CWQ-O-293-1.6111.6111.3.0.dta	CWQ-O-293-1	6111	1709.71049	2321.0295	774.34802	3	1	SGSEAQTTKDVPNK		1461.7179800000001	1 2 0 1	H(1)N(2)A(1)	(N(N)(H(A)))	6174	0 1 0 0;0 2 0 0;1 1 0 0;1 1 0 1;1 2 0 0;	859.30699	7	38.529379999999996	35.55813	44.04741	4	0.00454	1.95443	1.0	0.76923	0.30769	0	0	1	-1.0	0.0	-1	0.0	0.0	sp|O43493|TGON2_HUMAN	174	1083690.0	3327330.0	6113	T7,T7,(0 1 0 0),0.91;T8,T8,(1 1 0 1),0.88	11	0.42307692307692296	10
CWQ-O-293-1.6561.6561.2.0.dta	CWQ-O-293-1.6561.6561.2.0.dta	CWQ-O-293-1	6561	1851.6979199999998	957.56348	479.28538	2	1	KPTAIPK		754.48215	0 1 0 0	N(1)	(N)	6176		203.07936999999998	3	24.04622	32.05044	9.181230000000001	1	0.00195	2.0403700000000002	1.0	1.16667	0.33333	0	0	1	-1.0	0.0	-1	0.0	0.0	sp|P14209|CD99_HUMAN	41	1254210.0	1987290.0	6563	T3,T3,(0 1 0 0),1.00	100	100.0	100
CWQ-O-293-1.6812.6812.3.0.dta	CWQ-O-293-1.6812.6812.3.0.dta	CWQ-O-293-1	6812	1929.97448	1641.76999	547.92818	3	1	DHSKPISNPSDNK		1438.69209	0 1 0 0	N(1)	(N)	6176		203.07936999999998	3	34.36504	47.722559999999994	9.55822	1	-0.00148	-0.90099	1.0	0.875	0.375	0	0	1	-1.0	0.0	-1	0.0	0.0	sp|O43493|TGON2_HUMAN	263	1415690.0	3440490.0	6814	S3,S3,(0 1 0 0),0.73	15	0.625	15
CWQ-O-293-1.7290.7290.2.1.dta	CWQ-O-293-1.7290.7290.2.1.dta	CWQ-O-293-1	7290	2076.1049199999998	932.46975	466.73852	2	1	SPEQLR		729.38898	0 1 0 0	N(1)	(N)	6176		203.07936999999998	1	22.87226	29.63322	10.3162	1	0.0014	1.50437	1.0	1.3	0.4	0	0	1	-1.0	0.0	-1	0.0	0.0	sp|Q9UJJ9|GNPTG_HUMAN	291	15252600.0	24966000.0	7291	S1,S1,(0 1 0 0),1.00	100	100.0	100
CWQ-O-293-1.7368.7368.2.1.dta	CWQ-O-293-1.7368.7368.2.1.dta	CWQ-O-293-1	7368	2098.77382	932.4688699999999	466.73807	2	1	SPEQLR		729.38898	0 1 0 0	N(1)	(N)	6176		203.07936999999998	1	27.89258	36.903209999999994	11.15857	1	0.0005200000000000001	0.5542100000000001	1.0	1.4	0.4	0	0	1	-1.0	0.0	-1	0.0	0.0	sp|Q9UJJ9|GNPTG_HUMAN	291	15252600.0	24966000.0	7370	S1,S1,(0 1 0 0),1.00	100	100.0	100
CWQ-O-293-1.7453.7453.2.1.dta	CWQ-O-293-1.7453.7453.2.1.dta	CWQ-O-293-1	7453	2124.88837	932.46876	466.73802	2	1	SPEQLR		729.38898	0 1 0 0	N(1)	(N)	6176		203.07936999999998	1	27.357059999999997	36.19195	10.94941	1	0.00041	0.44268	1.0	1.4	0.4	0	0	1	-1.0	0.0	-1	0.0	0.0	sp|Q9UJJ9|GNPTG_HUMAN	291	15252600.0	24966000.0	7455	S1,S1,(0 1 0 0),1.00	100	100.0	100
CWQ-O-293-1.7469.7469.3.2.dta	CWQ-O-293-1.7469.7469.3.2.dta	CWQ-O-293-1	7469	2129.46024	1876.87948	626.29801	3	1	HHQASETHNVIASDK		1673.79902	0 1 0 0	N(1)	(N)	6176		203.07936999999998	13	81.0735	119.37441000000001	9.94326	1	0.00109	0.58063	1.0	1.1785700000000001	0.71429	0	0	1	-1.0	0.0	-1	0.0	0.0	sp|Q9NUM3|S39A9_HUMAN	83	2306730.0	6087410.0	7471	S13,S13,(0 1 0 0),0.87	23	0.8214285714285708	23
CWQ-O-293-1.7484.7484.4.3.dta	CWQ-O-293-1.7484.7484.4.3.dta	CWQ-O-293-1	7484	2134.01123	1876.87878	469.97515	4	1	HHQASETHNVIASDK		1673.79902	0 1 0 0	N(1)	(N)	6176		203.07936999999998	13	79.11487	118.50124	5.96876	1	0.00037999999999999997	0.20340999999999998	1.0	1.3214299999999999	0.28570999999999996	0	0	1	-1.0	0.0	-1	0.0	0.0	sp|Q9NUM3|S39A9_HUMAN	83	5068390.0	13443400.0	7486	S13,S13,(0 1 0 0),0.90	24	0.857142857142857	24
CWQ-O-293-1.7552.7552.3.2.dta	CWQ-O-293-1.7552.7552.3.2.dta	CWQ-O-293-1	7552	2154.71498	1429.73656	477.25037000000003	3	1	ASPSKPASAPASR		1226.64877	0 1 0 0	N(1)	(N)	6176		203.07936999999998	12	41.15256	60.48891	5.24218	1	0.008409999999999999	5.88275	1.0	0.9166700000000001	0.41667	0	0	1	-1.0	0.0	-1	0.0	0.0	sp|P27816|MAP4_HUMAN	797	766128.0	1911650.0	7554	S12,S12,(0 1 0 0),0.76	13	0.5416666666666671	13
CWQ-O-293-1.7626.7626.2.0.dta	CWQ-O-293-1.7626.7626.2.0.dta	CWQ-O-293-1	7626	2177.7287100000003	1426.6706800000002	713.83898	2	1	SHPEPQTPK		1020.51089	0 2 0 0	N(2)	(N(N))	6175	0 1 0 0;	406.15875	1	22.96229	24.40266	20.28732	2	0.00105	0.73685	1.0	1.125	0.0625	0	0	1	-1.0	0.0	-1	0.0	0.0	sp|O43493|TGON2_HUMAN	56	7843020.0	16683800.0	7628	S1,S1,(0 1 0 0),0.65;T7,T7,(0 1 0 0),0.65	5	0.3125	2
CWQ-O-293-1.7631.7631.3.0.dta	CWQ-O-293-1.7631.7631.3.0.dta	CWQ-O-293-1	7631	2179.24625	1899.94063	633.98506	3	1	IRTTTSGVPR		1087.62183	0 4 0 0	N(4)	(N(N(N(N))))	6171	0 1 0 0;0 2 0 0;0 3 0 0;	812.31749	3	19.46087	22.41132	13.98144	2	0.00131	0.6895899999999999	0.75	0.44443999999999995	0.33333	0	0	1	-1.0	0.0	-1	0.005376344086021507	0.005376344086021507	sp|Q14118|DAG1_HUMAN	482	9079780.0	25431800.0	7633	T3,T3,(0 1 0 0),0.83;T4,T4,(0 1 0 0),0.83;T5,T5,(0 1 0 0),0.78;S6,S6,(0 1 0 0),0.74	15	0.833333333333333	11
CWQ-O-293-1.7657.7657.3.1.dta	CWQ-O-293-1.7657.7657.3.1.dta	CWQ-O-293-1	7657	2186.86533	1516.6906199999999	506.23506	3	1	HFHETTPNK		1110.53268	0 2 0 0	N(2)	(N(N))	6175	0 1 0 0;	406.15875	5	39.43672	49.97926	19.85772	2	-0.0008	-0.52994	1.0	1.0625	0.5	0	0	1	-1.0	0.0	-1	0.0	0.0	sp|P08174|DAF_HUMAN	343	11568400.0	25934700.0	7659	T5,T6,(0 2 0 0),0.70	13	0.8125	12
CWQ-O-293-1.7674.7674.2.1.dta	CWQ-O-293-1.7674.7674.2.1.dta	CWQ-O-293-1	7674	2192.23615	1021.50269	511.25498	2	1	AEIQTEK		818.42542	0 1 0 0	N(1)	(N)	6176		203.07936999999998	5	17.73507	22.577	8.74293	1	-0.0021100000000000003	-2.0609	1.0	0.8333299999999999	0.33333	0	0	1	-1.0	0.0	-1	0.005376344086021507	0.005376344086021507	sp|O60476|MA1A2_HUMAN	139	3092370.0	6000680.0	7675	T5,T5,(0 1 0 0),1.00	100	100.0	100
CWQ-O-293-1.7711.7711.2.0.dta	CWQ-O-293-1.7711.7711.2.0.dta	CWQ-O-293-1	7711	2204.01025	1057.5530800000001	529.28018	2	1	GSVAPAPGAK		854.4730400000001	0 1 0 0	N(1)	(N)	6176		203.07936999999998	2	57.63135	85.11243	6.59506	1	0.00067	0.63144	1.0	1.27778	0.33333	0	0	1	-1.0	0.0	-1	0.0	0.0	sp|Q8NBI6|XXLT1_HUMAN	77	15162500.0	27160000.0	7713	S2,S2,(0 1 0 0),1.00	100	100.0	100
CWQ-O-293-1.7736.7736.3.1.dta	CWQ-O-293-1.7736.7736.3.1.dta	CWQ-O-293-1	7736	2211.45197	1516.68939	506.23465	3	1	HFHETTPNK		1110.53268	0 2 0 0	N(2)	(N(N))	6175	0 1 0 0;	406.15875	5	53.74468	71.20711999999999	21.31445	2	-0.0020399999999999997	-1.34289	1.0	1.375	0.5	0	0	1	-1.0	0.0	-1	0.0	0.0	sp|P08174|DAF_HUMAN	343	11568400.0	25934700.0	7738	T5,T5,(0 1 0 0),0.71;T6,T6,(0 1 0 0),0.66	12	0.75	10
CWQ-O-293-1.7747.7747.2.0.dta	CWQ-O-293-1.7747.7747.2.0.dta	CWQ-O-293-1	7747	2214.72592	1316.6104	658.80884	2	1	GQGQETSGPPR		1113.52833	0 1 0 0	N(1)	(N)	6176		203.07936999999998	6	18.25546	22.666339999999998	10.063830000000001	1	0.0027	2.05207	1.0	0.75	0.25	0	0	1	-1.0	0.0	-1	0.005376344086021507	0.005376344086021507	sp|Q9UBV7|B4GT7_HUMAN	68	1433580.0	2600850.0	7749	T6,T6,(0 1 0 0),0.65	6	0.3	6
CWQ-O-293-1.7923.7923.2.0.dta	CWQ-O-293-1.7923.7923.2.0.dta	CWQ-O-293-1	7923	2267.86249	871.48705	436.24715999999995	2	1	TLHLGK		668.40899	0 1 0 0	N(1)	(N)	6176		203.07936999999998	1	20.18093	25.66183	10.00211	1	-0.00131	-1.50458	1.0	1.2	0.3	0	0	1	-1.0	0.0	-1	0.0	0.0	sp|P42701|I12R1_HUMAN	300	1645390.0	2789760.0	7925	T1,T1,(0 1 0 0),1.00	100	100.0	100
CWQ-O-293-1.7945.7945.2.1.dta	CWQ-O-293-1.7945.7945.2.1.dta	CWQ-O-293-1	7945	2274.61963	1121.5245300000001	561.2659	2	1	MATQAPGSR		918.44618	0 1 0 0	N(1)	(N)	6176		203.07936999999998	3	28.06672	37.505340000000004	10.53786	1	-0.0010199999999999999	-0.91146	1.0	1.125	0.25	0	0	1	-1.0	0.0	-1	0.0	0.0	sp|P98172|EFNB1_HUMAN	193	7922520.0	15840500.0	7947	T3,T3,(0 1 0 0),0.66	5	0.3125	5
CWQ-O-293-1.8016.8016.2.0.dta	CWQ-O-293-1.8016.8016.2.0.dta	CWQ-O-293-1	8016	2295.80247	1121.52422	561.26575	2	1	MATQAPGSR		918.44618	0 1 0 0	N(1)	(N)	6176		203.07936999999998	3	24.79	32.38346	10.68786	1	-0.00133	-1.18252	1.0	1.0	0.25	0	0	1	-1.0	0.0	-1	0.0	0.0	sp|P98172|EFNB1_HUMAN	193	7922520.0	15840500.0	8018	T3,T3,(0 1 0 0),0.55	7	0.4375	7
CWQ-O-293-1.8563.8563.3.0.dta	CWQ-O-293-1.8563.8563.3.0.dta	CWQ-O-293-1	8563	2453.14917	1799.8898199999999	600.6347900000001	3	1	TQHTTTRPVPDTSR		1596.8088599999999	0 1 0 0	N(1)	(N)	6176		203.07936999999998	5	31.021320000000003	42.78573	9.17314	1	0.00158	0.88049	1.0	0.61538	0.53846	0	0	1	-1.0	0.0	-1	0.0	0.0	sp|P01130|LDLR_HUMAN	742	1812870.0	3778480.0	8565	T5,T5,(0 1 0 0),0.80	16	0.615384615384615	16
CWQ-O-293-1.8644.8644.3.0.dta	CWQ-O-293-1.8644.8644.3.0.dta	CWQ-O-293-1	8644	2477.9768	1799.88977	600.63477	3	1	TQHTTTRPVPDTSR		1596.8088599999999	0 1 0 0	N(1)	(N)	6176		203.07936999999998	5	31.14728	42.77913	9.54526	1	0.0015300000000000001	0.85215	1.0	0.61538	0.53846	0	0	1	-1.0	0.0	-1	0.0	0.0	sp|P01130|LDLR_HUMAN	742	1812870.0	3778480.0	8646	T5,T5,(0 1 0 0),0.82	16	0.615384615384615	16
CWQ-O-293-1.8804.8804.3.0.dta	CWQ-O-293-1.8804.8804.3.0.dta	CWQ-O-293-1	8804	2527.2305899999997	2117.95332	706.6559599999999	3	1	SGSEAQTTKDVPNK		1461.7179800000001	1 1 0 1	H(1)N(1)A(1)	(N(H(A)))	2057	0 1 0 0;1 1 0 0;	656.2276099999999	7	29.11838	30.14025	27.22062	3	0.00773	3.6477800000000005	1.0	0.61538	0.30769	0	0	1	-1.0	0.0	-1	0.0	0.0	sp|O43493|TGON2_HUMAN	174	559428.0	1873050.0	8806	T8,T8,(1 1 0 1),0.79	12	0.46153846153846206	11
CWQ-O-293-1.8852.8852.2.0.dta	CWQ-O-293-1.8852.8852.2.0.dta	CWQ-O-293-1	8852	2541.80578	1316.60916	658.80822	2	1	GQGQETSGPPR		1113.52833	0 1 0 0	N(1)	(N)	6176		203.07936999999998	7	19.01492	24.07145	9.624239999999999	1	0.00146	1.11026	1.0	0.8	0.2	0	0	1	-1.0	0.0	-1	0.0	0.0	sp|Q9UBV7|B4GT7_HUMAN	69	4267880.0	8207310.0	8853	S7,S7,(0 1 0 0),0.71	7	0.35	7
CWQ-O-293-1.8864.8864.2.1.dta	CWQ-O-293-1.8864.8864.2.1.dta	CWQ-O-293-1	8864	2545.68595	1316.60926	658.80827	2	1	GQGQETSGPPR		1113.52833	0 1 0 0	N(1)	(N)	6176		203.07936999999998	7	28.14978	37.746590000000005	10.32714	1	0.00156	1.18318	1.0	0.9	0.3	0	0	1	-1.0	0.0	-1	0.0	0.0	sp|Q9UBV7|B4GT7_HUMAN	69	4267880.0	8207310.0	8865	S7,S7,(0 1 0 0),0.73	7	0.35	7
CWQ-O-293-1.8951.8951.2.0.dta	CWQ-O-293-1.8951.8951.2.0.dta	CWQ-O-293-1	8951	2571.70038	1316.60927	658.80827	2	1	GQGQETSGPPR		1113.52833	0 1 0 0	N(1)	(N)	6176		203.07936999999998	7	34.61585	47.48322	10.719289999999999	1	0.00157	1.19077	1.0	1.15	0.2	0	0	1	-1.0	0.0	-1	0.0	0.0	sp|Q9UBV7|B4GT7_HUMAN	69	4267880.0	8207310.0	8953	T6,S7,(0 1 0 0),0.70	6	0.3	6
CWQ-O-293-1.9230.9230.2.2.dta	CWQ-O-293-1.9230.9230.2.2.dta	CWQ-O-293-1	9230	2655.92825	1167.57937	584.29332	2	1	TLTNEASTK		964.49457	0 1 0 0	N(1)	(N)	6176		203.07936999999998	8	25.86601	34.70333	9.45384	1	0.00543	4.65132	1.0	0.8125	0.375	0	0	1	-1.0	0.0	-1	0.0	0.0	sp|O60513|B4GT4_HUMAN	69	1314620.0	2468330.0	9232	S7,T8,(0 1 0 0),0.62	9	0.5625	9
CWQ-O-293-1.9299.9299.2.0.dta	CWQ-O-293-1.9299.9299.2.0.dta	CWQ-O-293-1	9299	2676.29589	1056.5325300000002	528.7699	2	1	QAPTSPPR		853.4526400000001	0 1 0 0	N(1)	(N)	6176		203.07936999999998	4	26.835520000000002	35.51294	10.72033	1	0.0005099999999999999	0.48533999999999994	1.0	1.14286	0.21429	0	0	1	-1.0	0.0	-1	0.0	0.0	sp|Q969P0|IGSF8_HUMAN	169	38596400.0	67697200.0	9301	T4,T4,(0 1 0 0),0.64	5	0.3571428571428571	5
CWQ-O-293-1.9379.9379.2.0.dta	CWQ-O-293-1.9379.9379.2.0.dta	CWQ-O-293-1	9379	2701.34636	1056.5325599999999	528.7699200000001	2	1	QAPTSPPR		853.4526400000001	0 1 0 0	N(1)	(N)	6176		203.07936999999998	4	29.009690000000003	38.76255	10.89723	1	0.00054	0.51563	1.0	1.2857100000000001	0.14286	0	0	1	-1.0	0.0	-1	0.0	0.0	sp|Q969P0|IGSF8_HUMAN	169	38596400.0	67697200.0	9381	T4,T4,(0 1 0 0),0.56	5	0.3571428571428571	5
CWQ-O-293-1.9451.9451.2.1.dta	CWQ-O-293-1.9451.9451.2.1.dta	CWQ-O-293-1	9451	2722.69022	1056.53248	528.76988	2	1	QAPTSPPR		853.4526400000001	0 1 0 0	N(1)	(N)	6176		203.07936999999998	4	26.7829	35.71581	10.1932	1	0.00045999999999999996	0.43613	1.0	1.2857100000000001	0.14286	0	0	1	-1.0	0.0	-1	0.0	0.0	sp|Q969P0|IGSF8_HUMAN	169	38596400.0	67697200.0	9452	T4,S5,(0 1 0 0),0.61	3	0.214285714285714	3
CWQ-O-293-1.9524.9524.2.1.dta	CWQ-O-293-1.9524.9524.2.1.dta	CWQ-O-293-1	9524	2743.32118	1056.5325699999999	528.7699200000001	2	1	QAPTSPPR		853.4526400000001	0 1 0 0	N(1)	(N)	6176		203.07936999999998	4	22.985870000000002	30.00943	9.9421	1	0.00055	0.52131	1.0	1.0714299999999999	0.21429	0	0	1	-1.0	0.0	-1	0.0	0.0	sp|Q969P0|IGSF8_HUMAN	169	38596400.0	67697200.0	9526	T4,S5,(0 1 0 0),0.64	4	0.28571428571428603	4
CWQ-O-293-1.9596.9596.2.0.dta	CWQ-O-293-1.9596.9596.2.0.dta	CWQ-O-293-1	9596	2763.9940699999997	1056.5330099999999	528.7701400000001	2	1	QAPTSPPR		853.4526400000001	0 1 0 0	N(1)	(N)	6176		203.07936999999998	5	23.440939999999998	31.06219	9.2872	1	0.00099	0.93966	1.0	1.2142899999999999	0.28570999999999996	0	0	1	-1.0	0.0	-1	0.0	0.0	sp|Q969P0|IGSF8_HUMAN	170	38596400.0	67697200.0	9598	T4,S5,(0 1 0 0),0.61	3	0.214285714285714	3
CWQ-O-293-1.9927.9927.2.0.dta	CWQ-O-293-1.9927.9927.2.0.dta	CWQ-O-293-1	9927	2867.2408800000003	1092.57075	546.78901	2	1	SPPPPAPAR		889.4890300000001	0 1 0 0	N(1)	(N)	6176		203.07936999999998	1	19.97093	25.17811	10.30045	1	0.00235	2.14886	1.0	0.9375	0.0625	0	0	1	-1.0	0.0	-1	0.0	0.0	sp|Q96L58|B3GT6_HUMAN	46	2952700.0	4691120.0	9929	S1,S1,(0 1 0 0),1.00	100	100.0	100
CWQ-O-293-1.10014.10014.2.1.dta	CWQ-O-293-1.10014.10014.2.1.dta	CWQ-O-293-1	10014	2893.95001	1092.57036	546.78882	2	1	SPPPPAPAR		889.4890300000001	0 1 0 0	N(1)	(N)	6176		203.07936999999998	1	19.70062	24.642229999999998	10.52335	1	0.00196	1.7937299999999998	1.0	0.875	0.0625	0	0	1	-1.0	0.0	-1	0.0	0.0	sp|Q96L58|B3GT6_HUMAN	46	7444590.0	12980900.0	10016	S1,S1,(0 1 0 0),1.00	100	100.0	100
CWQ-O-293-1.10104.10104.2.2.dta	CWQ-O-293-1.10104.10104.2.2.dta	CWQ-O-293-1	10104	2922.2557100000004	1092.57043	546.78885	2	1	SPPPPAPAR		889.4890300000001	0 1 0 0	N(1)	(N)	6176		203.07936999999998	1	18.17665	22.37434	10.380939999999999	1	0.00203	1.8578	1.0	0.875	0.0625	0	0	1	-1.0	0.0	-1	0.005376344086021507	0.005376344086021507	sp|Q96L58|B3GT6_HUMAN	46	7694670.0	13307400.0	10106	S1,S1,(0 1 0 0),1.00	100	100.0	100
CWQ-O-293-1.10207.10207.3.1.dta	CWQ-O-293-1.10207.10207.3.1.dta	CWQ-O-293-1	10207	2954.58167	1747.8103399999998	583.27496	3	1	HEVSASTQSTPASSR		1544.72994	0 1 0 0	N(1)	(N)	6176		203.07936999999998	10	46.32805	68.40389	5.33006	1	0.00103	0.5868899999999999	1.0	0.85714	0.5	0	0	1	-1.0	0.0	-1	0.0	0.0	sp|Q01082|SPTB2_HUMAN	2320	1424370.0	3456680.0	10209	S13,S14,(0 1 0 0),0.81	20	0.7142857142857142	18
CWQ-O-293-1.10414.10414.3.1.dta	CWQ-O-293-1.10414.10414.3.1.dta	CWQ-O-293-1	10414	3018.83612	1747.81262	583.27572	3	1	HEVSASTQSTPASSR		1544.72994	0 1 0 0	N(1)	(N)	6176		203.07936999999998	14	42.88752	63.19453000000001	5.1745	1	0.00331	1.8931	1.0	0.9285700000000001	0.39286	0	0	1	-1.0	0.0	-1	0.0	0.0	sp|Q01082|SPTB2_HUMAN	2324	3861760.0	8450250.0	10416	S13,S14,(0 1 0 0),0.83	19	0.6785714285714289	19
CWQ-O-293-1.10485.10485.3.0.dta	CWQ-O-293-1.10485.10485.3.0.dta	CWQ-O-293-1	10485	3041.73814	1747.8106300000002	583.2750599999999	3	1	HEVSASTQSTPASSR		1544.72994	0 1 0 0	N(1)	(N)	6176		203.07936999999998	14	56.90956	84.72778000000001	5.24714	1	0.00132	0.7568199999999999	1.0	0.9285700000000001	0.60714	0	0	1	-1.0	0.0	-1	0.0	0.0	sp|Q01082|SPTB2_HUMAN	2324	3861760.0	8450250.0	10487	S13,S14,(0 1 0 0),0.82	19	0.6785714285714289	19
CWQ-O-293-1.10551.10551.3.0.dta	CWQ-O-293-1.10551.10551.3.0.dta	CWQ-O-293-1	10551	3062.37625	1747.8144300000001	583.27633	3	1	HEVSASTQSTPASSR		1544.72994	0 1 0 0	N(1)	(N)	6176		203.07936999999998	14	54.81063	79.99448000000001	8.04063	1	0.00512	2.9281	1.0	0.96429	0.57143	0	0	1	-1.0	0.0	-1	0.0	0.0	sp|Q01082|SPTB2_HUMAN	2324	1667000.0	3918300.0	10553	S13,S14,(0 1 0 0),0.82	19	0.6785714285714289	19
CWQ-O-293-1.10630.10630.3.0.dta	CWQ-O-293-1.10630.10630.3.0.dta	CWQ-O-293-1	10630	3086.89617	1747.81252	583.27569	3	1	HEVSASTQSTPASSR		1544.72994	0 1 0 0	N(1)	(N)	6176		203.07936999999998	14	51.78383	76.90403	5.13201	1	0.00321	1.83474	1.0	0.96429	0.53571	0	0	1	-1.0	0.0	-1	0.0	0.0	sp|Q01082|SPTB2_HUMAN	2324	2227070.0	4634730.0	10632	T10,S14,(0 1 0 0),0.88	18	0.6428571428571429	18
CWQ-O-293-1.10703.10703.3.2.dta	CWQ-O-293-1.10703.10703.3.2.dta	CWQ-O-293-1	10703	3108.7478	1747.8107	583.27508	3	1	HEVSASTQSTPASSR		1544.72994	0 1 0 0	N(1)	(N)	6176		203.07936999999998	14	30.30978	43.95725	4.9644699999999995	1	0.00139	0.7945800000000001	1.0	0.71429	0.42857	0	0	1	-1.0	0.0	-1	0.0	0.0	sp|Q01082|SPTB2_HUMAN	2324	3861760.0	8450250.0	10705	S13,S14,(0 1 0 0),0.76	15	0.535714285714286	15
CWQ-O-293-1.11215.11215.2.0.dta	CWQ-O-293-1.11215.11215.2.0.dta	CWQ-O-293-1	11215	3265.15598	1538.63941	769.82334	2	1	MEAATNQDQDGR		1335.55937	0 1 0 0	N(1)	(N)	6176		203.07936999999998	5	33.345290000000006	45.73946	10.32755	1	0.00066	0.43141	1.0	1.22727	0.13635999999999998	0	0	1	-1.0	0.0	-1	0.0	0.0	sp|Q7L1W4|LRC8D_HUMAN	86	1759150.0	3752120.0	11217	T5,T5,(0 1 0 0),1.00	100	100.0	100
CWQ-O-293-1.11421.11421.3.1.dta	CWQ-O-293-1.11421.11421.3.1.dta	CWQ-O-293-1	11421	3327.45902	1569.82087	523.94514	3	1	LKVSSTAVR		960.58366	0 3 0 0	N(3)	(N(N(N)))	6173	0 1 0 0;0 2 0 0;	609.23812	5	26.898259999999997	26.92806	26.8429	3	-0.0009	-0.57286	1.0	0.5625	0.4375	0	0	1	-1.0	0.0	-1	0.0	0.0	sp|P01130|LDLR_HUMAN	733	6287390.0	14220500.0	11423	S4,S4,(0 1 0 0),0.76;S5,S5,(0 1 0 0),0.77;T6,T6,(0 1 0 0),0.68	14	0.875	11
CWQ-O-293-1.12286.12286.2.1.dta	CWQ-O-293-1.12286.12286.2.1.dta	CWQ-O-293-1	12286	3588.08504	1124.5449	562.7760900000001	2	1	SSSPLSSTR		921.4636	0 1 0 0	N(1)	(N)	6176		203.07936999999998	8	29.624190000000002	40.37062	9.66653	1	0.00193	1.71872	1.0	1.0625	0.3125	0	0	1	-1.0	0.0	-1	0.0	0.0	sp|O94919|ENDD1_HUMAN	308	3480980.0	8192480.0	12288	T8,T8,(0 1 0 0),0.61	10	0.625	10
CWQ-O-293-1.12432.12432.3.3.dta	CWQ-O-293-1.12432.12432.3.3.dta	CWQ-O-293-1	12432	3632.56885	1514.68727	505.56727	3	1	GIHFSQQDDHK		1311.60764	0 1 0 0	N(1)	(N)	6176		203.07936999999998	5	33.069379999999995	45.53358	9.92157	1	0.00025	0.16821	1.0	0.75	0.5	0	0	1	-1.0	0.0	-1	0.0	0.0	sp|Q7Z3D4|LYSM3_HUMAN	285	2715640.0	5786210.0	12434	S5,S5,(0 1 0 0),1.00	100	100.0	100
CWQ-O-293-1.13749.13749.2.0.dta	CWQ-O-293-1.13749.13749.2.0.dta	CWQ-O-293-1	13749	4018.8237	1677.74894	839.37811	2	1	SSAEAQTPEDTPNK		1474.66561	0 1 0 0	N(1)	(N)	6176		203.07936999999998	1	22.982210000000002	30.19496	9.58709	1	0.00396	2.35898	1.0	0.80769	0.19230999999999998	0	0	1	-1.0	0.0	-1	0.0	0.0	sp|O43493|TGON2_HUMAN	70	1309100.0	2621700.0	13750	S1,S2,(0 1 0 0),0.62	6	0.23076923076923103	6
CWQ-O-293-1.14103.14103.2.0.dta	CWQ-O-293-1.14103.14103.2.0.dta	CWQ-O-293-1	14103	4123.33019	1442.70371	721.8555	2	1	SHPELQTPK		1036.5421900000001	0 2 0 0	N(2)	(N(N))	6175	0 1 0 0;	406.15875	1	23.36993	25.233079999999998	19.90981	2	0.00278	1.9291900000000002	1.0	1.0625	0.125	0	0	1	-1.0	0.0	-1	0.0	0.0	sp|O43493|TGON2_HUMAN	126	13528900.0	31809600.0	14105	S1,S1,(0 1 0 0),0.64;T7,T7,(0 1 0 0),0.64	6	0.375	3
CWQ-O-293-1.14176.14176.2.0.dta	CWQ-O-293-1.14176.14176.2.0.dta	CWQ-O-293-1	14176	4144.65763	1442.70317	721.85522	2	1	SHPELQTPK		1036.5421900000001	0 2 0 0	N(2)	(N(N))	6175	0 1 0 0;	406.15875	1	26.0076	28.487440000000003	21.402179999999998	2	0.00224	1.5521200000000002	1.0	1.0625	0.125	0	0	1	-1.0	0.0	-1	0.0	0.0	sp|O43493|TGON2_HUMAN	126	13528900.0	31809600.0	14178	S1,S1,(0 1 0 0),0.63;T7,T7,(0 1 0 0),0.63	7	0.4375	3
CWQ-O-293-1.14180.14180.2.0.dta	CWQ-O-293-1.14180.14180.2.0.dta	CWQ-O-293-1	14180	4145.90945	1661.7202300000001	831.36375	2	1	SGAEAQTPEDSPNR		1458.64554	0 1 0 0	N(1)	(N)	6176		203.07936999999998	7	44.90352	63.18403000000001	10.95402	1	-0.00468	-2.8183	1.0	1.15385	0.26923	0	0	1	-1.0	0.0	-1	0.0	0.0	sp|O43493|TGON2_HUMAN	146	5686570.0	13394800.0	14182	T7,J13,(0 1 0 0),0.81	6	0.23076923076923103	6
CWQ-O-293-1.14194.14194.2.0.dta	CWQ-O-293-1.14194.14194.2.0.dta	CWQ-O-293-1	14194	4150.41647	1442.70314	721.8552099999999	2	1	SHPELQTPK		1036.5421900000001	0 2 0 0	N(2)	(N(N))	6175	0 1 0 0;	406.15875	7	36.65052	44.60918	21.87015	2	0.00221	1.5341	1.0	1.375	0.125	0	0	1	-1.0	0.0	-1	0.0	0.0	sp|O43493|TGON2_HUMAN	132	13528900.0	31809600.0	14196	S1,S1,(0 1 0 0),0.64;T7,T7,(0 1 0 0),0.64	7	0.4375	2
CWQ-O-293-1.14391.14391.4.1.dta	CWQ-O-293-1.14391.14391.4.1.dta	CWQ-O-293-1	14391	4207.20033	2247.04196	562.51595	4	1	KPPPSPQPTEEDPEHR		1840.88242	0 2 0 0	N(2)	(N(N))	6175	0 1 0 0;	406.15875	5	26.73745	32.01498	16.93631	2	0.0008	0.35658	1.0	0.76667	0.03333	0	0	1	-1.0	0.0	-1	0.0	0.0	sp|Q13438|OS9_HUMAN	529	870932.0	2761830.0	14393	S5,S5,(0 1 0 0),0.63;T9,T9,(0 1 0 0),0.54	5	0.166666666666667	3
CWQ-O-293-1.14395.14395.3.0.dta	CWQ-O-293-1.14395.14395.3.0.dta	CWQ-O-293-1	14395	4208.43351	2247.0390199999997	749.68453	3	1	KPPPSPQPTEEDPEHR		1840.88242	0 2 0 0	N(2)	(N(N))	6175	0 1 0 0;	406.15875	5	34.86854	42.128209999999996	21.38629	2	-0.00214	-0.95225	1.0	0.76667	0.2	0	0	1	-1.0	0.0	-1	0.0	0.0	sp|Q13438|OS9_HUMAN	529	1342740.0	5435610.0	14397	S5,S5,(0 1 0 0),0.80;T9,T9,(0 1 0 0),0.71	10	0.33333333333333304	9
CWQ-O-293-1.14406.14406.2.0.dta	CWQ-O-293-1.14406.14406.2.0.dta	CWQ-O-293-1	14406	4211.5788	1677.7478399999998	839.37756	2	1	SSAEAQTPEDTPNK		1474.66561	0 1 0 0	N(1)	(N)	6176		203.07936999999998	7	55.00643	78.23239000000001	11.87251	1	0.00286	1.7045400000000002	1.0	1.30769	0.23076999999999998	0	0	1	-1.0	0.0	-1	0.0	0.0	sp|O43493|TGON2_HUMAN	76	4744530.0	11271000.0	14408	T7,T7,(0 1 0 0),0.67	9	0.34615384615384603	9
CWQ-O-293-1.14471.14471.2.1.dta	CWQ-O-293-1.14471.14471.2.1.dta	CWQ-O-293-1	14471	4230.45054	1245.50556	623.25642	2	1	TCSQDEFR	2,Carbamidomethyl[C];	1042.42584	0 1 0 0	N(1)	(N)	6176		203.07936999999998	3	32.38669	43.11513	12.46243	1	0.00036	0.28565	1.0	1.4285700000000001	0.14286	0	0	1	-1.0	0.0	-1	0.0	0.0	sp|P01130|LDLR_HUMAN	110	17106900.0	32886000.0	14472	S3,S3,(0 1 0 0),0.67	5	0.3571428571428571	5
CWQ-O-293-1.14681.14681.2.0.dta	CWQ-O-293-1.14681.14681.2.0.dta	CWQ-O-293-1	14681	4287.17055	1389.68613	695.3467	2	1	ATAPTAQAPR		983.5268699999999	0 2 0 0	N(2)	(N(N))	6175	0 1 0 0;	406.15875	2	25.838	27.79467	22.20417	2	0.0005099999999999999	0.36933	1.0	1.11111	0.0	0	0	1	-1.0	0.0	-1	0.0	0.0	sp|Q9H1U4|MEGF9_HUMAN	71	17302500.0	34879800.0	14683	T2,T5,(0 2 0 0),0.00	0	0.0	0
CWQ-O-293-1.14715.14715.2.0.dta	CWQ-O-293-1.14715.14715.2.0.dta	CWQ-O-293-1	14715	4297.00738	1132.5858699999999	566.79657	2	1	LAGTESPVR		929.5050699999999	0 1 0 0	N(1)	(N)	6176		203.07936999999998	4	39.14075	52.053490000000004	15.15996	1	0.00143	1.2588700000000002	1.0	1.3125	0.0625	0	0	1	-1.0	0.0	-1	0.0	0.0	sp|P02786|TFR1_HUMAN	104	734230000.0	1298340000.0	14717	T4,T4,(0 1 0 0),0.42	3	0.1875	3
CWQ-O-293-1.14772.14772.2.1.dta	CWQ-O-293-1.14772.14772.2.1.dta	CWQ-O-293-1	14772	4314.0825700000005	1389.68631	695.34679	2	1	ATAPTAQAPR		983.5268699999999	0 2 0 0	N(2)	(N(N))	6175	0 1 0 0;	406.15875	5	40.95758	51.21542	21.9073	2	0.0007	0.50029	1.0	1.33333	0.22221999999999997	0	0	1	-1.0	0.0	-1	0.0	0.0	sp|Q9H1U4|MEGF9_HUMAN	74	17302500.0	34879800.0	14774	T2,T2,(0 1 0 0),0.71;T5,T5,(0 1 0 0),0.73	9	0.5	7
CWQ-O-293-1.14803.14803.3.2.dta	CWQ-O-293-1.14803.14803.3.2.dta	CWQ-O-293-1	14803	4323.34306	2043.96026	681.9916	3	1	KPPPSPQPTEEDPEHR		1840.88242	0 1 0 0	N(1)	(N)	6176		203.07936999999998	5	21.59656	27.931440000000002	9.83178	1	-0.0015300000000000001	-0.75012	1.0	0.76667	0.1	0	0	1	-1.0	0.0	-1	0.0	0.0	sp|Q13438|OS9_HUMAN	529	1101360.0	4523200.0	14805	S5,S5,(0 1 0 0),0.83	10	0.33333333333333304	10
CWQ-O-293-1.14804.14804.2.0.dta	CWQ-O-293-1.14804.14804.2.0.dta	CWQ-O-293-1	14804	4323.43903	1132.58583	566.79655	2	1	LAGTESPVR		929.5050699999999	0 1 0 0	N(1)	(N)	6176		203.07936999999998	4	47.11737	64.85818	14.17014	1	0.00139	1.22355	1.0	1.1875	0.3125	0	0	1	-1.0	0.0	-1	0.0	0.0	sp|P02786|TFR1_HUMAN	104	734230000.0	1298340000.0	14806	T4,T4,(0 1 0 0),0.72	7	0.4375	7
CWQ-O-293-1.14838.14838.2.0.dta	CWQ-O-293-1.14838.14838.2.0.dta	CWQ-O-293-1	14838	4333.48686	1770.83675	885.92201	2	1	SQSAAVTPSSTTSSTR		1567.7558199999999	0 1 0 0	N(1)	(N)	6176		203.07936999999998	7	29.47274	39.797340000000005	10.29847	1	0.00156	0.88082	1.0	0.8	0.2	0	0	1	-1.0	0.0	-1	0.0	0.0	sp|Q16186|ADRM1_HUMAN	217	3913680.0	8963840.0	14840	T7,T15,(0 1 0 0),0.87	6	0.2	6
CWQ-O-293-1.14885.14885.2.0.dta	CWQ-O-293-1.14885.14885.2.0.dta	CWQ-O-293-1	14885	4348.10047	1132.58463	566.79595	2	1	LAGTESPVR		929.5050699999999	0 1 0 0	N(1)	(N)	6176		203.07936999999998	4	23.540779999999998	30.118840000000002	11.3244	1	0.00018999999999999998	0.16403	1.0	1.0	0.1875	0	0	1	-1.0	0.0	-1	0.0	0.0	sp|P02786|TFR1_HUMAN	104	2844930.0	4575470.0	14887	T4,T4,(0 1 0 0),0.65	6	0.375	6
CWQ-O-293-1.14901.14901.2.0.dta	CWQ-O-293-1.14901.14901.2.0.dta	CWQ-O-293-1	14901	4353.042289999999	1132.58464	566.7959599999999	2	1	LAGTESPVR		929.5050699999999	0 1 0 0	N(1)	(N)	6176		203.07936999999998	4	21.9784	27.9681	10.85466	1	0.00018999999999999998	0.1711	1.0	0.9375	0.25	0	0	1	-1.0	0.0	-1	0.0	0.0	sp|P02786|TFR1_HUMAN	104	1997630.0	3188680.0	14903	T4,T4,(0 1 0 0),0.67	5	0.3125	5
CWQ-O-293-1.15083.15083.2.4.dta	CWQ-O-293-1.15083.15083.2.4.dta	CWQ-O-293-1	15083	4408.34038	971.5139	486.26059000000004	2	1	PQATVPR		768.43626	0 1 0 0	N(1)	(N)	6176		203.07936999999998	4	20.367810000000002	25.7316	10.40648	1	-0.0017399999999999998	-1.7902200000000001	1.0	1.16667	0.25	0	0	1	-1.0	0.0	-1	0.0	0.0	sp|Q9NPR9|GP108_HUMAN	159	7370200.0	11404200.0	15085	T4,T4,(0 1 0 0),1.00	100	100.0	100
CWQ-O-293-1.15161.15161.2.1.dta	CWQ-O-293-1.15161.15161.2.1.dta	CWQ-O-293-1	15161	4431.593470000001	971.51624	486.26176	2	1	PQATVPR		768.43626	0 1 0 0	N(1)	(N)	6176		203.07936999999998	4	27.02256	35.609590000000004	11.07521	1	0.0006	0.61634	1.0	1.33333	0.33333	0	0	1	-1.0	0.0	-1	0.0	0.0	sp|Q9NPR9|GP108_HUMAN	159	7883830.0	12438100.0	15163	T4,T4,(0 1 0 0),1.00	100	100.0	100
CWQ-O-293-1.15172.15172.3.0.dta	CWQ-O-293-1.15172.15172.3.0.dta	CWQ-O-293-1	15172	4435.1876600000005	2043.96288	681.99248	3	1	KPPPSPQPTEEDPEHR		1840.88242	0 1 0 0	N(1)	(N)	6176		203.07936999999998	5	53.13357	76.32826999999999	10.05769	1	0.00109	0.53562	1.0	1.0	0.36667	0	0	1	-1.0	0.0	-1	0.0	0.0	sp|Q13438|OS9_HUMAN	529	7083220.0	21133700.0	15174	S5,S5,(0 1 0 0),0.86	17	0.566666666666667	17
CWQ-O-293-1.15205.15205.2.0.dta	CWQ-O-293-1.15205.15205.2.0.dta	CWQ-O-293-1	15205	4445.00274	1114.58186	557.79457	2	1	VLCTPPPK	3,Carbamidomethyl[C];	911.5019	0 1 0 0	N(1)	(N)	6176		203.07936999999998	4	22.16616	28.988970000000002	9.49522	1	0.00059	0.52915	1.0	1.2142899999999999	0.14286	0	0	1	-1.0	0.0	-1	0.0	0.0	sp|P15529|MCP_HUMAN	163	17843400.0	36209900.0	15207	T4,T4,(0 1 0 0),1.00	100	100.0	100
CWQ-O-293-1.15263.15263.3.1.dta	CWQ-O-293-1.15263.15263.3.1.dta	CWQ-O-293-1	15263	4461.76206	2043.96331	681.99262	3	1	KPPPSPQPTEEDPEHR		1840.88242	0 1 0 0	N(1)	(N)	6176		203.07936999999998	5	71.54014000000001	104.06488	11.13706	1	0.0015199999999999999	0.7440399999999999	1.0	1.06667	0.46667	0	0	1	-1.0	0.0	-1	0.0	0.0	sp|Q13438|OS9_HUMAN	529	7083220.0	21133700.0	15265	S5,S5,(0 1 0 0),0.86	17	0.566666666666667	17
CWQ-O-293-1.15269.15269.4.2.dta	CWQ-O-293-1.15269.15269.4.2.dta	CWQ-O-293-1	15269	4463.41158	2043.9617899999998	511.7459	4	1	KPPPSPQPTEEDPEHR		1840.88242	0 1 0 0	N(1)	(N)	6176		203.07936999999998	5	16.60934	22.584770000000002	5.51213	1	-0.0	-0.00109	1.0	0.66667	0.0	0	0	1	-1.0	0.0	-1	0.005376344086021507	0.005376344086021507	sp|Q13438|OS9_HUMAN	529	2026390.0	6425180.0	15271	S5,S5,(0 1 0 0),0.77	6	0.2	6
CWQ-O-293-1.15316.15316.2.0.dta	CWQ-O-293-1.15316.15316.2.0.dta	CWQ-O-293-1	15316	4476.9941	1114.5818800000002	557.79458	2	1	VLCTPPPK	3,Carbamidomethyl[C];	911.5019	0 1 0 0	N(1)	(N)	6176		203.07936999999998	4	31.787909999999997	42.710190000000004	11.503680000000001	1	0.00061	0.5453	1.0	1.2142899999999999	0.14286	0	0	1	-1.0	0.0	-1	0.0	0.0	sp|P15529|MCP_HUMAN	163	17707100.0	35871600.0	15318	T4,T4,(0 1 0 0),1.00	100	100.0	100
CWQ-O-293-1.15317.15317.2.0.dta	CWQ-O-293-1.15317.15317.2.0.dta	CWQ-O-293-1	15317	4477.271720000001	1132.5860400000001	566.79666	2	1	STSTALPPR		929.5050699999999	0 1 0 0	N(1)	(N)	6176		203.07936999999998	1	20.27821	25.35565	10.84867	1	0.00159	1.40544	1.0	0.875	0.1875	0	0	1	-1.0	0.0	-1	0.0	0.0	sp|Q96RQ1|ERGI2_HUMAN	151	25088700.0	40166000.0	15319	S3,T4,(0 1 0 0),0.55	7	0.4375	5
CWQ-O-293-1.15342.15342.3.0.dta	CWQ-O-293-1.15342.15342.3.0.dta	CWQ-O-293-1	15342	4484.44796	2043.96509	681.99321	3	1	KPPPSPQPTEEDPEHR		1840.88242	0 1 0 0	N(1)	(N)	6176		203.07936999999998	5	28.343059999999998	38.37258	9.7168	1	0.0033	1.61293	1.0	0.76667	0.2	0	0	1	-1.0	0.0	-1	0.0	0.0	sp|Q13438|OS9_HUMAN	529	413094.0	1273330.0	15344	S5,S5,(0 1 0 0),0.81	11	0.3666666666666671	11
CWQ-O-293-1.15374.15374.2.1.dta	CWQ-O-293-1.15374.15374.2.1.dta	CWQ-O-293-1	15374	4493.4061	1132.58566	566.79647	2	1	STSTALPPR		929.5050699999999	0 1 0 0	N(1)	(N)	6176		203.07936999999998	1	19.31241	23.72273	11.12181	1	0.00122	1.07699	1.0	0.9375	0.125	0	0	1	-1.0	0.0	-1	0.005376344086021507	0.005376344086021507	sp|Q96RQ1|ERGI2_HUMAN	151	44112800.0	69823500.0	15376	S3,T4,(0 1 0 0),0.55	7	0.4375	5
CWQ-O-293-1.15410.15410.2.0.dta	CWQ-O-293-1.15410.15410.2.0.dta	CWQ-O-293-1	15410	4503.65276	1132.5859	566.79659	2	1	STSTALPPR		929.5050699999999	0 1 0 0	N(1)	(N)	6176		203.07936999999998	1	20.46715	25.5486	11.03018	1	0.00145	1.28359	1.0	0.9375	0.125	0	0	1	-1.0	0.0	-1	0.0	0.0	sp|Q96RQ1|ERGI2_HUMAN	151	43970300.0	69576700.0	15412	S3,T4,(0 1 0 0),0.64	6	0.375	5
CWQ-O-293-1.15425.15425.3.0.dta	CWQ-O-293-1.15425.15425.3.0.dta	CWQ-O-293-1	15425	4508.2819899999995	2143.05341	715.02265	3	1	VIGDTHASEVSQKPNTEK		1939.97196	0 1 0 0	N(1)	(N)	6176		203.07936999999998	11	82.74134000000001	120.92846999999999	11.822389999999999	1	0.0020800000000000003	0.9704799999999999	1.0	1.2058799999999998	0.38235	0	0	1	-1.0	0.0	-1	0.0	0.0	sp|Q5JRA6|TGO1_HUMAN	1099	11325000.0	37163900.0	15427	S11,S11,(0 1 0 0),0.77	22	0.647058823529412	22
CWQ-O-293-1.15452.15452.4.1.dta	CWQ-O-293-1.15452.15452.4.1.dta	CWQ-O-293-1	15452	4516.2198	2143.05307	536.51873	4	1	VIGDTHASEVSQKPNTEK		1939.97196	0 1 0 0	N(1)	(N)	6176		203.07936999999998	11	59.61465	88.57504	5.8310699999999995	1	0.0017399999999999998	0.8113600000000001	1.0	0.88235	0.29412	0	0	1	-1.0	0.0	-1	0.0	0.0	sp|Q5JRA6|TGO1_HUMAN	1099	14193500.0	47577400.0	15454	S11,S11,(0 1 0 0),0.82	26	0.7647058823529409	26
CWQ-O-293-1.15505.15505.3.0.dta	CWQ-O-293-1.15505.15505.3.0.dta	CWQ-O-293-1	15505	4533.115879999999	2143.0535	715.02268	3	1	VIGDTHASEVSQKPNTEK		1939.97196	0 1 0 0	N(1)	(N)	6176		203.07936999999998	11	24.03371	31.88373	9.45509	1	0.00216	1.00967	1.0	0.67647	0.17647000000000002	0	0	1	-1.0	0.0	-1	0.0	0.0	sp|Q5JRA6|TGO1_HUMAN	1099	11325000.0	37163900.0	15507	S11,S11,(0 1 0 0),0.83	14	0.411764705882353	14
CWQ-O-293-1.15568.15568.4.1.dta	CWQ-O-293-1.15568.15568.4.1.dta	CWQ-O-293-1	15568	4551.69449	2346.12901	587.28771	4	1	VIGDTHASEVSQKPNTEK		1939.97196	0 2 0 0	N(2)	(N(N))	6175	0 1 0 0;	406.15875	11	20.21076	23.37825	14.328270000000002	2	-0.0017	-0.72364	1.0	0.5	0.14706	0	0	1	-1.0	0.0	-1	0.005376344086021507	0.005376344086021507	sp|Q5JRA6|TGO1_HUMAN	1099	1267710.0	4394090.0	15570	S11,S11,(0 1 0 0),0.77;T16,T16,(0 1 0 0),0.83	22	0.647058823529412	14
CWQ-O-293-1.15645.15645.3.3.dta	CWQ-O-293-1.15645.15645.3.3.dta	CWQ-O-293-1	15645	4577.86755	1399.7104199999999	467.24165999999997	3	1	ESLEGSPRPPK		1196.62698	0 1 0 0	N(1)	(N)	6176		203.07936999999998	6	32.97685	47.93352	5.20019	1	0.004070000000000001	2.90544	1.0	0.95	0.25	0	0	1	-1.0	0.0	-1	0.0	0.0	sp|Q8IUX7|AEBP1_HUMAN	113	4387530.0	12528600.0	15647	S6,S6,(0 1 0 0),0.62	11	0.55	11
CWQ-O-293-1.15754.15754.3.3.dta	CWQ-O-293-1.15754.15754.3.3.dta	CWQ-O-293-1	15754	4613.62119	1399.7119300000002	467.24215999999996	3	1	ESLEGSPRPPK		1196.62698	0 1 0 0	N(1)	(N)	6176		203.07936999999998	6	51.49265	76.24453000000001	5.5248800000000005	1	0.00558	3.98995	1.0	1.2	0.3	0	0	1	-1.0	0.0	-1	0.0	0.0	sp|Q8IUX7|AEBP1_HUMAN	113	3475530.0	7101980.0	15756	S6,S6,(0 1 0 0),0.67	13	0.65	13
CWQ-O-293-1.15790.15790.2.2.dta	CWQ-O-293-1.15790.15790.2.2.dta	CWQ-O-293-1	15790	4626.39649	1376.6123300000002	688.8098	2	1	GDENPAGTVEGK		1173.53822	0 1 0 0	N(1)	(N)	6176		203.07936999999998	8	23.42011	30.90451	9.52051	1	-0.00526	-3.8233099999999998	1.0	0.72727	0.27273000000000003	0	0	1	-1.0	0.0	-1	0.0	0.0	sp|Q9Y240|CLC11_HUMAN	69	8626050.0	18829100.0	15791	T8,T8,(0 1 0 0),1.00	100	100.0	100
CWQ-O-293-1.15793.15793.3.0.dta	CWQ-O-293-1.15793.15793.3.0.dta	CWQ-O-293-1	15793	4627.51793	1226.5802199999998	409.53159	3	1	GEPSHPFPR		1023.50065	0 1 0 0	N(1)	(N)	6176		203.07936999999998	4	19.1263	26.419259999999998	5.58225	1	0.0002	0.16043	1.0	0.875	0.1875	0	0	1	-1.0	0.0	-1	0.0	0.0	sp|Q9H1U4|MEGF9_HUMAN	64	3324750.0	6920050.0	15795	S4,S4,(0 1 0 0),1.00	100	100.0	100
CWQ-O-293-1.15794.15794.3.2.dta	CWQ-O-293-1.15794.15794.3.2.dta	CWQ-O-293-1	15794	4627.80844	1399.69594	467.23683	3	1	ESLEGSPRPPK		1196.62698	0 1 0 0	N(1)	(N)	6176		203.07936999999998	6	38.01655	55.70106	5.1738800000000005	1	-0.010409999999999999	-7.4382	1.0	0.95	0.3	0	0	1	-1.0	0.0	-1	0.0	0.0	sp|Q8IUX7|AEBP1_HUMAN	113	3475530.0	7101980.0	15796	S6,S6,(0 1 0 0),0.69	11	0.55	11
CWQ-O-293-1.15882.15882.2.1.dta	CWQ-O-293-1.15882.15882.2.1.dta	CWQ-O-293-1	15882	4658.21802	1283.62339	642.31533	2	1	TTLTSDESVK		1080.54191	0 1 0 0	N(1)	(N)	6176		203.07936999999998	2	29.265109999999996	39.94447	9.432	1	0.0021	1.63972	1.0	1.11111	0.22221999999999997	0	0	1	-1.0	0.0	-1	0.0	0.0	sp|Q9UBV2|SE1L1_HUMAN	38	2154300.0	7842040.0	15884	T2,T2,(0 1 0 0),0.71	8	0.444444444444444	8
CWQ-O-293-1.15899.15899.2.2.dta	CWQ-O-293-1.15899.15899.2.2.dta	CWQ-O-293-1	15899	4664.65413	1376.61284	688.8100599999999	2	1	GDENPAGTVEGK		1173.53822	0 1 0 0	N(1)	(N)	6176		203.07936999999998	8	35.398720000000004	49.31005	9.56339	1	-0.00476	-3.4542900000000003	1.0	1.18182	0.22726999999999997	0	0	1	-1.0	0.0	-1	0.0	0.0	sp|Q9Y240|CLC11_HUMAN	69	8626050.0	18829100.0	15901	T8,T8,(0 1 0 0),1.00	100	100.0	100
CWQ-O-293-1.15946.15946.2.0.dta	CWQ-O-293-1.15946.15946.2.0.dta	CWQ-O-293-1	15946	4680.56151	1283.62389	642.31558	2	1	TTLTSDESVK		1080.54191	0 1 0 0	N(1)	(N)	6176		203.07936999999998	1	35.96719	50.137879999999996	9.65019	1	0.0026	2.02924	1.0	1.33333	0.22221999999999997	0	0	1	-1.0	0.0	-1	0.0	0.0	sp|Q9UBV2|SE1L1_HUMAN	37	2154300.0	7842040.0	15948	T1,T2,(0 1 0 0),0.69	7	0.38888888888888895	7
CWQ-O-293-1.15971.15971.2.2.dta	CWQ-O-293-1.15971.15971.2.2.dta	CWQ-O-293-1	15971	4689.2368	1376.61636	688.81182	2	1	GDENPAGTVEGK		1173.53822	0 1 0 0	N(1)	(N)	6176		203.07936999999998	8	33.18196	46.03866	9.30525	1	-0.00124	-0.8972899999999999	1.0	1.13636	0.22726999999999997	0	0	1	-1.0	0.0	-1	0.0	0.0	sp|Q9Y240|CLC11_HUMAN	69	8626050.0	18829100.0	15973	T8,T8,(0 1 0 0),1.00	100	100.0	100
CWQ-O-293-1.16049.16049.2.0.dta	CWQ-O-293-1.16049.16049.2.0.dta	CWQ-O-293-1	16049	4716.12469	1107.5531	554.2801900000001	2	1	VSATREEL		904.47344	0 1 0 0	N(1)	(N)	6176		203.07936999999998	4	27.41235	36.589490000000005	10.36909	1	0.00029	0.25893	1.0	0.9285700000000001	0.42857	0	0	1	-1.0	0.0	-1	0.0	0.0	sp|Q8WU39|MZB1_HUMAN	185	4032720.0	7572790.0	16051	T4,T4,(0 1 0 0),0.65	7	0.5	7
CWQ-O-293-1.16091.16091.2.1.dta	CWQ-O-293-1.16091.16091.2.1.dta	CWQ-O-293-1	16091	4728.972720000001	1132.58781	566.79754	2	1	STSTALPPR		929.5050699999999	0 1 0 0	N(1)	(N)	6176		203.07936999999998	3	17.97772	24.59243	5.6932599999999995	1	0.00336	2.96823	1.0	0.9375	0.1875	0	0	1	-1.0	0.0	-1	0.0	0.0	sp|Q96RQ1|ERGI2_HUMAN	153	20592200.0	34355400.0	16093	T4,T4,(0 1 0 0),0.64	8	0.5	7
CWQ-O-293-1.16129.16129.3.0.dta	CWQ-O-293-1.16129.16129.3.0.dta	CWQ-O-293-1	16129	4740.818310000001	2947.3786600000003	983.1310699999999	3	1	SQNRPQGQSTQPSNAAGTNTTSASTPR		2744.29425	0 1 0 0	N(1)	(N)	6176		203.07936999999998	20	69.21698	100.42591	11.25755	1	0.00504	1.7095799999999999	1.0	0.78846	0.23076999999999998	0	0	1	-1.0	0.0	-1	0.0	0.0	sp|Q9UHD9|UBQL2_HUMAN	123	2399980.0	11466500.0	16131	T21,T21,(0 1 0 0),0.93	27	0.5192307692307689	26
CWQ-O-293-1.16351.16351.2.0.dta	CWQ-O-293-1.16351.16351.2.0.dta	CWQ-O-293-1	16351	4808.31858	1132.58701	566.79714	2	1	STSTALPPR		929.5050699999999	0 1 0 0	N(1)	(N)	6176		203.07936999999998	1	20.07646	25.52628	9.95536	1	0.00257	2.26542	1.0	1.0625	0.125	0	0	1	-1.0	0.0	-1	0.0	0.0	sp|Q96RQ1|ERGI2_HUMAN	151	25853200.0	47955500.0	16353	T4,T4,(0 1 0 0),0.64	7	0.4375	5
CWQ-O-293-1.16404.16404.2.2.dta	CWQ-O-293-1.16404.16404.2.2.dta	CWQ-O-293-1	16404	4825.67464	1038.50896	519.75812	2	1	LAPSEYR		835.43083	0 1 0 0	N(1)	(N)	6176		203.07936999999998	4	25.90716	34.269529999999996	10.37704	1	-0.00125	-1.20097	1.0	1.08333	0.41667	0	0	1	-1.0	0.0	-1	0.0	0.0	sp|Q9BS26|ERP44_HUMAN	393	9719110.0	21969300.0	16405	S4,S4,(0 1 0 0),1.00	100	100.0	100
CWQ-O-293-1.16595.16595.2.0.dta	CWQ-O-293-1.16595.16595.2.0.dta	CWQ-O-293-1	16595	4885.05375	1580.73814	790.87271	2	1	AQSMETLPPGK	4,Oxidation[M];	1174.57725	0 2 0 0	N(2)	(N(N))	6175	0 1 0 0;	406.15875	3	37.53925	46.56111	20.78438	2	0.00214	1.35332	1.0	1.2	0.2	0	0	1	-1.0	0.0	-1	0.0	0.0	sp|Q10471|GALT2_HUMAN	67	35368500.0	87247900.0	16596	S3,S3,(0 1 0 0),0.54;T6,T6,(0 1 0 0),0.60	7	0.35	4
CWQ-O-293-1.16601.16601.2.1.dta	CWQ-O-293-1.16601.16601.2.1.dta	CWQ-O-293-1	16601	4887.32778	1377.67269	689.33998	2	1	LETASPPTR		971.5156400000001	0 2 0 0	N(2)	(N(N))	6175	0 1 0 0;	406.15875	3	21.726370000000003	22.57011	20.15941	2	-0.0016899999999999999	-1.22653	1.0	0.875	0.1875	0	0	1	-1.0	0.0	-1	0.005376344086021507	0.005376344086021507	sp|Q14118|DAG1_HUMAN	473	14108700.0	31092600.0	16603	T3,T3,(0 1 0 0),0.66;S5,T8,(0 1 0 0),0.55	6	0.375	5
CWQ-O-293-1.16615.16615.3.2.dta	CWQ-O-293-1.16615.16615.3.2.dta	CWQ-O-293-1	16615	4892.07274	1572.76254	524.9257	3	1	EPPTPDKEISEK		1369.68455	0 1 0 0	N(1)	(N)	6176		203.07936999999998	4	45.49972	67.61114	4.43565	1	-0.0013800000000000002	-0.87885	1.0	1.04545	0.5	0	0	1	-1.0	0.0	-1	0.0	0.0	sp|P49257|LMAN1_HUMAN	276	7600570.0	24111300.0	16617	T4,T4,(0 1 0 0),0.78	13	0.590909090909091	13
CWQ-O-293-1.16700.16700.3.2.dta	CWQ-O-293-1.16700.16700.3.2.dta	CWQ-O-293-1	16700	4917.8467	1572.7612199999999	524.92526	3	1	EPPTPDKEISEK		1369.68455	0 1 0 0	N(1)	(N)	6176		203.07936999999998	4	44.932359999999996	66.81528	4.29265	1	-0.0027	-1.71623	1.0	1.04545	0.5	0	0	1	-1.0	0.0	-1	0.0	0.0	sp|P49257|LMAN1_HUMAN	276	7600570.0	24111300.0	16702	T4,T4,(0 1 0 0),0.78	15	0.681818181818182	15
CWQ-O-293-1.16831.16831.3.0.dta	CWQ-O-293-1.16831.16831.3.0.dta	CWQ-O-293-1	16831	4956.82017	2947.18626	983.06694	3	1	NGSAAMCHFTTK	7,Carbamidomethyl[C];	1324.57727	5 4 0 0	H(5)N(4)	(N(N(H)(N(H)(N(H(H)(H))))))	5746	0 1 0 0;0 2 0 0;0 3 0 0;0 4 0 0;1 2 0 0;1 3 0 0;1 4 0 0;2 3 0 0;2 4 0 0;3 4 0 0;4 4 0 0;	1622.58161	3	18.42323	22.72459	10.43501	2	0.02738	9.290230000000001	0.41667	0.59091	0.31818	0	0	0	0.011018855592720922	0.0009130077802804069	-1	0.005376344086021507	0.006287826776308268	sp|P08575|PTPRC_HUMAN	472	3517640.0	17994800.0	16833	J1,J1,(5 4 0 0),0.80	10	0.45454545454545503	8
CWQ-O-293-1.16910.16910.3.0.dta	CWQ-O-293-1.16910.16910.3.0.dta	CWQ-O-293-1	16910	4981.35329	2947.16746	983.06067	3	1	NGSAAMCHFTTK	7,Carbamidomethyl[C];	1324.57727	5 4 0 0	H(5)N(4)	(N(N(H)(N(H)(N(H(H)(H))))))	5746	0 1 0 0;0 2 0 0;0 3 0 0;0 4 0 0;1 2 0 0;1 3 0 0;1 4 0 0;2 3 0 0;2 4 0 0;3 4 0 0;4 4 0 0;	1622.58161	3	29.23522	33.13174	21.998829999999998	3	0.00859	2.91399	0.41667	0.81818	0.31818	0	0	0	5.035741249866241e-07	6.569115056965532e-08	-1	0.0	6.569115056965532e-08	sp|P08575|PTPRC_HUMAN	472	3517640.0	17994800.0	16912	J1,J1,(5 4 0 0),0.82	12	0.545454545454545	8
CWQ-O-293-1.16926.16926.2.0.dta	CWQ-O-293-1.16926.16926.2.0.dta	CWQ-O-293-1	16926	4987.05652	1580.73822	790.87275	2	1	AQSMETLPPGK	4,Oxidation[M];	1174.57725	0 2 0 0	N(2)	(N(N))	6175	0 1 0 0;	406.15875	3	21.33383	22.59901	18.98422	2	0.00223	1.40899	1.0	0.75	0.2	0	0	1	-1.0	0.0	-1	0.005376344086021507	0.005376344086021507	sp|Q10471|GALT2_HUMAN	67	2537160.0	6178790.0	16928	S3,S3,(0 1 0 0),0.79;T6,T6,(0 1 0 0),0.78	7	0.35	4
CWQ-O-293-1.17140.17140.3.0.dta	CWQ-O-293-1.17140.17140.3.0.dta	CWQ-O-293-1	17140	5054.00907	2021.9612300000001	674.65859	3	1	TTLTSDESVKDHTTAGR		1818.88281	0 1 0 0	N(1)	(N)	6176		203.07936999999998	13	82.2133	120.90023000000001	10.36613	1	-0.00095	-0.47093999999999997	1.0	1.09375	0.40625	0	0	1	-1.0	0.0	-1	0.0	0.0	sp|Q9UBV2|SE1L1_HUMAN	49	5078980.0	14699700.0	17142	T14,T14,(0 1 0 0),0.84	26	0.8125	24
CWQ-O-293-1.17950.17950.3.2.dta	CWQ-O-293-1.17950.17950.3.2.dta	CWQ-O-293-1	17950	5294.685210000001	1640.81377	547.6094400000001	3	1	STGPEGVTHAPSLGK		1437.73323	0 1 0 0	N(1)	(N)	6176		203.07936999999998	8	29.41328	38.16003	13.169329999999999	1	0.00117	0.7111	1.0	0.67857	0.28570999999999996	0	0	1	-1.0	0.0	-1	0.0	0.0	sp|P98095|FBLN2_HUMAN	357	6496520.0	22918200.0	17952	T8,T8,(0 1 0 0),0.74	17	0.6071428571428571	17
CWQ-O-293-1.18030.18030.3.3.dta	CWQ-O-293-1.18030.18030.3.3.dta	CWQ-O-293-1	18030	5319.92367	1640.81363	547.6093900000001	3	1	STGPEGVTHAPSLGK		1437.73323	0 1 0 0	N(1)	(N)	6176		203.07936999999998	8	41.36557	56.53658000000001	13.19084	1	0.0010199999999999999	0.62151	1.0	0.85714	0.35714	0	0	1	-1.0	0.0	-1	0.0	0.0	sp|P98095|FBLN2_HUMAN	357	6496520.0	22918200.0	18032	T8,T8,(0 1 0 0),0.67	16	0.5714285714285711	16
CWQ-O-293-1.18505.18505.2.0.dta	CWQ-O-293-1.18505.18505.2.0.dta	CWQ-O-293-1	18505	5457.53535	1584.75158	792.87943	2	1	SPDGPASPTSGPVGR		1381.67063	0 1 0 0	N(1)	(N)	6176		203.07936999999998	7	60.62701	86.72721999999999	12.15521	1	0.00157	0.99308	1.0	1.25	0.10714000000000001	0	0	1	-1.0	0.0	-1	0.0	0.0	sp|Q92611|EDEM1_HUMAN	54	27704600.0	68932200.0	18507	S7,S7,(0 1 0 0),0.63	7	0.25	7
CWQ-O-293-1.18864.18864.3.1.dta	CWQ-O-293-1.18864.18864.3.1.dta	CWQ-O-293-1	18864	5557.6877	1782.9187399999998	594.97776	3	1	EATNPPVIQEEKPK		1579.83261	0 1 0 0	N(1)	(N)	6176		203.07936999999998	3	17.44697	23.7625	5.71813	1	0.0067599999999999995	3.7897300000000005	1.0	0.8846200000000001	0.0	0	0	1	-1.0	0.0	-1	0.005376344086021507	0.005376344086021507	sp|P30101|PDIA3_HUMAN	485	992721.0	3057770.0	18866	T3,T3,(0 1 0 0),1.00	100	100.0	100
CWQ-O-293-1.19458.19458.3.0.dta	CWQ-O-293-1.19458.19458.3.0.dta	CWQ-O-293-1	19458	5720.9049700000005	2158.02691	720.01382	3	1	SSTQEATGQAVSTAHPPTGK		1954.94648	0 1 0 0	N(1)	(N)	6176		203.07936999999998	7	38.51508	53.35549	10.95432	1	0.00106	0.48923	1.0	0.94737	0.02632	0	0	1	-1.0	0.0	-1	0.0	0.0	sp|O43405|COCH_HUMAN	134	3148990.0	11433700.0	19459	T18,T18,(0 1 0 0),0.61	4	0.10526315789473699	3
CWQ-O-293-1.19692.19692.3.0.dta	CWQ-O-293-1.19692.19692.3.0.dta	CWQ-O-293-1	19692	5782.40583	1433.7156	478.57672	3	1	EEATEKPWLK		1230.6364800000001	0 1 0 0	N(1)	(N)	6176		203.07936999999998	4	26.107860000000002	36.881209999999996	6.1002	1	-0.00025	-0.17662	1.0	1.16667	0.055560000000000005	0	0	1	-1.0	0.0	-1	0.0	0.0	sp|Q8NCL4|GALT6_HUMAN	38	8157800.0	19099900.0	19694	T4,T4,(0 1 0 0),1.00	100	100.0	100
CWQ-O-293-1.19722.19722.3.0.dta	CWQ-O-293-1.19722.19722.3.0.dta	CWQ-O-293-1	19722	5790.56436	1691.8229	564.61248	3	1	TQGTPVHLNYR		1285.66475	0 2 0 0	N(2)	(N(N))	6175	0 1 0 0;	406.15875	4	29.5721	30.05475	28.67575	2	-0.0006	-0.35509	1.0	0.8	0.1	0	0	1	-1.0	0.0	-1	0.0	0.0	sp|Q9UKM7|MA1B1_HUMAN	242	14686700.0	36067900.0	19724	T4,T4,(0 2 0 0),0.74	4	0.2	4
CWQ-O-293-1.19733.19733.3.0.dta	CWQ-O-293-1.19733.19733.3.0.dta	CWQ-O-293-1	19733	5793.66809	1894.8982600000002	632.30427	3	1	TQGTPVHLNYR		1285.66475	0 3 0 0	N(3)	(N(N(N)))	6173	0 1 0 0;0 2 0 0;	609.23812	4	27.160429999999998	23.436329999999998	34.07663	3	-0.00461	-2.43089	1.0	0.8	0.05	0	0	1	-1.0	0.0	-1	0.005376344086021507	0.005376344086021507	sp|Q9UKM7|MA1B1_HUMAN	242	14822600.0	37485200.0	19735	T1,T4,(0 3 0 0),0.00	0	0.0	0
CWQ-O-293-1.20030.20030.3.0.dta	CWQ-O-293-1.20030.20030.3.0.dta	CWQ-O-293-1	20030	5876.14516	1367.69185	456.5688	3	1	GGDHPSVAVGIR		1164.612	0 1 0 0	N(1)	(N)	6176		203.07936999999998	6	22.983620000000002	32.074020000000004	6.10144	1	0.00047999999999999996	0.35226	1.0	1.09091	0.0	0	0	1	-1.0	0.0	-1	0.0	0.0	sp|Q10469|MGAT2_HUMAN	59	32377500.0	69871200.0	20032	S6,S6,(0 1 0 0),1.00	100	100.0	100
CWQ-O-293-1.20087.20087.2.1.dta	CWQ-O-293-1.20087.20087.2.1.dta	CWQ-O-293-1	20087	5892.08104	1367.69379	684.3505299999999	2	1	GGDHPSVAVGIR		1164.612	0 1 0 0	N(1)	(N)	6176		203.07936999999998	6	20.114420000000003	24.98126	11.07599	1	0.00242	1.7685099999999998	1.0	0.90909	0.0	0	0	1	-1.0	0.0	-1	0.0	0.0	sp|Q10469|MGAT2_HUMAN	59	35711100.0	75371200.0	20089	S6,S6,(0 1 0 0),1.00	100	100.0	100
CWQ-O-293-1.20170.20170.2.0.dta	CWQ-O-293-1.20170.20170.2.0.dta	CWQ-O-293-1	20170	5915.464620000001	1367.69388	684.35058	2	1	GGDHPSVAVGIR		1164.612	0 1 0 0	N(1)	(N)	6176		203.07936999999998	6	38.84707	53.23395	12.128589999999999	1	0.00251	1.8343099999999999	1.0	1.31818	0.0	0	0	1	-1.0	0.0	-1	0.0	0.0	sp|Q10469|MGAT2_HUMAN	59	35711100.0	75371200.0	20172	S6,S6,(0 1 0 0),1.00	100	100.0	100
CWQ-O-293-1.20250.20250.2.0.dta	CWQ-O-293-1.20250.20250.2.0.dta	CWQ-O-293-1	20250	5937.29932	1367.69398	684.35063	2	1	GGDHPSVAVGIR		1164.612	0 1 0 0	N(1)	(N)	6176		203.07936999999998	6	35.09101	47.655440000000006	11.75705	1	0.0026100000000000003	1.91035	1.0	1.27273	0.0	0	0	1	-1.0	0.0	-1	0.0	0.0	sp|Q10469|MGAT2_HUMAN	59	35711100.0	75371200.0	20252	S6,S6,(0 1 0 0),1.00	100	100.0	100
CWQ-O-293-1.20477.20477.3.0.dta	CWQ-O-293-1.20477.20477.3.0.dta	CWQ-O-293-1	20477	5998.75768	2425.17331	809.06262	3	1	RVPSEAPPTEVPDRDPEK		2019.0141600000002	0 2 0 0	N(2)	(N(N))	6175	0 1 0 0;	406.15875	9	24.07382	27.991629999999997	16.79788	2	0.0004	0.16627999999999998	1.0	0.61765	0.029410000000000002	0	0	1	-1.0	0.0	-1	0.0	0.0	sp|Q14118|DAG1_HUMAN	734	5580700.0	20719100.0	20479	S4,S4,(0 1 0 0),0.74;T9,T9,(0 1 0 0),0.60	2	0.0588235294117647	1
CWQ-O-293-1.20704.20704.3.0.dta	CWQ-O-293-1.20704.20704.3.0.dta	CWQ-O-293-1	20704	6058.53701	2514.0115600000004	838.67537	3	1	TCRPDQFECEDGSCIHGSR	2,Carbamidomethyl[C];9,Carbamidomethyl[C];14,Carbamidomethyl[C];	2310.92848	0 1 0 0	N(1)	(N)	6176		203.07936999999998	13	49.15683	68.95837	12.382539999999999	1	0.00371	1.4752399999999999	1.0	1.08333	0.027780000000000003	0	0	1	-1.0	0.0	-1	0.0	0.0	sp|P98155|VLDLR_HUMAN	289	5617850.0	26581800.0	20706	T1,T1,(0 1 0 0),0.56	1	0.0277777777777778	0
CWQ-O-293-1.20760.20760.3.4.dta	CWQ-O-293-1.20760.20760.3.4.dta	CWQ-O-293-1	20760	6073.32245	1564.74378	522.25278	3	1	AQSMETLPPGK		1158.58234	0 2 0 0	N(2)	(N(N))	6175	0 1 0 0;	406.15875	3	21.38879	23.987460000000002	16.56269	2	0.0026899999999999997	1.72185	1.0	0.95	0.0	0	0	1	-1.0	0.0	-1	0.0	0.0	sp|Q10471|GALT2_HUMAN	67	11410400.0	27726800.0	20762	T6,T6,(0 2 0 0),0.16	1	0.05	0
CWQ-O-293-1.20781.20781.2.0.dta	CWQ-O-293-1.20781.20781.2.0.dta	CWQ-O-293-1	20781	6078.65765	1564.74337	782.87532	2	1	AQSMETLPPGK		1158.58234	0 2 0 0	N(2)	(N(N))	6175	0 1 0 0;	406.15875	3	39.87477	47.56837	25.58665	2	0.00228	1.4598200000000001	1.0	1.3	0.0	0	0	1	-1.0	0.0	-1	0.0	0.0	sp|Q10471|GALT2_HUMAN	67	225289000.0	553774000.0	20782	S3,T6,(0 2 0 0),0.00	0	0.0	0
CWQ-O-293-1.20875.20875.2.0.dta	CWQ-O-293-1.20875.20875.2.0.dta	CWQ-O-293-1	20875	6103.1393	1564.7434	782.87534	2	1	AQSMETLPPGK		1158.58234	0 2 0 0	N(2)	(N(N))	6175	0 1 0 0;	406.15875	3	38.65087	45.935590000000005	25.1221	2	0.00232	1.48155	1.0	1.3	0.0	0	0	1	-1.0	0.0	-1	0.0	0.0	sp|Q10471|GALT2_HUMAN	67	225289000.0	553774000.0	20877	S3,T6,(0 2 0 0),0.58	1	0.05	1
CWQ-O-293-1.20982.20982.3.2.dta	CWQ-O-293-1.20982.20982.3.2.dta	CWQ-O-293-1	20982	6131.97886	1488.74435	496.91963	3	1	TQGTPVHLNYR		1285.66475	0 1 0 0	N(1)	(N)	6176		203.07936999999998	4	24.05459	31.505440000000004	10.21729	1	0.00022	0.15099	1.0	0.95	0.05	0	0	1	-1.0	0.0	-1	0.0	0.0	sp|Q9UKM7|MA1B1_HUMAN	242	2019800.0	6315610.0	20985	T4,T4,(0 1 0 0),0.37	2	0.1	2
CWQ-O-293-1.21037.21037.2.0.dta	CWQ-O-293-1.21037.21037.2.0.dta	CWQ-O-293-1	21037	6146.74001	1564.7442	782.8757400000001	2	1	AQSMETLPPGK		1158.58234	0 2 0 0	N(2)	(N(N))	6175	0 1 0 0;	406.15875	3	33.13733	39.03281	22.188589999999998	2	0.00312	1.99282	1.0	1.25	0.0	0	0	1	-1.0	0.0	-1	0.0	0.0	sp|Q10471|GALT2_HUMAN	67	6947190.0	17454200.0	21038	S3,T6,(0 2 0 0),0.00	0	0.0	0
CWQ-O-293-1.21056.21056.2.0.dta	CWQ-O-293-1.21056.21056.2.0.dta	CWQ-O-293-1	21056	6152.275079999999	1361.66275	681.33501	2	1	AQSMETLPPGK		1158.58234	0 1 0 0	N(1)	(N)	6176		203.07936999999998	6	27.652179999999998	36.574059999999996	11.08297	1	0.0010400000000000001	0.7672800000000001	1.0	1.2	0.05	0	0	1	-1.0	0.0	-1	0.0	0.0	sp|Q10471|GALT2_HUMAN	70	23909100.0	52604600.0	21058	T6,T6,(0 1 0 0),0.62	5	0.25	5
CWQ-O-293-1.21125.21125.2.0.dta	CWQ-O-293-1.21125.21125.2.0.dta	CWQ-O-293-1	21125	6171.13905	1564.74376	782.87552	2	1	AQSMETLPPGK		1158.58234	0 2 0 0	N(2)	(N(N))	6175	0 1 0 0;	406.15875	3	27.64958	30.80152	21.796	2	0.00268	1.71418	1.0	1.1	0.0	0	0	1	-1.0	0.0	-1	0.0	0.0	sp|Q10471|GALT2_HUMAN	67	3526580.0	9460600.0	21126	S3,T6,(0 2 0 0),0.00	0	0.0	0
CWQ-O-293-1.21152.21152.2.1.dta	CWQ-O-293-1.21152.21152.2.1.dta	CWQ-O-293-1	21152	6179.0841	1361.6634199999999	681.33535	2	1	AQSMETLPPGK		1158.58234	0 1 0 0	N(1)	(N)	6176		203.07936999999998	6	21.74742	27.87521	10.367230000000001	1	0.0017100000000000001	1.2593299999999998	1.0	1.05	0.05	0	0	1	-1.0	0.0	-1	0.0	0.0	sp|Q10471|GALT2_HUMAN	70	23909100.0	52604600.0	21153	T6,T6,(0 1 0 0),0.38	1	0.05	1
CWQ-O-293-1.21217.21217.2.1.dta	CWQ-O-293-1.21217.21217.2.1.dta	CWQ-O-293-1	21217	6196.58117	1564.74436	782.87582	2	1	AQSMETLPPGK		1158.58234	0 2 0 0	N(2)	(N(N))	6175	0 1 0 0;	406.15875	3	27.501409999999996	30.861690000000003	21.26089	2	0.00328	2.0937900000000003	1.0	1.15	0.0	0	0	1	-1.0	0.0	-1	0.0	0.0	sp|Q10471|GALT2_HUMAN	67	9446910.0	27806800.0	21219	S3,T6,(0 2 0 0),0.00	0	0.0	0
CWQ-O-293-1.21240.21240.2.3.dta	CWQ-O-293-1.21240.21240.2.3.dta	CWQ-O-293-1	21240	6203.40926	1128.59086	564.79907	2	1	AVAVTLQSH		925.5101599999999	0 1 0 0	N(1)	(N)	6176		203.07936999999998	5	28.79253	38.35654	11.0308	1	0.00133	1.18004	1.0	1.3125	0.0	0	0	1	-1.0	0.0	-1	0.0	0.0	sp|Q9GZM5|YIPF3_HUMAN	346	16816100.0	33288300.0	21241	T5,T5,(0 1 0 0),0.58	1	0.0625	1
CWQ-O-293-1.21352.21352.3.1.dta	CWQ-O-293-1.21352.21352.3.1.dta	CWQ-O-293-1	21352	6234.71369	1645.824	549.27952	3	1	EREEAATADPLIK		1442.74855	0 1 0 0	N(1)	(N)	6176		203.07936999999998	7	29.97226	42.65684	6.41517	1	-0.00392	-2.3801	1.0	1.125	0.0	0	0	1	-1.0	0.0	-1	0.0	0.0	sp|Q9HBG7|LY9_HUMAN	298	13262100.0	33826600.0	21354	T7,T7,(0 1 0 0),1.00	100	100.0	100
CWQ-O-293-1.21485.21485.3.1.dta	CWQ-O-293-1.21485.21485.3.1.dta	CWQ-O-293-1	21485	6272.35112	1645.82647	549.28034	3	1	EREEAATADPLIK		1442.74855	0 1 0 0	N(1)	(N)	6176		203.07936999999998	7	18.27289	24.80605	6.139880000000001	1	-0.00145	-0.88176	1.0	0.8333299999999999	0.04167	0	0	1	-1.0	0.0	-1	0.0	0.0	sp|Q9HBG7|LY9_HUMAN	298	13262100.0	33826600.0	21487	T7,T7,(0 1 0 0),1.00	100	100.0	100
CWQ-O-293-1.21616.21616.3.0.dta	CWQ-O-293-1.21616.21616.3.0.dta	CWQ-O-293-1	21616	6307.02109	2734.31691	912.11049	3	1	KGTTTNATSTTTTTASTAVADAQK		2328.1525100000003	0 2 0 0	N(2)	(N(N))	6175	0 1 0 0;	406.15875	10	21.520960000000002	31.707309999999996	2.6034599999999997	1	0.00565	2.06715	0.5	0.67391	0.04348	0	0	1	-1.0	0.0	-1	0.0	0.0	sp|Q9UHR5|S30BP_HUMAN	238	3705280.0	17070100.0	21618	T3,T10,(0 1 0 0),0.76;S16,T17,(0 1 0 0),0.60	5	0.10869565217391301	1
CWQ-O-293-1.21688.21688.3.1.dta	CWQ-O-293-1.21688.21688.3.1.dta	CWQ-O-293-1	21688	6327.38634	2531.23148	844.41534	3	1	KGTTTNATSTTTTTASTAVADAQK		2328.1525100000003	0 1 0 0	N(1)	(N)	6176		203.07936999999998	4	67.08478000000001	100.03374000000001	5.89385	1	-0.0004	-0.15969	1.0	0.71739	0.3913	0	0	1	-1.0	0.0	-1	0.0	0.0	sp|Q9UHR5|S30BP_HUMAN	232	7474840.0	30717700.0	21690	T5,T5,(0 1 0 0),0.95	28	0.608695652173913	27
CWQ-O-293-1.22805.22805.3.0.dta	CWQ-O-293-1.22805.22805.3.0.dta	CWQ-O-293-1	22805	6631.12352	1548.86526	516.9599400000001	3	1	KEIVLFDKPTR		1345.78381	0 1 0 0	N(1)	(N)	6176		203.07936999999998	10	29.92268	40.32204	10.609589999999999	1	0.00207	1.3389	1.0	1.15	0.05	0	0	1	-1.0	0.0	-1	0.0	0.0	sp|Q5T7M9|FA69A_HUMAN	141	10557000.0	17763700.0	22807	T10,T10,(0 1 0 0),1.00	100	100.0	100
CWQ-O-293-1.23630.23630.2.1.dta	CWQ-O-293-1.23630.23630.2.1.dta	CWQ-O-293-1	23630	6837.18464	1667.8243	834.41579	2	1	DAQASAAPAAPLPER		1464.74413	0 1 0 0	N(1)	(N)	6176		203.07936999999998	5	64.89289000000001	92.38608	13.83411	1	0.00079	0.47473999999999994	1.0	1.3214299999999999	0.0	0	0	1	-1.0	0.0	-1	0.0	0.0	sp|Q99808|S29A1_HUMAN	63	205416000.0	499631000.0	23632	S5,S5,(0 1 0 0),1.00	100	100.0	100
CWQ-O-293-1.23657.23657.3.0.dta	CWQ-O-293-1.23657.23657.3.0.dta	CWQ-O-293-1	23657	6844.10431	1667.8208	556.61179	3	1	DAQASAAPAAPLPER		1464.74413	0 1 0 0	N(1)	(N)	6176		203.07936999999998	5	39.99375	58.600680000000004	5.43803	1	-0.0027	-1.62081	1.0	1.0714299999999999	0.0	0	0	1	-1.0	0.0	-1	0.0	0.0	sp|Q99808|S29A1_HUMAN	63	23947300.0	60594400.0	23659	S5,S5,(0 1 0 0),1.00	100	100.0	100
CWQ-O-293-1.24295.24295.4.2.dta	CWQ-O-293-1.24295.24295.4.2.dta	CWQ-O-293-1	24295	7021.19028	2801.46884	701.12267	4	1	TAAAQVGTSVSSATNTSTRPIITVHK		2598.3845699999997	0 1 0 0	N(1)	(N)	6176		203.07936999999998	8	44.4198	62.19421	11.4102	1	0.00489	1.74615	1.0	0.86	0.02	0	0	1	-1.0	0.0	-1	0.0	0.0	sp|P51610|HCFC1_HUMAN	619	10836800.0	36899900.0	24297	T8,T23,(0 1 0 0),0.84	2	0.04	2
CWQ-O-293-1.24424.24424.3.0.dta	CWQ-O-293-1.24424.24424.3.0.dta	CWQ-O-293-1	24424	7052.878809999999	1680.9206600000002	560.9784	3	1	VAALQTVGPTAGPAPK		1477.83731	0 1 0 0	N(1)	(N)	6176		203.07936999999998	10	25.54083	39.29359	0.0	0	0.00398	2.36762	0.0	0.86667	0.0	0	0	1	-1.0	0.0	-1	0.0	0.0	sp|Q8IYS2|K2013_HUMAN	224	7530010.0	16821600.0	24426	T10,T10,(0 1 0 0),0.75	2	0.0666666666666667	2
CWQ-O-293-1.24482.24482.2.0.dta	CWQ-O-293-1.24482.24482.2.0.dta	CWQ-O-293-1	24482	7068.09097	1680.9193699999998	840.96332	2	1	VAALQTVGPTAGPAPK		1477.83731	0 1 0 0	N(1)	(N)	6176		203.07936999999998	10	68.35698000000001	98.98257	11.48087	1	0.0026899999999999997	1.6013700000000002	1.0	1.16667	0.3	0	0	1	-1.0	0.0	-1	0.0	0.0	sp|Q8IYS2|K2013_HUMAN	224	57289900.0	144088000.0	24483	T10,T10,(0 1 0 0),0.83	12	0.4	12
CWQ-O-293-1.25716.25716.3.1.dta	CWQ-O-293-1.25716.25716.3.1.dta	CWQ-O-293-1	25716	7395.268209999999	2331.11047	777.70834	3	1	LAGTESPVREEPGEDFPAAR		2128.0305399999997	0 1 0 0	N(1)	(N)	6176		203.07936999999998	4	27.52937	35.590090000000004	12.559439999999999	1	0.00056	0.23885	1.0	0.68421	0.052629999999999996	0	0	1	-1.0	0.0	-1	0.0	0.0	sp|P02786|TFR1_HUMAN	104	86731500.0	314386000.0	25718	T4,T4,(0 1 0 0),0.70	3	0.0789473684210526	3
CWQ-O-293-1.25797.25797.3.0.dta	CWQ-O-293-1.25797.25797.3.0.dta	CWQ-O-293-1	25797	7416.63425	2331.11122	777.7085900000001	3	1	LAGTESPVREEPGEDFPAAR		2128.0305399999997	0 1 0 0	N(1)	(N)	6176		203.07936999999998	6	62.73331999999999	88.77678	14.36691	1	0.00131	0.56187	1.0	1.1578899999999999	0.0	0	0	1	-1.0	0.0	-1	0.0	0.0	sp|P02786|TFR1_HUMAN	106	86731500.0	314386000.0	25799	T4,T4,(0 1 0 0),0.60	2	0.0526315789473684	1
CWQ-O-293-1.26035.26035.3.0.dta	CWQ-O-293-1.26035.26035.3.0.dta	CWQ-O-293-1	26035	7479.301090000001	3496.5452200000004	1166.18659	3	1	EFHHGPDPTDTAPGEQAQDVASSPPESSFQK		3293.46177	0 1 0 0	N(1)	(N)	6176		203.07936999999998	22	29.8534	40.158970000000004	10.7145	1	0.004079999999999999	1.16595	1.0	0.7	0.0	0	0	1	-1.0	0.0	-1	0.0	0.0	sp|Q9BS26|ERP44_HUMAN	380	7444570.0	60876100.0	26036	S27,S28,(0 1 0 0),0.70	3	0.05	1
CWQ-O-293-1.26051.26051.4.1.dta	CWQ-O-293-1.26051.26051.4.1.dta	CWQ-O-293-1	26051	7483.758209999999	3496.53861	874.8901099999999	4	1	EFHHGPDPTDTAPGEQAQDVASSPPESSFQK		3293.46177	0 1 0 0	N(1)	(N)	6176		203.07936999999998	9	34.44603	49.95943	5.63542	1	-0.0025399999999999997	-0.72535	1.0	0.6166699999999999	0.0	0	0	1	-1.0	0.0	-1	0.0	0.0	sp|Q9BS26|ERP44_HUMAN	367	13609800.0	98725700.0	26053	T9,T11,(0 1 0 0),0.56	3	0.05	3
CWQ-O-293-1.26324.26324.2.0.dta	CWQ-O-293-1.26324.26324.2.0.dta	CWQ-O-293-1	26324	7551.081340000001	2130.02009	1065.51368	2	1	LNPTPGSNAISDVPGER		1723.86095	0 2 0 0	N(2)	(N(N))	6175	0 1 0 0;	406.15875	4	20.13028	22.60924	15.526489999999999	2	0.00039	0.18320999999999998	1.0	0.6875	0.0	0	0	1	-1.0	0.0	-1	0.005376344086021507	0.005376344086021507	sp|P08575|PTPRC_HUMAN	139	49890000.0	136102000.0	-1		0	0.0	0
CWQ-O-293-1.27966.27966.3.0.dta	CWQ-O-293-1.27966.27966.3.0.dta	CWQ-O-293-1	27966	7965.294309999999	2536.33172	846.11542	3	1	SGTVTVAQQAQVVTTVVGGVTK		2130.17648	0 2 0 0	N(2)	(N(N))	6175	0 1 0 0;	406.15875	1	48.44412	68.90984	10.43636	2	-0.0035	-1.38143	1.0	1.0714299999999999	0.023809999999999998	0	0	1	-1.0	0.0	-1	0.0	0.0	sp|P51610|HCFC1_HUMAN	638	3898580.0	11827900.0	27968	T14,T21,(0 2 0 0),0.67	3	0.0714285714285714	2
CWQ-O-293-1.27999.27999.3.0.dta	CWQ-O-293-1.27999.27999.3.0.dta	CWQ-O-293-1	27999	7973.3924799999995	2536.33172	846.11542	3	1	SGTVTVAQQAQVVTTVVGGVTK		2130.17648	0 2 0 0	N(2)	(N(N))	6175	0 1 0 0;	406.15875	14	29.78612	45.01208	1.50934	1	-0.0035	-1.38143	0.5	0.85714	0.023809999999999998	0	0	1	-1.0	0.0	-1	0.0	0.0	sp|P51610|HCFC1_HUMAN	651	3898580.0	11827900.0	28001	S1,T21,(0 2 0 0),0.39	3	0.0714285714285714	1
CWQ-O-293-1.28271.28271.3.0.dta	CWQ-O-293-1.28271.28271.3.0.dta	CWQ-O-293-1	28271	8042.00384	2920.3685600000003	974.1277	3	1	TETGATETVTPSEAPVLAAEPEADK		2514.20935	0 2 0 0	N(2)	(N(N))	6175	0 1 0 0;	406.15875	1	32.872840000000004	44.54524	11.19553	2	0.00045999999999999996	0.15828	1.0	0.70833	0.0625	0	0	1	-1.0	0.0	-1	0.0	0.0	sp|Q8NBS9|TXND5_HUMAN	297	1334040.0	7936470.0	28273	T10,S12,(0 2 0 0),0.73	2	0.0416666666666667	1
CWQ-O-293-1.28299.28299.3.0.dta	CWQ-O-293-1.28299.28299.3.0.dta	CWQ-O-293-1	28299	8049.321290000001	2920.3685600000003	974.1277	3	1	TETGATETVTPSEAPVLAAEPEADK		2514.20935	0 2 0 0	N(2)	(N(N))	6175	0 1 0 0;	406.15875	1	39.15695	54.149719999999995	11.313239999999999	2	0.00045999999999999996	0.15828	1.0	0.8541700000000001	0.08333	0	0	1	-1.0	0.0	-1	0.0	0.0	sp|Q8NBS9|TXND5_HUMAN	297	3876150.0	17886200.0	28301	T1,T1,(0 2 0 0),0.80	3	0.0625	3
CWQ-O-293-1.30565.30565.3.1.dta	CWQ-O-293-1.30565.30565.3.1.dta	CWQ-O-293-1	30565	8604.63445	3447.6647700000003	1149.89311	3	1	VNLPTTVSNFNNPSPSVVTATTSVHESNK		3041.51743	0 2 0 0	N(2)	(N(N))	6175	0 1 0 0;	406.15875	14	35.42399	42.05052	23.11757	2	-0.01141	-3.30825	1.0	0.75	0.01786	0	0	1	-1.0	0.0	-1	0.0	0.0	sp|Q9NTZ6|RBM12_HUMAN	130	7572350.0	44977900.0	30566	T5,S27,(0 2 0 0),0.32	4	0.0714285714285714	4
CWQ-O-293-1.30568.30568.3.2.dta	CWQ-O-293-1.30568.30568.3.2.dta	CWQ-O-293-1	30568	8605.499020000001	3447.66959	1149.89471	3	1	VNLPTTVSNFNNPSPSVVTATTSVHESNK		3041.51743	0 2 0 0	N(2)	(N(N))	6175	0 1 0 0;	406.15875	14	40.908409999999996	50.41553	23.25233	2	-0.00659	-1.91165	1.0	0.83929	0.01786	0	0	1	-1.0	0.0	-1	0.0	0.0	sp|Q9NTZ6|RBM12_HUMAN	130	7572350.0	44977900.0	30570	S14,S27,(0 2 0 0),0.52	4	0.0714285714285714	4
CWQ-O-293-1.33036.33036.3.3.dta	CWQ-O-293-1.33036.33036.3.3.dta	CWQ-O-293-1	33036	9195.16357	2225.3363	742.45028	3	1	LVTPVTVSAVKPAVTTLVVK		2022.2572899999998	0 1 0 0	N(1)	(N)	6176		203.07936999999998	3	28.33254	37.017720000000004	12.202919999999999	1	-0.00037	-0.16412000000000002	1.0	0.71053	0.0	0	0	1	-1.0	0.0	-1	0.0	0.0	sp|P51610|HCFC1_HUMAN	858	37277400.0	138282000.0	33038	T3,T16,(0 1 0 0),0.60	2	0.0526315789473684	2
CWQ-O-293-1.33223.33223.4.1.dta	CWQ-O-293-1.33223.33223.4.1.dta	CWQ-O-293-1	33223	9236.43893	2968.37446	742.84907	4	1	APLTATAPQLDDEEMYSAHMPAHLR		2765.30216	0 1 0 0	N(1)	(N)	6176		203.07936999999998	4	55.2178	81.08241	7.18353	1	-0.0070599999999999994	-2.37983	1.0	1.02083	0.02083	0	0	1	-1.0	0.0	-1	0.0	0.0	sp|Q8WU39|MZB1_HUMAN	28	39543000.0	197887000.0	33225	T4,S17,(0 1 0 0),0.00	0	0.0	0
CWQ-O-293-1.33276.33276.4.0.dta	CWQ-O-293-1.33276.33276.4.0.dta	CWQ-O-293-1	33276	9246.793109999999	2968.37272	742.84864	4	1	APLTATAPQLDDEEMYSAHMPAHLR		2765.30216	0 1 0 0	N(1)	(N)	6176		203.07936999999998	4	44.25257	64.29502	7.030869999999999	1	-0.00881	-2.9687	1.0	0.8958299999999999	0.02083	0	0	1	-1.0	0.0	-1	0.0	0.0	sp|Q8WU39|MZB1_HUMAN	28	39543000.0	197887000.0	33278	S17,S17,(0 1 0 0),0.62	3	0.0625	2
CWQ-O-293-1.36163.36163.3.3.dta	CWQ-O-293-1.36163.36163.3.3.dta	CWQ-O-293-1	36163	9933.20879	2404.28627	802.10027	3	1	TIPMSAIITQAGATGVTSSPGIK		2201.1846	0 1 0 0	N(1)	(N)	6176		203.07936999999998	1	25.57058	36.30988	5.62617	1	0.0223	9.27459	1.0	0.72727	0.02273	0	0	1	-1.0	0.0	-1	0.0	0.0	sp|P51610|HCFC1_HUMAN	771	20629900.0	92434000.0	36165	S18,S19,(0 1 0 0),0.79	7	0.15909090909090898	4
CWQ-O-293-1.36229.36229.3.0.dta	CWQ-O-293-1.36229.36229.3.0.dta	CWQ-O-293-1	36229	9945.22298	2404.27556	802.0967099999999	3	1	TIPMSAIITQAGATGVTSSPGIK		2201.1846	0 1 0 0	N(1)	(N)	6176		203.07936999999998	9	38.24354	55.60995	5.99161	1	0.011590000000000001	4.82132	1.0	0.90909	0.02273	0	0	1	-1.0	0.0	-1	0.0	0.0	sp|P51610|HCFC1_HUMAN	779	20629900.0	92434000.0	36231	S19,S19,(0 1 0 0),0.62	5	0.11363636363636401	4
CWQ-O-293-1.36238.36238.3.1.dta	CWQ-O-293-1.36238.36238.3.1.dta	CWQ-O-293-1	36238	9947.338759999999	2404.26328	802.0926099999999	3	1	TIPMSAIITQAGATGVTSSPGIK		2201.1846	0 1 0 0	N(1)	(N)	6176		203.07936999999998	9	39.67543	57.74929	6.1096900000000005	1	-0.0006900000000000001	-0.28708	1.0	0.88636	0.02273	0	0	1	-1.0	0.0	-1	0.0	0.0	sp|P51610|HCFC1_HUMAN	779	20629900.0	92434000.0	36240	T9,S19,(0 1 0 0),0.71	3	0.0681818181818182	3
CWQ-O-293-1.36285.36285.3.2.dta	CWQ-O-293-1.36285.36285.3.2.dta	CWQ-O-293-1	36285	9957.28746	2404.2669100000003	802.09382	3	1	TIPMSAIITQAGATGVTSSPGIK		2201.1846	0 1 0 0	N(1)	(N)	6176		203.07936999999998	9	17.83995	24.36034	5.73065	1	0.00294	1.22149	1.0	0.54545	0.02273	0	0	1	-1.0	0.0	-1	0.0	0.0	sp|P51610|HCFC1_HUMAN	779	4608870.0	25508700.0	36287	S19,S19,(0 1 0 0),0.53	4	0.0909090909090909	2
CWQ-O-293-1.37119.37119.2.0.dta	CWQ-O-293-1.37119.37119.2.0.dta	CWQ-O-293-1	37119	10163.85273	1938.9681899999998	969.98773	2	1	LGNTISSLFGGGTTPDAK		1735.8861100000001	0 1 0 0	N(1)	(N)	6176		203.07936999999998	13	56.571090000000005	80.07036	12.92959	1	0.00271	1.3990799999999999	1.0	1.26471	0.0	0	0	1	-1.0	0.0	-1	0.0	0.0	sp|Q9Y4L1|HYOU1_HUMAN	589	67651900.0	190201000.0	37120	T4,T14,(0 1 0 0),0.36	1	0.0294117647058824	0
CWQ-O-293-1.37929.37929.2.0.dta	CWQ-O-293-1.37929.37929.2.0.dta	CWQ-O-293-1	37929	10341.01993	1973.9157300000002	987.4615	2	1	APVPTGEVYFADSFDR		1770.8333300000002	0 1 0 0	N(1)	(N)	6176		203.07936999999998	13	64.85253	92.24710999999999	13.976870000000002	1	0.00302	1.53086	1.0	1.36667	0.06667000000000001	0	0	1	-1.0	0.0	-1	0.0	0.0	sp|P27824|CALX_HUMAN	74	1087580000.0	3438270000.0	37931	S13,S13,(0 1 0 0),0.65	4	0.133333333333333	4
CWQ-O-293-1.37938.37938.3.0.dta	CWQ-O-293-1.37938.37938.3.0.dta	CWQ-O-293-1	37938	10343.36534	1973.9168899999997	658.64382	3	1	APVPTGEVYFADSFDR		1770.8333300000002	0 1 0 0	N(1)	(N)	6176		203.07936999999998	5	49.27217	72.17107	6.74563	1	0.00419	2.12105	1.0	1.13333	0.0	0	0	1	-1.0	0.0	-1	0.0	0.0	sp|P27824|CALX_HUMAN	66	143810000.0	457158000.0	37940	S13,S13,(0 1 0 0),0.54	4	0.133333333333333	3
CWQ-O-293-1.38027.38027.2.0.dta	CWQ-O-293-1.38027.38027.2.0.dta	CWQ-O-293-1	38027	10365.423270000001	1973.91486	987.46107	2	1	APVPTGEVYFADSFDR		1770.8333300000002	0 1 0 0	N(1)	(N)	6176		203.07936999999998	13	74.89416	107.41407	14.50004	1	0.00215	1.09112	1.0	1.43333	0.03333	0	0	1	-1.0	0.0	-1	0.0	0.0	sp|P27824|CALX_HUMAN	74	1087580000.0	3438270000.0	38029	S13,S13,(0 1 0 0),0.52	3	0.1	3
CWQ-O-293-1.38033.38033.3.0.dta	CWQ-O-293-1.38033.38033.3.0.dta	CWQ-O-293-1	38033	10367.22399	1973.9145600000002	658.64304	3	1	APVPTGEVYFADSFDR		1770.8333300000002	0 1 0 0	N(1)	(N)	6176		203.07936999999998	13	68.21833000000001	101.21037	6.9473899999999995	1	0.00185	0.93863	1.0	1.23333	0.06667000000000001	0	0	1	-1.0	0.0	-1	0.0	0.0	sp|P27824|CALX_HUMAN	74	143810000.0	457158000.0	38035	S13,S13,(0 1 0 0),0.68	7	0.23333333333333303	7
CWQ-O-293-1.38117.38117.2.0.dta	CWQ-O-293-1.38117.38117.2.0.dta	CWQ-O-293-1	38117	10390.407490000001	1973.9138699999999	987.46057	2	1	APVPTGEVYFADSFDR		1770.8333300000002	0 1 0 0	N(1)	(N)	6176		203.07936999999998	13	73.27709	104.94311	14.468770000000001	1	0.00117	0.5916100000000001	1.0	1.43333	0.03333	0	0	1	-1.0	0.0	-1	0.0	0.0	sp|P27824|CALX_HUMAN	74	1087580000.0	3438270000.0	38119	S13,S13,(0 1 0 0),0.44	2	0.0666666666666667	2
CWQ-O-293-1.38123.38123.3.0.dta	CWQ-O-293-1.38123.38123.3.0.dta	CWQ-O-293-1	38123	10391.78592	1973.91245	658.64233	3	1	APVPTGEVYFADSFDR		1770.8333300000002	0 1 0 0	N(1)	(N)	6176		203.07936999999998	5	59.251490000000004	87.51689	6.75858	1	-0.00026000000000000003	-0.13132	1.0	1.16667	0.03333	0	0	1	-1.0	0.0	-1	0.0	0.0	sp|P27824|CALX_HUMAN	66	143810000.0	457158000.0	38125	T5,T5,(0 1 0 0),0.80	8	0.266666666666667	8
CWQ-O-293-1.38211.38211.3.0.dta	CWQ-O-293-1.38211.38211.3.0.dta	CWQ-O-293-1	38211	10415.09289	1973.9129	658.64248	3	1	APVPTGEVYFADSFDR		1770.8333300000002	0 1 0 0	N(1)	(N)	6176		203.07936999999998	5	50.87288	74.71236	6.59957	1	0.00018999999999999998	0.09817000000000001	1.0	1.13333	0.03333	0	0	1	-1.0	0.0	-1	0.0	0.0	sp|P27824|CALX_HUMAN	66	143810000.0	457158000.0	38213	S13,S13,(0 1 0 0),0.65	4	0.133333333333333	3
CWQ-O-293-1.38224.38224.2.0.dta	CWQ-O-293-1.38224.38224.2.0.dta	CWQ-O-293-1	38224	10418.31882	1973.9142100000001	987.46074	2	1	APVPTGEVYFADSFDR		1770.8333300000002	0 1 0 0	N(1)	(N)	6176		203.07936999999998	13	67.33078	96.40845999999999	13.329360000000001	1	0.0015	0.7598	1.0	1.43333	0.03333	0	0	1	-1.0	0.0	-1	0.0	0.0	sp|P27824|CALX_HUMAN	74	1087580000.0	3438270000.0	38226	S13,S13,(0 1 0 0),0.52	3	0.1	3
CWQ-O-293-2.4299.4299.3.1.dta	CWQ-O-293-2.4299.4299.3.1.dta	CWQ-O-293-2	4299	1128.83759	1244.60204	415.53886	3	1	APGTTVHR		838.45298	0 2 0 0	N(2)	(N(N))	6175	0 1 0 0;	406.15875	5	26.05309	32.459340000000005	14.155779999999998	2	-0.00969	-7.782210000000001	1.0	0.85714	0.57143	0	0	1	-1.0	0.0	-1	0.0	0.0	sp|Q14114|LRP8_HUMAN	764	165027.0	363419.0	4301	T4,T5,(0 2 0 0),0.69	8	0.5714285714285711	8
CWQ-O-293-2.4352.4352.2.0.dta	CWQ-O-293-2.4352.4352.2.0.dta	CWQ-O-293-2	4352	1144.91324	1016.44535	508.72630999999996	2	1	HTMDGPR		813.3672	0 1 0 0	N(1)	(N)	6176		203.07936999999998	2	25.0578	32.67957	10.903080000000001	1	-0.00122	-1.19753	1.0	1.41667	0.16667	0	0	1	-1.0	0.0	-1	0.0	0.0	sp|Q7LGA3|HS2ST_HUMAN	58	1397180.0	2487740.0	4354	T2,T2,(0 1 0 0),1.00	100	100.0	100
CWQ-O-293-2.4394.4394.3.4.dta	CWQ-O-293-2.4394.4394.3.4.dta	CWQ-O-293-2	4394	1159.54766	1247.59179	416.53545	3	1	NMPSNEKPK		1044.51425	0 1 0 0	N(1)	(N)	6176		203.07936999999998	4	22.875420000000002	32.47204	5.05313	1	-0.0018399999999999998	-1.47101	1.0	0.875	0.375	0	0	1	-1.0	0.0	-1	0.0	0.0	sp|P49257|LMAN1_HUMAN	460	115147.0	245330.0	4396	S4,S4,(0 1 0 0),1.00	100	100.0	100
CWQ-O-293-2.4419.4419.2.0.dta	CWQ-O-293-2.4419.4419.2.0.dta	CWQ-O-293-2	4419	1167.59373	957.5624	479.28484000000003	2	1	KPTAIPK		754.48215	0 1 0 0	N(1)	(N)	6176		203.07936999999998	3	45.26686	63.18696	11.98667	1	0.00088	0.9166799999999999	1.0	1.5	0.33333	0	0	1	-1.0	0.0	-1	0.0	0.0	sp|P14209|CD99_HUMAN	41	23225900.0	39568000.0	4421	T3,T3,(0 1 0 0),1.00	100	100.0	100
CWQ-O-293-2.4493.4493.2.0.dta	CWQ-O-293-2.4493.4493.2.0.dta	CWQ-O-293-2	4493	1193.8570300000001	1020.52169	510.76448	2	1	LAQEAASK		817.44141	0 1 0 0	N(1)	(N)	6176		203.07936999999998	7	16.84945	21.57238	8.07831	1	0.00091	0.88855	1.0	1.0714299999999999	0.21429	0	0	1	-1.0	0.0	-1	0.00684931506849315	0.00684931506849315	sp|P28908|TNR8_HUMAN	206	220289.0	322357.0	4495	S7,S7,(0 1 0 0),1.00	100	100.0	100
CWQ-O-293-2.4718.4718.2.0.dta	CWQ-O-293-2.4718.4718.2.0.dta	CWQ-O-293-2	4718	1256.1742	965.4799800000001	483.24363	2	1	DVAATASK		762.3992099999999	0 1 0 0	N(1)	(N)	6176		203.07936999999998	5	23.48486	33.4573	4.9646	1	0.0014	1.44983	1.0	1.2857100000000001	0.21429	0	0	1	-1.0	0.0	-1	0.0	0.0	sp|Q5JRA6|TGO1_HUMAN	666	2111330.0	3305590.0	4719	T5,T5,(0 1 0 0),0.66	6	0.42857142857142894	6
CWQ-O-293-2.4828.4828.2.0.dta	CWQ-O-293-2.4828.4828.2.0.dta	CWQ-O-293-2	4828	1286.7671599999999	935.44669	468.22697999999997	2	1	VSDFHK		732.3675099999999	0 1 0 0	N(1)	(N)	6176		203.07936999999998	2	22.22358	29.60615	8.5131	1	-0.0002	-0.21297	1.0	1.4	0.4	0	0	1	-1.0	0.0	-1	0.0	0.0	sp|Q6P4E1|CASC4_HUMAN	350	3279120.0	5232680.0	4829	S2,S2,(0 1 0 0),1.00	100	100.0	100
CWQ-O-293-2.5108.5108.4.3.dta	CWQ-O-293-2.5108.5108.4.3.dta	CWQ-O-293-2	5108	1364.4806	1876.87833	469.97504000000004	4	1	HHQASETHNVIASDK		1673.79902	0 1 0 0	N(1)	(N)	6176		203.07936999999998	13	82.53244000000001	122.08965	9.06906	1	-5.9999999999999995e-05	-0.03315	1.0	1.2857100000000001	0.35714	0	0	1	-1.0	0.0	-1	0.0	0.0	sp|Q9NUM3|S39A9_HUMAN	83	699235.0	1916230.0	5110	S13,S13,(0 1 0 0),0.84	21	0.75	21
CWQ-O-293-2.5117.5117.3.0.dta	CWQ-O-293-2.5117.5117.3.0.dta	CWQ-O-293-2	5117	1367.47645	1876.8784899999998	626.29768	3	1	HHQASETHNVIASDK		1673.79902	0 1 0 0	N(1)	(N)	6176		203.07936999999998	13	74.97559	110.13922	9.67172	1	9e-05	0.04997	1.0	1.10714	0.71429	0	0	1	-1.0	0.0	-1	0.0	0.0	sp|Q9NUM3|S39A9_HUMAN	83	222067.0	598729.0	5119	S13,S13,(0 1 0 0),0.85	21	0.75	21
CWQ-O-293-2.5146.5146.3.4.dta	CWQ-O-293-2.5146.5146.3.4.dta	CWQ-O-293-2	5146	1377.17093	1429.72356	477.24604000000005	3	1	ASPSKPASAPASR		1226.64877	0 1 0 0	N(1)	(N)	6176		203.07936999999998	12	24.94831	35.88216	4.642580000000001	1	-0.00458	-3.20497	1.0	0.625	0.375	0	0	1	-1.0	0.0	-1	0.0	0.0	sp|P27816|MAP4_HUMAN	797	166643.0	237348.0	5148	S12,S12,(0 1 0 0),0.71	12	0.5	12
CWQ-O-293-2.5217.5217.3.1.dta	CWQ-O-293-2.5217.5217.3.1.dta	CWQ-O-293-2	5217	1401.8569699999998	1516.68714	506.2339	3	1	HFHETTPNK		1110.53268	0 2 0 0	N(2)	(N(N))	6175	0 1 0 0;	406.15875	5	58.329	77.04932	23.56269	2	-0.00428	-2.82441	1.0	1.375	0.625	0	0	1	-1.0	0.0	-1	0.0	0.0	sp|P08174|DAF_HUMAN	343	917056.0	2175260.0	5219	T5,T5,(0 1 0 0),0.78;T6,T6,(0 1 0 0),0.67	11	0.6875	10
CWQ-O-293-2.5395.5395.2.1.dta	CWQ-O-293-2.5395.5395.2.1.dta	CWQ-O-293-2	5395	1459.66376	1121.52656	561.26692	2	1	MATQAPGSR		918.44618	0 1 0 0	N(1)	(N)	6176		203.07936999999998	3	29.938990000000004	40.388690000000004	10.5324	1	0.00101	0.8968	1.0	1.125	0.3125	0	0	1	-1.0	0.0	-1	0.0	0.0	sp|P98172|EFNB1_HUMAN	193	597239.0	1124640.0	5397	T3,T3,(0 1 0 0),0.65	6	0.375	6
CWQ-O-293-2.5481.5481.2.3.dta	CWQ-O-293-2.5481.5481.2.3.dta	CWQ-O-293-2	5481	1487.43485	1316.60734	658.8073099999999	2	1	GQGQETSGPPR		1113.52833	0 1 0 0	N(1)	(N)	6176		203.07936999999998	7	40.90948	57.254690000000004	10.554110000000001	1	-0.00036	-0.27663000000000004	1.0	1.15	0.35	0	0	1	-1.0	0.0	-1	0.0	0.0	sp|Q9UBV7|B4GT7_HUMAN	69	737015.0	1430710.0	5483	S7,S7,(0 1 0 0),0.77	8	0.4	8
CWQ-O-293-2.5546.5546.2.0.dta	CWQ-O-293-2.5546.5546.2.0.dta	CWQ-O-293-2	5546	1508.0421	967.4912199999999	484.24925	2	1	KSRMSR		764.41957	0 1 0 0	N(1)	(N)	6176		203.07936999999998	5	16.998160000000002	20.88095	9.78728	1	-0.00772	-7.9744600000000005	1.0	1.0	0.4	0	0	1	-1.0	0.0	-1	0.00684931506849315	0.00684931506849315	sp|Q99759|M3K3_HUMAN	246	1767400.0	3135560.0	5548	S5,S5,(0 1 0 0),0.66	4	0.4	4
CWQ-O-293-2.5660.5660.2.0.dta	CWQ-O-293-2.5660.5660.2.0.dta	CWQ-O-293-2	5660	1545.63006	871.4916300000001	436.24945	2	1	TLHLGK		668.40899	0 1 0 0	N(1)	(N)	6176		203.07936999999998	1	17.78896	22.75759	8.56151	1	0.0032700000000000003	3.75308	1.0	1.3	0.2	0	0	1	-1.0	0.0	-1	0.00684931506849315	0.00684931506849315	sp|P42701|I12R1_HUMAN	300	1239810.0	2042620.0	5661	T1,T1,(0 1 0 0),1.00	100	100.0	100
CWQ-O-293-2.5709.5709.2.0.dta	CWQ-O-293-2.5709.5709.2.0.dta	CWQ-O-293-2	5709	1560.0543599999999	1056.53232	528.7698	2	1	QAPTSPPR		853.4526400000001	0 1 0 0	N(1)	(N)	6176		203.07936999999998	4	16.61365	20.74225	8.94627	1	0.00031	0.29225999999999996	1.0	0.85714	0.28570999999999996	0	0	1	-1.0	0.0	-1	0.00684931506849315	0.00684931506849315	sp|Q969P0|IGSF8_HUMAN	169	16777500.0	29197300.0	5710	T4,S5,(0 1 0 0),0.66	3	0.214285714285714	3
CWQ-O-293-2.5782.5782.2.0.dta	CWQ-O-293-2.5782.5782.2.0.dta	CWQ-O-293-2	5782	1580.53396	1056.5326	528.76994	2	1	QAPTSPPR		853.4526400000001	0 1 0 0	N(1)	(N)	6176		203.07936999999998	4	16.96774	21.40223	8.73224	1	0.00058	0.5497	1.0	0.9285700000000001	0.28570999999999996	0	0	1	-1.0	0.0	-1	0.00684931506849315	0.00684931506849315	sp|Q969P0|IGSF8_HUMAN	169	16777500.0	29197300.0	5783	T4,T4,(0 1 0 0),0.68	4	0.28571428571428603	4
CWQ-O-293-2.6295.6295.3.1.dta	CWQ-O-293-2.6295.6295.3.1.dta	CWQ-O-293-2	6295	1730.2031399999998	1569.8223	523.94562	3	1	LKVSSTAVR		960.58366	0 3 0 0	N(3)	(N(N(N)))	6173	0 1 0 0;0 2 0 0;	609.23812	4	22.79275	21.6087	24.99171	3	0.00053	0.33489	1.0	0.5	0.4375	0	0	1	-1.0	0.0	-1	0.00684931506849315	0.00684931506849315	sp|P01130|LDLR_HUMAN	732	464146.0	1023750.0	6297	S4,S4,(0 1 0 0),0.82;S5,S5,(0 1 0 0),0.83;T6,T6,(0 1 0 0),0.73	12	0.75	9
CWQ-O-293-2.7412.7412.2.0.dta	CWQ-O-293-2.7412.7412.2.0.dta	CWQ-O-293-2	7412	2049.16293	1661.72605	831.3666599999999	2	1	SGAEAQTPEDSPNR		1458.64554	0 1 0 0	N(1)	(N)	6176		203.07936999999998	7	24.98401	33.02421	10.05221	1	0.0011300000000000001	0.68169	1.0	0.8846200000000001	0.15385	0	0	1	-1.0	0.0	-1	0.0	0.0	sp|O43493|TGON2_HUMAN	146	845177.0	2014860.0	7414	T7,J13,(0 1 0 0),0.76	4	0.153846153846154	4
CWQ-O-293-2.7454.7454.2.0.dta	CWQ-O-293-2.7454.7454.2.0.dta	CWQ-O-293-2	7454	2061.43902	1677.7464	839.37684	2	1	SSAEAQTPEDTPNK		1474.66561	0 1 0 0	N(1)	(N)	6176		203.07936999999998	7	27.57384	37.26174	9.58201	1	0.0014199999999999998	0.84386	1.0	0.96154	0.19230999999999998	0	0	1	-1.0	0.0	-1	0.0	0.0	sp|O43493|TGON2_HUMAN	76	3569340.0	8345980.0	7456	T7,J13,(0 1 0 0),0.81	5	0.19230769230769199	5
CWQ-O-293-2.7525.7525.2.0.dta	CWQ-O-293-2.7525.7525.2.0.dta	CWQ-O-293-2	7525	2082.01138	1677.7464	839.37684	2	1	SSAEAQTPEDTPNK		1474.66561	0 1 0 0	N(1)	(N)	6176		203.07936999999998	7	34.31312	47.34075	10.11895	1	0.0014199999999999998	0.8486299999999999	1.0	1.07692	0.23076999999999998	0	0	1	-1.0	0.0	-1	0.0	0.0	sp|O43493|TGON2_HUMAN	76	3569340.0	8345980.0	7527	T7,T7,(0 1 0 0),0.70	6	0.23076923076923103	6
CWQ-O-293-2.7537.7537.2.0.dta	CWQ-O-293-2.7537.7537.2.0.dta	CWQ-O-293-2	7537	2085.50384	1442.7052199999998	721.85625	2	1	SHPELQTPK		1036.5421900000001	0 2 0 0	N(2)	(N(N))	6175	0 1 0 0;	406.15875	1	21.23153	22.65564	18.58674	2	0.0042899999999999995	2.97445	1.0	1.0625	0.125	0	0	1	-1.0	0.0	-1	0.00684931506849315	0.00684931506849315	sp|O43493|TGON2_HUMAN	126	3012760.0	6834040.0	7538	S1,S1,(0 1 0 0),0.64;T7,T7,(0 1 0 0),0.64	6	0.375	2
CWQ-O-293-2.7642.7642.4.4.dta	CWQ-O-293-2.7642.7642.4.4.dta	CWQ-O-293-2	7642	2116.45908	2043.9601	511.74548	4	1	KPPPSPQPTEEDPEHR		1840.88242	0 1 0 0	N(1)	(N)	6176		203.07936999999998	5	14.28575	19.49275	4.6156	1	-0.0016899999999999999	-0.8249799999999999	1.0	0.53333	0.1	0	0	1	-1.0	0.0	-1	0.00684931506849315	0.00684931506849315	sp|Q13438|OS9_HUMAN	529	298952.0	687633.0	7643	S5,S5,(0 1 0 0),0.75	8	0.266666666666667	8
CWQ-O-293-2.7645.7645.3.0.dta	CWQ-O-293-2.7645.7645.3.0.dta	CWQ-O-293-2	7645	2117.46353	2043.96171	681.9920900000001	3	1	KPPPSPQPTEEDPEHR		1840.88242	0 1 0 0	N(1)	(N)	6176		203.07936999999998	5	59.217830000000006	85.96084	9.55225	1	-8e-05	-0.03827	1.0	1.0	0.5	0	0	1	-1.0	0.0	-1	0.0	0.0	sp|Q13438|OS9_HUMAN	529	1571190.0	4853620.0	7647	S5,S5,(0 1 0 0),0.83	15	0.5	15
CWQ-O-293-2.7749.7749.3.0.dta	CWQ-O-293-2.7749.7749.3.0.dta	CWQ-O-293-2	7749	2148.2282600000003	2143.05343	715.02266	3	1	VIGDTHASEVSQKPNTEK		1939.97196	0 1 0 0	N(1)	(N)	6176		203.07936999999998	11	92.44636	136.45699	10.71233	1	0.00209	0.9774700000000001	1.0	1.23529	0.52941	0	0	1	-1.0	0.0	-1	0.0	0.0	sp|Q5JRA6|TGO1_HUMAN	1099	767222.0	2500540.0	7751	S11,S11,(0 1 0 0),0.83	22	0.647058823529412	22
CWQ-O-293-2.7756.7756.4.1.dta	CWQ-O-293-2.7756.7756.4.1.dta	CWQ-O-293-2	7756	2150.30399	2143.0514399999997	536.51832	4	1	VIGDTHASEVSQKPNTEK		1939.97196	0 1 0 0	N(1)	(N)	6176		203.07936999999998	11	48.32665	71.46555	5.354419999999999	1	0.00011	0.05169	1.0	1.0	0.23529	0	0	1	-1.0	0.0	-1	0.0	0.0	sp|Q5JRA6|TGO1_HUMAN	1099	1303940.0	3979680.0	7758	S11,S11,(0 1 0 0),0.85	26	0.7647058823529409	26
CWQ-O-293-2.7769.7769.2.0.dta	CWQ-O-293-2.7769.7769.2.0.dta	CWQ-O-293-2	7769	2154.0376699999997	1389.6867	695.34699	2	1	ATAPTAQAPR		983.5268699999999	0 2 0 0	N(2)	(N(N))	6175	0 1 0 0;	406.15875	5	28.39133	33.45945	18.979110000000002	2	0.00108	0.77805	1.0	0.8333299999999999	0.33333	0	0	1	-1.0	0.0	-1	0.0	0.0	sp|Q9H1U4|MEGF9_HUMAN	74	1521060.0	4460280.0	7771	T5,T5,(0 2 0 0),0.69	8	0.444444444444444	8
CWQ-O-293-2.7895.7895.3.0.dta	CWQ-O-293-2.7895.7895.3.0.dta	CWQ-O-293-2	7895	2189.3355899999997	3150.45279	1050.82245	3	1	SQNRPQGQSTQPSNAAGTNTTSASTPR		2744.29425	0 2 0 0	N(2)	(N(N))	6175	0 1 0 0;	406.15875	18	25.4889	28.557029999999997	19.790960000000002	2	-0.0002	-0.06436	1.0	0.46153999999999995	0.13462000000000002	0	0	1	-1.0	0.0	-1	0.0	0.0	sp|Q9UHD9|UBQL2_HUMAN	121	347976.0	1858890.0	7897	T10,T10,(0 1 0 0),0.85;T20,T21,(0 1 0 0),0.90	21	0.40384615384615397	9
CWQ-O-293-2.7930.7930.2.0.dta	CWQ-O-293-2.7930.7930.2.0.dta	CWQ-O-293-2	7930	2199.79466	1132.58629	566.79678	2	1	LAGTESPVR		929.5050699999999	0 1 0 0	N(1)	(N)	6176		203.07936999999998	4	45.74819	63.44039	12.89126	1	0.0018399999999999998	1.62794	1.0	1.25	0.25	0	0	1	-1.0	0.0	-1	0.0	0.0	sp|P02786|TFR1_HUMAN	104	58759100.0	102004000.0	7932	T4,T4,(0 1 0 0),0.61	10	0.625	10
CWQ-O-293-2.7973.7973.2.0.dta	CWQ-O-293-2.7973.7973.2.0.dta	CWQ-O-293-2	7973	2212.32782	1132.58636	566.79682	2	1	LAGTESPVR		929.5050699999999	0 1 0 0	N(1)	(N)	6176		203.07936999999998	4	31.795009999999998	42.07155	12.71	1	0.0019199999999999998	1.69328	1.0	1.0	0.25	0	0	1	-1.0	0.0	-1	0.0	0.0	sp|P02786|TFR1_HUMAN	104	58759100.0	102004000.0	7975	T4,S6,(0 1 0 0),0.55	6	0.375	6
CWQ-O-293-2.7983.7983.2.0.dta	CWQ-O-293-2.7983.7983.2.0.dta	CWQ-O-293-2	7983	2215.09769	1132.58637	566.79682	2	1	LAGTESPVR		929.5050699999999	0 1 0 0	N(1)	(N)	6176		203.07936999999998	4	21.72128	27.03882	11.84585	1	0.00193	1.7003400000000002	1.0	0.9375	0.1875	0	0	1	-1.0	0.0	-1	0.0	0.0	sp|P02786|TFR1_HUMAN	104	58759100.0	102004000.0	7985	T4,S6,(0 1 0 0),0.55	6	0.375	6
CWQ-O-293-2.8136.8136.2.0.dta	CWQ-O-293-2.8136.8136.2.0.dta	CWQ-O-293-2	8136	2258.4334	1132.58575	566.79651	2	1	STSTALPPR		929.5050699999999	0 1 0 0	N(1)	(N)	6176		203.07936999999998	3	18.264860000000002	22.811410000000002	9.82125	1	0.00131	1.1529200000000002	1.0	0.9375	0.1875	0	0	1	-1.0	0.0	-1	0.00684931506849315	0.00684931506849315	sp|Q96RQ1|ERGI2_HUMAN	153	4204010.0	6375710.0	8137	S3,T4,(0 1 0 0),0.66	3	0.1875	3
CWQ-O-293-2.8178.8178.3.1.dta	CWQ-O-293-2.8178.8178.3.1.dta	CWQ-O-293-2	8178	2270.78275	1399.7106199999998	467.24172000000004	3	1	ESLEGSPRPPK		1196.62698	0 1 0 0	N(1)	(N)	6176		203.07936999999998	2	19.49493	27.627909999999996	4.39084	1	0.00427	3.04905	1.0	1.05	0.05	0	0	1	-1.0	0.0	-1	0.0	0.0	sp|Q8IUX7|AEBP1_HUMAN	109	1220670.0	2665090.0	-1		0	0.0	0
CWQ-O-293-2.8189.8189.2.3.dta	CWQ-O-293-2.8189.8189.2.3.dta	CWQ-O-293-2	8189	2273.8243199999997	1114.58239	557.7948299999999	2	1	VLCTPPPK	3,Carbamidomethyl[C];	911.5019	0 1 0 0	N(1)	(N)	6176		203.07936999999998	4	21.939220000000002	28.262140000000002	10.196660000000001	1	0.00112	1.00108	1.0	1.0714299999999999	0.21429	0	0	1	-1.0	0.0	-1	0.0	0.0	sp|P15529|MCP_HUMAN	163	1496410.0	4078350.0	8191	T4,T4,(0 1 0 0),1.00	100	100.0	100
CWQ-O-293-2.8213.8213.2.1.dta	CWQ-O-293-2.8213.8213.2.1.dta	CWQ-O-293-2	8213	2280.80742	971.51526	486.26127	2	1	PQATVPR		768.43626	0 1 0 0	N(1)	(N)	6176		203.07936999999998	4	18.88666	23.569020000000002	10.19084	1	-0.00037	-0.38416	1.0	1.16667	0.25	0	0	1	-1.0	0.0	-1	0.00684931506849315	0.00684931506849315	sp|Q9NPR9|GP108_HUMAN	159	639823.0	1048240.0	8215	T4,T4,(0 1 0 0),1.00	100	100.0	100
CWQ-O-293-2.8219.8219.3.3.dta	CWQ-O-293-2.8219.8219.3.3.dta	CWQ-O-293-2	8219	2282.56472	1399.7143800000001	467.24298	3	1	ESLEGSPRPPK		1196.62698	0 1 0 0	N(1)	(N)	6176		203.07936999999998	6	22.78562	32.37215	4.982069999999999	1	0.00804	5.74101	1.0	0.95	0.15	0	0	1	-1.0	0.0	-1	0.0	0.0	sp|Q8IUX7|AEBP1_HUMAN	113	1220670.0	2665090.0	8221	S6,S6,(0 1 0 0),0.69	9	0.45	9
CWQ-O-293-2.8247.8247.2.0.dta	CWQ-O-293-2.8247.8247.2.0.dta	CWQ-O-293-2	8247	2291.29948	1114.58267	557.79498	2	1	VLCTPPPK	3,Carbamidomethyl[C];	911.5019	0 1 0 0	N(1)	(N)	6176		203.07936999999998	4	15.77554	19.553279999999997	8.759739999999999	1	0.0014	1.2558799999999999	1.0	1.0714299999999999	0.14286	0	0	1	-1.0	0.0	-1	0.00684931506849315	0.00684931506849315	sp|P15529|MCP_HUMAN	163	1496410.0	4078350.0	8248	T4,T4,(0 1 0 0),1.00	100	100.0	100
CWQ-O-293-2.8256.8256.2.0.dta	CWQ-O-293-2.8256.8256.2.0.dta	CWQ-O-293-2	8256	2293.9642	1245.50519	623.25623	2	1	TCSQDEFR	2,Carbamidomethyl[C];	1042.42584	0 1 0 0	N(1)	(N)	6176		203.07936999999998	3	30.12026	40.6604	10.54572	1	-2e-05	-0.013019999999999999	1.0	1.35714	0.28570999999999996	0	0	1	-1.0	0.0	-1	0.0	0.0	sp|P01130|LDLR_HUMAN	110	5485800.0	10958600.0	8258	T1,T1,(0 1 0 0),0.56	5	0.3571428571428571	4
CWQ-O-293-2.8288.8288.3.1.dta	CWQ-O-293-2.8288.8288.3.1.dta	CWQ-O-293-2	8288	2303.2066800000002	1399.71874	467.24442999999997	3	1	ESLEGSPRPPK		1196.62698	0 1 0 0	N(1)	(N)	6176		203.07936999999998	6	37.572590000000005	55.17125	4.8893699999999995	1	0.01239	8.85091	1.0	1.0	0.35	0	0	1	-1.0	0.0	-1	0.0	0.0	sp|Q8IUX7|AEBP1_HUMAN	113	157116.0	457773.0	8289	S6,S6,(0 1 0 0),0.62	10	0.5	10
CWQ-O-293-2.8333.8333.2.0.dta	CWQ-O-293-2.8333.8333.2.0.dta	CWQ-O-293-2	8333	2316.34085	1245.5050800000001	623.25618	2	1	TCSQDEFR	2,Carbamidomethyl[C];	1042.42584	0 1 0 0	N(1)	(N)	6176		203.07936999999998	3	23.11696	29.96155	10.405569999999999	1	-0.00013000000000000002	-0.10295	1.0	1.14286	0.28570999999999996	0	0	1	-1.0	0.0	-1	0.0	0.0	sp|P01130|LDLR_HUMAN	110	5485800.0	10958600.0	8335	T1,S3,(0 1 0 0),0.64	4	0.28571428571428603	4
CWQ-O-293-2.8539.8539.2.0.dta	CWQ-O-293-2.8539.8539.2.0.dta	CWQ-O-293-2	8539	2377.52884	1376.61051	688.8089	2	1	GDENPAGTVEGK		1173.53822	0 1 0 0	N(1)	(N)	6176		203.07936999999998	8	18.99673	24.55123	8.681230000000001	1	-0.0070799999999999995	-5.14395	1.0	0.90909	0.13635999999999998	0	0	1	-1.0	0.0	-1	0.00684931506849315	0.00684931506849315	sp|Q9Y240|CLC11_HUMAN	69	2550020.0	5957360.0	8541	T8,T8,(0 1 0 0),1.00	100	100.0	100
CWQ-O-293-2.8654.8654.2.0.dta	CWQ-O-293-2.8654.8654.2.0.dta	CWQ-O-293-2	8654	2411.91285	1132.58849	566.79788	2	1	STSTALPPR		929.5050699999999	0 1 0 0	N(1)	(N)	6176		203.07936999999998	3	18.80153	24.17101	8.82964	1	0.00405	3.57215	1.0	0.9375	0.25	0	0	1	-1.0	0.0	-1	0.00684931506849315	0.00684931506849315	sp|Q96RQ1|ERGI2_HUMAN	153	1977110.0	3211460.0	8655	S3,T4,(0 1 0 0),0.65	5	0.3125	5
CWQ-O-293-2.8801.8801.2.1.dta	CWQ-O-293-2.8801.8801.2.1.dta	CWQ-O-293-2	8801	2455.47181	1129.58868	565.2979799999999	2	1	ITPPSQQR		926.50541	0 1 0 0	N(1)	(N)	6176		203.07936999999998	2	19.79924	25.25206	9.67259	1	0.0039	3.44973	1.0	0.78571	0.35714	0	0	1	-1.0	0.0	-1	0.00684931506849315	0.00684931506849315	sp|Q7Z3D4|LYSM3_HUMAN	264	3251010.0	7619120.0	8802	T2,S5,(0 1 0 0),0.56	5	0.3571428571428571	5
CWQ-O-293-2.8876.8876.2.1.dta	CWQ-O-293-2.8876.8876.2.1.dta	CWQ-O-293-2	8876	2477.11077	1129.5911	565.2991900000001	2	1	ITPPSQQR		926.50541	0 1 0 0	N(1)	(N)	6176		203.07936999999998	2	17.7232	21.97948	9.81868	1	0.00632	5.59387	1.0	0.71429	0.28570999999999996	0	0	1	-1.0	0.0	-1	0.00684931506849315	0.00684931506849315	sp|Q7Z3D4|LYSM3_HUMAN	264	3251010.0	7619120.0	8878	T2,T2,(0 1 0 0),0.69	4	0.28571428571428603	4
CWQ-O-293-2.8971.8971.3.3.dta	CWQ-O-293-2.8971.8971.3.3.dta	CWQ-O-293-2	8971	2505.69632	1572.7649099999999	524.9264900000001	3	1	EPPTPDKEISEK		1369.68455	0 1 0 0	N(1)	(N)	6176		203.07936999999998	4	36.095290000000006	55.531209999999994	0.0	0	0.00098	0.62615	0.0	0.95455	0.54545	0	0	1	-1.0	0.0	-1	0.0	0.0	sp|P49257|LMAN1_HUMAN	276	962182.0	2560110.0	8972	T4,T4,(0 1 0 0),0.79	13	0.590909090909091	13
CWQ-O-293-2.9043.9043.2.0.dta	CWQ-O-293-2.9043.9043.2.0.dta	CWQ-O-293-2	9043	2526.6208899999997	1580.73766	790.87247	2	1	AQSMETLPPGK	4,Oxidation[M];	1174.57725	0 2 0 0	N(2)	(N(N))	6175	0 1 0 0;	406.15875	3	37.16384	46.311890000000005	20.17459	2	0.0016699999999999998	1.05346	1.0	1.25	0.15	0	0	1	-1.0	0.0	-1	0.0	0.0	sp|Q10471|GALT2_HUMAN	67	4071280.0	9700660.0	9045	S3,S3,(0 1 0 0),0.71;T6,T6,(0 1 0 0),0.78	7	0.35	4
CWQ-O-293-2.9088.9088.3.1.dta	CWQ-O-293-2.9088.9088.3.1.dta	CWQ-O-293-2	9088	2540.17389	2021.96402	674.65952	3	1	TTLTSDESVKDHTTAGR		1818.88281	0 1 0 0	N(1)	(N)	6176		203.07936999999998	13	15.612029999999999	19.8571	7.72832	1	0.00183	0.9074200000000001	1.0	0.59375	0.125	0	0	1	-1.0	0.0	-1	0.00684931506849315	0.00684931506849315	sp|Q9UBV2|SE1L1_HUMAN	49	552789.0	1280670.0	9090	S8,T14,(0 1 0 0),0.63	5	0.15625	5
CWQ-O-293-2.9123.9123.2.0.dta	CWQ-O-293-2.9123.9123.2.0.dta	CWQ-O-293-2	9123	2550.55932	1580.73804	790.87266	2	1	AQSMETLPPGK	4,Oxidation[M];	1174.57725	0 2 0 0	N(2)	(N(N))	6175	0 1 0 0;	406.15875	3	22.27011	24.12201	18.83089	2	0.0020399999999999997	1.29259	1.0	0.9	0.1	0	0	1	-1.0	0.0	-1	0.00684931506849315	0.00684931506849315	sp|Q10471|GALT2_HUMAN	67	4071280.0	9700660.0	9125	S3,S3,(0 1 0 0),0.72;T6,T6,(0 1 0 0),0.73	5	0.25	2
CWQ-O-293-2.10231.10231.2.2.dta	CWQ-O-293-2.10231.10231.2.2.dta	CWQ-O-293-2	10231	2868.5194300000003	1307.69895	654.35311	2	1	VPTAAPPAQPR		1104.61602	0 1 0 0	N(1)	(N)	6176		203.07936999999998	3	33.21252	45.62766	10.15583	1	0.00355	2.71835	1.0	1.15	0.2	0	0	1	-1.0	0.0	-1	0.0	0.0	sp|P26572|MGAT1_HUMAN	88	1183850.0	2465160.0	10232	T3,T3,(0 1 0 0),1.00	100	100.0	100
CWQ-O-293-2.10413.10413.2.0.dta	CWQ-O-293-2.10413.10413.2.0.dta	CWQ-O-293-2	10413	2923.02518	1574.7193	787.86329	2	1	SGAEEQGPIDGPSK		1371.63866	0 1 0 0	N(1)	(N)	6176		203.07936999999998	13	32.5395	44.81296	9.74594	1	0.0012699999999999999	0.80445	1.0	0.8846200000000001	0.30769	0	0	1	-1.0	0.0	-1	0.0	0.0	sp|O43493|TGON2_HUMAN	236	4463340.0	10423000.0	10414	S13,S13,(0 1 0 0),0.85	9	0.34615384615384603	9
CWQ-O-293-2.10474.10474.2.0.dta	CWQ-O-293-2.10474.10474.2.0.dta	CWQ-O-293-2	10474	2940.0786	1584.75209	792.87968	2	1	SPDGPASPTSGPVGR		1381.67063	0 1 0 0	N(1)	(N)	6176		203.07936999999998	7	22.682170000000003	30.02225	9.05059	1	0.00209	1.31742	1.0	0.89286	0.07143	0	0	1	-1.0	0.0	-1	0.0	0.0	sp|Q92611|EDEM1_HUMAN	54	14686500.0	36782600.0	10476	S7,S10,(0 1 0 0),0.68	3	0.107142857142857	3
CWQ-O-293-2.10491.10491.2.0.dta	CWQ-O-293-2.10491.10491.2.0.dta	CWQ-O-293-2	10491	2945.0081	1574.71869	787.86298	2	1	SGAEEQGPIDGPSK		1371.63866	0 1 0 0	N(1)	(N)	6176		203.07936999999998	13	46.51161	66.12552	10.08577	1	0.00065	0.412	1.0	1.19231	0.30769	0	0	1	-1.0	0.0	-1	0.0	0.0	sp|O43493|TGON2_HUMAN	236	4463340.0	10423000.0	10492	S13,S13,(0 1 0 0),0.85	9	0.34615384615384603	9
CWQ-O-293-2.10542.10542.2.0.dta	CWQ-O-293-2.10542.10542.2.0.dta	CWQ-O-293-2	10542	2960.08265	1584.7511	792.87919	2	1	SPDGPASPTSGPVGR		1381.67063	0 1 0 0	N(1)	(N)	6176		203.07936999999998	7	29.850559999999998	40.70478	9.692730000000001	1	0.00109	0.68767	1.0	0.96429	0.10714000000000001	0	0	1	-1.0	0.0	-1	0.0	0.0	sp|Q92611|EDEM1_HUMAN	54	15574300.0	38808000.0	10543	S7,S10,(0 1 0 0),0.70	5	0.178571428571429	5
CWQ-O-293-2.10610.10610.2.0.dta	CWQ-O-293-2.10610.10610.2.0.dta	CWQ-O-293-2	10610	2980.59351	1584.7505800000001	792.87893	2	1	SPDGPASPTSGPVGR		1381.67063	0 1 0 0	N(1)	(N)	6176		203.07936999999998	7	33.40909	46.14545	9.75583	1	0.00057	0.3608	1.0	1.0357100000000001	0.14286	0	0	1	-1.0	0.0	-1	0.0	0.0	sp|Q92611|EDEM1_HUMAN	54	15574300.0	38808000.0	10611	S7,S10,(0 1 0 0),0.70	5	0.178571428571429	5
CWQ-O-293-2.10681.10681.2.0.dta	CWQ-O-293-2.10681.10681.2.0.dta	CWQ-O-293-2	10681	3000.94526	1584.7508300000002	792.87905	2	1	SPDGPASPTSGPVGR		1381.67063	0 1 0 0	N(1)	(N)	6176		203.07936999999998	7	30.71783	42.06862	9.637780000000001	1	0.0008300000000000001	0.52108	1.0	1.0	0.14286	0	0	1	-1.0	0.0	-1	0.0	0.0	sp|Q92611|EDEM1_HUMAN	54	15574300.0	38808000.0	10682	S7,S10,(0 1 0 0),0.70	5	0.178571428571429	5
CWQ-O-293-2.10749.10749.2.0.dta	CWQ-O-293-2.10749.10749.2.0.dta	CWQ-O-293-2	10749	3021.68523	1584.7507	792.87899	2	1	SPDGPASPTSGPVGR		1381.67063	0 1 0 0	N(1)	(N)	6176		203.07936999999998	7	15.9726	19.70617	9.03882	1	0.0006900000000000001	0.43778999999999996	1.0	0.67857	0.07143	0	0	1	-1.0	0.0	-1	0.00684931506849315	0.00684931506849315	sp|Q92611|EDEM1_HUMAN	54	15574300.0	38808000.0	10750	S7,S10,(0 1 0 0),0.79	4	0.14285714285714302	4
CWQ-O-293-2.11113.11113.2.0.dta	CWQ-O-293-2.11113.11113.2.0.dta	CWQ-O-293-2	11113	3129.25557	1547.7825300000002	774.3949	2	1	STPAVIQGPSGK		1141.62116	0 2 0 0	N(2)	(N(N))	6175	0 1 0 0;	406.15875	1	32.372240000000005	40.16946	17.891679999999997	2	0.00262	1.6916099999999998	1.0	0.95455	0.27273000000000003	0	0	1	-1.0	0.0	-1	0.0	0.0	sp|Q9NPR9|GP108_HUMAN	177	2499770.0	5526170.0	11115	S1,T2,(0 2 0 0),0.74	9	0.409090909090909	8
CWQ-O-293-2.11187.11187.2.0.dta	CWQ-O-293-2.11187.11187.2.0.dta	CWQ-O-293-2	11187	3152.01582	1547.7821900000001	774.39473	2	1	STPAVIQGPSGK		1141.62116	0 2 0 0	N(2)	(N(N))	6175	0 1 0 0;	406.15875	1	35.85832	45.09685	18.70104	2	0.00228	1.47453	1.0	1.04545	0.22726999999999997	0	0	1	-1.0	0.0	-1	0.0	0.0	sp|Q9NPR9|GP108_HUMAN	177	2499770.0	5526170.0	11189	S1,T2,(0 2 0 0),0.68	9	0.409090909090909	8
CWQ-O-293-2.12139.12139.2.1.dta	CWQ-O-293-2.12139.12139.2.1.dta	CWQ-O-293-2	12139	3427.6498899999997	1364.7527699999998	682.8800200000001	2	1	KVEITTETIK		1161.67253	0 1 0 0	N(1)	(N)	6176		203.07936999999998	5	44.56798	63.19718	9.970880000000001	1	0.00086	0.6329199999999999	1.0	1.33333	0.33333	0	0	1	-1.0	0.0	-1	0.0	0.0	sp|Q92643|GPI8_HUMAN	313	1154210.0	2506710.0	12141	T6,T6,(0 1 0 0),0.68	10	0.555555555555556	9
CWQ-O-293-2.12162.12162.3.3.dta	CWQ-O-293-2.12162.12162.3.3.dta	CWQ-O-293-2	12162	3434.71625	1364.75397	455.58950999999996	3	1	KVEITTETIK		1161.67253	0 1 0 0	N(1)	(N)	6176		203.07936999999998	6	25.75752	36.8371	5.18115	1	0.00206	1.5129299999999999	1.0	0.88889	0.44443999999999995	0	0	1	-1.0	0.0	-1	0.0	0.0	sp|Q92643|GPI8_HUMAN	314	308960.0	656890.0	12163	T6,T6,(0 1 0 0),0.67	11	0.6111111111111109	11
CWQ-O-293-2.12312.12312.3.2.dta	CWQ-O-293-2.12312.12312.3.2.dta	CWQ-O-293-2	12312	3478.85446	1691.8245100000001	564.61302	3	1	TQGTPVHLNYR		1285.66475	0 2 0 0	N(2)	(N(N))	6175	0 1 0 0;	406.15875	4	45.67205	59.531690000000005	19.9327	2	0.00101	0.59714	1.0	1.0	0.5	0	0	1	-1.0	0.0	-1	0.0	0.0	sp|Q9UKM7|MA1B1_HUMAN	242	1208760.0	2872170.0	12314	T1,T1,(0 1 0 0),0.78;T4,T4,(0 1 0 0),0.72	15	0.75	12
CWQ-O-293-2.12335.12335.3.0.dta	CWQ-O-293-2.12335.12335.3.0.dta	CWQ-O-293-2	12335	3486.17015	1894.90282	632.30579	3	1	TQGTPVHLNYR		1285.66475	0 3 0 0	N(3)	(N(N(N)))	6173	0 1 0 0;0 2 0 0;	609.23812	4	43.80734	49.63831	32.9784	3	-5e-05	-0.026010000000000002	1.0	0.9	0.5	0	0	1	-1.0	0.0	-1	0.0	0.0	sp|Q9UKM7|MA1B1_HUMAN	242	1279460.0	3602610.0	12337	T1,T4,(0 3 0 0),0.74	13	0.65	10
CWQ-O-293-2.12403.12403.3.0.dta	CWQ-O-293-2.12403.12403.3.0.dta	CWQ-O-293-2	12403	3507.1287399999997	1433.71542	478.57665999999995	3	1	EEATEKPWLK		1230.6364800000001	0 1 0 0	N(1)	(N)	6176		203.07936999999998	4	21.47511	30.47805	4.75535	1	-0.00043	-0.30007	1.0	0.8333299999999999	0.38889	0	0	1	-1.0	0.0	-1	0.0	0.0	sp|Q8NCL4|GALT6_HUMAN	38	779347.0	1721260.0	12405	T4,T4,(0 1 0 0),1.00	100	100.0	100
CWQ-O-293-2.12548.12548.3.1.dta	CWQ-O-293-2.12548.12548.3.1.dta	CWQ-O-293-2	12548	3551.7868	1367.6917	456.56875	3	1	GGDHPSVAVGIR		1164.612	0 1 0 0	N(1)	(N)	6176		203.07936999999998	6	61.10589	90.8489	5.868869999999999	1	0.00033	0.24478000000000003	1.0	1.18182	0.54545	0	0	1	-1.0	0.0	-1	0.0	0.0	sp|Q10469|MGAT2_HUMAN	59	3652210.0	7419940.0	12550	S6,S6,(0 1 0 0),1.00	100	100.0	100
CWQ-O-293-2.12593.12593.2.0.dta	CWQ-O-293-2.12593.12593.2.0.dta	CWQ-O-293-2	12593	3564.61747	1367.69451	684.35089	2	1	GGDHPSVAVGIR		1164.612	0 1 0 0	N(1)	(N)	6176		203.07936999999998	6	32.620020000000004	44.68667	10.21053	1	0.00314	2.2934799999999997	1.0	1.0	0.22726999999999997	0	0	1	-1.0	0.0	-1	0.0	0.0	sp|Q10469|MGAT2_HUMAN	59	2127750.0	4466200.0	12594	S6,S6,(0 1 0 0),1.00	100	100.0	100
CWQ-O-293-2.12624.12624.3.0.dta	CWQ-O-293-2.12624.12624.3.0.dta	CWQ-O-293-2	12624	3573.74383	1367.69177	456.56877000000003	3	1	GGDHPSVAVGIR		1164.612	0 1 0 0	N(1)	(N)	6176		203.07936999999998	6	59.750809999999994	88.66892	6.04576	1	0.0004	0.29084	1.0	1.13636	0.5	0	0	1	-1.0	0.0	-1	0.0	0.0	sp|Q10469|MGAT2_HUMAN	59	3652210.0	7419940.0	12626	S6,S6,(0 1 0 0),1.00	100	100.0	100
CWQ-O-293-2.12668.12668.3.0.dta	CWQ-O-293-2.12668.12668.3.0.dta	CWQ-O-293-2	12668	3586.2083799999996	1367.6920300000002	456.56886	3	1	GGDHPSVAVGIR		1164.612	0 1 0 0	N(1)	(N)	6176		203.07936999999998	6	35.88665	52.28692	5.42901	1	0.00066	0.48386999999999997	1.0	0.77273	0.5	0	0	1	-1.0	0.0	-1	0.0	0.0	sp|Q10469|MGAT2_HUMAN	59	3652210.0	7419940.0	12670	S6,S6,(0 1 0 0),1.00	100	100.0	100
CWQ-O-293-2.13275.13275.3.2.dta	CWQ-O-293-2.13275.13275.3.2.dta	CWQ-O-293-2	13275	3754.6626100000003	2425.17309	809.06255	3	1	RVPSEAPPTEVPDRDPEK		2019.0141600000002	0 2 0 0	N(2)	(N(N))	6175	0 1 0 0;	406.15875	4	22.23121	25.18874	16.73865	2	0.00018	0.07597000000000001	1.0	0.47058999999999995	0.29412	0	0	1	-1.0	0.0	-1	0.00684931506849315	0.00684931506849315	sp|Q14118|DAG1_HUMAN	729	351347.0	1406960.0	13277	S4,S4,(0 1 0 0),0.89;T9,T9,(0 1 0 0),0.76	15	0.44117647058823495	11
CWQ-O-293-2.13417.13417.3.0.dta	CWQ-O-293-2.13417.13417.3.0.dta	CWQ-O-293-2	13417	3795.10051	2514.00936	838.6746400000001	3	1	TCRPDQFECEDGSCIHGSR	2,Carbamidomethyl[C];9,Carbamidomethyl[C];14,Carbamidomethyl[C];	2310.92848	0 1 0 0	N(1)	(N)	6176		203.07936999999998	1	71.3154	103.93539	10.735430000000001	1	0.00151	0.6017399999999999	1.0	0.94444	0.5	0	0	1	-1.0	0.0	-1	0.0	0.0	sp|P98155|VLDLR_HUMAN	277	852249.0	3438940.0	13419	T1,T1,(0 1 0 0),0.85	21	0.583333333333333	21
CWQ-O-293-2.13440.13440.4.2.dta	CWQ-O-293-2.13440.13440.4.2.dta	CWQ-O-293-2	13440	3801.64365	2514.0061600000004	629.257	4	1	TCRPDQFECEDGSCIHGSR	2,Carbamidomethyl[C];9,Carbamidomethyl[C];14,Carbamidomethyl[C];	2310.92848	0 1 0 0	N(1)	(N)	6176		203.07936999999998	1	53.6524	79.22865999999999	6.15364	1	-0.0016899999999999999	-0.67192	1.0	0.9722200000000001	0.19444	0	0	1	-1.0	0.0	-1	0.0	0.0	sp|P98155|VLDLR_HUMAN	277	839344.0	3857250.0	13442	T1,T1,(0 1 0 0),0.80	13	0.36111111111111105	13
CWQ-O-293-2.13463.13463.2.0.dta	CWQ-O-293-2.13463.13463.2.0.dta	CWQ-O-293-2	13463	3808.3922799999996	1564.7427599999999	782.8750200000001	2	1	AQSMETLPPGK		1158.58234	0 2 0 0	N(2)	(N(N))	6175	0 1 0 0;	406.15875	3	39.2606	48.70969	21.71227	2	0.00168	1.07254	1.0	1.15	0.2	0	0	1	-1.0	0.0	-1	0.0	0.0	sp|Q10471|GALT2_HUMAN	67	41082900.0	101072000.0	13465	S3,S3,(0 1 0 0),0.63;T6,T6,(0 1 0 0),0.62	7	0.35	4
CWQ-O-293-2.13513.13513.3.1.dta	CWQ-O-293-2.13513.13513.3.1.dta	CWQ-O-293-2	13513	3822.8485	1701.8651	567.95988	3	1	IFTPAAPVHTNK		1295.71065	0 2 0 0	N(2)	(N(N))	6175	0 1 0 0;	406.15875	3	17.81786	19.6015	14.50539	2	-0.0042899999999999995	-2.52297	1.0	0.63636	0.09091	0	0	1	-1.0	0.0	-1	0.00684931506849315	0.00684931506849315	sp|Q9HC07|TM165_HUMAN	73	538505.0	1710660.0	13515	T3,T3,(0 1 0 0),0.67;T10,T10,(0 1 0 0),0.67	11	0.5	8
CWQ-O-293-2.13552.13552.2.0.dta	CWQ-O-293-2.13552.13552.2.0.dta	CWQ-O-293-2	13552	3834.2085899999997	1564.74306	782.87517	2	1	AQSMETLPPGK		1158.58234	0 2 0 0	N(2)	(N(N))	6175	0 1 0 0;	406.15875	3	43.10552	54.58339	21.78947	2	0.00198	1.26682	1.0	1.25	0.2	0	0	1	-1.0	0.0	-1	0.0	0.0	sp|Q10471|GALT2_HUMAN	67	41250600.0	101477000.0	13553	S3,S3,(0 1 0 0),0.72;T6,T6,(0 1 0 0),0.70	7	0.35	4
CWQ-O-293-2.13626.13626.2.0.dta	CWQ-O-293-2.13626.13626.2.0.dta	CWQ-O-293-2	13626	3854.99521	1564.74301	782.87514	2	1	AQSMETLPPGK		1158.58234	0 2 0 0	N(2)	(N(N))	6175	0 1 0 0;	406.15875	3	41.640409999999996	52.59655	21.29329	2	0.00193	1.2348700000000001	1.0	1.25	0.2	0	0	1	-1.0	0.0	-1	0.0	0.0	sp|Q10471|GALT2_HUMAN	67	41250600.0	101477000.0	13628	S3,S3,(0 1 0 0),0.72;T6,T6,(0 1 0 0),0.78	7	0.35	4
CWQ-O-293-2.13674.13674.2.0.dta	CWQ-O-293-2.13674.13674.2.0.dta	CWQ-O-293-2	13674	3868.60035	1361.66546	681.33637	2	1	AQSMETLPPGK		1158.58234	0 1 0 0	N(1)	(N)	6176		203.07936999999998	6	32.1185	44.44378	9.2287	1	0.00375	2.75749	1.0	1.1	0.3	0	0	1	-1.0	0.0	-1	0.0	0.0	sp|Q10471|GALT2_HUMAN	70	5889810.0	13279100.0	13676	T6,T6,(0 1 0 0),0.63	7	0.35	7
CWQ-O-293-2.13683.13683.2.0.dta	CWQ-O-293-2.13683.13683.2.0.dta	CWQ-O-293-2	13683	3871.1528200000002	1564.7432199999998	782.87525	2	1	AQSMETLPPGK		1158.58234	0 2 0 0	N(2)	(N(N))	6175	0 1 0 0;	406.15875	6	19.53679	19.4641	19.671789999999998	2	0.00213	1.36396	1.0	0.65	0.15	0	0	1	-1.0	0.0	-1	0.00684931506849315	0.00684931506849315	sp|Q10471|GALT2_HUMAN	70	41250600.0	101477000.0	13685	S3,S3,(0 1 0 0),0.55;T6,T6,(0 1 0 0),0.63	6	0.3	2
CWQ-O-293-2.13748.13748.2.0.dta	CWQ-O-293-2.13748.13748.2.0.dta	CWQ-O-293-2	13748	3889.23095	1361.6641300000001	681.3357	2	1	AQSMETLPPGK		1158.58234	0 1 0 0	N(1)	(N)	6176		203.07936999999998	6	28.941270000000003	39.500409999999995	9.331439999999999	1	0.00242	1.7763400000000003	1.0	1.05	0.3	0	0	1	-1.0	0.0	-1	0.0	0.0	sp|Q10471|GALT2_HUMAN	70	5889810.0	13279100.0	13749	T6,T6,(0 1 0 0),0.72	7	0.35	7
CWQ-O-293-2.13807.13807.2.0.dta	CWQ-O-293-2.13807.13807.2.0.dta	CWQ-O-293-2	13807	3905.5334299999995	1564.7429300000001	782.8751	2	1	AQSMETLPPGK		1158.58234	0 2 0 0	N(2)	(N(N))	6175	0 1 0 0;	406.15875	3	35.29363	43.69644	19.68841	2	0.0018399999999999998	1.1786299999999998	1.0	1.15	0.2	0	0	1	-1.0	0.0	-1	0.0	0.0	sp|Q10471|GALT2_HUMAN	67	41173400.0	101303000.0	13809	S3,S3,(0 1 0 0),0.74;T6,T6,(0 1 0 0),0.80	6	0.3	3
CWQ-O-293-2.13829.13829.2.0.dta	CWQ-O-293-2.13829.13829.2.0.dta	CWQ-O-293-2	13829	3911.93684	1361.66131	681.33429	2	1	AQSMETLPPGK		1158.58234	0 1 0 0	N(1)	(N)	6176		203.07936999999998	6	30.42649	41.86187	9.18934	1	-0.0004	-0.29465	1.0	1.1	0.25	0	0	1	-1.0	0.0	-1	0.0	0.0	sp|Q10471|GALT2_HUMAN	70	5889810.0	13279100.0	13831	T6,T6,(0 1 0 0),0.72	7	0.35	7
CWQ-O-293-2.13880.13880.2.0.dta	CWQ-O-293-2.13880.13880.2.0.dta	CWQ-O-293-2	13880	3926.42289	1564.7431	782.8751900000001	2	1	AQSMETLPPGK		1158.58234	0 2 0 0	N(2)	(N(N))	6175	0 1 0 0;	406.15875	3	32.64121	40.24025	18.52871	2	0.00201	1.2872700000000001	1.0	1.15	0.2	0	0	1	-1.0	0.0	-1	0.0	0.0	sp|Q10471|GALT2_HUMAN	67	1122420.0	2711060.0	13882	S3,S3,(0 1 0 0),0.74;T6,T6,(0 1 0 0),0.80	6	0.3	3
CWQ-O-293-2.14133.14133.2.2.dta	CWQ-O-293-2.14133.14133.2.2.dta	CWQ-O-293-2	14133	3995.6652200000003	1128.5901099999999	564.7986900000001	2	1	AVAVTLQSH		925.5101599999999	0 1 0 0	N(1)	(N)	6176		203.07936999999998	5	20.49137	26.77465	8.82242	1	0.00058	0.51195	1.0	1.0625	0.125	0	0	1	-1.0	0.0	-1	0.0	0.0	sp|Q9GZM5|YIPF3_HUMAN	346	3918180.0	7675490.0	14134	T5,T5,(0 1 0 0),0.64	7	0.4375	7
CWQ-O-293-2.14167.14167.2.0.dta	CWQ-O-293-2.14167.14167.2.0.dta	CWQ-O-293-2	14167	4005.1528	1564.7428300000001	782.87505	2	1	AQSMETLPPGK		1158.58234	0 2 0 0	N(2)	(N(N))	6175	0 1 0 0;	406.15875	3	23.95749	27.03893	18.234820000000003	2	0.00175	1.1198299999999999	1.0	0.85	0.2	0	0	1	-1.0	0.0	-1	0.0	0.0	sp|Q10471|GALT2_HUMAN	67	6403210.0	17298400.0	14168	S3,S3,(0 1 0 0),0.72;T6,T6,(0 1 0 0),0.80	6	0.3	3
CWQ-O-293-2.14252.14252.2.0.dta	CWQ-O-293-2.14252.14252.2.0.dta	CWQ-O-293-2	14252	4030.2052	1564.74245	782.87486	2	1	AQSMETLPPGK		1158.58234	0 2 0 0	N(2)	(N(N))	6175	0 1 0 0;	406.15875	3	31.17778	37.7435	18.984289999999998	2	0.0013599999999999999	0.87187	1.0	1.05	0.2	0	0	1	-1.0	0.0	-1	0.0	0.0	sp|Q10471|GALT2_HUMAN	67	6403210.0	17298400.0	14253	S3,S3,(0 1 0 0),0.73;T6,T6,(0 1 0 0),0.63	6	0.3	3
CWQ-O-293-2.14264.14264.3.3.dta	CWQ-O-293-2.14264.14264.3.3.dta	CWQ-O-293-2	14264	4033.70901	1645.83049	549.2816799999999	3	1	EREEAATADPLIK		1442.74855	0 1 0 0	N(1)	(N)	6176		203.07936999999998	7	55.827659999999995	82.62009	6.0703	1	0.00257	1.5589600000000001	1.0	1.0	0.58333	0	0	1	-1.0	0.0	-1	0.0	0.0	sp|Q9HBG7|LY9_HUMAN	298	1780200.0	4814730.0	14266	T7,T7,(0 1 0 0),1.00	100	100.0	100
CWQ-O-293-2.14430.14430.3.1.dta	CWQ-O-293-2.14430.14430.3.1.dta	CWQ-O-293-2	14430	4080.0209299999997	2734.31961	912.11139	3	1	KGTTTNATSTTTTTASTAVADAQK		2328.1525100000003	0 2 0 0	N(2)	(N(N))	6175	0 1 0 0;	406.15875	3	31.0448	46.61877	2.1217099999999998	1	0.00836	3.05789	0.5	0.7391300000000001	0.17390999999999998	0	0	1	-1.0	0.0	-1	0.0	0.0	sp|Q9UHR5|S30BP_HUMAN	231	210416.0	823362.0	14432	T4,J6,(0 2 0 0),0.90	14	0.304347826086957	13
CWQ-O-293-2.14501.14501.3.1.dta	CWQ-O-293-2.14501.14501.3.1.dta	CWQ-O-293-2	14501	4100.1962	2531.24017	844.4182400000001	3	1	KGTTTNATSTTTTTASTAVADAQK		2328.1525100000003	0 1 0 0	N(1)	(N)	6176		203.07936999999998	3	70.69588	105.90661999999999	5.30451	1	0.00829	3.27617	1.0	0.80435	0.43478	0	0	1	-1.0	0.0	-1	0.0	0.0	sp|Q9UHR5|S30BP_HUMAN	231	962020.0	3466540.0	14503	T5,T5,(0 1 0 0),0.93	32	0.695652173913043	30
CWQ-O-293-2.16776.16776.2.0.dta	CWQ-O-293-2.16776.16776.2.0.dta	CWQ-O-293-2	16776	4743.0073299999995	2017.8908399999998	1009.4490599999999	2	1	AQSMETLPPGK		1158.58234	1 2 0 1	H(1)N(2)A(1)	(N(N)(H(A)))	6174	0 1 0 0;0 2 0 0;1 1 0 0;1 1 0 1;1 2 0 0;	859.30699	3	32.26692	23.87479	47.85229	4	0.00151	0.75043	1.0	1.0	0.05	0	0	1	-1.0	0.0	-1	0.00684931506849315	0.00684931506849315	sp|Q10471|GALT2_HUMAN	67	5023570.0	15713500.0	16777	S3,S3,(0 1 0 0),0.70;T6,T6,(1 1 0 1),0.85	5	0.25	2
CWQ-O-293-2.17328.17328.2.0.dta	CWQ-O-293-2.17328.17328.2.0.dta	CWQ-O-293-2	17328	4900.37342	1667.82611	834.41669	2	1	DAQASAAPAAPLPER		1464.74413	0 1 0 0	N(1)	(N)	6176		203.07936999999998	5	31.22658	43.05223	9.26465	1	0.0026	1.55998	1.0	1.10714	0.10714000000000001	0	0	1	-1.0	0.0	-1	0.0	0.0	sp|Q99808|S29A1_HUMAN	63	425136.0	857559.0	17329	S5,S5,(0 1 0 0),1.00	100	100.0	100
CWQ-O-293-2.17401.17401.2.0.dta	CWQ-O-293-2.17401.17401.2.0.dta	CWQ-O-293-2	17401	4920.47465	1667.82537	834.41633	2	1	DAQASAAPAAPLPER		1464.74413	0 1 0 0	N(1)	(N)	6176		203.07936999999998	5	49.47511	70.49219000000001	10.44338	1	0.00187	1.11989	1.0	1.2142899999999999	0.21429	0	0	1	-1.0	0.0	-1	0.0	0.0	sp|Q99808|S29A1_HUMAN	63	92998200.0	231745000.0	17402	S5,S5,(0 1 0 0),1.00	100	100.0	100
CWQ-O-293-2.17473.17473.2.0.dta	CWQ-O-293-2.17473.17473.2.0.dta	CWQ-O-293-2	17473	4941.191870000001	1667.82566	834.41647	2	1	DAQASAAPAAPLPER		1464.74413	0 1 0 0	N(1)	(N)	6176		203.07936999999998	5	61.93962	89.25277	11.21519	1	0.00215	1.2913700000000001	1.0	1.2857100000000001	0.25	0	0	1	-1.0	0.0	-1	0.0	0.0	sp|Q99808|S29A1_HUMAN	63	92998200.0	231745000.0	17474	S5,S5,(0 1 0 0),1.00	100	100.0	100
CWQ-O-293-2.17532.17532.3.0.dta	CWQ-O-293-2.17532.17532.3.0.dta	CWQ-O-293-2	17532	4958.28032	1667.82529	556.61328	3	1	DAQASAAPAAPLPER		1464.74413	0 1 0 0	N(1)	(N)	6176		203.07936999999998	5	26.82944	39.08343	4.07204	1	0.0017800000000000001	1.06833	1.0	0.8214299999999999	0.17857	0	0	1	-1.0	0.0	-1	0.0	0.0	sp|Q99808|S29A1_HUMAN	63	2227170.0	6374850.0	17534	S5,S5,(0 1 0 0),1.00	100	100.0	100
CWQ-O-293-2.17546.17546.2.0.dta	CWQ-O-293-2.17546.17546.2.0.dta	CWQ-O-293-2	17546	4962.29559	1667.8256	834.4164400000001	2	1	DAQASAAPAAPLPER		1464.74413	0 1 0 0	N(1)	(N)	6176		203.07936999999998	5	64.19945	92.51652	11.6106	1	0.00209	1.253	1.0	1.2857100000000001	0.25	0	0	1	-1.0	0.0	-1	0.0	0.0	sp|Q99808|S29A1_HUMAN	63	92998200.0	231745000.0	17547	S5,S5,(0 1 0 0),1.00	100	100.0	100
CWQ-O-293-2.17621.17621.2.0.dta	CWQ-O-293-2.17621.17621.2.0.dta	CWQ-O-293-2	17621	4983.52855	1667.82539	834.41633	2	1	DAQASAAPAAPLPER		1464.74413	0 1 0 0	N(1)	(N)	6176		203.07936999999998	5	65.62254	94.81416	11.40952	1	0.0018899999999999998	1.13068	1.0	1.2857100000000001	0.28570999999999996	0	0	1	-1.0	0.0	-1	0.0	0.0	sp|Q99808|S29A1_HUMAN	63	92998200.0	231745000.0	17622	S5,S5,(0 1 0 0),1.00	100	100.0	100
CWQ-O-293-2.17693.17693.2.2.dta	CWQ-O-293-2.17693.17693.2.2.dta	CWQ-O-293-2	17693	5004.79613	1667.8242300000002	834.41575	2	1	DAQASAAPAAPLPER		1464.74413	0 1 0 0	N(1)	(N)	6176		203.07936999999998	5	41.84935	59.0902	9.83062	1	0.00072	0.43396999999999997	1.0	1.1785700000000001	0.17857	0	0	1	-1.0	0.0	-1	0.0	0.0	sp|Q99808|S29A1_HUMAN	63	93215800.0	232244000.0	17695	S5,S5,(0 1 0 0),1.00	100	100.0	100
CWQ-O-293-2.18851.18851.2.0.dta	CWQ-O-293-2.18851.18851.2.0.dta	CWQ-O-293-2	18851	5344.99451	1680.9192600000001	840.96327	2	1	VAALQTVGPTAGPAPK		1477.83731	0 1 0 0	N(1)	(N)	6176		203.07936999999998	10	26.529590000000002	38.85791	3.63414	1	0.0025800000000000003	1.53474	1.0	0.86667	0.06667000000000001	0	0	1	-1.0	0.0	-1	0.0	0.0	sp|Q8IYS2|K2013_HUMAN	224	7384120.0	18512700.0	18853	T10,T10,(0 1 0 0),0.82	10	0.33333333333333304	10
CWQ-O-293-2.18901.18901.4.1.dta	CWQ-O-293-2.18901.18901.4.1.dta	CWQ-O-293-2	18901	5359.5797299999995	2801.4698399999997	701.12292	4	1	TAAAQVGTSVSSATNTSTRPIITVHK		2598.3845699999997	0 1 0 0	N(1)	(N)	6176		203.07936999999998	9	34.02199	46.79683	10.29727	1	0.0059	2.10596	1.0	0.72	0.08	0	0	1	-1.0	0.0	-1	0.0	0.0	sp|P51610|HCFC1_HUMAN	620	1038250.0	4399100.0	18903	T8,T14,(0 1 0 0),0.88	17	0.34	17
CWQ-O-293-2.19768.19768.2.0.dta	CWQ-O-293-2.19768.19768.2.0.dta	CWQ-O-293-2	19768	5605.2907	1667.8278599999999	834.4175700000001	2	1	DAQASAAPAAPLPER		1464.74413	0 1 0 0	N(1)	(N)	6176		203.07936999999998	5	39.33265	55.277159999999995	9.72143	1	0.00436	2.61165	1.0	1.2142899999999999	0.14286	0	0	1	-1.0	0.0	-1	0.0	0.0	sp|Q99808|S29A1_HUMAN	63	1260510.0	2830150.0	19770	S5,S5,(0 1 0 0),1.00	100	100.0	100
CWQ-O-293-2.20582.20582.3.2.dta	CWQ-O-293-2.20582.20582.3.2.dta	CWQ-O-293-2	20582	5831.56009	2331.11205	777.70887	3	1	LAGTESPVREEPGEDFPAAR		2128.0305399999997	0 1 0 0	N(1)	(N)	6176		203.07936999999998	4	53.02766999999999	75.23301	11.78918	1	0.00213	0.9157799999999999	1.0	0.92105	0.28947	0	0	1	-1.0	0.0	-1	0.0	0.0	sp|P02786|TFR1_HUMAN	104	12957200.0	51687400.0	20584	T4,T4,(0 1 0 0),0.92	20	0.526315789473684	20
CWQ-O-293-2.20616.20616.3.2.dta	CWQ-O-293-2.20616.20616.3.2.dta	CWQ-O-293-2	20616	5841.16932	2331.11217	777.70891	3	1	LAGTESPVREEPGEDFPAAR		2128.0305399999997	0 1 0 0	N(1)	(N)	6176		203.07936999999998	4	72.16338	104.68279	11.7702	1	0.0022600000000000003	0.96854	1.0	1.05263	0.36841999999999997	0	0	1	-1.0	0.0	-1	0.0	0.0	sp|P02786|TFR1_HUMAN	104	12957200.0	51687400.0	20618	T4,T4,(0 1 0 0),0.93	23	0.6052631578947371	23
CWQ-O-293-2.20660.20660.3.0.dta	CWQ-O-293-2.20660.20660.3.0.dta	CWQ-O-293-2	20660	5853.52879	2331.11198	777.70884	3	1	LAGTESPVREEPGEDFPAAR		2128.0305399999997	0 1 0 0	N(1)	(N)	6176		203.07936999999998	4	62.300990000000006	89.39891999999999	11.97627	1	0.00207	0.8874700000000001	1.0	1.07895	0.23684000000000002	0	0	1	-1.0	0.0	-1	0.0	0.0	sp|P02786|TFR1_HUMAN	104	12957200.0	51687400.0	20662	T4,T4,(0 1 0 0),0.93	17	0.447368421052632	17
CWQ-O-293-2.20695.20695.3.0.dta	CWQ-O-293-2.20695.20695.3.0.dta	CWQ-O-293-2	20695	5863.8527	2331.11204	777.70886	3	1	LAGTESPVREEPGEDFPAAR		2128.0305399999997	0 1 0 0	N(1)	(N)	6176		203.07936999999998	4	81.35169	119.02994	11.37779	1	0.00213	0.9119200000000001	1.0	1.13158	0.39474000000000004	0	0	1	-1.0	0.0	-1	0.0	0.0	sp|P02786|TFR1_HUMAN	104	12957200.0	51687400.0	20697	T4,T4,(0 1 0 0),0.90	23	0.6052631578947371	23
CWQ-O-293-2.20736.20736.3.0.dta	CWQ-O-293-2.20736.20736.3.0.dta	CWQ-O-293-2	20736	5875.28607	2331.11223	777.70893	3	1	LAGTESPVREEPGEDFPAAR		2128.0305399999997	0 1 0 0	N(1)	(N)	6176		203.07936999999998	4	64.44504	92.85908	11.676110000000001	1	0.00231	0.9929899999999999	1.0	1.0263200000000001	0.34210999999999997	0	0	1	-1.0	0.0	-1	0.0	0.0	sp|P02786|TFR1_HUMAN	104	7772770.0	31913200.0	20738	T4,T4,(0 1 0 0),0.92	19	0.5	19
CWQ-O-293-2.20767.20767.3.0.dta	CWQ-O-293-2.20767.20767.3.0.dta	CWQ-O-293-2	20767	5884.1851	2331.11223	777.70893	3	1	LAGTESPVREEPGEDFPAAR		2128.0305399999997	0 1 0 0	N(1)	(N)	6176		203.07936999999998	4	63.82171999999999	92.2396	11.04566	1	0.00232	0.9955700000000001	1.0	0.8684200000000001	0.42105	0	0	1	-1.0	0.0	-1	0.0	0.0	sp|P02786|TFR1_HUMAN	104	7772770.0	31913200.0	20768	T4,T4,(0 1 0 0),0.90	20	0.526315789473684	20
CWQ-O-293-2.20777.20777.3.0.dta	CWQ-O-293-2.20777.20777.3.0.dta	CWQ-O-293-2	20777	5887.4769	2331.11218	777.70891	3	1	LAGTESPVREEPGEDFPAAR		2128.0305399999997	0 1 0 0	N(1)	(N)	6176		203.07936999999998	4	67.07825	97.17917	11.17655	1	0.00227	0.97498	1.0	0.89474	0.42105	0	0	1	-1.0	0.0	-1	0.0	0.0	sp|P02786|TFR1_HUMAN	104	12957200.0	51687400.0	20779	T4,T4,(0 1 0 0),0.91	24	0.631578947368421	24
CWQ-O-293-2.20809.20809.3.0.dta	CWQ-O-293-2.20809.20809.3.0.dta	CWQ-O-293-2	20809	5896.61467	2331.11204	777.70886	3	1	LAGTESPVREEPGEDFPAAR		2128.0305399999997	0 1 0 0	N(1)	(N)	6176		203.07936999999998	4	75.89475	110.55788999999999	11.52036	1	0.00213	0.9119200000000001	1.0	1.0263200000000001	0.42105	0	0	1	-1.0	0.0	-1	0.0	0.0	sp|P02786|TFR1_HUMAN	104	5294300.0	20234000.0	20811	T4,T4,(0 1 0 0),0.92	20	0.526315789473684	20
CWQ-O-293-2.20882.20882.3.0.dta	CWQ-O-293-2.20882.20882.3.0.dta	CWQ-O-293-2	20882	5917.36624	2331.1120899999996	777.70888	3	1	LAGTESPVREEPGEDFPAAR		2128.0305399999997	0 1 0 0	N(1)	(N)	6176		203.07936999999998	4	68.51566	99.28519	11.37226	1	0.00218	0.9350799999999999	1.0	0.94737	0.42105	0	0	1	-1.0	0.0	-1	0.0	0.0	sp|P02786|TFR1_HUMAN	104	12957200.0	51687400.0	20884	T4,T4,(0 1 0 0),0.92	17	0.447368421052632	17
CWQ-O-293-2.21032.21032.3.3.dta	CWQ-O-293-2.21032.21032.3.3.dta	CWQ-O-293-2	21032	5960.60463	2331.11521	777.70992	3	1	LAGTESPVREEPGEDFPAAR		2128.0305399999997	0 1 0 0	N(1)	(N)	6176		203.07936999999998	4	76.47125	111.41061	11.583860000000001	1	0.0053	2.2735	1.0	1.0	0.42105	0	0	1	-1.0	0.0	-1	0.0	0.0	sp|P02786|TFR1_HUMAN	104	8058430.0	29131300.0	21034	T4,T4,(0 1 0 0),0.91	21	0.5526315789473679	21
CWQ-O-293-2.21169.21169.4.3.dta	CWQ-O-293-2.21169.21169.4.3.dta	CWQ-O-293-2	21169	6000.65905	3699.6244899999997	925.6615800000001	4	1	EFHHGPDPTDTAPGEQAQDVASSPPESSFQK		3293.46177	0 2 0 0	N(2)	(N(N))	6175	0 1 0 0;	406.15875	22	31.41361	39.52263	16.35401	2	0.00398	1.0745	1.0	0.53333	0.06667000000000001	0	0	1	-1.0	0.0	-1	0.0	0.0	sp|Q9BS26|ERP44_HUMAN	380	2212970.0	19789900.0	21171	T9,T9,(0 1 0 0),0.87;S22,S23,(0 1 0 0),0.91	15	0.25	11
CWQ-O-293-2.21193.21193.3.0.dta	CWQ-O-293-2.21193.21193.3.0.dta	CWQ-O-293-2	21193	6007.439789999999	3699.6270299999996	1233.8805300000001	3	1	EFHHGPDPTDTAPGEQAQDVASSPPESSFQK		3293.46177	0 2 0 0	N(2)	(N(N))	6175	0 1 0 0;	406.15875	9	20.72015	21.9641	18.40995	2	0.006509999999999999	1.7594299999999998	1.0	0.46667	0.05	0	0	1	-1.0	0.0	-1	0.00684931506849315	0.00684931506849315	sp|Q9BS26|ERP44_HUMAN	367	431546.0	3585560.0	21194	T9,T9,(0 1 0 0),0.76;T11,S22,(0 1 0 0),0.84	8	0.133333333333333	6
CWQ-O-293-2.21251.21251.4.3.dta	CWQ-O-293-2.21251.21251.4.3.dta	CWQ-O-293-2	21251	6023.84737	3699.6236	925.66136	4	1	EFHHGPDPTDTAPGEQAQDVASSPPESSFQK		3293.46177	0 2 0 0	N(2)	(N(N))	6175	0 1 0 0;	406.15875	22	30.8195	38.599790000000006	16.3704	2	0.00309	0.8344799999999999	1.0	0.55	0.03333	0	0	1	-1.0	0.0	-1	0.0	0.0	sp|Q9BS26|ERP44_HUMAN	380	2212970.0	19789900.0	21253	T9,T9,(0 1 0 0),0.87;S22,S22,(0 1 0 0),0.90	15	0.25	11
CWQ-O-293-2.21340.21340.4.4.dta	CWQ-O-293-2.21340.21340.4.4.dta	CWQ-O-293-2	21340	6048.85837	3699.61949	925.66033	4	1	EFHHGPDPTDTAPGEQAQDVASSPPESSFQK		3293.46177	0 2 0 0	N(2)	(N(N))	6175	0 1 0 0;	406.15875	27	19.56805	21.841929999999998	15.345120000000001	2	-0.0010199999999999999	-0.27699	1.0	0.43333	0.03333	0	0	1	-1.0	0.0	-1	0.00684931506849315	0.00684931506849315	sp|Q9BS26|ERP44_HUMAN	385	2212970.0	19789900.0	21342	T11,S28,(0 2 0 0),0.70	3	0.05	3
CWQ-O-293-2.21361.21361.4.1.dta	CWQ-O-293-2.21361.21361.4.1.dta	CWQ-O-293-2	21361	6054.5503100000005	3496.5522899999996	874.89353	4	1	EFHHGPDPTDTAPGEQAQDVASSPPESSFQK		3293.46177	0 1 0 0	N(1)	(N)	6176		203.07936999999998	9	30.41965	43.9696	5.25546	1	0.01115	3.1882200000000003	1.0	0.6	0.0	0	0	1	-1.0	0.0	-1	0.0	0.0	sp|Q9BS26|ERP44_HUMAN	367	3184110.0	23359800.0	21363	T9,S28,(0 1 0 0),0.72	8	0.133333333333333	8
CWQ-O-293-2.22700.22700.3.0.dta	CWQ-O-293-2.22700.22700.3.0.dta	CWQ-O-293-2	22700	6434.89047	2784.25898	928.75784	3	1	LAGTESPVREEPGEDFPAAR		2128.0305399999997	1 1 0 1	H(1)N(1)A(1)	(N(H(A)))	2057	0 1 0 0;1 1 0 0;	656.2276099999999	4	55.35706	68.52275999999999	30.90648	3	0.0008300000000000001	0.29768	1.0	0.7631600000000001	0.39474000000000004	0	0	1	-1.0	0.0	-1	0.0	0.0	sp|P02786|TFR1_HUMAN	104	1930420.0	8928150.0	22702	T4,T4,(1 1 0 1),0.92	19	0.5	19
CWQ-O-293-2.24016.24016.3.0.dta	CWQ-O-293-2.24016.24016.3.0.dta	CWQ-O-293-2	24016	6830.671429999999	2920.3708	974.12845	3	1	TETGATETVTPSEAPVLAAEPEADK		2514.20935	0 2 0 0	N(2)	(N(N))	6175	0 1 0 0;	406.15875	10	49.63759	68.99786999999999	13.6828	2	0.0027	0.9246200000000001	1.0	0.66667	0.3125	0	0	1	-1.0	0.0	-1	0.0	0.0	sp|Q8NBS9|TXND5_HUMAN	306	303533.0	1238190.0	24018	T10,T10,(0 1 0 0),0.87;S12,S12,(0 1 0 0),0.85	19	0.3958333333333329	18
CWQ-O-293-2.24037.24037.2.0.dta	CWQ-O-293-2.24037.24037.2.0.dta	CWQ-O-293-2	24037	6836.78708	1791.9428899999998	896.47509	2	1	TMAVTPGTTTLPATVK		1588.8614699999998	0 1 0 0	N(1)	(N)	6176		203.07936999999998	1	52.02912	74.67811999999999	9.96668	1	0.00205	1.14221	1.0	1.13333	0.23333	0	0	1	-1.0	0.0	-1	0.0	0.0	sp|P51610|HCFC1_HUMAN	579	8189700.0	21305900.0	24039	T1,T1,(0 1 0 0),0.81	13	0.4333333333333329	13
CWQ-O-293-2.24077.24077.3.0.dta	CWQ-O-293-2.24077.24077.3.0.dta	CWQ-O-293-2	24077	6848.462090000001	2920.3707	974.1284199999999	3	1	TETGATETVTPSEAPVLAAEPEADK		2514.20935	0 2 0 0	N(2)	(N(N))	6175	0 1 0 0;	406.15875	10	53.10396	76.08376	10.4272	2	0.0026	0.89175	1.0	0.8125	0.27083	0	0	1	-1.0	0.0	-1	0.0	0.0	sp|Q8NBS9|TXND5_HUMAN	306	2054100.0	9232420.0	24079	T10,S12,(0 2 0 0),0.89	18	0.375	18
CWQ-O-293-2.24097.24097.3.0.dta	CWQ-O-293-2.24097.24097.3.0.dta	CWQ-O-293-2	24097	6854.639770000001	2920.37041	974.1283199999999	3	1	TETGATETVTPSEAPVLAAEPEADK		2514.20935	0 2 0 0	N(2)	(N(N))	6175	0 1 0 0;	406.15875	10	60.37945	85.39335	13.925070000000002	2	0.00232	0.79313	1.0	0.79167	0.33333	0	0	1	-1.0	0.0	-1	0.0	0.0	sp|Q8NBS9|TXND5_HUMAN	306	2054100.0	9232420.0	24099	T10,S12,(0 2 0 0),0.88	19	0.3958333333333329	19
CWQ-O-293-2.24115.24115.2.0.dta	CWQ-O-293-2.24115.24115.2.0.dta	CWQ-O-293-2	24115	6859.93872	1791.9412	896.47424	2	1	TMAVTPGTTTLPATVK		1588.8614699999998	0 1 0 0	N(1)	(N)	6176		203.07936999999998	1	59.50086999999999	85.92232	10.43247	1	0.00036	0.1991	1.0	1.16667	0.3	0	0	1	-1.0	0.0	-1	0.0	0.0	sp|P51610|HCFC1_HUMAN	579	8189700.0	21305900.0	24117	T1,T1,(0 1 0 0),0.85	13	0.4333333333333329	13
CWQ-O-293-2.24175.24175.3.0.dta	CWQ-O-293-2.24175.24175.3.0.dta	CWQ-O-293-2	24175	6878.31045	2920.3701	974.1282199999999	3	1	TETGATETVTPSEAPVLAAEPEADK		2514.20935	0 2 0 0	N(2)	(N(N))	6175	0 1 0 0;	406.15875	10	61.37631999999999	88.97227	10.12669	2	0.002	0.6852699999999999	1.0	0.8541700000000001	0.35417	0	0	1	-1.0	0.0	-1	0.0	0.0	sp|Q8NBS9|TXND5_HUMAN	306	2054100.0	9232420.0	24177	T10,S12,(0 2 0 0),0.86	19	0.3958333333333329	19
CWQ-O-293-2.24188.24188.2.0.dta	CWQ-O-293-2.24188.24188.2.0.dta	CWQ-O-293-2	24188	6882.250120000001	1791.94028	896.47378	2	1	TMAVTPGTTTLPATVK		1588.8614699999998	0 1 0 0	N(1)	(N)	6176		203.07936999999998	1	57.2026	82.34543000000001	10.50876	1	-0.00057	-0.31877	1.0	1.0	0.4	0	0	1	-1.0	0.0	-1	0.0	0.0	sp|P51610|HCFC1_HUMAN	579	8189700.0	21305900.0	24190	T1,T1,(0 1 0 0),0.80	15	0.5	15
CWQ-O-293-2.24239.24239.2.0.dta	CWQ-O-293-2.24239.24239.2.0.dta	CWQ-O-293-2	24239	6897.7765	1791.94004	896.47366	2	1	TMAVTPGTTTLPATVK		1588.8614699999998	0 1 0 0	N(1)	(N)	6176		203.07936999999998	1	50.01262	71.53607	10.0405	1	-0.00081	-0.44936000000000004	1.0	1.0333299999999999	0.23333	0	0	1	-1.0	0.0	-1	0.0	0.0	sp|P51610|HCFC1_HUMAN	579	8189700.0	21305900.0	24241	T1,T1,(0 1 0 0),0.77	13	0.4333333333333329	13
CWQ-O-293-2.24262.24262.2.0.dta	CWQ-O-293-2.24262.24262.2.0.dta	CWQ-O-293-2	24262	6904.517640000001	1791.9402	896.47374	2	1	TMAVTPGTTTLPATVK		1588.8614699999998	0 1 0 0	N(1)	(N)	6176		203.07936999999998	1	54.461090000000006	78.314	10.16283	1	-0.00065	-0.3623	1.0	1.1	0.26666999999999996	0	0	1	-1.0	0.0	-1	0.0	0.0	sp|P51610|HCFC1_HUMAN	579	8189700.0	21305900.0	24264	T1,T1,(0 1 0 0),0.84	14	0.46666666666666706	14
CWQ-O-293-2.24266.24266.2.0.dta	CWQ-O-293-2.24266.24266.2.0.dta	CWQ-O-293-2	24266	6906.23741	1791.94014	896.47371	2	1	TMAVTPGTTTLPATVK		1588.8614699999998	0 1 0 0	N(1)	(N)	6176		203.07936999999998	1	53.565180000000005	76.93876	10.1571	1	-0.0007099999999999999	-0.39466999999999997	1.0	1.06667	0.33333	0	0	1	-1.0	0.0	-1	0.0	0.0	sp|P51610|HCFC1_HUMAN	579	8189700.0	21305900.0	24267	T1,T1,(0 1 0 0),0.85	13	0.4333333333333329	13
CWQ-O-293-2.24312.24312.2.0.dta	CWQ-O-293-2.24312.24312.2.0.dta	CWQ-O-293-2	24312	6920.19152	1791.94012	896.4737	2	1	TMAVTPGTTTLPATVK		1588.8614699999998	0 1 0 0	N(1)	(N)	6176		203.07936999999998	1	44.69266	63.50055	9.76373	1	-0.00072	-0.4036	1.0	1.0	0.2	0	0	1	-1.0	0.0	-1	0.0	0.0	sp|P51610|HCFC1_HUMAN	579	8189700.0	21305900.0	24314	T1,T1,(0 1 0 0),0.83	12	0.4	12
CWQ-O-293-2.24798.24798.3.0.dta	CWQ-O-293-2.24798.24798.3.0.dta	CWQ-O-293-2	24798	7060.41116	3228.4061100000004	1076.80689	3	1	PMPNPNPNHPSSSGSFSDADLADGVSGGEGK		3025.32283	0 1 0 0	N(1)	(N)	6176		203.07936999999998	11	18.31879	23.49374	8.708160000000001	1	0.0039	1.20951	1.0	0.45	0.06667000000000001	0	0	1	-1.0	0.0	-1	0.00684931506849315	0.00684931506849315	sp|P14209|CD99_HUMAN	85	274131.0	2417650.0	24800	S11,S15,(0 1 0 0),0.84	9	0.15	9
CWQ-O-293-2.27058.27058.3.1.dta	CWQ-O-293-2.27058.27058.3.1.dta	CWQ-O-293-2	27058	7693.57894	3447.68149	1149.89868	3	1	VNLPTTVSNFNNPSPSVVTATTSVHESNK		3041.51743	0 2 0 0	N(2)	(N(N))	6175	0 1 0 0;	406.15875	5	49.72639	64.06702	23.0938	2	0.0053100000000000005	1.54024	1.0	0.91071	0.035710000000000006	0	0	1	-1.0	0.0	-1	0.0	0.0	sp|Q9NTZ6|RBM12_HUMAN	121	1501270.0	9154920.0	27060	T5,S16,(0 1 0 0),0.70;S23,S27,(0 1 0 0),0.70	5	0.0892857142857143	3
CWQ-O-293-2.29282.29282.3.0.dta	CWQ-O-293-2.29282.29282.3.0.dta	CWQ-O-293-2	29282	8310.23066	3387.77691	1129.93049	3	1	VMSVVQTKPVQTSAVTGQASTGPVTQIIQTK		3184.7246	0 1 0 0	N(1)	(N)	6176		203.07936999999998	3	34.91752	49.3891	8.04171	1	-0.02706	-7.9881899999999995	1.0	0.6333300000000001	0.16667	0	0	1	-1.0	0.0	-1	0.0	0.0	sp|P51610|HCFC1_HUMAN	685	94697.4	1099590.0	29284	S3,S3,(0 1 0 0),0.93	17	0.28333333333333305	17
CWQ-O-293-2.29608.29608.3.1.dta	CWQ-O-293-2.29608.29608.3.1.dta	CWQ-O-293-2	29608	8408.23002	3276.4627600000003	1092.82577	3	1	NGSSIVDLSPLIHR		1507.82272	5 4 1 0	H(5)N(4)F(1)	(N(H)(N(F)(H)(N(H)(N(H(H))))))	2664	0 1 0 0;0 2 0 0;0 2 1 0;0 3 0 0;0 3 1 0;0 4 0 0;0 4 1 0;1 1 0 0;1 2 0 0;1 2 1 0;1 3 0 0;1 3 1 0;1 4 0 0;1 4 1 0;2 2 0 0;2 2 1 0;2 3 0 0;2 3 1 0;2 4 0 0;2 4 1 0;3 3 0 0;3 3 1 0;3 4 0 0;3 4 1 0;4 4 0 0;4 4 1 0;5 4 0 0;	1768.63952	3	18.66262	19.97968	16.216639999999998	3	0.00053	0.16244	0.35714	0.53846	0.19230999999999998	0	0	0	8.471277913566721e-09	1.7090675856369089e-09	-1	0.00684931506849315	0.006849316777560736	sp|P11717|MPRI_HUMAN	1658	1750040.0	10207200.0	29610	J1,J1,(5 4 1 0),0.85	8	0.307692307692308	7
CWQ-O-293-2.29654.29654.2.3.dta	CWQ-O-293-2.29654.29654.2.3.dta	CWQ-O-293-2	29654	8422.50297	1264.68343	632.84535	2	1	GTLSGWILSK		1061.59897	0 1 0 0	N(1)	(N)	6176		203.07936999999998	2	29.82886	40.97469	9.12946	1	0.00509	4.02297	1.0	1.05556	0.22221999999999997	0	0	1	-1.0	0.0	-1	0.0	0.0	sp|P27824|CALX_HUMAN	79	1028990.0	2505770.0	29655	T2,T2,(0 1 0 0),0.78	8	0.444444444444444	8
CWQ-O-293-2.30162.30162.3.1.dta	CWQ-O-293-2.30162.30162.3.1.dta	CWQ-O-293-2	30162	8569.270359999999	2225.34318	742.45258	3	1	LVTPVTVSAVKPAVTTLVVK		2022.2572899999998	0 1 0 0	N(1)	(N)	6176		203.07936999999998	6	74.88714	109.33866	10.90575	1	0.006520000000000001	2.92844	1.0	0.92105	0.47368000000000005	0	0	1	-1.0	0.0	-1	0.0	0.0	sp|P51610|HCFC1_HUMAN	861	5343460.0	19149300.0	30164	T6,T6,(0 1 0 0),0.87	27	0.7105263157894741	27
CWQ-O-293-2.30409.30409.3.1.dta	CWQ-O-293-2.30409.30409.3.1.dta	CWQ-O-293-2	30409	8638.88139	2968.37728	990.1306099999999	3	1	APLTATAPQLDDEEMYSAHMPAHLR		2765.30216	0 1 0 0	N(1)	(N)	6176		203.07936999999998	4	43.406079999999996	61.11636	10.51555	1	-0.00425	-1.43183	1.0	0.70833	0.27083	0	0	1	-1.0	0.0	-1	0.0	0.0	sp|Q8WU39|MZB1_HUMAN	28	1889760.0	7455390.0	30410	T4,T6,(0 1 0 0),0.94	20	0.4166666666666671	20
CWQ-O-293-2.30600.30600.3.1.dta	CWQ-O-293-2.30600.30600.3.1.dta	CWQ-O-293-2	30600	8693.614109999999	2333.24714	778.4205599999999	3	1	SGTVTVAQQAQVVTTVVGGVTK		2130.17648	0 1 0 0	N(1)	(N)	6176		203.07936999999998	14	49.163340000000005	72.78002	5.303780000000001	1	-0.008709999999999999	-3.7348	1.0	0.90476	0.2381	0	0	1	-1.0	0.0	-1	0.0	0.0	sp|P51610|HCFC1_HUMAN	651	3947770.0	9246960.0	30602	T14,T14,(0 1 0 0),0.85	20	0.47619047619047605	20
CWQ-O-293-2.30735.30735.3.0.dta	CWQ-O-293-2.30735.30735.3.0.dta	CWQ-O-293-2	30735	8731.58114	3203.50839	1068.50765	3	1	PLFPSAGQMGTPVTSSSTASSNSESLSASSK		3000.41025	0 1 0 0	N(1)	(N)	6176		203.07936999999998	11	36.65741	53.577490000000004	5.23441	1	0.01877	5.8600699999999994	1.0	0.58333	0.25	0	0	1	-1.0	0.0	-1	0.0	0.0	sp|O43670|ZN207_HUMAN	263	195487.0	1095180.0	30737	T11,S15,(0 1 0 0),0.91	23	0.3833333333333329	23
CWQ-O-293-2.34202.34202.2.1.dta	CWQ-O-293-2.34202.34202.2.1.dta	CWQ-O-293-2	34202	9696.43631	1938.9692699999998	969.98828	2	1	LGNTISSLFGGGTTPDAK		1735.8861100000001	0 1 0 0	N(1)	(N)	6176		203.07936999999998	13	50.21218	71.79616999999999	10.12762	1	0.00379	1.95711	1.0	1.14706	0.20588	0	0	1	-1.0	0.0	-1	0.0	0.0	sp|Q9Y4L1|HYOU1_HUMAN	589	12023500.0	66464500.0	34203	T13,T14,(0 1 0 0),0.90	10	0.294117647058824	10
CWQ-O-293-2.34245.34245.2.0.dta	CWQ-O-293-2.34245.34245.2.0.dta	CWQ-O-293-2	34245	9709.47573	1938.96873	969.988	2	1	LGNTISSLFGGGTTPDAK		1735.8861100000001	0 1 0 0	N(1)	(N)	6176		203.07936999999998	7	14.536220000000002	19.54632	5.2317599999999995	1	0.00325	1.6775799999999998	1.0	0.52941	0.0	0	0	1	-1.0	0.0	-1	0.00684931506849315	0.00684931506849315	sp|Q9Y4L1|HYOU1_HUMAN	583	12023500.0	66464500.0	34247	T13,T14,(0 1 0 0),0.86	7	0.20588235294117604	5
CWQ-O-293-2.34283.34283.2.0.dta	CWQ-O-293-2.34283.34283.2.0.dta	CWQ-O-293-2	34283	9720.1786	1938.96842	969.98785	2	1	LGNTISSLFGGGTTPDAK		1735.8861100000001	0 1 0 0	N(1)	(N)	6176		203.07936999999998	14	59.0868	85.10191	10.773019999999999	1	0.00294	1.51874	1.0	1.1764700000000001	0.26471	0	0	1	-1.0	0.0	-1	0.0	0.0	sp|Q9Y4L1|HYOU1_HUMAN	590	12023500.0	66464500.0	34285	T14,T14,(0 1 0 0),0.88	15	0.44117647058823495	15
CWQ-O-293-2.34365.34365.2.0.dta	CWQ-O-293-2.34365.34365.2.0.dta	CWQ-O-293-2	34365	9744.47301	1938.9685399999998	969.9879099999999	2	1	LGNTISSLFGGGTTPDAK		1735.8861100000001	0 1 0 0	N(1)	(N)	6176		203.07936999999998	14	62.36674	90.18431	10.70553	1	0.0030600000000000002	1.57959	1.0	1.23529	0.23529	0	0	1	-1.0	0.0	-1	0.0	0.0	sp|Q9Y4L1|HYOU1_HUMAN	590	12023500.0	66464500.0	34367	T14,T14,(0 1 0 0),0.90	12	0.3529411764705879	12
CWQ-O-293-2.34370.34370.2.0.dta	CWQ-O-293-2.34370.34370.2.0.dta	CWQ-O-293-2	34370	9746.21332	1938.9685399999998	969.9879099999999	2	1	LGNTISSLFGGGTTPDAK		1735.8861100000001	0 1 0 0	N(1)	(N)	6176		203.07936999999998	7	21.35836	29.300040000000003	6.609539999999999	1	0.0030600000000000002	1.57959	1.0	0.73529	0.0	0	0	1	-1.0	0.0	-1	0.0	0.0	sp|Q9Y4L1|HYOU1_HUMAN	583	12023500.0	66464500.0	34371	T13,T14,(0 1 0 0),0.89	6	0.17647058823529396	5
CWQ-O-293-2.34444.34444.2.0.dta	CWQ-O-293-2.34444.34444.2.0.dta	CWQ-O-293-2	34444	9767.94048	1938.96932	969.9883	2	1	LGNTISSLFGGGTTPDAK		1735.8861100000001	0 1 0 0	N(1)	(N)	6176		203.07936999999998	13	47.14934	67.18135	9.94705	1	0.0038399999999999997	1.9829	1.0	1.1764700000000001	0.17647000000000002	0	0	1	-1.0	0.0	-1	0.0	0.0	sp|Q9Y4L1|HYOU1_HUMAN	589	12023500.0	66464500.0	34446	T13,T14,(0 1 0 0),0.89	8	0.23529411764705901	8
CWQ-O-293-2.34520.34520.2.0.dta	CWQ-O-293-2.34520.34520.2.0.dta	CWQ-O-293-2	34520	9789.92739	1938.97083	969.98906	2	1	LGNTISSLFGGGTTPDAK		1735.8861100000001	0 1 0 0	N(1)	(N)	6176		203.07936999999998	4	25.50485	34.27417	9.21897	1	0.00535	2.76166	1.0	1.0	0.0	0	0	1	-1.0	0.0	-1	0.0	0.0	sp|Q9Y4L1|HYOU1_HUMAN	580	12023500.0	66464500.0	34521	T4,T14,(0 1 0 0),0.42	1	0.0294117647058824	1
CWQ-O-293-2.34833.34833.2.0.dta	CWQ-O-293-2.34833.34833.2.0.dta	CWQ-O-293-2	34833	9881.80945	1973.91063	987.45895	2	1	APVPTGEVYFADSFDR		1770.8333300000002	0 1 0 0	N(1)	(N)	6176		203.07936999999998	5	53.8035	77.06501	10.60355	1	-0.00207	-1.05082	1.0	1.2	0.2	0	0	1	-1.0	0.0	-1	0.0	0.0	sp|P27824|CALX_HUMAN	66	151804000.0	473494000.0	34835	T5,T5,(0 1 0 0),0.78	10	0.33333333333333304	10
CWQ-O-293-2.34924.34924.2.2.dta	CWQ-O-293-2.34924.34924.2.2.dta	CWQ-O-293-2	34924	9907.569790000001	1973.9101100000003	987.4587	2	1	APVPTGEVYFADSFDR		1770.8333300000002	0 1 0 0	N(1)	(N)	6176		203.07936999999998	5	76.85416	111.96406	11.65006	1	-0.00259	-1.31324	1.0	1.36667	0.2	0	0	1	-1.0	0.0	-1	0.0	0.0	sp|P27824|CALX_HUMAN	66	151216000.0	471747000.0	34926	T5,T5,(0 1 0 0),0.77	11	0.3666666666666671	11
CWQ-O-293-2.34933.34933.3.1.dta	CWQ-O-293-2.34933.34933.3.1.dta	CWQ-O-293-2	34933	9910.49725	1973.9052800000002	658.63995	3	1	APVPTGEVYFADSFDR		1770.8333300000002	0 1 0 0	N(1)	(N)	6176		203.07936999999998	5	94.14684	141.86078	5.53523	1	-0.00742	-3.7606800000000002	1.0	1.13333	0.66667	0	0	1	-1.0	0.0	-1	0.0	0.0	sp|P27824|CALX_HUMAN	66	1097190.0	3387890.0	34935	T5,T5,(0 1 0 0),0.86	23	0.766666666666667	23
CWQ-O-293-2.35003.35003.2.0.dta	CWQ-O-293-2.35003.35003.2.0.dta	CWQ-O-293-2	35003	9931.08223	1973.90956	987.4584199999999	2	1	APVPTGEVYFADSFDR		1770.8333300000002	0 1 0 0	N(1)	(N)	6176		203.07936999999998	5	77.63938	112.9557	12.05193	1	-0.00315	-1.5939	1.0	1.3	0.23333	0	0	1	-1.0	0.0	-1	0.0	0.0	sp|P27824|CALX_HUMAN	66	151216000.0	471747000.0	35005	T5,T5,(0 1 0 0),0.77	11	0.3666666666666671	11
CWQ-O-293-2.35086.35086.2.0.dta	CWQ-O-293-2.35086.35086.2.0.dta	CWQ-O-293-2	35086	9955.759890000001	1973.9074600000001	987.45737	2	1	APVPTGEVYFADSFDR		1770.8333300000002	0 1 0 0	N(1)	(N)	6176		203.07936999999998	5	75.95235	110.62078000000001	11.56812	1	-0.00524	-2.65576	1.0	1.36667	0.2	0	0	1	-1.0	0.0	-1	0.0	0.0	sp|P27824|CALX_HUMAN	66	151216000.0	471747000.0	35088	T5,T5,(0 1 0 0),0.77	11	0.3666666666666671	11
CWQ-O-293-2.35182.35182.2.0.dta	CWQ-O-293-2.35182.35182.2.0.dta	CWQ-O-293-2	35182	9982.57925	1973.9062600000002	987.4567699999999	2	1	APVPTGEVYFADSFDR		1770.8333300000002	0 1 0 0	N(1)	(N)	6176		203.07936999999998	5	69.27664	99.98463000000001	12.24752	1	-0.00645	-3.2677400000000003	1.0	1.4	0.13333	0	0	1	-1.0	0.0	-1	0.0	0.0	sp|P27824|CALX_HUMAN	66	151216000.0	471747000.0	35183	T5,T5,(0 1 0 0),0.61	9	0.3	9
