# Supplementary material for: Precise, fast and comprehensive analysis of intact glycopeptides and modified glycans with pGlyco3
Source: Nat Methods. 2021 Nov 25;18(12):1515–23. doi: 10.1038/s41592-021-01306-0 (PMC8648562; doi:10.1038/s41592-021-01306-0)
Supplement: Supplementary file 3 — All additional data files. [file 41592_2021_1306_MOESM3_ESM.zip › Supplementary Data/Result Files for Figures/Fig.3/Fig.3a-c/python/Byonic_to_pGlyco_format.py]

import pandas as pd
import numpy as np
import sys
import math

glycan_head = 'Glycan(H,N,F,A)'
full_head = 'Hex,HexNAc,Fuc,NeuAc'.split(',')
headidx = dict(zip(full_head, range(len(full_head))))

def get_pGlyco_df(by, mode='or', qc=True):
    df = pd.read_excel(by, sheet_name="Spectra", na_values="")
    if qc:
        df = df[(df['Score']>=200)&(df['|Log Prob|']>=2)]
    df = df[~df['Protein Name'].str.startswith('>Reverse')]
    df = df[~df['Glycans\nNHFAGNa'].isna()]

    ETD_HCD_df = pd.read_csv("HCD_ETD_map.txt", sep="\t")
    ETD_HCD_df = ETD_HCD_df.rename(columns={"raw": "RawName", "HCD": "Scan", "ETD": "ETDScan"})

    raw_paths = df['Comment'].str.split(pat='.', expand=True)
    df['RawName'] = raw_paths.iloc[:,0].str.upper()
    df['ETDScan'] = raw_paths.iloc[:,1].astype(int)
    df['Charge'] = raw_paths.iloc[:,-1]
    df['GlySpec'] = df['RawName'] + '.' + df['ETDScan'].astype(str) + '.' + df['ETDScan'].astype(str) + '.' + df['Charge'].astype(str) 
    df['RT'] = df['Scan Time']*60

    glysite_list = []
    mod_list = []
    seq_list = []
    for mod_seq in df['Peptide\n< ProteinMetrics Confidential >'].values:
        mod_seqs = mod_seq[2:-2].split(']')
        seq = ""
        varmod = ""
        glysite = -1
        for part_mod_seq in mod_seqs:
            idx = part_mod_seq.find('[')
            if idx == -1: 
                seq += part_mod_seq
                break
                
            seq += part_mod_seq[:idx]
            if part_mod_seq[idx:].endswith('[+42.011'):
                varmod += f'{len(seq)},Acetyl[ProteinN-term];'
            elif part_mod_seq[idx:].endswith('[+57.021'):
                varmod += f'{len(seq)},Carbamidomethyl[C];'
            elif part_mod_seq[idx:].endswith('[+15.995'):
                varmod += f'{len(seq)},Oxidation[M];'
            else:
                glysite = len(seq)
                is_gpsm = True
        mod_list.append(varmod)
        glysite_list.append(glysite)
        seq_list.append(seq)
    df['GlySite'] = glysite_list
    df['Mod'] = mod_list
    df['Peptide'] = seq_list
    df['Proteins'] = df['Protein Name']


    def parse_byonic_glycan(glycan):
        glyco_list = [0]*len(headidx)
        glycans = glycan.split(',')
        for glycan in glycans:
            glycos = glycan.strip(')').split(')')
            glyco = ""
            n = ""
            for glyco in glycos:
                glyco, n = glyco.split('(')
                glyco_list[headidx[glyco]] = int(n)
        return " ".join([str(i) for i in glyco_list])


    glycan_list = []

    for glycan in df['Glycans\nNHFAGNa'].values:
        glycan_list.append(parse_byonic_glycan(glycan))

    df[glycan_head] = glycan_list

    if mode == 'or':
        df_out = df.merge(ETD_HCD_df, how="left", on=["RawName","ETDScan"])
        df_out.loc[df_out['Scan'].isna(),'Scan'] = df_out.loc[df_out['Scan'].isna(),'ETDScan']
        df_out['Scan'] = df_out['Scan'].astype(int)
    elif mode == 'HCD':
        HCD_df = df[df['ETDScan'].isin(ETD_HCD_df['Scan'])]
        HCD_df= HCD_df.rename(columns={"ETDScan":"Scan"})
        df_out = HCD_df.merge(ETD_HCD_df, on=['RawName','Scan'])
    elif mode == 'ETD':
        ETD_df = df[df['ETDScan'].isin(ETD_HCD_df['ETDScan'])]
        df_out = ETD_df.merge(ETD_HCD_df, on=['RawName','ETDScan'])
    else:
        HCD_df = df[df['ETDScan'].isin(ETD_HCD_df['Scan'])]
        HCD_df= HCD_df.rename(columns={"ETDScan":"Scan"})
        HCD_df = HCD_df.merge(ETD_HCD_df, on=['RawName','Scan'])
        HCD_df = HCD_df[f"GlySpec,RawName,Scan,ETDScan,Charge,RT,Peptide,Mod,GlySite".split(",")+[glycan_head]]
        ETD_df = df[df['ETDScan'].isin(ETD_HCD_df['ETDScan'])]
        ETD_df = ETD_df.merge(ETD_HCD_df, on=['RawName','ETDScan'])
        ETD_df = ETD_df[f"GlySpec,RawName,Scan,ETDScan,Charge,RT,Peptide,Mod,GlySite".split(",")+[glycan_head]]
        df_out = HCD_df.merge(ETD_df, on="RawName,Scan,ETDScan,Charge".split(","), suffixes=['','_ETD'])
        print(len(df_out))
        df_out = df_out[(df_out['Peptide']==df_out['Peptide_ETD'])&(df_out[glycan_head]==df_out[glycan_head+'_ETD'])]

    pglyco = df_out[f"GlySpec,RawName,Scan,ETDScan,Charge,RT,Peptide,Mod,GlySite".split(",")+[glycan_head]]
    pglyco.loc[:,'Rank'] = 1
    pglyco.loc[:,'GlyFrag'] = ""
    pglyco.loc[:,'PepDecoy'] = 0
    pglyco.loc[:,'GlyDecoy'] = 0
    pglyco.loc[:,'PepScore'] = 100
    pglyco.loc[:,'GlyScore'] = 100
    pglyco.loc[:,'TotalScore'] = 100
    pglyco.loc[:,'TotalFDR'] = 0
    pglyco.loc[:,'PeptideFDR'] = 0
    pglyco.loc[:,'GlycanFDR'] = 0

    return pglyco

def write_pglyco_format(_input):
    df = get_pGlyco_df(sys.argv[1])
    df.to_csv(_input+'.pglyco.txt', sep="\t", index=False)

if __name__ == "__main__":
    import sys
    write_pglyco_format(sys.argv[1])
