# Supplementary material for: Precise, fast and comprehensive analysis of intact glycopeptides and modified glycans with pGlyco3
Source: Nat Methods. 2021 Nov 25;18(12):1515–23. doi: 10.1038/s41592-021-01306-0 (PMC8648562; doi:10.1038/s41592-021-01306-0)
Supplement: Supplementary file 3 — All additional data files. [file 41592_2021_1306_MOESM3_ESM.zip › Supplementary Data/Result Files for Figures/Fig.3/Fig.3a-c/python/HCD_ETD_map.txt]

raw	HCD	ETD
CWQ-O-293-1	5	7
CWQ-O-293-1	6	8
CWQ-O-293-1	88	89
CWQ-O-293-1	88	89
CWQ-O-293-1	108	109
CWQ-O-293-1	108	109
CWQ-O-293-1	192	193
CWQ-O-293-1	230	235
CWQ-O-293-1	230	235
CWQ-O-293-1	230	235
CWQ-O-293-1	234	235
CWQ-O-293-1	234	235
CWQ-O-293-1	234	235
CWQ-O-293-1	234	235
CWQ-O-293-1	237	238
CWQ-O-293-1	237	238
CWQ-O-293-1	276	277
CWQ-O-293-1	414	415
CWQ-O-293-1	414	415
CWQ-O-293-1	499	500
CWQ-O-293-1	499	500
CWQ-O-293-1	502	503
CWQ-O-293-1	502	503
CWQ-O-293-1	512	513
CWQ-O-293-1	560	561
CWQ-O-293-1	560	561
CWQ-O-293-1	702	703
CWQ-O-293-1	713	714
CWQ-O-293-1	746	747
CWQ-O-293-1	770	771
CWQ-O-293-1	770	771
CWQ-O-293-1	826	827
CWQ-O-293-1	826	827
CWQ-O-293-1	831	832
CWQ-O-293-1	831	832
CWQ-O-293-1	853	854
CWQ-O-293-1	853	854
CWQ-O-293-1	853	854
CWQ-O-293-1	853	854
CWQ-O-293-1	875	877
CWQ-O-293-1	875	877
CWQ-O-293-1	880	881
CWQ-O-293-1	880	881
CWQ-O-293-1	890	891
CWQ-O-293-1	932	934
CWQ-O-293-1	932	934
CWQ-O-293-1	933	935
CWQ-O-293-1	938	939
CWQ-O-293-1	944	946
CWQ-O-293-1	944	946
CWQ-O-293-1	945	947
CWQ-O-293-1	945	947
CWQ-O-293-1	1009	1010
CWQ-O-293-1	1009	1010
CWQ-O-293-1	1012	1013
CWQ-O-293-1	1021	1022
CWQ-O-293-1	1021	1022
CWQ-O-293-1	1060	1062
CWQ-O-293-1	1060	1062
CWQ-O-293-1	1124	1126
CWQ-O-293-1	1124	1126
CWQ-O-293-1	1142	1144
CWQ-O-293-1	1142	1144
CWQ-O-293-1	1147	1148
CWQ-O-293-1	1147	1148
CWQ-O-293-1	1169	1171
CWQ-O-293-1	1170	1172
CWQ-O-293-1	1204	1206
CWQ-O-293-1	1204	1206
CWQ-O-293-1	1209	1210
CWQ-O-293-1	1215	1216
CWQ-O-293-1	1215	1216
CWQ-O-293-1	1235	1236
CWQ-O-293-1	1235	1236
CWQ-O-293-1	1243	1245
CWQ-O-293-1	1259	1260
CWQ-O-293-1	1259	1260
CWQ-O-293-1	1264	1266
CWQ-O-293-1	1264	1266
CWQ-O-293-1	1264	1266
CWQ-O-293-1	1277	1278
CWQ-O-293-1	1277	1278
CWQ-O-293-1	1277	1278
CWQ-O-293-1	1314	1315
CWQ-O-293-1	1336	1337
CWQ-O-293-1	1346	1347
CWQ-O-293-1	1346	1347
CWQ-O-293-1	1351	1352
CWQ-O-293-1	1351	1352
CWQ-O-293-1	1351	1352
CWQ-O-293-1	1389	1390
CWQ-O-293-1	1411	1412
CWQ-O-293-1	1491	1492
CWQ-O-293-1	1491	1492
CWQ-O-293-1	1553	1554
CWQ-O-293-1	1594	1595
CWQ-O-293-1	1598	1599
CWQ-O-293-1	1598	1599
CWQ-O-293-1	1604	1606
CWQ-O-293-1	1604	1606
CWQ-O-293-1	1604	1606
CWQ-O-293-1	1604	1606
CWQ-O-293-1	1604	1606
CWQ-O-293-1	1719	1720
CWQ-O-293-1	1719	1720
CWQ-O-293-1	1777	1778
CWQ-O-293-1	1777	1778
CWQ-O-293-1	1790	1791
CWQ-O-293-1	1790	1791
CWQ-O-293-1	1847	1848
CWQ-O-293-1	1867	1868
CWQ-O-293-1	1971	1972
CWQ-O-293-1	1992	1993
CWQ-O-293-1	1992	1993
CWQ-O-293-1	1992	1993
CWQ-O-293-1	1995	1997
CWQ-O-293-1	2012	2013
CWQ-O-293-1	2015	2040
CWQ-O-293-1	2015	2040
CWQ-O-293-1	2019	2021
CWQ-O-293-1	2019	2021
CWQ-O-293-1	2024	2025
CWQ-O-293-1	2024	2025
CWQ-O-293-1	2024	2025
CWQ-O-293-1	2024	2025
CWQ-O-293-1	2027	2028
CWQ-O-293-1	2039	2040
CWQ-O-293-1	2039	2040
CWQ-O-293-1	2039	2040
CWQ-O-293-1	2043	2044
CWQ-O-293-1	2043	2044
CWQ-O-293-1	2049	2050
CWQ-O-293-1	2071	2072
CWQ-O-293-1	2078	2079
CWQ-O-293-1	2086	2087
CWQ-O-293-1	2086	2087
CWQ-O-293-1	2095	2096
CWQ-O-293-1	2101	2102
CWQ-O-293-1	2119	2121
CWQ-O-293-1	2133	2135
CWQ-O-293-1	2133	2135
CWQ-O-293-1	2161	2162
CWQ-O-293-1	2161	2162
CWQ-O-293-1	2193	2194
CWQ-O-293-1	2193	2194
CWQ-O-293-1	2193	2194
CWQ-O-293-1	2209	2210
CWQ-O-293-1	2214	2215
CWQ-O-293-1	2226	2227
CWQ-O-293-1	2243	2244
CWQ-O-293-1	2248	2250
CWQ-O-293-1	2248	2250
CWQ-O-293-1	2268	2250
CWQ-O-293-1	2275	2276
CWQ-O-293-1	2275	2276
CWQ-O-293-1	2275	2276
CWQ-O-293-1	2275	2276
CWQ-O-293-1	2280	2281
CWQ-O-293-1	2285	2287
CWQ-O-293-1	2285	2287
CWQ-O-293-1	2286	2288
CWQ-O-293-1	2286	2288
CWQ-O-293-1	2294	2296
CWQ-O-293-1	2294	2296
CWQ-O-293-1	2295	2297
CWQ-O-293-1	2295	2297
CWQ-O-293-1	2301	2303
CWQ-O-293-1	2301	2303
CWQ-O-293-1	2301	2303
CWQ-O-293-1	2304	2305
CWQ-O-293-1	2304	2305
CWQ-O-293-1	2308	2310
CWQ-O-293-1	2326	2327
CWQ-O-293-1	2326	2327
CWQ-O-293-1	2339	2340
CWQ-O-293-1	2339	2340
CWQ-O-293-1	2342	2344
CWQ-O-293-1	2342	2344
CWQ-O-293-1	2342	2344
CWQ-O-293-1	2342	2344
CWQ-O-293-1	2342	2344
CWQ-O-293-1	2348	2350
CWQ-O-293-1	2355	2356
CWQ-O-293-1	2355	2356
CWQ-O-293-1	2379	2381
CWQ-O-293-1	2643	2644
CWQ-O-293-1	2643	2644
CWQ-O-293-1	2725	2726
CWQ-O-293-1	2804	2805
CWQ-O-293-1	2883	2884
CWQ-O-293-1	2963	2964
CWQ-O-293-1	2967	2968
CWQ-O-293-1	2967	2968
CWQ-O-293-1	2967	2968
CWQ-O-293-1	3039	3040
CWQ-O-293-1	3070	3071
CWQ-O-293-1	3085	3086
CWQ-O-293-1	3115	3116
CWQ-O-293-1	3146	3147
CWQ-O-293-1	3154	3155
CWQ-O-293-1	3154	3155
CWQ-O-293-1	3154	3155
CWQ-O-293-1	3160	3161
CWQ-O-293-1	3189	3190
CWQ-O-293-1	3221	3222
CWQ-O-293-1	3237	3238
CWQ-O-293-1	3240	3241
CWQ-O-293-1	3240	3241
CWQ-O-293-1	3240	3241
CWQ-O-293-1	3267	3268
CWQ-O-293-1	3296	3297
CWQ-O-293-1	3314	3315
CWQ-O-293-1	3351	3352
CWQ-O-293-1	3351	3352
CWQ-O-293-1	3373	3374
CWQ-O-293-1	3426	3427
CWQ-O-293-1	3426	3427
CWQ-O-293-1	3448	3449
CWQ-O-293-1	3469	3471
CWQ-O-293-1	3474	3475
CWQ-O-293-1	3474	3475
CWQ-O-293-1	3474	3475
CWQ-O-293-1	3521	3522
CWQ-O-293-1	3602	3603
CWQ-O-293-1	3602	3603
CWQ-O-293-1	3606	3608
CWQ-O-293-1	3606	3608
CWQ-O-293-1	3606	3608
CWQ-O-293-1	3606	3608
CWQ-O-293-1	3606	3608
CWQ-O-293-1	3666	3667
CWQ-O-293-1	3682	3683
CWQ-O-293-1	3704	3705
CWQ-O-293-1	3719	3720
CWQ-O-293-1	3719	3720
CWQ-O-293-1	3734	3735
CWQ-O-293-1	3734	3735
CWQ-O-293-1	3740	3741
CWQ-O-293-1	3743	3744
CWQ-O-293-1	3755	3756
CWQ-O-293-1	3780	3781
CWQ-O-293-1	3793	3794
CWQ-O-293-1	3793	3794
CWQ-O-293-1	3817	3818
CWQ-O-293-1	3817	3818
CWQ-O-293-1	3829	3830
CWQ-O-293-1	3877	3878
CWQ-O-293-1	3877	3878
CWQ-O-293-1	3897	3898
CWQ-O-293-1	3921	3922
CWQ-O-293-1	3952	3953
CWQ-O-293-1	3966	3967
CWQ-O-293-1	3976	3977
CWQ-O-293-1	3979	3980
CWQ-O-293-1	3979	3980
CWQ-O-293-1	3979	3980
CWQ-O-293-1	3979	3980
CWQ-O-293-1	3990	3992
CWQ-O-293-1	4024	4025
CWQ-O-293-1	4046	4047
CWQ-O-293-1	4071	4072
CWQ-O-293-1	4103	4104
CWQ-O-293-1	4124	4125
CWQ-O-293-1	4127	4128
CWQ-O-293-1	4131	4132
CWQ-O-293-1	4131	4132
CWQ-O-293-1	4136	4138
CWQ-O-293-1	4136	4138
CWQ-O-293-1	4155	4157
CWQ-O-293-1	4169	4170
CWQ-O-293-1	4187	4188
CWQ-O-293-1	4187	4188
CWQ-O-293-1	4230	4231
CWQ-O-293-1	4233	4235
CWQ-O-293-1	4244	4245
CWQ-O-293-1	4247	4248
CWQ-O-293-1	4252	4261
CWQ-O-293-1	4256	4257
CWQ-O-293-1	4256	4257
CWQ-O-293-1	4259	4261
CWQ-O-293-1	4259	4261
CWQ-O-293-1	4259	4261
CWQ-O-293-1	4264	4265
CWQ-O-293-1	4264	4265
CWQ-O-293-1	4264	4265
CWQ-O-293-1	4279	4261
CWQ-O-293-1	4279	4261
CWQ-O-293-1	4286	4287
CWQ-O-293-1	4313	4314
CWQ-O-293-1	4313	4314
CWQ-O-293-1	4319	4320
CWQ-O-293-1	4332	4334
CWQ-O-293-1	4338	4340
CWQ-O-293-1	4338	4340
CWQ-O-293-1	4350	4352
CWQ-O-293-1	4350	4352
CWQ-O-293-1	4351	4353
CWQ-O-293-1	4354	4356
CWQ-O-293-1	4354	4356
CWQ-O-293-1	4355	4357
CWQ-O-293-1	4355	4357
CWQ-O-293-1	4359	4361
CWQ-O-293-1	4360	4362
CWQ-O-293-1	4360	4362
CWQ-O-293-1	4364	4365
CWQ-O-293-1	4375	4377
CWQ-O-293-1	4375	4377
CWQ-O-293-1	4375	4377
CWQ-O-293-1	4378	4380
CWQ-O-293-1	4378	4380
CWQ-O-293-1	4378	4380
CWQ-O-293-1	4378	4380
CWQ-O-293-1	4382	4384
CWQ-O-293-1	4382	4384
CWQ-O-293-1	4382	4384
CWQ-O-293-1	4382	4384
CWQ-O-293-1	4382	4384
CWQ-O-293-1	4388	4390
CWQ-O-293-1	4388	4390
CWQ-O-293-1	4392	4393
CWQ-O-293-1	4396	4398
CWQ-O-293-1	4397	4399
CWQ-O-293-1	4397	4399
CWQ-O-293-1	4397	4399
CWQ-O-293-1	4411	4413
CWQ-O-293-1	4411	4413
CWQ-O-293-1	4411	4413
CWQ-O-293-1	4420	4422
CWQ-O-293-1	4421	4423
CWQ-O-293-1	4430	4432
CWQ-O-293-1	4430	4432
CWQ-O-293-1	4434	4436
CWQ-O-293-1	4434	4436
CWQ-O-293-1	4435	4437
CWQ-O-293-1	4441	4443
CWQ-O-293-1	4442	4444
CWQ-O-293-1	4445	4446
CWQ-O-293-1	4449	4465
CWQ-O-293-1	4450	4452
CWQ-O-293-1	4450	4452
CWQ-O-293-1	4455	4457
CWQ-O-293-1	4455	4457
CWQ-O-293-1	4455	4457
CWQ-O-293-1	4455	4457
CWQ-O-293-1	4460	4462
CWQ-O-293-1	4463	4465
CWQ-O-293-1	4464	4466
CWQ-O-293-1	4467	4469
CWQ-O-293-1	4467	4469
CWQ-O-293-1	4467	4469
CWQ-O-293-1	4467	4469
CWQ-O-293-1	4468	4470
CWQ-O-293-1	4468	4470
CWQ-O-293-1	4468	4470
CWQ-O-293-1	4468	4470
CWQ-O-293-1	4468	4470
CWQ-O-293-1	4474	4469
CWQ-O-293-1	4474	4469
CWQ-O-293-1	4476	4470
CWQ-O-293-1	4480	4482
CWQ-O-293-1	4480	4482
CWQ-O-293-1	4480	4482
CWQ-O-293-1	4483	4482
CWQ-O-293-1	4487	4489
CWQ-O-293-1	4490	4515
CWQ-O-293-1	4492	4494
CWQ-O-293-1	4498	4482
CWQ-O-293-1	4501	4503
CWQ-O-293-1	4504	4506
CWQ-O-293-1	4504	4506
CWQ-O-293-1	4505	4507
CWQ-O-293-1	4505	4507
CWQ-O-293-1	4508	4509
CWQ-O-293-1	4508	4509
CWQ-O-293-1	4508	4509
CWQ-O-293-1	4513	4515
CWQ-O-293-1	4513	4515
CWQ-O-293-1	4513	4515
CWQ-O-293-1	4513	4515
CWQ-O-293-1	4518	4520
CWQ-O-293-1	4519	4521
CWQ-O-293-1	4519	4521
CWQ-O-293-1	4522	4524
CWQ-O-293-1	4522	4524
CWQ-O-293-1	4522	4524
CWQ-O-293-1	4522	4524
CWQ-O-293-1	4526	4528
CWQ-O-293-1	4535	4537
CWQ-O-293-1	4536	4538
CWQ-O-293-1	4541	4543
CWQ-O-293-1	4541	4543
CWQ-O-293-1	4550	4552
CWQ-O-293-1	4550	4552
CWQ-O-293-1	4555	4556
CWQ-O-293-1	4561	4563
CWQ-O-293-1	4561	4563
CWQ-O-293-1	4561	4563
CWQ-O-293-1	4561	4563
CWQ-O-293-1	4561	4563
CWQ-O-293-1	4562	4564
CWQ-O-293-1	4562	4564
CWQ-O-293-1	4568	4569
CWQ-O-293-1	4568	4569
CWQ-O-293-1	4572	4574
CWQ-O-293-1	4572	4574
CWQ-O-293-1	4572	4574
CWQ-O-293-1	4573	4575
CWQ-O-293-1	4573	4575
CWQ-O-293-1	4582	4584
CWQ-O-293-1	4583	4585
CWQ-O-293-1	4583	4585
CWQ-O-293-1	4586	4588
CWQ-O-293-1	4586	4588
CWQ-O-293-1	4586	4588
CWQ-O-293-1	4590	4563
CWQ-O-293-1	4590	4563
CWQ-O-293-1	4590	4563
CWQ-O-293-1	4590	4563
CWQ-O-293-1	4593	4609
CWQ-O-293-1	4595	4597
CWQ-O-293-1	4598	4614
CWQ-O-293-1	4598	4614
CWQ-O-293-1	4600	4602
CWQ-O-293-1	4600	4602
CWQ-O-293-1	4600	4602
CWQ-O-293-1	4601	4603
CWQ-O-293-1	4601	4603
CWQ-O-293-1	4601	4603
CWQ-O-293-1	4601	4603
CWQ-O-293-1	4604	4603
CWQ-O-293-1	4608	4609
CWQ-O-293-1	4608	4609
CWQ-O-293-1	4608	4609
CWQ-O-293-1	4608	4609
CWQ-O-293-1	4612	4614
CWQ-O-293-1	4612	4614
CWQ-O-293-1	4613	4615
CWQ-O-293-1	4613	4615
CWQ-O-293-1	4613	4615
CWQ-O-293-1	4613	4615
CWQ-O-293-1	4613	4615
CWQ-O-293-1	4613	4615
CWQ-O-293-1	4616	4618
CWQ-O-293-1	4616	4618
CWQ-O-293-1	4616	4618
CWQ-O-293-1	4616	4618
CWQ-O-293-1	4616	4618
CWQ-O-293-1	4617	4619
CWQ-O-293-1	4620	4621
CWQ-O-293-1	4620	4621
CWQ-O-293-1	4620	4621
CWQ-O-293-1	4625	4627
CWQ-O-293-1	4628	4648
CWQ-O-293-1	4630	4632
CWQ-O-293-1	4630	4632
CWQ-O-293-1	4630	4632
CWQ-O-293-1	4631	4633
CWQ-O-293-1	4631	4633
CWQ-O-293-1	4631	4633
CWQ-O-293-1	4631	4633
CWQ-O-293-1	4636	4660
CWQ-O-293-1	4637	4639
CWQ-O-293-1	4637	4639
CWQ-O-293-1	4637	4639
CWQ-O-293-1	4637	4639
CWQ-O-293-1	4640	4642
CWQ-O-293-1	4640	4642
CWQ-O-293-1	4640	4642
CWQ-O-293-1	4640	4642
CWQ-O-293-1	4641	4643
CWQ-O-293-1	4641	4643
CWQ-O-293-1	4641	4643
CWQ-O-293-1	4641	4643
CWQ-O-293-1	4646	4648
CWQ-O-293-1	4647	4649
CWQ-O-293-1	4647	4649
CWQ-O-293-1	4657	4659
CWQ-O-293-1	4658	4660
CWQ-O-293-1	4658	4660
CWQ-O-293-1	4658	4660
CWQ-O-293-1	4658	4660
CWQ-O-293-1	4661	4663
CWQ-O-293-1	4661	4663
CWQ-O-293-1	4664	4666
CWQ-O-293-1	4664	4666
CWQ-O-293-1	4664	4666
CWQ-O-293-1	4667	4668
CWQ-O-293-1	4667	4668
CWQ-O-293-1	4670	4672
CWQ-O-293-1	4670	4672
CWQ-O-293-1	4670	4672
CWQ-O-293-1	4670	4672
CWQ-O-293-1	4670	4672
CWQ-O-293-1	4670	4672
CWQ-O-293-1	4673	4675
CWQ-O-293-1	4673	4675
CWQ-O-293-1	4673	4675
CWQ-O-293-1	4676	4678
CWQ-O-293-1	4676	4678
CWQ-O-293-1	4689	4690
CWQ-O-293-1	4689	4690
CWQ-O-293-1	4689	4690
CWQ-O-293-1	4689	4690
CWQ-O-293-1	4689	4690
CWQ-O-293-1	4694	4696
CWQ-O-293-1	4694	4696
CWQ-O-293-1	4695	4697
CWQ-O-293-1	4695	4697
CWQ-O-293-1	4695	4697
CWQ-O-293-1	4704	4706
CWQ-O-293-1	4710	4712
CWQ-O-293-1	4710	4712
CWQ-O-293-1	4714	4716
CWQ-O-293-1	4714	4716
CWQ-O-293-1	4744	4746
CWQ-O-293-1	4744	4746
CWQ-O-293-1	4744	4746
CWQ-O-293-1	4744	4746
CWQ-O-293-1	4744	4746
CWQ-O-293-1	4744	4746
CWQ-O-293-1	4760	4762
CWQ-O-293-1	4761	4763
CWQ-O-293-1	4761	4763
CWQ-O-293-1	4761	4763
CWQ-O-293-1	4761	4763
CWQ-O-293-1	4761	4763
CWQ-O-293-1	4764	4766
CWQ-O-293-1	4765	4767
CWQ-O-293-1	4765	4767
CWQ-O-293-1	4774	4776
CWQ-O-293-1	4774	4776
CWQ-O-293-1	4774	4776
CWQ-O-293-1	4775	4777
CWQ-O-293-1	4775	4777
CWQ-O-293-1	4785	4787
CWQ-O-293-1	4786	4788
CWQ-O-293-1	4813	4814
CWQ-O-293-1	4813	4814
CWQ-O-293-1	4822	4823
CWQ-O-293-1	4826	4828
CWQ-O-293-1	4826	4828
CWQ-O-293-1	4831	4832
CWQ-O-293-1	4838	4840
CWQ-O-293-1	4838	4840
CWQ-O-293-1	4841	4842
CWQ-O-293-1	4847	4849
CWQ-O-293-1	4850	4852
CWQ-O-293-1	4850	4852
CWQ-O-293-1	4851	4853
CWQ-O-293-1	4854	4855
CWQ-O-293-1	4854	4855
CWQ-O-293-1	4882	4883
CWQ-O-293-1	4882	4883
CWQ-O-293-1	4886	4888
CWQ-O-293-1	4891	4892
CWQ-O-293-1	4897	4899
CWQ-O-293-1	4897	4899
CWQ-O-293-1	4897	4899
CWQ-O-293-1	4906	4908
CWQ-O-293-1	4909	4911
CWQ-O-293-1	4912	4913
CWQ-O-293-1	4916	4918
CWQ-O-293-1	4916	4918
CWQ-O-293-1	4920	4922
CWQ-O-293-1	4924	4926
CWQ-O-293-1	4924	4926
CWQ-O-293-1	4924	4926
CWQ-O-293-1	4925	4927
CWQ-O-293-1	4925	4927
CWQ-O-293-1	4925	4927
CWQ-O-293-1	4925	4927
CWQ-O-293-1	4929	4931
CWQ-O-293-1	4929	4931
CWQ-O-293-1	4932	4934
CWQ-O-293-1	4932	4934
CWQ-O-293-1	4932	4934
CWQ-O-293-1	4932	4934
CWQ-O-293-1	4932	4934
CWQ-O-293-1	4937	4939
CWQ-O-293-1	4937	4939
CWQ-O-293-1	4938	4940
CWQ-O-293-1	4942	4944
CWQ-O-293-1	4943	4945
CWQ-O-293-1	4943	4945
CWQ-O-293-1	4943	4945
CWQ-O-293-1	4953	4955
CWQ-O-293-1	4953	4955
CWQ-O-293-1	4957	4966
CWQ-O-293-1	4965	4966
CWQ-O-293-1	4965	4966
CWQ-O-293-1	4970	4972
CWQ-O-293-1	4970	4972
CWQ-O-293-1	4971	4973
CWQ-O-293-1	4971	4973
CWQ-O-293-1	4980	4982
CWQ-O-293-1	4980	4982
CWQ-O-293-1	4983	4985
CWQ-O-293-1	4983	4985
CWQ-O-293-1	4987	4989
CWQ-O-293-1	4987	4989
CWQ-O-293-1	4990	4992
CWQ-O-293-1	4990	4992
CWQ-O-293-1	4990	4992
CWQ-O-293-1	4991	4993
CWQ-O-293-1	4996	4997
CWQ-O-293-1	4996	4997
CWQ-O-293-1	5000	5002
CWQ-O-293-1	5000	5002
CWQ-O-293-1	5003	5005
CWQ-O-293-1	5006	5008
CWQ-O-293-1	5006	5008
CWQ-O-293-1	5011	5013
CWQ-O-293-1	5014	5016
CWQ-O-293-1	5014	5016
CWQ-O-293-1	5015	5017
CWQ-O-293-1	5015	5017
CWQ-O-293-1	5018	5020
CWQ-O-293-1	5018	5020
CWQ-O-293-1	5019	5021
CWQ-O-293-1	5022	5024
CWQ-O-293-1	5022	5024
CWQ-O-293-1	5023	5025
CWQ-O-293-1	5023	5025
CWQ-O-293-1	5023	5025
CWQ-O-293-1	5023	5025
CWQ-O-293-1	5023	5025
CWQ-O-293-1	5027	5029
CWQ-O-293-1	5028	5030
CWQ-O-293-1	5033	5035
CWQ-O-293-1	5033	5035
CWQ-O-293-1	5034	5036
CWQ-O-293-1	5034	5036
CWQ-O-293-1	5042	5044
CWQ-O-293-1	5046	5048
CWQ-O-293-1	5046	5048
CWQ-O-293-1	5057	5059
CWQ-O-293-1	5058	5060
CWQ-O-293-1	5061	5063
CWQ-O-293-1	5061	5063
CWQ-O-293-1	5062	5064
CWQ-O-293-1	5062	5064
CWQ-O-293-1	5066	5068
CWQ-O-293-1	5069	5070
CWQ-O-293-1	5069	5070
CWQ-O-293-1	5072	5074
CWQ-O-293-1	5072	5074
CWQ-O-293-1	5072	5074
CWQ-O-293-1	5072	5074
CWQ-O-293-1	5073	5075
CWQ-O-293-1	5073	5075
CWQ-O-293-1	5077	5078
CWQ-O-293-1	5081	5083
CWQ-O-293-1	5081	5083
CWQ-O-293-1	5082	5084
CWQ-O-293-1	5082	5084
CWQ-O-293-1	5085	5087
CWQ-O-293-1	5086	5088
CWQ-O-293-1	5086	5088
CWQ-O-293-1	5090	5092
CWQ-O-293-1	5090	5092
CWQ-O-293-1	5096	5098
CWQ-O-293-1	5097	5099
CWQ-O-293-1	5104	5106
CWQ-O-293-1	5104	5106
CWQ-O-293-1	5104	5106
CWQ-O-293-1	5104	5106
CWQ-O-293-1	5104	5106
CWQ-O-293-1	5107	5109
CWQ-O-293-1	5107	5109
CWQ-O-293-1	5110	5112
CWQ-O-293-1	5110	5112
CWQ-O-293-1	5110	5112
CWQ-O-293-1	5111	5113
CWQ-O-293-1	5111	5113
CWQ-O-293-1	5114	5115
CWQ-O-293-1	5114	5115
CWQ-O-293-1	5122	5124
CWQ-O-293-1	5122	5124
CWQ-O-293-1	5130	5132
CWQ-O-293-1	5130	5132
CWQ-O-293-1	5130	5132
CWQ-O-293-1	5130	5132
CWQ-O-293-1	5136	5138
CWQ-O-293-1	5140	5142
CWQ-O-293-1	5141	5143
CWQ-O-293-1	5141	5143
CWQ-O-293-1	5149	5151
CWQ-O-293-1	5149	5151
CWQ-O-293-1	5152	5154
CWQ-O-293-1	5152	5154
CWQ-O-293-1	5153	5155
CWQ-O-293-1	5153	5155
CWQ-O-293-1	5159	5132
CWQ-O-293-1	5159	5132
CWQ-O-293-1	5159	5132
CWQ-O-293-1	5160	5161
CWQ-O-293-1	5160	5161
CWQ-O-293-1	5160	5161
CWQ-O-293-1	5175	5177
CWQ-O-293-1	5175	5177
CWQ-O-293-1	5175	5177
CWQ-O-293-1	5175	5177
CWQ-O-293-1	5175	5177
CWQ-O-293-1	5175	5177
CWQ-O-293-1	5184	5185
CWQ-O-293-1	5184	5185
CWQ-O-293-1	5184	5185
CWQ-O-293-1	5184	5185
CWQ-O-293-1	5184	5185
CWQ-O-293-1	5184	5185
CWQ-O-293-1	5189	5191
CWQ-O-293-1	5189	5191
CWQ-O-293-1	5202	5204
CWQ-O-293-1	5210	5212
CWQ-O-293-1	5210	5212
CWQ-O-293-1	5220	5222
CWQ-O-293-1	5220	5222
CWQ-O-293-1	5220	5222
CWQ-O-293-1	5220	5222
CWQ-O-293-1	5225	5227
CWQ-O-293-1	5225	5227
CWQ-O-293-1	5228	5229
CWQ-O-293-1	5228	5229
CWQ-O-293-1	5236	5238
CWQ-O-293-1	5236	5238
CWQ-O-293-1	5243	5245
CWQ-O-293-1	5243	5245
CWQ-O-293-1	5244	5246
CWQ-O-293-1	5248	5250
CWQ-O-293-1	5248	5250
CWQ-O-293-1	5249	5251
CWQ-O-293-1	5249	5251
CWQ-O-293-1	5254	5256
CWQ-O-293-1	5254	5256
CWQ-O-293-1	5258	5260
CWQ-O-293-1	5258	5260
CWQ-O-293-1	5259	5261
CWQ-O-293-1	5259	5261
CWQ-O-293-1	5262	5264
CWQ-O-293-1	5268	5270
CWQ-O-293-1	5268	5270
CWQ-O-293-1	5272	5274
CWQ-O-293-1	5284	5285
CWQ-O-293-1	5284	5285
CWQ-O-293-1	5289	5291
CWQ-O-293-1	5289	5291
CWQ-O-293-1	5292	5294
CWQ-O-293-1	5296	5297
CWQ-O-293-1	5299	5301
CWQ-O-293-1	5299	5301
CWQ-O-293-1	5300	5302
CWQ-O-293-1	5305	5306
CWQ-O-293-1	5308	5310
CWQ-O-293-1	5311	5313
CWQ-O-293-1	5312	5314
CWQ-O-293-1	5316	5318
CWQ-O-293-1	5319	5320
CWQ-O-293-1	5319	5320
CWQ-O-293-1	5325	5327
CWQ-O-293-1	5325	5327
CWQ-O-293-1	5331	5333
CWQ-O-293-1	5331	5333
CWQ-O-293-1	5331	5333
CWQ-O-293-1	5331	5333
CWQ-O-293-1	5331	5333
CWQ-O-293-1	5331	5333
CWQ-O-293-1	5334	5336
CWQ-O-293-1	5334	5336
CWQ-O-293-1	5334	5336
CWQ-O-293-1	5337	5339
CWQ-O-293-1	5338	5340
CWQ-O-293-1	5338	5340
CWQ-O-293-1	5349	5351
CWQ-O-293-1	5349	5351
CWQ-O-293-1	5350	5352
CWQ-O-293-1	5350	5352
CWQ-O-293-1	5356	5358
CWQ-O-293-1	5357	5359
CWQ-O-293-1	5357	5359
CWQ-O-293-1	5357	5359
CWQ-O-293-1	5363	5364
CWQ-O-293-1	5367	5369
CWQ-O-293-1	5367	5369
CWQ-O-293-1	5371	5373
CWQ-O-293-1	5371	5373
CWQ-O-293-1	5372	5374
CWQ-O-293-1	5372	5374
CWQ-O-293-1	5376	5378
CWQ-O-293-1	5376	5378
CWQ-O-293-1	5381	5383
CWQ-O-293-1	5382	5384
CWQ-O-293-1	5382	5384
CWQ-O-293-1	5387	5389
CWQ-O-293-1	5390	5392
CWQ-O-293-1	5390	5392
CWQ-O-293-1	5394	5396
CWQ-O-293-1	5394	5396
CWQ-O-293-1	5395	5397
CWQ-O-293-1	5395	5397
CWQ-O-293-1	5395	5397
CWQ-O-293-1	5395	5397
CWQ-O-293-1	5395	5397
CWQ-O-293-1	5395	5397
CWQ-O-293-1	5398	5399
CWQ-O-293-1	5398	5399
CWQ-O-293-1	5402	5404
CWQ-O-293-1	5402	5404
CWQ-O-293-1	5406	5408
CWQ-O-293-1	5406	5408
CWQ-O-293-1	5407	5409
CWQ-O-293-1	5407	5409
CWQ-O-293-1	5407	5409
CWQ-O-293-1	5411	5412
CWQ-O-293-1	5411	5412
CWQ-O-293-1	5415	5417
CWQ-O-293-1	5420	5422
CWQ-O-293-1	5420	5422
CWQ-O-293-1	5420	5422
CWQ-O-293-1	5421	5423
CWQ-O-293-1	5421	5423
CWQ-O-293-1	5426	5428
CWQ-O-293-1	5426	5428
CWQ-O-293-1	5426	5428
CWQ-O-293-1	5426	5428
CWQ-O-293-1	5426	5428
CWQ-O-293-1	5426	5428
CWQ-O-293-1	5426	5428
CWQ-O-293-1	5427	5429
CWQ-O-293-1	5427	5429
CWQ-O-293-1	5435	5436
CWQ-O-293-1	5435	5436
CWQ-O-293-1	5439	5441
CWQ-O-293-1	5445	5447
CWQ-O-293-1	5445	5447
CWQ-O-293-1	5445	5447
CWQ-O-293-1	5445	5447
CWQ-O-293-1	5445	5447
CWQ-O-293-1	5449	5451
CWQ-O-293-1	5449	5451
CWQ-O-293-1	5450	5452
CWQ-O-293-1	5450	5452
CWQ-O-293-1	5450	5452
CWQ-O-293-1	5453	5455
CWQ-O-293-1	5453	5455
CWQ-O-293-1	5453	5455
CWQ-O-293-1	5461	5463
CWQ-O-293-1	5461	5463
CWQ-O-293-1	5464	5466
CWQ-O-293-1	5464	5466
CWQ-O-293-1	5467	5468
CWQ-O-293-1	5467	5468
CWQ-O-293-1	5467	5468
CWQ-O-293-1	5471	5473
CWQ-O-293-1	5474	5476
CWQ-O-293-1	5474	5476
CWQ-O-293-1	5475	5477
CWQ-O-293-1	5475	5477
CWQ-O-293-1	5482	5484
CWQ-O-293-1	5488	5514
CWQ-O-293-1	5488	5514
CWQ-O-293-1	5488	5514
CWQ-O-293-1	5488	5514
CWQ-O-293-1	5490	5492
CWQ-O-293-1	5491	5493
CWQ-O-293-1	5495	5497
CWQ-O-293-1	5495	5497
CWQ-O-293-1	5498	5500
CWQ-O-293-1	5499	5501
CWQ-O-293-1	5499	5501
CWQ-O-293-1	5499	5501
CWQ-O-293-1	5502	5504
CWQ-O-293-1	5503	5505
CWQ-O-293-1	5511	5513
CWQ-O-293-1	5512	5514
CWQ-O-293-1	5512	5514
CWQ-O-293-1	5512	5514
CWQ-O-293-1	5512	5514
CWQ-O-293-1	5512	5514
CWQ-O-293-1	5515	5517
CWQ-O-293-1	5521	5523
CWQ-O-293-1	5521	5523
CWQ-O-293-1	5521	5523
CWQ-O-293-1	5521	5523
CWQ-O-293-1	5528	5530
CWQ-O-293-1	5528	5530
CWQ-O-293-1	5529	5531
CWQ-O-293-1	5529	5531
CWQ-O-293-1	5532	5533
CWQ-O-293-1	5532	5533
CWQ-O-293-1	5537	5539
CWQ-O-293-1	5537	5539
CWQ-O-293-1	5541	5543
CWQ-O-293-1	5542	5544
CWQ-O-293-1	5542	5544
CWQ-O-293-1	5545	5547
CWQ-O-293-1	5545	5547
CWQ-O-293-1	5546	5548
CWQ-O-293-1	5546	5548
CWQ-O-293-1	5546	5548
CWQ-O-293-1	5549	5551
CWQ-O-293-1	5553	5555
CWQ-O-293-1	5554	5556
CWQ-O-293-1	5554	5556
CWQ-O-293-1	5554	5556
CWQ-O-293-1	5554	5556
CWQ-O-293-1	5557	5558
CWQ-O-293-1	5560	5562
CWQ-O-293-1	5560	5562
CWQ-O-293-1	5560	5562
CWQ-O-293-1	5560	5562
CWQ-O-293-1	5560	5562
CWQ-O-293-1	5564	5565
CWQ-O-293-1	5564	5565
CWQ-O-293-1	5564	5565
CWQ-O-293-1	5569	5571
CWQ-O-293-1	5573	5575
CWQ-O-293-1	5579	5581
CWQ-O-293-1	5579	5581
CWQ-O-293-1	5580	5582
CWQ-O-293-1	5580	5582
CWQ-O-293-1	5580	5582
CWQ-O-293-1	5580	5582
CWQ-O-293-1	5585	5587
CWQ-O-293-1	5585	5587
CWQ-O-293-1	5586	5588
CWQ-O-293-1	5586	5588
CWQ-O-293-1	5586	5588
CWQ-O-293-1	5586	5588
CWQ-O-293-1	5586	5588
CWQ-O-293-1	5586	5588
CWQ-O-293-1	5590	5591
CWQ-O-293-1	5590	5591
CWQ-O-293-1	5593	5595
CWQ-O-293-1	5593	5595
CWQ-O-293-1	5593	5595
CWQ-O-293-1	5593	5595
CWQ-O-293-1	5596	5598
CWQ-O-293-1	5596	5598
CWQ-O-293-1	5596	5598
CWQ-O-293-1	5597	5599
CWQ-O-293-1	5597	5599
CWQ-O-293-1	5602	5604
CWQ-O-293-1	5602	5604
CWQ-O-293-1	5602	5604
CWQ-O-293-1	5602	5604
CWQ-O-293-1	5606	5608
CWQ-O-293-1	5606	5608
CWQ-O-293-1	5607	5609
CWQ-O-293-1	5613	5615
CWQ-O-293-1	5613	5615
CWQ-O-293-1	5613	5615
CWQ-O-293-1	5617	5619
CWQ-O-293-1	5617	5619
CWQ-O-293-1	5617	5619
CWQ-O-293-1	5620	5622
CWQ-O-293-1	5620	5622
CWQ-O-293-1	5621	5623
CWQ-O-293-1	5621	5623
CWQ-O-293-1	5624	5625
CWQ-O-293-1	5624	5625
CWQ-O-293-1	5628	5604
CWQ-O-293-1	5630	5632
CWQ-O-293-1	5634	5636
CWQ-O-293-1	5637	5638
CWQ-O-293-1	5637	5638
CWQ-O-293-1	5640	5642
CWQ-O-293-1	5640	5642
CWQ-O-293-1	5640	5642
CWQ-O-293-1	5640	5642
CWQ-O-293-1	5640	5642
CWQ-O-293-1	5640	5642
CWQ-O-293-1	5649	5651
CWQ-O-293-1	5649	5651
CWQ-O-293-1	5650	5652
CWQ-O-293-1	5650	5652
CWQ-O-293-1	5658	5660
CWQ-O-293-1	5658	5660
CWQ-O-293-1	5658	5660
CWQ-O-293-1	5659	5661
CWQ-O-293-1	5659	5661
CWQ-O-293-1	5668	5670
CWQ-O-293-1	5668	5670
CWQ-O-293-1	5668	5670
CWQ-O-293-1	5669	5671
CWQ-O-293-1	5672	5674
CWQ-O-293-1	5672	5674
CWQ-O-293-1	5677	5679
CWQ-O-293-1	5678	5680
CWQ-O-293-1	5678	5680
CWQ-O-293-1	5678	5680
CWQ-O-293-1	5681	5683
CWQ-O-293-1	5681	5683
CWQ-O-293-1	5684	5685
CWQ-O-293-1	5684	5685
CWQ-O-293-1	5684	5685
CWQ-O-293-1	5687	5689
CWQ-O-293-1	5687	5689
CWQ-O-293-1	5687	5689
CWQ-O-293-1	5693	5695
CWQ-O-293-1	5698	5700
CWQ-O-293-1	5698	5700
CWQ-O-293-1	5702	5704
CWQ-O-293-1	5709	5711
CWQ-O-293-1	5713	5715
CWQ-O-293-1	5716	5717
CWQ-O-293-1	5720	5722
CWQ-O-293-1	5720	5722
CWQ-O-293-1	5720	5722
CWQ-O-293-1	5720	5722
CWQ-O-293-1	5721	5723
CWQ-O-293-1	5721	5723
CWQ-O-293-1	5721	5723
CWQ-O-293-1	5725	5727
CWQ-O-293-1	5730	5732
CWQ-O-293-1	5730	5732
CWQ-O-293-1	5730	5732
CWQ-O-293-1	5733	5735
CWQ-O-293-1	5733	5735
CWQ-O-293-1	5734	5736
CWQ-O-293-1	5740	5741
CWQ-O-293-1	5740	5741
CWQ-O-293-1	5740	5741
CWQ-O-293-1	5740	5741
CWQ-O-293-1	5740	5741
CWQ-O-293-1	5745	5747
CWQ-O-293-1	5745	5747
CWQ-O-293-1	5745	5747
CWQ-O-293-1	5746	5748
CWQ-O-293-1	5746	5748
CWQ-O-293-1	5746	5748
CWQ-O-293-1	5746	5748
CWQ-O-293-1	5746	5748
CWQ-O-293-1	5746	5748
CWQ-O-293-1	5746	5748
CWQ-O-293-1	5750	5751
CWQ-O-293-1	5750	5751
CWQ-O-293-1	5755	5757
CWQ-O-293-1	5755	5757
CWQ-O-293-1	5755	5757
CWQ-O-293-1	5755	5757
CWQ-O-293-1	5756	5758
CWQ-O-293-1	5756	5758
CWQ-O-293-1	5756	5758
CWQ-O-293-1	5756	5758
CWQ-O-293-1	5766	5768
CWQ-O-293-1	5766	5768
CWQ-O-293-1	5766	5768
CWQ-O-293-1	5767	5769
CWQ-O-293-1	5767	5769
CWQ-O-293-1	5770	5771
CWQ-O-293-1	5770	5771
CWQ-O-293-1	5774	5776
CWQ-O-293-1	5774	5776
CWQ-O-293-1	5774	5776
CWQ-O-293-1	5774	5776
CWQ-O-293-1	5774	5776
CWQ-O-293-1	5775	5777
CWQ-O-293-1	5775	5777
CWQ-O-293-1	5775	5777
CWQ-O-293-1	5775	5777
CWQ-O-293-1	5775	5777
CWQ-O-293-1	5778	5780
CWQ-O-293-1	5778	5780
CWQ-O-293-1	5778	5780
CWQ-O-293-1	5778	5780
CWQ-O-293-1	5778	5780
CWQ-O-293-1	5779	5781
CWQ-O-293-1	5779	5781
CWQ-O-293-1	5779	5781
CWQ-O-293-1	5779	5781
CWQ-O-293-1	5779	5781
CWQ-O-293-1	5779	5781
CWQ-O-293-1	5779	5781
CWQ-O-293-1	5787	5789
CWQ-O-293-1	5792	5793
CWQ-O-293-1	5792	5793
CWQ-O-293-1	5797	5799
CWQ-O-293-1	5797	5799
CWQ-O-293-1	5800	5802
CWQ-O-293-1	5800	5802
CWQ-O-293-1	5800	5802
CWQ-O-293-1	5800	5802
CWQ-O-293-1	5801	5803
CWQ-O-293-1	5804	5805
CWQ-O-293-1	5804	5805
CWQ-O-293-1	5808	5810
CWQ-O-293-1	5808	5810
CWQ-O-293-1	5809	5811
CWQ-O-293-1	5809	5811
CWQ-O-293-1	5809	5811
CWQ-O-293-1	5812	5837
CWQ-O-293-1	5814	5816
CWQ-O-293-1	5814	5816
CWQ-O-293-1	5814	5816
CWQ-O-293-1	5814	5816
CWQ-O-293-1	5814	5816
CWQ-O-293-1	5815	5817
CWQ-O-293-1	5820	5822
CWQ-O-293-1	5820	5822
CWQ-O-293-1	5820	5822
CWQ-O-293-1	5824	5826
CWQ-O-293-1	5824	5826
CWQ-O-293-1	5824	5826
CWQ-O-293-1	5832	5834
CWQ-O-293-1	5836	5837
CWQ-O-293-1	5836	5837
CWQ-O-293-1	5836	5837
CWQ-O-293-1	5836	5837
CWQ-O-293-1	5836	5837
CWQ-O-293-1	5836	5837
CWQ-O-293-1	5841	5843
CWQ-O-293-1	5841	5843
CWQ-O-293-1	5842	5844
CWQ-O-293-1	5842	5844
CWQ-O-293-1	5848	5865
CWQ-O-293-1	5848	5865
CWQ-O-293-1	5850	5852
CWQ-O-293-1	5850	5852
CWQ-O-293-1	5850	5852
CWQ-O-293-1	5850	5852
CWQ-O-293-1	5850	5852
CWQ-O-293-1	5850	5852
CWQ-O-293-1	5851	5853
CWQ-O-293-1	5851	5853
CWQ-O-293-1	5851	5853
CWQ-O-293-1	5855	5857
CWQ-O-293-1	5855	5857
CWQ-O-293-1	5859	5837
CWQ-O-293-1	5860	5862
CWQ-O-293-1	5860	5862
CWQ-O-293-1	5863	5865
CWQ-O-293-1	5863	5865
CWQ-O-293-1	5863	5865
CWQ-O-293-1	5863	5865
CWQ-O-293-1	5864	5866
CWQ-O-293-1	5868	5869
CWQ-O-293-1	5872	5874
CWQ-O-293-1	5872	5874
CWQ-O-293-1	5873	5875
CWQ-O-293-1	5873	5875
CWQ-O-293-1	5876	5878
CWQ-O-293-1	5877	5879
CWQ-O-293-1	5877	5879
CWQ-O-293-1	5877	5879
CWQ-O-293-1	5877	5879
CWQ-O-293-1	5877	5879
CWQ-O-293-1	5884	5886
CWQ-O-293-1	5884	5886
CWQ-O-293-1	5884	5886
CWQ-O-293-1	5884	5886
CWQ-O-293-1	5888	5890
CWQ-O-293-1	5888	5890
CWQ-O-293-1	5891	5892
CWQ-O-293-1	5891	5892
CWQ-O-293-1	5891	5892
CWQ-O-293-1	5895	5897
CWQ-O-293-1	5895	5897
CWQ-O-293-1	5895	5897
CWQ-O-293-1	5895	5897
CWQ-O-293-1	5896	5898
CWQ-O-293-1	5896	5898
CWQ-O-293-1	5901	5903
CWQ-O-293-1	5901	5903
CWQ-O-293-1	5901	5903
CWQ-O-293-1	5901	5903
CWQ-O-293-1	5902	5904
CWQ-O-293-1	5902	5904
CWQ-O-293-1	5907	5909
CWQ-O-293-1	5907	5909
CWQ-O-293-1	5907	5909
CWQ-O-293-1	5907	5909
CWQ-O-293-1	5918	5920
CWQ-O-293-1	5918	5920
CWQ-O-293-1	5922	5923
CWQ-O-293-1	5925	5927
CWQ-O-293-1	5934	5936
CWQ-O-293-1	5934	5936
CWQ-O-293-1	5934	5936
CWQ-O-293-1	5935	5937
CWQ-O-293-1	5935	5937
CWQ-O-293-1	5935	5937
CWQ-O-293-1	5935	5937
CWQ-O-293-1	5935	5937
CWQ-O-293-1	5945	5947
CWQ-O-293-1	5963	5965
CWQ-O-293-1	5966	5968
CWQ-O-293-1	5966	5968
CWQ-O-293-1	5966	5968
CWQ-O-293-1	5966	5968
CWQ-O-293-1	5966	5968
CWQ-O-293-1	5966	5968
CWQ-O-293-1	5967	5969
CWQ-O-293-1	5967	5969
CWQ-O-293-1	5967	5969
CWQ-O-293-1	5967	5969
CWQ-O-293-1	5973	5975
CWQ-O-293-1	5973	5975
CWQ-O-293-1	5974	5976
CWQ-O-293-1	5979	5981
CWQ-O-293-1	5979	5981
CWQ-O-293-1	5982	5984
CWQ-O-293-1	5982	5984
CWQ-O-293-1	5982	5984
CWQ-O-293-1	5983	5985
CWQ-O-293-1	5983	5985
CWQ-O-293-1	5987	5989
CWQ-O-293-1	5990	5992
CWQ-O-293-1	5990	5992
CWQ-O-293-1	5990	5992
CWQ-O-293-1	5991	5993
CWQ-O-293-1	5991	5993
CWQ-O-293-1	5991	5993
CWQ-O-293-1	5995	5997
CWQ-O-293-1	5995	5997
CWQ-O-293-1	6000	6026
CWQ-O-293-1	6003	6005
CWQ-O-293-1	6003	6005
CWQ-O-293-1	6006	6008
CWQ-O-293-1	6006	6008
CWQ-O-293-1	6006	6008
CWQ-O-293-1	6007	6009
CWQ-O-293-1	6011	6013
CWQ-O-293-1	6011	6013
CWQ-O-293-1	6011	6013
CWQ-O-293-1	6011	6013
CWQ-O-293-1	6011	6013
CWQ-O-293-1	6014	6015
CWQ-O-293-1	6014	6015
CWQ-O-293-1	6014	6015
CWQ-O-293-1	6017	6019
CWQ-O-293-1	6017	6019
CWQ-O-293-1	6018	6020
CWQ-O-293-1	6018	6020
CWQ-O-293-1	6021	6023
CWQ-O-293-1	6021	6023
CWQ-O-293-1	6021	6023
CWQ-O-293-1	6021	6023
CWQ-O-293-1	6024	6026
CWQ-O-293-1	6024	6026
CWQ-O-293-1	6024	6026
CWQ-O-293-1	6024	6026
CWQ-O-293-1	6024	6026
CWQ-O-293-1	6024	6026
CWQ-O-293-1	6024	6026
CWQ-O-293-1	6029	6031
CWQ-O-293-1	6029	6031
CWQ-O-293-1	6034	6036
CWQ-O-293-1	6034	6036
CWQ-O-293-1	6034	6036
CWQ-O-293-1	6034	6036
CWQ-O-293-1	6034	6036
CWQ-O-293-1	6035	6037
CWQ-O-293-1	6035	6037
CWQ-O-293-1	6035	6037
CWQ-O-293-1	6040	6042
CWQ-O-293-1	6040	6042
CWQ-O-293-1	6048	6050
CWQ-O-293-1	6048	6050
CWQ-O-293-1	6048	6050
CWQ-O-293-1	6048	6050
CWQ-O-293-1	6048	6050
CWQ-O-293-1	6048	6050
CWQ-O-293-1	6048	6050
CWQ-O-293-1	6049	6051
CWQ-O-293-1	6049	6051
CWQ-O-293-1	6053	6055
CWQ-O-293-1	6053	6055
CWQ-O-293-1	6060	6062
CWQ-O-293-1	6060	6062
CWQ-O-293-1	6061	6063
CWQ-O-293-1	6061	6063
CWQ-O-293-1	6061	6063
CWQ-O-293-1	6064	6066
CWQ-O-293-1	6064	6066
CWQ-O-293-1	6069	6071
CWQ-O-293-1	6069	6071
CWQ-O-293-1	6070	6072
CWQ-O-293-1	6070	6072
CWQ-O-293-1	6077	6079
CWQ-O-293-1	6077	6079
CWQ-O-293-1	6078	6080
CWQ-O-293-1	6082	6084
CWQ-O-293-1	6082	6084
CWQ-O-293-1	6082	6084
CWQ-O-293-1	6082	6084
CWQ-O-293-1	6085	6087
CWQ-O-293-1	6085	6087
CWQ-O-293-1	6085	6087
CWQ-O-293-1	6086	6088
CWQ-O-293-1	6086	6088
CWQ-O-293-1	6095	6097
CWQ-O-293-1	6099	6101
CWQ-O-293-1	6099	6101
CWQ-O-293-1	6099	6101
CWQ-O-293-1	6103	6105
CWQ-O-293-1	6103	6105
CWQ-O-293-1	6106	6108
CWQ-O-293-1	6106	6108
CWQ-O-293-1	6106	6108
CWQ-O-293-1	6111	6113
CWQ-O-293-1	6112	6114
CWQ-O-293-1	6118	6120
CWQ-O-293-1	6123	6125
CWQ-O-293-1	6123	6125
CWQ-O-293-1	6126	6128
CWQ-O-293-1	6126	6128
CWQ-O-293-1	6126	6128
CWQ-O-293-1	6127	6129
CWQ-O-293-1	6134	6136
CWQ-O-293-1	6134	6136
CWQ-O-293-1	6139	6141
CWQ-O-293-1	6145	6147
CWQ-O-293-1	6145	6147
CWQ-O-293-1	6151	6153
CWQ-O-293-1	6151	6153
CWQ-O-293-1	6157	6159
CWQ-O-293-1	6158	6160
CWQ-O-293-1	6158	6160
CWQ-O-293-1	6162	6163
CWQ-O-293-1	6166	6168
CWQ-O-293-1	6166	6168
CWQ-O-293-1	6166	6168
CWQ-O-293-1	6166	6168
CWQ-O-293-1	6167	6169
CWQ-O-293-1	6170	6172
CWQ-O-293-1	6170	6172
CWQ-O-293-1	6170	6172
CWQ-O-293-1	6170	6172
CWQ-O-293-1	6171	6173
CWQ-O-293-1	6179	6181
CWQ-O-293-1	6179	6181
CWQ-O-293-1	6182	6184
CWQ-O-293-1	6182	6184
CWQ-O-293-1	6182	6184
CWQ-O-293-1	6183	6185
CWQ-O-293-1	6183	6185
CWQ-O-293-1	6186	6187
CWQ-O-293-1	6186	6187
CWQ-O-293-1	6189	6191
CWQ-O-293-1	6195	6197
CWQ-O-293-1	6206	6208
CWQ-O-293-1	6207	6209
CWQ-O-293-1	6207	6209
CWQ-O-293-1	6207	6209
CWQ-O-293-1	6207	6209
CWQ-O-293-1	6211	6213
CWQ-O-293-1	6211	6213
CWQ-O-293-1	6211	6213
CWQ-O-293-1	6211	6213
CWQ-O-293-1	6216	6217
CWQ-O-293-1	6216	6217
CWQ-O-293-1	6216	6217
CWQ-O-293-1	6221	6223
CWQ-O-293-1	6221	6223
CWQ-O-293-1	6222	6224
CWQ-O-293-1	6222	6224
CWQ-O-293-1	6227	6229
CWQ-O-293-1	6227	6229
CWQ-O-293-1	6228	6230
CWQ-O-293-1	6228	6230
CWQ-O-293-1	6228	6230
CWQ-O-293-1	6231	6233
CWQ-O-293-1	6231	6233
CWQ-O-293-1	6236	6238
CWQ-O-293-1	6237	6239
CWQ-O-293-1	6237	6239
CWQ-O-293-1	6241	6243
CWQ-O-293-1	6241	6243
CWQ-O-293-1	6242	6244
CWQ-O-293-1	6242	6244
CWQ-O-293-1	6248	6250
CWQ-O-293-1	6248	6250
CWQ-O-293-1	6248	6250
CWQ-O-293-1	6248	6250
CWQ-O-293-1	6252	6254
CWQ-O-293-1	6252	6254
CWQ-O-293-1	6252	6254
CWQ-O-293-1	6263	6265
CWQ-O-293-1	6263	6265
CWQ-O-293-1	6263	6265
CWQ-O-293-1	6269	6271
CWQ-O-293-1	6272	6274
CWQ-O-293-1	6272	6274
CWQ-O-293-1	6273	6285
CWQ-O-293-1	6273	6285
CWQ-O-293-1	6283	6285
CWQ-O-293-1	6283	6285
CWQ-O-293-1	6284	6286
CWQ-O-293-1	6284	6286
CWQ-O-293-1	6284	6286
CWQ-O-293-1	6284	6286
CWQ-O-293-1	6291	6293
CWQ-O-293-1	6291	6293
CWQ-O-293-1	6291	6293
CWQ-O-293-1	6292	6294
CWQ-O-293-1	6292	6294
CWQ-O-293-1	6292	6294
CWQ-O-293-1	6295	6296
CWQ-O-293-1	6295	6296
CWQ-O-293-1	6298	6299
CWQ-O-293-1	6301	6303
CWQ-O-293-1	6314	6316
CWQ-O-293-1	6314	6316
CWQ-O-293-1	6314	6316
CWQ-O-293-1	6314	6316
CWQ-O-293-1	6314	6316
CWQ-O-293-1	6315	6317
CWQ-O-293-1	6315	6317
CWQ-O-293-1	6315	6317
CWQ-O-293-1	6319	6320
CWQ-O-293-1	6319	6320
CWQ-O-293-1	6319	6320
CWQ-O-293-1	6319	6320
CWQ-O-293-1	6324	6326
CWQ-O-293-1	6324	6326
CWQ-O-293-1	6324	6326
CWQ-O-293-1	6333	6335
CWQ-O-293-1	6340	6342
CWQ-O-293-1	6340	6342
CWQ-O-293-1	6340	6342
CWQ-O-293-1	6340	6342
CWQ-O-293-1	6341	6343
CWQ-O-293-1	6357	6359
CWQ-O-293-1	6362	6363
CWQ-O-293-1	6362	6363
CWQ-O-293-1	6365	6366
CWQ-O-293-1	6365	6366
CWQ-O-293-1	6369	6370
CWQ-O-293-1	6372	6373
CWQ-O-293-1	6372	6373
CWQ-O-293-1	6379	6381
CWQ-O-293-1	6383	6385
CWQ-O-293-1	6383	6385
CWQ-O-293-1	6383	6385
CWQ-O-293-1	6383	6385
CWQ-O-293-1	6383	6385
CWQ-O-293-1	6389	6391
CWQ-O-293-1	6389	6391
CWQ-O-293-1	6389	6391
CWQ-O-293-1	6389	6391
CWQ-O-293-1	6393	6395
CWQ-O-293-1	6393	6395
CWQ-O-293-1	6393	6395
CWQ-O-293-1	6394	6396
CWQ-O-293-1	6394	6396
CWQ-O-293-1	6394	6396
CWQ-O-293-1	6398	6400
CWQ-O-293-1	6401	6403
CWQ-O-293-1	6401	6403
CWQ-O-293-1	6401	6403
CWQ-O-293-1	6401	6403
CWQ-O-293-1	6410	6411
CWQ-O-293-1	6410	6411
CWQ-O-293-1	6410	6411
CWQ-O-293-1	6424	6425
CWQ-O-293-1	6428	6430
CWQ-O-293-1	6428	6430
CWQ-O-293-1	6429	6431
CWQ-O-293-1	6429	6431
CWQ-O-293-1	6429	6431
CWQ-O-293-1	6429	6431
CWQ-O-293-1	6432	6433
CWQ-O-293-1	6432	6433
CWQ-O-293-1	6439	6441
CWQ-O-293-1	6440	6442
CWQ-O-293-1	6440	6442
CWQ-O-293-1	6440	6442
CWQ-O-293-1	6440	6442
CWQ-O-293-1	6448	6450
CWQ-O-293-1	6448	6450
CWQ-O-293-1	6452	6454
CWQ-O-293-1	6452	6454
CWQ-O-293-1	6452	6454
CWQ-O-293-1	6452	6454
CWQ-O-293-1	6452	6454
CWQ-O-293-1	6455	6457
CWQ-O-293-1	6455	6457
CWQ-O-293-1	6455	6457
CWQ-O-293-1	6460	6462
CWQ-O-293-1	6464	6465
CWQ-O-293-1	6468	6470
CWQ-O-293-1	6468	6470
CWQ-O-293-1	6468	6470
CWQ-O-293-1	6475	6477
CWQ-O-293-1	6478	6480
CWQ-O-293-1	6478	6480
CWQ-O-293-1	6478	6480
CWQ-O-293-1	6478	6480
CWQ-O-293-1	6484	6486
CWQ-O-293-1	6484	6486
CWQ-O-293-1	6484	6486
CWQ-O-293-1	6485	6487
CWQ-O-293-1	6485	6487
CWQ-O-293-1	6493	6495
CWQ-O-293-1	6493	6495
CWQ-O-293-1	6496	6498
CWQ-O-293-1	6496	6498
CWQ-O-293-1	6496	6498
CWQ-O-293-1	6497	6499
CWQ-O-293-1	6497	6499
CWQ-O-293-1	6502	6504
CWQ-O-293-1	6502	6504
CWQ-O-293-1	6502	6504
CWQ-O-293-1	6502	6504
CWQ-O-293-1	6503	6505
CWQ-O-293-1	6503	6505
CWQ-O-293-1	6506	6507
CWQ-O-293-1	6506	6507
CWQ-O-293-1	6506	6507
CWQ-O-293-1	6510	6512
CWQ-O-293-1	6510	6512
CWQ-O-293-1	6510	6512
CWQ-O-293-1	6513	6515
CWQ-O-293-1	6513	6515
CWQ-O-293-1	6514	6516
CWQ-O-293-1	6514	6516
CWQ-O-293-1	6517	6519
CWQ-O-293-1	6517	6519
CWQ-O-293-1	6520	6522
CWQ-O-293-1	6520	6522
CWQ-O-293-1	6523	6524
CWQ-O-293-1	6523	6524
CWQ-O-293-1	6528	6530
CWQ-O-293-1	6528	6530
CWQ-O-293-1	6528	6530
CWQ-O-293-1	6528	6530
CWQ-O-293-1	6528	6530
CWQ-O-293-1	6532	6534
CWQ-O-293-1	6532	6534
CWQ-O-293-1	6533	6535
CWQ-O-293-1	6533	6535
CWQ-O-293-1	6547	6549
CWQ-O-293-1	6547	6549
CWQ-O-293-1	6547	6549
CWQ-O-293-1	6550	6552
CWQ-O-293-1	6550	6552
CWQ-O-293-1	6550	6552
CWQ-O-293-1	6557	6559
CWQ-O-293-1	6557	6559
CWQ-O-293-1	6557	6559
CWQ-O-293-1	6561	6563
CWQ-O-293-1	6561	6563
CWQ-O-293-1	6566	6568
CWQ-O-293-1	6566	6568
CWQ-O-293-1	6566	6568
CWQ-O-293-1	6567	6569
CWQ-O-293-1	6567	6569
CWQ-O-293-1	6570	6572
CWQ-O-293-1	6570	6572
CWQ-O-293-1	6570	6572
CWQ-O-293-1	6571	6573
CWQ-O-293-1	6571	6573
CWQ-O-293-1	6575	6576
CWQ-O-293-1	6579	6581
CWQ-O-293-1	6579	6581
CWQ-O-293-1	6579	6581
CWQ-O-293-1	6579	6581
CWQ-O-293-1	6579	6581
CWQ-O-293-1	6583	6585
CWQ-O-293-1	6583	6585
CWQ-O-293-1	6583	6585
CWQ-O-293-1	6586	6588
CWQ-O-293-1	6586	6588
CWQ-O-293-1	6590	6592
CWQ-O-293-1	6590	6592
CWQ-O-293-1	6590	6592
CWQ-O-293-1	6591	6593
CWQ-O-293-1	6591	6593
CWQ-O-293-1	6594	6596
CWQ-O-293-1	6594	6596
CWQ-O-293-1	6595	6597
CWQ-O-293-1	6595	6597
CWQ-O-293-1	6595	6597
CWQ-O-293-1	6595	6597
CWQ-O-293-1	6598	6600
CWQ-O-293-1	6608	6610
CWQ-O-293-1	6608	6610
CWQ-O-293-1	6608	6610
CWQ-O-293-1	6609	6611
CWQ-O-293-1	6609	6611
CWQ-O-293-1	6612	6614
CWQ-O-293-1	6612	6614
CWQ-O-293-1	6619	6621
CWQ-O-293-1	6619	6621
CWQ-O-293-1	6619	6621
CWQ-O-293-1	6619	6621
CWQ-O-293-1	6619	6621
CWQ-O-293-1	6619	6621
CWQ-O-293-1	6619	6621
CWQ-O-293-1	6622	6624
CWQ-O-293-1	6627	6629
CWQ-O-293-1	6627	6629
CWQ-O-293-1	6627	6629
CWQ-O-293-1	6627	6629
CWQ-O-293-1	6637	6639
CWQ-O-293-1	6638	6640
CWQ-O-293-1	6638	6640
CWQ-O-293-1	6641	6643
CWQ-O-293-1	6641	6643
CWQ-O-293-1	6641	6643
CWQ-O-293-1	6641	6643
CWQ-O-293-1	6642	6644
CWQ-O-293-1	6642	6644
CWQ-O-293-1	6646	6648
CWQ-O-293-1	6646	6648
CWQ-O-293-1	6646	6648
CWQ-O-293-1	6646	6648
CWQ-O-293-1	6646	6648
CWQ-O-293-1	6655	6657
CWQ-O-293-1	6661	6663
CWQ-O-293-1	6661	6663
CWQ-O-293-1	6664	6666
CWQ-O-293-1	6665	6667
CWQ-O-293-1	6665	6667
CWQ-O-293-1	6668	6669
CWQ-O-293-1	6671	6673
CWQ-O-293-1	6671	6673
CWQ-O-293-1	6671	6673
CWQ-O-293-1	6672	6674
CWQ-O-293-1	6672	6674
CWQ-O-293-1	6672	6674
CWQ-O-293-1	6676	6678
CWQ-O-293-1	6680	6681
CWQ-O-293-1	6684	6686
CWQ-O-293-1	6684	6686
CWQ-O-293-1	6684	6686
CWQ-O-293-1	6684	6686
CWQ-O-293-1	6684	6686
CWQ-O-293-1	6684	6686
CWQ-O-293-1	6684	6686
CWQ-O-293-1	6687	6689
CWQ-O-293-1	6687	6689
CWQ-O-293-1	6687	6689
CWQ-O-293-1	6687	6689
CWQ-O-293-1	6687	6689
CWQ-O-293-1	6687	6689
CWQ-O-293-1	6687	6689
CWQ-O-293-1	6688	6690
CWQ-O-293-1	6688	6690
CWQ-O-293-1	6688	6690
CWQ-O-293-1	6688	6690
CWQ-O-293-1	6692	6694
CWQ-O-293-1	6692	6694
CWQ-O-293-1	6692	6694
CWQ-O-293-1	6692	6694
CWQ-O-293-1	6693	6695
CWQ-O-293-1	6693	6695
CWQ-O-293-1	6693	6695
CWQ-O-293-1	6698	6700
CWQ-O-293-1	6698	6700
CWQ-O-293-1	6698	6700
CWQ-O-293-1	6698	6700
CWQ-O-293-1	6698	6700
CWQ-O-293-1	6703	6705
CWQ-O-293-1	6703	6705
CWQ-O-293-1	6704	6706
CWQ-O-293-1	6704	6706
CWQ-O-293-1	6709	6711
CWQ-O-293-1	6709	6711
CWQ-O-293-1	6713	6715
CWQ-O-293-1	6713	6715
CWQ-O-293-1	6718	6720
CWQ-O-293-1	6719	6721
CWQ-O-293-1	6719	6721
CWQ-O-293-1	6722	6724
CWQ-O-293-1	6727	6729
CWQ-O-293-1	6731	6733
CWQ-O-293-1	6734	6736
CWQ-O-293-1	6734	6736
CWQ-O-293-1	6743	6745
CWQ-O-293-1	6746	6748
CWQ-O-293-1	6746	6748
CWQ-O-293-1	6754	6756
CWQ-O-293-1	6754	6756
CWQ-O-293-1	6754	6756
CWQ-O-293-1	6754	6756
CWQ-O-293-1	6755	6757
CWQ-O-293-1	6755	6757
CWQ-O-293-1	6755	6757
CWQ-O-293-1	6755	6757
CWQ-O-293-1	6755	6757
CWQ-O-293-1	6761	6762
CWQ-O-293-1	6761	6762
CWQ-O-293-1	6761	6762
CWQ-O-293-1	6761	6762
CWQ-O-293-1	6761	6762
CWQ-O-293-1	6765	6767
CWQ-O-293-1	6765	6767
CWQ-O-293-1	6769	6771
CWQ-O-293-1	6772	6790
CWQ-O-293-1	6772	6790
CWQ-O-293-1	6772	6790
CWQ-O-293-1	6772	6790
CWQ-O-293-1	6776	6778
CWQ-O-293-1	6776	6778
CWQ-O-293-1	6776	6778
CWQ-O-293-1	6780	6782
CWQ-O-293-1	6780	6782
CWQ-O-293-1	6783	6784
CWQ-O-293-1	6783	6784
CWQ-O-293-1	6783	6784
CWQ-O-293-1	6787	6789
CWQ-O-293-1	6787	6789
CWQ-O-293-1	6788	6790
CWQ-O-293-1	6788	6790
CWQ-O-293-1	6788	6790
CWQ-O-293-1	6788	6790
CWQ-O-293-1	6788	6790
CWQ-O-293-1	6793	6795
CWQ-O-293-1	6793	6795
CWQ-O-293-1	6800	6802
CWQ-O-293-1	6800	6802
CWQ-O-293-1	6801	6803
CWQ-O-293-1	6805	6807
CWQ-O-293-1	6805	6807
CWQ-O-293-1	6806	6808
CWQ-O-293-1	6806	6808
CWQ-O-293-1	6811	6813
CWQ-O-293-1	6811	6813
CWQ-O-293-1	6811	6813
CWQ-O-293-1	6811	6813
CWQ-O-293-1	6811	6813
CWQ-O-293-1	6812	6814
CWQ-O-293-1	6819	6820
CWQ-O-293-1	6819	6820
CWQ-O-293-1	6829	6831
CWQ-O-293-1	6833	6835
CWQ-O-293-1	6834	6836
CWQ-O-293-1	6834	6836
CWQ-O-293-1	6834	6836
CWQ-O-293-1	6837	6838
CWQ-O-293-1	6837	6838
CWQ-O-293-1	6840	6842
CWQ-O-293-1	6840	6842
CWQ-O-293-1	6849	6851
CWQ-O-293-1	6849	6851
CWQ-O-293-1	6849	6851
CWQ-O-293-1	6849	6851
CWQ-O-293-1	6849	6851
CWQ-O-293-1	6849	6851
CWQ-O-293-1	6853	6855
CWQ-O-293-1	6853	6855
CWQ-O-293-1	6853	6855
CWQ-O-293-1	6853	6855
CWQ-O-293-1	6853	6855
CWQ-O-293-1	6856	6858
CWQ-O-293-1	6856	6858
CWQ-O-293-1	6857	6859
CWQ-O-293-1	6857	6859
CWQ-O-293-1	6867	6868
CWQ-O-293-1	6867	6868
CWQ-O-293-1	6872	6874
CWQ-O-293-1	6872	6874
CWQ-O-293-1	6872	6874
CWQ-O-293-1	6875	6877
CWQ-O-293-1	6875	6877
CWQ-O-293-1	6880	6881
CWQ-O-293-1	6880	6881
CWQ-O-293-1	6880	6881
CWQ-O-293-1	6880	6881
CWQ-O-293-1	6880	6881
CWQ-O-293-1	6886	6888
CWQ-O-293-1	6886	6888
CWQ-O-293-1	6887	6889
CWQ-O-293-1	6887	6889
CWQ-O-293-1	6887	6889
CWQ-O-293-1	6894	6896
CWQ-O-293-1	6894	6896
CWQ-O-293-1	6894	6896
CWQ-O-293-1	6895	6897
CWQ-O-293-1	6895	6897
CWQ-O-293-1	6900	6902
CWQ-O-293-1	6900	6902
CWQ-O-293-1	6901	6903
CWQ-O-293-1	6901	6903
CWQ-O-293-1	6901	6903
CWQ-O-293-1	6904	6905
CWQ-O-293-1	6904	6905
CWQ-O-293-1	6904	6905
CWQ-O-293-1	6904	6905
CWQ-O-293-1	6904	6905
CWQ-O-293-1	6904	6905
CWQ-O-293-1	6909	6911
CWQ-O-293-1	6924	6926
CWQ-O-293-1	6924	6926
CWQ-O-293-1	6925	6927
CWQ-O-293-1	6925	6927
CWQ-O-293-1	6928	6930
CWQ-O-293-1	6928	6930
CWQ-O-293-1	6933	6935
CWQ-O-293-1	6933	6935
CWQ-O-293-1	6933	6935
CWQ-O-293-1	6933	6935
CWQ-O-293-1	6933	6935
CWQ-O-293-1	6933	6935
CWQ-O-293-1	6938	6940
CWQ-O-293-1	6938	6940
CWQ-O-293-1	6941	6943
CWQ-O-293-1	6941	6943
CWQ-O-293-1	6944	6945
CWQ-O-293-1	6944	6945
CWQ-O-293-1	6944	6945
CWQ-O-293-1	6951	6953
CWQ-O-293-1	6951	6953
CWQ-O-293-1	6951	6953
CWQ-O-293-1	6957	6959
CWQ-O-293-1	6957	6959
CWQ-O-293-1	6957	6959
CWQ-O-293-1	6960	6962
CWQ-O-293-1	6961	6963
CWQ-O-293-1	6961	6963
CWQ-O-293-1	6961	6963
CWQ-O-293-1	6961	6963
CWQ-O-293-1	6961	6963
CWQ-O-293-1	6961	6963
CWQ-O-293-1	6968	6970
CWQ-O-293-1	6971	6973
CWQ-O-293-1	6971	6973
CWQ-O-293-1	6975	6977
CWQ-O-293-1	6975	6977
CWQ-O-293-1	6975	6977
CWQ-O-293-1	6979	6981
CWQ-O-293-1	6979	6981
CWQ-O-293-1	6985	6987
CWQ-O-293-1	6985	6987
CWQ-O-293-1	6986	6988
CWQ-O-293-1	6990	6992
CWQ-O-293-1	6990	6992
CWQ-O-293-1	6990	6992
CWQ-O-293-1	6995	6997
CWQ-O-293-1	6995	6997
CWQ-O-293-1	6995	6997
CWQ-O-293-1	6996	6998
CWQ-O-293-1	6999	7000
CWQ-O-293-1	7002	7004
CWQ-O-293-1	7002	7004
CWQ-O-293-1	7002	7004
CWQ-O-293-1	7002	7004
CWQ-O-293-1	7002	7004
CWQ-O-293-1	7003	7005
CWQ-O-293-1	7006	7008
CWQ-O-293-1	7009	7011
CWQ-O-293-1	7009	7011
CWQ-O-293-1	7009	7011
CWQ-O-293-1	7009	7011
CWQ-O-293-1	7012	7013
CWQ-O-293-1	7012	7013
CWQ-O-293-1	7012	7013
CWQ-O-293-1	7012	7013
CWQ-O-293-1	7016	7018
CWQ-O-293-1	7016	7018
CWQ-O-293-1	7017	7019
CWQ-O-293-1	7017	7019
CWQ-O-293-1	7017	7019
CWQ-O-293-1	7020	7022
CWQ-O-293-1	7020	7022
CWQ-O-293-1	7023	7025
CWQ-O-293-1	7023	7025
CWQ-O-293-1	7024	7026
CWQ-O-293-1	7030	7032
CWQ-O-293-1	7030	7032
CWQ-O-293-1	7030	7032
CWQ-O-293-1	7030	7032
CWQ-O-293-1	7030	7032
CWQ-O-293-1	7036	7038
CWQ-O-293-1	7036	7038
CWQ-O-293-1	7036	7038
CWQ-O-293-1	7036	7038
CWQ-O-293-1	7036	7038
CWQ-O-293-1	7040	7042
CWQ-O-293-1	7046	7048
CWQ-O-293-1	7046	7048
CWQ-O-293-1	7046	7048
CWQ-O-293-1	7046	7048
CWQ-O-293-1	7047	7049
CWQ-O-293-1	7047	7049
CWQ-O-293-1	7051	7053
CWQ-O-293-1	7051	7053
CWQ-O-293-1	7054	7056
CWQ-O-293-1	7054	7056
CWQ-O-293-1	7059	7061
CWQ-O-293-1	7062	7064
CWQ-O-293-1	7073	7075
CWQ-O-293-1	7073	7075
CWQ-O-293-1	7080	7082
CWQ-O-293-1	7080	7082
CWQ-O-293-1	7080	7082
CWQ-O-293-1	7081	7083
CWQ-O-293-1	7081	7083
CWQ-O-293-1	7089	7091
CWQ-O-293-1	7089	7091
CWQ-O-293-1	7089	7091
CWQ-O-293-1	7094	7095
CWQ-O-293-1	7094	7095
CWQ-O-293-1	7097	7099
CWQ-O-293-1	7098	7100
CWQ-O-293-1	7106	7108
CWQ-O-293-1	7106	7108
CWQ-O-293-1	7107	7109
CWQ-O-293-1	7107	7109
CWQ-O-293-1	7116	7118
CWQ-O-293-1	7120	7122
CWQ-O-293-1	7121	7123
CWQ-O-293-1	7121	7123
CWQ-O-293-1	7125	7127
CWQ-O-293-1	7125	7127
CWQ-O-293-1	7125	7127
CWQ-O-293-1	7132	7134
CWQ-O-293-1	7133	7135
CWQ-O-293-1	7133	7135
CWQ-O-293-1	7136	7138
CWQ-O-293-1	7144	7146
CWQ-O-293-1	7144	7146
CWQ-O-293-1	7144	7146
CWQ-O-293-1	7148	7150
CWQ-O-293-1	7148	7150
CWQ-O-293-1	7148	7150
CWQ-O-293-1	7148	7150
CWQ-O-293-1	7148	7150
CWQ-O-293-1	7148	7150
CWQ-O-293-1	7151	7152
CWQ-O-293-1	7151	7152
CWQ-O-293-1	7157	7159
CWQ-O-293-1	7157	7159
CWQ-O-293-1	7164	7166
CWQ-O-293-1	7164	7166
CWQ-O-293-1	7164	7166
CWQ-O-293-1	7164	7166
CWQ-O-293-1	7169	7171
CWQ-O-293-1	7169	7171
CWQ-O-293-1	7172	7174
CWQ-O-293-1	7176	7178
CWQ-O-293-1	7176	7178
CWQ-O-293-1	7176	7178
CWQ-O-293-1	7180	7182
CWQ-O-293-1	7180	7182
CWQ-O-293-1	7180	7182
CWQ-O-293-1	7183	7184
CWQ-O-293-1	7183	7184
CWQ-O-293-1	7183	7184
CWQ-O-293-1	7187	7189
CWQ-O-293-1	7188	7190
CWQ-O-293-1	7188	7190
CWQ-O-293-1	7193	7195
CWQ-O-293-1	7193	7195
CWQ-O-293-1	7202	7204
CWQ-O-293-1	7202	7204
CWQ-O-293-1	7206	7207
CWQ-O-293-1	7206	7207
CWQ-O-293-1	7216	7218
CWQ-O-293-1	7219	7221
CWQ-O-293-1	7227	7229
CWQ-O-293-1	7227	7229
CWQ-O-293-1	7227	7229
CWQ-O-293-1	7227	7229
CWQ-O-293-1	7227	7229
CWQ-O-293-1	7231	7233
CWQ-O-293-1	7231	7233
CWQ-O-293-1	7231	7233
CWQ-O-293-1	7231	7233
CWQ-O-293-1	7231	7233
CWQ-O-293-1	7236	7238
CWQ-O-293-1	7236	7238
CWQ-O-293-1	7240	7242
CWQ-O-293-1	7252	7253
CWQ-O-293-1	7257	7258
CWQ-O-293-1	7257	7258
CWQ-O-293-1	7257	7258
CWQ-O-293-1	7260	7262
CWQ-O-293-1	7263	7265
CWQ-O-293-1	7269	7271
CWQ-O-293-1	7269	7271
CWQ-O-293-1	7269	7271
CWQ-O-293-1	7269	7271
CWQ-O-293-1	7278	7279
CWQ-O-293-1	7281	7283
CWQ-O-293-1	7281	7283
CWQ-O-293-1	7281	7283
CWQ-O-293-1	7281	7283
CWQ-O-293-1	7287	7288
CWQ-O-293-1	7287	7288
CWQ-O-293-1	7290	7291
CWQ-O-293-1	7290	7291
CWQ-O-293-1	7303	7304
CWQ-O-293-1	7303	7304
CWQ-O-293-1	7303	7304
CWQ-O-293-1	7310	7312
CWQ-O-293-1	7314	7315
CWQ-O-293-1	7314	7315
CWQ-O-293-1	7314	7315
CWQ-O-293-1	7322	7323
CWQ-O-293-1	7322	7323
CWQ-O-293-1	7329	7331
CWQ-O-293-1	7329	7331
CWQ-O-293-1	7329	7331
CWQ-O-293-1	7334	7336
CWQ-O-293-1	7337	7338
CWQ-O-293-1	7337	7338
CWQ-O-293-1	7348	7349
[truncated: 21,121 more rows]
