# Supplementary material for: Precise, fast and comprehensive analysis of intact glycopeptides and modified glycans with pGlyco3
Source: Nat Methods. 2021 Nov 25;18(12):1515–23. doi: 10.1038/s41592-021-01306-0 (PMC8648562; doi:10.1038/s41592-021-01306-0)
Supplement: Supplementary file 3 — All additional data files. [file 41592_2021_1306_MOESM3_ESM.zip › Supplementary Data/Result Files for Figures/Fig.3/Fig.3a-c/python/map_HCD_ETD.py]

map_list = []

def get_one_raw(raw):
    print(raw)
    mgf = raw[:-4]+"_HCDpdETXXDFT.mgf"
    raw_name = raw[raw.rfind('\\')+1:-4]
    with open(mgf) as f:
        while True:
            line = f.readline()
            if not line:
                break
            if line.startswith("SCAN"):
                hcd = line.strip().split("=")[1]
            elif line.startswith("SISTER_SCANS"):
                etd = line.strip().split("=")[1]
                if not etd.startswith("Not"):
                    map_list.append((raw_name, hcd, etd))
                
get_one_raw(r"d:\GlycoData\CWQ-O\18-DeMucin\Raw\CWQ-O-293-1.raw")
get_one_raw(r"d:\GlycoData\CWQ-O\18-DeMucin\Raw\CWQ-O-293-2.raw")
get_one_raw(r"d:\GlycoData\CWQ-O\18-DeMucin\Raw\CWQ-O-293-3.raw")

with open("HCD_ETD_map.txt", "w") as f:
    f.write("raw\tHCD\tETD\n")
    for items in map_list:
        f.write("\t".join(items)+"\n")
    
