# Supplementary material for: Precise, fast and comprehensive analysis of intact glycopeptides and modified glycans with pGlyco3
Source: Nat Methods. 2021 Nov 25;18(12):1515–23. doi: 10.1038/s41592-021-01306-0 (PMC8648562; doi:10.1038/s41592-021-01306-0)
Supplement: Supplementary file 3 — All additional data files. [file 41592_2021_1306_MOESM3_ESM.zip › Supplementary Data/Result Files for Figures/Fig.3/Fig.3a-c/python/MetaM_to_pGlyco_format.py]

import pandas as pd
import numpy as np
import sys
import math

glycan_head = 'Glycan(H,N,F,A)'
full_head = 'H,N,F,A'.split(',')

def get_pGlyco_df(mm):
    headidx = dict(zip(full_head, range(len(full_head))))

    df = pd.read_csv(mm, sep="\t", na_values="")
    df = df[df['QValue'] <= 0.01]

    raw_paths = df['File Name'].str.split(pat='\\', expand=True)
    df['RawName'] = raw_paths.iloc[:,-1].str[:-4].str.upper()
    df['Scan'] = df['Scan Number']
    df['Charge'] = df['Precursor Charge']
    df['GlySpec'] = df['RawName'] + '.' + df['Scan'].astype(str) + '.' + df['Scan'].astype(str) + '.' + df['Charge'].astype(str) + '.0.dta' 
    df['RT'] = df['Scan Retention Time']*60 if 'Scan Retention Time' in df.columns else df['Retention Time']*60
    df['Level'] = df['GlycanLocalizationLevel']

    glysite_list = []
    mod_list = []
    seq_list = []
    for mod_seq in df['Full Sequence'].values:
        mod_seqs = mod_seq.split(']')
        seq = ""
        varmod = ""
        glysite = -1
        for part_mod_seq in mod_seqs:
            idx = part_mod_seq.find('[')
            if idx == -1: 
                seq += part_mod_seq
                break
                
            seq += part_mod_seq[:idx]
            if "Carbami" in part_mod_seq[idx:]:
                varmod += f'{len(seq)},Carbamidomethyl[C];'
            elif "Oxi" in part_mod_seq[idx:]:
                varmod += f'{len(seq)},Oxidation[M];'
            elif 'Glyco' in part_mod_seq[idx:]:
                glysite = len(seq)
                is_gpsm = True
            else:
                break
        mod_list.append(varmod)
        glysite_list.append(glysite)
        seq_list.append(seq)
    df['GlySite'] = glysite_list
    df['Mod'] = mod_list
    df['Peptide'] = seq_list


    def parse_mm_glycan(glycan):
        glyco_list = [0]*len(headidx)
        glyco = ""
        n = ""
        for ch in glycan:
            if ch in headidx:
                if glyco:
                    glyco_list[headidx[glyco]] = int(n)
                glyco = ch
                n = ""
            else:
                n += ch
        glyco_list[headidx[glyco]] = int(n)
        if 'P' in headidx: glyco_list[headidx['H']]-= glyco_list[headidx['P']]
        return " ".join([str(i) for i in glyco_list])

    localized_prob = []
    for site_probs, peptide in zip(df['Localized Glycans with Peptide Site Specific Probability'].values, df['Peptide'].values):
        if isinstance(site_probs, float): 
            localized_prob.append("")
            continue
        site_probs = site_probs.strip(']').split(']')
        pg_format = []
        for site_prob in site_probs:
            site, glycan, prob = site_prob.strip('[').split(',')
            glycan = parse_mm_glycan(glycan)
            if int(site) > len(peptide): site = peptide[-1]+site
            else: site = peptide[int(site)-1]+site
            pg_format.append(f"{site},{site},({glycan}),{prob}")
        localized_prob.append(";".join(pg_format))

    glycan_list = []

    if 'Plausible GlycanComposition' in df.columns:
        for glycan in df['Plausible GlycanComposition'].values:
            glycan_list.append(parse_mm_glycan(glycan))
    else:
        glycan_list = [" ".join(["0"]*len(headidx)) for i in range(len(df))]

    df[glycan_head] = glycan_list

    df['ETDScan'] = -1
    
    pglyco = df[f"GlySpec,RawName,Scan,ETDScan,Charge,RT,Peptide,Mod,GlySite,Level".split(",")+[glycan_head]]
    pglyco['LocalizedSiteGroups'] = localized_prob
    pglyco['Rank'] = 1
    pglyco['GlyFrag'] = ""
    pglyco['PepDecoy'] = 0
    pglyco['GlyDecoy'] = 0
    pglyco['PepScore'] = 100
    pglyco['GlyScore'] = 100
    pglyco['TotalScore'] = 100
    pglyco['TotalFDR'] = 0
    pglyco['PeptideFDR'] = 0
    pglyco['GlycanFDR'] = 0

    return pglyco

def write_pglyco_format(_input):
    df = get_pGlyco_df(sys.argv[1])
    df.to_csv(_input+'.pglyco.txt', sep="\t", index=False)

if __name__ == "__main__":
    import sys
    write_pglyco_format(sys.argv[1])
