# Supplementary material for: Precise, fast and comprehensive analysis of intact glycopeptides and modified glycans with pGlyco3
Source: Nat Methods. 2021 Nov 25;18(12):1515–23. doi: 10.1038/s41592-021-01306-0 (PMC8648562; doi:10.1038/s41592-021-01306-0)
Supplement: Supplementary file 3 — All additional data files. [file 41592_2021_1306_MOESM3_ESM.zip › Supplementary Data/Result Files for Figures/Fig.3/Fig.3a-c/python/MSFragger-O-GlycanDB.txt]

Glycan	Mass
Fuc(1)	146.0579
HexNAc(5)Fuc(2)Sulf(1)	1387.4695
HexNAc(1)	203.0794
HexNAc(3)Hex(3)Fuc(2)	1387.5124
Fuc(1)Sulf(1)	226.0147
HexNAc(2)Hex(2)NeuAc(2)Sulf(1)	1392.412
HexNAc(1)Sulf(1)	283.0362
HexNAc(2)Hex(2)Fuc(2)NeuAc(1)Sulf(1)	1393.4324
Hex(1)Fuc(1)	308.1107
HexNAc(4)Fuc(2)NeuAc(1)	1395.5287
HexNAc(1)Fuc(1)	349.1373
HexNAc(1)Hex(6)Fuc(1)Sulf(1)	1401.411
HexNAc(1)Hex(1)	365.1322
HexNAc(3)Hex(4)Fuc(1)	1403.5073
Hex(1)Fuc(1)Sulf(1)	388.0675
HexNAc(5)Hex(2)Sulf(1)	1419.4593
HexNAc(2)	406.1587
HexNAc(4)Hex(2)NeuAc(1)	1427.5185
HexNAc(1)Fuc(1)Sulf(1)	429.0941
HexNAc(4)Hex(2)Fuc(2)	1428.5389
HexNAc(1)Hex(1)Sulf(1)	445.089
HexNAc(3)Hex(1)NeuAc(2)Sulf(1)	1433.4386
HexNAc(2)Sulf(1)	486.1155
HexNAc(3)Hex(1)Fuc(2)NeuAc(1)Sulf(1)	1434.4589
HexNAc(1)NeuAc(1)	494.1748
HexNAc(2)Hex(5)Fuc(1)Sulf(1)	1442.4375
HexNAc(1)Hex(1)Fuc(1)	511.1901
HexNAc(4)Hex(3)Fuc(1)	1444.5338
HexNAc(1)Hex(2)	527.185
HexNAc(3)Hex(2)Fuc(1)NeuAc(1)Sulf(1)	1450.4539
HexNAc(2)Hex(1)	568.2116
HexNAc(3)Hex(2)Fuc(3)Sulf(1)	1451.4743
HexNAc(1)NeuAc(1)Sulf(1)	574.1316
HexNAc(2)Hex(6)Sulf(1)	1458.4325
HexNAc(1)Hex(1)Fuc(1)Sulf(1)	591.1469
HexNAc(2)Hex(2)Fuc(1)NeuAc(2)	1458.5131
HexNAc(1)Hex(2)Sulf(1)	607.1418
HexNAc(4)Hex(4)	1460.5288
HexNAc(3)	609.2381
HexNAc(3)Hex(3)NeuAc(1)Sulf(1)	1466.4488
HexNAc(1)Fuc(1)NeuAc(1)	640.2327
HexNAc(3)Hex(3)Fuc(2)Sulf(1)	1467.4692
HexNAc(2)Hex(1)Sulf(1)	648.1684
HexNAc(2)Hex(3)NeuAc(2)	1474.508
HexNAc(1)Hex(1)NeuAc(1)	656.2276
HexNAc(4)Fuc(2)NeuAc(1)Sulf(1)	1475.4855
HexNAc(1)Hex(2)Fuc(1)	673.2429
HexNAc(3)Hex(4)Fuc(1)Sulf(1)	1483.4641
HexNAc(3)Sulf(1)	689.1949
HexNAc(5)Hex(3)	1501.5553
HexNAc(1)Hex(3)	689.2378
HexNAc(4)Hex(2)NeuAc(1)Sulf(1)	1507.4754
HexNAc(2)NeuAc(1)	697.2541
HexNAc(4)Hex(2)Fuc(2)Sulf(1)	1508.4958
HexNAc(2)Fuc(2)	698.2746
HexNAc(3)Hex(2)NeuAc(2)	1515.5346
HexNAc(2)Hex(1)Fuc(1)	714.2695
HexNAc(3)Hex(2)Fuc(4)	1517.5754
HexNAc(1)Fuc(1)NeuAc(1)Sulf(1)	720.1895
HexNAc(4)Hex(3)Fuc(1)Sulf(1)	1524.4906
HexNAc(2)Hex(2)	730.2644
HexNAc(2)Hex(6)Fuc(1)	1524.5336
HexNAc(1)Hex(1)NeuAc(1)Sulf(1)	736.1844
HexNAc(3)Hex(3)Fuc(1)NeuAc(1)	1532.5499
HexNAc(1)Hex(2)Fuc(1)Sulf(1)	753.1997
HexNAc(3)Hex(3)Fuc(3)	1533.5703
HexNAc(3)Fuc(1)	755.296
HexNAc(2)Hex(2)Fuc(1)NeuAc(2)Sulf(1)	1538.4699
HexNAc(1)Hex(3)Sulf(1)	769.1946
HexNAc(4)Hex(4)Sulf(1)	1540.4856
HexNAc(3)Hex(1)	771.2909
HexNAc(2)Hex(7)	1540.5285
HexNAc(2)NeuAc(1)Sulf(1)	777.2109
HexNAc(3)Hex(4)NeuAc(1)	1548.5448
HexNAc(2)Fuc(2)Sulf(1)	778.2314
HexNAc(2)Hex(3)NeuAc(2)Sulf(1)	1554.4648
HexNAc(1)Fuc(2)NeuAc(1)	786.2906
HexNAc(4)Hex(1)Fuc(2)NeuAc(1)	1557.5815
HexNAc(2)Hex(1)Fuc(1)Sulf(1)	794.2263
HexNAc(3)Hex(5)Fuc(1)	1565.5601
HexNAc(1)Hex(1)Fuc(1)NeuAc(1)	802.2855
HexNAc(4)Hex(2)Fuc(1)NeuAc(1)	1573.5764
HexNAc(2)Hex(2)Sulf(1)	810.2212
HexNAc(4)Hex(2)Fuc(3)	1574.5968
HexNAc(4)	812.3175
HexNAc(5)Hex(3)Sulf(1)	1581.5121
HexNAc(1)Hex(2)NeuAc(1)	818.2804
HexNAc(4)Hex(3)NeuAc(1)	1589.5713
HexNAc(3)Fuc(1)Sulf(1)	835.2528
HexNAc(4)Hex(3)Fuc(2)	1590.5918
HexNAc(1)Hex(3)Fuc(1)	835.2957
HexNAc(3)Hex(2)NeuAc(2)Sulf(1)	1595.4914
HexNAc(2)Fuc(1)NeuAc(1)	843.312
HexNAc(3)Hex(2)Fuc(4)Sulf(1)	1597.5322
HexNAc(3)Hex(1)Sulf(1)	851.2477
HexNAc(2)Hex(6)Fuc(1)Sulf(1)	1604.4904
HexNAc(1)Hex(4)	851.2907
HexNAc(4)Hex(4)Fuc(1)	1606.5867
HexNAc(2)Hex(1)NeuAc(1)	859.307
HexNAc(3)Hex(3)Fuc(1)NeuAc(1)Sulf(1)	1612.5067
HexNAc(2)Hex(1)Fuc(2)	860.3274
HexNAc(3)Hex(3)Fuc(3)Sulf(1)	1613.5271
HexNAc(1)Fuc(2)NeuAc(1)Sulf(1)	866.2474
HexNAc(2)Hex(7)Sulf(1)	1620.4853
HexNAc(2)Hex(2)Fuc(1)	876.3223
HexNAc(4)Hex(5)	1622.5816
HexNAc(1)Hex(1)Fuc(1)NeuAc(1)Sulf(1)	882.2423
HexNAc(3)Hex(4)NeuAc(1)Sulf(1)	1628.5016
HexNAc(4)Sulf(1)	892.2743
HexNAc(4)Hex(1)Fuc(2)NeuAc(1)Sulf(1)	1637.5383
HexNAc(2)Hex(3)	892.3172
HexNAc(3)Hex(5)Fuc(1)Sulf(1)	1645.5169
HexNAc(1)Hex(2)NeuAc(1)Sulf(1)	898.2372
HexNAc(5)Hex(3)Fuc(1)	1647.6132
HexNAc(1)Hex(3)Fuc(1)Sulf(1)	915.2525
HexNAc(4)Hex(2)Fuc(1)NeuAc(1)Sulf(1)	1653.5332
HexNAc(3)Hex(1)Fuc(1)	917.3488
HexNAc(4)Hex(2)Fuc(3)Sulf(1)	1654.5536
HexNAc(2)Fuc(1)NeuAc(1)Sulf(1)	923.2688
HexNAc(5)Hex(4)	1663.6081
HexNAc(1)Hex(4)Sulf(1)	931.2475
HexNAc(4)Hex(3)NeuAc(1)Sulf(1)	1669.5281
HexNAc(3)Hex(2)	933.3438
HexNAc(4)Hex(3)Fuc(2)Sulf(1)	1670.5486
HexNAc(2)Hex(1)NeuAc(1)Sulf(1)	939.2638
HexNAc(3)Hex(3)NeuAc(2)	1677.5874
HexNAc(2)Hex(1)Fuc(2)Sulf(1)	940.2842
HexNAc(4)Hex(4)Fuc(1)Sulf(1)	1686.5435
HexNAc(2)Hex(2)Fuc(1)Sulf(1)	956.2791
HexNAc(2)Hex(7)Fuc(1)	1686.5864
HexNAc(2)Hex(3)Sulf(1)	972.274
HexNAc(4)Hex(5)Sulf(1)	1702.5384
HexNAc(4)Hex(1)	974.3703
HexNAc(6)Hex(3)	1704.6347
HexNAc(2)Fuc(2)NeuAc(1)	989.37
HexNAc(5)Hex(3)Fuc(1)Sulf(1)	1727.57
HexNAc(3)Hex(1)Fuc(1)Sulf(1)	997.3056
HexNAc(3)Hex(6)Fuc(1)	1727.6129
HexNAc(1)Hex(4)Fuc(1)	997.3486
HexNAc(5)Hex(4)Sulf(1)	1743.5649
HexNAc(2)Hex(1)Fuc(1)NeuAc(1)	1005.3649
HexNAc(4)Hex(4)NeuAc(1)	1751.6242
HexNAc(2)Hex(1)Fuc(3)	1006.3853
HexNAc(4)Hex(4)Fuc(2)	1752.6446
HexNAc(3)Hex(2)Sulf(1)	1013.3006
HexNAc(3)Hex(3)NeuAc(2)Sulf(1)	1757.5442
HexNAc(1)Hex(5)	1013.3435
HexNAc(2)Hex(7)Fuc(1)Sulf(1)	1766.5432
HexNAc(5)	1015.3969
HexNAc(4)Hex(5)Fuc(1)	1768.6395
HexNAc(2)Hex(2)NeuAc(1)	1021.3598
HexNAc(6)Hex(3)Sulf(1)	1784.5915
HexNAc(2)Hex(2)Fuc(2)	1022.3802
HexNAc(3)Hex(2)NeuAc(3)	1806.63
HexNAc(2)Hex(3)Fuc(1)	1038.3751
HexNAc(3)Hex(6)Fuc(1)Sulf(1)	1807.5697
HexNAc(3)Fuc(1)NeuAc(1)	1046.3914
HexNAc(3)Hex(3)Fuc(1)NeuAc(2)	1823.6453
HexNAc(4)Hex(1)Sulf(1)	1054.3271
HexNAc(5)Hex(5)	1825.6609
HexNAc(2)Hex(4)	1054.37
HexNAc(4)Hex(4)NeuAc(1)Sulf(1)	1831.581
HexNAc(3)Hex(1)NeuAc(1)	1062.3863
HexNAc(2)Hex(7)NeuAc(1)	1831.6239
HexNAc(3)Hex(1)Fuc(2)	1063.4067
HexNAc(4)Hex(4)Fuc(2)Sulf(1)	1832.6014
HexNAc(2)Fuc(2)NeuAc(1)Sulf(1)	1069.3268
HexNAc(4)Hex(5)Fuc(1)Sulf(1)	1848.5963
HexNAc(1)Hex(4)Fuc(1)Sulf(1)	1077.3054
HexNAc(6)Hex(3)Fuc(1)	1850.6926
HexNAc(3)Hex(2)Fuc(1)	1079.4017
HexNAc(4)Hex(2)Fuc(1)NeuAc(2)	1864.6719
HexNAc(2)Hex(1)Fuc(1)NeuAc(1)Sulf(1)	1085.3217
HexNAc(6)Hex(4)	1866.6875
HexNAc(2)Hex(1)Fuc(3)Sulf(1)	1086.3421
HexNAc(3)Hex(2)NeuAc(3)Sulf(1)	1886.5868
HexNAc(1)Hex(5)Sulf(1)	1093.3003
HexNAc(3)Hex(3)Fuc(1)NeuAc(2)Sulf(1)	1903.6021
HexNAc(5)Sulf(1)	1095.3537
HexNAc(5)Hex(5)Sulf(1)	1905.6177
HexNAc(3)Hex(3)	1095.3966
HexNAc(3)Hex(8)	1905.6607
HexNAc(2)Hex(2)NeuAc(1)Sulf(1)	1101.3166
HexNAc(2)Hex(7)NeuAc(1)Sulf(1)	1911.5807
HexNAc(2)Hex(2)Fuc(2)Sulf(1)	1102.337
HexNAc(4)Hex(5)NeuAc(1)	1913.677
HexNAc(2)Hex(3)Fuc(1)Sulf(1)	1118.3319
HexNAc(4)Hex(5)Fuc(2)	1914.6974
HexNAc(3)Fuc(1)NeuAc(1)Sulf(1)	1126.3482
HexNAc(6)Hex(3)Fuc(1)Sulf(1)	1930.6494
HexNAc(2)Hex(4)Sulf(1)	1134.3268
HexNAc(4)Hex(6)Fuc(1)	1930.6923
HexNAc(4)Hex(2)	1136.4231
HexNAc(5)Hex(3)Fuc(1)NeuAc(1)	1938.7086
HexNAc(3)Hex(1)NeuAc(1)Sulf(1)	1142.3432
HexNAc(4)Hex(2)Fuc(1)NeuAc(2)Sulf(1)	1944.6287
HexNAc(3)Hex(1)Fuc(2)Sulf(1)	1143.3636
HexNAc(6)Hex(4)Sulf(1)	1946.6443
HexNAc(2)Hex(1)NeuAc(2)	1150.4024
HexNAc(3)Hex(3)Fuc(2)NeuAc(2)	1969.7032
HexNAc(2)Hex(1)Fuc(2)NeuAc(1)	1151.4228
HexNAc(5)Hex(5)Fuc(1)	1971.7189
HexNAc(3)Hex(2)Fuc(1)Sulf(1)	1159.3585
HexNAc(3)Hex(8)Sulf(1)	1985.6175
HexNAc(1)Hex(5)Fuc(1)	1159.4014
HexNAc(5)Hex(6)	1987.7138
HexNAc(2)Hex(2)Fuc(1)NeuAc(1)	1167.4177
HexNAc(4)Hex(5)NeuAc(1)Sulf(1)	1993.6338
HexNAc(2)Hex(2)Fuc(3)	1168.4381
HexNAc(4)Hex(5)Fuc(2)Sulf(1)	1994.6542
HexNAc(3)Hex(3)Sulf(1)	1175.3534
HexNAc(4)Hex(6)Fuc(1)Sulf(1)	2010.6491
HexNAc(2)Hex(3)NeuAc(1)	1183.4126
HexNAc(5)Hex(3)Fuc(1)NeuAc(1)Sulf(1)	2018.6655
HexNAc(3)Fuc(2)NeuAc(1)	1192.4493
HexNAc(3)Hex(6)Fuc(1)NeuAc(1)	2018.7083
HexNAc(2)Hex(4)Fuc(1)	1200.4279
HexNAc(6)Hex(5)	2028.7403
HexNAc(3)Hex(1)Fuc(1)NeuAc(1)	1208.4443
HexNAc(4)Hex(4)NeuAc(2)	2042.7196
HexNAc(4)Hex(2)Sulf(1)	1216.3799
HexNAc(4)Hex(4)Fuc(2)NeuAc(1)	2043.74
HexNAc(2)Hex(5)	1216.4228
HexNAc(3)Hex(3)Fuc(2)NeuAc(2)Sulf(1)	2049.66
HexNAc(6)	1218.4762
HexNAc(5)Hex(5)Fuc(1)Sulf(1)	2051.6757
HexNAc(3)Hex(2)NeuAc(1)	1224.4391
HexNAc(4)Hex(5)Fuc(3)	2060.7553
HexNAc(3)Hex(2)Fuc(2)	1225.4596
HexNAc(5)Hex(6)Sulf(1)	2067.6706
HexNAc(2)Hex(1)NeuAc(2)Sulf(1)	1230.3592
HexNAc(5)Hex(3)NeuAc(2)	2083.7461
HexNAc(2)Hex(1)Fuc(2)NeuAc(1)Sulf(1)	1231.3796
HexNAc(4)Hex(7)Fuc(1)	2092.7451
HexNAc(1)Hex(5)Fuc(1)Sulf(1)	1239.3582
HexNAc(3)Hex(6)Fuc(1)NeuAc(1)Sulf(1)	2098.6651
HexNAc(3)Hex(3)Fuc(1)	1241.4545
HexNAc(6)Hex(5)Sulf(1)	2108.6971
HexNAc(2)Hex(2)Fuc(1)NeuAc(1)Sulf(1)	1247.3745
HexNAc(5)Hex(5)Fuc(2)	2117.7768
HexNAc(2)Hex(2)Fuc(3)Sulf(1)	1248.3949
HexNAc(4)Hex(4)NeuAc(2)Sulf(1)	2122.6764
HexNAc(3)Hex(4)	1257.4494
HexNAc(4)Hex(4)Fuc(2)NeuAc(1)Sulf(1)	2123.6968
HexNAc(2)Hex(3)NeuAc(1)Sulf(1)	1263.3694
HexNAc(5)Hex(6)Fuc(1)	2133.7717
HexNAc(3)Fuc(2)NeuAc(1)Sulf(1)	1272.4061
HexNAc(4)Hex(5)Fuc(3)Sulf(1)	2140.7121
HexNAc(2)Hex(4)Fuc(1)Sulf(1)	1280.3847
HexNAc(5)Hex(3)NeuAc(2)Sulf(1)	2163.703
HexNAc(4)Hex(2)Fuc(1)	1282.481
HexNAc(4)Hex(3)NeuAc(3)	2171.7622
HexNAc(3)Hex(1)Fuc(1)NeuAc(1)Sulf(1)	1288.4011
HexNAc(4)Hex(7)Fuc(1)Sulf(1)	2172.7019
HexNAc(2)Hex(5)Sulf(1)	1296.3796
HexNAc(6)Hex(5)Fuc(1)	2174.7982
HexNAc(2)Hex(1)Fuc(1)NeuAc(2)	1296.4603
HexNAc(4)Hex(4)Fuc(3)NeuAc(1)	2189.7979
HexNAc(6)Sulf(1)	1298.433
HexNAc(6)Hex(6)	2190.7931
HexNAc(4)Hex(3)	1298.4759
HexNAc(5)Hex(5)Fuc(2)Sulf(1)	2197.7336
HexNAc(3)Hex(2)NeuAc(1)Sulf(1)	1304.3959
HexNAc(5)Hex(6)Fuc(1)Sulf(1)	2213.7285
HexNAc(3)Hex(2)Fuc(2)Sulf(1)	1305.4164
HexNAc(3)Hex(9)Fuc(1)	2213.7714
HexNAc(5)Fuc(2)	1307.5127
HexNAc(4)Hex(3)NeuAc(3)Sulf(1)	2251.719
HexNAc(2)Hex(2)NeuAc(2)	1312.4552
HexNAc(6)Hex(5)Fuc(1)Sulf(1)	2254.755
HexNAc(2)Hex(2)Fuc(2)NeuAc(1)	1313.4756
HexNAc(4)Hex(4)Fuc(3)NeuAc(1)Sulf(1)	2269.7547
HexNAc(3)Hex(3)Fuc(1)Sulf(1)	1321.4113
HexNAc(6)Hex(6)Sulf(1)	2270.7499
HexNAc(1)Hex(6)Fuc(1)	1321.4542
HexNAc(3)Hex(9)Fuc(1)Sulf(1)	2293.7282
HexNAc(3)Hex(4)Sulf(1)	1337.4062
HexNAc(6)Hex(7)	2352.846
HexNAc(5)Hex(2)	1339.5025
HexNAc(7)Hex(6)	2393.8725
HexNAc(3)Hex(1)NeuAc(2)	1353.4818
HexNAc(6)Hex(7)Sulf(1)	2432.8028
HexNAc(3)Hex(1)Fuc(2)NeuAc(1)	1354.5021
HexNAc(6)Hex(3)Fuc(1)NeuAc(2)	2432.8834
HexNAc(4)Hex(2)Fuc(1)Sulf(1)	1362.4378
HexNAc(7)Hex(6)Sulf(1)	2473.8293
HexNAc(2)Hex(5)Fuc(1)	1362.4807
HexNAc(6)Hex(7)Fuc(1)	2498.9039
HexNAc(3)Hex(2)Fuc(1)NeuAc(1)	1370.4971
HexNAc(6)Hex(3)Fuc(1)NeuAc(2)Sulf(1)	2512.8402
HexNAc(3)Hex(2)Fuc(3)	1371.5175
HexNAc(7)Hex(7)	2555.9253
HexNAc(2)Hex(1)Fuc(1)NeuAc(2)Sulf(1)	1376.4171
HexNAc(6)Hex(7)Fuc(1)Sulf(1)	2578.8607
HexNAc(4)Hex(3)Sulf(1)	1378.4327
HexNAc(7)Hex(7)Sulf(1)	2635.8821
HexNAc(2)Hex(6)	1378.4757
HexNAc(7)Hex(7)Fuc(1)	2701.9832
HexNAc(3)Hex(3)NeuAc(1)	1386.492
HexNAc(7)Hex(7)Fuc(1)Sulf(1)	2781.94
