# Supplementary material for: Precise, fast and comprehensive analysis of intact glycopeptides and modified glycans with pGlyco3
Source: Nat Methods. 2021 Nov 25;18(12):1515–23. doi: 10.1038/s41592-021-01306-0 (PMC8648562; doi:10.1038/s41592-021-01306-0)
Supplement: Supplementary file 3 — All additional data files. [file 41592_2021_1306_MOESM3_ESM.zip › Supplementary Data/Result Files for Figures/Fig.3/Fig.3a-c/python/MSFragger_to_pGlyco_format.py]

import pandas as pd
import numpy as np

glycan_head = 'Glycan(H,N,F,A)'
full_head = 'Hex,HexNAc,Fuc,NeuAc'.split(',')
headidx = dict(zip(full_head, range(len(full_head))))

def get_pGlyco_df(msf):
    db = pd.read_csv("MSFragger-O-GlycanDB.txt", sep="\t")
    db = db.sort_values('Mass', ascending=True)

    ETD_HCD_df = pd.read_csv("HCD_ETD_map.txt", sep="\t")
    ETD_HCD_df = ETD_HCD_df.rename(columns={"raw": "RawName", "HCD": "Scan", "ETD": "ETDScan"})

    glycan_list = []
    for glycan in db['Glycan'].values:
        def parse_glycan(glycan):
            ret = [0]*len(headidx)
            glys = glycan.strip(')').split(')')
            for gly in glys:
                gly,n = gly.split('(')
                n = int(n)
                if gly in headidx: ret[headidx[gly]] = n
                else: return glycan
                if gly == 'Phospho':
                    ret[0] -= n
            return ' '.join([str(n) for n in ret])
        glycan_list.append(parse_glycan(glycan))
    db['Comp'] = glycan_list

    df = pd.read_csv(msf, sep="\t", na_values="")
    df = df[~df['Assigned Modifications'].isna()]
    raws = df['Spectrum'].str.split(pat='.', n=2, expand=True)
    df['RawName'] = raws.iloc[:,0].str.upper()
    df['ETDScan'] = raws.iloc[:,1].astype(int)
    df['GlySpec'] = df['Spectrum'] + '.0.dta' 
    df['RT'] = df['Retention']

    glycan_mass_list = []
    glysite_list = []
    mod_list = []
    for mods in df['Assigned Modifications'].values:
        mods = mods.split(', ')
        varmod = ""
        is_gpsm = False
        for mod in mods:
            idx = mod.find('(')
            if mod[idx-1] == 'C':
                varmod += f'{mod[:idx-1]},Carbamidomethyl[C];'
            elif mod[idx-1] == 'M':
                varmod += f'{mod[:idx-1]},Oxidation[M];'
            elif mod[idx-1] == 'm':
                varmod += f'0,Acetyl[ProteinN-term];'
            elif mod[idx-1] in 'ST':
                glycan_mass_list.append(float(mod[idx+1:-1]))
                glysite_list.append(int(mod[:idx-1]))
                is_gpsm = True
            else:
                glycan_mass_list.append(float(mod[idx+1:-1]))
                glysite_list.append(int(mod[:idx-1]))
                is_gpsm = False
                break
        if not is_gpsm:
            glycan_mass_list.append(0)
            glysite_list.append(-1)
        mod_list.append(varmod)
    df['GlyMass'] = glycan_mass_list
    df['GlySite'] = glysite_list
    df['Mod'] = mod_list

    pep_df = df[df['GlyMass'] == 0]

    df = df[df['GlyMass'] != 0]

    glycan_str_arr = np.array([""]*len(df))

    idx = np.searchsorted(db['Mass'].values, df['GlyMass'].values)
    delta_mass1 = np.abs(db['Mass'].values[idx]-df['GlyMass'].values)
    delta_mass2 = np.abs(db['Mass'].values[idx-1]-df['GlyMass'].values)
    dmass = delta_mass1>delta_mass2
    idx[dmass] = idx[dmass]-1
    delta_mass1[dmass] = delta_mass2[dmass]

    dmass = delta_mass1 < 0.001
    df['Glycan_Delta'] = delta_mass1

    glycan_str_arr = db['Comp'].values[idx]

    df[glycan_head] = glycan_str_arr
    pep_df[glycan_head] = " ".join(["0"]*len(headidx))
    pep_df['Glycan_Delta']=0
    pep_df['Scan']=pep_df['ETDScan']

    df = df.merge(ETD_HCD_df, how="left", on=["RawName","ETDScan"])
    df.loc[df['Scan'].isna(),'Scan'] = df.loc[df['Scan'].isna(),'ETDScan']
    df['Scan'] = df['Scan'].astype(int)

    df = get_pglyco_format(df)
    pep_df = get_pglyco_format(pep_df)

    return df

def get_pglyco_format(df):
    pglyco = df[f"GlySpec,RawName,Scan,ETDScan,Charge,RT,Peptide,Mod,GlySite,Glycan_Delta".split(",")+[glycan_head]]
    pglyco['Rank'] = 1
    pglyco['GlyFrag'] = ""
    pglyco['PepDecoy'] = 0
    pglyco['GlyDecoy'] = 0
    pglyco['PepScore'] = 100
    pglyco['GlyScore'] = 100
    pglyco['TotalScore'] = 100
    pglyco['TotalFDR'] = 0
    pglyco['PeptideFDR'] = 0
    pglyco['GlycanFDR'] = 0
    return pglyco

def write_pglyco_format(_input):
    df = get_pGlyco_df(sys.argv[1])
    df.to_csv(_input+'.pglyco.txt', sep="\t", index=False)

if __name__ == "__main__":
    import sys
    write_pglyco_format(sys.argv[1])
