# Supplementary material for: Precise, fast and comprehensive analysis of intact glycopeptides and modified glycans with pGlyco3
Source: Nat Methods. 2021 Nov 25;18(12):1515–23. doi: 10.1038/s41592-021-01306-0 (PMC8648562; doi:10.1038/s41592-021-01306-0)
Supplement: Supplementary file 3 — All additional data files. [file 41592_2021_1306_MOESM3_ESM.zip › Supplementary Data/Result Files for Figures/Fig.3/Fig.3a-c/readme.txt]

Glycopeptide FDR<=1% for pGlyco3. 

Peptide FDR<=1% for other search engines as they do not provide glycan-level FDR. All results were converted into pGlyco3 format using the python scripts in the "python" folder.
