# Supplementary material for: Precise, fast and comprehensive analysis of intact glycopeptides and modified glycans with pGlyco3
Source: Nat Methods. 2021 Nov 25;18(12):1515–23. doi: 10.1038/s41592-021-01306-0 (PMC8648562; doi:10.1038/s41592-021-01306-0)
Supplement: Supplementary file 3 — All additional data files. [file 41592_2021_1306_MOESM3_ESM.zip › Supplementary Data/Result Files for Figures/Fig.3/Fig.3e/O-Serum-ProSite-Analysis.xlsx]

## Sheet: Unique-O-SSGL
Protein	Gene	ProteinSiteGroup	StartSite	EndSite	LocalizedGlycan(H,N,A,F)	SiteProbability	IsUniqueSite	IsGroupSite	PeptideSiteGroup	MonoArea	IsotopeArea	Peptide	AllSiteGlycan	ProSite	Mod	Spectrum	RawName	Scan	ETDScan	GlycanFDR	PeptideFDR	TotalFDR
sp|P00748|FA12_HUMAN	F12	T297:T297	297	297	1 1 1 0	0.89	1	0	T13:T13	6226900	418530000	LSWEYCDLAQCQTPTQAAPPTPVSPR	3 3 2 0	308	6,Carbamidomethyl[C];11,Carbamidomethyl[C];	1-2.25080.25080.4.1.dta	1-2	25080	25081	4.88631e-06	0.00628141	0.00628141
sp|P00748|FA12_HUMAN	F12	T305:T305	305	305	2 2 2 0	0.85	1	0	T21:T21	59437800	886767000	LSWEYCDLAQCQTPTQAAPPTPVSPR	3 3 3 0	308	6,Carbamidomethyl[C];11,Carbamidomethyl[C];	1-2.29976.29976.4.1.dta	1-2	29976	29977	5.75769e-10	0	5.75769e-10
sp|P00748|FA12_HUMAN	F12	S308:S308	308	308	1 1 1 0	0.9	1	0	S24:S24	33748200	465574000	LSWEYCDLAQCQTPTQAAPPTPVSPR	3 3 3 0	297	6,Carbamidomethyl[C];11,Carbamidomethyl[C];	1-3.29016.29016.4.2.dta	1-3	29016	29017	4.9503e-12	0	4.9503e-12
sp|P00748|FA12_HUMAN	F12	S308:S308	308	308	1 1 1 0	0.89	1	0	S24:S24	33748200	465574000	LSWEYCDLAQCQTPTQAAPPTPVSPR	3 3 3 0	297	6,Carbamidomethyl[C];11,Carbamidomethyl[C];	1-3.28944.28944.4.1.dta	1-3	28944	28945	1.25331e-11	0	1.25331e-11
sp|P00748|FA12_HUMAN	F12	S308:S308	308	308	1 1 1 0	0.88	1	0	S24:S24	8966910	291795000	LSWEYCDLAQCQTPTQAAPPTPVSPR	3 3 2 0	297	6,Carbamidomethyl[C];11,Carbamidomethyl[C];	1-3.24456.24456.4.1.dta	1-3	24456	24457	1.50648e-06	0	1.50648e-06
sp|P00748|FA12_HUMAN	F12	S308:S308	308	308	1 1 1 0	0.85	1	0	S24:S24	59437800	886767000	LSWEYCDLAQCQTPTQAAPPTPVSPR	3 3 3 0	308	6,Carbamidomethyl[C];11,Carbamidomethyl[C];	1-2.29976.29976.4.1.dta	1-2	29976	29977	5.75769e-10	0	5.75769e-10
sp|P00748|FA12_HUMAN	F12	S308:S308	308	308	2 2 1 0	0.8	1	0	S24:S24	6226900	418530000	LSWEYCDLAQCQTPTQAAPPTPVSPR	3 3 2 0	308	6,Carbamidomethyl[C];11,Carbamidomethyl[C];	1-2.25080.25080.4.1.dta	1-2	25080	25081	4.88631e-06	0.00628141	0.00628141
sp|P00748|FA12_HUMAN	F12	T328:T328	328	328	1 1 1 0	0.97	1	0	T18:T18	57951800	412492000	LHVPLMPAQPAPPKPQPTTR	2 2 2 0	328		1-2.16119.16119.4.1.dta	1-2	16119	16120	5.26162e-06	0	5.26162e-06
sp|P00748|FA12_HUMAN	F12	T328:T328	328	328	1 1 1 0	0.97	1	0	T18:T18	57951800	412492000	LHVPLMPAQPAPPKPQPTTR	2 2 2 0	328		1-2.16216.16216.4.1.dta	1-2	16216	16217	3.1567e-11	0	3.1567e-11
sp|P00748|FA12_HUMAN	F12	T328:T328	328	328	1 1 1 0	0.97	1	0	T18:T18	36190300	260940000	LHVPLMPAQPAPPKPQPTTR	2 2 2 0	328		1-3.15439.15439.4.1.dta	1-3	15439	15440	3.03732e-10	0	3.03732e-10
sp|P00748|FA12_HUMAN	F12	T328:T328	328	328	1 1 1 0	0.94	1	0	T18:T18	57951800	412492000	LHVPLMPAQPAPPKPQPTTR	2 2 2 0	328		1-2.16015.16015.4.1.dta	1-2	16015	16016	4.75807e-11	0	4.75807e-11
sp|P00748|FA12_HUMAN	F12	T328:T328	328	328	1 1 1 0	0.94	1	0	T18:T18	57733600	405013000	LHVPLMPAQPAPPKPQPTTR	2 2 2 0	328		1-2.16293.16293.4.1.dta	1-2	16293	16294	1.12776e-10	0	1.12776e-10
sp|P00748|FA12_HUMAN	F12	T328:T328	328	328	1 1 1 0	0.94	1	0	T18:T18	36190300	260940000	LHVPLMPAQPAPPKPQPTTR	2 2 2 0	328		1-3.15671.15671.4.1.dta	1-3	15671	15672	1.49911e-09	0.00428571	0.00428571
sp|P00748|FA12_HUMAN	F12	T328:T328	328	328	1 1 1 0	0.93	1	0	T18:T18	58084800	411727000	LHVPLMPAQPAPPKPQPTTR	2 2 2 0	328		1-1.16164.16164.4.2.dta	1-1	16164	16165	1.28167e-05	0.00248756	0.00250038
sp|P00748|FA12_HUMAN	F12	T328:T328	328	328	1 1 1 0	0.93	1	0	T18:T18	58084800	411727000	LHVPLMPAQPAPPKPQPTTR	2 2 2 0	328		1-1.16362.16362.4.1.dta	1-1	16362	16363	6.3428e-06	0	6.3428e-06
sp|P00748|FA12_HUMAN	F12	T328:T328	328	328	1 1 1 0	0.92	1	0	T18:T18	12273500	63089000	LHVPLMPAQPAPPKPQPTTR	1 1 1 0	328		1-1.14934.14934.4.1.dta	1-1	14934	14935	0	0	0
sp|P00748|FA12_HUMAN	F12	T328:T328	328	328	1 1 1 0	0.92	1	0	T18:T18	58084800	411727000	LHVPLMPAQPAPPKPQPTTR	2 2 2 0	328		1-1.16250.16250.4.2.dta	1-1	16250	16251	1.23443e-05	0	1.23443e-05
sp|P00748|FA12_HUMAN	F12	T328:T328	328	328	1 1 1 0	0.92	1	0	T18:T18	58084800	411727000	LHVPLMPAQPAPPKPQPTTR	2 2 2 0	328		1-1.16444.16444.4.1.dta	1-1	16444	16445	1.22862e-05	0	1.22862e-05
sp|P00748|FA12_HUMAN	F12	T328:T328	328	328	1 1 1 0	0.92	1	0	T18:T18	22394000	101510000	LHVPLMPAQPAPPKPQPTTR	1 1 1 0	328		1-2.14756.14756.4.1.dta	1-2	14756	14757	0	0	0
sp|P00748|FA12_HUMAN	F12	T328:T328	328	328	1 1 1 0	0.92	1	0	T18:T18	36190300	260940000	LHVPLMPAQPAPPKPQPTTR	2 2 2 0	328		1-3.15516.15516.4.1.dta	1-3	15516	15517	6.62367e-10	0	6.62367e-10
sp|P00748|FA12_HUMAN	F12	T328:T328	328	328	1 1 1 0	0.91	1	0	T18:T18	22394000	101510000	LHVPLMPAQPAPPKPQPTTR	1 1 1 0	328		1-2.14838.14838.4.1.dta	1-2	14838	14839	0	0	0
sp|P00748|FA12_HUMAN	F12	T328:T328	328	328	1 1 1 0	0.91	1	0	T18:T18	36190300	260940000	LHVPLMPAQPAPPKPQPTTR	2 2 2 0	328		1-3.15600.15600.4.1.dta	1-3	15600	15601	1.5192e-09	0	1.5192e-09
sp|P00748|FA12_HUMAN	F12	T328:T328	328	328	1 1 1 0	0.9	1	0	T18:T18	12273500	63089000	LHVPLMPAQPAPPKPQPTTR	1 1 1 0	328		1-1.14851.14851.4.1.dta	1-1	14851	14852	0	0	0
sp|P00748|FA12_HUMAN	F12	T328:T328	328	328	1 1 1 0	0.87	1	0	T18:T18	9996750	55835300	LHVPLMPAQPAPPKPQPTTR	1 1 1 0	328		1-2.14769.14769.3.0.dta	1-2	14769	14770	0	0	0
sp|P00748|FA12_HUMAN	F12	T328:T328	328	328	1 1 1 0	0.82	1	0	T18:T18	9996750	55835300	LHVPLMPAQPAPPKPQPTTR	1 1 1 0	328		1-2.14849.14849.3.0.dta	1-2	14849	14850	0	0	0
sp|P00748|FA12_HUMAN	F12	T329:T329	329	329	1 1 1 0	0.97	1	0	T19:T19	57951800	412492000	LHVPLMPAQPAPPKPQPTTR	2 2 2 0	328		1-2.16216.16216.4.1.dta	1-2	16216	16217	3.1567e-11	0	3.1567e-11
sp|P00748|FA12_HUMAN	F12	T329:T329	329	329	1 1 1 0	0.92	1	0	T19:T19	58084800	411727000	LHVPLMPAQPAPPKPQPTTR	2 2 2 0	328		1-1.16164.16164.4.2.dta	1-1	16164	16165	1.28167e-05	0.00248756	0.00250038
sp|P00748|FA12_HUMAN	F12	T329:T329	329	329	1 1 1 0	0.92	1	0	T19:T19	58084800	411727000	LHVPLMPAQPAPPKPQPTTR	2 2 2 0	328		1-1.16250.16250.4.2.dta	1-1	16250	16251	1.23443e-05	0	1.23443e-05
sp|P00748|FA12_HUMAN	F12	T329:T329	329	329	1 1 1 0	0.92	1	0	T19:T19	57951800	412492000	LHVPLMPAQPAPPKPQPTTR	2 2 2 0	328		1-2.16119.16119.4.1.dta	1-2	16119	16120	5.26162e-06	0	5.26162e-06
sp|P00748|FA12_HUMAN	F12	T329:T329	329	329	1 1 1 0	0.91	1	0	T19:T19	58084800	411727000	LHVPLMPAQPAPPKPQPTTR	2 2 2 0	328		1-1.16362.16362.4.1.dta	1-1	16362	16363	6.3428e-06	0	6.3428e-06
sp|P00748|FA12_HUMAN	F12	T329:T329	329	329	1 1 1 0	0.91	1	0	T19:T19	57733600	405013000	LHVPLMPAQPAPPKPQPTTR	2 2 2 0	328		1-2.16293.16293.4.1.dta	1-2	16293	16294	1.12776e-10	0	1.12776e-10
sp|P00748|FA12_HUMAN	F12	T329:T329	329	329	1 1 1 0	0.9	1	0	T19:T19	36190300	260940000	LHVPLMPAQPAPPKPQPTTR	2 2 2 0	328		1-3.15439.15439.4.1.dta	1-3	15439	15440	3.03732e-10	0	3.03732e-10
sp|P00748|FA12_HUMAN	F12	T329:T329	329	329	1 1 1 0	0.9	1	0	T19:T19	36190300	260940000	LHVPLMPAQPAPPKPQPTTR	2 2 2 0	328		1-3.15600.15600.4.1.dta	1-3	15600	15601	1.5192e-09	0	1.5192e-09
sp|P00748|FA12_HUMAN	F12	T329:T329	329	329	1 1 1 0	0.9	1	0	T19:T19	36190300	260940000	LHVPLMPAQPAPPKPQPTTR	2 2 2 0	328		1-3.15671.15671.4.1.dta	1-3	15671	15672	1.49911e-09	0.00428571	0.00428571
sp|P00748|FA12_HUMAN	F12	T329:T329	329	329	1 1 1 0	0.89	1	0	T19:T19	58084800	411727000	LHVPLMPAQPAPPKPQPTTR	2 2 2 0	328		1-1.16444.16444.4.1.dta	1-1	16444	16445	1.22862e-05	0	1.22862e-05
sp|P00748|FA12_HUMAN	F12	T329:T329	329	329	1 1 1 0	0.89	1	0	T19:T19	57951800	412492000	LHVPLMPAQPAPPKPQPTTR	2 2 2 0	328		1-2.16015.16015.4.1.dta	1-2	16015	16016	4.75807e-11	0	4.75807e-11
sp|P00748|FA12_HUMAN	F12	T329:T329	329	329	1 1 1 0	0.87	1	0	T19:T19	36190300	260940000	LHVPLMPAQPAPPKPQPTTR	2 2 2 0	328		1-3.15516.15516.4.1.dta	1-3	15516	15517	6.62367e-10	0	6.62367e-10
sp|P00748|FA12_HUMAN	F12	S335:S335	335	335	1 1 1 0	0.84	1	0	S5:S5	35072200	128043000	TPPQSQTPGALPAK	2 2 2 0	335		1-2.12946.12946.3.2.dta	1-2	12946	12947	1.21848e-22	0	1.21848e-22
sp|P00748|FA12_HUMAN	F12	S335:S335	335	335	1 1 1 0	0.8	1	0	S5:S5	45995400	169237000	TPPQSQTPGALPAK	2 2 2 0	335		1-1.13136.13136.3.2.dta	1-1	13136	13137	1.7498e-10	0	1.7498e-10
sp|P00748|FA12_HUMAN	F12	S335:S335	335	335	1 1 1 0	0.8	1	0	S5:S5	35072200	128043000	TPPQSQTPGALPAK	2 2 2 0	335		1-2.13030.13030.3.3.dta	1-2	13030	13031	2.1968e-21	0	2.1968e-21
sp|P00748|FA12_HUMAN	F12	S335:S335	335	335	1 1 1 0	0.8	1	0	S5:S5	35072200	128043000	TPPQSQTPGALPAK	2 2 2 0	335		1-2.13165.13165.3.0.dta	1-2	13165	13166	1.67501e-20	0	1.67501e-20
sp|P00748|FA12_HUMAN	F12	S335:S335	335	335	1 1 1 0	0.8	1	0	S5:S5	21648000	86000100	TPPQSQTPGALPAK	2 2 2 0	335		1-3.12569.12569.3.1.dta	1-3	12569	12570	6.56365e-20	0	6.56365e-20
sp|P00748|FA12_HUMAN	F12	S335:S335	335	335	1 1 1 0	0.76	1	0	S5:S5	45995400	169237000	TPPQSQTPGALPAK	2 2 2 0	335		1-1.12966.12966.3.1.dta	1-1	12966	12967	1.09995e-09	0	1.09995e-09
sp|P00748|FA12_HUMAN	F12	S335:S335	335	335	1 1 1 0	0.76	1	0	S5:S5	21648000	86000100	TPPQSQTPGALPAK	2 2 2 0	335		1-3.12645.12645.3.2.dta	1-3	12645	12646	3.62465e-19	0	3.62465e-19
sp|P00748|FA12_HUMAN	F12	T337:T337	337	337	1 1 1 0	0.85	1	0	T7:T7	36891800	135449000	TPPQSQTPGALPAK	2 2 2 0	335		1-2.12876.12876.3.1.dta	1-2	12876	12877	9.48806e-22	0	9.48806e-22
sp|P00748|FA12_HUMAN	F12	T337:T337	337	337	1 1 1 0	0.84	1	0	T7:T7	35072200	128043000	TPPQSQTPGALPAK	2 2 2 0	335		1-2.12946.12946.3.2.dta	1-2	12946	12947	1.21848e-22	0	1.21848e-22
sp|P00748|FA12_HUMAN	F12	T337:T337	337	337	1 1 1 0	0.83	1	0	T7:T7	35072200	128043000	TPPQSQTPGALPAK	2 2 2 0	335		1-2.13165.13165.3.0.dta	1-2	13165	13166	1.67501e-20	0	1.67501e-20
sp|P00748|FA12_HUMAN	F12	T337:T337	337	337	1 1 1 0	0.83	1	0	T7:T7	21648000	86000100	TPPQSQTPGALPAK	2 2 2 0	335		1-3.12569.12569.3.1.dta	1-3	12569	12570	6.56365e-20	0	6.56365e-20
sp|P00748|FA12_HUMAN	F12	T337:T337	337	337	1 1 1 0	0.8	1	0	T7:T7	45995400	169237000	TPPQSQTPGALPAK	2 2 2 0	335		1-1.13237.13237.3.2.dta	1-1	13237	13238	6.03101e-10	0	6.03101e-10
sp|P00748|FA12_HUMAN	F12	T337:T337	337	337	1 1 1 0	0.79	1	0	T7:T7	21648000	86000100	TPPQSQTPGALPAK	2 2 2 0	335		1-3.12493.12493.3.0.dta	1-3	12493	12494	7.4059e-18	0	7.4059e-18
sp|P00748|FA12_HUMAN	F12	T337:T337	337	337	1 1 1 0	0.78	1	0	T7:T7	45995400	169237000	TPPQSQTPGALPAK	2 2 2 0	335		1-1.12966.12966.3.1.dta	1-1	12966	12967	1.09995e-09	0	1.09995e-09
sp|P00748|FA12_HUMAN	F12	T337:T337	337	337	1 1 1 0	0.76	1	0	T7:T7	45995400	169237000	TPPQSQTPGALPAK	2 2 2 0	335		1-1.13056.13056.3.3.dta	1-1	13056	13057	2.8822e-10	0	2.8822e-10
sp|P00748|FA12_HUMAN	F12	T337:T337	337	337	1 1 1 0	0.76	1	0	T7:T7	45995400	169237000	TPPQSQTPGALPAK	2 2 2 0	335		1-1.13136.13136.3.2.dta	1-1	13136	13137	1.7498e-10	0	1.7498e-10
sp|P00748|FA12_HUMAN	F12	T337:T337	337	337	1 1 1 0	0.76	1	0	T7:T7	35072200	128043000	TPPQSQTPGALPAK	2 2 2 0	335		1-2.13030.13030.3.3.dta	1-2	13030	13031	2.1968e-21	0	2.1968e-21
sp|P01042|KNG1_HUMAN	KNG1	T400:T400	400	400	1 1 0 0	0.88	1	0	T3:T3	20960100	112035000	EETTVSPPHTSMAPAQDEER	2 2 1 0	400		1-2.10841.10841.3.0.dta	1-2	10841	10842	8.05191e-25	0	8.05191e-25
sp|P01042|KNG1_HUMAN	KNG1	T400:T400	400	400	1 1 1 0	0.94	1	0	T3:T3	201049000	1311160000	EETTVSPPHTSMAPAQDEER	2 2 2 0	400		1-3.12737.12737.3.0.dta	1-3	12737	12738	1.19477e-21	0	1.19477e-21
sp|P01042|KNG1_HUMAN	KNG1	T400:T400	400	400	1 1 1 0	0.92	1	0	T8:T8	26189900	263869000	IGEIKEETTVSPPHTSMAPAQDEER	3 3 2 0	400		1-2.12437.12437.4.1.dta	1-2	12437	12438	1.4983e-39	0	1.4983e-39
sp|P01042|KNG1_HUMAN	KNG1	T400:T400	400	400	1 1 1 0	0.9	1	0	T3:T3	30403500	164025000	EETTVSPPHTSMAPAQDEER	2 2 1 0	400		1-3.10705.10705.3.0.dta	1-3	10705	10706	1.97132e-19	0	1.97132e-19
sp|P01042|KNG1_HUMAN	KNG1	T400:T400	400	400	1 1 1 0	0.89	1	0	T8:T8	56455000	982542000	IGEIKEETTVSPPHTSMAPAQDEER	4 4 4 0	400		1-1.14950.14950.4.3.dta	1-1	14950	14951	2.53542e-12	0	2.53542e-12
sp|P01042|KNG1_HUMAN	KNG1	T400:T400	400	400	1 1 1 0	0.89	1	0	T8:T8	40969900	669867000	IGEIKEETTVSPPHTSMAPAQDEER	4 4 4 0	400		1-3.14310.14310.4.3.dta	1-3	14310	14311	8.45357e-27	0	8.45357e-27
sp|P01042|KNG1_HUMAN	KNG1	T400:T400	400	400	1 1 1 0	0.88	1	0	T8:T8	67726500	1100950000	IGEIKEETTVSPPHTSMAPAQDEER	4 4 4 0	400		1-2.14824.14824.4.3.dta	1-2	14824	14825	4.94335e-29	0	4.94335e-29
sp|P01042|KNG1_HUMAN	KNG1	T400:T400	400	400	1 1 1 0	0.87	1	0	T8:T8	72623600	275915000	IGEIKEETTVSPPHTSMAPAQDEER	3 4 4 1	400		1-2.13217.13217.4.4.dta	1-2	13217	13218	7.99264e-06	0	7.99264e-06
sp|P01042|KNG1_HUMAN	KNG1	T400:T400	400	400	1 1 1 0	0.87	1	0	T8:T8	67250600	837810000	IGEIKEETTVSPPHTSMAPAQDEER	3 3 3 0	400		1-3.13796.13796.4.1.dta	1-3	13796	13797	1.46928e-36	0	1.46928e-36
sp|P01042|KNG1_HUMAN	KNG1	T400:T400	400	400	1 1 1 0	0.85	1	0	T8:T8	19840200	235888000	IGEIKEETTVSPPHTSMAPAQDEER	3 3 2 0	400		1-1.12534.12534.4.1.dta	1-1	12534	12535	1.08522e-17	0	1.08522e-17
sp|P01042|KNG1_HUMAN	KNG1	T400:T400	400	400	1 1 1 0	0.76	1	0	T3:T3	6686980	51340700	EETTVSPPHTSMAPAQDEER	2 2 3 0	400		1-3.14831.14831.4.1.dta	1-3	14831	14832	1.32507e-18	0.00938338	0.00938338
sp|P01042|KNG1_HUMAN	KNG1	T401:T401	401	401	1 1 0 0	0.95	1	0	T9:T9	12644800	100394000	IGEIKEETTVSPPHTSMAPAQDEER	2 2 1 0	401		1-3.11921.11921.4.1.dta	1-3	11921	11922	4.22961e-19	0	4.22961e-19
sp|P01042|KNG1_HUMAN	KNG1	T401:T401	401	401	1 1 0 0	0.94	1	0	T9:T9	36611600	302582000	IGEIKEETTVSPPHTSMAPAQDEER	2 2 1 0	401		1-2.12364.12364.4.1.dta	1-2	12364	12365	5.19202e-22	0	5.19202e-22
sp|P01042|KNG1_HUMAN	KNG1	T401:T401	401	401	1 1 0 0	0.93	1	0	T9:T9	55675900	422806000	IGEIKEETTVSPPHTSMAPAQDEER	2 2 1 0	401		1-1.12470.12470.4.1.dta	1-1	12470	12471	1.01e-10	0	1.01e-10
sp|P01042|KNG1_HUMAN	KNG1	T401:T401	401	401	1 1 0 0	0.93	1	0	T9:T9	27672600	222317000	IGEIKEETTVSPPHTSMAPAQDEER	2 2 1 0	401		1-3.12001.12001.4.3.dta	1-3	12001	12002	3.40772e-13	0	3.40772e-13
sp|P01042|KNG1_HUMAN	KNG1	T401:T401	401	401	1 1 0 0	0.91	1	0	T9:T9	55675900	422806000	IGEIKEETTVSPPHTSMAPAQDEER	2 2 1 0	401		1-1.12373.12373.4.1.dta	1-1	12373	12374	2.11118e-10	0	2.11118e-10
sp|P01042|KNG1_HUMAN	KNG1	T401:T401	401	401	1 1 0 0	0.9	1	0	T9:T9	11955200	81700400	IGEIKEETTVSPPHTSMAPAQDEER	2 2 1 0	401		1-2.12355.12355.3.0.dta	1-2	12355	12356	2.79943e-19	0	2.79943e-19
sp|P01042|KNG1_HUMAN	KNG1	T401:T401	401	401	1 1 0 0	0.9	1	0	T9:T9	8840390	67036500	IGEIKEETTVSPPHTSMAPAQDEER	2 2 1 0	401		1-3.11968.11968.3.0.dta	1-3	11968	11969	2.54793e-15	0	2.54793e-15
sp|P01042|KNG1_HUMAN	KNG1	T401:T401	401	401	1 1 0 0	0.88	1	0	T9:T9	23181000	282627000	IGEIKEETTVSPPHTSMAPAQDEER	3 3 2 0	401		1-1.12331.12331.4.1.dta	1-1	12331	12332	1.21579e-13	0	1.21579e-13
sp|P01042|KNG1_HUMAN	KNG1	T401:T401	401	401	1 1 1 0	0.98	1	0	T9:T9	358939000	3144110000	IGEIKEETTVSPPHTSMAPAQDEER	2 2 2 0	401		1-1.14372.14372.4.2.dta	1-1	14372	14373	2.41696e-13	0	2.41696e-13
sp|P01042|KNG1_HUMAN	KNG1	T401:T401	401	401	1 1 1 0	0.95	1	0	T9:T9	53524000	433103000	IGEIKEETTVSPPHTSMAPAQDEER	2 2 1 0	401		1-2.12548.12548.4.1.dta	1-2	12548	12549	2.36041e-22	0	2.36041e-22
sp|P01042|KNG1_HUMAN	KNG1	T401:T401	401	401	1 1 1 0	0.95	1	0	T9:T9	333630000	2907760000	IGEIKEETTVSPPHTSMAPAQDEER	2 2 2 0	401		1-2.14167.14167.4.1.dta	1-2	14167	14168	1.16031e-30	0	1.16031e-30
sp|P01042|KNG1_HUMAN	KNG1	T401:T401	401	401	1 1 1 0	0.95	1	0	T4:T4	36615100	241418000	EETTVSPPHTSMAPAQDEER	2 2 2 0	400		1-3.12703.12703.4.1.dta	1-3	12703	12704	2.61361e-19	0	2.61361e-19
sp|P01042|KNG1_HUMAN	KNG1	T401:T401	401	401	1 1 1 0	0.95	1	0	T9:T9	228548000	2061990000	IGEIKEETTVSPPHTSMAPAQDEER	2 2 2 0	401		1-3.13590.13590.4.1.dta	1-3	13590	13591	1.794e-27	0	1.794e-27
sp|P01042|KNG1_HUMAN	KNG1	T401:T401	401	401	1 1 1 0	0.94	1	0	T9:T9	358939000	3144110000	IGEIKEETTVSPPHTSMAPAQDEER	2 2 2 0	401		1-1.14206.14206.4.1.dta	1-1	14206	14207	4.84659e-14	0	4.84659e-14
sp|P01042|KNG1_HUMAN	KNG1	T401:T401	401	401	1 1 1 0	0.94	1	0	T9:T9	358939000	3144110000	IGEIKEETTVSPPHTSMAPAQDEER	2 2 2 0	401		1-1.14292.14292.4.1.dta	1-1	14292	14293	3.69322e-14	0	3.69322e-14
sp|P01042|KNG1_HUMAN	KNG1	T401:T401	401	401	1 1 1 0	0.94	1	0	T9:T9	15027800	121923000	IGEIKEETTVSPPHTSMAPAQDEER	2 2 1 0	401		1-3.12077.12077.4.1.dta	1-3	12077	12078	1.06755e-18	0	1.06755e-18
sp|P01042|KNG1_HUMAN	KNG1	T401:T401	401	401	1 1 1 0	0.93	1	0	T9:T9	55675900	422806000	IGEIKEETTVSPPHTSMAPAQDEER	2 2 1 0	401		1-1.12554.12554.4.1.dta	1-1	12554	12555	3.60649e-11	0	3.60649e-11
sp|P01042|KNG1_HUMAN	KNG1	T401:T401	401	401	1 1 1 0	0.93	1	0	T4:T4	11305900	106369000	EETTVSPPHTSMAPAQDEER	3 3 3 0	400		1-1.13348.13348.4.1.dta	1-1	13348	13349	1.60312e-13	0.00776915	0.00776915
sp|P01042|KNG1_HUMAN	KNG1	T401:T401	401	401	1 1 1 0	0.93	1	0	T9:T9	358939000	3144110000	IGEIKEETTVSPPHTSMAPAQDEER	2 2 2 0	401		1-1.14122.14122.4.1.dta	1-1	14122	14123	7.87373e-12	0	7.87373e-12
sp|P01042|KNG1_HUMAN	KNG1	T401:T401	401	401	1 1 1 0	0.93	1	0	T9:T9	53524000	433103000	IGEIKEETTVSPPHTSMAPAQDEER	2 2 1 0	401		1-2.12468.12468.4.1.dta	1-2	12468	12469	5.59365e-21	0	5.59365e-21
sp|P01042|KNG1_HUMAN	KNG1	T401:T401	401	401	1 1 1 0	0.93	1	0	T9:T9	4144910	49370400	IGEIKEETTVSPPHTSMAPAQDEERDSGK	2 2 2 0	400		1-2.12964.12964.4.1.dta	1-2	12964	12965	3.65809e-28	0	3.65809e-28
sp|P01042|KNG1_HUMAN	KNG1	T401:T401	401	401	1 1 1 0	0.93	1	0	T4:T4	10372400	100308000	EETTVSPPHTSMAPAQDEER	3 3 3 0	400		1-3.12806.12806.4.4.dta	1-3	12806	12807	3.35884e-25	0	3.35884e-25
sp|P01042|KNG1_HUMAN	KNG1	T401:T401	401	401	1 1 1 0	0.93	1	0	T9:T9	230128000	2073350000	IGEIKEETTVSPPHTSMAPAQDEER	2 2 2 0	401		1-3.13510.13510.4.4.dta	1-3	13510	13511	2.47944e-21	0	2.47944e-21
sp|P01042|KNG1_HUMAN	KNG1	T401:T401	401	401	1 1 1 0	0.93	1	0	T9:T9	67250600	837810000	IGEIKEETTVSPPHTSMAPAQDEER	3 3 3 0	401		1-3.13643.13643.4.1.dta	1-3	13643	13644	3.01779e-31	0	3.01779e-31
sp|P01042|KNG1_HUMAN	KNG1	T401:T401	401	401	1 1 1 0	0.92	1	0	T4:T4	36782800	209220000	EETTVSPPHTSMAPAQDEER	2 2 1 0	400		1-1.11159.11159.3.1.dta	1-1	11159	11160	2.49642e-10	0	2.49642e-10
sp|P01042|KNG1_HUMAN	KNG1	T401:T401	401	401	1 1 1 0	0.92	1	0	T9:T9	6617570	75742200	IGEIKEETTVSPPHTSMAPAQDEERDSGK	2 2 2 0	400		1-1.13033.13033.4.2.dta	1-1	13033	13034	1.01137e-13	0	1.01137e-13
sp|P01042|KNG1_HUMAN	KNG1	T401:T401	401	401	1 1 1 0	0.92	1	0	T9:T9	142380000	1666600000	IGEIKEETTVSPPHTSMAPAQDEER	3 3 3 0	401		1-1.14308.14308.4.1.dta	1-1	14308	14309	5.18942e-17	0	5.18942e-17
sp|P01042|KNG1_HUMAN	KNG1	T401:T401	401	401	1 1 1 0	0.92	1	0	T4:T4	48344200	325305000	EETTVSPPHTSMAPAQDEER	2 2 2 0	400		1-2.13148.13148.4.1.dta	1-2	13148	13149	8.19403e-26	0	8.19403e-26
sp|P01042|KNG1_HUMAN	KNG1	T401:T401	401	401	1 1 1 0	0.92	1	0	T9:T9	107394000	1240550000	IGEIKEETTVSPPHTSMAPAQDEER	3 3 3 0	401		1-2.14222.14222.4.1.dta	1-2	14222	14223	9.56189e-39	0	9.56189e-39
sp|P01042|KNG1_HUMAN	KNG1	T401:T401	401	401	1 1 1 0	0.92	1	0	T9:T9	333630000	2907760000	IGEIKEETTVSPPHTSMAPAQDEER	2 2 2 0	401		1-2.14261.14261.4.1.dta	1-2	14261	14262	2.38756e-28	0	2.38756e-28
sp|P01042|KNG1_HUMAN	KNG1	T401:T401	401	401	1 1 1 0	0.92	1	0	T4:T4	12948200	99066300	EETTVSPPHTSMAPAQDEER	2 2 3 0	400		1-2.15436.15436.4.1.dta	1-2	15436	15437	1.11742e-27	0	1.11742e-27
sp|P01042|KNG1_HUMAN	KNG1	T401:T401	401	401	1 1 1 0	0.92	1	0	T9:T9	83715800	699955000	IGEIKEETTVSPPHTSMAPAQDEER	2 2 2 0	401		1-3.13648.13648.3.0.dta	1-3	13648	13649	1.11893e-27	0	1.11893e-27
sp|P01042|KNG1_HUMAN	KNG1	T401:T401	401	401	1 1 1 0	0.91	1	0	T9:T9	81915400	749942000	IGEIKEETTVSPPHTSMAPAQDEER	2 2 2 0	401		1-2.14224.14224.3.1.dta	1-2	14224	14225	2.97526e-29	0	2.97526e-29
sp|P01042|KNG1_HUMAN	KNG1	T401:T401	401	401	1 1 1 0	0.91	1	0	T9:T9	67726500	1100950000	IGEIKEETTVSPPHTSMAPAQDEER	4 4 4 0	400		1-2.14824.14824.4.3.dta	1-2	14824	14825	4.94335e-29	0	4.94335e-29
sp|P01042|KNG1_HUMAN	KNG1	T401:T401	401	401	1 1 1 0	0.91	1	0	T9:T9	10666500	108930000	IGEIKEETTVSPPHTSMAPAQDEER	2 2 2 0	400	17,Oxidation[M];	1-3.13628.13628.4.1.dta	1-3	13628	13629	4.73265e-24	0	4.73265e-24
sp|P01042|KNG1_HUMAN	KNG1	T401:T401	401	401	1 1 1 0	0.91	1	0	T9:T9	67250600	837810000	IGEIKEETTVSPPHTSMAPAQDEER	3 3 3 0	400		1-3.13796.13796.4.1.dta	1-3	13796	13797	1.46928e-36	0	1.46928e-36
sp|P01042|KNG1_HUMAN	KNG1	T401:T401	401	401	1 1 1 0	0.9	1	0	T9:T9	6586310	53399300	IGEIKEETTVSPPHTSMAPAQDEER	2 2 1 0	400		1-1.12567.12567.3.0.dta	1-1	12567	12568	6.16542e-10	0	6.16542e-10
sp|P01042|KNG1_HUMAN	KNG1	T401:T401	401	401	1 1 1 0	0.9	1	0	T9:T9	50814800	517656000	IGEIKEETTVSPPHTSMAPAQDEER	2 2 3 0	401		1-3.15080.15080.4.1.dta	1-3	15080	15081	1.73471e-09	0	1.73471e-09
sp|P01042|KNG1_HUMAN	KNG1	T401:T401	401	401	1 1 1 0	0.89	1	0	T9:T9	56455000	982542000	IGEIKEETTVSPPHTSMAPAQDEER	4 4 4 0	400		1-1.14950.14950.4.3.dta	1-1	14950	14951	2.53542e-12	0	2.53542e-12
sp|P01042|KNG1_HUMAN	KNG1	T401:T401	401	401	1 1 1 0	0.89	1	0	T9:T9	15221500	155493000	IGEIKEETTVSPPHTSMAPAQDEER	2 2 3 0	401		1-1.15992.15992.3.0.dta	1-1	15992	15993	4.73229e-08	0	4.73229e-08
sp|P01042|KNG1_HUMAN	KNG1	T401:T401	401	401	1 1 1 0	0.89	1	0	T9:T9	8634640	74946500	IGEIKEETTVSPPHTSMAPAQDEER	3 3 2 0	400		1-3.12189.12189.4.1.dta	1-3	12189	12190	7.23535e-30	0	7.23535e-30
sp|P01042|KNG1_HUMAN	KNG1	T401:T401	401	401	1 1 1 0	0.89	1	0	T9:T9	40969900	669867000	IGEIKEETTVSPPHTSMAPAQDEER	4 4 4 0	400		1-3.14310.14310.4.3.dta	1-3	14310	14311	8.45357e-27	0	8.45357e-27
sp|P01042|KNG1_HUMAN	KNG1	T401:T401	401	401	1 1 1 0	0.88	1	0	T9:T9	142380000	1666600000	IGEIKEETTVSPPHTSMAPAQDEER	3 3 3 0	401		1-1.14220.14220.4.1.dta	1-1	14220	14221	3.19914e-17	0	3.19914e-17
sp|P01042|KNG1_HUMAN	KNG1	T401:T401	401	401	1 1 1 0	0.88	1	0	T9:T9	4071150	28811100	IGEIKEETTVSPPHTSMAPAQDEER	2 2 1 0	400		1-3.12142.12142.3.0.dta	1-3	12142	12143	4.03878e-10	0	4.03878e-10
sp|P01042|KNG1_HUMAN	KNG1	T401:T401	401	401	1 1 2 0	0.91	1	0	T9:T9	6852830	68048500	IGEIKEETTVSPPHTSMAPAQDEER	2 2 3 0	400	17,Oxidation[M];	1-3.15150.15150.4.1.dta	1-3	15150	15151	4.90493e-26	0	4.90493e-26
sp|P01042|KNG1_HUMAN	KNG1	T401:T401	401	401	1 1 2 0	0.91	1	0	T9:T9	48145300	495921000	IGEIKEETTVSPPHTSMAPAQDEER	2 2 3 0	401		1-3.15167.15167.4.2.dta	1-3	15167	15168	6.50604e-28	0	6.50604e-28
sp|P01042|KNG1_HUMAN	KNG1	S403:S403	403	403	1 1 0 0	0.87	1	0	S6:S6	3462440	21928400	EETTVSPPHTSMAPAQDEER	2 2 2 0	400		1-3.12355.12355.3.0.dta	1-3	12355	12356	1.47135e-14	0	1.47135e-14
sp|P01042|KNG1_HUMAN	KNG1	S403:S403	403	403	1 1 1 0	0.92	1	0	S11:S11	142380000	1666600000	IGEIKEETTVSPPHTSMAPAQDEER	3 3 3 0	401		1-1.14308.14308.4.1.dta	1-1	14308	14309	5.18942e-17	0	5.18942e-17
sp|P01042|KNG1_HUMAN	KNG1	S403:S403	403	403	1 1 1 0	0.89	1	0	S6:S6	35186000	196392000	EETTVSPPHTSMAPAQDEER	2 2 1 0	400		1-2.11018.11018.3.0.dta	1-2	11018	11019	6.43837e-23	0	6.43837e-23
sp|P01042|KNG1_HUMAN	KNG1	S403:S403	403	403	1 1 1 0	0.89	1	0	S11:S11	48145300	495921000	IGEIKEETTVSPPHTSMAPAQDEER	2 2 3 0	401		1-3.15167.15167.4.2.dta	1-3	15167	15168	6.50604e-28	0	6.50604e-28
sp|P01042|KNG1_HUMAN	KNG1	S403:S403	403	403	1 1 1 0	0.84	1	0	S6:S6	254911000	1648730000	EETTVSPPHTSMAPAQDEER	2 2 2 0	408		1-2.13059.13059.3.0.dta	1-2	13059	13060	7.65552e-19	0	7.65552e-19
sp|P01042|KNG1_HUMAN	KNG1	S403:S403	403	403	1 1 2 0	0.93	1	0	S11:S11	50814800	517656000	IGEIKEETTVSPPHTSMAPAQDEER	2 2 3 0	401		1-3.15080.15080.4.1.dta	1-3	15080	15081	1.73471e-09	0	1.73471e-09
sp|P01042|KNG1_HUMAN	KNG1	S403:S403	403	403	1 1 2 0	0.91	1	0	S11:S11	15221500	155493000	IGEIKEETTVSPPHTSMAPAQDEER	2 2 3 0	401		1-1.15992.15992.3.0.dta	1-1	15992	15993	4.73229e-08	0	4.73229e-08
sp|P01042|KNG1_HUMAN	KNG1	S403:S403	403	403	1 1 2 0	0.82	1	0	S11:S11	10920300	115859000	IGEIKEETTVSPPHTSMAPAQDEER	2 2 3 0	400		1-2.15765.15765.3.0.dta	1-2	15765	15766	1.20317e-23	0.00268817	0.00268817
sp|P01042|KNG1_HUMAN	KNG1	S403:S403	403	403	2 2 2 0	0.92	1	0	S11:S11	23181000	282627000	IGEIKEETTVSPPHTSMAPAQDEER	3 3 2 0	401		1-1.12331.12331.4.1.dta	1-1	12331	12332	1.21579e-13	0	1.21579e-13
sp|P01042|KNG1_HUMAN	KNG1	S403:S403	403	403	3 2 1 1	0.89	1	0	S11:S11	10218100	48060400	IGEIKEETTVSPPHTSMAPAQDEER	3 2 1 1	403		1-1.14303.14303.4.1.dta	1-1	14303	14304	2.89135e-11	0	2.89135e-11
sp|P01042|KNG1_HUMAN	KNG1	T407:T407	407	407	1 1 1 0	0.93	1	0	T15:T15	8634640	74946500	IGEIKEETTVSPPHTSMAPAQDEER	3 3 2 0	400		1-3.12189.12189.4.1.dta	1-3	12189	12190	7.23535e-30	0	7.23535e-30
sp|P01042|KNG1_HUMAN	KNG1	T407:T407	407	407	1 1 1 0	0.91	1	0	T15:T15	21688500	292124000	IGEIKEETTVSPPHTSMAPAQDEER	4 4 3 0	400		1-3.12129.12129.4.1.dta	1-3	12129	12130	3.17848e-37	0	3.17848e-37
sp|P01042|KNG1_HUMAN	KNG1	T407:T407	407	407	1 1 1 0	0.9	1	0	T15:T15	43317300	614939000	IGEIKEETTVSPPHTSMAPAQDEER	4 4 3 0	400		1-2.12715.12715.4.1.dta	1-2	12715	12716	9.23499e-50	0	9.23499e-50
sp|P01042|KNG1_HUMAN	KNG1	T407:T407	407	407	1 1 2 0	0.93	1	0	T15:T15	67250600	837810000	IGEIKEETTVSPPHTSMAPAQDEER	3 3 3 0	401		1-3.13643.13643.4.1.dta	1-3	13643	13644	3.01779e-31	0	3.01779e-31
sp|P01042|KNG1_HUMAN	KNG1	T407:T407	407	407	1 1 2 0	0.89	1	0	T15:T15	67726500	1100950000	IGEIKEETTVSPPHTSMAPAQDEER	4 4 4 0	400		1-2.14824.14824.4.3.dta	1-2	14824	14825	4.94335e-29	0	4.94335e-29
sp|P01042|KNG1_HUMAN	KNG1	S408:S408	408	408	1 1 0 0	0.95	1	0	S16:S16	53524000	433103000	IGEIKEETTVSPPHTSMAPAQDEER	2 2 1 0	401		1-2.12468.12468.4.1.dta	1-2	12468	12469	5.59365e-21	0	5.59365e-21
sp|P01042|KNG1_HUMAN	KNG1	S408:S408	408	408	1 1 0 0	0.93	1	0	S16:S16	53524000	433103000	IGEIKEETTVSPPHTSMAPAQDEER	2 2 1 0	401		1-2.12548.12548.4.1.dta	1-2	12548	12549	2.36041e-22	0	2.36041e-22
sp|P01042|KNG1_HUMAN	KNG1	S408:S408	408	408	1 1 0 0	0.91	1	0	S16:S16	26189900	263869000	IGEIKEETTVSPPHTSMAPAQDEER	3 3 2 0	400		1-2.12437.12437.4.1.dta	1-2	12437	12438	1.4983e-39	0	1.4983e-39
sp|P01042|KNG1_HUMAN	KNG1	S408:S408	408	408	1 1 0 0	0.91	1	0	S16:S16	67250600	837810000	IGEIKEETTVSPPHTSMAPAQDEER	3 3 3 0	401		1-3.13643.13643.4.1.dta	1-3	13643	13644	3.01779e-31	0	3.01779e-31
sp|P01042|KNG1_HUMAN	KNG1	S408:S408	408	408	1 1 0 0	0.9	1	0	S16:S16	43317300	614939000	IGEIKEETTVSPPHTSMAPAQDEER	4 4 3 0	400		1-2.12715.12715.4.1.dta	1-2	12715	12716	9.23499e-50	0	9.23499e-50
sp|P01042|KNG1_HUMAN	KNG1	S408:S408	408	408	1 1 0 0	0.89	1	0	S16:S16	67726500	1100950000	IGEIKEETTVSPPHTSMAPAQDEER	4 4 4 0	400		1-2.14824.14824.4.3.dta	1-2	14824	14825	4.94335e-29	0	4.94335e-29
sp|P01042|KNG1_HUMAN	KNG1	S408:S408	408	408	1 1 0 0	0.89	1	0	S11:S11	35363600	190170000	EETTVSPPHTSMAPAQDEER	2 2 1 0	400		1-3.10775.10775.3.0.dta	1-3	10775	10776	7.25744e-14	0	7.25744e-14
sp|P01042|KNG1_HUMAN	KNG1	S408:S408	408	408	1 1 0 0	0.87	1	0	S11:S11	30403500	164025000	EETTVSPPHTSMAPAQDEER	2 2 1 0	400		1-3.10705.10705.3.0.dta	1-3	10705	10706	1.97132e-19	0	1.97132e-19
sp|P01042|KNG1_HUMAN	KNG1	S408:S408	408	408	1 1 0 0	0.86	1	0	S11:S11	35363600	190170000	EETTVSPPHTSMAPAQDEER	2 2 1 0	400		1-3.10631.10631.3.0.dta	1-3	10631	10632	5.15849e-19	0	5.15849e-19
sp|P01042|KNG1_HUMAN	KNG1	S408:S408	408	408	1 1 0 0	0.84	1	0	S16:S16	8634640	74946500	IGEIKEETTVSPPHTSMAPAQDEER	3 3 2 0	400		1-3.12189.12189.4.1.dta	1-3	12189	12190	7.23535e-30	0	7.23535e-30
sp|P01042|KNG1_HUMAN	KNG1	S408:S408	408	408	1 1 0 0	0.82	1	0	S11:S11	36782800	209220000	EETTVSPPHTSMAPAQDEER	2 2 1 0	400		1-1.11159.11159.3.1.dta	1-1	11159	11160	2.49642e-10	0	2.49642e-10
sp|P01042|KNG1_HUMAN	KNG1	S408:S408	408	408	1 1 0 0	0.82	1	0	S11:S11	35186000	196392000	EETTVSPPHTSMAPAQDEER	2 2 1 0	400		1-2.11098.11098.3.0.dta	1-2	11098	11099	1.9051e-18	0	1.9051e-18
sp|P01042|KNG1_HUMAN	KNG1	S408:S408	408	408	1 1 1 0	0.98	1	0	S16:S16	358939000	3144110000	IGEIKEETTVSPPHTSMAPAQDEER	2 2 2 0	401		1-1.14206.14206.4.1.dta	1-1	14206	14207	4.84659e-14	0	4.84659e-14
sp|P01042|KNG1_HUMAN	KNG1	S408:S408	408	408	1 1 1 0	0.97	1	0	S16:S16	358939000	3144110000	IGEIKEETTVSPPHTSMAPAQDEER	2 2 2 0	401		1-1.14292.14292.4.1.dta	1-1	14292	14293	3.69322e-14	0	3.69322e-14
sp|P01042|KNG1_HUMAN	KNG1	S408:S408	408	408	1 1 1 0	0.97	1	0	S16:S16	36611600	302582000	IGEIKEETTVSPPHTSMAPAQDEER	2 2 1 0	401		1-2.12364.12364.4.1.dta	1-2	12364	12365	5.19202e-22	0	5.19202e-22
sp|P01042|KNG1_HUMAN	KNG1	S408:S408	408	408	1 1 1 0	0.95	1	0	S16:S16	358939000	3144110000	IGEIKEETTVSPPHTSMAPAQDEER	2 2 2 0	401		1-1.14372.14372.4.2.dta	1-1	14372	14373	2.41696e-13	0	2.41696e-13
sp|P01042|KNG1_HUMAN	KNG1	S408:S408	408	408	1 1 1 0	0.95	1	0	S16:S16	333630000	2907760000	IGEIKEETTVSPPHTSMAPAQDEER	2 2 2 0	401		1-2.14167.14167.4.1.dta	1-2	14167	14168	1.16031e-30	0	1.16031e-30
sp|P01042|KNG1_HUMAN	KNG1	S408:S408	408	408	1 1 1 0	0.94	1	0	S16:S16	12644800	100394000	IGEIKEETTVSPPHTSMAPAQDEER	2 2 1 0	401		1-3.11921.11921.4.1.dta	1-3	11921	11922	4.22961e-19	0	4.22961e-19
sp|P01042|KNG1_HUMAN	KNG1	S408:S408	408	408	1 1 1 0	0.94	1	0	S16:S16	27672600	222317000	IGEIKEETTVSPPHTSMAPAQDEER	2 2 1 0	401		1-3.12001.12001.4.3.dta	1-3	12001	12002	3.40772e-13	0	3.40772e-13
sp|P01042|KNG1_HUMAN	KNG1	S408:S408	408	408	1 1 1 0	0.94	1	0	S16:S16	10666500	108930000	IGEIKEETTVSPPHTSMAPAQDEER	2 2 2 0	400	17,Oxidation[M];	1-3.13628.13628.4.1.dta	1-3	13628	13629	4.73265e-24	0	4.73265e-24
sp|P01042|KNG1_HUMAN	KNG1	S408:S408	408	408	1 1 1 0	0.93	1	0	S16:S16	228548000	2061990000	IGEIKEETTVSPPHTSMAPAQDEER	2 2 2 0	401		1-3.13590.13590.4.1.dta	1-3	13590	13591	1.794e-27	0	1.794e-27
sp|P01042|KNG1_HUMAN	KNG1	S408:S408	408	408	1 1 1 0	0.92	1	0	S11:S11	48344200	325305000	EETTVSPPHTSMAPAQDEER	2 2 2 0	401		1-2.13228.13228.4.1.dta	1-2	13228	13229	7.19309e-29	0	7.19309e-29
sp|P01042|KNG1_HUMAN	KNG1	S408:S408	408	408	1 1 1 0	0.92	1	0	S16:S16	83715800	699955000	IGEIKEETTVSPPHTSMAPAQDEER	2 2 2 0	401		1-3.13648.13648.3.0.dta	1-3	13648	13649	1.11893e-27	0	1.11893e-27
sp|P01042|KNG1_HUMAN	KNG1	S408:S408	408	408	1 1 1 0	0.91	1	0	S16:S16	333630000	2907760000	IGEIKEETTVSPPHTSMAPAQDEER	2 2 2 0	401		1-2.14261.14261.4.1.dta	1-2	14261	14262	2.38756e-28	0	2.38756e-28
sp|P01042|KNG1_HUMAN	KNG1	S408:S408	408	408	1 1 1 0	0.91	1	0	S16:S16	230128000	2073350000	IGEIKEETTVSPPHTSMAPAQDEER	2 2 2 0	401		1-3.13510.13510.4.4.dta	1-3	13510	13511	2.47944e-21	0	2.47944e-21
sp|P01042|KNG1_HUMAN	KNG1	S408:S408	408	408	1 1 1 0	0.91	1	0	S16:S16	7835200	73207900	IGEIKEETTVSPPHTSMAPAQDEER	2 2 2 0	403		1-3.13778.13778.4.2.dta	1-3	13778	13779	2.02563e-18	0	2.02563e-18
sp|P01042|KNG1_HUMAN	KNG1	S408:S408	408	408	1 1 1 0	0.9	1	0	S11:S11	61575500	417074000	EETTVSPPHTSMAPAQDEER	2 2 2 0	400		1-1.13357.13357.4.1.dta	1-1	13357	13358	1.83331e-14	0	1.83331e-14
sp|P01042|KNG1_HUMAN	KNG1	S408:S408	408	408	1 1 1 0	0.9	1	0	S11:S11	48344200	325305000	EETTVSPPHTSMAPAQDEER	2 2 2 0	400		1-2.13148.13148.4.1.dta	1-2	13148	13149	8.19403e-26	0	8.19403e-26
sp|P01042|KNG1_HUMAN	KNG1	S408:S408	408	408	1 1 1 0	0.9	1	0	S16:S16	333630000	2907760000	IGEIKEETTVSPPHTSMAPAQDEER	2 2 2 0	400		1-2.14094.14094.4.1.dta	1-2	14094	14095	5.72558e-28	0	5.72558e-28
sp|P01042|KNG1_HUMAN	KNG1	S408:S408	408	408	1 1 1 0	0.9	1	0	S11:S11	201049000	1311160000	EETTVSPPHTSMAPAQDEER	2 2 2 0	400		1-3.12737.12737.3.0.dta	1-3	12737	12738	1.19477e-21	0	1.19477e-21
sp|P01042|KNG1_HUMAN	KNG1	S408:S408	408	408	1 1 1 0	0.9	1	0	S16:S16	6852830	68048500	IGEIKEETTVSPPHTSMAPAQDEER	2 2 3 0	400	17,Oxidation[M];	1-3.15150.15150.4.1.dta	1-3	15150	15151	4.90493e-26	0	4.90493e-26
sp|P01042|KNG1_HUMAN	KNG1	S408:S408	408	408	1 1 1 0	0.89	1	0	S16:S16	6617570	75742200	IGEIKEETTVSPPHTSMAPAQDEERDSGK	2 2 2 0	400		1-1.13033.13033.4.2.dta	1-1	13033	13034	1.01137e-13	0	1.01137e-13
sp|P01042|KNG1_HUMAN	KNG1	S408:S408	408	408	1 1 1 0	0.89	1	0	S11:S11	30186100	161547000	EETTVSPPHTSMAPAQDEER	2 2 1 0	400		1-3.10528.10528.3.0.dta	1-3	10528	10529	6.19147e-22	0	6.19147e-22
sp|P01042|KNG1_HUMAN	KNG1	S408:S408	408	408	1 1 1 0	0.88	1	0	S11:S11	338545000	2182600000	EETTVSPPHTSMAPAQDEER	2 2 2 0	400		1-1.13341.13341.3.0.dta	1-1	13341	13342	2.1835e-15	0	2.1835e-15
sp|P01042|KNG1_HUMAN	KNG1	S408:S408	408	408	1 1 1 0	0.88	1	0	S11:S11	338545000	2182600000	EETTVSPPHTSMAPAQDEER	2 2 2 0	408		1-1.13421.13421.3.0.dta	1-1	13421	13422	6.95418e-15	0	6.95418e-15
sp|P01042|KNG1_HUMAN	KNG1	S408:S408	408	408	1 1 1 0	0.88	1	0	S11:S11	20960100	112035000	EETTVSPPHTSMAPAQDEER	2 2 1 0	400		1-2.10841.10841.3.0.dta	1-2	10841	10842	8.05191e-25	0	8.05191e-25
sp|P01042|KNG1_HUMAN	KNG1	S408:S408	408	408	1 1 1 0	0.88	1	0	S11:S11	250773000	1617210000	EETTVSPPHTSMAPAQDEER	2 2 2 0	400		1-2.13215.13215.3.1.dta	1-2	13215	13216	3.59425e-35	0	3.59425e-35
sp|P01042|KNG1_HUMAN	KNG1	S408:S408	408	408	1 1 1 0	0.88	1	0	S16:S16	21688500	292124000	IGEIKEETTVSPPHTSMAPAQDEER	4 4 3 0	400		1-3.12129.12129.4.1.dta	1-3	12129	12130	3.17848e-37	0	3.17848e-37
sp|P01042|KNG1_HUMAN	KNG1	S408:S408	408	408	1 1 1 0	0.86	1	0	S11:S11	250773000	1617210000	EETTVSPPHTSMAPAQDEER	2 2 2 0	400		1-2.13137.13137.3.0.dta	1-2	13137	13138	4.55732e-29	0	4.55732e-29
sp|P01042|KNG1_HUMAN	KNG1	S408:S408	408	408	1 1 1 0	0.86	1	0	S11:S11	201049000	1311160000	EETTVSPPHTSMAPAQDEER	2 2 2 0	400		1-3.12815.12815.3.0.dta	1-3	12815	12816	1.09477e-28	0	1.09477e-28
sp|P01042|KNG1_HUMAN	KNG1	S408:S408	408	408	1 1 1 0	0.85	1	0	S11:S11	41412800	225680000	EETTVSPPHTSMAPAQDEER	2 2 1 0	400		1-3.10457.10457.3.1.dta	1-3	10457	10458	1.34937e-20	0	1.34937e-20
sp|P01042|KNG1_HUMAN	KNG1	S408:S408	408	408	1 1 1 0	0.84	1	0	S11:S11	254911000	1648730000	EETTVSPPHTSMAPAQDEER	2 2 2 0	408		1-2.13059.13059.3.0.dta	1-2	13059	13060	7.65552e-19	0	7.65552e-19
sp|P01042|KNG1_HUMAN	KNG1	S408:S408	408	408	1 1 1 0	0.82	1	0	S11:S11	38564700	220111000	EETTVSPPHTSMAPAQDEER	2 2 1 0	400		1-1.10933.10933.3.0.dta	1-1	10933	10934	3.44563e-11	0	3.44563e-11
sp|P01042|KNG1_HUMAN	KNG1	S408:S408	408	408	1 1 1 0	0.81	1	0	S11:S11	347334000	2228080000	EETTVSPPHTSMAPAQDEER	2 2 2 0	400		1-1.13147.13147.3.0.dta	1-1	13147	13148	1.31064e-07	0.00248756	0.00248769
sp|P01042|KNG1_HUMAN	KNG1	S408:S408	408	408	1 1 1 0	0.8	1	0	S11:S11	35186000	196392000	EETTVSPPHTSMAPAQDEER	2 2 1 0	400		1-2.10939.10939.3.0.dta	1-2	10939	10940	4.08545e-18	0	4.08545e-18
sp|P01042|KNG1_HUMAN	KNG1	S408:S408	408	408	1 1 1 0	0.8	1	0	S11:S11	250773000	1617210000	EETTVSPPHTSMAPAQDEER	2 2 2 0	400		1-2.13290.13290.3.1.dta	1-2	13290	13291	6.48532e-34	0	6.48532e-34
sp|P01042|KNG1_HUMAN	KNG1	S408:S408	408	408	1 1 2 0	0.91	1	0	S11:S11	12948200	99066300	EETTVSPPHTSMAPAQDEER	2 2 3 0	400		1-2.15436.15436.4.1.dta	1-2	15436	15437	1.11742e-27	0	1.11742e-27
sp|P01042|KNG1_HUMAN	KNG1	S408:S408	408	408	1 1 2 0	0.86	1	0	S11:S11	36229000	253607000	EETTVSPPHTSMAPAQDEER	2 2 3 0	400		1-1.15602.15602.3.0.dta	1-1	15602	15603	1.62552e-15	0	1.62552e-15
sp|P01042|KNG1_HUMAN	KNG1	S408:S408	408	408	1 1 2 0	0.86	1	0	S11:S11	28477600	199799000	EETTVSPPHTSMAPAQDEER	2 2 3 0	400		1-2.15455.15455.3.0.dta	1-2	15455	15456	3.68884e-33	0	3.68884e-33
sp|P01042|KNG1_HUMAN	KNG1	S408:S408	408	408	1 1 2 0	0.84	1	0	S11:S11	23964500	157293000	EETTVSPPHTSMAPAQDEER	2 2 3 0	400		1-3.14845.14845.3.1.dta	1-3	14845	14846	1.33306e-30	0	1.33306e-30
sp|P01042|KNG1_HUMAN	KNG1	S408:S408	408	408	1 1 2 0	0.77	1	0	S11:S11	3462440	21928400	EETTVSPPHTSMAPAQDEER	2 2 2 0	400		1-3.12355.12355.3.0.dta	1-3	12355	12356	1.47135e-14	0	1.47135e-14
sp|P01042|KNG1_HUMAN	KNG1	S408:S408	408	408	2 2 0 0	0.88	1	0	S16:S16	8791050	88396200	IGEIKEETTVSPPHTSMAPAQDEER	3 3 2 0	401		1-3.11910.11910.4.1.dta	1-3	11910	11911	3.9455e-25	0	3.9455e-25
sp|P01042|KNG1_HUMAN	KNG1	T533:T533	533	533	1 1 1 0	0.95	1	0	T13:T13	35523000	596575000	TEHLASSSEDSTTPSAQTQEKTEGPTPIPSLAK	3 3 3 0	533		1-1.15657.15657.4.1.dta	1-1	15657	15658	1.97949e-18	0	1.97949e-18
sp|P01042|KNG1_HUMAN	KNG1	T533:T533	533	533	1 1 1 0	0.91	1	0	T13:T13	30779100	529318000	TEHLASSSEDSTTPSAQTQEKTEGPTPIPSLAK	3 3 3 0	538		1-2.15505.15505.4.1.dta	1-2	15505	15506	1.89322e-28	0	1.89322e-28
sp|P01042|KNG1_HUMAN	KNG1	T533:T533	533	533	1 1 1 0	0.9	1	0	T13:T13	3377660	77207900	TEHLASSSEDSTTPSAQTQEKTEGPTPIPSLAK	3 3 3 0	546		1-2.15545.15545.5.0.dta	1-2	15545	15546	4.95111e-12	0.00514139	0.00514139
sp|P01042|KNG1_HUMAN	KNG1	T533:T533	533	533	1 1 1 0	0.89	1	0	T13:T13	4506810	19341900	TEHLASSSEDSTTPSAQTQEK	1 1 1 0	532		1-2.7559.7559.3.0.dta	1-2	7559	7560	0	0	0
sp|P01042|KNG1_HUMAN	KNG1	T533:T533	533	533	1 1 1 0	0.86	1	0	T13:T13	2224120	13352900	TEHLASSSEDSTTPSAQTQEK	2 2 2 0	533		1-3.8458.8458.3.1.dta	1-3	8458	8459	7.22375e-17	0	7.22375e-17
sp|P01042|KNG1_HUMAN	KNG1	T533:T533	533	533	1 1 2 0	0.87	1	0	T13:T13	1224600	8109780	TEHLASSSEDSTTPSAQTQEK	2 2 2 0	535		1-2.8718.8718.3.2.dta	1-2	8718	8719	2.1695e-20	0	2.1695e-20
sp|P01042|KNG1_HUMAN	KNG1	T542:T542	542	542	1 1 1 0	0.95	1	0	T22:T22	35523000	596575000	TEHLASSSEDSTTPSAQTQEKTEGPTPIPSLAK	3 3 3 0	533		1-1.15657.15657.4.1.dta	1-1	15657	15658	1.97949e-18	0	1.97949e-18
sp|P01042|KNG1_HUMAN	KNG1	T542:T542	542	542	1 1 1 0	0.94	1	0	T22:T22	30779100	529318000	TEHLASSSEDSTTPSAQTQEKTEGPTPIPSLAK	3 3 3 0	538		1-2.15505.15505.4.1.dta	1-2	15505	15506	1.89322e-28	0	1.89322e-28
sp|P01042|KNG1_HUMAN	KNG1	T542:T542	542	542	1 1 1 0	0.91	1	0	T22:T22	30369400	407892000	TEHLASSSEDSTTPSAQTQEKTEGPTPIPSLAK	3 3 3 0	533		1-3.14938.14938.4.3.dta	1-3	14938	14939	2.53561e-27	0	2.53561e-27
sp|P01042|KNG1_HUMAN	KNG1	T542:T542	542	542	1 1 1 0	0.9	1	0	T22:T22	3377660	77207900	TEHLASSSEDSTTPSAQTQEKTEGPTPIPSLAK	3 3 3 0	546		1-2.15545.15545.5.0.dta	1-2	15545	15546	4.95111e-12	0.00514139	0.00514139
sp|P01042|KNG1_HUMAN	KNG1	T546:T546	546	546	1 1 1 0	0.95	1	0	T26:T26	35523000	596575000	TEHLASSSEDSTTPSAQTQEKTEGPTPIPSLAK	3 3 3 0	533		1-1.15657.15657.4.1.dta	1-1	15657	15658	1.97949e-18	0	1.97949e-18
sp|P01042|KNG1_HUMAN	KNG1	T546:T546	546	546	1 1 1 0	0.94	1	0	T26:T26	30779100	529318000	TEHLASSSEDSTTPSAQTQEKTEGPTPIPSLAK	3 3 3 0	538		1-2.15505.15505.4.1.dta	1-2	15505	15506	1.89322e-28	0	1.89322e-28
sp|P01042|KNG1_HUMAN	KNG1	T546:T546	546	546	1 1 1 0	0.92	1	0	T26:T26	30369400	407892000	TEHLASSSEDSTTPSAQTQEKTEGPTPIPSLAK	3 3 3 0	533		1-3.14938.14938.4.3.dta	1-3	14938	14939	2.53561e-27	0	2.53561e-27
sp|P01042|KNG1_HUMAN	KNG1	T546:T546	546	546	1 1 1 0	0.91	1	0	T26:T26	3377660	77207900	TEHLASSSEDSTTPSAQTQEKTEGPTPIPSLAK	3 3 3 0	546		1-2.15545.15545.5.0.dta	1-2	15545	15546	4.95111e-12	0.00514139	0.00514139
sp|Q14624|ITIH4_HUMAN	ITIH4	S696:S696	696	696	1 1 0 0	0.84	1	0	S7:S7	30075000	274726000	LAILPASAPPATSNPDPAVSR	3 3 2 0	696		1-2.20415.20415.3.0.dta	1-2	20415	20416	1.03979e-21	0	1.03979e-21
sp|Q14624|ITIH4_HUMAN	ITIH4	S696:S696	696	696	1 1 0 0	0.83	1	0	S7:S7	35224100	332544000	LAILPASAPPATSNPDPAVSR	3 3 2 0	696		1-1.20645.20645.3.2.dta	1-1	20645	20646	3.44552e-10	0.00248756	0.00248756
sp|Q14624|ITIH4_HUMAN	ITIH4	S696:S696	696	696	1 1 0 0	0.83	1	0	S7:S7	30075000	274726000	LAILPASAPPATSNPDPAVSR	3 3 2 0	696		1-2.20481.20481.3.0.dta	1-2	20481	20482	3.53306e-18	0.0014556	0.0014556
sp|Q14624|ITIH4_HUMAN	ITIH4	S696:S696	696	696	1 1 0 0	0.82	1	0	S7:S7	18664900	180298000	LAILPASAPPATSNPDPAVSR	3 3 2 0	696		1-3.19812.19812.3.0.dta	1-3	19812	19813	4.49807e-22	0	4.49807e-22
sp|Q14624|ITIH4_HUMAN	ITIH4	S696:S696	696	696	1 1 0 0	0.78	1	0	S7:S7	37028400	351691000	LAILPASAPPATSNPDPAVSR	3 3 2 0	696		1-1.20753.20753.3.0.dta	1-1	20753	20754	1.10752e-07	0.00684932	0.00684943
sp|Q14624|ITIH4_HUMAN	ITIH4	S696:S696	696	696	1 1 1 0	0.92	1	0	S7:S7	84539500	533217000	LAILPASAPPATSNPDPAVSR	2 2 2 0	696		1-2.21888.21888.3.1.dta	1-2	21888	21889	1.79271e-18	0	1.79271e-18
sp|Q14624|ITIH4_HUMAN	ITIH4	S696:S696	696	696	1 1 1 0	0.91	1	0	S7:S7	91553900	575270000	LAILPASAPPATSNPDPAVSR	2 2 2 0	696		1-3.21257.21257.3.0.dta	1-3	21257	21258	4.54813e-14	0	4.54813e-14
sp|Q14624|ITIH4_HUMAN	ITIH4	S696:S696	696	696	1 1 1 0	0.9	1	0	S7:S7	84539500	533217000	LAILPASAPPATSNPDPAVSR	2 2 2 0	696		1-2.21981.21981.3.0.dta	1-2	21981	21982	1.68806e-18	0	1.68806e-18
sp|Q14624|ITIH4_HUMAN	ITIH4	S696:S696	696	696	1 1 1 0	0.9	1	0	S7:S7	91553900	575270000	LAILPASAPPATSNPDPAVSR	2 2 2 0	696		1-3.21398.21398.3.1.dta	1-3	21398	21399	3.22277e-13	0	3.22277e-13
sp|Q14624|ITIH4_HUMAN	ITIH4	S696:S696	696	696	1 1 1 0	0.89	1	0	S7:S7	5138150	25965800	LAILPASAPPATSNPDPAVSR	2 2 1 0	696		1-1.18841.18841.3.0.dta	1-1	18841	18842	9.6647e-06	0	9.6647e-06
sp|Q14624|ITIH4_HUMAN	ITIH4	S696:S696	696	696	1 1 1 0	0.89	1	0	S7:S7	18175300	133891000	LAILPASAPPATSNPDPAVSR	2 2 3 0	696		1-3.25322.25322.3.0.dta	1-3	25322	25323	1.56349e-17	0	1.56349e-17
sp|Q14624|ITIH4_HUMAN	ITIH4	S696:S696	696	696	1 1 1 0	0.88	1	0	S7:S7	90663800	585982000	LAILPASAPPATSNPDPAVSR	2 2 2 0	696		1-1.22408.22408.3.0.dta	1-1	22408	22409	1.50567e-07	0	1.50567e-07
sp|Q14624|ITIH4_HUMAN	ITIH4	S696:S696	696	696	1 1 1 0	0.88	1	0	S7:S7	30634700	218207000	LAILPASAPPATSNPDPAVSR	2 2 3 0	696		1-1.26337.26337.3.0.dta	1-1	26337	26338	1.27585e-09	0	1.27585e-09
sp|Q14624|ITIH4_HUMAN	ITIH4	S696:S696	696	696	1 1 1 0	0.88	1	0	S7:S7	4781920	26126600	LAILPASAPPATSNPDPAVSR	2 2 1 0	696		1-2.18591.18591.3.0.dta	1-2	18591	18592	3.75147e-09	0	3.75147e-09
sp|Q14624|ITIH4_HUMAN	ITIH4	S696:S696	696	696	1 1 1 0	0.88	1	0	S7:S7	84539500	533217000	LAILPASAPPATSNPDPAVSR	2 2 2 0	696		1-2.22087.22087.3.1.dta	1-2	22087	22088	9.29068e-17	0	9.29068e-17
sp|Q14624|ITIH4_HUMAN	ITIH4	S696:S696	696	696	1 1 1 0	0.88	1	0	S7:S7	91553900	575270000	LAILPASAPPATSNPDPAVSR	2 2 2 0	696		1-3.21329.21329.3.0.dta	1-3	21329	21330	1.85392e-16	0	1.85392e-16
sp|Q14624|ITIH4_HUMAN	ITIH4	S696:S696	696	696	1 1 1 0	0.88	1	0	S7:S7	91553900	575270000	LAILPASAPPATSNPDPAVSR	2 2 2 0	696		1-3.21471.21471.3.0.dta	1-3	21471	21472	2.05744e-14	0	2.05744e-14
sp|Q14624|ITIH4_HUMAN	ITIH4	S696:S696	696	696	1 1 1 0	0.87	1	0	S7:S7	89383300	576622000	LAILPASAPPATSNPDPAVSR	2 2 2 0	696		1-1.22149.22149.3.0.dta	1-1	22149	22150	3.15568e-10	0	3.15568e-10
sp|Q14624|ITIH4_HUMAN	ITIH4	S696:S696	696	696	1 1 1 0	0.87	1	0	S7:S7	35628300	327216000	LAILPASAPPATSNPDPAVSR	3 3 2 0	696		1-3.20157.20157.3.0.dta	1-3	20157	20158	1.26551e-15	0	1.26551e-15
sp|Q14624|ITIH4_HUMAN	ITIH4	S696:S696	696	696	1 1 1 0	0.87	1	0	S7:S7	41613700	374505000	LAILPASAPPATSNPDPAVSR	3 3 2 0	696		1-3.20231.20231.3.0.dta	1-3	20231	20232	8.45991e-17	0	8.45991e-17
sp|Q14624|ITIH4_HUMAN	ITIH4	S696:S696	696	696	1 1 1 0	0.86	1	0	S7:S7	266355000	2277560000	LAILPASAPPATSNPDPAVSR	3 3 3 0	696		1-2.25648.25648.3.0.dta	1-2	25648	25649	1.79044e-32	0	1.79044e-32
sp|Q14624|ITIH4_HUMAN	ITIH4	S696:S696	696	696	1 1 1 0	0.86	1	0	S7:S7	150608000	1283370000	LAILPASAPPATSNPDPAVSR	3 3 3 0	696		1-3.24884.24884.4.1.dta	1-3	24884	24885	8.16503e-23	0	8.16503e-23
sp|Q14624|ITIH4_HUMAN	ITIH4	S696:S696	696	696	1 1 1 0	0.86	1	0	S7:S7	150608000	1283370000	LAILPASAPPATSNPDPAVSR	3 3 3 0	696		1-3.24949.24949.4.1.dta	1-3	24949	24950	3.87363e-26	0	3.87363e-26
sp|Q14624|ITIH4_HUMAN	ITIH4	S696:S696	696	696	1 1 1 0	0.86	1	0	S7:S7	18175300	133891000	LAILPASAPPATSNPDPAVSR	2 2 3 0	696		1-3.25398.25398.3.0.dta	1-3	25398	25399	6.60297e-19	0	6.60297e-19
sp|Q14624|ITIH4_HUMAN	ITIH4	S696:S696	696	696	1 1 1 0	0.85	1	0	S7:S7	89383300	576622000	LAILPASAPPATSNPDPAVSR	2 2 2 0	696		1-1.22082.22082.3.1.dta	1-1	22082	22083	2.97061e-08	0	2.97061e-08
sp|Q14624|ITIH4_HUMAN	ITIH4	S696:S696	696	696	1 1 1 0	0.85	1	0	S7:S7	89383300	576622000	LAILPASAPPATSNPDPAVSR	2 2 2 0	696		1-1.22250.22250.3.2.dta	1-1	22250	22251	5.3451e-08	0	5.3451e-08
sp|Q14624|ITIH4_HUMAN	ITIH4	S696:S696	696	696	1 1 1 0	0.85	1	0	S7:S7	30634700	218207000	LAILPASAPPATSNPDPAVSR	2 2 3 0	701		1-1.26422.26422.3.1.dta	1-1	26422	26423	9.54814e-10	0	9.54814e-10
sp|Q14624|ITIH4_HUMAN	ITIH4	S696:S696	696	696	1 1 1 0	0.85	1	0	S7:S7	119803000	1002790000	LAILPASAPPATSNPDPAVSR	3 3 3 0	696		1-2.25540.25540.4.3.dta	1-2	25540	25541	1.10913e-24	0	1.10913e-24
sp|Q14624|ITIH4_HUMAN	ITIH4	S696:S696	696	696	1 1 1 0	0.84	1	0	S7:S7	23774300	187695000	LAILPASAPPATSNPDPAVSR	2 2 3 0	696		1-2.26040.26040.3.1.dta	1-2	26040	26041	3.07132e-22	0	3.07132e-22
sp|Q14624|ITIH4_HUMAN	ITIH4	S696:S696	696	696	1 1 1 0	0.84	1	0	S7:S7	23774300	187695000	LAILPASAPPATSNPDPAVSR	2 2 3 0	696		1-2.26114.26114.3.0.dta	1-2	26114	26115	1.49312e-17	0	1.49312e-17
sp|Q14624|ITIH4_HUMAN	ITIH4	S696:S696	696	696	1 1 1 0	0.84	1	0	S7:S7	33627700	259838000	LAILPASAPPATSNPDPAVSR	3 3 2 0	696		1-3.20528.20528.3.0.dta	1-3	20528	20529	1.30672e-21	0	1.30672e-21
sp|Q14624|ITIH4_HUMAN	ITIH4	S696:S696	696	696	1 1 1 0	0.83	1	0	S7:S7	48557700	384351000	LAILPASAPPATSNPDPAVSR	3 3 2 0	696		1-1.21316.21316.3.0.dta	1-1	21316	21317	7.15109e-11	0	7.15109e-11
sp|Q14624|ITIH4_HUMAN	ITIH4	S696:S696	696	696	1 1 1 0	0.83	1	0	S7:S7	51269400	405287000	LAILPASAPPATSNPDPAVSR	3 3 2 0	696		1-1.21390.21390.3.1.dta	1-1	21390	21391	4.67197e-10	0.00684932	0.00684932
sp|Q14624|ITIH4_HUMAN	ITIH4	S696:S696	696	696	1 1 1 0	0.83	1	0	S7:S7	12251200	117640000	LAILPASAPPATSNPDPAVSR	3 3 4 0	696		1-1.33014.33014.4.1.dta	1-1	33014	33015	3.44221e-12	0	3.44221e-12
sp|Q14624|ITIH4_HUMAN	ITIH4	S696:S696	696	696	1 1 1 0	0.83	1	0	S7:S7	48416500	413485000	LAILPASAPPATSNPDPAVSR	3 3 2 0	696		1-2.20788.20788.3.0.dta	1-2	20788	20789	8.59385e-16	0.0014556	0.0014556
sp|Q14624|ITIH4_HUMAN	ITIH4	S696:S696	696	696	1 1 1 0	0.83	1	0	S7:S7	17997700	112550000	LAILPASAPPATSNPDPAVSR	3 3 3 0	696		1-2.21012.21012.3.3.dta	1-2	21012	21013	1.06861e-08	0.00268817	0.00268817
sp|Q14624|ITIH4_HUMAN	ITIH4	S696:S696	696	696	1 1 1 0	0.82	1	0	S7:S7	265488000	2292340000	LAILPASAPPATSNPDPAVSR	3 3 3 0	696		1-1.25868.25868.3.0.dta	1-1	25868	25869	2.86619e-13	0	2.86619e-13
sp|Q14624|ITIH4_HUMAN	ITIH4	S696:S696	696	696	1 1 1 0	0.81	1	0	S7:S7	51117900	437387000	LAILPASAPPATSNPDPAVSR	3 3 2 0	696		1-2.20855.20855.3.0.dta	1-2	20855	20856	9.98413e-25	0	9.98413e-25
sp|Q14624|ITIH4_HUMAN	ITIH4	S696:S696	696	696	1 1 1 0	0.81	1	0	S7:S7	266355000	2277560000	LAILPASAPPATSNPDPAVSR	3 3 3 0	696		1-2.25564.25564.3.1.dta	1-2	25564	25565	1.65658e-30	0	1.65658e-30
sp|Q14624|ITIH4_HUMAN	ITIH4	S696:S696	696	696	1 1 1 0	0.81	1	0	S7:S7	292521000	2436340000	LAILPASAPPATSNPDPAVSR	3 3 3 0	696		1-3.24960.24960.3.0.dta	1-3	24960	24961	4.41954e-28	0	4.41954e-28
sp|Q14624|ITIH4_HUMAN	ITIH4	S696:S696	696	696	1 1 1 0	0.8	1	0	S7:S7	265488000	2292340000	LAILPASAPPATSNPDPAVSR	3 3 3 0	696		1-1.26054.26054.3.0.dta	1-1	26054	26055	2.51722e-13	0	2.51722e-13
sp|Q14624|ITIH4_HUMAN	ITIH4	S696:S696	696	696	1 1 1 0	0.8	1	0	S7:S7	50434700	431513000	LAILPASAPPATSNPDPAVSR	3 3 2 0	696		1-2.21055.21055.3.0.dta	1-2	21055	21056	7.25311e-25	0	7.25311e-25
sp|Q14624|ITIH4_HUMAN	ITIH4	S696:S696	696	696	1 1 1 0	0.8	1	0	S7:S7	32079200	249519000	LAILPASAPPATSNPDPAVSR	3 3 2 0	709		1-2.21116.21116.3.0.dta	1-2	21116	21117	3.52373e-24	0	3.52373e-24
sp|Q14624|ITIH4_HUMAN	ITIH4	S696:S696	696	696	1 1 1 0	0.8	1	0	S7:S7	43219400	379934000	LAILPASAPPATSNPDPAVSR	3 3 2 0	696		1-3.20451.20451.3.1.dta	1-3	20451	20452	4.74755e-22	0	4.74755e-22
sp|Q14624|ITIH4_HUMAN	ITIH4	S696:S696	696	696	1 1 1 0	0.8	1	0	S7:S7	294740000	2465160000	LAILPASAPPATSNPDPAVSR	3 3 3 0	696		1-3.25136.25136.3.0.dta	1-3	25136	25137	3.89828e-20	0.00815217	0.00815217
sp|Q14624|ITIH4_HUMAN	ITIH4	S696:S696	696	696	1 1 1 0	0.79	1	0	S7:S7	78254500	692377000	LAILPASAPPATSNPDPAVSR	3 3 2 0	696		1-1.21069.21069.3.1.dta	1-1	21069	21070	1.27096e-10	0.00248756	0.00248756
sp|Q14624|ITIH4_HUMAN	ITIH4	S696:S696	696	696	1 1 1 0	0.79	1	0	S7:S7	648257	151590000	LAILPASAPPATSNPDPAVSR	5 10 1 1	696		1-3.20496.20496.4.0.dta	1-3	20496	20497	0.00448298	0	0.00448298
sp|Q14624|ITIH4_HUMAN	ITIH4	S696:S696	696	696	1 1 1 0	0.78	1	0	S7:S7	265488000	2292340000	LAILPASAPPATSNPDPAVSR	3 3 3 0	696		1-1.25956.25956.3.0.dta	1-1	25956	25957	5.8181e-14	0	5.8181e-14
sp|Q14624|ITIH4_HUMAN	ITIH4	S696:S696	696	696	1 1 1 0	0.78	1	0	S7:S7	266355000	2277560000	LAILPASAPPATSNPDPAVSR	3 3 3 0	696		1-2.25726.25726.3.0.dta	1-2	25726	25727	9.96811e-26	0	9.96811e-26
sp|Q14624|ITIH4_HUMAN	ITIH4	S696:S696	696	696	1 1 1 0	0.77	1	0	S7:S7	292521000	2436340000	LAILPASAPPATSNPDPAVSR	3 3 3 0	696		1-3.25027.25027.3.1.dta	1-3	25027	25028	5.25681e-26	0	5.25681e-26
sp|Q14624|ITIH4_HUMAN	ITIH4	S696:S696	696	696	1 1 1 0	0.76	1	0	S7:S7	265488000	2292340000	LAILPASAPPATSNPDPAVSR	3 3 3 0	696		1-1.26160.26160.3.0.dta	1-1	26160	26161	1.37527e-11	0.00962567	0.00962567
sp|Q14624|ITIH4_HUMAN	ITIH4	S696:S696	696	696	3 2 1 1	0.83	1	0	S7:S7	23600500	120502000	LAILPASAPPATSNPDPAVSR	3 2 1 1	696		1-1.22199.22199.3.0.dta	1-1	22199	22200	5.17055e-07	0	5.17055e-07
sp|Q14624|ITIH4_HUMAN	ITIH4	S696:S696	696	696	3 2 1 1	0.83	1	0	S7:S7	21520100	134730000	LAILPASAPPATSNPDPAVSR	3 2 1 1	696		1-3.21313.21313.3.0.dta	1-3	21313	21314	3.04652e-13	0	3.04652e-13
sp|Q14624|ITIH4_HUMAN	ITIH4	T701:T701	701	701	1 1 0 0	0.84	1	0	T12:T12	78254500	692377000	LAILPASAPPATSNPDPAVSR	3 3 2 0	696		1-1.21069.21069.3.1.dta	1-1	21069	21070	1.27096e-10	0.00248756	0.00248756
sp|Q14624|ITIH4_HUMAN	ITIH4	T701:T701	701	701	1 1 0 0	0.84	1	0	T12:T12	48416500	413485000	LAILPASAPPATSNPDPAVSR	3 3 2 0	696		1-2.20788.20788.3.0.dta	1-2	20788	20789	8.59385e-16	0.0014556	0.0014556
sp|Q14624|ITIH4_HUMAN	ITIH4	T701:T701	701	701	1 1 0 0	0.81	1	0	T12:T12	4781920	26126600	LAILPASAPPATSNPDPAVSR	2 2 1 0	696		1-2.18591.18591.3.0.dta	1-2	18591	18592	3.75147e-09	0	3.75147e-09
sp|Q14624|ITIH4_HUMAN	ITIH4	T701:T701	701	701	1 1 0 0	0.81	1	0	T12:T12	51117900	437387000	LAILPASAPPATSNPDPAVSR	3 3 2 0	696		1-2.20855.20855.3.0.dta	1-2	20855	20856	9.98413e-25	0	9.98413e-25
sp|Q14624|ITIH4_HUMAN	ITIH4	T701:T701	701	701	1 1 0 0	0.81	1	0	T12:T12	41613700	374505000	LAILPASAPPATSNPDPAVSR	3 3 2 0	696		1-3.20231.20231.3.0.dta	1-3	20231	20232	8.45991e-17	0	8.45991e-17
sp|Q14624|ITIH4_HUMAN	ITIH4	T701:T701	701	701	1 1 0 0	0.75	1	0	T12:T12	5138150	25965800	LAILPASAPPATSNPDPAVSR	2 2 1 0	696		1-1.18841.18841.3.0.dta	1-1	18841	18842	9.6647e-06	0	9.6647e-06
sp|Q14624|ITIH4_HUMAN	ITIH4	T701:T701	701	701	1 1 0 0	0.75	1	0	T12:T12	35628300	327216000	LAILPASAPPATSNPDPAVSR	3 3 2 0	696		1-3.20157.20157.3.0.dta	1-3	20157	20158	1.26551e-15	0	1.26551e-15
sp|Q14624|ITIH4_HUMAN	ITIH4	T701:T701	701	701	1 1 1 0	0.87	1	0	T12:T12	91553900	575270000	LAILPASAPPATSNPDPAVSR	2 2 2 0	696		1-3.21398.21398.3.1.dta	1-3	21398	21399	3.22277e-13	0	3.22277e-13
sp|Q14624|ITIH4_HUMAN	ITIH4	T701:T701	701	701	1 1 1 0	0.86	1	0	T12:T12	48557700	384351000	LAILPASAPPATSNPDPAVSR	3 3 2 0	696		1-1.21316.21316.3.0.dta	1-1	21316	21317	7.15109e-11	0	7.15109e-11
sp|Q14624|ITIH4_HUMAN	ITIH4	T701:T701	701	701	1 1 1 0	0.86	1	0	T12:T12	91553900	575270000	LAILPASAPPATSNPDPAVSR	2 2 2 0	696		1-3.21257.21257.3.0.dta	1-3	21257	21258	4.54813e-14	0	4.54813e-14
sp|Q14624|ITIH4_HUMAN	ITIH4	T701:T701	701	701	1 1 1 0	0.86	1	0	T12:T12	91553900	575270000	LAILPASAPPATSNPDPAVSR	2 2 2 0	696		1-3.21471.21471.3.0.dta	1-3	21471	21472	2.05744e-14	0	2.05744e-14
sp|Q14624|ITIH4_HUMAN	ITIH4	T701:T701	701	701	1 1 1 0	0.85	1	0	T12:T12	89383300	576622000	LAILPASAPPATSNPDPAVSR	2 2 2 0	696		1-1.22149.22149.3.0.dta	1-1	22149	22150	3.15568e-10	0	3.15568e-10
sp|Q14624|ITIH4_HUMAN	ITIH4	T701:T701	701	701	1 1 1 0	0.85	1	0	T12:T12	30075000	274726000	LAILPASAPPATSNPDPAVSR	3 3 2 0	696		1-2.20415.20415.3.0.dta	1-2	20415	20416	1.03979e-21	0	1.03979e-21
sp|Q14624|ITIH4_HUMAN	ITIH4	T701:T701	701	701	1 1 1 0	0.85	1	0	T12:T12	84539500	533217000	LAILPASAPPATSNPDPAVSR	2 2 2 0	696		1-2.21888.21888.3.1.dta	1-2	21888	21889	1.79271e-18	0	1.79271e-18
sp|Q14624|ITIH4_HUMAN	ITIH4	T701:T701	701	701	1 1 1 0	0.84	1	0	T12:T12	30075000	274726000	LAILPASAPPATSNPDPAVSR	3 3 2 0	696		1-2.20481.20481.3.0.dta	1-2	20481	20482	3.53306e-18	0.0014556	0.0014556
sp|Q14624|ITIH4_HUMAN	ITIH4	T701:T701	701	701	1 1 1 0	0.84	1	0	T12:T12	84539500	533217000	LAILPASAPPATSNPDPAVSR	2 2 2 0	696		1-2.21981.21981.3.0.dta	1-2	21981	21982	1.68806e-18	0	1.68806e-18
sp|Q14624|ITIH4_HUMAN	ITIH4	T701:T701	701	701	1 1 1 0	0.84	1	0	T12:T12	294740000	2465160000	LAILPASAPPATSNPDPAVSR	3 3 3 0	696		1-3.25136.25136.3.0.dta	1-3	25136	25137	3.89828e-20	0.00815217	0.00815217
sp|Q14624|ITIH4_HUMAN	ITIH4	T701:T701	701	701	1 1 1 0	0.83	1	0	T12:T12	89383300	576622000	LAILPASAPPATSNPDPAVSR	2 2 2 0	696		1-1.22082.22082.3.1.dta	1-1	22082	22083	2.97061e-08	0	2.97061e-08
sp|Q14624|ITIH4_HUMAN	ITIH4	T701:T701	701	701	1 1 1 0	0.83	1	0	T12:T12	84539500	533217000	LAILPASAPPATSNPDPAVSR	2 2 2 0	696		1-2.22087.22087.3.1.dta	1-2	22087	22088	9.29068e-17	0	9.29068e-17
sp|Q14624|ITIH4_HUMAN	ITIH4	T701:T701	701	701	1 1 1 0	0.83	1	0	T12:T12	266355000	2277560000	LAILPASAPPATSNPDPAVSR	3 3 3 0	696		1-2.25648.25648.3.0.dta	1-2	25648	25649	1.79044e-32	0	1.79044e-32
sp|Q14624|ITIH4_HUMAN	ITIH4	T701:T701	701	701	1 1 1 0	0.82	1	0	T12:T12	51269400	405287000	LAILPASAPPATSNPDPAVSR	3 3 2 0	696		1-1.21390.21390.3.1.dta	1-1	21390	21391	4.67197e-10	0.00684932	0.00684932
sp|Q14624|ITIH4_HUMAN	ITIH4	T701:T701	701	701	1 1 1 0	0.82	1	0	T12:T12	90663800	585982000	LAILPASAPPATSNPDPAVSR	2 2 2 0	696		1-1.22408.22408.3.0.dta	1-1	22408	22409	1.50567e-07	0	1.50567e-07
sp|Q14624|ITIH4_HUMAN	ITIH4	T701:T701	701	701	1 1 1 0	0.82	1	0	T12:T12	17997700	112550000	LAILPASAPPATSNPDPAVSR	3 3 3 0	696		1-2.21012.21012.3.3.dta	1-2	21012	21013	1.06861e-08	0.00268817	0.00268817
sp|Q14624|ITIH4_HUMAN	ITIH4	T701:T701	701	701	1 1 1 0	0.82	1	0	T12:T12	266355000	2277560000	LAILPASAPPATSNPDPAVSR	3 3 3 0	696		1-2.25564.25564.3.1.dta	1-2	25564	25565	1.65658e-30	0	1.65658e-30
sp|Q14624|ITIH4_HUMAN	ITIH4	T701:T701	701	701	1 1 1 0	0.82	1	0	T12:T12	18664900	180298000	LAILPASAPPATSNPDPAVSR	3 3 2 0	696		1-3.19812.19812.3.0.dta	1-3	19812	19813	4.49807e-22	0	4.49807e-22
sp|Q14624|ITIH4_HUMAN	ITIH4	T701:T701	701	701	1 1 1 0	0.82	1	0	T12:T12	33627700	259838000	LAILPASAPPATSNPDPAVSR	3 3 2 0	696		1-3.20528.20528.3.0.dta	1-3	20528	20529	1.30672e-21	0	1.30672e-21
sp|Q14624|ITIH4_HUMAN	ITIH4	T701:T701	701	701	1 1 1 0	0.82	1	0	T12:T12	292521000	2436340000	LAILPASAPPATSNPDPAVSR	3 3 3 0	696		1-3.24960.24960.3.0.dta	1-3	24960	24961	4.41954e-28	0	4.41954e-28
sp|Q14624|ITIH4_HUMAN	ITIH4	T701:T701	701	701	1 1 1 0	0.81	1	0	T12:T12	35224100	332544000	LAILPASAPPATSNPDPAVSR	3 3 2 0	696		1-1.20645.20645.3.2.dta	1-1	20645	20646	3.44552e-10	0.00248756	0.00248756
sp|Q14624|ITIH4_HUMAN	ITIH4	T701:T701	701	701	1 1 1 0	0.81	1	0	T12:T12	265488000	2292340000	LAILPASAPPATSNPDPAVSR	3 3 3 0	696		1-1.25868.25868.3.0.dta	1-1	25868	25869	2.86619e-13	0	2.86619e-13
sp|Q14624|ITIH4_HUMAN	ITIH4	T701:T701	701	701	1 1 1 0	0.81	1	0	T12:T12	265488000	2292340000	LAILPASAPPATSNPDPAVSR	3 3 3 0	696		1-1.26054.26054.3.0.dta	1-1	26054	26055	2.51722e-13	0	2.51722e-13
sp|Q14624|ITIH4_HUMAN	ITIH4	T701:T701	701	701	1 1 1 0	0.81	1	0	T12:T12	50434700	431513000	LAILPASAPPATSNPDPAVSR	3 3 2 0	696		1-2.21055.21055.3.0.dta	1-2	21055	21056	7.25311e-25	0	7.25311e-25
sp|Q14624|ITIH4_HUMAN	ITIH4	T701:T701	701	701	1 1 1 0	0.81	1	0	T12:T12	266355000	2277560000	LAILPASAPPATSNPDPAVSR	3 3 3 0	696		1-2.25726.25726.3.0.dta	1-2	25726	25727	9.96811e-26	0	9.96811e-26
sp|Q14624|ITIH4_HUMAN	ITIH4	T701:T701	701	701	1 1 1 0	0.81	1	0	T12:T12	91553900	575270000	LAILPASAPPATSNPDPAVSR	2 2 2 0	696		1-3.21329.21329.3.0.dta	1-3	21329	21330	1.85392e-16	0	1.85392e-16
sp|Q14624|ITIH4_HUMAN	ITIH4	T701:T701	701	701	1 1 1 0	0.81	1	0	T12:T12	292521000	2436340000	LAILPASAPPATSNPDPAVSR	3 3 3 0	696		1-3.25027.25027.3.1.dta	1-3	25027	25028	5.25681e-26	0	5.25681e-26
sp|Q14624|ITIH4_HUMAN	ITIH4	T701:T701	701	701	1 1 1 0	0.79	1	0	T12:T12	37028400	351691000	LAILPASAPPATSNPDPAVSR	3 3 2 0	696		1-1.20753.20753.3.0.dta	1-1	20753	20754	1.10752e-07	0.00684932	0.00684943
sp|Q14624|ITIH4_HUMAN	ITIH4	T701:T701	701	701	1 1 1 0	0.79	1	0	T12:T12	265488000	2292340000	LAILPASAPPATSNPDPAVSR	3 3 3 0	696		1-1.25956.25956.3.0.dta	1-1	25956	25957	5.8181e-14	0	5.8181e-14
sp|Q14624|ITIH4_HUMAN	ITIH4	T701:T701	701	701	1 1 1 0	0.79	1	0	T12:T12	265488000	2292340000	LAILPASAPPATSNPDPAVSR	3 3 3 0	696		1-1.26160.26160.3.0.dta	1-1	26160	26161	1.37527e-11	0.00962567	0.00962567
sp|Q14624|ITIH4_HUMAN	ITIH4	T701:T701	701	701	1 1 1 0	0.79	1	0	T12:T12	32079200	249519000	LAILPASAPPATSNPDPAVSR	3 3 2 0	709		1-2.21116.21116.3.0.dta	1-2	21116	21117	3.52373e-24	0	3.52373e-24
sp|Q14624|ITIH4_HUMAN	ITIH4	T701:T701	701	701	1 1 1 0	0.76	1	0	T12:T12	43219400	379934000	LAILPASAPPATSNPDPAVSR	3 3 2 0	696		1-3.20451.20451.3.1.dta	1-3	20451	20452	4.74755e-22	0	4.74755e-22
sp|Q14624|ITIH4_HUMAN	ITIH4	T701:T701	701	701	1 1 2 0	0.88	1	0	T12:T12	18175300	133891000	LAILPASAPPATSNPDPAVSR	2 2 3 0	696		1-3.25322.25322.3.0.dta	1-3	25322	25323	1.56349e-17	0	1.56349e-17
sp|Q14624|ITIH4_HUMAN	ITIH4	T701:T701	701	701	1 1 2 0	0.85	1	0	T12:T12	30634700	218207000	LAILPASAPPATSNPDPAVSR	2 2 3 0	696		1-1.26337.26337.3.0.dta	1-1	26337	26338	1.27585e-09	0	1.27585e-09
sp|Q14624|ITIH4_HUMAN	ITIH4	T701:T701	701	701	1 1 2 0	0.85	1	0	T12:T12	23774300	187695000	LAILPASAPPATSNPDPAVSR	2 2 3 0	696		1-2.26040.26040.3.1.dta	1-2	26040	26041	3.07132e-22	0	3.07132e-22
sp|Q14624|ITIH4_HUMAN	ITIH4	T701:T701	701	701	1 1 2 0	0.81	1	0	T12:T12	18175300	133891000	LAILPASAPPATSNPDPAVSR	2 2 3 0	696		1-3.25398.25398.3.0.dta	1-3	25398	25399	6.60297e-19	0	6.60297e-19
sp|Q14624|ITIH4_HUMAN	ITIH4	T701:T701	701	701	1 1 2 0	0.78	1	0	T12:T12	23774300	187695000	LAILPASAPPATSNPDPAVSR	2 2 3 0	696		1-2.26114.26114.3.0.dta	1-2	26114	26115	1.49312e-17	0	1.49312e-17
sp|Q14624|ITIH4_HUMAN	ITIH4	S709:S709	709	709	0 5 0 0	0.82	1	0	S20:S20	8501230	177286000	LAILPASAPPATSNPDPAVSR	5 10 0 3	696		1-2.21017.21017.4.1.dta	1-2	21017	21018	1.72861e-05	0.0014556	0.0014556
sp|Q14624|ITIH4_HUMAN	ITIH4	S709:S709	709	709	1 1 0 0	0.89	1	0	S20:S20	43219400	379934000	LAILPASAPPATSNPDPAVSR	3 3 2 0	696		1-3.20451.20451.3.1.dta	1-3	20451	20452	4.74755e-22	0	4.74755e-22
sp|Q14624|ITIH4_HUMAN	ITIH4	S709:S709	709	709	1 1 0 0	0.87	1	0	S20:S20	48557700	384351000	LAILPASAPPATSNPDPAVSR	3 3 2 0	696		1-1.21316.21316.3.0.dta	1-1	21316	21317	7.15109e-11	0	7.15109e-11
sp|Q14624|ITIH4_HUMAN	ITIH4	S709:S709	709	709	1 1 0 0	0.87	1	0	S20:S20	50434700	431513000	LAILPASAPPATSNPDPAVSR	3 3 2 0	696		1-2.21055.21055.3.0.dta	1-2	21055	21056	7.25311e-25	0	7.25311e-25
sp|Q14624|ITIH4_HUMAN	ITIH4	S709:S709	709	709	1 1 0 0	0.87	1	0	S20:S20	32079200	249519000	LAILPASAPPATSNPDPAVSR	3 3 2 0	709		1-2.21116.21116.3.0.dta	1-2	21116	21117	3.52373e-24	0	3.52373e-24
sp|Q14624|ITIH4_HUMAN	ITIH4	S709:S709	709	709	1 1 0 0	0.86	1	0	S20:S20	51269400	405287000	LAILPASAPPATSNPDPAVSR	3 3 2 0	696		1-1.21390.21390.3.1.dta	1-1	21390	21391	4.67197e-10	0.00684932	0.00684932
sp|Q14624|ITIH4_HUMAN	ITIH4	S709:S709	709	709	1 1 0 0	0.86	1	0	S20:S20	4180370	34337500	LAILPASAPPATSNPDPAVSR	4 3 1 1	696		1-2.21093.21093.3.0.dta	1-2	21093	21094	1.385e-16	0	1.385e-16
sp|Q14624|ITIH4_HUMAN	ITIH4	S709:S709	709	709	1 1 0 0	0.86	1	0	S20:S20	33627700	259838000	LAILPASAPPATSNPDPAVSR	3 3 2 0	696		1-3.20528.20528.3.0.dta	1-3	20528	20529	1.30672e-21	0	1.30672e-21
sp|Q14624|ITIH4_HUMAN	ITIH4	S709:S709	709	709	1 1 1 0	0.92	1	0	S20:S20	119803000	1002790000	LAILPASAPPATSNPDPAVSR	3 3 3 0	696		1-2.25626.25626.4.1.dta	1-2	25626	25627	4.3483e-31	0	4.3483e-31
sp|Q14624|ITIH4_HUMAN	ITIH4	S709:S709	709	709	1 1 1 0	0.91	1	0	S20:S20	119803000	1002790000	LAILPASAPPATSNPDPAVSR	3 3 3 0	696		1-2.25698.25698.4.1.dta	1-2	25698	25699	1.31038e-24	0.0014556	0.0014556
sp|Q14624|ITIH4_HUMAN	ITIH4	S709:S709	709	709	1 1 1 0	0.9	1	0	S20:S20	159760000	1364960000	LAILPASAPPATSNPDPAVSR	3 3 3 0	696		1-1.26040.26040.4.1.dta	1-1	26040	26041	4.43011e-13	0	4.43011e-13
sp|Q14624|ITIH4_HUMAN	ITIH4	S709:S709	709	709	1 1 1 0	0.89	1	0	S20:S20	159760000	1364960000	LAILPASAPPATSNPDPAVSR	3 3 3 0	696		1-1.25872.25872.4.1.dta	1-1	25872	25873	3.43514e-13	0.00140252	0.00140252
sp|Q14624|ITIH4_HUMAN	ITIH4	S709:S709	709	709	1 1 1 0	0.89	1	0	S20:S20	159760000	1364960000	LAILPASAPPATSNPDPAVSR	3 3 3 0	696		1-1.25948.25948.4.1.dta	1-1	25948	25949	1.73015e-13	0	1.73015e-13
sp|Q14624|ITIH4_HUMAN	ITIH4	S709:S709	709	709	1 1 1 0	0.89	1	0	S20:S20	150608000	1283370000	LAILPASAPPATSNPDPAVSR	3 3 3 0	696		1-3.24884.24884.4.1.dta	1-3	24884	24885	8.16503e-23	0	8.16503e-23
sp|Q14624|ITIH4_HUMAN	ITIH4	S709:S709	709	709	1 1 1 0	0.89	1	0	S20:S20	150608000	1283370000	LAILPASAPPATSNPDPAVSR	3 3 3 0	696		1-3.24949.24949.4.1.dta	1-3	24949	24950	3.87363e-26	0	3.87363e-26
sp|Q14624|ITIH4_HUMAN	ITIH4	S709:S709	709	709	1 1 1 0	0.88	1	0	S20:S20	265488000	2292340000	LAILPASAPPATSNPDPAVSR	3 3 3 0	696		1-1.25868.25868.3.0.dta	1-1	25868	25869	2.86619e-13	0	2.86619e-13
sp|Q14624|ITIH4_HUMAN	ITIH4	S709:S709	709	709	1 1 1 0	0.88	1	0	S20:S20	21176700	178247000	LAILPASAPPATSNPDPAVSR	4 3 2 1	696		1-1.25894.25894.4.2.dta	1-1	25894	25895	1.11759e-07	0.00248756	0.00248767
sp|Q14624|ITIH4_HUMAN	ITIH4	S709:S709	709	709	1 1 1 0	0.88	1	0	S20:S20	30075000	274726000	LAILPASAPPATSNPDPAVSR	3 3 2 0	696		1-2.20415.20415.3.0.dta	1-2	20415	20416	1.03979e-21	0	1.03979e-21
sp|Q14624|ITIH4_HUMAN	ITIH4	S709:S709	709	709	1 1 1 0	0.88	1	0	S20:S20	51117900	437387000	LAILPASAPPATSNPDPAVSR	3 3 2 0	696		1-2.20855.20855.3.0.dta	1-2	20855	20856	9.98413e-25	0	9.98413e-25
sp|Q14624|ITIH4_HUMAN	ITIH4	S709:S709	709	709	1 1 1 0	0.88	1	0	S20:S20	119803000	1002790000	LAILPASAPPATSNPDPAVSR	3 3 3 0	696		1-2.25540.25540.4.3.dta	1-2	25540	25541	1.10913e-24	0	1.10913e-24
sp|Q14624|ITIH4_HUMAN	ITIH4	S709:S709	709	709	1 1 1 0	0.88	1	0	S20:S20	266355000	2277560000	LAILPASAPPATSNPDPAVSR	3 3 3 0	696		1-2.25564.25564.3.1.dta	1-2	25564	25565	1.65658e-30	0	1.65658e-30
sp|Q14624|ITIH4_HUMAN	ITIH4	S709:S709	709	709	1 1 1 0	0.88	1	0	S20:S20	16029200	131127000	LAILPASAPPATSNPDPAVSR	4 3 2 1	696		1-2.25689.25689.4.1.dta	1-2	25689	25690	8.40944e-13	0.00268817	0.00268817
sp|Q14624|ITIH4_HUMAN	ITIH4	S709:S709	709	709	1 1 1 0	0.88	1	0	S20:S20	18664900	180298000	LAILPASAPPATSNPDPAVSR	3 3 2 0	696		1-3.19812.19812.3.0.dta	1-3	19812	19813	4.49807e-22	0	4.49807e-22
sp|Q14624|ITIH4_HUMAN	ITIH4	S709:S709	709	709	1 1 1 0	0.88	1	0	S20:S20	35628300	327216000	LAILPASAPPATSNPDPAVSR	3 3 2 0	696		1-3.20157.20157.3.0.dta	1-3	20157	20158	1.26551e-15	0	1.26551e-15
sp|Q14624|ITIH4_HUMAN	ITIH4	S709:S709	709	709	1 1 1 0	0.88	1	0	S20:S20	292521000	2436340000	LAILPASAPPATSNPDPAVSR	3 3 3 0	696		1-3.24960.24960.3.0.dta	1-3	24960	24961	4.41954e-28	0	4.41954e-28
sp|Q14624|ITIH4_HUMAN	ITIH4	S709:S709	709	709	1 1 1 0	0.87	1	0	S20:S20	35224100	332544000	LAILPASAPPATSNPDPAVSR	3 3 2 0	696		1-1.20645.20645.3.2.dta	1-1	20645	20646	3.44552e-10	0.00248756	0.00248756
sp|Q14624|ITIH4_HUMAN	ITIH4	S709:S709	709	709	1 1 1 0	0.87	1	0	S20:S20	37028400	351691000	LAILPASAPPATSNPDPAVSR	3 3 2 0	696		1-1.20753.20753.3.0.dta	1-1	20753	20754	1.10752e-07	0.00684932	0.00684943
sp|Q14624|ITIH4_HUMAN	ITIH4	S709:S709	709	709	1 1 1 0	0.87	1	0	S20:S20	78254500	692377000	LAILPASAPPATSNPDPAVSR	3 3 2 0	696		1-1.21069.21069.3.1.dta	1-1	21069	21070	1.27096e-10	0.00248756	0.00248756
sp|Q14624|ITIH4_HUMAN	ITIH4	S709:S709	709	709	1 1 1 0	0.87	1	0	S20:S20	12251200	117640000	LAILPASAPPATSNPDPAVSR	3 3 4 0	696		1-1.33014.33014.4.1.dta	1-1	33014	33015	3.44221e-12	0	3.44221e-12
sp|Q14624|ITIH4_HUMAN	ITIH4	S709:S709	709	709	1 1 1 0	0.87	1	0	S20:S20	30075000	274726000	LAILPASAPPATSNPDPAVSR	3 3 2 0	696		1-2.20481.20481.3.0.dta	1-2	20481	20482	3.53306e-18	0.0014556	0.0014556
sp|Q14624|ITIH4_HUMAN	ITIH4	S709:S709	709	709	1 1 1 0	0.87	1	0	S20:S20	17997700	112550000	LAILPASAPPATSNPDPAVSR	3 3 3 0	696		1-2.21012.21012.3.3.dta	1-2	21012	21013	1.06861e-08	0.00268817	0.00268817
sp|Q14624|ITIH4_HUMAN	ITIH4	S709:S709	709	709	1 1 1 0	0.87	1	0	S20:S20	68283200	593818000	LAILPASAPPATSNPDPAVSR	4 3 2 1	696		1-3.25002.25002.3.1.dta	1-3	25002	25003	9.47646e-13	0	9.47646e-13
sp|Q14624|ITIH4_HUMAN	ITIH4	S709:S709	709	709	1 1 1 0	0.87	1	0	S20:S20	292521000	2436340000	LAILPASAPPATSNPDPAVSR	3 3 3 0	696		1-3.25027.25027.3.1.dta	1-3	25027	25028	5.25681e-26	0	5.25681e-26
sp|Q14624|ITIH4_HUMAN	ITIH4	S709:S709	709	709	1 1 1 0	0.87	1	0	S20:S20	294740000	2465160000	LAILPASAPPATSNPDPAVSR	3 3 3 0	696		1-3.25136.25136.3.0.dta	1-3	25136	25137	3.89828e-20	0.00815217	0.00815217
sp|Q14624|ITIH4_HUMAN	ITIH4	S709:S709	709	709	1 1 1 0	0.86	1	0	S20:S20	265488000	2292340000	LAILPASAPPATSNPDPAVSR	3 3 3 0	696		1-1.25956.25956.3.0.dta	1-1	25956	25957	5.8181e-14	0	5.8181e-14
sp|Q14624|ITIH4_HUMAN	ITIH4	S709:S709	709	709	1 1 1 0	0.86	1	0	S20:S20	265488000	2292340000	LAILPASAPPATSNPDPAVSR	3 3 3 0	696		1-1.26054.26054.3.0.dta	1-1	26054	26055	2.51722e-13	0	2.51722e-13
sp|Q14624|ITIH4_HUMAN	ITIH4	S709:S709	709	709	1 1 1 0	0.86	1	0	S20:S20	266355000	2277560000	LAILPASAPPATSNPDPAVSR	3 3 3 0	696		1-2.25648.25648.3.0.dta	1-2	25648	25649	1.79044e-32	0	1.79044e-32
sp|Q14624|ITIH4_HUMAN	ITIH4	S709:S709	709	709	1 1 1 0	0.86	1	0	S20:S20	266355000	2277560000	LAILPASAPPATSNPDPAVSR	3 3 3 0	696		1-2.25726.25726.3.0.dta	1-2	25726	25727	9.96811e-26	0	9.96811e-26
sp|Q14624|ITIH4_HUMAN	ITIH4	S709:S709	709	709	1 1 1 0	0.86	1	0	S20:S20	41613700	374505000	LAILPASAPPATSNPDPAVSR	3 3 2 0	696		1-3.20231.20231.3.0.dta	1-3	20231	20232	8.45991e-17	0	8.45991e-17
sp|Q14624|ITIH4_HUMAN	ITIH4	S709:S709	709	709	1 1 1 0	0.86	1	0	S20:S20	292521000	2436340000	LAILPASAPPATSNPDPAVSR	3 3 3 0	696		1-3.24891.24891.3.0.dta	1-3	24891	24892	1.40889e-25	0	1.40889e-25
sp|Q14624|ITIH4_HUMAN	ITIH4	S709:S709	709	709	1 1 1 0	0.85	1	0	S20:S20	48416500	413485000	LAILPASAPPATSNPDPAVSR	3 3 2 0	696		1-2.20788.20788.3.0.dta	1-2	20788	20789	8.59385e-16	0.0014556	0.0014556
sp|Q14624|ITIH4_HUMAN	ITIH4	S709:S709	709	709	1 1 1 0	0.84	1	0	S20:S20	265488000	2292340000	LAILPASAPPATSNPDPAVSR	3 3 3 0	696		1-1.26160.26160.3.0.dta	1-1	26160	26161	1.37527e-11	0.00962567	0.00962567
sp|Q14624|ITIH4_HUMAN	ITIH4	S709:S709	709	709	1 1 1 0	0.83	1	0	S20:S20	68283200	593818000	LAILPASAPPATSNPDPAVSR	4 3 2 1	696		1-3.24919.24919.3.2.dta	1-3	24919	24920	5.55514e-13	0	5.55514e-13
sp|Q14624|ITIH4_HUMAN	ITIH4	S709:S709	709	709	1 1 1 0	0.8	1	0	S20:S20	22379900	164772000	LAILPASAPPATSNPDPAVSR	4 3 2 1	696		1-3.24911.24911.4.1.dta	1-3	24911	24912	7.11343e-14	0	7.11343e-14
sp|Q14624|ITIH4_HUMAN	ITIH4	S709:S709	709	709	1 3 0 0	0.83	1	0	S20:S20	648257	151590000	LAILPASAPPATSNPDPAVSR	5 10 1 1	696		1-3.20496.20496.4.0.dta	1-3	20496	20497	0.00448298	0	0.00448298
sp|Q14624|ITIH4_HUMAN	ITIH4	T720:T720	720	720	1 1 1 0	0.91	1	0	T5:T5	11178000	69859700	IEETTMTTQTPAPIQAPSAILPLPGQSVER	2 2 2 0	719	6,Oxidation[M];	1-1.28233.28233.4.4.dta	1-1	28233	28234	0.00174033	0	0.00174033
sp|Q14624|ITIH4_HUMAN	ITIH4	T720:T720	720	720	1 1 1 0	0.91	1	0	T5:T5	84159500	1041960000	IEETTMTTQTPAPIQAPSAILPLPGQSVER	2 2 2 0	719		1-2.28315.28315.4.1.dta	1-2	28315	28316	2.8911e-06	0	2.8911e-06
sp|Q14624|ITIH4_HUMAN	ITIH4	T720:T720	720	720	1 1 1 0	0.9	1	0	T5:T5	84159500	1041960000	IEETTMTTQTPAPIQAPSAILPLPGQSVER	2 2 2 0	719		1-2.28238.28238.4.4.dta	1-2	28238	28239	2.84718e-05	0	2.84718e-05
sp|Q14624|ITIH4_HUMAN	ITIH4	T720:T720	720	720	1 1 1 0	0.89	1	0	T5:T5	30058400	390784000	IEETTMTTQTPAPIQAPSAILPLPGQSVER	2 2 3 0	719		1-2.32051.32051.4.1.dta	1-2	32051	32052	1.03954e-05	0	1.03954e-05
sp|Q14624|ITIH4_HUMAN	ITIH4	T720:T720	720	720	1 1 1 0	0.89	1	0	T5:T5	69136400	826132000	IEETTMTTQTPAPIQAPSAILPLPGQSVER	2 2 2 0	719		1-3.27552.27552.4.1.dta	1-3	27552	27553	4.79952e-05	0	4.79952e-05
sp|Q14624|ITIH4_HUMAN	ITIH4	T720:T720	720	720	1 1 1 0	0.89	1	0	T5:T5	20723300	125622000	IEETTMTTQTPAPIQAPSAILPLPGQSVER	3 3 2 2	719		1-3.31399.31399.4.1.dta	1-3	31399	31400	1.41958e-05	0	1.41958e-05
sp|Q14624|ITIH4_HUMAN	ITIH4	T720:T720	720	720	3 2 1 1	0.89	1	0	T5:T5	27363400	305269000	IEETTMTTQTPAPIQAPSAILPLPGQSVER	3 2 1 1	719		1-1.28736.28736.4.5.dta	1-1	28736	28737	0.0019501	0	0.0019501
sp|Q14624|ITIH4_HUMAN	ITIH4	T722:T722	722	722	1 1 0 0	0.88	1	0	T7:T7	7594430	89212700	IEETTMTTQTPAPIQAPSAILPLPGQSVER	2 2 1 0	719		1-3.24105.24105.4.1.dta	1-3	24105	24106	0.00550898	0	0.00550898
sp|Q14624|ITIH4_HUMAN	ITIH4	T722:T722	722	722	1 1 1 0	0.9	1	0	T7:T7	8397050	116761000	IEETTMTTQTPAPIQAPSAILPLPGQSVER	2 2 2 0	722		1-3.27227.27227.3.0.dta	1-3	27227	27228	4.17985e-08	0	4.17985e-08
sp|Q14624|ITIH4_HUMAN	ITIH4	T722:T722	722	722	1 1 1 0	0.88	1	0	T7:T7	14817800	172538000	IEETTMTTQTPAPIQAPSAILPLPGQSVER	2 2 2 0	722		1-1.28419.28419.3.0.dta	1-1	28419	28420	0.000726502	0	0.000726502
sp|Q14624|ITIH4_HUMAN	ITIH4	T723:T723	723	723	1 1 1 0	0.91	1	0	T8:T8	84159500	1041960000	IEETTMTTQTPAPIQAPSAILPLPGQSVER	2 2 2 0	719		1-2.28238.28238.4.4.dta	1-2	28238	28239	2.84718e-05	0	2.84718e-05
sp|Q14624|ITIH4_HUMAN	ITIH4	T723:T723	723	723	1 1 1 0	0.9	1	0	T8:T8	7594430	89212700	IEETTMTTQTPAPIQAPSAILPLPGQSVER	2 2 1 0	719		1-3.24105.24105.4.1.dta	1-3	24105	24106	0.00550898	0	0.00550898
sp|Q14624|ITIH4_HUMAN	ITIH4	T725:T725	725	725	2 2 3 0	0.82	1	0	T10:T10	13550200	217987000	IEETTMTTQTPAPIQAPSAILPLPGQSVER	3 3 3 0	719		1-1.32882.32882.4.2.dta	1-1	32882	32883	0.00464852	0	0.00464852
sp|Q14624|ITIH4_HUMAN	ITIH4	S733:S733	733	733	2 2 3 0	0.78	1	0	S18:S18	9991570	143621000	IEETTMTTQTPAPIQAPSAILPLPGQSVER	3 3 3 0	733		1-2.32285.32285.4.1.dta	1-2	32285	32286	3.81872e-05	0.00268817	0.00268817
sp|Q14624|ITIH4_HUMAN	ITIH4	S733:S733	733	733	3 2 1 1	0.82	1	0	S18:S18	27363400	305269000	IEETTMTTQTPAPIQAPSAILPLPGQSVER	3 2 1 1	719		1-1.28818.28818.4.2.dta	1-1	28818	28819	0.00585441	0.00140252	0.00725535
