# Supplementary material for: Precise, fast and comprehensive analysis of intact glycopeptides and modified glycans with pGlyco3
Source: Nat Methods. 2021 Nov 25;18(12):1515–23. doi: 10.1038/s41592-021-01306-0 (PMC8648562; doi:10.1038/s41592-021-01306-0)
Supplement: Supplementary file 3 — All additional data files. [file 41592_2021_1306_MOESM3_ESM.zip › Supplementary Data/Result Files for Figures/Fig.3/Fig.3e/pGlyco3-O-Serum-Human.txt]

GlySpec	PepSpec	RawName	Scan	RT	PrecursorMH	PrecursorMZ	Charge	Rank	Peptide	Mod	PeptideMH	Glycan(H,N,A,F)	GlycanComposition	PlausibleStruct	GlyID	GlyFrag	GlyMass	GlySite	TotalScore	PepScore	GlyScore	CoreMatched	MassDeviation	PPM	GlyIonRatio	byIonRatio	czIonRatio	GlyDecoy	PepDecoy	IsSmallGlycan	GlycanPEP	GlycanFDR	PeptidePEP	PeptideFDR	TotalFDR	Proteins	Genes	ProSites	MonoArea	IsotopeArea	CorrectedGlycan(H,N,A,F)	CorrectedComposition	CorrectedMonoArea	CorrectedIsotopeArea	ETDScan	LocalizedSiteGroups	LocalizedScore	LocalizedIonRatio	PreLocalizedScore
1-1.378.378.2.1.dta	1-1.378.378.2.1.dta	1-1	378	144.83753	1755.87492	878.44110	2	1	KPKTTPTPR		1025.61021	2 2 0 0	H(2)N(2)	(N(H)(N(H)))	2095	0 1 0 0;0 2 0 0;1 1 0 0;1 2 0 0;	730.26439	4	36.35002	30.43487	47.33529	4	0.00032	0.18189	1.00000	1.18750	0.12500	0	0	1	-1	0	-1	0.0	0	sp|Q92954|PRG4_HUMAN	PRG4	1048	2.32137e+06	5.88521e+06			-1	-1	379	T4,T4,(1 1 0 0),0.75;T5,T7,(1 1 0 0),0.75	3	0.1875	2
1-1.602.602.2.0.dta	1-1.602.602.2.0.dta	1-1	602	229.03705	2046.97099	1023.98913	2	1	KPKTTPTPR		1025.61021	2 2 1 0	H(2)N(2)A(1)	(N(H(A))(N(H)))	1120	0 1 0 0;0 2 0 0;1 1 0 0;1 1 1 0;1 2 0 0;1 2 1 0;2 2 0 0;	1021.35981	4	38.92039	22.54556	69.33080	4	0.00097	0.47527	1.00000	1.00000	0.06250	0	0	0	1.8200543941476636e-10	2.474675559856932e-11	-1	0.0024875621890547263	0.0024875622138011834	sp|Q92954|PRG4_HUMAN	PRG4	1048	7.67392e+06	2.20888e+07			-1	-1	603	T4,T7,(2 2 1 0),0.58	1	0.0625	1
1-1.2853.2853.3.2.dta	1-1.2853.2853.3.2.dta	1-1	2853	1052.73388	2823.09435	941.70297	3	1	JASQAK		618.32056	5 4 2 0	H(5)N(4)A(2)	(N(H(A))(N(H(N(H(H(N(H(A)))))))))	1043	0 1 0 0;0 2 0 0;1 1 0 0;1 1 1 0;1 2 0 0;1 2 1 0;1 3 0 0;2 2 0 0;2 2 1 0;2 3 0 0;2 3 1 0;3 3 0 0;3 3 1 0;3 4 0 0;4 3 0 0;4 3 1 0;4 4 0 0;4 4 1 0;5 4 0 0;5 4 1 0;	2204.77244	3	25.03010	19.11782	36.01005	3	0.00134	0.47500	0.57143	1.10000	0.30000	0	0	0	1.0602839916511966e-05	1.3821922156171733e-06	-1	0.00776914539400666	0.007770527204812465	sp|Q9UK55|ZPI_HUMAN	SERPINA10	199	1.08802e+07	4.71506e+07			-1	-1	2854	J1,S3,(5 4 2 0),0.72	6	0.6	6
1-1.2901.2901.2.1.dta	1-1.2901.2901.2.1.dta	1-1	2901	1067.11872	1891.93641	946.47184	2	1	SSTTKPPFKPHGSR		1526.80740	1 1 0 0	H(1)N(1)	(N(H))	2097	0 1 0 0;	365.13220	3	25.61064	30.67272	16.20962	2	-0.00319	-1.68486	1.00000	0.76923	0.11538	0	0	1	-1	0	-1	0.0	0	sp|P04196|HRG_HUMAN	HRG	273	1.22246e+07	3.41808e+07			-1	-1	2902	T3,T3,(1 1 0 0),0.82	6	0.230769230769231	6
1-1.2993.2993.3.0.dta	1-1.2993.2993.3.0.dta	1-1	2993	1092.93219	2548.16817	850.06091	3	1	SSTTKPPFKPHGSR		1526.80740	2 2 1 0	H(2)N(2)A(1)	(N(H(A))(N(H)))	1120	0 1 0 0;0 2 0 0;1 1 0 0;1 1 1 0;1 2 0 0;1 2 1 0;2 2 0 0;	1021.35981	2	52.26883	36.93440	80.74706	4	0.00096	0.37512	1.00000	0.46154	0.38462	0	0	0	2.955694748134082e-12	3.922721387061391e-13	-1	0.0	3.922721387061391e-13	sp|P04196|HRG_HUMAN	HRG	272	1.64435e+07	6.1699e+07			-1	-1	2994	S1,T3,(1 1 0 0),0.89;T4,T4,(1 1 1 0),0.85	13	0.5	11
1-1.3178.3178.3.1.dta	1-1.3178.3178.3.1.dta	1-1	3178	1148.04686	2183.03628	728.35028	3	1	SSTTKPPFKPHGSR		1526.80740	1 1 1 0	H(1)N(1)A(1)	(N(A)(H))	124	0 1 0 0;0 1 1 0;1 1 0 0;	656.22761	4	92.85716	116.53829	48.87792	4	0.00126	0.57939	1.00000	1.15385	0.53846	0	0	1	-1	0	-1	0.0	0	sp|P04196|HRG_HUMAN	HRG	274	6.62456e+06	2.08469e+07			-1	-1	3179	T4,T4,(1 1 1 0),0.86	17	0.653846153846154	17
1-1.3339.3339.3.0.dta	1-1.3339.3339.3.0.dta	1-1	3339	1198.58321	2183.03942	728.35132	3	1	SSTTKPPFKPHGSR		1526.80740	1 1 1 0	H(1)N(1)A(1)	(N(H(A)))	1142	0 1 0 0;1 1 0 0;	656.22761	4	77.73088	97.34376	41.30695	3	0.00441	2.01958	1.00000	1.07692	0.46154	0	0	1	-1	0	-1	0.0	0	sp|P04196|HRG_HUMAN	HRG	274	1.41083e+09	4.58516e+09			-1	-1	3340	T4,T4,(1 1 1 0),0.83	16	0.615384615384615	16
1-1.3352.3352.2.0.dta	1-1.3352.3352.2.0.dta	1-1	3352	1202.63773	2183.03502	1092.02115	2	1	SSTTKPPFKPHGSR		1526.80740	1 1 1 0	H(1)N(1)A(1)	(N(H(A)))	1142	0 1 0 0;1 1 0 0;	656.22761	3	37.77682	43.83080	26.53372	3	0.00000	0.00083	1.00000	1.11538	0.07692	0	0	1	-1	0	-1	0.0	0	sp|P04196|HRG_HUMAN	HRG	273	1.33806e+08	4.60657e+08			-1	-1	3353	T4,T4,(1 1 1 0),0.84	5	0.192307692307692	4
1-1.3359.3359.4.0.dta	1-1.3359.3359.4.0.dta	1-1	3359	1204.80912	4009.70350	1003.18133	4	1	SSTTKPPFKPHGSR		1526.80740	6 6 0 2	H(6)N(6)F(2)	(N(H))(N(H)(N(H(N(H))(N(F)(H(N(F)(H)))))))	2187	0 1 0 0;0 2 0 0;0 3 0 0;1 1 0 0;1 2 0 0;1 3 0 0;1 3 0 1;1 4 0 0;1 4 0 1;1 5 0 0;1 5 0 1;2 2 0 0;2 3 0 0;2 3 0 1;2 4 0 0;2 4 0 1;2 4 0 2;2 5 0 0;2 5 0 1;2 5 0 2;2 6 0 0;2 6 0 1;2 6 0 2;3 3 0 0;3 3 0 1;3 4 0 0;3 4 0 1;3 4 0 2;3 5 0 0;3 5 0 1;3 5 0 2;3 6 0 0;3 6 0 1;3 6 0 2;4 4 0 0;4 4 0 1;4 4 0 2;4 5 0 0;4 5 0 1;4 5 0 2;4 6 0 0;4 6 0 1;4 6 0 2;5 5 0 0;5 5 0 1;5 5 0 2;5 6 0 0;5 6 0 1;5 6 0 2;6 6 0 0…	2482.90899	4	40.53162	59.82146	4.70762	3	-0.01290	-3.21597	0.05769	1.15385	0.03846	0	0	0	0.07430076347630991	0.0050177068323633365	-1	0.0	0.0050177068323633365	sp|P04196|HRG_HUMAN	HRG	274	822748	4.19115e+08			-1	-1	3360	S1,T4,(6 6 0 2),0.78	5	0.192307692307692	4
1-1.3419.3419.3.0.dta	1-1.3419.3419.3.0.dta	1-1	3419	1222.89398	2183.03907	728.35121	3	1	SSTTKPPFKPHGSR		1526.80740	1 1 1 0	H(1)N(1)A(1)	(N(H(A)))	1142	0 1 0 0;1 1 0 0;	656.22761	4	115.61908	147.42361	56.55352	3	0.00405	1.85605	1.00000	1.03846	0.53846	0	0	1	-1	0	-1	0.0	0	sp|P04196|HRG_HUMAN	HRG	274	1.41083e+09	4.58516e+09			-1	-1	3420	T4,T4,(1 1 1 0),0.86	16	0.615384615384615	16
1-1.3441.3441.2.0.dta	1-1.3441.3441.2.0.dta	1-1	3441	1229.37172	2183.03503	1092.02115	2	1	SSTTKPPFKPHGSR		1526.80740	1 1 1 0	H(1)N(1)A(1)	(N(H(A)))	1142	0 1 0 0;1 1 0 0;	656.22761	3	30.71534	29.91010	32.21079	3	0.00001	0.00633	1.00000	1.00000	0.03846	0	0	1	-1	0	-1	0.0	0	sp|P04196|HRG_HUMAN	HRG	273	1.33806e+08	4.60657e+08			-1	-1	3442	T4,T4,(1 1 1 0),0.81	6	0.230769230769231	5
1-1.3503.3503.3.0.dta	1-1.3503.3503.3.0.dta	1-1	3503	1248.07595	2183.03839	728.35098	3	1	SSTTKPPFKPHGSR		1526.80740	1 1 1 0	H(1)N(1)A(1)	(N(H(A)))	1142	0 1 0 0;1 1 0 0;	656.22761	3	91.05703	115.30536	46.02441	3	0.00337	1.54547	1.00000	1.07692	0.50000	0	0	1	-1	0	-1	0.0	0	sp|P04196|HRG_HUMAN	HRG	273	1.41083e+09	4.58516e+09			-1	-1	3504	T3,T3,(1 1 1 0),0.83	17	0.653846153846154	17
1-1.3523.3523.2.0.dta	1-1.3523.3523.2.0.dta	1-1	3523	1254.11322	2183.03519	1092.02123	2	1	SSTTKPPFKPHGSR		1526.80740	1 1 1 0	H(1)N(1)A(1)	(N(H(A)))	1142	0 1 0 0;1 1 0 0;	656.22761	3	38.39661	41.30888	32.98811	3	0.00017	0.07871	1.00000	1.07692	0.03846	0	0	1	-1	0	-1	0.0	0	sp|P04196|HRG_HUMAN	HRG	273	1.39156e+08	4.77971e+08			-1	-1	3524	T3,T4,(1 1 1 0),0.79	4	0.153846153846154	4
1-1.3581.3581.3.0.dta	1-1.3581.3581.3.0.dta	1-1	3581	1272.32997	2183.03601	728.35019	3	1	SSTTKPPFKPHGSR		1526.80740	1 1 1 0	H(1)N(1)A(1)	(N(H(A)))	1142	0 1 0 0;1 1 0 0;	656.22761	3	97.57113	125.25377	46.16052	3	0.00100	0.45708	1.00000	1.03846	0.61538	0	0	1	-1	0	-1	0.0	0	sp|P04196|HRG_HUMAN	HRG	273	1.49404e+09	4.85841e+09			-1	-1	3582	S1,T3,(1 1 1 0),0.80	16	0.615384615384615	16
1-1.3585.3585.3.0.dta	1-1.3585.3585.3.0.dta	1-1	3585	1273.66467	2686.07864	896.03106	3	1	JGTAVCATNR	6,Carbamidomethyl[C];	1063.49492	5 4 0 0	H(5)N(4)	(N(H)(N(H(N(H(H(N(H))))))))	1988	0 1 0 0;0 2 0 0;1 1 0 0;1 2 0 0;1 3 0 0;2 2 0 0;2 3 0 0;3 3 0 0;3 4 0 0;4 3 0 0;4 4 0 0;	1622.58161	3	45.12588	39.31667	55.91442	4	0.00211	0.78703	0.75000	1.00000	0.38889	0	0	0	2.2514888496831898e-08	1.8341901812787003e-09	-1	0.0	1.8341901812787003e-09	sp|P05156|CFAI_HUMAN	CFI	72	5.57353e+06	2.09801e+07			-1	-1	3586	J1,J1,(5 4 0 0),0.83	11	0.611111111111111	7
1-1.3605.3605.3.0.dta	1-1.3605.3605.3.0.dta	1-1	3605	1280.04719	2616.04164	872.68540	3	1	JNSDISSTR		993.45958	5 4 0 0	H(5)N(4)	(N(H)(N(H(N(H(H(N(H))))))))	1988	0 1 0 0;0 2 0 0;1 1 0 0;1 2 0 0;1 3 0 0;2 2 0 0;2 3 0 0;3 3 0 0;3 4 0 0;4 3 0 0;4 4 0 0;	1622.58161	3	50.33494	41.69359	66.38316	4	0.00046	0.17547	0.91667	1.18750	0.31250	0	0	0	5.381308325395675e-10	5.954838506215426e-11	-1	0.0	5.954838506215426e-11	sp|P01871|IGHM_HUMAN	IGHM	48	5.83899e+06	1.98933e+07			-1	-1	3606	J1,J1,(5 4 0 0),0.82	11	0.6875	7
1-1.3659.3659.3.0.dta	1-1.3659.3659.3.0.dta	1-1	3659	1297.18612	2183.03570	728.35009	3	1	SSTTKPPFKPHGSR		1526.80740	1 1 1 0	H(1)N(1)A(1)	(N(H(A)))	1142	0 1 0 0;1 1 0 0;	656.22761	3	78.02635	97.19980	42.41853	3	0.00069	0.31553	1.00000	0.96154	0.57692	0	0	1	-1	0	-1	0.0	0	sp|P04196|HRG_HUMAN	HRG	273	1.50038e+09	4.87942e+09			-1	-1	3660	T3,T3,(1 1 1 0),0.89	17	0.653846153846154	17
1-1.3781.3781.3.0.dta	1-1.3781.3781.3.0.dta	1-1	3781	1334.01691	3381.23694	1127.75050	3	1	HJFSHCCSK	6,Carbamidomethyl[C];7,Carbamidomethyl[C];	1176.46732	5 4 2 0	H(5)N(4)A(2)	(N(H(A))(N(H(N(H(H(N(H(A)))))))))	1043	0 1 0 0;0 2 0 0;1 1 0 0;1 1 1 0;1 2 0 0;1 2 1 0;1 3 0 0;2 2 0 0;2 2 1 0;2 3 0 0;2 3 1 0;3 3 0 0;3 3 1 0;3 4 0 0;4 3 0 0;4 3 1 0;4 4 0 0;4 4 1 0;5 4 0 0;5 4 1 0;	2204.77244	4	34.67698	22.24657	57.76204	3	-0.00282	-0.83521	0.66667	0.75000	0.25000	0	0	0	1.1952103572987381e-08	1.2528128032573219e-09	-1	0.0024875621890547263	0.00248756344184565	sp|P43652|AFAM_HUMAN	AFM	111	2.17586e+07	1.29787e+08			-1	-1	3782	J2,S4,(5 4 2 0),0.83	7	0.4375	5
1-1.3793.3793.4.1.dta	1-1.3793.3793.4.1.dta	1-1	3793	1338.10234	2839.26516	710.57175	4	1	SSTTKPPFKPHGSR		1526.80740	2 2 2 0	H(2)N(2)A(2)	(N(H(A))(N(H(A))))	920	0 1 0 0;0 2 0 0;1 1 0 0;1 1 1 0;1 2 0 0;1 2 1 0;2 2 0 0;2 2 1 0;	1312.45522	3	80.18788	56.29708	124.55652	4	0.00254	0.89366	1.00000	0.73077	0.34615	0	0	0	6.706448749578857e-19	1.6291499332719591e-19	-1	0.0	1.6291499332719591e-19	sp|P04196|HRG_HUMAN	HRG	273	2.00865e+08	8.9913e+08			-1	-1	3794	T3,T3,(1 1 1 0),0.89;T4,T4,(1 1 1 0),0.90	17	0.653846153846154	15
1-1.3824.3824.3.0.dta	1-1.3824.3824.3.0.dta	1-1	3824	1347.53242	2839.26359	947.09271	3	1	SSTTKPPFKPHGSR		1526.80740	2 2 2 0	H(2)N(2)A(2)	(N(H(A))(N(H(A))))	920	0 1 0 0;0 2 0 0;1 1 0 0;1 1 1 0;1 2 0 0;1 2 1 0;2 2 0 0;2 2 1 0;	1312.45522	2	92.58847	82.41746	111.47751	4	0.00096	0.33823	1.00000	0.92308	0.34615	0	0	0	6.380953492743557e-17	1.2813572900686457e-17	-1	0.0	1.2813572900686457e-17	sp|P04196|HRG_HUMAN	HRG	272	2.87557e+08	1.30106e+09			-1	-1	3825	S1,T3,(1 1 1 0),0.86;T4,T4,(1 1 1 0),0.85	13	0.5	10
1-1.3868.3868.4.1.dta	1-1.3868.3868.4.1.dta	1-1	3868	1360.74296	2839.26506	710.57172	4	1	SSTTKPPFKPHGSR		1526.80740	2 2 2 0	H(2)N(2)A(2)	(N(H(A))(N(H(A))))	920	0 1 0 0;0 2 0 0;1 1 0 0;1 1 1 0;1 2 0 0;1 2 1 0;2 2 0 0;2 2 1 0;	1312.45522	3	82.70716	52.56123	138.69246	4	0.00243	0.85562	1.00000	0.53846	0.34615	0	0	0	5.8886953733648226e-21	3.0203827439552728e-21	-1	0.0	3.0203827439552728e-21	sp|P04196|HRG_HUMAN	HRG	273	2.00865e+08	8.9913e+08			-1	-1	3869	T3,T3,(1 1 1 0),0.91;T4,T4,(1 1 1 0),0.90	18	0.692307692307692	16
1-1.3901.3901.3.0.dta	1-1.3901.3901.3.0.dta	1-1	3901	1370.57791	2839.26382	947.09279	3	1	SSTTKPPFKPHGSR		1526.80740	2 2 2 0	H(2)N(2)A(2)	(N(H(A))(N(H(A))))	920	0 1 0 0;0 2 0 0;1 1 0 0;1 1 1 0;1 2 0 0;1 2 1 0;2 2 0 0;2 2 1 0;	1312.45522	2	66.20614	48.76970	98.58810	4	0.00119	0.42065	1.00000	0.73077	0.26923	0	0	0	5.894168309453422e-15	9.553010784157663e-16	-1	0.0	9.553010784157663e-16	sp|P04196|HRG_HUMAN	HRG	272	2.87557e+08	1.30106e+09			-1	-1	3902	S1,T4,(2 2 2 0),0.89	13	0.5	10
1-1.3945.3945.4.2.dta	1-1.3945.3945.4.2.dta	1-1	3945	1383.80706	2839.26500	710.57171	4	1	SSTTKPPFKPHGSR		1526.80740	2 2 2 0	H(2)N(2)A(2)	(N(H(A))(N(H(A))))	920	0 1 0 0;0 2 0 0;1 1 0 0;1 1 1 0;1 2 0 0;1 2 1 0;2 2 0 0;2 2 1 0;	1312.45522	3	71.50645	46.14446	118.60730	4	0.00238	0.83730	1.00000	0.46154	0.42308	0	0	0	5.247794927169583e-18	1.6821394633370557e-18	-1	0.0	1.6821394633370557e-18	sp|P04196|HRG_HUMAN	HRG	273	2.00865e+08	8.9913e+08			-1	-1	3946	T3,T4,(2 2 2 0),0.90	16	0.615384615384615	15
1-1.3949.3949.3.1.dta	1-1.3949.3949.3.1.dta	1-1	3949	1385.08075	2819.12222	940.37892	3	1	JNSDISSTR		993.45958	5 5 0 0	H(5)N(5)	(N(H)(N(H(N(H(H(N)(N(H))))))))	2007	0 1 0 0;0 2 0 0;1 1 0 0;1 2 0 0;1 3 0 0;2 2 0 0;2 3 0 0;3 3 0 0;3 4 0 0;3 5 0 0;4 3 0 0;4 4 0 0;4 5 0 0;5 4 0 0;	1825.66098	3	43.93762	29.63406	70.50137	4	0.00166	0.59043	0.86667	0.93750	0.31250	0	0	0	1.1844250213782457e-10	1.5907181459738656e-11	-1	0.0	1.5907181459738656e-11	sp|P01871|IGHM_HUMAN	IGHM	48	6.67916e+06	2.92004e+07			-1	-1	3950	J1,J1,(5 5 0 0),0.82	9	0.5625	6
1-1.3978.3978.3.4.dta	1-1.3978.3978.3.4.dta	1-1	3978	1394.22822	2839.26420	947.09292	3	1	SSTTKPPFKPHGSR		1526.80740	2 2 2 0	H(2)N(2)A(2)	(N(H(A))(N(H(A))))	920	0 1 0 0;0 2 0 0;1 1 0 0;1 1 1 0;1 2 0 0;1 2 1 0;2 2 0 0;2 2 1 0;	1312.45522	1	42.37685	19.46360	84.93002	4	0.00157	0.55378	1.00000	0.38462	0.19231	0	0	0	6.801616628455345e-13	9.62905003613745e-14	-1	0.00684931506849315	0.006849315068589431	sp|P04196|HRG_HUMAN	HRG	271	2.87557e+08	1.30106e+09			-1	-1	3979	S1,T4,(2 2 2 0),0.85	12	0.461538461538462	8
1-1.4086.4086.3.1.dta	1-1.4086.4086.3.1.dta	1-1	4086	1426.30696	2790.21997	930.74484	3	1	ATEHLSTLSEK		1215.62156	2 4 0 3	H(2)N(4)F(3)	(N(N(F)(H(N(F)(H(N(F)))))))	2193	0 1 0 0;0 2 0 0;0 2 0 1;1 2 0 0;1 2 0 1;1 3 0 0;1 3 0 1;1 3 0 2;2 3 0 0;2 3 0 1;2 3 0 2;2 4 0 0;2 4 0 1;2 4 0 2;	1574.59686	7	60.93715	43.32826	93.63937	3	0.00155	0.55655	1.00000	0.80000	0.35000	0	0	0	3.297419057287413e-14	5.2772321751552206e-15	-1	0.0	5.2772321751552206e-15	sp|P02647|APOA1_HUMAN	APOA1	226	3.48162e+06	1.43566e+07			-1	-1	4087	T7,T7,(2 4 0 3),0.84	11	0.55	11
1-1.4097.4097.3.0.dta	1-1.4097.4097.3.0.dta	1-1	4097	1429.60866	3301.40926	1101.14127	3	1	ATEHLSTLSEK		1215.62156	3 5 0 4	H(3)N(5)F(4)	(N(H(F)))(N(N(F)(H(N(F)(H(N(F)))))))	1370	0 1 0 0;0 2 0 0;0 2 0 1;0 3 0 0;0 3 0 1;1 1 0 0;1 1 0 1;1 2 0 0;1 2 0 1;1 3 0 0;1 3 0 1;1 3 0 2;1 4 0 0;1 4 0 1;1 4 0 2;2 3 0 0;2 3 0 1;2 3 0 2;2 4 0 0;2 4 0 1;2 4 0 2;2 4 0 3;2 5 0 0;2 5 0 1;2 5 0 2;2 5 0 3;3 4 0 0;3 4 0 1;3 4 0 2;3 4 0 3;3 5 0 0;3 5 0 1;3 5 0 2;3 5 0 3;	2085.78697	7	54.78778	36.48541	88.77790	4	0.00074	0.22358	0.60000	0.60000	0.40000	0	0	0	1.7816095007534146e-13	2.5999824032226814e-14	-1	0.0	2.5999824032226814e-14	sp|P02647|APOA1_HUMAN	APOA1	226	3.29011e+06	1.90976e+07			-1	-1	4098	T7,T7,(3 5 0 4),0.88	11	0.55	11
1-1.4198.4198.3.0.dta	1-1.4198.4198.3.0.dta	1-1	4198	1459.02117	2749.19414	917.06956	3	1	ATEHLSTLSEK		1215.62156	3 3 0 3	H(3)N(3)F(3)	(N(H(F)))(N(H(F))(N(H(F))))	1312	0 1 0 0;0 2 0 0;0 3 0 0;1 1 0 0;1 1 0 1;1 2 0 0;1 2 0 1;1 3 0 0;1 3 0 1;2 2 0 0;2 2 0 1;2 2 0 2;2 3 0 0;2 3 0 1;2 3 0 2;3 3 0 0;3 3 0 1;3 3 0 2;	1533.57031	7	69.32564	49.73747	105.70368	4	0.00226	0.82387	0.94737	0.80000	0.50000	0	0	0	4.869453957686069e-16	6.468982374794494e-17	-1	0.0	6.468982374794494e-17	sp|P02647|APOA1_HUMAN	APOA1	226	3.68877e+06	1.34347e+07			-1	-1	4199	T7,T7,(3 3 0 3),0.86	12	0.6	12
1-1.4214.4214.3.1.dta	1-1.4214.4214.3.1.dta	1-1	4214	1463.86851	3278.39624	1093.47026	3	1	TKPREEQYJSTYR		1671.80851	4 4 0 1	H(4)N(4)F(1)	(N(H)(N(F)(H(N(H(N(H)))))))	1848	0 1 0 0;0 2 0 0;0 2 0 1;1 1 0 0;1 2 0 0;1 2 0 1;1 3 0 0;1 3 0 1;2 2 0 0;2 2 0 1;2 3 0 0;2 3 0 1;2 4 0 0;2 4 0 1;3 3 0 0;3 3 0 1;3 4 0 0;3 4 0 1;4 4 0 0;	1606.58669	10	19.12432	18.71822	19.87850	2	0.00104	0.31834	0.65000	0.12500	0.45833	0	0	0	0.0009493055837504247	0.0001290601384096554	-1	0.009625668449197862	0.009754614083525095	sp|P0DOX5|IGG1_HUMAN;sp|P01857|IGHG1_HUMAN	;IGHG1	300;181	4.01984e+06	2.43929e+07			-1	-1	4215	J9,S10,(4 4 0 1),0.89	12	0.5	11
1-1.4229.4229.4.1.dta	1-1.4229.4229.4.1.dta	1-1	4229	1468.21516	3278.39478	820.35415	4	1	TKPREEQYJSTYR		1671.80851	4 4 0 1	H(4)N(4)F(1)	(N(H)(N(F)(H(N(H(N(H)))))))	1848	0 1 0 0;0 2 0 0;0 2 0 1;1 1 0 0;1 2 0 0;1 2 0 1;1 3 0 0;1 3 0 1;2 2 0 0;2 2 0 1;2 3 0 0;2 3 0 1;2 4 0 0;2 4 0 1;3 3 0 0;3 3 0 1;3 4 0 0;3 4 0 1;4 4 0 0;	1606.58669	10	26.76593	22.58052	34.53884	3	-0.00042	-0.12669	0.60000	0.25000	0.41667	0	0	0	1.608541609233086e-05	2.110155220721968e-06	-1	0.0024875621890547263	0.0024896722769826856	sp|P0DOX5|IGG1_HUMAN;sp|P01857|IGHG1_HUMAN	;IGHG1	300;181	2.88087e+06	1.25172e+07			-1	-1	4230	J9,J9,(4 4 0 1),0.92	15	0.625	13
1-1.4309.4309.3.1.dta	1-1.4309.4309.3.1.dta	1-1	4309	1491.44784	2790.22099	930.74518	3	1	ATEHLSTLSEK		1215.62156	2 4 0 3	H(2)N(4)F(3)	(N(N(F)(H(N(F)(H(N(F)))))))	2193	0 1 0 0;0 2 0 0;0 2 0 1;1 2 0 0;1 2 0 1;1 3 0 0;1 3 0 1;1 3 0 2;2 3 0 0;2 3 0 1;2 3 0 2;2 4 0 0;2 4 0 1;2 4 0 2;	1574.59686	7	70.01692	54.82397	98.23240	3	0.00257	0.92103	1.00000	0.95000	0.45000	0	0	0	6.672807447615006e-15	1.1528647579981488e-15	-1	0.0	1.1528647579981488e-15	sp|P02647|APOA1_HUMAN	APOA1	226	1.06185e+07	4.93048e+07			-1	-1	4310	S6,T7,(2 4 0 3),0.86	12	0.6	12
1-1.4355.4355.3.1.dta	1-1.4355.4355.3.1.dta	1-1	4355	1505.11912	2528.99448	843.66968	3	1	MADEAGSEADHEGTHSTK		1872.76646	1 1 1 0	H(1)N(1)A(1)	(N(H(A)))	1142	0 1 0 0;1 1 0 0;	656.22761	14	88.73634	118.51465	33.43376	3	0.00041	0.16244	1.00000	1.11765	0.44118	0	0	1	-1	0	-1	0.0	0	sp|P02671|FIBA_HUMAN	FGA	616	3.12755e+06	1.20493e+07			-1	-1	4356	T14,T14,(1 1 1 0),0.92	24	0.705882352941177	24
1-1.4364.4364.3.0.dta	1-1.4364.4364.3.0.dta	1-1	4364	1507.84481	2474.13274	825.38243	3	1	SSTTKPPFKPHGSR		1526.80740	1 1 2 0	H(1)N(1)A(2)	(N(A)(H(A)))	23	0 1 0 0;0 1 1 0;1 1 0 0;1 1 1 0;	947.32303	3	83.49925	95.20468	61.76059	4	0.00231	0.93257	1.00000	1.03846	0.46154	0	0	1	-1	0	-1	0.0	0	sp|P04196|HRG_HUMAN	HRG	273	1.08006e+08	4.10027e+08			-1	-1	4365	T4,T4,(1 1 2 0),0.86	14	0.538461538461538	13
1-1.4366.4366.3.1.dta	1-1.4366.4366.3.1.dta	1-1	4366	1508.53317	2117.92637	706.64697	3	1	SYSCQVTHEGSTVEK	4,Carbamidomethyl[C];	1711.75918	0 2 0 0	N(2)	(N(N))	2727	0 1 0 0;	406.15875	1	30.43943	46.33926	0.91119	1	0.00845	3.98751	0.50000	0.89286	0.28571	0	0	1	-1	0	-1	0.0	0	sp|P0DOX8|IGL1_HUMAN;sp|P0DOY2|IGLC2_HUMAN;sp|B9A064|IGLL5_HUMAN;sp|P0CG04|IGLC1_HUMAN;sp|P0DOY3|IGLC3_HUMAN;sp|P0CF74|IGLC6_HUMAN	;IGLC2;IGLL5;IGLC1;IGLC3;IGLC6	194;84;192;84;84;84	232785	546952			-1	-1	4367	S1,S1,(0 2 0 0),0.85	13	0.464285714285714	13
1-1.4402.4402.2.0.dta	1-1.4402.4402.2.0.dta	1-1	4402	1519.48782	2474.13026	1237.56877	2	1	SSTTKPPFKPHGSR		1526.80740	1 1 2 0	H(1)N(1)A(2)	(N(A)(H(A)))	23	0 1 0 0;0 1 1 0;1 1 0 0;1 1 1 0;	947.32303	1	27.44813	21.56257	38.37845	4	-0.00017	-0.06900	1.00000	0.80769	0.03846	0	0	1	-1	0	-1	0.0024875621890547263	0.0024875621890547263	sp|P04196|HRG_HUMAN	HRG	271	3.50465e+06	1.26835e+07			-1	-1	4403	S1,S13,(1 1 2 0),0.00	0	0	0
1-1.4446.4446.3.0.dta	1-1.4446.4446.3.0.dta	1-1	4446	1533.26592	2474.13275	825.38243	3	1	SSTTKPPFKPHGSR		1526.80740	1 1 2 0	H(1)N(1)A(2)	(N(A)(H(A)))	23	0 1 0 0;0 1 1 0;1 1 0 0;1 1 1 0;	947.32303	3	52.98119	47.94317	62.33751	4	0.00232	0.93742	1.00000	0.50000	0.50000	0	0	1	-1	0	-1	0.0	0	sp|P04196|HRG_HUMAN	HRG	273	5.15869e+07	1.94424e+08			-1	-1	4447	T4,T4,(1 1 2 0),0.85	15	0.576923076923077	14
1-1.4575.4575.3.0.dta	1-1.4575.4575.3.0.dta	1-1	4575	1573.22497	2410.12290	804.04582	3	1	ESKPQAGTARPQDVNR		1753.89399	1 1 1 0	H(1)N(1)A(1)	(N(H(A)))	1142	0 1 0 0;1 1 0 0;	656.22761	8	49.47049	59.23471	31.33693	3	0.00130	0.53973	1.00000	0.53333	0.53333	0	0	1	-1	0	-1	0.0	0	sp|P24592|IBP6_HUMAN	IGFBP6	126	8.65858e+06	3.30111e+07			-1	-1	4576	T8,T8,(1 1 1 0),0.86	22	0.733333333333333	22
1-1.4613.4613.3.0.dta	1-1.4613.4613.3.0.dta	1-1	4613	1584.93418	2474.13192	825.38216	3	1	SSTTKPPFKPHGSR		1526.80740	1 1 2 0	H(1)N(1)A(2)	(N(A)(H(A)))	23	0 1 0 0;0 1 1 0;1 1 0 0;1 1 1 0;	947.32303	3	71.75509	78.90473	58.47721	4	0.00149	0.60275	1.00000	0.96154	0.42308	0	0	1	-1	0	-1	0.0	0	sp|P04196|HRG_HUMAN	HRG	273	1.10739e+07	4.1889e+07			-1	-1	4614	T3,T4,(1 1 2 0),0.82	15	0.576923076923077	15
1-1.4700.4700.3.0.dta	1-1.4700.4700.3.0.dta	1-1	4700	1611.71010	2474.13173	825.38210	3	1	SSTTKPPFKPHGSR		1526.80740	1 1 2 0	H(1)N(1)A(2)	(N(A)(H(A)))	23	0 1 0 0;0 1 1 0;1 1 0 0;1 1 1 0;	947.32303	2	45.35062	39.98997	55.30612	4	0.00130	0.52636	1.00000	0.57692	0.34615	0	0	1	-1	0	-1	0.0	0	sp|P04196|HRG_HUMAN	HRG	272	1.10739e+07	4.1889e+07			-1	-1	4701	T4,T4,(1 1 2 0),0.87	11	0.423076923076923	10
1-1.4808.4808.3.0.dta	1-1.4808.4808.3.0.dta	1-1	4808	1644.62990	2802.13188	934.71548	3	1	JVTAEQAR		888.45337	5 4 1 0	H(5)N(4)A(1)	(N(H)(N(H(N(H(H(N(H(A)))))))))	1985	0 1 0 0;0 2 0 0;1 1 0 0;1 2 0 0;1 3 0 0;2 2 0 0;2 3 0 0;3 3 0 0;3 4 0 0;4 3 0 0;4 4 0 0;4 4 1 0;5 4 0 0;	1913.67702	3	44.94171	31.24735	70.37410	4	0.00148	0.52977	0.78571	1.00000	0.35714	0	0	0	1.240998375796581e-10	1.7030428645106346e-11	-1	0.0	1.7030428645106346e-11	sp|P00748|FA12_HUMAN	F12	251	7.73722e+07	3.16955e+08			-1	-1	4809	J1,T3,(5 4 1 0),0.86	8	0.571428571428571	8
1-1.4837.4837.4.2.dta	1-1.4837.4837.4.2.dta	1-1	4837	1653.58052	3822.48351	956.37634	4	1	JNSDISSTR		993.45958	4 5 3 2	H(4)N(5)A(3)F(2)	(N(A))(N(H(A))(N(F)(H(N(F)(H(N(H(A))))))))	338	0 1 0 0;0 1 1 0;0 2 0 0;0 2 0 1;0 2 1 0;0 3 0 0;0 3 0 1;0 3 1 0;0 3 1 1;1 1 0 0;1 1 1 0;1 2 0 0;1 2 0 1;1 2 1 0;1 2 1 1;1 2 2 0;1 3 0 0;1 3 0 1;1 3 0 2;1 3 1 0;1 3 1 1;1 3 2 0;1 3 2 1;1 4 0 0;1 4 0 1;1 4 0 2;1 4 1 0;1 4 1 1;1 4 1 2;2 2 0 0;2 2 0 1;2 2 1 0;2 2 1 1;2 3 0 0;2 3 0 1;2 3 0 2;2 3 1 0;2 3 1 1;2 3 1 2;2 3 2 0;2 3 2 1;2 4 0 0;2 4 0 1;2 4 0 2;2 4 1 0;2 4 1 1;2 4 1 2;2 4 2 0;2 4 2 1;2 4 2 2…	2829.01022	3	20.93653	26.38380	10.82017	4	0.01371	3.58739	0.07921	1.00000	0.18750	0	0	0	0.004836529739037585	0.0008011065976154802	-1	0.0	0.0008011065976154802	sp|P01871|IGHM_HUMAN	IGHM	48	5.04034e+07	1.30969e+08			0	0	4838	J1,T8,(4 5 3 2),0.71	6	0.375	4
1-1.4884.4884.3.1.dta	1-1.4884.4884.3.1.dta	1-1	4884	1668.23196	2802.13199	934.71551	3	1	JVTAEQAR		888.45337	5 4 1 0	H(5)N(4)A(1)	(N(H)(N(H(N(H(H(N(H(A)))))))))	1985	0 1 0 0;0 2 0 0;1 1 0 0;1 2 0 0;1 3 0 0;2 2 0 0;2 3 0 0;3 3 0 0;3 4 0 0;4 3 0 0;4 4 0 0;4 4 1 0;5 4 0 0;	1913.67702	3	34.58830	21.68318	58.55495	4	0.00160	0.57046	0.78571	0.85714	0.35714	0	0	0	9.070601443517536e-09	9.170191128885322e-10	-1	0.0024875621890547263	0.002487563106047581	sp|P00748|FA12_HUMAN	F12	251	7.73722e+07	3.16955e+08			-1	-1	4885	J1,J1,(5 4 1 0),0.87	7	0.5	6
1-1.4979.4979.3.0.dta	1-1.4979.4979.3.0.dta	1-1	4979	1697.02935	2802.13239	934.71565	3	1	JVTAEQAR		888.45337	5 4 1 0	H(5)N(4)A(1)	(N(H(A))(N(H(N(H(H(N(H))))))))	1046	0 1 0 0;0 2 0 0;1 1 0 0;1 1 1 0;1 2 0 0;1 2 1 0;1 3 0 0;2 2 0 0;2 2 1 0;2 3 0 0;2 3 1 0;3 3 0 0;3 3 1 0;3 4 0 0;4 3 0 0;4 3 1 0;4 4 0 0;4 4 1 0;5 4 0 0;	1913.67702	3	45.20869	34.34560	65.38301	4	0.00199	0.71178	0.65000	1.07143	0.35714	0	0	0	7.770148794085426e-10	8.507891304533711e-11	-1	0.0	8.507891304533711e-11	sp|P00748|FA12_HUMAN	F12	251	7.73722e+07	3.16955e+08			-1	-1	4980	J1,J1,(5 4 1 0),0.86	8	0.571428571428571	7
1-1.5019.5019.3.0.dta	1-1.5019.5019.3.0.dta	1-1	5019	1709.76103	2977.17485	993.06313	3	1	JGTAVCATNR	6,Carbamidomethyl[C];	1063.49492	5 4 1 0	H(5)N(4)A(1)	(N(H)(N(H(N(H(H(N(H(A)))))))))	1985	0 1 0 0;0 2 0 0;1 1 0 0;1 2 0 0;1 3 0 0;2 2 0 0;2 3 0 0;3 3 0 0;3 4 0 0;4 3 0 0;4 4 0 0;4 4 1 0;5 4 0 0;	1913.67702	3	29.68314	25.38082	37.67315	3	0.00290	0.97559	0.71429	0.72222	0.33333	0	0	0	6.619110173840262e-06	8.48912052608801e-07	-1	0.0	8.48912052608801e-07	sp|P05156|CFAI_HUMAN	CFI	72	3.38459e+08	1.5477e+09			-1	-1	5020	J1,T3,(5 4 1 0),0.85	8	0.444444444444444	6
1-1.5030.5030.3.2.dta	1-1.5030.5030.3.2.dta	1-1	5030	1713.07511	2121.95431	707.98962	3	1	KCHTCQNGGTVILMDGK	2,Carbamidomethyl[C];5,Carbamidomethyl[C];	1918.89320	0 1 0 0	N(1)	(N)	2917		203.07937	10	13.78464	21.20714	0.00000	0	-0.01826	-8.60538	0.00000	0.37500	0.21875	0	0	1	-1	0	-1	0.0024875621890547263	0.0024875621890547263	sp|P02748|CO9_HUMAN	C9	518	106988	1.01563e+07			-1	-1	5031	T10,T10,(0 1 0 0),0.82	9	0.28125	9
1-1.5088.5088.3.0.dta	1-1.5088.5088.3.0.dta	1-1	5088	1730.79550	2542.00582	848.00679	3	1	JNSDISSTR		993.45958	4 3 1 0	H(4)N(3)A(1)	(N(H(A))(N(H(N(H(H))))))	1068	0 1 0 0;0 2 0 0;1 1 0 0;1 1 1 0;1 2 0 0;1 2 1 0;1 3 0 0;2 2 0 0;2 2 1 0;2 3 0 0;2 3 1 0;3 3 0 0;3 3 1 0;4 3 0 0;	1548.54483	3	43.27675	42.06217	45.53240	4	0.00141	0.55643	0.53333	1.06250	0.43750	0	0	0	6.453885756301759e-07	7.329284606075829e-08	-1	0.0	7.329284606075829e-08	sp|P01871|IGHM_HUMAN	IGHM	48	1.00501e+07	1.29111e+08			-1	-1	5089	J1,J1,(4 3 1 0),0.81	11	0.6875	7
1-1.5090.5090.4.1.dta	1-1.5090.5090.4.1.dta	1-1	5090	1731.41621	2977.17416	745.04900	4	1	JGTAVCATNR	6,Carbamidomethyl[C];	1063.49492	5 4 1 0	H(5)N(4)A(1)	(N(H)(N(H(N(H(H(N(H(A)))))))))	1985	0 1 0 0;0 2 0 0;1 1 0 0;1 2 0 0;1 3 0 0;2 2 0 0;2 3 0 0;3 3 0 0;3 4 0 0;4 3 0 0;4 4 0 0;4 4 1 0;5 4 0 0;	1913.67702	3	25.97073	24.29974	29.07400	3	0.00222	0.74483	0.57143	0.88889	0.27778	0	0	0	7.953892547258939e-05	1.0217890845334247e-05	-1	0.001402524544179523	0.0014127423012930212	sp|P05156|CFAI_HUMAN	CFI	72	1.71375e+06	7.04736e+06			-1	-1	5091	J1,T3,(5 4 1 0),0.90	13	0.722222222222222	11
1-1.5103.5103.3.1.dta	1-1.5103.5103.3.1.dta	1-1	5103	1735.31798	3342.30505	1114.77320	3	1	JGTAVCATNR	6,Carbamidomethyl[C];	1063.49492	6 5 1 0	H(6)N(5)A(1)	(N(H(A))(N(H(N(H(H(N(H))(N(H))))))))	1045	0 1 0 0;0 2 0 0;1 1 0 0;1 1 1 0;1 2 0 0;1 2 1 0;1 3 0 0;2 2 0 0;2 2 1 0;2 3 0 0;2 3 1 0;3 3 0 0;3 3 1 0;3 4 0 0;3 5 0 0;4 3 0 0;4 3 1 0;4 4 0 0;4 4 1 0;4 5 0 0;4 5 1 0;5 4 0 0;5 4 1 0;5 5 0 0;5 5 1 0;6 5 0 0;	2278.80922	3	29.51108	21.59841	44.20604	3	0.00091	0.27213	0.59259	0.66667	0.27778	0	0	0	9.70386085543394e-07	1.288305450956737e-07	-1	0.0024875621890547263	0.0024876910154293416	sp|P05156|CFAI_HUMAN	CFI	72	5.13994e+06	2.7005e+07			-1	-1	5104	J1,J1,(6 5 1 0),0.82	7	0.388888888888889	6
1-1.5116.5116.3.0.dta	1-1.5116.5116.3.0.dta	1-1	5116	1739.25015	2977.17479	993.06311	3	1	JGTAVCATNR	6,Carbamidomethyl[C];	1063.49492	5 4 1 0	H(5)N(4)A(1)	(N(H(A))(N(H(N(H(H(N(H))))))))	1046	0 1 0 0;0 2 0 0;1 1 0 0;1 1 1 0;1 2 0 0;1 2 1 0;1 3 0 0;2 2 0 0;2 2 1 0;2 3 0 0;2 3 1 0;3 3 0 0;3 3 1 0;3 4 0 0;4 3 0 0;4 3 1 0;4 4 0 0;4 4 1 0;5 4 0 0;	1913.67702	3	49.86931	35.61376	76.34391	4	0.00285	0.95644	0.65000	0.88889	0.27778	0	0	0	1.4189554208348766e-11	2.2057322118766853e-12	-1	0.0	2.2057322118766853e-12	sp|P05156|CFAI_HUMAN	CFI	72	3.38459e+08	1.5477e+09			-1	-1	5117	J1,J1,(5 4 1 0),0.84	8	0.444444444444444	6
1-1.5125.5125.3.1.dta	1-1.5125.5125.3.1.dta	1-1	5125	1741.89102	2907.13868	969.71774	3	1	JNSDISSTR		993.45958	5 4 1 0	H(5)N(4)A(1)	(N(H(A))(N(H(N(H(H(N(H))))))))	1046	0 1 0 0;0 2 0 0;1 1 0 0;1 1 1 0;1 2 0 0;1 2 1 0;1 3 0 0;2 2 0 0;2 2 1 0;2 3 0 0;2 3 1 0;3 3 0 0;3 3 1 0;3 4 0 0;4 3 0 0;4 3 1 0;4 4 0 0;4 4 1 0;5 4 0 0;	1913.67702	3	41.80780	29.70701	64.28068	4	0.00208	0.71565	0.65000	1.00000	0.25000	0	0	0	1.1635431773023256e-09	1.1517331005765684e-10	-1	0.0	1.1517331005765684e-10	sp|P01871|IGHM_HUMAN	IGHM	48	6.71828e+07	2.86335e+08			-1	-1	5126	J1,J1,(5 4 1 0),0.76	7	0.4375	5
1-1.5148.5148.4.3.dta	1-1.5148.5148.4.3.dta	1-1	5148	1748.82986	3130.35950	783.34533	4	1	SSTTKPPFKPHGSR		1526.80740	2 2 3 0	H(2)N(2)A(3)	(N(H(A))(N(H(A(A)))))	918	0 1 0 0;0 2 0 0;1 1 0 0;1 1 1 0;1 2 0 0;1 2 1 0;1 2 2 0;2 2 0 0;2 2 1 0;2 2 2 0;	1603.55064	2	63.59016	27.40247	130.79587	4	0.00146	0.46666	1.00000	0.38462	0.30769	0	0	0	8.056165208980191e-20	3.184381575640282e-20	-1	0.0	3.184381575640282e-20	sp|P04196|HRG_HUMAN	HRG	272	9.85341e+06	5.0907e+07			-1	-1	5149	T3,T3,(1 1 1 0),0.85;T4,T4,(1 1 2 0),0.85	17	0.653846153846154	14
1-1.5206.5206.3.0.dta	1-1.5206.5206.3.0.dta	1-1	5206	1767.15048	2977.17366	993.06274	3	1	JGTAVCATNR	6,Carbamidomethyl[C];	1063.49492	5 4 1 0	H(5)N(4)A(1)	(N(H(A))(N(H(N(H(H(N(H))))))))	1046	0 1 0 0;0 2 0 0;1 1 0 0;1 1 1 0;1 2 0 0;1 2 1 0;1 3 0 0;2 2 0 0;2 2 1 0;2 3 0 0;2 3 1 0;3 3 0 0;3 3 1 0;3 4 0 0;4 3 0 0;4 3 1 0;4 4 0 0;4 4 1 0;5 4 0 0;	1913.67702	3	32.39813	30.22876	36.42696	3	0.00172	0.57655	0.55000	0.88889	0.27778	0	0	0	9.423311044876316e-06	1.2285345535053134e-06	-1	0.0	1.2285345535053134e-06	sp|P05156|CFAI_HUMAN	CFI	72	2.01259e+07	8.6846e+07			-1	-1	5207	J1,J1,(5 4 1 0),0.82	7	0.388888888888889	5
1-1.5301.5301.3.0.dta	1-1.5301.5301.3.0.dta	1-1	5301	1796.05852	2547.01366	849.67607	3	1	WVSJK		633.33549	5 4 1 0	H(5)N(4)A(1)	(N(H(A))(N(H(N(H(H(N(H))))))))	1046	0 1 0 0;0 2 0 0;1 1 0 0;1 1 1 0;1 2 0 0;1 2 1 0;1 3 0 0;2 2 0 0;2 2 1 0;2 3 0 0;2 3 1 0;3 3 0 0;3 3 1 0;3 4 0 0;4 3 0 0;4 3 1 0;4 4 0 0;4 4 1 0;5 4 0 0;	1913.67702	3	41.69473	19.98059	82.02098	4	0.00115	0.45327	0.70000	1.37500	0.25000	0	0	0	1.885923016331921e-12	2.6299247574721843e-13	-1	0.00684931506849315	0.006849315068756124	sp|P01008|ANT3_HUMAN	SERPINC1	223	2.70685e+07	9.8929e+07			-1	-1	5302	S3,J4,(5 4 1 0),0.83	6	0.75	5
1-1.5352.5352.3.0.dta	1-1.5352.5352.3.0.dta	1-1	5352	1812.69710	2967.14024	989.71826	3	1	EJGTVSR		762.37406	5 4 2 0	H(5)N(4)A(2)	(N(H(A))(N(H(N(H(H(N(H(A)))))))))	1043	0 1 0 0;0 2 0 0;1 1 0 0;1 1 1 0;1 2 0 0;1 2 1 0;1 3 0 0;2 2 0 0;2 2 1 0;2 3 0 0;2 3 1 0;3 3 0 0;3 3 1 0;3 4 0 0;4 3 0 0;4 3 1 0;4 4 0 0;4 4 1 0;5 4 0 0;5 4 1 0;	2204.77244	4	28.78571	20.14682	44.82936	3	-0.00626	-2.10878	0.66667	0.83333	0.33333	0	0	0	8.016907395303075e-07	1.0001332427220826e-07	-1	0.00684931506849315	0.006849415074073096	sp|P19652|A1AG2_HUMAN	ORM2	105	1.32875e+07	6.11733e+07			-1	-1	5353	J2,J2,(5 4 2 0),0.85	6	0.5	4
1-1.5361.5361.3.1.dta	1-1.5361.5361.3.1.dta	1-1	5361	1815.28095	3110.21335	1037.40930	3	1	JNSDISSTR		993.45958	5 5 1 0	H(5)N(5)A(1)	(N(H)(N(H(N(H(H(N)(N(H(A)))))))))	2006	0 1 0 0;0 2 0 0;1 1 0 0;1 2 0 0;1 3 0 0;2 2 0 0;2 3 0 0;3 3 0 0;3 4 0 0;3 5 0 0;4 3 0 0;4 4 0 0;4 4 1 0;4 5 0 0;4 5 1 0;5 4 0 0;5 4 1 0;5 5 0 0;	2116.75640	3	59.29001	32.17717	109.64243	4	-0.00262	-0.84272	0.89474	0.87500	0.31250	0	0	0	1.2172642283526974e-16	1.8752324079253332e-17	-1	0.0	1.8752324079253332e-17	sp|P01871|IGHM_HUMAN	IGHM	48	5.78025e+07	2.82401e+08			-1	-1	5362	J1,S6,(5 5 1 0),0.84	7	0.4375	5
1-1.5529.5529.3.0.dta	1-1.5529.5529.3.0.dta	1-1	5529	1862.19199	3003.32799	1001.78085	3	1	TPAATKPEMTTTAKDK		1690.86802	2 2 2 0	H(2)N(2)A(2)	(N(H(A))(N(H(A))))	920	0 1 0 0;0 2 0 0;1 1 0 0;1 1 1 0;1 2 0 0;1 2 1 0;2 2 0 0;2 2 1 0;	1312.45522	10	51.21642	37.28041	77.09757	4	0.00475	1.58102	1.00000	0.56667	0.36667	0	0	0	1.0827849247986845e-11	1.7500763911146227e-12	-1	0.0	1.7500763911146227e-12	sp|Q92954|PRG4_HUMAN	PRG4	912	6.47332e+06	2.81855e+07			-1	-1	5530	T10,T12,(2 2 2 0),0.89	14	0.466666666666667	13
1-1.5571.5571.2.0.dta	1-1.5571.5571.2.0.dta	1-1	5571	1874.70092	1839.85873	920.43300	2	1	VATTVISK		818.49820	2 2 1 0	H(2)N(2)A(1)	(N(H(A))(N(H)))	1120	0 1 0 0;0 2 0 0;1 1 0 0;1 1 1 0;1 2 0 0;1 2 1 0;2 2 0 0;	1021.35981	3	42.39411	33.84221	58.27623	4	0.00072	0.39234	1.00000	1.21429	0.35714	0	0	0	9.997030016669926e-09	9.746437768798947e-10	-1	0.0	9.746437768798947e-10	sp|P05155|IC1_HUMAN	SERPING1	47	6.41035e+06	1.54709e+07			-1	-1	5572	T3,T3,(1 1 1 0),0.94;T4,T4,(1 1 0 0),0.89	6	0.428571428571429	5
1-1.5591.5591.3.1.dta	1-1.5591.5591.3.1.dta	1-1	5591	1880.50385	3547.43270	1183.14909	3	1	YKJNSDISSTR		1284.61786	5 5 1 1	H(5)N(5)A(1)F(1)	(N(H)(N(H(N(H(A)))(N(F)(H(N(H)))))))	1976	0 1 0 0;0 2 0 0;1 1 0 0;1 2 0 0;1 3 0 0;1 3 0 1;1 4 0 0;1 4 0 1;2 2 0 0;2 3 0 0;2 3 0 1;2 3 1 0;2 4 0 0;2 4 0 1;2 4 1 0;2 4 1 1;2 5 0 0;2 5 0 1;3 3 0 0;3 3 0 1;3 3 1 0;3 4 0 0;3 4 0 1;3 4 1 0;3 4 1 1;3 5 0 0;3 5 0 1;3 5 1 0;3 5 1 1;4 4 0 0;4 4 0 1;4 4 1 0;4 4 1 1;4 5 0 0;4 5 0 1;4 5 1 0;4 5 1 1;5 5 0 0;5 5 0 1;5 5 1 0;	2262.81431	5	37.83070	33.46770	45.93342	3	0.00054	0.15198	0.48780	0.70000	0.30000	0	0	0	5.69915054752307e-07	6.644238036651213e-08	-1	0.0	6.644238036651213e-08	sp|P01871|IGHM_HUMAN	IGHM	48	2.5947e+07	1.50543e+08			-1	-1	5592	J3,J3,(5 5 1 1),0.85	11	0.55	9
1-1.5628.5628.4.1.dta	1-1.5628.5628.4.1.dta	1-1	5628	1891.51897	3547.43378	887.61390	4	1	YKJNSDISSTR		1284.61786	5 5 1 1	H(5)N(5)A(1)F(1)	(N(H)(N(H(N(H(A)))(N(F)(H(N(H)))))))	1976	0 1 0 0;0 2 0 0;1 1 0 0;1 2 0 0;1 3 0 0;1 3 0 1;1 4 0 0;1 4 0 1;2 2 0 0;2 3 0 0;2 3 0 1;2 3 1 0;2 4 0 0;2 4 0 1;2 4 1 0;2 4 1 1;2 5 0 0;2 5 0 1;3 3 0 0;3 3 0 1;3 3 1 0;3 4 0 0;3 4 0 1;3 4 1 0;3 4 1 1;3 5 0 0;3 5 0 1;3 5 1 0;3 5 1 1;4 4 0 0;4 4 0 1;4 4 1 0;4 4 1 1;4 5 0 0;4 5 0 1;4 5 1 0;4 5 1 1;5 5 0 0;5 5 0 1;5 5 1 0;	2262.81431	5	32.10547	29.78024	36.42375	3	0.00162	0.45671	0.39024	0.50000	0.40000	0	0	0	9.431873217410455e-06	1.2362662581838291e-06	-1	0.0	1.2362662581838291e-06	sp|P01871|IGHM_HUMAN	IGHM	48	5.35393e+06	3.10611e+07			-1	-1	5629	J3,J3,(5 5 1 1),0.95	20	1	16
1-1.5660.5660.3.0.dta	1-1.5660.5660.3.0.dta	1-1	5660	1901.41381	2187.89024	729.96826	3	1	SGCLKJYCECYEAK	3,Carbamidomethyl[C];8,Carbamidomethyl[C];10,Carbamidomethyl[C];	1781.72914	0 2 0 0	N(2)	(N(N))	2727	0 1 0 0;	406.15875	1	15.15701	23.31848	0.00000	0	0.00236	1.07649	0.00000	0.30769	0.26923	0	0	1	-1	0	-1	0.001402524544179523	0.001402524544179523	sp|Q6MZP7|LIN54_HUMAN	LIN54	604	3.76055e+08	1.38227e+09			-1	-1	5661	S1,S1,(0 1 0 0),0.88;J6,J6,(0 1 0 0),0.81	10	0.384615384615385	9
1-1.5827.5827.3.1.dta	1-1.5827.5827.3.1.dta	1-1	5827	1954.64850	3401.37265	1134.46240	3	1	YKJNSDISSTR		1284.61786	5 5 1 0	H(5)N(5)A(1)	(N(N(H(N(H(H(N(H))(N(H(A)))))))))	2453	0 1 0 0;0 2 0 0;1 2 0 0;1 3 0 0;2 3 0 0;3 3 0 0;3 4 0 0;3 5 0 0;4 4 0 0;4 4 1 0;4 5 0 0;4 5 1 0;5 5 0 0;	2116.75640	5	33.37929	18.64898	60.73558	3	-0.00161	-0.47247	0.78571	0.40000	0.35000	0	0	0	4.19689726523337e-09	4.274140796669699e-10	-1	0.009625668449197862	0.009625668876510661	sp|P01871|IGHM_HUMAN	IGHM	48	4.77322e+06	3.16118e+07			-1	-1	5828	J3,S5,(5 5 1 0),0.89	11	0.55	9
1-1.5863.5863.3.0.dta	1-1.5863.5863.3.0.dta	1-1	5863	1966.30923	2701.21834	901.07763	3	1	ESKPQAGTARPQDVNR		1753.89399	1 1 2 0	H(1)N(1)A(2)	(N(A)(H(A)))	23	0 1 0 0;0 1 1 0;1 1 0 0;1 1 1 0;	947.32303	8	50.02759	52.01555	46.33568	4	0.00132	0.48878	1.00000	0.46667	0.53333	0	0	1	-1	0	-1	0.0	0	sp|P24592|IBP6_HUMAN	IGFBP6	126	1.80788e+07	7.32607e+07			-1	-1	5864	T8,T8,(1 1 2 0),0.88	16	0.533333333333333	16
1-1.6012.6012.3.0.dta	1-1.6012.6012.3.0.dta	1-1	6012	2012.02198	2674.23590	892.08348	3	1	EPAPTTPKKPAPK		1361.77873	2 2 2 0	H(2)N(2)A(2)	(N(H(A))(N(H(A))))	920	0 1 0 0;0 2 0 0;1 1 0 0;1 1 1 0;1 2 0 0;1 2 1 0;2 2 0 0;2 2 1 0;	1312.45522	5	36.61265	19.22790	68.89861	4	0.00195	0.72893	1.00000	0.54167	0.20833	0	0	0	2.133369896477609e-10	2.7004260466281702e-11	-1	0.00776914539400666	0.007769145421008142	sp|Q92954|PRG4_HUMAN;sp|Q92954|PRG4_HUMAN	PRG4;PRG4	723;792	2.12102e+07	8.48846e+07			-1	-1	6013	T5,T5,(1 1 1 0),0.82;T6,T6,(1 1 1 0),0.85	9	0.375	8
1-1.6019.6019.3.1.dta	1-1.6019.6019.3.1.dta	1-1	6019	2014.42082	2812.09533	938.03663	3	1	EEQYJSTYR		1189.51199	5 4 0 0	H(5)N(4)	(N(H)(N(H(N(H(H(N(H))))))))	1988	0 1 0 0;0 2 0 0;1 1 0 0;1 2 0 0;1 3 0 0;2 2 0 0;2 3 0 0;3 3 0 0;3 4 0 0;4 3 0 0;4 4 0 0;	1622.58161	6	32.14752	22.29028	50.45381	4	0.00173	0.61592	0.75000	0.50000	0.43750	0	0	0	1.3634324713093026e-07	1.2814562719970998e-08	-1	0.0024875621890547263	0.002487575003346463	sp|P0DOX5|IGG1_HUMAN;sp|P01857|IGHG1_HUMAN	;IGHG1	300;181	1.76245e+07	7.44303e+07			-1	-1	6020	J5,S6,(5 4 0 0),0.88	9	0.5625	8
1-1.6050.6050.3.0.dta	1-1.6050.6050.3.0.dta	1-1	6050	2024.33841	2650.04245	884.01900	3	1	EEQYJSTYR		1189.51199	4 4 0 0	H(4)N(4)	(N(H)(N(H(N(H(H(N)))))))	2009	0 1 0 0;0 2 0 0;1 1 0 0;1 2 0 0;1 3 0 0;2 2 0 0;2 3 0 0;3 3 0 0;3 4 0 0;4 3 0 0;	1460.52878	6	38.23345	23.56854	65.46827	4	0.00168	0.63299	0.90909	0.56250	0.37500	0	0	0	7.530817222866362e-10	8.113113248712959e-11	-1	0.001402524544179523	0.0014025246253100913	sp|P0DOX5|IGG1_HUMAN;sp|P01857|IGHG1_HUMAN	;IGHG1	300;181	2.25655e+07	8.30947e+07			-1	-1	6051	J5,T7,(4 4 0 0),0.72	8	0.5	7
1-1.6064.6064.3.0.dta	1-1.6064.6064.3.0.dta	1-1	6064	2028.76928	2958.15306	986.72254	3	1	EEQYJSTYR		1189.51199	5 4 0 1	H(5)N(4)F(1)	(N(H(F)))(N(H)(N(H(N(H(H))))))	1366	0 1 0 0;0 2 0 0;0 3 0 0;1 1 0 0;1 1 0 1;1 2 0 0;1 2 0 1;1 3 0 0;1 3 0 1;1 4 0 0;2 2 0 0;2 2 0 1;2 3 0 0;2 3 0 1;2 4 0 0;2 4 0 1;3 3 0 0;3 3 0 1;3 4 0 0;3 4 0 1;4 3 0 0;4 4 0 0;4 4 0 1;5 4 0 0;	1768.63952	7	38.92016	24.34803	65.98269	4	0.00156	0.52608	0.56000	0.56250	0.37500	0	0	0	6.234569987772855e-10	6.445399864406546e-11	-1	0.001402524544179523	0.0014025246086332103	sp|P0DOX5|IGG1_HUMAN;sp|P01857|IGHG1_HUMAN	;IGHG1	301;182	5.6834e+07	2.65466e+08			-1	-1	6065	J5,J5,(5 4 0 1),0.79	8	0.5	7
1-1.6098.6098.3.0.dta	1-1.6098.6098.3.0.dta	1-1	6098	2039.46518	2674.23570	892.08342	3	1	EPAPTTPKKPAPK		1361.77873	2 2 2 0	H(2)N(2)A(2)	(N(H(A))(N(H(A))))	920	0 1 0 0;0 2 0 0;1 1 0 0;1 1 1 0;1 2 0 0;1 2 1 0;2 2 0 0;2 2 1 0;	1312.45522	5	42.92264	24.09474	77.88872	4	0.00175	0.65377	1.00000	0.58333	0.20833	0	0	0	8.159155404852414e-12	1.4824606038691226e-12	-1	0.001402524544179523	0.0014025245456619785	sp|Q92954|PRG4_HUMAN;sp|Q92954|PRG4_HUMAN	PRG4;PRG4	723;792	2.12102e+07	8.48846e+07			-1	-1	6099	T5,T6,(2 2 2 0),0.88	9	0.375	9
1-1.6113.6113.3.1.dta	1-1.6113.6113.3.1.dta	1-1	6113	2044.40214	2487.98932	830.00129	3	1	EEQYJSTYR		1189.51199	3 4 0 0	H(3)N(4)	(N(H(N))(N(H(N(H)))))	1666	0 1 0 0;0 2 0 0;1 1 0 0;1 2 0 0;1 3 0 0;2 2 0 0;2 3 0 0;2 4 0 0;3 3 0 0;	1298.47596	6	33.38158	24.10237	50.61441	4	0.00136	0.54859	0.80000	0.62500	0.37500	0	0	0	1.2947084103775892e-07	1.1985905918647042e-08	-1	0.001402524544179523	0.0014025365299869706	sp|P0DOX5|IGG1_HUMAN;sp|P01857|IGHG1_HUMAN	;IGHG1	300;181	5.74311e+06	1.9172e+07			-1	-1	6114	J5,J5,(3 4 0 0),0.91	9	0.5625	7
1-1.6124.6124.3.0.dta	1-1.6124.6124.3.0.dta	1-1	6124	2047.83998	2796.10041	932.70499	3	1	EEQYJSTYR		1189.51199	4 4 0 1	H(4)N(4)F(1)	(N(H)(N(F)(H(N(H(N(H)))))))	1848	0 1 0 0;0 2 0 0;0 2 0 1;1 1 0 0;1 2 0 0;1 2 0 1;1 3 0 0;1 3 0 1;2 2 0 0;2 2 0 1;2 3 0 0;2 3 0 1;2 4 0 0;2 4 0 1;3 3 0 0;3 3 0 1;3 4 0 0;3 4 0 1;4 4 0 0;	1606.58669	6	50.74761	29.33650	90.51109	4	0.00173	0.61967	0.75000	0.75000	0.37500	0	0	0	9.76237354252485e-14	1.496319479224165e-14	-1	0.0	1.496319479224165e-14	sp|P0DOX5|IGG1_HUMAN;sp|P01857|IGHG1_HUMAN	;IGHG1	300;181	6.92983e+07	2.97659e+08			-1	-1	6125	J5,S6,(4 4 0 1),0.85	10	0.625	9
1-1.6178.6178.3.1.dta	1-1.6178.6178.3.1.dta	1-1	6178	2064.54230	2634.04815	878.68757	3	1	EEQYJSTYR		1189.51199	3 4 0 1	H(3)N(4)F(1)	(N(H(N))(N(F)(H(N(H)))))	1509	0 1 0 0;0 2 0 0;0 2 0 1;1 1 0 0;1 2 0 0;1 2 0 1;1 3 0 0;1 3 0 1;2 2 0 0;2 2 0 1;2 3 0 0;2 3 0 1;2 4 0 0;2 4 0 1;3 3 0 0;3 3 0 1;3 4 0 0;	1444.53387	6	49.96910	25.71057	95.02065	4	0.00230	0.87169	0.83333	0.62500	0.37500	0	0	0	2.0409471259690993e-14	3.10441711526533e-15	-1	0.0	3.10441711526533e-15	sp|P0DOX5|IGG1_HUMAN;sp|P01857|IGHG1_HUMAN	;IGHG1	300;181	3.17713e+07	1.18785e+08			-1	-1	6179	J5,J5,(3 4 0 1),0.82	10	0.625	9
1-1.6194.6194.4.3.dta	1-1.6194.6194.4.3.dta	1-1	6194	2069.69238	4202.59140	1051.40331	4	1	JGTAVCATNR	6,Carbamidomethyl[C];	1063.49492	7 7 1 2	H(7)N(7)A(1)F(2)	(N(H(N(H))))(N(H(A))(N(H(N(H))(N(F)(H(N(F)(H)))))))	1420	0 1 0 0;0 2 0 0;0 3 0 0;1 1 0 0;1 1 1 0;1 2 0 0;1 2 1 0;1 3 0 0;1 3 0 1;1 3 1 0;1 4 0 0;1 4 0 1;1 5 0 0;1 5 0 1;2 2 0 0;2 2 1 0;2 3 0 0;2 3 0 1;2 3 1 0;2 3 1 1;2 4 0 0;2 4 0 1;2 4 0 2;2 4 1 0;2 4 1 1;2 5 0 0;2 5 0 1;2 5 0 2;2 5 1 0;2 5 1 1;2 6 0 0;2 6 0 1;2 6 0 2;3 3 0 0;3 3 0 1;3 3 1 0;3 3 1 1;3 4 0 0;3 4 0 1;3 4 0 2;3 4 1 0;3 4 1 1;3 4 1 2;3 5 0 0;3 5 0 1;3 5 0 2;3 5 1 0;3 5 1 1;3 5 1 2;3 6 0 0…	3139.13661	3	17.04309	22.75145	6.44185	3	-0.04013	-9.54853	0.05932	0.77778	0.27778	0	0	0	0.01700740647494968	0.0021489498010459993	-1	0.0024875621890547263	0.004635637116484499	sp|P05156|CFAI_HUMAN	CFI	72	3.84106e+06	5.82079e+07			0	0	6195	J1,T3,(7 7 1 2),0.82	7	0.388888888888889	5
1-1.6207.6207.3.1.dta	1-1.6207.6207.3.1.dta	1-1	6207	2073.76655	2796.10040	932.70498	3	1	EEQYJSTYR		1189.51199	4 4 0 1	H(4)N(4)F(1)	(N(H)(N(F)(H(N(H(N(H)))))))	1848	0 1 0 0;0 2 0 0;0 2 0 1;1 1 0 0;1 2 0 0;1 2 0 1;1 3 0 0;1 3 0 1;2 2 0 0;2 2 0 1;2 3 0 0;2 3 0 1;2 4 0 0;2 4 0 1;3 3 0 0;3 3 0 1;3 4 0 0;3 4 0 1;4 4 0 0;	1606.58669	6	29.57061	19.67269	47.95247	3	0.00172	0.61537	0.70000	0.50000	0.37500	0	0	0	3.0270480802577897e-07	2.607442386605244e-08	-1	0.00684931506849315	0.006849341139168516	sp|P0DOX5|IGG1_HUMAN;sp|P01857|IGHG1_HUMAN	;IGHG1	300;181	6.92983e+07	2.97659e+08			-1	-1	6208	J5,S6,(4 4 0 1),0.79	8	0.5	7
1-1.6259.6259.3.1.dta	1-1.6259.6259.3.1.dta	1-1	6259	2090.48387	2812.09591	938.03682	3	1	EEQYJSTYR		1189.51199	5 4 0 0	H(5)N(4)	(N(H)(N(H(N(H(H(N(H))))))))	1988	0 1 0 0;0 2 0 0;1 1 0 0;1 2 0 0;1 3 0 0;2 2 0 0;2 3 0 0;3 3 0 0;3 4 0 0;4 3 0 0;4 4 0 0;	1622.58161	7	35.54573	22.64791	59.49883	4	0.00231	0.82075	0.83333	0.56250	0.37500	0	0	0	6.511224219943389e-09	6.300934590234513e-10	-1	0.0024875621890547263	0.0024875628191419015	sp|P0DOX5|IGG1_HUMAN;sp|P01857|IGHG1_HUMAN	;IGHG1	301;182	1.37391e+07	5.74128e+07			-1	-1	6260	J5,J5,(5 4 0 0),0.85	8	0.5	7
1-1.6281.6281.3.0.dta	1-1.6281.6281.3.0.dta	1-1	6281	2097.51198	2958.15423	986.72293	3	1	EEQYJSTYR		1189.51199	5 4 0 1	H(5)N(4)F(1)	(N(H(F)))(N(H)(N(H(N(H(H))))))	1366	0 1 0 0;0 2 0 0;0 3 0 0;1 1 0 0;1 1 0 1;1 2 0 0;1 2 0 1;1 3 0 0;1 3 0 1;1 4 0 0;2 2 0 0;2 2 0 1;2 3 0 0;2 3 0 1;2 4 0 0;2 4 0 1;3 3 0 0;3 3 0 1;3 4 0 0;3 4 0 1;4 3 0 0;4 4 0 0;4 4 0 1;5 4 0 0;	1768.63952	7	36.69408	22.60391	62.86154	4	0.00273	0.92261	0.56000	0.56250	0.37500	0	0	0	1.9513340924320007e-09	2.0136560235311154e-10	-1	0.0024875621890547263	0.0024875623904179276	sp|P0DOX5|IGG1_HUMAN;sp|P01857|IGHG1_HUMAN	;IGHG1	301;182	9.56734e+07	4.37147e+08			-1	-1	6282	J5,J5,(5 4 0 1),0.88	9	0.5625	7
1-1.6308.6308.3.0.dta	1-1.6308.6308.3.0.dta	1-1	6308	2106.31149	2796.10119	932.70525	3	1	EEQYJSTYR		1189.51199	4 4 0 1	H(4)N(4)F(1)	(N(H)(N(F)(H(N(H(N(H)))))))	1848	0 1 0 0;0 2 0 0;0 2 0 1;1 1 0 0;1 2 0 0;1 2 0 1;1 3 0 0;1 3 0 1;2 2 0 0;2 2 0 1;2 3 0 0;2 3 0 1;2 4 0 0;2 4 0 1;3 3 0 0;3 3 0 1;3 4 0 0;3 4 0 1;4 4 0 0;	1606.58669	7	42.27164	23.92133	76.35079	4	0.00251	0.89648	0.70000	0.68750	0.31250	0	0	0	1.4154522408536783e-11	2.148666392845866e-12	-1	0.001402524544179523	0.0014025245463281785	sp|P0DOX5|IGG1_HUMAN;sp|P01857|IGHG1_HUMAN	;IGHG1	301;182	1.3936e+08	5.92354e+08			-1	-1	6309	J5,S6,(4 4 0 1),0.86	8	0.5	6
1-1.6359.6359.3.0.dta	1-1.6359.6359.3.0.dta	1-1	6359	2122.72858	2958.15421	986.72292	3	1	EEQYJSTYR		1189.51199	5 4 0 1	H(5)N(4)F(1)	(N(H(F)))(N(H)(N(H(N(H(H))))))	1366	0 1 0 0;0 2 0 0;0 3 0 0;1 1 0 0;1 1 0 1;1 2 0 0;1 2 0 1;1 3 0 0;1 3 0 1;1 4 0 0;2 2 0 0;2 2 0 1;2 3 0 0;2 3 0 1;2 4 0 0;2 4 0 1;3 3 0 0;3 3 0 1;3 4 0 0;3 4 0 1;4 3 0 0;4 4 0 0;4 4 0 1;5 4 0 0;	1768.63952	7	28.43299	22.96796	38.58232	3	0.00271	0.91449	0.52000	0.50000	0.37500	0	0	0	5.10775890630265e-06	6.807137691857284e-07	-1	0.001402524544179523	0.0014032052464964387	sp|P0DOX5|IGG1_HUMAN;sp|P01857|IGHG1_HUMAN	;IGHG1	301;182	9.56734e+07	4.37147e+08			-1	-1	6360	J5,J5,(5 4 0 1),0.89	8	0.5	6
1-1.6380.6380.3.0.dta	1-1.6380.6380.3.0.dta	1-1	6380	2129.31071	2796.10106	932.70520	3	1	EEQYJSTYR		1189.51199	4 4 0 1	H(4)N(4)F(1)	(N(H)(N(F)(H(N(H(N(H)))))))	1848	0 1 0 0;0 2 0 0;0 2 0 1;1 1 0 0;1 2 0 0;1 2 0 1;1 3 0 0;1 3 0 1;2 2 0 0;2 2 0 1;2 3 0 0;2 3 0 1;2 4 0 0;2 4 0 1;3 3 0 0;3 3 0 1;3 4 0 0;3 4 0 1;4 4 0 0;	1606.58669	6	46.25297	29.08472	78.13686	4	0.00238	0.85034	0.65000	0.75000	0.37500	0	0	0	7.467521886556037e-12	1.2447768204317006e-12	-1	0.0	1.2447768204317006e-12	sp|P0DOX5|IGG1_HUMAN;sp|P01857|IGHG1_HUMAN	;IGHG1	300;181	1.3936e+08	5.92354e+08			-1	-1	6381	J5,J5,(4 4 0 1),0.83	9	0.5625	7
1-1.6418.6418.3.1.dta	1-1.6418.6418.3.1.dta	1-1	6418	2141.87880	2634.04777	878.68744	3	1	EEQYJSTYR		1189.51199	3 4 0 1	H(3)N(4)F(1)	(N(H(N))(N(F)(H(N(H)))))	1509	0 1 0 0;0 2 0 0;0 2 0 1;1 1 0 0;1 2 0 0;1 2 0 1;1 3 0 0;1 3 0 1;2 2 0 0;2 2 0 1;2 3 0 0;2 3 0 1;2 4 0 0;2 4 0 1;3 3 0 0;3 3 0 1;3 4 0 0;	1444.53387	6	42.20234	19.47144	84.41687	4	0.00191	0.72477	0.77778	0.56250	0.31250	0	0	0	8.137747179573196e-13	1.322060740921612e-13	-1	0.00684931506849315	0.006849315068625345	sp|P0DOX5|IGG1_HUMAN;sp|P01857|IGHG1_HUMAN	;IGHG1	300;181	5.04853e+07	1.99191e+08			-1	-1	6419	J5,S6,(3 4 0 1),0.78	9	0.5625	8
1-1.6431.6431.4.3.dta	1-1.6431.6431.4.3.dta	1-1	6431	2146.11843	3150.34663	788.34212	4	1	GGTCVNMPSGPHCLCPQHLTGJHCQK	4,Carbamidomethyl[C];13,Carbamidomethyl[C];15,Carbamidomethyl[C];24,Carbamidomethyl[C];	2947.26371	0 1 0 0	N(1)	(N)	2917		203.07937	3	20.19792	31.07372	0.00000	0	0.00355	1.12774	0.00000	0.48000	0.10000	0	0	1	-1	0	-1	0.0	0	sp|P00748|FA12_HUMAN	F12	109	1.26921e+07	5.80898e+07			-1	-1	6432	T3,T3,(0 1 0 0),0.93	21	0.42	21
1-1.6443.6443.3.0.dta	1-1.6443.6443.3.0.dta	1-1	6443	2149.80495	2958.15271	986.72242	3	1	EEQYJSTYR		1189.51199	5 4 0 1	H(5)N(4)F(1)	(N(H(F)))(N(H)(N(H(N(H(H))))))	1366	0 1 0 0;0 2 0 0;0 3 0 0;1 1 0 0;1 1 0 1;1 2 0 0;1 2 0 1;1 3 0 0;1 3 0 1;1 4 0 0;2 2 0 0;2 2 0 1;2 3 0 0;2 3 0 1;2 4 0 0;2 4 0 1;3 3 0 0;3 3 0 1;3 4 0 0;3 4 0 1;4 3 0 0;4 4 0 0;4 4 0 1;5 4 0 0;	1768.63952	7	23.63549	20.00501	30.37781	3	0.00120	0.40641	0.48000	0.56250	0.43750	0	0	0	5.377880604927229e-05	6.867751331721587e-06	-1	0.00684931506849315	0.006856181252387362	sp|P0DOX5|IGG1_HUMAN;sp|P01857|IGHG1_HUMAN	;IGHG1	301;182	1.74317e+07	8.12321e+07			-1	-1	6444	J5,T7,(5 4 0 1),0.83	8	0.5	7
1-1.6452.6452.3.0.dta	1-1.6452.6452.3.0.dta	1-1	6452	2152.64941	2796.10099	932.70518	3	1	EEQYJSTYR		1189.51199	4 4 0 1	H(4)N(4)F(1)	(N(N(H(F)))(H(N(H(N(H))))))	2423	0 1 0 0;0 2 0 0;1 1 0 0;1 2 0 0;1 2 0 1;1 3 0 0;2 2 0 0;2 2 0 1;2 3 0 0;2 3 0 1;2 4 0 0;3 3 0 0;3 3 0 1;3 4 0 0;3 4 0 1;4 4 0 0;	1606.58669	6	42.96122	22.92247	80.17605	4	0.00231	0.82567	0.82353	0.68750	0.31250	0	0	0	3.617371495287114e-12	4.96010673862915e-13	-1	0.001402524544179523	0.001402524544675529	sp|P0DOX5|IGG1_HUMAN;sp|P01857|IGHG1_HUMAN	;IGHG1	300;181	1.3936e+08	5.92354e+08			-1	-1	6453	J5,T7,(4 4 0 1),0.84	7	0.4375	6
1-1.6454.6454.3.0.dta	1-1.6454.6454.3.0.dta	1-1	6454	2153.37426	3161.23209	1054.41555	3	1	EEQYJSTYR		1189.51199	5 5 0 1	H(5)N(5)F(1)	(N(H)(N(H(N(H))(N(F)(H(N(H)))))))	2064	0 1 0 0;0 2 0 0;1 1 0 0;1 2 0 0;1 3 0 0;1 3 0 1;1 4 0 0;1 4 0 1;2 2 0 0;2 3 0 0;2 3 0 1;2 4 0 0;2 4 0 1;2 5 0 0;2 5 0 1;3 3 0 0;3 3 0 1;3 4 0 0;3 4 0 1;3 5 0 0;3 5 0 1;4 4 0 0;4 4 0 1;4 5 0 0;4 5 0 1;5 5 0 0;	1971.71889	6	30.19874	20.37065	48.45092	3	0.00122	0.38488	0.62963	0.56250	0.37500	0	0	0	2.585259460704814e-07	2.2778112392846476e-08	-1	0.004801920768307323	0.004801943544488057	sp|P0DOX5|IGG1_HUMAN;sp|P01857|IGHG1_HUMAN	;IGHG1	300;181	8.79605e+06	3.94317e+07			-1	-1	6455	J5,S6,(5 5 0 1),0.79	8	0.5	7
1-1.6497.6497.3.0.dta	1-1.6497.6497.3.0.dta	1-1	6497	2167.18254	2634.04772	878.68742	3	1	EEQYJSTYR		1189.51199	3 4 0 1	H(3)N(4)F(1)	(N(H(N))(N(F)(H(N(H)))))	1509	0 1 0 0;0 2 0 0;0 2 0 1;1 1 0 0;1 2 0 0;1 2 0 1;1 3 0 0;1 3 0 1;2 2 0 0;2 2 0 1;2 3 0 0;2 3 0 1;2 4 0 0;2 4 0 1;3 3 0 0;3 3 0 1;3 4 0 0;	1444.53387	7	44.47718	19.14662	91.51964	4	0.00186	0.70769	0.83333	0.56250	0.31250	0	0	0	6.880249498323994e-14	1.235530675265519e-14	-1	0.00776914539400666	0.007769145394019014	sp|P0DOX5|IGG1_HUMAN;sp|P01857|IGHG1_HUMAN	;IGHG1	301;182	5.04853e+07	1.99191e+08			-1	-1	6498	J5,T7,(3 4 0 1),0.84	9	0.5625	7
1-1.6499.6499.3.0.dta	1-1.6499.6499.3.0.dta	1-1	6499	2167.90433	2837.12653	946.38036	3	1	EEQYJSTYR		1189.51199	3 5 0 1	H(3)N(5)F(1)	(N(H(N))(N(F)(H(N(H(N))))))	1505	0 1 0 0;0 2 0 0;0 2 0 1;1 1 0 0;1 2 0 0;1 2 0 1;1 3 0 0;1 3 0 1;2 2 0 0;2 2 0 1;2 3 0 0;2 3 0 1;2 4 0 0;2 4 0 1;3 3 0 0;3 3 0 1;3 4 0 0;3 4 0 1;3 5 0 0;	1647.61324	6	38.95065	21.97223	70.48199	3	0.00130	0.45911	0.90000	0.50000	0.43750	0	0	0	1.1928692053157673e-10	1.6275080887040573e-11	-1	0.0024875621890547263	0.002487562205329548	sp|P0DOX5|IGG1_HUMAN;sp|P01857|IGHG1_HUMAN	;IGHG1	300;181	3.13487e+07	1.36113e+08			-1	-1	6500	J5,J5,(0 3 0 0),0.83;S6,S6,(3 2 0 1),0.86	10	0.625	8
1-1.6508.6508.2.0.dta	1-1.6508.6508.2.0.dta	1-1	6508	2170.95692	1839.85900	920.43314	2	1	VATTVISK		818.49820	2 2 1 0	H(2)N(2)A(1)	(N(H(A))(N(H)))	1120	0 1 0 0;0 2 0 0;1 1 0 0;1 1 1 0;1 2 0 0;1 2 1 0;2 2 0 0;	1021.35981	3	53.88664	45.19269	70.03255	4	0.00099	0.53909	1.00000	1.28571	0.28571	0	0	0	1.4066316605576628e-10	1.8285072722428742e-11	-1	0.0	1.8285072722428742e-11	sp|P05155|IC1_HUMAN	SERPING1	47	1.31398e+07	3.21988e+07			-1	-1	6509	T3,T3,(1 1 0 0),0.87;T4,T4,(1 1 1 0),0.87	7	0.5	6
1-1.6515.6515.3.1.dta	1-1.6515.6515.3.1.dta	1-1	6515	2173.20028	2999.17972	1000.39809	3	1	EEQYJSTYR		1189.51199	4 5 0 1	H(4)N(5)F(1)	(N(H(N))(N(F)(H(N(H(N(H)))))))	1501	0 1 0 0;0 2 0 0;0 2 0 1;1 1 0 0;1 2 0 0;1 2 0 1;1 3 0 0;1 3 0 1;2 2 0 0;2 2 0 1;2 3 0 0;2 3 0 1;2 4 0 0;2 4 0 1;3 3 0 0;3 3 0 1;3 4 0 0;3 4 0 1;3 5 0 0;3 5 0 1;4 4 0 0;4 4 0 1;4 5 0 0;	1809.66607	7	56.56100	22.59382	119.64293	4	0.00166	0.55452	0.87500	0.56250	0.37500	0	0	0	3.6600772321590064e-18	1.059417695662627e-18	-1	0.0024875621890547263	0.002487562189054727	sp|P0DOX5|IGG1_HUMAN;sp|P01857|IGHG1_HUMAN	;IGHG1	301;182	4.04755e+07	1.83296e+08			-1	-1	6516	J5,S6,(4 5 0 1),0.90	10	0.625	7
1-1.6524.6524.3.0.dta	1-1.6524.6524.3.0.dta	1-1	6524	2176.00224	2796.10064	932.70506	3	1	EEQYJSTYR		1189.51199	4 4 0 1	H(4)N(4)F(1)	(N(H)(N(F)(H(N(H(N(H)))))))	1848	0 1 0 0;0 2 0 0;0 2 0 1;1 1 0 0;1 2 0 0;1 2 0 1;1 3 0 0;1 3 0 1;2 2 0 0;2 2 0 1;2 3 0 0;2 3 0 1;2 4 0 0;2 4 0 1;3 3 0 0;3 3 0 1;3 4 0 0;3 4 0 1;4 4 0 0;	1606.58669	6	41.45527	22.48314	76.68924	4	0.00196	0.70121	0.70000	0.68750	0.37500	0	0	0	1.2534886511039361e-11	2.0383257679239192e-12	-1	0.0024875621890547263	0.0024875621910930303	sp|P0DOX5|IGG1_HUMAN;sp|P01857|IGHG1_HUMAN	;IGHG1	300;181	1.3936e+08	5.92354e+08			-1	-1	6525	J5,S6,(4 4 0 1),0.76	7	0.4375	6
1-1.6582.6582.3.0.dta	1-1.6582.6582.3.0.dta	1-1	6582	2194.73087	2634.04686	878.68714	3	1	EEQYJSTYR		1189.51199	3 4 0 1	H(3)N(4)F(1)	(N(N(H(F)))(H(N(H(N)))))	2424	0 1 0 0;0 2 0 0;1 1 0 0;1 2 0 0;1 2 0 1;1 3 0 0;2 2 0 0;2 2 0 1;2 3 0 0;2 3 0 1;2 4 0 0;3 3 0 0;3 3 0 1;3 4 0 0;	1444.53387	6	39.41141	18.37433	78.48027	4	0.00101	0.38195	0.86667	0.56250	0.31250	0	0	0	6.606909254859242e-12	1.0521014811033665e-12	-1	0.009625668449197862	0.009625668450249833	sp|P0DOX5|IGG1_HUMAN;sp|P01857|IGHG1_HUMAN	;IGHG1	300;181	5.04853e+07	1.99191e+08			-1	-1	6583	J5,S6,(3 4 0 1),0.79	8	0.5	7
1-1.6847.6847.3.2.dta	1-1.6847.6847.3.2.dta	1-1	6847	2276.07447	2900.11017	967.37491	3	1	JFSEAK		695.33588	5 4 2 0	H(5)N(4)A(2)	(N(H(A))(N(H(N(H(H(N(H(A)))))))))	1043	0 1 0 0;0 2 0 0;1 1 0 0;1 1 1 0;1 2 0 0;1 2 1 0;1 3 0 0;2 2 0 0;2 2 1 0;2 3 0 0;2 3 1 0;3 3 0 0;3 3 1 0;3 4 0 0;4 3 0 0;4 3 1 0;4 4 0 0;4 4 1 0;5 4 0 0;5 4 1 0;	2204.77244	3	23.66759	20.05479	30.37708	3	0.00185	0.63962	0.57143	1.10000	0.30000	0	0	0	5.379049538338897e-05	6.901728698884271e-06	-1	0.00684931506849315	0.0068562153341657365	sp|Q13424|SNTA1_HUMAN;sp|Q9UHK0|NUFP1_HUMAN	SNTA1;NUFIP1	210;416	1.46289e+07	6.53171e+07			-1	-1	6848	J1,J1,(3 2 1 0),0.81;S3,S3,(2 2 1 0),0.86	6	0.6	5
1-1.6894.6894.3.0.dta	1-1.6894.6894.3.0.dta	1-1	6894	2291.04315	3711.42617	1237.81357	3	1	EJGTISR		776.38971	7 6 2 0	H(7)N(6)A(2)	(N(H))(N(H(A))(N(H(N(H(H(N(H))(N(H(A)))))))))	2133	0 1 0 0;0 2 0 0;0 3 0 0;1 1 0 0;1 1 1 0;1 2 0 0;1 2 1 0;1 3 0 0;1 3 1 0;1 4 0 0;2 2 0 0;2 2 1 0;2 3 0 0;2 3 1 0;2 4 0 0;2 4 1 0;3 3 0 0;3 3 1 0;3 4 0 0;3 4 1 0;3 5 0 0;3 6 0 0;4 3 0 0;4 3 1 0;4 4 0 0;4 4 1 0;4 5 0 0;4 5 1 0;4 6 0 0;4 6 1 0;5 4 0 0;5 4 1 0;5 4 2 0;5 5 0 0;5 5 1 0;5 5 2 0;5 6 0 0;5 6 1 0;5 6 2 0;6 5 0 0;6 5 1 0;6 5 2 0;6 6 0 0;6 6 1 0;6 6 2 0;7 6 0 0;7 6 1 0;	2935.03683	4	26.48344	19.78242	38.92820	3	-0.00037	-0.09941	0.43750	0.83333	0.33333	0	0	0	4.625840254216544e-06	5.704693256012835e-07	-1	0.00684931506849315	0.006849885454489454	sp|P02763|A1AG1_HUMAN	ORM1	105	7.83964e+07	5.15341e+08			-1	-1	6895	J2,J2,(7 6 2 0),0.90	6	0.5	4
1-1.6938.6938.3.0.dta	1-1.6938.6938.3.0.dta	1-1	6938	2304.80917	2760.20521	920.73992	3	1	TPAATKPEMTTTAK		1447.74611	2 2 2 0	H(2)N(2)A(2)	(N(H(A))(N(H(A))))	920	0 1 0 0;0 2 0 0;1 1 0 0;1 1 1 0;1 2 0 0;1 2 1 0;2 2 0 0;2 2 1 0;	1312.45522	10	67.78388	58.37722	85.25339	4	0.00387	1.40328	1.00000	0.92308	0.34615	0	0	0	6.075361613489192e-13	8.66814518785775e-14	-1	0.0	8.66814518785775e-14	sp|Q92954|PRG4_HUMAN	PRG4	912	9.5928e+06	4.30791e+07			-1	-1	6939	T10,T11,(2 2 2 0),0.83	13	0.5	12
1-1.6949.6949.3.1.dta	1-1.6949.6949.3.1.dta	1-1	6949	2308.07096	2492.97298	831.66251	3	1	VHTECCHGDLLECADDR	5,Carbamidomethyl[C];6,Carbamidomethyl[C];13,Carbamidomethyl[C];	2086.83754	0 2 0 0	N(2)	(N(N))	2727	0 1 0 0;	406.15875	3	27.20259	41.66436	0.34502	1	-0.02330	-9.34537	0.50000	0.81250	0.15625	0	0	1	-1	0	-1	0.0	0	sp|P02768|ALBU_HUMAN	ALB	267	70246.1	70246.1			-1	-1	6950	T3,T3,(0 2 0 0),1.00	100	100	100
1-1.7027.7027.3.0.dta	1-1.7027.7027.3.0.dta	1-1	7027	2332.29901	2492.97298	831.66251	3	1	VHTECCHGDLLECADDR	5,Carbamidomethyl[C];6,Carbamidomethyl[C];13,Carbamidomethyl[C];	2086.83754	0 2 0 0	N(2)	(N(N))	2727	0 1 0 0;	406.15875	3	20.30095	31.23224	0.00000	0	-0.02330	-9.34537	0.00000	0.68750	0.15625	0	0	1	-1	0	-1	0.0	0	sp|P02768|ALBU_HUMAN	ALB	267	68527.4	68527.4			-1	-1	7028	T3,T3,(0 2 0 0),1.00	100	100	100
1-1.7087.7087.3.1.dta	1-1.7087.7087.3.1.dta	1-1	7087	2350.31213	2178.00571	726.67342	3	1	APSHQQATTAGSPLR		1521.77683	1 1 1 0	H(1)N(1)A(1)	(N(H(A)))	1142	0 1 0 0;1 1 0 0;	656.22761	9	101.09247	132.26932	43.19261	3	0.00127	0.58164	1.00000	1.21429	0.53571	0	0	1	-1	0	-1	0.0	0	sp|P12259|FA5_HUMAN	F5	805	1.70864e+07	5.27213e+07			-1	-1	7088	T9,T9,(1 1 1 0),0.89	23	0.821428571428571	23
1-1.7118.7118.3.0.dta	1-1.7118.7118.3.0.dta	1-1	7118	2359.48836	2981.16400	994.39285	3	1	EJGTISR		776.38971	5 4 2 0	H(5)N(4)A(2)	(N(H(A))(N(H(N(H(H(N(H(A)))))))))	1043	0 1 0 0;0 2 0 0;1 1 0 0;1 1 1 0;1 2 0 0;1 2 1 0;1 3 0 0;2 2 0 0;2 2 1 0;2 3 0 0;2 3 1 0;3 3 0 0;3 3 1 0;3 4 0 0;4 3 0 0;4 3 1 0;4 4 0 0;4 4 1 0;5 4 0 0;5 4 1 0;	2204.77244	4	28.34917	18.53369	46.57791	3	0.00185	0.62189	0.66667	0.83333	0.25000	0	0	0	4.6622587834737545e-07	5.0374117166307547e-08	-1	0.009625668449197862	0.009625718810625496	sp|P02763|A1AG1_HUMAN	ORM1	105	1.46602e+08	6.45797e+08			-1	-1	7119	J2,J2,(5 4 2 0),0.82	6	0.5	4
1-1.7122.7122.3.0.dta	1-1.7122.7122.3.0.dta	1-1	7122	2360.80906	3346.29577	1116.10344	3	1	EJGTISR		776.38971	6 5 2 0	H(6)N(5)A(2)	(N(H(A))(N(H(N(H(H(N(H))(N(H(A)))))))))	1044	0 1 0 0;0 2 0 0;1 1 0 0;1 1 1 0;1 2 0 0;1 2 1 0;1 3 0 0;2 2 0 0;2 2 1 0;2 3 0 0;2 3 1 0;3 3 0 0;3 3 1 0;3 4 0 0;3 5 0 0;4 3 0 0;4 3 1 0;4 4 0 0;4 4 1 0;4 5 0 0;4 5 1 0;5 4 0 0;5 4 1 0;5 4 2 0;5 5 0 0;5 5 1 0;5 5 2 0;6 5 0 0;6 5 1 0;	2569.90464	4	30.01980	18.78160	50.89075	3	0.00143	0.42585	0.60000	0.83333	0.25000	0	0	0	1.1842875662799384e-07	1.1012982292487726e-08	-1	0.008849557522123894	0.008849568532785543	sp|P02763|A1AG1_HUMAN	ORM1	105	1.29002e+08	6.95795e+08			-1	-1	7123	J2,J2,(6 5 2 0),0.84	7	0.583333333333333	5
1-1.7151.7151.3.0.dta	1-1.7151.7151.3.0.dta	1-1	7151	2369.38083	3458.35903	1153.45786	3	1	JVTAEQAR		888.45337	6 5 2 0	H(6)N(5)A(2)	(N(H(A))(N(H(N(H(H(N(H))(N(H(A)))))))))	1044	0 1 0 0;0 2 0 0;1 1 0 0;1 1 1 0;1 2 0 0;1 2 1 0;1 3 0 0;2 2 0 0;2 2 1 0;2 3 0 0;2 3 1 0;3 3 0 0;3 3 1 0;3 4 0 0;3 5 0 0;4 3 0 0;4 3 1 0;4 4 0 0;4 4 1 0;4 5 0 0;4 5 1 0;5 4 0 0;5 4 1 0;5 4 2 0;5 5 0 0;5 5 1 0;5 5 2 0;6 5 0 0;6 5 1 0;	2569.90464	3	32.16620	26.37977	42.91241	3	0.00103	0.29696	0.56667	0.85714	0.42857	0	0	0	1.436256135996965e-06	1.7816972826889729e-07	-1	0.0	1.7816972826889729e-07	sp|P00748|FA12_HUMAN	F12	251	8.46567e+06	4.65952e+07			-1	-1	7152	J1,T3,(6 5 2 0),0.90	8	0.571428571428571	7
1-1.7160.7160.3.1.dta	1-1.7160.7160.3.1.dta	1-1	7160	2371.76682	3093.22735	1031.74730	3	1	JVTAEQAR		888.45337	5 4 2 0	H(5)N(4)A(2)	(N(H(A))(N(H(N(H(H(N(H(A)))))))))	1043	0 1 0 0;0 2 0 0;1 1 0 0;1 1 1 0;1 2 0 0;1 2 1 0;1 3 0 0;2 2 0 0;2 2 1 0;2 3 0 0;2 3 1 0;3 3 0 0;3 3 1 0;3 4 0 0;4 3 0 0;4 3 1 0;4 4 0 0;4 4 1 0;5 4 0 0;5 4 1 0;	2204.77244	3	61.19240	48.44645	84.86345	4	0.00153	0.49591	0.71429	1.21429	0.35714	0	0	0	6.961645462283357e-13	1.059747702016493e-13	-1	0.0	1.059747702016493e-13	sp|P00748|FA12_HUMAN	F12	251	7.22395e+08	3.38865e+09			-1	-1	7161	J1,T3,(5 4 2 0),0.83	7	0.5	6
1-1.7177.7177.4.1.dta	1-1.7177.7177.4.1.dta	1-1	7177	2376.48617	3093.22582	774.06191	4	1	JVTAEQAR		888.45337	5 4 2 0	H(5)N(4)A(2)	(N(H(A))(N(H(N(H(H(N(H(A)))))))))	1043	0 1 0 0;0 2 0 0;1 1 0 0;1 1 1 0;1 2 0 0;1 2 1 0;1 3 0 0;2 2 0 0;2 2 1 0;2 3 0 0;2 3 1 0;3 3 0 0;3 3 1 0;3 4 0 0;4 3 0 0;4 3 1 0;4 4 0 0;4 4 1 0;5 4 0 0;5 4 1 0;	2204.77244	3	34.32402	31.35662	39.83490	3	0.00001	0.00290	0.57143	0.71429	0.57143	0	0	0	3.5618317033262765e-06	4.4289544113232646e-07	-1	0.0	4.4289544113232646e-07	sp|P00748|FA12_HUMAN	F12	251	7.9608e+06	3.44184e+07			-1	-1	7178	J1,J1,(5 4 2 0),0.90	12	0.857142857142857	10
1-1.7203.7203.3.0.dta	1-1.7203.7203.3.0.dta	1-1	7203	2384.44613	2143.93756	715.31737	3	1	SAGSVESPSVSSTHR		1487.70847	1 1 1 0	H(1)N(1)A(1)	(N(H(A)))	1142	0 1 0 0;1 1 0 0;	656.22761	9	71.23712	90.84375	34.82480	3	0.00147	0.68790	1.00000	0.96429	0.53571	0	0	1	-1	0	-1	0.0	0	sp|P17936|IBP3_HUMAN	IGFBP3	153	2.00975e+07	5.92512e+07			-1	-1	7204	S9,S9,(1 1 1 0),0.90	21	0.75	21
1-1.7208.7208.3.1.dta	1-1.7208.7208.3.1.dta	1-1	7208	2385.93116	3711.42765	1237.81407	3	1	JVTAEQAR		888.45337	9 6 0 1	H(9)N(6)F(1)	(N(H)(N(H(H(F)))))(N(H)(N(H(N(H(H)))(N(H(H))))))	1909	0 1 0 0;0 2 0 0;0 3 0 0;0 4 0 0;1 1 0 0;1 2 0 0;1 3 0 0;1 4 0 0;1 5 0 0;1 6 0 0;2 2 0 0;2 2 0 1;2 3 0 0;2 3 0 1;2 4 0 0;2 4 0 1;2 5 0 0;2 6 0 0;3 2 0 0;3 2 0 1;3 3 0 0;3 3 0 1;3 4 0 0;3 4 0 1;3 5 0 0;3 5 0 1;3 6 0 0;3 6 0 1;4 3 0 0;4 3 0 1;4 4 0 0;4 4 0 1;4 5 0 0;4 5 0 1;4 6 0 0;4 6 0 1;5 4 0 0;5 4 0 1;5 5 0 0;5 5 0 1;5 6 0 0;5 6 0 1;6 4 0 0;6 5 0 0;6 5 0 1;6 6 0 0;6 6 0 1;7 5 0 0;7 5 0 1;7 6 0 0…	2823.00955	3	22.01050	26.80106	13.11373	3	-0.03527	-9.50405	0.18182	0.85714	0.42857	0	0	0	0.0031126124444439698	0.0005268469109199214	-1	0.0	0.0005268469109199214	sp|P00748|FA12_HUMAN	F12	251	4.28415e+07	2.17547e+08			-1	-1	7209	J1,J1,(9 6 0 1),0.79	8	0.571428571428571	5
1-1.7247.7247.3.0.dta	1-1.7247.7247.3.0.dta	1-1	7247	2397.76685	3093.22735	1031.74730	3	1	JVTAEQAR		888.45337	5 4 2 0	H(5)N(4)A(2)	(N(H(A))(N(H(N(H(H(N(H(A)))))))))	1043	0 1 0 0;0 2 0 0;1 1 0 0;1 1 1 0;1 2 0 0;1 2 1 0;1 3 0 0;2 2 0 0;2 2 1 0;2 3 0 0;2 3 1 0;3 3 0 0;3 3 1 0;3 4 0 0;4 3 0 0;4 3 1 0;4 4 0 0;4 4 1 0;5 4 0 0;5 4 1 0;	2204.77244	3	56.39871	37.48184	91.53006	4	0.00154	0.49785	0.71429	1.00000	0.35714	0	0	0	6.855424247683563e-14	1.1675220147467422e-14	-1	0.0	1.1675220147467422e-14	sp|P00748|FA12_HUMAN	F12	251	7.22395e+08	3.38865e+09			-1	-1	7248	J1,T3,(5 4 2 0),0.83	7	0.5	6
1-1.7263.7263.3.0.dta	1-1.7263.7263.3.0.dta	1-1	7263	2401.79880	3239.28449	1080.43301	3	1	JVTAEQAR		888.45337	5 4 2 1	H(5)N(4)A(2)F(1)	(N(H(A))(N(H)))(N(H(A))(N(H(H(F)))))	1132	0 1 0 0;0 2 0 0;0 3 0 0;0 4 0 0;1 1 0 0;1 1 1 0;1 2 0 0;1 2 1 0;1 3 0 0;1 3 1 0;1 4 0 0;1 4 1 0;2 2 0 0;2 2 0 1;2 2 1 0;2 2 2 0;2 3 0 0;2 3 0 1;2 3 1 0;2 3 2 0;2 4 0 0;2 4 0 1;2 4 1 0;2 4 2 0;3 2 0 0;3 2 0 1;3 2 1 0;3 2 1 1;3 3 0 0;3 3 0 1;3 3 1 0;3 3 1 1;3 3 2 0;3 4 0 0;3 4 0 1;3 4 1 0;3 4 1 1;3 4 2 0;4 3 0 0;4 3 0 1;4 3 1 0;4 3 1 1;4 3 2 0;4 3 2 1;4 4 0 0;4 4 0 1;4 4 1 0;4 4 1 1;4 4 2 0;4 4 2 1…	2350.83035	3	36.52127	24.97478	57.96474	3	0.00077	0.23683	0.44643	0.85714	0.35714	0	0	0	1.1140825815292898e-08	1.1644227072529428e-09	-1	0.0	1.1644227072529428e-09	sp|P00748|FA12_HUMAN	F12	251	1.11644e+07	5.78749e+07			-1	-1	7264	J1,T3,(5 4 2 1),0.83	7	0.5	5
1-1.7285.7285.3.0.dta	1-1.7285.7285.3.0.dta	1-1	7285	2408.71779	2143.93734	715.31730	3	1	SAGSVESPSVSSTHR		1487.70847	1 1 1 0	H(1)N(1)A(1)	(N(H(A)))	1142	0 1 0 0;1 1 0 0;	656.22761	9	73.01025	93.44373	35.06236	3	0.00126	0.58715	1.00000	1.10714	0.39286	0	0	1	-1	0	-1	0.0	0	sp|P17936|IBP3_HUMAN	IGFBP3	153	2.00975e+07	5.92512e+07			-1	-1	7286	S9,S9,(1 1 1 0),0.91	22	0.785714285714286	22
1-1.7357.7357.3.2.dta	1-1.7357.7357.3.2.dta	1-1	7357	2431.56552	2143.93741	715.31732	3	1	SAGSVESPSVSSTHR		1487.70847	1 1 1 0	H(1)N(1)A(1)	(N(H(A)))	1142	0 1 0 0;1 1 0 0;	656.22761	9	103.29071	138.66759	37.59080	3	0.00132	0.61654	1.00000	1.14286	0.71429	0	0	1	-1	0	-1	0.0	0	sp|P17936|IBP3_HUMAN	IGFBP3	153	2.00975e+07	5.92512e+07			-1	-1	7358	S7,S9,(1 1 1 0),0.83	21	0.75	21
1-1.7385.7385.5.0.dta	1-1.7385.7385.5.0.dta	1-1	7385	2439.79007	6261.34019	1253.07386	5	1	JGTGHGJSTHHGPEYMR		1851.79395	10 8 4 0	H(10)N(8)A(4)	(N(H(A))(N(H(N(H(A)))(N(H(A))))))(N(H(A))(N(H(N(H(H)))(N(H(H))))))	1026	0 1 0 0;0 2 0 0;0 3 0 0;0 4 0 0;1 1 0 0;1 1 1 0;1 2 0 0;1 2 1 0;1 3 0 0;1 3 1 0;1 4 0 0;1 4 1 0;1 5 0 0;1 6 0 0;2 2 0 0;2 2 1 0;2 2 2 0;2 3 0 0;2 3 1 0;2 3 2 0;2 4 0 0;2 4 1 0;2 4 2 0;2 5 0 0;2 5 1 0;2 6 0 0;2 6 1 0;2 7 0 0;2 8 0 0;3 3 0 0;3 3 1 0;3 3 2 0;3 4 0 0;3 4 1 0;3 4 2 0;3 5 0 0;3 5 1 0;3 5 2 0;3 6 0 0;3 6 1 0;3 6 2 0;3 7 0 0;3 7 1 0;3 8 0 0;3 8 1 0;4 3 0 0;4 3 1 0;4 4 0 0;4 4 1 0;4 4 2 0…	4409.54488	3	23.07989	31.93757	6.62990	2	0.00136	0.21715	0.09333	0.43750	0.31250	0	0	0	0.015021630863409624	0.002006563386096779	-1	0.0	0.002006563386096779	sp|P02790|HEMO_HUMAN	HPX	242	2.89135e+07	6.43827e+08			-1	-1	7386	J1,J1,(3 3 0 0),0.91;T3,T3,(4 3 3 0),0.91;J7,J7,(3 2 1 0),0.86	14	0.4375	9
1-1.7477.7477.3.0.dta	1-1.7477.7477.3.0.dta	1-1	7477	2468.65885	3268.27020	1090.09492	3	1	JGTAVCATNR	6,Carbamidomethyl[C];	1063.49492	5 4 2 0	H(5)N(4)A(2)	(N(H(A))(N(H(N(H(H(N(H(A)))))))))	1043	0 1 0 0;0 2 0 0;1 1 0 0;1 1 1 0;1 2 0 0;1 2 1 0;1 3 0 0;2 2 0 0;2 2 1 0;2 3 0 0;2 3 1 0;3 3 0 0;3 3 1 0;3 4 0 0;4 3 0 0;4 3 1 0;4 4 0 0;4 4 1 0;5 4 0 0;5 4 1 0;	2204.77244	3	41.79336	37.47864	49.80640	3	0.00284	0.86803	0.66667	1.00000	0.27778	0	0	0	1.6784308852169337e-07	1.5013524213821826e-08	-1	0.0	1.5013524213821826e-08	sp|P05156|CFAI_HUMAN	CFI	72	5.44784e+08	2.84673e+09			-1	-1	7478	J1,T3,(5 4 2 0),0.83	8	0.444444444444444	6
1-1.7536.7536.4.1.dta	1-1.7536.7536.4.1.dta	1-1	7536	2487.45254	3268.26920	817.82276	4	1	JGTAVCATNR	6,Carbamidomethyl[C];	1063.49492	5 4 2 0	H(5)N(4)A(2)	(N(H(A))(N(H(N(H(H(N(H(A)))))))))	1043	0 1 0 0;0 2 0 0;1 1 0 0;1 1 1 0;1 2 0 0;1 2 1 0;1 3 0 0;2 2 0 0;2 2 1 0;2 3 0 0;2 3 1 0;3 3 0 0;3 3 1 0;3 4 0 0;4 3 0 0;4 3 1 0;4 4 0 0;4 4 1 0;5 4 0 0;5 4 1 0;	2204.77244	3	39.85472	38.43175	42.49736	3	0.00184	0.56329	0.57143	0.66667	0.44444	0	0	0	1.6267186478182525e-06	1.9859546451421385e-07	-1	0.0	1.9859546451421385e-07	sp|P05156|CFAI_HUMAN	CFI	72	1.3069e+07	7.06883e+07			-1	-1	7537	J1,T3,(5 4 2 0),0.87	15	0.833333333333333	13
1-1.7540.7540.3.0.dta	1-1.7540.7540.3.0.dta	1-1	7540	2488.76873	3414.32503	1138.77986	3	1	JGTAVCATNR	6,Carbamidomethyl[C];	1063.49492	5 4 2 1	H(5)N(4)A(2)F(1)	(N(H(A))(N(H)))(N(H(A))(N(H(H(F)))))	1132	0 1 0 0;0 2 0 0;0 3 0 0;0 4 0 0;1 1 0 0;1 1 1 0;1 2 0 0;1 2 1 0;1 3 0 0;1 3 1 0;1 4 0 0;1 4 1 0;2 2 0 0;2 2 0 1;2 2 1 0;2 2 2 0;2 3 0 0;2 3 0 1;2 3 1 0;2 3 2 0;2 4 0 0;2 4 0 1;2 4 1 0;2 4 2 0;3 2 0 0;3 2 0 1;3 2 1 0;3 2 1 1;3 3 0 0;3 3 0 1;3 3 1 0;3 3 1 1;3 3 2 0;3 4 0 0;3 4 0 1;3 4 1 0;3 4 1 1;3 4 2 0;4 3 0 0;4 3 0 1;4 3 1 0;4 3 1 1;4 3 2 0;4 3 2 1;4 4 0 0;4 4 0 1;4 4 1 0;4 4 1 1;4 4 2 0;4 4 2 1…	2350.83035	3	23.50420	19.57961	30.79274	3	-0.00023	-0.06849	0.32143	0.77778	0.16667	0	0	0	4.754574562202936e-05	6.125582516575269e-06	-1	0.00684931506849315	0.006855438914658031	sp|P05156|CFAI_HUMAN	CFI	72	7.94431e+06	4.92824e+07			-1	-1	7541	J1,J1,(3 2 1 1),0.88;T3,T3,(2 2 1 0),0.88	8	0.444444444444444	7
1-1.7545.7545.3.1.dta	1-1.7545.7545.3.1.dta	1-1	7545	2490.23503	3093.22665	1031.74707	3	1	JVTAEQAR		888.45337	5 4 2 0	H(5)N(4)A(2)	(N(H(A))(N(H(N(H(H(N(H(A)))))))))	1043	0 1 0 0;0 2 0 0;1 1 0 0;1 1 1 0;1 2 0 0;1 2 1 0;1 3 0 0;2 2 0 0;2 2 1 0;2 3 0 0;2 3 1 0;3 3 0 0;3 3 1 0;3 4 0 0;4 3 0 0;4 3 1 0;4 4 0 0;4 4 1 0;5 4 0 0;5 4 1 0;	2204.77244	3	48.37823	36.42210	70.58248	4	0.00084	0.27187	0.66667	1.14286	0.35714	0	0	0	1.1497318682052885e-10	1.517052340002271e-11	-1	0.0	1.517052340002271e-11	sp|P00748|FA12_HUMAN	F12	251	2.71591e+07	1.26034e+08			-1	-1	7546	J1,T3,(5 4 2 0),0.83	7	0.5	6
1-1.7562.7562.3.0.dta	1-1.7562.7562.3.0.dta	1-1	7562	2495.62233	3268.27014	1090.09490	3	1	JGTAVCATNR	6,Carbamidomethyl[C];	1063.49492	5 4 2 0	H(5)N(4)A(2)	(N(H(A))(N(H(N(H(H(N(H(A)))))))))	1043	0 1 0 0;0 2 0 0;1 1 0 0;1 1 1 0;1 2 0 0;1 2 1 0;1 3 0 0;2 2 0 0;2 2 1 0;2 3 0 0;2 3 1 0;3 3 0 0;3 3 1 0;3 4 0 0;4 3 0 0;4 3 1 0;4 4 0 0;4 4 1 0;5 4 0 0;5 4 1 0;	2204.77244	3	59.09444	41.40701	91.94253	4	0.00278	0.85059	0.71429	1.00000	0.27778	0	0	0	5.941440055145535e-14	9.580930709489692e-15	-1	0.0	9.580930709489692e-15	sp|P05156|CFAI_HUMAN	CFI	72	5.44784e+08	2.84673e+09			-1	-1	7563	J1,T3,(5 4 2 0),0.85	8	0.444444444444444	6
1-1.7663.7663.3.1.dta	1-1.7663.7663.3.1.dta	1-1	7663	2526.86249	3198.23361	1066.74939	3	1	JNSDISSTR		993.45958	5 4 2 0	H(5)N(4)A(2)	(N(H(A))(N(H(N(H(H(N(H(A)))))))))	1043	0 1 0 0;0 2 0 0;1 1 0 0;1 1 1 0;1 2 0 0;1 2 1 0;1 3 0 0;2 2 0 0;2 2 1 0;2 3 0 0;2 3 1 0;3 3 0 0;3 3 1 0;3 4 0 0;4 3 0 0;4 3 1 0;4 4 0 0;4 4 1 0;5 4 0 0;5 4 1 0;	2204.77244	3	46.40647	33.89956	69.63359	4	0.00160	0.49902	0.71429	1.00000	0.31250	0	0	0	1.6284818891454624e-10	2.1122358096393866e-11	-1	0.0	2.1122358096393866e-11	sp|P01871|IGHM_HUMAN	IGHM	48	1.75988e+07	1.05924e+08			-1	-1	7664	J1,S3,(5 4 2 0),0.85	8	0.5	6
1-1.7825.7825.3.2.dta	1-1.7825.7825.3.2.dta	1-1	7825	2578.66089	2367.06949	789.69468	3	1	TGLSGPRSSPSRCSGPNR	13,Carbamidomethyl[C];	1872.90932	0 1 1 0	N(1)A(1)	(N(A))	194	0 1 0 0;	494.17479	8	12.48365	19.20562	0.00000	0	-0.01462	-6.17546	0.00000	0.32353	0.20588	0	0	1	-1	0	-1	0.00776914539400666	0.00776914539400666	sp|Q2TAZ0|ATG2A_HUMAN	ATG2A	1453	2.59324e+07	9.18304e+07			-1	-1	7826	S14,S14,(0 1 1 0),0.72	7	0.205882352941176	6
1-1.7860.7860.3.2.dta	1-1.7860.7860.3.2.dta	1-1	7860	2590.24601	3268.26779	1090.09412	3	1	JGTAVCATNR	6,Carbamidomethyl[C];	1063.49492	5 4 2 0	H(5)N(4)A(2)	(N(H(A))(N(H(N(H(H(N(H(A)))))))))	1043	0 1 0 0;0 2 0 0;1 1 0 0;1 1 1 0;1 2 0 0;1 2 1 0;1 3 0 0;2 2 0 0;2 2 1 0;2 3 0 0;2 3 1 0;3 3 0 0;3 3 1 0;3 4 0 0;4 3 0 0;4 3 1 0;4 4 0 0;4 4 1 0;5 4 0 0;5 4 1 0;	2204.77244	3	52.12504	38.29453	77.81026	4	0.00043	0.13278	0.66667	1.00000	0.27778	0	0	0	8.391050804028013e-12	1.551965503326663e-12	-1	0.0	1.551965503326663e-12	sp|P05156|CFAI_HUMAN	CFI	72	6.6169e+07	3.39304e+08			-1	-1	7861	J1,T3,(5 4 2 0),0.89	8	0.444444444444444	6
1-1.7874.7874.3.0.dta	1-1.7874.7874.3.0.dta	1-1	7874	2594.53778	3401.31230	1134.44228	3	1	JNSDISSTR		993.45958	5 5 2 0	H(5)N(5)A(2)	(N(H(A))(N(H(N(H(H(N)(N(H(A)))))))))	1053	0 1 0 0;0 2 0 0;1 1 0 0;1 1 1 0;1 2 0 0;1 2 1 0;1 3 0 0;2 2 0 0;2 2 1 0;2 3 0 0;2 3 1 0;3 3 0 0;3 3 1 0;3 4 0 0;3 5 0 0;4 3 0 0;4 3 1 0;4 4 0 0;4 4 1 0;4 5 0 0;4 5 1 0;5 4 0 0;5 4 1 0;5 4 2 0;5 5 0 0;5 5 1 0;	2407.85181	3	45.07352	30.86309	71.46432	4	0.00091	0.26708	0.70370	1.00000	0.37500	0	0	0	8.325266198724889e-11	1.0657206862793374e-11	-1	0.0	1.0657206862793374e-11	sp|P01871|IGHM_HUMAN	IGHM	48	1.26782e+07	7.7951e+07			-1	-1	7875	J1,S3,(5 5 2 0),0.78	8	0.5	6
1-1.7918.7918.3.0.dta	1-1.7918.7918.3.0.dta	1-1	7918	2608.37679	2838.11027	946.70827	3	1	WVSJK		633.33549	5 4 2 0	H(5)N(4)A(2)	(N(H(A))(N(H(N(H(H(N(H(A)))))))))	1043	0 1 0 0;0 2 0 0;1 1 0 0;1 1 1 0;1 2 0 0;1 2 1 0;1 3 0 0;2 2 0 0;2 2 1 0;2 3 0 0;2 3 1 0;3 3 0 0;3 3 1 0;3 4 0 0;4 3 0 0;4 3 1 0;4 4 0 0;4 4 1 0;5 4 0 0;5 4 1 0;	2204.77244	3	49.46568	26.14503	92.77546	4	0.00235	0.82695	0.71429	1.25000	0.37500	0	0	0	4.450285868539477e-14	7.448237606687438e-15	-1	0.0	7.448237606687438e-15	sp|P01008|ANT3_HUMAN	SERPINC1	223	1.41602e+09	6.01016e+09			-1	-1	7919	S3,J4,(5 4 2 0),0.77	5	0.625	4
1-1.7987.7987.3.0.dta	1-1.7987.7987.3.0.dta	1-1	7987	2628.75038	2780.10525	927.37327	3	1	EEQFJSTYR		1173.51708	4 4 0 1	H(4)N(4)F(1)	(N(H)(N(F)(H(N(H(N(H)))))))	1848	0 1 0 0;0 2 0 0;0 2 0 1;1 1 0 0;1 2 0 0;1 2 0 1;1 3 0 0;1 3 0 1;2 2 0 0;2 2 0 1;2 3 0 0;2 3 0 1;2 4 0 0;2 4 0 1;3 3 0 0;3 3 0 1;3 4 0 0;3 4 0 1;4 4 0 0;	1606.58669	6	30.57147	23.99837	42.77865	3	0.00148	0.53079	0.60000	0.56250	0.43750	0	0	0	1.4951707929451274e-06	1.8302982608721932e-07	-1	0.001402524544179523	0.001402707572593563	sp|P01861|IGHG4_HUMAN	IGHG4	178	5.83997e+07	2.46077e+08			-1	-1	7988	J5,J5,(4 4 0 1),0.88	9	0.5625	8
1-1.8063.8063.3.0.dta	1-1.8063.8063.3.0.dta	1-1	8063	2652.80053	2780.10529	927.37328	3	1	EEQFJSTYR		1173.51708	4 4 0 1	H(4)N(4)F(1)	(N(H)(N(F)(H(N(H(N(H)))))))	1848	0 1 0 0;0 2 0 0;0 2 0 1;1 1 0 0;1 2 0 0;1 2 0 1;1 3 0 0;1 3 0 1;2 2 0 0;2 2 0 1;2 3 0 0;2 3 0 1;2 4 0 0;2 4 0 1;3 3 0 0;3 3 0 1;3 4 0 0;3 4 0 1;4 4 0 0;	1606.58669	6	47.66591	23.08036	93.32477	4	0.00152	0.54590	0.80000	0.62500	0.31250	0	0	0	3.677892773344232e-14	6.126849179959223e-15	-1	0.001402524544179523	0.00140252454418565	sp|P01861|IGHG4_HUMAN	IGHG4	178	5.83997e+07	2.46077e+08			-1	-1	8064	J5,T7,(4 4 0 1),0.87	8	0.5	7
1-1.8069.8069.2.0.dta	1-1.8069.8069.2.0.dta	1-1	8069	2654.88332	1842.72648	921.86688	2	1	SCDTPPPCPR	2,Carbamidomethyl[C];8,Carbamidomethyl[C];	1186.49796	1 1 1 0	H(1)N(1)A(1)	(N(A)(H))	124	0 1 0 0;0 1 1 0;1 1 0 0;	656.22761	4	33.71412	31.46230	37.89606	4	0.00091	0.49374	1.00000	1.05556	0.11111	0	0	1	-1	0	-1	0.0	0	sp|P01860|IGHG3_HUMAN;sp|P01860|IGHG3_HUMAN;sp|P01860|IGHG3_HUMAN	IGHG3;IGHG3;IGHG3	122;137;152	1.28027e+07	3.45652e+07			-1	-1	8070	T4,T4,(1 1 1 0),0.62	2	0.111111111111111	2
1-1.8105.8105.3.0.dta	1-1.8105.8105.3.0.dta	1-1	8105	2666.23531	2321.08616	774.36690	3	1	QEKEGTMNTEKQLQYFK	7,Oxidation[M];	2118.01719	0 1 0 0	N(1)	(N)	2917		203.07937	6	13.12326	20.18963	0.00000	0	-0.01040	-4.48032	0.00000	0.46875	0.12500	0	0	1	-1	0	-1	0.00684931506849315	0.00684931506849315	sp|Q13023|AKAP6_HUMAN	AKAP6	1113	7.81059e+06	2.73087e+07			-1	-1	8106	T6,T6,(0 1 0 0),0.63	6	0.1875	6
1-1.8155.8155.3.0.dta	1-1.8155.8155.3.0.dta	1-1	8155	2681.56270	2618.05217	873.35557	3	1	EEQFJSTYR		1173.51708	3 4 0 1	H(3)N(4)F(1)	(N(N(H(F)))(H(N(H(N)))))	2424	0 1 0 0;0 2 0 0;1 1 0 0;1 2 0 0;1 2 0 1;1 3 0 0;2 2 0 0;2 2 0 1;2 3 0 0;2 3 0 1;2 4 0 0;3 3 0 0;3 3 0 1;3 4 0 0;	1444.53387	6	44.65982	24.60615	81.90237	4	0.00122	0.46488	0.86667	0.62500	0.37500	0	0	0	1.9663418660826753e-12	2.7465925239335167e-13	-1	0.001402524544179523	0.0014025245444541814	sp|P01861|IGHG4_HUMAN	IGHG4	178	3.72466e+07	1.47593e+08			-1	-1	8156	J5,J5,(3 4 0 1),0.88	11	0.6875	9
1-1.8339.8339.4.3.dta	1-1.8339.8339.4.3.dta	1-1	8339	2742.89431	3053.42558	764.11185	4	1	TITTTEIMNKPEETAKPK		2032.06309	2 2 1 0	H(2)N(2)A(1)	(N(H(A))(N(H)))	1120	0 1 0 0;0 2 0 0;1 1 0 0;1 1 1 0;1 2 0 0;1 2 1 0;2 2 0 0;	1021.35981	14	45.69659	31.35382	72.33315	4	0.00268	0.87831	1.00000	0.58824	0.20588	0	0	0	6.061958464430302e-11	7.2130021651305726e-12	-1	0.0	7.2130021651305726e-12	sp|Q92954|PRG4_HUMAN	PRG4	1004	4.49545e+06	2.51823e+07			-1	-1	8340	T5,T5,(1 1 0 0),0.91;T14,T14,(1 1 1 0),0.94	25	0.735294117647059	13
1-1.8411.8411.2.0.dta	1-1.8411.8411.2.0.dta	1-1	8411	2767.32934	1842.72569	921.86649	2	1	SCDTPPPCPR	2,Carbamidomethyl[C];8,Carbamidomethyl[C];	1186.49796	1 1 1 0	H(1)N(1)A(1)	(N(H(A)))	1142	0 1 0 0;1 1 0 0;	656.22761	4	23.59038	21.96313	26.61241	3	0.00013	0.06828	1.00000	1.05556	0.00000	0	0	1	-1	0	-1	0.0024875621890547263	0.0024875621890547263	sp|P01860|IGHG3_HUMAN;sp|P01860|IGHG3_HUMAN;sp|P01860|IGHG3_HUMAN	IGHG3;IGHG3;IGHG3	122;137;152	7.66986e+06	1.87493e+07			-1	-1	8412	T4,T4,(1 1 1 0),0.38	1	0.0555555555555556	1
1-1.8580.8580.3.0.dta	1-1.8580.8580.3.0.dta	1-1	8580	2821.58196	3249.24766	1083.75407	3	1	EEQYJSTYR		1189.51199	5 4 1 1	H(5)N(4)A(1)F(1)	(N(H(F)))(N(H(A))(N(H(N(H(H))))))	1309	0 1 0 0;0 2 0 0;0 3 0 0;1 1 0 0;1 1 0 1;1 1 1 0;1 2 0 0;1 2 0 1;1 2 1 0;1 3 0 0;1 3 0 1;1 3 1 0;1 4 0 0;2 2 0 0;2 2 0 1;2 2 1 0;2 2 1 1;2 3 0 0;2 3 0 1;2 3 1 0;2 3 1 1;2 4 0 0;2 4 0 1;2 4 1 0;3 3 0 0;3 3 0 1;3 3 1 0;3 3 1 1;3 4 0 0;3 4 0 1;3 4 1 0;3 4 1 1;4 3 0 0;4 3 1 0;4 4 0 0;4 4 0 1;4 4 1 0;4 4 1 1;5 4 0 0;5 4 0 1;5 4 1 0;	2059.73493	7	32.64393	23.56618	49.50261	3	0.00074	0.22734	0.47619	0.43750	0.43750	0	0	0	1.8497427205397191e-07	1.692110788452293e-08	-1	0.001402524544179523	0.0014025414651105583	sp|P0DOX5|IGG1_HUMAN;sp|P01857|IGHG1_HUMAN	;IGHG1	301;182	7.79716e+07	4.06457e+08			-1	-1	8581	J5,J5,(5 4 1 1),0.85	10	0.625	8
1-1.8807.8807.2.1.dta	1-1.8807.8807.2.1.dta	1-1	8807	2896.48946	2130.95431	1065.98079	2	1	VATTVISK		818.49820	2 2 2 0	H(2)N(2)A(2)	(N(N(H))(H(A(A))))	2699	0 1 0 0;0 2 0 0;1 1 0 0;1 1 1 0;1 1 2 0;1 2 0 0;1 2 1 0;1 2 2 0;2 2 0 0;2 2 1 0;	1312.45522	3	38.99919	22.70612	69.25773	4	0.00089	0.41828	0.90909	1.14286	0.14286	0	0	0	1.8695801965931893e-10	2.5815520508603632e-11	-1	0.0024875621890547263	0.0024875622148700007	sp|P05155|IC1_HUMAN	SERPING1	47	8.01044e+06	2.31155e+07			-1	-1	8808	T3,T4,(2 2 2 0),0.63	2	0.142857142857143	2
1-1.8890.8890.3.0.dta	1-1.8890.8890.3.0.dta	1-1	8890	2924.10908	3546.46233	1182.82563	3	1	TEHLASSSEDSTTPSAQTQEK		2234.00551	2 2 2 0	H(2)N(2)A(2)	(N(H(A))(N(H(A))))	920	0 1 0 0;0 2 0 0;1 1 0 0;1 1 1 0;1 2 0 0;1 2 1 0;2 2 0 0;2 2 1 0;	1312.45522	15	47.31734	40.92077	59.19668	4	0.00160	0.45068	1.00000	0.60000	0.30000	0	0	0	7.242806164163725e-09	7.149011426503739e-10	-1	0.0	7.149011426503739e-10	sp|P01042|KNG1_HUMAN	KNG1	535	3.15356e+06	1.97013e+07			-1	-1	8891	S11,T13,(2 2 2 0),0.89	15	0.375	13
1-1.8893.8893.3.0.dta	1-1.8893.8893.3.0.dta	1-1	8893	2924.96087	3073.17858	1025.06438	3	1	FJETTEK		868.40469	5 4 2 0	H(5)N(4)A(2)	(N(H(A))(N(H(N(H(H(N(H(A)))))))))	1043	0 1 0 0;0 2 0 0;1 1 0 0;1 1 1 0;1 2 0 0;1 2 1 0;1 3 0 0;2 2 0 0;2 2 1 0;2 3 0 0;2 3 1 0;3 3 0 0;3 3 1 0;3 4 0 0;4 3 0 0;4 3 1 0;4 4 0 0;4 4 1 0;5 4 0 0;5 4 1 0;	2204.77244	4	39.34812	20.01631	75.25006	4	0.00145	0.47084	0.71429	1.00000	0.16667	0	0	0	2.1038631618054207e-11	3.077651561960084e-12	-1	0.00684931506849315	0.0068493150715706625	sp|P43652|AFAM_HUMAN	AFM	404	3.41028e+07	1.65032e+08			-1	-1	8894	J2,T5,(5 4 2 0),0.68	5	0.416666666666667	3
1-1.9007.9007.3.0.dta	1-1.9007.9007.3.0.dta	1-1	9007	2963.28688	3485.38261	1162.46572	3	1	JHSCEPCQTLAVR	4,Carbamidomethyl[C];7,Carbamidomethyl[C];	1571.70532	5 4 1 0	H(5)N(4)A(1)	(N(H(A))(N(H(N(H(H(N(H))))))))	1046	0 1 0 0;0 2 0 0;1 1 0 0;1 1 1 0;1 2 0 0;1 2 1 0;1 3 0 0;2 2 0 0;2 2 1 0;2 3 0 0;2 3 1 0;3 3 0 0;3 3 1 0;3 4 0 0;4 3 0 0;4 3 1 0;4 4 0 0;4 4 1 0;5 4 0 0;	1913.67702	3	39.98901	42.56726	35.20084	3	0.00027	0.07675	0.60000	0.87500	0.29167	0	0	0	1.3331524075338612e-05	1.7316163432176036e-06	-1	0.0	1.7316163432176036e-06	sp|P00748|FA12_HUMAN	F12	435	5.98523e+07	3.73745e+08			-1	-1	9008	J1,J1,(5 4 1 0),0.85	9	0.375	8
1-1.9034.9034.3.3.dta	1-1.9034.9034.3.3.dta	1-1	9034	2972.44527	2315.06389	772.35948	3	1	DAJISQPETTKEGLR		1658.83440	1 1 1 0	H(1)N(1)A(1)	(N(A)(H))	124	0 1 0 0;0 1 1 0;1 1 0 0;	656.22761	9	37.39690	40.70688	31.24980	4	0.00188	0.81070	1.00000	0.71429	0.21429	0	0	1	-1	0	-1	0.0	0	sp|Q13790|APOF_HUMAN	APOF	273	3.57277e+06	1.22392e+07			-1	-1	9035	T10,T10,(1 1 1 0),0.86	18	0.642857142857143	17
1-1.9039.9039.4.3.dta	1-1.9039.9039.4.3.dta	1-1	9039	2974.09142	3485.38512	872.10174	4	1	JHSCEPCQTLAVR	4,Carbamidomethyl[C];7,Carbamidomethyl[C];	1571.70532	5 4 1 0	H(5)N(4)A(1)	(N(H)(N(H(N(H(H(N(H(A)))))))))	1985	0 1 0 0;0 2 0 0;1 1 0 0;1 2 0 0;1 3 0 0;2 2 0 0;2 3 0 0;3 3 0 0;3 4 0 0;4 3 0 0;4 4 0 0;4 4 1 0;5 4 0 0;	1913.67702	3	24.58727	21.19160	30.89351	3	0.00278	0.79690	0.64286	0.54167	0.25000	0	0	0	4.61492150166535e-05	6.004861712005933e-06	-1	0.0024875621890547263	0.0024935665079052634	sp|P00748|FA12_HUMAN	F12	435	7.47436e+06	4.69444e+07			-1	-1	9040	J1,J1,(5 4 1 0),0.91	15	0.625	13
1-1.9086.9086.2.0.dta	1-1.9086.9086.2.0.dta	1-1	9086	2989.85066	2130.95447	1065.98087	2	1	VATTVISK		818.49820	2 2 2 0	H(2)N(2)A(2)	(N(H(A))(N(H(A))))	920	0 1 0 0;0 2 0 0;1 1 0 0;1 1 1 0;1 2 0 0;1 2 1 0;2 2 0 0;2 2 1 0;	1312.45522	3	59.27127	43.79752	88.00822	4	0.00105	0.49430	1.00000	1.42857	0.14286	0	0	0	2.327773195608748e-13	3.8852285478532017e-14	-1	0.0	3.8852285478532017e-14	sp|P05155|IC1_HUMAN	SERPING1	47	2.72003e+08	8.13061e+08			-1	-1	9087	T3,T3,(1 1 1 0),0.92;T4,T4,(1 1 1 0),0.87	5	0.357142857142857	4
1-1.9088.9088.3.1.dta	1-1.9088.9088.3.1.dta	1-1	9088	2990.58950	2130.95566	710.99007	3	1	VATTVISK		818.49820	2 2 2 0	H(2)N(2)A(2)	(N(H(A))(N(H(A))))	920	0 1 0 0;0 2 0 0;1 1 0 0;1 1 1 0;1 2 0 0;1 2 1 0;2 2 0 0;2 2 1 0;	1312.45522	4	53.37392	39.39230	79.33980	4	0.00224	1.05273	1.00000	0.92857	0.50000	0	0	0	4.866286019884985e-12	7.230851116838798e-13	-1	0.0	7.230851116838798e-13	sp|P05155|IC1_HUMAN	SERPING1	48	2.13587e+08	6.49669e+08			-1	-1	9089	T3,T3,(1 1 1 0),0.91;T4,T4,(1 1 1 0),0.86	12	0.857142857142857	10
1-1.9100.9100.3.0.dta	1-1.9100.9100.3.0.dta	1-1	9100	2994.43603	3485.38293	1162.46583	3	1	JHSCEPCQTLAVR	4,Carbamidomethyl[C];7,Carbamidomethyl[C];	1571.70532	5 4 1 0	H(5)N(4)A(1)	(N(H(A))(N(H(N(H(H(N(H))))))))	1046	0 1 0 0;0 2 0 0;1 1 0 0;1 1 1 0;1 2 0 0;1 2 1 0;1 3 0 0;2 2 0 0;2 2 1 0;2 3 0 0;2 3 1 0;3 3 0 0;3 3 1 0;3 4 0 0;4 3 0 0;4 3 1 0;4 4 0 0;4 4 1 0;5 4 0 0;	1913.67702	3	32.72202	30.90359	36.09912	3	0.00058	0.16713	0.60000	0.70833	0.25000	0	0	0	1.033904595554198e-05	1.3398615021775595e-06	-1	0.0	1.3398615021775595e-06	sp|P00748|FA12_HUMAN	F12	435	5.98523e+07	3.73745e+08			-1	-1	9101	J1,S3,(5 4 1 0),0.82	9	0.375	7
1-1.9115.9115.4.1.dta	1-1.9115.9115.4.1.dta	1-1	9115	2999.56414	3485.38563	872.10186	4	1	JHSCEPCQTLAVR	4,Carbamidomethyl[C];7,Carbamidomethyl[C];	1571.70532	5 4 1 0	H(5)N(4)A(1)	(N(H)(N(H(N(H(H(N(H(A)))))))))	1985	0 1 0 0;0 2 0 0;1 1 0 0;1 2 0 0;1 3 0 0;2 2 0 0;2 3 0 0;3 3 0 0;3 4 0 0;4 3 0 0;4 4 0 0;4 4 1 0;5 4 0 0;	1913.67702	3	28.50755	27.35088	30.65565	3	0.00328	0.94150	0.64286	0.70833	0.20833	0	0	0	4.951698617884121e-05	6.374431238193135e-06	-1	0.0	6.374431238193135e-06	sp|P00748|FA12_HUMAN	F12	435	7.47436e+06	4.69444e+07			-1	-1	9116	J1,J1,(5 4 1 0),0.88	13	0.541666666666667	11
1-1.9156.9156.2.0.dta	1-1.9156.9156.2.0.dta	1-1	9156	3013.23411	2130.95438	1065.98083	2	1	VATTVISK		818.49820	2 2 2 0	H(2)N(2)A(2)	(N(H(A))(N(H(A))))	920	0 1 0 0;0 2 0 0;1 1 0 0;1 1 1 0;1 2 0 0;1 2 1 0;2 2 0 0;2 2 1 0;	1312.45522	3	68.58484	51.23435	100.80717	4	0.00096	0.44925	1.00000	1.42857	0.14286	0	0	0	2.714452989750722e-15	5.508543688170268e-16	-1	0.0	5.508543688170268e-16	sp|P05155|IC1_HUMAN	SERPING1	47	2.72003e+08	8.13061e+08			-1	-1	9157	T3,T3,(1 1 1 0),0.87;T4,T4,(1 1 1 0),0.80	5	0.357142857142857	4
1-1.9158.9158.3.0.dta	1-1.9158.9158.3.0.dta	1-1	9158	3013.69095	2130.95535	710.98997	3	1	VATTVISK		818.49820	2 2 2 0	H(2)N(2)A(2)	(N(H(A))(N(H(A))))	920	0 1 0 0;0 2 0 0;1 1 0 0;1 1 1 0;1 2 0 0;1 2 1 0;2 2 0 0;2 2 1 0;	1312.45522	3	75.47530	62.39256	99.77182	4	0.00193	0.90632	1.00000	1.14286	0.57143	0	0	0	3.898675579479946e-15	7.206316997782331e-16	-1	0.0	7.206316997782331e-16	sp|P05155|IC1_HUMAN	SERPING1	47	2.13587e+08	6.49669e+08			-1	-1	9159	T3,T3,(1 1 1 0),0.86;T4,T4,(1 1 1 0),0.87	12	0.857142857142857	10
1-1.9228.9228.2.0.dta	1-1.9228.9228.2.0.dta	1-1	9228	3036.79721	2130.95432	1065.98080	2	1	VATTVISK		818.49820	2 2 2 0	H(2)N(2)A(2)	(N(H(A))(N(H(A))))	920	0 1 0 0;0 2 0 0;1 1 0 0;1 1 1 0;1 2 0 0;1 2 1 0;2 2 0 0;2 2 1 0;	1312.45522	3	60.05157	43.41575	90.94666	4	0.00090	0.42391	1.00000	1.42857	0.14286	0	0	0	8.39322049130798e-14	1.4002025715113663e-14	-1	0.0	1.4002025715113663e-14	sp|P05155|IC1_HUMAN	SERPING1	47	2.72003e+08	8.13061e+08			-1	-1	9229	T3,T3,(1 1 1 0),0.80;T4,T4,(1 1 1 0),0.87	5	0.357142857142857	4
1-1.9230.9230.3.0.dta	1-1.9230.9230.3.0.dta	1-1	9230	3037.57792	2130.95487	710.98981	3	1	VATTVISK		818.49820	2 2 2 0	H(2)N(2)A(2)	(N(H(A))(N(H(A))))	920	0 1 0 0;0 2 0 0;1 1 0 0;1 1 1 0;1 2 0 0;1 2 1 0;2 2 0 0;2 2 1 0;	1312.45522	3	58.14805	44.24301	83.97168	4	0.00145	0.68248	1.00000	1.14286	0.42857	0	0	0	9.509461790378685e-13	1.5428970356051905e-13	-1	0.0	1.5428970356051905e-13	sp|P05155|IC1_HUMAN	SERPING1	47	2.13587e+08	6.49669e+08			-1	-1	9231	T3,T3,(1 1 1 0),0.90;T4,T4,(1 1 1 0),0.81	12	0.857142857142857	10
1-1.9302.9302.3.0.dta	1-1.9302.9302.3.0.dta	1-1	9302	3061.85995	3555.29788	1185.77081	3	1	JCCNTENPPGCYR	2,Carbamidomethyl[C];3,Carbamidomethyl[C];11,Carbamidomethyl[C];	1641.62026	5 4 1 0	H(5)N(4)A(1)	(N(H(A))(N(H(N(H(H(N(H))))))))	1046	0 1 0 0;0 2 0 0;1 1 0 0;1 1 1 0;1 2 0 0;1 2 1 0;1 3 0 0;2 2 0 0;2 2 1 0;2 3 0 0;2 3 1 0;3 3 0 0;3 3 1 0;3 4 0 0;4 3 0 0;4 3 1 0;4 4 0 0;4 4 1 0;5 4 0 0;	1913.67702	5	26.72265	23.43959	32.81975	3	0.00060	0.16778	0.60000	0.75000	0.12500	0	0	0	2.630172934472556e-05	3.6593284885450037e-06	-1	0.001402524544179523	0.001406183798163417	sp|P43652|AFAM_HUMAN	AFM	387	6.149e+07	4.17322e+08			-1	-1	9303	J1,J1,(3 2 0 0),0.78;T5,T5,(2 2 1 0),0.77	9	0.375	8
1-1.9304.9304.2.0.dta	1-1.9304.9304.2.0.dta	1-1	9304	3062.54454	2130.95405	1065.98066	2	1	VATTVISK		818.49820	2 2 2 0	H(2)N(2)A(2)	(N(H(A))(N(H(A))))	920	0 1 0 0;0 2 0 0;1 1 0 0;1 1 1 0;1 2 0 0;1 2 1 0;2 2 0 0;2 2 1 0;	1312.45522	3	44.18708	25.63179	78.64692	4	0.00063	0.29345	1.00000	1.14286	0.21429	0	0	0	6.2261124753966095e-12	9.322156818583723e-13	-1	0.0	9.322156818583723e-13	sp|P05155|IC1_HUMAN	SERPING1	47	2.72003e+08	8.13061e+08			-1	-1	9305	T3,T3,(1 1 1 0),0.89;T4,T4,(1 1 1 0),0.74	4	0.285714285714286	3
1-1.9372.9372.3.0.dta	1-1.9372.9372.3.0.dta	1-1	9372	3085.25177	3555.29797	1185.77084	3	1	JCCNTENPPGCYR	2,Carbamidomethyl[C];3,Carbamidomethyl[C];11,Carbamidomethyl[C];	1641.62026	5 4 1 0	H(5)N(4)A(1)	(N(H(A))(N(H(N(H(H(N(H))))))))	1046	0 1 0 0;0 2 0 0;1 1 0 0;1 1 1 0;1 2 0 0;1 2 1 0;1 3 0 0;2 2 0 0;2 2 1 0;2 3 0 0;2 3 1 0;3 3 0 0;3 3 1 0;3 4 0 0;4 3 0 0;4 3 1 0;4 4 0 0;4 4 1 0;5 4 0 0;	1913.67702	5	33.57642	33.76046	33.23462	3	0.00068	0.19140	0.60000	0.87500	0.16667	0	0	0	2.3342020738295315e-05	3.245476650380789e-06	-1	0.0	3.245476650380789e-06	sp|P43652|AFAM_HUMAN	AFM	387	6.26399e+07	4.24798e+08			-1	-1	9373	J1,T5,(5 4 1 0),0.71	9	0.375	7
1-1.9408.9408.3.0.dta	1-1.9408.9408.3.0.dta	1-1	9408	3097.13324	3723.48409	1241.83288	3	1	HYTJSSQDVTVPCR	13,Carbamidomethyl[C];	1663.74929	5 4 1 1	H(5)N(4)A(1)F(1)	(N(H(F)))(N(H(A))(N(H(N(H(H))))))	1309	0 1 0 0;0 2 0 0;0 3 0 0;1 1 0 0;1 1 0 1;1 1 1 0;1 2 0 0;1 2 0 1;1 2 1 0;1 3 0 0;1 3 0 1;1 3 1 0;1 4 0 0;2 2 0 0;2 2 0 1;2 2 1 0;2 2 1 1;2 3 0 0;2 3 0 1;2 3 1 0;2 3 1 1;2 4 0 0;2 4 0 1;2 4 1 0;3 3 0 0;3 3 0 1;3 3 1 0;3 3 1 1;3 4 0 0;3 4 0 1;3 4 1 0;3 4 1 1;4 3 0 0;4 3 1 0;4 4 0 0;4 4 0 1;4 4 1 0;4 4 1 1;5 4 0 0;5 4 0 1;5 4 1 0;	2059.73493	3	39.22334	42.13094	33.82352	3	-0.00013	-0.03446	0.40476	0.76923	0.34615	0	0	0	1.9720137829152196e-05	2.7709532230302247e-06	-1	0.0	2.7709532230302247e-06	sp|P01877|IGHA2_HUMAN;sp|P0DOX2|IGA2_HUMAN	IGHA2;	91;206	9.86492e+06	7.09457e+07			-1	-1	9409	J4,S5,(5 4 1 1),0.89	11	0.423076923076923	10
1-1.9421.9421.3.0.dta	1-1.9421.9421.3.0.dta	1-1	9421	3101.48137	2435.03257	812.34904	3	1	SAGSVESPSVSSTHR		1487.70847	1 1 2 0	H(1)N(1)A(2)	(N(A)(H(A)))	23	0 1 0 0;0 1 1 0;1 1 0 0;1 1 1 0;	947.32303	9	79.91787	93.44763	54.79119	4	0.00107	0.43995	1.00000	1.10714	0.50000	0	0	1	-1	0	-1	0.0	0	sp|P17936|IBP3_HUMAN	IGFBP3	153	1.48044e+07	4.92383e+07			-1	-1	9422	S7,S7,(1 1 2 0),0.88	17	0.607142857142857	16
1-1.9455.9455.3.1.dta	1-1.9455.9455.3.1.dta	1-1	9455	3113.01538	3555.29784	1185.77080	3	1	JCCNTENPPGCYR	2,Carbamidomethyl[C];3,Carbamidomethyl[C];11,Carbamidomethyl[C];	1641.62026	5 4 1 0	H(5)N(4)A(1)	(N(H(A))(N(H(N(H(H(N(H))))))))	1046	0 1 0 0;0 2 0 0;1 1 0 0;1 1 1 0;1 2 0 0;1 2 1 0;1 3 0 0;2 2 0 0;2 2 1 0;2 3 0 0;2 3 1 0;3 3 0 0;3 3 1 0;3 4 0 0;4 3 0 0;4 3 1 0;4 4 0 0;4 4 1 0;5 4 0 0;	1913.67702	5	34.35513	34.31220	34.43485	3	0.00056	0.15681	0.60000	0.95833	0.12500	0	0	0	1.65679245557019e-05	2.183842152245581e-06	-1	0.0	2.183842152245581e-06	sp|P43652|AFAM_HUMAN	AFM	387	6.26399e+07	4.24798e+08			-1	-1	9456	J1,J1,(3 2 0 0),0.78;T5,T5,(2 2 1 0),0.71	9	0.375	8
1-1.9491.9491.3.0.dta	1-1.9491.9491.3.0.dta	1-1	9491	3124.74035	2435.03283	812.34913	3	1	SAGSVESPSVSSTHR		1487.70847	1 1 2 0	H(1)N(1)A(2)	(N(A)(H(A)))	23	0 1 0 0;0 1 1 0;1 1 0 0;1 1 1 0;	947.32303	9	75.52795	85.90654	56.25342	4	0.00133	0.54714	1.00000	0.96429	0.46429	0	0	1	-1	0	-1	0.0	0	sp|P17936|IBP3_HUMAN	IGFBP3	153	1.48044e+07	4.92383e+07			-1	-1	9492	S9,S9,(1 1 2 0),0.91	17	0.607142857142857	17
1-1.9493.9493.3.0.dta	1-1.9493.9493.3.0.dta	1-1	9493	3125.42718	3926.56376	1309.52610	3	1	HYTJSSQDVTVPCR	13,Carbamidomethyl[C];	1663.74929	5 5 1 1	H(5)N(5)A(1)F(1)	(N(H)(N(H(N(H(A)))(N(F)(H(N(H)))))))	1976	0 1 0 0;0 2 0 0;1 1 0 0;1 2 0 0;1 3 0 0;1 3 0 1;1 4 0 0;1 4 0 1;2 2 0 0;2 3 0 0;2 3 0 1;2 3 1 0;2 4 0 0;2 4 0 1;2 4 1 0;2 4 1 1;2 5 0 0;2 5 0 1;3 3 0 0;3 3 0 1;3 3 1 0;3 4 0 0;3 4 0 1;3 4 1 0;3 4 1 1;3 5 0 0;3 5 0 1;3 5 1 0;3 5 1 1;4 4 0 0;4 4 0 1;4 4 1 0;4 4 1 1;4 5 0 0;4 5 0 1;4 5 1 0;4 5 1 1;5 5 0 0;5 5 0 1;5 5 1 0;	2262.81431	3	33.35239	32.87312	34.24248	3	0.00017	0.04282	0.43902	0.57692	0.38462	0	0	0	1.749988117991707e-05	2.350496580338065e-06	-1	0.0	2.350496580338065e-06	sp|P01877|IGHA2_HUMAN;sp|P0DOX2|IGA2_HUMAN	IGHA2;	91;206	9.49131e+06	7.59833e+07			-1	-1	9494	T3,S5,(5 5 1 1),0.89	12	0.461538461538462	11
1-1.9516.9516.4.2.dta	1-1.9516.9516.4.2.dta	1-1	9516	3133.10037	3926.56730	982.39728	4	1	HYTJSSQDVTVPCR	13,Carbamidomethyl[C];	1663.74929	5 5 1 1	H(5)N(5)A(1)F(1)	(N(H)(N(H(N(H(A)))(N(F)(H(N(H)))))))	1976	0 1 0 0;0 2 0 0;1 1 0 0;1 2 0 0;1 3 0 0;1 3 0 1;1 4 0 0;1 4 0 1;2 2 0 0;2 3 0 0;2 3 0 1;2 3 1 0;2 4 0 0;2 4 0 1;2 4 1 0;2 4 1 1;2 5 0 0;2 5 0 1;3 3 0 0;3 3 0 1;3 3 1 0;3 4 0 0;3 4 0 1;3 4 1 0;3 4 1 1;3 5 0 0;3 5 0 1;3 5 1 0;3 5 1 1;4 4 0 0;4 4 0 1;4 4 1 0;4 4 1 1;4 5 0 0;4 5 0 1;4 5 1 0;4 5 1 1;5 5 0 0;5 5 0 1;5 5 1 0;	2262.81431	5	28.65744	27.85679	30.14436	3	0.00371	0.94438	0.39024	0.42308	0.38462	0	0	0	5.765573670113877e-05	7.564447962248441e-06	-1	0.0	7.564447962248441e-06	sp|P01877|IGHA2_HUMAN;sp|P0DOX2|IGA2_HUMAN	IGHA2;	93;208	3.93403e+06	3.06634e+07			-1	-1	9517	T3,J4,(5 5 1 1),0.91	18	0.692307692307692	16
1-1.9552.9552.3.0.dta	1-1.9552.9552.3.0.dta	1-1	9552	3145.03657	3555.29695	1185.77050	3	1	JCCNTENPPGCYR	2,Carbamidomethyl[C];3,Carbamidomethyl[C];11,Carbamidomethyl[C];	1641.62026	5 4 1 0	H(5)N(4)A(1)	(N(H(A))(N(H(N(H(H(N(H))))))))	1046	0 1 0 0;0 2 0 0;1 1 0 0;1 1 1 0;1 2 0 0;1 2 1 0;1 3 0 0;2 2 0 0;2 2 1 0;2 3 0 0;2 3 1 0;3 3 0 0;3 3 1 0;3 4 0 0;4 3 0 0;4 3 1 0;4 4 0 0;4 4 1 0;5 4 0 0;	1913.67702	5	24.05165	21.83235	28.17320	3	-0.00033	-0.09380	0.55000	0.75000	0.12500	0	0	0	0.00010455357886054832	1.2937586437297754e-05	-1	0.0024875621890547263	0.0025004987759016987	sp|P43652|AFAM_HUMAN	AFM	387	6.2268e+07	4.21425e+08			-1	-1	9553	J1,J1,(2 2 0 0),0.73;T5,T5,(3 2 1 0),0.80	8	0.333333333333333	7
1-1.9567.9567.3.0.dta	1-1.9567.9567.3.0.dta	1-1	9567	3150.21968	2469.10003	823.70486	3	1	APSHQQATTAGSPLR		1521.77683	1 1 2 0	H(1)N(1)A(2)	(N(A)(H(A)))	23	0 1 0 0;0 1 1 0;1 1 0 0;1 1 1 0;	947.32303	9	67.87526	75.26252	54.15605	4	0.00017	0.06897	1.00000	1.03571	0.35714	0	0	1	-1	0	-1	0.0	0	sp|P12259|FA5_HUMAN	F5	805	4.47841e+06	3.4661e+07			-1	-1	9568	T9,T9,(1 1 2 0),0.88	17	0.607142857142857	17
1-1.9646.9646.3.0.dta	1-1.9646.9646.3.0.dta	1-1	9646	3176.45098	2397.07121	799.69525	3	1	KSTSSSSSEFEDLNAYASQR		2193.98945	0 1 0 0	N(1)	(N)	2917		203.07937	18	13.37667	20.57950	0.00000	0	0.00239	0.99738	0.00000	0.31579	0.13158	0	0	1	-1	0	-1	0.0036275695284159614	0.0036275695284159614	sp|A0A1B0GUV7|TEX48_HUMAN	TEX48	93	3.70388e+07	1.36692e+08			-1	-1	9647	S8,S8,(0 1 0 0),0.79	13	0.342105263157895	9
1-1.9673.9673.3.1.dta	1-1.9673.9673.3.1.dta	1-1	9673	3184.97714	2926.16293	976.05916	3	1	EEQFJSTFR		1157.52218	5 4 0 1	H(5)N(4)F(1)	(N(H(F)))(N(H)(N(H(N(H(H))))))	1366	0 1 0 0;0 2 0 0;0 3 0 0;1 1 0 0;1 1 0 1;1 2 0 0;1 2 0 1;1 3 0 0;1 3 0 1;1 4 0 0;2 2 0 0;2 2 0 1;2 3 0 0;2 3 0 1;2 4 0 0;2 4 0 1;3 3 0 0;3 3 0 1;3 4 0 0;3 4 0 1;4 3 0 0;4 4 0 0;4 4 0 1;5 4 0 0;	1768.63952	6	37.00479	22.48260	63.97456	4	0.00123	0.42179	0.56000	0.62500	0.37500	0	0	0	1.301221817576388e-09	1.302949895474932e-10	-1	0.0024875621890547263	0.002487562319348059	sp|P01859|IGHG2_HUMAN	IGHG2	177	8.76258e+07	4.02972e+08			-1	-1	9674	J5,J5,(5 4 0 1),0.82	9	0.5625	8
1-1.9722.9722.3.0.dta	1-1.9722.9722.3.0.dta	1-1	9722	3201.40184	2764.11020	922.04158	3	1	EEQFJSTFR		1157.52218	4 4 0 1	H(4)N(4)F(1)	(N(H)(N(F)(H(N(H(N(H)))))))	1848	0 1 0 0;0 2 0 0;0 2 0 1;1 1 0 0;1 2 0 0;1 2 0 1;1 3 0 0;1 3 0 1;2 2 0 0;2 2 0 1;2 3 0 0;2 3 0 1;2 4 0 0;2 4 0 1;3 3 0 0;3 3 0 1;3 4 0 0;3 4 0 1;4 4 0 0;	1606.58669	6	43.29511	25.37909	76.56772	4	0.00133	0.47995	0.70000	0.62500	0.43750	0	0	0	1.3093660360919852e-11	2.09122210568945e-12	-1	0.0	2.09122210568945e-12	sp|P01859|IGHG2_HUMAN	IGHG2	177	1.48607e+08	6.16398e+08			-1	-1	9723	J5,J5,(4 4 0 1),0.89	9	0.5625	8
1-1.9733.9733.3.2.dta	1-1.9733.9733.3.2.dta	1-1	9733	3205.15215	2397.07139	799.69531	3	1	KSTSSSSSEFEDLNAYASQR		2193.98945	0 1 0 0	N(1)	(N)	2917		203.07937	18	13.57384	20.88283	0.00000	0	0.00256	1.06996	0.00000	0.36842	0.13158	0	0	1	-1	0	-1	0.0036275695284159614	0.0036275695284159614	sp|A0A1B0GUV7|TEX48_HUMAN	TEX48	93	3.70388e+07	1.36692e+08			-1	-1	9734	S2,S18,(0 1 0 0),0.36	6	0.157894736842105	6
1-1.9783.9783.3.0.dta	1-1.9783.9783.3.0.dta	1-1	9783	3221.12914	2350.12687	784.04714	3	1	RVEDLHVGATVAPSSR		1693.89801	1 1 1 0	H(1)N(1)A(1)	(N(H(A)))	1142	0 1 0 0;1 1 0 0;	656.22761	10	74.22417	95.31599	35.05366	3	0.00125	0.53096	1.00000	1.00000	0.40000	0	0	1	-1	0	-1	0.0	0	sp|P05154|IPSP_HUMAN	SERPINA5	39	1.48318e+07	5.56084e+07			-1	-1	9784	T10,T10,(1 1 1 0),0.90	22	0.733333333333333	22
1-1.9792.9792.3.0.dta	1-1.9792.9792.3.0.dta	1-1	9792	3224.11471	2764.11016	922.04157	3	1	EEQFJSTFR		1157.52218	4 4 0 1	H(4)N(4)F(1)	(N(N(H(F)))(H(N(H(N(H))))))	2423	0 1 0 0;0 2 0 0;1 1 0 0;1 2 0 0;1 2 0 1;1 3 0 0;2 2 0 0;2 2 0 1;2 3 0 0;2 3 0 1;2 4 0 0;3 3 0 0;3 3 0 1;3 4 0 0;3 4 0 1;4 4 0 0;	1606.58669	6	43.58660	25.31400	77.52145	4	0.00129	0.46802	0.76471	0.62500	0.37500	0	0	0	9.303576100292028e-12	1.6602680403354827e-12	-1	0.0	1.6602680403354827e-12	sp|P01859|IGHG2_HUMAN	IGHG2	177	1.48607e+08	6.16398e+08			-1	-1	9793	J5,T7,(4 4 0 1),0.79	8	0.5	7
1-1.9866.9866.3.1.dta	1-1.9866.9866.3.1.dta	1-1	9866	3248.01927	2764.11011	922.04155	3	1	EEQFJSTFR		1157.52218	4 4 0 1	H(4)N(4)F(1)	(N(H)(N(F)(H(N(H(N(H)))))))	1848	0 1 0 0;0 2 0 0;0 2 0 1;1 1 0 0;1 2 0 0;1 2 0 1;1 3 0 0;1 3 0 1;2 2 0 0;2 2 0 1;2 3 0 0;2 3 0 1;2 4 0 0;2 4 0 1;3 3 0 0;3 3 0 1;3 4 0 0;3 4 0 1;4 4 0 0;	1606.58669	6	48.07733	29.60000	82.39238	4	0.00124	0.44848	0.70000	0.62500	0.43750	0	0	0	1.6549325990514557e-12	2.315728074469236e-13	-1	0.0	2.315728074469236e-13	sp|P01859|IGHG2_HUMAN	IGHG2	177	1.48607e+08	6.16398e+08			-1	-1	9867	J5,J5,(4 4 0 1),0.78	9	0.5625	7
1-1.9906.9906.3.0.dta	1-1.9906.9906.3.0.dta	1-1	9906	3261.24341	2602.05724	868.02393	3	1	EEQFJSTFR		1157.52218	3 4 0 1	H(3)N(4)F(1)	(N(N(H(F)))(H(N(H(N)))))	2424	0 1 0 0;0 2 0 0;1 1 0 0;1 2 0 0;1 2 0 1;1 3 0 0;2 2 0 0;2 2 0 1;2 3 0 0;2 3 0 1;2 4 0 0;3 3 0 0;3 3 0 1;3 4 0 0;	1444.53387	6	45.72644	29.41747	76.01453	4	0.00119	0.45774	0.80000	0.62500	0.43750	0	0	0	1.5973421611271834e-11	2.327487739974862e-12	-1	0.0	2.327487739974862e-12	sp|P01859|IGHG2_HUMAN	IGHG2	177	8.00666e+07	3.1808e+08			-1	-1	9907	J5,J5,(3 4 0 1),0.79	9	0.5625	7
1-1.9940.9940.3.1.dta	1-1.9940.9940.3.1.dta	1-1	9940	3272.46329	3084.32613	1028.78023	3	1	GEGKVATTVISK		1189.67868	2 2 4 0	H(2)N(2)A(4)	(N(H(A(A)))(N(H(A(A)))))	457	0 1 0 0;0 2 0 0;1 1 0 0;1 1 1 0;1 1 2 0;1 2 0 0;1 2 1 0;1 2 2 0;2 2 0 0;2 2 1 0;2 2 2 0;2 2 3 0;	1894.64606	7	74.89148	54.91188	111.99645	4	0.00140	0.45302	1.00000	0.95455	0.36364	0	0	0	5.3163192621334396e-17	8.937329266024549e-18	-1	0.0	8.937329266024549e-18	sp|P05155|IC1_HUMAN	SERPING1	47	3.41777e+07	1.66162e+08			-1	-1	9941	T7,T7,(1 1 2 0),0.85;T8,T8,(1 1 2 0),0.87	13	0.590909090909091	11
1-1.9980.9980.3.2.dta	1-1.9980.9980.3.2.dta	1-1	9980	3285.61421	2602.05729	868.02395	3	1	EEQFJSTFR		1157.52218	3 4 0 1	H(3)N(4)F(1)	(N(H(N))(N(F)(H(N(H)))))	1509	0 1 0 0;0 2 0 0;0 2 0 1;1 1 0 0;1 2 0 0;1 2 0 1;1 3 0 0;1 3 0 1;2 2 0 0;2 2 0 1;2 3 0 0;2 3 0 1;2 4 0 0;2 4 0 1;3 3 0 0;3 3 0 1;3 4 0 0;	1444.53387	6	42.45926	22.56413	79.40736	4	0.00124	0.47619	0.77778	0.50000	0.43750	0	0	0	4.750914503164544e-12	6.743257484568748e-13	-1	0.0024875621890547263	0.0024875621897290437	sp|P01859|IGHG2_HUMAN	IGHG2	177	8.00666e+07	3.1808e+08			-1	-1	9981	J5,T7,(3 4 0 1),0.80	8	0.5	7
1-1.9982.9982.3.1.dta	1-1.9982.9982.3.1.dta	1-1	9982	3286.29839	2967.18863	989.73439	3	1	EEQFJSTFR		1157.52218	4 5 0 1	H(4)N(5)F(1)	(N(H(N))(N(F)(H(N(H(N(H)))))))	1501	0 1 0 0;0 2 0 0;0 2 0 1;1 1 0 0;1 2 0 0;1 2 0 1;1 3 0 0;1 3 0 1;2 2 0 0;2 2 0 1;2 3 0 0;2 3 0 1;2 4 0 0;2 4 0 1;3 3 0 0;3 3 0 1;3 4 0 0;3 4 0 1;3 5 0 0;3 5 0 1;4 4 0 0;4 4 0 1;4 5 0 0;	1809.66607	6	55.34455	20.89622	119.32002	4	0.00039	0.13148	0.87500	0.56250	0.31250	0	0	0	4.094910208499665e-18	1.2491359777149418e-18	-1	0.0036275695284159614	0.0036275695284159627	sp|P01859|IGHG2_HUMAN	IGHG2	177	5.11906e+07	2.41458e+08			-1	-1	9983	J5,S6,(2 2 0 0),0.83;T7,T7,(2 3 0 1),0.89	9	0.5625	7
1-1.10016.10016.3.2.dta	1-1.10016.10016.3.2.dta	1-1	10016	3297.67516	3084.32629	1028.78028	3	1	GEGKVATTVISK		1189.67868	2 2 4 0	H(2)N(2)A(4)	(N(H(A(A)))(N(H(A(A)))))	457	0 1 0 0;0 2 0 0;1 1 0 0;1 1 1 0;1 1 2 0;1 2 0 0;1 2 1 0;1 2 2 0;2 2 0 0;2 2 1 0;2 2 2 0;2 2 3 0;	1894.64606	7	53.44967	25.75348	104.88544	4	0.00155	0.50166	1.00000	0.59091	0.27273	0	0	0	6.492684191442417e-16	8.139206933069626e-17	-1	0.0	8.139206933069626e-17	sp|P05155|IC1_HUMAN	SERPING1	47	3.41777e+07	1.66162e+08			-1	-1	10017	T7,T7,(1 1 2 0),0.82;T8,T8,(1 1 2 0),0.82	11	0.5	9
1-1.10105.10105.3.4.dta	1-1.10105.10105.3.4.dta	1-1	10105	3326.52305	2805.13679	935.71711	3	1	EEQFJSTFR		1157.52218	3 5 0 1	H(3)N(5)F(1)	(N(H(N))(N(F)(H(N(H(N))))))	1505	0 1 0 0;0 2 0 0;0 2 0 1;1 1 0 0;1 2 0 0;1 2 0 1;1 3 0 0;1 3 0 1;2 2 0 0;2 2 0 1;2 3 0 0;2 3 0 1;2 4 0 0;2 4 0 1;3 3 0 0;3 3 0 1;3 4 0 0;3 4 0 1;3 5 0 0;	1647.61324	6	35.20073	19.44197	64.46701	3	0.00137	0.48751	0.85000	0.43750	0.37500	0	0	0	1.0868994980543383e-09	1.0375418258652985e-10	-1	0.00684931506849315	0.006849315172236826	sp|P01859|IGHG2_HUMAN	IGHG2	177	3.22927e+07	1.347e+08			-1	-1	10106	J5,T7,(3 5 0 1),0.77	7	0.4375	6
1-1.10110.10110.3.1.dta	1-1.10110.10110.3.1.dta	1-1	10110	3328.04897	2926.16289	976.05915	3	1	EEQFJSTFR		1157.52218	5 4 0 1	H(5)N(4)F(1)	(N(H(F)))(N(H)(N(H(N(H(H))))))	1366	0 1 0 0;0 2 0 0;0 3 0 0;1 1 0 0;1 1 0 1;1 2 0 0;1 2 0 1;1 3 0 0;1 3 0 1;1 4 0 0;2 2 0 0;2 2 0 1;2 3 0 0;2 3 0 1;2 4 0 0;2 4 0 1;3 3 0 0;3 3 0 1;3 4 0 0;3 4 0 1;4 3 0 0;4 4 0 0;4 4 0 1;5 4 0 0;	1768.63952	6	39.12354	23.90308	67.39011	4	0.00119	0.40743	0.56000	0.56250	0.37500	0	0	0	3.7157266106977196e-10	4.0025576694604015e-11	-1	0.001402524544179523	0.00140252458420489	sp|P01859|IGHG2_HUMAN	IGHG2	177	9.28312e+07	4.41848e+08			-1	-1	10111	J5,J5,(5 4 0 1),0.83	9	0.5625	7
1-1.10172.10172.3.1.dta	1-1.10172.10172.3.1.dta	1-1	10172	3347.58702	2764.11096	922.04184	3	1	EEQFJSTFR		1157.52218	4 4 0 1	H(4)N(4)F(1)	(N(H)(N(F)(H(N(H(N(H)))))))	1848	0 1 0 0;0 2 0 0;0 2 0 1;1 1 0 0;1 2 0 0;1 2 0 1;1 3 0 0;1 3 0 1;2 2 0 0;2 2 0 1;2 3 0 0;2 3 0 1;2 4 0 0;2 4 0 1;3 3 0 0;3 3 0 1;3 4 0 0;3 4 0 1;4 4 0 0;	1606.58669	6	46.30307	25.65165	84.65572	4	0.00209	0.75672	0.75000	0.62500	0.37500	0	0	0	7.485787014518222e-13	1.1115705996979586e-13	-1	0.0	1.1115705996979586e-13	sp|P01859|IGHG2_HUMAN	IGHG2	177	1.80054e+08	7.657e+08			-1	-1	10173	J5,S6,(4 4 0 1),0.88	9	0.5625	8
1-1.10181.10181.3.0.dta	1-1.10181.10181.3.0.dta	1-1	10181	3350.55772	2926.16288	976.05914	3	1	EEQFJSTFR		1157.52218	5 4 0 1	H(5)N(4)F(1)	(N(H(F)))(N(H)(N(H(N(H(H))))))	1366	0 1 0 0;0 2 0 0;0 3 0 0;1 1 0 0;1 1 0 1;1 2 0 0;1 2 0 1;1 3 0 0;1 3 0 1;1 4 0 0;2 2 0 0;2 2 0 1;2 3 0 0;2 3 0 1;2 4 0 0;2 4 0 1;3 3 0 0;3 3 0 1;3 4 0 0;3 4 0 1;4 3 0 0;4 4 0 0;4 4 0 1;5 4 0 0;	1768.63952	6	33.75114	21.12862	57.19297	4	0.00118	0.40436	0.52000	0.50000	0.37500	0	0	0	1.4546988247159577e-08	1.4494198201299968e-09	-1	0.0024875621890547263	0.002487563638411999	sp|P01859|IGHG2_HUMAN	IGHG2	177	9.28312e+07	4.41848e+08			-1	-1	10182	J5,J5,(5 4 0 1),0.82	7	0.4375	6
1-1.10248.10248.3.0.dta	1-1.10248.10248.3.0.dta	1-1	10248	3372.61475	2764.11093	922.04183	3	1	EEQFJSTFR		1157.52218	4 4 0 1	H(4)N(4)F(1)	(N(H)(N(F)(H(N(H(N(H)))))))	1848	0 1 0 0;0 2 0 0;0 2 0 1;1 1 0 0;1 2 0 0;1 2 0 1;1 3 0 0;1 3 0 1;2 2 0 0;2 2 0 1;2 3 0 0;2 3 0 1;2 4 0 0;2 4 0 1;3 3 0 0;3 3 0 1;3 4 0 0;3 4 0 1;4 4 0 0;	1606.58669	6	45.31647	26.30804	80.61785	4	0.00206	0.74586	0.70000	0.62500	0.37500	0	0	0	3.0938353716610162e-12	4.597885634426614e-13	-1	0.0	4.597885634426614e-13	sp|P01859|IGHG2_HUMAN	IGHG2	177	1.80054e+08	7.657e+08			-1	-1	10249	J5,J5,(4 4 0 1),0.80	8	0.5	7
1-1.10296.10296.3.0.dta	1-1.10296.10296.3.0.dta	1-1	10296	3387.85728	4002.52167	1334.84541	3	1	EJGTISR		776.38971	7 6 3 0	H(7)N(6)A(3)	(N(A)(H))(N(H(A))(N(H(N(H(H(N(H))(N(H(A)))))))))	188	0 1 0 0;0 1 1 0;0 2 0 0;0 2 1 0;0 3 0 0;0 3 1 0;1 1 0 0;1 1 1 0;1 2 0 0;1 2 1 0;1 2 2 0;1 3 0 0;1 3 1 0;1 3 2 0;1 4 0 0;1 4 1 0;2 2 0 0;2 2 1 0;2 2 2 0;2 3 0 0;2 3 1 0;2 3 2 0;2 4 0 0;2 4 1 0;2 4 2 0;3 3 0 0;3 3 1 0;3 3 2 0;3 4 0 0;3 4 1 0;3 4 2 0;3 5 0 0;3 5 1 0;3 6 0 0;3 6 1 0;4 3 0 0;4 3 1 0;4 4 0 0;4 4 1 0;4 4 2 0;4 5 0 0;4 5 1 0;4 5 2 0;4 6 0 0;4 6 1 0;4 6 2 0;5 4 0 0;5 4 1 0;5 4 2 0;5 5 0 0…	3226.13225	4	22.23973	18.54481	29.10171	3	-0.00028	-0.07008	0.34783	0.83333	0.25000	0	0	0	7.887527297529803e-05	1.00756049724822e-05	-1	0.009625668449197862	0.009635738886706742	sp|P02763|A1AG1_HUMAN	ORM1	105	3.72801e+08	2.71383e+09			-1	-1	10297	J2,J2,(7 6 3 0),0.85	6	0.5	4
1-1.10323.10323.3.0.dta	1-1.10323.10323.3.0.dta	1-1	10323	3395.95986	2602.05720	868.02392	3	1	EEQFJSTFR		1157.52218	3 4 0 1	H(3)N(4)F(1)	(N(H(N))(N(F)(H(N(H)))))	1509	0 1 0 0;0 2 0 0;0 2 0 1;1 1 0 0;1 2 0 0;1 2 0 1;1 3 0 0;1 3 0 1;2 2 0 0;2 2 0 1;2 3 0 0;2 3 0 1;2 4 0 0;2 4 0 1;3 3 0 0;3 3 0 1;3 4 0 0;	1444.53387	6	46.29321	28.13689	80.01209	4	0.00115	0.44276	0.72222	0.62500	0.43750	0	0	0	3.833690534964335e-12	5.361598804397743e-13	-1	0.0	5.361598804397743e-13	sp|P01859|IGHG2_HUMAN	IGHG2	177	9.08735e+07	3.52909e+08			-1	-1	10324	J5,T7,(3 4 0 1),0.80	8	0.5	7
1-1.10330.10330.3.0.dta	1-1.10330.10330.3.0.dta	1-1	10330	3398.15685	2764.11103	922.04186	3	1	EEQFJSTFR		1157.52218	4 4 0 1	H(4)N(4)F(1)	(N(H)(N(F)(H(N(H(N(H)))))))	1848	0 1 0 0;0 2 0 0;0 2 0 1;1 1 0 0;1 2 0 0;1 2 0 1;1 3 0 0;1 3 0 1;2 2 0 0;2 2 0 1;2 3 0 0;2 3 0 1;2 4 0 0;2 4 0 1;3 3 0 0;3 3 0 1;3 4 0 0;3 4 0 1;4 4 0 0;	1606.58669	6	45.21101	23.13242	86.21410	4	0.00216	0.78276	0.75000	0.50000	0.43750	0	0	0	4.3457392982360406e-13	6.761277115779857e-14	-1	0.001402524544179523	0.0014025245442471355	sp|P01859|IGHG2_HUMAN	IGHG2	177	1.80054e+08	7.657e+08			-1	-1	10331	J5,J5,(4 4 0 1),0.87	8	0.5	7
1-1.10374.10374.3.0.dta	1-1.10374.10374.3.0.dta	1-1	10374	3412.15484	2926.16279	976.05911	3	1	EEQFJSTFR		1157.52218	5 4 0 1	H(5)N(4)F(1)	(N(H(F)))(N(H)(N(H(N(H(H))))))	1366	0 1 0 0;0 2 0 0;0 3 0 0;1 1 0 0;1 1 0 1;1 2 0 0;1 2 0 1;1 3 0 0;1 3 0 1;1 4 0 0;2 2 0 0;2 2 0 1;2 3 0 0;2 3 0 1;2 4 0 0;2 4 0 1;3 3 0 0;3 3 0 1;3 4 0 0;3 4 0 1;4 3 0 0;4 4 0 0;4 4 0 1;5 4 0 0;	1768.63952	6	24.44630	19.94769	32.80086	3	0.00109	0.37360	0.48000	0.50000	0.37500	0	0	0	2.6445424331275695e-05	3.695596659487706e-06	-1	0.00684931506849315	0.006853010026583229	sp|P01859|IGHG2_HUMAN	IGHG2	177	1.55408e+07	7.5691e+07			-1	-1	10375	J5,S6,(5 4 0 1),0.89	8	0.5	7
1-1.10401.10401.3.0.dta	1-1.10401.10401.3.0.dta	1-1	10401	3420.83148	2602.05721	868.02392	3	1	EEQFJSTFR		1157.52218	3 4 0 1	H(3)N(4)F(1)	(N(N(H(F)))(H(N(H(N)))))	2424	0 1 0 0;0 2 0 0;1 1 0 0;1 2 0 0;1 2 0 1;1 3 0 0;2 2 0 0;2 2 0 1;2 3 0 0;2 3 0 1;2 4 0 0;3 3 0 0;3 3 0 1;3 4 0 0;	1444.53387	6	45.04162	26.37955	79.69975	4	0.00117	0.44852	0.80000	0.56250	0.37500	0	0	0	4.282610494346943e-12	6.038836992282164e-13	-1	0.0	6.038836992282164e-13	sp|P01859|IGHG2_HUMAN	IGHG2	177	9.08735e+07	3.52909e+08			-1	-1	10402	J5,J5,(3 4 0 1),0.78	9	0.5625	7
1-1.10414.10414.3.0.dta	1-1.10414.10414.3.0.dta	1-1	10414	3424.92886	2967.18925	989.73460	3	1	EEQFJSTFR		1157.52218	4 5 0 1	H(4)N(5)F(1)	(N(H(N))(N(F)(H(N(H(N(H)))))))	1501	0 1 0 0;0 2 0 0;0 2 0 1;1 1 0 0;1 2 0 0;1 2 0 1;1 3 0 0;1 3 0 1;2 2 0 0;2 2 0 1;2 3 0 0;2 3 0 1;2 4 0 0;2 4 0 1;3 3 0 0;3 3 0 1;3 4 0 0;3 4 0 1;3 5 0 0;3 5 0 1;4 4 0 0;4 4 0 1;4 5 0 0;	1809.66607	6	57.75611	24.37361	119.75218	4	0.00101	0.34076	0.87500	0.56250	0.37500	0	0	0	3.523736296725098e-18	8.736563001985998e-19	-1	0.001402524544179523	0.001402524544179524	sp|P01859|IGHG2_HUMAN	IGHG2	177	5.29038e+07	2.43255e+08			-1	-1	10415	J5,S6,(4 5 0 1),0.86	8	0.5	7
1-1.10434.10434.3.1.dta	1-1.10434.10434.3.1.dta	1-1	10434	3430.82582	3233.25329	1078.42261	3	1	EEQFJSTYR		1173.51708	5 4 1 1	H(5)N(4)A(1)F(1)	(N(H(F)))(N(H(A))(N(H(N(H(H))))))	1309	0 1 0 0;0 2 0 0;0 3 0 0;1 1 0 0;1 1 0 1;1 1 1 0;1 2 0 0;1 2 0 1;1 2 1 0;1 3 0 0;1 3 0 1;1 3 1 0;1 4 0 0;2 2 0 0;2 2 0 1;2 2 1 0;2 2 1 1;2 3 0 0;2 3 0 1;2 3 1 0;2 3 1 1;2 4 0 0;2 4 0 1;2 4 1 0;3 3 0 0;3 3 0 1;3 3 1 0;3 3 1 1;3 4 0 0;3 4 0 1;3 4 1 0;3 4 1 1;4 3 0 0;4 3 1 0;4 4 0 0;4 4 0 1;4 4 1 0;4 4 1 1;5 4 0 0;5 4 0 1;5 4 1 0;	2059.73493	6	31.61322	20.08383	53.02494	4	0.00127	0.39393	0.38095	0.37500	0.50000	0	0	0	5.9080300539673966e-08	4.881947623740714e-09	-1	0.00684931506849315	0.006849319949928005	sp|P01861|IGHG4_HUMAN	IGHG4	178	1.11356e+07	5.8307e+07			-1	-1	10435	J5,T7,(5 4 1 1),0.85	8	0.5	7
1-1.10460.10460.3.0.dta	1-1.10460.10460.3.0.dta	1-1	10460	3439.14581	4002.52179	1334.84545	3	1	EJGTISR		776.38971	7 6 3 0	H(7)N(6)A(3)	(N(A)(H))(N(H(A))(N(H(N(H(H(N(H))(N(H(A)))))))))	188	0 1 0 0;0 1 1 0;0 2 0 0;0 2 1 0;0 3 0 0;0 3 1 0;1 1 0 0;1 1 1 0;1 2 0 0;1 2 1 0;1 2 2 0;1 3 0 0;1 3 1 0;1 3 2 0;1 4 0 0;1 4 1 0;2 2 0 0;2 2 1 0;2 2 2 0;2 3 0 0;2 3 1 0;2 3 2 0;2 4 0 0;2 4 1 0;2 4 2 0;3 3 0 0;3 3 1 0;3 3 2 0;3 4 0 0;3 4 1 0;3 4 2 0;3 5 0 0;3 5 1 0;3 6 0 0;3 6 1 0;4 3 0 0;4 3 1 0;4 4 0 0;4 4 1 0;4 4 2 0;4 5 0 0;4 5 1 0;4 5 2 0;4 6 0 0;4 6 1 0;4 6 2 0;5 4 0 0;5 4 1 0;5 4 2 0;5 5 0 0…	3226.13225	4	29.60721	19.47634	48.42168	4	-0.00016	-0.04085	0.36232	0.83333	0.25000	0	0	0	2.6093383949227014e-07	2.316161597915795e-08	-1	0.00684931506849315	0.00684933822646246	sp|P02763|A1AG1_HUMAN	ORM1	105	4.51016e+08	3.28239e+09			-1	-1	10461	J2,J2,(7 6 3 0),0.81	5	0.416666666666667	3
1-1.10469.10469.3.1.dta	1-1.10469.10469.3.1.dta	1-1	10469	3442.08281	2926.16240	976.05898	3	1	EEQFJSTFR		1157.52218	5 4 0 1	H(5)N(4)F(1)	(N(H(F)))(N(H)(N(H(N(H(H))))))	1366	0 1 0 0;0 2 0 0;0 3 0 0;1 1 0 0;1 1 0 1;1 2 0 0;1 2 0 1;1 3 0 0;1 3 0 1;1 4 0 0;2 2 0 0;2 2 0 1;2 3 0 0;2 3 0 1;2 4 0 0;2 4 0 1;3 3 0 0;3 3 0 1;3 4 0 0;3 4 0 1;4 3 0 0;4 4 0 0;4 4 0 1;5 4 0 0;	1768.63952	6	24.76119	21.83551	30.19460	3	0.00071	0.24135	0.48000	0.62500	0.31250	0	0	0	5.679742768706389e-05	7.457578400887526e-06	-1	0.0024875621890547263	0.0024950193091526946	sp|P01859|IGHG2_HUMAN	IGHG2	177	1.55408e+07	7.5691e+07			-1	-1	10470	J5,S6,(5 4 0 1),0.87	9	0.5625	8
1-1.10494.10494.3.1.dta	1-1.10494.10494.3.1.dta	1-1	10494	3449.71112	2967.18924	989.73460	3	1	EEQFJSTFR		1157.52218	4 5 0 1	H(4)N(5)F(1)	(N(H(N))(N(F)(H(N(H(N(H)))))))	1501	0 1 0 0;0 2 0 0;0 2 0 1;1 1 0 0;1 2 0 0;1 2 0 1;1 3 0 0;1 3 0 1;2 2 0 0;2 2 0 1;2 3 0 0;2 3 0 1;2 4 0 0;2 4 0 1;3 3 0 0;3 3 0 1;3 4 0 0;3 4 0 1;3 5 0 0;3 5 0 1;4 4 0 0;4 4 0 1;4 5 0 0;	1809.66607	6	41.07452	24.11696	72.56714	3	0.00099	0.33470	0.83333	0.56250	0.43750	0	0	0	5.566337969442692e-11	6.387066831470748e-12	-1	0.001402524544179523	0.0014025245505665614	sp|P01859|IGHG2_HUMAN	IGHG2	177	5.29038e+07	2.43255e+08			-1	-1	10495	J5,T7,(4 5 0 1),0.76	7	0.4375	6
1-1.10525.10525.3.0.dta	1-1.10525.10525.3.0.dta	1-1	10525	3459.88607	3344.51888	1115.51114	3	1	TITTTEIMNKPEETAKPK		2032.06309	2 2 2 0	H(2)N(2)A(2)	(N(H(A))(N(H(A))))	920	0 1 0 0;0 2 0 0;1 1 0 0;1 1 1 0;1 2 0 0;1 2 1 0;2 2 0 0;2 2 1 0;	1312.45522	1	60.14001	46.41888	85.62210	4	0.00057	0.17023	1.00000	0.91176	0.11765	0	0	0	5.34190249237469e-13	7.82379346234358e-14	-1	0.0	7.82379346234358e-14	sp|Q92954|PRG4_HUMAN	PRG4	991	5.15284e+07	3.04366e+08			-1	-1	10526	T3,T5,(1 1 1 0),0.89;T14,T14,(1 1 1 0),0.89	19	0.558823529411765	4
1-1.10532.10532.4.1.dta	1-1.10532.10532.4.1.dta	1-1	10532	3462.14369	3344.51989	836.88543	4	1	TITTTEIMNKPEETAKPK		2032.06309	2 2 2 0	H(2)N(2)A(2)	(N(H(A))(N(H(A))))	920	0 1 0 0;0 2 0 0;1 1 0 0;1 1 1 0;1 2 0 0;1 2 1 0;2 2 0 0;2 2 1 0;	1312.45522	3	54.97352	30.19609	100.98874	4	0.00158	0.47281	1.00000	0.61765	0.08824	0	0	0	2.5473355231913034e-15	5.038196161880334e-16	-1	0.0	5.038196161880334e-16	sp|Q92954|PRG4_HUMAN	PRG4	993	8.00797e+07	5.06702e+08			-1	-1	10533	T4,T5,(1 1 1 0),0.94;T14,T14,(1 1 1 0),0.88	24	0.705882352941177	7
1-1.10574.10574.3.1.dta	1-1.10574.10574.3.1.dta	1-1	10574	3476.10281	2764.11116	922.04190	3	1	EEQFJSTFR		1157.52218	4 4 0 1	H(4)N(4)F(1)	(N(H)(N(F)(H(N(H(N(H)))))))	1848	0 1 0 0;0 2 0 0;0 2 0 1;1 1 0 0;1 2 0 0;1 2 0 1;1 3 0 0;1 3 0 1;2 2 0 0;2 2 0 1;2 3 0 0;2 3 0 1;2 4 0 0;2 4 0 1;3 3 0 0;3 3 0 1;3 4 0 0;3 4 0 1;4 4 0 0;	1606.58669	6	39.29803	22.89942	69.75258	4	0.00229	0.82726	0.70000	0.50000	0.43750	0	0	0	1.5588646687868019e-10	1.919258439679375e-11	-1	0.001402524544179523	0.00140252456337195	sp|P01859|IGHG2_HUMAN	IGHG2	177	4.9702e+07	2.12072e+08			-1	-1	10575	J5,S6,(4 4 0 1),0.84	10	0.625	9
1-1.10592.10592.3.0.dta	1-1.10592.10592.3.0.dta	1-1	10592	3481.50187	3783.44832	1261.82096	3	1	EJGTISR		776.38971	6 5 3 1	H(6)N(5)A(3)F(1)	(N(H(A))(N(H(H))))(N(H(A))(N(F)(H(N(H(A))))))	975	0 1 0 0;0 2 0 0;0 2 0 1;0 3 0 0;0 3 0 1;0 4 0 0;0 4 0 1;1 1 0 0;1 1 1 0;1 2 0 0;1 2 0 1;1 2 1 0;1 2 1 1;1 3 0 0;1 3 0 1;1 3 1 0;1 3 1 1;1 4 0 0;1 4 0 1;1 4 1 0;1 4 1 1;1 5 0 0;1 5 0 1;2 2 0 0;2 2 0 1;2 2 1 0;2 2 1 1;2 2 2 0;2 3 0 0;2 3 0 1;2 3 1 0;2 3 1 1;2 3 2 0;2 3 2 1;2 4 0 0;2 4 0 1;2 4 1 0;2 4 1 1;2 4 2 0;2 4 2 1;2 5 0 0;2 5 0 1;2 5 1 0;2 5 1 1;3 2 0 0;3 2 1 0;3 3 0 0;3 3 0 1;3 3 1 0;3 3 1 1…	3007.05796	4	32.07489	19.04674	56.27002	3	0.00065	0.17198	0.31429	0.83333	0.16667	0	0	0	1.9952079376599346e-08	1.5933856629931385e-09	-1	0.00776914539400666	0.007769146987063839	sp|P02763|A1AG1_HUMAN	ORM1	105	2.41674e+08	1.57058e+09			-1	-1	10593	J2,J2,(6 5 3 1),0.88	7	0.583333333333333	4
1-1.10674.10674.3.3.dta	1-1.10674.10674.3.3.dta	1-1	10674	3507.91654	3233.25168	1078.42208	3	1	EEQFJSTYR		1173.51708	5 4 1 1	H(5)N(4)A(1)F(1)	(N(H(F)))(N(H(A))(N(H(N(H(H))))))	1309	0 1 0 0;0 2 0 0;0 3 0 0;1 1 0 0;1 1 0 1;1 1 1 0;1 2 0 0;1 2 0 1;1 2 1 0;1 3 0 0;1 3 0 1;1 3 1 0;1 4 0 0;2 2 0 0;2 2 0 1;2 2 1 0;2 2 1 1;2 3 0 0;2 3 0 1;2 3 1 0;2 3 1 1;2 4 0 0;2 4 0 1;2 4 1 0;3 3 0 0;3 3 0 1;3 3 1 0;3 3 1 1;3 4 0 0;3 4 0 1;3 4 1 0;3 4 1 1;4 3 0 0;4 3 1 0;4 4 0 0;4 4 0 1;4 4 1 0;4 4 1 1;5 4 0 0;5 4 0 1;5 4 1 0;	2059.73493	6	24.51786	20.18327	32.56783	3	-0.00034	-0.10525	0.35714	0.50000	0.43750	0	0	0	2.8286737688213754e-05	3.939144548254103e-06	-1	0.00684931506849315	0.00685325363571506	sp|P01861|IGHG4_HUMAN	IGHG4	178	2.39233e+07	1.26111e+08			-1	-1	10675	J5,J5,(5 4 1 1),0.83	9	0.5625	7
1-1.10676.10676.3.0.dta	1-1.10676.10676.3.0.dta	1-1	10676	3508.49236	3783.44834	1261.82096	3	1	EJGTISR		776.38971	6 5 3 1	H(6)N(5)A(3)F(1)	(N(H(A))(N(H(H))))(N(H(A))(N(F)(H(N(H(A))))))	975	0 1 0 0;0 2 0 0;0 2 0 1;0 3 0 0;0 3 0 1;0 4 0 0;0 4 0 1;1 1 0 0;1 1 1 0;1 2 0 0;1 2 0 1;1 2 1 0;1 2 1 1;1 3 0 0;1 3 0 1;1 3 1 0;1 3 1 1;1 4 0 0;1 4 0 1;1 4 1 0;1 4 1 1;1 5 0 0;1 5 0 1;2 2 0 0;2 2 0 1;2 2 1 0;2 2 1 1;2 2 2 0;2 3 0 0;2 3 0 1;2 3 1 0;2 3 1 1;2 3 2 0;2 3 2 1;2 4 0 0;2 4 0 1;2 4 1 0;2 4 1 1;2 4 2 0;2 4 2 1;2 5 0 0;2 5 0 1;2 5 1 0;2 5 1 1;3 2 0 0;3 2 1 0;3 3 0 0;3 3 0 1;3 3 1 0;3 3 1 1…	3007.05796	4	33.51970	19.94231	58.73485	3	0.00067	0.17753	0.30476	0.83333	0.25000	0	0	0	8.517399541504483e-09	8.288882404136627e-10	-1	0.00684931506849315	0.006849315897296552	sp|P02763|A1AG1_HUMAN	ORM1	105	2.41674e+08	1.57058e+09			-1	-1	10677	J2,J2,(6 5 3 1),0.85	6	0.5	4
1-1.10741.10741.3.2.dta	1-1.10741.10741.3.2.dta	1-1	10741	3529.25763	3083.19553	1028.40336	3	1	JISCVER	4,Carbamidomethyl[C];	877.41963	5 4 1 2	H(5)N(4)A(1)F(2)	(N(H(F)(N(H))))(N(H(A))(N(H(H(F)))))	1180	0 1 0 0;0 2 0 0;0 3 0 0;1 1 0 0;1 1 0 1;1 1 1 0;1 2 0 0;1 2 0 1;1 2 1 0;1 3 0 0;1 3 0 1;1 3 1 0;1 4 0 0;1 4 0 1;2 2 0 0;2 2 0 1;2 2 1 0;2 2 1 1;2 3 0 0;2 3 0 1;2 3 1 0;2 3 1 1;2 4 0 0;2 4 0 1;2 4 1 0;2 4 1 1;3 2 0 0;3 2 0 1;3 2 1 0;3 2 1 1;3 3 0 0;3 3 0 1;3 3 0 2;3 3 1 0;3 3 1 1;3 4 0 0;3 4 0 1;3 4 0 2;3 4 1 0;3 4 1 1;4 3 0 0;4 3 0 1;4 3 0 2;4 3 1 0;4 3 1 1;4 3 1 2;4 4 0 0;4 4 0 1;4 4 0 2;4 4 1 0…	2205.79284	3	23.11619	19.45199	29.92113	3	-0.01693	-5.49239	0.25862	0.83333	0.33333	0	0	0	6.163631748589489e-05	8.011328627037382e-06	-1	0.00684931506849315	0.006857323952977472	sp|Q9BXR6|FHR5_HUMAN	CFHR5	128	1.06236e+08	3.25436e+08	5 4 2 0	H(5)N(4)A(2)	7.32095e+07	3.98645e+08	10742	J1,S3,(5 4 2 0),0.81	5	0.416666666666667	3
1-1.10786.10786.3.0.dta	1-1.10786.10786.3.0.dta	1-1	10786	3544.32140	3654.41585	1218.81013	3	1	EJGTISR		776.38971	7 5 2 1	H(7)N(5)A(2)F(1)	(N(H(A))(N(H(H(F)))))(N(H(A))(N(H(N(H(H))))))	962	0 1 0 0;0 2 0 0;0 3 0 0;0 4 0 0;1 1 0 0;1 1 1 0;1 2 0 0;1 2 1 0;1 3 0 0;1 3 1 0;1 4 0 0;1 4 1 0;1 5 0 0;2 2 0 0;2 2 0 1;2 2 1 0;2 2 2 0;2 3 0 0;2 3 0 1;2 3 1 0;2 3 2 0;2 4 0 0;2 4 0 1;2 4 1 0;2 4 2 0;2 5 0 0;2 5 1 0;3 2 0 0;3 2 0 1;3 2 1 0;3 2 1 1;3 3 0 0;3 3 0 1;3 3 1 0;3 3 1 1;3 3 2 0;3 4 0 0;3 4 0 1;3 4 1 0;3 4 1 1;3 4 2 0;3 5 0 0;3 5 0 1;3 5 1 0;3 5 2 0;4 3 0 0;4 3 0 1;4 3 1 0;4 3 1 1;4 3 2 0…	2878.01537	4	20.60579	19.50533	22.64949	3	0.01077	2.94760	0.19767	0.91667	0.16667	0	0	0	0.0005177722695382319	6.409573056104946e-05	-1	0.00684931506849315	0.006913381723409916	sp|P02763|A1AG1_HUMAN	ORM1	105	1.16929e+08	5.92586e+08			-1	-1	10787	J2,T4,(7 5 2 1),0.81	5	0.416666666666667	5
1-1.10806.10806.4.1.dta	1-1.10806.10806.4.1.dta	1-1	10806	3550.58693	3637.39174	910.10339	4	1	EJGTISR		776.38971	6 5 3 0	H(6)N(5)A(3)	(N(A)(H))(N(H(A))(N(H(N(H(A)))(N(H(H))))))	186	0 1 0 0;0 1 1 0;0 2 0 0;0 2 1 0;0 3 0 0;0 3 1 0;1 1 0 0;1 1 1 0;1 2 0 0;1 2 1 0;1 2 2 0;1 3 0 0;1 3 1 0;1 3 2 0;1 4 0 0;1 4 1 0;1 5 0 0;1 5 1 0;2 2 0 0;2 2 1 0;2 2 2 0;2 3 0 0;2 3 1 0;2 3 2 0;2 4 0 0;2 4 1 0;2 4 2 0;2 5 0 0;2 5 1 0;2 5 2 0;3 3 0 0;3 3 1 0;3 3 2 0;3 4 0 0;3 4 1 0;3 4 2 0;3 4 3 0;3 5 0 0;3 5 1 0;3 5 2 0;3 5 3 0;4 3 0 0;4 3 1 0;4 4 0 0;4 4 1 0;4 4 2 0;4 4 3 0;4 5 0 0;4 5 1 0;4 5 2 0…	2861.00005	4	20.69253	19.27330	23.32825	3	0.00198	0.54558	0.27419	0.83333	0.25000	0	0	0	0.0004345601093631752	5.4400243789985555e-05	-1	0.00776914539400666	0.007823517345875263	sp|P02763|A1AG1_HUMAN	ORM1	105	3.83377e+07	2.40905e+08			-1	-1	10807	J2,T4,(6 5 3 0),0.90	9	0.75	7
1-1.10808.10808.3.0.dta	1-1.10808.10808.3.0.dta	1-1	10808	3551.25602	3749.45357	1250.48938	3	1	JVTAEQAR		888.45337	6 5 3 0	H(6)N(5)A(3)	(N(A)(H))(N(H(A))(N(H(N(H(A)))(N(H(H))))))	186	0 1 0 0;0 1 1 0;0 2 0 0;0 2 1 0;0 3 0 0;0 3 1 0;1 1 0 0;1 1 1 0;1 2 0 0;1 2 1 0;1 2 2 0;1 3 0 0;1 3 1 0;1 3 2 0;1 4 0 0;1 4 1 0;1 5 0 0;1 5 1 0;2 2 0 0;2 2 1 0;2 2 2 0;2 3 0 0;2 3 1 0;2 3 2 0;2 4 0 0;2 4 1 0;2 4 2 0;2 5 0 0;2 5 1 0;2 5 2 0;3 3 0 0;3 3 1 0;3 3 2 0;3 4 0 0;3 4 1 0;3 4 2 0;3 4 3 0;3 5 0 0;3 5 1 0;3 5 2 0;3 5 3 0;4 3 0 0;4 3 1 0;4 4 0 0;4 4 1 0;4 4 2 0;4 4 3 0;4 5 0 0;4 5 1 0;4 5 2 0…	2861.00005	3	18.83244	19.17526	18.19576	3	0.00015	0.03987	0.27419	0.71429	0.35714	0	0	0	0.0012790711576699816	0.00018887322821941157	-1	0.00776914539400666	0.007957865342469448	sp|P00748|FA12_HUMAN	F12	251	2.4227e+07	1.60756e+08			-1	-1	10809	J1,J1,(6 5 3 0),0.84	8	0.571428571428571	7
1-1.10821.10821.3.0.dta	1-1.10821.10821.3.0.dta	1-1	10821	3555.37151	3637.39164	1213.13540	3	1	EJGTISR		776.38971	6 5 3 0	H(6)N(5)A(3)	(N(A)(H))(N(H(A))(N(H(N(H(A)))(N(H(H))))))	186	0 1 0 0;0 1 1 0;0 2 0 0;0 2 1 0;0 3 0 0;0 3 1 0;1 1 0 0;1 1 1 0;1 2 0 0;1 2 1 0;1 2 2 0;1 3 0 0;1 3 1 0;1 3 2 0;1 4 0 0;1 4 1 0;1 5 0 0;1 5 1 0;2 2 0 0;2 2 1 0;2 2 2 0;2 3 0 0;2 3 1 0;2 3 2 0;2 4 0 0;2 4 1 0;2 4 2 0;2 5 0 0;2 5 1 0;2 5 2 0;3 3 0 0;3 3 1 0;3 3 2 0;3 4 0 0;3 4 1 0;3 4 2 0;3 4 3 0;3 5 0 0;3 5 1 0;3 5 2 0;3 5 3 0;4 3 0 0;4 3 1 0;4 4 0 0;4 4 1 0;4 4 2 0;4 4 3 0;4 5 0 0;4 5 1 0;4 5 2 0…	2861.00005	4	26.00243	19.26048	38.52319	3	0.00188	0.51589	0.40323	0.83333	0.16667	0	0	0	5.194876746281885e-06	7.12782973947663e-07	-1	0.00776914539400666	0.007769858049264237	sp|P02763|A1AG1_HUMAN	ORM1	105	7.90491e+08	4.80032e+09			-1	-1	10822	J2,J2,(6 5 3 0),0.85	6	0.5	4
1-1.10926.10926.3.1.dta	1-1.10926.10926.3.1.dta	1-1	10926	3589.14368	2468.09350	823.36935	3	1	TTPPTTATPIR		1155.63682	2 2 2 0	H(2)N(2)A(2)	(N(H(A))(N(H(A))))	920	0 1 0 0;0 2 0 0;1 1 0 0;1 1 1 0;1 2 0 0;1 2 1 0;2 2 0 0;2 2 1 0;	1312.45522	1	43.69615	24.70745	78.96088	4	0.00146	0.59249	1.00000	0.75000	0.20000	0	0	0	5.5678809215153866e-12	8.749791569713001e-13	-1	0.0	8.749791569713001e-13	sp|P02751|FINC_HUMAN	FN1	2060	1.3565e+08	4.83771e+08			-1	-1	10927	T2,T5,(1 1 1 0),0.78;T6,T6,(1 1 1 0),0.74	9	0.45	5
1-1.10933.10933.3.0.dta	1-1.10933.10933.3.0.dta	1-1	10933	3591.39193	3233.34266	1078.45240	3	1	EETTVSPPHTSMAPAQDEER		2211.98227	2 2 1 0	H(2)N(2)A(1)	(N(H(A))(N(H)))	1120	0 1 0 0;0 2 0 0;1 1 0 0;1 1 1 0;1 2 0 0;1 2 1 0;2 2 0 0;	1021.35981	3	72.21430	74.37596	68.19979	4	0.00059	0.18119	1.00000	0.94737	0.18421	0	0	0	2.758516658404784e-10	3.4456310671998045e-11	-1	0.0	3.4456310671998045e-11	sp|P01042|KNG1_HUMAN	KNG1	400	3.85647e+07	2.20111e+08			-1	-1	10934	T3,T4,(1 1 0 0),0.90;S11,S11,(1 1 1 0),0.82	17	0.447368421052632	11
1-1.10969.10969.3.0.dta	1-1.10969.10969.3.0.dta	1-1	10969	3602.79291	3637.39235	1213.13564	3	1	EJGTISR		776.38971	6 5 3 0	H(6)N(5)A(3)	(N(A)(H))(N(H(A))(N(H(N(H(A)))(N(H(H))))))	186	0 1 0 0;0 1 1 0;0 2 0 0;0 2 1 0;0 3 0 0;0 3 1 0;1 1 0 0;1 1 1 0;1 2 0 0;1 2 1 0;1 2 2 0;1 3 0 0;1 3 1 0;1 3 2 0;1 4 0 0;1 4 1 0;1 5 0 0;1 5 1 0;2 2 0 0;2 2 1 0;2 2 2 0;2 3 0 0;2 3 1 0;2 3 2 0;2 4 0 0;2 4 1 0;2 4 2 0;2 5 0 0;2 5 1 0;2 5 2 0;3 3 0 0;3 3 1 0;3 3 2 0;3 4 0 0;3 4 1 0;3 4 2 0;3 4 3 0;3 5 0 0;3 5 1 0;3 5 2 0;3 5 3 0;4 3 0 0;4 3 1 0;4 4 0 0;4 4 1 0;4 4 2 0;4 4 3 0;4 5 0 0;4 5 1 0;4 5 2 0…	2861.00005	4	30.85553	21.26612	48.66444	4	0.00259	0.71300	0.35484	0.83333	0.25000	0	0	0	2.4158868577507536e-07	2.2028207674637046e-08	-1	0.0024875621890547263	0.002487584216255817	sp|P02763|A1AG1_HUMAN	ORM1	105	7.90491e+08	4.80032e+09			-1	-1	10970	J2,J2,(6 5 3 0),0.85	6	0.5	4
1-1.10989.10989.3.0.dta	1-1.10989.10989.3.0.dta	1-1	10989	3609.26444	3654.41648	1218.81034	3	1	EJGTISR		776.38971	7 5 2 1	H(7)N(5)A(2)F(1)	(N(H(A))(N(H(H(F)))))(N(H(A))(N(H(N(H(H))))))	962	0 1 0 0;0 2 0 0;0 3 0 0;0 4 0 0;1 1 0 0;1 1 1 0;1 2 0 0;1 2 1 0;1 3 0 0;1 3 1 0;1 4 0 0;1 4 1 0;1 5 0 0;2 2 0 0;2 2 0 1;2 2 1 0;2 2 2 0;2 3 0 0;2 3 0 1;2 3 1 0;2 3 2 0;2 4 0 0;2 4 0 1;2 4 1 0;2 4 2 0;2 5 0 0;2 5 1 0;3 2 0 0;3 2 0 1;3 2 1 0;3 2 1 1;3 3 0 0;3 3 0 1;3 3 1 0;3 3 1 1;3 3 2 0;3 4 0 0;3 4 0 1;3 4 1 0;3 4 1 1;3 4 2 0;3 5 0 0;3 5 0 1;3 5 1 0;3 5 2 0;4 3 0 0;4 3 0 1;4 3 1 0;4 3 1 1;4 3 2 0…	2878.01537	4	20.54791	20.30047	21.00744	3	0.01140	3.12000	0.17442	0.91667	0.16667	0	0	0	0.0007572424751489736	9.700443780903522e-05	-1	0.004801920768307323	0.004898893223006068	sp|P02763|A1AG1_HUMAN	ORM1	105	1.16929e+08	5.92586e+08			-1	-1	10990	J2,J2,(7 5 2 1),0.80	6	0.5	5
1-1.10995.10995.3.0.dta	1-1.10995.10995.3.0.dta	1-1	10995	3611.16297	3540.43300	1180.81585	3	1	EETTVSPPHTSMAPAQDEER	12,Oxidation[M];	2227.97718	2 2 2 0	H(2)N(2)A(2)	(N(H(A))(N(H(A))))	920	0 1 0 0;0 2 0 0;1 1 0 0;1 1 1 0;1 2 0 0;1 2 1 0;2 2 0 0;2 2 1 0;	1312.45522	3	50.01372	38.72863	70.97173	4	0.00059	0.16561	1.00000	0.81579	0.07895	0	0	0	9.969466733841172e-11	1.275785857432186e-11	-1	0.0	1.275785857432186e-11	sp|P01042|KNG1_HUMAN	KNG1	400	9.99614e+06	7.12158e+07			-1	-1	10996	T3,S6,(1 1 1 0),0.86;T10,S11,(1 1 1 0),0.81	12	0.315789473684211	11
1-1.11000.11000.3.0.dta	1-1.11000.11000.3.0.dta	1-1	11000	3613.78718	2468.09346	823.36934	3	1	TTPPTTATPIR		1155.63682	2 2 2 0	H(2)N(2)A(2)	(N(H(A))(N(H(A))))	920	0 1 0 0;0 2 0 0;1 1 0 0;1 1 1 0;1 2 0 0;1 2 1 0;2 2 0 0;2 2 1 0;	1312.45522	1	50.56551	31.17708	86.57260	4	0.00142	0.57426	1.00000	0.90000	0.20000	0	0	0	3.8355717736922003e-13	6.108615381964433e-14	-1	0.0	6.108615381964433e-14	sp|P02751|FINC_HUMAN	FN1	2060	1.3739e+08	4.92026e+08			-1	-1	11001	T1,T6,(2 2 2 0),0.75	8	0.4	5
1-1.11048.11048.3.1.dta	1-1.11048.11048.3.1.dta	1-1	11048	3629.14170	3637.39240	1213.13565	3	1	EJGTISR		776.38971	6 5 3 0	H(6)N(5)A(3)	(N(A)(H))(N(H(A))(N(H(N(H(A)))(N(H(H))))))	186	0 1 0 0;0 1 1 0;0 2 0 0;0 2 1 0;0 3 0 0;0 3 1 0;1 1 0 0;1 1 1 0;1 2 0 0;1 2 1 0;1 2 2 0;1 3 0 0;1 3 1 0;1 3 2 0;1 4 0 0;1 4 1 0;1 5 0 0;1 5 1 0;2 2 0 0;2 2 1 0;2 2 2 0;2 3 0 0;2 3 1 0;2 3 2 0;2 4 0 0;2 4 1 0;2 4 2 0;2 5 0 0;2 5 1 0;2 5 2 0;3 3 0 0;3 3 1 0;3 3 2 0;3 4 0 0;3 4 1 0;3 4 2 0;3 4 3 0;3 5 0 0;3 5 1 0;3 5 2 0;3 5 3 0;4 3 0 0;4 3 1 0;4 4 0 0;4 4 1 0;4 4 2 0;4 4 3 0;4 5 0 0;4 5 1 0;4 5 2 0…	2861.00005	4	32.24133	18.60871	57.55905	4	0.00264	0.72620	0.38710	0.83333	0.16667	0	0	0	1.2821680481296525e-08	1.3702117436855058e-09	-1	0.009625668449197862	0.009625669819174279	sp|P02763|A1AG1_HUMAN	ORM1	105	6.1639e+08	3.72126e+09			-1	-1	11049	J2,J2,(6 5 3 0),0.75	4	0.333333333333333	3
1-1.11079.11079.3.0.dta	1-1.11079.11079.3.0.dta	1-1	11079	3638.82494	3233.34339	1078.45265	3	1	EETTVSPPHTSMAPAQDEER		2211.98227	2 2 1 0	H(2)N(2)A(1)	(N(H(A))(N(H)))	1120	0 1 0 0;0 2 0 0;1 1 0 0;1 1 1 0;1 2 0 0;1 2 1 0;2 2 0 0;	1021.35981	3	69.45981	71.39276	65.87004	4	0.00131	0.40573	1.00000	0.92105	0.21053	0	0	0	6.497982999522859e-10	6.787490711651597e-11	-1	0.0	6.787490711651597e-11	sp|P01042|KNG1_HUMAN	KNG1	400	3.85647e+07	2.20111e+08			-1	-1	11080	T3,T4,(1 1 1 0),0.89;T10,S11,(1 1 0 0),0.81	14	0.368421052631579	10
1-1.11082.11082.3.0.dta	1-1.11082.11082.3.0.dta	1-1	11082	3639.67550	2468.09343	823.36933	3	1	TTPPTTATPIR		1155.63682	2 2 2 0	H(2)N(2)A(2)	(N(H(A))(N(H(A))))	920	0 1 0 0;0 2 0 0;1 1 0 0;1 1 1 0;1 2 0 0;1 2 1 0;2 2 0 0;2 2 1 0;	1312.45522	1	46.07133	27.26955	80.98893	4	0.00139	0.56454	1.00000	0.90000	0.20000	0	0	0	2.7136161825584086e-12	3.591065031362273e-13	-1	0.0	3.591065031362273e-13	sp|P02751|FINC_HUMAN	FN1	2060	1.3739e+08	4.92026e+08			-1	-1	11083	T5,T5,(1 1 1 0),0.82;T6,T6,(1 1 1 0),0.78	9	0.45	5
1-1.11122.11122.3.3.dta	1-1.11122.11122.3.3.dta	1-1	11122	3652.47507	3052.31451	1018.10969	3	1	RPGGEPSPEGTTGQSYNQYSQR		2396.08614	1 1 1 0	H(1)N(1)A(1)	(N(H(A)))	1142	0 1 0 0;1 1 0 0;	656.22761	11	45.72565	52.55830	33.03644	3	0.00076	0.24795	1.00000	0.54762	0.28571	0	0	1	-1	0	-1	0.0	0	sp|P02751|FINC_HUMAN	FN1	2345	3.78906e+07	2.00335e+08			-1	-1	11123	T11,T12,(1 1 1 0),0.87	21	0.5	21
1-1.11159.11159.3.1.dta	1-1.11159.11159.3.1.dta	1-1	11159	3663.97193	3233.34303	1078.45253	3	1	EETTVSPPHTSMAPAQDEER		2211.98227	2 2 1 0	H(2)N(2)A(1)	(N(H)(N(H(A))))	1867	0 1 0 0;0 2 0 0;1 1 0 0;1 2 0 0;1 2 1 0;2 2 0 0;	1021.35981	3	73.82690	80.12873	62.12351	4	0.00095	0.29346	1.00000	1.00000	0.21053	0	0	0	2.5490962309804102e-09	2.4964208244268967e-10	-1	0.0	2.4964208244268967e-10	sp|P01042|KNG1_HUMAN	KNG1	400	3.67828e+07	2.0922e+08			-1	-1	11160	T4,T4,(1 1 1 0),0.92;S11,S11,(1 1 0 0),0.82	18	0.473684210526316	12
1-1.11195.11195.3.5.dta	1-1.11195.11195.3.5.dta	1-1	11195	3675.60100	2137.95580	713.32345	3	1	RDSPAEGGPRGSEQDSK		1772.81579	1 1 0 0	H(1)N(1)	(N(H))	2097	0 1 0 0;	365.13220	12	12.17235	18.72669	0.00000	0	0.00781	3.65506	0.00000	0.43750	0.12500	0	0	1	-1	0	-1	0.009625668449197862	0.009625668449197862	sp|Q9H9P5|UNKL_HUMAN	UNKL	353	1.4872e+07	2.98806e+07			-1	-1	11196	S3,S3,(1 1 0 0),0.75	10	0.3125	9
1-1.11200.11200.3.4.dta	1-1.11200.11200.3.4.dta	1-1	11200	3677.10768	3052.31478	1018.10978	3	1	RPGGEPSPEGTTGQSYNQYSQR		2396.08614	1 1 1 0	H(1)N(1)A(1)	(N(H(A)))	1142	0 1 0 0;1 1 0 0;	656.22761	11	67.03756	85.16292	33.37617	3	0.00103	0.33739	1.00000	0.76190	0.35714	0	0	1	-1	0	-1	0.0	0	sp|P02751|FINC_HUMAN	FN1	2345	3.78906e+07	2.00335e+08			-1	-1	11201	S7,S7,(1 1 1 0),0.89	22	0.523809523809524	21
1-1.11240.11240.3.0.dta	1-1.11240.11240.3.0.dta	1-1	11240	3689.78960	2468.09245	823.36900	3	1	TTPPTTATPIR		1155.63682	2 2 2 0	H(2)N(2)A(2)	(N(H(A))(N(H(A))))	920	0 1 0 0;0 2 0 0;1 1 0 0;1 1 1 0;1 2 0 0;1 2 1 0;2 2 0 0;2 2 1 0;	1312.45522	1	43.08331	24.90288	76.84695	4	0.00041	0.16706	1.00000	0.75000	0.15000	0	0	0	1.1845474022388664e-11	1.939203782733824e-12	-1	0.0	1.939203782733824e-12	sp|P02751|FINC_HUMAN	FN1	2060	1.3739e+08	4.92026e+08			-1	-1	11241	T5,T5,(1 1 1 0),0.82;T6,T6,(1 1 1 0),0.75	9	0.45	5
1-1.11284.11284.3.0.dta	1-1.11284.11284.3.0.dta	1-1	11284	3703.28799	3637.38921	1213.13459	3	1	EJGTISR		776.38971	6 5 3 0	H(6)N(5)A(3)	(N(A)(H))(N(H(A))(N(H(N(H(A)))(N(H(H))))))	186	0 1 0 0;0 1 1 0;0 2 0 0;0 2 1 0;0 3 0 0;0 3 1 0;1 1 0 0;1 1 1 0;1 2 0 0;1 2 1 0;1 2 2 0;1 3 0 0;1 3 1 0;1 3 2 0;1 4 0 0;1 4 1 0;1 5 0 0;1 5 1 0;2 2 0 0;2 2 1 0;2 2 2 0;2 3 0 0;2 3 1 0;2 3 2 0;2 4 0 0;2 4 1 0;2 4 2 0;2 5 0 0;2 5 1 0;2 5 2 0;3 3 0 0;3 3 1 0;3 3 2 0;3 4 0 0;3 4 1 0;3 4 2 0;3 4 3 0;3 5 0 0;3 5 1 0;3 5 2 0;3 5 3 0;4 3 0 0;4 3 1 0;4 4 0 0;4 4 1 0;4 4 2 0;4 4 3 0;4 5 0 0;4 5 1 0;4 5 2 0…	2861.00005	4	21.20959	18.33053	26.55643	3	-0.00055	-0.15218	0.33871	0.83333	0.25000	0	0	0	0.00017106161623899039	2.0964527964686257e-05	-1	0.009625668449197862	0.009646617892137126	sp|P02763|A1AG1_HUMAN	ORM1	105	1.72278e+08	1.05316e+09			-1	-1	11285	J2,J2,(6 5 3 0),0.85	6	0.5	4
1-1.11352.11352.2.0.dta	1-1.11352.11352.2.0.dta	1-1	11352	3723.68925	2133.82218	1067.41473	2	1	SCDTPPPCPR	2,Carbamidomethyl[C];8,Carbamidomethyl[C];	1186.49796	1 1 2 0	H(1)N(1)A(2)	(N(A)(H(A)))	23	0 1 0 0;0 1 1 0;1 1 0 0;1 1 1 0;	947.32303	4	35.50992	27.13147	51.06990	4	0.00120	0.56017	1.00000	1.05556	0.05556	0	0	1	-1	0	-1	0.0	0	sp|P01860|IGHG3_HUMAN;sp|P01860|IGHG3_HUMAN;sp|P01860|IGHG3_HUMAN	IGHG3;IGHG3;IGHG3	122;137;152	1.90015e+08	6.21869e+08			-1	-1	11353	T4,T4,(1 1 2 0),0.74	3	0.166666666666667	3
1-1.11376.11376.3.0.dta	1-1.11376.11376.3.0.dta	1-1	11376	3731.33218	2926.33532	976.11662	3	1	ETAPTTPKGTAPTTLK		1613.87448	2 2 2 0	H(2)N(2)A(2)	(N(H(A))(N(H(A))))	920	0 1 0 0;0 2 0 0;1 1 0 0;1 1 1 0;1 2 0 0;1 2 1 0;2 2 0 0;2 2 1 0;	1312.45522	5	43.17635	22.99494	80.65613	4	0.00562	1.91924	1.00000	0.53333	0.13333	0	0	0	3.0522434052059192e-12	4.262473340226213e-13	-1	0.001402524544179523	0.001402524544605767	sp|Q92954|PRG4_HUMAN	PRG4	707	1.8251e+07	8.7282e+07			-1	-1	11377	T6,T6,(1 1 1 0),0.86;T10,T10,(1 1 1 0),0.76	11	0.366666666666667	7
1-1.11432.11432.2.0.dta	1-1.11432.11432.2.0.dta	1-1	11432	3748.26188	2133.82224	1067.41476	2	1	SCDTPPPCPR	2,Carbamidomethyl[C];8,Carbamidomethyl[C];	1186.49796	1 1 2 0	H(1)N(1)A(2)	(N(A)(H(A)))	23	0 1 0 0;0 1 1 0;1 1 0 0;1 1 1 0;	947.32303	4	50.02503	44.24019	60.76832	4	0.00125	0.58735	1.00000	1.16667	0.16667	0	0	1	-1	0	-1	0.0	0	sp|P01860|IGHG3_HUMAN;sp|P01860|IGHG3_HUMAN;sp|P01860|IGHG3_HUMAN	IGHG3;IGHG3;IGHG3	122;137;152	1.90015e+08	6.21869e+08			-1	-1	11433	T4,T4,(1 1 2 0),0.74	3	0.166666666666667	3
1-1.11515.11515.2.0.dta	1-1.11515.11515.2.0.dta	1-1	11515	3773.24862	2133.82172	1067.41450	2	1	SCDTPPPCPR	2,Carbamidomethyl[C];8,Carbamidomethyl[C];	1186.49796	1 1 2 0	H(1)N(1)A(2)	(N(A)(H(A)))	23	0 1 0 0;0 1 1 0;1 1 0 0;1 1 1 0;	947.32303	4	33.68282	25.48069	48.91537	4	0.00073	0.34365	1.00000	1.05556	0.05556	0	0	1	-1	0	-1	0.0	0	sp|P01860|IGHG3_HUMAN;sp|P01860|IGHG3_HUMAN;sp|P01860|IGHG3_HUMAN	IGHG3;IGHG3;IGHG3	122;137;152	1.90015e+08	6.21869e+08			-1	-1	11516	T4,T4,(1 1 2 0),0.38	1	0.0555555555555556	1
1-1.11535.11535.2.0.dta	1-1.11535.11535.2.0.dta	1-1	11535	3779.24655	2150.90862	1075.95795	2	1	DAJISQPETTK		1203.58517	1 1 2 0	H(1)N(1)A(2)	(N(A)(H(A)))	23	0 1 0 0;0 1 1 0;1 1 0 0;1 1 1 0;	947.32303	9	27.43195	21.96533	37.58426	4	0.00042	0.19354	1.00000	0.80000	0.15000	0	0	1	-1	0	-1	0.0024875621890547263	0.0024875621890547263	sp|Q13790|APOF_HUMAN	APOF	273	6.33214e+06	1.91765e+07			-1	-1	11536	T9,T10,(1 1 2 0),0.62	2	0.1	2
1-1.11571.11571.3.0.dta	1-1.11571.11571.3.0.dta	1-1	11571	3790.35555	3776.48069	1259.49842	3	1	JHSCEPCQTLAVR	4,Carbamidomethyl[C];7,Carbamidomethyl[C];	1571.70532	5 4 2 0	H(5)N(4)A(2)	(N(H(A))(N(H(N(H(H(N(H(A)))))))))	1043	0 1 0 0;0 2 0 0;1 1 0 0;1 1 1 0;1 2 0 0;1 2 1 0;1 3 0 0;2 2 0 0;2 2 1 0;2 3 0 0;2 3 1 0;3 3 0 0;3 3 1 0;3 4 0 0;4 3 0 0;4 3 1 0;4 4 0 0;4 4 1 0;5 4 0 0;5 4 1 0;	2204.77244	3	40.87969	40.46149	41.65636	3	0.00293	0.77585	0.61905	0.83333	0.25000	0	0	0	2.089491338000654e-06	2.5650671725768443e-07	-1	0.0	2.5650671725768443e-07	sp|P00748|FA12_HUMAN	F12	435	6.342e+08	4.61847e+09			-1	-1	11572	J1,S3,(5 4 2 0),0.85	9	0.375	7
1-1.11582.11582.4.1.dta	1-1.11582.11582.4.1.dta	1-1	11582	3793.57225	3776.48076	944.87565	4	1	JHSCEPCQTLAVR	4,Carbamidomethyl[C];7,Carbamidomethyl[C];	1571.70532	5 4 2 0	H(5)N(4)A(2)	(N(H(A))(N(H(N(H(H(N(H(A)))))))))	1043	0 1 0 0;0 2 0 0;1 1 0 0;1 1 1 0;1 2 0 0;1 2 1 0;1 3 0 0;2 2 0 0;2 2 1 0;2 3 0 0;2 3 1 0;3 3 0 0;3 3 1 0;3 4 0 0;4 3 0 0;4 3 1 0;4 4 0 0;4 4 1 0;5 4 0 0;5 4 1 0;	2204.77244	3	33.01680	31.97597	34.94977	3	0.00299	0.79253	0.52381	0.70833	0.20833	0	0	0	1.4314654861047998e-05	1.8503035142835753e-06	-1	0.0	1.8503035142835753e-06	sp|P00748|FA12_HUMAN	F12	435	1.83072e+08	1.35114e+09			-1	-1	11583	J1,S3,(5 4 2 0),0.88	16	0.666666666666667	14
1-1.11652.11652.3.0.dta	1-1.11652.11652.3.0.dta	1-1	11652	3815.45908	3776.48059	1259.49838	3	1	JHSCEPCQTLAVR	4,Carbamidomethyl[C];7,Carbamidomethyl[C];	1571.70532	5 4 2 0	H(5)N(4)A(2)	(N(H(A))(N(H(N(H(H(N(H(A)))))))))	1043	0 1 0 0;0 2 0 0;1 1 0 0;1 1 1 0;1 2 0 0;1 2 1 0;1 3 0 0;2 2 0 0;2 2 1 0;2 3 0 0;2 3 1 0;3 3 0 0;3 3 1 0;3 4 0 0;4 3 0 0;4 3 1 0;4 4 0 0;4 4 1 0;5 4 0 0;5 4 1 0;	2204.77244	3	49.32805	50.14970	47.80213	3	0.00283	0.74884	0.61905	0.87500	0.25000	0	0	0	3.1741983411485277e-07	2.9250109634317787e-08	-1	0.0	2.9250109634317787e-08	sp|P00748|FA12_HUMAN	F12	435	6.342e+08	4.61847e+09			-1	-1	11653	J1,S3,(5 4 2 0),0.85	9	0.375	7
1-1.11655.11655.3.0.dta	1-1.11655.11655.3.0.dta	1-1	11655	3816.10075	3922.53390	1308.18282	3	1	JHSCEPCQTLAVR	4,Carbamidomethyl[C];7,Carbamidomethyl[C];	1571.70532	5 4 2 1	H(5)N(4)A(2)F(1)	(N(H(A))(N(H)))(N(H(A))(N(H(H(F)))))	1132	0 1 0 0;0 2 0 0;0 3 0 0;0 4 0 0;1 1 0 0;1 1 1 0;1 2 0 0;1 2 1 0;1 3 0 0;1 3 1 0;1 4 0 0;1 4 1 0;2 2 0 0;2 2 0 1;2 2 1 0;2 2 2 0;2 3 0 0;2 3 0 1;2 3 1 0;2 3 2 0;2 4 0 0;2 4 0 1;2 4 1 0;2 4 2 0;3 2 0 0;3 2 0 1;3 2 1 0;3 2 1 1;3 3 0 0;3 3 0 1;3 3 1 0;3 3 1 1;3 3 2 0;3 4 0 0;3 4 0 1;3 4 1 0;3 4 1 1;3 4 2 0;4 3 0 0;4 3 0 1;4 3 1 0;4 3 1 1;4 3 2 0;4 3 2 1;4 4 0 0;4 4 0 1;4 4 1 0;4 4 1 1;4 4 2 0;4 4 2 1…	2350.83035	3	27.14339	21.13626	38.29949	3	-0.00177	-0.45120	0.35714	0.62500	0.16667	0	0	0	5.537708314611659e-06	7.320701206575499e-07	-1	0.0024875621890547263	0.0024882942147148187	sp|P00748|FA12_HUMAN	F12	435	1.25669e+07	1.01588e+08			-1	-1	11656	J1,S3,(5 4 2 1),0.82	8	0.333333333333333	8
1-1.11666.11666.4.1.dta	1-1.11666.11666.4.1.dta	1-1	11666	3819.28846	3776.48079	944.87566	4	1	JHSCEPCQTLAVR	4,Carbamidomethyl[C];7,Carbamidomethyl[C];	1571.70532	5 4 2 0	H(5)N(4)A(2)	(N(H(A))(N(H(N(H(H(N(H(A)))))))))	1043	0 1 0 0;0 2 0 0;1 1 0 0;1 1 1 0;1 2 0 0;1 2 1 0;1 3 0 0;2 2 0 0;2 2 1 0;2 3 0 0;2 3 1 0;3 3 0 0;3 3 1 0;3 4 0 0;4 3 0 0;4 3 1 0;4 4 0 0;4 4 1 0;5 4 0 0;5 4 1 0;	2204.77244	3	41.74681	39.03267	46.78735	3	0.00303	0.80206	0.61905	0.70833	0.25000	0	0	0	4.366665520199337e-07	4.4944943384032266e-08	-1	0.0	4.4944943384032266e-08	sp|P00748|FA12_HUMAN	F12	435	1.83072e+08	1.35114e+09			-1	-1	11667	J1,S3,(5 4 2 0),0.92	16	0.666666666666667	14
1-1.11670.11670.3.1.dta	1-1.11670.11670.3.1.dta	1-1	11670	3820.48091	2641.22219	881.07892	3	1	RVEDLHVGATVAPSSR		1693.89801	1 1 2 0	H(1)N(1)A(2)	(N(A)(H(A)))	23	0 1 0 0;0 1 1 0;1 1 0 0;1 1 1 0;	947.32303	10	50.29608	50.95497	49.07244	4	0.00116	0.43779	1.00000	0.76667	0.23333	0	0	1	-1	0	-1	0.0	0	sp|P05154|IPSP_HUMAN	SERPINA5	39	7.68563e+06	2.93771e+07			-1	-1	11671	T10,T10,(1 1 2 0),0.87	14	0.466666666666667	14
1-1.11690.11690.3.0.dta	1-1.11690.11690.3.0.dta	1-1	11690	3826.81842	3127.28271	1043.09909	3	1	GQGEQGSTGGTJISSTSEPKEE		2179.95856	1 1 2 0	H(1)N(1)A(2)	(N(A)(H(A)))	23	0 1 0 0;0 1 1 0;1 1 0 0;1 1 1 0;	947.32303	17	69.67330	90.69651	30.63020	4	0.00113	0.36143	1.00000	1.00000	0.19048	0	0	1	-1	0	-1	0.0	0	sp|Q16610|ECM1_HUMAN	ECM1	535	2.44464e+07	1.22713e+08			-1	-1	11691	T16,S17,(1 1 2 0),0.94	24	0.571428571428571	24
1-1.11768.11768.3.2.dta	1-1.11768.11768.3.2.dta	1-1	11768	3851.65230	3127.28250	1043.09902	3	1	GQGEQGSTGGTJISSTSEPKEE		2179.95856	1 1 2 0	H(1)N(1)A(2)	(N(A)(H(A)))	23	0 1 0 0;0 1 1 0;1 1 0 0;1 1 1 0;	947.32303	15	61.41564	79.61073	27.62475	4	0.00091	0.29140	1.00000	0.90476	0.28571	0	0	1	-1	0	-1	0.0	0	sp|Q16610|ECM1_HUMAN	ECM1	533	2.44464e+07	1.22713e+08			-1	-1	11769	T16,S17,(1 1 2 0),0.90	21	0.5	20
1-1.11775.11775.3.2.dta	1-1.11775.11775.3.2.dta	1-1	11775	3853.84780	2804.12620	935.38025	3	1	JVSWATGR		890.44789	5 4 1 0	H(5)N(4)A(1)	(N(H)(N(H(N(H(H(N(H(A)))))))))	1985	0 1 0 0;0 2 0 0;1 1 0 0;1 2 0 0;1 3 0 0;2 2 0 0;2 3 0 0;3 3 0 0;3 4 0 0;4 3 0 0;4 4 0 0;4 4 1 0;5 4 0 0;	1913.67702	3	24.22785	21.85691	28.63103	3	0.00129	0.45879	0.64286	0.85714	0.28571	0	0	0	9.096565778649141e-05	1.1514699120728527e-05	-1	0.0024875621890547263	0.002499076057870159	sp|P08571|CD14_HUMAN	CD14	153	5.54447e+07	2.33591e+08			-1	-1	11776	J1,J1,(5 4 1 0),0.87	7	0.5	6
1-1.11777.11777.3.0.dta	1-1.11777.11777.3.0.dta	1-1	11777	3854.54425	2422.05024	808.02160	3	1	VATTVISK		818.49820	2 2 3 0	H(2)N(2)A(3)	(N(H(A(A)))(N(H(A))))	519	0 1 0 0;0 2 0 0;1 1 0 0;1 1 1 0;1 1 2 0;1 2 0 0;1 2 1 0;1 2 2 0;2 2 0 0;2 2 1 0;2 2 2 0;	1603.55064	3	49.39571	22.45332	99.43159	4	0.00141	0.58124	1.00000	0.92857	0.21429	0	0	0	4.390762381413801e-15	8.603228624342729e-16	-1	0.0024875621890547263	0.0024875621890555867	sp|P05155|IC1_HUMAN	SERPING1	47	5.8832e+07	2.07584e+08			-1	-1	11778	T3,T3,(1 1 1 0),0.87;T4,T4,(1 1 2 0),0.81	8	0.571428571428571	6
1-1.11781.11781.2.0.dta	1-1.11781.11781.2.0.dta	1-1	11781	3855.89332	2422.04910	1211.52819	2	1	VATTVISK		818.49820	2 2 3 0	H(2)N(2)A(3)	(N(H(A(A)))(N(H(A))))	519	0 1 0 0;0 2 0 0;1 1 0 0;1 1 1 0;1 1 2 0;1 2 0 0;1 2 1 0;1 2 2 0;2 2 0 0;2 2 1 0;2 2 2 0;	1603.55064	3	46.43263	21.49541	92.74461	4	0.00027	0.11016	1.00000	1.14286	0.07143	0	0	0	4.4981804380725974e-14	7.935686525830797e-15	-1	0.0024875621890547263	0.002487562189062662	sp|P05155|IC1_HUMAN	SERPING1	47	4.78063e+07	1.65231e+08			-1	-1	11782	T3,T3,(1 1 1 0),0.63;T4,S7,(1 1 2 0),0.78	2	0.142857142857143	1
1-1.11817.11817.3.0.dta	1-1.11817.11817.3.0.dta	1-1	11817	3866.82120	3776.47740	1259.49732	3	1	JHSCEPCQTLAVR	4,Carbamidomethyl[C];7,Carbamidomethyl[C];	1571.70532	5 4 2 0	H(5)N(4)A(2)	(N(H(A))(N(H(N(H(H(N(H(A)))))))))	1043	0 1 0 0;0 2 0 0;1 1 0 0;1 1 1 0;1 2 0 0;1 2 1 0;1 3 0 0;2 2 0 0;2 2 1 0;2 3 0 0;2 3 1 0;3 3 0 0;3 3 1 0;3 4 0 0;4 3 0 0;4 3 1 0;4 4 0 0;4 4 1 0;5 4 0 0;5 4 1 0;	2204.77244	3	36.53391	35.27865	38.86510	3	-0.00037	-0.09719	0.61905	0.79167	0.25000	0	0	0	4.710343043888003e-06	5.919983190466865e-07	-1	0.0	5.919983190466865e-07	sp|P00748|FA12_HUMAN	F12	435	3.76436e+07	2.77229e+08			-1	-1	11818	J1,J1,(5 4 2 0),0.83	10	0.416666666666667	8
1-1.11845.11845.3.0.dta	1-1.11845.11845.3.0.dta	1-1	11845	3875.71660	2520.11299	840.70918	3	1	HTSVQTTSSGSGPFTDVR		1863.88315	1 1 1 0	H(1)N(1)A(1)	(N(H(A)))	1142	0 1 0 0;1 1 0 0;	656.22761	7	58.10962	77.67377	21.77620	3	0.00223	0.88560	1.00000	0.94118	0.29412	0	0	1	-1	0	-1	0.0	0	sp|P02751|FINC_HUMAN	FN1	279	9.71526e+07	3.87812e+08			-1	-1	11846	T7,T7,(1 1 1 0),0.88	21	0.617647058823529	21
1-1.11854.11854.2.0.dta	1-1.11854.11854.2.0.dta	1-1	11854	3878.55780	2606.15629	1303.58178	2	1	DAJISQPETTKEGLR		1658.83440	1 1 2 0	H(1)N(1)A(2)	(N(A)(H(A)))	23	0 1 0 0;0 1 1 0;1 1 0 0;1 1 1 0;	947.32303	5	31.32216	29.29082	35.09465	4	-0.00114	-0.43808	1.00000	1.00000	0.00000	0	0	1	-1	0	-1	0.0	0	sp|Q13790|APOF_HUMAN	APOF	269	9.57306e+06	3.60168e+07			-1	-1	11855	J3,T10,(1 1 2 0),0.00	0	0	0
1-1.11857.11857.3.0.dta	1-1.11857.11857.3.0.dta	1-1	11857	3879.48199	2422.05015	808.02157	3	1	VATTVISK		818.49820	2 2 3 0	H(2)N(2)A(3)	(N(H(A(A)))(N(H(A))))	519	0 1 0 0;0 2 0 0;1 1 0 0;1 1 1 0;1 1 2 0;1 2 0 0;1 2 1 0;1 2 2 0;2 2 0 0;2 2 1 0;2 2 2 0;	1603.55064	3	63.37597	42.05170	102.97820	4	0.00131	0.54285	1.00000	1.21429	0.35714	0	0	0	1.2685543507983092e-15	1.427455687075518e-16	-1	0.0	1.427455687075518e-16	sp|P05155|IC1_HUMAN	SERPING1	47	5.8832e+07	2.07584e+08			-1	-1	11858	T3,T4,(2 2 3 0),0.83	9	0.642857142857143	7
1-1.11859.11859.2.1.dta	1-1.11859.11859.2.1.dta	1-1	11859	3880.22123	2422.04912	1211.52820	2	1	VATTVISK		818.49820	2 2 3 0	H(2)N(2)A(3)	(N(H(A(A)))(N(H(A))))	519	0 1 0 0;0 2 0 0;1 1 0 0;1 1 1 0;1 1 2 0;1 2 0 0;1 2 1 0;1 2 2 0;2 2 0 0;2 2 1 0;2 2 2 0;	1603.55064	3	51.96113	25.90697	100.34744	4	0.00028	0.11676	1.00000	1.21429	0.07143	0	0	0	3.188057009289607e-15	6.557736614169736e-16	-1	0.0	6.557736614169736e-16	sp|P05155|IC1_HUMAN	SERPING1	47	4.78063e+07	1.65231e+08			-1	-1	11860	T3,T4,(2 2 3 0),0.38	1	0.0714285714285714	1
1-1.11879.11879.3.3.dta	1-1.11879.11879.3.3.dta	1-1	11879	3886.27924	2606.15805	869.39087	3	1	DAJISQPETTKEGLR		1658.83440	1 1 2 0	H(1)N(1)A(2)	(N(A)(H(A)))	23	0 1 0 0;0 1 1 0;1 1 0 0;1 1 1 0;	947.32303	10	42.14691	33.68709	57.85800	4	0.00062	0.23609	1.00000	0.42857	0.25000	0	0	1	-1	0	-1	0.0	0	sp|Q13790|APOF_HUMAN	APOF	274	9.34541e+07	3.87573e+08			-1	-1	11880	T10,T10,(1 1 2 0),0.82	14	0.5	14
1-1.11890.11890.2.3.dta	1-1.11890.11890.2.3.dta	1-1	11890	3889.56733	2520.11103	1260.55915	2	1	HTSVQTTSSGSGPFTDVR		1863.88315	1 1 1 0	H(1)N(1)A(1)	(N(H(A)))	1142	0 1 0 0;1 1 0 0;	656.22761	6	20.73817	20.83824	20.55232	3	0.00027	0.10746	1.00000	0.70588	0.00000	0	0	1	-1	0	-1	0.0036275695284159614	0.0036275695284159614	sp|P02751|FINC_HUMAN	FN1	278	8.87227e+06	3.32341e+07			-1	-1	11891	T6,T15,(1 1 1 0),0.61	3	0.0882352941176471	3
1-1.11921.11921.3.0.dta	1-1.11921.11921.3.0.dta	1-1	11921	3899.37883	2520.11287	840.70914	3	1	HTSVQTTSSGSGPFTDVR		1863.88315	1 1 1 0	H(1)N(1)A(1)	(N(H(A)))	1142	0 1 0 0;1 1 0 0;	656.22761	7	85.19651	116.30551	27.42266	3	0.00211	0.83799	1.00000	1.11765	0.44118	0	0	1	-1	0	-1	0.0	0	sp|P02751|FINC_HUMAN	FN1	279	9.71526e+07	3.87812e+08			-1	-1	11922	T7,T7,(1 1 1 0),0.86	21	0.617647058823529	21
1-1.11927.11927.2.0.dta	1-1.11927.11927.2.0.dta	1-1	11927	3901.30755	2130.95525	1065.98126	2	1	VATTVISK		818.49820	2 2 2 0	H(2)N(2)A(2)	(N(H(A))(N(H(A))))	920	0 1 0 0;0 2 0 0;1 1 0 0;1 1 1 0;1 2 0 0;1 2 1 0;2 2 0 0;2 2 1 0;	1312.45522	4	40.70163	24.40597	70.96500	4	0.00183	0.85939	1.00000	1.07143	0.21429	0	0	0	9.99406256404855e-11	1.3078383453241578e-11	-1	0.001402524544179523	0.0014025245572578645	sp|P05155|IC1_HUMAN	SERPING1	48	1.17994e+07	3.71352e+07			-1	-1	11928	T4,T4,(2 2 2 0),0.82	4	0.285714285714286	4
1-1.11949.11949.3.3.dta	1-1.11949.11949.3.3.dta	1-1	11949	3907.53346	2130.95515	710.98990	3	1	VATTVISK		818.49820	2 2 2 0	H(2)N(2)A(2)	(N(H(A))(N(H(A))))	920	0 1 0 0;0 2 0 0;1 1 0 0;1 1 1 0;1 2 0 0;1 2 1 0;2 2 0 0;2 2 1 0;	1312.45522	4	41.82932	31.55270	60.91447	4	0.00173	0.81340	1.00000	0.78571	0.42857	0	0	0	3.9369271807527925e-09	4.0092328491982903e-10	-1	0.0	4.0092328491982903e-10	sp|P05155|IC1_HUMAN	SERPING1	48	3.25799e+06	1.09988e+07			-1	-1	11950	T4,T4,(2 2 2 0),0.90	11	0.785714285714286	11
1-1.12011.12011.3.0.dta	1-1.12011.12011.3.0.dta	1-1	12011	3925.99806	2520.11275	840.70910	3	1	HTSVQTTSSGSGPFTDVR		1863.88315	1 1 1 0	H(1)N(1)A(1)	(N(H(A)))	1142	0 1 0 0;1 1 0 0;	656.22761	7	104.27844	143.63736	31.18331	3	0.00199	0.79037	1.00000	1.23529	0.55882	0	0	1	-1	0	-1	0.0	0	sp|P02751|FINC_HUMAN	FN1	279	9.71526e+07	3.87812e+08			-1	-1	12012	T7,T7,(1 1 1 0),0.86	20	0.588235294117647	20
1-1.12186.12186.3.0.dta	1-1.12186.12186.3.0.dta	1-1	12186	3979.85183	3846.39763	1282.80406	3	1	JCCNTENPPGCYR	2,Carbamidomethyl[C];3,Carbamidomethyl[C];11,Carbamidomethyl[C];	1641.62026	5 4 2 0	H(5)N(4)A(2)	(N(H(A))(N(H(N(H(H(N(H(A)))))))))	1043	0 1 0 0;0 2 0 0;1 1 0 0;1 1 1 0;1 2 0 0;1 2 1 0;1 3 0 0;2 2 0 0;2 2 1 0;2 3 0 0;2 3 1 0;3 3 0 0;3 3 1 0;3 4 0 0;4 3 0 0;4 3 1 0;4 4 0 0;4 4 1 0;5 4 0 0;5 4 1 0;	2204.77244	5	22.78981	18.49811	30.76011	3	0.00492	1.28015	0.57143	0.58333	0.12500	0	0	0	4.8007371245617916e-05	6.2175553500178745e-06	-1	0.009625668449197862	0.00963188276585555	sp|P43652|AFAM_HUMAN	AFM	387	3.71991e+08	2.7897e+09			-1	-1	12187	T5,T5,(5 4 2 0),0.78	9	0.375	9
1-1.12250.12250.4.1.dta	1-1.12250.12250.4.1.dta	1-1	12250	3998.42545	3846.39803	962.35496	4	1	JCCNTENPPGCYR	2,Carbamidomethyl[C];3,Carbamidomethyl[C];11,Carbamidomethyl[C];	1641.62026	5 4 2 0	H(5)N(4)A(2)	(N(H(A))(N(H(N(H(H(N(H(A)))))))))	1043	0 1 0 0;0 2 0 0;1 1 0 0;1 1 1 0;1 2 0 0;1 2 1 0;1 3 0 0;2 2 0 0;2 2 1 0;2 3 0 0;2 3 1 0;3 3 0 0;3 3 1 0;3 4 0 0;4 3 0 0;4 3 1 0;4 4 0 0;4 4 1 0;5 4 0 0;5 4 1 0;	2204.77244	5	23.96320	23.80449	24.25795	3	0.00532	1.38414	0.47619	0.79167	0.12500	0	0	0	0.0003368562662814073	4.144873855027364e-05	-1	0.001402524544179523	0.001443972188628285	sp|P43652|AFAM_HUMAN	AFM	387	5.27947e+07	4.03521e+08			-1	-1	12251	J1,T5,(5 4 2 0),0.83	14	0.583333333333333	14
1-1.12268.12268.3.0.dta	1-1.12268.12268.3.0.dta	1-1	12268	4003.41464	3846.39369	1282.80275	3	1	JCCNTENPPGCYR	2,Carbamidomethyl[C];3,Carbamidomethyl[C];11,Carbamidomethyl[C];	1641.62026	5 4 2 0	H(5)N(4)A(2)	(N(H(A))(N(H(N(H(H(N(H(A)))))))))	1043	0 1 0 0;0 2 0 0;1 1 0 0;1 1 1 0;1 2 0 0;1 2 1 0;1 3 0 0;2 2 0 0;2 2 1 0;2 3 0 0;2 3 1 0;3 3 0 0;3 3 1 0;3 4 0 0;4 3 0 0;4 3 1 0;4 4 0 0;4 4 1 0;5 4 0 0;5 4 1 0;	2204.77244	5	36.26797	37.74174	33.53098	3	0.00099	0.25686	0.57143	0.91667	0.16667	0	0	0	2.1440600320298925e-05	3.0065300895340315e-06	-1	0.0	3.0065300895340315e-06	sp|P43652|AFAM_HUMAN	AFM	387	3.74222e+08	2.82275e+09			-1	-1	12269	J1,T5,(5 4 2 0),0.86	10	0.416666666666667	10
1-1.12331.12331.4.1.dta	1-1.12331.12331.4.1.dta	1-1	12331	4022.21886	4429.89678	1108.22965	4	1	IGEIKEETTVSPPHTSMAPAQDEER		2752.30942	3 3 2 0	H(3)N(3)A(2)	(N(H(A))(N(H(N(H(A))))))	1037	0 1 0 0;0 2 0 0;1 1 0 0;1 1 1 0;1 2 0 0;1 2 1 0;1 3 0 0;2 2 0 0;2 2 1 0;2 3 0 0;2 3 1 0;3 3 0 0;3 3 1 0;	1677.58742	9	54.56503	38.40361	84.57908	4	-0.00006	-0.01391	0.92857	0.58333	0.18750	0	0	0	7.689042056864418e-13	1.2157938465912977e-13	-1	0.0	1.2157938465912977e-13	sp|P01042|KNG1_HUMAN	KNG1	401	2.3181e+07	2.82627e+08			-1	-1	12332	T9,T9,(1 1 0 0),0.88;S11,S11,(2 2 2 0),0.92	19	0.395833333333333	17
1-1.12347.12347.3.0.dta	1-1.12347.12347.3.0.dta	1-1	12347	4026.90948	3846.39214	1282.80223	3	1	JCCNTENPPGCYR	2,Carbamidomethyl[C];3,Carbamidomethyl[C];11,Carbamidomethyl[C];	1641.62026	5 4 2 0	H(5)N(4)A(2)	(N(H(A))(N(H(N(H(H(N(H(A)))))))))	1043	0 1 0 0;0 2 0 0;1 1 0 0;1 1 1 0;1 2 0 0;1 2 1 0;1 3 0 0;2 2 0 0;2 2 1 0;2 3 0 0;2 3 1 0;3 3 0 0;3 3 1 0;3 4 0 0;4 3 0 0;4 3 1 0;4 4 0 0;4 4 1 0;5 4 0 0;5 4 1 0;	2204.77244	5	37.65890	35.71760	41.26415	3	-0.00056	-0.14638	0.61905	0.91667	0.12500	0	0	0	2.3461490600344755e-06	3.038024800700582e-07	-1	0.0	3.038024800700582e-07	sp|P43652|AFAM_HUMAN	AFM	387	3.94064e+08	2.96884e+09			-1	-1	12348	J1,T5,(5 4 2 0),0.84	9	0.375	8
1-1.12351.12351.4.1.dta	1-1.12351.12351.4.1.dta	1-1	12351	4027.89944	3846.39599	962.35445	4	1	JCCNTENPPGCYR	2,Carbamidomethyl[C];3,Carbamidomethyl[C];11,Carbamidomethyl[C];	1641.62026	5 4 2 0	H(5)N(4)A(2)	(N(H(A))(N(H(N(H(H(N(H(A)))))))))	1043	0 1 0 0;0 2 0 0;1 1 0 0;1 1 1 0;1 2 0 0;1 2 1 0;1 3 0 0;2 2 0 0;2 2 1 0;2 3 0 0;2 3 1 0;3 3 0 0;3 3 1 0;3 4 0 0;4 3 0 0;4 3 1 0;4 4 0 0;4 4 1 0;5 4 0 0;5 4 1 0;	2204.77244	5	30.36145	29.89597	31.22591	3	0.00328	0.85378	0.57143	0.83333	0.16667	0	0	0	4.183913135252555e-05	5.400182474639421e-06	-1	0.0	5.400182474639421e-06	sp|P43652|AFAM_HUMAN	AFM	387	5.91773e+07	4.39468e+08			-1	-1	12352	J1,J1,(5 4 2 0),0.84	12	0.5	10
1-1.12373.12373.4.1.dta	1-1.12373.12373.4.1.dta	1-1	12373	4034.41983	3773.67052	944.17309	4	1	IGEIKEETTVSPPHTSMAPAQDEER		2752.30942	2 2 1 0	H(2)N(2)A(1)	(N(H(A))(N(H)))	1120	0 1 0 0;0 2 0 0;1 1 0 0;1 1 1 0;1 2 0 0;1 2 1 0;2 2 0 0;	1021.35981	9	62.77126	62.82960	62.66290	4	0.00129	0.34313	0.87500	0.66667	0.20833	0	0	0	2.0971164641199387e-09	2.1111814018556704e-10	-1	0.0	2.1111814018556704e-10	sp|P01042|KNG1_HUMAN	KNG1	401	5.56759e+07	4.22806e+08			-1	-1	12374	T9,T9,(1 1 0 0),0.91;T15,S16,(1 1 1 0),0.92	29	0.604166666666667	25
1-1.12419.12419.4.1.dta	1-1.12419.12419.4.1.dta	1-1	12419	4049.15937	4429.89863	1108.23011	4	1	IGEIKEETTVSPPHTSMAPAQDEER		2752.30942	3 3 2 0	H(3)N(3)A(2)	(N(H(A))(N(H(N(H(A))))))	1037	0 1 0 0;0 2 0 0;1 1 0 0;1 1 1 0;1 2 0 0;1 2 1 0;1 3 0 0;2 2 0 0;2 2 1 0;2 3 0 0;2 3 1 0;3 3 0 0;3 3 1 0;	1677.58742	8	50.47913	29.75776	88.96168	4	0.00179	0.40415	0.92857	0.54167	0.12500	0	0	0	1.6714609339510038e-13	2.2750422932478966e-14	-1	0.0	2.2750422932478966e-14	sp|P01042|KNG1_HUMAN	KNG1	400	1.98402e+07	2.35888e+08			-1	-1	12420	T9,S11,(2 2 2 0),0.90;T15,S16,(1 1 0 0),0.84	17	0.354166666666667	14
1-1.12434.12434.3.0.dta	1-1.12434.12434.3.0.dta	1-1	12434	4052.97201	3846.39108	1282.80188	3	1	JCCNTENPPGCYR	2,Carbamidomethyl[C];3,Carbamidomethyl[C];11,Carbamidomethyl[C];	1641.62026	5 4 2 0	H(5)N(4)A(2)	(N(H(A))(N(H(N(H(H(N(H(A)))))))))	1043	0 1 0 0;0 2 0 0;1 1 0 0;1 1 1 0;1 2 0 0;1 2 1 0;1 3 0 0;2 2 0 0;2 2 1 0;2 3 0 0;2 3 1 0;3 3 0 0;3 3 1 0;3 4 0 0;4 3 0 0;4 3 1 0;4 4 0 0;4 4 1 0;5 4 0 0;5 4 1 0;	2204.77244	5	37.79326	36.22068	40.71378	3	-0.00163	-0.42326	0.61905	0.91667	0.12500	0	0	0	2.757698265263702e-06	3.322034634899498e-07	-1	0.0	3.322034634899498e-07	sp|P43652|AFAM_HUMAN	AFM	387	4.08261e+08	3.06465e+09			-1	-1	12435	T5,T5,(5 4 2 0),0.83	9	0.375	9
1-1.12470.12470.4.1.dta	1-1.12470.12470.4.1.dta	1-1	12470	4063.41458	3773.67104	944.17322	4	1	IGEIKEETTVSPPHTSMAPAQDEER		2752.30942	2 2 1 0	H(2)N(2)A(1)	(N(H(A))(N(H)))	1120	0 1 0 0;0 2 0 0;1 1 0 0;1 1 1 0;1 2 0 0;1 2 1 0;2 2 0 0;	1021.35981	9	90.11918	103.89191	64.54126	4	0.00181	0.47987	0.87500	0.89583	0.22917	0	0	0	1.0577693546475448e-09	1.010002741398413e-10	-1	0.0	1.010002741398413e-10	sp|P01042|KNG1_HUMAN	KNG1	401	5.56759e+07	4.22806e+08			-1	-1	12471	T9,T9,(1 1 0 0),0.93;T15,S16,(1 1 1 0),0.94	33	0.6875	28
1-1.12481.12481.4.2.dta	1-1.12481.12481.4.2.dta	1-1	12481	4066.69440	3846.39416	962.35400	4	1	JCCNTENPPGCYR	2,Carbamidomethyl[C];3,Carbamidomethyl[C];11,Carbamidomethyl[C];	1641.62026	5 4 2 0	H(5)N(4)A(2)	(N(H(A))(N(H(N(H(H(N(H(A)))))))))	1043	0 1 0 0;0 2 0 0;1 1 0 0;1 1 1 0;1 2 0 0;1 2 1 0;1 3 0 0;2 2 0 0;2 2 1 0;2 3 0 0;2 3 1 0;3 3 0 0;3 3 1 0;3 4 0 0;4 3 0 0;4 3 1 0;4 4 0 0;4 4 1 0;5 4 0 0;5 4 1 0;	2204.77244	5	24.42736	21.11256	30.58340	3	0.00145	0.37749	0.52381	0.70833	0.12500	0	0	0	5.0590101116115286e-05	6.502919758979691e-06	-1	0.0024875621890547263	0.0024940644446438858	sp|P43652|AFAM_HUMAN	AFM	387	6.34105e+07	4.55034e+08			-1	-1	12482	J1,J1,(5 4 2 0),0.86	14	0.583333333333333	13
1-1.12516.12516.4.1.dta	1-1.12516.12516.4.1.dta	1-1	12516	4077.38119	3546.67011	887.42298	4	1	ITTAKPINPRPSLPPNSDTSK		2234.21392	2 2 2 0	H(2)N(2)A(2)	(N(H(A))(N(H(A))))	920	0 1 0 0;0 2 0 0;1 1 0 0;1 1 1 0;1 2 0 0;1 2 1 0;2 2 0 0;2 2 1 0;	1312.45522	2	56.13869	38.14271	89.55980	4	0.00096	0.27105	1.00000	0.55000	0.17500	0	0	0	1.3580588965748803e-13	1.9623982536852014e-14	-1	0.0	1.9623982536852014e-14	sp|Q92954|PRG4_HUMAN	PRG4	253	3.649e+07	2.39973e+08			-1	-1	12517	T2,T3,(1 1 1 0),0.91;S12,S12,(1 1 1 0),0.87	25	0.625	17
1-1.12525.12525.3.0.dta	1-1.12525.12525.3.0.dta	1-1	12525	4079.97766	3846.39212	1282.80222	3	1	JCCNTENPPGCYR	2,Carbamidomethyl[C];3,Carbamidomethyl[C];11,Carbamidomethyl[C];	1641.62026	5 4 2 0	H(5)N(4)A(2)	(N(H(A))(N(H(N(H(H(N(H(A)))))))))	1043	0 1 0 0;0 2 0 0;1 1 0 0;1 1 1 0;1 2 0 0;1 2 1 0;1 3 0 0;2 2 0 0;2 2 1 0;2 3 0 0;2 3 1 0;3 3 0 0;3 3 1 0;3 4 0 0;4 3 0 0;4 3 1 0;4 4 0 0;4 4 1 0;5 4 0 0;5 4 1 0;	2204.77244	5	39.15707	36.42991	44.22180	3	-0.00059	-0.15262	0.66667	0.95833	0.12500	0	0	0	9.657271103972642e-07	1.2552235339887995e-07	-1	0.0	1.2552235339887995e-07	sp|P43652|AFAM_HUMAN	AFM	387	4.08261e+08	3.06465e+09			-1	-1	12526	J1,J1,(3 2 1 0),0.81;T5,T5,(2 2 1 0),0.85	10	0.416666666666667	8
1-1.12534.12534.4.1.dta	1-1.12534.12534.4.1.dta	1-1	12534	4082.86038	4429.89909	1108.23023	4	1	IGEIKEETTVSPPHTSMAPAQDEER		2752.30942	3 3 2 0	H(3)N(3)A(2)	(N(H(A))(N(H(N(H(A))))))	1037	0 1 0 0;0 2 0 0;1 1 0 0;1 1 1 0;1 2 0 0;1 2 1 0;1 3 0 0;2 2 0 0;2 2 1 0;2 3 0 0;2 3 1 0;3 3 0 0;3 3 1 0;	1677.58742	8	68.91748	45.87341	111.71362	4	0.00225	0.50890	0.92857	0.60417	0.18750	0	0	0	5.872370174048506e-17	1.085218974581149e-17	-1	0.0	1.085218974581149e-17	sp|P01042|KNG1_HUMAN	KNG1	400	1.98402e+07	2.35888e+08			-1	-1	12535	T8,T8,(1 1 1 0),0.85;T9,S16,(2 2 1 0),0.87	18	0.375	14
1-1.12543.12543.3.0.dta	1-1.12543.12543.3.0.dta	1-1	12543	4085.83835	3217.25812	1073.09089	3	1	EEQFJSTFR		1157.52218	5 4 1 1	H(5)N(4)A(1)F(1)	(N(H(F)))(N(H(A))(N(H(N(H(H))))))	1309	0 1 0 0;0 2 0 0;0 3 0 0;1 1 0 0;1 1 0 1;1 1 1 0;1 2 0 0;1 2 0 1;1 2 1 0;1 3 0 0;1 3 0 1;1 3 1 0;1 4 0 0;2 2 0 0;2 2 0 1;2 2 1 0;2 2 1 1;2 3 0 0;2 3 0 1;2 3 1 0;2 3 1 1;2 4 0 0;2 4 0 1;2 4 1 0;3 3 0 0;3 3 0 1;3 3 1 0;3 3 1 1;3 4 0 0;3 4 0 1;3 4 1 0;3 4 1 1;4 3 0 0;4 3 1 0;4 4 0 0;4 4 0 1;4 4 1 0;4 4 1 1;5 4 0 0;5 4 0 1;5 4 1 0;	2059.73493	6	23.71032	19.76960	31.02880	3	0.00100	0.31228	0.33333	0.37500	0.43750	0	0	0	4.434143857749401e-05	5.654016144041548e-06	-1	0.00684931506849315	0.006854967698713064	sp|P01859|IGHG2_HUMAN	IGHG2	177	4.9786e+07	2.60966e+08			-1	-1	12544	J5,S6,(5 4 1 1),0.84	10	0.625	9
1-1.12554.12554.4.1.dta	1-1.12554.12554.4.1.dta	1-1	12554	4089.22653	3773.67170	944.17338	4	1	IGEIKEETTVSPPHTSMAPAQDEER		2752.30942	2 2 1 0	H(2)N(2)A(1)	(N(H(A))(N(H)))	1120	0 1 0 0;0 2 0 0;1 1 0 0;1 1 1 0;1 2 0 0;1 2 1 0;2 2 0 0;	1021.35981	9	77.49482	82.57958	68.05171	4	0.00248	0.65688	0.87500	0.72917	0.22917	0	0	0	2.912951081658953e-10	3.6064898829958007e-11	-1	0.0	3.6064898829958007e-11	sp|P01042|KNG1_HUMAN	KNG1	401	5.56759e+07	4.22806e+08			-1	-1	12555	T9,T9,(1 1 1 0),0.93;S11,S16,(1 1 0 0),0.91	30	0.625	28
1-1.12567.12567.3.0.dta	1-1.12567.12567.3.0.dta	1-1	12567	4093.51280	3773.66859	1258.56105	3	1	IGEIKEETTVSPPHTSMAPAQDEER		2752.30942	2 2 1 0	H(2)N(2)A(1)	(N(H(A))(N(H)))	1120	0 1 0 0;0 2 0 0;1 1 0 0;1 1 1 0;1 2 0 0;1 2 1 0;2 2 0 0;	1021.35981	8	62.26885	63.74281	59.53150	4	-0.00063	-0.16778	1.00000	0.81250	0.10417	0	0	0	6.436560729437017e-09	6.165424664867694e-10	-1	0.0	6.165424664867694e-10	sp|P01042|KNG1_HUMAN	KNG1	400	6.58631e+06	5.33993e+07			-1	-1	12568	T9,T9,(1 1 1 0),0.90;T15,S16,(1 1 0 0),0.91	18	0.375	15
1-1.12583.12583.4.2.dta	1-1.12583.12583.4.2.dta	1-1	12583	4098.90827	3846.39458	962.35410	4	1	JCCNTENPPGCYR	2,Carbamidomethyl[C];3,Carbamidomethyl[C];11,Carbamidomethyl[C];	1641.62026	5 4 2 0	H(5)N(4)A(2)	(N(H(A))(N(H(N(H(H(N(H(A)))))))))	1043	0 1 0 0;0 2 0 0;1 1 0 0;1 1 1 0;1 2 0 0;1 2 1 0;1 3 0 0;2 2 0 0;2 2 1 0;2 3 0 0;2 3 1 0;3 3 0 0;3 3 1 0;3 4 0 0;4 3 0 0;4 3 1 0;4 4 0 0;4 4 1 0;5 4 0 0;5 4 1 0;	2204.77244	5	27.53725	28.09814	26.49561	3	0.00188	0.48772	0.47619	0.79167	0.16667	0	0	0	0.00017424379295812573	2.134001054598192e-05	-1	0.0	2.134001054598192e-05	sp|P43652|AFAM_HUMAN	AFM	387	6.34105e+07	4.55034e+08			-1	-1	12584	J1,T5,(5 4 2 0),0.73	12	0.5	12
1-1.12603.12603.3.0.dta	1-1.12603.12603.3.0.dta	1-1	12603	4104.77217	3846.39312	1282.80256	3	1	JCCNTENPPGCYR	2,Carbamidomethyl[C];3,Carbamidomethyl[C];11,Carbamidomethyl[C];	1641.62026	5 4 2 0	H(5)N(4)A(2)	(N(H(A))(N(H(N(H(H(N(H(A)))))))))	1043	0 1 0 0;0 2 0 0;1 1 0 0;1 1 1 0;1 2 0 0;1 2 1 0;1 3 0 0;2 2 0 0;2 2 1 0;2 3 0 0;2 3 1 0;3 3 0 0;3 3 1 0;3 4 0 0;4 3 0 0;4 3 1 0;4 4 0 0;4 4 1 0;5 4 0 0;5 4 1 0;	2204.77244	5	36.66186	34.67509	40.35158	3	0.00041	0.10789	0.66667	0.91667	0.16667	0	0	0	3.0653701289685855e-06	3.8758259800292484e-07	-1	0.0	3.8758259800292484e-07	sp|P43652|AFAM_HUMAN	AFM	387	4.08261e+08	3.06465e+09			-1	-1	12604	J1,T5,(5 4 2 0),0.83	9	0.375	9
1-1.12607.12607.4.1.dta	1-1.12607.12607.4.1.dta	1-1	12607	4106.18348	3546.67006	887.42297	4	1	ITTAKPINPRPSLPPNSDTSK		2234.21392	2 2 2 0	H(2)N(2)A(2)	(N(H(A))(N(H(A))))	920	0 1 0 0;0 2 0 0;1 1 0 0;1 1 1 0;1 2 0 0;1 2 1 0;2 2 0 0;2 2 1 0;	1312.45522	2	45.79046	30.02295	75.07299	4	0.00092	0.25865	1.00000	0.57500	0.12500	0	0	0	2.2427200699513547e-11	3.245539717997634e-12	-1	0.0	3.245539717997634e-12	sp|Q92954|PRG4_HUMAN	PRG4	253	3.649e+07	2.39973e+08			-1	-1	12608	T2,T3,(1 1 1 0),0.91;S12,S12,(1 1 1 0),0.90	19	0.475	10
1-1.12614.12614.4.1.dta	1-1.12614.12614.4.1.dta	1-1	12614	4108.42548	4429.89862	1108.23011	4	1	IGEIKEETTVSPPHTSMAPAQDEER		2752.30942	3 3 2 0	H(3)N(3)A(2)	(N(H(A))(N(H(N(H(A))))))	1037	0 1 0 0;0 2 0 0;1 1 0 0;1 1 1 0;1 2 0 0;1 2 1 0;1 3 0 0;2 2 0 0;2 2 1 0;2 3 0 0;2 3 1 0;3 3 0 0;3 3 1 0;	1677.58742	8	67.12342	51.64877	95.86206	4	0.00179	0.40325	0.92857	0.75000	0.14583	0	0	0	1.5233503672386384e-14	2.393982960080252e-15	-1	0.0	2.393982960080252e-15	sp|P01042|KNG1_HUMAN	KNG1	400	1.98402e+07	2.35888e+08			-1	-1	12615	T8,T9,(2 2 1 0),0.89;T15,S16,(1 1 1 0),0.91	19	0.395833333333333	15
1-1.12683.12683.3.0.dta	1-1.12683.12683.3.0.dta	1-1	12683	4129.92717	3846.39365	1282.80273	3	1	JCCNTENPPGCYR	2,Carbamidomethyl[C];3,Carbamidomethyl[C];11,Carbamidomethyl[C];	1641.62026	5 4 2 0	H(5)N(4)A(2)	(N(H(A))(N(H(N(H(H(N(H(A)))))))))	1043	0 1 0 0;0 2 0 0;1 1 0 0;1 1 1 0;1 2 0 0;1 2 1 0;1 3 0 0;2 2 0 0;2 2 1 0;2 3 0 0;2 3 1 0;3 3 0 0;3 3 1 0;3 4 0 0;4 3 0 0;4 3 1 0;4 4 0 0;4 4 1 0;5 4 0 0;5 4 1 0;	2204.77244	5	30.21689	26.24384	37.59539	3	0.00095	0.24594	0.61905	0.79167	0.12500	0	0	0	6.7669945183709475e-06	8.835217724750349e-07	-1	0.0	8.835217724750349e-07	sp|P43652|AFAM_HUMAN	AFM	387	3.79495e+08	2.83985e+09			-1	-1	12684	J1,T5,(5 4 2 0),0.73	8	0.333333333333333	8
1-1.12727.12727.3.0.dta	1-1.12727.12727.3.0.dta	1-1	12727	4143.72616	2606.15852	869.39103	3	1	DAJISQPETTKEGLR		1658.83440	1 1 2 0	H(1)N(1)A(2)	(N(A)(H(A)))	23	0 1 0 0;0 1 1 0;1 1 0 0;1 1 1 0;	947.32303	9	47.22018	50.72709	40.70735	4	0.00109	0.41797	1.00000	0.60714	0.39286	0	0	1	-1	0	-1	0.0	0	sp|Q13790|APOF_HUMAN	APOF	273	1.21951e+08	4.7242e+08			-1	-1	12728	T9,T9,(1 1 2 0),0.89	15	0.535714285714286	15
1-1.12774.12774.3.0.dta	1-1.12774.12774.3.0.dta	1-1	12774	4159.21680	3846.39331	1282.80262	3	1	JCCNTENPPGCYR	2,Carbamidomethyl[C];3,Carbamidomethyl[C];11,Carbamidomethyl[C];	1641.62026	5 4 2 0	H(5)N(4)A(2)	(N(H(A))(N(H(N(H(H(N(H(A)))))))))	1043	0 1 0 0;0 2 0 0;1 1 0 0;1 1 1 0;1 2 0 0;1 2 1 0;1 3 0 0;2 2 0 0;2 2 1 0;2 3 0 0;2 3 1 0;3 3 0 0;3 3 1 0;3 4 0 0;4 3 0 0;4 3 1 0;4 4 0 0;4 4 1 0;5 4 0 0;5 4 1 0;	2204.77244	5	26.16342	20.96658	35.81470	3	0.00061	0.15858	0.61905	0.75000	0.08333	0	0	0	1.1205236150626103e-05	1.4605079889647388e-06	-1	0.0036275695284159614	0.0036290299307670105	sp|P43652|AFAM_HUMAN	AFM	387	2.74427e+08	2.02429e+09			-1	-1	12775	T5,T5,(5 4 2 0),0.85	10	0.416666666666667	10
1-1.12778.12778.2.0.dta	1-1.12778.12778.2.0.dta	1-1	12778	4160.56648	2606.15620	1303.58174	2	1	DAJISQPETTKEGLR		1658.83440	1 1 2 0	H(1)N(1)A(2)	(N(A)(H(A)))	23	0 1 0 0;0 1 1 0;1 1 0 0;1 1 1 0;	947.32303	5	27.08383	22.60830	35.39552	4	-0.00123	-0.47185	1.00000	0.82143	0.00000	0	0	1	-1	0	-1	0.0024875621890547263	0.0024875621890547263	sp|Q13790|APOF_HUMAN	APOF	269	7.69096e+06	2.90727e+07			-1	-1	12779	J3,T10,(1 1 2 0),0.00	0	0	0
1-1.12794.12794.3.0.dta	1-1.12794.12794.3.0.dta	1-1	12794	4165.59106	2870.28615	957.43357	3	1	AVPSSSSPQAQALTEDGRPCR	20,Carbamidomethyl[C];	2214.05677	1 1 1 0	H(1)N(1)A(1)	(N(H(A)))	1142	0 1 0 0;1 1 0 0;	656.22761	4	29.29941	28.24843	31.25122	3	0.00177	0.61625	1.00000	0.50000	0.15000	0	0	1	-1	0	-1	0.0	0	sp|Q04756|HGFA_HUMAN	HGFAC	92	9.62416e+07	4.56577e+08			-1	-1	12795	S4,S4,(1 1 1 0),0.91	16	0.4	16
1-1.12801.12801.3.4.dta	1-1.12801.12801.3.4.dta	1-1	12801	4167.82444	2606.15868	869.39108	3	1	DAJISQPETTKEGLR		1658.83440	1 1 2 0	H(1)N(1)A(2)	(N(A)(H(A)))	23	0 1 0 0;0 1 1 0;1 1 0 0;1 1 1 0;	947.32303	9	83.19410	96.58648	58.32256	4	0.00125	0.47783	1.00000	0.89286	0.42857	0	0	1	-1	0	-1	0.0	0	sp|Q13790|APOF_HUMAN	APOF	273	1.21951e+08	4.7242e+08			-1	-1	12802	T9,T9,(1 1 2 0),0.86	18	0.642857142857143	18
1-1.12861.12861.4.2.dta	1-1.12861.12861.4.2.dta	1-1	12861	4186.71389	2870.28701	718.32721	4	1	AVPSSSSPQAQALTEDGRPCR	20,Carbamidomethyl[C];	2214.05677	1 1 1 0	H(1)N(1)A(1)	(N(H(A)))	1142	0 1 0 0;1 1 0 0;	656.22761	4	46.22733	56.97625	26.26505	3	0.00263	0.91587	1.00000	0.65000	0.32500	0	0	1	-1	0	-1	0.0	0	sp|Q04756|HGFA_HUMAN	HGFAC	92	7.38372e+06	3.04029e+07			-1	-1	12862	S4,S4,(1 1 1 0),0.90	22	0.55	22
1-1.12868.12868.3.0.dta	1-1.12868.12868.3.0.dta	1-1	12868	4188.96888	2870.28607	957.43354	3	1	AVPSSSSPQAQALTEDGRPCR	20,Carbamidomethyl[C];	2214.05677	1 1 1 0	H(1)N(1)A(1)	(N(H(A)))	1142	0 1 0 0;1 1 0 0;	656.22761	4	44.52542	48.86507	36.46607	3	0.00168	0.58699	1.00000	0.65000	0.17500	0	0	1	-1	0	-1	0.0	0	sp|Q04756|HGFA_HUMAN	HGFAC	92	9.62416e+07	4.56577e+08			-1	-1	12869	S4,S4,(1 1 1 0),0.94	26	0.65	26
1-1.12944.12944.3.2.dta	1-1.12944.12944.3.2.dta	1-1	12944	4213.30654	2870.28589	957.43348	3	1	AVPSSSSPQAQALTEDGRPCR	20,Carbamidomethyl[C];	2214.05677	1 1 1 0	H(1)N(1)A(1)	(N(H(A)))	1142	0 1 0 0;1 1 0 0;	656.22761	4	32.92310	33.40574	32.02678	3	0.00150	0.52428	1.00000	0.55000	0.12500	0	0	1	-1	0	-1	0.0	0	sp|Q04756|HGFA_HUMAN	HGFAC	92	9.62416e+07	4.56577e+08			-1	-1	12945	S4,S4,(1 1 1 0),0.87	15	0.375	15
1-1.12966.12966.3.1.dta	1-1.12966.12966.3.1.dta	1-1	12966	4220.46604	2705.20516	902.40657	3	1	TPPQSQTPGALPAK		1392.74816	2 2 2 0	H(2)N(2)A(2)	(N(H(A))(N(H(A))))	920	0 1 0 0;0 2 0 0;1 1 0 0;1 1 1 0;1 2 0 0;1 2 1 0;2 2 0 0;2 2 1 0;	1312.45522	5	39.33900	29.27456	58.03011	4	0.00178	0.65848	1.00000	0.76923	0.15385	0	0	0	1.0890747703604585e-08	1.0999505397332717e-09	-1	0.0	1.0999505397332717e-09	sp|P00748|FA12_HUMAN	F12	335	4.59954e+07	1.69237e+08			-1	-1	12967	S5,S5,(1 1 1 0),0.76;T7,T7,(1 1 1 0),0.78	9	0.346153846153846	6
1-1.12968.12968.3.0.dta	1-1.12968.12968.3.0.dta	1-1	12968	4221.13936	2585.09014	862.36823	3	1	ESSSHHPGIAEFPSR		1637.76666	1 1 2 0	H(1)N(1)A(2)	(N(A)(H(A)))	23	0 1 0 0;0 1 1 0;1 1 0 0;1 1 1 0;	947.32303	3	32.91907	22.79308	51.72447	4	0.00046	0.17690	1.00000	0.60714	0.14286	0	0	1	-1	0	-1	0.001402524544179523	0.001402524544179523	sp|P02671|FIBA_HUMAN	FGA	561	1.96222e+06	9.35581e+06			-1	-1	12969	S3,S3,(1 1 2 0),0.87	12	0.428571428571429	12
1-1.13033.13033.4.2.dta	1-1.13033.13033.4.2.dta	1-1	13033	4241.93445	4451.93657	1113.73960	4	1	IGEIKEETTVSPPHTSMAPAQDEERDSGK		3139.48481	2 2 2 0	H(2)N(2)A(2)	(N(H(A))(N(H(A))))	920	0 1 0 0;0 2 0 0;1 1 0 0;1 1 1 0;1 2 0 0;1 2 1 0;2 2 0 0;2 2 1 0;	1312.45522	8	45.78755	24.72757	84.89896	4	-0.00347	-0.77891	1.00000	0.42857	0.08929	0	0	0	6.875816448482136e-13	1.0113714908667647e-13	-1	0.0	1.0113714908667647e-13	sp|P01042|KNG1_HUMAN	KNG1	400	6.61757e+06	7.57422e+07			-1	-1	13034	T9,T9,(1 1 1 0),0.92;S16,S16,(1 1 1 0),0.89	27	0.482142857142857	24
1-1.13056.13056.3.3.dta	1-1.13056.13056.3.3.dta	1-1	13056	4249.41255	2705.20566	902.40674	3	1	TPPQSQTPGALPAK		1392.74816	2 2 2 0	H(2)N(2)A(2)	(N(H(A))(N(H(A))))	920	0 1 0 0;0 2 0 0;1 1 0 0;1 1 1 0;1 2 0 0;1 2 1 0;2 2 0 0;2 2 1 0;	1312.45522	5	45.66930	37.02893	61.71571	4	0.00228	0.84257	1.00000	0.76923	0.19231	0	0	0	2.952957973776323e-09	2.8822029395723403e-10	-1	0.0	2.8822029395723403e-10	sp|P00748|FA12_HUMAN	F12	335	4.59954e+07	1.69237e+08			-1	-1	13057	S5,S5,(1 1 1 0),0.69;T7,T7,(1 1 1 0),0.76	10	0.384615384615385	7
1-1.13109.13109.3.3.dta	1-1.13109.13109.3.3.dta	1-1	13109	4265.74006	2722.23312	908.08256	3	1	TPPQSQTPGALPAK		1392.74816	3 2 1 1	H(3)N(2)A(1)F(1)	(N(H(A))(N(H(H(F)))))	944	0 1 0 0;0 2 0 0;1 1 0 0;1 1 1 0;1 2 0 0;1 2 1 0;2 2 0 0;2 2 0 1;2 2 1 0;3 2 0 0;3 2 0 1;3 2 1 0;	1329.47054	5	39.44904	30.63998	55.80871	4	0.01443	5.29955	0.76923	0.76923	0.19231	0	0	0	2.3336208155070654e-08	1.878251693520077e-09	-1	0.0	1.878251693520077e-09	sp|P00748|FA12_HUMAN	F12	335	3.14665e+06	1.4867e+07			-1	-1	13110	S5,T7,(3 2 1 1),0.62	6	0.230769230769231	6
1-1.13136.13136.3.2.dta	1-1.13136.13136.3.2.dta	1-1	13136	4274.01219	2705.20594	902.40683	3	1	TPPQSQTPGALPAK		1392.74816	2 2 2 0	H(2)N(2)A(2)	(N(H(A))(N(H(A))))	920	0 1 0 0;0 2 0 0;1 1 0 0;1 1 1 0;1 2 0 0;1 2 1 0;2 2 0 0;2 2 1 0;	1312.45522	5	46.44351	37.46354	63.12058	4	0.00256	0.94681	1.00000	0.80769	0.19231	0	0	0	1.7761089537454017e-09	1.7497993651233374e-10	-1	0.0	1.7497993651233374e-10	sp|P00748|FA12_HUMAN	F12	335	4.59954e+07	1.69237e+08			-1	-1	13137	S5,S5,(1 1 1 0),0.80;T7,T7,(1 1 1 0),0.76	10	0.384615384615385	8
1-1.13147.13147.3.0.dta	1-1.13147.13147.3.0.dta	1-1	13147	4277.46952	3524.43863	1175.48439	3	1	EETTVSPPHTSMAPAQDEER		2211.98227	2 2 2 0	H(2)N(2)A(2)	(N(H(A))(N(H(A))))	920	0 1 0 0;0 2 0 0;1 1 0 0;1 1 1 0;1 2 0 0;1 2 1 0;2 2 0 0;2 2 1 0;	1312.45522	3	29.19219	21.14275	44.14114	4	0.00114	0.32327	0.88889	0.52632	0.07895	0	0	0	9.89801168588948e-07	1.3106384562288554e-07	-1	0.0024875621890547263	0.002487693247860565	sp|P01042|KNG1_HUMAN	KNG1	400	3.47334e+08	2.22808e+09			-1	-1	13148	T3,T4,(1 1 1 0),0.86;S11,S11,(1 1 1 0),0.81	14	0.368421052631579	11
1-1.13160.13160.3.0.dta	1-1.13160.13160.3.0.dta	1-1	13160	4281.70014	3343.41071	1115.14175	3	1	RPGGEPSPEGTTGQSYNQYSQR		2396.08614	1 1 2 0	H(1)N(1)A(2)	(N(A)(H(A)))	23	0 1 0 0;0 1 1 0;1 1 0 0;1 1 1 0;	947.32303	12	47.56516	45.38893	51.60675	4	0.00154	0.46010	1.00000	0.57143	0.19048	0	0	1	-1	0	-1	0.0	0	sp|P02751|FINC_HUMAN	FN1	2346	8.13789e+06	1.05511e+08			-1	-1	13161	T12,T12,(1 1 2 0),0.92	19	0.452380952380952	19
1-1.13237.13237.3.2.dta	1-1.13237.13237.3.2.dta	1-1	13237	4305.17722	2705.20512	902.40656	3	1	TPPQSQTPGALPAK		1392.74816	2 2 2 0	H(2)N(2)A(2)	(N(H(A))(N(H(A))))	920	0 1 0 0;0 2 0 0;1 1 0 0;1 1 1 0;1 2 0 0;1 2 1 0;2 2 0 0;2 2 1 0;	1312.45522	5	40.41923	30.12637	59.53454	4	0.00173	0.64074	1.00000	0.69231	0.19231	0	0	0	6.4296555986812174e-09	6.031013157640207e-10	-1	0.0	6.031013157640207e-10	sp|P00748|FA12_HUMAN	F12	335	4.59954e+07	1.69237e+08			-1	-1	13238	S5,S5,(1 1 1 0),0.71;T7,T7,(1 1 1 0),0.80	9	0.346153846153846	7
1-1.13242.13242.3.0.dta	1-1.13242.13242.3.0.dta	1-1	13242	4306.53665	3524.43924	1175.48460	3	1	EETTVSPPHTSMAPAQDEER		2211.98227	2 2 2 0	H(2)N(2)A(2)	(N(H(A))(N(H(A))))	920	0 1 0 0;0 2 0 0;1 1 0 0;1 1 1 0;1 2 0 0;1 2 1 0;2 2 0 0;2 2 1 0;	1312.45522	3	42.71505	26.77201	72.32355	4	0.00175	0.49521	1.00000	0.52632	0.10526	0	0	0	6.08321762707641e-11	7.426624372722737e-12	-1	0.0	7.426624372722737e-12	sp|P01042|KNG1_HUMAN	KNG1	400	3.40747e+08	2.1925e+09			-1	-1	13243	T3,T4,(1 1 1 0),0.91;T10,S11,(1 1 1 0),0.86	16	0.421052631578947	10
1-1.13304.13304.3.0.dta	1-1.13304.13304.3.0.dta	1-1	13304	4325.49097	3217.25857	1073.09104	3	1	EEQFJSTFR		1157.52218	5 4 1 1	H(5)N(4)A(1)F(1)	(N(H(F)))(N(H(A))(N(H(N(H(H))))))	1309	0 1 0 0;0 2 0 0;0 3 0 0;1 1 0 0;1 1 0 1;1 1 1 0;1 2 0 0;1 2 0 1;1 2 1 0;1 3 0 0;1 3 0 1;1 3 1 0;1 4 0 0;2 2 0 0;2 2 0 1;2 2 1 0;2 2 1 1;2 3 0 0;2 3 0 1;2 3 1 0;2 3 1 1;2 4 0 0;2 4 0 1;2 4 1 0;3 3 0 0;3 3 0 1;3 3 1 0;3 3 1 1;3 4 0 0;3 4 0 1;3 4 1 0;3 4 1 1;4 3 0 0;4 3 1 0;4 4 0 0;4 4 0 1;4 4 1 0;4 4 1 1;5 4 0 0;5 4 0 1;5 4 1 0;	2059.73493	6	25.98218	19.79762	37.46780	3	0.00146	0.45308	0.38095	0.50000	0.37500	0	0	0	7.0166945880298845e-06	9.015818604872328e-07	-1	0.00684931506849315	0.006850216519643699	sp|P01859|IGHG2_HUMAN	IGHG2	177	8.10894e+07	4.24203e+08			-1	-1	13305	J5,S6,(5 4 1 1),0.86	8	0.5	7
1-1.13341.13341.3.0.dta	1-1.13341.13341.3.0.dta	1-1	13341	4337.19021	3524.43880	1175.48445	3	1	EETTVSPPHTSMAPAQDEER		2211.98227	2 2 2 0	H(2)N(2)A(2)	(N(H(A))(N(H(A))))	920	0 1 0 0;0 2 0 0;1 1 0 0;1 1 1 0;1 2 0 0;1 2 1 0;2 2 0 0;2 2 1 0;	1312.45522	3	92.29642	90.28407	96.03365	4	0.00131	0.37093	1.00000	0.94737	0.18421	0	0	0	1.4350959913144475e-14	2.1834990139768725e-15	-1	0.0	2.1834990139768725e-15	sp|P01042|KNG1_HUMAN	KNG1	400	3.38545e+08	2.1826e+09			-1	-1	13342	T3,T4,(1 1 1 0),0.90;S11,S11,(1 1 1 0),0.88	18	0.473684210526316	11
1-1.13348.13348.4.1.dta	1-1.13348.13348.4.1.dta	1-1	13348	4339.17096	4180.67226	1045.92352	4	1	EETTVSPPHTSMAPAQDEER		2211.98227	3 3 3 0	H(3)N(3)A(3)	(N(H))(N(H(A(A)))(N(H(A))))	2108	0 1 0 0;0 2 0 0;0 3 0 0;1 1 0 0;1 1 1 0;1 1 2 0;1 2 0 0;1 2 1 0;1 2 2 0;1 3 0 0;1 3 1 0;1 3 2 0;2 2 0 0;2 2 1 0;2 2 2 0;2 2 3 0;2 3 0 0;2 3 1 0;2 3 2 0;2 3 3 0;3 3 0 0;3 3 1 0;3 3 2 0;	1968.68284	3	41.73622	19.00109	83.95862	4	0.00715	1.71021	0.66667	0.44737	0.07895	0	0	0	9.553041448191325e-13	1.6031236853238834e-13	-1	0.00776914539400666	0.007769145394166954	sp|P01042|KNG1_HUMAN	KNG1	400	1.13059e+07	1.06369e+08			-1	-1	13349	T4,T4,(1 1 1 0),0.93;T10,S11,(2 2 2 0),0.91	23	0.605263157894737	16
1-1.13357.13357.4.1.dta	1-1.13357.13357.4.1.dta	1-1	13357	4341.54069	3524.43963	881.86536	4	1	EETTVSPPHTSMAPAQDEER		2211.98227	2 2 2 0	H(2)N(2)A(2)	(N(H(A))(N(H(A))))	920	0 1 0 0;0 2 0 0;1 1 0 0;1 1 1 0;1 2 0 0;1 2 1 0;2 2 0 0;2 2 1 0;	1312.45522	3	82.63163	78.89998	89.56183	4	0.00213	0.60558	1.00000	0.97368	0.15789	0	0	0	1.3571023585506027e-13	1.8333072457733834e-14	-1	0.0	1.8333072457733834e-14	sp|P01042|KNG1_HUMAN	KNG1	400	6.15755e+07	4.17074e+08			-1	-1	13358	T4,S6,(1 1 1 0),0.93;S11,S11,(1 1 1 0),0.90	28	0.736842105263158	16
1-1.13363.13363.3.2.dta	1-1.13363.13363.3.2.dta	1-1	13363	4343.17588	4180.67332	1394.22929	3	1	EETTVSPPHTSMAPAQDEER		2211.98227	3 3 3 0	H(3)N(3)A(3)	(N(H))(N(H(A(A)))(N(H(A))))	2108	0 1 0 0;0 2 0 0;0 3 0 0;1 1 0 0;1 1 1 0;1 1 2 0;1 2 0 0;1 2 1 0;1 2 2 0;1 3 0 0;1 3 1 0;1 3 2 0;2 2 0 0;2 2 1 0;2 2 2 0;2 2 3 0;2 3 0 0;2 3 1 0;2 3 2 0;2 3 3 0;3 3 0 0;3 3 1 0;3 3 2 0;	1968.68284	3	50.51097	29.88707	88.81250	4	0.00821	1.96496	0.70833	0.71053	0.02632	0	0	0	1.760330002656622e-13	2.4381088648789424e-14	-1	0.0	2.4381088648789424e-14	sp|P01042|KNG1_HUMAN	KNG1	400	6.17387e+06	8.90953e+07			-1	-1	13364	T3,S11,(3 3 3 0),0.82	10	0.263157894736842	8
1-1.13421.13421.3.0.dta	1-1.13421.13421.3.0.dta	1-1	13421	4360.80551	3524.43890	1175.48448	3	1	EETTVSPPHTSMAPAQDEER		2211.98227	2 2 2 0	H(2)N(2)A(2)	(N(H(A))(N(H(A))))	920	0 1 0 0;0 2 0 0;1 1 0 0;1 1 1 0;1 2 0 0;1 2 1 0;2 2 0 0;2 2 1 0;	1312.45522	11	78.79176	70.98425	93.29143	4	0.00141	0.39987	1.00000	0.89474	0.10526	0	0	0	3.720698558447192e-14	6.954175992304674e-15	-1	0.0	6.954175992304674e-15	sp|P01042|KNG1_HUMAN	KNG1	408	3.38545e+08	2.1826e+09			-1	-1	13422	T3,T4,(1 1 1 0),0.92;S11,S11,(1 1 1 0),0.88	17	0.447368421052632	11
1-1.13639.13639.3.0.dta	1-1.13639.13639.3.0.dta	1-1	13639	4427.09486	3448.38624	1150.13360	3	1	JHSCSEGQISIFR	4,Carbamidomethyl[C];	1534.70670	5 4 1 0	H(5)N(4)A(1)	(N(H)(N(H(N(H(H(N(H(A)))))))))	1985	0 1 0 0;0 2 0 0;1 1 0 0;1 2 0 0;1 3 0 0;2 2 0 0;2 3 0 0;3 3 0 0;3 4 0 0;4 3 0 0;4 4 0 0;4 4 1 0;5 4 0 0;	1913.67702	3	43.70510	48.84056	34.16781	3	0.00252	0.73005	0.71429	0.87500	0.37500	0	0	0	1.7875934512830303e-05	2.4159103469563833e-06	-1	0.0	2.4159103469563833e-06	sp|O75882|ATRN_HUMAN	ATRN	733	3.43117e+07	1.98089e+08			-1	-1	13640	J1,S3,(5 4 1 0),0.87	10	0.416666666666667	9
1-1.13723.13723.3.0.dta	1-1.13723.13723.3.0.dta	1-1	13723	4452.82908	3448.38511	1150.13322	3	1	JHSCSEGQISIFR	4,Carbamidomethyl[C];	1534.70670	5 4 1 0	H(5)N(4)A(1)	(N(H(A))(N(H(N(H(H(N(H))))))))	1046	0 1 0 0;0 2 0 0;1 1 0 0;1 1 1 0;1 2 0 0;1 2 1 0;1 3 0 0;2 2 0 0;2 2 1 0;2 3 0 0;2 3 1 0;3 3 0 0;3 3 1 0;3 4 0 0;4 3 0 0;4 3 1 0;4 4 0 0;4 4 1 0;5 4 0 0;	1913.67702	3	37.32187	40.38700	31.62948	3	0.00139	0.40294	0.55000	0.79167	0.33333	0	0	0	3.7165701587620764e-05	4.853196661562335e-06	-1	0.0	4.853196661562335e-06	sp|O75882|ATRN_HUMAN	ATRN	733	3.43117e+07	1.98089e+08			-1	-1	13724	J1,J1,(5 4 1 0),0.89	11	0.458333333333333	9
1-1.13761.13761.3.0.dta	1-1.13761.13761.3.0.dta	1-1	13761	4464.13644	3164.30206	1055.43887	3	1	NSALSAQLR		959.52687	5 4 2 0	H(5)N(4)A(2)	(N(H(A))(N(H(N(H(H(N(H(A)))))))))	1043	0 1 0 0;0 2 0 0;1 1 0 0;1 1 1 0;1 2 0 0;1 2 1 0;1 3 0 0;2 2 0 0;2 2 1 0;2 3 0 0;2 3 1 0;3 3 0 0;3 3 1 0;3 4 0 0;4 3 0 0;4 3 1 0;4 4 0 0;4 4 1 0;5 4 0 0;5 4 1 0;	2204.77244	2	44.41737	21.36964	87.22031	4	0.00275	0.86780	0.71429	0.62500	0.25000	0	0	0	3.061420390782304e-13	5.294767857389744e-14	-1	0.0024875621890547263	0.0024875621891076727	sp|P47897|SYQ_HUMAN	QARS	27	2.06755e+08	1.04985e+09			-1	-1	13762	S2,S2,(5 4 2 0),0.80	5	0.3125	5
1-1.13857.13857.3.1.dta	1-1.13857.13857.3.1.dta	1-1	13857	4492.30351	3149.29833	1050.43763	3	1	FGYILHTDJR		1235.61674	5 4 1 0	H(5)N(4)A(1)	(N(H)(N(H(N(H(H(N(H(A)))))))))	1985	0 1 0 0;0 2 0 0;1 1 0 0;1 2 0 0;1 3 0 0;2 2 0 0;2 3 0 0;3 3 0 0;3 4 0 0;4 3 0 0;4 4 0 0;4 4 1 0;5 4 0 0;	1913.67702	7	28.44045	18.35595	47.16882	3	0.00456	1.44905	0.85714	0.33333	0.38889	0	0	0	3.874461162472545e-07	3.7597475535740635e-08	-1	0.009625668449197862	0.009625706035518976	sp|P48740|MASP1_HUMAN	MASP1	176	7.39578e+06	4.02683e+07			-1	-1	13858	J9,J9,(5 4 1 0),0.89	10	0.555555555555556	8
1-1.13979.13979.4.1.dta	1-1.13979.13979.4.1.dta	1-1	13979	4530.32706	3588.55452	897.89409	4	1	NGVAQEPVHLDSPAIK		1674.88096	5 4 1 0	H(5)N(4)A(1)	(N(H)(N(H(N(H(H(N(H(A)))))))))	1985	0 1 0 0;0 2 0 0;1 1 0 0;1 2 0 0;1 3 0 0;2 2 0 0;2 3 0 0;3 3 0 0;3 4 0 0;4 3 0 0;4 4 0 0;4 4 1 0;5 4 0 0;	1913.67702	12	23.38974	19.43435	30.73545	3	-0.00347	-0.96655	0.57143	0.56667	0.10000	0	0	0	4.8359352514228876e-05	6.248519198044481e-06	-1	0.00684931506849315	0.006855561569002422	sp|P04217|A1BG_HUMAN	A1BG	74	4.091e+06	2.85577e+07			-1	-1	13980	S12,S12,(5 4 1 0),1.00	100	100	100
1-1.14009.14009.3.0.dta	1-1.14009.14009.3.0.dta	1-1	14009	4539.07882	3588.55550	1196.85668	3	1	NGVAQEPVHLDSPAIK		1674.88096	5 4 1 0	H(5)N(4)A(1)	(N(H(A))(N(H(N(H(H(N(H))))))))	1046	0 1 0 0;0 2 0 0;1 1 0 0;1 1 1 0;1 2 0 0;1 2 1 0;1 3 0 0;2 2 0 0;2 2 1 0;2 3 0 0;2 3 1 0;3 3 0 0;3 3 1 0;3 4 0 0;4 3 0 0;4 3 1 0;4 4 0 0;4 4 1 0;5 4 0 0;	1913.67702	12	33.90328	31.15125	39.01418	3	-0.00248	-0.69234	0.60000	0.80000	0.10000	0	0	0	4.513053868860703e-06	5.619810394375872e-07	-1	0.0	5.619810394375872e-07	sp|P04217|A1BG_HUMAN	A1BG	74	4.10461e+07	2.60308e+08			-1	-1	14010	S12,S12,(5 4 1 0),1.00	100	100	100
1-1.14122.14122.4.1.dta	1-1.14122.14122.4.1.dta	1-1	14122	4574.53510	4064.76584	1016.94692	4	1	IGEIKEETTVSPPHTSMAPAQDEER		2752.30942	2 2 2 0	H(2)N(2)A(2)	(N(H(A))(N(H(A))))	920	0 1 0 0;0 2 0 0;1 1 0 0;1 1 1 0;1 2 0 0;1 2 1 0;2 2 0 0;2 2 1 0;	1312.45522	9	71.38644	70.98811	72.12619	4	0.00119	0.29382	1.00000	0.79167	0.18750	0	0	0	6.537332315577239e-11	7.873732709820211e-12	-1	0.0	7.873732709820211e-12	sp|P01042|KNG1_HUMAN	KNG1	401	3.58939e+08	3.14411e+09			-1	-1	14123	T9,T9,(1 1 1 0),0.93;S11,S16,(1 1 1 0),0.93	30	0.625	29
1-1.14180.14180.3.1.dta	1-1.14180.14180.3.1.dta	1-1	14180	4592.61397	4064.76459	1355.59305	3	1	IGEIKEETTVSPPHTSMAPAQDEER		2752.30942	2 2 2 0	H(2)N(2)A(2)	(N(H(A))(N(H(A))))	920	0 1 0 0;0 2 0 0;1 1 0 0;1 1 1 0;1 2 0 0;1 2 1 0;2 2 0 0;2 2 1 0;	1312.45522	9	91.45176	98.07580	79.14996	4	-0.00006	-0.01370	1.00000	0.93750	0.16667	0	0	0	5.205857055737521e-12	8.221642943266341e-13	-1	0.0	8.221642943266341e-13	sp|P01042|KNG1_HUMAN	KNG1	401	8.34689e+07	7.39113e+08			-1	-1	14181	T9,S16,(2 2 2 0),0.90	20	0.416666666666667	19
1-1.14206.14206.4.1.dta	1-1.14206.14206.4.1.dta	1-1	14206	4601.00835	4064.76719	1016.94726	4	1	IGEIKEETTVSPPHTSMAPAQDEER		2752.30942	2 2 2 0	H(2)N(2)A(2)	(N(H(A))(N(H(A))))	920	0 1 0 0;0 2 0 0;1 1 0 0;1 1 1 0;1 2 0 0;1 2 1 0;2 2 0 0;2 2 1 0;	1312.45522	9	98.57128	104.43614	87.67942	4	0.00255	0.62742	1.00000	0.87500	0.18750	0	0	0	2.609627769736602e-13	4.84658652632506e-14	-1	0.0	4.84658652632506e-14	sp|P01042|KNG1_HUMAN	KNG1	401	3.58939e+08	3.14411e+09			-1	-1	14207	T9,T9,(1 1 1 0),0.94;S16,S16,(1 1 1 0),0.98	35	0.729166666666667	32
1-1.14220.14220.4.1.dta	1-1.14220.14220.4.1.dta	1-1	14220	4605.15090	4720.99310	1181.00373	4	1	IGEIKEETTVSPPHTSMAPAQDEER		2752.30942	3 3 3 0	H(3)N(3)A(3)	(N(H))(N(H(A(A)))(N(H(A))))	2108	0 1 0 0;0 2 0 0;0 3 0 0;1 1 0 0;1 1 1 0;1 1 2 0;1 2 0 0;1 2 1 0;1 2 2 0;1 3 0 0;1 3 1 0;1 3 2 0;2 2 0 0;2 2 1 0;2 2 2 0;2 2 3 0;2 3 0 0;2 3 1 0;2 3 2 0;2 3 3 0;3 3 0 0;3 3 1 0;3 3 2 0;	1968.68284	9	75.98084	59.23566	107.07904	4	0.00084	0.17832	0.75000	0.68750	0.20833	0	0	0	3.0013645013938445e-16	3.1991416702379245e-17	-1	0.0	3.1991416702379245e-17	sp|P01042|KNG1_HUMAN	KNG1	401	1.4238e+08	1.6666e+09			-1	-1	14221	T9,T9,(1 1 1 0),0.88;S11,S16,(2 2 2 0),0.86	18	0.375	16
1-1.14281.14281.3.0.dta	1-1.14281.14281.3.0.dta	1-1	14281	4624.31896	4064.76505	1355.59320	3	1	IGEIKEETTVSPPHTSMAPAQDEER		2752.30942	2 2 2 0	H(2)N(2)A(2)	(N(H(A))(N(H(A))))	920	0 1 0 0;0 2 0 0;1 1 0 0;1 1 1 0;1 2 0 0;1 2 1 0;2 2 0 0;2 2 1 0;	1312.45522	9	103.41591	108.86292	93.30002	4	0.00041	0.10144	1.00000	1.00000	0.14583	0	0	0	3.7096223701355335e-14	6.545354241059171e-15	-1	0.0	6.545354241059171e-15	sp|P01042|KNG1_HUMAN	KNG1	401	8.34689e+07	7.39113e+08			-1	-1	14282	T9,S16,(2 2 2 0),0.92	20	0.416666666666667	19
1-1.14292.14292.4.1.dta	1-1.14292.14292.4.1.dta	1-1	14292	4627.56103	4064.76707	1016.94723	4	1	IGEIKEETTVSPPHTSMAPAQDEER		2752.30942	2 2 2 0	H(2)N(2)A(2)	(N(H(A))(N(H(A))))	920	0 1 0 0;0 2 0 0;1 1 0 0;1 1 1 0;1 2 0 0;1 2 1 0;2 2 0 0;2 2 1 0;	1312.45522	9	103.32395	111.49052	88.15745	4	0.00243	0.59790	1.00000	0.87500	0.18750	0	0	0	2.2101309325166708e-13	3.693223563613258e-14	-1	0.0	3.693223563613258e-14	sp|P01042|KNG1_HUMAN	KNG1	401	3.58939e+08	3.14411e+09			-1	-1	14293	T9,T9,(1 1 1 0),0.94;S16,S16,(1 1 1 0),0.97	33	0.6875	30
1-1.14303.14303.4.1.dta	1-1.14303.14303.4.1.dta	1-1	14303	4630.37213	4081.76779	1021.19740	4	1	IGEIKEETTVSPPHTSMAPAQDEER		2752.30942	3 2 1 1	H(3)N(2)A(1)F(1)	(N(H(A))(N(H(H(F)))))	944	0 1 0 0;0 2 0 0;1 1 0 0;1 1 1 0;1 2 0 0;1 2 1 0;2 2 0 0;2 2 0 1;2 2 1 0;3 2 0 0;3 2 0 1;3 2 1 0;	1329.47054	11	44.74209	31.79613	68.78458	4	-0.01217	-2.98140	0.84615	0.50000	0.12500	0	0	0	2.2247072963148217e-10	2.8913520981986915e-11	-1	0.0	2.8913520981986915e-11	sp|P01042|KNG1_HUMAN	KNG1	403	1.02181e+07	4.80604e+07			-1	-1	14304	S11,S11,(3 2 1 1),0.89	21	0.4375	21
1-1.14308.14308.4.1.dta	1-1.14308.14308.4.1.dta	1-1	14308	4631.58155	4720.99332	1181.00379	4	1	IGEIKEETTVSPPHTSMAPAQDEER		2752.30942	3 3 3 0	H(3)N(3)A(3)	(N(H))(N(H(A(A)))(N(H(A))))	2108	0 1 0 0;0 2 0 0;0 3 0 0;1 1 0 0;1 1 1 0;1 1 2 0;1 2 0 0;1 2 1 0;1 2 2 0;1 3 0 0;1 3 1 0;1 3 2 0;2 2 0 0;2 2 1 0;2 2 2 0;2 2 3 0;2 3 0 0;2 3 1 0;2 3 2 0;2 3 3 0;3 3 0 0;3 3 1 0;3 3 2 0;	1968.68284	9	79.88504	65.68376	106.25883	4	0.00107	0.22661	0.75000	0.66667	0.22917	0	0	0	4.005619334486628e-16	5.1894200353379425e-17	-1	0.0	5.1894200353379425e-17	sp|P01042|KNG1_HUMAN	KNG1	401	1.4238e+08	1.6666e+09			-1	-1	14309	T9,T9,(1 1 1 0),0.92;S11,S11,(1 1 1 0),0.92;T15,S16,(1 1 1 0),0.87	21	0.4375	17
1-1.14372.14372.4.2.dta	1-1.14372.14372.4.2.dta	1-1	14372	4651.17048	4064.76813	1016.94749	4	1	IGEIKEETTVSPPHTSMAPAQDEER		2752.30942	2 2 2 0	H(2)N(2)A(2)	(N(H(A))(N(H(A))))	920	0 1 0 0;0 2 0 0;1 1 0 0;1 1 1 0;1 2 0 0;1 2 1 0;2 2 0 0;2 2 1 0;	1312.45522	9	81.34196	80.79858	82.35109	4	0.00349	0.85868	1.00000	0.79167	0.20833	0	0	0	1.6791349963850814e-12	2.4169561995698063e-13	-1	0.0	2.4169561995698063e-13	sp|P01042|KNG1_HUMAN	KNG1	401	3.58939e+08	3.14411e+09			-1	-1	14373	T9,T9,(1 1 1 0),0.98;S16,S16,(1 1 1 0),0.95	34	0.708333333333333	31
1-1.14400.14400.4.1.dta	1-1.14400.14400.4.1.dta	1-1	14400	4659.59549	4720.99382	1181.00391	4	1	IGEIKEETTVSPPHTSMAPAQDEER		2752.30942	3 3 3 0	H(3)N(3)A(3)	(N(H))(N(H(A(A)))(N(H(A))))	2108	0 1 0 0;0 2 0 0;0 3 0 0;1 1 0 0;1 1 1 0;1 1 2 0;1 2 0 0;1 2 1 0;1 2 2 0;1 3 0 0;1 3 1 0;1 3 2 0;2 2 0 0;2 2 1 0;2 2 2 0;2 2 3 0;2 3 0 0;2 3 1 0;2 3 2 0;2 3 3 0;3 3 0 0;3 3 1 0;3 3 2 0;	1968.68284	8	83.83320	57.03179	133.60726	4	0.00157	0.33168	0.75000	0.64583	0.14583	0	0	0	3.14636678945353e-20	1.1250447756405369e-20	-1	0.0	1.1250447756405369e-20	sp|P01042|KNG1_HUMAN	KNG1	400	1.4238e+08	1.6666e+09			-1	-1	14401	T8,T9,(2 2 2 0),0.89;S11,S16,(1 1 1 0),0.88	20	0.416666666666667	18
1-1.14674.14674.3.5.dta	1-1.14674.14674.3.5.dta	1-1	14674	4743.43823	3175.25746	1059.09067	3	1	JYTLTGR		824.42608	5 4 2 1	H(5)N(4)A(2)F(1)	(N(H(A))(N(H)))(N(H(A))(N(H(H(F)))))	1132	0 1 0 0;0 2 0 0;0 3 0 0;0 4 0 0;1 1 0 0;1 1 1 0;1 2 0 0;1 2 1 0;1 3 0 0;1 3 1 0;1 4 0 0;1 4 1 0;2 2 0 0;2 2 0 1;2 2 1 0;2 2 2 0;2 3 0 0;2 3 0 1;2 3 1 0;2 3 2 0;2 4 0 0;2 4 0 1;2 4 1 0;2 4 2 0;3 2 0 0;3 2 0 1;3 2 1 0;3 2 1 1;3 3 0 0;3 3 0 1;3 3 1 0;3 3 1 1;3 3 2 0;3 4 0 0;3 4 0 1;3 4 1 0;3 4 1 1;3 4 2 0;4 3 0 0;4 3 0 1;4 3 1 0;4 3 1 1;4 3 2 0;4 3 2 1;4 4 0 0;4 4 0 1;4 4 1 0;4 4 1 1;4 4 2 0;4 4 2 1…	2350.83035	3	30.85608	23.39821	44.70640	3	0.00102	0.32254	0.39286	1.00000	0.25000	0	0	0	8.32551442750656e-07	1.0577932678131779e-07	-1	0.001402524544179523	0.0014026303225303952	sp|P10643|CO7_HUMAN	C7	756	2.67012e+07	1.36888e+08			-1	-1	14675	J1,T3,(3 2 1 0),0.80;T5,T5,(2 2 1 1),0.82	6	0.5	5
1-1.14771.14771.3.0.dta	1-1.14771.14771.3.0.dta	1-1	14771	4773.56334	2523.22220	841.74558	3	1	TFVLSALQPSPTHSSSNTQR		2158.08872	1 1 0 0	H(1)N(1)	(N(H))	2097	0 1 0 0;	365.13220	10	35.49410	46.31173	15.40422	2	0.00128	0.50703	1.00000	0.78947	0.07895	0	0	1	-1	0	-1	0.0	0	sp|P19827|ITIH1_HUMAN	ITIH1	651	1.28286e+07	8.94219e+07			-1	-1	14772	S10,T12,(1 1 0 0),0.85	22	0.578947368421053	22
1-1.14851.14851.4.1.dta	1-1.14851.14851.4.1.dta	1-1	14851	4798.18137	2832.43456	708.86410	4	1	LHVPLMPAQPAPPKPQPTTR		2176.20594	1 1 1 0	H(1)N(1)A(1)	(N(H(A)))	1142	0 1 0 0;1 1 0 0;	656.22761	18	42.96582	55.33641	19.99189	3	0.00100	0.35299	1.00000	0.44737	0.31579	0	0	1	-1	0	-1	0.0	0	sp|P00748|FA12_HUMAN	F12	328	1.22735e+07	6.3089e+07			-1	-1	14852	T18,T18,(1 1 1 0),0.90	21	0.552631578947368	21
1-1.14934.14934.4.1.dta	1-1.14934.14934.4.1.dta	1-1	14934	4822.81488	2832.43399	708.86396	4	1	LHVPLMPAQPAPPKPQPTTR		2176.20594	1 1 1 0	H(1)N(1)A(1)	(N(H(A)))	1142	0 1 0 0;1 1 0 0;	656.22761	18	48.72562	63.81460	20.70324	3	0.00044	0.15387	1.00000	0.50000	0.31579	0	0	1	-1	0	-1	0.0	0	sp|P00748|FA12_HUMAN	F12	328	1.22735e+07	6.3089e+07			-1	-1	14935	T18,T18,(1 1 1 0),0.92	23	0.605263157894737	23
1-1.14950.14950.4.3.dta	1-1.14950.14950.4.3.dta	1-1	14950	4827.18786	5377.21960	1345.06036	4	1	IGEIKEETTVSPPHTSMAPAQDEER		2752.30942	4 4 4 0	H(4)N(4)A(4)	(N(A)(H(A)))(N(H(A))(N(H(N(H(A))))))	101	0 1 0 0;0 1 1 0;0 2 0 0;0 2 1 0;0 3 0 0;0 3 1 0;1 1 0 0;1 1 1 0;1 1 2 0;1 2 0 0;1 2 1 0;1 2 2 0;1 3 0 0;1 3 1 0;1 3 2 0;1 4 0 0;1 4 1 0;2 2 0 0;2 2 1 0;2 2 2 0;2 2 3 0;2 3 0 0;2 3 1 0;2 3 2 0;2 3 3 0;2 4 0 0;2 4 1 0;2 4 2 0;3 3 0 0;3 3 1 0;3 3 2 0;3 3 3 0;3 4 0 0;3 4 1 0;3 4 2 0;3 4 3 0;4 4 0 0;4 4 1 0;4 4 2 0;4 4 3 0;	2624.91045	8	49.58448	35.49899	75.74323	4	-0.00027	-0.05033	0.51220	0.45833	0.16667	0	0	0	1.7611990726625493e-11	2.535421147466827e-12	-1	0.0	2.535421147466827e-12	sp|P01042|KNG1_HUMAN	KNG1	400	5.6455e+07	9.82542e+08			-1	-1	14951	T8,T8,(1 1 1 0),0.89;T9,T9,(1 1 1 0),0.89;T15,S16,(2 2 2 0),0.88	16	0.333333333333333	14
1-1.15391.15391.3.1.dta	1-1.15391.15391.3.1.dta	1-1	15391	4963.14698	2198.98507	733.66654	3	1	KTSDAESPPISESQTK		1704.82865	0 1 1 0	N(1)A(1)	(N(A))	194	0 1 0 0;	494.17479	3	12.15159	18.69475	0.00000	0	-0.01836	-8.35147	0.00000	0.43333	0.13333	0	0	1	-1	0	-1	0.009625668449197862	0.009625668449197862	sp|Q8N7X0|ADGB_HUMAN	ADGB	1421	6.05431e+06	1.17058e+07			-1	-1	15392	T2,S7,(0 1 1 0),0.62	7	0.233333333333333	7
1-1.15602.15602.3.0.dta	1-1.15602.15602.3.0.dta	1-1	15602	5027.85788	3815.52099	1272.51185	3	1	EETTVSPPHTSMAPAQDEER		2211.98227	2 2 3 0	H(2)N(2)A(3)	(N(H(A(A)))(N(H(A))))	519	0 1 0 0;0 2 0 0;1 1 0 0;1 1 1 0;1 1 2 0;1 2 0 0;1 2 1 0;1 2 2 0;2 2 0 0;2 2 1 0;2 2 2 0;	1603.55064	3	62.37755	43.81437	96.85204	4	-0.01192	-3.12440	1.00000	0.76316	0.07895	0	0	0	1.0794334311351938e-14	1.6255205137640902e-15	-1	0.0	1.6255205137640902e-15	sp|P01042|KNG1_HUMAN	KNG1	400	3.6229e+07	2.53607e+08			-1	-1	15603	T3,S6,(1 1 1 0),0.88;S11,S11,(1 1 2 0),0.86	12	0.315789473684211	10
1-1.15653.15653.3.1.dta	1-1.15653.15653.3.1.dta	1-1	15653	5043.33479	3639.44979	1213.82145	3	1	FSDGLESJSSTQFEVK		1774.81300	2 4 2 1	H(2)N(4)A(2)F(1)	(N(A))(N(H(A)(N))(N(F)(H)))	286	0 1 0 0;0 1 1 0;0 2 0 0;0 2 0 1;0 2 1 0;0 3 0 0;0 3 0 1;0 3 1 0;0 3 1 1;1 1 0 0;1 1 1 0;1 2 0 0;1 2 0 1;1 2 1 0;1 2 1 1;1 2 2 0;1 3 0 0;1 3 0 1;1 3 1 0;1 3 1 1;1 3 2 0;1 3 2 1;1 4 0 0;1 4 0 1;1 4 1 0;1 4 1 1;1 4 2 0;1 4 2 1;2 2 0 0;2 2 0 1;2 2 1 0;2 2 1 1;2 3 0 0;2 3 0 1;2 3 1 0;2 3 1 1;2 3 2 0;2 3 2 1;2 4 0 0;2 4 0 1;2 4 1 0;2 4 1 1;2 4 2 0;	1864.67188	9	21.97393	27.09419	12.46488	4	-0.03509	-9.64117	0.15909	0.53333	0.26667	0	0	0	0.0035365844774137337	0.0005804059483436053	-1	0.0	0.0005804059483436053	sp|P0C0L4|CO4A_HUMAN;sp|P0C0L5|CO4B_HUMAN	C4A;C4B	227;227	3.96992e+06	1.46802e+07			-1	-1	15654	J8,J8,(2 4 2 1),0.87	14	0.466666666666667	13
1-1.15657.15657.4.1.dta	1-1.15657.15657.4.1.dta	1-1	15657	5044.59248	5394.33118	1349.33825	4	1	TEHLASSSEDSTTPSAQTQEKTEGPTPIPSLAK		3425.65545	3 3 3 0	H(3)N(3)A(3)	(N(H))(N(H(A(A)))(N(H(A))))	2108	0 1 0 0;0 2 0 0;0 3 0 0;1 1 0 0;1 1 1 0;1 1 2 0;1 2 0 0;1 2 1 0;1 2 2 0;1 3 0 0;1 3 1 0;1 3 2 0;2 2 0 0;2 2 1 0;2 2 2 0;2 2 3 0;2 3 0 0;2 3 1 0;2 3 2 0;2 3 3 0;3 3 0 0;3 3 1 0;3 3 2 0;	1968.68284	13	62.02822	32.07901	117.64818	4	-0.00710	-1.31604	0.75000	0.29688	0.18750	0	0	0	7.331769114480084e-18	1.9794883923445836e-18	-1	0.0	1.9794883923445836e-18	sp|P01042|KNG1_HUMAN	KNG1	533	3.5523e+07	5.96575e+08			-1	-1	15658	T13,T13,(1 1 1 0),0.95;T22,T22,(1 1 1 0),0.95;T26,T26,(1 1 1 0),0.95	25	0.390625	13
1-1.15695.15695.3.0.dta	1-1.15695.15695.3.0.dta	1-1	15695	5055.83262	3815.52558	1272.51338	3	1	EETTVSPPHTSMAPAQDEER		2211.98227	2 2 3 0	H(2)N(2)A(3)	(N(H(A))(N(H(A(A)))))	918	0 1 0 0;0 2 0 0;1 1 0 0;1 1 1 0;1 2 0 0;1 2 1 0;1 2 2 0;2 2 0 0;2 2 1 0;2 2 2 0;	1603.55064	3	45.20747	24.86985	82.97735	4	-0.00733	-1.92220	1.00000	0.60526	0.02632	0	0	0	1.3475098272374687e-12	2.1173718183778226e-13	-1	0.0	2.1173718183778226e-13	sp|P01042|KNG1_HUMAN	KNG1	400	3.6229e+07	2.53607e+08			-1	-1	15696	T3,S6,(2 2 3 0),0.88	10	0.263157894736842	10
1-1.15882.15882.4.1.dta	1-1.15882.15882.4.1.dta	1-1	15882	5112.32250	4355.86087	1089.72068	4	1	IGEIKEETTVSPPHTSMAPAQDEER		2752.30942	2 2 3 0	H(2)N(2)A(3)	(N(H(A(A)))(N(H(A))))	519	0 1 0 0;0 2 0 0;1 1 0 0;1 1 1 0;1 1 2 0;1 2 0 0;1 2 1 0;1 2 2 0;2 2 0 0;2 2 1 0;2 2 2 0;	1603.55064	8	75.70287	70.91880	84.58758	4	0.00081	0.18683	1.00000	0.77083	0.18750	0	0	0	7.666228251092242e-13	1.1640078609091127e-13	-1	0.0	1.1640078609091127e-13	sp|P01042|KNG1_HUMAN	KNG1	400	9.44897e+07	9.47378e+08			-1	-1	15883	T9,S16,(2 2 3 0),0.91	21	0.4375	19
1-1.15935.15935.3.1.dta	1-1.15935.15935.3.1.dta	1-1	15935	5128.31560	2997.24750	999.75402	3	1	SPDESTPELSAEPTPK		1684.79120	2 2 2 0	H(2)N(2)A(2)	(N(H(A))(N(H(A))))	920	0 1 0 0;0 2 0 0;1 1 0 0;1 1 1 0;1 2 0 0;1 2 1 0;2 2 0 0;2 2 1 0;	1312.45522	5	38.43185	28.27399	57.29644	4	0.00108	0.35877	1.00000	0.73333	0.10000	0	0	0	1.403781508371955e-08	1.421903920073212e-09	-1	0.0	1.421903920073212e-09	sp|Q92954|PRG4_HUMAN	PRG4	876	1.25827e+07	7.70119e+07			-1	-1	15936	S5,T6,(1 1 1 0),0.86;T14,T14,(1 1 1 0),0.80	15	0.5	4
1-1.15992.15992.3.0.dta	1-1.15992.15992.3.0.dta	1-1	15992	5144.96791	4355.85951	1452.62469	3	1	IGEIKEETTVSPPHTSMAPAQDEER		2752.30942	2 2 3 0	H(2)N(2)A(3)	(N(H(A))(N(H(A(A)))))	918	0 1 0 0;0 2 0 0;1 1 0 0;1 1 1 0;1 2 0 0;1 2 1 0;1 2 2 0;2 2 0 0;2 2 1 0;2 2 2 0;	1603.55064	9	60.33566	67.67063	46.71357	3	-0.00055	-0.12539	0.90909	0.81250	0.14583	0	0	0	4.4686520750485626e-07	4.7322940852830604e-08	-1	0.0	4.7322940852830604e-08	sp|P01042|KNG1_HUMAN	KNG1	401	1.52215e+07	1.55493e+08			-1	-1	15993	T9,T9,(1 1 1 0),0.89;S11,S11,(1 1 2 0),0.91	16	0.333333333333333	15
1-1.15996.15996.4.3.dta	1-1.15996.15996.4.3.dta	1-1	15996	5146.23571	4355.86129	1089.72078	4	1	IGEIKEETTVSPPHTSMAPAQDEER		2752.30942	2 2 3 0	H(2)N(2)A(3)	(N(H(A(A)))(N(H(A))))	519	0 1 0 0;0 2 0 0;1 1 0 0;1 1 1 0;1 1 2 0;1 2 0 0;1 2 1 0;1 2 2 0;2 2 0 0;2 2 1 0;2 2 2 0;	1603.55064	9	88.29742	80.26080	103.22258	4	0.00123	0.28233	1.00000	0.77083	0.18750	0	0	0	1.1643092648067379e-15	1.1147310253836408e-16	-1	0.0	1.1147310253836408e-16	sp|P01042|KNG1_HUMAN	KNG1	401	9.44897e+07	9.47378e+08			-1	-1	15997	T9,S11,(2 2 3 0),0.94	26	0.541666666666667	26
1-1.16118.16118.3.0.dta	1-1.16118.16118.3.0.dta	1-1	16118	5183.99166	3095.22122	1032.41192	3	1	JVSWATGR		890.44789	5 4 2 0	H(5)N(4)A(2)	(N(H(A))(N(H(N(H(H(N(H(A)))))))))	1043	0 1 0 0;0 2 0 0;1 1 0 0;1 1 1 0;1 2 0 0;1 2 1 0;1 3 0 0;2 2 0 0;2 2 1 0;2 3 0 0;2 3 1 0;3 3 0 0;3 3 1 0;3 4 0 0;4 3 0 0;4 3 1 0;4 4 0 0;4 4 1 0;5 4 0 0;5 4 1 0;	2204.77244	3	43.58111	25.12746	77.85218	4	0.00089	0.28721	0.76190	0.85714	0.28571	0	0	0	8.266335596845688e-12	1.5170722109761459e-12	-1	0.0	1.5170722109761459e-12	sp|P08571|CD14_HUMAN	CD14	153	2.97359e+07	1.47705e+08			-1	-1	16119	J1,S3,(5 4 2 0),0.87	7	0.5	6
1-1.16164.16164.4.2.dta	1-1.16164.16164.4.2.dta	1-1	16164	5198.36683	3488.66069	872.92063	4	1	LHVPLMPAQPAPPKPQPTTR		2176.20594	2 2 2 0	H(2)N(2)A(2)	(N(H(A))(N(H(A))))	920	0 1 0 0;0 2 0 0;1 1 0 0;1 1 1 0;1 2 0 0;1 2 1 0;2 2 0 0;2 2 1 0;	1312.45522	18	24.00351	21.74831	28.19172	3	-0.00048	-0.13663	0.88889	0.26316	0.18421	0	0	0	0.00010396567492322276	1.2816749733406118e-05	-1	0.0024875621890547263	0.0025003778642760355	sp|P00748|FA12_HUMAN	F12	328	5.80848e+07	4.11727e+08			-1	-1	16165	T18,T18,(1 1 1 0),0.93;T19,T19,(1 1 1 0),0.92	21	0.552631578947368	19
1-1.16250.16250.4.2.dta	1-1.16250.16250.4.2.dta	1-1	16250	5224.30130	3488.65882	872.92016	4	1	LHVPLMPAQPAPPKPQPTTR		2176.20594	2 2 2 0	H(2)N(2)A(2)	(N(H(A))(N(H(A))))	920	0 1 0 0;0 2 0 0;1 1 0 0;1 1 1 0;1 2 0 0;1 2 1 0;2 2 0 0;2 2 1 0;	1312.45522	18	28.02891	27.86529	28.33278	3	-0.00235	-0.67438	0.88889	0.26316	0.21053	0	0	0	9.959675118101362e-05	1.2344262563677017e-05	-1	0.0	1.2344262563677017e-05	sp|P00748|FA12_HUMAN	F12	328	5.80848e+07	4.11727e+08			-1	-1	16251	T18,T18,(1 1 1 0),0.92;T19,T19,(1 1 1 0),0.92	19	0.5	18
1-1.16362.16362.4.1.dta	1-1.16362.16362.4.1.dta	1-1	16362	5257.66295	3488.65998	872.92045	4	1	LHVPLMPAQPAPPKPQPTTR		2176.20594	2 2 2 0	H(2)N(2)A(2)	(N(H(A))(N(H(A))))	920	0 1 0 0;0 2 0 0;1 1 0 0;1 1 1 0;1 2 0 0;1 2 1 0;2 2 0 0;2 2 1 0;	1312.45522	18	31.70698	32.26556	30.66962	3	-0.00119	-0.34187	0.88889	0.28947	0.18421	0	0	0	4.931225366466122e-05	6.3428017990870885e-06	-1	0.0	6.3428017990870885e-06	sp|P00748|FA12_HUMAN	F12	328	5.80848e+07	4.11727e+08			-1	-1	16363	T18,T18,(1 1 1 0),0.93;T19,T19,(1 1 1 0),0.91	24	0.631578947368421	22
1-1.16424.16424.4.1.dta	1-1.16424.16424.4.1.dta	1-1	16424	5276.08030	4123.67391	1031.67394	4	1	EGTPAPFGDQSHPEPESWNAAQHCQQDR	24,Carbamidomethyl[C];	3176.35112	1 1 2 0	H(1)N(1)A(2)	(N(A)(H(A)))	23	0 1 0 0;0 1 1 0;1 1 0 0;1 1 1 0;	947.32303	3	42.79133	33.63281	59.80000	4	-0.00023	-0.05667	1.00000	0.62963	0.03704	0	0	1	-1	0	-1	0.0	0	sp|Q16610|ECM1_HUMAN	ECM1	130	2.34936e+07	2.15402e+08			-1	-1	16425	T3,T3,(1 1 2 0),0.93	27	0.5	27
1-1.16444.16444.4.1.dta	1-1.16444.16444.4.1.dta	1-1	16444	5282.44744	3488.66153	872.92084	4	1	LHVPLMPAQPAPPKPQPTTR		2176.20594	2 2 2 0	H(2)N(2)A(2)	(N(H(A))(N(H(A))))	920	0 1 0 0;0 2 0 0;1 1 0 0;1 1 1 0;1 2 0 0;1 2 1 0;2 2 0 0;2 2 1 0;	1312.45522	18	28.46800	28.52089	28.36976	3	0.00036	0.10415	0.88889	0.26316	0.21053	0	0	0	9.848265607973088e-05	1.2286248940926128e-05	-1	0.0	1.2286248940926128e-05	sp|P00748|FA12_HUMAN	F12	328	5.80848e+07	4.11727e+08			-1	-1	16445	T18,T18,(1 1 1 0),0.92;T19,T19,(1 1 1 0),0.89	18	0.473684210526316	16
1-1.16562.16562.3.1.dta	1-1.16562.16562.3.1.dta	1-1	16562	5318.59719	3879.65378	1293.88944	3	1	NGVAQEPVHLDSPAIK		1674.88096	5 4 2 0	H(5)N(4)A(2)	(N(H(A))(N(H(N(H(H(N(H(A)))))))))	1043	0 1 0 0;0 2 0 0;1 1 0 0;1 1 1 0;1 2 0 0;1 2 1 0;1 3 0 0;2 2 0 0;2 2 1 0;2 3 0 0;2 3 1 0;3 3 0 0;3 3 1 0;3 4 0 0;4 3 0 0;4 3 1 0;4 4 0 0;4 4 1 0;5 4 0 0;5 4 1 0;	2204.77244	12	43.13511	41.23659	46.66093	3	0.00038	0.09768	0.61905	0.83333	0.13333	0	0	0	4.542829858288917e-07	4.853331434211608e-08	-1	0.0	4.853331434211608e-08	sp|P04217|A1BG_HUMAN	A1BG	74	1.58383e+08	1.21119e+09			-1	-1	16563	S12,S12,(5 4 2 0),1.00	100	100	100
1-1.16598.16598.4.1.dta	1-1.16598.16598.4.1.dta	1-1	16598	5329.62359	3879.65595	970.66944	4	1	NGVAQEPVHLDSPAIK		1674.88096	5 4 2 0	H(5)N(4)A(2)	(N(H(A))(N(H(N(H(H(N(H(A)))))))))	1043	0 1 0 0;0 2 0 0;1 1 0 0;1 1 1 0;1 2 0 0;1 2 1 0;1 3 0 0;2 2 0 0;2 2 1 0;2 3 0 0;2 3 1 0;3 3 0 0;3 3 1 0;3 4 0 0;4 3 0 0;4 3 1 0;4 4 0 0;4 4 1 0;5 4 0 0;5 4 1 0;	2204.77244	12	36.78464	29.11514	51.02801	3	0.00255	0.65649	0.57143	0.70000	0.06667	0	0	0	1.1329113852541564e-07	1.0455290564546261e-08	-1	0.0	1.0455290564546261e-08	sp|P04217|A1BG_HUMAN	A1BG	74	5.91696e+07	4.606e+08			-1	-1	16599	S12,S12,(5 4 2 0),1.00	100	100	100
1-1.16758.16758.3.0.dta	1-1.16758.16758.3.0.dta	1-1	16758	5379.23074	3179.44974	1060.48810	3	1	TFVLSALQPSPTHSSSNTQR		2158.08872	2 2 1 0	H(2)N(2)A(1)	(N(H)(N(H(A))))	1867	0 1 0 0;0 2 0 0;1 1 0 0;1 2 0 0;1 2 1 0;2 2 0 0;	1021.35981	10	33.64044	29.02437	42.21315	4	0.00121	0.37927	1.00000	0.57895	0.10526	0	0	0	1.7708617247313032e-06	2.185903702951577e-07	-1	0.0	2.185903702951577e-07	sp|P19827|ITIH1_HUMAN	ITIH1	651	1.44274e+06	1.01685e+07			-1	-1	16759	T12,T12,(2 2 1 0),0.87	13	0.342105263157895	12
1-1.16789.16789.3.0.dta	1-1.16789.16789.3.0.dta	1-1	16789	5388.82868	3453.39136	1151.80197	3	1	JGTDLGNSLTTR		1248.61787	5 4 2 0	H(5)N(4)A(2)	(N(H(A))(N(H(N(H(H(N(H(A)))))))))	1043	0 1 0 0;0 2 0 0;1 1 0 0;1 1 1 0;1 2 0 0;1 2 1 0;1 3 0 0;2 2 0 0;2 2 1 0;2 3 0 0;2 3 1 0;3 3 0 0;3 3 1 0;3 4 0 0;4 3 0 0;4 3 1 0;4 4 0 0;4 4 1 0;5 4 0 0;5 4 1 0;	2204.77244	3	33.72215	33.20443	34.68364	3	0.00104	0.30259	0.57143	0.72727	0.27273	0	0	0	1.5437323202250988e-05	1.9782163668671625e-06	-1	0.0	1.9782163668671625e-06	sp|P22891|PROZ_HUMAN	PROZ	308	8.6631e+06	4.42987e+07			-1	-1	16790	J1,J1,(3 2 1 0),0.84;T3,T3,(2 2 1 0),0.85	11	0.5	9
1-1.17006.17006.4.1.dta	1-1.17006.17006.4.1.dta	1-1	17006	5457.86787	3739.48092	935.62569	4	1	JHSCSEGQISIFR	4,Carbamidomethyl[C];	1534.70670	5 4 2 0	H(5)N(4)A(2)	(N(H(A))(N(H(N(H(H(N(H(A)))))))))	1043	0 1 0 0;0 2 0 0;1 1 0 0;1 1 1 0;1 2 0 0;1 2 1 0;1 3 0 0;2 2 0 0;2 2 1 0;2 3 0 0;2 3 1 0;3 3 0 0;3 3 1 0;3 4 0 0;4 3 0 0;4 3 1 0;4 4 0 0;4 4 1 0;5 4 0 0;5 4 1 0;	2204.77244	3	51.21899	57.48146	39.58869	3	0.00178	0.47573	0.57143	0.79167	0.50000	0	0	0	3.8247666351664636e-06	4.823641231913061e-07	-1	0.0	4.823641231913061e-07	sp|O75882|ATRN_HUMAN	ATRN	733	2.60051e+07	1.95935e+08			-1	-1	17007	J1,J1,(3 2 1 0),0.95;S3,S3,(2 2 1 0),0.93	23	0.958333333333333	20
1-1.17349.17349.3.0.dta	1-1.17349.17349.3.0.dta	1-1	17349	5570.97702	3885.53863	1295.85106	3	1	JHSCSEGQISIFR	4,Carbamidomethyl[C];	1534.70670	5 4 2 1	H(5)N(4)A(2)F(1)	(N(H(A))(N(H)))(N(H(A))(N(H(H(F)))))	1132	0 1 0 0;0 2 0 0;0 3 0 0;0 4 0 0;1 1 0 0;1 1 1 0;1 2 0 0;1 2 1 0;1 3 0 0;1 3 1 0;1 4 0 0;1 4 1 0;2 2 0 0;2 2 0 1;2 2 1 0;2 2 2 0;2 3 0 0;2 3 0 1;2 3 1 0;2 3 2 0;2 4 0 0;2 4 0 1;2 4 1 0;2 4 2 0;3 2 0 0;3 2 0 1;3 2 1 0;3 2 1 1;3 3 0 0;3 3 0 1;3 3 1 0;3 3 1 1;3 3 2 0;3 4 0 0;3 4 0 1;3 4 1 0;3 4 1 1;3 4 2 0;4 3 0 0;4 3 0 1;4 3 1 0;4 3 1 1;4 3 2 0;4 3 2 1;4 4 0 0;4 4 0 1;4 4 1 0;4 4 1 1;4 4 2 0;4 4 2 1…	2350.83035	3	25.20313	21.21068	32.61769	3	0.00158	0.40616	0.33929	0.54167	0.20833	0	0	0	2.788184838887615e-05	3.862760385937712e-06	-1	0.0024875621890547263	0.0024914246721911048	sp|O75882|ATRN_HUMAN	ATRN	733	5.18808e+06	5.43026e+07			-1	-1	17350	J1,J1,(5 4 2 1),0.86	10	0.416666666666667	9
1-1.17516.17516.3.0.dta	1-1.17516.17516.3.0.dta	1-1	17516	5628.19948	3782.72406	1261.57954	3	1	VVLHPJYSQVDIGLIK		1795.01124	6 5 0 0	H(6)N(5)	(N(H)(N(H(N(H(H(N(H))(N(H))))))))	1987	0 1 0 0;0 2 0 0;1 1 0 0;1 2 0 0;1 3 0 0;2 2 0 0;2 3 0 0;3 3 0 0;3 4 0 0;3 5 0 0;4 3 0 0;4 4 0 0;4 5 0 0;5 4 0 0;5 5 0 0;	1987.71380	8	42.77901	47.19867	34.57108	3	-0.00098	-0.25879	0.68750	0.63333	0.36667	0	0	0	1.5938755755400876e-05	2.0857976833155945e-06	-1	0.0	2.0857976833155945e-06	sp|P00738|HPT_HUMAN	HP	243	1.82928e+07	1.43138e+08			-1	-1	17517	J6,J6,(6 5 0 0),0.91	14	0.466666666666667	13
1-1.17530.17530.3.1.dta	1-1.17530.17530.3.1.dta	1-1	17530	5632.65521	2814.31813	938.77756	3	1	TFVLSALQPSPTHSSSNTQR		2158.08872	1 1 1 0	H(1)N(1)A(1)	(N(A)(H))	124	0 1 0 0;0 1 1 0;1 1 0 0;	656.22761	10	90.54116	119.57453	36.62204	4	0.00180	0.63952	1.00000	1.07895	0.28947	0	0	1	-1	0	-1	0.0	0	sp|P19827|ITIH1_HUMAN	ITIH1	651	4.02521e+08	1.81962e+09			-1	-1	17531	S10,S10,(1 1 1 0),0.89	23	0.605263157894737	23
1-1.17595.17595.3.0.dta	1-1.17595.17595.3.0.dta	1-1	17595	5655.37521	2814.31806	938.77754	3	1	TFVLSALQPSPTHSSSNTQR		2158.08872	1 1 1 0	H(1)N(1)A(1)	(N(H(A)))	1142	0 1 0 0;1 1 0 0;	656.22761	10	121.71454	166.34573	38.82805	3	0.00173	0.61394	1.00000	1.07895	0.36842	0	0	1	-1	0	-1	0.0	0	sp|P19827|ITIH1_HUMAN	ITIH1	651	4.02521e+08	1.81962e+09			-1	-1	17596	S10,T12,(1 1 1 0),0.85	21	0.552631578947368	21
1-1.17595.17595.3.1.dta	1-1.17595.17595.3.1.dta	1-1	17595	5655.37521	2815.32080	939.11178	3	1	RFSEFMRQYLVLSMQSSQR	6,Oxidation[M];	2409.18019	0 2 0 0	N(2)	(N(N))	2727	0 1 0 0;	406.15875	13	12.65319	19.46645	0.00000	0	-0.01814	-6.44181	0.00000	0.30556	0.11111	0	0	1	-1	0	-1	0.00684931506849315	0.00684931506849315	sp|Q13519|PNOC_HUMAN	PNOC	160	5.72817e+08	1.42348e+09			-1	-1	17596	S13,S17,(0 2 0 0),0.76	7	0.194444444444444	7
1-1.17643.17643.3.0.dta	1-1.17643.17643.3.0.dta	1-1	17643	5671.05232	4293.61704	1431.87720	3	1	EJGTISR		776.38971	7 6 4 0	H(7)N(6)A(4)	(N(A)(H(A)))(N(H(A))(N(H(N(H(H(N(H))(N(H(A)))))))))	102	0 1 0 0;0 1 1 0;0 2 0 0;0 2 1 0;0 3 0 0;0 3 1 0;1 1 0 0;1 1 1 0;1 1 2 0;1 2 0 0;1 2 1 0;1 2 2 0;1 3 0 0;1 3 1 0;1 3 2 0;1 4 0 0;1 4 1 0;2 2 0 0;2 2 1 0;2 2 2 0;2 2 3 0;2 3 0 0;2 3 1 0;2 3 2 0;2 3 3 0;2 4 0 0;2 4 1 0;2 4 2 0;3 3 0 0;3 3 1 0;3 3 2 0;3 3 3 0;3 4 0 0;3 4 1 0;3 4 2 0;3 4 3 0;3 5 0 0;3 5 1 0;3 6 0 0;3 6 1 0;4 3 0 0;4 3 1 0;4 4 0 0;4 4 1 0;4 4 2 0;4 4 3 0;4 5 0 0;4 5 1 0;4 5 2 0;4 6 0 0…	3517.22767	4	28.76024	18.76248	47.32751	4	-0.00033	-0.07756	0.32911	0.83333	0.25000	0	0	0	3.6860214607508064e-07	3.550076479780918e-08	-1	0.009625668449197862	0.00962570394199869	sp|P02763|A1AG1_HUMAN	ORM1	105	2.98375e+08	2.48061e+09			-1	-1	17644	J2,J2,(7 6 4 0),0.81	5	0.416666666666667	3
1-1.17664.17664.3.0.dta	1-1.17664.17664.3.0.dta	1-1	17664	5678.49968	2814.31799	938.77751	3	1	TFVLSALQPSPTHSSSNTQR		2158.08872	1 1 1 0	H(1)N(1)A(1)	(N(H(A)))	1142	0 1 0 0;1 1 0 0;	656.22761	10	113.12547	154.12547	36.98260	3	0.00166	0.58836	1.00000	1.07895	0.36842	0	0	1	-1	0	-1	0.0	0	sp|P19827|ITIH1_HUMAN	ITIH1	651	4.02521e+08	1.81962e+09			-1	-1	17665	S10,T12,(1 1 1 0),0.85	22	0.578947368421053	22
1-1.17739.17739.3.0.dta	1-1.17739.17739.3.0.dta	1-1	17739	5702.95886	2814.31773	938.77743	3	1	TFVLSALQPSPTHSSSNTQR		2158.08872	1 1 1 0	H(1)N(1)A(1)	(N(H(A)))	1142	0 1 0 0;1 1 0 0;	656.22761	10	82.99761	110.18273	32.51094	3	0.00139	0.49562	1.00000	0.97368	0.36842	0	0	1	-1	0	-1	0.0	0	sp|P19827|ITIH1_HUMAN	ITIH1	651	4.06148e+08	1.83631e+09			-1	-1	17740	S10,S10,(1 1 1 0),0.89	22	0.578947368421053	22
1-1.17827.17827.3.0.dta	1-1.17827.17827.3.0.dta	1-1	17827	5730.89878	2814.31848	938.77768	3	1	TFVLSALQPSPTHSSSNTQR		2158.08872	1 1 1 0	H(1)N(1)A(1)	(N(H(A)))	1142	0 1 0 0;1 1 0 0;	656.22761	10	60.60684	79.08694	26.28666	3	0.00214	0.76104	1.00000	0.81579	0.26316	0	0	1	-1	0	-1	0.0	0	sp|P19827|ITIH1_HUMAN	ITIH1	651	4.12958e+08	1.86914e+09			-1	-1	17828	T12,T12,(1 1 1 0),0.86	18	0.473684210526316	17
1-1.18002.18002.4.5.dta	1-1.18002.18002.4.5.dta	1-1	18002	5787.32556	4006.88440	1002.47656	4	1	LTVDKSRWQQGNVFSCSVMHEALHNHYTQK	16,Carbamidomethyl[C];	3600.72231	0 2 0 0	N(2)	(N(N))	2727	0 1 0 0;	406.15875	2	15.45743	22.92550	1.58816	1	0.00335	0.83512	0.50000	0.20690	0.17241	0	0	1	-1	0	-1	0.001402524544179523	0.001402524544179523	sp|P0DOX5|IGG1_HUMAN;sp|P01857|IGHG1_HUMAN;sp|P01859|IGHG2_HUMAN	;IGHG1;IGHG2	413;294;290	5.0258e+07	2.58558e+08			-1	-1	18003	T2,S6,(0 2 0 0),0.96	28	0.482758620689655	27
1-1.18039.18039.3.0.dta	1-1.18039.18039.3.0.dta	1-1	18039	5799.38700	2672.29758	891.43738	3	1	TVVQPSVGAAAGPVVPPCPGR	18,Carbamidomethyl[C];	2016.06951	1 1 1 0	H(1)N(1)A(1)	(N(H(A)))	1142	0 1 0 0;1 1 0 0;	656.22761	6	71.79926	99.88702	19.63629	3	0.00046	0.17095	1.00000	1.00000	0.27500	0	0	1	-1	0	-1	0.0	0	sp|P02765|FETUA_HUMAN	AHSG	346	8.26783e+06	3.15589e+07			-1	-1	18040	S6,S6,(1 1 1 0),0.89	21	0.525	21
1-1.18075.18075.4.5.dta	1-1.18075.18075.4.5.dta	1-1	18075	5810.80537	4006.88438	1002.47655	4	1	LTVDKSRWQQGNVFSCSVMHEALHNHYTQK	16,Carbamidomethyl[C];	3600.72231	0 2 0 0	N(2)	(N(N))	2727	0 1 0 0;	406.15875	2	16.57363	25.49790	0.00000	0	0.00333	0.83113	0.00000	0.46552	0.08621	0	0	1	-1	0	-1	0.0	0	sp|P0DOX5|IGG1_HUMAN;sp|P01857|IGHG1_HUMAN;sp|P01859|IGHG2_HUMAN	;IGHG1;IGHG2	413;294;290	5.0258e+07	2.58558e+08			-1	-1	18076	T2,S15,(0 2 0 0),0.92	19	0.327586206896552	18
1-1.18225.18225.3.0.dta	1-1.18225.18225.3.0.dta	1-1	18225	5859.90780	3568.47377	1190.16277	3	1	JATALYHVEAFK		1363.70047	5 4 2 0	H(5)N(4)A(2)	(N(H(A))(N(H(N(H(H(N(H(A)))))))))	1043	0 1 0 0;0 2 0 0;1 1 0 0;1 1 1 0;1 2 0 0;1 2 1 0;1 3 0 0;2 2 0 0;2 2 1 0;2 3 0 0;2 3 1 0;3 3 0 0;3 3 1 0;3 4 0 0;4 3 0 0;4 3 1 0;4 4 0 0;4 4 1 0;5 4 0 0;5 4 1 0;	2204.77244	3	39.42591	41.79124	35.03316	3	0.00086	0.24127	0.61905	0.86364	0.40909	0	0	0	1.3980223635495425e-05	1.7952085378849476e-06	-1	0.0	1.7952085378849476e-06	sp|Q9UNW1|MINP1_HUMAN	MINPP1	244	7.23929e+06	3.87386e+07			-1	-1	18226	J1,T3,(5 4 2 0),0.91	12	0.545454545454545	11
1-1.18252.18252.3.0.dta	1-1.18252.18252.3.0.dta	1-1	18252	5869.34012	2814.31350	938.77602	3	1	TFVLSALQPSPTHSSSNTQR		2158.08872	1 1 1 0	H(1)N(1)A(1)	(N(H(A)))	1142	0 1 0 0;1 1 0 0;	656.22761	10	19.59273	19.85301	19.10937	3	-0.00284	-1.00741	1.00000	0.36842	0.10526	0	0	1	-1	0	-1	0.00684931506849315	0.00684931506849315	sp|P19827|ITIH1_HUMAN	ITIH1	651	476878	1.09395e+07			-1	-1	18253	S10,T12,(1 1 1 0),0.83	13	0.342105263157895	13
1-1.18308.18308.3.0.dta	1-1.18308.18308.3.0.dta	1-1	18308	5887.60400	2893.22328	965.07928	3	1	DGSPDVTTADIGANTPDATK		1945.89852	1 1 2 0	H(1)N(1)A(2)	(N(A)(H(A)))	23	0 1 0 0;0 1 1 0;1 1 0 0;1 1 1 0;	947.32303	7	49.24849	59.36808	30.45498	4	0.00172	0.59598	1.00000	0.92105	0.15789	0	0	1	-1	0	-1	0.0	0	sp|Q96PD5|PGRP2_HUMAN	PGLYRP2	181	1.66782e+07	7.52878e+07			-1	-1	18309	T8,T8,(1 1 2 0),0.83	20	0.526315789473684	19
1-1.18516.18516.3.0.dta	1-1.18516.18516.3.0.dta	1-1	18516	5955.87010	3433.38999	1145.13485	3	1	EJISDPTSPLR		1228.61681	5 4 2 0	H(5)N(4)A(2)	(N(H(A))(N(H(N(H(H(N(H(A)))))))))	1043	0 1 0 0;0 2 0 0;1 1 0 0;1 1 1 0;1 2 0 0;1 2 1 0;1 3 0 0;2 2 0 0;2 2 1 0;2 3 0 0;2 3 1 0;3 3 0 0;3 3 1 0;3 4 0 0;4 3 0 0;4 3 1 0;4 4 0 0;4 4 1 0;5 4 0 0;5 4 1 0;	2204.77244	4	33.10143	24.20786	49.61806	3	0.00075	0.21814	0.66667	0.70000	0.20000	0	0	0	1.7827159322089293e-07	1.5814038021928307e-08	-1	0.001402524544179523	0.001402540358096164	sp|P01591|IGJ_HUMAN	JCHAIN	73	7.66069e+07	4.42746e+08			-1	-1	18517	J2,T7,(5 4 2 0),0.80	7	0.35	5
1-1.18841.18841.3.0.dta	1-1.18841.18841.3.0.dta	1-1	18841	6066.14652	3066.46227	1022.82561	3	1	LAILPASAPPATSNPDPAVSR		2045.10258	2 2 1 0	H(2)N(2)A(1)	(N(H(A))(N(H)))	1120	0 1 0 0;0 2 0 0;1 1 0 0;1 1 1 0;1 2 0 0;1 2 1 0;2 2 0 0;	1021.35981	7	27.63121	26.72540	29.31343	4	-0.00011	-0.03722	0.87500	0.60000	0.05000	0	0	0	7.39898831152662e-05	9.664695982252085e-06	-1	0.0	9.664695982252085e-06	sp|Q14624|ITIH4_HUMAN	ITIH4	696	5.13815e+06	2.59658e+07			-1	-1	18842	S7,S7,(1 1 1 0),0.89;T12,T12,(1 1 0 0),0.75	12	0.3	8
1-1.18908.18908.4.3.dta	1-1.18908.18908.4.3.dta	1-1	18908	6089.56298	3028.34855	757.84259	4	1	HTFMGVVSLGSPSGEVSHPR		2081.02328	1 1 2 0	H(1)N(1)A(2)	(N(A)(H(A)))	23	0 1 0 0;0 1 1 0;1 1 0 0;1 1 1 0;	947.32303	11	43.12465	45.50560	38.70288	4	0.00224	0.73911	1.00000	0.86842	0.05263	0	0	1	-1	0	-1	0.0	0	sp|P02765|FETUA_HUMAN	AHSG	328	2.27229e+06	1.35158e+07			-1	-1	18909	S11,S13,(1 1 2 0),0.85	20	0.526315789473684	20
1-1.19032.19032.3.0.dta	1-1.19032.19032.3.0.dta	1-1	19032	6133.84515	3134.30492	1045.43982	3	1	JFTENDLLVR		1220.62698	5 4 1 0	H(5)N(4)A(1)	(N(H(A))(N(H(N(H(H(N(H))))))))	1046	0 1 0 0;0 2 0 0;1 1 0 0;1 1 1 0;1 2 0 0;1 2 1 0;1 3 0 0;2 2 0 0;2 2 1 0;2 3 0 0;2 3 1 0;3 3 0 0;3 3 1 0;3 4 0 0;4 3 0 0;4 3 1 0;4 4 0 0;4 4 1 0;5 4 0 0;	1913.67702	3	54.34755	45.91614	70.00587	4	0.00092	0.29241	0.65000	1.05556	0.33333	0	0	0	1.4204704078330014e-10	1.8716299091978817e-11	-1	0.0	1.8716299091978817e-11	sp|P00734|THRB_HUMAN	F2	418	7.36909e+07	4.53586e+08			-1	-1	19033	J1,J1,(5 4 1 0),0.90	9	0.5	7
1-1.19115.19115.3.0.dta	1-1.19115.19115.3.0.dta	1-1	19115	6162.68431	2971.21041	991.07499	3	1	JGSLFAFR		911.47338	5 4 1 1	H(5)N(4)A(1)F(1)	(N(H(F)))(N(H(A))(N(H(N(H(H))))))	1309	0 1 0 0;0 2 0 0;0 3 0 0;1 1 0 0;1 1 0 1;1 1 1 0;1 2 0 0;1 2 0 1;1 2 1 0;1 3 0 0;1 3 0 1;1 3 1 0;1 4 0 0;2 2 0 0;2 2 0 1;2 2 1 0;2 2 1 1;2 3 0 0;2 3 0 1;2 3 1 0;2 3 1 1;2 4 0 0;2 4 0 1;2 4 1 0;3 3 0 0;3 3 0 1;3 3 1 0;3 3 1 1;3 4 0 0;3 4 0 1;3 4 1 0;3 4 1 1;4 3 0 0;4 3 1 0;4 4 0 0;4 4 0 1;4 4 1 0;4 4 1 1;5 4 0 0;5 4 0 1;5 4 1 0;	2059.73493	3	21.80408	21.07331	23.16123	3	0.00210	0.70769	0.33333	0.71429	0.35714	0	0	0	0.0004541165463282955	5.6713348993857336e-05	-1	0.0024875621890547263	0.0025442671581962597	sp|P04004|VTNC_HUMAN	VTN	171	1.23374e+07	5.21534e+07			-1	-1	19116	J1,J1,(5 4 1 1),0.87	7	0.5	5
1-1.19117.19117.3.0.dta	1-1.19117.19117.3.0.dta	1-1	19117	6163.43539	2987.20305	996.40587	3	1	JGSLFAFR		911.47338	6 4 1 0	H(6)N(4)A(1)	(N(H(A))(N(H(N(H(H)))(N(H(H))))))	1058	0 1 0 0;0 2 0 0;1 1 0 0;1 1 1 0;1 2 0 0;1 2 1 0;1 3 0 0;1 4 0 0;2 2 0 0;2 2 1 0;2 3 0 0;2 3 1 0;2 4 0 0;2 4 1 0;3 3 0 0;3 3 1 0;3 4 0 0;3 4 1 0;4 3 0 0;4 3 1 0;4 4 0 0;4 4 1 0;5 4 0 0;5 4 1 0;6 4 0 0;	2075.72985	3	34.46349	25.31602	51.45164	4	-0.00018	-0.05957	0.53846	0.85714	0.35714	0	0	0	9.876775926730004e-08	9.111304931658769e-09	-1	0.0	9.111304931658769e-09	sp|P04004|VTNC_HUMAN	VTN	171	1.77476e+07	8.62281e+07			-1	-1	19118	J1,J1,(6 4 1 0),0.87	7	0.5	5
1-1.19216.19216.3.1.dta	1-1.19216.19216.3.1.dta	1-1	19216	6199.00818	2825.15295	942.38917	3	1	JGSLFAFR		911.47338	5 4 1 0	H(5)N(4)A(1)	(N(H)(N(H(N(H(H(N(H(A)))))))))	1985	0 1 0 0;0 2 0 0;1 1 0 0;1 2 0 0;1 3 0 0;2 2 0 0;2 3 0 0;3 3 0 0;3 4 0 0;4 3 0 0;4 4 0 0;4 4 1 0;5 4 0 0;	1913.67702	3	29.86177	21.87077	44.70220	4	0.00255	0.90207	0.71429	0.85714	0.28571	0	0	0	8.336255805285445e-07	1.0675761475678448e-07	-1	0.0024875621890547263	0.0024876689438360126	sp|P04004|VTNC_HUMAN	VTN	171	6.43727e+08	2.7857e+09			-1	-1	19217	J1,J1,(5 4 1 0),0.87	7	0.5	5
1-1.19232.19232.3.2.dta	1-1.19232.19232.3.2.dta	1-1	19232	6204.64023	2388.11945	796.71133	3	1	SLKEQPMDDNIFISEK		1893.92625	0 1 1 0	N(1)A(1)	(N(A))	194	0 1 0 0;	494.17479	1	13.73819	21.13568	0.00000	0	0.01841	7.70743	0.00000	0.40000	0.20000	0	0	1	-1	0	-1	0.0024875621890547263	0.0024875621890547263	sp|Q8TC27|ADA32_HUMAN	ADAM32	160	2.83189e+08	1.12573e+09			-1	-1	19233	S1,S1,(0 1 1 0),0.85	10	0.333333333333333	10
1-1.19243.19243.2.0.dta	1-1.19243.19243.2.0.dta	1-1	19243	6208.04392	2825.15139	1413.07933	2	1	JGSLFAFR		911.47338	5 4 1 0	H(5)N(4)A(1)	(N(H(A))(N(H(N(H(H(N(H))))))))	1046	0 1 0 0;0 2 0 0;1 1 0 0;1 1 1 0;1 2 0 0;1 2 1 0;1 3 0 0;2 2 0 0;2 2 1 0;2 3 0 0;2 3 1 0;3 3 0 0;3 3 1 0;3 4 0 0;4 3 0 0;4 3 1 0;4 4 0 0;4 4 1 0;5 4 0 0;	1913.67702	3	32.81694	19.17754	58.14725	4	0.00099	0.35095	0.75000	1.28571	0.00000	0	0	0	1.0456143493914886e-08	1.015510677602609e-09	-1	0.00776914539400666	0.007769146409378151	sp|P04004|VTNC_HUMAN	VTN	171	1.855e+08	8.13951e+08			-1	-1	19244	J1,J1,(3 2 0 0),0.59;S3,S3,(2 2 1 0),0.38	1	0.0714285714285714	0
1-1.19247.19247.3.1.dta	1-1.19247.19247.3.1.dta	1-1	19247	6209.72620	2972.25463	991.42306	3	1	JFTENDLLVR		1220.62698	4 4 1 0	H(4)N(4)A(1)	(N(H)(N(H(N(H(N(H(A))))))))	2055	0 1 0 0;0 2 0 0;1 1 0 0;1 2 0 0;1 3 0 0;2 2 0 0;2 3 0 0;2 4 0 0;3 3 0 0;3 4 0 0;3 4 1 0;4 4 0 0;	1751.62420	3	27.76198	18.32956	45.27934	4	0.00345	1.16105	0.69231	0.66667	0.27778	0	0	0	6.979092197107848e-07	8.00085616788051e-08	-1	0.009625668449197862	0.009625748434664676	sp|P00734|THRB_HUMAN	F2	418	2.03791e+06	1.27675e+07			-1	-1	19248	J1,J1,(4 4 1 0),0.92	10	0.555555555555556	7
1-1.19256.19256.3.0.dta	1-1.19256.19256.3.0.dta	1-1	19256	6212.94302	4073.82191	1358.61216	3	1	VVLHPJYSQVDIGLIK		1795.01124	6 5 1 0	H(6)N(5)A(1)	(N(H)(N(H(N(H(H(N(H))(N(H(A)))))))))	1986	0 1 0 0;0 2 0 0;1 1 0 0;1 2 0 0;1 3 0 0;2 2 0 0;2 3 0 0;3 3 0 0;3 4 0 0;3 5 0 0;4 3 0 0;4 4 0 0;4 4 1 0;4 5 0 0;4 5 1 0;5 4 0 0;5 4 1 0;5 5 0 0;5 5 1 0;6 5 0 0;	2278.80922	8	28.16958	25.50103	33.12547	3	0.00146	0.35729	0.61905	0.43333	0.33333	0	0	0	2.4085559167390183e-05	3.3616026397932282e-06	-1	0.0	3.3616026397932282e-06	sp|P00738|HPT_HUMAN	HP	243	2.95734e+06	2.28629e+07			-1	-1	19257	J6,J6,(6 5 1 0),0.94	15	0.5	13
1-1.19279.19279.3.0.dta	1-1.19279.19279.3.0.dta	1-1	19279	6221.10144	2825.15269	942.38908	3	1	JGSLFAFR		911.47338	5 4 1 0	H(5)N(4)A(1)	(N(H)(N(H(N(H(H(N(H(A)))))))))	1985	0 1 0 0;0 2 0 0;1 1 0 0;1 2 0 0;1 3 0 0;2 2 0 0;2 3 0 0;3 3 0 0;3 4 0 0;4 3 0 0;4 4 0 0;4 4 1 0;5 4 0 0;	1913.67702	3	45.91529	44.05666	49.36704	4	0.00229	0.81075	0.64286	1.07143	0.35714	0	0	0	1.9315972872152004e-07	1.8068909185691505e-08	-1	0.0	1.8068909185691505e-08	sp|P04004|VTNC_HUMAN	VTN	171	6.43727e+08	2.7857e+09			-1	-1	19280	J1,J1,(5 4 1 0),0.87	7	0.5	5
1-1.19292.19292.3.0.dta	1-1.19292.19292.3.0.dta	1-1	19292	6225.20648	2847.13255	949.71570	3	1	JGSLFAFR		911.47338	1 3 4 0	H(1)N(3)A(4)	(N(A))(N(A))(N(A)(H(A)))	203	0 1 0 0;0 1 1 0;0 2 0 0;0 2 1 0;0 2 2 0;0 3 0 0;0 3 1 0;0 3 2 0;0 3 3 0;1 1 0 0;1 1 1 0;1 1 2 0;1 2 0 0;1 2 1 0;1 2 2 0;1 2 3 0;1 3 0 0;1 3 1 0;1 3 2 0;1 3 3 0;	1935.67261	3	24.15726	32.38922	8.86934	3	-0.01343	-4.71802	0.33333	1.07143	0.35714	0	0	0	0.0065094985794082235	0.0012401014520706933	-1	0.0	0.0012401014520706933	sp|P04004|VTNC_HUMAN	VTN	171	1.76553e+07	7.68965e+07			-1	-1	19293	J1,J1,(1 3 4 0),0.87	7	0.5	5
1-1.19305.19305.3.0.dta	1-1.19305.19305.3.0.dta	1-1	19305	6229.85459	2388.11955	796.71137	3	1	KMDPQKTLQTMQNFQK	11,Oxidation[M];	1981.98340	0 2 0 0	N(2)	(N(N))	2727	0 1 0 0;	406.15875	7	14.50894	22.32144	0.00000	0	-0.02260	-9.46173	0.00000	0.50000	0.20000	0	0	1	-1	0	-1	0.0024875621890547263	0.0024875621890547263	sp|Q9UQN3|CHM2B_HUMAN	CHMP2B	121	1.0258e+08	3.44367e+08			-1	-1	19306	T7,T10,(0 2 0 0),0.76	5	0.166666666666667	5
1-1.19332.19332.3.2.dta	1-1.19332.19332.3.2.dta	1-1	19332	6239.05334	2810.25925	937.42460	3	1	AATVGSLAGQPLQER		1497.80198	2 2 2 0	H(2)N(2)A(2)	(N(H(A))(N(H(A))))	920	0 1 0 0;0 2 0 0;1 1 0 0;1 1 1 0;1 2 0 0;1 2 1 0;2 2 0 0;2 2 1 0;	1312.45522	3	56.38652	54.42416	60.03091	4	0.00204	0.72567	1.00000	0.92857	0.35714	0	0	0	5.393645212752722e-09	4.894952960890364e-10	-1	0.0	4.894952960890364e-10	sp|P02649|APOE_HUMAN	APOE	212	1.56334e+07	7.22807e+07			-1	-1	19333	T3,T3,(2 2 2 0),0.92	16	0.571428571428571	16
1-1.19346.19346.3.0.dta	1-1.19346.19346.3.0.dta	1-1	19346	6243.93142	2825.15275	942.38910	3	1	JGSLFAFR		911.47338	5 4 1 0	H(5)N(4)A(1)	(N(H(A))(N(H(N(H(H(N(H))))))))	1046	0 1 0 0;0 2 0 0;1 1 0 0;1 1 1 0;1 2 0 0;1 2 1 0;1 3 0 0;2 2 0 0;2 2 1 0;2 3 0 0;2 3 1 0;3 3 0 0;3 3 1 0;3 4 0 0;4 3 0 0;4 3 1 0;4 4 0 0;4 4 1 0;5 4 0 0;	1913.67702	3	46.30349	36.06509	65.31766	4	0.00235	0.83199	0.60000	1.07143	0.28571	0	0	0	7.958690879960699e-10	8.710395627881499e-11	-1	0.0	8.710395627881499e-11	sp|P04004|VTNC_HUMAN	VTN	171	6.43727e+08	2.7857e+09			-1	-1	19347	J1,J1,(5 4 1 0),0.87	7	0.5	5
1-1.19417.19417.3.0.dta	1-1.19417.19417.3.0.dta	1-1	19417	6268.92968	2825.15178	942.38878	3	1	JGSLFAFR		911.47338	5 4 1 0	H(5)N(4)A(1)	(N(H)(N(H(N(H(H(N(H(A)))))))))	1985	0 1 0 0;0 2 0 0;1 1 0 0;1 2 0 0;1 3 0 0;2 2 0 0;2 3 0 0;3 3 0 0;3 4 0 0;4 3 0 0;4 4 0 0;4 4 1 0;5 4 0 0;	1913.67702	3	27.35538	20.03349	40.95317	4	0.00138	0.48794	0.71429	0.71429	0.35714	0	0	0	2.570839349752633e-06	3.160950056472081e-07	-1	0.00684931506849315	0.006849631124741634	sp|P04004|VTNC_HUMAN	VTN	171	6.48728e+08	2.80661e+09			-1	-1	19418	J1,J1,(5 4 1 0),0.92	7	0.5	6
1-1.19457.19457.3.0.dta	1-1.19457.19457.3.0.dta	1-1	19457	6282.95265	2663.09795	888.37083	3	1	JGSLFAFR		911.47338	4 4 1 0	H(4)N(4)A(1)	(N(N(H(N(H(H(N(H(A)))))))))	2452	0 1 0 0;0 2 0 0;1 2 0 0;1 3 0 0;2 3 0 0;3 3 0 0;3 4 0 0;4 4 0 0;	1751.62420	3	27.22709	25.95478	29.58994	3	0.00037	0.14004	0.66667	0.85714	0.35714	0	0	0	6.807740961909515e-05	8.68203943478109e-06	-1	0.0	8.68203943478109e-06	sp|P04004|VTNC_HUMAN	VTN	171	1.27058e+07	5.27846e+07			-1	-1	19458	J1,J1,(4 4 1 0),0.86	8	0.571428571428571	5
1-1.19486.19486.4.1.dta	1-1.19486.19486.4.1.dta	1-1	19486	6292.90311	4438.95549	1110.49433	4	1	VVLHPJYSQVDIGLIK		1795.01124	7 6 1 0	H(7)N(6)A(1)	(N(H))(N(H(A)(N))(N(H(N(H(H)))(N(H(H))))))	2120	0 1 0 0;0 2 0 0;0 3 0 0;1 1 0 0;1 1 1 0;1 2 0 0;1 2 1 0;1 3 0 0;1 3 1 0;1 4 0 0;1 4 1 0;1 5 0 0;2 2 0 0;2 2 1 0;2 3 0 0;2 3 1 0;2 4 0 0;2 4 1 0;2 5 0 0;2 5 1 0;2 6 0 0;2 6 1 0;3 3 0 0;3 3 1 0;3 4 0 0;3 4 1 0;3 5 0 0;3 5 1 0;3 6 0 0;3 6 1 0;4 3 0 0;4 3 1 0;4 4 0 0;4 4 1 0;4 5 0 0;4 5 1 0;4 6 0 0;4 6 1 0;5 4 0 0;5 4 1 0;5 5 0 0;5 5 1 0;5 6 0 0;5 6 1 0;6 4 0 0;6 4 1 0;6 5 0 0;6 5 1 0;6 6 0 0;6 6 1 0…	2643.94142	8	53.98976	65.42998	32.74363	3	0.00284	0.63947	0.29630	0.80000	0.40000	0	0	0	2.6885769812682845e-05	3.768881524287317e-06	-1	0.0	3.768881524287317e-06	sp|P00738|HPT_HUMAN	HP	243	3.02564e+07	2.95667e+08			-1	-1	19487	J6,J6,(7 6 1 0),0.95	19	0.633333333333333	15
1-1.19520.19520.3.0.dta	1-1.19520.19520.3.0.dta	1-1	19520	6304.43085	4073.82200	1358.61218	3	1	VVLHPJYSQVDIGLIK		1795.01124	6 5 1 0	H(6)N(5)A(1)	(N(H(A))(N(H(N(H(H(N(H))(N(H))))))))	1045	0 1 0 0;0 2 0 0;1 1 0 0;1 1 1 0;1 2 0 0;1 2 1 0;1 3 0 0;2 2 0 0;2 2 1 0;2 3 0 0;2 3 1 0;3 3 0 0;3 3 1 0;3 4 0 0;3 5 0 0;4 3 0 0;4 3 1 0;4 4 0 0;4 4 1 0;4 5 0 0;4 5 1 0;5 4 0 0;5 4 1 0;5 5 0 0;5 5 1 0;6 5 0 0;	2278.80922	8	56.29700	62.71515	44.37757	3	0.00155	0.37938	0.59259	0.90000	0.30000	0	0	0	9.208234219029629e-07	1.1902908415753381e-07	-1	0.0	1.1902908415753381e-07	sp|P00738|HPT_HUMAN	HP	243	2.982e+08	2.62134e+09			-1	-1	19521	J6,J6,(6 5 1 0),0.93	16	0.533333333333333	14
1-1.19522.19522.3.0.dta	1-1.19522.19522.3.0.dta	1-1	19522	6305.16256	4438.95384	1480.32280	3	1	VVLHPJYSQVDIGLIK		1795.01124	7 6 1 0	H(7)N(6)A(1)	(N(H))(N(H(A)(N))(N(H(N(H(H)))(N(H(H))))))	2120	0 1 0 0;0 2 0 0;0 3 0 0;1 1 0 0;1 1 1 0;1 2 0 0;1 2 1 0;1 3 0 0;1 3 1 0;1 4 0 0;1 4 1 0;1 5 0 0;2 2 0 0;2 2 1 0;2 3 0 0;2 3 1 0;2 4 0 0;2 4 1 0;2 5 0 0;2 5 1 0;2 6 0 0;2 6 1 0;3 3 0 0;3 3 1 0;3 4 0 0;3 4 1 0;3 5 0 0;3 5 1 0;3 6 0 0;3 6 1 0;4 3 0 0;4 3 1 0;4 4 0 0;4 4 1 0;4 5 0 0;4 5 1 0;4 6 0 0;4 6 1 0;5 4 0 0;5 4 1 0;5 5 0 0;5 5 1 0;5 6 0 0;5 6 1 0;6 4 0 0;6 4 1 0;6 5 0 0;6 5 1 0;6 6 0 0;6 6 1 0…	2643.94142	8	21.94493	23.62354	18.82752	3	0.00118	0.26641	0.25926	0.60000	0.16667	0	0	0	0.0011481244168699202	0.0001637808033704804	-1	0.001402524544179523	0.0015662979280180527	sp|P00738|HPT_HUMAN	HP	243	3.36127e+07	3.31177e+08			-1	-1	19523	J6,J6,(7 6 1 0),0.88	9	0.3	7
1-1.19538.19538.4.1.dta	1-1.19538.19538.4.1.dta	1-1	19538	6310.32551	4073.82226	1019.21102	4	1	VVLHPJYSQVDIGLIK		1795.01124	6 5 1 0	H(6)N(5)A(1)	(N(H)(N(H(N(H(H(N(H))(N(H(A)))))))))	1986	0 1 0 0;0 2 0 0;1 1 0 0;1 2 0 0;1 3 0 0;2 2 0 0;2 3 0 0;3 3 0 0;3 4 0 0;3 5 0 0;4 3 0 0;4 4 0 0;4 4 1 0;4 5 0 0;4 5 1 0;5 4 0 0;5 4 1 0;5 5 0 0;5 5 1 0;6 5 0 0;	2278.80922	8	39.42105	42.17098	34.31405	3	0.00180	0.44247	0.57143	0.60000	0.26667	0	0	0	1.7147043122365247e-05	2.273163526810563e-06	-1	0.0	2.273163526810563e-06	sp|P00738|HPT_HUMAN	HP	243	1.01593e+08	9.10883e+08			-1	-1	19539	J6,J6,(6 5 1 0),0.96	24	0.8	20
1-1.19580.19580.2.0.dta	1-1.19580.19580.2.0.dta	1-1	19580	6325.48594	2460.01671	1230.51199	2	1	JGSLFAFR		911.47338	4 3 1 0	H(4)N(3)A(1)	(N(H(A))(N(H(N(H(H))))))	1068	0 1 0 0;0 2 0 0;1 1 0 0;1 1 1 0;1 2 0 0;1 2 1 0;1 3 0 0;2 2 0 0;2 2 1 0;2 3 0 0;2 3 1 0;3 3 0 0;3 3 1 0;4 3 0 0;	1548.54483	3	26.96475	18.55759	42.57803	4	-0.00149	-0.60753	0.66667	1.21429	0.00000	0	0	0	1.5878990344836579e-06	1.880847525435015e-07	-1	0.009625668449197862	0.009625856474485456	sp|P04004|VTNC_HUMAN	VTN	171	1.19188e+08	4.22051e+08			-1	-1	19581	J1,J1,(4 3 1 0),0.75	3	0.214285714285714	1
1-1.19591.19591.3.1.dta	1-1.19591.19591.3.1.dta	1-1	19591	6329.14548	2460.01814	820.67756	3	1	JGSLFAFR		911.47338	4 3 1 0	H(4)N(3)A(1)	(N(H(A))(N(H(N(H(H))))))	1068	0 1 0 0;0 2 0 0;1 1 0 0;1 1 1 0;1 2 0 0;1 2 1 0;1 3 0 0;2 2 0 0;2 2 1 0;2 3 0 0;2 3 1 0;3 3 0 0;3 3 1 0;4 3 0 0;	1548.54483	3	46.35626	41.85404	54.71752	4	-0.00007	-0.02745	0.60000	1.14286	0.42857	0	0	0	3.369642365126902e-08	2.9677177036021013e-09	-1	0.0	2.9677177036021013e-09	sp|P04004|VTNC_HUMAN	VTN	171	3.87958e+07	1.3951e+08			-1	-1	19592	J1,J1,(4 3 1 0),0.92	11	0.785714285714286	7
1-1.19609.19609.4.2.dta	1-1.19609.19609.4.2.dta	1-1	19609	6335.43185	4073.82220	1019.21101	4	1	VVLHPJYSQVDIGLIK		1795.01124	6 5 1 0	H(6)N(5)A(1)	(N(H)(N(H(N(H(H(N(H))(N(H(A)))))))))	1986	0 1 0 0;0 2 0 0;1 1 0 0;1 2 0 0;1 3 0 0;2 2 0 0;2 3 0 0;3 3 0 0;3 4 0 0;3 5 0 0;4 3 0 0;4 4 0 0;4 4 1 0;4 5 0 0;4 5 1 0;5 4 0 0;5 4 1 0;5 5 0 0;5 5 1 0;6 5 0 0;	2278.80922	8	47.92740	49.05473	45.83380	3	0.00175	0.42872	0.57143	0.53333	0.30000	0	0	0	5.878224588772124e-07	6.935593577567536e-08	-1	0.0	6.935593577567536e-08	sp|P00738|HPT_HUMAN	HP	243	1.01593e+08	9.10883e+08			-1	-1	19610	J6,J6,(6 5 1 0),0.97	27	0.9	23
1-1.19617.19617.3.0.dta	1-1.19617.19617.3.0.dta	1-1	19617	6338.06133	4073.82192	1358.61216	3	1	VVLHPJYSQVDIGLIK		1795.01124	6 5 1 0	H(6)N(5)A(1)	(N(H(A))(N(H(N(H(H(N(H))(N(H))))))))	1045	0 1 0 0;0 2 0 0;1 1 0 0;1 1 1 0;1 2 0 0;1 2 1 0;1 3 0 0;2 2 0 0;2 2 1 0;2 3 0 0;2 3 1 0;3 3 0 0;3 3 1 0;3 4 0 0;3 5 0 0;4 3 0 0;4 3 1 0;4 4 0 0;4 4 1 0;4 5 0 0;4 5 1 0;5 4 0 0;5 4 1 0;5 5 0 0;5 5 1 0;6 5 0 0;	2278.80922	8	53.26643	58.68047	43.21180	3	0.00147	0.36023	0.55556	0.76667	0.30000	0	0	0	1.312355283825854e-06	1.6153598611768128e-07	-1	0.0	1.6153598611768128e-07	sp|P00738|HPT_HUMAN	HP	243	2.982e+08	2.62134e+09			-1	-1	19618	J6,J6,(6 5 1 0),0.92	14	0.466666666666667	12
1-1.19653.19653.3.1.dta	1-1.19653.19653.3.1.dta	1-1	19653	6350.68591	3854.74443	1285.58633	3	1	VVLHPJYSQVDIGLIK		1795.01124	5 4 1 1	H(5)N(4)A(1)F(1)	(N(H(F)))(N(H(A))(N(H(N(H(H))))))	1309	0 1 0 0;0 2 0 0;0 3 0 0;1 1 0 0;1 1 0 1;1 1 1 0;1 2 0 0;1 2 0 1;1 2 1 0;1 3 0 0;1 3 0 1;1 3 1 0;1 4 0 0;2 2 0 0;2 2 0 1;2 2 1 0;2 2 1 1;2 3 0 0;2 3 0 1;2 3 1 0;2 3 1 1;2 4 0 0;2 4 0 1;2 4 1 0;3 3 0 0;3 3 0 1;3 3 1 0;3 3 1 1;3 4 0 0;3 4 0 1;3 4 1 0;3 4 1 1;4 3 0 0;4 3 1 0;4 4 0 0;4 4 0 1;4 4 1 0;4 4 1 1;5 4 0 0;5 4 0 1;5 4 1 0;	2059.73493	8	32.51163	34.69389	28.45887	3	-0.00174	-0.45251	0.35714	0.56667	0.30000	0	0	0	9.584999489966478e-05	1.2059498127841105e-05	-1	0.0	1.2059498127841105e-05	sp|P00738|HPT_HUMAN	HP	243	1.08474e+07	7.66972e+07			-1	-1	19654	J6,J6,(5 4 1 1),0.93	16	0.533333333333333	14
1-1.19660.19660.3.0.dta	1-1.19660.19660.3.0.dta	1-1	19660	6353.27064	2460.01814	820.67756	3	1	JGSLFAFR		911.47338	4 3 1 0	H(4)N(3)A(1)	(N(H(A))(N(H(N(H(H))))))	1068	0 1 0 0;0 2 0 0;1 1 0 0;1 1 1 0;1 2 0 0;1 2 1 0;1 3 0 0;2 2 0 0;2 2 1 0;2 3 0 0;2 3 1 0;3 3 0 0;3 3 1 0;4 3 0 0;	1548.54483	3	24.56053	19.06068	34.77455	4	-0.00006	-0.02502	0.53333	0.57143	0.50000	0	0	0	1.5044085838020543e-05	1.907494017384867e-06	-1	0.00776914539400666	0.007771052322555913	sp|P04004|VTNC_HUMAN	VTN	171	3.87958e+07	1.3951e+08			-1	-1	19661	J1,J1,(4 3 1 0),0.91	11	0.785714285714286	7
1-1.19669.19669.3.0.dta	1-1.19669.19669.3.0.dta	1-1	19669	6356.47321	3708.68735	1236.90063	3	1	VVLHPJYSQVDIGLIK		1795.01124	5 4 1 0	H(5)N(4)A(1)	(N(H(A))(N(H(N(H(H(N(H))))))))	1046	0 1 0 0;0 2 0 0;1 1 0 0;1 1 1 0;1 2 0 0;1 2 1 0;1 3 0 0;2 2 0 0;2 2 1 0;2 3 0 0;2 3 1 0;3 3 0 0;3 3 1 0;3 4 0 0;4 3 0 0;4 3 1 0;4 4 0 0;4 4 1 0;5 4 0 0;	1913.67702	8	56.59629	65.27952	40.47030	3	-0.00091	-0.24578	0.60000	0.83333	0.40000	0	0	0	2.9610667085151056e-06	3.608267715119692e-07	-1	0.0	3.608267715119692e-07	sp|P00738|HPT_HUMAN	HP	243	4.34159e+08	3.1429e+09			-1	-1	19670	J6,J6,(5 4 1 0),0.92	15	0.5	13
1-1.19673.19673.3.1.dta	1-1.19673.19673.3.1.dta	1-1	19673	6357.76365	3870.74179	1290.91878	3	1	VVLHPJYSQVDIGLIK		1795.01124	6 4 1 0	H(6)N(4)A(1)	(N(H(A))(N(H(N(H(H)))(N(H(H))))))	1058	0 1 0 0;0 2 0 0;1 1 0 0;1 1 1 0;1 2 0 0;1 2 1 0;1 3 0 0;1 4 0 0;2 2 0 0;2 2 1 0;2 3 0 0;2 3 1 0;2 4 0 0;2 4 1 0;3 3 0 0;3 3 1 0;3 4 0 0;3 4 1 0;4 3 0 0;4 3 1 0;4 4 0 0;4 4 1 0;5 4 0 0;5 4 1 0;6 4 0 0;	2075.72985	8	27.03119	27.16531	26.78212	3	0.00071	0.18319	0.46154	0.40000	0.30000	0	0	0	0.00015973529116384096	1.9783487169199726e-05	-1	0.0	1.9783487169199726e-05	sp|P00738|HPT_HUMAN	HP	243	1.01022e+07	8.73444e+07			-1	-1	19674	J6,J6,(6 4 1 0),0.93	15	0.5	13
1-1.19693.19693.3.1.dta	1-1.19693.19693.3.1.dta	1-1	19693	6364.39879	4073.82107	1358.61187	3	1	VVLHPJYSQVDIGLIK		1795.01124	6 5 1 0	H(6)N(5)A(1)	(N(H)(N(H(N(H(H(N(H))(N(H(A)))))))))	1986	0 1 0 0;0 2 0 0;1 1 0 0;1 2 0 0;1 3 0 0;2 2 0 0;2 3 0 0;3 3 0 0;3 4 0 0;3 5 0 0;4 3 0 0;4 4 0 0;4 4 1 0;4 5 0 0;4 5 1 0;5 4 0 0;5 4 1 0;5 5 0 0;5 5 1 0;6 5 0 0;	2278.80922	8	38.25270	36.94445	40.68230	3	0.00061	0.15036	0.66667	0.63333	0.26667	0	0	0	2.7832177198486697e-06	3.3499823459184116e-07	-1	0.0	3.3499823459184116e-07	sp|P00738|HPT_HUMAN	HP	243	2.982e+08	2.62134e+09			-1	-1	19694	J6,J6,(6 5 1 0),0.91	13	0.433333333333333	11
1-1.19728.19728.4.1.dta	1-1.19728.19728.4.1.dta	1-1	19728	6375.87237	3708.68911	927.92773	4	1	VVLHPJYSQVDIGLIK		1795.01124	5 4 1 0	H(5)N(4)A(1)	(N(H)(N(H(N(H(H(N(H(A)))))))))	1985	0 1 0 0;0 2 0 0;1 1 0 0;1 2 0 0;1 3 0 0;2 2 0 0;2 3 0 0;3 3 0 0;3 4 0 0;4 3 0 0;4 4 0 0;4 4 1 0;5 4 0 0;	1913.67702	8	47.07567	50.55979	40.60515	3	0.00085	0.22825	0.64286	0.60000	0.30000	0	0	0	2.846720524358722e-06	3.463091858990644e-07	-1	0.0	3.463091858990644e-07	sp|P00738|HPT_HUMAN	HP	243	5.16908e+07	3.53569e+08			-1	-1	19729	J6,J6,(5 4 1 0),0.95	25	0.833333333333333	21
1-1.19750.19750.3.0.dta	1-1.19750.19750.3.0.dta	1-1	19750	6382.87228	3708.68722	1236.90059	3	1	VVLHPJYSQVDIGLIK		1795.01124	5 4 1 0	H(5)N(4)A(1)	(N(H(A))(N(H(N(H(H(N(H))))))))	1046	0 1 0 0;0 2 0 0;1 1 0 0;1 1 1 0;1 2 0 0;1 2 1 0;1 3 0 0;2 2 0 0;2 2 1 0;2 3 0 0;2 3 1 0;3 3 0 0;3 3 1 0;3 4 0 0;4 3 0 0;4 3 1 0;4 4 0 0;4 4 1 0;5 4 0 0;	1913.67702	8	68.34861	82.94979	41.23213	3	-0.00104	-0.28056	0.60000	0.86667	0.36667	0	0	0	2.36838555346175e-06	3.0618652518944814e-07	-1	0.0	3.0618652518944814e-07	sp|P00738|HPT_HUMAN	HP	243	4.34159e+08	3.1429e+09			-1	-1	19751	J6,J6,(5 4 1 0),0.92	15	0.5	13
1-1.19817.19817.3.2.dta	1-1.19817.19817.3.2.dta	1-1	19817	6404.07670	3546.63492	1182.88316	3	1	VVLHPJYSQVDIGLIK		1795.01124	4 4 1 0	H(4)N(4)A(1)	(N(N(H(N(H(H(N(H(A)))))))))	2452	0 1 0 0;0 2 0 0;1 2 0 0;1 3 0 0;2 3 0 0;3 3 0 0;3 4 0 0;4 4 0 0;	1751.62420	8	25.57450	28.19802	20.70225	2	-0.00052	-0.14636	0.77778	0.53333	0.26667	0	0	0	0.0008070820489806493	0.00010277975489148484	-1	0.0	0.00010277975489148484	sp|P00738|HPT_HUMAN	HP	243	6.74241e+06	4.81743e+07			-1	-1	19818	J6,J6,(4 4 1 0),0.90	13	0.433333333333333	11
1-1.19946.19946.3.0.dta	1-1.19946.19946.3.0.dta	1-1	19946	6448.39878	3237.28156	1079.76537	3	1	JWSLPNR		886.45297	5 4 2 1	H(5)N(4)A(2)F(1)	(N(H(A))(N(H)))(N(H(A))(N(H(H(F)))))	1132	0 1 0 0;0 2 0 0;0 3 0 0;0 4 0 0;1 1 0 0;1 1 1 0;1 2 0 0;1 2 1 0;1 3 0 0;1 3 1 0;1 4 0 0;1 4 1 0;2 2 0 0;2 2 0 1;2 2 1 0;2 2 2 0;2 3 0 0;2 3 0 1;2 3 1 0;2 3 2 0;2 4 0 0;2 4 0 1;2 4 1 0;2 4 2 0;3 2 0 0;3 2 0 1;3 2 1 0;3 2 1 1;3 3 0 0;3 3 0 1;3 3 1 0;3 3 1 1;3 3 2 0;3 4 0 0;3 4 0 1;3 4 1 0;3 4 1 1;3 4 2 0;4 3 0 0;4 3 0 1;4 3 1 0;4 3 1 1;4 3 2 0;4 3 2 1;4 4 0 0;4 4 0 1;4 4 1 0;4 4 1 1;4 4 2 0;4 4 2 1…	2350.83035	3	19.66772	19.27900	20.38964	2	-0.00176	-0.54454	0.32143	0.91667	0.25000	0	0	0	0.0008597340823506187	0.0001112834520935555	-1	0.00776914539400666	0.007880362246554749	sp|P55058|PLTP_HUMAN	PLTP	247	8.45948e+06	4.71684e+07			-1	-1	19947	J1,S3,(5 4 2 1),0.81	5	0.416666666666667	4
1-1.19982.19982.3.4.dta	1-1.19982.19982.3.4.dta	1-1	19982	6460.23697	3470.54316	1157.51924	3	1	TFVLSALQPSPTHSSSNTQR		2158.08872	2 2 2 0	H(2)N(2)A(2)	(N(H(A))(N(H(A))))	920	0 1 0 0;0 2 0 0;1 1 0 0;1 1 1 0;1 2 0 0;1 2 1 0;2 2 0 0;2 2 1 0;	1312.45522	10	67.33317	64.80131	72.03518	4	-0.00079	-0.22696	1.00000	0.81579	0.13158	0	0	0	6.758115615655568e-11	8.562326682140616e-12	-1	0.0	8.562326682140616e-12	sp|P19827|ITIH1_HUMAN	ITIH1	651	5.84003e+07	3.7687e+08			-1	-1	19983	S10,S10,(1 1 1 0),0.93;T12,T12,(1 1 1 0),0.92	20	0.526315789473684	18
1-1.20071.20071.3.2.dta	1-1.20071.20071.3.2.dta	1-1	20071	6489.91933	3470.54250	1157.51902	3	1	TFVLSALQPSPTHSSSNTQR		2158.08872	2 2 2 0	H(2)N(2)A(2)	(N(H(A))(N(H(A))))	920	0 1 0 0;0 2 0 0;1 1 0 0;1 1 1 0;1 2 0 0;1 2 1 0;2 2 0 0;2 2 1 0;	1312.45522	10	84.05271	87.77063	77.14801	4	-0.00144	-0.41540	1.00000	0.92105	0.18421	0	0	0	1.0633973690070441e-11	1.7049133420754574e-12	-1	0.0	1.7049133420754574e-12	sp|P19827|ITIH1_HUMAN	ITIH1	651	5.84003e+07	3.7687e+08			-1	-1	20072	S10,S10,(1 1 1 0),0.92;T12,T12,(1 1 1 0),0.88	19	0.5	17
1-1.20355.20355.3.1.dta	1-1.20355.20355.3.1.dta	1-1	20355	6589.01972	3703.54636	1235.18697	3	1	JLSMPLLPADFHK	4,Oxidation[M];	1498.77226	5 4 2 0	H(5)N(4)A(2)	(N(H(A))(N(H(N(H(H(N(H(A)))))))))	1043	0 1 0 0;0 2 0 0;1 1 0 0;1 1 1 0;1 2 0 0;1 2 1 0;1 3 0 0;2 2 0 0;2 2 1 0;2 3 0 0;2 3 1 0;3 3 0 0;3 3 1 0;3 4 0 0;4 3 0 0;4 3 1 0;4 4 0 0;4 4 1 0;5 4 0 0;5 4 1 0;	2204.77244	3	35.16881	31.47730	42.02446	3	0.00166	0.44713	0.61905	0.66667	0.25000	0	0	0	1.8732347075086515e-06	2.340266078987217e-07	-1	0.0	2.340266078987217e-07	sp|P05546|HEP2_HUMAN	SERPIND1	51	4.06915e+07	2.8713e+08			-1	-1	20356	J1,S3,(5 4 2 0),0.87	10	0.416666666666667	9
1-1.20368.20368.4.2.dta	1-1.20368.20368.4.2.dta	1-1	20368	6594.27081	3703.54750	926.64233	4	1	JLSMPLLPADFHK	4,Oxidation[M];	1498.77226	5 4 2 0	H(5)N(4)A(2)	(N(H(A))(N(H(N(H(H(N(H(A)))))))))	1043	0 1 0 0;0 2 0 0;1 1 0 0;1 1 1 0;1 2 0 0;1 2 1 0;1 3 0 0;2 2 0 0;2 2 1 0;2 3 0 0;2 3 1 0;3 3 0 0;3 3 1 0;3 4 0 0;4 3 0 0;4 3 1 0;4 4 0 0;4 4 1 0;5 4 0 0;5 4 1 0;	2204.77244	3	33.12105	31.31052	36.48345	3	0.00280	0.75548	0.57143	0.75000	0.16667	0	0	0	9.27389199482709e-06	1.1823149610354405e-06	-1	0.0	1.1823149610354405e-06	sp|P05546|HEP2_HUMAN	SERPIND1	51	9.05389e+06	7.25002e+07			-1	-1	20369	J1,J1,(3 2 1 0),0.87;S3,S3,(2 2 1 0),0.89	16	0.666666666666667	14
1-1.20420.20420.3.1.dta	1-1.20420.20420.3.1.dta	1-1	20420	6613.54812	3105.41358	1035.80938	3	1	TFVLSALQPSPTHSSSNTQR		2158.08872	1 1 2 0	H(1)N(1)A(2)	(N(A)(H(A)))	23	0 1 0 0;0 1 1 0;1 1 0 0;1 1 1 0;	947.32303	10	83.24067	102.39671	47.66518	4	0.00183	0.58874	1.00000	0.97368	0.28947	0	0	1	-1	0	-1	0.0	0	sp|P19827|ITIH1_HUMAN	ITIH1	651	1.09654e+08	5.60301e+08			-1	-1	20421	S10,T12,(1 1 2 0),0.87	19	0.5	19
1-1.20481.20481.3.4.dta	1-1.20481.20481.3.4.dta	1-1	20481	6635.16829	2963.39570	988.47008	3	1	TVVQPSVGAAAGPVVPPCPGR	18,Carbamidomethyl[C];	2016.06951	1 1 2 0	H(1)N(1)A(2)	(N(A)(H(A)))	23	0 1 0 0;0 1 1 0;1 1 0 0;1 1 1 0;	947.32303	6	70.31653	91.94643	30.14671	4	0.00316	1.06678	1.00000	1.07500	0.17500	0	0	1	-1	0	-1	0.0	0	sp|P02765|FETUA_HUMAN	AHSG	346	2.93173e+07	1.57855e+08			-1	-1	20482	S6,S6,(1 1 2 0),0.90	22	0.55	22
1-1.20483.20483.3.0.dta	1-1.20483.20483.3.0.dta	1-1	20483	6635.88650	2388.11836	796.71097	3	1	KMDPQKTLQTMQNFQK	11,Oxidation[M];	1981.98340	0 2 0 0	N(2)	(N(N))	2727	0 1 0 0;	406.15875	7	12.22575	18.80885	0.00000	0	-0.02378	-9.95795	0.00000	0.43333	0.16667	0	0	1	-1	0	-1	0.008849557522123894	0.008849557522123894	sp|Q9UQN3|CHM2B_HUMAN	CHMP2B	121	558556	4.34201e+06			-1	-1	20484	T7,T10,(0 2 0 0),0.69	4	0.133333333333333	4
1-1.20487.20487.3.0.dta	1-1.20487.20487.3.0.dta	1-1	20487	6637.24391	4270.73079	1424.24845	3	1	DIVEYYJDSJGSHVLQGR		2065.95735	5 4 2 0	H(5)N(4)A(2)	(N(H(A))(N(H(N(H(H(N(H(A)))))))))	1043	0 1 0 0;0 2 0 0;1 1 0 0;1 1 1 0;1 2 0 0;1 2 1 0;1 3 0 0;2 2 0 0;2 2 1 0;2 3 0 0;2 3 1 0;3 3 0 0;3 3 1 0;3 4 0 0;4 3 0 0;4 3 1 0;4 4 0 0;4 4 1 0;5 4 0 0;5 4 1 0;	2204.77244	9	48.37850	55.02988	36.02594	3	0.00099	0.23274	0.61905	0.70588	0.20588	0	0	0	1.0555290823934231e-05	1.373638739085731e-06	-1	0.0	1.373638739085731e-06	sp|P25311|ZA2G_HUMAN	AZGP1	111	8.10665e+07	7.32223e+08			-1	-1	20488	J10,J10,(5 4 2 0),0.91	16	0.470588235294118	15
1-1.20490.20490.3.0.dta	1-1.20490.20490.3.0.dta	1-1	20490	6638.03713	3105.41339	1035.80931	3	1	TFVLSALQPSPTHSSSNTQR		2158.08872	1 1 2 0	H(1)N(1)A(2)	(N(A)(H(A)))	23	0 1 0 0;0 1 1 0;1 1 0 0;1 1 1 0;	947.32303	10	93.13236	115.40187	51.77471	4	0.00164	0.52692	1.00000	1.02632	0.26316	0	0	1	-1	0	-1	0.0	0	sp|P19827|ITIH1_HUMAN	ITIH1	651	1.09654e+08	5.60301e+08			-1	-1	20491	S10,T12,(1 1 2 0),0.83	17	0.447368421052632	17
1-1.20521.20521.3.3.dta	1-1.20521.20521.3.3.dta	1-1	20521	6649.20667	3609.44047	1203.81834	3	1	SWPAVGJCSSALR	8,Carbamidomethyl[C];	1404.66886	5 4 2 0	H(5)N(4)A(2)	(N(H(A))(N(H(N(H(H(N(H(A)))))))))	1043	0 1 0 0;0 2 0 0;1 1 0 0;1 1 1 0;1 2 0 0;1 2 1 0;1 3 0 0;2 2 0 0;2 2 1 0;2 3 0 0;2 3 1 0;3 3 0 0;3 3 1 0;3 4 0 0;4 3 0 0;4 3 1 0;4 4 0 0;4 4 1 0;5 4 0 0;5 4 1 0;	2204.77244	9	22.38071	27.13145	13.55792	3	-0.00083	-0.22941	0.33333	0.45833	0.37500	0	0	0	0.0028565826953790116	0.00048717721337112815	-1	0.0	0.00048717721337112815	sp|P02790|HEMO_HUMAN	HPX	189	1.02111e+08	6.47676e+08			-1	-1	20522	J7,S9,(5 4 2 0),0.89	11	0.458333333333333	10
1-1.20544.20544.3.2.dta	1-1.20544.20544.3.2.dta	1-1	20544	6657.45393	2963.39601	988.47019	3	1	TVVQPSVGAAAGPVVPPCPGR	18,Carbamidomethyl[C];	2016.06951	1 1 2 0	H(1)N(1)A(2)	(N(A)(H(A)))	23	0 1 0 0;0 1 1 0;1 1 0 0;1 1 1 0;	947.32303	6	63.98684	82.49707	29.61069	4	0.00348	1.17308	1.00000	0.85000	0.22500	0	0	1	-1	0	-1	0.0	0	sp|P02765|FETUA_HUMAN	AHSG	346	2.93173e+07	1.57855e+08			-1	-1	20545	S6,S6,(1 1 2 0),0.88	18	0.45	18
1-1.20548.20548.4.1.dta	1-1.20548.20548.4.1.dta	1-1	20548	6658.97635	4601.89239	1151.22855	4	1	GLTFQQJASSMCVPDQDTAIR	12,Carbamidomethyl[C];	2339.07546	5 5 1 1	H(5)N(5)A(1)F(1)	(N(H)(N(H(N(H(A)))(N(F)(H(N(H)))))))	1976	0 1 0 0;0 2 0 0;1 1 0 0;1 2 0 0;1 3 0 0;1 3 0 1;1 4 0 0;1 4 0 1;2 2 0 0;2 3 0 0;2 3 0 1;2 3 1 0;2 4 0 0;2 4 0 1;2 4 1 0;2 4 1 1;2 5 0 0;2 5 0 1;3 3 0 0;3 3 0 1;3 3 1 0;3 4 0 0;3 4 0 1;3 4 1 0;3 4 1 1;3 5 0 0;3 5 0 1;3 5 1 0;3 5 1 1;4 4 0 0;4 4 0 1;4 4 1 0;4 4 1 1;4 5 0 0;4 5 0 1;4 5 1 0;4 5 1 1;5 5 0 0;5 5 0 1;5 5 1 0;	2262.81431	9	37.29816	49.56637	14.51434	3	0.00262	0.57023	0.26829	0.80000	0.20000	0	0	0	0.0023898668406795625	0.0004042775048053744	-1	0.0	0.0004042775048053744	sp|P01871|IGHM_HUMAN;sp|P0DOX6|IGM_HUMAN	IGHM;	211;334	2.9494e+06	3.15826e+07			-1	-1	20549	J7,J7,(1 2 0 0),0.86;S9,S9,(4 3 1 1),0.86	12	0.3	10
1-1.20553.20553.3.0.dta	1-1.20553.20553.3.0.dta	1-1	20553	6660.68464	3105.41353	1035.80936	3	1	TFVLSALQPSPTHSSSNTQR		2158.08872	1 1 2 0	H(1)N(1)A(2)	(N(A)(H(A)))	23	0 1 0 0;0 1 1 0;1 1 0 0;1 1 1 0;	947.32303	10	88.07256	107.45397	52.07852	4	0.00177	0.57136	1.00000	1.02632	0.18421	0	0	1	-1	0	-1	0.0	0	sp|P19827|ITIH1_HUMAN	ITIH1	651	1.09654e+08	5.60301e+08			-1	-1	20554	T12,T12,(1 1 2 0),0.90	17	0.447368421052632	16
1-1.20595.20595.5.0.dta	1-1.20595.20595.5.0.dta	1-1	20595	6675.82893	3695.64227	739.93427	5	1	SHCIAEVENDEMPADLPSLAADFVESKDVCK	3,Carbamidomethyl[C];30,Carbamidomethyl[C];12,Oxidation[M];	3492.56036	0 1 0 0	N(1)	(N)	2917		203.07937	18	13.55927	20.86042	0.00000	0	0.00253	0.68588	0.00000	0.30000	0.08333	0	0	1	-1	0	-1	0.0036275695284159614	0.0036275695284159614	sp|P02768|ALBU_HUMAN	ALB	328	2.85355e+07	2.2099e+08			-1	-1	20596	S18,S18,(0 1 0 0),0.90	19	0.316666666666667	19
1-1.20616.20616.3.1.dta	1-1.20616.20616.3.1.dta	1-1	20616	6683.20289	4270.72736	1424.24730	3	1	DIVEYYJDSJGSHVLQGR		2065.95735	5 4 2 0	H(5)N(4)A(2)	(N(H(A))(N(H(N(H(H(N(H(A)))))))))	1043	0 1 0 0;0 2 0 0;1 1 0 0;1 1 1 0;1 2 0 0;1 2 1 0;1 3 0 0;2 2 0 0;2 2 1 0;2 3 0 0;2 3 1 0;3 3 0 0;3 3 1 0;3 4 0 0;4 3 0 0;4 3 1 0;4 4 0 0;4 4 1 0;5 4 0 0;5 4 1 0;	2204.77244	9	15.62661	19.09733	9.18099	2	-0.00244	-0.57087	0.47619	0.44118	0.11765	0	0	0	0.006196436438782071	0.0011619921324863296	-1	0.00776914539400666	0.008927506340025978	sp|P25311|ZA2G_HUMAN	AZGP1	111	8.46781e+07	7.65404e+08			-1	-1	20617	J7,J7,(4 3 2 0),0.89;S9,J10,(1 1 0 0),0.88	13	0.382352941176471	12
1-1.20627.20627.3.1.dta	1-1.20627.20627.3.1.dta	1-1	20627	6687.22105	3105.41327	1035.80927	3	1	TFVLSALQPSPTHSSSNTQR		2158.08872	1 1 2 0	H(1)N(1)A(2)	(N(A)(H(A)))	23	0 1 0 0;0 1 1 0;1 1 0 0;1 1 1 0;	947.32303	10	64.29700	74.51637	45.31818	4	0.00152	0.48924	1.00000	0.92105	0.21053	0	0	1	-1	0	-1	0.0	0	sp|P19827|ITIH1_HUMAN	ITIH1	651	1.09654e+08	5.60301e+08			-1	-1	20628	S10,T12,(1 1 2 0),0.90	18	0.473684210526316	18
1-1.20634.20634.3.1.dta	1-1.20634.20634.3.1.dta	1-1	20634	6689.64202	3609.44220	1203.81892	3	1	SWPAVGJCSSALR	8,Carbamidomethyl[C];	1404.66886	5 4 2 0	H(5)N(4)A(2)	(N(H(A))(N(H(N(H(H(N(H(A)))))))))	1043	0 1 0 0;0 2 0 0;1 1 0 0;1 1 1 0;1 2 0 0;1 2 1 0;1 3 0 0;2 2 0 0;2 2 1 0;2 3 0 0;2 3 1 0;3 3 0 0;3 3 1 0;3 4 0 0;4 3 0 0;4 3 1 0;4 4 0 0;4 4 1 0;5 4 0 0;5 4 1 0;	2204.77244	9	39.83945	36.62460	45.80990	3	0.00090	0.25017	0.66667	0.62500	0.33333	0	0	0	5.921991914573553e-07	7.009966729158102e-08	-1	0.0	7.009966729158102e-08	sp|P02790|HEMO_HUMAN	HPX	189	9.23134e+07	5.62459e+08			-1	-1	20635	J7,J7,(3 2 0 0),0.89;S9,S9,(2 2 2 0),0.89	12	0.5	10
1-1.20645.20645.3.2.dta	1-1.20645.20645.3.2.dta	1-1	20645	6693.73283	3722.69040	1241.56832	3	1	LAILPASAPPATSNPDPAVSR		2045.10258	3 3 2 0	H(3)N(3)A(2)	(N(H(A))(N(H(N(H(A))))))	1037	0 1 0 0;0 2 0 0;1 1 0 0;1 1 1 0;1 2 0 0;1 2 1 0;1 3 0 0;2 2 0 0;2 2 1 0;2 3 0 0;2 3 1 0;3 3 0 0;3 3 1 0;	1677.58742	7	36.00901	22.35106	61.37378	4	0.00040	0.10835	0.92857	0.57500	0.05000	0	0	0	3.33932326025643e-09	3.445521789642204e-10	-1	0.0024875621890547263	0.002487562533602012	sp|Q14624|ITIH4_HUMAN	ITIH4	696	3.52241e+07	3.32544e+08			-1	-1	20646	S7,S7,(1 1 0 0),0.83;T12,T12,(1 1 1 0),0.81;S20,S20,(1 1 1 0),0.87	13	0.325	5
1-1.20654.20654.4.3.dta	1-1.20654.20654.4.3.dta	1-1	20654	6697.06537	3695.64110	924.66573	4	1	SHCIAEVENDEMPADLPSLAADFVESKDVCK	3,Carbamidomethyl[C];30,Carbamidomethyl[C];12,Oxidation[M];	3492.56036	0 1 0 0	N(1)	(N)	2917		203.07937	18	13.54405	18.71339	3.94387	1	0.00137	0.37011	1.00000	0.26667	0.10000	0	0	1	-1	0	-1	0.009625668449197862	0.009625668449197862	sp|P02768|ALBU_HUMAN	ALB	328	3.49233e+07	2.86429e+08			-1	-1	20655	S18,S18,(0 1 0 0),0.94	30	0.5	30
1-1.20661.20661.3.5.dta	1-1.20661.20661.3.5.dta	1-1	20661	6699.43624	2963.39448	988.46968	3	1	TVVQPSVGAAAGPVVPPCPGR	18,Carbamidomethyl[C];	2016.06951	1 1 2 0	H(1)N(1)A(2)	(N(A)(H(A)))	23	0 1 0 0;0 1 1 0;1 1 0 0;1 1 1 0;	947.32303	6	40.76003	49.30548	24.88991	4	0.00194	0.65374	1.00000	0.77500	0.07500	0	0	1	-1	0	-1	0.0	0	sp|P02765|FETUA_HUMAN	AHSG	346	2.93173e+07	1.57855e+08			-1	-1	20662	S6,S6,(1 1 2 0),0.84	15	0.375	15
1-1.20672.20672.4.4.dta	1-1.20672.20672.4.4.dta	1-1	20672	6703.56940	4593.07018	1149.02300	4	1	MVSHHJLTTGATLINEQWLLTTAK		2679.39230	5 4 1 0	H(5)N(4)A(1)	(N(H)(N(H(N(H(H(N(H(A)))))))))	1985	0 1 0 0;0 2 0 0;1 1 0 0;1 2 0 0;1 3 0 0;2 2 0 0;2 3 0 0;3 3 0 0;3 4 0 0;4 3 0 0;4 4 0 0;4 4 1 0;5 4 0 0;	1913.67702	8	42.75821	50.60479	28.18598	3	0.00086	0.18648	0.64286	0.45652	0.34783	0	0	0	0.00010414752700208905	1.2877073892764563e-05	-1	0.0	1.2877073892764563e-05	sp|P00738|HPT_HUMAN;sp|P00739|HPTR_HUMAN	HP;HPR	186;128	9.22328e+06	1.00063e+08			-1	-1	20673	J6,J6,(5 4 1 0),0.94	31	0.673913043478261	28
1-1.20724.20724.4.3.dta	1-1.20724.20724.4.3.dta	1-1	20724	6722.50447	3695.64129	924.66578	4	1	SHCIAEVENDEMPADLPSLAADFVESKDVCK	3,Carbamidomethyl[C];30,Carbamidomethyl[C];12,Oxidation[M];	3492.56036	0 1 0 0	N(1)	(N)	2917		203.07937	18	13.29777	20.45811	0.00000	0	0.00156	0.42098	0.00000	0.23333	0.13333	0	0	1	-1	0	-1	0.0036275695284159614	0.0036275695284159614	sp|P02768|ALBU_HUMAN	ALB	328	3.49233e+07	2.86429e+08			-1	-1	20725	S18,S26,(0 1 0 0),0.92	24	0.4	24
1-1.20753.20753.3.0.dta	1-1.20753.20753.3.0.dta	1-1	20753	6732.40795	3722.69108	1241.56854	3	1	LAILPASAPPATSNPDPAVSR		2045.10258	3 3 2 0	H(3)N(3)A(2)	(N(H(A))(N(H(N(H(A))))))	1037	0 1 0 0;0 2 0 0;1 1 0 0;1 1 1 0;1 2 0 0;1 2 1 0;1 3 0 0;2 2 0 0;2 2 1 0;2 3 0 0;2 3 1 0;3 3 0 0;3 3 1 0;	1677.58742	7	28.51232	19.85074	44.59810	4	0.00108	0.28887	0.78571	0.50000	0.05000	0	0	0	8.606806372405359e-07	1.1075241851130308e-07	-1	0.00684931506849315	0.006849425811205944	sp|Q14624|ITIH4_HUMAN	ITIH4	696	3.70284e+07	3.51691e+08			-1	-1	20754	S7,S7,(1 1 0 0),0.78;T12,T12,(1 1 1 0),0.79;S20,S20,(1 1 1 0),0.87	11	0.275	4
1-1.20827.20827.3.0.dta	1-1.20827.20827.3.0.dta	1-1	20827	6757.98025	3396.45208	1132.82221	3	1	JLSMPLLPADFHK		1482.77735	5 4 1 0	H(5)N(4)A(1)	(N(H(A))(N(H(N(H(H(N(H))))))))	1046	0 1 0 0;0 2 0 0;1 1 0 0;1 1 1 0;1 2 0 0;1 2 1 0;1 3 0 0;2 2 0 0;2 2 1 0;2 3 0 0;2 3 1 0;3 3 0 0;3 3 1 0;3 4 0 0;4 3 0 0;4 3 1 0;4 4 0 0;4 4 1 0;5 4 0 0;	1913.67702	3	32.39411	30.69015	35.55861	3	-0.00229	-0.67409	0.60000	0.62500	0.20833	0	0	0	1.2047284166184442e-05	1.5619220084810633e-06	-1	0.0	1.5619220084810633e-06	sp|P05546|HEP2_HUMAN	SERPIND1	51	7.79627e+07	4.85842e+08			-1	-1	20828	J1,J1,(5 4 1 0),0.87	10	0.416666666666667	9
1-1.20867.20867.3.0.dta	1-1.20867.20867.3.0.dta	1-1	20867	6772.33234	3609.43907	1203.81787	3	1	SWPAVGJCSSALR	8,Carbamidomethyl[C];	1404.66886	5 4 2 0	H(5)N(4)A(2)	(N(H(A))(N(H(N(H(H(N(H(A)))))))))	1043	0 1 0 0;0 2 0 0;1 1 0 0;1 1 1 0;1 2 0 0;1 2 1 0;1 3 0 0;2 2 0 0;2 2 1 0;2 3 0 0;2 3 1 0;3 3 0 0;3 3 1 0;3 4 0 0;4 3 0 0;4 3 1 0;4 4 0 0;4 4 1 0;5 4 0 0;5 4 1 0;	2204.77244	9	31.02131	24.22533	43.64242	3	-0.00223	-0.61672	0.66667	0.45833	0.29167	0	0	0	1.151997539259054e-06	1.4928341709918717e-07	-1	0.001402524544179523	0.0014026738266514883	sp|P02790|HEMO_HUMAN	HPX	189	9.83684e+07	6.83085e+08			-1	-1	20868	J7,J7,(3 2 0 0),0.90;S9,S9,(2 2 2 0),0.86	11	0.458333333333333	9
1-1.20947.20947.3.0.dta	1-1.20947.20947.3.0.dta	1-1	20947	6800.14006	3396.45063	1132.82173	3	1	JLSMPLLPADFHK		1482.77735	5 4 1 0	H(5)N(4)A(1)	(N(H(A))(N(H(N(H(H(N(H))))))))	1046	0 1 0 0;0 2 0 0;1 1 0 0;1 1 1 0;1 2 0 0;1 2 1 0;1 3 0 0;2 2 0 0;2 2 1 0;2 3 0 0;2 3 1 0;3 3 0 0;3 3 1 0;3 4 0 0;4 3 0 0;4 3 1 0;4 4 0 0;4 4 1 0;5 4 0 0;	1913.67702	3	19.79027	22.09419	15.51155	2	-0.00374	-1.10071	0.55000	0.58333	0.20833	0	0	0	0.002003485898606096	0.00033571149852163737	-1	0.0024875621890547263	0.0028232141339847175	sp|P05546|HEP2_HUMAN	SERPIND1	51	7.85302e+07	4.89734e+08			-1	-1	20948	J1,S3,(5 4 1 0),0.87	9	0.375	8
1-1.20988.20988.3.0.dta	1-1.20988.20988.3.0.dta	1-1	20988	6814.50936	3722.69013	1241.56823	3	1	LAILPASAPPATSNPDPAVSR		2045.10258	3 3 2 0	H(3)N(3)A(2)	(N(H(A))(N(H(N(H(A))))))	1037	0 1 0 0;0 2 0 0;1 1 0 0;1 1 1 0;1 2 0 0;1 2 1 0;1 3 0 0;2 2 0 0;2 2 1 0;2 3 0 0;2 3 1 0;3 3 0 0;3 3 1 0;	1677.58742	7	33.86618	26.42148	47.69205	4	0.00012	0.03341	0.78571	0.60000	0.05000	0	0	0	3.2863461512750346e-07	3.109372642732455e-08	-1	0.0	3.109372642732455e-08	sp|Q14624|ITIH4_HUMAN	ITIH4	696	7.43247e+07	6.67912e+08			-1	-1	20989	S7,S20,(3 3 2 0),0.80	13	0.325	7
1-1.21033.21033.3.0.dta	1-1.21033.21033.3.0.dta	1-1	21033	6830.86334	3609.44178	1203.81878	3	1	SWPAVGJCSSALR	8,Carbamidomethyl[C];	1404.66886	5 4 2 0	H(5)N(4)A(2)	(N(H(A))(N(H(N(H(H(N(H(A)))))))))	1043	0 1 0 0;0 2 0 0;1 1 0 0;1 1 1 0;1 2 0 0;1 2 1 0;1 3 0 0;2 2 0 0;2 2 1 0;2 3 0 0;2 3 1 0;3 3 0 0;3 3 1 0;3 4 0 0;4 3 0 0;4 3 1 0;4 4 0 0;4 4 1 0;5 4 0 0;5 4 1 0;	2204.77244	9	33.14977	31.00685	37.12948	3	0.00048	0.13214	0.57143	0.45833	0.37500	0	0	0	7.723477941171688e-06	1.026764841407434e-06	-1	0.0	1.026764841407434e-06	sp|P02790|HEMO_HUMAN	HPX	189	1.16554e+08	7.83742e+08			-1	-1	21034	J7,S9,(5 4 2 0),0.87	12	0.5	10
1-1.21069.21069.3.1.dta	1-1.21069.21069.3.1.dta	1-1	21069	6843.93899	3722.68983	1241.56813	3	1	LAILPASAPPATSNPDPAVSR		2045.10258	3 3 2 0	H(3)N(3)A(2)	(N(H(A))(N(H(N(H(A))))))	1037	0 1 0 0;0 2 0 0;1 1 0 0;1 1 1 0;1 2 0 0;1 2 1 0;1 3 0 0;2 2 0 0;2 2 1 0;2 3 0 0;2 3 1 0;3 3 0 0;3 3 1 0;	1677.58742	7	37.08018	22.52891	64.10396	4	-0.00017	-0.04637	0.92857	0.50000	0.05000	0	0	0	1.2411623882183892e-09	1.2709573591899893e-10	-1	0.0024875621890547263	0.002487562316148979	sp|Q14624|ITIH4_HUMAN	ITIH4	696	7.82545e+07	6.92377e+08			-1	-1	21070	S7,S7,(1 1 1 0),0.79;T12,T12,(1 1 0 0),0.84;S20,S20,(1 1 1 0),0.87	13	0.325	5
1-1.21086.21086.3.1.dta	1-1.21086.21086.3.1.dta	1-1	21086	6850.09480	3999.78324	1333.93260	3	1	VVLHPJYSQVDIGLIK		1795.01124	5 4 2 0	H(5)N(4)A(2)	(N(H(A))(N(H(N(H(H(N(H(A)))))))))	1043	0 1 0 0;0 2 0 0;1 1 0 0;1 1 1 0;1 2 0 0;1 2 1 0;1 3 0 0;2 2 0 0;2 2 1 0;2 3 0 0;2 3 1 0;3 3 0 0;3 3 1 0;3 4 0 0;4 3 0 0;4 3 1 0;4 4 0 0;4 4 1 0;5 4 0 0;5 4 1 0;	2204.77244	8	39.75380	39.30541	40.58652	3	-0.00044	-0.11051	0.61905	0.76667	0.23333	0	0	0	2.862261936034096e-06	3.491617400375395e-07	-1	0.0	3.491617400375395e-07	sp|P00738|HPT_HUMAN	HP	243	9.62224e+07	7.09317e+08			-1	-1	21087	J6,J6,(5 4 2 0),0.90	10	0.333333333333333	8
1-1.21116.21116.3.1.dta	1-1.21116.21116.3.1.dta	1-1	21116	6860.45182	3609.44180	1203.81878	3	1	SWPAVGJCSSALR	8,Carbamidomethyl[C];	1404.66886	5 4 2 0	H(5)N(4)A(2)	(N(H(A))(N(H(N(H(H(N(H(A)))))))))	1043	0 1 0 0;0 2 0 0;1 1 0 0;1 1 1 0;1 2 0 0;1 2 1 0;1 3 0 0;2 2 0 0;2 2 1 0;2 3 0 0;2 3 1 0;3 3 0 0;3 3 1 0;3 4 0 0;4 3 0 0;4 3 1 0;4 4 0 0;4 4 1 0;5 4 0 0;5 4 1 0;	2204.77244	9	42.52092	39.85768	47.46693	3	0.00050	0.13963	0.66667	0.66667	0.33333	0	0	0	3.527860026461131e-07	3.349779617839206e-08	-1	0.0	3.349779617839206e-08	sp|P02790|HEMO_HUMAN	HPX	189	1.24908e+08	8.57965e+08			-1	-1	21117	J7,J7,(3 2 0 0),0.90;S9,S9,(2 2 2 0),0.88	13	0.541666666666667	11
1-1.21244.21244.4.1.dta	1-1.21244.21244.4.1.dta	1-1	21244	6906.46741	5324.31226	1331.83352	4	1	LAILPASAPPATSNPDPAVSR		2045.10258	5 10 0 3	H(5)N(10)F(3)	(N(N(H(N)(N(F)))))(N(H(N))(N(H(N(H))(N(F)(H(N(F)))))))	2532	0 1 0 0;0 2 0 0;0 3 0 0;0 4 0 0;1 1 0 0;1 2 0 0;1 3 0 0;1 3 0 1;1 4 0 0;1 4 0 1;1 5 0 0;1 5 0 1;1 6 0 0;1 6 0 1;2 2 0 0;2 3 0 0;2 3 0 1;2 4 0 0;2 4 0 1;2 4 0 2;2 5 0 0;2 5 0 1;2 5 0 2;2 6 0 0;2 6 0 1;2 6 0 2;2 7 0 0;2 7 0 1;2 7 0 2;2 8 0 0;2 8 0 1;2 8 0 2;3 3 0 0;3 3 0 1;3 4 0 0;3 4 0 1;3 4 0 2;3 5 0 0;3 5 0 1;3 5 0 2;3 6 0 0;3 6 0 1;3 6 0 2;3 7 0 0;3 7 0 1;3 7 0 2;3 7 0 3;3 8 0 0;3 8 0 1;3 8 0 2…	3279.23157	7	17.33736	19.23459	13.81395	4	-0.02189	-4.11125	0.11458	0.42500	0.07500	0	0	0	0.0027209064225530493	0.0004680894293965867	-1	0.00776914539400666	0.008236594428541459	sp|Q14624|ITIH4_HUMAN	ITIH4	696	7.90574e+06	2.1337e+08			0	0	21245	S7,S20,(5 10 0 3),0.74	7	0.175	4
1-1.21248.21248.4.3.dta	1-1.21248.21248.4.3.dta	1-1	21248	6908.06797	4126.88156	1032.47585	4	1	FVSVTCDFFESQAPATGSENSAVNQKPTNLPK	6,Carbamidomethyl[C];	3470.65328	1 1 1 0	H(1)N(1)A(1)	(N(A)(H))	124	0 1 0 0;0 1 1 0;1 1 0 0;	656.22761	11	19.25975	19.39839	19.00228	4	0.00067	0.16255	1.00000	0.29032	0.04839	0	0	1	-1	0	-1	0.00776914539400666	0.00776914539400666	sp|Q9UGM5|FETUB_HUMAN	FETUB	259	1.63504e+07	1.56936e+08			-1	-1	21249	T28,T28,(1 1 1 0),0.96	34	0.548387096774194	17
1-1.21273.21273.3.1.dta	1-1.21273.21273.3.1.dta	1-1	21273	6917.14045	4126.87972	1376.29809	3	1	FVSVTCDFFESQAPATGSENSAVNQKPTNLPK	6,Carbamidomethyl[C];	3470.65328	1 1 1 0	H(1)N(1)A(1)	(N(H(A)))	1142	0 1 0 0;1 1 0 0;	656.22761	28	39.52695	43.19942	32.70665	3	-0.00117	-0.28379	1.00000	0.54839	0.04839	0	0	1	-1	0	-1	0.0	0	sp|Q9UGM5|FETUB_HUMAN	FETUB	276	8.68958e+06	9.20412e+07			-1	-1	21274	T28,T28,(1 1 1 0),0.89	19	0.306451612903226	19
1-1.21316.21316.3.0.dta	1-1.21316.21316.3.0.dta	1-1	21316	6932.51634	3722.69055	1241.56837	3	1	LAILPASAPPATSNPDPAVSR		2045.10258	3 3 2 0	H(3)N(3)A(2)	(N(H(A))(N(H(N(H(A))))))	1037	0 1 0 0;0 2 0 0;1 1 0 0;1 1 1 0;1 2 0 0;1 2 1 0;1 3 0 0;2 2 0 0;2 2 1 0;2 3 0 0;2 3 1 0;3 3 0 0;3 3 1 0;	1677.58742	7	42.10499	29.41123	65.67911	4	0.00055	0.14703	0.92857	0.60000	0.05000	0	0	0	6.969956991741412e-10	7.151091124692314e-11	-1	0.0	7.151091124692314e-11	sp|Q14624|ITIH4_HUMAN	ITIH4	696	4.85577e+07	3.84351e+08			-1	-1	21317	S7,S7,(1 1 1 0),0.83;T12,T12,(1 1 1 0),0.86;S20,S20,(1 1 0 0),0.87	13	0.325	4
1-1.21390.21390.3.1.dta	1-1.21390.21390.3.1.dta	1-1	21390	6959.43010	3722.69071	1241.56842	3	1	LAILPASAPPATSNPDPAVSR		2045.10258	3 3 2 0	H(3)N(3)A(2)	(N(H(A))(N(H(N(H(A))))))	1037	0 1 0 0;0 2 0 0;1 1 0 0;1 1 1 0;1 2 0 0;1 2 1 0;1 3 0 0;2 2 0 0;2 2 1 0;2 3 0 0;2 3 1 0;3 3 0 0;3 3 1 0;	1677.58742	7	33.84014	19.58570	60.31267	4	0.00071	0.18975	0.92857	0.47500	0.05000	0	0	0	4.87981631703911e-09	4.671972916549969e-10	-1	0.00684931506849315	0.006849315535631879	sp|Q14624|ITIH4_HUMAN	ITIH4	696	5.12694e+07	4.05287e+08			-1	-1	21391	S7,S7,(1 1 1 0),0.83;T12,T12,(1 1 1 0),0.82;S20,S20,(1 1 0 0),0.86	11	0.275	3
1-1.21453.21453.4.3.dta	1-1.21453.21453.4.3.dta	1-1	21453	6982.23460	4730.04926	1183.26777	4	1	VVLHPJYSQVDIGLIK		1795.01124	7 6 2 0	H(7)N(6)A(2)	(N(H))(N(H(A))(N(H(N(H(H(N(H))(N(H(A)))))))))	2133	0 1 0 0;0 2 0 0;0 3 0 0;1 1 0 0;1 1 1 0;1 2 0 0;1 2 1 0;1 3 0 0;1 3 1 0;1 4 0 0;2 2 0 0;2 2 1 0;2 3 0 0;2 3 1 0;2 4 0 0;2 4 1 0;3 3 0 0;3 3 1 0;3 4 0 0;3 4 1 0;3 5 0 0;3 6 0 0;4 3 0 0;4 3 1 0;4 4 0 0;4 4 1 0;4 5 0 0;4 5 1 0;4 6 0 0;4 6 1 0;5 4 0 0;5 4 1 0;5 4 2 0;5 5 0 0;5 5 1 0;5 5 2 0;5 6 0 0;5 6 1 0;5 6 2 0;6 5 0 0;6 5 1 0;6 5 2 0;6 6 0 0;6 6 1 0;6 6 2 0;7 6 0 0;7 6 1 0;	2935.03683	8	22.00484	25.62847	15.27526	2	0.00119	0.25075	0.31250	0.53333	0.20000	0	0	0	0.0020872799784987855	0.0003486451990759473	-1	0.0	0.0003486451990759473	sp|P00738|HPT_HUMAN	HP	243	1.38441e+07	1.70956e+08			-1	-1	21454	J6,J6,(7 6 2 0),0.92	14	0.466666666666667	11
1-1.21695.21695.3.0.dta	1-1.21695.21695.3.0.dta	1-1	21695	7068.65183	3999.78583	1333.93346	3	1	VVLHPJYSQVDIGLIK		1795.01124	5 4 2 0	H(5)N(4)A(2)	(N(H(A))(N(H(N(H(H(N(H(A)))))))))	1043	0 1 0 0;0 2 0 0;1 1 0 0;1 1 1 0;1 2 0 0;1 2 1 0;1 3 0 0;2 2 0 0;2 2 1 0;2 3 0 0;2 3 1 0;3 3 0 0;3 3 1 0;3 4 0 0;4 3 0 0;4 3 1 0;4 4 0 0;4 4 1 0;5 4 0 0;5 4 1 0;	2204.77244	8	60.59352	67.01207	48.67335	3	0.00215	0.53752	0.66667	0.86667	0.26667	0	0	0	2.409059893573624e-07	2.1672356008347842e-08	-1	0.0	2.1672356008347842e-08	sp|P00738|HPT_HUMAN	HP	243	8.91182e+07	7.198e+08			-1	-1	21696	J6,J6,(5 4 2 0),0.92	15	0.5	13
1-1.21700.21700.4.4.dta	1-1.21700.21700.4.4.dta	1-1	21700	7070.07686	3999.78704	1000.70222	4	1	VVLHPJYSQVDIGLIK		1795.01124	5 4 2 0	H(5)N(4)A(2)	(N(H(A))(N(H(N(H(H(N(H(A)))))))))	1043	0 1 0 0;0 2 0 0;1 1 0 0;1 1 1 0;1 2 0 0;1 2 1 0;1 3 0 0;2 2 0 0;2 2 1 0;2 3 0 0;2 3 1 0;3 3 0 0;3 3 1 0;3 4 0 0;4 3 0 0;4 3 1 0;4 4 0 0;4 4 1 0;5 4 0 0;5 4 1 0;	2204.77244	8	49.73998	56.82530	36.58152	3	0.00336	0.84054	0.57143	0.73333	0.33333	0	0	0	9.020064719974023e-06	1.1746306523613743e-06	-1	0.0	1.1746306523613743e-06	sp|P00738|HPT_HUMAN	HP	243	2.90353e+07	2.26922e+08			-1	-1	21701	J6,J6,(5 4 2 0),0.94	23	0.766666666666667	20
1-1.21715.21715.3.0.dta	1-1.21715.21715.3.0.dta	1-1	21715	7075.41229	4730.05033	1577.35496	3	1	VVLHPJYSQVDIGLIK		1795.01124	7 6 2 0	H(7)N(6)A(2)	(N(H))(N(H(A))(N(H(N(H(H(N(H))(N(H(A)))))))))	2133	0 1 0 0;0 2 0 0;0 3 0 0;1 1 0 0;1 1 1 0;1 2 0 0;1 2 1 0;1 3 0 0;1 3 1 0;1 4 0 0;2 2 0 0;2 2 1 0;2 3 0 0;2 3 1 0;2 4 0 0;2 4 1 0;3 3 0 0;3 3 1 0;3 4 0 0;3 4 1 0;3 5 0 0;3 6 0 0;4 3 0 0;4 3 1 0;4 4 0 0;4 4 1 0;4 5 0 0;4 5 1 0;4 6 0 0;4 6 1 0;5 4 0 0;5 4 1 0;5 4 2 0;5 5 0 0;5 5 1 0;5 5 2 0;5 6 0 0;5 6 1 0;5 6 2 0;6 5 0 0;6 5 1 0;6 5 2 0;6 6 0 0;6 6 1 0;6 6 2 0;7 6 0 0;7 6 1 0;	2935.03683	8	33.98618	37.38364	27.67661	3	0.00226	0.47675	0.31250	0.86667	0.16667	0	0	0	0.00012163658854120503	1.4305289516171363e-05	-1	0.0	1.4305289516171363e-05	sp|P00738|HPT_HUMAN	HP	243	6.73063e+07	8.10638e+08			-1	-1	21716	J6,J6,(7 6 2 0),0.91	9	0.3	7
1-1.21748.21748.4.1.dta	1-1.21748.21748.4.1.dta	1-1	21748	7085.78485	4730.05066	1183.26812	4	1	VVLHPJYSQVDIGLIK		1795.01124	7 6 2 0	H(7)N(6)A(2)	(N(H))(N(H(A))(N(H(N(H(H(N(H))(N(H(A)))))))))	2133	0 1 0 0;0 2 0 0;0 3 0 0;1 1 0 0;1 1 1 0;1 2 0 0;1 2 1 0;1 3 0 0;1 3 1 0;1 4 0 0;2 2 0 0;2 2 1 0;2 3 0 0;2 3 1 0;2 4 0 0;2 4 1 0;3 3 0 0;3 3 1 0;3 4 0 0;3 4 1 0;3 5 0 0;3 6 0 0;4 3 0 0;4 3 1 0;4 4 0 0;4 4 1 0;4 5 0 0;4 5 1 0;4 6 0 0;4 6 1 0;5 4 0 0;5 4 1 0;5 4 2 0;5 5 0 0;5 5 1 0;5 5 2 0;5 6 0 0;5 6 1 0;5 6 2 0;6 5 0 0;6 5 1 0;6 5 2 0;6 6 0 0;6 6 1 0;6 6 2 0;7 6 0 0;7 6 1 0;	2935.03683	8	39.25479	37.47585	42.55854	3	0.00259	0.54757	0.37500	0.66667	0.20000	0	0	0	1.5971957270578333e-06	1.915606873905184e-07	-1	0.0	1.915606873905184e-07	sp|P00738|HPT_HUMAN	HP	243	1.05416e+08	1.28505e+09			-1	-1	21749	J6,S8,(7 6 2 0),0.88	14	0.466666666666667	12
1-1.21751.21751.3.0.dta	1-1.21751.21751.3.0.dta	1-1	21751	7086.50931	2260.02634	754.01363	3	1	DETTCISQDTRALSEK	5,Carbamidomethyl[C];	1853.85455	0 2 0 0	N(2)	(N(N))	2727	0 1 0 0;	406.15875	7	13.12337	20.18979	0.00000	0	0.01304	5.77172	0.00000	0.40000	0.13333	0	0	1	-1	0	-1	0.00684931506849315	0.00684931506849315	sp|Q8IYB7|DI3L2_HUMAN	DIS3L2	218	1.19122e+10	4.36989e+10			-1	-1	21752	S7,T10,(0 2 0 0),0.75	8	0.266666666666667	8
1-1.21790.21790.3.0.dta	1-1.21790.21790.3.0.dta	1-1	21790	7099.45072	4364.91442	1455.64299	3	1	VVLHPJYSQVDIGLIK		1795.01124	6 5 2 0	H(6)N(5)A(2)	(N(H(A))(N(H(N(H(H(N(H))(N(H(A)))))))))	1044	0 1 0 0;0 2 0 0;1 1 0 0;1 1 1 0;1 2 0 0;1 2 1 0;1 3 0 0;2 2 0 0;2 2 1 0;2 3 0 0;2 3 1 0;3 3 0 0;3 3 1 0;3 4 0 0;3 5 0 0;4 3 0 0;4 3 1 0;4 4 0 0;4 4 1 0;4 5 0 0;4 5 1 0;5 4 0 0;5 4 1 0;5 4 2 0;5 5 0 0;5 5 1 0;5 5 2 0;6 5 0 0;6 5 1 0;	2569.90464	8	47.10211	51.45246	39.02290	3	-0.00145	-0.33219	0.50000	0.90000	0.20000	0	0	0	4.501764850849929e-06	5.535935215618681e-07	-1	0.0	5.535935215618681e-07	sp|P00738|HPT_HUMAN	HP	243	6.99468e+08	6.89282e+09			-1	-1	21791	J6,J6,(6 5 2 0),0.84	9	0.3	7
1-1.21795.21795.3.0.dta	1-1.21795.21795.3.0.dta	1-1	21795	7101.12790	4510.97301	1504.32919	3	1	VVLHPJYSQVDIGLIK		1795.01124	6 5 2 1	H(6)N(5)A(2)F(1)	(N(H(F)))(N(H(A))(N(H(N(H(A)))(N(H(H))))))	1302	0 1 0 0;0 2 0 0;0 3 0 0;1 1 0 0;1 1 0 1;1 1 1 0;1 2 0 0;1 2 0 1;1 2 1 0;1 3 0 0;1 3 0 1;1 3 1 0;1 4 0 0;1 5 0 0;2 2 0 0;2 2 0 1;2 2 1 0;2 2 1 1;2 3 0 0;2 3 0 1;2 3 1 0;2 3 1 1;2 4 0 0;2 4 0 1;2 4 1 0;2 5 0 0;2 5 0 1;2 5 1 0;3 3 0 0;3 3 0 1;3 3 1 0;3 3 1 1;3 3 2 0;3 4 0 0;3 4 0 1;3 4 1 0;3 4 1 1;3 4 2 0;3 5 0 0;3 5 0 1;3 5 1 0;3 5 1 1;3 5 2 0;4 3 0 0;4 3 1 0;4 4 0 0;4 4 0 1;4 4 1 0;4 4 1 1;4 4 2 0…	2715.96255	8	24.30082	24.76175	23.44480	3	-0.00077	-0.17154	0.22973	0.60000	0.20000	0	0	0	0.00042127365583898653	5.2985623392009334e-05	-1	0.0	5.2985623392009334e-05	sp|P00738|HPT_HUMAN	HP	243	2.71437e+07	2.70382e+08			-1	-1	21796	J6,J6,(6 5 2 1),0.91	9	0.3	7
1-1.21797.21797.3.0.dta	1-1.21797.21797.3.0.dta	1-1	21797	7101.87935	3999.78565	1333.93340	3	1	VVLHPJYSQVDIGLIK		1795.01124	5 4 2 0	H(5)N(4)A(2)	(N(H(A))(N(H(N(H(H(N(H(A)))))))))	1043	0 1 0 0;0 2 0 0;1 1 0 0;1 1 1 0;1 2 0 0;1 2 1 0;1 3 0 0;2 2 0 0;2 2 1 0;2 3 0 0;2 3 1 0;3 3 0 0;3 3 1 0;3 4 0 0;4 3 0 0;4 3 1 0;4 4 0 0;4 4 1 0;5 4 0 0;5 4 1 0;	2204.77244	8	34.33971	33.31235	36.24768	3	0.00197	0.49252	0.61905	0.63333	0.23333	0	0	0	9.913574356708725e-06	1.3069632367656549e-06	-1	0.0	1.3069632367656549e-06	sp|P00738|HPT_HUMAN	HP	243	8.91182e+07	7.198e+08			-1	-1	21798	J6,J6,(5 4 2 0),0.91	12	0.4	10
1-1.21801.21801.4.1.dta	1-1.21801.21801.4.1.dta	1-1	21801	7103.22389	4364.91567	1091.98438	4	1	VVLHPJYSQVDIGLIK		1795.01124	6 5 2 0	H(6)N(5)A(2)	(N(H(A))(N(H(N(H(H(N(H))(N(H(A)))))))))	1044	0 1 0 0;0 2 0 0;1 1 0 0;1 1 1 0;1 2 0 0;1 2 1 0;1 3 0 0;2 2 0 0;2 2 1 0;2 3 0 0;2 3 1 0;3 3 0 0;3 3 1 0;3 4 0 0;3 5 0 0;4 3 0 0;4 3 1 0;4 4 0 0;4 4 1 0;4 5 0 0;4 5 1 0;5 4 0 0;5 4 1 0;5 4 2 0;5 5 0 0;5 5 1 0;5 5 2 0;6 5 0 0;6 5 1 0;	2569.90464	8	52.98801	56.12499	47.16217	3	-0.00020	-0.04628	0.53333	0.83333	0.23333	0	0	0	3.8825594431007797e-07	3.813447165943794e-08	-1	0.0	3.813447165943794e-08	sp|P00738|HPT_HUMAN	HP	243	4.04119e+08	4.00176e+09			-1	-1	21802	J6,J6,(6 5 2 0),0.95	19	0.633333333333333	15
1-1.21876.21876.3.0.dta	1-1.21876.21876.3.0.dta	1-1	21876	7127.54482	4364.91461	1455.64306	3	1	VVLHPJYSQVDIGLIK		1795.01124	6 5 2 0	H(6)N(5)A(2)	(N(H(A))(N(H(N(H(H(N(H))(N(H(A)))))))))	1044	0 1 0 0;0 2 0 0;1 1 0 0;1 1 1 0;1 2 0 0;1 2 1 0;1 3 0 0;2 2 0 0;2 2 1 0;2 3 0 0;2 3 1 0;3 3 0 0;3 3 1 0;3 4 0 0;3 5 0 0;4 3 0 0;4 3 1 0;4 4 0 0;4 4 1 0;4 5 0 0;4 5 1 0;5 4 0 0;5 4 1 0;5 4 2 0;5 5 0 0;5 5 1 0;5 5 2 0;6 5 0 0;6 5 1 0;	2569.90464	8	53.82765	56.83623	48.24028	3	-0.00126	-0.28889	0.53333	0.86667	0.20000	0	0	0	2.7636888501596923e-07	2.4357101927378052e-08	-1	0.0	2.4357101927378052e-08	sp|P00738|HPT_HUMAN	HP	243	6.99468e+08	6.89282e+09			-1	-1	21877	J6,J6,(6 5 2 0),0.83	9	0.3	7
1-1.21887.21887.4.1.dta	1-1.21887.21887.4.1.dta	1-1	21887	7131.12712	4364.91516	1091.98425	4	1	VVLHPJYSQVDIGLIK		1795.01124	6 5 2 0	H(6)N(5)A(2)	(N(H(A))(N(H(N(H(H(N(H))(N(H(A)))))))))	1044	0 1 0 0;0 2 0 0;1 1 0 0;1 1 1 0;1 2 0 0;1 2 1 0;1 3 0 0;2 2 0 0;2 2 1 0;2 3 0 0;2 3 1 0;3 3 0 0;3 3 1 0;3 4 0 0;3 5 0 0;4 3 0 0;4 3 1 0;4 4 0 0;4 4 1 0;4 5 0 0;4 5 1 0;5 4 0 0;5 4 1 0;5 4 2 0;5 5 0 0;5 5 1 0;5 5 2 0;6 5 0 0;6 5 1 0;	2569.90464	8	62.23140	69.30043	49.10320	3	-0.00071	-0.16358	0.53333	0.83333	0.30000	0	0	0	2.1011682822124467e-07	1.898639723922224e-08	-1	0.0	1.898639723922224e-08	sp|P00738|HPT_HUMAN	HP	243	4.04119e+08	4.00176e+09			-1	-1	21888	J6,J6,(6 5 2 0),0.95	20	0.666666666666667	16
1-1.21892.21892.3.0.dta	1-1.21892.21892.3.0.dta	1-1	21892	7132.59290	4510.97177	1504.32877	3	1	VVLHPJYSQVDIGLIK		1795.01124	6 5 2 1	H(6)N(5)A(2)F(1)	(N(H(F)))(N(H(A))(N(H(N(H(A)))(N(H(H))))))	1302	0 1 0 0;0 2 0 0;0 3 0 0;1 1 0 0;1 1 0 1;1 1 1 0;1 2 0 0;1 2 0 1;1 2 1 0;1 3 0 0;1 3 0 1;1 3 1 0;1 4 0 0;1 5 0 0;2 2 0 0;2 2 0 1;2 2 1 0;2 2 1 1;2 3 0 0;2 3 0 1;2 3 1 0;2 3 1 1;2 4 0 0;2 4 0 1;2 4 1 0;2 5 0 0;2 5 0 1;2 5 1 0;3 3 0 0;3 3 0 1;3 3 1 0;3 3 1 1;3 3 2 0;3 4 0 0;3 4 0 1;3 4 1 0;3 4 1 1;3 4 2 0;3 5 0 0;3 5 0 1;3 5 1 0;3 5 1 1;3 5 2 0;4 3 0 0;4 3 1 0;4 4 0 0;4 4 0 1;4 4 1 0;4 4 1 1;4 4 2 0…	2715.96255	8	25.17228	23.18042	28.87145	3	-0.00201	-0.44620	0.27027	0.56667	0.20000	0	0	0	8.456837915440435e-05	1.0948146938452502e-05	-1	0.001402524544179523	0.0014134724010183095	sp|P00738|HPT_HUMAN	HP	243	2.71437e+07	2.70382e+08			-1	-1	21893	J6,J6,(6 5 2 1),0.88	9	0.3	7
1-1.21899.21899.3.0.dta	1-1.21899.21899.3.0.dta	1-1	21899	7134.95265	2260.02558	754.01338	3	1	DETTCISQDTRALSEK	5,Carbamidomethyl[C];	1853.85455	0 2 0 0	N(2)	(N(N))	2727	0 1 0 0;	406.15875	7	13.45889	20.70599	0.00000	0	0.01229	5.43854	0.00000	0.33333	0.16667	0	0	1	-1	0	-1	0.0036275695284159614	0.0036275695284159614	sp|Q8IYB7|DI3L2_HUMAN	DIS3L2	218	1.45195e+10	5.32408e+10			-1	-1	21900	S7,T10,(0 2 0 0),0.79	9	0.3	9
1-1.21901.21901.3.1.dta	1-1.21901.21901.3.1.dta	1-1	21901	7135.48387	2367.14009	789.71821	3	1	LQKLDNQAVTEEELSR		1872.96615	0 1 1 0	N(1)A(1)	(N(A))	194	0 1 0 0;	494.17479	10	13.83794	21.28914	0.00000	0	-0.00085	-0.35729	0.00000	0.43333	0.10000	0	0	1	-1	0	-1	0.0024875621890547263	0.0024875621890547263	sp|O43822|CU002_HUMAN	C21orf2	127	7.66571e+07	1.61942e+08			-1	-1	21902	T10,T10,(0 1 1 0),0.74	10	0.333333333333333	10
1-1.21923.21923.4.3.dta	1-1.21923.21923.4.3.dta	1-1	21923	7142.63584	4381.93486	1096.23917	4	1	VVLHPJYSQVDIGLIK		1795.01124	7 5 1 1	H(7)N(5)A(1)F(1)	(N(H(F)))(N(H(A))(N(H(N(H(H)))(N(H(H))))))	1307	0 1 0 0;0 2 0 0;0 3 0 0;1 1 0 0;1 1 0 1;1 1 1 0;1 2 0 0;1 2 0 1;1 2 1 0;1 3 0 0;1 3 0 1;1 3 1 0;1 4 0 0;1 5 0 0;2 2 0 0;2 2 0 1;2 2 1 0;2 2 1 1;2 3 0 0;2 3 0 1;2 3 1 0;2 3 1 1;2 4 0 0;2 4 0 1;2 4 1 0;2 5 0 0;2 5 0 1;2 5 1 0;3 3 0 0;3 3 0 1;3 3 1 0;3 3 1 1;3 4 0 0;3 4 0 1;3 4 1 0;3 4 1 1;3 5 0 0;3 5 0 1;3 5 1 0;3 5 1 1;4 3 0 0;4 3 1 0;4 4 0 0;4 4 0 1;4 4 1 0;4 4 1 1;4 5 0 0;4 5 0 1;4 5 1 0;4 5 1 1…	2586.91995	8	32.23005	36.92537	23.51018	3	0.00367	0.83668	0.22059	0.66667	0.20000	0	0	0	0.00041395065908058737	5.1799089253583734e-05	-1	0.0	5.1799089253583734e-05	sp|P00738|HPT_HUMAN	HP	243	1.93042e+07	1.62224e+08			-1	-1	21924	J6,J6,(7 5 1 1),0.91	14	0.466666666666667	12
1-1.21945.21945.3.0.dta	1-1.21945.21945.3.0.dta	1-1	21945	7149.49421	3999.78522	1333.93326	3	1	VVLHPJYSQVDIGLIK		1795.01124	5 4 2 0	H(5)N(4)A(2)	(N(H(A))(N(H(N(H(H(N(H(A)))))))))	1043	0 1 0 0;0 2 0 0;1 1 0 0;1 1 1 0;1 2 0 0;1 2 1 0;1 3 0 0;2 2 0 0;2 2 1 0;2 3 0 0;2 3 1 0;3 3 0 0;3 3 1 0;3 4 0 0;4 3 0 0;4 3 1 0;4 4 0 0;4 4 1 0;5 4 0 0;5 4 1 0;	2204.77244	8	57.88530	64.61058	45.39550	3	0.00154	0.38526	0.61905	0.86667	0.26667	0	0	0	6.733064723978423e-07	7.746634422945682e-08	-1	0.0	7.746634422945682e-08	sp|P00738|HPT_HUMAN	HP	243	4.0511e+09	3.4209e+10			-1	-1	21946	J6,J6,(5 4 2 0),0.85	13	0.433333333333333	11
1-1.21956.21956.4.1.dta	1-1.21956.21956.4.1.dta	1-1	21956	7153.00537	3999.78456	1000.70160	4	1	VVLHPJYSQVDIGLIK		1795.01124	5 4 2 0	H(5)N(4)A(2)	(N(H(A))(N(H(N(H(H(N(H(A)))))))))	1043	0 1 0 0;0 2 0 0;1 1 0 0;1 1 1 0;1 2 0 0;1 2 1 0;1 3 0 0;2 2 0 0;2 2 1 0;2 3 0 0;2 3 1 0;3 3 0 0;3 3 1 0;3 4 0 0;4 3 0 0;4 3 1 0;4 4 0 0;4 4 1 0;5 4 0 0;5 4 1 0;	2204.77244	8	52.07702	58.38107	40.36951	3	0.00088	0.21950	0.57143	0.66667	0.30000	0	0	0	3.0493945579816155e-06	3.8458730993696774e-07	-1	0.0	3.8458730993696774e-07	sp|P00738|HPT_HUMAN	HP	243	1.11096e+09	9.24405e+09			-1	-1	21957	J6,J6,(5 4 2 0),0.94	24	0.8	20
1-1.21973.21973.3.0.dta	1-1.21973.21973.3.0.dta	1-1	21973	7158.74069	4364.91485	1455.64314	3	1	VVLHPJYSQVDIGLIK		1795.01124	6 5 2 0	H(6)N(5)A(2)	(N(H(A))(N(H(N(H(H(N(H))(N(H(A)))))))))	1044	0 1 0 0;0 2 0 0;1 1 0 0;1 1 1 0;1 2 0 0;1 2 1 0;1 3 0 0;2 2 0 0;2 2 1 0;2 3 0 0;2 3 1 0;3 3 0 0;3 3 1 0;3 4 0 0;3 5 0 0;4 3 0 0;4 3 1 0;4 4 0 0;4 4 1 0;4 5 0 0;4 5 1 0;5 4 0 0;5 4 1 0;5 4 2 0;5 5 0 0;5 5 1 0;5 5 2 0;6 5 0 0;6 5 1 0;	2569.90464	8	30.26012	27.19914	35.94480	3	-0.00102	-0.23391	0.46667	0.56667	0.20000	0	0	0	1.0800351837216615e-05	1.416589293809123e-06	-1	0.0	1.416589293809123e-06	sp|P00738|HPT_HUMAN	HP	243	6.99468e+08	6.89282e+09			-1	-1	21974	J6,J6,(6 5 2 0),0.91	9	0.3	7
1-1.21995.21995.4.1.dta	1-1.21995.21995.4.1.dta	1-1	21995	7165.39081	4364.91490	1091.98418	4	1	VVLHPJYSQVDIGLIK		1795.01124	6 5 2 0	H(6)N(5)A(2)	(N(H(A))(N(H(N(H(H(N(H))(N(H(A)))))))))	1044	0 1 0 0;0 2 0 0;1 1 0 0;1 1 1 0;1 2 0 0;1 2 1 0;1 3 0 0;2 2 0 0;2 2 1 0;2 3 0 0;2 3 1 0;3 3 0 0;3 3 1 0;3 4 0 0;3 5 0 0;4 3 0 0;4 3 1 0;4 4 0 0;4 4 1 0;4 5 0 0;4 5 1 0;5 4 0 0;5 4 1 0;5 4 2 0;5 5 0 0;5 5 1 0;5 5 2 0;6 5 0 0;6 5 1 0;	2569.90464	8	42.17174	40.66308	44.97352	3	-0.00098	-0.22406	0.53333	0.63333	0.26667	0	0	0	7.669160697090609e-07	9.351844627163605e-08	-1	0.0	9.351844627163605e-08	sp|P00738|HPT_HUMAN	HP	243	4.04119e+08	4.00176e+09			-1	-1	21996	J6,J6,(6 5 2 0),0.94	18	0.6	15
1-1.22002.22002.3.3.dta	1-1.22002.22002.3.3.dta	1-1	22002	7167.65307	4183.84416	1395.28624	3	1	VVLHPJYSQVDIGLIK		1795.01124	2 3 5 0	H(2)N(3)A(5)	(N(A))(N(H(A(A)))(N(H(A(A)))))	219	0 1 0 0;0 1 1 0;0 2 0 0;0 2 1 0;0 3 0 0;0 3 1 0;1 1 0 0;1 1 1 0;1 1 2 0;1 2 0 0;1 2 1 0;1 2 2 0;1 2 3 0;1 3 0 0;1 3 1 0;1 3 2 0;1 3 3 0;2 2 0 0;2 2 1 0;2 2 2 0;2 2 3 0;2 2 4 0;2 3 0 0;2 3 1 0;2 3 2 0;2 3 3 0;2 3 4 0;	2388.82085	8	15.94239	21.03736	6.48031	3	0.01207	2.88591	0.21429	0.50000	0.16667	0	0	0	0.016569694613453482	0.0021288013377438477	-1	0.0024875621890547263	0.00461359336673142	sp|P00738|HPT_HUMAN	HP	243	1.06472e+07	4.60022e+07			-1	-1	22003	J6,J6,(2 3 5 0),0.90	10	0.333333333333333	8
1-1.22013.22013.4.1.dta	1-1.22013.22013.4.1.dta	1-1	22013	7171.56013	4145.83944	1037.21532	4	1	VVLHPJYSQVDIGLIK		1795.01124	5 4 2 1	H(5)N(4)A(2)F(1)	(N(H(A))(N(H)))(N(H(A))(N(H(H(F)))))	1132	0 1 0 0;0 2 0 0;0 3 0 0;0 4 0 0;1 1 0 0;1 1 1 0;1 2 0 0;1 2 1 0;1 3 0 0;1 3 1 0;1 4 0 0;1 4 1 0;2 2 0 0;2 2 0 1;2 2 1 0;2 2 2 0;2 3 0 0;2 3 0 1;2 3 1 0;2 3 2 0;2 4 0 0;2 4 0 1;2 4 1 0;2 4 2 0;3 2 0 0;3 2 0 1;3 2 1 0;3 2 1 1;3 3 0 0;3 3 0 1;3 3 1 0;3 3 1 1;3 3 2 0;3 4 0 0;3 4 0 1;3 4 1 0;3 4 1 1;3 4 2 0;4 3 0 0;4 3 0 1;4 3 1 0;4 3 1 1;4 3 2 0;4 3 2 1;4 4 0 0;4 4 0 1;4 4 1 0;4 4 1 1;4 4 2 0;4 4 2 1…	2350.83035	8	28.62768	25.40549	34.61175	3	-0.00215	-0.51783	0.32143	0.43333	0.23333	0	0	0	1.575569077981477e-05	2.0494743492582883e-06	-1	0.0	2.0494743492582883e-06	sp|P00738|HPT_HUMAN	HP	243	7.40687e+06	8.39911e+07			-1	-1	22014	J6,J6,(5 4 2 1),0.93	19	0.633333333333333	16
1-1.22018.22018.3.0.dta	1-1.22018.22018.3.0.dta	1-1	22018	7173.05415	4145.83673	1382.61709	3	1	VVLHPJYSQVDIGLIK		1795.01124	5 4 2 1	H(5)N(4)A(2)F(1)	(N(H(A))(N(H)))(N(H(A))(N(H(H(F)))))	1132	0 1 0 0;0 2 0 0;0 3 0 0;0 4 0 0;1 1 0 0;1 1 1 0;1 2 0 0;1 2 1 0;1 3 0 0;1 3 1 0;1 4 0 0;1 4 1 0;2 2 0 0;2 2 0 1;2 2 1 0;2 2 2 0;2 3 0 0;2 3 0 1;2 3 1 0;2 3 2 0;2 4 0 0;2 4 0 1;2 4 1 0;2 4 2 0;3 2 0 0;3 2 0 1;3 2 1 0;3 2 1 1;3 3 0 0;3 3 0 1;3 3 1 0;3 3 1 1;3 3 2 0;3 4 0 0;3 4 0 1;3 4 1 0;3 4 1 1;3 4 2 0;4 3 0 0;4 3 0 1;4 3 1 0;4 3 1 1;4 3 2 0;4 3 2 1;4 4 0 0;4 4 0 1;4 4 1 0;4 4 1 1;4 4 2 0;4 4 2 1…	2350.83035	8	42.29445	32.09885	61.22914	3	-0.00486	-1.17150	0.48214	0.70000	0.20000	0	0	0	3.5172533036395056e-09	3.596436364206213e-10	-1	0.0	3.596436364206213e-10	sp|P00738|HPT_HUMAN	HP	243	2.91937e+07	2.90757e+08			-1	-1	22019	J6,J6,(5 4 2 1),0.92	13	0.433333333333333	11
1-1.22022.22022.3.1.dta	1-1.22022.22022.3.1.dta	1-1	22022	7174.48783	4073.80846	1358.60767	3	1	VVLHPJYSQVDIGLIK		1795.01124	6 5 1 0	H(6)N(5)A(1)	(N(H(A))(N(H(N(H(H(N(H))(N(H))))))))	1045	0 1 0 0;0 2 0 0;1 1 0 0;1 1 1 0;1 2 0 0;1 2 1 0;1 3 0 0;2 2 0 0;2 2 1 0;2 3 0 0;2 3 1 0;3 3 0 0;3 3 1 0;3 4 0 0;3 5 0 0;4 3 0 0;4 3 1 0;4 4 0 0;4 4 1 0;4 5 0 0;4 5 1 0;5 4 0 0;5 4 1 0;5 5 0 0;5 5 1 0;6 5 0 0;	2278.80922	8	27.83743	24.84115	33.40195	3	-0.01200	-2.94478	0.48148	0.53333	0.16667	0	0	0	2.224796206557973e-05	3.099747409998749e-06	-1	0.0	3.099747409998749e-06	sp|P00738|HPT_HUMAN	HP	243	2.12145e+06	1.28624e+07			-1	-1	22023	J6,S8,(6 5 1 0),0.89	12	0.4	11
1-1.22035.22035.3.0.dta	1-1.22035.22035.3.0.dta	1-1	22035	7178.86348	3999.78519	1333.93325	3	1	VVLHPJYSQVDIGLIK		1795.01124	5 4 2 0	H(5)N(4)A(2)	(N(H(A))(N(H(N(H(H(N(H(A)))))))))	1043	0 1 0 0;0 2 0 0;1 1 0 0;1 1 1 0;1 2 0 0;1 2 1 0;1 3 0 0;2 2 0 0;2 2 1 0;2 3 0 0;2 3 1 0;3 3 0 0;3 3 1 0;3 4 0 0;4 3 0 0;4 3 1 0;4 4 0 0;4 4 1 0;5 4 0 0;5 4 1 0;	2204.77244	8	72.58266	83.22853	52.81177	3	0.00151	0.37701	0.61905	0.86667	0.26667	0	0	0	6.33674904442539e-08	5.304820133981943e-09	-1	0.0	5.304820133981943e-09	sp|P00738|HPT_HUMAN	HP	243	4.0511e+09	3.4209e+10			-1	-1	22036	J6,J6,(5 4 2 0),0.91	14	0.466666666666667	12
1-1.22057.22057.4.1.dta	1-1.22057.22057.4.1.dta	1-1	22057	7185.52202	3999.78522	1000.70176	4	1	VVLHPJYSQVDIGLIK		1795.01124	5 4 2 0	H(5)N(4)A(2)	(N(H(A))(N(H(N(H(H(N(H(A)))))))))	1043	0 1 0 0;0 2 0 0;1 1 0 0;1 1 1 0;1 2 0 0;1 2 1 0;1 3 0 0;2 2 0 0;2 2 1 0;2 3 0 0;2 3 1 0;3 3 0 0;3 3 1 0;3 4 0 0;4 3 0 0;4 3 1 0;4 4 0 0;4 4 1 0;5 4 0 0;5 4 1 0;	2204.77244	8	76.43977	91.84047	47.83845	3	0.00154	0.38451	0.57143	0.73333	0.43333	0	0	0	3.1380220846987975e-07	2.7888040006252116e-08	-1	0.0	2.7888040006252116e-08	sp|P00738|HPT_HUMAN	HP	243	1.11096e+09	9.24405e+09			-1	-1	22058	J6,J6,(5 4 2 0),0.95	23	0.766666666666667	19
1-1.22060.22060.3.0.dta	1-1.22060.22060.3.0.dta	1-1	22060	7186.21668	4364.91429	1455.64295	3	1	VVLHPJYSQVDIGLIK		1795.01124	6 5 2 0	H(6)N(5)A(2)	(N(H(A))(N(H(N(H(H(N(H))(N(H(A)))))))))	1044	0 1 0 0;0 2 0 0;1 1 0 0;1 1 1 0;1 2 0 0;1 2 1 0;1 3 0 0;2 2 0 0;2 2 1 0;2 3 0 0;2 3 1 0;3 3 0 0;3 3 1 0;3 4 0 0;3 5 0 0;4 3 0 0;4 3 1 0;4 4 0 0;4 4 1 0;4 5 0 0;4 5 1 0;5 4 0 0;5 4 1 0;5 4 2 0;5 5 0 0;5 5 1 0;5 5 2 0;6 5 0 0;6 5 1 0;	2569.90464	8	34.31077	34.04669	34.80122	3	-0.00158	-0.36312	0.50000	0.76667	0.20000	0	0	0	1.4930668239200947e-05	1.8958789936707773e-06	-1	0.0	1.8958789936707773e-06	sp|P00738|HPT_HUMAN	HP	243	1.1622e+07	1.07061e+08			-1	-1	22061	J6,J6,(6 5 2 0),0.88	9	0.3	7
1-1.22082.22082.3.1.dta	1-1.22082.22082.3.1.dta	1-1	22082	7193.47228	3357.56002	1119.85819	3	1	LAILPASAPPATSNPDPAVSR		2045.10258	2 2 2 0	H(2)N(2)A(2)	(N(H(A))(N(H(A))))	920	0 1 0 0;0 2 0 0;1 1 0 0;1 1 1 0;1 2 0 0;1 2 1 0;2 2 0 0;2 2 1 0;	1312.45522	7	58.86620	64.83365	47.78381	4	0.00221	0.65891	1.00000	0.97500	0.10000	0	0	0	3.192599917356538e-07	2.9706100014980268e-08	-1	0.0	2.9706100014980268e-08	sp|Q14624|ITIH4_HUMAN	ITIH4	696	8.93833e+07	5.76622e+08			-1	-1	22083	S7,S7,(1 1 1 0),0.85;T12,T12,(1 1 1 0),0.83	14	0.35	9
1-1.22115.22115.3.0.dta	1-1.22115.22115.3.0.dta	1-1	22115	7205.06293	3999.78525	1333.93327	3	1	VVLHPJYSQVDIGLIK		1795.01124	5 4 2 0	H(5)N(4)A(2)	(N(H(A))(N(H(N(H(H(N(H(A)))))))))	1043	0 1 0 0;0 2 0 0;1 1 0 0;1 1 1 0;1 2 0 0;1 2 1 0;1 3 0 0;2 2 0 0;2 2 1 0;2 3 0 0;2 3 1 0;3 3 0 0;3 3 1 0;3 4 0 0;4 3 0 0;4 3 1 0;4 4 0 0;4 4 1 0;5 4 0 0;5 4 1 0;	2204.77244	8	68.32104	80.29670	46.08053	3	0.00157	0.39276	0.61905	0.83333	0.30000	0	0	0	5.444358143198333e-07	6.146655942558382e-08	-1	0.0	6.146655942558382e-08	sp|P00738|HPT_HUMAN	HP	243	4.0511e+09	3.4209e+10			-1	-1	22116	J6,J6,(5 4 2 0),0.92	16	0.533333333333333	14
1-1.22126.22126.3.0.dta	1-1.22126.22126.3.0.dta	1-1	22126	7208.27986	3374.58810	1125.53422	3	1	LAILPASAPPATSNPDPAVSR		2045.10258	3 2 1 1	H(3)N(2)A(1)F(1)	(N(H(A))(N(H(H(F)))))	944	0 1 0 0;0 2 0 0;1 1 0 0;1 1 1 0;1 2 0 0;1 2 1 0;2 2 0 0;2 2 0 1;2 2 1 0;3 2 0 0;3 2 0 1;3 2 1 0;	1329.47054	7	55.58521	60.40940	46.62601	4	0.01498	4.43835	0.69231	0.85000	0.12500	0	0	0	4.592697064141146e-07	4.914452921127084e-08	-1	0.0	4.914452921127084e-08	sp|Q14624|ITIH4_HUMAN	ITIH4	696	1.3191e+07	7.00611e+07			-1	-1	22127	S7,T12,(3 2 1 1),0.84	13	0.325	13
1-1.22137.22137.4.1.dta	1-1.22137.22137.4.1.dta	1-1	22137	7212.02548	3999.78575	1000.70190	4	1	VVLHPJYSQVDIGLIK		1795.01124	5 4 2 0	H(5)N(4)A(2)	(N(H(A))(N(H(N(H(H(N(H(A)))))))))	1043	0 1 0 0;0 2 0 0;1 1 0 0;1 1 1 0;1 2 0 0;1 2 1 0;1 3 0 0;2 2 0 0;2 2 1 0;2 3 0 0;2 3 1 0;3 3 0 0;3 3 1 0;3 4 0 0;4 3 0 0;4 3 1 0;4 4 0 0;4 4 1 0;5 4 0 0;5 4 1 0;	2204.77244	8	36.46911	34.32218	40.45628	3	0.00207	0.51852	0.57143	0.66667	0.13333	0	0	0	2.9732045939468717e-06	3.6377195507728475e-07	-1	0.0	3.6377195507728475e-07	sp|P00738|HPT_HUMAN	HP	243	1.11096e+09	9.24405e+09			-1	-1	22138	J6,J6,(5 4 2 0),0.95	22	0.733333333333333	18
1-1.22149.22149.3.0.dta	1-1.22149.22149.3.0.dta	1-1	22149	7215.90554	3357.56039	1119.85831	3	1	LAILPASAPPATSNPDPAVSR		2045.10258	2 2 2 0	H(2)N(2)A(2)	(N(H(A))(N(H(A))))	920	0 1 0 0;0 2 0 0;1 1 0 0;1 1 1 0;1 2 0 0;1 2 1 0;2 2 0 0;2 2 1 0;	1312.45522	7	71.71064	77.20465	61.50747	4	0.00258	0.76970	1.00000	0.95000	0.15000	0	0	0	3.1827058867630844e-09	3.155679128871485e-10	-1	0.0	3.155679128871485e-10	sp|Q14624|ITIH4_HUMAN	ITIH4	696	8.93833e+07	5.76622e+08			-1	-1	22150	S7,S7,(1 1 1 0),0.87;T12,T12,(1 1 1 0),0.85	15	0.375	11
1-1.22199.22199.3.0.dta	1-1.22199.22199.3.0.dta	1-1	22199	7232.63237	3374.58730	1125.53395	3	1	LAILPASAPPATSNPDPAVSR		2045.10258	3 2 1 1	H(3)N(2)A(1)F(1)	(N(H(A))(N(H(H(F)))))	944	0 1 0 0;0 2 0 0;1 1 0 0;1 1 1 0;1 2 0 0;1 2 1 0;2 2 0 0;2 2 0 1;2 2 1 0;3 2 0 0;3 2 0 1;3 2 1 0;	1329.47054	7	47.19218	51.44540	39.29334	4	0.01418	4.20188	0.69231	0.75000	0.12500	0	0	0	4.164882426788759e-06	5.170554883420236e-07	-1	0.0	5.170554883420236e-07	sp|Q14624|ITIH4_HUMAN	ITIH4	696	2.36005e+07	1.20502e+08			-1	-1	22200	S7,S7,(3 2 1 1),0.83	13	0.325	13
1-1.22230.22230.3.0.dta	1-1.22230.22230.3.0.dta	1-1	22230	7241.85812	3853.59688	1285.20381	3	1	JTTCQDLQIEVTVK	4,Carbamidomethyl[C];	1648.82106	5 4 2 0	H(5)N(4)A(2)	(N(H(A))(N(H(N(H(H(N(H(A)))))))))	1043	0 1 0 0;0 2 0 0;1 1 0 0;1 1 1 0;1 2 0 0;1 2 1 0;1 3 0 0;2 2 0 0;2 2 1 0;2 3 0 0;2 3 1 0;3 3 0 0;3 3 1 0;3 4 0 0;4 3 0 0;4 3 1 0;4 4 0 0;4 4 1 0;5 4 0 0;5 4 1 0;	2204.77244	2	34.75670	37.19840	30.22212	3	0.00338	0.87606	0.57143	0.84615	0.26923	0	0	0	5.633293592870083e-05	7.386928989227927e-06	-1	0.0	7.386928989227927e-06	sp|P0C0L4|CO4A_HUMAN;sp|P0C0L5|CO4B_HUMAN	C4A;C4B	1392;1392	3.54281e+07	2.53509e+08			-1	-1	22231	J1,J1,(3 2 1 0),0.90;T2,T2,(2 2 1 0),0.89	12	0.461538461538462	11
1-1.22247.22247.3.1.dta	1-1.22247.22247.3.1.dta	1-1	22247	7247.34655	3999.78708	1333.93388	3	1	VVLHPJYSQVDIGLIK		1795.01124	5 4 2 0	H(5)N(4)A(2)	(N(H(A))(N(H(N(H(A)))(N(H(H))))))	1027	0 1 0 0;0 2 0 0;1 1 0 0;1 1 1 0;1 2 0 0;1 2 1 0;1 3 0 0;1 4 0 0;2 2 0 0;2 2 1 0;2 3 0 0;2 3 1 0;2 4 0 0;2 4 1 0;3 3 0 0;3 3 1 0;3 3 2 0;3 4 0 0;3 4 1 0;3 4 2 0;4 3 0 0;4 3 1 0;4 4 0 0;4 4 1 0;4 4 2 0;5 4 0 0;5 4 1 0;	2204.77244	8	38.60778	39.32246	37.28053	3	0.00340	0.85029	0.53571	0.66667	0.23333	0	0	0	7.399659818895081e-06	9.626228086349571e-07	-1	0.0	9.626228086349571e-07	sp|P00738|HPT_HUMAN	HP	243	4.10018e+09	3.46434e+10			-1	-1	22248	J6,J6,(5 4 2 0),0.88	13	0.433333333333333	11
1-1.22250.22250.3.2.dta	1-1.22250.22250.3.2.dta	1-1	22250	7248.13263	3357.56114	1119.85856	3	1	LAILPASAPPATSNPDPAVSR		2045.10258	2 2 2 0	H(2)N(2)A(2)	(N(H(A))(N(H(A))))	920	0 1 0 0;0 2 0 0;1 1 0 0;1 1 1 0;1 2 0 0;1 2 1 0;2 2 0 0;2 2 1 0;	1312.45522	7	35.04222	28.84166	46.55754	4	0.00334	0.99397	1.00000	0.52500	0.05000	0	0	0	4.692025642267353e-07	5.3450964571033517e-08	-1	0.0	5.3450964571033517e-08	sp|Q14624|ITIH4_HUMAN	ITIH4	696	8.93833e+07	5.76622e+08			-1	-1	22251	S7,S7,(1 1 1 0),0.85;T12,S13,(1 1 1 0),0.86	13	0.325	10
1-1.22274.22274.4.1.dta	1-1.22274.22274.4.1.dta	1-1	22274	7255.28997	4884.16799	1221.79745	4	1	MVSHHJLTTGATLINEQWLLTTAK		2679.39230	5 4 2 0	H(5)N(4)A(2)	(N(H(A))(N(H(N(H(H(N(H(A)))))))))	1043	0 1 0 0;0 2 0 0;1 1 0 0;1 1 1 0;1 2 0 0;1 2 1 0;1 3 0 0;2 2 0 0;2 2 1 0;2 3 0 0;2 3 1 0;3 3 0 0;3 3 1 0;3 4 0 0;4 3 0 0;4 3 1 0;4 4 0 0;4 4 1 0;5 4 0 0;5 4 1 0;	2204.77244	8	40.79593	40.33909	41.64436	3	0.00325	0.66582	0.61905	0.36957	0.34783	0	0	0	2.096928812903306e-06	2.5868473157205794e-07	-1	0.0	2.5868473157205794e-07	sp|P00738|HPT_HUMAN;sp|P00739|HPTR_HUMAN	HP;HPR	186;128	1.10821e+07	1.18722e+08			-1	-1	22275	J6,J6,(5 4 2 0),0.96	25	0.543478260869565	23
1-1.22318.22318.3.1.dta	1-1.22318.22318.3.1.dta	1-1	22318	7269.00549	3853.59405	1285.20287	3	1	JTTCQDLQIEVTVK	4,Carbamidomethyl[C];	1648.82106	5 4 2 0	H(5)N(4)A(2)	(N(H(A))(N(H(N(H(H(N(H(A)))))))))	1043	0 1 0 0;0 2 0 0;1 1 0 0;1 1 1 0;1 2 0 0;1 2 1 0;1 3 0 0;2 2 0 0;2 2 1 0;2 3 0 0;2 3 1 0;3 3 0 0;3 3 1 0;3 4 0 0;4 3 0 0;4 3 1 0;4 4 0 0;4 4 1 0;5 4 0 0;5 4 1 0;	2204.77244	2	31.99161	42.15608	13.11475	2	0.00055	0.14194	0.52381	1.00000	0.19231	0	0	0	0.0031119933056273467	0.0005258997440578246	-1	0.0	0.0005258997440578246	sp|P0C0L4|CO4A_HUMAN;sp|P0C0L5|CO4B_HUMAN	C4A;C4B	1392;1392	9.70932e+07	6.98857e+08			-1	-1	22319	J1,T2,(5 4 2 0),0.90	11	0.423076923076923	10
1-1.22362.22362.3.0.dta	1-1.22362.22362.3.0.dta	1-1	22362	7282.77147	3999.78605	1333.93353	3	1	VVLHPJYSQVDIGLIK		1795.01124	5 4 2 0	H(5)N(4)A(2)	(N(H(A))(N(H(N(H(H(N(H(A)))))))))	1043	0 1 0 0;0 2 0 0;1 1 0 0;1 1 1 0;1 2 0 0;1 2 1 0;1 3 0 0;2 2 0 0;2 2 1 0;2 3 0 0;2 3 1 0;3 3 0 0;3 3 1 0;3 4 0 0;4 3 0 0;4 3 1 0;4 4 0 0;4 4 1 0;5 4 0 0;5 4 1 0;	2204.77244	8	20.14917	21.95151	16.80197	2	0.00237	0.59377	0.57143	0.46667	0.23333	0	0	0	0.0016121045987124588	0.00026228100292344366	-1	0.0024875621890547263	0.002749797365555062	sp|P00738|HPT_HUMAN	HP	243	2.0781e+08	1.75045e+09			-1	-1	22363	J6,J6,(5 4 2 0),0.93	14	0.466666666666667	12
1-1.22397.22397.3.0.dta	1-1.22397.22397.3.0.dta	1-1	22397	7293.27138	3954.74079	1318.91845	3	1	DKFSEFWDLDPEVRPTSAVAA		2380.14557	2 4 0 3	H(2)N(4)F(3)	(N(N(F)(H(N(F)(H(N(F)))))))	2193	0 1 0 0;0 2 0 0;0 2 0 1;1 2 0 0;1 2 0 1;1 3 0 0;1 3 0 1;1 3 0 2;2 3 0 0;2 3 0 1;2 3 0 2;2 4 0 0;2 4 0 1;2 4 0 2;	1574.59686	16	44.32970	55.26883	24.01419	2	-0.00164	-0.41523	0.73333	0.62500	0.37500	0	0	0	0.0003606456230063173	4.522900743283709e-05	-1	0.0	4.522900743283709e-05	sp|P02656|APOC3_HUMAN	APOC3	94	1.5042e+07	1.15494e+08			-1	-1	22398	S17,S17,(2 4 0 3),0.93	18	0.45	17
1-1.22408.22408.3.0.dta	1-1.22408.22408.3.0.dta	1-1	22408	7296.93145	3357.55938	1119.85798	3	1	LAILPASAPPATSNPDPAVSR		2045.10258	2 2 2 0	H(2)N(2)A(2)	(N(H(A))(N(H(A))))	920	0 1 0 0;0 2 0 0;1 1 0 0;1 1 1 0;1 2 0 0;1 2 1 0;2 2 0 0;2 2 1 0;	1312.45522	7	34.88601	30.17486	43.63528	4	0.00157	0.46859	1.00000	0.62500	0.05000	0	0	0	1.1544957756978386e-06	1.5056721321489425e-07	-1	0.0	1.5056721321489425e-07	sp|Q14624|ITIH4_HUMAN	ITIH4	696	9.06638e+07	5.85982e+08			-1	-1	22409	S7,S7,(1 1 1 0),0.88;T12,T12,(1 1 1 0),0.82	13	0.325	11
1-1.22424.22424.3.0.dta	1-1.22424.22424.3.0.dta	1-1	22424	7302.03516	3853.59414	1285.20290	3	1	JTTCQDLQIEVTVK	4,Carbamidomethyl[C];	1648.82106	5 4 2 0	H(5)N(4)A(2)	(N(H(A))(N(H(N(H(H(N(H(A)))))))))	1043	0 1 0 0;0 2 0 0;1 1 0 0;1 1 1 0;1 2 0 0;1 2 1 0;1 3 0 0;2 2 0 0;2 2 1 0;2 3 0 0;2 3 1 0;3 3 0 0;3 3 1 0;3 4 0 0;4 3 0 0;4 3 1 0;4 4 0 0;4 4 1 0;5 4 0 0;5 4 1 0;	2204.77244	2	49.49306	58.23210	33.26343	3	0.00063	0.16374	0.61905	1.07692	0.34615	0	0	0	2.3149757573117128e-05	3.2127490694897254e-06	-1	0.0	3.2127490694897254e-06	sp|P0C0L4|CO4A_HUMAN;sp|P0C0L5|CO4B_HUMAN	C4A;C4B	1392;1392	1.18101e+08	8.45301e+08			-1	-1	22425	J1,J1,(3 2 1 0),0.87;T2,T2,(2 2 1 0),0.92	12	0.461538461538462	11
1-1.22468.22468.3.1.dta	1-1.22468.22468.3.1.dta	1-1	22468	7316.29646	3647.59922	1216.53792	3	1	FSEFWDLDPEVRPTSAVAA		2137.02366	0 6 0 2	N(6)F(2)	(N(N))(N(N(F)))(N(N(F)))	2870	0 1 0 0;0 2 0 0;0 2 0 1;0 3 0 0;0 3 0 1;0 4 0 0;0 4 0 1;0 4 0 2;0 5 0 0;0 5 0 1;0 5 0 2;0 6 0 0;0 6 0 1;	1510.59205	14	34.66388	50.00341	6.17620	3	-0.01649	-4.52202	0.21429	0.72222	0.22222	0	0	0	0.02055208813390858	0.0023598814455153155	-1	0.0	0.0023598814455153155	sp|P02656|APOC3_HUMAN	APOC3	94	1.26281e+07	3.77754e+07			-1	-1	22469	T14,S15,(0 6 0 2),0.83	13	0.361111111111111	13
1-1.22499.22499.3.0.dta	1-1.22499.22499.3.0.dta	1-1	22499	7326.05222	3670.59141	1224.20199	3	1	FSEFWDLDPEVRPTSAVAA		2137.02366	3 3 0 3	H(3)N(3)F(3)	(N(H(F)))(N(H(F))(N(H(F))))	1312	0 1 0 0;0 2 0 0;0 3 0 0;1 1 0 0;1 1 0 1;1 2 0 0;1 2 0 1;1 3 0 0;1 3 0 1;2 2 0 0;2 2 0 1;2 2 0 2;2 3 0 0;2 3 0 1;2 3 0 2;3 3 0 0;3 3 0 1;3 3 0 2;	1533.57031	14	34.15627	37.81792	27.35605	4	-0.00256	-0.69853	0.52632	0.52778	0.27778	0	0	0	0.00013412596705786542	1.596797568378705e-05	-1	0.0	1.596797568378705e-05	sp|P02656|APOC3_HUMAN	APOC3	94	8.13296e+06	7.73406e+07			-1	-1	22500	T14,T14,(3 3 0 3),0.91	15	0.416666666666667	15
1-1.22506.22506.4.1.dta	1-1.22506.22506.4.1.dta	1-1	22506	7328.38032	3882.69594	971.42944	4	1	TIHDLHLFIENIDFJK		1969.01779	5 4 1 0	H(5)N(4)A(1)	(N(H)(N(H(N(H(H(N(H(A)))))))))	1985	0 1 0 0;0 2 0 0;1 1 0 0;1 2 0 0;1 3 0 0;2 2 0 0;2 3 0 0;3 3 0 0;3 4 0 0;4 3 0 0;4 4 0 0;4 4 1 0;5 4 0 0;	1913.67702	1	20.91940	20.71343	21.30192	3	0.00112	0.28962	0.57143	0.53333	0.03333	0	0	0	0.0007106481605695339	9.123230812402285e-05	-1	0.0036275695284159614	0.0037187796013334745	sp|P04114|APOB_HUMAN	APOB	2225	8.27047e+07	6.26499e+08			-1	-1	22507	J15,J15,(5 4 1 0),0.93	17	0.566666666666667	2
1-1.22515.22515.3.0.dta	1-1.22515.22515.3.0.dta	1-1	22515	7331.50829	3999.78285	1333.93247	3	1	VVLHPJYSQVDIGLIK		1795.01124	5 4 2 0	H(5)N(4)A(2)	(N(H(A))(N(H(N(H(H(N(H(A)))))))))	1043	0 1 0 0;0 2 0 0;1 1 0 0;1 1 1 0;1 2 0 0;1 2 1 0;1 3 0 0;2 2 0 0;2 2 1 0;2 3 0 0;2 3 1 0;3 3 0 0;3 3 1 0;3 4 0 0;4 3 0 0;4 3 1 0;4 4 0 0;4 4 1 0;5 4 0 0;5 4 1 0;	2204.77244	8	27.45878	23.89395	34.07918	3	-0.00083	-0.20727	0.61905	0.46667	0.26667	0	0	0	1.833306589457066e-05	2.535764699312206e-06	-1	0.001402524544179523	0.0014050602763227226	sp|P00738|HPT_HUMAN	HP	243	2.84772e+08	2.40321e+09			-1	-1	22516	J6,J6,(5 4 2 0),0.90	12	0.4	10
1-1.22524.22524.3.4.dta	1-1.22524.22524.3.4.dta	1-1	22524	7334.51173	3710.58653	1237.53370	3	1	FSEFWDLDPEVRPTSAVAA		2137.02366	2 4 1 1	H(2)N(4)A(1)F(1)	(N(H(A)(N))(N(F)(H(N))))	609	0 1 0 0;0 2 0 0;0 2 0 1;1 1 0 0;1 1 1 0;1 2 0 0;1 2 0 1;1 2 1 0;1 2 1 1;1 3 0 0;1 3 0 1;1 3 1 0;1 3 1 1;2 2 0 0;2 2 0 1;2 2 1 0;2 2 1 1;2 3 0 0;2 3 0 1;2 3 1 0;2 3 1 1;2 4 0 0;2 4 0 1;2 4 1 0;	1573.57646	14	38.77496	43.85120	29.34766	4	-0.01359	-3.66277	0.40000	0.61111	0.22222	0	0	0	7.322994838836849e-05	9.620364357763446e-06	-1	0.0	9.620364357763446e-06	sp|P02656|APOC3_HUMAN	APOC3	94	442015	2.22587e+08			-1	-1	22525	T14,T14,(2 4 1 1),0.87	12	0.333333333333333	12
1-1.22526.22526.3.0.dta	1-1.22526.22526.3.0.dta	1-1	22526	7335.12269	3853.59408	1285.20288	3	1	JTTCQDLQIEVTVK	4,Carbamidomethyl[C];	1648.82106	5 4 2 0	H(5)N(4)A(2)	(N(H(A))(N(H(N(H(H(N(H(A)))))))))	1043	0 1 0 0;0 2 0 0;1 1 0 0;1 1 1 0;1 2 0 0;1 2 1 0;1 3 0 0;2 2 0 0;2 2 1 0;2 3 0 0;2 3 1 0;3 3 0 0;3 3 1 0;3 4 0 0;4 3 0 0;4 3 1 0;4 4 0 0;4 4 1 0;5 4 0 0;5 4 1 0;	2204.77244	2	47.11349	55.81197	30.95916	3	0.00058	0.14972	0.57143	1.03846	0.34615	0	0	0	4.526254217035704e-05	5.857798493213668e-06	-1	0.0	5.857798493213668e-06	sp|P0C0L4|CO4A_HUMAN;sp|P0C0L5|CO4B_HUMAN	C4A;C4B	1392;1392	1.34146e+08	9.57585e+08			-1	-1	22527	J1,J1,(3 2 1 0),0.91;T2,T2,(2 2 1 0),0.91	13	0.5	12
1-1.22540.22540.3.0.dta	1-1.22540.22540.3.0.dta	1-1	22540	7339.82343	3882.69455	1294.90303	3	1	TIHDLHLFIENIDFJK		1969.01779	5 4 1 0	H(5)N(4)A(1)	(N(H(A))(N(H(N(H(H(N(H))))))))	1046	0 1 0 0;0 2 0 0;1 1 0 0;1 1 1 0;1 2 0 0;1 2 1 0;1 3 0 0;2 2 0 0;2 2 1 0;2 3 0 0;2 3 1 0;3 3 0 0;3 3 1 0;3 4 0 0;4 3 0 0;4 3 1 0;4 4 0 0;4 4 1 0;5 4 0 0;	1913.67702	1	31.25048	31.07207	31.58182	3	-0.00026	-0.06812	0.60000	0.76667	0.06667	0	0	0	3.7687962671837225e-05	4.903128603149552e-06	-1	0.0	4.903128603149552e-06	sp|P04114|APOB_HUMAN	APOB	2225	2.40819e+07	1.95716e+08			-1	-1	22541	J15,J15,(5 4 1 0),0.92	16	0.533333333333333	1
1-1.22569.22569.3.0.dta	1-1.22569.22569.3.0.dta	1-1	22569	7349.07554	2260.02546	754.01334	3	1	DETTCISQDTRALSEK	5,Carbamidomethyl[C];	1853.85455	0 2 0 0	N(2)	(N(N))	2727	0 1 0 0;	406.15875	7	12.79867	19.69027	0.00000	0	0.01217	5.38279	0.00000	0.40000	0.13333	0	0	1	-1	0	-1	0.00684931506849315	0.00684931506849315	sp|Q8IYB7|DI3L2_HUMAN	DIS3L2	218	8.63698e+09	3.26548e+10			-1	-1	22570	T4,T10,(0 2 0 0),0.79	7	0.233333333333333	7
1-1.22588.22588.4.1.dta	1-1.22588.22588.4.1.dta	1-1	22588	7355.21243	3882.69568	971.42938	4	1	TIHDLHLFIENIDFJK		1969.01779	5 4 1 0	H(5)N(4)A(1)	(N(H)(N(H(N(H(H(N(H(A)))))))))	1985	0 1 0 0;0 2 0 0;1 1 0 0;1 2 0 0;1 3 0 0;2 2 0 0;2 3 0 0;3 3 0 0;3 4 0 0;4 3 0 0;4 4 0 0;4 4 1 0;5 4 0 0;	1913.67702	1	25.75480	25.34701	26.51213	3	0.00087	0.22471	0.57143	0.60000	0.03333	0	0	0	0.0001733738756281665	2.11517450275978e-05	-1	0.0	2.11517450275978e-05	sp|P04114|APOB_HUMAN	APOB	2225	8.27047e+07	6.26499e+08			-1	-1	22589	J15,J15,(5 4 1 0),0.91	18	0.6	1
1-1.22602.22602.3.0.dta	1-1.22602.22602.3.0.dta	1-1	22602	7359.87108	3853.59403	1285.20286	3	1	JTTCQDLQIEVTVK	4,Carbamidomethyl[C];	1648.82106	5 4 2 0	H(5)N(4)A(2)	(N(H(A))(N(H(N(H(H(N(H(A)))))))))	1043	0 1 0 0;0 2 0 0;1 1 0 0;1 1 1 0;1 2 0 0;1 2 1 0;1 3 0 0;2 2 0 0;2 2 1 0;2 3 0 0;2 3 1 0;3 3 0 0;3 3 1 0;3 4 0 0;4 3 0 0;4 3 1 0;4 4 0 0;4 4 1 0;5 4 0 0;5 4 1 0;	2204.77244	2	49.68521	61.18387	28.33056	3	0.00052	0.13571	0.52381	1.11538	0.34615	0	0	0	9.966404052606446e-05	1.2402243823944207e-05	-1	0.0	1.2402243823944207e-05	sp|P0C0L4|CO4A_HUMAN;sp|P0C0L5|CO4B_HUMAN	C4A;C4B	1392;1392	1.41925e+08	1.01966e+09			-1	-1	22603	J1,J1,(3 2 1 0),0.90;T2,T2,(2 2 1 0),0.91	12	0.461538461538462	10
1-1.22617.22617.4.1.dta	1-1.22617.22617.4.1.dta	1-1	22617	7364.84040	4884.16390	1221.79643	4	1	MVSHHJLTTGATLINEQWLLTTAK		2679.39230	5 4 2 0	H(5)N(4)A(2)	(N(H(A))(N(H(N(H(H(N(H(A)))))))))	1043	0 1 0 0;0 2 0 0;1 1 0 0;1 1 1 0;1 2 0 0;1 2 1 0;1 3 0 0;2 2 0 0;2 2 1 0;2 3 0 0;2 3 1 0;3 3 0 0;3 3 1 0;3 4 0 0;4 3 0 0;4 3 1 0;4 4 0 0;4 4 1 0;5 4 0 0;5 4 1 0;	2204.77244	8	44.07792	50.80861	31.57806	3	-0.00084	-0.17199	0.52381	0.43478	0.32609	0	0	0	3.772949026366735e-05	4.9281106135456855e-06	-1	0.0	4.9281106135456855e-06	sp|P00738|HPT_HUMAN;sp|P00739|HPTR_HUMAN	HP;HPR	186;128	2.94664e+07	4.01331e+08			-1	-1	22618	J6,J6,(5 4 2 0),0.97	27	0.58695652173913	24
1-1.22631.22631.3.0.dta	1-1.22631.22631.3.0.dta	1-1	22631	7369.42955	3425.40100	1142.47185	3	1	JFTENDLLVR		1220.62698	5 4 2 0	H(5)N(4)A(2)	(N(H(A))(N(H(N(H(H(N(H(A)))))))))	1043	0 1 0 0;0 2 0 0;1 1 0 0;1 1 1 0;1 2 0 0;1 2 1 0;1 3 0 0;2 2 0 0;2 2 1 0;2 3 0 0;2 3 1 0;3 3 0 0;3 3 1 0;3 4 0 0;4 3 0 0;4 3 1 0;4 4 0 0;4 4 1 0;5 4 0 0;5 4 1 0;	2204.77244	3	48.69472	42.24691	60.66923	4	0.00158	0.46242	0.61905	1.00000	0.38889	0	0	0	4.29751448855965e-09	4.366505961559739e-10	-1	0.0	4.366505961559739e-10	sp|P00734|THRB_HUMAN	F2	418	4.26065e+08	2.52432e+09			-1	-1	22632	J1,J1,(5 4 2 0),0.90	9	0.5	7
1-1.22638.22638.3.0.dta	1-1.22638.22638.3.0.dta	1-1	22638	7371.77191	2260.02511	754.01322	3	1	DETTCISQDTRALSEK	5,Carbamidomethyl[C];	1853.85455	0 2 0 0	N(2)	(N(N))	2727	0 1 0 0;	406.15875	7	12.25063	18.84712	0.00000	0	0.01182	5.22881	0.00000	0.40000	0.13333	0	0	1	-1	0	-1	0.008849557522123894	0.008849557522123894	sp|Q8IYB7|DI3L2_HUMAN	DIS3L2	218	6.87104e+09	2.61804e+10			-1	-1	22639	T4,T10,(0 2 0 0),0.79	7	0.233333333333333	7
1-1.22703.22703.3.0.dta	1-1.22703.22703.3.0.dta	1-1	22703	7393.10060	3425.40098	1142.47184	3	1	JFTENDLLVR		1220.62698	5 4 2 0	H(5)N(4)A(2)	(N(H(A))(N(H(N(H(H(N(H(A)))))))))	1043	0 1 0 0;0 2 0 0;1 1 0 0;1 1 1 0;1 2 0 0;1 2 1 0;1 3 0 0;2 2 0 0;2 2 1 0;2 3 0 0;2 3 1 0;3 3 0 0;3 3 1 0;3 4 0 0;4 3 0 0;4 3 1 0;4 4 0 0;4 4 1 0;5 4 0 0;5 4 1 0;	2204.77244	3	70.41140	58.98921	91.62404	4	0.00156	0.45541	0.71429	1.05556	0.38889	0	0	0	6.63552846061081e-14	1.028184865883066e-14	-1	0.0	1.028184865883066e-14	sp|P00734|THRB_HUMAN	F2	418	4.26065e+08	2.52432e+09			-1	-1	22704	J1,J1,(5 4 2 0),0.87	9	0.5	7
1-1.22705.22705.4.1.dta	1-1.22705.22705.4.1.dta	1-1	22705	7393.66696	3425.40201	857.10596	4	1	JFTENDLLVR		1220.62698	5 4 2 0	H(5)N(4)A(2)	(N(H(A))(N(H(N(H(H(N(H(A)))))))))	1043	0 1 0 0;0 2 0 0;1 1 0 0;1 1 1 0;1 2 0 0;1 2 1 0;1 3 0 0;2 2 0 0;2 2 1 0;2 3 0 0;2 3 1 0;3 3 0 0;3 3 1 0;3 4 0 0;4 3 0 0;4 3 1 0;4 4 0 0;4 4 1 0;5 4 0 0;5 4 1 0;	2204.77244	3	35.40278	35.35827	35.48544	3	0.00259	0.75640	0.52381	0.55556	0.61111	0	0	0	1.229936731489605e-05	1.5812923047011523e-06	-1	0.0	1.5812923047011523e-06	sp|P00734|THRB_HUMAN	F2	418	1.11064e+07	6.45824e+07			-1	-1	22706	J1,J1,(5 4 2 0),0.93	18	1	14
1-1.22725.22725.3.0.dta	1-1.22725.22725.3.0.dta	1-1	22725	7400.05548	3853.59343	1285.20266	3	1	JTTCQDLQIEVTVK	4,Carbamidomethyl[C];	1648.82106	5 4 2 0	H(5)N(4)A(2)	(N(H(A))(N(H(N(H(H(N(H(A)))))))))	1043	0 1 0 0;0 2 0 0;1 1 0 0;1 1 1 0;1 2 0 0;1 2 1 0;1 3 0 0;2 2 0 0;2 2 1 0;2 3 0 0;2 3 1 0;3 3 0 0;3 3 1 0;3 4 0 0;4 3 0 0;4 3 1 0;4 4 0 0;4 4 1 0;5 4 0 0;5 4 1 0;	2204.77244	2	44.57666	50.80320	33.01308	3	-0.00007	-0.01921	0.61905	1.07692	0.26923	0	0	0	2.487685362466057e-05	3.4809622005142882e-06	-1	0.0	3.4809622005142882e-06	sp|P0C0L4|CO4A_HUMAN;sp|P0C0L5|CO4B_HUMAN	C4A;C4B	1392;1392	1.42252e+08	1.01564e+09			-1	-1	22726	J1,J1,(3 2 1 0),0.88;T2,T2,(2 2 1 0),0.89	12	0.461538461538462	10
1-1.22752.22752.3.0.dta	1-1.22752.22752.3.0.dta	1-1	22752	7409.37119	4611.74347	1537.91934	3	1	JTCNHDEDTWVECEDPFDLR	3,Carbamidomethyl[C];13,Carbamidomethyl[C];	2552.00889	5 4 1 1	H(5)N(4)A(1)F(1)	(N(H(F)))(N(H(A))(N(H(N(H(H))))))	1309	0 1 0 0;0 2 0 0;0 3 0 0;1 1 0 0;1 1 0 1;1 1 1 0;1 2 0 0;1 2 0 1;1 2 1 0;1 3 0 0;1 3 0 1;1 3 1 0;1 4 0 0;2 2 0 0;2 2 0 1;2 2 1 0;2 2 1 1;2 3 0 0;2 3 0 1;2 3 1 0;2 3 1 1;2 4 0 0;2 4 0 1;2 4 1 0;3 3 0 0;3 3 0 1;3 3 1 0;3 3 1 1;3 4 0 0;3 4 0 1;3 4 1 0;3 4 1 1;4 3 0 0;4 3 1 0;4 4 0 0;4 4 0 1;4 4 1 0;4 4 1 1;5 4 0 0;5 4 0 1;5 4 1 0;	2059.73493	2	26.36564	33.64016	12.85582	3	-0.00035	-0.07639	0.26190	0.63158	0.13158	0	0	0	0.0032739068726341625	0.000545332407337052	-1	0.0	0.000545332407337052	sp|O43866|CD5L_HUMAN	CD5L	227	7.76199e+06	9.45146e+07			-1	-1	22753	J1,T2,(5 4 1 1),0.92	13	0.342105263157895	12
1-1.22763.22763.4.1.dta	1-1.22763.22763.4.1.dta	1-1	22763	7413.29077	4611.74409	1153.69148	4	1	JTCNHDEDTWVECEDPFDLR	3,Carbamidomethyl[C];13,Carbamidomethyl[C];	2552.00889	5 4 1 1	H(5)N(4)A(1)F(1)	(N(H(F)))(N(H(A))(N(H(N(H(H))))))	1309	0 1 0 0;0 2 0 0;0 3 0 0;1 1 0 0;1 1 0 1;1 1 1 0;1 2 0 0;1 2 0 1;1 2 1 0;1 3 0 0;1 3 0 1;1 3 1 0;1 4 0 0;2 2 0 0;2 2 0 1;2 2 1 0;2 2 1 1;2 3 0 0;2 3 0 1;2 3 1 0;2 3 1 1;2 4 0 0;2 4 0 1;2 4 1 0;3 3 0 0;3 3 0 1;3 3 1 0;3 3 1 1;3 4 0 0;3 4 0 1;3 4 1 0;3 4 1 1;4 3 0 0;4 3 1 0;4 4 0 0;4 4 0 1;4 4 1 0;4 4 1 1;5 4 0 0;5 4 0 1;5 4 1 0;	2059.73493	2	23.46452	26.53785	17.75692	3	0.00026	0.05674	0.26190	0.57895	0.10526	0	0	0	0.001376463309968382	0.00021037179023780558	-1	0.0	0.00021037179023780558	sp|O43866|CD5L_HUMAN	CD5L	227	9.11336e+06	1.04446e+08			-1	-1	22764	J1,J1,(3 2 0 1),0.92;T2,T2,(2 2 1 0),0.95	22	0.578947368421053	20
1-1.22779.22779.3.1.dta	1-1.22779.22779.3.1.dta	1-1	22779	7418.57457	3425.40114	1142.47190	3	1	JFTENDLLVR		1220.62698	5 4 2 0	H(5)N(4)A(2)	(N(H(A))(N(H(N(H(H(N(H(A)))))))))	1043	0 1 0 0;0 2 0 0;1 1 0 0;1 1 1 0;1 2 0 0;1 2 1 0;1 3 0 0;2 2 0 0;2 2 1 0;2 3 0 0;2 3 1 0;3 3 0 0;3 3 1 0;3 4 0 0;4 3 0 0;4 3 1 0;4 4 0 0;4 4 1 0;5 4 0 0;5 4 1 0;	2204.77244	3	25.62942	22.51494	31.41344	3	0.00172	0.50183	0.57143	0.55556	0.38889	0	0	0	3.9595382633670845e-05	5.1316759226259345e-06	-1	0.0024875621890547263	0.0024926936906316966	sp|P00734|THRB_HUMAN	F2	418	4.27477e+08	2.53113e+09			-1	-1	22780	J1,J1,(5 4 2 0),0.90	9	0.5	7
1-1.22826.22826.3.0.dta	1-1.22826.22826.3.0.dta	1-1	22826	7434.11271	3853.59288	1285.20248	3	1	JTTCQDLQIEVTVK	4,Carbamidomethyl[C];	1648.82106	5 4 2 0	H(5)N(4)A(2)	(N(H(A))(N(H(N(H(H(N(H(A)))))))))	1043	0 1 0 0;0 2 0 0;1 1 0 0;1 1 1 0;1 2 0 0;1 2 1 0;1 3 0 0;2 2 0 0;2 2 1 0;2 3 0 0;2 3 1 0;3 3 0 0;3 3 1 0;3 4 0 0;4 3 0 0;4 3 1 0;4 4 0 0;4 4 1 0;5 4 0 0;5 4 1 0;	2204.77244	2	43.60458	48.92847	33.71734	3	-0.00063	-0.16323	0.61905	0.92308	0.34615	0	0	0	2.032752148591628e-05	2.842644919092274e-06	-1	0.0	2.842644919092274e-06	sp|P0C0L4|CO4A_HUMAN;sp|P0C0L5|CO4B_HUMAN	C4A;C4B	1392;1392	1.34627e+08	9.54746e+08			-1	-1	22827	J1,T2,(5 4 2 0),0.88	11	0.423076923076923	11
1-1.22864.22864.3.0.dta	1-1.22864.22864.3.0.dta	1-1	22864	7446.61363	2260.02511	754.01322	3	1	DETTCISQDTRALSEK	5,Carbamidomethyl[C];	1853.85455	0 2 0 0	N(2)	(N(N))	2727	0 1 0 0;	406.15875	7	11.95980	18.39970	0.00000	0	0.01181	5.22616	0.00000	0.40000	0.13333	0	0	1	-1	0	-1	0.009625668449197862	0.009625668449197862	sp|Q8IYB7|DI3L2_HUMAN	DIS3L2	218	3.66807e+09	1.57189e+10			-1	-1	22865	S7,T10,(0 2 0 0),0.79	9	0.3	9
1-1.22870.22870.3.1.dta	1-1.22870.22870.3.1.dta	1-1	22870	7448.55368	3425.39951	1142.47135	3	1	JFTENDLLVR		1220.62698	5 4 2 0	H(5)N(4)A(2)	(N(H(A))(N(H(N(H(H(N(H(A)))))))))	1043	0 1 0 0;0 2 0 0;1 1 0 0;1 1 1 0;1 2 0 0;1 2 1 0;1 3 0 0;2 2 0 0;2 2 1 0;2 3 0 0;2 3 1 0;3 3 0 0;3 3 1 0;3 4 0 0;4 3 0 0;4 3 1 0;4 4 0 0;4 4 1 0;5 4 0 0;5 4 1 0;	2204.77244	3	28.38099	23.74604	36.98877	3	0.00010	0.02802	0.61905	0.66667	0.33333	0	0	0	8.03767972655752e-06	1.05348863690784e-06	-1	0.001402524544179523	0.0014035780204484038	sp|P00734|THRB_HUMAN	F2	418	2.17977e+07	6.492e+08			-1	-1	22871	J1,J1,(5 4 2 0),0.90	9	0.5	7
1-1.22922.22922.3.0.dta	1-1.22922.22922.3.0.dta	1-1	22922	7465.51784	3853.59227	1285.20227	3	1	JTTCQDLQIEVTVK	4,Carbamidomethyl[C];	1648.82106	5 4 2 0	H(5)N(4)A(2)	(N(H(A))(N(H(N(H(H(N(H(A)))))))))	1043	0 1 0 0;0 2 0 0;1 1 0 0;1 1 1 0;1 2 0 0;1 2 1 0;1 3 0 0;2 2 0 0;2 2 1 0;2 3 0 0;2 3 1 0;3 3 0 0;3 3 1 0;3 4 0 0;4 3 0 0;4 3 1 0;4 4 0 0;4 4 1 0;5 4 0 0;5 4 1 0;	2204.77244	2	42.76559	49.71026	29.86836	3	-0.00124	-0.32049	0.57143	1.00000	0.30769	0	0	0	6.261851502780722e-05	8.16434560688723e-06	-1	0.0	8.16434560688723e-06	sp|P0C0L4|CO4A_HUMAN;sp|P0C0L5|CO4B_HUMAN	C4A;C4B	1392;1392	7.30711e+07	5.34427e+08			-1	-1	22923	J1,T3,(5 4 2 0),0.88	10	0.384615384615385	10
1-1.23020.23020.3.1.dta	1-1.23020.23020.3.1.dta	1-1	23020	7497.58072	3853.59281	1285.20245	3	1	JTTCQDLQIEVTVK	4,Carbamidomethyl[C];	1648.82106	5 4 2 0	H(5)N(4)A(2)	(N(H(A))(N(H(N(H(H(N(H(A)))))))))	1043	0 1 0 0;0 2 0 0;1 1 0 0;1 1 1 0;1 2 0 0;1 2 1 0;1 3 0 0;2 2 0 0;2 2 1 0;2 3 0 0;2 3 1 0;3 3 0 0;3 3 1 0;3 4 0 0;4 3 0 0;4 3 1 0;4 4 0 0;4 4 1 0;5 4 0 0;5 4 1 0;	2204.77244	2	38.60281	46.69658	23.57152	3	-0.00070	-0.18114	0.47619	0.88462	0.34615	0	0	0	0.0004071653850645823	5.062431018290696e-05	-1	0.0	5.062431018290696e-05	sp|P0C0L4|CO4A_HUMAN;sp|P0C0L5|CO4B_HUMAN	C4A;C4B	1392;1392	8.25889e+07	6.02263e+08			-1	-1	23021	J1,T3,(5 4 2 0),0.90	11	0.423076923076923	11
1-1.23109.23109.2.0.dta	1-1.23109.23109.2.0.dta	1-1	23109	7527.43318	1527.77058	764.38893	2	1	MASATRLIQR	1,Oxidation[M];	1162.63610	1 1 0 0	H(1)N(1)	(N(H))	2097	0 1 0 0;	365.13220	3	15.10631	23.24047	0.00000	0	0.00228	1.48998	0.00000	0.83333	0.11111	0	0	1	-1	0	-1	0.001402524544179523	0.001402524544179523	sp|O95182|NDUA7_HUMAN	NDUFA7	3	8.19602e+07	1.12164e+08			-1	-1	23110	S3,S3,(1 1 0 0),0.66	4	0.222222222222222	4
1-1.23125.23125.3.0.dta	1-1.23125.23125.3.0.dta	1-1	23125	7532.77952	3853.59236	1285.20230	3	1	JTTCQDLQIEVTVK	4,Carbamidomethyl[C];	1648.82106	5 4 2 0	H(5)N(4)A(2)	(N(H(A))(N(H(N(H(H(N(H(A)))))))))	1043	0 1 0 0;0 2 0 0;1 1 0 0;1 1 1 0;1 2 0 0;1 2 1 0;1 3 0 0;2 2 0 0;2 2 1 0;2 3 0 0;2 3 1 0;3 3 0 0;3 3 1 0;3 4 0 0;4 3 0 0;4 3 1 0;4 4 0 0;4 4 1 0;5 4 0 0;5 4 1 0;	2204.77244	2	24.57303	30.83179	12.94960	2	-0.00115	-0.29713	0.47619	0.80769	0.19231	0	0	0	0.0032141594915229645	0.0005384200492594802	-1	0.0	0.0005384200492594802	sp|P0C0L4|CO4A_HUMAN;sp|P0C0L5|CO4B_HUMAN	C4A;C4B	1392;1392	9.30227e+07	6.85849e+08			-1	-1	23126	J1,T3,(5 4 2 0),0.90	11	0.423076923076923	11
1-1.23300.23300.2.1.dta	1-1.23300.23300.2.1.dta	1-1	23300	7588.84903	1527.77144	764.38936	2	1	MASATRLIQR	1,Oxidation[M];	1162.63610	1 1 0 0	H(1)N(1)	(N(H))	2097	0 1 0 0;	365.13220	3	14.49173	22.29497	0.00000	0	0.00314	2.05420	0.00000	0.83333	0.11111	0	0	1	-1	0	-1	0.0024875621890547263	0.0024875621890547263	sp|O95182|NDUA7_HUMAN	NDUFA7	3	5.15571e+07	6.92113e+07			-1	-1	23301	S3,S3,(1 1 0 0),0.70	6	0.333333333333333	6
1-1.23384.23384.2.0.dta	1-1.23384.23384.2.0.dta	1-1	23384	7615.47830	1527.77475	764.39101	2	1	MASATRLIQR	1,Oxidation[M];	1162.63610	1 1 0 0	H(1)N(1)	(N(H))	2097	0 1 0 0;	365.13220	3	15.96622	24.56342	0.00000	0	0.00645	4.22075	0.00000	0.83333	0.11111	0	0	1	-1	0	-1	0.001402524544179523	0.001402524544179523	sp|O95182|NDUA7_HUMAN	NDUFA7	3	3.32762e+07	4.4152e+07			-1	-1	23385	S3,T5,(1 1 0 0),0.73	4	0.222222222222222	4
1-1.23389.23389.3.1.dta	1-1.23389.23389.3.1.dta	1-1	23389	7616.88597	2261.02658	754.34704	3	1	EKDQLTTDLNSMEK		1651.78434	0 3 0 0	N(3)	(N)(N(N))	3206	0 1 0 0;0 2 0 0;	609.23812	6	14.65469	19.63964	5.39693	2	0.00412	1.82338	0.66667	0.26923	0.19231	0	0	1	-1	0	-1	0.00684931506849315	0.00684931506849315	sp|Q9Y6A5|TACC3_HUMAN	TACC3	712	4.50568e+09	1.06384e+10			-1	-1	23390	T6,T7,(0 3 0 0),0.62	7	0.269230769230769	7
1-1.23400.23400.3.0.dta	1-1.23400.23400.3.0.dta	1-1	23400	7620.52065	3481.38237	1161.13231	3	1	JGSLFAFR		911.47338	6 5 2 0	H(6)N(5)A(2)	(N(H(A))(N(H(N(H(H(N(H))(N(H(A)))))))))	1044	0 1 0 0;0 2 0 0;1 1 0 0;1 1 1 0;1 2 0 0;1 2 1 0;1 3 0 0;2 2 0 0;2 2 1 0;2 3 0 0;2 3 1 0;3 3 0 0;3 3 1 0;3 4 0 0;3 5 0 0;4 3 0 0;4 3 1 0;4 4 0 0;4 4 1 0;4 5 0 0;4 5 1 0;5 4 0 0;5 4 1 0;5 4 2 0;5 5 0 0;5 5 1 0;5 5 2 0;6 5 0 0;6 5 1 0;	2569.90464	3	23.65508	20.50487	29.50548	3	0.00436	1.25209	0.50000	0.71429	0.35714	0	0	0	6.98294827243994e-05	9.061531063315878e-06	-1	0.0036275695284159614	0.0036366295704514757	sp|P04004|VTNC_HUMAN	VTN	171	3.13386e+07	1.97824e+08			-1	-1	23401	J1,J1,(6 5 2 0),0.92	7	0.5	5
1-1.23580.23580.3.0.dta	1-1.23580.23580.3.0.dta	1-1	23580	7675.95609	3116.25522	1039.42326	3	1	JGSLFAFR		911.47338	5 4 2 0	H(5)N(4)A(2)	(N(H(A))(N(H(N(H(H(N(H(A)))))))))	1043	0 1 0 0;0 2 0 0;1 1 0 0;1 1 1 0;1 2 0 0;1 2 1 0;1 3 0 0;2 2 0 0;2 2 1 0;2 3 0 0;2 3 1 0;3 3 0 0;3 3 1 0;3 4 0 0;4 3 0 0;4 3 1 0;4 4 0 0;4 4 1 0;5 4 0 0;5 4 1 0;	2204.77244	3	23.16631	22.67407	24.08046	3	0.00941	3.01900	0.52381	0.71429	0.42857	0	0	0	0.00035405037643692396	4.38322233256124e-05	-1	0.0024875621890547263	0.0025313920109647113	sp|P04004|VTNC_HUMAN	VTN	171	8.75171e+07	4.5877e+08			-1	-1	23581	J1,S3,(5 4 2 0),0.87	7	0.5	5
1-1.23658.23658.3.0.dta	1-1.23658.23658.3.0.dta	1-1	23658	7700.12075	3116.25478	1039.42311	3	1	JGSLFAFR		911.47338	5 4 2 0	H(5)N(4)A(2)	(N(H(A))(N(H(N(H(H(N(H(A)))))))))	1043	0 1 0 0;0 2 0 0;1 1 0 0;1 1 1 0;1 2 0 0;1 2 1 0;1 3 0 0;2 2 0 0;2 2 1 0;2 3 0 0;2 3 1 0;3 3 0 0;3 3 1 0;3 4 0 0;4 3 0 0;4 3 1 0;4 4 0 0;4 4 1 0;5 4 0 0;5 4 1 0;	2204.77244	3	51.74484	50.91462	53.28666	4	0.00896	2.87652	0.57143	1.14286	0.35714	0	0	0	5.42007490130392e-08	4.576148368256878e-09	-1	0.0	4.576148368256878e-09	sp|P04004|VTNC_HUMAN	VTN	171	2.57248e+09	1.27946e+10			-1	-1	23659	J1,S3,(5 4 2 0),0.92	7	0.5	5
1-1.23680.23680.4.1.dta	1-1.23680.23680.4.1.dta	1-1	23680	7706.80114	3116.25181	779.81841	4	1	JGSLFAFR		911.47338	5 4 2 0	H(5)N(4)A(2)	(N(H(A))(N(H(N(H(H(N(H(A)))))))))	1043	0 1 0 0;0 2 0 0;1 1 0 0;1 1 1 0;1 2 0 0;1 2 1 0;1 3 0 0;2 2 0 0;2 2 1 0;2 3 0 0;2 3 1 0;3 3 0 0;3 3 1 0;3 4 0 0;4 3 0 0;4 3 1 0;4 4 0 0;4 4 1 0;5 4 0 0;5 4 1 0;	2204.77244	3	44.69649	37.56193	57.94641	4	0.00599	1.92249	0.52381	0.85714	0.57143	0	0	0	1.1211940383244726e-08	1.1859839039825389e-09	-1	0.0	1.1859839039825389e-09	sp|P04004|VTNC_HUMAN	VTN	171	2.16437e+07	1.14236e+08			-1	-1	23681	J1,J1,(5 4 2 0),0.94	14	1	10
1-1.23721.23721.2.0.dta	1-1.23721.23721.2.0.dta	1-1	23721	7719.64185	3116.25033	1558.62880	2	1	JGSLFAFR		911.47338	5 4 2 0	H(5)N(4)A(2)	(N(H(A))(N(H(N(H(H(N(H(A)))))))))	1043	0 1 0 0;0 2 0 0;1 1 0 0;1 1 1 0;1 2 0 0;1 2 1 0;1 3 0 0;2 2 0 0;2 2 1 0;2 3 0 0;2 3 1 0;3 3 0 0;3 3 1 0;3 4 0 0;4 3 0 0;4 3 1 0;4 4 0 0;4 4 1 0;5 4 0 0;5 4 1 0;	2204.77244	3	37.28234	20.61201	68.24151	4	0.00451	1.44692	0.71429	0.71429	0.28571	0	0	0	2.716506091255132e-10	3.3685079505325584e-11	-1	0.0036275695284159614	0.0036275695620997194	sp|P04004|VTNC_HUMAN	VTN	171	4.74825e+08	2.88899e+09			-1	-1	23722	J1,J1,(5 4 2 0),0.89	6	0.428571428571429	4
1-1.23735.23735.3.0.dta	1-1.23735.23735.3.0.dta	1-1	23735	7723.54857	3116.25471	1039.42309	3	1	JGSLFAFR		911.47338	5 4 2 0	H(5)N(4)A(2)	(N(H(A))(N(H(N(H(H(N(H(A)))))))))	1043	0 1 0 0;0 2 0 0;1 1 0 0;1 1 1 0;1 2 0 0;1 2 1 0;1 3 0 0;2 2 0 0;2 2 1 0;2 3 0 0;2 3 1 0;3 3 0 0;3 3 1 0;3 4 0 0;4 3 0 0;4 3 1 0;4 4 0 0;4 4 1 0;5 4 0 0;5 4 1 0;	2204.77244	3	54.99276	56.46681	52.25526	4	0.00889	2.85342	0.57143	1.14286	0.42857	0	0	0	7.603447561963292e-08	6.836239430644116e-09	-1	0.0	6.836239430644116e-09	sp|P04004|VTNC_HUMAN	VTN	171	2.57248e+09	1.27946e+10			-1	-1	23736	J1,S3,(5 4 2 0),0.87	7	0.5	5
1-1.23752.23752.4.2.dta	1-1.23752.23752.4.2.dta	1-1	23752	7728.52194	3833.61401	959.15896	4	1	JLSMPLLPADFHK		1482.77735	5 4 2 1	H(5)N(4)A(2)F(1)	(N(H(A))(N(H)))(N(H(A))(N(H(H(F)))))	1132	0 1 0 0;0 2 0 0;0 3 0 0;0 4 0 0;1 1 0 0;1 1 1 0;1 2 0 0;1 2 1 0;1 3 0 0;1 3 1 0;1 4 0 0;1 4 1 0;2 2 0 0;2 2 0 1;2 2 1 0;2 2 2 0;2 3 0 0;2 3 0 1;2 3 1 0;2 3 2 0;2 4 0 0;2 4 0 1;2 4 1 0;2 4 2 0;3 2 0 0;3 2 0 1;3 2 1 0;3 2 1 1;3 3 0 0;3 3 0 1;3 3 1 0;3 3 1 1;3 3 2 0;3 4 0 0;3 4 0 1;3 4 1 0;3 4 1 1;3 4 2 0;4 3 0 0;4 3 0 1;4 3 1 0;4 3 1 1;4 3 2 0;4 3 2 1;4 4 0 0;4 4 0 1;4 4 1 0;4 4 1 1;4 4 2 0;4 4 2 1…	2350.83035	3	23.61638	21.75566	27.07200	3	0.00631	1.64653	0.26786	0.62500	0.20833	0	0	0	0.00014625184002761183	1.769050450760127e-05	-1	0.0024875621890547263	0.002505251099300107	sp|P05546|HEP2_HUMAN	SERPIND1	51	1.00856e+07	9.30674e+07			-1	-1	23753	J1,J1,(5 4 2 1),0.88	13	0.541666666666667	11
1-1.23759.23759.3.0.dta	1-1.23759.23759.3.0.dta	1-1	23759	7730.65082	3833.61102	1278.54186	3	1	JLSMPLLPADFHK		1482.77735	5 4 2 1	H(5)N(4)A(2)F(1)	(N(H(A))(N(H)))(N(H(A))(N(H(H(F)))))	1132	0 1 0 0;0 2 0 0;0 3 0 0;0 4 0 0;1 1 0 0;1 1 1 0;1 2 0 0;1 2 1 0;1 3 0 0;1 3 1 0;1 4 0 0;1 4 1 0;2 2 0 0;2 2 0 1;2 2 1 0;2 2 2 0;2 3 0 0;2 3 0 1;2 3 1 0;2 3 2 0;2 4 0 0;2 4 0 1;2 4 1 0;2 4 2 0;3 2 0 0;3 2 0 1;3 2 1 0;3 2 1 1;3 3 0 0;3 3 0 1;3 3 1 0;3 3 1 1;3 3 2 0;3 4 0 0;3 4 0 1;3 4 1 0;3 4 1 1;3 4 2 0;4 3 0 0;4 3 0 1;4 3 1 0;4 3 1 1;4 3 2 0;4 3 2 1;4 4 0 0;4 4 0 1;4 4 1 0;4 4 1 1;4 4 2 0;4 4 2 1…	2350.83035	3	34.01751	31.31529	39.03590	3	0.00333	0.86841	0.35714	0.58333	0.25000	0	0	0	4.484985559531532e-06	5.49393339296668e-07	-1	0.0	5.49393339296668e-07	sp|P05546|HEP2_HUMAN	SERPIND1	51	4.20954e+07	3.29047e+08			-1	-1	23760	J1,S3,(5 4 2 1),0.90	12	0.5	11
1-1.23761.23761.4.1.dta	1-1.23761.23761.4.1.dta	1-1	23761	7731.33602	3116.25212	779.81849	4	1	JGSLFAFR		911.47338	5 4 2 0	H(5)N(4)A(2)	(N(H(A))(N(H(N(H(A)))(N(H(H))))))	1027	0 1 0 0;0 2 0 0;1 1 0 0;1 1 1 0;1 2 0 0;1 2 1 0;1 3 0 0;1 4 0 0;2 2 0 0;2 2 1 0;2 3 0 0;2 3 1 0;2 4 0 0;2 4 1 0;3 3 0 0;3 3 1 0;3 3 2 0;3 4 0 0;3 4 1 0;3 4 2 0;4 3 0 0;4 3 1 0;4 4 0 0;4 4 1 0;4 4 2 0;5 4 0 0;5 4 1 0;	2204.77244	3	29.95753	32.61404	25.02401	3	0.00630	2.02133	0.42857	0.71429	0.64286	0	0	0	0.00027031801887117917	3.295452434049847e-05	-1	0.0	3.295452434049847e-05	sp|P04004|VTNC_HUMAN	VTN	171	2.16437e+07	1.14236e+08			-1	-1	23762	J1,S3,(5 4 2 0),0.93	12	0.857142857142857	9
1-1.23812.23812.3.0.dta	1-1.23812.23812.3.0.dta	1-1	23812	7747.02579	3116.25427	1039.42294	3	1	JGSLFAFR		911.47338	5 4 2 0	H(5)N(4)A(2)	(N(H(A))(N(H(N(H(H(N(H(A)))))))))	1043	0 1 0 0;0 2 0 0;1 1 0 0;1 1 1 0;1 2 0 0;1 2 1 0;1 3 0 0;2 2 0 0;2 2 1 0;2 3 0 0;2 3 1 0;3 3 0 0;3 3 1 0;3 4 0 0;4 3 0 0;4 3 1 0;4 4 0 0;4 4 1 0;5 4 0 0;5 4 1 0;	2204.77244	3	43.98485	29.75276	70.41587	4	0.00845	2.71190	0.66667	0.85714	0.35714	0	0	0	1.22213739727037e-10	1.6650749890019283e-11	-1	0.0	1.6650749890019283e-11	sp|P04004|VTNC_HUMAN	VTN	171	2.57248e+09	1.27946e+10			-1	-1	23813	J1,S3,(5 4 2 0),0.90	8	0.571428571428571	6
1-1.23847.23847.4.4.dta	1-1.23847.23847.4.4.dta	1-1	23847	7757.58842	3687.55309	922.64373	4	1	JLSMPLLPADFHK		1482.77735	5 4 2 0	H(5)N(4)A(2)	(N(H(A))(N(H(N(H(H(N(H(A)))))))))	1043	0 1 0 0;0 2 0 0;1 1 0 0;1 1 1 0;1 2 0 0;1 2 1 0;1 3 0 0;2 2 0 0;2 2 1 0;2 3 0 0;2 3 1 0;3 3 0 0;3 3 1 0;3 4 0 0;4 3 0 0;4 3 1 0;4 4 0 0;4 4 1 0;5 4 0 0;5 4 1 0;	2204.77244	3	38.77694	36.88385	42.29268	3	0.00330	0.89625	0.61905	0.75000	0.20833	0	0	0	1.7293382130411132e-06	2.1483577023589782e-07	-1	0.0	2.1483577023589782e-07	sp|P05546|HEP2_HUMAN	SERPIND1	51	2.66381e+08	1.90243e+09			-1	-1	23848	J1,S3,(5 4 2 0),0.89	13	0.541666666666667	12
1-1.23854.23854.3.2.dta	1-1.23854.23854.3.2.dta	1-1	23854	7759.67896	3687.55208	1229.85554	3	1	JLSMPLLPADFHK		1482.77735	5 4 2 0	H(5)N(4)A(2)	(N(H(A))(N(H(N(H(H(N(H(A)))))))))	1043	0 1 0 0;0 2 0 0;1 1 0 0;1 1 1 0;1 2 0 0;1 2 1 0;1 3 0 0;2 2 0 0;2 2 1 0;2 3 0 0;2 3 1 0;3 3 0 0;3 3 1 0;3 4 0 0;4 3 0 0;4 3 1 0;4 4 0 0;4 4 1 0;5 4 0 0;5 4 1 0;	2204.77244	3	37.41613	33.70200	44.31380	3	0.00230	0.62263	0.61905	0.70833	0.16667	0	0	0	9.389574356130155e-07	1.222572100644757e-07	-1	0.0	1.222572100644757e-07	sp|P05546|HEP2_HUMAN	SERPIND1	51	8.80982e+08	6.45471e+09			-1	-1	23855	J1,S3,(5 4 2 0),0.90	12	0.5	11
1-1.23865.23865.2.0.dta	1-1.23865.23865.2.0.dta	1-1	23865	7763.05327	1399.65747	700.33237	2	1	GPSAAEVFK		905.47271	0 1 1 0	N(1)A(1)	(N(A))	194	0 1 0 0;	494.17479	3	13.24443	20.37605	0.00000	0	0.00997	7.12478	0.00000	0.56250	0.31250	0	0	1	-1	0	-1	0.004801920768307323	0.004801920768307323	sp|Q8WVZ9|KBTB7_HUMAN;sp|Q86V97|KBTB6_HUMAN	KBTBD7;KBTBD6	257;257	8.42905e+07	1.85695e+08			-1	-1	23866	S3,S3,(0 1 1 0),1.00	100	100	100
1-1.23885.23885.5.0.dta	1-1.23885.23885.5.0.dta	1-1	23885	7769.50053	3687.55168	738.31616	5	1	JLSMPLLPADFHK		1482.77735	5 4 2 0	H(5)N(4)A(2)	(N(H(A))(N(H(N(H(H(N(H(A)))))))))	1043	0 1 0 0;0 2 0 0;1 1 0 0;1 1 1 0;1 2 0 0;1 2 1 0;1 3 0 0;2 2 0 0;2 2 1 0;2 3 0 0;2 3 1 0;3 3 0 0;3 3 1 0;3 4 0 0;4 3 0 0;4 3 1 0;4 4 0 0;4 4 1 0;5 4 0 0;5 4 1 0;	2204.77244	3	43.01454	49.45907	31.04615	3	0.00189	0.51361	0.47619	0.87500	0.25000	0	0	0	4.411502265364823e-05	5.625144933270315e-06	-1	0.0	5.625144933270315e-06	sp|P05546|HEP2_HUMAN	SERPIND1	51	7.57796e+06	5.21408e+07			-1	-1	23886	J1,S3,(5 4 2 0),0.85	14	0.583333333333333	13
1-1.23900.23900.3.0.dta	1-1.23900.23900.3.0.dta	1-1	23900	7774.10291	3116.24799	1039.42085	3	1	JGSLFAFR		911.47338	5 4 2 0	H(5)N(4)A(2)	(N(H(A))(N(H(N(H(H(N(H(A)))))))))	1043	0 1 0 0;0 2 0 0;1 1 0 0;1 1 1 0;1 2 0 0;1 2 1 0;1 3 0 0;2 2 0 0;2 2 1 0;2 3 0 0;2 3 1 0;3 3 0 0;3 3 1 0;3 4 0 0;4 3 0 0;4 3 1 0;4 4 0 0;4 4 1 0;5 4 0 0;5 4 1 0;	2204.77244	3	22.81469	21.32529	25.58070	3	0.00217	0.69698	0.52381	0.71429	0.35714	0	0	0	0.00022938897490477593	2.8290071792199256e-05	-1	0.0024875621890547263	0.002515849079956988	sp|P04004|VTNC_HUMAN	VTN	171	2.31625e+08	1.16208e+09			-1	-1	23901	J1,S3,(5 4 2 0),0.87	7	0.5	5
1-1.23909.23909.3.0.dta	1-1.23909.23909.3.0.dta	1-1	23909	7777.19197	3833.60457	1278.53971	3	1	JLSMPLLPADFHK		1482.77735	5 4 2 1	H(5)N(4)A(2)F(1)	(N(H(A))(N(H)))(N(H(A))(N(H(H(F)))))	1132	0 1 0 0;0 2 0 0;0 3 0 0;0 4 0 0;1 1 0 0;1 1 1 0;1 2 0 0;1 2 1 0;1 3 0 0;1 3 1 0;1 4 0 0;1 4 1 0;2 2 0 0;2 2 0 1;2 2 1 0;2 2 2 0;2 3 0 0;2 3 0 1;2 3 1 0;2 3 2 0;2 4 0 0;2 4 0 1;2 4 1 0;2 4 2 0;3 2 0 0;3 2 0 1;3 2 1 0;3 2 1 1;3 3 0 0;3 3 0 1;3 3 1 0;3 3 1 1;3 3 2 0;3 4 0 0;3 4 0 1;3 4 1 0;3 4 1 1;3 4 2 0;4 3 0 0;4 3 0 1;4 3 1 0;4 3 1 1;4 3 2 0;4 3 2 1;4 4 0 0;4 4 0 1;4 4 1 0;4 4 1 1;4 4 2 0;4 4 2 1…	2350.83035	3	35.13463	30.83641	43.11703	3	-0.00313	-0.81642	0.39286	0.75000	0.20833	0	0	0	1.3504205952993227e-06	1.688971286123078e-07	-1	0.0	1.688971286123078e-07	sp|P05546|HEP2_HUMAN	SERPIND1	51	4.20954e+07	3.29047e+08			-1	-1	23910	J1,J1,(5 4 2 1),0.89	11	0.458333333333333	10
1-1.23929.23929.3.0.dta	1-1.23929.23929.3.0.dta	1-1	23929	7783.27089	3687.55212	1229.85556	3	1	JLSMPLLPADFHK		1482.77735	5 4 2 0	H(5)N(4)A(2)	(N(H(A))(N(H(N(H(H(N(H(A)))))))))	1043	0 1 0 0;0 2 0 0;1 1 0 0;1 1 1 0;1 2 0 0;1 2 1 0;1 3 0 0;2 2 0 0;2 2 1 0;2 3 0 0;2 3 1 0;3 3 0 0;3 3 1 0;3 4 0 0;4 3 0 0;4 3 1 0;4 4 0 0;4 4 1 0;5 4 0 0;5 4 1 0;	2204.77244	3	50.48246	54.46726	43.08211	3	0.00233	0.63320	0.57143	0.87500	0.25000	0	0	0	1.3647120502813413e-06	1.70397523746146e-07	-1	0.0	1.70397523746146e-07	sp|P05546|HEP2_HUMAN	SERPIND1	51	8.80982e+08	6.45471e+09			-1	-1	23930	J1,S3,(5 4 2 0),0.86	10	0.416666666666667	9
1-1.23931.23931.4.1.dta	1-1.23931.23931.4.1.dta	1-1	23931	7783.66413	3687.55302	922.64371	4	1	JLSMPLLPADFHK		1482.77735	5 4 2 0	H(5)N(4)A(2)	(N(H(A))(N(H(N(H(H(N(H(A)))))))))	1043	0 1 0 0;0 2 0 0;1 1 0 0;1 1 1 0;1 2 0 0;1 2 1 0;1 3 0 0;2 2 0 0;2 2 1 0;2 3 0 0;2 3 1 0;3 3 0 0;3 3 1 0;3 4 0 0;4 3 0 0;4 3 1 0;4 4 0 0;4 4 1 0;5 4 0 0;5 4 1 0;	2204.77244	3	48.27178	50.28860	44.52627	3	0.00324	0.87781	0.57143	0.83333	0.29167	0	0	0	8.79841137781584e-07	1.1479419196068674e-07	-1	0.0	1.1479419196068674e-07	sp|P05546|HEP2_HUMAN	SERPIND1	51	2.66381e+08	1.90243e+09			-1	-1	23932	J1,S3,(5 4 2 0),0.92	16	0.666666666666667	15
1-1.23978.23978.3.0.dta	1-1.23978.23978.3.0.dta	1-1	23978	7798.89079	3116.24752	1039.42069	3	1	JGSLFAFR		911.47338	5 4 2 0	H(5)N(4)A(2)	(N(H(A))(N(H(N(H(H(N(H(A)))))))))	1043	0 1 0 0;0 2 0 0;1 1 0 0;1 1 1 0;1 2 0 0;1 2 1 0;1 3 0 0;2 2 0 0;2 2 1 0;2 3 0 0;2 3 1 0;3 3 0 0;3 3 1 0;3 4 0 0;4 3 0 0;4 3 1 0;4 4 0 0;4 4 1 0;5 4 0 0;5 4 1 0;	2204.77244	3	50.53644	32.82248	83.43378	4	0.00170	0.54488	0.71429	1.00000	0.28571	0	0	0	1.1481433208788368e-12	1.801848958171359e-13	-1	0.0	1.801848958171359e-13	sp|P04004|VTNC_HUMAN	VTN	171	2.30009e+08	1.15294e+09			-1	-1	23979	J1,S3,(5 4 2 0),0.80	7	0.5	5
1-1.24009.24009.3.0.dta	1-1.24009.24009.3.0.dta	1-1	24009	7808.52837	3687.55138	1229.85531	3	1	JLSMPLLPADFHK		1482.77735	5 4 2 0	H(5)N(4)A(2)	(N(H(A))(N(H(N(H(H(N(H(A)))))))))	1043	0 1 0 0;0 2 0 0;1 1 0 0;1 1 1 0;1 2 0 0;1 2 1 0;1 3 0 0;2 2 0 0;2 2 1 0;2 3 0 0;2 3 1 0;3 3 0 0;3 3 1 0;3 4 0 0;4 3 0 0;4 3 1 0;4 4 0 0;4 4 1 0;5 4 0 0;5 4 1 0;	2204.77244	3	34.82852	29.33801	45.02518	3	0.00159	0.43226	0.66667	0.54167	0.25000	0	0	0	7.548131183656568e-07	8.984251842910691e-08	-1	0.0	8.984251842910691e-08	sp|P05546|HEP2_HUMAN	SERPIND1	51	9.55103e+08	6.98966e+09			-1	-1	24010	J1,J1,(5 4 2 0),0.89	11	0.458333333333333	10
1-1.24017.24017.4.2.dta	1-1.24017.24017.4.2.dta	1-1	24017	7811.13886	3687.55289	922.64368	4	1	JLSMPLLPADFHK		1482.77735	5 4 2 0	H(5)N(4)A(2)	(N(H(A))(N(H(N(H(H(N(H(A)))))))))	1043	0 1 0 0;0 2 0 0;1 1 0 0;1 1 1 0;1 2 0 0;1 2 1 0;1 3 0 0;2 2 0 0;2 2 1 0;2 3 0 0;2 3 1 0;3 3 0 0;3 3 1 0;3 4 0 0;4 3 0 0;4 3 1 0;4 4 0 0;4 4 1 0;5 4 0 0;5 4 1 0;	2204.77244	3	34.67244	32.33728	39.00917	3	0.00310	0.84093	0.57143	0.70833	0.20833	0	0	0	4.519552249351601e-06	5.661733818209707e-07	-1	0.0	5.661733818209707e-07	sp|P05546|HEP2_HUMAN	SERPIND1	51	2.36901e+07	1.52003e+08			-1	-1	24018	J1,S3,(5 4 2 0),0.93	15	0.625	14
1-1.24076.24076.3.1.dta	1-1.24076.24076.3.1.dta	1-1	24076	7830.79153	3116.24753	1039.42070	3	1	JGSLFAFR		911.47338	5 4 2 0	H(5)N(4)A(2)	(N(H(A))(N(H(N(H(H(N(H(A)))))))))	1043	0 1 0 0;0 2 0 0;1 1 0 0;1 1 1 0;1 2 0 0;1 2 1 0;1 3 0 0;2 2 0 0;2 2 1 0;2 3 0 0;2 3 1 0;3 3 0 0;3 3 1 0;3 4 0 0;4 3 0 0;4 3 1 0;4 4 0 0;4 4 1 0;5 4 0 0;5 4 1 0;	2204.77244	3	26.22384	21.10855	35.72367	3	0.00172	0.55065	0.61905	0.71429	0.35714	0	0	0	1.149755263729621e-05	1.5058226383607628e-06	-1	0.0024875621890547263	0.0024890679085859046	sp|P04004|VTNC_HUMAN	VTN	171	2.30009e+08	1.15294e+09			-1	-1	24077	J1,S3,(5 4 2 0),0.92	7	0.5	5
1-1.24306.24306.3.3.dta	1-1.24306.24306.3.3.dta	1-1	24306	7906.48397	2318.04757	773.35404	3	1	QDATVQTERGSGEK		1505.71904	0 4 0 0	N(4)	(N(N))(N(N))	2910	0 1 0 0;0 2 0 0;0 3 0 0;	812.31749	4	13.77459	19.38536	3.35461	2	0.01104	4.76098	0.50000	0.50000	0.19231	0	0	1	-1	0	-1	0.00776914539400666	0.00776914539400666	sp|Q12888|TP53B_HUMAN	TP53BP1	1195	9.77539e+07	2.20052e+08			-1	-1	24307	T4,T4,(0 2 0 0),0.82;T7,S11,(0 2 0 0),0.66	10	0.384615384615385	8
1-1.24466.24466.3.3.dta	1-1.24466.24466.3.3.dta	1-1	24466	7958.20661	2318.04777	773.35411	3	1	QDATVQTERGSGEK		1505.71904	0 4 0 0	N(4)	(N(N))(N(N))	2910	0 1 0 0;0 2 0 0;0 3 0 0;	812.31749	4	13.75530	19.33917	3.38527	2	0.01123	4.84640	0.50000	0.53846	0.11538	0	0	1	-1	0	-1	0.00776914539400666	0.00776914539400666	sp|Q12888|TP53B_HUMAN	TP53BP1	1195	1.02967e+08	2.27983e+08			-1	-1	24467	T4,T4,(0 2 0 0),0.80;T7,T7,(0 1 0 0),0.65;S11,S11,(0 1 0 0),0.67	10	0.384615384615385	7
1-1.24488.24488.2.0.dta	1-1.24488.24488.2.0.dta	1-1	24488	7965.66882	1527.77002	764.38865	2	1	MASATRLIQR	1,Oxidation[M];	1162.63610	1 1 0 0	H(1)N(1)	(N(H))	2097	0 1 0 0;	365.13220	3	13.93782	21.44280	0.00000	0	0.00172	1.12474	0.00000	0.83333	0.11111	0	0	1	-1	0	-1	0.0024875621890547263	0.0024875621890547263	sp|O95182|NDUA7_HUMAN	NDUFA7	3	2.02629e+07	2.78625e+07			-1	-1	24489	S3,T5,(1 1 0 0),0.73	5	0.277777777777778	5
1-1.24528.24528.3.0.dta	1-1.24528.24528.3.0.dta	1-1	24528	7978.52248	3976.61782	1326.21079	3	1	VCQDCPLLAPLJDTR	2,Carbamidomethyl[C];5,Carbamidomethyl[C];	1771.84657	5 4 2 0	H(5)N(4)A(2)	(N(H(A))(N(H(N(H(H(N(H(A)))))))))	1043	0 1 0 0;0 2 0 0;1 1 0 0;1 1 1 0;1 2 0 0;1 2 1 0;1 3 0 0;2 2 0 0;2 2 1 0;2 3 0 0;2 3 1 0;3 3 0 0;3 3 1 0;3 4 0 0;4 3 0 0;4 3 1 0;4 4 0 0;4 4 1 0;5 4 0 0;5 4 1 0;	2204.77244	14	25.16762	25.67240	24.23018	3	-0.00119	-0.29926	0.52381	0.50000	0.25000	0	0	0	0.0003395014558194596	4.1948957283078875e-05	-1	0.0	4.1948957283078875e-05	sp|P02765|FETUA_HUMAN	AHSG	158	1.15744e+07	1.0624e+08			-1	-1	24529	J12,J12,(5 4 2 0),0.87	9	0.321428571428571	8
1-1.24728.24728.4.2.dta	1-1.24728.24728.4.2.dta	1-1	24728	8043.56464	5021.14477	1256.04165	4	1	VVLHPJYSQVDIGLIK		1795.01124	7 6 3 0	H(7)N(6)A(3)	(N(A)(H))(N(H(A))(N(H(N(H(H(N(H))(N(H(A)))))))))	188	0 1 0 0;0 1 1 0;0 2 0 0;0 2 1 0;0 3 0 0;0 3 1 0;1 1 0 0;1 1 1 0;1 2 0 0;1 2 1 0;1 2 2 0;1 3 0 0;1 3 1 0;1 3 2 0;1 4 0 0;1 4 1 0;2 2 0 0;2 2 1 0;2 2 2 0;2 3 0 0;2 3 1 0;2 3 2 0;2 4 0 0;2 4 1 0;2 4 2 0;3 3 0 0;3 3 1 0;3 3 2 0;3 4 0 0;3 4 1 0;3 4 2 0;3 5 0 0;3 5 1 0;3 6 0 0;3 6 1 0;4 3 0 0;4 3 1 0;4 4 0 0;4 4 1 0;4 4 2 0;4 5 0 0;4 5 1 0;4 5 2 0;4 6 0 0;4 6 1 0;4 6 2 0;5 4 0 0;5 4 1 0;5 4 2 0;5 5 0 0…	3226.13225	8	18.59777	18.71768	18.37507	3	0.00129	0.25602	0.24638	0.36667	0.20000	0	0	0	0.001240879648471124	0.00018501347221229708	-1	0.009625668449197862	0.009810492872166078	sp|P00738|HPT_HUMAN	HP	243	2.3838e+08	3.26736e+09			-1	-1	24729	J6,J6,(7 6 3 0),0.86	12	0.4	10
1-1.24755.24755.4.1.dta	1-1.24755.24755.4.1.dta	1-1	24755	8052.01380	5167.20072	1292.55564	4	1	VVLHPJYSQVDIGLIK		1795.01124	7 6 3 1	H(7)N(6)A(3)F(1)	(N(H(A))(N(F)(H)))(N(H(A))(N(H(N(H(A)))(N(H(H))))))	899	0 1 0 0;0 2 0 0;0 2 0 1;0 3 0 0;0 3 0 1;0 4 0 0;0 4 0 1;1 1 0 0;1 1 1 0;1 2 0 0;1 2 0 1;1 2 1 0;1 2 1 1;1 3 0 0;1 3 0 1;1 3 1 0;1 3 1 1;1 4 0 0;1 4 0 1;1 4 1 0;1 4 1 1;1 5 0 0;1 5 0 1;1 6 0 0;1 6 0 1;2 2 0 0;2 2 0 1;2 2 1 0;2 2 1 1;2 2 2 0;2 3 0 0;2 3 0 1;2 3 1 0;2 3 1 1;2 3 2 0;2 3 2 1;2 4 0 0;2 4 0 1;2 4 1 0;2 4 1 1;2 4 2 0;2 4 2 1;2 5 0 0;2 5 0 1;2 5 1 0;2 5 1 1;2 6 0 0;2 6 0 1;2 6 1 0;2 6 1 1…	3372.19016	8	15.48599	20.15730	6.81070	2	-0.00068	-0.13146	0.09929	0.43333	0.20000	0	0	0	0.013439373038887573	0.0019170933109937767	-1	0.00684931506849315	0.008762363504067033	sp|P00738|HPT_HUMAN	HP	243	2.93007e+07	4.43677e+08			-1	-1	24756	J6,J6,(7 6 3 1),0.91	11	0.366666666666667	9
1-1.24832.24832.4.1.dta	1-1.24832.24832.4.1.dta	1-1	24832	8076.83665	5021.14254	1256.04109	4	1	VVLHPJYSQVDIGLIK		1795.01124	7 6 3 0	H(7)N(6)A(3)	(N(A)(H))(N(H(A))(N(H(N(H(H(N(H))(N(H(A)))))))))	188	0 1 0 0;0 1 1 0;0 2 0 0;0 2 1 0;0 3 0 0;0 3 1 0;1 1 0 0;1 1 1 0;1 2 0 0;1 2 1 0;1 2 2 0;1 3 0 0;1 3 1 0;1 3 2 0;1 4 0 0;1 4 1 0;2 2 0 0;2 2 1 0;2 2 2 0;2 3 0 0;2 3 1 0;2 3 2 0;2 4 0 0;2 4 1 0;2 4 2 0;3 3 0 0;3 3 1 0;3 3 2 0;3 4 0 0;3 4 1 0;3 4 2 0;3 5 0 0;3 5 1 0;3 6 0 0;3 6 1 0;4 3 0 0;4 3 1 0;4 4 0 0;4 4 1 0;4 4 2 0;4 5 0 0;4 5 1 0;4 5 2 0;4 6 0 0;4 6 1 0;4 6 2 0;5 4 0 0;5 4 1 0;5 4 2 0;5 5 0 0…	3226.13225	8	33.77892	38.22663	25.51890	3	-0.00095	-0.18930	0.27536	0.66667	0.20000	0	0	0	0.00023364137603125042	2.901175185941061e-05	-1	0.0	2.901175185941061e-05	sp|P00738|HPT_HUMAN	HP	243	2.40107e+08	3.28217e+09			-1	-1	24833	J6,J6,(7 6 3 0),0.88	13	0.433333333333333	11
1-1.24843.24843.4.4.dta	1-1.24843.24843.4.4.dta	1-1	24843	8080.14561	5167.20151	1292.55583	4	1	VVLHPJYSQVDIGLIK		1795.01124	7 6 3 1	H(7)N(6)A(3)F(1)	(N(H(A))(N(F)(H)))(N(H(A))(N(H(N(H(A)))(N(H(H))))))	899	0 1 0 0;0 2 0 0;0 2 0 1;0 3 0 0;0 3 0 1;0 4 0 0;0 4 0 1;1 1 0 0;1 1 1 0;1 2 0 0;1 2 0 1;1 2 1 0;1 2 1 1;1 3 0 0;1 3 0 1;1 3 1 0;1 3 1 1;1 4 0 0;1 4 0 1;1 4 1 0;1 4 1 1;1 5 0 0;1 5 0 1;1 6 0 0;1 6 0 1;2 2 0 0;2 2 0 1;2 2 1 0;2 2 1 1;2 2 2 0;2 3 0 0;2 3 0 1;2 3 1 0;2 3 1 1;2 3 2 0;2 3 2 1;2 4 0 0;2 4 0 1;2 4 1 0;2 4 1 1;2 4 2 0;2 4 2 1;2 5 0 0;2 5 0 1;2 5 1 0;2 5 1 1;2 6 0 0;2 6 0 1;2 6 1 0;2 6 1 1…	3372.19016	8	20.60323	18.68745	24.16111	4	0.00011	0.02181	0.11348	0.36667	0.23333	0	0	0	0.00034615289418252134	4.245964269542402e-05	-1	0.009625668449197862	0.009668098610173186	sp|P00738|HPT_HUMAN	HP	243	2.93007e+07	4.43677e+08			-1	-1	24844	J6,J6,(7 6 3 1),0.89	11	0.366666666666667	9
1-1.24890.24890.4.1.dta	1-1.24890.24890.4.1.dta	1-1	24890	8095.97086	5038.16279	1260.29615	4	1	VVLHPJYSQVDIGLIK		1795.01124	8 6 2 1	H(8)N(6)A(2)F(1)	(N(H(A))(N(F)(H)))(N(H(A))(N(H(N(H(H)))(N(H(H))))))	901	0 1 0 0;0 2 0 0;0 2 0 1;0 3 0 0;0 3 0 1;0 4 0 0;0 4 0 1;1 1 0 0;1 1 1 0;1 2 0 0;1 2 0 1;1 2 1 0;1 2 1 1;1 3 0 0;1 3 0 1;1 3 1 0;1 3 1 1;1 4 0 0;1 4 0 1;1 4 1 0;1 4 1 1;1 5 0 0;1 5 0 1;1 6 0 0;1 6 0 1;2 2 0 0;2 2 0 1;2 2 1 0;2 2 1 1;2 2 2 0;2 3 0 0;2 3 0 1;2 3 1 0;2 3 1 1;2 3 2 0;2 3 2 1;2 4 0 0;2 4 0 1;2 4 1 0;2 4 1 1;2 4 2 0;2 4 2 1;2 5 0 0;2 5 0 1;2 5 1 0;2 5 1 1;2 6 0 0;2 6 0 1;2 6 1 0;2 6 1 1…	3243.14756	8	31.52171	39.79650	16.15424	3	0.00399	0.79112	0.11594	0.73333	0.23333	0	0	0	0.0017959451753354334	0.0002926000458791389	-1	0.0	0.0002926000458791389	sp|P00738|HPT_HUMAN	HP	243	2.68474e+07	3.64273e+08			-1	-1	24891	J6,J6,(8 6 2 1),0.88	13	0.433333333333333	11
1-1.24908.24908.3.2.dta	1-1.24908.24908.3.2.dta	1-1	24908	8101.55231	4802.06687	1601.36047	3	1	VVLHPJYSQVDIGLIK		1795.01124	6 5 3 1	H(6)N(5)A(3)F(1)	(N(H(A))(N(H(H))))(N(H(A))(N(F)(H(N(H(A))))))	975	0 1 0 0;0 2 0 0;0 2 0 1;0 3 0 0;0 3 0 1;0 4 0 0;0 4 0 1;1 1 0 0;1 1 1 0;1 2 0 0;1 2 0 1;1 2 1 0;1 2 1 1;1 3 0 0;1 3 0 1;1 3 1 0;1 3 1 1;1 4 0 0;1 4 0 1;1 4 1 0;1 4 1 1;1 5 0 0;1 5 0 1;2 2 0 0;2 2 0 1;2 2 1 0;2 2 1 1;2 2 2 0;2 3 0 0;2 3 0 1;2 3 1 0;2 3 1 1;2 3 2 0;2 3 2 1;2 4 0 0;2 4 0 1;2 4 1 0;2 4 1 1;2 4 2 0;2 4 2 1;2 5 0 0;2 5 0 1;2 5 1 0;2 5 1 1;3 2 0 0;3 2 1 0;3 3 0 0;3 3 0 1;3 3 1 0;3 3 1 1…	3007.05796	8	26.28238	29.91077	19.54393	3	-0.00233	-0.48569	0.17143	0.73333	0.16667	0	0	0	0.001010345436032202	0.00014266615806627579	-1	0.0	0.00014266615806627579	sp|P00738|HPT_HUMAN	HP	243	6.80717e+07	7.78013e+08			-1	-1	24909	J6,J6,(6 5 3 1),0.88	9	0.3	7
1-1.24912.24912.4.1.dta	1-1.24912.24912.4.1.dta	1-1	24912	8102.74716	5021.14147	1256.04083	4	1	VVLHPJYSQVDIGLIK		1795.01124	7 6 3 0	H(7)N(6)A(3)	(N(A)(H))(N(H(A))(N(H(N(H(H(N(H))(N(H(A)))))))))	188	0 1 0 0;0 1 1 0;0 2 0 0;0 2 1 0;0 3 0 0;0 3 1 0;1 1 0 0;1 1 1 0;1 2 0 0;1 2 1 0;1 2 2 0;1 3 0 0;1 3 1 0;1 3 2 0;1 4 0 0;1 4 1 0;2 2 0 0;2 2 1 0;2 2 2 0;2 3 0 0;2 3 1 0;2 3 2 0;2 4 0 0;2 4 1 0;2 4 2 0;3 3 0 0;3 3 1 0;3 3 2 0;3 4 0 0;3 4 1 0;3 4 2 0;3 5 0 0;3 5 1 0;3 6 0 0;3 6 1 0;4 3 0 0;4 3 1 0;4 4 0 0;4 4 1 0;4 4 2 0;4 5 0 0;4 5 1 0;4 5 2 0;4 6 0 0;4 6 1 0;4 6 2 0;5 4 0 0;5 4 1 0;5 4 2 0;5 5 0 0…	3226.13225	8	28.87546	31.50792	23.98661	3	-0.00201	-0.40120	0.26087	0.43333	0.26667	0	0	0	0.00036341862640525466	4.5405485313576086e-05	-1	0.0	4.5405485313576086e-05	sp|P00738|HPT_HUMAN	HP	243	2.40107e+08	3.28217e+09			-1	-1	24913	J6,S8,(7 6 3 0),0.88	11	0.366666666666667	9
1-1.24923.24923.4.1.dta	1-1.24923.24923.4.1.dta	1-1	24923	8106.01167	4656.01137	1164.75830	4	1	VVLHPJYSQVDIGLIK		1795.01124	6 5 3 0	H(6)N(5)A(3)	(N(A)(H))(N(H(A))(N(H(N(H(A)))(N(H(H))))))	186	0 1 0 0;0 1 1 0;0 2 0 0;0 2 1 0;0 3 0 0;0 3 1 0;1 1 0 0;1 1 1 0;1 2 0 0;1 2 1 0;1 2 2 0;1 3 0 0;1 3 1 0;1 3 2 0;1 4 0 0;1 4 1 0;1 5 0 0;1 5 1 0;2 2 0 0;2 2 1 0;2 2 2 0;2 3 0 0;2 3 1 0;2 3 2 0;2 4 0 0;2 4 1 0;2 4 2 0;2 5 0 0;2 5 1 0;2 5 2 0;3 3 0 0;3 3 1 0;3 3 2 0;3 4 0 0;3 4 1 0;3 4 2 0;3 4 3 0;3 5 0 0;3 5 1 0;3 5 2 0;3 5 3 0;4 3 0 0;4 3 1 0;4 4 0 0;4 4 1 0;4 4 2 0;4 4 3 0;4 5 0 0;4 5 1 0;4 5 2 0…	2861.00005	8	40.90326	49.80730	24.36718	3	0.00008	0.01664	0.27419	0.80000	0.23333	0	0	0	0.0003266127748512749	4.0302567206397114e-05	-1	0.0	4.0302567206397114e-05	sp|P00738|HPT_HUMAN	HP	243	1.03458e+09	1.16381e+10			-1	-1	24924	J6,J6,(6 5 3 0),0.92	15	0.5	12
1-1.24948.24948.4.3.dta	1-1.24948.24948.4.3.dta	1-1	24948	8113.22665	4821.09657	1206.02960	4	1	VVLHPJYSQVDIGLIK		1795.01124	9 7 0 1	H(9)N(7)F(1)	(N(H)(N(H(H(F)))))(N(H(N))(N(H(N(H(H)))(N(H(H))))))	1895	0 1 0 0;0 2 0 0;0 3 0 0;0 4 0 0;1 1 0 0;1 2 0 0;1 3 0 0;1 4 0 0;1 5 0 0;1 6 0 0;2 2 0 0;2 2 0 1;2 3 0 0;2 3 0 1;2 4 0 0;2 4 0 1;2 5 0 0;2 6 0 0;2 7 0 0;3 2 0 0;3 2 0 1;3 3 0 0;3 3 0 1;3 4 0 0;3 4 0 1;3 5 0 0;3 5 0 1;3 6 0 0;3 6 0 1;3 7 0 0;4 3 0 0;4 3 0 1;4 4 0 0;4 4 0 1;4 5 0 0;4 5 0 1;4 6 0 0;4 6 0 1;4 7 0 0;4 7 0 1;5 4 0 0;5 4 0 1;5 5 0 0;5 5 0 1;5 6 0 0;5 6 0 1;5 7 0 0;5 7 0 1;6 4 0 0;6 5 0 0…	3026.08893	8	18.98820	20.97150	15.30495	3	-0.00359	-0.74529	0.17391	0.50000	0.16667	0	0	0	0.002076508433372379	0.00034726132441196357	-1	0.0036275695284159614	0.003974701959682254	sp|P00738|HPT_HUMAN	HP	243	1.23883e+07	4.28027e+07			-1	-1	24949	J6,J6,(9 7 0 1),0.91	13	0.433333333333333	11
1-1.24956.24956.3.0.dta	1-1.24956.24956.3.0.dta	1-1	24956	8115.87524	4656.01076	1552.67510	3	1	VVLHPJYSQVDIGLIK		1795.01124	6 5 3 0	H(6)N(5)A(3)	(N(A)(H))(N(H(A))(N(H(N(H(A)))(N(H(H))))))	186	0 1 0 0;0 1 1 0;0 2 0 0;0 2 1 0;0 3 0 0;0 3 1 0;1 1 0 0;1 1 1 0;1 2 0 0;1 2 1 0;1 2 2 0;1 3 0 0;1 3 1 0;1 3 2 0;1 4 0 0;1 4 1 0;1 5 0 0;1 5 1 0;2 2 0 0;2 2 1 0;2 2 2 0;2 3 0 0;2 3 1 0;2 3 2 0;2 4 0 0;2 4 1 0;2 4 2 0;2 5 0 0;2 5 1 0;2 5 2 0;3 3 0 0;3 3 1 0;3 3 2 0;3 4 0 0;3 4 1 0;3 4 2 0;3 4 3 0;3 5 0 0;3 5 1 0;3 5 2 0;3 5 3 0;4 3 0 0;4 3 1 0;4 4 0 0;4 4 1 0;4 4 2 0;4 4 3 0;4 5 0 0;4 5 1 0;4 5 2 0…	2861.00005	8	41.33981	51.55536	22.36807	3	-0.00053	-0.11394	0.25806	0.86667	0.20000	0	0	0	0.0005551199866592241	6.903780477051775e-05	-1	0.0	6.903780477051775e-05	sp|P00738|HPT_HUMAN	HP	243	7.94899e+08	9.16179e+09			-1	-1	24957	J6,J6,(6 5 3 0),0.88	9	0.3	8
1-1.24967.24967.4.1.dta	1-1.24967.24967.4.1.dta	1-1	24967	8119.16294	4802.06680	1201.27216	4	1	VVLHPJYSQVDIGLIK		1795.01124	6 5 3 1	H(6)N(5)A(3)F(1)	(N(H(A))(N(H(H))))(N(H(A))(N(F)(H(N(H(A))))))	975	0 1 0 0;0 2 0 0;0 2 0 1;0 3 0 0;0 3 0 1;0 4 0 0;0 4 0 1;1 1 0 0;1 1 1 0;1 2 0 0;1 2 0 1;1 2 1 0;1 2 1 1;1 3 0 0;1 3 0 1;1 3 1 0;1 3 1 1;1 4 0 0;1 4 0 1;1 4 1 0;1 4 1 1;1 5 0 0;1 5 0 1;2 2 0 0;2 2 0 1;2 2 1 0;2 2 1 1;2 2 2 0;2 3 0 0;2 3 0 1;2 3 1 0;2 3 1 1;2 3 2 0;2 3 2 1;2 4 0 0;2 4 0 1;2 4 1 0;2 4 1 1;2 4 2 0;2 4 2 1;2 5 0 0;2 5 0 1;2 5 1 0;2 5 1 1;3 2 0 0;3 2 1 0;3 3 0 0;3 3 0 1;3 3 1 0;3 3 1 1…	3007.05796	8	35.53359	38.25122	30.48657	3	-0.00240	-0.50048	0.19048	0.66667	0.20000	0	0	0	5.206657278684828e-05	6.667031648141761e-06	-1	0.0	6.667031648141761e-06	sp|P00738|HPT_HUMAN	HP	243	8.79174e+07	1.08087e+09			-1	-1	24968	J6,J6,(6 5 3 1),0.90	15	0.5	12
1-1.25000.25000.4.1.dta	1-1.25000.25000.4.1.dta	1-1	25000	8129.12677	5021.14066	1256.04062	4	1	VVLHPJYSQVDIGLIK		1795.01124	7 6 3 0	H(7)N(6)A(3)	(N(A)(H))(N(H(A))(N(H(N(H(H(N(H))(N(H(A)))))))))	188	0 1 0 0;0 1 1 0;0 2 0 0;0 2 1 0;0 3 0 0;0 3 1 0;1 1 0 0;1 1 1 0;1 2 0 0;1 2 1 0;1 2 2 0;1 3 0 0;1 3 1 0;1 3 2 0;1 4 0 0;1 4 1 0;2 2 0 0;2 2 1 0;2 2 2 0;2 3 0 0;2 3 1 0;2 3 2 0;2 4 0 0;2 4 1 0;2 4 2 0;3 3 0 0;3 3 1 0;3 3 2 0;3 4 0 0;3 4 1 0;3 4 2 0;3 5 0 0;3 5 1 0;3 6 0 0;3 6 1 0;4 3 0 0;4 3 1 0;4 4 0 0;4 4 1 0;4 4 2 0;4 5 0 0;4 5 1 0;4 5 2 0;4 6 0 0;4 6 1 0;4 6 2 0;5 4 0 0;5 4 1 0;5 4 2 0;5 5 0 0…	3226.13225	8	28.99508	33.21125	21.16505	3	-0.00283	-0.56292	0.24638	0.63333	0.20000	0	0	0	0.0007321188984326264	9.408604851597476e-05	-1	0.0	9.408604851597476e-05	sp|P00738|HPT_HUMAN	HP	243	2.40107e+08	3.28217e+09			-1	-1	25001	J6,J6,(7 6 3 0),0.91	12	0.4	10
1-1.25011.25011.4.1.dta	1-1.25011.25011.4.1.dta	1-1	25011	8133.59294	4656.01404	1164.75897	4	1	VVLHPJYSQVDIGLIK		1795.01124	6 5 3 0	H(6)N(5)A(3)	(N(A)(H))(N(H(A))(N(H(N(H(A)))(N(H(H))))))	186	0 1 0 0;0 1 1 0;0 2 0 0;0 2 1 0;0 3 0 0;0 3 1 0;1 1 0 0;1 1 1 0;1 2 0 0;1 2 1 0;1 2 2 0;1 3 0 0;1 3 1 0;1 3 2 0;1 4 0 0;1 4 1 0;1 5 0 0;1 5 1 0;2 2 0 0;2 2 1 0;2 2 2 0;2 3 0 0;2 3 1 0;2 3 2 0;2 4 0 0;2 4 1 0;2 4 2 0;2 5 0 0;2 5 1 0;2 5 2 0;3 3 0 0;3 3 1 0;3 3 2 0;3 4 0 0;3 4 1 0;3 4 2 0;3 4 3 0;3 5 0 0;3 5 1 0;3 5 2 0;3 5 3 0;4 3 0 0;4 3 1 0;4 4 0 0;4 4 1 0;4 4 2 0;4 4 3 0;4 5 0 0;4 5 1 0;4 5 2 0…	2861.00005	8	46.85242	59.08890	24.12753	3	0.00275	0.59138	0.25806	0.76667	0.26667	0	0	0	0.00034942398275427067	4.3144099673446565e-05	-1	0.0	4.3144099673446565e-05	sp|P00738|HPT_HUMAN	HP	243	1.04775e+09	1.17574e+10			-1	-1	25012	J6,J6,(6 5 3 0),0.93	16	0.533333333333333	12
1-1.25042.25042.4.1.dta	1-1.25042.25042.4.1.dta	1-1	25042	8143.48172	4173.79179	1044.20340	4	1	TIHDLHLFIENIDFJK		1969.01779	5 4 2 0	H(5)N(4)A(2)	(N(H(A))(N(H(N(H(H(N(H(A)))))))))	1043	0 1 0 0;0 2 0 0;1 1 0 0;1 1 1 0;1 2 0 0;1 2 1 0;1 3 0 0;2 2 0 0;2 2 1 0;2 3 0 0;2 3 1 0;3 3 0 0;3 3 1 0;3 4 0 0;4 3 0 0;4 3 1 0;4 4 0 0;4 4 1 0;5 4 0 0;5 4 1 0;	2204.77244	1	37.07820	35.08900	40.77243	3	0.00156	0.37375	0.52381	0.76667	0.00000	0	0	0	2.710750147345595e-06	3.2943146943077977e-07	-1	0.0	3.2943146943077977e-07	sp|P04114|APOB_HUMAN	APOB	2225	6.9811e+07	6.53938e+08			-1	-1	25043	J15,J15,(5 4 2 0),0.88	16	0.533333333333333	1
1-1.25051.25051.3.0.dta	1-1.25051.25051.3.0.dta	1-1	25051	8146.19472	4674.03462	1558.68306	3	1	VVLHPJYSQVDIGLIK		1795.01124	7 5 1 3	H(7)N(5)A(1)F(3)	(N(H(F)))(N(H)(N(H(H(F)))))(N(H(A))(N(H(H(F)))))	1343	0 1 0 0;0 2 0 0;0 3 0 0;0 4 0 0;0 5 0 0;1 1 0 0;1 1 0 1;1 1 1 0;1 2 0 0;1 2 0 1;1 2 1 0;1 3 0 0;1 3 0 1;1 3 1 0;1 4 0 0;1 4 0 1;1 4 1 0;1 5 0 0;1 5 0 1;1 5 1 0;2 2 0 0;2 2 0 1;2 2 1 0;2 2 1 1;2 3 0 0;2 3 0 1;2 3 1 0;2 3 1 1;2 4 0 0;2 4 0 1;2 4 1 0;2 4 1 1;2 5 0 0;2 5 0 1;2 5 1 0;2 5 1 1;3 2 0 0;3 2 0 1;3 2 1 0;3 2 1 1;3 3 0 0;3 3 0 1;3 3 0 2;3 3 1 0;3 3 1 1;3 4 0 0;3 4 0 1;3 4 0 2;3 4 1 0;3 4 1 1…	2879.03577	8	30.27760	28.31157	33.92881	4	-0.01239	-2.65110	0.18519	0.66667	0.16667	0	0	0	1.913627278906064e-05	2.6450596618955345e-06	-1	0.0	2.6450596618955345e-06	sp|P00738|HPT_HUMAN	HP	243	2.25651e+07	8.41219e+07	7 5 2 1	H(7)N(5)A(2)F(1)	9.87082e+06	9.39927e+07	25052	J6,J6,(7 5 2 1),0.88	9	0.3	7
1-1.25064.25064.4.3.dta	1-1.25064.25064.4.3.dta	1-1	25064	8150.11975	4673.03786	1169.01492	4	1	VVLHPJYSQVDIGLIK		1795.01124	7 5 2 1	H(7)N(5)A(2)F(1)	(N(H(A))(N(H(H(F)))))(N(H(A))(N(H(N(H(H))))))	962	0 1 0 0;0 2 0 0;0 3 0 0;0 4 0 0;1 1 0 0;1 1 1 0;1 2 0 0;1 2 1 0;1 3 0 0;1 3 1 0;1 4 0 0;1 4 1 0;1 5 0 0;2 2 0 0;2 2 0 1;2 2 1 0;2 2 2 0;2 3 0 0;2 3 0 1;2 3 1 0;2 3 2 0;2 4 0 0;2 4 0 1;2 4 1 0;2 4 2 0;2 5 0 0;2 5 1 0;3 2 0 0;3 2 0 1;3 2 1 0;3 2 1 1;3 3 0 0;3 3 0 1;3 3 1 0;3 3 1 1;3 3 2 0;3 4 0 0;3 4 0 1;3 4 1 0;3 4 1 1;3 4 2 0;3 5 0 0;3 5 0 1;3 5 1 0;3 5 2 0;4 3 0 0;4 3 0 1;4 3 1 0;4 3 1 1;4 3 2 0…	2878.01537	8	27.90132	29.75743	24.45426	3	0.01125	2.40823	0.18605	0.56667	0.16667	0	0	0	0.0003186295487328404	3.933884555290594e-05	-1	0.0	3.933884555290594e-05	sp|P00738|HPT_HUMAN	HP	243	5.67582e+07	6.55391e+08			-1	-1	25065	J6,J6,(7 5 2 1),0.89	13	0.433333333333333	11
1-1.25089.25089.3.0.dta	1-1.25089.25089.3.0.dta	1-1	25089	8157.92806	4198.00676	1400.00710	3	1	IEETTMTTQTPAPIQAPSAILPLPGQSVER		3176.65076	2 2 1 0	H(2)N(2)A(1)	(N(H(A))(N(H)))	1120	0 1 0 0;0 2 0 0;1 1 0 0;1 1 1 0;1 2 0 0;1 2 1 0;2 2 0 0;	1021.35981	4	48.85497	68.52006	12.33410	3	-0.00381	-0.90665	0.62500	0.70690	0.15517	0	0	0	0.0036293108947380564	0.0006007651657174245	-1	0.0	0.0006007651657174245	sp|Q14624|ITIH4_HUMAN	ITIH4	719	9.8023e+06	1.05835e+08			-1	-1	25090	T4,T10,(2 2 1 0),0.89	19	0.327586206896552	16
1-1.25095.25095.4.1.dta	1-1.25095.25095.4.1.dta	1-1	25095	8159.88348	4656.01554	1164.75934	4	1	VVLHPJYSQVDIGLIK		1795.01124	6 5 3 0	H(6)N(5)A(3)	(N(A)(H))(N(H(A))(N(H(N(H(A)))(N(H(H))))))	186	0 1 0 0;0 1 1 0;0 2 0 0;0 2 1 0;0 3 0 0;0 3 1 0;1 1 0 0;1 1 1 0;1 2 0 0;1 2 1 0;1 2 2 0;1 3 0 0;1 3 1 0;1 3 2 0;1 4 0 0;1 4 1 0;1 5 0 0;1 5 1 0;2 2 0 0;2 2 1 0;2 2 2 0;2 3 0 0;2 3 1 0;2 3 2 0;2 4 0 0;2 4 1 0;2 4 2 0;2 5 0 0;2 5 1 0;2 5 2 0;3 3 0 0;3 3 1 0;3 3 2 0;3 4 0 0;3 4 1 0;3 4 2 0;3 4 3 0;3 5 0 0;3 5 1 0;3 5 2 0;3 5 3 0;4 3 0 0;4 3 1 0;4 4 0 0;4 4 1 0;4 4 2 0;4 4 3 0;4 5 0 0;4 5 1 0;4 5 2 0…	2861.00005	8	52.34608	65.85876	27.25109	3	0.00425	0.91183	0.27419	0.80000	0.26667	0	0	0	0.00013848632798875614	1.681508543254924e-05	-1	0.0	1.681508543254924e-05	sp|P00738|HPT_HUMAN	HP	243	1.04775e+09	1.17574e+10			-1	-1	25096	J6,J6,(6 5 3 0),0.91	14	0.466666666666667	12
1-1.25117.25117.3.0.dta	1-1.25117.25117.3.0.dta	1-1	25117	8166.70206	4656.01351	1552.67602	3	1	VVLHPJYSQVDIGLIK		1795.01124	6 5 3 0	H(6)N(5)A(3)	(N(A)(H))(N(H(A))(N(H(N(H(A)))(N(H(H))))))	186	0 1 0 0;0 1 1 0;0 2 0 0;0 2 1 0;0 3 0 0;0 3 1 0;1 1 0 0;1 1 1 0;1 2 0 0;1 2 1 0;1 2 2 0;1 3 0 0;1 3 1 0;1 3 2 0;1 4 0 0;1 4 1 0;1 5 0 0;1 5 1 0;2 2 0 0;2 2 1 0;2 2 2 0;2 3 0 0;2 3 1 0;2 3 2 0;2 4 0 0;2 4 1 0;2 4 2 0;2 5 0 0;2 5 1 0;2 5 2 0;3 3 0 0;3 3 1 0;3 3 2 0;3 4 0 0;3 4 1 0;3 4 2 0;3 4 3 0;3 5 0 0;3 5 1 0;3 5 2 0;3 5 3 0;4 3 0 0;4 3 1 0;4 4 0 0;4 4 1 0;4 4 2 0;4 4 3 0;4 5 0 0;4 5 1 0;4 5 2 0…	2861.00005	8	38.39500	48.41478	19.78683	3	0.00222	0.47691	0.24194	0.83333	0.20000	0	0	0	0.0009658353814656559	0.0001325967438589273	-1	0.0	0.0001325967438589273	sp|P00738|HPT_HUMAN	HP	243	7.95644e+08	9.16891e+09			-1	-1	25118	J6,J6,(6 5 3 0),0.88	9	0.3	7
1-1.25166.25166.3.0.dta	1-1.25166.25166.3.0.dta	1-1	25166	8182.13574	4585.06699	1529.02718	3	1	GVAHNNLMAMAQETGDNLYWGSVTGSQSNAVSPTPAPR		3928.83410	1 1 1 0	H(1)N(1)A(1)	(N(H(A)))	1142	0 1 0 0;1 1 0 0;	656.22761	32	56.97987	79.20765	15.69972	3	0.00527	1.14978	1.00000	0.66216	0.18919	0	0	1	-1	0	-1	0.0	0	sp|P0C0L5|CO4B_HUMAN	C4B	1242	5.41028e+06	6.49768e+07			-1	-1	25167	S32,T34,(1 1 1 0),0.91	20	0.27027027027027	20
1-1.25170.25170.4.1.dta	1-1.25170.25170.4.1.dta	1-1	25170	8183.56639	4585.06300	1147.02121	4	1	GVAHNNLMAMAQETGDNLYWGSVTGSQSNAVSPTPAPR		3928.83410	1 1 1 0	H(1)N(1)A(1)	(N(H(A)))	1142	0 1 0 0;1 1 0 0;	656.22761	32	56.09423	75.18597	20.63814	3	0.00129	0.28087	1.00000	0.64865	0.13514	0	0	1	-1	0	-1	0.0	0	sp|P0C0L5|CO4B_HUMAN	C4B	1242	1.17272e+07	1.32141e+08			-1	-1	25171	S32,T34,(1 1 1 0),0.94	37	0.5	37
1-1.25181.25181.4.1.dta	1-1.25181.25181.4.1.dta	1-1	25181	8187.13819	4656.01592	1164.75944	4	1	VVLHPJYSQVDIGLIK		1795.01124	6 5 3 0	H(6)N(5)A(3)	(N(A)(H))(N(H(A))(N(H(N(H(A)))(N(H(H))))))	186	0 1 0 0;0 1 1 0;0 2 0 0;0 2 1 0;0 3 0 0;0 3 1 0;1 1 0 0;1 1 1 0;1 2 0 0;1 2 1 0;1 2 2 0;1 3 0 0;1 3 1 0;1 3 2 0;1 4 0 0;1 4 1 0;1 5 0 0;1 5 1 0;2 2 0 0;2 2 1 0;2 2 2 0;2 3 0 0;2 3 1 0;2 3 2 0;2 4 0 0;2 4 1 0;2 4 2 0;2 5 0 0;2 5 1 0;2 5 2 0;3 3 0 0;3 3 1 0;3 3 2 0;3 4 0 0;3 4 1 0;3 4 2 0;3 4 3 0;3 5 0 0;3 5 1 0;3 5 2 0;3 5 3 0;4 3 0 0;4 3 1 0;4 4 0 0;4 4 1 0;4 4 2 0;4 4 3 0;4 5 0 0;4 5 1 0;4 5 2 0…	2861.00005	8	40.15355	47.86199	25.83787	3	0.00463	0.99344	0.27419	0.66667	0.26667	0	0	0	0.00021244015220337587	2.5730141780370473e-05	-1	0.0	2.5730141780370473e-05	sp|P00738|HPT_HUMAN	HP	243	1.04775e+09	1.17574e+10			-1	-1	25182	J6,J6,(6 5 3 0),0.90	13	0.433333333333333	11
1-1.25184.25184.4.1.dta	1-1.25184.25184.4.1.dta	1-1	25184	8187.84030	4802.07483	1201.27417	4	1	VVLHPJYSQVDIGLIK		1795.01124	6 5 3 1	H(6)N(5)A(3)F(1)	(N(H(A))(N(H(H))))(N(H(A))(N(F)(H(N(H(A))))))	975	0 1 0 0;0 2 0 0;0 2 0 1;0 3 0 0;0 3 0 1;0 4 0 0;0 4 0 1;1 1 0 0;1 1 1 0;1 2 0 0;1 2 0 1;1 2 1 0;1 2 1 1;1 3 0 0;1 3 0 1;1 3 1 0;1 3 1 1;1 4 0 0;1 4 0 1;1 4 1 0;1 4 1 1;1 5 0 0;1 5 0 1;2 2 0 0;2 2 0 1;2 2 1 0;2 2 1 1;2 2 2 0;2 3 0 0;2 3 0 1;2 3 1 0;2 3 1 1;2 3 2 0;2 3 2 1;2 4 0 0;2 4 0 1;2 4 1 0;2 4 1 1;2 4 2 0;2 4 2 1;2 5 0 0;2 5 0 1;2 5 1 0;2 5 1 1;3 2 0 0;3 2 1 0;3 3 0 0;3 3 0 1;3 3 1 0;3 3 1 1…	3007.05796	8	27.12970	26.12057	29.00380	3	0.00563	1.17297	0.20000	0.53333	0.20000	0	0	0	8.124614420401601e-05	1.045725854951323e-05	-1	0.0	1.045725854951323e-05	sp|P00738|HPT_HUMAN	HP	243	8.79174e+07	1.08087e+09			-1	-1	25185	J6,J6,(6 5 3 1),0.88	12	0.4	10
1-1.25195.25195.3.0.dta	1-1.25195.25195.3.0.dta	1-1	25195	8190.99837	4656.01390	1552.67615	3	1	VVLHPJYSQVDIGLIK		1795.01124	6 5 3 0	H(6)N(5)A(3)	(N(A)(H))(N(H(A))(N(H(N(H(A)))(N(H(H))))))	186	0 1 0 0;0 1 1 0;0 2 0 0;0 2 1 0;0 3 0 0;0 3 1 0;1 1 0 0;1 1 1 0;1 2 0 0;1 2 1 0;1 2 2 0;1 3 0 0;1 3 1 0;1 3 2 0;1 4 0 0;1 4 1 0;1 5 0 0;1 5 1 0;2 2 0 0;2 2 1 0;2 2 2 0;2 3 0 0;2 3 1 0;2 3 2 0;2 4 0 0;2 4 1 0;2 4 2 0;2 5 0 0;2 5 1 0;2 5 2 0;3 3 0 0;3 3 1 0;3 3 2 0;3 4 0 0;3 4 1 0;3 4 2 0;3 4 3 0;3 5 0 0;3 5 1 0;3 5 2 0;3 5 3 0;4 3 0 0;4 3 1 0;4 4 0 0;4 4 1 0;4 4 2 0;4 4 3 0;4 5 0 0;4 5 1 0;4 5 2 0…	2861.00005	8	32.80408	40.70187	18.13675	3	0.00261	0.56067	0.24194	0.76667	0.20000	0	0	0	0.0012918332896847985	0.00019327363566644983	-1	0.0	0.00019327363566644983	sp|P00738|HPT_HUMAN	HP	243	7.95644e+08	9.16891e+09			-1	-1	25196	J6,J6,(6 5 3 0),0.91	9	0.3	7
1-1.25223.25223.4.3.dta	1-1.25223.25223.4.3.dta	1-1	25223	8200.20520	4673.03469	1169.01413	4	1	VVLHPJYSQVDIGLIK		1795.01124	7 5 2 1	H(7)N(5)A(2)F(1)	(N(H(A))(N(H(H(F)))))(N(H(A))(N(H(N(H(H))))))	962	0 1 0 0;0 2 0 0;0 3 0 0;0 4 0 0;1 1 0 0;1 1 1 0;1 2 0 0;1 2 1 0;1 3 0 0;1 3 1 0;1 4 0 0;1 4 1 0;1 5 0 0;2 2 0 0;2 2 0 1;2 2 1 0;2 2 2 0;2 3 0 0;2 3 0 1;2 3 1 0;2 3 2 0;2 4 0 0;2 4 0 1;2 4 1 0;2 4 2 0;2 5 0 0;2 5 1 0;3 2 0 0;3 2 0 1;3 2 1 0;3 2 1 1;3 3 0 0;3 3 0 1;3 3 1 0;3 3 1 1;3 3 2 0;3 4 0 0;3 4 0 1;3 4 1 0;3 4 1 1;3 4 2 0;3 5 0 0;3 5 0 1;3 5 1 0;3 5 2 0;4 3 0 0;4 3 0 1;4 3 1 0;4 3 1 1;4 3 2 0…	2878.01537	8	32.20696	33.93122	29.00475	3	0.00809	1.73030	0.20930	0.60000	0.20000	0	0	0	8.122279011228009e-05	1.0409037237759481e-05	-1	0.0	1.0409037237759481e-05	sp|P00738|HPT_HUMAN	HP	243	5.67582e+07	6.55391e+08			-1	-1	25224	J6,J6,(7 5 2 1),0.90	13	0.433333333333333	11
1-1.25255.25255.4.2.dta	1-1.25255.25255.4.2.dta	1-1	25255	8210.54564	4832.06638	1208.77205	4	1	JISDGFDGIPDNVDAALALPAHSYSGR		2772.32235	5 4 1 1	H(5)N(4)A(1)F(1)	(N(H(F)))(N(H(A))(N(H(N(H(H))))))	1309	0 1 0 0;0 2 0 0;0 3 0 0;1 1 0 0;1 1 0 1;1 1 1 0;1 2 0 0;1 2 0 1;1 2 1 0;1 3 0 0;1 3 0 1;1 3 1 0;1 4 0 0;2 2 0 0;2 2 0 1;2 2 1 0;2 2 1 1;2 3 0 0;2 3 0 1;2 3 1 0;2 3 1 1;2 4 0 0;2 4 0 1;2 4 1 0;3 3 0 0;3 3 0 1;3 3 1 0;3 3 1 1;3 4 0 0;3 4 0 1;3 4 1 0;3 4 1 1;4 3 0 0;4 3 1 0;4 4 0 0;4 4 0 1;4 4 1 0;4 4 1 1;5 4 0 0;5 4 0 1;5 4 1 0;	2059.73493	3	34.65575	43.29860	18.60475	3	0.00909	1.88195	0.26190	0.59615	0.13462	0	0	0	0.001193178900690111	0.00017472285028578605	-1	0.0	0.00017472285028578605	sp|P04004|VTNC_HUMAN	VTN	244	5.71565e+06	7.79866e+07			-1	-1	25256	J1,J1,(5 4 1 1),0.91	22	0.423076923076923	20
1-1.25263.25263.4.1.dta	1-1.25263.25263.4.1.dta	1-1	25263	8213.22580	4656.01367	1164.75887	4	1	VVLHPJYSQVDIGLIK		1795.01124	6 5 3 0	H(6)N(5)A(3)	(N(A)(H))(N(H(A))(N(H(N(H(A)))(N(H(H))))))	186	0 1 0 0;0 1 1 0;0 2 0 0;0 2 1 0;0 3 0 0;0 3 1 0;1 1 0 0;1 1 1 0;1 2 0 0;1 2 1 0;1 2 2 0;1 3 0 0;1 3 1 0;1 3 2 0;1 4 0 0;1 4 1 0;1 5 0 0;1 5 1 0;2 2 0 0;2 2 1 0;2 2 2 0;2 3 0 0;2 3 1 0;2 3 2 0;2 4 0 0;2 4 1 0;2 4 2 0;2 5 0 0;2 5 1 0;2 5 2 0;3 3 0 0;3 3 1 0;3 3 2 0;3 4 0 0;3 4 1 0;3 4 2 0;3 4 3 0;3 5 0 0;3 5 1 0;3 5 2 0;3 5 3 0;4 3 0 0;4 3 1 0;4 4 0 0;4 4 1 0;4 4 2 0;4 4 3 0;4 5 0 0;4 5 1 0;4 5 2 0…	2861.00005	8	42.10955	51.57076	24.53871	3	0.00238	0.51062	0.25806	0.73333	0.23333	0	0	0	0.00031104148087560655	3.792022044390647e-05	-1	0.0	3.792022044390647e-05	sp|P00738|HPT_HUMAN	HP	243	1.04575e+09	1.17384e+10			-1	-1	25264	J6,J6,(6 5 3 0),0.93	13	0.433333333333333	10
1-1.25274.25274.3.0.dta	1-1.25274.25274.3.0.dta	1-1	25274	8216.58143	4656.01225	1552.67560	3	1	VVLHPJYSQVDIGLIK		1795.01124	6 5 3 0	H(6)N(5)A(3)	(N(A)(H))(N(H(A))(N(H(N(H(A)))(N(H(H))))))	186	0 1 0 0;0 1 1 0;0 2 0 0;0 2 1 0;0 3 0 0;0 3 1 0;1 1 0 0;1 1 1 0;1 2 0 0;1 2 1 0;1 2 2 0;1 3 0 0;1 3 1 0;1 3 2 0;1 4 0 0;1 4 1 0;1 5 0 0;1 5 1 0;2 2 0 0;2 2 1 0;2 2 2 0;2 3 0 0;2 3 1 0;2 3 2 0;2 4 0 0;2 4 1 0;2 4 2 0;2 5 0 0;2 5 1 0;2 5 2 0;3 3 0 0;3 3 1 0;3 3 2 0;3 4 0 0;3 4 1 0;3 4 2 0;3 4 3 0;3 5 0 0;3 5 1 0;3 5 2 0;3 5 3 0;4 3 0 0;4 3 1 0;4 4 0 0;4 4 1 0;4 4 2 0;4 4 3 0;4 5 0 0;4 5 1 0;4 5 2 0…	2861.00005	8	23.51209	29.56132	12.27780	3	0.00096	0.20564	0.19355	0.60000	0.16667	0	0	0	0.003669960058396207	0.0006105563025892448	-1	0.0	0.0006105563025892448	sp|P00738|HPT_HUMAN	HP	243	7.92667e+08	9.14357e+09			-1	-1	25275	J6,J6,(6 5 3 0),0.88	9	0.3	7
1-1.25314.25314.4.2.dta	1-1.25314.25314.4.2.dta	1-1	25314	8229.58885	4686.00120	1172.25576	4	1	JISDGFDGIPDNVDAALALPAHSYSGR		2772.32235	5 4 1 0	H(5)N(4)A(1)	(N(H)(N(H(N(H(H(N(H(A)))))))))	1985	0 1 0 0;0 2 0 0;1 1 0 0;1 2 0 0;1 3 0 0;2 2 0 0;2 3 0 0;3 3 0 0;3 4 0 0;4 3 0 0;4 4 0 0;4 4 1 0;5 4 0 0;	1913.67702	3	58.53281	71.99774	33.52650	3	0.00182	0.38892	0.64286	0.76923	0.15385	0	0	0	2.1468119108219322e-05	3.0217123173454504e-06	-1	0.0	3.0217123173454504e-06	sp|P04004|VTNC_HUMAN	VTN	244	9.75574e+07	1.14789e+09			-1	-1	25315	J1,J1,(5 4 1 0),0.89	22	0.423076923076923	20
1-1.25362.25362.5.1.dta	1-1.25362.25362.5.1.dta	1-1	25362	8246.42029	4685.99929	938.00568	5	1	JISDGFDGIPDNVDAALALPAHSYSGR		2772.32235	5 4 1 0	H(5)N(4)A(1)	(N(H)(N(H(N(H(H(N(H(A)))))))))	1985	0 1 0 0;0 2 0 0;1 1 0 0;1 2 0 0;1 3 0 0;2 2 0 0;2 3 0 0;3 3 0 0;3 4 0 0;4 3 0 0;4 4 0 0;4 4 1 0;5 4 0 0;	1913.67702	3	50.19253	65.63723	21.50952	3	-0.00009	-0.01846	0.42857	0.88462	0.01923	0	0	0	0.0006787099717280776	8.389054948608626e-05	-1	0.0	8.389054948608626e-05	sp|P04004|VTNC_HUMAN	VTN	244	9.74077e+06	1.13922e+08			-1	-1	25363	J1,S3,(5 4 1 0),0.93	26	0.5	24
1-1.25390.25390.4.1.dta	1-1.25390.25390.4.1.dta	1-1	25390	8255.54581	4686.00095	1172.25569	4	1	JISDGFDGIPDNVDAALALPAHSYSGR		2772.32235	5 4 1 0	H(5)N(4)A(1)	(N(H)(N(H(N(H(H(N(H(A)))))))))	1985	0 1 0 0;0 2 0 0;1 1 0 0;1 2 0 0;1 3 0 0;2 2 0 0;2 3 0 0;3 3 0 0;3 4 0 0;4 3 0 0;4 4 0 0;4 4 1 0;5 4 0 0;	1913.67702	3	68.81264	87.60735	33.90816	3	0.00157	0.33515	0.64286	0.80769	0.21154	0	0	0	1.9249365388356803e-05	2.700518723947882e-06	-1	0.0	2.700518723947882e-06	sp|P04004|VTNC_HUMAN	VTN	244	9.75574e+07	1.14789e+09			-1	-1	25391	J1,J1,(5 4 1 0),0.92	21	0.403846153846154	19
1-1.25404.25404.3.0.dta	1-1.25404.25404.3.0.dta	1-1	25404	8260.05391	4685.99994	1562.67150	3	1	JISDGFDGIPDNVDAALALPAHSYSGR		2772.32235	5 4 1 0	H(5)N(4)A(1)	(N(H)(N(H(N(H(H(N(H(A)))))))))	1985	0 1 0 0;0 2 0 0;1 1 0 0;1 2 0 0;1 3 0 0;2 2 0 0;2 3 0 0;3 3 0 0;3 4 0 0;4 3 0 0;4 4 0 0;4 4 1 0;5 4 0 0;	1913.67702	3	25.11068	32.01493	12.28850	3	0.00056	0.11982	0.50000	0.76923	0.01923	0	0	0	0.00366220110214004	0.0006051137268279734	-1	0.0	0.0006051137268279734	sp|P04004|VTNC_HUMAN	VTN	244	4.05979e+07	4.57652e+08			-1	-1	25405	J1,S23,(5 4 1 0),0.59	2	0.0384615384615385	2
1-1.25578.25578.4.1.dta	1-1.25578.25578.4.1.dta	1-1	25578	8317.13401	4650.98330	1163.50128	4	1	LSWEYCDLAQCQTPTQAAPPTPVSPR	6,Carbamidomethyl[C];11,Carbamidomethyl[C];	2973.38695	3 3 2 0	H(3)N(3)A(2)	(N(H(A))(N(H(N(H(A))))))	1037	0 1 0 0;0 2 0 0;1 1 0 0;1 1 1 0;1 2 0 0;1 2 1 0;1 3 0 0;2 2 0 0;2 2 1 0;2 3 0 0;2 3 1 0;3 3 0 0;3 3 1 0;	1677.58742	21	20.09160	21.14224	18.14042	4	0.00893	1.91989	0.42857	0.40000	0.12000	0	0	0	0.0012910366976040311	0.00019278386319475195	-1	0.0024875621890547263	0.002680299584606923	sp|P00748|FA12_HUMAN	F12	305	3.78737e+06	8.08411e+07			-1	-1	25579	T13,S24,(3 3 2 0),0.90	14	0.28	13
1-1.25614.25614.3.0.dta	1-1.25614.25614.3.0.dta	1-1	25614	8329.26570	4220.79791	1407.60415	3	1	JQSVNVFLGHTAIDEMLK		2016.02189	5 4 2 0	H(5)N(4)A(2)	(N(H(A))(N(H(N(H(H(N(H(A)))))))))	1043	0 1 0 0;0 2 0 0;1 1 0 0;1 1 1 0;1 2 0 0;1 2 1 0;1 3 0 0;2 2 0 0;2 2 1 0;2 3 0 0;2 3 1 0;3 3 0 0;3 3 1 0;3 4 0 0;4 3 0 0;4 3 1 0;4 4 0 0;4 4 1 0;5 4 0 0;5 4 1 0;	2204.77244	3	27.40250	29.64493	23.23798	3	0.00358	0.84794	0.57143	0.76471	0.11765	0	0	0	0.00044505449938848435	5.544267233968862e-05	-1	0.0	5.544267233968862e-05	sp|Q9NZP8|C1RL_HUMAN	C1RL	298	3.69236e+06	3.37028e+07			-1	-1	25615	J1,J1,(3 2 1 0),0.87;S3,S3,(2 2 1 0),0.88	10	0.294117647058824	9
1-1.25640.25640.3.0.dta	1-1.25640.25640.3.0.dta	1-1	25640	8338.16311	4569.93160	1523.98205	3	1	AALAAFNAQNJGSNFQLEEISR		2365.15311	5 4 2 0	H(5)N(4)A(2)	(N(H(A))(N(H(N(H(H(N(H(A)))))))))	1043	0 1 0 0;0 2 0 0;1 1 0 0;1 1 1 0;1 2 0 0;1 2 1 0;1 3 0 0;2 2 0 0;2 2 1 0;2 3 0 0;2 3 1 0;3 3 0 0;3 3 1 0;3 4 0 0;4 3 0 0;4 3 1 0;4 4 0 0;4 4 1 0;5 4 0 0;5 4 1 0;	2204.77244	13	22.70558	30.57456	8.09175	2	0.00604	1.32233	0.42857	0.57143	0.16667	0	0	0	0.007717478718175663	0.0014346071942302416	-1	0.0	0.0014346071942302416	sp|P02765|FETUA_HUMAN	AHSG	178	5.77009e+06	6.37554e+07			-1	-1	25641	J11,S13,(5 4 2 0),0.89	12	0.285714285714286	12
1-1.25682.25682.4.5.dta	1-1.25682.25682.4.5.dta	1-1	25682	8351.81810	4569.92425	1143.23652	4	1	AALAAFNAQNJGSNFQLEEISR		2365.15311	5 4 2 0	H(5)N(4)A(2)	(N(H(A))(N(H(N(H(H(N(H(A)))))))))	1043	0 1 0 0;0 2 0 0;1 1 0 0;1 1 1 0;1 2 0 0;1 2 1 0;1 3 0 0;2 2 0 0;2 2 1 0;2 3 0 0;2 3 1 0;3 3 0 0;3 3 1 0;3 4 0 0;4 3 0 0;4 3 1 0;4 4 0 0;4 4 1 0;5 4 0 0;5 4 1 0;	2204.77244	13	24.72669	31.36568	12.39712	3	-0.00130	-0.28448	0.38095	0.64286	0.16667	0	0	0	0.0035843294470393784	0.000590004113836546	-1	0.0	0.000590004113836546	sp|P02765|FETUA_HUMAN	AHSG	178	3.33334e+06	4.22076e+07			-1	-1	25683	J11,J11,(1 1 0 0),0.87;S13,S13,(4 3 2 0),0.90	16	0.380952380952381	14
1-1.25810.25810.3.0.dta	1-1.25810.25810.3.0.dta	1-1	25810	8394.47009	2260.02336	754.01264	3	1	DETTCISQDTRALSEK	5,Carbamidomethyl[C];	1853.85455	0 2 0 0	N(2)	(N(N))	2727	0 1 0 0;	406.15875	7	12.94732	19.11890	1.48582	1	0.01006	4.45228	0.50000	0.40000	0.16667	0	0	1	-1	0	-1	0.00776914539400666	0.00776914539400666	sp|Q8IYB7|DI3L2_HUMAN	DIS3L2	218	2.14286e+09	8.07711e+09			-1	-1	25811	S7,T10,(0 2 0 0),0.75	8	0.266666666666667	8
1-1.25868.25868.3.0.dta	1-1.25868.25868.3.0.dta	1-1	25868	8413.82404	4013.78600	1338.60018	3	1	LAILPASAPPATSNPDPAVSR		2045.10258	3 3 3 0	H(3)N(3)A(3)	(N(H))(N(H(A(A)))(N(H(A))))	2108	0 1 0 0;0 2 0 0;0 3 0 0;1 1 0 0;1 1 1 0;1 1 2 0;1 2 0 0;1 2 1 0;1 2 2 0;1 3 0 0;1 3 1 0;1 3 2 0;2 2 0 0;2 2 1 0;2 2 2 0;2 2 3 0;2 3 0 0;2 3 1 0;2 3 2 0;2 3 3 0;3 3 0 0;3 3 1 0;3 3 2 0;	1968.68284	7	49.50603	32.11259	81.80813	4	0.00058	0.14421	0.75000	0.65000	0.05000	0	0	0	2.0326973914254657e-12	2.866186955160191e-13	-1	0.0	2.866186955160191e-13	sp|Q14624|ITIH4_HUMAN	ITIH4	696	2.65488e+08	2.29234e+09			-1	-1	25869	S7,S7,(1 1 1 0),0.82;T12,T12,(1 1 1 0),0.81;S20,S20,(1 1 1 0),0.88	12	0.3	3
1-1.25872.25872.4.1.dta	1-1.25872.25872.4.1.dta	1-1	25872	8414.85460	4013.78874	1004.20264	4	1	LAILPASAPPATSNPDPAVSR		2045.10258	3 3 3 0	H(3)N(3)A(3)	(N(H))(N(H(A(A)))(N(H(A))))	2108	0 1 0 0;0 2 0 0;0 3 0 0;1 1 0 0;1 1 1 0;1 1 2 0;1 2 0 0;1 2 1 0;1 2 2 0;1 3 0 0;1 3 1 0;1 3 2 0;2 2 0 0;2 2 1 0;2 2 2 0;2 2 3 0;2 3 0 0;2 3 1 0;2 3 2 0;2 3 3 0;3 3 0 0;3 3 1 0;3 3 2 0;	1968.68284	7	44.12382	24.25170	81.02917	4	0.00332	0.82661	0.70833	0.50000	0.07500	0	0	0	2.675328546407729e-12	3.4351372380230553e-13	-1	0.001402524544179523	0.0014025245445230354	sp|Q14624|ITIH4_HUMAN	ITIH4	696	1.5976e+08	1.36496e+09			-1	-1	25873	S7,S13,(2 2 2 0),0.89;S20,S20,(1 1 1 0),0.89	16	0.4	8
1-1.25894.25894.4.2.dta	1-1.25894.25894.4.2.dta	1-1	25894	8421.57734	4030.81337	1008.45880	4	1	LAILPASAPPATSNPDPAVSR		2045.10258	4 3 2 1	H(4)N(3)A(2)F(1)	(N(A)(H))(N(H(A))(N(H(H(F)))))	168	0 1 0 0;0 1 1 0;0 2 0 0;0 2 1 0;0 3 0 0;0 3 1 0;1 1 0 0;1 1 1 0;1 2 0 0;1 2 1 0;1 2 2 0;1 3 0 0;1 3 1 0;1 3 2 0;2 2 0 0;2 2 0 1;2 2 1 0;2 2 2 0;2 3 0 0;2 3 0 1;2 3 1 0;2 3 1 1;2 3 2 0;3 2 0 0;3 2 0 1;3 2 1 0;3 2 1 1;3 3 0 0;3 3 0 1;3 3 1 0;3 3 1 1;3 3 2 0;3 3 2 1;4 3 0 0;4 3 0 1;4 3 1 0;4 3 1 1;4 3 2 0;	1985.69815	7	30.00589	22.15701	44.58238	4	0.01264	3.13538	0.46154	0.42500	0.15000	0	0	0	8.648391686524538e-07	1.1175920990000954e-07	-1	0.0024875621890547263	0.0024876739458760846	sp|Q14624|ITIH4_HUMAN	ITIH4	696	2.11767e+07	1.78247e+08			-1	-1	25895	S7,S13,(3 2 1 1),0.85;S20,S20,(1 1 1 0),0.88	16	0.4	8
1-1.25948.25948.4.1.dta	1-1.25948.25948.4.1.dta	1-1	25948	8439.26736	4013.78825	1004.20252	4	1	LAILPASAPPATSNPDPAVSR		2045.10258	3 3 3 0	H(3)N(3)A(3)	(N(H))(N(H(A(A)))(N(H(A))))	2108	0 1 0 0;0 2 0 0;0 3 0 0;1 1 0 0;1 1 1 0;1 1 2 0;1 2 0 0;1 2 1 0;1 2 2 0;1 3 0 0;1 3 1 0;1 3 2 0;2 2 0 0;2 2 1 0;2 2 2 0;2 2 3 0;2 3 0 0;2 3 1 0;2 3 2 0;2 3 3 0;3 3 0 0;3 3 1 0;3 3 2 0;	1968.68284	7	48.93246	30.26067	83.60864	4	0.00283	0.70503	0.70833	0.55000	0.07500	0	0	0	1.0798890928700941e-12	1.7301483340927146e-13	-1	0.0	1.7301483340927146e-13	sp|Q14624|ITIH4_HUMAN	ITIH4	696	1.5976e+08	1.36496e+09			-1	-1	25949	S7,S13,(2 2 2 0),0.84;S20,S20,(1 1 1 0),0.89	16	0.4	7
1-1.25956.25956.3.0.dta	1-1.25956.25956.3.0.dta	1-1	25956	8441.82859	4013.78577	1338.60011	3	1	LAILPASAPPATSNPDPAVSR		2045.10258	3 3 3 0	H(3)N(3)A(3)	(N(H))(N(H(A(A)))(N(H(A))))	2108	0 1 0 0;0 2 0 0;0 3 0 0;1 1 0 0;1 1 1 0;1 1 2 0;1 2 0 0;1 2 1 0;1 2 2 0;1 3 0 0;1 3 1 0;1 3 2 0;2 2 0 0;2 2 1 0;2 2 2 0;2 2 3 0;2 3 0 0;2 3 1 0;2 3 2 0;2 3 3 0;3 3 0 0;3 3 1 0;3 3 2 0;	1968.68284	7	50.83960	31.46333	86.82408	4	0.00036	0.08890	0.75000	0.57500	0.05000	0	0	0	3.514028670555003e-13	5.818100946334184e-14	-1	0.0	5.818100946334184e-14	sp|Q14624|ITIH4_HUMAN	ITIH4	696	2.65488e+08	2.29234e+09			-1	-1	25957	S7,S7,(1 1 1 0),0.78;T12,T12,(1 1 1 0),0.79;S20,S20,(1 1 1 0),0.86	11	0.275	3
1-1.25996.25996.3.0.dta	1-1.25996.25996.3.0.dta	1-1	25996	8454.17280	2494.15062	832.05506	3	1	HLELTATMQVEEATGQAAGR	8,Oxidation[M];	2129.02916	1 1 0 0	H(1)N(1)	(N(H))	2097	0 1 0 0;	365.13220	7	14.06068	21.08034	1.02417	1	-0.01074	-4.30553	0.50000	0.42105	0.18421	0	0	1	-1	0	-1	0.0024875621890547263	0.0024875621890547263	sp|Q6ZRI8|RHG36_HUMAN	ARHGAP36	136	1.70786e+07	6.77029e+07			-1	-1	25997	T7,T7,(1 1 0 0),0.79	8	0.210526315789474	8
1-1.26040.26040.4.1.dta	1-1.26040.26040.4.1.dta	1-1	26040	8468.54399	4013.78843	1004.20256	4	1	LAILPASAPPATSNPDPAVSR		2045.10258	3 3 3 0	H(3)N(3)A(3)	(N(H))(N(H(A(A)))(N(H(A))))	2108	0 1 0 0;0 2 0 0;0 3 0 0;1 1 0 0;1 1 1 0;1 1 2 0;1 2 0 0;1 2 1 0;1 2 2 0;1 3 0 0;1 3 1 0;1 3 2 0;2 2 0 0;2 2 1 0;2 2 2 0;2 2 3 0;2 3 0 0;2 3 1 0;2 3 2 0;2 3 3 0;3 3 0 0;3 3 1 0;3 3 2 0;	1968.68284	7	46.25407	27.73284	80.65064	4	0.00301	0.74987	0.70833	0.50000	0.10000	0	0	0	3.0581735447505698e-12	4.43011195237449e-13	-1	0.0	4.43011195237449e-13	sp|Q14624|ITIH4_HUMAN	ITIH4	696	1.5976e+08	1.36496e+09			-1	-1	26041	S7,S13,(2 2 2 0),0.83;S20,S20,(1 1 1 0),0.90	16	0.4	9
1-1.26054.26054.3.0.dta	1-1.26054.26054.3.0.dta	1-1	26054	8472.86213	4013.78506	1338.59987	3	1	LAILPASAPPATSNPDPAVSR		2045.10258	3 3 3 0	H(3)N(3)A(3)	(N(H))(N(H(A(A)))(N(H(A))))	2108	0 1 0 0;0 2 0 0;0 3 0 0;1 1 0 0;1 1 1 0;1 1 2 0;1 2 0 0;1 2 1 0;1 2 2 0;1 3 0 0;1 3 1 0;1 3 2 0;2 2 0 0;2 2 1 0;2 2 2 0;2 2 3 0;2 3 0 0;2 3 1 0;2 3 2 0;2 3 3 0;3 3 0 0;3 3 1 0;3 3 2 0;	1968.68284	7	53.75468	38.36242	82.34031	4	-0.00036	-0.08973	0.75000	0.70000	0.05000	0	0	0	1.6855123131665192e-12	2.5172212477093577e-13	-1	0.0	2.5172212477093577e-13	sp|Q14624|ITIH4_HUMAN	ITIH4	696	2.65488e+08	2.29234e+09			-1	-1	26055	S7,S7,(1 1 1 0),0.80;T12,T12,(1 1 1 0),0.81;S20,S20,(1 1 1 0),0.86	13	0.325	3
1-1.26065.26065.3.1.dta	1-1.26065.26065.3.1.dta	1-1	26065	8476.55971	4563.89628	1521.97028	3	1	SVQEIQATFFYFTPJK		1919.95378	7 6 1 0	H(7)N(6)A(1)	(N(H))(N(H(A)(N))(N(H(N(H(H)))(N(H(H))))))	2120	0 1 0 0;0 2 0 0;0 3 0 0;1 1 0 0;1 1 1 0;1 2 0 0;1 2 1 0;1 3 0 0;1 3 1 0;1 4 0 0;1 4 1 0;1 5 0 0;2 2 0 0;2 2 1 0;2 3 0 0;2 3 1 0;2 4 0 0;2 4 1 0;2 5 0 0;2 5 1 0;2 6 0 0;2 6 1 0;3 3 0 0;3 3 1 0;3 4 0 0;3 4 1 0;3 5 0 0;3 5 1 0;3 6 0 0;3 6 1 0;4 3 0 0;4 3 1 0;4 4 0 0;4 4 1 0;4 5 0 0;4 5 1 0;4 6 0 0;4 6 1 0;5 4 0 0;5 4 1 0;5 5 0 0;5 5 1 0;5 6 0 0;5 6 1 0;6 4 0 0;6 4 1 0;6 5 0 0;6 5 1 0;6 6 0 0;6 6 1 0…	2643.94142	13	31.23425	41.43860	12.28331	3	0.00108	0.23655	0.22222	0.66667	0.20000	0	0	0	0.0036659626059702293	0.0006083801955367426	-1	0.0	0.0006083801955367426	sp|P02763|A1AG1_HUMAN;sp|P19652|A1AG2_HUMAN	ORM1;ORM2	70;70	4.43285e+07	4.86168e+08			-1	-1	26066	J15,J15,(7 6 1 0),0.81	9	0.3	8
1-1.26104.26104.4.3.dta	1-1.26104.26104.4.3.dta	1-1	26104	8488.72800	4563.89554	1141.72934	4	1	SVQEIQATFFYFTPJK		1919.95378	7 6 1 0	H(7)N(6)A(1)	(N(H))(N(H(A)(N))(N(H(N(H(H)))(N(H(H))))))	2120	0 1 0 0;0 2 0 0;0 3 0 0;1 1 0 0;1 1 1 0;1 2 0 0;1 2 1 0;1 3 0 0;1 3 1 0;1 4 0 0;1 4 1 0;1 5 0 0;2 2 0 0;2 2 1 0;2 3 0 0;2 3 1 0;2 4 0 0;2 4 1 0;2 5 0 0;2 5 1 0;2 6 0 0;2 6 1 0;3 3 0 0;3 3 1 0;3 4 0 0;3 4 1 0;3 5 0 0;3 5 1 0;3 6 0 0;3 6 1 0;4 3 0 0;4 3 1 0;4 4 0 0;4 4 1 0;4 5 0 0;4 5 1 0;4 6 0 0;4 6 1 0;5 4 0 0;5 4 1 0;5 5 0 0;5 5 1 0;5 6 0 0;5 6 1 0;6 4 0 0;6 4 1 0;6 5 0 0;6 5 1 0;6 6 0 0;6 6 1 0…	2643.94142	13	33.42345	42.41551	16.72392	3	0.00034	0.07462	0.22222	0.46667	0.33333	0	0	0	0.0016330944906309396	0.00026514417888410076	-1	0.0	0.00026514417888410076	sp|P02763|A1AG1_HUMAN;sp|P19652|A1AG2_HUMAN	ORM1;ORM2	70;70	4.78754e+07	5.45344e+08			-1	-1	26105	T13,J15,(7 6 1 0),0.89	12	0.4	12
1-1.26160.26160.3.0.dta	1-1.26160.26160.3.0.dta	1-1	26160	8506.87027	4013.78638	1338.60031	3	1	LAILPASAPPATSNPDPAVSR		2045.10258	3 3 3 0	H(3)N(3)A(3)	(N(H))(N(H(A(A)))(N(H(A))))	2108	0 1 0 0;0 2 0 0;0 3 0 0;1 1 0 0;1 1 1 0;1 1 2 0;1 2 0 0;1 2 1 0;1 2 2 0;1 3 0 0;1 3 1 0;1 3 2 0;2 2 0 0;2 2 1 0;2 2 2 0;2 2 3 0;2 3 0 0;2 3 1 0;2 3 2 0;2 3 3 0;3 3 0 0;3 3 1 0;3 3 2 0;	1968.68284	7	36.83445	18.55845	70.77559	4	0.00096	0.23988	0.79167	0.47500	0.05000	0	0	0	1.0711929619582478e-10	1.3752735150824405e-11	-1	0.009625668449197862	0.00962566846294854	sp|Q14624|ITIH4_HUMAN	ITIH4	696	2.65488e+08	2.29234e+09			-1	-1	26161	S7,S7,(1 1 1 0),0.76;T12,T12,(1 1 1 0),0.79;S20,S20,(1 1 1 0),0.84	10	0.25	3
1-1.26254.26254.4.1.dta	1-1.26254.26254.4.1.dta	1-1	26254	8538.23191	4563.89541	1141.72931	4	1	SVQEIQATFFYFTPJK		1919.95378	7 6 1 0	H(7)N(6)A(1)	(N(H))(N(H(A)(N))(N(H(N(H(H)))(N(H(H))))))	2120	0 1 0 0;0 2 0 0;0 3 0 0;1 1 0 0;1 1 1 0;1 2 0 0;1 2 1 0;1 3 0 0;1 3 1 0;1 4 0 0;1 4 1 0;1 5 0 0;2 2 0 0;2 2 1 0;2 3 0 0;2 3 1 0;2 4 0 0;2 4 1 0;2 5 0 0;2 5 1 0;2 6 0 0;2 6 1 0;3 3 0 0;3 3 1 0;3 4 0 0;3 4 1 0;3 5 0 0;3 5 1 0;3 6 0 0;3 6 1 0;4 3 0 0;4 3 1 0;4 4 0 0;4 4 1 0;4 5 0 0;4 5 1 0;4 6 0 0;4 6 1 0;5 4 0 0;5 4 1 0;5 5 0 0;5 5 1 0;5 6 0 0;5 6 1 0;6 4 0 0;6 4 1 0;6 5 0 0;6 5 1 0;6 6 0 0;6 6 1 0…	2643.94142	13	31.81300	40.90805	14.92217	3	0.00021	0.04570	0.22222	0.56667	0.30000	0	0	0	0.0022210835110147925	0.00037292550872197424	-1	0.0	0.00037292550872197424	sp|P02763|A1AG1_HUMAN;sp|P19652|A1AG2_HUMAN	ORM1;ORM2	70;70	4.78754e+07	5.45344e+08			-1	-1	26255	T13,T13,(3 3 0 0),0.92;J15,J15,(4 3 1 0),0.92	15	0.5	13
1-1.26292.26292.3.1.dta	1-1.26292.26292.3.1.dta	1-1	26292	8550.81972	4198.76555	1400.26004	3	1	SVQEIQATFFYFTPJK		1919.95378	6 5 1 0	H(6)N(5)A(1)	(N(H)(N(H(N(H(H(N(H))(N(H(A)))))))))	1986	0 1 0 0;0 2 0 0;1 1 0 0;1 2 0 0;1 3 0 0;2 2 0 0;2 3 0 0;3 3 0 0;3 4 0 0;3 5 0 0;4 3 0 0;4 4 0 0;4 4 1 0;4 5 0 0;4 5 1 0;5 4 0 0;5 4 1 0;5 5 0 0;5 5 1 0;6 5 0 0;	2278.80922	13	33.68916	39.82811	22.28825	3	0.00255	0.60721	0.52381	0.60000	0.30000	0	0	0	0.0005660067772771014	7.057198946169564e-05	-1	0.0	7.057198946169564e-05	sp|P02763|A1AG1_HUMAN;sp|P19652|A1AG2_HUMAN	ORM1;ORM2	70;70	4.44228e+07	4.29521e+08			-1	-1	26293	J15,J15,(6 5 1 0),0.90	11	0.366666666666667	10
1-1.26326.26326.4.1.dta	1-1.26326.26326.4.1.dta	1-1	26326	8562.12582	4198.76416	1050.44650	4	1	SVQEIQATFFYFTPJK		1919.95378	6 5 1 0	H(6)N(5)A(1)	(N(H)(N(H(N(H(H(N(H))(N(H(A)))))))))	1986	0 1 0 0;0 2 0 0;1 1 0 0;1 2 0 0;1 3 0 0;2 2 0 0;2 3 0 0;3 3 0 0;3 4 0 0;3 5 0 0;4 3 0 0;4 4 0 0;4 4 1 0;4 5 0 0;4 5 1 0;5 4 0 0;5 4 1 0;5 5 0 0;5 5 1 0;6 5 0 0;	2278.80922	13	41.65833	52.52800	21.47179	3	0.00116	0.27545	0.47619	0.80000	0.30000	0	0	0	0.0006844575092920937	8.631116171375439e-05	-1	0.0	8.631116171375439e-05	sp|P02763|A1AG1_HUMAN;sp|P19652|A1AG2_HUMAN	ORM1;ORM2	70;70	1.67943e+07	1.98252e+08			-1	-1	26327	T13,J15,(6 5 1 0),0.89	14	0.466666666666667	13
1-1.26337.26337.3.0.dta	1-1.26337.26337.3.0.dta	1-1	26337	8565.81364	3648.65375	1216.88944	3	1	LAILPASAPPATSNPDPAVSR		2045.10258	2 2 3 0	H(2)N(2)A(3)	(N(H(A(A)))(N(H(A))))	519	0 1 0 0;0 2 0 0;1 1 0 0;1 1 1 0;1 1 2 0;1 2 0 0;1 2 1 0;1 2 2 0;2 2 0 0;2 2 1 0;2 2 2 0;	1603.55064	7	53.51701	51.24768	57.73150	4	0.00053	0.14548	1.00000	0.80000	0.10000	0	0	0	1.2079186097738852e-08	1.2758476400540911e-09	-1	0.0	1.2758476400540911e-09	sp|Q14624|ITIH4_HUMAN	ITIH4	696	3.06347e+07	2.18207e+08			-1	-1	26338	S7,S7,(1 1 1 0),0.88;T12,T12,(1 1 2 0),0.85	12	0.3	10
1-1.26391.26391.3.0.dta	1-1.26391.26391.3.0.dta	1-1	26391	8584.12049	4198.76438	1400.25965	3	1	SVQEIQATFFYFTPJK		1919.95378	6 5 1 0	H(6)N(5)A(1)	(N(H)(N(H(N(H(H(N(H))(N(H(A)))))))))	1986	0 1 0 0;0 2 0 0;1 1 0 0;1 2 0 0;1 3 0 0;2 2 0 0;2 3 0 0;3 3 0 0;3 4 0 0;3 5 0 0;4 3 0 0;4 4 0 0;4 4 1 0;4 5 0 0;4 5 1 0;5 4 0 0;5 4 1 0;5 5 0 0;5 5 1 0;6 5 0 0;	2278.80922	13	48.62065	60.44633	26.65868	3	0.00138	0.32856	0.61905	0.73333	0.36667	0	0	0	0.0001658372703413012	2.0228042528468652e-05	-1	0.0	2.0228042528468652e-05	sp|P02763|A1AG1_HUMAN;sp|P19652|A1AG2_HUMAN	ORM1;ORM2	70;70	4.44228e+07	4.29521e+08			-1	-1	26392	J15,J15,(6 5 1 0),0.88	12	0.4	11
1-1.26422.26422.3.1.dta	1-1.26422.26422.3.1.dta	1-1	26422	8594.06332	3648.65431	1216.88962	3	1	LAILPASAPPATSNPDPAVSR		2045.10258	2 2 3 0	H(2)N(2)A(3)	(N(H(A(A)))(N(H(A))))	519	0 1 0 0;0 2 0 0;1 1 0 0;1 1 1 0;1 1 2 0;1 2 0 0;1 2 1 0;1 2 2 0;2 2 0 0;2 2 1 0;2 2 2 0;	1603.55064	12	50.63639	46.47467	58.36531	4	0.00109	0.29923	1.00000	0.75000	0.10000	0	0	0	9.691403055439886e-09	9.54814356572664e-10	-1	0.0	9.54814356572664e-10	sp|Q14624|ITIH4_HUMAN	ITIH4	701	3.06347e+07	2.18207e+08			-1	-1	26423	S7,S7,(1 1 1 0),0.85;T12,T12,(1 1 2 0),0.74	11	0.275	9
1-1.26491.26491.3.1.dta	1-1.26491.26491.3.1.dta	1-1	26491	8617.24930	4198.76156	1400.25870	3	1	SVQEIQATFFYFTPJK		1919.95378	6 5 1 0	H(6)N(5)A(1)	(N(H(A))(N(H(N(H(H(N(H))(N(H))))))))	1045	0 1 0 0;0 2 0 0;1 1 0 0;1 1 1 0;1 2 0 0;1 2 1 0;1 3 0 0;2 2 0 0;2 2 1 0;2 3 0 0;2 3 1 0;3 3 0 0;3 3 1 0;3 4 0 0;3 5 0 0;4 3 0 0;4 3 1 0;4 4 0 0;4 4 1 0;4 5 0 0;4 5 1 0;5 4 0 0;5 4 1 0;5 5 0 0;5 5 1 0;6 5 0 0;	2278.80922	13	15.31527	18.91332	8.63317	2	-0.00145	-0.34450	0.37037	0.40000	0.20000	0	0	0	0.006794301663315873	0.0013119915470442972	-1	0.00776914539400666	0.009076225377026867	sp|P02763|A1AG1_HUMAN;sp|P19652|A1AG2_HUMAN	ORM1;ORM2	70;70	4.44228e+07	4.29521e+08			-1	-1	26492	J15,J15,(6 5 1 0),0.83	9	0.3	8
1-1.26574.26574.3.0.dta	1-1.26574.26574.3.0.dta	1-1	26574	8644.64164	3940.65079	1314.22178	3	1	ALPQPQJVTSLLGCTH	14,Carbamidomethyl[C];	1735.87958	5 4 2 0	H(5)N(4)A(2)	(N(H(A))(N(H(N(H(H(N(H(A)))))))))	1043	0 1 0 0;0 2 0 0;1 1 0 0;1 1 1 0;1 2 0 0;1 2 1 0;1 3 0 0;2 2 0 0;2 2 1 0;2 3 0 0;2 3 1 0;3 3 0 0;3 3 1 0;3 4 0 0;4 3 0 0;4 3 1 0;4 4 0 0;4 4 1 0;5 4 0 0;5 4 1 0;	2204.77244	9	23.50236	19.14656	31.59170	3	-0.00123	-0.31265	0.61905	0.53333	0.13333	0	0	0	3.757906995530483e-05	4.878140162548419e-06	-1	0.00776914539400666	0.007774021768002631	sp|P02790|HEMO_HUMAN	HPX	455	3.32324e+07	2.59107e+08			-1	-1	26575	J7,J7,(5 4 2 0),0.85	10	0.333333333333333	8
1-1.26611.26611.3.0.dta	1-1.26611.26611.3.0.dta	1-1	26611	8656.92959	3833.63233	1278.54896	3	1	SVQEIQATFFYFTPJK		1919.95378	5 4 1 0	H(5)N(4)A(1)	(N(H)(N(H(N(H(H(N(H(A)))))))))	1985	0 1 0 0;0 2 0 0;1 1 0 0;1 2 0 0;1 3 0 0;2 2 0 0;2 3 0 0;3 3 0 0;3 4 0 0;4 3 0 0;4 4 0 0;4 4 1 0;5 4 0 0;	1913.67702	13	47.31849	59.53597	24.62888	3	0.00153	0.39819	0.64286	0.70000	0.36667	0	0	0	0.00030310569454323566	3.6995795343636885e-05	-1	0.0	3.6995795343636885e-05	sp|P02763|A1AG1_HUMAN;sp|P19652|A1AG2_HUMAN	ORM1;ORM2	70;70	4.68245e+07	3.75601e+08			-1	-1	26612	J15,J15,(5 4 1 0),0.92	15	0.5	14
1-1.26671.26671.3.0.dta	1-1.26671.26671.3.0.dta	1-1	26671	8676.90774	3940.65104	1314.22186	3	1	ALPQPQJVTSLLGCTH	14,Carbamidomethyl[C];	1735.87958	5 4 2 0	H(5)N(4)A(2)	(N(H(A))(N(H(N(H(H(N(H(A)))))))))	1043	0 1 0 0;0 2 0 0;1 1 0 0;1 1 1 0;1 2 0 0;1 2 1 0;1 3 0 0;2 2 0 0;2 2 1 0;2 3 0 0;2 3 1 0;3 3 0 0;3 3 1 0;3 4 0 0;4 3 0 0;4 3 1 0;4 4 0 0;4 4 1 0;5 4 0 0;5 4 1 0;	2204.77244	9	33.62968	32.64716	35.45435	3	-0.00099	-0.25022	0.61905	0.76667	0.16667	0	0	0	1.2408080513549008e-05	1.6008932428824428e-06	-1	0.0	1.6008932428824428e-06	sp|P02790|HEMO_HUMAN	HPX	455	3.32324e+07	2.59107e+08			-1	-1	26672	J7,J7,(5 4 2 0),0.80	10	0.333333333333333	8
1-1.26792.26792.3.0.dta	1-1.26792.26792.3.0.dta	1-1	26792	8717.11339	3833.63302	1278.54919	3	1	SVQEIQATFFYFTPJK		1919.95378	5 4 1 0	H(5)N(4)A(1)	(N(H(A))(N(H(N(H(H(N(H))))))))	1046	0 1 0 0;0 2 0 0;1 1 0 0;1 1 1 0;1 2 0 0;1 2 1 0;1 3 0 0;2 2 0 0;2 2 1 0;2 3 0 0;2 3 1 0;3 3 0 0;3 3 1 0;3 4 0 0;4 3 0 0;4 3 1 0;4 4 0 0;4 4 1 0;5 4 0 0;	1913.67702	13	16.88545	22.17963	7.05340	2	0.00222	0.57817	0.40000	0.36667	0.30000	0	0	0	0.011723859452623143	0.001786017951137788	-1	0.0024875621890547263	0.004272567473766881	sp|P02763|A1AG1_HUMAN;sp|P19652|A1AG2_HUMAN	ORM1;ORM2	70;70	4.68245e+07	3.75601e+08			-1	-1	26793	J15,J15,(5 4 1 0),0.87	11	0.366666666666667	10
1-1.27318.27318.4.1.dta	1-1.27318.27318.4.1.dta	1-1	27318	8895.65928	4876.15815	1219.79499	4	1	GVAHNNLMAMAQETGDNLYWGSVTGSQSNAVSPTPAPR		3928.83410	1 1 2 0	H(1)N(1)A(2)	(N(A)(H(A)))	23	0 1 0 0;0 1 1 0;1 1 0 0;1 1 1 0;	947.32303	28	58.57927	74.34618	29.29788	4	0.00102	0.20822	1.00000	0.60811	0.20270	0	0	1	-1	0	-1	0.0	0	sp|P0C0L5|CO4B_HUMAN	C4B	1238	2.33921e+07	3.27383e+08			-1	-1	27319	T34,T34,(1 1 2 0),0.93	34	0.459459459459459	31
1-1.27384.27384.4.3.dta	1-1.27384.27384.4.3.dta	1-1	27384	8917.76216	4876.15818	1219.79500	4	1	GVAHNNLMAMAQETGDNLYWGSVTGSQSNAVSPTPAPR		3928.83410	1 1 2 0	H(1)N(1)A(2)	(N(H(A(A))))	579	0 1 0 0;1 1 0 0;1 1 1 0;	947.32303	28	52.24870	68.22300	22.58214	3	0.00104	0.21396	1.00000	0.54054	0.16216	0	0	1	-1	0	-1	0.0	0	sp|P0C0L5|CO4B_HUMAN	C4B	1238	2.33921e+07	3.27383e+08			-1	-1	27385	S32,T34,(1 1 2 0),0.93	32	0.432432432432432	28
1-1.27437.27437.4.3.dta	1-1.27437.27437.4.3.dta	1-1	27437	8935.17021	4343.77869	1086.70013	4	1	JLSMPLLPADFHK		1482.77735	6 5 3 0	H(6)N(5)A(3)	(N(A)(H))(N(H(A))(N(H(N(H(A)))(N(H(H))))))	186	0 1 0 0;0 1 1 0;0 2 0 0;0 2 1 0;0 3 0 0;0 3 1 0;1 1 0 0;1 1 1 0;1 2 0 0;1 2 1 0;1 2 2 0;1 3 0 0;1 3 1 0;1 3 2 0;1 4 0 0;1 4 1 0;1 5 0 0;1 5 1 0;2 2 0 0;2 2 1 0;2 2 2 0;2 3 0 0;2 3 1 0;2 3 2 0;2 4 0 0;2 4 1 0;2 4 2 0;2 5 0 0;2 5 1 0;2 5 2 0;3 3 0 0;3 3 1 0;3 3 2 0;3 4 0 0;3 4 1 0;3 4 2 0;3 4 3 0;3 5 0 0;3 5 1 0;3 5 2 0;3 5 3 0;4 3 0 0;4 3 1 0;4 4 0 0;4 4 1 0;4 4 2 0;4 4 3 0;4 5 0 0;4 5 1 0;4 5 2 0…	2861.00005	3	21.39905	23.06162	18.31142	3	0.00129	0.29755	0.24194	0.66667	0.12500	0	0	0	0.001254337491054507	0.00018644125719720117	-1	0.001402524544179523	0.0015889538695952378	sp|P05546|HEP2_HUMAN	SERPIND1	51	1.74484e+07	1.74712e+08			-1	-1	27438	J1,S3,(6 5 3 0),0.88	10	0.416666666666667	8
1-1.27444.27444.3.1.dta	1-1.27444.27444.3.1.dta	1-1	27444	8937.30546	4343.77830	1448.59762	3	1	JLSMPLLPADFHK		1482.77735	6 5 3 0	H(6)N(5)A(3)	(N(A)(H))(N(H(A))(N(H(N(H(A)))(N(H(H))))))	186	0 1 0 0;0 1 1 0;0 2 0 0;0 2 1 0;0 3 0 0;0 3 1 0;1 1 0 0;1 1 1 0;1 2 0 0;1 2 1 0;1 2 2 0;1 3 0 0;1 3 1 0;1 3 2 0;1 4 0 0;1 4 1 0;1 5 0 0;1 5 1 0;2 2 0 0;2 2 1 0;2 2 2 0;2 3 0 0;2 3 1 0;2 3 2 0;2 4 0 0;2 4 1 0;2 4 2 0;2 5 0 0;2 5 1 0;2 5 2 0;3 3 0 0;3 3 1 0;3 3 2 0;3 4 0 0;3 4 1 0;3 4 2 0;3 4 3 0;3 5 0 0;3 5 1 0;3 5 2 0;3 5 3 0;4 3 0 0;4 3 1 0;4 4 0 0;4 4 1 0;4 4 2 0;4 4 3 0;4 5 0 0;4 5 1 0;4 5 2 0…	2861.00005	3	22.21655	20.66693	25.09442	3	0.00091	0.20845	0.30645	0.54167	0.12500	0	0	0	0.00026480818167676137	3.1859445108635565e-05	-1	0.0036275695284159614	0.0036594237078177556	sp|P05546|HEP2_HUMAN	SERPIND1	51	1.99056e+07	1.80249e+08			-1	-1	27445	J1,J1,(6 5 3 0),0.86	10	0.416666666666667	8
1-1.27462.27462.3.2.dta	1-1.27462.27462.3.2.dta	1-1	27462	8943.44962	2318.04721	773.35392	3	1	QDATVQTERGSGEK		1505.71904	0 4 0 0	N(4)	(N(N))(N(N))	2910	0 1 0 0;0 2 0 0;0 3 0 0;	812.31749	4	14.46849	20.51770	3.23425	2	0.01068	4.60697	0.50000	0.57692	0.15385	0	0	1	-1	0	-1	0.0036275695284159614	0.0036275695284159614	sp|Q12888|TP53B_HUMAN	TP53BP1	1195	8.17274e+07	1.83954e+08			-1	-1	27463	T4,T4,(0 2 0 0),0.81;T7,S11,(0 2 0 0),0.72	10	0.384615384615385	8
1-1.27480.27480.3.0.dta	1-1.27480.27480.3.0.dta	1-1	27480	8949.73178	4489.83454	1497.28303	3	1	JLSMPLLPADFHK		1482.77735	6 5 3 1	H(6)N(5)A(3)F(1)	(N(H(A))(N(H(H))))(N(H(A))(N(F)(H(N(H(A))))))	975	0 1 0 0;0 2 0 0;0 2 0 1;0 3 0 0;0 3 0 1;0 4 0 0;0 4 0 1;1 1 0 0;1 1 1 0;1 2 0 0;1 2 0 1;1 2 1 0;1 2 1 1;1 3 0 0;1 3 0 1;1 3 1 0;1 3 1 1;1 4 0 0;1 4 0 1;1 4 1 0;1 4 1 1;1 5 0 0;1 5 0 1;2 2 0 0;2 2 0 1;2 2 1 0;2 2 1 1;2 2 2 0;2 3 0 0;2 3 0 1;2 3 1 0;2 3 1 1;2 3 2 0;2 3 2 1;2 4 0 0;2 4 0 1;2 4 1 0;2 4 1 1;2 4 2 0;2 4 2 1;2 5 0 0;2 5 0 1;2 5 1 0;2 5 1 1;3 2 0 0;3 2 1 0;3 3 0 0;3 3 0 1;3 3 1 0;3 3 1 1…	3007.05796	3	25.06108	20.34692	33.81594	3	-0.00077	-0.17157	0.22857	0.58333	0.12500	0	0	0	1.9762872016211286e-05	2.785113155357876e-06	-1	0.004801920768307323	0.004804705543518139	sp|P05546|HEP2_HUMAN	SERPIND1	51	2.68184e+07	2.85364e+08			-1	-1	27481	J1,S3,(6 5 3 1),0.89	7	0.291666666666667	6
1-1.27509.27509.4.1.dta	1-1.27509.27509.4.1.dta	1-1	27509	8959.30636	4343.77889	1086.70018	4	1	JLSMPLLPADFHK		1482.77735	6 5 3 0	H(6)N(5)A(3)	(N(A)(H))(N(H(A))(N(H(N(H(A)))(N(H(H))))))	186	0 1 0 0;0 1 1 0;0 2 0 0;0 2 1 0;0 3 0 0;0 3 1 0;1 1 0 0;1 1 1 0;1 2 0 0;1 2 1 0;1 2 2 0;1 3 0 0;1 3 1 0;1 3 2 0;1 4 0 0;1 4 1 0;1 5 0 0;1 5 1 0;2 2 0 0;2 2 1 0;2 2 2 0;2 3 0 0;2 3 1 0;2 3 2 0;2 4 0 0;2 4 1 0;2 4 2 0;2 5 0 0;2 5 1 0;2 5 2 0;3 3 0 0;3 3 1 0;3 3 2 0;3 4 0 0;3 4 1 0;3 4 2 0;3 4 3 0;3 5 0 0;3 5 1 0;3 5 2 0;3 5 3 0;4 3 0 0;4 3 1 0;4 4 0 0;4 4 1 0;4 4 2 0;4 4 3 0;4 5 0 0;4 5 1 0;4 5 2 0…	2861.00005	3	19.11345	18.62379	20.02282	3	0.00149	0.34267	0.25806	0.62500	0.12500	0	0	0	0.0009235726210904616	0.00012403505950384853	-1	0.009625668449197862	0.009749585953767832	sp|P05546|HEP2_HUMAN	SERPIND1	51	1.74484e+07	1.74712e+08			-1	-1	27510	J1,J1,(3 2 1 0),0.85;S3,S3,(3 3 2 0),0.84	10	0.416666666666667	8
1-1.27551.27551.3.0.dta	1-1.27551.27551.3.0.dta	1-1	27551	8973.58284	4217.83943	1406.61800	3	1	JVSEDLPLPTFSPTLLGDSR		2158.10264	5 4 1 1	H(5)N(4)A(1)F(1)	(N(H(F)))(N(H(A))(N(H(N(H(H))))))	1309	0 1 0 0;0 2 0 0;0 3 0 0;1 1 0 0;1 1 0 1;1 1 1 0;1 2 0 0;1 2 0 1;1 2 1 0;1 3 0 0;1 3 0 1;1 3 1 0;1 4 0 0;2 2 0 0;2 2 0 1;2 2 1 0;2 2 1 1;2 3 0 0;2 3 0 1;2 3 1 0;2 3 1 1;2 4 0 0;2 4 0 1;2 4 1 0;3 3 0 0;3 3 0 1;3 3 1 0;3 3 1 1;3 4 0 0;3 4 0 1;3 4 1 0;3 4 1 1;4 3 0 0;4 3 1 0;4 4 0 0;4 4 0 1;4 4 1 0;4 4 1 1;5 4 0 0;5 4 0 1;5 4 1 0;	2059.73493	3	15.03594	20.17429	5.49330	3	0.00186	0.44115	0.16667	0.57895	0.07895	0	0	0	0.035755103115137604	0.003124459797652477	-1	0.00684931506849315	0.009967520799671826	sp|P11597|CETP_HUMAN	CETP	259	7.71473e+06	7.51949e+07			-1	-1	27552	J1,S3,(5 4 1 1),0.84	9	0.236842105263158	8
1-1.27598.27598.4.1.dta	1-1.27598.27598.4.1.dta	1-1	27598	8989.58610	4343.77977	1086.70040	4	1	JLSMPLLPADFHK		1482.77735	6 5 3 0	H(6)N(5)A(3)	(N(A)(H))(N(H(A))(N(H(N(H(A)))(N(H(H))))))	186	0 1 0 0;0 1 1 0;0 2 0 0;0 2 1 0;0 3 0 0;0 3 1 0;1 1 0 0;1 1 1 0;1 2 0 0;1 2 1 0;1 2 2 0;1 3 0 0;1 3 1 0;1 3 2 0;1 4 0 0;1 4 1 0;1 5 0 0;1 5 1 0;2 2 0 0;2 2 1 0;2 2 2 0;2 3 0 0;2 3 1 0;2 3 2 0;2 4 0 0;2 4 1 0;2 4 2 0;2 5 0 0;2 5 1 0;2 5 2 0;3 3 0 0;3 3 1 0;3 3 2 0;3 4 0 0;3 4 1 0;3 4 2 0;3 4 3 0;3 5 0 0;3 5 1 0;3 5 2 0;3 5 3 0;4 3 0 0;4 3 1 0;4 4 0 0;4 4 1 0;4 4 2 0;4 4 3 0;4 5 0 0;4 5 1 0;4 5 2 0…	2861.00005	3	24.68839	26.06913	22.12416	3	0.00237	0.54618	0.27419	0.70833	0.16667	0	0	0	0.0005887865495245026	7.34737253009136e-05	-1	0.0	7.34737253009136e-05	sp|P05546|HEP2_HUMAN	SERPIND1	51	5.08729e+07	5.08702e+08			-1	-1	27599	J1,J1,(3 2 1 0),0.88;S3,S3,(3 3 2 0),0.84	10	0.416666666666667	8
1-1.27647.27647.3.0.dta	1-1.27647.27647.3.0.dta	1-1	27647	9005.73857	4343.77895	1448.59784	3	1	JLSMPLLPADFHK		1482.77735	6 5 3 0	H(6)N(5)A(3)	(N(A)(H))(N(H(A))(N(H(N(H(A)))(N(H(H))))))	186	0 1 0 0;0 1 1 0;0 2 0 0;0 2 1 0;0 3 0 0;0 3 1 0;1 1 0 0;1 1 1 0;1 2 0 0;1 2 1 0;1 2 2 0;1 3 0 0;1 3 1 0;1 3 2 0;1 4 0 0;1 4 1 0;1 5 0 0;1 5 1 0;2 2 0 0;2 2 1 0;2 2 2 0;2 3 0 0;2 3 1 0;2 3 2 0;2 4 0 0;2 4 1 0;2 4 2 0;2 5 0 0;2 5 1 0;2 5 2 0;3 3 0 0;3 3 1 0;3 3 2 0;3 4 0 0;3 4 1 0;3 4 2 0;3 4 3 0;3 5 0 0;3 5 1 0;3 5 2 0;3 5 3 0;4 3 0 0;4 3 1 0;4 4 0 0;4 4 1 0;4 4 2 0;4 4 3 0;4 5 0 0;4 5 1 0;4 5 2 0…	2861.00005	3	31.47645	30.43303	33.41422	3	0.00155	0.35763	0.33871	0.70833	0.12500	0	0	0	2.216985311251604e-05	3.0683937076360403e-06	-1	0.0	3.0683937076360403e-06	sp|P05546|HEP2_HUMAN	SERPIND1	51	6.34856e+07	6.1368e+08			-1	-1	27648	J1,S3,(6 5 3 0),0.90	10	0.416666666666667	8
1-1.27661.27661.5.0.dta	1-1.27661.27661.5.0.dta	1-1	27661	9010.29894	4343.78100	869.56202	5	1	JLSMPLLPADFHK		1482.77735	6 5 3 0	H(6)N(5)A(3)	(N(A)(H))(N(H(A))(N(H(N(H(A)))(N(H(H))))))	186	0 1 0 0;0 1 1 0;0 2 0 0;0 2 1 0;0 3 0 0;0 3 1 0;1 1 0 0;1 1 1 0;1 2 0 0;1 2 1 0;1 2 2 0;1 3 0 0;1 3 1 0;1 3 2 0;1 4 0 0;1 4 1 0;1 5 0 0;1 5 1 0;2 2 0 0;2 2 1 0;2 2 2 0;2 3 0 0;2 3 1 0;2 3 2 0;2 4 0 0;2 4 1 0;2 4 2 0;2 5 0 0;2 5 1 0;2 5 2 0;3 3 0 0;3 3 1 0;3 3 2 0;3 4 0 0;3 4 1 0;3 4 2 0;3 4 3 0;3 5 0 0;3 5 1 0;3 5 2 0;3 5 3 0;4 3 0 0;4 3 1 0;4 4 0 0;4 4 1 0;4 4 2 0;4 4 3 0;4 5 0 0;4 5 1 0;4 5 2 0…	2861.00005	3	29.37248	27.38562	33.06236	4	0.00360	0.82796	0.27419	0.70833	0.08333	0	0	0	2.452662526531686e-05	3.4295981847309686e-06	-1	0.0	3.4295981847309686e-06	sp|P05546|HEP2_HUMAN	SERPIND1	51	3.58719e+06	3.47316e+07			-1	-1	27662	J1,S3,(6 5 3 0),0.89	12	0.5	10
1-1.27685.27685.4.1.dta	1-1.27685.27685.4.1.dta	1-1	27685	9018.53660	4343.77974	1086.70039	4	1	JLSMPLLPADFHK		1482.77735	6 5 3 0	H(6)N(5)A(3)	(N(A)(H))(N(H(A))(N(H(N(H(A)))(N(H(H))))))	186	0 1 0 0;0 1 1 0;0 2 0 0;0 2 1 0;0 3 0 0;0 3 1 0;1 1 0 0;1 1 1 0;1 2 0 0;1 2 1 0;1 2 2 0;1 3 0 0;1 3 1 0;1 3 2 0;1 4 0 0;1 4 1 0;1 5 0 0;1 5 1 0;2 2 0 0;2 2 1 0;2 2 2 0;2 3 0 0;2 3 1 0;2 3 2 0;2 4 0 0;2 4 1 0;2 4 2 0;2 5 0 0;2 5 1 0;2 5 2 0;3 3 0 0;3 3 1 0;3 3 2 0;3 4 0 0;3 4 1 0;3 4 2 0;3 4 3 0;3 5 0 0;3 5 1 0;3 5 2 0;3 5 3 0;4 3 0 0;4 3 1 0;4 4 0 0;4 4 1 0;4 4 2 0;4 4 3 0;4 5 0 0;4 5 1 0;4 5 2 0…	2861.00005	3	33.60494	34.37920	32.16703	3	0.00234	0.53881	0.32258	0.79167	0.16667	0	0	0	3.1772492234620557e-05	4.344485346851496e-06	-1	0.0	4.344485346851496e-06	sp|P05546|HEP2_HUMAN	SERPIND1	51	5.08729e+07	5.08702e+08			-1	-1	27686	J1,J1,(3 2 1 0),0.87;S3,S3,(3 3 2 0),0.83	12	0.5	9
1-1.27697.27697.4.1.dta	1-1.27697.27697.4.1.dta	1-1	27697	9022.44724	5488.28604	1372.82697	4	1	JISDGFDGIPDNVDAALALPAHSYSGR		2772.32235	6 5 2 1	H(6)N(5)A(2)F(1)	(N(H(F)))(N(H(A))(N(H(N(H(A)))(N(H(H))))))	1302	0 1 0 0;0 2 0 0;0 3 0 0;1 1 0 0;1 1 0 1;1 1 1 0;1 2 0 0;1 2 0 1;1 2 1 0;1 3 0 0;1 3 0 1;1 3 1 0;1 4 0 0;1 5 0 0;2 2 0 0;2 2 0 1;2 2 1 0;2 2 1 1;2 3 0 0;2 3 0 1;2 3 1 0;2 3 1 1;2 4 0 0;2 4 0 1;2 4 1 0;2 5 0 0;2 5 0 1;2 5 1 0;3 3 0 0;3 3 0 1;3 3 1 0;3 3 1 1;3 3 2 0;3 4 0 0;3 4 0 1;3 4 1 0;3 4 1 1;3 4 2 0;3 5 0 0;3 5 0 1;3 5 1 0;3 5 1 1;3 5 2 0;4 3 0 0;4 3 1 0;4 4 0 0;4 4 0 1;4 4 1 0;4 4 1 1;4 4 2 0…	2715.96255	3	42.50999	61.79130	6.70185	2	0.00115	0.20866	0.13514	0.73077	0.09615	0	0	0	0.014356963845686938	0.001960417207111495	-1	0.0	0.001960417207111495	sp|P04004|VTNC_HUMAN	VTN	244	4.1185e+07	6.92042e+08			-1	-1	27698	J1,J1,(6 5 2 1),0.92	20	0.384615384615385	18
1-1.27726.27726.4.1.dta	1-1.27726.27726.4.1.dta	1-1	27726	9033.17965	5342.22777	1336.31240	4	1	JISDGFDGIPDNVDAALALPAHSYSGR		2772.32235	6 5 2 0	H(6)N(5)A(2)	(N(H(A))(N(H(N(H(H(N(H))(N(H(A)))))))))	1044	0 1 0 0;0 2 0 0;1 1 0 0;1 1 1 0;1 2 0 0;1 2 1 0;1 3 0 0;2 2 0 0;2 2 1 0;2 3 0 0;2 3 1 0;3 3 0 0;3 3 1 0;3 4 0 0;3 5 0 0;4 3 0 0;4 3 1 0;4 4 0 0;4 4 1 0;4 5 0 0;4 5 1 0;5 4 0 0;5 4 1 0;5 4 2 0;5 5 0 0;5 5 1 0;5 5 2 0;6 5 0 0;6 5 1 0;	2569.90464	3	52.22765	69.95764	19.30053	3	0.00078	0.14638	0.30000	0.76923	0.15385	0	0	0	0.0010560221751206226	0.0001488885458191954	-1	0.0	0.0001488885458191954	sp|P04004|VTNC_HUMAN	VTN	244	3.75592e+07	6.16616e+08			-1	-1	27727	J1,J1,(6 5 2 0),0.91	20	0.384615384615385	18
1-1.27766.27766.4.1.dta	1-1.27766.27766.4.1.dta	1-1	27766	9046.77793	5488.28632	1372.82704	4	1	JISDGFDGIPDNVDAALALPAHSYSGR		2772.32235	6 5 2 1	H(6)N(5)A(2)F(1)	(N(H(F)))(N(H(A))(N(H(N(H(A)))(N(H(H))))))	1302	0 1 0 0;0 2 0 0;0 3 0 0;1 1 0 0;1 1 0 1;1 1 1 0;1 2 0 0;1 2 0 1;1 2 1 0;1 3 0 0;1 3 0 1;1 3 1 0;1 4 0 0;1 5 0 0;2 2 0 0;2 2 0 1;2 2 1 0;2 2 1 1;2 3 0 0;2 3 0 1;2 3 1 0;2 3 1 1;2 4 0 0;2 4 0 1;2 4 1 0;2 5 0 0;2 5 0 1;2 5 1 0;3 3 0 0;3 3 0 1;3 3 1 0;3 3 1 1;3 3 2 0;3 4 0 0;3 4 0 1;3 4 1 0;3 4 1 1;3 4 2 0;3 5 0 0;3 5 0 1;3 5 1 0;3 5 1 1;3 5 2 0;4 3 0 0;4 3 1 0;4 4 0 0;4 4 0 1;4 4 1 0;4 4 1 1;4 4 2 0…	2715.96255	3	33.66498	44.45116	13.63351	3	0.00142	0.25895	0.16216	0.65385	0.11538	0	0	0	0.002815650660372116	0.00047929159251236227	-1	0.0	0.00047929159251236227	sp|P04004|VTNC_HUMAN	VTN	244	4.1185e+07	6.92042e+08			-1	-1	27767	J1,J1,(6 5 2 1),0.93	20	0.384615384615385	18
1-1.27786.27786.3.1.dta	1-1.27786.27786.3.1.dta	1-1	27786	9053.31343	2318.04780	773.35412	3	1	QDATVQTERGSGEK		1505.71904	0 4 0 0	N(4)	(N(N))(N(N))	2910	0 1 0 0;0 2 0 0;0 3 0 0;	812.31749	4	14.23168	20.12336	3.28999	2	0.01127	4.86322	0.50000	0.50000	0.15385	0	0	1	-1	0	-1	0.00684931506849315	0.00684931506849315	sp|Q12888|TP53B_HUMAN	TP53BP1	1195	6.99839e+07	1.54091e+08			-1	-1	27787	T4,T4,(0 2 0 0),0.81;T7,T7,(0 1 0 0),0.72;S11,S11,(0 1 0 0),0.70	10	0.384615384615385	7
1-1.27793.27793.4.2.dta	1-1.27793.27793.4.2.dta	1-1	27793	9055.60479	5505.29382	1377.07891	4	1	JISDGFDGIPDNVDAALALPAHSYSGR		2772.32235	7 5 1 2	H(7)N(5)A(1)F(2)	(N(H))(N(H)(N(H(H(F)))))(N(H(A))(N(H(H(F)))))	2163	0 1 0 0;0 2 0 0;0 3 0 0;0 4 0 0;0 5 0 0;1 1 0 0;1 1 1 0;1 2 0 0;1 2 1 0;1 3 0 0;1 3 1 0;1 4 0 0;1 4 1 0;1 5 0 0;1 5 1 0;2 2 0 0;2 2 0 1;2 2 1 0;2 3 0 0;2 3 0 1;2 3 1 0;2 4 0 0;2 4 0 1;2 4 1 0;2 5 0 0;2 5 0 1;2 5 1 0;3 2 0 0;3 2 0 1;3 2 1 0;3 2 1 1;3 3 0 0;3 3 0 1;3 3 1 0;3 3 1 1;3 4 0 0;3 4 0 1;3 4 1 0;3 4 1 1;3 5 0 0;3 5 0 1;3 5 1 0;3 5 1 1;4 3 0 0;4 3 0 1;4 3 1 0;4 3 1 1;4 4 0 0;4 4 0 1;4 4 0 2…	2732.97786	3	29.52613	41.16513	7.91083	3	-0.00639	-1.16152	0.11494	0.57692	0.09615	0	0	0	0.008150540496797665	0.0014879514459718187	-1	0.0	0.0014879514459718187	sp|P04004|VTNC_HUMAN	VTN	244	2.90383e+06	4.18733e+07			0	0	27794	J1,J1,(7 5 1 2),0.90	17	0.326923076923077	15
1-1.27844.27844.3.0.dta	1-1.27844.27844.3.0.dta	1-1	27844	9072.76163	2388.11891	796.71115	3	1	KMDPQKTLQTMQNFQK	11,Oxidation[M];	1981.98340	0 2 0 0	N(2)	(N(N))	2727	0 1 0 0;	406.15875	10	13.45808	20.62497	0.14813	1	-0.02323	-9.72680	0.50000	0.46667	0.13333	0	0	1	-1	0	-1	0.0036275695284159614	0.0036275695284159614	sp|Q9UQN3|CHM2B_HUMAN	CHMP2B	124	2.23151e+06	4.72975e+06			-1	-1	27845	T7,T10,(0 2 0 0),0.69	4	0.133333333333333	4
1-1.27866.27866.4.1.dta	1-1.27866.27866.4.1.dta	1-1	27866	9080.12666	5123.15463	1281.54411	4	1	JISDGFDGIPDNVDAALALPAHSYSGR		2772.32235	5 4 2 1	H(5)N(4)A(2)F(1)	(N(H(A))(N(H)))(N(H(A))(N(H(H(F)))))	1132	0 1 0 0;0 2 0 0;0 3 0 0;0 4 0 0;1 1 0 0;1 1 1 0;1 2 0 0;1 2 1 0;1 3 0 0;1 3 1 0;1 4 0 0;1 4 1 0;2 2 0 0;2 2 0 1;2 2 1 0;2 2 2 0;2 3 0 0;2 3 0 1;2 3 1 0;2 3 2 0;2 4 0 0;2 4 0 1;2 4 1 0;2 4 2 0;3 2 0 0;3 2 0 1;3 2 1 0;3 2 1 1;3 3 0 0;3 3 0 1;3 3 1 0;3 3 1 1;3 3 2 0;3 4 0 0;3 4 0 1;3 4 1 0;3 4 1 1;3 4 2 0;4 3 0 0;4 3 0 1;4 3 1 0;4 3 1 1;4 3 2 0;4 3 2 1;4 4 0 0;4 4 0 1;4 4 1 0;4 4 1 1;4 4 2 0;4 4 2 1…	2350.83035	3	53.82701	72.60548	18.95270	3	0.00193	0.37656	0.21429	0.71154	0.17308	0	0	0	0.0011232963165308022	0.00015973567645729024	-1	0.0	0.00015973567645729024	sp|P04004|VTNC_HUMAN	VTN	244	6.16972e+07	9.0578e+08			-1	-1	27867	J1,S3,(5 4 2 1),0.94	23	0.442307692307692	21
1-1.27878.27878.3.0.dta	1-1.27878.27878.3.0.dta	1-1	27878	9084.01934	5123.15432	1708.38962	3	1	JISDGFDGIPDNVDAALALPAHSYSGR		2772.32235	5 4 2 1	H(5)N(4)A(2)F(1)	(N(H(A))(N(H)))(N(H(A))(N(H(H(F)))))	1132	0 1 0 0;0 2 0 0;0 3 0 0;0 4 0 0;1 1 0 0;1 1 1 0;1 2 0 0;1 2 1 0;1 3 0 0;1 3 1 0;1 4 0 0;1 4 1 0;2 2 0 0;2 2 0 1;2 2 1 0;2 2 2 0;2 3 0 0;2 3 0 1;2 3 1 0;2 3 2 0;2 4 0 0;2 4 0 1;2 4 1 0;2 4 2 0;3 2 0 0;3 2 0 1;3 2 1 0;3 2 1 1;3 3 0 0;3 3 0 1;3 3 1 0;3 3 1 1;3 3 2 0;3 4 0 0;3 4 0 1;3 4 1 0;3 4 1 1;3 4 2 0;4 3 0 0;4 3 0 1;4 3 1 0;4 3 1 1;4 3 2 0;4 3 2 1;4 4 0 0;4 4 0 1;4 4 1 0;4 4 1 1;4 4 2 0;4 4 2 1…	2350.83035	3	26.35271	38.19526	4.35939	3	0.00162	0.31566	0.14286	0.71154	0.05769	0	0	0	0.10491164002774746	0.006759089054150862	-1	0.0	0.006759089054150862	sp|P04004|VTNC_HUMAN	VTN	244	9.3485e+06	1.48273e+08			-1	-1	27879	J1,J1,(3 2 1 0),0.81;S3,S3,(2 2 1 1),0.88	7	0.134615384615385	6
1-1.27911.27911.4.1.dta	1-1.27911.27911.4.1.dta	1-1	27911	9095.49808	5139.13201	1285.53846	4	1	JISDGFDGIPDNVDAALALPAHSYSGR		2772.32235	6 4 2 0	H(6)N(4)A(2)	(N(H(A))(N(H(H))))(N(H(A))(N(H(H))))	981	0 1 0 0;0 2 0 0;0 3 0 0;0 4 0 0;1 1 0 0;1 1 1 0;1 2 0 0;1 2 1 0;1 3 0 0;1 3 1 0;1 4 0 0;1 4 1 0;2 2 0 0;2 2 1 0;2 2 2 0;2 3 0 0;2 3 1 0;2 3 2 0;2 4 0 0;2 4 1 0;2 4 2 0;3 2 0 0;3 2 1 0;3 3 0 0;3 3 1 0;3 3 2 0;3 4 0 0;3 4 1 0;3 4 2 0;4 3 0 0;4 3 1 0;4 3 2 0;4 4 0 0;4 4 1 0;4 4 2 0;5 4 0 0;5 4 1 0;5 4 2 0;6 4 0 0;6 4 1 0;	2366.82526	3	20.91532	29.84556	4.33057	2	-0.01561	-3.03737	0.17073	0.50000	0.07692	0	0	0	0.10798266585660243	0.006858480037195641	-1	0.0	0.006858480037195641	sp|P04004|VTNC_HUMAN	VTN	244	7.18826e+06	7.81678e+07			-1	-1	27912	J1,S3,(6 4 2 0),0.92	19	0.365384615384615	18
1-1.27951.27951.4.1.dta	1-1.27951.27951.4.1.dta	1-1	27951	9108.40947	4977.09524	1245.02927	4	1	JISDGFDGIPDNVDAALALPAHSYSGR		2772.32235	5 4 2 0	H(5)N(4)A(2)	(N(H(A))(N(H(N(H(H(N(H(A)))))))))	1043	0 1 0 0;0 2 0 0;1 1 0 0;1 1 1 0;1 2 0 0;1 2 1 0;1 3 0 0;2 2 0 0;2 2 1 0;2 3 0 0;2 3 1 0;3 3 0 0;3 3 1 0;3 4 0 0;4 3 0 0;4 3 1 0;4 4 0 0;4 4 1 0;5 4 0 0;5 4 1 0;	2204.77244	3	72.99523	98.15165	26.27616	3	0.00044	0.08880	0.42857	0.90385	0.13462	0	0	0	0.00018620231660925287	2.3086386149850664e-05	-1	0.0	2.3086386149850664e-05	sp|P04004|VTNC_HUMAN	VTN	244	9.52738e+08	1.25109e+10			-1	-1	27952	J1,S3,(5 4 2 0),0.95	23	0.442307692307692	21
1-1.27962.27962.3.0.dta	1-1.27962.27962.3.0.dta	1-1	27962	9111.81831	4977.09136	1659.70197	3	1	JISDGFDGIPDNVDAALALPAHSYSGR		2772.32235	5 4 2 0	H(5)N(4)A(2)	(N(H(A))(N(H(N(H(H(N(H(A)))))))))	1043	0 1 0 0;0 2 0 0;1 1 0 0;1 1 1 0;1 2 0 0;1 2 1 0;1 3 0 0;2 2 0 0;2 2 1 0;2 3 0 0;2 3 1 0;3 3 0 0;3 3 1 0;3 4 0 0;4 3 0 0;4 3 1 0;4 4 0 0;4 4 1 0;5 4 0 0;5 4 1 0;	2204.77244	3	37.76787	46.40400	21.72936	3	-0.00343	-0.68916	0.52381	0.76923	0.03846	0	0	0	0.0006457347629846751	8.212077622095876e-05	-1	0.0	8.212077622095876e-05	sp|P04004|VTNC_HUMAN	VTN	244	2.04663e+08	3.42383e+09			-1	-1	27963	J1,S3,(5 4 2 0),0.87	6	0.115384615384615	5
1-1.27973.27973.5.0.dta	1-1.27973.27973.5.0.dta	1-1	27973	9115.43221	4977.09437	996.22469	5	1	JISDGFDGIPDNVDAALALPAHSYSGR		2772.32235	5 4 2 0	H(5)N(4)A(2)	(N(H(A))(N(H(N(H(H(N(H(A)))))))))	1043	0 1 0 0;0 2 0 0;1 1 0 0;1 1 1 0;1 2 0 0;1 2 1 0;1 3 0 0;2 2 0 0;2 2 1 0;2 3 0 0;2 3 1 0;3 3 0 0;3 3 1 0;3 4 0 0;4 3 0 0;4 3 1 0;4 4 0 0;4 4 1 0;5 4 0 0;5 4 1 0;	2204.77244	3	58.79078	77.08787	24.81048	3	-0.00042	-0.08500	0.33333	0.88462	0.00000	0	0	0	0.00028763857847328436	3.505401991508013e-05	-1	0.0	3.505401991508013e-05	sp|P04004|VTNC_HUMAN	VTN	244	1.548e+08	2.01419e+09			-1	-1	27974	J1,S3,(5 4 2 0),0.93	32	0.615384615384615	30
1-1.28013.28013.4.2.dta	1-1.28013.28013.4.2.dta	1-1	28013	9128.50774	4994.10389	1249.28143	4	1	JISDGFDGIPDNVDAALALPAHSYSGR		2772.32235	6 4 1 1	H(6)N(4)A(1)F(1)	(N(H)(N(H(H))))(N(H(A))(N(H(H(F)))))	1928	0 1 0 0;0 2 0 0;0 3 0 0;0 4 0 0;1 1 0 0;1 1 1 0;1 2 0 0;1 2 1 0;1 3 0 0;1 3 1 0;1 4 0 0;1 4 1 0;2 2 0 0;2 2 0 1;2 2 1 0;2 3 0 0;2 3 0 1;2 3 1 0;2 4 0 0;2 4 0 1;2 4 1 0;3 2 0 0;3 2 0 1;3 2 1 0;3 2 1 1;3 3 0 0;3 3 0 1;3 3 1 0;3 3 1 1;3 4 0 0;3 4 0 1;3 4 1 0;3 4 1 1;4 3 0 0;4 3 0 1;4 3 1 0;4 3 1 1;4 4 0 0;4 4 0 1;4 4 1 0;4 4 1 1;5 4 0 0;5 4 0 1;5 4 1 0;5 4 1 1;6 4 0 0;6 4 0 1;6 4 1 0;	2221.78776	3	46.49691	65.06595	12.01155	3	-0.00622	-1.24582	0.16327	0.67308	0.13462	0	0	0	0.0038679283451842584	0.0006382441685143113	-1	0.0	0.0006382441685143113	sp|P04004|VTNC_HUMAN	VTN	244	1.56797e+07	1.83994e+08			-1	-1	28014	J1,J1,(6 4 1 1),0.95	22	0.423076923076923	20
1-1.28024.28024.6.2.dta	1-1.28024.28024.6.2.dta	1-1	28024	9132.02543	4977.09327	830.35494	6	1	JISDGFDGIPDNVDAALALPAHSYSGR		2772.32235	5 4 2 0	H(5)N(4)A(2)	(N(H(A))(N(H(N(H(H(N(H(A)))))))))	1043	0 1 0 0;0 2 0 0;1 1 0 0;1 1 1 0;1 2 0 0;1 2 1 0;1 3 0 0;2 2 0 0;2 2 1 0;2 3 0 0;2 3 1 0;3 3 0 0;3 3 1 0;3 4 0 0;4 3 0 0;4 3 1 0;4 4 0 0;4 4 1 0;5 4 0 0;5 4 1 0;	2204.77244	3	75.64790	107.39151	16.69547	3	-0.00152	-0.30581	0.28571	0.94231	0.09615	0	0	0	0.0016408195562451823	0.00026687407605868816	-1	0.0	0.00026687407605868816	sp|P04004|VTNC_HUMAN	VTN	244	2.13118e+07	3.06742e+08			-1	-1	28025	J1,J1,(3 2 1 0),0.97;S3,S3,(2 2 1 0),0.93	33	0.634615384615385	30
1-1.28057.28057.4.1.dta	1-1.28057.28057.4.1.dta	1-1	28057	9142.13815	4977.09538	1245.02930	4	1	JISDGFDGIPDNVDAALALPAHSYSGR		2772.32235	5 4 2 0	H(5)N(4)A(2)	(N(H(A))(N(H(N(H(H(N(H(A)))))))))	1043	0 1 0 0;0 2 0 0;1 1 0 0;1 1 1 0;1 2 0 0;1 2 1 0;1 3 0 0;2 2 0 0;2 2 1 0;2 3 0 0;2 3 1 0;3 3 0 0;3 3 1 0;3 4 0 0;4 3 0 0;4 3 1 0;4 4 0 0;4 4 1 0;5 4 0 0;5 4 1 0;	2204.77244	3	69.95471	101.01165	12.27753	3	0.00059	0.11773	0.28571	0.75000	0.25000	0	0	0	0.0036701560472767584	0.0006116439669136982	-1	0.0	0.0006116439669136982	sp|P04004|VTNC_HUMAN	VTN	244	9.52738e+08	1.25109e+10			-1	-1	28058	J1,S3,(5 4 2 0),0.92	18	0.346153846153846	16
1-1.28068.28068.5.0.dta	1-1.28068.28068.5.0.dta	1-1	28068	9145.53055	4977.09462	996.22474	5	1	JISDGFDGIPDNVDAALALPAHSYSGR		2772.32235	5 4 2 0	H(5)N(4)A(2)	(N(H(A))(N(H(N(H(H(N(H(A)))))))))	1043	0 1 0 0;0 2 0 0;1 1 0 0;1 1 1 0;1 2 0 0;1 2 1 0;1 3 0 0;2 2 0 0;2 2 1 0;2 3 0 0;2 3 1 0;3 3 0 0;3 3 1 0;3 4 0 0;4 3 0 0;4 3 1 0;4 4 0 0;4 4 1 0;5 4 0 0;5 4 1 0;	2204.77244	3	51.84031	66.93375	23.80963	3	-0.00017	-0.03477	0.33333	0.84615	0.01923	0	0	0	0.0003816087178804815	4.7584071102567834e-05	-1	0.0	4.7584071102567834e-05	sp|P04004|VTNC_HUMAN	VTN	244	1.548e+08	2.01419e+09			-1	-1	28069	J1,S3,(5 4 2 0),0.93	23	0.442307692307692	21
1-1.28079.28079.3.0.dta	1-1.28079.28079.3.0.dta	1-1	28079	9148.77489	4977.09075	1659.70177	3	1	JISDGFDGIPDNVDAALALPAHSYSGR		2772.32235	5 4 2 0	H(5)N(4)A(2)	(N(H(A))(N(H(N(H(H(N(H(A)))))))))	1043	0 1 0 0;0 2 0 0;1 1 0 0;1 1 1 0;1 2 0 0;1 2 1 0;1 3 0 0;2 2 0 0;2 2 1 0;2 3 0 0;2 3 1 0;3 3 0 0;3 3 1 0;3 4 0 0;4 3 0 0;4 3 1 0;4 4 0 0;4 4 1 0;5 4 0 0;5 4 1 0;	2204.77244	3	27.47948	36.60380	10.53432	3	-0.00405	-0.81273	0.33333	0.71154	0.00000	0	0	0	0.005075099000124321	0.0008538070974140044	-1	0.0	0.0008538070974140044	sp|P04004|VTNC_HUMAN	VTN	244	2.04663e+08	3.42383e+09			-1	-1	28080	J1,J1,(3 2 1 0),0.85;S3,S3,(2 2 1 0),0.85	7	0.134615384615385	5
1-1.28122.28122.4.3.dta	1-1.28122.28122.4.3.dta	1-1	28122	9163.00825	4854.23144	1214.31332	4	1	IEETTMTTQTPAPIQAPSAILPLPGQSVER		3176.65076	3 3 2 0	H(3)N(3)A(2)	(N(H(A))(N(H(N(H(A))))))	1037	0 1 0 0;0 2 0 0;1 1 0 0;1 1 1 0;1 2 0 0;1 2 1 0;1 3 0 0;2 2 0 0;2 2 1 0;2 3 0 0;2 3 1 0;3 3 0 0;3 3 1 0;	1677.58742	4	31.77555	40.37173	15.81121	4	-0.00675	-1.38964	0.42857	0.60345	0.06897	0	0	0	0.0019032322331348364	0.0003147536178305284	-1	0.0	0.0003147536178305284	sp|Q14624|ITIH4_HUMAN	ITIH4	719	6.32984e+06	8.72607e+07			-1	-1	28123	T5,S18,(3 3 2 0),0.84	13	0.224137931034483	12
1-1.28137.28137.4.1.dta	1-1.28137.28137.4.1.dta	1-1	28137	9168.08257	4977.09498	1245.02920	4	1	JISDGFDGIPDNVDAALALPAHSYSGR		2772.32235	5 4 2 0	H(5)N(4)A(2)	(N(H(A))(N(H(N(H(H(N(H(A)))))))))	1043	0 1 0 0;0 2 0 0;1 1 0 0;1 1 1 0;1 2 0 0;1 2 1 0;1 3 0 0;2 2 0 0;2 2 1 0;2 3 0 0;2 3 1 0;3 3 0 0;3 3 1 0;3 4 0 0;4 3 0 0;4 3 1 0;4 4 0 0;4 4 1 0;5 4 0 0;5 4 1 0;	2204.77244	3	67.23238	91.48404	22.19360	3	0.00018	0.03656	0.33333	0.80769	0.17308	0	0	0	0.0005790814708504263	7.187895125183521e-05	-1	0.0	7.187895125183521e-05	sp|P04004|VTNC_HUMAN	VTN	244	9.52738e+08	1.25109e+10			-1	-1	28138	J1,S3,(5 4 2 0),0.95	22	0.423076923076923	20
1-1.28148.28148.5.0.dta	1-1.28148.28148.5.0.dta	1-1	28148	9171.45225	4977.09672	996.22516	5	1	JISDGFDGIPDNVDAALALPAHSYSGR		2772.32235	5 4 2 0	H(5)N(4)A(2)	(N(H(A))(N(H(N(H(H(N(H(A)))))))))	1043	0 1 0 0;0 2 0 0;1 1 0 0;1 1 1 0;1 2 0 0;1 2 1 0;1 3 0 0;2 2 0 0;2 2 1 0;2 3 0 0;2 3 1 0;3 3 0 0;3 3 1 0;3 4 0 0;4 3 0 0;4 3 1 0;4 4 0 0;4 4 1 0;5 4 0 0;5 4 1 0;	2204.77244	3	24.08429	27.86311	17.06648	3	0.00193	0.38717	0.28571	0.61538	0.00000	0	0	0	0.001543085244929599	0.00024941404321573854	-1	0.0	0.00024941404321573854	sp|P04004|VTNC_HUMAN	VTN	244	1.6045e+08	2.10627e+09			-1	-1	28149	J1,S3,(5 4 2 0),0.94	27	0.519230769230769	25
1-1.28233.28233.4.4.dta	1-1.28233.28233.4.4.dta	1-1	28233	9198.96448	4505.10622	1127.03201	4	1	IEETTMTTQTPAPIQAPSAILPLPGQSVER	6,Oxidation[M];	3192.64568	2 2 2 0	H(2)N(2)A(2)	(N(H)(N(H(A(A)))))	1865	0 1 0 0;0 2 0 0;1 1 0 0;1 2 0 0;1 2 1 0;1 2 2 0;2 2 0 0;2 2 1 0;	1312.45522	4	34.71354	49.52320	7.20988	3	0.00532	1.18162	0.33333	0.60345	0.06897	0	0	0	0.010821448805382291	0.001740330662360267	-1	0.0	0.001740330662360267	sp|Q14624|ITIH4_HUMAN	ITIH4	719	1.1178e+07	6.98597e+07			-1	-1	28234	T5,T5,(1 1 1 0),0.91;T7,T8,(1 1 1 0),0.91	19	0.327586206896552	16
1-1.28276.28276.4.2.dta	1-1.28276.28276.4.2.dta	1-1	28276	9212.75398	4977.09651	1245.02958	4	1	JISDGFDGIPDNVDAALALPAHSYSGR		2772.32235	5 4 2 0	H(5)N(4)A(2)	(N(H(A))(N(H(N(H(H(N(H(A)))))))))	1043	0 1 0 0;0 2 0 0;1 1 0 0;1 1 1 0;1 2 0 0;1 2 1 0;1 3 0 0;2 2 0 0;2 2 1 0;2 3 0 0;2 3 1 0;3 3 0 0;3 3 1 0;3 4 0 0;4 3 0 0;4 3 1 0;4 4 0 0;4 4 1 0;5 4 0 0;5 4 1 0;	2204.77244	3	43.62230	59.78721	13.60176	3	0.00171	0.34437	0.33333	0.75000	0.17308	0	0	0	0.0028327526504882687	0.00048366671518572916	-1	0.0	0.00048366671518572916	sp|P04004|VTNC_HUMAN	VTN	244	9.6026e+08	1.25928e+10			-1	-1	28277	J1,S3,(5 4 2 0),0.95	22	0.423076923076923	20
1-1.28402.28402.3.1.dta	1-1.28402.28402.3.1.dta	1-1	28402	9252.93116	2318.04826	773.35427	3	1	QDATVQTERGSGEK		1505.71904	0 4 0 0	N(4)	(N(N))(N(N))	2910	0 1 0 0;0 2 0 0;0 3 0 0;	812.31749	4	14.80757	21.04172	3.22986	2	0.01173	5.06123	0.50000	0.50000	0.19231	0	0	1	-1	0	-1	0.0024875621890547263	0.0024875621890547263	sp|Q12888|TP53B_HUMAN	TP53BP1	1195	3.36181e+07	7.82742e+07			-1	-1	28403	T4,T4,(0 2 0 0),0.81;T7,T7,(0 1 0 0),0.72;S11,S11,(0 1 0 0),0.62	10	0.384615384615385	8
1-1.28419.28419.3.0.dta	1-1.28419.28419.3.0.dta	1-1	28419	9258.73510	4489.10479	1497.03978	3	1	IEETTMTTQTPAPIQAPSAILPLPGQSVER		3176.65076	2 2 2 0	H(2)N(2)A(2)	(N(H(A))(N(H(A))))	920	0 1 0 0;0 2 0 0;1 1 0 0;1 1 1 0;1 2 0 0;1 2 1 0;2 2 0 0;2 2 1 0;	1312.45522	7	30.19909	40.31322	11.41572	4	-0.00120	-0.26746	0.44444	0.55172	0.10345	0	0	0	0.004340472798087137	0.0007265021063535417	-1	0.0	0.0007265021063535417	sp|Q14624|ITIH4_HUMAN	ITIH4	722	1.48178e+07	1.72538e+08			-1	-1	28420	T7,T7,(1 1 1 0),0.88;T8,T10,(1 1 1 0),0.87	13	0.224137931034483	12
1-1.28685.28685.4.2.dta	1-1.28685.28685.4.2.dta	1-1	28685	9343.89048	4489.10866	1123.03262	4	1	IEETTMTTQTPAPIQAPSAILPLPGQSVER		3176.65076	2 2 2 0	H(2)N(2)A(2)	(N(H(A))(N(H(A))))	920	0 1 0 0;0 2 0 0;1 1 0 0;1 1 1 0;1 2 0 0;1 2 1 0;2 2 0 0;2 2 1 0;	1312.45522	4	48.03586	69.17862	8.77074	3	0.00267	0.59485	0.44444	0.74138	0.10345	0	0	0	0.006622210863133607	0.0012709040603016836	-1	0.0	0.0012709040603016836	sp|Q14624|ITIH4_HUMAN	ITIH4	719	1.23741e+08	1.43254e+09			-1	-1	28686	T5,T8,(2 2 2 0),0.89	18	0.310344827586207	16
1-1.28714.28714.3.0.dta	1-1.28714.28714.3.0.dta	1-1	28714	9353.59231	4489.10773	1497.04076	3	1	IEETTMTTQTPAPIQAPSAILPLPGQSVER		3176.65076	2 2 2 0	H(2)N(2)A(2)	(N(H(A))(N(H(A))))	920	0 1 0 0;0 2 0 0;1 1 0 0;1 1 1 0;1 2 0 0;1 2 1 0;2 2 0 0;2 2 1 0;	1312.45522	4	67.32936	90.26475	24.73507	4	0.00175	0.38879	0.66667	0.86207	0.10345	0	0	0	0.0002939782754567466	3.564385585504457e-05	-1	0.0	3.564385585504457e-05	sp|Q14624|ITIH4_HUMAN	ITIH4	719	6.93908e+07	8.29417e+08			-1	-1	28715	T4,T5,(1 1 1 0),0.91;T8,T10,(1 1 1 0),0.90	18	0.310344827586207	15
1-1.28736.28736.4.5.dta	1-1.28736.28736.4.5.dta	1-1	28736	9360.61182	4506.13418	1127.28900	4	1	IEETTMTTQTPAPIQAPSAILPLPGQSVER		3176.65076	3 2 1 1	H(3)N(2)A(1)F(1)	(N(H(A))(N(H(H(F)))))	944	0 1 0 0;0 2 0 0;1 1 0 0;1 1 1 0;1 2 0 0;1 2 1 0;2 2 0 0;2 2 0 1;2 2 1 0;3 2 0 0;3 2 0 1;3 2 1 0;	1329.47054	4	67.13799	99.66625	6.72837	3	0.01288	2.85891	0.23077	0.81034	0.13793	0	0	0	0.014123976172731577	0.00195009990158564	-1	0.0	0.00195009990158564	sp|Q14624|ITIH4_HUMAN	ITIH4	719	2.73634e+07	3.05269e+08			-1	-1	28737	T5,T5,(3 2 1 1),0.89	20	0.344827586206897	19
1-1.28762.28762.4.1.dta	1-1.28762.28762.4.1.dta	1-1	28762	9369.18258	4489.10882	1123.03266	4	1	IEETTMTTQTPAPIQAPSAILPLPGQSVER		3176.65076	2 2 2 0	H(2)N(2)A(2)	(N(H(A))(N(H(A))))	920	0 1 0 0;0 2 0 0;1 1 0 0;1 1 1 0;1 2 0 0;1 2 1 0;2 2 0 0;2 2 1 0;	1312.45522	4	99.23294	143.46478	17.08809	3	0.00283	0.63138	0.55556	0.86207	0.20690	0	0	0	0.0015375843557861818	0.0002461105886592497	-1	0.0	0.0002461105886592497	sp|Q14624|ITIH4_HUMAN	ITIH4	719	1.23741e+08	1.43254e+09			-1	-1	28763	T4,S18,(2 2 2 0),0.87	18	0.310344827586207	16
1-1.28771.28771.3.0.dta	1-1.28771.28771.3.0.dta	1-1	28771	9371.48358	4506.13402	1502.71619	3	1	IEETTMTTQTPAPIQAPSAILPLPGQSVER		3176.65076	3 2 1 1	H(3)N(2)A(1)F(1)	(N(H(A))(N(H(H(F)))))	944	0 1 0 0;0 2 0 0;1 1 0 0;1 1 1 0;1 2 0 0;1 2 1 0;2 2 0 0;2 2 0 1;2 2 1 0;3 2 0 0;3 2 0 1;3 2 1 0;	1329.47054	10	64.11193	85.81162	23.81251	4	0.01272	2.82340	0.46154	0.87931	0.12069	0	0	0	0.00038130721887530536	4.7399934031576704e-05	-1	0.0	4.7399934031576704e-05	sp|Q14624|ITIH4_HUMAN	ITIH4	725	1.48052e+07	1.56274e+08			-1	-1	28772	T4,T10,(3 2 1 1),0.88	14	0.241379310344828	14
1-1.28787.28787.3.0.dta	1-1.28787.28787.3.0.dta	1-1	28787	9376.47117	4489.10770	1497.04075	3	1	IEETTMTTQTPAPIQAPSAILPLPGQSVER		3176.65076	2 2 2 0	H(2)N(2)A(2)	(N(H(A))(N(H(A))))	920	0 1 0 0;0 2 0 0;1 1 0 0;1 1 1 0;1 2 0 0;1 2 1 0;2 2 0 0;2 2 1 0;	1312.45522	4	73.13677	96.92874	28.95167	4	0.00171	0.38077	0.77778	0.89655	0.08621	0	0	0	8.253834688125387e-05	1.0652126825823104e-05	-1	0.0	1.0652126825823104e-05	sp|Q14624|ITIH4_HUMAN	ITIH4	719	6.93908e+07	8.29417e+08			-1	-1	28788	T4,T5,(1 1 1 0),0.90;T8,T10,(1 1 1 0),0.91	17	0.293103448275862	14
1-1.28818.28818.4.2.dta	1-1.28818.28818.4.2.dta	1-1	28818	9386.16878	4506.13445	1127.28907	4	1	IEETTMTTQTPAPIQAPSAILPLPGQSVER		3176.65076	3 2 1 1	H(3)N(2)A(1)F(1)	(N(H(A))(N(H(H(F)))))	944	0 1 0 0;0 2 0 0;1 1 0 0;1 1 1 0;1 2 0 0;1 2 1 0;2 2 0 0;2 2 0 1;2 2 1 0;3 2 0 0;3 2 0 1;3 2 1 0;	1329.47054	4	16.45096	22.86965	4.53053	3	0.01315	2.91749	0.23077	0.44828	0.00000	0	0	0	0.0884620495027768	0.005854409209710549	-1	0.001402524544179523	0.007255351750095137	sp|Q14624|ITIH4_HUMAN	ITIH4	719	2.73634e+07	3.05269e+08			-1	-1	28819	S18,S18,(3 2 1 1),0.82	12	0.206896551724138	11
1-1.29104.29104.4.1.dta	1-1.29104.29104.4.1.dta	1-1	29104	9478.84566	5329.25572	1333.06939	4	1	VVLHPJYSQVDIGLIK		1795.01124	8 6 3 1	H(8)N(6)A(3)F(1)	(N(H(A))(N(F)(H(A))))(N(H(A))(N(H(N(H(H)))(N(H(H))))))	821	0 1 0 0;0 2 0 0;0 2 0 1;0 3 0 0;0 3 0 1;0 4 0 0;0 4 0 1;1 1 0 0;1 1 1 0;1 2 0 0;1 2 0 1;1 2 1 0;1 2 1 1;1 3 0 0;1 3 0 1;1 3 1 0;1 3 1 1;1 4 0 0;1 4 0 1;1 4 1 0;1 4 1 1;1 5 0 0;1 5 0 1;1 6 0 0;1 6 0 1;2 2 0 0;2 2 0 1;2 2 1 0;2 2 1 1;2 2 2 0;2 2 2 1;2 3 0 0;2 3 0 1;2 3 1 0;2 3 1 1;2 3 2 0;2 3 2 1;2 4 0 0;2 4 0 1;2 4 1 0;2 4 1 1;2 4 2 0;2 4 2 1;2 5 0 0;2 5 0 1;2 5 1 0;2 5 1 1;2 6 0 0;2 6 0 1;2 6 1 0…	3534.24298	8	21.14388	25.84165	12.41946	3	0.00150	0.28095	0.09317	0.43333	0.26667	0	0	0	0.0035685169606406255	0.0005878625518928396	-1	0.0	0.0005878625518928396	sp|P00738|HPT_HUMAN	HP	243	5.0487e+07	3.88884e+08			-1	-1	29105	J6,J6,(8 6 3 1),0.90	11	0.366666666666667	9
1-1.29115.29115.4.1.dta	1-1.29115.29115.4.1.dta	1-1	29115	9482.39867	5312.24052	1328.81559	4	1	VVLHPJYSQVDIGLIK		1795.01124	7 6 4 0	H(7)N(6)A(4)	(N(A)(H(A)))(N(H(A))(N(H(N(H(H(N(H))(N(H(A)))))))))	102	0 1 0 0;0 1 1 0;0 2 0 0;0 2 1 0;0 3 0 0;0 3 1 0;1 1 0 0;1 1 1 0;1 1 2 0;1 2 0 0;1 2 1 0;1 2 2 0;1 3 0 0;1 3 1 0;1 3 2 0;1 4 0 0;1 4 1 0;2 2 0 0;2 2 1 0;2 2 2 0;2 2 3 0;2 3 0 0;2 3 1 0;2 3 2 0;2 3 3 0;2 4 0 0;2 4 1 0;2 4 2 0;3 3 0 0;3 3 1 0;3 3 2 0;3 3 3 0;3 4 0 0;3 4 1 0;3 4 2 0;3 4 3 0;3 5 0 0;3 5 1 0;3 6 0 0;3 6 1 0;4 3 0 0;4 3 1 0;4 4 0 0;4 4 1 0;4 4 2 0;4 4 3 0;4 5 0 0;4 5 1 0;4 5 2 0;4 6 0 0…	3517.22767	8	31.06523	33.30918	26.89790	3	0.00162	0.30439	0.26582	0.56667	0.23333	0	0	0	0.00015421033679470392	1.9267814807677645e-05	-1	0.0	1.9267814807677645e-05	sp|P00738|HPT_HUMAN	HP	243	1.52377e+08	2.47178e+09			-1	-1	29116	J6,J6,(7 6 4 0),0.91	11	0.366666666666667	9
1-1.29204.29204.4.3.dta	1-1.29204.29204.4.3.dta	1-1	29204	9511.79006	5312.24136	1328.81580	4	1	VVLHPJYSQVDIGLIK		1795.01124	7 6 4 0	H(7)N(6)A(4)	(N(A)(H(A)))(N(H(A))(N(H(N(H(H(N(H))(N(H(A)))))))))	102	0 1 0 0;0 1 1 0;0 2 0 0;0 2 1 0;0 3 0 0;0 3 1 0;1 1 0 0;1 1 1 0;1 1 2 0;1 2 0 0;1 2 1 0;1 2 2 0;1 3 0 0;1 3 1 0;1 3 2 0;1 4 0 0;1 4 1 0;2 2 0 0;2 2 1 0;2 2 2 0;2 2 3 0;2 3 0 0;2 3 1 0;2 3 2 0;2 3 3 0;2 4 0 0;2 4 1 0;2 4 2 0;3 3 0 0;3 3 1 0;3 3 2 0;3 3 3 0;3 4 0 0;3 4 1 0;3 4 2 0;3 4 3 0;3 5 0 0;3 5 1 0;3 6 0 0;3 6 1 0;4 3 0 0;4 3 1 0;4 4 0 0;4 4 1 0;4 4 2 0;4 4 3 0;4 5 0 0;4 5 1 0;4 5 2 0;4 6 0 0…	3517.22767	8	16.02584	20.18493	8.30182	2	0.00246	0.46251	0.18987	0.43333	0.23333	0	0	0	0.007302764587413399	0.001387370405029753	-1	0.00684931506849315	0.008234170767047787	sp|P00738|HPT_HUMAN	HP	243	1.44636e+08	2.33433e+09			-1	-1	29205	J6,J6,(7 6 4 0),0.92	11	0.366666666666667	9
1-1.29267.29267.3.1.dta	1-1.29267.29267.3.1.dta	1-1	29267	9532.26669	3772.47479	1258.16312	3	1	JGSLFAFR		911.47338	6 5 3 0	H(6)N(5)A(3)	(N(A)(H))(N(H(A))(N(H(N(H(A)))(N(H(H))))))	186	0 1 0 0;0 1 1 0;0 2 0 0;0 2 1 0;0 3 0 0;0 3 1 0;1 1 0 0;1 1 1 0;1 2 0 0;1 2 1 0;1 2 2 0;1 3 0 0;1 3 1 0;1 3 2 0;1 4 0 0;1 4 1 0;1 5 0 0;1 5 1 0;2 2 0 0;2 2 1 0;2 2 2 0;2 3 0 0;2 3 1 0;2 3 2 0;2 4 0 0;2 4 1 0;2 4 2 0;2 5 0 0;2 5 1 0;2 5 2 0;3 3 0 0;3 3 1 0;3 3 2 0;3 4 0 0;3 4 1 0;3 4 2 0;3 4 3 0;3 5 0 0;3 5 1 0;3 5 2 0;3 5 3 0;4 3 0 0;4 3 1 0;4 4 0 0;4 4 1 0;4 4 2 0;4 4 3 0;4 5 0 0;4 5 1 0;4 5 2 0…	2861.00005	3	22.29607	25.10439	17.08062	3	0.00136	0.36143	0.27419	0.85714	0.35714	0	0	0	0.0015394835930894776	0.0002477625311416582	-1	0.0	0.0002477625311416582	sp|P04004|VTNC_HUMAN	VTN	171	2.87175e+07	2.03222e+08			-1	-1	29268	J1,J1,(6 5 3 0),0.87	7	0.5	5
1-1.29282.29282.4.2.dta	1-1.29282.29282.4.2.dta	1-1	29282	9537.23240	5312.24288	1328.81618	4	1	VVLHPJYSQVDIGLIK		1795.01124	7 6 4 0	H(7)N(6)A(4)	(N(A)(H(A)))(N(H(A))(N(H(N(H(H(N(H))(N(H(A)))))))))	102	0 1 0 0;0 1 1 0;0 2 0 0;0 2 1 0;0 3 0 0;0 3 1 0;1 1 0 0;1 1 1 0;1 1 2 0;1 2 0 0;1 2 1 0;1 2 2 0;1 3 0 0;1 3 1 0;1 3 2 0;1 4 0 0;1 4 1 0;2 2 0 0;2 2 1 0;2 2 2 0;2 2 3 0;2 3 0 0;2 3 1 0;2 3 2 0;2 3 3 0;2 4 0 0;2 4 1 0;2 4 2 0;3 3 0 0;3 3 1 0;3 3 2 0;3 3 3 0;3 4 0 0;3 4 1 0;3 4 2 0;3 4 3 0;3 5 0 0;3 5 1 0;3 6 0 0;3 6 1 0;4 3 0 0;4 3 1 0;4 4 0 0;4 4 1 0;4 4 2 0;4 4 3 0;4 5 0 0;4 5 1 0;4 5 2 0;4 6 0 0…	3517.22767	8	20.36291	22.13790	17.06649	3	0.00398	0.74865	0.21519	0.43333	0.23333	0	0	0	0.0015430826947432272	0.0002488635448320305	-1	0.0024875621890547263	0.002736389558997084	sp|P00738|HPT_HUMAN	HP	243	1.42673e+08	2.28372e+09			-1	-1	29283	J6,J6,(7 6 4 0),0.90	11	0.366666666666667	9
1-1.29364.29364.4.1.dta	1-1.29364.29364.4.1.dta	1-1	29364	9563.58568	5312.24263	1328.81611	4	1	VVLHPJYSQVDIGLIK		1795.01124	7 6 4 0	H(7)N(6)A(4)	(N(A)(H(A)))(N(H(A))(N(H(N(H(H(N(H))(N(H(A)))))))))	102	0 1 0 0;0 1 1 0;0 2 0 0;0 2 1 0;0 3 0 0;0 3 1 0;1 1 0 0;1 1 1 0;1 1 2 0;1 2 0 0;1 2 1 0;1 2 2 0;1 3 0 0;1 3 1 0;1 3 2 0;1 4 0 0;1 4 1 0;2 2 0 0;2 2 1 0;2 2 2 0;2 2 3 0;2 3 0 0;2 3 1 0;2 3 2 0;2 3 3 0;2 4 0 0;2 4 1 0;2 4 2 0;3 3 0 0;3 3 1 0;3 3 2 0;3 3 3 0;3 4 0 0;3 4 1 0;3 4 2 0;3 4 3 0;3 5 0 0;3 5 1 0;3 6 0 0;3 6 1 0;4 3 0 0;4 3 1 0;4 4 0 0;4 4 1 0;4 4 2 0;4 4 3 0;4 5 0 0;4 5 1 0;4 5 2 0;4 6 0 0…	3517.22767	8	26.02486	29.46875	19.62905	3	0.00372	0.70121	0.22785	0.63333	0.23333	0	0	0	0.0009946284884346434	0.0001378014744123359	-1	0.0	0.0001378014744123359	sp|P00738|HPT_HUMAN	HP	243	7.17748e+07	1.15014e+09			-1	-1	29365	J6,J6,(7 6 4 0),0.93	12	0.4	10
1-1.29500.29500.3.1.dta	1-1.29500.29500.3.1.dta	1-1	29500	9608.09663	2318.04841	773.35432	3	1	QDATVQTERGSGEK		1505.71904	0 4 0 0	N(4)	(N(N))(N(N))	2910	0 1 0 0;0 2 0 0;0 3 0 0;	812.31749	4	13.63845	18.47503	4.65622	2	0.01188	5.12465	0.50000	0.50000	0.15385	0	0	1	-1	0	-1	0.009625668449197862	0.009625668449197862	sp|Q12888|TP53B_HUMAN	TP53BP1	1195	4.4537e+07	9.88294e+07			-1	-1	29501	T4,T4,(0 2 0 0),0.80;T7,T7,(0 1 0 0),0.69;S11,S11,(0 1 0 0),0.67	11	0.423076923076923	7
1-1.29576.29576.3.1.dta	1-1.29576.29576.3.1.dta	1-1	29576	9633.24635	3772.47459	1258.16305	3	1	JGSLFAFR		911.47338	6 5 3 0	H(6)N(5)A(3)	(N(A)(H))(N(H(A))(N(H(N(H(A)))(N(H(H))))))	186	0 1 0 0;0 1 1 0;0 2 0 0;0 2 1 0;0 3 0 0;0 3 1 0;1 1 0 0;1 1 1 0;1 2 0 0;1 2 1 0;1 2 2 0;1 3 0 0;1 3 1 0;1 3 2 0;1 4 0 0;1 4 1 0;1 5 0 0;1 5 1 0;2 2 0 0;2 2 1 0;2 2 2 0;2 3 0 0;2 3 1 0;2 3 2 0;2 4 0 0;2 4 1 0;2 4 2 0;2 5 0 0;2 5 1 0;2 5 2 0;3 3 0 0;3 3 1 0;3 3 2 0;3 4 0 0;3 4 1 0;3 4 2 0;3 4 3 0;3 5 0 0;3 5 1 0;3 5 2 0;3 5 3 0;4 3 0 0;4 3 1 0;4 4 0 0;4 4 1 0;4 4 2 0;4 4 3 0;4 5 0 0;4 5 1 0;4 5 2 0…	2861.00005	3	27.63827	30.32519	22.64828	3	0.00116	0.30735	0.30645	1.00000	0.35714	0	0	0	0.0005179293503002691	6.433522059785116e-05	-1	0.0	6.433522059785116e-05	sp|P04004|VTNC_HUMAN	VTN	171	4.35468e+07	3.11179e+08			-1	-1	29577	J1,J1,(6 5 3 0),0.87	7	0.5	5
1-1.29653.29653.3.0.dta	1-1.29653.29653.3.0.dta	1-1	29653	9658.89407	2233.14396	745.05284	3	1	VCYIAGFFLTVSPESVLK	2,Carbamidomethyl[C];	2030.06670	0 1 0 0	N(1)	(N)	2917		203.07937	12	12.76947	19.64534	0.00000	0	-0.00212	-0.94988	0.00000	0.29412	0.23529	0	0	1	-1	0	-1	0.00684931506849315	0.00684931506849315	sp|P55263|ADK_HUMAN	ADK	192	2.2881e+07	8.62925e+07			-1	-1	29654	T10,S12,(0 1 0 0),0.80	9	0.264705882352941	9
1-1.29689.29689.3.1.dta	1-1.29689.29689.3.1.dta	1-1	29689	9671.25050	3772.47429	1258.16295	3	1	JGSLFAFR		911.47338	6 5 3 0	H(6)N(5)A(3)	(N(A)(H))(N(H(A))(N(H(N(H(A)))(N(H(H))))))	186	0 1 0 0;0 1 1 0;0 2 0 0;0 2 1 0;0 3 0 0;0 3 1 0;1 1 0 0;1 1 1 0;1 2 0 0;1 2 1 0;1 2 2 0;1 3 0 0;1 3 1 0;1 3 2 0;1 4 0 0;1 4 1 0;1 5 0 0;1 5 1 0;2 2 0 0;2 2 1 0;2 2 2 0;2 3 0 0;2 3 1 0;2 3 2 0;2 4 0 0;2 4 1 0;2 4 2 0;2 5 0 0;2 5 1 0;2 5 2 0;3 3 0 0;3 3 1 0;3 3 2 0;3 4 0 0;3 4 1 0;3 4 2 0;3 4 3 0;3 5 0 0;3 5 1 0;3 5 2 0;3 5 3 0;4 3 0 0;4 3 1 0;4 4 0 0;4 4 1 0;4 4 2 0;4 4 3 0;4 5 0 0;4 5 1 0;4 5 2 0…	2861.00005	3	20.08676	21.35591	17.72976	3	0.00087	0.22942	0.27419	0.71429	0.35714	0	0	0	0.0013826897837562993	0.00021191261895440243	-1	0.0024875621890547263	0.0026994270566447235	sp|P04004|VTNC_HUMAN	VTN	171	7.02232e+07	4.87256e+08			-1	-1	29690	J1,J1,(6 5 3 0),0.92	7	0.5	5
1-1.29899.29899.4.3.dta	1-1.29899.29899.4.3.dta	1-1	29899	9739.07260	4854.99489	1214.50418	4	1	SVQEIQATFFYFTPJK		1919.95378	7 6 2 0	H(7)N(6)A(2)	(N(H))(N(H(A))(N(H(N(H(H(N(H))(N(H(A)))))))))	2133	0 1 0 0;0 2 0 0;0 3 0 0;1 1 0 0;1 1 1 0;1 2 0 0;1 2 1 0;1 3 0 0;1 3 1 0;1 4 0 0;2 2 0 0;2 2 1 0;2 3 0 0;2 3 1 0;2 4 0 0;2 4 1 0;3 3 0 0;3 3 1 0;3 4 0 0;3 4 1 0;3 5 0 0;3 6 0 0;4 3 0 0;4 3 1 0;4 4 0 0;4 4 1 0;4 5 0 0;4 5 1 0;4 6 0 0;4 6 1 0;5 4 0 0;5 4 1 0;5 4 2 0;5 5 0 0;5 5 1 0;5 5 2 0;5 6 0 0;5 6 1 0;5 6 2 0;6 5 0 0;6 5 1 0;6 5 2 0;6 6 0 0;6 6 1 0;6 6 2 0;7 6 0 0;7 6 1 0;	2935.03683	13	36.33716	47.01488	16.50711	3	0.00428	0.88075	0.25000	0.66667	0.30000	0	0	0	0.0016930001865981036	0.00027562582222693985	-1	0.0	0.00027562582222693985	sp|P02763|A1AG1_HUMAN;sp|P19652|A1AG2_HUMAN	ORM1;ORM2	70;70	1.5231e+08	2.02753e+09			-1	-1	29900	T13,J15,(7 6 2 0),0.88	12	0.4	12
1-1.30005.30005.4.1.dta	1-1.30005.30005.4.1.dta	1-1	30005	9774.56319	4854.99390	1214.50393	4	1	SVQEIQATFFYFTPJK		1919.95378	7 6 2 0	H(7)N(6)A(2)	(N(H))(N(H(A))(N(H(N(H(H(N(H))(N(H(A)))))))))	2133	0 1 0 0;0 2 0 0;0 3 0 0;1 1 0 0;1 1 1 0;1 2 0 0;1 2 1 0;1 3 0 0;1 3 1 0;1 4 0 0;2 2 0 0;2 2 1 0;2 3 0 0;2 3 1 0;2 4 0 0;2 4 1 0;3 3 0 0;3 3 1 0;3 4 0 0;3 4 1 0;3 5 0 0;3 6 0 0;4 3 0 0;4 3 1 0;4 4 0 0;4 4 1 0;4 5 0 0;4 5 1 0;4 6 0 0;4 6 1 0;5 4 0 0;5 4 1 0;5 4 2 0;5 5 0 0;5 5 1 0;5 5 2 0;5 6 0 0;5 6 1 0;5 6 2 0;6 5 0 0;6 5 1 0;6 5 2 0;6 6 0 0;6 6 1 0;6 6 2 0;7 6 0 0;7 6 1 0;	2935.03683	13	43.66107	59.38253	14.46409	3	0.00329	0.67725	0.22917	0.80000	0.36667	0	0	0	0.0024118092581870156	0.0004089058928924763	-1	0.0	0.0004089058928924763	sp|P02763|A1AG1_HUMAN;sp|P19652|A1AG2_HUMAN	ORM1;ORM2	70;70	1.55805e+08	2.04048e+09			-1	-1	30006	T13,T13,(6 4 0 0),0.91;J15,J15,(1 2 2 0),0.92	14	0.466666666666667	13
1-1.30137.30137.4.1.dta	1-1.30137.30137.4.1.dta	1-1	30137	9819.48104	4854.99364	1214.50387	4	1	SVQEIQATFFYFTPJK		1919.95378	7 6 2 0	H(7)N(6)A(2)	(N(H))(N(H(A))(N(H(N(H(H(N(H))(N(H(A)))))))))	2133	0 1 0 0;0 2 0 0;0 3 0 0;1 1 0 0;1 1 1 0;1 2 0 0;1 2 1 0;1 3 0 0;1 3 1 0;1 4 0 0;2 2 0 0;2 2 1 0;2 3 0 0;2 3 1 0;2 4 0 0;2 4 1 0;3 3 0 0;3 3 1 0;3 4 0 0;3 4 1 0;3 5 0 0;3 6 0 0;4 3 0 0;4 3 1 0;4 4 0 0;4 4 1 0;4 5 0 0;4 5 1 0;4 6 0 0;4 6 1 0;5 4 0 0;5 4 1 0;5 4 2 0;5 5 0 0;5 5 1 0;5 5 2 0;5 6 0 0;5 6 1 0;5 6 2 0;6 5 0 0;6 5 1 0;6 5 2 0;6 6 0 0;6 6 1 0;6 6 2 0;7 6 0 0;7 6 1 0;	2935.03683	13	50.74366	66.30746	21.83947	3	0.00302	0.62287	0.27083	0.73333	0.33333	0	0	0	0.00062955402117972	7.899844404683064e-05	-1	0.0	7.899844404683064e-05	sp|P02763|A1AG1_HUMAN;sp|P19652|A1AG2_HUMAN	ORM1;ORM2	70;70	1.55805e+08	2.04048e+09			-1	-1	30138	T13,J15,(7 6 2 0),0.92	13	0.433333333333333	12
1-1.30213.30213.3.0.dta	1-1.30213.30213.3.0.dta	1-1	30213	9844.34932	2388.11970	796.71142	3	1	KMDPQKTLQTMQNFQK	11,Oxidation[M];	1981.98340	0 2 0 0	N(2)	(N(N))	2727	0 1 0 0;	406.15875	7	13.33372	20.51342	0.00000	0	-0.02245	-9.39892	0.00000	0.43333	0.20000	0	0	1	-1	0	-1	0.0036275695284159614	0.0036275695284159614	sp|Q9UQN3|CHM2B_HUMAN	CHMP2B	121	3.98321e+06	1.20925e+07			-1	-1	30214	T7,T7,(0 2 0 0),0.69	5	0.166666666666667	5
1-1.30218.30218.3.0.dta	1-1.30218.30218.3.0.dta	1-1	30218	9845.95134	4489.85930	1497.29128	3	1	SVQEIQATFFYFTPJK		1919.95378	6 5 2 0	H(6)N(5)A(2)	(N(H(A))(N(H(N(H(H(N(H))(N(H(A)))))))))	1044	0 1 0 0;0 2 0 0;1 1 0 0;1 1 1 0;1 2 0 0;1 2 1 0;1 3 0 0;2 2 0 0;2 2 1 0;2 3 0 0;2 3 1 0;3 3 0 0;3 3 1 0;3 4 0 0;3 5 0 0;4 3 0 0;4 3 1 0;4 4 0 0;4 4 1 0;4 5 0 0;4 5 1 0;5 4 0 0;5 4 1 0;5 4 2 0;5 5 0 0;5 5 1 0;5 5 2 0;6 5 0 0;6 5 1 0;	2569.90464	1	21.79890	20.79749	23.65866	3	0.00088	0.19533	0.46667	0.66667	0.00000	0	0	0	0.0003976681475066337	4.907752093576857e-05	-1	0.0036275695284159614	0.003676638527622118	sp|P02763|A1AG1_HUMAN;sp|P19652|A1AG2_HUMAN	ORM1;ORM2	58;58	3.05604e+07	3.15653e+08			-1	-1	30219	S1,J15,(6 5 2 0),0.00	0	0	0
1-1.30240.30240.4.1.dta	1-1.30240.30240.4.1.dta	1-1	30240	9853.00596	4489.86278	1123.22115	4	1	SVQEIQATFFYFTPJK		1919.95378	6 5 2 0	H(6)N(5)A(2)	(N(H(A))(N(H(N(H(H(N(H))(N(H(A)))))))))	1044	0 1 0 0;0 2 0 0;1 1 0 0;1 1 1 0;1 2 0 0;1 2 1 0;1 3 0 0;2 2 0 0;2 2 1 0;2 3 0 0;2 3 1 0;3 3 0 0;3 3 1 0;3 4 0 0;3 5 0 0;4 3 0 0;4 3 1 0;4 4 0 0;4 4 1 0;4 5 0 0;4 5 1 0;5 4 0 0;5 4 1 0;5 4 2 0;5 5 0 0;5 5 1 0;5 5 2 0;6 5 0 0;6 5 1 0;	2569.90464	13	47.42789	58.03802	27.72336	3	0.00436	0.97019	0.43333	0.80000	0.33333	0	0	0	0.00011991499256148483	1.4096573700092273e-05	-1	0.0	1.4096573700092273e-05	sp|P02763|A1AG1_HUMAN;sp|P19652|A1AG2_HUMAN	ORM1;ORM2	70;70	1.51071e+07	1.44709e+08			-1	-1	30241	T13,T13,(3 3 1 0),0.90;J15,J15,(3 2 1 0),0.90	13	0.433333333333333	12
1-1.30246.30246.4.1.dta	1-1.30246.30246.4.1.dta	1-1	30246	9854.98647	4854.99327	1214.50377	4	1	SVQEIQATFFYFTPJK		1919.95378	7 6 2 0	H(7)N(6)A(2)	(N(H))(N(H(A))(N(H(N(H(H(N(H))(N(H(A)))))))))	2133	0 1 0 0;0 2 0 0;0 3 0 0;1 1 0 0;1 1 1 0;1 2 0 0;1 2 1 0;1 3 0 0;1 3 1 0;1 4 0 0;2 2 0 0;2 2 1 0;2 3 0 0;2 3 1 0;2 4 0 0;2 4 1 0;3 3 0 0;3 3 1 0;3 4 0 0;3 4 1 0;3 5 0 0;3 6 0 0;4 3 0 0;4 3 1 0;4 4 0 0;4 4 1 0;4 5 0 0;4 5 1 0;4 6 0 0;4 6 1 0;5 4 0 0;5 4 1 0;5 4 2 0;5 5 0 0;5 5 1 0;5 5 2 0;5 6 0 0;5 6 1 0;5 6 2 0;6 5 0 0;6 5 1 0;6 5 2 0;6 6 0 0;6 6 1 0;6 6 2 0;7 6 0 0;7 6 1 0;	2935.03683	13	41.13056	51.54242	21.79424	3	0.00265	0.54625	0.27083	0.63333	0.33333	0	0	0	0.0006361731484929536	8.126515533322157e-05	-1	0.0	8.126515533322157e-05	sp|P02763|A1AG1_HUMAN;sp|P19652|A1AG2_HUMAN	ORM1;ORM2	70;70	1.55805e+08	2.04048e+09			-1	-1	30247	J15,J15,(7 6 2 0),0.90	13	0.433333333333333	12
1-1.30305.30305.3.0.dta	1-1.30305.30305.3.0.dta	1-1	30305	9875.16248	4489.85953	1497.29136	3	1	SVQEIQATFFYFTPJK		1919.95378	6 5 2 0	H(6)N(5)A(2)	(N(H(A))(N(H(N(H(H(N(H))(N(H(A)))))))))	1044	0 1 0 0;0 2 0 0;1 1 0 0;1 1 1 0;1 2 0 0;1 2 1 0;1 3 0 0;2 2 0 0;2 2 1 0;2 3 0 0;2 3 1 0;3 3 0 0;3 3 1 0;3 4 0 0;3 5 0 0;4 3 0 0;4 3 1 0;4 4 0 0;4 4 1 0;4 5 0 0;4 5 1 0;5 4 0 0;5 4 1 0;5 4 2 0;5 5 0 0;5 5 1 0;5 5 2 0;6 5 0 0;6 5 1 0;	2569.90464	13	22.75814	26.06892	16.60954	3	0.00111	0.24745	0.36667	0.43333	0.20000	0	0	0	0.0016643981962034798	0.0002715103741301059	-1	0.0	0.0002715103741301059	sp|P02763|A1AG1_HUMAN;sp|P19652|A1AG2_HUMAN	ORM1;ORM2	70;70	9.90439e+07	1.05362e+09			-1	-1	30306	J15,J15,(6 5 2 0),0.84	8	0.266666666666667	7
1-1.30311.30311.4.4.dta	1-1.30311.30311.4.4.dta	1-1	30311	9877.23924	4942.07111	1236.27323	4	1	LSWEYCDLAQCQTPTQAAPPTPVSPR	6,Carbamidomethyl[C];11,Carbamidomethyl[C];	2973.38695	3 3 3 0	H(3)N(3)A(3)	(N(H))(N(H(A(A)))(N(H(A))))	2108	0 1 0 0;0 2 0 0;0 3 0 0;1 1 0 0;1 1 1 0;1 1 2 0;1 2 0 0;1 2 1 0;1 2 2 0;1 3 0 0;1 3 1 0;1 3 2 0;2 2 0 0;2 2 1 0;2 2 2 0;2 2 3 0;2 3 0 0;2 3 1 0;2 3 2 0;2 3 3 0;3 3 0 0;3 3 1 0;3 3 2 0;	1968.68284	13	46.33141	53.03247	33.88657	4	0.00132	0.26726	0.41667	0.60000	0.20000	0	0	0	1.9368341000088713e-05	2.714466692379799e-06	-1	0.0	2.714466692379799e-06	sp|P00748|FA12_HUMAN	F12	297	7.08375e+07	1.01518e+09			-1	-1	30312	T13,S24,(3 3 3 0),0.85	16	0.32	11
1-1.30319.30319.4.1.dta	1-1.30319.30319.4.1.dta	1-1	30319	9880.10086	4489.86322	1123.22126	4	1	SVQEIQATFFYFTPJK		1919.95378	6 5 2 0	H(6)N(5)A(2)	(N(H(A))(N(H(N(H(H(N(H))(N(H(A)))))))))	1044	0 1 0 0;0 2 0 0;1 1 0 0;1 1 1 0;1 2 0 0;1 2 1 0;1 3 0 0;2 2 0 0;2 2 1 0;2 3 0 0;2 3 1 0;3 3 0 0;3 3 1 0;3 4 0 0;3 5 0 0;4 3 0 0;4 3 1 0;4 4 0 0;4 4 1 0;4 5 0 0;4 5 1 0;5 4 0 0;5 4 1 0;5 4 2 0;5 5 0 0;5 5 1 0;5 5 2 0;6 5 0 0;6 5 1 0;	2569.90464	13	39.00037	47.68163	22.87803	3	0.00480	1.06997	0.40000	0.66667	0.30000	0	0	0	0.000488654792088423	6.152066589770489e-05	-1	0.0	6.152066589770489e-05	sp|P02763|A1AG1_HUMAN;sp|P19652|A1AG2_HUMAN	ORM1;ORM2	70;70	3.95507e+07	4.28916e+08			-1	-1	30320	T13,J15,(6 5 2 0),0.91	14	0.466666666666667	13
1-1.30321.30321.3.0.dta	1-1.30321.30321.3.0.dta	1-1	30321	9880.79068	4942.07271	1648.02909	3	1	LSWEYCDLAQCQTPTQAAPPTPVSPR	6,Carbamidomethyl[C];11,Carbamidomethyl[C];	2973.38695	3 3 3 0	H(3)N(3)A(3)	(N(H))(N(H(A(A)))(N(H(A))))	2108	0 1 0 0;0 2 0 0;0 3 0 0;1 1 0 0;1 1 1 0;1 1 2 0;1 2 0 0;1 2 1 0;1 2 2 0;1 3 0 0;1 3 1 0;1 3 2 0;2 2 0 0;2 2 1 0;2 2 2 0;2 2 3 0;2 3 0 0;2 3 1 0;2 3 2 0;2 3 3 0;3 3 0 0;3 3 1 0;3 3 2 0;	1968.68284	13	23.27345	25.82115	18.54202	4	0.00292	0.59122	0.33333	0.56000	0.04000	0	0	0	0.0012060767085355706	0.00017704162952640303	-1	0.0	0.00017704162952640303	sp|P00748|FA12_HUMAN	F12	297	1.32786e+07	1.97922e+08			-1	-1	30322	T13,T15,(2 2 1 0),0.70;T21,S24,(1 1 2 0),0.65	4	0.08	2
1-1.30355.30355.4.1.dta	1-1.30355.30355.4.1.dta	1-1	30355	9892.16280	4635.91448	1159.73408	4	1	SVQEIQATFFYFTPJK		1919.95378	6 5 2 1	H(6)N(5)A(2)F(1)	(N(H(F)))(N(H(A))(N(H(N(H(A)))(N(H(H))))))	1302	0 1 0 0;0 2 0 0;0 3 0 0;1 1 0 0;1 1 0 1;1 1 1 0;1 2 0 0;1 2 0 1;1 2 1 0;1 3 0 0;1 3 0 1;1 3 1 0;1 4 0 0;1 5 0 0;2 2 0 0;2 2 0 1;2 2 1 0;2 2 1 1;2 3 0 0;2 3 0 1;2 3 1 0;2 3 1 1;2 4 0 0;2 4 0 1;2 4 1 0;2 5 0 0;2 5 0 1;2 5 1 0;3 3 0 0;3 3 0 1;3 3 1 0;3 3 1 1;3 3 2 0;3 4 0 0;3 4 0 1;3 4 1 0;3 4 1 1;3 4 2 0;3 5 0 0;3 5 0 1;3 5 1 0;3 5 1 1;3 5 2 0;4 3 0 0;4 3 1 0;4 4 0 0;4 4 0 1;4 4 1 0;4 4 1 1;4 4 2 0…	2715.96255	13	26.28054	34.55562	10.91252	3	-0.00185	-0.39880	0.14865	0.63333	0.30000	0	0	0	0.004759134349156042	0.000787600755809724	-1	0.0	0.000787600755809724	sp|P02763|A1AG1_HUMAN;sp|P19652|A1AG2_HUMAN	ORM1;ORM2	70;70	4.40831e+06	5.90191e+07			-1	-1	30356	T13,J15,(6 5 2 1),0.88	10	0.333333333333333	9
1-1.30373.30373.4.4.dta	1-1.30373.30373.4.4.dta	1-1	30373	9897.95220	4959.09042	1240.52806	4	1	LSWEYCDLAQCQTPTQAAPPTPVSPR	6,Carbamidomethyl[C];11,Carbamidomethyl[C];	2973.38695	4 3 2 1	H(4)N(3)A(2)F(1)	(N(A)(H))(N(H(A))(N(H(H(F)))))	168	0 1 0 0;0 1 1 0;0 2 0 0;0 2 1 0;0 3 0 0;0 3 1 0;1 1 0 0;1 1 1 0;1 2 0 0;1 2 1 0;1 2 2 0;1 3 0 0;1 3 1 0;1 3 2 0;2 2 0 0;2 2 0 1;2 2 1 0;2 2 2 0;2 3 0 0;2 3 0 1;2 3 1 0;2 3 1 1;2 3 2 0;3 2 0 0;3 2 0 1;3 2 1 0;3 2 1 1;3 3 0 0;3 3 0 1;3 3 1 0;3 3 1 1;3 3 2 0;3 3 2 1;4 3 0 0;4 3 0 1;4 3 1 0;4 3 1 1;4 3 2 0;	1985.69815	21	36.25761	46.32794	17.55557	4	0.00532	1.07220	0.23077	0.52000	0.20000	0	0	0	0.0014232214231555246	0.0002207558519204471	-1	0.0	0.0002207558519204471	sp|P00748|FA12_HUMAN	F12	305	1.955e+07	2.21469e+08			-1	-1	30374	T15,S24,(4 3 2 1),0.89	18	0.36	17
1-1.30375.30375.4.3.dta	1-1.30375.30375.4.3.dta	1-1	30375	9898.55006	4872.01914	1218.76024	4	1	SVQEIQATFFYFTPJK		1919.95378	8 6 1 1	H(8)N(6)A(1)F(1)	(N(H(F)(N(H))))(N(H(A))(N(H(N(H(H)))(N(H(H))))))	1186	0 1 0 0;0 2 0 0;0 3 0 0;1 1 0 0;1 1 0 1;1 1 1 0;1 2 0 0;1 2 0 1;1 2 1 0;1 3 0 0;1 3 0 1;1 3 1 0;1 4 0 0;1 4 0 1;1 5 0 0;2 2 0 0;2 2 0 1;2 2 1 0;2 2 1 1;2 3 0 0;2 3 0 1;2 3 1 0;2 3 1 1;2 4 0 0;2 4 0 1;2 4 1 0;2 4 1 1;2 5 0 0;2 5 0 1;2 5 1 0;2 6 0 0;2 6 0 1;3 3 0 0;3 3 0 1;3 3 1 0;3 3 1 1;3 4 0 0;3 4 0 1;3 4 1 0;3 4 1 1;3 5 0 0;3 5 0 1;3 5 1 0;3 5 1 1;3 6 0 0;3 6 0 1;3 6 1 0;3 6 1 1;4 3 0 0;4 3 1 0…	2952.05215	13	29.93610	41.00490	9.37977	3	0.01320	2.71024	0.12500	0.50000	0.36667	0	0	0	0.00601984861017188	0.001104340191459573	-1	0.0	0.001104340191459573	sp|P02763|A1AG1_HUMAN;sp|P19652|A1AG2_HUMAN	ORM1;ORM2	70;70	4.50405e+07	5.7968e+08			-1	-1	30376	J15,J15,(8 6 1 1),0.91	14	0.466666666666667	12
1-1.30386.30386.4.1.dta	1-1.30386.30386.4.1.dta	1-1	30386	9901.73648	4942.07107	1236.27322	4	1	LSWEYCDLAQCQTPTQAAPPTPVSPR	6,Carbamidomethyl[C];11,Carbamidomethyl[C];	2973.38695	3 3 3 0	H(3)N(3)A(3)	(N(H))(N(H(A(A)))(N(H(A))))	2108	0 1 0 0;0 2 0 0;0 3 0 0;1 1 0 0;1 1 1 0;1 1 2 0;1 2 0 0;1 2 1 0;1 2 2 0;1 3 0 0;1 3 1 0;1 3 2 0;2 2 0 0;2 2 1 0;2 2 2 0;2 2 3 0;2 3 0 0;2 3 1 0;2 3 2 0;2 3 3 0;3 3 0 0;3 3 1 0;3 3 2 0;	1968.68284	21	55.67040	67.25271	34.16040	4	0.00128	0.25917	0.37500	0.64000	0.20000	0	0	0	1.7913701672386094e-05	2.429111191356238e-06	-1	0.0	2.429111191356238e-06	sp|P00748|FA12_HUMAN	F12	305	6.72926e+07	9.70993e+08			-1	-1	30387	T13,S24,(3 3 3 0),0.87	16	0.32	14
1-1.30395.30395.3.0.dta	1-1.30395.30395.3.0.dta	1-1	30395	9904.68109	4942.07202	1648.02886	3	1	LSWEYCDLAQCQTPTQAAPPTPVSPR	6,Carbamidomethyl[C];11,Carbamidomethyl[C];	2973.38695	3 3 3 0	H(3)N(3)A(3)	(N(H))(N(H(A(A)))(N(H(A))))	2108	0 1 0 0;0 2 0 0;0 3 0 0;1 1 0 0;1 1 1 0;1 1 2 0;1 2 0 0;1 2 1 0;1 2 2 0;1 3 0 0;1 3 1 0;1 3 2 0;2 2 0 0;2 2 1 0;2 2 2 0;2 2 3 0;2 3 0 0;2 3 1 0;2 3 2 0;2 3 3 0;3 3 0 0;3 3 1 0;3 3 2 0;	1968.68284	13	24.73838	26.31657	21.80745	4	0.00223	0.45099	0.37500	0.56000	0.06000	0	0	0	0.0006342359760136983	8.013046765174072e-05	-1	0.0	8.013046765174072e-05	sp|P00748|FA12_HUMAN	F12	297	1.32786e+07	1.97922e+08			-1	-1	30396	T13,T15,(2 2 1 0),0.83;T21,S24,(1 1 2 0),0.81	6	0.12	5
1-1.30397.30397.4.2.dta	1-1.30397.30397.4.2.dta	1-1	30397	9905.43619	4489.86076	1123.22065	4	1	SVQEIQATFFYFTPJK		1919.95378	6 5 2 0	H(6)N(5)A(2)	(N(H(A))(N(H(N(H(H(N(H))(N(H(A)))))))))	1044	0 1 0 0;0 2 0 0;1 1 0 0;1 1 1 0;1 2 0 0;1 2 1 0;1 3 0 0;2 2 0 0;2 2 1 0;2 3 0 0;2 3 1 0;3 3 0 0;3 3 1 0;3 4 0 0;3 5 0 0;4 3 0 0;4 3 1 0;4 4 0 0;4 4 1 0;4 5 0 0;4 5 1 0;5 4 0 0;5 4 1 0;5 4 2 0;5 5 0 0;5 5 1 0;5 5 2 0;6 5 0 0;6 5 1 0;	2569.90464	13	43.45433	52.06166	27.46929	3	0.00234	0.52028	0.43333	0.66667	0.33333	0	0	0	0.00012957433474859183	1.5517144388103325e-05	-1	0.0	1.5517144388103325e-05	sp|P02763|A1AG1_HUMAN;sp|P19652|A1AG2_HUMAN	ORM1;ORM2	70;70	3.95507e+07	4.28916e+08			-1	-1	30398	T13,J15,(6 5 2 0),0.88	13	0.433333333333333	12
1-1.30439.30439.3.0.dta	1-1.30439.30439.3.0.dta	1-1	30439	9919.72525	4489.85915	1497.29123	3	1	SVQEIQATFFYFTPJK		1919.95378	6 5 2 0	H(6)N(5)A(2)	(N(H(A))(N(H(N(H(H(N(H))(N(H(A)))))))))	1044	0 1 0 0;0 2 0 0;1 1 0 0;1 1 1 0;1 2 0 0;1 2 1 0;1 3 0 0;2 2 0 0;2 2 1 0;2 3 0 0;2 3 1 0;3 3 0 0;3 3 1 0;3 4 0 0;3 5 0 0;4 3 0 0;4 3 1 0;4 4 0 0;4 4 1 0;4 5 0 0;4 5 1 0;5 4 0 0;5 4 1 0;5 4 2 0;5 5 0 0;5 5 1 0;5 5 2 0;6 5 0 0;6 5 1 0;	2569.90464	13	33.68074	38.67391	24.40772	3	0.00073	0.16259	0.43333	0.63333	0.20000	0	0	0	0.00032287606004551526	3.965735629424998e-05	-1	0.0	3.965735629424998e-05	sp|P02763|A1AG1_HUMAN;sp|P19652|A1AG2_HUMAN	ORM1;ORM2	70;70	6.96423e+07	7.51365e+08			-1	-1	30440	J15,J15,(6 5 2 0),0.89	11	0.366666666666667	10
1-1.30455.30455.4.1.dta	1-1.30455.30455.4.1.dta	1-1	30455	9924.73998	4854.99348	1214.50383	4	1	SVQEIQATFFYFTPJK		1919.95378	7 6 2 0	H(7)N(6)A(2)	(N(H))(N(H(A))(N(H(N(H(H(N(H))(N(H(A)))))))))	2133	0 1 0 0;0 2 0 0;0 3 0 0;1 1 0 0;1 1 1 0;1 2 0 0;1 2 1 0;1 3 0 0;1 3 1 0;1 4 0 0;2 2 0 0;2 2 1 0;2 3 0 0;2 3 1 0;2 4 0 0;2 4 1 0;3 3 0 0;3 3 1 0;3 4 0 0;3 4 1 0;3 5 0 0;3 6 0 0;4 3 0 0;4 3 1 0;4 4 0 0;4 4 1 0;4 5 0 0;4 5 1 0;4 6 0 0;4 6 1 0;5 4 0 0;5 4 1 0;5 4 2 0;5 5 0 0;5 5 1 0;5 5 2 0;5 6 0 0;5 6 1 0;5 6 2 0;6 5 0 0;6 5 1 0;6 5 2 0;6 6 0 0;6 6 1 0;6 6 2 0;7 6 0 0;7 6 1 0;	2935.03683	13	39.07487	47.51004	23.40956	3	0.00286	0.58992	0.31250	0.63333	0.33333	0	0	0	0.00042525960605663076	5.358776570384625e-05	-1	0.0	5.358776570384625e-05	sp|P02763|A1AG1_HUMAN;sp|P19652|A1AG2_HUMAN	ORM1;ORM2	70;70	1.52209e+08	1.96084e+09			-1	-1	30456	T13,J15,(7 6 2 0),0.91	12	0.4	11
1-1.30471.30471.4.1.dta	1-1.30471.30471.4.1.dta	1-1	30471	9930.19105	4489.86082	1123.22066	4	1	SVQEIQATFFYFTPJK		1919.95378	6 5 2 0	H(6)N(5)A(2)	(N(H(A))(N(H(N(H(H(N(H))(N(H(A)))))))))	1044	0 1 0 0;0 2 0 0;1 1 0 0;1 1 1 0;1 2 0 0;1 2 1 0;1 3 0 0;2 2 0 0;2 2 1 0;2 3 0 0;2 3 1 0;3 3 0 0;3 3 1 0;3 4 0 0;3 5 0 0;4 3 0 0;4 3 1 0;4 4 0 0;4 4 1 0;4 5 0 0;4 5 1 0;5 4 0 0;5 4 1 0;5 4 2 0;5 5 0 0;5 5 1 0;5 5 2 0;6 5 0 0;6 5 1 0;	2569.90464	13	32.74752	34.10314	30.22993	3	0.00240	0.53543	0.46667	0.36667	0.36667	0	0	0	5.620183992813076e-05	7.316736342736363e-06	-1	0.0	7.316736342736363e-06	sp|P02763|A1AG1_HUMAN;sp|P19652|A1AG2_HUMAN	ORM1;ORM2	70;70	3.95507e+07	4.28916e+08			-1	-1	30472	T13,T13,(3 3 1 0),0.92;J15,J15,(3 2 1 0),0.90	13	0.433333333333333	12
1-1.30475.30475.4.1.dta	1-1.30475.30475.4.1.dta	1-1	30475	9931.64874	4942.07098	1236.27320	4	1	LSWEYCDLAQCQTPTQAAPPTPVSPR	6,Carbamidomethyl[C];11,Carbamidomethyl[C];	2973.38695	3 3 3 0	H(3)N(3)A(3)	(N(H))(N(H(A(A)))(N(H(A))))	2108	0 1 0 0;0 2 0 0;0 3 0 0;1 1 0 0;1 1 1 0;1 1 2 0;1 2 0 0;1 2 1 0;1 2 2 0;1 3 0 0;1 3 1 0;1 3 2 0;2 2 0 0;2 2 1 0;2 2 2 0;2 2 3 0;2 3 0 0;2 3 1 0;2 3 2 0;2 3 3 0;3 3 0 0;3 3 1 0;3 3 2 0;	1968.68284	13	31.29773	37.04336	20.62728	4	0.00119	0.24136	0.33333	0.56000	0.18000	0	0	0	0.0008195622129300865	0.00010663312450481079	-1	0.0	0.00010663312450481079	sp|P00748|FA12_HUMAN	F12	297	6.72926e+07	9.70993e+08			-1	-1	30476	T13,S24,(3 3 3 0),0.79	13	0.26	10
1-1.30534.30534.4.1.dta	1-1.30534.30534.4.1.dta	1-1	30534	9953.19641	4489.86089	1123.22068	4	1	SVQEIQATFFYFTPJK		1919.95378	6 5 2 0	H(6)N(5)A(2)	(N(H(A))(N(H(N(H(H(N(H))(N(H(A)))))))))	1044	0 1 0 0;0 2 0 0;1 1 0 0;1 1 1 0;1 2 0 0;1 2 1 0;1 3 0 0;2 2 0 0;2 2 1 0;2 3 0 0;2 3 1 0;3 3 0 0;3 3 1 0;3 4 0 0;3 5 0 0;4 3 0 0;4 3 1 0;4 4 0 0;4 4 1 0;4 5 0 0;4 5 1 0;5 4 0 0;5 4 1 0;5 4 2 0;5 5 0 0;5 5 1 0;5 5 2 0;6 5 0 0;6 5 1 0;	2569.90464	13	44.99270	61.68511	13.99251	2	0.00247	0.55057	0.40000	0.76667	0.36667	0	0	0	0.0026311305382493854	0.00045476735904222566	-1	0.0	0.00045476735904222566	sp|P02763|A1AG1_HUMAN;sp|P19652|A1AG2_HUMAN	ORM1;ORM2	70;70	3.95507e+07	4.28916e+08			-1	-1	30535	T13,T13,(3 3 1 0),0.91;J15,J15,(3 2 1 0),0.89	14	0.466666666666667	12
1-1.30574.30574.4.2.dta	1-1.30574.30574.4.2.dta	1-1	30574	9967.52126	4124.72829	1031.93753	4	1	SVQEIQATFFYFTPJK		1919.95378	5 4 2 0	H(5)N(4)A(2)	(N(H(A))(N(H(N(H(H(N(H(A)))))))))	1043	0 1 0 0;0 2 0 0;1 1 0 0;1 1 1 0;1 2 0 0;1 2 1 0;1 3 0 0;2 2 0 0;2 2 1 0;2 3 0 0;2 3 1 0;3 3 0 0;3 3 1 0;3 4 0 0;4 3 0 0;4 3 1 0;4 4 0 0;4 4 1 0;5 4 0 0;5 4 1 0;	2204.77244	13	32.07837	37.65616	21.71962	3	0.00206	0.50039	0.47619	0.60000	0.26667	0	0	0	0.0006471769450671803	8.24086295927602e-05	-1	0.0	8.24086295927602e-05	sp|P02763|A1AG1_HUMAN;sp|P19652|A1AG2_HUMAN	ORM1;ORM2	70;70	8.8123e+07	8.24469e+08			-1	-1	30575	T13,J15,(5 4 2 0),0.93	16	0.533333333333333	15
1-1.30599.30599.3.1.dta	1-1.30599.30599.3.1.dta	1-1	30599	9976.07139	4124.72668	1375.58041	3	1	SVQEIQATFFYFTPJK		1919.95378	5 4 2 0	H(5)N(4)A(2)	(N(H(A))(N(H(N(H(A)))(N(H(H))))))	1027	0 1 0 0;0 2 0 0;1 1 0 0;1 1 1 0;1 2 0 0;1 2 1 0;1 3 0 0;1 4 0 0;2 2 0 0;2 2 1 0;2 3 0 0;2 3 1 0;2 4 0 0;2 4 1 0;3 3 0 0;3 3 1 0;3 3 2 0;3 4 0 0;3 4 1 0;3 4 2 0;4 3 0 0;4 3 1 0;4 4 0 0;4 4 1 0;4 4 2 0;5 4 0 0;5 4 1 0;	2204.77244	13	19.60411	26.74539	6.34174	2	0.00046	0.11079	0.28571	0.26667	0.30000	0	0	0	0.018230989046172746	0.002237434409281764	-1	0.0	0.002237434409281764	sp|P02763|A1AG1_HUMAN;sp|P19652|A1AG2_HUMAN	ORM1;ORM2	70;70	3.36205e+08	3.14673e+09			-1	-1	30600	J15,J15,(5 4 2 0),0.90	11	0.366666666666667	10
1-1.30601.30601.3.0.dta	1-1.30601.30601.3.0.dta	1-1	30601	9976.68324	4489.85928	1497.29128	3	1	SVQEIQATFFYFTPJK		1919.95378	6 5 2 0	H(6)N(5)A(2)	(N(H(A))(N(H(N(H(H(N(H))(N(H(A)))))))))	1044	0 1 0 0;0 2 0 0;1 1 0 0;1 1 1 0;1 2 0 0;1 2 1 0;1 3 0 0;2 2 0 0;2 2 1 0;2 3 0 0;2 3 1 0;3 3 0 0;3 3 1 0;3 4 0 0;3 5 0 0;4 3 0 0;4 3 1 0;4 4 0 0;4 4 1 0;4 5 0 0;4 5 1 0;5 4 0 0;5 4 1 0;5 4 2 0;5 5 0 0;5 5 1 0;5 5 2 0;6 5 0 0;6 5 1 0;	2569.90464	13	31.20240	37.94453	18.68132	3	0.00086	0.19132	0.36667	0.66667	0.23333	0	0	0	0.0011775632224863219	0.00017195850738074557	-1	0.0	0.00017195850738074557	sp|P02763|A1AG1_HUMAN;sp|P19652|A1AG2_HUMAN	ORM1;ORM2	70;70	1.0501e+08	1.12393e+09			-1	-1	30602	T13,J15,(6 5 2 0),0.89	11	0.366666666666667	10
1-1.30615.30615.4.1.dta	1-1.30615.30615.4.1.dta	1-1	30615	9981.56647	4854.99217	1214.50350	4	1	SVQEIQATFFYFTPJK		1919.95378	7 6 2 0	H(7)N(6)A(2)	(N(H))(N(H(A))(N(H(N(H(H(N(H))(N(H(A)))))))))	2133	0 1 0 0;0 2 0 0;0 3 0 0;1 1 0 0;1 1 1 0;1 2 0 0;1 2 1 0;1 3 0 0;1 3 1 0;1 4 0 0;2 2 0 0;2 2 1 0;2 3 0 0;2 3 1 0;2 4 0 0;2 4 1 0;3 3 0 0;3 3 1 0;3 4 0 0;3 4 1 0;3 5 0 0;3 6 0 0;4 3 0 0;4 3 1 0;4 4 0 0;4 4 1 0;4 5 0 0;4 5 1 0;4 6 0 0;4 6 1 0;5 4 0 0;5 4 1 0;5 4 2 0;5 5 0 0;5 5 1 0;5 5 2 0;5 6 0 0;5 6 1 0;5 6 2 0;6 5 0 0;6 5 1 0;6 5 2 0;6 6 0 0;6 6 1 0;6 6 2 0;7 6 0 0;7 6 1 0;	2935.03683	13	33.92540	44.96021	13.43217	3	0.00156	0.32050	0.22917	0.60000	0.33333	0	0	0	0.002926344087404269	0.0004907592732148468	-1	0.0	0.0004907592732148468	sp|P02763|A1AG1_HUMAN;sp|P19652|A1AG2_HUMAN	ORM1;ORM2	70;70	6.68507e+07	9.13809e+08			-1	-1	30616	T13,J15,(7 6 2 0),0.90	11	0.366666666666667	10
1-1.30622.30622.3.1.dta	1-1.30622.30622.3.1.dta	1-1	30622	9983.73325	4141.75560	1381.25672	3	1	SVQEIQATFFYFTPJK		1919.95378	6 4 1 1	H(6)N(4)A(1)F(1)	(N(H)(N(H(H))))(N(H(A))(N(H(H(F)))))	1928	0 1 0 0;0 2 0 0;0 3 0 0;0 4 0 0;1 1 0 0;1 1 1 0;1 2 0 0;1 2 1 0;1 3 0 0;1 3 1 0;1 4 0 0;1 4 1 0;2 2 0 0;2 2 0 1;2 2 1 0;2 3 0 0;2 3 0 1;2 3 1 0;2 4 0 0;2 4 0 1;2 4 1 0;3 2 0 0;3 2 0 1;3 2 1 0;3 2 1 1;3 3 0 0;3 3 0 1;3 3 1 0;3 3 1 1;3 4 0 0;3 4 0 1;3 4 1 0;3 4 1 1;4 3 0 0;4 3 0 1;4 3 1 0;4 3 1 1;4 4 0 0;4 4 0 1;4 4 1 0;4 4 1 1;5 4 0 0;5 4 0 1;5 4 1 0;5 4 1 1;6 4 0 0;6 4 0 1;6 4 1 0;	2221.78776	13	32.40970	41.18496	16.11278	3	0.01406	3.39452	0.24490	0.56667	0.33333	0	0	0	0.001808516945357562	0.00029818554785790094	-1	0.0	0.00029818554785790094	sp|P02763|A1AG1_HUMAN;sp|P19652|A1AG2_HUMAN	ORM1;ORM2	70;70	1.02631e+07	1.02039e+08			-1	-1	30623	T13,J15,(6 4 1 1),0.91	14	0.466666666666667	13
1-1.30651.30651.4.1.dta	1-1.30651.30651.4.1.dta	1-1	30651	9993.35529	4124.72865	1031.93762	4	1	SVQEIQATFFYFTPJK		1919.95378	5 4 2 0	H(5)N(4)A(2)	(N(H(A))(N(H(N(H(H(N(H(A)))))))))	1043	0 1 0 0;0 2 0 0;1 1 0 0;1 1 1 0;1 2 0 0;1 2 1 0;1 3 0 0;2 2 0 0;2 2 1 0;2 3 0 0;2 3 1 0;3 3 0 0;3 3 1 0;3 4 0 0;4 3 0 0;4 3 1 0;4 4 0 0;4 4 1 0;5 4 0 0;5 4 1 0;	2204.77244	13	42.90353	60.19063	10.79890	2	0.00242	0.58767	0.42857	0.73333	0.33333	0	0	0	0.004854346135318697	0.000805194021700181	-1	0.0	0.000805194021700181	sp|P02763|A1AG1_HUMAN;sp|P19652|A1AG2_HUMAN	ORM1;ORM2	70;70	9.17913e+07	8.57603e+08			-1	-1	30652	T13,J15,(5 4 2 0),0.91	18	0.6	18
1-1.30657.30657.4.1.dta	1-1.30657.30657.4.1.dta	1-1	30657	9995.43096	4141.75370	1036.19388	4	1	SVQEIQATFFYFTPJK		1919.95378	6 4 1 1	H(6)N(4)A(1)F(1)	(N(H)(N(H(H))))(N(H(A))(N(H(H(F)))))	1928	0 1 0 0;0 2 0 0;0 3 0 0;0 4 0 0;1 1 0 0;1 1 1 0;1 2 0 0;1 2 1 0;1 3 0 0;1 3 1 0;1 4 0 0;1 4 1 0;2 2 0 0;2 2 0 1;2 2 1 0;2 3 0 0;2 3 0 1;2 3 1 0;2 4 0 0;2 4 0 1;2 4 1 0;3 2 0 0;3 2 0 1;3 2 1 0;3 2 1 1;3 3 0 0;3 3 0 1;3 3 1 0;3 3 1 1;3 4 0 0;3 4 0 1;3 4 1 0;3 4 1 1;4 3 0 0;4 3 0 1;4 3 1 0;4 3 1 1;4 4 0 0;4 4 0 1;4 4 1 0;4 4 1 1;5 4 0 0;5 4 0 1;5 4 1 0;5 4 1 1;6 4 0 0;6 4 0 1;6 4 1 0;	2221.78776	13	38.03281	49.75861	16.25631	3	0.01216	2.93505	0.22449	0.70000	0.30000	0	0	0	0.0017654344587496448	0.00028951383982131425	-1	0.0	0.00028951383982131425	sp|P02763|A1AG1_HUMAN;sp|P19652|A1AG2_HUMAN	ORM1;ORM2	70;70	1.29317e+07	1.12152e+08			-1	-1	30658	J15,J15,(6 4 1 1),0.91	15	0.5	14
1-1.30678.30678.3.1.dta	1-1.30678.30678.3.1.dta	1-1	30678	10002.73805	4124.72704	1375.58053	3	1	SVQEIQATFFYFTPJK		1919.95378	5 4 2 0	H(5)N(4)A(2)	(N(H(A))(N(H(N(H(A)))(N(H(H))))))	1027	0 1 0 0;0 2 0 0;1 1 0 0;1 1 1 0;1 2 0 0;1 2 1 0;1 3 0 0;1 4 0 0;2 2 0 0;2 2 1 0;2 3 0 0;2 3 1 0;2 4 0 0;2 4 1 0;3 3 0 0;3 3 1 0;3 3 2 0;3 4 0 0;3 4 1 0;3 4 2 0;4 3 0 0;4 3 1 0;4 4 0 0;4 4 1 0;4 4 2 0;5 4 0 0;5 4 1 0;	2204.77244	13	56.21994	68.33217	33.72579	3	0.00081	0.19734	0.50000	0.73333	0.36667	0	0	0	2.0278486712014785e-05	2.8281105246061365e-06	-1	0.0	2.8281105246061365e-06	sp|P02763|A1AG1_HUMAN;sp|P19652|A1AG2_HUMAN	ORM1;ORM2	70;70	3.50313e+08	3.27983e+09			-1	-1	30679	J15,J15,(5 4 2 0),0.92	15	0.5	14
1-1.30718.30718.4.2.dta	1-1.30718.30718.4.2.dta	1-1	30718	10016.45494	4124.72883	1031.93766	4	1	SVQEIQATFFYFTPJK		1919.95378	5 4 2 0	H(5)N(4)A(2)	(N(H(A))(N(H(N(H(H(N(H(A)))))))))	1043	0 1 0 0;0 2 0 0;1 1 0 0;1 1 1 0;1 2 0 0;1 2 1 0;1 3 0 0;2 2 0 0;2 2 1 0;2 3 0 0;2 3 1 0;3 3 0 0;3 3 1 0;3 4 0 0;4 3 0 0;4 3 1 0;4 4 0 0;4 4 1 0;5 4 0 0;5 4 1 0;	2204.77244	13	45.39174	56.37031	25.00298	3	0.00261	0.63228	0.47619	0.66667	0.33333	0	0	0	0.0002719829170066941	3.364443588291235e-05	-1	0.0	3.364443588291235e-05	sp|P02763|A1AG1_HUMAN;sp|P19652|A1AG2_HUMAN	ORM1;ORM2	70;70	9.62112e+07	9.00052e+08			-1	-1	30719	T13,J15,(5 4 2 0),0.91	15	0.5	15
1-1.30722.30722.3.0.dta	1-1.30722.30722.3.0.dta	1-1	30722	10017.65685	4489.85889	1497.29115	3	1	SVQEIQATFFYFTPJK		1919.95378	6 5 2 0	H(6)N(5)A(2)	(N(H(A))(N(H(N(H(H(N(H))(N(H(A)))))))))	1044	0 1 0 0;0 2 0 0;1 1 0 0;1 1 1 0;1 2 0 0;1 2 1 0;1 3 0 0;2 2 0 0;2 2 1 0;2 3 0 0;2 3 1 0;3 3 0 0;3 3 1 0;3 4 0 0;3 5 0 0;4 3 0 0;4 3 1 0;4 4 0 0;4 4 1 0;4 5 0 0;4 5 1 0;5 4 0 0;5 4 1 0;5 4 2 0;5 5 0 0;5 5 1 0;5 5 2 0;6 5 0 0;6 5 1 0;	2569.90464	13	24.00794	27.91404	16.75376	3	0.00047	0.10379	0.36667	0.53333	0.20000	0	0	0	0.001625034754484541	0.0002645689264401366	-1	0.0	0.0002645689264401366	sp|P02763|A1AG1_HUMAN;sp|P19652|A1AG2_HUMAN	ORM1;ORM2	70;70	1.03238e+08	1.08505e+09			-1	-1	30723	J15,J15,(6 5 2 0),0.89	9	0.3	8
[truncated: 1,181 more rows]
