# Supplementary material for: Precise, fast and comprehensive analysis of intact glycopeptides and modified glycans with pGlyco3
Source: Nat Methods. 2021 Nov 25;18(12):1515–23. doi: 10.1038/s41592-021-01306-0 (PMC8648562; doi:10.1038/s41592-021-01306-0)
Supplement: Supplementary file 3 — All additional data files. [file 41592_2021_1306_MOESM3_ESM.zip › Supplementary Data/Result Files for Figures/Fig.3/Fig.3e/readme.txt]

pGlyco3-O-Serum-Human.txt:
	Glycopeptide FDR<=1%
	
O-Serum-ProSite-Analysis.xlsx for Fig. 3e:
	pGlyco3-O-Serum-Human.txt was processed by https://github.com/pFindStudio/pGlyco3/blob/main/protein_site_analysis.py to generate SSGL on proteins
	"J"-containing GPSMs were removed to avoid the interferences of N-glycans (as PNGase F is not 100% efficient)
	Site-groups were removed (the values of site-groups in the column "IsUniqueSite" are 0)
	Only glycopeptdies from proteins ITIH4, KNG1, and F12 were retained 
	SSGLs with Probabilities ("SiteProbability" column) < 0.75 were removed
	Redundant SSGLs were removed with retaining maximal probabilities
