# Supplementary material for: Precise, fast and comprehensive analysis of intact glycopeptides and modified glycans with pGlyco3
Source: Nat Methods. 2021 Nov 25;18(12):1515–23. doi: 10.1038/s41592-021-01306-0 (PMC8648562; doi:10.1038/s41592-021-01306-0)
Supplement: Supplementary file 3 — All additional data files. [file 41592_2021_1306_MOESM3_ESM.zip › Supplementary Data/Result Files for Figures/Fig.4/Fig.4a/readme.txt]

Glycopeptide FDR<=1%

Yeast-N-GP-HMonly-aH-15N13C-evidence.xlsx: 
	The data were searched by HMonly GDB with aH (Max # of aH = 2)
