# Supplementary material for: Precise, fast and comprehensive analysis of intact glycopeptides and modified glycans with pGlyco3
Source: Nat Methods. 2021 Nov 25;18(12):1515–23. doi: 10.1038/s41592-021-01306-0 (PMC8648562; doi:10.1038/s41592-021-01306-0)
Supplement: Supplementary file 3 — All additional data files. [file 41592_2021_1306_MOESM3_ESM.zip › Supplementary Data/Result Files for Figures/Fig.4/Fig.4a/Yeast-N-GP-HMonly-aH-15N13C-evidence.xlsx]

## Sheet: original-results
GlySpec	RawName	Scan	RT	PrecursorMZ	Charge	Peptide	Mod	Glycan(H,N,F,aH)	H	N	F	aH	PlausibleStruct	GlySite	TotalScore	PepScore	GlyScore	CoreMatched	PPM	GlycanPEP	GlycanFDR	PeptideFDR	TotalFDR	Proteins	ProSite	H	N	F	aH	15N-Evidence	13C-Evidence
cwq_mix2-2_726.21501.21501.3.0.dta	cwq_mix2-2_726	21501	6087.8	1355.56	3	EGLINJGTSIHAGLR		13 2 0 0	13	2	0	0	(N(N(H(H(H(H(H(H(H(H)))))))(H(H(H(H(H))))))))	6	82.2568	35.9464	168.262	7	1.05215	0	0	0	0	1/sp|O42887|SPEB2_SCHPO	1/269	13	2	0	0	618306000	535087000
cwq_mix2-1_726.25093.25093.4.0.dta	cwq_mix2-1_726	25093	6994.92	1145.21	4	KFFKJDTQFYIK		16 2 0 0	16	2	0	0	(N(N(H(H(H(H(H(H(H(H)))))))(H(H(H(H(H(H(H(H)))))))))))	5	71.955	20.4038	167.693	7	0.56126	7.67219e-113	7.67219e-113	0.000851789	0.000851789	1/sp|Q9USU5|GAS2_SCHPO	1/34	16	2	0	0	442284000	406899000
cwq_mix2-2_726.23405.23405.4.0.dta	cwq_mix2-2_726	23405	6574.19	1145.21	4	KFFKJDTQFYIK		16 2 0 0	16	2	0	0	(N(N(H(H(H(H(H(H(H(H)))))))(H(H(H(H(H(H(H(H)))))))))))	5	66.6263	14.5465	163.346	7	0.51844	0	0	0.00309981	0.00309981	1/sp|Q9USU5|GAS2_SCHPO	1/34	16	2	0	0	582335000	531725000
cwq_mix2-2_726.23313.23313.4.0.dta	cwq_mix2-2_726	23313	6552.62	1145.21	4	KFFKJDTQFYIK		16 2 0 0	16	2	0	0	(N(N(H(H(H(H(H(H(H(H)))))))(H(H(H(H(H(H(H(H)))))))))))	5	62.3395	12.4669	154.96	7	0.23883	0	0	0.00342466	0.00342466	1/sp|Q9USU5|GAS2_SCHPO	1/34	16	2	0	0	582335000	531725000
cwq_mix2-3_726.25339.25339.3.0.dta	cwq_mix2-3_726	25339	7121.96	1483.92	3	FFKJDTQFYIK		16 2 0 0	16	2	0	0	(N(N(H(H(H(H(H(H(H(H)))))))(H(H(H(H(H(H(H(H)))))))))))	4	71.1147	26.8279	153.362	7	1.08441	4.6729e-276	4.6729e-276	0	4.6729e-276	1/sp|Q9USU5|GAS2_SCHPO	1/34	16	2	0	0	216935000	209558000
cwq_mix2-2_726.25158.25158.3.0.dta	cwq_mix2-2_726	25158	7014.06	1483.92	3	FFKJDTQFYIK		16 2 0 0	16	2	0	0	(N(N(H(H(H(H(H(H(H(H)))))))(H(H(H(H(H(H(H(H)))))))))))	4	71.6776	28.6957	151.501	7	0.9253	0	0	0	0	1/sp|Q9USU5|GAS2_SCHPO	1/34	16	2	0	0	215020000	209465000
cwq_mix2-1_726.10707.10707.3.0.dta	cwq_mix2-1_726	10707	3177.25	1268.5	3	LGNJLTR		15 2 0 1	15	2	0	1	(N(N(H(H(H(H(H(H(H(H)))))))(H(H(H(H(H(H(H(aH)))))))))))	4	57.2435	7.33524	149.93	7	2.20674	6.06299e-101	3.03149e-101	0.00688389	0.00688389	2/sp|Q9C0Y4|AGLU_SCHPO/sp|Q9URX4|YFZB_SCHPO	2/209/225	15	2	0	1	2511760000	2337920000
cwq_mix2-3_726.23841.23841.4.0.dta	cwq_mix2-3_726	23841	6746.5	1145.21	4	KFFKJDTQFYIK		16 2 0 0	16	2	0	0	(N(N(H(H(H(H(H(H(H(H)))))))(H(H(H(H(H(H(H(H)))))))))))	5	61.3018	13.6743	149.753	7	0.51145	1.73053e-269	8.65264e-270	0.00344828	0.00344828	1/sp|Q9USU5|GAS2_SCHPO	1/34	16	2	0	0	539902000	486420000
cwq_mix2-1_726.8388.8388.3.0.dta	cwq_mix2-1_726	8388	2557.22	896.042	3	IJHTTIER		8 2 0 0	8	2	0	0	(N(N(H(H(H(H(H(H)))))(H(H)))))	2	75.0672	35.8852	147.834	7	1.42727	1.58563e-99	5.48754e-100	0	5.48754e-100	1/sp|Q9UT11|YLW3_SCHPO	1/46	8	2	0	0	1437640000	1509760000
cwq_mix2-3_726.6708.6708.3.0.dta	cwq_mix2-3_726	6708	2177.51	896.042	3	IJHTTIER		8 2 0 0	8	2	0	0	(N(N(H(H(H(H(H(H)))))(H(H)))))	2	72.768	32.4725	147.602	7	0.79848	1.43531e-265	3.59047e-266	0	3.59047e-266	1/sp|Q9UT11|YLW3_SCHPO	1/46	8	2	0	0	1102180000	1133960000
cwq_mix2-2_726.23253.23253.4.0.dta	cwq_mix2-2_726	23253	6538.66	1185.73	4	KFFKJDTQFYIK		17 2 0 0	17	2	0	0	(N(N(H(H(H(H(H(H(H(H)))))))(H(H(H(H(H(H(H(H(H))))))))))))	5	56.3276	7.32844	147.326	7	0.55063	0	0	0.00673854	0.00673854	1/sp|Q9USU5|GAS2_SCHPO	1/34	17	2	0	0	150633000	142676000
cwq_mix2-2_726.8009.8009.3.0.dta	cwq_mix2-2_726	8009	2481.52	1208.8	3	LGNJLTR		15 2 0 0	15	2	0	0	(N(N(H(H(H(H(H(H(H(H)))))))(H(H(H(H(H(H(H))))))))))	4	57.74	9.616	147.113	7	0.7093	0	0	0.00544016	0.00544016	2/sp|Q9C0Y4|AGLU_SCHPO/sp|Q9URX4|YFZB_SCHPO	2/209/225	15	2	0	0	971243000	1207060000
cwq_mix2-2_726.6689.6689.3.0.dta	cwq_mix2-2_726	6689	2130.59	1164.1	3	FJCTTR	3,Carbamidomethyl[C];	13 2 0 1	13	2	0	1	(N(N(H(H(H(H(H(H(aH(H)))))))(H(H(H(H(H(H)))))))))	2	55.6946	6.78702	146.523	7	0.96959	0	0	0.00752545	0.00752545	1/sp|P87167|BUT2_SCHPO	1/333	13	2	0	1	1668240000	1616510000
cwq_mix2-3_726.25419.25419.3.0.dta	cwq_mix2-3_726	25419	7142.93	1483.92	3	FFKJDTQFYIK		16 2 0 0	16	2	0	0	(N(N(H(H(H(H(H(H(H(H)))))))(H(H(H(H(H(H(H(H)))))))))))	4	68.563	26.5903	146.512	7	1.12756	1.39647e-263	2.82166e-264	0	2.82166e-264	1/sp|Q9USU5|GAS2_SCHPO	1/34	16	2	0	0	216935000	209558000
cwq_mix2-3_726.23744.23744.4.0.dta	cwq_mix2-3_726	23744	6724.26	1145.21	4	KFFKJDTQFYIK		16 2 0 0	16	2	0	0	(N(N(H(H(H(H(H(H(H(H)))))))(H(H(H(H(H(H(H(H)))))))))))	5	55.5318	6.68295	146.251	7	0.03175	4.1782e-263	9.31505e-264	0.00638298	0.00638298	1/sp|Q9USU5|GAS2_SCHPO	1/34	16	2	0	0	539902000	486420000
cwq_mix2-1_726.8614.8614.3.0.dta	cwq_mix2-1_726	8614	2616.16	1218.12	3	FJCTTR	3,Carbamidomethyl[C];	14 2 0 1	14	2	0	1	(N(N(H(H(H(H(H(H(H(aH)))))))(H(H(H(H(H(H(H))))))))))	2	54.419	5.18425	145.855	7	1.09511	3.47305e-98	9.09418e-99	0.00946113	0.00946113	1/sp|P87167|BUT2_SCHPO	1/333	14	2	0	1	2002350000	1854060000
cwq_mix2-2_726.21391.21391.3.0.dta	cwq_mix2-2_726	21391	6058.98	1409.58	3	EGLINJGTSIHAGLR		14 2 0 0	14	2	0	0	(N(N(H(H(H(H(H(H(H(H)))))))(H(H(H(H(H(H)))))))))	6	72.7556	33.5414	145.582	7	1.24333	0	0	0	0	1/sp|O42887|SPEB2_SCHPO	1/269	14	2	0	0	104635000	89992000
cwq_mix2-2_726.8081.8081.3.0.dta	cwq_mix2-2_726	8081	2499.42	1208.8	3	LGNJLTR		15 2 0 0	15	2	0	0	(N(N(H(H(H(H(H(H(H(H)))))))(H(H(H(H(H(H(H))))))))))	4	59.8467	13.8864	145.202	7	0.78959	0	0	0.00309981	0.00309981	2/sp|Q9C0Y4|AGLU_SCHPO/sp|Q9URX4|YFZB_SCHPO	2/209/225	15	2	0	0	971243000	1207060000
cwq_mix2-1_726.8568.8568.3.0.dta	cwq_mix2-1_726	8568	2604.21	1164.1	3	FJCTTR	3,Carbamidomethyl[C];	13 2 0 1	13	2	0	1	(N(N(H(H(H(H(H(H(H(aH)))))))(H(H(H(H(H(H)))))))))	2	55.893	7.90492	145.014	7	0.8716	1.2922e-97	3.31193e-98	0.00657277	0.00657277	1/sp|P87167|BUT2_SCHPO	1/333	13	2	0	1	1595230000	1639980000
cwq_mix2-1_726.10814.10814.3.0.dta	cwq_mix2-1_726	10814	3204.31	1208.8	3	LGNJLTR		15 2 0 0	15	2	0	0	(N(N(H(H(H(H(H(H(H(H)))))))(H(H(H(H(H(H(H))))))))))	4	59.6705	13.833	144.797	7	0.90464	1.81209e-97	5.7801e-98	0.00268637	0.00268637	2/sp|Q9C0Y4|AGLU_SCHPO/sp|Q9URX4|YFZB_SCHPO	2/209/225	15	2	0	0	954869000	1234010000
cwq_mix2-3_726.6804.6804.3.0.dta	cwq_mix2-3_726	6804	2201.95	1218.12	3	FJCTTR	3,Carbamidomethyl[C];	14 2 0 1	14	2	0	1	(N(N(H(H(H(H(H(H(H(aH)))))))(H(H(H(H(H(H(H))))))))))	2	55.0765	6.85164	144.637	7	1.19614	3.6815e-260	5.26727e-261	0.00638298	0.00638298	1/sp|P87167|BUT2_SCHPO	1/333	14	2	0	1	1452060000	1240480000
cwq_mix2-3_726.8228.8228.3.0.dta	cwq_mix2-3_726	8228	2582.47	1208.8	3	LGNJLTR		15 2 0 0	15	2	0	0	(N(N(H(H(H(H(H(H(H(H)))))))(H(H(H(H(H(H(H))))))))))	4	58.3597	12.165	144.15	7	0.82021	2.85044e-259	4.02394e-260	0.00344828	0.00344828	2/sp|Q9C0Y4|AGLU_SCHPO/sp|Q9URX4|YFZB_SCHPO	2/209/225	15	2	0	0	783234000	987149000
cwq_mix2-2_726.6549.6549.3.0.dta	cwq_mix2-2_726	6549	2095.35	896.042	3	IJHTTIER		8 2 0 0	8	2	0	0	(N(N(H(H(H(H(H(H)))))(H(H)))))	2	72.4511	34.1631	143.557	7	1.51885	0	0	0	0	1/sp|Q9UT11|YLW3_SCHPO	1/46	8	2	0	0	1635240000	1636490000
cwq_mix2-2_726.6723.6723.3.0.dta	cwq_mix2-2_726	6723	2139.47	1218.12	3	FJCTTR	3,Carbamidomethyl[C];	14 2 0 1	14	2	0	1	(N(N(H(H(H(H(H(H(H(H)))))))(H(H(H(H(H(aH(H))))))))))	2	56.9415	10.3866	143.401	7	1.091	0	0	0.00426667	0.00426667	1/sp|P87167|BUT2_SCHPO	1/333	14	2	0	1	2015000000	1753140000
cwq_mix2-3_726.6731.6731.3.0.dta	cwq_mix2-3_726	6731	2183.51	1218.12	3	FJCTTR	3,Carbamidomethyl[C];	14 2 0 1	14	2	0	1	(N(N(H(H(H(H(H(H(H(H)))))))(H(H(H(H(H(aH(H))))))))))	2	53.9591	6.3629	142.352	7	1.23146	5.46544e-256	6.07628e-257	0.00638298	0.00638298	1/sp|P87167|BUT2_SCHPO	1/333	14	2	0	1	668926000	670289000
cwq_mix2-3_726.21591.21591.3.0.dta	cwq_mix2-3_726	21591	6168.1	1409.58	3	EGLINJGTSIHAGLR		14 2 0 0	14	2	0	0	(N(N(H(H(H(H(H(H(H(H)))))))(H(H(H(H(H(H)))))))))	6	67.2235	26.7849	142.324	7	1.13544	6.1578e-256	1.16265e-256	0	1.16265e-256	1/sp|O42887|SPEB2_SCHPO	1/269	14	2	0	0	93226400	78510600
cwq_mix2-3_726.6781.6781.3.0.dta	cwq_mix2-3_726	6781	2195.87	896.041	3	IJHTTIER		8 2 0 0	8	2	0	0	(N(N(H(H(H(H(H(H)))))(H(H)))))	2	65.914	25.263	141.409	7	0.60861	2.89037e-254	2.73331e-255	0	2.73331e-255	1/sp|Q9UT11|YLW3_SCHPO	1/46	8	2	0	0	1102180000	1133960000
cwq_mix2-2_726.6481.6481.3.0.dta	cwq_mix2-2_726	6481	2077.79	896.043	3	IJHTTIER		8 2 0 0	8	2	0	0	(N(N(H(H(H(H(H(H)))))(H(H)))))	2	68.8724	29.9012	141.247	7	1.86619	0	0	0	0	1/sp|Q9UT11|YLW3_SCHPO	1/46	8	2	0	0	1635240000	1636490000
cwq_mix2-1_726.8639.8639.3.0.dta	cwq_mix2-1_726	8639	2622.66	1212.44	3	FJCTTR	3,Carbamidomethyl[C];	15 2 0 0	15	2	0	0	(N(N(H(H(H(H(H(H(H(H)))))))(H(H(H(H(H(H(H))))))))))	2	53.331	6.14571	140.961	7	0.63592	7.3547e-95	1.05563e-95	0.00856531	0.00856531	1/sp|P87167|BUT2_SCHPO	1/333	15	2	0	0	412127000	373323000
cwq_mix2-1_726.29122.29122.3.0.dta	cwq_mix2-1_726	29122	8015.85	1327.19	3	HYWJLTSNIYR		13 2 0 0	13	2	0	0	(N(N(H(H(H(H(H(H(H(H)))))))(H(H(H(H(H))))))))	4	72.8263	36.3117	140.639	7	0.85	1.21828e-94	2.44653e-95	0	2.44653e-95	1/sp|O13968|YE48_SCHPO	1/541	13	2	0	0	823950000	832339000
cwq_mix2-3_726.6743.6743.3.0.dta	cwq_mix2-3_726	6743	2186.46	1164.1	3	FJCTTR	3,Carbamidomethyl[C];	13 2 0 1	13	2	0	1	(N(N(H(H(H(H(H(H(aH(H)))))))(H(H(H(H(H(H)))))))))	2	53.5112	6.68832	140.468	7	1.00741	1.51465e-252	2.13696e-253	0.00638298	0.00638298	1/sp|P87167|BUT2_SCHPO	1/333	13	2	0	1	473175000	553904000
cwq_mix2-2_726.6640.6640.3.0.dta	cwq_mix2-2_726	6640	2118.57	1218.12	3	FJCTTR	3,Carbamidomethyl[C];	14 2 0 1	14	2	0	1	(N(N(H(H(H(H(H(H(H(H)))))))(H(H(H(H(H(H(aH))))))))))	2	53.5878	6.82362	140.436	7	1.14357	0	0	0.00752545	0.00752545	1/sp|P87167|BUT2_SCHPO	1/333	14	2	0	1	2015000000	1753140000
cwq_mix2-3_726.21660.21660.3.0.dta	cwq_mix2-3_726	21660	6186.55	1355.56	3	EGLINJGTSIHAGLR		13 2 0 0	13	2	0	0	(N(N(H(H(H(H(H(H(H(H)))))))(H(H(H(H(H))))))))	6	69.8527	32.0291	140.096	7	1.14441	7.23633e-252	8.50869e-253	0	8.50869e-253	1/sp|O42887|SPEB2_SCHPO	1/269	13	2	0	0	416332000	358813000
cwq_mix2-3_726.6890.6890.3.0.dta	cwq_mix2-3_726	6890	2224.41	1164.1	3	FJCTTR	3,Carbamidomethyl[C];	13 2 0 1	13	2	0	1	(N(N(H(H(H(H(H(H(H(aH)))))))(H(H(H(H(H(H)))))))))	2	53.3496	6.64553	140.086	7	1.12258	7.57321e-252	1.27101e-252	0.00638298	0.00638298	1/sp|P87167|BUT2_SCHPO	1/333	13	2	0	1	1140020000	1126210000
cwq_mix2-2_726.8147.8147.3.0.dta	cwq_mix2-2_726	8147	2516.47	1214.48	3	LGNJLTR		14 2 0 1	14	2	0	1	(N(N(H(H(H(H(H(H(H(aH)))))))(H(H(H(H(H(H(H))))))))))	4	52.6253	5.78631	139.612	7	1.72479	0	0	0.00957934	0.00957934	2/sp|Q9C0Y4|AGLU_SCHPO/sp|Q9URX4|YFZB_SCHPO	2/209/225	14	2	0	1	5439410000	4779400000
cwq_mix2-2_726.25676.25676.4.0.dta	cwq_mix2-2_726	25676	7151.46	1125.46	4	FLTHLNNEVLHDJYTR		13 2 0 0	13	2	0	0	(N(N(H(H(H(H(H(H(H(H)))))))(H(H(H(H(H))))))))	13	65.892	26.2263	139.557	7	0.80368	0	0	0	0	1/sp|O59747|PDF1_SCHPO	1/204	13	2	0	0	618573000	576977000
cwq_mix2-1_726.23496.23496.3.0.dta	cwq_mix2-1_726	23496	6592.71	1355.56	3	EGLINJGTSIHAGLR		13 2 0 0	13	2	0	0	(N(N(H(H(H(H(H(H(H(H)))))))(H(H(H(H(H))))))))	6	68.7454	31.0969	138.664	7	0.96063	2.70704e-93	4.13358e-94	0	4.13358e-94	1/sp|O42887|SPEB2_SCHPO	1/269	13	2	0	0	540167000	518666000
cwq_mix2-3_726.8148.8148.3.0.dta	cwq_mix2-3_726	8148	2562.26	1208.8	3	LGNJLTR		15 2 0 0	15	2	0	0	(N(N(H(H(H(H(H(H(H(H)))))))(H(H(H(H(H(H(H))))))))))	4	52.885	6.97061	138.154	7	0.86822	2.57461e-248	1.51567e-249	0.00638298	0.00638298	2/sp|Q9C0Y4|AGLU_SCHPO/sp|Q9URX4|YFZB_SCHPO	2/209/225	15	2	0	0	783234000	987149000
cwq_mix2-1_726.26887.26887.4.0.dta	cwq_mix2-1_726	26887	7450	1125.46	4	FLTHLNNEVLHDJYTR		13 2 0 0	13	2	0	0	(N(N(H(H(H(H(H(H(H(H)))))))(H(H(H(H(H))))))))	13	65.3754	26.2076	138.116	7	0.66854	6.41163e-93	9.58655e-94	0	9.58655e-94	1/sp|O59747|PDF1_SCHPO	1/204	13	2	0	0	433530000	469364000
cwq_mix2-1_726.6068.6068.3.0.dta	cwq_mix2-1_726	6068	1932.56	1202.12	3	NFJDSSTK		13 2 0 1	13	2	0	1	(N(N(H(H(H(H(H(H(aH(H)))))))(H(H(H(H(H(H)))))))))	3	63.8603	24.0329	137.825	7	0.94362	1.01218e-92	1.72225e-93	0	1.72225e-93	1/sp|P78854|PLB1_SCHPO	1/348	13	2	0	1	4813350000	4342650000
cwq_mix2-2_726.6781.6781.3.0.dta	cwq_mix2-2_726	6781	2154.2	1164.1	3	FJCTTR	3,Carbamidomethyl[C];	13 2 0 1	13	2	0	1	(N(N(H(H(H(H(H(H(aH(H)))))))(H(H(H(H(H(H)))))))))	2	53.6238	8.39733	137.616	7	1.0117	0	0	0.00619933	0.00619933	1/sp|P87167|BUT2_SCHPO	1/333	13	2	0	1	1668240000	1616510000
cwq_mix2-3_726.8355.8355.3.0.dta	cwq_mix2-3_726	8355	2614.93	1214.48	3	LGNJLTR		14 2 0 1	14	2	0	1	(N(N(H(H(H(H(H(H(H(H)))))))(H(H(H(H(H(H(aH))))))))))	4	51.6482	5.37914	137.577	7	1.65559	2.93859e-247	1.7757e-248	0.00900196	0.00900196	2/sp|Q9C0Y4|AGLU_SCHPO/sp|Q9URX4|YFZB_SCHPO	2/209/225	14	2	0	1	4040250000	3614320000
cwq_mix2-2_726.6772.6772.3.0.dta	cwq_mix2-2_726	6772	2151.74	1212.44	3	FJCTTR	3,Carbamidomethyl[C];	15 2 0 0	15	2	0	0	(N(N(H(H(H(H(H(H(H(H)))))))(H(H(H(H(H(H(H))))))))))	2	53.5356	8.35898	137.435	7	0.8216	0	0	0.00619933	0.00619933	1/sp|P87167|BUT2_SCHPO	1/333	15	2	0	0	430654000	388761000
cwq_mix2-1_726.11020.11020.3.0.dta	cwq_mix2-1_726	11020	3258.17	1160.46	3	LGNJLTR		13 2 0 1	13	2	0	1	(N(N(H(H(H(H(H(H(H(aH)))))))(H(H(H(H(H(H)))))))))	4	53.6463	8.57198	137.356	7	2.58614	2.11912e-92	3.21986e-93	0.00541605	0.00541605	2/sp|Q9C0Y4|AGLU_SCHPO/sp|Q9URX4|YFZB_SCHPO	2/209/225	13	2	0	1	2163890000	2059260000
cwq_mix2-1_726.8705.8705.3.0.dta	cwq_mix2-1_726	8705	2640.1	1218.12	3	FJCTTR	3,Carbamidomethyl[C];	14 2 0 1	14	2	0	1	(N(N(H(H(H(H(H(H(H(H)))))))(H(H(H(H(H(aH(H))))))))))	2	52.3664	6.71553	137.147	7	1.04911	2.94498e-92	5.09343e-93	0.00764732	0.00764732	1/sp|P87167|BUT2_SCHPO	1/333	14	2	0	1	2002350000	1854060000
cwq_mix2-2_726.8068.8068.3.0.dta	cwq_mix2-2_726	8068	2496.11	1214.48	3	LGNJLTR		14 2 0 1	14	2	0	1	(N(N(H(H(H(H(H(H(H(aH)))))))(H(H(H(H(H(H(H))))))))))	4	55.2119	11.1386	137.062	7	2.01891	0	0	0.00384404	0.00384404	2/sp|Q9C0Y4|AGLU_SCHPO/sp|Q9URX4|YFZB_SCHPO	2/209/225	14	2	0	1	5439410000	4779400000
cwq_mix2-2_726.5072.5072.3.0.dta	cwq_mix2-2_726	5072	1698.95	1202.12	3	NFJDSSTK		13 2 0 1	13	2	0	1	(N(N(H(H(H(H(H(H(H(aH)))))))(H(H(H(H(H(H)))))))))	3	61.5939	21.2003	136.611	7	0.95611	0	0	0.000914913	0.000914913	1/sp|P78854|PLB1_SCHPO	1/348	13	2	0	1	4061250000	3637820000
cwq_mix2-1_726.10731.10731.3.0.dta	cwq_mix2-1_726	10731	3183.51	1208.8	3	LGNJLTR		15 2 0 0	15	2	0	0	(N(N(H(H(H(H(H(H(H(H)))))))(H(H(H(H(H(H(H))))))))))	4	56.7439	13.8517	136.401	7	0.86491	9.52586e-92	1.11044e-92	0.00268637	0.00268637	2/sp|Q9C0Y4|AGLU_SCHPO/sp|Q9URX4|YFZB_SCHPO	2/209/225	15	2	0	0	954869000	1234010000
cwq_mix2-3_726.6969.6969.3.0.dta	cwq_mix2-3_726	6969	2245.5	1164.1	3	FJCTTR	3,Carbamidomethyl[C];	13 2 0 1	13	2	0	1	(N(N(H(H(H(H(H(H(aH(H)))))))(H(H(H(H(H(H)))))))))	2	54.1175	9.85398	136.321	7	1.11915	5.82916e-245	3.0848e-246	0.00392349	0.00392349	1/sp|P87167|BUT2_SCHPO	1/333	13	2	0	1	1409210000	1306650000
cwq_mix2-1_726.25015.25015.4.0.dta	cwq_mix2-1_726	25015	6976.24	1185.73	4	KFFKJDTQFYIK		17 2 0 0	17	2	0	0	(N(N(H(H(H(H(H(H(H(H)))))))(H(H(H(H(H(H(H(H(H))))))))))))	5	53.649	9.1414	136.306	7	1.42238	1.10609e-91	1.73235e-92	0.00455696	0.00455696	1/sp|Q9USU5|GAS2_SCHPO	1/34	17	2	0	0	122612000	118597000
cwq_mix2-3_726.6827.6827.3.0.dta	cwq_mix2-3_726	6827	2207.93	1164.1	3	FJCTTR	3,Carbamidomethyl[C];	13 2 0 1	13	2	0	1	(N(N(H(H(H(H(H(H(aH(H)))))))(H(H(H(H(H(H)))))))))	2	53.8733	9.64989	136.002	7	1.04523	2.2341e-244	1.41011e-245	0.00392349	0.00392349	1/sp|P87167|BUT2_SCHPO	1/333	13	2	0	1	1140020000	1126210000
cwq_mix2-2_726.6942.6942.3.0.dta	cwq_mix2-2_726	6942	2195.88	1110.08	3	FJCTTR	3,Carbamidomethyl[C];	12 2 0 1	12	2	0	1	(N(N(H(H(H(H(H(H(H(aH)))))))(H(H(H(H(H))))))))	2	51.7265	6.54855	135.628	7	1.68275	0	0	0.00817556	0.00817556	1/sp|P87167|BUT2_SCHPO	1/333	12	2	0	1	732288000	844778000
cwq_mix2-3_726.23644.23644.4.0.dta	cwq_mix2-3_726	23644	6700.27	1185.73	4	KFFKJDTQFYIK		17 2 0 0	17	2	0	0	(N(N(H(H(H(H(H(H(H(H)))))))(H(H(H(H(H(H(H(H(H))))))))))))	5	50.7016	5.36132	134.905	7	0.10505	2.28382e-242	1.10097e-243	0.00900196	0.00900196	1/sp|Q9USU5|GAS2_SCHPO	1/34	17	2	0	0	148083000	127276000
cwq_mix2-1_726.26519.26519.3.0.dta	cwq_mix2-1_726	26519	7353.52	1483.92	3	FFKJDTQFYIK		16 2 0 0	16	2	0	0	(N(N(H(H(H(H(H(H(H(H)))))))(H(H(H(H(H(H(H(H)))))))))))	4	62.532	23.6448	134.751	7	0.90103	1.28234e-90	9.66524e-92	0	9.66524e-92	1/sp|Q9USU5|GAS2_SCHPO	1/34	16	2	0	0	303200000	313307000
cwq_mix2-1_726.8829.8829.3.0.dta	cwq_mix2-1_726	8829	2672.65	1164.1	3	FJCTTR	3,Carbamidomethyl[C];	13 2 0 1	13	2	0	1	(N(N(H(H(H(H(H(H(H(aH)))))))(H(H(H(H(H(H)))))))))	2	52.4385	8.20877	134.579	7	1.1011	1.68145e-90	1.80063e-91	0.00580271	0.00580271	1/sp|P87167|BUT2_SCHPO	1/333	13	2	0	1	1595230000	1639980000
cwq_mix2-1_726.10964.10964.3.0.dta	cwq_mix2-1_726	10964	3242.91	1154.79	3	LGNJLTR		14 2 0 0	14	2	0	0	(N(N(H(H(H(H(H(H(H(H)))))))(H(H(H(H(H(H)))))))))	4	56.9329	15.2014	134.434	7	0.59417	2.1139e-90	2.76755e-91	0.00218978	0.00218978	2/sp|Q9C0Y4|AGLU_SCHPO/sp|Q9URX4|YFZB_SCHPO	2/209/225	14	2	0	0	474979000	606537000
cwq_mix2-1_726.10764.10764.3.0.dta	cwq_mix2-1_726	10764	3191.84	1214.48	3	LGNJLTR		14 2 0 1	14	2	0	1	(N(N(H(H(H(H(H(H(aH(H)))))))(H(H(H(H(H(H(H))))))))))	4	50.6314	5.56767	134.321	7	2.18945	2.52649e-90	3.83885e-91	0.00868846	0.00868846	2/sp|Q9C0Y4|AGLU_SCHPO/sp|Q9URX4|YFZB_SCHPO	2/209/225	14	2	0	1	5203710000	4871810000
cwq_mix2-2_726.2375.2375.3.0.dta	cwq_mix2-2_726	2375	974.983	929.385	3	KQJITR		10 2 0 0	10	2	0	0	(N(N(H(H(H(H(H(H)))))(H(H(H(H)))))))	3	50.7788	5.86769	134.185	7	1.96075	0	0	0.00957934	0.00957934	1/sp|Q10061|YAM6_SCHPO	1/247	10	2	0	0	98199200	94273400
cwq_mix2-3_726.25990.25990.4.0.dta	cwq_mix2-3_726	25990	7293.51	1125.46	4	FLTHLNNEVLHDJYTR		13 2 0 0	13	2	0	0	(N(N(H(H(H(H(H(H(H(H)))))))(H(H(H(H(H))))))))	13	56.8324	15.19	134.168	7	1.31582	5.10726e-241	2.42657e-242	0.00200267	0.00200267	1/sp|O59747|PDF1_SCHPO	1/204	13	2	0	0	560497000	508254000
cwq_mix2-1_726.8556.8556.3.0.dta	cwq_mix2-1_726	8556	2601.19	1272.14	3	FJCTTR	3,Carbamidomethyl[C];	15 2 0 1	15	2	0	1	(N(N(H(H(H(H(H(H(H(H)))))))(H(H(H(H(H(H(H(aH)))))))))))	2	53.1158	9.57581	133.976	7	1.09042	4.35772e-90	5.64514e-91	0.00455696	0.00455696	1/sp|P87167|BUT2_SCHPO	1/333	15	2	0	1	954539000	860700000
cwq_mix2-3_726.14778.14778.3.0.dta	cwq_mix2-3_726	14778	4347.26	1443.9	3	VYAVJASLNHDK		16 2 0 0	16	2	0	0	(N(N(H(H(H(H(H(H(H(H)))))))(H(H(H(H(H(H(H(H)))))))))))	5	56.2234	14.3816	133.93	7	2.53629	1.39689e-240	8.39451e-242	0.00324044	0.00324044	1/sp|Q9USU5|GAS2_SCHPO	1/90	16	2	0	0	341893000	11051000
cwq_mix2-1_726.10929.10929.3.0.dta	cwq_mix2-1_726	10929	3234.07	1208.8	3	LGNJLTR		15 2 0 0	15	2	0	0	(N(N(H(H(H(H(H(H(H(H)))))))(H(H(H(H(H(H(H))))))))))	4	55.4572	13.2304	133.878	7	0.62984	5.08162e-90	7.6091e-91	0.0032113	0.0032113	2/sp|Q9C0Y4|AGLU_SCHPO/sp|Q9URX4|YFZB_SCHPO	2/209/225	15	2	0	0	954869000	1234010000
cwq_mix2-1_726.8444.8444.3.0.dta	cwq_mix2-1_726	8444	2572.03	1218.12	3	FJCTTR	3,Carbamidomethyl[C];	14 2 0 1	14	2	0	1	(N(N(H(H(H(H(H(H(aH(H)))))))(H(H(H(H(H(H(H))))))))))	2	52.7317	9.11576	133.733	7	1.46227	6.39563e-90	9.9569e-91	0.00455696	0.00455696	1/sp|P87167|BUT2_SCHPO	1/333	14	2	0	1	2002350000	1854060000
cwq_mix2-2_726.8183.8183.3.0.dta	cwq_mix2-2_726	8183	2525.9	1208.8	3	LGNJLTR		15 2 0 0	15	2	0	0	(N(N(H(H(H(H(H(H(H(H)))))))(H(H(H(H(H(H(H))))))))))	4	54.5487	12.007	133.555	7	0.92616	0	0	0.00342466	0.00342466	2/sp|Q9C0Y4|AGLU_SCHPO/sp|Q9URX4|YFZB_SCHPO	2/209/225	15	2	0	0	971243000	1207060000
cwq_mix2-1_726.11007.11007.3.0.dta	cwq_mix2-1_726	11007	3254.42	1214.48	3	LGNJLTR		14 2 0 1	14	2	0	1	(N(N(H(H(H(H(H(H(aH(H)))))))(H(H(H(H(H(H(H))))))))))	4	50.6026	5.95279	133.524	7	1.66383	8.89601e-90	1.55814e-90	0.00856531	0.00856531	2/sp|Q9C0Y4|AGLU_SCHPO/sp|Q9URX4|YFZB_SCHPO	2/209/225	14	2	0	1	5188220000	4791190000
cwq_mix2-3_726.8437.8437.3.0.dta	cwq_mix2-3_726	8437	2636.28	1154.79	3	LGNJLTR		14 2 0 0	14	2	0	0	(N(N(H(H(H(H(H(H(H(H)))))))(H(H(H(H(H(H)))))))))	4	53.1001	9.83541	133.449	7	1.13137	1.0631e-239	5.23404e-241	0.00392349	0.00392349	2/sp|Q9C0Y4|AGLU_SCHPO/sp|Q9URX4|YFZB_SCHPO	2/209/225	14	2	0	0	437056000	524386000
cwq_mix2-3_726.8124.8124.3.0.dta	cwq_mix2-3_726	8124	2556	1268.5	3	LGNJLTR		15 2 0 1	15	2	0	1	(N(N(H(H(H(H(H(H(H(H)))))))(H(H(H(H(H(H(H(aH)))))))))))	4	51.3877	7.37057	133.134	7	2.16493	4.01476e-239	2.10837e-240	0.00616197	0.00616197	2/sp|Q9C0Y4|AGLU_SCHPO/sp|Q9URX4|YFZB_SCHPO	2/209/225	15	2	0	1	1283230000	1103230000
cwq_mix2-3_726.2198.2198.3.0.dta	cwq_mix2-3_726	2198	943.864	929.385	3	KQJITR		10 2 0 0	10	2	0	0	(N(N(H(H(H(H(H(H)))))(H(H(H(H)))))))	3	49.981	5.22343	133.102	7	2.4216	4.5896e-239	3.79251e-240	0.00900196	0.00900196	1/sp|Q10061|YAM6_SCHPO	1/247	10	2	0	0	111251000	99405100
cwq_mix2-2_726.14422.14422.3.0.dta	cwq_mix2-2_726	14422	4199.65	1443.9	3	VYAVJASLNHDK		16 2 0 0	16	2	0	0	(N(N(H(H(H(H(H(H(H(H)))))))(H(H(H(H(H(H(H(H)))))))))))	5	70.0765	36.1665	133.052	7	1.96535	0	0	0	0	1/sp|Q9USU5|GAS2_SCHPO	1/90	16	2	0	0	167751000	176649000
cwq_mix2-1_726.8547.8547.3.0.dta	cwq_mix2-1_726	8547	2598.83	1158.42	3	FJCTTR	3,Carbamidomethyl[C];	14 2 0 0	14	2	0	0	(N(N(H(H(H(H(H(H(H(H)))))))(H(H(H(H(H(H)))))))))	2	51.7219	7.9756	132.965	7	0.45468	2.14943e-89	2.29652e-90	0.00622307	0.00622307	1/sp|P87167|BUT2_SCHPO	1/333	14	2	0	0	362453000	388513000
cwq_mix2-2_726.14511.14511.3.0.dta	cwq_mix2-2_726	14511	4223.55	1443.9	3	VYAVJASLNHDK		16 2 0 0	16	2	0	0	(N(N(H(H(H(H(H(H(H(H)))))))(H(H(H(H(H(H(H(H)))))))))))	5	65.3852	29.1019	132.769	7	1.93348	0	0	0	0	1/sp|Q9USU5|GAS2_SCHPO	1/90	16	2	0	0	167751000	176649000
cwq_mix2-2_726.8378.8378.3.0.dta	cwq_mix2-2_726	8378	2576.52	1154.79	3	LGNJLTR		14 2 0 0	14	2	0	0	(N(N(H(H(H(H(H(H(H(H)))))))(H(H(H(H(H(H)))))))))	4	53.0921	10.2645	132.629	7	0.97714	0	0	0.00426667	0.00426667	2/sp|Q9C0Y4|AGLU_SCHPO/sp|Q9URX4|YFZB_SCHPO	2/209/225	14	2	0	0	547005000	655287000
cwq_mix2-2_726.21562.21562.3.0.dta	cwq_mix2-2_726	21562	6103.43	1301.55	3	EGLINJGTSIHAGLR		12 2 0 0	12	2	0	0	(N(N(H(H(H(H(H(H(H(H)))))))(H(H(H(H)))))))	6	67.956	33.174	132.551	7	1.16026	0	0	0	0	1/sp|O42887|SPEB2_SCHPO	1/269	12	2	0	0	100656000	67798300
cwq_mix2-2_726.4989.4989.3.0.dta	cwq_mix2-2_726	4989	1677.91	1202.12	3	NFJDSSTK		13 2 0 1	13	2	0	1	(N(N(H(H(H(H(H(H(aH(H)))))))(H(H(H(H(H(H)))))))))	3	59.8229	20.6702	132.535	7	1.01271	0	0	0.000914913	0.000914913	1/sp|P78854|PLB1_SCHPO	1/348	13	2	0	1	4061250000	2798270000
cwq_mix2-2_726.6702.6702.3.0.dta	cwq_mix2-2_726	6702	2133.94	1212.44	3	FJCTTR	3,Carbamidomethyl[C];	15 2 0 0	15	2	0	0	(N(N(H(H(H(H(H(H(H(H)))))))(H(H(H(H(H(H(H))))))))))	2	51.8569	8.47121	132.43	7	0.71019	0	0	0.00619933	0.00619933	1/sp|P87167|BUT2_SCHPO	1/333	15	2	0	0	430654000	388761000
cwq_mix2-1_726.10624.10624.3.0.dta	cwq_mix2-1_726	10624	3156.26	1268.5	3	LGNJLTR		15 2 0 1	15	2	0	1	(N(N(H(H(H(H(H(H(H(H)))))))(H(H(H(H(H(H(H(aH)))))))))))	4	51.7456	8.32978	132.375	7	2.36922	5.46184e-89	4.16515e-90	0.00580271	0.00580271	2/sp|Q9C0Y4|AGLU_SCHPO/sp|Q9URX4|YFZB_SCHPO	2/209/225	15	2	0	1	2511760000	2337920000
cwq_mix2-3_726.14950.14950.3.0.dta	cwq_mix2-3_726	14950	4395.03	1281.85	3	VYAVJASLNHDK		13 2 0 0	13	2	0	0	(N(N(H(H(H(H(H(H(H(H)))))))(H(H(H(H(H))))))))	5	66.9854	31.7958	132.337	7	2.56474	1.15762e-237	4.79964e-239	0	4.79964e-239	1/sp|Q9USU5|GAS2_SCHPO	1/90	13	2	0	0	24529400	21404100
cwq_mix2-1_726.11186.11186.3.0.dta	cwq_mix2-1_726	11186	3301.58	1160.46	3	LGNJLTR		13 2 0 1	13	2	0	1	(N(N(H(H(H(H(H(H(H(aH)))))))(H(H(H(H(H(H)))))))))	4	49.9928	5.78009	132.102	7	2.16278	8.40631e-89	6.92026e-90	0.00868846	0.00868846	2/sp|Q9C0Y4|AGLU_SCHPO/sp|Q9URX4|YFZB_SCHPO	2/209/225	13	2	0	1	1975730000	1847290000
cwq_mix2-2_726.8232.8232.3.0.dta	cwq_mix2-2_726	8232	2538.08	1154.79	3	LGNJLTR		14 2 0 0	14	2	0	0	(N(N(H(H(H(H(H(H(H(H)))))))(H(H(H(H(H(H)))))))))	4	51.4164	8.07165	131.914	7	0.66435	0	0	0.00619933	0.00619933	2/sp|Q9C0Y4|AGLU_SCHPO/sp|Q9URX4|YFZB_SCHPO	2/209/225	14	2	0	0	573923000	692745000
cwq_mix2-2_726.6618.6618.3.0.dta	cwq_mix2-2_726	6618	2113.09	896.041	3	IJHTTIER		8 2 0 0	8	2	0	0	(N(N(H(H(H(H(H(H)))))(H(H)))))	2	58.8422	19.5127	131.883	7	0.50028	0	0	0.000914913	0.000914913	1/sp|Q9UT11|YLW3_SCHPO	1/46	8	2	0	0	1635240000	1640150000
cwq_mix2-2_726.2282.2282.3.0.dta	cwq_mix2-2_726	2282	950.046	875.367	3	KQJITR		9 2 0 0	9	2	0	0	(N(N(H(H(H(H(H(H)))))(H(H(H))))))	3	54.5195	12.8838	131.843	7	2.07134	0	0	0.00342466	0.00342466	1/sp|Q10061|YAM6_SCHPO	1/247	9	2	0	0	356170000	333513000
cwq_mix2-1_726.8523.8523.3.0.dta	cwq_mix2-1_726	8523	2592.66	1218.12	3	FJCTTR	3,Carbamidomethyl[C];	14 2 0 1	14	2	0	1	(N(N(H(H(H(H(H(H(aH(H)))))))(H(H(H(H(H(H(H))))))))))	2	52.1779	9.37852	131.662	7	1.14521	1.68491e-88	1.2306e-89	0.00455696	0.00455696	1/sp|P87167|BUT2_SCHPO	1/333	14	2	0	1	2002350000	1854060000
cwq_mix2-1_726.8729.8729.3.0.dta	cwq_mix2-1_726	8729	2646.39	1164.1	3	FJCTTR	3,Carbamidomethyl[C];	13 2 0 1	13	2	0	1	(N(N(H(H(H(H(H(H(H(aH)))))))(H(H(H(H(H(H)))))))))	2	49.9612	5.99937	131.605	7	1.01772	1.84619e-88	1.78645e-89	0.00856531	0.00856531	1/sp|P87167|BUT2_SCHPO	1/333	13	2	0	1	1595230000	1639980000
cwq_mix2-3_726.4862.4862.3.0.dta	cwq_mix2-3_726	4862	1680.63	1202.12	3	NFJDSSTK		13 2 0 1	13	2	0	1	(N(N(H(H(H(H(H(H(H(aH)))))))(H(H(H(H(H(H)))))))))	3	58.7289	19.4973	131.588	7	1.00022	2.74354e-236	9.9239e-238	0.00173461	0.00173461	1/sp|P78854|PLB1_SCHPO	1/348	13	2	0	1	2530430000	2080260000
cwq_mix2-2_726.5084.5084.3.0.dta	cwq_mix2-2_726	5084	1701.84	1148.1	3	NFJDSSTK		12 2 0 1	12	2	0	1	(N(N(H(H(H(H(H(H(H(aH)))))))(H(H(H(H(H))))))))	3	58.8452	19.7082	131.528	7	1.37919	0	0	0.000914913	0.000914913	1/sp|P78854|PLB1_SCHPO	1/348	12	2	0	1	3319350000	3032120000
cwq_mix2-1_726.17625.17625.3.0.dta	cwq_mix2-1_726	17625	5028.57	1300.51	3	WTPVSTJSTSK		13 2 0 1	13	2	0	1	(N(N(H(H(H(H(H(H(H(H)))))))(H(H(aH(H(H(H)))))))))	7	51.0841	7.81555	131.44	7	2.05234	2.39537e-88	2.47917e-89	0.00657277	0.00657277	1/sp|O13968|YE48_SCHPO	1/555	13	2	0	1	105446000	107500000
cwq_mix2-1_726.2420.2420.3.0.dta	cwq_mix2-1_726	2420	954.382	875.367	3	KQJITR		9 2 0 0	9	2	0	0	(N(N(H(H(H(H(H(H)))))(H(H(H))))))	3	53.8164	12.0582	131.367	7	1.55916	2.68693e-88	3.21827e-89	0.00455696	0.00455696	1/sp|Q10061|YAM6_SCHPO	1/247	9	2	0	0	342469000	332673000
cwq_mix2-2_726.14670.14670.3.0.dta	cwq_mix2-2_726	14670	4267.13	1281.85	3	VYAVJASLNHDK		13 2 0 0	13	2	0	0	(N(N(H(H(H(H(H(H(H(H)))))))(H(H(H(H(H))))))))	5	65.901	30.6864	131.3	7	2.32667	0	0	0	0	1/sp|Q9USU5|GAS2_SCHPO	1/90	13	2	0	0	40100800	34739600
cwq_mix2-1_726.10927.10927.3.0.dta	cwq_mix2-1_726	10927	3233.68	1214.48	3	LGNJLTR		14 2 0 1	14	2	0	1	(N(N(H(H(H(H(H(H(aH(H)))))))(H(H(H(H(H(H(H))))))))))	4	49.2247	5.07597	131.215	7	1.77752	3.41784e-88	4.12886e-89	0.00976404	0.00976404	2/sp|Q9C0Y4|AGLU_SCHPO/sp|Q9URX4|YFZB_SCHPO	2/209/225	14	2	0	1	5219180000	4883280000
cwq_mix2-2_726.7833.7833.3.0.dta	cwq_mix2-2_726	7833	2435.96	1268.5	3	LGNJLTR		15 2 0 1	15	2	0	1	(N(N(H(H(H(H(H(H(H(H)))))))(H(H(H(H(H(H(H(aH)))))))))))	4	49.7403	5.90272	131.153	7	1.4732	0	0	0.00923594	0.00923594	2/sp|Q9C0Y4|AGLU_SCHPO/sp|Q9URX4|YFZB_SCHPO	2/209/225	15	2	0	1	2216550000	1961900000
cwq_mix2-3_726.15090.15090.3.0.dta	cwq_mix2-3_726	15090	4433.86	1414.21	3	VHLECFGSSSSNJK	5,Carbamidomethyl[C];	14 2 0 0	14	2	0	0	(N(N(H(H(H(H(H(H(H(H)))))))(H(H(H(H(H(H)))))))))	13	63.0238	26.3803	131.076	7	1.91888	2.37896e-235	8.88918e-237	0	8.88918e-237	1/sp|O13912|YDW6_SCHPO	1/256	14	2	0	0	11652200	10885700
cwq_mix2-3_726.14697.14697.3.0.dta	cwq_mix2-3_726	14697	4325.21	1443.9	3	VYAVJASLNHDK		16 2 0 0	16	2	0	0	(N(N(H(H(H(H(H(H(H(H)))))))(H(H(H(H(H(H(H(H)))))))))))	5	68.7245	35.1841	131.014	7	1.87458	3.09506e-235	1.85865e-236	0	1.85865e-236	1/sp|Q9USU5|GAS2_SCHPO	1/90	16	2	0	0	340702000	389184000
cwq_mix2-3_726.6959.6959.3.0.dta	cwq_mix2-3_726	6959	2243.04	842.024	3	IJHTTIER		7 2 0 0	7	2	0	0	(N(N(H(H(H(H(H))))(H(H)))))	2	62.6641	25.8842	130.97	7	0.44303	3.72883e-235	2.96583e-236	0	2.96583e-236	1/sp|Q9UT11|YLW3_SCHPO	1/46	7	2	0	0	213514000	359790000
cwq_mix2-2_726.2353.2353.3.0.dta	cwq_mix2-2_726	2353	969.028	875.367	3	KQJITR		9 2 0 0	9	2	0	0	(N(N(H(H(H(H(H(H)))))(H(H(H))))))	3	53.6804	12.356	130.426	7	2.01875	0	0	0.00342466	0.00342466	1/sp|Q10061|YAM6_SCHPO	1/247	9	2	0	0	356170000	333513000
cwq_mix2-1_726.2354.2354.3.0.dta	cwq_mix2-1_726	2354	936.828	875.367	3	KQJITR		9 2 0 0	9	2	0	0	(N(N(H(H(H(H(H(H)))))(H(H(H))))))	3	50.8985	8.24332	130.115	7	1.63347	1.94974e-87	9.58159e-89	0.00580271	0.00580271	1/sp|Q10061|YAM6_SCHPO	1/247	9	2	0	0	342469000	332673000
cwq_mix2-2_726.6570.6570.3.0.dta	cwq_mix2-2_726	6570	2100.86	1272.14	3	FJCTTR	3,Carbamidomethyl[C];	15 2 0 1	15	2	0	1	(N(N(H(H(H(H(H(H(H(H)))))))(H(H(H(H(H(aH(H(H)))))))))))	2	51.8142	9.69611	130.034	7	1.29097	0	0	0.00517331	0.00517331	1/sp|P87167|BUT2_SCHPO	1/333	15	2	0	1	1013000000	895417000
cwq_mix2-2_726.7984.7984.3.0.dta	cwq_mix2-2_726	7984	2475.22	1214.48	3	LGNJLTR		14 2 0 1	14	2	0	1	(N(N(H(H(H(H(H(H(H(H)))))))(H(H(H(H(H(aH(H))))))))))	4	50.7617	8.129	129.937	7	2.42012	0	0	0.00619933	0.00619933	2/sp|Q9C0Y4|AGLU_SCHPO/sp|Q9URX4|YFZB_SCHPO	2/209/225	14	2	0	1	5439410000	4779400000
cwq_mix2-2_726.8019.8019.3.0.dta	cwq_mix2-2_726	8019	2484.15	1268.5	3	LGNJLTR		15 2 0 1	15	2	0	1	(N(N(H(H(H(H(H(H(H(H)))))))(H(H(H(H(H(H(H(aH)))))))))))	4	50.0408	7.05119	129.879	7	2.00876	0	0	0.00673854	0.00673854	2/sp|Q9C0Y4|AGLU_SCHPO/sp|Q9URX4|YFZB_SCHPO	2/209/225	15	2	0	1	1850420000	1562890000
cwq_mix2-3_726.6841.6841.3.0.dta	cwq_mix2-3_726	6841	2211.35	1110.08	3	FJCTTR	3,Carbamidomethyl[C];	12 2 0 1	12	2	0	1	(N(N(H(H(H(H(H(H(H(aH)))))))(H(H(H(H(H))))))))	2	49.4097	6.1249	129.796	7	1.11488	5.30716e-233	1.63699e-234	0.00711595	0.00711595	1/sp|P87167|BUT2_SCHPO	1/333	12	2	0	1	656731000	668958000
cwq_mix2-3_726.8078.8078.3.0.dta	cwq_mix2-3_726	8078	2544.34	1208.8	3	LGNJLTR		15 2 0 0	15	2	0	0	(N(N(H(H(H(H(H(H(H(H)))))))(H(H(H(H(H(H(H))))))))))	4	51.3556	9.14078	129.755	7	0.71178	6.31761e-233	3.44696e-234	0.00392349	0.00392349	2/sp|Q9C0Y4|AGLU_SCHPO/sp|Q9URX4|YFZB_SCHPO	2/209/225	15	2	0	0	783234000	987149000
cwq_mix2-1_726.6169.6169.3.0.dta	cwq_mix2-1_726	6169	1959.28	1202.12	3	NFJDSSTK		13 2 0 1	13	2	0	1	(N(N(H(H(H(H(H(H(aH(H)))))))(H(H(H(H(H(H)))))))))	3	57.7323	19.0301	129.608	7	1.2158	4.35452e-87	2.77776e-88	0.000851789	0.000851789	1/sp|P78854|PLB1_SCHPO	1/348	13	2	0	1	4813350000	4342650000
cwq_mix2-3_726.2072.2072.3.0.dta	cwq_mix2-3_726	2072	910.269	875.367	3	KQJITR		9 2 0 0	9	2	0	0	(N(N(H(H(H(H(H(H)))))(H(H(H))))))	3	49.1348	6.027	129.192	7	2.20395	6.80755e-232	2.27986e-233	0.00749376	0.00749376	1/sp|Q10061|YAM6_SCHPO	1/247	9	2	0	0	414784000	386017000
cwq_mix2-2_726.6410.6410.3.0.dta	cwq_mix2-2_726	6410	2058.85	950.06	3	IJHTTIER		9 2 0 0	9	2	0	0	(N(N(H(H(H(H(H(H)))))(H(H(H))))))	2	58.3131	20.256	128.991	7	1.07766	0	0	0.000914913	0.000914913	1/sp|Q9UT11|YLW3_SCHPO	1/46	9	2	0	0	216672000	233760000
cwq_mix2-1_726.8485.8485.3.0.dta	cwq_mix2-1_726	8485	2582.53	1164.1	3	FJCTTR	3,Carbamidomethyl[C];	13 2 0 1	13	2	0	1	(N(N(H(H(H(H(H(H(H(aH)))))))(H(H(H(H(H(H)))))))))	2	50.2263	7.83826	128.947	7	1.01858	1.24145e-86	8.0116e-88	0.00657277	0.00657277	1/sp|P87167|BUT2_SCHPO	1/333	13	2	0	1	1595230000	1639980000
cwq_mix2-1_726.5862.5862.3.0.dta	cwq_mix2-1_726	5862	1879.91	1142.42	3	NFJDSSTK		13 2 0 0	13	2	0	0	(N(N(H(H(H(H(H(H(H(H)))))))(H(H(H(H(H))))))))	3	56.261	17.1615	128.874	7	0.61386	1.39266e-86	1.1293e-87	0.00157604	0.00157604	1/sp|P78854|PLB1_SCHPO	1/348	13	2	0	0	571356000	733377000
cwq_mix2-3_726.4828.4828.3.0.dta	cwq_mix2-3_726	4828	1672.16	1196.44	3	NFJDSSTK		14 2 0 0	14	2	0	0	(N(N(H(H(H(H(H(H(H(H)))))))(H(H(H(H(H(H)))))))))	3	58.6794	20.897	128.847	7	0.70421	2.9294e-231	1.03538e-232	0	1.03538e-232	1/sp|P78854|PLB1_SCHPO	1/348	14	2	0	0	530912000	545778000
cwq_mix2-3_726.28467.28467.3.0.dta	cwq_mix2-3_726	28467	7936.57	1327.19	3	HYWJLTSNIYR		13 2 0 0	13	2	0	0	(N(N(H(H(H(H(H(H(H(H)))))))(H(H(H(H(H))))))))	4	68.6413	36.3925	128.532	7	1.00756	1.10815e-230	4.0024e-232	0	4.0024e-232	1/sp|O13968|YE48_SCHPO	1/541	13	2	0	0	716022000	644597000
cwq_mix2-1_726.11167.11167.3.0.dta	cwq_mix2-1_726	11167	3296.39	1154.79	3	LGNJLTR		14 2 0 0	14	2	0	0	(N(N(H(H(H(H(H(H(H(H)))))))(H(H(H(H(H(H)))))))))	4	52.8711	12.1474	128.501	7	0.93209	2.51835e-86	1.71598e-87	0.00455696	0.00455696	2/sp|Q9C0Y4|AGLU_SCHPO/sp|Q9URX4|YFZB_SCHPO	2/209/225	14	2	0	0	426139000	548276000
cwq_mix2-2_726.21335.21335.3.0.dta	cwq_mix2-2_726	21335	6044.01	1517.62	3	EGLINJGTSIHAGLR		16 2 0 0	16	2	0	0	(N(N(H(H(H(H(H(H(H(H)))))))(H(H(H(H(H(H(H(H)))))))))))	6	64.2237	29.644	128.443	7	1.13591	0	0	0	0	1/sp|O42887|SPEB2_SCHPO	1/269	16	2	0	0	101620000	78100800
cwq_mix2-2_726.14860.14860.3.0.dta	cwq_mix2-2_726	14860	4318.69	1360.19	3	VHLECFGSSSSNJK	5,Carbamidomethyl[C];	13 2 0 0	13	2	0	0	(N(N(H(H(H(H(H(H(H(H)))))))(H(H(H(H(H))))))))	13	69.0251	37.0839	128.344	7	1.42934	0	0	0	0	1/sp|O13912|YDW6_SCHPO	1/256	13	2	0	0	41055400	38296000
cwq_mix2-3_726.6795.6795.3.0.dta	cwq_mix2-3_726	6795	2199.6	1212.44	3	FJCTTR	3,Carbamidomethyl[C];	15 2 0 0	15	2	0	0	(N(N(H(H(H(H(H(H(H(H)))))))(H(H(H(H(H(H(H))))))))))	2	49.6841	7.32994	128.342	7	0.7366	2.47579e-230	1.04123e-231	0.00616197	0.00616197	1/sp|P87167|BUT2_SCHPO	1/333	15	2	0	0	125828000	104057000
cwq_mix2-1_726.18033.18033.3.0.dta	cwq_mix2-1_726	18033	5138.48	1281.85	3	VYAVJASLNHDK		13 2 0 0	13	2	0	0	(N(N(H(H(H(H(H(H(H(H)))))))(H(H(H(H(H))))))))	5	64.2447	29.8718	128.08	7	1.02553	4.90785e-86	2.84366e-87	0	2.84366e-87	1/sp|Q9USU5|GAS2_SCHPO	1/90	13	2	0	0	68881500	71718900
cwq_mix2-1_726.8454.8454.3.0.dta	cwq_mix2-1_726	8454	2574.47	1272.14	3	FJCTTR	3,Carbamidomethyl[C];	15 2 0 1	15	2	0	1	(N(N(H(H(H(H(H(H(H(H)))))))(H(H(H(H(H(aH(H(H)))))))))))	2	50.1913	8.28951	128.009	7	1.43333	5.49618e-86	4.05571e-87	0.00580271	0.00580271	1/sp|P87167|BUT2_SCHPO	1/333	15	2	0	1	954539000	860700000
cwq_mix2-3_726.4794.4794.3.0.dta	cwq_mix2-3_726	4794	1663.27	1142.42	3	NFJDSSTK		13 2 0 0	13	2	0	0	(N(N(H(H(H(H(H(H(H(H)))))))(H(H(H(H(H))))))))	3	61.4451	25.6178	127.981	7	0.61824	1.13577e-229	3.92676e-231	0	3.92676e-231	1/sp|P78854|PLB1_SCHPO	1/348	13	2	0	0	632980000	651625000
cwq_mix2-3_726.7005.7005.3.0.dta	cwq_mix2-3_726	7005	2254.85	1110.08	3	FJCTTR	3,Carbamidomethyl[C];	12 2 0 1	12	2	0	1	(N(N(H(H(H(H(H(H(H(aH)))))))(H(H(H(H(H))))))))	2	49.0627	6.57571	127.967	7	2.06763	1.20655e-229	6.84497e-231	0.00638298	0.00638298	1/sp|P87167|BUT2_SCHPO	1/333	12	2	0	1	314294000	277064000
cwq_mix2-2_726.4816.4816.3.0.dta	cwq_mix2-2_726	4816	1633.61	1202.12	3	NFJDSSTK		13 2 0 1	13	2	0	1	(N(N(H(H(H(H(H(H(H(aH)))))))(H(H(H(H(H(H)))))))))	3	59.1041	22.0559	127.908	7	1.22162	0	0	0.000914913	0.000914913	1/sp|P78854|PLB1_SCHPO	1/348	13	2	0	1	4061250000	2798270000
cwq_mix2-3_726.8112.8112.3.0.dta	cwq_mix2-3_726	8112	2552.98	1214.48	3	LGNJLTR		14 2 0 1	14	2	0	1	(N(N(H(H(H(H(H(H(aH(H)))))))(H(H(H(H(H(H(H))))))))))	4	49.0131	6.57104	127.834	7	2.26359	2.11734e-229	1.18423e-230	0.00638298	0.00638298	2/sp|Q9C0Y4|AGLU_SCHPO/sp|Q9URX4|YFZB_SCHPO	2/209/225	14	2	0	1	4040250000	3614320000
cwq_mix2-3_726.8367.8367.3.0.dta	cwq_mix2-3_726	8367	2618	1154.79	3	LGNJLTR		14 2 0 0	14	2	0	0	(N(N(H(H(H(H(H(H(H(H)))))))(H(H(H(H(H(H)))))))))	4	49.4256	7.29303	127.672	7	0.8879	4.20421e-229	2.15703e-230	0.00616197	0.00616197	2/sp|Q9C0Y4|AGLU_SCHPO/sp|Q9URX4|YFZB_SCHPO	2/209/225	14	2	0	0	437056000	524386000
cwq_mix2-1_726.2409.2409.3.0.dta	cwq_mix2-1_726	2409	951.451	929.384	3	KQJITR		10 2 0 0	10	2	0	0	(N(N(H(H(H(H(H(H)))))(H(H(H(H)))))))	3	48.33	5.61582	127.656	7	1.07566	9.61334e-86	6.14838e-87	0.00868846	0.00868846	1/sp|Q10061|YAM6_SCHPO	1/247	10	2	0	0	93521800	93385200
cwq_mix2-3_726.6734.6734.3.0.dta	cwq_mix2-3_726	6734	2184.12	1212.44	3	FJCTTR	3,Carbamidomethyl[C];	15 2 0 0	15	2	0	0	(N(N(H(H(H(H(H(H(H(H)))))))(H(H(H(H(H(H(H))))))))))	2	48.3271	5.61981	127.641	7	0.59961	4.79667e-229	3.22237e-230	0.00888171	0.00888171	1/sp|P87167|BUT2_SCHPO	1/333	15	2	0	0	276107000	259953000
cwq_mix2-2_726.25050.25050.3.0.dta	cwq_mix2-2_726	25050	6985.04	1483.92	3	FFKJDTQFYIK		16 2 0 0	16	2	0	0	(N(N(H(H(H(H(H(H(H(H)))))))(H(H(H(H(H(H(H(H)))))))))))	4	58.8718	21.8753	127.58	7	1.1943	0	0	0.000914913	0.000914913	1/sp|Q9USU5|GAS2_SCHPO	1/34	16	2	0	0	215020000	209465000
cwq_mix2-1_726.6020.6020.3.0.dta	cwq_mix2-1_726	6020	1920.47	1148.1	3	NFJDSSTK		12 2 0 1	12	2	0	1	(N(N(H(H(H(H(H(H(aH(H)))))))(H(H(H(H(H))))))))	3	60.1843	23.9549	127.467	7	1.24672	1.29763e-85	8.89537e-87	0	8.89537e-87	1/sp|P78854|PLB1_SCHPO	1/348	12	2	0	1	2750790000	2813990000
cwq_mix2-3_726.2137.2137.3.0.dta	cwq_mix2-3_726	2137	927.344	875.368	3	KQJITR		9 2 0 0	9	2	0	0	(N(N(H(H(H(H(H(H)))))(H(H(H))))))	3	49.5013	7.59094	127.335	7	2.8236	1.74812e-228	7.12214e-230	0.00616197	0.00616197	1/sp|Q10061|YAM6_SCHPO	1/247	9	2	0	0	414784000	386017000
cwq_mix2-3_726.6923.6923.3.0.dta	cwq_mix2-3_726	6923	2233.35	1110.08	3	FJCTTR	3,Carbamidomethyl[C];	12 2 0 1	12	2	0	1	(N(N(H(H(H(H(H(H(H(aH)))))))(H(H(H(H(H))))))))	2	47.7119	4.86242	127.29	7	1.4601	2.11749e-228	1.16694e-229	0.00965997	0.00965997	1/sp|P87167|BUT2_SCHPO	1/333	12	2	0	1	656731000	668958000
cwq_mix2-3_726.6736.6736.3.0.dta	cwq_mix2-3_726	6736	2184.72	1158.42	3	FJCTTR	3,Carbamidomethyl[C];	14 2 0 0	14	2	0	0	(N(N(H(H(H(H(H(H(H(H)))))))(H(H(H(H(H(H)))))))))	2	47.8327	5.09613	127.201	7	0.64556	3.08359e-228	1.81192e-229	0.00900196	0.00900196	1/sp|P87167|BUT2_SCHPO	1/333	14	2	0	0	106500000	125185000
cwq_mix2-2_726.25769.25769.4.0.dta	cwq_mix2-2_726	25769	7175.32	1125.46	4	FLTHLNNEVLHDJYTR		13 2 0 0	13	2	0	0	(N(N(H(H(H(H(H(H(H(H)))))))(H(H(H(H(H))))))))	13	49.2818	7.60862	126.675	7	0.79746	0	0	0.00645161	0.00645161	1/sp|O59747|PDF1_SCHPO	1/204	13	2	0	0	618573000	576977000
cwq_mix2-1_726.5993.5993.3.0.dta	cwq_mix2-1_726	5993	1913.8	1202.12	3	NFJDSSTK		13 2 0 1	13	2	0	1	(N(N(H(H(H(H(H(H(aH(H)))))))(H(H(H(H(H(H)))))))))	3	55.3708	17.1335	126.383	7	0.98108	7.263e-85	3.43742e-86	0.00157604	0.00157604	1/sp|P78854|PLB1_SCHPO	1/348	13	2	0	1	3979370000	3812500000
cwq_mix2-1_726.23779.23779.3.0.dta	cwq_mix2-1_726	23779	6666.16	1247.53	3	EGLINJGTSIHAGLR		11 2 0 0	11	2	0	0	(N(N(H(H(H(H(H(H(H))))))(H(H(H(H)))))))	6	57.0095	19.7246	126.253	7	1.21038	8.9319e-85	5.15505e-86	0.000851789	0.000851789	1/sp|O42887|SPEB2_SCHPO	1/269	11	2	0	0	102093000	65430900
cwq_mix2-3_726.15191.15191.3.0.dta	cwq_mix2-3_726	15191	4461.69	1360.19	3	VHLECFGSSSSNJK	5,Carbamidomethyl[C];	13 2 0 0	13	2	0	0	(N(N(H(H(H(H(H(H(H(H)))))))(H(H(H(H(H))))))))	13	63.5318	29.7699	126.233	7	1.94129	1.85118e-226	4.22505e-228	0	4.22505e-228	1/sp|O13912|YDW6_SCHPO	1/256	13	2	0	0	19814400	17558300
cwq_mix2-3_726.4875.4875.3.0.dta	cwq_mix2-3_726	4875	1683.71	1148.1	3	NFJDSSTK		12 2 0 1	12	2	0	1	(N(N(H(H(H(H(H(H(H(aH)))))))(H(H(H(H(H))))))))	3	62.5692	28.3451	126.128	7	1.44804	2.87693e-226	1.00101e-227	0	1.00101e-227	1/sp|P78854|PLB1_SCHPO	1/348	12	2	0	1	2108260000	1890570000
cwq_mix2-3_726.8330.8330.3.0.dta	cwq_mix2-3_726	8330	2609.12	1160.46	3	LGNJLTR		13 2 0 1	13	2	0	1	(N(N(H(H(H(H(H(H(H(aH)))))))(H(H(H(H(H(H)))))))))	4	50.2942	9.49532	126.064	7	2.56889	3.78368e-226	1.73773e-227	0.00392349	0.00392349	2/sp|Q9C0Y4|AGLU_SCHPO/sp|Q9URX4|YFZB_SCHPO	2/209/225	13	2	0	1	1846630000	1624920000
cwq_mix2-3_726.41798.41798.3.0.dta	cwq_mix2-3_726	41798	11390.8	1493.65	3	LLJISLEHLPGQTDIFR		13 2 0 0	13	2	0	0	(N(N(H(H(H(H(H(H(H(H)))))))(H(H(H(H(H))))))))	3	72.8847	44.3013	125.968	7	1.2049	5.66164e-226	2.81378e-227	0	2.81378e-227	1/sp|O14124|DPEH1_SCHPO	1/84	13	2	0	0	78624400	63212700
cwq_mix2-3_726.8412.8412.3.0.dta	cwq_mix2-3_726	8412	2629.87	1160.46	3	LGNJLTR		13 2 0 1	13	2	0	1	(N(N(H(H(H(H(H(H(H(aH)))))))(H(H(H(H(H(H)))))))))	4	49.276	7.99853	125.934	7	2.26453	6.53892e-226	4.01715e-227	0.0055607	0.0055607	2/sp|Q9C0Y4|AGLU_SCHPO/sp|Q9URX4|YFZB_SCHPO	2/209/225	13	2	0	1	1846630000	1624920000
cwq_mix2-2_726.14610.14610.3.0.dta	cwq_mix2-2_726	14610	4250.85	1335.86	3	VYAVJASLNHDK		14 2 0 0	14	2	0	0	(N(N(H(H(H(H(H(H(H(H)))))))(H(H(H(H(H(H)))))))))	5	59.3126	23.5013	125.819	7	1.70243	0	0	0	0	1/sp|Q9USU5|GAS2_SCHPO	1/90	14	2	0	0	14522200	14102100
cwq_mix2-1_726.5907.5907.3.0.dta	cwq_mix2-1_726	5907	1891.23	1202.12	3	NFJDSSTK		13 2 0 1	13	2	0	1	(N(N(H(H(H(H(H(H(H(aH)))))))(H(H(H(H(H(H)))))))))	3	53.6437	14.7873	125.805	7	1.03352	1.81888e-84	1.10877e-85	0.00268637	0.00268637	1/sp|P78854|PLB1_SCHPO	1/348	13	2	0	1	3979370000	3812500000
cwq_mix2-2_726.8817.8817.2.0.dta	cwq_mix2-2_726	8817	2692.37	1326.54	2	LGNJLTR		9 2 0 0	9	2	0	0	(N(N(H(H(H(H(H(H)))))(H(H(H))))))	4	57.4207	20.7096	125.598	7	0.72598	0	0	0.000914913	0.000914913	2/sp|Q9C0Y4|AGLU_SCHPO/sp|Q9URX4|YFZB_SCHPO	2/209/225	9	2	0	0	1706450000	1182770000
cwq_mix2-1_726.8849.8849.3.0.dta	cwq_mix2-1_726	8849	2677.78	1110.08	3	FJCTTR	3,Carbamidomethyl[C];	12 2 0 1	12	2	0	1	(N(N(H(H(H(H(H(H(aH(H)))))))(H(H(H(H(H))))))))	2	49.8542	9.12607	125.492	7	1.34293	2.9925e-84	1.65247e-85	0.00455696	0.00455696	1/sp|P87167|BUT2_SCHPO	1/333	12	2	0	1	768654000	907343000
cwq_mix2-2_726.4887.4887.3.0.dta	cwq_mix2-2_726	4887	1651.71	1142.42	3	NFJDSSTK		13 2 0 0	13	2	0	0	(N(N(H(H(H(H(H(H(H(H)))))))(H(H(H(H(H))))))))	3	57.1208	20.3097	125.484	7	0.90202	0	0	0.000914913	0.000914913	1/sp|P78854|PLB1_SCHPO	1/348	13	2	0	0	802361000	845035000
cwq_mix2-2_726.21596.21596.3.0.dta	cwq_mix2-2_726	21596	6112.34	1247.53	3	EGLINJGTSIHAGLR		11 2 0 0	11	2	0	0	(N(N(H(H(H(H(H(H(H))))))(H(H(H(H)))))))	6	58.8612	22.989	125.481	7	1.53199	0	0	0	0	1/sp|O42887|SPEB2_SCHPO	1/269	11	2	0	0	102828000	61536500
cwq_mix2-1_726.8376.8376.3.0.dta	cwq_mix2-1_726	8376	2554.22	950.059	3	IJHTTIER		9 2 0 0	9	2	0	0	(N(N(H(H(H(H(H(H)))))(H(H(H))))))	2	53.2662	14.4383	125.375	7	0.35615	3.60488e-84	2.28944e-85	0.00268637	0.00268637	1/sp|Q9UT11|YLW3_SCHPO	1/46	9	2	0	0	203116000	220995000
cwq_mix2-2_726.6896.6896.3.0.dta	cwq_mix2-2_726	6896	2183.91	1164.1	3	FJCTTR	3,Carbamidomethyl[C];	13 2 0 1	13	2	0	1	(N(N(H(H(H(H(H(H(H(aH)))))))(H(H(H(H(H(H)))))))))	2	49.2529	8.33049	125.252	7	1.0607	0	0	0.00619933	0.00619933	1/sp|P87167|BUT2_SCHPO	1/333	13	2	0	1	1668240000	1616510000
cwq_mix2-3_726.15262.15262.3.0.dta	cwq_mix2-3_726	15262	4481.05	1360.19	3	VHLECFGSSSSNJK	5,Carbamidomethyl[C];	13 2 0 0	13	2	0	0	(N(N(H(H(H(H(H(H(H(H)))))))(H(H(H(H(H))))))))	13	62.1294	28.1931	125.154	7	1.91701	1.77691e-224	3.7468e-226	0	3.7468e-226	1/sp|O13912|YDW6_SCHPO	1/256	13	2	0	0	19814400	17558300
cwq_mix2-3_726.6829.6829.3.0.dta	cwq_mix2-3_726	6829	2208.35	1158.42	3	FJCTTR	3,Carbamidomethyl[C];	14 2 0 0	14	2	0	0	(N(N(H(H(H(H(H(H(H(H)))))))(H(H(H(H(H(H)))))))))	2	47.8451	6.24262	125.107	7	0.71984	2.16868e-224	7.69349e-226	0.00675961	0.00675961	1/sp|P87167|BUT2_SCHPO	1/333	14	2	0	0	204213000	269033000
cwq_mix2-1_726.31146.31146.3.0.dta	cwq_mix2-1_726	31146	8534.46	1280.85	3	SPEFFJDSLVR		12 2 0 1	12	2	0	1	(N(N(H(H(H(H(H(H(aH(H)))))))(H(H(H(H(H))))))))	6	64.8934	32.5003	125.052	7	4.38783	6.02761e-84	3.34375e-85	0	3.34375e-85	1/sp|O13968|YE48_SCHPO	1/118	12	2	0	1	441049000	443894000
cwq_mix2-1_726.10847.10847.3.0.dta	cwq_mix2-1_726	10847	3212.85	1214.48	3	LGNJLTR		14 2 0 1	14	2	0	1	(N(N(H(H(H(H(H(H(H(aH)))))))(H(H(H(H(H(H(H))))))))))	4	49.3224	8.59243	124.964	7	1.99007	6.93553e-84	4.52252e-85	0.00541605	0.00541605	2/sp|Q9C0Y4|AGLU_SCHPO/sp|Q9URX4|YFZB_SCHPO	2/209/225	14	2	0	1	5203710000	4871810000
cwq_mix2-2_726.8758.8758.2.0.dta	cwq_mix2-2_726	8758	2677.11	1326.54	2	LGNJLTR		9 2 0 0	9	2	0	0	(N(N(H(H(H(H(H(H)))))(H(H(H))))))	4	58.7527	23.1112	124.944	7	0.76671	0	0	0	0	2/sp|Q9C0Y4|AGLU_SCHPO/sp|Q9URX4|YFZB_SCHPO	2/209/225	9	2	0	0	4860570000	4143270000
cwq_mix2-3_726.4943.4943.3.0.dta	cwq_mix2-3_726	4943	1701.46	1202.12	3	NFJDSSTK		13 2 0 1	13	2	0	1	(N(N(H(H(H(H(H(H(aH(H)))))))(H(H(H(H(H(H)))))))))	3	55.0151	17.3844	124.901	7	0.99523	5.18464e-224	1.69802e-225	0.00200267	0.00200267	1/sp|P78854|PLB1_SCHPO	1/348	13	2	0	1	2530430000	2301800000
cwq_mix2-3_726.2207.2207.3.0.dta	cwq_mix2-3_726	2207	946.268	875.368	3	KQJITR		9 2 0 0	9	2	0	0	(N(N(H(H(H(H(H(H)))))(H(H(H))))))	3	49.4034	8.81444	124.783	7	2.61667	8.54351e-224	3.19333e-225	0.0047259	0.0047259	1/sp|Q10061|YAM6_SCHPO	1/247	9	2	0	0	414784000	386017000
cwq_mix2-2_726.8309.8309.3.0.dta	cwq_mix2-2_726	8309	2558.25	1214.48	3	LGNJLTR		14 2 0 1	14	2	0	1	(N(N(H(H(H(H(H(H(aH(H)))))))(H(H(H(H(H(H(H))))))))))	4	48.6618	7.67629	124.778	7	1.6836	0	0	0.00645161	0.00645161	2/sp|Q9C0Y4|AGLU_SCHPO/sp|Q9URX4|YFZB_SCHPO	2/209/225	14	2	0	1	5439410000	4779400000
cwq_mix2-1_726.8695.8695.3.0.dta	cwq_mix2-1_726	8695	2637.48	842.023	3	IJHTTIER		7 2 0 0	7	2	0	0	(N(N(H(H(H(H(H))))(H(H)))))	2	61.4794	27.4269	124.72	7	0.14232	1.02243e-83	6.23692e-85	0	6.23692e-85	1/sp|Q9UT11|YLW3_SCHPO	1/46	7	2	0	0	341086000	415606000
cwq_mix2-3_726.8491.8491.3.0.dta	cwq_mix2-3_726	8491	2650.74	1160.46	3	LGNJLTR		13 2 0 1	13	2	0	1	(N(N(H(H(H(H(H(H(aH(H)))))))(H(H(H(H(H(H)))))))))	4	47.8474	6.63352	124.388	7	2.17917	4.55221e-223	1.11236e-224	0.00638298	0.00638298	2/sp|Q9C0Y4|AGLU_SCHPO/sp|Q9URX4|YFZB_SCHPO	2/209/225	13	2	0	1	836882000	1248280000
cwq_mix2-2_726.4998.4998.3.0.dta	cwq_mix2-2_726	4998	1680.05	1148.1	3	NFJDSSTK		12 2 0 1	12	2	0	1	(N(N(H(H(H(H(H(H(aH(H)))))))(H(H(H(H(H))))))))	3	59.06	23.9291	124.303	7	1.45676	0	0	0	0	1/sp|P78854|PLB1_SCHPO	1/348	12	2	0	1	3319350000	3032120000
cwq_mix2-2_726.6482.6482.3.0.dta	cwq_mix2-2_726	6482	2078.01	950.059	3	IJHTTIER		9 2 0 0	9	2	0	0	(N(N(H(H(H(H(H(H)))))(H(H(H))))))	2	51.3195	12.0236	124.298	7	0.48465	0	0	0.00342466	0.00342466	1/sp|Q9UT11|YLW3_SCHPO	1/46	9	2	0	0	216672000	233760000
cwq_mix2-1_726.10684.10684.3.0.dta	cwq_mix2-1_726	10684	3171.28	1214.48	3	LGNJLTR		14 2 0 1	14	2	0	1	(N(N(H(H(H(H(H(H(H(aH)))))))(H(H(H(H(H(H(H))))))))))	4	48.4811	7.66888	124.275	7	2.69529	2.07493e-83	9.70685e-85	0.00657277	0.00657277	2/sp|Q9C0Y4|AGLU_SCHPO/sp|Q9URX4|YFZB_SCHPO	2/209/225	14	2	0	1	5176770000	4856360000
cwq_mix2-1_726.8753.8753.3.0.dta	cwq_mix2-1_726	8753	2652.34	1056.06	3	FJCTTR	3,Carbamidomethyl[C];	11 2 0 1	11	2	0	1	(N(N(H(H(H(H(H(H(H(aH)))))))(H(H(H(H)))))))	2	49.0226	8.56053	124.166	7	0.73969	2.46729e-83	1.37242e-84	0.00541605	0.00541605	1/sp|P87167|BUT2_SCHPO	1/333	11	2	0	1	246522000	288796000
cwq_mix2-3_726.6650.6650.3.0.dta	cwq_mix2-3_726	6650	2162.52	1272.14	3	FJCTTR	3,Carbamidomethyl[C];	15 2 0 1	15	2	0	1	(N(N(H(H(H(H(H(H(H(H)))))))(H(H(H(H(aH(H(H(H)))))))))))	2	49.6891	9.60223	124.136	7	1.5395	1.3192e-222	4.39943e-224	0.00392349	0.00392349	1/sp|P87167|BUT2_SCHPO	1/333	15	2	0	1	718167000	414912000
cwq_mix2-1_726.5941.5941.3.0.dta	cwq_mix2-1_726	5941	1900.12	1148.1	3	NFJDSSTK		12 2 0 1	12	2	0	1	(N(N(H(H(H(H(H(H(H(aH)))))))(H(H(H(H(H))))))))	3	60.2591	25.8719	124.121	7	1.42625	2.65251e-83	1.79163e-84	0	1.79163e-84	1/sp|P78854|PLB1_SCHPO	1/348	12	2	0	1	2750790000	2813990000
cwq_mix2-3_726.6617.6617.3.0.dta	cwq_mix2-3_726	6617	2153.81	950.059	3	IJHTTIER		9 2 0 0	9	2	0	0	(N(N(H(H(H(H(H(H)))))(H(H(H))))))	2	57.288	21.3181	124.089	7	0.62474	1.61004e-222	7.0095e-224	0	7.0095e-224	1/sp|Q9UT11|YLW3_SCHPO	1/46	9	2	0	0	127032000	159266000
cwq_mix2-1_726.10483.10483.3.0.dta	cwq_mix2-1_726	10483	3117.87	1268.5	3	LGNJLTR		15 2 0 1	15	2	0	1	(N(N(H(H(H(H(H(H(H(H)))))))(H(H(H(H(H(H(H(aH)))))))))))	4	49.9201	9.98955	124.077	7	1.53157	2.84489e-83	2.22863e-84	0.00455696	0.00455696	2/sp|Q9C0Y4|AGLU_SCHPO/sp|Q9URX4|YFZB_SCHPO	2/209/225	15	2	0	1	2448430000	2278230000
cwq_mix2-3_726.6548.6548.3.0.dta	cwq_mix2-3_726	6548	2135.26	950.06	3	IJHTTIER		9 2 0 0	9	2	0	0	(N(N(H(H(H(H(H(H)))))(H(H(H))))))	2	51.9135	13.0824	124.028	7	1.03764	2.08128e-222	1.03065e-223	0.00344828	0.00344828	1/sp|Q9UT11|YLW3_SCHPO	1/46	9	2	0	0	127032000	159266000
cwq_mix2-1_726.26338.26338.3.0.dta	cwq_mix2-1_726	26338	7306.38	1537.94	3	FFKJDTQFYIK		17 2 0 0	17	2	0	0	(N(N(H(H(H(H(H(H(H(H)))))))(H(H(H(H(H(H(H(H(H))))))))))))	4	61.1965	27.4462	123.876	7	1.10367	3.91958e-83	3.23229e-84	0	3.23229e-84	1/sp|Q9USU5|GAS2_SCHPO	1/34	17	2	0	0	77902800	71944400
cwq_mix2-1_726.20369.20369.3.0.dta	cwq_mix2-1_726	20369	5752.02	1093.47	3	LYESEJQTHLITK		8 2 0 0	8	2	0	0	(N(N(H(H(H(H(H(H)))))(H(H)))))	6	80.5322	57.2749	123.724	7	0.768	4.98719e-83	3.96104e-84	0	3.96104e-84	1/sp|O74323|SEC11_SCHPO	1/114	8	2	0	0	793718000	928536000
cwq_mix2-1_726.23435.23435.3.0.dta	cwq_mix2-1_726	23435	6576.49	1409.58	3	EGLINJGTSIHAGLR		14 2 0 0	14	2	0	0	(N(N(H(H(H(H(H(H(H(H)))))))(H(H(H(H(H(H)))))))))	6	56.9158	20.9831	123.648	7	1.08221	5.63399e-83	4.76686e-84	0	4.76686e-84	1/sp|O42887|SPEB2_SCHPO	1/269	14	2	0	0	141902000	130961000
cwq_mix2-3_726.17676.17676.3.0.dta	cwq_mix2-3_726	17676	5111.79	1093.47	3	LYESEJQTHLITK		8 2 0 0	8	2	0	0	(N(N(H(H(H(H(H(H)))))(H(H)))))	6	86.1027	65.9417	123.545	7	1.05625	1.61491e-221	3.61872e-223	0	3.61872e-223	1/sp|O74323|SEC11_SCHPO	1/114	8	2	0	0	847714000	851412000
cwq_mix2-2_726.19011.19011.3.0.dta	cwq_mix2-2_726	19011	5416.35	1402.9	3	IIYNHJSSISDIR		14 2 0 0	14	2	0	0	(N(N(H(H(H(H(H(H(H(H)))))))(H(H(H(H(H(H)))))))))	6	57.4752	22.0961	123.179	7	0.68016	0	0	0.000914913	0.000914913	1/sp|Q9P778|DPP5_SCHPO	1/126	14	2	0	0	30799100	27481800
cwq_mix2-1_726.8298.8298.3.0.dta	cwq_mix2-1_726	8298	2533.47	950.059	3	IJHTTIER		9 2 0 0	9	2	0	0	(N(N(H(H(H(H(H(H)))))(H(H(H))))))	2	52.4735	14.4497	123.089	7	0.66266	1.37167e-82	6.77293e-84	0.00268637	0.00268637	1/sp|Q9UT11|YLW3_SCHPO	1/46	9	2	0	0	203116000	220995000
cwq_mix2-1_726.5956.5956.3.0.dta	cwq_mix2-1_726	5956	1903.84	1142.42	3	NFJDSSTK		13 2 0 0	13	2	0	0	(N(N(H(H(H(H(H(H(H(H)))))))(H(H(H(H(H))))))))	3	60.1782	26.3718	122.961	7	0.58233	1.68133e-82	9.18129e-84	0	9.18129e-84	1/sp|P78854|PLB1_SCHPO	1/348	13	2	0	0	571356000	733377000
cwq_mix2-2_726.8446.8446.3.0.dta	cwq_mix2-2_726	8446	2594.3	1154.79	3	LGNJLTR		14 2 0 0	14	2	0	0	(N(N(H(H(H(H(H(H(H(H)))))))(H(H(H(H(H(H)))))))))	4	46.7939	5.8041	122.918	7	1.0274	0	0	0.00957934	0.00957934	2/sp|Q9C0Y4|AGLU_SCHPO/sp|Q9URX4|YFZB_SCHPO	2/209/225	14	2	0	0	534495000	632883000
cwq_mix2-2_726.8376.8376.3.0.dta	cwq_mix2-2_726	8376	2576.12	1160.46	3	LGNJLTR		13 2 0 1	13	2	0	1	(N(N(H(H(H(H(H(H(aH(H)))))))(H(H(H(H(H(H)))))))))	4	49.5188	10.1042	122.717	7	2.23435	0	0	0.00469974	0.00469974	2/sp|Q9C0Y4|AGLU_SCHPO/sp|Q9URX4|YFZB_SCHPO	2/209/225	13	2	0	1	2501590000	2229670000
cwq_mix2-2_726.8456.8456.3.0.dta	cwq_mix2-2_726	8456	2596.91	1160.46	3	LGNJLTR		13 2 0 1	13	2	0	1	(N(N(H(H(H(H(H(H(aH(H)))))))(H(H(H(H(H(H)))))))))	4	47.9567	7.73248	122.659	7	2.05414	0	0	0.00645161	0.00645161	2/sp|Q9C0Y4|AGLU_SCHPO/sp|Q9URX4|YFZB_SCHPO	2/209/225	13	2	0	1	2480670000	2095070000
cwq_mix2-3_726.25899.25899.4.0.dta	cwq_mix2-3_726	25899	7270.09	1125.46	4	FLTHLNNEVLHDJYTR		13 2 0 0	13	2	0	0	(N(N(H(H(H(H(H(H(H(H)))))))(H(H(H(H(H))))))))	13	53.2413	15.8797	122.627	7	0.85792	7.86701e-220	1.78279e-221	0.00200267	0.00200267	1/sp|O59747|PDF1_SCHPO	1/204	13	2	0	0	560497000	508254000
cwq_mix2-3_726.21770.21770.3.0.dta	cwq_mix2-3_726	21770	6215.69	1301.55	3	EGLINJGTSIHAGLR		12 2 0 0	12	2	0	0	(N(N(H(H(H(H(H(H(H(H)))))))(H(H(H(H)))))))	6	55.0954	18.7426	122.608	7	1.49158	8.5386e-220	3.06899e-221	0.00200267	0.00200267	1/sp|O42887|SPEB2_SCHPO	1/269	12	2	0	0	67722800	48672800
cwq_mix2-2_726.8311.8311.3.0.dta	cwq_mix2-2_726	8311	2558.66	1154.79	3	LGNJLTR		14 2 0 0	14	2	0	0	(N(N(H(H(H(H(H(H(H(H)))))))(H(H(H(H(H(H)))))))))	4	52.8501	15.3418	122.508	7	1.01094	0	0	0.00309981	0.00309981	2/sp|Q9C0Y4|AGLU_SCHPO/sp|Q9URX4|YFZB_SCHPO	2/209/225	14	2	0	0	573923000	692745000
cwq_mix2-3_726.8831.8831.2.0.dta	cwq_mix2-3_726	8831	2741.23	1326.54	2	LGNJLTR		9 2 0 0	9	2	0	0	(N(N(H(H(H(H(H(H)))))(H(H(H))))))	4	59.4455	25.5058	122.476	7	0.87605	1.48911e-219	5.27872e-221	0	5.27872e-221	2/sp|Q9C0Y4|AGLU_SCHPO/sp|Q9URX4|YFZB_SCHPO	2/209/225	9	2	0	0	3700730000	2786670000
cwq_mix2-2_726.6725.6725.3.0.dta	cwq_mix2-2_726	6725	2139.87	1110.08	3	FJCTTR	3,Carbamidomethyl[C];	12 2 0 1	12	2	0	1	(N(N(H(H(H(H(H(H(H(aH)))))))(H(H(H(H(H))))))))	2	48.8287	9.19606	122.432	7	0.8679	0	0	0.00544016	0.00544016	1/sp|P87167|BUT2_SCHPO	1/333	12	2	0	1	732288000	844778000
cwq_mix2-3_726.17577.17577.3.0.dta	cwq_mix2-3_726	17577	5085.13	1147.48	3	LYESEJQTHLITK		9 2 0 0	9	2	0	0	(N(N(H(H(H(H(H(H)))))(H(H(H))))))	6	78.9519	55.5915	122.336	7	0.94998	2.70436e-219	9.23628e-221	0	9.23628e-221	1/sp|O74323|SEC11_SCHPO	1/114	9	2	0	0	382192000	356791000
cwq_mix2-1_726.8674.8674.3.0.dta	cwq_mix2-1_726	8674	2631.68	1056.06	3	FJCTTR	3,Carbamidomethyl[C];	11 2 0 1	11	2	0	1	(N(N(H(H(H(H(H(H(H(aH)))))))(H(H(H(H)))))))	2	47.5093	7.34166	122.106	7	0.41943	6.57013e-82	2.78323e-83	0.00688389	0.00688389	1/sp|P87167|BUT2_SCHPO	1/333	11	2	0	1	246522000	288796000
cwq_mix2-2_726.19749.19749.3.0.dta	cwq_mix2-2_726	19749	5613.74	1219.85	3	SIIQNJGTFGVSHTR		10 2 0 0	10	2	0	0	(N(N(H(H(H(H(H(H)))))(H(H(H(H)))))))	6	63.9153	32.6368	122.004	7	1.09061	0	0	0	0	1/sp|Q8WZK2|MCD4_SCHPO	1/86	10	2	0	0	78359000	73936300
cwq_mix2-3_726.26163.26163.4.0.dta	cwq_mix2-3_726	26163	7338.25	1044.44	4	FLTHLNNEVLHDJYTR		11 2 0 0	11	2	0	0	(N(N(H(H(H(H(H(H(H))))))(H(H(H(H)))))))	13	60.9086	28.0614	121.911	7	0.63968	1.63539e-218	3.31503e-220	0	3.31503e-220	1/sp|O59747|PDF1_SCHPO	1/204	11	2	0	0	347905000	368438000
cwq_mix2-2_726.6691.6691.3.0.dta	cwq_mix2-2_726	6691	2131	896.041	3	IJHTTIER		8 2 0 0	8	2	0	0	(N(N(H(H(H(H(H(H)))))(H(H)))))	2	55.2331	19.3316	121.907	7	0.12948	0	0	0.000914913	0.000914913	1/sp|Q9UT11|YLW3_SCHPO	1/46	8	2	0	0	1669430000	57935600
cwq_mix2-1_726.26764.26764.4.0.dta	cwq_mix2-1_726	26764	7417.87	1165.98	4	FLTHLNNEVLHDJYTR		14 2 0 0	14	2	0	0	(N(N(H(H(H(H(H(H(H(H)))))))(H(H(H(H(H(H)))))))))	13	53.6861	16.9951	121.827	7	0.68918	1.02674e-81	5.49195e-83	0.00157604	0.00157604	1/sp|O59747|PDF1_SCHPO	1/204	14	2	0	0	105210000	86507700
cwq_mix2-3_726.20156.20156.3.0.dta	cwq_mix2-3_726	20156	5780.23	1219.84	3	SIIQNJGTFGVSHTR		10 2 0 0	10	2	0	0	(N(N(H(H(H(H(H(H)))))(H(H(H(H)))))))	6	69.3083	41.0736	121.744	7	1.00121	3.30941e-218	8.06323e-220	0	8.06323e-220	1/sp|Q8WZK2|MCD4_SCHPO	1/86	10	2	0	0	69551200	57599700
cwq_mix2-3_726.6545.6545.3.0.dta	cwq_mix2-3_726	6545	2134.6	1326.15	3	FJCTTR	3,Carbamidomethyl[C];	16 2 0 1	16	2	0	1	(N(N(H(H(H(H(H(H(H(H)))))))(H(H(H(H(H(H(aH(H(H))))))))))))	2	48.6033	9.23795	121.71	7	2.25625	3.8214e-218	1.34072e-219	0.00392349	0.00392349	1/sp|P87167|BUT2_SCHPO	1/333	16	2	0	1	152912000	122824000
cwq_mix2-2_726.6831.6831.3.0.dta	cwq_mix2-2_726	6831	2166.69	842.023	3	IJHTTIER		7 2 0 0	7	2	0	0	(N(N(H(H(H(H(H))))(H(H)))))	2	57.1386	22.3759	121.698	7	0.14113	0	0	0.000914913	0.000914913	1/sp|Q9UT11|YLW3_SCHPO	1/46	7	2	0	0	361468000	413392000
cwq_mix2-3_726.6901.6901.3.0.dta	cwq_mix2-3_726	6901	2227.36	1056.06	3	FJCTTR	3,Carbamidomethyl[C];	11 2 0 1	11	2	0	1	(N(N(H(H(H(H(H(H(aH(H)))))))(H(H(H(H)))))))	2	47.9383	8.27814	121.593	7	0.93772	6.28457e-218	2.20699e-219	0.0047259	0.0047259	1/sp|P87167|BUT2_SCHPO	1/333	11	2	0	1	185545000	65324800
cwq_mix2-1_726.11032.11032.3.0.dta	cwq_mix2-1_726	11032	3260.76	1154.79	3	LGNJLTR		14 2 0 0	14	2	0	0	(N(N(H(H(H(H(H(H(H(H)))))))(H(H(H(H(H(H)))))))))	4	47.9016	8.25482	121.531	7	0.72414	1.64482e-81	7.6699e-83	0.00580271	0.00580271	2/sp|Q9C0Y4|AGLU_SCHPO/sp|Q9URX4|YFZB_SCHPO	2/209/225	14	2	0	0	474979000	606537000
cwq_mix2-2_726.5311.5311.3.0.dta	cwq_mix2-2_726	5311	1762.74	1202.12	3	NFJDSSTK		13 2 0 1	13	2	0	1	(N(N(H(H(H(H(H(H(H(aH)))))))(H(H(H(H(H(H)))))))))	3	55.9002	20.5899	121.477	7	1.4064	0	0	0.000914913	0.000914913	1/sp|P78854|PLB1_SCHPO	1/348	13	2	0	1	3167530000	2547400000
cwq_mix2-2_726.6887.6887.3.0.dta	cwq_mix2-2_726	6887	2181.62	1218.12	3	FJCTTR	3,Carbamidomethyl[C];	14 2 0 1	14	2	0	1	(N(N(H(H(H(H(H(H(H(H)))))))(H(H(H(H(H(aH(H))))))))))	2	46.3652	5.95024	121.421	7	1.2175	0	0	0.00923594	0.00923594	1/sp|P87167|BUT2_SCHPO	1/333	14	2	0	1	2015000000	1760210000
cwq_mix2-2_726.25227.25227.3.0.dta	cwq_mix2-2_726	25227	7031.95	1483.92	3	FFKJDTQFYIK		16 2 0 0	16	2	0	0	(N(N(H(H(H(H(H(H(H(H)))))))(H(H(H(H(H(H(H(H)))))))))))	4	55.9924	20.773	121.4	7	0.7581	0	0	0.000914913	0.000914913	1/sp|Q9USU5|GAS2_SCHPO	1/34	16	2	0	0	215020000	209465000
cwq_mix2-3_726.25254.25254.3.0.dta	cwq_mix2-3_726	25254	7099.15	1483.92	3	FFKJDTQFYIK		16 2 0 0	16	2	0	0	(N(N(H(H(H(H(H(H(H(H)))))))(H(H(H(H(H(H(H(H)))))))))))	4	54.1019	17.8901	121.353	7	1.23813	1.74074e-217	4.59402e-219	0.00200267	0.00200267	1/sp|Q9USU5|GAS2_SCHPO	1/34	16	2	0	0	216935000	209558000
cwq_mix2-3_726.5094.5094.3.0.dta	cwq_mix2-3_726	5094	1741.88	1202.12	3	NFJDSSTK		13 2 0 1	13	2	0	1	(N(N(H(H(H(H(H(H(H(aH)))))))(H(H(H(H(H(H)))))))))	3	53.3358	16.759	121.264	7	2.0165	2.53219e-217	7.99985e-219	0.00200267	0.00200267	1/sp|P78854|PLB1_SCHPO	1/348	13	2	0	1	2784600000	2419480000
cwq_mix2-2_726.12800.12800.4.0.dta	cwq_mix2-2_726	12800	3760.73	804.581	4	HPJGTAHSLNFR		9 2 0 0	9	2	0	0	(N(N(H(H(H(H(H(H)))))(H(H(H))))))	3	60.7484	28.1722	121.247	7	0.50489	0	0	0	0	1/sp|Q9US04|GGT1_SCHPO	1/156	9	2	0	0	126954000	142143000
cwq_mix2-2_726.17410.17410.3.0.dta	cwq_mix2-2_726	17410	4986.17	1147.48	3	LYESEJQTHLITK		9 2 0 0	9	2	0	0	(N(N(H(H(H(H(H(H)))))(H(H(H))))))	6	76.4683	52.4055	121.156	7	0.93603	0	0	0	0	1/sp|O74323|SEC11_SCHPO	1/114	9	2	0	0	454164000	446842000
cwq_mix2-1_726.13959.13959.3.0.dta	cwq_mix2-1_726	13959	4044.12	1256.15	3	JFSNIR		15 2 0 1	15	2	0	1	(N(N(H(H(H(H(H(H(H(H)))))))(H(H(H(H(H(aH(H(H)))))))))))	1	50.6258	12.6669	121.121	7	1.57982	3.16576e-81	1.40599e-82	0.00376648	0.00376648	2/sp|P87015|ASPG1_SCHPO/sp|Q8NKC0|ASPG3_SCHPO	2/82/82	15	2	0	1	324632000	293568000
cwq_mix2-1_726.8851.8851.3.0.dta	cwq_mix2-1_726	8851	2678.33	1056.06	3	FJCTTR	3,Carbamidomethyl[C];	11 2 0 1	11	2	0	1	(N(N(H(H(H(H(H(H(H(aH)))))))(H(H(H(H)))))))	2	46.7295	6.68276	121.102	7	1.11491	3.26261e-81	1.81678e-82	0.00800712	0.00800712	1/sp|P87167|BUT2_SCHPO	1/333	11	2	0	1	246522000	288796000
cwq_mix2-1_726.11456.11456.2.0.dta	cwq_mix2-1_726	11456	3373.18	1326.54	2	LGNJLTR		9 2 0 0	9	2	0	0	(N(N(H(H(H(H(H(H)))))(H(H(H))))))	4	55.6958	20.5203	121.022	7	0.78933	3.70871e-81	2.27483e-82	0.000851789	0.000851789	2/sp|Q9C0Y4|AGLU_SCHPO/sp|Q9URX4|YFZB_SCHPO	2/209/225	9	2	0	0	5694370000	4622750000
cwq_mix2-3_726.14502.14502.3.0.dta	cwq_mix2-3_726	14502	4272.79	1497.92	3	VYAVJASLNHDK		17 2 0 0	17	2	0	0	(N(N(H(H(H(H(H(H(H(H)))))))(H(H(H(H(H(H(H(H(H))))))))))))	5	60.0591	27.2378	121.013	7	1.62875	7.34502e-217	2.67605e-218	0	2.67605e-218	1/sp|Q9USU5|GAS2_SCHPO	1/90	17	2	0	0	77757900	80994800
cwq_mix2-2_726.4921.4921.3.0.dta	cwq_mix2-2_726	4921	1660.27	1148.1	3	NFJDSSTK		12 2 0 1	12	2	0	1	(N(N(H(H(H(H(H(H(H(aH)))))))(H(H(H(H(H))))))))	3	51.706	14.4101	120.97	7	1.68945	0	0	0.00309981	0.00309981	1/sp|P78854|PLB1_SCHPO	1/348	12	2	0	1	3319350000	3032120000
cwq_mix2-1_726.6103.6103.3.0.dta	cwq_mix2-1_726	6103	1941.53	1148.1	3	NFJDSSTK		12 2 0 1	12	2	0	1	(N(N(H(H(H(H(H(H(H(aH)))))))(H(H(H(H(H))))))))	3	57.9833	24.0962	120.916	7	1.26764	4.38799e-81	2.80823e-82	0	2.80823e-82	1/sp|P78854|PLB1_SCHPO	1/348	12	2	0	1	3507810000	3363660000
cwq_mix2-3_726.14202.14202.3.0.dta	cwq_mix2-3_726	14202	4191.66	1346.89	3	RSEVTPJTSLAQCPK	13,Carbamidomethyl[C];	12 2 0 0	12	2	0	0	(N(N(H(H(H(H(H(H(H(H)))))))(H(H(H(H)))))))	7	47.2565	7.59515	120.913	7	1.27767	1.11978e-216	4.09556e-218	0.00616197	0.00616197	1/sp|Q9C0Y2|YKL1_SCHPO	1/44	12	2	0	0	44829900	34960000
cwq_mix2-3_726.4865.4865.3.0.dta	cwq_mix2-3_726	4865	1681.13	1142.42	3	NFJDSSTK		13 2 0 0	13	2	0	0	(N(N(H(H(H(H(H(H(H(H)))))))(H(H(H(H(H))))))))	3	56.5572	21.9459	120.835	7	0.57182	1.55842e-216	6.04103e-218	0	6.04103e-218	1/sp|P78854|PLB1_SCHPO	1/348	13	2	0	0	632980000	651625000
cwq_mix2-2_726.14874.14874.3.0.dta	cwq_mix2-2_726	14874	4322.38	1306.17	3	VHLECFGSSSSNJK	5,Carbamidomethyl[C];	12 2 0 0	12	2	0	0	(N(N(H(H(H(H(H(H(H(H)))))))(H(H(H(H)))))))	13	58.2837	24.6122	120.817	7	1.89891	0	0	0	0	1/sp|O13912|YDW6_SCHPO	1/256	12	2	0	0	22981000	20747800
cwq_mix2-3_726.11925.11925.3.0.dta	cwq_mix2-3_726	11925	3572.59	1086.46	3	ILDDKGNJLTK		10 2 0 0	10	2	0	0	(N(N(H(H(H(H(H(H)))))(H(H(H(H)))))))	8	52.9775	16.6163	120.505	7	1.05636	6.31405e-216	1.3957e-217	0.00200267	0.00200267	1/sp|Q10351|PIGS_SCHPO	1/132	10	2	0	0	40146000	45789900
cwq_mix2-3_726.6628.6628.3.0.dta	cwq_mix2-3_726	6628	2156.76	896.042	3	IJHTTIER		8 2 0 0	8	2	0	0	(N(N(H(H(H(H(H(H)))))(H(H)))))	2	53.2482	17.1016	120.378	7	0.83533	1.08445e-215	2.73382e-217	0.00200267	0.00200267	1/sp|Q9UT11|YLW3_SCHPO	1/46	8	2	0	0	1129480000	1197140000
cwq_mix2-1_726.26799.26799.4.1.dta	cwq_mix2-1_726	26799	7426.83	1125.46	4	FLTHLNNEVLHDJYTR		13 2 0 0	13	2	0	0	(N(N(H(H(H(H(H(H(H(H)))))))(H(H(H(H(H))))))))	13	49.3609	11.1644	120.297	7	0.47382	1.1792e-80	4.26535e-82	0.00455696	0.00455696	1/sp|O59747|PDF1_SCHPO	1/204	13	2	0	0	433530000	469364000
cwq_mix2-3_726.33830.33830.4.0.dta	cwq_mix2-3_726	33830	9333.71	1174.99	4	LFPHGIYNFJFSAPNKR		14 2 0 0	14	2	0	0	(N(N(H(H(H(H(H(H(H(H)))))))(H(H(H(H(H(H)))))))))	10	61.8884	30.4479	120.278	7	0.88637	1.6545e-215	4.74266e-217	0	4.74266e-217	1/sp|P87167|BUT2_SCHPO	1/236	14	2	0	0	7343900000	6562560000
cwq_mix2-1_726.17812.17812.3.0.dta	cwq_mix2-1_726	17812	5078.94	1240.82	3	WTPVSTJSTSK		13 2 0 0	13	2	0	0	(N(N(H(H(H(H(H(H(H(H)))))))(H(H(H(H(H))))))))	7	60.0267	27.6202	120.21	7	1.19411	1.35517e-80	5.90599e-82	0	5.90599e-82	1/sp|O13968|YE48_SCHPO	1/555	13	2	0	0	66572400	171540000
cwq_mix2-1_726.20002.20002.3.0.dta	cwq_mix2-1_726	20002	5654.5	1153.47	3	JLSADIPAK		12 2 0 1	12	2	0	1	(N(N(H(H(H(H(H(H(aH(H)))))))(H(H(H(H(H))))))))	1	58.4448	25.205	120.176	7	1.71628	1.43156e-80	7.60044e-82	0	7.60044e-82	1/sp|P87167|BUT2_SCHPO	1/215	12	2	0	1	1051400000	1080180000
cwq_mix2-2_726.8556.8556.3.0.dta	cwq_mix2-2_726	8556	2623.78	1106.45	3	LGNJLTR		12 2 0 1	12	2	0	1	(N(N(H(H(H(H(H(H(H(aH)))))))(H(H(H(H(H))))))))	4	47.4685	8.34117	120.133	7	3.07223	0	0	0.00619933	0.00619933	2/sp|Q9C0Y4|AGLU_SCHPO/sp|Q9URX4|YFZB_SCHPO	2/209/225	12	2	0	1	482838000	469022000
cwq_mix2-1_726.34046.34046.4.0.dta	cwq_mix2-1_726	34046	9269.83	1093.96	4	LFPHGIYNFJFSAPNKR		12 2 0 0	12	2	0	0	(N(N(H(H(H(H(H(H(H(H)))))))(H(H(H(H)))))))	10	60.5132	28.4229	120.109	7	0.6289	1.59185e-80	9.44903e-82	0	9.44903e-82	1/sp|P87167|BUT2_SCHPO	1/236	12	2	0	0	5498340000	5896330000
cwq_mix2-2_726.4897.4897.3.0.dta	cwq_mix2-2_726	4897	1654.3	1202.12	3	NFJDSSTK		13 2 0 1	13	2	0	1	(N(N(H(H(H(H(H(H(H(aH)))))))(H(H(H(H(H(H)))))))))	3	53.3603	17.4878	119.981	7	1.01937	0	0	0.00151172	0.00151172	1/sp|P78854|PLB1_SCHPO	1/348	13	2	0	1	4061250000	2798270000
cwq_mix2-2_726.11470.11470.3.0.dta	cwq_mix2-2_726	11470	3402.57	1402.2	3	JVTNPDFDRK		16 2 0 0	16	2	0	0	(N(N(H(H(H(H(H(H(H(H)))))))(H(H(H(H(H(H(H(H)))))))))))	1	49.5445	11.6741	119.875	7	1.02634	9.05e-321	1.04e-322	0.00342466	0.00342466	1/sp|O60172|PPA3_SCHPO	1/324	16	2	0	0	36963400	38623400
cwq_mix2-1_726.8627.8627.3.0.dta	cwq_mix2-1_726	8627	2619.51	1110.08	3	FJCTTR	3,Carbamidomethyl[C];	12 2 0 1	12	2	0	1	(N(N(H(H(H(H(H(H(aH(H)))))))(H(H(H(H(H))))))))	2	47.0692	7.88443	119.841	7	1.53943	2.44443e-80	1.22803e-81	0.00657277	0.00657277	1/sp|P87167|BUT2_SCHPO	1/333	12	2	0	1	768654000	907343000
cwq_mix2-3_726.28567.28567.3.0.dta	cwq_mix2-3_726	28567	7962.64	1327.19	3	HYWJLTSNIYR		13 2 0 0	13	2	0	0	(N(N(H(H(H(H(H(H(H(H)))))))(H(H(H(H(H))))))))	4	63.73	33.5576	119.764	7	0.97363	1.46062e-214	2.24973e-216	0	2.24973e-216	1/sp|O13968|YE48_SCHPO	1/541	13	2	0	0	716022000	644597000
cwq_mix2-3_726.19384.19384.3.0.dta	cwq_mix2-3_726	19384	5572.6	1348.89	3	IIYNHJSSISDIR		13 2 0 0	13	2	0	0	(N(N(H(H(H(H(H(H(H(H)))))))(H(H(H(H(H))))))))	6	59.473	27.0203	119.742	7	2.64316	1.60349e-214	4.15454e-216	0	4.15454e-216	1/sp|Q9P778|DPP5_SCHPO	1/126	13	2	0	0	21606400	18277900
cwq_mix2-1_726.34127.34127.4.0.dta	cwq_mix2-1_726	34127	9289.65	1093.96	4	LFPHGIYNFJFSAPNKR		12 2 0 0	12	2	0	0	(N(N(H(H(H(H(H(H(H(H)))))))(H(H(H(H)))))))	10	59.3463	26.9195	119.568	7	0.60146	3.7836e-80	1.66384e-81	0	1.66384e-81	1/sp|P87167|BUT2_SCHPO	1/236	12	2	0	0	5498340000	5907140000
cwq_mix2-2_726.4841.4841.3.0.dta	cwq_mix2-2_726	4841	1640.04	1196.44	3	NFJDSSTK		14 2 0 0	14	2	0	0	(N(N(H(H(H(H(H(H(H(H)))))))(H(H(H(H(H(H)))))))))	3	56.1492	22.0504	119.476	7	0.49514	1.0625e-319	1.28e-321	0.000914913	0.000914913	1/sp|P78854|PLB1_SCHPO	1/348	14	2	0	0	681984000	575525000
cwq_mix2-2_726.14747.14747.3.0.dta	cwq_mix2-2_726	14747	4288.14	1414.21	3	VHLECFGSSSSNJK	5,Carbamidomethyl[C];	14 2 0 0	14	2	0	0	(N(N(H(H(H(H(H(H(H(H)))))))(H(H(H(H(H(H)))))))))	13	63.8071	33.9196	119.312	7	1.99882	2.9839e-319	4.545e-321	0	4.545e-321	1/sp|O13912|YDW6_SCHPO	1/256	14	2	0	0	19076700	18310800
cwq_mix2-3_726.8273.8273.3.0.dta	cwq_mix2-3_726	8273	2593.65	1154.79	3	LGNJLTR		14 2 0 0	14	2	0	0	(N(N(H(H(H(H(H(H(H(H)))))))(H(H(H(H(H(H)))))))))	4	50.895	14.0627	119.298	7	0.47286	1.05588e-213	1.6675e-215	0.00344828	0.00344828	2/sp|Q9C0Y4|AGLU_SCHPO/sp|Q9URX4|YFZB_SCHPO	2/209/225	14	2	0	0	437056000	524386000
cwq_mix2-2_726.6596.6596.3.0.dta	cwq_mix2-2_726	6596	2107.39	1164.1	3	FJCTTR	3,Carbamidomethyl[C];	13 2 0 1	13	2	0	1	(N(N(H(H(H(H(H(H(H(aH)))))))(H(H(H(H(H(H)))))))))	2	46.5136	7.35922	119.229	7	1.10969	5.06733e-319	1.32e-320	0.00673854	0.00673854	1/sp|P87167|BUT2_SCHPO	1/333	13	2	0	1	1668240000	1616510000
cwq_mix2-1_726.11524.11524.2.0.dta	cwq_mix2-1_726	11524	3390.96	1326.54	2	LGNJLTR		9 2 0 0	9	2	0	0	(N(N(H(H(H(H(H(H)))))(H(H(H))))))	4	58.431	25.6964	119.224	7	0.79084	6.55426e-80	2.41535e-81	0	2.41535e-81	2/sp|Q9C0Y4|AGLU_SCHPO/sp|Q9URX4|YFZB_SCHPO	2/209/225	9	2	0	0	5694370000	4622750000
cwq_mix2-3_726.8229.8229.3.0.dta	cwq_mix2-3_726	8229	2582.58	1268.5	3	LGNJLTR		15 2 0 1	15	2	0	1	(N(N(H(H(H(H(H(H(H(H)))))))(H(H(H(H(H(H(H(aH)))))))))))	4	45.4456	5.76404	119.14	7	1.79028	2.06103e-213	4.07263e-215	0.00859599	0.00859599	2/sp|Q9C0Y4|AGLU_SCHPO/sp|Q9URX4|YFZB_SCHPO	2/209/225	15	2	0	1	1283230000	1103230000
cwq_mix2-2_726.22268.22268.3.0.dta	cwq_mix2-2_726	22268	6283.56	961.736	3	LGJETFLPK		9 2 0 0	9	2	0	0	(N(N(H(H(H(H(H(H)))))(H(H(H))))))	3	61.6368	30.6872	119.115	7	0.55645	1.059366e-318	2.433e-320	0	2.433e-320	1/sp|P36581|CALX_SCHPO	1/418	9	2	0	0	1137380000	1395510000
cwq_mix2-1_726.17999.17999.3.0.dta	cwq_mix2-1_726	17999	5129.24	1389.88	3	VYAVJASLNHDK		15 2 0 0	15	2	0	0	(N(N(H(H(H(H(H(H(H(H)))))))(H(H(H(H(H(H(H))))))))))	5	55.6829	21.5476	119.077	7	0.68979	8.28921e-80	3.35113e-81	0	3.35113e-81	1/sp|Q9USU5|GAS2_SCHPO	1/90	15	2	0	0	46732400	58079200
cwq_mix2-1_726.28976.28976.3.0.dta	cwq_mix2-1_726	28976	7978.13	1381.21	3	HYWJLTSNIYR		14 2 0 0	14	2	0	0	(N(N(H(H(H(H(H(H(H(H)))))))(H(H(H(H(H(H)))))))))	4	62.6209	32.2482	119.027	7	0.9632	8.97249e-80	4.34393e-81	0	4.34393e-81	1/sp|O13968|YE48_SCHPO	1/541	14	2	0	0	364588000	356983000
cwq_mix2-2_726.33700.33700.4.0.dta	cwq_mix2-2_726	33700	9228.84	1093.96	4	LFPHGIYNFJFSAPNKR		12 2 0 0	12	2	0	0	(N(N(H(H(H(H(H(H(H(H)))))))(H(H(H(H)))))))	10	55.1099	20.7164	118.983	7	0.73409	2.448777e-318	4.985e-320	0.000914913	0.000914913	1/sp|P87167|BUT2_SCHPO	1/236	12	2	0	0	4744200000	4974680000
cwq_mix2-2_726.28172.28172.3.0.dta	cwq_mix2-2_726	28172	7795.81	1327.19	3	HYWJLTSNIYR		13 2 0 0	13	2	0	0	(N(N(H(H(H(H(H(H(H(H)))))))(H(H(H(H(H))))))))	4	64.8289	35.6724	118.977	7	0.98117	2.55993e-318	7.5997e-320	0	7.5997e-320	1/sp|O13968|YE48_SCHPO	1/541	13	2	0	0	714790000	685748000
cwq_mix2-2_726.8491.8491.3.0.dta	cwq_mix2-2_726	8491	2606.19	1106.45	3	LGNJLTR		12 2 0 1	12	2	0	1	(N(N(H(H(H(H(H(H(H(aH)))))))(H(H(H(H(H))))))))	4	46.5724	7.6282	118.897	7	3.29108	4.257117e-318	1.191e-319	0.00645161	0.00645161	2/sp|Q9C0Y4|AGLU_SCHPO/sp|Q9URX4|YFZB_SCHPO	2/209/225	12	2	0	1	482838000	469022000
cwq_mix2-2_726.8747.8747.3.0.dta	cwq_mix2-2_726	8747	2674.17	884.697	3	LGNJLTR		9 2 0 0	9	2	0	0	(N(N(H(H(H(H(H(H)))))(H(H(H))))))	4	50.4038	13.5236	118.896	7	0.55291	4.30818e-318	1.61846e-319	0.00309981	0.00309981	2/sp|Q9C0Y4|AGLU_SCHPO/sp|Q9URX4|YFZB_SCHPO	2/209/225	9	2	0	0	297505000	305469000
cwq_mix2-1_726.33970.33970.4.0.dta	cwq_mix2-1_726	33970	9251.39	1093.96	4	LFPHGIYNFJFSAPNKR		12 2 0 0	12	2	0	0	(N(N(H(H(H(H(H(H(H(H)))))))(H(H(H(H)))))))	10	57.9754	25.1882	118.866	7	0.8338	1.16157e-79	6.84905e-81	0	6.84905e-81	1/sp|P87167|BUT2_SCHPO	1/236	12	2	0	0	5498340000	5896330000
cwq_mix2-3_726.8752.8752.2.0.dta	cwq_mix2-3_726	8752	2720.97	1326.54	2	LGNJLTR		9 2 0 0	9	2	0	0	(N(N(H(H(H(H(H(H)))))(H(H(H))))))	4	56.2765	22.6208	118.78	7	0.89868	9.49266e-213	1.7265e-214	0	1.7265e-214	2/sp|Q9C0Y4|AGLU_SCHPO/sp|Q9URX4|YFZB_SCHPO	2/209/225	9	2	0	0	3700730000	2786670000
cwq_mix2-1_726.33750.33750.4.0.dta	cwq_mix2-1_726	33750	9200.48	1174.99	4	LFPHGIYNFJFSAPNKR		14 2 0 0	14	2	0	0	(N(N(H(H(H(H(H(H(H(H)))))))(H(H(H(H(H(H)))))))))	10	59.8418	28.1188	118.756	7	0.88722	1.38478e-79	8.31159e-81	0	8.31159e-81	1/sp|P87167|BUT2_SCHPO	1/236	14	2	0	0	9293630000	8176740000
cwq_mix2-1_726.11384.11384.2.0.dta	cwq_mix2-1_726	11384	3354.91	1326.54	2	LGNJLTR		9 2 0 0	9	2	0	0	(N(N(H(H(H(H(H(H)))))(H(H(H))))))	4	53.9356	19.1076	118.616	7	0.8391	1.73225e-79	1.01238e-80	0.000851789	0.000851789	2/sp|Q9C0Y4|AGLU_SCHPO/sp|Q9URX4|YFZB_SCHPO	2/209/225	9	2	0	0	5694370000	4622750000
cwq_mix2-3_726.4955.4955.3.0.dta	cwq_mix2-3_726	4955	1704.47	1148.1	3	NFJDSSTK		12 2 0 1	12	2	0	1	(N(N(H(H(H(H(H(H(H(aH)))))))(H(H(H(H(H))))))))	3	59.148	27.1561	118.561	7	1.4158	2.39832e-212	4.43225e-214	0	4.43225e-214	1/sp|P78854|PLB1_SCHPO	1/348	12	2	0	1	2108260000	1890570000
cwq_mix2-2_726.9051.9051.3.0.dta	cwq_mix2-2_726	9051	2754.67	1113.13	3	HATSJGTVETLNTK		9 2 0 0	9	2	0	0	(N(N(H(H(H(H(H(H)))))(H(H(H))))))	5	74.7159	51.1106	118.554	7	0.9143	3.841427e-317	5.48235e-319	0	5.48235e-319	1/sp|O13898|PMT1_SCHPO	1/443	9	2	0	0	1458140000	1538560000
cwq_mix2-1_726.8896.8896.3.0.dta	cwq_mix2-1_726	8896	2690.61	1164.1	3	FJCTTR	3,Carbamidomethyl[C];	13 2 0 1	13	2	0	1	(N(N(H(H(H(H(H(H(aH(H)))))))(H(H(H(H(H(H)))))))))	2	45.2822	5.83832	118.535	7	1.23862	1.97196e-79	1.21572e-80	0.00856531	0.00856531	1/sp|P87167|BUT2_SCHPO	1/333	13	2	0	1	1595230000	1643230000
cwq_mix2-1_726.27051.27051.4.0.dta	cwq_mix2-1_726	27051	7492.29	1044.44	4	FLTHLNNEVLHDJYTR		11 2 0 0	11	2	0	0	(N(N(H(H(H(H(H(H(H))))))(H(H(H(H)))))))	13	52.9325	17.6478	118.461	7	1.22607	2.21834e-79	1.44118e-80	0.000851789	0.000851789	1/sp|O59747|PDF1_SCHPO	1/204	11	2	0	0	407351000	486369000
cwq_mix2-1_726.16238.16238.4.0.dta	cwq_mix2-1_726	16238	4654.51	804.581	4	HPJGTAHSLNFR		9 2 0 0	9	2	0	0	(N(N(H(H(H(H(H(H)))))(H(H(H))))))	3	56.3725	22.9464	118.449	7	0.70269	2.26137e-79	1.66642e-80	0	1.66642e-80	1/sp|Q9US04|GGT1_SCHPO	1/156	9	2	0	0	121983000	144514000
cwq_mix2-3_726.22622.22622.3.0.dta	cwq_mix2-3_726	22622	6434.19	967.412	3	LGJETFLPK		8 2 0 1	8	2	0	1	(N(N(H(H(H(H(H(aH)))))(H(H(H))))))	3	55.2798	21.323	118.343	7	1.87892	6.06825e-212	1.12007e-213	0	1.12007e-213	1/sp|P36581|CALX_SCHPO	1/418	8	2	0	1	2900320000	3208730000
cwq_mix2-2_726.7939.7939.3.0.dta	cwq_mix2-2_726	7939	2463.65	1208.8	3	LGNJLTR		15 2 0 0	15	2	0	0	(N(N(H(H(H(H(H(H(H(H)))))))(H(H(H(H(H(H(H))))))))))	4	45.4498	6.22732	118.291	7	0.68115	2.0732361e-316	2.61599e-318	0.00923594	0.00923594	2/sp|Q9C0Y4|AGLU_SCHPO/sp|Q9URX4|YFZB_SCHPO	2/209/225	15	2	0	0	969126000	1207060000
cwq_mix2-2_726.8297.8297.3.0.dta	cwq_mix2-2_726	8297	2555.23	1160.46	3	LGNJLTR		13 2 0 1	13	2	0	1	(N(N(H(H(H(H(H(H(aH(H)))))))(H(H(H(H(H(H)))))))))	4	46.939	8.52386	118.281	7	2.2697	2.2101393e-316	4.77834e-318	0.00619933	0.00619933	2/sp|Q9C0Y4|AGLU_SCHPO/sp|Q9URX4|YFZB_SCHPO	2/209/225	13	2	0	1	2622230000	2324210000
cwq_mix2-3_726.34157.34157.4.0.dta	cwq_mix2-3_726	34157	9414.58	1093.96	4	LFPHGIYNFJFSAPNKR		12 2 0 0	12	2	0	0	(N(N(H(H(H(H(H(H(H(H)))))))(H(H(H(H)))))))	10	56.5426	23.3509	118.184	7	0.89509	1.18656e-211	2.42603e-213	0	2.42603e-213	1/sp|P87167|BUT2_SCHPO	1/236	12	2	0	0	5105550000	5247140000
cwq_mix2-1_726.17912.17912.3.0.dta	cwq_mix2-1_726	17912	5105.85	1522.24	3	VHLECFGSSSSNJK	5,Carbamidomethyl[C];	16 2 0 0	16	2	0	0	(N(N(H(H(H(H(H(H(H(H)))))))(H(H(H(H(H(H(H(H)))))))))))	13	59.205	27.4505	118.178	7	0.51446	3.49291e-79	2.01655e-80	0	2.01655e-80	1/sp|O13912|YDW6_SCHPO	1/256	16	2	0	0	47558100	44488400
cwq_mix2-2_726.16687.16687.3.0.dta	cwq_mix2-2_726	16687	4799.27	1153.47	3	JLSADIPAK		12 2 0 1	12	2	0	1	(N(N(H(H(H(H(H(H(H(aH)))))))(H(H(H(H(H))))))))	1	54.935	20.8876	118.166	7	2.19859	4.63520294e-316	9.275816e-318	0.000914913	0.000914913	1/sp|P87167|BUT2_SCHPO	1/215	12	2	0	1	1144920000	1221160000
cwq_mix2-3_726.6914.6914.3.0.dta	cwq_mix2-3_726	6914	2230.75	896.041	3	IJHTTIER		8 2 0 0	8	2	0	0	(N(N(H(H(H(H(H(H)))))(H(H)))))	2	55.1445	21.2127	118.161	7	0.24452	1.31262e-211	3.8418e-213	0	3.8418e-213	1/sp|Q9UT11|YLW3_SCHPO	1/46	8	2	0	0	1209090000	27878700
cwq_mix2-3_726.21681.21681.4.0.dta	cwq_mix2-3_726	21681	6192.08	1016.92	4	EGLINJGTSIHAGLR		13 2 0 0	13	2	0	0	(N(N(H(H(H(H(H(H(H(H)))))))(H(H(H(H(H))))))))	6	52.317	16.9088	118.075	7	0.26242	1.88675e-211	5.85086e-213	0.00200267	0.00200267	1/sp|O42887|SPEB2_SCHPO	1/269	13	2	0	0	51005600	49699800
cwq_mix2-2_726.8115.8115.3.0.dta	cwq_mix2-2_726	8115	2508.24	1160.46	3	LGNJLTR		13 2 0 1	13	2	0	1	(N(N(H(H(H(H(H(H(H(aH)))))))(H(H(H(H(H(H)))))))))	4	45.7328	6.79068	118.054	7	1.57734	9.51494965e-316	1.8423575e-317	0.00752545	0.00752545	2/sp|Q9C0Y4|AGLU_SCHPO/sp|Q9URX4|YFZB_SCHPO	2/209/225	13	2	0	1	2622230000	2324210000
cwq_mix2-3_726.6983.6983.3.0.dta	cwq_mix2-3_726	6983	2248.94	1104.41	3	FJCTTR	3,Carbamidomethyl[C];	13 2 0 0	13	2	0	0	(N(N(H(H(H(H(H(H(H(H)))))))(H(H(H(H(H))))))))	2	46.3872	7.85558	117.946	7	1.3728	3.26253e-211	9.29604e-213	0.0055607	0.0055607	1/sp|P87167|BUT2_SCHPO	1/333	13	2	0	0	104589000	93011100
cwq_mix2-1_726.5764.5764.3.0.dta	cwq_mix2-1_726	5764	1855.53	1148.1	3	NFJDSSTK		12 2 0 1	12	2	0	1	(N(N(H(H(H(H(H(H(H(H)))))))(H(H(H(aH(H))))))))	3	56.2472	23.0416	117.915	7	1.52125	5.31868e-79	2.54958e-80	0	2.54958e-80	1/sp|P78854|PLB1_SCHPO	1/348	12	2	0	1	1078380000	1392070000
cwq_mix2-1_726.11043.11043.3.0.dta	cwq_mix2-1_726	11043	3263.72	1208.8	3	LGNJLTR		15 2 0 0	15	2	0	0	(N(N(H(H(H(H(H(H(H(H)))))))(H(H(H(H(H(H(H))))))))))	4	45.5942	6.67643	117.87	7	0.74406	5.71339e-79	3.1123e-80	0.00800712	0.00800712	2/sp|Q9C0Y4|AGLU_SCHPO/sp|Q9URX4|YFZB_SCHPO	2/209/225	15	2	0	0	915937000	1164730000
cwq_mix2-3_726.6962.6962.3.0.dta	cwq_mix2-3_726	6962	2243.74	1158.42	3	FJCTTR	3,Carbamidomethyl[C];	14 2 0 0	14	2	0	0	(N(N(H(H(H(H(H(H(H(H)))))))(H(H(H(H(H(H)))))))))	2	45.6734	6.8372	117.798	7	0.80881	6.11911e-211	1.57068e-212	0.00638298	0.00638298	1/sp|P87167|BUT2_SCHPO	1/333	14	2	0	0	343140000	316290000
cwq_mix2-3_726.6878.6878.3.0.dta	cwq_mix2-3_726	6878	2221.34	1218.12	3	FJCTTR	3,Carbamidomethyl[C];	14 2 0 1	14	2	0	1	(N(N(H(H(H(H(H(H(H(H)))))))(H(H(H(H(H(H(aH))))))))))	2	47.4112	9.51607	117.788	7	1.14193	6.37998e-211	2.22573e-212	0.00392349	0.00392349	1/sp|P87167|BUT2_SCHPO	1/333	14	2	0	1	1452060000	1240480000
cwq_mix2-1_726.29214.29214.3.0.dta	cwq_mix2-1_726	29214	8039.61	1327.19	3	HYWJLTSNIYR		13 2 0 0	13	2	0	0	(N(N(H(H(H(H(H(H(H(H)))))))(H(H(H(H(H))))))))	4	61.1161	30.6189	117.754	7	0.92086	6.88352e-79	3.78295e-80	0	3.78295e-80	1/sp|O13968|YE48_SCHPO	1/541	13	2	0	0	823950000	832339000
cwq_mix2-3_726.5172.5172.3.0.dta	cwq_mix2-3_726	5172	1762.85	1202.12	3	NFJDSSTK		13 2 0 1	13	2	0	1	(N(N(H(H(H(H(H(H(aH(H)))))))(H(H(H(H(H(H)))))))))	3	54.5338	20.4922	117.754	7	1.86585	7.37718e-211	2.971e-212	0	2.971e-212	1/sp|P78854|PLB1_SCHPO	1/348	13	2	0	1	239487000	2425860000
cwq_mix2-3_726.34238.34238.4.0.dta	cwq_mix2-3_726	34238	9434.79	1093.96	4	LFPHGIYNFJFSAPNKR		12 2 0 0	12	2	0	0	(N(N(H(H(H(H(H(H(H(H)))))))(H(H(H(H)))))))	10	57.654	25.2994	117.741	7	0.67006	7.78559e-211	3.74301e-212	0	3.74301e-212	1/sp|P87167|BUT2_SCHPO	1/236	12	2	0	0	5105550000	5258790000
cwq_mix2-1_726.10494.10494.3.0.dta	cwq_mix2-1_726	10494	3120.88	1262.82	3	LGNJLTR		16 2 0 0	16	2	0	0	(N(N(H(H(H(H(H(H(H(H)))))))(H(H(H(H(H(H(H(H)))))))))))	4	44.9776	5.83063	117.679	7	1.21152	7.75471e-79	5.20424e-80	0.00856531	0.00856531	2/sp|Q9C0Y4|AGLU_SCHPO/sp|Q9URX4|YFZB_SCHPO	2/209/225	16	2	0	0	503712000	687803000
cwq_mix2-1_726.33880.33880.4.0.dta	cwq_mix2-1_726	33880	9230.87	1093.96	4	LFPHGIYNFJFSAPNKR		12 2 0 0	12	2	0	0	(N(N(H(H(H(H(H(H(H(H)))))))(H(H(H(H)))))))	10	58.7325	27.0329	117.603	7	0.70025	8.7596e-79	6.02e-80	0	6.02e-80	1/sp|P87167|BUT2_SCHPO	1/236	12	2	0	0	5435440000	5864570000
cwq_mix2-2_726.22194.22194.3.0.dta	cwq_mix2-2_726	22194	6265.69	961.736	3	LGJETFLPK		9 2 0 0	9	2	0	0	(N(N(H(H(H(H(H(H)))))(H(H(H))))))	3	63.1418	33.8199	117.597	7	0.60016	1.783363439e-314	2.90131775e-316	0	2.90131775e-316	1/sp|P36581|CALX_SCHPO	1/418	9	2	0	0	1137380000	1395510000
cwq_mix2-2_726.33531.33531.4.0.dta	cwq_mix2-2_726	33531	9189.69	1174.99	4	LFPHGIYNFJFSAPNKR		14 2 0 0	14	2	0	0	(N(N(H(H(H(H(H(H(H(H)))))))(H(H(H(H(H(H)))))))))	10	56.0301	22.9387	117.486	7	0.73137	3.6368832257e-314	8.83815664e-316	0	8.83815664e-316	1/sp|P87167|BUT2_SCHPO	1/236	14	2	0	0	8550940000	7582300000
cwq_mix2-1_726.8709.8709.3.0.dta	cwq_mix2-1_726	8709	2641.11	1104.41	3	FJCTTR	3,Carbamidomethyl[C];	13 2 0 0	13	2	0	0	(N(N(H(H(H(H(H(H(H(H)))))))(H(H(H(H(H))))))))	2	44.3946	5.0548	117.454	7	0.71413	1.11197e-78	7.05115e-80	0.00976404	0.00976404	1/sp|P87167|BUT2_SCHPO	1/333	13	2	0	0	221229000	255165000
cwq_mix2-1_726.33944.33944.4.0.dta	cwq_mix2-1_726	33944	9245.59	1134.48	4	LFPHGIYNFJFSAPNKR		13 2 0 0	13	2	0	0	(N(N(H(H(H(H(H(H(H(H)))))))(H(H(H(H(H))))))))	10	57.4035	25.0943	117.406	7	0.66124	1.20039e-78	8.14812e-80	0	8.14812e-80	1/sp|P87167|BUT2_SCHPO	1/236	13	2	0	0	4216330000	4000120000
cwq_mix2-2_726.4924.4924.3.0.dta	cwq_mix2-2_726	4924	1660.8	1196.44	3	NFJDSSTK		14 2 0 0	14	2	0	0	(N(N(H(H(H(H(H(H(H(H)))))))(H(H(H(H(H(H)))))))))	3	56.1352	23.1712	117.354	7	0.59549	8.450260164e-314	2.025344137e-315	0	2.025344137e-315	1/sp|P78854|PLB1_SCHPO	1/348	14	2	0	0	681984000	575525000
cwq_mix2-2_726.10714.10714.3.0.dta	cwq_mix2-2_726	10714	3199.35	1256.15	3	JFSNIR		15 2 0 1	15	2	0	1	(N(N(H(H(H(H(H(H(H(H)))))))(H(H(H(H(H(aH(H(H)))))))))))	1	49.6459	13.197	117.337	7	1.90559	9.4611044547e-314	2.86703232e-315	0.00309981	0.00309981	2/sp|P87015|ASPG1_SCHPO/sp|Q8NKC0|ASPG3_SCHPO	2/82/82	15	2	0	1	244967000	205207000
cwq_mix2-2_726.8333.8333.3.0.dta	cwq_mix2-2_726	8333	2564.57	1208.8	3	LGNJLTR		15 2 0 0	15	2	0	0	(N(N(H(H(H(H(H(H(H(H)))))))(H(H(H(H(H(H(H))))))))))	4	44.6796	5.58322	117.287	7	0.71095	1.29873784785e-313	4.0112373e-315	0.00967742	0.00967742	2/sp|Q9C0Y4|AGLU_SCHPO/sp|Q9URX4|YFZB_SCHPO	2/209/225	15	2	0	0	968636000	1202190000
cwq_mix2-1_726.24056.24056.3.0.dta	cwq_mix2-1_726	24056	6739.85	1085.47	3	EGLINJGTSIHAGLR		8 2 0 0	8	2	0	0	(N(N(H(H(H(H(H(H)))))(H(H)))))	6	64.2942	35.8208	117.173	7	0.43197	1.74316e-78	9.74588e-80	0	9.74588e-80	1/sp|O42887|SPEB2_SCHPO	1/269	8	2	0	0	256300000	232335000
cwq_mix2-2_726.33893.33893.4.0.dta	cwq_mix2-2_726	33893	9276.08	1093.96	4	LFPHGIYNFJFSAPNKR		12 2 0 0	12	2	0	0	(N(N(H(H(H(H(H(H(H(H)))))))(H(H(H(H)))))))	10	58.4235	26.7947	117.163	7	0.62616	2.8839058668e-313	6.55033863e-315	0	6.55033863e-315	1/sp|P87167|BUT2_SCHPO	1/236	12	2	0	0	4744200000	4974680000
cwq_mix2-2_726.17487.17487.3.0.dta	cwq_mix2-2_726	17487	5006.64	1147.48	3	LYESEJQTHLITK		9 2 0 0	9	2	0	0	(N(N(H(H(H(H(H(H)))))(H(H(H))))))	6	67.1079	40.1861	117.105	7	0.82616	4.164529953e-313	1.017779577e-314	0	1.017779577e-314	1/sp|O74323|SEC11_SCHPO	1/114	9	2	0	0	454164000	446842000
cwq_mix2-3_726.4699.4699.3.0.dta	cwq_mix2-3_726	4699	1639.13	1202.12	3	NFJDSSTK		13 2 0 1	13	2	0	1	(N(N(H(H(H(H(H(H(aH(H)))))))(H(H(H(H(H(H)))))))))	3	55.7399	22.7163	117.07	7	1.42638	1.34451e-209	2.48988e-211	0	2.48988e-211	1/sp|P78854|PLB1_SCHPO	1/348	13	2	0	1	2530430000	2080260000
cwq_mix2-2_726.21491.21491.4.0.dta	cwq_mix2-2_726	21491	6085.46	1016.92	4	EGLINJGTSIHAGLR		13 2 0 0	13	2	0	0	(N(N(H(H(H(H(H(H(H(H)))))))(H(H(H(H(H))))))))	6	49.6994	13.4603	117.001	7	0.36181	8.15330416295e-313	1.7240538057e-314	0.00309981	0.00309981	1/sp|O42887|SPEB2_SCHPO	1/269	13	2	0	0	65897700	64386100
cwq_mix2-1_726.22094.22094.3.0.dta	cwq_mix2-1_726	22094	6213.48	1219.84	3	SIIQNJGTFGVSHTR		10 2 0 0	10	2	0	0	(N(N(H(H(H(H(H(H)))))(H(H(H(H)))))))	6	66.7983	39.7987	116.941	7	0.85275	2.53056e-78	1.20631e-79	0	1.20631e-79	1/sp|Q8WZK2|MCD4_SCHPO	1/86	10	2	0	0	89600900	86156900
cwq_mix2-1_726.6653.6653.3.0.dta	cwq_mix2-1_726	6653	2090.03	1202.12	3	NFJDSSTK		13 2 0 1	13	2	0	1	(N(N(H(H(H(H(H(H(aH(H)))))))(H(H(H(H(H(H)))))))))	3	52.5649	17.9092	116.925	7	1.30652	2.59313e-78	1.43957e-79	0.000851789	0.000851789	1/sp|P78854|PLB1_SCHPO	1/348	13	2	0	1	392191000	357223000
cwq_mix2-2_726.16685.16685.3.0.dta	cwq_mix2-2_726	16685	4798.64	1207.49	3	JLSADIPAK		13 2 0 1	13	2	0	1	(N(N(H(H(H(H(H(aH(H(H)))))))(H(H(H(H(H(H)))))))))	1	55.4666	22.3889	116.897	7	1.82689	1.58860633338e-312	3.090458845e-314	0.000914913	0.000914913	1/sp|P87167|BUT2_SCHPO	1/215	13	2	0	1	1074640000	985527000
cwq_mix2-3_726.14759.14759.3.0.dta	cwq_mix2-3_726	14759	4341.99	1389.88	3	VYAVJASLNHDK		15 2 0 0	15	2	0	0	(N(N(H(H(H(H(H(H(H(H)))))))(H(H(H(H(H(H(H))))))))))	5	57.9609	26.2496	116.853	7	2.15105	3.36925e-209	5.83423e-211	0	5.83423e-211	1/sp|Q9USU5|GAS2_SCHPO	1/90	15	2	0	0	19598600	23013400
cwq_mix2-3_726.34014.34014.4.0.dta	cwq_mix2-3_726	34014	9378.35	1134.48	4	LFPHGIYNFJFSAPNKR		13 2 0 0	13	2	0	0	(N(N(H(H(H(H(H(H(H(H)))))))(H(H(H(H(H))))))))	10	53.5666	19.4919	116.848	7	0.60214	3.43888e-209	9.1813e-211	0.00173461	0.00173461	1/sp|P87167|BUT2_SCHPO	1/236	13	2	0	0	3713140000	2433620000
cwq_mix2-1_726.11411.11411.3.0.dta	cwq_mix2-1_726	11411	3361.77	884.697	3	LGNJLTR		9 2 0 0	9	2	0	0	(N(N(H(H(H(H(H(H)))))(H(H(H))))))	4	49.4458	13.1656	116.823	7	0.58232	3.0545e-78	1.71158e-79	0.0032113	0.0032113	2/sp|Q9C0Y4|AGLU_SCHPO/sp|Q9URX4|YFZB_SCHPO	2/209/225	9	2	0	0	444613000	403522000
cwq_mix2-1_726.5882.5882.3.0.dta	cwq_mix2-1_726	5882	1884.94	1196.44	3	NFJDSSTK		14 2 0 0	14	2	0	0	(N(N(H(H(H(H(H(H(H(H)))))))(H(H(H(H(H(H)))))))))	3	51.2022	15.9315	116.705	7	0.56706	3.69112e-78	2.0375e-79	0.00218978	0.00218978	1/sp|P78854|PLB1_SCHPO	1/348	14	2	0	0	582823000	652062000
cwq_mix2-1_726.10419.10419.3.0.dta	cwq_mix2-1_726	10419	3100.65	1262.82	3	LGNJLTR		16 2 0 0	16	2	0	0	(N(N(H(H(H(H(H(H(H(H)))))))(H(H(H(H(H(H(H(H)))))))))))	4	46.7156	9.10577	116.562	7	1.15843	4.63812e-78	2.44433e-79	0.00455696	0.00455696	2/sp|Q9C0Y4|AGLU_SCHPO/sp|Q9URX4|YFZB_SCHPO	2/209/225	16	2	0	0	486956000	669111000
cwq_mix2-1_726.8256.8256.3.0.dta	cwq_mix2-1_726	8256	2521.91	1004.08	3	IJHTTIER		10 2 0 0	10	2	0	0	(N(N(H(H(H(H(H(H)))))(H(H(H(H)))))))	2	45.1694	6.73407	116.549	7	0.93911	4.73779e-78	2.85281e-79	0.00764732	0.00764732	1/sp|Q9UT11|YLW3_SCHPO	1/46	10	2	0	0	22229400	22639200
cwq_mix2-3_726.22495.22495.3.0.dta	cwq_mix2-3_726	22495	6401.54	961.736	3	LGJETFLPK		9 2 0 0	9	2	0	0	(N(N(H(H(H(H(H(H)))))(H(H(H))))))	3	64.2792	36.1909	116.443	7	0.73542	1.91977e-208	3.3814e-210	0	3.3814e-210	1/sp|P36581|CALX_SCHPO	1/418	9	2	0	0	2331410000	2657720000
cwq_mix2-2_726.8410.8410.3.0.dta	cwq_mix2-2_726	8410	2585.1	1214.48	3	LGNJLTR		14 2 0 1	14	2	0	1	(N(N(H(H(H(H(H(H(aH(H)))))))(H(H(H(H(H(H(H))))))))))	4	44.2565	5.39064	116.436	7	1.62593	3.0510907200656e-311	4.79856005914e-313	0.00967742	0.00967742	2/sp|Q9C0Y4|AGLU_SCHPO/sp|Q9URX4|YFZB_SCHPO	2/209/225	14	2	0	1	5250570000	4578250000
cwq_mix2-1_726.21085.21085.3.0.dta	cwq_mix2-1_726	21085	5940.79	1038.45	3	KGVLQATJMTYGK		8 2 0 0	8	2	0	0	(N(N(H(H(H(H(H(H)))))(H(H)))))	8	81.544	62.7636	116.422	7	0.68794	5.80922e-78	3.35047e-79	0	3.35047e-79	1/sp|O59866|OSTB_SCHPO	1/275	8	2	0	0	1103480000	1225620000
cwq_mix2-3_726.15408.15408.3.0.dta	cwq_mix2-3_726	15408	4520.53	1252.15	3	VHLECFGSSSSNJK	5,Carbamidomethyl[C];	11 2 0 0	11	2	0	0	(N(N(H(H(H(H(H(H(H))))))(H(H(H(H)))))))	13	63.6848	35.3419	116.322	7	1.14411	3.21287e-208	6.43818e-210	0	6.43818e-210	1/sp|O13912|YDW6_SCHPO	1/256	11	2	0	0	15870800	12597500
cwq_mix2-1_726.6535.6535.3.0.dta	cwq_mix2-1_726	6535	2058.27	1202.12	3	NFJDSSTK		13 2 0 1	13	2	0	1	(N(N(H(H(H(H(H(H(aH(H)))))))(H(H(H(H(H(H)))))))))	3	51.1767	16.1	116.319	7	1.54956	6.84918e-78	3.93208e-79	0.00218978	0.00218978	1/sp|P78854|PLB1_SCHPO	1/348	13	2	0	1	1016110000	301897000
cwq_mix2-1_726.8764.8764.3.0.dta	cwq_mix2-1_726	8764	2655.29	842.023	3	IJHTTIER		7 2 0 0	7	2	0	0	(N(N(H(H(H(H(H))))(H(H)))))	2	51.1448	16.0543	116.313	7	0.02584	6.9179e-78	4.50949e-79	0.00218978	0.00218978	1/sp|Q9UT11|YLW3_SCHPO	1/46	7	2	0	0	341086000	415606000
cwq_mix2-2_726.11007.11007.3.0.dta	cwq_mix2-2_726	11007	3277.52	1148.11	3	JFSNIR		13 2 0 1	13	2	0	1	(N(N(H(H(H(H(H(H(H(aH)))))))(H(H(H(H(H(H)))))))))	1	48.4846	11.9833	116.273	7	2.2799	8.68562508731e-311	1.211859352245e-312	0.00342466	0.00342466	2/sp|P87015|ASPG1_SCHPO/sp|Q8NKC0|ASPG3_SCHPO	2/82/82	13	2	0	1	750239000	682336000
cwq_mix2-1_726.18101.18101.3.0.dta	cwq_mix2-1_726	18101	5157.24	1281.85	3	VYAVJASLNHDK		13 2 0 0	13	2	0	0	(N(N(H(H(H(H(H(H(H(H)))))))(H(H(H(H(H))))))))	5	60.6815	30.7553	116.259	7	0.99899	7.54468e-78	5.13175e-79	0	5.13175e-79	1/sp|Q9USU5|GAS2_SCHPO	1/90	13	2	0	0	68881500	71718900
cwq_mix2-1_726.16979.16979.3.0.dta	cwq_mix2-1_726	16979	4854.74	1077.12	3	INPNNVIHJSSR		9 2 0 0	9	2	0	0	(N(N(H(H(H(H(H(H)))))(H(H(H))))))	9	50.4715	15.0552	116.245	7	0.83248	7.71723e-78	5.75819e-79	0.00218978	0.00218978	1/sp|O94385|PO152_SCHPO	1/143	9	2	0	0	176461000	217653000
cwq_mix2-3_726.25134.25134.3.0.dta	cwq_mix2-3_726	25134	7067.16	1537.94	3	FFKJDTQFYIK		17 2 0 0	17	2	0	0	(N(N(H(H(H(H(H(H(H(H)))))))(H(H(H(H(H(H(H(H(H))))))))))))	4	53.609	19.924	116.167	7	0.50781	6.20057e-208	1.22822e-209	0.000908265	0.000908265	1/sp|Q9USU5|GAS2_SCHPO	1/34	17	2	0	0	40112900	35069100
cwq_mix2-2_726.12749.12749.3.0.dta	cwq_mix2-2_726	12749	3746.98	1126.46	3	HPJGTAHSLNFR		10 2 0 0	10	2	0	0	(N(N(H(H(H(H(H(H)))))(H(H(H(H)))))))	3	51.3858	16.5114	116.153	7	0.70082	1.87628715797184e-310	2.778387557663e-312	0.00151172	0.00151172	1/sp|Q9US04|GGT1_SCHPO	1/156	10	2	0	0	24171500	23087300
cwq_mix2-3_726.15013.15013.3.0.dta	cwq_mix2-3_726	15013	4412.48	1281.85	3	VYAVJASLNHDK		13 2 0 0	13	2	0	0	(N(N(H(H(H(H(H(H(H(H)))))))(H(H(H(H(H))))))))	5	57.9753	26.6572	116.137	7	2.53586	7.03134e-208	1.87996e-209	0	1.87996e-209	1/sp|Q9USU5|GAS2_SCHPO	1/90	13	2	0	0	24529400	21404100
cwq_mix2-2_726.6308.6308.3.0.dta	cwq_mix2-2_726	6308	2031.05	1004.08	3	IJHTTIER		10 2 0 0	10	2	0	0	(N(N(H(H(H(H(H(H)))))(H(H(H(H)))))))	2	45.9793	8.26532	116.019	7	1.24706	4.4087937747041e-310	6.42922914027e-312	0.00619933	0.00619933	1/sp|Q9UT11|YLW3_SCHPO	1/46	10	2	0	0	23472100	22052300
cwq_mix2-1_726.23515.23515.4.0.dta	cwq_mix2-1_726	23515	6597.59	1016.92	4	EGLINJGTSIHAGLR		13 2 0 0	13	2	0	0	(N(N(H(H(H(H(H(H(H(H)))))))(H(H(H(H(H))))))))	6	52.7222	18.6393	116.019	7	0.07839	1.10771e-77	6.66347e-79	0.000851789	0.000851789	1/sp|O42887|SPEB2_SCHPO	1/269	13	2	0	0	43004200	37845900
cwq_mix2-1_726.8718.8718.3.0.dta	cwq_mix2-1_726	8718	2643.45	1212.44	3	FJCTTR	3,Carbamidomethyl[C];	15 2 0 0	15	2	0	0	(N(N(H(H(H(H(H(H(H(H)))))))(H(H(H(H(H(H(H))))))))))	2	44.0849	5.37075	115.983	7	0.73082	1.17479e-77	7.6106e-79	0.00868846	0.00868846	1/sp|P87167|BUT2_SCHPO	1/333	15	2	0	0	412127000	373323000
cwq_mix2-1_726.10917.10917.3.0.dta	cwq_mix2-1_726	10917	3231.08	1160.46	3	LGNJLTR		13 2 0 1	13	2	0	1	(N(N(H(H(H(H(H(H(aH(H)))))))(H(H(H(H(H(H)))))))))	4	45.7907	8.00672	115.961	7	2.83359	1.2159e-77	8.57653e-79	0.00622307	0.00622307	2/sp|Q9C0Y4|AGLU_SCHPO/sp|Q9URX4|YFZB_SCHPO	2/209/225	13	2	0	1	2163890000	2059260000
cwq_mix2-2_726.41388.41388.3.0.dta	cwq_mix2-2_726	41388	11235.6	1493.65	3	LLJISLEHLPGQTDIFR		13 2 0 0	13	2	0	0	(N(N(H(H(H(H(H(H(H(H)))))))(H(H(H(H(H))))))))	3	64.7586	37.2096	115.921	7	1.41454	8.2851313858368e-310	1.32233110365e-311	0	1.32233110365e-311	1/sp|O14124|DPEH1_SCHPO	1/84	13	2	0	0	61651600	51078500
cwq_mix2-3_726.6892.6892.3.0.dta	cwq_mix2-3_726	6892	2224.98	1158.42	3	FJCTTR	3,Carbamidomethyl[C];	14 2 0 0	14	2	0	0	(N(N(H(H(H(H(H(H(H(H)))))))(H(H(H(H(H(H)))))))))	2	43.9904	5.2965	115.851	7	0.63174	2.37552e-207	5.01436e-209	0.00900196	0.00900196	1/sp|P87167|BUT2_SCHPO	1/333	14	2	0	0	268493000	269033000
cwq_mix2-1_726.14246.14246.3.0.dta	cwq_mix2-1_726	14246	4120.59	1148.11	3	JFSNIR		13 2 0 1	13	2	0	1	(N(N(H(H(H(H(H(H(aH(H)))))))(H(H(H(H(H(H)))))))))	1	48.1113	11.6502	115.825	7	2.19449	1.51291e-77	9.77581e-79	0.00455696	0.00455696	2/sp|P87015|ASPG1_SCHPO/sp|Q8NKC0|ASPG3_SCHPO	2/82/82	13	2	0	1	725795000	742816000
cwq_mix2-3_726.21929.21929.3.0.dta	cwq_mix2-3_726	21929	6257.12	1247.53	3	EGLINJGTSIHAGLR		11 2 0 0	11	2	0	0	(N(N(H(H(H(H(H(H(H))))))(H(H(H(H)))))))	6	57.8543	26.6607	115.785	7	1.20958	3.13375e-207	7.84335e-209	0	7.84335e-209	1/sp|O42887|SPEB2_SCHPO	1/269	11	2	0	0	84823600	49740100
cwq_mix2-3_726.8380.8380.3.0.dta	cwq_mix2-3_726	8380	2621.34	1208.8	3	LGNJLTR		15 2 0 0	15	2	0	0	(N(N(H(H(H(H(H(H(H(H)))))))(H(H(H(H(H(H(H))))))))))	4	44.9946	6.90854	115.726	7	0.69605	4.035e-207	1.14402e-208	0.00638298	0.00638298	2/sp|Q9C0Y4|AGLU_SCHPO/sp|Q9URX4|YFZB_SCHPO	2/209/225	15	2	0	0	805792000	1002860000
cwq_mix2-2_726.2260.2260.3.0.dta	cwq_mix2-2_726	2260	944.19	821.349	3	KQJITR		8 2 0 0	8	2	0	0	(N(N(H(H(H(H(H(H)))))(H(H)))))	3	48.9454	12.9986	115.704	7	1.34352	0	4.049648658424e-311	0.00342466	0.00342466	1/sp|Q10061|YAM6_SCHPO	1/247	8	2	0	0	71818700	67034000
cwq_mix2-1_726.34216.34216.4.0.dta	cwq_mix2-1_726	34216	9310.36	1093.96	4	LFPHGIYNFJFSAPNKR		12 2 0 0	12	2	0	0	(N(N(H(H(H(H(H(H(H(H)))))))(H(H(H(H)))))))	10	58.2126	27.3255	115.574	7	0.81276	2.25988e-77	1.32845e-78	0	1.32845e-78	1/sp|P87167|BUT2_SCHPO	1/236	12	2	0	0	5490160000	5865740000
cwq_mix2-1_726.8662.8662.3.0.dta	cwq_mix2-1_726	8662	2628.45	896.041	3	IJHTTIER		8 2 0 0	8	2	0	0	(N(N(H(H(H(H(H(H)))))(H(H)))))	2	50.9974	16.2526	115.524	7	-0.2402	2.4521e-77	1.51855e-78	0.00157604	0.00157604	1/sp|Q9UT11|YLW3_SCHPO	1/46	8	2	0	0	63099300	62409500
cwq_mix2-1_726.6283.6283.3.0.dta	cwq_mix2-1_726	6283	1989.98	1202.12	3	NFJDSSTK		13 2 0 1	13	2	0	1	(N(N(H(H(H(H(H(H(H(aH)))))))(H(H(H(H(H(H)))))))))	3	52.9011	19.1938	115.5	7	1.49463	2.54492e-77	1.71311e-78	0.000851789	0.000851789	1/sp|P78854|PLB1_SCHPO	1/348	13	2	0	1	3035100000	2218580000
cwq_mix2-2_726.22425.22425.3.0.dta	cwq_mix2-2_726	22425	6322.8	967.412	3	LGJETFLPK		8 2 0 1	8	2	0	1	(N(N(H(H(H(H(H(aH)))))(H(H(H))))))	3	60.303	30.5864	115.491	7	1.83031	0	1.46382685525665e-310	0	1.46382685525665e-310	1/sp|P36581|CALX_SCHPO	1/418	8	2	0	1	2161380000	2284730000
cwq_mix2-1_726.5848.5848.3.0.dta	cwq_mix2-1_726	5848	1876.16	1148.1	3	NFJDSSTK		12 2 0 1	12	2	0	1	(N(N(H(H(H(H(H(H(aH(H)))))))(H(H(H(H(H))))))))	3	55.417	23.0716	115.487	7	1.53781	2.59987e-77	1.90896e-78	0	1.90896e-78	1/sp|P78854|PLB1_SCHPO	1/348	12	2	0	1	1078380000	1392070000
cwq_mix2-3_726.8907.8907.2.0.dta	cwq_mix2-3_726	8907	2761.36	1326.54	2	LGNJLTR		9 2 0 0	9	2	0	0	(N(N(H(H(H(H(H(H)))))(H(H(H))))))	4	56.4649	24.6968	115.463	7	0.7011	1.23192e-206	2.24355e-208	0	2.24355e-208	2/sp|Q9C0Y4|AGLU_SCHPO/sp|Q9URX4|YFZB_SCHPO	2/209/225	9	2	0	0	3700730000	2786670000
cwq_mix2-2_726.25724.25724.4.0.dta	cwq_mix2-2_726	25724	7163.93	1084.95	4	FLTHLNNEVLHDJYTR		12 2 0 0	12	2	0	0	(N(N(H(H(H(H(H(H(H(H)))))))(H(H(H(H)))))))	13	52.2608	18.2338	115.454	7	0.5781	0	2.7904756915775e-310	0.00151172	0.00151172	1/sp|O59747|PDF1_SCHPO	1/204	12	2	0	0	467938000	511001000
cwq_mix2-3_726.8010.8010.3.0.dta	cwq_mix2-3_726	8010	2526.55	1208.8	3	LGNJLTR		15 2 0 0	15	2	0	0	(N(N(H(H(H(H(H(H(H(H)))))))(H(H(H(H(H(H(H))))))))))	4	43.6027	4.93747	115.41	7	0.46926	1.54432e-206	3.60238e-208	0.00934944	0.00934944	2/sp|Q9C0Y4|AGLU_SCHPO/sp|Q9URX4|YFZB_SCHPO	2/209/225	15	2	0	0	783234000	987149000
cwq_mix2-3_726.8219.8219.3.0.dta	cwq_mix2-3_726	8219	2580.11	1160.46	3	LGNJLTR		13 2 0 1	13	2	0	1	(N(N(H(H(H(H(H(H(H(aH)))))))(H(H(H(H(H(H)))))))))	4	46.0624	8.82348	115.22	7	1.52646	3.44997e-206	6.62357e-208	0.0047259	0.0047259	2/sp|Q9C0Y4|AGLU_SCHPO/sp|Q9URX4|YFZB_SCHPO	2/209/225	13	2	0	1	1846630000	1624920000
cwq_mix2-3_726.5219.5219.3.0.dta	cwq_mix2-3_726	5219	1775.76	1148.1	3	NFJDSSTK		12 2 0 1	12	2	0	1	(N(N(H(H(H(H(H(H(H(aH)))))))(H(H(H(H(H))))))))	3	53.877	20.8562	115.201	7	2.16181	3.74159e-206	9.84756e-208	0	9.84756e-208	1/sp|P78854|PLB1_SCHPO	1/348	12	2	0	1	297552000	238695000
cwq_mix2-3_726.34393.34393.4.0.dta	cwq_mix2-3_726	34393	9474.05	1093.96	4	LFPHGIYNFJFSAPNKR		12 2 0 0	12	2	0	0	(N(N(H(H(H(H(H(H(H(H)))))))(H(H(H(H)))))))	10	60.5684	31.1643	115.176	7	0.59688	4.16063e-206	1.33799e-207	0	1.33799e-207	1/sp|P87167|BUT2_SCHPO	1/236	12	2	0	0	3549910000	3407980000
cwq_mix2-1_726.16726.16726.3.0.dta	cwq_mix2-1_726	16726	4786.55	1131.14	3	INPNNVIHJSSR		10 2 0 0	10	2	0	0	(N(N(H(H(H(H(H(H)))))(H(H(H(H)))))))	9	47.0663	10.4007	115.159	7	0.52749	4.39677e-77	2.50251e-78	0.00455696	0.00455696	1/sp|O94385|PO152_SCHPO	1/143	10	2	0	0	52697800	57413900
cwq_mix2-1_726.22159.22159.3.0.dta	cwq_mix2-1_726	22159	6230.95	1219.84	3	SIIQNJGTFGVSHTR		10 2 0 0	10	2	0	0	(N(N(H(H(H(H(H(H)))))(H(H(H(H)))))))	6	63.551	35.8211	115.049	7	0.81501	5.24616e-77	2.89589e-78	0	2.89589e-78	1/sp|Q8WZK2|MCD4_SCHPO	1/86	10	2	0	0	89600900	86156900
cwq_mix2-3_726.34110.34110.4.0.dta	cwq_mix2-3_726	34110	9402.21	1134.48	4	LFPHGIYNFJFSAPNKR		13 2 0 0	13	2	0	0	(N(N(H(H(H(H(H(H(H(H)))))))(H(H(H(H(H))))))))	10	52.5749	18.953	115.016	7	0.96025	8.23155e-206	2.03607e-207	0.00173461	0.00173461	1/sp|P87167|BUT2_SCHPO	1/236	13	2	0	0	2483680000	2433620000
cwq_mix2-1_726.4007.4007.3.0.dta	cwq_mix2-1_726	4007	1381.26	1012.74	3	JTTAGJHTVTR		9 2 0 0	9	2	0	0	(N(N(H(H(H(H(H(H)))))(H(H(H))))))	1	56.951	25.7875	114.826	7	0.59692	7.50532e-77	3.45962e-78	0	3.45962e-78	1/sp|P78854|PLB1_SCHPO	1/494	9	2	0	0	88493400	94181400
cwq_mix2-3_726.28247.28247.3.0.dta	cwq_mix2-3_726	28247	7878.17	1381.21	3	HYWJLTSNIYR		14 2 0 0	14	2	0	0	(N(N(H(H(H(H(H(H(H(H)))))))(H(H(H(H(H(H)))))))))	4	63.0339	35.1937	114.737	7	0.94582	2.68587e-205	4.31428e-207	0	4.31428e-207	1/sp|O13968|YE48_SCHPO	1/541	14	2	0	0	224017000	206943000
cwq_mix2-3_726.8515.8515.3.0.dta	cwq_mix2-3_726	8515	2656.92	1106.45	3	LGNJLTR		12 2 0 1	12	2	0	1	(N(N(H(H(H(H(H(H(H(aH)))))))(H(H(H(H(H))))))))	4	44.7168	7.02885	114.709	7	2.98631	3.02797e-205	6.84379e-207	0.00616197	0.00616197	2/sp|Q9C0Y4|AGLU_SCHPO/sp|Q9URX4|YFZB_SCHPO	2/209/225	12	2	0	1	313729000	245956000
cwq_mix2-2_726.22342.22342.3.0.dta	cwq_mix2-2_726	22342	6301.94	961.736	3	LGJETFLPK		9 2 0 0	9	2	0	0	(N(N(H(H(H(H(H(H)))))(H(H(H))))))	3	64.5206	37.5051	114.692	7	0.43471	2.19407e-306	0	0	0	1/sp|P36581|CALX_SCHPO	1/418	9	2	0	0	1877220000	2051600000
cwq_mix2-3_726.6565.6565.3.0.dta	cwq_mix2-3_726	6565	2139.91	1218.12	3	FJCTTR	3,Carbamidomethyl[C];	14 2 0 1	14	2	0	1	(N(N(H(H(H(H(H(H(H(H)))))))(H(H(H(H(H(H(aH))))))))))	2	43.7307	5.55081	114.636	7	1.74894	4.12082e-205	1.02492e-206	0.00888171	0.00888171	1/sp|P87167|BUT2_SCHPO	1/333	14	2	0	1	784400000	792331000
cwq_mix2-3_726.30028.30028.3.0.dta	cwq_mix2-3_726	30028	8337.98	1316.86	3	JVSGAFNVNNMIR		13 2 0 0	13	2	0	0	(N(N(H(H(H(H(H(H(H(H)))))))(H(H(H(H(H))))))))	1	70.107	46.1573	114.585	7	0.65686	5.12655e-205	1.44359e-206	0	1.44359e-206	1/sp|O13960|YIN3_SCHPO	1/92	13	2	0	0	971230000	971716000
cwq_mix2-3_726.14826.14826.3.0.dta	cwq_mix2-3_726	14826	4360.52	1389.88	3	VYAVJASLNHDK		15 2 0 0	15	2	0	0	(N(N(H(H(H(H(H(H(H(H)))))))(H(H(H(H(H(H(H))))))))))	5	55.4112	23.5542	114.574	7	2.35548	5.36353e-205	1.87492e-206	0	1.87492e-206	1/sp|Q9USU5|GAS2_SCHPO	1/90	15	2	0	0	19598600	23013400
cwq_mix2-2_726.3482.3482.3.0.dta	cwq_mix2-2_726	3482	1273.73	1215.14	3	SJATKPQCPK	8,Carbamidomethyl[C];	13 2 0 0	13	2	0	0	(N(N(H(H(H(H(H(H(H(H)))))))(H(H(H(H(H))))))))	2	47.1255	10.8204	114.549	7	1.20372	5.48659e-306	6.09271e-308	0.00384404	0.00384404	1/sp|O14103|ROT1_SCHPO	1/83	13	2	0	0	9645530	8833560
cwq_mix2-2_726.5028.5028.3.0.dta	cwq_mix2-2_726	5028	1687.47	1142.42	3	NFJDSSTK		13 2 0 0	13	2	0	0	(N(N(H(H(H(H(H(H(H(H)))))))(H(H(H(H(H))))))))	3	53.8559	21.1956	114.511	7	0.67079	7.0331e-306	1.15397e-307	0.000914913	0.000914913	1/sp|P78854|PLB1_SCHPO	1/348	13	2	0	0	802361000	845035000
cwq_mix2-3_726.33916.33916.4.0.dta	cwq_mix2-3_726	33916	9354.84	1174.99	4	LFPHGIYNFJFSAPNKR		14 2 0 0	14	2	0	0	(N(N(H(H(H(H(H(H(H(H)))))))(H(H(H(H(H(H)))))))))	10	55.2795	23.3931	114.497	7	0.9562	7.44374e-205	2.4697e-206	0	2.4697e-206	1/sp|P87167|BUT2_SCHPO	1/236	14	2	0	0	7343900000	6562560000
cwq_mix2-2_726.4959.4959.3.0.dta	cwq_mix2-2_726	4959	1670.08	1142.42	3	NFJDSSTK		13 2 0 0	13	2	0	0	(N(N(H(H(H(H(H(H(H(H)))))))(H(H(H(H(H))))))))	3	55.3663	23.5698	114.417	7	0.95457	1.28454e-305	3.04772e-307	0	3.04772e-307	1/sp|P78854|PLB1_SCHPO	1/348	13	2	0	0	802361000	845035000
cwq_mix2-1_726.10572.10572.3.0.dta	cwq_mix2-1_726	10572	3141.91	1208.8	3	LGNJLTR		15 2 0 0	15	2	0	0	(N(N(H(H(H(H(H(H(H(H)))))))(H(H(H(H(H(H(H))))))))))	4	43.3229	5.07845	114.348	7	0.77552	1.61581e-76	6.46029e-78	0.00976404	0.00976404	2/sp|Q9C0Y4|AGLU_SCHPO/sp|Q9URX4|YFZB_SCHPO	2/209/225	15	2	0	0	901036000	1210680000
cwq_mix2-2_726.14638.14638.3.0.dta	cwq_mix2-2_726	14638	4258.51	1468.23	3	VHLECFGSSSSNJK	5,Carbamidomethyl[C];	15 2 0 0	15	2	0	0	(N(N(H(H(H(H(H(H(H(H)))))))(H(H(H(H(H(H(H))))))))))	13	56.4556	25.2868	114.341	7	1.88722	2.09579e-305	4.62429e-307	0	4.62429e-307	1/sp|O13912|YDW6_SCHPO	1/256	15	2	0	0	12648000	12873400
cwq_mix2-1_726.8535.8535.3.0.dta	cwq_mix2-1_726	8535	2595.93	1212.44	3	FJCTTR	3,Carbamidomethyl[C];	15 2 0 0	15	2	0	0	(N(N(H(H(H(H(H(H(H(H)))))))(H(H(H(H(H(H(H))))))))))	2	44.5731	7.04877	114.261	7	0.73578	1.8582e-76	9.0548e-78	0.00731596	0.00731596	1/sp|P87167|BUT2_SCHPO	1/333	15	2	0	0	412127000	373323000
cwq_mix2-1_726.23643.23643.3.0.dta	cwq_mix2-1_726	23643	6630.72	1301.55	3	EGLINJGTSIHAGLR		12 2 0 0	12	2	0	0	(N(N(H(H(H(H(H(H(H(H)))))))(H(H(H(H)))))))	6	54.3396	22.0757	114.258	7	1.20101	1.86666e-76	1.03803e-77	0	1.03803e-77	1/sp|O42887|SPEB2_SCHPO	1/269	12	2	0	0	93289800	60912300
cwq_mix2-2_726.18362.18362.3.0.dta	cwq_mix2-2_726	18362	5239.89	1038.45	3	KGVLQATJMTYGK		8 2 0 0	8	2	0	0	(N(N(H(H(H(H(H(H)))))(H(H)))))	8	73.0259	50.8272	114.252	7	0.85657	3.69752e-305	7.39041e-307	0	7.39041e-307	1/sp|O59866|OSTB_SCHPO	1/275	8	2	0	0	1465670000	1652090000
cwq_mix2-3_726.34192.34192.4.0.dta	cwq_mix2-3_726	34192	9422.9	1134.48	4	LFPHGIYNFJFSAPNKR		13 2 0 0	13	2	0	0	(N(N(H(H(H(H(H(H(H(H)))))))(H(H(H(H(H))))))))	10	58.2334	28.0771	114.238	7	0.73445	2.23646e-204	4.26788e-206	0	4.26788e-206	1/sp|P87167|BUT2_SCHPO	1/236	13	2	0	0	3628110000	3417030000
cwq_mix2-3_726.13281.13281.4.0.dta	cwq_mix2-3_726	13281	3940.56	804.581	4	HPJGTAHSLNFR		9 2 0 0	9	2	0	0	(N(N(H(H(H(H(H(H)))))(H(H(H))))))	3	59.7961	30.4914	114.219	7	0.23742	2.42526e-204	6.18932e-206	0	6.18932e-206	1/sp|Q9US04|GGT1_SCHPO	1/156	9	2	0	0	112822000	122130000
cwq_mix2-1_726.8524.8524.3.0.dta	cwq_mix2-1_726	8524	2592.9	896.042	3	IJHTTIER		8 2 0 0	8	2	0	0	(N(N(H(H(H(H(H(H)))))(H(H)))))	2	49.2028	14.2086	114.192	7	1.36025	2.07585e-76	1.1841e-77	0.00268637	0.00268637	1/sp|Q9UT11|YLW3_SCHPO	1/46	8	2	0	0	77244100	37971500
cwq_mix2-3_726.34322.34322.4.0.dta	cwq_mix2-3_726	34322	9455.89	1093.96	4	LFPHGIYNFJFSAPNKR		12 2 0 0	12	2	0	0	(N(N(H(H(H(H(H(H(H(H)))))))(H(H(H(H)))))))	10	55.9302	24.5995	114.116	7	0.73318	3.75745e-204	9.14577e-206	0	9.14577e-206	1/sp|P87167|BUT2_SCHPO	1/236	12	2	0	0	5100470000	5238470000
cwq_mix2-1_726.8628.8628.3.0.dta	cwq_mix2-1_726	8628	2619.79	1158.42	3	FJCTTR	3,Carbamidomethyl[C];	14 2 0 0	14	2	0	0	(N(N(H(H(H(H(H(H(H(H)))))))(H(H(H(H(H(H)))))))))	2	44.1561	6.50905	114.072	7	0.40285	2.51751e-76	1.36051e-77	0.00800712	0.00800712	1/sp|P87167|BUT2_SCHPO	1/333	14	2	0	0	362453000	388513000
cwq_mix2-3_726.22294.22294.3.0.dta	cwq_mix2-3_726	22294	6351.1	1139.49	3	EGLINJGTSIHAGLR		9 2 0 0	9	2	0	0	(N(N(H(H(H(H(H(H)))))(H(H(H))))))	6	54.2872	22.1145	114.036	7	0.54687	5.26486e-204	1.32516e-205	0	1.32516e-205	1/sp|O42887|SPEB2_SCHPO	1/269	9	2	0	0	350109000	250335000
cwq_mix2-1_726.11592.11592.2.0.dta	cwq_mix2-1_726	11592	3408.68	1326.54	2	LGNJLTR		9 2 0 0	9	2	0	0	(N(N(H(H(H(H(H(H)))))(H(H(H))))))	4	53.8014	21.396	113.983	7	0.88284	2.90457e-76	1.56259e-77	0	1.56259e-77	2/sp|Q9C0Y4|AGLU_SCHPO/sp|Q9URX4|YFZB_SCHPO	2/209/225	9	2	0	0	5694370000	4622750000
cwq_mix2-3_726.28400.28400.3.0.dta	cwq_mix2-3_726	28400	7919.01	1327.19	3	HYWJLTSNIYR		13 2 0 0	13	2	0	0	(N(N(H(H(H(H(H(H(H(H)))))))(H(H(H(H(H))))))))	4	61.2791	32.9064	113.971	7	0.90353	6.95114e-204	1.86206e-205	0	1.86206e-205	1/sp|O13968|YE48_SCHPO	1/541	13	2	0	0	716022000	644597000
cwq_mix2-1_726.14413.14413.3.0.dta	cwq_mix2-1_726	14413	4164.85	1148.11	3	JFSNIR		13 2 0 1	13	2	0	1	(N(N(H(H(H(H(H(H(H(aH)))))))(H(H(H(H(H(H)))))))))	1	47.8248	12.2087	113.969	7	1.83543	2.97013e-76	1.76649e-77	0.00455696	0.00455696	2/sp|P87015|ASPG1_SCHPO/sp|Q8NKC0|ASPG3_SCHPO	2/82/82	13	2	0	1	725795000	742816000
cwq_mix2-3_726.7061.7061.3.0.dta	cwq_mix2-3_726	7061	2269.63	1056.06	3	FJCTTR	3,Carbamidomethyl[C];	11 2 0 1	11	2	0	1	(N(N(H(H(H(H(H(H(aH(H)))))))(H(H(H(H)))))))	2	44.5372	7.16966	113.934	7	1.52234	8.13455e-204	2.48303e-205	0.00616197	0.00616197	1/sp|P87167|BUT2_SCHPO	1/333	11	2	0	1	134751000	199945000
cwq_mix2-1_726.17615.17615.3.0.dta	cwq_mix2-1_726	17615	5025.86	1346.88	3	RSEVTPJTSLAQCPK	13,Carbamidomethyl[C];	12 2 0 0	12	2	0	0	(N(N(H(H(H(H(H(H(H(H)))))))(H(H(H(H)))))))	7	43.6081	5.82534	113.776	7	0.7213	4.049e-76	2.04508e-77	0.00856531	0.00856531	1/sp|Q9C0Y2|YKL1_SCHPO	1/44	12	2	0	0	128701000	100725000
cwq_mix2-2_726.25419.25419.3.0.dta	cwq_mix2-2_726	25419	7083.1	1321.87	3	FFKJDTQFYIK		13 2 0 0	13	2	0	0	(N(N(H(H(H(H(H(H(H(H)))))))(H(H(H(H(H))))))))	4	48.5797	13.4915	113.743	7	1.30025	9.65696e-304	1.1511e-305	0.00309981	0.00309981	1/sp|Q9USU5|GAS2_SCHPO	1/34	13	2	0	0	19965600	8897570
cwq_mix2-3_726.21874.21874.3.0.dta	cwq_mix2-3_726	21874	6242.62	1301.55	3	EGLINJGTSIHAGLR		12 2 0 0	12	2	0	0	(N(N(H(H(H(H(H(H(H(H)))))))(H(H(H(H)))))))	6	50.2796	16.1174	113.724	7	1.24867	1.98815e-203	4.00498e-205	0.00200267	0.00200267	1/sp|O42887|SPEB2_SCHPO	1/269	12	2	0	0	67722800	48672800
cwq_mix2-2_726.33809.33809.4.0.dta	cwq_mix2-2_726	33809	9255.2	1093.96	4	LFPHGIYNFJFSAPNKR		12 2 0 0	12	2	0	0	(N(N(H(H(H(H(H(H(H(H)))))))(H(H(H(H)))))))	10	56.4924	25.6871	113.702	7	0.81459	1.25705e-303	2.07372e-305	0	2.07372e-305	1/sp|P87167|BUT2_SCHPO	1/236	12	2	0	0	4744200000	4974680000
cwq_mix2-1_726.10894.10894.3.0.dta	cwq_mix2-1_726	10894	3225.1	1154.79	3	LGNJLTR		14 2 0 0	14	2	0	0	(N(N(H(H(H(H(H(H(H(H)))))))(H(H(H(H(H(H)))))))))	4	43.0861	5.08124	113.667	7	0.46593	4.82743e-76	2.37529e-77	0.00976404	0.00976404	2/sp|Q9C0Y4|AGLU_SCHPO/sp|Q9URX4|YFZB_SCHPO	2/209/225	14	2	0	0	474979000	652342000
cwq_mix2-2_726.14388.14388.3.0.dta	cwq_mix2-2_726	14388	4190.5	1240.82	3	WTPVSTJSTSK		13 2 0 0	13	2	0	0	(N(N(H(H(H(H(H(H(H(H)))))))(H(H(H(H(H))))))))	7	54.183	22.1966	113.586	7	2.33752	2.64816e-303	4.00565e-305	0.000914913	0.000914913	1/sp|O13968|YE48_SCHPO	1/555	13	2	0	0	39995200	75304400
cwq_mix2-3_726.41669.41669.3.0.dta	cwq_mix2-3_726	41669	11356.1	1547.67	3	LLJISLEHLPGQTDIFR		14 2 0 0	14	2	0	0	(N(N(H(H(H(H(H(H(H(H)))))))(H(H(H(H(H(H)))))))))	3	63.4131	36.4143	113.554	7	1.46288	4.09583e-203	7.12481e-205	0	7.12481e-205	1/sp|O14124|DPEH1_SCHPO	1/84	14	2	0	0	48399500	28401500
cwq_mix2-1_726.11099.11099.3.0.dta	cwq_mix2-1_726	11099	3278.75	1154.79	3	LGNJLTR		14 2 0 0	14	2	0	0	(N(N(H(H(H(H(H(H(H(H)))))))(H(H(H(H(H(H)))))))))	4	43.4036	5.63231	113.55	7	0.84717	5.82012e-76	3.0949e-77	0.00868846	0.00868846	2/sp|Q9C0Y4|AGLU_SCHPO/sp|Q9URX4|YFZB_SCHPO	2/209/225	14	2	0	0	426139000	548276000
cwq_mix2-1_726.2321.2321.3.0.dta	cwq_mix2-1_726	2321	927.987	821.349	3	KQJITR		8 2 0 0	8	2	0	0	(N(N(H(H(H(H(H(H)))))(H(H)))))	3	45.2875	8.57285	113.472	7	1.12175	6.59871e-76	3.53471e-77	0.00541605	0.00541605	1/sp|Q10061|YAM6_SCHPO	1/247	8	2	0	0	60071100	56879600
cwq_mix2-3_726.8780.8780.3.0.dta	cwq_mix2-3_726	8780	2728.03	884.697	3	LGNJLTR		9 2 0 0	9	2	0	0	(N(N(H(H(H(H(H(H)))))(H(H(H))))))	4	47.0372	11.2755	113.452	7	0.49409	6.31262e-203	1.18892e-204	0.00381056	0.00381056	2/sp|Q9C0Y4|AGLU_SCHPO/sp|Q9URX4|YFZB_SCHPO	2/209/225	9	2	0	0	301909000	257536000
cwq_mix2-3_726.11498.11498.3.0.dta	cwq_mix2-3_726	11498	3457.76	1402.21	3	JVTNPDFDRK		16 2 0 0	16	2	0	0	(N(N(H(H(H(H(H(H(H(H)))))))(H(H(H(H(H(H(H(H)))))))))))	1	45.9622	9.64469	113.409	7	1.43375	7.56667e-203	1.75315e-204	0.00392349	0.00392349	1/sp|O60172|PPA3_SCHPO	1/324	16	2	0	0	28740500	27816400
cwq_mix2-1_726.34295.34295.4.0.dta	cwq_mix2-1_726	34295	9328.89	1093.96	4	LFPHGIYNFJFSAPNKR		12 2 0 0	12	2	0	0	(N(N(H(H(H(H(H(H(H(H)))))))(H(H(H(H)))))))	10	58.2847	28.6423	113.335	7	0.62158	8.22473e-76	4.08133e-77	0	4.08133e-77	1/sp|P87167|BUT2_SCHPO	1/236	12	2	0	0	5331880000	5624510000
cwq_mix2-3_726.13791.13791.3.0.dta	cwq_mix2-3_726	13791	4079.39	1077.12	3	INPNNVIHJSSR		9 2 0 0	9	2	0	0	(N(N(H(H(H(H(H(H)))))(H(H(H))))))	9	49.4229	15.0223	113.31	7	1.0127	1.15405e-202	2.60767e-204	0.00200267	0.00200267	1/sp|O94385|PO152_SCHPO	1/143	9	2	0	0	89943100	102169000
cwq_mix2-3_726.6455.6455.3.0.dta	cwq_mix2-3_726	6455	2110.01	1004.08	3	IJHTTIER		10 2 0 0	10	2	0	0	(N(N(H(H(H(H(H(H)))))(H(H(H(H)))))))	2	44.8293	7.95819	113.304	7	1.62976	1.18068e-202	3.46932e-204	0.0055607	0.0055607	1/sp|Q9UT11|YLW3_SCHPO	1/46	10	2	0	0	16944500	17788800
cwq_mix2-1_726.34376.34376.4.0.dta	cwq_mix2-1_726	34376	9349.28	1093.96	4	LFPHGIYNFJFSAPNKR		12 2 0 0	12	2	0	0	(N(N(H(H(H(H(H(H(H(H)))))))(H(H(H(H)))))))	10	51.8252	18.7501	113.25	7	0.38832	9.42021e-76	4.70285e-77	0.000851789	0.000851789	1/sp|P87167|BUT2_SCHPO	1/236	12	2	0	0	3405700000	4690550000
cwq_mix2-2_726.17577.17577.3.0.dta	cwq_mix2-2_726	17577	5030.24	1093.47	3	LYESEJQTHLITK		8 2 0 0	8	2	0	0	(N(N(H(H(H(H(H(H)))))(H(H)))))	6	65.5282	39.8398	113.235	7	0.93729	2.52001e-302	2.23706e-304	0	2.23706e-304	1/sp|O74323|SEC11_SCHPO	1/114	8	2	0	0	789267000	854506000
cwq_mix2-3_726.33652.33652.4.0.dta	cwq_mix2-3_726	33652	9288.25	1174.99	4	LFPHGIYNFJFSAPNKR		14 2 0 0	14	2	0	0	(N(N(H(H(H(H(H(H(H(H)))))))(H(H(H(H(H(H)))))))))	10	52.4792	19.7755	113.215	7	0.60618	1.7285e-202	4.72399e-204	0.000908265	0.000908265	1/sp|P87167|BUT2_SCHPO	1/236	14	2	0	0	7384050000	6580600000
cwq_mix2-1_726.11479.11479.3.0.dta	cwq_mix2-1_726	11479	3379.34	884.697	3	LGNJLTR		9 2 0 0	9	2	0	0	(N(N(H(H(H(H(H(H)))))(H(H(H))))))	4	49.2945	14.9039	113.163	7	0.5597	1.08434e-75	5.41334e-77	0.00268637	0.00268637	2/sp|Q9C0Y4|AGLU_SCHPO/sp|Q9URX4|YFZB_SCHPO	2/209/225	9	2	0	0	444613000	403522000
cwq_mix2-1_726.33841.33841.4.0.dta	cwq_mix2-1_726	33841	9221.32	1174.99	4	LFPHGIYNFJFSAPNKR		14 2 0 0	14	2	0	0	(N(N(H(H(H(H(H(H(H(H)))))))(H(H(H(H(H(H)))))))))	10	54.8644	23.4869	113.137	7	0.84804	1.13018e-75	6.14534e-77	0	6.14534e-77	1/sp|P87167|BUT2_SCHPO	1/236	14	2	0	0	9293630000	8176740000
cwq_mix2-1_726.5957.5957.3.0.dta	cwq_mix2-1_726	5957	1904.15	1196.44	3	NFJDSSTK		14 2 0 0	14	2	0	0	(N(N(H(H(H(H(H(H(H(H)))))))(H(H(H(H(H(H)))))))))	3	51.0233	17.579	113.134	7	0.52106	1.13517e-75	6.87082e-77	0.000851789	0.000851789	1/sp|P78854|PLB1_SCHPO	1/348	14	2	0	0	582823000	652062000
cwq_mix2-2_726.5001.5001.3.0.dta	cwq_mix2-2_726	5001	1680.33	1196.44	3	NFJDSSTK		14 2 0 0	14	2	0	0	(N(N(H(H(H(H(H(H(H(H)))))))(H(H(H(H(H(H)))))))))	3	50.6693	17.0404	113.123	7	0.63312	5.17444e-302	5.97044e-304	0.00151172	0.00151172	1/sp|P78854|PLB1_SCHPO	1/348	14	2	0	0	681984000	703493000
cwq_mix2-1_726.11657.11657.2.0.dta	cwq_mix2-1_726	11657	3426.27	1326.54	2	LGNJLTR		9 2 0 0	9	2	0	0	(N(N(H(H(H(H(H(H)))))(H(H(H))))))	4	52.2375	19.46	113.11	7	0.95524	1.1801e-75	8.34114e-77	0.000851789	0.000851789	2/sp|Q9C0Y4|AGLU_SCHPO/sp|Q9URX4|YFZB_SCHPO	2/209/225	9	2	0	0	5694370000	4622750000
cwq_mix2-1_726.5958.5958.3.0.dta	cwq_mix2-1_726	5958	1904.43	1256.13	3	NFJDSSTK		14 2 0 1	14	2	0	1	(N(N(H(H(H(H(H(H(H(H)))))))(H(H(H(H(H(aH(H))))))))))	3	48.5823	13.8436	113.097	7	1.15089	1.20502e-75	9.08393e-77	0.00268637	0.00268637	1/sp|P78854|PLB1_SCHPO	1/348	14	2	0	1	248277000	149707000
cwq_mix2-2_726.33621.33621.4.0.dta	cwq_mix2-2_726	33621	9210.48	1174.99	4	LFPHGIYNFJFSAPNKR		14 2 0 0	14	2	0	0	(N(N(H(H(H(H(H(H(H(H)))))))(H(H(H(H(H(H)))))))))	10	55.8389	25.0465	113.025	7	0.722	9.7172e-302	1.90233e-303	0	1.90233e-303	1/sp|P87167|BUT2_SCHPO	1/236	14	2	0	0	8550940000	7582300000
cwq_mix2-2_726.25892.25892.4.0.dta	cwq_mix2-2_726	25892	7208.09	1044.44	4	FLTHLNNEVLHDJYTR		11 2 0 0	11	2	0	0	(N(N(H(H(H(H(H(H(H))))))(H(H(H(H)))))))	13	52.2621	19.5461	113.02	7	0.82748	9.99735e-302	2.59787e-303	0.000914913	0.000914913	1/sp|O59747|PDF1_SCHPO	1/204	11	2	0	0	437559000	508206000
cwq_mix2-1_726.17971.17971.3.0.dta	cwq_mix2-1_726	17971	5121.79	1335.86	3	VYAVJASLNHDK		14 2 0 0	14	2	0	0	(N(N(H(H(H(H(H(H(H(H)))))))(H(H(H(H(H(H)))))))))	5	55.8875	25.1843	112.908	7	1.05608	1.63351e-75	1.00988e-76	0	1.00988e-76	1/sp|Q9USU5|GAS2_SCHPO	1/90	14	2	0	0	33196500	38135900
cwq_mix2-3_726.17512.17512.3.0.dta	cwq_mix2-3_726	17512	5067.77	1147.48	3	LYESEJQTHLITK		9 2 0 0	9	2	0	0	(N(N(H(H(H(H(H(H)))))(H(H(H))))))	6	57.5066	27.7033	112.855	7	0.99097	7.95422e-202	1.45023e-203	0	1.45023e-203	1/sp|O74323|SEC11_SCHPO	1/114	9	2	0	0	382192000	356791000
cwq_mix2-1_726.8594.8594.3.0.dta	cwq_mix2-1_726	8594	2610.87	896.041	3	IJHTTIER		8 2 0 0	8	2	0	0	(N(N(H(H(H(H(H(H)))))(H(H)))))	2	48.4988	13.8474	112.852	7	0.09151	1.78804e-75	1.12015e-76	0.00268637	0.00268637	1/sp|Q9UT11|YLW3_SCHPO	1/46	8	2	0	0	63099300	62409500
cwq_mix2-2_726.6820.6820.3.0.dta	cwq_mix2-2_726	6820	2163.93	1056.06	3	FJCTTR	3,Carbamidomethyl[C];	11 2 0 1	11	2	0	1	(N(N(H(H(H(H(H(H(aH(H)))))))(H(H(H(H)))))))	2	43.5271	6.2002	112.848	7	1.01542	3.01114e-301	4.7001e-303	0.00923594	0.00923594	1/sp|P87167|BUT2_SCHPO	1/333	11	2	0	1	213659000	282055000
cwq_mix2-2_726.33766.33766.4.0.dta	cwq_mix2-2_726	33766	9244.79	1134.48	4	LFPHGIYNFJFSAPNKR		13 2 0 0	13	2	0	0	(N(N(H(H(H(H(H(H(H(H)))))))(H(H(H(H(H))))))))	10	51.185	17.9856	112.841	7	0.57568	3.15998e-301	6.87701e-303	0.00151172	0.00151172	1/sp|P87167|BUT2_SCHPO	1/236	13	2	0	0	3666450000	3543060000
cwq_mix2-1_726.6656.6656.3.0.dta	cwq_mix2-1_726	6656	2090.83	1148.1	3	NFJDSSTK		12 2 0 1	12	2	0	1	(N(N(H(H(H(H(H(H(H(aH)))))))(H(H(H(H(H))))))))	3	52.5094	20.0466	112.797	7	1.52561	1.95049e-75	1.23953e-76	0.000851789	0.000851789	1/sp|P78854|PLB1_SCHPO	1/348	12	2	0	1	330080000	364999000
cwq_mix2-1_726.20059.20059.3.0.dta	cwq_mix2-1_726	20059	5669.23	1099.45	3	JLSADIPAK		11 2 0 1	11	2	0	1	(N(N(H(H(H(H(H(H(aH(H)))))))(H(H(H(H)))))))	1	54.222	22.6975	112.767	7	1.68581	2.04706e-75	1.48241e-76	0	1.48241e-76	1/sp|P87167|BUT2_SCHPO	1/215	11	2	0	1	589116000	717335000
cwq_mix2-1_726.23877.23877.3.0.dta	cwq_mix2-1_726	23877	6692.73	1193.51	3	EGLINJGTSIHAGLR		10 2 0 0	10	2	0	0	(N(N(H(H(H(H(H(H)))))(H(H(H(H)))))))	6	53.4802	21.5761	112.731	7	0.81904	2.17143e-75	1.61127e-76	0	1.61127e-76	1/sp|O42887|SPEB2_SCHPO	1/269	10	2	0	0	53076700	32450300
cwq_mix2-2_726.19847.19847.3.0.dta	cwq_mix2-2_726	19847	5640.47	1165.83	3	SIIQNJGTFGVSHTR		9 2 0 0	9	2	0	0	(N(N(H(H(H(H(H(H)))))(H(H(H))))))	6	66.5469	41.6872	112.715	7	0.92301	7.0867e-301	1.17506e-302	0	1.17506e-302	1/sp|Q8WZK2|MCD4_SCHPO	1/86	9	2	0	0	226252000	198729000
cwq_mix2-1_726.12437.12437.3.0.dta	cwq_mix2-1_726	12437	3636.68	1113.13	3	HATSJGTVETLNTK		9 2 0 0	9	2	0	0	(N(N(H(H(H(H(H(H)))))(H(H(H))))))	5	69.8443	46.7811	112.676	7	0.80913	2.37074e-75	1.88248e-76	0	1.88248e-76	1/sp|O13898|PMT1_SCHPO	1/443	9	2	0	0	755694000	1556690000
cwq_mix2-2_726.30289.30289.3.0.dta	cwq_mix2-2_726	30289	8345.36	1280.85	3	SPEFFJDSLVR		12 2 0 1	12	2	0	1	(N(N(H(H(H(H(H(H(aH(H)))))))(H(H(H(H(H))))))))	6	61.8363	34.4664	112.666	7	3.97851	9.70283e-301	1.83611e-302	0	1.83611e-302	1/sp|O13968|YE48_SCHPO	1/118	12	2	0	1	465193000	419590000
cwq_mix2-2_726.13331.13331.3.0.dta	cwq_mix2-2_726	13331	3903.93	1077.12	3	INPNNVIHJSSR		9 2 0 0	9	2	0	0	(N(N(H(H(H(H(H(H)))))(H(H(H))))))	9	51.4187	18.4478	112.65	7	0.75538	1.07188e-300	2.5577e-302	0.00151172	0.00151172	1/sp|O94385|PO152_SCHPO	1/143	9	2	0	0	192283000	222956000
cwq_mix2-3_726.6653.6653.3.0.dta	cwq_mix2-3_726	6653	2163.29	1218.12	3	FJCTTR	3,Carbamidomethyl[C];	14 2 0 1	14	2	0	1	(N(N(H(H(H(H(H(H(aH(H)))))))(H(H(H(H(H(H(H))))))))))	2	45.3554	9.15706	112.581	7	1.47459	2.55333e-201	3.28996e-203	0.00392349	0.00392349	1/sp|P87167|BUT2_SCHPO	1/333	14	2	0	1	668926000	670289000
cwq_mix2-2_726.28140.28140.3.0.dta	cwq_mix2-2_726	28140	7787.39	1172.82	3	KNPVNFDSVFJQSR		9 2 0 0	9	2	0	0	(N(N(H(H(H(H(H(H)))))(H(H(H))))))	11	68.0859	44.1407	112.556	7	0.67749	1.9694e-300	3.88003e-302	0	3.88003e-302	1/sp|Q8WZK2|MCD4_SCHPO	1/134	9	2	0	0	221599000	213411000
cwq_mix2-3_726.13178.13178.4.0.dta	cwq_mix2-3_726	13178	3912.45	845.094	4	HPJGTAHSLNFR		10 2 0 0	10	2	0	0	(N(N(H(H(H(H(H(H)))))(H(H(H(H)))))))	3	48.217	13.5891	112.526	7	0.28778	3.22729e-201	5.58808e-203	0.00344828	0.00344828	1/sp|Q9US04|GGT1_SCHPO	1/156	10	2	0	0	34249400	27648800
cwq_mix2-3_726.22553.22553.3.0.dta	cwq_mix2-3_726	22553	6416.44	967.413	3	LGJETFLPK		8 2 0 1	8	2	0	1	(N(N(H(H(H(H(H(aH)))))(H(H(H))))))	3	55.8687	25.3632	112.522	7	2.03408	3.28164e-201	7.8922e-203	0	7.8922e-203	1/sp|P36581|CALX_SCHPO	1/418	8	2	0	1	2900320000	3208730000
cwq_mix2-2_726.6761.6761.3.0.dta	cwq_mix2-2_726	6761	2148.8	842.023	3	IJHTTIER		7 2 0 0	7	2	0	0	(N(N(H(H(H(H(H))))(H(H)))))	2	53.583	21.852	112.512	7	0.12093	2.60812e-300	5.61606e-302	0.000914913	0.000914913	1/sp|Q9UT11|YLW3_SCHPO	1/46	7	2	0	0	361468000	413392000
cwq_mix2-2_726.13395.13395.3.0.dta	cwq_mix2-2_726	13395	3921.46	1077.12	3	INPNNVIHJSSR		9 2 0 0	9	2	0	0	(N(N(H(H(H(H(H(H)))))(H(H(H))))))	9	55.569	24.9224	112.484	7	0.80275	3.11481e-300	7.66884e-302	0	7.66884e-302	1/sp|O94385|PO152_SCHPO	1/143	9	2	0	0	192283000	222956000
cwq_mix2-3_726.15291.15291.3.0.dta	cwq_mix2-3_726	15291	4488.85	1306.17	3	VHLECFGSSSSNJK	5,Carbamidomethyl[C];	12 2 0 0	12	2	0	0	(N(N(H(H(H(H(H(H(H(H)))))))(H(H(H(H)))))))	13	54.7386	23.6558	112.464	7	2.03449	4.20162e-201	1.08161e-202	0	1.08161e-202	1/sp|O13912|YDW6_SCHPO	1/256	12	2	0	0	12923900	10913200
cwq_mix2-2_726.2416.2416.3.0.dta	cwq_mix2-2_726	2416	986.045	875.367	3	KQJITR		9 2 0 0	9	2	0	0	(N(N(H(H(H(H(H(H)))))(H(H(H))))))	3	42.7881	5.27445	112.456	7	1.6712	3.72662e-300	1.01021e-301	0.00967742	0.00967742	1/sp|Q10061|YAM6_SCHPO	1/247	9	2	0	0	358663000	336711000
cwq_mix2-2_726.8885.8885.2.0.dta	cwq_mix2-2_726	8885	2710.24	1326.54	2	LGNJLTR		9 2 0 0	9	2	0	0	(N(N(H(H(H(H(H(H)))))(H(H(H))))))	4	52.7214	20.6243	112.33	7	0.70638	8.36953e-300	1.5578e-301	0.000914913	0.000914913	2/sp|Q9C0Y4|AGLU_SCHPO/sp|Q9URX4|YFZB_SCHPO	2/209/225	9	2	0	0	1706450000	1182770000
cwq_mix2-1_726.31216.31216.3.0.dta	cwq_mix2-1_726	31216	8552.33	1280.85	3	SPEFFJDSLVR		12 2 0 1	12	2	0	1	(N(N(H(H(H(H(H(H(H(aH)))))))(H(H(H(H(H))))))))	6	63.8201	37.7021	112.325	7	3.31767	4.16717e-75	2.13116e-76	0	2.13116e-76	1/sp|O13968|YE48_SCHPO	1/118	12	2	0	1	441049000	443894000
cwq_mix2-1_726.33762.33762.4.0.dta	cwq_mix2-1_726	33762	9203.43	1134.48	4	LFPHGIYNFJFSAPNKR		13 2 0 0	13	2	0	0	(N(N(H(H(H(H(H(H(H(H)))))))(H(H(H(H(H))))))))	10	56.1924	25.9723	112.315	7	0.61273	4.23267e-75	2.38082e-76	0	2.38082e-76	1/sp|P87167|BUT2_SCHPO	1/236	13	2	0	0	4151430000	4000120000
cwq_mix2-3_726.6916.6916.3.0.dta	cwq_mix2-3_726	6916	2231.35	1104.41	3	FJCTTR	3,Carbamidomethyl[C];	13 2 0 0	13	2	0	0	(N(N(H(H(H(H(H(H(H(H)))))))(H(H(H(H(H))))))))	2	42.6094	5.10091	112.268	7	1.54042	9.65799e-201	2.12673e-202	0.00900196	0.00900196	1/sp|P87167|BUT2_SCHPO	1/333	13	2	0	0	142535000	204699000
cwq_mix2-1_726.23555.23555.3.0.dta	cwq_mix2-1_726	23555	6607.62	1301.55	3	EGLINJGTSIHAGLR		12 2 0 0	12	2	0	0	(N(N(H(H(H(H(H(H(H(H)))))))(H(H(H(H)))))))	6	50.4511	17.1889	112.224	7	1.33399	4.90566e-75	2.94362e-76	0.00157604	0.00157604	1/sp|O42887|SPEB2_SCHPO	1/269	12	2	0	0	93289800	60912300
cwq_mix2-2_726.33975.33975.4.0.dta	cwq_mix2-2_726	33975	9296.85	1093.96	4	LFPHGIYNFJFSAPNKR		12 2 0 0	12	2	0	0	(N(N(H(H(H(H(H(H(H(H)))))))(H(H(H(H)))))))	10	52.7065	20.6592	112.223	7	0.6225	1.66622e-299	2.64374e-301	0.000914913	0.000914913	1/sp|P87167|BUT2_SCHPO	1/236	12	2	0	0	4744200000	4974680000
cwq_mix2-2_726.12801.12801.3.0.dta	cwq_mix2-2_726	12801	3760.87	1072.44	3	HPJGTAHSLNFR		9 2 0 0	9	2	0	0	(N(N(H(H(H(H(H(H)))))(H(H(H))))))	3	48.2884	13.8934	112.165	7	0.54843	2.41868e-299	4.2073e-301	0.00309981	0.00309981	1/sp|Q9US04|GGT1_SCHPO	1/156	9	2	0	0	72428200	75610400
cwq_mix2-2_726.41236.41236.3.0.dta	cwq_mix2-2_726	41236	11195.4	1547.66	3	LLJISLEHLPGQTDIFR		14 2 0 0	14	2	0	0	(N(N(H(H(H(H(H(H(H(H)))))))(H(H(H(H(H(H)))))))))	3	67.0427	42.7552	112.148	7	0.42086	2.69173e-299	5.92785e-301	0	5.92785e-301	1/sp|O14124|DPEH1_SCHPO	1/84	14	2	0	0	37007700	27819700
cwq_mix2-2_726.8689.8689.2.0.dta	cwq_mix2-2_726	8689	2659.28	1326.54	2	LGNJLTR		9 2 0 0	9	2	0	0	(N(N(H(H(H(H(H(H)))))(H(H(H))))))	4	54.7826	23.8953	112.145	7	0.82176	2.75162e-299	7.66485e-301	0	7.66485e-301	2/sp|Q9C0Y4|AGLU_SCHPO/sp|Q9URX4|YFZB_SCHPO	2/209/225	9	2	0	0	4860570000	4143270000
cwq_mix2-1_726.8696.8696.3.0.dta	cwq_mix2-1_726	8696	2637.76	1158.42	3	FJCTTR	3,Carbamidomethyl[C];	14 2 0 0	14	2	0	0	(N(N(H(H(H(H(H(H(H(H)))))))(H(H(H(H(H(H)))))))))	2	42.6091	5.20051	112.082	7	0.23356	6.15954e-75	3.30126e-76	0.00946113	0.00946113	1/sp|P87167|BUT2_SCHPO	1/333	14	2	0	0	362453000	388513000
cwq_mix2-3_726.4792.4792.3.0.dta	cwq_mix2-3_726	4792	1662.88	1148.1	3	NFJDSSTK		12 2 0 1	12	2	0	1	(N(N(H(H(H(H(H(H(H(aH)))))))(H(H(H(H(H))))))))	3	52.0266	19.7007	112.06	7	1.87421	2.33431e-200	3.73301e-202	0.000908265	0.000908265	1/sp|P78854|PLB1_SCHPO	1/348	12	2	0	1	2108260000	1890570000
cwq_mix2-3_726.22352.22352.3.0.dta	cwq_mix2-3_726	22352	6365.82	961.736	3	LGJETFLPK		9 2 0 0	9	2	0	0	(N(N(H(H(H(H(H(H)))))(H(H(H))))))	3	56.1868	26.1197	112.026	7	0.69068	2.70287e-200	5.57131e-202	0	5.57131e-202	1/sp|P36581|CALX_SCHPO	1/418	9	2	0	0	2331410000	2657720000
cwq_mix2-3_726.10908.10908.3.0.dta	cwq_mix2-3_726	10908	3298.65	1256.15	3	JFSNIR		15 2 0 1	15	2	0	1	(N(N(H(H(H(H(H(H(H(H)))))))(H(H(H(H(H(H(H(aH)))))))))))	1	46.6611	11.6148	111.747	7	1.87851	8.83288e-200	1.15831e-201	0.00381056	0.00381056	2/sp|P87015|ASPG1_SCHPO/sp|Q8NKC0|ASPG3_SCHPO	2/82/82	15	2	0	1	187252000	149903000
cwq_mix2-2_726.33710.33710.4.0.dta	cwq_mix2-2_726	33710	9231.36	1174.99	4	LFPHGIYNFJFSAPNKR		14 2 0 0	14	2	0	0	(N(N(H(H(H(H(H(H(H(H)))))))(H(H(H(H(H(H)))))))))	10	57.8819	28.9159	111.676	7	0.74585	5.56817e-298	4.8204e-300	0	4.8204e-300	1/sp|P87167|BUT2_SCHPO	1/236	14	2	0	0	8550940000	7582300000
cwq_mix2-1_726.8322.8322.3.0.dta	cwq_mix2-1_726	8322	2539.99	896.042	3	IJHTTIER		8 2 0 0	8	2	0	0	(N(N(H(H(H(H(H(H)))))(H(H)))))	2	47.1773	12.4517	111.668	7	0.91686	1.19952e-74	4.59089e-76	0.00376648	0.00376648	1/sp|Q9UT11|YLW3_SCHPO	1/46	8	2	0	0	1437640000	1509760000
cwq_mix2-2_726.19771.19771.3.0.dta	cwq_mix2-2_726	19771	5619.65	1165.83	3	SIIQNJGTFGVSHTR		9 2 0 0	9	2	0	0	(N(N(H(H(H(H(H(H)))))(H(H(H))))))	6	62.5885	36.1626	111.665	7	0.77625	5.96774e-298	8.56693e-300	0	8.56693e-300	1/sp|Q8WZK2|MCD4_SCHPO	1/86	9	2	0	0	226252000	198729000
cwq_mix2-3_726.11570.11570.3.0.dta	cwq_mix2-3_726	11570	3477.01	1402.21	3	JVTNPDFDRK		16 2 0 0	16	2	0	0	(N(N(H(H(H(H(H(H(H(H)))))))(H(H(H(H(H(H(H(H)))))))))))	1	46.8936	12.0258	111.648	7	1.58715	1.34539e-199	2.06566e-201	0.00344828	0.00344828	1/sp|O60172|PPA3_SCHPO	1/324	16	2	0	0	28740500	27816400
cwq_mix2-2_726.33445.33445.4.0.dta	cwq_mix2-2_726	33445	9169.26	1174.99	4	LFPHGIYNFJFSAPNKR		14 2 0 0	14	2	0	0	(N(N(H(H(H(H(H(H(H(H)))))))(H(H(H(H(H(H)))))))))	10	54.0819	23.0849	111.648	7	0.8012	6.66881e-298	1.27073e-299	0	1.27073e-299	1/sp|P87167|BUT2_SCHPO	1/236	14	2	0	0	8550940000	7582300000
cwq_mix2-3_726.22423.22423.3.0.dta	cwq_mix2-3_726	22423	6383.75	961.736	3	LGJETFLPK		9 2 0 0	9	2	0	0	(N(N(H(H(H(H(H(H)))))(H(H(H))))))	3	58.3226	29.6163	111.634	7	0.76976	1.4274e-199	3.01616e-201	0	3.01616e-201	1/sp|P36581|CALX_SCHPO	1/418	9	2	0	0	2331410000	2657720000
cwq_mix2-3_726.21549.21549.4.1.dta	cwq_mix2-3_726	21549	6156.85	1138.46	4	EGLINJGTSIHAGLR		16 2 0 0	16	2	0	0	(N(N(H(H(H(H(H(H(H(H)))))))(H(H(H(H(H(H(H(H)))))))))))	6	47.0021	12.2321	111.575	7	0.66809	1.83695e-199	4.22877e-201	0.00344828	0.00344828	1/sp|O42887|SPEB2_SCHPO	1/269	16	2	0	0	45507700	36224700
cwq_mix2-1_726.16836.16836.3.0.dta	cwq_mix2-1_726	16836	4816.19	1077.12	3	INPNNVIHJSSR		9 2 0 0	9	2	0	0	(N(N(H(H(H(H(H(H)))))(H(H(H))))))	9	47.9557	13.7358	111.507	7	0.41723	1.55313e-74	5.49342e-76	0.0032113	0.0032113	1/sp|O94385|PO152_SCHPO	1/143	9	2	0	0	176461000	217653000
cwq_mix2-3_726.8601.8601.3.0.dta	cwq_mix2-3_726	8601	2680.51	1106.45	3	LGNJLTR		12 2 0 1	12	2	0	1	(N(N(H(H(H(H(H(H(H(aH)))))))(H(H(H(H(H))))))))	4	42.8917	5.95129	111.495	7	3.32454	2.57774e-199	5.91907e-201	0.007848	0.007848	2/sp|Q9C0Y4|AGLU_SCHPO/sp|Q9URX4|YFZB_SCHPO	2/209/225	12	2	0	1	120134000	54680600
cwq_mix2-3_726.26058.26058.4.0.dta	cwq_mix2-3_726	26058	7311.25	1084.95	4	FLTHLNNEVLHDJYTR		12 2 0 0	12	2	0	0	(N(N(H(H(H(H(H(H(H(H)))))))(H(H(H(H)))))))	13	46.0398	10.7999	111.486	7	0.44343	2.68694e-199	7.65931e-201	0.00381056	0.00381056	1/sp|O59747|PDF1_SCHPO	1/204	12	2	0	0	326191000	376066000
cwq_mix2-1_726.18188.18188.3.0.dta	cwq_mix2-1_726	18188	5180.94	1360.19	3	VHLECFGSSSSNJK	5,Carbamidomethyl[C];	13 2 0 0	13	2	0	0	(N(N(H(H(H(H(H(H(H(H)))))))(H(H(H(H(H))))))))	13	57.385	28.2577	111.479	7	1.38521	1.62534e-74	7.35036e-76	0	7.35036e-76	1/sp|O13912|YDW6_SCHPO	1/256	13	2	0	0	20185400	23050900
cwq_mix2-1_726.22280.22280.3.0.dta	cwq_mix2-1_726	22280	6263.44	1165.83	3	SIIQNJGTFGVSHTR		9 2 0 0	9	2	0	0	(N(N(H(H(H(H(H(H)))))(H(H(H))))))	6	55.7828	25.8192	111.429	7	0.62348	1.75973e-74	8.34226e-76	0	8.34226e-76	1/sp|Q8WZK2|MCD4_SCHPO	1/86	9	2	0	0	262215000	275277000
cwq_mix2-2_726.6762.6762.3.0.dta	cwq_mix2-2_726	6762	2149.07	896.041	3	IJHTTIER		8 2 0 0	8	2	0	0	(N(N(H(H(H(H(H(H)))))(H(H)))))	2	47.2855	12.7672	111.391	7	0.2635	3.46606e-297	3.42907e-299	0.00342466	0.00342466	1/sp|Q9UT11|YLW3_SCHPO	1/46	8	2	0	0	1689100000	57935600
cwq_mix2-1_726.6034.6034.3.0.dta	cwq_mix2-1_726	6034	1923.65	1256.13	3	NFJDSSTK		14 2 0 1	14	2	0	1	(N(N(H(H(H(H(H(H(H(aH)))))))(H(H(H(H(H(H(H))))))))))	3	48.5066	14.6804	111.327	7	1.18992	2.07552e-74	9.50723e-76	0.00268637	0.00268637	1/sp|P78854|PLB1_SCHPO	1/348	14	2	0	1	248277000	188152000
cwq_mix2-3_726.34001.34001.4.0.dta	cwq_mix2-3_726	34001	9375.32	1093.96	4	LFPHGIYNFJFSAPNKR		12 2 0 0	12	2	0	0	(N(N(H(H(H(H(H(H(H(H)))))))(H(H(H(H)))))))	10	55.5647	25.5561	111.295	7	0.74782	6.03988e-199	1.15825e-200	0	1.15825e-200	1/sp|P87167|BUT2_SCHPO	1/236	12	2	0	0	4651360000	4934570000
cwq_mix2-3_726.13814.13814.3.0.dta	cwq_mix2-3_726	13814	4085.62	1023.1	3	INPNNVIHJSSR		8 2 0 0	8	2	0	0	(N(N(H(H(H(H(H(H)))))(H(H)))))	9	52.2054	20.3883	111.294	7	1.06309	6.05891e-199	1.54669e-200	0	1.54669e-200	1/sp|O94385|PO152_SCHPO	1/143	8	2	0	0	76216000	82213000
cwq_mix2-1_726.33928.33928.4.0.dta	cwq_mix2-1_726	33928	9241.98	1174.99	4	LFPHGIYNFJFSAPNKR		14 2 0 0	14	2	0	0	(N(N(H(H(H(H(H(H(H(H)))))))(H(H(H(H(H(H)))))))))	10	58.2407	29.6747	111.292	7	0.75011	2.19515e-74	1.07282e-75	0	1.07282e-75	1/sp|P87167|BUT2_SCHPO	1/236	14	2	0	0	9306010000	8176740000
cwq_mix2-2_726.21675.21675.3.0.dta	cwq_mix2-2_726	21675	6132.62	1247.53	3	EGLINJGTSIHAGLR		11 2 0 0	11	2	0	0	(N(N(H(H(H(H(H(H(H))))))(H(H(H(H)))))))	6	51.2257	18.9053	111.249	7	1.99074	8.61292e-297	8.75741e-299	0.00151172	0.00151172	1/sp|O42887|SPEB2_SCHPO	1/269	11	2	0	0	102828000	61536500
cwq_mix2-2_726.8781.8781.3.0.dta	cwq_mix2-2_726	8781	2683.03	890.373	3	LGNJLTR		8 2 0 1	8	2	0	1	(N(N(H(H(H(H(H(aH)))))(H(H(H))))))	4	45.2399	9.70464	111.234	7	1.10985	9.4929e-297	1.45632e-298	0.00517331	0.00517331	2/sp|Q9C0Y4|AGLU_SCHPO/sp|Q9URX4|YFZB_SCHPO	2/209/225	8	2	0	1	592033000	554213000
cwq_mix2-3_726.22400.22400.3.0.dta	cwq_mix2-3_726	22400	6377.72	967.413	3	LGJETFLPK		8 2 0 1	8	2	0	1	(N(N(H(H(H(H(H(H)))))(H(H(aH))))))	3	56.697	27.3738	111.154	7	2.66507	1.09787e-198	2.64371e-200	0	2.64371e-200	1/sp|P36581|CALX_SCHPO	1/418	8	2	0	1	2900320000	3208730000
cwq_mix2-2_726.22109.22109.3.0.dta	cwq_mix2-2_726	22109	6244.28	1085.47	3	EGLINJGTSIHAGLR		8 2 0 0	8	2	0	0	(N(N(H(H(H(H(H(H)))))(H(H)))))	6	60.3993	33.0769	111.141	7	0.57301	1.72527e-296	3.40974e-298	0	3.40974e-298	1/sp|O42887|SPEB2_SCHPO	1/269	8	2	0	0	237633000	245532000
cwq_mix2-3_726.11294.11294.3.0.dta	cwq_mix2-3_726	11294	3402.53	1148.11	3	JFSNIR		13 2 0 1	13	2	0	1	(N(N(H(H(H(H(H(H(H(aH)))))))(H(H(H(H(H(H)))))))))	1	48.0707	14.1405	111.084	7	2.12215	1.48208e-198	4.28989e-200	0.00324044	0.00324044	2/sp|P87015|ASPG1_SCHPO/sp|Q8NKC0|ASPG3_SCHPO	2/82/82	13	2	0	1	440781000	565979000
cwq_mix2-1_726.33854.33854.4.0.dta	cwq_mix2-1_726	33854	9224.41	1134.48	4	LFPHGIYNFJFSAPNKR		13 2 0 0	13	2	0	0	(N(N(H(H(H(H(H(H(H(H)))))))(H(H(H(H(H))))))))	10	56.5098	27.129	111.074	7	0.73004	3.11606e-74	1.24674e-75	0	1.24674e-75	1/sp|P87167|BUT2_SCHPO	1/236	13	2	0	0	4216330000	4000120000
cwq_mix2-1_726.10638.10638.3.0.dta	cwq_mix2-1_726	10638	3159.73	1208.8	3	LGNJLTR		15 2 0 0	15	2	0	0	(N(N(H(H(H(H(H(H(H(H)))))))(H(H(H(H(H(H(H))))))))))	4	42.4219	5.45769	111.07	7	0.9394	3.13891e-74	1.41997e-75	0.00868846	0.00868846	2/sp|Q9C0Y4|AGLU_SCHPO/sp|Q9URX4|YFZB_SCHPO	2/209/225	15	2	0	0	945420000	1226390000
cwq_mix2-1_726.22203.22203.3.0.dta	cwq_mix2-1_726	22203	6242.75	1165.83	3	SIIQNJGTFGVSHTR		9 2 0 0	9	2	0	0	(N(N(H(H(H(H(H(H)))))(H(H(H))))))	6	62.8976	36.9608	111.066	7	0.60374	3.15867e-74	1.59235e-75	0	1.59235e-75	1/sp|Q8WZK2|MCD4_SCHPO	1/86	9	2	0	0	262215000	275277000
cwq_mix2-2_726.11110.11110.3.0.dta	cwq_mix2-2_726	11110	3305.17	1094.09	3	JFSNIR		12 2 0 1	12	2	0	1	(N(N(H(H(H(H(H(H(aH(H)))))))(H(H(H(H(H))))))))	1	45.2471	9.84862	110.987	7	2.49296	4.62451e-296	6.19181e-298	0.00469974	0.00469974	2/sp|P87015|ASPG1_SCHPO/sp|Q8NKC0|ASPG3_SCHPO	2/82/82	12	2	0	1	143333000	147816000
cwq_mix2-1_726.5786.5786.3.0.dta	cwq_mix2-1_726	5786	1861.17	1196.44	3	NFJDSSTK		14 2 0 0	14	2	0	0	(N(N(H(H(H(H(H(H(H(H)))))))(H(H(H(H(H(H)))))))))	3	49.8836	17.0136	110.928	7	0.6164	3.94481e-74	1.98084e-75	0.00157604	0.00157604	1/sp|P78854|PLB1_SCHPO	1/348	14	2	0	0	299096000	409294000
cwq_mix2-3_726.13240.13240.3.0.dta	cwq_mix2-3_726	13240	3929.16	1072.44	3	HPJGTAHSLNFR		9 2 0 0	9	2	0	0	(N(N(H(H(H(H(H(H)))))(H(H(H))))))	3	48.1317	14.3201	110.925	7	0.64733	2.91593e-198	6.10826e-200	0.00324044	0.00324044	1/sp|Q9US04|GGT1_SCHPO	1/156	9	2	0	0	48355300	49452900
cwq_mix2-1_726.23997.23997.3.0.dta	cwq_mix2-1_726	23997	6724.52	1139.49	3	EGLINJGTSIHAGLR		9 2 0 0	9	2	0	0	(N(N(H(H(H(H(H(H)))))(H(H(H))))))	6	64.0372	38.8348	110.842	7	0.72952	4.53078e-74	2.22425e-75	0	2.22425e-75	1/sp|O42887|SPEB2_SCHPO	1/269	9	2	0	0	321117000	241799000
cwq_mix2-1_726.26908.26908.4.0.dta	cwq_mix2-1_726	26908	7455.31	1084.95	4	FLTHLNNEVLHDJYTR		12 2 0 0	12	2	0	0	(N(N(H(H(H(H(H(H(H(H)))))))(H(H(H(H)))))))	13	48.8178	15.4262	110.831	7	0.25712	4.61149e-74	2.46945e-75	0.00218978	0.00218978	1/sp|O59747|PDF1_SCHPO	1/204	12	2	0	0	436375000	482712000
cwq_mix2-2_726.13123.13123.3.0.dta	cwq_mix2-2_726	13123	3847.98	1131.14	3	INPNNVIHJSSR		10 2 0 0	10	2	0	0	(N(N(H(H(H(H(H(H)))))(H(H(H(H)))))))	9	44.4378	8.69655	110.814	7	0.57968	1.40348e-295	1.86682e-297	0.00586224	0.00586224	1/sp|O94385|PO152_SCHPO	1/143	10	2	0	0	48153500	48873000
cwq_mix2-3_726.34472.34472.4.0.dta	cwq_mix2-3_726	34472	9493.77	1093.96	4	LFPHGIYNFJFSAPNKR		12 2 0 0	12	2	0	0	(N(N(H(H(H(H(H(H(H(H)))))))(H(H(H(H)))))))	10	53.0708	21.989	110.794	7	0.48986	5.07589e-198	9.26223e-200	0	9.26223e-200	1/sp|P87167|BUT2_SCHPO	1/236	12	2	0	0	3549910000	3407980000
cwq_mix2-3_726.34000.34000.4.0.dta	cwq_mix2-3_726	34000	9375.25	1174.99	4	LFPHGIYNFJFSAPNKR		14 2 0 0	14	2	0	0	(N(N(H(H(H(H(H(H(H(H)))))))(H(H(H(H(H(H)))))))))	10	53.9892	23.4071	110.784	7	0.78502	5.29479e-198	1.25136e-199	0	1.25136e-199	1/sp|P87167|BUT2_SCHPO	1/236	14	2	0	0	7343900000	6562560000
cwq_mix2-1_726.20367.20367.3.0.dta	cwq_mix2-1_726	20367	5751.62	1147.48	3	LYESEJQTHLITK		9 2 0 0	9	2	0	0	(N(N(H(H(H(H(H(H)))))(H(H(H))))))	6	54.4104	24.057	110.781	7	0.72153	4.99619e-74	2.7333e-75	0	2.7333e-75	1/sp|O74323|SEC11_SCHPO	1/114	9	2	0	0	453201000	490675000
cwq_mix2-3_726.2035.2035.3.0.dta	cwq_mix2-3_726	2035	900.365	821.35	3	KQJITR		8 2 0 0	8	2	0	0	(N(N(H(H(H(H(H(H)))))(H(H)))))	3	42.1442	5.21224	110.732	7	2.82644	6.61259e-198	1.65431e-199	0.00900196	0.00900196	1/sp|Q10061|YAM6_SCHPO	1/247	8	2	0	0	112644000	103697000
cwq_mix2-3_726.13156.13156.3.0.dta	cwq_mix2-3_726	13156	3906.21	1126.46	3	HPJGTAHSLNFR		10 2 0 0	10	2	0	0	(N(N(H(H(H(H(H(H)))))(H(H(H(H)))))))	3	44.9592	9.55598	110.708	7	0.82873	7.32334e-198	2.09615e-199	0.00392349	0.00392349	1/sp|Q9US04|GGT1_SCHPO	1/156	10	2	0	0	13073300	11521000
cwq_mix2-1_726.11242.11242.3.0.dta	cwq_mix2-1_726	11242	3316.81	1106.45	3	LGNJLTR		12 2 0 1	12	2	0	1	(N(N(H(H(H(H(H(H(H(aH)))))))(H(H(H(H(H))))))))	4	44.6549	9.09359	110.697	7	3.51987	5.71658e-74	3.03403e-75	0.00455696	0.00455696	2/sp|Q9C0Y4|AGLU_SCHPO/sp|Q9URX4|YFZB_SCHPO	2/209/225	12	2	0	1	399687000	373971000
cwq_mix2-3_726.34087.34087.4.0.dta	cwq_mix2-3_726	34087	9396.24	1093.96	4	LFPHGIYNFJFSAPNKR		12 2 0 0	12	2	0	0	(N(N(H(H(H(H(H(H(H(H)))))))(H(H(H(H)))))))	10	51.6653	19.8867	110.682	7	1.0387	8.16585e-198	2.58426e-199	0.000908265	0.000908265	1/sp|P87167|BUT2_SCHPO	1/236	12	2	0	0	5015960000	5109020000
cwq_mix2-2_726.19044.19044.3.0.dta	cwq_mix2-2_726	19044	5425.4	1348.88	3	IIYNHJSSISDIR		13 2 0 0	13	2	0	0	(N(N(H(H(H(H(H(H(H(H)))))))(H(H(H(H(H))))))))	6	51.9798	20.401	110.626	7	0.96539	4.69167e-295	4.64837e-297	0.000914913	0.000914913	1/sp|Q9P778|DPP5_SCHPO	1/126	13	2	0	0	20903800	20779300
cwq_mix2-2_726.16860.16860.3.0.dta	cwq_mix2-2_726	16860	4843.12	1099.45	3	JLSADIPAK		11 2 0 1	11	2	0	1	(N(N(H(H(H(H(H(H(H(aH)))))))(H(H(H(H)))))))	1	53.0741	22.0962	110.604	7	1.91334	5.39408e-295	7.81263e-297	0.000914913	0.000914913	1/sp|P87167|BUT2_SCHPO	1/215	11	2	0	1	720258000	813545000
cwq_mix2-1_726.5778.5778.3.0.dta	cwq_mix2-1_726	5778	1859.04	1142.42	3	NFJDSSTK		13 2 0 0	13	2	0	0	(N(N(H(H(H(H(H(H(H(H)))))))(H(H(H(H(H))))))))	3	53.3232	22.4797	110.604	7	0.4711	6.64288e-74	3.38235e-75	0	3.38235e-75	1/sp|P78854|PLB1_SCHPO	1/348	13	2	0	0	269807000	383543000
cwq_mix2-3_726.34778.34778.4.0.dta	cwq_mix2-3_726	34778	9567.36	1093.96	4	LFPHGIYNFJFSAPNKR		12 2 0 0	12	2	0	0	(N(N(H(H(H(H(H(H(H(H)))))))(H(H(H(H)))))))	10	42.2286	5.45097	110.53	7	0.34807	1.56278e-197	4.44076e-199	0.00888171	0.00888171	1/sp|P87167|BUT2_SCHPO	1/236	12	2	0	0	1965840000	1785110000
cwq_mix2-2_726.33622.33622.4.0.dta	cwq_mix2-2_726	33622	9210.56	1093.96	4	LFPHGIYNFJFSAPNKR		12 2 0 0	12	2	0	0	(N(N(H(H(H(H(H(H(H(H)))))))(H(H(H(H)))))))	10	51.636	19.9252	110.527	7	0.44046	8.84531e-295	1.65419e-296	0.000914913	0.000914913	1/sp|P87167|BUT2_SCHPO	1/236	12	2	0	0	4710220000	4960110000
cwq_mix2-2_726.30214.30214.3.0.dta	cwq_mix2-2_726	30214	8325.29	1280.85	3	SPEFFJDSLVR		12 2 0 1	12	2	0	1	(N(N(H(H(H(H(H(H(aH(H)))))))(H(H(H(H(H))))))))	6	62.1552	36.1353	110.478	7	4.07693	1.21652e-294	2.35185e-296	0	2.35185e-296	1/sp|O13968|YE48_SCHPO	1/118	12	2	0	1	465193000	419590000
cwq_mix2-3_726.2093.2093.3.0.dta	cwq_mix2-3_726	2093	915.705	821.349	3	KQJITR		8 2 0 0	8	2	0	0	(N(N(H(H(H(H(H(H)))))(H(H)))))	3	44.1431	8.4341	110.46	7	1.73101	2.10452e-197	5.68179e-199	0.0047259	0.0047259	1/sp|Q10061|YAM6_SCHPO	1/247	8	2	0	0	112644000	103697000
cwq_mix2-3_726.22353.22353.3.0.dta	cwq_mix2-3_726	22353	6365.95	1085.47	3	EGLINJGTSIHAGLR		8 2 0 0	8	2	0	0	(N(N(H(H(H(H(H(H)))))(H(H)))))	6	59.818	32.5511	110.456	7	0.46147	2.13498e-197	6.9262e-199	0	6.9262e-199	1/sp|O42887|SPEB2_SCHPO	1/269	8	2	0	0	313461000	294558000
cwq_mix2-2_726.5110.5110.3.0.dta	cwq_mix2-2_726	5110	1708.25	1142.42	3	NFJDSSTK		13 2 0 0	13	2	0	0	(N(N(H(H(H(H(H(H(H(H)))))))(H(H(H(H(H))))))))	3	50.3811	18.1953	110.155	7	0.97822	9.67624e-294	9.24847e-296	0.00151172	0.00151172	1/sp|P78854|PLB1_SCHPO	1/348	13	2	0	0	802361000	845035000
cwq_mix2-2_726.16616.16616.3.0.dta	cwq_mix2-2_726	16616	4781.21	1153.47	3	JLSADIPAK		12 2 0 1	12	2	0	1	(N(N(H(H(H(H(H(H(H(aH)))))))(H(H(H(H(H))))))))	1	52.9205	22.1647	110.038	7	2.09189	2.04051e-293	2.08557e-295	0.000914913	0.000914913	1/sp|P87167|BUT2_SCHPO	1/215	12	2	0	1	1144920000	1221160000
cwq_mix2-3_726.19256.19256.3.0.dta	cwq_mix2-3_726	19256	5537.75	1402.9	3	IIYNHJSSISDIR		14 2 0 0	14	2	0	0	(N(N(H(H(H(H(H(H(H(H)))))))(H(H(H(H(H(H)))))))))	6	54.4877	24.5954	110.002	7	1.56945	1.47517e-196	1.56657e-198	0	1.56657e-198	1/sp|Q9P778|DPP5_SCHPO	1/126	14	2	0	0	28223000	24490200
cwq_mix2-2_726.33686.33686.4.0.dta	cwq_mix2-2_726	33686	9225.4	1134.48	4	LFPHGIYNFJFSAPNKR		13 2 0 0	13	2	0	0	(N(N(H(H(H(H(H(H(H(H)))))))(H(H(H(H(H))))))))	10	55.1077	25.5632	109.976	7	0.58891	3.03963e-293	3.80078e-295	0	3.80078e-295	1/sp|P87167|BUT2_SCHPO	1/236	13	2	0	0	3666450000	3543060000
cwq_mix2-2_726.13505.13505.3.0.dta	cwq_mix2-2_726	13505	3950.98	1023.1	3	INPNNVIHJSSR		8 2 0 0	8	2	0	0	(N(N(H(H(H(H(H(H)))))(H(H)))))	9	50.8162	18.9633	109.972	7	0.81759	3.12989e-293	5.5476e-295	0.00151172	0.00151172	1/sp|O94385|PO152_SCHPO	1/143	8	2	0	0	175205000	204372000
cwq_mix2-3_726.25901.25901.4.0.dta	cwq_mix2-3_726	25901	7270.59	1165.98	4	FLTHLNNEVLHDJYTR		14 2 0 0	14	2	0	0	(N(N(H(H(H(H(H(H(H(H)))))))(H(H(H(H(H(H)))))))))	13	45.7457	11.1958	109.91	7	1.82201	2.18212e-196	3.92943e-198	0.00381056	0.00381056	1/sp|O59747|PDF1_SCHPO	1/204	14	2	0	0	90596500	69636200
cwq_mix2-2_726.6642.6642.3.0.dta	cwq_mix2-2_726	6642	2118.98	1158.42	3	FJCTTR	3,Carbamidomethyl[C];	14 2 0 0	14	2	0	0	(N(N(H(H(H(H(H(H(H(H)))))))(H(H(H(H(H(H)))))))))	2	43.667	8.0692	109.777	7	0.36053	1.09073e-292	1.16442e-294	0.00619933	0.00619933	1/sp|P87167|BUT2_SCHPO	1/333	14	2	0	0	391094000	385823000
cwq_mix2-1_726.30775.30775.3.0.dta	cwq_mix2-1_726	30775	8436.91	1316.86	3	JVSGAFNVNNMIR		13 2 0 0	13	2	0	0	(N(N(H(H(H(H(H(H(H(H)))))))(H(H(H(H(H))))))))	1	67.6946	45.0604	109.73	7	0.95545	2.71562e-73	5.41602e-75	0	5.41602e-75	1/sp|O13960|YIN3_SCHPO	1/92	13	2	0	0	1016880000	1156520000
cwq_mix2-1_726.3973.3973.3.0.dta	cwq_mix2-1_726	3973	1372.07	1107.11	3	SJATKPQCPK	8,Carbamidomethyl[C];	11 2 0 0	11	2	0	0	(N(N(H(H(H(H(H(H(H))))))(H(H(H(H)))))))	2	45.6754	11.1915	109.717	7	1.10852	2.77086e-73	6.88451e-75	0.00455696	0.00455696	1/sp|O14103|ROT1_SCHPO	1/83	11	2	0	0	24797000	26170700
cwq_mix2-1_726.17044.17044.3.0.dta	cwq_mix2-1_726	17044	4872.25	1023.1	3	INPNNVIHJSSR		8 2 0 0	8	2	0	0	(N(N(H(H(H(H(H(H)))))(H(H)))))	9	49.7167	17.4265	109.684	7	0.64839	2.92083e-73	8.41783e-75	0.000851789	0.000851789	1/sp|O94385|PO152_SCHPO	1/143	8	2	0	0	162437000	192378000
cwq_mix2-3_726.33930.33930.4.0.dta	cwq_mix2-3_726	33930	9357.81	1134.48	4	LFPHGIYNFJFSAPNKR		13 2 0 0	13	2	0	0	(N(N(H(H(H(H(H(H(H(H)))))))(H(H(H(H(H))))))))	10	55.5056	26.3387	109.673	7	0.67447	5.98226e-196	7.40485e-198	0	7.40485e-198	1/sp|P87167|BUT2_SCHPO	1/236	13	2	0	0	2483680000	2433620000
cwq_mix2-1_726.15282.15282.3.0.dta	cwq_mix2-1_726	15282	4399.07	1086.46	3	ILDDKGNJLTK		10 2 0 0	10	2	0	0	(N(N(H(H(H(H(H(H)))))(H(H(H(H)))))))	8	53.0047	22.5164	109.626	7	0.19247	3.20922e-73	1.0089e-74	0	1.0089e-74	1/sp|Q10351|PIGS_SCHPO	1/132	10	2	0	0	40467600	45413800
cwq_mix2-1_726.33668.33668.4.0.dta	cwq_mix2-1_726	33668	9179.92	1174.99	4	LFPHGIYNFJFSAPNKR		14 2 0 0	14	2	0	0	(N(N(H(H(H(H(H(H(H(H)))))))(H(H(H(H(H(H)))))))))	10	56.8118	28.3913	109.593	7	0.66069	3.38549e-73	1.18361e-74	0	1.18361e-74	1/sp|P87167|BUT2_SCHPO	1/236	14	2	0	0	9293630000	8176740000
cwq_mix2-2_726.13188.13188.3.0.dta	cwq_mix2-2_726	13188	3865.52	1077.12	3	INPNNVIHJSSR		9 2 0 0	9	2	0	0	(N(N(H(H(H(H(H(H)))))(H(H(H))))))	9	45.7773	11.4281	109.569	7	0.59652	4.15824e-292	5.01903e-294	0.00384404	0.00384404	1/sp|O94385|PO152_SCHPO	1/143	9	2	0	0	192283000	222956000
cwq_mix2-3_726.17054.17054.3.0.dta	cwq_mix2-3_726	17054	4947.12	1099.45	3	JLSADIPAK		11 2 0 1	11	2	0	1	(N(N(H(H(H(H(H(H(H(aH)))))))(H(H(H(H)))))))	1	53.5822	23.4507	109.541	7	1.88148	1.04903e-195	1.34608e-197	0	1.34608e-197	1/sp|P87167|BUT2_SCHPO	1/215	11	2	0	1	639303000	698783000
cwq_mix2-2_726.16510.16510.3.0.dta	cwq_mix2-2_726	16510	4754.5	1201.81	3	JLSADIPAK		14 2 0 0	14	2	0	0	(N(N(H(H(H(H(H(H(H(H)))))))(H(H(H(H(H(H)))))))))	1	51.2955	19.9355	109.535	7	0.28645	5.15002e-292	7.82113e-294	0.000914913	0.000914913	1/sp|P87167|BUT2_SCHPO	1/215	14	2	0	0	448208000	429642000
cwq_mix2-1_726.13953.13953.3.0.dta	cwq_mix2-1_726	13953	4042.6	1250.47	3	JFSNIR		16 2 0 0	16	2	0	0	(N(N(H(H(H(H(H(H(H(H)))))))(H(H(H(H(H(H(H(H)))))))))))	1	43.1284	7.37572	109.526	7	0.80555	3.76889e-73	1.55747e-74	0.00688389	0.00688389	2/sp|P87015|ASPG1_SCHPO/sp|Q8NKC0|ASPG3_SCHPO	2/82/82	16	2	0	0	46789200	51093600
cwq_mix2-1_726.6462.6462.3.0.dta	cwq_mix2-1_726	6462	2038.51	1202.12	3	NFJDSSTK		13 2 0 1	13	2	0	1	(N(N(H(H(H(H(H(H(H(aH)))))))(H(H(H(H(H(H)))))))))	3	50.9081	19.3634	109.491	7	1.54457	3.98746e-73	1.75809e-74	0.000851789	0.000851789	1/sp|P78854|PLB1_SCHPO	1/348	13	2	0	1	1175890000	1090630000
cwq_mix2-1_726.16980.16980.3.0.dta	cwq_mix2-1_726	16980	4854.92	1023.1	3	INPNNVIHJSSR		8 2 0 0	8	2	0	0	(N(N(H(H(H(H(H(H)))))(H(H)))))	9	44.8377	10.0281	109.484	7	0.69631	4.03256e-73	1.95896e-74	0.00455696	0.00455696	1/sp|O94385|PO152_SCHPO	1/143	8	2	0	0	162437000	192378000
cwq_mix2-3_726.22208.22208.3.0.dta	cwq_mix2-3_726	22208	6328.56	1139.49	3	EGLINJGTSIHAGLR		9 2 0 0	9	2	0	0	(N(N(H(H(H(H(H(H)))))(H(H(H))))))	6	51.7339	20.6527	109.456	7	0.70844	1.50325e-195	2.9323e-197	0	2.9323e-197	1/sp|O42887|SPEB2_SCHPO	1/269	9	2	0	0	350109000	250335000
cwq_mix2-1_726.8831.8831.3.0.dta	cwq_mix2-1_726	8831	2673.06	1218.12	3	FJCTTR	3,Carbamidomethyl[C];	14 2 0 1	14	2	0	1	(N(N(H(H(H(H(H(H(H(H)))))))(H(H(H(H(H(aH(H))))))))))	2	42.8746	7.04065	109.423	7	1.26185	4.44724e-73	2.17924e-74	0.00731596	0.00731596	1/sp|P87167|BUT2_SCHPO	1/333	14	2	0	1	1906650000	1727050000
cwq_mix2-2_726.3590.3590.3.0.dta	cwq_mix2-2_726	3590	1302.57	1012.74	3	JTTAGJHTVTR		9 2 0 0	9	2	0	0	(N(N(H(H(H(H(H(H)))))(H(H(H))))))	6	55.8249	27.0135	109.332	7	0.32322	1.90384e-291	2.43684e-293	0	2.43684e-293	1/sp|P78854|PLB1_SCHPO	1/499	9	2	0	0	115972000	141376000
cwq_mix2-2_726.39735.39735.3.0.dta	cwq_mix2-2_726	39735	10803.5	1407.96	3	QYNEJVTLYAPLEHINVAIR		9 2 0 0	9	2	0	0	(N(N(H(H(H(H(H(H)))))(H(H(H))))))	5	69.5054	48.0614	109.33	7	0.90656	1.92374e-291	3.46352e-293	0	3.46352e-293	1/sp|Q9C0Y4|AGLU_SCHPO	1/821	9	2	0	0	2756570000	2158240000
cwq_mix2-3_726.8034.8034.3.0.dta	cwq_mix2-3_726	8034	2532.93	1262.82	3	LGNJLTR		16 2 0 0	16	2	0	0	(N(N(H(H(H(H(H(H(H(H)))))))(H(H(H(H(H(H(H(H)))))))))))	4	42.3903	6.35312	109.317	7	1.15447	2.72229e-195	4.47113e-197	0.00675961	0.00675961	2/sp|Q9C0Y4|AGLU_SCHPO/sp|Q9URX4|YFZB_SCHPO	2/209/225	16	2	0	0	381127000	485416000
cwq_mix2-2_726.16580.16580.3.0.dta	cwq_mix2-2_726	16580	4772.31	1201.81	3	JLSADIPAK		14 2 0 0	14	2	0	0	(N(N(H(H(H(H(H(H(H(H)))))))(H(H(H(H(H(H)))))))))	1	50.5764	18.9561	109.3	7	0.31642	2.33384e-291	4.69966e-293	0.00151172	0.00151172	1/sp|P87167|BUT2_SCHPO	1/215	14	2	0	0	448208000	429642000
cwq_mix2-3_726.6854.6854.3.0.dta	cwq_mix2-3_726	6854	2214.88	896.041	3	IJHTTIER		8 2 0 0	8	2	0	0	(N(N(H(H(H(H(H(H)))))(H(H)))))	2	49.3276	17.0454	109.28	7	0.28807	3.17655e-195	6.25059e-197	0.00200267	0.00200267	1/sp|Q9UT11|YLW3_SCHPO	1/46	8	2	0	0	1178280000	22477400
cwq_mix2-2_726.30077.30077.3.0.dta	cwq_mix2-2_726	30077	8289.37	1322.53	3	JVSGAFNVNNMIR		12 2 0 1	12	2	0	1	(N(N(H(H(H(H(H(aH(H(H)))))))(H(H(H(H(H))))))))	1	65.122	41.3594	109.252	7	0.98587	3.16406e-291	6.36654e-293	0	6.36654e-293	1/sp|O13960|YIN3_SCHPO	1/92	12	2	0	1	3444160000	3322330000
cwq_mix2-2_726.16765.16765.3.0.dta	cwq_mix2-2_726	16765	4819.45	1153.47	3	JLSADIPAK		12 2 0 1	12	2	0	1	(N(N(H(H(H(H(H(H(aH(H)))))))(H(H(H(H(H))))))))	1	53.7699	23.9478	109.154	7	1.87763	5.95535e-291	9.50041e-293	0	9.50041e-293	1/sp|P87167|BUT2_SCHPO	1/215	12	2	0	1	1144920000	1217870000
cwq_mix2-3_726.13857.13857.3.0.dta	cwq_mix2-3_726	13857	4097.45	1077.12	3	INPNNVIHJSSR		9 2 0 0	9	2	0	0	(N(N(H(H(H(H(H(H)))))(H(H(H))))))	9	46.903	13.4105	109.103	7	0.93931	6.73932e-195	1.00228e-196	0.00344828	0.00344828	1/sp|O94385|PO152_SCHPO	1/143	9	2	0	0	89943100	102169000
cwq_mix2-2_726.8126.8126.3.0.dta	cwq_mix2-2_726	8126	2511.1	1154.79	3	LGNJLTR		14 2 0 0	14	2	0	0	(N(N(H(H(H(H(H(H(H(H)))))))(H(H(H(H(H(H)))))))))	4	42.4269	6.56478	109.028	7	0.57684	1.33659e-290	1.65221e-292	0.00817556	0.00817556	2/sp|Q9C0Y4|AGLU_SCHPO/sp|Q9URX4|YFZB_SCHPO	2/209/225	14	2	0	0	573923000	692745000
cwq_mix2-2_726.34052.34052.4.0.dta	cwq_mix2-2_726	34052	9316.65	1093.96	4	LFPHGIYNFJFSAPNKR		12 2 0 0	12	2	0	0	(N(N(H(H(H(H(H(H(H(H)))))))(H(H(H(H)))))))	10	51.7781	20.992	108.952	7	0.70757	2.17313e-290	2.78726e-292	0.000914913	0.000914913	1/sp|P87167|BUT2_SCHPO	1/236	12	2	0	0	4630880000	4800500000
cwq_mix2-2_726.16273.16273.3.0.dta	cwq_mix2-2_726	16273	4692.9	1011.42	3	NNIJISHLSR		9 2 0 0	9	2	0	0	(N(N(H(H(H(H(H(H)))))(H(H(H))))))	4	48.681	16.2397	108.929	7	0.55317	2.52075e-290	4.09244e-292	0.00224551	0.00224551	1/sp|O94472|PBN1_SCHPO	1/56	9	2	0	0	56272600	74545800
cwq_mix2-2_726.17017.17017.3.0.dta	cwq_mix2-2_726	17017	4882.3	1099.45	3	JLSADIPAK		11 2 0 1	11	2	0	1	(N(N(H(H(H(H(H(H(aH(H)))))))(H(H(H(H)))))))	1	51.77	20.9958	108.922	7	1.22348	2.63574e-290	5.4439e-292	0.000914913	0.000914913	1/sp|P87167|BUT2_SCHPO	1/215	11	2	0	1	720258000	813545000
cwq_mix2-2_726.13265.13265.3.0.dta	cwq_mix2-2_726	13265	3886.14	1077.12	3	INPNNVIHJSSR		9 2 0 0	9	2	0	0	(N(N(H(H(H(H(H(H)))))(H(H(H))))))	9	46.5038	12.94	108.836	7	0.68013	4.56886e-290	9.22846e-292	0.00342466	0.00342466	1/sp|O94385|PO152_SCHPO	1/143	9	2	0	0	192283000	222956000
cwq_mix2-3_726.26083.26083.4.0.dta	cwq_mix2-3_726	26083	7317.12	1044.44	4	FLTHLNNEVLHDJYTR		11 2 0 0	11	2	0	0	(N(N(H(H(H(H(H(H(H))))))(H(H(H(H)))))))	13	50.2067	18.638	108.834	7	0.74795	2.11695e-194	2.79325e-196	0.00200267	0.00200267	1/sp|O59747|PDF1_SCHPO	1/204	11	2	0	0	407142000	476550000
cwq_mix2-1_726.14460.14460.3.0.dta	cwq_mix2-1_726	14460	4177.23	1094.09	3	JFSNIR		12 2 0 1	12	2	0	1	(N(N(H(H(H(H(H(H(H(H)))))))(H(H(H(aH(H))))))))	1	43.1848	7.87176	108.766	7	2.48564	1.2824e-72	2.82903e-74	0.00657277	0.00657277	2/sp|P87015|ASPG1_SCHPO/sp|Q8NKC0|ASPG3_SCHPO	2/82/82	12	2	0	1	161417000	172204000
cwq_mix2-2_726.22353.22353.3.0.dta	cwq_mix2-2_726	22353	6304.89	967.413	3	LGJETFLPK		8 2 0 1	8	2	0	1	(N(N(H(H(H(H(H(aH)))))(H(H(H))))))	3	57.4708	29.8542	108.759	7	2.06201	7.5215e-290	1.30383e-291	0	1.30383e-291	1/sp|P36581|CALX_SCHPO	1/418	8	2	0	1	2161380000	2284730000
cwq_mix2-3_726.18600.18600.3.0.dta	cwq_mix2-3_726	18600	5359.6	1038.45	3	KGVLQATJMTYGK		8 2 0 0	8	2	0	0	(N(N(H(H(H(H(H(H)))))(H(H)))))	8	76.2431	58.7417	108.746	7	1.13891	3.08649e-194	4.49244e-196	0	4.49244e-196	1/sp|O59866|OSTB_SCHPO	1/275	8	2	0	0	1439310000	1604180000
cwq_mix2-2_726.8710.8710.3.0.dta	cwq_mix2-2_726	8710	2664.85	890.373	3	LGNJLTR		8 2 0 1	8	2	0	1	(N(N(H(H(H(H(H(aH)))))(H(H(H))))))	4	41.9653	6.01053	108.738	7	0.6389	8.56654e-290	1.73425e-291	0.00923594	0.00923594	2/sp|Q9C0Y4|AGLU_SCHPO/sp|Q9URX4|YFZB_SCHPO	2/209/225	8	2	0	1	592033000	554213000
cwq_mix2-1_726.8446.8446.3.0.dta	cwq_mix2-1_726	8446	2572.61	950.059	3	IJHTTIER		9 2 0 0	9	2	0	0	(N(N(H(H(H(H(H(H)))))(H(H(H))))))	2	44.1069	9.33861	108.677	7	0.17919	1.48178e-72	4.26426e-74	0.00455696	0.00455696	1/sp|Q9UT11|YLW3_SCHPO	1/46	9	2	0	0	203116000	221945000
cwq_mix2-3_726.13217.13217.4.0.dta	cwq_mix2-3_726	13217	3923.06	804.581	4	HPJGTAHSLNFR		9 2 0 0	9	2	0	0	(N(N(H(H(H(H(H(H)))))(H(H(H))))))	3	53.526	23.8541	108.631	7	0.26976	5.02753e-194	1.25247e-195	0	1.25247e-195	1/sp|Q9US04|GGT1_SCHPO	1/156	9	2	0	0	112822000	122130000
cwq_mix2-2_726.41473.41473.3.0.dta	cwq_mix2-2_726	41473	11258.3	1439.63	3	LLJISLEHLPGQTDIFR		12 2 0 0	12	2	0	0	(N(N(H(H(H(H(H(H(H(H)))))))(H(H(H(H)))))))	3	58.4082	31.3662	108.629	7	0.02758	1.72826e-289	3.21717e-291	0	3.21717e-291	1/sp|O14124|DPEH1_SCHPO	1/84	12	2	0	0	19433600	21342500
cwq_mix2-1_726.41402.41402.3.0.dta	cwq_mix2-1_726	41402	11162.7	1493.65	3	LLJISLEHLPGQTDIFR		13 2 0 0	13	2	0	0	(N(N(H(H(H(H(H(H(H(H)))))))(H(H(H(H(H))))))))	3	63.5161	39.2336	108.612	7	1.57865	1.64416e-72	5.07722e-74	0	5.07722e-74	1/sp|O14124|DPEH1_SCHPO	1/84	13	2	0	0	89088100	84876100
cwq_mix2-1_726.11547.11547.3.0.dta	cwq_mix2-1_726	11547	3397.03	884.697	3	LGNJLTR		9 2 0 0	9	2	0	0	(N(N(H(H(H(H(H(H)))))(H(H(H))))))	4	43.6424	8.72438	108.49	7	0.52124	2.00186e-72	6.94438e-74	0.00541605	0.00541605	2/sp|Q9C0Y4|AGLU_SCHPO/sp|Q9URX4|YFZB_SCHPO	2/209/225	9	2	0	0	444613000	403522000
cwq_mix2-2_726.16473.16473.3.0.dta	cwq_mix2-2_726	16473	4745.03	1261.5	3	JLSADIPAK		14 2 0 1	14	2	0	1	(N(N(H(H(H(H(H(H(H(H)))))))(H(H(H(H(H(H(aH))))))))))	1	52.5951	22.5057	108.476	7	1.73053	4.6316e-289	5.52844e-291	0.000914913	0.000914913	1/sp|P87167|BUT2_SCHPO	1/215	14	2	0	1	930132000	851523000
cwq_mix2-2_726.8818.8818.3.0.dta	cwq_mix2-2_726	8818	2692.46	884.697	3	LGNJLTR		9 2 0 0	9	2	0	0	(N(N(H(H(H(H(H(H)))))(H(H(H))))))	4	43.2527	8.16128	108.423	7	0.64228	6.50869e-289	8.75514e-291	0.00619933	0.00619933	2/sp|Q9C0Y4|AGLU_SCHPO/sp|Q9URX4|YFZB_SCHPO	2/209/225	9	2	0	0	457551000	425316000
cwq_mix2-1_726.33582.33582.4.0.dta	cwq_mix2-1_726	33582	9158.96	1174.99	4	LFPHGIYNFJFSAPNKR		14 2 0 0	14	2	0	0	(N(N(H(H(H(H(H(H(H(H)))))))(H(H(H(H(H(H)))))))))	10	52.4602	22.3267	108.422	7	0.7467	2.23286e-72	8.02609e-74	0	8.02609e-74	1/sp|P87167|BUT2_SCHPO	1/236	14	2	0	0	9095080000	8176740000
cwq_mix2-3_726.18667.18667.3.0.dta	cwq_mix2-3_726	18667	5377.34	1038.45	3	KGVLQATJMTYGK		8 2 0 0	8	2	0	0	(N(N(H(H(H(H(H(H)))))(H(H)))))	8	77.7571	61.2463	108.42	7	1.06182	1.2327e-193	1.91561e-195	0	1.91561e-195	1/sp|O59866|OSTB_SCHPO	1/275	8	2	0	0	1439310000	1604180000
cwq_mix2-3_726.16751.16751.3.0.dta	cwq_mix2-3_726	16751	4872.49	1207.49	3	JLSADIPAK		13 2 0 1	13	2	0	1	(N(N(H(H(H(H(H(H(H(aH)))))))(H(H(H(H(H(H)))))))))	1	52.2625	22.046	108.379	7	1.68022	1.46938e-193	2.69951e-195	0	2.69951e-195	1/sp|P87167|BUT2_SCHPO	1/215	13	2	0	1	868382000	762318000
cwq_mix2-3_726.8442.8442.3.0.dta	cwq_mix2-3_726	8442	2637.75	1214.48	3	LGNJLTR		14 2 0 1	14	2	0	1	(N(N(H(H(H(H(H(H(H(H)))))))(H(H(H(H(H(H(aH))))))))))	4	41.7506	5.88586	108.357	7	1.51718	1.61597e-193	3.5538e-195	0.007848	0.007848	2/sp|Q9C0Y4|AGLU_SCHPO/sp|Q9URX4|YFZB_SCHPO	2/209/225	14	2	0	1	4192330000	3721050000
cwq_mix2-1_726.35876.35876.3.0.dta	cwq_mix2-1_726	35876	9724.57	1256.9	3	JITVPIGASHDDLIVLAR		9 2 0 0	9	2	0	0	(N(N(H(H(H(H(H(H)))))(H(H(H))))))	1	78.4305	62.3231	108.344	7	0.84415	2.53315e-72	9.24643e-74	0	9.24643e-74	1/sp|O94559|YF65_SCHPO	1/199	9	2	0	0	649914000	598324000
cwq_mix2-1_726.24291.24291.3.0.dta	cwq_mix2-1_726	24291	6798.74	967.413	3	LGJETFLPK		8 2 0 1	8	2	0	1	(N(N(H(H(H(H(H(H)))))(H(H(aH))))))	3	53.332	23.7585	108.254	7	2.85333	2.92801e-72	1.06502e-73	0	1.06502e-73	1/sp|P36581|CALX_SCHPO	1/418	8	2	0	1	2154910000	2247950000
cwq_mix2-2_726.13462.13462.3.0.dta	cwq_mix2-2_726	13462	3939.48	1077.12	3	INPNNVIHJSSR		9 2 0 0	9	2	0	0	(N(N(H(H(H(H(H(H)))))(H(H(H))))))	9	46.0611	12.5852	108.23	7	0.9774	2.23269e-288	1.98195e-290	0.00342466	0.00342466	1/sp|O94385|PO152_SCHPO	1/143	9	2	0	0	192283000	222956000
cwq_mix2-2_726.14777.14777.3.0.dta	cwq_mix2-2_726	14777	4296.24	1360.19	3	VHLECFGSSSSNJK	5,Carbamidomethyl[C];	13 2 0 0	13	2	0	0	(N(N(H(H(H(H(H(H(H(H)))))))(H(H(H(H(H))))))))	13	54.8352	26.0927	108.214	7	1.6272	2.47798e-288	3.19886e-290	0	3.19886e-290	1/sp|O13912|YDW6_SCHPO	1/256	13	2	0	0	41055400	38296000
cwq_mix2-1_726.11590.11590.3.0.dta	cwq_mix2-1_726	11590	3408.29	890.374	3	LGNJLTR		8 2 0 1	8	2	0	1	(N(N(H(H(H(H(H(aH)))))(H(H(H))))))	4	42.1492	6.58502	108.197	7	1.23685	3.21106e-72	1.21795e-73	0.00800712	0.00800712	2/sp|Q9C0Y4|AGLU_SCHPO/sp|Q9URX4|YFZB_SCHPO	2/209/225	8	2	0	1	1101410000	885827000
cwq_mix2-2_726.22280.22280.3.0.dta	cwq_mix2-2_726	22280	6286.59	967.413	3	LGJETFLPK		8 2 0 1	8	2	0	1	(N(N(H(H(H(H(H(aH)))))(H(H(H))))))	3	54.1863	25.1122	108.181	7	2.43233	3.06748e-288	4.69417e-290	0	4.69417e-290	1/sp|P36581|CALX_SCHPO	1/418	8	2	0	1	1282970000	1518080000
cwq_mix2-2_726.14258.14258.3.0.dta	cwq_mix2-2_726	14258	4155.53	1400.9	3	RSEVTPJTSLAQCPK	13,Carbamidomethyl[C];	13 2 0 0	13	2	0	0	(N(N(H(H(H(H(H(H(H(H)))))))(H(H(H(H(H))))))))	7	43.7556	9.10554	108.106	7	1.18281	4.97627e-288	7.11051e-290	0.00544016	0.00544016	1/sp|Q9C0Y2|YKL1_SCHPO	1/44	13	2	0	0	9382080	21060400
cwq_mix2-1_726.5710.5710.3.0.dta	cwq_mix2-1_726	5710	1841.51	1142.42	3	NFJDSSTK		13 2 0 0	13	2	0	0	(N(N(H(H(H(H(H(H(H(H)))))))(H(H(H(H(H))))))))	3	45.163	11.2969	108.057	7	0.49124	4.02442e-72	1.56303e-73	0.00455696	0.00455696	1/sp|P78854|PLB1_SCHPO	1/348	13	2	0	0	269807000	383543000
cwq_mix2-3_726.6687.6687.3.0.dta	cwq_mix2-3_726	6687	2172.19	950.059	3	IJHTTIER		9 2 0 0	9	2	0	0	(N(N(H(H(H(H(H(H)))))(H(H(H))))))	2	47.7296	15.2483	108.052	7	0.25819	5.90662e-193	8.38267e-195	0.00200267	0.00200267	1/sp|Q9UT11|YLW3_SCHPO	1/46	9	2	0	0	176080000	203613000
cwq_mix2-1_726.12361.12361.3.0.dta	cwq_mix2-1_726	12361	3616.11	1113.13	3	HATSJGTVETLNTK		9 2 0 0	9	2	0	0	(N(N(H(H(H(H(H(H)))))(H(H(H))))))	5	69.791	49.2148	108.004	7	0.85048	4.38358e-72	1.76824e-73	0	1.76824e-73	1/sp|O13898|PMT1_SCHPO	1/443	9	2	0	0	755694000	1556690000
cwq_mix2-2_726.18295.18295.3.0.dta	cwq_mix2-2_726	18295	5222.21	1038.45	3	KGVLQATJMTYGK		8 2 0 0	8	2	0	0	(N(N(H(H(H(H(H(H)))))(H(H)))))	8	69.2575	48.4124	107.97	7	0.87392	1.19034e-287	1.28824e-289	0	1.28824e-289	1/sp|O59866|OSTB_SCHPO	1/275	8	2	0	0	1465670000	1652090000
cwq_mix2-1_726.11614.11614.3.0.dta	cwq_mix2-1_726	11614	3414.79	884.697	3	LGNJLTR		9 2 0 0	9	2	0	0	(N(N(H(H(H(H(H(H)))))(H(H(H))))))	4	47.0281	14.2213	107.955	7	0.64001	4.74379e-72	1.98886e-73	0.00268637	0.00268637	2/sp|Q9C0Y4|AGLU_SCHPO/sp|Q9URX4|YFZB_SCHPO	2/209/225	9	2	0	0	444613000	403522000
cwq_mix2-3_726.15157.15157.3.0.dta	cwq_mix2-3_726	15157	4452.28	1414.21	3	VHLECFGSSSSNJK	5,Carbamidomethyl[C];	14 2 0 0	14	2	0	0	(N(N(H(H(H(H(H(H(H(H)))))))(H(H(H(H(H(H)))))))))	13	52.5015	22.6807	107.883	7	1.98325	1.21273e-192	1.47549e-194	0	1.47549e-194	1/sp|O13912|YDW6_SCHPO	1/256	14	2	0	0	11652200	10885700
cwq_mix2-3_726.20200.20200.3.0.dta	cwq_mix2-3_726	20200	5792.05	1165.83	3	SIIQNJGTFGVSHTR		9 2 0 0	9	2	0	0	(N(N(H(H(H(H(H(H)))))(H(H(H))))))	6	60.4397	34.9143	107.844	7	0.71532	1.43177e-192	2.9285e-194	0	2.9285e-194	1/sp|Q8WZK2|MCD4_SCHPO	1/86	9	2	0	0	228589000	205339000
cwq_mix2-2_726.7751.7751.3.0.dta	cwq_mix2-2_726	7751	2414.25	1322.52	3	LGNJLTR		16 2 0 1	16	2	0	1	(N(N(H(H(H(H(H(H(H(H)))))))(H(H(H(H(aH(H(H(H(H))))))))))))	4	43.8798	9.44604	107.828	7	2.22715	2.95366e-287	3.75285e-289	0.00544016	0.00544016	2/sp|Q9C0Y4|AGLU_SCHPO/sp|Q9URX4|YFZB_SCHPO	2/209/225	16	2	0	1	250923000	251394000
cwq_mix2-1_726.24435.24435.3.0.dta	cwq_mix2-1_726	24435	6834.49	967.413	3	LGJETFLPK		8 2 0 1	8	2	0	1	(N(N(H(H(H(H(H(aH)))))(H(H(H))))))	3	57.6912	30.7723	107.683	7	1.98443	7.35379e-72	3.2941e-73	0	3.2941e-73	1/sp|P36581|CALX_SCHPO	1/418	8	2	0	1	2154910000	2247950000
cwq_mix2-3_726.8516.8516.3.0.dta	cwq_mix2-3_726	8516	2657.2	1154.79	3	LGNJLTR		14 2 0 0	14	2	0	0	(N(N(H(H(H(H(H(H(H(H)))))))(H(H(H(H(H(H)))))))))	4	41.2234	5.44337	107.672	7	1.2986	2.9735e-192	4.46195e-194	0.00888171	0.00888171	2/sp|Q9C0Y4|AGLU_SCHPO/sp|Q9URX4|YFZB_SCHPO	2/209/225	14	2	0	0	345418000	383692000
cwq_mix2-3_726.34554.34554.4.0.dta	cwq_mix2-3_726	34554	9514.76	1093.96	4	LFPHGIYNFJFSAPNKR		12 2 0 0	12	2	0	0	(N(N(H(H(H(H(H(H(H(H)))))))(H(H(H(H)))))))	10	51.0831	20.6476	107.606	7	0.41394	3.93455e-192	6.47745e-194	0	6.47745e-194	1/sp|P87167|BUT2_SCHPO	1/236	12	2	0	0	3549910000	3407980000
cwq_mix2-2_726.27739.27739.3.0.dta	cwq_mix2-2_726	27739	7681.35	1213.49	3	NJESYPIGFTYK		10 2 0 1	10	2	0	1	(N(N(H(H(H(H(H(aH(H))))))(H(H(H(H)))))))	2	55.0894	26.8127	107.603	7	3.17839	1.25245e-286	9.7562e-289	0	9.7562e-289	1/sp|Q10061|YAM6_SCHPO	1/555	10	2	0	1	148044000	130154000
cwq_mix2-2_726.21843.21843.3.0.dta	cwq_mix2-2_726	21843	6176.81	1098.43	3	DAJNTQFQFTSR		9 2 0 0	9	2	0	0	(N(N(H(H(H(H(H(H)))))(H(H(H))))))	3	72.6289	53.8004	107.596	7	0.88889	1.31001e-286	1.59775e-288	0	1.59775e-288	1/sp|Q9C0Y4|AGLU_SCHPO	1/116	9	2	0	0	2916470000	2455320000
cwq_mix2-3_726.9427.9427.3.0.dta	cwq_mix2-3_726	9427	2900.63	1113.13	3	HATSJGTVETLNTK		9 2 0 0	9	2	0	0	(N(N(H(H(H(H(H(H)))))(H(H(H))))))	5	67.0659	45.267	107.55	7	0.76508	5.00847e-192	1.10808e-193	0	1.10808e-193	1/sp|O13898|PMT1_SCHPO	1/443	9	2	0	0	1122250000	1162470000
cwq_mix2-3_726.20355.20355.3.0.dta	cwq_mix2-3_726	20355	5833.73	1165.83	3	SIIQNJGTFGVSHTR		9 2 0 0	9	2	0	0	(N(N(H(H(H(H(H(H)))))(H(H(H))))))	6	51.2773	20.9869	107.531	7	0.54023	5.42703e-192	1.37931e-193	0	1.37931e-193	1/sp|Q8WZK2|MCD4_SCHPO	1/86	9	2	0	0	228589000	207456000
cwq_mix2-1_726.24460.24460.3.0.dta	cwq_mix2-1_726	24460	6840.54	961.736	3	LGJETFLPK		9 2 0 0	9	2	0	0	(N(N(H(H(H(H(H(H)))))(H(H(H))))))	3	58.5025	32.1354	107.47	7	0.63241	1.03755e-71	4.22088e-73	0	4.22088e-73	1/sp|P36581|CALX_SCHPO	1/418	9	2	0	0	1739630000	1944710000
cwq_mix2-3_726.30199.30199.3.0.dta	cwq_mix2-3_726	30199	8381.08	1322.53	3	JVSGAFNVNNMIR		12 2 0 1	12	2	0	1	(N(N(H(H(H(H(H(H(H(aH)))))))(H(H(H(H(H))))))))	1	70.0567	49.9295	107.436	7	0.89131	8.12755e-192	2.10852e-193	0	2.10852e-193	1/sp|O13960|YIN3_SCHPO	1/92	12	2	0	1	2860970000	2711120000
cwq_mix2-2_726.13439.13439.3.0.dta	cwq_mix2-2_726	13439	3933.29	1023.1	3	INPNNVIHJSSR		8 2 0 0	8	2	0	0	(N(N(H(H(H(H(H(H)))))(H(H)))))	9	47.6357	15.4467	107.415	7	0.80097	4.17986e-286	5.219e-288	0.00309981	0.00309981	1/sp|O94385|PO152_SCHPO	1/143	8	2	0	0	175205000	179062000
cwq_mix2-2_726.6911.6911.3.0.dta	cwq_mix2-2_726	6911	2187.65	1104.41	3	FJCTTR	3,Carbamidomethyl[C];	13 2 0 0	13	2	0	0	(N(N(H(H(H(H(H(H(H(H)))))))(H(H(H(H(H))))))))	2	41.0446	5.33144	107.369	7	1.73521	5.63035e-286	7.85021e-288	0.00967742	0.00967742	1/sp|P87167|BUT2_SCHPO	1/333	13	2	0	0	205113000	244126000
cwq_mix2-3_726.6853.6853.3.0.dta	cwq_mix2-3_726	6853	2214.57	1104.41	3	FJCTTR	3,Carbamidomethyl[C];	13 2 0 0	13	2	0	0	(N(N(H(H(H(H(H(H(H(H)))))))(H(H(H(H(H))))))))	2	40.7978	4.95753	107.358	7	1.67269	1.13085e-191	2.66619e-193	0.00934944	0.00934944	1/sp|P87167|BUT2_SCHPO	1/333	13	2	0	0	202395000	204699000
cwq_mix2-1_726.19895.19895.3.0.dta	cwq_mix2-1_726	19895	5627.75	1207.49	3	JLSADIPAK		13 2 0 1	13	2	0	1	(N(N(H(H(H(H(H(H(aH(H)))))))(H(H(H(H(H(H)))))))))	1	52.5551	23.0619	107.328	7	1.64127	1.30409e-71	5.30983e-73	0	5.30983e-73	1/sp|P87167|BUT2_SCHPO	1/215	13	2	0	1	1081850000	981609000
cwq_mix2-1_726.24507.24507.3.0.dta	cwq_mix2-1_726	24507	6852.38	967.412	3	LGJETFLPK		8 2 0 1	8	2	0	1	(N(N(H(H(H(H(H(aH)))))(H(H(H))))))	3	52.2455	22.6312	107.243	7	1.86341	1.49548e-71	5.97453e-73	0	5.97453e-73	1/sp|P36581|CALX_SCHPO	1/418	8	2	0	1	2154910000	2247950000
cwq_mix2-1_726.21627.21627.3.0.dta	cwq_mix2-1_726	21627	6086.24	1057.42	3	JYSHGLAWTEK		9 2 0 0	9	2	0	0	(N(N(H(H(H(H(H(H)))))(H(H(H))))))	1	62.0554	37.7556	107.183	7	0.75904	1.64738e-71	6.7028e-73	0	6.7028e-73	1/sp|O94680|PDAT_SCHPO	1/442	9	2	0	0	122115000	139952000
cwq_mix2-2_726.28298.28298.3.0.dta	cwq_mix2-2_726	28298	7829.09	1327.19	3	HYWJLTSNIYR		13 2 0 0	13	2	0	0	(N(N(H(H(H(H(H(H(H(H)))))))(H(H(H(H(H))))))))	4	55.9644	28.3911	107.172	7	0.77462	1.99389e-285	2.13198e-287	0	2.13198e-287	1/sp|O13968|YE48_SCHPO	1/541	13	2	0	0	764178000	731948000
cwq_mix2-1_726.19693.19693.3.0.dta	cwq_mix2-1_726	19693	5576.97	1315.52	3	JLSADIPAK		15 2 0 1	15	2	0	1	(N(N(H(H(H(H(H(H(H(H)))))))(H(H(H(H(H(aH(H(H)))))))))))	1	53.9202	25.2622	107.142	7	1.39871	1.7611e-71	7.47635e-73	0	7.47635e-73	1/sp|P87167|BUT2_SCHPO	1/215	15	2	0	1	843462000	860795000
cwq_mix2-2_726.19241.19241.3.0.dta	cwq_mix2-2_726	19241	5477.38	1057.42	3	JYSHGLAWTEK		9 2 0 0	9	2	0	0	(N(N(H(H(H(H(H(H)))))(H(H(H))))))	1	58.7641	32.7188	107.134	7	0.55275	2.54483e-285	3.30571e-287	0	3.30571e-287	1/sp|O94680|PDAT_SCHPO	1/442	9	2	0	0	152802000	159885000
cwq_mix2-1_726.19739.19739.3.0.dta	cwq_mix2-1_726	19739	5588.82	1261.5	3	JLSADIPAK		14 2 0 1	14	2	0	1	(N(N(H(H(H(H(H(aH(H(H)))))))(H(H(H(H(H(H(H))))))))))	1	49.7497	18.9106	107.022	7	1.74798	2.13639e-71	8.41345e-73	0.000851789	0.000851789	1/sp|P87167|BUT2_SCHPO	1/215	14	2	0	1	871986000	802061000
cwq_mix2-3_726.33918.33918.4.0.dta	cwq_mix2-3_726	33918	9355.25	1093.96	4	LFPHGIYNFJFSAPNKR		12 2 0 0	12	2	0	0	(N(N(H(H(H(H(H(H(H(H)))))))(H(H(H(H)))))))	10	52.8243	23.6498	107.006	7	0.52828	5.0741e-191	6.13289e-193	0	6.13289e-193	1/sp|P87167|BUT2_SCHPO	1/236	12	2	0	0	4334160000	4564240000
cwq_mix2-3_726.8517.8517.3.0.dta	cwq_mix2-3_726	8517	2657.52	1100.77	3	LGNJLTR		13 2 0 0	13	2	0	0	(N(N(H(H(H(H(H(H(H(H)))))))(H(H(H(H(H))))))))	4	41.4328	6.16138	106.937	7	1.44673	6.80067e-191	9.4692e-193	0.00711595	0.00711595	2/sp|Q9C0Y4|AGLU_SCHPO/sp|Q9URX4|YFZB_SCHPO	2/209/225	13	2	0	0	162884000	76552400
cwq_mix2-2_726.11083.11083.3.0.dta	cwq_mix2-2_726	11083	3297.98	1148.11	3	JFSNIR		13 2 0 1	13	2	0	1	(N(N(H(H(H(H(H(aH(H(H)))))))(H(H(H(H(H(H)))))))))	1	44.693	11.1992	106.896	7	2.11257	1.17359e-284	8.7237e-287	0.00384404	0.00384404	2/sp|P87015|ASPG1_SCHPO/sp|Q8NKC0|ASPG3_SCHPO	2/82/82	13	2	0	1	750239000	682336000
cwq_mix2-1_726.6733.6733.3.0.dta	cwq_mix2-1_726	6733	2110.91	1148.1	3	NFJDSSTK		12 2 0 1	12	2	0	1	(N(N(H(H(H(H(H(H(H(aH)))))))(H(H(H(H(H))))))))	3	49.3121	18.3101	106.887	7	1.43235	2.65656e-71	9.57745e-73	0.000851789	0.000851789	1/sp|P78854|PLB1_SCHPO	1/348	12	2	0	1	330080000	364999000
cwq_mix2-2_726.14975.14975.3.0.dta	cwq_mix2-2_726	14975	4349.91	1252.15	3	VHLECFGSSSSNJK	5,Carbamidomethyl[C];	11 2 0 0	11	2	0	0	(N(N(H(H(H(H(H(H(H))))))(H(H(H(H)))))))	13	57.7158	31.2507	106.865	7	1.50368	1.42729e-284	2.11689e-286	0	2.11689e-286	1/sp|O13912|YDW6_SCHPO	1/256	11	2	0	0	24024300	22287300
cwq_mix2-2_726.39887.39887.3.0.dta	cwq_mix2-2_726	39887	10842.3	1407.96	3	QYNEJVTLYAPLEHINVAIR		9 2 0 0	9	2	0	0	(N(N(H(H(H(H(H(H)))))(H(H(H))))))	5	71.9505	53.1566	106.853	7	1.08705	1.54019e-284	2.81051e-286	0	2.81051e-286	1/sp|Q9C0Y4|AGLU_SCHPO	1/821	9	2	0	0	2756570000	2158240000
cwq_mix2-1_726.19922.19922.3.0.dta	cwq_mix2-1_726	19922	5634.15	1153.47	3	JLSADIPAK		12 2 0 1	12	2	0	1	(N(N(H(H(H(H(H(aH(H(H)))))))(H(H(H(H(H))))))))	1	53.0611	24.12	106.809	7	1.77353	3.01625e-71	1.0893e-72	0	1.0893e-72	1/sp|P87167|BUT2_SCHPO	1/215	12	2	0	1	1051400000	1080180000
cwq_mix2-2_726.25242.25242.3.0.dta	cwq_mix2-2_726	25242	7035.97	1429.9	3	FFKJDTQFYIK		15 2 0 0	15	2	0	0	(N(N(H(H(H(H(H(H(H(H)))))))(H(H(H(H(H(H(H))))))))))	4	45.0234	11.7635	106.792	7	1.0322	2.2904e-284	3.83882e-286	0.00342466	0.00342466	1/sp|Q9USU5|GAS2_SCHPO	1/34	15	2	0	0	21368100	21701800
cwq_mix2-2_726.8886.8886.3.0.dta	cwq_mix2-2_726	8886	2710.39	884.697	3	LGNJLTR		9 2 0 0	9	2	0	0	(N(N(H(H(H(H(H(H)))))(H(H(H))))))	4	41.7777	6.7798	106.774	7	0.57893	2.56994e-284	4.98432e-286	0.00752545	0.00752545	2/sp|Q9C0Y4|AGLU_SCHPO/sp|Q9URX4|YFZB_SCHPO	2/209/225	9	2	0	0	457551000	425316000
cwq_mix2-3_726.3526.3526.3.0.dta	cwq_mix2-3_726	3526	1320.68	1012.74	3	JTTAGJHTVTR		9 2 0 0	9	2	0	0	(N(N(H(H(H(H(H(H)))))(H(H(H))))))	6	54.5304	26.4067	106.76	7	0.35681	1.44328e-190	2.28017e-192	0	2.28017e-192	1/sp|P78854|PLB1_SCHPO	1/499	9	2	0	0	102888000	120327000
cwq_mix2-2_726.9206.9206.3.0.dta	cwq_mix2-2_726	9206	2795.64	1113.13	3	HATSJGTVETLNTK		9 2 0 0	9	2	0	0	(N(N(H(H(H(H(H(H)))))(H(H(H))))))	5	66.0831	44.1875	106.746	7	0.85587	3.06314e-284	6.34166e-286	0	6.34166e-286	1/sp|O13898|PMT1_SCHPO	1/443	9	2	0	0	1458140000	1538560000
cwq_mix2-2_726.33362.33362.4.0.dta	cwq_mix2-2_726	33362	9148.39	1174.99	4	LFPHGIYNFJFSAPNKR		14 2 0 0	14	2	0	0	(N(N(H(H(H(H(H(H(H(H)))))))(H(H(H(H(H(H)))))))))	10	55.5665	28.02	106.724	7	0.61555	3.52887e-284	7.89568e-286	0	7.89568e-286	1/sp|P87167|BUT2_SCHPO	1/236	14	2	0	0	8550940000	7582300000
cwq_mix2-2_726.22206.22206.3.0.dta	cwq_mix2-2_726	22206	6268.67	967.413	3	LGJETFLPK		8 2 0 1	8	2	0	1	(N(N(H(H(H(H(H(H)))))(H(H(aH))))))	3	55.1545	27.4017	106.696	7	2.77058	4.24353e-284	9.75486e-286	0	9.75486e-286	1/sp|P36581|CALX_SCHPO	1/418	8	2	0	1	1282970000	1518080000
cwq_mix2-3_726.16985.16985.3.0.dta	cwq_mix2-3_726	16985	4929.41	1099.45	3	JLSADIPAK		11 2 0 1	11	2	0	1	(N(N(H(H(H(H(H(H(aH(H)))))))(H(H(H(H)))))))	1	49.623	18.9038	106.673	7	2.18273	2.08988e-190	3.2885e-192	0.00200267	0.00200267	1/sp|P87167|BUT2_SCHPO	1/215	11	2	0	1	639303000	698783000
cwq_mix2-2_726.35544.35544.3.0.dta	cwq_mix2-2_726	35544	9696.33	1256.9	3	JITVPIGASHDDLIVLAR		9 2 0 0	9	2	0	0	(N(N(H(H(H(H(H(H)))))(H(H(H))))))	1	76.4445	60.1808	106.648	7	0.83381	5.74044e-284	1.22628e-285	0	1.22628e-285	1/sp|O94559|YF65_SCHPO	1/199	9	2	0	0	654952000	598251000
cwq_mix2-3_726.13886.13886.3.0.dta	cwq_mix2-3_726	13886	4105.62	1023.1	3	INPNNVIHJSSR		8 2 0 0	8	2	0	0	(N(N(H(H(H(H(H(H)))))(H(H)))))	9	50.0736	19.6111	106.647	7	1.29098	2.33654e-190	5.41874e-192	0.00173461	0.00173461	1/sp|O94385|PO152_SCHPO	1/143	8	2	0	0	76216000	82213000
cwq_mix2-3_726.20354.20354.3.0.dta	cwq_mix2-3_726	20354	5833.45	1111.81	3	SIIQNJGTFGVSHTR		8 2 0 0	8	2	0	0	(N(N(H(H(H(H(H(H)))))(H(H)))))	6	58.9404	33.2594	106.634	7	0.19013	2.47052e-190	6.58044e-192	0	6.58044e-192	1/sp|Q8WZK2|MCD4_SCHPO	1/86	8	2	0	0	111651000	108287000
cwq_mix2-3_726.3600.3600.3.0.dta	cwq_mix2-3_726	3600	1340.5	1012.74	3	JTTAGJHTVTR		9 2 0 0	9	2	0	0	(N(N(H(H(H(H(H(H)))))(H(H(H))))))	1	52.1102	22.7631	106.612	7	0.3163	2.70971e-190	7.84547e-192	0	7.84547e-192	1/sp|P78854|PLB1_SCHPO	1/494	9	2	0	0	102888000	120327000
cwq_mix2-2_726.13374.13374.3.0.dta	cwq_mix2-2_726	13374	3915.51	1023.1	3	INPNNVIHJSSR		8 2 0 0	8	2	0	0	(N(N(H(H(H(H(H(H)))))(H(H)))))	9	45.9865	13.3537	106.59	7	0.8039	8.33512e-284	1.58967e-285	0.00309981	0.00309981	1/sp|O94385|PO152_SCHPO	1/143	8	2	0	0	175205000	179062000
cwq_mix2-3_726.16597.16597.3.0.dta	cwq_mix2-3_726	16597	4833.66	1315.52	3	JLSADIPAK		15 2 0 1	15	2	0	1	(N(N(H(H(H(H(H(H(H(H)))))))(H(H(H(H(H(aH(H(H)))))))))))	1	52.1351	22.8407	106.539	7	1.32798	3.69688e-190	9.56853e-192	0	9.56853e-192	1/sp|P87167|BUT2_SCHPO	1/215	15	2	0	1	665309000	611830000
cwq_mix2-2_726.11772.11772.3.0.dta	cwq_mix2-2_726	11772	3483.54	1086.46	3	ILDDKGNJLTK		10 2 0 0	10	2	0	0	(N(N(H(H(H(H(H(H)))))(H(H(H(H)))))))	8	41.0463	5.78457	106.532	7	0.55257	1.20925e-283	2.11537e-285	0.00957934	0.00957934	1/sp|Q10351|PIGS_SCHPO	1/132	10	2	0	0	21452300	50583100
cwq_mix2-1_726.14919.14919.3.0.dta	cwq_mix2-1_726	14919	4301.87	1402.2	3	JVTNPDFDRK		16 2 0 0	16	2	0	0	(N(N(H(H(H(H(H(H(H(H)))))))(H(H(H(H(H(H(H(H)))))))))))	1	44.3247	10.8586	106.476	7	0.89934	5.16229e-71	1.84591e-72	0.00455696	0.00455696	1/sp|O60172|PPA3_SCHPO	1/324	16	2	0	0	52571500	60089300
cwq_mix2-1_726.5883.5883.3.0.dta	cwq_mix2-1_726	5883	1885.21	1256.13	3	NFJDSSTK		14 2 0 1	14	2	0	1	(N(N(H(H(H(H(H(H(H(H)))))))(H(H(H(H(H(H(aH))))))))))	3	47.6358	15.9569	106.468	7	1.35082	5.22856e-71	2.06811e-72	0.00218978	0.00218978	1/sp|P78854|PLB1_SCHPO	1/348	14	2	0	1	248277000	149707000
cwq_mix2-3_726.34085.34085.4.0.dta	cwq_mix2-3_726	34085	9396.1	1174.99	4	LFPHGIYNFJFSAPNKR		14 2 0 0	14	2	0	0	(N(N(H(H(H(H(H(H(H(H)))))))(H(H(H(H(H(H)))))))))	10	52.3892	23.2817	106.446	7	0.88722	5.49216e-190	1.39885e-191	0	1.39885e-191	1/sp|P87167|BUT2_SCHPO	1/236	14	2	0	0	7343900000	6562560000
cwq_mix2-2_726.14542.14542.3.0.dta	cwq_mix2-2_726	14542	4231.9	1335.87	3	VYAVJASLNHDK		14 2 0 0	14	2	0	0	(N(N(H(H(H(H(H(H(H(H)))))))(H(H(H(H(H(H)))))))))	5	48.1845	16.8455	106.385	7	1.82301	3.10782e-283	4.11176e-285	0.00151172	0.00151172	1/sp|Q9USU5|GAS2_SCHPO	1/90	14	2	0	0	14522200	14102100
cwq_mix2-2_726.8678.8678.3.0.dta	cwq_mix2-2_726	8678	2656.52	884.697	3	LGNJLTR		9 2 0 0	9	2	0	0	(N(N(H(H(H(H(H(H)))))(H(H(H))))))	4	47.0634	15.1276	106.373	7	0.49296	3.36962e-283	5.55893e-285	0.00309981	0.00309981	2/sp|Q9C0Y4|AGLU_SCHPO/sp|Q9URX4|YFZB_SCHPO	2/209/225	9	2	0	0	297505000	305469000
cwq_mix2-2_726.14818.14818.3.0.dta	cwq_mix2-2_726	14818	4307.25	1414.21	3	VHLECFGSSSSNJK	5,Carbamidomethyl[C];	14 2 0 0	14	2	0	0	(N(N(H(H(H(H(H(H(H(H)))))))(H(H(H(H(H(H)))))))))	13	43.8184	10.2061	106.241	7	1.93869	7.84747e-283	8.93204e-285	0.00469974	0.00469974	1/sp|O13912|YDW6_SCHPO	1/256	14	2	0	0	19076700	18310800
cwq_mix2-1_726.6387.6387.3.0.dta	cwq_mix2-1_726	6387	2018.4	1202.12	3	NFJDSSTK		13 2 0 1	13	2	0	1	(N(N(H(H(H(H(H(H(H(aH)))))))(H(H(H(H(H(H)))))))))	3	46.8913	14.9656	106.182	7	1.55039	8.29785e-71	2.66094e-72	0.00268637	0.00268637	1/sp|P78854|PLB1_SCHPO	1/348	13	2	0	1	1934730000	1362430000
cwq_mix2-1_726.23541.23541.3.0.dta	cwq_mix2-1_726	23541	6604.08	1374.2	3	DAJNTQFQFTSR		13 2 0 1	13	2	0	1	(N(N(H(H(H(H(H(H(aH(H)))))))(H(H(H(H(H(H)))))))))	3	54.8286	27.1791	106.178	7	0.48516	8.35622e-71	3.01269e-72	0	3.01269e-72	1/sp|Q9C0Y4|AGLU_SCHPO	1/116	13	2	0	1	45777700	35128300
cwq_mix2-3_726.15336.15336.3.0.dta	cwq_mix2-3_726	15336	4500.97	1252.15	3	VHLECFGSSSSNJK	5,Carbamidomethyl[C];	11 2 0 0	11	2	0	0	(N(N(H(H(H(H(H(H(H))))))(H(H(H(H)))))))	13	50.6953	20.8353	106.15	7	1.51887	1.9387e-189	2.30247e-191	0	2.30247e-191	1/sp|O13912|YDW6_SCHPO	1/256	11	2	0	0	15870800	12597500
cwq_mix2-3_726.30115.30115.3.0.dta	cwq_mix2-3_726	30115	8359.92	1316.86	3	JVSGAFNVNNMIR		13 2 0 0	13	2	0	0	(N(N(H(H(H(H(H(H(H(H)))))))(H(H(H(H(H))))))))	1	66.9162	45.8022	106.128	7	0.97748	2.12841e-189	3.28629e-191	0	3.28629e-191	1/sp|O13960|YIN3_SCHPO	1/92	13	2	0	0	971230000	971716000
cwq_mix2-3_726.25703.25703.3.0.dta	cwq_mix2-3_726	25703	7217.97	1321.87	3	FFKJDTQFYIK		13 2 0 0	13	2	0	0	(N(N(H(H(H(H(H(H(H(H)))))))(H(H(H(H(H))))))))	4	48.0641	16.8006	106.125	7	0.25347	2.15292e-189	4.27236e-191	0.00200267	0.00200267	1/sp|Q9USU5|GAS2_SCHPO	1/34	13	2	0	0	22661700	19817700
cwq_mix2-1_726.19801.19801.3.0.dta	cwq_mix2-1_726	19801	5604.37	1201.81	3	JLSADIPAK		14 2 0 0	14	2	0	0	(N(N(H(H(H(H(H(H(H(H)))))))(H(H(H(H(H(H)))))))))	1	49.7948	19.4841	106.086	7	0.43048	9.68735e-71	3.41901e-72	0.000851789	0.000851789	1/sp|P87167|BUT2_SCHPO	1/215	14	2	0	0	341316000	354072000
cwq_mix2-2_726.25018.25018.3.0.dta	cwq_mix2-2_726	25018	6976.43	1537.94	3	FFKJDTQFYIK		17 2 0 0	17	2	0	0	(N(N(H(H(H(H(H(H(H(H)))))))(H(H(H(H(H(H(H(H(H))))))))))))	4	49.3604	18.9117	105.908	7	2.73904	6.65542e-282	3.75807e-284	0.00151172	0.00151172	1/sp|Q9USU5|GAS2_SCHPO	1/34	17	2	0	0	41966500	35482800
cwq_mix2-3_726.16356.16356.3.0.dta	cwq_mix2-3_726	16356	4772.85	1119.46	3	NNIJISHLSR		11 2 0 0	11	2	0	0	(N(N(H(H(H(H(H(H(H))))))(H(H(H(H)))))))	4	43.8244	10.3971	105.904	7	0.61629	5.52686e-189	9.74835e-191	0.00392349	0.00392349	1/sp|O94472|PBN1_SCHPO	1/56	11	2	0	0	52451800	27242100
cwq_mix2-3_726.8930.8930.3.0.dta	cwq_mix2-3_726	8930	2767.28	890.374	3	LGNJLTR		8 2 0 1	8	2	0	1	(N(N(H(H(H(H(H(aH)))))(H(H(H))))))	4	41.1112	6.24154	105.869	7	1.19414	6.39718e-189	1.26249e-190	0.00675961	0.00675961	2/sp|Q9C0Y4|AGLU_SCHPO/sp|Q9URX4|YFZB_SCHPO	2/209/225	8	2	0	1	647469000	496012000
cwq_mix2-1_726.29151.29151.3.0.dta	cwq_mix2-1_726	29151	8023.36	1273.18	3	HYWJLTSNIYR		12 2 0 0	12	2	0	0	(N(N(H(H(H(H(H(H(H(H)))))))(H(H(H(H)))))))	4	51.8496	22.7744	105.846	7	0.5378	1.42683e-70	4.49709e-72	0	4.49709e-72	1/sp|O13968|YE48_SCHPO	1/541	12	2	0	0	124886000	109474000
cwq_mix2-2_726.25772.25772.4.0.dta	cwq_mix2-2_726	25772	7176.03	1044.44	4	FLTHLNNEVLHDJYTR		11 2 0 0	11	2	0	0	(N(N(H(H(H(H(H(H(H))))))(H(H(H(H)))))))	13	48.6526	17.8578	105.843	7	0.65789	1.0106e-281	8.07927e-284	0.00151172	0.00151172	1/sp|O59747|PDF1_SCHPO	1/204	11	2	0	0	437559000	508206000
cwq_mix2-2_726.19641.19641.3.0.dta	cwq_mix2-2_726	19641	5584.77	1158.5	3	IPVADDHVIVJTTSK		9 2 0 0	9	2	0	0	(N(N(H(H(H(H(H(H)))))(H(H(H))))))	11	50.1194	20.1263	105.821	7	1.14909	1.16508e-281	1.30237e-283	0.000914913	0.000914913	1/sp|Q9Y7R9|YJFB_SCHPO	1/261	9	2	0	0	52762500	18900200
cwq_mix2-1_726.26983.26983.4.0.dta	cwq_mix2-1_726	26983	7474.91	1044.44	4	FLTHLNNEVLHDJYTR		11 2 0 0	11	2	0	0	(N(N(H(H(H(H(H(H(H))))))(H(H(H(H)))))))	13	45.0503	12.3392	105.8	7	0.29188	1.53901e-70	5.13557e-72	0.00455696	0.00455696	1/sp|O59747|PDF1_SCHPO	1/204	11	2	0	0	407351000	486369000
cwq_mix2-3_726.16888.16888.3.0.dta	cwq_mix2-3_726	16888	4905.87	1153.47	3	JLSADIPAK		12 2 0 1	12	2	0	1	(N(N(H(H(H(H(H(H(H(aH)))))))(H(H(H(H(H))))))))	1	53.1304	24.7783	105.784	7	2.16215	9.18062e-189	2.00474e-190	0	2.00474e-190	1/sp|P87167|BUT2_SCHPO	1/215	12	2	0	1	932535000	961384000
cwq_mix2-1_726.18134.18134.3.0.dta	cwq_mix2-1_726	18134	5166.24	1414.21	3	VHLECFGSSSSNJK	5,Carbamidomethyl[C];	14 2 0 0	14	2	0	0	(N(N(H(H(H(H(H(H(H(H)))))))(H(H(H(H(H(H)))))))))	13	51.8274	22.784	105.765	7	1.42862	1.62667e-70	5.80591e-72	0	5.80591e-72	1/sp|O13912|YDW6_SCHPO	1/256	14	2	0	0	29200600	34788200
cwq_mix2-3_726.4779.4779.3.0.dta	cwq_mix2-3_726	4779	1659.86	1202.12	3	NFJDSSTK		13 2 0 1	13	2	0	1	(N(N(H(H(H(H(H(H(H(aH)))))))(H(H(H(H(H(H)))))))))	3	52.3352	23.5834	105.731	7	1.22329	1.15084e-188	2.51411e-190	0	2.51411e-190	1/sp|P78854|PLB1_SCHPO	1/348	13	2	0	1	2530430000	2080260000
cwq_mix2-1_726.30875.30875.3.0.dta	cwq_mix2-1_726	30875	8463.23	1322.53	3	JVSGAFNVNNMIR		12 2 0 1	12	2	0	1	(N(N(H(H(H(H(H(H(aH(H)))))))(H(H(H(H(H))))))))	1	67.6209	47.1212	105.692	7	0.77481	1.83191e-70	6.55755e-72	0	6.55755e-72	1/sp|O13960|YIN3_SCHPO	1/92	12	2	0	1	2410180000	2414430000
cwq_mix2-3_726.20091.20091.3.0.dta	cwq_mix2-3_726	20091	5762.45	1158.5	3	IPVADDHVIVJTTSK		9 2 0 0	9	2	0	0	(N(N(H(H(H(H(H(H)))))(H(H(H))))))	11	50.7182	21.1232	105.68	7	0.38473	1.43102e-188	3.14455e-190	0	3.14455e-190	1/sp|Q9Y7R9|YJFB_SCHPO	1/261	9	2	0	0	24027000	12309900
cwq_mix2-1_726.6042.6042.3.0.dta	cwq_mix2-1_726	6042	1925.85	1142.42	3	NFJDSSTK		13 2 0 0	13	2	0	0	(N(N(H(H(H(H(H(H(H(H)))))))(H(H(H(H(H))))))))	3	49.0458	18.6244	105.543	7	0.46935	2.33061e-70	9.11843e-72	0.000851789	0.000851789	1/sp|P78854|PLB1_SCHPO	1/348	13	2	0	0	635298000	733377000
cwq_mix2-1_726.17606.17606.3.0.dta	cwq_mix2-1_726	17606	5023.5	1400.9	3	RSEVTPJTSLAQCPK	13,Carbamidomethyl[C];	13 2 0 0	13	2	0	0	(N(N(H(H(H(H(H(H(H(H)))))))(H(H(H(H(H))))))))	7	40.7323	5.84032	105.532	7	0.96642	2.3726e-70	1.0069e-71	0.00856531	0.00856531	1/sp|Q9C0Y2|YKL1_SCHPO	1/44	13	2	0	0	62398600	54954400
cwq_mix2-2_726.27951.27951.3.0.dta	cwq_mix2-2_726	27951	7737.46	1381.21	3	HYWJLTSNIYR		14 2 0 0	14	2	0	0	(N(N(H(H(H(H(H(H(H(H)))))))(H(H(H(H(H(H)))))))))	4	57.7975	32.1366	105.453	7	1.28481	1.23199e-280	6.53933e-283	0	6.53933e-283	1/sp|O13968|YE48_SCHPO	1/541	14	2	0	0	289487000	261013000
cwq_mix2-1_726.30565.30565.3.0.dta	cwq_mix2-1_726	30565	8383.96	1442.9	3	SPEFFJDSLVR		15 2 0 1	15	2	0	1	(N(N(H(H(H(H(H(H(H(H)))))))(H(H(H(H(aH(H(H(H)))))))))))	6	57.576	31.8153	105.417	7	4.20582	2.85405e-70	1.12115e-71	0	1.12115e-71	1/sp|O13968|YE48_SCHPO	1/118	15	2	0	1	143359000	139120000
cwq_mix2-2_726.33598.33598.4.0.dta	cwq_mix2-2_726	33598	9205.14	1134.48	4	LFPHGIYNFJFSAPNKR		13 2 0 0	13	2	0	0	(N(N(H(H(H(H(H(H(H(H)))))))(H(H(H(H(H))))))))	10	49.5182	19.4209	105.413	7	0.58538	1.59593e-280	1.3274e-282	0.000914913	0.000914913	1/sp|P87167|BUT2_SCHPO	1/236	13	2	0	0	3666450000	3543060000
cwq_mix2-1_726.15482.15482.3.0.dta	cwq_mix2-1_726	15482	4452.6	1032.44	3	ILDDKGNJLTK		9 2 0 0	9	2	0	0	(N(N(H(H(H(H(H(H)))))(H(H(H))))))	8	50.62	21.1252	105.396	7	0.44854	2.954e-70	1.23858e-71	0	1.23858e-71	1/sp|Q10351|PIGS_SCHPO	1/132	9	2	0	0	37378800	44872800
cwq_mix2-3_726.34265.34265.4.0.dta	cwq_mix2-3_726	34265	9441.13	1134.48	4	LFPHGIYNFJFSAPNKR		13 2 0 0	13	2	0	0	(N(N(H(H(H(H(H(H(H(H)))))))(H(H(H(H(H))))))))	10	48.4768	17.8442	105.366	7	0.63919	5.45193e-188	7.28492e-190	0.00200267	0.00200267	1/sp|P87167|BUT2_SCHPO	1/236	13	2	0	0	3578270000	3346190000
cwq_mix2-1_726.20136.20136.3.0.dta	cwq_mix2-1_726	20136	5689.72	1099.45	3	JLSADIPAK		11 2 0 1	11	2	0	1	(N(N(H(H(H(H(H(H(aH(H)))))))(H(H(H(H)))))))	1	49.9297	20.087	105.352	7	1.6758	3.17378e-70	1.36409e-71	0.000851789	0.000851789	1/sp|P87167|BUT2_SCHPO	1/215	11	2	0	1	589116000	717335000
cwq_mix2-2_726.8985.8985.3.0.dta	cwq_mix2-2_726	8985	2736.94	1113.13	3	HATSJGTVETLNTK		9 2 0 0	9	2	0	0	(N(N(H(H(H(H(H(H)))))(H(H(H))))))	5	56.2198	29.7692	105.342	7	0.95295	2.51126e-280	2.3814e-282	0	2.3814e-282	1/sp|O13898|PMT1_SCHPO	1/443	9	2	0	0	1458140000	1538560000
cwq_mix2-2_726.16108.16108.3.0.dta	cwq_mix2-2_726	16108	4651.38	1119.46	3	NNIJISHLSR		11 2 0 0	11	2	0	0	(N(N(H(H(H(H(H(H(H))))))(H(H(H(H)))))))	4	44.4193	11.6156	105.341	7	1.20711	2.54077e-280	3.43895e-282	0.00342466	0.00342466	1/sp|O94472|PBN1_SCHPO	1/56	11	2	0	0	36069600	10818000
cwq_mix2-2_726.5460.5460.3.1.dta	cwq_mix2-2_726	5460	1802.5	1148.1	3	NFJDSSTK		12 2 0 1	12	2	0	1	(N(N(H(H(H(H(H(H(aH(H)))))))(H(H(H(H(H))))))))	3	51.1006	21.8946	105.34	7	1.52125	2.54844e-280	4.49085e-282	0.000914913	0.000914913	1/sp|P78854|PLB1_SCHPO	1/348	12	2	0	1	299389000	1307760000
cwq_mix2-3_726.35706.35706.3.0.dta	cwq_mix2-3_726	35706	9798.79	1256.9	3	JITVPIGASHDDLIVLAR		9 2 0 0	9	2	0	0	(N(N(H(H(H(H(H(H)))))(H(H(H))))))	1	73.8303	56.9057	105.262	7	0.81789	8.49453e-188	1.34406e-189	0	1.34406e-189	1/sp|O94559|YF65_SCHPO	1/199	9	2	0	0	566073000	521022000
cwq_mix2-3_726.19073.19073.3.0.dta	cwq_mix2-3_726	19073	5487.08	1510.94	3	IIYNHJSSISDIR		16 2 0 0	16	2	0	0	(N(N(H(H(H(H(H(H(H(H)))))))(H(H(H(H(H(H(H(H)))))))))))	6	52.6528	24.3681	105.181	7	1.34885	1.19674e-187	1.86305e-189	0	1.86305e-189	1/sp|Q9P778|DPP5_SCHPO	1/126	16	2	0	0	16567500	16073300
cwq_mix2-3_726.8921.8921.3.0.dta	cwq_mix2-3_726	8921	2764.91	884.697	3	LGNJLTR		9 2 0 0	9	2	0	0	(N(N(H(H(H(H(H(H)))))(H(H(H))))))	4	49.7253	19.8687	105.173	7	0.6468	1.23873e-187	2.39585e-189	0.000908265	0.000908265	2/sp|Q9C0Y4|AGLU_SCHPO/sp|Q9URX4|YFZB_SCHPO	2/209/225	9	2	0	0	301909000	257536000
cwq_mix2-2_726.8184.8184.4.1.dta	cwq_mix2-2_726	8184	2526.18	888.88	4	SKHATSJGTVETLNTK		9 2 0 0	9	2	0	0	(N(N(H(H(H(H(H(H)))))(H(H(H))))))	7	59.0765	34.2553	105.173	7	0.46682	7.45238e-280	7.5773e-282	0	7.5773e-282	1/sp|O13898|PMT1_SCHPO	1/443	9	2	0	0	27253500	26260400
cwq_mix2-2_726.22034.22034.3.0.dta	cwq_mix2-2_726	22034	6225.31	1085.47	3	EGLINJGTSIHAGLR		8 2 0 0	8	2	0	0	(N(N(H(H(H(H(H(H)))))(H(H)))))	6	46.5213	14.9412	105.17	7	0.82098	7.58657e-280	1.06938e-281	0.00309981	0.00309981	1/sp|O42887|SPEB2_SCHPO	1/269	8	2	0	0	237633000	245532000
cwq_mix2-1_726.40033.40033.3.0.dta	cwq_mix2-1_726	40033	10805.2	1407.96	3	QYNEJVTLYAPLEHINVAIR		9 2 0 0	9	2	0	0	(N(N(H(H(H(H(H(H)))))(H(H(H))))))	5	68.0399	48.0525	105.159	7	0.99467	4.33028e-70	1.68293e-71	0	1.68293e-71	1/sp|Q9C0Y4|AGLU_SCHPO	1/821	9	2	0	0	2524250000	2053080000
cwq_mix2-3_726.4687.4687.3.0.dta	cwq_mix2-3_726	4687	1635.88	1256.13	3	NFJDSSTK		14 2 0 1	14	2	0	1	(N(N(H(H(H(H(H(H(H(aH)))))))(H(H(H(H(H(H(H))))))))))	3	45.9352	14.0542	105.143	7	1.61208	1.411e-187	2.99891e-189	0.00344828	0.00344828	1/sp|P78854|PLB1_SCHPO	1/348	14	2	0	1	251433000	215789000
cwq_mix2-2_726.16946.16946.3.0.dta	cwq_mix2-2_726	16946	4864.44	1099.45	3	JLSADIPAK		11 2 0 1	11	2	0	1	(N(N(H(H(H(H(H(H(aH(H)))))))(H(H(H(H)))))))	1	52.3392	23.9131	105.13	7	1.5138	9.79433e-280	1.46969e-281	0	1.46969e-281	1/sp|P87167|BUT2_SCHPO	1/215	11	2	0	1	720258000	813545000
cwq_mix2-3_726.5021.5021.3.0.dta	cwq_mix2-3_726	5021	1722.24	1202.12	3	NFJDSSTK		13 2 0 1	13	2	0	1	(N(N(H(H(H(H(H(H(aH(H)))))))(H(H(H(H(H(H)))))))))	3	48.3077	17.7423	105.072	7	1.67025	1.90736e-187	3.81162e-189	0.00200267	0.00200267	1/sp|P78854|PLB1_SCHPO	1/348	13	2	0	1	2530430000	2332510000
cwq_mix2-2_726.8851.8851.3.0.dta	cwq_mix2-2_726	8851	2701.35	890.373	3	LGNJLTR		8 2 0 1	8	2	0	1	(N(N(H(H(H(H(H(aH)))))(H(H(H))))))	4	40.7635	6.14203	105.06	7	1.11209	1.53457e-279	2.51182e-281	0.00923594	0.00923594	2/sp|Q9C0Y4|AGLU_SCHPO/sp|Q9URX4|YFZB_SCHPO	2/209/225	8	2	0	1	938605000	784096000
cwq_mix2-1_726.19811.19811.3.0.dta	cwq_mix2-1_726	19811	5606.98	1207.49	3	JLSADIPAK		13 2 0 1	13	2	0	1	(N(N(H(H(H(H(H(H(aH(H)))))))(H(H(H(H(H(H)))))))))	1	51.2174	22.2362	105.04	7	1.76888	5.25424e-70	1.88967e-71	0	1.88967e-71	1/sp|P87167|BUT2_SCHPO	1/215	13	2	0	1	1081850000	981609000
cwq_mix2-3_726.14129.14129.3.0.dta	cwq_mix2-3_726	14129	4171.46	1043.78	3	KGVLQATJMTYGK	9,Oxidation[M];	8 2 0 0	8	2	0	0	(N(N(H(H(H(H(H(H)))))(H(H)))))	8	61.511	38.1259	104.94	7	1.11168	3.34039e-187	5.23502e-189	0	5.23502e-189	1/sp|O59866|OSTB_SCHPO	1/275	8	2	0	0	83272600	88188500
cwq_mix2-3_726.19615.19615.3.0.dta	cwq_mix2-3_726	19615	5634.85	1057.42	3	JYSHGLAWTEK		9 2 0 0	9	2	0	0	(N(N(H(H(H(H(H(H)))))(H(H(H))))))	1	57.5872	32.1149	104.893	7	0.98142	4.08921e-187	6.96758e-189	0	6.96758e-189	1/sp|O94680|PDAT_SCHPO	1/442	9	2	0	0	140934000	150695000
cwq_mix2-1_726.11431.11431.3.0.dta	cwq_mix2-1_726	11431	3366.83	890.374	3	LGNJLTR		8 2 0 1	8	2	0	1	(N(N(H(H(H(H(H(aH)))))(H(H(H))))))	4	40.7743	6.25078	104.889	7	1.22899	6.70034e-70	2.15329e-71	0.00830783	0.00830783	2/sp|Q9C0Y4|AGLU_SCHPO/sp|Q9URX4|YFZB_SCHPO	2/209/225	8	2	0	1	1101410000	885827000
cwq_mix2-3_726.17742.17742.3.0.dta	cwq_mix2-3_726	17742	5129.45	1093.47	3	LYESEJQTHLITK		8 2 0 0	8	2	0	0	(N(N(H(H(H(H(H(H)))))(H(H)))))	6	58.702	33.834	104.885	7	0.96291	4.2194e-187	8.74096e-189	0	8.74096e-189	1/sp|O74323|SEC11_SCHPO	1/114	8	2	0	0	847714000	851412000
cwq_mix2-2_726.22414.22414.3.0.dta	cwq_mix2-2_726	22414	6319.89	961.736	3	LGJETFLPK		9 2 0 0	9	2	0	0	(N(N(H(H(H(H(H(H)))))(H(H(H))))))	3	42.3342	8.66117	104.87	7	0.50443	5.22161e-279	4.63284e-281	0.00586224	0.00586224	1/sp|P36581|CALX_SCHPO	1/418	9	2	0	0	1877220000	2051600000
cwq_mix2-1_726.14159.14159.3.0.dta	cwq_mix2-1_726	14159	4097.39	1148.11	3	JFSNIR		13 2 0 1	13	2	0	1	(N(N(H(H(H(H(H(H(aH(H)))))))(H(H(H(H(H(H)))))))))	1	43.4737	10.4238	104.852	7	2.57098	7.11758e-70	2.43161e-71	0.00455696	0.00455696	2/sp|P87015|ASPG1_SCHPO/sp|Q8NKC0|ASPG3_SCHPO	2/82/82	13	2	0	1	725795000	742816000
cwq_mix2-3_726.11264.11264.3.0.dta	cwq_mix2-3_726	11264	3394.46	1142.44	3	JFSNIR		14 2 0 0	14	2	0	0	(N(N(H(H(H(H(H(H(H(H)))))))(H(H(H(H(H(H)))))))))	1	42.9416	9.65214	104.765	7	1.03209	7.05239e-187	1.34525e-188	0.00392349	0.00392349	2/sp|P87015|ASPG1_SCHPO/sp|Q8NKC0|ASPG3_SCHPO	2/82/82	14	2	0	0	171361000	144166000
cwq_mix2-1_726.27637.27637.3.0.dta	cwq_mix2-1_726	27637	7640.28	1128.14	3	JATYTLHWTVSPK		9 2 0 0	9	2	0	0	(N(N(H(H(H(H(H(H)))))(H(H(H))))))	1	65.147	43.8184	104.757	7	0.63161	8.29611e-70	2.75502e-71	0	2.75502e-71	1/sp|Q10259|SPC3_SCHPO	1/148	9	2	0	0	330305000	325758000
cwq_mix2-1_726.18254.18254.3.0.dta	cwq_mix2-1_726	18254	5198.99	1360.19	3	VHLECFGSSSSNJK	5,Carbamidomethyl[C];	13 2 0 0	13	2	0	0	(N(N(H(H(H(H(H(H(H(H)))))))(H(H(H(H(H))))))))	13	54.2064	26.9921	104.747	7	1.50804	8.432e-70	3.08128e-71	0	3.08128e-71	1/sp|O13912|YDW6_SCHPO	1/256	13	2	0	0	20185400	23050900
cwq_mix2-1_726.24315.24315.3.0.dta	cwq_mix2-1_726	24315	6804.74	961.736	3	LGJETFLPK		9 2 0 0	9	2	0	0	(N(N(H(H(H(H(H(H)))))(H(H(H))))))	3	55.9438	29.6719	104.735	7	0.69796	8.60524e-70	3.41184e-71	0	3.41184e-71	1/sp|P36581|CALX_SCHPO	1/418	9	2	0	0	1739630000	1944710000
cwq_mix2-3_726.8855.8855.3.0.dta	cwq_mix2-3_726	8855	2747.45	884.697	3	LGNJLTR		9 2 0 0	9	2	0	0	(N(N(H(H(H(H(H(H)))))(H(H(H))))))	4	45.2251	13.1879	104.723	7	0.58572	8.4382e-187	1.69562e-188	0.00344828	0.00344828	2/sp|Q9C0Y4|AGLU_SCHPO/sp|Q9URX4|YFZB_SCHPO	2/209/225	9	2	0	0	301909000	257536000
cwq_mix2-3_726.13565.13565.3.0.dta	cwq_mix2-3_726	13565	4018.23	1131.14	3	INPNNVIHJSSR		10 2 0 0	10	2	0	0	(N(N(H(H(H(H(H(H)))))(H(H(H(H)))))))	9	40.0186	5.19156	104.697	7	1.48816	9.40169e-187	2.08352e-188	0.00900196	0.00900196	1/sp|O94385|PO152_SCHPO	1/143	10	2	0	0	21604000	24967600
cwq_mix2-2_726.9119.9119.3.0.dta	cwq_mix2-2_726	9119	2772.46	1113.13	3	HATSJGTVETLNTK		9 2 0 0	9	2	0	0	(N(N(H(H(H(H(H(H)))))(H(H(H))))))	5	65.5989	44.5555	104.68	7	0.90351	1.76844e-278	1.81007e-280	0	1.81007e-280	1/sp|O13898|PMT1_SCHPO	1/443	9	2	0	0	1458140000	1538560000
cwq_mix2-1_726.24362.24362.3.0.dta	cwq_mix2-1_726	24362	6816.68	967.413	3	LGJETFLPK		8 2 0 1	8	2	0	1	(N(N(H(H(H(H(H(aH)))))(H(H(H))))))	3	50.2965	21.0328	104.643	7	2.32682	9.97427e-70	3.79411e-71	0	3.79411e-71	1/sp|P36581|CALX_SCHPO	1/418	8	2	0	1	2154910000	2247950000
cwq_mix2-3_726.21852.21852.3.0.dta	cwq_mix2-3_726	21852	6236.77	1247.53	3	EGLINJGTSIHAGLR		11 2 0 0	11	2	0	0	(N(N(H(H(H(H(H(H(H))))))(H(H(H(H)))))))	6	46.6068	15.4146	104.535	7	2.12387	1.8765e-186	3.59165e-188	0.00200267	0.00200267	1/sp|O42887|SPEB2_SCHPO	1/269	11	2	0	0	84823600	49740100
cwq_mix2-2_726.39817.39817.3.0.dta	cwq_mix2-2_726	39817	10824.1	1407.96	3	QYNEJVTLYAPLEHINVAIR		9 2 0 0	9	2	0	0	(N(N(H(H(H(H(H(H)))))(H(H(H))))))	5	69.742	51.0199	104.512	7	0.96767	5.1958e-278	3.89785e-280	0	3.89785e-280	1/sp|Q9C0Y4|AGLU_SCHPO	1/821	9	2	0	0	2756570000	2158240000
cwq_mix2-3_726.7861.7861.3.0.dta	cwq_mix2-3_726	7861	2486.25	1322.52	3	LGNJLTR		16 2 0 1	16	2	0	1	(N(N(H(H(H(H(H(H(H(H)))))))(H(H(H(H(H(H(H(H(aH))))))))))))	4	43.1215	10.0899	104.466	7	2.38905	2.51948e-186	5.40464e-188	0.00392349	0.00392349	2/sp|Q9C0Y4|AGLU_SCHPO/sp|Q9URX4|YFZB_SCHPO	2/209/225	16	2	0	1	262929000	242105000
cwq_mix2-3_726.7073.7073.3.0.dta	cwq_mix2-3_726	7073	2272.85	1110.08	3	FJCTTR	3,Carbamidomethyl[C];	12 2 0 1	12	2	0	1	(N(N(H(H(H(H(H(H(H(aH)))))))(H(H(H(H(H))))))))	2	40.2999	5.75492	104.455	7	2.33084	2.63998e-186	6.46881e-188	0.00859599	0.00859599	1/sp|P87167|BUT2_SCHPO	1/333	12	2	0	1	314294000	277064000
cwq_mix2-1_726.16222.16222.3.0.dta	cwq_mix2-1_726	16222	4650.74	1072.44	3	HPJGTAHSLNFR		9 2 0 0	9	2	0	0	(N(N(H(H(H(H(H(H)))))(H(H(H))))))	3	50.616	21.6268	104.453	7	0.62587	1.35608e-69	4.31511e-71	0	4.31511e-71	1/sp|Q9US04|GGT1_SCHPO	1/156	9	2	0	0	85736600	97444300
cwq_mix2-1_726.8488.8488.3.0.dta	cwq_mix2-1_726	8488	2583.36	1266.46	3	FJCTTR	3,Carbamidomethyl[C];	16 2 0 0	16	2	0	0	(N(N(H(H(H(H(H(H(H(H)))))))(H(H(H(H(H(H(H(H)))))))))))	2	40.1307	5.49688	104.451	7	0.69268	1.36146e-69	4.83413e-71	0.00868846	0.00868846	1/sp|P87167|BUT2_SCHPO	1/333	16	2	0	0	171131000	166328000
cwq_mix2-1_726.3939.3939.3.0.dta	cwq_mix2-1_726	3939	1362.9	1215.14	3	SJATKPQCPK	8,Carbamidomethyl[C];	13 2 0 0	13	2	0	0	(N(N(H(H(H(H(H(H(H(H)))))))(H(H(H(H(H))))))))	2	41.7853	8.04754	104.441	7	1.07444	1.38287e-69	5.35747e-71	0.00622307	0.00622307	1/sp|O14103|ROT1_SCHPO	1/83	13	2	0	0	25968400	24955500
cwq_mix2-2_726.6196.6196.3.0.dta	cwq_mix2-2_726	6196	2000.86	1259.48	3	JSTCITAR	4,Carbamidomethyl[C];	14 2 0 1	14	2	0	1	(N(N(H(H(H(H(H(H(H(H)))))))(H(H(H(H(H(aH(H))))))))))	1	44.6808	12.5176	104.412	7	3.16958	9.84063e-278	7.83426e-280	0.00342466	0.00342466	1/sp|O14073|YEA8_SCHPO	1/336	14	2	0	1	44260800	39424200
cwq_mix2-3_726.4933.4933.3.0.dta	cwq_mix2-3_726	4933	1698.85	1142.42	3	NFJDSSTK		13 2 0 0	13	2	0	0	(N(N(H(H(H(H(H(H(H(H)))))))(H(H(H(H(H))))))))	3	49.6679	20.2168	104.363	7	0.79254	3.90885e-186	8.04429e-188	0	8.04429e-188	1/sp|P78854|PLB1_SCHPO	1/348	13	2	0	0	632980000	651625000
cwq_mix2-3_726.13317.13317.3.0.dta	cwq_mix2-3_726	13317	3950.2	1072.44	3	HPJGTAHSLNFR		9 2 0 0	9	2	0	0	(N(N(H(H(H(H(H(H)))))(H(H(H))))))	3	42.1483	8.66304	104.335	7	0.75743	4.3962e-186	9.80582e-188	0.0047259	0.0047259	1/sp|Q9US04|GGT1_SCHPO	1/156	9	2	0	0	48355300	49452900
cwq_mix2-2_726.29915.29915.3.0.dta	cwq_mix2-2_726	29915	8248.11	1322.53	3	JVSGAFNVNNMIR		12 2 0 1	12	2	0	1	(N(N(H(H(H(H(H(H(H(aH)))))))(H(H(H(H(H))))))))	1	63.9309	42.182	104.322	7	0.95334	1.75847e-277	1.48368e-279	0	1.48368e-279	1/sp|O13960|YIN3_SCHPO	1/92	12	2	0	1	3444160000	3322330000
cwq_mix2-1_726.3334.3334.3.0.dta	cwq_mix2-1_726	3334	1199.34	1196.44	3	NFJDSSTK		14 2 0 0	14	2	0	0	(N(N(H(H(H(H(H(H(H(H)))))))(H(H(H(H(H(H)))))))))	3	39.7832	5.08386	104.225	7	1.40919	1.96172e-69	7.36323e-71	0.00976404	0.00976404	1/sp|P78854|PLB1_SCHPO	1/348	14	2	0	0	52562400	49930300
cwq_mix2-3_726.30289.30289.3.0.dta	cwq_mix2-3_726	30289	8404.77	1280.85	3	SPEFFJDSLVR		12 2 0 1	12	2	0	1	(N(N(H(H(H(H(H(H(aH(H)))))))(H(H(H(H(H))))))))	6	54.2331	27.3632	104.134	7	4.29097	1.03387e-185	1.39687e-187	0	1.39687e-187	1/sp|O13968|YE48_SCHPO	1/118	12	2	0	1	511195000	459739000
cwq_mix2-1_726.24728.24728.3.0.dta	cwq_mix2-1_726	24728	6906.21	1327.87	3	JVSGAFNVNNMIR	11,Oxidation[M];	12 2 0 1	12	2	0	1	(N(N(H(H(H(H(H(aH(H(H)))))))(H(H(H(H(H))))))))	1	62.9401	40.7602	104.131	7	0.71343	2.28218e-69	8.21595e-71	0	8.21595e-71	1/sp|O13960|YIN3_SCHPO	1/92	12	2	0	1	421134000	444010000
cwq_mix2-1_726.17287.17287.3.0.dta	cwq_mix2-1_726	17287	4937.34	1043.78	3	KGVLQATJMTYGK	9,Oxidation[M];	8 2 0 0	8	2	0	0	(N(N(H(H(H(H(H(H)))))(H(H)))))	8	62.3667	39.9022	104.086	7	0.61988	2.45471e-69	9.12847e-71	0	9.12847e-71	1/sp|O59866|OSTB_SCHPO	1/275	8	2	0	0	218985000	255625000
cwq_mix2-2_726.16394.16394.3.0.dta	cwq_mix2-2_726	16394	4724.83	1261.5	3	JLSADIPAK		14 2 0 1	14	2	0	1	(N(N(H(H(H(H(H(H(aH(H)))))))(H(H(H(H(H(H(H))))))))))	1	52.4786	24.7034	104.061	7	1.75432	9.3673e-277	5.20976e-279	0	5.20976e-279	1/sp|P87167|BUT2_SCHPO	1/215	14	2	0	1	930132000	851523000
cwq_mix2-2_726.3499.3499.3.0.dta	cwq_mix2-2_726	3499	1278.2	1107.11	3	SJATKPQCPK	8,Carbamidomethyl[C];	11 2 0 0	11	2	0	0	(N(N(H(H(H(H(H(H(H))))))(H(H(H(H)))))))	2	41.5457	7.96409	103.912	7	1.47727	2.44889e-276	2.26184e-278	0.00645161	0.00645161	1/sp|O14103|ROT1_SCHPO	1/83	11	2	0	0	8862940	27109100
cwq_mix2-3_726.30400.30400.3.0.dta	cwq_mix2-3_726	30400	8433.82	1280.85	3	SPEFFJDSLVR		12 2 0 1	12	2	0	1	(N(N(H(H(H(H(H(aH(H(H)))))))(H(H(H(H(H))))))))	6	58.3296	33.7862	103.91	7	3.89337	2.68503e-185	3.12596e-187	0	3.12596e-187	1/sp|O13968|YE48_SCHPO	1/118	12	2	0	1	511195000	459739000
cwq_mix2-1_726.27063.27063.3.0.dta	cwq_mix2-1_726	27063	7495.52	1392.25	3	FLTHLNNEVLHDJYTR		11 2 0 0	11	2	0	0	(N(N(H(H(H(H(H(H(H))))))(H(H(H(H)))))))	13	51.6269	23.508	103.848	7	0.77598	3.61089e-69	1.0477e-70	0	1.0477e-70	1/sp|O59747|PDF1_SCHPO	1/204	11	2	0	0	73472500	80523300
cwq_mix2-2_726.12894.12894.3.0.dta	cwq_mix2-2_726	12894	3786.22	1030.78	3	JVSKEPPSVIR		9 2 0 0	9	2	0	0	(N(N(H(H(H(H(H(H)))))(H(H(H))))))	1	48.3086	18.4115	103.832	7	0.24702	4.08531e-276	7.98297e-278	0.00151172	0.00151172	1/sp|Q9P7D0|YOFJ_SCHPO	1/133	9	2	0	0	43801000	67783100
cwq_mix2-2_726.33519.33519.4.0.dta	cwq_mix2-2_726	33519	9186.89	1134.48	4	LFPHGIYNFJFSAPNKR		13 2 0 0	13	2	0	0	(N(N(H(H(H(H(H(H(H(H)))))))(H(H(H(H(H))))))))	10	49.9356	20.9368	103.791	7	0.36575	5.3249e-276	1.00159e-277	0.000914913	0.000914913	1/sp|P87167|BUT2_SCHPO	1/236	13	2	0	0	3666450000	3543060000
cwq_mix2-2_726.21573.21573.3.0.dta	cwq_mix2-2_726	21573	6106.4	1355.56	3	EGLINJGTSIHAGLR		13 2 0 0	13	2	0	0	(N(N(H(H(H(H(H(H(H(H)))))))(H(H(H(H(H))))))))	6	44.221	12.1761	103.733	7	1.12595	7.71166e-276	1.29547e-277	0.00342466	0.00342466	1/sp|O42887|SPEB2_SCHPO	1/269	13	2	0	0	618306000	535087000
cwq_mix2-2_726.19959.19959.3.0.dta	cwq_mix2-2_726	19959	5670.68	1165.83	3	SIIQNJGTFGVSHTR		9 2 0 0	9	2	0	0	(N(N(H(H(H(H(H(H)))))(H(H(H))))))	6	53.4443	26.3692	103.727	7	0.38832	8.02633e-276	1.5992e-277	0	1.5992e-277	1/sp|Q8WZK2|MCD4_SCHPO	1/86	9	2	0	0	226252000	198729000
cwq_mix2-2_726.15060.15060.3.0.dta	cwq_mix2-2_726	15060	4372.75	1065.78	3	VYAVJASLNHDK		9 2 0 0	9	2	0	0	(N(N(H(H(H(H(H(H)))))(H(H(H))))))	5	56.0916	30.4568	103.699	7	1.31736	9.58157e-276	1.96018e-277	0	1.96018e-277	1/sp|Q9USU5|GAS2_SCHPO	1/90	9	2	0	0	72676300	69052000
cwq_mix2-1_726.29229.29229.3.0.dta	cwq_mix2-1_726	29229	8043.24	1273.18	3	HYWJLTSNIYR		12 2 0 0	12	2	0	0	(N(N(H(H(H(H(H(H(H(H)))))))(H(H(H(H)))))))	4	51.6615	23.6464	103.69	7	0.90008	4.66181e-69	1.22163e-70	0	1.22163e-70	1/sp|O13968|YE48_SCHPO	1/541	12	2	0	0	124886000	109474000
cwq_mix2-1_726.12504.12504.3.0.dta	cwq_mix2-1_726	12504	3654.41	1113.13	3	HATSJGTVETLNTK		9 2 0 0	9	2	0	0	(N(N(H(H(H(H(H(H)))))(H(H(H))))))	5	62.0898	39.7139	103.645	7	0.75969	5.01044e-69	1.4075e-70	0	1.4075e-70	1/sp|O13898|PMT1_SCHPO	1/443	9	2	0	0	755694000	1556690000
cwq_mix2-3_726.16522.16522.3.0.dta	cwq_mix2-3_726	16522	4814.09	1315.52	3	JLSADIPAK		15 2 0 1	15	2	0	1	(N(N(H(H(H(H(H(H(H(H)))))))(H(H(H(H(H(H(aH(H)))))))))))	1	52.3834	24.8091	103.593	7	1.56603	1.03787e-184	7.28156e-187	0	7.28156e-187	1/sp|P87167|BUT2_SCHPO	1/215	15	2	0	1	665309000	611830000
cwq_mix2-2_726.35784.35784.3.1.dta	cwq_mix2-2_726	35784	9758.35	1149.2	3	IPLJDTVDVTTLPSIK		7 2 0 1	7	2	0	1	(N(N(H(H(H(H(aH(H)))))(H(H)))))	4	53.003	25.805	103.514	7	4.2529	3.14908e-275	3.15464e-277	0	3.15464e-277	1/sp|O94702|YC52_SCHPO	1/682	7	2	0	1	288581000	399203000
cwq_mix2-2_726.14341.14341.3.0.dta	cwq_mix2-2_726	14341	4177.85	1497.92	3	VYAVJASLNHDK		17 2 0 0	17	2	0	0	(N(N(H(H(H(H(H(H(H(H)))))))(H(H(H(H(H(H(H(H(H))))))))))))	5	51.1465	22.9529	103.506	7	1.79372	3.30377e-275	4.39883e-277	0	4.39883e-277	1/sp|Q9USU5|GAS2_SCHPO	1/90	17	2	0	0	29121200	30215300
cwq_mix2-1_726.24387.24387.3.0.dta	cwq_mix2-1_726	24387	6822.54	961.736	3	LGJETFLPK		9 2 0 0	9	2	0	0	(N(N(H(H(H(H(H(H)))))(H(H(H))))))	3	56.0316	30.5604	103.335	7	0.70317	8.27341e-69	1.71555e-70	0	1.71555e-70	1/sp|P36581|CALX_SCHPO	1/418	9	2	0	0	1739630000	1944710000
cwq_mix2-2_726.17511.17511.3.0.dta	cwq_mix2-2_726	17511	5012.89	1093.47	3	LYESEJQTHLITK		8 2 0 0	8	2	0	0	(N(N(H(H(H(H(H(H)))))(H(H)))))	6	66.3378	46.4379	103.295	7	0.96749	1.28396e-274	1.80983e-276	0	1.80983e-276	1/sp|O74323|SEC11_SCHPO	1/114	8	2	0	0	789267000	854506000
cwq_mix2-1_726.34521.34521.4.0.dta	cwq_mix2-1_726	34521	9385.68	1093.96	4	LFPHGIYNFJFSAPNKR		12 2 0 0	12	2	0	0	(N(N(H(H(H(H(H(H(H(H)))))))(H(H(H(H)))))))	10	41.2274	7.86563	103.185	7	0.45693	1.0553e-68	2.42239e-70	0.00657277	0.00657277	1/sp|P87167|BUT2_SCHPO	1/236	12	2	0	0	3136480000	2404030000
cwq_mix2-2_726.4950.4950.3.0.dta	cwq_mix2-2_726	4950	1667.67	1256.13	3	NFJDSSTK		14 2 0 1	14	2	0	1	(N(N(H(H(H(H(H(H(H(H)))))))(H(H(H(H(H(H(aH))))))))))	3	46.592	16.1397	103.146	7	1.03301	3.33028e-274	3.05035e-276	0.00296736	0.00296736	1/sp|P78854|PLB1_SCHPO	1/348	14	2	0	1	386240000	238436000
cwq_mix2-1_726.18393.18393.3.0.dta	cwq_mix2-1_726	18393	5236.85	1252.15	3	VHLECFGSSSSNJK	5,Carbamidomethyl[C];	11 2 0 0	11	2	0	0	(N(N(H(H(H(H(H(H(H))))))(H(H(H(H)))))))	13	48.831	19.6089	103.101	7	1.41259	1.2092e-68	2.8662e-70	0.000851789	0.000851789	1/sp|O13912|YDW6_SCHPO	1/256	11	2	0	0	8050710	8619610
cwq_mix2-3_726.13347.13347.4.2.dta	cwq_mix2-3_726	13347	3958.33	804.581	4	HPJGTAHSLNFR		9 2 0 0	9	2	0	0	(N(N(H(H(H(H(H(H)))))(H(H(H))))))	3	45.1677	13.9745	103.098	7	0.24364	8.5449e-184	5.84546e-186	0.00344828	0.00344828	1/sp|Q9US04|GGT1_SCHPO	1/156	9	2	0	0	112822000	122130000
cwq_mix2-1_726.19581.19581.3.0.dta	cwq_mix2-1_726	19581	5547.31	1315.52	3	JLSADIPAK		15 2 0 1	15	2	0	1	(N(N(H(H(H(H(H(H(H(H)))))))(H(H(H(H(H(H(aH(H)))))))))))	1	50.6612	22.452	103.05	7	1.64056	1.3132e-68	3.34551e-70	0	3.34551e-70	1/sp|P87167|BUT2_SCHPO	1/215	15	2	0	1	843462000	860795000
cwq_mix2-3_726.6510.6510.3.0.dta	cwq_mix2-3_726	6510	2124.9	1272.14	3	FJCTTR	3,Carbamidomethyl[C];	15 2 0 1	15	2	0	1	(N(N(H(H(H(H(H(H(H(H)))))))(H(H(H(H(H(H(aH(H)))))))))))	2	39.5473	5.3548	103.048	7	2.42274	1.0574e-183	1.00183e-185	0.00900196	0.00900196	1/sp|P87167|BUT2_SCHPO	1/333	15	2	0	1	718167000	640600000
cwq_mix2-1_726.27770.27770.3.0.dta	cwq_mix2-1_726	27770	7672.72	1074.12	3	JATYTLHWTVSPK		8 2 0 0	8	2	0	0	(N(N(H(H(H(H(H(H)))))(H(H)))))	1	66.7499	47.2184	103.023	7	0.60825	1.37196e-68	3.84309e-70	0	3.84309e-70	1/sp|Q10259|SPC3_SCHPO	1/148	8	2	0	0	232611000	282747000
cwq_mix2-2_726.22121.22121.3.0.dta	cwq_mix2-2_726	22121	6247.26	961.736	3	LGJETFLPK		9 2 0 0	9	2	0	0	(N(N(H(H(H(H(H(H)))))(H(H(H))))))	3	60.4261	37.4906	103.021	7	0.6397	7.45988e-274	7.7085e-276	0	7.7085e-276	1/sp|P36581|CALX_SCHPO	1/418	9	2	0	0	1137380000	1395510000
cwq_mix2-2_726.12806.12806.3.0.dta	cwq_mix2-2_726	12806	3762.21	1018.42	3	HPJGTAHSLNFR		8 2 0 0	8	2	0	0	(N(N(H(H(H(H(H(H)))))(H(H)))))	3	45.9631	15.2657	102.973	7	0.90454	1.01599e-273	1.14429e-275	0.00309981	0.00309981	1/sp|Q9US04|GGT1_SCHPO	1/156	8	2	0	0	16900000	17448600
cwq_mix2-2_726.11915.11915.3.0.dta	cwq_mix2-2_726	11915	3522.1	1032.44	3	ILDDKGNJLTK		9 2 0 0	9	2	0	0	(N(N(H(H(H(H(H(H)))))(H(H(H))))))	8	52.0752	24.6719	102.967	7	0.92636	1.05385e-273	1.52894e-275	0	1.52894e-275	1/sp|Q10351|PIGS_SCHPO	1/132	9	2	0	0	41715300	49231100
cwq_mix2-3_726.13477.13477.3.0.dta	cwq_mix2-3_726	13477	3994.13	1131.14	3	INPNNVIHJSSR		10 2 0 0	10	2	0	0	(N(N(H(H(H(H(H(H)))))(H(H(H(H)))))))	9	40.5716	6.9929	102.932	7	0.73272	1.73079e-183	1.68198e-185	0.00616197	0.00616197	1/sp|O94385|PO152_SCHPO	1/143	10	2	0	0	21604000	24967600
cwq_mix2-2_726.14539.14539.3.0.dta	cwq_mix2-2_726	14539	4231.02	1078.75	3	JLTFAR		13 2 0 0	13	2	0	0	(N(N(H(H(H(H(H(H(H(H)))))))(H(H(H(H(H))))))))	1	40.9382	7.56817	102.911	7	1.4299	1.50656e-273	2.0772e-275	0.00645161	0.00645161	1/sp|O60123|KEX1_SCHPO	1/416	13	2	0	0	21474600	23370800
cwq_mix2-2_726.9275.9275.3.0.dta	cwq_mix2-2_726	9275	2813.79	1113.13	3	HATSJGTVETLNTK		9 2 0 0	9	2	0	0	(N(N(H(H(H(H(H(H)))))(H(H(H))))))	5	62.1414	40.1987	102.892	7	0.84598	1.70297e-273	2.69339e-275	0	2.69339e-275	1/sp|O13898|PMT1_SCHPO	1/443	9	2	0	0	1458140000	1538560000
cwq_mix2-1_726.17979.17979.3.0.dta	cwq_mix2-1_726	17979	5123.92	1049.42	3	VQASJWTGTR		10 2 0 0	10	2	0	0	(N(N(H(H(H(H(H(H)))))(H(H(H(H)))))))	5	48.1961	18.7995	102.79	7	0.4618	2.00009e-68	5.078e-70	0.000851789	0.000851789	1/sp|Q9USK8|AGS1_SCHPO	1/907	10	2	0	0	22024500	45911900
cwq_mix2-1_726.26878.26878.3.0.dta	cwq_mix2-1_726	26878	7447.71	1500.28	3	FLTHLNNEVLHDJYTR		13 2 0 0	13	2	0	0	(N(N(H(H(H(H(H(H(H(H)))))))(H(H(H(H(H))))))))	13	50.9745	23.0962	102.749	7	1.22046	2.13827e-68	5.84546e-70	0	5.84546e-70	1/sp|O59747|PDF1_SCHPO	1/204	13	2	0	0	50441700	50927700
cwq_mix2-2_726.19958.19958.3.0.dta	cwq_mix2-2_726	19958	5670.4	1111.81	3	SIIQNJGTFGVSHTR		8 2 0 0	8	2	0	0	(N(N(H(H(H(H(H(H)))))(H(H)))))	6	58.1241	34.1068	102.728	7	0.34043	4.89836e-273	5.28916e-275	0	5.28916e-275	1/sp|Q8WZK2|MCD4_SCHPO	1/86	8	2	0	0	125797000	124087000
cwq_mix2-1_726.6229.6229.3.0.dta	cwq_mix2-1_726	6229	1975.45	1148.1	3	NFJDSSTK		12 2 0 1	12	2	0	1	(N(N(H(H(H(H(H(H(H(aH)))))))(H(H(H(H(H))))))))	3	48.3212	19.0985	102.592	7	1.7095	2.75528e-68	6.83331e-70	0.000851789	0.000851789	1/sp|P78854|PLB1_SCHPO	1/348	12	2	0	1	3302620000	2891530000
cwq_mix2-1_726.24197.24197.3.0.dta	cwq_mix2-1_726	24197	6775	1098.43	3	DAJNTQFQFTSR		9 2 0 0	9	2	0	0	(N(N(H(H(H(H(H(H)))))(H(H(H))))))	3	66.0948	46.4904	102.503	7	0.78504	3.18229e-68	9.08626e-70	0	9.08626e-70	1/sp|Q9C0Y4|AGLU_SCHPO	1/116	9	2	0	0	2144310000	1956890000
cwq_mix2-3_726.33831.33831.4.0.dta	cwq_mix2-3_726	33831	9333.83	1134.48	4	LFPHGIYNFJFSAPNKR		13 2 0 0	13	2	0	0	(N(N(H(H(H(H(H(H(H(H)))))))(H(H(H(H(H))))))))	10	49.155	20.4885	102.393	7	0.55275	1.7231e-182	1.669e-184	0	1.669e-184	1/sp|P87167|BUT2_SCHPO	1/236	13	2	0	0	2483680000	2433620000
cwq_mix2-1_726.18045.18045.3.0.dta	cwq_mix2-1_726	18045	5141.78	1414.21	3	VHLECFGSSSSNJK	5,Carbamidomethyl[C];	14 2 0 0	14	2	0	0	(N(N(H(H(H(H(H(H(H(H)))))))(H(H(H(H(H(H)))))))))	13	54.7889	29.164	102.378	7	0.88247	3.89675e-68	1.16832e-69	0	1.16832e-69	1/sp|O13912|YDW6_SCHPO	1/256	14	2	0	0	29200600	34788200
cwq_mix2-1_726.19873.19873.3.0.dta	cwq_mix2-1_726	19873	5622.15	1261.5	3	JLSADIPAK		14 2 0 1	14	2	0	1	(N(N(H(H(H(H(H(aH(H(H)))))))(H(H(H(H(H(H(H))))))))))	1	50.8172	23.0629	102.361	7	1.46879	4.00485e-68	1.30817e-69	0	1.30817e-69	1/sp|P87167|BUT2_SCHPO	1/215	14	2	0	1	871986000	802061000
cwq_mix2-1_726.21017.21017.3.0.dta	cwq_mix2-1_726	21017	5922.97	1038.45	3	KGVLQATJMTYGK		8 2 0 0	8	2	0	0	(N(N(H(H(H(H(H(H)))))(H(H)))))	8	72.8642	56.9835	102.357	7	0.68505	4.03087e-68	1.44796e-69	0	1.44796e-69	1/sp|O59866|OSTB_SCHPO	1/275	8	2	0	0	1103480000	1225620000
cwq_mix2-2_726.16577.16577.3.0.dta	cwq_mix2-2_726	16577	4771.77	1207.49	3	JLSADIPAK		13 2 0 1	13	2	0	1	(N(N(H(H(H(H(H(H(aH(H)))))))(H(H(H(H(H(H)))))))))	1	51.2329	23.7048	102.356	7	1.98018	5.3037e-272	3.77338e-274	0	3.77338e-274	1/sp|P87167|BUT2_SCHPO	1/215	13	2	0	1	1074640000	985527000
cwq_mix2-3_726.25907.25907.3.0.dta	cwq_mix2-3_726	25907	7272.26	1500.28	3	FLTHLNNEVLHDJYTR		13 2 0 0	13	2	0	0	(N(N(H(H(H(H(H(H(H(H)))))))(H(H(H(H(H))))))))	13	46.4929	16.4208	102.341	7	1.09176	2.14646e-182	3.82618e-184	0.00200267	0.00200267	1/sp|O59747|PDF1_SCHPO	1/204	13	2	0	0	39742200	33816000
cwq_mix2-3_726.16671.16671.3.0.dta	cwq_mix2-3_726	16671	4852.24	1207.49	3	JLSADIPAK		13 2 0 1	13	2	0	1	(N(N(H(H(H(H(H(aH(H(H)))))))(H(H(H(H(H(H)))))))))	1	50.6737	22.8912	102.27	7	2.15088	2.90731e-182	5.93473e-184	0	5.93473e-184	1/sp|P87167|BUT2_SCHPO	1/215	13	2	0	1	868382000	762318000
cwq_mix2-2_726.4818.4818.3.0.dta	cwq_mix2-2_726	4818	1634.01	1142.42	3	NFJDSSTK		13 2 0 0	13	2	0	0	(N(N(H(H(H(H(H(H(H(H)))))))(H(H(H(H(H))))))))	3	47.9599	18.7282	102.247	7	0.52365	1.06877e-271	7.59058e-274	0.00151172	0.00151172	1/sp|P78854|PLB1_SCHPO	1/348	13	2	0	0	802361000	845035000
cwq_mix2-3_726.34641.34641.4.0.dta	cwq_mix2-3_726	34641	9535.54	1093.96	4	LFPHGIYNFJFSAPNKR		12 2 0 0	12	2	0	0	(N(N(H(H(H(H(H(H(H(H)))))))(H(H(H(H)))))))	10	46.6179	16.6801	102.217	7	0.09195	3.64594e-182	7.29845e-184	0.00200267	0.00200267	1/sp|P87167|BUT2_SCHPO	1/236	12	2	0	0	3252540000	3043290000
cwq_mix2-2_726.33270.33270.4.0.dta	cwq_mix2-2_726	33270	9125.23	1174.99	4	LFPHGIYNFJFSAPNKR		14 2 0 0	14	2	0	0	(N(N(H(H(H(H(H(H(H(H)))))))(H(H(H(H(H(H)))))))))	10	48.7205	19.9184	102.21	7	0.78673	1.35775e-271	1.24126e-273	0.000914913	0.000914913	1/sp|P87167|BUT2_SCHPO	1/236	14	2	0	0	8420490000	7490540000
cwq_mix2-1_726.11231.11231.3.0.dta	cwq_mix2-1_726	11231	3313.82	1154.79	3	LGNJLTR		14 2 0 0	14	2	0	0	(N(N(H(H(H(H(H(H(H(H)))))))(H(H(H(H(H(H)))))))))	4	39.2816	5.39822	102.208	7	0.73973	5.12987e-68	1.78203e-69	0.00868846	0.00868846	2/sp|Q9C0Y4|AGLU_SCHPO/sp|Q9URX4|YFZB_SCHPO	2/209/225	14	2	0	0	426139000	540513000
cwq_mix2-1_726.3940.3940.3.0.dta	cwq_mix2-1_726	3940	1363.18	999.071	3	SJATKPQCPK	8,Carbamidomethyl[C];	9 2 0 0	9	2	0	0	(N(N(H(H(H(H(H(H)))))(H(H(H))))))	2	45.8178	15.462	102.193	7	0.97468	5.25583e-68	1.96209e-69	0.00218978	0.00218978	1/sp|O14103|ROT1_SCHPO	1/83	9	2	0	0	34273500	36499400
cwq_mix2-1_726.34030.34030.4.0.dta	cwq_mix2-1_726	34030	9266.33	1134.48	4	LFPHGIYNFJFSAPNKR		13 2 0 0	13	2	0	0	(N(N(H(H(H(H(H(H(H(H)))))))(H(H(H(H(H))))))))	10	44.7545	13.8407	102.166	7	0.5157	5.49232e-68	2.14923e-69	0.00268637	0.00268637	1/sp|P87167|BUT2_SCHPO	1/236	13	2	0	0	4216330000	4000120000
cwq_mix2-2_726.6967.6967.3.0.dta	cwq_mix2-2_726	6967	2202.69	1164.1	3	FJCTTR	3,Carbamidomethyl[C];	13 2 0 1	13	2	0	1	(N(N(H(H(H(H(H(H(H(aH)))))))(H(H(H(H(H(H)))))))))	2	39.2916	5.45311	102.135	7	1.35809	2.20266e-271	2.0207e-273	0.00967742	0.00967742	1/sp|P87167|BUT2_SCHPO	1/333	13	2	0	1	1732320000	1655350000
cwq_mix2-1_726.39962.39962.3.0.dta	cwq_mix2-1_726	39962	10787	1407.96	3	QYNEJVTLYAPLEHINVAIR		9 2 0 0	9	2	0	0	(N(N(H(H(H(H(H(H)))))(H(H(H))))))	5	70.9378	54.1428	102.129	7	0.96127	5.83466e-68	2.54205e-69	0	2.54205e-69	1/sp|Q9C0Y4|AGLU_SCHPO	1/821	9	2	0	0	2524250000	2053080000
cwq_mix2-2_726.22502.22502.3.0.dta	cwq_mix2-2_726	22502	6343.26	967.413	3	LGJETFLPK		8 2 0 1	8	2	0	1	(N(N(H(H(H(H(H(aH)))))(H(H(H))))))	3	50.442	22.6129	102.124	7	1.94823	2.35141e-271	2.84737e-273	0	2.84737e-273	1/sp|P36581|CALX_SCHPO	1/418	8	2	0	1	2246170000	2337390000
cwq_mix2-2_726.6409.6409.3.0.dta	cwq_mix2-2_726	6409	2058.57	896.042	3	IJHTTIER		8 2 0 0	8	2	0	0	(N(N(H(H(H(H(H(H)))))(H(H)))))	2	39.8838	6.38854	102.089	7	1.24522	2.94682e-271	3.87859e-273	0.00817556	0.00817556	1/sp|Q9UT11|YLW3_SCHPO	1/46	8	2	0	0	1635240000	1636490000
cwq_mix2-2_726.18069.18069.3.0.dta	cwq_mix2-2_726	18069	5161.98	1348.85	3	JDTQFYIK		15 2 0 1	15	2	0	1	(N(N(H(H(H(H(H(H(H(H)))))))(H(H(H(H(H(aH(H(H)))))))))))	1	49.3587	21.0282	101.972	7	1.59283	6.23914e-271	6.06181e-273	0.000914913	0.000914913	1/sp|Q9USU5|GAS2_SCHPO	1/34	15	2	0	1	295222000	315682000
cwq_mix2-1_726.14293.14293.3.0.dta	cwq_mix2-1_726	14293	4132.78	1142.43	3	JFSNIR		14 2 0 0	14	2	0	0	(N(N(H(H(H(H(H(H(H(H)))))))(H(H(H(H(H(H)))))))))	1	42.8774	11.0594	101.968	7	0.77897	7.56823e-68	3.00884e-69	0.00455696	0.00455696	2/sp|P87015|ASPG1_SCHPO/sp|Q8NKC0|ASPG3_SCHPO	2/82/82	14	2	0	0	246958000	264305000
cwq_mix2-3_726.22007.22007.3.0.dta	cwq_mix2-3_726	22007	6277.32	1098.43	3	DAJNTQFQFTSR		9 2 0 0	9	2	0	0	(N(N(H(H(H(H(H(H)))))(H(H(H))))))	3	67.853	49.5099	101.919	7	0.85518	1.29637e-181	1.38488e-183	0	1.38488e-183	1/sp|Q9C0Y4|AGLU_SCHPO	1/116	9	2	0	0	3076740000	2617580000
cwq_mix2-3_726.17654.17654.3.0.dta	cwq_mix2-3_726	17654	5105.91	1147.48	3	LYESEJQTHLITK		9 2 0 0	9	2	0	0	(N(N(H(H(H(H(H(H)))))(H(H(H))))))	6	50.3328	22.6061	101.825	7	0.70583	1.93151e-181	2.10581e-183	0	2.10581e-183	1/sp|O74323|SEC11_SCHPO	1/114	9	2	0	0	382192000	357321000
cwq_mix2-1_726.21439.21439.3.0.dta	cwq_mix2-1_726	21439	6036.19	1402.9	3	IIYNHJSSISDIR		14 2 0 0	14	2	0	0	(N(N(H(H(H(H(H(H(H(H)))))))(H(H(H(H(H(H)))))))))	6	48.428	19.6885	101.801	7	0.97968	9.91235e-68	3.34257e-69	0.000851789	0.000851789	1/sp|Q9P778|DPP5_SCHPO	1/126	14	2	0	0	42281100	43889100
cwq_mix2-1_726.31033.31033.3.0.dta	cwq_mix2-1_726	31033	8504.7	1322.53	3	JVSGAFNVNNMIR		12 2 0 1	12	2	0	1	(N(N(H(H(H(H(H(aH(H(H)))))))(H(H(H(H(H))))))))	1	58.3777	34.9999	101.794	7	0.88526	1.00353e-67	3.67824e-69	0	3.67824e-69	1/sp|O13960|YIN3_SCHPO	1/92	12	2	0	1	2410180000	2414430000
cwq_mix2-3_726.16741.16741.3.0.dta	cwq_mix2-3_726	16741	4870.21	1201.81	3	JLSADIPAK		14 2 0 0	14	2	0	0	(N(N(H(H(H(H(H(H(H(H)))))))(H(H(H(H(H(H)))))))))	1	49.0919	20.7275	101.769	7	1.06904	2.45886e-181	3.01884e-183	0	3.01884e-183	1/sp|P87167|BUT2_SCHPO	1/215	14	2	0	0	381949000	376022000
cwq_mix2-2_726.13808.13808.3.0.dta	cwq_mix2-2_726	13808	4033.68	1043.78	3	KGVLQATJMTYGK	9,Oxidation[M];	8 2 0 0	8	2	0	0	(N(N(H(H(H(H(H(H)))))(H(H)))))	8	62.0882	40.7466	101.723	7	0.76368	3.10037e-270	2.00292e-272	0	2.00292e-272	1/sp|O59866|OSTB_SCHPO	1/275	8	2	0	0	193540000	225102000
cwq_mix2-1_726.34270.34270.4.0.dta	cwq_mix2-1_726	34270	9322.93	1174.99	4	LFPHGIYNFJFSAPNKR		14 2 0 0	14	2	0	0	(N(N(H(H(H(H(H(H(H(H)))))))(H(H(H(H(H(H)))))))))	10	45.1072	14.6807	101.614	7	-0.1194	1.34347e-67	4.90168e-69	0.00268637	0.00268637	1/sp|P87167|BUT2_SCHPO	1/236	14	2	0	0	4487970000	3657240000
cwq_mix2-3_726.7039.7039.3.0.dta	cwq_mix2-3_726	7039	2263.72	1164.1	3	FJCTTR	3,Carbamidomethyl[C];	13 2 0 1	13	2	0	1	(N(N(H(H(H(H(H(H(aH(H)))))))(H(H(H(H(H(H)))))))))	2	40.1099	7.03678	101.531	7	1.13806	6.75594e-181	6.48504e-183	0.00616197	0.00616197	1/sp|P87167|BUT2_SCHPO	1/333	13	2	0	1	1409210000	1306650000
cwq_mix2-2_726.19670.19670.3.0.dta	cwq_mix2-2_726	19670	5592.72	1219.85	3	SIIQNJGTFGVSHTR		10 2 0 0	10	2	0	0	(N(N(H(H(H(H(H(H)))))(H(H(H(H)))))))	6	51.2207	24.1913	101.418	7	1.3252	2.19129e-269	9.6311e-272	0	9.6311e-272	1/sp|Q8WZK2|MCD4_SCHPO	1/86	10	2	0	0	78359000	73936300
cwq_mix2-1_726.17222.17222.3.0.dta	cwq_mix2-1_726	17222	4919.64	1043.78	3	KGVLQATJMTYGK	9,Oxidation[M];	8 2 0 0	8	2	0	0	(N(N(H(H(H(H(H(H)))))(H(H)))))	8	63.1634	42.5896	101.372	7	0.66589	1.98731e-67	5.56322e-69	0	5.56322e-69	1/sp|O59866|OSTB_SCHPO	1/275	8	2	0	0	218985000	255625000
cwq_mix2-2_726.9231.9231.3.0.dta	cwq_mix2-2_726	9231	2802.17	1059.11	3	HATSJGTVETLNTK		8 2 0 0	8	2	0	0	(N(N(H(H(H(H(H(H)))))(H(H)))))	5	63.4469	43.0367	101.352	7	0.75293	3.35705e-269	2.12541e-271	0	2.12541e-271	1/sp|O13898|PMT1_SCHPO	1/443	8	2	0	0	731201000	840443000
cwq_mix2-3_726.23480.23480.3.0.dta	cwq_mix2-3_726	23480	6659.42	1058.79	3	JVTIPTNGIPQR		9 2 0 0	9	2	0	0	(N(N(H(H(H(H(H(H)))))(H(H(H))))))	1	64.1932	44.1852	101.351	7	0.47454	1.45848e-180	1.18628e-182	0	1.18628e-182	1/sp|Q9C0Y4|AGLU_SCHPO	1/37	9	2	0	0	790523000	778759000
cwq_mix2-1_726.18309.18309.3.0.dta	cwq_mix2-1_726	18309	5213.77	1306.17	3	VHLECFGSSSSNJK	5,Carbamidomethyl[C];	12 2 0 0	12	2	0	0	(N(N(H(H(H(H(H(H(H(H)))))))(H(H(H(H)))))))	13	49.2055	21.1291	101.347	7	1.71201	2.06778e-67	6.24762e-69	0	6.24762e-69	1/sp|O13912|YDW6_SCHPO	1/256	12	2	0	0	9390530	8656380
cwq_mix2-3_726.22282.22282.3.0.dta	cwq_mix2-3_726	22282	6348.15	961.736	3	LGJETFLPK		9 2 0 0	9	2	0	0	(N(N(H(H(H(H(H(H)))))(H(H(H))))))	3	55.23	30.4022	101.339	7	0.55333	1.53616e-180	1.74875e-182	0	1.74875e-182	1/sp|P36581|CALX_SCHPO	1/418	9	2	0	0	2331410000	2657720000
cwq_mix2-1_726.39880.39880.3.0.dta	cwq_mix2-1_726	39880	10766.2	1407.96	3	QYNEJVTLYAPLEHINVAIR		9 2 0 0	9	2	0	0	(N(N(H(H(H(H(H(H)))))(H(H(H))))))	5	73.3744	58.3285	101.317	7	1.07355	2.17291e-67	6.96302e-69	0	6.96302e-69	1/sp|Q9C0Y4|AGLU_SCHPO	1/821	9	2	0	0	2524250000	2053080000
cwq_mix2-1_726.33775.33775.4.0.dta	cwq_mix2-1_726	33775	9206.02	1093.96	4	LFPHGIYNFJFSAPNKR		12 2 0 0	12	2	0	0	(N(N(H(H(H(H(H(H(H(H)))))))(H(H(H(H)))))))	10	50.4511	23.0685	101.305	7	0.24014	2.21575e-67	7.68806e-69	0	7.68806e-69	1/sp|P87167|BUT2_SCHPO	1/236	12	2	0	0	5152200000	5614070000
cwq_mix2-3_726.33858.33858.4.0.dta	cwq_mix2-3_726	33858	9339.94	1215.5	4	LFPHGIYNFJFSAPNKR		15 2 0 0	15	2	0	0	(N(N(H(H(H(H(H(H(H(H)))))))(H(H(H(H(H(H(H))))))))))	10	47.5292	18.5771	101.297	7	0.61819	1.83195e-180	3.04344e-182	0.00200267	0.00200267	1/sp|P87167|BUT2_SCHPO	1/236	15	2	0	0	1127070000	963784000
cwq_mix2-2_726.22159.22159.2.0.dta	cwq_mix2-2_726	22159	6256.79	1442.1	2	LGJETFLPK		9 2 0 0	9	2	0	0	(N(N(H(H(H(H(H(H)))))(H(H(H))))))	3	55.034	30.1314	101.282	7	0.84884	5.25747e-269	3.93725e-271	0	3.93725e-271	1/sp|P36581|CALX_SCHPO	1/418	9	2	0	0	1084430000	1010710000
cwq_mix2-1_726.6043.6043.3.0.dta	cwq_mix2-1_726	6043	1926.08	1196.44	3	NFJDSSTK		14 2 0 0	14	2	0	0	(N(N(H(H(H(H(H(H(H(H)))))))(H(H(H(H(H(H)))))))))	3	45.8636	16.027	101.274	7	0.80289	2.32712e-67	8.44572e-69	0.00218978	0.00218978	1/sp|P78854|PLB1_SCHPO	1/348	14	2	0	0	582823000	652062000
cwq_mix2-1_726.11734.11734.2.0.dta	cwq_mix2-1_726	11734	3446.82	1326.54	2	LGNJLTR		9 2 0 0	9	2	0	0	(N(N(H(H(H(H(H(H)))))(H(H(H))))))	4	50.3447	22.9266	101.264	7	1.04045	2.36662e-67	9.21154e-69	0	9.21154e-69	2/sp|Q9C0Y4|AGLU_SCHPO/sp|Q9URX4|YFZB_SCHPO	2/209/225	9	2	0	0	5659680000	4562680000
cwq_mix2-3_726.14889.14889.3.0.dta	cwq_mix2-3_726	14889	4378.42	1335.87	3	VYAVJASLNHDK		14 2 0 0	14	2	0	0	(N(N(H(H(H(H(H(H(H(H)))))))(H(H(H(H(H(H)))))))))	5	49.1098	21.0365	101.246	7	2.30234	2.27902e-180	3.86409e-182	0	3.86409e-182	1/sp|Q9USU5|GAS2_SCHPO	1/90	14	2	0	0	12473500	12658200
cwq_mix2-3_726.40268.40268.3.0.dta	cwq_mix2-3_726	40268	10994.6	1407.96	3	QYNEJVTLYAPLEHINVAIR		9 2 0 0	9	2	0	0	(N(N(H(H(H(H(H(H)))))(H(H(H))))))	5	69.0189	51.7074	101.169	7	1.10197	3.16679e-180	5.0016e-182	0	5.0016e-182	1/sp|Q9C0Y4|AGLU_SCHPO	1/821	9	2	0	0	2895930000	2266590000
cwq_mix2-1_726.11511.11511.3.0.dta	cwq_mix2-1_726	11511	3387.62	890.374	3	LGNJLTR		8 2 0 1	8	2	0	1	(N(N(H(H(H(H(H(aH)))))(H(H(H))))))	4	38.826	5.2569	101.169	7	1.23236	2.7623e-67	1.01046e-68	0.00946113	0.00946113	2/sp|Q9C0Y4|AGLU_SCHPO/sp|Q9URX4|YFZB_SCHPO	2/209/225	8	2	0	1	1101410000	885827000
cwq_mix2-3_726.9276.9276.3.0.dta	cwq_mix2-3_726	9276	2859.92	1113.13	3	HATSJGTVETLNTK		9 2 0 0	9	2	0	0	(N(N(H(H(H(H(H(H)))))(H(H(H))))))	5	57.4081	33.8449	101.168	7	1.07161	3.17354e-180	6.13331e-182	0	6.13331e-182	1/sp|O13898|PMT1_SCHPO	1/443	9	2	0	0	649582000	772192000
cwq_mix2-3_726.4900.4900.3.0.dta	cwq_mix2-3_726	4900	1690.29	1196.44	3	NFJDSSTK		14 2 0 0	14	2	0	0	(N(N(H(H(H(H(H(H(H(H)))))))(H(H(H(H(H(H)))))))))	3	45.5183	15.5671	101.142	7	0.90073	3.55228e-180	7.39358e-182	0.00200267	0.00200267	1/sp|P78854|PLB1_SCHPO	1/348	14	2	0	0	530912000	545778000
cwq_mix2-1_726.10628.10628.4.0.dta	cwq_mix2-1_726	10628	3157.04	888.879	4	SKHATSJGTVETLNTK		9 2 0 0	9	2	0	0	(N(N(H(H(H(H(H(H)))))(H(H(H))))))	7	54.8044	29.8535	101.142	7	0.04908	2.88462e-67	1.19344e-68	0	1.19344e-68	1/sp|O13898|PMT1_SCHPO	1/443	9	2	0	0	31201000	31555200
cwq_mix2-2_726.34145.34145.4.0.dta	cwq_mix2-2_726	34145	9340.26	1093.96	4	LFPHGIYNFJFSAPNKR		12 2 0 0	12	2	0	0	(N(N(H(H(H(H(H(H(H(H)))))))(H(H(H(H)))))))	10	47.2317	18.209	101.131	7	1.0076	1.38374e-268	1.06192e-270	0.00151172	0.00151172	1/sp|P87167|BUT2_SCHPO	1/236	12	2	0	0	3885350000	3893220000
cwq_mix2-1_726.10248.10248.3.0.dta	cwq_mix2-1_726	10248	3054.91	1376.53	3	LGNJLTR		17 2 0 1	17	2	0	1	(N(N(H(H(H(H(H(H(H(H)))))))(H(H(H(H(H(H(H(aH(H(H)))))))))))))	4	38.6298	4.98023	101.122	7	1.61291	2.97972e-67	1.28816e-68	0.00976404	0.00976404	2/sp|Q9C0Y4|AGLU_SCHPO/sp|Q9URX4|YFZB_SCHPO	2/209/225	17	2	0	1	41586700	48722600
cwq_mix2-3_726.16448.16448.3.0.dta	cwq_mix2-3_726	16448	4795.55	1315.52	3	JLSADIPAK		15 2 0 1	15	2	0	1	(N(N(H(H(H(H(H(H(H(H)))))))(H(H(H(H(aH(H(H(H)))))))))))	1	49.3852	21.5277	101.121	7	0.70585	3.88875e-180	8.76582e-182	0	8.76582e-182	1/sp|P87167|BUT2_SCHPO	1/215	15	2	0	1	665309000	611830000
cwq_mix2-1_726.34130.34130.4.0.dta	cwq_mix2-1_726	34130	9289.81	1134.48	4	LFPHGIYNFJFSAPNKR		13 2 0 0	13	2	0	0	(N(N(H(H(H(H(H(H(H(H)))))))(H(H(H(H(H))))))))	10	47.3531	18.4196	101.087	7	0.17346	3.15405e-67	1.388e-68	0.000851789	0.000851789	1/sp|P87167|BUT2_SCHPO	1/236	13	2	0	0	4202220000	3913630000
cwq_mix2-3_726.12108.12108.3.0.dta	cwq_mix2-3_726	12108	3622.16	1032.44	3	ILDDKGNJLTK		9 2 0 0	9	2	0	0	(N(N(H(H(H(H(H(H)))))(H(H(H))))))	8	48.9711	20.9579	100.995	7	0.7897	6.62988e-180	1.11107e-181	0	1.11107e-181	1/sp|Q10351|PIGS_SCHPO	1/132	9	2	0	0	34373000	40000600
cwq_mix2-2_726.28042.28042.3.0.dta	cwq_mix2-2_726	28042	7761.58	1327.19	3	HYWJLTSNIYR		13 2 0 0	13	2	0	0	(N(N(H(H(H(H(H(H(H(H)))))))(H(H(H(H(H))))))))	4	49.804	22.2465	100.982	7	1.21713	3.59846e-268	2.84691e-270	0.000914913	0.000914913	1/sp|O13968|YE48_SCHPO	1/541	13	2	0	0	714790000	685748000
cwq_mix2-2_726.13873.13873.3.0.dta	cwq_mix2-2_726	13873	4051.04	1043.78	3	KGVLQATJMTYGK	9,Oxidation[M];	8 2 0 0	8	2	0	0	(N(N(H(H(H(H(H(H)))))(H(H)))))	8	59.5126	37.2017	100.947	7	0.8049	4.50527e-268	5.82886e-270	0	5.82886e-270	1/sp|O59866|OSTB_SCHPO	1/275	8	2	0	0	193540000	225102000
cwq_mix2-1_726.17737.17737.3.0.dta	cwq_mix2-1_726	17737	5058.84	1105.45	3	NMVJTTREEVEK		9 2 0 0	9	2	0	0	(N(N(H(H(H(H(H(H)))))(H(H(H))))))	4	41.3841	9.35395	100.869	7	0.43157	4.49215e-67	1.5312e-68	0.00455696	0.00455696	1/sp|Q9HGN7|SEC63_SCHPO	1/135	9	2	0	0	19411500	24779500
cwq_mix2-1_726.30621.30621.3.0.dta	cwq_mix2-1_726	30621	8398.66	1289.19	3	DVYYTDEVGJITTSHMR		9 2 0 0	9	2	0	0	(N(N(H(H(H(H(H(H)))))(H(H(H))))))	10	66.3228	47.7356	100.842	7	1.44207	4.68949e-67	1.67994e-68	0	1.67994e-68	1/sp|Q10176|OST1_SCHPO	1/290	9	2	0	0	926532000	931155000
cwq_mix2-3_726.16860.16860.3.0.dta	cwq_mix2-3_726	16860	4899.31	1207.48	3	JLSADIPAK		13 2 0 1	13	2	0	1	(N(N(H(H(H(H(H(H(H(aH)))))))(H(H(H(H(H(H)))))))))	1	50.1832	22.913	100.828	7	1.57167	1.35432e-179	1.97751e-181	0	1.97751e-181	1/sp|P87167|BUT2_SCHPO	1/215	13	2	0	1	868382000	762318000
cwq_mix2-3_726.28020.28020.3.0.dta	cwq_mix2-3_726	28020	7818.44	1159.47	3	NJESYPIGFTYK		9 2 0 1	9	2	0	1	(N(N(H(H(H(H(H(aH)))))(H(H(H(H)))))))	2	56.124	32.0712	100.793	7	2.92166	1.56812e-179	2.52657e-181	0	2.52657e-181	1/sp|Q10061|YAM6_SCHPO	1/555	9	2	0	1	264549000	229049000
cwq_mix2-3_726.28489.28489.3.0.dta	cwq_mix2-3_726	28489	7942.45	1172.82	3	KNPVNFDSVFJQSR		9 2 0 0	9	2	0	0	(N(N(H(H(H(H(H(H)))))(H(H(H))))))	11	59.2029	36.8536	100.709	7	0.60497	2.24947e-179	3.3125e-181	0	3.3125e-181	1/sp|Q8WZK2|MCD4_SCHPO	1/134	9	2	0	0	227946000	208041000
cwq_mix2-1_726.29036.29036.3.0.dta	cwq_mix2-1_726	29036	7993.5	1327.19	3	HYWJLTSNIYR		13 2 0 0	13	2	0	0	(N(N(H(H(H(H(H(H(H(H)))))))(H(H(H(H(H))))))))	4	50.902	24.0873	100.701	7	1.02414	5.89664e-67	1.86715e-68	0	1.86715e-68	1/sp|O13968|YE48_SCHPO	1/541	13	2	0	0	823950000	832339000
cwq_mix2-3_726.22565.22565.3.0.dta	cwq_mix2-3_726	22565	6419.43	961.736	3	LGJETFLPK		9 2 0 0	9	2	0	0	(N(N(H(H(H(H(H(H)))))(H(H(H))))))	3	53.2911	27.8008	100.63	7	0.699	3.14396e-179	4.40787e-181	0	4.40787e-181	1/sp|P36581|CALX_SCHPO	1/418	9	2	0	0	2331410000	2657720000
cwq_mix2-2_726.36548.36548.3.0.dta	cwq_mix2-2_726	36548	9958.71	1406.25	3	LFPHGIYNFJFSAPNK		12 2 0 0	12	2	0	0	(N(N(H(H(H(H(H(H(H(H)))))))(H(H(H(H)))))))	10	45.6971	16.1214	100.623	7	1.09779	3.59718e-267	2.0224e-269	0.00296736	0.00296736	1/sp|P87167|BUT2_SCHPO	1/236	12	2	0	0	184248000	266329000
cwq_mix2-3_726.6468.6468.3.0.dta	cwq_mix2-3_726	6468	2113.58	1326.15	3	FJCTTR	3,Carbamidomethyl[C];	16 2 0 1	16	2	0	1	(N(N(H(H(H(H(H(H(H(H)))))))(H(H(H(H(H(H(H(aH(H))))))))))))	2	40.1498	7.59231	100.614	7	2.5037	3.37123e-179	5.57529e-181	0.00616197	0.00616197	1/sp|P87167|BUT2_SCHPO	1/333	16	2	0	1	152912000	122824000
cwq_mix2-1_726.27119.27119.4.0.dta	cwq_mix2-1_726	27119	7510.1	1044.44	4	FLTHLNNEVLHDJYTR		11 2 0 0	11	2	0	0	(N(N(H(H(H(H(H(H(H))))))(H(H(H(H)))))))	13	41.0977	9.06892	100.58	7	2.9124	7.17236e-67	2.09469e-68	0.00455696	0.00455696	1/sp|O59747|PDF1_SCHPO	1/204	11	2	0	0	407351000	486369000
cwq_mix2-1_726.22437.22437.3.0.dta	cwq_mix2-1_726	22437	6305.4	1111.81	3	SIIQNJGTFGVSHTR		8 2 0 0	8	2	0	0	(N(N(H(H(H(H(H(H)))))(H(H)))))	6	53.3042	27.8843	100.513	7	-0.37145	7.99718e-67	2.84254e-68	0	2.84254e-68	1/sp|Q8WZK2|MCD4_SCHPO	1/86	8	2	0	0	113896000	125169000
cwq_mix2-1_726.5747.5747.3.0.dta	cwq_mix2-1_726	5747	1851.01	1094.08	3	NFJDSSTK		11 2 0 1	11	2	0	1	(N(N(H(H(H(H(H(H(aH(H)))))))(H(H(H(H)))))))	3	46.853	17.9733	100.487	7	1.60903	8.34141e-67	3.10161e-68	0.000851789	0.000851789	1/sp|P78854|PLB1_SCHPO	1/348	11	2	0	1	96951900	130623000
cwq_mix2-2_726.3664.3664.3.0.dta	cwq_mix2-2_726	3664	1322.43	1012.74	3	JTTAGJHTVTR		9 2 0 0	9	2	0	0	(N(N(H(H(H(H(H(H)))))(H(H(H))))))	1	50.0796	22.9571	100.45	7	0.21651	1.09645e-266	7.06764e-269	0	7.06764e-269	1/sp|P78854|PLB1_SCHPO	1/494	9	2	0	0	115972000	141376000
cwq_mix2-1_726.11342.11342.3.0.dta	cwq_mix2-1_726	11342	3343.92	884.697	3	LGNJLTR		9 2 0 0	9	2	0	0	(N(N(H(H(H(H(H(H)))))(H(H(H))))))	4	38.4061	5.01175	100.424	7	0.55404	9.23029e-67	3.66102e-68	0.00976404	0.00976404	2/sp|Q9C0Y4|AGLU_SCHPO/sp|Q9URX4|YFZB_SCHPO	2/209/225	9	2	0	0	444613000	403522000
cwq_mix2-2_726.25559.25559.4.0.dta	cwq_mix2-2_726	25559	7120.1	1165.98	4	FLTHLNNEVLHDJYTR		14 2 0 0	14	2	0	0	(N(N(H(H(H(H(H(H(H(H)))))))(H(H(H(H(H(H)))))))))	13	39.3329	6.44795	100.405	7	0.9681	1.46132e-266	1.19152e-268	0.00817556	0.00817556	1/sp|O59747|PDF1_SCHPO	1/204	14	2	0	0	89509400	67751800
cwq_mix2-3_726.15433.15433.3.0.dta	cwq_mix2-3_726	15433	4527.23	1065.78	3	VYAVJASLNHDK		9 2 0 0	9	2	0	0	(N(N(H(H(H(H(H(H)))))(H(H(H))))))	5	54.599	29.9343	100.405	7	1.29294	8.21367e-179	9.78985e-181	0	9.78985e-181	1/sp|Q9USU5|GAS2_SCHPO	1/90	9	2	0	0	62097500	50476900
cwq_mix2-2_726.19160.19160.3.0.dta	cwq_mix2-2_726	19160	5456.37	1057.42	3	JYSHGLAWTEK		9 2 0 0	9	2	0	0	(N(N(H(H(H(H(H(H)))))(H(H(H))))))	1	55.3187	31.0502	100.389	7	0.53761	1.6248e-266	1.72736e-268	0	1.72736e-268	1/sp|O94680|PDAT_SCHPO	1/442	9	2	0	0	152802000	159885000
cwq_mix2-3_726.14821.14821.3.0.dta	cwq_mix2-3_726	14821	4359.15	1335.87	3	VYAVJASLNHDK		14 2 0 0	14	2	0	0	(N(N(H(H(H(H(H(H(H(H)))))))(H(H(H(H(H(H)))))))))	5	49.6965	22.4416	100.313	7	2.89925	1.21612e-178	1.39785e-180	0	1.39785e-180	1/sp|Q9USU5|GAS2_SCHPO	1/90	14	2	0	0	12473500	12658200
cwq_mix2-1_726.23355.23355.3.0.dta	cwq_mix2-1_726	23355	6555.06	1517.62	3	EGLINJGTSIHAGLR		16 2 0 0	16	2	0	0	(N(N(H(H(H(H(H(H(H(H)))))))(H(H(H(H(H(H(H(H)))))))))))	6	43.437	12.8212	100.295	7	1.26512	1.13806e-66	4.0118e-68	0.00376648	0.00376648	1/sp|O42887|SPEB2_SCHPO	1/269	16	2	0	0	193606000	173114000
cwq_mix2-2_726.14668.14668.3.0.dta	cwq_mix2-2_726	14668	4266.57	1414.21	3	VHLECFGSSSSNJK	5,Carbamidomethyl[C];	14 2 0 0	14	2	0	0	(N(N(H(H(H(H(H(H(H(H)))))))(H(H(H(H(H(H)))))))))	13	50.5906	23.8336	100.282	7	1.90261	3.21393e-266	4.06785e-268	0	4.06785e-268	1/sp|O13912|YDW6_SCHPO	1/256	14	2	0	0	19076700	18310800
cwq_mix2-3_726.6655.6655.3.0.dta	cwq_mix2-3_726	6655	2163.89	1212.44	3	FJCTTR	3,Carbamidomethyl[C];	15 2 0 0	15	2	0	0	(N(N(H(H(H(H(H(H(H(H)))))))(H(H(H(H(H(H(H))))))))))	2	39.4634	6.73529	100.244	7	1.08733	1.62923e-178	2.37765e-180	0.00638298	0.00638298	1/sp|P87167|BUT2_SCHPO	1/333	15	2	0	0	276107000	259953000
cwq_mix2-3_726.14057.14057.3.0.dta	cwq_mix2-3_726	14057	4151.97	1043.78	3	KGVLQATJMTYGK	9,Oxidation[M];	8 2 0 0	8	2	0	0	(N(N(H(H(H(H(H(H)))))(H(H)))))	8	57.5107	34.5019	100.241	7	1.03019	1.64837e-178	2.93593e-180	0	2.93593e-180	1/sp|O59866|OSTB_SCHPO	1/275	8	2	0	0	83272600	88188500
cwq_mix2-1_726.22371.22371.3.0.dta	cwq_mix2-1_726	22371	6287.56	1111.81	3	SIIQNJGTFGVSHTR		8 2 0 0	8	2	0	0	(N(N(H(H(H(H(H(H)))))(H(H)))))	6	59.992	38.3275	100.226	7	-0.34445	1.27285e-66	4.40315e-68	0	4.40315e-68	1/sp|Q8WZK2|MCD4_SCHPO	1/86	8	2	0	0	113896000	125169000
cwq_mix2-1_726.24289.24289.3.0.dta	cwq_mix2-1_726	24289	6798.35	1104.11	3	DAJNTQFQFTSR		8 2 0 1	8	2	0	1	(N(N(H(H(H(H(aH(H)))))(H(H(H))))))	3	68.5556	51.512	100.208	7	0.64202	1.31035e-66	4.80388e-68	0	4.80388e-68	1/sp|Q9C0Y4|AGLU_SCHPO	1/116	8	2	0	1	1618800000	1512990000
cwq_mix2-3_726.16815.16815.3.0.dta	cwq_mix2-3_726	16815	4888.08	1201.81	3	JLSADIPAK		14 2 0 0	14	2	0	0	(N(N(H(H(H(H(H(H(H(H)))))))(H(H(H(H(H(H)))))))))	1	47.023	18.4361	100.113	7	1.09069	2.84597e-178	4.59789e-180	0.00200267	0.00200267	1/sp|P87167|BUT2_SCHPO	1/215	14	2	0	0	381949000	376022000
cwq_mix2-3_726.34167.34167.4.0.dta	cwq_mix2-3_726	34167	9417	1174.99	4	LFPHGIYNFJFSAPNKR		14 2 0 0	14	2	0	0	(N(N(H(H(H(H(H(H(H(H)))))))(H(H(H(H(H(H)))))))))	10	49.8151	22.7363	100.104	7	0.90681	2.95635e-178	5.58781e-180	0	5.58781e-180	1/sp|P87167|BUT2_SCHPO	1/236	14	2	0	0	7764790000	6757240000
cwq_mix2-2_726.18228.18228.3.0.dta	cwq_mix2-2_726	18228	5204.45	1038.45	3	KGVLQATJMTYGK		8 2 0 0	8	2	0	0	(N(N(H(H(H(H(H(H)))))(H(H)))))	8	65.3705	46.6711	100.098	7	0.92692	1.04961e-265	1.0274e-267	0	1.0274e-267	1/sp|O59866|OSTB_SCHPO	1/275	8	2	0	0	1465670000	1652090000
cwq_mix2-3_726.22147.22147.3.0.dta	cwq_mix2-3_726	22147	6312.67	1104.11	3	DAJNTQFQFTSR		8 2 0 1	8	2	0	1	(N(N(H(H(H(H(aH(H)))))(H(H(H))))))	3	65.4987	46.9218	99.9986	7	0.74987	4.63643e-178	7.14054e-180	0	7.14054e-180	1/sp|Q9C0Y4|AGLU_SCHPO	1/116	8	2	0	1	2349040000	1972850000
cwq_mix2-2_726.10717.10717.3.0.dta	cwq_mix2-2_726	10717	3200.19	1250.47	3	JFSNIR		16 2 0 0	16	2	0	0	(N(N(H(H(H(H(H(H(H(H)))))))(H(H(H(H(H(H(H(H)))))))))))	1	39.8032	7.39534	99.9893	7	1.20722	2.10798e-265	2.38413e-267	0.00673854	0.00673854	2/sp|P87015|ASPG1_SCHPO/sp|Q8NKC0|ASPG3_SCHPO	2/82/82	16	2	0	0	35186600	34271300
cwq_mix2-3_726.33654.33654.4.0.dta	cwq_mix2-3_726	33654	9288.66	1256.02	4	LFPHGIYNFJFSAPNKR		16 2 0 0	16	2	0	0	(N(N(H(H(H(H(H(H(H(H)))))))(H(H(H(H(H(H(H(H)))))))))))	10	42.2039	11.0905	99.9857	7	1.36074	4.89822e-178	8.77122e-180	0.00381056	0.00381056	1/sp|P87167|BUT2_SCHPO	1/236	16	2	0	0	535964000	459778000
cwq_mix2-2_726.7021.7021.3.0.dta	cwq_mix2-2_726	7021	2217.52	1056.06	3	FJCTTR	3,Carbamidomethyl[C];	11 2 0 1	11	2	0	1	(N(N(H(H(H(H(H(H(H(aH)))))))(H(H(H(H)))))))	2	39.8228	7.50179	99.8475	7	1.15944	5.23948e-265	4.77019e-267	0.00645161	0.00645161	1/sp|P87167|BUT2_SCHPO	1/333	11	2	0	1	299278000	357975000
cwq_mix2-3_726.22221.22221.3.0.dta	cwq_mix2-3_726	22221	6331.93	1021.43	3	LGJETFLPK		9 2 0 1	9	2	0	1	(N(N(H(H(H(H(H(aH)))))(H(H(H(H)))))))	3	42.7295	11.9756	99.8439	7	2.1157	8.96585e-178	1.39172e-179	0.00344828	0.00344828	1/sp|P36581|CALX_SCHPO	1/418	9	2	0	1	56355800	66768400
cwq_mix2-3_726.18734.18734.3.0.dta	cwq_mix2-3_726	18734	5395.01	1038.45	3	KGVLQATJMTYGK		8 2 0 0	8	2	0	0	(N(N(H(H(H(H(H(H)))))(H(H)))))	8	69.4793	53.1332	99.8363	7	0.89705	9.259e-178	1.69673e-179	0	1.69673e-179	1/sp|O59866|OSTB_SCHPO	1/275	8	2	0	0	1439310000	1616960000
cwq_mix2-2_726.16769.16769.3.0.dta	cwq_mix2-2_726	16769	4820.13	1099.45	3	JLSADIPAK		11 2 0 1	11	2	0	1	(N(N(H(H(H(H(H(aH(H(H)))))))(H(H(H(H)))))))	1	49.4271	22.2869	99.8303	7	1.92062	5.84998e-265	6.63588e-267	0.000914913	0.000914913	1/sp|P87167|BUT2_SCHPO	1/215	11	2	0	1	720258000	813545000
cwq_mix2-3_726.8615.8615.2.0.dta	cwq_mix2-3_726	8615	2684.12	1407.57	2	LGNJLTR		10 2 0 0	10	2	0	0	(N(N(H(H(H(H(H(H)))))(H(H(H(H)))))))	4	41.5728	10.2201	99.7993	7	1.8087	1.08398e-177	2.0524e-179	0.00392349	0.00392349	2/sp|Q9C0Y4|AGLU_SCHPO/sp|Q9URX4|YFZB_SCHPO	2/209/225	10	2	0	0	37606300	36885700
cwq_mix2-1_726.29034.29034.3.0.dta	cwq_mix2-1_726	29034	7992.94	1159.47	3	NJESYPIGFTYK		9 2 0 1	9	2	0	1	(N(N(H(H(H(H(aH(H)))))(H(H(H(H)))))))	2	54.4737	30.0908	99.7561	7	3.24614	2.72668e-66	6.38276e-68	0	6.38276e-68	1/sp|Q10061|YAM6_SCHPO	1/555	9	2	0	1	222542000	207533000
cwq_mix2-1_726.25103.25103.3.0.dta	cwq_mix2-1_726	25103	6997.01	1526.62	3	KFFKJDTQFYIK		16 2 0 0	16	2	0	0	(N(N(H(H(H(H(H(H(H(H)))))))(H(H(H(H(H(H(H(H)))))))))))	5	44.6233	14.9504	99.7301	7	0.21917	2.84396e-66	7.25427e-68	0.00268637	0.00268637	1/sp|Q9USU5|GAS2_SCHPO	1/34	16	2	0	0	80191000	63418800
cwq_mix2-3_726.16061.16061.3.0.dta	cwq_mix2-3_726	16061	4697.81	1382.2	3	JYSEDASTSLHGQTAGR		12 2 0 0	12	2	0	0	(N(N(H(H(H(H(H(H(H(H)))))))(H(H(H(H)))))))	1	55.5162	31.712	99.724	7	0.55616	1.49409e-177	2.9979e-179	0	2.9979e-179	1/sp|Q9USK8|AGS1_SCHPO	1/785	12	2	0	0	15307600	16758800
cwq_mix2-2_726.11389.11389.4.2.dta	cwq_mix2-2_726	11389	3380.64	790.841	4	JDTIIIHADRK		9 2 0 0	9	2	0	0	(N(N(H(H(H(H(H(H)))))(H(H(H))))))	1	41.0282	9.43392	99.7033	7	0.30103	1.322e-264	1.08518e-266	0.00544016	0.00544016	1/sp|Q9HDW9|PIGL_SCHPO	1/198	9	2	0	0	5732630	6491460
cwq_mix2-1_726.29286.29286.3.0.dta	cwq_mix2-1_726	29286	8058.57	1327.19	3	HYWJLTSNIYR		13 2 0 0	13	2	0	0	(N(N(H(H(H(H(H(H(H(H)))))))(H(H(H(H(H))))))))	4	46.8992	18.496	99.6479	7	0.76859	3.24957e-66	1.09791e-67	0.000851789	0.000851789	1/sp|O13968|YE48_SCHPO	1/541	13	2	0	0	840093000	848305000
cwq_mix2-2_726.29732.29732.3.0.dta	cwq_mix2-2_726	29732	8200.78	1376.55	3	JVSGAFNVNNMIR		13 2 0 1	13	2	0	1	(N(N(H(H(H(H(H(H(H(aH)))))))(H(H(H(H(H(H)))))))))	1	64.0853	44.9872	99.5531	7	0.89425	3.46632e-264	2.18916e-266	0	2.18916e-266	1/sp|O13960|YIN3_SCHPO	1/92	13	2	0	1	785253000	670283000
cwq_mix2-3_726.41699.41699.3.0.dta	cwq_mix2-3_726	41699	11364	1493.65	3	LLJISLEHLPGQTDIFR		13 2 0 0	13	2	0	0	(N(N(H(H(H(H(H(H(H(H)))))))(H(H(H(H(H))))))))	3	59.7375	38.3087	99.5339	7	2.23773	3.35918e-177	4.65112e-179	0	4.65112e-179	1/sp|O14124|DPEH1_SCHPO	1/84	13	2	0	0	78624400	63212700
cwq_mix2-1_726.23889.23889.3.0.dta	cwq_mix2-1_726	23889	6695.94	1139.49	3	EGLINJGTSIHAGLR		9 2 0 0	9	2	0	0	(N(N(H(H(H(H(H(H)))))(H(H(H))))))	6	45.3652	16.2004	99.5284	7	0.92445	3.94414e-66	1.21626e-67	0.00218978	0.00218978	1/sp|O42887|SPEB2_SCHPO	1/269	9	2	0	0	321117000	241799000
cwq_mix2-3_726.8679.8679.2.0.dta	cwq_mix2-3_726	8679	2701.67	1407.57	2	LGNJLTR		10 2 0 0	10	2	0	0	(N(N(H(H(H(H(H(H)))))(H(H(H(H)))))))	4	43.5303	13.3779	99.5275	7	1.39223	3.4522e-177	5.76774e-179	0.00344828	0.00344828	2/sp|Q9C0Y4|AGLU_SCHPO/sp|Q9URX4|YFZB_SCHPO	2/209/225	10	2	0	0	37606300	36885700
cwq_mix2-2_726.12781.12781.4.1.dta	cwq_mix2-2_726	12781	3755.62	845.094	4	HPJGTAHSLNFR		10 2 0 0	10	2	0	0	(N(N(H(H(H(H(H(H)))))(H(H(H(H)))))))	3	42.2051	11.3666	99.4766	7	0.0213	5.66519e-264	3.98639e-266	0.00384404	0.00384404	1/sp|Q9US04|GGT1_SCHPO	1/156	10	2	0	0	43063400	40793100
cwq_mix2-1_726.6537.6537.3.0.dta	cwq_mix2-1_726	6537	2058.83	1148.1	3	NFJDSSTK		12 2 0 1	12	2	0	1	(N(N(H(H(H(H(H(H(aH(H)))))))(H(H(H(H(H))))))))	3	47.9642	20.2397	99.4528	7	1.60666	4.45882e-66	1.34971e-67	0.000851789	0.000851789	1/sp|P78854|PLB1_SCHPO	1/348	12	2	0	1	330080000	364999000
cwq_mix2-3_726.25772.25772.4.0.dta	cwq_mix2-3_726	25772	7236.11	1165.98	4	FLTHLNNEVLHDJYTR		14 2 0 0	14	2	0	0	(N(N(H(H(H(H(H(H(H(H)))))))(H(H(H(H(H(H)))))))))	13	38.2158	5.26188	99.4159	7	0.75097	5.55557e-177	8.9499e-179	0.00900196	0.00900196	1/sp|O59747|PDF1_SCHPO	1/204	14	2	0	0	90596500	69636200
cwq_mix2-1_726.31293.31293.3.0.dta	cwq_mix2-1_726	31293	8572.18	1280.85	3	SPEFFJDSLVR		12 2 0 1	12	2	0	1	(N(N(H(H(H(H(H(H(aH(H)))))))(H(H(H(H(H))))))))	6	47.7499	19.9533	99.3722	7	2.8771	5.08173e-66	1.50145e-67	0.000851789	0.000851789	1/sp|O13968|YE48_SCHPO	1/118	12	2	0	1	441049000	443894000
cwq_mix2-1_726.12282.12282.3.0.dta	cwq_mix2-1_726	12282	3594.91	1113.13	3	HATSJGTVETLNTK		9 2 0 0	9	2	0	0	(N(N(H(H(H(H(H(H)))))(H(H(H))))))	5	66.1427	48.2992	99.2807	7	0.81183	5.89451e-66	1.82921e-67	0	1.82921e-67	1/sp|O13898|PMT1_SCHPO	1/443	9	2	0	0	1341770000	807670000
cwq_mix2-3_726.30042.30042.3.0.dta	cwq_mix2-3_726	30042	8341.34	1322.53	3	JVSGAFNVNNMIR		12 2 0 1	12	2	0	1	(N(N(H(H(H(H(H(H(aH(H)))))))(H(H(H(H(H))))))))	1	65.0037	46.5473	99.2799	7	0.95561	9.916e-177	1.21403e-178	0	1.21403e-178	1/sp|O13960|YIN3_SCHPO	1/92	12	2	0	1	2860970000	1426750000
cwq_mix2-2_726.12825.12825.4.0.dta	cwq_mix2-2_726	12825	3767.34	764.068	4	HPJGTAHSLNFR		8 2 0 0	8	2	0	0	(N(N(H(H(H(H(H(H)))))(H(H)))))	3	49.5875	22.84	99.2615	7	0.54198	2.25421e-263	1.46222e-265	0	1.46222e-265	1/sp|Q9US04|GGT1_SCHPO	1/156	8	2	0	0	28697000	32703500
cwq_mix2-1_726.20051.20051.3.0.dta	cwq_mix2-1_726	20051	5667.19	1093.77	3	JLSADIPAK		12 2 0 0	12	2	0	0	(N(N(H(H(H(H(H(H(H(H)))))))(H(H(H(H)))))))	1	48.3073	20.8769	99.2495	7	0.50287	6.19987e-66	2.01209e-67	0	2.01209e-67	1/sp|P87167|BUT2_SCHPO	1/215	12	2	0	0	180034000	244388000
cwq_mix2-3_726.40353.40353.3.0.dta	cwq_mix2-3_726	40353	11015.4	1407.96	3	QYNEJVTLYAPLEHINVAIR		9 2 0 0	9	2	0	0	(N(N(H(H(H(H(H(H)))))(H(H(H))))))	5	71.3133	56.3102	99.1762	7	1.11547	1.54242e-176	1.70927e-178	0	1.70927e-178	1/sp|Q9C0Y4|AGLU_SCHPO	1/821	9	2	0	0	2895930000	2266590000
cwq_mix2-2_726.35476.35476.3.0.dta	cwq_mix2-2_726	35476	9679.04	1256.9	3	JITVPIGASHDDLIVLAR		9 2 0 0	9	2	0	0	(N(N(H(H(H(H(H(H)))))(H(H(H))))))	1	70.9905	55.822	99.1607	7	0.85212	4.3041e-263	3.83144e-265	0	3.83144e-265	1/sp|O94559|YF65_SCHPO	1/199	9	2	0	0	654952000	598251000
cwq_mix2-1_726.17045.17045.3.0.dta	cwq_mix2-1_726	17045	4872.53	1077.12	3	INPNNVIHJSSR		9 2 0 0	9	2	0	0	(N(N(H(H(H(H(H(H)))))(H(H(H))))))	9	41.4696	10.4118	99.1483	7	0.89379	7.30691e-66	2.40964e-67	0.00455696	0.00455696	1/sp|O94385|PO152_SCHPO	1/143	9	2	0	0	176461000	217653000
cwq_mix2-2_726.21728.21728.3.0.dta	cwq_mix2-2_726	21728	6146.93	1158.13	3	DAJNTQFQFTSR		9 2 0 1	9	2	0	1	(N(N(H(H(H(H(aH(H)))))(H(H(H(H)))))))	3	60.104	39.1003	99.111	7	0.78329	5.92263e-263	5.67606e-265	0	5.67606e-265	1/sp|Q9C0Y4|AGLU_SCHPO	1/116	9	2	0	1	118449000	111867000
cwq_mix2-1_726.4027.4027.3.0.dta	cwq_mix2-1_726	4027	1386.8	999.07	3	SJATKPQCPK	8,Carbamidomethyl[C];	9 2 0 0	9	2	0	0	(N(N(H(H(H(H(H(H)))))(H(H(H))))))	2	45.6686	16.9489	99.0053	7	-0.00989	9.21467e-66	2.67994e-67	0.00157604	0.00157604	1/sp|O14103|ROT1_SCHPO	1/83	9	2	0	0	34273500	36499400
cwq_mix2-3_726.8268.8268.4.1.dta	cwq_mix2-3_726	8268	2592.22	888.88	4	SKHATSJGTVETLNTK		9 2 0 0	9	2	0	0	(N(N(H(H(H(H(H(H)))))(H(H(H))))))	7	46.9881	19.008	98.9512	7	0.53437	4.02474e-176	3.00206e-178	0.00173461	0.00173461	1/sp|O13898|PMT1_SCHPO	1/443	9	2	0	0	21385800	22699900
cwq_mix2-3_726.30188.30188.3.0.dta	cwq_mix2-3_726	30188	8378.17	1316.86	3	JVSGAFNVNNMIR		13 2 0 0	13	2	0	0	(N(N(H(H(H(H(H(H(H(H)))))))(H(H(H(H(H))))))))	1	63.9113	45.049	98.9411	7	0.79969	4.20032e-176	4.34299e-178	0	4.34299e-178	1/sp|O13960|YIN3_SCHPO	1/92	13	2	0	0	971230000	971716000
cwq_mix2-2_726.14486.14486.3.0.dta	cwq_mix2-2_726	14486	4216.8	1055.1	3	VQASJWTGTR		9 2 0 1	9	2	0	1	(N(N(H(H(H(H(H(H)))))(H(H(H(aH)))))))	5	47.0041	19.0751	98.8722	7	1.6454	2.74185e-262	1.42266e-264	0.00151172	0.00151172	1/sp|Q9USK8|AGS1_SCHPO	1/907	9	2	0	1	25429600	29205400
cwq_mix2-2_726.28251.28251.3.0.dta	cwq_mix2-2_726	28251	7816.99	1273.18	3	HYWJLTSNIYR		12 2 0 0	12	2	0	0	(N(N(H(H(H(H(H(H(H(H)))))))(H(H(H(H)))))))	4	51.6644	26.2591	98.8455	7	1.13584	3.25442e-262	3.4144e-264	0	3.4144e-264	1/sp|O13968|YE48_SCHPO	1/541	12	2	0	0	48842200	38736000
cwq_mix2-3_726.4901.4901.3.0.dta	cwq_mix2-3_726	4901	1690.6	1256.13	3	NFJDSSTK		14 2 0 1	14	2	0	1	(N(N(H(H(H(H(H(H(H(H)))))))(H(H(H(H(aH(H(H))))))))))	3	41.5981	10.7766	98.838	7	1.07602	6.52054e-176	6.41899e-178	0.00381056	0.00381056	1/sp|P78854|PLB1_SCHPO	1/348	14	2	0	1	251433000	228429000
cwq_mix2-3_726.6481.6481.3.0.dta	cwq_mix2-3_726	6481	2116.98	950.06	3	IJHTTIER		9 2 0 0	9	2	0	0	(N(N(H(H(H(H(H(H)))))(H(H(H))))))	2	38.2188	5.59023	98.8147	7	1.31361	7.19909e-176	8.69851e-178	0.00888171	0.00888171	1/sp|Q9UT11|YLW3_SCHPO	1/46	9	2	0	0	133292000	159266000
cwq_mix2-2_726.11195.11195.3.0.dta	cwq_mix2-2_726	11195	3327.99	1094.09	3	JFSNIR		12 2 0 1	12	2	0	1	(N(N(H(H(H(H(H(H(H(aH)))))))(H(H(H(H(H))))))))	1	40.3548	8.88576	98.7973	7	2.35211	4.43615e-262	4.77725e-264	0.00544016	0.00544016	2/sp|P87015|ASPG1_SCHPO/sp|Q8NKC0|ASPG3_SCHPO	2/82/82	12	2	0	1	143333000	147816000
cwq_mix2-2_726.23386.23386.3.0.dta	cwq_mix2-2_726	23386	6569.32	1526.62	3	KFFKJDTQFYIK		16 2 0 0	16	2	0	0	(N(N(H(H(H(H(H(H(H(H)))))))(H(H(H(H(H(H(H(H)))))))))))	5	45.1893	16.3301	98.785	7	1.20676	4.80058e-262	6.24417e-264	0.00224551	0.00224551	1/sp|Q9USU5|GAS2_SCHPO	1/34	16	2	0	0	67231500	62632700
cwq_mix2-1_726.11352.11352.3.0.dta	cwq_mix2-1_726	11352	3346.37	890.373	3	LGNJLTR		8 2 0 1	8	2	0	1	(N(N(H(H(H(H(H(aH)))))(H(H(H))))))	4	38.3279	5.79217	98.7513	7	0.92776	1.39118e-65	3.08966e-67	0.00868846	0.00868846	2/sp|Q9C0Y4|AGLU_SCHPO/sp|Q9URX4|YFZB_SCHPO	2/209/225	8	2	0	1	1101410000	885827000
cwq_mix2-1_726.19173.19173.3.0.dta	cwq_mix2-1_726	19173	5442.5	1119.46	3	NNIJISHLSR		11 2 0 0	11	2	0	0	(N(N(H(H(H(H(H(H(H))))))(H(H(H(H)))))))	4	41.4546	10.6099	98.7377	7	2.5532	1.42217e-65	3.50621e-67	0.00455696	0.00455696	1/sp|O94472|PBN1_SCHPO	1/56	11	2	0	0	29110000	31236000
cwq_mix2-2_726.13938.13938.3.0.dta	cwq_mix2-2_726	13938	4068.59	1043.78	3	KGVLQATJMTYGK	9,Oxidation[M];	8 2 0 0	8	2	0	0	(N(N(H(H(H(H(H(H)))))(H(H)))))	8	63.2854	44.2241	98.685	7	0.96596	9.11897e-262	1.09722e-263	0	1.09722e-263	1/sp|O59866|OSTB_SCHPO	1/275	8	2	0	0	193540000	225102000
cwq_mix2-3_726.13015.13015.3.0.dta	cwq_mix2-3_726	13015	3868.05	1030.78	3	JVSKEPPSVIR		9 2 0 0	9	2	0	0	(N(N(H(H(H(H(H(H)))))(H(H(H))))))	1	43.2623	13.4787	98.5746	7	0.57417	2.00348e-175	1.50513e-177	0.00344828	0.00344828	1/sp|Q9P7D0|YOFJ_SCHPO	1/133	9	2	0	0	28314900	41323900
cwq_mix2-2_726.11695.11695.3.0.dta	cwq_mix2-2_726	11695	3463.23	1086.46	3	ILDDKGNJLTK		10 2 0 0	10	2	0	0	(N(N(H(H(H(H(H(H)))))(H(H(H(H)))))))	8	42.8549	12.8521	98.5745	7	0.48074	1.85355e-261	1.6607e-263	0.00342466	0.00342466	1/sp|Q10351|PIGS_SCHPO	1/132	10	2	0	0	44379000	39247100
cwq_mix2-1_726.34448.34448.4.0.dta	cwq_mix2-1_726	34448	9367.45	1093.96	4	LFPHGIYNFJFSAPNKR		12 2 0 0	12	2	0	0	(N(N(H(H(H(H(H(H(H(H)))))))(H(H(H(H)))))))	10	45.9178	17.5877	98.5309	7	0.67098	1.98931e-65	4.93285e-67	0.000851789	0.000851789	1/sp|P87167|BUT2_SCHPO	1/236	12	2	0	0	3416050000	2260790000
cwq_mix2-1_726.12505.12505.3.0.dta	cwq_mix2-1_726	12505	3654.65	1148.8	3	EIAPGJVSK		12 2 0 1	12	2	0	1	(N(N(H(H(H(H(H(H(aH(H)))))))(H(H(H(H(H))))))))	6	45.8937	17.5942	98.4499	7	1.55197	2.26857e-65	5.58943e-67	0.000851789	0.000851789	1/sp|O14194|GGT2_SCHPO	1/153	12	2	0	1	153802000	166403000
cwq_mix2-3_726.20223.20223.3.0.dta	cwq_mix2-3_726	20223	5798.25	1219.84	3	SIIQNJGTFGVSHTR		10 2 0 0	10	2	0	0	(N(N(H(H(H(H(H(H)))))(H(H(H(H)))))))	6	43.8559	14.4691	98.4314	7	0.99546	3.68716e-175	2.67088e-177	0.00324044	0.00324044	1/sp|Q8WZK2|MCD4_SCHPO	1/86	10	2	0	0	69551200	57599700
cwq_mix2-2_726.33280.33280.4.0.dta	cwq_mix2-2_726	33280	9127.82	1215.5	4	LFPHGIYNFJFSAPNKR		15 2 0 0	15	2	0	0	(N(N(H(H(H(H(H(H(H(H)))))))(H(H(H(H(H(H(H))))))))))	10	47.1534	19.5564	98.4048	7	0.56962	5.50777e-261	4.29571e-263	0.000914913	0.000914913	1/sp|P87167|BUT2_SCHPO	1/236	15	2	0	0	1251680000	1084770000
cwq_mix2-3_726.9406.9406.3.0.dta	cwq_mix2-3_726	9406	2894.72	1059.11	3	HATSJGTVETLNTK		8 2 0 0	8	2	0	0	(N(N(H(H(H(H(H(H)))))(H(H)))))	5	68.9569	53.1005	98.4045	7	0.78127	4.13574e-175	3.9712e-177	0	3.9712e-177	1/sp|O13898|PMT1_SCHPO	1/443	8	2	0	0	414998000	233623000
cwq_mix2-3_726.25822.25822.3.0.dta	cwq_mix2-3_726	25822	7249.41	1042.77	3	LJASNGDVIWR		8 2 0 1	8	2	0	1	(N(N(H(H(H(H(aH(H)))))(H(H(H))))))	2	54.378	30.6716	98.404	7	0.59441	4.14332e-175	5.26572e-177	0	5.26572e-177	1/sp|O13981|YEK7_SCHPO	1/66	8	2	0	1	186836000	233570000
cwq_mix2-2_726.16426.16426.3.0.dta	cwq_mix2-2_726	16426	4733.34	1315.52	3	JLSADIPAK		15 2 0 1	15	2	0	1	(N(N(H(H(H(H(H(H(H(H)))))))(H(H(H(H(H(H(H(aH)))))))))))	1	48.9449	22.3393	98.3554	7	1.83526	7.56619e-261	6.57548e-263	0.000914913	0.000914913	1/sp|P87167|BUT2_SCHPO	1/215	15	2	0	1	874818000	862322000
cwq_mix2-3_726.22690.22690.3.0.dta	cwq_mix2-3_726	22690	6451.91	967.413	3	LGJETFLPK		8 2 0 1	8	2	0	1	(N(N(H(H(H(H(H(aH)))))(H(H(H))))))	3	52.2146	27.3776	98.3404	7	1.91306	5.43535e-175	6.95839e-177	0	6.95839e-177	1/sp|P36581|CALX_SCHPO	1/418	8	2	0	1	2894900000	3201500000
cwq_mix2-2_726.28008.28008.3.0.dta	cwq_mix2-2_726	28008	7752.24	1105.45	3	NJESYPIGFTYK		8 2 0 1	8	2	0	1	(N(N(H(H(H(H(H(aH)))))(H(H(H))))))	2	55.8028	32.9239	98.292	7	1.18162	1.13602e-260	9.9877e-263	0	9.9877e-263	1/sp|Q10061|YAM6_SCHPO	1/555	8	2	0	1	249214000	240297000
cwq_mix2-3_726.33771.33771.4.0.dta	cwq_mix2-3_726	33771	9318.95	1215.5	4	LFPHGIYNFJFSAPNKR		15 2 0 0	15	2	0	0	(N(N(H(H(H(H(H(H(H(H)))))))(H(H(H(H(H(H(H))))))))))	10	47.2396	19.8258	98.1511	7	0.69804	1.21779e-174	1.35918e-176	0.000908265	0.000908265	1/sp|P87167|BUT2_SCHPO	1/236	15	2	0	0	1127070000	963784000
cwq_mix2-1_726.19458.19458.3.0.dta	cwq_mix2-1_726	19458	5515.24	1137.81	3	VYGSQGJSTVLSR		9 2 0 1	9	2	0	1	(N(N(H(H(H(H(aH(H)))))(H(H(H(H)))))))	7	66.7596	49.8746	98.1173	7	0.97434	3.89205e-65	6.72104e-67	0	6.72104e-67	1/sp|Q9USK8|AGS1_SCHPO	1/1016	9	2	0	1	254844000	253310000
cwq_mix2-2_726.33856.33856.4.0.dta	cwq_mix2-2_726	33856	9267.02	1134.48	4	LFPHGIYNFJFSAPNKR		13 2 0 0	13	2	0	0	(N(N(H(H(H(H(H(H(H(H)))))))(H(H(H(H(H))))))))	10	43.6134	14.2806	98.0885	7	0.22815	4.19475e-260	3.08865e-262	0.00309981	0.00309981	1/sp|P87167|BUT2_SCHPO	1/236	13	2	0	0	3630180000	3525110000
cwq_mix2-2_726.10999.10999.3.0.dta	cwq_mix2-2_726	10999	3275.41	1142.44	3	JFSNIR		14 2 0 0	14	2	0	0	(N(N(H(H(H(H(H(H(H(H)))))))(H(H(H(H(H(H)))))))))	1	40.1528	8.99856	98.0108	7	0.95151	6.9102e-260	7.01408e-262	0.00544016	0.00544016	2/sp|P87015|ASPG1_SCHPO/sp|Q8NKC0|ASPG3_SCHPO	2/82/82	14	2	0	0	249507000	243227000
cwq_mix2-1_726.11681.11681.3.0.dta	cwq_mix2-1_726	11681	3432.68	884.698	3	LGNJLTR		9 2 0 0	9	2	0	0	(N(N(H(H(H(H(H(H)))))(H(H(H))))))	4	38.6651	6.70981	98.0106	7	0.72598	4.62803e-65	8.06246e-67	0.00764732	0.00764732	2/sp|Q9C0Y4|AGLU_SCHPO/sp|Q9URX4|YFZB_SCHPO	2/209/225	9	2	0	0	444613000	403522000
cwq_mix2-1_726.21337.21337.3.0.dta	cwq_mix2-1_726	21337	6008.63	981.75	3	QSIALYAJDTK		7 2 0 1	7	2	0	1	(N(N(H(H(H(H(H(aH)))))(H(H)))))	8	58.8824	37.8239	97.9912	7	0.8099	4.77613e-65	9.43944e-67	0	9.43944e-67	1/sp|P87113|ERG2_SCHPO	1/50	7	2	0	1	172003000	184582000
cwq_mix2-2_726.22053.22053.3.0.dta	cwq_mix2-2_726	22053	6229.92	961.736	3	LGJETFLPK		9 2 0 0	9	2	0	0	(N(N(H(H(H(H(H(H)))))(H(H(H))))))	3	53.0324	28.8461	97.9499	7	0.65634	1.021e-259	1.00319e-261	0	1.00319e-261	1/sp|P36581|CALX_SCHPO	1/418	9	2	0	0	1468540000	1940770000
cwq_mix2-3_726.33747.33747.4.0.dta	cwq_mix2-3_726	33747	9313.05	1174.99	4	LFPHGIYNFJFSAPNKR		14 2 0 0	14	2	0	0	(N(N(H(H(H(H(H(H(H(H)))))))(H(H(H(H(H(H)))))))))	10	55.9809	33.3939	97.9282	7	0.73733	3.14784e-174	4.13572e-176	0	4.13572e-176	1/sp|P87167|BUT2_SCHPO	1/236	14	2	0	0	7343900000	6562560000
cwq_mix2-1_726.26937.26937.3.0.dta	cwq_mix2-1_726	26937	7463.09	1446.27	3	FLTHLNNEVLHDJYTR		12 2 0 0	12	2	0	0	(N(N(H(H(H(H(H(H(H(H)))))))(H(H(H(H)))))))	13	45.2446	16.8789	97.9238	7	2.42531	5.32815e-65	1.2355e-66	0.00157604	0.00157604	1/sp|O59747|PDF1_SCHPO	1/204	12	2	0	0	52681300	46968000
cwq_mix2-1_726.17694.17694.3.0.dta	cwq_mix2-1_726	17694	5047.23	1400.9	3	RSEVTPJTSLAQCPK	13,Carbamidomethyl[C];	13 2 0 0	13	2	0	0	(N(N(H(H(H(H(H(H(H(H)))))))(H(H(H(H(H))))))))	7	39.2165	7.63578	97.8665	7	1.06855	5.84734e-65	1.40189e-66	0.00657277	0.00657277	1/sp|Q9C0Y2|YKL1_SCHPO	1/44	13	2	0	0	62398600	54954400
cwq_mix2-1_726.18501.18501.3.0.dta	cwq_mix2-1_726	18501	5266.16	1065.78	3	VYAVJASLNHDK		9 2 0 0	9	2	0	0	(N(N(H(H(H(H(H(H)))))(H(H(H))))))	5	50.9571	25.7504	97.7695	7	0.92397	6.84381e-65	1.93677e-66	0	1.93677e-66	1/sp|Q9USU5|GAS2_SCHPO	1/90	9	2	0	0	23338100	23062600
cwq_mix2-2_726.28175.28175.3.0.dta	cwq_mix2-2_726	28175	7796.49	1273.18	3	HYWJLTSNIYR		12 2 0 0	12	2	0	0	(N(N(H(H(H(H(H(H(H(H)))))))(H(H(H(H)))))))	4	49.4164	23.3841	97.762	7	0.67847	3.4114e-259	2.39429e-261	0	2.39429e-261	1/sp|O13968|YE48_SCHPO	1/541	12	2	0	0	115618000	101210000
cwq_mix2-1_726.34099.34099.4.0.dta	cwq_mix2-1_726	34099	9282.96	1174.99	4	LFPHGIYNFJFSAPNKR		14 2 0 0	14	2	0	0	(N(N(H(H(H(H(H(H(H(H)))))))(H(H(H(H(H(H)))))))))	10	44.3457	15.5868	97.7551	7	0.62322	7.00634e-65	2.13254e-66	0.00218978	0.00218978	1/sp|P87167|BUT2_SCHPO	1/236	14	2	0	0	8789870000	7778060000
cwq_mix2-3_726.29787.29787.3.0.dta	cwq_mix2-3_726	29787	8275.94	1289.19	3	DVYYTDEVGJITTSHMR		9 2 0 0	9	2	0	0	(N(N(H(H(H(H(H(H)))))(H(H(H))))))	10	71.4504	57.29	97.7482	7	1.19372	6.78016e-174	7.98627e-176	0	7.98627e-176	1/sp|Q10176|OST1_SCHPO	1/290	9	2	0	0	1005150000	936339000
cwq_mix2-3_726.15981.15981.3.0.dta	cwq_mix2-3_726	15981	4676.58	1184.83	3	RSEVTPJTSLAQCPK	13,Carbamidomethyl[C];	9 2 0 0	9	2	0	0	(N(N(H(H(H(H(H(H)))))(H(H(H))))))	7	47.4444	20.3809	97.7052	7	0.79673	8.14518e-174	1.04527e-175	0	1.04527e-175	1/sp|Q9C0Y2|YKL1_SCHPO	1/44	9	2	0	0	15287600	7425730
cwq_mix2-2_726.21776.21776.3.0.dta	cwq_mix2-2_726	21776	6159.35	1098.43	3	DAJNTQFQFTSR		9 2 0 0	9	2	0	0	(N(N(H(H(H(H(H(H)))))(H(H(H))))))	3	59.6822	39.2389	97.6483	7	0.82148	7.07772e-259	4.47505e-261	0	4.47505e-261	1/sp|Q9C0Y4|AGLU_SCHPO	1/116	9	2	0	0	2916470000	2455320000
cwq_mix2-1_726.34017.34017.4.0.dta	cwq_mix2-1_726	34017	9263.32	1174.99	4	LFPHGIYNFJFSAPNKR		14 2 0 0	14	2	0	0	(N(N(H(H(H(H(H(H(H(H)))))))(H(H(H(H(H(H)))))))))	10	48.5252	22.0848	97.6288	7	0.65387	8.59953e-65	2.37283e-66	0	2.37283e-66	1/sp|P87167|BUT2_SCHPO	1/236	14	2	0	0	9293630000	8135550000
cwq_mix2-2_726.30020.30020.3.0.dta	cwq_mix2-2_726	30020	8274	1316.86	3	JVSGAFNVNNMIR		13 2 0 0	13	2	0	0	(N(N(H(H(H(H(H(H(H(H)))))))(H(H(H(H(H))))))))	1	61.395	41.8874	97.6233	7	0.9828	8.30745e-259	6.90525e-261	0	6.90525e-261	1/sp|O13960|YIN3_SCHPO	1/92	13	2	0	0	1135120000	1223360000
cwq_mix2-2_726.9374.9374.2.0.dta	cwq_mix2-2_726	9374	2840.52	1245.52	2	LGNJLTR		8 2 0 0	8	2	0	0	(N(N(H(H(H(H(H(H)))))(H(H)))))	4	48.816	22.5509	97.5939	7	1.20995	1.00308e-258	9.82658e-261	0.000914913	0.000914913	2/sp|Q9C0Y4|AGLU_SCHPO/sp|Q9URX4|YFZB_SCHPO	2/209/225	8	2	0	0	268088000	76826200
cwq_mix2-2_726.14601.14601.3.0.dta	cwq_mix2-2_726	14601	4248.44	1281.85	3	VYAVJASLNHDK		13 2 0 0	13	2	0	0	(N(N(H(H(H(H(H(H(H(H)))))))(H(H(H(H(H))))))))	5	45.7658	17.8688	97.5746	7	2.26813	1.13594e-258	1.31193e-260	0.00151172	0.00151172	1/sp|Q9USU5|GAS2_SCHPO	1/90	13	2	0	0	40100800	34739600
cwq_mix2-3_726.18557.18557.3.0.dta	cwq_mix2-3_726	18557	5347.93	1035.77	3	QSIALYAJDTK		8 2 0 1	8	2	0	1	(N(N(H(H(H(H(H(aH)))))(H(H(H))))))	8	55.8422	33.3729	97.5709	7	1.74357	1.44306e-173	1.48204e-175	0	1.48204e-175	1/sp|P87113|ERG2_SCHPO	1/50	8	2	0	1	147333000	209900000
cwq_mix2-2_726.33433.33433.4.0.dta	cwq_mix2-2_726	33433	9166.26	1134.48	4	LFPHGIYNFJFSAPNKR		13 2 0 0	13	2	0	0	(N(N(H(H(H(H(H(H(H(H)))))))(H(H(H(H(H))))))))	10	44.5679	16.0282	97.5701	7	-0.08586	1.16893e-258	1.6489e-260	0.00309981	0.00309981	1/sp|P87167|BUT2_SCHPO	1/236	13	2	0	0	3666450000	3529300000
cwq_mix2-3_726.5141.5141.3.0.dta	cwq_mix2-3_726	5141	1754.55	1148.1	3	NFJDSSTK		12 2 0 1	12	2	0	1	(N(N(H(H(H(H(H(H(H(aH)))))))(H(H(H(H(H))))))))	3	47.0268	19.8326	97.5302	7	2.14177	1.71638e-173	1.99924e-175	0.000908265	0.000908265	1/sp|P78854|PLB1_SCHPO	1/348	12	2	0	1	2296280000	2059700000
cwq_mix2-1_726.19899.19899.3.0.dta	cwq_mix2-1_726	19899	5628.44	1201.81	3	JLSADIPAK		14 2 0 0	14	2	0	0	(N(N(H(H(H(H(H(H(H(H)))))))(H(H(H(H(H(H)))))))))	1	45.9382	18.1689	97.51	7	0.54038	1.043e-64	3.18084e-66	0.000851789	0.000851789	1/sp|P87167|BUT2_SCHPO	1/215	14	2	0	0	341316000	354072000
cwq_mix2-2_726.13571.13571.3.0.dta	cwq_mix2-2_726	13571	3968.99	1023.1	3	INPNNVIHJSSR		8 2 0 0	8	2	0	0	(N(N(H(H(H(H(H(H)))))(H(H)))))	9	41.3947	11.1824	97.5033	7	0.77945	1.79479e-258	2.16585e-260	0.00384404	0.00384404	1/sp|O94385|PO152_SCHPO	1/143	8	2	0	0	175205000	205898000
cwq_mix2-1_726.35946.35946.3.0.dta	cwq_mix2-1_726	35946	9742.22	1256.9	3	JITVPIGASHDDLIVLAR		9 2 0 0	9	2	0	0	(N(N(H(H(H(H(H(H)))))(H(H(H))))))	1	67.1048	50.7436	97.49	7	0.77331	1.07726e-64	3.477e-66	0	3.477e-66	1/sp|O94559|YF65_SCHPO	1/199	9	2	0	0	649914000	598324000
cwq_mix2-1_726.14259.14259.3.0.dta	cwq_mix2-1_726	14259	4123.93	1094.09	3	JFSNIR		12 2 0 1	12	2	0	1	(N(N(H(H(H(H(H(H(H(aH)))))))(H(H(H(H(H))))))))	1	38.438	6.64117	97.4894	7	2.22316	1.07846e-64	3.77183e-66	0.00800712	0.00800712	2/sp|P87015|ASPG1_SCHPO/sp|Q8NKC0|ASPG3_SCHPO	2/82/82	12	2	0	1	145124000	155345000
cwq_mix2-1_726.24786.24786.3.0.dta	cwq_mix2-1_726	24786	6921.12	1322.19	3	JVSGAFNVNNMIR	11,Oxidation[M];	13 2 0 0	13	2	0	0	(N(N(H(H(H(H(H(H(H(H)))))))(H(H(H(H(H))))))))	1	57.3712	35.7802	97.4689	7	0.67666	1.11488e-64	4.07526e-66	0	4.07526e-66	1/sp|O13960|YIN3_SCHPO	1/92	13	2	0	0	119205000	159622000
cwq_mix2-3_726.19495.19495.3.0.dta	cwq_mix2-3_726	19495	5602.61	1294.87	3	IIYNHJSSISDIR		12 2 0 0	12	2	0	0	(N(N(H(H(H(H(H(H(H(H)))))))(H(H(H(H)))))))	6	44.9245	16.6396	97.4537	7	1.57345	2.37837e-173	2.7139e-175	0.00200267	0.00200267	1/sp|Q9P778|DPP5_SCHPO	1/126	12	2	0	0	13758100	11209100
cwq_mix2-3_726.16283.16283.3.0.dta	cwq_mix2-3_726	16283	4755.03	1137.81	3	VYGSQGJSTVLSR		9 2 0 1	9	2	0	1	(N(N(H(H(H(H(aH(H)))))(H(H(H(H)))))))	7	61.9871	42.9125	97.4114	7	1.02183	2.84808e-173	5.07297e-175	0	5.07297e-175	1/sp|Q9USK8|AGS1_SCHPO	1/1016	9	2	0	1	225388000	202491000
cwq_mix2-1_726.8629.8629.3.0.dta	cwq_mix2-1_726	8629	2620.11	842.023	3	IJHTTIER		7 2 0 0	7	2	0	0	(N(N(H(H(H(H(H))))(H(H)))))	2	41.7096	11.7182	97.408	7	-0.00981	1.2308e-64	5.05758e-66	0.00455696	0.00455696	1/sp|Q9UT11|YLW3_SCHPO	1/46	7	2	0	0	341086000	415606000
cwq_mix2-1_726.6116.6116.3.0.dta	cwq_mix2-1_726	6116	1944.89	1142.42	3	NFJDSSTK		13 2 0 0	13	2	0	0	(N(N(H(H(H(H(H(H(H(H)))))))(H(H(H(H(H))))))))	3	42.9184	13.5908	97.3839	7	0.86085	1.27988e-64	5.4e-66	0.0032113	0.0032113	1/sp|P78854|PLB1_SCHPO	1/348	13	2	0	0	764857000	834905000
cwq_mix2-1_726.12216.12216.3.0.dta	cwq_mix2-1_726	12216	3577.17	1113.13	3	HATSJGTVETLNTK		9 2 0 0	9	2	0	0	(N(N(H(H(H(H(H(H)))))(H(H(H))))))	5	59.4073	38.9599	97.3811	7	0.8316	1.28559e-64	5.74211e-66	0	5.74211e-66	1/sp|O13898|PMT1_SCHPO	1/443	9	2	0	0	1341770000	807670000
cwq_mix2-2_726.16430.16430.3.0.dta	cwq_mix2-2_726	16430	4734.32	1201.81	3	JLSADIPAK		14 2 0 0	14	2	0	0	(N(N(H(H(H(H(H(H(H(H)))))))(H(H(H(H(H(H)))))))))	1	45.3146	17.2839	97.3717	7	0.46545	4.17752e-258	4.25407e-260	0.00151172	0.00151172	1/sp|P87167|BUT2_SCHPO	1/215	14	2	0	0	448208000	429642000
cwq_mix2-2_726.28040.28040.3.0.dta	cwq_mix2-2_726	28040	7761.03	1381.21	3	HYWJLTSNIYR		14 2 0 0	14	2	0	0	(N(N(H(H(H(H(H(H(H(H)))))))(H(H(H(H(H(H)))))))))	4	53.1052	29.2697	97.3711	7	0.94654	4.19283e-258	5.45012e-260	0	5.45012e-260	1/sp|O13968|YE48_SCHPO	1/541	14	2	0	0	289487000	261013000
cwq_mix2-2_726.14417.14417.3.0.dta	cwq_mix2-2_726	14417	4198.24	1051.43	3	NMVJTTREEVEK		8 2 0 0	8	2	0	0	(N(N(H(H(H(H(H(H)))))(H(H)))))	4	44.9342	16.701	97.3671	7	1.2292	4.30131e-258	7.87374e-260	0.00151172	0.00151172	1/sp|Q9HGN7|SEC63_SCHPO	1/135	8	2	0	0	36344700	43531600
cwq_mix2-2_726.22294.22294.2.0.dta	cwq_mix2-2_726	22294	6290.02	1442.1	2	LGJETFLPK		9 2 0 0	9	2	0	0	(N(N(H(H(H(H(H(H)))))(H(H(H))))))	3	53.171	29.4023	97.3128	7	0.7982	6.09317e-258	9.59215e-260	0	9.59215e-260	1/sp|P36581|CALX_SCHPO	1/418	9	2	0	0	1806840000	1479020000
cwq_mix2-1_726.33691.33691.4.0.dta	cwq_mix2-1_726	33691	9185.8	1215.5	4	LFPHGIYNFJFSAPNKR		15 2 0 0	15	2	0	0	(N(N(H(H(H(H(H(H(H(H)))))))(H(H(H(H(H(H(H))))))))))	10	50.1967	24.8378	97.2919	7	0.71451	1.48593e-64	6.13782e-66	0	6.13782e-66	1/sp|P87167|BUT2_SCHPO	1/236	15	2	0	0	1359370000	1191230000
cwq_mix2-1_726.20117.20117.3.0.dta	cwq_mix2-1_726	20117	5684.65	1093.77	3	JLSADIPAK		12 2 0 0	12	2	0	0	(N(N(H(H(H(H(H(H(H(H)))))))(H(H(H(H)))))))	1	45.1686	17.1206	97.2577	7	0.60808	1.5708e-64	6.55479e-66	0.00157604	0.00157604	1/sp|P87167|BUT2_SCHPO	1/215	12	2	0	0	180034000	244388000
cwq_mix2-1_726.2355.2355.2.0.dta	cwq_mix2-1_726	2355	937.105	1312.55	2	KQJITR		9 2 0 0	9	2	0	0	(N(N(H(H(H(H(H(H)))))(H(H(H))))))	3	45.3456	17.4349	97.1798	7	1.90213	1.78268e-64	7.48668e-66	0.000851789	0.000851789	1/sp|Q10061|YAM6_SCHPO	1/247	9	2	0	0	120351000	108721000
cwq_mix2-1_726.22148.22148.3.0.dta	cwq_mix2-1_726	22148	6228.01	1158.5	3	IPVADDHVIVJTTSK		9 2 0 0	9	2	0	0	(N(N(H(H(H(H(H(H)))))(H(H(H))))))	11	46.3168	18.9643	97.1144	7	0.95217	1.98242e-64	9.00114e-66	0.000851789	0.000851789	1/sp|Q9Y7R9|YJFB_SCHPO	1/261	9	2	0	0	77760200	18710800
cwq_mix2-3_726.20759.20759.3.0.dta	cwq_mix2-3_726	20759	5942.74	1536.25	3	DAJNTQFQFTSR		16 2 0 1	16	2	0	1	(N(N(H(H(H(H(H(H(H(H)))))))(H(H(H(H(H(H(H(aH(H))))))))))))	3	55.443	33.0062	97.1112	7	1.59741	1.02367e-172	1.41049e-174	0	1.41049e-174	1/sp|Q9C0Y4|AGLU_SCHPO	1/116	16	2	0	1	63799100	41987700
cwq_mix2-1_726.33738.33738.4.0.dta	cwq_mix2-1_726	33738	9197.46	1256.02	4	LFPHGIYNFJFSAPNKR		16 2 0 0	16	2	0	0	(N(N(H(H(H(H(H(H(H(H)))))))(H(H(H(H(H(H(H(H)))))))))))	10	43.0876	14.0067	97.0949	7	1.90565	2.04615e-64	9.5327e-66	0.00268637	0.00268637	1/sp|P87167|BUT2_SCHPO	1/236	16	2	0	0	653678000	570379000
cwq_mix2-2_726.25896.25896.3.0.dta	cwq_mix2-2_726	25896	7209.1	1392.25	3	FLTHLNNEVLHDJYTR		11 2 0 0	11	2	0	0	(N(N(H(H(H(H(H(H(H))))))(H(H(H(H)))))))	13	45.4934	17.725	97.0634	7	1.03037	3.02115e-257	2.27296e-259	0.00151172	0.00151172	1/sp|O59747|PDF1_SCHPO	1/204	11	2	0	0	59214500	59722300
cwq_mix2-3_726.6471.6471.3.0.dta	cwq_mix2-3_726	6471	2114.41	1380.17	3	FJCTTR	3,Carbamidomethyl[C];	17 2 0 1	17	2	0	1	(N(N(H(H(H(H(H(H(H(H)))))))(H(H(H(H(H(H(H(H(H(aH)))))))))))))	2	37.129	4.88263	97.015	7	2.02523	1.54285e-172	2.24623e-174	0.00965997	0.00965997	1/sp|P87167|BUT2_SCHPO	1/333	17	2	0	1	7163970	6422340
cwq_mix2-1_726.24195.24195.3.2.dta	cwq_mix2-1_726	24195	6774.62	1104.11	3	DAJNTQFQFTSR		8 2 0 1	8	2	0	1	(N(N(H(H(H(H(aH(H)))))(H(H(H))))))	3	58.6914	38.0859	96.9588	7	0.86224	2.55195e-64	1.1957e-65	0	1.1957e-65	1/sp|Q9C0Y4|AGLU_SCHPO	1/116	8	2	0	1	1618800000	1512990000
cwq_mix2-3_726.8989.8989.3.0.dta	cwq_mix2-3_726	8989	2782.78	884.698	3	LGNJLTR		9 2 0 0	9	2	0	0	(N(N(H(H(H(H(H(H)))))(H(H(H))))))	4	39.1257	7.98632	96.956	7	0.75992	1.98357e-172	3.27446e-174	0.0055607	0.0055607	2/sp|Q9C0Y4|AGLU_SCHPO/sp|Q9URX4|YFZB_SCHPO	2/209/225	9	2	0	0	301909000	257536000
cwq_mix2-3_726.29192.29192.3.0.dta	cwq_mix2-3_726	29192	8125.21	1212.51	3	KLGNQYYJDTQWLK		9 2 0 0	9	2	0	0	(N(N(H(H(H(H(H(H)))))(H(H(H))))))	8	56.9503	35.4149	96.9447	7	0.2328	2.08117e-172	3.87342e-174	0	3.87342e-174	1/sp|Q10061|YAM6_SCHPO	1/733	9	2	0	0	83060800	55741500
cwq_mix2-3_726.14382.14382.3.0.dta	cwq_mix2-3_726	14382	4240.26	1240.82	3	WTPVSTJSTSK		13 2 0 0	13	2	0	0	(N(N(H(H(H(H(H(H(H(H)))))))(H(H(H(H(H))))))))	7	42.2679	12.84	96.9197	7	1.86097	2.31544e-172	5.15783e-174	0.00344828	0.00344828	1/sp|O13968|YE48_SCHPO	1/555	13	2	0	0	26559100	80139800
cwq_mix2-2_726.8644.8644.2.0.dta	cwq_mix2-2_726	8644	2647.42	1407.57	2	LGNJLTR		10 2 0 0	10	2	0	0	(N(N(H(H(H(H(H(H)))))(H(H(H(H)))))))	4	40.6199	10.3073	96.9147	7	1.13852	7.84692e-257	5.69796e-259	0.00426667	0.00426667	2/sp|Q9C0Y4|AGLU_SCHPO/sp|Q9URX4|YFZB_SCHPO	2/209/225	10	2	0	0	89472900	86441700
cwq_mix2-2_726.22231.22231.2.0.dta	cwq_mix2-2_726	22231	6274.67	1442.1	2	LGJETFLPK		9 2 0 0	9	2	0	0	(N(N(H(H(H(H(H(H)))))(H(H(H))))))	3	52.3029	28.2848	96.9081	7	0.93971	8.18434e-257	7.98736e-259	0	7.98736e-259	1/sp|P36581|CALX_SCHPO	1/418	9	2	0	0	1084430000	1010710000
cwq_mix2-1_726.19979.19979.3.0.dta	cwq_mix2-1_726	19979	5648.57	1207.48	3	JLSADIPAK		13 2 0 1	13	2	0	1	(N(N(H(H(H(H(H(H(aH(H)))))))(H(H(H(H(H(H)))))))))	1	47.8302	21.4088	96.8984	7	1.39434	2.81504e-64	1.26796e-65	0	1.26796e-65	1/sp|P87167|BUT2_SCHPO	1/215	13	2	0	1	1081850000	981609000
cwq_mix2-3_726.40182.40182.3.0.dta	cwq_mix2-3_726	40182	10974	1407.96	3	QYNEJVTLYAPLEHINVAIR		9 2 0 0	9	2	0	0	(N(N(H(H(H(H(H(H)))))(H(H(H))))))	5	70.6149	56.4805	96.8645	7	1.03162	2.92968e-172	6.67547e-174	0	6.67547e-174	1/sp|Q9C0Y4|AGLU_SCHPO	1/821	9	2	0	0	2895930000	2266590000
cwq_mix2-3_726.9472.9472.3.0.dta	cwq_mix2-3_726	9472	2912.92	1148.8	3	EIAPGJVSK		12 2 0 1	12	2	0	1	(N(N(H(H(H(H(H(H(aH(H)))))))(H(H(H(H(H))))))))	6	40.8829	10.7554	96.834	7	1.64517	3.33577e-172	7.61755e-174	0.00381056	0.00381056	1/sp|O14194|GGT2_SCHPO	1/153	12	2	0	1	98467200	76961600
cwq_mix2-1_726.30954.30954.3.0.dta	cwq_mix2-1_726	30954	8483.98	1322.53	3	JVSGAFNVNNMIR		12 2 0 1	12	2	0	1	(N(N(H(H(H(H(H(H(aH(H)))))))(H(H(H(H(H))))))))	1	67.2743	51.3722	96.8068	7	0.87921	3.26638e-64	1.35191e-65	0	1.35191e-65	1/sp|O13960|YIN3_SCHPO	1/92	12	2	0	1	2410180000	2414430000
cwq_mix2-2_726.2354.2354.2.0.dta	cwq_mix2-2_726	2354	969.306	1312.55	2	KQJITR		9 2 0 0	9	2	0	0	(N(N(H(H(H(H(H(H)))))(H(H(H))))))	3	41.4709	11.6786	96.7994	7	1.98445	1.64379e-256	1.25823e-258	0.00342466	0.00342466	1/sp|Q10061|YAM6_SCHPO	1/247	9	2	0	0	60552000	49325100
cwq_mix2-3_726.8333.8333.4.1.dta	cwq_mix2-3_726	8333	2609.81	888.88	4	SKHATSJGTVETLNTK		9 2 0 0	9	2	0	0	(N(N(H(H(H(H(H(H)))))(H(H(H))))))	7	43.4887	14.8065	96.7556	7	0.47357	4.65911e-172	8.93448e-174	0.00200267	0.00200267	1/sp|O13898|PMT1_SCHPO	1/443	9	2	0	0	21385800	22699900
cwq_mix2-1_726.12438.12438.3.0.dta	cwq_mix2-1_726	12438	3636.83	1059.11	3	HATSJGTVETLNTK		8 2 0 0	8	2	0	0	(N(N(H(H(H(H(H(H)))))(H(H)))))	5	65.158	48.1501	96.7442	7	0.71703	3.61611e-64	1.44473e-65	0	1.44473e-65	1/sp|O13898|PMT1_SCHPO	1/443	8	2	0	0	508065000	515691000
cwq_mix2-3_726.28345.28345.3.0.dta	cwq_mix2-3_726	28345	7904.49	1381.21	3	HYWJLTSNIYR		14 2 0 0	14	2	0	0	(N(N(H(H(H(H(H(H(H(H)))))))(H(H(H(H(H(H)))))))))	4	48.9807	23.297	96.6791	7	0.91974	6.45714e-172	1.07591e-173	0	1.07591e-173	1/sp|O13968|YE48_SCHPO	1/541	14	2	0	0	224017000	206943000
cwq_mix2-3_726.33623.33623.4.0.dta	cwq_mix2-3_726	33623	9280.87	1215.5	4	LFPHGIYNFJFSAPNKR		15 2 0 0	15	2	0	0	(N(N(H(H(H(H(H(H(H(H)))))))(H(H(H(H(H(H(H))))))))))	10	46.5893	19.6228	96.67	7	0.60502	6.7119e-172	1.2646e-173	0.00173461	0.00173461	1/sp|P87167|BUT2_SCHPO	1/236	15	2	0	0	1127070000	963784000
cwq_mix2-1_726.33681.33681.4.0.dta	cwq_mix2-1_726	33681	9183.27	1134.48	4	LFPHGIYNFJFSAPNKR		13 2 0 0	13	2	0	0	(N(N(H(H(H(H(H(H(H(H)))))))(H(H(H(H(H))))))))	10	44.2047	15.9685	96.6432	7	0.55098	4.26025e-64	1.5542e-65	0.00218978	0.00218978	1/sp|P87167|BUT2_SCHPO	1/236	13	2	0	0	4057850000	3908520000
cwq_mix2-1_726.24243.24243.3.0.dta	cwq_mix2-1_726	24243	6786.78	961.736	3	LGJETFLPK		9 2 0 0	9	2	0	0	(N(N(H(H(H(H(H(H)))))(H(H(H))))))	3	54.0523	31.1299	96.6224	7	0.50131	4.4069e-64	1.66697e-65	0	1.66697e-65	1/sp|P36581|CALX_SCHPO	1/418	9	2	0	0	1739630000	1944710000
cwq_mix2-2_726.18844.18844.3.0.dta	cwq_mix2-2_726	18844	5371.04	1510.94	3	IIYNHJSSISDIR		16 2 0 0	16	2	0	0	(N(N(H(H(H(H(H(H(H(H)))))))(H(H(H(H(H(H(H(H)))))))))))	6	48.1989	22.1385	96.5967	7	1.22767	6.03967e-256	6.78203e-258	0.000914913	0.000914913	1/sp|Q9P778|DPP5_SCHPO	1/126	16	2	0	0	26876000	24847300
cwq_mix2-3_726.16837.16837.3.0.dta	cwq_mix2-3_726	16837	4893.86	1147.79	3	JLSADIPAK		13 2 0 0	13	2	0	0	(N(N(H(H(H(H(H(H(H(H)))))))(H(H(H(H(H))))))))	1	47.0324	20.3662	96.5554	7	0.84375	1.09351e-171	1.57254e-173	0	1.57254e-173	1/sp|P87167|BUT2_SCHPO	1/215	13	2	0	0	453822000	462888000
cwq_mix2-1_726.11735.11735.3.0.dta	cwq_mix2-1_726	11735	3446.99	890.373	3	LGNJLTR		8 2 0 1	8	2	0	1	(N(N(H(H(H(H(H(aH)))))(H(H(H))))))	4	37.0229	4.98755	96.5172	7	1.17616	5.22748e-64	1.80085e-65	0.00976404	0.00976404	2/sp|Q9C0Y4|AGLU_SCHPO/sp|Q9URX4|YFZB_SCHPO	2/209/225	8	2	0	1	1092420000	868704000
cwq_mix2-2_726.18427.18427.3.0.dta	cwq_mix2-2_726	18427	5257.46	1038.45	3	KGVLQATJMTYGK		8 2 0 0	8	2	0	0	(N(N(H(H(H(H(H(H)))))(H(H)))))	8	63.216	45.319	96.4532	7	0.72649	1.51686e-255	1.43249e-257	0	1.43249e-257	1/sp|O59866|OSTB_SCHPO	1/275	8	2	0	0	1465670000	1654750000
cwq_mix2-3_726.30127.30127.3.0.dta	cwq_mix2-3_726	30127	8362.94	1322.53	3	JVSGAFNVNNMIR		12 2 0 1	12	2	0	1	(N(N(H(H(H(H(H(H(aH(H)))))))(H(H(H(H(H))))))))	1	62.9027	44.8616	96.4077	7	1.0358	2.05241e-171	3.03993e-173	0	3.03993e-173	1/sp|O13960|YIN3_SCHPO	1/92	12	2	0	1	2860970000	2711120000
cwq_mix2-3_726.8689.8689.2.0.dta	cwq_mix2-3_726	8689	2704.35	1326.54	2	LGNJLTR		9 2 0 0	9	2	0	0	(N(N(H(H(H(H(H(H)))))(H(H(H))))))	4	47.6956	21.479	96.3835	7	1.20334	2.27528e-171	3.67229e-173	0	3.67229e-173	2/sp|Q9C0Y4|AGLU_SCHPO/sp|Q9URX4|YFZB_SCHPO	2/209/225	9	2	0	0	4103330000	3233610000
cwq_mix2-3_726.28647.28647.3.0.dta	cwq_mix2-3_726	28647	7983.86	1327.19	3	HYWJLTSNIYR		13 2 0 0	13	2	0	0	(N(N(H(H(H(H(H(H(H(H)))))))(H(H(H(H(H))))))))	4	43.4701	15.0061	96.3316	7	1.41087	2.83828e-171	4.45925e-173	0.00200267	0.00200267	1/sp|O13968|YE48_SCHPO	1/541	13	2	0	0	730052000	655079000
cwq_mix2-3_726.28625.28625.3.0.dta	cwq_mix2-3_726	28625	7977.9	1273.18	3	HYWJLTSNIYR		12 2 0 0	12	2	0	0	(N(N(H(H(H(H(H(H(H(H)))))))(H(H(H(H)))))))	4	48.1204	22.165	96.3233	7	0.96531	2.9411e-171	5.2706e-173	0	5.2706e-173	1/sp|O13968|YE48_SCHPO	1/541	12	2	0	0	110519000	91025300
cwq_mix2-2_726.22538.22538.3.0.dta	cwq_mix2-2_726	22538	6352.49	907.718	3	LGJETFLPK		8 2 0 0	8	2	0	0	(N(N(H(H(H(H(H(H)))))(H(H)))))	3	44.9397	17.2832	96.3018	7	0.06681	4.00844e-255	2.52978e-257	0.00151172	0.00151172	1/sp|P36581|CALX_SCHPO	1/418	8	2	0	0	306060000	278631000
cwq_mix2-3_726.3780.3780.3.0.dta	cwq_mix2-3_726	3780	1389.47	999.07	3	SJATKPQCPK	8,Carbamidomethyl[C];	9 2 0 0	9	2	0	0	(N(N(H(H(H(H(H(H)))))(H(H(H))))))	2	40.8881	11.0766	96.2522	7	0.16038	3.98117e-171	6.36793e-173	0.00381056	0.00381056	1/sp|O14103|ROT1_SCHPO	1/83	9	2	0	0	41118900	47974000
cwq_mix2-2_726.4854.4854.3.0.dta	cwq_mix2-2_726	4854	1643.18	1094.08	3	NFJDSSTK		11 2 0 1	11	2	0	1	(N(N(H(H(H(H(H(H(aH(H)))))))(H(H(H(H)))))))	3	44.8375	17.1556	96.2468	7	1.54867	5.70515e-255	4.0859e-257	0.00151172	0.00151172	1/sp|P78854|PLB1_SCHPO	1/348	11	2	0	1	187017000	157481000
cwq_mix2-1_726.11296.11296.2.0.dta	cwq_mix2-1_726	11296	3331.57	1326.54	2	LGNJLTR		9 2 0 0	9	2	0	0	(N(N(H(H(H(H(H(H)))))(H(H(H))))))	4	46.6861	20.0244	96.2007	7	0.91602	8.74039e-64	2.33523e-65	0.000851789	0.000851789	2/sp|Q9C0Y4|AGLU_SCHPO/sp|Q9URX4|YFZB_SCHPO	2/209/225	9	2	0	0	5663630000	4612230000
cwq_mix2-2_726.30389.30389.3.0.dta	cwq_mix2-2_726	30389	8371.37	1280.85	3	SPEFFJDSLVR		12 2 0 1	12	2	0	1	(N(N(H(H(H(H(H(aH(H(H)))))))(H(H(H(H(H))))))))	6	50.9777	26.6281	96.1985	7	2.98021	7.7783e-255	8.25741e-257	0	8.25741e-257	1/sp|O13968|YE48_SCHPO	1/118	12	2	0	1	465193000	419590000
cwq_mix2-2_726.29675.29675.3.0.dta	cwq_mix2-2_726	29675	8186.25	1289.19	3	DVYYTDEVGJITTSHMR		9 2 0 0	9	2	0	0	(N(N(H(H(H(H(H(H)))))(H(H(H))))))	10	58.5862	38.3368	96.1921	7	2.15451	8.10078e-255	1.04363e-256	0	1.04363e-256	1/sp|Q10176|OST1_SCHPO	1/290	9	2	0	0	988538000	960373000
cwq_mix2-2_726.8579.8579.2.0.dta	cwq_mix2-2_726	8579	2629.96	1407.57	2	LGNJLTR		10 2 0 0	10	2	0	0	(N(N(H(H(H(H(H(H)))))(H(H(H(H)))))))	4	40.0534	9.8285	96.1853	7	1.51163	8.46158e-255	1.27011e-256	0.00469974	0.00469974	2/sp|Q9C0Y4|AGLU_SCHPO/sp|Q9URX4|YFZB_SCHPO	2/209/225	10	2	0	0	89472900	86441700
cwq_mix2-1_726.8864.8864.3.0.dta	cwq_mix2-1_726	8864	2681.7	1104.41	3	FJCTTR	3,Carbamidomethyl[C];	13 2 0 0	13	2	0	0	(N(N(H(H(H(H(H(H(H(H)))))))(H(H(H(H(H))))))))	2	36.984	5.13502	96.1322	7	1.65548	9.76931e-64	2.58486e-65	0.00946113	0.00946113	1/sp|P87167|BUT2_SCHPO	1/333	13	2	0	0	221229000	255165000
cwq_mix2-3_726.4005.4005.3.0.dta	cwq_mix2-3_726	4005	1450.26	884.668	3	JASCYR	4,Carbamidomethyl[C];	8 2 0 1	8	2	0	1	(N(N(H(H(H(H(H(aH)))))(H(H(H))))))	1	39.0183	8.27116	96.1201	7	0.91188	6.99011e-171	9.59644e-173	0.0047259	0.0047259	1/sp|O59866|OSTB_SCHPO	1/289	8	2	0	1	117318000	105268000
cwq_mix2-1_726.19934.19934.3.0.dta	cwq_mix2-1_726	19934	5637.13	1147.79	3	JLSADIPAK		13 2 0 0	13	2	0	0	(N(N(H(H(H(H(H(H(H(H)))))))(H(H(H(H(H))))))))	1	47.0683	20.6837	96.0684	7	0.60925	1.08369e-63	2.86106e-65	0	2.86106e-65	1/sp|P87167|BUT2_SCHPO	1/215	13	2	0	0	373818000	427558000
cwq_mix2-1_726.24388.24388.2.0.dta	cwq_mix2-1_726	24388	6822.67	1442.1	2	LGJETFLPK		9 2 0 0	9	2	0	0	(N(N(H(H(H(H(H(H)))))(H(H(H))))))	3	50.021	25.2497	96.0248	7	0.94526	1.16314e-63	3.15651e-65	0	3.15651e-65	1/sp|P36581|CALX_SCHPO	1/418	9	2	0	0	1920230000	1749300000
cwq_mix2-1_726.11800.11800.2.0.dta	cwq_mix2-1_726	11800	3464.46	1326.54	2	LGNJLTR		9 2 0 0	9	2	0	0	(N(N(H(H(H(H(H(H)))))(H(H(H))))))	4	42.6565	13.9208	96.0227	7	1.28253	1.16712e-63	3.45145e-65	0.00268637	0.00268637	2/sp|Q9C0Y4|AGLU_SCHPO/sp|Q9URX4|YFZB_SCHPO	2/209/225	9	2	0	0	5277560000	4106820000
cwq_mix2-2_726.2288.2288.2.0.dta	cwq_mix2-2_726	2288	951.599	1312.55	2	KQJITR		9 2 0 0	9	2	0	0	(N(N(H(H(H(H(H(H)))))(H(H(H))))))	3	45.1435	17.7528	96.012	7	1.90976	2.57323e-254	1.96215e-256	0.00151172	0.00151172	1/sp|Q10061|YAM6_SCHPO	1/247	9	2	0	0	60552000	49325100
cwq_mix2-2_726.28353.28353.3.0.dta	cwq_mix2-2_726	28353	7843.67	1219.16	3	HYWJLTSNIYR		11 2 0 0	11	2	0	0	(N(N(H(H(H(H(H(H(H))))))(H(H(H(H)))))))	4	45.5166	18.3538	95.9617	7	0.91931	3.55359e-254	2.9147e-256	0.00151172	0.00151172	1/sp|O13968|YE48_SCHPO	1/541	11	2	0	0	115099000	91434300
cwq_mix2-1_726.24459.24459.2.0.dta	cwq_mix2-1_726	24459	6840.47	1442.1	2	LGJETFLPK		9 2 0 0	9	2	0	0	(N(N(H(H(H(H(H(H)))))(H(H(H))))))	3	51.8747	28.1398	95.9537	7	0.93347	1.30564e-63	3.78076e-65	0	3.78076e-65	1/sp|P36581|CALX_SCHPO	1/418	9	2	0	0	1920230000	1749300000
cwq_mix2-3_726.34217.34217.3.0.dta	cwq_mix2-3_726	34217	9429.32	1458.28	3	LFPHGIYNFJFSAPNKR		12 2 0 0	12	2	0	0	(N(N(H(H(H(H(H(H(H(H)))))))(H(H(H(H)))))))	10	53.4733	30.6175	95.9199	7	0.70345	1.64071e-170	1.8165e-172	0	1.8165e-172	1/sp|P87167|BUT2_SCHPO	1/236	12	2	0	0	323721000	281669000
cwq_mix2-1_726.10561.10561.4.1.dta	cwq_mix2-1_726	10561	3138.95	888.879	4	SKHATSJGTVETLNTK		9 2 0 0	9	2	0	0	(N(N(H(H(H(H(H(H)))))(H(H(H))))))	7	45.2106	17.9194	95.8944	7	0.10988	1.43764e-63	4.14248e-65	0.000851789	0.000851789	1/sp|O13898|PMT1_SCHPO	1/443	9	2	0	0	31201000	31555200
cwq_mix2-1_726.41424.41424.3.0.dta	cwq_mix2-1_726	41424	11168.6	1547.66	3	LLJISLEHLPGQTDIFR		14 2 0 0	14	2	0	0	(N(N(H(H(H(H(H(H(H(H)))))))(H(H(H(H(H(H)))))))))	3	51.6184	27.7918	95.868	7	1.07956	1.50058e-63	4.88859e-65	0	4.88859e-65	1/sp|O14124|DPEH1_SCHPO	1/84	14	2	0	0	51127900	48167800
cwq_mix2-2_726.3057.3057.3.0.dta	cwq_mix2-2_726	3057	1158.46	1142.42	3	NFJDSSTK		13 2 0 0	13	2	0	0	(N(N(H(H(H(H(H(H(H(H)))))))(H(H(H(H(H))))))))	3	38.1101	7.0282	95.8338	7	1.36008	8.07886e-254	6.39808e-256	0.00673854	0.00673854	1/sp|P78854|PLB1_SCHPO	1/348	13	2	0	0	42178600	34753300
cwq_mix2-2_726.19840.19840.3.0.dta	cwq_mix2-2_726	19840	5638.58	1219.85	3	SIIQNJGTFGVSHTR		10 2 0 0	10	2	0	0	(N(N(H(H(H(H(H(H)))))(H(H(H(H)))))))	6	39.4894	9.16284	95.8102	7	1.20544	9.39749e-254	1.13596e-255	0.00544016	0.00544016	1/sp|Q8WZK2|MCD4_SCHPO	1/86	10	2	0	0	88217500	79912500
cwq_mix2-3_726.9505.9505.2.0.dta	cwq_mix2-3_726	9505	2921.67	1245.52	2	LGNJLTR		8 2 0 0	8	2	0	0	(N(N(H(H(H(H(H(H)))))(H(H)))))	4	47.8428	22.03	95.7808	7	1.24368	2.96821e-170	3.25136e-172	0	3.25136e-172	2/sp|Q9C0Y4|AGLU_SCHPO/sp|Q9URX4|YFZB_SCHPO	2/209/225	8	2	0	0	236637000	66361700
cwq_mix2-3_726.19549.19549.3.0.dta	cwq_mix2-3_726	19549	5617.15	1057.42	3	JYSHGLAWTEK		9 2 0 0	9	2	0	0	(N(N(H(H(H(H(H(H)))))(H(H(H))))))	1	55.0216	33.0955	95.7416	7	1.14702	3.50907e-170	4.20384e-172	0	4.20384e-172	1/sp|O94680|PDAT_SCHPO	1/442	9	2	0	0	140934000	150695000
cwq_mix2-3_726.11095.11095.3.0.dta	cwq_mix2-3_726	11095	3348.83	1202.13	3	JFSNIR		14 2 0 1	14	2	0	1	(N(N(H(H(H(H(H(aH(H(H)))))))(H(H(H(H(H(H(H))))))))))	1	41.0337	11.5832	95.7273	7	1.78553	3.72925e-170	5.21127e-172	0.00381056	0.00381056	2/sp|P87015|ASPG1_SCHPO/sp|Q8NKC0|ASPG3_SCHPO	2/82/82	14	2	0	1	213771000	187596000
cwq_mix2-3_726.21759.21759.4.0.dta	cwq_mix2-3_726	21759	6212.75	1021.18	4	EGLINJGTSIHAGLR		12 2 0 1	12	2	0	1	(N(N(H(H(H(H(H(H(aH(H)))))))(H(H(H(H(H))))))))	6	37.7659	6.55934	95.7208	7	-0.40704	3.83367e-170	6.24167e-172	0.00638298	0.00638298	1/sp|O42887|SPEB2_SCHPO	1/269	12	2	0	1	42650400	41740400
cwq_mix2-3_726.4025.4025.3.0.dta	cwq_mix2-3_726	4025	1456.01	878.992	3	JASCYR	4,Carbamidomethyl[C];	9 2 0 0	9	2	0	0	(N(N(H(H(H(H(H(H)))))(H(H(H))))))	1	37.4678	6.10162	95.7194	7	0.70299	3.85644e-170	7.27265e-172	0.00711595	0.00711595	1/sp|O59866|OSTB_SCHPO	1/289	9	2	0	0	59407300	53920600
cwq_mix2-2_726.18504.18504.3.0.dta	cwq_mix2-2_726	18504	5278.21	981.75	3	QSIALYAJDTK		7 2 0 1	7	2	0	1	(N(N(H(H(H(H(H(aH)))))(H(H)))))	8	55.5736	33.9633	95.7069	7	0.79155	1.82316e-253	1.61782e-255	0	1.61782e-255	1/sp|P87113|ERG2_SCHPO	1/50	7	2	0	1	251733000	272297000
cwq_mix2-1_726.29101.29101.3.0.dta	cwq_mix2-1_726	29101	8010.31	1172.82	3	KNPVNFDSVFJQSR		9 2 0 0	9	2	0	0	(N(N(H(H(H(H(H(H)))))(H(H(H))))))	11	59.0555	39.3507	95.6503	7	0.41473	2.13728e-63	5.8886e-65	0	5.8886e-65	1/sp|Q8WZK2|MCD4_SCHPO	1/134	9	2	0	0	203992000	207088000
cwq_mix2-2_726.16177.16177.3.0.dta	cwq_mix2-2_726	16177	4668.8	1137.81	3	VYGSQGJSTVLSR		9 2 0 1	9	2	0	1	(N(N(H(H(H(H(aH(H)))))(H(H(H(H)))))))	7	59.6434	40.2619	95.6376	7	0.92157	2.84383e-253	2.36786e-255	0	2.36786e-255	1/sp|Q9USK8|AGS1_SCHPO	1/1016	9	2	0	1	290490000	265346000
cwq_mix2-1_726.5671.5671.3.0.dta	cwq_mix2-1_726	5671	1831.05	1256.13	3	NFJDSSTK		14 2 0 1	14	2	0	1	(N(N(H(H(H(H(H(aH(H(H)))))))(H(H(H(H(H(H(H))))))))))	3	42.1065	13.294	95.6153	7	1.29028	2.26214e-63	7.00897e-65	0.0032113	0.0032113	1/sp|P78854|PLB1_SCHPO	1/348	14	2	0	1	398416000	333652000
cwq_mix2-2_726.21980.21980.3.0.dta	cwq_mix2-2_726	21980	6211.99	1098.43	3	DAJNTQFQFTSR		9 2 0 0	9	2	0	0	(N(N(H(H(H(H(H(H)))))(H(H(H))))))	3	50.8819	26.7988	95.6075	7	0.54546	3.45e-253	3.2743e-255	0	3.2743e-255	1/sp|Q9C0Y4|AGLU_SCHPO	1/116	9	2	0	0	2916470000	2455320000
cwq_mix2-3_726.13090.13090.3.0.dta	cwq_mix2-3_726	13090	3887.99	1030.78	3	JVSKEPPSVIR		9 2 0 0	9	2	0	0	(N(N(H(H(H(H(H(H)))))(H(H(H))))))	1	40.6511	11.0602	95.6056	7	0.32274	6.26224e-170	1.00595e-171	0.00381056	0.00381056	1/sp|Q9P7D0|YOFJ_SCHPO	1/133	9	2	0	0	28314900	41323900
cwq_mix2-1_726.8981.8981.3.0.dta	cwq_mix2-1_726	8981	2713.52	1110.08	3	FJCTTR	3,Carbamidomethyl[C];	12 2 0 1	12	2	0	1	(N(N(H(H(H(H(H(H(aH(H)))))))(H(H(H(H(H))))))))	2	37.025	5.48511	95.5992	7	1.85581	2.32216e-63	8.1472e-65	0.00868846	0.00868846	1/sp|P87167|BUT2_SCHPO	1/333	12	2	0	1	749250000	867963000
cwq_mix2-1_726.17968.17968.3.0.dta	cwq_mix2-1_726	17968	5120.96	1132.78	3	WTPVSTJSTSK		11 2 0 0	11	2	0	0	(N(N(H(H(H(H(H(H(H))))))(H(H(H(H)))))))	7	51.0723	27.1013	95.5899	7	0.72387	2.35744e-63	8.72194e-65	0	8.72194e-65	1/sp|O13968|YE48_SCHPO	1/555	11	2	0	0	50615100	97638000
cwq_mix2-2_726.30092.30092.3.0.dta	cwq_mix2-2_726	30092	8292.99	1316.86	3	JVSGAFNVNNMIR		13 2 0 0	13	2	0	0	(N(N(H(H(H(H(H(H(H(H)))))))(H(H(H(H(H))))))))	1	58.8263	39.0762	95.505	7	1.06333	6.66093e-253	5.98099e-255	0	5.98099e-255	1/sp|O13960|YIN3_SCHPO	1/92	13	2	0	0	1135120000	1223360000
cwq_mix2-3_726.20659.20659.3.0.dta	cwq_mix2-3_726	20659	5915.67	1482.23	3	DAJNTQFQFTSR		15 2 0 1	15	2	0	1	(N(N(H(H(H(H(H(H(H(H)))))))(H(H(aH(H(H(H(H(H)))))))))))	3	46.5662	20.215	95.5042	7	1.6319	9.64995e-170	1.26335e-171	0	1.26335e-171	1/sp|Q9C0Y4|AGLU_SCHPO	1/116	15	2	0	1	54216700	44364400
cwq_mix2-3_726.14782.14782.3.0.dta	cwq_mix2-3_726	14782	4348.37	1522.24	3	VHLECFGSSSSNJK	5,Carbamidomethyl[C];	16 2 0 0	16	2	0	0	(N(N(H(H(H(H(H(H(H(H)))))))(H(H(H(H(H(H(H(H)))))))))))	13	52.2088	28.9099	95.478	7	2.30077	1.07903e-169	1.55001e-171	0	1.55001e-171	1/sp|O13912|YDW6_SCHPO	1/256	16	2	0	0	9852840	8351910
cwq_mix2-3_726.35787.35787.3.0.dta	cwq_mix2-3_726	35787	9819.13	1256.9	3	JITVPIGASHDDLIVLAR		9 2 0 0	9	2	0	0	(N(N(H(H(H(H(H(H)))))(H(H(H))))))	1	70.4667	57.0184	95.4422	7	0.75261	1.25687e-169	1.88282e-171	0	1.88282e-171	1/sp|O94559|YF65_SCHPO	1/199	9	2	0	0	566073000	521022000
cwq_mix2-2_726.22365.22365.2.0.dta	cwq_mix2-2_726	22365	6307.9	1442.1	2	LGJETFLPK		9 2 0 0	9	2	0	0	(N(N(H(H(H(H(H(H)))))(H(H(H))))))	3	53.3398	30.7232	95.3421	7	0.72814	1.89473e-252	1.09383e-254	0	1.09383e-254	1/sp|P36581|CALX_SCHPO	1/418	9	2	0	0	1806840000	1479020000
cwq_mix2-3_726.22484.22484.2.0.dta	cwq_mix2-3_726	22484	6398.61	1442.1	2	LGJETFLPK		9 2 0 0	9	2	0	0	(N(N(H(H(H(H(H(H)))))(H(H(H))))))	3	51.9726	28.6345	95.3148	7	0.93208	2.16289e-169	2.4561e-171	0	2.4561e-171	1/sp|P36581|CALX_SCHPO	1/418	9	2	0	0	2060430000	1806030000
cwq_mix2-1_726.40100.40100.3.0.dta	cwq_mix2-1_726	40100	10822.8	1407.96	3	QYNEJVTLYAPLEHINVAIR		9 2 0 0	9	2	0	0	(N(N(H(H(H(H(H(H)))))(H(H(H))))))	5	63.6688	46.6485	95.2779	7	0.8156	3.91364e-63	1.04044e-64	0	1.04044e-64	1/sp|Q9C0Y4|AGLU_SCHPO	1/821	9	2	0	0	2524250000	2053080000
cwq_mix2-1_726.15412.15412.3.0.dta	cwq_mix2-1_726	15412	4433.96	1032.44	3	ILDDKGNJLTK		9 2 0 0	9	2	0	0	(N(N(H(H(H(H(H(H)))))(H(H(H))))))	8	39.1469	8.94062	95.2443	7	0.5222	4.1331e-63	1.14142e-64	0.00455696	0.00455696	1/sp|Q10351|PIGS_SCHPO	1/132	9	2	0	0	37378800	44872800
cwq_mix2-3_726.13336.13336.3.1.dta	cwq_mix2-3_726	13336	3955.38	1018.42	3	HPJGTAHSLNFR		8 2 0 0	8	2	0	0	(N(N(H(H(H(H(H(H)))))(H(H)))))	3	41.7499	12.9541	95.2278	7	2.35381	3.13349e-169	3.88129e-171	0.00344828	0.00344828	1/sp|Q9US04|GGT1_SCHPO	1/156	8	2	0	0	35885400	10916200
cwq_mix2-1_726.33609.33609.4.0.dta	cwq_mix2-1_726	33609	9165.47	1256.02	4	LFPHGIYNFJFSAPNKR		16 2 0 0	16	2	0	0	(N(N(H(H(H(H(H(H(H(H)))))))(H(H(H(H(H(H(H(H)))))))))))	10	43.673	15.9602	95.1396	7	1.17911	4.89987e-63	1.26106e-64	0.00218978	0.00218978	1/sp|P87167|BUT2_SCHPO	1/236	16	2	0	0	653678000	570379000
cwq_mix2-2_726.15050.15050.3.0.dta	cwq_mix2-2_726	15050	4370.07	1252.15	3	VHLECFGSSSSNJK	5,Carbamidomethyl[C];	11 2 0 0	11	2	0	0	(N(N(H(H(H(H(H(H(H))))))(H(H(H(H)))))))	13	48.5927	23.5385	95.122	7	1.56042	7.78058e-252	3.12777e-254	0	3.12777e-254	1/sp|O13912|YDW6_SCHPO	1/256	11	2	0	0	24024300	22287300
cwq_mix2-1_726.14084.14084.3.0.dta	cwq_mix2-1_726	14084	4077.37	1148.11	3	JFSNIR		13 2 0 1	13	2	0	1	(N(N(H(H(H(H(H(H(H(aH)))))))(H(H(H(H(H(H)))))))))	1	38.793	8.52	95.0143	7	2.48819	6.00587e-63	1.40769e-64	0.00541605	0.00541605	2/sp|P87015|ASPG1_SCHPO/sp|Q8NKC0|ASPG3_SCHPO	2/82/82	13	2	0	1	729738000	742816000
cwq_mix2-1_726.30944.30944.3.0.dta	cwq_mix2-1_726	30944	8481.37	1316.86	3	JVSGAFNVNNMIR		13 2 0 0	13	2	0	0	(N(N(H(H(H(H(H(H(H(H)))))))(H(H(H(H(H))))))))	1	57.2367	36.8953	95.0135	7	0.90758	6.01427e-63	1.5538e-64	0	1.5538e-64	1/sp|O13960|YIN3_SCHPO	1/92	13	2	0	0	1016880000	1156520000
cwq_mix2-3_726.9494.9494.3.0.dta	cwq_mix2-3_726	9494	2918.83	1113.13	3	HATSJGTVETLNTK		9 2 0 0	9	2	0	0	(N(N(H(H(H(H(H(H)))))(H(H(H))))))	5	55.6104	34.4156	94.9722	7	0.71744	9.31248e-169	1.01211e-170	0	1.01211e-170	1/sp|O13898|PMT1_SCHPO	1/443	9	2	0	0	1122250000	1162470000
cwq_mix2-1_726.11265.11265.2.0.dta	cwq_mix2-1_726	11265	3323.02	1407.57	2	LGNJLTR		10 2 0 0	10	2	0	0	(N(N(H(H(H(H(H(H)))))(H(H(H(H)))))))	4	39.9027	10.2636	94.9467	7	1.12004	6.70318e-63	1.71627e-64	0.00455696	0.00455696	2/sp|Q9C0Y4|AGLU_SCHPO/sp|Q9URX4|YFZB_SCHPO	2/209/225	10	2	0	0	115790000	118818000
cwq_mix2-3_726.9055.9055.2.0.dta	cwq_mix2-3_726	9055	2800.23	1326.54	2	LGNJLTR		9 2 0 0	9	2	0	0	(N(N(H(H(H(H(H(H)))))(H(H(H))))))	4	39.4759	9.61112	94.9392	7	1.27499	1.07186e-168	1.29078e-170	0.00392349	0.00392349	2/sp|Q9C0Y4|AGLU_SCHPO/sp|Q9URX4|YFZB_SCHPO	2/209/225	9	2	0	0	3724860000	2803420000
cwq_mix2-1_726.29617.29617.3.0.dta	cwq_mix2-1_726	29617	8144.2	1266.53	3	KLGNQYYJDTQWLK		10 2 0 0	10	2	0	0	(N(N(H(H(H(H(H(H)))))(H(H(H(H)))))))	8	47.3593	21.7422	94.9338	7	1.29502	6.84573e-63	1.88147e-64	0	1.88147e-64	1/sp|Q10061|YAM6_SCHPO	1/733	10	2	0	0	59232000	43543500
cwq_mix2-1_726.17964.17964.3.0.dta	cwq_mix2-1_726	17964	5119.95	1468.22	3	VHLECFGSSSSNJK	5,Carbamidomethyl[C];	15 2 0 0	15	2	0	0	(N(N(H(H(H(H(H(H(H(H)))))))(H(H(H(H(H(H(H))))))))))	13	45.4559	18.8187	94.9249	7	0.82763	6.94556e-63	2.04832e-64	0.000851789	0.000851789	1/sp|O13912|YDW6_SCHPO	1/256	15	2	0	0	36890300	40624300
cwq_mix2-1_726.5979.5979.2.0.dta	cwq_mix2-1_726	5979	1910.03	1713.13	2	NFJDSSTK		13 2 0 0	13	2	0	0	(N(N(H(H(H(H(H(H(H(H)))))))(H(H(H(H(H))))))))	3	40.8109	11.7009	94.8722	7	0.18061	7.56582e-63	2.22963e-64	0.00455696	0.00455696	1/sp|P78854|PLB1_SCHPO	1/348	13	2	0	0	118386000	163973000
cwq_mix2-1_726.31367.31367.3.0.dta	cwq_mix2-1_726	31367	8590.99	1186.15	3	LJDTYTEVAEVMK		9 2 0 1	9	2	0	1	(N(N(H(H(H(H(aH(H)))))(H(H(H(H)))))))	2	59.4986	40.4782	94.8222	7	3.09462	8.20619e-63	2.42578e-64	0	2.42578e-64	1/sp|Q10057|PDI1_SCHPO	1/161	9	2	0	1	139408000	117818000
cwq_mix2-1_726.17838.17838.3.0.dta	cwq_mix2-1_726	17838	5086.01	1051.43	3	NMVJTTREEVEK		8 2 0 0	8	2	0	0	(N(N(H(H(H(H(H(H)))))(H(H)))))	4	41.323	12.5169	94.82	7	0.40123	8.23679e-63	2.62171e-64	0.00376648	0.00376648	1/sp|Q9HGN7|SEC63_SCHPO	1/135	8	2	0	0	53688900	61560600
cwq_mix2-3_726.25780.25780.3.0.dta	cwq_mix2-3_726	25780	7238.24	1321.87	3	FFKJDTQFYIK		13 2 0 0	13	2	0	0	(N(N(H(H(H(H(H(H(H(H)))))))(H(H(H(H(H))))))))	4	36.6418	5.33189	94.7886	7	0.42528	2.03588e-168	2.18249e-170	0.00900196	0.00900196	1/sp|Q9USU5|GAS2_SCHPO	1/34	13	2	0	0	22661700	19817700
cwq_mix2-1_726.4092.4092.3.0.dta	cwq_mix2-1_726	4092	1404.46	1012.74	3	JTTAGJHTVTR		9 2 0 0	9	2	0	0	(N(N(H(H(H(H(H(H)))))(H(H(H))))))	1	45.8231	19.4756	94.7543	7	0.65324	9.16469e-63	2.83938e-64	0.000851789	0.000851789	1/sp|P78854|PLB1_SCHPO	1/494	9	2	0	0	88493400	94181400
cwq_mix2-1_726.4465.4465.3.0.dta	cwq_mix2-1_726	4465	1504.71	884.667	3	JASCYR	4,Carbamidomethyl[C];	8 2 0 1	8	2	0	1	(N(N(H(H(H(H(H(aH)))))(H(H(H))))))	1	38.3352	7.96764	94.7322	7	0.60532	9.49965e-63	3.06415e-64	0.00622307	0.00622307	1/sp|O59866|OSTB_SCHPO	1/289	8	2	0	1	73690900	74451700
cwq_mix2-3_726.8740.8740.2.0.dta	cwq_mix2-3_726	8740	2717.63	1245.52	2	LGNJLTR		8 2 0 0	8	2	0	0	(N(N(H(H(H(H(H(H)))))(H(H)))))	4	39.7705	10.2244	94.6419	7	0.83887	3.80497e-168	3.16768e-170	0.00392349	0.00392349	2/sp|Q9C0Y4|AGLU_SCHPO/sp|Q9URX4|YFZB_SCHPO	2/209/225	8	2	0	0	92578900	29637200
cwq_mix2-2_726.4006.4006.3.0.dta	cwq_mix2-2_726	4006	1414.33	884.667	3	JASCYR	4,Carbamidomethyl[C];	8 2 0 1	8	2	0	1	(N(N(H(H(H(H(aH(H)))))(H(H(H))))))	1	37.7447	7.11669	94.6253	7	0.775	1.88406e-250	7.55721e-253	0.00673854	0.00673854	1/sp|O59866|OSTB_SCHPO	1/289	8	2	0	1	113513000	102737000
cwq_mix2-3_726.22412.22412.2.0.dta	cwq_mix2-3_726	22412	6380.74	1442.1	2	LGJETFLPK		9 2 0 0	9	2	0	0	(N(N(H(H(H(H(H(H)))))(H(H(H))))))	3	52.4442	29.74	94.6092	7	0.95289	4.37407e-168	4.29558e-170	0	4.29558e-170	1/sp|P36581|CALX_SCHPO	1/418	9	2	0	0	2060430000	1806030000
cwq_mix2-1_726.17913.17913.3.0.dta	cwq_mix2-1_726	17913	5106.18	1051.43	3	NMVJTTREEVEK		8 2 0 0	8	2	0	0	(N(N(H(H(H(H(H(H)))))(H(H)))))	4	41.7505	13.293	94.6002	7	0.20709	1.17723e-62	3.57506e-64	0.0032113	0.0032113	1/sp|Q9HGN7|SEC63_SCHPO	1/135	8	2	0	0	53688900	61560600
cwq_mix2-1_726.33773.33773.4.0.dta	cwq_mix2-1_726	33773	9205.78	1215.5	4	LFPHGIYNFJFSAPNKR		15 2 0 0	15	2	0	0	(N(N(H(H(H(H(H(H(H(H)))))))(H(H(H(H(H(H(H))))))))))	10	44.3462	17.2868	94.5993	7	0.43873	1.17884e-62	3.85183e-64	0.00157604	0.00157604	1/sp|P87167|BUT2_SCHPO	1/236	15	2	0	0	1359370000	1191230000
cwq_mix2-3_726.30526.30526.3.0.dta	cwq_mix2-3_726	30526	8466.53	1280.84	3	SPEFFJDSLVR		12 2 0 1	12	2	0	1	(N(N(H(H(H(H(H(H(H(H)))))))(H(H(aH(H(H))))))))	6	51.9895	29.0537	94.5846	7	2.68182	4.85664e-168	6.75196e-170	0	6.75196e-170	1/sp|O13968|YE48_SCHPO	1/118	12	2	0	1	511195000	459739000
cwq_mix2-2_726.15099.15099.3.0.dta	cwq_mix2-2_726	15099	4383.52	1443.9	3	VYAVJASLNHDK		16 2 0 0	16	2	0	0	(N(N(H(H(H(H(H(H(H(H)))))))(H(H(H(H(H(H(H(H)))))))))))	5	42.1924	13.9905	94.5674	7	2.0187	2.73192e-250	1.45969e-252	0.00309981	0.00309981	1/sp|Q9USU5|GAS2_SCHPO	1/90	16	2	0	0	4442930	3916340
cwq_mix2-3_726.16971.16971.3.0.dta	cwq_mix2-3_726	16971	4926	1153.47	3	JLSADIPAK		12 2 0 1	12	2	0	1	(N(N(H(H(H(H(H(aH(H(H)))))))(H(H(H(H(H))))))))	1	48.2763	23.3612	94.5473	7	2.04505	5.69305e-168	8.20184e-170	0	8.20184e-170	1/sp|P87167|BUT2_SCHPO	1/215	12	2	0	1	932535000	961384000
cwq_mix2-2_726.32067.32067.3.1.dta	cwq_mix2-2_726	32067	8813.91	1407.6	3	SIDVGJHTLVIVDGIR		13 2 0 0	13	2	0	0	(N(N(H(H(H(H(H(H(H(H)))))))(H(H(H(H(H))))))))	6	41.5276	12.9789	94.5467	7	0.61781	3.12037e-250	2.26015e-252	0.00342466	0.00342466	1/sp|Q9UUH0|YKIC_SCHPO	1/171	13	2	0	0	4883980	4511510
cwq_mix2-3_726.40099.40099.3.0.dta	cwq_mix2-3_726	40099	10953.5	1407.96	3	QYNEJVTLYAPLEHINVAIR		9 2 0 0	9	2	0	0	(N(N(H(H(H(H(H(H)))))(H(H(H))))))	5	64.7889	48.7735	94.5317	7	0.94138	6.08384e-168	9.74472e-170	0	9.74472e-170	1/sp|Q9C0Y4|AGLU_SCHPO	1/821	9	2	0	0	2895930000	2266590000
cwq_mix2-3_726.16599.16599.3.0.dta	cwq_mix2-3_726	16599	4833.93	1261.5	3	JLSADIPAK		14 2 0 1	14	2	0	1	(N(N(H(H(H(H(H(H(H(aH)))))))(H(H(H(H(H(H(H))))))))))	1	48.108	23.1422	94.473	7	2.16675	7.81315e-168	1.3312e-169	0	1.3312e-169	1/sp|P87167|BUT2_SCHPO	1/215	14	2	0	1	707728000	655260000
cwq_mix2-2_726.29833.29833.3.0.dta	cwq_mix2-2_726	29833	8227.31	1322.53	3	JVSGAFNVNNMIR		12 2 0 1	12	2	0	1	(N(N(H(H(H(H(H(H(aH(H)))))))(H(H(H(H(H))))))))	1	61.2445	43.3554	94.4671	7	0.9662	5.19854e-250	3.59072e-252	0	3.59072e-252	1/sp|O13960|YIN3_SCHPO	1/92	12	2	0	1	3444160000	3322330000
cwq_mix2-2_726.10853.10853.3.0.dta	cwq_mix2-2_726	10853	3236.56	1148.11	3	JFSNIR		13 2 0 1	13	2	0	1	(N(N(H(H(H(H(H(H(aH(H)))))))(H(H(H(H(H(H)))))))))	1	38.4949	8.3702	94.4408	7	2.22848	6.15653e-250	5.16011e-252	0.00619933	0.00619933	2/sp|P87015|ASPG1_SCHPO/sp|Q8NKC0|ASPG3_SCHPO	2/82/82	13	2	0	1	750239000	682336000
cwq_mix2-3_726.43616.43616.3.0.dta	cwq_mix2-3_726	43616	11867.7	1376.55	3	WGYTJITEIMDVR		12 2 0 1	12	2	0	1	(N(N(H(H(H(H(H(H(aH(H)))))))(H(H(H(H(H))))))))	5	55.7837	34.9712	94.4355	7	1.09713	9.16886e-168	1.78264e-169	0	1.78264e-169	1/sp|Q9C0Y4|AGLU_SCHPO	1/331	12	2	0	1	437903000	381493000
cwq_mix2-1_726.24316.24316.2.0.dta	cwq_mix2-1_726	24316	6804.88	1442.1	2	LGJETFLPK		9 2 0 0	9	2	0	0	(N(N(H(H(H(H(H(H)))))(H(H(H))))))	3	53.5912	31.5999	94.4323	7	0.97162	1.5466e-62	4.88758e-64	0	4.88758e-64	1/sp|P36581|CALX_SCHPO	1/418	9	2	0	0	1920230000	1749300000
cwq_mix2-2_726.19892.19892.3.0.dta	cwq_mix2-2_726	19892	5652.55	1111.81	3	SIIQNJGTFGVSHTR		8 2 0 0	8	2	0	0	(N(N(H(H(H(H(H(H)))))(H(H)))))	6	51.5277	28.4318	94.4202	7	0.39623	7.02741e-250	8.68401e-252	0	8.68401e-252	1/sp|Q8WZK2|MCD4_SCHPO	1/86	8	2	0	0	125797000	124087000
cwq_mix2-2_726.39653.39653.3.0.dta	cwq_mix2-2_726	39653	10783.2	1407.96	3	QYNEJVTLYAPLEHINVAIR		9 2 0 0	9	2	0	0	(N(N(H(H(H(H(H(H)))))(H(H(H))))))	5	61.862	44.3313	94.4189	7	0.88098	7.084e-250	1.04645e-251	0	1.04645e-251	1/sp|Q9C0Y4|AGLU_SCHPO	1/821	9	2	0	0	2756570000	2158240000
cwq_mix2-3_726.14487.14487.3.0.dta	cwq_mix2-3_726	14487	4268.85	1138.45	3	JLTFAR		13 2 0 1	13	2	0	1	(N(N(H(H(H(H(H(H(aH(H)))))))(H(H(H(H(H(H)))))))))	1	36.7946	5.78207	94.3892	7	2.03325	1.11662e-167	2.06152e-169	0.00859599	0.00859599	1/sp|O60123|KEX1_SCHPO	1/416	13	2	0	1	205300000	40232300
cwq_mix2-3_726.34024.34024.4.0.dta	cwq_mix2-3_726	34024	9380.25	1215.5	4	LFPHGIYNFJFSAPNKR		15 2 0 0	15	2	0	0	(N(N(H(H(H(H(H(H(H(H)))))))(H(H(H(H(H(H(H))))))))))	10	41.2744	12.6801	94.3782	7	0.9697	1.17055e-167	2.35264e-169	0.00344828	0.00344828	1/sp|P87167|BUT2_SCHPO	1/236	15	2	0	0	1127070000	975302000
cwq_mix2-1_726.21474.21474.3.0.dta	cwq_mix2-1_726	21474	6045.65	1348.88	3	IIYNHJSSISDIR		13 2 0 0	13	2	0	0	(N(N(H(H(H(H(H(H(H(H)))))))(H(H(H(H(H))))))))	6	42.7597	14.9836	94.344	7	0.29858	1.7852e-62	5.30397e-64	0.00268637	0.00268637	1/sp|Q9P778|DPP5_SCHPO	1/126	13	2	0	0	29123900	30542300
cwq_mix2-3_726.2114.2114.2.0.dta	cwq_mix2-3_726	2114	921.308	1312.55	2	KQJITR		9 2 0 0	9	2	0	0	(N(N(H(H(H(H(H(H)))))(H(H(H))))))	3	37.7546	7.31175	94.2912	7	1.99741	1.69571e-167	3.12754e-169	0.00616197	0.00616197	1/sp|Q10061|YAM6_SCHPO	1/247	9	2	0	0	45208300	37886400
cwq_mix2-2_726.23364.23364.3.0.dta	cwq_mix2-2_726	23364	6565.03	1058.79	3	JVTIPTNGIPQR		9 2 0 0	9	2	0	0	(N(N(H(H(H(H(H(H)))))(H(H(H))))))	1	59.7717	41.193	94.2751	7	0.64843	1.78186e-249	1.8736e-251	0	1.8736e-251	1/sp|Q9C0Y4|AGLU_SCHPO	1/37	9	2	0	0	923414000	887220000
cwq_mix2-2_726.6977.6977.3.0.dta	cwq_mix2-2_726	6977	2205.66	1104.41	3	FJCTTR	3,Carbamidomethyl[C];	13 2 0 0	13	2	0	0	(N(N(H(H(H(H(H(H(H(H)))))))(H(H(H(H(H))))))))	2	36.7449	5.76912	94.2714	7	1.70803	1.8249e-249	2.3297e-251	0.00957934	0.00957934	1/sp|P87167|BUT2_SCHPO	1/333	13	2	0	0	270752000	294258000
cwq_mix2-2_726.16350.16350.3.0.dta	cwq_mix2-2_726	16350	4713.5	1011.42	3	NNIJISHLSR		9 2 0 0	9	2	0	0	(N(N(H(H(H(H(H(H)))))(H(H(H))))))	4	41.7976	13.5435	94.2697	7	0.47897	1.84527e-249	2.78864e-251	0.00309981	0.00309981	1/sp|O94472|PBN1_SCHPO	1/56	9	2	0	0	56272600	74545800
cwq_mix2-1_726.5746.5746.3.0.dta	cwq_mix2-1_726	5746	1850.73	1256.14	3	NFJDSSTK		14 2 0 1	14	2	0	1	(N(N(H(H(H(H(H(H(aH(H)))))))(H(H(H(H(H(H(H))))))))))	3	38.8805	9.06782	94.2469	7	1.91316	2.09024e-62	5.79134e-64	0.00455696	0.00455696	1/sp|P78854|PLB1_SCHPO	1/348	14	2	0	1	350958000	267679000
cwq_mix2-3_726.2174.2174.2.0.dta	cwq_mix2-3_726	2174	937.406	1312.55	2	KQJITR		9 2 0 0	9	2	0	0	(N(N(H(H(H(H(H(H)))))(H(H(H))))))	3	41.669	13.3749	94.2151	7	2.29541	2.34529e-167	4.27283e-169	0.00344828	0.00344828	1/sp|Q10061|YAM6_SCHPO	1/247	9	2	0	0	45208300	37886400
cwq_mix2-3_726.26896.26896.3.0.dta	cwq_mix2-3_726	26896	7533.34	1074.12	3	JATYTLHWTVSPK		8 2 0 0	8	2	0	0	(N(N(H(H(H(H(H(H)))))(H(H)))))	1	64.6002	48.6547	94.2133	7	0.71073	2.36355e-167	4.85303e-169	0	4.85303e-169	1/sp|Q10259|SPC3_SCHPO	1/148	8	2	0	0	316435000	357754000
cwq_mix2-2_726.22715.22715.3.0.dta	cwq_mix2-2_726	22715	6399.51	1327.87	3	JVSGAFNVNNMIR	11,Oxidation[M];	12 2 0 1	12	2	0	1	(N(N(H(H(H(H(H(H(H(aH)))))))(H(H(H(H(H))))))))	1	62.2374	45.0326	94.1891	7	1.00201	3.09435e-249	3.55911e-251	0	3.55911e-251	1/sp|O13960|YIN3_SCHPO	1/92	12	2	0	1	429592000	435836000
cwq_mix2-2_726.29835.29835.3.0.dta	cwq_mix2-2_726	29835	8227.71	1316.86	3	JVSGAFNVNNMIR		13 2 0 0	13	2	0	0	(N(N(H(H(H(H(H(H(H(H)))))))(H(H(H(H(H))))))))	1	60.467	42.3177	94.1729	7	0.87263	3.43462e-249	4.411e-251	0	4.411e-251	1/sp|O13960|YIN3_SCHPO	1/92	13	2	0	0	1135120000	1223360000
cwq_mix2-1_726.2421.2421.2.0.dta	cwq_mix2-1_726	2421	954.659	1312.55	2	KQJITR		9 2 0 0	9	2	0	0	(N(N(H(H(H(H(H(H)))))(H(H(H))))))	3	43.1027	15.6369	94.1107	7	1.83354	2.60809e-62	6.39997e-64	0.00218978	0.00218978	1/sp|Q10061|YAM6_SCHPO	1/247	9	2	0	0	120351000	108721000
cwq_mix2-2_726.28924.28924.3.0.dta	cwq_mix2-2_726	28924	7994.09	1212.51	3	KLGNQYYJDTQWLK		9 2 0 0	9	2	0	0	(N(N(H(H(H(H(H(H)))))(H(H(H))))))	8	46.1032	20.288	94.0456	7	0.78816	7.76916e-249	8.64238e-251	0.000914913	0.000914913	1/sp|Q10061|YAM6_SCHPO	1/733	9	2	0	0	91216300	65484700
cwq_mix2-3_726.14667.14667.3.0.dta	cwq_mix2-3_726	14667	4317.02	1001.08	3	VQASJWTGTR		8 2 0 1	8	2	0	1	(N(N(H(H(H(H(H(aH)))))(H(H(H))))))	5	47.9598	23.1462	94.0422	7	0.85442	4.89783e-167	6.06233e-169	0	6.06233e-169	1/sp|Q9USK8|AGS1_SCHPO	1/907	8	2	0	1	33913200	37286900
cwq_mix2-1_726.23934.23934.3.0.dta	cwq_mix2-1_726	23934	6708.19	1212.14	3	DAJNTQFQFTSR		10 2 0 1	10	2	0	1	(N(N(H(H(H(H(H(aH(H))))))(H(H(H(H)))))))	3	59.3035	40.6265	93.9895	7	1.04073	3.17602e-62	7.14093e-64	0	7.14093e-64	1/sp|Q9C0Y4|AGLU_SCHPO	1/116	10	2	0	1	50502900	43564000
cwq_mix2-2_726.21515.21515.4.0.dta	cwq_mix2-2_726	21515	6091.24	1021.18	4	EGLINJGTSIHAGLR		12 2 0 1	12	2	0	1	(N(N(H(H(H(H(H(H(H(aH)))))))(H(H(H(H(H))))))))	6	39.9538	10.8581	93.9887	7	0.6141	1.11945e-248	1.13987e-250	0.00384404	0.00384404	1/sp|O42887|SPEB2_SCHPO	1/269	12	2	0	1	55286800	52493400
cwq_mix2-3_726.19352.19352.3.0.dta	cwq_mix2-3_726	19352	5563.99	1402.9	3	IIYNHJSSISDIR		14 2 0 0	14	2	0	0	(N(N(H(H(H(H(H(H(H(H)))))))(H(H(H(H(H(H)))))))))	6	41.1304	12.6799	93.9672	7	1.86398	6.74347e-167	7.72473e-169	0.00344828	0.00344828	1/sp|Q9P778|DPP5_SCHPO	1/126	14	2	0	0	28223000	24490200
cwq_mix2-3_726.29868.29868.3.0.dta	cwq_mix2-3_726	29868	8296.55	1376.55	3	JVSGAFNVNNMIR		13 2 0 1	13	2	0	1	(N(N(H(H(H(H(H(H(H(aH)))))))(H(H(H(H(H(H)))))))))	1	61.7365	44.4045	93.9245	7	0.76997	8.08908e-167	1.14154e-168	0	1.14154e-168	1/sp|O13960|YIN3_SCHPO	1/92	13	2	0	1	705797000	602936000
cwq_mix2-2_726.39988.39988.3.0.dta	cwq_mix2-2_726	39988	10868.4	1407.96	3	QYNEJVTLYAPLEHINVAIR		9 2 0 0	9	2	0	0	(N(N(H(H(H(H(H(H)))))(H(H(H))))))	5	61.4924	44.0398	93.9043	7	1.21637	1.92438e-248	2.05503e-250	0	2.05503e-250	1/sp|Q9C0Y4|AGLU_SCHPO	1/821	9	2	0	0	2756570000	2158240000
cwq_mix2-3_726.14603.14603.3.0.dta	cwq_mix2-3_726	14603	4299.88	1051.43	3	NMVJTTREEVEK		8 2 0 0	8	2	0	0	(N(N(H(H(H(H(H(H)))))(H(H)))))	4	43.8146	16.8457	93.8996	7	0.71434	8.99256e-167	1.36076e-168	0.00200267	0.00200267	1/sp|Q9HGN7|SEC63_SCHPO	1/135	8	2	0	0	77446500	91910500
cwq_mix2-3_726.14624.14624.3.0.dta	cwq_mix2-3_726	14624	4305.53	1055.1	3	VQASJWTGTR		9 2 0 1	9	2	0	1	(N(N(H(H(H(H(H(aH)))))(H(H(H(H)))))))	5	46.7448	21.3722	93.8653	7	1.00525	1.04081e-166	1.61376e-168	0	1.61376e-168	1/sp|Q9USK8|AGS1_SCHPO	1/907	9	2	0	1	72441100	88576300
cwq_mix2-2_726.27672.27672.3.0.dta	cwq_mix2-2_726	27672	7663.62	1213.49	3	NJESYPIGFTYK		10 2 0 1	10	2	0	1	(N(N(H(H(H(H(H(H(aH))))))(H(H(H(H)))))))	2	49.9549	26.344	93.8036	7	3.28476	3.67017e-248	3.52541e-250	0	3.52541e-250	1/sp|Q10061|YAM6_SCHPO	1/555	10	2	0	1	148044000	130154000
cwq_mix2-2_726.9441.9441.2.0.dta	cwq_mix2-2_726	9441	2858.18	1245.52	2	LGNJLTR		8 2 0 0	8	2	0	0	(N(N(H(H(H(H(H(H)))))(H(H)))))	4	41.8583	13.9061	93.7694	7	1.26858	4.57184e-248	4.63732e-250	0.00309981	0.00309981	2/sp|Q9C0Y4|AGLU_SCHPO/sp|Q9URX4|YFZB_SCHPO	2/209/225	8	2	0	0	268088000	76826200
cwq_mix2-1_726.24580.24580.3.0.dta	cwq_mix2-1_726	24580	6870.27	967.412	3	LGJETFLPK		8 2 0 1	8	2	0	1	(N(N(H(H(H(H(H(aH)))))(H(H(H))))))	3	47.3383	22.3658	93.7158	7	1.67825	4.95577e-62	9.87544e-64	0	9.87544e-64	1/sp|P36581|CALX_SCHPO	1/418	8	2	0	1	2154910000	2253000000
cwq_mix2-3_726.34248.34248.4.0.dta	cwq_mix2-3_726	34248	9437.27	1174.99	4	LFPHGIYNFJFSAPNKR		14 2 0 0	14	2	0	0	(N(N(H(H(H(H(H(H(H(H)))))))(H(H(H(H(H(H)))))))))	10	43.0506	15.7737	93.7079	7	0.67516	2.03567e-166	2.10996e-168	0.00200267	0.00200267	1/sp|P87167|BUT2_SCHPO	1/236	14	2	0	0	6942280000	5752030000
cwq_mix2-3_726.7040.7040.3.0.dta	cwq_mix2-3_726	7040	2264	842.023	3	IJHTTIER		7 2 0 0	7	2	0	0	(N(N(H(H(H(H(H))))(H(H)))))	2	38.3035	8.47667	93.6961	7	-0.24515	2.14091e-166	2.62952e-168	0.0047259	0.0047259	1/sp|Q9UT11|YLW3_SCHPO	1/46	7	2	0	0	213514000	359790000
cwq_mix2-2_726.16210.16210.3.0.dta	cwq_mix2-2_726	16210	4676.97	1369.54	3	JLSADIPAK		16 2 0 1	16	2	0	1	(N(N(H(H(H(H(H(H(H(H)))))))(H(H(H(H(H(H(H(aH(H))))))))))))	1	48.3079	23.8961	93.644	7	1.25453	1.02185e-247	8.37681e-250	0	8.37681e-250	1/sp|P87167|BUT2_SCHPO	1/215	16	2	0	1	379647000	340817000
cwq_mix2-3_726.22076.22076.3.1.dta	cwq_mix2-3_726	22076	6294.67	1104.11	3	DAJNTQFQFTSR		8 2 0 1	8	2	0	1	(N(N(H(H(H(H(aH(H)))))(H(H(H))))))	3	64.1232	48.2411	93.6185	7	0.97281	2.97982e-166	4.5865e-168	0	4.5865e-168	1/sp|Q9C0Y4|AGLU_SCHPO	1/116	8	2	0	1	2349040000	1756300000
cwq_mix2-1_726.12548.12548.2.0.dta	cwq_mix2-1_726	12548	3666.16	1245.52	2	LGNJLTR		8 2 0 0	8	2	0	0	(N(N(H(H(H(H(H(H)))))(H(H)))))	4	42.6793	15.2562	93.6078	7	1.04288	5.90666e-62	1.12452e-63	0.00218978	0.00218978	2/sp|Q9C0Y4|AGLU_SCHPO/sp|Q9URX4|YFZB_SCHPO	2/209/225	8	2	0	0	322033000	98087200
cwq_mix2-2_726.10965.10965.3.0.dta	cwq_mix2-2_726	10965	3266.39	1202.13	3	JFSNIR		14 2 0 1	14	2	0	1	(N(N(H(H(H(H(H(H(H(aH)))))))(H(H(H(H(H(H(H))))))))))	1	38.3335	8.60574	93.5422	7	1.16045	1.96439e-247	1.3136e-249	0.00586224	0.00586224	2/sp|P87015|ASPG1_SCHPO/sp|Q8NKC0|ASPG3_SCHPO	2/82/82	14	2	0	1	271817000	235501000
cwq_mix2-1_726.6117.6117.3.0.dta	cwq_mix2-1_726	6117	1945.17	1196.44	3	NFJDSSTK		14 2 0 0	14	2	0	0	(N(N(H(H(H(H(H(H(H(H)))))))(H(H(H(H(H(H)))))))))	3	39.0669	9.73826	93.5343	7	0.8146	6.65639e-62	1.42797e-63	0.00455696	0.00455696	1/sp|P78854|PLB1_SCHPO	1/348	14	2	0	0	657408000	707109000
cwq_mix2-2_726.30203.30203.3.0.dta	cwq_mix2-2_726	30203	8322.41	1322.53	3	JVSGAFNVNNMIR		12 2 0 1	12	2	0	1	(N(N(H(H(H(H(H(H(H(aH)))))))(H(H(H(H(H))))))))	1	60.6333	42.9259	93.5185	7	0.7453	2.28654e-247	2.36673e-249	0	2.36673e-249	1/sp|O13960|YIN3_SCHPO	1/92	12	2	0	1	3478670000	3346160000
cwq_mix2-1_726.11254.11254.2.0.dta	cwq_mix2-1_726	11254	3320.05	1245.52	2	LGNJLTR		8 2 0 0	8	2	0	0	(N(N(H(H(H(H(H(H)))))(H(H)))))	4	40.5144	11.9778	93.511	7	0.85011	6.91323e-62	1.58653e-63	0.00455696	0.00455696	2/sp|Q9C0Y4|AGLU_SCHPO/sp|Q9URX4|YFZB_SCHPO	2/209/225	8	2	0	0	250871000	193835000
cwq_mix2-2_726.16353.16353.3.0.dta	cwq_mix2-2_726	16353	4714.34	1092.79	3	TJGTLYGLSDSRK		9 2 0 0	9	2	0	0	(N(N(H(H(H(H(H(H)))))(H(H(H))))))	2	36.9245	6.46526	93.4918	7	0.65663	2.71411e-247	3.5652e-249	0.00817556	0.00817556	1/sp|Q9US04|GGT1_SCHPO	1/612	9	2	0	0	14926400	15531900
cwq_mix2-3_726.14464.14464.3.0.dta	cwq_mix2-3_726	14464	4262.71	1096.77	3	SQNHLSYJTTMK		9 2 0 0	9	2	0	0	(N(N(H(H(H(H(H(H)))))(H(H(H))))))	8	39.4715	10.3925	93.4752	7	1.5684	5.48626e-166	6.98066e-168	0.00392349	0.00392349	1/sp|O42841|YFH2_SCHPO	1/295	9	2	0	0	10561500	13365300
cwq_mix2-3_726.22633.22633.3.0.dta	cwq_mix2-3_726	22633	6437.13	961.736	3	LGJETFLPK		9 2 0 0	9	2	0	0	(N(N(H(H(H(H(H(H)))))(H(H(H))))))	3	46.2451	20.8225	93.4586	7	0.55854	5.88784e-166	8.38598e-168	0	8.38598e-168	1/sp|P36581|CALX_SCHPO	1/418	9	2	0	0	2331410000	2657720000
cwq_mix2-1_726.3271.3271.3.0.dta	cwq_mix2-1_726	3271	1182.5	1142.42	3	NFJDSSTK		13 2 0 0	13	2	0	0	(N(N(H(H(H(H(H(H(H(H)))))))(H(H(H(H(H))))))))	3	38.1508	8.37227	93.4539	7	1.34169	7.58629e-62	1.76007e-63	0.00580271	0.00580271	1/sp|P78854|PLB1_SCHPO	1/348	13	2	0	0	46119700	45188400
cwq_mix2-1_726.2365.2365.2.0.dta	cwq_mix2-1_726	2365	939.723	1231.52	2	KQJITR		8 2 0 0	8	2	0	0	(N(N(H(H(H(H(H(H)))))(H(H)))))	3	39.9121	11.0845	93.449	7	1.77609	7.64621e-62	1.9342e-63	0.00455696	0.00455696	1/sp|Q10061|YAM6_SCHPO	1/247	8	2	0	0	42456900	35094800
cwq_mix2-1_726.18433.18433.3.0.dta	cwq_mix2-1_726	18433	5247.75	1065.78	3	VYAVJASLNHDK		9 2 0 0	9	2	0	0	(N(N(H(H(H(H(H(H)))))(H(H(H))))))	5	46.8254	21.7328	93.4261	7	1.17652	7.93713e-62	2.11429e-63	0	2.11429e-63	1/sp|Q9USU5|GAS2_SCHPO	1/90	9	2	0	0	23338100	23062600
cwq_mix2-1_726.14072.14072.3.0.dta	cwq_mix2-1_726	14072	4074.13	1196.45	3	JFSNIR		15 2 0 0	15	2	0	0	(N(N(H(H(H(H(H(H(H(H)))))))(H(H(H(H(H(H(H))))))))))	1	36.1469	5.33267	93.3734	7	1.40042	8.64626e-62	2.30999e-63	0.00868846	0.00868846	2/sp|P87015|ASPG1_SCHPO/sp|Q8NKC0|ASPG3_SCHPO	2/82/82	15	2	0	0	73660900	82835300
cwq_mix2-2_726.8207.8207.4.0.dta	cwq_mix2-2_726	8207	2532.14	848.366	4	SKHATSJGTVETLNTK		8 2 0 0	8	2	0	0	(N(N(H(H(H(H(H(H)))))(H(H)))))	7	47.7233	23.1445	93.3697	7	0.4111	5.9398e-247	5.83328e-249	0	5.83328e-249	1/sp|O13898|PMT1_SCHPO	1/443	8	2	0	0	16511900	16474100
cwq_mix2-3_726.17018.17018.3.0.dta	cwq_mix2-3_726	17018	4938.27	1093.77	3	JLSADIPAK		12 2 0 0	12	2	0	0	(N(N(H(H(H(H(H(H(H(H)))))))(H(H(H(H)))))))	1	45.6095	19.9126	93.3322	7	0.92003	1.00897e-165	1.0797e-167	0.000908265	0.000908265	1/sp|P87167|BUT2_SCHPO	1/215	12	2	0	0	274443000	303933000
cwq_mix2-1_726.29284.29284.3.0.dta	cwq_mix2-1_726	29284	8058.09	1219.16	3	HYWJLTSNIYR		11 2 0 0	11	2	0	0	(N(N(H(H(H(H(H(H(H))))))(H(H(H(H)))))))	4	46.0731	20.6278	93.3286	7	0.89879	9.29947e-62	2.51991e-63	0.000851789	0.000851789	1/sp|O13968|YE48_SCHPO	1/541	11	2	0	0	87897900	77256600
cwq_mix2-3_726.26109.26109.3.0.dta	cwq_mix2-3_726	26109	7324.23	1480.91	3	TELAAYLSCJATK	9,Carbamidomethyl[C];	16 2 0 0	16	2	0	0	(N(N(H(H(H(H(H(H(H(H)))))))(H(H(H(H(H(H(H(H)))))))))))	10	61.205	43.9116	93.3213	7	1.36225	1.05688e-165	1.33117e-167	0	1.33117e-167	1/sp|Q9USU5|GAS2_SCHPO	1/212	16	2	0	0	912708	35725300
cwq_mix2-3_726.16672.16672.3.0.dta	cwq_mix2-3_726	16672	4852.46	1201.81	3	JLSADIPAK		14 2 0 0	14	2	0	0	(N(N(H(H(H(H(H(H(H(H)))))))(H(H(H(H(H(H)))))))))	1	44.4395	18.1503	93.2625	7	0.72354	1.35783e-165	1.94585e-167	0.00200267	0.00200267	1/sp|P87167|BUT2_SCHPO	1/215	14	2	0	0	381949000	376022000
cwq_mix2-2_726.4071.4071.3.0.dta	cwq_mix2-2_726	4071	1432.11	884.667	3	JASCYR	4,Carbamidomethyl[C];	8 2 0 1	8	2	0	1	(N(N(H(H(H(H(H(aH)))))(H(H(H))))))	1	38.0362	8.31615	93.2307	7	0.79989	1.44923e-246	9.28638e-249	0.00619933	0.00619933	1/sp|O59866|OSTB_SCHPO	1/289	8	2	0	1	113513000	102737000
cwq_mix2-1_726.16743.16743.3.0.dta	cwq_mix2-1_726	16743	4791.21	1077.12	3	INPNNVIHJSSR		9 2 0 0	9	2	0	0	(N(N(H(H(H(H(H(H)))))(H(H(H))))))	9	37.525	7.54108	93.2095	7	0.1023	1.12869e-61	2.77476e-63	0.00688389	0.00688389	1/sp|O94385|PO152_SCHPO	1/143	9	2	0	0	176461000	217653000
cwq_mix2-1_726.27564.27564.3.0.dta	cwq_mix2-1_726	27564	7622.72	1128.14	3	JATYTLHWTVSPK		9 2 0 0	9	2	0	0	(N(N(H(H(H(H(H(H)))))(H(H(H))))))	1	52.7958	31.0414	93.197	7	0.57573	1.15192e-61	3.03378e-63	0	3.03378e-63	1/sp|Q10259|SPC3_SCHPO	1/148	9	2	0	0	330305000	325758000
cwq_mix2-2_726.12827.12827.3.0.dta	cwq_mix2-2_726	12827	3767.93	1030.78	3	JVSKEPPSVIR		9 2 0 0	9	2	0	0	(N(N(H(H(H(H(H(H)))))(H(H(H))))))	1	38.318	8.77431	93.1847	7	0.41399	1.94595e-246	1.39085e-248	0.00586224	0.00586224	1/sp|Q9P7D0|YOFJ_SCHPO	1/133	9	2	0	0	76195600	39684100
cwq_mix2-1_726.12482.12482.2.0.dta	cwq_mix2-1_726	12482	3648.53	1245.52	2	LGNJLTR		8 2 0 0	8	2	0	0	(N(N(H(H(H(H(H(H)))))(H(H)))))	4	42.8894	15.8264	93.1493	7	1.04288	1.24472e-61	3.31295e-63	0.00218978	0.00218978	2/sp|Q9C0Y4|AGLU_SCHPO/sp|Q9URX4|YFZB_SCHPO	2/209/225	8	2	0	0	322033000	98087200
cwq_mix2-3_726.19694.19694.3.0.dta	cwq_mix2-3_726	19694	5655.85	1057.42	3	JYSHGLAWTEK		9 2 0 0	9	2	0	0	(N(N(H(H(H(H(H(H)))))(H(H(H))))))	1	50.711	27.8893	93.0941	7	0.86408	2.78286e-165	4.69552e-167	0	4.69552e-167	1/sp|O94680|PDAT_SCHPO	1/442	9	2	0	0	140934000	150695000
cwq_mix2-3_726.29124.29124.3.0.dta	cwq_mix2-3_726	29124	8106.92	1266.53	3	KLGNQYYJDTQWLK		10 2 0 0	10	2	0	0	(N(N(H(H(H(H(H(H)))))(H(H(H(H)))))))	8	41.6586	13.9744	93.072	7	1.23893	3.05787e-165	5.40564e-167	0.00344828	0.00344828	1/sp|Q10061|YAM6_SCHPO	1/733	10	2	0	0	56825200	36346900
cwq_mix2-2_726.26582.26582.3.0.dta	cwq_mix2-2_726	26582	7389.56	1074.12	3	JATYTLHWTVSPK		8 2 0 0	8	2	0	0	(N(N(H(H(H(H(H(H)))))(H(H)))))	1	57.2134	37.9188	93.0463	7	0.53745	4.73102e-246	2.51397e-248	0	2.51397e-248	1/sp|Q10259|SPC3_SCHPO	1/148	8	2	0	0	328172000	374627000
cwq_mix2-1_726.24531.24531.3.0.dta	cwq_mix2-1_726	24531	6858.37	961.736	3	LGJETFLPK		9 2 0 0	9	2	0	0	(N(N(H(H(H(H(H(H)))))(H(H(H))))))	3	45.8277	20.4226	93.0087	7	0.54813	1.5645e-61	3.66418e-63	0.000851789	0.000851789	1/sp|P36581|CALX_SCHPO	1/418	9	2	0	0	1739630000	1944710000
cwq_mix2-1_726.14535.14535.3.0.dta	cwq_mix2-1_726	14535	4197.89	1094.09	3	JFSNIR		12 2 0 1	12	2	0	1	(N(N(H(H(H(H(H(H(H(aH)))))))(H(H(H(H(H))))))))	1	37.4035	7.47624	92.9827	7	2.10244	1.63192e-61	4.02924e-63	0.00688389	0.00688389	2/sp|P87015|ASPG1_SCHPO/sp|Q8NKC0|ASPG3_SCHPO	2/82/82	12	2	0	1	147232000	154953000
cwq_mix2-3_726.27811.27811.3.0.dta	cwq_mix2-3_726	27811	7762.5	1213.49	3	NJESYPIGFTYK		10 2 0 1	10	2	0	1	(N(N(H(H(H(H(H(aH(H))))))(H(H(H(H)))))))	2	53.0936	31.6349	92.9454	7	3.18664	5.24196e-165	6.62632e-167	0	6.62632e-167	1/sp|Q10061|YAM6_SCHPO	1/555	10	2	0	1	139673000	120345000
cwq_mix2-1_726.39475.39475.4.0.dta	cwq_mix2-1_726	39475	10662.9	1100.5	4	AAJDSFLWGPYRPNLYVGIRPK		9 2 0 0	9	2	0	0	(N(N(H(H(H(H(H(H)))))(H(H(H))))))	3	43.5844	17.0237	92.9116	7	0.20468	1.83193e-61	4.43829e-63	0.00157604	0.00157604	1/sp|O14255|GCS1_SCHPO	1/39	9	2	0	0	354456000	371608000
cwq_mix2-2_726.6551.6551.3.0.dta	cwq_mix2-2_726	6551	2095.94	950.059	3	IJHTTIER		9 2 0 0	9	2	0	0	(N(N(H(H(H(H(H(H)))))(H(H(H))))))	2	37.2658	7.32332	92.8732	7	0.22975	1.43558e-245	1.10662e-247	0.00673854	0.00673854	1/sp|Q9UT11|YLW3_SCHPO	1/46	9	2	0	0	216672000	233760000
cwq_mix2-3_726.13747.13747.3.0.dta	cwq_mix2-3_726	13747	4067.46	1023.1	3	INPNNVIHJSSR		8 2 0 0	8	2	0	0	(N(N(H(H(H(H(H(H)))))(H(H)))))	9	42.886	15.9786	92.8569	7	0.7863	7.64288e-165	8.40487e-167	0.00200267	0.00200267	1/sp|O94385|PO152_SCHPO	1/143	8	2	0	0	76216000	82213000
cwq_mix2-2_726.8677.8677.2.0.dta	cwq_mix2-2_726	8677	2656.26	1245.52	2	LGNJLTR		8 2 0 0	8	2	0	0	(N(N(H(H(H(H(H(H)))))(H(H)))))	4	39.9834	11.5198	92.8443	7	0.83324	1.728e-245	1.91034e-247	0.00384404	0.00384404	2/sp|Q9C0Y4|AGLU_SCHPO/sp|Q9URX4|YFZB_SCHPO	2/209/225	8	2	0	0	234267000	175101000
cwq_mix2-1_726.8059.8059.3.0.dta	cwq_mix2-1_726	8059	2468.57	1259.48	3	JSTCITAR	4,Carbamidomethyl[C];	14 2 0 1	14	2	0	1	(N(N(H(H(H(H(H(H(aH(H)))))))(H(H(H(H(H(H(H))))))))))	1	40.3041	12.0234	92.8256	7	2.40696	2.10702e-61	4.90814e-63	0.00455696	0.00455696	1/sp|O14073|YEA8_SCHPO	1/336	14	2	0	1	64944900	62491900
cwq_mix2-2_726.22481.22481.3.0.dta	cwq_mix2-2_726	22481	6337.7	961.736	3	LGJETFLPK		9 2 0 0	9	2	0	0	(N(N(H(H(H(H(H(H)))))(H(H(H))))))	3	49.2055	25.7302	92.8025	7	0.53564	2.26031e-245	2.86412e-247	0	2.86412e-247	1/sp|P36581|CALX_SCHPO	1/418	9	2	0	0	1936590000	2090670000
cwq_mix2-2_726.11283.11283.3.0.dta	cwq_mix2-2_726	11283	3351.77	1094.09	3	JFSNIR		12 2 0 1	12	2	0	1	(N(N(H(H(H(H(H(H(H(H)))))))(H(H(H(aH(H))))))))	1	39.0279	10.0898	92.7701	7	2.34663	2.78249e-245	3.50754e-247	0.00469974	0.00469974	2/sp|P87015|ASPG1_SCHPO/sp|Q8NKC0|ASPG3_SCHPO	2/82/82	12	2	0	1	143170000	147628000
cwq_mix2-2_726.11848.11848.3.0.dta	cwq_mix2-2_726	11848	3503.86	1032.44	3	ILDDKGNJLTK		9 2 0 0	9	2	0	0	(N(N(H(H(H(H(H(H)))))(H(H(H))))))	8	40.0077	11.5992	92.7664	7	0.83719	2.84914e-245	4.1635e-247	0.00342466	0.00342466	1/sp|Q10351|PIGS_SCHPO	1/132	9	2	0	0	41715300	49231100
cwq_mix2-2_726.2261.2261.2.0.dta	cwq_mix2-2_726	2261	944.468	1231.52	2	KQJITR		8 2 0 0	8	2	0	0	(N(N(H(H(H(H(H(H)))))(H(H)))))	3	41.221	13.4803	92.7394	7	2.02223	3.38816e-245	4.94176e-247	0.00309981	0.00309981	1/sp|Q10061|YAM6_SCHPO	1/247	8	2	0	0	27430600	21126600
cwq_mix2-2_726.33363.33363.4.0.dta	cwq_mix2-2_726	33363	9148.51	1215.5	4	LFPHGIYNFJFSAPNKR		15 2 0 0	15	2	0	0	(N(N(H(H(H(H(H(H(H(H)))))))(H(H(H(H(H(H(H))))))))))	10	43.3272	16.7245	92.7322	7	0.59514	3.54787e-245	5.75347e-247	0.00151172	0.00151172	1/sp|P87167|BUT2_SCHPO	1/236	15	2	0	0	1251680000	1084770000
cwq_mix2-3_726.11151.11151.3.0.dta	cwq_mix2-3_726	11151	3363.84	1142.44	3	JFSNIR		14 2 0 0	14	2	0	0	(N(N(H(H(H(H(H(H(H(H)))))))(H(H(H(H(H(H)))))))))	1	35.8521	5.23704	92.7086	7	0.91473	1.43816e-164	1.47883e-166	0.00900196	0.00900196	2/sp|P87015|ASPG1_SCHPO/sp|Q8NKC0|ASPG3_SCHPO	2/82/82	14	2	0	0	75423400	88737500
cwq_mix2-2_726.5075.5075.3.0.dta	cwq_mix2-2_726	5075	1699.53	1196.44	3	NFJDSSTK		14 2 0 0	14	2	0	0	(N(N(H(H(H(H(H(H(H(H)))))))(H(H(H(H(H(H)))))))))	3	39.061	10.1864	92.6851	7	0.60887	4.79786e-245	6.85077e-247	0.00469974	0.00469974	1/sp|P78854|PLB1_SCHPO	1/348	14	2	0	0	681984000	703493000
cwq_mix2-1_726.20450.20450.3.0.dta	cwq_mix2-1_726	20450	5773.05	1093.47	3	LYESEJQTHLITK		8 2 0 0	8	2	0	0	(N(N(H(H(H(H(H(H)))))(H(H)))))	6	55.8262	35.9794	92.6846	7	0.67375	2.64953e-61	6.57597e-63	0	6.57597e-63	1/sp|O74323|SEC11_SCHPO	1/114	8	2	0	0	793718000	928536000
cwq_mix2-2_726.22016.22016.3.0.dta	cwq_mix2-2_726	22016	6221.33	1021.43	3	LGJETFLPK		9 2 0 1	9	2	0	1	(N(N(H(H(H(H(aH(H)))))(H(H(H(H)))))))	3	39.5151	10.9026	92.6528	7	2.43017	5.90436e-245	8.19854e-247	0.00384404	0.00384404	1/sp|P36581|CALX_SCHPO	1/418	9	2	0	1	44677800	56598200
cwq_mix2-3_726.22250.22250.3.0.dta	cwq_mix2-3_726	22250	6339.61	1085.47	3	EGLINJGTSIHAGLR		8 2 0 0	8	2	0	0	(N(N(H(H(H(H(H(H)))))(H(H)))))	6	45.0758	19.4772	92.616	7	0.50387	2.13341e-164	1.97269e-166	0.00173461	0.00173461	1/sp|O42887|SPEB2_SCHPO	1/269	8	2	0	0	313461000	294558000
cwq_mix2-2_726.36360.36360.3.0.dta	cwq_mix2-2_726	36360	9908.83	1514.28	3	LFPHGIYNFJFSAPNK		14 2 0 0	14	2	0	0	(N(N(H(H(H(H(H(H(H(H)))))))(H(H(H(H(H(H)))))))))	10	43.1047	16.4504	92.6056	7	1.22119	7.99123e-245	1.32896e-246	0.00151172	0.00151172	1/sp|P87167|BUT2_SCHPO	1/236	14	2	0	0	185554000	138998000
cwq_mix2-3_726.8852.8852.3.0.dta	cwq_mix2-3_726	8852	2746.77	890.374	3	LGNJLTR		8 2 0 1	8	2	0	1	(N(N(H(H(H(H(aH(H)))))(H(H(H))))))	4	37.711	8.16022	92.591	7	1.34925	2.37286e-164	2.51993e-166	0.00515947	0.00515947	2/sp|Q9C0Y4|AGLU_SCHPO/sp|Q9URX4|YFZB_SCHPO	2/209/225	8	2	0	1	647469000	496012000
cwq_mix2-1_726.12150.12150.3.0.dta	cwq_mix2-1_726	12150	3559.36	1113.13	3	HATSJGTVETLNTK		9 2 0 0	9	2	0	0	(N(N(H(H(H(H(H(H)))))(H(H(H))))))	5	44.563	18.7338	92.5314	7	0.87385	3.39939e-61	8.6757e-63	0.000851789	0.000851789	1/sp|O13898|PMT1_SCHPO	1/443	9	2	0	0	1341770000	807670000
cwq_mix2-3_726.16936.16936.3.0.dta	cwq_mix2-3_726	16936	4917.56	1147.79	3	JLSADIPAK		13 2 0 0	13	2	0	0	(N(N(H(H(H(H(H(H(H(H)))))))(H(H(H(H(H))))))))	1	44.6466	18.8759	92.5063	7	0.48459	3.40405e-164	3.30388e-166	0.00200267	0.00200267	1/sp|P87167|BUT2_SCHPO	1/215	13	2	0	0	453822000	462888000
cwq_mix2-2_726.6508.6508.3.0.dta	cwq_mix2-2_726	6508	2084.55	1218.12	3	FJCTTR	3,Carbamidomethyl[C];	14 2 0 1	14	2	0	1	(N(N(H(H(H(H(H(H(H(H)))))))(H(H(H(H(H(aH(H))))))))))	2	36.5194	6.37313	92.5053	7	1.30128	1.5203e-244	1.89764e-246	0.00817556	0.00817556	1/sp|P87167|BUT2_SCHPO	1/333	14	2	0	1	2016230000	1755120000
cwq_mix2-2_726.25320.25320.3.0.dta	cwq_mix2-2_726	25320	7056.47	1429.9	3	FFKJDTQFYIK		15 2 0 0	15	2	0	0	(N(N(H(H(H(H(H(H(H(H)))))))(H(H(H(H(H(H(H))))))))))	4	39.5656	11.0614	92.502	7	-0.45391	1.55333e-244	2.24715e-246	0.00384404	0.00384404	1/sp|Q9USU5|GAS2_SCHPO	1/34	15	2	0	0	21368100	21701800
cwq_mix2-1_726.19732.19732.3.0.dta	cwq_mix2-1_726	19732	5586.87	1201.81	3	JLSADIPAK		14 2 0 0	14	2	0	0	(N(N(H(H(H(H(H(H(H(H)))))))(H(H(H(H(H(H)))))))))	1	43.3209	16.8419	92.4963	7	0.06666	3.5991e-61	9.46322e-63	0.00157604	0.00157604	1/sp|P87167|BUT2_SCHPO	1/215	14	2	0	0	341316000	354072000
cwq_mix2-1_726.26988.26988.3.0.dta	cwq_mix2-1_726	26988	7476.23	1392.25	3	FLTHLNNEVLHDJYTR		11 2 0 0	11	2	0	0	(N(N(H(H(H(H(H(H(H))))))(H(H(H(H)))))))	13	43.3433	16.8772	92.4948	7	-0.37092	3.60736e-61	1.02491e-62	0.00157604	0.00157604	1/sp|O59747|PDF1_SCHPO	1/204	11	2	0	0	73472500	80523300
cwq_mix2-3_726.28505.28505.3.0.dta	cwq_mix2-3_726	28505	7946.62	1273.18	3	HYWJLTSNIYR		12 2 0 0	12	2	0	0	(N(N(H(H(H(H(H(H(H(H)))))))(H(H(H(H)))))))	4	41.5838	14.1999	92.4397	7	0.87651	4.52135e-164	5.19975e-166	0.00324044	0.00324044	1/sp|O13968|YE48_SCHPO	1/541	12	2	0	0	110519000	91025300
cwq_mix2-2_726.9298.9298.3.0.dta	cwq_mix2-2_726	9298	2819.97	1148.8	3	EIAPGJVSK		12 2 0 1	12	2	0	1	(N(N(H(H(H(H(H(H(aH(H)))))))(H(H(H(H(H))))))))	6	42.3402	15.3705	92.4269	7	1.91604	2.51403e-244	3.32249e-246	0.00309981	0.00309981	1/sp|O14194|GGT2_SCHPO	1/153	12	2	0	1	140137000	140410000
cwq_mix2-3_726.14816.14816.3.0.dta	cwq_mix2-3_726	14816	4357.74	997.417	3	NMVJTTREEVEK		7 2 0 0	7	2	0	0	(N(N(H(H(H(H(H))))(H(H)))))	4	46.1936	21.3059	92.4136	7	2.76039	5.05157e-164	6.35173e-166	0	6.35173e-166	1/sp|Q9HGN7|SEC63_SCHPO	1/135	7	2	0	0	46433100	50341400
cwq_mix2-1_726.14382.14382.3.0.dta	cwq_mix2-1_726	14382	4156.44	1142.43	3	JFSNIR		14 2 0 0	14	2	0	0	(N(N(H(H(H(H(H(H(H(H)))))))(H(H(H(H(H(H)))))))))	1	37.0205	7.19939	92.4025	7	0.19566	4.19191e-61	1.11619e-62	0.00688389	0.00688389	2/sp|P87015|ASPG1_SCHPO/sp|Q8NKC0|ASPG3_SCHPO	2/82/82	14	2	0	0	246958000	264305000
cwq_mix2-2_726.16023.16023.3.0.dta	cwq_mix2-2_726	16023	4630.11	1310.17	3	WGAIEJGTAR		14 2 0 1	14	2	0	1	(N(N(H(H(H(H(H(aH(H(H)))))))(H(H(H(H(H(H(H))))))))))	6	42.7895	16.0814	92.39	7	-2.1668	3.18543e-244	4.03566e-246	0.00309981	0.00309981	1/sp|Q9USK8|AGS1_SCHPO	1/472	14	2	0	1	28558100	27823700
cwq_mix2-3_726.11449.11449.3.0.dta	cwq_mix2-3_726	11449	3444.52	1094.09	3	JFSNIR		12 2 0 1	12	2	0	1	(N(N(H(H(H(H(H(H(aH(H)))))))(H(H(H(H(H))))))))	1	38.5914	9.63519	92.3672	7	2.18201	6.15585e-164	7.75226e-166	0.00392349	0.00392349	2/sp|P87015|ASPG1_SCHPO/sp|Q8NKC0|ASPG3_SCHPO	2/82/82	12	2	0	1	142163000	140709000
cwq_mix2-2_726.26659.26659.3.0.dta	cwq_mix2-2_726	26659	7410.22	1074.12	3	JATYTLHWTVSPK		8 2 0 0	8	2	0	0	(N(N(H(H(H(H(H(H)))))(H(H)))))	1	63.2431	47.5714	92.3478	7	0.44989	4.17599e-244	4.96921e-246	0	4.96921e-246	1/sp|Q10259|SPC3_SCHPO	1/148	8	2	0	0	328172000	374627000
cwq_mix2-2_726.9341.9341.3.0.dta	cwq_mix2-2_726	9341	2831.74	1113.13	3	HATSJGTVETLNTK		9 2 0 0	9	2	0	0	(N(N(H(H(H(H(H(H)))))(H(H(H))))))	5	53.0898	31.9685	92.3153	7	0.83969	5.14562e-244	6.11694e-246	0	6.11694e-246	1/sp|O13898|PMT1_SCHPO	1/443	9	2	0	0	1458140000	1538560000
cwq_mix2-2_726.27894.27894.3.0.dta	cwq_mix2-2_726	27894	7722.68	1159.47	3	NJESYPIGFTYK		9 2 0 1	9	2	0	1	(N(N(H(H(H(H(aH(H)))))(H(H(H(H)))))))	2	51.8917	30.1758	92.2212	7	2.74303	9.40983e-244	8.21776e-246	0	8.21776e-246	1/sp|Q10061|YAM6_SCHPO	1/555	9	2	0	1	222094000	157360000
cwq_mix2-3_726.16812.16812.3.0.dta	cwq_mix2-3_726	16812	4887.47	1153.47	3	JLSADIPAK		12 2 0 1	12	2	0	1	(N(N(H(H(H(H(H(aH(H(H)))))))(H(H(H(H(H))))))))	1	47.1513	22.9099	92.1711	7	2.27406	1.41962e-163	1.09905e-165	0	1.09905e-165	1/sp|P87167|BUT2_SCHPO	1/215	12	2	0	1	932535000	961384000
cwq_mix2-3_726.13649.13649.3.0.dta	cwq_mix2-3_726	13649	4040.92	1077.12	3	INPNNVIHJSSR		9 2 0 0	9	2	0	0	(N(N(H(H(H(H(H(H)))))(H(H(H))))))	9	37.2356	7.66389	92.1545	7	1.0638	1.52357e-163	1.44518e-165	0.00616197	0.00616197	1/sp|O94385|PO152_SCHPO	1/143	9	2	0	0	89943100	102169000
cwq_mix2-1_726.20004.20004.3.0.dta	cwq_mix2-1_726	20004	5654.89	1147.79	3	JLSADIPAK		13 2 0 0	13	2	0	0	(N(N(H(H(H(H(H(H(H(H)))))))(H(H(H(H(H))))))))	1	44.0856	18.2459	92.0736	7	0.5953	7.15617e-61	1.5171e-62	0.000851789	0.000851789	1/sp|P87167|BUT2_SCHPO	1/215	13	2	0	0	373818000	427558000
cwq_mix2-1_726.23857.23857.3.0.dta	cwq_mix2-1_726	23857	6687.45	1232.48	3	YFJYTQSEQEAAHDK		9 2 0 0	9	2	0	0	(N(N(H(H(H(H(H(H)))))(H(H(H))))))	3	51.0719	29.0255	92.0152	7	1.22052	7.86947e-61	2.01855e-62	0	2.01855e-62	1/sp|O13875|YE1A_SCHPO	1/537	9	2	0	0	18242900	18749000
cwq_mix2-3_726.22341.22341.2.0.dta	cwq_mix2-3_726	22341	6362.93	1442.1	2	LGJETFLPK		9 2 0 0	9	2	0	0	(N(N(H(H(H(H(H(H)))))(H(H(H))))))	3	51.3874	29.5228	91.993	7	1.05417	3.03056e-163	2.13379e-165	0	2.13379e-165	1/sp|P36581|CALX_SCHPO	1/418	9	2	0	0	2060430000	1806030000
cwq_mix2-3_726.14485.14485.3.0.dta	cwq_mix2-3_726	14485	4268.3	1240.82	3	WTPVSTJSTSK		13 2 0 0	13	2	0	0	(N(N(H(H(H(H(H(H(H(H)))))))(H(H(H(H(H))))))))	7	43.172	16.8925	91.9766	7	2.09804	3.25053e-163	2.86937e-165	0.00200267	0.00200267	1/sp|O13968|YE48_SCHPO	1/555	13	2	0	0	26559100	80139800
cwq_mix2-3_726.21771.21771.4.0.dta	cwq_mix2-3_726	21771	6216.01	1016.92	4	EGLINJGTSIHAGLR		13 2 0 0	13	2	0	0	(N(N(H(H(H(H(H(H(H(H)))))))(H(H(H(H(H))))))))	6	36.0831	6.03392	91.8888	7	0.11776	4.72474e-163	4.84678e-165	0.00749376	0.00749376	1/sp|O42887|SPEB2_SCHPO	1/269	13	2	0	0	51005600	51227900
cwq_mix2-3_726.5260.5260.3.0.dta	cwq_mix2-3_726	5260	1786.75	1202.12	3	NFJDSSTK		13 2 0 1	13	2	0	1	(N(N(H(H(H(H(H(H(H(aH)))))))(H(H(H(H(H(H)))))))))	3	36.0231	5.9417	91.8885	7	1.94741	4.73118e-163	5.90621e-165	0.007848	0.007848	1/sp|P78854|PLB1_SCHPO	1/348	13	2	0	1	1574920000	1068010000
cwq_mix2-2_726.22792.22792.3.0.dta	cwq_mix2-2_726	22792	6419.53	1327.87	3	JVSGAFNVNNMIR	11,Oxidation[M];	12 2 0 1	12	2	0	1	(N(N(H(H(H(H(H(H(H(aH)))))))(H(H(H(H(H))))))))	1	61.5928	45.2892	91.871	7	1.16852	8.89485e-243	6.26825e-245	0	6.26825e-245	1/sp|O13960|YIN3_SCHPO	1/92	12	2	0	1	429592000	435836000
cwq_mix2-1_726.24637.24637.3.0.dta	cwq_mix2-1_726	24637	6883.49	913.395	3	LGJETFLPK		7 2 0 1	7	2	0	1	(N(N(H(H(H(H(H(aH)))))(H(H)))))	3	48.5296	25.2055	91.8458	7	2.60565	1.03643e-60	2.2419e-62	0	2.2419e-62	1/sp|P36581|CALX_SCHPO	1/418	7	2	0	1	153118000	154653000
cwq_mix2-1_726.22347.22347.3.1.dta	cwq_mix2-1_726	22347	6281.3	1165.83	3	SIIQNJGTFGVSHTR		9 2 0 0	9	2	0	0	(N(N(H(H(H(H(H(H)))))(H(H(H))))))	6	39.4066	11.1719	91.8423	7	0.63035	1.0423e-60	2.46556e-62	0.00455696	0.00455696	1/sp|Q8WZK2|MCD4_SCHPO	1/86	9	2	0	0	262215000	275277000
cwq_mix2-1_726.14797.14797.3.0.dta	cwq_mix2-1_726	14797	4268.75	1402.2	3	JVTNPDFDRK		16 2 0 0	16	2	0	0	(N(N(H(H(H(H(H(H(H(H)))))))(H(H(H(H(H(H(H(H)))))))))))	1	36.4663	6.64901	91.8414	7	1.00636	1.04396e-60	2.6886e-62	0.00800712	0.00800712	1/sp|O60172|PPA3_SCHPO	1/324	16	2	0	0	52571500	60089300
cwq_mix2-3_726.14567.14567.3.0.dta	cwq_mix2-3_726	14567	4290.16	1105.45	3	NMVJTTREEVEK		9 2 0 0	9	2	0	0	(N(N(H(H(H(H(H(H)))))(H(H(H))))))	4	37.6119	8.47053	91.7315	7	1.6472	9.23463e-163	9.04615e-165	0.0047259	0.0047259	1/sp|Q9HGN7|SEC63_SCHPO	1/135	9	2	0	0	24005700	26955200
cwq_mix2-1_726.44174.44174.3.0.dta	cwq_mix2-1_726	44174	11866.7	1160.48	3	WGYTJITEIMDVR		8 2 0 1	8	2	0	1	(N(N(H(H(H(H(H(aH)))))(H(H(H))))))	5	61.86	45.7813	91.7204	7	0.64473	1.2709e-60	2.96022e-62	0	2.96022e-62	1/sp|Q9C0Y4|AGLU_SCHPO	1/331	8	2	0	1	669351000	535596000
cwq_mix2-3_726.8981.8981.2.0.dta	cwq_mix2-3_726	8981	2780.71	1326.54	2	LGNJLTR		9 2 0 0	9	2	0	0	(N(N(H(H(H(H(H(H)))))(H(H(H))))))	4	47.8496	24.2325	91.7099	7	0.95147	1.01254e-162	1.3414e-164	0	1.3414e-164	2/sp|Q9C0Y4|AGLU_SCHPO/sp|Q9URX4|YFZB_SCHPO	2/209/225	9	2	0	0	3700730000	2786670000
cwq_mix2-2_726.10796.10796.3.0.dta	cwq_mix2-2_726	10796	3221.42	1202.13	3	JFSNIR		14 2 0 1	14	2	0	1	(N(N(H(H(H(H(H(H(H(H)))))))(H(H(H(H(H(aH(H))))))))))	1	37.2928	7.99476	91.7036	7	1.96448	2.60319e-242	1.44859e-244	0.00645161	0.00645161	2/sp|P87015|ASPG1_SCHPO/sp|Q8NKC0|ASPG3_SCHPO	2/82/82	14	2	0	1	271817000	235501000
cwq_mix2-1_726.2487.2487.2.0.dta	cwq_mix2-1_726	2487	972.398	1312.55	2	KQJITR		9 2 0 0	9	2	0	0	(N(N(H(H(H(H(H(H)))))(H(H(H))))))	3	37.4647	8.27014	91.6833	7	1.78247	1.35001e-60	3.24789e-62	0.00580271	0.00580271	1/sp|Q10061|YAM6_SCHPO	1/247	9	2	0	0	120351000	108721000
cwq_mix2-3_726.15455.15455.3.0.dta	cwq_mix2-3_726	15455	4533.17	961.736	3	LGJETFLPK		9 2 0 0	9	2	0	0	(N(N(H(H(H(H(H(H)))))(H(H(H))))))	3	37.2118	7.88619	91.6737	7	1.0122	1.18084e-162	1.60257e-164	0.0055607	0.0055607	1/sp|P36581|CALX_SCHPO	1/418	9	2	0	0	41858600	149590000
cwq_mix2-1_726.24532.24532.2.0.dta	cwq_mix2-1_726	24532	6858.55	1442.1	2	LGJETFLPK		9 2 0 0	9	2	0	0	(N(N(H(H(H(H(H(H)))))(H(H(H))))))	3	48.0461	24.5751	91.635	7	0.98827	1.46018e-60	3.55826e-62	0	3.55826e-62	1/sp|P36581|CALX_SCHPO	1/418	9	2	0	0	1920230000	1749300000
cwq_mix2-2_726.12044.12044.3.0.dta	cwq_mix2-2_726	12044	3557.16	978.422	3	ILDDKGNJLTK		8 2 0 0	8	2	0	0	(N(N(H(H(H(H(H(H)))))(H(H)))))	8	51.8053	30.3704	91.613	7	0.68484	4.65364e-242	2.47495e-244	0	2.47495e-244	1/sp|Q10351|PIGS_SCHPO	1/132	8	2	0	0	31358600	29953300
cwq_mix2-3_726.29695.29695.3.0.dta	cwq_mix2-3_726	29695	8252.74	1289.18	3	DVYYTDEVGJITTSHMR		9 2 0 0	9	2	0	0	(N(N(H(H(H(H(H(H)))))(H(H(H))))))	10	67.8152	55.0397	91.5411	7	0.86543	2.07799e-162	2.5198e-164	0	2.5198e-164	1/sp|Q10176|OST1_SCHPO	1/290	9	2	0	0	1005150000	936339000
cwq_mix2-3_726.23552.23552.3.0.dta	cwq_mix2-3_726	23552	6677.23	1058.79	3	JVTIPTNGIPQR		9 2 0 0	9	2	0	0	(N(N(H(H(H(H(H(H)))))(H(H(H))))))	1	59.1736	41.7455	91.5402	7	0.41028	2.08562e-162	2.97767e-164	0	2.97767e-164	1/sp|Q9C0Y4|AGLU_SCHPO	1/37	9	2	0	0	790523000	778759000
cwq_mix2-3_726.14733.14733.3.0.dta	cwq_mix2-3_726	14733	4334.82	1078.76	3	JLTFAR		13 2 0 0	13	2	0	0	(N(N(H(H(H(H(H(H(H(H)))))))(H(H(H(H(H))))))))	1	35.9431	6.03463	91.4874	7	2.25265	2.61169e-162	3.55016e-164	0.00749376	0.00749376	1/sp|O60123|KEX1_SCHPO	1/416	13	2	0	0	24234400	30102500
cwq_mix2-2_726.33557.33557.4.0.dta	cwq_mix2-2_726	33557	9195.83	1215.5	4	LFPHGIYNFJFSAPNKR		15 2 0 0	15	2	0	0	(N(N(H(H(H(H(H(H(H(H)))))))(H(H(H(H(H(H(H))))))))))	10	42.6492	16.3523	91.4862	7	0.50541	1.04933e-241	4.78589e-244	0.00224551	0.00224551	1/sp|P87167|BUT2_SCHPO	1/236	15	2	0	0	1251680000	1084770000
cwq_mix2-1_726.17170.17170.3.0.dta	cwq_mix2-1_726	17170	4905.78	969.082	3	INPNNVIHJSSR		7 2 0 0	7	2	0	0	(N(N(H(H(H(H(H))))(H(H)))))	9	37.1049	7.85631	91.4238	7	0.49229	2.05871e-60	4.76818e-62	0.00657277	0.00657277	1/sp|O94385|PO152_SCHPO	1/143	7	2	0	0	42985100	41356200
cwq_mix2-1_726.43425.43425.3.0.dta	cwq_mix2-1_726	43425	11682.6	1370.88	3	WGYTJITEIMDVR		13 2 0 0	13	2	0	0	(N(N(H(H(H(H(H(H(H(H)))))))(H(H(H(H(H))))))))	5	49.1858	26.4519	91.4059	7	0.69178	2.1197e-60	5.21474e-62	0	5.21474e-62	1/sp|Q9C0Y4|AGLU_SCHPO	1/331	13	2	0	0	93080100	166210000
cwq_mix2-2_726.20774.20774.3.0.dta	cwq_mix2-2_726	20774	5892.19	1428.22	3	DAJNTQFQFTSR		14 2 0 1	14	2	0	1	(N(N(H(H(H(H(H(H(H(H)))))))(H(H(H(aH(H(H(H))))))))))	3	54.2794	34.2954	91.3926	7	1.32225	1.91312e-241	1.87762e-243	0	1.87762e-243	1/sp|Q9C0Y4|AGLU_SCHPO	1/116	14	2	0	1	49900600	38126600
cwq_mix2-2_726.21765.21765.3.0.dta	cwq_mix2-2_726	21765	6156.52	1247.53	3	EGLINJGTSIHAGLR		11 2 0 0	11	2	0	0	(N(N(H(H(H(H(H(H(H))))))(H(H(H(H)))))))	6	37.1854	8.00852	91.371	7	1.12376	2.19627e-241	2.35305e-243	0.00645161	0.00645161	1/sp|O42887|SPEB2_SCHPO	1/269	11	2	0	0	104929000	61536500
cwq_mix2-2_726.28376.28376.3.0.dta	cwq_mix2-2_726	28376	7849.93	1327.19	3	HYWJLTSNIYR		13 2 0 0	13	2	0	0	(N(N(H(H(H(H(H(H(H(H)))))))(H(H(H(H(H))))))))	4	43.814	18.2285	91.3298	7	1.2601	2.86236e-241	3.55356e-243	0.00151172	0.00151172	1/sp|O13968|YE48_SCHPO	1/541	13	2	0	0	790896000	740981000
cwq_mix2-2_726.21936.21936.3.0.dta	cwq_mix2-2_726	21936	6200.35	1178.46	3	YFJYTQSEQEAAHDK		8 2 0 0	8	2	0	0	(N(N(H(H(H(H(H(H)))))(H(H)))))	3	54.3994	34.5364	91.2879	7	0.12843	3.74339e-241	5.75191e-243	0	5.75191e-243	1/sp|O13875|YE1A_SCHPO	1/537	8	2	0	0	77070400	64633000
cwq_mix2-2_726.15127.15127.3.0.dta	cwq_mix2-2_726	15127	4391	1198.14	3	VHLECFGSSSSNJK	5,Carbamidomethyl[C];	10 2 0 0	10	2	0	0	(N(N(H(H(H(H(H(H)))))(H(H(H(H)))))))	13	40.1161	12.5784	91.2575	7	1.54547	4.55014e-241	6.72015e-243	0.00342466	0.00342466	1/sp|O13912|YDW6_SCHPO	1/256	10	2	0	0	13046700	11248400
cwq_mix2-1_726.11318.11318.2.0.dta	cwq_mix2-1_726	11318	3337.49	1245.52	2	LGNJLTR		8 2 0 0	8	2	0	0	(N(N(H(H(H(H(H(H)))))(H(H)))))	4	39.9174	12.2896	91.2263	7	0.82521	2.83842e-60	8.44071e-62	0.00455696	0.00455696	2/sp|Q9C0Y4|AGLU_SCHPO/sp|Q9URX4|YFZB_SCHPO	2/209/225	8	2	0	0	250871000	193835000
cwq_mix2-2_726.18350.18350.3.0.dta	cwq_mix2-2_726	18350	5236.87	1035.77	3	QSIALYAJDTK		8 2 0 1	8	2	0	1	(N(N(H(H(H(H(H(aH)))))(H(H(H))))))	8	51.7208	30.4488	91.226	7	1.81699	5.56705e-241	8.9426e-243	0	8.9426e-243	1/sp|P87113|ERG2_SCHPO	1/50	8	2	0	1	173277000	228705000
cwq_mix2-1_726.17980.17980.3.1.dta	cwq_mix2-1_726	17980	5124.19	1001.08	3	VQASJWTGTR		8 2 0 1	8	2	0	1	(N(N(H(H(H(H(H(aH)))))(H(H(H))))))	5	41.7044	15.0487	91.2079	7	0.31464	2.92479e-60	9.04376e-62	0.00218978	0.00218978	1/sp|Q9USK8|AGS1_SCHPO	1/907	8	2	0	1	21704600	21214500
cwq_mix2-2_726.22024.22024.3.0.dta	cwq_mix2-2_726	22024	6223.33	1104.11	3	DAJNTQFQFTSR		8 2 0 1	8	2	0	1	(N(N(H(H(H(H(aH(H)))))(H(H(H))))))	3	58.8423	41.4209	91.1963	7	0.62571	6.73521e-241	1.03657e-242	0	1.03657e-242	1/sp|Q9C0Y4|AGLU_SCHPO	1/116	8	2	0	1	2229930000	1884410000
cwq_mix2-2_726.14569.14569.3.0.dta	cwq_mix2-2_726	14569	4239.55	1132.79	3	WTPVSTJSTSK		11 2 0 0	11	2	0	0	(N(N(H(H(H(H(H(H(H))))))(H(H(H(H)))))))	7	43.8272	18.3213	91.1955	7	1.92516	6.77072e-241	1.17903e-242	0.00151172	0.00151172	1/sp|O13968|YE48_SCHPO	1/555	11	2	0	0	42791200	65898400
cwq_mix2-2_726.22882.22882.3.0.dta	cwq_mix2-2_726	22882	6443.15	1327.87	3	JVSGAFNVNNMIR	11,Oxidation[M];	12 2 0 1	12	2	0	1	(N(N(H(H(H(H(H(H(H(aH)))))))(H(H(H(H(H))))))))	1	54.7205	35.1243	91.1135	7	1.05249	1.14567e-240	1.42079e-242	0	1.42079e-242	1/sp|O13960|YIN3_SCHPO	1/92	12	2	0	1	429592000	435836000
cwq_mix2-1_726.16644.16644.3.0.dta	cwq_mix2-1_726	16644	4764.72	1131.14	3	INPNNVIHJSSR		10 2 0 0	10	2	0	0	(N(N(H(H(H(H(H(H)))))(H(H(H(H)))))))	9	37.1418	8.09884	91.0786	7	0.92202	3.60924e-60	1.0396e-61	0.00622307	0.00622307	1/sp|O94385|PO152_SCHPO	1/143	10	2	0	0	52697800	57413900
cwq_mix2-2_726.15821.15821.3.0.dta	cwq_mix2-2_726	15821	4578.16	1184.83	3	RSEVTPJTSLAQCPK	13,Carbamidomethyl[C];	9 2 0 0	9	2	0	0	(N(N(H(H(H(H(H(H)))))(H(H(H))))))	7	45.1219	20.3876	91.057	7	0.25795	1.64643e-240	1.76807e-242	0.000914913	0.000914913	1/sp|Q9C0Y2|YKL1_SCHPO	1/44	9	2	0	0	8092220	1211250
cwq_mix2-2_726.20803.20803.3.0.dta	cwq_mix2-2_726	20803	5899.99	1476.56	3	DAJNTQFQFTSR		16 2 0 0	16	2	0	0	(N(N(H(H(H(H(H(H(H(H)))))))(H(H(H(H(H(H(H(H)))))))))))	3	45.4963	20.971	91.0433	7	0.74675	1.79706e-240	2.14586e-242	0.000914913	0.000914913	1/sp|Q9C0Y4|AGLU_SCHPO	1/116	16	2	0	0	4473890	15058700
cwq_mix2-3_726.20967.20967.3.0.dta	cwq_mix2-3_726	20967	5999.52	1001.75	3	TJGTLYGLSDSR		7 2 0 1	7	2	0	1	(N(N(H(H(H(H(H(aH)))))(H(H)))))	2	50.56	28.7726	91.0225	7	1.13635	1.89117e-161	1.11694e-163	0	1.11694e-163	1/sp|Q9US04|GGT1_SCHPO	1/612	7	2	0	1	35038100	32319700
cwq_mix2-2_726.14318.14318.3.0.dta	cwq_mix2-2_726	14318	4171.68	1042.75	3	SQNHLSYJTTMK		8 2 0 0	8	2	0	0	(N(N(H(H(H(H(H(H)))))(H(H)))))	8	45.6322	21.1953	91.0149	7	1.13612	2.15594e-240	3.02495e-242	0.000914913	0.000914913	1/sp|O42841|YFH2_SCHPO	1/295	8	2	0	0	7110200	8714050
cwq_mix2-3_726.21863.21863.3.0.dta	cwq_mix2-3_726	21863	6239.68	1158.13	3	DAJNTQFQFTSR		9 2 0 1	9	2	0	1	(N(N(H(H(H(H(aH(H)))))(H(H(H(H)))))))	3	57.801	39.9206	91.0075	7	0.9699	2.0167e-161	1.55771e-163	0	1.55771e-163	1/sp|Q9C0Y4|AGLU_SCHPO	1/116	9	2	0	1	98483100	93883000
cwq_mix2-1_726.33997.33997.3.0.dta	cwq_mix2-1_726	33997	9258.29	1512.3	3	LFPHGIYNFJFSAPNKR		13 2 0 0	13	2	0	0	(N(N(H(H(H(H(H(H(H(H)))))))(H(H(H(H(H))))))))	10	45.7254	21.3915	90.9169	7	2.626	4.69479e-60	1.39286e-61	0	1.39286e-61	1/sp|P87167|BUT2_SCHPO	1/236	13	2	0	0	257902000	199525000
cwq_mix2-3_726.16602.16602.3.0.dta	cwq_mix2-3_726	16602	4834.56	1207.49	3	JLSADIPAK		13 2 0 1	13	2	0	1	(N(N(H(H(H(H(H(aH(H(H)))))))(H(H(H(H(H(H)))))))))	1	43.8933	18.5748	90.9133	7	2.83698	3.01185e-161	2.71476e-163	0.00200267	0.00200267	1/sp|P87167|BUT2_SCHPO	1/215	13	2	0	1	868382000	762318000
cwq_mix2-1_726.29159.29159.3.0.dta	cwq_mix2-1_726	29159	8025.24	1105.45	3	NJESYPIGFTYK		8 2 0 1	8	2	0	1	(N(N(H(H(H(H(aH(H)))))(H(H(H))))))	2	49.8001	27.6679	90.9026	7	2.91952	4.80566e-60	1.49049e-61	0	1.49049e-61	1/sp|Q10061|YAM6_SCHPO	1/555	8	2	0	1	200571000	210974000
cwq_mix2-3_726.17605.17605.3.0.dta	cwq_mix2-3_726	17605	5092.85	1093.47	3	LYESEJQTHLITK		8 2 0 0	8	2	0	0	(N(N(H(H(H(H(H(H)))))(H(H)))))	6	50.0695	28.097	90.8756	7	1.1505	3.53655e-161	3.48101e-163	0	3.48101e-163	1/sp|O74323|SEC11_SCHPO	1/114	8	2	0	0	847714000	851412000
cwq_mix2-1_726.4456.4456.3.0.dta	cwq_mix2-1_726	4456	1502.36	878.991	3	JASCYR	4,Carbamidomethyl[C];	9 2 0 0	9	2	0	0	(N(N(H(H(H(H(H(H)))))(H(H(H))))))	1	37.303	8.47396	90.8428	7	0.26352	5.29663e-60	1.59795e-61	0.00541605	0.00541605	1/sp|O59866|OSTB_SCHPO	1/289	9	2	0	0	34374700	35947500
cwq_mix2-2_726.28074.28074.3.0.dta	cwq_mix2-2_726	28074	7769.98	1172.82	3	KNPVNFDSVFJQSR		9 2 0 0	9	2	0	0	(N(N(H(H(H(H(H(H)))))(H(H(H))))))	11	50.2275	28.3633	90.8323	7	0.57853	6.95336e-240	5.26308e-242	0	5.26308e-242	1/sp|Q8WZK2|MCD4_SCHPO	1/134	9	2	0	0	221599000	213411000
cwq_mix2-1_726.23812.23812.3.0.dta	cwq_mix2-1_726	23812	6675.08	1193.51	3	EGLINJGTSIHAGLR		10 2 0 0	10	2	0	0	(N(N(H(H(H(H(H(H)))))(H(H(H(H)))))))	6	36.5522	7.33527	90.8123	7	0.42418	5.56582e-60	1.71058e-61	0.00688389	0.00688389	1/sp|O42887|SPEB2_SCHPO	1/269	10	2	0	0	53076700	32450300
cwq_mix2-3_726.22646.22646.3.0.dta	cwq_mix2-3_726	22646	6440.15	907.718	3	LGJETFLPK		8 2 0 0	8	2	0	0	(N(N(H(H(H(H(H(H)))))(H(H)))))	3	42.7121	16.8168	90.8032	7	0.2873	4.81255e-161	4.52191e-163	0.00200267	0.00200267	1/sp|P36581|CALX_SCHPO	1/418	8	2	0	0	369623000	371174000
cwq_mix2-1_726.43457.43457.3.1.dta	cwq_mix2-1_726	43457	11690.5	1376.55	3	WGYTJITEIMDVR		12 2 0 1	12	2	0	1	(N(N(H(H(H(H(H(H(H(aH)))))))(H(H(H(H(H))))))))	5	51.5307	30.3852	90.8007	7	1.17853	5.67164e-60	1.82494e-61	0	1.82494e-61	1/sp|Q9C0Y4|AGLU_SCHPO	1/331	12	2	0	1	405352000	326324000
cwq_mix2-1_726.29717.29717.3.0.dta	cwq_mix2-1_726	29717	8170.49	1212.51	3	KLGNQYYJDTQWLK		9 2 0 0	9	2	0	0	(N(N(H(H(H(H(H(H)))))(H(H(H))))))	8	45.5224	21.1506	90.7843	7	0.60249	5.82486e-60	1.942e-61	0	1.942e-61	1/sp|Q10061|YAM6_SCHPO	1/733	9	2	0	0	87761300	69799200
cwq_mix2-3_726.19315.19315.3.0.dta	cwq_mix2-3_726	19315	5553.73	1348.88	3	IIYNHJSSISDIR		13 2 0 0	13	2	0	0	(N(N(H(H(H(H(H(H(H(H)))))))(H(H(H(H(H))))))))	6	44.8989	20.2036	90.7616	7	1.71527	5.74631e-161	5.76128e-163	0	5.76128e-163	1/sp|Q9P778|DPP5_SCHPO	1/126	13	2	0	0	21606400	18277900
cwq_mix2-2_726.28319.28319.3.0.dta	cwq_mix2-2_726	28319	7834.68	1273.18	3	HYWJLTSNIYR		12 2 0 0	12	2	0	0	(N(N(H(H(H(H(H(H(H(H)))))))(H(H(H(H)))))))	4	46.8122	23.1541	90.7485	7	1.24193	1.19013e-239	1.42522e-241	0	1.42522e-241	1/sp|O13968|YE48_SCHPO	1/541	12	2	0	0	48842200	38736000
cwq_mix2-3_726.6142.6142.3.0.dta	cwq_mix2-3_726	6142	2025.53	1259.48	3	JSTCITAR	4,Carbamidomethyl[C];	14 2 0 1	14	2	0	1	(N(N(H(H(H(H(H(H(aH(H)))))))(H(H(H(H(H(H(H))))))))))	1	39.4969	11.9017	90.7451	7	0.92699	6.16356e-161	7.08578e-163	0.00344828	0.00344828	1/sp|O14073|YEA8_SCHPO	1/336	14	2	0	1	30197200	24024000
cwq_mix2-3_726.22988.22988.3.0.dta	cwq_mix2-3_726	22988	6528.76	1327.87	3	JVSGAFNVNNMIR	11,Oxidation[M];	12 2 0 1	12	2	0	1	(N(N(H(H(H(H(H(H(H(aH)))))))(H(H(H(H(H))))))))	1	57.9544	40.3062	90.7297	7	1.00125	6.58161e-161	8.49503e-163	0	8.49503e-163	1/sp|O13960|YIN3_SCHPO	1/92	12	2	0	1	353832000	361082000
cwq_mix2-3_726.36731.36731.3.0.dta	cwq_mix2-3_726	36731	10065.7	1514.28	3	LFPHGIYNFJFSAPNK		14 2 0 0	14	2	0	0	(N(N(H(H(H(H(H(H(H(H)))))))(H(H(H(H(H(H)))))))))	10	41.6027	15.1593	90.712	7	1.46299	7.09659e-161	1.00094e-162	0.00200267	0.00200267	1/sp|P87167|BUT2_SCHPO	1/236	14	2	0	0	176307000	133280000
cwq_mix2-2_726.43127.43127.3.0.dta	cwq_mix2-2_726	43127	11694.1	1370.88	3	WGYTJITEIMDVR		13 2 0 0	13	2	0	0	(N(N(H(H(H(H(H(H(H(H)))))))(H(H(H(H(H))))))))	5	46.6317	22.9086	90.6889	7	1.27709	1.74428e-239	2.33129e-241	0	2.33129e-241	1/sp|Q9C0Y4|AGLU_SCHPO	1/331	13	2	0	0	84439200	166017000
cwq_mix2-1_726.11158.11158.3.0.dta	cwq_mix2-1_726	11158	3294.05	1116.12	3	IVVJESR		12 2 0 1	12	2	0	1	(N(N(H(H(H(H(H(H(aH(H)))))))(H(H(H(H(H))))))))	4	36.8087	7.80753	90.6681	7	1.63479	7.03641e-60	2.21159e-61	0.00657277	0.00657277	1/sp|O13781|YEO3_SCHPO	1/430	12	2	0	1	53057700	62639500
cwq_mix2-3_726.14027.14027.3.0.dta	cwq_mix2-3_726	14027	4143.9	969.082	3	INPNNVIHJSSR		7 2 0 0	7	2	0	0	(N(N(H(H(H(H(H))))(H(H)))))	9	43.4637	18.0531	90.6548	7	0.39626	9.05475e-161	1.19393e-162	0.00200267	0.00200267	1/sp|O94385|PO152_SCHPO	1/143	7	2	0	0	12262000	11312600
cwq_mix2-1_726.12406.12406.2.0.dta	cwq_mix2-1_726	12406	3628.44	1245.52	2	LGNJLTR		8 2 0 0	8	2	0	0	(N(N(H(H(H(H(H(H)))))(H(H)))))	4	42.1491	16.0323	90.6518	7	1.03565	7.22615e-60	2.35602e-61	0.00218978	0.00218978	2/sp|Q9C0Y4|AGLU_SCHPO/sp|Q9URX4|YFZB_SCHPO	2/209/225	8	2	0	0	322033000	98087200
cwq_mix2-1_726.16148.16148.4.1.dta	cwq_mix2-1_726	16148	4631.07	845.094	4	HPJGTAHSLNFR		10 2 0 0	10	2	0	0	(N(N(H(H(H(H(H(H)))))(H(H(H(H)))))))	3	36.8799	7.93604	90.6328	7	-0.03318	7.45295e-60	2.50452e-61	0.00657277	0.00657277	1/sp|Q9US04|GGT1_SCHPO	1/156	10	2	0	0	44162300	44272000
cwq_mix2-2_726.33524.33524.4.0.dta	cwq_mix2-2_726	33524	9187.98	1093.96	4	LFPHGIYNFJFSAPNKR		12 2 0 0	12	2	0	0	(N(N(H(H(H(H(H(H(H(H)))))))(H(H(H(H)))))))	10	40.2754	13.1867	90.583	7	0.20629	3.44112e-239	4.10471e-241	0.00309981	0.00309981	1/sp|P87167|BUT2_SCHPO	1/236	12	2	0	0	3821220000	4174470000
cwq_mix2-2_726.33642.33642.4.0.dta	cwq_mix2-2_726	33642	9215.08	1215.5	4	LFPHGIYNFJFSAPNKR		15 2 0 0	15	2	0	0	(N(N(H(H(H(H(H(H(H(H)))))))(H(H(H(H(H(H(H))))))))))	10	41.4275	14.9662	90.5699	7	0.32842	3.74102e-239	4.86602e-241	0.00309981	0.00309981	1/sp|P87167|BUT2_SCHPO	1/236	15	2	0	0	1251680000	1084770000
cwq_mix2-3_726.17089.17089.3.0.dta	cwq_mix2-3_726	17089	4956.47	1093.77	3	JLSADIPAK		12 2 0 0	12	2	0	0	(N(N(H(H(H(H(H(H(H(H)))))))(H(H(H(H)))))))	1	44.4325	19.5899	90.5688	7	0.68675	1.30579e-160	1.73701e-162	0.00173461	0.00173461	1/sp|P87167|BUT2_SCHPO	1/215	12	2	0	0	274443000	303933000
cwq_mix2-1_726.41571.41571.3.0.dta	cwq_mix2-1_726	41571	11207.4	1439.63	3	LLJISLEHLPGQTDIFR		12 2 0 0	12	2	0	0	(N(N(H(H(H(H(H(H(H(H)))))))(H(H(H(H)))))))	3	46.5011	22.7838	90.5474	7	2.46823	8.56324e-60	2.83971e-61	0	2.83971e-61	1/sp|O14124|DPEH1_SCHPO	1/84	12	2	0	0	21948600	33013500
cwq_mix2-3_726.20499.20499.3.0.dta	cwq_mix2-3_726	20499	5872.76	1111.81	3	SIIQNJGTFGVSHTR		8 2 0 0	8	2	0	0	(N(N(H(H(H(H(H(H)))))(H(H)))))	6	37.5364	8.99371	90.5442	7	0.48623	1.45056e-160	2.0439e-162	0.0047259	0.0047259	1/sp|Q8WZK2|MCD4_SCHPO	1/86	8	2	0	0	111651000	109572000
cwq_mix2-3_726.20023.20023.3.0.dta	cwq_mix2-3_726	20023	5743.83	1158.5	3	IPVADDHVIVJTTSK		9 2 0 0	9	2	0	0	(N(N(H(H(H(H(H(H)))))(H(H(H))))))	11	36.2387	7.05376	90.4392	7	0.38819	2.26773e-160	4.23764e-162	0.00616197	0.00616197	1/sp|Q9Y7R9|YJFB_SCHPO	1/261	9	2	0	0	24027000	12309900
cwq_mix2-3_726.30298.30298.3.0.dta	cwq_mix2-3_726	30298	8407.01	1322.53	3	JVSGAFNVNNMIR		12 2 0 1	12	2	0	1	(N(N(H(H(H(H(H(aH(H(H)))))))(H(H(H(H(H))))))))	1	55.2878	36.3604	90.4387	7	0.90871	2.27257e-160	4.70914e-162	0	4.70914e-162	1/sp|O13960|YIN3_SCHPO	1/92	12	2	0	1	2860970000	2711120000
cwq_mix2-1_726.18120.18120.3.0.dta	cwq_mix2-1_726	18120	5162.37	970.718	3	JLTFAR		11 2 0 0	11	2	0	0	(N(N(H(H(H(H(H(H(H))))))(H(H(H(H)))))))	1	35.2133	5.49376	90.4068	7	0.59499	1.07632e-59	3.24306e-61	0.00868846	0.00868846	1/sp|O60123|KEX1_SCHPO	1/416	11	2	0	0	21591400	23072900
cwq_mix2-1_726.16172.16172.4.1.dta	cwq_mix2-1_726	16172	4637.32	804.581	4	HPJGTAHSLNFR		9 2 0 0	9	2	0	0	(N(N(H(H(H(H(H(H)))))(H(H(H))))))	3	36.9306	8.14818	90.3838	7	0.80968	1.1174e-59	3.6762e-61	0.00580271	0.00580271	1/sp|Q9US04|GGT1_SCHPO	1/156	9	2	0	0	121983000	144514000
cwq_mix2-2_726.28819.28819.3.0.dta	cwq_mix2-2_726	28819	7965.92	1266.53	3	KLGNQYYJDTQWLK		10 2 0 0	10	2	0	0	(N(N(H(H(H(H(H(H)))))(H(H(H(H)))))))	8	48.9811	26.7102	90.3414	7	0.73414	1.61988e-238	1.28989e-240	0	1.28989e-240	1/sp|Q10061|YAM6_SCHPO	1/733	10	2	0	0	55666700	39293300
cwq_mix2-2_726.15016.15016.3.0.dta	cwq_mix2-2_726	15016	4360.92	961.736	3	LGJETFLPK		9 2 0 0	9	2	0	0	(N(N(H(H(H(H(H(H)))))(H(H(H))))))	3	37.7978	9.52188	90.3101	7	0.77184	1.97931e-238	1.69038e-240	0.00544016	0.00544016	1/sp|P36581|CALX_SCHPO	1/418	9	2	0	0	50075700	131925000
cwq_mix2-2_726.25941.25941.3.0.dta	cwq_mix2-2_726	25941	7221.08	1480.91	3	TELAAYLSCJATK	9,Carbamidomethyl[C];	16 2 0 0	16	2	0	0	(N(N(H(H(H(H(H(H(H(H)))))))(H(H(H(H(H(H(H(H)))))))))))	10	61.0675	45.3282	90.2975	7	0.48401	2.14629e-238	2.12318e-240	0	2.12318e-240	1/sp|Q9USU5|GAS2_SCHPO	1/212	16	2	0	0	822171	65905200
cwq_mix2-2_726.23458.23458.3.0.dta	cwq_mix2-2_726	23458	6586.45	1058.79	3	JVTIPTNGIPQR		9 2 0 0	9	2	0	0	(N(N(H(H(H(H(H(H)))))(H(H(H))))))	1	57.0202	39.1215	90.2607	7	0.63804	2.71719e-238	2.67003e-240	0	2.67003e-240	1/sp|Q9C0Y4|AGLU_SCHPO	1/37	9	2	0	0	923414000	887220000
cwq_mix2-3_726.26713.26713.3.0.dta	cwq_mix2-3_726	26713	7483.36	1128.14	3	JATYTLHWTVSPK		9 2 0 0	9	2	0	0	(N(N(H(H(H(H(H(H)))))(H(H(H))))))	1	57.6773	40.156	90.2168	7	0.78682	5.84606e-160	8.36463e-162	0	8.36463e-162	1/sp|Q10259|SPC3_SCHPO	1/148	9	2	0	0	360029000	364615000
cwq_mix2-2_726.33457.33457.4.0.dta	cwq_mix2-2_726	33457	9172.17	1215.5	4	LFPHGIYNFJFSAPNKR		15 2 0 0	15	2	0	0	(N(N(H(H(H(H(H(H(H(H)))))))(H(H(H(H(H(H(H))))))))))	10	45.2159	21.061	90.075	7	0.61078	8.94106e-238	5.14769e-240	0.000914913	0.000914913	1/sp|P87167|BUT2_SCHPO	1/236	15	2	0	0	1251680000	1084770000
cwq_mix2-2_726.29917.29917.3.0.dta	cwq_mix2-2_726	29917	8248.51	1316.86	3	JVSGAFNVNNMIR		13 2 0 0	13	2	0	0	(N(N(H(H(H(H(H(H(H(H)))))))(H(H(H(H(H))))))))	1	59.4114	42.9636	89.9572	7	0.90226	1.90266e-237	8.97331e-240	0	8.97331e-240	1/sp|O13960|YIN3_SCHPO	1/92	13	2	0	0	1135120000	1223360000
cwq_mix2-1_726.23923.23923.3.0.dta	cwq_mix2-1_726	23923	6705.04	1296.54	3	SQDKVTJITDSQPAPYMK		9 2 0 0	9	2	0	0	(N(N(H(H(H(H(H(H)))))(H(H(H))))))	7	50.5535	29.3473	89.9363	7	1.0591	2.31359e-59	5.41278e-61	0	5.41278e-61	1/sp|O94559|YF65_SCHPO	1/232	9	2	0	0	42006700	42587900
cwq_mix2-3_726.22086.22086.3.0.dta	cwq_mix2-3_726	22086	6297.14	1098.43	3	DAJNTQFQFTSR		9 2 0 0	9	2	0	0	(N(N(H(H(H(H(H(H)))))(H(H(H))))))	3	59.5898	43.2953	89.8509	7	0.88889	2.77632e-159	2.20599e-161	0	2.20599e-161	1/sp|Q9C0Y4|AGLU_SCHPO	1/116	9	2	0	0	3076740000	2617580000
cwq_mix2-1_726.16272.16272.4.0.dta	cwq_mix2-1_726	16272	4664.05	764.067	4	HPJGTAHSLNFR		8 2 0 0	8	2	0	0	(N(N(H(H(H(H(H(H)))))(H(H)))))	3	43.7738	18.9748	89.8291	7	0.07297	2.75454e-59	5.95503e-61	0.000851789	0.000851789	1/sp|Q9US04|GGT1_SCHPO	1/156	8	2	0	0	27416000	32360300
cwq_mix2-2_726.9309.9309.2.0.dta	cwq_mix2-2_726	9309	2822.91	1245.52	2	LGNJLTR		8 2 0 0	8	2	0	0	(N(N(H(H(H(H(H(H)))))(H(H)))))	4	39.9397	13.0864	89.8102	7	1.12641	4.88342e-237	1.8781e-239	0.00309981	0.00309981	2/sp|Q9C0Y4|AGLU_SCHPO/sp|Q9URX4|YFZB_SCHPO	2/209/225	8	2	0	0	268088000	76826200
cwq_mix2-1_726.21217.21217.3.0.dta	cwq_mix2-1_726	21217	5976.47	1030.09	3	QSIALYAJDTK		9 2 0 0	9	2	0	0	(N(N(H(H(H(H(H(H)))))(H(H(H))))))	8	53.6255	34.1806	89.7375	7	0.3236	3.19705e-59	7.16746e-61	0	7.16746e-61	1/sp|P87113|ERG2_SCHPO	1/50	9	2	0	0	24862100	56812700
cwq_mix2-1_726.11191.11191.2.0.dta	cwq_mix2-1_726	11191	3302.73	1407.57	2	LGNJLTR		10 2 0 0	10	2	0	0	(N(N(H(H(H(H(H(H)))))(H(H(H(H)))))))	4	35.2442	5.90272	89.7354	7	1.2238	3.20799e-59	7.79347e-61	0.00856531	0.00856531	2/sp|Q9C0Y4|AGLU_SCHPO/sp|Q9URX4|YFZB_SCHPO	2/209/225	10	2	0	0	114112000	110113000
cwq_mix2-2_726.4947.4947.2.0.dta	cwq_mix2-2_726	4947	1666.82	1713.13	2	NFJDSSTK		13 2 0 0	13	2	0	0	(N(N(H(H(H(H(H(H(H(H)))))))(H(H(H(H(H))))))))	3	49.4701	27.7913	89.7306	7	0.37271	8.13767e-237	3.5084e-239	0	3.5084e-239	1/sp|P78854|PLB1_SCHPO	1/348	13	2	0	0	102341000	56430400
cwq_mix2-1_726.10781.10781.3.0.dta	cwq_mix2-1_726	10781	3195.69	1061.1	3	FIQDAQJSSK		9 2 0 1	9	2	0	1	(N(N(H(H(H(H(H(aH)))))(H(H(H(H)))))))	7	56.1333	38.0591	89.6996	7	2.24466	3.40029e-59	9.08992e-61	0	9.08992e-61	1/sp|O13704|YEU5_SCHPO	1/164	9	2	0	1	86728500	108954000
cwq_mix2-1_726.24100.24100.3.0.dta	cwq_mix2-1_726	24100	6750.85	1158.13	3	DAJNTQFQFTSR		9 2 0 1	9	2	0	1	(N(N(H(H(H(aH(H(H)))))(H(H(H(H)))))))	3	55.1986	36.6495	89.6468	7	0.55002	3.70535e-59	9.80707e-61	0	9.80707e-61	1/sp|Q9C0Y4|AGLU_SCHPO	1/116	9	2	0	1	109214000	126447000
cwq_mix2-3_726.2057.2057.2.0.dta	cwq_mix2-3_726	2057	906.31	1231.52	2	KQJITR		8 2 0 0	8	2	0	0	(N(N(H(H(H(H(H(H)))))(H(H)))))	3	39.4632	12.4494	89.6316	7	2.85975	7.06273e-159	4.2473e-161	0.00344828	0.00344828	1/sp|Q10061|YAM6_SCHPO	1/247	8	2	0	0	30705400	21916600
cwq_mix2-1_726.21150.21150.3.0.dta	cwq_mix2-1_726	21150	5958.27	1038.45	3	KGVLQATJMTYGK		8 2 0 0	8	2	0	0	(N(N(H(H(H(H(H(H)))))(H(H)))))	8	56.0474	37.9674	89.6247	7	0.7342	3.84122e-59	1.05483e-60	0	1.05483e-60	1/sp|O59866|OSTB_SCHPO	1/275	8	2	0	0	1104630000	1226750000
cwq_mix2-1_726.17977.17977.3.0.dta	cwq_mix2-1_726	17977	5123.31	997.415	3	NMVJTTREEVEK		7 2 0 0	7	2	0	0	(N(N(H(H(H(H(H))))(H(H)))))	4	41.5864	15.7208	89.6225	7	0.56425	3.85481e-59	1.12893e-60	0.00218978	0.00218978	1/sp|Q9HGN7|SEC63_SCHPO	1/135	7	2	0	0	68442700	76728300
cwq_mix2-1_726.24717.24717.3.0.dta	cwq_mix2-1_726	24717	6903.53	1322.19	3	JVSGAFNVNNMIR	11,Oxidation[M];	13 2 0 0	13	2	0	0	(N(N(H(H(H(H(H(H(H(H)))))))(H(H(H(H(H))))))))	1	55.621	37.316	89.616	7	0.9642	3.89571e-59	1.20354e-60	0	1.20354e-60	1/sp|O13960|YIN3_SCHPO	1/92	13	2	0	0	119205000	159622000
cwq_mix2-2_726.9319.9319.3.0.dta	cwq_mix2-2_726	9319	2825.58	1059.11	3	HATSJGTVETLNTK		8 2 0 0	8	2	0	0	(N(N(H(H(H(H(H(H)))))(H(H)))))	5	60.745	45.2131	89.5901	7	0.85591	2.00331e-236	1.04646e-238	0	1.04646e-238	1/sp|O13898|PMT1_SCHPO	1/443	8	2	0	0	731201000	840443000
cwq_mix2-1_726.3972.3972.3.0.dta	cwq_mix2-1_726	3972	1371.79	1161.12	3	SJATKPQCPK	8,Carbamidomethyl[C];	12 2 0 0	12	2	0	0	(N(N(H(H(H(H(H(H(H(H)))))))(H(H(H(H)))))))	2	36.5731	8.05078	89.5432	7	0.8968	4.38538e-59	1.36329e-60	0.00622307	0.00622307	1/sp|O14103|ROT1_SCHPO	1/83	12	2	0	0	21528300	21553900
cwq_mix2-3_726.3993.3993.2.0.dta	cwq_mix2-3_726	3993	1447.13	1317.98	2	JASCYR	4,Carbamidomethyl[C];	9 2 0 0	9	2	0	0	(N(N(H(H(H(H(H(H)))))(H(H(H))))))	1	42.4738	17.134	89.5333	7	1.11894	1.07351e-158	6.46109e-161	0.00200267	0.00200267	1/sp|O59866|OSTB_SCHPO	1/289	9	2	0	0	551865000	495156000
cwq_mix2-3_726.31250.31250.4.0.dta	cwq_mix2-3_726	31250	8658.34	1036.17	4	DJTTGSHFMHAGLSPEWAYR		9 2 0 0	9	2	0	0	(N(N(H(H(H(H(H(H)))))(H(H(H))))))	2	53.2007	33.6424	89.5233	7	0.31373	1.1201e-158	8.762e-161	0	8.762e-161	1/sp|O74480|YQJ7_SCHPO	1/191	9	2	0	0	212617000	256384000
cwq_mix2-3_726.13348.13348.4.0.dta	cwq_mix2-3_726	13348	3958.6	764.068	4	HPJGTAHSLNFR		8 2 0 0	8	2	0	0	(N(N(H(H(H(H(H(H)))))(H(H)))))	3	46.7122	23.6913	89.4652	7	0.39525	1.43462e-158	1.17019e-160	0	1.17019e-160	1/sp|Q9US04|GGT1_SCHPO	1/156	8	2	0	0	26568900	27430800
cwq_mix2-3_726.16650.16650.3.0.dta	cwq_mix2-3_726	16650	4847.21	1011.42	3	NNIJISHLSR		9 2 0 0	9	2	0	0	(N(N(H(H(H(H(H(H)))))(H(H(H))))))	4	42.1215	16.6477	89.4301	7	0.31968	1.66564e-158	1.51051e-160	0.00200267	0.00200267	1/sp|O94472|PBN1_SCHPO	1/56	9	2	0	0	53192700	66053100
cwq_mix2-2_726.5314.5314.3.0.dta	cwq_mix2-2_726	5314	1763.57	1148.1	3	NFJDSSTK		12 2 0 1	12	2	0	1	(N(N(H(H(H(H(H(H(H(H)))))))(H(H(H(aH(H))))))))	3	43.3679	18.6016	89.3625	7	1.57877	8.61755e-236	4.67709e-238	0.00151172	0.00151172	1/sp|P78854|PLB1_SCHPO	1/348	12	2	0	1	2349020000	2481110000
cwq_mix2-2_726.33737.33737.3.0.dta	cwq_mix2-2_726	33737	9237.81	1458.28	3	LFPHGIYNFJFSAPNKR		12 2 0 0	12	2	0	0	(N(N(H(H(H(H(H(H(H(H)))))))(H(H(H(H)))))))	10	50.1894	29.1011	89.3536	7	1.26258	9.1277e-236	6.47886e-238	0	6.47886e-238	1/sp|P87167|BUT2_SCHPO	1/236	12	2	0	0	394985000	330067000
cwq_mix2-2_726.5111.5111.3.0.dta	cwq_mix2-2_726	5111	1708.53	1256.13	3	NFJDSSTK		14 2 0 1	14	2	0	1	(N(N(H(H(H(H(H(H(H(H)))))))(H(H(H(H(H(H(aH))))))))))	3	39.362	12.4554	89.3314	7	1.59296	1.05199e-235	8.54918e-238	0.00342466	0.00342466	1/sp|P78854|PLB1_SCHPO	1/348	14	2	0	1	386240000	336520000
cwq_mix2-3_726.27888.27888.3.0.dta	cwq_mix2-3_726	27888	7783.11	1213.49	3	NJESYPIGFTYK		10 2 0 1	10	2	0	1	(N(N(H(H(H(H(H(H(aH))))))(H(H(H(H)))))))	2	47.8593	25.5385	89.3123	7	3.11243	2.75103e-158	2.0723e-160	0	2.0723e-160	1/sp|Q10061|YAM6_SCHPO	1/555	10	2	0	1	139673000	120345000
cwq_mix2-1_726.30900.30900.3.0.dta	cwq_mix2-1_726	30900	8469.82	1334.86	3	SPEFFJDSLVR		13 2 0 1	13	2	0	1	(N(N(H(H(H(H(H(H(aH(H)))))))(H(H(H(H(H(H)))))))))	6	47.5418	25.0629	89.2882	7	4.04992	6.63946e-59	1.98609e-60	0	1.98609e-60	1/sp|O13968|YE48_SCHPO	1/118	13	2	0	1	163546000	163168000
cwq_mix2-3_726.19453.19453.3.0.dta	cwq_mix2-3_726	19453	5591.31	1348.89	3	IIYNHJSSISDIR		13 2 0 0	13	2	0	0	(N(N(H(H(H(H(H(H(H(H)))))))(H(H(H(H(H))))))))	6	40.4866	14.2294	89.2498	7	4.23118	3.58871e-158	2.80345e-160	0.00324044	0.00324044	1/sp|Q9P778|DPP5_SCHPO	1/126	13	2	0	0	21606400	18277900
cwq_mix2-3_726.32701.32701.3.0.dta	cwq_mix2-3_726	32701	9042.01	1197.84	3	ISQJDTDSIVEAVYR		8 2 0 1	8	2	0	1	(N(N(H(H(H(H(aH(H)))))(H(H(H))))))	4	70.2195	59.98	89.2356	7	0.69896	3.81251e-158	3.57737e-160	0	3.57737e-160	1/sp|O74480|YQJ7_SCHPO	1/315	8	2	0	1	222695000	184646000
cwq_mix2-3_726.9572.9572.2.0.dta	cwq_mix2-3_726	9572	2939.68	1245.52	2	LGNJLTR		8 2 0 0	8	2	0	0	(N(N(H(H(H(H(H(H)))))(H(H)))))	4	37.9617	10.3552	89.2309	7	1.4734	3.89056e-158	4.36406e-160	0.00392349	0.00392349	2/sp|Q9C0Y4|AGLU_SCHPO/sp|Q9URX4|YFZB_SCHPO	2/209/225	8	2	0	0	236637000	66361700
cwq_mix2-1_726.23932.23932.3.0.dta	cwq_mix2-1_726	23932	6707.59	1178.46	3	YFJYTQSEQEAAHDK		8 2 0 0	8	2	0	0	(N(N(H(H(H(H(H(H)))))(H(H)))))	3	56.9721	39.6047	89.2258	7	0.71852	7.34887e-59	2.12466e-60	0	2.12466e-60	1/sp|O13875|YE1A_SCHPO	1/537	8	2	0	0	86045900	79860300
cwq_mix2-2_726.8198.8198.3.0.dta	cwq_mix2-2_726	8198	2529.79	1130.82	3	SKHATSJGTVETLNTK		8 2 0 0	8	2	0	0	(N(N(H(H(H(H(H(H)))))(H(H)))))	7	44.0855	19.79	89.2058	7	0.87682	2.35351e-235	1.31835e-237	0.000914913	0.000914913	1/sp|O13898|PMT1_SCHPO	1/443	8	2	0	0	16794100	16764300
cwq_mix2-1_726.33911.33911.3.0.dta	cwq_mix2-1_726	33911	9238.17	1512.3	3	LFPHGIYNFJFSAPNKR		13 2 0 0	13	2	0	0	(N(N(H(H(H(H(H(H(H(H)))))))(H(H(H(H(H))))))))	10	49.7156	28.4555	89.1988	7	1.77262	7.67932e-59	2.26909e-60	0	2.26909e-60	1/sp|P87167|BUT2_SCHPO	1/236	13	2	0	0	257902000	199525000
cwq_mix2-3_726.26637.26637.3.0.dta	cwq_mix2-3_726	26637	7462.6	1128.14	3	JATYTLHWTVSPK		9 2 0 0	9	2	0	0	(N(N(H(H(H(H(H(H)))))(H(H(H))))))	1	50.3606	29.4617	89.1729	7	0.73095	4.97891e-158	5.3692e-160	0	5.3692e-160	1/sp|Q10259|SPC3_SCHPO	1/148	9	2	0	0	360029000	364615000
cwq_mix2-2_726.22087.22087.2.0.dta	cwq_mix2-2_726	22087	6238.48	1442.1	2	LGJETFLPK		9 2 0 0	9	2	0	0	(N(N(H(H(H(H(H(H)))))(H(H(H))))))	3	53.1853	33.8113	89.1655	7	1.10827	3.0478e-235	1.91689e-237	0	1.91689e-237	1/sp|P36581|CALX_SCHPO	1/418	9	2	0	0	1317920000	1326370000
cwq_mix2-3_726.18778.18778.3.0.dta	cwq_mix2-3_726	18778	5406.77	981.751	3	QSIALYAJDTK		7 2 0 1	7	2	0	1	(N(N(H(H(H(H(H(aH)))))(H(H)))))	8	55.8937	37.982	89.1584	7	0.84354	5.29705e-158	6.43493e-160	0	6.43493e-160	1/sp|P87113|ERG2_SCHPO	1/50	7	2	0	1	232004000	255736000
cwq_mix2-1_726.2299.2299.2.0.dta	cwq_mix2-1_726	2299	922.032	1231.52	2	KQJITR		8 2 0 0	8	2	0	0	(N(N(H(H(H(H(H(H)))))(H(H)))))	3	36.7602	8.58348	89.0883	7	1.90038	9.19069e-59	2.44214e-60	0.00541605	0.00541605	1/sp|Q10061|YAM6_SCHPO	1/247	8	2	0	0	42456900	35094800
cwq_mix2-3_726.15358.15358.3.0.dta	cwq_mix2-3_726	15358	4506.91	1306.17	3	VHLECFGSSSSNJK	5,Carbamidomethyl[C];	12 2 0 0	12	2	0	0	(N(N(H(H(H(H(H(H(H(H)))))))(H(H(H(H)))))))	13	40.0084	13.5942	89.0633	7	1.38799	7.93963e-158	9.49621e-160	0.00344828	0.00344828	1/sp|O13912|YDW6_SCHPO	1/256	12	2	0	0	12923900	10913200
cwq_mix2-1_726.39658.39658.3.0.dta	cwq_mix2-1_726	39658	10708.5	1516	3	QYNEJVTLYAPLEHINVAIR		11 2 0 0	11	2	0	0	(N(N(H(H(H(H(H(H(H))))))(H(H(H(H)))))))	5	54.4533	35.8646	88.9752	7	2.09141	1.10472e-58	2.65029e-60	0	2.65029e-60	1/sp|Q9C0Y4|AGLU_SCHPO	1/821	11	2	0	0	86628600	83576700
cwq_mix2-3_726.28693.28693.3.0.dta	cwq_mix2-3_726	28693	7996.05	1219.16	3	HYWJLTSNIYR		11 2 0 0	11	2	0	0	(N(N(H(H(H(H(H(H(H))))))(H(H(H(H)))))))	4	45.7337	22.4529	88.9694	7	0.8832	1.18393e-157	1.35472e-159	0	1.35472e-159	1/sp|O13968|YE48_SCHPO	1/541	11	2	0	0	96187100	76598600
cwq_mix2-1_726.18048.18048.3.0.dta	cwq_mix2-1_726	18048	5142.61	970.719	3	JLTFAR		11 2 0 0	11	2	0	0	(N(N(H(H(H(H(H(H(H))))))(H(H(H(H)))))))	1	35.7561	7.13537	88.9089	7	0.81869	1.2305e-58	2.88182e-60	0.00688389	0.00688389	1/sp|O60123|KEX1_SCHPO	1/416	11	2	0	0	21591400	23072900
cwq_mix2-3_726.15029.15029.3.0.dta	cwq_mix2-3_726	15029	4416.92	1414.21	3	VHLECFGSSSSNJK	5,Carbamidomethyl[C];	14 2 0 0	14	2	0	0	(N(N(H(H(H(H(H(H(H(H)))))))(H(H(H(H(H(H)))))))))	13	47.4071	25.0847	88.8631	7	2.66594	1.86197e-157	1.72663e-159	0	1.72663e-159	1/sp|O13912|YDW6_SCHPO	1/256	14	2	0	0	11652200	10885700
cwq_mix2-2_726.14752.14752.2.0.dta	cwq_mix2-2_726	14752	4289.4	1455.58	2	JLTFAR		11 2 0 0	11	2	0	0	(N(N(H(H(H(H(H(H(H))))))(H(H(H(H)))))))	1	40.0935	13.8347	88.86	7	1.59288	2.1608e-234	1.15419e-236	0.00309981	0.00309981	1/sp|O60123|KEX1_SCHPO	1/416	11	2	0	0	14530100	11236500
cwq_mix2-3_726.21417.21417.3.0.dta	cwq_mix2-3_726	21417	6121.38	1320.18	3	DAJNTQFQFTSR		12 2 0 1	12	2	0	1	(N(N(H(H(H(H(H(H(H(aH)))))))(H(H(H(H(H))))))))	3	48.5846	26.9127	88.8325	7	1.45599	2.12083e-157	2.52914e-159	0	2.52914e-159	1/sp|Q9C0Y4|AGLU_SCHPO	1/116	12	2	0	1	17334300	9923930
cwq_mix2-1_726.23331.23331.3.0.dta	cwq_mix2-1_726	23331	6548.72	1571.63	3	EGLINJGTSIHAGLR		17 2 0 0	17	2	0	0	(N(N(H(H(H(H(H(H(H(H)))))))(H(H(H(H(H(H(H(H(H))))))))))))	6	44.078	19.9805	88.8304	7	1.04605	1.3981e-58	3.14464e-60	0.000851789	0.000851789	1/sp|O42887|SPEB2_SCHPO	1/269	17	2	0	0	43008000	34552900
cwq_mix2-2_726.43236.43236.3.0.dta	cwq_mix2-2_726	43236	11721.9	1376.55	3	WGYTJITEIMDVR		12 2 0 1	12	2	0	1	(N(N(H(H(H(H(H(H(aH(H)))))))(H(H(H(H(H))))))))	5	54.9101	36.6489	88.8237	7	0.93723	2.72665e-234	1.68449e-236	0	1.68449e-236	1/sp|Q9C0Y4|AGLU_SCHPO	1/331	12	2	0	1	412331000	376177000
cwq_mix2-3_726.8810.8810.2.0.dta	cwq_mix2-3_726	8810	2735.55	1245.52	2	LGNJLTR		8 2 0 0	8	2	0	0	(N(N(H(H(H(H(H(H)))))(H(H)))))	4	36.093	7.70115	88.8209	7	0.85814	2.22827e-157	2.96973e-159	0.00616197	0.00616197	2/sp|Q9C0Y4|AGLU_SCHPO/sp|Q9URX4|YFZB_SCHPO	2/209/225	8	2	0	0	171310000	74197000
cwq_mix2-2_726.28208.28208.3.0.dta	cwq_mix2-2_726	28208	7805.19	1118.81	3	KNPVNFDSVFJQSR		8 2 0 0	8	2	0	0	(N(N(H(H(H(H(H(H)))))(H(H)))))	11	44.884	21.2375	88.799	7	0.33353	3.1949e-234	2.30399e-236	0.000914913	0.000914913	1/sp|Q8WZK2|MCD4_SCHPO	1/134	8	2	0	0	92882700	98603000
cwq_mix2-1_726.24619.24619.3.0.dta	cwq_mix2-1_726	24619	6879.23	907.717	3	LGJETFLPK		8 2 0 0	8	2	0	0	(N(N(H(H(H(H(H(H)))))(H(H)))))	3	37.4365	9.80057	88.7604	7	-0.05226	1.56676e-58	3.73129e-60	0.00455696	0.00455696	1/sp|P36581|CALX_SCHPO	1/418	8	2	0	0	315279000	303716000
cwq_mix2-1_726.19983.19983.3.0.dta	cwq_mix2-1_726	19983	5649.56	1093.77	3	JLSADIPAK		12 2 0 0	12	2	0	0	(N(N(H(H(H(H(H(H(H(H)))))))(H(H(H(H)))))))	1	43.9047	19.7687	88.7288	7	0.33912	1.64951e-58	4.03896e-60	0.000851789	0.000851789	1/sp|P87167|BUT2_SCHPO	1/215	12	2	0	0	180034000	244388000
cwq_mix2-1_726.27066.27066.3.0.dta	cwq_mix2-1_726	27066	7496.39	1512.28	3	KQWASISPJITYK		16 2 0 0	16	2	0	0	(N(N(H(H(H(H(H(H(H(H)))))))(H(H(H(H(H(H(H(H)))))))))))	9	50.2255	29.4969	88.7215	7	2.07711	1.66918e-58	4.65775e-60	0	4.65775e-60	1/sp|Q9USU5|GAS2_SCHPO	1/334	16	2	0	0	59491300	62443500
cwq_mix2-3_726.29687.29687.3.0.dta	cwq_mix2-3_726	29687	8250.86	1437.22	3	SPEFFJDSLVR		16 2 0 0	16	2	0	0	(N(N(H(H(H(H(H(H(H(H)))))))(H(H(H(H(H(H(H(H)))))))))))	6	38.2727	11.1119	88.7141	7	-0.32501	3.50989e-157	3.66438e-159	0.00381056	0.00381056	1/sp|O13968|YE48_SCHPO	1/118	16	2	0	0	1496950	32226900
cwq_mix2-3_726.41888.41888.3.0.dta	cwq_mix2-3_726	41888	11414.3	1439.63	3	LLJISLEHLPGQTDIFR		12 2 0 0	12	2	0	0	(N(N(H(H(H(H(H(H(H(H)))))))(H(H(H(H)))))))	3	43.9095	19.7897	88.7035	7	1.62596	3.67204e-157	4.38857e-159	0.000908265	0.000908265	1/sp|O14124|DPEH1_SCHPO	1/84	12	2	0	0	19636000	27142400
cwq_mix2-1_726.23333.23333.3.0.dta	cwq_mix2-1_726	23333	6549.28	1428.22	3	DAJNTQFQFTSR		14 2 0 1	14	2	0	1	(N(N(H(H(H(H(H(H(H(H)))))))(H(H(H(aH(H(H(H))))))))))	3	46.2724	23.4285	88.6967	7	1.58494	1.73784e-58	5.29388e-60	0	5.29388e-60	1/sp|Q9C0Y4|AGLU_SCHPO	1/116	14	2	0	1	63894400	53191600
cwq_mix2-3_726.9408.9408.3.0.dta	cwq_mix2-3_726	9408	2895.28	1148.8	3	EIAPGJVSK		12 2 0 1	12	2	0	1	(N(N(H(H(H(H(H(H(aH(H)))))))(H(H(H(H(H))))))))	6	37.855	10.4861	88.6828	7	2.18257	4.01027e-157	5.17711e-159	0.00392349	0.00392349	1/sp|O14194|GGT2_SCHPO	1/153	12	2	0	1	98467200	76961600
cwq_mix2-3_726.26303.26303.3.0.dta	cwq_mix2-3_726	26303	7374.07	1294.52	3	DVYYTDEVGJITTSHMR	16,Oxidation[M];	9 2 0 0	9	2	0	0	(N(N(H(H(H(H(H(H)))))(H(H(H))))))	10	53.6251	34.7933	88.5983	7	0.94972	5.74594e-157	6.30691e-159	0	6.30691e-159	1/sp|Q10176|OST1_SCHPO	1/290	9	2	0	0	123737000	121834000
cwq_mix2-2_726.16200.16200.3.0.dta	cwq_mix2-2_726	16200	4674.37	1132.13	3	VYGSQGJSTVLSR		10 2 0 0	10	2	0	0	(N(N(H(H(H(H(H(H)))))(H(H(H(H)))))))	7	50.8481	30.5258	88.5896	7	0.52084	1.22361e-233	8.05178e-236	0	8.05178e-236	1/sp|Q9USK8|AGS1_SCHPO	1/1016	10	2	0	0	174310000	185023000
cwq_mix2-2_726.25776.25776.3.0.dta	cwq_mix2-2_726	25776	7177.18	1512.28	3	KQWASISPJITYK		16 2 0 0	16	2	0	0	(N(N(H(H(H(H(H(H(H(H)))))))(H(H(H(H(H(H(H(H)))))))))))	9	49.9967	29.2171	88.5875	7	0.16723	1.23948e-233	1.04291e-235	0	1.04291e-235	1/sp|Q9USU5|GAS2_SCHPO	1/334	16	2	0	0	39745000	34148100
cwq_mix2-3_726.22554.22554.2.0.dta	cwq_mix2-3_726	22554	6416.65	1442.1	2	LGJETFLPK		9 2 0 0	9	2	0	0	(N(N(H(H(H(H(H(H)))))(H(H(H))))))	3	52.9278	33.7345	88.5724	7	1.03405	6.41754e-157	7.56522e-159	0	7.56522e-159	1/sp|P36581|CALX_SCHPO	1/418	9	2	0	0	2060430000	1806030000
cwq_mix2-3_726.22185.22185.3.0.dta	cwq_mix2-3_726	22185	6322.5	1296.54	3	SQDKVTJITDSQPAPYMK		9 2 0 0	9	2	0	0	(N(N(H(H(H(H(H(H)))))(H(H(H))))))	7	50.6392	30.2165	88.5669	7	1.43182	6.56983e-157	8.84865e-159	0	8.84865e-159	1/sp|O94559|YF65_SCHPO	1/232	9	2	0	0	26862100	30986800
cwq_mix2-1_726.24277.24277.3.0.dta	cwq_mix2-1_726	24277	6795.37	1098.43	3	DAJNTQFQFTSR		9 2 0 0	9	2	0	0	(N(N(H(H(H(H(H(H)))))(H(H(H))))))	3	58.9924	43.0953	88.5154	7	0.66297	2.33392e-58	6.09792e-60	0	6.09792e-60	1/sp|Q9C0Y4|AGLU_SCHPO	1/116	9	2	0	0	2144310000	1956890000
cwq_mix2-1_726.17246.17246.3.0.dta	cwq_mix2-1_726	17246	4926.44	969.082	3	INPNNVIHJSSR		7 2 0 0	7	2	0	0	(N(N(H(H(H(H(H))))(H(H)))))	9	37.6857	10.3181	88.5114	7	0.388	2.34908e-58	6.52883e-60	0.00455696	0.00455696	1/sp|O94385|PO152_SCHPO	1/143	7	2	0	0	42985100	41356200
cwq_mix2-1_726.11331.11331.2.0.dta	cwq_mix2-1_726	11331	3341.06	1407.57	2	LGNJLTR		10 2 0 0	10	2	0	0	(N(N(H(H(H(H(H(H)))))(H(H(H(H)))))))	4	34.9858	6.16434	88.5113	7	0.87129	2.34946e-58	6.95818e-60	0.00830783	0.00830783	2/sp|Q9C0Y4|AGLU_SCHPO/sp|Q9URX4|YFZB_SCHPO	2/209/225	10	2	0	0	115790000	119147000
cwq_mix2-3_726.5297.5297.3.0.dta	cwq_mix2-3_726	5297	1796.75	1148.1	3	NFJDSSTK		12 2 0 1	12	2	0	1	(N(N(H(H(H(H(H(H(aH(H)))))))(H(H(H(H(H))))))))	3	40.7235	15.0039	88.4886	7	2.18621	9.16608e-157	1.06391e-158	0.00200267	0.00200267	1/sp|P78854|PLB1_SCHPO	1/348	12	2	0	1	1475540000	1043490000
cwq_mix2-2_726.13308.13308.3.0.dta	cwq_mix2-2_726	13308	3897.71	1023.1	3	INPNNVIHJSSR		8 2 0 0	8	2	0	0	(N(N(H(H(H(H(H(H)))))(H(H)))))	9	34.8431	5.95761	88.4875	7	0.79901	2.35409e-233	1.92245e-235	0.00923594	0.00923594	1/sp|O94385|PO152_SCHPO	1/143	8	2	0	0	175205000	179062000
cwq_mix2-1_726.19494.19494.3.0.dta	cwq_mix2-1_726	19494	5524.39	1132.13	3	VYGSQGJSTVLSR		10 2 0 0	10	2	0	0	(N(N(H(H(H(H(H(H)))))(H(H(H(H)))))))	7	57.3177	40.5379	88.4801	7	0.92209	2.47193e-58	7.40891e-60	0	7.40891e-60	1/sp|Q9USK8|AGS1_SCHPO	1/1016	10	2	0	0	129919000	144355000
cwq_mix2-3_726.7009.7009.2.0.dta	cwq_mix2-3_726	7009	2255.85	1575.08	2	FJCTTR	3,Carbamidomethyl[C];	12 2 0 0	12	2	0	0	(N(N(H(H(H(H(H(H(H(H)))))))(H(H(H(H)))))))	2	34.9579	6.15681	88.4456	7	0.82882	1.10056e-156	1.27846e-158	0.00711595	0.00711595	1/sp|P87167|BUT2_SCHPO	1/333	12	2	0	0	12301300	9890130
cwq_mix2-1_726.15635.15635.3.0.dta	cwq_mix2-1_726	15635	4494.08	978.422	3	ILDDKGNJLTK		8 2 0 0	8	2	0	0	(N(N(H(H(H(H(H(H)))))(H(H)))))	8	43.6969	19.6255	88.401	7	0.51199	2.81122e-58	7.92148e-60	0.000851789	0.000851789	1/sp|Q10351|PIGS_SCHPO	1/132	8	2	0	0	27346600	27785300
cwq_mix2-1_726.12172.12172.3.0.dta	cwq_mix2-1_726	12172	3565.49	1059.11	3	HATSJGTVETLNTK		8 2 0 0	8	2	0	0	(N(N(H(H(H(H(H(H)))))(H(H)))))	5	46.3227	23.6663	88.3991	7	0.49878	2.82015e-58	8.4338e-60	0	8.4338e-60	1/sp|O13898|PMT1_SCHPO	1/443	8	2	0	0	685722000	778620000
cwq_mix2-1_726.17354.17354.3.0.dta	cwq_mix2-1_726	17354	4955.27	1043.78	3	KGVLQATJMTYGK	9,Oxidation[M];	8 2 0 0	8	2	0	0	(N(N(H(H(H(H(H(H)))))(H(H)))))	8	46.2542	23.5703	88.3814	7	0.65727	2.90224e-58	8.95953e-60	0	8.95953e-60	1/sp|O59866|OSTB_SCHPO	1/275	8	2	0	0	218985000	255625000
cwq_mix2-1_726.24244.24244.2.0.dta	cwq_mix2-1_726	24244	6787.06	1442.1	2	LGJETFLPK		9 2 0 0	9	2	0	0	(N(N(H(H(H(H(H(H)))))(H(H(H))))))	3	45.3225	22.145	88.3665	7	0.89948	2.97358e-58	9.49658e-60	0	9.49658e-60	1/sp|P36581|CALX_SCHPO	1/418	9	2	0	0	1920230000	1749300000
cwq_mix2-1_726.24472.24472.3.0.dta	cwq_mix2-1_726	24472	6843.51	913.396	3	LGJETFLPK		7 2 0 1	7	2	0	1	(N(N(H(H(H(H(aH(H)))))(H(H)))))	3	41.602	16.4327	88.345	7	3.53364	3.07912e-58	1.00513e-59	0.00157604	0.00157604	1/sp|P36581|CALX_SCHPO	1/418	7	2	0	1	153118000	154653000
cwq_mix2-3_726.22271.22271.2.0.dta	cwq_mix2-3_726	22271	6345.21	1442.1	2	LGJETFLPK		9 2 0 0	9	2	0	0	(N(N(H(H(H(H(H(H)))))(H(H(H))))))	3	45.6452	22.6699	88.3137	7	0.90433	1.92934e-156	2.27331e-158	0	2.27331e-158	1/sp|P36581|CALX_SCHPO	1/418	9	2	0	0	2060430000	1806030000
cwq_mix2-1_726.6428.6428.3.0.dta	cwq_mix2-1_726	6428	2029.34	1148.1	3	NFJDSSTK		12 2 0 1	12	2	0	1	(N(N(H(H(H(H(H(H(H(aH)))))))(H(H(H(H(H))))))))	3	44.4481	20.8398	88.2921	7	1.56482	3.35597e-58	1.06552e-59	0	1.06552e-59	1/sp|P78854|PLB1_SCHPO	1/348	12	2	0	1	1192250000	897608000
cwq_mix2-1_726.23725.23725.3.0.dta	cwq_mix2-1_726	23725	6652.04	1320.18	3	DAJNTQFQFTSR		12 2 0 1	12	2	0	1	(N(N(H(H(H(H(H(aH(H(H)))))))(H(H(H(H(H))))))))	3	50.2054	29.698	88.2904	7	0.91033	3.36526e-58	1.12587e-59	0	1.12587e-59	1/sp|Q9C0Y4|AGLU_SCHPO	1/116	12	2	0	1	23764300	13002800
cwq_mix2-3_726.9448.9448.3.0.dta	cwq_mix2-3_726	9448	2906.33	902.037	3	JTSYPIK		8 2 0 1	8	2	0	1	(N(N(H(H(H(H(H(aH)))))(H(H(H))))))	1	40.0785	14.1195	88.2881	7	0.30002	2.15217e-156	2.68921e-158	0.00344828	0.00344828	1/sp|O94694|YG1A_SCHPO	1/119	8	2	0	1	96308500	105057000
cwq_mix2-1_726.28965.28965.3.0.dta	cwq_mix2-1_726	28965	7975.35	1159.47	3	NJESYPIGFTYK		9 2 0 1	9	2	0	1	(N(N(H(H(H(H(aH(H)))))(H(H(H(H)))))))	2	43.2257	18.9649	88.2814	7	3.10116	3.41472e-58	1.18691e-59	0.000851789	0.000851789	1/sp|Q10061|YAM6_SCHPO	1/555	9	2	0	1	222542000	207533000
cwq_mix2-2_726.33472.33472.4.0.dta	cwq_mix2-2_726	33472	9175.66	1256.02	4	LFPHGIYNFJFSAPNKR		16 2 0 0	16	2	0	0	(N(N(H(H(H(H(H(H(H(H)))))))(H(H(H(H(H(H(H(H)))))))))))	10	37.4638	10.1177	88.2495	7	1.78615	1.08265e-232	4.97272e-235	0.00469974	0.00469974	1/sp|P87167|BUT2_SCHPO	1/236	16	2	0	0	592212000	510079000
cwq_mix2-1_726.19366.19366.3.0.dta	cwq_mix2-1_726	19366	5492.04	1011.42	3	NNIJISHLSR		9 2 0 0	9	2	0	0	(N(N(H(H(H(H(H(H)))))(H(H(H))))))	4	39.7435	13.6378	88.2254	7	0.84998	3.74031e-58	1.25373e-59	0.0032113	0.0032113	1/sp|O94472|PBN1_SCHPO	1/56	9	2	0	0	55006900	61715100
cwq_mix2-2_726.9141.9141.3.0.dta	cwq_mix2-2_726	9141	2778.36	1059.11	3	HATSJGTVETLNTK		8 2 0 0	8	2	0	0	(N(N(H(H(H(H(H(H)))))(H(H)))))	5	61.7235	47.4873	88.1621	7	0.72553	1.89552e-232	8.58752e-235	0	8.58752e-235	1/sp|O13898|PMT1_SCHPO	1/443	8	2	0	0	731201000	840443000
cwq_mix2-3_726.22714.22714.3.0.dta	cwq_mix2-3_726	22714	6457.93	907.718	3	LGJETFLPK		8 2 0 0	8	2	0	0	(N(N(H(H(H(H(H(H)))))(H(H)))))	3	44.9139	21.6268	88.1612	7	0.21895	3.69224e-156	3.83041e-158	0	3.83041e-158	1/sp|P36581|CALX_SCHPO	1/418	8	2	0	0	369623000	371174000
cwq_mix2-2_726.21945.21945.3.1.dta	cwq_mix2-2_726	21945	6202.64	1104.11	3	DAJNTQFQFTSR		8 2 0 1	8	2	0	1	(N(N(H(H(H(H(aH(H)))))(H(H(H))))))	3	56.2775	39.1545	88.0773	7	0.7553	3.26464e-232	1.48014e-234	0	1.48014e-234	1/sp|Q9C0Y4|AGLU_SCHPO	1/116	8	2	0	1	2229930000	1858890000
cwq_mix2-3_726.21939.21939.3.0.dta	cwq_mix2-3_726	21939	6259.76	1098.43	3	DAJNTQFQFTSR		9 2 0 0	9	2	0	0	(N(N(H(H(H(H(H(H)))))(H(H(H))))))	3	53.1898	34.4098	88.0668	7	0.70852	5.51908e-156	5.68249e-158	0	5.68249e-158	1/sp|Q9C0Y4|AGLU_SCHPO	1/116	9	2	0	0	3076740000	2617580000
cwq_mix2-2_726.20644.20644.3.0.dta	cwq_mix2-2_726	20644	5856.83	1536.25	3	DAJNTQFQFTSR		16 2 0 1	16	2	0	1	(N(N(H(H(H(H(H(H(H(H)))))))(H(H(H(H(H(H(aH(H(H))))))))))))	3	53.2109	34.443	88.0654	7	1.41767	3.52229e-232	2.14823e-234	0	2.14823e-234	1/sp|Q9C0Y4|AGLU_SCHPO	1/116	16	2	0	1	80079500	59624300
cwq_mix2-1_726.14018.14018.3.0.dta	cwq_mix2-1_726	14018	4059.87	1202.13	3	JFSNIR		14 2 0 1	14	2	0	1	(N(N(H(H(H(H(H(H(H(H)))))))(H(H(H(H(H(H(aH))))))))))	1	37.4098	10.1542	88.0275	7	1.96697	5.16138e-58	1.41918e-59	0.00455696	0.00455696	2/sp|P87015|ASPG1_SCHPO/sp|Q8NKC0|ASPG3_SCHPO	2/82/82	14	2	0	1	315573000	303019000
cwq_mix2-2_726.29998.29998.3.0.dta	cwq_mix2-2_726	29998	8268.73	1322.53	3	JVSGAFNVNNMIR		12 2 0 1	12	2	0	1	(N(N(H(H(H(H(H(aH(H(H)))))))(H(H(H(H(H))))))))	1	61.8684	47.8369	87.9268	7	0.98512	8.56503e-232	5.35981e-234	0	5.35981e-234	1/sp|O13960|YIN3_SCHPO	1/92	12	2	0	1	3444160000	3322330000
cwq_mix2-1_726.34188.34188.4.0.dta	cwq_mix2-1_726	34188	9303.86	1174.99	4	LFPHGIYNFJFSAPNKR		14 2 0 0	14	2	0	0	(N(N(H(H(H(H(H(H(H(H)))))))(H(H(H(H(H(H)))))))))	10	39.7008	13.7512	87.8928	7	0.47674	6.42497e-58	1.85881e-59	0.00268637	0.00268637	1/sp|P87167|BUT2_SCHPO	1/236	14	2	0	0	7019630000	5990000000
cwq_mix2-3_726.8271.8271.3.0.dta	cwq_mix2-3_726	8271	2593.1	1214.48	3	LGNJLTR		14 2 0 1	14	2	0	1	(N(N(H(H(H(H(H(H(aH(H)))))))(H(H(H(H(H(H(H))))))))))	4	42.761	18.478	87.858	7	1.84919	1.3421e-155	8.26745e-158	0.00200267	0.00200267	2/sp|Q9C0Y4|AGLU_SCHPO/sp|Q9URX4|YFZB_SCHPO	2/209/225	14	2	0	1	4040250000	3614320000
cwq_mix2-1_726.36000.36000.3.0.dta	cwq_mix2-1_726	36000	9756.57	1202.89	3	JITVPIGASHDDLIVLAR		8 2 0 0	8	2	0	0	(N(N(H(H(H(H(H(H)))))(H(H)))))	1	63.3681	50.1979	87.827	7	0.32629	7.15148e-58	1.98569e-59	0	1.98569e-59	1/sp|O94559|YF65_SCHPO	1/199	8	2	0	0	339984000	300715000
cwq_mix2-3_726.14501.14501.3.0.dta	cwq_mix2-3_726	14501	4272.51	1105.45	3	NMVJTTREEVEK		9 2 0 0	9	2	0	0	(N(N(H(H(H(H(H(H)))))(H(H(H))))))	4	35.2666	6.97497	87.8082	7	1.71146	1.65907e-155	1.14543e-157	0.00638298	0.00638298	1/sp|Q9HGN7|SEC63_SCHPO	1/135	9	2	0	0	24005700	26955200
cwq_mix2-3_726.14305.14305.3.0.dta	cwq_mix2-3_726	14305	4219.55	1400.9	3	RSEVTPJTSLAQCPK	13,Carbamidomethyl[C];	13 2 0 0	13	2	0	0	(N(N(H(H(H(H(H(H(H(H)))))))(H(H(H(H(H))))))))	7	36.1132	8.27822	87.8068	7	1.8477	1.66877e-155	1.46476e-157	0.0047259	0.0047259	1/sp|Q9C0Y2|YKL1_SCHPO	1/44	13	2	0	0	17132800	16484500
cwq_mix2-3_726.9560.9560.3.0.dta	cwq_mix2-3_726	9560	2936.4	1113.13	3	HATSJGTVETLNTK		9 2 0 0	9	2	0	0	(N(N(H(H(H(H(H(H)))))(H(H(H))))))	5	43.8025	20.1164	87.7908	7	1.10307	1.78613e-155	1.80543e-157	0.000908265	0.000908265	1/sp|O13898|PMT1_SCHPO	1/443	9	2	0	0	1123840000	1174510000
cwq_mix2-3_726.42070.42070.3.0.dta	cwq_mix2-3_726	42070	11461.4	1529.63	3	QYRDDLJLSYVFGCVPK	14,Carbamidomethyl[C];	13 2 0 0	13	2	0	0	(N(N(H(H(H(H(H(H(H(H)))))))(H(H(H(H(H))))))))	7	37.3691	10.2884	87.662	7	2.15499	3.09103e-155	2.78472e-157	0.00392349	0.00392349	1/sp|Q9HDU9|YHE6_SCHPO	1/379	13	2	0	0	4755660	16341300
cwq_mix2-2_726.36427.36427.3.0.dta	cwq_mix2-2_726	36427	9926.47	1460.27	3	LFPHGIYNFJFSAPNK		13 2 0 0	13	2	0	0	(N(N(H(H(H(H(H(H(H(H)))))))(H(H(H(H(H))))))))	10	41.6739	16.9488	87.5921	7	2.31037	7.32106e-231	3.74787e-233	0.00151172	0.00151172	1/sp|P87167|BUT2_SCHPO	1/236	13	2	0	0	92648900	81172000
cwq_mix2-3_726.15128.15128.3.0.dta	cwq_mix2-3_726	15128	4444.33	1360.19	3	VHLECFGSSSSNJK	5,Carbamidomethyl[C];	13 2 0 0	13	2	0	0	(N(N(H(H(H(H(H(H(H(H)))))))(H(H(H(H(H))))))))	13	45.4752	22.8152	87.558	7	1.88171	4.81097e-155	3.69928e-157	0	3.69928e-157	1/sp|O13912|YDW6_SCHPO	1/256	13	2	0	0	19814400	17558300
cwq_mix2-3_726.28070.28070.3.0.dta	cwq_mix2-3_726	28070	7831.94	1435.23	3	HYWJLTSNIYR		15 2 0 0	15	2	0	0	(N(N(H(H(H(H(H(H(H(H)))))))(H(H(H(H(H(H(H))))))))))	4	37.4317	10.445	87.5498	7	1.16825	4.98117e-155	4.64282e-157	0.00392349	0.00392349	1/sp|O13968|YE48_SCHPO	1/541	15	2	0	0	30520900	25884300
cwq_mix2-3_726.30368.30368.3.0.dta	cwq_mix2-3_726	30368	8425.35	1322.53	3	JVSGAFNVNNMIR		12 2 0 1	12	2	0	1	(N(N(H(H(H(H(H(aH(H(H)))))))(H(H(H(H(H))))))))	1	51.1022	31.4869	87.5306	7	0.38445	5.40638e-155	6.67821e-157	0	6.67821e-157	1/sp|O13960|YIN3_SCHPO	1/92	12	2	0	1	2890780000	2736690000
cwq_mix2-2_726.9208.9208.3.0.dta	cwq_mix2-2_726	9208	2796.05	902.037	3	JTSYPIK		8 2 0 1	8	2	0	1	(N(N(H(H(H(H(H(aH)))))(H(H(H))))))	1	40.0466	14.4985	87.493	7	0.5918	1.38133e-230	8.74215e-233	0.00309981	0.00309981	1/sp|O94694|YG1A_SCHPO	1/119	8	2	0	1	145195000	151780000
cwq_mix2-3_726.22921.22921.3.0.dta	cwq_mix2-3_726	22921	6511.24	1322.19	3	JVSGAFNVNNMIR	11,Oxidation[M];	13 2 0 0	13	2	0	0	(N(N(H(H(H(H(H(H(H(H)))))))(H(H(H(H(H))))))))	1	55.8805	38.8696	87.4722	7	0.44359	6.9313e-155	7.98077e-157	0	7.98077e-157	1/sp|O13960|YIN3_SCHPO	1/92	13	2	0	0	97831500	130222000
cwq_mix2-3_726.14701.14701.3.0.dta	cwq_mix2-3_726	14701	4326.22	1051.43	3	NMVJTTREEVEK		8 2 0 0	8	2	0	0	(N(N(H(H(H(H(H(H)))))(H(H)))))	4	34.5796	6.11979	87.4334	7	1.0322	8.17349e-155	9.51367e-157	0.00711595	0.00711595	1/sp|Q9HGN7|SEC63_SCHPO	1/135	8	2	0	0	77446500	91910500
cwq_mix2-2_726.21028.21028.3.0.dta	cwq_mix2-2_726	21028	5961.5	1374.2	3	DAJNTQFQFTSR		13 2 0 1	13	2	0	1	(N(N(H(H(H(H(H(aH(H(H)))))))(H(H(H(H(H(H)))))))))	3	48.4611	27.4791	87.4276	7	0.97878	2.10049e-230	1.26593e-232	0	1.26593e-232	1/sp|Q9C0Y4|AGLU_SCHPO	1/116	13	2	0	1	36325300	16731500
cwq_mix2-3_726.43505.43505.3.0.dta	cwq_mix2-3_726	43505	11839	1370.88	3	WGYTJITEIMDVR		13 2 0 0	13	2	0	0	(N(N(H(H(H(H(H(H(H(H)))))))(H(H(H(H(H))))))))	5	47.4963	25.9989	87.4201	7	1.46392	8.65161e-155	1.11311e-156	0	1.11311e-156	1/sp|Q9C0Y4|AGLU_SCHPO	1/331	13	2	0	0	95644300	181365000
cwq_mix2-3_726.21698.21698.3.0.dta	cwq_mix2-3_726	21698	6196.72	1301.55	3	EGLINJGTSIHAGLR		12 2 0 0	12	2	0	0	(N(N(H(H(H(H(H(H(H(H)))))))(H(H(H(H)))))))	6	37.2535	10.245	87.4121	7	1.88516	8.94891e-155	1.27986e-156	0.00392349	0.00392349	1/sp|O42887|SPEB2_SCHPO	1/269	12	2	0	0	67722800	48672800
cwq_mix2-1_726.19730.19730.3.0.dta	cwq_mix2-1_726	19730	5586.27	1255.83	3	JLSADIPAK		15 2 0 0	15	2	0	0	(N(N(H(H(H(H(H(H(H(H)))))))(H(H(H(H(H(H(H))))))))))	1	41.664	17.0438	87.3873	7	0.39617	1.46223e-57	2.9028e-59	0.00157604	0.00157604	1/sp|P87167|BUT2_SCHPO	1/215	15	2	0	0	242152000	288182000
cwq_mix2-2_726.16087.16087.3.0.dta	cwq_mix2-2_726	16087	4646.62	1382.21	3	JYSEDASTSLHGQTAGR		12 2 0 0	12	2	0	0	(N(N(H(H(H(H(H(H(H(H)))))))(H(H(H(H)))))))	1	49.2359	28.7022	87.3698	7	0.84787	3.04374e-230	2.29967e-232	0	2.29967e-232	1/sp|Q9USK8|AGS1_SCHPO	1/785	12	2	0	0	7624590	17385700
cwq_mix2-2_726.16722.16722.3.0.dta	cwq_mix2-2_726	16722	4808.26	1147.79	3	JLSADIPAK		13 2 0 0	13	2	0	0	(N(N(H(H(H(H(H(H(H(H)))))))(H(H(H(H(H))))))))	1	43.5795	20.0061	87.3588	7	0.86293	3.2665e-230	2.90367e-232	0.000914913	0.000914913	1/sp|P87167|BUT2_SCHPO	1/215	13	2	0	0	494791000	509127000
cwq_mix2-1_726.21586.21586.3.0.dta	cwq_mix2-1_726	21586	6075.09	1294.87	3	IIYNHJSSISDIR		12 2 0 0	12	2	0	0	(N(N(H(H(H(H(H(H(H(H)))))))(H(H(H(H)))))))	6	40.3704	15.0705	87.356	7	1.8153	1.53843e-57	3.17526e-59	0.00218978	0.00218978	1/sp|Q9P778|DPP5_SCHPO	1/126	12	2	0	0	22357600	20342700
cwq_mix2-3_726.8669.8669.2.0.dta	cwq_mix2-3_726	8669	2698.62	1245.52	2	LGNJLTR		8 2 0 0	8	2	0	0	(N(N(H(H(H(H(H(H)))))(H(H)))))	4	34.1472	5.50244	87.3446	7	1.36898	1.193e-154	1.50212e-156	0.00888171	0.00888171	2/sp|Q9C0Y4|AGLU_SCHPO/sp|Q9URX4|YFZB_SCHPO	2/209/225	8	2	0	0	92578900	79706000
cwq_mix2-1_726.23237.23237.4.0.dta	cwq_mix2-1_726	23237	6523.16	907.9	4	PVYVTJVTIEHVQHK		9 2 0 0	9	2	0	0	(N(N(H(H(H(H(H(H)))))(H(H(H))))))	6	41.3714	16.6192	87.3399	7	-0.19171	1.57922e-57	3.45408e-59	0.00157604	0.00157604	1/sp|Q09825|SAD1_SCHPO	1/395	9	2	0	0	19417300	18433800
cwq_mix2-1_726.21183.21183.3.0.dta	cwq_mix2-1_726	21183	5967.18	1035.77	3	QSIALYAJDTK		8 2 0 1	8	2	0	1	(N(N(H(H(H(H(H(aH)))))(H(H(H))))))	8	47.8342	26.564	87.336	7	1.10885	1.58937e-57	3.73373e-59	0	3.73373e-59	1/sp|P87113|ERG2_SCHPO	1/50	8	2	0	1	131283000	169396000
cwq_mix2-3_726.8640.8640.2.0.dta	cwq_mix2-3_726	8640	2690.91	1488.6	2	LGNJLTR		11 2 0 0	11	2	0	0	(N(N(H(H(H(H(H(H(H))))))(H(H(H(H)))))))	4	33.633	4.719	87.3305	7	1.67547	1.26676e-154	1.73741e-156	0.00994644	0.00994644	2/sp|Q9C0Y4|AGLU_SCHPO/sp|Q9URX4|YFZB_SCHPO	2/209/225	11	2	0	0	4519790	3300890
cwq_mix2-1_726.18240.18240.3.0.dta	cwq_mix2-1_726	18240	5195.14	1306.17	3	VHLECFGSSSSNJK	5,Carbamidomethyl[C];	12 2 0 0	12	2	0	0	(N(N(H(H(H(H(H(H(H(H)))))))(H(H(H(H)))))))	13	40.9906	16.0385	87.3302	7	1.113	1.60452e-57	4.01509e-59	0.00218978	0.00218978	1/sp|O13912|YDW6_SCHPO	1/256	12	2	0	0	9390530	8656380
cwq_mix2-3_726.6735.6735.2.0.dta	cwq_mix2-3_726	6735	2184.44	1343.56	2	IJHTTIER		8 2 0 0	8	2	0	0	(N(N(H(H(H(H(H(H)))))(H(H)))))	2	47.5977	26.2111	87.3156	7	0.71918	1.34945e-154	1.98733e-156	0	1.98733e-156	1/sp|Q9UT11|YLW3_SCHPO	1/46	8	2	0	0	76931700	67837900
cwq_mix2-2_726.43160.43160.3.0.dta	cwq_mix2-2_726	43160	11702.1	1376.55	3	WGYTJITEIMDVR		12 2 0 1	12	2	0	1	(N(N(H(H(H(H(H(aH(H(H)))))))(H(H(H(H(H))))))))	5	52.3572	33.5511	87.2829	7	1.31881	5.31047e-230	5.24029e-232	0	5.24029e-232	1/sp|Q9C0Y4|AGLU_SCHPO	1/331	12	2	0	1	412331000	376177000
cwq_mix2-1_726.23198.23198.3.0.dta	cwq_mix2-1_726	23198	6512.65	1001.75	3	TJGTLYGLSDSR		7 2 0 1	7	2	0	1	(N(N(H(H(H(H(H(aH)))))(H(H)))))	2	45.0832	22.3663	87.2718	7	0.72879	1.76429e-57	4.32407e-59	0	4.32407e-59	1/sp|Q9US04|GGT1_SCHPO	1/612	7	2	0	1	22578100	24141900
cwq_mix2-1_726.10588.10588.4.0.dta	cwq_mix2-1_726	10588	3146.32	848.366	4	SKHATSJGTVETLNTK		8 2 0 0	8	2	0	0	(N(N(H(H(H(H(H(H)))))(H(H)))))	7	41.7727	17.2738	87.2707	7	-0.15638	1.76753e-57	4.63253e-59	0.00157604	0.00157604	1/sp|O13898|PMT1_SCHPO	1/443	8	2	0	0	16128500	17833100
cwq_mix2-1_726.19144.19144.3.0.dta	cwq_mix2-1_726	19144	5435.27	1436.22	3	JYSEDASTSLHGQTAGR		13 2 0 0	13	2	0	0	(N(N(H(H(H(H(H(H(H(H)))))))(H(H(H(H(H))))))))	1	51.2573	31.8748	87.2534	7	0.97771	1.818e-57	4.9489e-59	0	4.9489e-59	1/sp|Q9USK8|AGS1_SCHPO	1/785	13	2	0	0	21237500	27687500
cwq_mix2-2_726.19730.19730.3.0.dta	cwq_mix2-2_726	19730	5608.73	1158.5	3	IPVADDHVIVJTTSK		9 2 0 0	9	2	0	0	(N(N(H(H(H(H(H(H)))))(H(H(H))))))	11	35.2856	7.30718	87.2456	7	0.52897	6.74422e-230	7.57943e-232	0.00673854	0.00673854	1/sp|Q9Y7R9|YJFB_SCHPO	1/261	9	2	0	0	52762500	18900200
cwq_mix2-1_726.16250.16250.3.0.dta	cwq_mix2-1_726	16250	4657.79	1018.42	3	HPJGTAHSLNFR		8 2 0 0	8	2	0	0	(N(N(H(H(H(H(H(H)))))(H(H)))))	3	36.967	9.90043	87.2335	7	0.76993	1.87766e-57	5.27478e-59	0.00455696	0.00455696	1/sp|Q9US04|GGT1_SCHPO	1/156	8	2	0	0	19976000	19442600
cwq_mix2-3_726.16329.16329.3.0.dta	cwq_mix2-3_726	16329	4766.51	1369.54	3	JLSADIPAK		16 2 0 1	16	2	0	1	(N(N(H(H(H(H(H(H(H(H)))))))(H(H(H(H(H(H(aH(H(H))))))))))))	1	44.5742	21.604	87.2332	7	0.91264	1.9163e-154	2.34247e-156	0	2.34247e-156	1/sp|P87167|BUT2_SCHPO	1/215	16	2	0	1	289042000	248189000
cwq_mix2-1_726.14384.14384.3.0.dta	cwq_mix2-1_726	14384	4157.05	1094.09	3	JFSNIR		12 2 0 1	12	2	0	1	(N(N(H(H(H(H(H(H(H(aH)))))))(H(H(H(H(H))))))))	1	34.9546	6.81547	87.2129	7	2.27529	1.94173e-57	5.6109e-59	0.00764732	0.00764732	2/sp|P87015|ASPG1_SCHPO/sp|Q8NKC0|ASPG3_SCHPO	2/82/82	12	2	0	1	161141000	172204000
cwq_mix2-2_726.18309.18309.3.0.dta	cwq_mix2-2_726	18309	5225.93	1181.12	3	JVTAMWK		13 2 0 1	13	2	0	1	(N(N(H(H(H(H(H(H(H(H)))))))(H(H(aH(H(H(H)))))))))	1	35.4531	7.59086	87.1973	7	0.08193	9.19128e-230	9.25815e-232	0.00645161	0.00645161	1/sp|Q96WW4|YNI7_SCHPO	1/99	13	2	0	1	24339500	28458800
cwq_mix2-2_726.17415.17415.3.0.dta	cwq_mix2-2_726	17415	4987.6	1201.5	3	LYESEJQTHLITK		10 2 0 0	10	2	0	0	(N(N(H(H(H(H(H(H)))))(H(H(H(H)))))))	6	34.3097	5.83294	87.1951	7	1.76765	9.32419e-230	1.09551e-231	0.00957934	0.00957934	1/sp|O74323|SEC11_SCHPO	1/114	10	2	0	0	22319100	19549200
cwq_mix2-2_726.34023.34023.4.0.dta	cwq_mix2-2_726	34023	9309.17	1053.45	4	LFPHGIYNFJFSAPNKR		11 2 0 0	11	2	0	0	(N(N(H(H(H(H(H(H(H))))))(H(H(H(H)))))))	10	38.1946	11.8149	87.1855	7	0.42023	9.91846e-230	1.27549e-231	0.00342466	0.00342466	1/sp|P87167|BUT2_SCHPO	1/236	11	2	0	0	298106000	342727000
cwq_mix2-1_726.16376.16376.3.0.dta	cwq_mix2-1_726	16376	4692.17	1030.78	3	JVSKEPPSVIR		9 2 0 0	9	2	0	0	(N(N(H(H(H(H(H(H)))))(H(H(H))))))	1	37.662	10.9985	87.1799	7	0.80327	2.04877e-57	6.64233e-59	0.00455696	0.00455696	1/sp|Q9P7D0|YOFJ_SCHPO	1/133	9	2	0	0	56770100	63924100
cwq_mix2-2_726.8748.8748.2.0.dta	cwq_mix2-2_726	8748	2674.45	1245.52	2	LGNJLTR		8 2 0 0	8	2	0	0	(N(N(H(H(H(H(H(H)))))(H(H)))))	4	38.0802	11.6478	87.169	7	0.75694	1.10241e-229	1.47506e-231	0.00342466	0.00342466	2/sp|Q9C0Y4|AGLU_SCHPO/sp|Q9URX4|YFZB_SCHPO	2/209/225	8	2	0	0	234267000	175101000
cwq_mix2-1_726.20094.20094.3.0.dta	cwq_mix2-1_726	20094	5678.47	1112.77	3	ETJNSDAGYTEPYR		7 2 0 1	7	2	0	1	(N(N(H(H(H(H(H(aH)))))(H(H)))))	3	63.6478	50.9945	87.1468	7	0.93479	2.16216e-57	7.01261e-59	0	7.01261e-59	1/sp|Q9US55|GLU2A_SCHPO	1/262	7	2	0	1	227044000	249770000
cwq_mix2-1_726.30551.30551.3.0.dta	cwq_mix2-1_726	30551	8380.3	1343.2	3	DVYYTDEVGJITTSHMR		10 2 0 0	10	2	0	0	(N(N(H(H(H(H(H(H)))))(H(H(H(H)))))))	10	49.8534	29.7956	87.1037	7	1.16147	2.31913e-57	7.40926e-59	0	7.40926e-59	1/sp|Q10176|OST1_SCHPO	1/290	10	2	0	0	272700000	302328000
cwq_mix2-1_726.32386.32386.3.0.dta	cwq_mix2-1_726	32386	8856.98	1569.66	3	SIDVGJHTLVIVDGIR		16 2 0 0	16	2	0	0	(N(N(H(H(H(H(H(H(H(H)))))))(H(H(H(H(H(H(H(H)))))))))))	6	39.2011	13.4278	87.066	7	3.02729	2.46587e-57	7.83034e-59	0.0032113	0.0032113	1/sp|Q9UUH0|YKIC_SCHPO	1/171	16	2	0	0	6615270	5573440
cwq_mix2-1_726.33930.33930.3.0.dta	cwq_mix2-1_726	33930	9242.41	1458.28	3	LFPHGIYNFJFSAPNKR		12 2 0 0	12	2	0	0	(N(N(H(H(H(H(H(H(H(H)))))))(H(H(H(H)))))))	10	47.5191	26.226	87.0635	7	1.30032	2.47584e-57	8.2517e-59	0	8.2517e-59	1/sp|P87167|BUT2_SCHPO	1/236	12	2	0	0	455513000	390897000
cwq_mix2-3_726.26063.26063.3.0.dta	cwq_mix2-3_726	26063	7312.38	1512.28	3	KQWASISPJITYK		16 2 0 0	16	2	0	0	(N(N(H(H(H(H(H(H(H(H)))))))(H(H(H(H(H(H(H(H)))))))))))	9	47.6696	26.4581	87.0623	7	1.48238	3.96591e-154	3.63587e-156	0	3.63587e-156	1/sp|Q9USU5|GAS2_SCHPO	1/334	16	2	0	0	17823400	28530800
cwq_mix2-3_726.23536.23536.3.0.dta	cwq_mix2-3_726	23536	6673.62	1064.47	3	JVTIPTNGIPQR		8 2 0 1	8	2	0	1	(N(N(H(H(H(H(H(aH)))))(H(H(H))))))	1	56.6542	40.308	87.0114	7	0.72548	4.9249e-154	5.39738e-156	0	5.39738e-156	1/sp|Q9C0Y4|AGLU_SCHPO	1/37	8	2	0	1	828069000	801052000
cwq_mix2-2_726.14285.14285.3.0.dta	cwq_mix2-2_726	14285	4162.82	1096.77	3	SQNHLSYJTTMK		9 2 0 0	9	2	0	0	(N(N(H(H(H(H(H(H)))))(H(H(H))))))	8	34.6538	6.47894	86.9785	7	1.60398	3.73711e-229	2.87406e-231	0.00817556	0.00817556	1/sp|O42841|YFH2_SCHPO	1/295	9	2	0	0	4749780	5827360
cwq_mix2-1_726.17692.17692.3.0.dta	cwq_mix2-1_726	17692	5046.62	1138.45	3	JLTFAR		13 2 0 1	13	2	0	1	(N(N(H(H(H(H(H(H(aH(H)))))))(H(H(H(H(H(H)))))))))	1	36.0956	8.69951	86.9741	7	1.40571	2.86352e-57	8.7396e-59	0.00541605	0.00541605	1/sp|O60123|KEX1_SCHPO	1/416	13	2	0	1	131301000	52242900
cwq_mix2-3_726.29273.29273.3.0.dta	cwq_mix2-3_726	29273	8146.81	1526.98	3	KLVDATQGGPJITFSSIR		14 2 0 0	14	2	0	0	(N(N(H(H(H(H(H(H(H(H)))))))(H(H(H(H(H(H)))))))))	11	47.6833	26.529	86.9699	7	0.08369	5.87599e-154	6.47753e-156	0	6.47753e-156	1/sp|O13857|PLB2_SCHPO	1/228	14	2	0	0	17390800	13492900
cwq_mix2-2_726.14995.14995.3.0.dta	cwq_mix2-2_726	14995	4355.27	1065.78	3	VYAVJASLNHDK		9 2 0 0	9	2	0	0	(N(N(H(H(H(H(H(H)))))(H(H(H))))))	5	45.2478	22.7964	86.9433	7	1.22347	4.68317e-229	3.72032e-231	0	3.72032e-231	1/sp|Q9USU5|GAS2_SCHPO	1/90	9	2	0	0	72676300	69052000
cwq_mix2-2_726.12971.12971.3.0.dta	cwq_mix2-2_726	12971	3807.25	1030.78	3	JVSKEPPSVIR		9 2 0 0	9	2	0	0	(N(N(H(H(H(H(H(H)))))(H(H(H))))))	1	35.0877	7.19056	86.8967	7	0.22469	6.31112e-229	4.85896e-231	0.00673854	0.00673854	1/sp|Q9P7D0|YOFJ_SCHPO	1/133	9	2	0	0	43801000	67783100
cwq_mix2-3_726.20434.20434.3.0.dta	cwq_mix2-3_726	20434	5855.12	1165.83	3	SIIQNJGTFGVSHTR		9 2 0 0	9	2	0	0	(N(N(H(H(H(H(H(H)))))(H(H(H))))))	6	37.3987	10.7521	86.8854	7	1.02343	8.41784e-154	9.35936e-156	0.00381056	0.00381056	1/sp|Q8WZK2|MCD4_SCHPO	1/86	9	2	0	0	235640000	213338000
cwq_mix2-3_726.12302.12302.3.0.dta	cwq_mix2-3_726	12302	3675.22	978.422	3	ILDDKGNJLTK		8 2 0 0	8	2	0	0	(N(N(H(H(H(H(H(H)))))(H(H)))))	8	48.793	28.2895	86.8708	7	0.84541	8.95769e-154	1.09948e-155	0	1.09948e-155	1/sp|Q10351|PIGS_SCHPO	1/132	8	2	0	0	26891800	26818800
cwq_mix2-2_726.40055.40055.3.0.dta	cwq_mix2-2_726	40055	10886.5	1407.96	3	QYNEJVTLYAPLEHINVAIR		9 2 0 0	9	2	0	0	(N(N(H(H(H(H(H(H)))))(H(H(H))))))	5	56.1118	39.5695	86.8334	7	1.04441	9.47299e-229	6.56628e-231	0	6.56628e-231	1/sp|Q9C0Y4|AGLU_SCHPO	1/821	9	2	0	0	2777630000	2171720000
cwq_mix2-2_726.33963.33963.4.0.dta	cwq_mix2-2_726	33963	9293.88	1174.99	4	LFPHGIYNFJFSAPNKR		14 2 0 0	14	2	0	0	(N(N(H(H(H(H(H(H(H(H)))))))(H(H(H(H(H(H)))))))))	10	38.2208	12.0716	86.7835	7	-0.02998	1.30396e-228	8.91238e-231	0.00342466	0.00342466	1/sp|P87167|BUT2_SCHPO	1/236	14	2	0	0	5908070000	3988430000
cwq_mix2-1_726.22483.22483.3.0.dta	cwq_mix2-1_726	22483	6317.97	1165.83	3	SIIQNJGTFGVSHTR		9 2 0 0	9	2	0	0	(N(N(H(H(H(H(H(H)))))(H(H(H))))))	6	36.7529	9.82133	86.7686	7	-0.09402	3.9999e-57	1.16452e-58	0.00455696	0.00455696	1/sp|Q8WZK2|MCD4_SCHPO	1/86	9	2	0	0	270920000	280536000
cwq_mix2-1_726.19805.19805.3.0.dta	cwq_mix2-1_726	19805	5605.48	1153.47	3	JLSADIPAK		12 2 0 1	12	2	0	1	(N(N(H(H(H(H(H(H(aH(H)))))))(H(H(H(H(H))))))))	1	42.3377	18.438	86.7227	7	2.21333	4.30945e-57	1.23732e-58	0.000851789	0.000851789	1/sp|P87167|BUT2_SCHPO	1/215	12	2	0	1	1051400000	1080180000
cwq_mix2-1_726.23154.23154.3.0.dta	cwq_mix2-1_726	23154	6500.83	1590.27	3	DAJNTQFQFTSR		17 2 0 1	17	2	0	1	(N(N(H(H(H(H(H(H(H(H)))))))(H(H(H(H(H(aH(H(H(H(H)))))))))))))	3	52.8224	34.5686	86.7223	7	0.99971	4.31267e-57	1.30992e-58	0	1.30992e-58	1/sp|Q9C0Y4|AGLU_SCHPO	1/116	17	2	0	1	116555000	69142600
cwq_mix2-1_726.10630.10630.3.0.dta	cwq_mix2-1_726	10630	3157.65	1184.84	3	SKHATSJGTVETLNTK		9 2 0 0	9	2	0	0	(N(N(H(H(H(H(H(H)))))(H(H(H))))))	7	39.6043	14.2335	86.7216	7	0.26189	4.3173e-57	1.38234e-58	0.00268637	0.00268637	1/sp|O13898|PMT1_SCHPO	1/443	9	2	0	0	24493900	26050600
cwq_mix2-2_726.20023.20023.3.0.dta	cwq_mix2-2_726	20023	5688.13	1111.81	3	SIIQNJGTFGVSHTR		8 2 0 0	8	2	0	0	(N(N(H(H(H(H(H(H)))))(H(H)))))	6	44.7947	22.2283	86.7037	7	-0.55955	2.17483e-228	1.2822e-230	0.000914913	0.000914913	1/sp|Q8WZK2|MCD4_SCHPO	1/86	8	2	0	0	125797000	124087000
cwq_mix2-1_726.23976.23976.3.0.dta	cwq_mix2-1_726	23976	6719.08	1242.53	3	SQDKVTJITDSQPAPYMK		8 2 0 0	8	2	0	0	(N(N(H(H(H(H(H(H)))))(H(H)))))	7	53.0282	34.8954	86.7036	7	0.89726	4.446e-57	1.67398e-58	0	1.67398e-58	1/sp|O94559|YF65_SCHPO	1/232	8	2	0	0	40373500	37394600
cwq_mix2-3_726.22216.22216.3.0.dta	cwq_mix2-3_726	22216	6330.51	1104.11	3	DAJNTQFQFTSR		8 2 0 1	8	2	0	1	(N(N(H(H(H(H(H(aH)))))(H(H(H))))))	3	54.3636	36.9777	86.6519	7	0.69912	2.27311e-153	2.44565e-155	0	2.44565e-155	1/sp|Q9C0Y4|AGLU_SCHPO	1/116	8	2	0	1	2354700000	1995610000
cwq_mix2-2_726.30497.30497.3.0.dta	cwq_mix2-2_726	30497	8398.84	1099.13	3	EGFQILLJR		10 2 0 1	10	2	0	1	(N(N(H(H(H(H(H(H(aH))))))(H(H(H(H)))))))	8	38.3233	12.3099	86.6338	7	3.46983	3.4028e-228	2.43257e-230	0.00342466	0.00342466	1/sp|O60109|PPB_SCHPO	1/241	10	2	0	1	161984000	181759000
cwq_mix2-3_726.5064.5064.3.0.dta	cwq_mix2-3_726	5064	1733.87	1148.1	3	NFJDSSTK		12 2 0 1	12	2	0	1	(N(N(H(H(H(H(H(H(H(aH)))))))(H(H(H(H(H))))))))	3	41.45	17.126	86.6233	7	2.03893	2.56701e-153	2.91046e-155	0.00200267	0.00200267	1/sp|P78854|PLB1_SCHPO	1/348	12	2	0	1	2152090000	1919270000
cwq_mix2-3_726.22098.22098.3.0.dta	cwq_mix2-3_726	22098	6300.04	1193.51	3	EGLINJGTSIHAGLR		10 2 0 0	10	2	0	0	(N(N(H(H(H(H(H(H)))))(H(H(H(H)))))))	6	35.5097	7.99311	86.6118	7	-0.43931	2.69561e-153	3.39705e-155	0.0055607	0.0055607	1/sp|O42887|SPEB2_SCHPO	1/269	10	2	0	0	54749000	32966400
cwq_mix2-2_726.4060.4060.3.0.dta	cwq_mix2-2_726	4060	1429.14	878.992	3	JASCYR	4,Carbamidomethyl[C];	9 2 0 0	9	2	0	0	(N(N(H(H(H(H(H(H)))))(H(H(H))))))	1	34.1041	5.83131	86.6108	7	0.58459	3.94398e-228	3.13627e-230	0.00957934	0.00957934	1/sp|O59866|OSTB_SCHPO	1/289	9	2	0	0	52203000	50371100
cwq_mix2-3_726.30855.30855.3.0.dta	cwq_mix2-3_726	30855	8552.44	1045.11	3	EGFQILLJR		9 2 0 1	9	2	0	1	(N(N(H(H(H(H(aH(H)))))(H(H(H(H)))))))	8	38.5848	12.7358	86.5899	7	3.70081	2.95845e-153	3.92974e-155	0.00344828	0.00344828	1/sp|O60109|PPB_SCHPO	1/241	9	2	0	1	130662000	190705000
cwq_mix2-2_726.16316.16316.3.0.dta	cwq_mix2-2_726	16316	4704.3	1261.5	3	JLSADIPAK		14 2 0 1	14	2	0	1	(N(N(H(H(H(H(H(H(H(H)))))))(H(H(H(H(H(H(aH))))))))))	1	41.8502	17.7721	86.5666	7	1.74718	5.23644e-228	4.06908e-230	0.00151172	0.00151172	1/sp|P87167|BUT2_SCHPO	1/215	14	2	0	1	930132000	851523000
cwq_mix2-1_726.43379.43379.3.0.dta	cwq_mix2-1_726	43379	11671.5	1376.55	3	WGYTJITEIMDVR		12 2 0 1	12	2	0	1	(N(N(H(H(H(H(H(H(H(aH)))))))(H(H(H(H(H))))))))	5	48.9324	28.6699	86.5627	7	0.94596	5.59095e-57	1.76701e-58	0	1.76701e-58	1/sp|Q9C0Y4|AGLU_SCHPO	1/331	12	2	0	1	405352000	326324000
cwq_mix2-1_726.6318.6318.3.0.dta	cwq_mix2-1_726	6318	1999.45	1148.1	3	NFJDSSTK		12 2 0 1	12	2	0	1	(N(N(H(H(H(H(H(H(H(aH)))))))(H(H(H(H(H))))))))	3	40.1885	15.2193	86.5599	7	1.96746	5.61619e-57	1.86015e-58	0.00218978	0.00218978	1/sp|P78854|PLB1_SCHPO	1/348	12	2	0	1	2004970000	1573430000
cwq_mix2-2_726.32570.32570.3.0.dta	cwq_mix2-2_726	32570	8945	1148.48	3	HEYFCVYPJASLIK	5,Carbamidomethyl[C];	8 2 0 0	8	2	0	0	(N(N(H(H(H(H(H(H)))))(H(H)))))	9	51.8754	33.2138	86.5328	7	0.7097	6.50084e-228	6.23063e-230	0	6.23063e-230	1/sp|Q9UTC8|OS9_SCHPO	1/92	8	2	0	0	398633000	353831000
cwq_mix2-1_726.39767.39767.3.0.dta	cwq_mix2-1_726	39767	10737.3	1407.96	3	QYNEJVTLYAPLEHINVAIR		9 2 0 0	9	2	0	0	(N(N(H(H(H(H(H(H)))))(H(H(H))))))	5	61.7009	48.3492	86.4969	7	0.99893	6.22155e-57	2.05626e-58	0	2.05626e-58	1/sp|Q9C0Y4|AGLU_SCHPO	1/821	9	2	0	0	2524250000	2053080000
cwq_mix2-3_726.16911.16911.3.0.dta	cwq_mix2-3_726	16911	4911.26	1099.45	3	JLSADIPAK		11 2 0 1	11	2	0	1	(N(N(H(H(H(H(H(aH(H(H)))))))(H(H(H(H)))))))	1	44.1709	21.3899	86.4785	7	2.46577	4.75332e-153	7.52726e-155	0	7.52726e-155	1/sp|P87167|BUT2_SCHPO	1/215	11	2	0	1	639303000	698783000
cwq_mix2-3_726.19481.19481.3.0.dta	cwq_mix2-3_726	19481	5598.94	1057.43	3	JYSHGLAWTEK		9 2 0 0	9	2	0	0	(N(N(H(H(H(H(H(H)))))(H(H(H))))))	1	41.2153	16.8589	86.4485	7	1.43659	5.39899e-153	9.35837e-155	0.00200267	0.00200267	1/sp|O94680|PDAT_SCHPO	1/442	9	2	0	0	140934000	150695000
cwq_mix2-3_726.8755.8755.2.0.dta	cwq_mix2-3_726	8755	2721.64	1407.57	2	LGNJLTR		10 2 0 0	10	2	0	0	(N(N(H(H(H(H(H(H)))))(H(H(H(H)))))))	4	33.4044	4.84243	86.448	7	0.46548	5.41118e-153	1.03131e-154	0.00965997	0.00965997	2/sp|Q9C0Y4|AGLU_SCHPO/sp|Q9URX4|YFZB_SCHPO	2/209/225	10	2	0	0	48051600	46101300
cwq_mix2-1_726.29788.29788.3.0.dta	cwq_mix2-1_726	29788	8188.46	1212.51	3	KLGNQYYJDTQWLK		9 2 0 0	9	2	0	0	(N(N(H(H(H(H(H(H)))))(H(H(H))))))	8	43.5055	20.3911	86.4323	7	0.36236	6.91123e-57	2.2752e-58	0.000851789	0.000851789	1/sp|Q10061|YAM6_SCHPO	1/733	9	2	0	0	87761300	69799200
cwq_mix2-2_726.9074.9074.3.0.dta	cwq_mix2-2_726	9074	2760.61	1059.11	3	HATSJGTVETLNTK		8 2 0 0	8	2	0	0	(N(N(H(H(H(H(H(H)))))(H(H)))))	5	55.5802	38.9844	86.4009	7	0.63389	1.51419e-227	8.9186e-230	0	8.9186e-230	1/sp|O13898|PMT1_SCHPO	1/443	8	2	0	0	731201000	840443000
cwq_mix2-2_726.19437.19437.3.0.dta	cwq_mix2-2_726	19437	5529.37	1186.83	3	IIYNHJSSISDIR		10 2 0 0	10	2	0	0	(N(N(H(H(H(H(H(H)))))(H(H(H(H)))))))	6	35.9266	8.74896	86.3994	7	1.62118	1.52822e-227	1.1622e-229	0.00586224	0.00586224	1/sp|Q9P778|DPP5_SCHPO	1/126	10	2	0	0	4727680	3717630
cwq_mix2-1_726.30701.30701.3.0.dta	cwq_mix2-1_726	30701	8418.86	1289.18	3	DVYYTDEVGJITTSHMR		9 2 0 0	9	2	0	0	(N(N(H(H(H(H(H(H)))))(H(H(H))))))	10	55.9728	39.6038	86.3723	7	0.88406	7.61939e-57	2.4007e-58	0	2.4007e-58	1/sp|Q10176|OST1_SCHPO	1/290	9	2	0	0	926532000	931155000
cwq_mix2-3_726.4840.4840.3.0.dta	cwq_mix2-3_726	4840	1675.16	1094.08	3	NFJDSSTK		11 2 0 1	11	2	0	1	(N(N(H(H(H(H(H(H(H(aH)))))))(H(H(H(H)))))))	3	36.6666	9.91878	86.341	7	1.80109	8.52911e-153	1.31575e-154	0.00392349	0.00392349	1/sp|P78854|PLB1_SCHPO	1/348	11	2	0	1	132771000	150638000
cwq_mix2-2_726.20436.20436.3.0.dta	cwq_mix2-2_726	20436	5800.38	1590.27	3	DAJNTQFQFTSR		17 2 0 1	17	2	0	1	(N(N(H(H(H(H(H(H(H(H)))))))(H(H(H(H(H(H(H(H(H(aH)))))))))))))	3	54.53	37.4101	86.3241	7	1.37213	2.47618e-227	1.87145e-229	0	1.87145e-229	1/sp|Q9C0Y4|AGLU_SCHPO	1/116	17	2	0	1	77825800	41916300
cwq_mix2-3_726.25987.25987.3.0.dta	cwq_mix2-3_726	25987	7292.84	1446.27	3	FLTHLNNEVLHDJYTR		12 2 0 0	12	2	0	0	(N(N(H(H(H(H(H(H(H(H)))))))(H(H(H(H)))))))	13	36.9854	10.4187	86.3235	7	1.28046	9.18908e-153	1.63328e-154	0.00392349	0.00392349	1/sp|O59747|PDF1_SCHPO	1/204	12	2	0	0	25974400	27879200
cwq_mix2-3_726.9495.9495.3.0.dta	cwq_mix2-3_726	9495	2919.01	1059.11	3	HATSJGTVETLNTK		8 2 0 0	8	2	0	0	(N(N(H(H(H(H(H(H)))))(H(H)))))	5	51.8943	33.3622	86.3111	7	0.93244	9.68969e-153	1.80279e-154	0	1.80279e-154	1/sp|O13898|PMT1_SCHPO	1/443	8	2	0	0	414998000	652004000
cwq_mix2-2_726.3839.3839.3.0.dta	cwq_mix2-2_726	3839	1369.13	1053.09	3	SJATKPQCPK	8,Carbamidomethyl[C];	10 2 0 0	10	2	0	0	(N(N(H(H(H(H(H(H)))))(H(H(H(H)))))))	2	35.3199	7.86778	86.3023	7	1.34387	2.84725e-227	2.37208e-229	0.00645161	0.00645161	1/sp|O14103|ROT1_SCHPO	1/83	10	2	0	0	25352700	34983900
cwq_mix2-1_726.33046.33046.3.0.dta	cwq_mix2-1_726	33046	9026.98	1148.48	3	HEYFCVYPJASLIK	5,Carbamidomethyl[C];	8 2 0 0	8	2	0	0	(N(N(H(H(H(H(H(H)))))(H(H)))))	9	63.1456	50.6843	86.288	7	0.62171	8.73887e-57	2.93458e-58	0	2.93458e-58	1/sp|Q9UTC8|OS9_SCHPO	1/92	8	2	0	0	372050000	349762000
cwq_mix2-1_726.2398.2398.2.0.dta	cwq_mix2-1_726	2398	948.52	1393.57	2	KQJITR		10 2 0 0	10	2	0	0	(N(N(H(H(H(H(H(H)))))(H(H(H(H)))))))	3	33.84	5.60083	86.2841	7	1.62301	8.79447e-57	3.07769e-58	0.00868846	0.00868846	1/sp|Q10061|YAM6_SCHPO	1/247	10	2	0	0	19596100	18372600
cwq_mix2-3_726.43641.43641.3.0.dta	cwq_mix2-3_726	43641	11874.1	1370.88	3	WGYTJITEIMDVR		13 2 0 0	13	2	0	0	(N(N(H(H(H(H(H(H(H(H)))))))(H(H(H(H(H))))))))	5	48.6714	28.4279	86.2663	7	1.2406	1.17205e-152	2.00777e-154	0	2.00777e-154	1/sp|Q9C0Y4|AGLU_SCHPO	1/331	13	2	0	0	2646140	181365000
cwq_mix2-3_726.14863.14863.3.0.dta	cwq_mix2-3_726	14863	4371.34	1522.24	3	VHLECFGSSSSNJK	5,Carbamidomethyl[C];	16 2 0 0	16	2	0	0	(N(N(H(H(H(H(H(H(H(H)))))))(H(H(H(H(H(H(H(H)))))))))))	13	36.4235	9.59072	86.2559	7	1.97807	1.22523e-152	2.22145e-154	0.00392349	0.00392349	1/sp|O13912|YDW6_SCHPO	1/256	16	2	0	0	9852840	8351910
cwq_mix2-2_726.30068.30068.3.0.dta	cwq_mix2-2_726	30068	8287	1325.91	3	ITLVDJNTWJNTHIATVGK		9 2 0 0	9	2	0	0	(N(N(H(H(H(H(H(H)))))(H(H(H))))))	6	49.8658	30.293	86.2153	6	0.8671	4.97383e-227	3.94047e-229	0	3.94047e-229	1/sp|O94335|STT3_SCHPO	1/569	9	2	0	0	984709000	1097160000
cwq_mix2-1_726.12372.12372.3.0.dta	cwq_mix2-1_726	12372	3619.06	1059.11	3	HATSJGTVETLNTK		8 2 0 0	8	2	0	0	(N(N(H(H(H(H(H(H)))))(H(H)))))	5	55.199	38.5047	86.2028	7	0.74632	1.00388e-56	3.3938e-58	0	3.3938e-58	1/sp|O13898|PMT1_SCHPO	1/443	8	2	0	0	508065000	515691000
cwq_mix2-2_726.14487.14487.3.0.dta	cwq_mix2-2_726	14487	4217.08	997.416	3	NMVJTTREEVEK		7 2 0 0	7	2	0	0	(N(N(H(H(H(H(H))))(H(H)))))	4	41.2003	16.98	86.1808	7	1.16219	6.20528e-227	5.02601e-229	0.00151172	0.00151172	1/sp|Q9HGN7|SEC63_SCHPO	1/135	7	2	0	0	51010900	55984200
cwq_mix2-3_726.28581.28581.3.0.dta	cwq_mix2-3_726	28581	7965.97	1118.81	3	KNPVNFDSVFJQSR		8 2 0 0	8	2	0	0	(N(N(H(H(H(H(H(H)))))(H(H)))))	11	48.2132	27.775	86.1697	7	0.74135	1.76763e-152	3.05423e-154	0	3.05423e-154	1/sp|Q8WZK2|MCD4_SCHPO	1/134	8	2	0	0	118119000	120953000
cwq_mix2-2_726.18471.18471.3.0.dta	cwq_mix2-2_726	18471	5269.31	976.075	3	QSIALYAJDTK		8 2 0 0	8	2	0	0	(N(N(H(H(H(H(H(H)))))(H(H)))))	8	55.7854	39.4262	86.1669	7	0.75859	6.78293e-227	6.20925e-229	0	6.20925e-229	1/sp|P87113|ERG2_SCHPO	1/50	8	2	0	0	98515000	139832000
cwq_mix2-1_726.17948.17948.3.0.dta	cwq_mix2-1_726	17948	5115.6	1055.1	3	VQASJWTGTR		9 2 0 1	9	2	0	1	(N(N(H(H(H(H(aH(H)))))(H(H(H(H)))))))	5	39.5012	14.3919	86.1329	7	0.9417	1.12459e-56	3.91063e-58	0.00268637	0.00268637	1/sp|Q9USK8|AGS1_SCHPO	1/907	9	2	0	1	35194500	45759900
cwq_mix2-3_726.32820.32820.3.0.dta	cwq_mix2-3_726	32820	9071.51	1148.48	3	HEYFCVYPJASLIK	5,Carbamidomethyl[C];	8 2 0 0	8	2	0	0	(N(N(H(H(H(H(H(H)))))(H(H)))))	9	56.7744	40.9675	86.1302	7	0.63303	2.0915e-152	3.41707e-154	0	3.41707e-154	1/sp|Q9UTC8|OS9_SCHPO	1/92	8	2	0	0	324527000	276478000
cwq_mix2-2_726.18109.18109.3.0.dta	cwq_mix2-2_726	18109	5172.63	1294.83	3	JDTQFYIK		14 2 0 1	14	2	0	1	(N(N(H(H(H(H(H(H(aH(H)))))))(H(H(H(H(H(H(H))))))))))	1	40.7606	16.359	86.0779	7	1.92961	1.19971e-226	1.028e-228	0.00224551	0.00224551	1/sp|Q9USU5|GAS2_SCHPO	1/34	14	2	0	1	31951000	30246000
cwq_mix2-1_726.21289.21289.3.0.dta	cwq_mix2-1_726	21289	5995.8	1510.94	3	IIYNHJSSISDIR		16 2 0 0	16	2	0	0	(N(N(H(H(H(H(H(H(H(H)))))))(H(H(H(H(H(H(H(H)))))))))))	6	41.2612	17.1445	86.0493	7	0.78736	1.2885e-56	4.30215e-58	0.00157604	0.00157604	1/sp|Q9P778|DPP5_SCHPO	1/126	16	2	0	0	32312500	35545500
cwq_mix2-2_726.30924.30924.4.0.dta	cwq_mix2-2_726	30924	8510.63	1036.17	4	DJTTGSHFMHAGLSPEWAYR		9 2 0 0	9	2	0	0	(N(N(H(H(H(H(H(H)))))(H(H(H))))))	2	57.2509	41.7469	86.044	7	0.35236	1.49089e-226	1.28685e-228	0	1.28685e-228	1/sp|O74480|YQJ7_SCHPO	1/191	9	2	0	0	223417000	269075000
cwq_mix2-1_726.8136.8136.3.0.dta	cwq_mix2-1_726	8136	2489.56	1259.48	3	JSTCITAR	4,Carbamidomethyl[C];	14 2 0 1	14	2	0	1	(N(N(H(H(H(H(H(H(H(H)))))))(H(H(H(H(aH(H(H))))))))))	1	36.4747	9.79009	86.0318	7	2.98687	1.32567e-56	4.72647e-58	0.00455696	0.00455696	1/sp|O14073|YEA8_SCHPO	1/336	14	2	0	1	64944900	62491900
cwq_mix2-2_726.29607.29607.3.0.dta	cwq_mix2-2_726	29607	8168.6	1289.19	3	DVYYTDEVGJITTSHMR		9 2 0 0	9	2	0	0	(N(N(H(H(H(H(H(H)))))(H(H(H))))))	10	51.0897	32.2858	86.0112	7	2.99734	1.83914e-226	1.88647e-228	0	1.88647e-228	1/sp|Q10176|OST1_SCHPO	1/290	9	2	0	0	988538000	960373000
cwq_mix2-3_726.9373.9373.3.0.dta	cwq_mix2-3_726	9373	2885.91	902.037	3	JTSYPIK		8 2 0 1	8	2	0	1	(N(N(H(H(H(H(aH(H)))))(H(H(H))))))	1	41.6827	17.8167	86.0052	7	0.40764	3.55942e-152	4.84495e-154	0.00200267	0.00200267	1/sp|O94694|YG1A_SCHPO	1/119	8	2	0	1	64353600	75872800
cwq_mix2-3_726.13963.13963.3.0.dta	cwq_mix2-3_726	13963	4126.51	1023.1	3	INPNNVIHJSSR		8 2 0 0	8	2	0	0	(N(N(H(H(H(H(H(H)))))(H(H)))))	9	34.3093	6.48675	85.9799	7	1.42595	3.96418e-152	6.14725e-154	0.00638298	0.00638298	1/sp|O94385|PO152_SCHPO	1/143	8	2	0	0	76216000	82213000
cwq_mix2-3_726.22623.22623.2.0.dta	cwq_mix2-3_726	22623	6434.47	1442.1	2	LGJETFLPK		9 2 0 0	9	2	0	0	(N(N(H(H(H(H(H(H)))))(H(H(H))))))	3	49.1529	29.3322	85.9628	7	1.04792	4.26255e-152	6.87914e-154	0	6.87914e-154	1/sp|P36581|CALX_SCHPO	1/418	9	2	0	0	2060430000	1806030000
cwq_mix2-2_726.21864.21864.3.1.dta	cwq_mix2-2_726	21864	6182.07	1104.11	3	DAJNTQFQFTSR		8 2 0 1	8	2	0	1	(N(N(H(H(H(H(aH(H)))))(H(H(H))))))	3	58.5446	43.7814	85.962	7	0.9574	2.52126e-226	2.32167e-228	0	2.32167e-228	1/sp|Q9C0Y4|AGLU_SCHPO	1/116	8	2	0	1	2229930000	1858890000
cwq_mix2-1_726.31076.31076.3.0.dta	cwq_mix2-1_726	31076	8516.12	1280.85	3	SPEFFJDSLVR		12 2 0 1	12	2	0	1	(N(N(H(H(H(H(H(aH(H(H)))))))(H(H(H(H(H))))))))	6	45.6898	24.0053	85.9611	7	4.92447	1.4871e-56	4.96486e-58	0	4.96486e-58	1/sp|O13968|YE48_SCHPO	1/118	12	2	0	1	441049000	443894000
cwq_mix2-1_726.33607.33607.4.0.dta	cwq_mix2-1_726	33607	9165.04	1215.5	4	LFPHGIYNFJFSAPNKR		15 2 0 0	15	2	0	0	(N(N(H(H(H(H(H(H(H(H)))))))(H(H(H(H(H(H(H))))))))))	10	42.754	19.511	85.9195	7	0.52764	1.59122e-56	5.47327e-58	0.000851789	0.000851789	1/sp|P87167|BUT2_SCHPO	1/236	15	2	0	0	1359370000	1191230000
cwq_mix2-1_726.21359.21359.3.0.dta	cwq_mix2-1_726	21359	6014.56	976.075	3	QSIALYAJDTK		8 2 0 0	8	2	0	0	(N(N(H(H(H(H(H(H)))))(H(H)))))	8	50.9997	32.1981	85.9169	7	0.46333	1.59814e-56	5.72754e-58	0	5.72754e-58	1/sp|P87113|ERG2_SCHPO	1/50	8	2	0	0	74338800	100947000
cwq_mix2-1_726.18458.18458.3.0.dta	cwq_mix2-1_726	18458	5254.5	1198.14	3	VHLECFGSSSSNJK	5,Carbamidomethyl[C];	10 2 0 0	10	2	0	0	(N(N(H(H(H(H(H(H)))))(H(H(H(H)))))))	13	36.1283	9.32904	85.8985	7	1.02604	1.64666e-56	6.24792e-58	0.00455696	0.00455696	1/sp|O13912|YDW6_SCHPO	1/256	10	2	0	0	4674940	3960260
cwq_mix2-2_726.3992.3992.3.0.dta	cwq_mix2-2_726	3992	1410.69	878.992	3	JASCYR	4,Carbamidomethyl[C];	9 2 0 0	9	2	0	0	(N(N(H(H(H(H(H(H)))))(H(H(H))))))	1	34.7048	7.17306	85.8352	7	0.51627	5.68109e-226	3.30394e-228	0.00673854	0.00673854	1/sp|O59866|OSTB_SCHPO	1/289	9	2	0	0	52203000	50371100
cwq_mix2-1_726.17725.17725.3.0.dta	cwq_mix2-1_726	17725	5055.52	1042.75	3	SQNHLSYJTTMK		8 2 0 0	8	2	0	0	(N(N(H(H(H(H(H(H)))))(H(H)))))	8	36.16	9.4255	85.8099	7	0.66015	1.90189e-56	6.54946e-58	0.00455696	0.00455696	1/sp|O42841|YFH2_SCHPO	1/295	8	2	0	0	13974400	16620800
cwq_mix2-1_726.4421.4421.2.0.dta	cwq_mix2-1_726	4421	1492.86	1317.98	2	JASCYR	4,Carbamidomethyl[C];	9 2 0 0	9	2	0	0	(N(N(H(H(H(H(H(H)))))(H(H(H))))))	1	40.2481	15.7235	85.7937	7	0.92918	1.95253e-56	6.85831e-58	0.00218978	0.00218978	1/sp|O59866|OSTB_SCHPO	1/289	9	2	0	0	380208000	382442000
cwq_mix2-2_726.29745.29745.3.0.dta	cwq_mix2-2_726	29745	8204.11	1289.18	3	DVYYTDEVGJITTSHMR		9 2 0 0	9	2	0	0	(N(N(H(H(H(H(H(H)))))(H(H(H))))))	10	51.6847	33.3188	85.7928	7	-0.57266	7.45412e-226	4.59009e-228	0	4.59009e-228	1/sp|Q10176|OST1_SCHPO	1/290	9	2	0	0	988538000	960373000
cwq_mix2-2_726.32650.32650.3.0.dta	cwq_mix2-2_726	32650	8965.75	1197.84	3	ISQJDTDSIVEAVYR		8 2 0 1	8	2	0	1	(N(N(H(H(H(H(aH(H)))))(H(H(H))))))	4	77.235	72.6519	85.7464	7	0.69979	1.00331e-225	6.31798e-228	0	6.31798e-228	1/sp|O74480|YQJ7_SCHPO	1/315	8	2	0	1	256346000	220372000
cwq_mix2-2_726.19772.19772.2.0.dta	cwq_mix2-2_726	19772	5619.93	1284.53	2	FJVSASIK		8 2 0 0	8	2	0	0	(N(N(H(H(H(H(H(H)))))(H(H)))))	2	45.813	24.3152	85.7374	7	1.09997	1.06335e-225	8.1436e-228	0	8.1436e-228	1/sp|Q9USV0|HRD3_SCHPO	1/48	8	2	0	0	24751200	85450900
cwq_mix2-3_726.14888.14888.3.0.dta	cwq_mix2-3_726	14888	4378.15	1468.23	3	VHLECFGSSSSNJK	5,Carbamidomethyl[C];	15 2 0 0	15	2	0	0	(N(N(H(H(H(H(H(H(H(H)))))))(H(H(H(H(H(H(H))))))))))	13	41.9211	18.3358	85.7224	7	2.48004	1.18514e-151	1.16093e-153	0.00200267	0.00200267	1/sp|O13912|YDW6_SCHPO	1/256	15	2	0	0	8052120	7490160
cwq_mix2-3_726.21463.21463.3.0.dta	cwq_mix2-3_726	21463	6133.82	1517.62	3	EGLINJGTSIHAGLR		16 2 0 0	16	2	0	0	(N(N(H(H(H(H(H(H(H(H)))))))(H(H(H(H(H(H(H(H)))))))))))	6	38.4051	12.958	85.6638	7	1.08581	1.52054e-151	1.42199e-153	0.00344828	0.00344828	1/sp|O42887|SPEB2_SCHPO	1/269	16	2	0	0	112435000	87320800
cwq_mix2-2_726.15274.15274.3.0.dta	cwq_mix2-2_726	15274	4430.58	1144.12	3	VHLECFGSSSSNJK	5,Carbamidomethyl[C];	9 2 0 0	9	2	0	0	(N(N(H(H(H(H(H(H)))))(H(H(H))))))	13	55.7139	39.6052	85.6302	7	1.61044	2.1133e-225	1.3611e-227	0	1.3611e-227	1/sp|O13912|YDW6_SCHPO	1/256	9	2	0	0	18419900	16835200
cwq_mix2-1_726.33472.33472.3.0.dta	cwq_mix2-1_726	33472	9132.49	1197.84	3	ISQJDTDSIVEAVYR		8 2 0 1	8	2	0	1	(N(N(H(H(H(H(aH(H)))))(H(H(H))))))	4	64.7779	53.6	85.537	7	0.59538	2.96388e-56	7.3314e-58	0	7.3314e-58	1/sp|O74480|YQJ7_SCHPO	1/315	8	2	0	1	215622000	190085000
cwq_mix2-3_726.2121.2121.2.0.dta	cwq_mix2-3_726	2121	923.134	1231.52	2	KQJITR		8 2 0 0	8	2	0	0	(N(N(H(H(H(H(H(H)))))(H(H)))))	3	37.0301	10.9234	85.5142	7	2.01248	2.87371e-151	2.81804e-153	0.00381056	0.00381056	1/sp|Q10061|YAM6_SCHPO	1/247	8	2	0	0	30705400	21916600
cwq_mix2-2_726.25662.25662.3.0.dta	cwq_mix2-2_726	25662	7147.91	1500.28	3	FLTHLNNEVLHDJYTR		13 2 0 0	13	2	0	0	(N(N(H(H(H(H(H(H(H(H)))))))(H(H(H(H(H))))))))	13	38.2593	12.8727	85.406	7	1.61523	8.89105e-225	3.30409e-227	0.00342466	0.00342466	1/sp|O59747|PDF1_SCHPO	1/204	13	2	0	0	47714100	42683300
cwq_mix2-1_726.24351.24351.3.0.dta	cwq_mix2-1_726	24351	6813.72	1098.43	3	DAJNTQFQFTSR		9 2 0 0	9	2	0	0	(N(N(H(H(H(H(H(H)))))(H(H(H))))))	3	53.8002	36.7895	85.3917	7	0.63838	3.75431e-56	8.51227e-58	0	8.51227e-58	1/sp|Q9C0Y4|AGLU_SCHPO	1/116	9	2	0	0	2144310000	1966670000
cwq_mix2-1_726.17904.17904.3.0.dta	cwq_mix2-1_726	17904	5103.77	997.415	3	NMVJTTREEVEK		7 2 0 0	7	2	0	0	(N(N(H(H(H(H(H))))(H(H)))))	4	40.234	15.947	85.3383	7	0.4589	4.09495e-56	9.76294e-58	0.00218978	0.00218978	1/sp|Q9HGN7|SEC63_SCHPO	1/135	7	2	0	0	68442700	76728300
cwq_mix2-1_726.4533.4533.3.0.dta	cwq_mix2-1_726	4533	1523.2	884.667	3	JASCYR	4,Carbamidomethyl[C];	8 2 0 1	8	2	0	1	(N(N(H(H(H(H(H(aH)))))(H(H(H))))))	1	33.6899	5.8958	85.3075	7	0.63021	4.30463e-56	1.04448e-57	0.00856531	0.00856531	1/sp|O59866|OSTB_SCHPO	1/289	8	2	0	1	90973300	86572000
cwq_mix2-1_726.18121.18121.2.0.dta	cwq_mix2-1_726	18121	5162.68	1455.57	2	JLTFAR		11 2 0 0	11	2	0	0	(N(N(H(H(H(H(H(H(H))))))(H(H(H(H)))))))	1	37.5526	11.8456	85.2942	7	1.1764	4.39916e-56	1.11397e-57	0.00455696	0.00455696	1/sp|O60123|KEX1_SCHPO	1/416	11	2	0	0	16537600	18596800
cwq_mix2-2_726.22436.22436.2.0.dta	cwq_mix2-2_726	22436	6325.74	1442.1	2	LGJETFLPK		9 2 0 0	9	2	0	0	(N(N(H(H(H(H(H(H)))))(H(H(H))))))	3	47.3573	26.935	85.2844	7	0.91196	1.93735e-224	8.12453e-227	0	8.12453e-227	1/sp|P36581|CALX_SCHPO	1/418	9	2	0	0	1806840000	1479020000
cwq_mix2-2_726.16629.16629.3.0.dta	cwq_mix2-2_726	16629	4784.46	1147.79	3	JLSADIPAK		13 2 0 0	13	2	0	0	(N(N(H(H(H(H(H(H(H(H)))))))(H(H(H(H(H))))))))	1	40.295	16.1096	85.2106	7	0.68073	3.10877e-224	1.34157e-226	0.00296736	0.00296736	1/sp|P87167|BUT2_SCHPO	1/215	13	2	0	0	494791000	509127000
cwq_mix2-2_726.22402.22402.3.0.dta	cwq_mix2-2_726	22402	6316.94	907.718	3	LGJETFLPK		8 2 0 0	8	2	0	0	(N(N(H(H(H(H(H(H)))))(H(H)))))	3	46.4008	25.5102	85.1974	7	0.15942	3.38182e-224	2.45684e-226	0	2.45684e-226	1/sp|P36581|CALX_SCHPO	1/418	8	2	0	0	306060000	278631000
cwq_mix2-3_726.28616.28616.3.0.dta	cwq_mix2-3_726	28616	7975.55	1219.16	3	HYWJLTSNIYR		11 2 0 0	11	2	0	0	(N(N(H(H(H(H(H(H(H))))))(H(H(H(H)))))))	4	41.2963	17.6727	85.1687	7	1.10479	1.24904e-150	5.47204e-153	0.00200267	0.00200267	1/sp|O13968|YE48_SCHPO	1/541	11	2	0	0	96187100	76598600
cwq_mix2-1_726.8458.8458.2.0.dta	cwq_mix2-1_726	8458	2575.46	1343.56	2	IJHTTIER		8 2 0 0	8	2	0	0	(N(N(H(H(H(H(H(H)))))(H(H)))))	2	44.6039	22.7696	85.1533	7	1.1004	5.53141e-56	1.20153e-57	0	1.20153e-57	1/sp|Q9UT11|YLW3_SCHPO	1/46	8	2	0	0	102951000	110064000
cwq_mix2-1_726.11386.11386.2.0.dta	cwq_mix2-1_726	11386	3355.31	1245.52	2	LGNJLTR		8 2 0 0	8	2	0	0	(N(N(H(H(H(H(H(H)))))(H(H)))))	4	38.0228	12.6523	85.1393	7	0.6975	5.65951e-56	1.29088e-57	0.00376648	0.00376648	2/sp|Q9C0Y4|AGLU_SCHPO/sp|Q9URX4|YFZB_SCHPO	2/209/225	8	2	0	0	250871000	193835000
cwq_mix2-2_726.22506.22506.2.0.dta	cwq_mix2-2_726	22506	6344.25	1442.1	2	LGJETFLPK		9 2 0 0	9	2	0	0	(N(N(H(H(H(H(H(H)))))(H(H(H))))))	3	40.3382	16.2509	85.0718	7	0.9078	7.56486e-224	4.51568e-226	0.00224551	0.00224551	1/sp|P36581|CALX_SCHPO	1/418	9	2	0	0	1810850000	1504670000
cwq_mix2-2_726.22183.22183.3.0.dta	cwq_mix2-2_726	22183	6262.77	1085.47	3	EGLINJGTSIHAGLR		8 2 0 0	8	2	0	0	(N(N(H(H(H(H(H(H)))))(H(H)))))	6	38.7227	13.7931	85.0204	7	0.44119	1.05139e-223	7.80086e-226	0.00309981	0.00309981	1/sp|O42887|SPEB2_SCHPO	1/269	8	2	0	0	297274000	272561000
cwq_mix2-1_726.20248.20248.3.0.dta	cwq_mix2-1_726	20248	5719.69	1045.43	3	JLSADIPAK		10 2 0 1	10	2	0	1	(N(N(H(H(H(H(H(aH(H))))))(H(H(H(H)))))))	1	39.3914	14.8238	85.0172	7	1.031	6.90241e-56	1.39995e-57	0.00268637	0.00268637	1/sp|P87167|BUT2_SCHPO	1/215	10	2	0	1	99486900	115822000
cwq_mix2-1_726.12305.12305.3.0.dta	cwq_mix2-1_726	12305	3601.25	1059.11	3	HATSJGTVETLNTK		8 2 0 0	8	2	0	0	(N(N(H(H(H(H(H(H)))))(H(H)))))	5	52.5199	35.0354	84.9911	7	0.73215	7.2007e-56	1.51346e-57	0	1.51346e-57	1/sp|O13898|PMT1_SCHPO	1/443	8	2	0	0	508065000	515691000
cwq_mix2-3_726.40308.40308.4.0.dta	cwq_mix2-3_726	40308	11003.9	1059.98	4	AAJDSFLWGPYRPNLYVGIRPK		8 2 0 0	8	2	0	0	(N(N(H(H(H(H(H(H)))))(H(H)))))	3	44.6207	22.8919	84.9742	7	0.64287	2.85531e-150	1.75323e-152	0	1.75323e-152	1/sp|O14255|GCS1_SCHPO	1/39	8	2	0	0	2293830000	2059640000
cwq_mix2-3_726.11297.11297.3.0.dta	cwq_mix2-3_726	11297	3403.23	1094.09	3	JFSNIR		12 2 0 1	12	2	0	1	(N(N(H(H(H(H(H(H(H(aH)))))))(H(H(H(H(H))))))))	1	36.119	9.83126	84.939	7	2.653	3.31622e-150	2.31518e-152	0.00392349	0.00392349	2/sp|P87015|ASPG1_SCHPO/sp|Q8NKC0|ASPG3_SCHPO	2/82/82	12	2	0	1	142163000	142294000
cwq_mix2-2_726.39712.39712.4.0.dta	cwq_mix2-2_726	39712	10797.9	1059.98	4	AAJDSFLWGPYRPNLYVGIRPK		8 2 0 0	8	2	0	0	(N(N(H(H(H(H(H(H)))))(H(H)))))	3	44.3119	22.4521	84.9087	7	0.49843	2.15074e-223	1.41357e-225	0.000914913	0.000914913	1/sp|O14255|GCS1_SCHPO	1/39	8	2	0	0	1593240000	1474460000
cwq_mix2-2_726.25655.25655.3.0.dta	cwq_mix2-2_726	25655	7145.94	1042.77	3	LJASNGDVIWR		8 2 0 1	8	2	0	1	(N(N(H(H(H(H(aH(H)))))(H(H(H))))))	2	50.5143	32.0044	84.8899	7	0.54835	2.42542e-223	2.18688e-225	0	2.18688e-225	1/sp|O13981|YEK7_SCHPO	1/66	8	2	0	1	158834000	205800000
cwq_mix2-1_726.12515.12515.3.0.dta	cwq_mix2-1_726	12515	3657.31	1059.11	3	HATSJGTVETLNTK		8 2 0 0	8	2	0	0	(N(N(H(H(H(H(H(H)))))(H(H)))))	5	52.8463	35.5951	84.8842	7	0.70853	8.56805e-56	1.8945e-57	0	1.8945e-57	1/sp|O13898|PMT1_SCHPO	1/443	8	2	0	0	508065000	515691000
cwq_mix2-2_726.6471.6471.2.0.dta	cwq_mix2-2_726	6471	2075.15	1343.56	2	IJHTTIER		8 2 0 0	8	2	0	0	(N(N(H(H(H(H(H(H)))))(H(H)))))	2	43.5884	21.3719	84.8477	7	1.17113	3.17836e-223	2.71561e-225	0.000914913	0.000914913	1/sp|Q9UT11|YLW3_SCHPO	1/46	8	2	0	0	102793000	92382900
cwq_mix2-2_726.9120.9120.2.0.dta	cwq_mix2-2_726	9120	2772.74	1344.04	2	JTSYPIK		9 2 0 0	9	2	0	0	(N(N(H(H(H(H(H(H)))))(H(H(H))))))	1	45.663	24.571	84.834	7	1.1419	3.47171e-223	3.29162e-225	0	3.29162e-225	1/sp|O94694|YG1A_SCHPO	1/119	9	2	0	0	198561000	179257000
cwq_mix2-2_726.27750.27750.3.0.dta	cwq_mix2-2_726	27750	7684.29	1159.47	3	NJESYPIGFTYK		9 2 0 1	9	2	0	1	(N(N(H(H(H(H(aH(H)))))(H(H(H(H)))))))	2	44.4855	22.7977	84.7627	7	4.79256	5.48112e-223	4.20117e-225	0	4.20117e-225	1/sp|Q10061|YAM6_SCHPO	1/555	9	2	0	1	222094000	195733000
cwq_mix2-3_726.16136.16136.3.0.dta	cwq_mix2-3_726	16136	4717.31	1310.18	3	WGAIEJGTAR		14 2 0 1	14	2	0	1	(N(N(H(H(H(H(H(H(aH(H)))))))(H(H(H(H(H(H(H))))))))))	6	38.4205	13.4854	84.7286	7	3.68961	8.11634e-150	3.69158e-152	0.00344828	0.00344828	1/sp|Q9USK8|AGS1_SCHPO	1/472	14	2	0	1	26641400	27761900
cwq_mix2-2_726.18438.18438.3.0.dta	cwq_mix2-2_726	18438	5260.41	981.751	3	QSIALYAJDTK		7 2 0 1	7	2	0	1	(N(N(H(H(H(H(H(aH)))))(H(H)))))	8	49.6166	30.7197	84.7107	7	0.85781	7.64853e-223	5.46892e-225	0	5.46892e-225	1/sp|P87113|ERG2_SCHPO	1/50	7	2	0	1	251733000	272297000
cwq_mix2-3_726.16569.16569.3.0.dta	cwq_mix2-3_726	16569	4826.6	1011.42	3	NNIJISHLSR		9 2 0 0	9	2	0	0	(N(N(H(H(H(H(H(H)))))(H(H(H))))))	4	39.1527	14.6252	84.7037	7	0.58384	9.02325e-150	5.21727e-152	0.00200267	0.00200267	1/sp|O94472|PBN1_SCHPO	1/56	9	2	0	0	53192700	66053100
cwq_mix2-2_726.29562.29562.3.0.dta	cwq_mix2-2_726	29562	8157	1437.22	3	SPEFFJDSLVR		16 2 0 0	16	2	0	0	(N(N(H(H(H(H(H(H(H(H)))))))(H(H(H(H(H(H(H(H)))))))))))	6	42.4299	19.6758	84.6876	7	1.22802	8.86677e-223	9.59039e-225	0.000914913	0.000914913	1/sp|O13968|YE48_SCHPO	1/118	16	2	0	0	0	24883200
cwq_mix2-3_726.14700.14700.3.0.dta	cwq_mix2-3_726	14700	4325.91	1055.1	3	VQASJWTGTR		9 2 0 1	9	2	0	1	(N(N(H(H(H(H(aH(H)))))(H(H(H(H)))))))	5	41.5861	18.3866	84.6709	7	1.24708	1.03724e-149	6.96647e-152	0.00200267	0.00200267	1/sp|Q9USK8|AGS1_SCHPO	1/907	9	2	0	1	72441100	88576300
cwq_mix2-1_726.11849.11849.2.0.dta	cwq_mix2-1_726	11849	3477.99	1344.04	2	JTSYPIK		9 2 0 0	9	2	0	0	(N(N(H(H(H(H(H(H)))))(H(H(H))))))	1	44.7443	23.2657	84.633	7	1.11287	1.28891e-55	2.47805e-57	0	2.47805e-57	1/sp|O94694|YG1A_SCHPO	1/119	9	2	0	0	250019000	244843000
cwq_mix2-2_726.26492.26492.3.0.dta	cwq_mix2-2_726	26492	7365.4	1128.14	3	JATYTLHWTVSPK		9 2 0 0	9	2	0	0	(N(N(H(H(H(H(H(H)))))(H(H(H))))))	1	43.9488	22.0556	84.6077	7	0.61564	1.47925e-222	1.35523e-224	0.000914913	0.000914913	1/sp|Q10259|SPC3_SCHPO	1/148	9	2	0	0	391160000	380834000
cwq_mix2-3_726.15950.15950.3.0.dta	cwq_mix2-3_726	15950	4667.57	1436.22	3	JYSEDASTSLHGQTAGR		13 2 0 0	13	2	0	0	(N(N(H(H(H(H(H(H(H(H)))))))(H(H(H(H(H))))))))	1	52.4049	35.0678	84.6024	7	0.6719	1.38786e-149	1.13543e-151	0	1.13543e-151	1/sp|Q9USK8|AGS1_SCHPO	1/785	13	2	0	0	8287880	17896200
cwq_mix2-2_726.14462.14462.3.0.dta	cwq_mix2-2_726	14462	4210.31	1186.8	3	WTPVSTJSTSK		12 2 0 0	12	2	0	0	(N(N(H(H(H(H(H(H(H(H)))))))(H(H(H(H)))))))	7	40.845	17.3243	84.5263	7	1.20365	2.49229e-222	1.76427e-224	0.00151172	0.00151172	1/sp|O13968|YE48_SCHPO	1/555	12	2	0	0	26487800	34287100
cwq_mix2-3_726.26051.26051.3.0.dta	cwq_mix2-3_726	26051	7309.47	1500.28	3	FLTHLNNEVLHDJYTR		13 2 0 0	13	2	0	0	(N(N(H(H(H(H(H(H(H(H)))))))(H(H(H(H(H))))))))	13	36.8706	11.2196	84.508	7	0.13418	2.07326e-149	2.14135e-151	0.00381056	0.00381056	1/sp|O59747|PDF1_SCHPO	1/204	13	2	0	0	39742200	34006500
cwq_mix2-3_726.12238.12238.3.0.dta	cwq_mix2-3_726	12238	3657.77	978.422	3	ILDDKGNJLTK		8 2 0 0	8	2	0	0	(N(N(H(H(H(H(H(H)))))(H(H)))))	8	32.9217	5.15516	84.4882	7	0.72881	2.25527e-149	2.51616e-151	0.00900196	0.00900196	1/sp|Q10351|PIGS_SCHPO	1/132	8	2	0	0	26891800	26818800
cwq_mix2-3_726.17876.17876.3.0.dta	cwq_mix2-3_726	17876	5165.75	1198.48	3	HSYNPJGTIPECPSR	12,Carbamidomethyl[C];	9 2 0 0	9	2	0	0	(N(N(H(H(H(H(H(H)))))(H(H(H))))))	6	45.4733	24.5003	84.4231	7	0.93208	2.97463e-149	3.01021e-151	0	3.01021e-151	1/sp|Q9USU5|GAS2_SCHPO	1/344	9	2	0	0	73488800	74801800
cwq_mix2-2_726.9386.9386.3.0.dta	cwq_mix2-2_726	9386	2843.54	1059.11	3	HATSJGTVETLNTK		8 2 0 0	8	2	0	0	(N(N(H(H(H(H(H(H)))))(H(H)))))	5	48.9779	29.9071	84.3952	7	0.92583	5.77259e-222	3.47367e-224	0	3.47367e-224	1/sp|O13898|PMT1_SCHPO	1/443	8	2	0	0	731201000	840443000
cwq_mix2-2_726.16910.16910.3.0.dta	cwq_mix2-2_726	16910	4855.81	1093.77	3	JLSADIPAK		12 2 0 0	12	2	0	0	(N(N(H(H(H(H(H(H(H(H)))))))(H(H(H(H)))))))	1	40.3603	16.6994	84.3021	7	0.56965	1.048e-221	5.18881e-224	0.00151172	0.00151172	1/sp|P87167|BUT2_SCHPO	1/215	12	2	0	0	283002000	320337000
cwq_mix2-1_726.31638.31638.4.0.dta	cwq_mix2-1_726	31638	8661.04	1036.17	4	DJTTGSHFMHAGLSPEWAYR		9 2 0 0	9	2	0	0	(N(N(H(H(H(H(H(H)))))(H(H(H))))))	2	49.5322	30.8242	84.2757	7	0.45184	2.30438e-55	4.48343e-57	0	4.48343e-57	1/sp|O74480|YQJ7_SCHPO	1/191	9	2	0	0	237293000	286522000
cwq_mix2-3_726.26213.26213.3.0.dta	cwq_mix2-3_726	26213	7351.36	1105.8	3	FFKJDTQFYIK		9 2 0 0	9	2	0	0	(N(N(H(H(H(H(H(H)))))(H(H(H))))))	4	40.0554	16.2449	84.2751	7	0.58828	5.58265e-149	3.93873e-151	0.00200267	0.00200267	1/sp|Q9USU5|GAS2_SCHPO	1/34	9	2	0	0	49095300	36405300
cwq_mix2-2_726.23267.23267.3.0.dta	cwq_mix2-2_726	23267	6541.74	1092.47	3	VSPJVTWHTTLR		9 2 0 0	9	2	0	0	(N(N(H(H(H(H(H(H)))))(H(H(H))))))	4	34.191	7.22648	84.2679	7	1.11448	1.30411e-221	7.31819e-224	0.00673854	0.00673854	1/sp|O43085|YHSA_SCHPO	1/96	9	2	0	0	27807500	29647100
cwq_mix2-3_726.34417.34417.4.0.dta	cwq_mix2-3_726	34417	9480.1	1174.99	4	LFPHGIYNFJFSAPNKR		14 2 0 0	14	2	0	0	(N(N(H(H(H(H(H(H(H(H)))))))(H(H(H(H(H(H)))))))))	10	36.4604	10.7211	84.262	7	1.12652	5.90117e-149	4.91733e-151	0.00392349	0.00392349	1/sp|P87167|BUT2_SCHPO	1/236	14	2	0	0	2726950000	2070100000
cwq_mix2-1_726.19970.19970.3.0.dta	cwq_mix2-1_726	19970	5646.44	1201.81	3	JLSADIPAK		14 2 0 0	14	2	0	0	(N(N(H(H(H(H(H(H(H(H)))))))(H(H(H(H(H(H)))))))))	1	40.3342	16.6898	84.2453	7	0.38636	2.42093e-55	5.22542e-57	0.00157604	0.00157604	1/sp|P87167|BUT2_SCHPO	1/215	14	2	0	0	341316000	354072000
cwq_mix2-2_726.8000.8000.3.0.dta	cwq_mix2-2_726	8000	2479.19	1096.76	3	NJISLSK		13 2 0 0	13	2	0	0	(N(N(H(H(H(H(H(H(H(H)))))))(H(H(H(H(H))))))))	2	35.4353	9.15585	84.24	7	-0.23397	1.55981e-221	1.23304e-223	0.00544016	0.00544016	1/sp|O14194|GGT2_SCHPO	1/396	13	2	0	0	3006580	17326000
cwq_mix2-3_726.8300.8300.4.0.dta	cwq_mix2-3_726	8300	2601.2	848.366	4	SKHATSJGTVETLNTK		8 2 0 0	8	2	0	0	(N(N(H(H(H(H(H(H)))))(H(H)))))	7	38.8787	14.4769	84.1963	7	0.24239	7.80456e-149	6.20989e-151	0.00324044	0.00324044	1/sp|O13898|PMT1_SCHPO	1/443	8	2	0	0	12416400	13639500
cwq_mix2-2_726.9408.9408.3.0.dta	cwq_mix2-2_726	9408	2849.32	1113.13	3	HATSJGTVETLNTK		9 2 0 0	9	2	0	0	(N(N(H(H(H(H(H(H)))))(H(H(H))))))	5	39.6929	15.7688	84.1234	7	0.75699	3.29263e-221	2.18329e-223	0.00309981	0.00309981	1/sp|O13898|PMT1_SCHPO	1/443	9	2	0	0	1441110000	1519270000
cwq_mix2-2_726.22749.22749.3.0.dta	cwq_mix2-2_726	22749	6408.33	1322.19	3	JVSGAFNVNNMIR	11,Oxidation[M];	13 2 0 0	13	2	0	0	(N(N(H(H(H(H(H(H(H(H)))))))(H(H(H(H(H))))))))	1	51.1539	33.4065	84.1134	7	0.69179	3.51023e-221	3.30647e-223	0	3.30647e-223	1/sp|O13960|YIN3_SCHPO	1/92	13	2	0	0	124913000	155431000
cwq_mix2-2_726.25774.25774.3.0.dta	cwq_mix2-2_726	25774	7176.62	1500.28	3	FLTHLNNEVLHDJYTR		13 2 0 0	13	2	0	0	(N(N(H(H(H(H(H(H(H(H)))))))(H(H(H(H(H))))))))	13	35.9187	9.97166	84.1061	7	0.41625	3.67851e-221	3.8973e-223	0.00469974	0.00469974	1/sp|O59747|PDF1_SCHPO	1/204	13	2	0	0	47714100	42683300
cwq_mix2-1_726.6819.6819.3.0.dta	cwq_mix2-1_726	6819	2134.09	1148.1	3	NFJDSSTK		12 2 0 1	12	2	0	1	(N(N(H(H(H(H(H(H(aH(H)))))))(H(H(H(H(H))))))))	3	35.3995	9.17463	84.1029	7	1.6328	3.05184e-55	6.09265e-57	0.00455696	0.00455696	1/sp|P78854|PLB1_SCHPO	1/348	12	2	0	1	330080000	323402000
cwq_mix2-1_726.19243.19243.3.0.dta	cwq_mix2-1_726	19243	5460.49	1382.21	3	JYSEDASTSLHGQTAGR		12 2 0 0	12	2	0	0	(N(N(H(H(H(H(H(H(H(H)))))))(H(H(H(H)))))))	1	44.8359	23.6954	84.0968	7	1.46168	3.08195e-55	6.56468e-57	0	6.56468e-57	1/sp|Q9USK8|AGS1_SCHPO	1/785	12	2	0	0	9878770	29423300
cwq_mix2-1_726.24519.24519.2.0.dta	cwq_mix2-1_726	24519	6855.39	1361.07	2	LGJETFLPK		8 2 0 0	8	2	0	0	(N(N(H(H(H(H(H(H)))))(H(H)))))	3	47.7107	28.1619	84.0154	7	0.78673	3.51793e-55	7.63817e-57	0	7.63817e-57	1/sp|P36581|CALX_SCHPO	1/418	8	2	0	0	503255000	456744000
cwq_mix2-2_726.14741.14741.3.0.dta	cwq_mix2-2_726	14741	4286.44	970.719	3	JLTFAR		11 2 0 0	11	2	0	0	(N(N(H(H(H(H(H(H(H))))))(H(H(H(H)))))))	1	38.1511	13.4748	83.9784	7	1.32588	8.33496e-221	7.10936e-223	0.00309981	0.00309981	1/sp|O60123|KEX1_SCHPO	1/416	11	2	0	0	31358200	29168700
cwq_mix2-2_726.20910.20910.3.0.dta	cwq_mix2-2_726	20910	5928.88	1428.22	3	DAJNTQFQFTSR		14 2 0 1	14	2	0	1	(N(N(H(H(H(H(H(H(aH(H)))))))(H(H(H(H(H(H(H))))))))))	3	44.974	23.9878	83.9483	7	1.10649	1.01048e-220	8.7251e-223	0	8.7251e-223	1/sp|Q9C0Y4|AGLU_SCHPO	1/116	14	2	0	1	49900600	38126600
cwq_mix2-1_726.16305.16305.3.0.dta	cwq_mix2-1_726	16305	4672.93	1030.78	3	JVSKEPPSVIR		9 2 0 0	9	2	0	0	(N(N(H(H(H(H(H(H)))))(H(H(H))))))	1	37.2888	12.1756	83.9277	7	0.89064	4.05696e-55	8.25723e-57	0.00455696	0.00455696	1/sp|Q9P7D0|YOFJ_SCHPO	1/133	9	2	0	0	56770100	63924100
cwq_mix2-2_726.14797.14797.3.0.dta	cwq_mix2-2_726	14797	4301.59	976.395	3	JLTFAR		10 2 0 1	10	2	0	1	(N(N(H(H(H(H(H(aH(H))))))(H(H(H(H)))))))	1	33.9942	7.11417	83.9142	7	1.90096	1.257e-220	1.0732e-222	0.00673854	0.00673854	1/sp|O60123|KEX1_SCHPO	1/416	10	2	0	1	32799100	26962600
cwq_mix2-2_726.23459.23459.3.0.dta	cwq_mix2-2_726	23459	6586.51	1064.47	3	JVTIPTNGIPQR		8 2 0 1	8	2	0	1	(N(N(H(H(H(H(H(aH)))))(H(H(H))))))	1	54.9402	39.3466	83.8998	7	0.81197	1.37873e-220	1.29278e-222	0	1.29278e-222	1/sp|Q9C0Y4|AGLU_SCHPO	1/37	8	2	0	1	754617000	721313000
cwq_mix2-1_726.17098.17098.3.0.dta	cwq_mix2-1_726	17098	4886.68	969.082	3	INPNNVIHJSSR		7 2 0 0	7	2	0	0	(N(N(H(H(H(H(H))))(H(H)))))	9	35.0362	8.74771	83.8576	7	0.38697	4.54707e-55	8.95048e-57	0.00541605	0.00541605	1/sp|O94385|PO152_SCHPO	1/143	7	2	0	0	42985100	41356200
cwq_mix2-1_726.24604.24604.2.0.dta	cwq_mix2-1_726	24604	6876.22	1442.1	2	LGJETFLPK		9 2 0 0	9	2	0	0	(N(N(H(H(H(H(H(H)))))(H(H(H))))))	3	40.0322	16.4402	83.8461	7	1.05139	4.63287e-55	9.65487e-57	0.00157604	0.00157604	1/sp|P36581|CALX_SCHPO	1/418	9	2	0	0	1922120000	1764500000
cwq_mix2-2_726.21007.21007.3.0.dta	cwq_mix2-2_726	21007	5955.86	1428.22	3	DAJNTQFQFTSR		14 2 0 1	14	2	0	1	(N(N(H(H(H(H(H(H(aH(H)))))))(H(H(H(H(H(H(H))))))))))	3	47.7067	28.2637	83.8152	7	0.86762	2.37074e-220	1.67064e-222	0	1.67064e-222	1/sp|Q9C0Y4|AGLU_SCHPO	1/116	14	2	0	1	49900600	38126600
cwq_mix2-1_726.43547.43547.3.0.dta	cwq_mix2-1_726	43547	11713	1376.55	3	WGYTJITEIMDVR		12 2 0 1	12	2	0	1	(N(N(H(H(H(H(H(H(aH(H)))))))(H(H(H(H(H))))))))	5	47.3836	27.7957	83.7611	7	1.25558	5.31923e-55	1.04633e-56	0	1.04633e-56	1/sp|Q9C0Y4|AGLU_SCHPO	1/331	12	2	0	1	405352000	358769000
cwq_mix2-3_726.4058.4058.2.0.dta	cwq_mix2-3_726	4058	1464.92	1317.99	2	JASCYR	4,Carbamidomethyl[C];	9 2 0 0	9	2	0	0	(N(N(H(H(H(H(H(H)))))(H(H(H))))))	1	38.1471	13.5953	83.7432	7	1.38915	5.35669e-148	4.03035e-150	0.00344828	0.00344828	1/sp|O59866|OSTB_SCHPO	1/289	9	2	0	0	551865000	495156000
cwq_mix2-1_726.18645.18645.3.0.dta	cwq_mix2-1_726	18645	5304.96	1144.12	3	VHLECFGSSSSNJK	5,Carbamidomethyl[C];	9 2 0 0	9	2	0	0	(N(N(H(H(H(H(H(H)))))(H(H(H))))))	13	41.2871	18.4618	83.6768	7	0.51288	6.09981e-55	1.139e-56	0.000851789	0.000851789	1/sp|O13912|YDW6_SCHPO	1/256	9	2	0	0	11443200	10330300
cwq_mix2-1_726.4184.4184.3.0.dta	cwq_mix2-1_726	4184	1428.92	999.071	3	SJATKPQCPK	8,Carbamidomethyl[C];	9 2 0 0	9	2	0	0	(N(N(H(H(H(H(H(H)))))(H(H(H))))))	2	35.3424	9.32304	83.664	7	0.55801	6.22866e-55	1.23336e-56	0.00455696	0.00455696	1/sp|O14103|ROT1_SCHPO	1/83	9	2	0	0	34273500	36499400
cwq_mix2-2_726.26416.26416.3.0.dta	cwq_mix2-2_726	26416	7345.2	1128.14	3	JATYTLHWTVSPK		9 2 0 0	9	2	0	0	(N(N(H(H(H(H(H(H)))))(H(H(H))))))	1	52.8349	36.2419	83.6505	7	0.80722	6.80853e-220	2.75733e-222	0	2.75733e-222	1/sp|Q10259|SPC3_SCHPO	1/148	9	2	0	0	391160000	380834000
cwq_mix2-3_726.9420.9420.2.0.dta	cwq_mix2-3_726	9420	2898.89	1245.52	2	LGNJLTR		8 2 0 0	8	2	0	0	(N(N(H(H(H(H(H(H)))))(H(H)))))	4	33.6551	6.73549	83.6486	7	1.24288	8.00968e-148	6.24995e-150	0.00638298	0.00638298	2/sp|Q9C0Y4|AGLU_SCHPO/sp|Q9URX4|YFZB_SCHPO	2/209/225	8	2	0	0	236637000	66361700
cwq_mix2-2_726.22437.22437.2.0.dta	cwq_mix2-2_726	22437	6326.02	1361.07	2	LGJETFLPK		8 2 0 0	8	2	0	0	(N(N(H(H(H(H(H(H)))))(H(H)))))	3	47.2092	27.6197	83.5896	7	0.93225	1.0055e-219	5.58027e-222	0	5.58027e-222	1/sp|P36581|CALX_SCHPO	1/418	8	2	0	0	420260000	340468000
cwq_mix2-2_726.16689.16689.3.0.dta	cwq_mix2-2_726	16689	4799.82	1099.45	3	JLSADIPAK		11 2 0 1	11	2	0	1	(N(N(H(H(H(H(H(aH(H(H)))))))(H(H(H(H)))))))	1	41.6775	19.1259	83.5591	7	2.44119	1.22228e-219	7.51768e-222	0.00151172	0.00151172	1/sp|P87167|BUT2_SCHPO	1/215	11	2	0	1	720258000	813545000
cwq_mix2-3_726.44326.44326.3.0.dta	cwq_mix2-3_726	44326	12045.3	1154.81	3	WGYTJITEIMDVR		9 2 0 0	9	2	0	0	(N(N(H(H(H(H(H(H)))))(H(H(H))))))	5	55.6331	40.596	83.5591	7	0.01397	1.17171e-147	8.16683e-150	0	8.16683e-150	1/sp|Q9C0Y4|AGLU_SCHPO	1/331	9	2	0	0	370203000	194958000
cwq_mix2-3_726.14717.14717.3.0.dta	cwq_mix2-3_726	14717	4330.57	1084.43	3	JLTFAR		12 2 0 1	12	2	0	1	(N(N(H(H(H(H(H(H(H(aH)))))))(H(H(H(H(H))))))))	1	35.8499	10.1713	83.5387	7	2.11596	1.27759e-147	1.02513e-149	0.00392349	0.00392349	1/sp|O60123|KEX1_SCHPO	1/416	12	2	0	1	74397400	90070600
cwq_mix2-2_726.4017.4017.2.0.dta	cwq_mix2-2_726	4017	1417.28	1317.98	2	JASCYR	4,Carbamidomethyl[C];	9 2 0 0	9	2	0	0	(N(N(H(H(H(H(H(H)))))(H(H(H))))))	1	39.8873	16.3862	83.5323	7	1.17055	1.45099e-219	9.81255e-222	0.00224551	0.00224551	1/sp|O59866|OSTB_SCHPO	1/289	9	2	0	0	455812000	435596000
cwq_mix2-3_726.4735.4735.3.0.dta	cwq_mix2-3_726	4735	1648.43	1094.08	3	NFJDSSTK		11 2 0 1	11	2	0	1	(N(N(H(H(H(H(H(H(H(H)))))))(H(H(aH(H)))))))	3	34.5785	8.22079	83.5286	7	2.06906	1.3337e-147	1.45334e-149	0.00515947	0.00515947	1/sp|P78854|PLB1_SCHPO	1/348	11	2	0	1	132771000	150638000
cwq_mix2-1_726.24592.24592.2.0.dta	cwq_mix2-1_726	24592	6873.22	1361.07	2	LGJETFLPK		8 2 0 0	8	2	0	0	(N(N(H(H(H(H(H(H)))))(H(H)))))	3	43.16	21.4251	83.5249	7	0.81466	7.80871e-55	1.35178e-56	0	1.35178e-56	1/sp|P36581|CALX_SCHPO	1/418	8	2	0	0	503255000	456744000
cwq_mix2-3_726.21872.21872.3.0.dta	cwq_mix2-3_726	21872	6242.04	1152.45	3	DAJNTQFQFTSR		10 2 0 0	10	2	0	0	(N(N(H(H(H(H(H(H)))))(H(H(H(H)))))))	3	43.8017	22.4139	83.5219	7	0.66417	1.37241e-147	1.67521e-149	0	1.67521e-149	1/sp|Q9C0Y4|AGLU_SCHPO	1/116	10	2	0	0	88286500	81799800
cwq_mix2-3_726.28144.28144.3.0.dta	cwq_mix2-3_726	28144	7851.1	1105.45	3	NJESYPIGFTYK		8 2 0 1	8	2	0	1	(N(N(H(H(H(H(aH(H)))))(H(H(H))))))	2	49.5695	31.2934	83.511	7	1.13274	1.43744e-147	1.90697e-149	0	1.90697e-149	1/sp|Q10061|YAM6_SCHPO	1/555	8	2	0	1	283715000	265145000
cwq_mix2-3_726.8178.8178.3.0.dta	cwq_mix2-3_726	8178	2569.79	994.404	3	NJISLSK		10 2 0 1	10	2	0	1	(N(N(H(H(H(H(H(H(aH))))))(H(H(H(H)))))))	2	38.2396	13.8637	83.5091	7	0.50598	1.4491e-147	2.37103e-149	0.00344828	0.00344828	1/sp|O14194|GGT2_SCHPO	1/396	10	2	0	1	13495800	14441400
cwq_mix2-1_726.11922.11922.3.0.dta	cwq_mix2-1_726	11922	3497.82	902.037	3	JTSYPIK		8 2 0 1	8	2	0	1	(N(N(H(H(H(H(aH(H)))))(H(H(H))))))	1	39.2438	15.4303	83.4689	7	0.40542	8.55254e-55	1.48128e-56	0.00218978	0.00218978	1/sp|O94694|YG1A_SCHPO	1/119	8	2	0	1	134859000	130698000
cwq_mix2-3_726.41703.41703.4.0.dta	cwq_mix2-3_726	41703	11365.2	1161	4	LLJISLEHLPGQTDIFR		14 2 0 0	14	2	0	0	(N(N(H(H(H(H(H(H(H(H)))))))(H(H(H(H(H(H)))))))))	3	34.1521	7.60158	83.4602	7	0.72252	1.78371e-147	2.65675e-149	0.00616197	0.00616197	1/sp|O14124|DPEH1_SCHPO	1/84	14	2	0	0	12222400	13957700
cwq_mix2-3_726.4715.4715.3.0.dta	cwq_mix2-3_726	4715	1643.36	1142.42	3	NFJDSSTK		13 2 0 0	13	2	0	0	(N(N(H(H(H(H(H(H(H(H)))))))(H(H(H(H(H))))))))	3	34.5266	8.18758	83.4421	7	0.78465	1.92695e-147	2.96475e-149	0.00515947	0.00515947	1/sp|P78854|PLB1_SCHPO	1/348	13	2	0	0	632980000	651625000
[truncated: 4,753 more rows]
