# Supplementary material for: Precise, fast and comprehensive analysis of intact glycopeptides and modified glycans with pGlyco3
Source: Nat Methods. 2021 Nov 25;18(12):1515–23. doi: 10.1038/s41592-021-01306-0 (PMC8648562; doi:10.1038/s41592-021-01306-0)
Supplement: Supplementary file 3 — All additional data files. [file 41592_2021_1306_MOESM3_ESM.zip › Supplementary Data/Result Files for Figures/Fig.4/Fig.4a/Yeast-O-Man-aH-15N13C-Evidence.xlsx]

## Sheet: original-O-Man-results
GlySpec	PepSpec	RawName	Scan	RT	PrecursorMZ	Charge	Peptide	Mod	Glycan(H,N,F,A,aH)	PlausibleStruct	GlyFrag	GlySite	TotalScore	PepScore	GlyScore	CoreMatched	PPM	IsSmallGlycan	GlycanPEP	GlycanFDR	PeptideFDR	TotalFDR	Proteins	ProSite	15N-Evidence	13C-Evidence	FoundInN-GP
cwq_mix2-1_726.10052.10052.3.0.dta	cwq_mix2-1_726.10052.10052.3.0.dta	cwq_mix2-1_726	10052	3002.34	943.756	3	SLTTSKTTASGHITK		8 0 0 0 0	(H(H)(H(H(H(H(H(H)))))))	1 0 0 0 0;2 0 0 0 0;3 0 0 0 0;4 0 0 0 0;5 0 0 0 0;6 0 0 0 0;7 0 0 0 0;	1	32.0127	11.917	69.3331	3	0.7528	No	2.8045e-15	3.75558e-16	0	3.75558e-16	1/sp|O74947|YJBA_SCHPO	1/268	11091500	5014150	0
cwq_mix2-1_726.10069.10069.2.2.dta	cwq_mix2-1_726.10069.10069.2.2.dta	cwq_mix2-1_726	10069	3006.84	1110.45	2	SEAFASATSSK		7 0 0 0 0	(H(H)(H(H(H(H(H))))))	1 0 0 0 0;2 0 0 0 0;3 0 0 0 0;4 0 0 0 0;5 0 0 0 0;6 0 0 0 0;	1	16.372	10.2866	27.6734	3	2.6345	No	4.05983e-06	1.99519e-07	0	1.99519e-07	1/sp|Q9P7L0|YOSE_SCHPO	1/248	1279350	40865200	0
cwq_mix2-1_726.10189.10189.2.0.dta	cwq_mix2-1_726.10189.10189.2.0.dta	cwq_mix2-1_726	10189	3038.82	1309.02	2	DVSVVTSK		11 0 0 0 0	(H(H)(H(H(H(H(H(H(H(H(H))))))))))	1 0 0 0 0;2 0 0 0 0;3 0 0 0 0;4 0 0 0 0;5 0 0 0 0;6 0 0 0 0;7 0 0 0 0;8 0 0 0 0;9 0 0 0 0;10 0 0 0 0;	3	25.5011	11.3693	51.746	3	1.55617	No	1.83835e-11	1.94067e-12	0	1.94067e-12	1/sp|Q9UR09|PSU1_SCHPO	1/34	4353390	2954450	0
cwq_mix2-1_726.10343.10343.2.0.dta	cwq_mix2-1_726.10343.10343.2.0.dta	cwq_mix2-1_726	10343	3080.28	1029.42	2	SEAFASATSSK		6 0 0 0 0	(H(H)(H(H(H(H)))))	1 0 0 0 0;2 0 0 0 0;3 0 0 0 0;4 0 0 0 0;5 0 0 0 0;	1	25.6843	16.8728	42.0485	3	1.42758	No	2.37037e-09	1.87367e-10	0	1.87367e-10	1/sp|Q9P7L0|YOSE_SCHPO	1/248	3412160	4395310	0
cwq_mix2-1_726.10502.10502.2.0.dta	cwq_mix2-1_726.10502.10502.2.0.dta	cwq_mix2-1_726	10502	3123.11	1228	2	DVSVVTSK		10 0 0 0 0	(H(H)(H(H(H(H(H(H(H(H)))))))))	1 0 0 0 0;2 0 0 0 0;3 0 0 0 0;4 0 0 0 0;5 0 0 0 0;6 0 0 0 0;7 0 0 0 0;8 0 0 0 0;9 0 0 0 0;	3	31.5384	14.5209	63.1425	3	0.76579	No	5.81875e-14	7.67539e-15	0	7.67539e-15	1/sp|Q9UR09|PSU1_SCHPO	1/34	20810100	265265000	0
cwq_mix2-1_726.10971.10971.2.0.dta	cwq_mix2-1_726.10971.10971.2.0.dta	cwq_mix2-1_726	10971	3244.9	1065.94	2	DVSVVTSK		8 0 0 0 0	(H(H)(H(H(H(H(H(H)))))))	1 0 0 0 0;2 0 0 0 0;3 0 0 0 0;4 0 0 0 0;5 0 0 0 0;6 0 0 0 0;7 0 0 0 0;	3	20.5389	9.42043	41.1876	3	1.00938	No	3.64089e-09	2.76596e-10	0.00328947	0.00328947	1/sp|Q9UR09|PSU1_SCHPO	1/34	4907710	6544270	0
cwq_mix2-1_726.11038.11038.2.0.dta	cwq_mix2-1_726.11038.11038.2.0.dta	cwq_mix2-1_726	11038	3262.48	948.392	2	SEAFASATSSK		5 0 0 0 0	(H(H)(H(H(H))))	1 0 0 0 0;2 0 0 0 0;3 0 0 0 0;4 0 0 0 0;	1	26.764	20.605	38.202	3	0.39834	No	1.62501e-08	1.21235e-09	0	1.21235e-09	1/sp|Q9P7L0|YOSE_SCHPO	1/248	211769000	220771000	0
cwq_mix2-1_726.11113.11113.2.0.dta	cwq_mix2-1_726.11113.11113.2.0.dta	cwq_mix2-1_726	11113	3281.83	948.391	2	SEAFASATSSK		5 0 0 0 0	(H(H)(H(H(H))))	1 0 0 0 0;2 0 0 0 0;3 0 0 0 0;4 0 0 0 0;	1	36.1742	30.8381	46.0842	3	0.33293	No	3.17076e-10	2.76749e-11	0	2.76749e-11	1/sp|Q9P7L0|YOSE_SCHPO	1/248	211769000	220771000	0
cwq_mix2-1_726.11118.11118.2.0.dta	cwq_mix2-1_726.11118.11118.2.0.dta	cwq_mix2-1_726	11118	3283.28	948.391	2	SEAFASATSSK		5 0 0 0 0	(H(H)(H(H(H))))	1 0 0 0 0;2 0 0 0 0;3 0 0 0 0;4 0 0 0 0;	1	25.1412	22.6342	29.7972	3	0.33293	No	1.27624e-06	7.57504e-08	0	7.57504e-08	1/sp|Q9P7L0|YOSE_SCHPO	1/248	211769000	220771000	0
cwq_mix2-1_726.11189.11189.2.0.dta	cwq_mix2-1_726.11189.11189.2.0.dta	cwq_mix2-1_726	11189	3302.12	948.392	2	SEAFASATSSK		5 0 0 0 0	(H(H)(H(H(H))))	1 0 0 0 0;2 0 0 0 0;3 0 0 0 0;4 0 0 0 0;	1	37.3971	31.7181	47.9436	3	0.44792	No	1.24987e-10	1.08634e-11	0	1.08634e-11	1/sp|Q9P7L0|YOSE_SCHPO	1/248	211769000	220771000	0
cwq_mix2-1_726.11253.11253.2.0.dta	cwq_mix2-1_726.11253.11253.2.0.dta	cwq_mix2-1_726	11253	3319.77	948.391	2	SEAFASATSSK		5 0 0 0 0	(H(H)(H(H(H))))	1 0 0 0 0;2 0 0 0 0;3 0 0 0 0;4 0 0 0 0;	1	33.7063	26.4752	47.1356	3	0.3477	No	1.87393e-10	1.63188e-11	0	1.63188e-11	1/sp|Q9P7L0|YOSE_SCHPO	1/248	211769000	220771000	0
cwq_mix2-1_726.11319.11319.2.0.dta	cwq_mix2-1_726.11319.11319.2.0.dta	cwq_mix2-1_726	11319	3337.77	948.391	2	SEAFASATSSK		5 0 0 0 0	(H(H)(H(H(H))))	1 0 0 0 0;2 0 0 0 0;3 0 0 0 0;4 0 0 0 0;	1	37.5071	33.0073	45.8639	3	0.20528	No	3.53952e-10	3.09136e-11	0	3.09136e-11	1/sp|Q9P7L0|YOSE_SCHPO	1/248	211769000	220771000	0
cwq_mix2-1_726.11387.11387.2.0.dta	cwq_mix2-1_726.11387.11387.2.0.dta	cwq_mix2-1_726	11387	3355.59	948.391	2	SEAFASATSSK		5 0 0 0 0	(H(H)(H(H(H))))	1 0 0 0 0;2 0 0 0 0;3 0 0 0 0;4 0 0 0 0;	1	35.0616	30.2411	44.014	3	0.28967	No	8.90464e-10	7.46244e-11	0	7.46244e-11	1/sp|Q9P7L0|YOSE_SCHPO	1/248	211769000	220771000	0
cwq_mix2-1_726.11458.11458.2.0.dta	cwq_mix2-1_726.11458.11458.2.0.dta	cwq_mix2-1_726	11458	3373.78	948.392	2	SEAFASATSSK		5 0 0 0 0	(H(H)(H(H(H))))	1 0 0 0 0;2 0 0 0 0;3 0 0 0 0;4 0 0 0 0;	1	26.94	20.5871	38.7384	3	0.45636	No	1.24055e-08	9.27048e-10	0	9.27048e-10	1/sp|Q9P7L0|YOSE_SCHPO	1/248	211769000	220571000	0
cwq_mix2-1_726.11554.11554.2.1.dta	cwq_mix2-1_726.11554.11554.2.1.dta	cwq_mix2-1_726	11554	3399.02	1146.97	2	DVSVVTSK		9 0 0 0 0	(H(H)(H(H(H(H(H(H(H))))))))	1 0 0 0 0;2 0 0 0 0;3 0 0 0 0;4 0 0 0 0;5 0 0 0 0;6 0 0 0 0;7 0 0 0 0;8 0 0 0 0;	3	20.0718	10.5162	37.8179	3	1.4721	No	1.97235e-08	1.45681e-09	0	1.45681e-09	1/sp|Q9UR09|PSU1_SCHPO	1/34	5781560	4317700	0
cwq_mix2-1_726.11688.11688.2.0.dta	cwq_mix2-1_726.11688.11688.2.0.dta	cwq_mix2-1_726	11688	3434.63	1029.42	2	SEAFASATSSK		6 0 0 0 0	(H(H)(H(H(H(H)))))	1 0 0 0 0;2 0 0 0 0;3 0 0 0 0;4 0 0 0 0;5 0 0 0 0;	1	26.7265	19.0562	40.9713	3	0.69089	No	4.05593e-09	3.09723e-10	0	3.09723e-10	1/sp|Q9P7L0|YOSE_SCHPO	1/248	8022800	6973540	0
cwq_mix2-1_726.11753.11753.2.0.dta	cwq_mix2-1_726.11753.11753.2.0.dta	cwq_mix2-1_726	11753	3451.94	984.918	2	DVSVVTSK		7 0 0 0 0	(H(H)(H(H(H(H(H))))))	1 0 0 0 0;2 0 0 0 0;3 0 0 0 0;4 0 0 0 0;5 0 0 0 0;6 0 0 0 0;	3	15.0386	8.5373	27.1124	3	0.62489	No	5.53565e-06	2.60578e-07	0.00328947	0.00328973	1/sp|Q9UR09|PSU1_SCHPO	1/34	2754730	2251280	0
cwq_mix2-1_726.11757.11757.2.0.dta	cwq_mix2-1_726.11757.11757.2.0.dta	cwq_mix2-1_726	11757	3452.91	1029.42	2	SEAFASATSSK		6 0 0 0 0	(H(H)(H(H(H(H)))))	1 0 0 0 0;2 0 0 0 0;3 0 0 0 0;4 0 0 0 0;5 0 0 0 0;	1	27.419	20.1162	40.9813	3	0.81334	No	4.03572e-09	3.06708e-10	0	3.06708e-10	1/sp|Q9P7L0|YOSE_SCHPO	1/248	8022800	6973540	0
cwq_mix2-1_726.13842.13842.2.0.dta	cwq_mix2-1_726.13842.13842.2.0.dta	cwq_mix2-1_726	13842	4013.31	1240	2	SASASEFSGSSVTK		7 0 0 0 0	(H(H)(H(H(H(H(H))))))	1 0 0 0 0;2 0 0 0 0;3 0 0 0 0;4 0 0 0 0;5 0 0 0 0;6 0 0 0 0;	1	39.9132	40.5792	38.6764	3	1.52009	No	1.27987e-08	9.52654e-10	0	9.52654e-10	1/sp|P87178|YB1D_SCHPO	1/181	10419200	9016450	0
cwq_mix2-1_726.15956.15956.2.0.dta	cwq_mix2-1_726.15956.15956.2.0.dta	cwq_mix2-1_726	15956	4580.17	1278.05	2	SSSSTSLVQSNPVK		7 0 0 0 0	(H(H)(H(H(H(H(H))))))	1 0 0 0 0;2 0 0 0 0;3 0 0 0 0;4 0 0 0 0;5 0 0 0 0;6 0 0 0 0;	1	45.5061	47.4659	41.8665	3	0.8173	No	2.59543e-09	1.99794e-10	0	1.99794e-10	1/sp|O74851|ADG3_SCHPO	1/1022	12726400	7670300	0
cwq_mix2-1_726.15980.15980.3.0.dta	cwq_mix2-1_726.15980.15980.3.0.dta	cwq_mix2-1_726	15980	4586.5	852.371	3	SSSSTSLVQSNPVK		7 0 0 0 0	(H(H)(H(H(H(H(H))))))	1 0 0 0 0;2 0 0 0 0;3 0 0 0 0;4 0 0 0 0;5 0 0 0 0;6 0 0 0 0;	1	27.3855	21.587	38.1542	3	0.72063	No	1.66467e-08	1.23421e-09	0	1.23421e-09	1/sp|O74851|ADG3_SCHPO	1/1022	7600050	4757880	0
cwq_mix2-1_726.15981.15981.3.1.dta	cwq_mix2-1_726.15981.15981.3.1.dta	cwq_mix2-1_726	15981	4586.78	858.047	3	SSSSTSLVQSNPVK		6 0 0 0 1	(H(H)(H(H(H(H(aH))))))	1 0 0 0 0;2 0 0 0 0;3 0 0 0 0;4 0 0 0 0;5 0 0 0 0;5 0 0 0 1;6 0 0 0 0;	1	41.5439	40.2909	43.871	3	1.2508	No	9.56237e-10	7.84627e-11	0	7.84627e-11	1/sp|O74851|ADG3_SCHPO	1/1022	1846560	423451	0
cwq_mix2-1_726.16038.16038.2.0.dta	cwq_mix2-1_726.16038.16038.2.0.dta	cwq_mix2-1_726	16038	4602.52	1278.05	2	SSSSTSLVQSNPVK		7 0 0 0 0	(H(H)(H(H(H(H(H))))))	1 0 0 0 0;2 0 0 0 0;3 0 0 0 0;4 0 0 0 0;5 0 0 0 0;6 0 0 0 0;	1	34.7069	33.2752	37.3657	3	0.43141	No	2.47885e-08	1.80991e-09	0	1.80991e-09	1/sp|O74851|ADG3_SCHPO	1/1022	12726400	8518080	0
cwq_mix2-1_726.16056.16056.3.0.dta	cwq_mix2-1_726.16056.16056.3.0.dta	cwq_mix2-1_726	16056	4607.17	852.371	3	SSSSTSLVQSNPVK		7 0 0 0 0	(H(H)(H(H(H(H(H))))))	1 0 0 0 0;2 0 0 0 0;3 0 0 0 0;4 0 0 0 0;5 0 0 0 0;6 0 0 0 0;	1	13.2305	7.90942	23.1124	3	0.92845	No	5.33441e-05	2.10335e-06	0.00641026	0.00641236	1/sp|O74851|ADG3_SCHPO	1/1022	9013890	6501310	0
cwq_mix2-1_726.16449.16449.2.0.dta	cwq_mix2-1_726.16449.16449.2.0.dta	cwq_mix2-1_726	16449	4712.27	1197.03	2	SSSSTSLVQSNPVK		6 0 0 0 0	(H(H)(H(H(H(H)))))	1 0 0 0 0;2 0 0 0 0;3 0 0 0 0;4 0 0 0 0;5 0 0 0 0;	1	29.9863	29.6133	30.6791	3	0.48295	No	7.95205e-07	4.75142e-08	0	4.75142e-08	1/sp|O74851|ADG3_SCHPO	1/1022	2261950	907344	0
cwq_mix2-1_726.16510.16510.3.0.dta	cwq_mix2-1_726.16510.16510.3.0.dta	cwq_mix2-1_726	16510	4728.72	1239.18	3	TAAESVTSAFEHNKDTATSK		10 0 0 0 0	(H(H)(H(H(H(H(H(H(H(H)))))))))	1 0 0 0 0;2 0 0 0 0;3 0 0 0 0;4 0 0 0 0;5 0 0 0 0;6 0 0 0 0;7 0 0 0 0;8 0 0 0 0;9 0 0 0 0;	1	35.8808	15.7576	73.2525	3	-0.10523	No	4.34835e-16	6.50952e-17	0	6.50952e-17	1/sp|Q9Y7X6|ISH1_SCHPO	1/389	12212400	7793680	0
cwq_mix2-1_726.16531.16531.4.0.dta	cwq_mix2-1_726.16531.16531.4.0.dta	cwq_mix2-1_726	16531	4734.34	929.636	4	TAAESVTSAFEHNKDTATSK		10 0 0 0 0	(H(H)(H(H(H(H(H(H(H(H)))))))))	1 0 0 0 0;2 0 0 0 0;3 0 0 0 0;4 0 0 0 0;5 0 0 0 0;6 0 0 0 0;7 0 0 0 0;8 0 0 0 0;9 0 0 0 0;	1	32.2892	10.824	72.1531	3	0.33885	No	7.30087e-16	1.08741e-16	0	1.08741e-16	1/sp|Q9Y7X6|ISH1_SCHPO	1/389	18624300	12819700	0
cwq_mix2-1_726.16842.16842.4.0.dta	cwq_mix2-1_726.16842.16842.4.0.dta	cwq_mix2-1_726	16842	4817.98	929.636	4	TAAESVTSAFEHNKDTATSK		10 0 0 0 0	(H(H)(H(H(H(H(H(H(H(H)))))))))	1 0 0 0 0;2 0 0 0 0;3 0 0 0 0;4 0 0 0 0;5 0 0 0 0;6 0 0 0 0;7 0 0 0 0;8 0 0 0 0;9 0 0 0 0;	1	38.5031	19.7729	73.2877	3	0.49064	No	4.27708e-16	6.29441e-17	0	6.29441e-17	1/sp|Q9Y7X6|ISH1_SCHPO	1/389	13239600	8803820	0
cwq_mix2-1_726.16951.16951.3.0.dta	cwq_mix2-1_726.16951.16951.3.0.dta	cwq_mix2-1_726	16951	4847.37	876.031	3	TAAESVTSAFEHNK		7 0 0 0 0	(H(H)(H(H(H(H(H))))))	1 0 0 0 0;2 0 0 0 0;3 0 0 0 0;4 0 0 0 0;5 0 0 0 0;6 0 0 0 0;	1	44.7575	31.6729	69.0575	3	-0.05739	No	3.20272e-15	4.37283e-16	0	4.37283e-16	1/sp|Q9Y7X6|ISH1_SCHPO	1/389	510934	7722470	0
cwq_mix2-1_726.17047.17047.4.1.dta	cwq_mix2-1_726.17047.17047.4.1.dta	cwq_mix2-1_726	17047	4873.11	889.123	4	TAAESVTSAFEHNKDTATSK		9 0 0 0 0	(H(H)(H(H(H(H(H(H(H))))))))	1 0 0 0 0;2 0 0 0 0;3 0 0 0 0;4 0 0 0 0;5 0 0 0 0;6 0 0 0 0;7 0 0 0 0;8 0 0 0 0;	1	30.243	11.9967	64.129	3	-0.12314	No	3.56551e-14	5.02943e-15	0	5.02943e-15	1/sp|Q9Y7X6|ISH1_SCHPO	1/389	70038300	40465200	0
cwq_mix2-1_726.17070.17070.4.0.dta	cwq_mix2-1_726.17070.17070.4.0.dta	cwq_mix2-1_726	17070	4879.06	929.636	4	TAAESVTSAFEHNKDTATSK		10 0 0 0 0	(H(H)(H(H(H(H(H(H(H(H)))))))))	1 0 0 0 0;2 0 0 0 0;3 0 0 0 0;4 0 0 0 0;5 0 0 0 0;6 0 0 0 0;7 0 0 0 0;8 0 0 0 0;9 0 0 0 0;	1	31.4807	13.015	65.7743	3	0.22689	No	1.58348e-14	2.20492e-15	0	2.20492e-15	1/sp|Q9Y7X6|ISH1_SCHPO	1/389	19932500	4209400	0
cwq_mix2-1_726.17197.17197.4.1.dta	cwq_mix2-1_726.17197.17197.4.1.dta	cwq_mix2-1_726	17197	4913.06	889.123	4	TAAESVTSAFEHNKDTATSK		9 0 0 0 0	(H(H)(H(H(H(H(H(H(H))))))))	1 0 0 0 0;2 0 0 0 0;3 0 0 0 0;4 0 0 0 0;5 0 0 0 0;6 0 0 0 0;7 0 0 0 0;8 0 0 0 0;	1	34.1174	16.755	66.3618	3	0.44307	No	1.18711e-14	1.61521e-15	0	1.61521e-15	1/sp|Q9Y7X6|ISH1_SCHPO	1/389	73755700	53750400	0
cwq_mix2-1_726.17259.17259.4.1.dta	cwq_mix2-1_726.17259.17259.4.1.dta	cwq_mix2-1_726	17259	4929.94	929.636	4	TAAESVTSAFEHNKDTATSK		10 0 0 0 0	(H(H)(H(H(H(H(H(H(H(H)))))))))	1 0 0 0 0;2 0 0 0 0;3 0 0 0 0;4 0 0 0 0;5 0 0 0 0;6 0 0 0 0;7 0 0 0 0;8 0 0 0 0;9 0 0 0 0;	1	30.8526	13.9692	62.2075	3	0.24734	No	9.27457e-14	1.16447e-14	0	1.16447e-14	1/sp|Q9Y7X6|ISH1_SCHPO	1/389	19932500	10287900	0
cwq_mix2-1_726.17276.17276.4.0.dta	cwq_mix2-1_726.17276.17276.4.0.dta	cwq_mix2-1_726	17276	4934.4	889.123	4	TAAESVTSAFEHNKDTATSK		9 0 0 0 0	(H(H)(H(H(H(H(H(H(H))))))))	1 0 0 0 0;2 0 0 0 0;3 0 0 0 0;4 0 0 0 0;5 0 0 0 0;6 0 0 0 0;7 0 0 0 0;8 0 0 0 0;	1	46.7949	32.825	72.7389	3	0.30574	No	5.53682e-16	8.89303e-17	0	8.89303e-17	1/sp|Q9Y7X6|ISH1_SCHPO	1/389	74507500	53750400	0
cwq_mix2-1_726.17279.17279.3.0.dta	cwq_mix2-1_726.17279.17279.3.0.dta	cwq_mix2-1_726	17279	4935.28	1185.16	3	TAAESVTSAFEHNKDTATSK		9 0 0 0 0	(H(H)(H(H(H(H(H(H(H))))))))	1 0 0 0 0;2 0 0 0 0;3 0 0 0 0;4 0 0 0 0;5 0 0 0 0;6 0 0 0 0;7 0 0 0 0;8 0 0 0 0;	1	35.2593	18.5712	66.2515	3	1.0498	No	1.25299e-14	1.74045e-15	0	1.74045e-15	1/sp|Q9Y7X6|ISH1_SCHPO	1/389	26776600	13589700	0
cwq_mix2-1_726.17343.17343.3.0.dta	cwq_mix2-1_726.17343.17343.3.0.dta	cwq_mix2-1_726	17343	4952.33	822.013	3	TAAESVTSAFEHNK		6 0 0 0 0	(H(H)(H(H(H(H)))))	1 0 0 0 0;2 0 0 0 0;3 0 0 0 0;4 0 0 0 0;5 0 0 0 0;	1	47.2538	36.133	67.9066	3	0.25881	No	5.58922e-15	8.0474e-16	0	8.0474e-16	1/sp|Q9Y7X6|ISH1_SCHPO	1/389	17123500	18691400	0
cwq_mix2-1_726.17359.17359.3.0.dta	cwq_mix2-1_726.17359.17359.3.0.dta	cwq_mix2-1_726	17359	4956.71	929.077	3	ASSAVSSAGDYVETNVKK		6 0 0 0 0	(H(H)(H(H(H(H)))))	1 0 0 0 0;2 0 0 0 0;3 0 0 0 0;4 0 0 0 0;5 0 0 0 0;	2	33.996	26.3435	48.208	3	0.87488	No	1.09453e-10	9.81437e-12	0	9.81437e-12	1/sp|Q9Y7X6|ISH1_SCHPO	1/663	2129410	1737400	0
cwq_mix2-1_726.17365.17365.4.0.dta	cwq_mix2-1_726.17365.17365.4.0.dta	cwq_mix2-1_726	17365	4958.22	889.123	4	TAAESVTSAFEHNKDTATSK		9 0 0 0 0	(H(H)(H(H(H(H(H(H(H))))))))	1 0 0 0 0;2 0 0 0 0;3 0 0 0 0;4 0 0 0 0;5 0 0 0 0;6 0 0 0 0;7 0 0 0 0;8 0 0 0 0;	1	42.7861	26.7235	72.6166	3	0.27647	No	5.86568e-16	9.15831e-17	0	9.15831e-17	1/sp|Q9Y7X6|ISH1_SCHPO	1/389	73755700	53750400	0
cwq_mix2-1_726.17368.17368.3.0.dta	cwq_mix2-1_726.17368.17368.3.0.dta	cwq_mix2-1_726	17368	4959.11	1185.16	3	TAAESVTSAFEHNKDTATSK		9 0 0 0 0	(H(H)(H(H(H(H(H(H(H))))))))	1 0 0 0 0;2 0 0 0 0;3 0 0 0 0;4 0 0 0 0;5 0 0 0 0;6 0 0 0 0;7 0 0 0 0;8 0 0 0 0;	1	32.0187	14.9993	63.6263	3	1.26424	No	4.57496e-14	6.229e-15	0	6.229e-15	1/sp|Q9Y7X6|ISH1_SCHPO	1/389	38818000	13589700	0
cwq_mix2-1_726.17409.17409.4.0.dta	cwq_mix2-1_726.17409.17409.4.0.dta	cwq_mix2-1_726	17409	4970.22	848.61	4	TAAESVTSAFEHNKDTATSK		8 0 0 0 0	(H(H)(H(H(H(H(H(H)))))))	1 0 0 0 0;2 0 0 0 0;3 0 0 0 0;4 0 0 0 0;5 0 0 0 0;6 0 0 0 0;7 0 0 0 0;	1	28.543	11.4545	60.2787	3	0.29305	No	2.43966e-13	2.90722e-14	0	2.90722e-14	1/sp|Q9Y7X6|ISH1_SCHPO	1/389	83000200	67780200	0
cwq_mix2-1_726.17410.17410.3.0.dta	cwq_mix2-1_726.17410.17410.3.0.dta	cwq_mix2-1_726	17410	4970.5	822.013	3	TAAESVTSAFEHNK		6 0 0 0 0	(H(H)(H(H(H(H)))))	1 0 0 0 0;2 0 0 0 0;3 0 0 0 0;4 0 0 0 0;5 0 0 0 0;	1	25.727	12.8287	49.681	3	0.27951	No	5.21727e-11	4.75768e-12	0	4.75768e-12	1/sp|Q9Y7X6|ISH1_SCHPO	1/389	17123500	18691400	0
cwq_mix2-1_726.17414.17414.3.0.dta	cwq_mix2-1_726.17414.17414.3.0.dta	cwq_mix2-1_726	17414	4971.61	1131.14	3	TAAESVTSAFEHNKDTATSK		8 0 0 0 0	(H(H)(H(H(H(H(H(H)))))))	1 0 0 0 0;2 0 0 0 0;3 0 0 0 0;4 0 0 0 0;5 0 0 0 0;6 0 0 0 0;7 0 0 0 0;	1	37.5833	20.1029	70.047	3	0.84857	No	1.99031e-15	2.80466e-16	0	2.80466e-16	1/sp|Q9Y7X6|ISH1_SCHPO	1/389	13728700	14577700	0
cwq_mix2-1_726.17441.17441.4.1.dta	cwq_mix2-1_726.17441.17441.4.1.dta	cwq_mix2-1_726	17441	4978.77	889.123	4	TAAESVTSAFEHNKDTATSK		9 0 0 0 0	(H(H)(H(H(H(H(H(H(H))))))))	1 0 0 0 0;2 0 0 0 0;3 0 0 0 0;4 0 0 0 0;5 0 0 0 0;6 0 0 0 0;7 0 0 0 0;8 0 0 0 0;	1	35.7355	17.4832	69.6327	3	0.15265	No	2.42815e-15	3.39721e-16	0	3.39721e-16	1/sp|Q9Y7X6|ISH1_SCHPO	1/389	73755700	53750400	0
cwq_mix2-1_726.17445.17445.3.0.dta	cwq_mix2-1_726.17445.17445.3.0.dta	cwq_mix2-1_726	17445	4979.93	1185.16	3	TAAESVTSAFEHNKDTATSK		9 0 0 0 0	(H(H)(H(H(H(H(H(H(H))))))))	1 0 0 0 0;2 0 0 0 0;3 0 0 0 0;4 0 0 0 0;5 0 0 0 0;6 0 0 0 0;7 0 0 0 0;8 0 0 0 0;	1	33.6336	13.4495	71.1184	3	0.65385	No	1.19301e-15	1.72999e-16	0	1.72999e-16	1/sp|Q9Y7X6|ISH1_SCHPO	1/389	38818000	19676900	0
cwq_mix2-1_726.17495.17495.4.1.dta	cwq_mix2-1_726.17495.17495.4.1.dta	cwq_mix2-1_726	17495	4993.37	848.61	4	TAAESVTSAFEHNKDTATSK		8 0 0 0 0	(H(H)(H(H(H(H(H(H)))))))	1 0 0 0 0;2 0 0 0 0;3 0 0 0 0;4 0 0 0 0;5 0 0 0 0;6 0 0 0 0;7 0 0 0 0;	1	37.6273	21.7108	67.1866	3	0.41689	No	7.93368e-15	1.10776e-15	0	1.10776e-15	1/sp|Q9Y7X6|ISH1_SCHPO	1/389	84471200	67780200	0
cwq_mix2-1_726.17498.17498.3.0.dta	cwq_mix2-1_726.17498.17498.3.0.dta	cwq_mix2-1_726	17498	4994.27	1131.14	3	TAAESVTSAFEHNKDTATSK		8 0 0 0 0	(H(H)(H(H(H(H(H(H)))))))	1 0 0 0 0;2 0 0 0 0;3 0 0 0 0;4 0 0 0 0;5 0 0 0 0;6 0 0 0 0;7 0 0 0 0;	1	36.9913	20.1385	68.2895	3	0.8123	No	4.64217e-15	7.10556e-16	0	7.10556e-16	1/sp|Q9Y7X6|ISH1_SCHPO	1/389	54281100	14577700	0
cwq_mix2-1_726.17507.17507.4.0.dta	cwq_mix2-1_726.17507.17507.4.0.dta	cwq_mix2-1_726	17507	4996.64	889.123	4	TAAESVTSAFEHNKDTATSK		9 0 0 0 0	(H(H)(H(H(H(H(H(H(H))))))))	1 0 0 0 0;2 0 0 0 0;3 0 0 0 0;4 0 0 0 0;5 0 0 0 0;6 0 0 0 0;7 0 0 0 0;8 0 0 0 0;	1	30.7098	11.0493	67.2221	3	-0.104	No	7.7974e-15	1.09537e-15	0	1.09537e-15	1/sp|Q9Y7X6|ISH1_SCHPO	1/389	73755700	53750400	0
cwq_mix2-1_726.17580.17580.3.0.dta	cwq_mix2-1_726.17580.17580.3.0.dta	cwq_mix2-1_726	17580	5016.4	1131.14	3	TAAESVTSAFEHNKDTATSK		8 0 0 0 0	(H(H)(H(H(H(H(H(H)))))))	1 0 0 0 0;2 0 0 0 0;3 0 0 0 0;4 0 0 0 0;5 0 0 0 0;6 0 0 0 0;7 0 0 0 0;	1	35.5037	20.9002	62.6244	3	0.64069	No	7.53221e-14	9.82809e-15	0	9.82809e-15	1/sp|Q9Y7X6|ISH1_SCHPO	1/389	40513100	22234400	0
cwq_mix2-1_726.17584.17584.4.0.dta	cwq_mix2-1_726.17584.17584.4.0.dta	cwq_mix2-1_726	17584	5017.5	848.61	4	TAAESVTSAFEHNKDTATSK		8 0 0 0 0	(H(H)(H(H(H(H(H(H)))))))	1 0 0 0 0;2 0 0 0 0;3 0 0 0 0;4 0 0 0 0;5 0 0 0 0;6 0 0 0 0;7 0 0 0 0;	1	33.0082	16.6895	63.3144	3	0.43105	No	5.34182e-14	7.21607e-15	0	7.21607e-15	1/sp|Q9Y7X6|ISH1_SCHPO	1/389	84471200	67780200	0
cwq_mix2-1_726.17607.17607.4.1.dta	cwq_mix2-1_726.17607.17607.4.1.dta	cwq_mix2-1_726	17607	5023.78	889.123	4	TAAESVTSAFEHNKDTATSK		9 0 0 0 0	(H(H)(H(H(H(H(H(H(H))))))))	1 0 0 0 0;2 0 0 0 0;3 0 0 0 0;4 0 0 0 0;5 0 0 0 0;6 0 0 0 0;7 0 0 0 0;8 0 0 0 0;	1	28.2288	9.09257	63.7675	3	0.15715	No	4.26529e-14	5.86255e-15	0.00328947	0.00328947	1/sp|Q9Y7X6|ISH1_SCHPO	1/389	72440300	56054700	0
cwq_mix2-1_726.17681.17681.3.0.dta	cwq_mix2-1_726.17681.17681.3.0.dta	cwq_mix2-1_726	17681	5043.66	875.059	3	ASSAVSSAGDYVETNVKK		5 0 0 0 0	(H(H)(H(H(H))))	1 0 0 0 0;2 0 0 0 0;3 0 0 0 0;4 0 0 0 0;	2	42.1572	38.8851	48.2341	3	0.3889	No	1.08031e-10	9.70533e-12	0	9.70533e-12	1/sp|Q9Y7X6|ISH1_SCHPO	1/663	12712000	13877900	0
cwq_mix2-1_726.17684.17684.4.0.dta	cwq_mix2-1_726.17684.17684.4.0.dta	cwq_mix2-1_726	17684	5044.55	848.61	4	TAAESVTSAFEHNKDTATSK		8 0 0 0 0	(H(H)(H(H(H(H(H(H)))))))	1 0 0 0 0;2 0 0 0 0;3 0 0 0 0;4 0 0 0 0;5 0 0 0 0;6 0 0 0 0;7 0 0 0 0;	1	26.8469	12.1719	54.1004	3	0.27418	No	5.57158e-12	5.9384e-13	0	5.9384e-13	1/sp|Q9Y7X6|ISH1_SCHPO	1/389	84471200	67780200	0
cwq_mix2-1_726.17747.17747.3.0.dta	cwq_mix2-1_726.17747.17747.3.0.dta	cwq_mix2-1_726	17747	5061.49	875.059	3	ASSAVSSAGDYVETNVKK		5 0 0 0 0	(H(H)(H(H(H))))	1 0 0 0 0;2 0 0 0 0;3 0 0 0 0;4 0 0 0 0;	2	26.4806	22.1025	34.6114	3	0.40606	No	1.01142e-07	7.0832e-09	0	7.0832e-09	1/sp|Q9Y7X6|ISH1_SCHPO	1/663	12712000	13877900	0
cwq_mix2-1_726.17771.17771.4.0.dta	cwq_mix2-1_726.17771.17771.4.0.dta	cwq_mix2-1_726	17771	5068.13	848.61	4	TAAESVTSAFEHNKDTATSK		8 0 0 0 0	(H(H)(H(H(H(H(H(H)))))))	1 0 0 0 0;2 0 0 0 0;3 0 0 0 0;4 0 0 0 0;5 0 0 0 0;6 0 0 0 0;7 0 0 0 0;	1	30.9109	13.8988	62.5048	3	0.24941	No	7.9952e-14	1.05145e-14	0	1.05145e-14	1/sp|Q9Y7X6|ISH1_SCHPO	1/389	84471200	82898900	0
cwq_mix2-1_726.17775.17775.4.0.dta	cwq_mix2-1_726.17775.17775.4.0.dta	cwq_mix2-1_726	17775	5069.24	808.097	4	TAAESVTSAFEHNKDTATSK		7 0 0 0 0	(H(H)(H(H(H(H(H))))))	1 0 0 0 0;2 0 0 0 0;3 0 0 0 0;4 0 0 0 0;5 0 0 0 0;6 0 0 0 0;	1	32.899	22.8766	51.5121	3	0.44259	No	2.06938e-11	2.13192e-12	0	2.13192e-12	1/sp|Q9Y7X6|ISH1_SCHPO	1/389	98845600	123565000	0
cwq_mix2-1_726.17840.17840.3.0.dta	cwq_mix2-1_726.17840.17840.3.0.dta	cwq_mix2-1_726	17840	5086.57	1077.13	3	TAAESVTSAFEHNKDTATSK		7 0 0 0 0	(H(H)(H(H(H(H(H))))))	1 0 0 0 0;2 0 0 0 0;3 0 0 0 0;4 0 0 0 0;5 0 0 0 0;6 0 0 0 0;	1	38.4826	23.6816	65.9703	3	0.58256	No	1.43821e-14	1.92163e-15	0	1.92163e-15	1/sp|Q9Y7X6|ISH1_SCHPO	1/389	50766900	25467800	0
cwq_mix2-1_726.17848.17848.4.0.dta	cwq_mix2-1_726.17848.17848.4.0.dta	cwq_mix2-1_726	17848	5088.7	889.123	4	TAAESVTSAFEHNKDTATSK		9 0 0 0 0	(H(H)(H(H(H(H(H(H(H))))))))	1 0 0 0 0;2 0 0 0 0;3 0 0 0 0;4 0 0 0 0;5 0 0 0 0;6 0 0 0 0;7 0 0 0 0;8 0 0 0 0;	1	29.7719	14.311	58.4851	3	0.56464	No	6.02955e-13	6.94836e-14	0	6.94836e-14	1/sp|Q9Y7X6|ISH1_SCHPO	1/389	13418000	5244140	0
cwq_mix2-1_726.17856.17856.4.0.dta	cwq_mix2-1_726.17856.17856.4.0.dta	cwq_mix2-1_726	17856	5090.78	808.097	4	TAAESVTSAFEHNKDTATSK		7 0 0 0 0	(H(H)(H(H(H(H(H))))))	1 0 0 0 0;2 0 0 0 0;3 0 0 0 0;4 0 0 0 0;5 0 0 0 0;6 0 0 0 0;	1	46.8201	37.7864	63.5969	3	0.3658	No	4.64228e-14	6.28398e-15	0	6.28398e-15	1/sp|Q9Y7X6|ISH1_SCHPO	1/389	98845600	123565000	0
cwq_mix2-1_726.17933.17933.4.0.dta	cwq_mix2-1_726.17933.17933.4.0.dta	cwq_mix2-1_726	17933	5111.48	808.097	4	TAAESVTSAFEHNKDTATSK		7 0 0 0 0	(H(H)(H(H(H(H(H))))))	1 0 0 0 0;2 0 0 0 0;3 0 0 0 0;4 0 0 0 0;5 0 0 0 0;6 0 0 0 0;	1	42.1299	33.1904	58.7319	3	0.30139	No	5.32236e-13	6.04346e-14	0	6.04346e-14	1/sp|Q9Y7X6|ISH1_SCHPO	1/389	98845600	123565000	0
cwq_mix2-1_726.18000.18000.4.0.dta	cwq_mix2-1_726.18000.18000.4.0.dta	cwq_mix2-1_726	18000	5129.52	808.097	4	TAAESVTSAFEHNKDTATSK		7 0 0 0 0	(H(H)(H(H(H(H(H))))))	1 0 0 0 0;2 0 0 0 0;3 0 0 0 0;4 0 0 0 0;5 0 0 0 0;6 0 0 0 0;	1	37.2999	27.3249	55.8249	3	0.41039	No	2.32149e-12	2.46506e-13	0	2.46506e-13	1/sp|Q9Y7X6|ISH1_SCHPO	1/389	98845600	123565000	0
cwq_mix2-1_726.18003.18003.4.0.dta	cwq_mix2-1_726.18003.18003.4.0.dta	cwq_mix2-1_726	18003	5130.4	848.61	4	TAAESVTSAFEHNKDTATSK		8 0 0 0 0	(H(H)(H(H(H(H(H(H)))))))	1 0 0 0 0;2 0 0 0 0;3 0 0 0 0;4 0 0 0 0;5 0 0 0 0;6 0 0 0 0;7 0 0 0 0;	1	28.8238	12.5508	59.045	3	1.06559	No	4.54379e-13	5.11231e-14	0	5.11231e-14	1/sp|Q9Y7X6|ISH1_SCHPO	1/389	30050500	30773600	0
cwq_mix2-1_726.18027.18027.3.0.dta	cwq_mix2-1_726.18027.18027.3.0.dta	cwq_mix2-1_726	18027	5136.91	1077.13	3	TAAESVTSAFEHNKDTATSK		7 0 0 0 0	(H(H)(H(H(H(H(H))))))	1 0 0 0 0;2 0 0 0 0;3 0 0 0 0;4 0 0 0 0;5 0 0 0 0;6 0 0 0 0;	1	27.4877	10.3325	59.3474	3	-0.00363	No	3.90056e-13	4.45627e-14	0	4.45627e-14	1/sp|Q9Y7X6|ISH1_SCHPO	1/389	51015800	25467800	0
cwq_mix2-1_726.18066.18066.4.0.dta	cwq_mix2-1_726.18066.18066.4.0.dta	cwq_mix2-1_726	18066	5147.46	808.097	4	TAAESVTSAFEHNKDTATSK		7 0 0 0 0	(H(H)(H(H(H(H(H))))))	1 0 0 0 0;2 0 0 0 0;3 0 0 0 0;4 0 0 0 0;5 0 0 0 0;6 0 0 0 0;	1	26.2727	14.4328	48.2611	3	0.7795	No	1.06575e-10	9.38161e-12	0	9.38161e-12	1/sp|Q9Y7X6|ISH1_SCHPO	1/389	98845600	123639000	0
cwq_mix2-1_726.18147.18147.4.0.dta	cwq_mix2-1_726.18147.18147.4.0.dta	cwq_mix2-1_726	18147	5169.79	848.61	4	TAAESVTSAFEHNKDTATSK		8 0 0 0 0	(H(H)(H(H(H(H(H(H)))))))	1 0 0 0 0;2 0 0 0 0;3 0 0 0 0;4 0 0 0 0;5 0 0 0 0;6 0 0 0 0;7 0 0 0 0;	1	29.2967	14.7092	56.3878	3	0.74242	No	1.74472e-12	2.05898e-13	0	2.05898e-13	1/sp|Q9Y7X6|ISH1_SCHPO	1/389	48419800	32897300	0
cwq_mix2-1_726.18200.18200.3.1.dta	cwq_mix2-1_726.18200.18200.3.1.dta	cwq_mix2-1_726	18200	5184.21	767.996	3	TAAESVTSAFEHNK		5 0 0 0 0	(H(H)(H(H(H))))	1 0 0 0 0;2 0 0 0 0;3 0 0 0 0;4 0 0 0 0;	1	33.0065	25.2064	47.4924	3	0.98183	No	1.56721e-10	1.39808e-11	0	1.39808e-11	1/sp|Q9Y7X6|ISH1_SCHPO	1/389	13692300	25500200	0
cwq_mix2-1_726.18218.18218.4.0.dta	cwq_mix2-1_726.18218.18218.4.0.dta	cwq_mix2-1_726	18218	5189.12	848.61	4	TAAESVTSAFEHNKDTATSK		8 0 0 0 0	(H(H)(H(H(H(H(H(H)))))))	1 0 0 0 0;2 0 0 0 0;3 0 0 0 0;4 0 0 0 0;5 0 0 0 0;6 0 0 0 0;7 0 0 0 0;	1	39.9493	26.6681	64.6144	3	0.97359	No	2.80425e-14	3.9687e-15	0	3.9687e-15	1/sp|Q9Y7X6|ISH1_SCHPO	1/389	32285900	32897300	0
cwq_mix2-1_726.18251.18251.4.0.dta	cwq_mix2-1_726.18251.18251.4.0.dta	cwq_mix2-1_726	18251	5198.14	808.097	4	TAAESVTSAFEHNKDTATSK		7 0 0 0 0	(H(H)(H(H(H(H(H))))))	1 0 0 0 0;2 0 0 0 0;3 0 0 0 0;4 0 0 0 0;5 0 0 0 0;6 0 0 0 0;	1	36.6178	28.0909	52.4534	3	1.04828	No	1.2847e-11	1.40025e-12	0	1.40025e-12	1/sp|Q9Y7X6|ISH1_SCHPO	1/389	79953800	94189700	0
cwq_mix2-1_726.18271.18271.4.0.dta	cwq_mix2-1_726.18271.18271.4.0.dta	cwq_mix2-1_726	18271	5203.55	767.584	4	TAAESVTSAFEHNKDTATSK		6 0 0 0 0	(H(H)(H(H(H(H)))))	1 0 0 0 0;2 0 0 0 0;3 0 0 0 0;4 0 0 0 0;5 0 0 0 0;	1	43.5739	38.9476	52.1655	3	1.00568	No	1.48648e-11	1.55802e-12	0	1.55802e-12	1/sp|Q9Y7X6|ISH1_SCHPO	1/389	44293300	58652600	0
cwq_mix2-1_726.18279.18279.3.0.dta	cwq_mix2-1_726.18279.18279.3.0.dta	cwq_mix2-1_726	18279	5205.67	1077.13	3	TAAESVTSAFEHNKDTATSK		7 0 0 0 0	(H(H)(H(H(H(H(H))))))	1 0 0 0 0;2 0 0 0 0;3 0 0 0 0;4 0 0 0 0;5 0 0 0 0;6 0 0 0 0;	1	39.9894	27.4878	63.2067	3	1.33224	No	5.63583e-14	7.41019e-15	0	7.41019e-15	1/sp|Q9Y7X6|ISH1_SCHPO	1/389	9798060	11141100	0
cwq_mix2-1_726.18281.18281.4.0.dta	cwq_mix2-1_726.18281.18281.4.0.dta	cwq_mix2-1_726	18281	5206.25	848.61	4	TAAESVTSAFEHNKDTATSK		8 0 0 0 0	(H(H)(H(H(H(H(H(H)))))))	1 0 0 0 0;2 0 0 0 0;3 0 0 0 0;4 0 0 0 0;5 0 0 0 0;6 0 0 0 0;7 0 0 0 0;	1	32.6523	20.3918	55.4217	3	0.59617	No	2.8488e-12	3.00349e-13	0	3.00349e-13	1/sp|Q9Y7X6|ISH1_SCHPO	1/389	32285900	32897300	0
cwq_mix2-1_726.18315.18315.4.0.dta	cwq_mix2-1_726.18315.18315.4.0.dta	cwq_mix2-1_726	18315	5215.31	808.097	4	TAAESVTSAFEHNKDTATSK		7 0 0 0 0	(H(H)(H(H(H(H(H))))))	1 0 0 0 0;2 0 0 0 0;3 0 0 0 0;4 0 0 0 0;5 0 0 0 0;6 0 0 0 0;	1	48.8246	40.4123	64.4474	3	1.14737	No	3.04559e-14	4.37339e-15	0	4.37339e-15	1/sp|Q9Y7X6|ISH1_SCHPO	1/389	79953800	94189700	0
cwq_mix2-1_726.18317.18317.3.0.dta	cwq_mix2-1_726.18317.18317.3.0.dta	cwq_mix2-1_726	18317	5215.89	1023.11	3	TAAESVTSAFEHNKDTATSK		6 0 0 0 0	(H(H)(H(H(H(H)))))	1 0 0 0 0;2 0 0 0 0;3 0 0 0 0;4 0 0 0 0;5 0 0 0 0;	1	36.4558	26.6431	54.6795	3	1.28605	No	4.15251e-12	4.30452e-13	0	4.30452e-13	1/sp|Q9Y7X6|ISH1_SCHPO	1/389	5523470	5845780	0
cwq_mix2-1_726.18330.18330.4.0.dta	cwq_mix2-1_726.18330.18330.4.0.dta	cwq_mix2-1_726	18330	5219.41	727.07	4	TAAESVTSAFEHNKDTATSK		5 0 0 0 0	(H(H)(H(H(H))))	1 0 0 0 0;2 0 0 0 0;3 0 0 0 0;4 0 0 0 0;	1	25.5953	21.9597	32.3471	3	0.1102	No	3.28625e-07	2.12233e-08	0	2.12233e-08	1/sp|Q9Y7X6|ISH1_SCHPO	1/389	10352600	11461000	0
cwq_mix2-1_726.18337.18337.4.0.dta	cwq_mix2-1_726.18337.18337.4.0.dta	cwq_mix2-1_726	18337	5221.23	767.584	4	TAAESVTSAFEHNKDTATSK		6 0 0 0 0	(H(H)(H(H(H(H)))))	1 0 0 0 0;2 0 0 0 0;3 0 0 0 0;4 0 0 0 0;5 0 0 0 0;	1	36.2946	30.0731	47.8486	3	0.69009	No	1.3109e-10	1.14385e-11	0	1.14385e-11	1/sp|Q9Y7X6|ISH1_SCHPO	1/389	44293300	58652600	0
cwq_mix2-1_726.18349.18349.3.0.dta	cwq_mix2-1_726.18349.18349.3.0.dta	cwq_mix2-1_726	18349	5224.57	1077.13	3	TAAESVTSAFEHNKDTATSK		7 0 0 0 0	(H(H)(H(H(H(H(H))))))	1 0 0 0 0;2 0 0 0 0;3 0 0 0 0;4 0 0 0 0;5 0 0 0 0;6 0 0 0 0;	1	41.5012	29.5384	63.718	3	1.40377	No	4.37127e-14	6.06924e-15	0	6.06924e-15	1/sp|Q9Y7X6|ISH1_SCHPO	1/389	9798060	11141100	0
cwq_mix2-1_726.18387.18387.4.0.dta	cwq_mix2-1_726.18387.18387.4.0.dta	cwq_mix2-1_726	18387	5235.24	808.097	4	TAAESVTSAFEHNKDTATSK		7 0 0 0 0	(H(H)(H(H(H(H(H))))))	1 0 0 0 0;2 0 0 0 0;3 0 0 0 0;4 0 0 0 0;5 0 0 0 0;6 0 0 0 0;	1	40.7678	31.0689	58.78	3	0.9752	No	5.19453e-13	5.94913e-14	0	5.94913e-14	1/sp|Q9Y7X6|ISH1_SCHPO	1/389	79953800	94189700	0
cwq_mix2-1_726.18447.18447.4.0.dta	cwq_mix2-1_726.18447.18447.4.0.dta	cwq_mix2-1_726	18447	5251.52	727.07	4	TAAESVTSAFEHNKDTATSK		5 0 0 0 0	(H(H)(H(H(H))))	1 0 0 0 0;2 0 0 0 0;3 0 0 0 0;4 0 0 0 0;	1	22.1967	18.0391	29.9178	3	0.09092	No	1.19598e-06	7.1446e-08	0	7.1446e-08	1/sp|Q9Y7X6|ISH1_SCHPO	1/389	10352600	11461000	0
cwq_mix2-1_726.18462.18462.4.0.dta	cwq_mix2-1_726.18462.18462.4.0.dta	cwq_mix2-1_726	18462	5255.64	808.096	4	TAAESVTSAFEHNKDTATSK		7 0 0 0 0	(H(H)(H(H(H(H(H))))))	1 0 0 0 0;2 0 0 0 0;3 0 0 0 0;4 0 0 0 0;5 0 0 0 0;6 0 0 0 0;	1	21.5371	10.0434	42.8825	3	0.10568	No	1.5645e-09	1.29375e-10	0	1.29375e-10	1/sp|Q9Y7X6|ISH1_SCHPO	1/389	93645400	96570900	0
cwq_mix2-1_726.18498.18498.3.0.dta	cwq_mix2-1_726.18498.18498.3.0.dta	cwq_mix2-1_726	18498	5265.42	1037.11	3	ASSAVSSAGDYVETNVKK		8 0 0 0 0	(H(H)(H(H(H(H(H(H)))))))	1 0 0 0 0;2 0 0 0 0;3 0 0 0 0;4 0 0 0 0;5 0 0 0 0;6 0 0 0 0;7 0 0 0 0;	2	48.9516	36.7233	71.6612	3	0.53126	No	9.21683e-16	1.40058e-16	0	1.40058e-16	1/sp|Q9Y7X6|ISH1_SCHPO	1/663	15944800	5250050	0
cwq_mix2-1_726.18506.18506.3.0.dta	cwq_mix2-1_726.18506.18506.3.0.dta	cwq_mix2-1_726	18506	5267.57	969.092	3	TAAESVTSAFEHNKDTATSK		5 0 0 0 0	(H(H)(H(H(H))))	1 0 0 0 0;2 0 0 0 0;3 0 0 0 0;4 0 0 0 0;	1	22.673	12.6303	41.3236	3	1.53313	No	3.40212e-09	2.53749e-10	0	2.53749e-10	1/sp|Q9Y7X6|ISH1_SCHPO	1/389	1288360	909839	0
cwq_mix2-1_726.18512.18512.4.0.dta	cwq_mix2-1_726.18512.18512.4.0.dta	cwq_mix2-1_726	18512	5269.15	727.07	4	TAAESVTSAFEHNKDTATSK		5 0 0 0 0	(H(H)(H(H(H))))	1 0 0 0 0;2 0 0 0 0;3 0 0 0 0;4 0 0 0 0;	1	32.389	28.1279	40.3024	3	-0.12386	No	5.66496e-09	4.57074e-10	0	4.57074e-10	1/sp|Q9Y7X6|ISH1_SCHPO	1/389	10352600	11461000	0
cwq_mix2-1_726.18568.18568.3.1.dta	cwq_mix2-1_726.18568.18568.3.1.dta	cwq_mix2-1_726	18568	5284.29	767.996	3	TAAESVTSAFEHNK		5 0 0 0 0	(H(H)(H(H(H))))	1 0 0 0 0;2 0 0 0 0;3 0 0 0 0;4 0 0 0 0;	1	32.4021	22.3252	51.1163	3	0.58044	No	2.5279e-11	2.5014e-12	0	2.5014e-12	1/sp|Q9Y7X6|ISH1_SCHPO	1/389	22027600	65528500	0
cwq_mix2-1_726.18569.18569.4.1.dta	cwq_mix2-1_726.18569.18569.4.1.dta	cwq_mix2-1_726	18569	5284.59	808.096	4	TAAESVTSAFEHNKDTATSK		7 0 0 0 0	(H(H)(H(H(H(H(H))))))	1 0 0 0 0;2 0 0 0 0;3 0 0 0 0;4 0 0 0 0;5 0 0 0 0;6 0 0 0 0;	1	27.5841	16.3471	48.4526	3	-0.4133	No	9.67999e-11	8.50676e-12	0	8.50676e-12	1/sp|Q9Y7X6|ISH1_SCHPO	1/389	15583100	16945300	0
cwq_mix2-1_726.18572.18572.3.2.dta	cwq_mix2-1_726.18572.18572.3.2.dta	cwq_mix2-1_726	18572	5285.42	1037.11	3	ASSAVSSAGDYVETNVKK		8 0 0 0 0	(H(H)(H(H(H(H(H(H)))))))	1 0 0 0 0;2 0 0 0 0;3 0 0 0 0;4 0 0 0 0;5 0 0 0 0;6 0 0 0 0;7 0 0 0 0;	2	34.3192	19.1107	62.5635	3	0.64125	No	7.76425e-14	1.02531e-14	0	1.02531e-14	1/sp|Q9Y7X6|ISH1_SCHPO	1/663	13211400	6059410	0
cwq_mix2-1_726.18636.18636.4.0.dta	cwq_mix2-1_726.18636.18636.4.0.dta	cwq_mix2-1_726	18636	5302.56	808.096	4	TAAESVTSAFEHNKDTATSK		7 0 0 0 0	(H(H)(H(H(H(H(H))))))	1 0 0 0 0;2 0 0 0 0;3 0 0 0 0;4 0 0 0 0;5 0 0 0 0;6 0 0 0 0;	1	22.8256	11.3561	44.1261	3	-0.08754	No	8.42112e-10	6.95097e-11	0	6.95097e-11	1/sp|Q9Y7X6|ISH1_SCHPO	1/389	95697200	110649000	0
cwq_mix2-1_726.18656.18656.4.0.dta	cwq_mix2-1_726.18656.18656.4.0.dta	cwq_mix2-1_726	18656	5307.76	767.584	4	TAAESVTSAFEHNKDTATSK		6 0 0 0 0	(H(H)(H(H(H(H)))))	1 0 0 0 0;2 0 0 0 0;3 0 0 0 0;4 0 0 0 0;5 0 0 0 0;	1	30.1739	24.499	40.713	3	0.51926	No	4.61417e-09	3.659e-10	0	3.659e-10	1/sp|Q9Y7X6|ISH1_SCHPO	1/389	491679000	763642000	0
cwq_mix2-1_726.18658.18658.3.0.dta	cwq_mix2-1_726.18658.18658.3.0.dta	cwq_mix2-1_726	18658	5308.33	1023.11	3	TAAESVTSAFEHNKDTATSK		6 0 0 0 0	(H(H)(H(H(H(H)))))	1 0 0 0 0;2 0 0 0 0;3 0 0 0 0;4 0 0 0 0;5 0 0 0 0;	1	46.5994	37.4954	63.5068	3	0.53882	No	4.85458e-14	6.67963e-15	0	6.67963e-15	1/sp|Q9Y7X6|ISH1_SCHPO	1/389	85116100	129670000	0
cwq_mix2-1_726.18723.18723.4.2.dta	cwq_mix2-1_726.18723.18723.4.2.dta	cwq_mix2-1_726	18723	5325.17	767.584	4	TAAESVTSAFEHNKDTATSK		6 0 0 0 0	(H(H)(H(H(H(H)))))	1 0 0 0 0;2 0 0 0 0;3 0 0 0 0;4 0 0 0 0;5 0 0 0 0;	1	23.2333	12.8085	42.5937	3	0.56881	No	1.80654e-09	1.46893e-10	0	1.46893e-10	1/sp|Q9Y7X6|ISH1_SCHPO	1/389	491679000	1274180000	0
cwq_mix2-1_726.18729.18729.3.0.dta	cwq_mix2-1_726.18729.18729.3.0.dta	cwq_mix2-1_726	18729	5326.73	1023.11	3	TAAESVTSAFEHNKDTATSK		6 0 0 0 0	(H(H)(H(H(H(H)))))	1 0 0 0 0;2 0 0 0 0;3 0 0 0 0;4 0 0 0 0;5 0 0 0 0;	1	49.159	41.1065	64.1136	3	0.6464	No	3.59269e-14	5.07319e-15	0	5.07319e-15	1/sp|Q9Y7X6|ISH1_SCHPO	1/389	85116100	129670000	0
cwq_mix2-1_726.18833.18833.3.0.dta	cwq_mix2-1_726.18833.18833.3.0.dta	cwq_mix2-1_726	18833	5354.13	983.094	3	ASSAVSSAGDYVETNVKK		7 0 0 0 0	(H(H)(H(H(H(H(H))))))	1 0 0 0 0;2 0 0 0 0;3 0 0 0 0;4 0 0 0 0;5 0 0 0 0;6 0 0 0 0;	2	41.6399	30.9159	61.5559	3	0.50837	No	1.28485e-13	1.6008e-14	0	1.6008e-14	1/sp|Q9Y7X6|ISH1_SCHPO	1/663	94738600	87611400	0
cwq_mix2-1_726.18983.18983.3.1.dta	cwq_mix2-1_726.18983.18983.3.1.dta	cwq_mix2-1_726	18983	5393.84	983.094	3	ASSAVSSAGDYVETNVKK		7 0 0 0 0	(H(H)(H(H(H(H(H))))))	1 0 0 0 0;2 0 0 0 0;3 0 0 0 0;4 0 0 0 0;5 0 0 0 0;6 0 0 0 0;	2	26.414	15.0187	47.5768	3	0.28239	No	1.50232e-10	1.33078e-11	0	1.33078e-11	1/sp|Q9Y7X6|ISH1_SCHPO	1/663	94738600	71549000	0
cwq_mix2-1_726.18999.18999.4.0.dta	cwq_mix2-1_726.18999.18999.4.0.dta	cwq_mix2-1_726	18999	5397.77	727.07	4	TAAESVTSAFEHNKDTATSK		5 0 0 0 0	(H(H)(H(H(H))))	1 0 0 0 0;2 0 0 0 0;3 0 0 0 0;4 0 0 0 0;	1	34.854	32.3288	39.5436	3	-0.46118	No	8.28189e-09	6.60319e-10	0	6.60319e-10	1/sp|Q9Y7X6|ISH1_SCHPO	1/389	552538000	644271000	0
cwq_mix2-1_726.19054.19054.3.0.dta	cwq_mix2-1_726.19054.19054.3.0.dta	cwq_mix2-1_726	19054	5412.23	983.094	3	ASSAVSSAGDYVETNVKK		7 0 0 0 0	(H(H)(H(H(H(H(H))))))	1 0 0 0 0;2 0 0 0 0;3 0 0 0 0;4 0 0 0 0;5 0 0 0 0;6 0 0 0 0;	2	41.6694	28.6893	65.7754	3	0.32006	No	1.58269e-14	2.18272e-15	0	2.18272e-15	1/sp|Q9Y7X6|ISH1_SCHPO	1/663	94738600	71549000	0
cwq_mix2-1_726.19068.19068.3.0.dta	cwq_mix2-1_726.19068.19068.3.0.dta	cwq_mix2-1_726	19068	5415.53	969.092	3	TAAESVTSAFEHNKDTATSK		5 0 0 0 0	(H(H)(H(H(H))))	1 0 0 0 0;2 0 0 0 0;3 0 0 0 0;4 0 0 0 0;	1	35.9525	31.889	43.499	3	0.85678	No	1.1509e-09	9.37415e-11	0	9.37415e-11	1/sp|Q9Y7X6|ISH1_SCHPO	1/389	279489000	310223000	0
cwq_mix2-1_726.19074.19074.4.0.dta	cwq_mix2-1_726.19074.19074.4.0.dta	cwq_mix2-1_726	19074	5417.16	727.07	4	TAAESVTSAFEHNKDTATSK		5 0 0 0 0	(H(H)(H(H(H))))	1 0 0 0 0;2 0 0 0 0;3 0 0 0 0;4 0 0 0 0;	1	44.7687	44.5438	45.1865	3	0.10331	No	4.96349e-10	4.05601e-11	0	4.05601e-11	1/sp|Q9Y7X6|ISH1_SCHPO	1/389	552538000	644271000	0
cwq_mix2-1_726.19122.19122.3.0.dta	cwq_mix2-1_726.19122.19122.3.0.dta	cwq_mix2-1_726	19122	5429.85	713.978	3	TAAESVTSAFEHNK		4 0 0 0 0	(H(H)(H(H)))	1 0 0 0 0;2 0 0 0 0;3 0 0 0 0;	1	42.5483	43.0505	41.6159	3	0.13206	Yes	-1	0	0	0	1/sp|Q9Y7X6|ISH1_SCHPO	1/389	39635200	45815500	0
cwq_mix2-1_726.19137.19137.2.0.dta	cwq_mix2-1_726.19137.19137.2.0.dta	cwq_mix2-1_726	19137	5433.34	1070.46	2	TAAESVTSAFEHNK		4 0 0 0 0	(H(H)(H(H)))	1 0 0 0 0;2 0 0 0 0;3 0 0 0 0;	1	25.9064	28.1516	21.7366	3	0.82601	Yes	-1	0	0	0	1/sp|Q9Y7X6|ISH1_SCHPO	1/389	8031300	7144360	0
cwq_mix2-1_726.19146.19146.3.0.dta	cwq_mix2-1_726.19146.19146.3.0.dta	cwq_mix2-1_726	19146	5435.71	969.091	3	TAAESVTSAFEHNKDTATSK		5 0 0 0 0	(H(H)(H(H(H))))	1 0 0 0 0;2 0 0 0 0;3 0 0 0 0;4 0 0 0 0;	1	49.2194	46.4091	54.4385	3	0.53976	No	4.69289e-12	4.83121e-13	0	4.83121e-13	1/sp|Q9Y7X6|ISH1_SCHPO	1/389	279489000	310223000	0
cwq_mix2-1_726.19154.19154.4.1.dta	cwq_mix2-1_726.19154.19154.4.1.dta	cwq_mix2-1_726	19154	5437.64	727.07	4	TAAESVTSAFEHNKDTATSK		5 0 0 0 0	(H(H)(H(H(H))))	1 0 0 0 0;2 0 0 0 0;3 0 0 0 0;4 0 0 0 0;	1	50.5422	50.8015	50.0606	3	0.24237	No	4.30843e-11	3.98764e-12	0	3.98764e-12	1/sp|Q9Y7X6|ISH1_SCHPO	1/389	552538000	644271000	0
cwq_mix2-1_726.19170.19170.3.0.dta	cwq_mix2-1_726.19170.19170.3.0.dta	cwq_mix2-1_726	19170	5441.74	983.094	3	ASSAVSSAGDYVETNVKK		7 0 0 0 0	(H(H)(H(H(H(H(H))))))	1 0 0 0 0;2 0 0 0 0;3 0 0 0 0;4 0 0 0 0;5 0 0 0 0;6 0 0 0 0;	2	45.8011	33.521	68.6071	3	0.34245	No	3.98087e-15	5.70182e-16	0	5.70182e-16	1/sp|Q9Y7X6|ISH1_SCHPO	1/663	94738600	71549000	0
cwq_mix2-1_726.19191.19191.3.0.dta	cwq_mix2-1_726.19191.19191.3.0.dta	cwq_mix2-1_726	19191	5447.28	713.978	3	TAAESVTSAFEHNK		4 0 0 0 0	(H(H)(H(H)))	1 0 0 0 0;2 0 0 0 0;3 0 0 0 0;	1	42.6494	41.9765	43.8989	3	0.09981	Yes	-1	0	0	0	1/sp|Q9Y7X6|ISH1_SCHPO	1/389	39635200	45815500	0
cwq_mix2-1_726.19215.19215.3.0.dta	cwq_mix2-1_726.19215.19215.3.0.dta	cwq_mix2-1_726	19215	5453.5	969.091	3	TAAESVTSAFEHNKDTATSK		5 0 0 0 0	(H(H)(H(H(H))))	1 0 0 0 0;2 0 0 0 0;3 0 0 0 0;4 0 0 0 0;	1	48.9868	46.0748	54.3949	3	0.67504	No	4.79801e-12	4.99507e-13	0	4.99507e-13	1/sp|Q9Y7X6|ISH1_SCHPO	1/389	279489000	310223000	0
cwq_mix2-1_726.19227.19227.4.0.dta	cwq_mix2-1_726.19227.19227.4.0.dta	cwq_mix2-1_726	19227	5456.45	727.07	4	TAAESVTSAFEHNKDTATSK		5 0 0 0 0	(H(H)(H(H(H))))	1 0 0 0 0;2 0 0 0 0;3 0 0 0 0;4 0 0 0 0;	1	51.15	51.4333	50.6238	3	0.27266	No	3.24231e-11	2.99936e-12	0	2.99936e-12	1/sp|Q9Y7X6|ISH1_SCHPO	1/389	552538000	644271000	0
cwq_mix2-1_726.19228.19228.3.0.dta	cwq_mix2-1_726.19228.19228.3.0.dta	cwq_mix2-1_726	19228	5456.72	929.077	3	ASSAVSSAGDYVETNVKK		6 0 0 0 0	(H(H)(H(H(H(H)))))	1 0 0 0 0;2 0 0 0 0;3 0 0 0 0;4 0 0 0 0;5 0 0 0 0;	2	44.9921	38.0549	57.8756	3	0.43865	No	8.20778e-13	9.91613e-14	0	9.91613e-14	1/sp|Q9Y7X6|ISH1_SCHPO	1/663	435807000	495537000	0
cwq_mix2-1_726.19284.19284.3.0.dta	cwq_mix2-1_726.19284.19284.3.0.dta	cwq_mix2-1_726	19284	5471.19	969.091	3	TAAESVTSAFEHNKDTATSK		5 0 0 0 0	(H(H)(H(H(H))))	1 0 0 0 0;2 0 0 0 0;3 0 0 0 0;4 0 0 0 0;	1	51.9663	49.7691	56.0469	3	0.47471	No	2.07412e-12	2.30256e-13	0	2.30256e-13	1/sp|Q9Y7X6|ISH1_SCHPO	1/389	279489000	310223000	0
cwq_mix2-1_726.19315.19315.4.0.dta	cwq_mix2-1_726.19315.19315.4.0.dta	cwq_mix2-1_726	19315	5479.2	727.07	4	TAAESVTSAFEHNKDTATSK		5 0 0 0 0	(H(H)(H(H(H))))	1 0 0 0 0;2 0 0 0 0;3 0 0 0 0;4 0 0 0 0;	1	50.4709	50.5739	50.2797	3	0.29056	No	3.85755e-11	3.60975e-12	0	3.60975e-12	1/sp|Q9Y7X6|ISH1_SCHPO	1/389	552538000	644271000	0
cwq_mix2-1_726.19340.19340.3.0.dta	cwq_mix2-1_726.19340.19340.3.0.dta	cwq_mix2-1_726	19340	5485.79	929.077	3	ASSAVSSAGDYVETNVKK		6 0 0 0 0	(H(H)(H(H(H(H)))))	1 0 0 0 0;2 0 0 0 0;3 0 0 0 0;4 0 0 0 0;5 0 0 0 0;	2	52.3034	47.454	61.3094	3	0.47958	No	1.45383e-13	1.75586e-14	0	1.75586e-14	1/sp|Q9Y7X6|ISH1_SCHPO	1/663	406624000	462356000	0
cwq_mix2-1_726.19365.19365.3.0.dta	cwq_mix2-1_726.19365.19365.3.0.dta	cwq_mix2-1_726	19365	5491.76	969.091	3	TAAESVTSAFEHNKDTATSK		5 0 0 0 0	(H(H)(H(H(H))))	1 0 0 0 0;2 0 0 0 0;3 0 0 0 0;4 0 0 0 0;	1	45.6471	41.9358	52.5395	3	0.41998	No	1.22988e-11	1.30906e-12	0	1.30906e-12	1/sp|Q9Y7X6|ISH1_SCHPO	1/389	279489000	310223000	0
cwq_mix2-1_726.19409.19409.3.0.dta	cwq_mix2-1_726.19409.19409.3.0.dta	cwq_mix2-1_726	19409	5503.29	929.077	3	ASSAVSSAGDYVETNVKK		6 0 0 0 0	(H(H)(H(H(H(H)))))	1 0 0 0 0;2 0 0 0 0;3 0 0 0 0;4 0 0 0 0;5 0 0 0 0;	2	64.4298	61.9592	69.0181	3	0.51512	No	3.26422e-15	4.60809e-16	0	4.60809e-16	1/sp|Q9Y7X6|ISH1_SCHPO	1/663	406624000	462356000	0
cwq_mix2-1_726.19426.19426.2.0.dta	cwq_mix2-1_726.19426.19426.2.0.dta	cwq_mix2-1_726	19426	5507.6	1393.11	2	ASSAVSSAGDYVETNVKK		6 0 0 0 0	(H(H)(H(H(H(H)))))	1 0 0 0 0;2 0 0 0 0;3 0 0 0 0;4 0 0 0 0;5 0 0 0 0;	2	30.3508	31.6709	27.8992	3	0.01103	No	3.58533e-06	1.83094e-07	0	1.83094e-07	1/sp|Q9Y7X6|ISH1_SCHPO	1/663	12618800	16803700	0
cwq_mix2-1_726.19447.19447.4.0.dta	cwq_mix2-1_726.19447.19447.4.0.dta	cwq_mix2-1_726	19447	5512.7	727.07	4	TAAESVTSAFEHNKDTATSK		5 0 0 0 0	(H(H)(H(H(H))))	1 0 0 0 0;2 0 0 0 0;3 0 0 0 0;4 0 0 0 0;	1	40.6781	39.0449	43.7113	3	0.27404	No	1.03538e-09	8.38654e-11	0	8.38654e-11	1/sp|Q9Y7X6|ISH1_SCHPO	1/389	553921000	654423000	0
cwq_mix2-1_726.19450.19450.3.0.dta	cwq_mix2-1_726.19450.19450.3.0.dta	cwq_mix2-1_726	19450	5513.53	969.091	3	TAAESVTSAFEHNKDTATSK		5 0 0 0 0	(H(H)(H(H(H))))	1 0 0 0 0;2 0 0 0 0;3 0 0 0 0;4 0 0 0 0;	1	32.9051	27.3456	43.2299	3	0.60895	No	1.31593e-09	1.06296e-10	0	1.06296e-10	1/sp|Q9Y7X6|ISH1_SCHPO	1/389	284859000	311606000	0
cwq_mix2-1_726.19480.19480.3.0.dta	cwq_mix2-1_726.19480.19480.3.0.dta	cwq_mix2-1_726	19480	5521.11	929.077	3	ASSAVSSAGDYVETNVKK		6 0 0 0 0	(H(H)(H(H(H(H)))))	1 0 0 0 0;2 0 0 0 0;3 0 0 0 0;4 0 0 0 0;5 0 0 0 0;	2	64.4631	61.4337	70.0891	3	0.54528	No	1.95061e-15	2.7273e-16	0	2.7273e-16	1/sp|Q9Y7X6|ISH1_SCHPO	1/663	406624000	462356000	0
cwq_mix2-1_726.19484.19484.3.1.dta	cwq_mix2-1_726.19484.19484.3.1.dta	cwq_mix2-1_726	19484	5522.17	1269.85	3	SSSEAAASSSSESVAAASVEAER		9 0 0 0 1	(H(H)(H(H(H(H(aH(H(H(H)))))))))	1 0 0 0 0;2 0 0 0 0;3 0 0 0 0;4 0 0 0 0;5 0 0 0 0;5 0 0 0 1;6 0 0 0 0;6 0 0 0 1;7 0 0 0 1;8 0 0 0 1;	1	18.8394	16.2853	23.5829	3	-0.3551	No	4.06718e-05	1.72801e-06	0	1.72801e-06	1/sp|O13898|PMT1_SCHPO	1/805	4297380	4166850	0
cwq_mix2-1_726.19562.19562.3.0.dta	cwq_mix2-1_726.19562.19562.3.0.dta	cwq_mix2-1_726	19562	5542.38	929.077	3	ASSAVSSAGDYVETNVKK		6 0 0 0 0	(H(H)(H(H(H(H)))))	1 0 0 0 0;2 0 0 0 0;3 0 0 0 0;4 0 0 0 0;5 0 0 0 0;	2	37.8189	29.3338	53.5769	3	0.49573	No	7.26704e-12	7.76699e-13	0	7.76699e-13	1/sp|Q9Y7X6|ISH1_SCHPO	1/663	13196700	12808900	0
cwq_mix2-1_726.19578.19578.3.0.dta	cwq_mix2-1_726.19578.19578.3.0.dta	cwq_mix2-1_726	19578	5546.59	866.043	3	EVHSTPLSDVASSEAEK		5 0 0 0 0	(H(H)(H(H(H))))	1 0 0 0 0;2 0 0 0 0;3 0 0 0 0;4 0 0 0 0;	4	39.4858	39.3279	39.779	3	0.46653	No	7.3606e-09	5.92518e-10	0	5.92518e-10	1/sp|Q9P7L0|YOSE_SCHPO	1/800	184984000	166917000	0
cwq_mix2-1_726.19663.19663.3.0.dta	cwq_mix2-1_726.19663.19663.3.0.dta	cwq_mix2-1_726	19663	5569.21	866.043	3	EVHSTPLSDVASSEAEK		5 0 0 0 0	(H(H)(H(H(H))))	1 0 0 0 0;2 0 0 0 0;3 0 0 0 0;4 0 0 0 0;	4	54.9747	60.8391	44.0836	3	0.13488	No	8.6012e-10	7.09465e-11	0	7.09465e-11	1/sp|Q9P7L0|YOSE_SCHPO	1/800	184984000	166917000	0
cwq_mix2-1_726.19666.19666.3.0.dta	cwq_mix2-1_726.19666.19666.3.0.dta	cwq_mix2-1_726	19666	5570.05	929.077	3	ASSAVSSAGDYVETNVKK		6 0 0 0 0	(H(H)(H(H(H(H)))))	1 0 0 0 0;2 0 0 0 0;3 0 0 0 0;4 0 0 0 0;5 0 0 0 0;	2	37.7643	29.4223	53.2566	3	0.57329	No	8.54938e-12	9.18839e-13	0	9.18839e-13	1/sp|Q9Y7X6|ISH1_SCHPO	1/663	18414700	14364600	0
cwq_mix2-1_726.1967.1967.2.0.dta	cwq_mix2-1_726.1967.1967.2.0.dta	cwq_mix2-1_726	1967	829.897	782.355	2	TTASGHITK		4 0 0 0 0	(H(H)(H(H)))	1 0 0 0 0;2 0 0 0 0;3 0 0 0 0;	1	22.0074	14.8541	35.2921	3	0.94749	Yes	-1	0	0	0	1/sp|O74947|YJBA_SCHPO	1/274	14065600	12455500	0
cwq_mix2-1_726.19677.19677.3.0.dta	cwq_mix2-1_726.19677.19677.3.0.dta	cwq_mix2-1_726	19677	5572.83	861.055	3	TAAESVTSAFEHNKDTATSK		3 0 0 0 0	(H(H)(H))	1 0 0 0 0;2 0 0 0 0;	1	16.4543	17.7721	14.0068	3	-0.31807	Yes	-1	0	0	0	1/sp|Q9Y7X6|ISH1_SCHPO	1/389	7941660	8857410	0
cwq_mix2-1_726.19691.19691.2.0.dta	cwq_mix2-1_726.19691.19691.2.0.dta	cwq_mix2-1_726	19691	5576.6	1298.56	2	EVHSTPLSDVASSEAEK		5 0 0 0 0	(H(H)(H(H(H))))	1 0 0 0 0;2 0 0 0 0;3 0 0 0 0;4 0 0 0 0;	4	18.1501	15.8627	22.3982	3	1.62556	No	8.06731e-05	3.11612e-06	0	3.11612e-06	1/sp|Q9P7L0|YOSE_SCHPO	1/800	6863280	9846630	0
cwq_mix2-1_726.19742.19742.3.0.dta	cwq_mix2-1_726.19742.19742.3.0.dta	cwq_mix2-1_726	19742	5589.42	866.043	3	EVHSTPLSDVASSEAEK		5 0 0 0 0	(H(H)(H(H(H))))	1 0 0 0 0;2 0 0 0 0;3 0 0 0 0;4 0 0 0 0;	4	63.9053	75.1072	43.1015	3	0.07594	No	1.40282e-09	1.1573e-10	0	1.1573e-10	1/sp|Q9P7L0|YOSE_SCHPO	1/800	184984000	166917000	0
cwq_mix2-1_726.19746.19746.3.0.dta	cwq_mix2-1_726.19746.19746.3.0.dta	cwq_mix2-1_726	19746	5590.56	875.059	3	ASSAVSSAGDYVETNVKK		5 0 0 0 0	(H(H)(H(H(H))))	1 0 0 0 0;2 0 0 0 0;3 0 0 0 0;4 0 0 0 0;	2	49.3105	46.913	53.7631	3	0.29741	No	6.61189e-12	7.08803e-13	0	7.08803e-13	1/sp|Q9Y7X6|ISH1_SCHPO	1/663	1196510000	1227350000	0
cwq_mix2-1_726.19780.19780.3.0.dta	cwq_mix2-1_726.19780.19780.3.0.dta	cwq_mix2-1_726	19780	5599.43	1215.83	3	SSSEAAASSSSESVAAASVEAER		8 0 0 0 1	(H(H)(H(H(H(H(H(aH(H))))))))	1 0 0 0 0;2 0 0 0 0;3 0 0 0 0;4 0 0 0 0;5 0 0 0 0;6 0 0 0 0;6 0 0 0 1;7 0 0 0 0;7 0 0 0 1;	1	55.0809	62.5918	41.132	3	0.57039	No	3.74338e-09	2.86339e-10	0	2.86339e-10	1/sp|O13898|PMT1_SCHPO	1/805	311433000	310990000	0
cwq_mix2-1_726.19816.19816.3.0.dta	cwq_mix2-1_726.19816.19816.3.0.dta	cwq_mix2-1_726	19816	5608.15	866.043	3	EVHSTPLSDVASSEAEK		5 0 0 0 0	(H(H)(H(H(H))))	1 0 0 0 0;2 0 0 0 0;3 0 0 0 0;4 0 0 0 0;	4	50.8085	55.9828	41.1991	3	0.04474	No	3.6201e-09	2.73862e-10	0	2.73862e-10	1/sp|Q9P7L0|YOSE_SCHPO	1/800	184984000	166917000	0
cwq_mix2-1_726.19826.19826.3.0.dta	cwq_mix2-1_726.19826.19826.3.0.dta	cwq_mix2-1_726	19826	5610.38	875.059	3	ASSAVSSAGDYVETNVKK		5 0 0 0 0	(H(H)(H(H(H))))	1 0 0 0 0;2 0 0 0 0;3 0 0 0 0;4 0 0 0 0;	2	64.6905	66.2378	61.8168	3	0.45867	No	1.12754e-13	1.40913e-14	0	1.40913e-14	1/sp|Q9Y7X6|ISH1_SCHPO	1/663	1196510000	1227350000	0
cwq_mix2-1_726.19840.19840.2.0.dta	cwq_mix2-1_726.19840.19840.2.0.dta	cwq_mix2-1_726	19840	5613.96	1312.09	2	ASSAVSSAGDYVETNVKK		5 0 0 0 0	(H(H)(H(H(H))))	1 0 0 0 0;2 0 0 0 0;3 0 0 0 0;4 0 0 0 0;	2	27.9432	29.502	25.0484	3	0.73429	No	1.76098e-05	7.75825e-07	0	7.75825e-07	1/sp|Q9Y7X6|ISH1_SCHPO	1/663	43415900	43171000	0
cwq_mix2-1_726.19862.19862.3.0.dta	cwq_mix2-1_726.19862.19862.3.0.dta	cwq_mix2-1_726	19862	5619.43	1215.83	3	SSSEAAASSSSESVAAASVEAER		8 0 0 0 1	(H(H)(H(H(H(H(H(H(aH))))))))	1 0 0 0 0;2 0 0 0 0;3 0 0 0 0;4 0 0 0 0;5 0 0 0 0;6 0 0 0 0;7 0 0 0 0;7 0 0 0 1;8 0 0 0 0;	1	54.1863	61.0474	41.4444	3	0.69795	No	3.20327e-09	2.40057e-10	0	2.40057e-10	1/sp|O13898|PMT1_SCHPO	1/805	311433000	310990000	0
cwq_mix2-1_726.19897.19897.3.0.dta	cwq_mix2-1_726.19897.19897.3.0.dta	cwq_mix2-1_726	19897	5628.14	875.059	3	ASSAVSSAGDYVETNVKK		5 0 0 0 0	(H(H)(H(H(H))))	1 0 0 0 0;2 0 0 0 0;3 0 0 0 0;4 0 0 0 0;	2	63.6193	64.6063	61.7864	3	0.45295	No	1.14485e-13	1.43326e-14	0	1.43326e-14	1/sp|Q9Y7X6|ISH1_SCHPO	1/663	1196510000	1227350000	0
cwq_mix2-1_726.19928.19928.2.0.dta	cwq_mix2-1_726.19928.19928.2.0.dta	cwq_mix2-1_726	19928	5635.63	1312.09	2	ASSAVSSAGDYVETNVKK		5 0 0 0 0	(H(H)(H(H(H))))	1 0 0 0 0;2 0 0 0 0;3 0 0 0 0;4 0 0 0 0;	2	36.259	42.5623	24.5529	3	0.53377	No	2.33384e-05	1.0414e-06	0	1.0414e-06	1/sp|Q9Y7X6|ISH1_SCHPO	1/663	43415900	43171000	0
cwq_mix2-1_726.19968.19968.3.0.dta	cwq_mix2-1_726.19968.19968.3.0.dta	cwq_mix2-1_726	19968	5646.02	875.059	3	ASSAVSSAGDYVETNVKK		5 0 0 0 0	(H(H)(H(H(H))))	1 0 0 0 0;2 0 0 0 0;3 0 0 0 0;4 0 0 0 0;	2	61.6631	63.2059	58.7977	3	0.35002	No	5.14831e-13	5.85696e-14	0	5.85696e-14	1/sp|Q9Y7X6|ISH1_SCHPO	1/663	1196510000	1227350000	0
cwq_mix2-1_726.19977.19977.3.0.dta	cwq_mix2-1_726.19977.19977.3.0.dta	cwq_mix2-1_726	19977	5648.39	1215.83	3	SSSEAAASSSSESVAAASVEAER		8 0 0 0 1	(H(H)(H(H(aH(H(H(H(H))))))))	1 0 0 0 0;2 0 0 0 0;3 0 0 0 0;3 0 0 0 1;4 0 0 0 0;4 0 0 0 1;5 0 0 0 1;6 0 0 0 1;7 0 0 0 1;	1	15.8955	17.8161	12.3288	3	1.06416	No	0.0124766	0.000553575	0	0.000553575	1/sp|O13898|PMT1_SCHPO	1/805	3131540	2911690	0
cwq_mix2-1_726.20038.20038.3.0.dta	cwq_mix2-1_726.20038.20038.3.0.dta	cwq_mix2-1_726	20038	5663.77	875.059	3	ASSAVSSAGDYVETNVKK		5 0 0 0 0	(H(H)(H(H(H))))	1 0 0 0 0;2 0 0 0 0;3 0 0 0 0;4 0 0 0 0;	2	54.4352	54.5701	54.1846	3	0.07325	No	5.33841e-12	5.57197e-13	0	5.57197e-13	1/sp|Q9Y7X6|ISH1_SCHPO	1/663	1216960000	1243790000	0
cwq_mix2-1_726.20105.20105.3.0.dta	cwq_mix2-1_726.20105.20105.3.0.dta	cwq_mix2-1_726	20105	5681.43	875.059	3	ASSAVSSAGDYVETNVKK		5 0 0 0 0	(H(H)(H(H(H))))	1 0 0 0 0;2 0 0 0 0;3 0 0 0 0;4 0 0 0 0;	2	47.2601	46.6627	48.3697	3	0.05953	No	1.00919e-10	8.85739e-12	0	8.85739e-12	1/sp|Q9Y7X6|ISH1_SCHPO	1/663	1223430000	1251190000	0
cwq_mix2-1_726.20152.20152.3.1.dta	cwq_mix2-1_726.20152.20152.3.1.dta	cwq_mix2-1_726	20152	5693.96	1038.12	3	CVVVPVTASATATAK	1,Carbamidomethyl[C];	9 0 0 0 1	(H(H)(H(H(H(H(H(H(H(aH)))))))))	1 0 0 0 0;2 0 0 0 0;3 0 0 0 0;4 0 0 0 0;5 0 0 0 0;6 0 0 0 0;7 0 0 0 0;8 0 0 0 0;8 0 0 0 1;9 0 0 0 0;	7	43.3753	42.9589	44.1488	3	1.3488	No	8.32645e-10	6.91553e-11	0	6.91553e-11	1/sp|O42663|YF89_SCHPO	1/211	30796600	20452700	0
cwq_mix2-1_726.20171.20171.3.0.dta	cwq_mix2-1_726.20171.20171.3.0.dta	cwq_mix2-1_726	20171	5698.99	875.059	3	ASSAVSSAGDYVETNVKK		5 0 0 0 0	(H(H)(H(H(H))))	1 0 0 0 0;2 0 0 0 0;3 0 0 0 0;4 0 0 0 0;	2	24.9821	18.4647	37.086	3	0.6874	No	2.85607e-08	2.05223e-09	0	2.05223e-09	1/sp|Q9Y7X6|ISH1_SCHPO	1/663	1229110000	1254860000	0
cwq_mix2-1_726.2029.2029.2.0.dta	cwq_mix2-1_726.2029.2029.2.0.dta	cwq_mix2-1_726	2029	846.43	782.355	2	TTASGHITK		4 0 0 0 0	(H(H)(H(H)))	1 0 0 0 0;2 0 0 0 0;3 0 0 0 0;	1	23.2793	17.4285	34.1452	3	1.02807	Yes	-1	0	0	0	1/sp|O74947|YJBA_SCHPO	1/274	14065600	12455500	0
cwq_mix2-1_726.20311.20311.2.0.dta	cwq_mix2-1_726.20311.20311.2.0.dta	cwq_mix2-1_726	20311	5736.73	1248.04	2	ASSAVSSAGDYVETNVK		5 0 0 0 0	(H(H)(H(H(H))))	1 0 0 0 0;2 0 0 0 0;3 0 0 0 0;4 0 0 0 0;	2	16.5648	14.1244	21.097	3	2.66411	No	0.000171988	6.44791e-06	0	6.44791e-06	1/sp|Q9Y7X6|ISH1_SCHPO	1/663	990526	495262	0
cwq_mix2-1_726.20456.20456.4.1.dta	cwq_mix2-1_726.20456.20456.4.1.dta	cwq_mix2-1_726	20456	5774.71	727.069	4	TAAESVTSAFEHNKDTATSK		5 0 0 0 0	(H(H)(H(H(H))))	1 0 0 0 0;2 0 0 0 0;3 0 0 0 0;4 0 0 0 0;	1	14.2979	8.87971	24.3601	3	-1.1606	No	2.60513e-05	1.17248e-06	0.00328947	0.00329065	1/sp|Q9Y7X6|ISH1_SCHPO	1/389	5538620	3501220	0
cwq_mix2-1_726.20579.20579.3.0.dta	cwq_mix2-1_726.20579.20579.3.0.dta	cwq_mix2-1_726	20579	5807.43	875.058	3	ASSAVSSAGDYVETNVKK		5 0 0 0 0	(H(H)(H(H(H))))	1 0 0 0 0;2 0 0 0 0;3 0 0 0 0;4 0 0 0 0;	2	13.2242	7.92371	23.0679	3	-0.25726	No	5.47336e-05	2.13852e-06	0.00641026	0.00641239	1/sp|Q9Y7X6|ISH1_SCHPO	1/663	21861700	17954000	0
cwq_mix2-1_726.20606.20606.3.0.dta	cwq_mix2-1_726.20606.20606.3.0.dta	cwq_mix2-1_726	20606	5814.58	821.042	3	ASSAVSSAGDYVETNVKK		4 0 0 0 0	(H(H)(H(H)))	1 0 0 0 0;2 0 0 0 0;3 0 0 0 0;	2	32.7201	30.667	36.5331	3	0.68123	Yes	-1	0	0	0	1/sp|Q9Y7X6|ISH1_SCHPO	1/663	8723010	10827200	0
cwq_mix2-1_726.20717.20717.3.0.dta	cwq_mix2-1_726.20717.20717.3.0.dta	cwq_mix2-1_726	20717	5843.49	969.091	3	TAAESVTSAFEHNKDTATSK		5 0 0 0 0	(H(H)(H(H(H))))	1 0 0 0 0;2 0 0 0 0;3 0 0 0 0;4 0 0 0 0;	1	26.3026	18.6822	40.4548	3	0.11123	No	5.24955e-09	4.23717e-10	0	4.23717e-10	1/sp|Q9Y7X6|ISH1_SCHPO	1/389	8068840	61845200	0
cwq_mix2-1_726.20734.20734.4.1.dta	cwq_mix2-1_726.20734.20734.4.1.dta	cwq_mix2-1_726	20734	5848.17	727.07	4	TAAESVTSAFEHNKDTATSK		5 0 0 0 0	(H(H)(H(H(H))))	1 0 0 0 0;2 0 0 0 0;3 0 0 0 0;4 0 0 0 0;	1	23.7631	18.2589	33.9853	3	0.03585	No	1.39785e-07	1.00471e-08	0	1.00471e-08	1/sp|Q9Y7X6|ISH1_SCHPO	1/389	9532030	10702400	0
cwq_mix2-1_726.20833.20833.4.0.dta	cwq_mix2-1_726.20833.20833.4.0.dta	cwq_mix2-1_726	20833	5874.05	727.07	4	TAAESVTSAFEHNKDTATSK		5 0 0 0 0	(H(H)(H(H(H))))	1 0 0 0 0;2 0 0 0 0;3 0 0 0 0;4 0 0 0 0;	1	22.296	15.0716	35.7129	3	0.03034	No	5.74569e-08	4.11529e-09	0	4.11529e-09	1/sp|Q9Y7X6|ISH1_SCHPO	1/389	8415980	10702400	0
cwq_mix2-1_726.20858.20858.3.0.dta	cwq_mix2-1_726.20858.20858.3.0.dta	cwq_mix2-1_726	20858	5880.5	861.056	3	TAAESVTSAFEHNKDTATSK		3 0 0 0 0	(H(H)(H))	1 0 0 0 0;2 0 0 0 0;	1	14.5473	7.92318	26.8493	3	0.5455	Yes	-1	0	0.00641026	0.00641026	1/sp|Q9Y7X6|ISH1_SCHPO	1/389	3627870	3228280	0
cwq_mix2-1_726.20886.20886.3.1.dta	cwq_mix2-1_726.20886.20886.3.1.dta	cwq_mix2-1_726	20886	5887.86	1161.81	3	SSSEAAASSSSESVAAASVEAER		7 0 0 0 1	(H(H)(H(H(H(H(H(aH)))))))	1 0 0 0 0;2 0 0 0 0;3 0 0 0 0;4 0 0 0 0;5 0 0 0 0;6 0 0 0 0;6 0 0 0 1;7 0 0 0 0;	1	15.3122	15.792	14.4209	3	0.82241	No	0.00538223	0.000228132	0	0.000228132	1/sp|O13898|PMT1_SCHPO	1/805	2223210	5754720	0
cwq_mix2-1_726.20914.20914.3.1.dta	cwq_mix2-1_726.20914.20914.3.1.dta	cwq_mix2-1_726	20914	5895.4	1107.8	3	SSSEAAASSSSESVAAASVEAER		6 0 0 0 1	(H(H)(H(H(aH(H(H))))))	1 0 0 0 0;2 0 0 0 0;3 0 0 0 0;3 0 0 0 1;4 0 0 0 0;4 0 0 0 1;5 0 0 0 1;	1	13.6218	14.7859	11.4599	3	0.71784	No	0.0178878	0.000788773	0	0.000788773	1/sp|O13898|PMT1_SCHPO	1/805	3980490	2425310	0
cwq_mix2-1_726.20920.20920.3.0.dta	cwq_mix2-1_726.20920.20920.3.0.dta	cwq_mix2-1_726	20920	5896.91	821.041	3	ASSAVSSAGDYVETNVKK		4 0 0 0 0	(H(H)(H(H)))	1 0 0 0 0;2 0 0 0 0;3 0 0 0 0;	2	42.9987	44.5783	40.0652	3	0.30701	Yes	-1	0	0	0	1/sp|Q9Y7X6|ISH1_SCHPO	1/663	16091600	18705100	0
cwq_mix2-1_726.21064.21064.3.0.dta	cwq_mix2-1_726.21064.21064.3.0.dta	cwq_mix2-1_726	21064	5935.19	915.074	3	TAAESVTSAFEHNKDTATSK		4 0 0 0 0	(H(H)(H(H)))	1 0 0 0 0;2 0 0 0 0;3 0 0 0 0;	1	29.0391	24.5004	37.468	3	0.3396	Yes	-1	0	0	0	1/sp|Q9Y7X6|ISH1_SCHPO	1/389	18746000	16283300	0
cwq_mix2-1_726.21129.21129.3.0.dta	cwq_mix2-1_726.21129.21129.3.0.dta	cwq_mix2-1_726	21129	5952.63	915.073	3	TAAESVTSAFEHNKDTATSK		4 0 0 0 0	(H(H)(H(H)))	1 0 0 0 0;2 0 0 0 0;3 0 0 0 0;	1	37.104	36.2693	38.654	3	0.134	Yes	-1	0	0	0	1/sp|Q9Y7X6|ISH1_SCHPO	1/389	18746000	16283300	0
cwq_mix2-1_726.21147.21147.3.0.dta	cwq_mix2-1_726.21147.21147.3.0.dta	cwq_mix2-1_726	21147	5957.58	946.072	3	ASSAVSSAGDYVETNVK		6 0 0 0 1	(H(H)(H(H(aH(H(H))))))	1 0 0 0 0;2 0 0 0 0;3 0 0 0 0;3 0 0 0 1;4 0 0 0 0;4 0 0 0 1;5 0 0 0 1;	2	36.5678	40.2256	29.7749	3	0.77224	No	1.2917e-06	7.60743e-08	0	7.60743e-08	1/sp|Q9Y7X6|ISH1_SCHPO	1/663	11644500	11730500	0
cwq_mix2-1_726.21148.21148.3.0.dta	cwq_mix2-1_726.21148.21148.3.0.dta	cwq_mix2-1_726	21148	5957.86	940.396	3	ASSAVSSAGDYVETNVK		7 0 0 0 0	(H(H)(H(H(H(H(H))))))	1 0 0 0 0;2 0 0 0 0;3 0 0 0 0;4 0 0 0 0;5 0 0 0 0;6 0 0 0 0;	2	10.7186	11.3602	9.5271	3	0.59425	No	0.0429524	0.00206892	0	0.00206892	1/sp|Q9Y7X6|ISH1_SCHPO	1/663	13571800	14656100	0
cwq_mix2-1_726.21247.21247.3.0.dta	cwq_mix2-1_726.21247.21247.3.0.dta	cwq_mix2-1_726	21247	5984.47	940.396	3	ASSAVSSAGDYVETNVK		7 0 0 0 0	(H(H)(H(H(H(H(H))))))	1 0 0 0 0;2 0 0 0 0;3 0 0 0 0;4 0 0 0 0;5 0 0 0 0;6 0 0 0 0;	2	32.2817	36.345	24.7355	3	0.32715	No	2.1034e-05	9.57734e-07	0	9.57734e-07	1/sp|Q9Y7X6|ISH1_SCHPO	1/663	11400300	12365700	0
cwq_mix2-1_726.21271.21271.3.0.dta	cwq_mix2-1_726.21271.21271.3.0.dta	cwq_mix2-1_726	21271	5990.82	946.071	3	ASSAVSSAGDYVETNVK		6 0 0 0 1	(H(H)(H(H(H(aH(H))))))	1 0 0 0 0;2 0 0 0 0;3 0 0 0 0;4 0 0 0 0;4 0 0 0 1;5 0 0 0 0;5 0 0 0 1;	2	47.9272	52.0274	40.3126	3	0.20211	No	5.63606e-09	4.55043e-10	0	4.55043e-10	1/sp|Q9Y7X6|ISH1_SCHPO	1/663	9994490	10506300	0
cwq_mix2-1_726.21323.21323.3.0.dta	cwq_mix2-1_726.21323.21323.3.0.dta	cwq_mix2-1_726	21323	6005.01	940.395	3	ASSAVSSAGDYVETNVK		7 0 0 0 0	(H(H)(H(H(H(H(H))))))	1 0 0 0 0;2 0 0 0 0;3 0 0 0 0;4 0 0 0 0;5 0 0 0 0;6 0 0 0 0;	2	35.503	35.5009	35.507	3	-0.27728	No	6.38394e-08	4.59338e-09	0	4.59338e-09	1/sp|Q9Y7X6|ISH1_SCHPO	1/663	11400300	12365700	0
cwq_mix2-1_726.21371.21371.3.0.dta	cwq_mix2-1_726.21371.21371.3.0.dta	cwq_mix2-1_726	21371	6017.81	861.056	3	TAAESVTSAFEHNKDTATSK		3 0 0 0 0	(H(H)(H))	1 0 0 0 0;2 0 0 0 0;	1	28.0248	27.096	29.7497	3	0.25842	Yes	-1	0	0	0	1/sp|Q9Y7X6|ISH1_SCHPO	1/389	52428700	56454600	0
cwq_mix2-1_726.21429.21429.3.0.dta	cwq_mix2-1_726.21429.21429.3.0.dta	cwq_mix2-1_726	21429	6033.51	821.041	3	ASSAVSSAGDYVETNVKK		4 0 0 0 0	(H(H)(H(H)))	1 0 0 0 0;2 0 0 0 0;3 0 0 0 0;	2	43.9946	46.237	39.8301	3	0.07175	Yes	-1	0	0	0	1/sp|Q9Y7X6|ISH1_SCHPO	1/663	27420000	80648700	0
cwq_mix2-1_726.21436.21436.3.0.dta	cwq_mix2-1_726.21436.21436.3.0.dta	cwq_mix2-1_726	21436	6035.32	861.056	3	TAAESVTSAFEHNKDTATSK		3 0 0 0 0	(H(H)(H))	1 0 0 0 0;2 0 0 0 0;	1	38.7497	42.1248	32.4817	3	0.2189	Yes	-1	0	0	0	1/sp|Q9Y7X6|ISH1_SCHPO	1/389	52428700	56454600	0
cwq_mix2-1_726.21529.21529.3.0.dta	cwq_mix2-1_726.21529.21529.3.0.dta	cwq_mix2-1_726	21529	6059.96	886.378	3	ASSAVSSAGDYVETNVK		6 0 0 0 0	(H(H)(H(H(H(H)))))	1 0 0 0 0;2 0 0 0 0;3 0 0 0 0;4 0 0 0 0;5 0 0 0 0;	2	38.0647	45.4486	24.3515	3	0.14705	No	2.61789e-05	1.18401e-06	0	1.18401e-06	1/sp|Q9Y7X6|ISH1_SCHPO	1/663	25738400	23624700	0
cwq_mix2-1_726.21539.21539.3.1.dta	cwq_mix2-1_726.21539.21539.3.1.dta	cwq_mix2-1_726	21539	6062.61	892.054	3	ASSAVSSAGDYVETNVK		5 0 0 0 1	(H(H)(H(H(H(aH)))))	1 0 0 0 0;2 0 0 0 0;3 0 0 0 0;4 0 0 0 0;4 0 0 0 1;5 0 0 0 0;	2	54.1975	64.4291	35.1958	3	0.37906	No	7.48829e-08	5.26072e-09	0	5.26072e-09	1/sp|Q9Y7X6|ISH1_SCHPO	1/663	8714290	10661700	0
cwq_mix2-1_726.21556.21556.2.0.dta	cwq_mix2-1_726.21556.21556.2.0.dta	cwq_mix2-1_726	21556	6067.27	1329.06	2	ASSAVSSAGDYVETNVK		6 0 0 0 0	(H(H)(H(H(H(H)))))	1 0 0 0 0;2 0 0 0 0;3 0 0 0 0;4 0 0 0 0;5 0 0 0 0;	2	39.7214	43.3725	32.9408	3	0.67055	No	2.40733e-07	1.62576e-08	0	1.62576e-08	1/sp|Q9Y7X6|ISH1_SCHPO	1/663	7324680	6511210	0
cwq_mix2-1_726.21613.21613.3.1.dta	cwq_mix2-1_726.21613.21613.3.1.dta	cwq_mix2-1_726	21613	6082.62	892.054	3	ASSAVSSAGDYVETNVK		5 0 0 0 1	(H(H)(H(H(aH(H)))))	1 0 0 0 0;2 0 0 0 0;3 0 0 0 0;3 0 0 0 1;4 0 0 0 0;4 0 0 0 1;	2	41.2979	46.4539	31.7223	3	0.85024	No	4.56817e-07	2.65382e-08	0	2.65382e-08	1/sp|Q9Y7X6|ISH1_SCHPO	1/663	9455950	10661700	0
cwq_mix2-1_726.21641.21641.3.0.dta	cwq_mix2-1_726.21641.21641.3.0.dta	cwq_mix2-1_726	21641	6089.84	886.378	3	ASSAVSSAGDYVETNVK		6 0 0 0 0	(H(H)(H(H(H(H)))))	1 0 0 0 0;2 0 0 0 0;3 0 0 0 0;4 0 0 0 0;5 0 0 0 0;	2	16.4544	14.9602	19.2293	3	-0.09118	No	0.000505132	1.85848e-05	0	1.85848e-05	1/sp|Q9Y7X6|ISH1_SCHPO	1/663	25738400	23667100	0
cwq_mix2-1_726.2166.2166.2.0.dta	cwq_mix2-1_726.2166.2166.2.0.dta	cwq_mix2-1_726	2166	886.466	944.408	2	TTASGHITK		6 0 0 0 0	(H(H)(H(H(H(H)))))	1 0 0 0 0;2 0 0 0 0;3 0 0 0 0;4 0 0 0 0;5 0 0 0 0;	1	31.2161	20.8231	50.5174	3	1.35433	No	3.42125e-11	3.11212e-12	0	3.11212e-12	1/sp|O74947|YJBA_SCHPO	1/274	9070530	7351830	0
cwq_mix2-1_726.21825.21825.2.0.dta	cwq_mix2-1_726.21825.21825.2.0.dta	cwq_mix2-1_726	21825	6140.37	1248.04	2	ASSAVSSAGDYVETNVK		5 0 0 0 0	(H(H)(H(H(H))))	1 0 0 0 0;2 0 0 0 0;3 0 0 0 0;4 0 0 0 0;	2	40.7318	48.5869	26.1437	3	0.9335	No	9.49871e-06	4.44751e-07	0	4.44751e-07	1/sp|Q9Y7X6|ISH1_SCHPO	1/663	145389000	138897000	0
cwq_mix2-1_726.21848.21848.3.0.dta	cwq_mix2-1_726.21848.21848.3.0.dta	cwq_mix2-1_726	21848	6146.74	807.038	3	TAAESVTSAFEHNKDTATSK		2 0 0 0 0	(H(H))	1 0 0 0 0;	1	28.0497	32.9654	18.9207	2	0.54956	Yes	-1	0	0	0	1/sp|Q9Y7X6|ISH1_SCHPO	1/389	8140260	9686630	0
cwq_mix2-1_726.21864.21864.3.0.dta	cwq_mix2-1_726.21864.21864.3.0.dta	cwq_mix2-1_726	21864	6150.94	832.361	3	ASSAVSSAGDYVETNVK		5 0 0 0 0	(H(H)(H(H(H))))	1 0 0 0 0;2 0 0 0 0;3 0 0 0 0;4 0 0 0 0;	2	53.1043	65.8667	29.4027	3	0.79363	No	1.57925e-06	9.18398e-08	0	9.18398e-08	1/sp|Q9Y7X6|ISH1_SCHPO	1/663	175663000	199611000	0
cwq_mix2-1_726.21896.21896.2.0.dta	cwq_mix2-1_726.21896.21896.2.0.dta	cwq_mix2-1_726	21896	6159.95	1248.04	2	ASSAVSSAGDYVETNVK		5 0 0 0 0	(H(H)(H(H(H))))	1 0 0 0 0;2 0 0 0 0;3 0 0 0 0;4 0 0 0 0;	2	51.0156	62.6275	29.4506	3	0.98721	No	1.53879e-06	8.9128e-08	0	8.9128e-08	1/sp|Q9Y7X6|ISH1_SCHPO	1/663	145389000	138897000	0
cwq_mix2-1_726.21929.21929.3.0.dta	cwq_mix2-1_726.21929.21929.3.0.dta	cwq_mix2-1_726	21929	6168.8	832.361	3	ASSAVSSAGDYVETNVK		5 0 0 0 0	(H(H)(H(H(H))))	1 0 0 0 0;2 0 0 0 0;3 0 0 0 0;4 0 0 0 0;	2	55.6555	69.254	30.4013	3	0.69143	No	9.22562e-07	5.44003e-08	0	5.44003e-08	1/sp|Q9Y7X6|ISH1_SCHPO	1/663	175663000	199611000	0
cwq_mix2-1_726.21937.21937.3.1.dta	cwq_mix2-1_726.21937.21937.3.1.dta	cwq_mix2-1_726	21937	6171.29	838.036	3	ASSAVSSAGDYVETNVK		4 0 0 0 1	(H(H)(H(H(aH))))	1 0 0 0 0;2 0 0 0 0;3 0 0 0 0;3 0 0 0 1;4 0 0 0 0;	2	62.6216	81.8172	26.9725	3	0.12742	No	5.98263e-06	2.86312e-07	0	2.86312e-07	1/sp|Q9Y7X6|ISH1_SCHPO	1/663	30208800	38145000	0
cwq_mix2-1_726.21961.21961.2.0.dta	cwq_mix2-1_726.21961.21961.2.0.dta	cwq_mix2-1_726	21961	6177.65	1248.04	2	ASSAVSSAGDYVETNVK		5 0 0 0 0	(H(H)(H(H(H))))	1 0 0 0 0;2 0 0 0 0;3 0 0 0 0;4 0 0 0 0;	2	42.1358	49.5986	28.2765	3	1.00484	No	2.915e-06	1.55843e-07	0	1.55843e-07	1/sp|Q9Y7X6|ISH1_SCHPO	1/663	145389000	138897000	0
cwq_mix2-1_726.21986.21986.3.0.dta	cwq_mix2-1_726.21986.21986.3.0.dta	cwq_mix2-1_726	21986	6184.52	821.041	3	ASSAVSSAGDYVETNVKK		4 0 0 0 0	(H(H)(H(H)))	1 0 0 0 0;2 0 0 0 0;3 0 0 0 0;	2	38.9358	40.4001	36.2162	3	-0.03064	Yes	-1	0	0	0	1/sp|Q9Y7X6|ISH1_SCHPO	1/663	8641190	24427700	0
cwq_mix2-1_726.21996.21996.3.0.dta	cwq_mix2-1_726.21996.21996.3.0.dta	cwq_mix2-1_726	21996	6187.21	832.361	3	ASSAVSSAGDYVETNVK		5 0 0 0 0	(H(H)(H(H(H))))	1 0 0 0 0;2 0 0 0 0;3 0 0 0 0;4 0 0 0 0;	2	17.7615	19.7011	14.1594	3	0.64574	No	0.00598788	0.000256513	0	0.000256513	1/sp|Q9Y7X6|ISH1_SCHPO	1/663	175692000	199705000	0
cwq_mix2-1_726.22236.22236.2.1.dta	cwq_mix2-1_726.22236.22236.2.1.dta	cwq_mix2-1_726	22236	6251.6	857.876	2	TRDSNPSNTDSR		1 1 0 0 0	(N(H))	0 1 0 0 0;	1	4.76637	7.33288	0	0	5.50481	Yes	-1	0	0.00955414	0.00955414	1/sp|O43005|AP2B_SCHPO	1/600	49855000	22410800	0
cwq_mix2-1_726.2245.2245.2.0.dta	cwq_mix2-1_726.2245.2245.2.0.dta	cwq_mix2-1_726	2245	907.272	1025.43	2	TTASGHITK		7 0 0 0 0	(H(H)(H(H(H(H(H))))))	1 0 0 0 0;2 0 0 0 0;3 0 0 0 0;4 0 0 0 0;5 0 0 0 0;6 0 0 0 0;	1	22.9964	8.05102	50.7522	3	1.21242	No	3.03868e-11	2.83822e-12	0.00328947	0.00328947	1/sp|O74947|YJBA_SCHPO	1/274	1408880	1292510	0
cwq_mix2-1_726.22601.22601.3.0.dta	cwq_mix2-1_726.22601.22601.3.0.dta	cwq_mix2-1_726	22601	6349.94	1049.14	3	VASTSSLPVTSVSASVDPK		7 0 0 0 1	(H(H)(H(H(H(H(H(aH)))))))	1 0 0 0 0;2 0 0 0 0;3 0 0 0 0;4 0 0 0 0;5 0 0 0 0;6 0 0 0 0;6 0 0 0 1;7 0 0 0 0;	3	37.3779	41.523	29.6797	3	0.37159	No	1.35968e-06	8.07521e-08	0	8.07521e-08	1/sp|P87178|YB1D_SCHPO	1/221	15421500	9226450	0
cwq_mix2-1_726.22637.22637.3.0.dta	cwq_mix2-1_726.22637.22637.3.0.dta	cwq_mix2-1_726	22637	6359.73	1043.47	3	VASTSSLPVTSVSASVDPK		8 0 0 0 0	(H(H)(H(H(H(H(H(H)))))))	1 0 0 0 0;2 0 0 0 0;3 0 0 0 0;4 0 0 0 0;5 0 0 0 0;6 0 0 0 0;7 0 0 0 0;	3	20.4746	23.7137	14.4591	3	0.40272	No	0.00529835	0.000222399	0	0.000222399	1/sp|P87178|YB1D_SCHPO	1/221	3632220	2410710	0
cwq_mix2-1_726.22676.22676.4.0.dta	cwq_mix2-1_726.22676.22676.4.0.dta	cwq_mix2-1_726	22676	6370.33	1232.79	4	ITGHISSIEATAADIHDAPSTTTKYVQR		12 0 0 0 0	(H(H)(H(H(H(H(H(H(H(H(H(H)))))))))))	1 0 0 0 0;2 0 0 0 0;3 0 0 0 0;4 0 0 0 0;5 0 0 0 0;6 0 0 0 0;7 0 0 0 0;8 0 0 0 0;9 0 0 0 0;10 0 0 0 0;11 0 0 0 0;	2	23.461	19.4541	30.9023	3	1.00284	No	7.05903e-07	4.24369e-08	0	4.24369e-08	1/sp|O94559|YF65_SCHPO	2020-01-26	47239900	48354900	0
cwq_mix2-1_726.22680.22680.3.0.dta	cwq_mix2-1_726.22680.22680.3.0.dta	cwq_mix2-1_726	22680	6371.48	1049.14	3	VASTSSLPVTSVSASVDPK		7 0 0 0 1	(H(H)(H(H(aH(H(H(H)))))))	1 0 0 0 0;2 0 0 0 0;3 0 0 0 0;3 0 0 0 1;4 0 0 0 0;4 0 0 0 1;5 0 0 0 1;6 0 0 0 1;	3	13.8538	15.3684	11.041	3	0.31627	No	0.0214189	0.000992945	0	0.000992945	1/sp|P87178|YB1D_SCHPO	1/221	15649700	9226450	0
cwq_mix2-1_726.22699.22699.5.0.dta	cwq_mix2-1_726.22699.22699.5.0.dta	cwq_mix2-1_726	22699	6376.56	986.435	5	ITGHISSIEATAADIHDAPSTTTKYVQR		12 0 0 0 0	(H(H)(H(H(H(H(H(H(H(H(H(H)))))))))))	1 0 0 0 0;2 0 0 0 0;3 0 0 0 0;4 0 0 0 0;5 0 0 0 0;6 0 0 0 0;7 0 0 0 0;8 0 0 0 0;9 0 0 0 0;10 0 0 0 0;11 0 0 0 0;	2	28.3533	33.8272	18.1874	3	0.09966	No	0.000901567	3.26511e-05	0	3.26511e-05	1/sp|O94559|YF65_SCHPO	2020-01-26	62577200	62147700	0
cwq_mix2-1_726.22733.22733.4.0.dta	cwq_mix2-1_726.22733.22733.4.0.dta	cwq_mix2-1_726	22733	6385.82	1015.19	4	ITGHISSIEATAADIHDAPSTTTK		10 0 0 0 0	(H(H)(H(H(H(H(H(H(H(H)))))))))	1 0 0 0 0;2 0 0 0 0;3 0 0 0 0;4 0 0 0 0;5 0 0 0 0;6 0 0 0 0;7 0 0 0 0;8 0 0 0 0;9 0 0 0 0;	2	34.7818	26.7808	49.6408	3	0.71567	No	5.32388e-11	4.95579e-12	0	4.95579e-12	1/sp|O94559|YF65_SCHPO	2020-01-26	15363400	13388700	0
cwq_mix2-1_726.22746.22746.3.0.dta	cwq_mix2-1_726.22746.22746.3.0.dta	cwq_mix2-1_726	22746	6389.35	1353.26	3	ITGHISSIEATAADIHDAPSTTTK		10 0 0 0 0	(H(H)(H(H(H(H(H(H(H(H)))))))))	1 0 0 0 0;2 0 0 0 0;3 0 0 0 0;4 0 0 0 0;5 0 0 0 0;6 0 0 0 0;7 0 0 0 0;8 0 0 0 0;9 0 0 0 0;	2	23.3799	10.6532	47.0152	3	0.44409	No	1.99039e-10	1.69677e-11	0	1.69677e-11	1/sp|O94559|YF65_SCHPO	2020-01-26	1541010	2466830	0
cwq_mix2-1_726.22769.22769.3.0.dta	cwq_mix2-1_726.22769.22769.3.0.dta	cwq_mix2-1_726	22769	6395.73	1471.61	3	ILSEMSASMASSSAHYTSSPTILSR	5,Oxidation[M];	11 0 0 0 0	(H(H)(H(H(H(H(H(H(H(H(H))))))))))	1 0 0 0 0;2 0 0 0 0;3 0 0 0 0;4 0 0 0 0;5 0 0 0 0;6 0 0 0 0;7 0 0 0 0;8 0 0 0 0;9 0 0 0 0;10 0 0 0 0;	3	28.764	16.7142	51.1423	3	1.0081	No	2.49494e-11	2.45831e-12	0	2.45831e-12	1/sp|Q9P7L0|YOSE_SCHPO	1/261	2031560	2575760	0
cwq_mix2-1_726.22799.22799.4.0.dta	cwq_mix2-1_726.22799.22799.4.0.dta	cwq_mix2-1_726	22799	6404.06	1015.19	4	ITGHISSIEATAADIHDAPSTTTK		10 0 0 0 0	(H(H)(H(H(H(H(H(H(H(H)))))))))	1 0 0 0 0;2 0 0 0 0;3 0 0 0 0;4 0 0 0 0;5 0 0 0 0;6 0 0 0 0;7 0 0 0 0;8 0 0 0 0;9 0 0 0 0;	2	19.2873	20.071	17.8317	2	0.49091	No	0.0010916	4.05057e-05	0	4.05057e-05	1/sp|O94559|YF65_SCHPO	2020-01-26	21212100	18582900	0
cwq_mix2-1_726.22842.22842.4.1.dta	cwq_mix2-1_726.22842.22842.4.1.dta	cwq_mix2-1_726	22842	6415.62	1232.79	4	ITGHISSIEATAADIHDAPSTTTKYVQR		12 0 0 0 0	(H(H)(H(H(H(H(H(H(H(H(H(H)))))))))))	1 0 0 0 0;2 0 0 0 0;3 0 0 0 0;4 0 0 0 0;5 0 0 0 0;6 0 0 0 0;7 0 0 0 0;8 0 0 0 0;9 0 0 0 0;10 0 0 0 0;11 0 0 0 0;	2	15.6848	9.35956	27.4316	3	1.05478	No	4.63929e-06	2.23464e-07	0.00328947	0.0032897	1/sp|O94559|YF65_SCHPO	2020-01-26	99398300	98236100	0
cwq_mix2-1_726.22901.22901.4.0.dta	cwq_mix2-1_726.22901.22901.4.0.dta	cwq_mix2-1_726	22901	6431.99	974.68	4	ITGHISSIEATAADIHDAPSTTTK		9 0 0 0 0	(H(H)(H(H(H(H(H(H(H))))))))	1 0 0 0 0;2 0 0 0 0;3 0 0 0 0;4 0 0 0 0;5 0 0 0 0;6 0 0 0 0;7 0 0 0 0;8 0 0 0 0;	2	21.9563	12.5646	39.398	3	0.93011	No	8.90866e-09	7.25608e-10	0	7.25608e-10	1/sp|O94559|YF65_SCHPO	2020-01-26	12759700	11138800	0
cwq_mix2-1_726.22939.22939.5.0.dta	cwq_mix2-1_726.22939.22939.5.0.dta	cwq_mix2-1_726	22939	6442.46	986.436	5	ITGHISSIEATAADIHDAPSTTTKYVQR		12 0 0 0 0	(H(H)(H(H(H(H(H(H(H(H(H(H)))))))))))	1 0 0 0 0;2 0 0 0 0;3 0 0 0 0;4 0 0 0 0;5 0 0 0 0;6 0 0 0 0;7 0 0 0 0;8 0 0 0 0;9 0 0 0 0;10 0 0 0 0;11 0 0 0 0;	2	29.5161	35.2674	18.8351	3	0.9164	No	0.000630714	2.32653e-05	0	2.32653e-05	1/sp|O94559|YF65_SCHPO	2020-01-26	123761000	118911000	0
cwq_mix2-1_726.22948.22948.4.0.dta	cwq_mix2-1_726.22948.22948.4.0.dta	cwq_mix2-1_726	22948	6444.86	1232.79	4	ITGHISSIEATAADIHDAPSTTTKYVQR		12 0 0 0 0	(H(H)(H(H(H(H(H(H(H(H(H(H)))))))))))	1 0 0 0 0;2 0 0 0 0;3 0 0 0 0;4 0 0 0 0;5 0 0 0 0;6 0 0 0 0;7 0 0 0 0;8 0 0 0 0;9 0 0 0 0;10 0 0 0 0;11 0 0 0 0;	2	22.6474	16.6173	33.8461	3	0.62704	No	1.50245e-07	1.07002e-08	0	1.07002e-08	1/sp|O94559|YF65_SCHPO	2020-01-26	99398300	98236100	0
cwq_mix2-1_726.2300.2300.2.0.dta	cwq_mix2-1_726.2300.2300.2.0.dta	cwq_mix2-1_726	2300	922.309	944.407	2	TTASGHITK		6 0 0 0 0	(H(H)(H(H(H(H)))))	1 0 0 0 0;2 0 0 0 0;3 0 0 0 0;4 0 0 0 0;5 0 0 0 0;	1	25.5103	14.6026	45.7674	3	0.55023	No	3.71431e-10	3.20499e-11	0	3.20499e-11	1/sp|O74947|YJBA_SCHPO	1/274	2807600	1774790	0
cwq_mix2-1_726.23014.23014.5.0.dta	cwq_mix2-1_726.23014.23014.5.0.dta	cwq_mix2-1_726	23014	6462.58	986.436	5	ITGHISSIEATAADIHDAPSTTTKYVQR		12 0 0 0 0	(H(H)(H(H(H(H(H(H(H(H(H(H)))))))))))	1 0 0 0 0;2 0 0 0 0;3 0 0 0 0;4 0 0 0 0;5 0 0 0 0;6 0 0 0 0;7 0 0 0 0;8 0 0 0 0;9 0 0 0 0;10 0 0 0 0;11 0 0 0 0;	2	28.6374	31.357	23.5867	3	0.61507	No	4.05835e-05	1.71917e-06	0	1.71917e-06	1/sp|O94559|YF65_SCHPO	2020-01-26	123761000	118911000	0
cwq_mix2-1_726.23051.23051.4.2.dta	cwq_mix2-1_726.23051.23051.4.2.dta	cwq_mix2-1_726	23051	6472.8	974.68	4	ITGHISSIEATAADIHDAPSTTTK		9 0 0 0 0	(H(H)(H(H(H(H(H(H(H))))))))	1 0 0 0 0;2 0 0 0 0;3 0 0 0 0;4 0 0 0 0;5 0 0 0 0;6 0 0 0 0;7 0 0 0 0;8 0 0 0 0;	2	24.8765	16.3081	40.7893	3	0.7956	No	4.4417e-09	3.4769e-10	0	3.4769e-10	1/sp|O94559|YF65_SCHPO	2020-01-26	7331260	3232620	0
cwq_mix2-1_726.23057.23057.4.0.dta	cwq_mix2-1_726.23057.23057.4.0.dta	cwq_mix2-1_726	23057	6474.34	1192.28	4	ITGHISSIEATAADIHDAPSTTTKYVQR		11 0 0 0 0	(H(H)(H(H(H(H(H(H(H(H(H))))))))))	1 0 0 0 0;2 0 0 0 0;3 0 0 0 0;4 0 0 0 0;5 0 0 0 0;6 0 0 0 0;7 0 0 0 0;8 0 0 0 0;9 0 0 0 0;10 0 0 0 0;	2	14.6121	10.8961	21.5133	3	1.22313	No	0.000134972	5.08005e-06	0	5.08005e-06	1/sp|O94559|YF65_SCHPO	2020-01-26	128737000	105066000	0
cwq_mix2-1_726.23123.23123.4.0.dta	cwq_mix2-1_726.23123.23123.4.0.dta	cwq_mix2-1_726	23123	6492.53	1192.28	4	ITGHISSIEATAADIHDAPSTTTKYVQR		11 0 0 0 0	(H(H)(H(H(H(H(H(H(H(H(H))))))))))	1 0 0 0 0;2 0 0 0 0;3 0 0 0 0;4 0 0 0 0;5 0 0 0 0;6 0 0 0 0;7 0 0 0 0;8 0 0 0 0;9 0 0 0 0;10 0 0 0 0;	2	19.9512	16.1506	27.0096	3	1.20551	No	5.86063e-06	2.79343e-07	0	2.79343e-07	1/sp|O94559|YF65_SCHPO	2020-01-26	128737000	105066000	0
cwq_mix2-1_726.23218.23218.3.0.dta	cwq_mix2-1_726.23218.23218.3.0.dta	cwq_mix2-1_726	23218	6518.15	1110.83	3	TTTYVGPSPSASSVVAYTTK		7 0 0 0 1	(H(H)(H(H(aH(H(H(H)))))))	1 0 0 0 0;2 0 0 0 0;3 0 0 0 0;3 0 0 0 1;4 0 0 0 0;4 0 0 0 1;5 0 0 0 1;6 0 0 0 1;	1	19.5764	25.6164	8.35925	3	0.31341	No	0.0771966	0.00370589	0	0.00370589	1/sp|O42665|YF8B_SCHPO	1/265	2307960	2246330	0
cwq_mix2-1_726.23265.23265.4.0.dta	cwq_mix2-1_726.23265.23265.4.0.dta	cwq_mix2-1_726	23265	6530.71	1192.28	4	ITGHISSIEATAADIHDAPSTTTKYVQR		11 0 0 0 0	(H(H)(H(H(H(H(H(H(H(H(H))))))))))	1 0 0 0 0;2 0 0 0 0;3 0 0 0 0;4 0 0 0 0;5 0 0 0 0;6 0 0 0 0;7 0 0 0 0;8 0 0 0 0;9 0 0 0 0;10 0 0 0 0;	2	21.2027	17.4339	28.2018	3	0.48962	No	3.03669e-06	1.60147e-07	0	1.60147e-07	1/sp|O94559|YF65_SCHPO	2020-01-26	128961000	105066000	0
cwq_mix2-1_726.23319.23319.5.0.dta	cwq_mix2-1_726.23319.23319.5.0.dta	cwq_mix2-1_726	23319	6545.58	954.025	5	ITGHISSIEATAADIHDAPSTTTKYVQR		11 0 0 0 0	(H(H)(H(H(H(H(H(H(H(H(H))))))))))	1 0 0 0 0;2 0 0 0 0;3 0 0 0 0;4 0 0 0 0;5 0 0 0 0;6 0 0 0 0;7 0 0 0 0;8 0 0 0 0;9 0 0 0 0;10 0 0 0 0;	2	21.8949	26.7522	12.8741	3	0.6881	No	0.010016	0.000457263	0	0.000457263	1/sp|O94559|YF65_SCHPO	2020-01-26	136473000	138020000	0
cwq_mix2-1_726.23396.23396.4.0.dta	cwq_mix2-1_726.23396.23396.4.0.dta	cwq_mix2-1_726	23396	6565.99	1151.77	4	ITGHISSIEATAADIHDAPSTTTKYVQR		10 0 0 0 0	(H(H)(H(H(H(H(H(H(H(H)))))))))	1 0 0 0 0;2 0 0 0 0;3 0 0 0 0;4 0 0 0 0;5 0 0 0 0;6 0 0 0 0;7 0 0 0 0;8 0 0 0 0;9 0 0 0 0;	2	13.8902	17.4833	7.21713	3	0.14444	No	0.140959	0.00638276	0	0.00638276	1/sp|O94559|YF65_SCHPO	2020-01-26	54309000	57948200	0
cwq_mix2-1_726.23421.23421.5.0.dta	cwq_mix2-1_726.23421.23421.5.0.dta	cwq_mix2-1_726	23421	6572.76	954.025	5	ITGHISSIEATAADIHDAPSTTTKYVQR		11 0 0 0 0	(H(H)(H(H(H(H(H(H(H(H(H))))))))))	1 0 0 0 0;2 0 0 0 0;3 0 0 0 0;4 0 0 0 0;5 0 0 0 0;6 0 0 0 0;7 0 0 0 0;8 0 0 0 0;9 0 0 0 0;10 0 0 0 0;	2	12.8425	12.4448	13.581	3	0.26847	No	0.00755461	0.000320597	0	0.000320597	1/sp|O94559|YF65_SCHPO	2020-01-26	136473000	131184000	0
cwq_mix2-1_726.23429.23429.5.0.dta	cwq_mix2-1_726.23429.23429.5.0.dta	cwq_mix2-1_726	23429	6574.81	921.614	5	ITGHISSIEATAADIHDAPSTTTKYVQR		10 0 0 0 0	(H(H)(H(H(H(H(H(H(H(H)))))))))	1 0 0 0 0;2 0 0 0 0;3 0 0 0 0;4 0 0 0 0;5 0 0 0 0;6 0 0 0 0;7 0 0 0 0;8 0 0 0 0;9 0 0 0 0;	2	23.4383	30.611	10.1174	3	0.21568	No	0.0324572	0.00156721	0	0.00156721	1/sp|O94559|YF65_SCHPO	2020-01-26	57426200	61226800	0
cwq_mix2-1_726.2443.2443.2.0.dta	cwq_mix2-1_726.2443.2443.2.0.dta	cwq_mix2-1_726	2443	960.528	1106.46	2	TTASGHITK		8 0 0 0 0	(H(H)(H(H(H(H(H(H)))))))	1 0 0 0 0;2 0 0 0 0;3 0 0 0 0;4 0 0 0 0;5 0 0 0 0;6 0 0 0 0;7 0 0 0 0;	1	32.2499	16.1497	62.1503	3	1.31554	No	9.54356e-14	1.1951e-14	0	1.1951e-14	1/sp|O74947|YJBA_SCHPO	1/274	3851210	3447340	0
cwq_mix2-1_726.2454.2454.3.0.dta	cwq_mix2-1_726.2454.2454.3.0.dta	cwq_mix2-1_726	2454	963.462	737.976	3	TTASGHITK		8 0 0 0 0	(H(H)(H(H(H(H(H(H)))))))	1 0 0 0 0;2 0 0 0 0;3 0 0 0 0;4 0 0 0 0;5 0 0 0 0;6 0 0 0 0;7 0 0 0 0;	1	36.1986	12.8681	79.5267	3	0.7355	No	2.42691e-17	4.02603e-18	0	4.02603e-18	1/sp|O74947|YJBA_SCHPO	1/274	2749030	2631780	0
cwq_mix2-1_726.24811.24811.3.0.dta	cwq_mix2-1_726.24811.24811.3.0.dta	cwq_mix2-1_726	24811	6927.66	1363.91	3	THHTEYTTLTDGSIDTYTITAK		10 0 0 0 0	(H(H)(H(H(H(H(H(H(H(H)))))))))	1 0 0 0 0;2 0 0 0 0;3 0 0 0 0;4 0 0 0 0;5 0 0 0 0;6 0 0 0 0;7 0 0 0 0;8 0 0 0 0;9 0 0 0 0;	1	33.9618	29.2756	42.6645	3	0.8047	No	1.74393e-09	1.39189e-10	0	1.39189e-10	1/sp|Q9C0Y2|YKL1_SCHPO	1/74	2890560	2668220	0
cwq_mix2-1_726.24929.24929.4.0.dta	cwq_mix2-1_726.24929.24929.4.0.dta	cwq_mix2-1_726	24929	6956.14	982.669	4	THHTEYTTLTDGSIDTYTITAK		9 0 0 0 0	(H(H)(H(H(H(H(H(H(H))))))))	1 0 0 0 0;2 0 0 0 0;3 0 0 0 0;4 0 0 0 0;5 0 0 0 0;6 0 0 0 0;7 0 0 0 0;8 0 0 0 0;	1	53.4698	66.2567	29.7228	3	0.28119	No	1.3285e-06	7.73878e-08	0	7.73878e-08	1/sp|Q9C0Y2|YKL1_SCHPO	1/74	313710000	256050000	0
cwq_mix2-1_726.24931.24931.3.0.dta	cwq_mix2-1_726.24931.24931.3.0.dta	cwq_mix2-1_726	24931	6956.59	1309.89	3	THHTEYTTLTDGSIDTYTITAK		9 0 0 0 0	(H(H)(H(H(H(H(H(H(H))))))))	1 0 0 0 0;2 0 0 0 0;3 0 0 0 0;4 0 0 0 0;5 0 0 0 0;6 0 0 0 0;7 0 0 0 0;8 0 0 0 0;	1	71.5463	70.0408	74.3423	3	1.09211	No	2.61119e-16	3.83102e-17	0	3.83102e-17	1/sp|Q9C0Y2|YKL1_SCHPO	1/74	195972000	147215000	0
cwq_mix2-1_726.25427.25427.3.0.dta	cwq_mix2-1_726.25427.25427.3.0.dta	cwq_mix2-1_726	25427	7072.97	1520.3	3	ILSEMSASMASSSAHYTSSPTILSR		12 0 0 0 0	(H(H)(H(H(H(H(H(H(H(H(H(H)))))))))))	1 0 0 0 0;2 0 0 0 0;3 0 0 0 0;4 0 0 0 0;5 0 0 0 0;6 0 0 0 0;7 0 0 0 0;8 0 0 0 0;9 0 0 0 0;10 0 0 0 0;11 0 0 0 0;	3	34.5771	25.426	51.572	3	-0.01752	No	2.00752e-11	2.10808e-12	0	2.10808e-12	1/sp|Q9P7L0|YOSE_SCHPO	1/261	27387500	22672700	0
cwq_mix2-1_726.25591.25591.3.0.dta	cwq_mix2-1_726.25591.25591.3.0.dta	cwq_mix2-1_726	25591	7111.61	1466.28	3	ILSEMSASMASSSAHYTSSPTILSR		11 0 0 0 0	(H(H)(H(H(H(H(H(H(H(H(H))))))))))	1 0 0 0 0;2 0 0 0 0;3 0 0 0 0;4 0 0 0 0;5 0 0 0 0;6 0 0 0 0;7 0 0 0 0;8 0 0 0 0;9 0 0 0 0;10 0 0 0 0;	3	30.2566	19.674	49.9099	3	0.44772	No	4.64865e-11	4.11247e-12	0	4.11247e-12	1/sp|Q9P7L0|YOSE_SCHPO	1/261	80828900	74505800	0
cwq_mix2-1_726.25607.25607.4.1.dta	cwq_mix2-1_726.25607.25607.4.1.dta	cwq_mix2-1_726	25607	7115.75	1104.22	4	ILSEMSASMASSSAHYTSSPTILSR		10 0 0 0 1	(H(H)(H(H(H(aH(H(H(H(H(H))))))))))	1 0 0 0 0;2 0 0 0 0;3 0 0 0 0;4 0 0 0 0;4 0 0 0 1;5 0 0 0 0;5 0 0 0 1;6 0 0 0 1;7 0 0 0 1;8 0 0 0 1;9 0 0 0 1;	3	33.6547	44.1436	14.1753	3	0.52641	No	0.00594937	0.000254389	0	0.000254389	1/sp|Q9P7L0|YOSE_SCHPO	1/261	48328800	52033600	0
cwq_mix2-1_726.25646.25646.3.0.dta	cwq_mix2-1_726.25646.25646.3.0.dta	cwq_mix2-1_726	25646	7125.73	1255.87	3	THHTEYTTLTDGSIDTYTITAK		8 0 0 0 0	(H(H)(H(H(H(H(H(H)))))))	1 0 0 0 0;2 0 0 0 0;3 0 0 0 0;4 0 0 0 0;5 0 0 0 0;6 0 0 0 0;7 0 0 0 0;	1	22.4808	25.5904	16.706	2	2.40409	No	0.00194215	7.70913e-05	0	7.70913e-05	1/sp|Q9C0Y2|YKL1_SCHPO	1/74	27712900	43596500	0
cwq_mix2-1_726.2586.2586.2.0.dta	cwq_mix2-1_726.2586.2586.2.0.dta	cwq_mix2-1_726	2586	998.556	1106.46	2	TTASGHITK		8 0 0 0 0	(H(H)(H(H(H(H(H(H)))))))	1 0 0 0 0;2 0 0 0 0;3 0 0 0 0;4 0 0 0 0;5 0 0 0 0;6 0 0 0 0;7 0 0 0 0;	1	27.4924	9.73473	60.471	3	1.06508	No	2.21472e-13	2.654e-14	0	2.654e-14	1/sp|O74947|YJBA_SCHPO	1/274	5022960	4354740	0
cwq_mix2-1_726.25918.25918.4.1.dta	cwq_mix2-1_726.25918.25918.4.1.dta	cwq_mix2-1_726	25918	7195.02	942.156	4	THHTEYTTLTDGSIDTYTITAK		8 0 0 0 0	(H(H)(H(H(H(H(H(H)))))))	1 0 0 0 0;2 0 0 0 0;3 0 0 0 0;4 0 0 0 0;5 0 0 0 0;6 0 0 0 0;7 0 0 0 0;	1	35.5205	44.4316	18.9714	3	-0.00322	No	0.000584304	2.16898e-05	0	2.16898e-05	1/sp|Q9C0Y2|YKL1_SCHPO	1/74	5951290	15683800	0
cwq_mix2-1_726.26793.26793.2.0.dta	cwq_mix2-1_726.26793.26793.2.0.dta	cwq_mix2-1_726	26793	7425.29	816.368	2	DAJNTQFQFTSR		0 1 0 0 0	(N)		5	23.8771	31.6015	9.53172	1	-0.0081	Yes	-1	0	0	0	1/sp|Q9C0Y4|AGLU_SCHPO	1/118	9620700	9572460	0
cwq_mix2-1_726.26851.26851.4.1.dta	cwq_mix2-1_726.26851.26851.4.1.dta	cwq_mix2-1_726	26851	7440.79	760.093	4	DGHVIDSSNLQTDSVKDYSEVSR		3 0 0 0 0	(H(H)(H))	1 0 0 0 0;2 0 0 0 0;	7	28.8357	41.9627	4.45686	2	-0.15671	Yes	-1	0	0	0	1/sp|Q9P7L0|YOSE_SCHPO	1/755	8885880	11384300	0
cwq_mix2-1_726.26895.26895.3.0.dta	cwq_mix2-1_726.26895.26895.3.0.dta	cwq_mix2-1_726	26895	7452.09	1013.12	3	DGHVIDSSNLQTDSVKDYSEVSR		3 0 0 0 0	(H(H)(H))	1 0 0 0 0;2 0 0 0 0;	7	11.398	8.51566	16.751	3	-0.91428	Yes	-1	0	0.00328947	0.00328947	1/sp|Q9P7L0|YOSE_SCHPO	1/755	11040800	13285000	0
cwq_mix2-1_726.2828.2828.2.0.dta	cwq_mix2-1_726.2828.2828.2.0.dta	cwq_mix2-1_726	2828	1063.6	782.355	2	TTASGHITK		4 0 0 0 0	(H(H)(H(H)))	1 0 0 0 0;2 0 0 0 0;3 0 0 0 0;	1	15.3396	8.29002	28.4316	3	0.76843	Yes	-1	0	0.00328947	0.00328947	1/sp|O74947|YJBA_SCHPO	1/274	1591910	1445320	0
cwq_mix2-1_726.2949.2949.2.0.dta	cwq_mix2-1_726.2949.2949.2.0.dta	cwq_mix2-1_726	2949	1095.74	782.354	2	TTASGHITK		4 0 0 0 0	(H(H)(H(H)))	1 0 0 0 0;2 0 0 0 0;3 0 0 0 0;	1	19.3852	12.0982	32.9181	3	0.48193	Yes	-1	0	0	0	1/sp|O74947|YJBA_SCHPO	1/274	1529600	1660030	0
cwq_mix2-1_726.29783.29783.4.2.dta	cwq_mix2-1_726.29783.29783.4.2.dta	cwq_mix2-1_726	29783	8186.99	1039.2	4	SAASKVQDAEFSIQTAPSFPK		12 0 0 0 0	(H(H)(H(H(H(H(H(H(H(H(H(H)))))))))))	1 0 0 0 0;2 0 0 0 0;3 0 0 0 0;4 0 0 0 0;5 0 0 0 0;6 0 0 0 0;7 0 0 0 0;8 0 0 0 0;9 0 0 0 0;10 0 0 0 0;11 0 0 0 0;	1	28.1127	20.2659	42.6854	3	3.47327	No	1.72589e-09	1.38497e-10	0	1.38497e-10	1/sp|P87178|YB1D_SCHPO	1/238	15588500	17467100	0
cwq_mix2-1_726.29819.29819.3.0.dta	cwq_mix2-1_726.29819.29819.3.0.dta	cwq_mix2-1_726	29819	8196.4	1331.24	3	SAASKVQDAEFSIQTAPSFPK		11 0 0 0 0	(H(H)(H(H(H(H(H(H(H(H(H))))))))))	1 0 0 0 0;2 0 0 0 0;3 0 0 0 0;4 0 0 0 0;5 0 0 0 0;6 0 0 0 0;7 0 0 0 0;8 0 0 0 0;9 0 0 0 0;10 0 0 0 0;	1	33.5747	20.4048	58.0331	3	0.46887	No	7.57855e-13	8.92516e-14	0	8.92516e-14	1/sp|P87178|YB1D_SCHPO	1/238	73606900	79282300	0
cwq_mix2-1_726.29906.29906.3.0.dta	cwq_mix2-1_726.29906.29906.3.0.dta	cwq_mix2-1_726	29906	8218.78	1331.24	3	SAASKVQDAEFSIQTAPSFPK		11 0 0 0 0	(H(H)(H(H(H(H(H(H(H(H(H))))))))))	1 0 0 0 0;2 0 0 0 0;3 0 0 0 0;4 0 0 0 0;5 0 0 0 0;6 0 0 0 0;7 0 0 0 0;8 0 0 0 0;9 0 0 0 0;10 0 0 0 0;	1	57.9752	41.1031	89.3092	3	0.97316	No	3.45434e-19	7.99677e-20	0	7.99677e-20	1/sp|P87178|YB1D_SCHPO	1/238	73606900	79282300	0
cwq_mix2-1_726.30007.30007.3.0.dta	cwq_mix2-1_726.30007.30007.3.0.dta	cwq_mix2-1_726	30007	8244.85	1277.22	3	SAASKVQDAEFSIQTAPSFPK		10 0 0 0 0	(H(H)(H(H(H(H(H(H(H(H)))))))))	1 0 0 0 0;2 0 0 0 0;3 0 0 0 0;4 0 0 0 0;5 0 0 0 0;6 0 0 0 0;7 0 0 0 0;8 0 0 0 0;9 0 0 0 0;	1	65.6001	51.4759	91.8306	3	0.317	No	1.21264e-19	2.63114e-20	0	2.63114e-20	1/sp|P87178|YB1D_SCHPO	1/238	102742000	97825700	0
cwq_mix2-1_726.30111.30111.3.0.dta	cwq_mix2-1_726.30111.30111.3.0.dta	cwq_mix2-1_726	30111	8269.43	1277.22	3	SAASKVQDAEFSIQTAPSFPK		10 0 0 0 0	(H(H)(H(H(H(H(H(H(H(H)))))))))	1 0 0 0 0;2 0 0 0 0;3 0 0 0 0;4 0 0 0 0;5 0 0 0 0;6 0 0 0 0;7 0 0 0 0;8 0 0 0 0;9 0 0 0 0;	1	43.7839	31.5628	66.4802	3	-0.22117	No	1.12023e-14	1.51155e-15	0	1.51155e-15	1/sp|P87178|YB1D_SCHPO	1/238	102742000	97825700	0
cwq_mix2-1_726.30453.30453.3.0.dta	cwq_mix2-1_726.30453.30453.3.0.dta	cwq_mix2-1_726	30453	8355.31	1136.52	3	VYAYTTVTLEAAASAISTNGAAK		7 0 0 0 0	(H(H)(H(H(H(H(H))))))	1 0 0 0 0;2 0 0 0 0;3 0 0 0 0;4 0 0 0 0;5 0 0 0 0;6 0 0 0 0;	5	20.3568	27.0395	7.94607	3	-0.25494	No	0.0957884	0.00455718	0	0.00455718	1/sp|Q9UR09|PSU1_SCHPO	1/44	13694800	14542600	0
cwq_mix2-1_726.30477.30477.3.0.dta	cwq_mix2-1_726.30477.30477.3.0.dta	cwq_mix2-1_726	30477	8361.23	1142.19	3	VYAYTTVTLEAAASAISTNGAAK		6 0 0 0 1	(H(H)(H(H(H(aH(H))))))	1 0 0 0 0;2 0 0 0 0;3 0 0 0 0;4 0 0 0 0;4 0 0 0 1;5 0 0 0 0;5 0 0 0 1;	5	30.4182	39.4581	13.6298	3	-0.97057	No	0.00740886	0.000308721	0	0.000308721	1/sp|Q9UR09|PSU1_SCHPO	1/44	13756000	11919700	0
cwq_mix2-1_726.30989.30989.3.1.dta	cwq_mix2-1_726.30989.30989.3.1.dta	cwq_mix2-1_726	30989	8493.18	1088.18	3	VYAYTTVTLEAAASAISTNGAAK		5 0 0 0 1	(H(H)(H(H(H(aH)))))	1 0 0 0 0;2 0 0 0 0;3 0 0 0 0;4 0 0 0 0;4 0 0 0 1;5 0 0 0 0;	5	12.623	15.4245	7.42022	3	9.41863	No	0.126532	0.00579436	0	0.00579436	1/sp|Q9UR09|PSU1_SCHPO	1/44	902445	3732960	0
cwq_mix2-1_726.3142.3142.2.0.dta	cwq_mix2-1_726.3142.3142.2.0.dta	cwq_mix2-1_726	3142	1147.66	964.897	2	LPTSSK		8 0 0 0 0	(H(H)(H(H(H(H(H(H)))))))	1 0 0 0 0;2 0 0 0 0;3 0 0 0 0;4 0 0 0 0;5 0 0 0 0;6 0 0 0 0;7 0 0 0 0;	3	34.1913	13.4104	72.7845	3	1.06485	No	5.41934e-16	8.50835e-17	0	8.50835e-17	1/sp|O74947|YJBA_SCHPO	1/264	46375900	25986500	0
cwq_mix2-1_726.3178.3178.2.0.dta	cwq_mix2-1_726.3178.3178.2.0.dta	cwq_mix2-1_726	3178	1157.29	1008.41	2	PITSSSK		8 0 0 0 0	(H(H)(H(H(H(H(H(H)))))))	1 0 0 0 0;2 0 0 0 0;3 0 0 0 0;4 0 0 0 0;5 0 0 0 0;6 0 0 0 0;7 0 0 0 0;	3	28.2657	8.66882	64.6599	3	1.24211	No	2.74187e-14	3.82743e-15	0.00328947	0.00328947	1/sp|O14064|BIR1_SCHPO	2020-01-05	16931400	10283000	0
cwq_mix2-1_726.3279.3279.2.0.dta	cwq_mix2-1_726.3279.3279.2.0.dta	cwq_mix2-1_726	3279	1184.58	964.896	2	LPTSSK		8 0 0 0 0	(H(H)(H(H(H(H(H(H)))))))	1 0 0 0 0;2 0 0 0 0;3 0 0 0 0;4 0 0 0 0;5 0 0 0 0;6 0 0 0 0;7 0 0 0 0;	3	30.01	8.48524	69.9845	3	0.87094	No	2.05084e-15	2.92323e-16	0.00328947	0.00328947	1/sp|O74947|YJBA_SCHPO	1/264	36675500	25986500	0
cwq_mix2-1_726.3324.3324.2.0.dta	cwq_mix2-1_726.3324.3324.2.0.dta	cwq_mix2-1_726	3324	1196.7	1008.41	2	PITSSSK		8 0 0 0 0	(H(H)(H(H(H(H(H(H)))))))	1 0 0 0 0;2 0 0 0 0;3 0 0 0 0;4 0 0 0 0;5 0 0 0 0;6 0 0 0 0;7 0 0 0 0;	3	26.2125	7.72591	60.5448	3	0.99605	No	2.13412e-13	2.48258e-14	0.00641026	0.00641026	1/sp|O14064|BIR1_SCHPO	2020-01-05	16931400	13742600	0
cwq_mix2-1_726.3346.3346.2.0.dta	cwq_mix2-1_726.3346.3346.2.0.dta	cwq_mix2-1_726	3346	1202.62	964.896	2	LPTSSK		8 0 0 0 0	(H(H)(H(H(H(H(H(H)))))))	1 0 0 0 0;2 0 0 0 0;3 0 0 0 0;4 0 0 0 0;5 0 0 0 0;6 0 0 0 0;7 0 0 0 0;	3	29.5445	8.064	69.4369	3	0.86057	No	2.66781e-15	3.59863e-16	0.00328947	0.00328947	1/sp|O74947|YJBA_SCHPO	1/264	36675500	25986500	0
cwq_mix2-1_726.3410.3410.2.0.dta	cwq_mix2-1_726.3410.3410.2.0.dta	cwq_mix2-1_726	3410	1219.75	964.897	2	LPTSSK		8 0 0 0 0	(H(H)(H(H(H(H(H(H)))))))	1 0 0 0 0;2 0 0 0 0;3 0 0 0 0;4 0 0 0 0;5 0 0 0 0;6 0 0 0 0;7 0 0 0 0;	3	36.005	12.0807	80.4359	3	1.24216	No	1.61392e-17	2.93888e-18	0	2.93888e-18	1/sp|O74947|YJBA_SCHPO	1/264	36675500	34861700	0
cwq_mix2-1_726.34247.34247.3.0.dta	cwq_mix2-1_726.34247.34247.3.0.dta	cwq_mix2-1_726	34247	9317.2	1207.53	3	ADNLDASSDTIFSVLHAENEASITK		6 0 0 0 0	(H(H)(H(H(H(H)))))	1 0 0 0 0;2 0 0 0 0;3 0 0 0 0;4 0 0 0 0;5 0 0 0 0;	7	28.3753	27.036	30.8625	3	0.07588	No	7.21053e-07	4.29937e-08	0	4.29937e-08	1/sp|Q9P7L0|YOSE_SCHPO	1/778	62103600	46824900	0
cwq_mix2-1_726.3630.3630.2.0.dta	cwq_mix2-1_726.3630.3630.2.0.dta	cwq_mix2-1_726	3630	1279.06	784.88	2	KATLSSVSK		4 0 0 0 0	(H(H)(H(H)))	1 0 0 0 0;2 0 0 0 0;3 0 0 0 0;	3	21.7751	13.9658	36.2781	3	0.71942	Yes	-1	0	0	0	1/sp|P87178|YB1D_SCHPO	1/212	7564430	7259670	0
cwq_mix2-1_726.44000.44000.3.0.dta	cwq_mix2-1_726.44000.44000.3.0.dta	cwq_mix2-1_726	44000	11825.7	1524.65	3	AYEEASNVADSASSIASNVASGATEAYQGAASGASR		6 0 0 0 1	(H(H)(H(aH(H(H(H))))))	1 0 0 0 0;2 0 0 0 0;2 0 0 0 1;3 0 0 0 0;3 0 0 0 1;4 0 0 0 1;5 0 0 0 1;	6	60.4322	88.2895	8.69705	3	0.23737	No	0.0648966	0.00313434	0	0.00313434	1/sp|Q9Y7X6|ISH1_SCHPO	1/352	88891400	68719300	0
cwq_mix2-1_726.4536.4536.2.0.dta	cwq_mix2-1_726.4536.4536.2.0.dta	cwq_mix2-1_726	4536	1524.09	946.909	2	IAPTSAAK		7 0 0 0 0	(H(H)(H(H(H(H(H))))))	1 0 0 0 0;2 0 0 0 0;3 0 0 0 0;4 0 0 0 0;5 0 0 0 0;6 0 0 0 0;	4	25.5484	7.36127	59.3245	3	0.36205	No	3.94591e-13	4.52848e-14	0.00955414	0.00955414	1/sp|Q9UT35|GDA1_SCHPO	1/104	3268710	3152130	0
cwq_mix2-1_726.47014.47014.3.0.dta	cwq_mix2-1_726.47014.47014.3.0.dta	cwq_mix2-1_726	47014	12575.8	1194.87	3	AYEEASNVADSASSIASNVASGATEAYQGAASGASR		1 0 0 0 0	(H)		6	27.1965	40.7057	2.10804	1	0.79129	Yes	-1	0	0	0	1/sp|Q9Y7X6|ISH1_SCHPO	1/352	53053900	21213700	0
cwq_mix2-1_726.47144.47144.3.0.dta	cwq_mix2-1_726.47144.47144.3.0.dta	cwq_mix2-1_726	47144	12610	1194.87	3	AYEEASNVADSASSIASNVASGATEAYQGAASGASR		1 0 0 0 0	(H)		6	6.89063	10.601	0	0	-0.64231	Yes	-1	0	0	0	1/sp|Q9Y7X6|ISH1_SCHPO	1/352	54675600	36578300	0
cwq_mix2-1_726.5084.5084.2.2.dta	cwq_mix2-1_726.5084.5084.2.2.dta	cwq_mix2-1_726	5084	1672.25	1126.96	2	NSAASAPGGPK		8 0 0 0 0	(H(H)(H(H(H(H(H(H)))))))	1 0 0 0 0;2 0 0 0 0;3 0 0 0 0;4 0 0 0 0;5 0 0 0 0;6 0 0 0 0;7 0 0 0 0;	2	22.6244	9.84208	46.3631	3	1.8136	No	2.75821e-10	2.27802e-11	0	2.27802e-11	1/sp|O43002|SC61B_SCHPO	2020-01-13	2163200	2346090	0
cwq_mix2-1_726.542.542.2.0.dta	cwq_mix2-1_726.542.542.2.0.dta	cwq_mix2-1_726	542	248.241	983.431	2	TTSHRTTSHK		5 0 0 0 0	(H(H)(H(H(H))))	1 0 0 0 0;2 0 0 0 0;3 0 0 0 0;4 0 0 0 0;	1	22.8965	11.7653	43.5688	3	2.05618	No	1.11155e-09	9.09457e-11	0	9.09457e-11	1/sp|O74947|YJBA_SCHPO	1/176	2054140	1650070	0
cwq_mix2-1_726.5437.5437.2.0.dta	cwq_mix2-1_726.5437.5437.2.0.dta	cwq_mix2-1_726	5437	1767.6	1078.45	2	AASLGSTASEK		7 0 0 0 0	(H(H)(H(H(H(H(H))))))	1 0 0 0 0;2 0 0 0 0;3 0 0 0 0;4 0 0 0 0;5 0 0 0 0;6 0 0 0 0;	3	14.5121	11.5055	20.0958	3	0.05951	No	0.000307514	1.17065e-05	0	1.17065e-05	1/sp|Q9Y7X6|ISH1_SCHPO	1/418	3879630	10633500	0
cwq_mix2-1_726.57924.57924.4.1.dta	cwq_mix2-1_726.57924.57924.4.1.dta	cwq_mix2-1_726	57924	15402.4	1138.02	4	DTPPLVIYLPNVPYNYFTJISTDR		3 4 3 0 0	(N(N(F)(H)(N(F)(H)(N(F)(H)))))	0 1 0 0 0;0 2 0 0 0;0 2 1 0 0;0 3 0 0 0;0 3 1 0 0;0 3 2 0 0;0 4 0 0 0;0 4 1 0 0;0 4 2 0 0;0 4 3 0 0;1 2 0 0 0;1 2 1 0 0;1 3 0 0 0;1 3 1 0 0;1 3 2 0 0;1 4 0 0 0;1 4 1 0 0;1 4 2 0 0;1 4 3 0 0;2 3 0 0 0;2 3 1 0 0;2 3 2 0 0;2 4 0 0 0;2 4 1 0 0;2 4 2 0 0;2 4 3 0 0;3 4 0 0 0;3 4 1 0 0;3 4 2 0 0;	2	15.0302	18.8196	7.99278	2	-2.32236	No	0.0934648	0.00438247	0	0.00438247	1/sp|P78854|PLB1_SCHPO	1/506	402854000	43796200	1
cwq_mix2-1_726.58011.58011.4.0.dta	cwq_mix2-1_726.58011.58011.4.0.dta	cwq_mix2-1_726	58011	15425.1	1138.02	4	DTPPLVIYLPNVPYNYFTJISTDR		3 4 3 0 0	(N(N(F)(H)(N(F)(H)(N(F)(H)))))	0 1 0 0 0;0 2 0 0 0;0 2 1 0 0;0 3 0 0 0;0 3 1 0 0;0 3 2 0 0;0 4 0 0 0;0 4 1 0 0;0 4 2 0 0;0 4 3 0 0;1 2 0 0 0;1 2 1 0 0;1 3 0 0 0;1 3 1 0 0;1 3 2 0 0;1 4 0 0 0;1 4 1 0 0;1 4 2 0 0;1 4 3 0 0;2 3 0 0 0;2 3 1 0 0;2 3 2 0 0;2 4 0 0 0;2 4 1 0 0;2 4 2 0 0;2 4 3 0 0;3 4 0 0 0;3 4 1 0 0;3 4 2 0 0;	2	20.8417	27.4547	8.56051	2	-2.43843	No	0.0695886	0.00337686	0	0.00337686	1/sp|P78854|PLB1_SCHPO	1/506	402854000	23567500	1
cwq_mix2-1_726.58226.58226.4.0.dta	cwq_mix2-1_726.58226.58226.4.0.dta	cwq_mix2-1_726	58226	15480.8	1138.02	4	DTPPLVIYLPNVPYNYFTJISTDR		3 4 3 0 0	(N(H)(N(F)(H)(N(F)(N(F)(H)))))	0 1 0 0 0;0 2 0 0 0;0 2 1 0 0;0 3 0 0 0;0 3 1 0 0;0 3 2 0 0;0 4 0 0 0;0 4 1 0 0;0 4 2 0 0;0 4 3 0 0;1 1 0 0 0;1 2 0 0 0;1 2 1 0 0;1 3 0 0 0;1 3 1 0 0;1 3 2 0 0;1 4 0 0 0;1 4 1 0 0;1 4 2 0 0;1 4 3 0 0;2 2 0 0 0;2 2 1 0 0;2 3 0 0 0;2 3 1 0 0;2 3 2 0 0;2 4 0 0 0;2 4 1 0 0;2 4 2 0 0;2 4 3 0 0;3 4 0 0 0;3 4 1 0 0;3 4 2 0 0;	2	20.1985	24.5015	12.2071	3	-2.53867	No	0.0131103	0.000588411	0	0.000588411	1/sp|P78854|PLB1_SCHPO	1/506	402698000	8943790	1
cwq_mix2-1_726.58316.58316.4.0.dta	cwq_mix2-1_726.58316.58316.4.0.dta	cwq_mix2-1_726	58316	15504.1	1138.02	4	DTPPLVIYLPNVPYNYFTJISTDR		3 4 3 0 0	(N(N(F)(H)(N(F)(H)(N(F)(H)))))	0 1 0 0 0;0 2 0 0 0;0 2 1 0 0;0 3 0 0 0;0 3 1 0 0;0 3 2 0 0;0 4 0 0 0;0 4 1 0 0;0 4 2 0 0;0 4 3 0 0;1 2 0 0 0;1 2 1 0 0;1 3 0 0 0;1 3 1 0 0;1 3 2 0 0;1 4 0 0 0;1 4 1 0 0;1 4 2 0 0;1 4 3 0 0;2 3 0 0 0;2 3 1 0 0;2 3 2 0 0;2 4 0 0 0;2 4 1 0 0;2 4 2 0 0;2 4 3 0 0;3 4 0 0 0;3 4 1 0 0;3 4 2 0 0;	2	19.019	25.2044	7.53187	2	-2.8561	No	0.119245	0.00545836	0	0.00545836	1/sp|P78854|PLB1_SCHPO	1/506	344934000	3332780	1
cwq_mix2-1_726.6113.6113.2.0.dta	cwq_mix2-1_726.6113.6113.2.0.dta	cwq_mix2-1_726	6113	1944.2	997.42	2	AASLGSTASEK		6 0 0 0 0	(H(H)(H(H(H(H)))))	1 0 0 0 0;2 0 0 0 0;3 0 0 0 0;4 0 0 0 0;5 0 0 0 0;	3	20.5858	11.0316	38.3293	3	0.37602	No	1.52411e-08	1.13864e-09	0	1.13864e-09	1/sp|Q9Y7X6|ISH1_SCHPO	1/418	2668840	3934940	0
cwq_mix2-1_726.6144.6144.3.0.dta	cwq_mix2-1_726.6144.6144.3.0.dta	cwq_mix2-1_726	6144	1952.52	726.668	3	KLTSSPTSVASK		6 0 0 0 0	(H(H)(H(H(H(H)))))	1 0 0 0 0;2 0 0 0 0;3 0 0 0 0;4 0 0 0 0;5 0 0 0 0;	3	30.1894	24.0603	41.572	3	0.02237	No	3.0057e-09	2.22288e-10	0	2.22288e-10	1/sp|P87178|YB1D_SCHPO	1/200	9589370	9585480	0
cwq_mix2-1_726.6152.6152.2.0.dta	cwq_mix2-1_726.6152.6152.2.0.dta	cwq_mix2-1_726	6152	1954.65	1089.5	2	KLTSSPTSVASK		6 0 0 0 0	(H(H)(H(H(H(H)))))	1 0 0 0 0;2 0 0 0 0;3 0 0 0 0;4 0 0 0 0;5 0 0 0 0;	3	23.0135	17.7341	32.818	3	0.13716	No	2.56712e-07	1.70665e-08	0	1.70665e-08	1/sp|P87178|YB1D_SCHPO	1/200	7534820	8959140	0
cwq_mix2-1_726.6186.6186.2.0.dta	cwq_mix2-1_726.6186.6186.2.0.dta	cwq_mix2-1_726	6186	1963.82	997.42	2	AASLGSTASEK		6 0 0 0 0	(H(H)(H(H(H(H)))))	1 0 0 0 0;2 0 0 0 0;3 0 0 0 0;4 0 0 0 0;5 0 0 0 0;	3	23.4583	16.7816	35.8579	3	0.29477	No	5.33503e-08	3.81009e-09	0	3.81009e-09	1/sp|Q9Y7X6|ISH1_SCHPO	1/418	2668840	3934940	0
cwq_mix2-1_726.6217.6217.3.0.dta	cwq_mix2-1_726.6217.6217.3.0.dta	cwq_mix2-1_726	6217	1972.2	726.668	3	KLTSSPTSVASK		6 0 0 0 0	(H(H)(H(H(H(H)))))	1 0 0 0 0;2 0 0 0 0;3 0 0 0 0;4 0 0 0 0;5 0 0 0 0;	3	43.99	40.8192	49.8788	3	0.16287	No	4.72214e-11	4.13832e-12	0	4.13832e-12	1/sp|P87178|YB1D_SCHPO	1/200	9589370	9585480	0
cwq_mix2-1_726.6227.6227.2.0.dta	cwq_mix2-1_726.6227.6227.2.0.dta	cwq_mix2-1_726	6227	1974.85	1089.5	2	KLTSSPTSVASK		6 0 0 0 0	(H(H)(H(H(H(H)))))	1 0 0 0 0;2 0 0 0 0;3 0 0 0 0;4 0 0 0 0;5 0 0 0 0;	3	23.4736	17.6352	34.3165	3	0.34744	No	1.17773e-07	8.58383e-09	0	8.58383e-09	1/sp|P87178|YB1D_SCHPO	1/200	7534820	8959140	0
cwq_mix2-1_726.6264.6264.2.1.dta	cwq_mix2-1_726.6264.6264.2.1.dta	cwq_mix2-1_726	6264	1984.88	916.394	2	AASLGSTASEK		5 0 0 0 0	(H(H)(H(H(H))))	1 0 0 0 0;2 0 0 0 0;3 0 0 0 0;4 0 0 0 0;	3	13.8273	10.1122	20.7268	3	0.68849	No	0.000213326	8.37307e-06	0	8.37307e-06	1/sp|Q9Y7X6|ISH1_SCHPO	1/418	15580100	15105600	0
cwq_mix2-1_726.6274.6274.2.1.dta	cwq_mix2-1_726.6274.6274.2.1.dta	cwq_mix2-1_726	6274	1987.58	997.42	2	AASLGSTASEK		6 0 0 0 0	(H(H)(H(H(H(H)))))	1 0 0 0 0;2 0 0 0 0;3 0 0 0 0;4 0 0 0 0;5 0 0 0 0;	3	19.0359	10.2551	35.343	3	-0.43347	No	6.94352e-08	4.85406e-09	0	4.85406e-09	1/sp|Q9Y7X6|ISH1_SCHPO	1/418	361598	3934940	0
cwq_mix2-1_726.6282.6282.3.0.dta	cwq_mix2-1_726.6282.6282.3.0.dta	cwq_mix2-1_726	6282	1989.67	726.669	3	KLTSSPTSVASK		6 0 0 0 0	(H(H)(H(H(H(H)))))	1 0 0 0 0;2 0 0 0 0;3 0 0 0 0;4 0 0 0 0;5 0 0 0 0;	3	16.0048	8.14929	30.5935	3	0.32403	No	8.32387e-07	4.92008e-08	0.00328947	0.00328952	1/sp|P87178|YB1D_SCHPO	1/200	9589370	9585480	0
cwq_mix2-1_726.63313.63313.2.0.dta	cwq_mix2-1_726.63313.63313.2.0.dta	cwq_mix2-1_726	63313	17029.4	926.919	2	WIDMDIAHSNWNR	4,Oxidation[M];	0 0 0 0 1	(aH)		9	5.0469	7.76447	0	0	0.82944	Yes	-1	0	0.00641026	0.00641026	1/sp|O42944|YBP9_SCHPO	1/144	1936720	3852020	0
cwq_mix2-1_726.6340.6340.2.0.dta	cwq_mix2-1_726.6340.6340.2.0.dta	cwq_mix2-1_726	6340	2005.57	916.394	2	AASLGSTASEK		5 0 0 0 0	(H(H)(H(H(H))))	1 0 0 0 0;2 0 0 0 0;3 0 0 0 0;4 0 0 0 0;	3	27.8321	21.7654	39.0987	3	0.44282	No	1.03518e-08	8.21399e-10	0	8.21399e-10	1/sp|Q9Y7X6|ISH1_SCHPO	1/418	15580100	15105600	0
cwq_mix2-1_726.6415.6415.2.0.dta	cwq_mix2-1_726.6415.6415.2.0.dta	cwq_mix2-1_726	6415	2025.85	916.394	2	AASLGSTASEK		5 0 0 0 0	(H(H)(H(H(H))))	1 0 0 0 0;2 0 0 0 0;3 0 0 0 0;4 0 0 0 0;	3	27.5995	21.7773	38.4121	3	0.78784	No	1.46186e-08	1.07838e-09	0	1.07838e-09	1/sp|Q9Y7X6|ISH1_SCHPO	1/418	15580100	15105600	0
cwq_mix2-1_726.6491.6491.2.0.dta	cwq_mix2-1_726.6491.6491.2.0.dta	cwq_mix2-1_726	6491	2046.28	916.395	2	AASLGSTASEK		5 0 0 0 0	(H(H)(H(H(H))))	1 0 0 0 0;2 0 0 0 0;3 0 0 0 0;4 0 0 0 0;	3	30.2883	25.4903	39.1988	3	0.92869	No	9.8447e-09	7.97108e-10	0	7.97108e-10	1/sp|Q9Y7X6|ISH1_SCHPO	1/418	15580100	15105600	0
cwq_mix2-1_726.6577.6577.3.0.dta	cwq_mix2-1_726.6577.6577.3.0.dta	cwq_mix2-1_726	6577	2069.83	997.773	3	SLTTSKTTASGHITK		9 0 0 0 0	(H(H)(H(H(H(H(H(H(H))))))))	1 0 0 0 0;2 0 0 0 0;3 0 0 0 0;4 0 0 0 0;5 0 0 0 0;6 0 0 0 0;7 0 0 0 0;8 0 0 0 0;	1	35.8267	12.503	79.1421	3	0.3662	No	2.88633e-17	4.88088e-18	0	4.88088e-18	1/sp|O74947|YJBA_SCHPO	1/268	7339100	8004200	0
cwq_mix2-1_726.6634.6634.4.0.dta	cwq_mix2-1_726.6634.6634.4.0.dta	cwq_mix2-1_726	6634	2085.13	708.069	4	SLTTSKTTASGHITK		8 0 0 0 0	(H(H)(H(H(H(H(H(H)))))))	1 0 0 0 0;2 0 0 0 0;3 0 0 0 0;4 0 0 0 0;5 0 0 0 0;6 0 0 0 0;7 0 0 0 0;	1	36.4105	15.6254	75.0115	3	0.727	No	1.91254e-16	2.96423e-17	0	2.96423e-17	1/sp|O74947|YJBA_SCHPO	1/268	363012000	366312000	0
cwq_mix2-1_726.6691.6691.3.0.dta	cwq_mix2-1_726.6691.6691.3.0.dta	cwq_mix2-1_726	6691	2099.94	943.756	3	SLTTSKTTASGHITK		8 0 0 0 0	(H(H)(H(H(H(H(H(H)))))))	1 0 0 0 0;2 0 0 0 0;3 0 0 0 0;4 0 0 0 0;5 0 0 0 0;6 0 0 0 0;7 0 0 0 0;	1	60.3113	41.1932	95.8163	3	0.8811	No	2.41502e-20	5.81458e-21	0	5.81458e-21	1/sp|O74947|YJBA_SCHPO	1/268	359770000	345704000	0
cwq_mix2-1_726.6696.6696.2.0.dta	cwq_mix2-1_726.6696.6696.2.0.dta	cwq_mix2-1_726	6696	2101.36	1415.13	2	SLTTSKTTASGHITK		8 0 0 0 0	(H(H)(H(H(H(H(H(H)))))))	1 0 0 0 0;2 0 0 0 0;3 0 0 0 0;4 0 0 0 0;5 0 0 0 0;6 0 0 0 0;7 0 0 0 0;	1	34.2986	32.2883	38.0321	3	1.8849	No	1.77028e-08	1.30797e-09	0	1.30797e-09	1/sp|O74947|YJBA_SCHPO	1/268	7336330	8808960	0
cwq_mix2-1_726.6703.6703.4.0.dta	cwq_mix2-1_726.6703.6703.4.0.dta	cwq_mix2-1_726	6703	2102.94	708.069	4	SLTTSKTTASGHITK		8 0 0 0 0	(H(H)(H(H(H(H(H(H)))))))	1 0 0 0 0;2 0 0 0 0;3 0 0 0 0;4 0 0 0 0;5 0 0 0 0;6 0 0 0 0;7 0 0 0 0;	1	46.6309	23.0301	90.461	3	1.25152	No	2.13597e-19	4.08839e-20	0	4.08839e-20	1/sp|O74947|YJBA_SCHPO	1/268	354588000	351074000	0
cwq_mix2-1_726.67483.67483.3.0.dta	cwq_mix2-1_726.67483.67483.3.0.dta	cwq_mix2-1_726	67483	18128.7	1217.51	3	YYAEHGSKTTAMQTNFVRTNCMDCLDR	21,Carbamidomethyl[C];24,Carbamidomethyl[C];12,Oxidation[M];	1 1 0 0 0	(N(H))	0 1 0 0 0;	7	4.96365	7.63638	0	0	-5.64703	Yes	-1	0	0.00641026	0.00641026	1/sp|O14127|YF51_SCHPO	1/373	32565.9	217969	0
cwq_mix2-1_726.6757.6757.3.0.dta	cwq_mix2-1_726.6757.6757.3.0.dta	cwq_mix2-1_726	6757	2117.39	943.756	3	SLTTSKTTASGHITK		8 0 0 0 0	(H(H)(H(H(H(H(H(H)))))))	1 0 0 0 0;2 0 0 0 0;3 0 0 0 0;4 0 0 0 0;5 0 0 0 0;6 0 0 0 0;7 0 0 0 0;	1	58.0344	41.1582	89.3759	3	0.99032	No	3.35911e-19	7.652e-20	0	7.652e-20	1/sp|O74947|YJBA_SCHPO	1/268	359770000	345704000	0
cwq_mix2-1_726.6768.6768.4.0.dta	cwq_mix2-1_726.6768.6768.4.0.dta	cwq_mix2-1_726	6768	2120.34	708.069	4	SLTTSKTTASGHITK		8 0 0 0 0	(H(H)(H(H(H(H(H(H)))))))	1 0 0 0 0;2 0 0 0 0;3 0 0 0 0;4 0 0 0 0;5 0 0 0 0;6 0 0 0 0;7 0 0 0 0;	1	45.9284	27.2032	80.7039	3	1.16528	No	1.43178e-17	2.73552e-18	0	2.73552e-18	1/sp|O74947|YJBA_SCHPO	1/268	354588000	351074000	0
cwq_mix2-1_726.6795.6795.2.1.dta	cwq_mix2-1_726.6795.6795.2.1.dta	cwq_mix2-1_726	6795	2127.67	835.369	2	AASLGSTASEK		4 0 0 0 0	(H(H)(H(H)))	1 0 0 0 0;2 0 0 0 0;3 0 0 0 0;	3	11.5408	9.48392	15.3608	3	1.94677	Yes	-1	0	0.00328947	0.00328947	1/sp|Q9Y7X6|ISH1_SCHPO	1/418	1043800	2709670	0
cwq_mix2-1_726.6824.6824.3.0.dta	cwq_mix2-1_726.6824.6824.3.0.dta	cwq_mix2-1_726	6824	2135.55	943.756	3	SLTTSKTTASGHITK		8 0 0 0 0	(H(H)(H(H(H(H(H(H)))))))	1 0 0 0 0;2 0 0 0 0;3 0 0 0 0;4 0 0 0 0;5 0 0 0 0;6 0 0 0 0;7 0 0 0 0;	1	41.8452	22.8611	77.1015	3	0.84293	No	7.29737e-17	1.27662e-17	0	1.27662e-17	1/sp|O74947|YJBA_SCHPO	1/268	15060600	10022900	0
cwq_mix2-1_726.6825.6825.4.0.dta	cwq_mix2-1_726.6825.6825.4.0.dta	cwq_mix2-1_726	6825	2135.83	708.069	4	SLTTSKTTASGHITK		8 0 0 0 0	(H(H)(H(H(H(H(H(H)))))))	1 0 0 0 0;2 0 0 0 0;3 0 0 0 0;4 0 0 0 0;5 0 0 0 0;6 0 0 0 0;7 0 0 0 0;	1	36.6266	17.6314	71.9033	3	0.768	No	8.21766e-16	1.24621e-16	0	1.24621e-16	1/sp|O74947|YJBA_SCHPO	1/268	14110600	9095210	0
cwq_mix2-1_726.7025.7025.3.0.dta	cwq_mix2-1_726.7025.7025.3.0.dta	cwq_mix2-1_726	7025	2189.51	889.738	3	SLTTSKTTASGHITK		7 0 0 0 0	(H(H)(H(H(H(H(H))))))	1 0 0 0 0;2 0 0 0 0;3 0 0 0 0;4 0 0 0 0;5 0 0 0 0;6 0 0 0 0;	1	40.2543	25.1037	68.391	3	0.84557	No	4.41952e-15	6.65383e-16	0	6.65383e-16	1/sp|O74947|YJBA_SCHPO	1/268	142088000	112550000	0
cwq_mix2-1_726.7099.7099.3.0.dta	cwq_mix2-1_726.7099.7099.3.0.dta	cwq_mix2-1_726	7099	2209.3	889.738	3	SLTTSKTTASGHITK		7 0 0 0 0	(H(H)(H(H(H(H(H))))))	1 0 0 0 0;2 0 0 0 0;3 0 0 0 0;4 0 0 0 0;5 0 0 0 0;6 0 0 0 0;	1	55.7341	44.3703	76.8383	3	0.6926	No	8.23258e-17	1.42686e-17	0	1.42686e-17	1/sp|O74947|YJBA_SCHPO	1/268	142088000	112550000	0
cwq_mix2-1_726.7176.7176.3.0.dta	cwq_mix2-1_726.7176.7176.3.0.dta	cwq_mix2-1_726	7176	2230.09	889.738	3	SLTTSKTTASGHITK		7 0 0 0 0	(H(H)(H(H(H(H(H))))))	1 0 0 0 0;2 0 0 0 0;3 0 0 0 0;4 0 0 0 0;5 0 0 0 0;6 0 0 0 0;	1	55.055	44.2938	75.0402	3	0.65998	No	1.8872e-16	2.80221e-17	0	2.80221e-17	1/sp|O74947|YJBA_SCHPO	1/268	142088000	112550000	0
cwq_mix2-1_726.7242.7242.3.0.dta	cwq_mix2-1_726.7242.7242.3.0.dta	cwq_mix2-1_726	7242	2247.73	889.738	3	SLTTSKTTASGHITK		7 0 0 0 0	(H(H)(H(H(H(H(H))))))	1 0 0 0 0;2 0 0 0 0;3 0 0 0 0;4 0 0 0 0;5 0 0 0 0;6 0 0 0 0;	1	47.3743	35.2023	69.9796	3	0.53513	No	2.05574e-15	2.96286e-16	0	2.96286e-16	1/sp|O74947|YJBA_SCHPO	1/268	142088000	112550000	0
cwq_mix2-1_726.7319.7319.3.0.dta	cwq_mix2-1_726.7319.7319.3.0.dta	cwq_mix2-1_726	7319	2268.44	889.738	3	SLTTSKTTASGHITK		7 0 0 0 0	(H(H)(H(H(H(H(H))))))	1 0 0 0 0;2 0 0 0 0;3 0 0 0 0;4 0 0 0 0;5 0 0 0 0;6 0 0 0 0;	1	44.011	34.059	62.4932	3	0.76008	No	8.04169e-14	1.06028e-14	0	1.06028e-14	1/sp|O74947|YJBA_SCHPO	1/268	151653000	245556000	0
cwq_mix2-1_726.7384.7384.3.0.dta	cwq_mix2-1_726.7384.7384.3.0.dta	cwq_mix2-1_726	7384	2286.17	889.738	3	SLTTSKTTASGHITK		7 0 0 0 0	(H(H)(H(H(H(H(H))))))	1 0 0 0 0;2 0 0 0 0;3 0 0 0 0;4 0 0 0 0;5 0 0 0 0;6 0 0 0 0;	1	48.1961	38.2259	66.7123	3	0.86469	No	1.00005e-14	1.3667e-15	0	1.3667e-15	1/sp|O74947|YJBA_SCHPO	1/268	331261000	135366000	0
cwq_mix2-1_726.7449.7449.3.0.dta	cwq_mix2-1_726.7449.7449.3.0.dta	cwq_mix2-1_726	7449	2303.9	889.738	3	SLTTSKTTASGHITK		7 0 0 0 0	(H(H)(H(H(H(H(H))))))	1 0 0 0 0;2 0 0 0 0;3 0 0 0 0;4 0 0 0 0;5 0 0 0 0;6 0 0 0 0;	1	51.8217	39.0908	75.4648	3	1.11439	No	1.55007e-16	2.46537e-17	0	2.46537e-17	1/sp|O74947|YJBA_SCHPO	1/268	190120000	135366000	0
cwq_mix2-1_726.7460.7460.2.1.dta	cwq_mix2-1_726.7460.7460.2.1.dta	cwq_mix2-1_726	7460	2306.89	916.395	2	AASLGSTASEK		5 0 0 0 0	(H(H)(H(H(H))))	1 0 0 0 0;2 0 0 0 0;3 0 0 0 0;4 0 0 0 0;	3	24.2681	17.8479	36.1912	3	0.88502	No	4.5007e-08	3.20626e-09	0	3.20626e-09	1/sp|Q9Y7X6|ISH1_SCHPO	1/418	5841060	5844500	0
cwq_mix2-1_726.7521.7521.3.0.dta	cwq_mix2-1_726.7521.7521.3.0.dta	cwq_mix2-1_726	7521	2323.62	889.738	3	SLTTSKTTASGHITK		7 0 0 0 0	(H(H)(H(H(H(H(H))))))	1 0 0 0 0;2 0 0 0 0;3 0 0 0 0;4 0 0 0 0;5 0 0 0 0;6 0 0 0 0;	1	48.7719	37.7707	69.2028	3	1.16163	No	2.98616e-15	3.92016e-16	0	3.92016e-16	1/sp|O74947|YJBA_SCHPO	1/268	190120000	135366000	0
cwq_mix2-1_726.7532.7532.2.1.dta	cwq_mix2-1_726.7532.7532.2.1.dta	cwq_mix2-1_726	7532	2326.57	916.394	2	AASLGSTASEK		5 0 0 0 0	(H(H)(H(H(H))))	1 0 0 0 0;2 0 0 0 0;3 0 0 0 0;4 0 0 0 0;	3	24.2433	19.6592	32.7565	3	0.80313	No	2.65109e-07	1.72805e-08	0	1.72805e-08	1/sp|Q9Y7X6|ISH1_SCHPO	1/418	5841060	5844500	0
cwq_mix2-1_726.7589.7589.3.0.dta	cwq_mix2-1_726.7589.7589.3.0.dta	cwq_mix2-1_726	7589	2342.11	889.738	3	SLTTSKTTASGHITK		7 0 0 0 0	(H(H)(H(H(H(H(H))))))	1 0 0 0 0;2 0 0 0 0;3 0 0 0 0;4 0 0 0 0;5 0 0 0 0;6 0 0 0 0;	1	48.3241	35.7591	71.6591	3	0.97829	No	9.22637e-16	1.42044e-16	0	1.42044e-16	1/sp|O74947|YJBA_SCHPO	1/268	190120000	135366000	0
cwq_mix2-1_726.79086.79086.3.0.dta	cwq_mix2-1_726.79086.79086.3.0.dta	cwq_mix2-1_726	79086	21202.9	981.78	3	KSHWRYFWINPHCEMLCWSK	13,Carbamidomethyl[C];17,Carbamidomethyl[C];15,Oxidation[M];	1 0 0 0 0	(H)		2	4.81539	7.4083	0	0	3.39714	Yes	-1	0	0.00641026	0.00641026	1/sp|Q9Y7J9|MCP5_SCHPO	1/869	0	0	0
cwq_mix2-1_726.8072.8072.2.0.dta	cwq_mix2-1_726.8072.8072.2.0.dta	cwq_mix2-1_726	8072	2472.07	1023.93	2	TIHTSATTTAA		6 0 0 0 0	(H(H)(H(H(H(H)))))	1 0 0 0 0;2 0 0 0 0;3 0 0 0 0;4 0 0 0 0;5 0 0 0 0;	1	19.2381	12.014	32.6544	3	0.81379	No	2.79668e-07	1.81018e-08	0	1.81018e-08	1/sp|Q9C105|YKT4_SCHPO	1/1226	4394960	3095220	0
cwq_mix2-1_726.8105.8105.3.0.dta	cwq_mix2-1_726.8105.8105.3.0.dta	cwq_mix2-1_726	8105	2481.32	889.738	3	SLTTSKTTASGHITK		7 0 0 0 0	(H(H)(H(H(H(H(H))))))	1 0 0 0 0;2 0 0 0 0;3 0 0 0 0;4 0 0 0 0;5 0 0 0 0;6 0 0 0 0;	1	27.4912	9.63115	60.66	3	0.59024	No	2.01406e-13	2.3171e-14	0	2.3171e-14	1/sp|O74947|YJBA_SCHPO	1/268	8630030	7863240	0
cwq_mix2-1_726.8182.8182.3.0.dta	cwq_mix2-1_726.8182.8182.3.0.dta	cwq_mix2-1_726	8182	2501.99	889.738	3	SLTTSKTTASGHITK		7 0 0 0 0	(H(H)(H(H(H(H(H))))))	1 0 0 0 0;2 0 0 0 0;3 0 0 0 0;4 0 0 0 0;5 0 0 0 0;6 0 0 0 0;	1	26.3376	7.98648	60.4183	3	0.74884	No	2.27429e-13	2.67632e-14	0.00328947	0.00328947	1/sp|O74947|YJBA_SCHPO	1/268	8630030	9881940	0
cwq_mix2-1_726.8735.8735.3.0.dta	cwq_mix2-1_726.8735.8735.3.0.dta	cwq_mix2-1_726	8735	2648.1	835.72	3	SLTTSKTTASGHITK		6 0 0 0 0	(H(H)(H(H(H(H)))))	1 0 0 0 0;2 0 0 0 0;3 0 0 0 0;4 0 0 0 0;5 0 0 0 0;	1	33.2108	21.1408	55.6264	3	0.3851	No	2.56763e-12	2.66658e-13	0	2.66658e-13	1/sp|O74947|YJBA_SCHPO	1/268	84032.9	111248000	0
cwq_mix2-1_726.8788.8788.3.0.dta	cwq_mix2-1_726.8788.8788.3.0.dta	cwq_mix2-1_726	8788	2661.8	889.738	3	SLTTSKTTASGHITK		7 0 0 0 0	(H(H)(H(H(H(H(H))))))	1 0 0 0 0;2 0 0 0 0;3 0 0 0 0;4 0 0 0 0;5 0 0 0 0;6 0 0 0 0;	1	30.7366	14.3029	61.2562	3	0.4294	No	1.49308e-13	1.81717e-14	0	1.81717e-14	1/sp|O74947|YJBA_SCHPO	1/268	9269690	14205400	0
cwq_mix2-1_726.8810.8810.3.0.dta	cwq_mix2-1_726.8810.8810.3.0.dta	cwq_mix2-1_726	8810	2667.72	835.72	3	SLTTSKTTASGHITK		6 0 0 0 0	(H(H)(H(H(H(H)))))	1 0 0 0 0;2 0 0 0 0;3 0 0 0 0;4 0 0 0 0;5 0 0 0 0;	1	47.1177	39.897	60.5275	3	0.3827	No	2.15276e-13	2.54626e-14	0	2.54626e-14	1/sp|O74947|YJBA_SCHPO	1/268	120610000	111248000	0
cwq_mix2-1_726.8857.8857.3.0.dta	cwq_mix2-1_726.8857.8857.3.0.dta	cwq_mix2-1_726	8857	2679.9	889.738	3	SLTTSKTTASGHITK		7 0 0 0 0	(H(H)(H(H(H(H(H))))))	1 0 0 0 0;2 0 0 0 0;3 0 0 0 0;4 0 0 0 0;5 0 0 0 0;6 0 0 0 0;	1	34.1995	19.0822	62.2744	3	0.34504	No	8.96979e-14	1.13463e-14	0	1.13463e-14	1/sp|O74947|YJBA_SCHPO	1/268	7736960	14205400	0
cwq_mix2-1_726.8885.8885.3.0.dta	cwq_mix2-1_726.8885.8885.3.0.dta	cwq_mix2-1_726	8885	2687.65	835.72	3	SLTTSKTTASGHITK		6 0 0 0 0	(H(H)(H(H(H(H)))))	1 0 0 0 0;2 0 0 0 0;3 0 0 0 0;4 0 0 0 0;5 0 0 0 0;	1	51.4717	45.5207	62.5235	3	0.45815	No	7.92079e-14	1.04266e-14	0	1.04266e-14	1/sp|O74947|YJBA_SCHPO	1/268	120610000	111248000	0
cwq_mix2-1_726.8931.8931.3.0.dta	cwq_mix2-1_726.8931.8931.3.0.dta	cwq_mix2-1_726	8931	2700.04	889.738	3	SLTTSKTTASGHITK		7 0 0 0 0	(H(H)(H(H(H(H(H))))))	1 0 0 0 0;2 0 0 0 0;3 0 0 0 0;4 0 0 0 0;5 0 0 0 0;6 0 0 0 0;	1	35.2127	19.5531	64.2949	3	0.28318	No	3.28432e-14	4.61057e-15	0	4.61057e-15	1/sp|O74947|YJBA_SCHPO	1/268	7736960	14205400	0
cwq_mix2-1_726.8951.8951.3.0.dta	cwq_mix2-1_726.8951.8951.3.0.dta	cwq_mix2-1_726	8951	2705.36	835.72	3	SLTTSKTTASGHITK		6 0 0 0 0	(H(H)(H(H(H(H)))))	1 0 0 0 0;2 0 0 0 0;3 0 0 0 0;4 0 0 0 0;5 0 0 0 0;	1	54.0031	48.6728	63.9022	3	0.64137	No	3.98959e-14	5.65957e-15	0	5.65957e-15	1/sp|O74947|YJBA_SCHPO	1/268	120610000	126328000	0
cwq_mix2-1_726.9017.9017.3.0.dta	cwq_mix2-1_726.9017.9017.3.0.dta	cwq_mix2-1_726	9017	2723.11	835.72	3	SLTTSKTTASGHITK		6 0 0 0 0	(H(H)(H(H(H(H)))))	1 0 0 0 0;2 0 0 0 0;3 0 0 0 0;4 0 0 0 0;5 0 0 0 0;	1	49.6501	41.9126	64.0196	3	0.68807	No	3.76413e-14	5.42694e-15	0	5.42694e-15	1/sp|O74947|YJBA_SCHPO	1/268	120610000	126328000	0
cwq_mix2-1_726.9081.9081.3.0.dta	cwq_mix2-1_726.9081.9081.3.0.dta	cwq_mix2-1_726	9081	2740.68	835.72	3	SLTTSKTTASGHITK		6 0 0 0 0	(H(H)(H(H(H(H)))))	1 0 0 0 0;2 0 0 0 0;3 0 0 0 0;4 0 0 0 0;5 0 0 0 0;	1	46.4474	38.6398	60.9473	3	0.70005	No	1.7434e-13	2.06948e-14	0	2.06948e-14	1/sp|O74947|YJBA_SCHPO	1/268	120610000	126328000	0
cwq_mix2-1_726.9163.9163.3.0.dta	cwq_mix2-1_726.9163.9163.3.0.dta	cwq_mix2-1_726	9163	2762.81	835.72	3	SLTTSKTTASGHITK		6 0 0 0 0	(H(H)(H(H(H(H)))))	1 0 0 0 0;2 0 0 0 0;3 0 0 0 0;4 0 0 0 0;5 0 0 0 0;	1	34.6913	23.2034	56.0261	3	0.76112	No	2.09622e-12	2.33362e-13	0	2.33362e-13	1/sp|O74947|YJBA_SCHPO	1/268	120610000	82602800	0
cwq_mix2-1_726.9192.9192.3.0.dta	cwq_mix2-1_726.9192.9192.3.0.dta	cwq_mix2-1_726	9192	2770.53	932.725	3	ASQSQYKATATSEK		8 0 0 0 0	(H(H)(H(H(H(H(H(H)))))))	1 0 0 0 0;2 0 0 0 0;3 0 0 0 0;4 0 0 0 0;5 0 0 0 0;6 0 0 0 0;7 0 0 0 0;	2	37.2394	19.2711	70.6091	3	1.01241	No	1.52099e-15	2.16072e-16	0	2.16072e-16	1/sp|Q09901|YAJ1_SCHPO	1/559	6205090	5896820	0
cwq_mix2-1_726.9259.9259.3.0.dta	cwq_mix2-1_726.9259.9259.3.0.dta	cwq_mix2-1_726	9259	2788.55	932.724	3	ASQSQYKATATSEK		8 0 0 0 0	(H(H)(H(H(H(H(H(H)))))))	1 0 0 0 0;2 0 0 0 0;3 0 0 0 0;4 0 0 0 0;5 0 0 0 0;6 0 0 0 0;7 0 0 0 0;	2	31.5549	11.0178	69.6951	3	0.87079	No	2.35643e-15	3.25989e-16	0	3.25989e-16	1/sp|Q09901|YAJ1_SCHPO	1/559	6205090	5896820	0
cwq_mix2-1_726.9314.9314.3.0.dta	cwq_mix2-1_726.9314.9314.3.0.dta	cwq_mix2-1_726	9314	2803.47	1051.79	3	SLTTSKTTASGHITK		10 0 0 0 0	(H(H)(H(H(H(H(H(H(H(H)))))))))	1 0 0 0 0;2 0 0 0 0;3 0 0 0 0;4 0 0 0 0;5 0 0 0 0;6 0 0 0 0;7 0 0 0 0;8 0 0 0 0;9 0 0 0 0;	1	33.3331	13.2172	70.6914	3	0.73953	No	1.46239e-15	2.00811e-16	0	2.00811e-16	1/sp|O74947|YJBA_SCHPO	1/268	20236700	11090000	0
cwq_mix2-1_726.9324.9324.4.1.dta	cwq_mix2-1_726.9324.9324.4.1.dta	cwq_mix2-1_726	9324	2806.16	789.095	4	SLTTSKTTASGHITK		10 0 0 0 0	(H(H)(H(H(H(H(H(H(H(H)))))))))	1 0 0 0 0;2 0 0 0 0;3 0 0 0 0;4 0 0 0 0;5 0 0 0 0;6 0 0 0 0;7 0 0 0 0;8 0 0 0 0;9 0 0 0 0;	1	37.6185	10.3615	88.2387	3	0.29619	No	5.4205e-19	1.24351e-19	0	1.24351e-19	1/sp|O74947|YJBA_SCHPO	1/268	20499600	17103200	0
cwq_mix2-1_726.9389.9389.4.0.dta	cwq_mix2-1_726.9389.9389.4.0.dta	cwq_mix2-1_726	9389	2823.54	789.095	4	SLTTSKTTASGHITK		10 0 0 0 0	(H(H)(H(H(H(H(H(H(H(H)))))))))	1 0 0 0 0;2 0 0 0 0;3 0 0 0 0;4 0 0 0 0;5 0 0 0 0;6 0 0 0 0;7 0 0 0 0;8 0 0 0 0;9 0 0 0 0;	1	46.0756	21.0812	92.4938	3	0.09197	No	9.23853e-20	2.04684e-20	0	2.04684e-20	1/sp|O74947|YJBA_SCHPO	1/268	20499600	17103200	0
cwq_mix2-1_726.9390.9390.3.0.dta	cwq_mix2-1_726.9390.9390.3.0.dta	cwq_mix2-1_726	9390	2823.85	1051.79	3	SLTTSKTTASGHITK		10 0 0 0 0	(H(H)(H(H(H(H(H(H(H(H)))))))))	1 0 0 0 0;2 0 0 0 0;3 0 0 0 0;4 0 0 0 0;5 0 0 0 0;6 0 0 0 0;7 0 0 0 0;8 0 0 0 0;9 0 0 0 0;	1	38.5274	14.0868	83.917	3	0.4427	No	3.46744e-18	7.13309e-19	0	7.13309e-19	1/sp|O74947|YJBA_SCHPO	1/268	20236700	11090000	0
cwq_mix2-1_726.9718.9718.3.1.dta	cwq_mix2-1_726.9718.9718.3.1.dta	cwq_mix2-1_726	9718	2912.28	835.72	3	SLTTSKTTASGHITK		6 0 0 0 0	(H(H)(H(H(H(H)))))	1 0 0 0 0;2 0 0 0 0;3 0 0 0 0;4 0 0 0 0;5 0 0 0 0;	1	24.5868	9.40822	52.7757	3	0.5791	No	1.09107e-11	1.181e-12	0.00328947	0.00328947	1/sp|O74947|YJBA_SCHPO	1/268	14888000	12528400	0
cwq_mix2-1_726.988.988.2.0.dta	cwq_mix2-1_726.988.988.2.0.dta	cwq_mix2-1_726	988	450.255	756.849	2	KNTATTTK		4 0 0 0 0	(H(H)(H(H)))	1 0 0 0 0;2 0 0 0 0;3 0 0 0 0;	3	17.4397	8.21226	34.5763	3	0.78178	Yes	-1	0	0.00328947	0.00328947	1/sp|O42665|YF8B_SCHPO	1/259	1528400	1714630	0
cwq_mix2-2_726.12443.12443.2.0.dta	cwq_mix2-2_726.12443.12443.2.0.dta	cwq_mix2-2_726	12443	3665.18	1278.05	2	SSSSTSLVQSNPVK		7 0 0 0 0	(H(H)(H(H(H(H(H))))))	1 0 0 0 0;2 0 0 0 0;3 0 0 0 0;4 0 0 0 0;5 0 0 0 0;6 0 0 0 0;	1	41.751	40.7328	43.642	3	-0.26993	No	5.21554e-11	3.87677e-12	0	3.87677e-12	1/sp|O74851|ADG3_SCHPO	1/1022	8382390	6316440	0
cwq_mix2-2_726.12476.12476.3.0.dta	cwq_mix2-2_726.12476.12476.3.0.dta	cwq_mix2-2_726	12476	3674.06	852.371	3	SSSSTSLVQSNPVK		7 0 0 0 0	(H(H)(H(H(H(H(H))))))	1 0 0 0 0;2 0 0 0 0;3 0 0 0 0;4 0 0 0 0;5 0 0 0 0;6 0 0 0 0;	1	26.7977	21.7482	36.1755	3	0.24159	No	4.23623e-09	2.56812e-10	0	2.56812e-10	1/sp|O74851|ADG3_SCHPO	1/1022	7240250	6157080	0
cwq_mix2-2_726.12520.12520.2.0.dta	cwq_mix2-2_726.12520.12520.2.0.dta	cwq_mix2-2_726	12520	3686.24	1278.05	2	SSSSTSLVQSNPVK		7 0 0 0 0	(H(H)(H(H(H(H(H))))))	1 0 0 0 0;2 0 0 0 0;3 0 0 0 0;4 0 0 0 0;5 0 0 0 0;6 0 0 0 0;	1	23.6346	18.8457	32.5282	3	0.84705	No	3.89154e-08	2.0937e-09	0	2.0937e-09	1/sp|O74851|ADG3_SCHPO	1/1022	8382390	6937440	0
cwq_mix2-2_726.12801.12801.3.1.dta	cwq_mix2-2_726.12801.12801.3.1.dta	cwq_mix2-2_726	12801	3760.87	1070.79	3	HPJGTAHSLNFR		0 7 3 0 0	(N(N(N(N(N(F)(N(F)(N(F))))))))	0 1 0 0 0;0 2 0 0 0;0 3 0 0 0;0 4 0 0 0;0 5 0 0 0;0 5 1 0 0;0 6 0 0 0;0 6 1 0 0;0 6 2 0 0;0 7 0 0 0;0 7 1 0 0;0 7 2 0 0;	5	11.905	11.4823	12.6902	2	-8.31831	No	0.00588286	0.000246782	0	0.000246782	1/sp|Q9US04|GGT1_SCHPO	1/158	0	752396	0
cwq_mix2-2_726.12861.12861.4.1.dta	cwq_mix2-2_726.12861.12861.4.1.dta	cwq_mix2-2_726	12861	3777.18	929.636	4	TAAESVTSAFEHNKDTATSK		10 0 0 0 0	(H(H)(H(H(H(H(H(H(H(H)))))))))	1 0 0 0 0;2 0 0 0 0;3 0 0 0 0;4 0 0 0 0;5 0 0 0 0;6 0 0 0 0;7 0 0 0 0;8 0 0 0 0;9 0 0 0 0;	1	32.9461	13.7181	68.6553	3	0.12138	No	2.7224e-17	2.74593e-18	0	2.74593e-18	1/sp|Q9Y7X6|ISH1_SCHPO	1/389	17109000	14311900	0
cwq_mix2-2_726.12927.12927.4.1.dta	cwq_mix2-2_726.12927.12927.4.1.dta	cwq_mix2-2_726	12927	3795.18	889.123	4	TAAESVTSAFEHNKDTATSK		9 0 0 0 0	(H(H)(H(H(H(H(H(H(H))))))))	1 0 0 0 0;2 0 0 0 0;3 0 0 0 0;4 0 0 0 0;5 0 0 0 0;6 0 0 0 0;7 0 0 0 0;8 0 0 0 0;	1	37.0081	19.7845	68.9948	3	0.0232	No	2.24258e-17	2.49985e-18	0	2.49985e-18	1/sp|Q9Y7X6|ISH1_SCHPO	1/389	11823700	8138640	0
cwq_mix2-2_726.13366.13366.3.3.dta	cwq_mix2-2_726.13366.13366.3.3.dta	cwq_mix2-2_726	13366	3913.42	917.749	3	VQTTTVSSISTSVK		7 0 0 0 1	(H(H)(H(H(H(H(H(aH)))))))	1 0 0 0 0;2 0 0 0 0;3 0 0 0 0;4 0 0 0 0;5 0 0 0 0;6 0 0 0 0;6 0 0 0 1;7 0 0 0 0;	3	24.2875	24.9804	23.0007	3	0.88353	No	1.69609e-05	6.77061e-07	0	6.77061e-07	1/sp|Q9C105|YKT4_SCHPO	1/446	4017960	1918860	0
cwq_mix2-2_726.13387.13387.4.0.dta	cwq_mix2-2_726.13387.13387.4.0.dta	cwq_mix2-2_726	13387	3919.07	889.123	4	TAAESVTSAFEHNKDTATSK		9 0 0 0 0	(H(H)(H(H(H(H(H(H(H))))))))	1 0 0 0 0;2 0 0 0 0;3 0 0 0 0;4 0 0 0 0;5 0 0 0 0;6 0 0 0 0;7 0 0 0 0;8 0 0 0 0;	1	30.3925	15.8906	57.3246	3	0.33838	No	1.91388e-14	1.96431e-15	0	1.96431e-15	1/sp|Q9Y7X6|ISH1_SCHPO	1/389	8422530	4624220	0
cwq_mix2-2_726.13393.13393.4.0.dta	cwq_mix2-2_726.13393.13393.4.0.dta	cwq_mix2-2_726	13393	3921.06	929.637	4	TAAESVTSAFEHNKDTATSK		10 0 0 0 0	(H(H)(H(H(H(H(H(H(H(H)))))))))	1 0 0 0 0;2 0 0 0 0;3 0 0 0 0;4 0 0 0 0;5 0 0 0 0;6 0 0 0 0;7 0 0 0 0;8 0 0 0 0;9 0 0 0 0;	1	26.3275	8.5307	59.3788	3	1.16027	No	5.79936e-15	5.69377e-16	0	5.69377e-16	1/sp|Q9Y7X6|ISH1_SCHPO	1/389	23176300	3015170	0
cwq_mix2-2_726.13458.13458.3.2.dta	cwq_mix2-2_726.13458.13458.3.2.dta	cwq_mix2-2_726	13458	3938.52	917.749	3	VQTTTVSSISTSVK		7 0 0 0 1	(H(H)(H(H(H(H(H(aH)))))))	1 0 0 0 0;2 0 0 0 0;3 0 0 0 0;4 0 0 0 0;5 0 0 0 0;6 0 0 0 0;6 0 0 0 1;7 0 0 0 0;	3	14.3413	12.5516	17.665	3	1.09725	No	0.00047701	1.63076e-05	0	1.63076e-05	1/sp|Q9C105|YKT4_SCHPO	1/446	4185420	2048090	0
cwq_mix2-2_726.13488.13488.4.0.dta	cwq_mix2-2_726.13488.13488.4.0.dta	cwq_mix2-2_726	13488	3946.52	889.123	4	TAAESVTSAFEHNKDTATSK		9 0 0 0 0	(H(H)(H(H(H(H(H(H(H))))))))	1 0 0 0 0;2 0 0 0 0;3 0 0 0 0;4 0 0 0 0;5 0 0 0 0;6 0 0 0 0;7 0 0 0 0;8 0 0 0 0;	1	27.5329	9.94542	60.1953	3	0.34626	No	3.60785e-15	3.70611e-16	0	3.70611e-16	1/sp|Q9Y7X6|ISH1_SCHPO	1/389	8422530	5914910	0
cwq_mix2-2_726.13813.13813.3.0.dta	cwq_mix2-2_726.13813.13813.3.0.dta	cwq_mix2-2_726	13813	4035.07	1185.16	3	TAAESVTSAFEHNKDTATSK		9 0 0 0 0	(H(H)(H(H(H(H(H(H(H))))))))	1 0 0 0 0;2 0 0 0 0;3 0 0 0 0;4 0 0 0 0;5 0 0 0 0;6 0 0 0 0;7 0 0 0 0;8 0 0 0 0;	1	28.4603	7.27307	67.808	3	0.56689	No	4.42151e-17	4.62588e-18	0.00571429	0.00571429	1/sp|Q9Y7X6|ISH1_SCHPO	1/389	12281900	8303170	0
cwq_mix2-2_726.13817.13817.4.0.dta	cwq_mix2-2_726.13817.13817.4.0.dta	cwq_mix2-2_726	13817	4036.07	889.123	4	TAAESVTSAFEHNKDTATSK		9 0 0 0 0	(H(H)(H(H(H(H(H(H(H))))))))	1 0 0 0 0;2 0 0 0 0;3 0 0 0 0;4 0 0 0 0;5 0 0 0 0;6 0 0 0 0;7 0 0 0 0;8 0 0 0 0;	1	36.9821	19.8393	68.8189	3	-0.08374	No	2.47958e-17	2.6913e-18	0	2.6913e-18	1/sp|Q9Y7X6|ISH1_SCHPO	1/389	57727500	44037800	0
cwq_mix2-2_726.13855.13855.3.0.dta	cwq_mix2-2_726.13855.13855.3.0.dta	cwq_mix2-2_726	13855	4046.26	822.013	3	TAAESVTSAFEHNK		6 0 0 0 0	(H(H)(H(H(H(H)))))	1 0 0 0 0;2 0 0 0 0;3 0 0 0 0;4 0 0 0 0;5 0 0 0 0;	1	40.3892	30.965	57.8912	3	0.18089	No	1.37693e-14	1.38905e-15	0	1.38905e-15	1/sp|Q9Y7X6|ISH1_SCHPO	1/389	20456600	21383800	0
cwq_mix2-2_726.13886.13886.4.0.dta	cwq_mix2-2_726.13886.13886.4.0.dta	cwq_mix2-2_726	13886	4054.59	889.123	4	TAAESVTSAFEHNKDTATSK		9 0 0 0 0	(H(H)(H(H(H(H(H(H(H))))))))	1 0 0 0 0;2 0 0 0 0;3 0 0 0 0;4 0 0 0 0;5 0 0 0 0;6 0 0 0 0;7 0 0 0 0;8 0 0 0 0;	1	42.3683	23.8432	76.7722	3	0.19317	No	2.83709e-19	4.17023e-20	0	4.17023e-20	1/sp|Q9Y7X6|ISH1_SCHPO	1/389	57727500	44037800	0
cwq_mix2-2_726.13889.13889.3.0.dta	cwq_mix2-2_726.13889.13889.3.0.dta	cwq_mix2-2_726	13889	4055.42	1185.16	3	TAAESVTSAFEHNKDTATSK		9 0 0 0 0	(H(H)(H(H(H(H(H(H(H))))))))	1 0 0 0 0;2 0 0 0 0;3 0 0 0 0;4 0 0 0 0;5 0 0 0 0;6 0 0 0 0;7 0 0 0 0;8 0 0 0 0;	1	33.0256	17.223	62.3734	3	1.55212	No	1.01819e-15	1.14541e-16	0	1.14541e-16	1/sp|Q9Y7X6|ISH1_SCHPO	1/389	12281900	3592380	0
cwq_mix2-2_726.13929.13929.3.0.dta	cwq_mix2-2_726.13929.13929.3.0.dta	cwq_mix2-2_726	13929	4066.21	822.013	3	TAAESVTSAFEHNK		6 0 0 0 0	(H(H)(H(H(H(H)))))	1 0 0 0 0;2 0 0 0 0;3 0 0 0 0;4 0 0 0 0;5 0 0 0 0;	1	44.4014	34.7635	62.3003	3	0.39274	No	1.0623e-15	1.22224e-16	0	1.22224e-16	1/sp|Q9Y7X6|ISH1_SCHPO	1/389	20456600	21383800	0
cwq_mix2-2_726.13960.13960.4.1.dta	cwq_mix2-2_726.13960.13960.4.1.dta	cwq_mix2-2_726	13960	4074.54	889.123	4	TAAESVTSAFEHNKDTATSK		9 0 0 0 0	(H(H)(H(H(H(H(H(H(H))))))))	1 0 0 0 0;2 0 0 0 0;3 0 0 0 0;4 0 0 0 0;5 0 0 0 0;6 0 0 0 0;7 0 0 0 0;8 0 0 0 0;	1	34.318	15.9861	68.3631	3	0.40142	No	3.21758e-17	3.60635e-18	0	3.60635e-18	1/sp|Q9Y7X6|ISH1_SCHPO	1/389	37511900	29826600	0
cwq_mix2-2_726.13993.13993.3.0.dta	cwq_mix2-2_726.13993.13993.3.0.dta	cwq_mix2-2_726	13993	4083.86	822.014	3	TAAESVTSAFEHNK		6 0 0 0 0	(H(H)(H(H(H(H)))))	1 0 0 0 0;2 0 0 0 0;3 0 0 0 0;4 0 0 0 0;5 0 0 0 0;	1	31.2853	18.9387	54.2146	3	0.69834	No	1.16287e-13	1.19423e-14	0	1.19423e-14	1/sp|Q9Y7X6|ISH1_SCHPO	1/389	20456600	21383800	0
cwq_mix2-2_726.14011.14011.3.0.dta	cwq_mix2-2_726.14011.14011.3.0.dta	cwq_mix2-2_726	14011	4088.85	1131.15	3	TAAESVTSAFEHNKDTATSK		8 0 0 0 0	(H(H)(H(H(H(H(H(H)))))))	1 0 0 0 0;2 0 0 0 0;3 0 0 0 0;4 0 0 0 0;5 0 0 0 0;6 0 0 0 0;7 0 0 0 0;	1	20.4777	7.12695	45.272	3	1.75792	No	2.02995e-11	1.58958e-12	0.00571429	0.00571429	1/sp|Q9Y7X6|ISH1_SCHPO	1/389	12145200	11020600	0
cwq_mix2-2_726.14016.14016.3.0.dta	cwq_mix2-2_726.14016.14016.3.0.dta	cwq_mix2-2_726	14016	4090.18	1185.16	3	TAAESVTSAFEHNKDTATSK		9 0 0 0 0	(H(H)(H(H(H(H(H(H(H))))))))	1 0 0 0 0;2 0 0 0 0;3 0 0 0 0;4 0 0 0 0;5 0 0 0 0;6 0 0 0 0;7 0 0 0 0;8 0 0 0 0;	1	30.3803	14.4971	59.8776	3	0.29082	No	4.33955e-15	4.49222e-16	0	4.49222e-16	1/sp|Q9Y7X6|ISH1_SCHPO	1/389	20693900	5850000	0
cwq_mix2-2_726.14047.14047.4.0.dta	cwq_mix2-2_726.14047.14047.4.0.dta	cwq_mix2-2_726	14047	4098.51	848.61	4	TAAESVTSAFEHNKDTATSK		8 0 0 0 0	(H(H)(H(H(H(H(H(H)))))))	1 0 0 0 0;2 0 0 0 0;3 0 0 0 0;4 0 0 0 0;5 0 0 0 0;6 0 0 0 0;7 0 0 0 0;	1	35.2564	18.4164	66.5306	3	0.51951	No	9.20735e-17	1.04114e-17	0	1.04114e-17	1/sp|Q9Y7X6|ISH1_SCHPO	1/389	40533400	48680700	0
cwq_mix2-2_726.14082.14082.3.0.dta	cwq_mix2-2_726.14082.14082.3.0.dta	cwq_mix2-2_726	14082	4107.97	1185.16	3	TAAESVTSAFEHNKDTATSK		9 0 0 0 0	(H(H)(H(H(H(H(H(H(H))))))))	1 0 0 0 0;2 0 0 0 0;3 0 0 0 0;4 0 0 0 0;5 0 0 0 0;6 0 0 0 0;7 0 0 0 0;8 0 0 0 0;	1	26.4117	10.4354	56.0819	3	0.56014	No	3.93846e-14	3.87814e-15	0	3.87814e-15	1/sp|Q9Y7X6|ISH1_SCHPO	1/389	8608380	8354100	0
cwq_mix2-2_726.14124.14124.4.0.dta	cwq_mix2-2_726.14124.14124.4.0.dta	cwq_mix2-2_726	14124	4119.4	848.61	4	TAAESVTSAFEHNKDTATSK		8 0 0 0 0	(H(H)(H(H(H(H(H(H)))))))	1 0 0 0 0;2 0 0 0 0;3 0 0 0 0;4 0 0 0 0;5 0 0 0 0;6 0 0 0 0;7 0 0 0 0;	1	30.2978	12.8254	62.7465	3	0.50535	No	8.20036e-16	9.60912e-17	0	9.60912e-17	1/sp|Q9Y7X6|ISH1_SCHPO	1/389	40533400	48680700	0
cwq_mix2-2_726.14137.14137.4.0.dta	cwq_mix2-2_726.14137.14137.4.0.dta	cwq_mix2-2_726	14137	4122.98	889.123	4	TAAESVTSAFEHNKDTATSK		9 0 0 0 0	(H(H)(H(H(H(H(H(H(H))))))))	1 0 0 0 0;2 0 0 0 0;3 0 0 0 0;4 0 0 0 0;5 0 0 0 0;6 0 0 0 0;7 0 0 0 0;8 0 0 0 0;	1	32.7718	13.175	69.1659	3	0.80666	No	2.03392e-17	2.36992e-18	0	2.36992e-18	1/sp|Q9Y7X6|ISH1_SCHPO	1/389	20543800	24302000	0
cwq_mix2-2_726.14150.14150.3.0.dta	cwq_mix2-2_726.14150.14150.3.0.dta	cwq_mix2-2_726	14150	4126.52	1131.14	3	TAAESVTSAFEHNKDTATSK		8 0 0 0 0	(H(H)(H(H(H(H(H(H)))))))	1 0 0 0 0;2 0 0 0 0;3 0 0 0 0;4 0 0 0 0;5 0 0 0 0;6 0 0 0 0;7 0 0 0 0;	1	31.1899	15.0166	61.2261	3	0.80169	No	1.98202e-15	2.06626e-16	0	2.06626e-16	1/sp|Q9Y7X6|ISH1_SCHPO	1/389	26124500	11020600	0
cwq_mix2-2_726.14160.14160.3.0.dta	cwq_mix2-2_726.14160.14160.3.0.dta	cwq_mix2-2_726	14160	4129.22	1185.16	3	TAAESVTSAFEHNKDTATSK		9 0 0 0 0	(H(H)(H(H(H(H(H(H(H))))))))	1 0 0 0 0;2 0 0 0 0;3 0 0 0 0;4 0 0 0 0;5 0 0 0 0;6 0 0 0 0;7 0 0 0 0;8 0 0 0 0;	1	29.8545	9.17972	68.2505	3	0.94511	No	3.4317e-17	3.8656e-18	0	3.8656e-18	1/sp|Q9Y7X6|ISH1_SCHPO	1/389	20693900	9085120	0
cwq_mix2-2_726.14220.14220.4.1.dta	cwq_mix2-2_726.14220.14220.4.1.dta	cwq_mix2-2_726	14220	4145.24	848.61	4	TAAESVTSAFEHNKDTATSK		8 0 0 0 0	(H(H)(H(H(H(H(H(H)))))))	1 0 0 0 0;2 0 0 0 0;3 0 0 0 0;4 0 0 0 0;5 0 0 0 0;6 0 0 0 0;7 0 0 0 0;	1	38.5236	22.5158	68.2524	3	0.91108	No	3.42788e-17	3.8004e-18	0	3.8004e-18	1/sp|Q9Y7X6|ISH1_SCHPO	1/389	65143300	48680700	0
cwq_mix2-2_726.14223.14223.4.0.dta	cwq_mix2-2_726.14223.14223.4.0.dta	cwq_mix2-2_726	14223	4146.11	889.123	4	TAAESVTSAFEHNKDTATSK		9 0 0 0 0	(H(H)(H(H(H(H(H(H(H))))))))	1 0 0 0 0;2 0 0 0 0;3 0 0 0 0;4 0 0 0 0;5 0 0 0 0;6 0 0 0 0;7 0 0 0 0;8 0 0 0 0;	1	27.554	7.28074	65.2043	3	0.80103	No	1.97748e-16	2.20722e-17	0.00571429	0.00571429	1/sp|Q9Y7X6|ISH1_SCHPO	1/389	45014900	28759900	0
cwq_mix2-2_726.14254.14254.3.0.dta	cwq_mix2-2_726.14254.14254.3.0.dta	cwq_mix2-2_726	14254	4154.42	875.059	3	ASSAVSSAGDYVETNVKK		5 0 0 0 0	(H(H)(H(H(H))))	1 0 0 0 0;2 0 0 0 0;3 0 0 0 0;4 0 0 0 0;	2	47.4999	46.6718	49.0378	3	0.82692	No	2.31264e-12	1.99038e-13	0	1.99038e-13	1/sp|Q9Y7X6|ISH1_SCHPO	1/663	6298520	6605950	0
cwq_mix2-2_726.14286.14286.4.1.dta	cwq_mix2-2_726.14286.14286.4.1.dta	cwq_mix2-2_726	14286	4163.1	848.61	4	TAAESVTSAFEHNKDTATSK		8 0 0 0 0	(H(H)(H(H(H(H(H(H)))))))	1 0 0 0 0;2 0 0 0 0;3 0 0 0 0;4 0 0 0 0;5 0 0 0 0;6 0 0 0 0;7 0 0 0 0;	1	26.9555	10.2804	57.9236	3	0.86862	No	1.3513e-14	1.36337e-15	0	1.36337e-15	1/sp|Q9Y7X6|ISH1_SCHPO	1/389	65143300	61030900	0
cwq_mix2-2_726.14374.14374.4.1.dta	cwq_mix2-2_726.14374.14374.4.1.dta	cwq_mix2-2_726	14374	4186.69	848.61	4	TAAESVTSAFEHNKDTATSK		8 0 0 0 0	(H(H)(H(H(H(H(H(H)))))))	1 0 0 0 0;2 0 0 0 0;3 0 0 0 0;4 0 0 0 0;5 0 0 0 0;6 0 0 0 0;7 0 0 0 0;	1	23.1286	9.07532	49.2275	3	0.98421	No	2.07301e-12	1.78927e-13	0	1.78927e-13	1/sp|Q9Y7X6|ISH1_SCHPO	1/389	65143300	61030900	0
cwq_mix2-2_726.14387.14387.4.0.dta	cwq_mix2-2_726.14387.14387.4.0.dta	cwq_mix2-2_726	14387	4190.22	808.097	4	TAAESVTSAFEHNKDTATSK		7 0 0 0 0	(H(H)(H(H(H(H(H))))))	1 0 0 0 0;2 0 0 0 0;3 0 0 0 0;4 0 0 0 0;5 0 0 0 0;6 0 0 0 0;	1	22.6386	9.9734	46.1597	3	0.80923	No	1.21573e-11	9.39366e-13	0	9.39366e-13	1/sp|Q9Y7X6|ISH1_SCHPO	1/389	80823600	98399700	0
cwq_mix2-2_726.14430.14430.3.0.dta	cwq_mix2-2_726.14430.14430.3.0.dta	cwq_mix2-2_726	14430	4201.78	1077.13	3	TAAESVTSAFEHNKDTATSK		7 0 0 0 0	(H(H)(H(H(H(H(H))))))	1 0 0 0 0;2 0 0 0 0;3 0 0 0 0;4 0 0 0 0;5 0 0 0 0;6 0 0 0 0;	1	26.5096	10.8307	55.6276	3	0.9012	No	5.12635e-14	5.24934e-15	0	5.24934e-15	1/sp|Q9Y7X6|ISH1_SCHPO	1/389	31841500	16243900	0
cwq_mix2-2_726.14447.14447.4.1.dta	cwq_mix2-2_726.14447.14447.4.1.dta	cwq_mix2-2_726	14447	4206.4	848.61	4	TAAESVTSAFEHNKDTATSK		8 0 0 0 0	(H(H)(H(H(H(H(H(H)))))))	1 0 0 0 0;2 0 0 0 0;3 0 0 0 0;4 0 0 0 0;5 0 0 0 0;6 0 0 0 0;7 0 0 0 0;	1	26.3309	11.5152	53.8458	3	0.34849	No	1.43978e-13	1.46609e-14	0	1.46609e-14	1/sp|Q9Y7X6|ISH1_SCHPO	1/389	52749200	56851300	0
cwq_mix2-2_726.14463.14463.4.0.dta	cwq_mix2-2_726.14463.14463.4.0.dta	cwq_mix2-2_726	14463	4210.62	808.097	4	TAAESVTSAFEHNKDTATSK		7 0 0 0 0	(H(H)(H(H(H(H(H))))))	1 0 0 0 0;2 0 0 0 0;3 0 0 0 0;4 0 0 0 0;5 0 0 0 0;6 0 0 0 0;	1	44.1989	35.2462	60.8253	3	0.81294	No	2.50176e-15	2.59533e-16	0	2.59533e-16	1/sp|Q9Y7X6|ISH1_SCHPO	1/389	80823600	98399700	0
cwq_mix2-2_726.14527.14527.4.0.dta	cwq_mix2-2_726.14527.14527.4.0.dta	cwq_mix2-2_726	14527	4227.78	808.097	4	TAAESVTSAFEHNKDTATSK		7 0 0 0 0	(H(H)(H(H(H(H(H))))))	1 0 0 0 0;2 0 0 0 0;3 0 0 0 0;4 0 0 0 0;5 0 0 0 0;6 0 0 0 0;	1	46.4534	37.9139	62.3126	3	0.86373	No	1.05476e-15	1.20925e-16	0	1.20925e-16	1/sp|Q9Y7X6|ISH1_SCHPO	1/389	80823600	98399700	0
cwq_mix2-2_726.14539.14539.3.1.dta	cwq_mix2-2_726.14539.14539.3.1.dta	cwq_mix2-2_726	14539	4231.02	1077.13	3	TAAESVTSAFEHNKDTATSK		7 0 0 0 0	(H(H)(H(H(H(H(H))))))	1 0 0 0 0;2 0 0 0 0;3 0 0 0 0;4 0 0 0 0;5 0 0 0 0;6 0 0 0 0;	1	19.4831	7.46844	41.7961	3	1.12787	No	1.52612e-10	1.16876e-11	0.00296736	0.00296736	1/sp|Q9Y7X6|ISH1_SCHPO	1/389	31841500	16243900	0
cwq_mix2-2_726.14589.14589.4.0.dta	cwq_mix2-2_726.14589.14589.4.0.dta	cwq_mix2-2_726	14589	4245.12	808.097	4	TAAESVTSAFEHNKDTATSK		7 0 0 0 0	(H(H)(H(H(H(H(H))))))	1 0 0 0 0;2 0 0 0 0;3 0 0 0 0;4 0 0 0 0;5 0 0 0 0;6 0 0 0 0;	1	37.9626	28.7655	55.0429	3	1.07677	No	7.19575e-14	7.28053e-15	0	7.28053e-15	1/sp|Q9Y7X6|ISH1_SCHPO	1/389	80823600	98399700	0
cwq_mix2-2_726.14623.14623.4.0.dta	cwq_mix2-2_726.14623.14623.4.0.dta	cwq_mix2-2_726	14623	4254.43	889.124	4	TAAESVTSAFEHNKDTATSK		9 0 0 0 0	(H(H)(H(H(H(H(H(H(H))))))))	1 0 0 0 0;2 0 0 0 0;3 0 0 0 0;4 0 0 0 0;5 0 0 0 0;6 0 0 0 0;7 0 0 0 0;8 0 0 0 0;	1	24.9979	7.42753	57.6286	3	0.91247	No	1.604e-14	1.62855e-15	0.00571429	0.00571429	1/sp|Q9Y7X6|ISH1_SCHPO	1/389	12451300	7153160	0
cwq_mix2-2_726.14654.14654.4.0.dta	cwq_mix2-2_726.14654.14654.4.0.dta	cwq_mix2-2_726	14654	4262.74	808.097	4	TAAESVTSAFEHNKDTATSK		7 0 0 0 0	(H(H)(H(H(H(H(H))))))	1 0 0 0 0;2 0 0 0 0;3 0 0 0 0;4 0 0 0 0;5 0 0 0 0;6 0 0 0 0;	1	37.0983	26.2384	57.2668	3	0.99626	No	1.9792e-14	2.0169e-15	0	2.0169e-15	1/sp|Q9Y7X6|ISH1_SCHPO	1/389	80823600	98399700	0
cwq_mix2-2_726.14662.14662.3.2.dta	cwq_mix2-2_726.14662.14662.3.2.dta	cwq_mix2-2_726	14662	4264.99	1077.13	3	TAAESVTSAFEHNKDTATSK		7 0 0 0 0	(H(H)(H(H(H(H(H))))))	1 0 0 0 0;2 0 0 0 0;3 0 0 0 0;4 0 0 0 0;5 0 0 0 0;6 0 0 0 0;	1	21.64	7.65668	47.6091	3	2.25192	No	5.26947e-12	4.30138e-13	0.00296736	0.00296736	1/sp|Q9Y7X6|ISH1_SCHPO	1/389	33429400	16243900	0
cwq_mix2-2_726.14737.14737.4.0.dta	cwq_mix2-2_726.14737.14737.4.0.dta	cwq_mix2-2_726	14737	4285.45	848.61	4	TAAESVTSAFEHNKDTATSK		8 0 0 0 0	(H(H)(H(H(H(H(H(H)))))))	1 0 0 0 0;2 0 0 0 0;3 0 0 0 0;4 0 0 0 0;5 0 0 0 0;6 0 0 0 0;7 0 0 0 0;	1	32.83	18.9011	58.6981	3	0.69996	No	8.6144e-15	9.63965e-16	0	9.63965e-16	1/sp|Q9Y7X6|ISH1_SCHPO	1/389	51855400	49505100	0
cwq_mix2-2_726.14739.14739.3.0.dta	cwq_mix2-2_726.14739.14739.3.0.dta	cwq_mix2-2_726	14739	4286.01	767.996	3	TAAESVTSAFEHNK		5 0 0 0 0	(H(H)(H(H(H))))	1 0 0 0 0;2 0 0 0 0;3 0 0 0 0;4 0 0 0 0;	1	39.636	35.8793	46.6127	3	0.81893	No	9.36087e-12	7.68207e-13	0	7.68207e-13	1/sp|Q9Y7X6|ISH1_SCHPO	1/389	17384200	26299300	0
cwq_mix2-2_726.14739.14739.4.1.dta	cwq_mix2-2_726.14739.14739.4.1.dta	cwq_mix2-2_726	14739	4286.01	767.584	4	TAAESVTSAFEHNKDTATSK		6 0 0 0 0	(H(H)(H(H(H(H)))))	1 0 0 0 0;2 0 0 0 0;3 0 0 0 0;4 0 0 0 0;5 0 0 0 0;	1	22.6801	15.0853	36.7848	3	0.54664	No	2.93994e-09	1.83546e-10	0	1.83546e-10	1/sp|Q9Y7X6|ISH1_SCHPO	1/389	95029000	131245000	0
cwq_mix2-2_726.14769.14769.3.0.dta	cwq_mix2-2_726.14769.14769.3.0.dta	cwq_mix2-2_726	14769	4294.09	1131.15	3	TAAESVTSAFEHNKDTATSK		8 0 0 0 0	(H(H)(H(H(H(H(H(H)))))))	1 0 0 0 0;2 0 0 0 0;3 0 0 0 0;4 0 0 0 0;5 0 0 0 0;6 0 0 0 0;7 0 0 0 0;	1	28.1246	9.25816	63.1622	3	1.78623	No	6.44418e-16	7.33074e-17	0	7.33074e-17	1/sp|Q9Y7X6|ISH1_SCHPO	1/389	10521200	8264170	0
cwq_mix2-2_726.14802.14802.2.0.dta	cwq_mix2-2_726.14802.14802.2.0.dta	cwq_mix2-2_726	14802	4303.02	1151.49	2	TAAESVTSAFEHNK		5 0 0 0 0	(H(H)(H(H(H))))	1 0 0 0 0;2 0 0 0 0;3 0 0 0 0;4 0 0 0 0;	1	17.4436	15.4561	21.1346	3	4.07916	No	5.72989e-05	2.12951e-06	0	2.12951e-06	1/sp|Q9Y7X6|ISH1_SCHPO	1/389	21037500	788428	0
cwq_mix2-2_726.14807.14807.3.0.dta	cwq_mix2-2_726.14807.14807.3.0.dta	cwq_mix2-2_726	14807	4304.28	767.996	3	TAAESVTSAFEHNK		5 0 0 0 0	(H(H)(H(H(H))))	1 0 0 0 0;2 0 0 0 0;3 0 0 0 0;4 0 0 0 0;	1	43.4999	38.0337	53.6514	3	0.58174	No	1.61127e-13	1.55454e-14	0	1.55454e-14	1/sp|Q9Y7X6|ISH1_SCHPO	1/389	17384200	26299300	0
cwq_mix2-2_726.14816.14816.4.0.dta	cwq_mix2-2_726.14816.14816.4.0.dta	cwq_mix2-2_726	14816	4306.81	848.61	4	TAAESVTSAFEHNKDTATSK		8 0 0 0 0	(H(H)(H(H(H(H(H(H)))))))	1 0 0 0 0;2 0 0 0 0;3 0 0 0 0;4 0 0 0 0;5 0 0 0 0;6 0 0 0 0;7 0 0 0 0;	1	44.9055	32.932	67.1419	3	0.87688	No	6.47931e-17	7.76542e-18	0	7.76542e-18	1/sp|Q9Y7X6|ISH1_SCHPO	1/389	51855400	49505100	0
cwq_mix2-2_726.14898.14898.4.0.dta	cwq_mix2-2_726.14898.14898.4.0.dta	cwq_mix2-2_726	14898	4329	808.097	4	TAAESVTSAFEHNKDTATSK		7 0 0 0 0	(H(H)(H(H(H(H(H))))))	1 0 0 0 0;2 0 0 0 0;3 0 0 0 0;4 0 0 0 0;5 0 0 0 0;6 0 0 0 0;	1	31.9893	21.6526	51.1859	3	0.55779	No	6.69945e-13	5.93447e-14	0	5.93447e-14	1/sp|Q9Y7X6|ISH1_SCHPO	1/389	163249000	191310000	0
cwq_mix2-2_726.14920.14920.4.0.dta	cwq_mix2-2_726.14920.14920.4.0.dta	cwq_mix2-2_726	14920	4334.97	848.61	4	TAAESVTSAFEHNKDTATSK		8 0 0 0 0	(H(H)(H(H(H(H(H(H)))))))	1 0 0 0 0;2 0 0 0 0;3 0 0 0 0;4 0 0 0 0;5 0 0 0 0;6 0 0 0 0;7 0 0 0 0;	1	27.7547	9.87329	60.9631	3	0.57848	No	2.30922e-15	2.3172e-16	0	2.3172e-16	1/sp|Q9Y7X6|ISH1_SCHPO	1/389	51855400	49505100	0
cwq_mix2-2_726.14931.14931.3.0.dta	cwq_mix2-2_726.14931.14931.3.0.dta	cwq_mix2-2_726	14931	4337.97	1077.13	3	TAAESVTSAFEHNKDTATSK		7 0 0 0 0	(H(H)(H(H(H(H(H))))))	1 0 0 0 0;2 0 0 0 0;3 0 0 0 0;4 0 0 0 0;5 0 0 0 0;6 0 0 0 0;	1	36.1967	20.5636	65.2296	3	1.12322	No	1.94882e-16	2.11655e-17	0	2.11655e-17	1/sp|Q9Y7X6|ISH1_SCHPO	1/389	52709000	60972200	0
cwq_mix2-2_726.14940.14940.3.0.dta	cwq_mix2-2_726.14940.14940.3.0.dta	cwq_mix2-2_726	14940	4340.36	1023.11	3	TAAESVTSAFEHNKDTATSK		6 0 0 0 0	(H(H)(H(H(H(H)))))	1 0 0 0 0;2 0 0 0 0;3 0 0 0 0;4 0 0 0 0;5 0 0 0 0;	1	44.0791	35.9999	59.0834	3	1.05621	No	6.88567e-15	7.25579e-16	0	7.25579e-16	1/sp|Q9Y7X6|ISH1_SCHPO	1/389	37982900	35787400	0
cwq_mix2-2_726.14969.14969.4.1.dta	cwq_mix2-2_726.14969.14969.4.1.dta	cwq_mix2-2_726	14969	4348.32	767.584	4	TAAESVTSAFEHNKDTATSK		6 0 0 0 0	(H(H)(H(H(H(H)))))	1 0 0 0 0;2 0 0 0 0;3 0 0 0 0;4 0 0 0 0;5 0 0 0 0;	1	27.1478	21.2268	38.1441	3	0.69009	No	1.30777e-09	8.53017e-11	0	8.53017e-11	1/sp|Q9Y7X6|ISH1_SCHPO	1/389	89698900	131245000	0
cwq_mix2-2_726.14972.14972.4.0.dta	cwq_mix2-2_726.14972.14972.4.0.dta	cwq_mix2-2_726	14972	4349.04	808.097	4	TAAESVTSAFEHNKDTATSK		7 0 0 0 0	(H(H)(H(H(H(H(H))))))	1 0 0 0 0;2 0 0 0 0;3 0 0 0 0;4 0 0 0 0;5 0 0 0 0;6 0 0 0 0;	1	48.5666	40.606	63.3506	3	0.59123	No	5.77757e-16	6.27652e-17	0	6.27652e-17	1/sp|Q9Y7X6|ISH1_SCHPO	1/389	163249000	191310000	0
cwq_mix2-2_726.15005.15005.3.0.dta	cwq_mix2-2_726.15005.15005.3.0.dta	cwq_mix2-2_726	15005	4357.96	1077.13	3	TAAESVTSAFEHNKDTATSK		7 0 0 0 0	(H(H)(H(H(H(H(H))))))	1 0 0 0 0;2 0 0 0 0;3 0 0 0 0;4 0 0 0 0;5 0 0 0 0;6 0 0 0 0;	1	46.1263	32.5364	71.3646	3	1.00989	No	5.83193e-18	7.71222e-19	0	7.71222e-19	1/sp|Q9Y7X6|ISH1_SCHPO	1/389	52709000	60972200	0
cwq_mix2-2_726.15006.15006.3.0.dta	cwq_mix2-2_726.15006.15006.3.0.dta	cwq_mix2-2_726	15006	4358.23	1023.11	3	TAAESVTSAFEHNKDTATSK		6 0 0 0 0	(H(H)(H(H(H(H)))))	1 0 0 0 0;2 0 0 0 0;3 0 0 0 0;4 0 0 0 0;5 0 0 0 0;	1	47.5172	40.4979	60.5531	3	0.81463	No	2.93044e-15	3.01133e-16	0	3.01133e-16	1/sp|Q9Y7X6|ISH1_SCHPO	1/389	37982900	35787400	0
cwq_mix2-2_726.15017.15017.4.0.dta	cwq_mix2-2_726.15017.15017.4.0.dta	cwq_mix2-2_726	15017	4361.2	727.07	4	TAAESVTSAFEHNKDTATSK		5 0 0 0 0	(H(H)(H(H(H))))	1 0 0 0 0;2 0 0 0 0;3 0 0 0 0;4 0 0 0 0;	1	25.3977	22.2793	31.1891	3	0.11433	No	8.91353e-08	4.07399e-09	0	4.07399e-09	1/sp|Q9Y7X6|ISH1_SCHPO	1/389	5038560	6289720	0
cwq_mix2-2_726.15019.15019.3.0.dta	cwq_mix2-2_726.15019.15019.3.0.dta	cwq_mix2-2_726	15019	4361.79	969.092	3	TAAESVTSAFEHNKDTATSK		5 0 0 0 0	(H(H)(H(H(H))))	1 0 0 0 0;2 0 0 0 0;3 0 0 0 0;4 0 0 0 0;	1	25.0556	16.7322	40.5133	3	1.16862	No	3.23213e-10	2.50208e-11	0	2.50208e-11	1/sp|Q9Y7X6|ISH1_SCHPO	1/389	2893790	2255470	0
cwq_mix2-2_726.15038.15038.4.0.dta	cwq_mix2-2_726.15038.15038.4.0.dta	cwq_mix2-2_726	15038	4366.83	808.097	4	TAAESVTSAFEHNKDTATSK		7 0 0 0 0	(H(H)(H(H(H(H(H))))))	1 0 0 0 0;2 0 0 0 0;3 0 0 0 0;4 0 0 0 0;5 0 0 0 0;6 0 0 0 0;	1	50.4014	42.6242	64.8447	3	0.73739	No	2.4338e-16	2.87006e-17	0	2.87006e-17	1/sp|Q9Y7X6|ISH1_SCHPO	1/389	163249000	191310000	0
cwq_mix2-2_726.15053.15053.3.2.dta	cwq_mix2-2_726.15053.15053.3.2.dta	cwq_mix2-2_726	15053	4370.93	1037.11	3	ASSAVSSAGDYVETNVKK		8 0 0 0 0	(H(H)(H(H(H(H(H(H)))))))	1 0 0 0 0;2 0 0 0 0;3 0 0 0 0;4 0 0 0 0;5 0 0 0 0;6 0 0 0 0;7 0 0 0 0;	2	18.0749	9.47912	34.0384	3	0.46372	No	1.54307e-08	8.30839e-10	0	8.30839e-10	1/sp|Q9Y7X6|ISH1_SCHPO	1/663	18844600	18650200	0
cwq_mix2-2_726.15061.15061.4.2.dta	cwq_mix2-2_726.15061.15061.4.2.dta	cwq_mix2-2_726	15061	4373.03	767.584	4	TAAESVTSAFEHNKDTATSK		6 0 0 0 0	(H(H)(H(H(H(H)))))	1 0 0 0 0;2 0 0 0 0;3 0 0 0 0;4 0 0 0 0;5 0 0 0 0;	1	21.0716	13.7392	34.6889	3	0.53491	No	1.03906e-08	5.87325e-10	0	5.87325e-10	1/sp|Q9Y7X6|ISH1_SCHPO	1/389	89698900	131245000	0
cwq_mix2-2_726.15071.15071.3.0.dta	cwq_mix2-2_726.15071.15071.3.0.dta	cwq_mix2-2_726	15071	4375.73	1077.13	3	TAAESVTSAFEHNKDTATSK		7 0 0 0 0	(H(H)(H(H(H(H(H))))))	1 0 0 0 0;2 0 0 0 0;3 0 0 0 0;4 0 0 0 0;5 0 0 0 0;6 0 0 0 0;	1	46.1509	32.5501	71.4095	3	1.06841	No	5.68583e-18	7.57691e-19	0	7.57691e-19	1/sp|Q9Y7X6|ISH1_SCHPO	1/389	52709000	60972200	0
cwq_mix2-2_726.15074.15074.3.0.dta	cwq_mix2-2_726.15074.15074.3.0.dta	cwq_mix2-2_726	15074	4376.56	1023.11	3	TAAESVTSAFEHNKDTATSK		6 0 0 0 0	(H(H)(H(H(H(H)))))	1 0 0 0 0;2 0 0 0 0;3 0 0 0 0;4 0 0 0 0;5 0 0 0 0;	1	33.3839	23.4656	51.8037	3	0.70802	No	4.6895e-13	4.14449e-14	0	4.14449e-14	1/sp|Q9Y7X6|ISH1_SCHPO	1/389	37982900	35787400	0
cwq_mix2-2_726.15114.15114.4.0.dta	cwq_mix2-2_726.15114.15114.4.0.dta	cwq_mix2-2_726	15114	4387.6	808.097	4	TAAESVTSAFEHNKDTATSK		7 0 0 0 0	(H(H)(H(H(H(H(H))))))	1 0 0 0 0;2 0 0 0 0;3 0 0 0 0;4 0 0 0 0;5 0 0 0 0;6 0 0 0 0;	1	42.1864	32.442	60.2831	3	0.7473	No	3.42823e-15	3.54942e-16	0	3.54942e-16	1/sp|Q9Y7X6|ISH1_SCHPO	1/389	188513000	219295000	0
cwq_mix2-2_726.15138.15138.3.0.dta	cwq_mix2-2_726.15138.15138.3.0.dta	cwq_mix2-2_726	15138	4393.97	1037.11	3	ASSAVSSAGDYVETNVKK		8 0 0 0 0	(H(H)(H(H(H(H(H(H)))))))	1 0 0 0 0;2 0 0 0 0;3 0 0 0 0;4 0 0 0 0;5 0 0 0 0;6 0 0 0 0;7 0 0 0 0;	2	43.44	28.4798	71.2234	3	0.76861	No	6.31707e-18	8.2762e-19	0	8.2762e-19	1/sp|Q9Y7X6|ISH1_SCHPO	1/663	17247100	16523900	0
cwq_mix2-2_726.15193.15193.4.0.dta	cwq_mix2-2_726.15193.15193.4.0.dta	cwq_mix2-2_726	15193	4408.7	808.097	4	TAAESVTSAFEHNKDTATSK		7 0 0 0 0	(H(H)(H(H(H(H(H))))))	1 0 0 0 0;2 0 0 0 0;3 0 0 0 0;4 0 0 0 0;5 0 0 0 0;6 0 0 0 0;	1	34.6474	23.4833	55.3809	3	0.55655	No	5.91499e-14	5.88296e-15	0	5.88296e-15	1/sp|Q9Y7X6|ISH1_SCHPO	1/389	190781000	222865000	0
cwq_mix2-2_726.15204.15204.3.0.dta	cwq_mix2-2_726.15204.15204.3.0.dta	cwq_mix2-2_726	15204	4411.65	1037.11	3	ASSAVSSAGDYVETNVKK		8 0 0 0 0	(H(H)(H(H(H(H(H(H)))))))	1 0 0 0 0;2 0 0 0 0;3 0 0 0 0;4 0 0 0 0;5 0 0 0 0;6 0 0 0 0;7 0 0 0 0;	2	44.0656	31.7497	66.938	3	1.11981	No	7.28454e-17	8.84665e-18	0	8.84665e-18	1/sp|Q9Y7X6|ISH1_SCHPO	1/663	17247100	16523900	0
cwq_mix2-2_726.15223.15223.3.0.dta	cwq_mix2-2_726.15223.15223.3.0.dta	cwq_mix2-2_726	15223	4416.87	767.996	3	TAAESVTSAFEHNK		5 0 0 0 0	(H(H)(H(H(H))))	1 0 0 0 0;2 0 0 0 0;3 0 0 0 0;4 0 0 0 0;	1	37.8619	31.4785	49.7167	3	0.93622	No	1.56361e-12	1.3186e-13	0	1.3186e-13	1/sp|Q9Y7X6|ISH1_SCHPO	1/389	31668300	46041500	0
cwq_mix2-2_726.15257.15257.4.0.dta	cwq_mix2-2_726.15257.15257.4.0.dta	cwq_mix2-2_726	15257	4426.01	808.097	4	TAAESVTSAFEHNKDTATSK		7 0 0 0 0	(H(H)(H(H(H(H(H))))))	1 0 0 0 0;2 0 0 0 0;3 0 0 0 0;4 0 0 0 0;5 0 0 0 0;6 0 0 0 0;	1	29.0026	20.3293	45.1103	3	0.82161	No	2.2289e-11	1.79006e-12	0	1.79006e-12	1/sp|Q9Y7X6|ISH1_SCHPO	1/389	192718000	225100000	0
cwq_mix2-2_726.15293.15293.3.0.dta	cwq_mix2-2_726.15293.15293.3.0.dta	cwq_mix2-2_726	15293	4435.73	767.996	3	TAAESVTSAFEHNK		5 0 0 0 0	(H(H)(H(H(H))))	1 0 0 0 0;2 0 0 0 0;3 0 0 0 0;4 0 0 0 0;	1	31.9268	22.7508	48.968	3	1.01441	No	2.40755e-12	2.12376e-13	0	2.12376e-13	1/sp|Q9Y7X6|ISH1_SCHPO	1/389	31668300	46041500	0
cwq_mix2-2_726.15322.15322.4.0.dta	cwq_mix2-2_726.15322.15322.4.0.dta	cwq_mix2-2_726	15322	4443.92	727.07	4	TAAESVTSAFEHNKDTATSK		5 0 0 0 0	(H(H)(H(H(H))))	1 0 0 0 0;2 0 0 0 0;3 0 0 0 0;4 0 0 0 0;	1	23.4348	19.7923	30.1993	3	0.4902	No	1.65361e-07	8.20782e-09	0	8.20782e-09	1/sp|Q9Y7X6|ISH1_SCHPO	1/389	14042500	15638300	0
cwq_mix2-2_726.15329.15329.4.0.dta	cwq_mix2-2_726.15329.15329.4.0.dta	cwq_mix2-2_726	15329	4445.89	808.097	4	TAAESVTSAFEHNKDTATSK		7 0 0 0 0	(H(H)(H(H(H(H(H))))))	1 0 0 0 0;2 0 0 0 0;3 0 0 0 0;4 0 0 0 0;5 0 0 0 0;6 0 0 0 0;	1	18.8162	10.9945	33.3422	3	1.16348	No	2.36069e-08	1.23274e-09	0	1.23274e-09	1/sp|Q9Y7X6|ISH1_SCHPO	1/389	191488000	30540000	0
cwq_mix2-2_726.15339.15339.3.0.dta	cwq_mix2-2_726.15339.15339.3.0.dta	cwq_mix2-2_726	15339	4448.55	1037.11	3	ASSAVSSAGDYVETNVKK		8 0 0 0 0	(H(H)(H(H(H(H(H(H)))))))	1 0 0 0 0;2 0 0 0 0;3 0 0 0 0;4 0 0 0 0;5 0 0 0 0;6 0 0 0 0;7 0 0 0 0;	2	24.0272	10.2387	49.6345	3	2.09044	No	1.63952e-12	1.35659e-13	0	1.35659e-13	1/sp|Q9Y7X6|ISH1_SCHPO	1/663	24579100	17664200	0
cwq_mix2-2_726.15358.15358.3.0.dta	cwq_mix2-2_726.15358.15358.3.0.dta	cwq_mix2-2_726	15358	4453.75	767.996	3	TAAESVTSAFEHNK		5 0 0 0 0	(H(H)(H(H(H))))	1 0 0 0 0;2 0 0 0 0;3 0 0 0 0;4 0 0 0 0;	1	25.8411	15.1152	45.7606	3	1.31155	No	1.53079e-11	1.20281e-12	0	1.20281e-12	1/sp|Q9Y7X6|ISH1_SCHPO	1/389	31668300	46569200	0
cwq_mix2-2_726.15380.15380.4.0.dta	cwq_mix2-2_726.15380.15380.4.0.dta	cwq_mix2-2_726	15380	4459.71	727.07	4	TAAESVTSAFEHNKDTATSK		5 0 0 0 0	(H(H)(H(H(H))))	1 0 0 0 0;2 0 0 0 0;3 0 0 0 0;4 0 0 0 0;	1	32.2971	29.5343	37.4278	3	0.70774	No	2.0024e-09	1.27629e-10	0	1.27629e-10	1/sp|Q9Y7X6|ISH1_SCHPO	1/389	14042500	15638300	0
cwq_mix2-2_726.15395.15395.4.0.dta	cwq_mix2-2_726.15395.15395.4.0.dta	cwq_mix2-2_726	15395	4463.75	808.097	4	TAAESVTSAFEHNKDTATSK		7 0 0 0 0	(H(H)(H(H(H(H(H))))))	1 0 0 0 0;2 0 0 0 0;3 0 0 0 0;4 0 0 0 0;5 0 0 0 0;6 0 0 0 0;	1	33.3452	24.6976	49.405	3	0.83772	No	1.87144e-12	1.58291e-13	0	1.58291e-13	1/sp|Q9Y7X6|ISH1_SCHPO	1/389	27102100	30540000	0
cwq_mix2-2_726.15404.15404.3.0.dta	cwq_mix2-2_726.15404.15404.3.0.dta	cwq_mix2-2_726	15404	4466.27	969.093	3	TAAESVTSAFEHNKDTATSK		5 0 0 0 0	(H(H)(H(H(H))))	1 0 0 0 0;2 0 0 0 0;3 0 0 0 0;4 0 0 0 0;	1	25.0494	16.299	41.3001	3	1.90591	No	2.03896e-10	1.59603e-11	0	1.59603e-11	1/sp|Q9Y7X6|ISH1_SCHPO	1/389	2427360	2183130	0
cwq_mix2-2_726.15413.15413.3.0.dta	cwq_mix2-2_726.15413.15413.3.0.dta	cwq_mix2-2_726	15413	4468.69	1037.11	3	ASSAVSSAGDYVETNVKK		8 0 0 0 0	(H(H)(H(H(H(H(H(H)))))))	1 0 0 0 0;2 0 0 0 0;3 0 0 0 0;4 0 0 0 0;5 0 0 0 0;6 0 0 0 0;7 0 0 0 0;	2	27.0228	7.99372	62.3625	3	1.43917	No	1.02466e-15	1.15805e-16	0	1.15805e-16	1/sp|Q9Y7X6|ISH1_SCHPO	1/663	26716500	18418300	0
cwq_mix2-2_726.15447.15447.4.0.dta	cwq_mix2-2_726.15447.15447.4.0.dta	cwq_mix2-2_726	15447	4477.8	727.07	4	TAAESVTSAFEHNKDTATSK		5 0 0 0 0	(H(H)(H(H(H))))	1 0 0 0 0;2 0 0 0 0;3 0 0 0 0;4 0 0 0 0;	1	31.2385	27.8589	37.515	3	0.42824	No	1.90107e-09	1.20245e-10	0	1.20245e-10	1/sp|Q9Y7X6|ISH1_SCHPO	1/389	14042500	15638300	0
cwq_mix2-2_726.15461.15461.4.0.dta	cwq_mix2-2_726.15461.15461.4.0.dta	cwq_mix2-2_726	15461	4481.55	808.097	4	TAAESVTSAFEHNKDTATSK		7 0 0 0 0	(H(H)(H(H(H(H(H))))))	1 0 0 0 0;2 0 0 0 0;3 0 0 0 0;4 0 0 0 0;5 0 0 0 0;6 0 0 0 0;	1	35.2216	27.48	49.5988	3	0.95786	No	1.67354e-12	1.41519e-13	0	1.41519e-13	1/sp|Q9Y7X6|ISH1_SCHPO	1/389	27102100	30540000	0
cwq_mix2-2_726.15521.15521.4.0.dta	cwq_mix2-2_726.15521.15521.4.0.dta	cwq_mix2-2_726	15521	4498.13	808.097	4	TAAESVTSAFEHNKDTATSK		7 0 0 0 0	(H(H)(H(H(H(H(H))))))	1 0 0 0 0;2 0 0 0 0;3 0 0 0 0;4 0 0 0 0;5 0 0 0 0;6 0 0 0 0;	1	25.1301	14.5769	44.7289	3	0.52558	No	2.77893e-11	2.20653e-12	0	2.20653e-12	1/sp|Q9Y7X6|ISH1_SCHPO	1/389	27102100	30540000	0
cwq_mix2-2_726.15522.15522.3.0.dta	cwq_mix2-2_726.15522.15522.3.0.dta	cwq_mix2-2_726	15522	4498.43	1023.11	3	TAAESVTSAFEHNKDTATSK		6 0 0 0 0	(H(H)(H(H(H(H)))))	1 0 0 0 0;2 0 0 0 0;3 0 0 0 0;4 0 0 0 0;5 0 0 0 0;	1	30.9186	18.8552	53.3221	3	2.26313	No	1.94947e-13	1.79522e-14	0	1.79522e-14	1/sp|Q9Y7X6|ISH1_SCHPO	1/389	79629200	169439000	0
cwq_mix2-2_726.15548.15548.4.0.dta	cwq_mix2-2_726.15548.15548.4.0.dta	cwq_mix2-2_726	15548	4505.36	767.585	4	TAAESVTSAFEHNKDTATSK		6 0 0 0 0	(H(H)(H(H(H(H)))))	1 0 0 0 0;2 0 0 0 0;3 0 0 0 0;4 0 0 0 0;5 0 0 0 0;	1	37.7973	30.1905	51.9243	3	1.76986	No	4.37392e-13	3.96421e-14	0	3.96421e-14	1/sp|Q9Y7X6|ISH1_SCHPO	1/389	533182000	667323000	0
cwq_mix2-2_726.15553.15553.3.0.dta	cwq_mix2-2_726.15553.15553.3.0.dta	cwq_mix2-2_726	15553	4506.67	875.06	3	ASSAVSSAGDYVETNVKK		5 0 0 0 0	(H(H)(H(H(H))))	1 0 0 0 0;2 0 0 0 0;3 0 0 0 0;4 0 0 0 0;	2	20.4355	12.4433	35.2781	3	1.58174	No	7.2735e-09	3.96066e-10	0	3.96066e-10	1/sp|Q9Y7X6|ISH1_SCHPO	1/663	4532270	3171780	0
cwq_mix2-2_726.15587.15587.3.0.dta	cwq_mix2-2_726.15587.15587.3.0.dta	cwq_mix2-2_726	15587	4515.77	1023.11	3	TAAESVTSAFEHNKDTATSK		6 0 0 0 0	(H(H)(H(H(H(H)))))	1 0 0 0 0;2 0 0 0 0;3 0 0 0 0;4 0 0 0 0;5 0 0 0 0;	1	47.3869	39.2656	62.4691	3	1.40733	No	9.63182e-16	1.0722e-16	0	1.0722e-16	1/sp|Q9Y7X6|ISH1_SCHPO	1/389	79629200	90243300	0
cwq_mix2-2_726.15590.15590.4.1.dta	cwq_mix2-2_726.15590.15590.4.1.dta	cwq_mix2-2_726	15590	4516.63	808.096	4	TAAESVTSAFEHNKDTATSK		7 0 0 0 0	(H(H)(H(H(H(H(H))))))	1 0 0 0 0;2 0 0 0 0;3 0 0 0 0;4 0 0 0 0;5 0 0 0 0;6 0 0 0 0;	1	20.1867	7.89604	43.0123	3	-0.19283	No	7.51706e-11	5.80585e-12	0.00296736	0.00296736	1/sp|Q9Y7X6|ISH1_SCHPO	1/389	27102100	30540000	0
cwq_mix2-2_726.15615.15615.4.0.dta	cwq_mix2-2_726.15615.15615.4.0.dta	cwq_mix2-2_726	15615	4523.22	767.584	4	TAAESVTSAFEHNKDTATSK		6 0 0 0 0	(H(H)(H(H(H(H)))))	1 0 0 0 0;2 0 0 0 0;3 0 0 0 0;4 0 0 0 0;5 0 0 0 0;	1	51.8915	48.735	57.7537	3	1.17781	No	1.49149e-14	1.49778e-15	0	1.49778e-15	1/sp|Q9Y7X6|ISH1_SCHPO	1/389	533182000	667323000	0
cwq_mix2-2_726.15618.15618.3.0.dta	cwq_mix2-2_726.15618.15618.3.0.dta	cwq_mix2-2_726	15618	4524.08	1037.11	3	ASSAVSSAGDYVETNVKK		8 0 0 0 0	(H(H)(H(H(H(H(H(H)))))))	1 0 0 0 0;2 0 0 0 0;3 0 0 0 0;4 0 0 0 0;5 0 0 0 0;6 0 0 0 0;7 0 0 0 0;	2	29.8487	13.0692	61.0106	3	1.20761	No	2.24633e-15	2.26431e-16	0	2.26431e-16	1/sp|Q9Y7X6|ISH1_SCHPO	1/663	24538900	9720190	0
cwq_mix2-2_726.15660.15660.3.0.dta	cwq_mix2-2_726.15660.15660.3.0.dta	cwq_mix2-2_726	15660	4535.47	1023.11	3	TAAESVTSAFEHNKDTATSK		6 0 0 0 0	(H(H)(H(H(H(H)))))	1 0 0 0 0;2 0 0 0 0;3 0 0 0 0;4 0 0 0 0;5 0 0 0 0;	1	51.8126	44.8062	64.8245	3	0.92515	No	2.46237e-16	2.9062e-17	0	2.9062e-17	1/sp|Q9Y7X6|ISH1_SCHPO	1/389	79629200	90243300	0
cwq_mix2-2_726.15685.15685.4.0.dta	cwq_mix2-2_726.15685.15685.4.0.dta	cwq_mix2-2_726	15685	4542.16	767.584	4	TAAESVTSAFEHNKDTATSK		6 0 0 0 0	(H(H)(H(H(H(H)))))	1 0 0 0 0;2 0 0 0 0;3 0 0 0 0;4 0 0 0 0;5 0 0 0 0;	1	51.2069	47.1705	58.703	3	0.63532	No	8.59005e-15	9.55676e-16	0	9.55676e-16	1/sp|Q9Y7X6|ISH1_SCHPO	1/389	533182000	1540530000	0
cwq_mix2-2_726.15690.15690.4.1.dta	cwq_mix2-2_726.15690.15690.4.1.dta	cwq_mix2-2_726	15690	4543.43	727.07	4	TAAESVTSAFEHNKDTATSK		5 0 0 0 0	(H(H)(H(H(H))))	1 0 0 0 0;2 0 0 0 0;3 0 0 0 0;4 0 0 0 0;	1	14.6126	10.393	22.4491	3	-0.29458	No	2.4342e-05	9.71928e-07	0	9.71928e-07	1/sp|Q9Y7X6|ISH1_SCHPO	1/389	3678670	19749900	0
cwq_mix2-2_726.15691.15691.3.0.dta	cwq_mix2-2_726.15691.15691.3.0.dta	cwq_mix2-2_726	15691	4543.71	983.095	3	ASSAVSSAGDYVETNVKK		7 0 0 0 0	(H(H)(H(H(H(H(H))))))	1 0 0 0 0;2 0 0 0 0;3 0 0 0 0;4 0 0 0 0;5 0 0 0 0;6 0 0 0 0;	2	35.4927	23.6209	57.5404	3	1.04072	No	1.6883e-14	1.70463e-15	0	1.70463e-15	1/sp|Q9Y7X6|ISH1_SCHPO	1/663	112517000	17226400	0
cwq_mix2-2_726.15726.15726.3.0.dta	cwq_mix2-2_726.15726.15726.3.0.dta	cwq_mix2-2_726	15726	4553.01	1023.11	3	TAAESVTSAFEHNKDTATSK		6 0 0 0 0	(H(H)(H(H(H(H)))))	1 0 0 0 0;2 0 0 0 0;3 0 0 0 0;4 0 0 0 0;5 0 0 0 0;	1	46.6819	38.0478	62.7167	3	0.67575	No	8.34322e-16	9.71399e-17	0	9.71399e-17	1/sp|Q9Y7X6|ISH1_SCHPO	1/389	79629200	280185000	0
cwq_mix2-2_726.15760.15760.3.0.dta	cwq_mix2-2_726.15760.15760.3.0.dta	cwq_mix2-2_726	15760	4562	983.094	3	ASSAVSSAGDYVETNVKK		7 0 0 0 0	(H(H)(H(H(H(H(H))))))	1 0 0 0 0;2 0 0 0 0;3 0 0 0 0;4 0 0 0 0;5 0 0 0 0;6 0 0 0 0;	2	47.3762	37.847	65.0733	3	0.35568	No	2.13281e-16	2.39614e-17	0	2.39614e-17	1/sp|Q9Y7X6|ISH1_SCHPO	1/663	112517000	102732000	0
cwq_mix2-2_726.15766.15766.4.0.dta	cwq_mix2-2_726.15766.15766.4.0.dta	cwq_mix2-2_726	15766	4563.51	767.583	4	TAAESVTSAFEHNKDTATSK		6 0 0 0 0	(H(H)(H(H(H(H)))))	1 0 0 0 0;2 0 0 0 0;3 0 0 0 0;4 0 0 0 0;5 0 0 0 0;	1	33.1704	21.782	54.3204	3	0.32495	No	1.09376e-13	1.11912e-14	0	1.11912e-14	1/sp|Q9Y7X6|ISH1_SCHPO	1/389	533182000	667323000	0
cwq_mix2-2_726.15816.15816.3.0.dta	cwq_mix2-2_726.15816.15816.3.0.dta	cwq_mix2-2_726	15816	4576.76	875.059	3	ASSAVSSAGDYVETNVKK		5 0 0 0 0	(H(H)(H(H(H))))	1 0 0 0 0;2 0 0 0 0;3 0 0 0 0;4 0 0 0 0;	2	25.3127	17.7134	39.4256	3	0.56617	No	6.1274e-10	4.32531e-11	0	4.32531e-11	1/sp|Q9Y7X6|ISH1_SCHPO	1/663	1952610	4243050	0
cwq_mix2-2_726.15838.15838.3.0.dta	cwq_mix2-2_726.15838.15838.3.0.dta	cwq_mix2-2_726	15838	4582.54	983.095	3	ASSAVSSAGDYVETNVKK		7 0 0 0 0	(H(H)(H(H(H(H(H))))))	1 0 0 0 0;2 0 0 0 0;3 0 0 0 0;4 0 0 0 0;5 0 0 0 0;6 0 0 0 0;	2	30.8147	13.4512	63.0612	3	1.26873	No	6.83265e-16	7.9363e-17	0	7.9363e-17	1/sp|Q9Y7X6|ISH1_SCHPO	1/663	102865000	101094000	0
cwq_mix2-2_726.15915.15915.3.0.dta	cwq_mix2-2_726.15915.15915.3.0.dta	cwq_mix2-2_726	15915	4602.46	983.095	3	ASSAVSSAGDYVETNVKK		7 0 0 0 0	(H(H)(H(H(H(H(H))))))	1 0 0 0 0;2 0 0 0 0;3 0 0 0 0;4 0 0 0 0;5 0 0 0 0;6 0 0 0 0;	2	32.4334	17.1206	60.8716	3	0.772	No	2.43533e-15	2.45549e-16	0	2.45549e-16	1/sp|Q9Y7X6|ISH1_SCHPO	1/663	99217100	101094000	0
cwq_mix2-2_726.15993.15993.3.0.dta	cwq_mix2-2_726.15993.15993.3.0.dta	cwq_mix2-2_726	15993	4622.46	983.095	3	ASSAVSSAGDYVETNVKK		7 0 0 0 0	(H(H)(H(H(H(H(H))))))	1 0 0 0 0;2 0 0 0 0;3 0 0 0 0;4 0 0 0 0;5 0 0 0 0;6 0 0 0 0;	2	34.2076	22.4646	56.016	3	0.78625	No	4.09192e-14	3.98045e-15	0	3.98045e-15	1/sp|Q9Y7X6|ISH1_SCHPO	1/663	99217100	101094000	0
cwq_mix2-2_726.16003.16003.3.0.dta	cwq_mix2-2_726.16003.16003.3.0.dta	cwq_mix2-2_726	16003	4625.05	969.091	3	TAAESVTSAFEHNKDTATSK		5 0 0 0 0	(H(H)(H(H(H))))	1 0 0 0 0;2 0 0 0 0;3 0 0 0 0;4 0 0 0 0;	1	38.6512	34.1035	47.097	3	0.56351	No	7.07956e-12	5.52783e-13	0	5.52783e-13	1/sp|Q9Y7X6|ISH1_SCHPO	1/389	184598000	226235000	0
cwq_mix2-2_726.16034.16034.4.0.dta	cwq_mix2-2_726.16034.16034.4.0.dta	cwq_mix2-2_726	16034	4632.98	727.07	4	TAAESVTSAFEHNKDTATSK		5 0 0 0 0	(H(H)(H(H(H))))	1 0 0 0 0;2 0 0 0 0;3 0 0 0 0;4 0 0 0 0;	1	49.1266	49.92	47.6532	3	0.23274	No	5.13728e-12	4.21845e-13	0	4.21845e-13	1/sp|Q9Y7X6|ISH1_SCHPO	1/389	314335000	379901000	0
cwq_mix2-2_726.16045.16045.3.0.dta	cwq_mix2-2_726.16045.16045.3.0.dta	cwq_mix2-2_726	16045	4635.94	713.978	3	TAAESVTSAFEHNK		4 0 0 0 0	(H(H)(H(H)))	1 0 0 0 0;2 0 0 0 0;3 0 0 0 0;	1	47.0684	47.6274	46.0303	3	-0.14132	Yes	-1	0	0	0	1/sp|Q9Y7X6|ISH1_SCHPO	1/389	36887800	44207500	0
cwq_mix2-2_726.16055.16055.2.0.dta	cwq_mix2-2_726.16055.16055.2.0.dta	cwq_mix2-2_726	16055	4638.59	1070.46	2	TAAESVTSAFEHNK		4 0 0 0 0	(H(H)(H(H)))	1 0 0 0 0;2 0 0 0 0;3 0 0 0 0;	1	19.2854	19.142	19.5516	3	0.73815	Yes	-1	0	0	0	1/sp|Q9Y7X6|ISH1_SCHPO	1/389	10051800	12222000	0
cwq_mix2-2_726.16079.16079.3.0.dta	cwq_mix2-2_726.16079.16079.3.0.dta	cwq_mix2-2_726	16079	4644.39	969.091	3	TAAESVTSAFEHNKDTATSK		5 0 0 0 0	(H(H)(H(H(H))))	1 0 0 0 0;2 0 0 0 0;3 0 0 0 0;4 0 0 0 0;	1	54.2077	51.4631	59.3048	3	0.54596	No	6.05429e-15	6.00173e-16	0	6.00173e-16	1/sp|Q9Y7X6|ISH1_SCHPO	1/389	184598000	226235000	0
cwq_mix2-2_726.16092.16092.3.0.dta	cwq_mix2-2_726.16092.16092.3.0.dta	cwq_mix2-2_726	16092	4647.39	983.094	3	ASSAVSSAGDYVETNVKK		7 0 0 0 0	(H(H)(H(H(H(H(H))))))	1 0 0 0 0;2 0 0 0 0;3 0 0 0 0;4 0 0 0 0;5 0 0 0 0;6 0 0 0 0;	2	52.1715	41.8019	71.4294	3	0.38418	No	5.6221e-18	7.31324e-19	0	7.31324e-19	1/sp|Q9Y7X6|ISH1_SCHPO	1/663	99217100	101094000	0
cwq_mix2-2_726.16106.16106.4.0.dta	cwq_mix2-2_726.16106.16106.4.0.dta	cwq_mix2-2_726	16106	4650.83	727.07	4	TAAESVTSAFEHNKDTATSK		5 0 0 0 0	(H(H)(H(H(H))))	1 0 0 0 0;2 0 0 0 0;3 0 0 0 0;4 0 0 0 0;	1	58.127	60.0769	54.5057	3	0.21621	No	9.824e-14	9.7234e-15	0	9.7234e-15	1/sp|Q9Y7X6|ISH1_SCHPO	1/389	553845000	656808000	0
cwq_mix2-2_726.16152.16152.3.0.dta	cwq_mix2-2_726.16152.16152.3.0.dta	cwq_mix2-2_726	16152	4662.81	969.091	3	TAAESVTSAFEHNKDTATSK		5 0 0 0 0	(H(H)(H(H(H))))	1 0 0 0 0;2 0 0 0 0;3 0 0 0 0;4 0 0 0 0;	1	50.0024	47.0537	55.4786	3	0.40139	No	5.58912e-14	5.50849e-15	0	5.50849e-15	1/sp|Q9Y7X6|ISH1_SCHPO	1/389	321967000	385002000	0
cwq_mix2-2_726.16163.16163.3.0.dta	cwq_mix2-2_726.16163.16163.3.0.dta	cwq_mix2-2_726	16163	4665.6	929.077	3	ASSAVSSAGDYVETNVKK		6 0 0 0 0	(H(H)(H(H(H(H)))))	1 0 0 0 0;2 0 0 0 0;3 0 0 0 0;4 0 0 0 0;5 0 0 0 0;	2	34.895	24.0139	55.1027	3	0.48712	No	6.95042e-14	6.72796e-15	0	6.72796e-15	1/sp|Q9Y7X6|ISH1_SCHPO	1/663	434537000	471750000	0
cwq_mix2-2_726.16178.16178.4.0.dta	cwq_mix2-2_726.16178.16178.4.0.dta	cwq_mix2-2_726	16178	4668.91	727.07	4	TAAESVTSAFEHNKDTATSK		5 0 0 0 0	(H(H)(H(H(H))))	1 0 0 0 0;2 0 0 0 0;3 0 0 0 0;4 0 0 0 0;	1	50.4532	51.0489	49.3467	3	0.13223	No	1.93533e-12	1.6381e-13	0	1.6381e-13	1/sp|Q9Y7X6|ISH1_SCHPO	1/389	553845000	656808000	0
cwq_mix2-2_726.16228.16228.3.0.dta	cwq_mix2-2_726.16228.16228.3.0.dta	cwq_mix2-2_726	16228	4681.63	969.091	3	TAAESVTSAFEHNKDTATSK		5 0 0 0 0	(H(H)(H(H(H))))	1 0 0 0 0;2 0 0 0 0;3 0 0 0 0;4 0 0 0 0;	1	42.7239	38.8589	49.9016	3	0.24237	No	1.40545e-12	1.15024e-13	0	1.15024e-13	1/sp|Q9Y7X6|ISH1_SCHPO	1/389	323836000	387760000	0
cwq_mix2-2_726.16235.16235.3.0.dta	cwq_mix2-2_726.16235.16235.3.0.dta	cwq_mix2-2_726	16235	4683.29	929.077	3	ASSAVSSAGDYVETNVKK		6 0 0 0 0	(H(H)(H(H(H(H)))))	1 0 0 0 0;2 0 0 0 0;3 0 0 0 0;4 0 0 0 0;5 0 0 0 0;	2	62.5707	59.9984	67.3477	3	0.39664	No	5.75729e-17	6.2218e-18	0	6.2218e-18	1/sp|Q9Y7X6|ISH1_SCHPO	1/663	434537000	471750000	0
cwq_mix2-2_726.16250.16250.2.0.dta	cwq_mix2-2_726.16250.16250.2.0.dta	cwq_mix2-2_726	16250	4686.96	1393.11	2	ASSAVSSAGDYVETNVKK		6 0 0 0 0	(H(H)(H(H(H(H)))))	1 0 0 0 0;2 0 0 0 0;3 0 0 0 0;4 0 0 0 0;5 0 0 0 0;	2	23.6599	21.4321	27.7972	3	0.81241	No	7.55587e-07	3.20066e-08	0	3.20066e-08	1/sp|Q9Y7X6|ISH1_SCHPO	1/663	15151100	14810700	0
cwq_mix2-2_726.16272.16272.4.0.dta	cwq_mix2-2_726.16272.16272.4.0.dta	cwq_mix2-2_726	16272	4692.63	727.07	4	TAAESVTSAFEHNKDTATSK		5 0 0 0 0	(H(H)(H(H(H))))	1 0 0 0 0;2 0 0 0 0;3 0 0 0 0;4 0 0 0 0;	1	36.2715	33.0252	42.3004	3	0.06201	No	1.13744e-10	8.41863e-12	0	8.41863e-12	1/sp|Q9Y7X6|ISH1_SCHPO	1/389	561605000	666679000	0
cwq_mix2-2_726.16312.16312.3.0.dta	cwq_mix2-2_726.16312.16312.3.0.dta	cwq_mix2-2_726	16312	4703.57	929.077	3	ASSAVSSAGDYVETNVKK		6 0 0 0 0	(H(H)(H(H(H(H)))))	1 0 0 0 0;2 0 0 0 0;3 0 0 0 0;4 0 0 0 0;5 0 0 0 0;	2	63.8679	60.5607	70.0098	3	0.39664	No	1.2577e-17	1.57855e-18	0	1.57855e-18	1/sp|Q9Y7X6|ISH1_SCHPO	1/663	434537000	471750000	0
cwq_mix2-2_726.16324.16324.3.0.dta	cwq_mix2-2_726.16324.16324.3.0.dta	cwq_mix2-2_726	16324	4706.55	969.091	3	TAAESVTSAFEHNKDTATSK		5 0 0 0 0	(H(H)(H(H(H))))	1 0 0 0 0;2 0 0 0 0;3 0 0 0 0;4 0 0 0 0;	1	26.109	18.5325	40.1798	3	0.51498	No	3.93107e-10	3.07027e-11	0	3.07027e-11	1/sp|Q9Y7X6|ISH1_SCHPO	1/389	326063000	391751000	0
cwq_mix2-2_726.16395.16395.3.0.dta	cwq_mix2-2_726.16395.16395.3.0.dta	cwq_mix2-2_726	16395	4725.11	929.077	3	ASSAVSSAGDYVETNVKK		6 0 0 0 0	(H(H)(H(H(H(H)))))	1 0 0 0 0;2 0 0 0 0;3 0 0 0 0;4 0 0 0 0;5 0 0 0 0;	2	44.4479	38.5136	55.4687	3	0.44834	No	5.62141e-14	5.55377e-15	0	5.55377e-15	1/sp|Q9Y7X6|ISH1_SCHPO	1/663	17624400	15385500	0
cwq_mix2-2_726.16407.16407.4.0.dta	cwq_mix2-2_726.16407.16407.4.0.dta	cwq_mix2-2_726	16407	4728.37	727.07	4	TAAESVTSAFEHNKDTATSK		5 0 0 0 0	(H(H)(H(H(H))))	1 0 0 0 0;2 0 0 0 0;3 0 0 0 0;4 0 0 0 0;	1	24.3829	19.4331	33.5754	3	0.26991	No	2.04677e-08	1.0933e-09	0	1.0933e-09	1/sp|Q9Y7X6|ISH1_SCHPO	1/389	568300000	677108000	0
cwq_mix2-2_726.16448.16448.3.0.dta	cwq_mix2-2_726.16448.16448.3.0.dta	cwq_mix2-2_726	16448	4739.23	866.043	3	EVHSTPLSDVASSEAEK		5 0 0 0 0	(H(H)(H(H(H))))	1 0 0 0 0;2 0 0 0 0;3 0 0 0 0;4 0 0 0 0;	4	40.191	42.8762	35.2043	3	-0.45793	No	7.60517e-09	4.17587e-10	0	4.17587e-10	1/sp|Q9P7L0|YOSE_SCHPO	1/800	215613000	196802000	0
cwq_mix2-2_726.16524.16524.3.0.dta	cwq_mix2-2_726.16524.16524.3.0.dta	cwq_mix2-2_726	16524	4758.33	866.043	3	EVHSTPLSDVASSEAEK		5 0 0 0 0	(H(H)(H(H(H))))	1 0 0 0 0;2 0 0 0 0;3 0 0 0 0;4 0 0 0 0;	4	51.4404	57.821	39.5906	3	0.16492	No	5.5596e-10	4.11391e-11	0	4.11391e-11	1/sp|Q9P7L0|YOSE_SCHPO	1/800	215613000	196802000	0
cwq_mix2-2_726.16540.16540.3.0.dta	cwq_mix2-2_726.16540.16540.3.0.dta	cwq_mix2-2_726	16540	4762.41	860.052	3	VGEAADYAAETASKVASK		5 0 0 0 0	(H(H)(H(H(H))))	1 0 0 0 0;2 0 0 0 0;3 0 0 0 0;4 0 0 0 0;	11	19.6787	10.7163	36.3233	3	0.66682	No	3.87648e-09	2.30039e-10	0	2.30039e-10	1/sp|Q9Y7X6|ISH1_SCHPO	1/437	0	1165190	0
cwq_mix2-2_726.16560.16560.3.0.dta	cwq_mix2-2_726.16560.16560.3.0.dta	cwq_mix2-2_726	16560	4767.52	1215.83	3	SSSEAAASSSSESVAAASVEAER		8 0 0 0 1	(H(H)(H(H(H(aH(H(H(H))))))))	1 0 0 0 0;2 0 0 0 0;3 0 0 0 0;4 0 0 0 0;4 0 0 0 1;5 0 0 0 0;5 0 0 0 1;6 0 0 0 1;7 0 0 0 1;	1	50.1685	58.5748	34.5568	3	0.68314	No	1.12579e-08	6.24385e-10	0	6.24385e-10	1/sp|O13898|PMT1_SCHPO	1/805	378611000	356579000	0
cwq_mix2-2_726.16605.16605.3.0.dta	cwq_mix2-2_726.16605.16605.3.0.dta	cwq_mix2-2_726	16605	4778.74	866.043	3	EVHSTPLSDVASSEAEK		5 0 0 0 0	(H(H)(H(H(H))))	1 0 0 0 0;2 0 0 0 0;3 0 0 0 0;4 0 0 0 0;	4	54.6157	60.2189	44.2099	3	0.25159	No	3.75284e-11	2.72151e-12	0	2.72151e-12	1/sp|Q9P7L0|YOSE_SCHPO	1/800	215613000	196802000	0
cwq_mix2-2_726.16652.16652.3.0.dta	cwq_mix2-2_726.16652.16652.3.0.dta	cwq_mix2-2_726	16652	4790.17	1215.83	3	SSSEAAASSSSESVAAASVEAER		8 0 0 0 1	(H(H)(H(H(H(H(aH(H(H))))))))	1 0 0 0 0;2 0 0 0 0;3 0 0 0 0;4 0 0 0 0;5 0 0 0 0;5 0 0 0 1;6 0 0 0 0;6 0 0 0 1;7 0 0 0 1;	1	61.6602	70.3582	45.5068	3	0.628	No	1.77248e-11	1.3728e-12	0	1.3728e-12	1/sp|O13898|PMT1_SCHPO	1/805	378611000	356579000	0
cwq_mix2-2_726.16666.16666.3.0.dta	cwq_mix2-2_726.16666.16666.3.0.dta	cwq_mix2-2_726	16666	4793.87	875.059	3	ASSAVSSAGDYVETNVKK		5 0 0 0 0	(H(H)(H(H(H))))	1 0 0 0 0;2 0 0 0 0;3 0 0 0 0;4 0 0 0 0;	2	36.8718	30.8325	48.0876	3	-0.07428	No	3.99923e-12	3.44201e-13	0	3.44201e-13	1/sp|Q9Y7X6|ISH1_SCHPO	1/663	1569050000	1610740000	0
cwq_mix2-2_726.16677.16677.3.0.dta	cwq_mix2-2_726.16677.16677.3.0.dta	cwq_mix2-2_726	16677	4796.61	866.043	3	EVHSTPLSDVASSEAEK		5 0 0 0 0	(H(H)(H(H(H))))	1 0 0 0 0;2 0 0 0 0;3 0 0 0 0;4 0 0 0 0;	4	55.0667	62.6302	41.0204	3	0.42724	No	2.40135e-10	1.98043e-11	0	1.98043e-11	1/sp|Q9P7L0|YOSE_SCHPO	1/800	215613000	196802000	0
cwq_mix2-2_726.16746.16746.3.0.dta	cwq_mix2-2_726.16746.16746.3.0.dta	cwq_mix2-2_726	16746	4814.48	875.059	3	ASSAVSSAGDYVETNVKK		5 0 0 0 0	(H(H)(H(H(H))))	1 0 0 0 0;2 0 0 0 0;3 0 0 0 0;4 0 0 0 0;	2	57.2579	58.4191	55.1013	3	0.21621	No	6.95627e-14	6.78284e-15	0	6.78284e-15	1/sp|Q9Y7X6|ISH1_SCHPO	1/663	1569050000	1610740000	0
cwq_mix2-2_726.16748.16748.3.0.dta	cwq_mix2-2_726.16748.16748.3.0.dta	cwq_mix2-2_726	16748	4814.96	866.043	3	EVHSTPLSDVASSEAEK		5 0 0 0 0	(H(H)(H(H(H))))	1 0 0 0 0;2 0 0 0 0;3 0 0 0 0;4 0 0 0 0;	4	54.6791	62.8088	39.581	3	0.39026	No	5.59117e-10	4.15474e-11	0	4.15474e-11	1/sp|Q9P7L0|YOSE_SCHPO	1/800	215613000	196802000	0
cwq_mix2-2_726.16782.16782.3.0.dta	cwq_mix2-2_726.16782.16782.3.0.dta	cwq_mix2-2_726	16782	4823.12	1215.83	3	SSSEAAASSSSESVAAASVEAER		8 0 0 0 1	(H(H)(H(H(H(aH(H(H(H))))))))	1 0 0 0 0;2 0 0 0 0;3 0 0 0 0;4 0 0 0 0;4 0 0 0 1;5 0 0 0 0;5 0 0 0 1;6 0 0 0 1;7 0 0 0 1;	1	33.8167	38.793	24.5751	3	0.67985	No	6.05394e-06	2.66683e-07	0	2.66683e-07	1/sp|O13898|PMT1_SCHPO	1/805	9304340	8053060	0
cwq_mix2-2_726.16800.16800.3.0.dta	cwq_mix2-2_726.16800.16800.3.0.dta	cwq_mix2-2_726	16800	4828.05	861.056	3	TAAESVTSAFEHNKDTATSK		3 0 0 0 0	(H(H)(H))	1 0 0 0 0;2 0 0 0 0;	1	25.7091	24.6577	27.6616	3	0.28748	Yes	-1	0	0	0	1/sp|Q9Y7X6|ISH1_SCHPO	1/389	2368410	4204550	0
cwq_mix2-2_726.16827.16827.3.0.dta	cwq_mix2-2_726.16827.16827.3.0.dta	cwq_mix2-2_726	16827	4834.82	875.059	3	ASSAVSSAGDYVETNVKK		5 0 0 0 0	(H(H)(H(H(H))))	1 0 0 0 0;2 0 0 0 0;3 0 0 0 0;4 0 0 0 0;	2	62.0817	63.8164	58.8602	3	0.59476	No	7.83995e-15	8.52015e-16	0	8.52015e-16	1/sp|Q9Y7X6|ISH1_SCHPO	1/663	1569050000	1610740000	0
cwq_mix2-2_726.16831.16831.2.0.dta	cwq_mix2-2_726.16831.16831.2.0.dta	cwq_mix2-2_726	16831	4835.96	1312.09	2	ASSAVSSAGDYVETNVKK		5 0 0 0 0	(H(H)(H(H(H))))	1 0 0 0 0;2 0 0 0 0;3 0 0 0 0;4 0 0 0 0;	2	23.0459	22.4091	24.2285	3	0.81434	No	7.59152e-06	3.0961e-07	0	3.0961e-07	1/sp|Q9Y7X6|ISH1_SCHPO	1/663	66480000	65274100	0
cwq_mix2-2_726.16841.16841.3.0.dta	cwq_mix2-2_726.16841.16841.3.0.dta	cwq_mix2-2_726	16841	4838.27	866.043	3	EVHSTPLSDVASSEAEK		5 0 0 0 0	(H(H)(H(H(H))))	1 0 0 0 0;2 0 0 0 0;3 0 0 0 0;4 0 0 0 0;	4	28.1428	26.8763	30.4948	3	0.63293	No	1.37433e-07	6.61932e-09	0	6.61932e-09	1/sp|Q9P7L0|YOSE_SCHPO	1/800	215891000	197412000	0
cwq_mix2-2_726.16877.16877.3.0.dta	cwq_mix2-2_726.16877.16877.3.0.dta	cwq_mix2-2_726	16877	4847.73	861.056	3	TAAESVTSAFEHNKDTATSK		3 0 0 0 0	(H(H)(H))	1 0 0 0 0;2 0 0 0 0;	1	18.7681	14.1157	27.4083	3	0.78841	Yes	-1	0	0	0	1/sp|Q9Y7X6|ISH1_SCHPO	1/389	4589330	1248990	0
cwq_mix2-2_726.16896.16896.3.0.dta	cwq_mix2-2_726.16896.16896.3.0.dta	cwq_mix2-2_726	16896	4852.56	875.059	3	ASSAVSSAGDYVETNVKK		5 0 0 0 0	(H(H)(H(H(H))))	1 0 0 0 0;2 0 0 0 0;3 0 0 0 0;4 0 0 0 0;	2	65.2536	67.352	61.3565	3	0.61306	No	1.83742e-15	1.97613e-16	0	1.97613e-16	1/sp|Q9Y7X6|ISH1_SCHPO	1/663	1569050000	1610740000	0
cwq_mix2-2_726.16911.16911.2.0.dta	cwq_mix2-2_726.16911.16911.2.0.dta	cwq_mix2-2_726	16911	4856.11	1312.08	2	ASSAVSSAGDYVETNVKK		5 0 0 0 0	(H(H)(H(H(H))))	1 0 0 0 0;2 0 0 0 0;3 0 0 0 0;4 0 0 0 0;	2	36.2597	41.6289	26.2884	3	0.38662	No	1.99042e-06	7.37869e-08	0	7.37869e-08	1/sp|Q9Y7X6|ISH1_SCHPO	1/663	66480000	65274100	0
cwq_mix2-2_726.16969.16969.3.0.dta	cwq_mix2-2_726.16969.16969.3.0.dta	cwq_mix2-2_726	16969	4870.41	875.059	3	ASSAVSSAGDYVETNVKK		5 0 0 0 0	(H(H)(H(H(H))))	1 0 0 0 0;2 0 0 0 0;3 0 0 0 0;4 0 0 0 0;	2	67.8248	70.372	63.0943	3	0.57989	No	6.70277e-16	7.67321e-17	0	7.67321e-17	1/sp|Q9Y7X6|ISH1_SCHPO	1/663	1569050000	1610740000	0
cwq_mix2-2_726.16994.16994.2.0.dta	cwq_mix2-2_726.16994.16994.2.0.dta	cwq_mix2-2_726	16994	4876.89	1312.09	2	ASSAVSSAGDYVETNVKK		5 0 0 0 0	(H(H)(H(H(H))))	1 0 0 0 0;2 0 0 0 0;3 0 0 0 0;4 0 0 0 0;	2	42.1387	50.8662	25.9306	3	0.60467	No	2.50838e-06	9.85799e-08	0	9.85799e-08	1/sp|Q9Y7X6|ISH1_SCHPO	1/663	66480000	65274100	0
cwq_mix2-2_726.17039.17039.3.0.dta	cwq_mix2-2_726.17039.17039.3.0.dta	cwq_mix2-2_726	17039	4888.2	875.059	3	ASSAVSSAGDYVETNVKK		5 0 0 0 0	(H(H)(H(H(H))))	1 0 0 0 0;2 0 0 0 0;3 0 0 0 0;4 0 0 0 0;	2	63.617	66.2141	58.7938	3	0.52614	No	8.14849e-15	9.06599e-16	0	9.06599e-16	1/sp|Q9Y7X6|ISH1_SCHPO	1/663	1569050000	1610740000	0
cwq_mix2-2_726.17087.17087.3.1.dta	cwq_mix2-2_726.17087.17087.3.1.dta	cwq_mix2-2_726	17087	4900.41	1161.81	3	SSSEAAASSSSESVAAASVEAER		7 0 0 0 1	(H(H)(H(H(H(H(H(aH)))))))	1 0 0 0 0;2 0 0 0 0;3 0 0 0 0;4 0 0 0 0;5 0 0 0 0;6 0 0 0 0;6 0 0 0 1;7 0 0 0 0;	1	26.0605	31.6485	15.6829	3	0.63724	No	0.00135686	4.99789e-05	0	4.99789e-05	1/sp|O13898|PMT1_SCHPO	1/805	330336000	312160000	0
cwq_mix2-2_726.17091.17091.2.0.dta	cwq_mix2-2_726.17091.17091.2.0.dta	cwq_mix2-2_726	17091	4901.54	1312.08	2	ASSAVSSAGDYVETNVKK		5 0 0 0 0	(H(H)(H(H(H))))	1 0 0 0 0;2 0 0 0 0;3 0 0 0 0;4 0 0 0 0;	2	29.1072	31.9535	23.8212	3	0.24938	No	9.90889e-06	3.91129e-07	0	3.91129e-07	1/sp|Q9Y7X6|ISH1_SCHPO	1/663	66956000	66250400	0
cwq_mix2-2_726.17109.17109.3.0.dta	cwq_mix2-2_726.17109.17109.3.0.dta	cwq_mix2-2_726	17109	4906.09	875.059	3	ASSAVSSAGDYVETNVKK		5 0 0 0 0	(H(H)(H(H(H))))	1 0 0 0 0;2 0 0 0 0;3 0 0 0 0;4 0 0 0 0;	2	60.121	62.2883	56.0961	3	0.52385	No	3.90609e-14	3.84511e-15	0	3.84511e-15	1/sp|Q9Y7X6|ISH1_SCHPO	1/663	1583700000	1618930000	0
cwq_mix2-2_726.17121.17121.3.1.dta	cwq_mix2-2_726.17121.17121.3.1.dta	cwq_mix2-2_726	17121	4909.21	1038.12	3	CVVVPVTASATATAK	1,Carbamidomethyl[C];	9 0 0 0 1	(H(H)(H(H(H(H(H(H(aH(H)))))))))	1 0 0 0 0;2 0 0 0 0;3 0 0 0 0;4 0 0 0 0;5 0 0 0 0;6 0 0 0 0;7 0 0 0 0;7 0 0 0 1;8 0 0 0 0;8 0 0 0 1;	7	22.1656	16.4101	32.8543	3	0.4408	No	3.18411e-08	1.74218e-09	0	1.74218e-09	1/sp|O42663|YF89_SCHPO	1/211	104202000	22117300	0
cwq_mix2-2_726.17147.17147.3.0.dta	cwq_mix2-2_726.17147.17147.3.0.dta	cwq_mix2-2_726	17147	4916.14	915.073	3	TAAESVTSAFEHNKDTATSK		4 0 0 0 0	(H(H)(H(H)))	1 0 0 0 0;2 0 0 0 0;3 0 0 0 0;	1	19.189	11.364	33.7212	3	-0.04863	Yes	-1	0	0	0	1/sp|Q9Y7X6|ISH1_SCHPO	1/389	2236070	456021	0
cwq_mix2-2_726.17168.17168.3.0.dta	cwq_mix2-2_726.17168.17168.3.0.dta	cwq_mix2-2_726	17168	4921.89	1156.14	3	SSSEAAASSSSESVAAASVEAER		8 0 0 0 0	(H(H)(H(H(H(H(H(H)))))))	1 0 0 0 0;2 0 0 0 0;3 0 0 0 0;4 0 0 0 0;5 0 0 0 0;6 0 0 0 0;7 0 0 0 0;	1	38.0948	42.2381	30.4002	3	0.66665	No	1.45812e-07	7.12699e-09	0	7.12699e-09	1/sp|O13898|PMT1_SCHPO	1/805	51178900	44500200	0
cwq_mix2-2_726.17177.17177.3.0.dta	cwq_mix2-2_726.17177.17177.3.0.dta	cwq_mix2-2_726	17177	4923.95	875.059	3	ASSAVSSAGDYVETNVKK		5 0 0 0 0	(H(H)(H(H(H))))	1 0 0 0 0;2 0 0 0 0;3 0 0 0 0;4 0 0 0 0;	2	56.0385	57.101	54.0654	3	0.45409	No	1.26782e-13	1.31017e-14	0	1.31017e-14	1/sp|Q9Y7X6|ISH1_SCHPO	1/663	1534280000	1549320000	0
cwq_mix2-2_726.17189.17189.3.0.dta	cwq_mix2-2_726.17189.17189.3.0.dta	cwq_mix2-2_726	17189	4926.98	1161.81	3	SSSEAAASSSSESVAAASVEAER		7 0 0 0 1	(H(H)(H(H(H(aH(H(H)))))))	1 0 0 0 0;2 0 0 0 0;3 0 0 0 0;4 0 0 0 0;4 0 0 0 1;5 0 0 0 0;5 0 0 0 1;6 0 0 0 1;	1	57.3217	63.4174	46.001	3	0.89303	No	1.33235e-11	1.02638e-12	0	1.02638e-12	1/sp|O13898|PMT1_SCHPO	1/805	330336000	312160000	0
cwq_mix2-2_726.17245.17245.3.0.dta	cwq_mix2-2_726.17245.17245.3.0.dta	cwq_mix2-2_726	17245	4941.7	875.059	3	ASSAVSSAGDYVETNVKK		5 0 0 0 0	(H(H)(H(H(H))))	1 0 0 0 0;2 0 0 0 0;3 0 0 0 0;4 0 0 0 0;	2	42.8326	39.6033	48.8298	3	0.42779	No	2.60714e-12	2.26465e-13	0	2.26465e-13	1/sp|Q9Y7X6|ISH1_SCHPO	1/663	1365690000	1329290000	0
cwq_mix2-2_726.17279.17279.3.0.dta	cwq_mix2-2_726.17279.17279.3.0.dta	cwq_mix2-2_726	17279	4950.6	1156.14	3	SSSEAAASSSSESVAAASVEAER		8 0 0 0 0	(H(H)(H(H(H(H(H(H)))))))	1 0 0 0 0;2 0 0 0 0;3 0 0 0 0;4 0 0 0 0;5 0 0 0 0;6 0 0 0 0;7 0 0 0 0;	1	29.8769	26.7103	35.7577	3	1.28977	No	5.44634e-09	3.13222e-10	0	3.13222e-10	1/sp|O13898|PMT1_SCHPO	1/805	51178900	44500200	0
cwq_mix2-2_726.17316.17316.3.0.dta	cwq_mix2-2_726.17316.17316.3.0.dta	cwq_mix2-2_726	17316	4960.84	875.059	3	ASSAVSSAGDYVETNVKK		5 0 0 0 0	(H(H)(H(H(H))))	1 0 0 0 0;2 0 0 0 0;3 0 0 0 0;4 0 0 0 0;	2	32.8799	27.424	43.0124	3	-0.1875	No	7.51675e-11	5.77357e-12	0	5.77357e-12	1/sp|Q9Y7X6|ISH1_SCHPO	1/663	1107210000	1077270000	0
cwq_mix2-2_726.17356.17356.3.1.dta	cwq_mix2-2_726.17356.17356.3.1.dta	cwq_mix2-2_726	17356	4971.66	1161.81	3	SSSEAAASSSSESVAAASVEAER		7 0 0 0 1	(H(H)(H(H(H(H(H(aH)))))))	1 0 0 0 0;2 0 0 0 0;3 0 0 0 0;4 0 0 0 0;5 0 0 0 0;6 0 0 0 0;6 0 0 0 1;7 0 0 0 0;	1	17.9455	17.4041	18.951	3	0.83016	No	0.000225741	7.758e-06	0	7.758e-06	1/sp|O13898|PMT1_SCHPO	1/805	1020710	317223000	0
cwq_mix2-2_726.17394.17394.3.0.dta	cwq_mix2-2_726.17394.17394.3.0.dta	cwq_mix2-2_726	17394	4982	875.059	3	ASSAVSSAGDYVETNVKK		5 0 0 0 0	(H(H)(H(H(H))))	1 0 0 0 0;2 0 0 0 0;3 0 0 0 0;4 0 0 0 0;	2	24.3562	15.8885	40.0818	3	0.06296	No	4.16413e-10	3.19191e-11	0	3.19191e-11	1/sp|Q9Y7X6|ISH1_SCHPO	1/663	545193000	559156000	0
cwq_mix2-2_726.17595.17595.3.0.dta	cwq_mix2-2_726.17595.17595.3.0.dta	cwq_mix2-2_726	17595	5035.15	875.059	3	ASSAVSSAGDYVETNVKK		5 0 0 0 0	(H(H)(H(H(H))))	1 0 0 0 0;2 0 0 0 0;3 0 0 0 0;4 0 0 0 0;	2	19.0923	9.12587	37.6015	3	0.59591	No	1.80559e-09	1.17034e-10	0	1.17034e-10	1/sp|Q9Y7X6|ISH1_SCHPO	1/663	16679200	14598400	0
cwq_mix2-2_726.17619.17619.3.0.dta	cwq_mix2-2_726.17619.17619.3.0.dta	cwq_mix2-2_726	17619	5041.63	1000.09	3	ASSAVSSAGDYVETNVK		7 0 0 0 1	(H(H)(H(H(H(H(aH(H)))))))	1 0 0 0 0;2 0 0 0 0;3 0 0 0 0;4 0 0 0 0;5 0 0 0 0;5 0 0 0 1;6 0 0 0 0;6 0 0 0 1;	2	34.6599	32.377	38.8995	3	-0.15383	No	8.35946e-10	5.57028e-11	0	5.57028e-11	1/sp|Q9Y7X6|ISH1_SCHPO	1/663	22066200	2061080	0
cwq_mix2-2_726.17628.17628.3.0.dta	cwq_mix2-2_726.17628.17628.3.0.dta	cwq_mix2-2_726	17628	5044.04	969.091	3	TAAESVTSAFEHNKDTATSK		5 0 0 0 0	(H(H)(H(H(H))))	1 0 0 0 0;2 0 0 0 0;3 0 0 0 0;4 0 0 0 0;	1	18.2725	9.01814	35.4592	3	-0.04779	No	6.52003e-09	3.62775e-10	0	3.62775e-10	1/sp|Q9Y7X6|ISH1_SCHPO	1/389	3362280	2542230	0
cwq_mix2-2_726.17668.17668.3.0.dta	cwq_mix2-2_726.17668.17668.3.0.dta	cwq_mix2-2_726	17668	5055.06	875.059	3	ASSAVSSAGDYVETNVKK		5 0 0 0 0	(H(H)(H(H(H))))	1 0 0 0 0;2 0 0 0 0;3 0 0 0 0;4 0 0 0 0;	2	13.6223	7.46265	25.0616	3	0.71599	No	4.40895e-06	1.92986e-07	0.00571429	0.00571448	1/sp|Q9Y7X6|ISH1_SCHPO	1/663	16679200	14598400	0
cwq_mix2-2_726.17678.17678.3.0.dta	cwq_mix2-2_726.17678.17678.3.0.dta	cwq_mix2-2_726	17678	5057.65	1107.8	3	SSSEAAASSSSESVAAASVEAER		6 0 0 0 1	(H(H)(H(H(H(aH(H))))))	1 0 0 0 0;2 0 0 0 0;3 0 0 0 0;4 0 0 0 0;4 0 0 0 1;5 0 0 0 0;5 0 0 0 1;	1	29.432	36.201	16.8612	3	2.52251	No	0.000739705	2.73487e-05	0	2.73487e-05	1/sp|O13898|PMT1_SCHPO	1/805	7216790	6867900	0
cwq_mix2-2_726.17699.17699.3.0.dta	cwq_mix2-2_726.17699.17699.3.0.dta	cwq_mix2-2_726	17699	5063.32	821.041	3	ASSAVSSAGDYVETNVKK		4 0 0 0 0	(H(H)(H(H)))	1 0 0 0 0;2 0 0 0 0;3 0 0 0 0;	2	31.4907	28.8402	36.4131	3	0.41428	Yes	-1	0	0	0	1/sp|Q9Y7X6|ISH1_SCHPO	1/663	10928800	10904900	0
cwq_mix2-2_726.17923.17923.3.0.dta	cwq_mix2-2_726.17923.17923.3.0.dta	cwq_mix2-2_726	17923	5123.03	1107.8	3	SSSEAAASSSSESVAAASVEAER		6 0 0 0 1	(H(H)(H(H(H(aH(H))))))	1 0 0 0 0;2 0 0 0 0;3 0 0 0 0;4 0 0 0 0;4 0 0 0 1;5 0 0 0 0;5 0 0 0 1;	1	18.2775	18.2141	18.3953	3	1.02314	No	0.000314012	1.06825e-05	0	1.06825e-05	1/sp|O13898|PMT1_SCHPO	1/805	3574260	3289940	0
cwq_mix2-2_726.18077.18077.3.0.dta	cwq_mix2-2_726.18077.18077.3.0.dta	cwq_mix2-2_726	18077	5164.08	821.041	3	ASSAVSSAGDYVETNVKK		4 0 0 0 0	(H(H)(H(H)))	1 0 0 0 0;2 0 0 0 0;3 0 0 0 0;	2	37.8167	38.5793	36.4005	3	0.38381	Yes	-1	0	0	0	1/sp|Q9Y7X6|ISH1_SCHPO	1/663	16778000	18592900	0
cwq_mix2-2_726.18081.18081.3.0.dta	cwq_mix2-2_726.18081.18081.3.0.dta	cwq_mix2-2_726	18081	5165.19	946.071	3	ASSAVSSAGDYVETNVK		6 0 0 0 1	(H(H)(H(H(H(H(aH))))))	1 0 0 0 0;2 0 0 0 0;3 0 0 0 0;4 0 0 0 0;5 0 0 0 0;5 0 0 0 1;6 0 0 0 0;	2	42.3515	47.6178	32.5713	3	-0.31407	No	3.78964e-08	2.0599e-09	0	2.0599e-09	1/sp|Q9Y7X6|ISH1_SCHPO	1/663	14598100	12972700	0
cwq_mix2-2_726.18146.18146.4.0.dta	cwq_mix2-2_726.18146.18146.4.0.dta	cwq_mix2-2_726	18146	5182.55	727.07	4	TAAESVTSAFEHNKDTATSK		5 0 0 0 0	(H(H)(H(H(H))))	1 0 0 0 0;2 0 0 0 0;3 0 0 0 0;4 0 0 0 0;	1	26.2381	19.3407	39.0475	3	0.35389	No	7.6592e-10	5.13538e-11	0	5.13538e-11	1/sp|Q9Y7X6|ISH1_SCHPO	1/389	8666090	8465580	0
cwq_mix2-2_726.18154.18154.3.0.dta	cwq_mix2-2_726.18154.18154.3.0.dta	cwq_mix2-2_726	18154	5184.66	821.041	3	ASSAVSSAGDYVETNVKK		4 0 0 0 0	(H(H)(H(H)))	1 0 0 0 0;2 0 0 0 0;3 0 0 0 0;	2	34.8348	33.829	36.7027	3	0.21681	Yes	-1	0	0	0	1/sp|Q9Y7X6|ISH1_SCHPO	1/663	16778000	18592900	0
cwq_mix2-2_726.18169.18169.3.0.dta	cwq_mix2-2_726.18169.18169.3.0.dta	cwq_mix2-2_726	18169	5188.74	969.093	3	TAAESVTSAFEHNKDTATSK		5 0 0 0 0	(H(H)(H(H(H))))	1 0 0 0 0;2 0 0 0 0;3 0 0 0 0;4 0 0 0 0;	1	21.9037	11.7642	40.7341	3	1.87183	No	2.83977e-10	2.27338e-11	0	2.27338e-11	1/sp|Q9Y7X6|ISH1_SCHPO	1/389	6461250	8797600	0
cwq_mix2-2_726.18223.18223.4.0.dta	cwq_mix2-2_726.18223.18223.4.0.dta	cwq_mix2-2_726	18223	5203.23	727.07	4	TAAESVTSAFEHNKDTATSK		5 0 0 0 0	(H(H)(H(H(H))))	1 0 0 0 0;2 0 0 0 0;3 0 0 0 0;4 0 0 0 0;	1	21.2677	14.8289	33.2255	3	0.38969	No	2.53558e-08	1.3507e-09	0	1.3507e-09	1/sp|Q9Y7X6|ISH1_SCHPO	1/389	8666090	8465580	0
cwq_mix2-2_726.18357.18357.3.0.dta	cwq_mix2-2_726.18357.18357.3.0.dta	cwq_mix2-2_726	18357	5238.87	940.395	3	ASSAVSSAGDYVETNVK		7 0 0 0 0	(H(H)(H(H(H(H(H))))))	1 0 0 0 0;2 0 0 0 0;3 0 0 0 0;4 0 0 0 0;5 0 0 0 0;6 0 0 0 0;	2	12.6896	10.3387	17.0556	3	-0.36348	No	0.000666592	2.42578e-05	0	2.42578e-05	1/sp|Q9Y7X6|ISH1_SCHPO	1/663	18808600	8856570	0
cwq_mix2-2_726.18431.18431.3.1.dta	cwq_mix2-2_726.18431.18431.3.1.dta	cwq_mix2-2_726	18431	5258.62	946.072	3	ASSAVSSAGDYVETNVK		6 0 0 0 1	(H(H)(H(H(H(H(aH))))))	1 0 0 0 0;2 0 0 0 0;3 0 0 0 0;4 0 0 0 0;5 0 0 0 0;5 0 0 0 1;6 0 0 0 0;	2	47.141	51.0218	39.9339	3	0.43693	No	4.54246e-10	3.49694e-11	0	3.49694e-11	1/sp|Q9Y7X6|ISH1_SCHPO	1/663	15179100	8723730	0
cwq_mix2-2_726.18442.18442.3.0.dta	cwq_mix2-2_726.18442.18442.3.0.dta	cwq_mix2-2_726	18442	5261.57	940.396	3	ASSAVSSAGDYVETNVK		7 0 0 0 0	(H(H)(H(H(H(H(H))))))	1 0 0 0 0;2 0 0 0 0;3 0 0 0 0;4 0 0 0 0;5 0 0 0 0;6 0 0 0 0;	2	27.8428	29.0004	25.693	3	0.30693	No	2.9256e-06	1.17381e-07	0	1.17381e-07	1/sp|Q9Y7X6|ISH1_SCHPO	1/663	18808600	7931500	0
cwq_mix2-2_726.18532.18532.3.0.dta	cwq_mix2-2_726.18532.18532.3.0.dta	cwq_mix2-2_726	18532	5285.85	940.395	3	ASSAVSSAGDYVETNVK		7 0 0 0 0	(H(H)(H(H(H(H(H))))))	1 0 0 0 0;2 0 0 0 0;3 0 0 0 0;4 0 0 0 0;5 0 0 0 0;6 0 0 0 0;	2	22.5231	21.7313	23.9937	3	-0.65718	No	8.85111e-06	3.47944e-07	0	3.47944e-07	1/sp|Q9Y7X6|ISH1_SCHPO	1/663	15815400	16966300	0
cwq_mix2-2_726.18546.18546.3.0.dta	cwq_mix2-2_726.18546.18546.3.0.dta	cwq_mix2-2_726	18546	5289.65	915.074	3	TAAESVTSAFEHNKDTATSK		4 0 0 0 0	(H(H)(H(H)))	1 0 0 0 0;2 0 0 0 0;3 0 0 0 0;	1	25.5545	19.9732	35.9198	3	0.54082	Yes	-1	0	0	0	1/sp|Q9Y7X6|ISH1_SCHPO	1/389	25701400	28190800	0
cwq_mix2-2_726.18588.18588.3.0.dta	cwq_mix2-2_726.18588.18588.3.0.dta	cwq_mix2-2_726	18588	5300.98	946.071	3	ASSAVSSAGDYVETNVK		6 0 0 0 1	(H(H)(H(H(H(aH(H))))))	1 0 0 0 0;2 0 0 0 0;3 0 0 0 0;4 0 0 0 0;4 0 0 0 1;5 0 0 0 0;5 0 0 0 1;	2	44.4657	47.7182	38.4254	3	0.40414	No	1.1068e-09	7.12907e-11	0	7.12907e-11	1/sp|Q9Y7X6|ISH1_SCHPO	1/663	15179100	15236300	0
cwq_mix2-2_726.18613.18613.3.0.dta	cwq_mix2-2_726.18613.18613.3.0.dta	cwq_mix2-2_726	18613	5307.8	915.074	3	TAAESVTSAFEHNKDTATSK		4 0 0 0 0	(H(H)(H(H)))	1 0 0 0 0;2 0 0 0 0;3 0 0 0 0;	1	33.4696	30.3516	39.2601	3	0.4085	Yes	-1	0	0	0	1/sp|Q9Y7X6|ISH1_SCHPO	1/389	25701400	28190800	0
cwq_mix2-2_726.18617.18617.3.0.dta	cwq_mix2-2_726.18617.18617.3.0.dta	cwq_mix2-2_726	18617	5308.96	940.396	3	ASSAVSSAGDYVETNVK		7 0 0 0 0	(H(H)(H(H(H(H(H))))))	1 0 0 0 0;2 0 0 0 0;3 0 0 0 0;4 0 0 0 0;5 0 0 0 0;6 0 0 0 0;	2	20.5758	22.8699	16.3153	3	0.66874	No	0.000984452	3.69157e-05	0	3.69157e-05	1/sp|Q9Y7X6|ISH1_SCHPO	1/663	18808600	13944600	0
cwq_mix2-2_726.18628.18628.4.0.dta	cwq_mix2-2_726.18628.18628.4.0.dta	cwq_mix2-2_726	18628	5311.94	1112.22	4	ILSEMSASMASSSAHYTSSPTILSR	5,Oxidation[M];9,Oxidation[M];	10 0 0 0 1	(H(H)(H(H(H(H(H(H(H(H(aH))))))))))	1 0 0 0 0;2 0 0 0 0;3 0 0 0 0;4 0 0 0 0;5 0 0 0 0;6 0 0 0 0;7 0 0 0 0;8 0 0 0 0;9 0 0 0 0;9 0 0 0 1;10 0 0 0 0;	3	13.001	12.8364	13.3068	3	0.57795	No	0.00433428	0.000185492	0	0.000185492	1/sp|Q9P7L0|YOSE_SCHPO	1/261	2046420	2609450	0
cwq_mix2-2_726.18661.18661.3.0.dta	cwq_mix2-2_726.18661.18661.3.0.dta	cwq_mix2-2_726	18661	5321.07	946.072	3	ASSAVSSAGDYVETNVK		6 0 0 0 1	(H(H)(H(H(H(aH(H))))))	1 0 0 0 0;2 0 0 0 0;3 0 0 0 0;4 0 0 0 0;4 0 0 0 1;5 0 0 0 0;5 0 0 0 1;	2	47.187	51.9927	38.2621	3	0.69925	No	1.21926e-09	8.08317e-11	0	8.08317e-11	1/sp|Q9Y7X6|ISH1_SCHPO	1/663	15179100	15236300	0
cwq_mix2-2_726.18679.18679.3.0.dta	cwq_mix2-2_726.18679.18679.3.0.dta	cwq_mix2-2_726	18679	5325.9	915.074	3	TAAESVTSAFEHNKDTATSK		4 0 0 0 0	(H(H)(H(H)))	1 0 0 0 0;2 0 0 0 0;3 0 0 0 0;	1	34.8811	32.38	39.5262	3	0.52551	Yes	-1	0	0	0	1/sp|Q9Y7X6|ISH1_SCHPO	1/389	25701400	28190800	0
cwq_mix2-2_726.18682.18682.3.0.dta	cwq_mix2-2_726.18682.18682.3.0.dta	cwq_mix2-2_726	18682	5326.78	767.023	3	ASSAVSSAGDYVETNVKK		3 0 0 0 0	(H(H)(H))	1 0 0 0 0;2 0 0 0 0;	2	30.4476	32.819	26.0435	3	0.01132	Yes	-1	0	0	0	1/sp|Q9Y7X6|ISH1_SCHPO	1/663	3752140	3999000	0
cwq_mix2-2_726.18693.18693.3.0.dta	cwq_mix2-2_726.18693.18693.3.0.dta	cwq_mix2-2_726	18693	5329.79	940.396	3	ASSAVSSAGDYVETNVK		7 0 0 0 0	(H(H)(H(H(H(H(H))))))	1 0 0 0 0;2 0 0 0 0;3 0 0 0 0;4 0 0 0 0;5 0 0 0 0;6 0 0 0 0;	2	14.3694	16.0339	11.2781	3	0.57616	No	0.0121964	0.000512312	0	0.000512312	1/sp|Q9Y7X6|ISH1_SCHPO	1/663	9435250	16966300	0
cwq_mix2-2_726.18743.18743.3.0.dta	cwq_mix2-2_726.18743.18743.3.0.dta	cwq_mix2-2_726	18743	5343.43	915.074	3	TAAESVTSAFEHNKDTATSK		4 0 0 0 0	(H(H)(H(H)))	1 0 0 0 0;2 0 0 0 0;3 0 0 0 0;	1	31.0152	27.2709	37.9688	3	0.6983	Yes	-1	0	0	0	1/sp|Q9Y7X6|ISH1_SCHPO	1/389	26486800	28190800	0
cwq_mix2-2_726.18925.18925.3.0.dta	cwq_mix2-2_726.18925.18925.3.0.dta	cwq_mix2-2_726	18925	5393.05	886.378	3	ASSAVSSAGDYVETNVK		6 0 0 0 0	(H(H)(H(H(H(H)))))	1 0 0 0 0;2 0 0 0 0;3 0 0 0 0;4 0 0 0 0;5 0 0 0 0;	2	18.7108	19.8389	16.6157	3	0.30399	No	0.00084211	3.13565e-05	0	3.13565e-05	1/sp|Q9Y7X6|ISH1_SCHPO	1/663	27598300	27587300	0
cwq_mix2-2_726.18942.18942.3.1.dta	cwq_mix2-2_726.18942.18942.3.1.dta	cwq_mix2-2_726	18942	5397.61	892.054	3	ASSAVSSAGDYVETNVK		5 0 0 0 1	(H(H)(H(H(H(aH)))))	1 0 0 0 0;2 0 0 0 0;3 0 0 0 0;4 0 0 0 0;4 0 0 0 1;5 0 0 0 0;	2	34.747	39.9302	25.1212	3	0.41384	No	4.24132e-06	1.8466e-07	0	1.8466e-07	1/sp|Q9Y7X6|ISH1_SCHPO	1/663	12978100	11894200	0
cwq_mix2-2_726.18949.18949.2.0.dta	cwq_mix2-2_726.18949.18949.2.0.dta	cwq_mix2-2_726	18949	5399.55	1329.06	2	ASSAVSSAGDYVETNVK		6 0 0 0 0	(H(H)(H(H(H(H)))))	1 0 0 0 0;2 0 0 0 0;3 0 0 0 0;4 0 0 0 0;5 0 0 0 0;	2	32.5658	34.7673	28.4772	3	0.89334	No	4.90048e-07	2.06593e-08	0	2.06593e-08	1/sp|Q9Y7X6|ISH1_SCHPO	1/663	7119390	6515000	0
cwq_mix2-2_726.19006.19006.3.0.dta	cwq_mix2-2_726.19006.19006.3.0.dta	cwq_mix2-2_726	19006	5414.91	886.379	3	ASSAVSSAGDYVETNVK		6 0 0 0 0	(H(H)(H(H(H(H)))))	1 0 0 0 0;2 0 0 0 0;3 0 0 0 0;4 0 0 0 0;5 0 0 0 0;	2	34.1651	39.2786	24.6687	3	0.6585	No	5.69518e-06	2.44457e-07	0	2.44457e-07	1/sp|Q9Y7X6|ISH1_SCHPO	1/663	27598300	27587300	0
cwq_mix2-2_726.19015.19015.3.0.dta	cwq_mix2-2_726.19015.19015.3.0.dta	cwq_mix2-2_726	19015	5417.46	892.054	3	ASSAVSSAGDYVETNVK		5 0 0 0 1	(H(H)(H(H(H(aH)))))	1 0 0 0 0;2 0 0 0 0;3 0 0 0 0;4 0 0 0 0;4 0 0 0 1;5 0 0 0 0;	2	49.5656	58.5738	32.8359	3	0.88838	No	3.22043e-08	1.7611e-09	0	1.7611e-09	1/sp|Q9Y7X6|ISH1_SCHPO	1/663	12978100	11894200	0
cwq_mix2-2_726.19018.19018.2.0.dta	cwq_mix2-2_726.19018.19018.2.0.dta	cwq_mix2-2_726	19018	5418.19	1329.06	2	ASSAVSSAGDYVETNVK		6 0 0 0 0	(H(H)(H(H(H(H)))))	1 0 0 0 0;2 0 0 0 0;3 0 0 0 0;4 0 0 0 0;5 0 0 0 0;	2	42.9725	47.9268	33.7716	3	1.20195	No	1.81568e-08	9.74223e-10	0	9.74223e-10	1/sp|Q9Y7X6|ISH1_SCHPO	1/663	7119390	6515000	0
cwq_mix2-2_726.19029.19029.3.0.dta	cwq_mix2-2_726.19029.19029.3.0.dta	cwq_mix2-2_726	19029	5421.2	821.041	3	ASSAVSSAGDYVETNVKK		4 0 0 0 0	(H(H)(H(H)))	1 0 0 0 0;2 0 0 0 0;3 0 0 0 0;	2	45.0144	47.9771	39.5122	3	0.42891	Yes	-1	0	0	0	1/sp|Q9Y7X6|ISH1_SCHPO	1/663	31563600	32014400	0
cwq_mix2-2_726.19051.19051.3.0.dta	cwq_mix2-2_726.19051.19051.3.0.dta	cwq_mix2-2_726	19051	5427.21	861.056	3	TAAESVTSAFEHNKDTATSK		3 0 0 0 0	(H(H)(H))	1 0 0 0 0;2 0 0 0 0;	1	25.8311	23.5701	30.0301	3	0.54899	Yes	-1	0	0	0	1/sp|Q9Y7X6|ISH1_SCHPO	1/389	58591600	61925200	0
cwq_mix2-2_726.19092.19092.3.0.dta	cwq_mix2-2_726.19092.19092.3.0.dta	cwq_mix2-2_726	19092	5438.48	821.041	3	ASSAVSSAGDYVETNVKK		4 0 0 0 0	(H(H)(H(H)))	1 0 0 0 0;2 0 0 0 0;3 0 0 0 0;	2	43.4901	46.0625	38.7128	3	0.25216	Yes	-1	0	0	0	1/sp|Q9Y7X6|ISH1_SCHPO	1/663	31563600	32014400	0
cwq_mix2-2_726.19114.19114.3.0.dta	cwq_mix2-2_726.19114.19114.3.0.dta	cwq_mix2-2_726	19114	5444.44	861.056	3	TAAESVTSAFEHNKDTATSK		3 0 0 0 0	(H(H)(H))	1 0 0 0 0;2 0 0 0 0;	1	35.3616	37.684	31.0486	3	0.45949	Yes	-1	0	0	0	1/sp|Q9Y7X6|ISH1_SCHPO	1/389	58591600	61925200	0
cwq_mix2-2_726.1934.1934.2.0.dta	cwq_mix2-2_726.1934.1934.2.0.dta	cwq_mix2-2_726	1934	845.032	782.355	2	TTASGHITK		4 0 0 0 0	(H(H)(H(H)))	1 0 0 0 0;2 0 0 0 0;3 0 0 0 0;	1	22.8492	17.5235	32.7399	3	1.64967	Yes	-1	0	0	0	1/sp|O74947|YJBA_SCHPO	1/274	33159400	28684200	0
cwq_mix2-2_726.19408.19408.3.0.dta	cwq_mix2-2_726.19408.19408.3.0.dta	cwq_mix2-2_726	19408	5521.94	832.361	3	ASSAVSSAGDYVETNVK		5 0 0 0 0	(H(H)(H(H(H))))	1 0 0 0 0;2 0 0 0 0;3 0 0 0 0;4 0 0 0 0;	2	51.9132	63.8908	29.6692	3	0.65656	No	2.30675e-07	1.08513e-08	0	1.08513e-08	1/sp|Q9Y7X6|ISH1_SCHPO	1/663	163399000	189637000	0
cwq_mix2-2_726.19409.19409.2.0.dta	cwq_mix2-2_726.19409.19409.2.0.dta	cwq_mix2-2_726	19409	5522.22	1248.04	2	ASSAVSSAGDYVETNVK		5 0 0 0 0	(H(H)(H(H(H))))	1 0 0 0 0;2 0 0 0 0;3 0 0 0 0;4 0 0 0 0;	2	48.8637	59.5671	28.9859	3	1.13711	No	3.54996e-07	1.5843e-08	0	1.5843e-08	1/sp|Q9Y7X6|ISH1_SCHPO	1/663	91547100	84313400	0
cwq_mix2-2_726.19476.19476.3.0.dta	cwq_mix2-2_726.19476.19476.3.0.dta	cwq_mix2-2_726	19476	5539.77	832.361	3	ASSAVSSAGDYVETNVK		5 0 0 0 0	(H(H)(H(H(H))))	1 0 0 0 0;2 0 0 0 0;3 0 0 0 0;4 0 0 0 0;	2	52.1489	63.7206	30.6587	3	0.49424	No	1.24055e-07	5.96628e-09	0	5.96628e-09	1/sp|Q9Y7X6|ISH1_SCHPO	1/663	163399000	189637000	0
cwq_mix2-2_726.19477.19477.2.0.dta	cwq_mix2-2_726.19477.19477.2.0.dta	cwq_mix2-2_726	19477	5540.04	1248.04	2	ASSAVSSAGDYVETNVK		5 0 0 0 0	(H(H)(H(H(H))))	1 0 0 0 0;2 0 0 0 0;3 0 0 0 0;4 0 0 0 0;	2	50.0239	61.6855	28.3665	3	0.94473	No	5.2577e-07	2.21523e-08	0	2.21523e-08	1/sp|Q9Y7X6|ISH1_SCHPO	1/663	91547100	84313400	0
cwq_mix2-2_726.19556.19556.3.0.dta	cwq_mix2-2_726.19556.19556.3.0.dta	cwq_mix2-2_726	19556	5561.4	807.039	3	TAAESVTSAFEHNKDTATSK		2 0 0 0 0	(H(H))	1 0 0 0 0;	1	23.0292	25.2679	18.8717	2	0.83355	Yes	-1	0	0	0	1/sp|Q9Y7X6|ISH1_SCHPO	1/389	6039500	5409610	0
cwq_mix2-2_726.19591.19591.3.0.dta	cwq_mix2-2_726.19591.19591.3.0.dta	cwq_mix2-2_726	19591	5570.9	821.041	3	ASSAVSSAGDYVETNVKK		4 0 0 0 0	(H(H)(H(H)))	1 0 0 0 0;2 0 0 0 0;3 0 0 0 0;	2	28.7156	25.2416	35.1673	3	0.44963	Yes	-1	0	0	0	1/sp|Q9Y7X6|ISH1_SCHPO	1/663	9430690	23928900	0
cwq_mix2-2_726.1980.1980.2.0.dta	cwq_mix2-2_726.1980.1980.2.0.dta	cwq_mix2-2_726	1980	860.709	782.356	2	TTASGHITK		4 0 0 0 0	(H(H)(H(H)))	1 0 0 0 0;2 0 0 0 0;3 0 0 0 0;	1	30.223	25.394	39.191	3	2.01418	Yes	-1	0	0	0	1/sp|O74947|YJBA_SCHPO	1/274	33159400	28684200	0
cwq_mix2-2_726.20104.20104.3.0.dta	cwq_mix2-2_726.20104.20104.3.0.dta	cwq_mix2-2_726	20104	5710.08	1049.14	3	VASTSSLPVTSVSASVDPK		7 0 0 0 1	(H(H)(H(H(H(H(H(aH)))))))	1 0 0 0 0;2 0 0 0 0;3 0 0 0 0;4 0 0 0 0;5 0 0 0 0;6 0 0 0 0;6 0 0 0 1;7 0 0 0 0;	3	32.2156	34.1778	28.5715	3	0.74451	No	4.61582e-07	1.99016e-08	0	1.99016e-08	1/sp|P87178|YB1D_SCHPO	1/221	16678200	10378800	0
cwq_mix2-2_726.20148.20148.3.0.dta	cwq_mix2-2_726.20148.20148.3.0.dta	cwq_mix2-2_726	20148	5721.97	1043.47	3	VASTSSLPVTSVSASVDPK		8 0 0 0 0	(H(H)(H(H(H(H(H(H)))))))	1 0 0 0 0;2 0 0 0 0;3 0 0 0 0;4 0 0 0 0;5 0 0 0 0;6 0 0 0 0;7 0 0 0 0;	3	18.6118	20.9343	14.2986	3	1.49018	No	0.00267427	0.000106357	0	0.000106357	1/sp|P87178|YB1D_SCHPO	1/221	5066820	1842650	0
cwq_mix2-2_726.20179.20179.3.0.dta	cwq_mix2-2_726.20179.20179.3.0.dta	cwq_mix2-2_726	20179	5730.35	1049.14	3	VASTSSLPVTSVSASVDPK		7 0 0 0 1	(H(H)(H(H(H(aH(H(H)))))))	1 0 0 0 0;2 0 0 0 0;3 0 0 0 0;4 0 0 0 0;4 0 0 0 1;5 0 0 0 0;5 0 0 0 1;6 0 0 0 1;	3	33.2419	36.1051	27.9245	3	-0.00801	No	6.96625e-07	3.01112e-08	0	3.01112e-08	1/sp|P87178|YB1D_SCHPO	1/221	16678200	10378800	0
cwq_mix2-2_726.20499.20499.5.0.dta	cwq_mix2-2_726.20499.20499.5.0.dta	cwq_mix2-2_726	20499	5817.39	986.435	5	ITGHISSIEATAADIHDAPSTTTKYVQR		12 0 0 0 0	(H(H)(H(H(H(H(H(H(H(H(H(H)))))))))))	1 0 0 0 0;2 0 0 0 0;3 0 0 0 0;4 0 0 0 0;5 0 0 0 0;6 0 0 0 0;7 0 0 0 0;8 0 0 0 0;9 0 0 0 0;10 0 0 0 0;11 0 0 0 0;	2	14.7202	13.6125	16.7774	3	0.02255	No	0.000773347	2.94515e-05	0	2.94515e-05	1/sp|O94559|YF65_SCHPO	2020-01-26	82497000	79216300	0
cwq_mix2-2_726.20564.20564.4.0.dta	cwq_mix2-2_726.20564.20564.4.0.dta	cwq_mix2-2_726	20564	5835.09	1015.19	4	ITGHISSIEATAADIHDAPSTTTK		10 0 0 0 0	(H(H)(H(H(H(H(H(H(H(H)))))))))	1 0 0 0 0;2 0 0 0 0;3 0 0 0 0;4 0 0 0 0;5 0 0 0 0;6 0 0 0 0;7 0 0 0 0;8 0 0 0 0;9 0 0 0 0;	2	27.5582	18.6368	44.1264	3	0.43867	No	3.93864e-11	2.86275e-12	0	2.86275e-12	1/sp|O94559|YF65_SCHPO	2020-01-26	21064400	21469800	0
cwq_mix2-2_726.20571.20571.4.0.dta	cwq_mix2-2_726.20571.20571.4.0.dta	cwq_mix2-2_726	20571	5836.92	1232.79	4	ITGHISSIEATAADIHDAPSTTTKYVQR		12 0 0 0 0	(H(H)(H(H(H(H(H(H(H(H(H(H)))))))))))	1 0 0 0 0;2 0 0 0 0;3 0 0 0 0;4 0 0 0 0;5 0 0 0 0;6 0 0 0 0;7 0 0 0 0;8 0 0 0 0;9 0 0 0 0;10 0 0 0 0;11 0 0 0 0;	2	17.6006	12.5783	26.9278	3	0.35026	No	1.31857e-06	5.45466e-08	0	5.45466e-08	1/sp|O94559|YF65_SCHPO	2020-01-26	88174600	87633100	0
cwq_mix2-2_726.20631.20631.4.1.dta	cwq_mix2-2_726.20631.20631.4.1.dta	cwq_mix2-2_726	20631	5853.29	1108.22	4	ILSEMSASMASSSAHYTSSPTILSR	5,Oxidation[M];	10 0 0 0 1	(H(H)(H(H(H(H(H(H(aH(H(H))))))))))	1 0 0 0 0;2 0 0 0 0;3 0 0 0 0;4 0 0 0 0;5 0 0 0 0;6 0 0 0 0;7 0 0 0 0;7 0 0 0 1;8 0 0 0 0;8 0 0 0 1;9 0 0 0 1;	3	25.5038	30.5791	16.0783	3	0.55273	No	0.00111154	4.08576e-05	0	4.08576e-05	1/sp|Q9P7L0|YOSE_SCHPO	1/261	1271890	9188530	0
cwq_mix2-2_726.20648.20648.4.0.dta	cwq_mix2-2_726.20648.20648.4.0.dta	cwq_mix2-2_726	20648	5857.82	1015.19	4	ITGHISSIEATAADIHDAPSTTTK		10 0 0 0 0	(H(H)(H(H(H(H(H(H(H(H)))))))))	1 0 0 0 0;2 0 0 0 0;3 0 0 0 0;4 0 0 0 0;5 0 0 0 0;6 0 0 0 0;7 0 0 0 0;8 0 0 0 0;9 0 0 0 0;	2	31.0459	20.7406	50.1842	3	0.7758	No	1.19411e-12	9.68479e-14	0	9.68479e-14	1/sp|O94559|YF65_SCHPO	2020-01-26	12780300	10746200	0
cwq_mix2-2_726.20655.20655.3.0.dta	cwq_mix2-2_726.20655.20655.3.0.dta	cwq_mix2-2_726	20655	5859.81	1353.26	3	ITGHISSIEATAADIHDAPSTTTK		10 0 0 0 0	(H(H)(H(H(H(H(H(H(H(H)))))))))	1 0 0 0 0;2 0 0 0 0;3 0 0 0 0;4 0 0 0 0;5 0 0 0 0;6 0 0 0 0;7 0 0 0 0;8 0 0 0 0;9 0 0 0 0;	2	16.689	8.50736	31.8834	3	2.31458	No	5.79408e-08	2.89998e-09	0	2.89998e-09	1/sp|O94559|YF65_SCHPO	2020-01-26	1860110	2791860	0
cwq_mix2-2_726.20670.20670.5.0.dta	cwq_mix2-2_726.20670.20670.5.0.dta	cwq_mix2-2_726	20670	5863.78	986.435	5	ITGHISSIEATAADIHDAPSTTTKYVQR		12 0 0 0 0	(H(H)(H(H(H(H(H(H(H(H(H(H)))))))))))	1 0 0 0 0;2 0 0 0 0;3 0 0 0 0;4 0 0 0 0;5 0 0 0 0;6 0 0 0 0;7 0 0 0 0;8 0 0 0 0;9 0 0 0 0;10 0 0 0 0;11 0 0 0 0;	2	17.7551	23.4233	7.22842	2	0.41824	No	0.130023	0.005198	0	0.005198	1/sp|O94559|YF65_SCHPO	2020-01-26	55860600	51435200	0
cwq_mix2-2_726.20714.20714.4.0.dta	cwq_mix2-2_726.20714.20714.4.0.dta	cwq_mix2-2_726	20714	5875.94	1015.19	4	ITGHISSIEATAADIHDAPSTTTK		10 0 0 0 0	(H(H)(H(H(H(H(H(H(H(H)))))))))	1 0 0 0 0;2 0 0 0 0;3 0 0 0 0;4 0 0 0 0;5 0 0 0 0;6 0 0 0 0;7 0 0 0 0;8 0 0 0 0;9 0 0 0 0;	2	24.1792	15.0883	41.0625	3	0.75313	No	2.34296e-10	1.92517e-11	0	1.92517e-11	1/sp|O94559|YF65_SCHPO	2020-01-26	12780300	10746200	0
cwq_mix2-2_726.20734.20734.4.0.dta	cwq_mix2-2_726.20734.20734.4.0.dta	cwq_mix2-2_726	20734	5881.27	1232.79	4	ITGHISSIEATAADIHDAPSTTTKYVQR		12 0 0 0 0	(H(H)(H(H(H(H(H(H(H(H(H(H)))))))))))	1 0 0 0 0;2 0 0 0 0;3 0 0 0 0;4 0 0 0 0;5 0 0 0 0;6 0 0 0 0;7 0 0 0 0;8 0 0 0 0;9 0 0 0 0;10 0 0 0 0;11 0 0 0 0;	2	21.2333	17.7933	27.622	3	0.37055	No	8.45024e-07	3.53331e-08	0	3.53331e-08	1/sp|O94559|YF65_SCHPO	2020-01-26	33393200	31694200	0
cwq_mix2-2_726.20754.20754.5.0.dta	cwq_mix2-2_726.20754.20754.5.0.dta	cwq_mix2-2_726	20754	5886.79	986.435	5	ITGHISSIEATAADIHDAPSTTTKYVQR		12 0 0 0 0	(H(H)(H(H(H(H(H(H(H(H(H(H)))))))))))	1 0 0 0 0;2 0 0 0 0;3 0 0 0 0;4 0 0 0 0;5 0 0 0 0;6 0 0 0 0;7 0 0 0 0;8 0 0 0 0;9 0 0 0 0;10 0 0 0 0;11 0 0 0 0;	2	17.2177	21.0483	10.1038	2	0.49332	No	0.0232972	0.000940348	0	0.000940348	1/sp|O94559|YF65_SCHPO	2020-01-26	198141000	51435200	0
cwq_mix2-2_726.20817.20817.4.0.dta	cwq_mix2-2_726.20817.20817.4.0.dta	cwq_mix2-2_726	20817	5903.75	1232.79	4	ITGHISSIEATAADIHDAPSTTTKYVQR		12 0 0 0 0	(H(H)(H(H(H(H(H(H(H(H(H(H)))))))))))	1 0 0 0 0;2 0 0 0 0;3 0 0 0 0;4 0 0 0 0;5 0 0 0 0;6 0 0 0 0;7 0 0 0 0;8 0 0 0 0;9 0 0 0 0;10 0 0 0 0;11 0 0 0 0;	2	23.3332	20.7265	28.1743	3	0.88839	No	5.94146e-07	2.43553e-08	0	2.43553e-08	1/sp|O94559|YF65_SCHPO	2020-01-26	110259000	105289000	0
cwq_mix2-2_726.20870.20870.4.0.dta	cwq_mix2-2_726.20870.20870.4.0.dta	cwq_mix2-2_726	20870	5918.09	974.68	4	ITGHISSIEATAADIHDAPSTTTK		9 0 0 0 0	(H(H)(H(H(H(H(H(H(H))))))))	1 0 0 0 0;2 0 0 0 0;3 0 0 0 0;4 0 0 0 0;5 0 0 0 0;6 0 0 0 0;7 0 0 0 0;8 0 0 0 0;	2	18.8222	10.714	33.8802	3	0.56869	No	1.69919e-08	9.26287e-10	0	9.26287e-10	1/sp|O94559|YF65_SCHPO	2020-01-26	12868600	11903100	0
cwq_mix2-2_726.20875.20875.5.0.dta	cwq_mix2-2_726.20875.20875.5.0.dta	cwq_mix2-2_726	20875	5919.48	986.436	5	ITGHISSIEATAADIHDAPSTTTKYVQR		12 0 0 0 0	(H(H)(H(H(H(H(H(H(H(H(H(H)))))))))))	1 0 0 0 0;2 0 0 0 0;3 0 0 0 0;4 0 0 0 0;5 0 0 0 0;6 0 0 0 0;7 0 0 0 0;8 0 0 0 0;9 0 0 0 0;10 0 0 0 0;11 0 0 0 0;	2	21.2785	22.9625	18.1512	3	1.26338	No	0.000361837	1.22137e-05	0	1.22137e-05	1/sp|O94559|YF65_SCHPO	2020-01-26	142356000	134177000	0
cwq_mix2-2_726.20882.20882.4.0.dta	cwq_mix2-2_726.20882.20882.4.0.dta	cwq_mix2-2_726	20882	5921.35	1192.28	4	ITGHISSIEATAADIHDAPSTTTKYVQR		11 0 0 0 0	(H(H)(H(H(H(H(H(H(H(H(H))))))))))	1 0 0 0 0;2 0 0 0 0;3 0 0 0 0;4 0 0 0 0;5 0 0 0 0;6 0 0 0 0;7 0 0 0 0;8 0 0 0 0;9 0 0 0 0;10 0 0 0 0;	2	12.1547	9.26457	17.522	3	1.69815	No	0.000516555	1.77207e-05	0	1.77207e-05	1/sp|O94559|YF65_SCHPO	2020-01-26	18959400	12798500	0
cwq_mix2-2_726.20908.20908.4.0.dta	cwq_mix2-2_726.20908.20908.4.0.dta	cwq_mix2-2_726	20908	5928.45	1232.79	4	ITGHISSIEATAADIHDAPSTTTKYVQR		12 0 0 0 0	(H(H)(H(H(H(H(H(H(H(H(H(H)))))))))))	1 0 0 0 0;2 0 0 0 0;3 0 0 0 0;4 0 0 0 0;5 0 0 0 0;6 0 0 0 0;7 0 0 0 0;8 0 0 0 0;9 0 0 0 0;10 0 0 0 0;11 0 0 0 0;	2	13.3783	9.315	20.9244	3	0.94359	No	6.56198e-05	2.42078e-06	0	2.42078e-06	1/sp|O94559|YF65_SCHPO	2020-01-26	77516000	74198700	0
cwq_mix2-2_726.20924.20924.3.1.dta	cwq_mix2-2_726.20924.20924.3.1.dta	cwq_mix2-2_726	20924	5932.7	1110.83	3	TTTYVGPSPSASSVVAYTTK		7 0 0 0 1	(H(H)(H(H(H(H(H(aH)))))))	1 0 0 0 0;2 0 0 0 0;3 0 0 0 0;4 0 0 0 0;5 0 0 0 0;6 0 0 0 0;6 0 0 0 1;7 0 0 0 0;	1	22.9484	26.399	16.5402	3	1.31237	No	0.000876063	3.2549e-05	0	3.2549e-05	1/sp|O42665|YF8B_SCHPO	1/265	2553720	2245240	0
cwq_mix2-2_726.20943.20943.5.0.dta	cwq_mix2-2_726.20943.20943.5.0.dta	cwq_mix2-2_726	20943	5937.77	986.437	5	ITGHISSIEATAADIHDAPSTTTKYVQR		12 0 0 0 0	(H(H)(H(H(H(H(H(H(H(H(H(H)))))))))))	1 0 0 0 0;2 0 0 0 0;3 0 0 0 0;4 0 0 0 0;5 0 0 0 0;6 0 0 0 0;7 0 0 0 0;8 0 0 0 0;9 0 0 0 0;10 0 0 0 0;11 0 0 0 0;	2	22.2042	25.5502	15.9903	3	2.10345	No	0.00116233	4.28631e-05	0	4.28631e-05	1/sp|O94559|YF65_SCHPO	2020-01-26	142356000	134177000	0
cwq_mix2-2_726.20953.20953.4.1.dta	cwq_mix2-2_726.20953.20953.4.1.dta	cwq_mix2-2_726	20953	5940.65	974.68	4	ITGHISSIEATAADIHDAPSTTTK		9 0 0 0 0	(H(H)(H(H(H(H(H(H(H))))))))	1 0 0 0 0;2 0 0 0 0;3 0 0 0 0;4 0 0 0 0;5 0 0 0 0;6 0 0 0 0;7 0 0 0 0;8 0 0 0 0;	2	21.8993	10.1149	43.7847	3	0.17851	No	4.80143e-11	3.49671e-12	0	3.49671e-12	1/sp|O94559|YF65_SCHPO	2020-01-26	12868600	7705930	0
cwq_mix2-2_726.21004.21004.4.0.dta	cwq_mix2-2_726.21004.21004.4.0.dta	cwq_mix2-2_726	21004	5955.14	1232.79	4	ITGHISSIEATAADIHDAPSTTTKYVQR		12 0 0 0 0	(H(H)(H(H(H(H(H(H(H(H(H(H)))))))))))	1 0 0 0 0;2 0 0 0 0;3 0 0 0 0;4 0 0 0 0;5 0 0 0 0;6 0 0 0 0;7 0 0 0 0;8 0 0 0 0;9 0 0 0 0;10 0 0 0 0;11 0 0 0 0;	2	24.9504	19.5238	35.0284	3	0.5061	No	8.45863e-09	4.76028e-10	0	4.76028e-10	1/sp|O94559|YF65_SCHPO	2020-01-26	110259000	105289000	0
cwq_mix2-2_726.21029.21029.4.0.dta	cwq_mix2-2_726.21029.21029.4.0.dta	cwq_mix2-2_726	21029	5961.78	974.68	4	ITGHISSIEATAADIHDAPSTTTK		9 0 0 0 0	(H(H)(H(H(H(H(H(H(H))))))))	1 0 0 0 0;2 0 0 0 0;3 0 0 0 0;4 0 0 0 0;5 0 0 0 0;6 0 0 0 0;7 0 0 0 0;8 0 0 0 0;	2	26.3589	19.2558	39.5504	3	0.53275	No	5.69305e-10	4.19618e-11	0	4.19618e-11	1/sp|O94559|YF65_SCHPO	2020-01-26	6385030	6513300	0
cwq_mix2-2_726.21039.21039.5.0.dta	cwq_mix2-2_726.21039.21039.5.0.dta	cwq_mix2-2_726	21039	5964.45	986.436	5	ITGHISSIEATAADIHDAPSTTTKYVQR		12 0 0 0 0	(H(H)(H(H(H(H(H(H(H(H(H(H)))))))))))	1 0 0 0 0;2 0 0 0 0;3 0 0 0 0;4 0 0 0 0;5 0 0 0 0;6 0 0 0 0;7 0 0 0 0;8 0 0 0 0;9 0 0 0 0;10 0 0 0 0;11 0 0 0 0;	2	28.2038	33.4666	18.4301	3	1.19946	No	0.000307671	1.04246e-05	0	1.04246e-05	1/sp|O94559|YF65_SCHPO	2020-01-26	142356000	134177000	0
cwq_mix2-2_726.21161.21161.4.0.dta	cwq_mix2-2_726.21161.21161.4.0.dta	cwq_mix2-2_726	21161	5997.4	1192.28	4	ITGHISSIEATAADIHDAPSTTTKYVQR		11 0 0 0 0	(H(H)(H(H(H(H(H(H(H(H(H))))))))))	1 0 0 0 0;2 0 0 0 0;3 0 0 0 0;4 0 0 0 0;5 0 0 0 0;6 0 0 0 0;7 0 0 0 0;8 0 0 0 0;9 0 0 0 0;10 0 0 0 0;	2	21.8429	19.9572	25.3449	3	0.74475	No	3.66717e-06	1.6179e-07	0	1.6179e-07	1/sp|O94559|YF65_SCHPO	2020-01-26	90568900	73851400	0
cwq_mix2-2_726.21220.21220.4.2.dta	cwq_mix2-2_726.21220.21220.4.2.dta	cwq_mix2-2_726	21220	6013.19	1108.22	4	ILSEMSASMASSSAHYTSSPTILSR	9,Oxidation[M];	10 0 0 0 1	(H(H)(H(H(H(H(aH(H(H(H(H))))))))))	1 0 0 0 0;2 0 0 0 0;3 0 0 0 0;4 0 0 0 0;5 0 0 0 0;5 0 0 0 1;6 0 0 0 0;6 0 0 0 1;7 0 0 0 1;8 0 0 0 1;9 0 0 0 1;	3	28.043	31.5354	21.557	3	0.75228	No	4.35733e-05	1.60061e-06	0	1.60061e-06	1/sp|Q9P7L0|YOSE_SCHPO	1/261	4306820	63712600	0
cwq_mix2-2_726.21226.21226.5.0.dta	cwq_mix2-2_726.21226.21226.5.0.dta	cwq_mix2-2_726	21226	6014.71	954.025	5	ITGHISSIEATAADIHDAPSTTTKYVQR		11 0 0 0 0	(H(H)(H(H(H(H(H(H(H(H(H))))))))))	1 0 0 0 0;2 0 0 0 0;3 0 0 0 0;4 0 0 0 0;5 0 0 0 0;6 0 0 0 0;7 0 0 0 0;8 0 0 0 0;9 0 0 0 0;10 0 0 0 0;	2	29.6705	38.1363	13.9484	3	0.5192	No	0.00316958	0.000132084	0	0.000132084	1/sp|O94559|YF65_SCHPO	2020-01-26	145252000	135796000	0
cwq_mix2-2_726.21258.21258.4.0.dta	cwq_mix2-2_726.21258.21258.4.0.dta	cwq_mix2-2_726	21258	6023.27	1192.28	4	ITGHISSIEATAADIHDAPSTTTKYVQR		11 0 0 0 0	(H(H)(H(H(H(H(H(H(H(H(H))))))))))	1 0 0 0 0;2 0 0 0 0;3 0 0 0 0;4 0 0 0 0;5 0 0 0 0;6 0 0 0 0;7 0 0 0 0;8 0 0 0 0;9 0 0 0 0;10 0 0 0 0;	2	20.7917	20.5348	21.2687	3	1.08214	No	5.25365e-05	1.90218e-06	0	1.90218e-06	1/sp|O94559|YF65_SCHPO	2020-01-26	90568900	73851400	0
cwq_mix2-2_726.2130.2130.2.0.dta	cwq_mix2-2_726.2130.2130.2.0.dta	cwq_mix2-2_726	2130	908.75	944.409	2	TTASGHITK		6 0 0 0 0	(H(H)(H(H(H(H)))))	1 0 0 0 0;2 0 0 0 0;3 0 0 0 0;4 0 0 0 0;5 0 0 0 0;	1	32.5287	21.4939	53.0219	3	2.06839	No	2.31925e-13	2.25446e-14	0	2.25446e-14	1/sp|O74947|YJBA_SCHPO	1/274	8435770	6951560	0
cwq_mix2-2_726.21340.21340.4.1.dta	cwq_mix2-2_726.21340.21340.4.1.dta	cwq_mix2-2_726	21340	6045.44	727.07	4	TAAESVTSAFEHNKDTATSK		5 0 0 0 0	(H(H)(H(H(H))))	1 0 0 0 0;2 0 0 0 0;3 0 0 0 0;4 0 0 0 0;	1	17.9226	11.086	30.6191	3	-0.06603	No	1.27167e-07	6.10615e-09	0	6.10615e-09	1/sp|Q9Y7X6|ISH1_SCHPO	1/389	1194710	4277300	0
cwq_mix2-2_726.21348.21348.5.0.dta	cwq_mix2-2_726.21348.21348.5.0.dta	cwq_mix2-2_726	21348	6047.51	954.025	5	ITGHISSIEATAADIHDAPSTTTKYVQR		11 0 0 0 0	(H(H)(H(H(H(H(H(H(H(H(H))))))))))	1 0 0 0 0;2 0 0 0 0;3 0 0 0 0;4 0 0 0 0;5 0 0 0 0;6 0 0 0 0;7 0 0 0 0;8 0 0 0 0;9 0 0 0 0;10 0 0 0 0;	2	18.7155	21.8642	12.868	3	0.59578	No	0.00538352	0.00022842	0	0.00022842	1/sp|O94559|YF65_SCHPO	2020-01-26	145252000	136904000	0
cwq_mix2-2_726.21393.21393.4.1.dta	cwq_mix2-2_726.21393.21393.4.1.dta	cwq_mix2-2_726	21393	6059.57	1151.77	4	ITGHISSIEATAADIHDAPSTTTKYVQR		10 0 0 0 0	(H(H)(H(H(H(H(H(H(H(H)))))))))	1 0 0 0 0;2 0 0 0 0;3 0 0 0 0;4 0 0 0 0;5 0 0 0 0;6 0 0 0 0;7 0 0 0 0;8 0 0 0 0;9 0 0 0 0;	2	14.5127	14.7119	14.1427	3	0.81081	No	0.00288432	0.000116295	0	0.000116295	1/sp|O94559|YF65_SCHPO	2020-01-26	53692800	45162300	0
cwq_mix2-2_726.21446.21446.5.0.dta	cwq_mix2-2_726.21446.21446.5.0.dta	cwq_mix2-2_726	21446	6073.8	921.614	5	ITGHISSIEATAADIHDAPSTTTKYVQR		10 0 0 0 0	(H(H)(H(H(H(H(H(H(H(H)))))))))	1 0 0 0 0;2 0 0 0 0;3 0 0 0 0;4 0 0 0 0;5 0 0 0 0;6 0 0 0 0;7 0 0 0 0;8 0 0 0 0;9 0 0 0 0;	2	20.7553	26.5071	10.0733	3	-0.2437	No	0.0237044	0.00098037	0	0.00098037	1/sp|O94559|YF65_SCHPO	2020-01-26	57420000	64272700	0
cwq_mix2-2_726.21479.21479.4.1.dta	cwq_mix2-2_726.21479.21479.4.1.dta	cwq_mix2-2_726	21479	6082.36	1151.77	4	ITGHISSIEATAADIHDAPSTTTKYVQR		10 0 0 0 0	(H(H)(H(H(H(H(H(H(H(H)))))))))	1 0 0 0 0;2 0 0 0 0;3 0 0 0 0;4 0 0 0 0;5 0 0 0 0;6 0 0 0 0;7 0 0 0 0;8 0 0 0 0;9 0 0 0 0;	2	11.4543	13.4621	7.72571	2	0.93157	No	0.0960457	0.00389189	0	0.00389189	1/sp|O94559|YF65_SCHPO	2020-01-26	53692800	45162300	0
cwq_mix2-2_726.21615.21615.4.0.dta	cwq_mix2-2_726.21615.21615.4.0.dta	cwq_mix2-2_726	21615	6117.08	1111.25	4	ITGHISSIEATAADIHDAPSTTTKYVQR		9 0 0 0 0	(H(H)(H(H(H(H(H(H(H))))))))	1 0 0 0 0;2 0 0 0 0;3 0 0 0 0;4 0 0 0 0;5 0 0 0 0;6 0 0 0 0;7 0 0 0 0;8 0 0 0 0;	2	8.82702	9.26583	8.01209	3	0.76102	No	0.0806248	0.00324798	0	0.00324798	1/sp|O94559|YF65_SCHPO	2020-01-26	15296900	12086200	0
cwq_mix2-2_726.22143.22143.2.0.dta	cwq_mix2-2_726.22143.22143.2.0.dta	cwq_mix2-2_726	22143	6253.26	937.421	2	ETETTTSSESALPDAR		0 0 0 0 1	(aH)		2	8.36481	12.8689	0	0	-8.70471	Yes	-1	0	0	0	1/sp|O94497|YBS7_SCHPO	1/530	322718	5900710	0
cwq_mix2-2_726.22368.22368.2.2.dta	cwq_mix2-2_726.22368.22368.2.2.dta	cwq_mix2-2_726	22368	6308.62	990.939	2	DAJNTQFQFTSR		0 2 1 0 0	(N(N(F)))	0 1 0 0 0;0 2 0 0 0;	5	17.1458	14.3019	22.4275	2	2.01499	Yes	-1	0	0	0	1/sp|Q9C0Y4|AGLU_SCHPO	1/118	1163390	7750360	0
cwq_mix2-2_726.23161.23161.4.0.dta	cwq_mix2-2_726.23161.23161.4.0.dta	cwq_mix2-2_726	23161	6515.73	982.669	4	THHTEYTTLTDGSIDTYTITAK		9 0 0 0 0	(H(H)(H(H(H(H(H(H(H))))))))	1 0 0 0 0;2 0 0 0 0;3 0 0 0 0;4 0 0 0 0;5 0 0 0 0;6 0 0 0 0;7 0 0 0 0;8 0 0 0 0;	1	44.3543	57.023	20.8267	3	0.24046	No	6.98756e-05	2.66981e-06	0	2.66981e-06	1/sp|Q9C0Y2|YKL1_SCHPO	1/74	373195000	315201000	0
cwq_mix2-2_726.23218.23218.3.0.dta	cwq_mix2-2_726.23218.23218.3.0.dta	cwq_mix2-2_726	23218	6530.42	1309.89	3	THHTEYTTLTDGSIDTYTITAK		9 0 0 0 0	(H(H)(H(H(H(H(H(H(H))))))))	1 0 0 0 0;2 0 0 0 0;3 0 0 0 0;4 0 0 0 0;5 0 0 0 0;6 0 0 0 0;7 0 0 0 0;8 0 0 0 0;	1	68.8927	68.5628	69.5053	3	0.84769	No	1.6761e-17	2.00373e-18	0	2.00373e-18	1/sp|Q9C0Y2|YKL1_SCHPO	1/74	217589000	145173000	0
cwq_mix2-2_726.23238.23238.4.0.dta	cwq_mix2-2_726.23238.23238.4.0.dta	cwq_mix2-2_726	23238	6535.21	982.669	4	THHTEYTTLTDGSIDTYTITAK		9 0 0 0 0	(H(H)(H(H(H(H(H(H(H))))))))	1 0 0 0 0;2 0 0 0 0;3 0 0 0 0;4 0 0 0 0;5 0 0 0 0;6 0 0 0 0;7 0 0 0 0;8 0 0 0 0;	1	52.7298	64.9433	30.0477	3	0.47673	No	1.81849e-07	9.10912e-09	0	9.10912e-09	1/sp|Q9C0Y2|YKL1_SCHPO	1/74	373195000	315201000	0
cwq_mix2-2_726.23294.23294.3.0.dta	cwq_mix2-2_726.23294.23294.3.0.dta	cwq_mix2-2_726	23294	6548.07	1309.89	3	THHTEYTTLTDGSIDTYTITAK		9 0 0 0 0	(H(H)(H(H(H(H(H(H(H))))))))	1 0 0 0 0;2 0 0 0 0;3 0 0 0 0;4 0 0 0 0;5 0 0 0 0;6 0 0 0 0;7 0 0 0 0;8 0 0 0 0;	1	60.2932	57.5588	65.3715	3	0.89199	No	1.79552e-16	1.94321e-17	0	1.94321e-17	1/sp|Q9C0Y2|YKL1_SCHPO	1/74	217589000	145173000	0
cwq_mix2-2_726.23328.23328.4.0.dta	cwq_mix2-2_726.23328.23328.4.0.dta	cwq_mix2-2_726	23328	6555.99	982.67	4	THHTEYTTLTDGSIDTYTITAK		9 0 0 0 0	(H(H)(H(H(H(H(H(H(H))))))))	1 0 0 0 0;2 0 0 0 0;3 0 0 0 0;4 0 0 0 0;5 0 0 0 0;6 0 0 0 0;7 0 0 0 0;8 0 0 0 0;	1	34.6589	42.1041	20.8319	3	0.89428	No	6.96411e-05	2.65471e-06	0	2.65471e-06	1/sp|Q9C0Y2|YKL1_SCHPO	1/74	373195000	315201000	0
cwq_mix2-2_726.2356.2356.3.0.dta	cwq_mix2-2_726.2356.2356.3.0.dta	cwq_mix2-2_726	2356	969.886	737.976	3	TTASGHITK		8 0 0 0 0	(H(H)(H(H(H(H(H(H)))))))	1 0 0 0 0;2 0 0 0 0;3 0 0 0 0;4 0 0 0 0;5 0 0 0 0;6 0 0 0 0;7 0 0 0 0;	1	33.2686	9.78524	76.8805	3	1.16409	No	2.67251e-19	3.87188e-20	0	3.87188e-20	1/sp|O74947|YJBA_SCHPO	1/274	2885860	2925390	0
cwq_mix2-2_726.2357.2357.2.0.dta	cwq_mix2-2_726.2357.2357.2.0.dta	cwq_mix2-2_726	2357	970.163	1106.46	2	TTASGHITK		8 0 0 0 0	(H(H)(H(H(H(H(H(H)))))))	1 0 0 0 0;2 0 0 0 0;3 0 0 0 0;4 0 0 0 0;5 0 0 0 0;6 0 0 0 0;7 0 0 0 0;	1	34.2852	20.8614	59.2152	3	2.03528	No	6.37782e-15	6.51591e-16	0	6.51591e-16	1/sp|O74947|YJBA_SCHPO	1/274	3239110	2603490	0
cwq_mix2-2_726.23794.23794.4.0.dta	cwq_mix2-2_726.23794.23794.4.0.dta	cwq_mix2-2_726	23794	6668.09	1144.73	4	ILSEMSASMASSSAHYTSSPTILSR		11 0 0 0 1	(H(H)(H(H(H(H(H(H(H(H(H(aH)))))))))))	1 0 0 0 0;2 0 0 0 0;3 0 0 0 0;4 0 0 0 0;5 0 0 0 0;6 0 0 0 0;7 0 0 0 0;8 0 0 0 0;9 0 0 0 0;10 0 0 0 0;10 0 0 0 1;11 0 0 0 0;	3	27.1208	33.1554	15.9135	3	1.42137	No	0.00120837	4.42571e-05	0	4.42571e-05	1/sp|Q9P7L0|YOSE_SCHPO	1/261	16128300	42760200	0
cwq_mix2-2_726.24054.24054.3.0.dta	cwq_mix2-2_726.24054.24054.3.0.dta	cwq_mix2-2_726	24054	6731.3	1466.28	3	ILSEMSASMASSSAHYTSSPTILSR		11 0 0 0 0	(H(H)(H(H(H(H(H(H(H(H(H))))))))))	1 0 0 0 0;2 0 0 0 0;3 0 0 0 0;4 0 0 0 0;5 0 0 0 0;6 0 0 0 0;7 0 0 0 0;8 0 0 0 0;9 0 0 0 0;10 0 0 0 0;	3	34.2832	22.458	56.2445	3	1.13208	No	3.58379e-14	3.4623e-15	0	3.4623e-15	1/sp|Q9P7L0|YOSE_SCHPO	1/261	60762900	53375600	0
cwq_mix2-2_726.24062.24062.3.0.dta	cwq_mix2-2_726.24062.24062.3.0.dta	cwq_mix2-2_726	24062	6733.24	1255.87	3	THHTEYTTLTDGSIDTYTITAK		8 0 0 0 0	(H(H)(H(H(H(H(H(H)))))))	1 0 0 0 0;2 0 0 0 0;3 0 0 0 0;4 0 0 0 0;5 0 0 0 0;6 0 0 0 0;7 0 0 0 0;	1	34.7341	35.633	33.0647	3	0.98042	No	2.7983e-08	1.5203e-09	0	1.5203e-09	1/sp|Q9C0Y2|YKL1_SCHPO	1/74	34852700	39982300	0
cwq_mix2-2_726.24139.24139.3.0.dta	cwq_mix2-2_726.24139.24139.3.0.dta	cwq_mix2-2_726	24139	6751.73	1466.28	3	ILSEMSASMASSSAHYTSSPTILSR		11 0 0 0 0	(H(H)(H(H(H(H(H(H(H(H(H))))))))))	1 0 0 0 0;2 0 0 0 0;3 0 0 0 0;4 0 0 0 0;5 0 0 0 0;6 0 0 0 0;7 0 0 0 0;8 0 0 0 0;9 0 0 0 0;10 0 0 0 0;	3	42.544	30.7212	64.5008	3	0.8189	No	2.96905e-16	3.69322e-17	0	3.69322e-17	1/sp|Q9P7L0|YOSE_SCHPO	1/261	60762900	53375600	0
cwq_mix2-2_726.24174.24174.2.8.dta	cwq_mix2-2_726.24174.24174.2.8.dta	cwq_mix2-2_726	24174	6760.16	1004.48	2	KIKCNGGQPCISCK	4,Carbamidomethyl[C];10,Carbamidomethyl[C];13,Carbamidomethyl[C];	0 0 0 0 2	(aH(aH))	0 0 0 0 1;	12	4.55728	7.0112	0	0	5.2388	Yes	-1	0	0.00849858	0.00849858	1/sp|P36598|THI1_SCHPO	1/57	149213000	855699	0
cwq_mix2-2_726.24221.24221.4.0.dta	cwq_mix2-2_726.24221.24221.4.0.dta	cwq_mix2-2_726	24221	6772.43	942.156	4	THHTEYTTLTDGSIDTYTITAK		8 0 0 0 0	(H(H)(H(H(H(H(H(H)))))))	1 0 0 0 0;2 0 0 0 0;3 0 0 0 0;4 0 0 0 0;5 0 0 0 0;6 0 0 0 0;7 0 0 0 0;	1	35.9582	44.271	20.5201	3	-0.06377	No	8.5034e-05	3.33716e-06	0	3.33716e-06	1/sp|Q9C0Y2|YKL1_SCHPO	1/74	43609400	52450600	0
cwq_mix2-2_726.24233.24233.3.0.dta	cwq_mix2-2_726.24233.24233.3.0.dta	cwq_mix2-2_726	24233	6775.28	1255.87	3	THHTEYTTLTDGSIDTYTITAK		8 0 0 0 0	(H(H)(H(H(H(H(H(H)))))))	1 0 0 0 0;2 0 0 0 0;3 0 0 0 0;4 0 0 0 0;5 0 0 0 0;6 0 0 0 0;7 0 0 0 0;	1	28.8822	26.2096	33.8456	3	0.96289	No	1.73544e-08	9.52612e-10	0	9.52612e-10	1/sp|Q9C0Y2|YKL1_SCHPO	1/74	31312600	39982300	0
cwq_mix2-2_726.24643.24643.3.0.dta	cwq_mix2-2_726.24643.24643.3.0.dta	cwq_mix2-2_726	24643	6877.22	1255.87	3	THHTEYTTLTDGSIDTYTITAK		8 0 0 0 0	(H(H)(H(H(H(H(H(H)))))))	1 0 0 0 0;2 0 0 0 0;3 0 0 0 0;4 0 0 0 0;5 0 0 0 0;6 0 0 0 0;7 0 0 0 0;	1	40.7861	38.1159	45.7452	3	1.801	No	1.54446e-11	1.22527e-12	0	1.22527e-12	1/sp|Q9C0Y2|YKL1_SCHPO	1/74	4080870	13402800	0
cwq_mix2-2_726.25107.25107.2.1.dta	cwq_mix2-2_726.25107.25107.2.1.dta	cwq_mix2-2_726	25107	7000.37	816.368	2	DAJNTQFQFTSR		0 1 0 0 0	(N)		5	10.3361	14.038	3.46114	1	-0.10003	Yes	-1	0	0	0	1/sp|Q9C0Y4|AGLU_SCHPO	1/118	9539230	9933350	0
cwq_mix2-2_726.25160.25160.2.0.dta	cwq_mix2-2_726.25160.25160.2.0.dta	cwq_mix2-2_726	25160	7014.44	874.434	2	TVGNHNEAYTKR		0 0 0 0 2	(aH(aH))	0 0 0 0 1;	1	4.88914	7.52175	0	0	8.88818	Yes	-1	0	0.00296736	0.00296736	1/sp|Q9UUG0|FAS1_SCHPO	1/1312	64867000	1820980	0
cwq_mix2-2_726.25593.25593.4.1.dta	cwq_mix2-2_726.25593.25593.4.1.dta	cwq_mix2-2_726	25593	7129.08	760.093	4	DGHVIDSSNLQTDSVKDYSEVSR		3 0 0 0 0	(H(H)(H))	1 0 0 0 0;2 0 0 0 0;	7	31.9219	42.5699	12.147	3	0.55444	Yes	-1	0	0	0	1/sp|Q9P7L0|YOSE_SCHPO	1/755	12113500	13235300	0
cwq_mix2-2_726.26330.26330.2.2.dta	cwq_mix2-2_726.26330.26330.2.2.dta	cwq_mix2-2_726	26330	7322.24	751.858	2	EASTASPVSGAGK		1 0 0 0 1	(aH(H))	0 0 0 0 1;	3	5.10116	7.84794	0	0	0.93656	Yes	-1	0	0.00296736	0.00296736	1/sp|O94255|CAN_SCHPO	2020-01-24	0	50092400	0
cwq_mix2-2_726.26395.26395.2.2.dta	cwq_mix2-2_726.26395.26395.2.2.dta	cwq_mix2-2_726	26395	7339.43	751.858	2	EASTASPVSGAGK		1 0 0 0 1	(H(aH))	1 0 0 0 0;	3	5.03361	7.74402	0	0	1.00976	Yes	-1	0	0.00296736	0.00296736	1/sp|O94255|CAN_SCHPO	2020-01-24	132722	50092400	0
cwq_mix2-2_726.2734.2734.2.0.dta	cwq_mix2-2_726.2734.2734.2.0.dta	cwq_mix2-2_726	2734	1070.56	782.355	2	TTASGHITK		4 0 0 0 0	(H(H)(H(H)))	1 0 0 0 0;2 0 0 0 0;3 0 0 0 0;	1	18.4099	10.7875	32.5658	3	0.9347	Yes	-1	0	0	0	1/sp|O74947|YJBA_SCHPO	1/274	1976200	1619330	0
cwq_mix2-2_726.27797.27797.4.1.dta	cwq_mix2-2_726.27797.27797.4.1.dta	cwq_mix2-2_726	27797	7696.86	927.428	4	DPSLEKDGHVIDSSNLQTDSVKDYSEVSR		3 0 0 0 0	(H(H)(H))	1 0 0 0 0;2 0 0 0 0;	3	6.13452	9.18395	0.47128	1	1.87796	Yes	-1	0	0	0	1/sp|Q9P7L0|YOSE_SCHPO	1/745	9601190	17515500	0
cwq_mix2-2_726.2848.2848.2.0.dta	cwq_mix2-2_726.2848.2848.2.0.dta	cwq_mix2-2_726	2848	1101.02	782.355	2	TTASGHITK		4 0 0 0 0	(H(H)(H(H)))	1 0 0 0 0;2 0 0 0 0;3 0 0 0 0;	1	15.3809	7.32211	30.3471	3	0.78505	Yes	-1	0	0.00571429	0.00571429	1/sp|O74947|YJBA_SCHPO	1/274	2267500	1549500	0
cwq_mix2-2_726.28885.28885.3.0.dta	cwq_mix2-2_726.28885.28885.3.0.dta	cwq_mix2-2_726	28885	7983.72	1385.26	3	SAASKVQDAEFSIQTAPSFPK		12 0 0 0 0	(H(H)(H(H(H(H(H(H(H(H(H(H)))))))))))	1 0 0 0 0;2 0 0 0 0;3 0 0 0 0;4 0 0 0 0;5 0 0 0 0;6 0 0 0 0;7 0 0 0 0;8 0 0 0 0;9 0 0 0 0;10 0 0 0 0;11 0 0 0 0;	1	36.1099	24.627	57.4354	3	1.05378	No	1.79456e-14	1.84767e-15	0	1.84767e-15	1/sp|P87178|YB1D_SCHPO	1/238	58526600	44131800	0
cwq_mix2-2_726.29117.29117.3.0.dta	cwq_mix2-2_726.29117.29117.3.0.dta	cwq_mix2-2_726	29117	8044.43	1331.24	3	SAASKVQDAEFSIQTAPSFPK		11 0 0 0 0	(H(H)(H(H(H(H(H(H(H(H(H))))))))))	1 0 0 0 0;2 0 0 0 0;3 0 0 0 0;4 0 0 0 0;5 0 0 0 0;6 0 0 0 0;7 0 0 0 0;8 0 0 0 0;9 0 0 0 0;10 0 0 0 0;	1	56.1419	42.9055	80.7238	3	0.56056	No	3.27169e-20	4.80005e-21	0	4.80005e-21	1/sp|P87178|YB1D_SCHPO	1/238	99985100	86885000	0
cwq_mix2-2_726.29141.29141.3.0.dta	cwq_mix2-2_726.29141.29141.3.0.dta	cwq_mix2-2_726	29141	8050.7	1277.22	3	SAASKVQDAEFSIQTAPSFPK		10 0 0 0 0	(H(H)(H(H(H(H(H(H(H(H)))))))))	1 0 0 0 0;2 0 0 0 0;3 0 0 0 0;4 0 0 0 0;5 0 0 0 0;6 0 0 0 0;7 0 0 0 0;8 0 0 0 0;9 0 0 0 0;	1	47.8005	37.0753	67.7187	3	0.56219	No	4.65362e-17	4.96804e-18	0	4.96804e-18	1/sp|P87178|YB1D_SCHPO	1/238	124299000	109147000	0
cwq_mix2-2_726.29206.29206.3.0.dta	cwq_mix2-2_726.29206.29206.3.0.dta	cwq_mix2-2_726	29206	8067.88	1277.22	3	SAASKVQDAEFSIQTAPSFPK		10 0 0 0 0	(H(H)(H(H(H(H(H(H(H(H)))))))))	1 0 0 0 0;2 0 0 0 0;3 0 0 0 0;4 0 0 0 0;5 0 0 0 0;6 0 0 0 0;7 0 0 0 0;8 0 0 0 0;9 0 0 0 0;	1	70.8394	59.6429	91.633	3	0.87632	No	1.0608e-22	2.09115e-23	0	2.09115e-23	1/sp|P87178|YB1D_SCHPO	1/238	124299000	109147000	0
cwq_mix2-2_726.29291.29291.3.0.dta	cwq_mix2-2_726.29291.29291.3.0.dta	cwq_mix2-2_726	29291	8089.13	1277.22	3	SAASKVQDAEFSIQTAPSFPK		10 0 0 0 0	(H(H)(H(H(H(H(H(H(H(H)))))))))	1 0 0 0 0;2 0 0 0 0;3 0 0 0 0;4 0 0 0 0;5 0 0 0 0;6 0 0 0 0;7 0 0 0 0;8 0 0 0 0;9 0 0 0 0;	1	56.8262	40.9616	86.2892	3	0.85125	No	1.68337e-21	2.75802e-22	0	2.75802e-22	1/sp|P87178|YB1D_SCHPO	1/238	124299000	109147000	0
cwq_mix2-2_726.29380.29380.3.0.dta	cwq_mix2-2_726.29380.29380.3.0.dta	cwq_mix2-2_726	29380	8110.69	1277.22	3	SAASKVQDAEFSIQTAPSFPK		10 0 0 0 0	(H(H)(H(H(H(H(H(H(H(H)))))))))	1 0 0 0 0;2 0 0 0 0;3 0 0 0 0;4 0 0 0 0;5 0 0 0 0;6 0 0 0 0;7 0 0 0 0;8 0 0 0 0;9 0 0 0 0;	1	24.7832	9.735	52.73	3	-0.12952	No	2.74573e-13	2.51503e-14	0	2.51503e-14	1/sp|P87178|YB1D_SCHPO	1/238	124299000	112640000	0
cwq_mix2-2_726.29509.29509.3.0.dta	cwq_mix2-2_726.29509.29509.3.0.dta	cwq_mix2-2_726	29509	8143.44	1142.19	3	VYAYTTVTLEAAASAISTNGAAK		6 0 0 0 1	(H(H)(H(H(H(H(aH))))))	1 0 0 0 0;2 0 0 0 0;3 0 0 0 0;4 0 0 0 0;5 0 0 0 0;5 0 0 0 1;6 0 0 0 0;	5	34.2186	48.0099	8.60628	3	0.33733	No	0.0561743	0.00232455	0	0.00232455	1/sp|Q9UR09|PSU1_SCHPO	1/44	12011300	11764100	0
cwq_mix2-2_726.29510.29510.3.0.dta	cwq_mix2-2_726.29510.29510.3.0.dta	cwq_mix2-2_726	29510	8143.72	1136.52	3	VYAYTTVTLEAAASAISTNGAAK		7 0 0 0 0	(H(H)(H(H(H(H(H))))))	1 0 0 0 0;2 0 0 0 0;3 0 0 0 0;4 0 0 0 0;5 0 0 0 0;6 0 0 0 0;	5	24.3042	32.5436	9.00266	3	0.2152	No	0.0442725	0.00189108	0	0.00189108	1/sp|Q9UR09|PSU1_SCHPO	1/44	14562300	16652900	0
cwq_mix2-2_726.2993.2993.2.0.dta	cwq_mix2-2_726.2993.2993.2.0.dta	cwq_mix2-2_726	2993	1141.06	1008.41	2	PITSSSK		8 0 0 0 0	(H(H)(H(H(H(H(H(H)))))))	1 0 0 0 0;2 0 0 0 0;3 0 0 0 0;4 0 0 0 0;5 0 0 0 0;6 0 0 0 0;7 0 0 0 0;	3	27.7169	9.00802	62.462	3	1.58837	No	9.67157e-16	1.08424e-16	0	1.08424e-16	1/sp|O14064|BIR1_SCHPO	2020-01-05	21772700	18030400	0
cwq_mix2-2_726.30183.30183.3.1.dta	cwq_mix2-2_726.30183.30183.3.1.dta	cwq_mix2-2_726	30183	8317.13	1088.18	3	VYAYTTVTLEAAASAISTNGAAK		5 0 0 0 1	(H(H)(H(H(H(aH)))))	1 0 0 0 0;2 0 0 0 0;3 0 0 0 0;4 0 0 0 0;4 0 0 0 1;5 0 0 0 0;	5	15.3387	19.4118	7.77454	3	9.44254	No	0.0932217	0.00373916	0	0.00373916	1/sp|Q9UR09|PSU1_SCHPO	1/44	6051790	5504340	0
cwq_mix2-2_726.30992.30992.3.0.dta	cwq_mix2-2_726.30992.30992.3.0.dta	cwq_mix2-2_726	30992	8529.13	1019.41	3	WGYTJITEIMDVR		9 0 0 0 0	(H(H)(H(H(H(H(H(H(H))))))))	1 0 0 0 0;2 0 0 0 0;3 0 0 0 0;4 0 0 0 0;5 0 0 0 0;6 0 0 0 0;7 0 0 0 0;8 0 0 0 0;	4	16.4051	7.98306	32.0461	3	-4.76619	No	5.23963e-08	2.64456e-09	0.00296736	0.00296736	1/sp|Q9C0Y4|AGLU_SCHPO	1/330	2333280	3420590	0
cwq_mix2-2_726.3101.3101.2.0.dta	cwq_mix2-2_726.3101.3101.2.0.dta	cwq_mix2-2_726	3101	1170.42	1008.41	2	PITSSSK		8 0 0 0 0	(H(H)(H(H(H(H(H(H)))))))	1 0 0 0 0;2 0 0 0 0;3 0 0 0 0;4 0 0 0 0;5 0 0 0 0;6 0 0 0 0;7 0 0 0 0;	3	30.1332	8.53592	70.2425	3	1.1667	No	1.10184e-17	1.40154e-18	0	1.40154e-18	1/sp|O14064|BIR1_SCHPO	2020-01-05	21772700	10271300	0
cwq_mix2-2_726.31012.31012.3.0.dta	cwq_mix2-2_726.31012.31012.3.0.dta	cwq_mix2-2_726	31012	8534.47	1025.1	3	WGYTJITEIMDVR		8 0 0 0 1	(H(H)(H(H(H(H(H(H(aH))))))))	1 0 0 0 0;2 0 0 0 0;3 0 0 0 0;4 0 0 0 0;5 0 0 0 0;6 0 0 0 0;7 0 0 0 0;7 0 0 0 1;8 0 0 0 0;	4	23.2787	11.2816	45.5589	3	0.83864	No	1.71987e-11	1.32199e-12	0	1.32199e-12	1/sp|Q9C0Y4|AGLU_SCHPO	1/330	9479290	900185	0
cwq_mix2-2_726.3112.3112.2.0.dta	cwq_mix2-2_726.3112.3112.2.0.dta	cwq_mix2-2_726	3112	1173.39	964.897	2	LPTSSK		8 0 0 0 0	(H(H)(H(H(H(H(H(H)))))))	1 0 0 0 0;2 0 0 0 0;3 0 0 0 0;4 0 0 0 0;5 0 0 0 0;6 0 0 0 0;7 0 0 0 0;	3	35.0694	12.506	76.9729	3	0.98397	No	2.53961e-19	3.48631e-20	0	3.48631e-20	1/sp|O74947|YJBA_SCHPO	1/264	58335800	47010700	0
cwq_mix2-2_726.3177.3177.2.0.dta	cwq_mix2-2_726.3177.3177.2.0.dta	cwq_mix2-2_726	3177	1190.94	964.897	2	LPTSSK		8 0 0 0 0	(H(H)(H(H(H(H(H(H)))))))	1 0 0 0 0;2 0 0 0 0;3 0 0 0 0;4 0 0 0 0;5 0 0 0 0;6 0 0 0 0;7 0 0 0 0;	3	37.8967	14.0128	82.2526	3	1.35518	No	1.43535e-20	1.86893e-21	0	1.86893e-21	1/sp|O74947|YJBA_SCHPO	1/264	58335800	47010700	0
cwq_mix2-2_726.33713.33713.3.0.dta	cwq_mix2-2_726.33713.33713.3.0.dta	cwq_mix2-2_726	33713	9232.05	1207.53	3	ADNLDASSDTIFSVLHAENEASITK		6 0 0 0 0	(H(H)(H(H(H(H)))))	1 0 0 0 0;2 0 0 0 0;3 0 0 0 0;4 0 0 0 0;5 0 0 0 0;	7	28.7141	23.2384	38.8832	3	0.31949	No	8.44031e-10	5.72188e-11	0	5.72188e-11	1/sp|Q9P7L0|YOSE_SCHPO	1/778	70919000	109938000	0
cwq_mix2-2_726.3447.3447.2.0.dta	cwq_mix2-2_726.3447.3447.2.0.dta	cwq_mix2-2_726	3447	1264.16	784.88	2	KATLSSVSK		4 0 0 0 0	(H(H)(H(H)))	1 0 0 0 0;2 0 0 0 0;3 0 0 0 0;	3	26.3435	20.4259	37.3332	3	0.45679	Yes	-1	0	0	0	1/sp|P87178|YB1D_SCHPO	1/212	6248220	6233640	0
cwq_mix2-2_726.35403.35403.3.0.dta	cwq_mix2-2_726.35403.35403.3.0.dta	cwq_mix2-2_726	35403	9660.13	1560.99	3	AWYIHGCYJGSATSYPTVDLSPAQR	7,Carbamidomethyl[C];	4 6 0 0 0	(N(H)(N(N(N(H)(N(H)(N(H)))))))	0 1 0 0 0;0 2 0 0 0;0 3 0 0 0;0 4 0 0 0;0 5 0 0 0;0 6 0 0 0;1 1 0 0 0;1 2 0 0 0;1 3 0 0 0;1 4 0 0 0;1 5 0 0 0;1 6 0 0 0;2 4 0 0 0;2 5 0 0 0;2 6 0 0 0;3 5 0 0 0;3 6 0 0 0;	11	15.2559	17.6081	10.8875	3	-8.00663	No	0.0150589	0.000588139	0	0.000588139	1/sp|Q9USK8|AGS1_SCHPO	1/534	107302	142767	0
cwq_mix2-2_726.40187.40187.4.0.dta	cwq_mix2-2_726.40187.40187.4.0.dta	cwq_mix2-2_726	40187	10921.3	1074.73	4	PDTESKQVFQDFIDRVSYFSGQYDQSSSYVEFR		1 0 0 0 1	(aH(H))	0 0 0 0 1;	3	4.77102	7.34003	0	0	-5.88457	Yes	-1	0	0.00571429	0.00571429	1/sp|O14137|G6PD3_SCHPO	1/63	115842	91785.1	0
cwq_mix2-2_726.4042.4042.2.0.dta	cwq_mix2-2_726.4042.4042.2.0.dta	cwq_mix2-2_726	4042	1424.36	946.909	2	IAPTSAAK		7 0 0 0 0	(H(H)(H(H(H(H(H))))))	1 0 0 0 0;2 0 0 0 0;3 0 0 0 0;4 0 0 0 0;5 0 0 0 0;6 0 0 0 0;	4	32.086	16.3878	61.24	3	0.10846	No	1.96613e-15	2.04333e-16	0	2.04333e-16	1/sp|Q9UT35|GDA1_SCHPO	1/104	3042660	3634320	0
cwq_mix2-2_726.43633.43633.2.0.dta	cwq_mix2-2_726.43633.43633.2.0.dta	cwq_mix2-2_726	43633	11819.1	1148	2	AESEAFKMCFKPYDFT	9,Carbamidomethyl[C];	2 0 0 0 0	(H(H))	1 0 0 0 0;	3	5.08231	7.81893	0	0	6.72442	Yes	-1	0	0.00296736	0.00296736	1/sp|Q10414|MU161_SCHPO	1/548	43199500	0	0
cwq_mix2-2_726.4387.4387.2.0.dta	cwq_mix2-2_726.4387.4387.2.0.dta	cwq_mix2-2_726	4387	1517.7	1126.96	2	NSAASAPGGPK		8 0 0 0 0	(H(H)(H(H(H(H(H(H)))))))	1 0 0 0 0;2 0 0 0 0;3 0 0 0 0;4 0 0 0 0;5 0 0 0 0;6 0 0 0 0;7 0 0 0 0;	2	23.7418	11.6615	46.1768	3	1.27651	No	1.2038e-11	9.27274e-13	0	9.27274e-13	1/sp|O43002|SC61B_SCHPO	2020-01-13	3281370	3929100	0
cwq_mix2-2_726.4567.4567.2.0.dta	cwq_mix2-2_726.4567.4567.2.0.dta	cwq_mix2-2_726	4567	1566.3	1078.45	2	AASLGSTASEK		7 0 0 0 0	(H(H)(H(H(H(H(H))))))	1 0 0 0 0;2 0 0 0 0;3 0 0 0 0;4 0 0 0 0;5 0 0 0 0;6 0 0 0 0;	3	16.8651	12.1475	25.6265	3	0.68663	No	3.05456e-06	1.2622e-07	0	1.2622e-07	1/sp|Q9Y7X6|ISH1_SCHPO	1/418	7999000	12901200	0
cwq_mix2-2_726.46428.46428.2.3.dta	cwq_mix2-2_726.46428.46428.2.3.dta	cwq_mix2-2_726	46428	12510.2	982.994	2	LGDVLTDEYRHLK		0 2 0 0 0	(N(N))	0 1 0 0 0;	6	4.47723	6.88805	0	0	-0.10675	Yes	-1	0	0.00849858	0.00849858	1/sp|O14029|SEC16_SCHPO	1/1138	11930200	8547220	0
cwq_mix2-2_726.46509.46509.4.0.dta	cwq_mix2-2_726.46509.46509.4.0.dta	cwq_mix2-2_726	46509	12530.9	1063.77	4	FTQVVHSFDFSSDSESAVVEQLHPSSPIPILTTAVR		2 0 0 0 0	(H(H))	1 0 0 0 0;	2	17.6141	27.0986	0	0	-2.05066	Yes	-1	0	0	0	1/sp|Q1K9B6|YFS2_SCHPO	1/116	10926300	21903500	0
cwq_mix2-2_726.46769.46769.3.0.dta	cwq_mix2-2_726.46769.46769.3.0.dta	cwq_mix2-2_726	46769	12595.7	1194.87	3	AYEEASNVADSASSIASNVASGATEAYQGAASGASR		1 0 0 0 0	(H)		6	26.2071	38.1336	4.05809	1	0.34581	Yes	-1	0	0	0	1/sp|Q9Y7X6|ISH1_SCHPO	1/352	65390800	42769600	0
cwq_mix2-2_726.46860.46860.3.0.dta	cwq_mix2-2_726.46860.46860.3.0.dta	cwq_mix2-2_726	46860	12618.4	1194.87	3	AYEEASNVADSASSIASNVASGATEAYQGAASGASR		1 0 0 0 0	(H)		6	43.3986	64.3402	4.50701	1	0.32152	Yes	-1	0	0	0	1/sp|Q9Y7X6|ISH1_SCHPO	1/352	65390800	42769600	0
cwq_mix2-2_726.46939.46939.3.0.dta	cwq_mix2-2_726.46939.46939.3.0.dta	cwq_mix2-2_726	46939	12639.5	1194.87	3	AYEEASNVADSASSIASNVASGATEAYQGAASGASR		1 0 0 0 0	(H)		6	20.1949	29.1565	3.55203	1	0.56771	Yes	-1	0	0	0	1/sp|Q9Y7X6|ISH1_SCHPO	1/352	65390800	42769600	0
cwq_mix2-2_726.5041.5041.3.0.dta	cwq_mix2-2_726.5041.5041.3.0.dta	cwq_mix2-2_726	5041	1690.77	726.668	3	KLTSSPTSVASK		6 0 0 0 0	(H(H)(H(H(H(H)))))	1 0 0 0 0;2 0 0 0 0;3 0 0 0 0;4 0 0 0 0;5 0 0 0 0;	3	44.2736	42.0266	48.4466	3	-0.14705	No	3.25169e-12	2.77648e-13	0	2.77648e-13	1/sp|P87178|YB1D_SCHPO	1/200	7045940	7780020	0
cwq_mix2-2_726.50731.50731.3.1.dta	cwq_mix2-2_726.50731.50731.3.1.dta	cwq_mix2-2_726	50731	13619.1	1446.27	3	SEFDGILPGEFVESJSTWWNR		4 6 0 0 0	(N(N(H)(N(N(H)(N(H)(N(H)))))))	0 1 0 0 0;0 2 0 0 0;0 3 0 0 0;0 4 0 0 0;0 5 0 0 0;0 6 0 0 0;1 2 0 0 0;1 3 0 0 0;1 4 0 0 0;1 5 0 0 0;1 6 0 0 0;2 4 0 0 0;2 5 0 0 0;2 6 0 0 0;3 5 0 0 0;3 6 0 0 0;	1	7.3048	7.08243	7.71777	2	-8.09946	No	0.0965128	0.00392283	0.00571429	0.00963137	1/sp|Q9P7Q9|YFV5_SCHPO	1/448	0	0	0
cwq_mix2-2_726.5118.5118.3.0.dta	cwq_mix2-2_726.5118.5118.3.0.dta	cwq_mix2-2_726	5118	1710.51	726.668	3	KLTSSPTSVASK		6 0 0 0 0	(H(H)(H(H(H(H)))))	1 0 0 0 0;2 0 0 0 0;3 0 0 0 0;4 0 0 0 0;5 0 0 0 0;	3	24.9903	19.5571	35.0805	3	-0.28342	No	8.19615e-09	4.62752e-10	0	4.62752e-10	1/sp|P87178|YB1D_SCHPO	1/200	7045940	8007280	0
cwq_mix2-2_726.5135.5135.2.0.dta	cwq_mix2-2_726.5135.5135.2.0.dta	cwq_mix2-2_726	5135	1715.04	997.42	2	AASLGSTASEK		6 0 0 0 0	(H(H)(H(H(H(H)))))	1 0 0 0 0;2 0 0 0 0;3 0 0 0 0;4 0 0 0 0;5 0 0 0 0;	3	29.4465	21.8198	43.6104	3	-0.23486	No	5.31208e-11	3.99406e-12	0	3.99406e-12	1/sp|Q9Y7X6|ISH1_SCHPO	1/418	3328130	5856080	0
cwq_mix2-2_726.5233.5233.3.1.dta	cwq_mix2-2_726.5233.5233.3.1.dta	cwq_mix2-2_726	5233	1741.74	997.773	3	SLTTSKTTASGHITK		9 0 0 0 0	(H(H)(H(H(H(H(H(H(H))))))))	1 0 0 0 0;2 0 0 0 0;3 0 0 0 0;4 0 0 0 0;5 0 0 0 0;6 0 0 0 0;7 0 0 0 0;8 0 0 0 0;	1	30.7983	7.72794	73.6434	3	0.3652	No	1.61669e-18	2.23765e-19	0.00296736	0.00296736	1/sp|O74947|YJBA_SCHPO	1/268	7496080	9640620	0
cwq_mix2-2_726.5250.5250.3.0.dta	cwq_mix2-2_726.5250.5250.3.0.dta	cwq_mix2-2_726	5250	1746.37	889.738	3	SLTTSKTTASGHITK		7 0 0 0 0	(H(H)(H(H(H(H(H))))))	1 0 0 0 0;2 0 0 0 0;3 0 0 0 0;4 0 0 0 0;5 0 0 0 0;6 0 0 0 0;	1	27.4182	10.4508	58.9291	3	0.73646	No	7.53226e-15	8.06175e-16	0	8.06175e-16	1/sp|O74947|YJBA_SCHPO	1/268	1953880	2805200	0
cwq_mix2-2_726.5275.5275.4.0.dta	cwq_mix2-2_726.5275.5275.4.0.dta	cwq_mix2-2_726	5275	1752.96	748.582	4	SLTTSKTTASGHITK		9 0 0 0 0	(H(H)(H(H(H(H(H(H(H))))))))	1 0 0 0 0;2 0 0 0 0;3 0 0 0 0;4 0 0 0 0;5 0 0 0 0;6 0 0 0 0;7 0 0 0 0;8 0 0 0 0;	1	30.4362	10.345	67.7484	3	0.47786	No	4.57511e-17	4.79522e-18	0	4.79522e-18	1/sp|O74947|YJBA_SCHPO	1/268	7905870	9241700	0
cwq_mix2-2_726.5320.5320.4.1.dta	cwq_mix2-2_726.5320.5320.4.1.dta	cwq_mix2-2_726	5320	1765.13	708.069	4	SLTTSKTTASGHITK		8 0 0 0 0	(H(H)(H(H(H(H(H(H)))))))	1 0 0 0 0;2 0 0 0 0;3 0 0 0 0;4 0 0 0 0;5 0 0 0 0;6 0 0 0 0;7 0 0 0 0;	1	39.4744	20.5958	74.5347	3	0.78921	No	9.822e-19	1.35772e-19	0	1.35772e-19	1/sp|O74947|YJBA_SCHPO	1/268	283228000	332902000	0
cwq_mix2-2_726.5340.5340.2.1.dta	cwq_mix2-2_726.5340.5340.2.1.dta	cwq_mix2-2_726	5340	1770.44	916.394	2	AASLGSTASEK		5 0 0 0 0	(H(H)(H(H(H))))	1 0 0 0 0;2 0 0 0 0;3 0 0 0 0;4 0 0 0 0;	3	25.8042	19.9036	36.7626	3	0.5127	No	2.97923e-09	1.85524e-10	0	1.85524e-10	1/sp|Q9Y7X6|ISH1_SCHPO	1/418	15832700	13574200	0
cwq_mix2-2_726.5373.5373.3.0.dta	cwq_mix2-2_726.5373.5373.3.0.dta	cwq_mix2-2_726	5373	1779.26	943.756	3	SLTTSKTTASGHITK		8 0 0 0 0	(H(H)(H(H(H(H(H(H)))))))	1 0 0 0 0;2 0 0 0 0;3 0 0 0 0;4 0 0 0 0;5 0 0 0 0;6 0 0 0 0;7 0 0 0 0;	1	61.6579	42.6647	96.9309	3	0.70508	No	7.43574e-24	1.72515e-24	0	1.72515e-24	1/sp|O74947|YJBA_SCHPO	1/268	363533000	372622000	0
cwq_mix2-2_726.5385.5385.4.0.dta	cwq_mix2-2_726.5385.5385.4.0.dta	cwq_mix2-2_726	5385	1782.27	708.069	4	SLTTSKTTASGHITK		8 0 0 0 0	(H(H)(H(H(H(H(H(H)))))))	1 0 0 0 0;2 0 0 0 0;3 0 0 0 0;4 0 0 0 0;5 0 0 0 0;6 0 0 0 0;7 0 0 0 0;	1	52.3762	31.2527	91.6056	3	0.84434	No	1.07569e-22	2.21859e-23	0	2.21859e-23	1/sp|O74947|YJBA_SCHPO	1/268	283228000	332902000	0
cwq_mix2-2_726.5389.5389.2.0.dta	cwq_mix2-2_726.5389.5389.2.0.dta	cwq_mix2-2_726	5389	1783.43	1415.13	2	SLTTSKTTASGHITK		8 0 0 0 0	(H(H)(H(H(H(H(H(H)))))))	1 0 0 0 0;2 0 0 0 0;3 0 0 0 0;4 0 0 0 0;5 0 0 0 0;6 0 0 0 0;7 0 0 0 0;	1	27.4913	21.4203	38.766	3	2.60593	No	9.04589e-10	6.10048e-11	0	6.10048e-11	1/sp|O74947|YJBA_SCHPO	1/268	5882490	6467590	0
cwq_mix2-2_726.5415.5415.2.0.dta	cwq_mix2-2_726.5415.5415.2.0.dta	cwq_mix2-2_726	5415	1790.31	916.394	2	AASLGSTASEK		5 0 0 0 0	(H(H)(H(H(H))))	1 0 0 0 0;2 0 0 0 0;3 0 0 0 0;4 0 0 0 0;	3	33.1785	30.5532	38.0541	3	0.70377	No	1.37951e-09	8.90692e-11	0	8.90692e-11	1/sp|Q9Y7X6|ISH1_SCHPO	1/418	15832700	13574200	0
cwq_mix2-2_726.5442.5442.3.0.dta	cwq_mix2-2_726.5442.5442.3.0.dta	cwq_mix2-2_726	5442	1797.47	943.756	3	SLTTSKTTASGHITK		8 0 0 0 0	(H(H)(H(H(H(H(H(H)))))))	1 0 0 0 0;2 0 0 0 0;3 0 0 0 0;4 0 0 0 0;5 0 0 0 0;6 0 0 0 0;7 0 0 0 0;	1	43.7834	24.996	78.6744	3	0.76128	No	9.97573e-20	1.36276e-20	0	1.36276e-20	1/sp|O74947|YJBA_SCHPO	1/268	363533000	372622000	0
cwq_mix2-2_726.5453.5453.4.0.dta	cwq_mix2-2_726.5453.5453.4.0.dta	cwq_mix2-2_726	5453	1800.46	708.069	4	SLTTSKTTASGHITK		8 0 0 0 0	(H(H)(H(H(H(H(H(H)))))))	1 0 0 0 0;2 0 0 0 0;3 0 0 0 0;4 0 0 0 0;5 0 0 0 0;6 0 0 0 0;7 0 0 0 0;	1	31.032	14.6324	61.4885	3	0.70579	No	1.70182e-15	1.89276e-16	0	1.89276e-16	1/sp|O74947|YJBA_SCHPO	1/268	283228000	332902000	0
cwq_mix2-2_726.5589.5589.3.0.dta	cwq_mix2-2_726.5589.5589.3.0.dta	cwq_mix2-2_726	5589	1836.4	889.738	3	SLTTSKTTASGHITK		7 0 0 0 0	(H(H)(H(H(H(H(H))))))	1 0 0 0 0;2 0 0 0 0;3 0 0 0 0;4 0 0 0 0;5 0 0 0 0;6 0 0 0 0;	1	58.9971	48.5838	78.3361	3	0.63073	No	1.20047e-19	1.68855e-20	0	1.68855e-20	1/sp|O74947|YJBA_SCHPO	1/268	341089000	254432000	0
cwq_mix2-2_726.5613.5613.2.0.dta	cwq_mix2-2_726.5613.5613.2.0.dta	cwq_mix2-2_726	5613	1842.96	1334.1	2	SLTTSKTTASGHITK		7 0 0 0 0	(H(H)(H(H(H(H(H))))))	1 0 0 0 0;2 0 0 0 0;3 0 0 0 0;4 0 0 0 0;5 0 0 0 0;6 0 0 0 0;	1	26.3869	23.8249	31.1449	3	1.78475	No	9.16225e-08	4.22785e-09	0	4.22785e-09	1/sp|O74947|YJBA_SCHPO	1/268	7717710	5481270	0
cwq_mix2-2_726.5654.5654.3.0.dta	cwq_mix2-2_726.5654.5654.3.0.dta	cwq_mix2-2_726	5654	1853.91	889.738	3	SLTTSKTTASGHITK		7 0 0 0 0	(H(H)(H(H(H(H(H))))))	1 0 0 0 0;2 0 0 0 0;3 0 0 0 0;4 0 0 0 0;5 0 0 0 0;6 0 0 0 0;	1	52.5381	39.5927	76.5797	3	0.80957	No	3.15536e-19	5.02077e-20	0	5.02077e-20	1/sp|O74947|YJBA_SCHPO	1/268	341089000	254432000	0
cwq_mix2-2_726.5705.5705.2.0.dta	cwq_mix2-2_726.5705.5705.2.0.dta	cwq_mix2-2_726	5705	1867.76	1334.1	2	SLTTSKTTASGHITK		7 0 0 0 0	(H(H)(H(H(H(H(H))))))	1 0 0 0 0;2 0 0 0 0;3 0 0 0 0;4 0 0 0 0;5 0 0 0 0;6 0 0 0 0;	1	20.0241	18.2896	23.2452	3	0.85119	No	1.44503e-05	5.62435e-07	0	5.62435e-07	1/sp|O74947|YJBA_SCHPO	1/268	7717710	5481270	0
cwq_mix2-2_726.5720.5720.3.0.dta	cwq_mix2-2_726.5720.5720.3.0.dta	cwq_mix2-2_726	5720	1871.7	889.738	3	SLTTSKTTASGHITK		7 0 0 0 0	(H(H)(H(H(H(H(H))))))	1 0 0 0 0;2 0 0 0 0;3 0 0 0 0;4 0 0 0 0;5 0 0 0 0;6 0 0 0 0;	1	56.1992	43.9516	78.9447	3	0.70834	No	8.60604e-20	1.08408e-20	0	1.08408e-20	1/sp|O74947|YJBA_SCHPO	1/268	341089000	254432000	0
cwq_mix2-2_726.5787.5787.3.0.dta	cwq_mix2-2_726.5787.5787.3.0.dta	cwq_mix2-2_726	5787	1889.8	889.738	3	SLTTSKTTASGHITK		7 0 0 0 0	(H(H)(H(H(H(H(H))))))	1 0 0 0 0;2 0 0 0 0;3 0 0 0 0;4 0 0 0 0;5 0 0 0 0;6 0 0 0 0;	1	46.8089	34.5207	69.6298	3	0.52501	No	1.56134e-17	1.86873e-18	0	1.86873e-18	1/sp|O74947|YJBA_SCHPO	1/268	341089000	254432000	0
cwq_mix2-2_726.5853.5853.3.0.dta	cwq_mix2-2_726.5853.5853.3.0.dta	cwq_mix2-2_726	5853	1907.88	889.738	3	SLTTSKTTASGHITK		7 0 0 0 0	(H(H)(H(H(H(H(H))))))	1 0 0 0 0;2 0 0 0 0;3 0 0 0 0;4 0 0 0 0;5 0 0 0 0;6 0 0 0 0;	1	36.1402	22.2817	61.8774	3	0.5745	No	1.35783e-15	1.56331e-16	0	1.56331e-16	1/sp|O74947|YJBA_SCHPO	1/268	348842000	260320000	0
cwq_mix2-2_726.5932.5932.3.0.dta	cwq_mix2-2_726.5932.5932.3.0.dta	cwq_mix2-2_726	5932	1929.34	889.738	3	SLTTSKTTASGHITK		7 0 0 0 0	(H(H)(H(H(H(H(H))))))	1 0 0 0 0;2 0 0 0 0;3 0 0 0 0;4 0 0 0 0;5 0 0 0 0;6 0 0 0 0;	1	27.7729	10.9927	58.936	3	0.63861	No	7.50189e-15	7.98727e-16	0	7.98727e-16	1/sp|O74947|YJBA_SCHPO	1/268	353952000	263075000	0
cwq_mix2-2_726.5996.5996.2.1.dta	cwq_mix2-2_726.5996.5996.2.1.dta	cwq_mix2-2_726	5996	1946.74	916.394	2	AASLGSTASEK		5 0 0 0 0	(H(H)(H(H(H))))	1 0 0 0 0;2 0 0 0 0;3 0 0 0 0;4 0 0 0 0;	3	30.5266	26.3417	38.2984	3	0.47885	No	1.19331e-09	7.70045e-11	0	7.70045e-11	1/sp|Q9Y7X6|ISH1_SCHPO	1/418	4572640	4988940	0
cwq_mix2-2_726.6103.6103.2.0.dta	cwq_mix2-2_726.6103.6103.2.0.dta	cwq_mix2-2_726	6103	1975.48	1023.93	2	TIHTSATTTAA		6 0 0 0 0	(H(H)(H(H(H(H)))))	1 0 0 0 0;2 0 0 0 0;3 0 0 0 0;4 0 0 0 0;5 0 0 0 0;	1	23.1	20.193	28.4987	3	1.04146	No	4.83416e-07	2.05301e-08	0	2.05301e-08	1/sp|Q9C105|YKT4_SCHPO	1/1226	4769770	4357940	0
cwq_mix2-2_726.6517.6517.3.0.dta	cwq_mix2-2_726.6517.6517.3.0.dta	cwq_mix2-2_726	6517	2086.88	889.739	3	SLTTSKTTASGHITK		7 0 0 0 0	(H(H)(H(H(H(H(H))))))	1 0 0 0 0;2 0 0 0 0;3 0 0 0 0;4 0 0 0 0;5 0 0 0 0;6 0 0 0 0;	1	28.1798	10.162	61.6416	3	1.40795	No	1.5571e-15	1.73779e-16	0	1.73779e-16	1/sp|O74947|YJBA_SCHPO	1/268	0	16166400	0
cwq_mix2-2_726.6586.6586.3.0.dta	cwq_mix2-2_726.6586.6586.3.0.dta	cwq_mix2-2_726	6586	2104.83	889.738	3	SLTTSKTTASGHITK		7 0 0 0 0	(H(H)(H(H(H(H(H))))))	1 0 0 0 0;2 0 0 0 0;3 0 0 0 0;4 0 0 0 0;5 0 0 0 0;6 0 0 0 0;	1	40.5157	25.9269	67.609	3	0.71059	No	4.95573e-17	5.23534e-18	0	5.23534e-18	1/sp|O74947|YJBA_SCHPO	1/268	66907.7	16166400	0
cwq_mix2-2_726.6599.6599.3.0.dta	cwq_mix2-2_726.6599.6599.3.0.dta	cwq_mix2-2_726	6599	2108.27	835.72	3	SLTTSKTTASGHITK		6 0 0 0 0	(H(H)(H(H(H(H)))))	1 0 0 0 0;2 0 0 0 0;3 0 0 0 0;4 0 0 0 0;5 0 0 0 0;	1	50.0185	44.203	60.8187	3	0.33001	No	2.51137e-15	2.67982e-16	0	2.67982e-16	1/sp|O74947|YJBA_SCHPO	1/268	84266800	97985800	0
cwq_mix2-2_726.6682.6682.3.0.dta	cwq_mix2-2_726.6682.6682.3.0.dta	cwq_mix2-2_726	6682	2128.85	835.72	3	SLTTSKTTASGHITK		6 0 0 0 0	(H(H)(H(H(H(H)))))	1 0 0 0 0;2 0 0 0 0;3 0 0 0 0;4 0 0 0 0;5 0 0 0 0;	1	52.0189	44.7221	65.57	3	0.25457	No	1.60122e-16	1.78129e-17	0	1.78129e-17	1/sp|O74947|YJBA_SCHPO	1/268	84266800	97985800	0
cwq_mix2-2_726.6763.6763.3.0.dta	cwq_mix2-2_726.6763.6763.3.0.dta	cwq_mix2-2_726	6763	2149.4	835.72	3	SLTTSKTTASGHITK		6 0 0 0 0	(H(H)(H(H(H(H)))))	1 0 0 0 0;2 0 0 0 0;3 0 0 0 0;4 0 0 0 0;5 0 0 0 0;	1	44.034	34.8499	61.0902	3	0.29887	No	2.1449e-15	2.16262e-16	0	2.16262e-16	1/sp|O74947|YJBA_SCHPO	1/268	84430400	97985800	0
cwq_mix2-2_726.68405.68405.2.1.dta	cwq_mix2-2_726.68405.68405.2.1.dta	cwq_mix2-2_726	68405	18443.8	722.351	2	TIEQJATER		0 1 0 0 1	(N(aH))	0 1 0 0 0;	1	4.44252	6.83465	0	0	8.92106	Yes	-1	0	0.00849858	0.00849858	1/sp|Q09761|SLD3_SCHPO	1/380	5399660	0	0
cwq_mix2-2_726.6848.6848.4.1.dta	cwq_mix2-2_726.6848.6848.4.1.dta	cwq_mix2-2_726	6848	2171.36	789.095	4	SLTTSKTTASGHITK		10 0 0 0 0	(H(H)(H(H(H(H(H(H(H(H)))))))))	1 0 0 0 0;2 0 0 0 0;3 0 0 0 0;4 0 0 0 0;5 0 0 0 0;6 0 0 0 0;7 0 0 0 0;8 0 0 0 0;9 0 0 0 0;	1	38.5877	12.8943	86.304	3	0.29746	No	1.67028e-21	2.63121e-22	0	2.63121e-22	1/sp|O74947|YJBA_SCHPO	1/268	15207700	14079800	0
cwq_mix2-2_726.6860.6860.3.0.dta	cwq_mix2-2_726.6860.6860.3.0.dta	cwq_mix2-2_726	6860	2174.58	932.723	3	ASQSQYKATATSEK		8 0 0 0 0	(H(H)(H(H(H(H(H(H)))))))	1 0 0 0 0;2 0 0 0 0;3 0 0 0 0;4 0 0 0 0;5 0 0 0 0;6 0 0 0 0;7 0 0 0 0;	2	25.9	7.3598	60.3317	3	-0.71603	No	3.33275e-15	3.43839e-16	0.00571429	0.00571429	1/sp|Q09901|YAJ1_SCHPO	1/559	2945030	3525860	0
cwq_mix2-2_726.6926.6926.4.0.dta	cwq_mix2-2_726.6926.6926.4.0.dta	cwq_mix2-2_726	6926	2191.75	870.121	4	SLTTSKTTASGHITK		12 0 0 0 0	(H(H)(H(H(H(H(H(H(H(H(H(H)))))))))))	1 0 0 0 0;2 0 0 0 0;3 0 0 0 0;4 0 0 0 0;5 0 0 0 0;6 0 0 0 0;7 0 0 0 0;8 0 0 0 0;9 0 0 0 0;10 0 0 0 0;11 0 0 0 0;	1	37.2825	8.48794	90.7582	3	0.46446	No	1.65835e-22	3.23667e-23	0	3.23667e-23	1/sp|O74947|YJBA_SCHPO	1/268	15245400	12189100	0
cwq_mix2-2_726.6948.6948.4.0.dta	cwq_mix2-2_726.6948.6948.4.0.dta	cwq_mix2-2_726	6948	2197.63	789.095	4	SLTTSKTTASGHITK		10 0 0 0 0	(H(H)(H(H(H(H(H(H(H(H)))))))))	1 0 0 0 0;2 0 0 0 0;3 0 0 0 0;4 0 0 0 0;5 0 0 0 0;6 0 0 0 0;7 0 0 0 0;8 0 0 0 0;9 0 0 0 0;	1	44.9903	18.4036	94.3654	3	0.12495	No	2.66578e-23	6.32595e-24	0	6.32595e-24	1/sp|O74947|YJBA_SCHPO	1/268	23351000	21113100	0
cwq_mix2-2_726.7065.7065.3.1.dta	cwq_mix2-2_726.7065.7065.3.1.dta	cwq_mix2-2_726	7065	2229.38	835.72	3	SLTTSKTTASGHITK		6 0 0 0 0	(H(H)(H(H(H(H)))))	1 0 0 0 0;2 0 0 0 0;3 0 0 0 0;4 0 0 0 0;5 0 0 0 0;	1	28.8701	14.949	54.7235	3	0.36234	No	8.65919e-14	8.68334e-15	0	8.68334e-15	1/sp|O74947|YJBA_SCHPO	1/268	21636300	103780000	0
cwq_mix2-2_726.7156.7156.3.1.dta	cwq_mix2-2_726.7156.7156.3.1.dta	cwq_mix2-2_726	7156	2253.92	835.72	3	SLTTSKTTASGHITK		6 0 0 0 0	(H(H)(H(H(H(H)))))	1 0 0 0 0;2 0 0 0 0;3 0 0 0 0;4 0 0 0 0;5 0 0 0 0;	1	31.4466	19.2565	54.0853	3	0.69167	No	1.25331e-13	1.2917e-14	0	1.2917e-14	1/sp|O74947|YJBA_SCHPO	1/268	21636300	51425000	0
cwq_mix2-2_726.7288.7288.3.0.dta	cwq_mix2-2_726.7288.7288.3.0.dta	cwq_mix2-2_726	7288	2289.52	943.756	3	SLTTSKTTASGHITK		8 0 0 0 0	(H(H)(H(H(H(H(H(H)))))))	1 0 0 0 0;2 0 0 0 0;3 0 0 0 0;4 0 0 0 0;5 0 0 0 0;6 0 0 0 0;7 0 0 0 0;	1	31.3807	11.19	68.8776	3	0.73265	No	2.39784e-17	2.59294e-18	0	2.59294e-18	1/sp|O74947|YJBA_SCHPO	1/268	7386110	3355300	0
cwq_mix2-2_726.7522.7522.2.0.dta	cwq_mix2-2_726.7522.7522.2.0.dta	cwq_mix2-2_726	7522	2352.55	1309.03	2	DVSVVTSK		11 0 0 0 0	(H(H)(H(H(H(H(H(H(H(H(H))))))))))	1 0 0 0 0;2 0 0 0 0;3 0 0 0 0;4 0 0 0 0;5 0 0 0 0;6 0 0 0 0;7 0 0 0 0;8 0 0 0 0;9 0 0 0 0;10 0 0 0 0;	3	27.1015	12.8693	53.5327	3	2.72925	No	1.7258e-13	1.63837e-14	0	1.63837e-14	1/sp|Q9UR09|PSU1_SCHPO	1/34	9538270	6946010	0
cwq_mix2-2_726.7596.7596.2.0.dta	cwq_mix2-2_726.7596.7596.2.0.dta	cwq_mix2-2_726	7596	2372.44	1309.02	2	DVSVVTSK		11 0 0 0 0	(H(H)(H(H(H(H(H(H(H(H(H))))))))))	1 0 0 0 0;2 0 0 0 0;3 0 0 0 0;4 0 0 0 0;5 0 0 0 0;6 0 0 0 0;7 0 0 0 0;8 0 0 0 0;9 0 0 0 0;10 0 0 0 0;	3	19.0559	7.20084	41.0723	3	1.34295	No	2.32947e-10	1.89802e-11	0.00571429	0.00571429	1/sp|Q9UR09|PSU1_SCHPO	1/34	9538270	5050640	0
cwq_mix2-2_726.7765.7765.2.0.dta	cwq_mix2-2_726.7765.7765.2.0.dta	cwq_mix2-2_726	7765	2418.04	1228	2	DVSVVTSK		10 0 0 0 0	(H(H)(H(H(H(H(H(H(H(H)))))))))	1 0 0 0 0;2 0 0 0 0;3 0 0 0 0;4 0 0 0 0;5 0 0 0 0;6 0 0 0 0;7 0 0 0 0;8 0 0 0 0;9 0 0 0 0;	3	32.9723	14.8466	66.6341	3	0.96294	No	8.67513e-17	9.95368e-18	0	9.95368e-18	1/sp|Q9UR09|PSU1_SCHPO	1/34	73319600	348161000	0
cwq_mix2-2_726.7794.7794.2.0.dta	cwq_mix2-2_726.7794.7794.2.0.dta	cwq_mix2-2_726	7794	2425.77	1029.42	2	SEAFASATSSK		6 0 0 0 0	(H(H)(H(H(H(H)))))	1 0 0 0 0;2 0 0 0 0;3 0 0 0 0;4 0 0 0 0;5 0 0 0 0;	1	23.329	15.1047	38.6025	3	1.16809	No	9.96508e-10	6.60754e-11	0	6.60754e-11	1/sp|Q9P7L0|YOSE_SCHPO	1/248	2816010	3897980	0
cwq_mix2-2_726.7866.7866.2.0.dta	cwq_mix2-2_726.7866.7866.2.0.dta	cwq_mix2-2_726	7866	2444.62	1228	2	DVSVVTSK		10 0 0 0 0	(H(H)(H(H(H(H(H(H(H(H)))))))))	1 0 0 0 0;2 0 0 0 0;3 0 0 0 0;4 0 0 0 0;5 0 0 0 0;6 0 0 0 0;7 0 0 0 0;8 0 0 0 0;9 0 0 0 0;	3	30.7246	16.3975	57.3321	3	0.59389	No	1.90553e-14	1.94714e-15	0	1.94714e-15	1/sp|Q9UR09|PSU1_SCHPO	1/34	53946200	266028000	0
cwq_mix2-2_726.7941.7941.2.0.dta	cwq_mix2-2_726.7941.7941.2.0.dta	cwq_mix2-2_726	7941	2464.42	1228	2	DVSVVTSK		10 0 0 0 0	(H(H)(H(H(H(H(H(H(H(H)))))))))	1 0 0 0 0;2 0 0 0 0;3 0 0 0 0;4 0 0 0 0;5 0 0 0 0;6 0 0 0 0;7 0 0 0 0;8 0 0 0 0;9 0 0 0 0;	3	42.9069	26.4577	73.4555	3	0.7055	No	1.79625e-18	2.51629e-19	0	2.51629e-19	1/sp|Q9UR09|PSU1_SCHPO	1/34	53946200	266028000	0
cwq_mix2-2_726.8089.8089.2.1.dta	cwq_mix2-2_726.8089.8089.2.1.dta	cwq_mix2-2_726	8089	2501.75	1065.94	2	DVSVVTSK		8 0 0 0 0	(H(H)(H(H(H(H(H(H)))))))	1 0 0 0 0;2 0 0 0 0;3 0 0 0 0;4 0 0 0 0;5 0 0 0 0;6 0 0 0 0;7 0 0 0 0;	3	20.0104	7.23193	43.742	3	0.32703	No	4.92176e-11	3.60596e-12	0.00571429	0.00571429	1/sp|Q9UR09|PSU1_SCHPO	1/34	5190000	10534100	0
cwq_mix2-2_726.8302.8302.3.0.dta	cwq_mix2-2_726.8302.8302.3.0.dta	cwq_mix2-2_726	8302	2556.52	943.756	3	SLTTSKTTASGHITK		8 0 0 0 0	(H(H)(H(H(H(H(H(H)))))))	1 0 0 0 0;2 0 0 0 0;3 0 0 0 0;4 0 0 0 0;5 0 0 0 0;6 0 0 0 0;7 0 0 0 0;	1	26.91	7.25303	63.4158	3	0.67327	No	5.56342e-16	5.89261e-17	0.00571429	0.00571429	1/sp|O74947|YJBA_SCHPO	1/268	4627690	4869350	0
cwq_mix2-2_726.8323.8323.4.0.dta	cwq_mix2-2_726.8323.8323.4.0.dta	cwq_mix2-2_726	8323	2561.9	708.068	4	SLTTSKTTASGHITK		8 0 0 0 0	(H(H)(H(H(H(H(H(H)))))))	1 0 0 0 0;2 0 0 0 0;3 0 0 0 0;4 0 0 0 0;5 0 0 0 0;6 0 0 0 0;7 0 0 0 0;	1	32.9442	13.0635	69.8655	3	-0.53129	No	1.3653e-17	1.74597e-18	0	1.74597e-18	1/sp|O74947|YJBA_SCHPO	1/268	4997460	3956240	0
cwq_mix2-2_726.8450.8450.2.0.dta	cwq_mix2-2_726.8450.8450.2.0.dta	cwq_mix2-2_726	8450	2595.45	948.391	2	SEAFASATSSK		5 0 0 0 0	(H(H)(H(H(H))))	1 0 0 0 0;2 0 0 0 0;3 0 0 0 0;4 0 0 0 0;	1	28.3286	21.1962	41.5745	3	0.32449	No	1.73686e-10	1.35234e-11	0	1.35234e-11	1/sp|Q9P7L0|YOSE_SCHPO	1/248	208621000	234380000	0
cwq_mix2-2_726.8524.8524.2.0.dta	cwq_mix2-2_726.8524.8524.2.0.dta	cwq_mix2-2_726	8524	2614.91	948.392	2	SEAFASATSSK		5 0 0 0 0	(H(H)(H(H(H))))	1 0 0 0 0;2 0 0 0 0;3 0 0 0 0;4 0 0 0 0;	1	37.694	32.2014	47.8947	3	0.53021	No	4.46952e-12	3.80863e-13	0	3.80863e-13	1/sp|Q9P7L0|YOSE_SCHPO	1/248	208621000	234380000	0
cwq_mix2-2_726.8589.8589.2.0.dta	cwq_mix2-2_726.8589.8589.2.0.dta	cwq_mix2-2_726	8589	2632.62	948.392	2	SEAFASATSSK		5 0 0 0 0	(H(H)(H(H(H))))	1 0 0 0 0;2 0 0 0 0;3 0 0 0 0;4 0 0 0 0;	1	38.6811	33.071	49.0999	3	0.69478	No	2.23127e-12	1.95156e-13	0	1.95156e-13	1/sp|Q9P7L0|YOSE_SCHPO	1/248	208621000	234380000	0
cwq_mix2-2_726.8656.8656.2.0.dta	cwq_mix2-2_726.8656.8656.2.0.dta	cwq_mix2-2_726	8656	2650.63	948.392	2	SEAFASATSSK		5 0 0 0 0	(H(H)(H(H(H))))	1 0 0 0 0;2 0 0 0 0;3 0 0 0 0;4 0 0 0 0;	1	38.7657	34.2319	47.1856	3	0.5281	No	6.72694e-12	5.31237e-13	0	5.31237e-13	1/sp|Q9P7L0|YOSE_SCHPO	1/248	208621000	234380000	0
cwq_mix2-2_726.8725.8725.2.0.dta	cwq_mix2-2_726.8725.8725.2.0.dta	cwq_mix2-2_726	8725	2668.69	948.391	2	SEAFASATSSK		5 0 0 0 0	(H(H)(H(H(H))))	1 0 0 0 0;2 0 0 0 0;3 0 0 0 0;4 0 0 0 0;	1	35.053	31.0406	42.5046	3	0.33715	No	1.00994e-10	7.79186e-12	0	7.79186e-12	1/sp|Q9P7L0|YOSE_SCHPO	1/248	208621000	234380000	0
cwq_mix2-2_726.8837.8837.2.0.dta	cwq_mix2-2_726.8837.8837.2.0.dta	cwq_mix2-2_726	8837	2697.69	1029.42	2	SEAFASATSSK		6 0 0 0 0	(H(H)(H(H(H(H)))))	1 0 0 0 0;2 0 0 0 0;3 0 0 0 0;4 0 0 0 0;5 0 0 0 0;	1	30.8916	25.1986	41.4645	3	0.29727	No	1.85218e-10	1.41037e-11	0	1.41037e-11	1/sp|Q9P7L0|YOSE_SCHPO	1/248	4591770	5802640	0
cwq_mix2-2_726.8883.8883.2.0.dta	cwq_mix2-2_726.8883.8883.2.0.dta	cwq_mix2-2_726	8883	2709.84	984.917	2	DVSVVTSK		7 0 0 0 0	(H(H)(H(H(H(H(H))))))	1 0 0 0 0;2 0 0 0 0;3 0 0 0 0;4 0 0 0 0;5 0 0 0 0;6 0 0 0 0;	3	21.2519	11.1727	39.9705	3	0.12205	No	4.44581e-10	3.44704e-11	0	3.44704e-11	1/sp|Q9UR09|PSU1_SCHPO	1/34	2066810	1600230	0
cwq_mix2-3_726.10530.10530.2.1.dta	cwq_mix2-3_726.10530.10530.2.1.dta	cwq_mix2-3_726	10530	3196.89	1240	2	SASASEFSGSSVTK		7 0 0 0 0	(H(H)(H(H(H(H(H))))))	1 0 0 0 0;2 0 0 0 0;3 0 0 0 0;4 0 0 0 0;5 0 0 0 0;6 0 0 0 0;	1	12.5643	13.0272	11.7048	3	1.70887	No	0.0142716	0.000587391	0	0.000587391	1/sp|P87178|YB1D_SCHPO	1/181	6253340	4936270	0
cwq_mix2-3_726.12152.12152.2.1.dta	cwq_mix2-3_726.12152.12152.2.1.dta	cwq_mix2-3_726	12152	3634.12	1158.98	2	SASASEFSGSSVTK		6 0 0 0 0	(H(H)(H(H(H(H)))))	1 0 0 0 0;2 0 0 0 0;3 0 0 0 0;4 0 0 0 0;5 0 0 0 0;	1	18.999	14.7063	26.9711	3	0.49018	No	2.24e-06	1.10379e-07	0	1.10379e-07	1/sp|P87178|YB1D_SCHPO	1/181	12426200	2959490	0
cwq_mix2-3_726.12536.12536.3.0.dta	cwq_mix2-3_726.12536.12536.3.0.dta	cwq_mix2-3_726	12536	3738.44	852.372	3	SSSSTSLVQSNPVK		7 0 0 0 0	(H(H)(H(H(H(H(H))))))	1 0 0 0 0;2 0 0 0 0;3 0 0 0 0;4 0 0 0 0;5 0 0 0 0;6 0 0 0 0;	1	37.0817	37.4118	36.4686	3	0.94724	No	8.32614e-09	4.68217e-10	0	4.68217e-10	1/sp|O74851|ADG3_SCHPO	1/1022	8353990	6960020	0
cwq_mix2-3_726.12553.12553.2.0.dta	cwq_mix2-3_726.12553.12553.2.0.dta	cwq_mix2-3_726	12553	3743.34	1278.05	2	SSSSTSLVQSNPVK		7 0 0 0 0	(H(H)(H(H(H(H(H))))))	1 0 0 0 0;2 0 0 0 0;3 0 0 0 0;4 0 0 0 0;5 0 0 0 0;6 0 0 0 0;	1	45.3999	46.4673	43.4177	3	0.58796	No	1.54493e-10	1.08691e-11	0	1.08691e-11	1/sp|O74851|ADG3_SCHPO	1/1022	14013200	10370500	0
cwq_mix2-3_726.12611.12611.3.0.dta	cwq_mix2-3_726.12611.12611.3.0.dta	cwq_mix2-3_726	12611	3759.1	852.371	3	SSSSTSLVQSNPVK		7 0 0 0 0	(H(H)(H(H(H(H(H))))))	1 0 0 0 0;2 0 0 0 0;3 0 0 0 0;4 0 0 0 0;5 0 0 0 0;6 0 0 0 0;	1	17.2755	16.5205	18.6776	3	0.71829	No	0.000245114	1.01788e-05	0	1.01788e-05	1/sp|O74851|ADG3_SCHPO	1/1022	8353990	6960020	0
cwq_mix2-3_726.12640.12640.2.0.dta	cwq_mix2-3_726.12640.12640.2.0.dta	cwq_mix2-3_726	12640	3766.73	1278.05	2	SSSSTSLVQSNPVK		7 0 0 0 0	(H(H)(H(H(H(H(H))))))	1 0 0 0 0;2 0 0 0 0;3 0 0 0 0;4 0 0 0 0;5 0 0 0 0;6 0 0 0 0;	1	13.6545	10.2625	19.9539	3	-0.01554	No	0.000116648	5.19849e-06	0	5.19849e-06	1/sp|O74851|ADG3_SCHPO	1/1022	14013200	10544600	0
cwq_mix2-3_726.12823.12823.2.1.dta	cwq_mix2-3_726.12823.12823.2.1.dta	cwq_mix2-3_726	12823	3815.83	1197.03	2	SSSSTSLVQSNPVK		6 0 0 0 0	(H(H)(H(H(H(H)))))	1 0 0 0 0;2 0 0 0 0;3 0 0 0 0;4 0 0 0 0;5 0 0 0 0;	1	14.7039	10.1948	23.078	3	0.10937	No	2.01075e-05	8.12075e-07	0	8.12075e-07	1/sp|O74851|ADG3_SCHPO	1/1022	2206840	841977	0
cwq_mix2-3_726.13273.13273.4.2.dta	cwq_mix2-3_726.13273.13273.4.2.dta	cwq_mix2-3_726	13273	3938.44	929.636	4	TAAESVTSAFEHNKDTATSK		10 0 0 0 0	(H(H)(H(H(H(H(H(H(H(H)))))))))	1 0 0 0 0;2 0 0 0 0;3 0 0 0 0;4 0 0 0 0;5 0 0 0 0;6 0 0 0 0;7 0 0 0 0;8 0 0 0 0;9 0 0 0 0;	1	33.9516	13.1017	72.6727	3	0.29794	No	1.48112e-17	2.08802e-18	0	2.08802e-18	1/sp|Q9Y7X6|ISH1_SCHPO	1/389	10111600	3897960	0
cwq_mix2-3_726.13364.13364.3.1.dta	cwq_mix2-3_726.13364.13364.3.1.dta	cwq_mix2-3_726	13364	3963.19	1185.16	3	TAAESVTSAFEHNKDTATSK		9 0 0 0 0	(H(H)(H(H(H(H(H(H(H))))))))	1 0 0 0 0;2 0 0 0 0;3 0 0 0 0;4 0 0 0 0;5 0 0 0 0;6 0 0 0 0;7 0 0 0 0;8 0 0 0 0;	1	32.115	15.5794	62.8239	3	-3.07857	No	2.85974e-15	3.6109e-16	0	3.6109e-16	1/sp|Q9Y7X6|ISH1_SCHPO	1/389	10414200	1587120	0
cwq_mix2-3_726.13371.13371.4.0.dta	cwq_mix2-3_726.13371.13371.4.0.dta	cwq_mix2-3_726	13371	3965.11	889.123	4	TAAESVTSAFEHNKDTATSK		9 0 0 0 0	(H(H)(H(H(H(H(H(H(H))))))))	1 0 0 0 0;2 0 0 0 0;3 0 0 0 0;4 0 0 0 0;5 0 0 0 0;6 0 0 0 0;7 0 0 0 0;8 0 0 0 0;	1	39.6614	24.1526	68.4636	3	0.18529	No	1.37117e-16	1.70911e-17	0	1.70911e-17	1/sp|Q9Y7X6|ISH1_SCHPO	1/389	8766240	5768060	0
cwq_mix2-3_726.13638.13638.4.0.dta	cwq_mix2-3_726.13638.13638.4.0.dta	cwq_mix2-3_726	13638	4037.97	929.636	4	TAAESVTSAFEHNKDTATSK		10 0 0 0 0	(H(H)(H(H(H(H(H(H(H(H)))))))))	1 0 0 0 0;2 0 0 0 0;3 0 0 0 0;4 0 0 0 0;5 0 0 0 0;6 0 0 0 0;7 0 0 0 0;8 0 0 0 0;9 0 0 0 0;	1	36.9106	14.3937	78.7276	3	0.55416	No	6.30422e-19	9.02323e-20	0	9.02323e-20	1/sp|Q9Y7X6|ISH1_SCHPO	1/389	19768600	6144350	0
cwq_mix2-3_726.13654.13654.4.1.dta	cwq_mix2-3_726.13654.13654.4.1.dta	cwq_mix2-3_726	13654	4042.38	889.123	4	TAAESVTSAFEHNKDTATSK		9 0 0 0 0	(H(H)(H(H(H(H(H(H(H))))))))	1 0 0 0 0;2 0 0 0 0;3 0 0 0 0;4 0 0 0 0;5 0 0 0 0;6 0 0 0 0;7 0 0 0 0;8 0 0 0 0;	1	25.1556	8.6719	55.7683	3	-0.06686	No	1.42386e-13	1.32926e-14	0.00591716	0.00591716	1/sp|Q9Y7X6|ISH1_SCHPO	1/389	26042900	19504000	0
cwq_mix2-3_726.13687.13687.3.0.dta	cwq_mix2-3_726.13687.13687.3.0.dta	cwq_mix2-3_726	13687	4051.27	876.031	3	TAAESVTSAFEHNK		7 0 0 0 0	(H(H)(H(H(H(H(H))))))	1 0 0 0 0;2 0 0 0 0;3 0 0 0 0;4 0 0 0 0;5 0 0 0 0;6 0 0 0 0;	1	33.2667	18.8555	60.0304	3	0.47382	No	1.32487e-14	1.44422e-15	0	1.44422e-15	1/sp|Q9Y7X6|ISH1_SCHPO	1/389	6539970	5392540	0
cwq_mix2-3_726.13718.13718.3.1.dta	cwq_mix2-3_726.13718.13718.3.1.dta	cwq_mix2-3_726	13718	4059.66	917.749	3	VQTTTVSSISTSVK		7 0 0 0 1	(H(H)(H(H(H(H(H(aH)))))))	1 0 0 0 0;2 0 0 0 0;3 0 0 0 0;4 0 0 0 0;5 0 0 0 0;6 0 0 0 0;6 0 0 0 1;7 0 0 0 0;	3	32.6047	36.4073	25.5428	3	0.88353	No	5.05903e-06	2.46111e-07	0	2.46111e-07	1/sp|Q9C105|YKT4_SCHPO	1/446	2510030	435968	0
cwq_mix2-3_726.13725.13725.4.0.dta	cwq_mix2-3_726.13725.13725.4.0.dta	cwq_mix2-3_726	13725	4061.49	929.637	4	TAAESVTSAFEHNKDTATSK		10 0 0 0 0	(H(H)(H(H(H(H(H(H(H(H)))))))))	1 0 0 0 0;2 0 0 0 0;3 0 0 0 0;4 0 0 0 0;5 0 0 0 0;6 0 0 0 0;7 0 0 0 0;8 0 0 0 0;9 0 0 0 0;	1	32.4406	15.4083	64.0719	3	0.9062	No	1.45083e-15	1.93456e-16	0	1.93456e-16	1/sp|Q9Y7X6|ISH1_SCHPO	1/389	19768600	11490400	0
cwq_mix2-3_726.13748.13748.4.0.dta	cwq_mix2-3_726.13748.13748.4.0.dta	cwq_mix2-3_726	13748	4067.74	889.123	4	TAAESVTSAFEHNKDTATSK		9 0 0 0 0	(H(H)(H(H(H(H(H(H(H))))))))	1 0 0 0 0;2 0 0 0 0;3 0 0 0 0;4 0 0 0 0;5 0 0 0 0;6 0 0 0 0;7 0 0 0 0;8 0 0 0 0;	1	38.4746	22.0795	68.9227	3	0.36765	No	1.07401e-16	1.32355e-17	0	1.32355e-17	1/sp|Q9Y7X6|ISH1_SCHPO	1/389	26042900	18865500	0
cwq_mix2-3_726.13758.13758.3.0.dta	cwq_mix2-3_726.13758.13758.3.0.dta	cwq_mix2-3_726	13758	4070.45	876.031	3	TAAESVTSAFEHNK		7 0 0 0 0	(H(H)(H(H(H(H(H))))))	1 0 0 0 0;2 0 0 0 0;3 0 0 0 0;4 0 0 0 0;5 0 0 0 0;6 0 0 0 0;	1	40.0226	28.5564	61.3171	3	0.53437	No	6.5225e-15	7.01719e-16	0	7.01719e-16	1/sp|Q9Y7X6|ISH1_SCHPO	1/389	6539970	5392540	0
cwq_mix2-3_726.13794.13794.4.0.dta	cwq_mix2-3_726.13794.13794.4.0.dta	cwq_mix2-3_726	13794	4080.26	929.637	4	TAAESVTSAFEHNKDTATSK		10 0 0 0 0	(H(H)(H(H(H(H(H(H(H(H)))))))))	1 0 0 0 0;2 0 0 0 0;3 0 0 0 0;4 0 0 0 0;5 0 0 0 0;6 0 0 0 0;7 0 0 0 0;8 0 0 0 0;9 0 0 0 0;	1	35.1033	16.9037	68.9026	3	0.65643	No	1.08554e-16	1.40374e-17	0	1.40374e-17	1/sp|Q9Y7X6|ISH1_SCHPO	1/389	19768600	11490400	0
cwq_mix2-3_726.13870.13870.4.0.dta	cwq_mix2-3_726.13870.13870.4.0.dta	cwq_mix2-3_726	13870	4101.02	889.123	4	TAAESVTSAFEHNKDTATSK		9 0 0 0 0	(H(H)(H(H(H(H(H(H(H))))))))	1 0 0 0 0;2 0 0 0 0;3 0 0 0 0;4 0 0 0 0;5 0 0 0 0;6 0 0 0 0;7 0 0 0 0;8 0 0 0 0;	1	33.0875	15.011	66.6581	3	0.56914	No	3.59777e-16	5.04438e-17	0	5.04438e-17	1/sp|Q9Y7X6|ISH1_SCHPO	1/389	35181400	12630800	0
cwq_mix2-3_726.13891.13891.4.0.dta	cwq_mix2-3_726.13891.13891.4.0.dta	cwq_mix2-3_726	13891	4106.93	848.611	4	TAAESVTSAFEHNKDTATSK		8 0 0 0 0	(H(H)(H(H(H(H(H(H)))))))	1 0 0 0 0;2 0 0 0 0;3 0 0 0 0;4 0 0 0 0;5 0 0 0 0;6 0 0 0 0;7 0 0 0 0;	1	22.861	7.79782	50.8355	3	1.51968	No	2.30657e-12	1.9034e-13	0.00591716	0.00591716	1/sp|Q9Y7X6|ISH1_SCHPO	1/389	28298600	19678500	0
cwq_mix2-3_726.13951.13951.4.0.dta	cwq_mix2-3_726.13951.13951.4.0.dta	cwq_mix2-3_726	13951	4123.23	889.123	4	TAAESVTSAFEHNKDTATSK		9 0 0 0 0	(H(H)(H(H(H(H(H(H(H))))))))	1 0 0 0 0;2 0 0 0 0;3 0 0 0 0;4 0 0 0 0;5 0 0 0 0;6 0 0 0 0;7 0 0 0 0;8 0 0 0 0;	1	45.0147	30.3429	72.2624	3	0.5365	No	1.83764e-17	2.36757e-18	0	2.36757e-18	1/sp|Q9Y7X6|ISH1_SCHPO	1/389	35181400	12630800	0
cwq_mix2-3_726.13967.13967.3.0.dta	cwq_mix2-3_726.13967.13967.3.0.dta	cwq_mix2-3_726	13967	4127.56	1185.16	3	TAAESVTSAFEHNKDTATSK		9 0 0 0 0	(H(H)(H(H(H(H(H(H(H))))))))	1 0 0 0 0;2 0 0 0 0;3 0 0 0 0;4 0 0 0 0;5 0 0 0 0;6 0 0 0 0;7 0 0 0 0;8 0 0 0 0;	1	38.264	19.6413	72.849	3	0.49006	No	1.35014e-17	1.85301e-18	0	1.85301e-18	1/sp|Q9Y7X6|ISH1_SCHPO	1/389	3343780	2900820	0
cwq_mix2-3_726.14020.14020.4.2.dta	cwq_mix2-3_726.14020.14020.4.2.dta	cwq_mix2-3_726	14020	4141.92	889.123	4	TAAESVTSAFEHNKDTATSK		9 0 0 0 0	(H(H)(H(H(H(H(H(H(H))))))))	1 0 0 0 0;2 0 0 0 0;3 0 0 0 0;4 0 0 0 0;5 0 0 0 0;6 0 0 0 0;7 0 0 0 0;8 0 0 0 0;	1	33.0034	15.3009	65.8794	3	0.43519	No	5.46594e-16	7.40235e-17	0	7.40235e-17	1/sp|Q9Y7X6|ISH1_SCHPO	1/389	26042900	13327800	0
cwq_mix2-3_726.14119.14119.4.0.dta	cwq_mix2-3_726.14119.14119.4.0.dta	cwq_mix2-3_726	14119	4168.85	889.124	4	TAAESVTSAFEHNKDTATSK		9 0 0 0 0	(H(H)(H(H(H(H(H(H(H))))))))	1 0 0 0 0;2 0 0 0 0;3 0 0 0 0;4 0 0 0 0;5 0 0 0 0;6 0 0 0 0;7 0 0 0 0;8 0 0 0 0;	1	28.3923	11.3405	60.0599	3	0.93836	No	1.30346e-14	1.41866e-15	0	1.41866e-15	1/sp|Q9Y7X6|ISH1_SCHPO	1/389	31594100	19757300	0
cwq_mix2-3_726.14132.14132.3.1.dta	cwq_mix2-3_726.14132.14132.3.1.dta	cwq_mix2-3_726	14132	4172.33	1131.14	3	TAAESVTSAFEHNKDTATSK		8 0 0 0 0	(H(H)(H(H(H(H(H(H)))))))	1 0 0 0 0;2 0 0 0 0;3 0 0 0 0;4 0 0 0 0;5 0 0 0 0;6 0 0 0 0;7 0 0 0 0;	1	25.1279	10.0388	53.1504	3	0.50712	No	6.22361e-13	6.16661e-14	0	6.16661e-14	1/sp|Q9Y7X6|ISH1_SCHPO	1/389	5042090	4551600	0
cwq_mix2-3_726.14189.14189.4.0.dta	cwq_mix2-3_726.14189.14189.4.0.dta	cwq_mix2-3_726	14189	4187.91	889.124	4	TAAESVTSAFEHNKDTATSK		9 0 0 0 0	(H(H)(H(H(H(H(H(H(H))))))))	1 0 0 0 0;2 0 0 0 0;3 0 0 0 0;4 0 0 0 0;5 0 0 0 0;6 0 0 0 0;7 0 0 0 0;8 0 0 0 0;	1	27.5225	8.49556	62.8583	3	1.01378	No	2.80661e-15	3.51457e-16	0.00591716	0.00591716	1/sp|Q9Y7X6|ISH1_SCHPO	1/389	14188000	5640370	0
cwq_mix2-3_726.14228.14228.4.0.dta	cwq_mix2-3_726.14228.14228.4.0.dta	cwq_mix2-3_726	14228	4198.6	848.611	4	TAAESVTSAFEHNKDTATSK		8 0 0 0 0	(H(H)(H(H(H(H(H(H)))))))	1 0 0 0 0;2 0 0 0 0;3 0 0 0 0;4 0 0 0 0;5 0 0 0 0;6 0 0 0 0;7 0 0 0 0;	1	26.3887	8.07236	60.4047	3	1.13164	No	1.07759e-14	1.17097e-15	0.00591716	0.00591716	1/sp|Q9Y7X6|ISH1_SCHPO	1/389	28298600	16421000	0
cwq_mix2-3_726.14230.14230.3.0.dta	cwq_mix2-3_726.14230.14230.3.0.dta	cwq_mix2-3_726	14230	4199.19	1131.15	3	TAAESVTSAFEHNKDTATSK		8 0 0 0 0	(H(H)(H(H(H(H(H(H)))))))	1 0 0 0 0;2 0 0 0 0;3 0 0 0 0;4 0 0 0 0;5 0 0 0 0;6 0 0 0 0;7 0 0 0 0;	1	27.608	9.16529	61.8587	3	1.4209	No	4.84652e-15	5.44072e-16	0.00591716	0.00591716	1/sp|Q9Y7X6|ISH1_SCHPO	1/389	36274700	4551600	0
cwq_mix2-3_726.14287.14287.4.0.dta	cwq_mix2-3_726.14287.14287.4.0.dta	cwq_mix2-3_726	14287	4214.64	889.123	4	TAAESVTSAFEHNKDTATSK		9 0 0 0 0	(H(H)(H(H(H(H(H(H(H))))))))	1 0 0 0 0;2 0 0 0 0;3 0 0 0 0;4 0 0 0 0;5 0 0 0 0;6 0 0 0 0;7 0 0 0 0;8 0 0 0 0;	1	30.0902	11.252	65.0755	3	0.65919	No	8.42959e-16	1.05386e-16	0	1.05386e-16	1/sp|Q9Y7X6|ISH1_SCHPO	1/389	30338400	20732500	0
cwq_mix2-3_726.14327.14327.3.0.dta	cwq_mix2-3_726.14327.14327.3.0.dta	cwq_mix2-3_726	14327	4225.54	875.06	3	ASSAVSSAGDYVETNVKK		5 0 0 0 0	(H(H)(H(H(H))))	1 0 0 0 0;2 0 0 0 0;3 0 0 0 0;4 0 0 0 0;	2	39.868	35.6002	47.7938	3	1.29925	No	1.2931e-11	1.04226e-12	0	1.04226e-12	1/sp|Q9Y7X6|ISH1_SCHPO	1/663	8073610	9429080	0
cwq_mix2-3_726.14355.14355.4.0.dta	cwq_mix2-3_726.14355.14355.4.0.dta	cwq_mix2-3_726	14355	4233.08	889.123	4	TAAESVTSAFEHNKDTATSK		9 0 0 0 0	(H(H)(H(H(H(H(H(H(H))))))))	1 0 0 0 0;2 0 0 0 0;3 0 0 0 0;4 0 0 0 0;5 0 0 0 0;6 0 0 0 0;7 0 0 0 0;8 0 0 0 0;	1	32.6943	14.8791	65.7795	3	0.59278	No	5.76798e-16	7.87891e-17	0	7.87891e-17	1/sp|Q9Y7X6|ISH1_SCHPO	1/389	22239600	7844890	0
cwq_mix2-3_726.14389.14389.3.0.dta	cwq_mix2-3_726.14389.14389.3.0.dta	cwq_mix2-3_726	14389	4242.23	1131.15	3	TAAESVTSAFEHNKDTATSK		8 0 0 0 0	(H(H)(H(H(H(H(H(H)))))))	1 0 0 0 0;2 0 0 0 0;3 0 0 0 0;4 0 0 0 0;5 0 0 0 0;6 0 0 0 0;7 0 0 0 0;	1	25.3804	9.88968	54.1488	3	1.45893	No	3.54215e-13	3.66832e-14	0	3.66832e-14	1/sp|Q9Y7X6|ISH1_SCHPO	1/389	35062700	7432690	0
cwq_mix2-3_726.14406.14406.4.1.dta	cwq_mix2-3_726.14406.14406.4.1.dta	cwq_mix2-3_726	14406	4246.59	848.61	4	TAAESVTSAFEHNKDTATSK		8 0 0 0 0	(H(H)(H(H(H(H(H(H)))))))	1 0 0 0 0;2 0 0 0 0;3 0 0 0 0;4 0 0 0 0;5 0 0 0 0;6 0 0 0 0;7 0 0 0 0;	1	28.194	10.9414	60.2345	3	0.42279	No	1.18368e-14	1.27245e-15	0	1.27245e-15	1/sp|Q9Y7X6|ISH1_SCHPO	1/389	31936200	25086000	0
cwq_mix2-3_726.14480.14480.4.2.dta	cwq_mix2-3_726.14480.14480.4.2.dta	cwq_mix2-3_726	14480	4266.87	848.61	4	TAAESVTSAFEHNKDTATSK		8 0 0 0 0	(H(H)(H(H(H(H(H(H)))))))	1 0 0 0 0;2 0 0 0 0;3 0 0 0 0;4 0 0 0 0;5 0 0 0 0;6 0 0 0 0;7 0 0 0 0;	1	23.1465	7.49315	52.2169	3	0.87806	No	1.05502e-12	1.00872e-13	0.00591716	0.00591716	1/sp|Q9Y7X6|ISH1_SCHPO	1/389	33466600	29227900	0
cwq_mix2-3_726.14738.14738.4.0.dta	cwq_mix2-3_726.14738.14738.4.0.dta	cwq_mix2-3_726	14738	4336.24	848.61	4	TAAESVTSAFEHNKDTATSK		8 0 0 0 0	(H(H)(H(H(H(H(H(H)))))))	1 0 0 0 0;2 0 0 0 0;3 0 0 0 0;4 0 0 0 0;5 0 0 0 0;6 0 0 0 0;7 0 0 0 0;	1	25.4418	11.1561	51.9723	3	1.03021	No	1.21165e-12	1.13951e-13	0	1.13951e-13	1/sp|Q9Y7X6|ISH1_SCHPO	1/389	31499400	29227900	0
cwq_mix2-3_726.14739.14739.4.0.dta	cwq_mix2-3_726.14739.14739.4.0.dta	cwq_mix2-3_726	14739	4336.52	808.098	4	TAAESVTSAFEHNKDTATSK		7 0 0 0 0	(H(H)(H(H(H(H(H))))))	1 0 0 0 0;2 0 0 0 0;3 0 0 0 0;4 0 0 0 0;5 0 0 0 0;6 0 0 0 0;	1	30.3447	19.5279	50.433	3	1.53507	No	2.89737e-12	2.45354e-13	0	2.45354e-13	1/sp|Q9Y7X6|ISH1_SCHPO	1/389	76550500	92732000	0
cwq_mix2-3_726.14800.14800.4.0.dta	cwq_mix2-3_726.14800.14800.4.0.dta	cwq_mix2-3_726	14800	4353.34	808.098	4	TAAESVTSAFEHNKDTATSK		7 0 0 0 0	(H(H)(H(H(H(H(H))))))	1 0 0 0 0;2 0 0 0 0;3 0 0 0 0;4 0 0 0 0;5 0 0 0 0;6 0 0 0 0;	1	40.9115	33.627	54.4397	3	2.06396	No	3.0064e-13	2.92611e-14	0	2.92611e-14	1/sp|Q9Y7X6|ISH1_SCHPO	1/389	76550500	92732000	0
cwq_mix2-3_726.14805.14805.4.0.dta	cwq_mix2-3_726.14805.14805.4.0.dta	cwq_mix2-3_726	14805	4354.74	848.61	4	TAAESVTSAFEHNKDTATSK		8 0 0 0 0	(H(H)(H(H(H(H(H(H)))))))	1 0 0 0 0;2 0 0 0 0;3 0 0 0 0;4 0 0 0 0;5 0 0 0 0;6 0 0 0 0;7 0 0 0 0;	1	23.6501	9.44483	50.0313	3	0.90636	No	3.63801e-12	3.22857e-13	0	3.22857e-13	1/sp|Q9Y7X6|ISH1_SCHPO	1/389	30257700	28168700	0
cwq_mix2-3_726.14856.14856.4.0.dta	cwq_mix2-3_726.14856.14856.4.0.dta	cwq_mix2-3_726	14856	4369.4	808.098	4	TAAESVTSAFEHNKDTATSK		7 0 0 0 0	(H(H)(H(H(H(H(H))))))	1 0 0 0 0;2 0 0 0 0;3 0 0 0 0;4 0 0 0 0;5 0 0 0 0;6 0 0 0 0;	1	43.8036	35.1174	59.9351	3	1.82986	No	1.39646e-14	1.5363e-15	0	1.5363e-15	1/sp|Q9Y7X6|ISH1_SCHPO	1/389	76550500	92732000	0
cwq_mix2-3_726.14860.14860.3.0.dta	cwq_mix2-3_726.14860.14860.3.0.dta	cwq_mix2-3_726	14860	4370.48	1077.13	3	TAAESVTSAFEHNKDTATSK		7 0 0 0 0	(H(H)(H(H(H(H(H))))))	1 0 0 0 0;2 0 0 0 0;3 0 0 0 0;4 0 0 0 0;5 0 0 0 0;6 0 0 0 0;	1	37.4403	24.6584	61.1782	3	2.24449	No	7.04e-15	7.38453e-16	0	7.38453e-16	1/sp|Q9Y7X6|ISH1_SCHPO	1/389	46431800	12882700	0
cwq_mix2-3_726.14917.14917.4.0.dta	cwq_mix2-3_726.14917.14917.4.0.dta	cwq_mix2-3_726	14917	4386.03	808.098	4	TAAESVTSAFEHNKDTATSK		7 0 0 0 0	(H(H)(H(H(H(H(H))))))	1 0 0 0 0;2 0 0 0 0;3 0 0 0 0;4 0 0 0 0;5 0 0 0 0;6 0 0 0 0;	1	43.1421	33.1275	61.7405	3	2.03423	No	5.17066e-15	5.55196e-16	0	5.55196e-16	1/sp|Q9Y7X6|ISH1_SCHPO	1/389	76550500	92732000	0
cwq_mix2-3_726.14982.14982.4.0.dta	cwq_mix2-3_726.14982.14982.4.0.dta	cwq_mix2-3_726	14982	4403.9	808.098	4	TAAESVTSAFEHNKDTATSK		7 0 0 0 0	(H(H)(H(H(H(H(H))))))	1 0 0 0 0;2 0 0 0 0;3 0 0 0 0;4 0 0 0 0;5 0 0 0 0;6 0 0 0 0;	1	39.1594	30.9863	54.3381	3	1.58957	No	3.18366e-13	3.22916e-14	0	3.22916e-14	1/sp|Q9Y7X6|ISH1_SCHPO	1/389	76550500	92732000	0
cwq_mix2-3_726.15008.15008.4.0.dta	cwq_mix2-3_726.15008.15008.4.0.dta	cwq_mix2-3_726	15008	4411.12	848.611	4	TAAESVTSAFEHNKDTATSK		8 0 0 0 0	(H(H)(H(H(H(H(H(H)))))))	1 0 0 0 0;2 0 0 0 0;3 0 0 0 0;4 0 0 0 0;5 0 0 0 0;6 0 0 0 0;7 0 0 0 0;	1	29.2221	14.0808	57.3415	3	1.29558	No	5.90001e-14	5.90065e-15	0	5.90065e-15	1/sp|Q9Y7X6|ISH1_SCHPO	1/389	7757730	7174150	0
cwq_mix2-3_726.15046.15046.4.0.dta	cwq_mix2-3_726.15046.15046.4.0.dta	cwq_mix2-3_726	15046	4421.62	808.097	4	TAAESVTSAFEHNKDTATSK		7 0 0 0 0	(H(H)(H(H(H(H(H))))))	1 0 0 0 0;2 0 0 0 0;3 0 0 0 0;4 0 0 0 0;5 0 0 0 0;6 0 0 0 0;	1	32.3802	20.2238	54.9563	3	1.40996	No	2.24751e-13	2.19554e-14	0	2.19554e-14	1/sp|Q9Y7X6|ISH1_SCHPO	1/389	76550500	92732000	0
cwq_mix2-3_726.15059.15059.3.0.dta	cwq_mix2-3_726.15059.15059.3.0.dta	cwq_mix2-3_726	15059	4425.23	1077.13	3	TAAESVTSAFEHNKDTATSK		7 0 0 0 0	(H(H)(H(H(H(H(H))))))	1 0 0 0 0;2 0 0 0 0;3 0 0 0 0;4 0 0 0 0;5 0 0 0 0;6 0 0 0 0;	1	27.7784	12.2131	56.6854	3	2.1005	No	8.5147e-14	8.9474e-15	0	8.9474e-15	1/sp|Q9Y7X6|ISH1_SCHPO	1/389	48627600	12882700	0
cwq_mix2-3_726.15108.15108.4.0.dta	cwq_mix2-3_726.15108.15108.4.0.dta	cwq_mix2-3_726	15108	4438.83	808.098	4	TAAESVTSAFEHNKDTATSK		7 0 0 0 0	(H(H)(H(H(H(H(H))))))	1 0 0 0 0;2 0 0 0 0;3 0 0 0 0;4 0 0 0 0;5 0 0 0 0;6 0 0 0 0;	1	32.5091	25.9961	44.6047	3	1.56851	No	7.87974e-11	5.61813e-12	0	5.61813e-12	1/sp|Q9Y7X6|ISH1_SCHPO	1/389	76550500	93158200	0
cwq_mix2-3_726.15119.15119.3.0.dta	cwq_mix2-3_726.15119.15119.3.0.dta	cwq_mix2-3_726	15119	4441.83	767.996	3	TAAESVTSAFEHNK		5 0 0 0 0	(H(H)(H(H(H))))	1 0 0 0 0;2 0 0 0 0;3 0 0 0 0;4 0 0 0 0;	1	33.0341	25.1909	47.6001	3	1.47576	No	1.44312e-11	1.20821e-12	0	1.20821e-12	1/sp|Q9Y7X6|ISH1_SCHPO	1/389	12117600	15538200	0
cwq_mix2-3_726.15175.15175.3.0.dta	cwq_mix2-3_726.15175.15175.3.0.dta	cwq_mix2-3_726	15175	4457.18	1131.15	3	TAAESVTSAFEHNKDTATSK		8 0 0 0 0	(H(H)(H(H(H(H(H(H)))))))	1 0 0 0 0;2 0 0 0 0;3 0 0 0 0;4 0 0 0 0;5 0 0 0 0;6 0 0 0 0;7 0 0 0 0;	1	22.2942	7.43113	49.8969	3	2.19491	No	3.92588e-12	3.37567e-13	0.00877193	0.00877193	1/sp|Q9Y7X6|ISH1_SCHPO	1/389	5887130	4953000	0
cwq_mix2-3_726.15183.15183.3.0.dta	cwq_mix2-3_726.15183.15183.3.0.dta	cwq_mix2-3_726	15183	4459.49	767.996	3	TAAESVTSAFEHNK		5 0 0 0 0	(H(H)(H(H(H))))	1 0 0 0 0;2 0 0 0 0;3 0 0 0 0;4 0 0 0 0;	1	40.7061	34.5801	52.0828	3	1.04569	No	1.1382e-12	1.10365e-13	0	1.10365e-13	1/sp|Q9Y7X6|ISH1_SCHPO	1/389	12117600	15538200	0
cwq_mix2-3_726.15186.15186.4.0.dta	cwq_mix2-3_726.15186.15186.4.0.dta	cwq_mix2-3_726	15186	4460.28	848.611	4	TAAESVTSAFEHNKDTATSK		8 0 0 0 0	(H(H)(H(H(H(H(H(H)))))))	1 0 0 0 0;2 0 0 0 0;3 0 0 0 0;4 0 0 0 0;5 0 0 0 0;6 0 0 0 0;7 0 0 0 0;	1	39.6618	27.4622	62.3183	3	1.29912	No	3.76885e-15	4.47337e-16	0	4.47337e-16	1/sp|Q9Y7X6|ISH1_SCHPO	1/389	37399600	34507000	0
cwq_mix2-3_726.15246.15246.3.0.dta	cwq_mix2-3_726.15246.15246.3.0.dta	cwq_mix2-3_726	15246	4476.67	1131.15	3	TAAESVTSAFEHNKDTATSK		8 0 0 0 0	(H(H)(H(H(H(H(H(H)))))))	1 0 0 0 0;2 0 0 0 0;3 0 0 0 0;4 0 0 0 0;5 0 0 0 0;6 0 0 0 0;7 0 0 0 0;	1	30.994	12.5567	65.2346	3	2.28425	No	7.73607e-16	9.42695e-17	0	9.42695e-17	1/sp|Q9Y7X6|ISH1_SCHPO	1/389	5887130	4953000	0
cwq_mix2-3_726.15258.15258.4.0.dta	cwq_mix2-3_726.15258.15258.4.0.dta	cwq_mix2-3_726	15258	4479.91	848.611	4	TAAESVTSAFEHNKDTATSK		8 0 0 0 0	(H(H)(H(H(H(H(H(H)))))))	1 0 0 0 0;2 0 0 0 0;3 0 0 0 0;4 0 0 0 0;5 0 0 0 0;6 0 0 0 0;7 0 0 0 0;	1	37.7267	24.6229	62.0622	3	1.2201	No	4.33547e-15	4.82711e-16	0	4.82711e-16	1/sp|Q9Y7X6|ISH1_SCHPO	1/389	37399600	34507000	0
cwq_mix2-3_726.15260.15260.4.0.dta	cwq_mix2-3_726.15260.15260.4.0.dta	cwq_mix2-3_726	15260	4480.49	767.584	4	TAAESVTSAFEHNKDTATSK		6 0 0 0 0	(H(H)(H(H(H(H)))))	1 0 0 0 0;2 0 0 0 0;3 0 0 0 0;4 0 0 0 0;5 0 0 0 0;	1	27.588	19.0124	43.514	3	0.92743	No	1.46281e-10	1.02972e-11	0	1.02972e-11	1/sp|Q9Y7X6|ISH1_SCHPO	1/389	80114900	129516000	0
cwq_mix2-3_726.15270.15270.4.0.dta	cwq_mix2-3_726.15270.15270.4.0.dta	cwq_mix2-3_726	15270	4483.2	808.097	4	TAAESVTSAFEHNKDTATSK		7 0 0 0 0	(H(H)(H(H(H(H(H))))))	1 0 0 0 0;2 0 0 0 0;3 0 0 0 0;4 0 0 0 0;5 0 0 0 0;6 0 0 0 0;	1	24.9264	15.0768	43.2184	3	0.84886	No	1.73003e-10	1.25876e-11	0	1.25876e-11	1/sp|Q9Y7X6|ISH1_SCHPO	1/389	161770000	181994000	0
cwq_mix2-3_726.15294.15294.3.0.dta	cwq_mix2-3_726.15294.15294.3.0.dta	cwq_mix2-3_726	15294	4489.71	1023.11	3	TAAESVTSAFEHNKDTATSK		6 0 0 0 0	(H(H)(H(H(H(H)))))	1 0 0 0 0;2 0 0 0 0;3 0 0 0 0;4 0 0 0 0;5 0 0 0 0;	1	40.687	33.7421	53.5847	3	1.42396	No	4.86981e-13	4.75056e-14	0	4.75056e-14	1/sp|Q9Y7X6|ISH1_SCHPO	1/389	20240000	25877500	0
cwq_mix2-3_726.15295.15295.3.0.dta	cwq_mix2-3_726.15295.15295.3.0.dta	cwq_mix2-3_726	15295	4489.99	1077.13	3	TAAESVTSAFEHNKDTATSK		7 0 0 0 0	(H(H)(H(H(H(H(H))))))	1 0 0 0 0;2 0 0 0 0;3 0 0 0 0;4 0 0 0 0;5 0 0 0 0;6 0 0 0 0;	1	40.9566	29.0496	63.0697	3	1.23284	No	2.50127e-15	3.17977e-16	0	3.17977e-16	1/sp|Q9Y7X6|ISH1_SCHPO	1/389	35907400	38574800	0
cwq_mix2-3_726.15320.15320.3.0.dta	cwq_mix2-3_726.15320.15320.3.0.dta	cwq_mix2-3_726	15320	4496.81	1131.15	3	TAAESVTSAFEHNKDTATSK		8 0 0 0 0	(H(H)(H(H(H(H(H(H)))))))	1 0 0 0 0;2 0 0 0 0;3 0 0 0 0;4 0 0 0 0;5 0 0 0 0;6 0 0 0 0;7 0 0 0 0;	1	25.9634	7.37828	60.4787	3	1.95872	No	1.03456e-14	1.10732e-15	0.00877193	0.00877193	1/sp|Q9Y7X6|ISH1_SCHPO	1/389	5887130	4953000	0
cwq_mix2-3_726.15325.15325.4.0.dta	cwq_mix2-3_726.15325.15325.4.0.dta	cwq_mix2-3_726	15325	4498.13	848.61	4	TAAESVTSAFEHNKDTATSK		8 0 0 0 0	(H(H)(H(H(H(H(H(H)))))))	1 0 0 0 0;2 0 0 0 0;3 0 0 0 0;4 0 0 0 0;5 0 0 0 0;6 0 0 0 0;7 0 0 0 0;	1	29.8338	13.6083	59.9668	3	1.08564	No	1.37225e-14	1.50959e-15	0	1.50959e-15	1/sp|Q9Y7X6|ISH1_SCHPO	1/389	37399600	34507000	0
cwq_mix2-3_726.15334.15334.4.0.dta	cwq_mix2-3_726.15334.15334.4.0.dta	cwq_mix2-3_726	15334	4500.39	808.097	4	TAAESVTSAFEHNKDTATSK		7 0 0 0 0	(H(H)(H(H(H(H(H))))))	1 0 0 0 0;2 0 0 0 0;3 0 0 0 0;4 0 0 0 0;5 0 0 0 0;6 0 0 0 0;	1	46.162	37.4327	62.3735	3	0.91699	No	3.65693e-15	4.30739e-16	0	4.30739e-16	1/sp|Q9Y7X6|ISH1_SCHPO	1/389	161770000	181994000	0
cwq_mix2-3_726.15340.15340.4.0.dta	cwq_mix2-3_726.15340.15340.4.0.dta	cwq_mix2-3_726	15340	4502.08	767.584	4	TAAESVTSAFEHNKDTATSK		6 0 0 0 0	(H(H)(H(H(H(H)))))	1 0 0 0 0;2 0 0 0 0;3 0 0 0 0;4 0 0 0 0;5 0 0 0 0;	1	41.1676	34.3124	53.8986	3	0.94438	No	4.07897e-13	4.03794e-14	0	4.03794e-14	1/sp|Q9Y7X6|ISH1_SCHPO	1/389	80114900	129516000	0
cwq_mix2-3_726.15348.15348.2.2.dta	cwq_mix2-3_726.15348.15348.2.2.dta	cwq_mix2-3_726	15348	4504.22	895.377	2	YSTGGJDSYSSGGR		0 1 0 0 1	(N(aH))	0 1 0 0 0;	2	8.62438	12.7827	0.90189	1	6.37927	Yes	-1	0	0	0	1/sp|P78890|YEPF_SCHPO	1/117	0	791801	0
cwq_mix2-3_726.15367.15367.3.0.dta	cwq_mix2-3_726.15367.15367.3.0.dta	cwq_mix2-3_726	15367	4509.31	1077.13	3	TAAESVTSAFEHNKDTATSK		7 0 0 0 0	(H(H)(H(H(H(H(H))))))	1 0 0 0 0;2 0 0 0 0;3 0 0 0 0;4 0 0 0 0;5 0 0 0 0;6 0 0 0 0;	1	51.5757	39.8494	73.353	3	1.22912	No	1.03637e-17	1.50673e-18	0	1.50673e-18	1/sp|Q9Y7X6|ISH1_SCHPO	1/389	35907400	38574800	0
cwq_mix2-3_726.15368.15368.3.0.dta	cwq_mix2-3_726.15368.15368.3.0.dta	cwq_mix2-3_726	15368	4509.58	1023.11	3	TAAESVTSAFEHNKDTATSK		6 0 0 0 0	(H(H)(H(H(H(H)))))	1 0 0 0 0;2 0 0 0 0;3 0 0 0 0;4 0 0 0 0;5 0 0 0 0;	1	44.1444	35.4531	60.2853	3	1.11685	No	1.15095e-14	1.24931e-15	0	1.24931e-15	1/sp|Q9Y7X6|ISH1_SCHPO	1/389	20240000	25877500	0
cwq_mix2-3_726.15374.15374.3.0.dta	cwq_mix2-3_726.15374.15374.3.0.dta	cwq_mix2-3_726	15374	4511.27	969.093	3	TAAESVTSAFEHNKDTATSK		5 0 0 0 0	(H(H)(H(H(H))))	1 0 0 0 0;2 0 0 0 0;3 0 0 0 0;4 0 0 0 0;	1	29.0724	23.7809	38.8995	3	1.74172	No	2.03652e-09	1.2365e-10	0	1.2365e-10	1/sp|Q9Y7X6|ISH1_SCHPO	1/389	10816400	9243960	0
cwq_mix2-3_726.15380.15380.4.0.dta	cwq_mix2-3_726.15380.15380.4.0.dta	cwq_mix2-3_726	15380	4512.86	727.07	4	TAAESVTSAFEHNKDTATSK		5 0 0 0 0	(H(H)(H(H(H))))	1 0 0 0 0;2 0 0 0 0;3 0 0 0 0;4 0 0 0 0;	1	34.7195	33.8784	36.2817	3	0.71324	No	9.28543e-09	5.41168e-10	0	5.41168e-10	1/sp|Q9Y7X6|ISH1_SCHPO	1/389	18804500	24724900	0
cwq_mix2-3_726.15400.15400.4.0.dta	cwq_mix2-3_726.15400.15400.4.0.dta	cwq_mix2-3_726	15400	4518.28	808.097	4	TAAESVTSAFEHNKDTATSK		7 0 0 0 0	(H(H)(H(H(H(H(H))))))	1 0 0 0 0;2 0 0 0 0;3 0 0 0 0;4 0 0 0 0;5 0 0 0 0;6 0 0 0 0;	1	45.4909	35.7079	63.6594	3	0.85134	No	1.81482e-15	2.46977e-16	0	2.46977e-16	1/sp|Q9Y7X6|ISH1_SCHPO	1/389	161770000	181994000	0
cwq_mix2-3_726.15409.15409.3.1.dta	cwq_mix2-3_726.15409.15409.3.1.dta	cwq_mix2-3_726	15409	4520.81	1037.11	3	ASSAVSSAGDYVETNVKK		8 0 0 0 0	(H(H)(H(H(H(H(H(H)))))))	1 0 0 0 0;2 0 0 0 0;3 0 0 0 0;4 0 0 0 0;5 0 0 0 0;6 0 0 0 0;7 0 0 0 0;	2	30.1029	16.9636	54.5043	3	1.40251	No	2.89901e-13	2.80101e-14	0	2.80101e-14	1/sp|Q9Y7X6|ISH1_SCHPO	1/663	50102400	24140400	0
cwq_mix2-3_726.15476.15476.4.0.dta	cwq_mix2-3_726.15476.15476.4.0.dta	cwq_mix2-3_726	15476	4539.04	808.097	4	TAAESVTSAFEHNKDTATSK		7 0 0 0 0	(H(H)(H(H(H(H(H))))))	1 0 0 0 0;2 0 0 0 0;3 0 0 0 0;4 0 0 0 0;5 0 0 0 0;6 0 0 0 0;	1	26.4579	13.6558	50.2331	3	0.3658	No	3.24483e-12	2.8393e-13	0	2.8393e-13	1/sp|Q9Y7X6|ISH1_SCHPO	1/389	162875000	183341000	0
cwq_mix2-3_726.15482.15482.3.0.dta	cwq_mix2-3_726.15482.15482.3.0.dta	cwq_mix2-3_726	15482	4540.74	767.996	3	TAAESVTSAFEHNK		5 0 0 0 0	(H(H)(H(H(H))))	1 0 0 0 0;2 0 0 0 0;3 0 0 0 0;4 0 0 0 0;	1	26.7762	14.4945	49.5851	3	0.76159	No	4.68495e-12	3.9437e-13	0	3.9437e-13	1/sp|Q9Y7X6|ISH1_SCHPO	1/389	34898700	50557900	0
cwq_mix2-3_726.15490.15490.3.0.dta	cwq_mix2-3_726.15490.15490.3.0.dta	cwq_mix2-3_726	15490	4542.87	1037.11	3	ASSAVSSAGDYVETNVKK		8 0 0 0 0	(H(H)(H(H(H(H(H(H)))))))	1 0 0 0 0;2 0 0 0 0;3 0 0 0 0;4 0 0 0 0;5 0 0 0 0;6 0 0 0 0;7 0 0 0 0;	2	45.533	33.4702	67.9352	3	1.37067	No	1.81717e-16	2.32477e-17	0	2.32477e-17	1/sp|Q9Y7X6|ISH1_SCHPO	1/663	51621900	24140400	0
cwq_mix2-3_726.15513.15513.2.0.dta	cwq_mix2-3_726.15513.15513.2.0.dta	cwq_mix2-3_726	15513	4549.07	1151.49	2	TAAESVTSAFEHNK		5 0 0 0 0	(H(H)(H(H(H))))	1 0 0 0 0;2 0 0 0 0;3 0 0 0 0;4 0 0 0 0;	1	26.5475	26.2605	27.0805	3	1.1443	No	2.10323e-06	1.02418e-07	0	1.02418e-07	1/sp|Q9Y7X6|ISH1_SCHPO	1/389	3888370	9395990	0
cwq_mix2-3_726.15528.15528.4.1.dta	cwq_mix2-3_726.15528.15528.4.1.dta	cwq_mix2-3_726	15528	4553.36	727.07	4	TAAESVTSAFEHNKDTATSK		5 0 0 0 0	(H(H)(H(H(H))))	1 0 0 0 0;2 0 0 0 0;3 0 0 0 0;4 0 0 0 0;	1	39.1594	38.1889	40.9619	3	0.45716	No	6.24721e-10	3.70473e-11	0	3.70473e-11	1/sp|Q9Y7X6|ISH1_SCHPO	1/389	13844400	18909100	0
cwq_mix2-3_726.15532.15532.3.0.dta	cwq_mix2-3_726.15532.15532.3.0.dta	cwq_mix2-3_726	15532	4554.38	969.091	3	TAAESVTSAFEHNKDTATSK		5 0 0 0 0	(H(H)(H(H(H))))	1 0 0 0 0;2 0 0 0 0;3 0 0 0 0;4 0 0 0 0;	1	31.1568	26.3214	40.1368	3	0.50672	No	1.00116e-09	6.25736e-11	0	6.25736e-11	1/sp|Q9Y7X6|ISH1_SCHPO	1/389	8182150	7705630	0
cwq_mix2-3_726.15554.15554.4.0.dta	cwq_mix2-3_726.15554.15554.4.0.dta	cwq_mix2-3_726	15554	4560.38	808.097	4	TAAESVTSAFEHNKDTATSK		7 0 0 0 0	(H(H)(H(H(H(H(H))))))	1 0 0 0 0;2 0 0 0 0;3 0 0 0 0;4 0 0 0 0;5 0 0 0 0;6 0 0 0 0;	1	36.7262	28.7091	51.615	3	0.42401	No	1.4833e-12	1.38345e-13	0	1.38345e-13	1/sp|Q9Y7X6|ISH1_SCHPO	1/389	184250000	207733000	0
cwq_mix2-3_726.15565.15565.3.0.dta	cwq_mix2-3_726.15565.15565.3.0.dta	cwq_mix2-3_726	15565	4563.49	1037.11	3	ASSAVSSAGDYVETNVKK		8 0 0 0 0	(H(H)(H(H(H(H(H(H)))))))	1 0 0 0 0;2 0 0 0 0;3 0 0 0 0;4 0 0 0 0;5 0 0 0 0;6 0 0 0 0;7 0 0 0 0;	2	33.0082	19.9144	57.3253	3	1.38321	No	5.95347e-14	6.00015e-15	0	6.00015e-15	1/sp|Q9Y7X6|ISH1_SCHPO	1/663	51621900	24140400	0
cwq_mix2-3_726.15597.15597.4.0.dta	cwq_mix2-3_726.15597.15597.4.0.dta	cwq_mix2-3_726	15597	4572.16	727.07	4	TAAESVTSAFEHNKDTATSK		5 0 0 0 0	(H(H)(H(H(H))))	1 0 0 0 0;2 0 0 0 0;3 0 0 0 0;4 0 0 0 0;	1	31.6118	28.2703	37.8173	3	0.35803	No	3.80324e-09	2.40471e-10	0	2.40471e-10	1/sp|Q9Y7X6|ISH1_SCHPO	1/389	13844400	18909100	0
cwq_mix2-3_726.15598.15598.3.0.dta	cwq_mix2-3_726.15598.15598.3.0.dta	cwq_mix2-3_726	15598	4572.43	969.091	3	TAAESVTSAFEHNKDTATSK		5 0 0 0 0	(H(H)(H(H(H))))	1 0 0 0 0;2 0 0 0 0;3 0 0 0 0;4 0 0 0 0;	1	32.9948	26.9354	44.2481	3	0.24341	No	9.64548e-11	6.60671e-12	0	6.60671e-12	1/sp|Q9Y7X6|ISH1_SCHPO	1/389	8182150	7705630	0
cwq_mix2-3_726.15641.15641.4.0.dta	cwq_mix2-3_726.15641.15641.4.0.dta	cwq_mix2-3_726	15641	4583.97	808.097	4	TAAESVTSAFEHNKDTATSK		7 0 0 0 0	(H(H)(H(H(H(H(H))))))	1 0 0 0 0;2 0 0 0 0;3 0 0 0 0;4 0 0 0 0;5 0 0 0 0;6 0 0 0 0;	1	23.0414	17.935	32.5246	3	0.47727	No	8.50785e-08	4.64527e-09	0	4.64527e-09	1/sp|Q9Y7X6|ISH1_SCHPO	1/389	71593800	75693200	0
cwq_mix2-3_726.15653.15653.3.0.dta	cwq_mix2-3_726.15653.15653.3.0.dta	cwq_mix2-3_726	15653	4587.22	1037.11	3	ASSAVSSAGDYVETNVKK		8 0 0 0 0	(H(H)(H(H(H(H(H(H)))))))	1 0 0 0 0;2 0 0 0 0;3 0 0 0 0;4 0 0 0 0;5 0 0 0 0;6 0 0 0 0;7 0 0 0 0;	2	32.1878	16.84	60.6907	3	1.09376	No	9.2049e-15	1.02706e-15	0	1.02706e-15	1/sp|Q9Y7X6|ISH1_SCHPO	1/663	51621900	24140400	0
cwq_mix2-3_726.15684.15684.3.0.dta	cwq_mix2-3_726.15684.15684.3.0.dta	cwq_mix2-3_726	15684	4595.48	1023.11	3	TAAESVTSAFEHNKDTATSK		6 0 0 0 0	(H(H)(H(H(H(H)))))	1 0 0 0 0;2 0 0 0 0;3 0 0 0 0;4 0 0 0 0;5 0 0 0 0;	1	36.4975	26.4236	55.206	3	1.14521	No	1.95291e-13	1.93159e-14	0	1.93159e-14	1/sp|Q9Y7X6|ISH1_SCHPO	1/389	216324000	241765000	0
cwq_mix2-3_726.15703.15703.4.0.dta	cwq_mix2-3_726.15703.15703.4.0.dta	cwq_mix2-3_726	15703	4600.69	767.584	4	TAAESVTSAFEHNKDTATSK		6 0 0 0 0	(H(H)(H(H(H(H)))))	1 0 0 0 0;2 0 0 0 0;3 0 0 0 0;4 0 0 0 0;5 0 0 0 0;	1	36.1408	29.0655	49.2805	3	0.99655	No	5.56767e-12	4.62378e-13	0	4.62378e-13	1/sp|Q9Y7X6|ISH1_SCHPO	1/389	548188000	695106000	0
cwq_mix2-3_726.15708.15708.4.0.dta	cwq_mix2-3_726.15708.15708.4.0.dta	cwq_mix2-3_726	15708	4601.99	808.097	4	TAAESVTSAFEHNKDTATSK		7 0 0 0 0	(H(H)(H(H(H(H(H))))))	1 0 0 0 0;2 0 0 0 0;3 0 0 0 0;4 0 0 0 0;5 0 0 0 0;6 0 0 0 0;	1	31.1123	24.6958	43.0285	3	0.19239	No	1.92692e-10	1.39491e-11	0	1.39491e-11	1/sp|Q9Y7X6|ISH1_SCHPO	1/389	193598000	218076000	0
cwq_mix2-3_726.15749.15749.3.0.dta	cwq_mix2-3_726.15749.15749.3.0.dta	cwq_mix2-3_726	15749	4612.99	1023.11	3	TAAESVTSAFEHNKDTATSK		6 0 0 0 0	(H(H)(H(H(H(H)))))	1 0 0 0 0;2 0 0 0 0;3 0 0 0 0;4 0 0 0 0;5 0 0 0 0;	1	50.523	43.1946	64.1329	3	1.09631	No	1.40359e-15	1.84606e-16	0	1.84606e-16	1/sp|Q9Y7X6|ISH1_SCHPO	1/389	216324000	241765000	0
cwq_mix2-3_726.15779.15779.4.0.dta	cwq_mix2-3_726.15779.15779.4.0.dta	cwq_mix2-3_726	15779	4620.92	767.584	4	TAAESVTSAFEHNKDTATSK		6 0 0 0 0	(H(H)(H(H(H(H)))))	1 0 0 0 0;2 0 0 0 0;3 0 0 0 0;4 0 0 0 0;5 0 0 0 0;	1	51.0869	47.9773	56.862	3	1.15173	No	7.71353e-14	8.03401e-15	0	8.03401e-15	1/sp|Q9Y7X6|ISH1_SCHPO	1/389	548188000	695106000	0
cwq_mix2-3_726.15785.15785.4.2.dta	cwq_mix2-3_726.15785.15785.4.2.dta	cwq_mix2-3_726	15785	4622.48	808.096	4	TAAESVTSAFEHNKDTATSK		7 0 0 0 0	(H(H)(H(H(H(H(H))))))	1 0 0 0 0;2 0 0 0 0;3 0 0 0 0;4 0 0 0 0;5 0 0 0 0;6 0 0 0 0;	1	21.627	10.7574	41.8134	3	0.0772	No	3.84494e-10	2.5121e-11	0	2.5121e-11	1/sp|Q9Y7X6|ISH1_SCHPO	1/389	144530000	161151000	0
cwq_mix2-3_726.15814.15814.3.0.dta	cwq_mix2-3_726.15814.15814.3.0.dta	cwq_mix2-3_726	15814	4630.61	1023.11	3	TAAESVTSAFEHNKDTATSK		6 0 0 0 0	(H(H)(H(H(H(H)))))	1 0 0 0 0;2 0 0 0 0;3 0 0 0 0;4 0 0 0 0;5 0 0 0 0;	1	51.1559	42.0184	68.1255	3	1.14717	No	1.64178e-16	2.05252e-17	0	2.05252e-17	1/sp|Q9Y7X6|ISH1_SCHPO	1/389	216324000	241765000	0
cwq_mix2-3_726.15818.15818.3.0.dta	cwq_mix2-3_726.15818.15818.3.0.dta	cwq_mix2-3_726	15818	4631.75	983.095	3	ASSAVSSAGDYVETNVKK		7 0 0 0 0	(H(H)(H(H(H(H(H))))))	1 0 0 0 0;2 0 0 0 0;3 0 0 0 0;4 0 0 0 0;5 0 0 0 0;6 0 0 0 0;	2	41.6221	28.9394	65.1755	3	0.75062	No	7.98662e-16	9.86511e-17	0	9.86511e-17	1/sp|Q9Y7X6|ISH1_SCHPO	1/663	22787400	110726000	0
cwq_mix2-3_726.15848.15848.4.0.dta	cwq_mix2-3_726.15848.15848.4.0.dta	cwq_mix2-3_726	15848	4639.85	767.584	4	TAAESVTSAFEHNKDTATSK		6 0 0 0 0	(H(H)(H(H(H(H)))))	1 0 0 0 0;2 0 0 0 0;3 0 0 0 0;4 0 0 0 0;5 0 0 0 0;	1	49.796	46.7345	55.4815	3	1.25215	No	1.67279e-13	1.59174e-14	0	1.59174e-14	1/sp|Q9Y7X6|ISH1_SCHPO	1/389	548188000	695106000	0
cwq_mix2-3_726.15863.15863.3.0.dta	cwq_mix2-3_726.15863.15863.3.0.dta	cwq_mix2-3_726	15863	4643.96	875.059	3	ASSAVSSAGDYVETNVKK		5 0 0 0 0	(H(H)(H(H(H))))	1 0 0 0 0;2 0 0 0 0;3 0 0 0 0;4 0 0 0 0;	2	31.0925	24.6884	42.9857	3	-0.08571	No	1.97437e-10	1.43535e-11	0	1.43535e-11	1/sp|Q9Y7X6|ISH1_SCHPO	1/663	9537480	6913570	0
cwq_mix2-3_726.15891.15891.3.0.dta	cwq_mix2-3_726.15891.15891.3.0.dta	cwq_mix2-3_726	15891	4651.46	1023.11	3	TAAESVTSAFEHNKDTATSK		6 0 0 0 0	(H(H)(H(H(H(H)))))	1 0 0 0 0;2 0 0 0 0;3 0 0 0 0;4 0 0 0 0;5 0 0 0 0;	1	50.3837	43.3314	63.4807	3	0.94373	No	1.99989e-15	2.67348e-16	0	2.67348e-16	1/sp|Q9Y7X6|ISH1_SCHPO	1/389	216324000	241765000	0
cwq_mix2-3_726.15918.15918.4.0.dta	cwq_mix2-3_726.15918.15918.4.0.dta	cwq_mix2-3_726	15918	4658.83	727.071	4	TAAESVTSAFEHNKDTATSK		5 0 0 0 0	(H(H)(H(H(H))))	1 0 0 0 0;2 0 0 0 0;3 0 0 0 0;4 0 0 0 0;	1	14.9166	9.8861	24.2589	3	1.47875	No	1.04094e-05	4.6551e-07	0	4.6551e-07	1/sp|Q9Y7X6|ISH1_SCHPO	1/389	7570030	11684500	0
cwq_mix2-3_726.15953.15953.3.1.dta	cwq_mix2-3_726.15953.15953.3.1.dta	cwq_mix2-3_726	15953	4668.41	969.093	3	TAAESVTSAFEHNKDTATSK		5 0 0 0 0	(H(H)(H(H(H))))	1 0 0 0 0;2 0 0 0 0;3 0 0 0 0;4 0 0 0 0;	1	18.4301	11.4543	31.3852	3	2.30243	No	1.67461e-07	9.12556e-09	0	9.12556e-09	1/sp|Q9Y7X6|ISH1_SCHPO	1/389	5204430	3028380	0
cwq_mix2-3_726.15955.15955.4.0.dta	cwq_mix2-3_726.15955.15955.4.0.dta	cwq_mix2-3_726	15955	4668.91	767.584	4	TAAESVTSAFEHNKDTATSK		6 0 0 0 0	(H(H)(H(H(H(H)))))	1 0 0 0 0;2 0 0 0 0;3 0 0 0 0;4 0 0 0 0;5 0 0 0 0;	1	30.4704	19.5902	50.6765	3	0.6601	No	2.52397e-12	2.14281e-13	0	2.14281e-13	1/sp|Q9Y7X6|ISH1_SCHPO	1/389	548188000	696161000	0
cwq_mix2-3_726.15958.15958.3.0.dta	cwq_mix2-3_726.15958.15958.3.0.dta	cwq_mix2-3_726	15958	4669.89	1023.11	3	TAAESVTSAFEHNKDTATSK		6 0 0 0 0	(H(H)(H(H(H(H)))))	1 0 0 0 0;2 0 0 0 0;3 0 0 0 0;4 0 0 0 0;5 0 0 0 0;	1	34.0632	20.8441	58.6129	3	0.68455	No	2.90558e-14	2.8675e-15	0	2.8675e-15	1/sp|Q9Y7X6|ISH1_SCHPO	1/389	219186000	245827000	0
cwq_mix2-3_726.16089.16089.3.0.dta	cwq_mix2-3_726.16089.16089.3.0.dta	cwq_mix2-3_726	16089	4705.03	983.094	3	ASSAVSSAGDYVETNVKK		7 0 0 0 0	(H(H)(H(H(H(H(H))))))	1 0 0 0 0;2 0 0 0 0;3 0 0 0 0;4 0 0 0 0;5 0 0 0 0;6 0 0 0 0;	2	58.4954	51.5489	71.3963	3	0.317	No	2.89956e-17	3.4865e-18	0	3.4865e-18	1/sp|Q9Y7X6|ISH1_SCHPO	1/663	130022000	110726000	0
cwq_mix2-3_726.16157.16157.3.0.dta	cwq_mix2-3_726.16157.16157.3.0.dta	cwq_mix2-3_726	16157	4722.7	983.094	3	ASSAVSSAGDYVETNVKK		7 0 0 0 0	(H(H)(H(H(H(H(H))))))	1 0 0 0 0;2 0 0 0 0;3 0 0 0 0;4 0 0 0 0;5 0 0 0 0;6 0 0 0 0;	2	44.3054	34.3624	62.7711	3	0.36179	No	2.9434e-15	3.67696e-16	0	3.67696e-16	1/sp|Q9Y7X6|ISH1_SCHPO	1/663	130022000	110726000	0
cwq_mix2-3_726.16197.16197.3.0.dta	cwq_mix2-3_726.16197.16197.3.0.dta	cwq_mix2-3_726	16197	4733.67	969.091	3	TAAESVTSAFEHNKDTATSK		5 0 0 0 0	(H(H)(H(H(H))))	1 0 0 0 0;2 0 0 0 0;3 0 0 0 0;4 0 0 0 0;	1	36.2151	30.211	47.3658	3	0.01623	No	1.64809e-11	1.39256e-12	0	1.39256e-12	1/sp|Q9Y7X6|ISH1_SCHPO	1/389	319763000	380904000	0
cwq_mix2-3_726.16227.16227.3.0.dta	cwq_mix2-3_726.16227.16227.3.0.dta	cwq_mix2-3_726	16227	4741.03	713.978	3	TAAESVTSAFEHNK		4 0 0 0 0	(H(H)(H(H)))	1 0 0 0 0;2 0 0 0 0;3 0 0 0 0;	1	42.9733	43.5835	41.8402	3	0.02411	Yes	-1	0	0	0	1/sp|Q9Y7X6|ISH1_SCHPO	1/389	37166600	46402400	0
cwq_mix2-3_726.16258.16258.4.0.dta	cwq_mix2-3_726.16258.16258.4.0.dta	cwq_mix2-3_726	16258	4749.16	727.07	4	TAAESVTSAFEHNKDTATSK		5 0 0 0 0	(H(H)(H(H(H))))	1 0 0 0 0;2 0 0 0 0;3 0 0 0 0;4 0 0 0 0;	1	47.942	46.3849	50.8339	3	0.40759	No	2.30867e-12	1.91695e-13	0	1.91695e-13	1/sp|Q9Y7X6|ISH1_SCHPO	1/389	500051000	614874000	0
cwq_mix2-3_726.16272.16272.3.0.dta	cwq_mix2-3_726.16272.16272.3.0.dta	cwq_mix2-3_726	16272	4752.25	969.091	3	TAAESVTSAFEHNKDTATSK		5 0 0 0 0	(H(H)(H(H(H))))	1 0 0 0 0;2 0 0 0 0;3 0 0 0 0;4 0 0 0 0;	1	53.2203	51.4198	56.5639	3	0.57591	No	9.1141e-14	9.29811e-15	0	9.29811e-15	1/sp|Q9Y7X6|ISH1_SCHPO	1/389	319763000	380904000	0
cwq_mix2-3_726.16273.16273.2.0.dta	cwq_mix2-3_726.16273.16273.2.0.dta	cwq_mix2-3_726	16273	4752.56	1070.46	2	TAAESVTSAFEHNK		4 0 0 0 0	(H(H)(H(H)))	1 0 0 0 0;2 0 0 0 0;3 0 0 0 0;	1	21.5278	22.4309	19.8506	3	0.81105	Yes	-1	0	0	0	1/sp|Q9Y7X6|ISH1_SCHPO	1/389	12536600	18152200	0
cwq_mix2-3_726.16292.16292.2.0.dta	cwq_mix2-3_726.16292.16292.2.0.dta	cwq_mix2-3_726	16292	4757.43	1453.13	2	TAAESVTSAFEHNKDTATSK		5 0 0 0 0	(H(H)(H(H(H))))	1 0 0 0 0;2 0 0 0 0;3 0 0 0 0;4 0 0 0 0;	1	13.8514	9.25728	22.3832	3	1.05332	No	2.96103e-05	1.19656e-06	0.00314465	0.00314585	1/sp|Q9Y7X6|ISH1_SCHPO	1/389	7404070	2491910	0
cwq_mix2-3_726.16331.16331.4.0.dta	cwq_mix2-3_726.16331.16331.4.0.dta	cwq_mix2-3_726	16331	4766.93	727.07	4	TAAESVTSAFEHNKDTATSK		5 0 0 0 0	(H(H)(H(H(H))))	1 0 0 0 0;2 0 0 0 0;3 0 0 0 0;4 0 0 0 0;	1	50.6338	49.0921	53.4968	3	0.56179	No	5.11748e-13	5.1151e-14	0	5.1151e-14	1/sp|Q9Y7X6|ISH1_SCHPO	1/389	500051000	614874000	0
cwq_mix2-3_726.16345.16345.3.0.dta	cwq_mix2-3_726.16345.16345.3.0.dta	cwq_mix2-3_726	16345	4770.04	969.091	3	TAAESVTSAFEHNKDTATSK		5 0 0 0 0	(H(H)(H(H(H))))	1 0 0 0 0;2 0 0 0 0;3 0 0 0 0;4 0 0 0 0;	1	52.2954	49.0194	58.3795	3	0.61928	No	3.3082e-14	3.28603e-15	0	3.28603e-15	1/sp|Q9Y7X6|ISH1_SCHPO	1/389	319763000	380904000	0
cwq_mix2-3_726.16347.16347.3.0.dta	cwq_mix2-3_726.16347.16347.3.0.dta	cwq_mix2-3_726	16347	4770.47	929.076	3	ASSAVSSAGDYVETNVKK		6 0 0 0 0	(H(H)(H(H(H(H)))))	1 0 0 0 0;2 0 0 0 0;3 0 0 0 0;4 0 0 0 0;5 0 0 0 0;	2	30.9461	24.2323	43.4146	3	-0.00728	No	1.54765e-10	1.09343e-11	0	1.09343e-11	1/sp|Q9Y7X6|ISH1_SCHPO	1/663	375030000	444588000	0
cwq_mix2-3_726.16405.16405.4.0.dta	cwq_mix2-3_726.16405.16405.4.0.dta	cwq_mix2-3_726	16405	4785.23	727.07	4	TAAESVTSAFEHNKDTATSK		5 0 0 0 0	(H(H)(H(H(H))))	1 0 0 0 0;2 0 0 0 0;3 0 0 0 0;4 0 0 0 0;	1	47.6528	47.5891	47.771	3	0.27955	No	1.30988e-11	1.04888e-12	0	1.04888e-12	1/sp|Q9Y7X6|ISH1_SCHPO	1/389	500051000	614874000	0
cwq_mix2-3_726.16427.16427.3.0.dta	cwq_mix2-3_726.16427.16427.3.0.dta	cwq_mix2-3_726	16427	4790.45	929.076	3	ASSAVSSAGDYVETNVKK		6 0 0 0 0	(H(H)(H(H(H(H)))))	1 0 0 0 0;2 0 0 0 0;3 0 0 0 0;4 0 0 0 0;5 0 0 0 0;	2	51.3375	45.4751	62.2247	3	0.20599	No	3.96684e-15	4.73399e-16	0	4.73399e-16	1/sp|Q9Y7X6|ISH1_SCHPO	1/663	375030000	444588000	0
cwq_mix2-3_726.16441.16441.3.0.dta	cwq_mix2-3_726.16441.16441.3.0.dta	cwq_mix2-3_726	16441	4794.12	969.09	3	TAAESVTSAFEHNKDTATSK		5 0 0 0 0	(H(H)(H(H(H))))	1 0 0 0 0;2 0 0 0 0;3 0 0 0 0;4 0 0 0 0;	1	34.2282	26.4341	48.7029	3	-0.40714	No	7.72446e-12	6.28555e-13	0	6.28555e-13	1/sp|Q9Y7X6|ISH1_SCHPO	1/389	324169000	18024000	0
cwq_mix2-3_726.16489.16489.2.0.dta	cwq_mix2-3_726.16489.16489.2.0.dta	cwq_mix2-3_726	16489	4806.22	1393.11	2	ASSAVSSAGDYVETNVKK		6 0 0 0 0	(H(H)(H(H(H(H)))))	1 0 0 0 0;2 0 0 0 0;3 0 0 0 0;4 0 0 0 0;5 0 0 0 0;	2	21.3965	18.3415	27.0699	3	0.43326	No	2.11606e-06	1.03459e-07	0	1.03459e-07	1/sp|Q9Y7X6|ISH1_SCHPO	1/663	9324550	8169840	0
cwq_mix2-3_726.16496.16496.3.0.dta	cwq_mix2-3_726.16496.16496.3.0.dta	cwq_mix2-3_726	16496	4808	929.077	3	ASSAVSSAGDYVETNVKK		6 0 0 0 0	(H(H)(H(H(H(H)))))	1 0 0 0 0;2 0 0 0 0;3 0 0 0 0;4 0 0 0 0;5 0 0 0 0;	2	64.2884	61.5844	69.3101	3	0.43972	No	8.74273e-17	1.07652e-17	0	1.07652e-17	1/sp|Q9Y7X6|ISH1_SCHPO	1/663	375030000	444588000	0
cwq_mix2-3_726.16566.16566.3.0.dta	cwq_mix2-3_726.16566.16566.3.0.dta	cwq_mix2-3_726	16566	4825.73	929.077	3	ASSAVSSAGDYVETNVKK		6 0 0 0 0	(H(H)(H(H(H(H)))))	1 0 0 0 0;2 0 0 0 0;3 0 0 0 0;4 0 0 0 0;5 0 0 0 0;	2	64.1515	61.4757	69.1209	3	0.4925	No	9.66645e-17	1.16484e-17	0	1.16484e-17	1/sp|Q9Y7X6|ISH1_SCHPO	1/663	375030000	444588000	0
cwq_mix2-3_726.16571.16571.2.0.dta	cwq_mix2-3_726.16571.16571.2.0.dta	cwq_mix2-3_726	16571	4827.15	1393.11	2	ASSAVSSAGDYVETNVKK		6 0 0 0 0	(H(H)(H(H(H(H)))))	1 0 0 0 0;2 0 0 0 0;3 0 0 0 0;4 0 0 0 0;5 0 0 0 0;	2	18.3399	13.8785	26.6254	3	-0.21157	No	2.73185e-06	1.30439e-07	0	1.30439e-07	1/sp|Q9Y7X6|ISH1_SCHPO	1/663	9324550	8169840	0
cwq_mix2-3_726.16637.16637.3.0.dta	cwq_mix2-3_726.16637.16637.3.0.dta	cwq_mix2-3_726	16637	4844.02	929.077	3	ASSAVSSAGDYVETNVKK		6 0 0 0 0	(H(H)(H(H(H(H)))))	1 0 0 0 0;2 0 0 0 0;3 0 0 0 0;4 0 0 0 0;5 0 0 0 0;	2	42.4949	34.2439	57.8183	3	0.47527	No	4.52167e-14	4.51677e-15	0	4.51677e-15	1/sp|Q9Y7X6|ISH1_SCHPO	1/663	375601000	444588000	0
cwq_mix2-3_726.16696.16696.3.0.dta	cwq_mix2-3_726.16696.16696.3.0.dta	cwq_mix2-3_726	16696	4858.51	1215.83	3	SSSEAAASSSSESVAAASVEAER		8 0 0 0 1	(H(H)(H(H(H(aH(H(H(H))))))))	1 0 0 0 0;2 0 0 0 0;3 0 0 0 0;4 0 0 0 0;4 0 0 0 1;5 0 0 0 0;5 0 0 0 1;6 0 0 0 1;7 0 0 0 1;	1	53.2289	61.1888	38.4463	3	1.04687	No	2.64432e-09	1.7446e-10	0	1.7446e-10	1/sp|O13898|PMT1_SCHPO	1/805	301858000	279979000	0
cwq_mix2-3_726.16719.16719.3.0.dta	cwq_mix2-3_726.16719.16719.3.0.dta	cwq_mix2-3_726	16719	4864.74	866.043	3	EVHSTPLSDVASSEAEK		5 0 0 0 0	(H(H)(H(H(H))))	1 0 0 0 0;2 0 0 0 0;3 0 0 0 0;4 0 0 0 0;	4	42.6892	45.6022	37.2794	3	0.22501	No	5.19468e-09	3.16229e-10	0	3.16229e-10	1/sp|Q9P7L0|YOSE_SCHPO	1/800	200115000	185191000	0
cwq_mix2-3_726.16775.16775.3.0.dta	cwq_mix2-3_726.16775.16775.3.0.dta	cwq_mix2-3_726	16775	4878.55	1215.83	3	SSSEAAASSSSESVAAASVEAER		8 0 0 0 1	(H(H)(H(H(H(aH(H(H(H))))))))	1 0 0 0 0;2 0 0 0 0;3 0 0 0 0;4 0 0 0 0;4 0 0 0 1;5 0 0 0 0;5 0 0 0 1;6 0 0 0 1;7 0 0 0 1;	1	62.9845	72.7264	44.8923	3	0.94154	No	6.69441e-11	4.87211e-12	0	4.87211e-12	1/sp|O13898|PMT1_SCHPO	1/805	301858000	279979000	0
cwq_mix2-3_726.16786.16786.3.0.dta	cwq_mix2-3_726.16786.16786.3.0.dta	cwq_mix2-3_726	16786	4881.52	861.056	3	TAAESVTSAFEHNKDTATSK		3 0 0 0 0	(H(H)(H))	1 0 0 0 0;2 0 0 0 0;	1	20.4343	17.3982	26.0728	3	0.99414	Yes	-1	0	0	0	1/sp|Q9Y7X6|ISH1_SCHPO	1/389	5159080	5751040	0
cwq_mix2-3_726.16788.16788.3.0.dta	cwq_mix2-3_726.16788.16788.3.0.dta	cwq_mix2-3_726	16788	4881.94	866.043	3	EVHSTPLSDVASSEAEK		5 0 0 0 0	(H(H)(H(H(H))))	1 0 0 0 0;2 0 0 0 0;3 0 0 0 0;4 0 0 0 0;	4	53.0054	59.7595	40.462	3	0.30012	No	8.31193e-10	5.32923e-11	0	5.32923e-11	1/sp|Q9P7L0|YOSE_SCHPO	1/800	200115000	185191000	0
cwq_mix2-3_726.16818.16818.3.0.dta	cwq_mix2-3_726.16818.16818.3.0.dta	cwq_mix2-3_726	16818	4888.95	875.059	3	ASSAVSSAGDYVETNVKK		5 0 0 0 0	(H(H)(H(H(H))))	1 0 0 0 0;2 0 0 0 0;3 0 0 0 0;4 0 0 0 0;	2	47.6272	45.9555	50.7319	3	0.34544	No	2.44602e-12	2.0707e-13	0	2.0707e-13	1/sp|Q9Y7X6|ISH1_SCHPO	1/663	1290190000	1352360000	0
cwq_mix2-3_726.16863.16863.3.0.dta	cwq_mix2-3_726.16863.16863.3.0.dta	cwq_mix2-3_726	16863	4899.86	866.043	3	EVHSTPLSDVASSEAEK		5 0 0 0 0	(H(H)(H(H(H))))	1 0 0 0 0;2 0 0 0 0;3 0 0 0 0;4 0 0 0 0;	4	60.9995	71.4522	41.5874	3	0.31515	No	4.37311e-10	2.80617e-11	0	2.80617e-11	1/sp|Q9P7L0|YOSE_SCHPO	1/800	200115000	185191000	0
cwq_mix2-3_726.16866.16866.2.0.dta	cwq_mix2-3_726.16866.16866.2.0.dta	cwq_mix2-3_726	16866	4900.62	1312.08	2	ASSAVSSAGDYVETNVKK		5 0 0 0 0	(H(H)(H(H(H))))	1 0 0 0 0;2 0 0 0 0;3 0 0 0 0;4 0 0 0 0;	2	28.987	30.9783	25.2889	3	-0.44444	No	5.83916e-06	2.78261e-07	0	2.78261e-07	1/sp|Q9Y7X6|ISH1_SCHPO	1/663	71394900	69332100	0
cwq_mix2-3_726.16880.16880.2.0.dta	cwq_mix2-3_726.16880.16880.2.0.dta	cwq_mix2-3_726	16880	4904.4	1298.56	2	EVHSTPLSDVASSEAEK		5 0 0 0 0	(H(H)(H(H(H))))	1 0 0 0 0;2 0 0 0 0;3 0 0 0 0;4 0 0 0 0;	4	20.6602	19.1456	23.4731	3	0.51082	No	1.61356e-05	6.73286e-07	0	6.73286e-07	1/sp|Q9P7L0|YOSE_SCHPO	1/800	12671800	9638430	0
cwq_mix2-3_726.16900.16900.3.0.dta	cwq_mix2-3_726.16900.16900.3.0.dta	cwq_mix2-3_726	16900	4908.69	875.059	3	ASSAVSSAGDYVETNVKK		5 0 0 0 0	(H(H)(H(H(H))))	1 0 0 0 0;2 0 0 0 0;3 0 0 0 0;4 0 0 0 0;	2	69.6513	73.0049	63.4233	3	0.41063	No	2.06336e-15	2.7925e-16	0	2.7925e-16	1/sp|Q9Y7X6|ISH1_SCHPO	1/663	1290190000	1352360000	0
cwq_mix2-3_726.16938.16938.3.0.dta	cwq_mix2-3_726.16938.16938.3.0.dta	cwq_mix2-3_726	16938	4917.94	866.043	3	EVHSTPLSDVASSEAEK		5 0 0 0 0	(H(H)(H(H(H))))	1 0 0 0 0;2 0 0 0 0;3 0 0 0 0;4 0 0 0 0;	4	58.1611	67.4321	40.9436	3	0.41221	No	6.31262e-10	3.75389e-11	0	3.75389e-11	1/sp|Q9P7L0|YOSE_SCHPO	1/800	200115000	185191000	0
cwq_mix2-3_726.16949.16949.2.0.dta	cwq_mix2-3_726.16949.16949.2.0.dta	cwq_mix2-3_726	16949	4920.81	1312.08	2	ASSAVSSAGDYVETNVKK		5 0 0 0 0	(H(H)(H(H(H))))	1 0 0 0 0;2 0 0 0 0;3 0 0 0 0;4 0 0 0 0;	2	31.7658	34.9898	25.7784	3	-0.26222	No	4.42715e-06	2.21652e-07	0	2.21652e-07	1/sp|Q9Y7X6|ISH1_SCHPO	1/663	71394900	69332100	0
cwq_mix2-3_726.16973.16973.3.0.dta	cwq_mix2-3_726.16973.16973.3.0.dta	cwq_mix2-3_726	16973	4926.43	875.059	3	ASSAVSSAGDYVETNVKK		5 0 0 0 0	(H(H)(H(H(H))))	1 0 0 0 0;2 0 0 0 0;3 0 0 0 0;4 0 0 0 0;	2	67.7504	70.899	61.903	3	0.39577	No	4.73021e-15	5.33507e-16	0	5.33507e-16	1/sp|Q9Y7X6|ISH1_SCHPO	1/663	1290190000	1352360000	0
cwq_mix2-3_726.17020.17020.2.0.dta	cwq_mix2-3_726.17020.17020.2.0.dta	cwq_mix2-3_726	17020	4938.85	1312.08	2	ASSAVSSAGDYVETNVKK		5 0 0 0 0	(H(H)(H(H(H))))	1 0 0 0 0;2 0 0 0 0;3 0 0 0 0;4 0 0 0 0;	2	24.187	24.0779	24.3897	3	-0.18903	No	9.675e-06	4.37779e-07	0	4.37779e-07	1/sp|Q9Y7X6|ISH1_SCHPO	1/663	71394900	69332100	0
cwq_mix2-3_726.17042.17042.3.0.dta	cwq_mix2-3_726.17042.17042.3.0.dta	cwq_mix2-3_726	17042	4944.16	875.059	3	ASSAVSSAGDYVETNVKK		5 0 0 0 0	(H(H)(H(H(H))))	1 0 0 0 0;2 0 0 0 0;3 0 0 0 0;4 0 0 0 0;	2	59.8436	61.1761	57.3689	3	0.37861	No	5.81022e-14	5.70359e-15	0	5.70359e-15	1/sp|Q9Y7X6|ISH1_SCHPO	1/663	1304200000	1365290000	0
cwq_mix2-3_726.17113.17113.3.0.dta	cwq_mix2-3_726.17113.17113.3.0.dta	cwq_mix2-3_726	17113	4962.41	875.059	3	ASSAVSSAGDYVETNVKK		5 0 0 0 0	(H(H)(H(H(H))))	1 0 0 0 0;2 0 0 0 0;3 0 0 0 0;4 0 0 0 0;	2	51.3304	51.7078	50.6296	3	0.19105	No	2.59198e-12	2.20196e-13	0	2.20196e-13	1/sp|Q9Y7X6|ISH1_SCHPO	1/663	1321570000	1379950000	0
cwq_mix2-3_726.17141.17141.3.0.dta	cwq_mix2-3_726.17141.17141.3.0.dta	cwq_mix2-3_726	17141	4969.86	1032.44	3	CVVVPVTASATATAK	1,Carbamidomethyl[C];	10 0 0 0 0	(H(H)(H(H(H(H(H(H(H(H)))))))))	1 0 0 0 0;2 0 0 0 0;3 0 0 0 0;4 0 0 0 0;5 0 0 0 0;6 0 0 0 0;7 0 0 0 0;8 0 0 0 0;9 0 0 0 0;	7	24.6899	19.7396	33.8834	3	-0.43259	No	3.80178e-08	1.96159e-09	0	1.96159e-09	1/sp|O42663|YF89_SCHPO	1/211	1519630	6418820	0
cwq_mix2-3_726.17155.17155.3.0.dta	cwq_mix2-3_726.17155.17155.3.0.dta	cwq_mix2-3_726	17155	4973.5	1161.81	3	SSSEAAASSSSESVAAASVEAER		7 0 0 0 1	(H(H)(H(H(H(aH(H(H)))))))	1 0 0 0 0;2 0 0 0 0;3 0 0 0 0;4 0 0 0 0;4 0 0 0 1;5 0 0 0 0;5 0 0 0 1;6 0 0 0 1;	1	59.1457	66.3544	45.7581	3	0.73456	No	4.09848e-11	3.10967e-12	0	3.10967e-12	1/sp|O13898|PMT1_SCHPO	1/805	282936000	256950000	0
cwq_mix2-3_726.17180.17180.3.0.dta	cwq_mix2-3_726.17180.17180.3.0.dta	cwq_mix2-3_726	17180	4979.49	1156.14	3	SSSEAAASSSSESVAAASVEAER		8 0 0 0 0	(H(H)(H(H(H(H(H(H)))))))	1 0 0 0 0;2 0 0 0 0;3 0 0 0 0;4 0 0 0 0;5 0 0 0 0;6 0 0 0 0;7 0 0 0 0;	1	50.4187	59.2632	33.9933	3	0.77223	No	3.56273e-08	1.82582e-09	0	1.82582e-09	1/sp|O13898|PMT1_SCHPO	1/805	64726400	59244500	0
cwq_mix2-3_726.17232.17232.3.0.dta	cwq_mix2-3_726.17232.17232.3.0.dta	cwq_mix2-3_726	17232	4993.38	1161.81	3	SSSEAAASSSSESVAAASVEAER		7 0 0 0 1	(H(H)(H(H(H(aH(H(H)))))))	1 0 0 0 0;2 0 0 0 0;3 0 0 0 0;4 0 0 0 0;4 0 0 0 1;5 0 0 0 0;5 0 0 0 1;6 0 0 0 1;	1	40.0889	45.1975	30.6015	3	0.64241	No	2.66752e-07	1.42448e-08	0	1.42448e-08	1/sp|O13898|PMT1_SCHPO	1/805	282936000	256950000	0
cwq_mix2-3_726.17252.17252.3.0.dta	cwq_mix2-3_726.17252.17252.3.0.dta	cwq_mix2-3_726	17252	4998.36	875.058	3	ASSAVSSAGDYVETNVKK		5 0 0 0 0	(H(H)(H(H(H))))	1 0 0 0 0;2 0 0 0 0;3 0 0 0 0;4 0 0 0 0;	2	24.2465	15.19	41.0657	3	-1.1699	No	5.88795e-10	3.60975e-11	0	3.60975e-11	1/sp|Q9Y7X6|ISH1_SCHPO	1/663	1328960000	1385020000	0
cwq_mix2-3_726.17337.17337.3.1.dta	cwq_mix2-3_726.17337.17337.3.1.dta	cwq_mix2-3_726	17337	5020.39	1161.81	3	SSSEAAASSSSESVAAASVEAER		7 0 0 0 1	(H(H)(H(H(H(H(H(aH)))))))	1 0 0 0 0;2 0 0 0 0;3 0 0 0 0;4 0 0 0 0;5 0 0 0 0;6 0 0 0 0;6 0 0 0 1;7 0 0 0 0;	1	21.2573	25.0894	14.1404	3	0.76987	No	0.00384253	0.000139007	0	0.000139007	1/sp|O13898|PMT1_SCHPO	1/805	1358790	1471460	0
cwq_mix2-3_726.17415.17415.3.1.dta	cwq_mix2-3_726.17415.17415.3.1.dta	cwq_mix2-3_726	17415	5041.75	1161.81	3	SSSEAAASSSSESVAAASVEAER		7 0 0 0 1	(H(H)(H(H(aH(H(H(H)))))))	1 0 0 0 0;2 0 0 0 0;3 0 0 0 0;3 0 0 0 1;4 0 0 0 0;4 0 0 0 1;5 0 0 0 1;6 0 0 0 1;	1	22.659	25.6739	17.0598	3	1.60526	No	0.000647106	2.426e-05	0	2.426e-05	1/sp|O13898|PMT1_SCHPO	1/805	2089040	2786330	0
cwq_mix2-3_726.17603.17603.3.2.dta	cwq_mix2-3_726.17603.17603.3.2.dta	cwq_mix2-3_726	17603	5092.29	1000.09	3	ASSAVSSAGDYVETNVK		7 0 0 0 1	(H(H)(H(H(H(aH(H(H)))))))	1 0 0 0 0;2 0 0 0 0;3 0 0 0 0;4 0 0 0 0;4 0 0 0 1;5 0 0 0 0;5 0 0 0 1;6 0 0 0 1;	2	27.9836	28.2359	27.5149	3	0.73269	No	1.63643e-06	8.33885e-08	0	8.33885e-08	1/sp|Q9Y7X6|ISH1_SCHPO	1/663	1450570	1504680	0
cwq_mix2-3_726.1763.1763.2.0.dta	cwq_mix2-3_726.1763.1763.2.0.dta	cwq_mix2-3_726	1763	809.725	782.355	2	TTASGHITK		4 0 0 0 0	(H(H)(H(H)))	1 0 0 0 0;2 0 0 0 0;3 0 0 0 0;	1	26.1725	20.9772	35.821	3	1.89652	Yes	-1	0	0	0	1/sp|O74947|YJBA_SCHPO	1/274	26870400	22209900	0
cwq_mix2-3_726.17683.17683.3.0.dta	cwq_mix2-3_726.17683.17683.3.0.dta	cwq_mix2-3_726	17683	5113.75	1107.8	3	SSSEAAASSSSESVAAASVEAER		6 0 0 0 1	(H(H)(H(H(H(aH(H))))))	1 0 0 0 0;2 0 0 0 0;3 0 0 0 0;4 0 0 0 0;4 0 0 0 1;5 0 0 0 0;5 0 0 0 1;	1	37.5438	41.6674	29.8858	3	2.01489	No	4.07687e-07	2.16626e-08	0	2.16626e-08	1/sp|O13898|PMT1_SCHPO	1/805	4087710	6406850	0
cwq_mix2-3_726.17690.17690.3.0.dta	cwq_mix2-3_726.17690.17690.3.0.dta	cwq_mix2-3_726	17690	5115.58	930.087	3	CVVVPVTASATATAK	1,Carbamidomethyl[C];	7 0 0 0 1	(H(H)(H(H(H(H(aH(H)))))))	1 0 0 0 0;2 0 0 0 0;3 0 0 0 0;4 0 0 0 0;5 0 0 0 0;5 0 0 0 1;6 0 0 0 0;6 0 0 0 1;	7	51.3249	56.8431	41.077	3	1.29214	No	5.85018e-10	3.5868e-11	0	3.5868e-11	1/sp|O42663|YF89_SCHPO	1/211	9577710	10563600	0
cwq_mix2-3_726.17700.17700.3.0.dta	cwq_mix2-3_726.17700.17700.3.0.dta	cwq_mix2-3_726	17700	5118.24	924.411	3	CVVVPVTASATATAK	1,Carbamidomethyl[C];	8 0 0 0 0	(H(H)(H(H(H(H(H(H)))))))	1 0 0 0 0;2 0 0 0 0;3 0 0 0 0;4 0 0 0 0;5 0 0 0 0;6 0 0 0 0;7 0 0 0 0;	7	35.4375	41.0354	25.0413	3	0.44524	No	6.71314e-06	3.15337e-07	0	3.15337e-07	1/sp|O42663|YF89_SCHPO	1/211	2422600	2784450	0
cwq_mix2-3_726.17740.17740.3.0.dta	cwq_mix2-3_726.17740.17740.3.0.dta	cwq_mix2-3_726	17740	5129.02	1000.09	3	ASSAVSSAGDYVETNVK		7 0 0 0 1	(H(H)(H(H(H(aH(H(H)))))))	1 0 0 0 0;2 0 0 0 0;3 0 0 0 0;4 0 0 0 0;4 0 0 0 1;5 0 0 0 0;5 0 0 0 1;6 0 0 0 1;	2	29.7883	28.3891	32.3869	3	0.77472	No	9.2331e-08	5.10952e-09	0	5.10952e-09	1/sp|Q9Y7X6|ISH1_SCHPO	1/663	2362540	2471130	0
cwq_mix2-3_726.1811.1811.2.0.dta	cwq_mix2-3_726.1811.1811.2.0.dta	cwq_mix2-3_726	1811	825.406	782.356	2	TTASGHITK		4 0 0 0 0	(H(H)(H(H)))	1 0 0 0 0;2 0 0 0 0;3 0 0 0 0;	1	25.118	20.2926	34.0794	3	1.95151	Yes	-1	0	0	0	1/sp|O74947|YJBA_SCHPO	1/274	27110100	22427000	0
cwq_mix2-3_726.18278.18278.4.0.dta	cwq_mix2-3_726.18278.18278.4.0.dta	cwq_mix2-3_726	18278	5272.58	727.07	4	TAAESVTSAFEHNKDTATSK		5 0 0 0 0	(H(H)(H(H(H))))	1 0 0 0 0;2 0 0 0 0;3 0 0 0 0;4 0 0 0 0;	1	18.0822	9.76725	33.5242	3	-0.10458	No	4.70238e-08	2.49148e-09	0	2.49148e-09	1/sp|Q9Y7X6|ISH1_SCHPO	1/389	13728000	12923500	0
cwq_mix2-3_726.18342.18342.3.0.dta	cwq_mix2-3_726.18342.18342.3.0.dta	cwq_mix2-3_726	18342	5289.71	821.041	3	ASSAVSSAGDYVETNVKK		4 0 0 0 0	(H(H)(H(H)))	1 0 0 0 0;2 0 0 0 0;3 0 0 0 0;	2	35.2716	33.9056	37.8084	3	0.23022	Yes	-1	0	0	0	1/sp|Q9Y7X6|ISH1_SCHPO	1/663	18140300	18207200	0
cwq_mix2-3_726.18407.18407.3.0.dta	cwq_mix2-3_726.18407.18407.3.0.dta	cwq_mix2-3_726	18407	5307.46	821.041	3	ASSAVSSAGDYVETNVKK		4 0 0 0 0	(H(H)(H(H)))	1 0 0 0 0;2 0 0 0 0;3 0 0 0 0;	2	35.3224	34.1707	37.4614	3	0.36674	Yes	-1	0	0	0	1/sp|Q9Y7X6|ISH1_SCHPO	1/663	18140300	18207200	0
cwq_mix2-3_726.18412.18412.3.0.dta	cwq_mix2-3_726.18412.18412.3.0.dta	cwq_mix2-3_726	18412	5308.85	1053.78	3	SSSEAAASSSSESVAAASVEAER		5 0 0 0 1	(H(aH)(H(H(H(H)))))	1 0 0 0 0;1 0 0 0 1;2 0 0 0 0;2 0 0 0 1;3 0 0 0 0;3 0 0 0 1;4 0 0 0 0;4 0 0 0 1;5 0 0 0 0;	1	23.6997	29.5478	12.8388	4	4.51192	No	0.008015	0.000294175	0	0.000294175	1/sp|O13898|PMT1_SCHPO	1/805	1435340	1697800	0
cwq_mix2-3_726.18455.18455.4.3.dta	cwq_mix2-3_726.18455.18455.4.3.dta	cwq_mix2-3_726	18455	5320.5	727.07	4	TAAESVTSAFEHNKDTATSK		5 0 0 0 0	(H(H)(H(H(H))))	1 0 0 0 0;2 0 0 0 0;3 0 0 0 0;4 0 0 0 0;	1	32.6558	30.599	36.4755	3	0.59897	No	8.29261e-09	4.65462e-10	0	4.65462e-10	1/sp|Q9Y7X6|ISH1_SCHPO	1/389	13728000	10369300	0
cwq_mix2-3_726.18495.18495.3.0.dta	cwq_mix2-3_726.18495.18495.3.0.dta	cwq_mix2-3_726	18495	5331.26	946.071	3	ASSAVSSAGDYVETNVK		6 0 0 0 1	(H(H)(H(H(aH(H(H))))))	1 0 0 0 0;2 0 0 0 0;3 0 0 0 0;3 0 0 0 1;4 0 0 0 0;4 0 0 0 1;5 0 0 0 1;	2	29.0989	32.2175	23.3072	3	-0.34792	No	1.7698e-05	7.26554e-07	0	7.26554e-07	1/sp|Q9Y7X6|ISH1_SCHPO	1/663	15390600	13235600	0
cwq_mix2-3_726.18523.18523.3.0.dta	cwq_mix2-3_726.18523.18523.3.0.dta	cwq_mix2-3_726	18523	5338.83	821.042	3	ASSAVSSAGDYVETNVKK		4 0 0 0 0	(H(H)(H(H)))	1 0 0 0 0;2 0 0 0 0;3 0 0 0 0;	2	15.8075	13.3154	20.4359	3	0.74584	Yes	-1	0	0	0	1/sp|Q9Y7X6|ISH1_SCHPO	1/663	18140300	18207200	0
cwq_mix2-3_726.18532.18532.4.2.dta	cwq_mix2-3_726.18532.18532.4.2.dta	cwq_mix2-3_726	18532	5341.24	727.07	4	TAAESVTSAFEHNKDTATSK		5 0 0 0 0	(H(H)(H(H(H))))	1 0 0 0 0;2 0 0 0 0;3 0 0 0 0;4 0 0 0 0;	1	21.1409	14.4124	33.6367	3	0.26716	No	4.39937e-08	2.29883e-09	0	2.29883e-09	1/sp|Q9Y7X6|ISH1_SCHPO	1/389	13728000	10369300	0
cwq_mix2-3_726.18552.18552.3.0.dta	cwq_mix2-3_726.18552.18552.3.0.dta	cwq_mix2-3_726	18552	5346.69	861.056	3	TAAESVTSAFEHNKDTATSK		3 0 0 0 0	(H(H)(H))	1 0 0 0 0;2 0 0 0 0;	1	16.9446	13.48	23.3788	3	0.67684	Yes	-1	0	0	0	1/sp|Q9Y7X6|ISH1_SCHPO	1/389	5941740	3392880	0
cwq_mix2-3_726.18561.18561.3.0.dta	cwq_mix2-3_726.18561.18561.3.0.dta	cwq_mix2-3_726	18561	5349.09	940.396	3	ASSAVSSAGDYVETNVK		7 0 0 0 0	(H(H)(H(H(H(H(H))))))	1 0 0 0 0;2 0 0 0 0;3 0 0 0 0;4 0 0 0 0;5 0 0 0 0;6 0 0 0 0;	2	27.0916	31.5633	18.7868	3	0.89434	No	0.000229845	9.74665e-06	0	9.74665e-06	1/sp|Q9Y7X6|ISH1_SCHPO	1/663	21098500	16256900	0
cwq_mix2-3_726.18572.18572.3.0.dta	cwq_mix2-3_726.18572.18572.3.0.dta	cwq_mix2-3_726	18572	5352.05	946.071	3	ASSAVSSAGDYVETNVK		6 0 0 0 1	(H(H)(H(H(H(aH(H))))))	1 0 0 0 0;2 0 0 0 0;3 0 0 0 0;4 0 0 0 0;4 0 0 0 1;5 0 0 0 0;5 0 0 0 1;	2	46.1333	50.083	38.7981	3	0.14182	No	2.15901e-09	1.31882e-10	0	1.31882e-10	1/sp|Q9Y7X6|ISH1_SCHPO	1/663	15390600	13235600	0
cwq_mix2-3_726.18636.18636.3.0.dta	cwq_mix2-3_726.18636.18636.3.0.dta	cwq_mix2-3_726	18636	5369.1	940.396	3	ASSAVSSAGDYVETNVK		7 0 0 0 0	(H(H)(H(H(H(H(H))))))	1 0 0 0 0;2 0 0 0 0;3 0 0 0 0;4 0 0 0 0;5 0 0 0 0;6 0 0 0 0;	2	30.9546	36.3894	20.8613	3	0.45059	No	6.95493e-05	3.07475e-06	0	3.07475e-06	1/sp|Q9Y7X6|ISH1_SCHPO	1/663	21098500	16256900	0
cwq_mix2-3_726.18654.18654.3.0.dta	cwq_mix2-3_726.18654.18654.3.0.dta	cwq_mix2-3_726	18654	5374	946.071	3	ASSAVSSAGDYVETNVK		6 0 0 0 1	(H(H)(H(H(H(H(aH))))))	1 0 0 0 0;2 0 0 0 0;3 0 0 0 0;4 0 0 0 0;5 0 0 0 0;5 0 0 0 1;6 0 0 0 0;	2	47.8659	52.7039	38.881	3	-0.43995	No	2.05833e-09	1.25863e-10	0	1.25863e-10	1/sp|Q9Y7X6|ISH1_SCHPO	1/663	15390600	13235600	0
cwq_mix2-3_726.1888.1888.2.0.dta	cwq_mix2-3_726.1888.1888.2.0.dta	cwq_mix2-3_726	1888	851.434	944.409	2	TTASGHITK		6 0 0 0 0	(H(H)(H(H(H(H)))))	1 0 0 0 0;2 0 0 0 0;3 0 0 0 0;4 0 0 0 0;5 0 0 0 0;	1	31.9625	21.1219	52.0952	3	2.30146	No	1.13026e-12	1.08978e-13	0	1.08978e-13	1/sp|O74947|YJBA_SCHPO	1/274	11704200	9303330	0
cwq_mix2-3_726.18892.18892.3.0.dta	cwq_mix2-3_726.18892.18892.3.0.dta	cwq_mix2-3_726	18892	5437.95	915.074	3	TAAESVTSAFEHNKDTATSK		4 0 0 0 0	(H(H)(H(H)))	1 0 0 0 0;2 0 0 0 0;3 0 0 0 0;	1	27.4506	22.7982	36.0908	3	0.56598	Yes	-1	0	0	0	1/sp|Q9Y7X6|ISH1_SCHPO	1/389	24088100	25697000	0
cwq_mix2-3_726.18962.18962.3.0.dta	cwq_mix2-3_726.18962.18962.3.0.dta	cwq_mix2-3_726	18962	5456.95	915.074	3	TAAESVTSAFEHNKDTATSK		4 0 0 0 0	(H(H)(H(H)))	1 0 0 0 0;2 0 0 0 0;3 0 0 0 0;	1	40.9007	41.518	39.7541	3	0.68955	Yes	-1	0	0	0	1/sp|Q9Y7X6|ISH1_SCHPO	1/389	24088100	25697000	0
cwq_mix2-3_726.19028.19028.3.0.dta	cwq_mix2-3_726.19028.19028.3.0.dta	cwq_mix2-3_726	19028	5474.83	915.074	3	TAAESVTSAFEHNKDTATSK		4 0 0 0 0	(H(H)(H(H)))	1 0 0 0 0;2 0 0 0 0;3 0 0 0 0;	1	36.8366	34.9244	40.3878	3	0.4927	Yes	-1	0	0	0	1/sp|Q9Y7X6|ISH1_SCHPO	1/389	24088100	25697000	0
cwq_mix2-3_726.19097.19097.3.0.dta	cwq_mix2-3_726.19097.19097.3.0.dta	cwq_mix2-3_726	19097	5493.72	915.074	3	TAAESVTSAFEHNKDTATSK		4 0 0 0 0	(H(H)(H(H)))	1 0 0 0 0;2 0 0 0 0;3 0 0 0 0;	1	25.488	20.2749	35.1696	3	0.42162	Yes	-1	0	0	0	1/sp|Q9Y7X6|ISH1_SCHPO	1/389	24088100	25697000	0
cwq_mix2-3_726.19126.19126.3.0.dta	cwq_mix2-3_726.19126.19126.3.0.dta	cwq_mix2-3_726	19126	5501.81	886.378	3	ASSAVSSAGDYVETNVK		6 0 0 0 0	(H(H)(H(H(H(H)))))	1 0 0 0 0;2 0 0 0 0;3 0 0 0 0;4 0 0 0 0;5 0 0 0 0;	2	27.9198	31.4371	21.3876	3	0.50383	No	5.16895e-05	2.21451e-06	0	2.21451e-06	1/sp|Q9Y7X6|ISH1_SCHPO	1/663	31753500	30166900	0
cwq_mix2-3_726.19140.19140.2.0.dta	cwq_mix2-3_726.19140.19140.2.0.dta	cwq_mix2-3_726	19140	5505.64	1329.07	2	ASSAVSSAGDYVETNVK		6 0 0 0 0	(H(H)(H(H(H(H)))))	1 0 0 0 0;2 0 0 0 0;3 0 0 0 0;4 0 0 0 0;5 0 0 0 0;	2	34.3402	36.1948	30.896	3	1.6498	No	2.23951e-07	1.17075e-08	0	1.17075e-08	1/sp|Q9Y7X6|ISH1_SCHPO	1/663	8835130	7381790	0
cwq_mix2-3_726.19179.19179.3.0.dta	cwq_mix2-3_726.19179.19179.3.0.dta	cwq_mix2-3_726	19179	5516.38	892.054	3	ASSAVSSAGDYVETNVK		5 0 0 0 1	(H(H)(H(H(aH(H)))))	1 0 0 0 0;2 0 0 0 0;3 0 0 0 0;3 0 0 0 1;4 0 0 0 0;4 0 0 0 1;	2	57.5567	68.6873	36.8857	3	0.49349	No	6.5302e-09	3.95865e-10	0	3.95865e-10	1/sp|Q9Y7X6|ISH1_SCHPO	1/663	13284600	13295100	0
cwq_mix2-3_726.19189.19189.3.0.dta	cwq_mix2-3_726.19189.19189.3.0.dta	cwq_mix2-3_726	19189	5519.09	886.379	3	ASSAVSSAGDYVETNVK		6 0 0 0 0	(H(H)(H(H(H(H)))))	1 0 0 0 0;2 0 0 0 0;3 0 0 0 0;4 0 0 0 0;5 0 0 0 0;	2	44.2627	50.9913	31.7668	3	0.61221	No	1.33472e-07	7.27177e-09	0	7.27177e-09	1/sp|Q9Y7X6|ISH1_SCHPO	1/663	31753500	30166900	0
cwq_mix2-3_726.19213.19213.2.0.dta	cwq_mix2-3_726.19213.19213.2.0.dta	cwq_mix2-3_726	19213	5526.09	1329.07	2	ASSAVSSAGDYVETNVK		6 0 0 0 0	(H(H)(H(H(H(H)))))	1 0 0 0 0;2 0 0 0 0;3 0 0 0 0;4 0 0 0 0;5 0 0 0 0;	2	40.5761	46.3736	29.8091	3	1.56399	No	4.26595e-07	2.23405e-08	0	2.23405e-08	1/sp|Q9Y7X6|ISH1_SCHPO	1/663	8835130	7381790	0
cwq_mix2-3_726.19246.19246.3.0.dta	cwq_mix2-3_726.19246.19246.3.0.dta	cwq_mix2-3_726	19246	5535.05	892.054	3	ASSAVSSAGDYVETNVK		5 0 0 0 1	(H(H)(H(H(aH(H)))))	1 0 0 0 0;2 0 0 0 0;3 0 0 0 0;3 0 0 0 1;4 0 0 0 0;4 0 0 0 1;	2	44.1179	50.4112	32.4303	3	0.76834	No	8.99786e-08	4.95066e-09	0	4.95066e-09	1/sp|Q9Y7X6|ISH1_SCHPO	1/663	13284600	13295100	0
cwq_mix2-3_726.19291.19291.3.0.dta	cwq_mix2-3_726.19291.19291.3.0.dta	cwq_mix2-3_726	19291	5547.22	821.042	3	ASSAVSSAGDYVETNVKK		4 0 0 0 0	(H(H)(H(H)))	1 0 0 0 0;2 0 0 0 0;3 0 0 0 0;	2	25.3086	21.6994	32.0115	3	0.61785	Yes	-1	0	0	0	1/sp|Q9Y7X6|ISH1_SCHPO	1/663	34878800	37686100	0
cwq_mix2-3_726.19312.19312.3.0.dta	cwq_mix2-3_726.19312.19312.3.0.dta	cwq_mix2-3_726	19312	5552.89	886.378	3	ASSAVSSAGDYVETNVK		6 0 0 0 0	(H(H)(H(H(H(H)))))	1 0 0 0 0;2 0 0 0 0;3 0 0 0 0;4 0 0 0 0;5 0 0 0 0;	2	13.8695	13.5255	14.5082	3	0.10302	No	0.00308663	0.000111045	0	0.000111045	1/sp|Q9Y7X6|ISH1_SCHPO	1/663	32100100	30668600	0
cwq_mix2-3_726.19362.19362.3.0.dta	cwq_mix2-3_726.19362.19362.3.0.dta	cwq_mix2-3_726	19362	5566.67	821.042	3	ASSAVSSAGDYVETNVKK		4 0 0 0 0	(H(H)(H(H)))	1 0 0 0 0;2 0 0 0 0;3 0 0 0 0;	2	48.3854	52.2065	41.2891	3	0.56177	Yes	-1	0	0	0	1/sp|Q9Y7X6|ISH1_SCHPO	1/663	34878800	37686100	0
cwq_mix2-3_726.19385.19385.3.0.dta	cwq_mix2-3_726.19385.19385.3.0.dta	cwq_mix2-3_726	19385	5572.88	861.056	3	TAAESVTSAFEHNKDTATSK		3 0 0 0 0	(H(H)(H))	1 0 0 0 0;2 0 0 0 0;	1	22.8293	19.4635	29.0801	3	0.44438	Yes	-1	0	0	0	1/sp|Q9Y7X6|ISH1_SCHPO	1/389	61041300	63296100	0
cwq_mix2-3_726.19428.19428.3.0.dta	cwq_mix2-3_726.19428.19428.3.0.dta	cwq_mix2-3_726	19428	5584.48	821.042	3	ASSAVSSAGDYVETNVKK		4 0 0 0 0	(H(H)(H(H)))	1 0 0 0 0;2 0 0 0 0;3 0 0 0 0;	2	25.9368	20.772	35.5287	3	0.57518	Yes	-1	0	0	0	1/sp|Q9Y7X6|ISH1_SCHPO	1/663	34878800	61000200	0
cwq_mix2-3_726.19461.19461.3.0.dta	cwq_mix2-3_726.19461.19461.3.0.dta	cwq_mix2-3_726	19461	5593.42	861.056	3	TAAESVTSAFEHNKDTATSK		3 0 0 0 0	(H(H)(H))	1 0 0 0 0;2 0 0 0 0;	1	32.6355	33.5734	30.8937	3	0.55712	Yes	-1	0	0	0	1/sp|Q9Y7X6|ISH1_SCHPO	1/389	61041300	63296100	0
cwq_mix2-3_726.19540.19540.3.0.dta	cwq_mix2-3_726.19540.19540.3.0.dta	cwq_mix2-3_726	19540	5614.79	861.056	3	TAAESVTSAFEHNKDTATSK		3 0 0 0 0	(H(H)(H))	1 0 0 0 0;2 0 0 0 0;	1	33.1673	33.9325	31.7463	3	0.52807	Yes	-1	0	0	0	1/sp|Q9Y7X6|ISH1_SCHPO	1/389	61041300	63296100	0
cwq_mix2-3_726.19586.19586.2.0.dta	cwq_mix2-3_726.19586.19586.2.0.dta	cwq_mix2-3_726	19586	5627.15	1248.04	2	ASSAVSSAGDYVETNVK		5 0 0 0 0	(H(H)(H(H(H))))	1 0 0 0 0;2 0 0 0 0;3 0 0 0 0;4 0 0 0 0;	2	33.1344	37.6722	24.7071	3	1.17638	No	8.09911e-06	3.6384e-07	0	3.6384e-07	1/sp|Q9Y7X6|ISH1_SCHPO	1/663	110590000	99601700	0
cwq_mix2-3_726.19606.19606.3.0.dta	cwq_mix2-3_726.19606.19606.3.0.dta	cwq_mix2-3_726	19606	5632.48	861.056	3	TAAESVTSAFEHNKDTATSK		3 0 0 0 0	(H(H)(H))	1 0 0 0 0;2 0 0 0 0;	1	30.0586	30.0413	30.0908	3	0.62686	Yes	-1	0	0	0	1/sp|Q9Y7X6|ISH1_SCHPO	1/389	61041300	63296100	0
cwq_mix2-3_726.19627.19627.3.0.dta	cwq_mix2-3_726.19627.19627.3.0.dta	cwq_mix2-3_726	19627	5638.01	832.355	3	ASSAVSSAGDYVETNVK		5 0 0 0 0	(H(H)(H(H(H))))	1 0 0 0 0;2 0 0 0 0;3 0 0 0 0;4 0 0 0 0;	2	26.3181	30.8275	17.9436	3	-6.05873	No	0.000379218	1.44096e-05	0	1.44096e-05	1/sp|Q9Y7X6|ISH1_SCHPO	1/663	215441000	239849000	0
cwq_mix2-3_726.19659.19659.2.0.dta	cwq_mix2-3_726.19659.19659.2.0.dta	cwq_mix2-3_726	19659	5646.64	1248.04	2	ASSAVSSAGDYVETNVK		5 0 0 0 0	(H(H)(H(H(H))))	1 0 0 0 0;2 0 0 0 0;3 0 0 0 0;4 0 0 0 0;	2	45.3633	54.1327	29.0772	3	1.05454	No	6.57002e-07	3.41947e-08	0	3.41947e-08	1/sp|Q9Y7X6|ISH1_SCHPO	1/663	110590000	99601700	0
cwq_mix2-3_726.19725.19725.3.0.dta	cwq_mix2-3_726.19725.19725.3.0.dta	cwq_mix2-3_726	19725	5663.8	838.036	3	ASSAVSSAGDYVETNVK		4 0 0 0 1	(H(H)(H(H(aH))))	1 0 0 0 0;2 0 0 0 0;3 0 0 0 0;3 0 0 0 1;4 0 0 0 0;	2	59.5416	77.5769	26.0476	3	0.05218	No	3.79948e-06	1.85105e-07	0	1.85105e-07	1/sp|Q9Y7X6|ISH1_SCHPO	1/663	33002300	37529100	0
cwq_mix2-3_726.19728.19728.2.0.dta	cwq_mix2-3_726.19728.19728.2.0.dta	cwq_mix2-3_726	19728	5664.39	1248.04	2	ASSAVSSAGDYVETNVK		5 0 0 0 0	(H(H)(H(H(H))))	1 0 0 0 0;2 0 0 0 0;3 0 0 0 0;4 0 0 0 0;	2	44.0455	52.183	28.933	3	1.00484	No	7.15141e-07	3.66954e-08	0	3.66954e-08	1/sp|Q9Y7X6|ISH1_SCHPO	1/663	110590000	99601700	0
cwq_mix2-3_726.19802.19802.2.0.dta	cwq_mix2-3_726.19802.19802.2.0.dta	cwq_mix2-3_726	19802	5683.78	1248.04	2	ASSAVSSAGDYVETNVK		5 0 0 0 0	(H(H)(H(H(H))))	1 0 0 0 0;2 0 0 0 0;3 0 0 0 0;4 0 0 0 0;	2	26.4869	28.4642	22.8149	3	1.10184	No	2.32795e-05	9.31242e-07	0	9.31242e-07	1/sp|Q9Y7X6|ISH1_SCHPO	1/663	4643080	2952540	0
cwq_mix2-3_726.20027.20027.3.0.dta	cwq_mix2-3_726.20027.20027.3.0.dta	cwq_mix2-3_726	20027	5744.86	807.038	3	TAAESVTSAFEHNKDTATSK		2 0 0 0 0	(H(H))	1 0 0 0 0;	1	23.7435	26.0279	19.501	2	0.12048	Yes	-1	0	0	0	1/sp|Q9Y7X6|ISH1_SCHPO	1/389	8882160	9045670	0
cwq_mix2-3_726.20039.20039.3.0.dta	cwq_mix2-3_726.20039.20039.3.0.dta	cwq_mix2-3_726	20039	5748.14	821.042	3	ASSAVSSAGDYVETNVKK		4 0 0 0 0	(H(H)(H(H)))	1 0 0 0 0;2 0 0 0 0;3 0 0 0 0;	2	34.6776	33.3524	37.1388	3	0.56543	Yes	-1	0	0	0	1/sp|Q9Y7X6|ISH1_SCHPO	1/663	9832300	24623700	0
cwq_mix2-3_726.2017.2017.2.0.dta	cwq_mix2-3_726.2017.2017.2.0.dta	cwq_mix2-3_726	2017	894.558	1106.46	2	TTASGHITK		8 0 0 0 0	(H(H)(H(H(H(H(H(H)))))))	1 0 0 0 0;2 0 0 0 0;3 0 0 0 0;4 0 0 0 0;5 0 0 0 0;6 0 0 0 0;7 0 0 0 0;	1	25.0949	9.76989	53.5557	3	1.68716	No	4.95014e-13	4.88187e-14	0	4.88187e-14	1/sp|O74947|YJBA_SCHPO	1/274	2995150	2657160	0
cwq_mix2-3_726.2030.2030.2.0.dta	cwq_mix2-3_726.2030.2030.2.0.dta	cwq_mix2-3_726	2030	899.032	944.409	2	TTASGHITK		6 0 0 0 0	(H(H)(H(H(H(H)))))	1 0 0 0 0;2 0 0 0 0;3 0 0 0 0;4 0 0 0 0;5 0 0 0 0;	1	27.9471	16.1339	49.8857	3	2.48792	No	3.95092e-12	3.41935e-13	0	3.41935e-13	1/sp|O74947|YJBA_SCHPO	1/274	6210360	3336410	0
cwq_mix2-3_726.20311.20311.3.0.dta	cwq_mix2-3_726.20311.20311.3.0.dta	cwq_mix2-3_726	20311	5821.91	1049.14	3	VASTSSLPVTSVSASVDPK		7 0 0 0 1	(H(H)(H(H(H(H(H(aH)))))))	1 0 0 0 0;2 0 0 0 0;3 0 0 0 0;4 0 0 0 0;5 0 0 0 0;6 0 0 0 0;6 0 0 0 1;7 0 0 0 0;	3	40.6056	43.496	35.2379	3	0.66535	No	1.71107e-08	9.19932e-10	0	9.19932e-10	1/sp|P87178|YB1D_SCHPO	1/221	15656300	10875400	0
cwq_mix2-3_726.20709.20709.5.0.dta	cwq_mix2-3_726.20709.20709.5.0.dta	cwq_mix2-3_726	20709	5929.1	986.436	5	ITGHISSIEATAADIHDAPSTTTKYVQR		12 0 0 0 0	(H(H)(H(H(H(H(H(H(H(H(H(H)))))))))))	1 0 0 0 0;2 0 0 0 0;3 0 0 0 0;4 0 0 0 0;5 0 0 0 0;6 0 0 0 0;7 0 0 0 0;8 0 0 0 0;9 0 0 0 0;10 0 0 0 0;11 0 0 0 0;	2	9.62286	10.6904	7.64036	3	1.18729	No	0.0984685	0.00447382	0	0.00447382	1/sp|O94559|YF65_SCHPO	2020-01-26	106922000	101804000	0
cwq_mix2-3_726.20743.20743.4.1.dta	cwq_mix2-3_726.20743.20743.4.1.dta	cwq_mix2-3_726	20743	5938.38	1108.22	4	ILSEMSASMASSSAHYTSSPTILSR	5,Oxidation[M];	10 0 0 0 1	(H(H)(H(H(H(H(H(H(aH(H(H))))))))))	1 0 0 0 0;2 0 0 0 0;3 0 0 0 0;4 0 0 0 0;5 0 0 0 0;6 0 0 0 0;7 0 0 0 0;7 0 0 0 1;8 0 0 0 0;8 0 0 0 1;9 0 0 0 1;	3	29.0938	31.47	24.681	3	1.70491	No	8.21871e-06	3.73308e-07	0	3.73308e-07	1/sp|Q9P7L0|YOSE_SCHPO	1/261	2634810	10627300	0
cwq_mix2-3_726.20791.20791.5.0.dta	cwq_mix2-3_726.20791.20791.5.0.dta	cwq_mix2-3_726	20791	5951.5	986.436	5	ITGHISSIEATAADIHDAPSTTTKYVQR		12 0 0 0 0	(H(H)(H(H(H(H(H(H(H(H(H(H)))))))))))	1 0 0 0 0;2 0 0 0 0;3 0 0 0 0;4 0 0 0 0;5 0 0 0 0;6 0 0 0 0;7 0 0 0 0;8 0 0 0 0;9 0 0 0 0;10 0 0 0 0;11 0 0 0 0;	2	19.0986	17.8233	21.4669	3	0.67797	No	4.94371e-05	2.09455e-06	0	2.09455e-06	1/sp|O94559|YF65_SCHPO	2020-01-26	143414000	101289000	0
cwq_mix2-3_726.20798.20798.4.2.dta	cwq_mix2-3_726.20798.20798.4.2.dta	cwq_mix2-3_726	20798	5953.57	1015.19	4	ITGHISSIEATAADIHDAPSTTTK		10 0 0 0 0	(H(H)(H(H(H(H(H(H(H(H)))))))))	1 0 0 0 0;2 0 0 0 0;3 0 0 0 0;4 0 0 0 0;5 0 0 0 0;6 0 0 0 0;7 0 0 0 0;8 0 0 0 0;9 0 0 0 0;	2	21.0847	20.9437	21.3467	2	0.63089	No	5.28921e-05	2.28201e-06	0	2.28201e-06	1/sp|O94559|YF65_SCHPO	2020-01-26	19004700	20748600	0
cwq_mix2-3_726.20877.20877.5.0.dta	cwq_mix2-3_726.20877.20877.5.0.dta	cwq_mix2-3_726	20877	5975.13	986.436	5	ITGHISSIEATAADIHDAPSTTTKYVQR		12 0 0 0 0	(H(H)(H(H(H(H(H(H(H(H(H(H)))))))))))	1 0 0 0 0;2 0 0 0 0;3 0 0 0 0;4 0 0 0 0;5 0 0 0 0;6 0 0 0 0;7 0 0 0 0;8 0 0 0 0;9 0 0 0 0;10 0 0 0 0;11 0 0 0 0;	2	22.8526	27.0235	15.1065	3	0.72565	No	0.00214733	7.93089e-05	0	7.93089e-05	1/sp|O94559|YF65_SCHPO	2020-01-26	106922000	101289000	0
cwq_mix2-3_726.20953.20953.5.0.dta	cwq_mix2-3_726.20953.20953.5.0.dta	cwq_mix2-3_726	20953	5995.85	986.436	5	ITGHISSIEATAADIHDAPSTTTKYVQR		12 0 0 0 0	(H(H)(H(H(H(H(H(H(H(H(H(H)))))))))))	1 0 0 0 0;2 0 0 0 0;3 0 0 0 0;4 0 0 0 0;5 0 0 0 0;6 0 0 0 0;7 0 0 0 0;8 0 0 0 0;9 0 0 0 0;10 0 0 0 0;11 0 0 0 0;	2	27.749	35.2279	13.8597	3	0.8677	No	0.00452885	0.000167372	0	0.000167372	1/sp|O94559|YF65_SCHPO	2020-01-26	106922000	101289000	0
cwq_mix2-3_726.20958.20958.4.0.dta	cwq_mix2-3_726.20958.20958.4.0.dta	cwq_mix2-3_726	20958	5997.15	1232.79	4	ITGHISSIEATAADIHDAPSTTTKYVQR		12 0 0 0 0	(H(H)(H(H(H(H(H(H(H(H(H(H)))))))))))	1 0 0 0 0;2 0 0 0 0;3 0 0 0 0;4 0 0 0 0;5 0 0 0 0;6 0 0 0 0;7 0 0 0 0;8 0 0 0 0;9 0 0 0 0;10 0 0 0 0;11 0 0 0 0;	2	25.5808	21.114	33.8764	3	0.92167	No	3.81759e-08	1.98495e-09	0	1.98495e-09	1/sp|O94559|YF65_SCHPO	2020-01-26	49702900	38102800	0
cwq_mix2-3_726.20970.20970.4.0.dta	cwq_mix2-3_726.20970.20970.4.0.dta	cwq_mix2-3_726	20970	6000.39	1015.19	4	ITGHISSIEATAADIHDAPSTTTK		10 0 0 0 0	(H(H)(H(H(H(H(H(H(H(H)))))))))	1 0 0 0 0;2 0 0 0 0;3 0 0 0 0;4 0 0 0 0;5 0 0 0 0;6 0 0 0 0;7 0 0 0 0;8 0 0 0 0;9 0 0 0 0;	2	17.2127	10.3497	29.9584	3	1.21742	No	3.90528e-07	2.03796e-08	0	2.03796e-08	1/sp|O94559|YF65_SCHPO	2020-01-26	19004700	20748600	0
cwq_mix2-3_726.21026.21026.5.0.dta	cwq_mix2-3_726.21026.21026.5.0.dta	cwq_mix2-3_726	21026	6015.46	986.436	5	ITGHISSIEATAADIHDAPSTTTKYVQR		12 0 0 0 0	(H(H)(H(H(H(H(H(H(H(H(H(H)))))))))))	1 0 0 0 0;2 0 0 0 0;3 0 0 0 0;4 0 0 0 0;5 0 0 0 0;6 0 0 0 0;7 0 0 0 0;8 0 0 0 0;9 0 0 0 0;10 0 0 0 0;11 0 0 0 0;	2	20.5879	23.2536	15.6372	3	1.12844	No	0.00155036	5.55972e-05	0	5.55972e-05	1/sp|O94559|YF65_SCHPO	2020-01-26	141165000	136083000	0
cwq_mix2-3_726.21047.21047.3.2.dta	cwq_mix2-3_726.21047.21047.3.2.dta	cwq_mix2-3_726	21047	6021.2	1110.83	3	TTTYVGPSPSASSVVAYTTK		7 0 0 0 1	(H(H)(H(H(H(H(H(aH)))))))	1 0 0 0 0;2 0 0 0 0;3 0 0 0 0;4 0 0 0 0;5 0 0 0 0;6 0 0 0 0;6 0 0 0 1;7 0 0 0 0;	1	25.3968	25.571	25.0734	3	0.81874	No	6.59294e-06	3.04469e-07	0	3.04469e-07	1/sp|O42665|YF8B_SCHPO	1/265	1768670	1586130	0
cwq_mix2-3_726.21055.21055.4.0.dta	cwq_mix2-3_726.21055.21055.4.0.dta	cwq_mix2-3_726	21055	6023.35	1232.79	4	ITGHISSIEATAADIHDAPSTTTKYVQR		12 0 0 0 0	(H(H)(H(H(H(H(H(H(H(H(H(H)))))))))))	1 0 0 0 0;2 0 0 0 0;3 0 0 0 0;4 0 0 0 0;5 0 0 0 0;6 0 0 0 0;7 0 0 0 0;8 0 0 0 0;9 0 0 0 0;10 0 0 0 0;11 0 0 0 0;	2	9.18632	7.70356	11.94	2	1.23903	No	0.0127223	0.000519572	0.00591716	0.00643673	1/sp|O94559|YF65_SCHPO	2020-01-26	59423500	54356000	0
cwq_mix2-3_726.21094.21094.4.0.dta	cwq_mix2-3_726.21094.21094.4.0.dta	cwq_mix2-3_726	21094	6033.96	974.679	4	ITGHISSIEATAADIHDAPSTTTK		9 0 0 0 0	(H(H)(H(H(H(H(H(H(H))))))))	1 0 0 0 0;2 0 0 0 0;3 0 0 0 0;4 0 0 0 0;5 0 0 0 0;6 0 0 0 0;7 0 0 0 0;8 0 0 0 0;	2	21.0754	11.0682	39.6603	3	-0.71375	No	1.3154e-09	8.21547e-11	0	8.21547e-11	1/sp|O94559|YF65_SCHPO	2020-01-26	14007200	6782610	0
cwq_mix2-3_726.21127.21127.5.0.dta	cwq_mix2-3_726.21127.21127.5.0.dta	cwq_mix2-3_726	21127	6042.92	986.436	5	ITGHISSIEATAADIHDAPSTTTKYVQR		12 0 0 0 0	(H(H)(H(H(H(H(H(H(H(H(H(H)))))))))))	1 0 0 0 0;2 0 0 0 0;3 0 0 0 0;4 0 0 0 0;5 0 0 0 0;6 0 0 0 0;7 0 0 0 0;8 0 0 0 0;9 0 0 0 0;10 0 0 0 0;11 0 0 0 0;	2	22.4014	24.8205	17.909	3	0.53086	No	0.000387183	1.45629e-05	0	1.45629e-05	1/sp|O94559|YF65_SCHPO	2020-01-26	56285400	48911100	0
cwq_mix2-3_726.21139.21139.4.0.dta	cwq_mix2-3_726.21139.21139.4.0.dta	cwq_mix2-3_726	21139	6046.19	1232.79	4	ITGHISSIEATAADIHDAPSTTTKYVQR		12 0 0 0 0	(H(H)(H(H(H(H(H(H(H(H(H(H)))))))))))	1 0 0 0 0;2 0 0 0 0;3 0 0 0 0;4 0 0 0 0;5 0 0 0 0;6 0 0 0 0;7 0 0 0 0;8 0 0 0 0;9 0 0 0 0;10 0 0 0 0;11 0 0 0 0;	2	9.44762	9.39257	9.54984	2	1.15137	No	0.0386739	0.00173024	0	0.00173024	1/sp|O94559|YF65_SCHPO	2020-01-26	51227700	52699700	0
cwq_mix2-3_726.21166.21166.4.0.dta	cwq_mix2-3_726.21166.21166.4.0.dta	cwq_mix2-3_726	21166	6053.39	974.68	4	ITGHISSIEATAADIHDAPSTTTK		9 0 0 0 0	(H(H)(H(H(H(H(H(H(H))))))))	1 0 0 0 0;2 0 0 0 0;3 0 0 0 0;4 0 0 0 0;5 0 0 0 0;6 0 0 0 0;7 0 0 0 0;8 0 0 0 0;	2	24.0853	14.3841	42.1018	3	0.19597	No	3.26298e-10	2.20023e-11	0	2.20023e-11	1/sp|O94559|YF65_SCHPO	2020-01-26	14007200	6782610	0
cwq_mix2-3_726.21210.21210.5.0.dta	cwq_mix2-3_726.21210.21210.5.0.dta	cwq_mix2-3_726	21210	6065.55	986.437	5	ITGHISSIEATAADIHDAPSTTTKYVQR		12 0 0 0 0	(H(H)(H(H(H(H(H(H(H(H(H(H)))))))))))	1 0 0 0 0;2 0 0 0 0;3 0 0 0 0;4 0 0 0 0;5 0 0 0 0;6 0 0 0 0;7 0 0 0 0;8 0 0 0 0;9 0 0 0 0;10 0 0 0 0;11 0 0 0 0;	2	20.6723	27.7116	7.59943	2	1.55761	No	0.100589	0.00458244	0	0.00458244	1/sp|O94559|YF65_SCHPO	2020-01-26	36960500	36302700	0
cwq_mix2-3_726.21212.21212.4.0.dta	cwq_mix2-3_726.21212.21212.4.0.dta	cwq_mix2-3_726	21212	6066.11	1232.79	4	ITGHISSIEATAADIHDAPSTTTKYVQR		12 0 0 0 0	(H(H)(H(H(H(H(H(H(H(H(H(H)))))))))))	1 0 0 0 0;2 0 0 0 0;3 0 0 0 0;4 0 0 0 0;5 0 0 0 0;6 0 0 0 0;7 0 0 0 0;8 0 0 0 0;9 0 0 0 0;10 0 0 0 0;11 0 0 0 0;	2	15.6003	11.6486	22.9393	3	0.69765	No	2.17216e-05	9.01125e-07	0	9.01125e-07	1/sp|O94559|YF65_SCHPO	2020-01-26	97765800	52699700	0
cwq_mix2-3_726.21252.21252.4.0.dta	cwq_mix2-3_726.21252.21252.4.0.dta	cwq_mix2-3_726	21252	6077.02	974.681	4	ITGHISSIEATAADIHDAPSTTTK		9 0 0 0 0	(H(H)(H(H(H(H(H(H(H))))))))	1 0 0 0 0;2 0 0 0 0;3 0 0 0 0;4 0 0 0 0;5 0 0 0 0;6 0 0 0 0;7 0 0 0 0;8 0 0 0 0;	2	22.2983	16.9485	32.2337	3	1.22582	No	1.01129e-07	5.85655e-09	0	5.85655e-09	1/sp|O94559|YF65_SCHPO	2020-01-26	4597540	13478000	0
cwq_mix2-3_726.21283.21283.4.0.dta	cwq_mix2-3_726.21283.21283.4.0.dta	cwq_mix2-3_726	21283	6085.3	1232.79	4	ITGHISSIEATAADIHDAPSTTTKYVQR		12 0 0 0 0	(H(H)(H(H(H(H(H(H(H(H(H(H)))))))))))	1 0 0 0 0;2 0 0 0 0;3 0 0 0 0;4 0 0 0 0;5 0 0 0 0;6 0 0 0 0;7 0 0 0 0;8 0 0 0 0;9 0 0 0 0;10 0 0 0 0;11 0 0 0 0;	2	19.5114	16.118	25.8135	3	0.17819	No	4.33991e-06	2.12256e-07	0	2.12256e-07	1/sp|O94559|YF65_SCHPO	2020-01-26	30676700	26534200	0
cwq_mix2-3_726.21305.21305.5.0.dta	cwq_mix2-3_726.21305.21305.5.0.dta	cwq_mix2-3_726	21305	6091.21	986.436	5	ITGHISSIEATAADIHDAPSTTTKYVQR		12 0 0 0 0	(H(H)(H(H(H(H(H(H(H(H(H(H)))))))))))	1 0 0 0 0;2 0 0 0 0;3 0 0 0 0;4 0 0 0 0;5 0 0 0 0;6 0 0 0 0;7 0 0 0 0;8 0 0 0 0;9 0 0 0 0;10 0 0 0 0;11 0 0 0 0;	2	27.1824	30.1359	21.6973	3	0.73276	No	4.34434e-05	1.78236e-06	0	1.78236e-06	1/sp|O94559|YF65_SCHPO	2020-01-26	106486000	98566300	0
cwq_mix2-3_726.21384.21384.4.0.dta	cwq_mix2-3_726.21384.21384.4.0.dta	cwq_mix2-3_726	21384	6112.53	1192.28	4	ITGHISSIEATAADIHDAPSTTTKYVQR		11 0 0 0 0	(H(H)(H(H(H(H(H(H(H(H(H))))))))))	1 0 0 0 0;2 0 0 0 0;3 0 0 0 0;4 0 0 0 0;5 0 0 0 0;6 0 0 0 0;7 0 0 0 0;8 0 0 0 0;9 0 0 0 0;10 0 0 0 0;	2	11.7323	12.3643	10.5585	3	0.55088	No	0.0243804	0.000993671	0	0.000993671	1/sp|O94559|YF65_SCHPO	2020-01-26	97972100	83783500	0
cwq_mix2-3_726.21454.21454.4.0.dta	cwq_mix2-3_726.21454.21454.4.0.dta	cwq_mix2-3_726	21454	6131.42	1192.28	4	ITGHISSIEATAADIHDAPSTTTKYVQR		11 0 0 0 0	(H(H)(H(H(H(H(H(H(H(H(H))))))))))	1 0 0 0 0;2 0 0 0 0;3 0 0 0 0;4 0 0 0 0;5 0 0 0 0;6 0 0 0 0;7 0 0 0 0;8 0 0 0 0;9 0 0 0 0;10 0 0 0 0;	2	18.6529	17.2677	21.2252	3	1.06367	No	5.66352e-05	2.45932e-06	0	2.45932e-06	1/sp|O94559|YF65_SCHPO	2020-01-26	97972100	83783500	0
cwq_mix2-3_726.21455.21455.5.0.dta	cwq_mix2-3_726.21455.21455.5.0.dta	cwq_mix2-3_726	21455	6131.7	954.025	5	ITGHISSIEATAADIHDAPSTTTKYVQR		11 0 0 0 0	(H(H)(H(H(H(H(H(H(H(H(H))))))))))	1 0 0 0 0;2 0 0 0 0;3 0 0 0 0;4 0 0 0 0;5 0 0 0 0;6 0 0 0 0;7 0 0 0 0;8 0 0 0 0;9 0 0 0 0;10 0 0 0 0;	2	23.2349	26.072	17.9659	3	0.9745	No	0.000374181	1.43342e-05	0	1.43342e-05	1/sp|O94559|YF65_SCHPO	2020-01-26	153834000	149422000	0
cwq_mix2-3_726.21669.21669.5.0.dta	cwq_mix2-3_726.21669.21669.5.0.dta	cwq_mix2-3_726	21669	6188.9	921.614	5	ITGHISSIEATAADIHDAPSTTTKYVQR		10 0 0 0 0	(H(H)(H(H(H(H(H(H(H(H)))))))))	1 0 0 0 0;2 0 0 0 0;3 0 0 0 0;4 0 0 0 0;5 0 0 0 0;6 0 0 0 0;7 0 0 0 0;8 0 0 0 0;9 0 0 0 0;	2	23.9202	31.3271	10.1646	3	0.52845	No	0.0291753	0.00123479	0	0.00123479	1/sp|O94559|YF65_SCHPO	2020-01-26	66540400	73249000	0
cwq_mix2-3_726.2188.2188.3.0.dta	cwq_mix2-3_726.2188.2188.3.0.dta	cwq_mix2-3_726	2188	941.201	737.977	3	TTASGHITK		8 0 0 0 0	(H(H)(H(H(H(H(H(H)))))))	1 0 0 0 0;2 0 0 0 0;3 0 0 0 0;4 0 0 0 0;5 0 0 0 0;6 0 0 0 0;7 0 0 0 0;	1	30.087	11.1844	65.1917	3	1.44755	No	7.91708e-16	9.645e-17	0	9.645e-17	1/sp|O74947|YJBA_SCHPO	1/274	3451780	3170900	0
cwq_mix2-3_726.2190.2190.2.0.dta	cwq_mix2-3_726.2190.2190.2.0.dta	cwq_mix2-3_726	2190	941.756	1106.46	2	TTASGHITK		8 0 0 0 0	(H(H)(H(H(H(H(H(H)))))))	1 0 0 0 0;2 0 0 0 0;3 0 0 0 0;4 0 0 0 0;5 0 0 0 0;6 0 0 0 0;7 0 0 0 0;	1	32.846	17.4075	61.5174	3	2.25228	No	5.84364e-15	6.2149e-16	0	6.2149e-16	1/sp|O74947|YJBA_SCHPO	1/274	3663570	2543360	0
cwq_mix2-3_726.2304.2304.2.0.dta	cwq_mix2-3_726.2304.2304.2.0.dta	cwq_mix2-3_726	2304	974.193	1106.46	2	TTASGHITK		8 0 0 0 0	(H(H)(H(H(H(H(H(H)))))))	1 0 0 0 0;2 0 0 0 0;3 0 0 0 0;4 0 0 0 0;5 0 0 0 0;6 0 0 0 0;7 0 0 0 0;	1	25.1431	8.27045	56.478	3	1.98826	No	9.56322e-14	9.9624e-15	0.00591716	0.00591716	1/sp|O74947|YJBA_SCHPO	1/274	2569070	2031160	0
cwq_mix2-3_726.23218.23218.3.1.dta	cwq_mix2-3_726.23218.23218.3.1.dta	cwq_mix2-3_726	23218	6589.98	1363.91	3	THHTEYTTLTDGSIDTYTITAK		10 0 0 0 0	(H(H)(H(H(H(H(H(H(H(H)))))))))	1 0 0 0 0;2 0 0 0 0;3 0 0 0 0;4 0 0 0 0;5 0 0 0 0;6 0 0 0 0;7 0 0 0 0;8 0 0 0 0;9 0 0 0 0;	1	31.7378	25.3001	43.6936	3	2.69799	No	1.32106e-10	9.22003e-12	0	9.22003e-12	1/sp|Q9C0Y2|YKL1_SCHPO	1/74	3271010	1966170	0
cwq_mix2-3_726.23294.23294.3.0.dta	cwq_mix2-3_726.23294.23294.3.0.dta	cwq_mix2-3_726	23294	6610.57	1363.91	3	THHTEYTTLTDGSIDTYTITAK		10 0 0 0 0	(H(H)(H(H(H(H(H(H(H(H)))))))))	1 0 0 0 0;2 0 0 0 0;3 0 0 0 0;4 0 0 0 0;5 0 0 0 0;6 0 0 0 0;7 0 0 0 0;8 0 0 0 0;9 0 0 0 0;	1	34.5136	27.4311	47.6669	3	1.04311	No	1.38953e-11	1.15153e-12	0	1.15153e-12	1/sp|Q9C0Y2|YKL1_SCHPO	1/74	4780800	2698610	0
cwq_mix2-3_726.23361.23361.4.0.dta	cwq_mix2-3_726.23361.23361.4.0.dta	cwq_mix2-3_726	23361	6628.71	982.671	4	THHTEYTTLTDGSIDTYTITAK		9 0 0 0 0	(H(H)(H(H(H(H(H(H(H))))))))	1 0 0 0 0;2 0 0 0 0;3 0 0 0 0;4 0 0 0 0;5 0 0 0 0;6 0 0 0 0;7 0 0 0 0;8 0 0 0 0;	1	11.4055	12.5939	9.19847	3	2.62966	No	0.0455622	0.00211553	0	0.00211553	1/sp|Q9C0Y2|YKL1_SCHPO	1/74	8172390	6158160	0
cwq_mix2-3_726.23383.23383.3.0.dta	cwq_mix2-3_726.23383.23383.3.0.dta	cwq_mix2-3_726	23383	6634.11	1363.91	3	THHTEYTTLTDGSIDTYTITAK		10 0 0 0 0	(H(H)(H(H(H(H(H(H(H(H)))))))))	1 0 0 0 0;2 0 0 0 0;3 0 0 0 0;4 0 0 0 0;5 0 0 0 0;6 0 0 0 0;7 0 0 0 0;8 0 0 0 0;9 0 0 0 0;	1	27.4707	23.8169	34.2563	3	3.52762	No	3.05012e-08	1.5354e-09	0	1.5354e-09	1/sp|Q9C0Y2|YKL1_SCHPO	1/74	1646960	2892910	0
cwq_mix2-3_726.23430.23430.3.0.dta	cwq_mix2-3_726.23430.23430.3.0.dta	cwq_mix2-3_726	23430	6647	1309.89	3	THHTEYTTLTDGSIDTYTITAK		9 0 0 0 0	(H(H)(H(H(H(H(H(H(H))))))))	1 0 0 0 0;2 0 0 0 0;3 0 0 0 0;4 0 0 0 0;5 0 0 0 0;6 0 0 0 0;7 0 0 0 0;8 0 0 0 0;	1	49.7989	45.9676	56.9141	3	0.52383	No	7.49176e-14	7.72513e-15	0	7.72513e-15	1/sp|Q9C0Y2|YKL1_SCHPO	1/74	191105000	131523000	0
cwq_mix2-3_726.23445.23445.4.0.dta	cwq_mix2-3_726.23445.23445.4.0.dta	cwq_mix2-3_726	23445	6650.74	982.669	4	THHTEYTTLTDGSIDTYTITAK		9 0 0 0 0	(H(H)(H(H(H(H(H(H(H))))))))	1 0 0 0 0;2 0 0 0 0;3 0 0 0 0;4 0 0 0 0;5 0 0 0 0;6 0 0 0 0;7 0 0 0 0;8 0 0 0 0;	1	46.2888	56.8816	26.6165	3	0.47877	No	2.74574e-06	1.31775e-07	0	1.31775e-07	1/sp|Q9C0Y2|YKL1_SCHPO	1/74	288710000	252748000	0
cwq_mix2-3_726.23502.23502.3.0.dta	cwq_mix2-3_726.23502.23502.3.0.dta	cwq_mix2-3_726	23502	6665.34	1309.89	3	THHTEYTTLTDGSIDTYTITAK		9 0 0 0 0	(H(H)(H(H(H(H(H(H(H))))))))	1 0 0 0 0;2 0 0 0 0;3 0 0 0 0;4 0 0 0 0;5 0 0 0 0;6 0 0 0 0;7 0 0 0 0;8 0 0 0 0;	1	74.1408	76.1238	70.458	3	0.67965	No	4.75899e-17	5.16867e-18	0	5.16867e-18	1/sp|Q9C0Y2|YKL1_SCHPO	1/74	191105000	131523000	0
cwq_mix2-3_726.23523.23523.4.0.dta	cwq_mix2-3_726.23523.23523.4.0.dta	cwq_mix2-3_726	23523	6670.72	982.669	4	THHTEYTTLTDGSIDTYTITAK		9 0 0 0 0	(H(H)(H(H(H(H(H(H(H))))))))	1 0 0 0 0;2 0 0 0 0;3 0 0 0 0;4 0 0 0 0;5 0 0 0 0;6 0 0 0 0;7 0 0 0 0;8 0 0 0 0;	1	51.9956	64.215	29.3025	3	0.33008	No	5.75344e-07	2.98032e-08	0	2.98032e-08	1/sp|Q9C0Y2|YKL1_SCHPO	1/74	288710000	252748000	0
cwq_mix2-3_726.23589.23589.4.0.dta	cwq_mix2-3_726.23589.23589.4.0.dta	cwq_mix2-3_726	23589	6686.51	982.669	4	THHTEYTTLTDGSIDTYTITAK		9 0 0 0 0	(H(H)(H(H(H(H(H(H(H))))))))	1 0 0 0 0;2 0 0 0 0;3 0 0 0 0;4 0 0 0 0;5 0 0 0 0;6 0 0 0 0;7 0 0 0 0;8 0 0 0 0;	1	43.0558	54.687	21.4549	3	-0.15164	No	4.97725e-05	2.11595e-06	0	2.11595e-06	1/sp|Q9C0Y2|YKL1_SCHPO	1/74	321188000	275240000	0
cwq_mix2-3_726.23590.23590.3.0.dta	cwq_mix2-3_726.23590.23590.3.0.dta	cwq_mix2-3_726	23590	6686.79	1309.89	3	THHTEYTTLTDGSIDTYTITAK		9 0 0 0 0	(H(H)(H(H(H(H(H(H(H))))))))	1 0 0 0 0;2 0 0 0 0;3 0 0 0 0;4 0 0 0 0;5 0 0 0 0;6 0 0 0 0;7 0 0 0 0;8 0 0 0 0;	1	59.8183	56.6728	65.6599	3	0.51008	No	6.15141e-16	8.38437e-17	0	8.38437e-17	1/sp|Q9C0Y2|YKL1_SCHPO	1/74	204836000	139909000	0
cwq_mix2-3_726.23664.23664.4.0.dta	cwq_mix2-3_726.23664.23664.4.0.dta	cwq_mix2-3_726	23664	6705.34	982.669	4	THHTEYTTLTDGSIDTYTITAK		9 0 0 0 0	(H(H)(H(H(H(H(H(H(H))))))))	1 0 0 0 0;2 0 0 0 0;3 0 0 0 0;4 0 0 0 0;5 0 0 0 0;6 0 0 0 0;7 0 0 0 0;8 0 0 0 0;	1	32.5307	42.0498	14.8524	3	-0.28199	No	0.00250713	8.98188e-05	0	8.98188e-05	1/sp|Q9C0Y2|YKL1_SCHPO	1/74	325799000	280681000	0
cwq_mix2-3_726.23723.23723.3.1.dta	cwq_mix2-3_726.23723.23723.3.1.dta	cwq_mix2-3_726	23723	6719.46	988.49	3	HAAGSGSATTIPSPGSATTKPTPGSATTK		2 0 0 0 0	(H(H))	1 0 0 0 0;	5	5.20377	8.00579	0	0	7.75765	Yes	-1	0	0.00591716	0.00591716	1/sp|O14273|YET4_SCHPO	1/560	986821	219249000	0
cwq_mix2-3_726.23831.23831.4.2.dta	cwq_mix2-3_726.23831.23831.4.2.dta	cwq_mix2-3_726	23831	6744.17	800.606	4	DGHVIDSSNLQTDSVKDYSEVSR		4 0 0 0 0	(H(H)(H(H)))	1 0 0 0 0;2 0 0 0 0;3 0 0 0 0;	7	39.3183	50.151	19.2003	3	-0.09233	Yes	-1	0	0	0	1/sp|Q9P7L0|YOSE_SCHPO	1/755	21973400	31118700	0
cwq_mix2-3_726.23953.23953.3.0.dta	cwq_mix2-3_726.23953.23953.3.0.dta	cwq_mix2-3_726	23953	6772.91	1520.29	3	ILSEMSASMASSSAHYTSSPTILSR		12 0 0 0 0	(H(H)(H(H(H(H(H(H(H(H(H(H)))))))))))	1 0 0 0 0;2 0 0 0 0;3 0 0 0 0;4 0 0 0 0;5 0 0 0 0;6 0 0 0 0;7 0 0 0 0;8 0 0 0 0;9 0 0 0 0;10 0 0 0 0;11 0 0 0 0;	3	25.4252	17.3067	40.5026	3	-9.14089	No	8.12137e-10	5.07953e-11	0	5.07953e-11	1/sp|Q9P7L0|YOSE_SCHPO	1/261	4845700	2297900	0
cwq_mix2-3_726.24212.24212.3.0.dta	cwq_mix2-3_726.24212.24212.3.0.dta	cwq_mix2-3_726	24212	6832.28	1466.28	3	ILSEMSASMASSSAHYTSSPTILSR		11 0 0 0 0	(H(H)(H(H(H(H(H(H(H(H(H))))))))))	1 0 0 0 0;2 0 0 0 0;3 0 0 0 0;4 0 0 0 0;5 0 0 0 0;6 0 0 0 0;7 0 0 0 0;8 0 0 0 0;9 0 0 0 0;10 0 0 0 0;	3	39.8075	29.4975	58.9546	3	0.89532	No	2.40339e-14	2.42346e-15	0	2.42346e-15	1/sp|Q9P7L0|YOSE_SCHPO	1/261	68017700	50610500	0
cwq_mix2-3_726.24360.24360.4.2.dta	cwq_mix2-3_726.24360.24360.4.2.dta	cwq_mix2-3_726	24360	6866.49	942.157	4	THHTEYTTLTDGSIDTYTITAK		8 0 0 0 0	(H(H)(H(H(H(H(H(H)))))))	1 0 0 0 0;2 0 0 0 0;3 0 0 0 0;4 0 0 0 0;5 0 0 0 0;6 0 0 0 0;7 0 0 0 0;	1	29.0136	38.4249	11.5355	3	1.34902	No	0.0154813	0.000653526	0	0.000653526	1/sp|Q9C0Y2|YKL1_SCHPO	1/74	41801700	31119900	0
cwq_mix2-3_726.24442.24442.3.2.dta	cwq_mix2-3_726.24442.24442.3.2.dta	cwq_mix2-3_726	24442	6886.45	998.091	3	SEEKEASNPTTWDFTPTNK		5 0 0 0 0	(H(H)(H(H(H))))	1 0 0 0 0;2 0 0 0 0;3 0 0 0 0;4 0 0 0 0;	1	12.093	9.53908	16.836	3	-0.00162	No	0.000741874	2.61672e-05	0	2.61672e-05	1/sp|O59729|SLPI_SCHPO	1/63	8514010	38352300	0
cwq_mix2-3_726.24449.24449.4.1.dta	cwq_mix2-3_726.24449.24449.4.1.dta	cwq_mix2-3_726	24449	6888.24	942.155	4	THHTEYTTLTDGSIDTYTITAK		8 0 0 0 0	(H(H)(H(H(H(H(H(H)))))))	1 0 0 0 0;2 0 0 0 0;3 0 0 0 0;4 0 0 0 0;5 0 0 0 0;6 0 0 0 0;7 0 0 0 0;	1	36.5167	45.8805	19.1267	3	-0.16256	No	0.000188322	8.34069e-06	0	8.34069e-06	1/sp|Q9C0Y2|YKL1_SCHPO	1/74	41801700	40652200	0
cwq_mix2-3_726.24453.24453.3.0.dta	cwq_mix2-3_726.24453.24453.3.0.dta	cwq_mix2-3_726	24453	6889.35	1255.87	3	THHTEYTTLTDGSIDTYTITAK		8 0 0 0 0	(H(H)(H(H(H(H(H(H)))))))	1 0 0 0 0;2 0 0 0 0;3 0 0 0 0;4 0 0 0 0;5 0 0 0 0;6 0 0 0 0;7 0 0 0 0;	1	31.7565	30.9296	33.2921	3	0.77886	No	5.3955e-08	2.8548e-09	0	2.8548e-09	1/sp|Q9C0Y2|YKL1_SCHPO	1/74	31624800	35923900	0
cwq_mix2-3_726.24727.24727.4.0.dta	cwq_mix2-3_726.24727.24727.4.0.dta	cwq_mix2-3_726	24727	6957.97	942.156	4	THHTEYTTLTDGSIDTYTITAK		8 0 0 0 0	(H(H)(H(H(H(H(H(H)))))))	1 0 0 0 0;2 0 0 0 0;3 0 0 0 0;4 0 0 0 0;5 0 0 0 0;6 0 0 0 0;7 0 0 0 0;	1	31.2204	40.9828	13.0902	3	0.07963	No	0.00699451	0.000257997	0	0.000257997	1/sp|Q9C0Y2|YKL1_SCHPO	1/74	6670340	20798600	0
cwq_mix2-3_726.24772.24772.3.0.dta	cwq_mix2-3_726.24772.24772.3.0.dta	cwq_mix2-3_726	24772	6970.17	1255.87	3	THHTEYTTLTDGSIDTYTITAK		8 0 0 0 0	(H(H)(H(H(H(H(H(H)))))))	1 0 0 0 0;2 0 0 0 0;3 0 0 0 0;4 0 0 0 0;5 0 0 0 0;6 0 0 0 0;7 0 0 0 0;	1	39.7839	37.3197	44.3603	3	1.06646	No	9.05094e-11	6.40152e-12	0	6.40152e-12	1/sp|Q9C0Y2|YKL1_SCHPO	1/74	4081250	12932000	0
cwq_mix2-3_726.24804.24804.4.0.dta	cwq_mix2-3_726.24804.24804.4.0.dta	cwq_mix2-3_726	24804	6978.81	942.155	4	THHTEYTTLTDGSIDTYTITAK		8 0 0 0 0	(H(H)(H(H(H(H(H(H)))))))	1 0 0 0 0;2 0 0 0 0;3 0 0 0 0;4 0 0 0 0;5 0 0 0 0;6 0 0 0 0;7 0 0 0 0;	1	19.3956	24.1002	10.6585	3	-0.40794	No	0.0232919	0.000965537	0	0.000965537	1/sp|Q9C0Y2|YKL1_SCHPO	1/74	7233660	20798600	0
cwq_mix2-3_726.25145.25145.2.0.dta	cwq_mix2-3_726.25145.25145.2.0.dta	cwq_mix2-3_726	25145	7069.94	816.369	2	DAJNTQFQFTSR		0 1 0 0 0	(N)		5	22.677	29.7546	9.53308	1	0.36941	Yes	-1	0	0	0	1/sp|Q9C0Y4|AGLU_SCHPO	1/118	10126900	11732600	0
cwq_mix2-3_726.2738.2738.2.0.dta	cwq_mix2-3_726.2738.2738.2.0.dta	cwq_mix2-3_726	2738	1106.13	782.355	2	TTASGHITK		4 0 0 0 0	(H(H)(H(H)))	1 0 0 0 0;2 0 0 0 0;3 0 0 0 0;	1	16.9889	8.2795	33.1635	3	1.15469	Yes	-1	0	0.00591716	0.00591716	1/sp|O74947|YJBA_SCHPO	1/274	2059900	1117960	0
cwq_mix2-3_726.27474.27474.2.1.dta	cwq_mix2-3_726.27474.27474.2.1.dta	cwq_mix2-3_726	27474	7677.87	889.964	2	KPTLGSIEVAYSR		0 0 0 0 2	(aH(aH))	0 0 0 0 1;	3	4.99097	7.67841	0	0	-9.81027	Yes	-1	0	0.00591716	0.00591716	1/sp|Q09847|NU146_SCHPO	1/1231	92601.7	15743300	0
cwq_mix2-3_726.2780.2780.2.0.dta	cwq_mix2-3_726.2780.2780.2.0.dta	cwq_mix2-3_726	2780	1118.16	964.898	2	LPTSSK		8 0 0 0 0	(H(H)(H(H(H(H(H(H)))))))	1 0 0 0 0;2 0 0 0 0;3 0 0 0 0;4 0 0 0 0;5 0 0 0 0;6 0 0 0 0;7 0 0 0 0;	3	28.7168	9.5244	64.3598	3	2.39003	No	1.24123e-15	1.58004e-16	0	1.58004e-16	1/sp|O74947|YJBA_SCHPO	1/264	18563600	17019900	0
cwq_mix2-3_726.2836.2836.2.0.dta	cwq_mix2-3_726.2836.2836.2.0.dta	cwq_mix2-3_726	2836	1133.51	964.898	2	LPTSSK		8 0 0 0 0	(H(H)(H(H(H(H(H(H)))))))	1 0 0 0 0;2 0 0 0 0;3 0 0 0 0;4 0 0 0 0;5 0 0 0 0;6 0 0 0 0;7 0 0 0 0;	3	31.5653	10.9229	69.9014	3	2.33507	No	6.38942e-17	6.88273e-18	0	6.88273e-18	1/sp|O74947|YJBA_SCHPO	1/264	56092000	44737200	0
cwq_mix2-3_726.29226.29226.4.2.dta	cwq_mix2-3_726.29226.29226.4.2.dta	cwq_mix2-3_726	29226	8134.13	998.679	4	SAASKVQDAEFSIQTAPSFPK		11 0 0 0 0	(H(H)(H(H(H(H(H(H(H(H(H))))))))))	1 0 0 0 0;2 0 0 0 0;3 0 0 0 0;4 0 0 0 0;5 0 0 0 0;6 0 0 0 0;7 0 0 0 0;8 0 0 0 0;9 0 0 0 0;10 0 0 0 0;	1	21.3369	23.1233	18.0193	3	-0.11359	No	0.000362414	1.38922e-05	0	1.38922e-05	1/sp|P87178|YB1D_SCHPO	1/238	12143500	30002200	0
cwq_mix2-3_726.29259.29259.3.0.dta	cwq_mix2-3_726.29259.29259.3.0.dta	cwq_mix2-3_726	29259	8142.97	1331.24	3	SAASKVQDAEFSIQTAPSFPK		11 0 0 0 0	(H(H)(H(H(H(H(H(H(H(H(H))))))))))	1 0 0 0 0;2 0 0 0 0;3 0 0 0 0;4 0 0 0 0;5 0 0 0 0;6 0 0 0 0;7 0 0 0 0;8 0 0 0 0;9 0 0 0 0;10 0 0 0 0;	1	53.1779	36.0888	84.9149	3	0.45233	No	2.62894e-20	4.94151e-21	0	4.94151e-21	1/sp|P87178|YB1D_SCHPO	1/238	83170000	67920800	0
cwq_mix2-3_726.29353.29353.3.0.dta	cwq_mix2-3_726.29353.29353.3.0.dta	cwq_mix2-3_726	29353	8167.78	1331.24	3	SAASKVQDAEFSIQTAPSFPK		11 0 0 0 0	(H(H)(H(H(H(H(H(H(H(H(H))))))))))	1 0 0 0 0;2 0 0 0 0;3 0 0 0 0;4 0 0 0 0;5 0 0 0 0;6 0 0 0 0;7 0 0 0 0;8 0 0 0 0;9 0 0 0 0;10 0 0 0 0;	1	46.3687	36.7775	64.1809	3	1.26026	No	1.36755e-15	1.79395e-16	0	1.79395e-16	1/sp|P87178|YB1D_SCHPO	1/238	97235000	67920800	0
cwq_mix2-3_726.29373.29373.3.0.dta	cwq_mix2-3_726.29373.29373.3.0.dta	cwq_mix2-3_726	29373	8172.96	1277.22	3	SAASKVQDAEFSIQTAPSFPK		10 0 0 0 0	(H(H)(H(H(H(H(H(H(H(H)))))))))	1 0 0 0 0;2 0 0 0 0;3 0 0 0 0;4 0 0 0 0;5 0 0 0 0;6 0 0 0 0;7 0 0 0 0;8 0 0 0 0;9 0 0 0 0;	1	62.2162	50.672	83.6554	3	0.51597	No	4.99755e-20	7.86566e-21	0	7.86566e-21	1/sp|P87178|YB1D_SCHPO	1/238	116341000	91748600	0
cwq_mix2-3_726.2938.2938.2.0.dta	cwq_mix2-3_726.2938.2938.2.0.dta	cwq_mix2-3_726	2938	1161.65	964.897	2	LPTSSK		8 0 0 0 0	(H(H)(H(H(H(H(H(H)))))))	1 0 0 0 0;2 0 0 0 0;3 0 0 0 0;4 0 0 0 0;5 0 0 0 0;6 0 0 0 0;7 0 0 0 0;	3	31.6049	11.0948	69.6951	3	1.55635	No	7.12753e-17	8.40347e-18	0	8.40347e-18	1/sp|O74947|YJBA_SCHPO	1/264	36953200	27491200	0
cwq_mix2-3_726.29479.29479.3.0.dta	cwq_mix2-3_726.29479.29479.3.0.dta	cwq_mix2-3_726	29479	8199.89	1277.22	3	SAASKVQDAEFSIQTAPSFPK		10 0 0 0 0	(H(H)(H(H(H(H(H(H(H(H)))))))))	1 0 0 0 0;2 0 0 0 0;3 0 0 0 0;4 0 0 0 0;5 0 0 0 0;6 0 0 0 0;7 0 0 0 0;8 0 0 0 0;9 0 0 0 0;	1	54.0418	39.6803	80.7131	3	0.61781	No	2.26147e-19	3.36589e-20	0	3.36589e-20	1/sp|P87178|YB1D_SCHPO	1/238	116341000	91748600	0
cwq_mix2-3_726.30124.30124.3.0.dta	cwq_mix2-3_726.30124.30124.3.0.dta	cwq_mix2-3_726	30124	8362.32	1088.18	3	VYAYTTVTLEAAASAISTNGAAK		5 0 0 0 1	(H(H)(H(aH(H(H)))))	1 0 0 0 0;2 0 0 0 0;2 0 0 0 1;3 0 0 0 0;3 0 0 0 1;4 0 0 0 1;	5	24.4585	32.5776	9.38029	3	7.42051	No	0.0418427	0.00188224	0	0.00188224	1/sp|Q9UR09|PSU1_SCHPO	1/44	2954520	1153700	0
cwq_mix2-3_726.3068.3068.2.0.dta	cwq_mix2-3_726.3068.3068.2.0.dta	cwq_mix2-3_726	3068	1196.91	964.897	2	LPTSSK		8 0 0 0 0	(H(H)(H(H(H(H(H(H)))))))	1 0 0 0 0;2 0 0 0 0;3 0 0 0 0;4 0 0 0 0;5 0 0 0 0;6 0 0 0 0;7 0 0 0 0;	3	37.2135	13.3978	81.4426	3	1.69322	No	1.55365e-19	2.20856e-20	0	2.20856e-20	1/sp|O74947|YJBA_SCHPO	1/264	36953200	27491200	0
cwq_mix2-3_726.31989.31989.3.0.dta	cwq_mix2-3_726.31989.31989.3.0.dta	cwq_mix2-3_726	31989	8855.37	1515.34	3	SGLNSGVSTLLASPTSSSTFVTSLLR		11 0 0 0 1	(H(H)(H(H(H(H(H(aH(H(H(H(H)))))))))))	1 0 0 0 0;2 0 0 0 0;3 0 0 0 0;4 0 0 0 0;5 0 0 0 0;6 0 0 0 0;6 0 0 0 1;7 0 0 0 0;7 0 0 0 1;8 0 0 0 1;9 0 0 0 1;10 0 0 0 1;	1	32.0603	40.614	16.1747	3	-2.08602	No	0.00111341	4.07972e-05	0	4.07972e-05	1/sp|O74851|ADG3_SCHPO	1/408	637853	136231	0
cwq_mix2-3_726.3406.3406.2.0.dta	cwq_mix2-3_726.3406.3406.2.0.dta	cwq_mix2-3_726	3406	1288.2	784.88	2	KATLSSVSK		4 0 0 0 0	(H(H)(H(H)))	1 0 0 0 0;2 0 0 0 0;3 0 0 0 0;	3	30.007	26.2324	37.017	3	-0.18831	Yes	-1	0	0	0	1/sp|P87178|YB1D_SCHPO	1/212	2790320	3171120	0
cwq_mix2-3_726.4043.4043.2.0.dta	cwq_mix2-3_726.4043.4043.2.0.dta	cwq_mix2-3_726	4043	1460.98	946.91	2	IAPTSAAK		7 0 0 0 0	(H(H)(H(H(H(H(H))))))	1 0 0 0 0;2 0 0 0 0;3 0 0 0 0;4 0 0 0 0;5 0 0 0 0;6 0 0 0 0;	4	27.3331	11.0338	57.6033	3	0.78999	No	5.09779e-14	5.01265e-15	0	5.01265e-15	1/sp|Q9UT35|GDA1_SCHPO	1/104	3928080	4313110	0
cwq_mix2-3_726.43827.43827.3.0.dta	cwq_mix2-3_726.43827.43827.3.0.dta	cwq_mix2-3_726	43827	11921.8	1524.65	3	AYEEASNVADSASSIASNVASGATEAYQGAASGASR		6 0 0 0 1	(H(H)(H(aH(H(H(H))))))	1 0 0 0 0;2 0 0 0 0;2 0 0 0 1;3 0 0 0 0;3 0 0 0 1;4 0 0 0 1;5 0 0 0 1;	6	73.1983	107.659	9.19954	3	0.94997	No	0.0455393	0.00210817	0	0.00210817	1/sp|Q9Y7X6|ISH1_SCHPO	1/352	84503400	72672100	0
cwq_mix2-3_726.4595.4595.3.0.dta	cwq_mix2-3_726.4595.4595.3.0.dta	cwq_mix2-3_726	4595	1611.05	780.687	3	KLTSSPTSVASK		7 0 0 0 0	(H(H)(H(H(H(H(H))))))	1 0 0 0 0;2 0 0 0 0;3 0 0 0 0;4 0 0 0 0;5 0 0 0 0;6 0 0 0 0;	3	26.9374	14.7829	49.51	3	0.9672	No	4.8887e-12	4.07538e-13	0	4.07538e-13	1/sp|P87178|YB1D_SCHPO	1/200	2089400	2510550	0
cwq_mix2-3_726.47074.47074.3.0.dta	cwq_mix2-3_726.47074.47074.3.0.dta	cwq_mix2-3_726	47074	12715.4	1194.87	3	AYEEASNVADSASSIASNVASGATEAYQGAASGASR		1 0 0 0 0	(H)		6	25.8514	37.3983	4.40717	1	0.55766	Yes	-1	0	0	0	1/sp|Q9Y7X6|ISH1_SCHPO	1/352	55112300	38355300	0
cwq_mix2-3_726.47608.47608.3.1.dta	cwq_mix2-3_726.47608.47608.3.1.dta	cwq_mix2-3_726	47608	12851.7	1575.69	3	HPSFPLSNNGELIGEFTLSJITDVEK		4 6 0 0 0	(N(H)(N(N(N(H)(N(H)(N(H)))))))	0 1 0 0 0;0 2 0 0 0;0 3 0 0 0;0 4 0 0 0;0 5 0 0 0;0 6 0 0 0;1 1 0 0 0;1 2 0 0 0;1 3 0 0 0;1 4 0 0 0;1 5 0 0 0;1 6 0 0 0;2 4 0 0 0;2 5 0 0 0;2 6 0 0 0;3 5 0 0 0;3 6 0 0 0;	3	16.7872	18.0605	14.4224	3	-8.96974	No	0.00324956	0.000116927	0	0.000116927	1/sp|Q10061|YAM6_SCHPO	1/471	0	0	0
cwq_mix2-3_726.48417.48417.4.3.dta	cwq_mix2-3_726.48417.48417.4.3.dta	cwq_mix2-3_726	48417	13060.4	1262.54	4	VDVAQLVEPYRJDCIFHDASGACHFFFK	14,Carbamidomethyl[C];23,Carbamidomethyl[C];	3 6 0 0 0	(N(N(H)(N(N(N(H)(N(H)))))))	0 1 0 0 0;0 2 0 0 0;0 3 0 0 0;0 4 0 0 0;0 5 0 0 0;0 6 0 0 0;1 2 0 0 0;1 3 0 0 0;1 4 0 0 0;1 5 0 0 0;1 6 0 0 0;2 5 0 0 0;2 6 0 0 0;	20	9.39673	8.87465	10.3663	2	-7.97624	No	0.0266138	0.00111369	0.00591716	0.00703085	1/sp|Q10283|HMDH_SCHPO	1/125	30875300	73529.6	0
cwq_mix2-3_726.4870.4870.3.0.dta	cwq_mix2-3_726.4870.4870.3.0.dta	cwq_mix2-3_726	4870	1682.56	726.668	3	KLTSSPTSVASK		6 0 0 0 0	(H(H)(H(H(H(H)))))	1 0 0 0 0;2 0 0 0 0;3 0 0 0 0;4 0 0 0 0;5 0 0 0 0;	3	34.6527	29.1965	44.7857	3	-0.36606	No	7.11134e-11	5.11681e-12	0	5.11681e-12	1/sp|P87178|YB1D_SCHPO	1/200	5907240	4584180	0
cwq_mix2-3_726.4949.4949.3.0.dta	cwq_mix2-3_726.4949.4949.3.0.dta	cwq_mix2-3_726	4949	1703.01	726.668	3	KLTSSPTSVASK		6 0 0 0 0	(H(H)(H(H(H(H)))))	1 0 0 0 0;2 0 0 0 0;3 0 0 0 0;4 0 0 0 0;5 0 0 0 0;	3	30.1294	24.9228	39.7989	3	-0.23934	No	1.21491e-09	7.55522e-11	0	7.55522e-11	1/sp|P87178|YB1D_SCHPO	1/200	5907240	4584180	0
cwq_mix2-3_726.4952.4952.2.1.dta	cwq_mix2-3_726.4952.4952.2.1.dta	cwq_mix2-3_726	4952	1703.85	997.42	2	AASLGSTASEK		6 0 0 0 0	(H(H)(H(H(H(H)))))	1 0 0 0 0;2 0 0 0 0;3 0 0 0 0;4 0 0 0 0;5 0 0 0 0;	3	17.3964	13.8138	24.0499	3	0.37	No	1.16987e-05	5.09057e-07	0	5.09057e-07	1/sp|Q9Y7X6|ISH1_SCHPO	1/418	3688020	5220270	0
cwq_mix2-3_726.5025.5025.2.0.dta	cwq_mix2-3_726.5025.5025.2.0.dta	cwq_mix2-3_726	5025	1723.25	997.421	2	AASLGSTASEK		6 0 0 0 0	(H(H)(H(H(H(H)))))	1 0 0 0 0;2 0 0 0 0;3 0 0 0 0;4 0 0 0 0;5 0 0 0 0;	3	30.4049	25.8982	38.7744	3	1.019	No	2.18867e-09	1.35775e-10	0	1.35775e-10	1/sp|Q9Y7X6|ISH1_SCHPO	1/418	3688020	5220270	0
cwq_mix2-3_726.5112.5112.2.1.dta	cwq_mix2-3_726.5112.5112.2.1.dta	cwq_mix2-3_726	5112	1746.65	916.394	2	AASLGSTASEK		5 0 0 0 0	(H(H)(H(H(H))))	1 0 0 0 0;2 0 0 0 0;3 0 0 0 0;4 0 0 0 0;	3	21.3599	16.6926	30.0278	3	0.6994	No	3.74815e-07	1.95599e-08	0	1.95599e-08	1/sp|Q9Y7X6|ISH1_SCHPO	1/418	5967590	6493290	0
cwq_mix2-3_726.5177.5177.2.0.dta	cwq_mix2-3_726.5177.5177.2.0.dta	cwq_mix2-3_726	5177	1764.24	916.394	2	AASLGSTASEK		5 0 0 0 0	(H(H)(H(H(H))))	1 0 0 0 0;2 0 0 0 0;3 0 0 0 0;4 0 0 0 0;	3	34.2967	30.6063	41.1503	3	0.84134	No	5.61054e-10	3.45241e-11	0	3.45241e-11	1/sp|Q9Y7X6|ISH1_SCHPO	1/418	5967590	6493290	0
cwq_mix2-3_726.5244.5244.2.0.dta	cwq_mix2-3_726.5244.5244.2.0.dta	cwq_mix2-3_726	5244	1782.38	916.395	2	AASLGSTASEK		5 0 0 0 0	(H(H)(H(H(H))))	1 0 0 0 0;2 0 0 0 0;3 0 0 0 0;4 0 0 0 0;	3	32.1223	27.4594	40.7818	3	1.17763	No	6.92369e-10	4.16105e-11	0	4.16105e-11	1/sp|Q9Y7X6|ISH1_SCHPO	1/418	13408600	12694700	0
cwq_mix2-3_726.5245.5245.3.0.dta	cwq_mix2-3_726.5245.5245.3.0.dta	cwq_mix2-3_726	5245	1782.65	997.774	3	SLTTSKTTASGHITK		9 0 0 0 0	(H(H)(H(H(H(H(H(H(H))))))))	1 0 0 0 0;2 0 0 0 0;3 0 0 0 0;4 0 0 0 0;5 0 0 0 0;6 0 0 0 0;7 0 0 0 0;8 0 0 0 0;	1	35.2019	11.5851	79.0615	3	1.25077	No	5.30394e-19	7.68247e-20	0	7.68247e-20	1/sp|O74947|YJBA_SCHPO	1/268	6605010	7618320	0
cwq_mix2-3_726.5264.5264.4.0.dta	cwq_mix2-3_726.5264.5264.4.0.dta	cwq_mix2-3_726	5264	1787.86	748.582	4	SLTTSKTTASGHITK		9 0 0 0 0	(H(H)(H(H(H(H(H(H(H))))))))	1 0 0 0 0;2 0 0 0 0;3 0 0 0 0;4 0 0 0 0;5 0 0 0 0;6 0 0 0 0;7 0 0 0 0;8 0 0 0 0;	1	34.3957	9.95225	79.7906	3	0.60356	No	3.63905e-19	5.17127e-20	0	5.17127e-20	1/sp|O74947|YJBA_SCHPO	1/268	7703460	9610990	0
cwq_mix2-3_726.5311.5311.2.0.dta	cwq_mix2-3_726.5311.5311.2.0.dta	cwq_mix2-3_726	5311	1800.46	916.395	2	AASLGSTASEK		5 0 0 0 0	(H(H)(H(H(H))))	1 0 0 0 0;2 0 0 0 0;3 0 0 0 0;4 0 0 0 0;	3	28.2703	23.9507	36.2924	3	0.93087	No	9.22782e-09	5.35095e-10	0	5.35095e-10	1/sp|Q9Y7X6|ISH1_SCHPO	1/418	13408600	12694700	0
cwq_mix2-3_726.5316.5316.3.0.dta	cwq_mix2-3_726.5316.5316.3.0.dta	cwq_mix2-3_726	5316	1801.88	943.756	3	SLTTSKTTASGHITK		8 0 0 0 0	(H(H)(H(H(H(H(H(H)))))))	1 0 0 0 0;2 0 0 0 0;3 0 0 0 0;4 0 0 0 0;5 0 0 0 0;6 0 0 0 0;7 0 0 0 0;	1	47.3506	30.651	78.3642	3	1.02107	No	7.60962e-19	1.22826e-19	0	1.22826e-19	1/sp|O74947|YJBA_SCHPO	1/268	360429000	369851000	0
cwq_mix2-3_726.5356.5356.2.0.dta	cwq_mix2-3_726.5356.5356.2.0.dta	cwq_mix2-3_726	5356	1812.6	1415.13	2	SLTTSKTTASGHITK		8 0 0 0 0	(H(H)(H(H(H(H(H(H)))))))	1 0 0 0 0;2 0 0 0 0;3 0 0 0 0;4 0 0 0 0;5 0 0 0 0;6 0 0 0 0;7 0 0 0 0;	1	29.9459	26.121	37.0493	3	1.75342	No	5.93738e-09	3.68665e-10	0	3.68665e-10	1/sp|O74947|YJBA_SCHPO	1/268	5411370	5273830	0
cwq_mix2-3_726.5365.5365.4.0.dta	cwq_mix2-3_726.5365.5365.4.0.dta	cwq_mix2-3_726	5365	1814.88	708.069	4	SLTTSKTTASGHITK		8 0 0 0 0	(H(H)(H(H(H(H(H(H)))))))	1 0 0 0 0;2 0 0 0 0;3 0 0 0 0;4 0 0 0 0;5 0 0 0 0;6 0 0 0 0;7 0 0 0 0;	1	53.2088	32.3984	91.8566	3	1.37452	No	8.00766e-22	1.84958e-22	0	1.84958e-22	1/sp|O74947|YJBA_SCHPO	1/268	294785000	360551000	0
cwq_mix2-3_726.5375.5375.2.2.dta	cwq_mix2-3_726.5375.5375.2.2.dta	cwq_mix2-3_726	5375	1817.89	916.394	2	AASLGSTASEK		5 0 0 0 0	(H(H)(H(H(H))))	1 0 0 0 0;2 0 0 0 0;3 0 0 0 0;4 0 0 0 0;	3	10.6065	8.63241	14.2727	3	0.40133	No	0.00355285	0.000128152	0.00591716	0.00604531	1/sp|Q9Y7X6|ISH1_SCHPO	1/418	13408600	12894600	0
cwq_mix2-3_726.5387.5387.3.0.dta	cwq_mix2-3_726.5387.5387.3.0.dta	cwq_mix2-3_726	5387	1820.89	943.756	3	SLTTSKTTASGHITK		8 0 0 0 0	(H(H)(H(H(H(H(H(H)))))))	1 0 0 0 0;2 0 0 0 0;3 0 0 0 0;4 0 0 0 0;5 0 0 0 0;6 0 0 0 0;7 0 0 0 0;	1	64.8384	47.8509	96.3865	3	0.93518	No	8.64144e-23	2.3372e-23	0	2.3372e-23	1/sp|O74947|YJBA_SCHPO	1/268	360429000	369851000	0
cwq_mix2-3_726.5432.5432.4.0.dta	cwq_mix2-3_726.5432.5432.4.0.dta	cwq_mix2-3_726	5432	1833	708.069	4	SLTTSKTTASGHITK		8 0 0 0 0	(H(H)(H(H(H(H(H(H)))))))	1 0 0 0 0;2 0 0 0 0;3 0 0 0 0;4 0 0 0 0;5 0 0 0 0;6 0 0 0 0;7 0 0 0 0;	1	33.168	11.7447	72.9543	3	1.13417	No	1.27753e-17	1.78989e-18	0	1.78989e-18	1/sp|O74947|YJBA_SCHPO	1/268	294785000	360551000	0
cwq_mix2-3_726.5600.5600.2.0.dta	cwq_mix2-3_726.5600.5600.2.0.dta	cwq_mix2-3_726	5600	1878.56	1334.11	2	SLTTSKTTASGHITK		7 0 0 0 0	(H(H)(H(H(H(H(H))))))	1 0 0 0 0;2 0 0 0 0;3 0 0 0 0;4 0 0 0 0;5 0 0 0 0;6 0 0 0 0;	1	11.4381	11.0982	12.0693	3	2.10644	No	0.0119319	0.000485263	0	0.000485263	1/sp|O74947|YJBA_SCHPO	1/268	2044570	1216740	0
cwq_mix2-3_726.5606.5606.3.0.dta	cwq_mix2-3_726.5606.5606.3.0.dta	cwq_mix2-3_726	5606	1880.09	889.738	3	SLTTSKTTASGHITK		7 0 0 0 0	(H(H)(H(H(H(H(H))))))	1 0 0 0 0;2 0 0 0 0;3 0 0 0 0;4 0 0 0 0;5 0 0 0 0;6 0 0 0 0;	1	54.4337	41.5175	78.4208	3	0.70159	No	7.38971e-19	1.11509e-19	0	1.11509e-19	1/sp|O74947|YJBA_SCHPO	1/268	239121000	180128000	0
cwq_mix2-3_726.5672.5672.3.0.dta	cwq_mix2-3_726.5672.5672.3.0.dta	cwq_mix2-3_726	5672	1897.88	889.738	3	SLTTSKTTASGHITK		7 0 0 0 0	(H(H)(H(H(H(H(H))))))	1 0 0 0 0;2 0 0 0 0;3 0 0 0 0;4 0 0 0 0;5 0 0 0 0;6 0 0 0 0;	1	46.3302	30.8539	75.0718	3	0.61949	No	4.21642e-18	6.05362e-19	0	6.05362e-19	1/sp|O74947|YJBA_SCHPO	1/268	239121000	180128000	0
cwq_mix2-3_726.5738.5738.3.0.dta	cwq_mix2-3_726.5738.5738.3.0.dta	cwq_mix2-3_726	5738	1915.68	889.738	3	SLTTSKTTASGHITK		7 0 0 0 0	(H(H)(H(H(H(H(H))))))	1 0 0 0 0;2 0 0 0 0;3 0 0 0 0;4 0 0 0 0;5 0 0 0 0;6 0 0 0 0;	1	52.1405	38.9696	76.6007	3	1.08289	No	1.90078e-18	3.13844e-19	0	3.13844e-19	1/sp|O74947|YJBA_SCHPO	1/268	239121000	180128000	0
cwq_mix2-3_726.5803.5803.3.0.dta	cwq_mix2-3_726.5803.5803.3.0.dta	cwq_mix2-3_726	5803	1933.52	889.739	3	SLTTSKTTASGHITK		7 0 0 0 0	(H(H)(H(H(H(H(H))))))	1 0 0 0 0;2 0 0 0 0;3 0 0 0 0;4 0 0 0 0;5 0 0 0 0;6 0 0 0 0;	1	48.0727	33.8408	74.5034	3	1.2786	No	5.67447e-18	7.58006e-19	0	7.58006e-19	1/sp|O74947|YJBA_SCHPO	1/268	239121000	180128000	0
cwq_mix2-3_726.58605.58605.3.0.dta	cwq_mix2-3_726.58605.58605.3.0.dta	cwq_mix2-3_726	58605	15686.4	1566.04	3	DTPPLVIYLPNVPYNYFTJISTDR		3 6 0 0 1	(N(H)(N(H)(N(N(N(H)(N(aH)))))))	0 1 0 0 0;0 2 0 0 0;0 3 0 0 0;0 4 0 0 0;0 5 0 0 0;0 6 0 0 0;0 6 0 0 1;1 1 0 0 0;1 2 0 0 0;1 3 0 0 0;1 4 0 0 0;1 5 0 0 0;1 6 0 0 0;1 6 0 0 1;2 2 0 0 0;2 3 0 0 0;2 4 0 0 0;2 5 0 0 0;2 6 0 0 0;2 6 0 0 1;3 5 0 0 0;3 6 0 0 0;	2	19.2585	19.6529	18.526	3	-8.70653	No	0.00026809	1.06907e-05	0	1.06907e-05	1/sp|P78854|PLB1_SCHPO	1/506	127494000	21311200	0
cwq_mix2-3_726.5870.5870.3.0.dta	cwq_mix2-3_726.5870.5870.3.0.dta	cwq_mix2-3_726	5870	1951.65	889.738	3	SLTTSKTTASGHITK		7 0 0 0 0	(H(H)(H(H(H(H(H))))))	1 0 0 0 0;2 0 0 0 0;3 0 0 0 0;4 0 0 0 0;5 0 0 0 0;6 0 0 0 0;	1	38.8247	25.8855	62.8547	3	1.11551	No	2.81211e-15	3.54649e-16	0	3.54649e-16	1/sp|O74947|YJBA_SCHPO	1/268	251071000	187089000	0
cwq_mix2-3_726.58705.58705.4.0.dta	cwq_mix2-3_726.58705.58705.4.0.dta	cwq_mix2-3_726	58705	15712.1	1138.02	4	DTPPLVIYLPNVPYNYFTJISTDR		3 4 3 0 0	(N(H)(N(F)(H)(N(F)(N(F)(H)))))	0 1 0 0 0;0 2 0 0 0;0 2 1 0 0;0 3 0 0 0;0 3 1 0 0;0 3 2 0 0;0 4 0 0 0;0 4 1 0 0;0 4 2 0 0;0 4 3 0 0;1 1 0 0 0;1 2 0 0 0;1 2 1 0 0;1 3 0 0 0;1 3 1 0 0;1 3 2 0 0;1 4 0 0 0;1 4 1 0 0;1 4 2 0 0;1 4 3 0 0;2 2 0 0 0;2 2 1 0 0;2 3 0 0 0;2 3 1 0 0;2 3 2 0 0;2 4 0 0 0;2 4 1 0 0;2 4 2 0 0;2 4 3 0 0;3 4 0 0 0;3 4 1 0 0;3 4 2 0 0;	2	21.4527	24.4689	15.8512	3	-2.65649	No	0.00135891	4.87342e-05	0	4.87342e-05	1/sp|P78854|PLB1_SCHPO	1/506	254927000	7218720	1
cwq_mix2-3_726.58785.58785.4.0.dta	cwq_mix2-3_726.58785.58785.4.0.dta	cwq_mix2-3_726	58785	15732.7	1138.02	4	DTPPLVIYLPNVPYNYFTJISTDR		3 4 3 0 0	(N(N(F)(H)(N(F)(H)(N(F)(H)))))	0 1 0 0 0;0 2 0 0 0;0 2 1 0 0;0 3 0 0 0;0 3 1 0 0;0 3 2 0 0;0 4 0 0 0;0 4 1 0 0;0 4 2 0 0;0 4 3 0 0;1 2 0 0 0;1 2 1 0 0;1 3 0 0 0;1 3 1 0 0;1 3 2 0 0;1 4 0 0 0;1 4 1 0 0;1 4 2 0 0;1 4 3 0 0;2 3 0 0 0;2 3 1 0 0;2 3 2 0 0;2 4 0 0 0;2 4 1 0 0;2 4 2 0 0;2 4 3 0 0;3 4 0 0 0;3 4 1 0 0;3 4 2 0 0;	2	22.4591	29.8372	8.75693	2	-3.04515	No	0.0562368	0.00260227	0	0.00260227	1/sp|P78854|PLB1_SCHPO	1/506	254927000	8764320	1
cwq_mix2-3_726.58872.58872.4.0.dta	cwq_mix2-3_726.58872.58872.4.0.dta	cwq_mix2-3_726	58872	15755.3	1138.02	4	DTPPLVIYLPNVPYNYFTJISTDR		3 4 3 0 0	(N(N(F)(H)(N(F)(H)(N(F)(H)))))	0 1 0 0 0;0 2 0 0 0;0 2 1 0 0;0 3 0 0 0;0 3 1 0 0;0 3 2 0 0;0 4 0 0 0;0 4 1 0 0;0 4 2 0 0;0 4 3 0 0;1 2 0 0 0;1 2 1 0 0;1 3 0 0 0;1 3 1 0 0;1 3 2 0 0;1 4 0 0 0;1 4 1 0 0;1 4 2 0 0;1 4 3 0 0;2 3 0 0 0;2 3 1 0 0;2 3 2 0 0;2 4 0 0 0;2 4 1 0 0;2 4 2 0 0;2 4 3 0 0;3 4 0 0 0;3 4 1 0 0;3 4 2 0 0;	2	18.8834	23.5067	10.2973	2	-3.37313	No	0.0274643	0.00114981	0	0.00114981	1/sp|P78854|PLB1_SCHPO	1/506	254927000	2511000	1
cwq_mix2-3_726.5937.5937.3.0.dta	cwq_mix2-3_726.5937.5937.3.0.dta	cwq_mix2-3_726	5937	1969.68	889.738	3	SLTTSKTTASGHITK		7 0 0 0 0	(H(H)(H(H(H(H(H))))))	1 0 0 0 0;2 0 0 0 0;3 0 0 0 0;4 0 0 0 0;5 0 0 0 0;6 0 0 0 0;	1	30.817	14.2573	61.5709	3	1.12451	No	5.67451e-15	5.96513e-16	0	5.96513e-16	1/sp|O74947|YJBA_SCHPO	1/268	254764000	191125000	0
cwq_mix2-3_726.5983.5983.2.1.dta	cwq_mix2-3_726.5983.5983.2.1.dta	cwq_mix2-3_726	5983	1982.29	916.395	2	AASLGSTASEK		5 0 0 0 0	(H(H)(H(H(H))))	1 0 0 0 0;2 0 0 0 0;3 0 0 0 0;4 0 0 0 0;	3	29.5844	24.7181	38.6217	3	1.11648	No	2.38992e-09	1.49721e-10	0	1.49721e-10	1/sp|Q9Y7X6|ISH1_SCHPO	1/418	4266940	4116550	0
cwq_mix2-3_726.6002.6002.3.0.dta	cwq_mix2-3_726.6002.6002.3.0.dta	cwq_mix2-3_726	6002	1987.41	889.738	3	SLTTSKTTASGHITK		7 0 0 0 0	(H(H)(H(H(H(H(H))))))	1 0 0 0 0;2 0 0 0 0;3 0 0 0 0;4 0 0 0 0;5 0 0 0 0;6 0 0 0 0;	1	37.8323	24.786	62.0612	3	0.96029	No	4.33789e-15	4.875e-16	0	4.875e-16	1/sp|O74947|YJBA_SCHPO	1/268	258822000	192748000	0
cwq_mix2-3_726.6076.6076.3.0.dta	cwq_mix2-3_726.6076.6076.3.0.dta	cwq_mix2-3_726	6076	2007.31	889.738	3	SLTTSKTTASGHITK		7 0 0 0 0	(H(H)(H(H(H(H(H))))))	1 0 0 0 0;2 0 0 0 0;3 0 0 0 0;4 0 0 0 0;5 0 0 0 0;6 0 0 0 0;	1	30.0035	15.7148	56.5398	3	0.85006	No	9.23805e-14	9.51689e-15	0	9.51689e-15	1/sp|O74947|YJBA_SCHPO	1/268	124269000	85320300	0
cwq_mix2-3_726.6144.6144.3.0.dta	cwq_mix2-3_726.6144.6144.3.0.dta	cwq_mix2-3_726	6144	2025.99	889.738	3	SLTTSKTTASGHITK		7 0 0 0 0	(H(H)(H(H(H(H(H))))))	1 0 0 0 0;2 0 0 0 0;3 0 0 0 0;4 0 0 0 0;5 0 0 0 0;6 0 0 0 0;	1	28.6833	18.5892	47.4293	3	0.57787	No	1.58983e-11	1.31291e-12	0	1.31291e-12	1/sp|O74947|YJBA_SCHPO	1/268	126470000	86857100	0
cwq_mix2-3_726.62516.62516.4.5.dta	cwq_mix2-3_726.62516.62516.4.5.dta	cwq_mix2-3_726	62516	16865.6	1218.03	4	LJDTYTEVAEVMKDDFVFAASDDKELAK		3 6 0 0 0	(N(N(H)(N(N(N(H)(N(H)))))))	0 1 0 0 0;0 2 0 0 0;0 3 0 0 0;0 4 0 0 0;0 5 0 0 0;0 6 0 0 0;1 2 0 0 0;1 3 0 0 0;1 4 0 0 0;1 5 0 0 0;1 6 0 0 0;2 5 0 0 0;2 6 0 0 0;	4	13.4156	13.748	12.7983	2	-6.8549	No	0.00819072	0.000298505	0	0.000298505	1/sp|Q10057|PDI1_SCHPO	1/163	117982	78270.2	0
cwq_mix2-3_726.6379.6379.3.0.dta	cwq_mix2-3_726.6379.6379.3.0.dta	cwq_mix2-3_726	6379	2089.56	889.738	3	SLTTSKTTASGHITK		7 0 0 0 0	(H(H)(H(H(H(H(H))))))	1 0 0 0 0;2 0 0 0 0;3 0 0 0 0;4 0 0 0 0;5 0 0 0 0;6 0 0 0 0;	1	27.8124	16.1592	49.4543	3	1.18637	No	5.0455e-12	4.10302e-13	0	4.10302e-13	1/sp|O74947|YJBA_SCHPO	1/268	5917130	3459740	0
cwq_mix2-3_726.6446.6446.3.0.dta	cwq_mix2-3_726.6446.6446.3.0.dta	cwq_mix2-3_726	6446	2107.63	889.738	3	SLTTSKTTASGHITK		7 0 0 0 0	(H(H)(H(H(H(H(H))))))	1 0 0 0 0;2 0 0 0 0;3 0 0 0 0;4 0 0 0 0;5 0 0 0 0;6 0 0 0 0;	1	21.8055	10.2684	43.2314	3	0.79945	No	1.71723e-10	1.24442e-11	0	1.24442e-11	1/sp|O74947|YJBA_SCHPO	1/268	5917130	3459740	0
cwq_mix2-3_726.6699.6699.3.0.dta	cwq_mix2-3_726.6699.6699.3.0.dta	cwq_mix2-3_726	6699	2175.19	889.738	3	SLTTSKTTASGHITK		7 0 0 0 0	(H(H)(H(H(H(H(H))))))	1 0 0 0 0;2 0 0 0 0;3 0 0 0 0;4 0 0 0 0;5 0 0 0 0;6 0 0 0 0;	1	37.026	22.349	64.2833	3	1.03228	No	1.29375e-15	1.67676e-16	0	1.67676e-16	1/sp|O74947|YJBA_SCHPO	1/268	0	9534450	0
cwq_mix2-3_726.6770.6770.3.0.dta	cwq_mix2-3_726.6770.6770.3.0.dta	cwq_mix2-3_726	6770	2193.15	889.738	3	SLTTSKTTASGHITK		7 0 0 0 0	(H(H)(H(H(H(H(H))))))	1 0 0 0 0;2 0 0 0 0;3 0 0 0 0;4 0 0 0 0;5 0 0 0 0;6 0 0 0 0;	1	33.3299	17.1038	63.4642	3	1.02778	No	2.01798e-15	2.72067e-16	0	2.72067e-16	1/sp|O74947|YJBA_SCHPO	1/268	0	9534450	0
cwq_mix2-3_726.6797.6797.3.0.dta	cwq_mix2-3_726.6797.6797.3.0.dta	cwq_mix2-3_726	6797	2200.2	835.72	3	SLTTSKTTASGHITK		6 0 0 0 0	(H(H)(H(H(H(H)))))	1 0 0 0 0;2 0 0 0 0;3 0 0 0 0;4 0 0 0 0;5 0 0 0 0;	1	41.5837	31.203	60.8622	3	0.13002	No	8.37571e-15	9.54626e-16	0	9.54626e-16	1/sp|O74947|YJBA_SCHPO	1/268	36193200	29855000	0
cwq_mix2-3_726.68280.68280.3.0.dta	cwq_mix2-3_726.68280.68280.3.0.dta	cwq_mix2-3_726	68280	18416.2	732.056	3	ETRLPTNLPAFSPTSVER		0 0 0 0 1	(aH)		2	4.79204	7.37237	0	0	8.81105	Yes	-1	0	0.00877193	0.00877193	1/sp|Q1MTN3|PIC1_SCHPO	1/161	17003	28633200	0
cwq_mix2-3_726.6876.6876.3.0.dta	cwq_mix2-3_726.6876.6876.3.0.dta	cwq_mix2-3_726	6876	2220.78	835.72	3	SLTTSKTTASGHITK		6 0 0 0 0	(H(H)(H(H(H(H)))))	1 0 0 0 0;2 0 0 0 0;3 0 0 0 0;4 0 0 0 0;5 0 0 0 0;	1	51.9866	45.5746	63.8948	3	0.26415	No	1.59714e-15	2.10388e-16	0	2.10388e-16	1/sp|O74947|YJBA_SCHPO	1/268	36193200	29855000	0
cwq_mix2-3_726.6948.6948.3.0.dta	cwq_mix2-3_726.6948.6948.3.0.dta	cwq_mix2-3_726	6948	2239.95	835.72	3	SLTTSKTTASGHITK		6 0 0 0 0	(H(H)(H(H(H(H)))))	1 0 0 0 0;2 0 0 0 0;3 0 0 0 0;4 0 0 0 0;5 0 0 0 0;	1	47.5434	38.988	63.4318	3	0.49527	No	2.05381e-15	2.76848e-16	0	2.76848e-16	1/sp|O74947|YJBA_SCHPO	1/268	0	51958800	0
cwq_mix2-3_726.7074.7074.4.0.dta	cwq_mix2-3_726.7074.7074.4.0.dta	cwq_mix2-3_726	7074	2273.17	789.095	4	SLTTSKTTASGHITK		10 0 0 0 0	(H(H)(H(H(H(H(H(H(H(H)))))))))	1 0 0 0 0;2 0 0 0 0;3 0 0 0 0;4 0 0 0 0;5 0 0 0 0;6 0 0 0 0;7 0 0 0 0;8 0 0 0 0;9 0 0 0 0;	1	37.0268	9.00498	89.0673	3	0.51945	No	3.22189e-21	5.87422e-22	0.00591716	0.00591716	1/sp|O74947|YJBA_SCHPO	1/268	21182200	17733400	0
cwq_mix2-3_726.7083.7083.3.0.dta	cwq_mix2-3_726.7083.7083.3.0.dta	cwq_mix2-3_726	7083	2275.53	835.72	3	SLTTSKTTASGHITK		6 0 0 0 0	(H(H)(H(H(H(H)))))	1 0 0 0 0;2 0 0 0 0;3 0 0 0 0;4 0 0 0 0;5 0 0 0 0;	1	36.5631	24.8166	58.3781	3	0.6773	No	3.31083e-14	3.31558e-15	0	3.31558e-15	1/sp|O74947|YJBA_SCHPO	1/268	10825700	68953000	0
cwq_mix2-3_726.7105.7105.3.0.dta	cwq_mix2-3_726.7105.7105.3.0.dta	cwq_mix2-3_726	7105	2281.43	932.724	3	ASQSQYKATATSEK		8 0 0 0 0	(H(H)(H(H(H(H(H(H)))))))	1 0 0 0 0;2 0 0 0 0;3 0 0 0 0;4 0 0 0 0;5 0 0 0 0;6 0 0 0 0;7 0 0 0 0;	2	27.8576	8.01	64.7175	3	0.21417	No	1.02281e-15	1.23893e-16	0.00591716	0.00591716	1/sp|Q09901|YAJ1_SCHPO	1/559	4024860	5555580	0
cwq_mix2-3_726.7145.7145.4.0.dta	cwq_mix2-3_726.7145.7145.4.0.dta	cwq_mix2-3_726	7145	2292.48	789.095	4	SLTTSKTTASGHITK		10 0 0 0 0	(H(H)(H(H(H(H(H(H(H(H)))))))))	1 0 0 0 0;2 0 0 0 0;3 0 0 0 0;4 0 0 0 0;5 0 0 0 0;6 0 0 0 0;7 0 0 0 0;8 0 0 0 0;9 0 0 0 0;	1	46.8988	24.0795	89.2775	3	0.59175	No	2.8995e-21	5.24496e-22	0	5.24496e-22	1/sp|O74947|YJBA_SCHPO	1/268	21182200	11871100	0
cwq_mix2-3_726.7146.7146.4.1.dta	cwq_mix2-3_726.7146.7146.4.1.dta	cwq_mix2-3_726	7146	2292.78	870.122	4	SLTTSKTTASGHITK		12 0 0 0 0	(H(H)(H(H(H(H(H(H(H(H(H(H)))))))))))	1 0 0 0 0;2 0 0 0 0;3 0 0 0 0;4 0 0 0 0;5 0 0 0 0;6 0 0 0 0;7 0 0 0 0;8 0 0 0 0;9 0 0 0 0;10 0 0 0 0;11 0 0 0 0;	1	33.2965	7.39818	81.3934	3	0.94067	No	1.59345e-19	2.36452e-20	0.00877193	0.00877193	1/sp|O74947|YJBA_SCHPO	1/268	11797800	8605590	0
cwq_mix2-3_726.7155.7155.3.0.dta	cwq_mix2-3_726.7155.7155.3.0.dta	cwq_mix2-3_726	7155	2295.18	1051.79	3	SLTTSKTTASGHITK		10 0 0 0 0	(H(H)(H(H(H(H(H(H(H(H)))))))))	1 0 0 0 0;2 0 0 0 0;3 0 0 0 0;4 0 0 0 0;5 0 0 0 0;6 0 0 0 0;7 0 0 0 0;8 0 0 0 0;9 0 0 0 0;	1	43.739	17.753	91.9986	3	1.56151	No	7.46298e-22	1.65117e-22	0	1.65117e-22	1/sp|O74947|YJBA_SCHPO	1/268	15161900	8756730	0
cwq_mix2-3_726.7309.7309.3.0.dta	cwq_mix2-3_726.7309.7309.3.0.dta	cwq_mix2-3_726	7309	2337.12	835.72	3	SLTTSKTTASGHITK		6 0 0 0 0	(H(H)(H(H(H(H)))))	1 0 0 0 0;2 0 0 0 0;3 0 0 0 0;4 0 0 0 0;5 0 0 0 0;	1	26.9662	13.1293	52.6634	3	0.73118	No	8.19564e-13	7.93634e-14	0	7.93634e-14	1/sp|O74947|YJBA_SCHPO	1/268	14576000	60123500	0
cwq_mix2-3_726.7386.7386.3.0.dta	cwq_mix2-3_726.7386.7386.3.0.dta	cwq_mix2-3_726	7386	2357.74	835.72	3	SLTTSKTTASGHITK		6 0 0 0 0	(H(H)(H(H(H(H)))))	1 0 0 0 0;2 0 0 0 0;3 0 0 0 0;4 0 0 0 0;5 0 0 0 0;	1	33.0334	19.854	57.5095	3	0.5767	No	5.37161e-14	5.32064e-15	0	5.32064e-15	1/sp|O74947|YJBA_SCHPO	1/268	25262600	11917700	0
cwq_mix2-3_726.7463.7463.3.0.dta	cwq_mix2-3_726.7463.7463.3.0.dta	cwq_mix2-3_726	7463	2378.51	943.756	3	SLTTSKTTASGHITK		8 0 0 0 0	(H(H)(H(H(H(H(H(H)))))))	1 0 0 0 0;2 0 0 0 0;3 0 0 0 0;4 0 0 0 0;5 0 0 0 0;6 0 0 0 0;7 0 0 0 0;	1	33.5913	13.0723	71.698	3	0.7422	No	2.47326e-17	3.06192e-18	0	3.06192e-18	1/sp|O74947|YJBA_SCHPO	1/268	6831860	2855560	0
cwq_mix2-3_726.7473.7473.4.0.dta	cwq_mix2-3_726.7473.7473.4.0.dta	cwq_mix2-3_726	7473	2381.17	708.068	4	SLTTSKTTASGHITK		8 0 0 0 0	(H(H)(H(H(H(H(H(H)))))))	1 0 0 0 0;2 0 0 0 0;3 0 0 0 0;4 0 0 0 0;5 0 0 0 0;6 0 0 0 0;7 0 0 0 0;	1	29.0782	11.391	61.9257	3	0.27175	No	4.6718e-15	5.12906e-16	0	5.12906e-16	1/sp|O74947|YJBA_SCHPO	1/268	6505770	6448410	0
cwq_mix2-3_726.7758.7758.2.0.dta	cwq_mix2-3_726.7758.7758.2.0.dta	cwq_mix2-3_726	7758	2458.48	1110.45	2	SEAFASATSSK		7 0 0 0 0	(H(H)(H(H(H(H(H))))))	1 0 0 0 0;2 0 0 0 0;3 0 0 0 0;4 0 0 0 0;5 0 0 0 0;6 0 0 0 0;	1	19.0287	11.6128	32.8011	3	3.15885	No	7.21962e-08	3.98538e-09	0	3.98538e-09	1/sp|Q9P7L0|YOSE_SCHPO	1/248	2490330	26470400	0
cwq_mix2-3_726.7797.7797.2.0.dta	cwq_mix2-3_726.7797.7797.2.0.dta	cwq_mix2-3_726	7797	2469.06	1228	2	DVSVVTSK		10 0 0 0 0	(H(H)(H(H(H(H(H(H(H(H)))))))))	1 0 0 0 0;2 0 0 0 0;3 0 0 0 0;4 0 0 0 0;5 0 0 0 0;6 0 0 0 0;7 0 0 0 0;8 0 0 0 0;9 0 0 0 0;	3	26.608	8.48	60.2742	3	1.9438	No	1.15805e-14	1.26075e-15	0.00591716	0.00591716	1/sp|Q9UR09|PSU1_SCHPO	1/34	70307100	122887000	0
cwq_mix2-3_726.7816.7816.2.0.dta	cwq_mix2-3_726.7816.7816.2.0.dta	cwq_mix2-3_726	7816	2474.14	1309.02	2	DVSVVTSK		11 0 0 0 0	(H(H)(H(H(H(H(H(H(H(H(H))))))))))	1 0 0 0 0;2 0 0 0 0;3 0 0 0 0;4 0 0 0 0;5 0 0 0 0;6 0 0 0 0;7 0 0 0 0;8 0 0 0 0;9 0 0 0 0;10 0 0 0 0;	3	37.803	15.8401	78.5913	3	1.62037	No	6.76507e-19	9.79883e-20	0	9.79883e-20	1/sp|Q9UR09|PSU1_SCHPO	1/34	7043560	3083080	0
cwq_mix2-3_726.7875.7875.2.0.dta	cwq_mix2-3_726.7875.7875.2.0.dta	cwq_mix2-3_726	7875	2490.01	1228	2	DVSVVTSK		10 0 0 0 0	(H(H)(H(H(H(H(H(H(H(H)))))))))	1 0 0 0 0;2 0 0 0 0;3 0 0 0 0;4 0 0 0 0;5 0 0 0 0;6 0 0 0 0;7 0 0 0 0;8 0 0 0 0;9 0 0 0 0;	3	35.7456	18.4691	67.8306	3	1.35968	No	1.92149e-16	2.45326e-17	0	2.45326e-17	1/sp|Q9UR09|PSU1_SCHPO	1/34	60842900	114028000	0
cwq_mix2-3_726.7901.7901.2.1.dta	cwq_mix2-3_726.7901.7901.2.1.dta	cwq_mix2-3_726	7901	2497.23	1029.42	2	SEAFASATSSK		6 0 0 0 0	(H(H)(H(H(H(H)))))	1 0 0 0 0;2 0 0 0 0;3 0 0 0 0;4 0 0 0 0;5 0 0 0 0;	1	16.9251	10.4813	28.8923	3	1.0223	No	7.32443e-07	3.74495e-08	0	3.74495e-08	1/sp|Q9P7L0|YOSE_SCHPO	1/248	2518810	3215510	0
cwq_mix2-3_726.7924.7924.2.0.dta	cwq_mix2-3_726.7924.7924.2.0.dta	cwq_mix2-3_726	7924	2503.41	1029.42	2	SEAFASATSSK		6 0 0 0 0	(H(H)(H(H(H(H)))))	1 0 0 0 0;2 0 0 0 0;3 0 0 0 0;4 0 0 0 0;5 0 0 0 0;	1	23.8402	15.108	40.057	3	1.04563	No	1.04791e-09	6.44878e-11	0	6.44878e-11	1/sp|Q9P7L0|YOSE_SCHPO	1/248	2518810	3215510	0
cwq_mix2-3_726.7943.7943.2.0.dta	cwq_mix2-3_726.7943.7943.2.0.dta	cwq_mix2-3_726	7943	2508.38	1228	2	DVSVVTSK		10 0 0 0 0	(H(H)(H(H(H(H(H(H(H(H)))))))))	1 0 0 0 0;2 0 0 0 0;3 0 0 0 0;4 0 0 0 0;5 0 0 0 0;6 0 0 0 0;7 0 0 0 0;8 0 0 0 0;9 0 0 0 0;	3	35.2266	17.8092	67.5732	3	1.13728	No	2.20463e-16	2.93243e-17	0	2.93243e-17	1/sp|Q9UR09|PSU1_SCHPO	1/34	60842900	114028000	0
cwq_mix2-3_726.8011.8011.2.0.dta	cwq_mix2-3_726.8011.8011.2.0.dta	cwq_mix2-3_726	8011	2526.83	1228	2	DVSVVTSK		10 0 0 0 0	(H(H)(H(H(H(H(H(H(H(H)))))))))	1 0 0 0 0;2 0 0 0 0;3 0 0 0 0;4 0 0 0 0;5 0 0 0 0;6 0 0 0 0;7 0 0 0 0;8 0 0 0 0;9 0 0 0 0;	3	45.5214	25.5037	82.697	3	0.88962	No	8.16079e-20	1.30314e-20	0	1.30314e-20	1/sp|Q9UR09|PSU1_SCHPO	1/34	29107400	227272000	0
cwq_mix2-3_726.8013.8013.2.0.dta	cwq_mix2-3_726.8013.8013.2.0.dta	cwq_mix2-3_726	8013	2527.43	1146.97	2	DVSVVTSK		9 0 0 0 0	(H(H)(H(H(H(H(H(H(H))))))))	1 0 0 0 0;2 0 0 0 0;3 0 0 0 0;4 0 0 0 0;5 0 0 0 0;6 0 0 0 0;7 0 0 0 0;8 0 0 0 0;	3	25.0363	9.67774	53.5592	3	0.54839	No	4.9402e-13	4.84894e-14	0	4.84894e-14	1/sp|Q9UR09|PSU1_SCHPO	1/34	7530330	6783140	0
cwq_mix2-3_726.8104.8104.2.1.dta	cwq_mix2-3_726.8104.8104.2.1.dta	cwq_mix2-3_726	8104	2550.97	1065.94	2	DVSVVTSK		8 0 0 0 0	(H(H)(H(H(H(H(H(H)))))))	1 0 0 0 0;2 0 0 0 0;3 0 0 0 0;4 0 0 0 0;5 0 0 0 0;6 0 0 0 0;7 0 0 0 0;	3	22.5855	10.9494	44.1954	3	1.15016	No	9.93791e-11	6.86432e-12	0	6.86432e-12	1/sp|Q9UR09|PSU1_SCHPO	1/34	3938210	4032220	0
cwq_mix2-3_726.8518.8518.2.0.dta	cwq_mix2-3_726.8518.8518.2.0.dta	cwq_mix2-3_726	8518	2657.8	948.392	2	SEAFASATSSK		5 0 0 0 0	(H(H)(H(H(H))))	1 0 0 0 0;2 0 0 0 0;3 0 0 0 0;4 0 0 0 0;	1	34.0788	29.0422	43.4325	3	0.91633	No	1.53203e-10	1.07393e-11	0	1.07393e-11	1/sp|Q9P7L0|YOSE_SCHPO	1/248	160577000	184952000	0
cwq_mix2-3_726.8581.8581.2.0.dta	cwq_mix2-3_726.8581.8581.2.0.dta	cwq_mix2-3_726	8581	2675.05	948.392	2	SEAFASATSSK		5 0 0 0 0	(H(H)(H(H(H))))	1 0 0 0 0;2 0 0 0 0;3 0 0 0 0;4 0 0 0 0;	1	40.5122	36.2139	48.4947	3	0.90894	No	8.69167e-12	6.93803e-13	0	6.93803e-13	1/sp|Q9P7L0|YOSE_SCHPO	1/248	127033000	130941000	0
cwq_mix2-3_726.8647.8647.2.0.dta	cwq_mix2-3_726.8647.8647.2.0.dta	cwq_mix2-3_726	8647	2692.73	948.392	2	SEAFASATSSK		5 0 0 0 0	(H(H)(H(H(H))))	1 0 0 0 0;2 0 0 0 0;3 0 0 0 0;4 0 0 0 0;	1	40.4213	36.3032	48.0691	3	0.7718	No	1.10632e-11	8.93699e-13	0	8.93699e-13	1/sp|Q9P7L0|YOSE_SCHPO	1/248	127033000	130941000	0
cwq_mix2-3_726.8729.8729.2.0.dta	cwq_mix2-3_726.8729.8729.2.0.dta	cwq_mix2-3_726	8729	2714.69	948.391	2	SEAFASATSSK		5 0 0 0 0	(H(H)(H(H(H))))	1 0 0 0 0;2 0 0 0 0;3 0 0 0 0;4 0 0 0 0;	1	31.5735	24.1759	45.3118	3	0.34242	No	5.27775e-11	3.87854e-12	0	3.87854e-12	1/sp|Q9P7L0|YOSE_SCHPO	1/248	133512000	136087000	0
cwq_mix2-3_726.8797.8797.2.0.dta	cwq_mix2-3_726.8797.8797.2.0.dta	cwq_mix2-3_726	8797	2732.27	948.392	2	SEAFASATSSK		5 0 0 0 0	(H(H)(H(H(H))))	1 0 0 0 0;2 0 0 0 0;3 0 0 0 0;4 0 0 0 0;	1	20.36	11.888	36.0938	3	0.37196	No	1.03629e-08	6.02803e-10	0	6.02803e-10	1/sp|Q9P7L0|YOSE_SCHPO	1/248	137982000	138946000	0
cwq_mix2-3_726.8941.8941.2.0.dta	cwq_mix2-3_726.8941.8941.2.0.dta	cwq_mix2-3_726	8941	2770.23	1029.42	2	SEAFASATSSK		6 0 0 0 0	(H(H)(H(H(H(H)))))	1 0 0 0 0;2 0 0 0 0;3 0 0 0 0;4 0 0 0 0;5 0 0 0 0;	1	27.6842	20.1058	41.7585	3	1.18655	No	3.96718e-10	2.58991e-11	0	2.58991e-11	1/sp|Q9P7L0|YOSE_SCHPO	1/248	4231950	6957910	0
cwq_mix2-3_726.9014.9014.2.0.dta	cwq_mix2-3_726.9014.9014.2.0.dta	cwq_mix2-3_726	9014	2789.53	1029.42	2	SEAFASATSSK		6 0 0 0 0	(H(H)(H(H(H(H)))))	1 0 0 0 0;2 0 0 0 0;3 0 0 0 0;4 0 0 0 0;5 0 0 0 0;	1	20.8268	12.355	36.5601	3	0.72782	No	7.89349e-09	4.54603e-10	0	4.54603e-10	1/sp|Q9P7L0|YOSE_SCHPO	1/248	5167570	6957910	0
cwq_mix2-3_726.9263.9263.3.0.dta	cwq_mix2-3_726.9263.9263.3.0.dta	cwq_mix2-3_726	9263	2856.38	849.379	3	LPTSSKSLTTSK		8 0 0 0 0	(H(H)(H(H(H(H(H(H)))))))	1 0 0 0 0;2 0 0 0 0;3 0 0 0 0;4 0 0 0 0;5 0 0 0 0;6 0 0 0 0;7 0 0 0 0;	3	33.6969	16.8812	64.926	3	0.59575	No	9.13817e-16	1.16095e-16	0	1.16095e-16	1/sp|O74947|YJBA_SCHPO	1/264	12661800	9407720	0
