# Supplementary material for: Precise, fast and comprehensive analysis of intact glycopeptides and modified glycans with pGlyco3
Source: Nat Methods. 2021 Nov 25;18(12):1515–23. doi: 10.1038/s41592-021-01306-0 (PMC8648562; doi:10.1038/s41592-021-01306-0)
Supplement: Supplementary file 3 — All additional data files. [file 41592_2021_1306_MOESM3_ESM.zip › Supplementary Data/Result Files for Figures/Fig.4/Fig.4a/Yeast-Released-N-Glycan-aH-evidence.xlsx]

## Sheet: Yeast-Released-N-Glycome
GlySpec	PepSpec	PrecursorMZ	RawName	Scan	Rank	Peptide	Mod	Glycan(H,N,F,aH)	GlyFrag	Charge	Score	GlySite	PepDecoy	GlyDecoy	MIC
Released_N-Glycan_04.3256	Released_N-Glycan_04.3256	942.331	Released_N-Glycan_04	3256	1	Z		9 2 0 0	1 2 0 0;2 2 0 0;3 2 0 0;4 2 0 0;5 2 0 0;6 2 0 0;7 2 0 0;8 2 0 0;1 0 0 0;2 0 0 0;3 0 0 0;4 0 0 0;5 0 0 0;6 0 0 0;7 0 0 0;8 0 0 0;1 1 0 0;2 1 0 0;3 1 0 0;4 1 0 0;5 1 0 0;6 1 0 0;7 1 0 0;8 1 0 0;0 1 0 0;0 2 0 0	2	0.843779	0	0	0	10.9691
Released_N-Glycan_04.2709	Released_N-Glycan_04.2709	942.331	Released_N-Glycan_04	2709	1	Z		9 2 0 0	1 2 0 0;2 2 0 0;3 2 0 0;4 2 0 0;5 2 0 0;6 2 0 0;7 2 0 0;8 2 0 0;1 0 0 0;2 0 0 0;3 0 0 0;4 0 0 0;5 0 0 0;6 0 0 0;7 0 0 0;8 0 0 0;1 1 0 0;2 1 0 0;3 1 0 0;4 1 0 0;5 1 0 0;6 1 0 0;7 1 0 0;8 1 0 0;0 1 0 0;0 2 0 0	2	0.83438	0	0	0	10.8469
Released_N-Glycan_04.3718	Released_N-Glycan_04.3718	1012.69	Released_N-Glycan_04	3718	1	Z		15 2 0 1	1 2 0 0;2 2 0 0;3 2 0 0;4 2 0 0;5 2 0 0;6 2 0 0;7 2 0 0;8 2 0 0;9 2 0 0;10 2 0 0;11 2 0 0;12 2 0 0;13 2 0 0;14 2 0 0;1 0 0 0;2 0 0 0;3 0 0 0;4 0 0 0;5 0 0 0;6 0 0 0;7 0 0 0;8 0 0 0;9 0 0 0;10 0 0 0;11 0 0 0;12 0 0 0;13 0 0 0;14 0 0 0;1 1 0 0;2 1 0 0;3 1 0 0;4 1 0 0;5 1 0 0;6 1 0 0;7 1 0 0;8 1 0 0;9 1 0 0;10 1 0 0;11 1 0 0;12 1 0 0;13 1 0 0;14 1 0 0;0 1 0 0;0 2 0 0;0 1 0 1;0 2 0 1;0 0 0 1;1 0 0 1;…	3	0.829722	0	0	0	22.4025
Released_N-Glycan_02.3222	Released_N-Glycan_02.3222	942.331	Released_N-Glycan_02	3222	1	Z		9 2 0 0	1 2 0 0;2 2 0 0;3 2 0 0;4 2 0 0;5 2 0 0;6 2 0 0;7 2 0 0;8 2 0 0;1 0 0 0;2 0 0 0;3 0 0 0;4 0 0 0;5 0 0 0;6 0 0 0;7 0 0 0;8 0 0 0;1 1 0 0;2 1 0 0;3 1 0 0;4 1 0 0;5 1 0 0;6 1 0 0;7 1 0 0;8 1 0 0;0 1 0 0;0 2 0 0	2	0.825723	0	0	0	10.7344
Released_N-Glycan_02.3173	Released_N-Glycan_02.3173	942.331	Released_N-Glycan_02	3173	1	Z		9 2 0 0	1 2 0 0;2 2 0 0;3 2 0 0;4 2 0 0;5 2 0 0;6 2 0 0;7 2 0 0;8 2 0 0;1 0 0 0;2 0 0 0;3 0 0 0;4 0 0 0;5 0 0 0;6 0 0 0;7 0 0 0;8 0 0 0;1 1 0 0;2 1 0 0;3 1 0 0;4 1 0 0;5 1 0 0;6 1 0 0;7 1 0 0;8 1 0 0;0 1 0 0;0 2 0 0	2	0.817645	0	0	0	10.6294
Released_N-Glycan_02.2771	Released_N-Glycan_02.2771	942.331	Released_N-Glycan_02	2771	1	Z		9 2 0 0	1 2 0 0;2 2 0 0;3 2 0 0;4 2 0 0;5 2 0 0;6 2 0 0;7 2 0 0;8 2 0 0;1 0 0 0;2 0 0 0;3 0 0 0;4 0 0 0;5 0 0 0;6 0 0 0;7 0 0 0;8 0 0 0;1 1 0 0;2 1 0 0;3 1 0 0;4 1 0 0;5 1 0 0;6 1 0 0;7 1 0 0;8 1 0 0;0 1 0 0;0 2 0 0	2	0.811576	0	0	0	10.5505
Released_N-Glycan_03.3206	Released_N-Glycan_03.3206	959.358	Released_N-Glycan_03	3206	1	Z		12 2 1 2	1 2 0 0;2 2 0 0;3 2 0 0;4 2 0 0;5 2 0 0;6 2 0 0;7 2 0 0;8 2 0 0;9 2 0 0;10 2 0 0;11 2 0 0;1 0 0 0;2 0 0 0;3 0 0 0;4 0 0 0;5 0 0 0;6 0 0 0;7 0 0 0;8 0 0 0;9 0 0 0;10 0 0 0;11 0 0 0;1 1 0 0;2 1 0 0;3 1 0 0;4 1 0 0;5 1 0 0;6 1 0 0;7 1 0 0;8 1 0 0;9 1 0 0;10 1 0 0;11 1 0 0;1 2 1 0;2 2 1 0;3 2 1 0;4 2 1 0;5 2 1 0;6 2 1 0;7 2 1 0;8 2 1 0;9 2 1 0;10 2 1 0;11 2 1 0;1 0 1 0;2 0 1 0;3 0 1 0;4 0 1 0;5 0 1 0…	3	0.792432	0	0	0	30.9048
Released_N-Glycan_02.3269	Released_N-Glycan_02.3269	942.331	Released_N-Glycan_02	3269	1	Z		9 2 0 0	1 2 0 0;2 2 0 0;3 2 0 0;4 2 0 0;5 2 0 0;6 2 0 0;7 2 0 0;8 2 0 0;1 0 0 0;2 0 0 0;3 0 0 0;4 0 0 0;5 0 0 0;6 0 0 0;7 0 0 0;8 0 0 0;1 1 0 0;2 1 0 0;3 1 0 0;4 1 0 0;5 1 0 0;6 1 0 0;7 1 0 0;8 1 0 0;0 1 0 0;0 2 0 0	2	0.792363	0	0	0	10.3007
Released_N-Glycan_01.2537	Released_N-Glycan_01.2537	959.357	Released_N-Glycan_01	2537	1	Z		12 2 1 2	1 2 0 0;2 2 0 0;3 2 0 0;4 2 0 0;5 2 0 0;6 2 0 0;7 2 0 0;8 2 0 0;9 2 0 0;10 2 0 0;11 2 0 0;1 0 0 0;2 0 0 0;3 0 0 0;4 0 0 0;5 0 0 0;6 0 0 0;7 0 0 0;8 0 0 0;9 0 0 0;10 0 0 0;11 0 0 0;1 1 0 0;2 1 0 0;3 1 0 0;4 1 0 0;5 1 0 0;6 1 0 0;7 1 0 0;8 1 0 0;9 1 0 0;10 1 0 0;11 1 0 0;1 2 1 0;2 2 1 0;3 2 1 0;4 2 1 0;5 2 1 0;6 2 1 0;7 2 1 0;8 2 1 0;9 2 1 0;10 2 1 0;11 2 1 0;1 0 1 0;2 0 1 0;3 0 1 0;4 0 1 0;5 0 1 0…	3	0.789049	0	0	0	30.7729
Released_N-Glycan_01.2976	Released_N-Glycan_01.2976	942.331	Released_N-Glycan_01	2976	1	Z		9 2 0 0	1 2 0 0;2 2 0 0;3 2 0 0;4 2 0 0;5 2 0 0;6 2 0 0;7 2 0 0;8 2 0 0;1 0 0 0;2 0 0 0;3 0 0 0;4 0 0 0;5 0 0 0;6 0 0 0;7 0 0 0;8 0 0 0;1 1 0 0;2 1 0 0;3 1 0 0;4 1 0 0;5 1 0 0;6 1 0 0;7 1 0 0;8 1 0 0;0 1 0 0;0 2 0 0	2	0.782758	0	0	0	10.1759
Released_N-Glycan_04.3711	Released_N-Glycan_04.3711	1018.37	Released_N-Glycan_04	3711	1	Z		14 2 0 2	1 2 0 0;2 2 0 0;3 2 0 0;4 2 0 0;5 2 0 0;6 2 0 0;7 2 0 0;8 2 0 0;9 2 0 0;10 2 0 0;11 2 0 0;12 2 0 0;13 2 0 0;1 0 0 0;2 0 0 0;3 0 0 0;4 0 0 0;5 0 0 0;6 0 0 0;7 0 0 0;8 0 0 0;9 0 0 0;10 0 0 0;11 0 0 0;12 0 0 0;13 0 0 0;1 1 0 0;2 1 0 0;3 1 0 0;4 1 0 0;5 1 0 0;6 1 0 0;7 1 0 0;8 1 0 0;9 1 0 0;10 1 0 0;11 1 0 0;12 1 0 0;13 1 0 0;0 1 0 0;0 2 0 0;0 1 0 1;0 2 0 1;0 0 0 1;1 0 0 1;2 0 0 1;3 0 0 1;0 0 0 2;1 0…	3	0.780875	0	0	0	19.9123
Released_N-Glycan_02.3161	Released_N-Glycan_02.3161	1883.65	Released_N-Glycan_02	3161	1	Z		9 2 0 0	1 2 0 0;2 2 0 0;3 2 0 0;4 2 0 0;5 2 0 0;6 2 0 0;7 2 0 0;8 2 0 0;1 0 0 0;2 0 0 0;3 0 0 0;4 0 0 0;5 0 0 0;6 0 0 0;7 0 0 0;8 0 0 0;1 1 0 0;2 1 0 0;3 1 0 0;4 1 0 0;5 1 0 0;6 1 0 0;7 1 0 0;8 1 0 0;0 1 0 0;0 2 0 0	1	0.775819	0	0	0	10.0856
Released_N-Glycan_03.3256	Released_N-Glycan_03.3256	959.357	Released_N-Glycan_03	3256	1	Z		12 2 1 2	1 2 0 0;2 2 0 0;3 2 0 0;4 2 0 0;5 2 0 0;6 2 0 0;7 2 0 0;8 2 0 0;9 2 0 0;10 2 0 0;11 2 0 0;1 0 0 0;2 0 0 0;3 0 0 0;4 0 0 0;5 0 0 0;6 0 0 0;7 0 0 0;8 0 0 0;9 0 0 0;10 0 0 0;11 0 0 0;1 1 0 0;2 1 0 0;3 1 0 0;4 1 0 0;5 1 0 0;6 1 0 0;7 1 0 0;8 1 0 0;9 1 0 0;10 1 0 0;11 1 0 0;1 2 1 0;2 2 1 0;3 2 1 0;4 2 1 0;5 2 1 0;6 2 1 0;7 2 1 0;8 2 1 0;9 2 1 0;10 2 1 0;11 2 1 0;1 0 1 0;2 0 1 0;3 0 1 0;4 0 1 0;5 0 1 0…	3	0.765283	0	0	0	29.846
Released_N-Glycan_04.3211	Released_N-Glycan_04.3211	942.331	Released_N-Glycan_04	3211	1	Z		9 2 0 0	1 2 0 0;2 2 0 0;3 2 0 0;4 2 0 0;5 2 0 0;6 2 0 0;7 2 0 0;8 2 0 0;1 0 0 0;2 0 0 0;3 0 0 0;4 0 0 0;5 0 0 0;6 0 0 0;7 0 0 0;8 0 0 0;1 1 0 0;2 1 0 0;3 1 0 0;4 1 0 0;5 1 0 0;6 1 0 0;7 1 0 0;8 1 0 0;0 1 0 0;0 2 0 0	2	0.75935	0	0	0	9.87155
Released_N-Glycan_03.3734	Released_N-Glycan_03.3734	1018.37	Released_N-Glycan_03	3734	1	Z		14 2 0 2	1 2 0 0;2 2 0 0;3 2 0 0;4 2 0 0;5 2 0 0;6 2 0 0;7 2 0 0;8 2 0 0;9 2 0 0;10 2 0 0;11 2 0 0;12 2 0 0;13 2 0 0;1 0 0 0;2 0 0 0;3 0 0 0;4 0 0 0;5 0 0 0;6 0 0 0;7 0 0 0;8 0 0 0;9 0 0 0;10 0 0 0;11 0 0 0;12 0 0 0;13 0 0 0;1 1 0 0;2 1 0 0;3 1 0 0;4 1 0 0;5 1 0 0;6 1 0 0;7 1 0 0;8 1 0 0;9 1 0 0;10 1 0 0;11 1 0 0;12 1 0 0;13 1 0 0;0 1 0 0;0 2 0 0;0 1 0 1;0 2 0 1;0 0 0 1;1 0 0 1;2 0 0 1;3 0 0 1;0 0 0 2;1 0…	3	0.75452	0	0	0	19.2403
Released_N-Glycan_02.3228	Released_N-Glycan_02.3228	959.357	Released_N-Glycan_02	3228	1	Z		12 2 1 2	1 2 0 0;2 2 0 0;3 2 0 0;4 2 0 0;5 2 0 0;6 2 0 0;7 2 0 0;8 2 0 0;9 2 0 0;10 2 0 0;11 2 0 0;1 0 0 0;2 0 0 0;3 0 0 0;4 0 0 0;5 0 0 0;6 0 0 0;7 0 0 0;8 0 0 0;9 0 0 0;10 0 0 0;11 0 0 0;1 1 0 0;2 1 0 0;3 1 0 0;4 1 0 0;5 1 0 0;6 1 0 0;7 1 0 0;8 1 0 0;9 1 0 0;10 1 0 0;11 1 0 0;1 2 1 0;2 2 1 0;3 2 1 0;4 2 1 0;5 2 1 0;6 2 1 0;7 2 1 0;8 2 1 0;9 2 1 0;10 2 1 0;11 2 1 0;1 0 1 0;2 0 1 0;3 0 1 0;4 0 1 0;5 0 1 0…	3	0.751786	0	0	0	29.3197
Released_N-Glycan_03.3401	Released_N-Glycan_03.3401	959.357	Released_N-Glycan_03	3401	1	Z		12 2 1 2	1 2 0 0;2 2 0 0;3 2 0 0;4 2 0 0;5 2 0 0;6 2 0 0;7 2 0 0;8 2 0 0;9 2 0 0;10 2 0 0;11 2 0 0;1 0 0 0;2 0 0 0;3 0 0 0;4 0 0 0;5 0 0 0;6 0 0 0;7 0 0 0;8 0 0 0;9 0 0 0;10 0 0 0;11 0 0 0;1 1 0 0;2 1 0 0;3 1 0 0;4 1 0 0;5 1 0 0;6 1 0 0;7 1 0 0;8 1 0 0;9 1 0 0;10 1 0 0;11 1 0 0;1 2 1 0;2 2 1 0;3 2 1 0;4 2 1 0;5 2 1 0;6 2 1 0;7 2 1 0;8 2 1 0;9 2 1 0;10 2 1 0;11 2 1 0;1 0 1 0;2 0 1 0;3 0 1 0;4 0 1 0;5 0 1 0…	3	0.750351	0	0	0	29.2637
Released_N-Glycan_04.2759	Released_N-Glycan_04.2759	942.33	Released_N-Glycan_04	2759	1	Z		9 2 0 0	1 2 0 0;2 2 0 0;3 2 0 0;4 2 0 0;5 2 0 0;6 2 0 0;7 2 0 0;8 2 0 0;1 0 0 0;2 0 0 0;3 0 0 0;4 0 0 0;5 0 0 0;6 0 0 0;7 0 0 0;8 0 0 0;1 1 0 0;2 1 0 0;3 1 0 0;4 1 0 0;5 1 0 0;6 1 0 0;7 1 0 0;8 1 0 0;0 1 0 0;0 2 0 0	2	0.745958	0	0	0	9.69745
Released_N-Glycan_02.3180	Released_N-Glycan_02.3180	959.357	Released_N-Glycan_02	3180	1	Z		12 2 1 2	1 2 0 0;2 2 0 0;3 2 0 0;4 2 0 0;5 2 0 0;6 2 0 0;7 2 0 0;8 2 0 0;9 2 0 0;10 2 0 0;11 2 0 0;1 0 0 0;2 0 0 0;3 0 0 0;4 0 0 0;5 0 0 0;6 0 0 0;7 0 0 0;8 0 0 0;9 0 0 0;10 0 0 0;11 0 0 0;1 1 0 0;2 1 0 0;3 1 0 0;4 1 0 0;5 1 0 0;6 1 0 0;7 1 0 0;8 1 0 0;9 1 0 0;10 1 0 0;11 1 0 0;1 2 1 0;2 2 1 0;3 2 1 0;4 2 1 0;5 2 1 0;6 2 1 0;7 2 1 0;8 2 1 0;9 2 1 0;10 2 1 0;11 2 1 0;1 0 1 0;2 0 1 0;3 0 1 0;4 0 1 0;5 0 1 0…	3	0.745861	0	0	0	29.0886
Released_N-Glycan_01.3201	Released_N-Glycan_01.3201	959.358	Released_N-Glycan_01	3201	1	Z		12 2 1 2	1 2 0 0;2 2 0 0;3 2 0 0;4 2 0 0;5 2 0 0;6 2 0 0;7 2 0 0;8 2 0 0;9 2 0 0;10 2 0 0;11 2 0 0;1 0 0 0;2 0 0 0;3 0 0 0;4 0 0 0;5 0 0 0;6 0 0 0;7 0 0 0;8 0 0 0;9 0 0 0;10 0 0 0;11 0 0 0;1 1 0 0;2 1 0 0;3 1 0 0;4 1 0 0;5 1 0 0;6 1 0 0;7 1 0 0;8 1 0 0;9 1 0 0;10 1 0 0;11 1 0 0;1 2 1 0;2 2 1 0;3 2 1 0;4 2 1 0;5 2 1 0;6 2 1 0;7 2 1 0;8 2 1 0;9 2 1 0;10 2 1 0;11 2 1 0;1 0 1 0;2 0 1 0;3 0 1 0;4 0 1 0;5 0 1 0…	3	0.743231	0	0	0	28.986
Released_N-Glycan_02.3316	Released_N-Glycan_02.3316	942.331	Released_N-Glycan_02	3316	1	Z		9 2 0 0	1 2 0 0;2 2 0 0;3 2 0 0;4 2 0 0;5 2 0 0;6 2 0 0;7 2 0 0;8 2 0 0;1 0 0 0;2 0 0 0;3 0 0 0;4 0 0 0;5 0 0 0;6 0 0 0;7 0 0 0;8 0 0 0;1 1 0 0;2 1 0 0;3 1 0 0;4 1 0 0;5 1 0 0;6 1 0 0;7 1 0 0;8 1 0 0;0 1 0 0;0 2 0 0	2	0.742197	0	0	0	9.64856
Released_N-Glycan_02.3260	Released_N-Glycan_02.3260	950.844	Released_N-Glycan_02	3260	1	Z		8 2 0 1	1 2 0 0;2 2 0 0;3 2 0 0;4 2 0 0;5 2 0 0;6 2 0 0;7 2 0 0;1 0 0 0;2 0 0 0;3 0 0 0;4 0 0 0;5 0 0 0;6 0 0 0;7 0 0 0;1 1 0 0;2 1 0 0;3 1 0 0;4 1 0 0;5 1 0 0;6 1 0 0;7 1 0 0;0 1 0 0;0 2 0 0;0 1 0 1;0 2 0 1;0 0 0 1;1 0 0 1;2 0 0 1;3 0 0 1;0 0 0 2;1 0 0 2;2 0 0 2;3 0 0 2	2	0.739903	0	0	0	12.2084
Released_N-Glycan_04.3197	Released_N-Glycan_04.3197	950.844	Released_N-Glycan_04	3197	1	Z		8 2 0 1	1 2 0 0;2 2 0 0;3 2 0 0;4 2 0 0;5 2 0 0;6 2 0 0;7 2 0 0;1 0 0 0;2 0 0 0;3 0 0 0;4 0 0 0;5 0 0 0;6 0 0 0;7 0 0 0;1 1 0 0;2 1 0 0;3 1 0 0;4 1 0 0;5 1 0 0;6 1 0 0;7 1 0 0;0 1 0 0;0 2 0 0;0 1 0 1;0 2 0 1;0 0 0 1;1 0 0 1;2 0 0 1;3 0 0 1;0 0 0 2;1 0 0 2;2 0 0 2;3 0 0 2	2	0.738197	0	0	0	12.1803
Released_N-Glycan_03.3259	Released_N-Glycan_03.3259	942.33	Released_N-Glycan_03	3259	1	Z		9 2 0 0	1 2 0 0;2 2 0 0;3 2 0 0;4 2 0 0;5 2 0 0;6 2 0 0;7 2 0 0;8 2 0 0;1 0 0 0;2 0 0 0;3 0 0 0;4 0 0 0;5 0 0 0;6 0 0 0;7 0 0 0;8 0 0 0;1 1 0 0;2 1 0 0;3 1 0 0;4 1 0 0;5 1 0 0;6 1 0 0;7 1 0 0;8 1 0 0;0 1 0 0;0 2 0 0	2	0.736475	0	0	0	9.57418
Released_N-Glycan_03.3230	Released_N-Glycan_03.3230	950.844	Released_N-Glycan_03	3230	1	Z		8 2 0 1	1 2 0 0;2 2 0 0;3 2 0 0;4 2 0 0;5 2 0 0;6 2 0 0;7 2 0 0;1 0 0 0;2 0 0 0;3 0 0 0;4 0 0 0;5 0 0 0;6 0 0 0;7 0 0 0;1 1 0 0;2 1 0 0;3 1 0 0;4 1 0 0;5 1 0 0;6 1 0 0;7 1 0 0;0 1 0 0;0 2 0 0;0 1 0 1;0 2 0 1;0 0 0 1;1 0 0 1;2 0 0 1;3 0 0 1;0 0 0 2;1 0 0 2;2 0 0 2;3 0 0 2	2	0.73506	0	0	0	12.1285
Released_N-Glycan_04.3293	Released_N-Glycan_04.3293	959.357	Released_N-Glycan_04	3293	1	Z		12 2 1 2	1 2 0 0;2 2 0 0;3 2 0 0;4 2 0 0;5 2 0 0;6 2 0 0;7 2 0 0;8 2 0 0;9 2 0 0;10 2 0 0;11 2 0 0;1 0 0 0;2 0 0 0;3 0 0 0;4 0 0 0;5 0 0 0;6 0 0 0;7 0 0 0;8 0 0 0;9 0 0 0;10 0 0 0;11 0 0 0;1 1 0 0;2 1 0 0;3 1 0 0;4 1 0 0;5 1 0 0;6 1 0 0;7 1 0 0;8 1 0 0;9 1 0 0;10 1 0 0;11 1 0 0;1 2 1 0;2 2 1 0;3 2 1 0;4 2 1 0;5 2 1 0;6 2 1 0;7 2 1 0;8 2 1 0;9 2 1 0;10 2 1 0;11 2 1 0;1 0 1 0;2 0 1 0;3 0 1 0;4 0 1 0;5 0 1 0…	3	0.733765	0	0	0	28.6169
Released_N-Glycan_02.3276	Released_N-Glycan_02.3276	959.357	Released_N-Glycan_02	3276	1	Z		12 2 1 2	1 2 0 0;2 2 0 0;3 2 0 0;4 2 0 0;5 2 0 0;6 2 0 0;7 2 0 0;8 2 0 0;9 2 0 0;10 2 0 0;11 2 0 0;1 0 0 0;2 0 0 0;3 0 0 0;4 0 0 0;5 0 0 0;6 0 0 0;7 0 0 0;8 0 0 0;9 0 0 0;10 0 0 0;11 0 0 0;1 1 0 0;2 1 0 0;3 1 0 0;4 1 0 0;5 1 0 0;6 1 0 0;7 1 0 0;8 1 0 0;9 1 0 0;10 1 0 0;11 1 0 0;1 2 1 0;2 2 1 0;3 2 1 0;4 2 1 0;5 2 1 0;6 2 1 0;7 2 1 0;8 2 1 0;9 2 1 0;10 2 1 0;11 2 1 0;1 0 1 0;2 0 1 0;3 0 1 0;4 0 1 0;5 0 1 0…	3	0.732234	0	0	0	28.5571
Released_N-Glycan_02.3323	Released_N-Glycan_02.3323	959.358	Released_N-Glycan_02	3323	1	Z		12 2 1 2	1 2 0 0;2 2 0 0;3 2 0 0;4 2 0 0;5 2 0 0;6 2 0 0;7 2 0 0;8 2 0 0;9 2 0 0;10 2 0 0;11 2 0 0;1 0 0 0;2 0 0 0;3 0 0 0;4 0 0 0;5 0 0 0;6 0 0 0;7 0 0 0;8 0 0 0;9 0 0 0;10 0 0 0;11 0 0 0;1 1 0 0;2 1 0 0;3 1 0 0;4 1 0 0;5 1 0 0;6 1 0 0;7 1 0 0;8 1 0 0;9 1 0 0;10 1 0 0;11 1 0 0;1 2 1 0;2 2 1 0;3 2 1 0;4 2 1 0;5 2 1 0;6 2 1 0;7 2 1 0;8 2 1 0;9 2 1 0;10 2 1 0;11 2 1 0;1 0 1 0;2 0 1 0;3 0 1 0;4 0 1 0;5 0 1 0…	3	0.73223	0	0	0	28.557
Released_N-Glycan_02.2716	Released_N-Glycan_02.2716	942.331	Released_N-Glycan_02	2716	1	Z		9 2 0 0	1 2 0 0;2 2 0 0;3 2 0 0;4 2 0 0;5 2 0 0;6 2 0 0;7 2 0 0;8 2 0 0;1 0 0 0;2 0 0 0;3 0 0 0;4 0 0 0;5 0 0 0;6 0 0 0;7 0 0 0;8 0 0 0;1 1 0 0;2 1 0 0;3 1 0 0;4 1 0 0;5 1 0 0;6 1 0 0;7 1 0 0;8 1 0 0;0 1 0 0;0 2 0 0	2	0.731457	0	0	0	9.50894
Released_N-Glycan_04.3722	Released_N-Glycan_04.3722	1023.86	Released_N-Glycan_04	3722	1	Z		10 2 0 0	1 2 0 0;2 2 0 0;3 2 0 0;4 2 0 0;5 2 0 0;6 2 0 0;7 2 0 0;8 2 0 0;9 2 0 0;1 0 0 0;2 0 0 0;3 0 0 0;4 0 0 0;5 0 0 0;6 0 0 0;7 0 0 0;8 0 0 0;9 0 0 0;1 1 0 0;2 1 0 0;3 1 0 0;4 1 0 0;5 1 0 0;6 1 0 0;7 1 0 0;8 1 0 0;9 1 0 0;0 1 0 0;0 2 0 0	2	0.731308	0	0	0	10.604
Released_N-Glycan_04.3242	Released_N-Glycan_04.3242	959.357	Released_N-Glycan_04	3242	1	Z		12 2 1 2	1 2 0 0;2 2 0 0;3 2 0 0;4 2 0 0;5 2 0 0;6 2 0 0;7 2 0 0;8 2 0 0;9 2 0 0;10 2 0 0;11 2 0 0;1 0 0 0;2 0 0 0;3 0 0 0;4 0 0 0;5 0 0 0;6 0 0 0;7 0 0 0;8 0 0 0;9 0 0 0;10 0 0 0;11 0 0 0;1 1 0 0;2 1 0 0;3 1 0 0;4 1 0 0;5 1 0 0;6 1 0 0;7 1 0 0;8 1 0 0;9 1 0 0;10 1 0 0;11 1 0 0;1 2 1 0;2 2 1 0;3 2 1 0;4 2 1 0;5 2 1 0;6 2 1 0;7 2 1 0;8 2 1 0;9 2 1 0;10 2 1 0;11 2 1 0;1 0 1 0;2 0 1 0;3 0 1 0;4 0 1 0;5 0 1 0…	3	0.730175	0	0	0	28.4768
Released_N-Glycan_03.3202	Released_N-Glycan_03.3202	942.331	Released_N-Glycan_03	3202	1	Z		9 2 0 0	1 2 0 0;2 2 0 0;3 2 0 0;4 2 0 0;5 2 0 0;6 2 0 0;7 2 0 0;8 2 0 0;1 0 0 0;2 0 0 0;3 0 0 0;4 0 0 0;5 0 0 0;6 0 0 0;7 0 0 0;8 0 0 0;1 1 0 0;2 1 0 0;3 1 0 0;4 1 0 0;5 1 0 0;6 1 0 0;7 1 0 0;8 1 0 0;0 1 0 0;0 2 0 0	2	0.72715	0	0	0	9.45294
Released_N-Glycan_01.3056	Released_N-Glycan_01.3056	959.358	Released_N-Glycan_01	3056	1	Z		12 2 1 2	1 2 0 0;2 2 0 0;3 2 0 0;4 2 0 0;5 2 0 0;6 2 0 0;7 2 0 0;8 2 0 0;9 2 0 0;10 2 0 0;11 2 0 0;1 0 0 0;2 0 0 0;3 0 0 0;4 0 0 0;5 0 0 0;6 0 0 0;7 0 0 0;8 0 0 0;9 0 0 0;10 0 0 0;11 0 0 0;1 1 0 0;2 1 0 0;3 1 0 0;4 1 0 0;5 1 0 0;6 1 0 0;7 1 0 0;8 1 0 0;9 1 0 0;10 1 0 0;11 1 0 0;1 2 1 0;2 2 1 0;3 2 1 0;4 2 1 0;5 2 1 0;6 2 1 0;7 2 1 0;8 2 1 0;9 2 1 0;10 2 1 0;11 2 1 0;1 0 1 0;2 0 1 0;3 0 1 0;4 0 1 0;5 0 1 0…	3	0.725917	0	0	0	28.3108
Released_N-Glycan_03.3307	Released_N-Glycan_03.3307	959.358	Released_N-Glycan_03	3307	1	Z		12 2 1 2	1 2 0 0;2 2 0 0;3 2 0 0;4 2 0 0;5 2 0 0;6 2 0 0;7 2 0 0;8 2 0 0;9 2 0 0;10 2 0 0;11 2 0 0;1 0 0 0;2 0 0 0;3 0 0 0;4 0 0 0;5 0 0 0;6 0 0 0;7 0 0 0;8 0 0 0;9 0 0 0;10 0 0 0;11 0 0 0;1 1 0 0;2 1 0 0;3 1 0 0;4 1 0 0;5 1 0 0;6 1 0 0;7 1 0 0;8 1 0 0;9 1 0 0;10 1 0 0;11 1 0 0;1 2 1 0;2 2 1 0;3 2 1 0;4 2 1 0;5 2 1 0;6 2 1 0;7 2 1 0;8 2 1 0;9 2 1 0;10 2 1 0;11 2 1 0;1 0 1 0;2 0 1 0;3 0 1 0;4 0 1 0;5 0 1 0…	3	0.725242	0	0	0	28.2845
Released_N-Glycan_04.3394	Released_N-Glycan_04.3394	959.357	Released_N-Glycan_04	3394	1	Z		12 2 1 2	1 2 0 0;2 2 0 0;3 2 0 0;4 2 0 0;5 2 0 0;6 2 0 0;7 2 0 0;8 2 0 0;9 2 0 0;10 2 0 0;11 2 0 0;1 0 0 0;2 0 0 0;3 0 0 0;4 0 0 0;5 0 0 0;6 0 0 0;7 0 0 0;8 0 0 0;9 0 0 0;10 0 0 0;11 0 0 0;1 1 0 0;2 1 0 0;3 1 0 0;4 1 0 0;5 1 0 0;6 1 0 0;7 1 0 0;8 1 0 0;9 1 0 0;10 1 0 0;11 1 0 0;1 2 1 0;2 2 1 0;3 2 1 0;4 2 1 0;5 2 1 0;6 2 1 0;7 2 1 0;8 2 1 0;9 2 1 0;10 2 1 0;11 2 1 0;1 0 1 0;2 0 1 0;3 0 1 0;4 0 1 0;5 0 1 0…	3	0.72524	0	0	0	28.2844
Released_N-Glycan_04.3158	Released_N-Glycan_04.3158	942.331	Released_N-Glycan_04	3158	1	Z		9 2 0 0	1 2 0 0;2 2 0 0;3 2 0 0;4 2 0 0;5 2 0 0;6 2 0 0;7 2 0 0;8 2 0 0;1 0 0 0;2 0 0 0;3 0 0 0;4 0 0 0;5 0 0 0;6 0 0 0;7 0 0 0;8 0 0 0;1 1 0 0;2 1 0 0;3 1 0 0;4 1 0 0;5 1 0 0;6 1 0 0;7 1 0 0;8 1 0 0;0 1 0 0;0 2 0 0	2	0.723542	0	0	0	9.40605
Released_N-Glycan_04.3409	Released_N-Glycan_04.3409	942.331	Released_N-Glycan_04	3409	1	Z		9 2 0 0	1 2 0 0;2 2 0 0;3 2 0 0;4 2 0 0;5 2 0 0;6 2 0 0;7 2 0 0;8 2 0 0;1 0 0 0;2 0 0 0;3 0 0 0;4 0 0 0;5 0 0 0;6 0 0 0;7 0 0 0;8 0 0 0;1 1 0 0;2 1 0 0;3 1 0 0;4 1 0 0;5 1 0 0;6 1 0 0;7 1 0 0;8 1 0 0;0 1 0 0;0 2 0 0	2	0.720226	0	0	0	9.36293
Released_N-Glycan_02.3163	Released_N-Glycan_02.3163	950.844	Released_N-Glycan_02	3163	1	Z		8 2 0 1	1 2 0 0;2 2 0 0;3 2 0 0;4 2 0 0;5 2 0 0;6 2 0 0;7 2 0 0;1 0 0 0;2 0 0 0;3 0 0 0;4 0 0 0;5 0 0 0;6 0 0 0;7 0 0 0;1 1 0 0;2 1 0 0;3 1 0 0;4 1 0 0;5 1 0 0;6 1 0 0;7 1 0 0;0 1 0 0;0 2 0 0;0 1 0 1;0 2 0 1;0 0 0 1;1 0 0 1;2 0 0 1;3 0 0 1;0 0 0 2;1 0 0 2;2 0 0 2;3 0 0 2	2	0.718838	0	0	0	11.8608
Released_N-Glycan_04.3250	Released_N-Glycan_04.3250	950.844	Released_N-Glycan_04	3250	1	Z		8 2 0 1	1 2 0 0;2 2 0 0;3 2 0 0;4 2 0 0;5 2 0 0;6 2 0 0;7 2 0 0;1 0 0 0;2 0 0 0;3 0 0 0;4 0 0 0;5 0 0 0;6 0 0 0;7 0 0 0;1 1 0 0;2 1 0 0;3 1 0 0;4 1 0 0;5 1 0 0;6 1 0 0;7 1 0 0;0 1 0 0;0 2 0 0;0 1 0 1;0 2 0 1;0 0 0 1;1 0 0 1;2 0 0 1;3 0 0 1;0 0 0 2;1 0 0 2;2 0 0 2;3 0 0 2	2	0.716015	0	0	0	11.8142
Released_N-Glycan_03.4094	Released_N-Glycan_03.4094	1018.37	Released_N-Glycan_03	4094	1	Z		14 2 0 2	1 2 0 0;2 2 0 0;3 2 0 0;4 2 0 0;5 2 0 0;6 2 0 0;7 2 0 0;8 2 0 0;9 2 0 0;10 2 0 0;11 2 0 0;12 2 0 0;13 2 0 0;1 0 0 0;2 0 0 0;3 0 0 0;4 0 0 0;5 0 0 0;6 0 0 0;7 0 0 0;8 0 0 0;9 0 0 0;10 0 0 0;11 0 0 0;12 0 0 0;13 0 0 0;1 1 0 0;2 1 0 0;3 1 0 0;4 1 0 0;5 1 0 0;6 1 0 0;7 1 0 0;8 1 0 0;9 1 0 0;10 1 0 0;11 1 0 0;12 1 0 0;13 1 0 0;0 1 0 0;0 2 0 0;0 1 0 1;0 2 0 1;0 0 0 1;1 0 0 1;2 0 0 1;3 0 0 1;0 0 0 2;1 0…	3	0.71558	0	0	0	18.2473
Released_N-Glycan_02.3212	Released_N-Glycan_02.3212	950.844	Released_N-Glycan_02	3212	1	Z		8 2 0 1	1 2 0 0;2 2 0 0;3 2 0 0;4 2 0 0;5 2 0 0;6 2 0 0;7 2 0 0;1 0 0 0;2 0 0 0;3 0 0 0;4 0 0 0;5 0 0 0;6 0 0 0;7 0 0 0;1 1 0 0;2 1 0 0;3 1 0 0;4 1 0 0;5 1 0 0;6 1 0 0;7 1 0 0;0 1 0 0;0 2 0 0;0 1 0 1;0 2 0 1;0 0 0 1;1 0 0 1;2 0 0 1;3 0 0 1;0 0 0 2;1 0 0 2;2 0 0 2;3 0 0 2	2	0.713994	0	0	0	11.7809
Released_N-Glycan_02.2751	Released_N-Glycan_02.2751	1883.65	Released_N-Glycan_02	2751	1	Z		9 2 0 0	1 2 0 0;2 2 0 0;3 2 0 0;4 2 0 0;5 2 0 0;6 2 0 0;7 2 0 0;8 2 0 0;1 0 0 0;2 0 0 0;3 0 0 0;4 0 0 0;5 0 0 0;6 0 0 0;7 0 0 0;8 0 0 0;1 1 0 0;2 1 0 0;3 1 0 0;4 1 0 0;5 1 0 0;6 1 0 0;7 1 0 0;8 1 0 0;0 1 0 0;0 2 0 0	1	0.713079	0	0	0	9.27003
Released_N-Glycan_02.3648	Released_N-Glycan_02.3648	1031.87	Released_N-Glycan_02	3648	1	Z		9 2 0 1	1 2 0 0;2 2 0 0;3 2 0 0;4 2 0 0;5 2 0 0;6 2 0 0;7 2 0 0;8 2 0 0;1 0 0 0;2 0 0 0;3 0 0 0;4 0 0 0;5 0 0 0;6 0 0 0;7 0 0 0;8 0 0 0;1 1 0 0;2 1 0 0;3 1 0 0;4 1 0 0;5 1 0 0;6 1 0 0;7 1 0 0;8 1 0 0;0 1 0 0;0 2 0 0;0 1 0 1;0 2 0 1;0 0 0 1;1 0 0 1;2 0 0 1;3 0 0 1;0 0 0 2;1 0 0 2;2 0 0 2;3 0 0 2	2	0.712173	0	0	0	12.8191
Released_N-Glycan_04.3141	Released_N-Glycan_04.3141	959.358	Released_N-Glycan_04	3141	1	Z		12 2 1 2	1 2 0 0;2 2 0 0;3 2 0 0;4 2 0 0;5 2 0 0;6 2 0 0;7 2 0 0;8 2 0 0;9 2 0 0;10 2 0 0;11 2 0 0;1 0 0 0;2 0 0 0;3 0 0 0;4 0 0 0;5 0 0 0;6 0 0 0;7 0 0 0;8 0 0 0;9 0 0 0;10 0 0 0;11 0 0 0;1 1 0 0;2 1 0 0;3 1 0 0;4 1 0 0;5 1 0 0;6 1 0 0;7 1 0 0;8 1 0 0;9 1 0 0;10 1 0 0;11 1 0 0;1 2 1 0;2 2 1 0;3 2 1 0;4 2 1 0;5 2 1 0;6 2 1 0;7 2 1 0;8 2 1 0;9 2 1 0;10 2 1 0;11 2 1 0;1 0 1 0;2 0 1 0;3 0 1 0;4 0 1 0;5 0 1 0…	3	0.711944	0	0	0	27.7658
Released_N-Glycan_01.3006	Released_N-Glycan_01.3006	959.357	Released_N-Glycan_01	3006	1	Z		12 2 1 2	1 2 0 0;2 2 0 0;3 2 0 0;4 2 0 0;5 2 0 0;6 2 0 0;7 2 0 0;8 2 0 0;9 2 0 0;10 2 0 0;11 2 0 0;1 0 0 0;2 0 0 0;3 0 0 0;4 0 0 0;5 0 0 0;6 0 0 0;7 0 0 0;8 0 0 0;9 0 0 0;10 0 0 0;11 0 0 0;1 1 0 0;2 1 0 0;3 1 0 0;4 1 0 0;5 1 0 0;6 1 0 0;7 1 0 0;8 1 0 0;9 1 0 0;10 1 0 0;11 1 0 0;1 2 1 0;2 2 1 0;3 2 1 0;4 2 1 0;5 2 1 0;6 2 1 0;7 2 1 0;8 2 1 0;9 2 1 0;10 2 1 0;11 2 1 0;1 0 1 0;2 0 1 0;3 0 1 0;4 0 1 0;5 0 1 0…	3	0.711889	0	0	0	27.7637
Released_N-Glycan_02.3240	Released_N-Glycan_02.3240	1023.36	Released_N-Glycan_02	3240	1	Z		10 2 0 0	1 2 0 0;2 2 0 0;3 2 0 0;4 2 0 0;5 2 0 0;6 2 0 0;7 2 0 0;8 2 0 0;9 2 0 0;1 0 0 0;2 0 0 0;3 0 0 0;4 0 0 0;5 0 0 0;6 0 0 0;7 0 0 0;8 0 0 0;9 0 0 0;1 1 0 0;2 1 0 0;3 1 0 0;4 1 0 0;5 1 0 0;6 1 0 0;7 1 0 0;8 1 0 0;9 1 0 0;0 1 0 0;0 2 0 0	2	0.710422	0	0	0	10.3011
Released_N-Glycan_01.2962	Released_N-Glycan_01.2962	869.818	Released_N-Glycan_01	2962	1	Z		7 2 0 1	1 2 0 0;2 2 0 0;3 2 0 0;4 2 0 0;5 2 0 0;6 2 0 0;1 0 0 0;2 0 0 0;3 0 0 0;4 0 0 0;5 0 0 0;6 0 0 0;1 1 0 0;2 1 0 0;3 1 0 0;4 1 0 0;5 1 0 0;6 1 0 0;0 1 0 0;0 2 0 0;0 1 0 1;0 2 0 1;0 0 0 1;1 0 0 1;2 0 0 1;3 0 0 1;0 0 0 2;1 0 0 2;2 0 0 2;3 0 0 2	2	0.708943	0	0	0	10.6341
Released_N-Glycan_04.3248	Released_N-Glycan_04.3248	1023.36	Released_N-Glycan_04	3248	1	Z		10 2 0 0	1 2 0 0;2 2 0 0;3 2 0 0;4 2 0 0;5 2 0 0;6 2 0 0;7 2 0 0;8 2 0 0;9 2 0 0;1 0 0 0;2 0 0 0;3 0 0 0;4 0 0 0;5 0 0 0;6 0 0 0;7 0 0 0;8 0 0 0;9 0 0 0;1 1 0 0;2 1 0 0;3 1 0 0;4 1 0 0;5 1 0 0;6 1 0 0;7 1 0 0;8 1 0 0;9 1 0 0;0 1 0 0;0 2 0 0	2	0.708494	0	0	0	10.2732
Released_N-Glycan_04.3703	Released_N-Glycan_04.3703	1104.89	Released_N-Glycan_04	3703	1	Z		11 2 0 0	1 2 0 0;2 2 0 0;3 2 0 0;4 2 0 0;5 2 0 0;6 2 0 0;7 2 0 0;8 2 0 0;9 2 0 0;10 2 0 0;1 0 0 0;2 0 0 0;3 0 0 0;4 0 0 0;5 0 0 0;6 0 0 0;7 0 0 0;8 0 0 0;9 0 0 0;10 0 0 0;1 1 0 0;2 1 0 0;3 1 0 0;4 1 0 0;5 1 0 0;6 1 0 0;7 1 0 0;8 1 0 0;9 1 0 0;10 1 0 0;0 1 0 0;0 2 0 0	2	0.707781	0	0	0	11.3245
Released_N-Glycan_04.3173	Released_N-Glycan_04.3173	869.818	Released_N-Glycan_04	3173	1	Z		7 2 0 1	1 2 0 0;2 2 0 0;3 2 0 0;4 2 0 0;5 2 0 0;6 2 0 0;1 0 0 0;2 0 0 0;3 0 0 0;4 0 0 0;5 0 0 0;6 0 0 0;1 1 0 0;2 1 0 0;3 1 0 0;4 1 0 0;5 1 0 0;6 1 0 0;0 1 0 0;0 2 0 0;0 1 0 1;0 2 0 1;0 0 0 1;1 0 0 1;2 0 0 1;3 0 0 1;0 0 0 2;1 0 0 2;2 0 0 2;3 0 0 2	2	0.706523	0	0	0	10.5979
Released_N-Glycan_04.3661	Released_N-Glycan_04.3661	958.672	Released_N-Glycan_04	3661	1	Z		14 2 0 1	1 2 0 0;2 2 0 0;3 2 0 0;4 2 0 0;5 2 0 0;6 2 0 0;7 2 0 0;8 2 0 0;9 2 0 0;10 2 0 0;11 2 0 0;12 2 0 0;13 2 0 0;1 0 0 0;2 0 0 0;3 0 0 0;4 0 0 0;5 0 0 0;6 0 0 0;7 0 0 0;8 0 0 0;9 0 0 0;10 0 0 0;11 0 0 0;12 0 0 0;13 0 0 0;1 1 0 0;2 1 0 0;3 1 0 0;4 1 0 0;5 1 0 0;6 1 0 0;7 1 0 0;8 1 0 0;9 1 0 0;10 1 0 0;11 1 0 0;12 1 0 0;13 1 0 0;0 1 0 0;0 2 0 0;0 1 0 1;0 2 0 1;0 0 0 1;1 0 0 1;2 0 0 1;3 0 0 1;0 0 0 2;1 0…	3	0.705445	0	0	0	17.9889
Released_N-Glycan_04.3006	Released_N-Glycan_04.3006	942.332	Released_N-Glycan_04	3006	1	Z		9 2 0 0	1 2 0 0;2 2 0 0;3 2 0 0;4 2 0 0;5 2 0 0;6 2 0 0;7 2 0 0;8 2 0 0;1 0 0 0;2 0 0 0;3 0 0 0;4 0 0 0;5 0 0 0;6 0 0 0;7 0 0 0;8 0 0 0;1 1 0 0;2 1 0 0;3 1 0 0;4 1 0 0;5 1 0 0;6 1 0 0;7 1 0 0;8 1 0 0;0 1 0 0;0 2 0 0	2	0.705078	0	0	0	9.16602
Released_N-Glycan_01.2552	Released_N-Glycan_01.2552	942.832	Released_N-Glycan_01	2552	1	Z		9 2 0 0	1 2 0 0;2 2 0 0;3 2 0 0;4 2 0 0;5 2 0 0;6 2 0 0;7 2 0 0;8 2 0 0;1 0 0 0;2 0 0 0;3 0 0 0;4 0 0 0;5 0 0 0;6 0 0 0;7 0 0 0;8 0 0 0;1 1 0 0;2 1 0 0;3 1 0 0;4 1 0 0;5 1 0 0;6 1 0 0;7 1 0 0;8 1 0 0;0 1 0 0;0 2 0 0	2	0.704182	0	0	0	9.15437
Released_N-Glycan_04.3463	Released_N-Glycan_04.3463	942.331	Released_N-Glycan_04	3463	1	Z		9 2 0 0	1 2 0 0;2 2 0 0;3 2 0 0;4 2 0 0;5 2 0 0;6 2 0 0;7 2 0 0;8 2 0 0;1 0 0 0;2 0 0 0;3 0 0 0;4 0 0 0;5 0 0 0;6 0 0 0;7 0 0 0;8 0 0 0;1 1 0 0;2 1 0 0;3 1 0 0;4 1 0 0;5 1 0 0;6 1 0 0;7 1 0 0;8 1 0 0;0 1 0 0;0 2 0 0	2	0.704108	0	0	0	9.15341
Released_N-Glycan_04.3224	Released_N-Glycan_04.3224	869.817	Released_N-Glycan_04	3224	1	Z		7 2 0 1	1 2 0 0;2 2 0 0;3 2 0 0;4 2 0 0;5 2 0 0;6 2 0 0;1 0 0 0;2 0 0 0;3 0 0 0;4 0 0 0;5 0 0 0;6 0 0 0;1 1 0 0;2 1 0 0;3 1 0 0;4 1 0 0;5 1 0 0;6 1 0 0;0 1 0 0;0 2 0 0;0 1 0 1;0 2 0 1;0 0 0 1;1 0 0 1;2 0 0 1;3 0 0 1;0 0 0 2;1 0 0 2;2 0 0 2;3 0 0 2	2	0.704037	0	0	0	10.5606
Released_N-Glycan_02.3179	Released_N-Glycan_02.3179	869.817	Released_N-Glycan_02	3179	1	Z		7 2 0 1	1 2 0 0;2 2 0 0;3 2 0 0;4 2 0 0;5 2 0 0;6 2 0 0;1 0 0 0;2 0 0 0;3 0 0 0;4 0 0 0;5 0 0 0;6 0 0 0;1 1 0 0;2 1 0 0;3 1 0 0;4 1 0 0;5 1 0 0;6 1 0 0;0 1 0 0;0 2 0 0;0 1 0 1;0 2 0 1;0 0 0 1;1 0 0 1;2 0 0 1;3 0 0 1;0 0 0 2;1 0 0 2;2 0 0 2;3 0 0 2	2	0.701563	0	0	0	10.5234
Released_N-Glycan_04.3236	Released_N-Glycan_04.3236	861.304	Released_N-Glycan_04	3236	1	Z		8 2 0 0	1 2 0 0;2 2 0 0;3 2 0 0;4 2 0 0;5 2 0 0;6 2 0 0;7 2 0 0;1 0 0 0;2 0 0 0;3 0 0 0;4 0 0 0;5 0 0 0;6 0 0 0;7 0 0 0;1 1 0 0;2 1 0 0;3 1 0 0;4 1 0 0;5 1 0 0;6 1 0 0;7 1 0 0;0 1 0 0;0 2 0 0	2	0.700534	0	0	0	8.05614
Released_N-Glycan_04.3308	Released_N-Glycan_04.3308	942.331	Released_N-Glycan_04	3308	1	Z		9 2 0 0	1 2 0 0;2 2 0 0;3 2 0 0;4 2 0 0;5 2 0 0;6 2 0 0;7 2 0 0;8 2 0 0;1 0 0 0;2 0 0 0;3 0 0 0;4 0 0 0;5 0 0 0;6 0 0 0;7 0 0 0;8 0 0 0;1 1 0 0;2 1 0 0;3 1 0 0;4 1 0 0;5 1 0 0;6 1 0 0;7 1 0 0;8 1 0 0;0 1 0 0;0 2 0 0	2	0.699925	0	0	0	9.09903
Released_N-Glycan_02.3307	Released_N-Glycan_02.3307	950.845	Released_N-Glycan_02	3307	1	Z		8 2 0 1	1 2 0 0;2 2 0 0;3 2 0 0;4 2 0 0;5 2 0 0;6 2 0 0;7 2 0 0;1 0 0 0;2 0 0 0;3 0 0 0;4 0 0 0;5 0 0 0;6 0 0 0;7 0 0 0;1 1 0 0;2 1 0 0;3 1 0 0;4 1 0 0;5 1 0 0;6 1 0 0;7 1 0 0;0 1 0 0;0 2 0 0;0 1 0 1;0 2 0 1;0 0 0 1;1 0 0 1;2 0 0 1;3 0 0 1;0 0 0 2;1 0 0 2;2 0 0 2;3 0 0 2	2	0.699015	0	0	0	11.5337
Released_N-Glycan_01.3034	Released_N-Glycan_01.3034	950.844	Released_N-Glycan_01	3034	1	Z		8 2 0 1	1 2 0 0;2 2 0 0;3 2 0 0;4 2 0 0;5 2 0 0;6 2 0 0;7 2 0 0;1 0 0 0;2 0 0 0;3 0 0 0;4 0 0 0;5 0 0 0;6 0 0 0;7 0 0 0;1 1 0 0;2 1 0 0;3 1 0 0;4 1 0 0;5 1 0 0;6 1 0 0;7 1 0 0;0 1 0 0;0 2 0 0;0 1 0 1;0 2 0 1;0 0 0 1;1 0 0 1;2 0 0 1;3 0 0 1;0 0 0 2;1 0 0 2;2 0 0 2;3 0 0 2	2	0.698283	0	0	0	11.5217
Released_N-Glycan_01.2989	Released_N-Glycan_01.2989	950.844	Released_N-Glycan_01	2989	1	Z		8 2 0 1	1 2 0 0;2 2 0 0;3 2 0 0;4 2 0 0;5 2 0 0;6 2 0 0;7 2 0 0;1 0 0 0;2 0 0 0;3 0 0 0;4 0 0 0;5 0 0 0;6 0 0 0;7 0 0 0;1 1 0 0;2 1 0 0;3 1 0 0;4 1 0 0;5 1 0 0;6 1 0 0;7 1 0 0;0 1 0 0;0 2 0 0;0 1 0 1;0 2 0 1;0 0 0 1;1 0 0 1;2 0 0 1;3 0 0 1;0 0 0 2;1 0 0 2;2 0 0 2;3 0 0 2	2	0.697783	0	0	0	11.5134
Released_N-Glycan_01.3929	Released_N-Glycan_01.3929	1018.37	Released_N-Glycan_01	3929	1	Z		14 2 0 2	1 2 0 0;2 2 0 0;3 2 0 0;4 2 0 0;5 2 0 0;6 2 0 0;7 2 0 0;8 2 0 0;9 2 0 0;10 2 0 0;11 2 0 0;12 2 0 0;13 2 0 0;1 0 0 0;2 0 0 0;3 0 0 0;4 0 0 0;5 0 0 0;6 0 0 0;7 0 0 0;8 0 0 0;9 0 0 0;10 0 0 0;11 0 0 0;12 0 0 0;13 0 0 0;1 1 0 0;2 1 0 0;3 1 0 0;4 1 0 0;5 1 0 0;6 1 0 0;7 1 0 0;8 1 0 0;9 1 0 0;10 1 0 0;11 1 0 0;12 1 0 0;13 1 0 0;0 1 0 0;0 2 0 0;0 1 0 1;0 2 0 1;0 0 0 1;1 0 0 1;2 0 0 1;3 0 0 1;0 0 0 2;1 0…	3	0.697235	0	0	0	17.7795
Released_N-Glycan_03.3808	Released_N-Glycan_03.3808	1040.38	Released_N-Glycan_03	3808	1	Z		8 2 0 2	1 2 0 0;2 2 0 0;3 2 0 0;4 2 0 0;5 2 0 0;6 2 0 0;7 2 0 0;1 0 0 0;2 0 0 0;3 0 0 0;4 0 0 0;5 0 0 0;6 0 0 0;7 0 0 0;1 1 0 0;2 1 0 0;3 1 0 0;4 1 0 0;5 1 0 0;6 1 0 0;7 1 0 0;0 1 0 0;0 2 0 0;0 1 0 1;0 2 0 1;0 0 0 1;1 0 0 1;2 0 0 1;3 0 0 1;0 0 0 2;1 0 0 2;2 0 0 2;3 0 0 2	2	0.696406	0	0	0	11.4907
Released_N-Glycan_03.3353	Released_N-Glycan_03.3353	959.357	Released_N-Glycan_03	3353	1	Z		12 2 1 2	1 2 0 0;2 2 0 0;3 2 0 0;4 2 0 0;5 2 0 0;6 2 0 0;7 2 0 0;8 2 0 0;9 2 0 0;10 2 0 0;11 2 0 0;1 0 0 0;2 0 0 0;3 0 0 0;4 0 0 0;5 0 0 0;6 0 0 0;7 0 0 0;8 0 0 0;9 0 0 0;10 0 0 0;11 0 0 0;1 1 0 0;2 1 0 0;3 1 0 0;4 1 0 0;5 1 0 0;6 1 0 0;7 1 0 0;8 1 0 0;9 1 0 0;10 1 0 0;11 1 0 0;1 2 1 0;2 2 1 0;3 2 1 0;4 2 1 0;5 2 1 0;6 2 1 0;7 2 1 0;8 2 1 0;9 2 1 0;10 2 1 0;11 2 1 0;1 0 1 0;2 0 1 0;3 0 1 0;4 0 1 0;5 0 1 0…	3	0.694917	0	0	0	27.1018
Released_N-Glycan_04.3783	Released_N-Glycan_04.3783	1185.91	Released_N-Glycan_04	3783	1	Z		12 2 0 0	1 2 0 0;2 2 0 0;3 2 0 0;4 2 0 0;5 2 0 0;6 2 0 0;7 2 0 0;8 2 0 0;9 2 0 0;10 2 0 0;11 2 0 0;1 0 0 0;2 0 0 0;3 0 0 0;4 0 0 0;5 0 0 0;6 0 0 0;7 0 0 0;8 0 0 0;9 0 0 0;10 0 0 0;11 0 0 0;1 1 0 0;2 1 0 0;3 1 0 0;4 1 0 0;5 1 0 0;6 1 0 0;7 1 0 0;8 1 0 0;9 1 0 0;10 1 0 0;11 1 0 0;0 1 0 0;0 2 0 0	2	0.691391	0	0	0	12.0993
Released_N-Glycan_01.3156	Released_N-Glycan_01.3156	959.358	Released_N-Glycan_01	3156	1	Z		12 2 1 2	1 2 0 0;2 2 0 0;3 2 0 0;4 2 0 0;5 2 0 0;6 2 0 0;7 2 0 0;8 2 0 0;9 2 0 0;10 2 0 0;11 2 0 0;1 0 0 0;2 0 0 0;3 0 0 0;4 0 0 0;5 0 0 0;6 0 0 0;7 0 0 0;8 0 0 0;9 0 0 0;10 0 0 0;11 0 0 0;1 1 0 0;2 1 0 0;3 1 0 0;4 1 0 0;5 1 0 0;6 1 0 0;7 1 0 0;8 1 0 0;9 1 0 0;10 1 0 0;11 1 0 0;1 2 1 0;2 2 1 0;3 2 1 0;4 2 1 0;5 2 1 0;6 2 1 0;7 2 1 0;8 2 1 0;9 2 1 0;10 2 1 0;11 2 1 0;1 0 1 0;2 0 1 0;3 0 1 0;4 0 1 0;5 0 1 0…	3	0.687369	0	0	0	26.8074
Released_N-Glycan_01.2594	Released_N-Glycan_01.2594	959.357	Released_N-Glycan_01	2594	1	Z		12 2 1 2	1 2 0 0;2 2 0 0;3 2 0 0;4 2 0 0;5 2 0 0;6 2 0 0;7 2 0 0;8 2 0 0;9 2 0 0;10 2 0 0;11 2 0 0;1 0 0 0;2 0 0 0;3 0 0 0;4 0 0 0;5 0 0 0;6 0 0 0;7 0 0 0;8 0 0 0;9 0 0 0;10 0 0 0;11 0 0 0;1 1 0 0;2 1 0 0;3 1 0 0;4 1 0 0;5 1 0 0;6 1 0 0;7 1 0 0;8 1 0 0;9 1 0 0;10 1 0 0;11 1 0 0;1 2 1 0;2 2 1 0;3 2 1 0;4 2 1 0;5 2 1 0;6 2 1 0;7 2 1 0;8 2 1 0;9 2 1 0;10 2 1 0;11 2 1 0;1 0 1 0;2 0 1 0;3 0 1 0;4 0 1 0;5 0 1 0…	3	0.686417	0	0	0	26.7702
Released_N-Glycan_01.3169	Released_N-Glycan_01.3169	950.845	Released_N-Glycan_01	3169	1	Z		8 2 0 1	1 2 0 0;2 2 0 0;3 2 0 0;4 2 0 0;5 2 0 0;6 2 0 0;7 2 0 0;1 0 0 0;2 0 0 0;3 0 0 0;4 0 0 0;5 0 0 0;6 0 0 0;7 0 0 0;1 1 0 0;2 1 0 0;3 1 0 0;4 1 0 0;5 1 0 0;6 1 0 0;7 1 0 0;0 1 0 0;0 2 0 0;0 1 0 1;0 2 0 1;0 0 0 1;1 0 0 1;2 0 0 1;3 0 0 1;0 0 0 2;1 0 0 2;2 0 0 2;3 0 0 2	2	0.686295	0	0	0	11.3239
Released_N-Glycan_02.3657	Released_N-Glycan_02.3657	1104.89	Released_N-Glycan_02	3657	1	Z		11 2 0 0	1 2 0 0;2 2 0 0;3 2 0 0;4 2 0 0;5 2 0 0;6 2 0 0;7 2 0 0;8 2 0 0;9 2 0 0;10 2 0 0;1 0 0 0;2 0 0 0;3 0 0 0;4 0 0 0;5 0 0 0;6 0 0 0;7 0 0 0;8 0 0 0;9 0 0 0;10 0 0 0;1 1 0 0;2 1 0 0;3 1 0 0;4 1 0 0;5 1 0 0;6 1 0 0;7 1 0 0;8 1 0 0;9 1 0 0;10 1 0 0;0 1 0 0;0 2 0 0	2	0.686131	0	0	0	10.9781
Released_N-Glycan_04.4007	Released_N-Glycan_04.4007	1018.37	Released_N-Glycan_04	4007	1	Z		14 2 0 2	1 2 0 0;2 2 0 0;3 2 0 0;4 2 0 0;5 2 0 0;6 2 0 0;7 2 0 0;8 2 0 0;9 2 0 0;10 2 0 0;11 2 0 0;12 2 0 0;13 2 0 0;1 0 0 0;2 0 0 0;3 0 0 0;4 0 0 0;5 0 0 0;6 0 0 0;7 0 0 0;8 0 0 0;9 0 0 0;10 0 0 0;11 0 0 0;12 0 0 0;13 0 0 0;1 1 0 0;2 1 0 0;3 1 0 0;4 1 0 0;5 1 0 0;6 1 0 0;7 1 0 0;8 1 0 0;9 1 0 0;10 1 0 0;11 1 0 0;12 1 0 0;13 1 0 0;0 1 0 0;0 2 0 0;0 1 0 1;0 2 0 1;0 0 0 1;1 0 0 1;2 0 0 1;3 0 0 1;0 0 0 2;1 0…	3	0.685106	0	0	0	17.4702
Released_N-Glycan_04.3739	Released_N-Glycan_04.3739	1031.87	Released_N-Glycan_04	3739	1	Z		9 2 0 1	1 2 0 0;2 2 0 0;3 2 0 0;4 2 0 0;5 2 0 0;6 2 0 0;7 2 0 0;8 2 0 0;1 0 0 0;2 0 0 0;3 0 0 0;4 0 0 0;5 0 0 0;6 0 0 0;7 0 0 0;8 0 0 0;1 1 0 0;2 1 0 0;3 1 0 0;4 1 0 0;5 1 0 0;6 1 0 0;7 1 0 0;8 1 0 0;0 1 0 0;0 2 0 0;0 1 0 1;0 2 0 1;0 0 0 1;1 0 0 1;2 0 0 1;3 0 0 1;0 0 0 2;1 0 0 2;2 0 0 2;3 0 0 2	2	0.684424	0	0	0	12.3196
Released_N-Glycan_04.3804	Released_N-Glycan_04.3804	1104.38	Released_N-Glycan_04	3804	1	Z		11 2 0 0	1 2 0 0;2 2 0 0;3 2 0 0;4 2 0 0;5 2 0 0;6 2 0 0;7 2 0 0;8 2 0 0;9 2 0 0;10 2 0 0;1 0 0 0;2 0 0 0;3 0 0 0;4 0 0 0;5 0 0 0;6 0 0 0;7 0 0 0;8 0 0 0;9 0 0 0;10 0 0 0;1 1 0 0;2 1 0 0;3 1 0 0;4 1 0 0;5 1 0 0;6 1 0 0;7 1 0 0;8 1 0 0;9 1 0 0;10 1 0 0;0 1 0 0;0 2 0 0	2	0.68218	0	0	0	10.9149
Released_N-Glycan_01.3109	Released_N-Glycan_01.3109	1040.38	Released_N-Glycan_01	3109	1	Z		8 2 0 2	1 2 0 0;2 2 0 0;3 2 0 0;4 2 0 0;5 2 0 0;6 2 0 0;7 2 0 0;1 0 0 0;2 0 0 0;3 0 0 0;4 0 0 0;5 0 0 0;6 0 0 0;7 0 0 0;1 1 0 0;2 1 0 0;3 1 0 0;4 1 0 0;5 1 0 0;6 1 0 0;7 1 0 0;0 1 0 0;0 2 0 0;0 1 0 1;0 2 0 1;0 0 0 1;1 0 0 1;2 0 0 1;3 0 0 1;0 0 0 2;1 0 0 2;2 0 0 2;3 0 0 2	2	0.681113	0	0	0	11.2384
Released_N-Glycan_02.3190	Released_N-Glycan_02.3190	861.304	Released_N-Glycan_02	3190	1	Z		8 2 0 0	1 2 0 0;2 2 0 0;3 2 0 0;4 2 0 0;5 2 0 0;6 2 0 0;7 2 0 0;1 0 0 0;2 0 0 0;3 0 0 0;4 0 0 0;5 0 0 0;6 0 0 0;7 0 0 0;1 1 0 0;2 1 0 0;3 1 0 0;4 1 0 0;5 1 0 0;6 1 0 0;7 1 0 0;0 1 0 0;0 2 0 0	2	0.680899	0	0	0	7.83033
Released_N-Glycan_03.3793	Released_N-Glycan_03.3793	1031.87	Released_N-Glycan_03	3793	1	Z		9 2 0 1	1 2 0 0;2 2 0 0;3 2 0 0;4 2 0 0;5 2 0 0;6 2 0 0;7 2 0 0;8 2 0 0;1 0 0 0;2 0 0 0;3 0 0 0;4 0 0 0;5 0 0 0;6 0 0 0;7 0 0 0;8 0 0 0;1 1 0 0;2 1 0 0;3 1 0 0;4 1 0 0;5 1 0 0;6 1 0 0;7 1 0 0;8 1 0 0;0 1 0 0;0 2 0 0;0 1 0 1;0 2 0 1;0 0 0 1;1 0 0 1;2 0 0 1;3 0 0 1;0 0 0 2;1 0 0 2;2 0 0 2;3 0 0 2	2	0.680066	0	0	0	12.2412
Released_N-Glycan_04.3195	Released_N-Glycan_04.3195	1023.36	Released_N-Glycan_04	3195	1	Z		10 2 0 0	1 2 0 0;2 2 0 0;3 2 0 0;4 2 0 0;5 2 0 0;6 2 0 0;7 2 0 0;8 2 0 0;9 2 0 0;1 0 0 0;2 0 0 0;3 0 0 0;4 0 0 0;5 0 0 0;6 0 0 0;7 0 0 0;8 0 0 0;9 0 0 0;1 1 0 0;2 1 0 0;3 1 0 0;4 1 0 0;5 1 0 0;6 1 0 0;7 1 0 0;8 1 0 0;9 1 0 0;0 1 0 0;0 2 0 0	2	0.678218	0	0	0	9.83416
Released_N-Glycan_02.3736	Released_N-Glycan_02.3736	1194.43	Released_N-Glycan_02	3736	1	Z		11 2 0 1	1 2 0 0;2 2 0 0;3 2 0 0;4 2 0 0;5 2 0 0;6 2 0 0;7 2 0 0;8 2 0 0;9 2 0 0;10 2 0 0;1 0 0 0;2 0 0 0;3 0 0 0;4 0 0 0;5 0 0 0;6 0 0 0;7 0 0 0;8 0 0 0;9 0 0 0;10 0 0 0;1 1 0 0;2 1 0 0;3 1 0 0;4 1 0 0;5 1 0 0;6 1 0 0;7 1 0 0;8 1 0 0;9 1 0 0;10 1 0 0;0 1 0 0;0 2 0 0;0 1 0 1;0 2 0 1;0 0 0 1;1 0 0 1;2 0 0 1;3 0 0 1;0 0 0 2;1 0 0 2;2 0 0 2;3 0 0 2	2	0.678195	0	0	0	14.2421
Released_N-Glycan_01.3063	Released_N-Glycan_01.3063	1040.38	Released_N-Glycan_01	3063	1	Z		8 2 0 2	1 2 0 0;2 2 0 0;3 2 0 0;4 2 0 0;5 2 0 0;6 2 0 0;7 2 0 0;1 0 0 0;2 0 0 0;3 0 0 0;4 0 0 0;5 0 0 0;6 0 0 0;7 0 0 0;1 1 0 0;2 1 0 0;3 1 0 0;4 1 0 0;5 1 0 0;6 1 0 0;7 1 0 0;0 1 0 0;0 2 0 0;0 1 0 1;0 2 0 1;0 0 0 1;1 0 0 1;2 0 0 1;3 0 0 1;0 0 0 2;1 0 0 2;2 0 0 2;3 0 0 2	2	0.677326	0	0	0	11.1759
Released_N-Glycan_02.4053	Released_N-Glycan_02.4053	1018.37	Released_N-Glycan_02	4053	1	Z		14 2 0 2	1 2 0 0;2 2 0 0;3 2 0 0;4 2 0 0;5 2 0 0;6 2 0 0;7 2 0 0;8 2 0 0;9 2 0 0;10 2 0 0;11 2 0 0;12 2 0 0;13 2 0 0;1 0 0 0;2 0 0 0;3 0 0 0;4 0 0 0;5 0 0 0;6 0 0 0;7 0 0 0;8 0 0 0;9 0 0 0;10 0 0 0;11 0 0 0;12 0 0 0;13 0 0 0;1 1 0 0;2 1 0 0;3 1 0 0;4 1 0 0;5 1 0 0;6 1 0 0;7 1 0 0;8 1 0 0;9 1 0 0;10 1 0 0;11 1 0 0;12 1 0 0;13 1 0 0;0 1 0 0;0 2 0 0;0 1 0 1;0 2 0 1;0 0 0 1;1 0 0 1;2 0 0 1;3 0 0 1;0 0 0 2;1 0…	3	0.676702	0	0	0	17.2559
Released_N-Glycan_03.4048	Released_N-Glycan_03.4048	1018.37	Released_N-Glycan_03	4048	1	Z		14 2 0 2	1 2 0 0;2 2 0 0;3 2 0 0;4 2 0 0;5 2 0 0;6 2 0 0;7 2 0 0;8 2 0 0;9 2 0 0;10 2 0 0;11 2 0 0;12 2 0 0;13 2 0 0;1 0 0 0;2 0 0 0;3 0 0 0;4 0 0 0;5 0 0 0;6 0 0 0;7 0 0 0;8 0 0 0;9 0 0 0;10 0 0 0;11 0 0 0;12 0 0 0;13 0 0 0;1 1 0 0;2 1 0 0;3 1 0 0;4 1 0 0;5 1 0 0;6 1 0 0;7 1 0 0;8 1 0 0;9 1 0 0;10 1 0 0;11 1 0 0;12 1 0 0;13 1 0 0;0 1 0 0;0 2 0 0;0 1 0 1;0 2 0 1;0 0 0 1;1 0 0 1;2 0 0 1;3 0 0 1;0 0 0 2;1 0…	3	0.676663	0	0	0	17.2549
Released_N-Glycan_04.3772	Released_N-Glycan_04.3772	1023.36	Released_N-Glycan_04	3772	1	Z		10 2 0 0	1 2 0 0;2 2 0 0;3 2 0 0;4 2 0 0;5 2 0 0;6 2 0 0;7 2 0 0;8 2 0 0;9 2 0 0;1 0 0 0;2 0 0 0;3 0 0 0;4 0 0 0;5 0 0 0;6 0 0 0;7 0 0 0;8 0 0 0;9 0 0 0;1 1 0 0;2 1 0 0;3 1 0 0;4 1 0 0;5 1 0 0;6 1 0 0;7 1 0 0;8 1 0 0;9 1 0 0;0 1 0 0;0 2 0 0	2	0.675707	0	0	0	9.79776
Released_N-Glycan_02.3155	Released_N-Glycan_02.3155	1721.6	Released_N-Glycan_02	3155	1	Z		8 2 0 0	1 2 0 0;2 2 0 0;3 2 0 0;4 2 0 0;5 2 0 0;6 2 0 0;7 2 0 0;1 0 0 0;2 0 0 0;3 0 0 0;4 0 0 0;5 0 0 0;6 0 0 0;7 0 0 0;1 1 0 0;2 1 0 0;3 1 0 0;4 1 0 0;5 1 0 0;6 1 0 0;7 1 0 0;0 1 0 0;0 2 0 0	1	0.675612	0	0	0	7.76954
Released_N-Glycan_04.3936	Released_N-Glycan_04.3936	964.348	Released_N-Glycan_04	3936	1	Z		13 2 0 2	1 2 0 0;2 2 0 0;3 2 0 0;4 2 0 0;5 2 0 0;6 2 0 0;7 2 0 0;8 2 0 0;9 2 0 0;10 2 0 0;11 2 0 0;12 2 0 0;1 0 0 0;2 0 0 0;3 0 0 0;4 0 0 0;5 0 0 0;6 0 0 0;7 0 0 0;8 0 0 0;9 0 0 0;10 0 0 0;11 0 0 0;12 0 0 0;1 1 0 0;2 1 0 0;3 1 0 0;4 1 0 0;5 1 0 0;6 1 0 0;7 1 0 0;8 1 0 0;9 1 0 0;10 1 0 0;11 1 0 0;12 1 0 0;0 1 0 0;0 2 0 0;0 1 0 1;0 2 0 1;0 0 0 1;1 0 0 1;2 0 0 1;3 0 0 1;0 0 0 2;1 0 0 2;2 0 0 2;3 0 0 2	3	0.674853	0	0	0	16.1965
Released_N-Glycan_02.4094	Released_N-Glycan_02.4094	1121.41	Released_N-Glycan_02	4094	1	Z		9 2 0 2	1 2 0 0;2 2 0 0;3 2 0 0;4 2 0 0;5 2 0 0;6 2 0 0;7 2 0 0;8 2 0 0;1 0 0 0;2 0 0 0;3 0 0 0;4 0 0 0;5 0 0 0;6 0 0 0;7 0 0 0;8 0 0 0;1 1 0 0;2 1 0 0;3 1 0 0;4 1 0 0;5 1 0 0;6 1 0 0;7 1 0 0;8 1 0 0;0 1 0 0;0 2 0 0;0 1 0 1;0 2 0 1;0 0 0 1;1 0 0 1;2 0 0 1;3 0 0 1;0 0 0 2;1 0 0 2;2 0 0 2;3 0 0 2	2	0.674712	0	0	0	12.1448
Released_N-Glycan_04.3188	Released_N-Glycan_04.3188	959.357	Released_N-Glycan_04	3188	1	Z		12 2 1 2	1 2 0 0;2 2 0 0;3 2 0 0;4 2 0 0;5 2 0 0;6 2 0 0;7 2 0 0;8 2 0 0;9 2 0 0;10 2 0 0;11 2 0 0;1 0 0 0;2 0 0 0;3 0 0 0;4 0 0 0;5 0 0 0;6 0 0 0;7 0 0 0;8 0 0 0;9 0 0 0;10 0 0 0;11 0 0 0;1 1 0 0;2 1 0 0;3 1 0 0;4 1 0 0;5 1 0 0;6 1 0 0;7 1 0 0;8 1 0 0;9 1 0 0;10 1 0 0;11 1 0 0;1 2 1 0;2 2 1 0;3 2 1 0;4 2 1 0;5 2 1 0;6 2 1 0;7 2 1 0;8 2 1 0;9 2 1 0;10 2 1 0;11 2 1 0;1 0 1 0;2 0 1 0;3 0 1 0;4 0 1 0;5 0 1 0…	3	0.674642	0	0	0	26.311
Released_N-Glycan_03.3204	Released_N-Glycan_03.3204	861.304	Released_N-Glycan_03	3204	1	Z		8 2 0 0	1 2 0 0;2 2 0 0;3 2 0 0;4 2 0 0;5 2 0 0;6 2 0 0;7 2 0 0;1 0 0 0;2 0 0 0;3 0 0 0;4 0 0 0;5 0 0 0;6 0 0 0;7 0 0 0;1 1 0 0;2 1 0 0;3 1 0 0;4 1 0 0;5 1 0 0;6 1 0 0;7 1 0 0;0 1 0 0;0 2 0 0	2	0.672674	0	0	0	7.73575
Released_N-Glycan_03.3249	Released_N-Glycan_03.3249	878.331	Released_N-Glycan_03	3249	1	Z		6 2 0 2	1 2 0 0;2 2 0 0;3 2 0 0;4 2 0 0;5 2 0 0;1 0 0 0;2 0 0 0;3 0 0 0;4 0 0 0;5 0 0 0;1 1 0 0;2 1 0 0;3 1 0 0;4 1 0 0;5 1 0 0;0 1 0 0;0 2 0 0;0 1 0 1;0 2 0 1;0 0 0 1;1 0 0 1;2 0 0 1;3 0 0 1;0 0 0 2;1 0 0 2;2 0 0 2;3 0 0 2	2	0.672604	0	0	0	9.08015
Released_N-Glycan_02.3545	Released_N-Glycan_02.3545	1104.38	Released_N-Glycan_02	3545	1	Z		11 2 0 0	1 2 0 0;2 2 0 0;3 2 0 0;4 2 0 0;5 2 0 0;6 2 0 0;7 2 0 0;8 2 0 0;9 2 0 0;10 2 0 0;1 0 0 0;2 0 0 0;3 0 0 0;4 0 0 0;5 0 0 0;6 0 0 0;7 0 0 0;8 0 0 0;9 0 0 0;10 0 0 0;1 1 0 0;2 1 0 0;3 1 0 0;4 1 0 0;5 1 0 0;6 1 0 0;7 1 0 0;8 1 0 0;9 1 0 0;10 1 0 0;0 1 0 0;0 2 0 0	2	0.672555	0	0	0	10.7609
Released_N-Glycan_02.3160	Released_N-Glycan_02.3160	878.331	Released_N-Glycan_02	3160	1	Z		6 2 0 2	1 2 0 0;2 2 0 0;3 2 0 0;4 2 0 0;5 2 0 0;1 0 0 0;2 0 0 0;3 0 0 0;4 0 0 0;5 0 0 0;1 1 0 0;2 1 0 0;3 1 0 0;4 1 0 0;5 1 0 0;0 1 0 0;0 2 0 0;0 1 0 1;0 2 0 1;0 0 0 1;1 0 0 1;2 0 0 1;3 0 0 1;0 0 0 2;1 0 0 2;2 0 0 2;3 0 0 2	2	0.672277	0	0	0	9.07574
Released_N-Glycan_01.3078	Released_N-Glycan_01.3078	950.844	Released_N-Glycan_01	3078	1	Z		8 2 0 1	1 2 0 0;2 2 0 0;3 2 0 0;4 2 0 0;5 2 0 0;6 2 0 0;7 2 0 0;1 0 0 0;2 0 0 0;3 0 0 0;4 0 0 0;5 0 0 0;6 0 0 0;7 0 0 0;1 1 0 0;2 1 0 0;3 1 0 0;4 1 0 0;5 1 0 0;6 1 0 0;7 1 0 0;0 1 0 0;0 2 0 0;0 1 0 1;0 2 0 1;0 0 0 1;1 0 0 1;2 0 0 1;3 0 0 1;0 0 0 2;1 0 0 2;2 0 0 2;3 0 0 2	2	0.672269	0	0	0	11.0924
Released_N-Glycan_03.3764	Released_N-Glycan_03.3764	1040.38	Released_N-Glycan_03	3764	1	Z		8 2 0 2	1 2 0 0;2 2 0 0;3 2 0 0;4 2 0 0;5 2 0 0;6 2 0 0;7 2 0 0;1 0 0 0;2 0 0 0;3 0 0 0;4 0 0 0;5 0 0 0;6 0 0 0;7 0 0 0;1 1 0 0;2 1 0 0;3 1 0 0;4 1 0 0;5 1 0 0;6 1 0 0;7 1 0 0;0 1 0 0;0 2 0 0;0 1 0 1;0 2 0 1;0 0 0 1;1 0 0 1;2 0 0 1;3 0 0 1;0 0 0 2;1 0 0 2;2 0 0 2;3 0 0 2	2	0.670366	0	0	0	11.061
Released_N-Glycan_02.2710	Released_N-Glycan_02.2710	959.358	Released_N-Glycan_02	2710	1	Z		12 2 1 2	1 2 0 0;2 2 0 0;3 2 0 0;4 2 0 0;5 2 0 0;6 2 0 0;7 2 0 0;8 2 0 0;9 2 0 0;10 2 0 0;11 2 0 0;1 0 0 0;2 0 0 0;3 0 0 0;4 0 0 0;5 0 0 0;6 0 0 0;7 0 0 0;8 0 0 0;9 0 0 0;10 0 0 0;11 0 0 0;1 1 0 0;2 1 0 0;3 1 0 0;4 1 0 0;5 1 0 0;6 1 0 0;7 1 0 0;8 1 0 0;9 1 0 0;10 1 0 0;11 1 0 0;1 2 1 0;2 2 1 0;3 2 1 0;4 2 1 0;5 2 1 0;6 2 1 0;7 2 1 0;8 2 1 0;9 2 1 0;10 2 1 0;11 2 1 0;1 0 1 0;2 0 1 0;3 0 1 0;4 0 1 0;5 0 1 0…	3	0.670115	0	0	0	26.1345
Released_N-Glycan_02.3174	Released_N-Glycan_02.3174	1023.36	Released_N-Glycan_02	3174	1	Z		10 2 0 0	1 2 0 0;2 2 0 0;3 2 0 0;4 2 0 0;5 2 0 0;6 2 0 0;7 2 0 0;8 2 0 0;9 2 0 0;1 0 0 0;2 0 0 0;3 0 0 0;4 0 0 0;5 0 0 0;6 0 0 0;7 0 0 0;8 0 0 0;9 0 0 0;1 1 0 0;2 1 0 0;3 1 0 0;4 1 0 0;5 1 0 0;6 1 0 0;7 1 0 0;8 1 0 0;9 1 0 0;0 1 0 0;0 2 0 0	2	0.669749	0	0	0	9.71137
Released_N-Glycan_01.2956	Released_N-Glycan_01.2956	959.358	Released_N-Glycan_01	2956	1	Z		12 2 1 2	1 2 0 0;2 2 0 0;3 2 0 0;4 2 0 0;5 2 0 0;6 2 0 0;7 2 0 0;8 2 0 0;9 2 0 0;10 2 0 0;11 2 0 0;1 0 0 0;2 0 0 0;3 0 0 0;4 0 0 0;5 0 0 0;6 0 0 0;7 0 0 0;8 0 0 0;9 0 0 0;10 0 0 0;11 0 0 0;1 1 0 0;2 1 0 0;3 1 0 0;4 1 0 0;5 1 0 0;6 1 0 0;7 1 0 0;8 1 0 0;9 1 0 0;10 1 0 0;11 1 0 0;1 2 1 0;2 2 1 0;3 2 1 0;4 2 1 0;5 2 1 0;6 2 1 0;7 2 1 0;8 2 1 0;9 2 1 0;10 2 1 0;11 2 1 0;1 0 1 0;2 0 1 0;3 0 1 0;4 0 1 0;5 0 1 0…	3	0.668268	0	0	0	26.0624
Released_N-Glycan_03.3196	Released_N-Glycan_03.3196	878.331	Released_N-Glycan_03	3196	1	Z		6 2 0 2	1 2 0 0;2 2 0 0;3 2 0 0;4 2 0 0;5 2 0 0;1 0 0 0;2 0 0 0;3 0 0 0;4 0 0 0;5 0 0 0;1 1 0 0;2 1 0 0;3 1 0 0;4 1 0 0;5 1 0 0;0 1 0 0;0 2 0 0;0 1 0 1;0 2 0 1;0 0 0 1;1 0 0 1;2 0 0 1;3 0 0 1;0 0 0 2;1 0 0 2;2 0 0 2;3 0 0 2	2	0.666383	0	0	0	8.99616
Released_N-Glycan_02.3410	Released_N-Glycan_02.3410	1031.87	Released_N-Glycan_02	3410	1	Z		9 2 0 1	1 2 0 0;2 2 0 0;3 2 0 0;4 2 0 0;5 2 0 0;6 2 0 0;7 2 0 0;8 2 0 0;1 0 0 0;2 0 0 0;3 0 0 0;4 0 0 0;5 0 0 0;6 0 0 0;7 0 0 0;8 0 0 0;1 1 0 0;2 1 0 0;3 1 0 0;4 1 0 0;5 1 0 0;6 1 0 0;7 1 0 0;8 1 0 0;0 1 0 0;0 2 0 0;0 1 0 1;0 2 0 1;0 0 0 1;1 0 0 1;2 0 0 1;3 0 0 1;0 0 0 2;1 0 0 2;2 0 0 2;3 0 0 2	2	0.666037	0	0	0	11.9887
Released_N-Glycan_03.3239	Released_N-Glycan_03.3239	1031.87	Released_N-Glycan_03	3239	1	Z		9 2 0 1	1 2 0 0;2 2 0 0;3 2 0 0;4 2 0 0;5 2 0 0;6 2 0 0;7 2 0 0;8 2 0 0;1 0 0 0;2 0 0 0;3 0 0 0;4 0 0 0;5 0 0 0;6 0 0 0;7 0 0 0;8 0 0 0;1 1 0 0;2 1 0 0;3 1 0 0;4 1 0 0;5 1 0 0;6 1 0 0;7 1 0 0;8 1 0 0;0 1 0 0;0 2 0 0;0 1 0 1;0 2 0 1;0 0 0 1;1 0 0 1;2 0 0 1;3 0 0 1;0 0 0 2;1 0 0 2;2 0 0 2;3 0 0 2	2	0.665962	0	0	0	11.9873
Released_N-Glycan_03.3207	Released_N-Glycan_03.3207	869.817	Released_N-Glycan_03	3207	1	Z		7 2 0 1	1 2 0 0;2 2 0 0;3 2 0 0;4 2 0 0;5 2 0 0;6 2 0 0;1 0 0 0;2 0 0 0;3 0 0 0;4 0 0 0;5 0 0 0;6 0 0 0;1 1 0 0;2 1 0 0;3 1 0 0;4 1 0 0;5 1 0 0;6 1 0 0;0 1 0 0;0 2 0 0;0 1 0 1;0 2 0 1;0 0 0 1;1 0 0 1;2 0 0 1;3 0 0 1;0 0 0 2;1 0 0 2;2 0 0 2;3 0 0 2	2	0.665164	0	0	0	9.97745
Released_N-Glycan_03.3261	Released_N-Glycan_03.3261	861.305	Released_N-Glycan_03	3261	1	Z		8 2 0 0	1 2 0 0;2 2 0 0;3 2 0 0;4 2 0 0;5 2 0 0;6 2 0 0;7 2 0 0;1 0 0 0;2 0 0 0;3 0 0 0;4 0 0 0;5 0 0 0;6 0 0 0;7 0 0 0;1 1 0 0;2 1 0 0;3 1 0 0;4 1 0 0;5 1 0 0;6 1 0 0;7 1 0 0;0 1 0 0;0 2 0 0	2	0.664678	0	0	0	7.6438
Released_N-Glycan_03.3710	Released_N-Glycan_03.3710	1121.41	Released_N-Glycan_03	3710	1	Z		15 2 1 2	1 2 0 0;2 2 0 0;3 2 0 0;4 2 0 0;5 2 0 0;6 2 0 0;7 2 0 0;8 2 0 0;9 2 0 0;10 2 0 0;11 2 0 0;12 2 0 0;13 2 0 0;14 2 0 0;1 0 0 0;2 0 0 0;3 0 0 0;4 0 0 0;5 0 0 0;6 0 0 0;7 0 0 0;8 0 0 0;9 0 0 0;10 0 0 0;11 0 0 0;12 0 0 0;13 0 0 0;14 0 0 0;1 1 0 0;2 1 0 0;3 1 0 0;4 1 0 0;5 1 0 0;6 1 0 0;7 1 0 0;8 1 0 0;9 1 0 0;10 1 0 0;11 1 0 0;12 1 0 0;13 1 0 0;14 1 0 0;1 2 1 0;2 2 1 0;3 2 1 0;4 2 1 0;5 2 1 0;6 2 1 0;…	3	0.664516	0	0	0	31.8968
Released_N-Glycan_04.3609	Released_N-Glycan_04.3609	1266.94	Released_N-Glycan_04	3609	1	Z		13 2 0 0	1 2 0 0;2 2 0 0;3 2 0 0;4 2 0 0;5 2 0 0;6 2 0 0;7 2 0 0;8 2 0 0;9 2 0 0;10 2 0 0;11 2 0 0;12 2 0 0;1 0 0 0;2 0 0 0;3 0 0 0;4 0 0 0;5 0 0 0;6 0 0 0;7 0 0 0;8 0 0 0;9 0 0 0;10 0 0 0;11 0 0 0;12 0 0 0;1 1 0 0;2 1 0 0;3 1 0 0;4 1 0 0;5 1 0 0;6 1 0 0;7 1 0 0;8 1 0 0;9 1 0 0;10 1 0 0;11 1 0 0;12 1 0 0;0 1 0 0;0 2 0 0	2	0.664135	0	0	0	12.6186
Released_N-Glycan_01.2596	Released_N-Glycan_01.2596	878.331	Released_N-Glycan_01	2596	1	Z		6 2 0 2	1 2 0 0;2 2 0 0;3 2 0 0;4 2 0 0;5 2 0 0;1 0 0 0;2 0 0 0;3 0 0 0;4 0 0 0;5 0 0 0;1 1 0 0;2 1 0 0;3 1 0 0;4 1 0 0;5 1 0 0;0 1 0 0;0 2 0 0;0 1 0 1;0 2 0 1;0 0 0 1;1 0 0 1;2 0 0 1;3 0 0 1;0 0 0 2;1 0 0 2;2 0 0 2;3 0 0 2	2	0.664125	0	0	0	8.96569
Released_N-Glycan_02.3967	Released_N-Glycan_02.3967	1018.37	Released_N-Glycan_02	3967	1	Z		14 2 0 2	1 2 0 0;2 2 0 0;3 2 0 0;4 2 0 0;5 2 0 0;6 2 0 0;7 2 0 0;8 2 0 0;9 2 0 0;10 2 0 0;11 2 0 0;12 2 0 0;13 2 0 0;1 0 0 0;2 0 0 0;3 0 0 0;4 0 0 0;5 0 0 0;6 0 0 0;7 0 0 0;8 0 0 0;9 0 0 0;10 0 0 0;11 0 0 0;12 0 0 0;13 0 0 0;1 1 0 0;2 1 0 0;3 1 0 0;4 1 0 0;5 1 0 0;6 1 0 0;7 1 0 0;8 1 0 0;9 1 0 0;10 1 0 0;11 1 0 0;12 1 0 0;13 1 0 0;0 1 0 0;0 2 0 0;0 1 0 1;0 2 0 1;0 0 0 1;1 0 0 1;2 0 0 1;3 0 0 1;0 0 0 2;1 0…	3	0.664122	0	0	0	16.9351
Released_N-Glycan_02.3261	Released_N-Glycan_02.3261	1031.87	Released_N-Glycan_02	3261	1	Z		9 2 0 1	1 2 0 0;2 2 0 0;3 2 0 0;4 2 0 0;5 2 0 0;6 2 0 0;7 2 0 0;8 2 0 0;1 0 0 0;2 0 0 0;3 0 0 0;4 0 0 0;5 0 0 0;6 0 0 0;7 0 0 0;8 0 0 0;1 1 0 0;2 1 0 0;3 1 0 0;4 1 0 0;5 1 0 0;6 1 0 0;7 1 0 0;8 1 0 0;0 1 0 0;0 2 0 0;0 1 0 1;0 2 0 1;0 0 0 1;1 0 0 1;2 0 0 1;3 0 0 1;0 0 0 2;1 0 0 2;2 0 0 2;3 0 0 2	2	0.663062	0	0	0	11.9351
Released_N-Glycan_04.3787	Released_N-Glycan_04.3787	1040.38	Released_N-Glycan_04	3787	1	Z		8 2 0 2	1 2 0 0;2 2 0 0;3 2 0 0;4 2 0 0;5 2 0 0;6 2 0 0;7 2 0 0;1 0 0 0;2 0 0 0;3 0 0 0;4 0 0 0;5 0 0 0;6 0 0 0;7 0 0 0;1 1 0 0;2 1 0 0;3 1 0 0;4 1 0 0;5 1 0 0;6 1 0 0;7 1 0 0;0 1 0 0;0 2 0 0;0 1 0 1;0 2 0 1;0 0 0 1;1 0 0 1;2 0 0 1;3 0 0 1;0 0 0 2;1 0 0 2;2 0 0 2;3 0 0 2	2	0.662918	0	0	0	10.9381
Released_N-Glycan_04.3183	Released_N-Glycan_04.3183	861.304	Released_N-Glycan_04	3183	1	Z		8 2 0 0	1 2 0 0;2 2 0 0;3 2 0 0;4 2 0 0;5 2 0 0;6 2 0 0;7 2 0 0;1 0 0 0;2 0 0 0;3 0 0 0;4 0 0 0;5 0 0 0;6 0 0 0;7 0 0 0;1 1 0 0;2 1 0 0;3 1 0 0;4 1 0 0;5 1 0 0;6 1 0 0;7 1 0 0;0 1 0 0;0 2 0 0	2	0.662597	0	0	0	7.61987
Released_N-Glycan_04.3245	Released_N-Glycan_04.3245	878.331	Released_N-Glycan_04	3245	1	Z		6 2 0 2	1 2 0 0;2 2 0 0;3 2 0 0;4 2 0 0;5 2 0 0;1 0 0 0;2 0 0 0;3 0 0 0;4 0 0 0;5 0 0 0;1 1 0 0;2 1 0 0;3 1 0 0;4 1 0 0;5 1 0 0;0 1 0 0;0 2 0 0;0 1 0 1;0 2 0 1;0 0 0 1;1 0 0 1;2 0 0 1;3 0 0 1;0 0 0 2;1 0 0 2;2 0 0 2;3 0 0 2	2	0.661683	0	0	0	8.93272
Released_N-Glycan_04.3286	Released_N-Glycan_04.3286	861.305	Released_N-Glycan_04	3286	1	Z		8 2 0 0	1 2 0 0;2 2 0 0;3 2 0 0;4 2 0 0;5 2 0 0;6 2 0 0;7 2 0 0;1 0 0 0;2 0 0 0;3 0 0 0;4 0 0 0;5 0 0 0;6 0 0 0;7 0 0 0;1 1 0 0;2 1 0 0;3 1 0 0;4 1 0 0;5 1 0 0;6 1 0 0;7 1 0 0;0 1 0 0;0 2 0 0	2	0.661457	0	0	0	7.60676
Released_N-Glycan_03.3280	Released_N-Glycan_03.3280	950.844	Released_N-Glycan_03	3280	1	Z		8 2 0 1	1 2 0 0;2 2 0 0;3 2 0 0;4 2 0 0;5 2 0 0;6 2 0 0;7 2 0 0;1 0 0 0;2 0 0 0;3 0 0 0;4 0 0 0;5 0 0 0;6 0 0 0;7 0 0 0;1 1 0 0;2 1 0 0;3 1 0 0;4 1 0 0;5 1 0 0;6 1 0 0;7 1 0 0;0 1 0 0;0 2 0 0;0 1 0 1;0 2 0 1;0 0 0 1;1 0 0 1;2 0 0 1;3 0 0 1;0 0 0 2;1 0 0 2;2 0 0 2;3 0 0 2	2	0.660667	0	0	0	10.901
Released_N-Glycan_03.3324	Released_N-Glycan_03.3324	1023.86	Released_N-Glycan_03	3324	1	Z		10 2 0 0	1 2 0 0;2 2 0 0;3 2 0 0;4 2 0 0;5 2 0 0;6 2 0 0;7 2 0 0;8 2 0 0;9 2 0 0;1 0 0 0;2 0 0 0;3 0 0 0;4 0 0 0;5 0 0 0;6 0 0 0;7 0 0 0;8 0 0 0;9 0 0 0;1 1 0 0;2 1 0 0;3 1 0 0;4 1 0 0;5 1 0 0;6 1 0 0;7 1 0 0;8 1 0 0;9 1 0 0;0 1 0 0;0 2 0 0	2	0.660609	0	0	0	9.57883
Released_N-Glycan_02.3230	Released_N-Glycan_02.3230	869.817	Released_N-Glycan_02	3230	1	Z		7 2 0 1	1 2 0 0;2 2 0 0;3 2 0 0;4 2 0 0;5 2 0 0;6 2 0 0;1 0 0 0;2 0 0 0;3 0 0 0;4 0 0 0;5 0 0 0;6 0 0 0;1 1 0 0;2 1 0 0;3 1 0 0;4 1 0 0;5 1 0 0;6 1 0 0;0 1 0 0;0 2 0 0;0 1 0 1;0 2 0 1;0 0 0 1;1 0 0 1;2 0 0 1;3 0 0 1;0 0 0 2;1 0 0 2;2 0 0 2;3 0 0 2	2	0.659829	0	0	0	9.89744
Released_N-Glycan_01.3603	Released_N-Glycan_01.3603	1032.37	Released_N-Glycan_01	3603	1	Z		9 2 0 1	1 2 0 0;2 2 0 0;3 2 0 0;4 2 0 0;5 2 0 0;6 2 0 0;7 2 0 0;8 2 0 0;1 0 0 0;2 0 0 0;3 0 0 0;4 0 0 0;5 0 0 0;6 0 0 0;7 0 0 0;8 0 0 0;1 1 0 0;2 1 0 0;3 1 0 0;4 1 0 0;5 1 0 0;6 1 0 0;7 1 0 0;8 1 0 0;0 1 0 0;0 2 0 0;0 1 0 1;0 2 0 1;0 0 0 1;1 0 0 1;2 0 0 1;3 0 0 1;0 0 0 2;1 0 0 2;2 0 0 2;3 0 0 2	2	0.659797	0	0	0	11.8763
Released_N-Glycan_01.3570	Released_N-Glycan_01.3570	1040.89	Released_N-Glycan_01	3570	1	Z		8 2 0 2	1 2 0 0;2 2 0 0;3 2 0 0;4 2 0 0;5 2 0 0;6 2 0 0;7 2 0 0;1 0 0 0;2 0 0 0;3 0 0 0;4 0 0 0;5 0 0 0;6 0 0 0;7 0 0 0;1 1 0 0;2 1 0 0;3 1 0 0;4 1 0 0;5 1 0 0;6 1 0 0;7 1 0 0;0 1 0 0;0 2 0 0;0 1 0 1;0 2 0 1;0 0 0 1;1 0 0 1;2 0 0 1;3 0 0 1;0 0 0 2;1 0 0 2;2 0 0 2;3 0 0 2	2	0.658775	0	0	0	10.8698
Released_N-Glycan_02.3566	Released_N-Glycan_02.3566	1018.37	Released_N-Glycan_02	3566	1	Z		14 2 0 2	1 2 0 0;2 2 0 0;3 2 0 0;4 2 0 0;5 2 0 0;6 2 0 0;7 2 0 0;8 2 0 0;9 2 0 0;10 2 0 0;11 2 0 0;12 2 0 0;13 2 0 0;1 0 0 0;2 0 0 0;3 0 0 0;4 0 0 0;5 0 0 0;6 0 0 0;7 0 0 0;8 0 0 0;9 0 0 0;10 0 0 0;11 0 0 0;12 0 0 0;13 0 0 0;1 1 0 0;2 1 0 0;3 1 0 0;4 1 0 0;5 1 0 0;6 1 0 0;7 1 0 0;8 1 0 0;9 1 0 0;10 1 0 0;11 1 0 0;12 1 0 0;13 1 0 0;0 1 0 0;0 2 0 0;0 1 0 1;0 2 0 1;0 0 0 1;1 0 0 1;2 0 0 1;3 0 0 1;0 0 0 2;1 0…	3	0.658569	0	0	0	16.7935
Released_N-Glycan_02.3467	Released_N-Glycan_02.3467	1023.36	Released_N-Glycan_02	3467	1	Z		10 2 0 0	1 2 0 0;2 2 0 0;3 2 0 0;4 2 0 0;5 2 0 0;6 2 0 0;7 2 0 0;8 2 0 0;9 2 0 0;1 0 0 0;2 0 0 0;3 0 0 0;4 0 0 0;5 0 0 0;6 0 0 0;7 0 0 0;8 0 0 0;9 0 0 0;1 1 0 0;2 1 0 0;3 1 0 0;4 1 0 0;5 1 0 0;6 1 0 0;7 1 0 0;8 1 0 0;9 1 0 0;0 1 0 0;0 2 0 0	2	0.657844	0	0	0	9.53873
Released_N-Glycan_02.3707	Released_N-Glycan_02.3707	1104.38	Released_N-Glycan_02	3707	1	Z		11 2 0 0	1 2 0 0;2 2 0 0;3 2 0 0;4 2 0 0;5 2 0 0;6 2 0 0;7 2 0 0;8 2 0 0;9 2 0 0;10 2 0 0;1 0 0 0;2 0 0 0;3 0 0 0;4 0 0 0;5 0 0 0;6 0 0 0;7 0 0 0;8 0 0 0;9 0 0 0;10 0 0 0;1 1 0 0;2 1 0 0;3 1 0 0;4 1 0 0;5 1 0 0;6 1 0 0;7 1 0 0;8 1 0 0;9 1 0 0;10 1 0 0;0 1 0 0;0 2 0 0	2	0.656222	0	0	0	10.4996
Released_N-Glycan_01.2460	Released_N-Glycan_01.2460	958.679	Released_N-Glycan_01	2460	1	Z		14 2 0 1	1 2 0 0;2 2 0 0;3 2 0 0;4 2 0 0;5 2 0 0;6 2 0 0;7 2 0 0;8 2 0 0;9 2 0 0;10 2 0 0;11 2 0 0;12 2 0 0;13 2 0 0;1 0 0 0;2 0 0 0;3 0 0 0;4 0 0 0;5 0 0 0;6 0 0 0;7 0 0 0;8 0 0 0;9 0 0 0;10 0 0 0;11 0 0 0;12 0 0 0;13 0 0 0;1 1 0 0;2 1 0 0;3 1 0 0;4 1 0 0;5 1 0 0;6 1 0 0;7 1 0 0;8 1 0 0;9 1 0 0;10 1 0 0;11 1 0 0;12 1 0 0;13 1 0 0;0 1 0 0;0 2 0 0;0 1 0 1;0 2 0 1;0 0 0 1;1 0 0 1;2 0 0 1;3 0 0 1;0 0 0 2;1 0…	3	0.655947	0	0	0	16.7266
Released_N-Glycan_04.2732	Released_N-Glycan_04.2732	950.845	Released_N-Glycan_04	2732	1	Z		8 2 0 1	1 2 0 0;2 2 0 0;3 2 0 0;4 2 0 0;5 2 0 0;6 2 0 0;7 2 0 0;1 0 0 0;2 0 0 0;3 0 0 0;4 0 0 0;5 0 0 0;6 0 0 0;7 0 0 0;1 1 0 0;2 1 0 0;3 1 0 0;4 1 0 0;5 1 0 0;6 1 0 0;7 1 0 0;0 1 0 0;0 2 0 0;0 1 0 1;0 2 0 1;0 0 0 1;1 0 0 1;2 0 0 1;3 0 0 1;0 0 0 2;1 0 0 2;2 0 0 2;3 0 0 2	2	0.655639	0	0	0	10.818
Released_N-Glycan_03.3211	Released_N-Glycan_03.3211	1023.36	Released_N-Glycan_03	3211	1	Z		10 2 0 0	1 2 0 0;2 2 0 0;3 2 0 0;4 2 0 0;5 2 0 0;6 2 0 0;7 2 0 0;8 2 0 0;9 2 0 0;1 0 0 0;2 0 0 0;3 0 0 0;4 0 0 0;5 0 0 0;6 0 0 0;7 0 0 0;8 0 0 0;9 0 0 0;1 1 0 0;2 1 0 0;3 1 0 0;4 1 0 0;5 1 0 0;6 1 0 0;7 1 0 0;8 1 0 0;9 1 0 0;0 1 0 0;0 2 0 0	2	0.655277	0	0	0	9.50151
Released_N-Glycan_01.3013	Released_N-Glycan_01.3013	869.817	Released_N-Glycan_01	3013	1	Z		7 2 0 1	1 2 0 0;2 2 0 0;3 2 0 0;4 2 0 0;5 2 0 0;6 2 0 0;1 0 0 0;2 0 0 0;3 0 0 0;4 0 0 0;5 0 0 0;6 0 0 0;1 1 0 0;2 1 0 0;3 1 0 0;4 1 0 0;5 1 0 0;6 1 0 0;0 1 0 0;0 2 0 0;0 1 0 1;0 2 0 1;0 0 0 1;1 0 0 1;2 0 0 1;3 0 0 1;0 0 0 2;1 0 0 2;2 0 0 2;3 0 0 2	2	0.654654	0	0	0	9.81981
Released_N-Glycan_01.1395	Released_N-Glycan_01.1395	941.838	Released_N-Glycan_01	1395	1	Z		9 2 0 0	1 2 0 0;2 2 0 0;3 2 0 0;4 2 0 0;5 2 0 0;6 2 0 0;7 2 0 0;8 2 0 0;1 0 0 0;2 0 0 0;3 0 0 0;4 0 0 0;5 0 0 0;6 0 0 0;7 0 0 0;8 0 0 0;1 1 0 0;2 1 0 0;3 1 0 0;4 1 0 0;5 1 0 0;6 1 0 0;7 1 0 0;8 1 0 0;0 1 0 0;0 2 0 0	2	0.654498	0	0	0	8.50847
Released_N-Glycan_01.3102	Released_N-Glycan_01.3102	959.358	Released_N-Glycan_01	3102	1	Z		12 2 1 2	1 2 0 0;2 2 0 0;3 2 0 0;4 2 0 0;5 2 0 0;6 2 0 0;7 2 0 0;8 2 0 0;9 2 0 0;10 2 0 0;11 2 0 0;1 0 0 0;2 0 0 0;3 0 0 0;4 0 0 0;5 0 0 0;6 0 0 0;7 0 0 0;8 0 0 0;9 0 0 0;10 0 0 0;11 0 0 0;1 1 0 0;2 1 0 0;3 1 0 0;4 1 0 0;5 1 0 0;6 1 0 0;7 1 0 0;8 1 0 0;9 1 0 0;10 1 0 0;11 1 0 0;1 2 1 0;2 2 1 0;3 2 1 0;4 2 1 0;5 2 1 0;6 2 1 0;7 2 1 0;8 2 1 0;9 2 1 0;10 2 1 0;11 2 1 0;1 0 1 0;2 0 1 0;3 0 1 0;4 0 1 0;5 0 1 0…	3	0.654454	0	0	0	25.5237
Released_N-Glycan_01.3130	Released_N-Glycan_01.3130	1031.87	Released_N-Glycan_01	3130	1	Z		9 2 0 1	1 2 0 0;2 2 0 0;3 2 0 0;4 2 0 0;5 2 0 0;6 2 0 0;7 2 0 0;8 2 0 0;1 0 0 0;2 0 0 0;3 0 0 0;4 0 0 0;5 0 0 0;6 0 0 0;7 0 0 0;8 0 0 0;1 1 0 0;2 1 0 0;3 1 0 0;4 1 0 0;5 1 0 0;6 1 0 0;7 1 0 0;8 1 0 0;0 1 0 0;0 2 0 0;0 1 0 1;0 2 0 1;0 0 0 1;1 0 0 1;2 0 0 1;3 0 0 1;0 0 0 2;1 0 0 2;2 0 0 2;3 0 0 2	2	0.654361	0	0	0	11.7785
Released_N-Glycan_01.2610	Released_N-Glycan_01.2610	942.331	Released_N-Glycan_01	2610	1	Z		9 2 0 0	1 2 0 0;2 2 0 0;3 2 0 0;4 2 0 0;5 2 0 0;6 2 0 0;7 2 0 0;8 2 0 0;1 0 0 0;2 0 0 0;3 0 0 0;4 0 0 0;5 0 0 0;6 0 0 0;7 0 0 0;8 0 0 0;1 1 0 0;2 1 0 0;3 1 0 0;4 1 0 0;5 1 0 0;6 1 0 0;7 1 0 0;8 1 0 0;0 1 0 0;0 2 0 0	2	0.654118	0	0	0	8.50353
Released_N-Glycan_02.3218	Released_N-Glycan_02.3218	878.331	Released_N-Glycan_02	3218	1	Z		6 2 0 2	1 2 0 0;2 2 0 0;3 2 0 0;4 2 0 0;5 2 0 0;1 0 0 0;2 0 0 0;3 0 0 0;4 0 0 0;5 0 0 0;1 1 0 0;2 1 0 0;3 1 0 0;4 1 0 0;5 1 0 0;0 1 0 0;0 2 0 0;0 1 0 1;0 2 0 1;0 0 0 1;1 0 0 1;2 0 0 1;3 0 0 1;0 0 0 2;1 0 0 2;2 0 0 2;3 0 0 2	2	0.653913	0	0	0	8.82782
Released_N-Glycan_02.3213	Released_N-Glycan_02.3213	1031.87	Released_N-Glycan_02	3213	1	Z		9 2 0 1	1 2 0 0;2 2 0 0;3 2 0 0;4 2 0 0;5 2 0 0;6 2 0 0;7 2 0 0;8 2 0 0;1 0 0 0;2 0 0 0;3 0 0 0;4 0 0 0;5 0 0 0;6 0 0 0;7 0 0 0;8 0 0 0;1 1 0 0;2 1 0 0;3 1 0 0;4 1 0 0;5 1 0 0;6 1 0 0;7 1 0 0;8 1 0 0;0 1 0 0;0 2 0 0;0 1 0 1;0 2 0 1;0 0 0 1;1 0 0 1;2 0 0 1;3 0 0 1;0 0 0 2;1 0 0 2;2 0 0 2;3 0 0 2	2	0.652245	0	0	0	11.7404
Released_N-Glycan_02.3674	Released_N-Glycan_02.3674	1040.89	Released_N-Glycan_02	3674	1	Z		8 2 0 2	1 2 0 0;2 2 0 0;3 2 0 0;4 2 0 0;5 2 0 0;6 2 0 0;7 2 0 0;1 0 0 0;2 0 0 0;3 0 0 0;4 0 0 0;5 0 0 0;6 0 0 0;7 0 0 0;1 1 0 0;2 1 0 0;3 1 0 0;4 1 0 0;5 1 0 0;6 1 0 0;7 1 0 0;0 1 0 0;0 2 0 0;0 1 0 1;0 2 0 1;0 0 0 1;1 0 0 1;2 0 0 1;3 0 0 1;0 0 0 2;1 0 0 2;2 0 0 2;3 0 0 2	2	0.652142	0	0	0	10.7603
Released_N-Glycan_04.3757	Released_N-Glycan_04.3757	1104.39	Released_N-Glycan_04	3757	1	Z		11 2 0 0	1 2 0 0;2 2 0 0;3 2 0 0;4 2 0 0;5 2 0 0;6 2 0 0;7 2 0 0;8 2 0 0;9 2 0 0;10 2 0 0;1 0 0 0;2 0 0 0;3 0 0 0;4 0 0 0;5 0 0 0;6 0 0 0;7 0 0 0;8 0 0 0;9 0 0 0;10 0 0 0;1 1 0 0;2 1 0 0;3 1 0 0;4 1 0 0;5 1 0 0;6 1 0 0;7 1 0 0;8 1 0 0;9 1 0 0;10 1 0 0;0 1 0 0;0 2 0 0	2	0.650732	0	0	0	10.4117
Released_N-Glycan_01.3036	Released_N-Glycan_01.3036	1121.91	Released_N-Glycan_01	3036	1	Z		9 2 0 2	1 2 0 0;2 2 0 0;3 2 0 0;4 2 0 0;5 2 0 0;6 2 0 0;7 2 0 0;8 2 0 0;1 0 0 0;2 0 0 0;3 0 0 0;4 0 0 0;5 0 0 0;6 0 0 0;7 0 0 0;8 0 0 0;1 1 0 0;2 1 0 0;3 1 0 0;4 1 0 0;5 1 0 0;6 1 0 0;7 1 0 0;8 1 0 0;0 1 0 0;0 2 0 0;0 1 0 1;0 2 0 1;0 0 0 1;1 0 0 1;2 0 0 1;3 0 0 1;0 0 0 2;1 0 0 2;2 0 0 2;3 0 0 2	2	0.649481	0	0	0	11.6907
Released_N-Glycan_03.3300	Released_N-Glycan_03.3300	878.331	Released_N-Glycan_03	3300	1	Z		6 2 0 2	1 2 0 0;2 2 0 0;3 2 0 0;4 2 0 0;5 2 0 0;1 0 0 0;2 0 0 0;3 0 0 0;4 0 0 0;5 0 0 0;1 1 0 0;2 1 0 0;3 1 0 0;4 1 0 0;5 1 0 0;0 1 0 0;0 2 0 0;0 1 0 1;0 2 0 1;0 0 0 1;1 0 0 1;2 0 0 1;3 0 0 1;0 0 0 2;1 0 0 2;2 0 0 2;3 0 0 2	2	0.649459	0	0	0	8.7677
Released_N-Glycan_02.3612	Released_N-Glycan_02.3612	1012.69	Released_N-Glycan_02	3612	1	Z		15 2 0 1	1 2 0 0;2 2 0 0;3 2 0 0;4 2 0 0;5 2 0 0;6 2 0 0;7 2 0 0;8 2 0 0;9 2 0 0;10 2 0 0;11 2 0 0;12 2 0 0;13 2 0 0;14 2 0 0;1 0 0 0;2 0 0 0;3 0 0 0;4 0 0 0;5 0 0 0;6 0 0 0;7 0 0 0;8 0 0 0;9 0 0 0;10 0 0 0;11 0 0 0;12 0 0 0;13 0 0 0;14 0 0 0;1 1 0 0;2 1 0 0;3 1 0 0;4 1 0 0;5 1 0 0;6 1 0 0;7 1 0 0;8 1 0 0;9 1 0 0;10 1 0 0;11 1 0 0;12 1 0 0;13 1 0 0;14 1 0 0;0 1 0 0;0 2 0 0;0 1 0 1;0 2 0 1;0 0 0 1;1 0 0 1;…	3	0.649289	0	0	0	17.5308
Released_N-Glycan_03.1626	Released_N-Glycan_03.1626	941.839	Released_N-Glycan_03	1626	1	Z		9 2 0 0	1 2 0 0;2 2 0 0;3 2 0 0;4 2 0 0;5 2 0 0;6 2 0 0;7 2 0 0;8 2 0 0;1 0 0 0;2 0 0 0;3 0 0 0;4 0 0 0;5 0 0 0;6 0 0 0;7 0 0 0;8 0 0 0;1 1 0 0;2 1 0 0;3 1 0 0;4 1 0 0;5 1 0 0;6 1 0 0;7 1 0 0;8 1 0 0;0 1 0 0;0 2 0 0	2	0.648808	0	0	0	8.4345
Released_N-Glycan_02.3628	Released_N-Glycan_02.3628	1023.36	Released_N-Glycan_02	3628	1	Z		10 2 0 0	1 2 0 0;2 2 0 0;3 2 0 0;4 2 0 0;5 2 0 0;6 2 0 0;7 2 0 0;8 2 0 0;9 2 0 0;1 0 0 0;2 0 0 0;3 0 0 0;4 0 0 0;5 0 0 0;6 0 0 0;7 0 0 0;8 0 0 0;9 0 0 0;1 1 0 0;2 1 0 0;3 1 0 0;4 1 0 0;5 1 0 0;6 1 0 0;7 1 0 0;8 1 0 0;9 1 0 0;0 1 0 0;0 2 0 0	2	0.647816	0	0	0	9.39334
Released_N-Glycan_02.4183	Released_N-Glycan_02.4183	1040.38	Released_N-Glycan_02	4183	1	Z		8 2 0 2	1 2 0 0;2 2 0 0;3 2 0 0;4 2 0 0;5 2 0 0;6 2 0 0;7 2 0 0;1 0 0 0;2 0 0 0;3 0 0 0;4 0 0 0;5 0 0 0;6 0 0 0;7 0 0 0;1 1 0 0;2 1 0 0;3 1 0 0;4 1 0 0;5 1 0 0;6 1 0 0;7 1 0 0;0 1 0 0;0 2 0 0;0 1 0 1;0 2 0 1;0 0 0 1;1 0 0 1;2 0 0 1;3 0 0 1;0 0 0 2;1 0 0 2;2 0 0 2;3 0 0 2	2	0.647816	0	0	0	10.689
Released_N-Glycan_01.3619	Released_N-Glycan_01.3619	1040.38	Released_N-Glycan_01	3619	1	Z		8 2 0 2	1 2 0 0;2 2 0 0;3 2 0 0;4 2 0 0;5 2 0 0;6 2 0 0;7 2 0 0;1 0 0 0;2 0 0 0;3 0 0 0;4 0 0 0;5 0 0 0;6 0 0 0;7 0 0 0;1 1 0 0;2 1 0 0;3 1 0 0;4 1 0 0;5 1 0 0;6 1 0 0;7 1 0 0;0 1 0 0;0 2 0 0;0 1 0 1;0 2 0 1;0 0 0 1;1 0 0 1;2 0 0 1;3 0 0 1;0 0 0 2;1 0 0 2;2 0 0 2;3 0 0 2	2	0.64689	0	0	0	10.6737
Released_N-Glycan_01.3700	Released_N-Glycan_01.3700	1202.94	Released_N-Glycan_01	3700	1	Z		10 2 0 2	1 2 0 0;2 2 0 0;3 2 0 0;4 2 0 0;5 2 0 0;6 2 0 0;7 2 0 0;8 2 0 0;9 2 0 0;1 0 0 0;2 0 0 0;3 0 0 0;4 0 0 0;5 0 0 0;6 0 0 0;7 0 0 0;8 0 0 0;9 0 0 0;1 1 0 0;2 1 0 0;3 1 0 0;4 1 0 0;5 1 0 0;6 1 0 0;7 1 0 0;8 1 0 0;9 1 0 0;0 1 0 0;0 2 0 0;0 1 0 1;0 2 0 1;0 0 0 1;1 0 0 1;2 0 0 1;3 0 0 1;0 0 0 2;1 0 0 2;2 0 0 2;3 0 0 2	2	0.646521	0	0	0	12.6072
Released_N-Glycan_01.3989	Released_N-Glycan_01.3989	959.358	Released_N-Glycan_01	3989	1	Z		7 2 0 2	1 2 0 0;2 2 0 0;3 2 0 0;4 2 0 0;5 2 0 0;6 2 0 0;1 0 0 0;2 0 0 0;3 0 0 0;4 0 0 0;5 0 0 0;6 0 0 0;1 1 0 0;2 1 0 0;3 1 0 0;4 1 0 0;5 1 0 0;6 1 0 0;0 1 0 0;0 2 0 0;0 1 0 1;0 2 0 1;0 0 0 1;1 0 0 1;2 0 0 1;3 0 0 1;0 0 0 2;1 0 0 2;2 0 0 2;3 0 0 2	2	0.6465	0	0	0	9.69751
Released_N-Glycan_04.3174	Released_N-Glycan_04.3174	1031.87	Released_N-Glycan_04	3174	1	Z		9 2 0 1	1 2 0 0;2 2 0 0;3 2 0 0;4 2 0 0;5 2 0 0;6 2 0 0;7 2 0 0;8 2 0 0;1 0 0 0;2 0 0 0;3 0 0 0;4 0 0 0;5 0 0 0;6 0 0 0;7 0 0 0;8 0 0 0;1 1 0 0;2 1 0 0;3 1 0 0;4 1 0 0;5 1 0 0;6 1 0 0;7 1 0 0;8 1 0 0;0 1 0 0;0 2 0 0;0 1 0 1;0 2 0 1;0 0 0 1;1 0 0 1;2 0 0 1;3 0 0 1;0 0 0 2;1 0 0 2;2 0 0 2;3 0 0 2	2	0.646029	0	0	0	11.6285
Released_N-Glycan_04.2690	Released_N-Glycan_04.2690	959.357	Released_N-Glycan_04	2690	1	Z		12 2 1 2	1 2 0 0;2 2 0 0;3 2 0 0;4 2 0 0;5 2 0 0;6 2 0 0;7 2 0 0;8 2 0 0;9 2 0 0;10 2 0 0;11 2 0 0;1 0 0 0;2 0 0 0;3 0 0 0;4 0 0 0;5 0 0 0;6 0 0 0;7 0 0 0;8 0 0 0;9 0 0 0;10 0 0 0;11 0 0 0;1 1 0 0;2 1 0 0;3 1 0 0;4 1 0 0;5 1 0 0;6 1 0 0;7 1 0 0;8 1 0 0;9 1 0 0;10 1 0 0;11 1 0 0;1 2 1 0;2 2 1 0;3 2 1 0;4 2 1 0;5 2 1 0;6 2 1 0;7 2 1 0;8 2 1 0;9 2 1 0;10 2 1 0;11 2 1 0;1 0 1 0;2 0 1 0;3 0 1 0;4 0 1 0;5 0 1 0…	3	0.645772	0	0	0	25.1851
Released_N-Glycan_04.3786	Released_N-Glycan_04.3786	1031.87	Released_N-Glycan_04	3786	1	Z		9 2 0 1	1 2 0 0;2 2 0 0;3 2 0 0;4 2 0 0;5 2 0 0;6 2 0 0;7 2 0 0;8 2 0 0;1 0 0 0;2 0 0 0;3 0 0 0;4 0 0 0;5 0 0 0;6 0 0 0;7 0 0 0;8 0 0 0;1 1 0 0;2 1 0 0;3 1 0 0;4 1 0 0;5 1 0 0;6 1 0 0;7 1 0 0;8 1 0 0;0 1 0 0;0 2 0 0;0 1 0 1;0 2 0 1;0 0 0 1;1 0 0 1;2 0 0 1;3 0 0 1;0 0 0 2;1 0 0 2;2 0 0 2;3 0 0 2	2	0.645389	0	0	0	11.617
Released_N-Glycan_01.3527	Released_N-Glycan_01.3527	1040.89	Released_N-Glycan_01	3527	1	Z		8 2 0 2	1 2 0 0;2 2 0 0;3 2 0 0;4 2 0 0;5 2 0 0;6 2 0 0;7 2 0 0;1 0 0 0;2 0 0 0;3 0 0 0;4 0 0 0;5 0 0 0;6 0 0 0;7 0 0 0;1 1 0 0;2 1 0 0;3 1 0 0;4 1 0 0;5 1 0 0;6 1 0 0;7 1 0 0;0 1 0 0;0 2 0 0;0 1 0 1;0 2 0 1;0 0 0 1;1 0 0 1;2 0 0 1;3 0 0 1;0 0 0 2;1 0 0 2;2 0 0 2;3 0 0 2	2	0.645019	0	0	0	10.6428
Released_N-Glycan_04.3323	Released_N-Glycan_04.3323	1031.87	Released_N-Glycan_04	3323	1	Z		9 2 0 1	1 2 0 0;2 2 0 0;3 2 0 0;4 2 0 0;5 2 0 0;6 2 0 0;7 2 0 0;8 2 0 0;1 0 0 0;2 0 0 0;3 0 0 0;4 0 0 0;5 0 0 0;6 0 0 0;7 0 0 0;8 0 0 0;1 1 0 0;2 1 0 0;3 1 0 0;4 1 0 0;5 1 0 0;6 1 0 0;7 1 0 0;8 1 0 0;0 1 0 0;0 2 0 0;0 1 0 1;0 2 0 1;0 0 0 1;1 0 0 1;2 0 0 1;3 0 0 1;0 0 0 2;1 0 0 2;2 0 0 2;3 0 0 2	2	0.644477	0	0	0	11.6006
Released_N-Glycan_04.3347	Released_N-Glycan_04.3347	950.845	Released_N-Glycan_04	3347	1	Z		8 2 0 1	1 2 0 0;2 2 0 0;3 2 0 0;4 2 0 0;5 2 0 0;6 2 0 0;7 2 0 0;1 0 0 0;2 0 0 0;3 0 0 0;4 0 0 0;5 0 0 0;6 0 0 0;7 0 0 0;1 1 0 0;2 1 0 0;3 1 0 0;4 1 0 0;5 1 0 0;6 1 0 0;7 1 0 0;0 1 0 0;0 2 0 0;0 1 0 1;0 2 0 1;0 0 0 1;1 0 0 1;2 0 0 1;3 0 0 1;0 0 0 2;1 0 0 2;2 0 0 2;3 0 0 2	2	0.644347	0	0	0	10.6317
Released_N-Glycan_03.3337	Released_N-Glycan_03.3337	1031.87	Released_N-Glycan_03	3337	1	Z		9 2 0 1	1 2 0 0;2 2 0 0;3 2 0 0;4 2 0 0;5 2 0 0;6 2 0 0;7 2 0 0;8 2 0 0;1 0 0 0;2 0 0 0;3 0 0 0;4 0 0 0;5 0 0 0;6 0 0 0;7 0 0 0;8 0 0 0;1 1 0 0;2 1 0 0;3 1 0 0;4 1 0 0;5 1 0 0;6 1 0 0;7 1 0 0;8 1 0 0;0 1 0 0;0 2 0 0;0 1 0 1;0 2 0 1;0 0 0 1;1 0 0 1;2 0 0 1;3 0 0 1;0 0 0 2;1 0 0 2;2 0 0 2;3 0 0 2	2	0.643984	0	0	0	11.5917
Released_N-Glycan_02.3272	Released_N-Glycan_02.3272	1104.38	Released_N-Glycan_02	3272	1	Z		11 2 0 0	1 2 0 0;2 2 0 0;3 2 0 0;4 2 0 0;5 2 0 0;6 2 0 0;7 2 0 0;8 2 0 0;9 2 0 0;10 2 0 0;1 0 0 0;2 0 0 0;3 0 0 0;4 0 0 0;5 0 0 0;6 0 0 0;7 0 0 0;8 0 0 0;9 0 0 0;10 0 0 0;1 1 0 0;2 1 0 0;3 1 0 0;4 1 0 0;5 1 0 0;6 1 0 0;7 1 0 0;8 1 0 0;9 1 0 0;10 1 0 0;0 1 0 0;0 2 0 0	2	0.643256	0	0	0	10.2921
Released_N-Glycan_03.4203	Released_N-Glycan_03.4203	959.358	Released_N-Glycan_03	4203	1	Z		7 2 0 2	1 2 0 0;2 2 0 0;3 2 0 0;4 2 0 0;5 2 0 0;6 2 0 0;1 0 0 0;2 0 0 0;3 0 0 0;4 0 0 0;5 0 0 0;6 0 0 0;1 1 0 0;2 1 0 0;3 1 0 0;4 1 0 0;5 1 0 0;6 1 0 0;0 1 0 0;0 2 0 0;0 1 0 1;0 2 0 1;0 0 0 1;1 0 0 1;2 0 0 1;3 0 0 1;0 0 0 2;1 0 0 2;2 0 0 2;3 0 0 2	2	0.643205	0	0	0	9.64807
Released_N-Glycan_04.3275	Released_N-Glycan_04.3275	869.817	Released_N-Glycan_04	3275	1	Z		7 2 0 1	1 2 0 0;2 2 0 0;3 2 0 0;4 2 0 0;5 2 0 0;6 2 0 0;1 0 0 0;2 0 0 0;3 0 0 0;4 0 0 0;5 0 0 0;6 0 0 0;1 1 0 0;2 1 0 0;3 1 0 0;4 1 0 0;5 1 0 0;6 1 0 0;0 1 0 0;0 2 0 0;0 1 0 1;0 2 0 1;0 0 0 1;1 0 0 1;2 0 0 1;3 0 0 1;0 0 0 2;1 0 0 2;2 0 0 2;3 0 0 2	2	0.64317	0	0	0	9.64755
Released_N-Glycan_02.3219	Released_N-Glycan_02.3219	1104.89	Released_N-Glycan_02	3219	1	Z		11 2 0 0	1 2 0 0;2 2 0 0;3 2 0 0;4 2 0 0;5 2 0 0;6 2 0 0;7 2 0 0;8 2 0 0;9 2 0 0;10 2 0 0;1 0 0 0;2 0 0 0;3 0 0 0;4 0 0 0;5 0 0 0;6 0 0 0;7 0 0 0;8 0 0 0;9 0 0 0;10 0 0 0;1 1 0 0;2 1 0 0;3 1 0 0;4 1 0 0;5 1 0 0;6 1 0 0;7 1 0 0;8 1 0 0;9 1 0 0;10 1 0 0;0 1 0 0;0 2 0 0	2	0.642102	0	0	0	10.2736
Released_N-Glycan_04.2698	Released_N-Glycan_04.2698	1040.39	Released_N-Glycan_04	2698	1	Z		8 2 0 2	1 2 0 0;2 2 0 0;3 2 0 0;4 2 0 0;5 2 0 0;6 2 0 0;7 2 0 0;1 0 0 0;2 0 0 0;3 0 0 0;4 0 0 0;5 0 0 0;6 0 0 0;7 0 0 0;1 1 0 0;2 1 0 0;3 1 0 0;4 1 0 0;5 1 0 0;6 1 0 0;7 1 0 0;0 1 0 0;0 2 0 0;0 1 0 1;0 2 0 1;0 0 0 1;1 0 0 1;2 0 0 1;3 0 0 1;0 0 0 2;1 0 0 2;2 0 0 2;3 0 0 2	2	0.642016	0	0	0	10.5933
Released_N-Glycan_01.2939	Released_N-Glycan_01.2939	950.844	Released_N-Glycan_01	2939	1	Z		8 2 0 1	1 2 0 0;2 2 0 0;3 2 0 0;4 2 0 0;5 2 0 0;6 2 0 0;7 2 0 0;1 0 0 0;2 0 0 0;3 0 0 0;4 0 0 0;5 0 0 0;6 0 0 0;7 0 0 0;1 1 0 0;2 1 0 0;3 1 0 0;4 1 0 0;5 1 0 0;6 1 0 0;7 1 0 0;0 1 0 0;0 2 0 0;0 1 0 1;0 2 0 1;0 0 0 1;1 0 0 1;2 0 0 1;3 0 0 1;0 0 0 2;1 0 0 2;2 0 0 2;3 0 0 2	2	0.641841	0	0	0	10.5904
Released_N-Glycan_01.3035	Released_N-Glycan_01.3035	1031.87	Released_N-Glycan_01	3035	1	Z		9 2 0 1	1 2 0 0;2 2 0 0;3 2 0 0;4 2 0 0;5 2 0 0;6 2 0 0;7 2 0 0;8 2 0 0;1 0 0 0;2 0 0 0;3 0 0 0;4 0 0 0;5 0 0 0;6 0 0 0;7 0 0 0;8 0 0 0;1 1 0 0;2 1 0 0;3 1 0 0;4 1 0 0;5 1 0 0;6 1 0 0;7 1 0 0;8 1 0 0;0 1 0 0;0 2 0 0;0 1 0 1;0 2 0 1;0 0 0 1;1 0 0 1;2 0 0 1;3 0 0 1;0 0 0 2;1 0 0 2;2 0 0 2;3 0 0 2	2	0.640905	0	0	0	11.5363
Released_N-Glycan_01.3524	Released_N-Glycan_01.3524	959.357	Released_N-Glycan_01	3524	1	Z		7 2 0 2	1 2 0 0;2 2 0 0;3 2 0 0;4 2 0 0;5 2 0 0;6 2 0 0;1 0 0 0;2 0 0 0;3 0 0 0;4 0 0 0;5 0 0 0;6 0 0 0;1 1 0 0;2 1 0 0;3 1 0 0;4 1 0 0;5 1 0 0;6 1 0 0;0 1 0 0;0 2 0 0;0 1 0 1;0 2 0 1;0 0 0 1;1 0 0 1;2 0 0 1;3 0 0 1;0 0 0 2;1 0 0 2;2 0 0 2;3 0 0 2	2	0.640891	0	0	0	9.61336
Released_N-Glycan_02.1510	Released_N-Glycan_02.1510	941.839	Released_N-Glycan_02	1510	1	Z		9 2 0 0	1 2 0 0;2 2 0 0;3 2 0 0;4 2 0 0;5 2 0 0;6 2 0 0;7 2 0 0;8 2 0 0;1 0 0 0;2 0 0 0;3 0 0 0;4 0 0 0;5 0 0 0;6 0 0 0;7 0 0 0;8 0 0 0;1 1 0 0;2 1 0 0;3 1 0 0;4 1 0 0;5 1 0 0;6 1 0 0;7 1 0 0;8 1 0 0;0 1 0 0;0 2 0 0	2	0.64082	0	0	0	8.33066
Released_N-Glycan_03.4066	Released_N-Glycan_03.4066	1012.69	Released_N-Glycan_03	4066	1	Z		15 2 0 1	1 2 0 0;2 2 0 0;3 2 0 0;4 2 0 0;5 2 0 0;6 2 0 0;7 2 0 0;8 2 0 0;9 2 0 0;10 2 0 0;11 2 0 0;12 2 0 0;13 2 0 0;14 2 0 0;1 0 0 0;2 0 0 0;3 0 0 0;4 0 0 0;5 0 0 0;6 0 0 0;7 0 0 0;8 0 0 0;9 0 0 0;10 0 0 0;11 0 0 0;12 0 0 0;13 0 0 0;14 0 0 0;1 1 0 0;2 1 0 0;3 1 0 0;4 1 0 0;5 1 0 0;6 1 0 0;7 1 0 0;8 1 0 0;9 1 0 0;10 1 0 0;11 1 0 0;12 1 0 0;13 1 0 0;14 1 0 0;0 1 0 0;0 2 0 0;0 1 0 1;0 2 0 1;0 0 0 1;1 0 0 1;…	3	0.640799	0	0	0	17.3016
Released_N-Glycan_03.4031	Released_N-Glycan_03.4031	958.673	Released_N-Glycan_03	4031	1	Z		14 2 0 1	1 2 0 0;2 2 0 0;3 2 0 0;4 2 0 0;5 2 0 0;6 2 0 0;7 2 0 0;8 2 0 0;9 2 0 0;10 2 0 0;11 2 0 0;12 2 0 0;13 2 0 0;1 0 0 0;2 0 0 0;3 0 0 0;4 0 0 0;5 0 0 0;6 0 0 0;7 0 0 0;8 0 0 0;9 0 0 0;10 0 0 0;11 0 0 0;12 0 0 0;13 0 0 0;1 1 0 0;2 1 0 0;3 1 0 0;4 1 0 0;5 1 0 0;6 1 0 0;7 1 0 0;8 1 0 0;9 1 0 0;10 1 0 0;11 1 0 0;12 1 0 0;13 1 0 0;0 1 0 0;0 2 0 0;0 1 0 1;0 2 0 1;0 0 0 1;1 0 0 1;2 0 0 1;3 0 0 1;0 0 0 2;1 0…	3	0.640452	0	0	0	16.3315
Released_N-Glycan_04.3401	Released_N-Glycan_04.3401	1104.89	Released_N-Glycan_04	3401	1	Z		11 2 0 0	1 2 0 0;2 2 0 0;3 2 0 0;4 2 0 0;5 2 0 0;6 2 0 0;7 2 0 0;8 2 0 0;9 2 0 0;10 2 0 0;1 0 0 0;2 0 0 0;3 0 0 0;4 0 0 0;5 0 0 0;6 0 0 0;7 0 0 0;8 0 0 0;9 0 0 0;10 0 0 0;1 1 0 0;2 1 0 0;3 1 0 0;4 1 0 0;5 1 0 0;6 1 0 0;7 1 0 0;8 1 0 0;9 1 0 0;10 1 0 0;0 1 0 0;0 2 0 0	2	0.640435	0	0	0	10.247
Released_N-Glycan_01.1298	Released_N-Glycan_01.1298	941.84	Released_N-Glycan_01	1298	1	Z		9 2 0 0	1 2 0 0;2 2 0 0;3 2 0 0;4 2 0 0;5 2 0 0;6 2 0 0;7 2 0 0;8 2 0 0;1 0 0 0;2 0 0 0;3 0 0 0;4 0 0 0;5 0 0 0;6 0 0 0;7 0 0 0;8 0 0 0;1 1 0 0;2 1 0 0;3 1 0 0;4 1 0 0;5 1 0 0;6 1 0 0;7 1 0 0;8 1 0 0;0 1 0 0;0 2 0 0	2	0.64026	0	0	0	8.32339
Released_N-Glycan_04.3872	Released_N-Glycan_04.3872	1266.94	Released_N-Glycan_04	3872	1	Z		13 2 0 0	1 2 0 0;2 2 0 0;3 2 0 0;4 2 0 0;5 2 0 0;6 2 0 0;7 2 0 0;8 2 0 0;9 2 0 0;10 2 0 0;11 2 0 0;12 2 0 0;1 0 0 0;2 0 0 0;3 0 0 0;4 0 0 0;5 0 0 0;6 0 0 0;7 0 0 0;8 0 0 0;9 0 0 0;10 0 0 0;11 0 0 0;12 0 0 0;1 1 0 0;2 1 0 0;3 1 0 0;4 1 0 0;5 1 0 0;6 1 0 0;7 1 0 0;8 1 0 0;9 1 0 0;10 1 0 0;11 1 0 0;12 1 0 0;0 1 0 0;0 2 0 0	2	0.640077	0	0	0	12.1615
Released_N-Glycan_04.3690	Released_N-Glycan_04.3690	861.304	Released_N-Glycan_04	3690	1	Z		8 2 0 0	1 2 0 0;2 2 0 0;3 2 0 0;4 2 0 0;5 2 0 0;6 2 0 0;7 2 0 0;1 0 0 0;2 0 0 0;3 0 0 0;4 0 0 0;5 0 0 0;6 0 0 0;7 0 0 0;1 1 0 0;2 1 0 0;3 1 0 0;4 1 0 0;5 1 0 0;6 1 0 0;7 1 0 0;0 1 0 0;0 2 0 0	2	0.639852	0	0	0	7.3583
Released_N-Glycan_02.3605	Released_N-Glycan_02.3605	1031.87	Released_N-Glycan_02	3605	1	Z		9 2 0 1	1 2 0 0;2 2 0 0;3 2 0 0;4 2 0 0;5 2 0 0;6 2 0 0;7 2 0 0;8 2 0 0;1 0 0 0;2 0 0 0;3 0 0 0;4 0 0 0;5 0 0 0;6 0 0 0;7 0 0 0;8 0 0 0;1 1 0 0;2 1 0 0;3 1 0 0;4 1 0 0;5 1 0 0;6 1 0 0;7 1 0 0;8 1 0 0;0 1 0 0;0 2 0 0;0 1 0 1;0 2 0 1;0 0 0 1;1 0 0 1;2 0 0 1;3 0 0 1;0 0 0 2;1 0 0 2;2 0 0 2;3 0 0 2	2	0.639374	0	0	0	11.5087
Released_N-Glycan_04.2689	Released_N-Glycan_04.2689	951.346	Released_N-Glycan_04	2689	1	Z		8 2 0 1	1 2 0 0;2 2 0 0;3 2 0 0;4 2 0 0;5 2 0 0;6 2 0 0;7 2 0 0;1 0 0 0;2 0 0 0;3 0 0 0;4 0 0 0;5 0 0 0;6 0 0 0;7 0 0 0;1 1 0 0;2 1 0 0;3 1 0 0;4 1 0 0;5 1 0 0;6 1 0 0;7 1 0 0;0 1 0 0;0 2 0 0;0 1 0 1;0 2 0 1;0 0 0 1;1 0 0 1;2 0 0 1;3 0 0 1;0 0 0 2;1 0 0 2;2 0 0 2;3 0 0 2	2	0.638943	0	0	0	10.5426
Released_N-Glycan_03.3257	Released_N-Glycan_03.3257	869.817	Released_N-Glycan_03	3257	1	Z		7 2 0 1	1 2 0 0;2 2 0 0;3 2 0 0;4 2 0 0;5 2 0 0;6 2 0 0;1 0 0 0;2 0 0 0;3 0 0 0;4 0 0 0;5 0 0 0;6 0 0 0;1 1 0 0;2 1 0 0;3 1 0 0;4 1 0 0;5 1 0 0;6 1 0 0;0 1 0 0;0 2 0 0;0 1 0 1;0 2 0 1;0 0 0 1;1 0 0 1;2 0 0 1;3 0 0 1;0 0 0 2;1 0 0 2;2 0 0 2;3 0 0 2	2	0.638692	0	0	0	9.58038
Released_N-Glycan_01.3376	Released_N-Glycan_01.3376	1040.38	Released_N-Glycan_01	3376	1	Z		8 2 0 2	1 2 0 0;2 2 0 0;3 2 0 0;4 2 0 0;5 2 0 0;6 2 0 0;7 2 0 0;1 0 0 0;2 0 0 0;3 0 0 0;4 0 0 0;5 0 0 0;6 0 0 0;7 0 0 0;1 1 0 0;2 1 0 0;3 1 0 0;4 1 0 0;5 1 0 0;6 1 0 0;7 1 0 0;0 1 0 0;0 2 0 0;0 1 0 1;0 2 0 1;0 0 0 1;1 0 0 1;2 0 0 1;3 0 0 1;0 0 0 2;1 0 0 2;2 0 0 2;3 0 0 2	2	0.638614	0	0	0	10.5371
Released_N-Glycan_02.3356	Released_N-Glycan_02.3356	950.845	Released_N-Glycan_02	3356	1	Z		8 2 0 1	1 2 0 0;2 2 0 0;3 2 0 0;4 2 0 0;5 2 0 0;6 2 0 0;7 2 0 0;1 0 0 0;2 0 0 0;3 0 0 0;4 0 0 0;5 0 0 0;6 0 0 0;7 0 0 0;1 1 0 0;2 1 0 0;3 1 0 0;4 1 0 0;5 1 0 0;6 1 0 0;7 1 0 0;0 1 0 0;0 2 0 0;0 1 0 1;0 2 0 1;0 0 0 1;1 0 0 1;2 0 0 1;3 0 0 1;0 0 0 2;1 0 0 2;2 0 0 2;3 0 0 2	2	0.638585	0	0	0	10.5367
Released_N-Glycan_04.4194	Released_N-Glycan_04.4194	1126.4	Released_N-Glycan_04	4194	1	Z		16 2 0 2	1 2 0 0;2 2 0 0;3 2 0 0;4 2 0 0;5 2 0 0;6 2 0 0;7 2 0 0;8 2 0 0;9 2 0 0;10 2 0 0;11 2 0 0;12 2 0 0;13 2 0 0;14 2 0 0;15 2 0 0;1 0 0 0;2 0 0 0;3 0 0 0;4 0 0 0;5 0 0 0;6 0 0 0;7 0 0 0;8 0 0 0;9 0 0 0;10 0 0 0;11 0 0 0;12 0 0 0;13 0 0 0;14 0 0 0;15 0 0 0;1 1 0 0;2 1 0 0;3 1 0 0;4 1 0 0;5 1 0 0;6 1 0 0;7 1 0 0;8 1 0 0;9 1 0 0;10 1 0 0;11 1 0 0;12 1 0 0;13 1 0 0;14 1 0 0;15 1 0 0;0 1 0 0;0 2 0 0;0 1 0…	3	0.638236	0	0	0	18.1897
Released_N-Glycan_02.3520	Released_N-Glycan_02.3520	942.331	Released_N-Glycan_02	3520	1	Z		9 2 0 0	1 2 0 0;2 2 0 0;3 2 0 0;4 2 0 0;5 2 0 0;6 2 0 0;7 2 0 0;8 2 0 0;1 0 0 0;2 0 0 0;3 0 0 0;4 0 0 0;5 0 0 0;6 0 0 0;7 0 0 0;8 0 0 0;1 1 0 0;2 1 0 0;3 1 0 0;4 1 0 0;5 1 0 0;6 1 0 0;7 1 0 0;8 1 0 0;0 1 0 0;0 2 0 0	2	0.63796	0	0	0	8.29348
Released_N-Glycan_03.3376	Released_N-Glycan_03.3376	950.844	Released_N-Glycan_03	3376	1	Z		8 2 0 1	1 2 0 0;2 2 0 0;3 2 0 0;4 2 0 0;5 2 0 0;6 2 0 0;7 2 0 0;1 0 0 0;2 0 0 0;3 0 0 0;4 0 0 0;5 0 0 0;6 0 0 0;7 0 0 0;1 1 0 0;2 1 0 0;3 1 0 0;4 1 0 0;5 1 0 0;6 1 0 0;7 1 0 0;0 1 0 0;0 2 0 0;0 1 0 1;0 2 0 1;0 0 0 1;1 0 0 1;2 0 0 1;3 0 0 1;0 0 0 2;1 0 0 2;2 0 0 2;3 0 0 2	2	0.637925	0	0	0	10.5258
Released_N-Glycan_02.3318	Released_N-Glycan_02.3318	1202.44	Released_N-Glycan_02	3318	1	Z		10 2 0 2	1 2 0 0;2 2 0 0;3 2 0 0;4 2 0 0;5 2 0 0;6 2 0 0;7 2 0 0;8 2 0 0;9 2 0 0;1 0 0 0;2 0 0 0;3 0 0 0;4 0 0 0;5 0 0 0;6 0 0 0;7 0 0 0;8 0 0 0;9 0 0 0;1 1 0 0;2 1 0 0;3 1 0 0;4 1 0 0;5 1 0 0;6 1 0 0;7 1 0 0;8 1 0 0;9 1 0 0;0 1 0 0;0 2 0 0;0 1 0 1;0 2 0 1;0 0 0 1;1 0 0 1;2 0 0 1;3 0 0 1;0 0 0 2;1 0 0 2;2 0 0 2;3 0 0 2	2	0.637744	0	0	0	12.436
Released_N-Glycan_01.2591	Released_N-Glycan_01.2591	1040.38	Released_N-Glycan_01	2591	1	Z		8 2 0 2	1 2 0 0;2 2 0 0;3 2 0 0;4 2 0 0;5 2 0 0;6 2 0 0;7 2 0 0;1 0 0 0;2 0 0 0;3 0 0 0;4 0 0 0;5 0 0 0;6 0 0 0;7 0 0 0;1 1 0 0;2 1 0 0;3 1 0 0;4 1 0 0;5 1 0 0;6 1 0 0;7 1 0 0;0 1 0 0;0 2 0 0;0 1 0 1;0 2 0 1;0 0 0 1;1 0 0 1;2 0 0 1;3 0 0 1;0 0 0 2;1 0 0 2;2 0 0 2;3 0 0 2	2	0.637693	0	0	0	10.5219
Released_N-Glycan_02.3164	Released_N-Glycan_02.3164	1031.87	Released_N-Glycan_02	3164	1	Z		9 2 0 1	1 2 0 0;2 2 0 0;3 2 0 0;4 2 0 0;5 2 0 0;6 2 0 0;7 2 0 0;8 2 0 0;1 0 0 0;2 0 0 0;3 0 0 0;4 0 0 0;5 0 0 0;6 0 0 0;7 0 0 0;8 0 0 0;1 1 0 0;2 1 0 0;3 1 0 0;4 1 0 0;5 1 0 0;6 1 0 0;7 1 0 0;8 1 0 0;0 1 0 0;0 2 0 0;0 1 0 1;0 2 0 1;0 0 0 1;1 0 0 1;2 0 0 1;3 0 0 1;0 0 0 2;1 0 0 2;2 0 0 2;3 0 0 2	2	0.637545	0	0	0	11.4758
Released_N-Glycan_01.1440	Released_N-Glycan_01.1440	941.839	Released_N-Glycan_01	1440	1	Z		9 2 0 0	1 2 0 0;2 2 0 0;3 2 0 0;4 2 0 0;5 2 0 0;6 2 0 0;7 2 0 0;8 2 0 0;1 0 0 0;2 0 0 0;3 0 0 0;4 0 0 0;5 0 0 0;6 0 0 0;7 0 0 0;8 0 0 0;1 1 0 0;2 1 0 0;3 1 0 0;4 1 0 0;5 1 0 0;6 1 0 0;7 1 0 0;8 1 0 0;0 1 0 0;0 2 0 0	2	0.637544	0	0	0	8.28807
Released_N-Glycan_02.2755	Released_N-Glycan_02.2755	950.844	Released_N-Glycan_02	2755	1	Z		8 2 0 1	1 2 0 0;2 2 0 0;3 2 0 0;4 2 0 0;5 2 0 0;6 2 0 0;7 2 0 0;1 0 0 0;2 0 0 0;3 0 0 0;4 0 0 0;5 0 0 0;6 0 0 0;7 0 0 0;1 1 0 0;2 1 0 0;3 1 0 0;4 1 0 0;5 1 0 0;6 1 0 0;7 1 0 0;0 1 0 0;0 2 0 0;0 1 0 1;0 2 0 1;0 0 0 1;1 0 0 1;2 0 0 1;3 0 0 1;0 0 0 2;1 0 0 2;2 0 0 2;3 0 0 2	2	0.636393	0	0	0	10.5005
Released_N-Glycan_03.3720	Released_N-Glycan_03.3720	1040.38	Released_N-Glycan_03	3720	1	Z		8 2 0 2	1 2 0 0;2 2 0 0;3 2 0 0;4 2 0 0;5 2 0 0;6 2 0 0;7 2 0 0;1 0 0 0;2 0 0 0;3 0 0 0;4 0 0 0;5 0 0 0;6 0 0 0;7 0 0 0;1 1 0 0;2 1 0 0;3 1 0 0;4 1 0 0;5 1 0 0;6 1 0 0;7 1 0 0;0 1 0 0;0 2 0 0;0 1 0 1;0 2 0 1;0 0 0 1;1 0 0 1;2 0 0 1;3 0 0 1;0 0 0 2;1 0 0 2;2 0 0 2;3 0 0 2	2	0.636114	0	0	0	10.4959
Released_N-Glycan_04.3147	Released_N-Glycan_04.3147	950.844	Released_N-Glycan_04	3147	1	Z		8 2 0 1	1 2 0 0;2 2 0 0;3 2 0 0;4 2 0 0;5 2 0 0;6 2 0 0;7 2 0 0;1 0 0 0;2 0 0 0;3 0 0 0;4 0 0 0;5 0 0 0;6 0 0 0;7 0 0 0;1 1 0 0;2 1 0 0;3 1 0 0;4 1 0 0;5 1 0 0;6 1 0 0;7 1 0 0;0 1 0 0;0 2 0 0;0 1 0 1;0 2 0 1;0 0 0 1;1 0 0 1;2 0 0 1;3 0 0 1;0 0 0 2;1 0 0 2;2 0 0 2;3 0 0 2	2	0.636052	0	0	0	10.4949
Released_N-Glycan_02.3737	Released_N-Glycan_02.3737	1202.94	Released_N-Glycan_02	3737	1	Z		10 2 0 2	1 2 0 0;2 2 0 0;3 2 0 0;4 2 0 0;5 2 0 0;6 2 0 0;7 2 0 0;8 2 0 0;9 2 0 0;1 0 0 0;2 0 0 0;3 0 0 0;4 0 0 0;5 0 0 0;6 0 0 0;7 0 0 0;8 0 0 0;9 0 0 0;1 1 0 0;2 1 0 0;3 1 0 0;4 1 0 0;5 1 0 0;6 1 0 0;7 1 0 0;8 1 0 0;9 1 0 0;0 1 0 0;0 2 0 0;0 1 0 1;0 2 0 1;0 0 0 1;1 0 0 1;2 0 0 1;3 0 0 1;0 0 0 2;1 0 0 2;2 0 0 2;3 0 0 2	2	0.635105	0	0	0	12.3845
Released_N-Glycan_03.3509	Released_N-Glycan_03.3509	1040.39	Released_N-Glycan_03	3509	1	Z		8 2 0 2	1 2 0 0;2 2 0 0;3 2 0 0;4 2 0 0;5 2 0 0;6 2 0 0;7 2 0 0;1 0 0 0;2 0 0 0;3 0 0 0;4 0 0 0;5 0 0 0;6 0 0 0;7 0 0 0;1 1 0 0;2 1 0 0;3 1 0 0;4 1 0 0;5 1 0 0;6 1 0 0;7 1 0 0;0 1 0 0;0 2 0 0;0 1 0 1;0 2 0 1;0 0 0 1;1 0 0 1;2 0 0 1;3 0 0 1;0 0 0 2;1 0 0 2;2 0 0 2;3 0 0 2	2	0.634818	0	0	0	10.4745
Released_N-Glycan_01.1426	Released_N-Glycan_01.1426	860.813	Released_N-Glycan_01	1426	1	Z		8 2 0 0	1 2 0 0;2 2 0 0;3 2 0 0;4 2 0 0;5 2 0 0;6 2 0 0;7 2 0 0;1 0 0 0;2 0 0 0;3 0 0 0;4 0 0 0;5 0 0 0;6 0 0 0;7 0 0 0;1 1 0 0;2 1 0 0;3 1 0 0;4 1 0 0;5 1 0 0;6 1 0 0;7 1 0 0;0 1 0 0;0 2 0 0	2	0.634662	0	0	0	7.29861
Released_N-Glycan_03.3848	Released_N-Glycan_03.3848	1202.44	Released_N-Glycan_03	3848	1	Z		10 2 0 2	1 2 0 0;2 2 0 0;3 2 0 0;4 2 0 0;5 2 0 0;6 2 0 0;7 2 0 0;8 2 0 0;9 2 0 0;1 0 0 0;2 0 0 0;3 0 0 0;4 0 0 0;5 0 0 0;6 0 0 0;7 0 0 0;8 0 0 0;9 0 0 0;1 1 0 0;2 1 0 0;3 1 0 0;4 1 0 0;5 1 0 0;6 1 0 0;7 1 0 0;8 1 0 0;9 1 0 0;0 1 0 0;0 2 0 0;0 1 0 1;0 2 0 1;0 0 0 1;1 0 0 1;2 0 0 1;3 0 0 1;0 0 0 2;1 0 0 2;2 0 0 2;3 0 0 2	2	0.634439	0	0	0	12.3716
Released_N-Glycan_03.3539	Released_N-Glycan_03.3539	1031.87	Released_N-Glycan_03	3539	1	Z		9 2 0 1	1 2 0 0;2 2 0 0;3 2 0 0;4 2 0 0;5 2 0 0;6 2 0 0;7 2 0 0;8 2 0 0;1 0 0 0;2 0 0 0;3 0 0 0;4 0 0 0;5 0 0 0;6 0 0 0;7 0 0 0;8 0 0 0;1 1 0 0;2 1 0 0;3 1 0 0;4 1 0 0;5 1 0 0;6 1 0 0;7 1 0 0;8 1 0 0;0 1 0 0;0 2 0 0;0 1 0 1;0 2 0 1;0 0 0 1;1 0 0 1;2 0 0 1;3 0 0 1;0 0 0 2;1 0 0 2;2 0 0 2;3 0 0 2	2	0.634136	0	0	0	11.4144
Released_N-Glycan_02.3558	Released_N-Glycan_02.3558	1121.91	Released_N-Glycan_02	3558	1	Z		9 2 0 2	1 2 0 0;2 2 0 0;3 2 0 0;4 2 0 0;5 2 0 0;6 2 0 0;7 2 0 0;8 2 0 0;1 0 0 0;2 0 0 0;3 0 0 0;4 0 0 0;5 0 0 0;6 0 0 0;7 0 0 0;8 0 0 0;1 1 0 0;2 1 0 0;3 1 0 0;4 1 0 0;5 1 0 0;6 1 0 0;7 1 0 0;8 1 0 0;0 1 0 0;0 2 0 0;0 1 0 1;0 2 0 1;0 0 0 1;1 0 0 1;2 0 0 1;3 0 0 1;0 0 0 2;1 0 0 2;2 0 0 2;3 0 0 2	2	0.634023	0	0	0	11.4124
Released_N-Glycan_04.3537	Released_N-Glycan_04.3537	1023.36	Released_N-Glycan_04	3537	1	Z		10 2 0 0	1 2 0 0;2 2 0 0;3 2 0 0;4 2 0 0;5 2 0 0;6 2 0 0;7 2 0 0;8 2 0 0;9 2 0 0;1 0 0 0;2 0 0 0;3 0 0 0;4 0 0 0;5 0 0 0;6 0 0 0;7 0 0 0;8 0 0 0;9 0 0 0;1 1 0 0;2 1 0 0;3 1 0 0;4 1 0 0;5 1 0 0;6 1 0 0;7 1 0 0;8 1 0 0;9 1 0 0;0 1 0 0;0 2 0 0	2	0.633498	0	0	0	9.18572
Released_N-Glycan_03.3809	Released_N-Glycan_03.3809	1121.41	Released_N-Glycan_03	3809	1	Z		15 2 1 2	1 2 0 0;2 2 0 0;3 2 0 0;4 2 0 0;5 2 0 0;6 2 0 0;7 2 0 0;8 2 0 0;9 2 0 0;10 2 0 0;11 2 0 0;12 2 0 0;13 2 0 0;14 2 0 0;1 0 0 0;2 0 0 0;3 0 0 0;4 0 0 0;5 0 0 0;6 0 0 0;7 0 0 0;8 0 0 0;9 0 0 0;10 0 0 0;11 0 0 0;12 0 0 0;13 0 0 0;14 0 0 0;1 1 0 0;2 1 0 0;3 1 0 0;4 1 0 0;5 1 0 0;6 1 0 0;7 1 0 0;8 1 0 0;9 1 0 0;10 1 0 0;11 1 0 0;12 1 0 0;13 1 0 0;14 1 0 0;1 2 1 0;2 2 1 0;3 2 1 0;4 2 1 0;5 2 1 0;6 2 1 0;…	3	0.633492	0	0	0	30.4076
Released_N-Glycan_02.3357	Released_N-Glycan_02.3357	1185.41	Released_N-Glycan_02	3357	1	Z		12 2 0 0	1 2 0 0;2 2 0 0;3 2 0 0;4 2 0 0;5 2 0 0;6 2 0 0;7 2 0 0;8 2 0 0;9 2 0 0;10 2 0 0;11 2 0 0;1 0 0 0;2 0 0 0;3 0 0 0;4 0 0 0;5 0 0 0;6 0 0 0;7 0 0 0;8 0 0 0;9 0 0 0;10 0 0 0;11 0 0 0;1 1 0 0;2 1 0 0;3 1 0 0;4 1 0 0;5 1 0 0;6 1 0 0;7 1 0 0;8 1 0 0;9 1 0 0;10 1 0 0;11 1 0 0;0 1 0 0;0 2 0 0	2	0.633311	0	0	0	11.0829
Released_N-Glycan_04.3527	Released_N-Glycan_04.3527	1040.39	Released_N-Glycan_04	3527	1	Z		8 2 0 2	1 2 0 0;2 2 0 0;3 2 0 0;4 2 0 0;5 2 0 0;6 2 0 0;7 2 0 0;1 0 0 0;2 0 0 0;3 0 0 0;4 0 0 0;5 0 0 0;6 0 0 0;7 0 0 0;1 1 0 0;2 1 0 0;3 1 0 0;4 1 0 0;5 1 0 0;6 1 0 0;7 1 0 0;0 1 0 0;0 2 0 0;0 1 0 1;0 2 0 1;0 0 0 1;1 0 0 1;2 0 0 1;3 0 0 1;0 0 0 2;1 0 0 2;2 0 0 2;3 0 0 2	2	0.633165	0	0	0	10.4472
Released_N-Glycan_04.3226	Released_N-Glycan_04.3226	1031.87	Released_N-Glycan_04	3226	1	Z		9 2 0 1	1 2 0 0;2 2 0 0;3 2 0 0;4 2 0 0;5 2 0 0;6 2 0 0;7 2 0 0;8 2 0 0;1 0 0 0;2 0 0 0;3 0 0 0;4 0 0 0;5 0 0 0;6 0 0 0;7 0 0 0;8 0 0 0;1 1 0 0;2 1 0 0;3 1 0 0;4 1 0 0;5 1 0 0;6 1 0 0;7 1 0 0;8 1 0 0;0 1 0 0;0 2 0 0;0 1 0 1;0 2 0 1;0 0 0 1;1 0 0 1;2 0 0 1;3 0 0 1;0 0 0 2;1 0 0 2;2 0 0 2;3 0 0 2	2	0.633065	0	0	0	11.3952
Released_N-Glycan_01.3080	Released_N-Glycan_01.3080	1031.87	Released_N-Glycan_01	3080	1	Z		9 2 0 1	1 2 0 0;2 2 0 0;3 2 0 0;4 2 0 0;5 2 0 0;6 2 0 0;7 2 0 0;8 2 0 0;1 0 0 0;2 0 0 0;3 0 0 0;4 0 0 0;5 0 0 0;6 0 0 0;7 0 0 0;8 0 0 0;1 1 0 0;2 1 0 0;3 1 0 0;4 1 0 0;5 1 0 0;6 1 0 0;7 1 0 0;8 1 0 0;0 1 0 0;0 2 0 0;0 1 0 1;0 2 0 1;0 0 0 1;1 0 0 1;2 0 0 1;3 0 0 1;0 0 0 2;1 0 0 2;2 0 0 2;3 0 0 2	2	0.632985	0	0	0	11.3937
Released_N-Glycan_01.3543	Released_N-Glycan_01.3543	1121.91	Released_N-Glycan_01	3543	1	Z		9 2 0 2	1 2 0 0;2 2 0 0;3 2 0 0;4 2 0 0;5 2 0 0;6 2 0 0;7 2 0 0;8 2 0 0;1 0 0 0;2 0 0 0;3 0 0 0;4 0 0 0;5 0 0 0;6 0 0 0;7 0 0 0;8 0 0 0;1 1 0 0;2 1 0 0;3 1 0 0;4 1 0 0;5 1 0 0;6 1 0 0;7 1 0 0;8 1 0 0;0 1 0 0;0 2 0 0;0 1 0 1;0 2 0 1;0 0 0 1;1 0 0 1;2 0 0 1;3 0 0 1;0 0 0 2;1 0 0 2;2 0 0 2;3 0 0 2	2	0.632515	0	0	0	11.3853
Released_N-Glycan_03.3336	Released_N-Glycan_03.3336	1040.38	Released_N-Glycan_03	3336	1	Z		8 2 0 2	1 2 0 0;2 2 0 0;3 2 0 0;4 2 0 0;5 2 0 0;6 2 0 0;7 2 0 0;1 0 0 0;2 0 0 0;3 0 0 0;4 0 0 0;5 0 0 0;6 0 0 0;7 0 0 0;1 1 0 0;2 1 0 0;3 1 0 0;4 1 0 0;5 1 0 0;6 1 0 0;7 1 0 0;0 1 0 0;0 2 0 0;0 1 0 1;0 2 0 1;0 0 0 1;1 0 0 1;2 0 0 1;3 0 0 1;0 0 0 2;1 0 0 2;2 0 0 2;3 0 0 2	2	0.632012	0	0	0	10.4282
Released_N-Glycan_02.3231	Released_N-Glycan_02.3231	1040.38	Released_N-Glycan_02	3231	1	Z		8 2 0 2	1 2 0 0;2 2 0 0;3 2 0 0;4 2 0 0;5 2 0 0;6 2 0 0;7 2 0 0;1 0 0 0;2 0 0 0;3 0 0 0;4 0 0 0;5 0 0 0;6 0 0 0;7 0 0 0;1 1 0 0;2 1 0 0;3 1 0 0;4 1 0 0;5 1 0 0;6 1 0 0;7 1 0 0;0 1 0 0;0 2 0 0;0 1 0 1;0 2 0 1;0 0 0 1;1 0 0 1;2 0 0 1;3 0 0 1;0 0 0 2;1 0 0 2;2 0 0 2;3 0 0 2	2	0.631932	0	0	0	10.4269
Released_N-Glycan_02.3361	Released_N-Glycan_02.3361	1112.9	Released_N-Glycan_02	3361	1	Z		10 2 0 1	1 2 0 0;2 2 0 0;3 2 0 0;4 2 0 0;5 2 0 0;6 2 0 0;7 2 0 0;8 2 0 0;9 2 0 0;1 0 0 0;2 0 0 0;3 0 0 0;4 0 0 0;5 0 0 0;6 0 0 0;7 0 0 0;8 0 0 0;9 0 0 0;1 1 0 0;2 1 0 0;3 1 0 0;4 1 0 0;5 1 0 0;6 1 0 0;7 1 0 0;8 1 0 0;9 1 0 0;0 1 0 0;0 2 0 0;0 1 0 1;0 2 0 1;0 0 0 1;1 0 0 1;2 0 0 1;3 0 0 1;0 0 0 2;1 0 0 2;2 0 0 2;3 0 0 2	2	0.631919	0	0	0	12.3224
Released_N-Glycan_02.3137	Released_N-Glycan_02.3137	861.304	Released_N-Glycan_02	3137	1	Z		8 2 0 0	1 2 0 0;2 2 0 0;3 2 0 0;4 2 0 0;5 2 0 0;6 2 0 0;7 2 0 0;1 0 0 0;2 0 0 0;3 0 0 0;4 0 0 0;5 0 0 0;6 0 0 0;7 0 0 0;1 1 0 0;2 1 0 0;3 1 0 0;4 1 0 0;5 1 0 0;6 1 0 0;7 1 0 0;0 1 0 0;0 2 0 0	2	0.631709	0	0	0	7.26465
Released_N-Glycan_04.3180	Released_N-Glycan_04.3180	1040.38	Released_N-Glycan_04	3180	1	Z		8 2 0 2	1 2 0 0;2 2 0 0;3 2 0 0;4 2 0 0;5 2 0 0;6 2 0 0;7 2 0 0;1 0 0 0;2 0 0 0;3 0 0 0;4 0 0 0;5 0 0 0;6 0 0 0;7 0 0 0;1 1 0 0;2 1 0 0;3 1 0 0;4 1 0 0;5 1 0 0;6 1 0 0;7 1 0 0;0 1 0 0;0 2 0 0;0 1 0 1;0 2 0 1;0 0 0 1;1 0 0 1;2 0 0 1;3 0 0 1;0 0 0 2;1 0 0 2;2 0 0 2;3 0 0 2	2	0.631578	0	0	0	10.421
Released_N-Glycan_02.4089	Released_N-Glycan_02.4089	1112.9	Released_N-Glycan_02	4089	1	Z		10 2 0 1	1 2 0 0;2 2 0 0;3 2 0 0;4 2 0 0;5 2 0 0;6 2 0 0;7 2 0 0;8 2 0 0;9 2 0 0;1 0 0 0;2 0 0 0;3 0 0 0;4 0 0 0;5 0 0 0;6 0 0 0;7 0 0 0;8 0 0 0;9 0 0 0;1 1 0 0;2 1 0 0;3 1 0 0;4 1 0 0;5 1 0 0;6 1 0 0;7 1 0 0;8 1 0 0;9 1 0 0;0 1 0 0;0 2 0 0;0 1 0 1;0 2 0 1;0 0 0 1;1 0 0 1;2 0 0 1;3 0 0 1;0 0 0 2;1 0 0 2;2 0 0 2;3 0 0 2	2	0.630554	0	0	0	12.2958
Released_N-Glycan_01.4068	Released_N-Glycan_01.4068	1040.38	Released_N-Glycan_01	4068	1	Z		8 2 0 2	1 2 0 0;2 2 0 0;3 2 0 0;4 2 0 0;5 2 0 0;6 2 0 0;7 2 0 0;1 0 0 0;2 0 0 0;3 0 0 0;4 0 0 0;5 0 0 0;6 0 0 0;7 0 0 0;1 1 0 0;2 1 0 0;3 1 0 0;4 1 0 0;5 1 0 0;6 1 0 0;7 1 0 0;0 1 0 0;0 2 0 0;0 1 0 1;0 2 0 1;0 0 0 1;1 0 0 1;2 0 0 1;3 0 0 1;0 0 0 2;1 0 0 2;2 0 0 2;3 0 0 2	2	0.630426	0	0	0	10.402
Released_N-Glycan_03.3289	Released_N-Glycan_03.3289	1040.38	Released_N-Glycan_03	3289	1	Z		8 2 0 2	1 2 0 0;2 2 0 0;3 2 0 0;4 2 0 0;5 2 0 0;6 2 0 0;7 2 0 0;1 0 0 0;2 0 0 0;3 0 0 0;4 0 0 0;5 0 0 0;6 0 0 0;7 0 0 0;1 1 0 0;2 1 0 0;3 1 0 0;4 1 0 0;5 1 0 0;6 1 0 0;7 1 0 0;0 1 0 0;0 2 0 0;0 1 0 1;0 2 0 1;0 0 0 1;1 0 0 1;2 0 0 1;3 0 0 1;0 0 0 2;1 0 0 2;2 0 0 2;3 0 0 2	2	0.62945	0	0	0	10.3859
Released_N-Glycan_01.3053	Released_N-Glycan_01.3053	1112.9	Released_N-Glycan_01	3053	1	Z		10 2 0 1	1 2 0 0;2 2 0 0;3 2 0 0;4 2 0 0;5 2 0 0;6 2 0 0;7 2 0 0;8 2 0 0;9 2 0 0;1 0 0 0;2 0 0 0;3 0 0 0;4 0 0 0;5 0 0 0;6 0 0 0;7 0 0 0;8 0 0 0;9 0 0 0;1 1 0 0;2 1 0 0;3 1 0 0;4 1 0 0;5 1 0 0;6 1 0 0;7 1 0 0;8 1 0 0;9 1 0 0;0 1 0 0;0 2 0 0;0 1 0 1;0 2 0 1;0 0 0 1;1 0 0 1;2 0 0 1;3 0 0 1;0 0 0 2;1 0 0 2;2 0 0 2;3 0 0 2	2	0.62921	0	0	0	12.2696
Released_N-Glycan_04.3468	Released_N-Glycan_04.3468	1193.92	Released_N-Glycan_04	3468	1	Z		11 2 0 1	1 2 0 0;2 2 0 0;3 2 0 0;4 2 0 0;5 2 0 0;6 2 0 0;7 2 0 0;8 2 0 0;9 2 0 0;10 2 0 0;1 0 0 0;2 0 0 0;3 0 0 0;4 0 0 0;5 0 0 0;6 0 0 0;7 0 0 0;8 0 0 0;9 0 0 0;10 0 0 0;1 1 0 0;2 1 0 0;3 1 0 0;4 1 0 0;5 1 0 0;6 1 0 0;7 1 0 0;8 1 0 0;9 1 0 0;10 1 0 0;0 1 0 0;0 2 0 0;0 1 0 1;0 2 0 1;0 0 0 1;1 0 0 1;2 0 0 1;3 0 0 1;0 0 0 2;1 0 0 2;2 0 0 2;3 0 0 2	2	0.6289	0	0	0	13.2069
Released_N-Glycan_04.3285	Released_N-Glycan_04.3285	1040.38	Released_N-Glycan_04	3285	1	Z		8 2 0 2	1 2 0 0;2 2 0 0;3 2 0 0;4 2 0 0;5 2 0 0;6 2 0 0;7 2 0 0;1 0 0 0;2 0 0 0;3 0 0 0;4 0 0 0;5 0 0 0;6 0 0 0;7 0 0 0;1 1 0 0;2 1 0 0;3 1 0 0;4 1 0 0;5 1 0 0;6 1 0 0;7 1 0 0;0 1 0 0;0 2 0 0;0 1 0 1;0 2 0 1;0 0 0 1;1 0 0 1;2 0 0 1;3 0 0 1;0 0 0 2;1 0 0 2;2 0 0 2;3 0 0 2	2	0.628755	0	0	0	10.3744
Released_N-Glycan_02.3309	Released_N-Glycan_02.3309	1112.9	Released_N-Glycan_02	3309	1	Z		10 2 0 1	1 2 0 0;2 2 0 0;3 2 0 0;4 2 0 0;5 2 0 0;6 2 0 0;7 2 0 0;8 2 0 0;9 2 0 0;1 0 0 0;2 0 0 0;3 0 0 0;4 0 0 0;5 0 0 0;6 0 0 0;7 0 0 0;8 0 0 0;9 0 0 0;1 1 0 0;2 1 0 0;3 1 0 0;4 1 0 0;5 1 0 0;6 1 0 0;7 1 0 0;8 1 0 0;9 1 0 0;0 1 0 0;0 2 0 0;0 1 0 1;0 2 0 1;0 0 0 1;1 0 0 1;2 0 0 1;3 0 0 1;0 0 0 2;1 0 0 2;2 0 0 2;3 0 0 2	2	0.62842	0	0	0	12.2542
Released_N-Glycan_02.3639	Released_N-Glycan_02.3639	1202.94	Released_N-Glycan_02	3639	1	Z		10 2 0 2	1 2 0 0;2 2 0 0;3 2 0 0;4 2 0 0;5 2 0 0;6 2 0 0;7 2 0 0;8 2 0 0;9 2 0 0;1 0 0 0;2 0 0 0;3 0 0 0;4 0 0 0;5 0 0 0;6 0 0 0;7 0 0 0;8 0 0 0;9 0 0 0;1 1 0 0;2 1 0 0;3 1 0 0;4 1 0 0;5 1 0 0;6 1 0 0;7 1 0 0;8 1 0 0;9 1 0 0;0 1 0 0;0 2 0 0;0 1 0 1;0 2 0 1;0 0 0 1;1 0 0 1;2 0 0 1;3 0 0 1;0 0 0 2;1 0 0 2;2 0 0 2;3 0 0 2	2	0.628346	0	0	0	12.2528
Released_N-Glycan_03.3663	Released_N-Glycan_03.3663	1121.41	Released_N-Glycan_03	3663	1	Z		9 2 0 2	1 2 0 0;2 2 0 0;3 2 0 0;4 2 0 0;5 2 0 0;6 2 0 0;7 2 0 0;8 2 0 0;1 0 0 0;2 0 0 0;3 0 0 0;4 0 0 0;5 0 0 0;6 0 0 0;7 0 0 0;8 0 0 0;1 1 0 0;2 1 0 0;3 1 0 0;4 1 0 0;5 1 0 0;6 1 0 0;7 1 0 0;8 1 0 0;0 1 0 0;0 2 0 0;0 1 0 1;0 2 0 1;0 0 0 1;1 0 0 1;2 0 0 1;3 0 0 1;0 0 0 2;1 0 0 2;2 0 0 2;3 0 0 2	2	0.628323	0	0	0	11.3098
Released_N-Glycan_02.3382	Released_N-Glycan_02.3382	1121.41	Released_N-Glycan_02	3382	1	Z		15 2 1 2	1 2 0 0;2 2 0 0;3 2 0 0;4 2 0 0;5 2 0 0;6 2 0 0;7 2 0 0;8 2 0 0;9 2 0 0;10 2 0 0;11 2 0 0;12 2 0 0;13 2 0 0;14 2 0 0;1 0 0 0;2 0 0 0;3 0 0 0;4 0 0 0;5 0 0 0;6 0 0 0;7 0 0 0;8 0 0 0;9 0 0 0;10 0 0 0;11 0 0 0;12 0 0 0;13 0 0 0;14 0 0 0;1 1 0 0;2 1 0 0;3 1 0 0;4 1 0 0;5 1 0 0;6 1 0 0;7 1 0 0;8 1 0 0;9 1 0 0;10 1 0 0;11 1 0 0;12 1 0 0;13 1 0 0;14 1 0 0;1 2 1 0;2 2 1 0;3 2 1 0;4 2 1 0;5 2 1 0;6 2 1 0;…	3	0.62808	0	0	0	30.1478
Released_N-Glycan_04.3189	Released_N-Glycan_04.3189	878.33	Released_N-Glycan_04	3189	1	Z		6 2 0 2	1 2 0 0;2 2 0 0;3 2 0 0;4 2 0 0;5 2 0 0;1 0 0 0;2 0 0 0;3 0 0 0;4 0 0 0;5 0 0 0;1 1 0 0;2 1 0 0;3 1 0 0;4 1 0 0;5 1 0 0;0 1 0 0;0 2 0 0;0 1 0 1;0 2 0 1;0 0 0 1;1 0 0 1;2 0 0 1;3 0 0 1;0 0 0 2;1 0 0 2;2 0 0 2;3 0 0 2	2	0.627883	0	0	0	8.47642
Released_N-Glycan_02.2703	Released_N-Glycan_02.2703	950.844	Released_N-Glycan_02	2703	1	Z		8 2 0 1	1 2 0 0;2 2 0 0;3 2 0 0;4 2 0 0;5 2 0 0;6 2 0 0;7 2 0 0;1 0 0 0;2 0 0 0;3 0 0 0;4 0 0 0;5 0 0 0;6 0 0 0;7 0 0 0;1 1 0 0;2 1 0 0;3 1 0 0;4 1 0 0;5 1 0 0;6 1 0 0;7 1 0 0;0 1 0 0;0 2 0 0;0 1 0 1;0 2 0 1;0 0 0 1;1 0 0 1;2 0 0 1;3 0 0 1;0 0 0 2;1 0 0 2;2 0 0 2;3 0 0 2	2	0.627771	0	0	0	10.3582
Released_N-Glycan_02.3036	Released_N-Glycan_02.3036	950.844	Released_N-Glycan_02	3036	1	Z		8 2 0 1	1 2 0 0;2 2 0 0;3 2 0 0;4 2 0 0;5 2 0 0;6 2 0 0;7 2 0 0;1 0 0 0;2 0 0 0;3 0 0 0;4 0 0 0;5 0 0 0;6 0 0 0;7 0 0 0;1 1 0 0;2 1 0 0;3 1 0 0;4 1 0 0;5 1 0 0;6 1 0 0;7 1 0 0;0 1 0 0;0 2 0 0;0 1 0 1;0 2 0 1;0 0 0 1;1 0 0 1;2 0 0 1;3 0 0 1;0 0 0 2;1 0 0 2;2 0 0 2;3 0 0 2	2	0.62645	0	0	0	10.3364
Released_N-Glycan_04.3817	Released_N-Glycan_04.3817	1194.43	Released_N-Glycan_04	3817	1	Z		11 2 0 1	1 2 0 0;2 2 0 0;3 2 0 0;4 2 0 0;5 2 0 0;6 2 0 0;7 2 0 0;8 2 0 0;9 2 0 0;10 2 0 0;1 0 0 0;2 0 0 0;3 0 0 0;4 0 0 0;5 0 0 0;6 0 0 0;7 0 0 0;8 0 0 0;9 0 0 0;10 0 0 0;1 1 0 0;2 1 0 0;3 1 0 0;4 1 0 0;5 1 0 0;6 1 0 0;7 1 0 0;8 1 0 0;9 1 0 0;10 1 0 0;0 1 0 0;0 2 0 0;0 1 0 1;0 2 0 1;0 0 0 1;1 0 0 1;2 0 0 1;3 0 0 1;0 0 0 2;1 0 0 2;2 0 0 2;3 0 0 2	2	0.62638	0	0	0	13.154
Released_N-Glycan_04.3736	Released_N-Glycan_04.3736	1040.38	Released_N-Glycan_04	3736	1	Z		8 2 0 2	1 2 0 0;2 2 0 0;3 2 0 0;4 2 0 0;5 2 0 0;6 2 0 0;7 2 0 0;1 0 0 0;2 0 0 0;3 0 0 0;4 0 0 0;5 0 0 0;6 0 0 0;7 0 0 0;1 1 0 0;2 1 0 0;3 1 0 0;4 1 0 0;5 1 0 0;6 1 0 0;7 1 0 0;0 1 0 0;0 2 0 0;0 1 0 1;0 2 0 1;0 0 0 1;1 0 0 1;2 0 0 1;3 0 0 1;0 0 0 2;1 0 0 2;2 0 0 2;3 0 0 2	2	0.626308	0	0	0	10.3341
Released_N-Glycan_03.3558	Released_N-Glycan_03.3558	1040.38	Released_N-Glycan_03	3558	1	Z		8 2 0 2	1 2 0 0;2 2 0 0;3 2 0 0;4 2 0 0;5 2 0 0;6 2 0 0;7 2 0 0;1 0 0 0;2 0 0 0;3 0 0 0;4 0 0 0;5 0 0 0;6 0 0 0;7 0 0 0;1 1 0 0;2 1 0 0;3 1 0 0;4 1 0 0;5 1 0 0;6 1 0 0;7 1 0 0;0 1 0 0;0 2 0 0;0 1 0 1;0 2 0 1;0 0 0 1;1 0 0 1;2 0 0 1;3 0 0 1;0 0 0 2;1 0 0 2;2 0 0 2;3 0 0 2	2	0.626234	0	0	0	10.3329
Released_N-Glycan_01.3666	Released_N-Glycan_01.3666	1040.38	Released_N-Glycan_01	3666	1	Z		8 2 0 2	1 2 0 0;2 2 0 0;3 2 0 0;4 2 0 0;5 2 0 0;6 2 0 0;7 2 0 0;1 0 0 0;2 0 0 0;3 0 0 0;4 0 0 0;5 0 0 0;6 0 0 0;7 0 0 0;1 1 0 0;2 1 0 0;3 1 0 0;4 1 0 0;5 1 0 0;6 1 0 0;7 1 0 0;0 1 0 0;0 2 0 0;0 1 0 1;0 2 0 1;0 0 0 1;1 0 0 1;2 0 0 1;3 0 0 1;0 0 0 2;1 0 0 2;2 0 0 2;3 0 0 2	2	0.626192	0	0	0	10.3322
Released_N-Glycan_04.4082	Released_N-Glycan_04.4082	1121.41	Released_N-Glycan_04	4082	1	Z		9 2 0 2	1 2 0 0;2 2 0 0;3 2 0 0;4 2 0 0;5 2 0 0;6 2 0 0;7 2 0 0;8 2 0 0;1 0 0 0;2 0 0 0;3 0 0 0;4 0 0 0;5 0 0 0;6 0 0 0;7 0 0 0;8 0 0 0;1 1 0 0;2 1 0 0;3 1 0 0;4 1 0 0;5 1 0 0;6 1 0 0;7 1 0 0;8 1 0 0;0 1 0 0;0 2 0 0;0 1 0 1;0 2 0 1;0 0 0 1;1 0 0 1;2 0 0 1;3 0 0 1;0 0 0 2;1 0 0 2;2 0 0 2;3 0 0 2	2	0.62612	0	0	0	11.2702
Released_N-Glycan_01.3217	Released_N-Glycan_01.3217	950.845	Released_N-Glycan_01	3217	1	Z		8 2 0 1	1 2 0 0;2 2 0 0;3 2 0 0;4 2 0 0;5 2 0 0;6 2 0 0;7 2 0 0;1 0 0 0;2 0 0 0;3 0 0 0;4 0 0 0;5 0 0 0;6 0 0 0;7 0 0 0;1 1 0 0;2 1 0 0;3 1 0 0;4 1 0 0;5 1 0 0;6 1 0 0;7 1 0 0;0 1 0 0;0 2 0 0;0 1 0 1;0 2 0 1;0 0 0 1;1 0 0 1;2 0 0 1;3 0 0 1;0 0 0 2;1 0 0 2;2 0 0 2;3 0 0 2	2	0.625716	0	0	0	10.3243
Released_N-Glycan_02.3265	Released_N-Glycan_02.3265	1202.94	Released_N-Glycan_02	3265	1	Z		10 2 0 2	1 2 0 0;2 2 0 0;3 2 0 0;4 2 0 0;5 2 0 0;6 2 0 0;7 2 0 0;8 2 0 0;9 2 0 0;1 0 0 0;2 0 0 0;3 0 0 0;4 0 0 0;5 0 0 0;6 0 0 0;7 0 0 0;8 0 0 0;9 0 0 0;1 1 0 0;2 1 0 0;3 1 0 0;4 1 0 0;5 1 0 0;6 1 0 0;7 1 0 0;8 1 0 0;9 1 0 0;0 1 0 0;0 2 0 0;0 1 0 1;0 2 0 1;0 0 0 1;1 0 0 1;2 0 0 1;3 0 0 1;0 0 0 2;1 0 0 2;2 0 0 2;3 0 0 2	2	0.625187	0	0	0	12.1911
Released_N-Glycan_04.3833	Released_N-Glycan_04.3833	1202.44	Released_N-Glycan_04	3833	1	Z		10 2 0 2	1 2 0 0;2 2 0 0;3 2 0 0;4 2 0 0;5 2 0 0;6 2 0 0;7 2 0 0;8 2 0 0;9 2 0 0;1 0 0 0;2 0 0 0;3 0 0 0;4 0 0 0;5 0 0 0;6 0 0 0;7 0 0 0;8 0 0 0;9 0 0 0;1 1 0 0;2 1 0 0;3 1 0 0;4 1 0 0;5 1 0 0;6 1 0 0;7 1 0 0;8 1 0 0;9 1 0 0;0 1 0 0;0 2 0 0;0 1 0 1;0 2 0 1;0 0 0 1;1 0 0 1;2 0 0 1;3 0 0 1;0 0 0 2;1 0 0 2;2 0 0 2;3 0 0 2	2	0.624986	0	0	0	12.1872
Released_N-Glycan_02.2238	Released_N-Glycan_02.2238	1184.92	Released_N-Glycan_02	2238	1	Z		12 2 0 0	1 2 0 0;2 2 0 0;3 2 0 0;4 2 0 0;5 2 0 0;6 2 0 0;7 2 0 0;8 2 0 0;9 2 0 0;10 2 0 0;11 2 0 0;1 0 0 0;2 0 0 0;3 0 0 0;4 0 0 0;5 0 0 0;6 0 0 0;7 0 0 0;8 0 0 0;9 0 0 0;10 0 0 0;11 0 0 0;1 1 0 0;2 1 0 0;3 1 0 0;4 1 0 0;5 1 0 0;6 1 0 0;7 1 0 0;8 1 0 0;9 1 0 0;10 1 0 0;11 1 0 0;0 1 0 0;0 2 0 0	2	0.624924	0	0	0	10.9362
Released_N-Glycan_04.3234	Released_N-Glycan_04.3234	1040.38	Released_N-Glycan_04	3234	1	Z		8 2 0 2	1 2 0 0;2 2 0 0;3 2 0 0;4 2 0 0;5 2 0 0;6 2 0 0;7 2 0 0;1 0 0 0;2 0 0 0;3 0 0 0;4 0 0 0;5 0 0 0;6 0 0 0;7 0 0 0;1 1 0 0;2 1 0 0;3 1 0 0;4 1 0 0;5 1 0 0;6 1 0 0;7 1 0 0;0 1 0 0;0 2 0 0;0 1 0 1;0 2 0 1;0 0 0 1;1 0 0 1;2 0 0 1;3 0 0 1;0 0 0 2;1 0 0 2;2 0 0 2;3 0 0 2	2	0.624728	0	0	0	10.308
Released_N-Glycan_01.3014	Released_N-Glycan_01.3014	1040.38	Released_N-Glycan_01	3014	1	Z		8 2 0 2	1 2 0 0;2 2 0 0;3 2 0 0;4 2 0 0;5 2 0 0;6 2 0 0;7 2 0 0;1 0 0 0;2 0 0 0;3 0 0 0;4 0 0 0;5 0 0 0;6 0 0 0;7 0 0 0;1 1 0 0;2 1 0 0;3 1 0 0;4 1 0 0;5 1 0 0;6 1 0 0;7 1 0 0;0 1 0 0;0 2 0 0;0 1 0 1;0 2 0 1;0 0 0 1;1 0 0 1;2 0 0 1;3 0 0 1;0 0 0 2;1 0 0 2;2 0 0 2;3 0 0 2	2	0.624691	0	0	0	10.3074
Released_N-Glycan_04.3502	Released_N-Glycan_04.3502	1104.89	Released_N-Glycan_04	3502	1	Z		11 2 0 0	1 2 0 0;2 2 0 0;3 2 0 0;4 2 0 0;5 2 0 0;6 2 0 0;7 2 0 0;8 2 0 0;9 2 0 0;10 2 0 0;1 0 0 0;2 0 0 0;3 0 0 0;4 0 0 0;5 0 0 0;6 0 0 0;7 0 0 0;8 0 0 0;9 0 0 0;10 0 0 0;1 1 0 0;2 1 0 0;3 1 0 0;4 1 0 0;5 1 0 0;6 1 0 0;7 1 0 0;8 1 0 0;9 1 0 0;10 1 0 0;0 1 0 0;0 2 0 0	2	0.624554	0	0	0	9.99286
Released_N-Glycan_03.3238	Released_N-Glycan_03.3238	1040.38	Released_N-Glycan_03	3238	1	Z		8 2 0 2	1 2 0 0;2 2 0 0;3 2 0 0;4 2 0 0;5 2 0 0;6 2 0 0;7 2 0 0;1 0 0 0;2 0 0 0;3 0 0 0;4 0 0 0;5 0 0 0;6 0 0 0;7 0 0 0;1 1 0 0;2 1 0 0;3 1 0 0;4 1 0 0;5 1 0 0;6 1 0 0;7 1 0 0;0 1 0 0;0 2 0 0;0 1 0 1;0 2 0 1;0 0 0 1;1 0 0 1;2 0 0 1;3 0 0 1;0 0 0 2;1 0 0 2;2 0 0 2;3 0 0 2	2	0.624431	0	0	0	10.3031
Released_N-Glycan_02.3624	Released_N-Glycan_02.3624	1040.38	Released_N-Glycan_02	3624	1	Z		8 2 0 2	1 2 0 0;2 2 0 0;3 2 0 0;4 2 0 0;5 2 0 0;6 2 0 0;7 2 0 0;1 0 0 0;2 0 0 0;3 0 0 0;4 0 0 0;5 0 0 0;6 0 0 0;7 0 0 0;1 1 0 0;2 1 0 0;3 1 0 0;4 1 0 0;5 1 0 0;6 1 0 0;7 1 0 0;0 1 0 0;0 2 0 0;0 1 0 1;0 2 0 1;0 0 0 1;1 0 0 1;2 0 0 1;3 0 0 1;0 0 0 2;1 0 0 2;2 0 0 2;3 0 0 2	2	0.624246	0	0	0	10.3001
Released_N-Glycan_02.3511	Released_N-Glycan_02.3511	1032.37	Released_N-Glycan_02	3511	1	Z		9 2 0 1	1 2 0 0;2 2 0 0;3 2 0 0;4 2 0 0;5 2 0 0;6 2 0 0;7 2 0 0;8 2 0 0;1 0 0 0;2 0 0 0;3 0 0 0;4 0 0 0;5 0 0 0;6 0 0 0;7 0 0 0;8 0 0 0;1 1 0 0;2 1 0 0;3 1 0 0;4 1 0 0;5 1 0 0;6 1 0 0;7 1 0 0;8 1 0 0;0 1 0 0;0 2 0 0;0 1 0 1;0 2 0 1;0 0 0 1;1 0 0 1;2 0 0 1;3 0 0 1;0 0 0 2;1 0 0 2;2 0 0 2;3 0 0 2	2	0.624097	0	0	0	11.2337
Released_N-Glycan_02.3515	Released_N-Glycan_02.3515	1266.94	Released_N-Glycan_02	3515	1	Z		13 2 0 0	1 2 0 0;2 2 0 0;3 2 0 0;4 2 0 0;5 2 0 0;6 2 0 0;7 2 0 0;8 2 0 0;9 2 0 0;10 2 0 0;11 2 0 0;12 2 0 0;1 0 0 0;2 0 0 0;3 0 0 0;4 0 0 0;5 0 0 0;6 0 0 0;7 0 0 0;8 0 0 0;9 0 0 0;10 0 0 0;11 0 0 0;12 0 0 0;1 1 0 0;2 1 0 0;3 1 0 0;4 1 0 0;5 1 0 0;6 1 0 0;7 1 0 0;8 1 0 0;9 1 0 0;10 1 0 0;11 1 0 0;12 1 0 0;0 1 0 0;0 2 0 0	2	0.623793	0	0	0	11.8521
Released_N-Glycan_02.1971	Released_N-Glycan_02.1971	1023.37	Released_N-Glycan_02	1971	1	Z		10 2 0 0	1 2 0 0;2 2 0 0;3 2 0 0;4 2 0 0;5 2 0 0;6 2 0 0;7 2 0 0;8 2 0 0;9 2 0 0;1 0 0 0;2 0 0 0;3 0 0 0;4 0 0 0;5 0 0 0;6 0 0 0;7 0 0 0;8 0 0 0;9 0 0 0;1 1 0 0;2 1 0 0;3 1 0 0;4 1 0 0;5 1 0 0;6 1 0 0;7 1 0 0;8 1 0 0;9 1 0 0;0 1 0 0;0 2 0 0	2	0.623773	0	0	0	9.0447
Released_N-Glycan_01.2907	Released_N-Glycan_01.2907	959.358	Released_N-Glycan_01	2907	1	Z		7 2 0 2	1 2 0 0;2 2 0 0;3 2 0 0;4 2 0 0;5 2 0 0;6 2 0 0;1 0 0 0;2 0 0 0;3 0 0 0;4 0 0 0;5 0 0 0;6 0 0 0;1 1 0 0;2 1 0 0;3 1 0 0;4 1 0 0;5 1 0 0;6 1 0 0;0 1 0 0;0 2 0 0;0 1 0 1;0 2 0 1;0 0 0 1;1 0 0 1;2 0 0 1;3 0 0 1;0 0 0 2;1 0 0 2;2 0 0 2;3 0 0 2	2	0.623262	0	0	0	9.34892
Released_N-Glycan_04.3993	Released_N-Glycan_04.3993	964.348	Released_N-Glycan_04	3993	1	Z		13 2 0 2	1 2 0 0;2 2 0 0;3 2 0 0;4 2 0 0;5 2 0 0;6 2 0 0;7 2 0 0;8 2 0 0;9 2 0 0;10 2 0 0;11 2 0 0;12 2 0 0;1 0 0 0;2 0 0 0;3 0 0 0;4 0 0 0;5 0 0 0;6 0 0 0;7 0 0 0;8 0 0 0;9 0 0 0;10 0 0 0;11 0 0 0;12 0 0 0;1 1 0 0;2 1 0 0;3 1 0 0;4 1 0 0;5 1 0 0;6 1 0 0;7 1 0 0;8 1 0 0;9 1 0 0;10 1 0 0;11 1 0 0;12 1 0 0;0 1 0 0;0 2 0 0;0 1 0 1;0 2 0 1;0 0 0 1;1 0 0 1;2 0 0 1;3 0 0 1;0 0 0 2;1 0 0 2;2 0 0 2;3 0 0 2	3	0.622948	0	0	0	14.9508
Released_N-Glycan_01.3652	Released_N-Glycan_01.3652	1202.44	Released_N-Glycan_01	3652	1	Z		10 2 0 2	1 2 0 0;2 2 0 0;3 2 0 0;4 2 0 0;5 2 0 0;6 2 0 0;7 2 0 0;8 2 0 0;9 2 0 0;1 0 0 0;2 0 0 0;3 0 0 0;4 0 0 0;5 0 0 0;6 0 0 0;7 0 0 0;8 0 0 0;9 0 0 0;1 1 0 0;2 1 0 0;3 1 0 0;4 1 0 0;5 1 0 0;6 1 0 0;7 1 0 0;8 1 0 0;9 1 0 0;0 1 0 0;0 2 0 0;0 1 0 1;0 2 0 1;0 0 0 1;1 0 0 1;2 0 0 1;3 0 0 1;0 0 0 2;1 0 0 2;2 0 0 2;3 0 0 2	2	0.622213	0	0	0	12.1332
Released_N-Glycan_04.3574	Released_N-Glycan_04.3574	1031.87	Released_N-Glycan_04	3574	1	Z		9 2 0 1	1 2 0 0;2 2 0 0;3 2 0 0;4 2 0 0;5 2 0 0;6 2 0 0;7 2 0 0;8 2 0 0;1 0 0 0;2 0 0 0;3 0 0 0;4 0 0 0;5 0 0 0;6 0 0 0;7 0 0 0;8 0 0 0;1 1 0 0;2 1 0 0;3 1 0 0;4 1 0 0;5 1 0 0;6 1 0 0;7 1 0 0;8 1 0 0;0 1 0 0;0 2 0 0;0 1 0 1;0 2 0 1;0 0 0 1;1 0 0 1;2 0 0 1;3 0 0 1;0 0 0 2;1 0 0 2;2 0 0 2;3 0 0 2	2	0.621764	0	0	0	11.1917
Released_N-Glycan_03.3291	Released_N-Glycan_03.3291	1031.87	Released_N-Glycan_03	3291	1	Z		9 2 0 1	1 2 0 0;2 2 0 0;3 2 0 0;4 2 0 0;5 2 0 0;6 2 0 0;7 2 0 0;8 2 0 0;1 0 0 0;2 0 0 0;3 0 0 0;4 0 0 0;5 0 0 0;6 0 0 0;7 0 0 0;8 0 0 0;1 1 0 0;2 1 0 0;3 1 0 0;4 1 0 0;5 1 0 0;6 1 0 0;7 1 0 0;8 1 0 0;0 1 0 0;0 2 0 0;0 1 0 1;0 2 0 1;0 0 0 1;1 0 0 1;2 0 0 1;3 0 0 1;0 0 0 2;1 0 0 2;2 0 0 2;3 0 0 2	2	0.62082	0	0	0	11.1748
Released_N-Glycan_04.4286	Released_N-Glycan_04.4286	1202.94	Released_N-Glycan_04	4286	1	Z		10 2 0 2	1 2 0 0;2 2 0 0;3 2 0 0;4 2 0 0;5 2 0 0;6 2 0 0;7 2 0 0;8 2 0 0;9 2 0 0;1 0 0 0;2 0 0 0;3 0 0 0;4 0 0 0;5 0 0 0;6 0 0 0;7 0 0 0;8 0 0 0;9 0 0 0;1 1 0 0;2 1 0 0;3 1 0 0;4 1 0 0;5 1 0 0;6 1 0 0;7 1 0 0;8 1 0 0;9 1 0 0;0 1 0 0;0 2 0 0;0 1 0 1;0 2 0 1;0 0 0 1;1 0 0 1;2 0 0 1;3 0 0 1;0 0 0 2;1 0 0 2;2 0 0 2;3 0 0 2	2	0.619648	0	0	0	12.0831
Released_N-Glycan_01.2921	Released_N-Glycan_01.2921	878.331	Released_N-Glycan_01	2921	1	Z		6 2 0 2	1 2 0 0;2 2 0 0;3 2 0 0;4 2 0 0;5 2 0 0;1 0 0 0;2 0 0 0;3 0 0 0;4 0 0 0;5 0 0 0;1 1 0 0;2 1 0 0;3 1 0 0;4 1 0 0;5 1 0 0;0 1 0 0;0 2 0 0;0 1 0 1;0 2 0 1;0 0 0 1;1 0 0 1;2 0 0 1;3 0 0 1;0 0 0 2;1 0 0 2;2 0 0 2;3 0 0 2	2	0.618829	0	0	0	8.3542
Released_N-Glycan_01.4034	Released_N-Glycan_01.4034	1121.91	Released_N-Glycan_01	4034	1	Z		9 2 0 2	1 2 0 0;2 2 0 0;3 2 0 0;4 2 0 0;5 2 0 0;6 2 0 0;7 2 0 0;8 2 0 0;1 0 0 0;2 0 0 0;3 0 0 0;4 0 0 0;5 0 0 0;6 0 0 0;7 0 0 0;8 0 0 0;1 1 0 0;2 1 0 0;3 1 0 0;4 1 0 0;5 1 0 0;6 1 0 0;7 1 0 0;8 1 0 0;0 1 0 0;0 2 0 0;0 1 0 1;0 2 0 1;0 0 0 1;1 0 0 1;2 0 0 1;3 0 0 1;0 0 0 2;1 0 0 2;2 0 0 2;3 0 0 2	2	0.617938	0	0	0	11.1229
Released_N-Glycan_04.4184	Released_N-Glycan_04.4184	1040.38	Released_N-Glycan_04	4184	1	Z		8 2 0 2	1 2 0 0;2 2 0 0;3 2 0 0;4 2 0 0;5 2 0 0;6 2 0 0;7 2 0 0;1 0 0 0;2 0 0 0;3 0 0 0;4 0 0 0;5 0 0 0;6 0 0 0;7 0 0 0;1 1 0 0;2 1 0 0;3 1 0 0;4 1 0 0;5 1 0 0;6 1 0 0;7 1 0 0;0 1 0 0;0 2 0 0;0 1 0 1;0 2 0 1;0 0 0 1;1 0 0 1;2 0 0 1;3 0 0 1;0 0 0 2;1 0 0 2;2 0 0 2;3 0 0 2	2	0.617806	0	0	0	10.1938
Released_N-Glycan_02.3459	Released_N-Glycan_02.3459	1031.87	Released_N-Glycan_02	3459	1	Z		9 2 0 1	1 2 0 0;2 2 0 0;3 2 0 0;4 2 0 0;5 2 0 0;6 2 0 0;7 2 0 0;8 2 0 0;1 0 0 0;2 0 0 0;3 0 0 0;4 0 0 0;5 0 0 0;6 0 0 0;7 0 0 0;8 0 0 0;1 1 0 0;2 1 0 0;3 1 0 0;4 1 0 0;5 1 0 0;6 1 0 0;7 1 0 0;8 1 0 0;0 1 0 0;0 2 0 0;0 1 0 1;0 2 0 1;0 0 0 1;1 0 0 1;2 0 0 1;3 0 0 1;0 0 0 2;1 0 0 2;2 0 0 2;3 0 0 2	2	0.617756	0	0	0	11.1196
Released_N-Glycan_01.3177	Released_N-Glycan_01.3177	1202.94	Released_N-Glycan_01	3177	1	Z		10 2 0 2	1 2 0 0;2 2 0 0;3 2 0 0;4 2 0 0;5 2 0 0;6 2 0 0;7 2 0 0;8 2 0 0;9 2 0 0;1 0 0 0;2 0 0 0;3 0 0 0;4 0 0 0;5 0 0 0;6 0 0 0;7 0 0 0;8 0 0 0;9 0 0 0;1 1 0 0;2 1 0 0;3 1 0 0;4 1 0 0;5 1 0 0;6 1 0 0;7 1 0 0;8 1 0 0;9 1 0 0;0 1 0 0;0 2 0 0;0 1 0 1;0 2 0 1;0 0 0 1;1 0 0 1;2 0 0 1;3 0 0 1;0 0 0 2;1 0 0 2;2 0 0 2;3 0 0 2	2	0.617359	0	0	0	12.0385
Released_N-Glycan_01.3022	Released_N-Glycan_01.3022	878.331	Released_N-Glycan_01	3022	1	Z		6 2 0 2	1 2 0 0;2 2 0 0;3 2 0 0;4 2 0 0;5 2 0 0;1 0 0 0;2 0 0 0;3 0 0 0;4 0 0 0;5 0 0 0;1 1 0 0;2 1 0 0;3 1 0 0;4 1 0 0;5 1 0 0;0 1 0 0;0 2 0 0;0 1 0 1;0 2 0 1;0 0 0 1;1 0 0 1;2 0 0 1;3 0 0 1;0 0 0 2;1 0 0 2;2 0 0 2;3 0 0 2	2	0.617056	0	0	0	8.33026
Released_N-Glycan_01.3575	Released_N-Glycan_01.3575	1023.36	Released_N-Glycan_01	3575	1	Z		10 2 0 0	1 2 0 0;2 2 0 0;3 2 0 0;4 2 0 0;5 2 0 0;6 2 0 0;7 2 0 0;8 2 0 0;9 2 0 0;1 0 0 0;2 0 0 0;3 0 0 0;4 0 0 0;5 0 0 0;6 0 0 0;7 0 0 0;8 0 0 0;9 0 0 0;1 1 0 0;2 1 0 0;3 1 0 0;4 1 0 0;5 1 0 0;6 1 0 0;7 1 0 0;8 1 0 0;9 1 0 0;0 1 0 0;0 2 0 0	2	0.61691	0	0	0	8.9452
Released_N-Glycan_04.3419	Released_N-Glycan_04.3419	1031.87	Released_N-Glycan_04	3419	1	Z		9 2 0 1	1 2 0 0;2 2 0 0;3 2 0 0;4 2 0 0;5 2 0 0;6 2 0 0;7 2 0 0;8 2 0 0;1 0 0 0;2 0 0 0;3 0 0 0;4 0 0 0;5 0 0 0;6 0 0 0;7 0 0 0;8 0 0 0;1 1 0 0;2 1 0 0;3 1 0 0;4 1 0 0;5 1 0 0;6 1 0 0;7 1 0 0;8 1 0 0;0 1 0 0;0 2 0 0;0 1 0 1;0 2 0 1;0 0 0 1;1 0 0 1;2 0 0 1;3 0 0 1;0 0 0 2;1 0 0 2;2 0 0 2;3 0 0 2	2	0.616795	0	0	0	11.1023
Released_N-Glycan_02.3414	Released_N-Glycan_02.3414	1023.36	Released_N-Glycan_02	3414	1	Z		10 2 0 0	1 2 0 0;2 2 0 0;3 2 0 0;4 2 0 0;5 2 0 0;6 2 0 0;7 2 0 0;8 2 0 0;9 2 0 0;1 0 0 0;2 0 0 0;3 0 0 0;4 0 0 0;5 0 0 0;6 0 0 0;7 0 0 0;8 0 0 0;9 0 0 0;1 1 0 0;2 1 0 0;3 1 0 0;4 1 0 0;5 1 0 0;6 1 0 0;7 1 0 0;8 1 0 0;9 1 0 0;0 1 0 0;0 2 0 0	2	0.616574	0	0	0	8.94032
Released_N-Glycan_01.4039	Released_N-Glycan_01.4039	959.358	Released_N-Glycan_01	4039	1	Z		7 2 0 2	1 2 0 0;2 2 0 0;3 2 0 0;4 2 0 0;5 2 0 0;6 2 0 0;1 0 0 0;2 0 0 0;3 0 0 0;4 0 0 0;5 0 0 0;6 0 0 0;1 1 0 0;2 1 0 0;3 1 0 0;4 1 0 0;5 1 0 0;6 1 0 0;0 1 0 0;0 2 0 0;0 1 0 1;0 2 0 1;0 0 0 1;1 0 0 1;2 0 0 1;3 0 0 1;0 0 0 2;1 0 0 2;2 0 0 2;3 0 0 2	2	0.616508	0	0	0	9.24762
Released_N-Glycan_03.3755	Released_N-Glycan_03.3755	1202.94	Released_N-Glycan_03	3755	1	Z		10 2 0 2	1 2 0 0;2 2 0 0;3 2 0 0;4 2 0 0;5 2 0 0;6 2 0 0;7 2 0 0;8 2 0 0;9 2 0 0;1 0 0 0;2 0 0 0;3 0 0 0;4 0 0 0;5 0 0 0;6 0 0 0;7 0 0 0;8 0 0 0;9 0 0 0;1 1 0 0;2 1 0 0;3 1 0 0;4 1 0 0;5 1 0 0;6 1 0 0;7 1 0 0;8 1 0 0;9 1 0 0;0 1 0 0;0 2 0 0;0 1 0 1;0 2 0 1;0 0 0 1;1 0 0 1;2 0 0 1;3 0 0 1;0 0 0 2;1 0 0 2;2 0 0 2;3 0 0 2	2	0.616402	0	0	0	12.0198
Released_N-Glycan_03.3317	Released_N-Glycan_03.3317	942.331	Released_N-Glycan_03	3317	1	Z		9 2 0 0	1 2 0 0;2 2 0 0;3 2 0 0;4 2 0 0;5 2 0 0;6 2 0 0;7 2 0 0;8 2 0 0;1 0 0 0;2 0 0 0;3 0 0 0;4 0 0 0;5 0 0 0;6 0 0 0;7 0 0 0;8 0 0 0;1 1 0 0;2 1 0 0;3 1 0 0;4 1 0 0;5 1 0 0;6 1 0 0;7 1 0 0;8 1 0 0;0 1 0 0;0 2 0 0	2	0.616144	0	0	0	8.00987
Released_N-Glycan_03.3191	Released_N-Glycan_03.3191	1031.87	Released_N-Glycan_03	3191	1	Z		9 2 0 1	1 2 0 0;2 2 0 0;3 2 0 0;4 2 0 0;5 2 0 0;6 2 0 0;7 2 0 0;8 2 0 0;1 0 0 0;2 0 0 0;3 0 0 0;4 0 0 0;5 0 0 0;6 0 0 0;7 0 0 0;8 0 0 0;1 1 0 0;2 1 0 0;3 1 0 0;4 1 0 0;5 1 0 0;6 1 0 0;7 1 0 0;8 1 0 0;0 1 0 0;0 2 0 0;0 1 0 1;0 2 0 1;0 0 0 1;1 0 0 1;2 0 0 1;3 0 0 1;0 0 0 2;1 0 0 2;2 0 0 2;3 0 0 2	2	0.615841	0	0	0	11.0851
Released_N-Glycan_04.3751	Released_N-Glycan_04.3751	942.33	Released_N-Glycan_04	3751	1	Z		9 2 0 0	1 2 0 0;2 2 0 0;3 2 0 0;4 2 0 0;5 2 0 0;6 2 0 0;7 2 0 0;8 2 0 0;1 0 0 0;2 0 0 0;3 0 0 0;4 0 0 0;5 0 0 0;6 0 0 0;7 0 0 0;8 0 0 0;1 1 0 0;2 1 0 0;3 1 0 0;4 1 0 0;5 1 0 0;6 1 0 0;7 1 0 0;8 1 0 0;0 1 0 0;0 2 0 0	2	0.615689	0	0	0	8.00396
Released_N-Glycan_03.3685	Released_N-Glycan_03.3685	1018.37	Released_N-Glycan_03	3685	1	Z		14 2 0 2	1 2 0 0;2 2 0 0;3 2 0 0;4 2 0 0;5 2 0 0;6 2 0 0;7 2 0 0;8 2 0 0;9 2 0 0;10 2 0 0;11 2 0 0;12 2 0 0;13 2 0 0;1 0 0 0;2 0 0 0;3 0 0 0;4 0 0 0;5 0 0 0;6 0 0 0;7 0 0 0;8 0 0 0;9 0 0 0;10 0 0 0;11 0 0 0;12 0 0 0;13 0 0 0;1 1 0 0;2 1 0 0;3 1 0 0;4 1 0 0;5 1 0 0;6 1 0 0;7 1 0 0;8 1 0 0;9 1 0 0;10 1 0 0;11 1 0 0;12 1 0 0;13 1 0 0;0 1 0 0;0 2 0 0;0 1 0 1;0 2 0 1;0 0 0 1;1 0 0 1;2 0 0 1;3 0 0 1;0 0 0 2;1 0…	3	0.615544	0	0	0	15.6964
Released_N-Glycan_02.3225	Released_N-Glycan_02.3225	1121.41	Released_N-Glycan_02	3225	1	Z		9 2 0 2	1 2 0 0;2 2 0 0;3 2 0 0;4 2 0 0;5 2 0 0;6 2 0 0;7 2 0 0;8 2 0 0;1 0 0 0;2 0 0 0;3 0 0 0;4 0 0 0;5 0 0 0;6 0 0 0;7 0 0 0;8 0 0 0;1 1 0 0;2 1 0 0;3 1 0 0;4 1 0 0;5 1 0 0;6 1 0 0;7 1 0 0;8 1 0 0;0 1 0 0;0 2 0 0;0 1 0 1;0 2 0 1;0 0 0 1;1 0 0 1;2 0 0 1;3 0 0 1;0 0 0 2;1 0 0 2;2 0 0 2;3 0 0 2	2	0.615428	0	0	0	11.0777
Released_N-Glycan_01.3600	Released_N-Glycan_01.3600	1202.44	Released_N-Glycan_01	3600	1	Z		10 2 0 2	1 2 0 0;2 2 0 0;3 2 0 0;4 2 0 0;5 2 0 0;6 2 0 0;7 2 0 0;8 2 0 0;9 2 0 0;1 0 0 0;2 0 0 0;3 0 0 0;4 0 0 0;5 0 0 0;6 0 0 0;7 0 0 0;8 0 0 0;9 0 0 0;1 1 0 0;2 1 0 0;3 1 0 0;4 1 0 0;5 1 0 0;6 1 0 0;7 1 0 0;8 1 0 0;9 1 0 0;0 1 0 0;0 2 0 0;0 1 0 1;0 2 0 1;0 0 0 1;1 0 0 1;2 0 0 1;3 0 0 1;0 0 0 2;1 0 0 2;2 0 0 2;3 0 0 2	2	0.614974	0	0	0	11.992
Released_N-Glycan_03.4214	Released_N-Glycan_03.4214	1121.91	Released_N-Glycan_03	4214	1	Z		9 2 0 2	1 2 0 0;2 2 0 0;3 2 0 0;4 2 0 0;5 2 0 0;6 2 0 0;7 2 0 0;8 2 0 0;1 0 0 0;2 0 0 0;3 0 0 0;4 0 0 0;5 0 0 0;6 0 0 0;7 0 0 0;8 0 0 0;1 1 0 0;2 1 0 0;3 1 0 0;4 1 0 0;5 1 0 0;6 1 0 0;7 1 0 0;8 1 0 0;0 1 0 0;0 2 0 0;0 1 0 1;0 2 0 1;0 0 0 1;1 0 0 1;2 0 0 1;3 0 0 1;0 0 0 2;1 0 0 2;2 0 0 2;3 0 0 2	2	0.614881	0	0	0	11.0679
Released_N-Glycan_04.3780	Released_N-Glycan_04.3780	1112.9	Released_N-Glycan_04	3780	1	Z		10 2 0 1	1 2 0 0;2 2 0 0;3 2 0 0;4 2 0 0;5 2 0 0;6 2 0 0;7 2 0 0;8 2 0 0;9 2 0 0;1 0 0 0;2 0 0 0;3 0 0 0;4 0 0 0;5 0 0 0;6 0 0 0;7 0 0 0;8 0 0 0;9 0 0 0;1 1 0 0;2 1 0 0;3 1 0 0;4 1 0 0;5 1 0 0;6 1 0 0;7 1 0 0;8 1 0 0;9 1 0 0;0 1 0 0;0 2 0 0;0 1 0 1;0 2 0 1;0 0 0 1;1 0 0 1;2 0 0 1;3 0 0 1;0 0 0 2;1 0 0 2;2 0 0 2;3 0 0 2	2	0.614662	0	0	0	11.9859
Released_N-Glycan_03.3714	Released_N-Glycan_03.3714	959.358	Released_N-Glycan_03	3714	1	Z		7 2 0 2	1 2 0 0;2 2 0 0;3 2 0 0;4 2 0 0;5 2 0 0;6 2 0 0;1 0 0 0;2 0 0 0;3 0 0 0;4 0 0 0;5 0 0 0;6 0 0 0;1 1 0 0;2 1 0 0;3 1 0 0;4 1 0 0;5 1 0 0;6 1 0 0;0 1 0 0;0 2 0 0;0 1 0 1;0 2 0 1;0 0 0 1;1 0 0 1;2 0 0 1;3 0 0 1;0 0 0 2;1 0 0 2;2 0 0 2;3 0 0 2	2	0.614509	0	0	0	9.21764
Released_N-Glycan_03.3384	Released_N-Glycan_03.3384	1031.87	Released_N-Glycan_03	3384	1	Z		9 2 0 1	1 2 0 0;2 2 0 0;3 2 0 0;4 2 0 0;5 2 0 0;6 2 0 0;7 2 0 0;8 2 0 0;1 0 0 0;2 0 0 0;3 0 0 0;4 0 0 0;5 0 0 0;6 0 0 0;7 0 0 0;8 0 0 0;1 1 0 0;2 1 0 0;3 1 0 0;4 1 0 0;5 1 0 0;6 1 0 0;7 1 0 0;8 1 0 0;0 1 0 0;0 2 0 0;0 1 0 1;0 2 0 1;0 0 0 1;1 0 0 1;2 0 0 1;3 0 0 1;0 0 0 2;1 0 0 2;2 0 0 2;3 0 0 2	2	0.614457	0	0	0	11.0602
Released_N-Glycan_02.3463	Released_N-Glycan_02.3463	1266.94	Released_N-Glycan_02	3463	1	Z		13 2 0 0	1 2 0 0;2 2 0 0;3 2 0 0;4 2 0 0;5 2 0 0;6 2 0 0;7 2 0 0;8 2 0 0;9 2 0 0;10 2 0 0;11 2 0 0;12 2 0 0;1 0 0 0;2 0 0 0;3 0 0 0;4 0 0 0;5 0 0 0;6 0 0 0;7 0 0 0;8 0 0 0;9 0 0 0;10 0 0 0;11 0 0 0;12 0 0 0;1 1 0 0;2 1 0 0;3 1 0 0;4 1 0 0;5 1 0 0;6 1 0 0;7 1 0 0;8 1 0 0;9 1 0 0;10 1 0 0;11 1 0 0;12 1 0 0;0 1 0 0;0 2 0 0	2	0.613552	0	0	0	11.6575
Released_N-Glycan_02.3310	Released_N-Glycan_02.3310	1031.87	Released_N-Glycan_02	3310	1	Z		9 2 0 1	1 2 0 0;2 2 0 0;3 2 0 0;4 2 0 0;5 2 0 0;6 2 0 0;7 2 0 0;8 2 0 0;1 0 0 0;2 0 0 0;3 0 0 0;4 0 0 0;5 0 0 0;6 0 0 0;7 0 0 0;8 0 0 0;1 1 0 0;2 1 0 0;3 1 0 0;4 1 0 0;5 1 0 0;6 1 0 0;7 1 0 0;8 1 0 0;0 1 0 0;0 2 0 0;0 1 0 1;0 2 0 1;0 0 0 1;1 0 0 1;2 0 0 1;3 0 0 1;0 0 0 2;1 0 0 2;2 0 0 2;3 0 0 2	2	0.61311	0	0	0	11.036
Released_N-Glycan_02.2475	Released_N-Glycan_02.2475	1266.45	Released_N-Glycan_02	2475	1	Z		13 2 0 0	1 2 0 0;2 2 0 0;3 2 0 0;4 2 0 0;5 2 0 0;6 2 0 0;7 2 0 0;8 2 0 0;9 2 0 0;10 2 0 0;11 2 0 0;12 2 0 0;1 0 0 0;2 0 0 0;3 0 0 0;4 0 0 0;5 0 0 0;6 0 0 0;7 0 0 0;8 0 0 0;9 0 0 0;10 0 0 0;11 0 0 0;12 0 0 0;1 1 0 0;2 1 0 0;3 1 0 0;4 1 0 0;5 1 0 0;6 1 0 0;7 1 0 0;8 1 0 0;9 1 0 0;10 1 0 0;11 1 0 0;12 1 0 0;0 1 0 0;0 2 0 0	2	0.613064	0	0	0	11.6482
Released_N-Glycan_02.3694	Released_N-Glycan_02.3694	1031.87	Released_N-Glycan_02	3694	1	Z		9 2 0 1	1 2 0 0;2 2 0 0;3 2 0 0;4 2 0 0;5 2 0 0;6 2 0 0;7 2 0 0;8 2 0 0;1 0 0 0;2 0 0 0;3 0 0 0;4 0 0 0;5 0 0 0;6 0 0 0;7 0 0 0;8 0 0 0;1 1 0 0;2 1 0 0;3 1 0 0;4 1 0 0;5 1 0 0;6 1 0 0;7 1 0 0;8 1 0 0;0 1 0 0;0 2 0 0;0 1 0 1;0 2 0 1;0 0 0 1;1 0 0 1;2 0 0 1;3 0 0 1;0 0 0 2;1 0 0 2;2 0 0 2;3 0 0 2	2	0.612843	0	0	0	11.0312
Released_N-Glycan_04.3884	Released_N-Glycan_04.3884	1185.41	Released_N-Glycan_04	3884	1	Z		12 2 0 0	1 2 0 0;2 2 0 0;3 2 0 0;4 2 0 0;5 2 0 0;6 2 0 0;7 2 0 0;8 2 0 0;9 2 0 0;10 2 0 0;11 2 0 0;1 0 0 0;2 0 0 0;3 0 0 0;4 0 0 0;5 0 0 0;6 0 0 0;7 0 0 0;8 0 0 0;9 0 0 0;10 0 0 0;11 0 0 0;1 1 0 0;2 1 0 0;3 1 0 0;4 1 0 0;5 1 0 0;6 1 0 0;7 1 0 0;8 1 0 0;9 1 0 0;10 1 0 0;11 1 0 0;0 1 0 0;0 2 0 0	2	0.612731	0	0	0	10.7228
Released_N-Glycan_04.3544	Released_N-Glycan_04.3544	1113.4	Released_N-Glycan_04	3544	1	Z		10 2 0 1	1 2 0 0;2 2 0 0;3 2 0 0;4 2 0 0;5 2 0 0;6 2 0 0;7 2 0 0;8 2 0 0;9 2 0 0;1 0 0 0;2 0 0 0;3 0 0 0;4 0 0 0;5 0 0 0;6 0 0 0;7 0 0 0;8 0 0 0;9 0 0 0;1 1 0 0;2 1 0 0;3 1 0 0;4 1 0 0;5 1 0 0;6 1 0 0;7 1 0 0;8 1 0 0;9 1 0 0;0 1 0 0;0 2 0 0;0 1 0 1;0 2 0 1;0 0 0 1;1 0 0 1;2 0 0 1;3 0 0 1;0 0 0 2;1 0 0 2;2 0 0 2;3 0 0 2	2	0.612307	0	0	0	11.94
Released_N-Glycan_04.3436	Released_N-Glycan_04.3436	950.844	Released_N-Glycan_04	3436	1	Z		8 2 0 1	1 2 0 0;2 2 0 0;3 2 0 0;4 2 0 0;5 2 0 0;6 2 0 0;7 2 0 0;1 0 0 0;2 0 0 0;3 0 0 0;4 0 0 0;5 0 0 0;6 0 0 0;7 0 0 0;1 1 0 0;2 1 0 0;3 1 0 0;4 1 0 0;5 1 0 0;6 1 0 0;7 1 0 0;0 1 0 0;0 2 0 0;0 1 0 1;0 2 0 1;0 0 0 1;1 0 0 1;2 0 0 1;3 0 0 1;0 0 0 2;1 0 0 2;2 0 0 2;3 0 0 2	2	0.612294	0	0	0	10.1029
Released_N-Glycan_01.3211	Released_N-Glycan_01.3211	1040.89	Released_N-Glycan_01	3211	1	Z		8 2 0 2	1 2 0 0;2 2 0 0;3 2 0 0;4 2 0 0;5 2 0 0;6 2 0 0;7 2 0 0;1 0 0 0;2 0 0 0;3 0 0 0;4 0 0 0;5 0 0 0;6 0 0 0;7 0 0 0;1 1 0 0;2 1 0 0;3 1 0 0;4 1 0 0;5 1 0 0;6 1 0 0;7 1 0 0;0 1 0 0;0 2 0 0;0 1 0 1;0 2 0 1;0 0 0 1;1 0 0 1;2 0 0 1;3 0 0 1;0 0 0 2;1 0 0 2;2 0 0 2;3 0 0 2	2	0.612184	0	0	0	10.101
Released_N-Glycan_04.3960	Released_N-Glycan_04.3960	1018.37	Released_N-Glycan_04	3960	1	Z		14 2 0 2	1 2 0 0;2 2 0 0;3 2 0 0;4 2 0 0;5 2 0 0;6 2 0 0;7 2 0 0;8 2 0 0;9 2 0 0;10 2 0 0;11 2 0 0;12 2 0 0;13 2 0 0;1 0 0 0;2 0 0 0;3 0 0 0;4 0 0 0;5 0 0 0;6 0 0 0;7 0 0 0;8 0 0 0;9 0 0 0;10 0 0 0;11 0 0 0;12 0 0 0;13 0 0 0;1 1 0 0;2 1 0 0;3 1 0 0;4 1 0 0;5 1 0 0;6 1 0 0;7 1 0 0;8 1 0 0;9 1 0 0;10 1 0 0;11 1 0 0;12 1 0 0;13 1 0 0;0 1 0 0;0 2 0 0;0 1 0 1;0 2 0 1;0 0 0 1;1 0 0 1;2 0 0 1;3 0 0 1;0 0 0 2;1 0…	3	0.611945	0	0	0	15.6046
Released_N-Glycan_04.3588	Released_N-Glycan_04.3588	1023.36	Released_N-Glycan_04	3588	1	Z		10 2 0 0	1 2 0 0;2 2 0 0;3 2 0 0;4 2 0 0;5 2 0 0;6 2 0 0;7 2 0 0;8 2 0 0;9 2 0 0;1 0 0 0;2 0 0 0;3 0 0 0;4 0 0 0;5 0 0 0;6 0 0 0;7 0 0 0;8 0 0 0;9 0 0 0;1 1 0 0;2 1 0 0;3 1 0 0;4 1 0 0;5 1 0 0;6 1 0 0;7 1 0 0;8 1 0 0;9 1 0 0;0 1 0 0;0 2 0 0	2	0.611477	0	0	0	8.86641
Released_N-Glycan_02.4153	Released_N-Glycan_02.4153	1121.41	Released_N-Glycan_02	4153	1	Z		9 2 0 2	1 2 0 0;2 2 0 0;3 2 0 0;4 2 0 0;5 2 0 0;6 2 0 0;7 2 0 0;8 2 0 0;1 0 0 0;2 0 0 0;3 0 0 0;4 0 0 0;5 0 0 0;6 0 0 0;7 0 0 0;8 0 0 0;1 1 0 0;2 1 0 0;3 1 0 0;4 1 0 0;5 1 0 0;6 1 0 0;7 1 0 0;8 1 0 0;0 1 0 0;0 2 0 0;0 1 0 1;0 2 0 1;0 0 0 1;1 0 0 1;2 0 0 1;3 0 0 1;0 0 0 2;1 0 0 2;2 0 0 2;3 0 0 2	2	0.611396	0	0	0	11.0051
Released_N-Glycan_04.3821	Released_N-Glycan_04.3821	1121.91	Released_N-Glycan_04	3821	1	Z		9 2 0 2	1 2 0 0;2 2 0 0;3 2 0 0;4 2 0 0;5 2 0 0;6 2 0 0;7 2 0 0;8 2 0 0;1 0 0 0;2 0 0 0;3 0 0 0;4 0 0 0;5 0 0 0;6 0 0 0;7 0 0 0;8 0 0 0;1 1 0 0;2 1 0 0;3 1 0 0;4 1 0 0;5 1 0 0;6 1 0 0;7 1 0 0;8 1 0 0;0 1 0 0;0 2 0 0;0 1 0 1;0 2 0 1;0 0 0 1;1 0 0 1;2 0 0 1;3 0 0 1;0 0 0 2;1 0 0 2;2 0 0 2;3 0 0 2	2	0.611299	0	0	0	11.0034
Released_N-Glycan_01.3121	Released_N-Glycan_01.3121	950.844	Released_N-Glycan_01	3121	1	Z		8 2 0 1	1 2 0 0;2 2 0 0;3 2 0 0;4 2 0 0;5 2 0 0;6 2 0 0;7 2 0 0;1 0 0 0;2 0 0 0;3 0 0 0;4 0 0 0;5 0 0 0;6 0 0 0;7 0 0 0;1 1 0 0;2 1 0 0;3 1 0 0;4 1 0 0;5 1 0 0;6 1 0 0;7 1 0 0;0 1 0 0;0 2 0 0;0 1 0 1;0 2 0 1;0 0 0 1;1 0 0 1;2 0 0 1;3 0 0 1;0 0 0 2;1 0 0 2;2 0 0 2;3 0 0 2	2	0.611119	0	0	0	10.0835
Released_N-Glycan_01.2587	Released_N-Glycan_01.2587	869.817	Released_N-Glycan_01	2587	1	Z		7 2 0 1	1 2 0 0;2 2 0 0;3 2 0 0;4 2 0 0;5 2 0 0;6 2 0 0;1 0 0 0;2 0 0 0;3 0 0 0;4 0 0 0;5 0 0 0;6 0 0 0;1 1 0 0;2 1 0 0;3 1 0 0;4 1 0 0;5 1 0 0;6 1 0 0;0 1 0 0;0 2 0 0;0 1 0 1;0 2 0 1;0 0 0 1;1 0 0 1;2 0 0 1;3 0 0 1;0 0 0 2;1 0 0 2;2 0 0 2;3 0 0 2	2	0.610683	0	0	0	9.16025
Released_N-Glycan_04.3593	Released_N-Glycan_04.3593	942.832	Released_N-Glycan_04	3593	1	Z		9 2 0 0	1 2 0 0;2 2 0 0;3 2 0 0;4 2 0 0;5 2 0 0;6 2 0 0;7 2 0 0;8 2 0 0;1 0 0 0;2 0 0 0;3 0 0 0;4 0 0 0;5 0 0 0;6 0 0 0;7 0 0 0;8 0 0 0;1 1 0 0;2 1 0 0;3 1 0 0;4 1 0 0;5 1 0 0;6 1 0 0;7 1 0 0;8 1 0 0;0 1 0 0;0 2 0 0	2	0.6103	0	0	0	7.93389
Released_N-Glycan_03.3665	Released_N-Glycan_03.3665	959.358	Released_N-Glycan_03	3665	1	Z		7 2 0 2	1 2 0 0;2 2 0 0;3 2 0 0;4 2 0 0;5 2 0 0;6 2 0 0;1 0 0 0;2 0 0 0;3 0 0 0;4 0 0 0;5 0 0 0;6 0 0 0;1 1 0 0;2 1 0 0;3 1 0 0;4 1 0 0;5 1 0 0;6 1 0 0;0 1 0 0;0 2 0 0;0 1 0 1;0 2 0 1;0 0 0 1;1 0 0 1;2 0 0 1;3 0 0 1;0 0 0 2;1 0 0 2;2 0 0 2;3 0 0 2	2	0.609531	0	0	0	9.14296
Released_N-Glycan_03.3792	Released_N-Glycan_03.3792	1194.43	Released_N-Glycan_03	3792	1	Z		11 2 0 1	1 2 0 0;2 2 0 0;3 2 0 0;4 2 0 0;5 2 0 0;6 2 0 0;7 2 0 0;8 2 0 0;9 2 0 0;10 2 0 0;1 0 0 0;2 0 0 0;3 0 0 0;4 0 0 0;5 0 0 0;6 0 0 0;7 0 0 0;8 0 0 0;9 0 0 0;10 0 0 0;1 1 0 0;2 1 0 0;3 1 0 0;4 1 0 0;5 1 0 0;6 1 0 0;7 1 0 0;8 1 0 0;9 1 0 0;10 1 0 0;0 1 0 0;0 2 0 0;0 1 0 1;0 2 0 1;0 0 0 1;1 0 0 1;2 0 0 1;3 0 0 1;0 0 0 2;1 0 0 2;2 0 0 2;3 0 0 2	2	0.609221	0	0	0	12.7936
Released_N-Glycan_04.3391	Released_N-Glycan_04.3391	950.844	Released_N-Glycan_04	3391	1	Z		8 2 0 1	1 2 0 0;2 2 0 0;3 2 0 0;4 2 0 0;5 2 0 0;6 2 0 0;7 2 0 0;1 0 0 0;2 0 0 0;3 0 0 0;4 0 0 0;5 0 0 0;6 0 0 0;7 0 0 0;1 1 0 0;2 1 0 0;3 1 0 0;4 1 0 0;5 1 0 0;6 1 0 0;7 1 0 0;0 1 0 0;0 2 0 0;0 1 0 1;0 2 0 1;0 0 0 1;1 0 0 1;2 0 0 1;3 0 0 1;0 0 0 2;1 0 0 2;2 0 0 2;3 0 0 2	2	0.60901	0	0	0	10.0487
Released_N-Glycan_01.3533	Released_N-Glycan_01.3533	1112.9	Released_N-Glycan_01	3533	1	Z		10 2 0 1	1 2 0 0;2 2 0 0;3 2 0 0;4 2 0 0;5 2 0 0;6 2 0 0;7 2 0 0;8 2 0 0;9 2 0 0;1 0 0 0;2 0 0 0;3 0 0 0;4 0 0 0;5 0 0 0;6 0 0 0;7 0 0 0;8 0 0 0;9 0 0 0;1 1 0 0;2 1 0 0;3 1 0 0;4 1 0 0;5 1 0 0;6 1 0 0;7 1 0 0;8 1 0 0;9 1 0 0;0 1 0 0;0 2 0 0;0 1 0 1;0 2 0 1;0 0 0 1;1 0 0 1;2 0 0 1;3 0 0 1;0 0 0 2;1 0 0 2;2 0 0 2;3 0 0 2	2	0.608199	0	0	0	11.8599
Released_N-Glycan_04.3678	Released_N-Glycan_04.3678	1112.9	Released_N-Glycan_04	3678	1	Z		10 2 0 1	1 2 0 0;2 2 0 0;3 2 0 0;4 2 0 0;5 2 0 0;6 2 0 0;7 2 0 0;8 2 0 0;9 2 0 0;1 0 0 0;2 0 0 0;3 0 0 0;4 0 0 0;5 0 0 0;6 0 0 0;7 0 0 0;8 0 0 0;9 0 0 0;1 1 0 0;2 1 0 0;3 1 0 0;4 1 0 0;5 1 0 0;6 1 0 0;7 1 0 0;8 1 0 0;9 1 0 0;0 1 0 0;0 2 0 0;0 1 0 1;0 2 0 1;0 0 0 1;1 0 0 1;2 0 0 1;3 0 0 1;0 0 0 2;1 0 0 2;2 0 0 2;3 0 0 2	2	0.607912	0	0	0	11.8543
Released_N-Glycan_02.2702	Released_N-Glycan_02.2702	1031.87	Released_N-Glycan_02	2702	1	Z		9 2 0 1	1 2 0 0;2 2 0 0;3 2 0 0;4 2 0 0;5 2 0 0;6 2 0 0;7 2 0 0;8 2 0 0;1 0 0 0;2 0 0 0;3 0 0 0;4 0 0 0;5 0 0 0;6 0 0 0;7 0 0 0;8 0 0 0;1 1 0 0;2 1 0 0;3 1 0 0;4 1 0 0;5 1 0 0;6 1 0 0;7 1 0 0;8 1 0 0;0 1 0 0;0 2 0 0;0 1 0 1;0 2 0 1;0 0 0 1;1 0 0 1;2 0 0 1;3 0 0 1;0 0 0 2;1 0 0 2;2 0 0 2;3 0 0 2	2	0.607612	0	0	0	10.937
Released_N-Glycan_02.3334	Released_N-Glycan_02.3334	1121.41	Released_N-Glycan_02	3334	1	Z		15 2 1 2	1 2 0 0;2 2 0 0;3 2 0 0;4 2 0 0;5 2 0 0;6 2 0 0;7 2 0 0;8 2 0 0;9 2 0 0;10 2 0 0;11 2 0 0;12 2 0 0;13 2 0 0;14 2 0 0;1 0 0 0;2 0 0 0;3 0 0 0;4 0 0 0;5 0 0 0;6 0 0 0;7 0 0 0;8 0 0 0;9 0 0 0;10 0 0 0;11 0 0 0;12 0 0 0;13 0 0 0;14 0 0 0;1 1 0 0;2 1 0 0;3 1 0 0;4 1 0 0;5 1 0 0;6 1 0 0;7 1 0 0;8 1 0 0;9 1 0 0;10 1 0 0;11 1 0 0;12 1 0 0;13 1 0 0;14 1 0 0;1 2 1 0;2 2 1 0;3 2 1 0;4 2 1 0;5 2 1 0;6 2 1 0;…	3	0.607564	0	0	0	29.1631
Released_N-Glycan_01.1346	Released_N-Glycan_01.1346	941.839	Released_N-Glycan_01	1346	1	Z		9 2 0 0	1 2 0 0;2 2 0 0;3 2 0 0;4 2 0 0;5 2 0 0;6 2 0 0;7 2 0 0;8 2 0 0;1 0 0 0;2 0 0 0;3 0 0 0;4 0 0 0;5 0 0 0;6 0 0 0;7 0 0 0;8 0 0 0;1 1 0 0;2 1 0 0;3 1 0 0;4 1 0 0;5 1 0 0;6 1 0 0;7 1 0 0;8 1 0 0;0 1 0 0;0 2 0 0	2	0.607425	0	0	0	7.89653
Released_N-Glycan_03.3900	Released_N-Glycan_03.3900	1202.44	Released_N-Glycan_03	3900	1	Z		10 2 0 2	1 2 0 0;2 2 0 0;3 2 0 0;4 2 0 0;5 2 0 0;6 2 0 0;7 2 0 0;8 2 0 0;9 2 0 0;1 0 0 0;2 0 0 0;3 0 0 0;4 0 0 0;5 0 0 0;6 0 0 0;7 0 0 0;8 0 0 0;9 0 0 0;1 1 0 0;2 1 0 0;3 1 0 0;4 1 0 0;5 1 0 0;6 1 0 0;7 1 0 0;8 1 0 0;9 1 0 0;0 1 0 0;0 2 0 0;0 1 0 1;0 2 0 1;0 0 0 1;1 0 0 1;2 0 0 1;3 0 0 1;0 0 0 2;1 0 0 2;2 0 0 2;3 0 0 2	2	0.607187	0	0	0	11.8401
Released_N-Glycan_02.3249	Released_N-Glycan_02.3249	1112.9	Released_N-Glycan_02	3249	1	Z		10 2 0 1	1 2 0 0;2 2 0 0;3 2 0 0;4 2 0 0;5 2 0 0;6 2 0 0;7 2 0 0;8 2 0 0;9 2 0 0;1 0 0 0;2 0 0 0;3 0 0 0;4 0 0 0;5 0 0 0;6 0 0 0;7 0 0 0;8 0 0 0;9 0 0 0;1 1 0 0;2 1 0 0;3 1 0 0;4 1 0 0;5 1 0 0;6 1 0 0;7 1 0 0;8 1 0 0;9 1 0 0;0 1 0 0;0 2 0 0;0 1 0 1;0 2 0 1;0 0 0 1;1 0 0 1;2 0 0 1;3 0 0 1;0 0 0 2;1 0 0 2;2 0 0 2;3 0 0 2	2	0.607179	0	0	0	11.84
Released_N-Glycan_03.3389	Released_N-Glycan_03.3389	1040.38	Released_N-Glycan_03	3389	1	Z		8 2 0 2	1 2 0 0;2 2 0 0;3 2 0 0;4 2 0 0;5 2 0 0;6 2 0 0;7 2 0 0;1 0 0 0;2 0 0 0;3 0 0 0;4 0 0 0;5 0 0 0;6 0 0 0;7 0 0 0;1 1 0 0;2 1 0 0;3 1 0 0;4 1 0 0;5 1 0 0;6 1 0 0;7 1 0 0;0 1 0 0;0 2 0 0;0 1 0 1;0 2 0 1;0 0 0 1;1 0 0 1;2 0 0 1;3 0 0 1;0 0 0 2;1 0 0 2;2 0 0 2;3 0 0 2	2	0.607051	0	0	0	10.0163
Released_N-Glycan_04.3301	Released_N-Glycan_04.3301	950.845	Released_N-Glycan_04	3301	1	Z		8 2 0 1	1 2 0 0;2 2 0 0;3 2 0 0;4 2 0 0;5 2 0 0;6 2 0 0;7 2 0 0;1 0 0 0;2 0 0 0;3 0 0 0;4 0 0 0;5 0 0 0;6 0 0 0;7 0 0 0;1 1 0 0;2 1 0 0;3 1 0 0;4 1 0 0;5 1 0 0;6 1 0 0;7 1 0 0;0 1 0 0;0 2 0 0;0 1 0 1;0 2 0 1;0 0 0 1;1 0 0 1;2 0 0 1;3 0 0 1;0 0 0 2;1 0 0 2;2 0 0 2;3 0 0 2	2	0.606982	0	0	0	10.0152
Released_N-Glycan_01.2950	Released_N-Glycan_01.2950	1721.6	Released_N-Glycan_01	2950	1	Z		8 2 0 0	1 2 0 0;2 2 0 0;3 2 0 0;4 2 0 0;5 2 0 0;6 2 0 0;7 2 0 0;1 0 0 0;2 0 0 0;3 0 0 0;4 0 0 0;5 0 0 0;6 0 0 0;7 0 0 0;1 1 0 0;2 1 0 0;3 1 0 0;4 1 0 0;5 1 0 0;6 1 0 0;7 1 0 0;0 1 0 0;0 2 0 0	1	0.606947	0	0	0	6.97989
Released_N-Glycan_02.3297	Released_N-Glycan_02.3297	1023.36	Released_N-Glycan_02	3297	1	Z		10 2 0 0	1 2 0 0;2 2 0 0;3 2 0 0;4 2 0 0;5 2 0 0;6 2 0 0;7 2 0 0;8 2 0 0;9 2 0 0;1 0 0 0;2 0 0 0;3 0 0 0;4 0 0 0;5 0 0 0;6 0 0 0;7 0 0 0;8 0 0 0;9 0 0 0;1 1 0 0;2 1 0 0;3 1 0 0;4 1 0 0;5 1 0 0;6 1 0 0;7 1 0 0;8 1 0 0;9 1 0 0;0 1 0 0;0 2 0 0	2	0.606828	0	0	0	8.799
Released_N-Glycan_04.4310	Released_N-Glycan_04.4310	1193.92	Released_N-Glycan_04	4310	1	Z		11 2 0 1	1 2 0 0;2 2 0 0;3 2 0 0;4 2 0 0;5 2 0 0;6 2 0 0;7 2 0 0;8 2 0 0;9 2 0 0;10 2 0 0;1 0 0 0;2 0 0 0;3 0 0 0;4 0 0 0;5 0 0 0;6 0 0 0;7 0 0 0;8 0 0 0;9 0 0 0;10 0 0 0;1 1 0 0;2 1 0 0;3 1 0 0;4 1 0 0;5 1 0 0;6 1 0 0;7 1 0 0;8 1 0 0;9 1 0 0;10 1 0 0;0 1 0 0;0 2 0 0;0 1 0 1;0 2 0 1;0 0 0 1;1 0 0 1;2 0 0 1;3 0 0 1;0 0 0 2;1 0 0 2;2 0 0 2;3 0 0 2	2	0.606324	0	0	0	12.7328
Released_N-Glycan_03.3327	Released_N-Glycan_03.3327	950.844	Released_N-Glycan_03	3327	1	Z		8 2 0 1	1 2 0 0;2 2 0 0;3 2 0 0;4 2 0 0;5 2 0 0;6 2 0 0;7 2 0 0;1 0 0 0;2 0 0 0;3 0 0 0;4 0 0 0;5 0 0 0;6 0 0 0;7 0 0 0;1 1 0 0;2 1 0 0;3 1 0 0;4 1 0 0;5 1 0 0;6 1 0 0;7 1 0 0;0 1 0 0;0 2 0 0;0 1 0 1;0 2 0 1;0 0 0 1;1 0 0 1;2 0 0 1;3 0 0 1;0 0 0 2;1 0 0 2;2 0 0 2;3 0 0 2	2	0.606189	0	0	0	10.0021
Released_N-Glycan_02.3279	Released_N-Glycan_02.3279	1040.38	Released_N-Glycan_02	3279	1	Z		8 2 0 2	1 2 0 0;2 2 0 0;3 2 0 0;4 2 0 0;5 2 0 0;6 2 0 0;7 2 0 0;1 0 0 0;2 0 0 0;3 0 0 0;4 0 0 0;5 0 0 0;6 0 0 0;7 0 0 0;1 1 0 0;2 1 0 0;3 1 0 0;4 1 0 0;5 1 0 0;6 1 0 0;7 1 0 0;0 1 0 0;0 2 0 0;0 1 0 1;0 2 0 1;0 0 0 1;1 0 0 1;2 0 0 1;3 0 0 1;0 0 0 2;1 0 0 2;2 0 0 2;3 0 0 2	2	0.605979	0	0	0	9.99866
Released_N-Glycan_01.3127	Released_N-Glycan_01.3127	1202.94	Released_N-Glycan_01	3127	1	Z		10 2 0 2	1 2 0 0;2 2 0 0;3 2 0 0;4 2 0 0;5 2 0 0;6 2 0 0;7 2 0 0;8 2 0 0;9 2 0 0;1 0 0 0;2 0 0 0;3 0 0 0;4 0 0 0;5 0 0 0;6 0 0 0;7 0 0 0;8 0 0 0;9 0 0 0;1 1 0 0;2 1 0 0;3 1 0 0;4 1 0 0;5 1 0 0;6 1 0 0;7 1 0 0;8 1 0 0;9 1 0 0;0 1 0 0;0 2 0 0;0 1 0 1;0 2 0 1;0 0 0 1;1 0 0 1;2 0 0 1;3 0 0 1;0 0 0 2;1 0 0 2;2 0 0 2;3 0 0 2	2	0.605963	0	0	0	11.8163
Released_N-Glycan_02.4097	Released_N-Glycan_02.4097	959.357	Released_N-Glycan_02	4097	1	Z		7 2 0 2	1 2 0 0;2 2 0 0;3 2 0 0;4 2 0 0;5 2 0 0;6 2 0 0;1 0 0 0;2 0 0 0;3 0 0 0;4 0 0 0;5 0 0 0;6 0 0 0;1 1 0 0;2 1 0 0;3 1 0 0;4 1 0 0;5 1 0 0;6 1 0 0;0 1 0 0;0 2 0 0;0 1 0 1;0 2 0 1;0 0 0 1;1 0 0 1;2 0 0 1;3 0 0 1;0 0 0 2;1 0 0 2;2 0 0 2;3 0 0 2	2	0.605891	0	0	0	9.08836
Released_N-Glycan_03.3748	Released_N-Glycan_03.3748	1031.87	Released_N-Glycan_03	3748	1	Z		9 2 0 1	1 2 0 0;2 2 0 0;3 2 0 0;4 2 0 0;5 2 0 0;6 2 0 0;7 2 0 0;8 2 0 0;1 0 0 0;2 0 0 0;3 0 0 0;4 0 0 0;5 0 0 0;6 0 0 0;7 0 0 0;8 0 0 0;1 1 0 0;2 1 0 0;3 1 0 0;4 1 0 0;5 1 0 0;6 1 0 0;7 1 0 0;8 1 0 0;0 1 0 0;0 2 0 0;0 1 0 1;0 2 0 1;0 0 0 1;1 0 0 1;2 0 0 1;3 0 0 1;0 0 0 2;1 0 0 2;2 0 0 2;3 0 0 2	2	0.605858	0	0	0	10.9054
Released_N-Glycan_02.3507	Released_N-Glycan_02.3507	950.844	Released_N-Glycan_02	3507	1	Z		8 2 0 1	1 2 0 0;2 2 0 0;3 2 0 0;4 2 0 0;5 2 0 0;6 2 0 0;7 2 0 0;1 0 0 0;2 0 0 0;3 0 0 0;4 0 0 0;5 0 0 0;6 0 0 0;7 0 0 0;1 1 0 0;2 1 0 0;3 1 0 0;4 1 0 0;5 1 0 0;6 1 0 0;7 1 0 0;0 1 0 0;0 2 0 0;0 1 0 1;0 2 0 1;0 0 0 1;1 0 0 1;2 0 0 1;3 0 0 1;0 0 0 2;1 0 0 2;2 0 0 2;3 0 0 2	2	0.605762	0	0	0	9.99507
Released_N-Glycan_04.3371	Released_N-Glycan_04.3371	1031.87	Released_N-Glycan_04	3371	1	Z		9 2 0 1	1 2 0 0;2 2 0 0;3 2 0 0;4 2 0 0;5 2 0 0;6 2 0 0;7 2 0 0;8 2 0 0;1 0 0 0;2 0 0 0;3 0 0 0;4 0 0 0;5 0 0 0;6 0 0 0;7 0 0 0;8 0 0 0;1 1 0 0;2 1 0 0;3 1 0 0;4 1 0 0;5 1 0 0;6 1 0 0;7 1 0 0;8 1 0 0;0 1 0 0;0 2 0 0;0 1 0 1;0 2 0 1;0 0 0 1;1 0 0 1;2 0 0 1;3 0 0 1;0 0 0 2;1 0 0 2;2 0 0 2;3 0 0 2	2	0.605417	0	0	0	10.8975
Released_N-Glycan_04.3670	Released_N-Glycan_04.3670	1121.41	Released_N-Glycan_04	3670	1	Z		9 2 0 2	1 2 0 0;2 2 0 0;3 2 0 0;4 2 0 0;5 2 0 0;6 2 0 0;7 2 0 0;8 2 0 0;1 0 0 0;2 0 0 0;3 0 0 0;4 0 0 0;5 0 0 0;6 0 0 0;7 0 0 0;8 0 0 0;1 1 0 0;2 1 0 0;3 1 0 0;4 1 0 0;5 1 0 0;6 1 0 0;7 1 0 0;8 1 0 0;0 1 0 0;0 2 0 0;0 1 0 1;0 2 0 1;0 0 0 1;1 0 0 1;2 0 0 1;3 0 0 1;0 0 0 2;1 0 0 2;2 0 0 2;3 0 0 2	2	0.605357	0	0	0	10.8964
Released_N-Glycan_02.2718	Released_N-Glycan_02.2718	1023.36	Released_N-Glycan_02	2718	1	Z		10 2 0 0	1 2 0 0;2 2 0 0;3 2 0 0;4 2 0 0;5 2 0 0;6 2 0 0;7 2 0 0;8 2 0 0;9 2 0 0;1 0 0 0;2 0 0 0;3 0 0 0;4 0 0 0;5 0 0 0;6 0 0 0;7 0 0 0;8 0 0 0;9 0 0 0;1 1 0 0;2 1 0 0;3 1 0 0;4 1 0 0;5 1 0 0;6 1 0 0;7 1 0 0;8 1 0 0;9 1 0 0;0 1 0 0;0 2 0 0	2	0.605236	0	0	0	8.77592
Released_N-Glycan_02.3800	Released_N-Glycan_02.3800	1283.97	Released_N-Glycan_02	3800	1	Z		11 2 0 2	1 2 0 0;2 2 0 0;3 2 0 0;4 2 0 0;5 2 0 0;6 2 0 0;7 2 0 0;8 2 0 0;9 2 0 0;10 2 0 0;1 0 0 0;2 0 0 0;3 0 0 0;4 0 0 0;5 0 0 0;6 0 0 0;7 0 0 0;8 0 0 0;9 0 0 0;10 0 0 0;1 1 0 0;2 1 0 0;3 1 0 0;4 1 0 0;5 1 0 0;6 1 0 0;7 1 0 0;8 1 0 0;9 1 0 0;10 1 0 0;0 1 0 0;0 2 0 0;0 1 0 1;0 2 0 1;0 0 0 1;1 0 0 1;2 0 0 1;3 0 0 1;0 0 0 2;1 0 0 2;2 0 0 2;3 0 0 2	2	0.605069	0	0	0	12.7064
Released_N-Glycan_01.3225	Released_N-Glycan_01.3225	1202.44	Released_N-Glycan_01	3225	1	Z		10 2 0 2	1 2 0 0;2 2 0 0;3 2 0 0;4 2 0 0;5 2 0 0;6 2 0 0;7 2 0 0;8 2 0 0;9 2 0 0;1 0 0 0;2 0 0 0;3 0 0 0;4 0 0 0;5 0 0 0;6 0 0 0;7 0 0 0;8 0 0 0;9 0 0 0;1 1 0 0;2 1 0 0;3 1 0 0;4 1 0 0;5 1 0 0;6 1 0 0;7 1 0 0;8 1 0 0;9 1 0 0;0 1 0 0;0 2 0 0;0 1 0 1;0 2 0 1;0 0 0 1;1 0 0 1;2 0 0 1;3 0 0 1;0 0 0 2;1 0 0 2;2 0 0 2;3 0 0 2	2	0.604927	0	0	0	11.7961
Released_N-Glycan_02.1780	Released_N-Glycan_02.1780	1103.89	Released_N-Glycan_02	1780	1	Z		11 2 0 0	1 2 0 0;2 2 0 0;3 2 0 0;4 2 0 0;5 2 0 0;6 2 0 0;7 2 0 0;8 2 0 0;9 2 0 0;10 2 0 0;1 0 0 0;2 0 0 0;3 0 0 0;4 0 0 0;5 0 0 0;6 0 0 0;7 0 0 0;8 0 0 0;9 0 0 0;10 0 0 0;1 1 0 0;2 1 0 0;3 1 0 0;4 1 0 0;5 1 0 0;6 1 0 0;7 1 0 0;8 1 0 0;9 1 0 0;10 1 0 0;0 1 0 0;0 2 0 0	2	0.604491	0	0	0	9.67186
Released_N-Glycan_01.2519	Released_N-Glycan_01.2519	1018.04	Released_N-Glycan_01	2519	1	Z		14 2 0 2	1 2 0 0;2 2 0 0;3 2 0 0;4 2 0 0;5 2 0 0;6 2 0 0;7 2 0 0;8 2 0 0;9 2 0 0;10 2 0 0;11 2 0 0;12 2 0 0;13 2 0 0;1 0 0 0;2 0 0 0;3 0 0 0;4 0 0 0;5 0 0 0;6 0 0 0;7 0 0 0;8 0 0 0;9 0 0 0;10 0 0 0;11 0 0 0;12 0 0 0;13 0 0 0;1 1 0 0;2 1 0 0;3 1 0 0;4 1 0 0;5 1 0 0;6 1 0 0;7 1 0 0;8 1 0 0;9 1 0 0;10 1 0 0;11 1 0 0;12 1 0 0;13 1 0 0;0 1 0 0;0 2 0 0;0 1 0 1;0 2 0 1;0 0 0 1;1 0 0 1;2 0 0 1;3 0 0 1;0 0 0 2;1 0…	3	0.60437	0	0	0	15.4114
Released_N-Glycan_03.3622	Released_N-Glycan_03.3622	1266.94	Released_N-Glycan_03	3622	1	Z		13 2 0 0	1 2 0 0;2 2 0 0;3 2 0 0;4 2 0 0;5 2 0 0;6 2 0 0;7 2 0 0;8 2 0 0;9 2 0 0;10 2 0 0;11 2 0 0;12 2 0 0;1 0 0 0;2 0 0 0;3 0 0 0;4 0 0 0;5 0 0 0;6 0 0 0;7 0 0 0;8 0 0 0;9 0 0 0;10 0 0 0;11 0 0 0;12 0 0 0;1 1 0 0;2 1 0 0;3 1 0 0;4 1 0 0;5 1 0 0;6 1 0 0;7 1 0 0;8 1 0 0;9 1 0 0;10 1 0 0;11 1 0 0;12 1 0 0;0 1 0 0;0 2 0 0	2	0.603934	0	0	0	11.4748
Released_N-Glycan_02.4291	Released_N-Glycan_02.4291	1202.94	Released_N-Glycan_02	4291	1	Z		10 2 0 2	1 2 0 0;2 2 0 0;3 2 0 0;4 2 0 0;5 2 0 0;6 2 0 0;7 2 0 0;8 2 0 0;9 2 0 0;1 0 0 0;2 0 0 0;3 0 0 0;4 0 0 0;5 0 0 0;6 0 0 0;7 0 0 0;8 0 0 0;9 0 0 0;1 1 0 0;2 1 0 0;3 1 0 0;4 1 0 0;5 1 0 0;6 1 0 0;7 1 0 0;8 1 0 0;9 1 0 0;0 1 0 0;0 2 0 0;0 1 0 1;0 2 0 1;0 0 0 1;1 0 0 1;2 0 0 1;3 0 0 1;0 0 0 2;1 0 0 2;2 0 0 2;3 0 0 2	2	0.603901	0	0	0	11.7761
Released_N-Glycan_04.3954	Released_N-Glycan_04.3954	1012.69	Released_N-Glycan_04	3954	1	Z		15 2 0 1	1 2 0 0;2 2 0 0;3 2 0 0;4 2 0 0;5 2 0 0;6 2 0 0;7 2 0 0;8 2 0 0;9 2 0 0;10 2 0 0;11 2 0 0;12 2 0 0;13 2 0 0;14 2 0 0;1 0 0 0;2 0 0 0;3 0 0 0;4 0 0 0;5 0 0 0;6 0 0 0;7 0 0 0;8 0 0 0;9 0 0 0;10 0 0 0;11 0 0 0;12 0 0 0;13 0 0 0;14 0 0 0;1 1 0 0;2 1 0 0;3 1 0 0;4 1 0 0;5 1 0 0;6 1 0 0;7 1 0 0;8 1 0 0;9 1 0 0;10 1 0 0;11 1 0 0;12 1 0 0;13 1 0 0;14 1 0 0;0 1 0 0;0 2 0 0;0 1 0 1;0 2 0 1;0 0 0 1;1 0 0 1;…	3	0.60389	0	0	0	16.305
Released_N-Glycan_04.3342	Released_N-Glycan_04.3342	959.358	Released_N-Glycan_04	3342	1	Z		12 2 1 2	1 2 0 0;2 2 0 0;3 2 0 0;4 2 0 0;5 2 0 0;6 2 0 0;7 2 0 0;8 2 0 0;9 2 0 0;10 2 0 0;11 2 0 0;1 0 0 0;2 0 0 0;3 0 0 0;4 0 0 0;5 0 0 0;6 0 0 0;7 0 0 0;8 0 0 0;9 0 0 0;10 0 0 0;11 0 0 0;1 1 0 0;2 1 0 0;3 1 0 0;4 1 0 0;5 1 0 0;6 1 0 0;7 1 0 0;8 1 0 0;9 1 0 0;10 1 0 0;11 1 0 0;1 2 1 0;2 2 1 0;3 2 1 0;4 2 1 0;5 2 1 0;6 2 1 0;7 2 1 0;8 2 1 0;9 2 1 0;10 2 1 0;11 2 1 0;1 0 1 0;2 0 1 0;3 0 1 0;4 0 1 0;5 0 1 0…	3	0.603467	0	0	0	23.5352
Released_N-Glycan_02.3181	Released_N-Glycan_02.3181	1040.38	Released_N-Glycan_02	3181	1	Z		8 2 0 2	1 2 0 0;2 2 0 0;3 2 0 0;4 2 0 0;5 2 0 0;6 2 0 0;7 2 0 0;1 0 0 0;2 0 0 0;3 0 0 0;4 0 0 0;5 0 0 0;6 0 0 0;7 0 0 0;1 1 0 0;2 1 0 0;3 1 0 0;4 1 0 0;5 1 0 0;6 1 0 0;7 1 0 0;0 1 0 0;0 2 0 0;0 1 0 1;0 2 0 1;0 0 0 1;1 0 0 1;2 0 0 1;3 0 0 1;0 0 0 2;1 0 0 2;2 0 0 2;3 0 0 2	2	0.603464	0	0	0	9.95715
Released_N-Glycan_03.3185	Released_N-Glycan_03.3185	1040.38	Released_N-Glycan_03	3185	1	Z		8 2 0 2	1 2 0 0;2 2 0 0;3 2 0 0;4 2 0 0;5 2 0 0;6 2 0 0;7 2 0 0;1 0 0 0;2 0 0 0;3 0 0 0;4 0 0 0;5 0 0 0;6 0 0 0;7 0 0 0;1 1 0 0;2 1 0 0;3 1 0 0;4 1 0 0;5 1 0 0;6 1 0 0;7 1 0 0;0 1 0 0;0 2 0 0;0 1 0 1;0 2 0 1;0 0 0 1;1 0 0 1;2 0 0 1;3 0 0 1;0 0 0 2;1 0 0 2;2 0 0 2;3 0 0 2	2	0.603417	0	0	0	9.95638
Released_N-Glycan_03.3690	Released_N-Glycan_03.3690	1112.9	Released_N-Glycan_03	3690	1	Z		10 2 0 1	1 2 0 0;2 2 0 0;3 2 0 0;4 2 0 0;5 2 0 0;6 2 0 0;7 2 0 0;8 2 0 0;9 2 0 0;1 0 0 0;2 0 0 0;3 0 0 0;4 0 0 0;5 0 0 0;6 0 0 0;7 0 0 0;8 0 0 0;9 0 0 0;1 1 0 0;2 1 0 0;3 1 0 0;4 1 0 0;5 1 0 0;6 1 0 0;7 1 0 0;8 1 0 0;9 1 0 0;0 1 0 0;0 2 0 0;0 1 0 1;0 2 0 1;0 0 0 1;1 0 0 1;2 0 0 1;3 0 0 1;0 0 0 2;1 0 0 2;2 0 0 2;3 0 0 2	2	0.603237	0	0	0	11.7631
Released_N-Glycan_02.2840	Released_N-Glycan_02.2840	942.331	Released_N-Glycan_02	2840	1	Z		9 2 0 0	1 2 0 0;2 2 0 0;3 2 0 0;4 2 0 0;5 2 0 0;6 2 0 0;7 2 0 0;8 2 0 0;1 0 0 0;2 0 0 0;3 0 0 0;4 0 0 0;5 0 0 0;6 0 0 0;7 0 0 0;8 0 0 0;1 1 0 0;2 1 0 0;3 1 0 0;4 1 0 0;5 1 0 0;6 1 0 0;7 1 0 0;8 1 0 0;0 1 0 0;0 2 0 0	2	0.603025	0	0	0	7.83932
Released_N-Glycan_02.3577	Released_N-Glycan_02.3577	1023.36	Released_N-Glycan_02	3577	1	Z		10 2 0 0	1 2 0 0;2 2 0 0;3 2 0 0;4 2 0 0;5 2 0 0;6 2 0 0;7 2 0 0;8 2 0 0;9 2 0 0;1 0 0 0;2 0 0 0;3 0 0 0;4 0 0 0;5 0 0 0;6 0 0 0;7 0 0 0;8 0 0 0;9 0 0 0;1 1 0 0;2 1 0 0;3 1 0 0;4 1 0 0;5 1 0 0;6 1 0 0;7 1 0 0;8 1 0 0;9 1 0 0;0 1 0 0;0 2 0 0	2	0.602233	0	0	0	8.73238
Released_N-Glycan_03.3308	Released_N-Glycan_03.3308	869.818	Released_N-Glycan_03	3308	1	Z		7 2 0 1	1 2 0 0;2 2 0 0;3 2 0 0;4 2 0 0;5 2 0 0;6 2 0 0;1 0 0 0;2 0 0 0;3 0 0 0;4 0 0 0;5 0 0 0;6 0 0 0;1 1 0 0;2 1 0 0;3 1 0 0;4 1 0 0;5 1 0 0;6 1 0 0;0 1 0 0;0 2 0 0;0 1 0 1;0 2 0 1;0 0 0 1;1 0 0 1;2 0 0 1;3 0 0 1;0 0 0 2;1 0 0 2;2 0 0 2;3 0 0 2	2	0.60135	0	0	0	9.02025
Released_N-Glycan_01.3649	Released_N-Glycan_01.3649	1121.91	Released_N-Glycan_01	3649	1	Z		9 2 0 2	1 2 0 0;2 2 0 0;3 2 0 0;4 2 0 0;5 2 0 0;6 2 0 0;7 2 0 0;8 2 0 0;1 0 0 0;2 0 0 0;3 0 0 0;4 0 0 0;5 0 0 0;6 0 0 0;7 0 0 0;8 0 0 0;1 1 0 0;2 1 0 0;3 1 0 0;4 1 0 0;5 1 0 0;6 1 0 0;7 1 0 0;8 1 0 0;0 1 0 0;0 2 0 0;0 1 0 1;0 2 0 1;0 0 0 1;1 0 0 1;2 0 0 1;3 0 0 1;0 0 0 2;1 0 0 2;2 0 0 2;3 0 0 2	2	0.601206	0	0	0	10.8217
Released_N-Glycan_02.4198	Released_N-Glycan_02.4198	1126.4	Released_N-Glycan_02	4198	1	Z		16 2 0 2	1 2 0 0;2 2 0 0;3 2 0 0;4 2 0 0;5 2 0 0;6 2 0 0;7 2 0 0;8 2 0 0;9 2 0 0;10 2 0 0;11 2 0 0;12 2 0 0;13 2 0 0;14 2 0 0;15 2 0 0;1 0 0 0;2 0 0 0;3 0 0 0;4 0 0 0;5 0 0 0;6 0 0 0;7 0 0 0;8 0 0 0;9 0 0 0;10 0 0 0;11 0 0 0;12 0 0 0;13 0 0 0;14 0 0 0;15 0 0 0;1 1 0 0;2 1 0 0;3 1 0 0;4 1 0 0;5 1 0 0;6 1 0 0;7 1 0 0;8 1 0 0;9 1 0 0;10 1 0 0;11 1 0 0;12 1 0 0;13 1 0 0;14 1 0 0;15 1 0 0;0 1 0 0;0 2 0 0;0 1 0…	3	0.60112	0	0	0	17.1319
Released_N-Glycan_01.3280	Released_N-Glycan_01.3280	1202.44	Released_N-Glycan_01	3280	1	Z		10 2 0 2	1 2 0 0;2 2 0 0;3 2 0 0;4 2 0 0;5 2 0 0;6 2 0 0;7 2 0 0;8 2 0 0;9 2 0 0;1 0 0 0;2 0 0 0;3 0 0 0;4 0 0 0;5 0 0 0;6 0 0 0;7 0 0 0;8 0 0 0;9 0 0 0;1 1 0 0;2 1 0 0;3 1 0 0;4 1 0 0;5 1 0 0;6 1 0 0;7 1 0 0;8 1 0 0;9 1 0 0;0 1 0 0;0 2 0 0;0 1 0 1;0 2 0 1;0 0 0 1;1 0 0 1;2 0 0 1;3 0 0 1;0 0 0 2;1 0 0 2;2 0 0 2;3 0 0 2	2	0.60092	0	0	0	11.7179
Released_N-Glycan_01.3020	Released_N-Glycan_01.3020	942.331	Released_N-Glycan_01	3020	1	Z		9 2 0 0	1 2 0 0;2 2 0 0;3 2 0 0;4 2 0 0;5 2 0 0;6 2 0 0;7 2 0 0;8 2 0 0;1 0 0 0;2 0 0 0;3 0 0 0;4 0 0 0;5 0 0 0;6 0 0 0;7 0 0 0;8 0 0 0;1 1 0 0;2 1 0 0;3 1 0 0;4 1 0 0;5 1 0 0;6 1 0 0;7 1 0 0;8 1 0 0;0 1 0 0;0 2 0 0	2	0.600773	0	0	0	7.81004
Released_N-Glycan_03.4245	Released_N-Glycan_03.4245	1040.38	Released_N-Glycan_03	4245	1	Z		8 2 0 2	1 2 0 0;2 2 0 0;3 2 0 0;4 2 0 0;5 2 0 0;6 2 0 0;7 2 0 0;1 0 0 0;2 0 0 0;3 0 0 0;4 0 0 0;5 0 0 0;6 0 0 0;7 0 0 0;1 1 0 0;2 1 0 0;3 1 0 0;4 1 0 0;5 1 0 0;6 1 0 0;7 1 0 0;0 1 0 0;0 2 0 0;0 1 0 1;0 2 0 1;0 0 0 1;1 0 0 1;2 0 0 1;3 0 0 1;0 0 0 2;1 0 0 2;2 0 0 2;3 0 0 2	2	0.600768	0	0	0	9.91267
Released_N-Glycan_04.3785	Released_N-Glycan_04.3785	1202.94	Released_N-Glycan_04	3785	1	Z		10 2 0 2	1 2 0 0;2 2 0 0;3 2 0 0;4 2 0 0;5 2 0 0;6 2 0 0;7 2 0 0;8 2 0 0;9 2 0 0;1 0 0 0;2 0 0 0;3 0 0 0;4 0 0 0;5 0 0 0;6 0 0 0;7 0 0 0;8 0 0 0;9 0 0 0;1 1 0 0;2 1 0 0;3 1 0 0;4 1 0 0;5 1 0 0;6 1 0 0;7 1 0 0;8 1 0 0;9 1 0 0;0 1 0 0;0 2 0 0;0 1 0 1;0 2 0 1;0 0 0 1;1 0 0 1;2 0 0 1;3 0 0 1;0 0 0 2;1 0 0 2;2 0 0 2;3 0 0 2	2	0.600719	0	0	0	11.714
Released_N-Glycan_02.2446	Released_N-Glycan_02.2446	1031.88	Released_N-Glycan_02	2446	1	Z		9 2 0 1	1 2 0 0;2 2 0 0;3 2 0 0;4 2 0 0;5 2 0 0;6 2 0 0;7 2 0 0;8 2 0 0;1 0 0 0;2 0 0 0;3 0 0 0;4 0 0 0;5 0 0 0;6 0 0 0;7 0 0 0;8 0 0 0;1 1 0 0;2 1 0 0;3 1 0 0;4 1 0 0;5 1 0 0;6 1 0 0;7 1 0 0;8 1 0 0;0 1 0 0;0 2 0 0;0 1 0 1;0 2 0 1;0 0 0 1;1 0 0 1;2 0 0 1;3 0 0 1;0 0 0 2;1 0 0 2;2 0 0 2;3 0 0 2	2	0.600422	0	0	0	10.8076
Released_N-Glycan_01.3522	Released_N-Glycan_01.3522	878.331	Released_N-Glycan_01	3522	1	Z		6 2 0 2	1 2 0 0;2 2 0 0;3 2 0 0;4 2 0 0;5 2 0 0;1 0 0 0;2 0 0 0;3 0 0 0;4 0 0 0;5 0 0 0;1 1 0 0;2 1 0 0;3 1 0 0;4 1 0 0;5 1 0 0;0 1 0 0;0 2 0 0;0 1 0 1;0 2 0 1;0 0 0 1;1 0 0 1;2 0 0 1;3 0 0 1;0 0 0 2;1 0 0 2;2 0 0 2;3 0 0 2	2	0.60036	0	0	0	8.10486
Released_N-Glycan_04.3135	Released_N-Glycan_04.3135	861.304	Released_N-Glycan_04	3135	1	Z		8 2 0 0	1 2 0 0;2 2 0 0;3 2 0 0;4 2 0 0;5 2 0 0;6 2 0 0;7 2 0 0;1 0 0 0;2 0 0 0;3 0 0 0;4 0 0 0;5 0 0 0;6 0 0 0;7 0 0 0;1 1 0 0;2 1 0 0;3 1 0 0;4 1 0 0;5 1 0 0;6 1 0 0;7 1 0 0;0 1 0 0;0 2 0 0	2	0.600184	0	0	0	6.90212
Released_N-Glycan_04.3836	Released_N-Glycan_04.3836	1185.91	Released_N-Glycan_04	3836	1	Z		12 2 0 0	1 2 0 0;2 2 0 0;3 2 0 0;4 2 0 0;5 2 0 0;6 2 0 0;7 2 0 0;8 2 0 0;9 2 0 0;10 2 0 0;11 2 0 0;1 0 0 0;2 0 0 0;3 0 0 0;4 0 0 0;5 0 0 0;6 0 0 0;7 0 0 0;8 0 0 0;9 0 0 0;10 0 0 0;11 0 0 0;1 1 0 0;2 1 0 0;3 1 0 0;4 1 0 0;5 1 0 0;6 1 0 0;7 1 0 0;8 1 0 0;9 1 0 0;10 1 0 0;11 1 0 0;0 1 0 0;0 2 0 0	2	0.599784	0	0	0	10.4962
Released_N-Glycan_02.3606	Released_N-Glycan_02.3606	1104.38	Released_N-Glycan_02	3606	1	Z		11 2 0 0	1 2 0 0;2 2 0 0;3 2 0 0;4 2 0 0;5 2 0 0;6 2 0 0;7 2 0 0;8 2 0 0;9 2 0 0;10 2 0 0;1 0 0 0;2 0 0 0;3 0 0 0;4 0 0 0;5 0 0 0;6 0 0 0;7 0 0 0;8 0 0 0;9 0 0 0;10 0 0 0;1 1 0 0;2 1 0 0;3 1 0 0;4 1 0 0;5 1 0 0;6 1 0 0;7 1 0 0;8 1 0 0;9 1 0 0;10 1 0 0;0 1 0 0;0 2 0 0	2	0.599633	0	0	0	9.59413
Released_N-Glycan_02.3581	Released_N-Glycan_02.3581	1112.9	Released_N-Glycan_02	3581	1	Z		10 2 0 1	1 2 0 0;2 2 0 0;3 2 0 0;4 2 0 0;5 2 0 0;6 2 0 0;7 2 0 0;8 2 0 0;9 2 0 0;1 0 0 0;2 0 0 0;3 0 0 0;4 0 0 0;5 0 0 0;6 0 0 0;7 0 0 0;8 0 0 0;9 0 0 0;1 1 0 0;2 1 0 0;3 1 0 0;4 1 0 0;5 1 0 0;6 1 0 0;7 1 0 0;8 1 0 0;9 1 0 0;0 1 0 0;0 2 0 0;0 1 0 1;0 2 0 1;0 0 0 1;1 0 0 1;2 0 0 1;3 0 0 1;0 0 0 2;1 0 0 2;2 0 0 2;3 0 0 2	2	0.599315	0	0	0	11.6866
Released_N-Glycan_03.3426	Released_N-Glycan_03.3426	950.844	Released_N-Glycan_03	3426	1	Z		8 2 0 1	1 2 0 0;2 2 0 0;3 2 0 0;4 2 0 0;5 2 0 0;6 2 0 0;7 2 0 0;1 0 0 0;2 0 0 0;3 0 0 0;4 0 0 0;5 0 0 0;6 0 0 0;7 0 0 0;1 1 0 0;2 1 0 0;3 1 0 0;4 1 0 0;5 1 0 0;6 1 0 0;7 1 0 0;0 1 0 0;0 2 0 0;0 1 0 1;0 2 0 1;0 0 0 1;1 0 0 1;2 0 0 1;3 0 0 1;0 0 0 2;1 0 0 2;2 0 0 2;3 0 0 2	2	0.599279	0	0	0	9.8881
Released_N-Glycan_03.3850	Released_N-Glycan_03.3850	1185.91	Released_N-Glycan_03	3850	1	Z		12 2 0 0	1 2 0 0;2 2 0 0;3 2 0 0;4 2 0 0;5 2 0 0;6 2 0 0;7 2 0 0;8 2 0 0;9 2 0 0;10 2 0 0;11 2 0 0;1 0 0 0;2 0 0 0;3 0 0 0;4 0 0 0;5 0 0 0;6 0 0 0;7 0 0 0;8 0 0 0;9 0 0 0;10 0 0 0;11 0 0 0;1 1 0 0;2 1 0 0;3 1 0 0;4 1 0 0;5 1 0 0;6 1 0 0;7 1 0 0;8 1 0 0;9 1 0 0;10 1 0 0;11 1 0 0;0 1 0 0;0 2 0 0	2	0.599257	0	0	0	10.487
Released_N-Glycan_02.3326	Released_N-Glycan_02.3326	1104.89	Released_N-Glycan_02	3326	1	Z		11 2 0 0	1 2 0 0;2 2 0 0;3 2 0 0;4 2 0 0;5 2 0 0;6 2 0 0;7 2 0 0;8 2 0 0;9 2 0 0;10 2 0 0;1 0 0 0;2 0 0 0;3 0 0 0;4 0 0 0;5 0 0 0;6 0 0 0;7 0 0 0;8 0 0 0;9 0 0 0;10 0 0 0;1 1 0 0;2 1 0 0;3 1 0 0;4 1 0 0;5 1 0 0;6 1 0 0;7 1 0 0;8 1 0 0;9 1 0 0;10 1 0 0;0 1 0 0;0 2 0 0	2	0.598788	0	0	0	9.58061
Released_N-Glycan_01.3907	Released_N-Glycan_01.3907	1024.04	Released_N-Glycan_01	3907	1	Z		10 2 0 0	1 2 0 0;2 2 0 0;3 2 0 0;4 2 0 0;5 2 0 0;6 2 0 0;7 2 0 0;8 2 0 0;9 2 0 0;1 0 0 0;2 0 0 0;3 0 0 0;4 0 0 0;5 0 0 0;6 0 0 0;7 0 0 0;8 0 0 0;9 0 0 0;1 1 0 0;2 1 0 0;3 1 0 0;4 1 0 0;5 1 0 0;6 1 0 0;7 1 0 0;8 1 0 0;9 1 0 0;0 1 0 0;0 2 0 0	2	0.598686	0	0	0	8.68095
Released_N-Glycan_01.2912	Released_N-Glycan_01.2912	869.818	Released_N-Glycan_01	2912	1	Z		7 2 0 1	1 2 0 0;2 2 0 0;3 2 0 0;4 2 0 0;5 2 0 0;6 2 0 0;1 0 0 0;2 0 0 0;3 0 0 0;4 0 0 0;5 0 0 0;6 0 0 0;1 1 0 0;2 1 0 0;3 1 0 0;4 1 0 0;5 1 0 0;6 1 0 0;0 1 0 0;0 2 0 0;0 1 0 1;0 2 0 1;0 0 0 1;1 0 0 1;2 0 0 1;3 0 0 1;0 0 0 2;1 0 0 2;2 0 0 2;3 0 0 2	2	0.5984	0	0	0	8.976
Released_N-Glycan_02.3365	Released_N-Glycan_02.3365	1202.44	Released_N-Glycan_02	3365	1	Z		10 2 0 2	1 2 0 0;2 2 0 0;3 2 0 0;4 2 0 0;5 2 0 0;6 2 0 0;7 2 0 0;8 2 0 0;9 2 0 0;1 0 0 0;2 0 0 0;3 0 0 0;4 0 0 0;5 0 0 0;6 0 0 0;7 0 0 0;8 0 0 0;9 0 0 0;1 1 0 0;2 1 0 0;3 1 0 0;4 1 0 0;5 1 0 0;6 1 0 0;7 1 0 0;8 1 0 0;9 1 0 0;0 1 0 0;0 2 0 0;0 1 0 1;0 2 0 1;0 0 0 1;1 0 0 1;2 0 0 1;3 0 0 1;0 0 0 2;1 0 0 2;2 0 0 2;3 0 0 2	2	0.598378	0	0	0	11.6684
Released_N-Glycan_04.3926	Released_N-Glycan_04.3926	1266.44	Released_N-Glycan_04	3926	1	Z		13 2 0 0	1 2 0 0;2 2 0 0;3 2 0 0;4 2 0 0;5 2 0 0;6 2 0 0;7 2 0 0;8 2 0 0;9 2 0 0;10 2 0 0;11 2 0 0;12 2 0 0;1 0 0 0;2 0 0 0;3 0 0 0;4 0 0 0;5 0 0 0;6 0 0 0;7 0 0 0;8 0 0 0;9 0 0 0;10 0 0 0;11 0 0 0;12 0 0 0;1 1 0 0;2 1 0 0;3 1 0 0;4 1 0 0;5 1 0 0;6 1 0 0;7 1 0 0;8 1 0 0;9 1 0 0;10 1 0 0;11 1 0 0;12 1 0 0;0 1 0 0;0 2 0 0	2	0.598289	0	0	0	11.3675
Released_N-Glycan_04.3416	Released_N-Glycan_04.3416	1193.92	Released_N-Glycan_04	3416	1	Z		11 2 0 1	1 2 0 0;2 2 0 0;3 2 0 0;4 2 0 0;5 2 0 0;6 2 0 0;7 2 0 0;8 2 0 0;9 2 0 0;10 2 0 0;1 0 0 0;2 0 0 0;3 0 0 0;4 0 0 0;5 0 0 0;6 0 0 0;7 0 0 0;8 0 0 0;9 0 0 0;10 0 0 0;1 1 0 0;2 1 0 0;3 1 0 0;4 1 0 0;5 1 0 0;6 1 0 0;7 1 0 0;8 1 0 0;9 1 0 0;10 1 0 0;0 1 0 0;0 2 0 0;0 1 0 1;0 2 0 1;0 0 0 1;1 0 0 1;2 0 0 1;3 0 0 1;0 0 0 2;1 0 0 2;2 0 0 2;3 0 0 2	2	0.59822	0	0	0	12.5626
Released_N-Glycan_04.3523	Released_N-Glycan_04.3523	1031.87	Released_N-Glycan_04	3523	1	Z		9 2 0 1	1 2 0 0;2 2 0 0;3 2 0 0;4 2 0 0;5 2 0 0;6 2 0 0;7 2 0 0;8 2 0 0;1 0 0 0;2 0 0 0;3 0 0 0;4 0 0 0;5 0 0 0;6 0 0 0;7 0 0 0;8 0 0 0;1 1 0 0;2 1 0 0;3 1 0 0;4 1 0 0;5 1 0 0;6 1 0 0;7 1 0 0;8 1 0 0;0 1 0 0;0 2 0 0;0 1 0 1;0 2 0 1;0 0 0 1;1 0 0 1;2 0 0 1;3 0 0 1;0 0 0 2;1 0 0 2;2 0 0 2;3 0 0 2	2	0.598194	0	0	0	10.7675
Released_N-Glycan_02.4131	Released_N-Glycan_02.4131	1040.38	Released_N-Glycan_02	4131	1	Z		8 2 0 2	1 2 0 0;2 2 0 0;3 2 0 0;4 2 0 0;5 2 0 0;6 2 0 0;7 2 0 0;1 0 0 0;2 0 0 0;3 0 0 0;4 0 0 0;5 0 0 0;6 0 0 0;7 0 0 0;1 1 0 0;2 1 0 0;3 1 0 0;4 1 0 0;5 1 0 0;6 1 0 0;7 1 0 0;0 1 0 0;0 2 0 0;0 1 0 1;0 2 0 1;0 0 0 1;1 0 0 1;2 0 0 1;3 0 0 1;0 0 0 2;1 0 0 2;2 0 0 2;3 0 0 2	2	0.597929	0	0	0	9.86583
Released_N-Glycan_01.3874	Released_N-Glycan_01.3874	1018.37	Released_N-Glycan_01	3874	1	Z		14 2 0 2	1 2 0 0;2 2 0 0;3 2 0 0;4 2 0 0;5 2 0 0;6 2 0 0;7 2 0 0;8 2 0 0;9 2 0 0;10 2 0 0;11 2 0 0;12 2 0 0;13 2 0 0;1 0 0 0;2 0 0 0;3 0 0 0;4 0 0 0;5 0 0 0;6 0 0 0;7 0 0 0;8 0 0 0;9 0 0 0;10 0 0 0;11 0 0 0;12 0 0 0;13 0 0 0;1 1 0 0;2 1 0 0;3 1 0 0;4 1 0 0;5 1 0 0;6 1 0 0;7 1 0 0;8 1 0 0;9 1 0 0;10 1 0 0;11 1 0 0;12 1 0 0;13 1 0 0;0 1 0 0;0 2 0 0;0 1 0 1;0 2 0 1;0 0 0 1;1 0 0 1;2 0 0 1;3 0 0 1;0 0 0 2;1 0…	3	0.597856	0	0	0	15.2453
Released_N-Glycan_01.2990	Released_N-Glycan_01.2990	1031.87	Released_N-Glycan_01	2990	1	Z		9 2 0 1	1 2 0 0;2 2 0 0;3 2 0 0;4 2 0 0;5 2 0 0;6 2 0 0;7 2 0 0;8 2 0 0;1 0 0 0;2 0 0 0;3 0 0 0;4 0 0 0;5 0 0 0;6 0 0 0;7 0 0 0;8 0 0 0;1 1 0 0;2 1 0 0;3 1 0 0;4 1 0 0;5 1 0 0;6 1 0 0;7 1 0 0;8 1 0 0;0 1 0 0;0 2 0 0;0 1 0 1;0 2 0 1;0 0 0 1;1 0 0 1;2 0 0 1;3 0 0 1;0 0 0 2;1 0 0 2;2 0 0 2;3 0 0 2	2	0.597797	0	0	0	10.7603
Released_N-Glycan_01.2929	Released_N-Glycan_01.2929	942.331	Released_N-Glycan_01	2929	1	Z		9 2 0 0	1 2 0 0;2 2 0 0;3 2 0 0;4 2 0 0;5 2 0 0;6 2 0 0;7 2 0 0;8 2 0 0;1 0 0 0;2 0 0 0;3 0 0 0;4 0 0 0;5 0 0 0;6 0 0 0;7 0 0 0;8 0 0 0;1 1 0 0;2 1 0 0;3 1 0 0;4 1 0 0;5 1 0 0;6 1 0 0;7 1 0 0;8 1 0 0;0 1 0 0;0 2 0 0	2	0.597651	0	0	0	7.76946
Released_N-Glycan_04.3509	Released_N-Glycan_04.3509	1121.41	Released_N-Glycan_04	3509	1	Z		9 2 0 2	1 2 0 0;2 2 0 0;3 2 0 0;4 2 0 0;5 2 0 0;6 2 0 0;7 2 0 0;8 2 0 0;1 0 0 0;2 0 0 0;3 0 0 0;4 0 0 0;5 0 0 0;6 0 0 0;7 0 0 0;8 0 0 0;1 1 0 0;2 1 0 0;3 1 0 0;4 1 0 0;5 1 0 0;6 1 0 0;7 1 0 0;8 1 0 0;0 1 0 0;0 2 0 0;0 1 0 1;0 2 0 1;0 0 0 1;1 0 0 1;2 0 0 1;3 0 0 1;0 0 0 2;1 0 0 2;2 0 0 2;3 0 0 2	2	0.597532	0	0	0	10.7556
Released_N-Glycan_01.3627	Released_N-Glycan_01.3627	1194.43	Released_N-Glycan_01	3627	1	Z		11 2 0 1	1 2 0 0;2 2 0 0;3 2 0 0;4 2 0 0;5 2 0 0;6 2 0 0;7 2 0 0;8 2 0 0;9 2 0 0;10 2 0 0;1 0 0 0;2 0 0 0;3 0 0 0;4 0 0 0;5 0 0 0;6 0 0 0;7 0 0 0;8 0 0 0;9 0 0 0;10 0 0 0;1 1 0 0;2 1 0 0;3 1 0 0;4 1 0 0;5 1 0 0;6 1 0 0;7 1 0 0;8 1 0 0;9 1 0 0;10 1 0 0;0 1 0 0;0 2 0 0;0 1 0 1;0 2 0 1;0 0 0 1;1 0 0 1;2 0 0 1;3 0 0 1;0 0 0 2;1 0 0 2;2 0 0 2;3 0 0 2	2	0.597417	0	0	0	12.5458
Released_N-Glycan_01.3179	Released_N-Glycan_01.3179	1031.87	Released_N-Glycan_01	3179	1	Z		9 2 0 1	1 2 0 0;2 2 0 0;3 2 0 0;4 2 0 0;5 2 0 0;6 2 0 0;7 2 0 0;8 2 0 0;1 0 0 0;2 0 0 0;3 0 0 0;4 0 0 0;5 0 0 0;6 0 0 0;7 0 0 0;8 0 0 0;1 1 0 0;2 1 0 0;3 1 0 0;4 1 0 0;5 1 0 0;6 1 0 0;7 1 0 0;8 1 0 0;0 1 0 0;0 2 0 0;0 1 0 1;0 2 0 1;0 0 0 1;1 0 0 1;2 0 0 1;3 0 0 1;0 0 0 2;1 0 0 2;2 0 0 2;3 0 0 2	2	0.597358	0	0	0	10.7524
Released_N-Glycan_04.3305	Released_N-Glycan_04.3305	1023.36	Released_N-Glycan_04	3305	1	Z		10 2 0 0	1 2 0 0;2 2 0 0;3 2 0 0;4 2 0 0;5 2 0 0;6 2 0 0;7 2 0 0;8 2 0 0;9 2 0 0;1 0 0 0;2 0 0 0;3 0 0 0;4 0 0 0;5 0 0 0;6 0 0 0;7 0 0 0;8 0 0 0;9 0 0 0;1 1 0 0;2 1 0 0;3 1 0 0;4 1 0 0;5 1 0 0;6 1 0 0;7 1 0 0;8 1 0 0;9 1 0 0;0 1 0 0;0 2 0 0	2	0.597323	0	0	0	8.66119
Released_N-Glycan_04.3698	Released_N-Glycan_04.3698	869.817	Released_N-Glycan_04	3698	1	Z		7 2 0 1	1 2 0 0;2 2 0 0;3 2 0 0;4 2 0 0;5 2 0 0;6 2 0 0;1 0 0 0;2 0 0 0;3 0 0 0;4 0 0 0;5 0 0 0;6 0 0 0;1 1 0 0;2 1 0 0;3 1 0 0;4 1 0 0;5 1 0 0;6 1 0 0;0 1 0 0;0 2 0 0;0 1 0 1;0 2 0 1;0 0 0 1;1 0 0 1;2 0 0 1;3 0 0 1;0 0 0 2;1 0 0 2;2 0 0 2;3 0 0 2	2	0.597037	0	0	0	8.95556
Released_N-Glycan_02.2279	Released_N-Glycan_02.2279	1184.92	Released_N-Glycan_02	2279	1	Z		12 2 0 0	1 2 0 0;2 2 0 0;3 2 0 0;4 2 0 0;5 2 0 0;6 2 0 0;7 2 0 0;8 2 0 0;9 2 0 0;10 2 0 0;11 2 0 0;1 0 0 0;2 0 0 0;3 0 0 0;4 0 0 0;5 0 0 0;6 0 0 0;7 0 0 0;8 0 0 0;9 0 0 0;10 0 0 0;11 0 0 0;1 1 0 0;2 1 0 0;3 1 0 0;4 1 0 0;5 1 0 0;6 1 0 0;7 1 0 0;8 1 0 0;9 1 0 0;10 1 0 0;11 1 0 0;0 1 0 0;0 2 0 0	2	0.596942	0	0	0	10.4465
Released_N-Glycan_02.3722	Released_N-Glycan_02.3722	1040.38	Released_N-Glycan_02	3722	1	Z		8 2 0 2	1 2 0 0;2 2 0 0;3 2 0 0;4 2 0 0;5 2 0 0;6 2 0 0;7 2 0 0;1 0 0 0;2 0 0 0;3 0 0 0;4 0 0 0;5 0 0 0;6 0 0 0;7 0 0 0;1 1 0 0;2 1 0 0;3 1 0 0;4 1 0 0;5 1 0 0;6 1 0 0;7 1 0 0;0 1 0 0;0 2 0 0;0 1 0 1;0 2 0 1;0 0 0 1;1 0 0 1;2 0 0 1;3 0 0 1;0 0 0 2;1 0 0 2;2 0 0 2;3 0 0 2	2	0.59694	0	0	0	9.84951
Released_N-Glycan_01.3090	Released_N-Glycan_01.3090	1121.41	Released_N-Glycan_01	3090	1	Z		9 2 0 2	1 2 0 0;2 2 0 0;3 2 0 0;4 2 0 0;5 2 0 0;6 2 0 0;7 2 0 0;8 2 0 0;1 0 0 0;2 0 0 0;3 0 0 0;4 0 0 0;5 0 0 0;6 0 0 0;7 0 0 0;8 0 0 0;1 1 0 0;2 1 0 0;3 1 0 0;4 1 0 0;5 1 0 0;6 1 0 0;7 1 0 0;8 1 0 0;0 1 0 0;0 2 0 0;0 1 0 1;0 2 0 1;0 0 0 1;1 0 0 1;2 0 0 1;3 0 0 1;0 0 0 2;1 0 0 2;2 0 0 2;3 0 0 2	2	0.596906	0	0	0	10.7443
Released_N-Glycan_02.3688	Released_N-Glycan_02.3688	1202.94	Released_N-Glycan_02	3688	1	Z		10 2 0 2	1 2 0 0;2 2 0 0;3 2 0 0;4 2 0 0;5 2 0 0;6 2 0 0;7 2 0 0;8 2 0 0;9 2 0 0;1 0 0 0;2 0 0 0;3 0 0 0;4 0 0 0;5 0 0 0;6 0 0 0;7 0 0 0;8 0 0 0;9 0 0 0;1 1 0 0;2 1 0 0;3 1 0 0;4 1 0 0;5 1 0 0;6 1 0 0;7 1 0 0;8 1 0 0;9 1 0 0;0 1 0 0;0 2 0 0;0 1 0 1;0 2 0 1;0 0 0 1;1 0 0 1;2 0 0 1;3 0 0 1;0 0 0 2;1 0 0 2;2 0 0 2;3 0 0 2	2	0.596801	0	0	0	11.6376
Released_N-Glycan_01.2600	Released_N-Glycan_01.2600	1031.87	Released_N-Glycan_01	2600	1	Z		9 2 0 1	1 2 0 0;2 2 0 0;3 2 0 0;4 2 0 0;5 2 0 0;6 2 0 0;7 2 0 0;8 2 0 0;1 0 0 0;2 0 0 0;3 0 0 0;4 0 0 0;5 0 0 0;6 0 0 0;7 0 0 0;8 0 0 0;1 1 0 0;2 1 0 0;3 1 0 0;4 1 0 0;5 1 0 0;6 1 0 0;7 1 0 0;8 1 0 0;0 1 0 0;0 2 0 0;0 1 0 1;0 2 0 1;0 0 0 1;1 0 0 1;2 0 0 1;3 0 0 1;0 0 0 2;1 0 0 2;2 0 0 2;3 0 0 2	2	0.596555	0	0	0	10.738
Released_N-Glycan_01.3158	Released_N-Glycan_01.3158	1040.38	Released_N-Glycan_01	3158	1	Z		8 2 0 2	1 2 0 0;2 2 0 0;3 2 0 0;4 2 0 0;5 2 0 0;6 2 0 0;7 2 0 0;1 0 0 0;2 0 0 0;3 0 0 0;4 0 0 0;5 0 0 0;6 0 0 0;7 0 0 0;1 1 0 0;2 1 0 0;3 1 0 0;4 1 0 0;5 1 0 0;6 1 0 0;7 1 0 0;0 1 0 0;0 2 0 0;0 1 0 1;0 2 0 1;0 0 0 1;1 0 0 1;2 0 0 1;3 0 0 1;0 0 0 2;1 0 0 2;2 0 0 2;3 0 0 2	2	0.596532	0	0	0	9.84278
Released_N-Glycan_02.3627	Released_N-Glycan_02.3627	1112.9	Released_N-Glycan_02	3627	1	Z		10 2 0 1	1 2 0 0;2 2 0 0;3 2 0 0;4 2 0 0;5 2 0 0;6 2 0 0;7 2 0 0;8 2 0 0;9 2 0 0;1 0 0 0;2 0 0 0;3 0 0 0;4 0 0 0;5 0 0 0;6 0 0 0;7 0 0 0;8 0 0 0;9 0 0 0;1 1 0 0;2 1 0 0;3 1 0 0;4 1 0 0;5 1 0 0;6 1 0 0;7 1 0 0;8 1 0 0;9 1 0 0;0 1 0 0;0 2 0 0;0 1 0 1;0 2 0 1;0 0 0 1;1 0 0 1;2 0 0 1;3 0 0 1;0 0 0 2;1 0 0 2;2 0 0 2;3 0 0 2	2	0.596416	0	0	0	11.6301
Released_N-Glycan_01.3494	Released_N-Glycan_01.3494	1121.41	Released_N-Glycan_01	3494	1	Z		9 2 0 2	1 2 0 0;2 2 0 0;3 2 0 0;4 2 0 0;5 2 0 0;6 2 0 0;7 2 0 0;8 2 0 0;1 0 0 0;2 0 0 0;3 0 0 0;4 0 0 0;5 0 0 0;6 0 0 0;7 0 0 0;8 0 0 0;1 1 0 0;2 1 0 0;3 1 0 0;4 1 0 0;5 1 0 0;6 1 0 0;7 1 0 0;8 1 0 0;0 1 0 0;0 2 0 0;0 1 0 1;0 2 0 1;0 0 0 1;1 0 0 1;2 0 0 1;3 0 0 1;0 0 0 2;1 0 0 2;2 0 0 2;3 0 0 2	2	0.596255	0	0	0	10.7326
Released_N-Glycan_04.3487	Released_N-Glycan_04.3487	1202.94	Released_N-Glycan_04	3487	1	Z		10 2 0 2	1 2 0 0;2 2 0 0;3 2 0 0;4 2 0 0;5 2 0 0;6 2 0 0;7 2 0 0;8 2 0 0;9 2 0 0;1 0 0 0;2 0 0 0;3 0 0 0;4 0 0 0;5 0 0 0;6 0 0 0;7 0 0 0;8 0 0 0;9 0 0 0;1 1 0 0;2 1 0 0;3 1 0 0;4 1 0 0;5 1 0 0;6 1 0 0;7 1 0 0;8 1 0 0;9 1 0 0;0 1 0 0;0 2 0 0;0 1 0 1;0 2 0 1;0 0 0 1;1 0 0 1;2 0 0 1;3 0 0 1;0 0 0 2;1 0 0 2;2 0 0 2;3 0 0 2	2	0.596194	0	0	0	11.6258
Released_N-Glycan_02.3687	Released_N-Glycan_02.3687	1194.43	Released_N-Glycan_02	3687	1	Z		11 2 0 1	1 2 0 0;2 2 0 0;3 2 0 0;4 2 0 0;5 2 0 0;6 2 0 0;7 2 0 0;8 2 0 0;9 2 0 0;10 2 0 0;1 0 0 0;2 0 0 0;3 0 0 0;4 0 0 0;5 0 0 0;6 0 0 0;7 0 0 0;8 0 0 0;9 0 0 0;10 0 0 0;1 1 0 0;2 1 0 0;3 1 0 0;4 1 0 0;5 1 0 0;6 1 0 0;7 1 0 0;8 1 0 0;9 1 0 0;10 1 0 0;0 1 0 0;0 2 0 0;0 1 0 1;0 2 0 1;0 0 0 1;1 0 0 1;2 0 0 1;3 0 0 1;0 0 0 2;1 0 0 2;2 0 0 2;3 0 0 2	2	0.596042	0	0	0	12.5169
Released_N-Glycan_04.3577	Released_N-Glycan_04.3577	1040.38	Released_N-Glycan_04	3577	1	Z		8 2 0 2	1 2 0 0;2 2 0 0;3 2 0 0;4 2 0 0;5 2 0 0;6 2 0 0;7 2 0 0;1 0 0 0;2 0 0 0;3 0 0 0;4 0 0 0;5 0 0 0;6 0 0 0;7 0 0 0;1 1 0 0;2 1 0 0;3 1 0 0;4 1 0 0;5 1 0 0;6 1 0 0;7 1 0 0;0 1 0 0;0 2 0 0;0 1 0 1;0 2 0 1;0 0 0 1;1 0 0 1;2 0 0 1;3 0 0 1;0 0 0 2;1 0 0 2;2 0 0 2;3 0 0 2	2	0.596039	0	0	0	9.83464
Released_N-Glycan_02.4039	Released_N-Glycan_02.4039	1121.41	Released_N-Glycan_02	4039	1	Z		9 2 0 2	1 2 0 0;2 2 0 0;3 2 0 0;4 2 0 0;5 2 0 0;6 2 0 0;7 2 0 0;8 2 0 0;1 0 0 0;2 0 0 0;3 0 0 0;4 0 0 0;5 0 0 0;6 0 0 0;7 0 0 0;8 0 0 0;1 1 0 0;2 1 0 0;3 1 0 0;4 1 0 0;5 1 0 0;6 1 0 0;7 1 0 0;8 1 0 0;0 1 0 0;0 2 0 0;0 1 0 1;0 2 0 1;0 0 0 1;1 0 0 1;2 0 0 1;3 0 0 1;0 0 0 2;1 0 0 2;2 0 0 2;3 0 0 2	2	0.595962	0	0	0	10.7273
Released_N-Glycan_02.3530	Released_N-Glycan_02.3530	1112.9	Released_N-Glycan_02	3530	1	Z		10 2 0 1	1 2 0 0;2 2 0 0;3 2 0 0;4 2 0 0;5 2 0 0;6 2 0 0;7 2 0 0;8 2 0 0;9 2 0 0;1 0 0 0;2 0 0 0;3 0 0 0;4 0 0 0;5 0 0 0;6 0 0 0;7 0 0 0;8 0 0 0;9 0 0 0;1 1 0 0;2 1 0 0;3 1 0 0;4 1 0 0;5 1 0 0;6 1 0 0;7 1 0 0;8 1 0 0;9 1 0 0;0 1 0 0;0 2 0 0;0 1 0 1;0 2 0 1;0 0 0 1;1 0 0 1;2 0 0 1;3 0 0 1;0 0 0 2;1 0 0 2;2 0 0 2;3 0 0 2	2	0.595563	0	0	0	11.6135
Released_N-Glycan_01.3385	Released_N-Glycan_01.3385	797.304	Released_N-Glycan_01	3385	1	Z		9 2 1 2	1 2 0 0;2 2 0 0;3 2 0 0;4 2 0 0;5 2 0 0;6 2 0 0;7 2 0 0;8 2 0 0;1 0 0 0;2 0 0 0;3 0 0 0;4 0 0 0;5 0 0 0;6 0 0 0;7 0 0 0;8 0 0 0;1 1 0 0;2 1 0 0;3 1 0 0;4 1 0 0;5 1 0 0;6 1 0 0;7 1 0 0;8 1 0 0;1 2 1 0;2 2 1 0;3 2 1 0;4 2 1 0;5 2 1 0;6 2 1 0;7 2 1 0;8 2 1 0;1 0 1 0;2 0 1 0;3 0 1 0;4 0 1 0;5 0 1 0;6 0 1 0;7 0 1 0;8 0 1 0;1 1 1 0;2 1 1 0;3 1 1 0;4 1 1 0;5 1 1 0;6 1 1 0;7 1 1 0;8 1 1 0;0 1 0 0;0 2 0 0…	3	0.595471	0	0	0	17.8641
Released_N-Glycan_02.3556	Released_N-Glycan_02.3556	1031.87	Released_N-Glycan_02	3556	1	Z		9 2 0 1	1 2 0 0;2 2 0 0;3 2 0 0;4 2 0 0;5 2 0 0;6 2 0 0;7 2 0 0;8 2 0 0;1 0 0 0;2 0 0 0;3 0 0 0;4 0 0 0;5 0 0 0;6 0 0 0;7 0 0 0;8 0 0 0;1 1 0 0;2 1 0 0;3 1 0 0;4 1 0 0;5 1 0 0;6 1 0 0;7 1 0 0;8 1 0 0;0 1 0 0;0 2 0 0;0 1 0 1;0 2 0 1;0 0 0 1;1 0 0 1;2 0 0 1;3 0 0 1;0 0 0 2;1 0 0 2;2 0 0 2;3 0 0 2	2	0.595414	0	0	0	10.7174
Released_N-Glycan_02.3680	Released_N-Glycan_02.3680	1113.4	Released_N-Glycan_02	3680	1	Z		10 2 0 1	1 2 0 0;2 2 0 0;3 2 0 0;4 2 0 0;5 2 0 0;6 2 0 0;7 2 0 0;8 2 0 0;9 2 0 0;1 0 0 0;2 0 0 0;3 0 0 0;4 0 0 0;5 0 0 0;6 0 0 0;7 0 0 0;8 0 0 0;9 0 0 0;1 1 0 0;2 1 0 0;3 1 0 0;4 1 0 0;5 1 0 0;6 1 0 0;7 1 0 0;8 1 0 0;9 1 0 0;0 1 0 0;0 2 0 0;0 1 0 1;0 2 0 1;0 0 0 1;1 0 0 1;2 0 0 1;3 0 0 1;0 0 0 2;1 0 0 2;2 0 0 2;3 0 0 2	2	0.595206	0	0	0	11.6065
Released_N-Glycan_02.4164	Released_N-Glycan_02.4164	959.357	Released_N-Glycan_02	4164	1	Z		7 2 0 2	1 2 0 0;2 2 0 0;3 2 0 0;4 2 0 0;5 2 0 0;6 2 0 0;1 0 0 0;2 0 0 0;3 0 0 0;4 0 0 0;5 0 0 0;6 0 0 0;1 1 0 0;2 1 0 0;3 1 0 0;4 1 0 0;5 1 0 0;6 1 0 0;0 1 0 0;0 2 0 0;0 1 0 1;0 2 0 1;0 0 0 1;1 0 0 1;2 0 0 1;3 0 0 1;0 0 0 2;1 0 0 2;2 0 0 2;3 0 0 2	2	0.595087	0	0	0	8.9263
Released_N-Glycan_02.3546	Released_N-Glycan_02.3546	869.817	Released_N-Glycan_02	3546	1	Z		7 2 0 1	1 2 0 0;2 2 0 0;3 2 0 0;4 2 0 0;5 2 0 0;6 2 0 0;1 0 0 0;2 0 0 0;3 0 0 0;4 0 0 0;5 0 0 0;6 0 0 0;1 1 0 0;2 1 0 0;3 1 0 0;4 1 0 0;5 1 0 0;6 1 0 0;0 1 0 0;0 2 0 0;0 1 0 1;0 2 0 1;0 0 0 1;1 0 0 1;2 0 0 1;3 0 0 1;0 0 0 2;1 0 0 2;2 0 0 2;3 0 0 2	2	0.594815	0	0	0	8.92222
Released_N-Glycan_03.4197	Released_N-Glycan_03.4197	1113.4	Released_N-Glycan_03	4197	1	Z		10 2 0 1	1 2 0 0;2 2 0 0;3 2 0 0;4 2 0 0;5 2 0 0;6 2 0 0;7 2 0 0;8 2 0 0;9 2 0 0;1 0 0 0;2 0 0 0;3 0 0 0;4 0 0 0;5 0 0 0;6 0 0 0;7 0 0 0;8 0 0 0;9 0 0 0;1 1 0 0;2 1 0 0;3 1 0 0;4 1 0 0;5 1 0 0;6 1 0 0;7 1 0 0;8 1 0 0;9 1 0 0;0 1 0 0;0 2 0 0;0 1 0 1;0 2 0 1;0 0 0 1;1 0 0 1;2 0 0 1;3 0 0 1;0 0 0 2;1 0 0 2;2 0 0 2;3 0 0 2	2	0.594534	0	0	0	11.5934
Released_N-Glycan_04.3331	Released_N-Glycan_04.3331	1040.38	Released_N-Glycan_04	3331	1	Z		8 2 0 2	1 2 0 0;2 2 0 0;3 2 0 0;4 2 0 0;5 2 0 0;6 2 0 0;7 2 0 0;1 0 0 0;2 0 0 0;3 0 0 0;4 0 0 0;5 0 0 0;6 0 0 0;7 0 0 0;1 1 0 0;2 1 0 0;3 1 0 0;4 1 0 0;5 1 0 0;6 1 0 0;7 1 0 0;0 1 0 0;0 2 0 0;0 1 0 1;0 2 0 1;0 0 0 1;1 0 0 1;2 0 0 1;3 0 0 1;0 0 0 2;1 0 0 2;2 0 0 2;3 0 0 2	2	0.594504	0	0	0	9.80932
Released_N-Glycan_01.3032	Released_N-Glycan_01.3032	1023.86	Released_N-Glycan_01	3032	1	Z		10 2 0 0	1 2 0 0;2 2 0 0;3 2 0 0;4 2 0 0;5 2 0 0;6 2 0 0;7 2 0 0;8 2 0 0;9 2 0 0;1 0 0 0;2 0 0 0;3 0 0 0;4 0 0 0;5 0 0 0;6 0 0 0;7 0 0 0;8 0 0 0;9 0 0 0;1 1 0 0;2 1 0 0;3 1 0 0;4 1 0 0;5 1 0 0;6 1 0 0;7 1 0 0;8 1 0 0;9 1 0 0;0 1 0 0;0 2 0 0	2	0.594463	0	0	0	8.61971
Released_N-Glycan_04.3688	Released_N-Glycan_04.3688	1031.87	Released_N-Glycan_04	3688	1	Z		9 2 0 1	1 2 0 0;2 2 0 0;3 2 0 0;4 2 0 0;5 2 0 0;6 2 0 0;7 2 0 0;8 2 0 0;1 0 0 0;2 0 0 0;3 0 0 0;4 0 0 0;5 0 0 0;6 0 0 0;7 0 0 0;8 0 0 0;1 1 0 0;2 1 0 0;3 1 0 0;4 1 0 0;5 1 0 0;6 1 0 0;7 1 0 0;8 1 0 0;0 1 0 0;0 2 0 0;0 1 0 1;0 2 0 1;0 0 0 1;1 0 0 1;2 0 0 1;3 0 0 1;0 0 0 2;1 0 0 2;2 0 0 2;3 0 0 2	2	0.59444	0	0	0	10.6999
Released_N-Glycan_02.3327	Released_N-Glycan_02.3327	1040.38	Released_N-Glycan_02	3327	1	Z		8 2 0 2	1 2 0 0;2 2 0 0;3 2 0 0;4 2 0 0;5 2 0 0;6 2 0 0;7 2 0 0;1 0 0 0;2 0 0 0;3 0 0 0;4 0 0 0;5 0 0 0;6 0 0 0;7 0 0 0;1 1 0 0;2 1 0 0;3 1 0 0;4 1 0 0;5 1 0 0;6 1 0 0;7 1 0 0;0 1 0 0;0 2 0 0;0 1 0 1;0 2 0 1;0 0 0 1;1 0 0 1;2 0 0 1;3 0 0 1;0 0 0 2;1 0 0 2;2 0 0 2;3 0 0 2	2	0.594309	0	0	0	9.8061
Released_N-Glycan_01.3344	Released_N-Glycan_01.3344	1121.91	Released_N-Glycan_01	3344	1	Z		9 2 0 2	1 2 0 0;2 2 0 0;3 2 0 0;4 2 0 0;5 2 0 0;6 2 0 0;7 2 0 0;8 2 0 0;1 0 0 0;2 0 0 0;3 0 0 0;4 0 0 0;5 0 0 0;6 0 0 0;7 0 0 0;8 0 0 0;1 1 0 0;2 1 0 0;3 1 0 0;4 1 0 0;5 1 0 0;6 1 0 0;7 1 0 0;8 1 0 0;0 1 0 0;0 2 0 0;0 1 0 1;0 2 0 1;0 0 0 1;1 0 0 1;2 0 0 1;3 0 0 1;0 0 0 2;1 0 0 2;2 0 0 2;3 0 0 2	2	0.594163	0	0	0	10.6949
Released_N-Glycan_04.3425	Released_N-Glycan_04.3425	1040.38	Released_N-Glycan_04	3425	1	Z		8 2 0 2	1 2 0 0;2 2 0 0;3 2 0 0;4 2 0 0;5 2 0 0;6 2 0 0;7 2 0 0;1 0 0 0;2 0 0 0;3 0 0 0;4 0 0 0;5 0 0 0;6 0 0 0;7 0 0 0;1 1 0 0;2 1 0 0;3 1 0 0;4 1 0 0;5 1 0 0;6 1 0 0;7 1 0 0;0 1 0 0;0 2 0 0;0 1 0 1;0 2 0 1;0 0 0 1;1 0 0 1;2 0 0 1;3 0 0 1;0 0 0 2;1 0 0 2;2 0 0 2;3 0 0 2	2	0.594147	0	0	0	9.80343
Released_N-Glycan_04.3495	Released_N-Glycan_04.3495	1112.9	Released_N-Glycan_04	3495	1	Z		10 2 0 1	1 2 0 0;2 2 0 0;3 2 0 0;4 2 0 0;5 2 0 0;6 2 0 0;7 2 0 0;8 2 0 0;9 2 0 0;1 0 0 0;2 0 0 0;3 0 0 0;4 0 0 0;5 0 0 0;6 0 0 0;7 0 0 0;8 0 0 0;9 0 0 0;1 1 0 0;2 1 0 0;3 1 0 0;4 1 0 0;5 1 0 0;6 1 0 0;7 1 0 0;8 1 0 0;9 1 0 0;0 1 0 0;0 2 0 0;0 1 0 1;0 2 0 1;0 0 0 1;1 0 0 1;2 0 0 1;3 0 0 1;0 0 0 2;1 0 0 2;2 0 0 2;3 0 0 2	2	0.594127	0	0	0	11.5855
Released_N-Glycan_02.1572	Released_N-Glycan_02.1572	860.811	Released_N-Glycan_02	1572	1	Z		8 2 0 0	1 2 0 0;2 2 0 0;3 2 0 0;4 2 0 0;5 2 0 0;6 2 0 0;7 2 0 0;1 0 0 0;2 0 0 0;3 0 0 0;4 0 0 0;5 0 0 0;6 0 0 0;7 0 0 0;1 1 0 0;2 1 0 0;3 1 0 0;4 1 0 0;5 1 0 0;6 1 0 0;7 1 0 0;0 1 0 0;0 2 0 0	2	0.594014	0	0	0	6.83116
Released_N-Glycan_01.2914	Released_N-Glycan_01.2914	1040.38	Released_N-Glycan_01	2914	1	Z		8 2 0 2	1 2 0 0;2 2 0 0;3 2 0 0;4 2 0 0;5 2 0 0;6 2 0 0;7 2 0 0;1 0 0 0;2 0 0 0;3 0 0 0;4 0 0 0;5 0 0 0;6 0 0 0;7 0 0 0;1 1 0 0;2 1 0 0;3 1 0 0;4 1 0 0;5 1 0 0;6 1 0 0;7 1 0 0;0 1 0 0;0 2 0 0;0 1 0 1;0 2 0 1;0 0 0 1;1 0 0 1;2 0 0 1;3 0 0 1;0 0 0 2;1 0 0 2;2 0 0 2;3 0 0 2	2	0.593857	0	0	0	9.79865
Released_N-Glycan_01.3329	Released_N-Glycan_01.3329	1040.38	Released_N-Glycan_01	3329	1	Z		8 2 0 2	1 2 0 0;2 2 0 0;3 2 0 0;4 2 0 0;5 2 0 0;6 2 0 0;7 2 0 0;1 0 0 0;2 0 0 0;3 0 0 0;4 0 0 0;5 0 0 0;6 0 0 0;7 0 0 0;1 1 0 0;2 1 0 0;3 1 0 0;4 1 0 0;5 1 0 0;6 1 0 0;7 1 0 0;0 1 0 0;0 2 0 0;0 1 0 1;0 2 0 1;0 0 0 1;1 0 0 1;2 0 0 1;3 0 0 1;0 0 0 2;1 0 0 2;2 0 0 2;3 0 0 2	2	0.593701	0	0	0	9.79607
Released_N-Glycan_02.3797	Released_N-Glycan_02.3797	1185.91	Released_N-Glycan_02	3797	1	Z		12 2 0 0	1 2 0 0;2 2 0 0;3 2 0 0;4 2 0 0;5 2 0 0;6 2 0 0;7 2 0 0;8 2 0 0;9 2 0 0;10 2 0 0;11 2 0 0;1 0 0 0;2 0 0 0;3 0 0 0;4 0 0 0;5 0 0 0;6 0 0 0;7 0 0 0;8 0 0 0;9 0 0 0;10 0 0 0;11 0 0 0;1 1 0 0;2 1 0 0;3 1 0 0;4 1 0 0;5 1 0 0;6 1 0 0;7 1 0 0;8 1 0 0;9 1 0 0;10 1 0 0;11 1 0 0;0 1 0 0;0 2 0 0	2	0.593629	0	0	0	10.3885
Released_N-Glycan_02.3721	Released_N-Glycan_02.3721	1121.41	Released_N-Glycan_02	3721	1	Z		15 2 1 2	1 2 0 0;2 2 0 0;3 2 0 0;4 2 0 0;5 2 0 0;6 2 0 0;7 2 0 0;8 2 0 0;9 2 0 0;10 2 0 0;11 2 0 0;12 2 0 0;13 2 0 0;14 2 0 0;1 0 0 0;2 0 0 0;3 0 0 0;4 0 0 0;5 0 0 0;6 0 0 0;7 0 0 0;8 0 0 0;9 0 0 0;10 0 0 0;11 0 0 0;12 0 0 0;13 0 0 0;14 0 0 0;1 1 0 0;2 1 0 0;3 1 0 0;4 1 0 0;5 1 0 0;6 1 0 0;7 1 0 0;8 1 0 0;9 1 0 0;10 1 0 0;11 1 0 0;12 1 0 0;13 1 0 0;14 1 0 0;1 2 1 0;2 2 1 0;3 2 1 0;4 2 1 0;5 2 1 0;6 2 1 0;…	3	0.593574	0	0	0	28.4915
Released_N-Glycan_01.3139	Released_N-Glycan_01.3139	1121.91	Released_N-Glycan_01	3139	1	Z		9 2 0 2	1 2 0 0;2 2 0 0;3 2 0 0;4 2 0 0;5 2 0 0;6 2 0 0;7 2 0 0;8 2 0 0;1 0 0 0;2 0 0 0;3 0 0 0;4 0 0 0;5 0 0 0;6 0 0 0;7 0 0 0;8 0 0 0;1 1 0 0;2 1 0 0;3 1 0 0;4 1 0 0;5 1 0 0;6 1 0 0;7 1 0 0;8 1 0 0;0 1 0 0;0 2 0 0;0 1 0 1;0 2 0 1;0 0 0 1;1 0 0 1;2 0 0 1;3 0 0 1;0 0 0 2;1 0 0 2;2 0 0 2;3 0 0 2	2	0.593315	0	0	0	10.6797
Released_N-Glycan_02.3200	Released_N-Glycan_02.3200	1112.9	Released_N-Glycan_02	3200	1	Z		10 2 0 1	1 2 0 0;2 2 0 0;3 2 0 0;4 2 0 0;5 2 0 0;6 2 0 0;7 2 0 0;8 2 0 0;9 2 0 0;1 0 0 0;2 0 0 0;3 0 0 0;4 0 0 0;5 0 0 0;6 0 0 0;7 0 0 0;8 0 0 0;9 0 0 0;1 1 0 0;2 1 0 0;3 1 0 0;4 1 0 0;5 1 0 0;6 1 0 0;7 1 0 0;8 1 0 0;9 1 0 0;0 1 0 0;0 2 0 0;0 1 0 1;0 2 0 1;0 0 0 1;1 0 0 1;2 0 0 1;3 0 0 1;0 0 0 2;1 0 0 2;2 0 0 2;3 0 0 2	2	0.593119	0	0	0	11.5658
Released_N-Glycan_03.4098	Released_N-Glycan_03.4098	964.349	Released_N-Glycan_03	4098	1	Z		13 2 0 2	1 2 0 0;2 2 0 0;3 2 0 0;4 2 0 0;5 2 0 0;6 2 0 0;7 2 0 0;8 2 0 0;9 2 0 0;10 2 0 0;11 2 0 0;12 2 0 0;1 0 0 0;2 0 0 0;3 0 0 0;4 0 0 0;5 0 0 0;6 0 0 0;7 0 0 0;8 0 0 0;9 0 0 0;10 0 0 0;11 0 0 0;12 0 0 0;1 1 0 0;2 1 0 0;3 1 0 0;4 1 0 0;5 1 0 0;6 1 0 0;7 1 0 0;8 1 0 0;9 1 0 0;10 1 0 0;11 1 0 0;12 1 0 0;0 1 0 0;0 2 0 0;0 1 0 1;0 2 0 1;0 0 0 1;1 0 0 1;2 0 0 1;3 0 0 1;0 0 0 2;1 0 0 2;2 0 0 2;3 0 0 2	3	0.592755	0	0	0	14.2261
Released_N-Glycan_03.2867	Released_N-Glycan_03.2867	870.319	Released_N-Glycan_03	2867	1	Z		7 2 0 1	1 2 0 0;2 2 0 0;3 2 0 0;4 2 0 0;5 2 0 0;6 2 0 0;1 0 0 0;2 0 0 0;3 0 0 0;4 0 0 0;5 0 0 0;6 0 0 0;1 1 0 0;2 1 0 0;3 1 0 0;4 1 0 0;5 1 0 0;6 1 0 0;0 1 0 0;0 2 0 0;0 1 0 1;0 2 0 1;0 0 0 1;1 0 0 1;2 0 0 1;3 0 0 1;0 0 0 2;1 0 0 2;2 0 0 2;3 0 0 2	2	0.592732	0	0	0	8.89098
Released_N-Glycan_02.3595	Released_N-Glycan_02.3595	869.818	Released_N-Glycan_02	3595	1	Z		7 2 0 1	1 2 0 0;2 2 0 0;3 2 0 0;4 2 0 0;5 2 0 0;6 2 0 0;1 0 0 0;2 0 0 0;3 0 0 0;4 0 0 0;5 0 0 0;6 0 0 0;1 1 0 0;2 1 0 0;3 1 0 0;4 1 0 0;5 1 0 0;6 1 0 0;0 1 0 0;0 2 0 0;0 1 0 1;0 2 0 1;0 0 0 1;1 0 0 1;2 0 0 1;3 0 0 1;0 0 0 2;1 0 0 2;2 0 0 2;3 0 0 2	2	0.592529	0	0	0	8.88794
Released_N-Glycan_03.3183	Released_N-Glycan_03.3183	950.844	Released_N-Glycan_03	3183	1	Z		8 2 0 1	1 2 0 0;2 2 0 0;3 2 0 0;4 2 0 0;5 2 0 0;6 2 0 0;7 2 0 0;1 0 0 0;2 0 0 0;3 0 0 0;4 0 0 0;5 0 0 0;6 0 0 0;7 0 0 0;1 1 0 0;2 1 0 0;3 1 0 0;4 1 0 0;5 1 0 0;6 1 0 0;7 1 0 0;0 1 0 0;0 2 0 0;0 1 0 1;0 2 0 1;0 0 0 1;1 0 0 1;2 0 0 1;3 0 0 1;0 0 0 2;1 0 0 2;2 0 0 2;3 0 0 2	2	0.592171	0	0	0	9.77081
Released_N-Glycan_04.3730	Released_N-Glycan_04.3730	1112.9	Released_N-Glycan_04	3730	1	Z		10 2 0 1	1 2 0 0;2 2 0 0;3 2 0 0;4 2 0 0;5 2 0 0;6 2 0 0;7 2 0 0;8 2 0 0;9 2 0 0;1 0 0 0;2 0 0 0;3 0 0 0;4 0 0 0;5 0 0 0;6 0 0 0;7 0 0 0;8 0 0 0;9 0 0 0;1 1 0 0;2 1 0 0;3 1 0 0;4 1 0 0;5 1 0 0;6 1 0 0;7 1 0 0;8 1 0 0;9 1 0 0;0 1 0 0;0 2 0 0;0 1 0 1;0 2 0 1;0 0 0 1;1 0 0 1;2 0 0 1;3 0 0 1;0 0 0 2;1 0 0 2;2 0 0 2;3 0 0 2	2	0.592139	0	0	0	11.5467
Released_N-Glycan_01.3559	Released_N-Glycan_01.3559	1202.44	Released_N-Glycan_01	3559	1	Z		10 2 0 2	1 2 0 0;2 2 0 0;3 2 0 0;4 2 0 0;5 2 0 0;6 2 0 0;7 2 0 0;8 2 0 0;9 2 0 0;1 0 0 0;2 0 0 0;3 0 0 0;4 0 0 0;5 0 0 0;6 0 0 0;7 0 0 0;8 0 0 0;9 0 0 0;1 1 0 0;2 1 0 0;3 1 0 0;4 1 0 0;5 1 0 0;6 1 0 0;7 1 0 0;8 1 0 0;9 1 0 0;0 1 0 0;0 2 0 0;0 1 0 1;0 2 0 1;0 0 0 1;1 0 0 1;2 0 0 1;3 0 0 1;0 0 0 2;1 0 0 2;2 0 0 2;3 0 0 2	2	0.592112	0	0	0	11.5462
Released_N-Glycan_03.3276	Released_N-Glycan_03.3276	1121.41	Released_N-Glycan_03	3276	1	Z		9 2 0 2	1 2 0 0;2 2 0 0;3 2 0 0;4 2 0 0;5 2 0 0;6 2 0 0;7 2 0 0;8 2 0 0;1 0 0 0;2 0 0 0;3 0 0 0;4 0 0 0;5 0 0 0;6 0 0 0;7 0 0 0;8 0 0 0;1 1 0 0;2 1 0 0;3 1 0 0;4 1 0 0;5 1 0 0;6 1 0 0;7 1 0 0;8 1 0 0;0 1 0 0;0 2 0 0;0 1 0 1;0 2 0 1;0 0 0 1;1 0 0 1;2 0 0 1;3 0 0 1;0 0 0 2;1 0 0 2;2 0 0 2;3 0 0 2	2	0.59109	0	0	0	10.6396
Released_N-Glycan_04.3769	Released_N-Glycan_04.3769	1193.92	Released_N-Glycan_04	3769	1	Z		11 2 0 1	1 2 0 0;2 2 0 0;3 2 0 0;4 2 0 0;5 2 0 0;6 2 0 0;7 2 0 0;8 2 0 0;9 2 0 0;10 2 0 0;1 0 0 0;2 0 0 0;3 0 0 0;4 0 0 0;5 0 0 0;6 0 0 0;7 0 0 0;8 0 0 0;9 0 0 0;10 0 0 0;1 1 0 0;2 1 0 0;3 1 0 0;4 1 0 0;5 1 0 0;6 1 0 0;7 1 0 0;8 1 0 0;9 1 0 0;10 1 0 0;0 1 0 0;0 2 0 0;0 1 0 1;0 2 0 1;0 0 0 1;1 0 0 1;2 0 0 1;3 0 0 1;0 0 0 2;1 0 0 2;2 0 0 2;3 0 0 2	2	0.591002	0	0	0	12.411
Released_N-Glycan_03.4162	Released_N-Glycan_03.4162	1121.41	Released_N-Glycan_03	4162	1	Z		9 2 0 2	1 2 0 0;2 2 0 0;3 2 0 0;4 2 0 0;5 2 0 0;6 2 0 0;7 2 0 0;8 2 0 0;1 0 0 0;2 0 0 0;3 0 0 0;4 0 0 0;5 0 0 0;6 0 0 0;7 0 0 0;8 0 0 0;1 1 0 0;2 1 0 0;3 1 0 0;4 1 0 0;5 1 0 0;6 1 0 0;7 1 0 0;8 1 0 0;0 1 0 0;0 2 0 0;0 1 0 1;0 2 0 1;0 0 0 1;1 0 0 1;2 0 0 1;3 0 0 1;0 0 0 2;1 0 0 2;2 0 0 2;3 0 0 2	2	0.590793	0	0	0	10.6343
Released_N-Glycan_04.3424	Released_N-Glycan_04.3424	1023.36	Released_N-Glycan_04	3424	1	Z		10 2 0 0	1 2 0 0;2 2 0 0;3 2 0 0;4 2 0 0;5 2 0 0;6 2 0 0;7 2 0 0;8 2 0 0;9 2 0 0;1 0 0 0;2 0 0 0;3 0 0 0;4 0 0 0;5 0 0 0;6 0 0 0;7 0 0 0;8 0 0 0;9 0 0 0;1 1 0 0;2 1 0 0;3 1 0 0;4 1 0 0;5 1 0 0;6 1 0 0;7 1 0 0;8 1 0 0;9 1 0 0;0 1 0 0;0 2 0 0	2	0.590312	0	0	0	8.55952
Released_N-Glycan_02.3331	Released_N-Glycan_02.3331	1193.92	Released_N-Glycan_02	3331	1	Z		11 2 0 1	1 2 0 0;2 2 0 0;3 2 0 0;4 2 0 0;5 2 0 0;6 2 0 0;7 2 0 0;8 2 0 0;9 2 0 0;10 2 0 0;1 0 0 0;2 0 0 0;3 0 0 0;4 0 0 0;5 0 0 0;6 0 0 0;7 0 0 0;8 0 0 0;9 0 0 0;10 0 0 0;1 1 0 0;2 1 0 0;3 1 0 0;4 1 0 0;5 1 0 0;6 1 0 0;7 1 0 0;8 1 0 0;9 1 0 0;10 1 0 0;0 1 0 0;0 2 0 0;0 1 0 1;0 2 0 1;0 0 0 1;1 0 0 1;2 0 0 1;3 0 0 1;0 0 0 2;1 0 0 2;2 0 0 2;3 0 0 2	2	0.590005	0	0	0	12.3901
Released_N-Glycan_03.3268	Released_N-Glycan_03.3268	1023.36	Released_N-Glycan_03	3268	1	Z		10 2 0 0	1 2 0 0;2 2 0 0;3 2 0 0;4 2 0 0;5 2 0 0;6 2 0 0;7 2 0 0;8 2 0 0;9 2 0 0;1 0 0 0;2 0 0 0;3 0 0 0;4 0 0 0;5 0 0 0;6 0 0 0;7 0 0 0;8 0 0 0;9 0 0 0;1 1 0 0;2 1 0 0;3 1 0 0;4 1 0 0;5 1 0 0;6 1 0 0;7 1 0 0;8 1 0 0;9 1 0 0;0 1 0 0;0 2 0 0	2	0.589856	0	0	0	8.55291
Released_N-Glycan_04.4059	Released_N-Glycan_04.4059	1113.4	Released_N-Glycan_04	4059	1	Z		10 2 0 1	1 2 0 0;2 2 0 0;3 2 0 0;4 2 0 0;5 2 0 0;6 2 0 0;7 2 0 0;8 2 0 0;9 2 0 0;1 0 0 0;2 0 0 0;3 0 0 0;4 0 0 0;5 0 0 0;6 0 0 0;7 0 0 0;8 0 0 0;9 0 0 0;1 1 0 0;2 1 0 0;3 1 0 0;4 1 0 0;5 1 0 0;6 1 0 0;7 1 0 0;8 1 0 0;9 1 0 0;0 1 0 0;0 2 0 0;0 1 0 1;0 2 0 1;0 0 0 1;1 0 0 1;2 0 0 1;3 0 0 1;0 0 0 2;1 0 0 2;2 0 0 2;3 0 0 2	2	0.589828	0	0	0	11.5016
Released_N-Glycan_01.2970	Released_N-Glycan_01.2970	878.331	Released_N-Glycan_01	2970	1	Z		6 2 0 2	1 2 0 0;2 2 0 0;3 2 0 0;4 2 0 0;5 2 0 0;1 0 0 0;2 0 0 0;3 0 0 0;4 0 0 0;5 0 0 0;1 1 0 0;2 1 0 0;3 1 0 0;4 1 0 0;5 1 0 0;0 1 0 0;0 2 0 0;0 1 0 1;0 2 0 1;0 0 0 1;1 0 0 1;2 0 0 1;3 0 0 1;0 0 0 2;1 0 0 2;2 0 0 2;3 0 0 2	2	0.589775	0	0	0	7.96196
Released_N-Glycan_01.3981	Released_N-Glycan_01.3981	1121.41	Released_N-Glycan_01	3981	1	Z		9 2 0 2	1 2 0 0;2 2 0 0;3 2 0 0;4 2 0 0;5 2 0 0;6 2 0 0;7 2 0 0;8 2 0 0;1 0 0 0;2 0 0 0;3 0 0 0;4 0 0 0;5 0 0 0;6 0 0 0;7 0 0 0;8 0 0 0;1 1 0 0;2 1 0 0;3 1 0 0;4 1 0 0;5 1 0 0;6 1 0 0;7 1 0 0;8 1 0 0;0 1 0 0;0 2 0 0;0 1 0 1;0 2 0 1;0 0 0 1;1 0 0 1;2 0 0 1;3 0 0 1;0 0 0 2;1 0 0 2;2 0 0 2;3 0 0 2	2	0.589683	0	0	0	10.6143
Released_N-Glycan_01.4022	Released_N-Glycan_01.4022	1040.88	Released_N-Glycan_01	4022	1	Z		8 2 0 2	1 2 0 0;2 2 0 0;3 2 0 0;4 2 0 0;5 2 0 0;6 2 0 0;7 2 0 0;1 0 0 0;2 0 0 0;3 0 0 0;4 0 0 0;5 0 0 0;6 0 0 0;7 0 0 0;1 1 0 0;2 1 0 0;3 1 0 0;4 1 0 0;5 1 0 0;6 1 0 0;7 1 0 0;0 1 0 0;0 2 0 0;0 1 0 1;0 2 0 1;0 0 0 1;1 0 0 1;2 0 0 1;3 0 0 1;0 0 0 2;1 0 0 2;2 0 0 2;3 0 0 2	2	0.589493	0	0	0	9.72664
Released_N-Glycan_01.3596	Released_N-Glycan_01.3596	1121.41	Released_N-Glycan_01	3596	1	Z		15 2 1 2	1 2 0 0;2 2 0 0;3 2 0 0;4 2 0 0;5 2 0 0;6 2 0 0;7 2 0 0;8 2 0 0;9 2 0 0;10 2 0 0;11 2 0 0;12 2 0 0;13 2 0 0;14 2 0 0;1 0 0 0;2 0 0 0;3 0 0 0;4 0 0 0;5 0 0 0;6 0 0 0;7 0 0 0;8 0 0 0;9 0 0 0;10 0 0 0;11 0 0 0;12 0 0 0;13 0 0 0;14 0 0 0;1 1 0 0;2 1 0 0;3 1 0 0;4 1 0 0;5 1 0 0;6 1 0 0;7 1 0 0;8 1 0 0;9 1 0 0;10 1 0 0;11 1 0 0;12 1 0 0;13 1 0 0;14 1 0 0;1 2 1 0;2 2 1 0;3 2 1 0;4 2 1 0;5 2 1 0;6 2 1 0;…	3	0.588916	0	0	0	28.268
Released_N-Glycan_04.3555	Released_N-Glycan_04.3555	1266.44	Released_N-Glycan_04	3555	1	Z		13 2 0 0	1 2 0 0;2 2 0 0;3 2 0 0;4 2 0 0;5 2 0 0;6 2 0 0;7 2 0 0;8 2 0 0;9 2 0 0;10 2 0 0;11 2 0 0;12 2 0 0;1 0 0 0;2 0 0 0;3 0 0 0;4 0 0 0;5 0 0 0;6 0 0 0;7 0 0 0;8 0 0 0;9 0 0 0;10 0 0 0;11 0 0 0;12 0 0 0;1 1 0 0;2 1 0 0;3 1 0 0;4 1 0 0;5 1 0 0;6 1 0 0;7 1 0 0;8 1 0 0;9 1 0 0;10 1 0 0;11 1 0 0;12 1 0 0;0 1 0 0;0 2 0 0	2	0.588911	0	0	0	11.1893
Released_N-Glycan_03.3839	Released_N-Glycan_03.3839	1193.92	Released_N-Glycan_03	3839	1	Z		11 2 0 1	1 2 0 0;2 2 0 0;3 2 0 0;4 2 0 0;5 2 0 0;6 2 0 0;7 2 0 0;8 2 0 0;9 2 0 0;10 2 0 0;1 0 0 0;2 0 0 0;3 0 0 0;4 0 0 0;5 0 0 0;6 0 0 0;7 0 0 0;8 0 0 0;9 0 0 0;10 0 0 0;1 1 0 0;2 1 0 0;3 1 0 0;4 1 0 0;5 1 0 0;6 1 0 0;7 1 0 0;8 1 0 0;9 1 0 0;10 1 0 0;0 1 0 0;0 2 0 0;0 1 0 1;0 2 0 1;0 0 0 1;1 0 0 1;2 0 0 1;3 0 0 1;0 0 0 2;1 0 0 2;2 0 0 2;3 0 0 2	2	0.588801	0	0	0	12.3648
Released_N-Glycan_02.3285	Released_N-Glycan_02.3285	1194.43	Released_N-Glycan_02	3285	1	Z		11 2 0 1	1 2 0 0;2 2 0 0;3 2 0 0;4 2 0 0;5 2 0 0;6 2 0 0;7 2 0 0;8 2 0 0;9 2 0 0;10 2 0 0;1 0 0 0;2 0 0 0;3 0 0 0;4 0 0 0;5 0 0 0;6 0 0 0;7 0 0 0;8 0 0 0;9 0 0 0;10 0 0 0;1 1 0 0;2 1 0 0;3 1 0 0;4 1 0 0;5 1 0 0;6 1 0 0;7 1 0 0;8 1 0 0;9 1 0 0;10 1 0 0;0 1 0 0;0 2 0 0;0 1 0 1;0 2 0 1;0 0 0 1;1 0 0 1;2 0 0 1;3 0 0 1;0 0 0 2;1 0 0 2;2 0 0 2;3 0 0 2	2	0.588744	0	0	0	12.3636
Released_N-Glycan_02.3681	Released_N-Glycan_02.3681	1185.41	Released_N-Glycan_02	3681	1	Z		12 2 0 0	1 2 0 0;2 2 0 0;3 2 0 0;4 2 0 0;5 2 0 0;6 2 0 0;7 2 0 0;8 2 0 0;9 2 0 0;10 2 0 0;11 2 0 0;1 0 0 0;2 0 0 0;3 0 0 0;4 0 0 0;5 0 0 0;6 0 0 0;7 0 0 0;8 0 0 0;9 0 0 0;10 0 0 0;11 0 0 0;1 1 0 0;2 1 0 0;3 1 0 0;4 1 0 0;5 1 0 0;6 1 0 0;7 1 0 0;8 1 0 0;9 1 0 0;10 1 0 0;11 1 0 0;0 1 0 0;0 2 0 0	2	0.588729	0	0	0	10.3028
Released_N-Glycan_04.3289	Released_N-Glycan_04.3289	1112.9	Released_N-Glycan_04	3289	1	Z		10 2 0 1	1 2 0 0;2 2 0 0;3 2 0 0;4 2 0 0;5 2 0 0;6 2 0 0;7 2 0 0;8 2 0 0;9 2 0 0;1 0 0 0;2 0 0 0;3 0 0 0;4 0 0 0;5 0 0 0;6 0 0 0;7 0 0 0;8 0 0 0;9 0 0 0;1 1 0 0;2 1 0 0;3 1 0 0;4 1 0 0;5 1 0 0;6 1 0 0;7 1 0 0;8 1 0 0;9 1 0 0;0 1 0 0;0 2 0 0;0 1 0 1;0 2 0 1;0 0 0 1;1 0 0 1;2 0 0 1;3 0 0 1;0 0 0 2;1 0 0 2;2 0 0 2;3 0 0 2	2	0.588711	0	0	0	11.4799
Released_N-Glycan_04.3765	Released_N-Glycan_04.3765	1121.41	Released_N-Glycan_04	3765	1	Z		9 2 0 2	1 2 0 0;2 2 0 0;3 2 0 0;4 2 0 0;5 2 0 0;6 2 0 0;7 2 0 0;8 2 0 0;1 0 0 0;2 0 0 0;3 0 0 0;4 0 0 0;5 0 0 0;6 0 0 0;7 0 0 0;8 0 0 0;1 1 0 0;2 1 0 0;3 1 0 0;4 1 0 0;5 1 0 0;6 1 0 0;7 1 0 0;8 1 0 0;0 1 0 0;0 2 0 0;0 1 0 1;0 2 0 1;0 0 0 1;1 0 0 1;2 0 0 1;3 0 0 1;0 0 0 2;1 0 0 2;2 0 0 2;3 0 0 2	2	0.588702	0	0	0	10.5966
Released_N-Glycan_02.3280	Released_N-Glycan_02.3280	1121.41	Released_N-Glycan_02	3280	1	Z		9 2 0 2	1 2 0 0;2 2 0 0;3 2 0 0;4 2 0 0;5 2 0 0;6 2 0 0;7 2 0 0;8 2 0 0;1 0 0 0;2 0 0 0;3 0 0 0;4 0 0 0;5 0 0 0;6 0 0 0;7 0 0 0;8 0 0 0;1 1 0 0;2 1 0 0;3 1 0 0;4 1 0 0;5 1 0 0;6 1 0 0;7 1 0 0;8 1 0 0;0 1 0 0;0 2 0 0;0 1 0 1;0 2 0 1;0 0 0 1;1 0 0 1;2 0 0 1;3 0 0 1;0 0 0 2;1 0 0 2;2 0 0 2;3 0 0 2	2	0.588012	0	0	0	10.5842
Released_N-Glycan_04.3796	Released_N-Glycan_04.3796	1266.94	Released_N-Glycan_04	3796	1	Z		13 2 0 0	1 2 0 0;2 2 0 0;3 2 0 0;4 2 0 0;5 2 0 0;6 2 0 0;7 2 0 0;8 2 0 0;9 2 0 0;10 2 0 0;11 2 0 0;12 2 0 0;1 0 0 0;2 0 0 0;3 0 0 0;4 0 0 0;5 0 0 0;6 0 0 0;7 0 0 0;8 0 0 0;9 0 0 0;10 0 0 0;11 0 0 0;12 0 0 0;1 1 0 0;2 1 0 0;3 1 0 0;4 1 0 0;5 1 0 0;6 1 0 0;7 1 0 0;8 1 0 0;9 1 0 0;10 1 0 0;11 1 0 0;12 1 0 0;0 1 0 0;0 2 0 0	2	0.586416	0	0	0	11.1419
Released_N-Glycan_03.3332	Released_N-Glycan_03.3332	1202.94	Released_N-Glycan_03	3332	1	Z		10 2 0 2	1 2 0 0;2 2 0 0;3 2 0 0;4 2 0 0;5 2 0 0;6 2 0 0;7 2 0 0;8 2 0 0;9 2 0 0;1 0 0 0;2 0 0 0;3 0 0 0;4 0 0 0;5 0 0 0;6 0 0 0;7 0 0 0;8 0 0 0;9 0 0 0;1 1 0 0;2 1 0 0;3 1 0 0;4 1 0 0;5 1 0 0;6 1 0 0;7 1 0 0;8 1 0 0;9 1 0 0;0 1 0 0;0 2 0 0;0 1 0 1;0 2 0 1;0 0 0 1;1 0 0 1;2 0 0 1;3 0 0 1;0 0 0 2;1 0 0 2;2 0 0 2;3 0 0 2	2	0.586405	0	0	0	11.4349
Released_N-Glycan_02.2501	Released_N-Glycan_02.2501	1031.87	Released_N-Glycan_02	2501	1	Z		9 2 0 1	1 2 0 0;2 2 0 0;3 2 0 0;4 2 0 0;5 2 0 0;6 2 0 0;7 2 0 0;8 2 0 0;1 0 0 0;2 0 0 0;3 0 0 0;4 0 0 0;5 0 0 0;6 0 0 0;7 0 0 0;8 0 0 0;1 1 0 0;2 1 0 0;3 1 0 0;4 1 0 0;5 1 0 0;6 1 0 0;7 1 0 0;8 1 0 0;0 1 0 0;0 2 0 0;0 1 0 1;0 2 0 1;0 0 0 1;1 0 0 1;2 0 0 1;3 0 0 1;0 0 0 2;1 0 0 2;2 0 0 2;3 0 0 2	2	0.586274	0	0	0	10.5529
Released_N-Glycan_04.3447	Released_N-Glycan_04.3447	959.358	Released_N-Glycan_04	3447	1	Z		7 2 0 2	1 2 0 0;2 2 0 0;3 2 0 0;4 2 0 0;5 2 0 0;6 2 0 0;1 0 0 0;2 0 0 0;3 0 0 0;4 0 0 0;5 0 0 0;6 0 0 0;1 1 0 0;2 1 0 0;3 1 0 0;4 1 0 0;5 1 0 0;6 1 0 0;0 1 0 0;0 2 0 0;0 1 0 1;0 2 0 1;0 0 0 1;1 0 0 1;2 0 0 1;3 0 0 1;0 0 0 2;1 0 0 2;2 0 0 2;3 0 0 2	2	0.58617	0	0	0	8.79256
Released_N-Glycan_04.3000	Released_N-Glycan_04.3000	950.844	Released_N-Glycan_04	3000	1	Z		8 2 0 1	1 2 0 0;2 2 0 0;3 2 0 0;4 2 0 0;5 2 0 0;6 2 0 0;7 2 0 0;1 0 0 0;2 0 0 0;3 0 0 0;4 0 0 0;5 0 0 0;6 0 0 0;7 0 0 0;1 1 0 0;2 1 0 0;3 1 0 0;4 1 0 0;5 1 0 0;6 1 0 0;7 1 0 0;0 1 0 0;0 2 0 0;0 1 0 1;0 2 0 1;0 0 0 1;1 0 0 1;2 0 0 1;3 0 0 1;0 0 0 2;1 0 0 2;2 0 0 2;3 0 0 2	2	0.58611	0	0	0	9.67082
Released_N-Glycan_03.3698	Released_N-Glycan_03.3698	869.818	Released_N-Glycan_03	3698	1	Z		7 2 0 1	1 2 0 0;2 2 0 0;3 2 0 0;4 2 0 0;5 2 0 0;6 2 0 0;1 0 0 0;2 0 0 0;3 0 0 0;4 0 0 0;5 0 0 0;6 0 0 0;1 1 0 0;2 1 0 0;3 1 0 0;4 1 0 0;5 1 0 0;6 1 0 0;0 1 0 0;0 2 0 0;0 1 0 1;0 2 0 1;0 0 0 1;1 0 0 1;2 0 0 1;3 0 0 1;0 0 0 2;1 0 0 2;2 0 0 2;3 0 0 2	2	0.586002	0	0	0	8.79004
Released_N-Glycan_03.3759	Released_N-Glycan_03.3759	1023.36	Released_N-Glycan_03	3759	1	Z		10 2 0 0	1 2 0 0;2 2 0 0;3 2 0 0;4 2 0 0;5 2 0 0;6 2 0 0;7 2 0 0;8 2 0 0;9 2 0 0;1 0 0 0;2 0 0 0;3 0 0 0;4 0 0 0;5 0 0 0;6 0 0 0;7 0 0 0;8 0 0 0;9 0 0 0;1 1 0 0;2 1 0 0;3 1 0 0;4 1 0 0;5 1 0 0;6 1 0 0;7 1 0 0;8 1 0 0;9 1 0 0;0 1 0 0;0 2 0 0	2	0.585774	0	0	0	8.49372
Released_N-Glycan_03.3608	Released_N-Glycan_03.3608	959.358	Released_N-Glycan_03	3608	1	Z		7 2 0 2	1 2 0 0;2 2 0 0;3 2 0 0;4 2 0 0;5 2 0 0;6 2 0 0;1 0 0 0;2 0 0 0;3 0 0 0;4 0 0 0;5 0 0 0;6 0 0 0;1 1 0 0;2 1 0 0;3 1 0 0;4 1 0 0;5 1 0 0;6 1 0 0;0 1 0 0;0 2 0 0;0 1 0 1;0 2 0 1;0 0 0 1;1 0 0 1;2 0 0 1;3 0 0 1;0 0 0 2;1 0 0 2;2 0 0 2;3 0 0 2	2	0.585719	0	0	0	8.78578
Released_N-Glycan_04.4315	Released_N-Glycan_04.4315	1185.41	Released_N-Glycan_04	4315	1	Z		12 2 0 0	1 2 0 0;2 2 0 0;3 2 0 0;4 2 0 0;5 2 0 0;6 2 0 0;7 2 0 0;8 2 0 0;9 2 0 0;10 2 0 0;11 2 0 0;1 0 0 0;2 0 0 0;3 0 0 0;4 0 0 0;5 0 0 0;6 0 0 0;7 0 0 0;8 0 0 0;9 0 0 0;10 0 0 0;11 0 0 0;1 1 0 0;2 1 0 0;3 1 0 0;4 1 0 0;5 1 0 0;6 1 0 0;7 1 0 0;8 1 0 0;9 1 0 0;10 1 0 0;11 1 0 0;0 1 0 0;0 2 0 0	2	0.585672	0	0	0	10.2493
Released_N-Glycan_01.3420	Released_N-Glycan_01.3420	959.358	Released_N-Glycan_01	3420	1	Z		7 2 0 2	1 2 0 0;2 2 0 0;3 2 0 0;4 2 0 0;5 2 0 0;6 2 0 0;1 0 0 0;2 0 0 0;3 0 0 0;4 0 0 0;5 0 0 0;6 0 0 0;1 1 0 0;2 1 0 0;3 1 0 0;4 1 0 0;5 1 0 0;6 1 0 0;0 1 0 0;0 2 0 0;0 1 0 1;0 2 0 1;0 0 0 1;1 0 0 1;2 0 0 1;3 0 0 1;0 0 0 2;1 0 0 2;2 0 0 2;3 0 0 2	2	0.585341	0	0	0	8.78011
Released_N-Glycan_03.3651	Released_N-Glycan_03.3651	1031.87	Released_N-Glycan_03	3651	1	Z		9 2 0 1	1 2 0 0;2 2 0 0;3 2 0 0;4 2 0 0;5 2 0 0;6 2 0 0;7 2 0 0;8 2 0 0;1 0 0 0;2 0 0 0;3 0 0 0;4 0 0 0;5 0 0 0;6 0 0 0;7 0 0 0;8 0 0 0;1 1 0 0;2 1 0 0;3 1 0 0;4 1 0 0;5 1 0 0;6 1 0 0;7 1 0 0;8 1 0 0;0 1 0 0;0 2 0 0;0 1 0 1;0 2 0 1;0 0 0 1;1 0 0 1;2 0 0 1;3 0 0 1;0 0 0 2;1 0 0 2;2 0 0 2;3 0 0 2	2	0.584864	0	0	0	10.5275
Released_N-Glycan_04.3453	Released_N-Glycan_04.3453	1121.91	Released_N-Glycan_04	3453	1	Z		9 2 0 2	1 2 0 0;2 2 0 0;3 2 0 0;4 2 0 0;5 2 0 0;6 2 0 0;7 2 0 0;8 2 0 0;1 0 0 0;2 0 0 0;3 0 0 0;4 0 0 0;5 0 0 0;6 0 0 0;7 0 0 0;8 0 0 0;1 1 0 0;2 1 0 0;3 1 0 0;4 1 0 0;5 1 0 0;6 1 0 0;7 1 0 0;8 1 0 0;0 1 0 0;0 2 0 0;0 1 0 1;0 2 0 1;0 0 0 1;1 0 0 1;2 0 0 1;3 0 0 1;0 0 0 2;1 0 0 2;2 0 0 2;3 0 0 2	2	0.584747	0	0	0	10.5255
Released_N-Glycan_04.3600	Released_N-Glycan_04.3600	1185.91	Released_N-Glycan_04	3600	1	Z		12 2 0 0	1 2 0 0;2 2 0 0;3 2 0 0;4 2 0 0;5 2 0 0;6 2 0 0;7 2 0 0;8 2 0 0;9 2 0 0;10 2 0 0;11 2 0 0;1 0 0 0;2 0 0 0;3 0 0 0;4 0 0 0;5 0 0 0;6 0 0 0;7 0 0 0;8 0 0 0;9 0 0 0;10 0 0 0;11 0 0 0;1 1 0 0;2 1 0 0;3 1 0 0;4 1 0 0;5 1 0 0;6 1 0 0;7 1 0 0;8 1 0 0;9 1 0 0;10 1 0 0;11 1 0 0;0 1 0 0;0 2 0 0	2	0.584558	0	0	0	10.2298
Released_N-Glycan_04.4117	Released_N-Glycan_04.4117	1113.4	Released_N-Glycan_04	4117	1	Z		10 2 0 1	1 2 0 0;2 2 0 0;3 2 0 0;4 2 0 0;5 2 0 0;6 2 0 0;7 2 0 0;8 2 0 0;9 2 0 0;1 0 0 0;2 0 0 0;3 0 0 0;4 0 0 0;5 0 0 0;6 0 0 0;7 0 0 0;8 0 0 0;9 0 0 0;1 1 0 0;2 1 0 0;3 1 0 0;4 1 0 0;5 1 0 0;6 1 0 0;7 1 0 0;8 1 0 0;9 1 0 0;0 1 0 0;0 2 0 0;0 1 0 1;0 2 0 1;0 0 0 1;1 0 0 1;2 0 0 1;3 0 0 1;0 0 0 2;1 0 0 2;2 0 0 2;3 0 0 2	2	0.584292	0	0	0	11.3937
Released_N-Glycan_02.3677	Released_N-Glycan_02.3677	1121.41	Released_N-Glycan_02	3677	1	Z		15 2 1 2	1 2 0 0;2 2 0 0;3 2 0 0;4 2 0 0;5 2 0 0;6 2 0 0;7 2 0 0;8 2 0 0;9 2 0 0;10 2 0 0;11 2 0 0;12 2 0 0;13 2 0 0;14 2 0 0;1 0 0 0;2 0 0 0;3 0 0 0;4 0 0 0;5 0 0 0;6 0 0 0;7 0 0 0;8 0 0 0;9 0 0 0;10 0 0 0;11 0 0 0;12 0 0 0;13 0 0 0;14 0 0 0;1 1 0 0;2 1 0 0;3 1 0 0;4 1 0 0;5 1 0 0;6 1 0 0;7 1 0 0;8 1 0 0;9 1 0 0;10 1 0 0;11 1 0 0;12 1 0 0;13 1 0 0;14 1 0 0;1 2 1 0;2 2 1 0;3 2 1 0;4 2 1 0;5 2 1 0;6 2 1 0;…	3	0.584201	0	0	0	28.0416
Released_N-Glycan_02.3067	Released_N-Glycan_02.3067	1040.38	Released_N-Glycan_02	3067	1	Z		8 2 0 2	1 2 0 0;2 2 0 0;3 2 0 0;4 2 0 0;5 2 0 0;6 2 0 0;7 2 0 0;1 0 0 0;2 0 0 0;3 0 0 0;4 0 0 0;5 0 0 0;6 0 0 0;7 0 0 0;1 1 0 0;2 1 0 0;3 1 0 0;4 1 0 0;5 1 0 0;6 1 0 0;7 1 0 0;0 1 0 0;0 2 0 0;0 1 0 1;0 2 0 1;0 0 0 1;1 0 0 1;2 0 0 1;3 0 0 1;0 0 0 2;1 0 0 2;2 0 0 2;3 0 0 2	2	0.584008	0	0	0	9.63613
Released_N-Glycan_03.4144	Released_N-Glycan_03.4144	1018.37	Released_N-Glycan_03	4144	1	Z		14 2 0 2	1 2 0 0;2 2 0 0;3 2 0 0;4 2 0 0;5 2 0 0;6 2 0 0;7 2 0 0;8 2 0 0;9 2 0 0;10 2 0 0;11 2 0 0;12 2 0 0;13 2 0 0;1 0 0 0;2 0 0 0;3 0 0 0;4 0 0 0;5 0 0 0;6 0 0 0;7 0 0 0;8 0 0 0;9 0 0 0;10 0 0 0;11 0 0 0;12 0 0 0;13 0 0 0;1 1 0 0;2 1 0 0;3 1 0 0;4 1 0 0;5 1 0 0;6 1 0 0;7 1 0 0;8 1 0 0;9 1 0 0;10 1 0 0;11 1 0 0;12 1 0 0;13 1 0 0;0 1 0 0;0 2 0 0;0 1 0 1;0 2 0 1;0 0 0 1;1 0 0 1;2 0 0 1;3 0 0 1;0 0 0 2;1 0…	3	0.583749	0	0	0	14.8856
Released_N-Glycan_04.3431	Released_N-Glycan_04.3431	1202.44	Released_N-Glycan_04	3431	1	Z		10 2 0 2	1 2 0 0;2 2 0 0;3 2 0 0;4 2 0 0;5 2 0 0;6 2 0 0;7 2 0 0;8 2 0 0;9 2 0 0;1 0 0 0;2 0 0 0;3 0 0 0;4 0 0 0;5 0 0 0;6 0 0 0;7 0 0 0;8 0 0 0;9 0 0 0;1 1 0 0;2 1 0 0;3 1 0 0;4 1 0 0;5 1 0 0;6 1 0 0;7 1 0 0;8 1 0 0;9 1 0 0;0 1 0 0;0 2 0 0;0 1 0 1;0 2 0 1;0 0 0 1;1 0 0 1;2 0 0 1;3 0 0 1;0 0 0 2;1 0 0 2;2 0 0 2;3 0 0 2	2	0.583673	0	0	0	11.3816
Released_N-Glycan_03.3491	Released_N-Glycan_03.3491	1202.94	Released_N-Glycan_03	3491	1	Z		10 2 0 2	1 2 0 0;2 2 0 0;3 2 0 0;4 2 0 0;5 2 0 0;6 2 0 0;7 2 0 0;8 2 0 0;9 2 0 0;1 0 0 0;2 0 0 0;3 0 0 0;4 0 0 0;5 0 0 0;6 0 0 0;7 0 0 0;8 0 0 0;9 0 0 0;1 1 0 0;2 1 0 0;3 1 0 0;4 1 0 0;5 1 0 0;6 1 0 0;7 1 0 0;8 1 0 0;9 1 0 0;0 1 0 0;0 2 0 0;0 1 0 1;0 2 0 1;0 0 0 1;1 0 0 1;2 0 0 1;3 0 0 1;0 0 0 2;1 0 0 2;2 0 0 2;3 0 0 2	2	0.583563	0	0	0	11.3795
Released_N-Glycan_03.3532	Released_N-Glycan_03.3532	1121.91	Released_N-Glycan_03	3532	1	Z		9 2 0 2	1 2 0 0;2 2 0 0;3 2 0 0;4 2 0 0;5 2 0 0;6 2 0 0;7 2 0 0;8 2 0 0;1 0 0 0;2 0 0 0;3 0 0 0;4 0 0 0;5 0 0 0;6 0 0 0;7 0 0 0;8 0 0 0;1 1 0 0;2 1 0 0;3 1 0 0;4 1 0 0;5 1 0 0;6 1 0 0;7 1 0 0;8 1 0 0;0 1 0 0;0 2 0 0;0 1 0 1;0 2 0 1;0 0 0 1;1 0 0 1;2 0 0 1;3 0 0 1;0 0 0 2;1 0 0 2;2 0 0 2;3 0 0 2	2	0.583561	0	0	0	10.5041
Released_N-Glycan_02.3814	Released_N-Glycan_02.3814	1266.94	Released_N-Glycan_02	3814	1	Z		13 2 0 0	1 2 0 0;2 2 0 0;3 2 0 0;4 2 0 0;5 2 0 0;6 2 0 0;7 2 0 0;8 2 0 0;9 2 0 0;10 2 0 0;11 2 0 0;12 2 0 0;1 0 0 0;2 0 0 0;3 0 0 0;4 0 0 0;5 0 0 0;6 0 0 0;7 0 0 0;8 0 0 0;9 0 0 0;10 0 0 0;11 0 0 0;12 0 0 0;1 1 0 0;2 1 0 0;3 1 0 0;4 1 0 0;5 1 0 0;6 1 0 0;7 1 0 0;8 1 0 0;9 1 0 0;10 1 0 0;11 1 0 0;12 1 0 0;0 1 0 0;0 2 0 0	2	0.583524	0	0	0	11.087
Released_N-Glycan_01.3703	Released_N-Glycan_01.3703	1121.41	Released_N-Glycan_01	3703	1	Z		9 2 0 2	1 2 0 0;2 2 0 0;3 2 0 0;4 2 0 0;5 2 0 0;6 2 0 0;7 2 0 0;8 2 0 0;1 0 0 0;2 0 0 0;3 0 0 0;4 0 0 0;5 0 0 0;6 0 0 0;7 0 0 0;8 0 0 0;1 1 0 0;2 1 0 0;3 1 0 0;4 1 0 0;5 1 0 0;6 1 0 0;7 1 0 0;8 1 0 0;0 1 0 0;0 2 0 0;0 1 0 1;0 2 0 1;0 0 0 1;1 0 0 1;2 0 0 1;3 0 0 1;0 0 0 2;1 0 0 2;2 0 0 2;3 0 0 2	2	0.583285	0	0	0	10.4991
Released_N-Glycan_04.3855	Released_N-Glycan_04.3855	1104.89	Released_N-Glycan_04	3855	1	Z		11 2 0 0	1 2 0 0;2 2 0 0;3 2 0 0;4 2 0 0;5 2 0 0;6 2 0 0;7 2 0 0;8 2 0 0;9 2 0 0;10 2 0 0;1 0 0 0;2 0 0 0;3 0 0 0;4 0 0 0;5 0 0 0;6 0 0 0;7 0 0 0;8 0 0 0;9 0 0 0;10 0 0 0;1 1 0 0;2 1 0 0;3 1 0 0;4 1 0 0;5 1 0 0;6 1 0 0;7 1 0 0;8 1 0 0;9 1 0 0;10 1 0 0;0 1 0 0;0 2 0 0	2	0.5832	0	0	0	9.33119
Released_N-Glycan_03.3323	Released_N-Glycan_03.3323	1121.41	Released_N-Glycan_03	3323	1	Z		15 2 1 2	1 2 0 0;2 2 0 0;3 2 0 0;4 2 0 0;5 2 0 0;6 2 0 0;7 2 0 0;8 2 0 0;9 2 0 0;10 2 0 0;11 2 0 0;12 2 0 0;13 2 0 0;14 2 0 0;1 0 0 0;2 0 0 0;3 0 0 0;4 0 0 0;5 0 0 0;6 0 0 0;7 0 0 0;8 0 0 0;9 0 0 0;10 0 0 0;11 0 0 0;12 0 0 0;13 0 0 0;14 0 0 0;1 1 0 0;2 1 0 0;3 1 0 0;4 1 0 0;5 1 0 0;6 1 0 0;7 1 0 0;8 1 0 0;9 1 0 0;10 1 0 0;11 1 0 0;12 1 0 0;13 1 0 0;14 1 0 0;1 2 1 0;2 2 1 0;3 2 1 0;4 2 1 0;5 2 1 0;6 2 1 0;…	3	0.583034	0	0	0	27.9856
Released_N-Glycan_04.4110	Released_N-Glycan_04.4110	951.347	Released_N-Glycan_04	4110	1	Z		8 2 0 1	1 2 0 0;2 2 0 0;3 2 0 0;4 2 0 0;5 2 0 0;6 2 0 0;7 2 0 0;1 0 0 0;2 0 0 0;3 0 0 0;4 0 0 0;5 0 0 0;6 0 0 0;7 0 0 0;1 1 0 0;2 1 0 0;3 1 0 0;4 1 0 0;5 1 0 0;6 1 0 0;7 1 0 0;0 1 0 0;0 2 0 0;0 1 0 1;0 2 0 1;0 0 0 1;1 0 0 1;2 0 0 1;3 0 0 1;0 0 0 2;1 0 0 2;2 0 0 2;3 0 0 2	2	0.582883	0	0	0	9.61757
Released_N-Glycan_01.3765	Released_N-Glycan_01.3765	1283.97	Released_N-Glycan_01	3765	1	Z		11 2 0 2	1 2 0 0;2 2 0 0;3 2 0 0;4 2 0 0;5 2 0 0;6 2 0 0;7 2 0 0;8 2 0 0;9 2 0 0;10 2 0 0;1 0 0 0;2 0 0 0;3 0 0 0;4 0 0 0;5 0 0 0;6 0 0 0;7 0 0 0;8 0 0 0;9 0 0 0;10 0 0 0;1 1 0 0;2 1 0 0;3 1 0 0;4 1 0 0;5 1 0 0;6 1 0 0;7 1 0 0;8 1 0 0;9 1 0 0;10 1 0 0;0 1 0 0;0 2 0 0;0 1 0 1;0 2 0 1;0 0 0 1;1 0 0 1;2 0 0 1;3 0 0 1;0 0 0 2;1 0 0 2;2 0 0 2;3 0 0 2	2	0.582553	0	0	0	12.2336
Released_N-Glycan_03.3713	Released_N-Glycan_03.3713	951.347	Released_N-Glycan_03	3713	1	Z		8 2 0 1	1 2 0 0;2 2 0 0;3 2 0 0;4 2 0 0;5 2 0 0;6 2 0 0;7 2 0 0;1 0 0 0;2 0 0 0;3 0 0 0;4 0 0 0;5 0 0 0;6 0 0 0;7 0 0 0;1 1 0 0;2 1 0 0;3 1 0 0;4 1 0 0;5 1 0 0;6 1 0 0;7 1 0 0;0 1 0 0;0 2 0 0;0 1 0 1;0 2 0 1;0 0 0 1;1 0 0 1;2 0 0 1;3 0 0 1;0 0 0 2;1 0 0 2;2 0 0 2;3 0 0 2	2	0.581677	0	0	0	9.59768
Released_N-Glycan_03.3855	Released_N-Glycan_03.3855	1121.41	Released_N-Glycan_03	3855	1	Z		9 2 0 2	1 2 0 0;2 2 0 0;3 2 0 0;4 2 0 0;5 2 0 0;6 2 0 0;7 2 0 0;8 2 0 0;1 0 0 0;2 0 0 0;3 0 0 0;4 0 0 0;5 0 0 0;6 0 0 0;7 0 0 0;8 0 0 0;1 1 0 0;2 1 0 0;3 1 0 0;4 1 0 0;5 1 0 0;6 1 0 0;7 1 0 0;8 1 0 0;0 1 0 0;0 2 0 0;0 1 0 1;0 2 0 1;0 0 0 1;1 0 0 1;2 0 0 1;3 0 0 1;0 0 0 2;1 0 0 2;2 0 0 2;3 0 0 2	2	0.581635	0	0	0	10.4694
Released_N-Glycan_04.3138	Released_N-Glycan_04.3138	878.33	Released_N-Glycan_04	3138	1	Z		6 2 0 2	1 2 0 0;2 2 0 0;3 2 0 0;4 2 0 0;5 2 0 0;1 0 0 0;2 0 0 0;3 0 0 0;4 0 0 0;5 0 0 0;1 1 0 0;2 1 0 0;3 1 0 0;4 1 0 0;5 1 0 0;0 1 0 0;0 2 0 0;0 1 0 1;0 2 0 1;0 0 0 1;1 0 0 1;2 0 0 1;3 0 0 1;0 0 0 2;1 0 0 2;2 0 0 2;3 0 0 2	2	0.581615	0	0	0	7.85181
Released_N-Glycan_02.3782	Released_N-Glycan_02.3782	1194.43	Released_N-Glycan_02	3782	1	Z		11 2 0 1	1 2 0 0;2 2 0 0;3 2 0 0;4 2 0 0;5 2 0 0;6 2 0 0;7 2 0 0;8 2 0 0;9 2 0 0;10 2 0 0;1 0 0 0;2 0 0 0;3 0 0 0;4 0 0 0;5 0 0 0;6 0 0 0;7 0 0 0;8 0 0 0;9 0 0 0;10 0 0 0;1 1 0 0;2 1 0 0;3 1 0 0;4 1 0 0;5 1 0 0;6 1 0 0;7 1 0 0;8 1 0 0;9 1 0 0;10 1 0 0;0 1 0 0;0 2 0 0;0 1 0 1;0 2 0 1;0 0 0 1;1 0 0 1;2 0 0 1;3 0 0 1;0 0 0 2;1 0 0 2;2 0 0 2;3 0 0 2	2	0.581552	0	0	0	12.2126
Released_N-Glycan_02.3167	Released_N-Glycan_02.3167	780.278	Released_N-Glycan_02	3167	1	Z		7 2 0 0	1 2 0 0;2 2 0 0;3 2 0 0;4 2 0 0;5 2 0 0;6 2 0 0;1 0 0 0;2 0 0 0;3 0 0 0;4 0 0 0;5 0 0 0;6 0 0 0;1 1 0 0;2 1 0 0;3 1 0 0;4 1 0 0;5 1 0 0;6 1 0 0;0 1 0 0;0 2 0 0	2	0.581259	0	0	0	5.81259
Released_N-Glycan_01.3516	Released_N-Glycan_01.3516	1018.37	Released_N-Glycan_01	3516	1	Z		14 2 0 2	1 2 0 0;2 2 0 0;3 2 0 0;4 2 0 0;5 2 0 0;6 2 0 0;7 2 0 0;8 2 0 0;9 2 0 0;10 2 0 0;11 2 0 0;12 2 0 0;13 2 0 0;1 0 0 0;2 0 0 0;3 0 0 0;4 0 0 0;5 0 0 0;6 0 0 0;7 0 0 0;8 0 0 0;9 0 0 0;10 0 0 0;11 0 0 0;12 0 0 0;13 0 0 0;1 1 0 0;2 1 0 0;3 1 0 0;4 1 0 0;5 1 0 0;6 1 0 0;7 1 0 0;8 1 0 0;9 1 0 0;10 1 0 0;11 1 0 0;12 1 0 0;13 1 0 0;0 1 0 0;0 2 0 0;0 1 0 1;0 2 0 1;0 0 0 1;1 0 0 1;2 0 0 1;3 0 0 1;0 0 0 2;1 0…	3	0.581153	0	0	0	14.8194
Released_N-Glycan_01.2963	Released_N-Glycan_01.2963	1040.38	Released_N-Glycan_01	2963	1	Z		8 2 0 2	1 2 0 0;2 2 0 0;3 2 0 0;4 2 0 0;5 2 0 0;6 2 0 0;7 2 0 0;1 0 0 0;2 0 0 0;3 0 0 0;4 0 0 0;5 0 0 0;6 0 0 0;7 0 0 0;1 1 0 0;2 1 0 0;3 1 0 0;4 1 0 0;5 1 0 0;6 1 0 0;7 1 0 0;0 1 0 0;0 2 0 0;0 1 0 1;0 2 0 1;0 0 0 1;1 0 0 1;2 0 0 1;3 0 0 1;0 0 0 2;1 0 0 2;2 0 0 2;3 0 0 2	2	0.580921	0	0	0	9.58519
Released_N-Glycan_04.3357	Released_N-Glycan_04.3357	942.331	Released_N-Glycan_04	3357	1	Z		9 2 0 0	1 2 0 0;2 2 0 0;3 2 0 0;4 2 0 0;5 2 0 0;6 2 0 0;7 2 0 0;8 2 0 0;1 0 0 0;2 0 0 0;3 0 0 0;4 0 0 0;5 0 0 0;6 0 0 0;7 0 0 0;8 0 0 0;1 1 0 0;2 1 0 0;3 1 0 0;4 1 0 0;5 1 0 0;6 1 0 0;7 1 0 0;8 1 0 0;0 1 0 0;0 2 0 0	2	0.580751	0	0	0	7.54977
Released_N-Glycan_02.3685	Released_N-Glycan_02.3685	1023.86	Released_N-Glycan_02	3685	1	Z		10 2 0 0	1 2 0 0;2 2 0 0;3 2 0 0;4 2 0 0;5 2 0 0;6 2 0 0;7 2 0 0;8 2 0 0;9 2 0 0;1 0 0 0;2 0 0 0;3 0 0 0;4 0 0 0;5 0 0 0;6 0 0 0;7 0 0 0;8 0 0 0;9 0 0 0;1 1 0 0;2 1 0 0;3 1 0 0;4 1 0 0;5 1 0 0;6 1 0 0;7 1 0 0;8 1 0 0;9 1 0 0;0 1 0 0;0 2 0 0	2	0.5806	0	0	0	8.4187
Released_N-Glycan_04.3535	Released_N-Glycan_04.3535	1347.97	Released_N-Glycan_04	3535	1	Z		14 2 0 0	1 2 0 0;2 2 0 0;3 2 0 0;4 2 0 0;5 2 0 0;6 2 0 0;7 2 0 0;8 2 0 0;9 2 0 0;10 2 0 0;11 2 0 0;12 2 0 0;13 2 0 0;1 0 0 0;2 0 0 0;3 0 0 0;4 0 0 0;5 0 0 0;6 0 0 0;7 0 0 0;8 0 0 0;9 0 0 0;10 0 0 0;11 0 0 0;12 0 0 0;13 0 0 0;1 1 0 0;2 1 0 0;3 1 0 0;4 1 0 0;5 1 0 0;6 1 0 0;7 1 0 0;8 1 0 0;9 1 0 0;10 1 0 0;11 1 0 0;12 1 0 0;13 1 0 0;0 1 0 0;0 2 0 0	2	0.580588	0	0	0	11.902
Released_N-Glycan_01.3514	Released_N-Glycan_01.3514	1032.37	Released_N-Glycan_01	3514	1	Z		9 2 0 1	1 2 0 0;2 2 0 0;3 2 0 0;4 2 0 0;5 2 0 0;6 2 0 0;7 2 0 0;8 2 0 0;1 0 0 0;2 0 0 0;3 0 0 0;4 0 0 0;5 0 0 0;6 0 0 0;7 0 0 0;8 0 0 0;1 1 0 0;2 1 0 0;3 1 0 0;4 1 0 0;5 1 0 0;6 1 0 0;7 1 0 0;8 1 0 0;0 1 0 0;0 2 0 0;0 1 0 1;0 2 0 1;0 0 0 1;1 0 0 1;2 0 0 1;3 0 0 1;0 0 0 2;1 0 0 2;2 0 0 2;3 0 0 2	2	0.580344	0	0	0	10.4462
Released_N-Glycan_03.3385	Released_N-Glycan_03.3385	1202.94	Released_N-Glycan_03	3385	1	Z		10 2 0 2	1 2 0 0;2 2 0 0;3 2 0 0;4 2 0 0;5 2 0 0;6 2 0 0;7 2 0 0;8 2 0 0;9 2 0 0;1 0 0 0;2 0 0 0;3 0 0 0;4 0 0 0;5 0 0 0;6 0 0 0;7 0 0 0;8 0 0 0;9 0 0 0;1 1 0 0;2 1 0 0;3 1 0 0;4 1 0 0;5 1 0 0;6 1 0 0;7 1 0 0;8 1 0 0;9 1 0 0;0 1 0 0;0 2 0 0;0 1 0 1;0 2 0 1;0 0 0 1;1 0 0 1;2 0 0 1;3 0 0 1;0 0 0 2;1 0 0 2;2 0 0 2;3 0 0 2	2	0.580308	0	0	0	11.316
Released_N-Glycan_02.3366	Released_N-Glycan_02.3366	1031.87	Released_N-Glycan_02	3366	1	Z		9 2 0 1	1 2 0 0;2 2 0 0;3 2 0 0;4 2 0 0;5 2 0 0;6 2 0 0;7 2 0 0;8 2 0 0;1 0 0 0;2 0 0 0;3 0 0 0;4 0 0 0;5 0 0 0;6 0 0 0;7 0 0 0;8 0 0 0;1 1 0 0;2 1 0 0;3 1 0 0;4 1 0 0;5 1 0 0;6 1 0 0;7 1 0 0;8 1 0 0;0 1 0 0;0 2 0 0;0 1 0 1;0 2 0 1;0 0 0 1;1 0 0 1;2 0 0 1;3 0 0 1;0 0 0 2;1 0 0 2;2 0 0 2;3 0 0 2	2	0.580299	0	0	0	10.4454
Released_N-Glycan_03.3800	Released_N-Glycan_03.3800	1202.94	Released_N-Glycan_03	3800	1	Z		10 2 0 2	1 2 0 0;2 2 0 0;3 2 0 0;4 2 0 0;5 2 0 0;6 2 0 0;7 2 0 0;8 2 0 0;9 2 0 0;1 0 0 0;2 0 0 0;3 0 0 0;4 0 0 0;5 0 0 0;6 0 0 0;7 0 0 0;8 0 0 0;9 0 0 0;1 1 0 0;2 1 0 0;3 1 0 0;4 1 0 0;5 1 0 0;6 1 0 0;7 1 0 0;8 1 0 0;9 1 0 0;0 1 0 0;0 2 0 0;0 1 0 1;0 2 0 1;0 0 0 1;1 0 0 1;2 0 0 1;3 0 0 1;0 0 0 2;1 0 0 2;2 0 0 2;3 0 0 2	2	0.580191	0	0	0	11.3137
Released_N-Glycan_04.3652	Released_N-Glycan_04.3652	1104.38	Released_N-Glycan_04	3652	1	Z		11 2 0 0	1 2 0 0;2 2 0 0;3 2 0 0;4 2 0 0;5 2 0 0;6 2 0 0;7 2 0 0;8 2 0 0;9 2 0 0;10 2 0 0;1 0 0 0;2 0 0 0;3 0 0 0;4 0 0 0;5 0 0 0;6 0 0 0;7 0 0 0;8 0 0 0;9 0 0 0;10 0 0 0;1 1 0 0;2 1 0 0;3 1 0 0;4 1 0 0;5 1 0 0;6 1 0 0;7 1 0 0;8 1 0 0;9 1 0 0;10 1 0 0;0 1 0 0;0 2 0 0	2	0.580145	0	0	0	9.28232
Released_N-Glycan_03.4104	Released_N-Glycan_03.4104	1024.04	Released_N-Glycan_03	4104	1	Z		10 2 0 0	1 2 0 0;2 2 0 0;3 2 0 0;4 2 0 0;5 2 0 0;6 2 0 0;7 2 0 0;8 2 0 0;9 2 0 0;1 0 0 0;2 0 0 0;3 0 0 0;4 0 0 0;5 0 0 0;6 0 0 0;7 0 0 0;8 0 0 0;9 0 0 0;1 1 0 0;2 1 0 0;3 1 0 0;4 1 0 0;5 1 0 0;6 1 0 0;7 1 0 0;8 1 0 0;9 1 0 0;0 1 0 0;0 2 0 0	2	0.579572	0	0	0	8.40379
Released_N-Glycan_01.1511	Released_N-Glycan_01.1511	1023.37	Released_N-Glycan_01	1511	1	Z		10 2 0 0	1 2 0 0;2 2 0 0;3 2 0 0;4 2 0 0;5 2 0 0;6 2 0 0;7 2 0 0;8 2 0 0;9 2 0 0;1 0 0 0;2 0 0 0;3 0 0 0;4 0 0 0;5 0 0 0;6 0 0 0;7 0 0 0;8 0 0 0;9 0 0 0;1 1 0 0;2 1 0 0;3 1 0 0;4 1 0 0;5 1 0 0;6 1 0 0;7 1 0 0;8 1 0 0;9 1 0 0;0 1 0 0;0 2 0 0	2	0.579158	0	0	0	8.39779
Released_N-Glycan_02.1779	Released_N-Glycan_02.1779	1022.87	Released_N-Glycan_02	1779	1	Z		10 2 0 0	1 2 0 0;2 2 0 0;3 2 0 0;4 2 0 0;5 2 0 0;6 2 0 0;7 2 0 0;8 2 0 0;9 2 0 0;1 0 0 0;2 0 0 0;3 0 0 0;4 0 0 0;5 0 0 0;6 0 0 0;7 0 0 0;8 0 0 0;9 0 0 0;1 1 0 0;2 1 0 0;3 1 0 0;4 1 0 0;5 1 0 0;6 1 0 0;7 1 0 0;8 1 0 0;9 1 0 0;0 1 0 0;0 2 0 0	2	0.579062	0	0	0	8.3964
Released_N-Glycan_04.3522	Released_N-Glycan_04.3522	1194.43	Released_N-Glycan_04	3522	1	Z		11 2 0 1	1 2 0 0;2 2 0 0;3 2 0 0;4 2 0 0;5 2 0 0;6 2 0 0;7 2 0 0;8 2 0 0;9 2 0 0;10 2 0 0;1 0 0 0;2 0 0 0;3 0 0 0;4 0 0 0;5 0 0 0;6 0 0 0;7 0 0 0;8 0 0 0;9 0 0 0;10 0 0 0;1 1 0 0;2 1 0 0;3 1 0 0;4 1 0 0;5 1 0 0;6 1 0 0;7 1 0 0;8 1 0 0;9 1 0 0;10 1 0 0;0 1 0 0;0 2 0 0;0 1 0 1;0 2 0 1;0 0 0 1;1 0 0 1;2 0 0 1;3 0 0 1;0 0 0 2;1 0 0 2;2 0 0 2;3 0 0 2	2	0.578865	0	0	0	12.1562
Released_N-Glycan_01.3287	Released_N-Glycan_01.3287	1121.41	Released_N-Glycan_01	3287	1	Z		9 2 0 2	1 2 0 0;2 2 0 0;3 2 0 0;4 2 0 0;5 2 0 0;6 2 0 0;7 2 0 0;8 2 0 0;1 0 0 0;2 0 0 0;3 0 0 0;4 0 0 0;5 0 0 0;6 0 0 0;7 0 0 0;8 0 0 0;1 1 0 0;2 1 0 0;3 1 0 0;4 1 0 0;5 1 0 0;6 1 0 0;7 1 0 0;8 1 0 0;0 1 0 0;0 2 0 0;0 1 0 1;0 2 0 1;0 0 0 1;1 0 0 1;2 0 0 1;3 0 0 1;0 0 0 2;1 0 0 2;2 0 0 2;3 0 0 2	2	0.578774	0	0	0	10.4179
Released_N-Glycan_03.4034	Released_N-Glycan_03.4034	964.349	Released_N-Glycan_03	4034	1	Z		13 2 0 2	1 2 0 0;2 2 0 0;3 2 0 0;4 2 0 0;5 2 0 0;6 2 0 0;7 2 0 0;8 2 0 0;9 2 0 0;10 2 0 0;11 2 0 0;12 2 0 0;1 0 0 0;2 0 0 0;3 0 0 0;4 0 0 0;5 0 0 0;6 0 0 0;7 0 0 0;8 0 0 0;9 0 0 0;10 0 0 0;11 0 0 0;12 0 0 0;1 1 0 0;2 1 0 0;3 1 0 0;4 1 0 0;5 1 0 0;6 1 0 0;7 1 0 0;8 1 0 0;9 1 0 0;10 1 0 0;11 1 0 0;12 1 0 0;0 1 0 0;0 2 0 0;0 1 0 1;0 2 0 1;0 0 0 1;1 0 0 1;2 0 0 1;3 0 0 1;0 0 0 2;1 0 0 2;2 0 0 2;3 0 0 2	3	0.578341	0	0	0	13.8802
Released_N-Glycan_01.3226	Released_N-Glycan_01.3226	1112.9	Released_N-Glycan_01	3226	1	Z		10 2 0 1	1 2 0 0;2 2 0 0;3 2 0 0;4 2 0 0;5 2 0 0;6 2 0 0;7 2 0 0;8 2 0 0;9 2 0 0;1 0 0 0;2 0 0 0;3 0 0 0;4 0 0 0;5 0 0 0;6 0 0 0;7 0 0 0;8 0 0 0;9 0 0 0;1 1 0 0;2 1 0 0;3 1 0 0;4 1 0 0;5 1 0 0;6 1 0 0;7 1 0 0;8 1 0 0;9 1 0 0;0 1 0 0;0 2 0 0;0 1 0 1;0 2 0 1;0 0 0 1;1 0 0 1;2 0 0 1;3 0 0 1;0 0 0 2;1 0 0 2;2 0 0 2;3 0 0 2	2	0.577654	0	0	0	11.2643
Released_N-Glycan_01.3472	Released_N-Glycan_01.3472	959.358	Released_N-Glycan_01	3472	1	Z		7 2 0 2	1 2 0 0;2 2 0 0;3 2 0 0;4 2 0 0;5 2 0 0;6 2 0 0;1 0 0 0;2 0 0 0;3 0 0 0;4 0 0 0;5 0 0 0;6 0 0 0;1 1 0 0;2 1 0 0;3 1 0 0;4 1 0 0;5 1 0 0;6 1 0 0;0 1 0 0;0 2 0 0;0 1 0 1;0 2 0 1;0 0 0 1;1 0 0 1;2 0 0 1;3 0 0 1;0 0 0 2;1 0 0 2;2 0 0 2;3 0 0 2	2	0.577131	0	0	0	8.65696
Released_N-Glycan_04.3379	Released_N-Glycan_04.3379	1185.91	Released_N-Glycan_04	3379	1	Z		12 2 0 0	1 2 0 0;2 2 0 0;3 2 0 0;4 2 0 0;5 2 0 0;6 2 0 0;7 2 0 0;8 2 0 0;9 2 0 0;10 2 0 0;11 2 0 0;1 0 0 0;2 0 0 0;3 0 0 0;4 0 0 0;5 0 0 0;6 0 0 0;7 0 0 0;8 0 0 0;9 0 0 0;10 0 0 0;11 0 0 0;1 1 0 0;2 1 0 0;3 1 0 0;4 1 0 0;5 1 0 0;6 1 0 0;7 1 0 0;8 1 0 0;9 1 0 0;10 1 0 0;11 1 0 0;0 1 0 0;0 2 0 0	2	0.57711	0	0	0	10.0994
Released_N-Glycan_01.3558	Released_N-Glycan_01.3558	1031.87	Released_N-Glycan_01	3558	1	Z		9 2 0 1	1 2 0 0;2 2 0 0;3 2 0 0;4 2 0 0;5 2 0 0;6 2 0 0;7 2 0 0;8 2 0 0;1 0 0 0;2 0 0 0;3 0 0 0;4 0 0 0;5 0 0 0;6 0 0 0;7 0 0 0;8 0 0 0;1 1 0 0;2 1 0 0;3 1 0 0;4 1 0 0;5 1 0 0;6 1 0 0;7 1 0 0;8 1 0 0;0 1 0 0;0 2 0 0;0 1 0 1;0 2 0 1;0 0 0 1;1 0 0 1;2 0 0 1;3 0 0 1;0 0 0 2;1 0 0 2;2 0 0 2;3 0 0 2	2	0.576583	0	0	0	10.3785
Released_N-Glycan_03.3194	Released_N-Glycan_03.3194	1121.41	Released_N-Glycan_03	3194	1	Z		9 2 0 2	1 2 0 0;2 2 0 0;3 2 0 0;4 2 0 0;5 2 0 0;6 2 0 0;7 2 0 0;8 2 0 0;1 0 0 0;2 0 0 0;3 0 0 0;4 0 0 0;5 0 0 0;6 0 0 0;7 0 0 0;8 0 0 0;1 1 0 0;2 1 0 0;3 1 0 0;4 1 0 0;5 1 0 0;6 1 0 0;7 1 0 0;8 1 0 0;0 1 0 0;0 2 0 0;0 1 0 1;0 2 0 1;0 0 0 1;1 0 0 1;2 0 0 1;3 0 0 1;0 0 0 2;1 0 0 2;2 0 0 2;3 0 0 2	2	0.576329	0	0	0	10.3739
Released_N-Glycan_04.3129	Released_N-Glycan_04.3129	1040.89	Released_N-Glycan_04	3129	1	Z		8 2 0 2	1 2 0 0;2 2 0 0;3 2 0 0;4 2 0 0;5 2 0 0;6 2 0 0;7 2 0 0;1 0 0 0;2 0 0 0;3 0 0 0;4 0 0 0;5 0 0 0;6 0 0 0;7 0 0 0;1 1 0 0;2 1 0 0;3 1 0 0;4 1 0 0;5 1 0 0;6 1 0 0;7 1 0 0;0 1 0 0;0 2 0 0;0 1 0 1;0 2 0 1;0 0 0 1;1 0 0 1;2 0 0 1;3 0 0 1;0 0 0 2;1 0 0 2;2 0 0 2;3 0 0 2	2	0.576224	0	0	0	9.5077
Released_N-Glycan_01.3234	Released_N-Glycan_01.3234	1121.41	Released_N-Glycan_01	3234	1	Z		9 2 0 2	1 2 0 0;2 2 0 0;3 2 0 0;4 2 0 0;5 2 0 0;6 2 0 0;7 2 0 0;8 2 0 0;1 0 0 0;2 0 0 0;3 0 0 0;4 0 0 0;5 0 0 0;6 0 0 0;7 0 0 0;8 0 0 0;1 1 0 0;2 1 0 0;3 1 0 0;4 1 0 0;5 1 0 0;6 1 0 0;7 1 0 0;8 1 0 0;0 1 0 0;0 2 0 0;0 1 0 1;0 2 0 1;0 0 0 1;1 0 0 1;2 0 0 1;3 0 0 1;0 0 0 2;1 0 0 2;2 0 0 2;3 0 0 2	2	0.575551	0	0	0	10.3599
Released_N-Glycan_03.3447	Released_N-Glycan_03.3447	959.357	Released_N-Glycan_03	3447	1	Z		7 2 0 2	1 2 0 0;2 2 0 0;3 2 0 0;4 2 0 0;5 2 0 0;6 2 0 0;1 0 0 0;2 0 0 0;3 0 0 0;4 0 0 0;5 0 0 0;6 0 0 0;1 1 0 0;2 1 0 0;3 1 0 0;4 1 0 0;5 1 0 0;6 1 0 0;0 1 0 0;0 2 0 0;0 1 0 1;0 2 0 1;0 0 0 1;1 0 0 1;2 0 0 1;3 0 0 1;0 0 0 2;1 0 0 2;2 0 0 2;3 0 0 2	2	0.575485	0	0	0	8.63227
Released_N-Glycan_01.3530	Released_N-Glycan_01.3530	1104.89	Released_N-Glycan_01	3530	1	Z		11 2 0 0	1 2 0 0;2 2 0 0;3 2 0 0;4 2 0 0;5 2 0 0;6 2 0 0;7 2 0 0;8 2 0 0;9 2 0 0;10 2 0 0;1 0 0 0;2 0 0 0;3 0 0 0;4 0 0 0;5 0 0 0;6 0 0 0;7 0 0 0;8 0 0 0;9 0 0 0;10 0 0 0;1 1 0 0;2 1 0 0;3 1 0 0;4 1 0 0;5 1 0 0;6 1 0 0;7 1 0 0;8 1 0 0;9 1 0 0;10 1 0 0;0 1 0 0;0 2 0 0	2	0.574669	0	0	0	9.19471
Released_N-Glycan_03.2574	Released_N-Glycan_03.2574	1040.38	Released_N-Glycan_03	2574	1	Z		8 2 0 2	1 2 0 0;2 2 0 0;3 2 0 0;4 2 0 0;5 2 0 0;6 2 0 0;7 2 0 0;1 0 0 0;2 0 0 0;3 0 0 0;4 0 0 0;5 0 0 0;6 0 0 0;7 0 0 0;1 1 0 0;2 1 0 0;3 1 0 0;4 1 0 0;5 1 0 0;6 1 0 0;7 1 0 0;0 1 0 0;0 2 0 0;0 1 0 1;0 2 0 1;0 0 0 1;1 0 0 1;2 0 0 1;3 0 0 1;0 0 0 2;1 0 0 2;2 0 0 2;3 0 0 2	2	0.573464	0	0	0	9.46215
Released_N-Glycan_04.3276	Released_N-Glycan_04.3276	1031.87	Released_N-Glycan_04	3276	1	Z		9 2 0 1	1 2 0 0;2 2 0 0;3 2 0 0;4 2 0 0;5 2 0 0;6 2 0 0;7 2 0 0;8 2 0 0;1 0 0 0;2 0 0 0;3 0 0 0;4 0 0 0;5 0 0 0;6 0 0 0;7 0 0 0;8 0 0 0;1 1 0 0;2 1 0 0;3 1 0 0;4 1 0 0;5 1 0 0;6 1 0 0;7 1 0 0;8 1 0 0;0 1 0 0;0 2 0 0;0 1 0 1;0 2 0 1;0 0 0 1;1 0 0 1;2 0 0 1;3 0 0 1;0 0 0 2;1 0 0 2;2 0 0 2;3 0 0 2	2	0.573373	0	0	0	10.3207
Released_N-Glycan_01.3486	Released_N-Glycan_01.3486	1113.4	Released_N-Glycan_01	3486	1	Z		10 2 0 1	1 2 0 0;2 2 0 0;3 2 0 0;4 2 0 0;5 2 0 0;6 2 0 0;7 2 0 0;8 2 0 0;9 2 0 0;1 0 0 0;2 0 0 0;3 0 0 0;4 0 0 0;5 0 0 0;6 0 0 0;7 0 0 0;8 0 0 0;9 0 0 0;1 1 0 0;2 1 0 0;3 1 0 0;4 1 0 0;5 1 0 0;6 1 0 0;7 1 0 0;8 1 0 0;9 1 0 0;0 1 0 0;0 2 0 0;0 1 0 1;0 2 0 1;0 0 0 1;1 0 0 1;2 0 0 1;3 0 0 1;0 0 0 2;1 0 0 2;2 0 0 2;3 0 0 2	2	0.573218	0	0	0	11.1778
Released_N-Glycan_04.2710	Released_N-Glycan_04.2710	1023.36	Released_N-Glycan_04	2710	1	Z		10 2 0 0	1 2 0 0;2 2 0 0;3 2 0 0;4 2 0 0;5 2 0 0;6 2 0 0;7 2 0 0;8 2 0 0;9 2 0 0;1 0 0 0;2 0 0 0;3 0 0 0;4 0 0 0;5 0 0 0;6 0 0 0;7 0 0 0;8 0 0 0;9 0 0 0;1 1 0 0;2 1 0 0;3 1 0 0;4 1 0 0;5 1 0 0;6 1 0 0;7 1 0 0;8 1 0 0;9 1 0 0;0 1 0 0;0 2 0 0	2	0.572859	0	0	0	8.30645
Released_N-Glycan_02.3118	Released_N-Glycan_02.3118	1031.87	Released_N-Glycan_02	3118	1	Z		9 2 0 1	1 2 0 0;2 2 0 0;3 2 0 0;4 2 0 0;5 2 0 0;6 2 0 0;7 2 0 0;8 2 0 0;1 0 0 0;2 0 0 0;3 0 0 0;4 0 0 0;5 0 0 0;6 0 0 0;7 0 0 0;8 0 0 0;1 1 0 0;2 1 0 0;3 1 0 0;4 1 0 0;5 1 0 0;6 1 0 0;7 1 0 0;8 1 0 0;0 1 0 0;0 2 0 0;0 1 0 1;0 2 0 1;0 0 0 1;1 0 0 1;2 0 0 1;3 0 0 1;0 0 0 2;1 0 0 2;2 0 0 2;3 0 0 2	2	0.57285	0	0	0	10.3113
Released_N-Glycan_02.3636	Released_N-Glycan_02.3636	1193.92	Released_N-Glycan_02	3636	1	Z		11 2 0 1	1 2 0 0;2 2 0 0;3 2 0 0;4 2 0 0;5 2 0 0;6 2 0 0;7 2 0 0;8 2 0 0;9 2 0 0;10 2 0 0;1 0 0 0;2 0 0 0;3 0 0 0;4 0 0 0;5 0 0 0;6 0 0 0;7 0 0 0;8 0 0 0;9 0 0 0;10 0 0 0;1 1 0 0;2 1 0 0;3 1 0 0;4 1 0 0;5 1 0 0;6 1 0 0;7 1 0 0;8 1 0 0;9 1 0 0;10 1 0 0;0 1 0 0;0 2 0 0;0 1 0 1;0 2 0 1;0 0 0 1;1 0 0 1;2 0 0 1;3 0 0 1;0 0 0 2;1 0 0 2;2 0 0 2;3 0 0 2	2	0.572797	0	0	0	12.0287
Released_N-Glycan_03.3757	Released_N-Glycan_03.3757	1121.41	Released_N-Glycan_03	3757	1	Z		9 2 0 2	1 2 0 0;2 2 0 0;3 2 0 0;4 2 0 0;5 2 0 0;6 2 0 0;7 2 0 0;8 2 0 0;1 0 0 0;2 0 0 0;3 0 0 0;4 0 0 0;5 0 0 0;6 0 0 0;7 0 0 0;8 0 0 0;1 1 0 0;2 1 0 0;3 1 0 0;4 1 0 0;5 1 0 0;6 1 0 0;7 1 0 0;8 1 0 0;0 1 0 0;0 2 0 0;0 1 0 1;0 2 0 1;0 0 0 1;1 0 0 1;2 0 0 1;3 0 0 1;0 0 0 2;1 0 0 2;2 0 0 2;3 0 0 2	2	0.572749	0	0	0	10.3095
Released_N-Glycan_01.3430	Released_N-Glycan_01.3430	1040.89	Released_N-Glycan_01	3430	1	Z		8 2 0 2	1 2 0 0;2 2 0 0;3 2 0 0;4 2 0 0;5 2 0 0;6 2 0 0;7 2 0 0;1 0 0 0;2 0 0 0;3 0 0 0;4 0 0 0;5 0 0 0;6 0 0 0;7 0 0 0;1 1 0 0;2 1 0 0;3 1 0 0;4 1 0 0;5 1 0 0;6 1 0 0;7 1 0 0;0 1 0 0;0 2 0 0;0 1 0 1;0 2 0 1;0 0 0 1;1 0 0 1;2 0 0 1;3 0 0 1;0 0 0 2;1 0 0 2;2 0 0 2;3 0 0 2	2	0.572478	0	0	0	9.44589
Released_N-Glycan_02.3865	Released_N-Glycan_02.3865	1275.45	Released_N-Glycan_02	3865	1	Z		12 2 0 1	1 2 0 0;2 2 0 0;3 2 0 0;4 2 0 0;5 2 0 0;6 2 0 0;7 2 0 0;8 2 0 0;9 2 0 0;10 2 0 0;11 2 0 0;1 0 0 0;2 0 0 0;3 0 0 0;4 0 0 0;5 0 0 0;6 0 0 0;7 0 0 0;8 0 0 0;9 0 0 0;10 0 0 0;11 0 0 0;1 1 0 0;2 1 0 0;3 1 0 0;4 1 0 0;5 1 0 0;6 1 0 0;7 1 0 0;8 1 0 0;9 1 0 0;10 1 0 0;11 1 0 0;0 1 0 0;0 2 0 0;0 1 0 1;0 2 0 1;0 0 0 1;1 0 0 1;2 0 0 1;3 0 0 1;0 0 0 2;1 0 0 2;2 0 0 2;3 0 0 2	2	0.57245	0	0	0	12.8801
Released_N-Glycan_02.3241	Released_N-Glycan_02.3241	861.304	Released_N-Glycan_02	3241	1	Z		8 2 0 0	1 2 0 0;2 2 0 0;3 2 0 0;4 2 0 0;5 2 0 0;6 2 0 0;7 2 0 0;1 0 0 0;2 0 0 0;3 0 0 0;4 0 0 0;5 0 0 0;6 0 0 0;7 0 0 0;1 1 0 0;2 1 0 0;3 1 0 0;4 1 0 0;5 1 0 0;6 1 0 0;7 1 0 0;0 1 0 0;0 2 0 0	2	0.572389	0	0	0	6.58248
Released_N-Glycan_04.3828	Released_N-Glycan_04.3828	1023.36	Released_N-Glycan_04	3828	1	Z		10 2 0 0	1 2 0 0;2 2 0 0;3 2 0 0;4 2 0 0;5 2 0 0;6 2 0 0;7 2 0 0;8 2 0 0;9 2 0 0;1 0 0 0;2 0 0 0;3 0 0 0;4 0 0 0;5 0 0 0;6 0 0 0;7 0 0 0;8 0 0 0;9 0 0 0;1 1 0 0;2 1 0 0;3 1 0 0;4 1 0 0;5 1 0 0;6 1 0 0;7 1 0 0;8 1 0 0;9 1 0 0;0 1 0 0;0 2 0 0	2	0.571835	0	0	0	8.29161
Released_N-Glycan_04.1616	Released_N-Glycan_04.1616	941.839	Released_N-Glycan_04	1616	1	Z		9 2 0 0	1 2 0 0;2 2 0 0;3 2 0 0;4 2 0 0;5 2 0 0;6 2 0 0;7 2 0 0;8 2 0 0;1 0 0 0;2 0 0 0;3 0 0 0;4 0 0 0;5 0 0 0;6 0 0 0;7 0 0 0;8 0 0 0;1 1 0 0;2 1 0 0;3 1 0 0;4 1 0 0;5 1 0 0;6 1 0 0;7 1 0 0;8 1 0 0;0 1 0 0;0 2 0 0	2	0.571527	0	0	0	7.42984
Released_N-Glycan_04.1601	Released_N-Glycan_04.1601	950.353	Released_N-Glycan_04	1601	1	Z		8 2 0 1	1 2 0 0;2 2 0 0;3 2 0 0;4 2 0 0;5 2 0 0;6 2 0 0;7 2 0 0;1 0 0 0;2 0 0 0;3 0 0 0;4 0 0 0;5 0 0 0;6 0 0 0;7 0 0 0;1 1 0 0;2 1 0 0;3 1 0 0;4 1 0 0;5 1 0 0;6 1 0 0;7 1 0 0;0 1 0 0;0 2 0 0;0 1 0 1;0 2 0 1;0 0 0 1;1 0 0 1;2 0 0 1;3 0 0 1;0 0 0 2;1 0 0 2;2 0 0 2;3 0 0 2	2	0.571459	0	0	0	9.42907
Released_N-Glycan_04.3865	Released_N-Glycan_04.3865	1347.97	Released_N-Glycan_04	3865	1	Z		14 2 0 0	1 2 0 0;2 2 0 0;3 2 0 0;4 2 0 0;5 2 0 0;6 2 0 0;7 2 0 0;8 2 0 0;9 2 0 0;10 2 0 0;11 2 0 0;12 2 0 0;13 2 0 0;1 0 0 0;2 0 0 0;3 0 0 0;4 0 0 0;5 0 0 0;6 0 0 0;7 0 0 0;8 0 0 0;9 0 0 0;10 0 0 0;11 0 0 0;12 0 0 0;13 0 0 0;1 1 0 0;2 1 0 0;3 1 0 0;4 1 0 0;5 1 0 0;6 1 0 0;7 1 0 0;8 1 0 0;9 1 0 0;10 1 0 0;11 1 0 0;12 1 0 0;13 1 0 0;0 1 0 0;0 2 0 0	2	0.571391	0	0	0	11.7135
Released_N-Glycan_02.4122	Released_N-Glycan_02.4122	950.845	Released_N-Glycan_02	4122	1	Z		8 2 0 1	1 2 0 0;2 2 0 0;3 2 0 0;4 2 0 0;5 2 0 0;6 2 0 0;7 2 0 0;1 0 0 0;2 0 0 0;3 0 0 0;4 0 0 0;5 0 0 0;6 0 0 0;7 0 0 0;1 1 0 0;2 1 0 0;3 1 0 0;4 1 0 0;5 1 0 0;6 1 0 0;7 1 0 0;0 1 0 0;0 2 0 0;0 1 0 1;0 2 0 1;0 0 0 1;1 0 0 1;2 0 0 1;3 0 0 1;0 0 0 2;1 0 0 2;2 0 0 2;3 0 0 2	2	0.57129	0	0	0	9.42628
Released_N-Glycan_02.3630	Released_N-Glycan_02.3630	1185.91	Released_N-Glycan_02	3630	1	Z		12 2 0 0	1 2 0 0;2 2 0 0;3 2 0 0;4 2 0 0;5 2 0 0;6 2 0 0;7 2 0 0;8 2 0 0;9 2 0 0;10 2 0 0;11 2 0 0;1 0 0 0;2 0 0 0;3 0 0 0;4 0 0 0;5 0 0 0;6 0 0 0;7 0 0 0;8 0 0 0;9 0 0 0;10 0 0 0;11 0 0 0;1 1 0 0;2 1 0 0;3 1 0 0;4 1 0 0;5 1 0 0;6 1 0 0;7 1 0 0;8 1 0 0;9 1 0 0;10 1 0 0;11 1 0 0;0 1 0 0;0 2 0 0	2	0.571257	0	0	0	9.997
Released_N-Glycan_02.1601	Released_N-Glycan_02.1601	941.839	Released_N-Glycan_02	1601	1	Z		9 2 0 0	1 2 0 0;2 2 0 0;3 2 0 0;4 2 0 0;5 2 0 0;6 2 0 0;7 2 0 0;8 2 0 0;1 0 0 0;2 0 0 0;3 0 0 0;4 0 0 0;5 0 0 0;6 0 0 0;7 0 0 0;8 0 0 0;1 1 0 0;2 1 0 0;3 1 0 0;4 1 0 0;5 1 0 0;6 1 0 0;7 1 0 0;8 1 0 0;0 1 0 0;0 2 0 0	2	0.571208	0	0	0	7.42571
Released_N-Glycan_04.3735	Released_N-Glycan_04.3735	1202.44	Released_N-Glycan_04	3735	1	Z		10 2 0 2	1 2 0 0;2 2 0 0;3 2 0 0;4 2 0 0;5 2 0 0;6 2 0 0;7 2 0 0;8 2 0 0;9 2 0 0;1 0 0 0;2 0 0 0;3 0 0 0;4 0 0 0;5 0 0 0;6 0 0 0;7 0 0 0;8 0 0 0;9 0 0 0;1 1 0 0;2 1 0 0;3 1 0 0;4 1 0 0;5 1 0 0;6 1 0 0;7 1 0 0;8 1 0 0;9 1 0 0;0 1 0 0;0 2 0 0;0 1 0 1;0 2 0 1;0 0 0 1;1 0 0 1;2 0 0 1;3 0 0 1;0 0 0 2;1 0 0 2;2 0 0 2;3 0 0 2	2	0.571107	0	0	0	11.1366
Released_N-Glycan_01.3513	Released_N-Glycan_01.3513	869.818	Released_N-Glycan_01	3513	1	Z		7 2 0 1	1 2 0 0;2 2 0 0;3 2 0 0;4 2 0 0;5 2 0 0;6 2 0 0;1 0 0 0;2 0 0 0;3 0 0 0;4 0 0 0;5 0 0 0;6 0 0 0;1 1 0 0;2 1 0 0;3 1 0 0;4 1 0 0;5 1 0 0;6 1 0 0;0 1 0 0;0 2 0 0;0 1 0 1;0 2 0 1;0 0 0 1;1 0 0 1;2 0 0 1;3 0 0 1;0 0 0 2;1 0 0 2;2 0 0 2;3 0 0 2	2	0.570805	0	0	0	8.56207
Released_N-Glycan_02.3389	Released_N-Glycan_02.3389	1104.89	Released_N-Glycan_02	3389	1	Z		11 2 0 0	1 2 0 0;2 2 0 0;3 2 0 0;4 2 0 0;5 2 0 0;6 2 0 0;7 2 0 0;8 2 0 0;9 2 0 0;10 2 0 0;1 0 0 0;2 0 0 0;3 0 0 0;4 0 0 0;5 0 0 0;6 0 0 0;7 0 0 0;8 0 0 0;9 0 0 0;10 0 0 0;1 1 0 0;2 1 0 0;3 1 0 0;4 1 0 0;5 1 0 0;6 1 0 0;7 1 0 0;8 1 0 0;9 1 0 0;10 1 0 0;0 1 0 0;0 2 0 0	2	0.570737	0	0	0	9.13179
Released_N-Glycan_03.3402	Released_N-Glycan_03.3402	1193.92	Released_N-Glycan_03	3402	1	Z		11 2 0 1	1 2 0 0;2 2 0 0;3 2 0 0;4 2 0 0;5 2 0 0;6 2 0 0;7 2 0 0;8 2 0 0;9 2 0 0;10 2 0 0;1 0 0 0;2 0 0 0;3 0 0 0;4 0 0 0;5 0 0 0;6 0 0 0;7 0 0 0;8 0 0 0;9 0 0 0;10 0 0 0;1 1 0 0;2 1 0 0;3 1 0 0;4 1 0 0;5 1 0 0;6 1 0 0;7 1 0 0;8 1 0 0;9 1 0 0;10 1 0 0;0 1 0 0;0 2 0 0;0 1 0 1;0 2 0 1;0 0 0 1;1 0 0 1;2 0 0 1;3 0 0 1;0 0 0 2;1 0 0 2;2 0 0 2;3 0 0 2	2	0.570312	0	0	0	11.9766
Released_N-Glycan_03.3374	Released_N-Glycan_03.3374	1121.41	Released_N-Glycan_03	3374	1	Z		9 2 0 2	1 2 0 0;2 2 0 0;3 2 0 0;4 2 0 0;5 2 0 0;6 2 0 0;7 2 0 0;8 2 0 0;1 0 0 0;2 0 0 0;3 0 0 0;4 0 0 0;5 0 0 0;6 0 0 0;7 0 0 0;8 0 0 0;1 1 0 0;2 1 0 0;3 1 0 0;4 1 0 0;5 1 0 0;6 1 0 0;7 1 0 0;8 1 0 0;0 1 0 0;0 2 0 0;0 1 0 1;0 2 0 1;0 0 0 1;1 0 0 1;2 0 0 1;3 0 0 1;0 0 0 2;1 0 0 2;2 0 0 2;3 0 0 2	2	0.569716	0	0	0	10.2549
Released_N-Glycan_01.3730	Released_N-Glycan_01.3730	1275.45	Released_N-Glycan_01	3730	1	Z		12 2 0 1	1 2 0 0;2 2 0 0;3 2 0 0;4 2 0 0;5 2 0 0;6 2 0 0;7 2 0 0;8 2 0 0;9 2 0 0;10 2 0 0;11 2 0 0;1 0 0 0;2 0 0 0;3 0 0 0;4 0 0 0;5 0 0 0;6 0 0 0;7 0 0 0;8 0 0 0;9 0 0 0;10 0 0 0;11 0 0 0;1 1 0 0;2 1 0 0;3 1 0 0;4 1 0 0;5 1 0 0;6 1 0 0;7 1 0 0;8 1 0 0;9 1 0 0;10 1 0 0;11 1 0 0;0 1 0 0;0 2 0 0;0 1 0 1;0 2 0 1;0 0 0 1;1 0 0 1;2 0 0 1;3 0 0 1;0 0 0 2;1 0 0 2;2 0 0 2;3 0 0 2	2	0.569542	0	0	0	12.8147
Released_N-Glycan_02.3734	Released_N-Glycan_02.3734	1185.91	Released_N-Glycan_02	3734	1	Z		12 2 0 0	1 2 0 0;2 2 0 0;3 2 0 0;4 2 0 0;5 2 0 0;6 2 0 0;7 2 0 0;8 2 0 0;9 2 0 0;10 2 0 0;11 2 0 0;1 0 0 0;2 0 0 0;3 0 0 0;4 0 0 0;5 0 0 0;6 0 0 0;7 0 0 0;8 0 0 0;9 0 0 0;10 0 0 0;11 0 0 0;1 1 0 0;2 1 0 0;3 1 0 0;4 1 0 0;5 1 0 0;6 1 0 0;7 1 0 0;8 1 0 0;9 1 0 0;10 1 0 0;11 1 0 0;0 1 0 0;0 2 0 0	2	0.569399	0	0	0	9.96449
Released_N-Glycan_04.3377	Released_N-Glycan_04.3377	1040.38	Released_N-Glycan_04	3377	1	Z		8 2 0 2	1 2 0 0;2 2 0 0;3 2 0 0;4 2 0 0;5 2 0 0;6 2 0 0;7 2 0 0;1 0 0 0;2 0 0 0;3 0 0 0;4 0 0 0;5 0 0 0;6 0 0 0;7 0 0 0;1 1 0 0;2 1 0 0;3 1 0 0;4 1 0 0;5 1 0 0;6 1 0 0;7 1 0 0;0 1 0 0;0 2 0 0;0 1 0 1;0 2 0 1;0 0 0 1;1 0 0 1;2 0 0 1;3 0 0 1;0 0 0 2;1 0 0 2;2 0 0 2;3 0 0 2	2	0.569385	0	0	0	9.39486
Released_N-Glycan_01.2930	Released_N-Glycan_01.2930	1121.91	Released_N-Glycan_01	2930	1	Z		9 2 0 2	1 2 0 0;2 2 0 0;3 2 0 0;4 2 0 0;5 2 0 0;6 2 0 0;7 2 0 0;8 2 0 0;1 0 0 0;2 0 0 0;3 0 0 0;4 0 0 0;5 0 0 0;6 0 0 0;7 0 0 0;8 0 0 0;1 1 0 0;2 1 0 0;3 1 0 0;4 1 0 0;5 1 0 0;6 1 0 0;7 1 0 0;8 1 0 0;0 1 0 0;0 2 0 0;0 1 0 1;0 2 0 1;0 0 0 1;1 0 0 1;2 0 0 1;3 0 0 1;0 0 0 2;1 0 0 2;2 0 0 2;3 0 0 2	2	0.569357	0	0	0	10.2484
Released_N-Glycan_03.3253	Released_N-Glycan_03.3253	1112.9	Released_N-Glycan_03	3253	1	Z		10 2 0 1	1 2 0 0;2 2 0 0;3 2 0 0;4 2 0 0;5 2 0 0;6 2 0 0;7 2 0 0;8 2 0 0;9 2 0 0;1 0 0 0;2 0 0 0;3 0 0 0;4 0 0 0;5 0 0 0;6 0 0 0;7 0 0 0;8 0 0 0;9 0 0 0;1 1 0 0;2 1 0 0;3 1 0 0;4 1 0 0;5 1 0 0;6 1 0 0;7 1 0 0;8 1 0 0;9 1 0 0;0 1 0 0;0 2 0 0;0 1 0 1;0 2 0 1;0 0 0 1;1 0 0 1;2 0 0 1;3 0 0 1;0 0 0 2;1 0 0 2;2 0 0 2;3 0 0 2	2	0.56935	0	0	0	11.1023
Released_N-Glycan_01.2942	Released_N-Glycan_01.2942	1031.87	Released_N-Glycan_01	2942	1	Z		9 2 0 1	1 2 0 0;2 2 0 0;3 2 0 0;4 2 0 0;5 2 0 0;6 2 0 0;7 2 0 0;8 2 0 0;1 0 0 0;2 0 0 0;3 0 0 0;4 0 0 0;5 0 0 0;6 0 0 0;7 0 0 0;8 0 0 0;1 1 0 0;2 1 0 0;3 1 0 0;4 1 0 0;5 1 0 0;6 1 0 0;7 1 0 0;8 1 0 0;0 1 0 0;0 2 0 0;0 1 0 1;0 2 0 1;0 0 0 1;1 0 0 1;2 0 0 1;3 0 0 1;0 0 0 2;1 0 0 2;2 0 0 2;3 0 0 2	2	0.569313	0	0	0	10.2476
Released_N-Glycan_03.3842	Released_N-Glycan_03.3842	1032.37	Released_N-Glycan_03	3842	1	Z		9 2 0 1	1 2 0 0;2 2 0 0;3 2 0 0;4 2 0 0;5 2 0 0;6 2 0 0;7 2 0 0;8 2 0 0;1 0 0 0;2 0 0 0;3 0 0 0;4 0 0 0;5 0 0 0;6 0 0 0;7 0 0 0;8 0 0 0;1 1 0 0;2 1 0 0;3 1 0 0;4 1 0 0;5 1 0 0;6 1 0 0;7 1 0 0;8 1 0 0;0 1 0 0;0 2 0 0;0 1 0 1;0 2 0 1;0 0 0 1;1 0 0 1;2 0 0 1;3 0 0 1;0 0 0 2;1 0 0 2;2 0 0 2;3 0 0 2	2	0.569068	0	0	0	10.2432
Released_N-Glycan_01.1695	Released_N-Glycan_01.1695	941.839	Released_N-Glycan_01	1695	1	Z		9 2 0 0	1 2 0 0;2 2 0 0;3 2 0 0;4 2 0 0;5 2 0 0;6 2 0 0;7 2 0 0;8 2 0 0;1 0 0 0;2 0 0 0;3 0 0 0;4 0 0 0;5 0 0 0;6 0 0 0;7 0 0 0;8 0 0 0;1 1 0 0;2 1 0 0;3 1 0 0;4 1 0 0;5 1 0 0;6 1 0 0;7 1 0 0;8 1 0 0;0 1 0 0;0 2 0 0	2	0.568963	0	0	0	7.39652
Released_N-Glycan_04.3454	Released_N-Glycan_04.3454	1185.91	Released_N-Glycan_04	3454	1	Z		12 2 0 0	1 2 0 0;2 2 0 0;3 2 0 0;4 2 0 0;5 2 0 0;6 2 0 0;7 2 0 0;8 2 0 0;9 2 0 0;10 2 0 0;11 2 0 0;1 0 0 0;2 0 0 0;3 0 0 0;4 0 0 0;5 0 0 0;6 0 0 0;7 0 0 0;8 0 0 0;9 0 0 0;10 0 0 0;11 0 0 0;1 1 0 0;2 1 0 0;3 1 0 0;4 1 0 0;5 1 0 0;6 1 0 0;7 1 0 0;8 1 0 0;9 1 0 0;10 1 0 0;11 1 0 0;0 1 0 0;0 2 0 0	2	0.568716	0	0	0	9.95252
Released_N-Glycan_03.3433	Released_N-Glycan_03.3433	1202.44	Released_N-Glycan_03	3433	1	Z		10 2 0 2	1 2 0 0;2 2 0 0;3 2 0 0;4 2 0 0;5 2 0 0;6 2 0 0;7 2 0 0;8 2 0 0;9 2 0 0;1 0 0 0;2 0 0 0;3 0 0 0;4 0 0 0;5 0 0 0;6 0 0 0;7 0 0 0;8 0 0 0;9 0 0 0;1 1 0 0;2 1 0 0;3 1 0 0;4 1 0 0;5 1 0 0;6 1 0 0;7 1 0 0;8 1 0 0;9 1 0 0;0 1 0 0;0 2 0 0;0 1 0 1;0 2 0 1;0 0 0 1;1 0 0 1;2 0 0 1;3 0 0 1;0 0 0 2;1 0 0 2;2 0 0 2;3 0 0 2	2	0.568635	0	0	0	11.0884
Released_N-Glycan_04.3552	Released_N-Glycan_04.3552	1104.89	Released_N-Glycan_04	3552	1	Z		11 2 0 0	1 2 0 0;2 2 0 0;3 2 0 0;4 2 0 0;5 2 0 0;6 2 0 0;7 2 0 0;8 2 0 0;9 2 0 0;10 2 0 0;1 0 0 0;2 0 0 0;3 0 0 0;4 0 0 0;5 0 0 0;6 0 0 0;7 0 0 0;8 0 0 0;9 0 0 0;10 0 0 0;1 1 0 0;2 1 0 0;3 1 0 0;4 1 0 0;5 1 0 0;6 1 0 0;7 1 0 0;8 1 0 0;9 1 0 0;10 1 0 0;0 1 0 0;0 2 0 0	2	0.568534	0	0	0	9.09655
Released_N-Glycan_02.1559	Released_N-Glycan_02.1559	941.839	Released_N-Glycan_02	1559	1	Z		9 2 0 0	1 2 0 0;2 2 0 0;3 2 0 0;4 2 0 0;5 2 0 0;6 2 0 0;7 2 0 0;8 2 0 0;1 0 0 0;2 0 0 0;3 0 0 0;4 0 0 0;5 0 0 0;6 0 0 0;7 0 0 0;8 0 0 0;1 1 0 0;2 1 0 0;3 1 0 0;4 1 0 0;5 1 0 0;6 1 0 0;7 1 0 0;8 1 0 0;0 1 0 0;0 2 0 0	2	0.568169	0	0	0	7.3862
Released_N-Glycan_01.3752	Released_N-Glycan_01.3752	1202.94	Released_N-Glycan_01	3752	1	Z		10 2 0 2	1 2 0 0;2 2 0 0;3 2 0 0;4 2 0 0;5 2 0 0;6 2 0 0;7 2 0 0;8 2 0 0;9 2 0 0;1 0 0 0;2 0 0 0;3 0 0 0;4 0 0 0;5 0 0 0;6 0 0 0;7 0 0 0;8 0 0 0;9 0 0 0;1 1 0 0;2 1 0 0;3 1 0 0;4 1 0 0;5 1 0 0;6 1 0 0;7 1 0 0;8 1 0 0;9 1 0 0;0 1 0 0;0 2 0 0;0 1 0 1;0 2 0 1;0 0 0 1;1 0 0 1;2 0 0 1;3 0 0 1;0 0 0 2;1 0 0 2;2 0 0 2;3 0 0 2	2	0.567956	0	0	0	11.0751
Released_N-Glycan_02.3399	Released_N-Glycan_02.3399	1040.38	Released_N-Glycan_02	3399	1	Z		8 2 0 2	1 2 0 0;2 2 0 0;3 2 0 0;4 2 0 0;5 2 0 0;6 2 0 0;7 2 0 0;1 0 0 0;2 0 0 0;3 0 0 0;4 0 0 0;5 0 0 0;6 0 0 0;7 0 0 0;1 1 0 0;2 1 0 0;3 1 0 0;4 1 0 0;5 1 0 0;6 1 0 0;7 1 0 0;0 1 0 0;0 2 0 0;0 1 0 1;0 2 0 1;0 0 0 1;1 0 0 1;2 0 0 1;3 0 0 1;0 0 0 2;1 0 0 2;2 0 0 2;3 0 0 2	2	0.567792	0	0	0	9.36858
Released_N-Glycan_02.3770	Released_N-Glycan_02.3770	1121.41	Released_N-Glycan_02	3770	1	Z		9 2 0 2	1 2 0 0;2 2 0 0;3 2 0 0;4 2 0 0;5 2 0 0;6 2 0 0;7 2 0 0;8 2 0 0;1 0 0 0;2 0 0 0;3 0 0 0;4 0 0 0;5 0 0 0;6 0 0 0;7 0 0 0;8 0 0 0;1 1 0 0;2 1 0 0;3 1 0 0;4 1 0 0;5 1 0 0;6 1 0 0;7 1 0 0;8 1 0 0;0 1 0 0;0 2 0 0;0 1 0 1;0 2 0 1;0 0 0 1;1 0 0 1;2 0 0 1;3 0 0 1;0 0 0 2;1 0 0 2;2 0 0 2;3 0 0 2	2	0.56722	0	0	0	10.21
Released_N-Glycan_03.3797	Released_N-Glycan_03.3797	959.359	Released_N-Glycan_03	3797	1	Z		7 2 0 2	1 2 0 0;2 2 0 0;3 2 0 0;4 2 0 0;5 2 0 0;6 2 0 0;1 0 0 0;2 0 0 0;3 0 0 0;4 0 0 0;5 0 0 0;6 0 0 0;1 1 0 0;2 1 0 0;3 1 0 0;4 1 0 0;5 1 0 0;6 1 0 0;0 1 0 0;0 2 0 0;0 1 0 1;0 2 0 1;0 0 0 1;1 0 0 1;2 0 0 1;3 0 0 1;0 0 0 2;1 0 0 2;2 0 0 2;3 0 0 2	2	0.566321	0	0	0	8.49482
Released_N-Glycan_03.3857	Released_N-Glycan_03.3857	1040.38	Released_N-Glycan_03	3857	1	Z		8 2 0 2	1 2 0 0;2 2 0 0;3 2 0 0;4 2 0 0;5 2 0 0;6 2 0 0;7 2 0 0;1 0 0 0;2 0 0 0;3 0 0 0;4 0 0 0;5 0 0 0;6 0 0 0;7 0 0 0;1 1 0 0;2 1 0 0;3 1 0 0;4 1 0 0;5 1 0 0;6 1 0 0;7 1 0 0;0 1 0 0;0 2 0 0;0 1 0 1;0 2 0 1;0 0 0 1;1 0 0 1;2 0 0 1;3 0 0 1;0 0 0 2;1 0 0 2;2 0 0 2;3 0 0 2	2	0.56578	0	0	0	9.33537
Released_N-Glycan_02.3033	Released_N-Glycan_02.3033	959.357	Released_N-Glycan_02	3033	1	Z		12 2 1 2	1 2 0 0;2 2 0 0;3 2 0 0;4 2 0 0;5 2 0 0;6 2 0 0;7 2 0 0;8 2 0 0;9 2 0 0;10 2 0 0;11 2 0 0;1 0 0 0;2 0 0 0;3 0 0 0;4 0 0 0;5 0 0 0;6 0 0 0;7 0 0 0;8 0 0 0;9 0 0 0;10 0 0 0;11 0 0 0;1 1 0 0;2 1 0 0;3 1 0 0;4 1 0 0;5 1 0 0;6 1 0 0;7 1 0 0;8 1 0 0;9 1 0 0;10 1 0 0;11 1 0 0;1 2 1 0;2 2 1 0;3 2 1 0;4 2 1 0;5 2 1 0;6 2 1 0;7 2 1 0;8 2 1 0;9 2 1 0;10 2 1 0;11 2 1 0;1 0 1 0;2 0 1 0;3 0 1 0;4 0 1 0;5 0 1 0…	3	0.565704	0	0	0	22.0625
Released_N-Glycan_01.3673	Released_N-Glycan_01.3673	1194.43	Released_N-Glycan_01	3673	1	Z		11 2 0 1	1 2 0 0;2 2 0 0;3 2 0 0;4 2 0 0;5 2 0 0;6 2 0 0;7 2 0 0;8 2 0 0;9 2 0 0;10 2 0 0;1 0 0 0;2 0 0 0;3 0 0 0;4 0 0 0;5 0 0 0;6 0 0 0;7 0 0 0;8 0 0 0;9 0 0 0;10 0 0 0;1 1 0 0;2 1 0 0;3 1 0 0;4 1 0 0;5 1 0 0;6 1 0 0;7 1 0 0;8 1 0 0;9 1 0 0;10 1 0 0;0 1 0 0;0 2 0 0;0 1 0 1;0 2 0 1;0 0 0 1;1 0 0 1;2 0 0 1;3 0 0 1;0 0 0 2;1 0 0 2;2 0 0 2;3 0 0 2	2	0.565428	0	0	0	11.874
Released_N-Glycan_03.3482	Released_N-Glycan_03.3482	1121.91	Released_N-Glycan_03	3482	1	Z		9 2 0 2	1 2 0 0;2 2 0 0;3 2 0 0;4 2 0 0;5 2 0 0;6 2 0 0;7 2 0 0;8 2 0 0;1 0 0 0;2 0 0 0;3 0 0 0;4 0 0 0;5 0 0 0;6 0 0 0;7 0 0 0;8 0 0 0;1 1 0 0;2 1 0 0;3 1 0 0;4 1 0 0;5 1 0 0;6 1 0 0;7 1 0 0;8 1 0 0;0 1 0 0;0 2 0 0;0 1 0 1;0 2 0 1;0 0 0 1;1 0 0 1;2 0 0 1;3 0 0 1;0 0 0 2;1 0 0 2;2 0 0 2;3 0 0 2	2	0.565313	0	0	0	10.1756
Released_N-Glycan_01.3369	Released_N-Glycan_01.3369	788.791	Released_N-Glycan_01	3369	1	Z		6 2 0 1	1 2 0 0;2 2 0 0;3 2 0 0;4 2 0 0;5 2 0 0;1 0 0 0;2 0 0 0;3 0 0 0;4 0 0 0;5 0 0 0;1 1 0 0;2 1 0 0;3 1 0 0;4 1 0 0;5 1 0 0;0 1 0 0;0 2 0 0;0 1 0 1;0 2 0 1;0 0 0 1;1 0 0 1;2 0 0 1;3 0 0 1;0 0 0 2;1 0 0 2;2 0 0 2;3 0 0 2	2	0.564952	0	0	0	7.62686
Released_N-Glycan_04.3844	Released_N-Glycan_04.3844	1040.38	Released_N-Glycan_04	3844	1	Z		8 2 0 2	1 2 0 0;2 2 0 0;3 2 0 0;4 2 0 0;5 2 0 0;6 2 0 0;7 2 0 0;1 0 0 0;2 0 0 0;3 0 0 0;4 0 0 0;5 0 0 0;6 0 0 0;7 0 0 0;1 1 0 0;2 1 0 0;3 1 0 0;4 1 0 0;5 1 0 0;6 1 0 0;7 1 0 0;0 1 0 0;0 2 0 0;0 1 0 1;0 2 0 1;0 0 0 1;1 0 0 1;2 0 0 1;3 0 0 1;0 0 0 2;1 0 0 2;2 0 0 2;3 0 0 2	2	0.564769	0	0	0	9.31869
Released_N-Glycan_04.4133	Released_N-Glycan_04.4133	1121.91	Released_N-Glycan_04	4133	1	Z		9 2 0 2	1 2 0 0;2 2 0 0;3 2 0 0;4 2 0 0;5 2 0 0;6 2 0 0;7 2 0 0;8 2 0 0;1 0 0 0;2 0 0 0;3 0 0 0;4 0 0 0;5 0 0 0;6 0 0 0;7 0 0 0;8 0 0 0;1 1 0 0;2 1 0 0;3 1 0 0;4 1 0 0;5 1 0 0;6 1 0 0;7 1 0 0;8 1 0 0;0 1 0 0;0 2 0 0;0 1 0 1;0 2 0 1;0 0 0 1;1 0 0 1;2 0 0 1;3 0 0 1;0 0 0 2;1 0 0 2;2 0 0 2;3 0 0 2	2	0.564714	0	0	0	10.1648
Released_N-Glycan_03.3668	Released_N-Glycan_03.3668	1040.38	Released_N-Glycan_03	3668	1	Z		8 2 0 2	1 2 0 0;2 2 0 0;3 2 0 0;4 2 0 0;5 2 0 0;6 2 0 0;7 2 0 0;1 0 0 0;2 0 0 0;3 0 0 0;4 0 0 0;5 0 0 0;6 0 0 0;7 0 0 0;1 1 0 0;2 1 0 0;3 1 0 0;4 1 0 0;5 1 0 0;6 1 0 0;7 1 0 0;0 1 0 0;0 2 0 0;0 1 0 1;0 2 0 1;0 0 0 1;1 0 0 1;2 0 0 1;3 0 0 1;0 0 0 2;1 0 0 2;2 0 0 2;3 0 0 2	2	0.56471	0	0	0	9.31772
Released_N-Glycan_01.4008	Released_N-Glycan_01.4008	1112.9	Released_N-Glycan_01	4008	1	Z		10 2 0 1	1 2 0 0;2 2 0 0;3 2 0 0;4 2 0 0;5 2 0 0;6 2 0 0;7 2 0 0;8 2 0 0;9 2 0 0;1 0 0 0;2 0 0 0;3 0 0 0;4 0 0 0;5 0 0 0;6 0 0 0;7 0 0 0;8 0 0 0;9 0 0 0;1 1 0 0;2 1 0 0;3 1 0 0;4 1 0 0;5 1 0 0;6 1 0 0;7 1 0 0;8 1 0 0;9 1 0 0;0 1 0 0;0 2 0 0;0 1 0 1;0 2 0 1;0 0 0 1;1 0 0 1;2 0 0 1;3 0 0 1;0 0 0 2;1 0 0 2;2 0 0 2;3 0 0 2	2	0.564577	0	0	0	11.0092
Released_N-Glycan_04.3386	Released_N-Glycan_04.3386	1202.94	Released_N-Glycan_04	3386	1	Z		10 2 0 2	1 2 0 0;2 2 0 0;3 2 0 0;4 2 0 0;5 2 0 0;6 2 0 0;7 2 0 0;8 2 0 0;9 2 0 0;1 0 0 0;2 0 0 0;3 0 0 0;4 0 0 0;5 0 0 0;6 0 0 0;7 0 0 0;8 0 0 0;9 0 0 0;1 1 0 0;2 1 0 0;3 1 0 0;4 1 0 0;5 1 0 0;6 1 0 0;7 1 0 0;8 1 0 0;9 1 0 0;0 1 0 0;0 2 0 0;0 1 0 1;0 2 0 1;0 0 0 1;1 0 0 1;2 0 0 1;3 0 0 1;0 0 0 2;1 0 0 2;2 0 0 2;3 0 0 2	2	0.564334	0	0	0	11.0045
Released_N-Glycan_01.3391	Released_N-Glycan_01.3391	1275.45	Released_N-Glycan_01	3391	1	Z		12 2 0 1	1 2 0 0;2 2 0 0;3 2 0 0;4 2 0 0;5 2 0 0;6 2 0 0;7 2 0 0;8 2 0 0;9 2 0 0;10 2 0 0;11 2 0 0;1 0 0 0;2 0 0 0;3 0 0 0;4 0 0 0;5 0 0 0;6 0 0 0;7 0 0 0;8 0 0 0;9 0 0 0;10 0 0 0;11 0 0 0;1 1 0 0;2 1 0 0;3 1 0 0;4 1 0 0;5 1 0 0;6 1 0 0;7 1 0 0;8 1 0 0;9 1 0 0;10 1 0 0;11 1 0 0;0 1 0 0;0 2 0 0;0 1 0 1;0 2 0 1;0 0 0 1;1 0 0 1;2 0 0 1;3 0 0 1;0 0 0 2;1 0 0 2;2 0 0 2;3 0 0 2	2	0.564236	0	0	0	12.6953
Released_N-Glycan_01.3462	Released_N-Glycan_01.3462	1283.97	Released_N-Glycan_01	3462	1	Z		11 2 0 2	1 2 0 0;2 2 0 0;3 2 0 0;4 2 0 0;5 2 0 0;6 2 0 0;7 2 0 0;8 2 0 0;9 2 0 0;10 2 0 0;1 0 0 0;2 0 0 0;3 0 0 0;4 0 0 0;5 0 0 0;6 0 0 0;7 0 0 0;8 0 0 0;9 0 0 0;10 0 0 0;1 1 0 0;2 1 0 0;3 1 0 0;4 1 0 0;5 1 0 0;6 1 0 0;7 1 0 0;8 1 0 0;9 1 0 0;10 1 0 0;0 1 0 0;0 2 0 0;0 1 0 1;0 2 0 1;0 0 0 1;1 0 0 1;2 0 0 1;3 0 0 1;0 0 0 2;1 0 0 2;2 0 0 2;3 0 0 2	2	0.564191	0	0	0	11.848
Released_N-Glycan_04.3125	Released_N-Glycan_04.3125	869.817	Released_N-Glycan_04	3125	1	Z		7 2 0 1	1 2 0 0;2 2 0 0;3 2 0 0;4 2 0 0;5 2 0 0;6 2 0 0;1 0 0 0;2 0 0 0;3 0 0 0;4 0 0 0;5 0 0 0;6 0 0 0;1 1 0 0;2 1 0 0;3 1 0 0;4 1 0 0;5 1 0 0;6 1 0 0;0 1 0 0;0 2 0 0;0 1 0 1;0 2 0 1;0 0 0 1;1 0 0 1;2 0 0 1;3 0 0 1;0 0 0 2;1 0 0 2;2 0 0 2;3 0 0 2	2	0.564019	0	0	0	8.46028
Released_N-Glycan_01.1694	Released_N-Glycan_01.1694	1031.38	Released_N-Glycan_01	1694	1	Z		9 2 0 1	1 2 0 0;2 2 0 0;3 2 0 0;4 2 0 0;5 2 0 0;6 2 0 0;7 2 0 0;8 2 0 0;1 0 0 0;2 0 0 0;3 0 0 0;4 0 0 0;5 0 0 0;6 0 0 0;7 0 0 0;8 0 0 0;1 1 0 0;2 1 0 0;3 1 0 0;4 1 0 0;5 1 0 0;6 1 0 0;7 1 0 0;8 1 0 0;0 1 0 0;0 2 0 0;0 1 0 1;0 2 0 1;0 0 0 1;1 0 0 1;2 0 0 1;3 0 0 1;0 0 0 2;1 0 0 2;2 0 0 2;3 0 0 2	2	0.563506	0	0	0	10.1431
Released_N-Glycan_01.3161	Released_N-Glycan_01.3161	1194.43	Released_N-Glycan_01	3161	1	Z		11 2 0 1	1 2 0 0;2 2 0 0;3 2 0 0;4 2 0 0;5 2 0 0;6 2 0 0;7 2 0 0;8 2 0 0;9 2 0 0;10 2 0 0;1 0 0 0;2 0 0 0;3 0 0 0;4 0 0 0;5 0 0 0;6 0 0 0;7 0 0 0;8 0 0 0;9 0 0 0;10 0 0 0;1 1 0 0;2 1 0 0;3 1 0 0;4 1 0 0;5 1 0 0;6 1 0 0;7 1 0 0;8 1 0 0;9 1 0 0;10 1 0 0;0 1 0 0;0 2 0 0;0 1 0 1;0 2 0 1;0 0 0 1;1 0 0 1;2 0 0 1;3 0 0 1;0 0 0 2;1 0 0 2;2 0 0 2;3 0 0 2	2	0.563157	0	0	0	11.8263
Released_N-Glycan_02.3874	Released_N-Glycan_02.3874	1266.44	Released_N-Glycan_02	3874	1	Z		13 2 0 0	1 2 0 0;2 2 0 0;3 2 0 0;4 2 0 0;5 2 0 0;6 2 0 0;7 2 0 0;8 2 0 0;9 2 0 0;10 2 0 0;11 2 0 0;12 2 0 0;1 0 0 0;2 0 0 0;3 0 0 0;4 0 0 0;5 0 0 0;6 0 0 0;7 0 0 0;8 0 0 0;9 0 0 0;10 0 0 0;11 0 0 0;12 0 0 0;1 1 0 0;2 1 0 0;3 1 0 0;4 1 0 0;5 1 0 0;6 1 0 0;7 1 0 0;8 1 0 0;9 1 0 0;10 1 0 0;11 1 0 0;12 1 0 0;0 1 0 0;0 2 0 0	2	0.562974	0	0	0	10.6965
Released_N-Glycan_03.3056	Released_N-Glycan_03.3056	959.859	Released_N-Glycan_03	3056	1	Z		7 2 0 2	1 2 0 0;2 2 0 0;3 2 0 0;4 2 0 0;5 2 0 0;6 2 0 0;1 0 0 0;2 0 0 0;3 0 0 0;4 0 0 0;5 0 0 0;6 0 0 0;1 1 0 0;2 1 0 0;3 1 0 0;4 1 0 0;5 1 0 0;6 1 0 0;0 1 0 0;0 2 0 0;0 1 0 1;0 2 0 1;0 0 0 1;1 0 0 1;2 0 0 1;3 0 0 1;0 0 0 2;1 0 0 2;2 0 0 2;3 0 0 2	2	0.562962	0	0	0	8.44443
Released_N-Glycan_03.3740	Released_N-Glycan_03.3740	1194.43	Released_N-Glycan_03	3740	1	Z		11 2 0 1	1 2 0 0;2 2 0 0;3 2 0 0;4 2 0 0;5 2 0 0;6 2 0 0;7 2 0 0;8 2 0 0;9 2 0 0;10 2 0 0;1 0 0 0;2 0 0 0;3 0 0 0;4 0 0 0;5 0 0 0;6 0 0 0;7 0 0 0;8 0 0 0;9 0 0 0;10 0 0 0;1 1 0 0;2 1 0 0;3 1 0 0;4 1 0 0;5 1 0 0;6 1 0 0;7 1 0 0;8 1 0 0;9 1 0 0;10 1 0 0;0 1 0 0;0 2 0 0;0 1 0 1;0 2 0 1;0 0 0 1;1 0 0 1;2 0 0 1;3 0 0 1;0 0 0 2;1 0 0 2;2 0 0 2;3 0 0 2	2	0.562808	0	0	0	11.819
Released_N-Glycan_01.3187	Released_N-Glycan_01.3187	1121.91	Released_N-Glycan_01	3187	1	Z		9 2 0 2	1 2 0 0;2 2 0 0;3 2 0 0;4 2 0 0;5 2 0 0;6 2 0 0;7 2 0 0;8 2 0 0;1 0 0 0;2 0 0 0;3 0 0 0;4 0 0 0;5 0 0 0;6 0 0 0;7 0 0 0;8 0 0 0;1 1 0 0;2 1 0 0;3 1 0 0;4 1 0 0;5 1 0 0;6 1 0 0;7 1 0 0;8 1 0 0;0 1 0 0;0 2 0 0;0 1 0 1;0 2 0 1;0 0 0 1;1 0 0 1;2 0 0 1;3 0 0 1;0 0 0 2;1 0 0 2;2 0 0 2;3 0 0 2	2	0.562667	0	0	0	10.128
Released_N-Glycan_01.2558	Released_N-Glycan_01.2558	950.844	Released_N-Glycan_01	2558	1	Z		8 2 0 1	1 2 0 0;2 2 0 0;3 2 0 0;4 2 0 0;5 2 0 0;6 2 0 0;7 2 0 0;1 0 0 0;2 0 0 0;3 0 0 0;4 0 0 0;5 0 0 0;6 0 0 0;7 0 0 0;1 1 0 0;2 1 0 0;3 1 0 0;4 1 0 0;5 1 0 0;6 1 0 0;7 1 0 0;0 1 0 0;0 2 0 0;0 1 0 1;0 2 0 1;0 0 0 1;1 0 0 1;2 0 0 1;3 0 0 1;0 0 0 2;1 0 0 2;2 0 0 2;3 0 0 2	2	0.562563	0	0	0	9.28229
Released_N-Glycan_01.3778	Released_N-Glycan_01.3778	1185.91	Released_N-Glycan_01	3778	1	Z		12 2 0 0	1 2 0 0;2 2 0 0;3 2 0 0;4 2 0 0;5 2 0 0;6 2 0 0;7 2 0 0;8 2 0 0;9 2 0 0;10 2 0 0;11 2 0 0;1 0 0 0;2 0 0 0;3 0 0 0;4 0 0 0;5 0 0 0;6 0 0 0;7 0 0 0;8 0 0 0;9 0 0 0;10 0 0 0;11 0 0 0;1 1 0 0;2 1 0 0;3 1 0 0;4 1 0 0;5 1 0 0;6 1 0 0;7 1 0 0;8 1 0 0;9 1 0 0;10 1 0 0;11 1 0 0;0 1 0 0;0 2 0 0	2	0.562414	0	0	0	9.84225
Released_N-Glycan_02.2647	Released_N-Glycan_02.2647	1184.92	Released_N-Glycan_02	2647	1	Z		12 2 0 0	1 2 0 0;2 2 0 0;3 2 0 0;4 2 0 0;5 2 0 0;6 2 0 0;7 2 0 0;8 2 0 0;9 2 0 0;10 2 0 0;11 2 0 0;1 0 0 0;2 0 0 0;3 0 0 0;4 0 0 0;5 0 0 0;6 0 0 0;7 0 0 0;8 0 0 0;9 0 0 0;10 0 0 0;11 0 0 0;1 1 0 0;2 1 0 0;3 1 0 0;4 1 0 0;5 1 0 0;6 1 0 0;7 1 0 0;8 1 0 0;9 1 0 0;10 1 0 0;11 1 0 0;0 1 0 0;0 2 0 0	2	0.562002	0	0	0	9.83504
Released_N-Glycan_04.4008	Released_N-Glycan_04.4008	1012.69	Released_N-Glycan_04	4008	1	Z		15 2 0 1	1 2 0 0;2 2 0 0;3 2 0 0;4 2 0 0;5 2 0 0;6 2 0 0;7 2 0 0;8 2 0 0;9 2 0 0;10 2 0 0;11 2 0 0;12 2 0 0;13 2 0 0;14 2 0 0;1 0 0 0;2 0 0 0;3 0 0 0;4 0 0 0;5 0 0 0;6 0 0 0;7 0 0 0;8 0 0 0;9 0 0 0;10 0 0 0;11 0 0 0;12 0 0 0;13 0 0 0;14 0 0 0;1 1 0 0;2 1 0 0;3 1 0 0;4 1 0 0;5 1 0 0;6 1 0 0;7 1 0 0;8 1 0 0;9 1 0 0;10 1 0 0;11 1 0 0;12 1 0 0;13 1 0 0;14 1 0 0;0 1 0 0;0 2 0 0;0 1 0 1;0 2 0 1;0 0 0 1;1 0 0 1;…	3	0.561634	0	0	0	15.1641
Released_N-Glycan_04.3859	Released_N-Glycan_04.3859	1283.97	Released_N-Glycan_04	3859	1	Z		11 2 0 2	1 2 0 0;2 2 0 0;3 2 0 0;4 2 0 0;5 2 0 0;6 2 0 0;7 2 0 0;8 2 0 0;9 2 0 0;10 2 0 0;1 0 0 0;2 0 0 0;3 0 0 0;4 0 0 0;5 0 0 0;6 0 0 0;7 0 0 0;8 0 0 0;9 0 0 0;10 0 0 0;1 1 0 0;2 1 0 0;3 1 0 0;4 1 0 0;5 1 0 0;6 1 0 0;7 1 0 0;8 1 0 0;9 1 0 0;10 1 0 0;0 1 0 0;0 2 0 0;0 1 0 1;0 2 0 1;0 0 0 1;1 0 0 1;2 0 0 1;3 0 0 1;0 0 0 2;1 0 0 2;2 0 0 2;3 0 0 2	2	0.56088	0	0	0	11.7785
Released_N-Glycan_03.3650	Released_N-Glycan_03.3650	869.818	Released_N-Glycan_03	3650	1	Z		7 2 0 1	1 2 0 0;2 2 0 0;3 2 0 0;4 2 0 0;5 2 0 0;6 2 0 0;1 0 0 0;2 0 0 0;3 0 0 0;4 0 0 0;5 0 0 0;6 0 0 0;1 1 0 0;2 1 0 0;3 1 0 0;4 1 0 0;5 1 0 0;6 1 0 0;0 1 0 0;0 2 0 0;0 1 0 1;0 2 0 1;0 0 0 1;1 0 0 1;2 0 0 1;3 0 0 1;0 0 0 2;1 0 0 2;2 0 0 2;3 0 0 2	2	0.560064	0	0	0	8.40096
Released_N-Glycan_02.3133	Released_N-Glycan_02.3133	1040.38	Released_N-Glycan_02	3133	1	Z		8 2 0 2	1 2 0 0;2 2 0 0;3 2 0 0;4 2 0 0;5 2 0 0;6 2 0 0;7 2 0 0;1 0 0 0;2 0 0 0;3 0 0 0;4 0 0 0;5 0 0 0;6 0 0 0;7 0 0 0;1 1 0 0;2 1 0 0;3 1 0 0;4 1 0 0;5 1 0 0;6 1 0 0;7 1 0 0;0 1 0 0;0 2 0 0;0 1 0 1;0 2 0 1;0 0 0 1;1 0 0 1;2 0 0 1;3 0 0 1;0 0 0 2;1 0 0 2;2 0 0 2;3 0 0 2	2	0.559909	0	0	0	9.23849
Released_N-Glycan_04.3228	Released_N-Glycan_04.3228	1113.4	Released_N-Glycan_04	3228	1	Z		10 2 0 1	1 2 0 0;2 2 0 0;3 2 0 0;4 2 0 0;5 2 0 0;6 2 0 0;7 2 0 0;8 2 0 0;9 2 0 0;1 0 0 0;2 0 0 0;3 0 0 0;4 0 0 0;5 0 0 0;6 0 0 0;7 0 0 0;8 0 0 0;9 0 0 0;1 1 0 0;2 1 0 0;3 1 0 0;4 1 0 0;5 1 0 0;6 1 0 0;7 1 0 0;8 1 0 0;9 1 0 0;0 1 0 0;0 2 0 0;0 1 0 1;0 2 0 1;0 0 0 1;1 0 0 1;2 0 0 1;3 0 0 1;0 0 0 2;1 0 0 2;2 0 0 2;3 0 0 2	2	0.559787	0	0	0	10.9158
Released_N-Glycan_01.3645	Released_N-Glycan_01.3645	1112.9	Released_N-Glycan_01	3645	1	Z		10 2 0 1	1 2 0 0;2 2 0 0;3 2 0 0;4 2 0 0;5 2 0 0;6 2 0 0;7 2 0 0;8 2 0 0;9 2 0 0;1 0 0 0;2 0 0 0;3 0 0 0;4 0 0 0;5 0 0 0;6 0 0 0;7 0 0 0;8 0 0 0;9 0 0 0;1 1 0 0;2 1 0 0;3 1 0 0;4 1 0 0;5 1 0 0;6 1 0 0;7 1 0 0;8 1 0 0;9 1 0 0;0 1 0 0;0 2 0 0;0 1 0 1;0 2 0 1;0 0 0 1;1 0 0 1;2 0 0 1;3 0 0 1;0 0 0 2;1 0 0 2;2 0 0 2;3 0 0 2	2	0.559589	0	0	0	10.912
Released_N-Glycan_04.2561	Released_N-Glycan_04.2561	1040.89	Released_N-Glycan_04	2561	1	Z		8 2 0 2	1 2 0 0;2 2 0 0;3 2 0 0;4 2 0 0;5 2 0 0;6 2 0 0;7 2 0 0;1 0 0 0;2 0 0 0;3 0 0 0;4 0 0 0;5 0 0 0;6 0 0 0;7 0 0 0;1 1 0 0;2 1 0 0;3 1 0 0;4 1 0 0;5 1 0 0;6 1 0 0;7 1 0 0;0 1 0 0;0 2 0 0;0 1 0 1;0 2 0 1;0 0 0 1;1 0 0 1;2 0 0 1;3 0 0 1;0 0 0 2;1 0 0 2;2 0 0 2;3 0 0 2	2	0.559371	0	0	0	9.22962
Released_N-Glycan_03.3590	Released_N-Glycan_03.3590	1121.91	Released_N-Glycan_03	3590	1	Z		9 2 0 2	1 2 0 0;2 2 0 0;3 2 0 0;4 2 0 0;5 2 0 0;6 2 0 0;7 2 0 0;8 2 0 0;1 0 0 0;2 0 0 0;3 0 0 0;4 0 0 0;5 0 0 0;6 0 0 0;7 0 0 0;8 0 0 0;1 1 0 0;2 1 0 0;3 1 0 0;4 1 0 0;5 1 0 0;6 1 0 0;7 1 0 0;8 1 0 0;0 1 0 0;0 2 0 0;0 1 0 1;0 2 0 1;0 0 0 1;1 0 0 1;2 0 0 1;3 0 0 1;0 0 0 2;1 0 0 2;2 0 0 2;3 0 0 2	2	0.558721	0	0	0	10.057
Released_N-Glycan_03.1657	Released_N-Glycan_03.1657	950.353	Released_N-Glycan_03	1657	1	Z		8 2 0 1	1 2 0 0;2 2 0 0;3 2 0 0;4 2 0 0;5 2 0 0;6 2 0 0;7 2 0 0;1 0 0 0;2 0 0 0;3 0 0 0;4 0 0 0;5 0 0 0;6 0 0 0;7 0 0 0;1 1 0 0;2 1 0 0;3 1 0 0;4 1 0 0;5 1 0 0;6 1 0 0;7 1 0 0;0 1 0 0;0 2 0 0;0 1 0 1;0 2 0 1;0 0 0 1;1 0 0 1;2 0 0 1;3 0 0 1;0 0 0 2;1 0 0 2;2 0 0 2;3 0 0 2	2	0.558467	0	0	0	9.21471
Released_N-Glycan_03.3739	Released_N-Glycan_03.3739	1112.9	Released_N-Glycan_03	3739	1	Z		10 2 0 1	1 2 0 0;2 2 0 0;3 2 0 0;4 2 0 0;5 2 0 0;6 2 0 0;7 2 0 0;8 2 0 0;9 2 0 0;1 0 0 0;2 0 0 0;3 0 0 0;4 0 0 0;5 0 0 0;6 0 0 0;7 0 0 0;8 0 0 0;9 0 0 0;1 1 0 0;2 1 0 0;3 1 0 0;4 1 0 0;5 1 0 0;6 1 0 0;7 1 0 0;8 1 0 0;9 1 0 0;0 1 0 0;0 2 0 0;0 1 0 1;0 2 0 1;0 0 0 1;1 0 0 1;2 0 0 1;3 0 0 1;0 0 0 2;1 0 0 2;2 0 0 2;3 0 0 2	2	0.558257	0	0	0	10.886
Released_N-Glycan_01.2344	Released_N-Glycan_01.2344	1265.95	Released_N-Glycan_01	2344	1	Z		13 2 0 0	1 2 0 0;2 2 0 0;3 2 0 0;4 2 0 0;5 2 0 0;6 2 0 0;7 2 0 0;8 2 0 0;9 2 0 0;10 2 0 0;11 2 0 0;12 2 0 0;1 0 0 0;2 0 0 0;3 0 0 0;4 0 0 0;5 0 0 0;6 0 0 0;7 0 0 0;8 0 0 0;9 0 0 0;10 0 0 0;11 0 0 0;12 0 0 0;1 1 0 0;2 1 0 0;3 1 0 0;4 1 0 0;5 1 0 0;6 1 0 0;7 1 0 0;8 1 0 0;9 1 0 0;10 1 0 0;11 1 0 0;12 1 0 0;0 1 0 0;0 2 0 0	2	0.558143	0	0	0	10.6047
Released_N-Glycan_04.3627	Released_N-Glycan_04.3627	1032.37	Released_N-Glycan_04	3627	1	Z		9 2 0 1	1 2 0 0;2 2 0 0;3 2 0 0;4 2 0 0;5 2 0 0;6 2 0 0;7 2 0 0;8 2 0 0;1 0 0 0;2 0 0 0;3 0 0 0;4 0 0 0;5 0 0 0;6 0 0 0;7 0 0 0;8 0 0 0;1 1 0 0;2 1 0 0;3 1 0 0;4 1 0 0;5 1 0 0;6 1 0 0;7 1 0 0;8 1 0 0;0 1 0 0;0 2 0 0;0 1 0 1;0 2 0 1;0 0 0 1;1 0 0 1;2 0 0 1;3 0 0 1;0 0 0 2;1 0 0 2;2 0 0 2;3 0 0 2	2	0.557638	0	0	0	10.0375
Released_N-Glycan_04.3298	Released_N-Glycan_04.3298	878.331	Released_N-Glycan_04	3298	1	Z		6 2 0 2	1 2 0 0;2 2 0 0;3 2 0 0;4 2 0 0;5 2 0 0;1 0 0 0;2 0 0 0;3 0 0 0;4 0 0 0;5 0 0 0;1 1 0 0;2 1 0 0;3 1 0 0;4 1 0 0;5 1 0 0;0 1 0 0;0 2 0 0;0 1 0 1;0 2 0 1;0 0 0 1;1 0 0 1;2 0 0 1;3 0 0 1;0 0 0 2;1 0 0 2;2 0 0 2;3 0 0 2	2	0.557229	0	0	0	7.5226
Released_N-Glycan_01.3254	Released_N-Glycan_01.3254	1193.92	Released_N-Glycan_01	3254	1	Z		11 2 0 1	1 2 0 0;2 2 0 0;3 2 0 0;4 2 0 0;5 2 0 0;6 2 0 0;7 2 0 0;8 2 0 0;9 2 0 0;10 2 0 0;1 0 0 0;2 0 0 0;3 0 0 0;4 0 0 0;5 0 0 0;6 0 0 0;7 0 0 0;8 0 0 0;9 0 0 0;10 0 0 0;1 1 0 0;2 1 0 0;3 1 0 0;4 1 0 0;5 1 0 0;6 1 0 0;7 1 0 0;8 1 0 0;9 1 0 0;10 1 0 0;0 1 0 0;0 2 0 0;0 1 0 1;0 2 0 1;0 0 0 1;1 0 0 1;2 0 0 1;3 0 0 1;0 0 0 2;1 0 0 2;2 0 0 2;3 0 0 2	2	0.557071	0	0	0	11.6985
Released_N-Glycan_02.3505	Released_N-Glycan_02.3505	1275.45	Released_N-Glycan_02	3505	1	Z		12 2 0 1	1 2 0 0;2 2 0 0;3 2 0 0;4 2 0 0;5 2 0 0;6 2 0 0;7 2 0 0;8 2 0 0;9 2 0 0;10 2 0 0;11 2 0 0;1 0 0 0;2 0 0 0;3 0 0 0;4 0 0 0;5 0 0 0;6 0 0 0;7 0 0 0;8 0 0 0;9 0 0 0;10 0 0 0;11 0 0 0;1 1 0 0;2 1 0 0;3 1 0 0;4 1 0 0;5 1 0 0;6 1 0 0;7 1 0 0;8 1 0 0;9 1 0 0;10 1 0 0;11 1 0 0;0 1 0 0;0 2 0 0;0 1 0 1;0 2 0 1;0 0 0 1;1 0 0 1;2 0 0 1;3 0 0 1;0 0 0 2;1 0 0 2;2 0 0 2;3 0 0 2	2	0.556872	0	0	0	12.5296
Released_N-Glycan_01.3590	Released_N-Glycan_01.3590	1113.4	Released_N-Glycan_01	3590	1	Z		10 2 0 1	1 2 0 0;2 2 0 0;3 2 0 0;4 2 0 0;5 2 0 0;6 2 0 0;7 2 0 0;8 2 0 0;9 2 0 0;1 0 0 0;2 0 0 0;3 0 0 0;4 0 0 0;5 0 0 0;6 0 0 0;7 0 0 0;8 0 0 0;9 0 0 0;1 1 0 0;2 1 0 0;3 1 0 0;4 1 0 0;5 1 0 0;6 1 0 0;7 1 0 0;8 1 0 0;9 1 0 0;0 1 0 0;0 2 0 0;0 1 0 1;0 2 0 1;0 0 0 1;1 0 0 1;2 0 0 1;3 0 0 1;0 0 0 2;1 0 0 2;2 0 0 2;3 0 0 2	2	0.556753	0	0	0	10.8567
Released_N-Glycan_01.1380	Released_N-Glycan_01.1380	860.812	Released_N-Glycan_01	1380	1	Z		8 2 0 0	1 2 0 0;2 2 0 0;3 2 0 0;4 2 0 0;5 2 0 0;6 2 0 0;7 2 0 0;1 0 0 0;2 0 0 0;3 0 0 0;4 0 0 0;5 0 0 0;6 0 0 0;7 0 0 0;1 1 0 0;2 1 0 0;3 1 0 0;4 1 0 0;5 1 0 0;6 1 0 0;7 1 0 0;0 1 0 0;0 2 0 0	2	0.55669	0	0	0	6.40194
Released_N-Glycan_01.3252	Released_N-Glycan_01.3252	959.358	Released_N-Glycan_01	3252	1	Z		7 2 0 2	1 2 0 0;2 2 0 0;3 2 0 0;4 2 0 0;5 2 0 0;6 2 0 0;1 0 0 0;2 0 0 0;3 0 0 0;4 0 0 0;5 0 0 0;6 0 0 0;1 1 0 0;2 1 0 0;3 1 0 0;4 1 0 0;5 1 0 0;6 1 0 0;0 1 0 0;0 2 0 0;0 1 0 1;0 2 0 1;0 0 0 1;1 0 0 1;2 0 0 1;3 0 0 1;0 0 0 2;1 0 0 2;2 0 0 2;3 0 0 2	2	0.556481	0	0	0	8.34722
Released_N-Glycan_01.3281	Released_N-Glycan_01.3281	1113.4	Released_N-Glycan_01	3281	1	Z		10 2 0 1	1 2 0 0;2 2 0 0;3 2 0 0;4 2 0 0;5 2 0 0;6 2 0 0;7 2 0 0;8 2 0 0;9 2 0 0;1 0 0 0;2 0 0 0;3 0 0 0;4 0 0 0;5 0 0 0;6 0 0 0;7 0 0 0;8 0 0 0;9 0 0 0;1 1 0 0;2 1 0 0;3 1 0 0;4 1 0 0;5 1 0 0;6 1 0 0;7 1 0 0;8 1 0 0;9 1 0 0;0 1 0 0;0 2 0 0;0 1 0 1;0 2 0 1;0 0 0 1;1 0 0 1;2 0 0 1;3 0 0 1;0 0 0 2;1 0 0 2;2 0 0 2;3 0 0 2	2	0.5562	0	0	0	10.8459
Released_N-Glycan_04.3343	Released_N-Glycan_04.3343	1113.4	Released_N-Glycan_04	3343	1	Z		10 2 0 1	1 2 0 0;2 2 0 0;3 2 0 0;4 2 0 0;5 2 0 0;6 2 0 0;7 2 0 0;8 2 0 0;9 2 0 0;1 0 0 0;2 0 0 0;3 0 0 0;4 0 0 0;5 0 0 0;6 0 0 0;7 0 0 0;8 0 0 0;9 0 0 0;1 1 0 0;2 1 0 0;3 1 0 0;4 1 0 0;5 1 0 0;6 1 0 0;7 1 0 0;8 1 0 0;9 1 0 0;0 1 0 0;0 2 0 0;0 1 0 1;0 2 0 1;0 0 0 1;1 0 0 1;2 0 0 1;3 0 0 1;0 0 0 2;1 0 0 2;2 0 0 2;3 0 0 2	2	0.555992	0	0	0	10.8418
Released_N-Glycan_04.4076	Released_N-Glycan_04.4076	1104.38	Released_N-Glycan_04	4076	1	Z		11 2 0 0	1 2 0 0;2 2 0 0;3 2 0 0;4 2 0 0;5 2 0 0;6 2 0 0;7 2 0 0;8 2 0 0;9 2 0 0;10 2 0 0;1 0 0 0;2 0 0 0;3 0 0 0;4 0 0 0;5 0 0 0;6 0 0 0;7 0 0 0;8 0 0 0;9 0 0 0;10 0 0 0;1 1 0 0;2 1 0 0;3 1 0 0;4 1 0 0;5 1 0 0;6 1 0 0;7 1 0 0;8 1 0 0;9 1 0 0;10 1 0 0;0 1 0 0;0 2 0 0	2	0.555926	0	0	0	8.89481
Released_N-Glycan_03.3617	Released_N-Glycan_03.3617	950.844	Released_N-Glycan_03	3617	1	Z		8 2 0 1	1 2 0 0;2 2 0 0;3 2 0 0;4 2 0 0;5 2 0 0;6 2 0 0;7 2 0 0;1 0 0 0;2 0 0 0;3 0 0 0;4 0 0 0;5 0 0 0;6 0 0 0;7 0 0 0;1 1 0 0;2 1 0 0;3 1 0 0;4 1 0 0;5 1 0 0;6 1 0 0;7 1 0 0;0 1 0 0;0 2 0 0;0 1 0 1;0 2 0 1;0 0 0 1;1 0 0 1;2 0 0 1;3 0 0 1;0 0 0 2;1 0 0 2;2 0 0 2;3 0 0 2	2	0.554523	0	0	0	9.14963
Released_N-Glycan_02.2883	Released_N-Glycan_02.2883	869.817	Released_N-Glycan_02	2883	1	Z		7 2 0 1	1 2 0 0;2 2 0 0;3 2 0 0;4 2 0 0;5 2 0 0;6 2 0 0;1 0 0 0;2 0 0 0;3 0 0 0;4 0 0 0;5 0 0 0;6 0 0 0;1 1 0 0;2 1 0 0;3 1 0 0;4 1 0 0;5 1 0 0;6 1 0 0;0 1 0 0;0 2 0 0;0 1 0 1;0 2 0 1;0 0 0 1;1 0 0 1;2 0 0 1;3 0 0 1;0 0 0 2;1 0 0 2;2 0 0 2;3 0 0 2	2	0.554392	0	0	0	8.31588
Released_N-Glycan_04.3295	Released_N-Glycan_04.3295	1104.89	Released_N-Glycan_04	3295	1	Z		11 2 0 0	1 2 0 0;2 2 0 0;3 2 0 0;4 2 0 0;5 2 0 0;6 2 0 0;7 2 0 0;8 2 0 0;9 2 0 0;10 2 0 0;1 0 0 0;2 0 0 0;3 0 0 0;4 0 0 0;5 0 0 0;6 0 0 0;7 0 0 0;8 0 0 0;9 0 0 0;10 0 0 0;1 1 0 0;2 1 0 0;3 1 0 0;4 1 0 0;5 1 0 0;6 1 0 0;7 1 0 0;8 1 0 0;9 1 0 0;10 1 0 0;0 1 0 0;0 2 0 0	2	0.554065	0	0	0	8.86504
Released_N-Glycan_04.3563	Released_N-Glycan_04.3563	1121.41	Released_N-Glycan_04	3563	1	Z		9 2 0 2	1 2 0 0;2 2 0 0;3 2 0 0;4 2 0 0;5 2 0 0;6 2 0 0;7 2 0 0;8 2 0 0;1 0 0 0;2 0 0 0;3 0 0 0;4 0 0 0;5 0 0 0;6 0 0 0;7 0 0 0;8 0 0 0;1 1 0 0;2 1 0 0;3 1 0 0;4 1 0 0;5 1 0 0;6 1 0 0;7 1 0 0;8 1 0 0;0 1 0 0;0 2 0 0;0 1 0 1;0 2 0 1;0 0 0 1;1 0 0 1;2 0 0 1;3 0 0 1;0 0 0 2;1 0 0 2;2 0 0 2;3 0 0 2	2	0.55392	0	0	0	9.97055
Released_N-Glycan_01.3783	Released_N-Glycan_01.3783	1275.45	Released_N-Glycan_01	3783	1	Z		12 2 0 1	1 2 0 0;2 2 0 0;3 2 0 0;4 2 0 0;5 2 0 0;6 2 0 0;7 2 0 0;8 2 0 0;9 2 0 0;10 2 0 0;11 2 0 0;1 0 0 0;2 0 0 0;3 0 0 0;4 0 0 0;5 0 0 0;6 0 0 0;7 0 0 0;8 0 0 0;9 0 0 0;10 0 0 0;11 0 0 0;1 1 0 0;2 1 0 0;3 1 0 0;4 1 0 0;5 1 0 0;6 1 0 0;7 1 0 0;8 1 0 0;9 1 0 0;10 1 0 0;11 1 0 0;0 1 0 0;0 2 0 0;0 1 0 1;0 2 0 1;0 0 0 1;1 0 0 1;2 0 0 1;3 0 0 1;0 0 0 2;1 0 0 2;2 0 0 2;3 0 0 2	2	0.553807	0	0	0	12.4607
Released_N-Glycan_02.3622	Released_N-Glycan_02.3622	1121.91	Released_N-Glycan_02	3622	1	Z		9 2 0 2	1 2 0 0;2 2 0 0;3 2 0 0;4 2 0 0;5 2 0 0;6 2 0 0;7 2 0 0;8 2 0 0;1 0 0 0;2 0 0 0;3 0 0 0;4 0 0 0;5 0 0 0;6 0 0 0;7 0 0 0;8 0 0 0;1 1 0 0;2 1 0 0;3 1 0 0;4 1 0 0;5 1 0 0;6 1 0 0;7 1 0 0;8 1 0 0;0 1 0 0;0 2 0 0;0 1 0 1;0 2 0 1;0 0 0 1;1 0 0 1;2 0 0 1;3 0 0 1;0 0 0 2;1 0 0 2;2 0 0 2;3 0 0 2	2	0.553618	0	0	0	9.96512
Released_N-Glycan_02.3130	Released_N-Glycan_02.3130	869.818	Released_N-Glycan_02	3130	1	Z		7 2 0 1	1 2 0 0;2 2 0 0;3 2 0 0;4 2 0 0;5 2 0 0;6 2 0 0;1 0 0 0;2 0 0 0;3 0 0 0;4 0 0 0;5 0 0 0;6 0 0 0;1 1 0 0;2 1 0 0;3 1 0 0;4 1 0 0;5 1 0 0;6 1 0 0;0 1 0 0;0 2 0 0;0 1 0 1;0 2 0 1;0 0 0 1;1 0 0 1;2 0 0 1;3 0 0 1;0 0 0 2;1 0 0 2;2 0 0 2;3 0 0 2	2	0.553548	0	0	0	8.30323
Released_N-Glycan_01.3980	Released_N-Glycan_01.3980	1018.37	Released_N-Glycan_01	3980	1	Z		14 2 0 2	1 2 0 0;2 2 0 0;3 2 0 0;4 2 0 0;5 2 0 0;6 2 0 0;7 2 0 0;8 2 0 0;9 2 0 0;10 2 0 0;11 2 0 0;12 2 0 0;13 2 0 0;1 0 0 0;2 0 0 0;3 0 0 0;4 0 0 0;5 0 0 0;6 0 0 0;7 0 0 0;8 0 0 0;9 0 0 0;10 0 0 0;11 0 0 0;12 0 0 0;13 0 0 0;1 1 0 0;2 1 0 0;3 1 0 0;4 1 0 0;5 1 0 0;6 1 0 0;7 1 0 0;8 1 0 0;9 1 0 0;10 1 0 0;11 1 0 0;12 1 0 0;13 1 0 0;0 1 0 0;0 2 0 0;0 1 0 1;0 2 0 1;0 0 0 1;1 0 0 1;2 0 0 1;3 0 0 1;0 0 0 2;1 0…	3	0.553392	0	0	0	14.1115
Released_N-Glycan_02.4067	Released_N-Glycan_02.4067	950.845	Released_N-Glycan_02	4067	1	Z		8 2 0 1	1 2 0 0;2 2 0 0;3 2 0 0;4 2 0 0;5 2 0 0;6 2 0 0;7 2 0 0;1 0 0 0;2 0 0 0;3 0 0 0;4 0 0 0;5 0 0 0;6 0 0 0;7 0 0 0;1 1 0 0;2 1 0 0;3 1 0 0;4 1 0 0;5 1 0 0;6 1 0 0;7 1 0 0;0 1 0 0;0 2 0 0;0 1 0 1;0 2 0 1;0 0 0 1;1 0 0 1;2 0 0 1;3 0 0 1;0 0 0 2;1 0 0 2;2 0 0 2;3 0 0 2	2	0.553079	0	0	0	9.12581
Released_N-Glycan_02.3125	Released_N-Glycan_02.3125	942.331	Released_N-Glycan_02	3125	1	Z		9 2 0 0	1 2 0 0;2 2 0 0;3 2 0 0;4 2 0 0;5 2 0 0;6 2 0 0;7 2 0 0;8 2 0 0;1 0 0 0;2 0 0 0;3 0 0 0;4 0 0 0;5 0 0 0;6 0 0 0;7 0 0 0;8 0 0 0;1 1 0 0;2 1 0 0;3 1 0 0;4 1 0 0;5 1 0 0;6 1 0 0;7 1 0 0;8 1 0 0;0 1 0 0;0 2 0 0	2	0.553059	0	0	0	7.18976
Released_N-Glycan_03.3821	Released_N-Glycan_03.3821	1023.86	Released_N-Glycan_03	3821	1	Z		10 2 0 0	1 2 0 0;2 2 0 0;3 2 0 0;4 2 0 0;5 2 0 0;6 2 0 0;7 2 0 0;8 2 0 0;9 2 0 0;1 0 0 0;2 0 0 0;3 0 0 0;4 0 0 0;5 0 0 0;6 0 0 0;7 0 0 0;8 0 0 0;9 0 0 0;1 1 0 0;2 1 0 0;3 1 0 0;4 1 0 0;5 1 0 0;6 1 0 0;7 1 0 0;8 1 0 0;9 1 0 0;0 1 0 0;0 2 0 0	2	0.552903	0	0	0	8.01709
Released_N-Glycan_04.2593	Released_N-Glycan_04.2593	1265.94	Released_N-Glycan_04	2593	1	Z		13 2 0 0	1 2 0 0;2 2 0 0;3 2 0 0;4 2 0 0;5 2 0 0;6 2 0 0;7 2 0 0;8 2 0 0;9 2 0 0;10 2 0 0;11 2 0 0;12 2 0 0;1 0 0 0;2 0 0 0;3 0 0 0;4 0 0 0;5 0 0 0;6 0 0 0;7 0 0 0;8 0 0 0;9 0 0 0;10 0 0 0;11 0 0 0;12 0 0 0;1 1 0 0;2 1 0 0;3 1 0 0;4 1 0 0;5 1 0 0;6 1 0 0;7 1 0 0;8 1 0 0;9 1 0 0;10 1 0 0;11 1 0 0;12 1 0 0;0 1 0 0;0 2 0 0	2	0.552779	0	0	0	10.5028
Released_N-Glycan_01.3655	Released_N-Glycan_01.3655	1031.87	Released_N-Glycan_01	3655	1	Z		9 2 0 1	1 2 0 0;2 2 0 0;3 2 0 0;4 2 0 0;5 2 0 0;6 2 0 0;7 2 0 0;8 2 0 0;1 0 0 0;2 0 0 0;3 0 0 0;4 0 0 0;5 0 0 0;6 0 0 0;7 0 0 0;8 0 0 0;1 1 0 0;2 1 0 0;3 1 0 0;4 1 0 0;5 1 0 0;6 1 0 0;7 1 0 0;8 1 0 0;0 1 0 0;0 2 0 0;0 1 0 1;0 2 0 1;0 0 0 1;1 0 0 1;2 0 0 1;3 0 0 1;0 0 0 2;1 0 0 2;2 0 0 2;3 0 0 2	2	0.552773	0	0	0	9.94992
Released_N-Glycan_01.3412	Released_N-Glycan_01.3412	1283.97	Released_N-Glycan_01	3412	1	Z		11 2 0 2	1 2 0 0;2 2 0 0;3 2 0 0;4 2 0 0;5 2 0 0;6 2 0 0;7 2 0 0;8 2 0 0;9 2 0 0;10 2 0 0;1 0 0 0;2 0 0 0;3 0 0 0;4 0 0 0;5 0 0 0;6 0 0 0;7 0 0 0;8 0 0 0;9 0 0 0;10 0 0 0;1 1 0 0;2 1 0 0;3 1 0 0;4 1 0 0;5 1 0 0;6 1 0 0;7 1 0 0;8 1 0 0;9 1 0 0;10 1 0 0;0 1 0 0;0 2 0 0;0 1 0 1;0 2 0 1;0 0 0 1;1 0 0 1;2 0 0 1;3 0 0 1;0 0 0 2;1 0 0 2;2 0 0 2;3 0 0 2	2	0.55273	0	0	0	11.6073
Released_N-Glycan_01.2999	Released_N-Glycan_01.2999	1721.6	Released_N-Glycan_01	2999	1	Z		8 2 0 0	1 2 0 0;2 2 0 0;3 2 0 0;4 2 0 0;5 2 0 0;6 2 0 0;7 2 0 0;1 0 0 0;2 0 0 0;3 0 0 0;4 0 0 0;5 0 0 0;6 0 0 0;7 0 0 0;1 1 0 0;2 1 0 0;3 1 0 0;4 1 0 0;5 1 0 0;6 1 0 0;7 1 0 0;0 1 0 0;0 2 0 0	1	0.552374	0	0	0	6.35231
Released_N-Glycan_02.3608	Released_N-Glycan_02.3608	950.844	Released_N-Glycan_02	3608	1	Z		8 2 0 1	1 2 0 0;2 2 0 0;3 2 0 0;4 2 0 0;5 2 0 0;6 2 0 0;7 2 0 0;1 0 0 0;2 0 0 0;3 0 0 0;4 0 0 0;5 0 0 0;6 0 0 0;7 0 0 0;1 1 0 0;2 1 0 0;3 1 0 0;4 1 0 0;5 1 0 0;6 1 0 0;7 1 0 0;0 1 0 0;0 2 0 0;0 1 0 1;0 2 0 1;0 0 0 1;1 0 0 1;2 0 0 1;3 0 0 1;0 0 0 2;1 0 0 2;2 0 0 2;3 0 0 2	2	0.552088	0	0	0	9.10945
Released_N-Glycan_02.2506	Released_N-Glycan_02.2506	1185.42	Released_N-Glycan_02	2506	1	Z		12 2 0 0	1 2 0 0;2 2 0 0;3 2 0 0;4 2 0 0;5 2 0 0;6 2 0 0;7 2 0 0;8 2 0 0;9 2 0 0;10 2 0 0;11 2 0 0;1 0 0 0;2 0 0 0;3 0 0 0;4 0 0 0;5 0 0 0;6 0 0 0;7 0 0 0;8 0 0 0;9 0 0 0;10 0 0 0;11 0 0 0;1 1 0 0;2 1 0 0;3 1 0 0;4 1 0 0;5 1 0 0;6 1 0 0;7 1 0 0;8 1 0 0;9 1 0 0;10 1 0 0;11 1 0 0;0 1 0 0;0 2 0 0	2	0.552009	0	0	0	9.66015
Released_N-Glycan_02.3131	Released_N-Glycan_02.3131	959.859	Released_N-Glycan_02	3131	1	Z		7 2 0 2	1 2 0 0;2 2 0 0;3 2 0 0;4 2 0 0;5 2 0 0;6 2 0 0;1 0 0 0;2 0 0 0;3 0 0 0;4 0 0 0;5 0 0 0;6 0 0 0;1 1 0 0;2 1 0 0;3 1 0 0;4 1 0 0;5 1 0 0;6 1 0 0;0 1 0 0;0 2 0 0;0 1 0 1;0 2 0 1;0 0 0 1;1 0 0 1;2 0 0 1;3 0 0 1;0 0 0 2;1 0 0 2;2 0 0 2;3 0 0 2	2	0.551731	0	0	0	8.27597
Released_N-Glycan_02.2763	Released_N-Glycan_02.2763	959.358	Released_N-Glycan_02	2763	1	Z		12 2 1 2	1 2 0 0;2 2 0 0;3 2 0 0;4 2 0 0;5 2 0 0;6 2 0 0;7 2 0 0;8 2 0 0;9 2 0 0;10 2 0 0;11 2 0 0;1 0 0 0;2 0 0 0;3 0 0 0;4 0 0 0;5 0 0 0;6 0 0 0;7 0 0 0;8 0 0 0;9 0 0 0;10 0 0 0;11 0 0 0;1 1 0 0;2 1 0 0;3 1 0 0;4 1 0 0;5 1 0 0;6 1 0 0;7 1 0 0;8 1 0 0;9 1 0 0;10 1 0 0;11 1 0 0;1 2 1 0;2 2 1 0;3 2 1 0;4 2 1 0;5 2 1 0;6 2 1 0;7 2 1 0;8 2 1 0;9 2 1 0;10 2 1 0;11 2 1 0;1 0 1 0;2 0 1 0;3 0 1 0;4 0 1 0;5 0 1 0…	3	0.551497	0	0	0	21.5084
Released_N-Glycan_04.3659	Released_N-Glycan_04.3659	1023.36	Released_N-Glycan_04	3659	1	Z		10 2 0 0	1 2 0 0;2 2 0 0;3 2 0 0;4 2 0 0;5 2 0 0;6 2 0 0;7 2 0 0;8 2 0 0;9 2 0 0;1 0 0 0;2 0 0 0;3 0 0 0;4 0 0 0;5 0 0 0;6 0 0 0;7 0 0 0;8 0 0 0;9 0 0 0;1 1 0 0;2 1 0 0;3 1 0 0;4 1 0 0;5 1 0 0;6 1 0 0;7 1 0 0;8 1 0 0;9 1 0 0;0 1 0 0;0 2 0 0	2	0.551333	0	0	0	7.99432
Released_N-Glycan_03.3514	Released_N-Glycan_03.3514	1113.4	Released_N-Glycan_03	3514	1	Z		10 2 0 1	1 2 0 0;2 2 0 0;3 2 0 0;4 2 0 0;5 2 0 0;6 2 0 0;7 2 0 0;8 2 0 0;9 2 0 0;1 0 0 0;2 0 0 0;3 0 0 0;4 0 0 0;5 0 0 0;6 0 0 0;7 0 0 0;8 0 0 0;9 0 0 0;1 1 0 0;2 1 0 0;3 1 0 0;4 1 0 0;5 1 0 0;6 1 0 0;7 1 0 0;8 1 0 0;9 1 0 0;0 1 0 0;0 2 0 0;0 1 0 1;0 2 0 1;0 0 0 1;1 0 0 1;2 0 0 1;3 0 0 1;0 0 0 2;1 0 0 2;2 0 0 2;3 0 0 2	2	0.551245	0	0	0	10.7493
Released_N-Glycan_01.3716	Released_N-Glycan_01.3716	1185.91	Released_N-Glycan_01	3716	1	Z		12 2 0 0	1 2 0 0;2 2 0 0;3 2 0 0;4 2 0 0;5 2 0 0;6 2 0 0;7 2 0 0;8 2 0 0;9 2 0 0;10 2 0 0;11 2 0 0;1 0 0 0;2 0 0 0;3 0 0 0;4 0 0 0;5 0 0 0;6 0 0 0;7 0 0 0;8 0 0 0;9 0 0 0;10 0 0 0;11 0 0 0;1 1 0 0;2 1 0 0;3 1 0 0;4 1 0 0;5 1 0 0;6 1 0 0;7 1 0 0;8 1 0 0;9 1 0 0;10 1 0 0;11 1 0 0;0 1 0 0;0 2 0 0	2	0.55123	0	0	0	9.64652
Released_N-Glycan_01.3358	Released_N-Glycan_01.3358	1202.94	Released_N-Glycan_01	3358	1	Z		10 2 0 2	1 2 0 0;2 2 0 0;3 2 0 0;4 2 0 0;5 2 0 0;6 2 0 0;7 2 0 0;8 2 0 0;9 2 0 0;1 0 0 0;2 0 0 0;3 0 0 0;4 0 0 0;5 0 0 0;6 0 0 0;7 0 0 0;8 0 0 0;9 0 0 0;1 1 0 0;2 1 0 0;3 1 0 0;4 1 0 0;5 1 0 0;6 1 0 0;7 1 0 0;8 1 0 0;9 1 0 0;0 1 0 0;0 2 0 0;0 1 0 1;0 2 0 1;0 0 0 1;1 0 0 1;2 0 0 1;3 0 0 1;0 0 0 2;1 0 0 2;2 0 0 2;3 0 0 2	2	0.551167	0	0	0	10.7478
Released_N-Glycan_04.2560	Released_N-Glycan_04.2560	1031.87	Released_N-Glycan_04	2560	1	Z		9 2 0 1	1 2 0 0;2 2 0 0;3 2 0 0;4 2 0 0;5 2 0 0;6 2 0 0;7 2 0 0;8 2 0 0;1 0 0 0;2 0 0 0;3 0 0 0;4 0 0 0;5 0 0 0;6 0 0 0;7 0 0 0;8 0 0 0;1 1 0 0;2 1 0 0;3 1 0 0;4 1 0 0;5 1 0 0;6 1 0 0;7 1 0 0;8 1 0 0;0 1 0 0;0 2 0 0;0 1 0 1;0 2 0 1;0 0 0 1;1 0 0 1;2 0 0 1;3 0 0 1;0 0 0 2;1 0 0 2;2 0 0 2;3 0 0 2	2	0.551145	0	0	0	9.92061
Released_N-Glycan_02.3761	Released_N-Glycan_02.3761	1023.86	Released_N-Glycan_02	3761	1	Z		10 2 0 0	1 2 0 0;2 2 0 0;3 2 0 0;4 2 0 0;5 2 0 0;6 2 0 0;7 2 0 0;8 2 0 0;9 2 0 0;1 0 0 0;2 0 0 0;3 0 0 0;4 0 0 0;5 0 0 0;6 0 0 0;7 0 0 0;8 0 0 0;9 0 0 0;1 1 0 0;2 1 0 0;3 1 0 0;4 1 0 0;5 1 0 0;6 1 0 0;7 1 0 0;8 1 0 0;9 1 0 0;0 1 0 0;0 2 0 0	2	0.55108	0	0	0	7.99067
Released_N-Glycan_03.3160	Released_N-Glycan_03.3160	959.358	Released_N-Glycan_03	3160	1	Z		12 2 1 2	1 2 0 0;2 2 0 0;3 2 0 0;4 2 0 0;5 2 0 0;6 2 0 0;7 2 0 0;8 2 0 0;9 2 0 0;10 2 0 0;11 2 0 0;1 0 0 0;2 0 0 0;3 0 0 0;4 0 0 0;5 0 0 0;6 0 0 0;7 0 0 0;8 0 0 0;9 0 0 0;10 0 0 0;11 0 0 0;1 1 0 0;2 1 0 0;3 1 0 0;4 1 0 0;5 1 0 0;6 1 0 0;7 1 0 0;8 1 0 0;9 1 0 0;10 1 0 0;11 1 0 0;1 2 1 0;2 2 1 0;3 2 1 0;4 2 1 0;5 2 1 0;6 2 1 0;7 2 1 0;8 2 1 0;9 2 1 0;10 2 1 0;11 2 1 0;1 0 1 0;2 0 1 0;3 0 1 0;4 0 1 0;5 0 1 0…	3	0.551018	0	0	0	21.4897
Released_N-Glycan_04.3866	Released_N-Glycan_04.3866	1194.43	Released_N-Glycan_04	3866	1	Z		11 2 0 1	1 2 0 0;2 2 0 0;3 2 0 0;4 2 0 0;5 2 0 0;6 2 0 0;7 2 0 0;8 2 0 0;9 2 0 0;10 2 0 0;1 0 0 0;2 0 0 0;3 0 0 0;4 0 0 0;5 0 0 0;6 0 0 0;7 0 0 0;8 0 0 0;9 0 0 0;10 0 0 0;1 1 0 0;2 1 0 0;3 1 0 0;4 1 0 0;5 1 0 0;6 1 0 0;7 1 0 0;8 1 0 0;9 1 0 0;10 1 0 0;0 1 0 0;0 2 0 0;0 1 0 1;0 2 0 1;0 0 0 1;1 0 0 1;2 0 0 1;3 0 0 1;0 0 0 2;1 0 0 2;2 0 0 2;3 0 0 2	2	0.550089	0	0	0	11.5519
Released_N-Glycan_01.3062	Released_N-Glycan_01.3062	869.817	Released_N-Glycan_01	3062	1	Z		7 2 0 1	1 2 0 0;2 2 0 0;3 2 0 0;4 2 0 0;5 2 0 0;6 2 0 0;1 0 0 0;2 0 0 0;3 0 0 0;4 0 0 0;5 0 0 0;6 0 0 0;1 1 0 0;2 1 0 0;3 1 0 0;4 1 0 0;5 1 0 0;6 1 0 0;0 1 0 0;0 2 0 0;0 1 0 1;0 2 0 1;0 0 0 1;1 0 0 1;2 0 0 1;3 0 0 1;0 0 0 2;1 0 0 2;2 0 0 2;3 0 0 2	2	0.550001	0	0	0	8.25002
Released_N-Glycan_01.1537	Released_N-Glycan_01.1537	941.839	Released_N-Glycan_01	1537	1	Z		9 2 0 0	1 2 0 0;2 2 0 0;3 2 0 0;4 2 0 0;5 2 0 0;6 2 0 0;7 2 0 0;8 2 0 0;1 0 0 0;2 0 0 0;3 0 0 0;4 0 0 0;5 0 0 0;6 0 0 0;7 0 0 0;8 0 0 0;1 1 0 0;2 1 0 0;3 1 0 0;4 1 0 0;5 1 0 0;6 1 0 0;7 1 0 0;8 1 0 0;0 1 0 0;0 2 0 0	2	0.549765	0	0	0	7.14695
Released_N-Glycan_01.3581	Released_N-Glycan_01.3581	959.358	Released_N-Glycan_01	3581	1	Z		7 2 0 2	1 2 0 0;2 2 0 0;3 2 0 0;4 2 0 0;5 2 0 0;6 2 0 0;1 0 0 0;2 0 0 0;3 0 0 0;4 0 0 0;5 0 0 0;6 0 0 0;1 1 0 0;2 1 0 0;3 1 0 0;4 1 0 0;5 1 0 0;6 1 0 0;0 1 0 0;0 2 0 0;0 1 0 1;0 2 0 1;0 0 0 1;1 0 0 1;2 0 0 1;3 0 0 1;0 0 0 2;1 0 0 2;2 0 0 2;3 0 0 2	2	0.549699	0	0	0	8.24549
Released_N-Glycan_04.3482	Released_N-Glycan_04.3482	1266.94	Released_N-Glycan_04	3482	1	Z		13 2 0 0	1 2 0 0;2 2 0 0;3 2 0 0;4 2 0 0;5 2 0 0;6 2 0 0;7 2 0 0;8 2 0 0;9 2 0 0;10 2 0 0;11 2 0 0;12 2 0 0;1 0 0 0;2 0 0 0;3 0 0 0;4 0 0 0;5 0 0 0;6 0 0 0;7 0 0 0;8 0 0 0;9 0 0 0;10 0 0 0;11 0 0 0;12 0 0 0;1 1 0 0;2 1 0 0;3 1 0 0;4 1 0 0;5 1 0 0;6 1 0 0;7 1 0 0;8 1 0 0;9 1 0 0;10 1 0 0;11 1 0 0;12 1 0 0;0 1 0 0;0 2 0 0	2	0.549261	0	0	0	10.436
Released_N-Glycan_01.3441	Released_N-Glycan_01.3441	1275.45	Released_N-Glycan_01	3441	1	Z		12 2 0 1	1 2 0 0;2 2 0 0;3 2 0 0;4 2 0 0;5 2 0 0;6 2 0 0;7 2 0 0;8 2 0 0;9 2 0 0;10 2 0 0;11 2 0 0;1 0 0 0;2 0 0 0;3 0 0 0;4 0 0 0;5 0 0 0;6 0 0 0;7 0 0 0;8 0 0 0;9 0 0 0;10 0 0 0;11 0 0 0;1 1 0 0;2 1 0 0;3 1 0 0;4 1 0 0;5 1 0 0;6 1 0 0;7 1 0 0;8 1 0 0;9 1 0 0;10 1 0 0;11 1 0 0;0 1 0 0;0 2 0 0;0 1 0 1;0 2 0 1;0 0 0 1;1 0 0 1;2 0 0 1;3 0 0 1;0 0 0 2;1 0 0 2;2 0 0 2;3 0 0 2	2	0.548846	0	0	0	12.349
Released_N-Glycan_02.3758	Released_N-Glycan_02.3758	1275.45	Released_N-Glycan_02	3758	1	Z		12 2 0 1	1 2 0 0;2 2 0 0;3 2 0 0;4 2 0 0;5 2 0 0;6 2 0 0;7 2 0 0;8 2 0 0;9 2 0 0;10 2 0 0;11 2 0 0;1 0 0 0;2 0 0 0;3 0 0 0;4 0 0 0;5 0 0 0;6 0 0 0;7 0 0 0;8 0 0 0;9 0 0 0;10 0 0 0;11 0 0 0;1 1 0 0;2 1 0 0;3 1 0 0;4 1 0 0;5 1 0 0;6 1 0 0;7 1 0 0;8 1 0 0;9 1 0 0;10 1 0 0;11 1 0 0;0 1 0 0;0 2 0 0;0 1 0 1;0 2 0 1;0 0 0 1;1 0 0 1;2 0 0 1;3 0 0 1;0 0 0 2;1 0 0 2;2 0 0 2;3 0 0 2	2	0.548759	0	0	0	12.3471
Released_N-Glycan_01.3670	Released_N-Glycan_01.3670	1185.91	Released_N-Glycan_01	3670	1	Z		12 2 0 0	1 2 0 0;2 2 0 0;3 2 0 0;4 2 0 0;5 2 0 0;6 2 0 0;7 2 0 0;8 2 0 0;9 2 0 0;10 2 0 0;11 2 0 0;1 0 0 0;2 0 0 0;3 0 0 0;4 0 0 0;5 0 0 0;6 0 0 0;7 0 0 0;8 0 0 0;9 0 0 0;10 0 0 0;11 0 0 0;1 1 0 0;2 1 0 0;3 1 0 0;4 1 0 0;5 1 0 0;6 1 0 0;7 1 0 0;8 1 0 0;9 1 0 0;10 1 0 0;11 1 0 0;0 1 0 0;0 2 0 0	2	0.548732	0	0	0	9.60282
Released_N-Glycan_03.2810	Released_N-Glycan_03.2810	942.33	Released_N-Glycan_03	2810	1	Z		9 2 0 0	1 2 0 0;2 2 0 0;3 2 0 0;4 2 0 0;5 2 0 0;6 2 0 0;7 2 0 0;8 2 0 0;1 0 0 0;2 0 0 0;3 0 0 0;4 0 0 0;5 0 0 0;6 0 0 0;7 0 0 0;8 0 0 0;1 1 0 0;2 1 0 0;3 1 0 0;4 1 0 0;5 1 0 0;6 1 0 0;7 1 0 0;8 1 0 0;0 1 0 0;0 2 0 0	2	0.548552	0	0	0	7.13117
Released_N-Glycan_02.4080	Released_N-Glycan_02.4080	1202.94	Released_N-Glycan_02	4080	1	Z		10 2 0 2	1 2 0 0;2 2 0 0;3 2 0 0;4 2 0 0;5 2 0 0;6 2 0 0;7 2 0 0;8 2 0 0;9 2 0 0;1 0 0 0;2 0 0 0;3 0 0 0;4 0 0 0;5 0 0 0;6 0 0 0;7 0 0 0;8 0 0 0;9 0 0 0;1 1 0 0;2 1 0 0;3 1 0 0;4 1 0 0;5 1 0 0;6 1 0 0;7 1 0 0;8 1 0 0;9 1 0 0;0 1 0 0;0 2 0 0;0 1 0 1;0 2 0 1;0 0 0 1;1 0 0 1;2 0 0 1;3 0 0 1;0 0 0 2;1 0 0 2;2 0 0 2;3 0 0 2	2	0.548384	0	0	0	10.6935
Released_N-Glycan_03.3609	Released_N-Glycan_03.3609	1040.38	Released_N-Glycan_03	3609	1	Z		8 2 0 2	1 2 0 0;2 2 0 0;3 2 0 0;4 2 0 0;5 2 0 0;6 2 0 0;7 2 0 0;1 0 0 0;2 0 0 0;3 0 0 0;4 0 0 0;5 0 0 0;6 0 0 0;7 0 0 0;1 1 0 0;2 1 0 0;3 1 0 0;4 1 0 0;5 1 0 0;6 1 0 0;7 1 0 0;0 1 0 0;0 2 0 0;0 1 0 1;0 2 0 1;0 0 0 1;1 0 0 1;2 0 0 1;3 0 0 1;0 0 0 2;1 0 0 2;2 0 0 2;3 0 0 2	2	0.547752	0	0	0	9.03792
Released_N-Glycan_01.1696	Released_N-Glycan_01.1696	1022.87	Released_N-Glycan_01	1696	1	Z		10 2 0 0	1 2 0 0;2 2 0 0;3 2 0 0;4 2 0 0;5 2 0 0;6 2 0 0;7 2 0 0;8 2 0 0;9 2 0 0;1 0 0 0;2 0 0 0;3 0 0 0;4 0 0 0;5 0 0 0;6 0 0 0;7 0 0 0;8 0 0 0;9 0 0 0;1 1 0 0;2 1 0 0;3 1 0 0;4 1 0 0;5 1 0 0;6 1 0 0;7 1 0 0;8 1 0 0;9 1 0 0;0 1 0 0;0 2 0 0	2	0.547736	0	0	0	7.94217
Released_N-Glycan_02.3491	Released_N-Glycan_02.3491	1283.97	Released_N-Glycan_02	3491	1	Z		11 2 0 2	1 2 0 0;2 2 0 0;3 2 0 0;4 2 0 0;5 2 0 0;6 2 0 0;7 2 0 0;8 2 0 0;9 2 0 0;10 2 0 0;1 0 0 0;2 0 0 0;3 0 0 0;4 0 0 0;5 0 0 0;6 0 0 0;7 0 0 0;8 0 0 0;9 0 0 0;10 0 0 0;1 1 0 0;2 1 0 0;3 1 0 0;4 1 0 0;5 1 0 0;6 1 0 0;7 1 0 0;8 1 0 0;9 1 0 0;10 1 0 0;0 1 0 0;0 2 0 0;0 1 0 1;0 2 0 1;0 0 0 1;1 0 0 1;2 0 0 1;3 0 0 1;0 0 0 2;1 0 0 2;2 0 0 2;3 0 0 2	2	0.547729	0	0	0	11.5023
Released_N-Glycan_04.3253	Released_N-Glycan_04.3253	1121.41	Released_N-Glycan_04	3253	1	Z		9 2 0 2	1 2 0 0;2 2 0 0;3 2 0 0;4 2 0 0;5 2 0 0;6 2 0 0;7 2 0 0;8 2 0 0;1 0 0 0;2 0 0 0;3 0 0 0;4 0 0 0;5 0 0 0;6 0 0 0;7 0 0 0;8 0 0 0;1 1 0 0;2 1 0 0;3 1 0 0;4 1 0 0;5 1 0 0;6 1 0 0;7 1 0 0;8 1 0 0;0 1 0 0;0 2 0 0;0 1 0 1;0 2 0 1;0 0 0 1;1 0 0 1;2 0 0 1;3 0 0 1;0 0 0 2;1 0 0 2;2 0 0 2;3 0 0 2	2	0.54772	0	0	0	9.85896
Released_N-Glycan_01.3816	Released_N-Glycan_01.3816	1283.97	Released_N-Glycan_01	3816	1	Z		11 2 0 2	1 2 0 0;2 2 0 0;3 2 0 0;4 2 0 0;5 2 0 0;6 2 0 0;7 2 0 0;8 2 0 0;9 2 0 0;10 2 0 0;1 0 0 0;2 0 0 0;3 0 0 0;4 0 0 0;5 0 0 0;6 0 0 0;7 0 0 0;8 0 0 0;9 0 0 0;10 0 0 0;1 1 0 0;2 1 0 0;3 1 0 0;4 1 0 0;5 1 0 0;6 1 0 0;7 1 0 0;8 1 0 0;9 1 0 0;10 1 0 0;0 1 0 0;0 2 0 0;0 1 0 1;0 2 0 1;0 0 0 1;1 0 0 1;2 0 0 1;3 0 0 1;0 0 0 2;1 0 0 2;2 0 0 2;3 0 0 2	2	0.547603	0	0	0	11.4997
Released_N-Glycan_04.3403	Released_N-Glycan_04.3403	1121.41	Released_N-Glycan_04	3403	1	Z		9 2 0 2	1 2 0 0;2 2 0 0;3 2 0 0;4 2 0 0;5 2 0 0;6 2 0 0;7 2 0 0;8 2 0 0;1 0 0 0;2 0 0 0;3 0 0 0;4 0 0 0;5 0 0 0;6 0 0 0;7 0 0 0;8 0 0 0;1 1 0 0;2 1 0 0;3 1 0 0;4 1 0 0;5 1 0 0;6 1 0 0;7 1 0 0;8 1 0 0;0 1 0 0;0 2 0 0;0 1 0 1;0 2 0 1;0 0 0 1;1 0 0 1;2 0 0 1;3 0 0 1;0 0 0 2;1 0 0 2;2 0 0 2;3 0 0 2	2	0.547501	0	0	0	9.85502
Released_N-Glycan_04.3915	Released_N-Glycan_04.3915	1275.45	Released_N-Glycan_04	3915	1	Z		12 2 0 1	1 2 0 0;2 2 0 0;3 2 0 0;4 2 0 0;5 2 0 0;6 2 0 0;7 2 0 0;8 2 0 0;9 2 0 0;10 2 0 0;11 2 0 0;1 0 0 0;2 0 0 0;3 0 0 0;4 0 0 0;5 0 0 0;6 0 0 0;7 0 0 0;8 0 0 0;9 0 0 0;10 0 0 0;11 0 0 0;1 1 0 0;2 1 0 0;3 1 0 0;4 1 0 0;5 1 0 0;6 1 0 0;7 1 0 0;8 1 0 0;9 1 0 0;10 1 0 0;11 1 0 0;0 1 0 0;0 2 0 0;0 1 0 1;0 2 0 1;0 0 0 1;1 0 0 1;2 0 0 1;3 0 0 1;0 0 0 2;1 0 0 2;2 0 0 2;3 0 0 2	2	0.547481	0	0	0	12.3183
Released_N-Glycan_04.3747	Released_N-Glycan_04.3747	869.817	Released_N-Glycan_04	3747	1	Z		7 2 0 1	1 2 0 0;2 2 0 0;3 2 0 0;4 2 0 0;5 2 0 0;6 2 0 0;1 0 0 0;2 0 0 0;3 0 0 0;4 0 0 0;5 0 0 0;6 0 0 0;1 1 0 0;2 1 0 0;3 1 0 0;4 1 0 0;5 1 0 0;6 1 0 0;0 1 0 0;0 2 0 0;0 1 0 1;0 2 0 1;0 0 0 1;1 0 0 1;2 0 0 1;3 0 0 1;0 0 0 2;1 0 0 2;2 0 0 2;3 0 0 2	2	0.547305	0	0	0	8.20957
Released_N-Glycan_02.4091	Released_N-Glycan_02.4091	942.332	Released_N-Glycan_02	4091	1	Z		9 2 0 0	1 2 0 0;2 2 0 0;3 2 0 0;4 2 0 0;5 2 0 0;6 2 0 0;7 2 0 0;8 2 0 0;1 0 0 0;2 0 0 0;3 0 0 0;4 0 0 0;5 0 0 0;6 0 0 0;7 0 0 0;8 0 0 0;1 1 0 0;2 1 0 0;3 1 0 0;4 1 0 0;5 1 0 0;6 1 0 0;7 1 0 0;8 1 0 0;0 1 0 0;0 2 0 0	2	0.546874	0	0	0	7.10936
Released_N-Glycan_02.3457	Released_N-Glycan_02.3457	1275.45	Released_N-Glycan_02	3457	1	Z		10 2 1 2	1 2 0 0;2 2 0 0;3 2 0 0;4 2 0 0;5 2 0 0;6 2 0 0;7 2 0 0;8 2 0 0;9 2 0 0;1 0 0 0;2 0 0 0;3 0 0 0;4 0 0 0;5 0 0 0;6 0 0 0;7 0 0 0;8 0 0 0;9 0 0 0;1 1 0 0;2 1 0 0;3 1 0 0;4 1 0 0;5 1 0 0;6 1 0 0;7 1 0 0;8 1 0 0;9 1 0 0;1 2 1 0;2 2 1 0;3 2 1 0;4 2 1 0;5 2 1 0;6 2 1 0;7 2 1 0;8 2 1 0;9 2 1 0;1 0 1 0;2 0 1 0;3 0 1 0;4 0 1 0;5 0 1 0;6 0 1 0;7 0 1 0;8 0 1 0;9 0 1 0;1 1 1 0;2 1 1 0;3 1 1 0;4 1 1 0;5 1 1 0…	2	0.546741	0	0	0	18.0424
Released_N-Glycan_04.3576	Released_N-Glycan_04.3576	1193.92	Released_N-Glycan_04	3576	1	Z		11 2 0 1	1 2 0 0;2 2 0 0;3 2 0 0;4 2 0 0;5 2 0 0;6 2 0 0;7 2 0 0;8 2 0 0;9 2 0 0;10 2 0 0;1 0 0 0;2 0 0 0;3 0 0 0;4 0 0 0;5 0 0 0;6 0 0 0;7 0 0 0;8 0 0 0;9 0 0 0;10 0 0 0;1 1 0 0;2 1 0 0;3 1 0 0;4 1 0 0;5 1 0 0;6 1 0 0;7 1 0 0;8 1 0 0;9 1 0 0;10 1 0 0;0 1 0 0;0 2 0 0;0 1 0 1;0 2 0 1;0 0 0 1;1 0 0 1;2 0 0 1;3 0 0 1;0 0 0 2;1 0 0 2;2 0 0 2;3 0 0 2	2	0.546647	0	0	0	11.4796
Released_N-Glycan_03.3995	Released_N-Glycan_03.3995	1347.46	Released_N-Glycan_03	3995	1	Z		14 2 0 0	1 2 0 0;2 2 0 0;3 2 0 0;4 2 0 0;5 2 0 0;6 2 0 0;7 2 0 0;8 2 0 0;9 2 0 0;10 2 0 0;11 2 0 0;12 2 0 0;13 2 0 0;1 0 0 0;2 0 0 0;3 0 0 0;4 0 0 0;5 0 0 0;6 0 0 0;7 0 0 0;8 0 0 0;9 0 0 0;10 0 0 0;11 0 0 0;12 0 0 0;13 0 0 0;1 1 0 0;2 1 0 0;3 1 0 0;4 1 0 0;5 1 0 0;6 1 0 0;7 1 0 0;8 1 0 0;9 1 0 0;10 1 0 0;11 1 0 0;12 1 0 0;13 1 0 0;0 1 0 0;0 2 0 0	2	0.546337	0	0	0	11.1999
Released_N-Glycan_03.3891	Released_N-Glycan_03.3891	1194.43	Released_N-Glycan_03	3891	1	Z		11 2 0 1	1 2 0 0;2 2 0 0;3 2 0 0;4 2 0 0;5 2 0 0;6 2 0 0;7 2 0 0;8 2 0 0;9 2 0 0;10 2 0 0;1 0 0 0;2 0 0 0;3 0 0 0;4 0 0 0;5 0 0 0;6 0 0 0;7 0 0 0;8 0 0 0;9 0 0 0;10 0 0 0;1 1 0 0;2 1 0 0;3 1 0 0;4 1 0 0;5 1 0 0;6 1 0 0;7 1 0 0;8 1 0 0;9 1 0 0;10 1 0 0;0 1 0 0;0 2 0 0;0 1 0 1;0 2 0 1;0 0 0 1;1 0 0 1;2 0 0 1;3 0 0 1;0 0 0 2;1 0 0 2;2 0 0 2;3 0 0 2	2	0.546157	0	0	0	11.4693
Released_N-Glycan_03.2566	Released_N-Glycan_03.2566	1031.88	Released_N-Glycan_03	2566	1	Z		9 2 0 1	1 2 0 0;2 2 0 0;3 2 0 0;4 2 0 0;5 2 0 0;6 2 0 0;7 2 0 0;8 2 0 0;1 0 0 0;2 0 0 0;3 0 0 0;4 0 0 0;5 0 0 0;6 0 0 0;7 0 0 0;8 0 0 0;1 1 0 0;2 1 0 0;3 1 0 0;4 1 0 0;5 1 0 0;6 1 0 0;7 1 0 0;8 1 0 0;0 1 0 0;0 2 0 0;0 1 0 1;0 2 0 1;0 0 0 1;1 0 0 1;2 0 0 1;3 0 0 1;0 0 0 2;1 0 0 2;2 0 0 2;3 0 0 2	2	0.544829	0	0	0	9.80692
Released_N-Glycan_03.3938	Released_N-Glycan_03.3938	1185.91	Released_N-Glycan_03	3938	1	Z		12 2 0 0	1 2 0 0;2 2 0 0;3 2 0 0;4 2 0 0;5 2 0 0;6 2 0 0;7 2 0 0;8 2 0 0;9 2 0 0;10 2 0 0;11 2 0 0;1 0 0 0;2 0 0 0;3 0 0 0;4 0 0 0;5 0 0 0;6 0 0 0;7 0 0 0;8 0 0 0;9 0 0 0;10 0 0 0;11 0 0 0;1 1 0 0;2 1 0 0;3 1 0 0;4 1 0 0;5 1 0 0;6 1 0 0;7 1 0 0;8 1 0 0;9 1 0 0;10 1 0 0;11 1 0 0;0 1 0 0;0 2 0 0	2	0.544602	0	0	0	9.53054
Released_N-Glycan_02.3385	Released_N-Glycan_02.3385	959.358	Released_N-Glycan_02	3385	1	Z		7 2 0 2	1 2 0 0;2 2 0 0;3 2 0 0;4 2 0 0;5 2 0 0;6 2 0 0;1 0 0 0;2 0 0 0;3 0 0 0;4 0 0 0;5 0 0 0;6 0 0 0;1 1 0 0;2 1 0 0;3 1 0 0;4 1 0 0;5 1 0 0;6 1 0 0;0 1 0 0;0 2 0 0;0 1 0 1;0 2 0 1;0 0 0 1;1 0 0 1;2 0 0 1;3 0 0 1;0 0 0 2;1 0 0 2;2 0 0 2;3 0 0 2	2	0.54459	0	0	0	8.16885
Released_N-Glycan_02.3278	Released_N-Glycan_02.3278	869.817	Released_N-Glycan_02	3278	1	Z		7 2 0 1	1 2 0 0;2 2 0 0;3 2 0 0;4 2 0 0;5 2 0 0;6 2 0 0;1 0 0 0;2 0 0 0;3 0 0 0;4 0 0 0;5 0 0 0;6 0 0 0;1 1 0 0;2 1 0 0;3 1 0 0;4 1 0 0;5 1 0 0;6 1 0 0;0 1 0 0;0 2 0 0;0 1 0 1;0 2 0 1;0 0 0 1;1 0 0 1;2 0 0 1;3 0 0 1;0 0 0 2;1 0 0 2;2 0 0 2;3 0 0 2	2	0.544554	0	0	0	8.16832
Released_N-Glycan_02.3452	Released_N-Glycan_02.3452	1040.39	Released_N-Glycan_02	3452	1	Z		8 2 0 2	1 2 0 0;2 2 0 0;3 2 0 0;4 2 0 0;5 2 0 0;6 2 0 0;7 2 0 0;1 0 0 0;2 0 0 0;3 0 0 0;4 0 0 0;5 0 0 0;6 0 0 0;7 0 0 0;1 1 0 0;2 1 0 0;3 1 0 0;4 1 0 0;5 1 0 0;6 1 0 0;7 1 0 0;0 1 0 0;0 2 0 0;0 1 0 1;0 2 0 1;0 0 0 1;1 0 0 1;2 0 0 1;3 0 0 1;0 0 0 2;1 0 0 2;2 0 0 2;3 0 0 2	2	0.54441	0	0	0	8.98276
Released_N-Glycan_01.3333	Released_N-Glycan_01.3333	1112.9	Released_N-Glycan_01	3333	1	Z		10 2 0 1	1 2 0 0;2 2 0 0;3 2 0 0;4 2 0 0;5 2 0 0;6 2 0 0;7 2 0 0;8 2 0 0;9 2 0 0;1 0 0 0;2 0 0 0;3 0 0 0;4 0 0 0;5 0 0 0;6 0 0 0;7 0 0 0;8 0 0 0;9 0 0 0;1 1 0 0;2 1 0 0;3 1 0 0;4 1 0 0;5 1 0 0;6 1 0 0;7 1 0 0;8 1 0 0;9 1 0 0;0 1 0 0;0 2 0 0;0 1 0 1;0 2 0 1;0 0 0 1;1 0 0 1;2 0 0 1;3 0 0 1;0 0 0 2;1 0 0 2;2 0 0 2;3 0 0 2	2	0.544339	0	0	0	10.6146
Released_N-Glycan_01.3723	Released_N-Glycan_01.3723	1194.43	Released_N-Glycan_01	3723	1	Z		11 2 0 1	1 2 0 0;2 2 0 0;3 2 0 0;4 2 0 0;5 2 0 0;6 2 0 0;7 2 0 0;8 2 0 0;9 2 0 0;10 2 0 0;1 0 0 0;2 0 0 0;3 0 0 0;4 0 0 0;5 0 0 0;6 0 0 0;7 0 0 0;8 0 0 0;9 0 0 0;10 0 0 0;1 1 0 0;2 1 0 0;3 1 0 0;4 1 0 0;5 1 0 0;6 1 0 0;7 1 0 0;8 1 0 0;9 1 0 0;10 1 0 0;0 1 0 0;0 2 0 0;0 1 0 1;0 2 0 1;0 0 0 1;1 0 0 1;2 0 0 1;3 0 0 1;0 0 0 2;1 0 0 2;2 0 0 2;3 0 0 2	2	0.543494	0	0	0	11.4134
Released_N-Glycan_04.3647	Released_N-Glycan_04.3647	1275.45	Released_N-Glycan_04	3647	1	Z		12 2 0 1	1 2 0 0;2 2 0 0;3 2 0 0;4 2 0 0;5 2 0 0;6 2 0 0;7 2 0 0;8 2 0 0;9 2 0 0;10 2 0 0;11 2 0 0;1 0 0 0;2 0 0 0;3 0 0 0;4 0 0 0;5 0 0 0;6 0 0 0;7 0 0 0;8 0 0 0;9 0 0 0;10 0 0 0;11 0 0 0;1 1 0 0;2 1 0 0;3 1 0 0;4 1 0 0;5 1 0 0;6 1 0 0;7 1 0 0;8 1 0 0;9 1 0 0;10 1 0 0;11 1 0 0;0 1 0 0;0 2 0 0;0 1 0 1;0 2 0 1;0 0 0 1;1 0 0 1;2 0 0 1;3 0 0 1;0 0 0 2;1 0 0 2;2 0 0 2;3 0 0 2	2	0.54335	0	0	0	12.2254
Released_N-Glycan_02.4078	Released_N-Glycan_02.4078	1446.02	Released_N-Glycan_02	4078	1	Z		13 2 0 2	1 2 0 0;2 2 0 0;3 2 0 0;4 2 0 0;5 2 0 0;6 2 0 0;7 2 0 0;8 2 0 0;9 2 0 0;10 2 0 0;11 2 0 0;12 2 0 0;1 0 0 0;2 0 0 0;3 0 0 0;4 0 0 0;5 0 0 0;6 0 0 0;7 0 0 0;8 0 0 0;9 0 0 0;10 0 0 0;11 0 0 0;12 0 0 0;1 1 0 0;2 1 0 0;3 1 0 0;4 1 0 0;5 1 0 0;6 1 0 0;7 1 0 0;8 1 0 0;9 1 0 0;10 1 0 0;11 1 0 0;12 1 0 0;0 1 0 0;0 2 0 0;0 1 0 1;0 2 0 1;0 0 0 1;1 0 0 1;2 0 0 1;3 0 0 1;0 0 0 2;1 0 0 2;2 0 0 2;3 0 0 2	2	0.542835	0	0	0	13.028
Released_N-Glycan_01.2348	Released_N-Glycan_01.2348	1031.88	Released_N-Glycan_01	2348	1	Z		9 2 0 1	1 2 0 0;2 2 0 0;3 2 0 0;4 2 0 0;5 2 0 0;6 2 0 0;7 2 0 0;8 2 0 0;1 0 0 0;2 0 0 0;3 0 0 0;4 0 0 0;5 0 0 0;6 0 0 0;7 0 0 0;8 0 0 0;1 1 0 0;2 1 0 0;3 1 0 0;4 1 0 0;5 1 0 0;6 1 0 0;7 1 0 0;8 1 0 0;0 1 0 0;0 2 0 0;0 1 0 1;0 2 0 1;0 0 0 1;1 0 0 1;2 0 0 1;3 0 0 1;0 0 0 2;1 0 0 2;2 0 0 2;3 0 0 2	2	0.542824	0	0	0	9.77083
Released_N-Glycan_01.3795	Released_N-Glycan_01.3795	1266.94	Released_N-Glycan_01	3795	1	Z		13 2 0 0	1 2 0 0;2 2 0 0;3 2 0 0;4 2 0 0;5 2 0 0;6 2 0 0;7 2 0 0;8 2 0 0;9 2 0 0;10 2 0 0;11 2 0 0;12 2 0 0;1 0 0 0;2 0 0 0;3 0 0 0;4 0 0 0;5 0 0 0;6 0 0 0;7 0 0 0;8 0 0 0;9 0 0 0;10 0 0 0;11 0 0 0;12 0 0 0;1 1 0 0;2 1 0 0;3 1 0 0;4 1 0 0;5 1 0 0;6 1 0 0;7 1 0 0;8 1 0 0;9 1 0 0;10 1 0 0;11 1 0 0;12 1 0 0;0 1 0 0;0 2 0 0	2	0.54265	0	0	0	10.3103
Released_N-Glycan_04.2514	Released_N-Glycan_04.2514	1040.38	Released_N-Glycan_04	2514	1	Z		8 2 0 2	1 2 0 0;2 2 0 0;3 2 0 0;4 2 0 0;5 2 0 0;6 2 0 0;7 2 0 0;1 0 0 0;2 0 0 0;3 0 0 0;4 0 0 0;5 0 0 0;6 0 0 0;7 0 0 0;1 1 0 0;2 1 0 0;3 1 0 0;4 1 0 0;5 1 0 0;6 1 0 0;7 1 0 0;0 1 0 0;0 2 0 0;0 1 0 1;0 2 0 1;0 0 0 1;1 0 0 1;2 0 0 1;3 0 0 1;0 0 0 2;1 0 0 2;2 0 0 2;3 0 0 2	2	0.542557	0	0	0	8.95219
Released_N-Glycan_04.2568	Released_N-Glycan_04.2568	1112.4	Released_N-Glycan_04	2568	1	Z		10 2 0 1	1 2 0 0;2 2 0 0;3 2 0 0;4 2 0 0;5 2 0 0;6 2 0 0;7 2 0 0;8 2 0 0;9 2 0 0;1 0 0 0;2 0 0 0;3 0 0 0;4 0 0 0;5 0 0 0;6 0 0 0;7 0 0 0;8 0 0 0;9 0 0 0;1 1 0 0;2 1 0 0;3 1 0 0;4 1 0 0;5 1 0 0;6 1 0 0;7 1 0 0;8 1 0 0;9 1 0 0;0 1 0 0;0 2 0 0;0 1 0 1;0 2 0 1;0 0 0 1;1 0 0 1;2 0 0 1;3 0 0 1;0 0 0 2;1 0 0 2;2 0 0 2;3 0 0 2	2	0.542517	0	0	0	10.5791
Released_N-Glycan_02.3378	Released_N-Glycan_02.3378	1194.43	Released_N-Glycan_02	3378	1	Z		11 2 0 1	1 2 0 0;2 2 0 0;3 2 0 0;4 2 0 0;5 2 0 0;6 2 0 0;7 2 0 0;8 2 0 0;9 2 0 0;10 2 0 0;1 0 0 0;2 0 0 0;3 0 0 0;4 0 0 0;5 0 0 0;6 0 0 0;7 0 0 0;8 0 0 0;9 0 0 0;10 0 0 0;1 1 0 0;2 1 0 0;3 1 0 0;4 1 0 0;5 1 0 0;6 1 0 0;7 1 0 0;8 1 0 0;9 1 0 0;10 1 0 0;0 1 0 0;0 2 0 0;0 1 0 1;0 2 0 1;0 0 0 1;1 0 0 1;2 0 0 1;3 0 0 1;0 0 0 2;1 0 0 2;2 0 0 2;3 0 0 2	2	0.542421	0	0	0	11.3908
Released_N-Glycan_01.3704	Released_N-Glycan_01.3704	1113.4	Released_N-Glycan_01	3704	1	Z		10 2 0 1	1 2 0 0;2 2 0 0;3 2 0 0;4 2 0 0;5 2 0 0;6 2 0 0;7 2 0 0;8 2 0 0;9 2 0 0;1 0 0 0;2 0 0 0;3 0 0 0;4 0 0 0;5 0 0 0;6 0 0 0;7 0 0 0;8 0 0 0;9 0 0 0;1 1 0 0;2 1 0 0;3 1 0 0;4 1 0 0;5 1 0 0;6 1 0 0;7 1 0 0;8 1 0 0;9 1 0 0;0 1 0 0;0 2 0 0;0 1 0 1;0 2 0 1;0 0 0 1;1 0 0 1;2 0 0 1;3 0 0 1;0 0 0 2;1 0 0 2;2 0 0 2;3 0 0 2	2	0.542335	0	0	0	10.5755
Released_N-Glycan_04.3723	Released_N-Glycan_04.3723	950.844	Released_N-Glycan_04	3723	1	Z		8 2 0 1	1 2 0 0;2 2 0 0;3 2 0 0;4 2 0 0;5 2 0 0;6 2 0 0;7 2 0 0;1 0 0 0;2 0 0 0;3 0 0 0;4 0 0 0;5 0 0 0;6 0 0 0;7 0 0 0;1 1 0 0;2 1 0 0;3 1 0 0;4 1 0 0;5 1 0 0;6 1 0 0;7 1 0 0;0 1 0 0;0 2 0 0;0 1 0 1;0 2 0 1;0 0 0 1;1 0 0 1;2 0 0 1;3 0 0 1;0 0 0 2;1 0 0 2;2 0 0 2;3 0 0 2	2	0.541885	0	0	0	8.94111
Released_N-Glycan_04.2676	Released_N-Glycan_04.2676	1032.37	Released_N-Glycan_04	2676	1	Z		9 2 0 1	1 2 0 0;2 2 0 0;3 2 0 0;4 2 0 0;5 2 0 0;6 2 0 0;7 2 0 0;8 2 0 0;1 0 0 0;2 0 0 0;3 0 0 0;4 0 0 0;5 0 0 0;6 0 0 0;7 0 0 0;8 0 0 0;1 1 0 0;2 1 0 0;3 1 0 0;4 1 0 0;5 1 0 0;6 1 0 0;7 1 0 0;8 1 0 0;0 1 0 0;0 2 0 0;0 1 0 1;0 2 0 1;0 0 0 1;1 0 0 1;2 0 0 1;3 0 0 1;0 0 0 2;1 0 0 2;2 0 0 2;3 0 0 2	2	0.541744	0	0	0	9.75139
Released_N-Glycan_02.3815	Released_N-Glycan_02.3815	1347.97	Released_N-Glycan_02	3815	1	Z		14 2 0 0	1 2 0 0;2 2 0 0;3 2 0 0;4 2 0 0;5 2 0 0;6 2 0 0;7 2 0 0;8 2 0 0;9 2 0 0;10 2 0 0;11 2 0 0;12 2 0 0;13 2 0 0;1 0 0 0;2 0 0 0;3 0 0 0;4 0 0 0;5 0 0 0;6 0 0 0;7 0 0 0;8 0 0 0;9 0 0 0;10 0 0 0;11 0 0 0;12 0 0 0;13 0 0 0;1 1 0 0;2 1 0 0;3 1 0 0;4 1 0 0;5 1 0 0;6 1 0 0;7 1 0 0;8 1 0 0;9 1 0 0;10 1 0 0;11 1 0 0;12 1 0 0;13 1 0 0;0 1 0 0;0 2 0 0	2	0.541589	0	0	0	11.1026
Released_N-Glycan_02.3340	Released_N-Glycan_02.3340	1266.94	Released_N-Glycan_02	3340	1	Z		13 2 0 0	1 2 0 0;2 2 0 0;3 2 0 0;4 2 0 0;5 2 0 0;6 2 0 0;7 2 0 0;8 2 0 0;9 2 0 0;10 2 0 0;11 2 0 0;12 2 0 0;1 0 0 0;2 0 0 0;3 0 0 0;4 0 0 0;5 0 0 0;6 0 0 0;7 0 0 0;8 0 0 0;9 0 0 0;10 0 0 0;11 0 0 0;12 0 0 0;1 1 0 0;2 1 0 0;3 1 0 0;4 1 0 0;5 1 0 0;6 1 0 0;7 1 0 0;8 1 0 0;9 1 0 0;10 1 0 0;11 1 0 0;12 1 0 0;0 1 0 0;0 2 0 0	2	0.541523	0	0	0	10.2889
Released_N-Glycan_01.3579	Released_N-Glycan_01.3579	1194.43	Released_N-Glycan_01	3579	1	Z		11 2 0 1	1 2 0 0;2 2 0 0;3 2 0 0;4 2 0 0;5 2 0 0;6 2 0 0;7 2 0 0;8 2 0 0;9 2 0 0;10 2 0 0;1 0 0 0;2 0 0 0;3 0 0 0;4 0 0 0;5 0 0 0;6 0 0 0;7 0 0 0;8 0 0 0;9 0 0 0;10 0 0 0;1 1 0 0;2 1 0 0;3 1 0 0;4 1 0 0;5 1 0 0;6 1 0 0;7 1 0 0;8 1 0 0;9 1 0 0;10 1 0 0;0 1 0 0;0 2 0 0;0 1 0 1;0 2 0 1;0 0 0 1;1 0 0 1;2 0 0 1;3 0 0 1;0 0 0 2;1 0 0 2;2 0 0 2;3 0 0 2	2	0.54127	0	0	0	11.3667
Released_N-Glycan_02.4138	Released_N-Glycan_02.4138	1031.87	Released_N-Glycan_02	4138	1	Z		9 2 0 1	1 2 0 0;2 2 0 0;3 2 0 0;4 2 0 0;5 2 0 0;6 2 0 0;7 2 0 0;8 2 0 0;1 0 0 0;2 0 0 0;3 0 0 0;4 0 0 0;5 0 0 0;6 0 0 0;7 0 0 0;8 0 0 0;1 1 0 0;2 1 0 0;3 1 0 0;4 1 0 0;5 1 0 0;6 1 0 0;7 1 0 0;8 1 0 0;0 1 0 0;0 2 0 0;0 1 0 1;0 2 0 1;0 0 0 1;1 0 0 1;2 0 0 1;3 0 0 1;0 0 0 2;1 0 0 2;2 0 0 2;3 0 0 2	2	0.541244	0	0	0	9.74239
Released_N-Glycan_01.3939	Released_N-Glycan_01.3939	1202.94	Released_N-Glycan_01	3939	1	Z		10 2 0 2	1 2 0 0;2 2 0 0;3 2 0 0;4 2 0 0;5 2 0 0;6 2 0 0;7 2 0 0;8 2 0 0;9 2 0 0;1 0 0 0;2 0 0 0;3 0 0 0;4 0 0 0;5 0 0 0;6 0 0 0;7 0 0 0;8 0 0 0;9 0 0 0;1 1 0 0;2 1 0 0;3 1 0 0;4 1 0 0;5 1 0 0;6 1 0 0;7 1 0 0;8 1 0 0;9 1 0 0;0 1 0 0;0 2 0 0;0 1 0 1;0 2 0 1;0 0 0 1;1 0 0 1;2 0 0 1;3 0 0 1;0 0 0 2;1 0 0 2;2 0 0 2;3 0 0 2	2	0.541017	0	0	0	10.5498
Released_N-Glycan_02.3813	Released_N-Glycan_02.3813	1275.45	Released_N-Glycan_02	3813	1	Z		12 2 0 1	1 2 0 0;2 2 0 0;3 2 0 0;4 2 0 0;5 2 0 0;6 2 0 0;7 2 0 0;8 2 0 0;9 2 0 0;10 2 0 0;11 2 0 0;1 0 0 0;2 0 0 0;3 0 0 0;4 0 0 0;5 0 0 0;6 0 0 0;7 0 0 0;8 0 0 0;9 0 0 0;10 0 0 0;11 0 0 0;1 1 0 0;2 1 0 0;3 1 0 0;4 1 0 0;5 1 0 0;6 1 0 0;7 1 0 0;8 1 0 0;9 1 0 0;10 1 0 0;11 1 0 0;0 1 0 0;0 2 0 0;0 1 0 1;0 2 0 1;0 0 0 1;1 0 0 1;2 0 0 1;3 0 0 1;0 0 0 2;1 0 0 2;2 0 0 2;3 0 0 2	2	0.540536	0	0	0	12.1621
Released_N-Glycan_02.3416	Released_N-Glycan_02.3416	1112.9	Released_N-Glycan_02	3416	1	Z		10 2 0 1	1 2 0 0;2 2 0 0;3 2 0 0;4 2 0 0;5 2 0 0;6 2 0 0;7 2 0 0;8 2 0 0;9 2 0 0;1 0 0 0;2 0 0 0;3 0 0 0;4 0 0 0;5 0 0 0;6 0 0 0;7 0 0 0;8 0 0 0;9 0 0 0;1 1 0 0;2 1 0 0;3 1 0 0;4 1 0 0;5 1 0 0;6 1 0 0;7 1 0 0;8 1 0 0;9 1 0 0;0 1 0 0;0 2 0 0;0 1 0 1;0 2 0 1;0 0 0 1;1 0 0 1;2 0 0 1;3 0 0 1;0 0 0 2;1 0 0 2;2 0 0 2;3 0 0 2	2	0.540501	0	0	0	10.5398
Released_N-Glycan_03.3355	Released_N-Glycan_03.3355	1194.43	Released_N-Glycan_03	3355	1	Z		11 2 0 1	1 2 0 0;2 2 0 0;3 2 0 0;4 2 0 0;5 2 0 0;6 2 0 0;7 2 0 0;8 2 0 0;9 2 0 0;10 2 0 0;1 0 0 0;2 0 0 0;3 0 0 0;4 0 0 0;5 0 0 0;6 0 0 0;7 0 0 0;8 0 0 0;9 0 0 0;10 0 0 0;1 1 0 0;2 1 0 0;3 1 0 0;4 1 0 0;5 1 0 0;6 1 0 0;7 1 0 0;8 1 0 0;9 1 0 0;10 1 0 0;0 1 0 0;0 2 0 0;0 1 0 1;0 2 0 1;0 0 0 1;1 0 0 1;2 0 0 1;3 0 0 1;0 0 0 2;1 0 0 2;2 0 0 2;3 0 0 2	2	0.540431	0	0	0	11.349
Released_N-Glycan_01.3481	Released_N-Glycan_01.3481	1040.38	Released_N-Glycan_01	3481	1	Z		8 2 0 2	1 2 0 0;2 2 0 0;3 2 0 0;4 2 0 0;5 2 0 0;6 2 0 0;7 2 0 0;1 0 0 0;2 0 0 0;3 0 0 0;4 0 0 0;5 0 0 0;6 0 0 0;7 0 0 0;1 1 0 0;2 1 0 0;3 1 0 0;4 1 0 0;5 1 0 0;6 1 0 0;7 1 0 0;0 1 0 0;0 2 0 0;0 1 0 1;0 2 0 1;0 0 0 1;1 0 0 1;2 0 0 1;3 0 0 1;0 0 0 2;1 0 0 2;2 0 0 2;3 0 0 2	2	0.540387	0	0	0	8.91638
Released_N-Glycan_03.3081	Released_N-Glycan_03.3081	1040.89	Released_N-Glycan_03	3081	1	Z		8 2 0 2	1 2 0 0;2 2 0 0;3 2 0 0;4 2 0 0;5 2 0 0;6 2 0 0;7 2 0 0;1 0 0 0;2 0 0 0;3 0 0 0;4 0 0 0;5 0 0 0;6 0 0 0;7 0 0 0;1 1 0 0;2 1 0 0;3 1 0 0;4 1 0 0;5 1 0 0;6 1 0 0;7 1 0 0;0 1 0 0;0 2 0 0;0 1 0 1;0 2 0 1;0 0 0 1;1 0 0 1;2 0 0 1;3 0 0 1;0 0 0 2;1 0 0 2;2 0 0 2;3 0 0 2	2	0.540011	0	0	0	8.91019
Released_N-Glycan_01.3992	Released_N-Glycan_01.3992	1202.94	Released_N-Glycan_01	3992	1	Z		10 2 0 2	1 2 0 0;2 2 0 0;3 2 0 0;4 2 0 0;5 2 0 0;6 2 0 0;7 2 0 0;8 2 0 0;9 2 0 0;1 0 0 0;2 0 0 0;3 0 0 0;4 0 0 0;5 0 0 0;6 0 0 0;7 0 0 0;8 0 0 0;9 0 0 0;1 1 0 0;2 1 0 0;3 1 0 0;4 1 0 0;5 1 0 0;6 1 0 0;7 1 0 0;8 1 0 0;9 1 0 0;0 1 0 0;0 2 0 0;0 1 0 1;0 2 0 1;0 0 0 1;1 0 0 1;2 0 0 1;3 0 0 1;0 0 0 2;1 0 0 2;2 0 0 2;3 0 0 2	2	0.539797	0	0	0	10.526
Released_N-Glycan_01.2978	Released_N-Glycan_01.2978	1071.88	Released_N-Glycan_01	2978	1	Z		15 2 0 2	1 2 0 0;2 2 0 0;3 2 0 0;4 2 0 0;5 2 0 0;6 2 0 0;7 2 0 0;8 2 0 0;9 2 0 0;10 2 0 0;11 2 0 0;12 2 0 0;13 2 0 0;14 2 0 0;1 0 0 0;2 0 0 0;3 0 0 0;4 0 0 0;5 0 0 0;6 0 0 0;7 0 0 0;8 0 0 0;9 0 0 0;10 0 0 0;11 0 0 0;12 0 0 0;13 0 0 0;14 0 0 0;1 1 0 0;2 1 0 0;3 1 0 0;4 1 0 0;5 1 0 0;6 1 0 0;7 1 0 0;8 1 0 0;9 1 0 0;10 1 0 0;11 1 0 0;12 1 0 0;13 1 0 0;14 1 0 0;0 1 0 0;0 2 0 0;0 1 0 1;0 2 0 1;0 0 0 1;1 0 0 1;…	3	0.539718	0	0	0	14.5724
Released_N-Glycan_02.3851	Released_N-Glycan_02.3851	1283.97	Released_N-Glycan_02	3851	1	Z		11 2 0 2	1 2 0 0;2 2 0 0;3 2 0 0;4 2 0 0;5 2 0 0;6 2 0 0;7 2 0 0;8 2 0 0;9 2 0 0;10 2 0 0;1 0 0 0;2 0 0 0;3 0 0 0;4 0 0 0;5 0 0 0;6 0 0 0;7 0 0 0;8 0 0 0;9 0 0 0;10 0 0 0;1 1 0 0;2 1 0 0;3 1 0 0;4 1 0 0;5 1 0 0;6 1 0 0;7 1 0 0;8 1 0 0;9 1 0 0;10 1 0 0;0 1 0 0;0 2 0 0;0 1 0 1;0 2 0 1;0 0 0 1;1 0 0 1;2 0 0 1;3 0 0 1;0 0 0 2;1 0 0 2;2 0 0 2;3 0 0 2	2	0.539651	0	0	0	11.3327
Released_N-Glycan_03.3526	Released_N-Glycan_03.3526	1104.89	Released_N-Glycan_03	3526	1	Z		11 2 0 0	1 2 0 0;2 2 0 0;3 2 0 0;4 2 0 0;5 2 0 0;6 2 0 0;7 2 0 0;8 2 0 0;9 2 0 0;10 2 0 0;1 0 0 0;2 0 0 0;3 0 0 0;4 0 0 0;5 0 0 0;6 0 0 0;7 0 0 0;8 0 0 0;9 0 0 0;10 0 0 0;1 1 0 0;2 1 0 0;3 1 0 0;4 1 0 0;5 1 0 0;6 1 0 0;7 1 0 0;8 1 0 0;9 1 0 0;10 1 0 0;0 1 0 0;0 2 0 0	2	0.539561	0	0	0	8.63298
Released_N-Glycan_02.3859	Released_N-Glycan_02.3859	1185.41	Released_N-Glycan_02	3859	1	Z		12 2 0 0	1 2 0 0;2 2 0 0;3 2 0 0;4 2 0 0;5 2 0 0;6 2 0 0;7 2 0 0;8 2 0 0;9 2 0 0;10 2 0 0;11 2 0 0;1 0 0 0;2 0 0 0;3 0 0 0;4 0 0 0;5 0 0 0;6 0 0 0;7 0 0 0;8 0 0 0;9 0 0 0;10 0 0 0;11 0 0 0;1 1 0 0;2 1 0 0;3 1 0 0;4 1 0 0;5 1 0 0;6 1 0 0;7 1 0 0;8 1 0 0;9 1 0 0;10 1 0 0;11 1 0 0;0 1 0 0;0 2 0 0	2	0.539365	0	0	0	9.43888
Released_N-Glycan_01.3165	Released_N-Glycan_01.3165	942.331	Released_N-Glycan_01	3165	1	Z		9 2 0 0	1 2 0 0;2 2 0 0;3 2 0 0;4 2 0 0;5 2 0 0;6 2 0 0;7 2 0 0;8 2 0 0;1 0 0 0;2 0 0 0;3 0 0 0;4 0 0 0;5 0 0 0;6 0 0 0;7 0 0 0;8 0 0 0;1 1 0 0;2 1 0 0;3 1 0 0;4 1 0 0;5 1 0 0;6 1 0 0;7 1 0 0;8 1 0 0;0 1 0 0;0 2 0 0	2	0.539316	0	0	0	7.01111
Released_N-Glycan_01.3835	Released_N-Glycan_01.3835	1185.91	Released_N-Glycan_01	3835	1	Z		12 2 0 0	1 2 0 0;2 2 0 0;3 2 0 0;4 2 0 0;5 2 0 0;6 2 0 0;7 2 0 0;8 2 0 0;9 2 0 0;10 2 0 0;11 2 0 0;1 0 0 0;2 0 0 0;3 0 0 0;4 0 0 0;5 0 0 0;6 0 0 0;7 0 0 0;8 0 0 0;9 0 0 0;10 0 0 0;11 0 0 0;1 1 0 0;2 1 0 0;3 1 0 0;4 1 0 0;5 1 0 0;6 1 0 0;7 1 0 0;8 1 0 0;9 1 0 0;10 1 0 0;11 1 0 0;0 1 0 0;0 2 0 0	2	0.538918	0	0	0	9.43106
Released_N-Glycan_01.4051	Released_N-Glycan_01.4051	1032.37	Released_N-Glycan_01	4051	1	Z		9 2 0 1	1 2 0 0;2 2 0 0;3 2 0 0;4 2 0 0;5 2 0 0;6 2 0 0;7 2 0 0;8 2 0 0;1 0 0 0;2 0 0 0;3 0 0 0;4 0 0 0;5 0 0 0;6 0 0 0;7 0 0 0;8 0 0 0;1 1 0 0;2 1 0 0;3 1 0 0;4 1 0 0;5 1 0 0;6 1 0 0;7 1 0 0;8 1 0 0;0 1 0 0;0 2 0 0;0 1 0 1;0 2 0 1;0 0 0 1;1 0 0 1;2 0 0 1;3 0 0 1;0 0 0 2;1 0 0 2;2 0 0 2;3 0 0 2	2	0.538837	0	0	0	9.69907
Released_N-Glycan_02.3146	Released_N-Glycan_02.3146	1113.4	Released_N-Glycan_02	3146	1	Z		10 2 0 1	1 2 0 0;2 2 0 0;3 2 0 0;4 2 0 0;5 2 0 0;6 2 0 0;7 2 0 0;8 2 0 0;9 2 0 0;1 0 0 0;2 0 0 0;3 0 0 0;4 0 0 0;5 0 0 0;6 0 0 0;7 0 0 0;8 0 0 0;9 0 0 0;1 1 0 0;2 1 0 0;3 1 0 0;4 1 0 0;5 1 0 0;6 1 0 0;7 1 0 0;8 1 0 0;9 1 0 0;0 1 0 0;0 2 0 0;0 1 0 1;0 2 0 1;0 0 0 1;1 0 0 1;2 0 0 1;3 0 0 1;0 0 0 2;1 0 0 2;2 0 0 2;3 0 0 2	2	0.538577	0	0	0	10.5023
Released_N-Glycan_01.1336	Released_N-Glycan_01.1336	950.353	Released_N-Glycan_01	1336	1	Z		8 2 0 1	1 2 0 0;2 2 0 0;3 2 0 0;4 2 0 0;5 2 0 0;6 2 0 0;7 2 0 0;1 0 0 0;2 0 0 0;3 0 0 0;4 0 0 0;5 0 0 0;6 0 0 0;7 0 0 0;1 1 0 0;2 1 0 0;3 1 0 0;4 1 0 0;5 1 0 0;6 1 0 0;7 1 0 0;0 1 0 0;0 2 0 0;0 1 0 1;0 2 0 1;0 0 0 1;1 0 0 1;2 0 0 1;3 0 0 1;0 0 0 2;1 0 0 2;2 0 0 2;3 0 0 2	2	0.538434	0	0	0	8.88416
Released_N-Glycan_02.4024	Released_N-Glycan_02.4024	1202.94	Released_N-Glycan_02	4024	1	Z		10 2 0 2	1 2 0 0;2 2 0 0;3 2 0 0;4 2 0 0;5 2 0 0;6 2 0 0;7 2 0 0;8 2 0 0;9 2 0 0;1 0 0 0;2 0 0 0;3 0 0 0;4 0 0 0;5 0 0 0;6 0 0 0;7 0 0 0;8 0 0 0;9 0 0 0;1 1 0 0;2 1 0 0;3 1 0 0;4 1 0 0;5 1 0 0;6 1 0 0;7 1 0 0;8 1 0 0;9 1 0 0;0 1 0 0;0 2 0 0;0 1 0 1;0 2 0 1;0 0 0 1;1 0 0 1;2 0 0 1;3 0 0 1;0 0 0 2;1 0 0 2;2 0 0 2;3 0 0 2	2	0.538179	0	0	0	10.4945
Released_N-Glycan_02.3453	Released_N-Glycan_02.3453	1104.89	Released_N-Glycan_02	3453	1	Z		11 2 0 0	1 2 0 0;2 2 0 0;3 2 0 0;4 2 0 0;5 2 0 0;6 2 0 0;7 2 0 0;8 2 0 0;9 2 0 0;10 2 0 0;1 0 0 0;2 0 0 0;3 0 0 0;4 0 0 0;5 0 0 0;6 0 0 0;7 0 0 0;8 0 0 0;9 0 0 0;10 0 0 0;1 1 0 0;2 1 0 0;3 1 0 0;4 1 0 0;5 1 0 0;6 1 0 0;7 1 0 0;8 1 0 0;9 1 0 0;10 1 0 0;0 1 0 0;0 2 0 0	2	0.537647	0	0	0	8.60235
Released_N-Glycan_01.3073	Released_N-Glycan_01.3073	878.33	Released_N-Glycan_01	3073	1	Z		6 2 0 2	1 2 0 0;2 2 0 0;3 2 0 0;4 2 0 0;5 2 0 0;1 0 0 0;2 0 0 0;3 0 0 0;4 0 0 0;5 0 0 0;1 1 0 0;2 1 0 0;3 1 0 0;4 1 0 0;5 1 0 0;0 1 0 0;0 2 0 0;0 1 0 1;0 2 0 1;0 0 0 1;1 0 0 1;2 0 0 1;3 0 0 1;0 0 0 2;1 0 0 2;2 0 0 2;3 0 0 2	2	0.537419	0	0	0	7.25516
Released_N-Glycan_01.3833	Released_N-Glycan_01.3833	1275.45	Released_N-Glycan_01	3833	1	Z		12 2 0 1	1 2 0 0;2 2 0 0;3 2 0 0;4 2 0 0;5 2 0 0;6 2 0 0;7 2 0 0;8 2 0 0;9 2 0 0;10 2 0 0;11 2 0 0;1 0 0 0;2 0 0 0;3 0 0 0;4 0 0 0;5 0 0 0;6 0 0 0;7 0 0 0;8 0 0 0;9 0 0 0;10 0 0 0;11 0 0 0;1 1 0 0;2 1 0 0;3 1 0 0;4 1 0 0;5 1 0 0;6 1 0 0;7 1 0 0;8 1 0 0;9 1 0 0;10 1 0 0;11 1 0 0;0 1 0 0;0 2 0 0;0 1 0 1;0 2 0 1;0 0 0 1;1 0 0 1;2 0 0 1;3 0 0 1;0 0 0 2;1 0 0 2;2 0 0 2;3 0 0 2	2	0.537399	0	0	0	12.0915
Released_N-Glycan_03.3997	Released_N-Glycan_03.3997	1185.91	Released_N-Glycan_03	3997	1	Z		12 2 0 0	1 2 0 0;2 2 0 0;3 2 0 0;4 2 0 0;5 2 0 0;6 2 0 0;7 2 0 0;8 2 0 0;9 2 0 0;10 2 0 0;11 2 0 0;1 0 0 0;2 0 0 0;3 0 0 0;4 0 0 0;5 0 0 0;6 0 0 0;7 0 0 0;8 0 0 0;9 0 0 0;10 0 0 0;11 0 0 0;1 1 0 0;2 1 0 0;3 1 0 0;4 1 0 0;5 1 0 0;6 1 0 0;7 1 0 0;8 1 0 0;9 1 0 0;10 1 0 0;11 1 0 0;0 1 0 0;0 2 0 0	2	0.53738	0	0	0	9.40415
Released_N-Glycan_03.3959	Released_N-Glycan_03.3959	1283.97	Released_N-Glycan_03	3959	1	Z		11 2 0 2	1 2 0 0;2 2 0 0;3 2 0 0;4 2 0 0;5 2 0 0;6 2 0 0;7 2 0 0;8 2 0 0;9 2 0 0;10 2 0 0;1 0 0 0;2 0 0 0;3 0 0 0;4 0 0 0;5 0 0 0;6 0 0 0;7 0 0 0;8 0 0 0;9 0 0 0;10 0 0 0;1 1 0 0;2 1 0 0;3 1 0 0;4 1 0 0;5 1 0 0;6 1 0 0;7 1 0 0;8 1 0 0;9 1 0 0;10 1 0 0;0 1 0 0;0 2 0 0;0 1 0 1;0 2 0 1;0 0 0 1;1 0 0 1;2 0 0 1;3 0 0 1;0 0 0 2;1 0 0 2;2 0 0 2;3 0 0 2	2	0.537377	0	0	0	11.2849
Released_N-Glycan_01.2987	Released_N-Glycan_01.2987	1900.68	Released_N-Glycan_01	2987	1	Z		8 2 0 1	1 2 0 0;2 2 0 0;3 2 0 0;4 2 0 0;5 2 0 0;6 2 0 0;7 2 0 0;1 0 0 0;2 0 0 0;3 0 0 0;4 0 0 0;5 0 0 0;6 0 0 0;7 0 0 0;1 1 0 0;2 1 0 0;3 1 0 0;4 1 0 0;5 1 0 0;6 1 0 0;7 1 0 0;0 1 0 0;0 2 0 0;0 1 0 1;0 2 0 1;0 0 0 1;1 0 0 1;2 0 0 1;3 0 0 1;0 0 0 2;1 0 0 2;2 0 0 2;3 0 0 2	1	0.537107	0	0	0	8.86227
Released_N-Glycan_02.3095	Released_N-Glycan_02.3095	1104.39	Released_N-Glycan_02	3095	1	Z		11 2 0 0	1 2 0 0;2 2 0 0;3 2 0 0;4 2 0 0;5 2 0 0;6 2 0 0;7 2 0 0;8 2 0 0;9 2 0 0;10 2 0 0;1 0 0 0;2 0 0 0;3 0 0 0;4 0 0 0;5 0 0 0;6 0 0 0;7 0 0 0;8 0 0 0;9 0 0 0;10 0 0 0;1 1 0 0;2 1 0 0;3 1 0 0;4 1 0 0;5 1 0 0;6 1 0 0;7 1 0 0;8 1 0 0;9 1 0 0;10 1 0 0;0 1 0 0;0 2 0 0	2	0.537029	0	0	0	8.59247
Released_N-Glycan_01.3117	Released_N-Glycan_01.3117	942.331	Released_N-Glycan_01	3117	1	Z		9 2 0 0	1 2 0 0;2 2 0 0;3 2 0 0;4 2 0 0;5 2 0 0;6 2 0 0;7 2 0 0;8 2 0 0;1 0 0 0;2 0 0 0;3 0 0 0;4 0 0 0;5 0 0 0;6 0 0 0;7 0 0 0;8 0 0 0;1 1 0 0;2 1 0 0;3 1 0 0;4 1 0 0;5 1 0 0;6 1 0 0;7 1 0 0;8 1 0 0;0 1 0 0;0 2 0 0	2	0.536746	0	0	0	6.9777
Released_N-Glycan_01.3322	Released_N-Glycan_01.3322	1364.99	Released_N-Glycan_01	3322	1	Z		12 2 0 2	1 2 0 0;2 2 0 0;3 2 0 0;4 2 0 0;5 2 0 0;6 2 0 0;7 2 0 0;8 2 0 0;9 2 0 0;10 2 0 0;11 2 0 0;1 0 0 0;2 0 0 0;3 0 0 0;4 0 0 0;5 0 0 0;6 0 0 0;7 0 0 0;8 0 0 0;9 0 0 0;10 0 0 0;11 0 0 0;1 1 0 0;2 1 0 0;3 1 0 0;4 1 0 0;5 1 0 0;6 1 0 0;7 1 0 0;8 1 0 0;9 1 0 0;10 1 0 0;11 1 0 0;0 1 0 0;0 2 0 0;0 1 0 1;0 2 0 1;0 0 0 1;1 0 0 1;2 0 0 1;3 0 0 1;0 0 0 2;1 0 0 2;2 0 0 2;3 0 0 2	2	0.536736	0	0	0	12.0766
Released_N-Glycan_03.2795	Released_N-Glycan_03.2795	951.347	Released_N-Glycan_03	2795	1	Z		8 2 0 1	1 2 0 0;2 2 0 0;3 2 0 0;4 2 0 0;5 2 0 0;6 2 0 0;7 2 0 0;1 0 0 0;2 0 0 0;3 0 0 0;4 0 0 0;5 0 0 0;6 0 0 0;7 0 0 0;1 1 0 0;2 1 0 0;3 1 0 0;4 1 0 0;5 1 0 0;6 1 0 0;7 1 0 0;0 1 0 0;0 2 0 0;0 1 0 1;0 2 0 1;0 0 0 1;1 0 0 1;2 0 0 1;3 0 0 1;0 0 0 2;1 0 0 2;2 0 0 2;3 0 0 2	2	0.536728	0	0	0	8.85601
Released_N-Glycan_02.2598	Released_N-Glycan_02.2598	1185.42	Released_N-Glycan_02	2598	1	Z		12 2 0 0	1 2 0 0;2 2 0 0;3 2 0 0;4 2 0 0;5 2 0 0;6 2 0 0;7 2 0 0;8 2 0 0;9 2 0 0;10 2 0 0;11 2 0 0;1 0 0 0;2 0 0 0;3 0 0 0;4 0 0 0;5 0 0 0;6 0 0 0;7 0 0 0;8 0 0 0;9 0 0 0;10 0 0 0;11 0 0 0;1 1 0 0;2 1 0 0;3 1 0 0;4 1 0 0;5 1 0 0;6 1 0 0;7 1 0 0;8 1 0 0;9 1 0 0;10 1 0 0;11 1 0 0;0 1 0 0;0 2 0 0	2	0.536573	0	0	0	9.39002
Released_N-Glycan_01.3103	Released_N-Glycan_01.3103	1112.9	Released_N-Glycan_01	3103	1	Z		10 2 0 1	1 2 0 0;2 2 0 0;3 2 0 0;4 2 0 0;5 2 0 0;6 2 0 0;7 2 0 0;8 2 0 0;9 2 0 0;1 0 0 0;2 0 0 0;3 0 0 0;4 0 0 0;5 0 0 0;6 0 0 0;7 0 0 0;8 0 0 0;9 0 0 0;1 1 0 0;2 1 0 0;3 1 0 0;4 1 0 0;5 1 0 0;6 1 0 0;7 1 0 0;8 1 0 0;9 1 0 0;0 1 0 0;0 2 0 0;0 1 0 1;0 2 0 1;0 0 0 1;1 0 0 1;2 0 0 1;3 0 0 1;0 0 0 2;1 0 0 2;2 0 0 2;3 0 0 2	2	0.536524	0	0	0	10.4622
Released_N-Glycan_01.4061	Released_N-Glycan_01.4061	1112.9	Released_N-Glycan_01	4061	1	Z		10 2 0 1	1 2 0 0;2 2 0 0;3 2 0 0;4 2 0 0;5 2 0 0;6 2 0 0;7 2 0 0;8 2 0 0;9 2 0 0;1 0 0 0;2 0 0 0;3 0 0 0;4 0 0 0;5 0 0 0;6 0 0 0;7 0 0 0;8 0 0 0;9 0 0 0;1 1 0 0;2 1 0 0;3 1 0 0;4 1 0 0;5 1 0 0;6 1 0 0;7 1 0 0;8 1 0 0;9 1 0 0;0 1 0 0;0 2 0 0;0 1 0 1;0 2 0 1;0 0 0 1;1 0 0 1;2 0 0 1;3 0 0 1;0 0 0 2;1 0 0 2;2 0 0 2;3 0 0 2	2	0.53632	0	0	0	10.4582
Released_N-Glycan_03.3917	Released_N-Glycan_03.3917	1121.91	Released_N-Glycan_03	3917	1	Z		9 2 0 2	1 2 0 0;2 2 0 0;3 2 0 0;4 2 0 0;5 2 0 0;6 2 0 0;7 2 0 0;8 2 0 0;1 0 0 0;2 0 0 0;3 0 0 0;4 0 0 0;5 0 0 0;6 0 0 0;7 0 0 0;8 0 0 0;1 1 0 0;2 1 0 0;3 1 0 0;4 1 0 0;5 1 0 0;6 1 0 0;7 1 0 0;8 1 0 0;0 1 0 0;0 2 0 0;0 1 0 1;0 2 0 1;0 0 0 1;1 0 0 1;2 0 0 1;3 0 0 1;0 0 0 2;1 0 0 2;2 0 0 2;3 0 0 2	2	0.536238	0	0	0	9.65228
Released_N-Glycan_02.3339	Released_N-Glycan_02.3339	1283.46	Released_N-Glycan_02	3339	1	Z		11 2 0 2	1 2 0 0;2 2 0 0;3 2 0 0;4 2 0 0;5 2 0 0;6 2 0 0;7 2 0 0;8 2 0 0;9 2 0 0;10 2 0 0;1 0 0 0;2 0 0 0;3 0 0 0;4 0 0 0;5 0 0 0;6 0 0 0;7 0 0 0;8 0 0 0;9 0 0 0;10 0 0 0;1 1 0 0;2 1 0 0;3 1 0 0;4 1 0 0;5 1 0 0;6 1 0 0;7 1 0 0;8 1 0 0;9 1 0 0;10 1 0 0;0 1 0 0;0 2 0 0;0 1 0 1;0 2 0 1;0 0 0 1;1 0 0 1;2 0 0 1;3 0 0 1;0 0 0 2;1 0 0 2;2 0 0 2;3 0 0 2	2	0.536194	0	0	0	11.2601
Released_N-Glycan_03.3890	Released_N-Glycan_03.3890	1275.45	Released_N-Glycan_03	3890	1	Z		12 2 0 1	1 2 0 0;2 2 0 0;3 2 0 0;4 2 0 0;5 2 0 0;6 2 0 0;7 2 0 0;8 2 0 0;9 2 0 0;10 2 0 0;11 2 0 0;1 0 0 0;2 0 0 0;3 0 0 0;4 0 0 0;5 0 0 0;6 0 0 0;7 0 0 0;8 0 0 0;9 0 0 0;10 0 0 0;11 0 0 0;1 1 0 0;2 1 0 0;3 1 0 0;4 1 0 0;5 1 0 0;6 1 0 0;7 1 0 0;8 1 0 0;9 1 0 0;10 1 0 0;11 1 0 0;0 1 0 0;0 2 0 0;0 1 0 1;0 2 0 1;0 0 0 1;1 0 0 1;2 0 0 1;3 0 0 1;0 0 0 2;1 0 0 2;2 0 0 2;3 0 0 2	2	0.535887	0	0	0	12.0574
Released_N-Glycan_02.3444	Released_N-Glycan_02.3444	1283.97	Released_N-Glycan_02	3444	1	Z		11 2 0 2	1 2 0 0;2 2 0 0;3 2 0 0;4 2 0 0;5 2 0 0;6 2 0 0;7 2 0 0;8 2 0 0;9 2 0 0;10 2 0 0;1 0 0 0;2 0 0 0;3 0 0 0;4 0 0 0;5 0 0 0;6 0 0 0;7 0 0 0;8 0 0 0;9 0 0 0;10 0 0 0;1 1 0 0;2 1 0 0;3 1 0 0;4 1 0 0;5 1 0 0;6 1 0 0;7 1 0 0;8 1 0 0;9 1 0 0;10 1 0 0;0 1 0 0;0 2 0 0;0 1 0 1;0 2 0 1;0 0 0 1;1 0 0 1;2 0 0 1;3 0 0 1;0 0 0 2;1 0 0 2;2 0 0 2;3 0 0 2	2	0.53551	0	0	0	11.2457
Released_N-Glycan_01.2609	Released_N-Glycan_01.2609	950.844	Released_N-Glycan_01	2609	1	Z		8 2 0 1	1 2 0 0;2 2 0 0;3 2 0 0;4 2 0 0;5 2 0 0;6 2 0 0;7 2 0 0;1 0 0 0;2 0 0 0;3 0 0 0;4 0 0 0;5 0 0 0;6 0 0 0;7 0 0 0;1 1 0 0;2 1 0 0;3 1 0 0;4 1 0 0;5 1 0 0;6 1 0 0;7 1 0 0;0 1 0 0;0 2 0 0;0 1 0 1;0 2 0 1;0 0 0 1;1 0 0 1;2 0 0 1;3 0 0 1;0 0 0 2;1 0 0 2;2 0 0 2;3 0 0 2	2	0.535447	0	0	0	8.83488
Released_N-Glycan_03.3832	Released_N-Glycan_03.3832	1112.9	Released_N-Glycan_03	3832	1	Z		10 2 0 1	1 2 0 0;2 2 0 0;3 2 0 0;4 2 0 0;5 2 0 0;6 2 0 0;7 2 0 0;8 2 0 0;9 2 0 0;1 0 0 0;2 0 0 0;3 0 0 0;4 0 0 0;5 0 0 0;6 0 0 0;7 0 0 0;8 0 0 0;9 0 0 0;1 1 0 0;2 1 0 0;3 1 0 0;4 1 0 0;5 1 0 0;6 1 0 0;7 1 0 0;8 1 0 0;9 1 0 0;0 1 0 0;0 2 0 0;0 1 0 1;0 2 0 1;0 0 0 1;1 0 0 1;2 0 0 1;3 0 0 1;0 0 0 2;1 0 0 2;2 0 0 2;3 0 0 2	2	0.535189	0	0	0	10.4362
Released_N-Glycan_01.3915	Released_N-Glycan_01.3915	1012.69	Released_N-Glycan_01	3915	1	Z		15 2 0 1	1 2 0 0;2 2 0 0;3 2 0 0;4 2 0 0;5 2 0 0;6 2 0 0;7 2 0 0;8 2 0 0;9 2 0 0;10 2 0 0;11 2 0 0;12 2 0 0;13 2 0 0;14 2 0 0;1 0 0 0;2 0 0 0;3 0 0 0;4 0 0 0;5 0 0 0;6 0 0 0;7 0 0 0;8 0 0 0;9 0 0 0;10 0 0 0;11 0 0 0;12 0 0 0;13 0 0 0;14 0 0 0;1 1 0 0;2 1 0 0;3 1 0 0;4 1 0 0;5 1 0 0;6 1 0 0;7 1 0 0;8 1 0 0;9 1 0 0;10 1 0 0;11 1 0 0;12 1 0 0;13 1 0 0;14 1 0 0;0 1 0 0;0 2 0 0;0 1 0 1;0 2 0 1;0 0 0 1;1 0 0 1;…	3	0.534483	0	0	0	14.431
Released_N-Glycan_01.2443	Released_N-Glycan_01.2443	964.021	Released_N-Glycan_01	2443	1	Z		13 2 0 2	1 2 0 0;2 2 0 0;3 2 0 0;4 2 0 0;5 2 0 0;6 2 0 0;7 2 0 0;8 2 0 0;9 2 0 0;10 2 0 0;11 2 0 0;12 2 0 0;1 0 0 0;2 0 0 0;3 0 0 0;4 0 0 0;5 0 0 0;6 0 0 0;7 0 0 0;8 0 0 0;9 0 0 0;10 0 0 0;11 0 0 0;12 0 0 0;1 1 0 0;2 1 0 0;3 1 0 0;4 1 0 0;5 1 0 0;6 1 0 0;7 1 0 0;8 1 0 0;9 1 0 0;10 1 0 0;11 1 0 0;12 1 0 0;0 1 0 0;0 2 0 0;0 1 0 1;0 2 0 1;0 0 0 1;1 0 0 1;2 0 0 1;3 0 0 1;0 0 0 2;1 0 0 2;2 0 0 2;3 0 0 2	3	0.534252	0	0	0	12.8221
Released_N-Glycan_02.1760	Released_N-Glycan_02.1760	860.813	Released_N-Glycan_02	1760	1	Z		8 2 0 0	1 2 0 0;2 2 0 0;3 2 0 0;4 2 0 0;5 2 0 0;6 2 0 0;7 2 0 0;1 0 0 0;2 0 0 0;3 0 0 0;4 0 0 0;5 0 0 0;6 0 0 0;7 0 0 0;1 1 0 0;2 1 0 0;3 1 0 0;4 1 0 0;5 1 0 0;6 1 0 0;7 1 0 0;0 1 0 0;0 2 0 0	2	0.534238	0	0	0	6.14374
Released_N-Glycan_01.3804	Released_N-Glycan_01.3804	1202.44	Released_N-Glycan_01	3804	1	Z		10 2 0 2	1 2 0 0;2 2 0 0;3 2 0 0;4 2 0 0;5 2 0 0;6 2 0 0;7 2 0 0;8 2 0 0;9 2 0 0;1 0 0 0;2 0 0 0;3 0 0 0;4 0 0 0;5 0 0 0;6 0 0 0;7 0 0 0;8 0 0 0;9 0 0 0;1 1 0 0;2 1 0 0;3 1 0 0;4 1 0 0;5 1 0 0;6 1 0 0;7 1 0 0;8 1 0 0;9 1 0 0;0 1 0 0;0 2 0 0;0 1 0 1;0 2 0 1;0 0 0 1;1 0 0 1;2 0 0 1;3 0 0 1;0 0 0 2;1 0 0 2;2 0 0 2;3 0 0 2	2	0.53391	0	0	0	10.4113
Released_N-Glycan_03.3421	Released_N-Glycan_03.3421	1121.41	Released_N-Glycan_03	3421	1	Z		15 2 1 2	1 2 0 0;2 2 0 0;3 2 0 0;4 2 0 0;5 2 0 0;6 2 0 0;7 2 0 0;8 2 0 0;9 2 0 0;10 2 0 0;11 2 0 0;12 2 0 0;13 2 0 0;14 2 0 0;1 0 0 0;2 0 0 0;3 0 0 0;4 0 0 0;5 0 0 0;6 0 0 0;7 0 0 0;8 0 0 0;9 0 0 0;10 0 0 0;11 0 0 0;12 0 0 0;13 0 0 0;14 0 0 0;1 1 0 0;2 1 0 0;3 1 0 0;4 1 0 0;5 1 0 0;6 1 0 0;7 1 0 0;8 1 0 0;9 1 0 0;10 1 0 0;11 1 0 0;12 1 0 0;13 1 0 0;14 1 0 0;1 2 1 0;2 2 1 0;3 2 1 0;4 2 1 0;5 2 1 0;6 2 1 0;…	3	0.533786	0	0	0	25.6217
Released_N-Glycan_04.3446	Released_N-Glycan_04.3446	1112.9	Released_N-Glycan_04	3446	1	Z		10 2 0 1	1 2 0 0;2 2 0 0;3 2 0 0;4 2 0 0;5 2 0 0;6 2 0 0;7 2 0 0;8 2 0 0;9 2 0 0;1 0 0 0;2 0 0 0;3 0 0 0;4 0 0 0;5 0 0 0;6 0 0 0;7 0 0 0;8 0 0 0;9 0 0 0;1 1 0 0;2 1 0 0;3 1 0 0;4 1 0 0;5 1 0 0;6 1 0 0;7 1 0 0;8 1 0 0;9 1 0 0;0 1 0 0;0 2 0 0;0 1 0 1;0 2 0 1;0 0 0 1;1 0 0 1;2 0 0 1;3 0 0 1;0 0 0 2;1 0 0 2;2 0 0 2;3 0 0 2	2	0.533356	0	0	0	10.4004
Released_N-Glycan_04.3721	Released_N-Glycan_04.3721	1185.91	Released_N-Glycan_04	3721	1	Z		12 2 0 0	1 2 0 0;2 2 0 0;3 2 0 0;4 2 0 0;5 2 0 0;6 2 0 0;7 2 0 0;8 2 0 0;9 2 0 0;10 2 0 0;11 2 0 0;1 0 0 0;2 0 0 0;3 0 0 0;4 0 0 0;5 0 0 0;6 0 0 0;7 0 0 0;8 0 0 0;9 0 0 0;10 0 0 0;11 0 0 0;1 1 0 0;2 1 0 0;3 1 0 0;4 1 0 0;5 1 0 0;6 1 0 0;7 1 0 0;8 1 0 0;9 1 0 0;10 1 0 0;11 1 0 0;0 1 0 0;0 2 0 0	2	0.53307	0	0	0	9.32873
Released_N-Glycan_02.3070	Released_N-Glycan_02.3070	1031.87	Released_N-Glycan_02	3070	1	Z		9 2 0 1	1 2 0 0;2 2 0 0;3 2 0 0;4 2 0 0;5 2 0 0;6 2 0 0;7 2 0 0;8 2 0 0;1 0 0 0;2 0 0 0;3 0 0 0;4 0 0 0;5 0 0 0;6 0 0 0;7 0 0 0;8 0 0 0;1 1 0 0;2 1 0 0;3 1 0 0;4 1 0 0;5 1 0 0;6 1 0 0;7 1 0 0;8 1 0 0;0 1 0 0;0 2 0 0;0 1 0 1;0 2 0 1;0 0 0 1;1 0 0 1;2 0 0 1;3 0 0 1;0 0 0 2;1 0 0 2;2 0 0 2;3 0 0 2	2	0.532849	0	0	0	9.59127
Released_N-Glycan_02.3236	Released_N-Glycan_02.3236	1194.42	Released_N-Glycan_02	3236	1	Z		11 2 0 1	1 2 0 0;2 2 0 0;3 2 0 0;4 2 0 0;5 2 0 0;6 2 0 0;7 2 0 0;8 2 0 0;9 2 0 0;10 2 0 0;1 0 0 0;2 0 0 0;3 0 0 0;4 0 0 0;5 0 0 0;6 0 0 0;7 0 0 0;8 0 0 0;9 0 0 0;10 0 0 0;1 1 0 0;2 1 0 0;3 1 0 0;4 1 0 0;5 1 0 0;6 1 0 0;7 1 0 0;8 1 0 0;9 1 0 0;10 1 0 0;0 1 0 0;0 2 0 0;0 1 0 1;0 2 0 1;0 0 0 1;1 0 0 1;2 0 0 1;3 0 0 1;0 0 0 2;1 0 0 2;2 0 0 2;3 0 0 2	2	0.532846	0	0	0	11.1898
Released_N-Glycan_02.2664	Released_N-Glycan_02.2664	1113.4	Released_N-Glycan_02	2664	1	Z		10 2 0 1	1 2 0 0;2 2 0 0;3 2 0 0;4 2 0 0;5 2 0 0;6 2 0 0;7 2 0 0;8 2 0 0;9 2 0 0;1 0 0 0;2 0 0 0;3 0 0 0;4 0 0 0;5 0 0 0;6 0 0 0;7 0 0 0;8 0 0 0;9 0 0 0;1 1 0 0;2 1 0 0;3 1 0 0;4 1 0 0;5 1 0 0;6 1 0 0;7 1 0 0;8 1 0 0;9 1 0 0;0 1 0 0;0 2 0 0;0 1 0 1;0 2 0 1;0 0 0 1;1 0 0 1;2 0 0 1;3 0 0 1;0 0 0 2;1 0 0 2;2 0 0 2;3 0 0 2	2	0.532832	0	0	0	10.3902
Released_N-Glycan_04.3994	Released_N-Glycan_04.3994	958.673	Released_N-Glycan_04	3994	1	Z		14 2 0 1	1 2 0 0;2 2 0 0;3 2 0 0;4 2 0 0;5 2 0 0;6 2 0 0;7 2 0 0;8 2 0 0;9 2 0 0;10 2 0 0;11 2 0 0;12 2 0 0;13 2 0 0;1 0 0 0;2 0 0 0;3 0 0 0;4 0 0 0;5 0 0 0;6 0 0 0;7 0 0 0;8 0 0 0;9 0 0 0;10 0 0 0;11 0 0 0;12 0 0 0;13 0 0 0;1 1 0 0;2 1 0 0;3 1 0 0;4 1 0 0;5 1 0 0;6 1 0 0;7 1 0 0;8 1 0 0;9 1 0 0;10 1 0 0;11 1 0 0;12 1 0 0;13 1 0 0;0 1 0 0;0 2 0 0;0 1 0 1;0 2 0 1;0 0 0 1;1 0 0 1;2 0 0 1;3 0 0 1;0 0 0 2;1 0…	3	0.532654	0	0	0	13.5827
Released_N-Glycan_02.3785	Released_N-Glycan_02.3785	1202.94	Released_N-Glycan_02	3785	1	Z		10 2 0 2	1 2 0 0;2 2 0 0;3 2 0 0;4 2 0 0;5 2 0 0;6 2 0 0;7 2 0 0;8 2 0 0;9 2 0 0;1 0 0 0;2 0 0 0;3 0 0 0;4 0 0 0;5 0 0 0;6 0 0 0;7 0 0 0;8 0 0 0;9 0 0 0;1 1 0 0;2 1 0 0;3 1 0 0;4 1 0 0;5 1 0 0;6 1 0 0;7 1 0 0;8 1 0 0;9 1 0 0;0 1 0 0;0 2 0 0;0 1 0 1;0 2 0 1;0 0 0 1;1 0 0 1;2 0 0 1;3 0 0 1;0 0 0 2;1 0 0 2;2 0 0 2;3 0 0 2	2	0.532448	0	0	0	10.3827
Released_N-Glycan_04.3364	Released_N-Glycan_04.3364	1193.92	Released_N-Glycan_04	3364	1	Z		11 2 0 1	1 2 0 0;2 2 0 0;3 2 0 0;4 2 0 0;5 2 0 0;6 2 0 0;7 2 0 0;8 2 0 0;9 2 0 0;10 2 0 0;1 0 0 0;2 0 0 0;3 0 0 0;4 0 0 0;5 0 0 0;6 0 0 0;7 0 0 0;8 0 0 0;9 0 0 0;10 0 0 0;1 1 0 0;2 1 0 0;3 1 0 0;4 1 0 0;5 1 0 0;6 1 0 0;7 1 0 0;8 1 0 0;9 1 0 0;10 1 0 0;0 1 0 0;0 2 0 0;0 1 0 1;0 2 0 1;0 0 0 1;1 0 0 1;2 0 0 1;3 0 0 1;0 0 0 2;1 0 0 2;2 0 0 2;3 0 0 2	2	0.532397	0	0	0	11.1803
Released_N-Glycan_02.2035	Released_N-Glycan_02.2035	1104.39	Released_N-Glycan_02	2035	1	Z		11 2 0 0	1 2 0 0;2 2 0 0;3 2 0 0;4 2 0 0;5 2 0 0;6 2 0 0;7 2 0 0;8 2 0 0;9 2 0 0;10 2 0 0;1 0 0 0;2 0 0 0;3 0 0 0;4 0 0 0;5 0 0 0;6 0 0 0;7 0 0 0;8 0 0 0;9 0 0 0;10 0 0 0;1 1 0 0;2 1 0 0;3 1 0 0;4 1 0 0;5 1 0 0;6 1 0 0;7 1 0 0;8 1 0 0;9 1 0 0;10 1 0 0;0 1 0 0;0 2 0 0	2	0.532289	0	0	0	8.51662
Released_N-Glycan_02.4107	Released_N-Glycan_02.4107	1104.89	Released_N-Glycan_02	4107	1	Z		11 2 0 0	1 2 0 0;2 2 0 0;3 2 0 0;4 2 0 0;5 2 0 0;6 2 0 0;7 2 0 0;8 2 0 0;9 2 0 0;10 2 0 0;1 0 0 0;2 0 0 0;3 0 0 0;4 0 0 0;5 0 0 0;6 0 0 0;7 0 0 0;8 0 0 0;9 0 0 0;10 0 0 0;1 1 0 0;2 1 0 0;3 1 0 0;4 1 0 0;5 1 0 0;6 1 0 0;7 1 0 0;8 1 0 0;9 1 0 0;10 1 0 0;0 1 0 0;0 2 0 0	2	0.531549	0	0	0	8.50478
Released_N-Glycan_01.3715	Released_N-Glycan_01.3715	1283.97	Released_N-Glycan_01	3715	1	Z		11 2 0 2	1 2 0 0;2 2 0 0;3 2 0 0;4 2 0 0;5 2 0 0;6 2 0 0;7 2 0 0;8 2 0 0;9 2 0 0;10 2 0 0;1 0 0 0;2 0 0 0;3 0 0 0;4 0 0 0;5 0 0 0;6 0 0 0;7 0 0 0;8 0 0 0;9 0 0 0;10 0 0 0;1 1 0 0;2 1 0 0;3 1 0 0;4 1 0 0;5 1 0 0;6 1 0 0;7 1 0 0;8 1 0 0;9 1 0 0;10 1 0 0;0 1 0 0;0 2 0 0;0 1 0 1;0 2 0 1;0 0 0 1;1 0 0 1;2 0 0 1;3 0 0 1;0 0 0 2;1 0 0 2;2 0 0 2;3 0 0 2	2	0.531049	0	0	0	11.152
Released_N-Glycan_03.3595	Released_N-Glycan_03.3595	1202.44	Released_N-Glycan_03	3595	1	Z		10 2 0 2	1 2 0 0;2 2 0 0;3 2 0 0;4 2 0 0;5 2 0 0;6 2 0 0;7 2 0 0;8 2 0 0;9 2 0 0;1 0 0 0;2 0 0 0;3 0 0 0;4 0 0 0;5 0 0 0;6 0 0 0;7 0 0 0;8 0 0 0;9 0 0 0;1 1 0 0;2 1 0 0;3 1 0 0;4 1 0 0;5 1 0 0;6 1 0 0;7 1 0 0;8 1 0 0;9 1 0 0;0 1 0 0;0 2 0 0;0 1 0 1;0 2 0 1;0 0 0 1;1 0 0 1;2 0 0 1;3 0 0 1;0 0 0 2;1 0 0 2;2 0 0 2;3 0 0 2	2	0.530881	0	0	0	10.3522
Released_N-Glycan_01.3416	Released_N-Glycan_01.3416	1202.44	Released_N-Glycan_01	3416	1	Z		10 2 0 2	1 2 0 0;2 2 0 0;3 2 0 0;4 2 0 0;5 2 0 0;6 2 0 0;7 2 0 0;8 2 0 0;9 2 0 0;1 0 0 0;2 0 0 0;3 0 0 0;4 0 0 0;5 0 0 0;6 0 0 0;7 0 0 0;8 0 0 0;9 0 0 0;1 1 0 0;2 1 0 0;3 1 0 0;4 1 0 0;5 1 0 0;6 1 0 0;7 1 0 0;8 1 0 0;9 1 0 0;0 1 0 0;0 2 0 0;0 1 0 1;0 2 0 1;0 0 0 1;1 0 0 1;2 0 0 1;3 0 0 1;0 0 0 2;1 0 0 2;2 0 0 2;3 0 0 2	2	0.530641	0	0	0	10.3475
Released_N-Glycan_04.4294	Released_N-Glycan_04.4294	1283.97	Released_N-Glycan_04	4294	1	Z		11 2 0 2	1 2 0 0;2 2 0 0;3 2 0 0;4 2 0 0;5 2 0 0;6 2 0 0;7 2 0 0;8 2 0 0;9 2 0 0;10 2 0 0;1 0 0 0;2 0 0 0;3 0 0 0;4 0 0 0;5 0 0 0;6 0 0 0;7 0 0 0;8 0 0 0;9 0 0 0;10 0 0 0;1 1 0 0;2 1 0 0;3 1 0 0;4 1 0 0;5 1 0 0;6 1 0 0;7 1 0 0;8 1 0 0;9 1 0 0;10 1 0 0;0 1 0 0;0 2 0 0;0 1 0 1;0 2 0 1;0 0 0 1;1 0 0 1;2 0 0 1;3 0 0 1;0 0 0 2;1 0 0 2;2 0 0 2;3 0 0 2	2	0.530404	0	0	0	11.1385
Released_N-Glycan_04.3545	Released_N-Glycan_04.3545	1202.44	Released_N-Glycan_04	3545	1	Z		10 2 0 2	1 2 0 0;2 2 0 0;3 2 0 0;4 2 0 0;5 2 0 0;6 2 0 0;7 2 0 0;8 2 0 0;9 2 0 0;1 0 0 0;2 0 0 0;3 0 0 0;4 0 0 0;5 0 0 0;6 0 0 0;7 0 0 0;8 0 0 0;9 0 0 0;1 1 0 0;2 1 0 0;3 1 0 0;4 1 0 0;5 1 0 0;6 1 0 0;7 1 0 0;8 1 0 0;9 1 0 0;0 1 0 0;0 2 0 0;0 1 0 1;0 2 0 1;0 0 0 1;1 0 0 1;2 0 0 1;3 0 0 1;0 0 0 2;1 0 0 2;2 0 0 2;3 0 0 2	2	0.530365	0	0	0	10.3421
Released_N-Glycan_01.2546	Released_N-Glycan_01.2546	1031.87	Released_N-Glycan_01	2546	1	Z		9 2 0 1	1 2 0 0;2 2 0 0;3 2 0 0;4 2 0 0;5 2 0 0;6 2 0 0;7 2 0 0;8 2 0 0;1 0 0 0;2 0 0 0;3 0 0 0;4 0 0 0;5 0 0 0;6 0 0 0;7 0 0 0;8 0 0 0;1 1 0 0;2 1 0 0;3 1 0 0;4 1 0 0;5 1 0 0;6 1 0 0;7 1 0 0;8 1 0 0;0 1 0 0;0 2 0 0;0 1 0 1;0 2 0 1;0 0 0 1;1 0 0 1;2 0 0 1;3 0 0 1;0 0 0 2;1 0 0 2;2 0 0 2;3 0 0 2	2	0.530336	0	0	0	9.54604
Released_N-Glycan_04.3303	Released_N-Glycan_04.3303	1121.91	Released_N-Glycan_04	3303	1	Z		9 2 0 2	1 2 0 0;2 2 0 0;3 2 0 0;4 2 0 0;5 2 0 0;6 2 0 0;7 2 0 0;8 2 0 0;1 0 0 0;2 0 0 0;3 0 0 0;4 0 0 0;5 0 0 0;6 0 0 0;7 0 0 0;8 0 0 0;1 1 0 0;2 1 0 0;3 1 0 0;4 1 0 0;5 1 0 0;6 1 0 0;7 1 0 0;8 1 0 0;0 1 0 0;0 2 0 0;0 1 0 1;0 2 0 1;0 0 0 1;1 0 0 1;2 0 0 1;3 0 0 1;0 0 0 2;1 0 0 2;2 0 0 2;3 0 0 2	2	0.529939	0	0	0	9.53891
Released_N-Glycan_04.3806	Released_N-Glycan_04.3806	1283.97	Released_N-Glycan_04	3806	1	Z		11 2 0 2	1 2 0 0;2 2 0 0;3 2 0 0;4 2 0 0;5 2 0 0;6 2 0 0;7 2 0 0;8 2 0 0;9 2 0 0;10 2 0 0;1 0 0 0;2 0 0 0;3 0 0 0;4 0 0 0;5 0 0 0;6 0 0 0;7 0 0 0;8 0 0 0;9 0 0 0;10 0 0 0;1 1 0 0;2 1 0 0;3 1 0 0;4 1 0 0;5 1 0 0;6 1 0 0;7 1 0 0;8 1 0 0;9 1 0 0;10 1 0 0;0 1 0 0;0 2 0 0;0 1 0 1;0 2 0 1;0 0 0 1;1 0 0 1;2 0 0 1;3 0 0 1;0 0 0 2;1 0 0 2;2 0 0 2;3 0 0 2	2	0.529905	0	0	0	11.128
Released_N-Glycan_01.3346	Released_N-Glycan_01.3346	1031.87	Released_N-Glycan_01	3346	1	Z		9 2 0 1	1 2 0 0;2 2 0 0;3 2 0 0;4 2 0 0;5 2 0 0;6 2 0 0;7 2 0 0;8 2 0 0;1 0 0 0;2 0 0 0;3 0 0 0;4 0 0 0;5 0 0 0;6 0 0 0;7 0 0 0;8 0 0 0;1 1 0 0;2 1 0 0;3 1 0 0;4 1 0 0;5 1 0 0;6 1 0 0;7 1 0 0;8 1 0 0;0 1 0 0;0 2 0 0;0 1 0 1;0 2 0 1;0 0 0 1;1 0 0 1;2 0 0 1;3 0 0 1;0 0 0 2;1 0 0 2;2 0 0 2;3 0 0 2	2	0.529578	0	0	0	9.53241
Released_N-Glycan_03.3310	Released_N-Glycan_03.3310	1104.88	Released_N-Glycan_03	3310	1	Z		11 2 0 0	1 2 0 0;2 2 0 0;3 2 0 0;4 2 0 0;5 2 0 0;6 2 0 0;7 2 0 0;8 2 0 0;9 2 0 0;10 2 0 0;1 0 0 0;2 0 0 0;3 0 0 0;4 0 0 0;5 0 0 0;6 0 0 0;7 0 0 0;8 0 0 0;9 0 0 0;10 0 0 0;1 1 0 0;2 1 0 0;3 1 0 0;4 1 0 0;5 1 0 0;6 1 0 0;7 1 0 0;8 1 0 0;9 1 0 0;10 1 0 0;0 1 0 0;0 2 0 0	2	0.529198	0	0	0	8.46716
Released_N-Glycan_02.2018	Released_N-Glycan_02.2018	1022.87	Released_N-Glycan_02	2018	1	Z		10 2 0 0	1 2 0 0;2 2 0 0;3 2 0 0;4 2 0 0;5 2 0 0;6 2 0 0;7 2 0 0;8 2 0 0;9 2 0 0;1 0 0 0;2 0 0 0;3 0 0 0;4 0 0 0;5 0 0 0;6 0 0 0;7 0 0 0;8 0 0 0;9 0 0 0;1 1 0 0;2 1 0 0;3 1 0 0;4 1 0 0;5 1 0 0;6 1 0 0;7 1 0 0;8 1 0 0;9 1 0 0;0 1 0 0;0 2 0 0	2	0.529056	0	0	0	7.67131
Released_N-Glycan_02.1744	Released_N-Glycan_02.1744	950.353	Released_N-Glycan_02	1744	1	Z		8 2 0 1	1 2 0 0;2 2 0 0;3 2 0 0;4 2 0 0;5 2 0 0;6 2 0 0;7 2 0 0;1 0 0 0;2 0 0 0;3 0 0 0;4 0 0 0;5 0 0 0;6 0 0 0;7 0 0 0;1 1 0 0;2 1 0 0;3 1 0 0;4 1 0 0;5 1 0 0;6 1 0 0;7 1 0 0;0 1 0 0;0 2 0 0;0 1 0 1;0 2 0 1;0 0 0 1;1 0 0 1;2 0 0 1;3 0 0 1;0 0 0 2;1 0 0 2;2 0 0 2;3 0 0 2	2	0.528655	0	0	0	8.72281
Released_N-Glycan_01.1386	Released_N-Glycan_01.1386	950.352	Released_N-Glycan_01	1386	1	Z		8 2 0 1	1 2 0 0;2 2 0 0;3 2 0 0;4 2 0 0;5 2 0 0;6 2 0 0;7 2 0 0;1 0 0 0;2 0 0 0;3 0 0 0;4 0 0 0;5 0 0 0;6 0 0 0;7 0 0 0;1 1 0 0;2 1 0 0;3 1 0 0;4 1 0 0;5 1 0 0;6 1 0 0;7 1 0 0;0 1 0 0;0 2 0 0;0 1 0 1;0 2 0 1;0 0 0 1;1 0 0 1;2 0 0 1;3 0 0 1;0 0 0 2;1 0 0 2;2 0 0 2;3 0 0 2	2	0.528597	0	0	0	8.72185
Released_N-Glycan_02.3746	Released_N-Glycan_02.3746	1283.97	Released_N-Glycan_02	3746	1	Z		11 2 0 2	1 2 0 0;2 2 0 0;3 2 0 0;4 2 0 0;5 2 0 0;6 2 0 0;7 2 0 0;8 2 0 0;9 2 0 0;10 2 0 0;1 0 0 0;2 0 0 0;3 0 0 0;4 0 0 0;5 0 0 0;6 0 0 0;7 0 0 0;8 0 0 0;9 0 0 0;10 0 0 0;1 1 0 0;2 1 0 0;3 1 0 0;4 1 0 0;5 1 0 0;6 1 0 0;7 1 0 0;8 1 0 0;9 1 0 0;10 1 0 0;0 1 0 0;0 2 0 0;0 1 0 1;0 2 0 1;0 0 0 1;1 0 0 1;2 0 0 1;3 0 0 1;0 0 0 2;1 0 0 2;2 0 0 2;3 0 0 2	2	0.52856	0	0	0	11.0998
Released_N-Glycan_02.2274	Released_N-Glycan_02.2274	1112.91	Released_N-Glycan_02	2274	1	Z		10 2 0 1	1 2 0 0;2 2 0 0;3 2 0 0;4 2 0 0;5 2 0 0;6 2 0 0;7 2 0 0;8 2 0 0;9 2 0 0;1 0 0 0;2 0 0 0;3 0 0 0;4 0 0 0;5 0 0 0;6 0 0 0;7 0 0 0;8 0 0 0;9 0 0 0;1 1 0 0;2 1 0 0;3 1 0 0;4 1 0 0;5 1 0 0;6 1 0 0;7 1 0 0;8 1 0 0;9 1 0 0;0 1 0 0;0 2 0 0;0 1 0 1;0 2 0 1;0 0 0 1;1 0 0 1;2 0 0 1;3 0 0 1;0 0 0 2;1 0 0 2;2 0 0 2;3 0 0 2	2	0.528448	0	0	0	10.3047
Released_N-Glycan_02.4033	Released_N-Glycan_02.4033	1112.9	Released_N-Glycan_02	4033	1	Z		10 2 0 1	1 2 0 0;2 2 0 0;3 2 0 0;4 2 0 0;5 2 0 0;6 2 0 0;7 2 0 0;8 2 0 0;9 2 0 0;1 0 0 0;2 0 0 0;3 0 0 0;4 0 0 0;5 0 0 0;6 0 0 0;7 0 0 0;8 0 0 0;9 0 0 0;1 1 0 0;2 1 0 0;3 1 0 0;4 1 0 0;5 1 0 0;6 1 0 0;7 1 0 0;8 1 0 0;9 1 0 0;0 1 0 0;0 2 0 0;0 1 0 1;0 2 0 1;0 0 0 1;1 0 0 1;2 0 0 1;3 0 0 1;0 0 0 2;1 0 0 2;2 0 0 2;3 0 0 2	2	0.528412	0	0	0	10.304
Released_N-Glycan_02.2275	Released_N-Glycan_02.2275	1104.39	Released_N-Glycan_02	2275	1	Z		11 2 0 0	1 2 0 0;2 2 0 0;3 2 0 0;4 2 0 0;5 2 0 0;6 2 0 0;7 2 0 0;8 2 0 0;9 2 0 0;10 2 0 0;1 0 0 0;2 0 0 0;3 0 0 0;4 0 0 0;5 0 0 0;6 0 0 0;7 0 0 0;8 0 0 0;9 0 0 0;10 0 0 0;1 1 0 0;2 1 0 0;3 1 0 0;4 1 0 0;5 1 0 0;6 1 0 0;7 1 0 0;8 1 0 0;9 1 0 0;10 1 0 0;0 1 0 0;0 2 0 0	2	0.527934	0	0	0	8.44694
Released_N-Glycan_03.1611	Released_N-Glycan_03.1611	950.352	Released_N-Glycan_03	1611	1	Z		8 2 0 1	1 2 0 0;2 2 0 0;3 2 0 0;4 2 0 0;5 2 0 0;6 2 0 0;7 2 0 0;1 0 0 0;2 0 0 0;3 0 0 0;4 0 0 0;5 0 0 0;6 0 0 0;7 0 0 0;1 1 0 0;2 1 0 0;3 1 0 0;4 1 0 0;5 1 0 0;6 1 0 0;7 1 0 0;0 1 0 0;0 2 0 0;0 1 0 1;0 2 0 1;0 0 0 1;1 0 0 1;2 0 0 1;3 0 0 1;0 0 0 2;1 0 0 2;2 0 0 2;3 0 0 2	2	0.527521	0	0	0	8.70409
Released_N-Glycan_03.3932	Released_N-Glycan_03.3932	1266.94	Released_N-Glycan_03	3932	1	Z		13 2 0 0	1 2 0 0;2 2 0 0;3 2 0 0;4 2 0 0;5 2 0 0;6 2 0 0;7 2 0 0;8 2 0 0;9 2 0 0;10 2 0 0;11 2 0 0;12 2 0 0;1 0 0 0;2 0 0 0;3 0 0 0;4 0 0 0;5 0 0 0;6 0 0 0;7 0 0 0;8 0 0 0;9 0 0 0;10 0 0 0;11 0 0 0;12 0 0 0;1 1 0 0;2 1 0 0;3 1 0 0;4 1 0 0;5 1 0 0;6 1 0 0;7 1 0 0;8 1 0 0;9 1 0 0;10 1 0 0;11 1 0 0;12 1 0 0;0 1 0 0;0 2 0 0	2	0.527482	0	0	0	10.0222
Released_N-Glycan_02.3792	Released_N-Glycan_02.3792	1356.48	Released_N-Glycan_02	3792	1	Z		13 2 0 1	1 2 0 0;2 2 0 0;3 2 0 0;4 2 0 0;5 2 0 0;6 2 0 0;7 2 0 0;8 2 0 0;9 2 0 0;10 2 0 0;11 2 0 0;12 2 0 0;1 0 0 0;2 0 0 0;3 0 0 0;4 0 0 0;5 0 0 0;6 0 0 0;7 0 0 0;8 0 0 0;9 0 0 0;10 0 0 0;11 0 0 0;12 0 0 0;1 1 0 0;2 1 0 0;3 1 0 0;4 1 0 0;5 1 0 0;6 1 0 0;7 1 0 0;8 1 0 0;9 1 0 0;10 1 0 0;11 1 0 0;12 1 0 0;0 1 0 0;0 2 0 0;0 1 0 1;0 2 0 1;0 0 0 1;1 0 0 1;2 0 0 1;3 0 0 1;0 0 0 2;1 0 0 2;2 0 0 2;3 0 0 2	2	0.527419	0	0	0	12.6581
Released_N-Glycan_04.2783	Released_N-Glycan_04.2783	950.844	Released_N-Glycan_04	2783	1	Z		8 2 0 1	1 2 0 0;2 2 0 0;3 2 0 0;4 2 0 0;5 2 0 0;6 2 0 0;7 2 0 0;1 0 0 0;2 0 0 0;3 0 0 0;4 0 0 0;5 0 0 0;6 0 0 0;7 0 0 0;1 1 0 0;2 1 0 0;3 1 0 0;4 1 0 0;5 1 0 0;6 1 0 0;7 1 0 0;0 1 0 0;0 2 0 0;0 1 0 1;0 2 0 1;0 0 0 1;1 0 0 1;2 0 0 1;3 0 0 1;0 0 0 2;1 0 0 2;2 0 0 2;3 0 0 2	2	0.527358	0	0	0	8.70142
Released_N-Glycan_03.2642	Released_N-Glycan_03.2642	1266.45	Released_N-Glycan_03	2642	1	Z		13 2 0 0	1 2 0 0;2 2 0 0;3 2 0 0;4 2 0 0;5 2 0 0;6 2 0 0;7 2 0 0;8 2 0 0;9 2 0 0;10 2 0 0;11 2 0 0;12 2 0 0;1 0 0 0;2 0 0 0;3 0 0 0;4 0 0 0;5 0 0 0;6 0 0 0;7 0 0 0;8 0 0 0;9 0 0 0;10 0 0 0;11 0 0 0;12 0 0 0;1 1 0 0;2 1 0 0;3 1 0 0;4 1 0 0;5 1 0 0;6 1 0 0;7 1 0 0;8 1 0 0;9 1 0 0;10 1 0 0;11 1 0 0;12 1 0 0;0 1 0 0;0 2 0 0	2	0.526979	0	0	0	10.0126
Released_N-Glycan_03.3613	Released_N-Glycan_03.3613	1283.97	Released_N-Glycan_03	3613	1	Z		11 2 0 2	1 2 0 0;2 2 0 0;3 2 0 0;4 2 0 0;5 2 0 0;6 2 0 0;7 2 0 0;8 2 0 0;9 2 0 0;10 2 0 0;1 0 0 0;2 0 0 0;3 0 0 0;4 0 0 0;5 0 0 0;6 0 0 0;7 0 0 0;8 0 0 0;9 0 0 0;10 0 0 0;1 1 0 0;2 1 0 0;3 1 0 0;4 1 0 0;5 1 0 0;6 1 0 0;7 1 0 0;8 1 0 0;9 1 0 0;10 1 0 0;0 1 0 0;0 2 0 0;0 1 0 1;0 2 0 1;0 0 0 1;1 0 0 1;2 0 0 1;3 0 0 1;0 0 0 2;1 0 0 2;2 0 0 2;3 0 0 2	2	0.526923	0	0	0	11.0654
Released_N-Glycan_04.3935	Released_N-Glycan_04.3935	958.672	Released_N-Glycan_04	3935	1	Z		14 2 0 1	1 2 0 0;2 2 0 0;3 2 0 0;4 2 0 0;5 2 0 0;6 2 0 0;7 2 0 0;8 2 0 0;9 2 0 0;10 2 0 0;11 2 0 0;12 2 0 0;13 2 0 0;1 0 0 0;2 0 0 0;3 0 0 0;4 0 0 0;5 0 0 0;6 0 0 0;7 0 0 0;8 0 0 0;9 0 0 0;10 0 0 0;11 0 0 0;12 0 0 0;13 0 0 0;1 1 0 0;2 1 0 0;3 1 0 0;4 1 0 0;5 1 0 0;6 1 0 0;7 1 0 0;8 1 0 0;9 1 0 0;10 1 0 0;11 1 0 0;12 1 0 0;13 1 0 0;0 1 0 0;0 2 0 0;0 1 0 1;0 2 0 1;0 0 0 1;1 0 0 1;2 0 0 1;3 0 0 1;0 0 0 2;1 0…	3	0.526878	0	0	0	13.4354
Released_N-Glycan_03.2551	Released_N-Glycan_03.2551	1193.43	Released_N-Glycan_03	2551	1	Z		11 2 0 1	1 2 0 0;2 2 0 0;3 2 0 0;4 2 0 0;5 2 0 0;6 2 0 0;7 2 0 0;8 2 0 0;9 2 0 0;10 2 0 0;1 0 0 0;2 0 0 0;3 0 0 0;4 0 0 0;5 0 0 0;6 0 0 0;7 0 0 0;8 0 0 0;9 0 0 0;10 0 0 0;1 1 0 0;2 1 0 0;3 1 0 0;4 1 0 0;5 1 0 0;6 1 0 0;7 1 0 0;8 1 0 0;9 1 0 0;10 1 0 0;0 1 0 0;0 2 0 0;0 1 0 1;0 2 0 1;0 0 0 1;1 0 0 1;2 0 0 1;3 0 0 1;0 0 0 2;1 0 0 2;2 0 0 2;3 0 0 2	2	0.526867	0	0	0	11.0642
Released_N-Glycan_04.3906	Released_N-Glycan_04.3906	1283.97	Released_N-Glycan_04	3906	1	Z		11 2 0 2	1 2 0 0;2 2 0 0;3 2 0 0;4 2 0 0;5 2 0 0;6 2 0 0;7 2 0 0;8 2 0 0;9 2 0 0;10 2 0 0;1 0 0 0;2 0 0 0;3 0 0 0;4 0 0 0;5 0 0 0;6 0 0 0;7 0 0 0;8 0 0 0;9 0 0 0;10 0 0 0;1 1 0 0;2 1 0 0;3 1 0 0;4 1 0 0;5 1 0 0;6 1 0 0;7 1 0 0;8 1 0 0;9 1 0 0;10 1 0 0;0 1 0 0;0 2 0 0;0 1 0 1;0 2 0 1;0 0 0 1;1 0 0 1;2 0 0 1;3 0 0 1;0 0 0 2;1 0 0 2;2 0 0 2;3 0 0 2	2	0.526793	0	0	0	11.0626
Released_N-Glycan_02.2176	Released_N-Glycan_02.2176	1103.89	Released_N-Glycan_02	2176	1	Z		11 2 0 0	1 2 0 0;2 2 0 0;3 2 0 0;4 2 0 0;5 2 0 0;6 2 0 0;7 2 0 0;8 2 0 0;9 2 0 0;10 2 0 0;1 0 0 0;2 0 0 0;3 0 0 0;4 0 0 0;5 0 0 0;6 0 0 0;7 0 0 0;8 0 0 0;9 0 0 0;10 0 0 0;1 1 0 0;2 1 0 0;3 1 0 0;4 1 0 0;5 1 0 0;6 1 0 0;7 1 0 0;8 1 0 0;9 1 0 0;10 1 0 0;0 1 0 0;0 2 0 0	2	0.526714	0	0	0	8.42743
Released_N-Glycan_02.2425	Released_N-Glycan_02.2425	1265.94	Released_N-Glycan_02	2425	1	Z		13 2 0 0	1 2 0 0;2 2 0 0;3 2 0 0;4 2 0 0;5 2 0 0;6 2 0 0;7 2 0 0;8 2 0 0;9 2 0 0;10 2 0 0;11 2 0 0;12 2 0 0;1 0 0 0;2 0 0 0;3 0 0 0;4 0 0 0;5 0 0 0;6 0 0 0;7 0 0 0;8 0 0 0;9 0 0 0;10 0 0 0;11 0 0 0;12 0 0 0;1 1 0 0;2 1 0 0;3 1 0 0;4 1 0 0;5 1 0 0;6 1 0 0;7 1 0 0;8 1 0 0;9 1 0 0;10 1 0 0;11 1 0 0;12 1 0 0;0 1 0 0;0 2 0 0	2	0.526671	0	0	0	10.0067
Released_N-Glycan_04.3166	Released_N-Glycan_04.3166	780.277	Released_N-Glycan_04	3166	1	Z		7 2 0 0	1 2 0 0;2 2 0 0;3 2 0 0;4 2 0 0;5 2 0 0;6 2 0 0;1 0 0 0;2 0 0 0;3 0 0 0;4 0 0 0;5 0 0 0;6 0 0 0;1 1 0 0;2 1 0 0;3 1 0 0;4 1 0 0;5 1 0 0;6 1 0 0;0 1 0 0;0 2 0 0	2	0.526434	0	0	0	5.26434
Released_N-Glycan_01.1697	Released_N-Glycan_01.1697	860.812	Released_N-Glycan_01	1697	1	Z		8 2 0 0	1 2 0 0;2 2 0 0;3 2 0 0;4 2 0 0;5 2 0 0;6 2 0 0;7 2 0 0;1 0 0 0;2 0 0 0;3 0 0 0;4 0 0 0;5 0 0 0;6 0 0 0;7 0 0 0;1 1 0 0;2 1 0 0;3 1 0 0;4 1 0 0;5 1 0 0;6 1 0 0;7 1 0 0;0 1 0 0;0 2 0 0	2	0.526404	0	0	0	6.05365
Released_N-Glycan_03.4121	Released_N-Glycan_03.4121	1012.36	Released_N-Glycan_03	4121	1	Z		15 2 0 1	1 2 0 0;2 2 0 0;3 2 0 0;4 2 0 0;5 2 0 0;6 2 0 0;7 2 0 0;8 2 0 0;9 2 0 0;10 2 0 0;11 2 0 0;12 2 0 0;13 2 0 0;14 2 0 0;1 0 0 0;2 0 0 0;3 0 0 0;4 0 0 0;5 0 0 0;6 0 0 0;7 0 0 0;8 0 0 0;9 0 0 0;10 0 0 0;11 0 0 0;12 0 0 0;13 0 0 0;14 0 0 0;1 1 0 0;2 1 0 0;3 1 0 0;4 1 0 0;5 1 0 0;6 1 0 0;7 1 0 0;8 1 0 0;9 1 0 0;10 1 0 0;11 1 0 0;12 1 0 0;13 1 0 0;14 1 0 0;0 1 0 0;0 2 0 0;0 1 0 1;0 2 0 1;0 0 0 1;1 0 0 1;…	3	0.525726	0	0	0	14.1946
Released_N-Glycan_01.3235	Released_N-Glycan_01.3235	1031.87	Released_N-Glycan_01	3235	1	Z		9 2 0 1	1 2 0 0;2 2 0 0;3 2 0 0;4 2 0 0;5 2 0 0;6 2 0 0;7 2 0 0;8 2 0 0;1 0 0 0;2 0 0 0;3 0 0 0;4 0 0 0;5 0 0 0;6 0 0 0;7 0 0 0;8 0 0 0;1 1 0 0;2 1 0 0;3 1 0 0;4 1 0 0;5 1 0 0;6 1 0 0;7 1 0 0;8 1 0 0;0 1 0 0;0 2 0 0;0 1 0 1;0 2 0 1;0 0 0 1;1 0 0 1;2 0 0 1;3 0 0 1;0 0 0 2;1 0 0 2;2 0 0 2;3 0 0 2	2	0.525563	0	0	0	9.46014
Released_N-Glycan_04.2983	Released_N-Glycan_04.2983	959.859	Released_N-Glycan_04	2983	1	Z		7 2 0 2	1 2 0 0;2 2 0 0;3 2 0 0;4 2 0 0;5 2 0 0;6 2 0 0;1 0 0 0;2 0 0 0;3 0 0 0;4 0 0 0;5 0 0 0;6 0 0 0;1 1 0 0;2 1 0 0;3 1 0 0;4 1 0 0;5 1 0 0;6 1 0 0;0 1 0 0;0 2 0 0;0 1 0 1;0 2 0 1;0 0 0 1;1 0 0 1;2 0 0 1;3 0 0 1;0 0 0 2;1 0 0 2;2 0 0 2;3 0 0 2	2	0.52533	0	0	0	7.87994
Released_N-Glycan_01.1743	Released_N-Glycan_01.1743	1031.38	Released_N-Glycan_01	1743	1	Z		9 2 0 1	1 2 0 0;2 2 0 0;3 2 0 0;4 2 0 0;5 2 0 0;6 2 0 0;7 2 0 0;8 2 0 0;1 0 0 0;2 0 0 0;3 0 0 0;4 0 0 0;5 0 0 0;6 0 0 0;7 0 0 0;8 0 0 0;1 1 0 0;2 1 0 0;3 1 0 0;4 1 0 0;5 1 0 0;6 1 0 0;7 1 0 0;8 1 0 0;0 1 0 0;0 2 0 0;0 1 0 1;0 2 0 1;0 0 0 1;1 0 0 1;2 0 0 1;3 0 0 1;0 0 0 2;1 0 0 2;2 0 0 2;3 0 0 2	2	0.52474	0	0	0	9.44532
Released_N-Glycan_02.3695	Released_N-Glycan_02.3695	1283.97	Released_N-Glycan_02	3695	1	Z		11 2 0 2	1 2 0 0;2 2 0 0;3 2 0 0;4 2 0 0;5 2 0 0;6 2 0 0;7 2 0 0;8 2 0 0;9 2 0 0;10 2 0 0;1 0 0 0;2 0 0 0;3 0 0 0;4 0 0 0;5 0 0 0;6 0 0 0;7 0 0 0;8 0 0 0;9 0 0 0;10 0 0 0;1 1 0 0;2 1 0 0;3 1 0 0;4 1 0 0;5 1 0 0;6 1 0 0;7 1 0 0;8 1 0 0;9 1 0 0;10 1 0 0;0 1 0 0;0 2 0 0;0 1 0 1;0 2 0 1;0 0 0 1;1 0 0 1;2 0 0 1;3 0 0 1;0 0 0 2;1 0 0 2;2 0 0 2;3 0 0 2	2	0.524651	0	0	0	11.0177
Released_N-Glycan_02.2880	Released_N-Glycan_02.2880	861.303	Released_N-Glycan_02	2880	1	Z		8 2 0 0	1 2 0 0;2 2 0 0;3 2 0 0;4 2 0 0;5 2 0 0;6 2 0 0;7 2 0 0;1 0 0 0;2 0 0 0;3 0 0 0;4 0 0 0;5 0 0 0;6 0 0 0;7 0 0 0;1 1 0 0;2 1 0 0;3 1 0 0;4 1 0 0;5 1 0 0;6 1 0 0;7 1 0 0;0 1 0 0;0 2 0 0	2	0.524529	0	0	0	6.03208
Released_N-Glycan_03.3955	Released_N-Glycan_03.3955	1202.44	Released_N-Glycan_03	3955	1	Z		10 2 0 2	1 2 0 0;2 2 0 0;3 2 0 0;4 2 0 0;5 2 0 0;6 2 0 0;7 2 0 0;8 2 0 0;9 2 0 0;1 0 0 0;2 0 0 0;3 0 0 0;4 0 0 0;5 0 0 0;6 0 0 0;7 0 0 0;8 0 0 0;9 0 0 0;1 1 0 0;2 1 0 0;3 1 0 0;4 1 0 0;5 1 0 0;6 1 0 0;7 1 0 0;8 1 0 0;9 1 0 0;0 1 0 0;0 2 0 0;0 1 0 1;0 2 0 1;0 0 0 1;1 0 0 1;2 0 0 1;3 0 0 1;0 0 0 2;1 0 0 2;2 0 0 2;3 0 0 2	2	0.524522	0	0	0	10.2282
Released_N-Glycan_04.3965	Released_N-Glycan_04.3965	1275.45	Released_N-Glycan_04	3965	1	Z		12 2 0 1	1 2 0 0;2 2 0 0;3 2 0 0;4 2 0 0;5 2 0 0;6 2 0 0;7 2 0 0;8 2 0 0;9 2 0 0;10 2 0 0;11 2 0 0;1 0 0 0;2 0 0 0;3 0 0 0;4 0 0 0;5 0 0 0;6 0 0 0;7 0 0 0;8 0 0 0;9 0 0 0;10 0 0 0;11 0 0 0;1 1 0 0;2 1 0 0;3 1 0 0;4 1 0 0;5 1 0 0;6 1 0 0;7 1 0 0;8 1 0 0;9 1 0 0;10 1 0 0;11 1 0 0;0 1 0 0;0 2 0 0;0 1 0 1;0 2 0 1;0 0 0 1;1 0 0 1;2 0 0 1;3 0 0 1;0 0 0 2;1 0 0 2;2 0 0 2;3 0 0 2	2	0.524283	0	0	0	11.7964
Released_N-Glycan_02.1503	Released_N-Glycan_02.1503	950.353	Released_N-Glycan_02	1503	1	Z		8 2 0 1	1 2 0 0;2 2 0 0;3 2 0 0;4 2 0 0;5 2 0 0;6 2 0 0;7 2 0 0;1 0 0 0;2 0 0 0;3 0 0 0;4 0 0 0;5 0 0 0;6 0 0 0;7 0 0 0;1 1 0 0;2 1 0 0;3 1 0 0;4 1 0 0;5 1 0 0;6 1 0 0;7 1 0 0;0 1 0 0;0 2 0 0;0 1 0 1;0 2 0 1;0 0 0 1;1 0 0 1;2 0 0 1;3 0 0 1;0 0 0 2;1 0 0 2;2 0 0 2;3 0 0 2	2	0.524276	0	0	0	8.65056
Released_N-Glycan_01.3845	Released_N-Glycan_01.3845	1364.99	Released_N-Glycan_01	3845	1	Z		12 2 0 2	1 2 0 0;2 2 0 0;3 2 0 0;4 2 0 0;5 2 0 0;6 2 0 0;7 2 0 0;8 2 0 0;9 2 0 0;10 2 0 0;11 2 0 0;1 0 0 0;2 0 0 0;3 0 0 0;4 0 0 0;5 0 0 0;6 0 0 0;7 0 0 0;8 0 0 0;9 0 0 0;10 0 0 0;11 0 0 0;1 1 0 0;2 1 0 0;3 1 0 0;4 1 0 0;5 1 0 0;6 1 0 0;7 1 0 0;8 1 0 0;9 1 0 0;10 1 0 0;11 1 0 0;0 1 0 0;0 2 0 0;0 1 0 1;0 2 0 1;0 0 0 1;1 0 0 1;2 0 0 1;3 0 0 1;0 0 0 2;1 0 0 2;2 0 0 2;3 0 0 2	2	0.524088	0	0	0	11.792
Released_N-Glycan_03.4193	Released_N-Glycan_03.4193	1104.89	Released_N-Glycan_03	4193	1	Z		11 2 0 0	1 2 0 0;2 2 0 0;3 2 0 0;4 2 0 0;5 2 0 0;6 2 0 0;7 2 0 0;8 2 0 0;9 2 0 0;10 2 0 0;1 0 0 0;2 0 0 0;3 0 0 0;4 0 0 0;5 0 0 0;6 0 0 0;7 0 0 0;8 0 0 0;9 0 0 0;10 0 0 0;1 1 0 0;2 1 0 0;3 1 0 0;4 1 0 0;5 1 0 0;6 1 0 0;7 1 0 0;8 1 0 0;9 1 0 0;10 1 0 0;0 1 0 0;0 2 0 0	2	0.524062	0	0	0	8.38499
Released_N-Glycan_04.2572	Released_N-Glycan_04.2572	1347.47	Released_N-Glycan_04	2572	1	Z		14 2 0 0	1 2 0 0;2 2 0 0;3 2 0 0;4 2 0 0;5 2 0 0;6 2 0 0;7 2 0 0;8 2 0 0;9 2 0 0;10 2 0 0;11 2 0 0;12 2 0 0;13 2 0 0;1 0 0 0;2 0 0 0;3 0 0 0;4 0 0 0;5 0 0 0;6 0 0 0;7 0 0 0;8 0 0 0;9 0 0 0;10 0 0 0;11 0 0 0;12 0 0 0;13 0 0 0;1 1 0 0;2 1 0 0;3 1 0 0;4 1 0 0;5 1 0 0;6 1 0 0;7 1 0 0;8 1 0 0;9 1 0 0;10 1 0 0;11 1 0 0;12 1 0 0;13 1 0 0;0 1 0 0;0 2 0 0	2	0.524043	0	0	0	10.7429
Released_N-Glycan_02.2701	Released_N-Glycan_02.2701	1184.92	Released_N-Glycan_02	2701	1	Z		12 2 0 0	1 2 0 0;2 2 0 0;3 2 0 0;4 2 0 0;5 2 0 0;6 2 0 0;7 2 0 0;8 2 0 0;9 2 0 0;10 2 0 0;11 2 0 0;1 0 0 0;2 0 0 0;3 0 0 0;4 0 0 0;5 0 0 0;6 0 0 0;7 0 0 0;8 0 0 0;9 0 0 0;10 0 0 0;11 0 0 0;1 1 0 0;2 1 0 0;3 1 0 0;4 1 0 0;5 1 0 0;6 1 0 0;7 1 0 0;8 1 0 0;9 1 0 0;10 1 0 0;11 1 0 0;0 1 0 0;0 2 0 0	2	0.523818	0	0	0	9.16682
Released_N-Glycan_03.3810	Released_N-Glycan_03.3810	1283.46	Released_N-Glycan_03	3810	1	Z		11 2 0 2	1 2 0 0;2 2 0 0;3 2 0 0;4 2 0 0;5 2 0 0;6 2 0 0;7 2 0 0;8 2 0 0;9 2 0 0;10 2 0 0;1 0 0 0;2 0 0 0;3 0 0 0;4 0 0 0;5 0 0 0;6 0 0 0;7 0 0 0;8 0 0 0;9 0 0 0;10 0 0 0;1 1 0 0;2 1 0 0;3 1 0 0;4 1 0 0;5 1 0 0;6 1 0 0;7 1 0 0;8 1 0 0;9 1 0 0;10 1 0 0;0 1 0 0;0 2 0 0;0 1 0 1;0 2 0 1;0 0 0 1;1 0 0 1;2 0 0 1;3 0 0 1;0 0 0 2;1 0 0 2;2 0 0 2;3 0 0 2	2	0.523736	0	0	0	10.9985
Released_N-Glycan_02.3835	Released_N-Glycan_02.3835	1202.94	Released_N-Glycan_02	3835	1	Z		10 2 0 2	1 2 0 0;2 2 0 0;3 2 0 0;4 2 0 0;5 2 0 0;6 2 0 0;7 2 0 0;8 2 0 0;9 2 0 0;1 0 0 0;2 0 0 0;3 0 0 0;4 0 0 0;5 0 0 0;6 0 0 0;7 0 0 0;8 0 0 0;9 0 0 0;1 1 0 0;2 1 0 0;3 1 0 0;4 1 0 0;5 1 0 0;6 1 0 0;7 1 0 0;8 1 0 0;9 1 0 0;0 1 0 0;0 2 0 0;0 1 0 1;0 2 0 1;0 0 0 1;1 0 0 1;2 0 0 1;3 0 0 1;0 0 0 2;1 0 0 2;2 0 0 2;3 0 0 2	2	0.523517	0	0	0	10.2086
Released_N-Glycan_01.1501	Released_N-Glycan_01.1501	1031.38	Released_N-Glycan_01	1501	1	Z		9 2 0 1	1 2 0 0;2 2 0 0;3 2 0 0;4 2 0 0;5 2 0 0;6 2 0 0;7 2 0 0;8 2 0 0;1 0 0 0;2 0 0 0;3 0 0 0;4 0 0 0;5 0 0 0;6 0 0 0;7 0 0 0;8 0 0 0;1 1 0 0;2 1 0 0;3 1 0 0;4 1 0 0;5 1 0 0;6 1 0 0;7 1 0 0;8 1 0 0;0 1 0 0;0 2 0 0;0 1 0 1;0 2 0 1;0 0 0 1;1 0 0 1;2 0 0 1;3 0 0 1;0 0 0 2;1 0 0 2;2 0 0 2;3 0 0 2	2	0.523353	0	0	0	9.42035
Released_N-Glycan_04.4158	Released_N-Glycan_04.4158	1031.87	Released_N-Glycan_04	4158	1	Z		9 2 0 1	1 2 0 0;2 2 0 0;3 2 0 0;4 2 0 0;5 2 0 0;6 2 0 0;7 2 0 0;8 2 0 0;1 0 0 0;2 0 0 0;3 0 0 0;4 0 0 0;5 0 0 0;6 0 0 0;7 0 0 0;8 0 0 0;1 1 0 0;2 1 0 0;3 1 0 0;4 1 0 0;5 1 0 0;6 1 0 0;7 1 0 0;8 1 0 0;0 1 0 0;0 2 0 0;0 1 0 1;0 2 0 1;0 0 0 1;1 0 0 1;2 0 0 1;3 0 0 1;0 0 0 2;1 0 0 2;2 0 0 2;3 0 0 2	2	0.523182	0	0	0	9.41728
Released_N-Glycan_02.3363	Released_N-Glycan_02.3363	1274.95	Released_N-Glycan_02	3363	1	Z		12 2 0 1	1 2 0 0;2 2 0 0;3 2 0 0;4 2 0 0;5 2 0 0;6 2 0 0;7 2 0 0;8 2 0 0;9 2 0 0;10 2 0 0;11 2 0 0;1 0 0 0;2 0 0 0;3 0 0 0;4 0 0 0;5 0 0 0;6 0 0 0;7 0 0 0;8 0 0 0;9 0 0 0;10 0 0 0;11 0 0 0;1 1 0 0;2 1 0 0;3 1 0 0;4 1 0 0;5 1 0 0;6 1 0 0;7 1 0 0;8 1 0 0;9 1 0 0;10 1 0 0;11 1 0 0;0 1 0 0;0 2 0 0;0 1 0 1;0 2 0 1;0 0 0 1;1 0 0 1;2 0 0 1;3 0 0 1;0 0 0 2;1 0 0 2;2 0 0 2;3 0 0 2	2	0.523074	0	0	0	11.7692
Released_N-Glycan_02.2700	Released_N-Glycan_02.2700	1193.93	Released_N-Glycan_02	2700	1	Z		11 2 0 1	1 2 0 0;2 2 0 0;3 2 0 0;4 2 0 0;5 2 0 0;6 2 0 0;7 2 0 0;8 2 0 0;9 2 0 0;10 2 0 0;1 0 0 0;2 0 0 0;3 0 0 0;4 0 0 0;5 0 0 0;6 0 0 0;7 0 0 0;8 0 0 0;9 0 0 0;10 0 0 0;1 1 0 0;2 1 0 0;3 1 0 0;4 1 0 0;5 1 0 0;6 1 0 0;7 1 0 0;8 1 0 0;9 1 0 0;10 1 0 0;0 1 0 0;0 2 0 0;0 1 0 1;0 2 0 1;0 0 0 1;1 0 0 1;2 0 0 1;3 0 0 1;0 0 0 2;1 0 0 2;2 0 0 2;3 0 0 2	2	0.522848	0	0	0	10.9798
Released_N-Glycan_04.3119	Released_N-Glycan_04.3119	1113.4	Released_N-Glycan_04	3119	1	Z		10 2 0 1	1 2 0 0;2 2 0 0;3 2 0 0;4 2 0 0;5 2 0 0;6 2 0 0;7 2 0 0;8 2 0 0;9 2 0 0;1 0 0 0;2 0 0 0;3 0 0 0;4 0 0 0;5 0 0 0;6 0 0 0;7 0 0 0;8 0 0 0;9 0 0 0;1 1 0 0;2 1 0 0;3 1 0 0;4 1 0 0;5 1 0 0;6 1 0 0;7 1 0 0;8 1 0 0;9 1 0 0;0 1 0 0;0 2 0 0;0 1 0 1;0 2 0 1;0 0 0 1;1 0 0 1;2 0 0 1;3 0 0 1;0 0 0 2;1 0 0 2;2 0 0 2;3 0 0 2	2	0.522638	0	0	0	10.1914
Released_N-Glycan_01.3746	Released_N-Glycan_01.3746	1347.97	Released_N-Glycan_01	3746	1	Z		14 2 0 0	1 2 0 0;2 2 0 0;3 2 0 0;4 2 0 0;5 2 0 0;6 2 0 0;7 2 0 0;8 2 0 0;9 2 0 0;10 2 0 0;11 2 0 0;12 2 0 0;13 2 0 0;1 0 0 0;2 0 0 0;3 0 0 0;4 0 0 0;5 0 0 0;6 0 0 0;7 0 0 0;8 0 0 0;9 0 0 0;10 0 0 0;11 0 0 0;12 0 0 0;13 0 0 0;1 1 0 0;2 1 0 0;3 1 0 0;4 1 0 0;5 1 0 0;6 1 0 0;7 1 0 0;8 1 0 0;9 1 0 0;10 1 0 0;11 1 0 0;12 1 0 0;13 1 0 0;0 1 0 0;0 2 0 0	2	0.522324	0	0	0	10.7076
Released_N-Glycan_01.3662	Released_N-Glycan_01.3662	1283.97	Released_N-Glycan_01	3662	1	Z		11 2 0 2	1 2 0 0;2 2 0 0;3 2 0 0;4 2 0 0;5 2 0 0;6 2 0 0;7 2 0 0;8 2 0 0;9 2 0 0;10 2 0 0;1 0 0 0;2 0 0 0;3 0 0 0;4 0 0 0;5 0 0 0;6 0 0 0;7 0 0 0;8 0 0 0;9 0 0 0;10 0 0 0;1 1 0 0;2 1 0 0;3 1 0 0;4 1 0 0;5 1 0 0;6 1 0 0;7 1 0 0;8 1 0 0;9 1 0 0;10 1 0 0;0 1 0 0;0 2 0 0;0 1 0 1;0 2 0 1;0 0 0 1;1 0 0 1;2 0 0 1;3 0 0 1;0 0 0 2;1 0 0 2;2 0 0 2;3 0 0 2	2	0.522303	0	0	0	10.9684
Released_N-Glycan_04.3876	Released_N-Glycan_04.3876	1356.48	Released_N-Glycan_04	3876	1	Z		13 2 0 1	1 2 0 0;2 2 0 0;3 2 0 0;4 2 0 0;5 2 0 0;6 2 0 0;7 2 0 0;8 2 0 0;9 2 0 0;10 2 0 0;11 2 0 0;12 2 0 0;1 0 0 0;2 0 0 0;3 0 0 0;4 0 0 0;5 0 0 0;6 0 0 0;7 0 0 0;8 0 0 0;9 0 0 0;10 0 0 0;11 0 0 0;12 0 0 0;1 1 0 0;2 1 0 0;3 1 0 0;4 1 0 0;5 1 0 0;6 1 0 0;7 1 0 0;8 1 0 0;9 1 0 0;10 1 0 0;11 1 0 0;12 1 0 0;0 1 0 0;0 2 0 0;0 1 0 1;0 2 0 1;0 0 0 1;1 0 0 1;2 0 0 1;3 0 0 1;0 0 0 2;1 0 0 2;2 0 0 2;3 0 0 2	2	0.522152	0	0	0	12.5317
Released_N-Glycan_04.3470	Released_N-Glycan_04.3470	1031.87	Released_N-Glycan_04	3470	1	Z		9 2 0 1	1 2 0 0;2 2 0 0;3 2 0 0;4 2 0 0;5 2 0 0;6 2 0 0;7 2 0 0;8 2 0 0;1 0 0 0;2 0 0 0;3 0 0 0;4 0 0 0;5 0 0 0;6 0 0 0;7 0 0 0;8 0 0 0;1 1 0 0;2 1 0 0;3 1 0 0;4 1 0 0;5 1 0 0;6 1 0 0;7 1 0 0;8 1 0 0;0 1 0 0;0 2 0 0;0 1 0 1;0 2 0 1;0 0 0 1;1 0 0 1;2 0 0 1;3 0 0 1;0 0 0 2;1 0 0 2;2 0 0 2;3 0 0 2	2	0.521985	0	0	0	9.39573
Released_N-Glycan_03.4149	Released_N-Glycan_03.4149	1113.4	Released_N-Glycan_03	4149	1	Z		10 2 0 1	1 2 0 0;2 2 0 0;3 2 0 0;4 2 0 0;5 2 0 0;6 2 0 0;7 2 0 0;8 2 0 0;9 2 0 0;1 0 0 0;2 0 0 0;3 0 0 0;4 0 0 0;5 0 0 0;6 0 0 0;7 0 0 0;8 0 0 0;9 0 0 0;1 1 0 0;2 1 0 0;3 1 0 0;4 1 0 0;5 1 0 0;6 1 0 0;7 1 0 0;8 1 0 0;9 1 0 0;0 1 0 0;0 2 0 0;0 1 0 1;0 2 0 1;0 0 0 1;1 0 0 1;2 0 0 1;3 0 0 1;0 0 0 2;1 0 0 2;2 0 0 2;3 0 0 2	2	0.521952	0	0	0	10.1781
Released_N-Glycan_02.3905	Released_N-Glycan_02.3905	1283.97	Released_N-Glycan_02	3905	1	Z		11 2 0 2	1 2 0 0;2 2 0 0;3 2 0 0;4 2 0 0;5 2 0 0;6 2 0 0;7 2 0 0;8 2 0 0;9 2 0 0;10 2 0 0;1 0 0 0;2 0 0 0;3 0 0 0;4 0 0 0;5 0 0 0;6 0 0 0;7 0 0 0;8 0 0 0;9 0 0 0;10 0 0 0;1 1 0 0;2 1 0 0;3 1 0 0;4 1 0 0;5 1 0 0;6 1 0 0;7 1 0 0;8 1 0 0;9 1 0 0;10 1 0 0;0 1 0 0;0 2 0 0;0 1 0 1;0 2 0 1;0 0 0 1;1 0 0 1;2 0 0 1;3 0 0 1;0 0 0 2;1 0 0 2;2 0 0 2;3 0 0 2	2	0.521635	0	0	0	10.9543
Released_N-Glycan_02.1772	Released_N-Glycan_02.1772	941.839	Released_N-Glycan_02	1772	1	Z		9 2 0 0	1 2 0 0;2 2 0 0;3 2 0 0;4 2 0 0;5 2 0 0;6 2 0 0;7 2 0 0;8 2 0 0;1 0 0 0;2 0 0 0;3 0 0 0;4 0 0 0;5 0 0 0;6 0 0 0;7 0 0 0;8 0 0 0;1 1 0 0;2 1 0 0;3 1 0 0;4 1 0 0;5 1 0 0;6 1 0 0;7 1 0 0;8 1 0 0;0 1 0 0;0 2 0 0	2	0.521213	0	0	0	6.77577
Released_N-Glycan_02.3644	Released_N-Glycan_02.3644	869.818	Released_N-Glycan_02	3644	1	Z		7 2 0 1	1 2 0 0;2 2 0 0;3 2 0 0;4 2 0 0;5 2 0 0;6 2 0 0;1 0 0 0;2 0 0 0;3 0 0 0;4 0 0 0;5 0 0 0;6 0 0 0;1 1 0 0;2 1 0 0;3 1 0 0;4 1 0 0;5 1 0 0;6 1 0 0;0 1 0 0;0 2 0 0;0 1 0 1;0 2 0 1;0 0 0 1;1 0 0 1;2 0 0 1;3 0 0 1;0 0 0 2;1 0 0 2;2 0 0 2;3 0 0 2	2	0.521034	0	0	0	7.81552
Released_N-Glycan_03.4070	Released_N-Glycan_03.4070	1428.99	Released_N-Glycan_03	4070	1	Z		15 2 0 0	1 2 0 0;2 2 0 0;3 2 0 0;4 2 0 0;5 2 0 0;6 2 0 0;7 2 0 0;8 2 0 0;9 2 0 0;10 2 0 0;11 2 0 0;12 2 0 0;13 2 0 0;14 2 0 0;1 0 0 0;2 0 0 0;3 0 0 0;4 0 0 0;5 0 0 0;6 0 0 0;7 0 0 0;8 0 0 0;9 0 0 0;10 0 0 0;11 0 0 0;12 0 0 0;13 0 0 0;14 0 0 0;1 1 0 0;2 1 0 0;3 1 0 0;4 1 0 0;5 1 0 0;6 1 0 0;7 1 0 0;8 1 0 0;9 1 0 0;10 1 0 0;11 1 0 0;12 1 0 0;13 1 0 0;14 1 0 0;0 1 0 0;0 2 0 0	2	0.521031	0	0	0	11.4627
Released_N-Glycan_01.3384	Released_N-Glycan_01.3384	1113.4	Released_N-Glycan_01	3384	1	Z		10 2 0 1	1 2 0 0;2 2 0 0;3 2 0 0;4 2 0 0;5 2 0 0;6 2 0 0;7 2 0 0;8 2 0 0;9 2 0 0;1 0 0 0;2 0 0 0;3 0 0 0;4 0 0 0;5 0 0 0;6 0 0 0;7 0 0 0;8 0 0 0;9 0 0 0;1 1 0 0;2 1 0 0;3 1 0 0;4 1 0 0;5 1 0 0;6 1 0 0;7 1 0 0;8 1 0 0;9 1 0 0;0 1 0 0;0 2 0 0;0 1 0 1;0 2 0 1;0 0 0 1;1 0 0 1;2 0 0 1;3 0 0 1;0 0 0 2;1 0 0 2;2 0 0 2;3 0 0 2	2	0.520982	0	0	0	10.1591
Released_N-Glycan_02.3980	Released_N-Glycan_02.3980	1012.69	Released_N-Glycan_02	3980	1	Z		15 2 0 1	1 2 0 0;2 2 0 0;3 2 0 0;4 2 0 0;5 2 0 0;6 2 0 0;7 2 0 0;8 2 0 0;9 2 0 0;10 2 0 0;11 2 0 0;12 2 0 0;13 2 0 0;14 2 0 0;1 0 0 0;2 0 0 0;3 0 0 0;4 0 0 0;5 0 0 0;6 0 0 0;7 0 0 0;8 0 0 0;9 0 0 0;10 0 0 0;11 0 0 0;12 0 0 0;13 0 0 0;14 0 0 0;1 1 0 0;2 1 0 0;3 1 0 0;4 1 0 0;5 1 0 0;6 1 0 0;7 1 0 0;8 1 0 0;9 1 0 0;10 1 0 0;11 1 0 0;12 1 0 0;13 1 0 0;14 1 0 0;0 1 0 0;0 2 0 0;0 1 0 1;0 2 0 1;0 0 0 1;1 0 0 1;…	3	0.520567	0	0	0	14.0553
Released_N-Glycan_03.3450	Released_N-Glycan_03.3450	1283.46	Released_N-Glycan_03	3450	1	Z		11 2 0 2	1 2 0 0;2 2 0 0;3 2 0 0;4 2 0 0;5 2 0 0;6 2 0 0;7 2 0 0;8 2 0 0;9 2 0 0;10 2 0 0;1 0 0 0;2 0 0 0;3 0 0 0;4 0 0 0;5 0 0 0;6 0 0 0;7 0 0 0;8 0 0 0;9 0 0 0;10 0 0 0;1 1 0 0;2 1 0 0;3 1 0 0;4 1 0 0;5 1 0 0;6 1 0 0;7 1 0 0;8 1 0 0;9 1 0 0;10 1 0 0;0 1 0 0;0 2 0 0;0 1 0 1;0 2 0 1;0 0 0 1;1 0 0 1;2 0 0 1;3 0 0 1;0 0 0 2;1 0 0 2;2 0 0 2;3 0 0 2	2	0.520372	0	0	0	10.9278
Released_N-Glycan_01.2189	Released_N-Glycan_01.2189	1193.43	Released_N-Glycan_01	2189	1	Z		11 2 0 1	1 2 0 0;2 2 0 0;3 2 0 0;4 2 0 0;5 2 0 0;6 2 0 0;7 2 0 0;8 2 0 0;9 2 0 0;10 2 0 0;1 0 0 0;2 0 0 0;3 0 0 0;4 0 0 0;5 0 0 0;6 0 0 0;7 0 0 0;8 0 0 0;9 0 0 0;10 0 0 0;1 1 0 0;2 1 0 0;3 1 0 0;4 1 0 0;5 1 0 0;6 1 0 0;7 1 0 0;8 1 0 0;9 1 0 0;10 1 0 0;0 1 0 0;0 2 0 0;0 1 0 1;0 2 0 1;0 0 0 1;1 0 0 1;2 0 0 1;3 0 0 1;0 0 0 2;1 0 0 2;2 0 0 2;3 0 0 2	2	0.520135	0	0	0	10.9228
Released_N-Glycan_03.3712	Released_N-Glycan_03.3712	1202.44	Released_N-Glycan_03	3712	1	Z		10 2 0 2	1 2 0 0;2 2 0 0;3 2 0 0;4 2 0 0;5 2 0 0;6 2 0 0;7 2 0 0;8 2 0 0;9 2 0 0;1 0 0 0;2 0 0 0;3 0 0 0;4 0 0 0;5 0 0 0;6 0 0 0;7 0 0 0;8 0 0 0;9 0 0 0;1 1 0 0;2 1 0 0;3 1 0 0;4 1 0 0;5 1 0 0;6 1 0 0;7 1 0 0;8 1 0 0;9 1 0 0;0 1 0 0;0 2 0 0;0 1 0 1;0 2 0 1;0 0 0 1;1 0 0 1;2 0 0 1;3 0 0 1;0 0 0 2;1 0 0 2;2 0 0 2;3 0 0 2	2	0.520109	0	0	0	10.1421
Released_N-Glycan_03.3541	Released_N-Glycan_03.3541	1202.94	Released_N-Glycan_03	3541	1	Z		10 2 0 2	1 2 0 0;2 2 0 0;3 2 0 0;4 2 0 0;5 2 0 0;6 2 0 0;7 2 0 0;8 2 0 0;9 2 0 0;1 0 0 0;2 0 0 0;3 0 0 0;4 0 0 0;5 0 0 0;6 0 0 0;7 0 0 0;8 0 0 0;9 0 0 0;1 1 0 0;2 1 0 0;3 1 0 0;4 1 0 0;5 1 0 0;6 1 0 0;7 1 0 0;8 1 0 0;9 1 0 0;0 1 0 0;0 2 0 0;0 1 0 1;0 2 0 1;0 0 0 1;1 0 0 1;2 0 0 1;3 0 0 1;0 0 0 2;1 0 0 2;2 0 0 2;3 0 0 2	2	0.520021	0	0	0	10.1404
Released_N-Glycan_04.3622	Released_N-Glycan_04.3622	1283.97	Released_N-Glycan_04	3622	1	Z		11 2 0 2	1 2 0 0;2 2 0 0;3 2 0 0;4 2 0 0;5 2 0 0;6 2 0 0;7 2 0 0;8 2 0 0;9 2 0 0;10 2 0 0;1 0 0 0;2 0 0 0;3 0 0 0;4 0 0 0;5 0 0 0;6 0 0 0;7 0 0 0;8 0 0 0;9 0 0 0;10 0 0 0;1 1 0 0;2 1 0 0;3 1 0 0;4 1 0 0;5 1 0 0;6 1 0 0;7 1 0 0;8 1 0 0;9 1 0 0;10 1 0 0;0 1 0 0;0 2 0 0;0 1 0 1;0 2 0 1;0 0 0 1;1 0 0 1;2 0 0 1;3 0 0 1;0 0 0 2;1 0 0 2;2 0 0 2;3 0 0 2	2	0.519598	0	0	0	10.9115
Released_N-Glycan_04.3365	Released_N-Glycan_04.3365	1023.36	Released_N-Glycan_04	3365	1	Z		10 2 0 0	1 2 0 0;2 2 0 0;3 2 0 0;4 2 0 0;5 2 0 0;6 2 0 0;7 2 0 0;8 2 0 0;9 2 0 0;1 0 0 0;2 0 0 0;3 0 0 0;4 0 0 0;5 0 0 0;6 0 0 0;7 0 0 0;8 0 0 0;9 0 0 0;1 1 0 0;2 1 0 0;3 1 0 0;4 1 0 0;5 1 0 0;6 1 0 0;7 1 0 0;8 1 0 0;9 1 0 0;0 1 0 0;0 2 0 0	2	0.519456	0	0	0	7.53211
Released_N-Glycan_02.1753	Released_N-Glycan_02.1753	1112.41	Released_N-Glycan_02	1753	1	Z		10 2 0 1	1 2 0 0;2 2 0 0;3 2 0 0;4 2 0 0;5 2 0 0;6 2 0 0;7 2 0 0;8 2 0 0;9 2 0 0;1 0 0 0;2 0 0 0;3 0 0 0;4 0 0 0;5 0 0 0;6 0 0 0;7 0 0 0;8 0 0 0;9 0 0 0;1 1 0 0;2 1 0 0;3 1 0 0;4 1 0 0;5 1 0 0;6 1 0 0;7 1 0 0;8 1 0 0;9 1 0 0;0 1 0 0;0 2 0 0;0 1 0 1;0 2 0 1;0 0 0 1;1 0 0 1;2 0 0 1;3 0 0 1;0 0 0 2;1 0 0 2;2 0 0 2;3 0 0 2	2	0.519454	0	0	0	10.1294
Released_N-Glycan_04.1784	Released_N-Glycan_04.1784	869.326	Released_N-Glycan_04	1784	1	Z		7 2 0 1	1 2 0 0;2 2 0 0;3 2 0 0;4 2 0 0;5 2 0 0;6 2 0 0;1 0 0 0;2 0 0 0;3 0 0 0;4 0 0 0;5 0 0 0;6 0 0 0;1 1 0 0;2 1 0 0;3 1 0 0;4 1 0 0;5 1 0 0;6 1 0 0;0 1 0 0;0 2 0 0;0 1 0 1;0 2 0 1;0 0 0 1;1 0 0 1;2 0 0 1;3 0 0 1;0 0 0 2;1 0 0 2;2 0 0 2;3 0 0 2	2	0.518939	0	0	0	7.78408
Released_N-Glycan_02.2566	Released_N-Glycan_02.2566	1347.47	Released_N-Glycan_02	2566	1	Z		14 2 0 0	1 2 0 0;2 2 0 0;3 2 0 0;4 2 0 0;5 2 0 0;6 2 0 0;7 2 0 0;8 2 0 0;9 2 0 0;10 2 0 0;11 2 0 0;12 2 0 0;13 2 0 0;1 0 0 0;2 0 0 0;3 0 0 0;4 0 0 0;5 0 0 0;6 0 0 0;7 0 0 0;8 0 0 0;9 0 0 0;10 0 0 0;11 0 0 0;12 0 0 0;13 0 0 0;1 1 0 0;2 1 0 0;3 1 0 0;4 1 0 0;5 1 0 0;6 1 0 0;7 1 0 0;8 1 0 0;9 1 0 0;10 1 0 0;11 1 0 0;12 1 0 0;13 1 0 0;0 1 0 0;0 2 0 0	2	0.518921	0	0	0	10.6379
Released_N-Glycan_02.1803	Released_N-Glycan_02.1803	1112.41	Released_N-Glycan_02	1803	1	Z		10 2 0 1	1 2 0 0;2 2 0 0;3 2 0 0;4 2 0 0;5 2 0 0;6 2 0 0;7 2 0 0;8 2 0 0;9 2 0 0;1 0 0 0;2 0 0 0;3 0 0 0;4 0 0 0;5 0 0 0;6 0 0 0;7 0 0 0;8 0 0 0;9 0 0 0;1 1 0 0;2 1 0 0;3 1 0 0;4 1 0 0;5 1 0 0;6 1 0 0;7 1 0 0;8 1 0 0;9 1 0 0;0 1 0 0;0 2 0 0;0 1 0 1;0 2 0 1;0 0 0 1;1 0 0 1;2 0 0 1;3 0 0 1;0 0 0 2;1 0 0 2;2 0 0 2;3 0 0 2	2	0.518581	0	0	0	10.1123
Released_N-Glycan_02.2551	Released_N-Glycan_02.2551	1185.42	Released_N-Glycan_02	2551	1	Z		12 2 0 0	1 2 0 0;2 2 0 0;3 2 0 0;4 2 0 0;5 2 0 0;6 2 0 0;7 2 0 0;8 2 0 0;9 2 0 0;10 2 0 0;11 2 0 0;1 0 0 0;2 0 0 0;3 0 0 0;4 0 0 0;5 0 0 0;6 0 0 0;7 0 0 0;8 0 0 0;9 0 0 0;10 0 0 0;11 0 0 0;1 1 0 0;2 1 0 0;3 1 0 0;4 1 0 0;5 1 0 0;6 1 0 0;7 1 0 0;8 1 0 0;9 1 0 0;10 1 0 0;11 1 0 0;0 1 0 0;0 2 0 0	2	0.518571	0	0	0	9.07499
Released_N-Glycan_02.3437	Released_N-Glycan_02.3437	1193.92	Released_N-Glycan_02	3437	1	Z		11 2 0 1	1 2 0 0;2 2 0 0;3 2 0 0;4 2 0 0;5 2 0 0;6 2 0 0;7 2 0 0;8 2 0 0;9 2 0 0;10 2 0 0;1 0 0 0;2 0 0 0;3 0 0 0;4 0 0 0;5 0 0 0;6 0 0 0;7 0 0 0;8 0 0 0;9 0 0 0;10 0 0 0;1 1 0 0;2 1 0 0;3 1 0 0;4 1 0 0;5 1 0 0;6 1 0 0;7 1 0 0;8 1 0 0;9 1 0 0;10 1 0 0;0 1 0 0;0 2 0 0;0 1 0 1;0 2 0 1;0 0 0 1;1 0 0 1;2 0 0 1;3 0 0 1;0 0 0 2;1 0 0 2;2 0 0 2;3 0 0 2	2	0.518508	0	0	0	10.8887
Released_N-Glycan_03.3461	Released_N-Glycan_03.3461	1194.43	Released_N-Glycan_03	3461	1	Z		11 2 0 1	1 2 0 0;2 2 0 0;3 2 0 0;4 2 0 0;5 2 0 0;6 2 0 0;7 2 0 0;8 2 0 0;9 2 0 0;10 2 0 0;1 0 0 0;2 0 0 0;3 0 0 0;4 0 0 0;5 0 0 0;6 0 0 0;7 0 0 0;8 0 0 0;9 0 0 0;10 0 0 0;1 1 0 0;2 1 0 0;3 1 0 0;4 1 0 0;5 1 0 0;6 1 0 0;7 1 0 0;8 1 0 0;9 1 0 0;10 1 0 0;0 1 0 0;0 2 0 0;0 1 0 1;0 2 0 1;0 0 0 1;1 0 0 1;2 0 0 1;3 0 0 1;0 0 0 2;1 0 0 2;2 0 0 2;3 0 0 2	2	0.518443	0	0	0	10.8873
Released_N-Glycan_02.2715	Released_N-Glycan_02.2715	1266.45	Released_N-Glycan_02	2715	1	Z		13 2 0 0	1 2 0 0;2 2 0 0;3 2 0 0;4 2 0 0;5 2 0 0;6 2 0 0;7 2 0 0;8 2 0 0;9 2 0 0;10 2 0 0;11 2 0 0;12 2 0 0;1 0 0 0;2 0 0 0;3 0 0 0;4 0 0 0;5 0 0 0;6 0 0 0;7 0 0 0;8 0 0 0;9 0 0 0;10 0 0 0;11 0 0 0;12 0 0 0;1 1 0 0;2 1 0 0;3 1 0 0;4 1 0 0;5 1 0 0;6 1 0 0;7 1 0 0;8 1 0 0;9 1 0 0;10 1 0 0;11 1 0 0;12 1 0 0;0 1 0 0;0 2 0 0	2	0.518302	0	0	0	9.84773
Released_N-Glycan_04.3396	Released_N-Glycan_04.3396	1113.4	Released_N-Glycan_04	3396	1	Z		10 2 0 1	1 2 0 0;2 2 0 0;3 2 0 0;4 2 0 0;5 2 0 0;6 2 0 0;7 2 0 0;8 2 0 0;9 2 0 0;1 0 0 0;2 0 0 0;3 0 0 0;4 0 0 0;5 0 0 0;6 0 0 0;7 0 0 0;8 0 0 0;9 0 0 0;1 1 0 0;2 1 0 0;3 1 0 0;4 1 0 0;5 1 0 0;6 1 0 0;7 1 0 0;8 1 0 0;9 1 0 0;0 1 0 0;0 2 0 0;0 1 0 1;0 2 0 1;0 0 0 1;1 0 0 1;2 0 0 1;3 0 0 1;0 0 0 2;1 0 0 2;2 0 0 2;3 0 0 2	2	0.518102	0	0	0	10.103
Released_N-Glycan_01.1522	Released_N-Glycan_01.1522	950.353	Released_N-Glycan_01	1522	1	Z		8 2 0 1	1 2 0 0;2 2 0 0;3 2 0 0;4 2 0 0;5 2 0 0;6 2 0 0;7 2 0 0;1 0 0 0;2 0 0 0;3 0 0 0;4 0 0 0;5 0 0 0;6 0 0 0;7 0 0 0;1 1 0 0;2 1 0 0;3 1 0 0;4 1 0 0;5 1 0 0;6 1 0 0;7 1 0 0;0 1 0 0;0 2 0 0;0 1 0 1;0 2 0 1;0 0 0 1;1 0 0 1;2 0 0 1;3 0 0 1;0 0 0 2;1 0 0 2;2 0 0 2;3 0 0 2	2	0.51782	0	0	0	8.54402
Released_N-Glycan_03.3420	Released_N-Glycan_03.3420	1112.9	Released_N-Glycan_03	3420	1	Z		10 2 0 1	1 2 0 0;2 2 0 0;3 2 0 0;4 2 0 0;5 2 0 0;6 2 0 0;7 2 0 0;8 2 0 0;9 2 0 0;1 0 0 0;2 0 0 0;3 0 0 0;4 0 0 0;5 0 0 0;6 0 0 0;7 0 0 0;8 0 0 0;9 0 0 0;1 1 0 0;2 1 0 0;3 1 0 0;4 1 0 0;5 1 0 0;6 1 0 0;7 1 0 0;8 1 0 0;9 1 0 0;0 1 0 0;0 2 0 0;0 1 0 1;0 2 0 1;0 0 0 1;1 0 0 1;2 0 0 1;3 0 0 1;0 0 0 2;1 0 0 2;2 0 0 2;3 0 0 2	2	0.517661	0	0	0	10.0944
Released_N-Glycan_01.3399	Released_N-Glycan_01.3399	1031.87	Released_N-Glycan_01	3399	1	Z		9 2 0 1	1 2 0 0;2 2 0 0;3 2 0 0;4 2 0 0;5 2 0 0;6 2 0 0;7 2 0 0;8 2 0 0;1 0 0 0;2 0 0 0;3 0 0 0;4 0 0 0;5 0 0 0;6 0 0 0;7 0 0 0;8 0 0 0;1 1 0 0;2 1 0 0;3 1 0 0;4 1 0 0;5 1 0 0;6 1 0 0;7 1 0 0;8 1 0 0;0 1 0 0;0 2 0 0;0 1 0 1;0 2 0 1;0 0 0 1;1 0 0 1;2 0 0 1;3 0 0 1;0 0 0 2;1 0 0 2;2 0 0 2;3 0 0 2	2	0.517537	0	0	0	9.31566
Released_N-Glycan_03.3905	Released_N-Glycan_03.3905	1283.97	Released_N-Glycan_03	3905	1	Z		11 2 0 2	1 2 0 0;2 2 0 0;3 2 0 0;4 2 0 0;5 2 0 0;6 2 0 0;7 2 0 0;8 2 0 0;9 2 0 0;10 2 0 0;1 0 0 0;2 0 0 0;3 0 0 0;4 0 0 0;5 0 0 0;6 0 0 0;7 0 0 0;8 0 0 0;9 0 0 0;10 0 0 0;1 1 0 0;2 1 0 0;3 1 0 0;4 1 0 0;5 1 0 0;6 1 0 0;7 1 0 0;8 1 0 0;9 1 0 0;10 1 0 0;0 1 0 0;0 2 0 0;0 1 0 1;0 2 0 1;0 0 0 1;1 0 0 1;2 0 0 1;3 0 0 1;0 0 0 2;1 0 0 2;2 0 0 2;3 0 0 2	2	0.517386	0	0	0	10.8651
Released_N-Glycan_02.2461	Released_N-Glycan_02.2461	1104.39	Released_N-Glycan_02	2461	1	Z		11 2 0 0	1 2 0 0;2 2 0 0;3 2 0 0;4 2 0 0;5 2 0 0;6 2 0 0;7 2 0 0;8 2 0 0;9 2 0 0;10 2 0 0;1 0 0 0;2 0 0 0;3 0 0 0;4 0 0 0;5 0 0 0;6 0 0 0;7 0 0 0;8 0 0 0;9 0 0 0;10 0 0 0;1 1 0 0;2 1 0 0;3 1 0 0;4 1 0 0;5 1 0 0;6 1 0 0;7 1 0 0;8 1 0 0;9 1 0 0;10 1 0 0;0 1 0 0;0 2 0 0	2	0.517353	0	0	0	8.27765
Released_N-Glycan_03.4160	Released_N-Glycan_03.4160	1202.44	Released_N-Glycan_03	4160	1	Z		10 2 0 2	1 2 0 0;2 2 0 0;3 2 0 0;4 2 0 0;5 2 0 0;6 2 0 0;7 2 0 0;8 2 0 0;9 2 0 0;1 0 0 0;2 0 0 0;3 0 0 0;4 0 0 0;5 0 0 0;6 0 0 0;7 0 0 0;8 0 0 0;9 0 0 0;1 1 0 0;2 1 0 0;3 1 0 0;4 1 0 0;5 1 0 0;6 1 0 0;7 1 0 0;8 1 0 0;9 1 0 0;0 1 0 0;0 2 0 0;0 1 0 1;0 2 0 1;0 0 0 1;1 0 0 1;2 0 0 1;3 0 0 1;0 0 0 2;1 0 0 2;2 0 0 2;3 0 0 2	2	0.517136	0	0	0	10.0842
Released_N-Glycan_04.3591	Released_N-Glycan_04.3591	1112.9	Released_N-Glycan_04	3591	1	Z		10 2 0 1	1 2 0 0;2 2 0 0;3 2 0 0;4 2 0 0;5 2 0 0;6 2 0 0;7 2 0 0;8 2 0 0;9 2 0 0;1 0 0 0;2 0 0 0;3 0 0 0;4 0 0 0;5 0 0 0;6 0 0 0;7 0 0 0;8 0 0 0;9 0 0 0;1 1 0 0;2 1 0 0;3 1 0 0;4 1 0 0;5 1 0 0;6 1 0 0;7 1 0 0;8 1 0 0;9 1 0 0;0 1 0 0;0 2 0 0;0 1 0 1;0 2 0 1;0 0 0 1;1 0 0 1;2 0 0 1;3 0 0 1;0 0 0 2;1 0 0 2;2 0 0 2;3 0 0 2	2	0.516842	0	0	0	10.0784
Released_N-Glycan_02.2476	Released_N-Glycan_02.2476	1112.4	Released_N-Glycan_02	2476	1	Z		10 2 0 1	1 2 0 0;2 2 0 0;3 2 0 0;4 2 0 0;5 2 0 0;6 2 0 0;7 2 0 0;8 2 0 0;9 2 0 0;1 0 0 0;2 0 0 0;3 0 0 0;4 0 0 0;5 0 0 0;6 0 0 0;7 0 0 0;8 0 0 0;9 0 0 0;1 1 0 0;2 1 0 0;3 1 0 0;4 1 0 0;5 1 0 0;6 1 0 0;7 1 0 0;8 1 0 0;9 1 0 0;0 1 0 0;0 2 0 0;0 1 0 1;0 2 0 1;0 0 0 1;1 0 0 1;2 0 0 1;3 0 0 1;0 0 0 2;1 0 0 2;2 0 0 2;3 0 0 2	2	0.516786	0	0	0	10.0773
Released_N-Glycan_04.3130	Released_N-Glycan_04.3130	1121.41	Released_N-Glycan_04	3130	1	Z		9 2 0 2	1 2 0 0;2 2 0 0;3 2 0 0;4 2 0 0;5 2 0 0;6 2 0 0;7 2 0 0;8 2 0 0;1 0 0 0;2 0 0 0;3 0 0 0;4 0 0 0;5 0 0 0;6 0 0 0;7 0 0 0;8 0 0 0;1 1 0 0;2 1 0 0;3 1 0 0;4 1 0 0;5 1 0 0;6 1 0 0;7 1 0 0;8 1 0 0;0 1 0 0;0 2 0 0;0 1 0 1;0 2 0 1;0 0 0 1;1 0 0 1;2 0 0 1;3 0 0 1;0 0 0 2;1 0 0 2;2 0 0 2;3 0 0 2	2	0.51671	0	0	0	9.30078
Released_N-Glycan_01.3157	Released_N-Glycan_01.3157	1113.4	Released_N-Glycan_01	3157	1	Z		10 2 0 1	1 2 0 0;2 2 0 0;3 2 0 0;4 2 0 0;5 2 0 0;6 2 0 0;7 2 0 0;8 2 0 0;9 2 0 0;1 0 0 0;2 0 0 0;3 0 0 0;4 0 0 0;5 0 0 0;6 0 0 0;7 0 0 0;8 0 0 0;9 0 0 0;1 1 0 0;2 1 0 0;3 1 0 0;4 1 0 0;5 1 0 0;6 1 0 0;7 1 0 0;8 1 0 0;9 1 0 0;0 1 0 0;0 2 0 0;0 1 0 1;0 2 0 1;0 0 0 1;1 0 0 1;2 0 0 1;3 0 0 1;0 0 0 2;1 0 0 2;2 0 0 2;3 0 0 2	2	0.515807	0	0	0	10.0582
Released_N-Glycan_03.3706	Released_N-Glycan_03.3706	1283.46	Released_N-Glycan_03	3706	1	Z		11 2 0 2	1 2 0 0;2 2 0 0;3 2 0 0;4 2 0 0;5 2 0 0;6 2 0 0;7 2 0 0;8 2 0 0;9 2 0 0;10 2 0 0;1 0 0 0;2 0 0 0;3 0 0 0;4 0 0 0;5 0 0 0;6 0 0 0;7 0 0 0;8 0 0 0;9 0 0 0;10 0 0 0;1 1 0 0;2 1 0 0;3 1 0 0;4 1 0 0;5 1 0 0;6 1 0 0;7 1 0 0;8 1 0 0;9 1 0 0;10 1 0 0;0 1 0 0;0 2 0 0;0 1 0 1;0 2 0 1;0 0 0 1;1 0 0 1;2 0 0 1;3 0 0 1;0 0 0 2;1 0 0 2;2 0 0 2;3 0 0 2	2	0.515716	0	0	0	10.83
Released_N-Glycan_04.4252	Released_N-Glycan_04.4252	1193.93	Released_N-Glycan_04	4252	1	Z		11 2 0 1	1 2 0 0;2 2 0 0;3 2 0 0;4 2 0 0;5 2 0 0;6 2 0 0;7 2 0 0;8 2 0 0;9 2 0 0;10 2 0 0;1 0 0 0;2 0 0 0;3 0 0 0;4 0 0 0;5 0 0 0;6 0 0 0;7 0 0 0;8 0 0 0;9 0 0 0;10 0 0 0;1 1 0 0;2 1 0 0;3 1 0 0;4 1 0 0;5 1 0 0;6 1 0 0;7 1 0 0;8 1 0 0;9 1 0 0;10 1 0 0;0 1 0 0;0 2 0 0;0 1 0 1;0 2 0 1;0 0 0 1;1 0 0 1;2 0 0 1;3 0 0 1;0 0 0 2;1 0 0 2;2 0 0 2;3 0 0 2	2	0.515583	0	0	0	10.8272
Released_N-Glycan_01.3113	Released_N-Glycan_01.3113	1023.36	Released_N-Glycan_01	3113	1	Z		10 2 0 0	1 2 0 0;2 2 0 0;3 2 0 0;4 2 0 0;5 2 0 0;6 2 0 0;7 2 0 0;8 2 0 0;9 2 0 0;1 0 0 0;2 0 0 0;3 0 0 0;4 0 0 0;5 0 0 0;6 0 0 0;7 0 0 0;8 0 0 0;9 0 0 0;1 1 0 0;2 1 0 0;3 1 0 0;4 1 0 0;5 1 0 0;6 1 0 0;7 1 0 0;8 1 0 0;9 1 0 0;0 1 0 0;0 2 0 0	2	0.515517	0	0	0	7.47499
Released_N-Glycan_01.3889	Released_N-Glycan_01.3889	1202.94	Released_N-Glycan_01	3889	1	Z		10 2 0 2	1 2 0 0;2 2 0 0;3 2 0 0;4 2 0 0;5 2 0 0;6 2 0 0;7 2 0 0;8 2 0 0;9 2 0 0;1 0 0 0;2 0 0 0;3 0 0 0;4 0 0 0;5 0 0 0;6 0 0 0;7 0 0 0;8 0 0 0;9 0 0 0;1 1 0 0;2 1 0 0;3 1 0 0;4 1 0 0;5 1 0 0;6 1 0 0;7 1 0 0;8 1 0 0;9 1 0 0;0 1 0 0;0 2 0 0;0 1 0 1;0 2 0 1;0 0 0 1;1 0 0 1;2 0 0 1;3 0 0 1;0 0 0 2;1 0 0 2;2 0 0 2;3 0 0 2	2	0.515356	0	0	0	10.0494
Released_N-Glycan_01.1698	Released_N-Glycan_01.1698	1104.39	Released_N-Glycan_01	1698	1	Z		11 2 0 0	1 2 0 0;2 2 0 0;3 2 0 0;4 2 0 0;5 2 0 0;6 2 0 0;7 2 0 0;8 2 0 0;9 2 0 0;10 2 0 0;1 0 0 0;2 0 0 0;3 0 0 0;4 0 0 0;5 0 0 0;6 0 0 0;7 0 0 0;8 0 0 0;9 0 0 0;10 0 0 0;1 1 0 0;2 1 0 0;3 1 0 0;4 1 0 0;5 1 0 0;6 1 0 0;7 1 0 0;8 1 0 0;9 1 0 0;10 1 0 0;0 1 0 0;0 2 0 0	2	0.515117	0	0	0	8.24186
Released_N-Glycan_02.2521	Released_N-Glycan_02.2521	1347.47	Released_N-Glycan_02	2521	1	Z		14 2 0 0	1 2 0 0;2 2 0 0;3 2 0 0;4 2 0 0;5 2 0 0;6 2 0 0;7 2 0 0;8 2 0 0;9 2 0 0;10 2 0 0;11 2 0 0;12 2 0 0;13 2 0 0;1 0 0 0;2 0 0 0;3 0 0 0;4 0 0 0;5 0 0 0;6 0 0 0;7 0 0 0;8 0 0 0;9 0 0 0;10 0 0 0;11 0 0 0;12 0 0 0;13 0 0 0;1 1 0 0;2 1 0 0;3 1 0 0;4 1 0 0;5 1 0 0;6 1 0 0;7 1 0 0;8 1 0 0;9 1 0 0;10 1 0 0;11 1 0 0;12 1 0 0;13 1 0 0;0 1 0 0;0 2 0 0	2	0.514922	0	0	0	10.5559
Released_N-Glycan_04.2509	Released_N-Glycan_04.2509	1031.38	Released_N-Glycan_04	2509	1	Z		9 2 0 1	1 2 0 0;2 2 0 0;3 2 0 0;4 2 0 0;5 2 0 0;6 2 0 0;7 2 0 0;8 2 0 0;1 0 0 0;2 0 0 0;3 0 0 0;4 0 0 0;5 0 0 0;6 0 0 0;7 0 0 0;8 0 0 0;1 1 0 0;2 1 0 0;3 1 0 0;4 1 0 0;5 1 0 0;6 1 0 0;7 1 0 0;8 1 0 0;0 1 0 0;0 2 0 0;0 1 0 1;0 2 0 1;0 0 0 1;1 0 0 1;2 0 0 1;3 0 0 1;0 0 0 2;1 0 0 2;2 0 0 2;3 0 0 2	2	0.514784	0	0	0	9.26612
Released_N-Glycan_02.2375	Released_N-Glycan_02.2375	1184.92	Released_N-Glycan_02	2375	1	Z		12 2 0 0	1 2 0 0;2 2 0 0;3 2 0 0;4 2 0 0;5 2 0 0;6 2 0 0;7 2 0 0;8 2 0 0;9 2 0 0;10 2 0 0;11 2 0 0;1 0 0 0;2 0 0 0;3 0 0 0;4 0 0 0;5 0 0 0;6 0 0 0;7 0 0 0;8 0 0 0;9 0 0 0;10 0 0 0;11 0 0 0;1 1 0 0;2 1 0 0;3 1 0 0;4 1 0 0;5 1 0 0;6 1 0 0;7 1 0 0;8 1 0 0;9 1 0 0;10 1 0 0;11 1 0 0;0 1 0 0;0 2 0 0	2	0.514667	0	0	0	9.00667
Released_N-Glycan_03.3784	Released_N-Glycan_03.3784	1113.4	Released_N-Glycan_03	3784	1	Z		10 2 0 1	1 2 0 0;2 2 0 0;3 2 0 0;4 2 0 0;5 2 0 0;6 2 0 0;7 2 0 0;8 2 0 0;9 2 0 0;1 0 0 0;2 0 0 0;3 0 0 0;4 0 0 0;5 0 0 0;6 0 0 0;7 0 0 0;8 0 0 0;9 0 0 0;1 1 0 0;2 1 0 0;3 1 0 0;4 1 0 0;5 1 0 0;6 1 0 0;7 1 0 0;8 1 0 0;9 1 0 0;0 1 0 0;0 2 0 0;0 1 0 1;0 2 0 1;0 0 0 1;1 0 0 1;2 0 0 1;3 0 0 1;0 0 0 2;1 0 0 2;2 0 0 2;3 0 0 2	2	0.514435	0	0	0	10.0315
Released_N-Glycan_04.4232	Released_N-Glycan_04.4232	1202.94	Released_N-Glycan_04	4232	1	Z		10 2 0 2	1 2 0 0;2 2 0 0;3 2 0 0;4 2 0 0;5 2 0 0;6 2 0 0;7 2 0 0;8 2 0 0;9 2 0 0;1 0 0 0;2 0 0 0;3 0 0 0;4 0 0 0;5 0 0 0;6 0 0 0;7 0 0 0;8 0 0 0;9 0 0 0;1 1 0 0;2 1 0 0;3 1 0 0;4 1 0 0;5 1 0 0;6 1 0 0;7 1 0 0;8 1 0 0;9 1 0 0;0 1 0 0;0 2 0 0;0 1 0 1;0 2 0 1;0 0 0 1;1 0 0 1;2 0 0 1;3 0 0 1;0 0 0 2;1 0 0 2;2 0 0 2;3 0 0 2	2	0.514135	0	0	0	10.0256
Released_N-Glycan_03.3309	Released_N-Glycan_03.3309	1112.9	Released_N-Glycan_03	3309	1	Z		10 2 0 1	1 2 0 0;2 2 0 0;3 2 0 0;4 2 0 0;5 2 0 0;6 2 0 0;7 2 0 0;8 2 0 0;9 2 0 0;1 0 0 0;2 0 0 0;3 0 0 0;4 0 0 0;5 0 0 0;6 0 0 0;7 0 0 0;8 0 0 0;9 0 0 0;1 1 0 0;2 1 0 0;3 1 0 0;4 1 0 0;5 1 0 0;6 1 0 0;7 1 0 0;8 1 0 0;9 1 0 0;0 1 0 0;0 2 0 0;0 1 0 1;0 2 0 1;0 0 0 1;1 0 0 1;2 0 0 1;3 0 0 1;0 0 0 2;1 0 0 2;2 0 0 2;3 0 0 2	2	0.514104	0	0	0	10.025
Released_N-Glycan_04.3685	Released_N-Glycan_04.3685	1428.99	Released_N-Glycan_04	3685	1	Z		15 2 0 0	1 2 0 0;2 2 0 0;3 2 0 0;4 2 0 0;5 2 0 0;6 2 0 0;7 2 0 0;8 2 0 0;9 2 0 0;10 2 0 0;11 2 0 0;12 2 0 0;13 2 0 0;14 2 0 0;1 0 0 0;2 0 0 0;3 0 0 0;4 0 0 0;5 0 0 0;6 0 0 0;7 0 0 0;8 0 0 0;9 0 0 0;10 0 0 0;11 0 0 0;12 0 0 0;13 0 0 0;14 0 0 0;1 1 0 0;2 1 0 0;3 1 0 0;4 1 0 0;5 1 0 0;6 1 0 0;7 1 0 0;8 1 0 0;9 1 0 0;10 1 0 0;11 1 0 0;12 1 0 0;13 1 0 0;14 1 0 0;0 1 0 0;0 2 0 0	2	0.513969	0	0	0	11.3073
Released_N-Glycan_01.1480	Released_N-Glycan_01.1480	950.353	Released_N-Glycan_01	1480	1	Z		8 2 0 1	1 2 0 0;2 2 0 0;3 2 0 0;4 2 0 0;5 2 0 0;6 2 0 0;7 2 0 0;1 0 0 0;2 0 0 0;3 0 0 0;4 0 0 0;5 0 0 0;6 0 0 0;7 0 0 0;1 1 0 0;2 1 0 0;3 1 0 0;4 1 0 0;5 1 0 0;6 1 0 0;7 1 0 0;0 1 0 0;0 2 0 0;0 1 0 1;0 2 0 1;0 0 0 1;1 0 0 1;2 0 0 1;3 0 0 1;0 0 0 2;1 0 0 2;2 0 0 2;3 0 0 2	2	0.513775	0	0	0	8.47729
Released_N-Glycan_04.3831	Released_N-Glycan_04.3831	1112.9	Released_N-Glycan_04	3831	1	Z		10 2 0 1	1 2 0 0;2 2 0 0;3 2 0 0;4 2 0 0;5 2 0 0;6 2 0 0;7 2 0 0;8 2 0 0;9 2 0 0;1 0 0 0;2 0 0 0;3 0 0 0;4 0 0 0;5 0 0 0;6 0 0 0;7 0 0 0;8 0 0 0;9 0 0 0;1 1 0 0;2 1 0 0;3 1 0 0;4 1 0 0;5 1 0 0;6 1 0 0;7 1 0 0;8 1 0 0;9 1 0 0;0 1 0 0;0 2 0 0;0 1 0 1;0 2 0 1;0 0 0 1;1 0 0 1;2 0 0 1;3 0 0 1;0 0 0 2;1 0 0 2;2 0 0 2;3 0 0 2	2	0.513484	0	0	0	10.0129
Released_N-Glycan_02.1919	Released_N-Glycan_02.1919	941.839	Released_N-Glycan_02	1919	1	Z		9 2 0 0	1 2 0 0;2 2 0 0;3 2 0 0;4 2 0 0;5 2 0 0;6 2 0 0;7 2 0 0;8 2 0 0;1 0 0 0;2 0 0 0;3 0 0 0;4 0 0 0;5 0 0 0;6 0 0 0;7 0 0 0;8 0 0 0;1 1 0 0;2 1 0 0;3 1 0 0;4 1 0 0;5 1 0 0;6 1 0 0;7 1 0 0;8 1 0 0;0 1 0 0;0 2 0 0	2	0.513008	0	0	0	6.6691
Released_N-Glycan_03.3659	Released_N-Glycan_03.3659	1283.97	Released_N-Glycan_03	3659	1	Z		11 2 0 2	1 2 0 0;2 2 0 0;3 2 0 0;4 2 0 0;5 2 0 0;6 2 0 0;7 2 0 0;8 2 0 0;9 2 0 0;10 2 0 0;1 0 0 0;2 0 0 0;3 0 0 0;4 0 0 0;5 0 0 0;6 0 0 0;7 0 0 0;8 0 0 0;9 0 0 0;10 0 0 0;1 1 0 0;2 1 0 0;3 1 0 0;4 1 0 0;5 1 0 0;6 1 0 0;7 1 0 0;8 1 0 0;9 1 0 0;10 1 0 0;0 1 0 0;0 2 0 0;0 1 0 1;0 2 0 1;0 0 0 1;1 0 0 1;2 0 0 1;3 0 0 1;0 0 0 2;1 0 0 2;2 0 0 2;3 0 0 2	2	0.512826	0	0	0	10.7694
Released_N-Glycan_01.1489	Released_N-Glycan_01.1489	941.839	Released_N-Glycan_01	1489	1	Z		9 2 0 0	1 2 0 0;2 2 0 0;3 2 0 0;4 2 0 0;5 2 0 0;6 2 0 0;7 2 0 0;8 2 0 0;1 0 0 0;2 0 0 0;3 0 0 0;4 0 0 0;5 0 0 0;6 0 0 0;7 0 0 0;8 0 0 0;1 1 0 0;2 1 0 0;3 1 0 0;4 1 0 0;5 1 0 0;6 1 0 0;7 1 0 0;8 1 0 0;0 1 0 0;0 2 0 0	2	0.51265	0	0	0	6.66445
Released_N-Glycan_04.3923	Released_N-Glycan_04.3923	1347.97	Released_N-Glycan_04	3923	1	Z		14 2 0 0	1 2 0 0;2 2 0 0;3 2 0 0;4 2 0 0;5 2 0 0;6 2 0 0;7 2 0 0;8 2 0 0;9 2 0 0;10 2 0 0;11 2 0 0;12 2 0 0;13 2 0 0;1 0 0 0;2 0 0 0;3 0 0 0;4 0 0 0;5 0 0 0;6 0 0 0;7 0 0 0;8 0 0 0;9 0 0 0;10 0 0 0;11 0 0 0;12 0 0 0;13 0 0 0;1 1 0 0;2 1 0 0;3 1 0 0;4 1 0 0;5 1 0 0;6 1 0 0;7 1 0 0;8 1 0 0;9 1 0 0;10 1 0 0;11 1 0 0;12 1 0 0;13 1 0 0;0 1 0 0;0 2 0 0	2	0.512644	0	0	0	10.5092
Released_N-Glycan_01.3392	Released_N-Glycan_01.3392	1121.41	Released_N-Glycan_01	3392	1	Z		9 2 0 2	1 2 0 0;2 2 0 0;3 2 0 0;4 2 0 0;5 2 0 0;6 2 0 0;7 2 0 0;8 2 0 0;1 0 0 0;2 0 0 0;3 0 0 0;4 0 0 0;5 0 0 0;6 0 0 0;7 0 0 0;8 0 0 0;1 1 0 0;2 1 0 0;3 1 0 0;4 1 0 0;5 1 0 0;6 1 0 0;7 1 0 0;8 1 0 0;0 1 0 0;0 2 0 0;0 1 0 1;0 2 0 1;0 0 0 1;1 0 0 1;2 0 0 1;3 0 0 1;0 0 0 2;1 0 0 2;2 0 0 2;3 0 0 2	2	0.512571	0	0	0	9.22627
Released_N-Glycan_01.3511	Released_N-Glycan_01.3511	1202.44	Released_N-Glycan_01	3511	1	Z		10 2 0 2	1 2 0 0;2 2 0 0;3 2 0 0;4 2 0 0;5 2 0 0;6 2 0 0;7 2 0 0;8 2 0 0;9 2 0 0;1 0 0 0;2 0 0 0;3 0 0 0;4 0 0 0;5 0 0 0;6 0 0 0;7 0 0 0;8 0 0 0;9 0 0 0;1 1 0 0;2 1 0 0;3 1 0 0;4 1 0 0;5 1 0 0;6 1 0 0;7 1 0 0;8 1 0 0;9 1 0 0;0 1 0 0;0 2 0 0;0 1 0 1;0 2 0 1;0 0 0 1;1 0 0 1;2 0 0 1;3 0 0 1;0 0 0 2;1 0 0 2;2 0 0 2;3 0 0 2	2	0.512554	0	0	0	9.99481
Released_N-Glycan_01.3520	Released_N-Glycan_01.3520	1364.99	Released_N-Glycan_01	3520	1	Z		12 2 0 2	1 2 0 0;2 2 0 0;3 2 0 0;4 2 0 0;5 2 0 0;6 2 0 0;7 2 0 0;8 2 0 0;9 2 0 0;10 2 0 0;11 2 0 0;1 0 0 0;2 0 0 0;3 0 0 0;4 0 0 0;5 0 0 0;6 0 0 0;7 0 0 0;8 0 0 0;9 0 0 0;10 0 0 0;11 0 0 0;1 1 0 0;2 1 0 0;3 1 0 0;4 1 0 0;5 1 0 0;6 1 0 0;7 1 0 0;8 1 0 0;9 1 0 0;10 1 0 0;11 1 0 0;0 1 0 0;0 2 0 0;0 1 0 1;0 2 0 1;0 0 0 1;1 0 0 1;2 0 0 1;3 0 0 1;0 0 0 2;1 0 0 2;2 0 0 2;3 0 0 2	2	0.512434	0	0	0	11.5298
Released_N-Glycan_04.3680	Released_N-Glycan_04.3680	1266.94	Released_N-Glycan_04	3680	1	Z		13 2 0 0	1 2 0 0;2 2 0 0;3 2 0 0;4 2 0 0;5 2 0 0;6 2 0 0;7 2 0 0;8 2 0 0;9 2 0 0;10 2 0 0;11 2 0 0;12 2 0 0;1 0 0 0;2 0 0 0;3 0 0 0;4 0 0 0;5 0 0 0;6 0 0 0;7 0 0 0;8 0 0 0;9 0 0 0;10 0 0 0;11 0 0 0;12 0 0 0;1 1 0 0;2 1 0 0;3 1 0 0;4 1 0 0;5 1 0 0;6 1 0 0;7 1 0 0;8 1 0 0;9 1 0 0;10 1 0 0;11 1 0 0;12 1 0 0;0 1 0 0;0 2 0 0	2	0.512233	0	0	0	9.73243
Released_N-Glycan_01.3614	Released_N-Glycan_01.3614	1283.97	Released_N-Glycan_01	3614	1	Z		11 2 0 2	1 2 0 0;2 2 0 0;3 2 0 0;4 2 0 0;5 2 0 0;6 2 0 0;7 2 0 0;8 2 0 0;9 2 0 0;10 2 0 0;1 0 0 0;2 0 0 0;3 0 0 0;4 0 0 0;5 0 0 0;6 0 0 0;7 0 0 0;8 0 0 0;9 0 0 0;10 0 0 0;1 1 0 0;2 1 0 0;3 1 0 0;4 1 0 0;5 1 0 0;6 1 0 0;7 1 0 0;8 1 0 0;9 1 0 0;10 1 0 0;0 1 0 0;0 2 0 0;0 1 0 1;0 2 0 1;0 0 0 1;1 0 0 1;2 0 0 1;3 0 0 1;0 0 0 2;1 0 0 2;2 0 0 2;3 0 0 2	2	0.511977	0	0	0	10.7515
Released_N-Glycan_01.1867	Released_N-Glycan_01.1867	1031.38	Released_N-Glycan_01	1867	1	Z		9 2 0 1	1 2 0 0;2 2 0 0;3 2 0 0;4 2 0 0;5 2 0 0;6 2 0 0;7 2 0 0;8 2 0 0;1 0 0 0;2 0 0 0;3 0 0 0;4 0 0 0;5 0 0 0;6 0 0 0;7 0 0 0;8 0 0 0;1 1 0 0;2 1 0 0;3 1 0 0;4 1 0 0;5 1 0 0;6 1 0 0;7 1 0 0;8 1 0 0;0 1 0 0;0 2 0 0;0 1 0 1;0 2 0 1;0 0 0 1;1 0 0 1;2 0 0 1;3 0 0 1;0 0 0 2;1 0 0 2;2 0 0 2;3 0 0 2	2	0.511929	0	0	0	9.21472
Released_N-Glycan_01.3561	Released_N-Glycan_01.3561	1283.97	Released_N-Glycan_01	3561	1	Z		11 2 0 2	1 2 0 0;2 2 0 0;3 2 0 0;4 2 0 0;5 2 0 0;6 2 0 0;7 2 0 0;8 2 0 0;9 2 0 0;10 2 0 0;1 0 0 0;2 0 0 0;3 0 0 0;4 0 0 0;5 0 0 0;6 0 0 0;7 0 0 0;8 0 0 0;9 0 0 0;10 0 0 0;1 1 0 0;2 1 0 0;3 1 0 0;4 1 0 0;5 1 0 0;6 1 0 0;7 1 0 0;8 1 0 0;9 1 0 0;10 1 0 0;0 1 0 0;0 2 0 0;0 1 0 1;0 2 0 1;0 0 0 1;1 0 0 1;2 0 0 1;3 0 0 1;0 0 0 2;1 0 0 2;2 0 0 2;3 0 0 2	2	0.511691	0	0	0	10.7455
Released_N-Glycan_02.3713	Released_N-Glycan_02.3713	1275.45	Released_N-Glycan_02	3713	1	Z		12 2 0 1	1 2 0 0;2 2 0 0;3 2 0 0;4 2 0 0;5 2 0 0;6 2 0 0;7 2 0 0;8 2 0 0;9 2 0 0;10 2 0 0;11 2 0 0;1 0 0 0;2 0 0 0;3 0 0 0;4 0 0 0;5 0 0 0;6 0 0 0;7 0 0 0;8 0 0 0;9 0 0 0;10 0 0 0;11 0 0 0;1 1 0 0;2 1 0 0;3 1 0 0;4 1 0 0;5 1 0 0;6 1 0 0;7 1 0 0;8 1 0 0;9 1 0 0;10 1 0 0;11 1 0 0;0 1 0 0;0 2 0 0;0 1 0 1;0 2 0 1;0 0 0 1;1 0 0 1;2 0 0 1;3 0 0 1;0 0 0 2;1 0 0 2;2 0 0 2;3 0 0 2	2	0.511642	0	0	0	11.512
Released_N-Glycan_01.3031	Released_N-Glycan_01.3031	1071.88	Released_N-Glycan_01	3031	1	Z		15 2 0 2	1 2 0 0;2 2 0 0;3 2 0 0;4 2 0 0;5 2 0 0;6 2 0 0;7 2 0 0;8 2 0 0;9 2 0 0;10 2 0 0;11 2 0 0;12 2 0 0;13 2 0 0;14 2 0 0;1 0 0 0;2 0 0 0;3 0 0 0;4 0 0 0;5 0 0 0;6 0 0 0;7 0 0 0;8 0 0 0;9 0 0 0;10 0 0 0;11 0 0 0;12 0 0 0;13 0 0 0;14 0 0 0;1 1 0 0;2 1 0 0;3 1 0 0;4 1 0 0;5 1 0 0;6 1 0 0;7 1 0 0;8 1 0 0;9 1 0 0;10 1 0 0;11 1 0 0;12 1 0 0;13 1 0 0;14 1 0 0;0 1 0 0;0 2 0 0;0 1 0 1;0 2 0 1;0 0 0 1;1 0 0 1;…	3	0.511532	0	0	0	13.8114
Released_N-Glycan_02.1970	Released_N-Glycan_02.1970	941.839	Released_N-Glycan_02	1970	1	Z		9 2 0 0	1 2 0 0;2 2 0 0;3 2 0 0;4 2 0 0;5 2 0 0;6 2 0 0;7 2 0 0;8 2 0 0;1 0 0 0;2 0 0 0;3 0 0 0;4 0 0 0;5 0 0 0;6 0 0 0;7 0 0 0;8 0 0 0;1 1 0 0;2 1 0 0;3 1 0 0;4 1 0 0;5 1 0 0;6 1 0 0;7 1 0 0;8 1 0 0;0 1 0 0;0 2 0 0	2	0.511525	0	0	0	6.64982
Released_N-Glycan_01.3865	Released_N-Glycan_01.3865	964.348	Released_N-Glycan_01	3865	1	Z		13 2 0 2	1 2 0 0;2 2 0 0;3 2 0 0;4 2 0 0;5 2 0 0;6 2 0 0;7 2 0 0;8 2 0 0;9 2 0 0;10 2 0 0;11 2 0 0;12 2 0 0;1 0 0 0;2 0 0 0;3 0 0 0;4 0 0 0;5 0 0 0;6 0 0 0;7 0 0 0;8 0 0 0;9 0 0 0;10 0 0 0;11 0 0 0;12 0 0 0;1 1 0 0;2 1 0 0;3 1 0 0;4 1 0 0;5 1 0 0;6 1 0 0;7 1 0 0;8 1 0 0;9 1 0 0;10 1 0 0;11 1 0 0;12 1 0 0;0 1 0 0;0 2 0 0;0 1 0 1;0 2 0 1;0 0 0 1;1 0 0 1;2 0 0 1;3 0 0 1;0 0 0 2;1 0 0 2;2 0 0 2;3 0 0 2	3	0.511494	0	0	0	12.2759
Released_N-Glycan_04.3934	Released_N-Glycan_04.3934	1185.91	Released_N-Glycan_04	3934	1	Z		12 2 0 0	1 2 0 0;2 2 0 0;3 2 0 0;4 2 0 0;5 2 0 0;6 2 0 0;7 2 0 0;8 2 0 0;9 2 0 0;10 2 0 0;11 2 0 0;1 0 0 0;2 0 0 0;3 0 0 0;4 0 0 0;5 0 0 0;6 0 0 0;7 0 0 0;8 0 0 0;9 0 0 0;10 0 0 0;11 0 0 0;1 1 0 0;2 1 0 0;3 1 0 0;4 1 0 0;5 1 0 0;6 1 0 0;7 1 0 0;8 1 0 0;9 1 0 0;10 1 0 0;11 1 0 0;0 1 0 0;0 2 0 0	2	0.511348	0	0	0	8.94859
Released_N-Glycan_01.3731	Released_N-Glycan_01.3731	1364.99	Released_N-Glycan_01	3731	1	Z		12 2 0 2	1 2 0 0;2 2 0 0;3 2 0 0;4 2 0 0;5 2 0 0;6 2 0 0;7 2 0 0;8 2 0 0;9 2 0 0;10 2 0 0;11 2 0 0;1 0 0 0;2 0 0 0;3 0 0 0;4 0 0 0;5 0 0 0;6 0 0 0;7 0 0 0;8 0 0 0;9 0 0 0;10 0 0 0;11 0 0 0;1 1 0 0;2 1 0 0;3 1 0 0;4 1 0 0;5 1 0 0;6 1 0 0;7 1 0 0;8 1 0 0;9 1 0 0;10 1 0 0;11 1 0 0;0 1 0 0;0 2 0 0;0 1 0 1;0 2 0 1;0 0 0 1;1 0 0 1;2 0 0 1;3 0 0 1;0 0 0 2;1 0 0 2;2 0 0 2;3 0 0 2	2	0.511221	0	0	0	11.5025
Released_N-Glycan_02.4144	Released_N-Glycan_02.4144	1112.9	Released_N-Glycan_02	4144	1	Z		10 2 0 1	1 2 0 0;2 2 0 0;3 2 0 0;4 2 0 0;5 2 0 0;6 2 0 0;7 2 0 0;8 2 0 0;9 2 0 0;1 0 0 0;2 0 0 0;3 0 0 0;4 0 0 0;5 0 0 0;6 0 0 0;7 0 0 0;8 0 0 0;9 0 0 0;1 1 0 0;2 1 0 0;3 1 0 0;4 1 0 0;5 1 0 0;6 1 0 0;7 1 0 0;8 1 0 0;9 1 0 0;0 1 0 0;0 2 0 0;0 1 0 1;0 2 0 1;0 0 0 1;1 0 0 1;2 0 0 1;3 0 0 1;0 0 0 2;1 0 0 2;2 0 0 2;3 0 0 2	2	0.511011	0	0	0	9.96471
Released_N-Glycan_04.3335	Released_N-Glycan_04.3335	1202.94	Released_N-Glycan_04	3335	1	Z		10 2 0 2	1 2 0 0;2 2 0 0;3 2 0 0;4 2 0 0;5 2 0 0;6 2 0 0;7 2 0 0;8 2 0 0;9 2 0 0;1 0 0 0;2 0 0 0;3 0 0 0;4 0 0 0;5 0 0 0;6 0 0 0;7 0 0 0;8 0 0 0;9 0 0 0;1 1 0 0;2 1 0 0;3 1 0 0;4 1 0 0;5 1 0 0;6 1 0 0;7 1 0 0;8 1 0 0;9 1 0 0;0 1 0 0;0 2 0 0;0 1 0 1;0 2 0 1;0 0 0 1;1 0 0 1;2 0 0 1;3 0 0 1;0 0 0 2;1 0 0 2;2 0 0 2;3 0 0 2	2	0.51099	0	0	0	9.96431
Released_N-Glycan_02.2615	Released_N-Glycan_02.2615	1265.95	Released_N-Glycan_02	2615	1	Z		13 2 0 0	1 2 0 0;2 2 0 0;3 2 0 0;4 2 0 0;5 2 0 0;6 2 0 0;7 2 0 0;8 2 0 0;9 2 0 0;10 2 0 0;11 2 0 0;12 2 0 0;1 0 0 0;2 0 0 0;3 0 0 0;4 0 0 0;5 0 0 0;6 0 0 0;7 0 0 0;8 0 0 0;9 0 0 0;10 0 0 0;11 0 0 0;12 0 0 0;1 1 0 0;2 1 0 0;3 1 0 0;4 1 0 0;5 1 0 0;6 1 0 0;7 1 0 0;8 1 0 0;9 1 0 0;10 1 0 0;11 1 0 0;12 1 0 0;0 1 0 0;0 2 0 0	2	0.510845	0	0	0	9.70605
Released_N-Glycan_01.1908	Released_N-Glycan_01.1908	1112.91	Released_N-Glycan_01	1908	1	Z		10 2 0 1	1 2 0 0;2 2 0 0;3 2 0 0;4 2 0 0;5 2 0 0;6 2 0 0;7 2 0 0;8 2 0 0;9 2 0 0;1 0 0 0;2 0 0 0;3 0 0 0;4 0 0 0;5 0 0 0;6 0 0 0;7 0 0 0;8 0 0 0;9 0 0 0;1 1 0 0;2 1 0 0;3 1 0 0;4 1 0 0;5 1 0 0;6 1 0 0;7 1 0 0;8 1 0 0;9 1 0 0;0 1 0 0;0 2 0 0;0 1 0 1;0 2 0 1;0 0 0 1;1 0 0 1;2 0 0 1;3 0 0 1;0 0 0 2;1 0 0 2;2 0 0 2;3 0 0 2	2	0.510743	0	0	0	9.95949
Released_N-Glycan_03.3390	Released_N-Glycan_03.3390	1185.41	Released_N-Glycan_03	3390	1	Z		12 2 0 0	1 2 0 0;2 2 0 0;3 2 0 0;4 2 0 0;5 2 0 0;6 2 0 0;7 2 0 0;8 2 0 0;9 2 0 0;10 2 0 0;11 2 0 0;1 0 0 0;2 0 0 0;3 0 0 0;4 0 0 0;5 0 0 0;6 0 0 0;7 0 0 0;8 0 0 0;9 0 0 0;10 0 0 0;11 0 0 0;1 1 0 0;2 1 0 0;3 1 0 0;4 1 0 0;5 1 0 0;6 1 0 0;7 1 0 0;8 1 0 0;9 1 0 0;10 1 0 0;11 1 0 0;0 1 0 0;0 2 0 0	2	0.510554	0	0	0	8.9347
Released_N-Glycan_01.3869	Released_N-Glycan_01.3869	1283.97	Released_N-Glycan_01	3869	1	Z		11 2 0 2	1 2 0 0;2 2 0 0;3 2 0 0;4 2 0 0;5 2 0 0;6 2 0 0;7 2 0 0;8 2 0 0;9 2 0 0;10 2 0 0;1 0 0 0;2 0 0 0;3 0 0 0;4 0 0 0;5 0 0 0;6 0 0 0;7 0 0 0;8 0 0 0;9 0 0 0;10 0 0 0;1 1 0 0;2 1 0 0;3 1 0 0;4 1 0 0;5 1 0 0;6 1 0 0;7 1 0 0;8 1 0 0;9 1 0 0;10 1 0 0;0 1 0 0;0 2 0 0;0 1 0 1;0 2 0 1;0 0 0 1;1 0 0 1;2 0 0 1;3 0 0 1;0 0 0 2;1 0 0 2;2 0 0 2;3 0 0 2	2	0.510397	0	0	0	10.7183
Released_N-Glycan_01.3362	Released_N-Glycan_01.3362	1283.97	Released_N-Glycan_01	3362	1	Z		11 2 0 2	1 2 0 0;2 2 0 0;3 2 0 0;4 2 0 0;5 2 0 0;6 2 0 0;7 2 0 0;8 2 0 0;9 2 0 0;10 2 0 0;1 0 0 0;2 0 0 0;3 0 0 0;4 0 0 0;5 0 0 0;6 0 0 0;7 0 0 0;8 0 0 0;9 0 0 0;10 0 0 0;1 1 0 0;2 1 0 0;3 1 0 0;4 1 0 0;5 1 0 0;6 1 0 0;7 1 0 0;8 1 0 0;9 1 0 0;10 1 0 0;0 1 0 0;0 2 0 0;0 1 0 1;0 2 0 1;0 0 0 1;1 0 0 1;2 0 0 1;3 0 0 1;0 0 0 2;1 0 0 2;2 0 0 2;3 0 0 2	2	0.510199	0	0	0	10.7142
Released_N-Glycan_02.1723	Released_N-Glycan_02.1723	941.84	Released_N-Glycan_02	1723	1	Z		9 2 0 0	1 2 0 0;2 2 0 0;3 2 0 0;4 2 0 0;5 2 0 0;6 2 0 0;7 2 0 0;8 2 0 0;1 0 0 0;2 0 0 0;3 0 0 0;4 0 0 0;5 0 0 0;6 0 0 0;7 0 0 0;8 0 0 0;1 1 0 0;2 1 0 0;3 1 0 0;4 1 0 0;5 1 0 0;6 1 0 0;7 1 0 0;8 1 0 0;0 1 0 0;0 2 0 0	2	0.510065	0	0	0	6.63085
Released_N-Glycan_02.2577	Released_N-Glycan_02.2577	1428.5	Released_N-Glycan_02	2577	1	Z		15 2 0 0	1 2 0 0;2 2 0 0;3 2 0 0;4 2 0 0;5 2 0 0;6 2 0 0;7 2 0 0;8 2 0 0;9 2 0 0;10 2 0 0;11 2 0 0;12 2 0 0;13 2 0 0;14 2 0 0;1 0 0 0;2 0 0 0;3 0 0 0;4 0 0 0;5 0 0 0;6 0 0 0;7 0 0 0;8 0 0 0;9 0 0 0;10 0 0 0;11 0 0 0;12 0 0 0;13 0 0 0;14 0 0 0;1 1 0 0;2 1 0 0;3 1 0 0;4 1 0 0;5 1 0 0;6 1 0 0;7 1 0 0;8 1 0 0;9 1 0 0;10 1 0 0;11 1 0 0;12 1 0 0;13 1 0 0;14 1 0 0;0 1 0 0;0 2 0 0	2	0.510047	0	0	0	11.221
Released_N-Glycan_04.3863	Released_N-Glycan_04.3863	1275.45	Released_N-Glycan_04	3863	1	Z		12 2 0 1	1 2 0 0;2 2 0 0;3 2 0 0;4 2 0 0;5 2 0 0;6 2 0 0;7 2 0 0;8 2 0 0;9 2 0 0;10 2 0 0;11 2 0 0;1 0 0 0;2 0 0 0;3 0 0 0;4 0 0 0;5 0 0 0;6 0 0 0;7 0 0 0;8 0 0 0;9 0 0 0;10 0 0 0;11 0 0 0;1 1 0 0;2 1 0 0;3 1 0 0;4 1 0 0;5 1 0 0;6 1 0 0;7 1 0 0;8 1 0 0;9 1 0 0;10 1 0 0;11 1 0 0;0 1 0 0;0 2 0 0;0 1 0 1;0 2 0 1;0 0 0 1;1 0 0 1;2 0 0 1;3 0 0 1;0 0 0 2;1 0 0 2;2 0 0 2;3 0 0 2	2	0.509943	0	0	0	11.4737
Released_N-Glycan_03.3666	Released_N-Glycan_03.3666	950.844	Released_N-Glycan_03	3666	1	Z		8 2 0 1	1 2 0 0;2 2 0 0;3 2 0 0;4 2 0 0;5 2 0 0;6 2 0 0;7 2 0 0;1 0 0 0;2 0 0 0;3 0 0 0;4 0 0 0;5 0 0 0;6 0 0 0;7 0 0 0;1 1 0 0;2 1 0 0;3 1 0 0;4 1 0 0;5 1 0 0;6 1 0 0;7 1 0 0;0 1 0 0;0 2 0 0;0 1 0 1;0 2 0 1;0 0 0 1;1 0 0 1;2 0 0 1;3 0 0 1;0 0 0 2;1 0 0 2;2 0 0 2;3 0 0 2	2	0.509906	0	0	0	8.41345
Released_N-Glycan_03.3695	Released_N-Glycan_03.3695	1193.92	Released_N-Glycan_03	3695	1	Z		11 2 0 1	1 2 0 0;2 2 0 0;3 2 0 0;4 2 0 0;5 2 0 0;6 2 0 0;7 2 0 0;8 2 0 0;9 2 0 0;10 2 0 0;1 0 0 0;2 0 0 0;3 0 0 0;4 0 0 0;5 0 0 0;6 0 0 0;7 0 0 0;8 0 0 0;9 0 0 0;10 0 0 0;1 1 0 0;2 1 0 0;3 1 0 0;4 1 0 0;5 1 0 0;6 1 0 0;7 1 0 0;8 1 0 0;9 1 0 0;10 1 0 0;0 1 0 0;0 2 0 0;0 1 0 1;0 2 0 1;0 0 0 1;1 0 0 1;2 0 0 1;3 0 0 1;0 0 0 2;1 0 0 2;2 0 0 2;3 0 0 2	2	0.509757	0	0	0	10.7049
Released_N-Glycan_03.3473	Released_N-Glycan_03.3473	1275.45	Released_N-Glycan_03	3473	1	Z		12 2 0 1	1 2 0 0;2 2 0 0;3 2 0 0;4 2 0 0;5 2 0 0;6 2 0 0;7 2 0 0;8 2 0 0;9 2 0 0;10 2 0 0;11 2 0 0;1 0 0 0;2 0 0 0;3 0 0 0;4 0 0 0;5 0 0 0;6 0 0 0;7 0 0 0;8 0 0 0;9 0 0 0;10 0 0 0;11 0 0 0;1 1 0 0;2 1 0 0;3 1 0 0;4 1 0 0;5 1 0 0;6 1 0 0;7 1 0 0;8 1 0 0;9 1 0 0;10 1 0 0;11 1 0 0;0 1 0 0;0 2 0 0;0 1 0 1;0 2 0 1;0 0 0 1;1 0 0 1;2 0 0 1;3 0 0 1;0 0 0 2;1 0 0 2;2 0 0 2;3 0 0 2	2	0.509573	0	0	0	11.4654
Released_N-Glycan_01.3263	Released_N-Glycan_01.3263	1283.97	Released_N-Glycan_01	3263	1	Z		11 2 0 2	1 2 0 0;2 2 0 0;3 2 0 0;4 2 0 0;5 2 0 0;6 2 0 0;7 2 0 0;8 2 0 0;9 2 0 0;10 2 0 0;1 0 0 0;2 0 0 0;3 0 0 0;4 0 0 0;5 0 0 0;6 0 0 0;7 0 0 0;8 0 0 0;9 0 0 0;10 0 0 0;1 1 0 0;2 1 0 0;3 1 0 0;4 1 0 0;5 1 0 0;6 1 0 0;7 1 0 0;8 1 0 0;9 1 0 0;10 1 0 0;0 1 0 0;0 2 0 0;0 1 0 1;0 2 0 1;0 0 0 1;1 0 0 1;2 0 0 1;3 0 0 1;0 0 0 2;1 0 0 2;2 0 0 2;3 0 0 2	2	0.509333	0	0	0	10.696
Released_N-Glycan_01.3431	Released_N-Glycan_01.3431	1266.44	Released_N-Glycan_01	3431	1	Z		13 2 0 0	1 2 0 0;2 2 0 0;3 2 0 0;4 2 0 0;5 2 0 0;6 2 0 0;7 2 0 0;8 2 0 0;9 2 0 0;10 2 0 0;11 2 0 0;12 2 0 0;1 0 0 0;2 0 0 0;3 0 0 0;4 0 0 0;5 0 0 0;6 0 0 0;7 0 0 0;8 0 0 0;9 0 0 0;10 0 0 0;11 0 0 0;12 0 0 0;1 1 0 0;2 1 0 0;3 1 0 0;4 1 0 0;5 1 0 0;6 1 0 0;7 1 0 0;8 1 0 0;9 1 0 0;10 1 0 0;11 1 0 0;12 1 0 0;0 1 0 0;0 2 0 0	2	0.50859	0	0	0	9.66321
Released_N-Glycan_03.3630	Released_N-Glycan_03.3630	1275.45	Released_N-Glycan_03	3630	1	Z		12 2 0 1	1 2 0 0;2 2 0 0;3 2 0 0;4 2 0 0;5 2 0 0;6 2 0 0;7 2 0 0;8 2 0 0;9 2 0 0;10 2 0 0;11 2 0 0;1 0 0 0;2 0 0 0;3 0 0 0;4 0 0 0;5 0 0 0;6 0 0 0;7 0 0 0;8 0 0 0;9 0 0 0;10 0 0 0;11 0 0 0;1 1 0 0;2 1 0 0;3 1 0 0;4 1 0 0;5 1 0 0;6 1 0 0;7 1 0 0;8 1 0 0;9 1 0 0;10 1 0 0;11 1 0 0;0 1 0 0;0 2 0 0;0 1 0 1;0 2 0 1;0 0 0 1;1 0 0 1;2 0 0 1;3 0 0 1;0 0 0 2;1 0 0 2;2 0 0 2;3 0 0 2	2	0.508206	0	0	0	11.4346
Released_N-Glycan_02.1551	Released_N-Glycan_02.1551	950.353	Released_N-Glycan_02	1551	1	Z		8 2 0 1	1 2 0 0;2 2 0 0;3 2 0 0;4 2 0 0;5 2 0 0;6 2 0 0;7 2 0 0;1 0 0 0;2 0 0 0;3 0 0 0;4 0 0 0;5 0 0 0;6 0 0 0;7 0 0 0;1 1 0 0;2 1 0 0;3 1 0 0;4 1 0 0;5 1 0 0;6 1 0 0;7 1 0 0;0 1 0 0;0 2 0 0;0 1 0 1;0 2 0 1;0 0 0 1;1 0 0 1;2 0 0 1;3 0 0 1;0 0 0 2;1 0 0 2;2 0 0 2;3 0 0 2	2	0.508123	0	0	0	8.38403
Released_N-Glycan_01.3924	Released_N-Glycan_01.3924	1283.97	Released_N-Glycan_01	3924	1	Z		11 2 0 2	1 2 0 0;2 2 0 0;3 2 0 0;4 2 0 0;5 2 0 0;6 2 0 0;7 2 0 0;8 2 0 0;9 2 0 0;10 2 0 0;1 0 0 0;2 0 0 0;3 0 0 0;4 0 0 0;5 0 0 0;6 0 0 0;7 0 0 0;8 0 0 0;9 0 0 0;10 0 0 0;1 1 0 0;2 1 0 0;3 1 0 0;4 1 0 0;5 1 0 0;6 1 0 0;7 1 0 0;8 1 0 0;9 1 0 0;10 1 0 0;0 1 0 0;0 2 0 0;0 1 0 1;0 2 0 1;0 0 0 1;1 0 0 1;2 0 0 1;3 0 0 1;0 0 0 2;1 0 0 2;2 0 0 2;3 0 0 2	2	0.508054	0	0	0	10.6691
Released_N-Glycan_03.3834	Released_N-Glycan_03.3834	1445.52	Released_N-Glycan_03	3834	1	Z		13 2 0 2	1 2 0 0;2 2 0 0;3 2 0 0;4 2 0 0;5 2 0 0;6 2 0 0;7 2 0 0;8 2 0 0;9 2 0 0;10 2 0 0;11 2 0 0;12 2 0 0;1 0 0 0;2 0 0 0;3 0 0 0;4 0 0 0;5 0 0 0;6 0 0 0;7 0 0 0;8 0 0 0;9 0 0 0;10 0 0 0;11 0 0 0;12 0 0 0;1 1 0 0;2 1 0 0;3 1 0 0;4 1 0 0;5 1 0 0;6 1 0 0;7 1 0 0;8 1 0 0;9 1 0 0;10 1 0 0;11 1 0 0;12 1 0 0;0 1 0 0;0 2 0 0;0 1 0 1;0 2 0 1;0 0 0 1;1 0 0 1;2 0 0 1;3 0 0 1;0 0 0 2;1 0 0 2;2 0 0 2;3 0 0 2	2	0.508012	0	0	0	12.1923
Released_N-Glycan_02.3576	Released_N-Glycan_02.3576	861.304	Released_N-Glycan_02	3576	1	Z		8 2 0 0	1 2 0 0;2 2 0 0;3 2 0 0;4 2 0 0;5 2 0 0;6 2 0 0;7 2 0 0;1 0 0 0;2 0 0 0;3 0 0 0;4 0 0 0;5 0 0 0;6 0 0 0;7 0 0 0;1 1 0 0;2 1 0 0;3 1 0 0;4 1 0 0;5 1 0 0;6 1 0 0;7 1 0 0;0 1 0 0;0 2 0 0	2	0.508008	0	0	0	5.84209
Released_N-Glycan_02.3478	Released_N-Glycan_02.3478	1356.48	Released_N-Glycan_02	3478	1	Z		13 2 0 1	1 2 0 0;2 2 0 0;3 2 0 0;4 2 0 0;5 2 0 0;6 2 0 0;7 2 0 0;8 2 0 0;9 2 0 0;10 2 0 0;11 2 0 0;12 2 0 0;1 0 0 0;2 0 0 0;3 0 0 0;4 0 0 0;5 0 0 0;6 0 0 0;7 0 0 0;8 0 0 0;9 0 0 0;10 0 0 0;11 0 0 0;12 0 0 0;1 1 0 0;2 1 0 0;3 1 0 0;4 1 0 0;5 1 0 0;6 1 0 0;7 1 0 0;8 1 0 0;9 1 0 0;10 1 0 0;11 1 0 0;12 1 0 0;0 1 0 0;0 2 0 0;0 1 0 1;0 2 0 1;0 0 0 1;1 0 0 1;2 0 0 1;3 0 0 1;0 0 0 2;1 0 0 2;2 0 0 2;3 0 0 2	2	0.507938	0	0	0	12.1905
Released_N-Glycan_02.4227	Released_N-Glycan_02.4227	1364.49	Released_N-Glycan_02	4227	1	Z		12 2 0 2	1 2 0 0;2 2 0 0;3 2 0 0;4 2 0 0;5 2 0 0;6 2 0 0;7 2 0 0;8 2 0 0;9 2 0 0;10 2 0 0;11 2 0 0;1 0 0 0;2 0 0 0;3 0 0 0;4 0 0 0;5 0 0 0;6 0 0 0;7 0 0 0;8 0 0 0;9 0 0 0;10 0 0 0;11 0 0 0;1 1 0 0;2 1 0 0;3 1 0 0;4 1 0 0;5 1 0 0;6 1 0 0;7 1 0 0;8 1 0 0;9 1 0 0;10 1 0 0;11 1 0 0;0 1 0 0;0 2 0 0;0 1 0 1;0 2 0 1;0 0 0 1;1 0 0 1;2 0 0 1;3 0 0 1;0 0 0 2;1 0 0 2;2 0 0 2;3 0 0 2	2	0.507847	0	0	0	11.4266
Released_N-Glycan_02.3535	Released_N-Glycan_02.3535	1347.46	Released_N-Glycan_02	3535	1	Z		14 2 0 0	1 2 0 0;2 2 0 0;3 2 0 0;4 2 0 0;5 2 0 0;6 2 0 0;7 2 0 0;8 2 0 0;9 2 0 0;10 2 0 0;11 2 0 0;12 2 0 0;13 2 0 0;1 0 0 0;2 0 0 0;3 0 0 0;4 0 0 0;5 0 0 0;6 0 0 0;7 0 0 0;8 0 0 0;9 0 0 0;10 0 0 0;11 0 0 0;12 0 0 0;13 0 0 0;1 1 0 0;2 1 0 0;3 1 0 0;4 1 0 0;5 1 0 0;6 1 0 0;7 1 0 0;8 1 0 0;9 1 0 0;10 1 0 0;11 1 0 0;12 1 0 0;13 1 0 0;0 1 0 0;0 2 0 0	2	0.507278	0	0	0	10.3992
Released_N-Glycan_02.4189	Released_N-Glycan_02.4189	1031.87	Released_N-Glycan_02	4189	1	Z		9 2 0 1	1 2 0 0;2 2 0 0;3 2 0 0;4 2 0 0;5 2 0 0;6 2 0 0;7 2 0 0;8 2 0 0;1 0 0 0;2 0 0 0;3 0 0 0;4 0 0 0;5 0 0 0;6 0 0 0;7 0 0 0;8 0 0 0;1 1 0 0;2 1 0 0;3 1 0 0;4 1 0 0;5 1 0 0;6 1 0 0;7 1 0 0;8 1 0 0;0 1 0 0;0 2 0 0;0 1 0 1;0 2 0 1;0 0 0 1;1 0 0 1;2 0 0 1;3 0 0 1;0 0 0 2;1 0 0 2;2 0 0 2;3 0 0 2	2	0.507256	0	0	0	9.13061
Released_N-Glycan_02.3990	Released_N-Glycan_02.3990	1194.43	Released_N-Glycan_02	3990	1	Z		11 2 0 1	1 2 0 0;2 2 0 0;3 2 0 0;4 2 0 0;5 2 0 0;6 2 0 0;7 2 0 0;8 2 0 0;9 2 0 0;10 2 0 0;1 0 0 0;2 0 0 0;3 0 0 0;4 0 0 0;5 0 0 0;6 0 0 0;7 0 0 0;8 0 0 0;9 0 0 0;10 0 0 0;1 1 0 0;2 1 0 0;3 1 0 0;4 1 0 0;5 1 0 0;6 1 0 0;7 1 0 0;8 1 0 0;9 1 0 0;10 1 0 0;0 1 0 0;0 2 0 0;0 1 0 1;0 2 0 1;0 0 0 1;1 0 0 1;2 0 0 1;3 0 0 1;0 0 0 2;1 0 0 2;2 0 0 2;3 0 0 2	2	0.507252	0	0	0	10.6523
Released_N-Glycan_01.1417	Released_N-Glycan_01.1417	869.326	Released_N-Glycan_01	1417	1	Z		7 2 0 1	1 2 0 0;2 2 0 0;3 2 0 0;4 2 0 0;5 2 0 0;6 2 0 0;1 0 0 0;2 0 0 0;3 0 0 0;4 0 0 0;5 0 0 0;6 0 0 0;1 1 0 0;2 1 0 0;3 1 0 0;4 1 0 0;5 1 0 0;6 1 0 0;0 1 0 0;0 2 0 0;0 1 0 1;0 2 0 1;0 0 0 1;1 0 0 1;2 0 0 1;3 0 0 1;0 0 0 2;1 0 0 2;2 0 0 2;3 0 0 2	2	0.507248	0	0	0	7.60872
Released_N-Glycan_02.1978	Released_N-Glycan_02.1978	950.353	Released_N-Glycan_02	1978	1	Z		8 2 0 1	1 2 0 0;2 2 0 0;3 2 0 0;4 2 0 0;5 2 0 0;6 2 0 0;7 2 0 0;1 0 0 0;2 0 0 0;3 0 0 0;4 0 0 0;5 0 0 0;6 0 0 0;7 0 0 0;1 1 0 0;2 1 0 0;3 1 0 0;4 1 0 0;5 1 0 0;6 1 0 0;7 1 0 0;0 1 0 0;0 2 0 0;0 1 0 1;0 2 0 1;0 0 0 1;1 0 0 1;2 0 0 1;3 0 0 1;0 0 0 2;1 0 0 2;2 0 0 2;3 0 0 2	2	0.507191	0	0	0	8.36866
Released_N-Glycan_01.2323	Released_N-Glycan_01.2323	1112.41	Released_N-Glycan_01	2323	1	Z		10 2 0 1	1 2 0 0;2 2 0 0;3 2 0 0;4 2 0 0;5 2 0 0;6 2 0 0;7 2 0 0;8 2 0 0;9 2 0 0;1 0 0 0;2 0 0 0;3 0 0 0;4 0 0 0;5 0 0 0;6 0 0 0;7 0 0 0;8 0 0 0;9 0 0 0;1 1 0 0;2 1 0 0;3 1 0 0;4 1 0 0;5 1 0 0;6 1 0 0;7 1 0 0;8 1 0 0;9 1 0 0;0 1 0 0;0 2 0 0;0 1 0 1;0 2 0 1;0 0 0 1;1 0 0 1;2 0 0 1;3 0 0 1;0 0 0 2;1 0 0 2;2 0 0 2;3 0 0 2	2	0.506803	0	0	0	9.88267
Released_N-Glycan_03.1811	Released_N-Glycan_03.1811	1112.41	Released_N-Glycan_03	1811	1	Z		10 2 0 1	1 2 0 0;2 2 0 0;3 2 0 0;4 2 0 0;5 2 0 0;6 2 0 0;7 2 0 0;8 2 0 0;9 2 0 0;1 0 0 0;2 0 0 0;3 0 0 0;4 0 0 0;5 0 0 0;6 0 0 0;7 0 0 0;8 0 0 0;9 0 0 0;1 1 0 0;2 1 0 0;3 1 0 0;4 1 0 0;5 1 0 0;6 1 0 0;7 1 0 0;8 1 0 0;9 1 0 0;0 1 0 0;0 2 0 0;0 1 0 1;0 2 0 1;0 0 0 1;1 0 0 1;2 0 0 1;3 0 0 1;0 0 0 2;1 0 0 2;2 0 0 2;3 0 0 2	2	0.506518	0	0	0	9.87709
Released_N-Glycan_02.3818	Released_N-Glycan_02.3818	1428.99	Released_N-Glycan_02	3818	1	Z		15 2 0 0	1 2 0 0;2 2 0 0;3 2 0 0;4 2 0 0;5 2 0 0;6 2 0 0;7 2 0 0;8 2 0 0;9 2 0 0;10 2 0 0;11 2 0 0;12 2 0 0;13 2 0 0;14 2 0 0;1 0 0 0;2 0 0 0;3 0 0 0;4 0 0 0;5 0 0 0;6 0 0 0;7 0 0 0;8 0 0 0;9 0 0 0;10 0 0 0;11 0 0 0;12 0 0 0;13 0 0 0;14 0 0 0;1 1 0 0;2 1 0 0;3 1 0 0;4 1 0 0;5 1 0 0;6 1 0 0;7 1 0 0;8 1 0 0;9 1 0 0;10 1 0 0;11 1 0 0;12 1 0 0;13 1 0 0;14 1 0 0;0 1 0 0;0 2 0 0	2	0.505856	0	0	0	11.1288
Released_N-Glycan_03.3985	Released_N-Glycan_03.3985	1266.94	Released_N-Glycan_03	3985	1	Z		13 2 0 0	1 2 0 0;2 2 0 0;3 2 0 0;4 2 0 0;5 2 0 0;6 2 0 0;7 2 0 0;8 2 0 0;9 2 0 0;10 2 0 0;11 2 0 0;12 2 0 0;1 0 0 0;2 0 0 0;3 0 0 0;4 0 0 0;5 0 0 0;6 0 0 0;7 0 0 0;8 0 0 0;9 0 0 0;10 0 0 0;11 0 0 0;12 0 0 0;1 1 0 0;2 1 0 0;3 1 0 0;4 1 0 0;5 1 0 0;6 1 0 0;7 1 0 0;8 1 0 0;9 1 0 0;10 1 0 0;11 1 0 0;12 1 0 0;0 1 0 0;0 2 0 0	2	0.505681	0	0	0	9.60794
Released_N-Glycan_03.3951	Released_N-Glycan_03.3951	1275.45	Released_N-Glycan_03	3951	1	Z		12 2 0 1	1 2 0 0;2 2 0 0;3 2 0 0;4 2 0 0;5 2 0 0;6 2 0 0;7 2 0 0;8 2 0 0;9 2 0 0;10 2 0 0;11 2 0 0;1 0 0 0;2 0 0 0;3 0 0 0;4 0 0 0;5 0 0 0;6 0 0 0;7 0 0 0;8 0 0 0;9 0 0 0;10 0 0 0;11 0 0 0;1 1 0 0;2 1 0 0;3 1 0 0;4 1 0 0;5 1 0 0;6 1 0 0;7 1 0 0;8 1 0 0;9 1 0 0;10 1 0 0;11 1 0 0;0 1 0 0;0 2 0 0;0 1 0 1;0 2 0 1;0 0 0 1;1 0 0 1;2 0 0 1;3 0 0 1;0 0 0 2;1 0 0 2;2 0 0 2;3 0 0 2	2	0.505383	0	0	0	11.3711
Released_N-Glycan_03.3107	Released_N-Glycan_03.3107	959.358	Released_N-Glycan_03	3107	1	Z		7 2 0 2	1 2 0 0;2 2 0 0;3 2 0 0;4 2 0 0;5 2 0 0;6 2 0 0;1 0 0 0;2 0 0 0;3 0 0 0;4 0 0 0;5 0 0 0;6 0 0 0;1 1 0 0;2 1 0 0;3 1 0 0;4 1 0 0;5 1 0 0;6 1 0 0;0 1 0 0;0 2 0 0;0 1 0 1;0 2 0 1;0 0 0 1;1 0 0 1;2 0 0 1;3 0 0 1;0 0 0 2;1 0 0 2;2 0 0 2;3 0 0 2	2	0.505149	0	0	0	7.57724
Released_N-Glycan_04.3917	Released_N-Glycan_04.3917	1193.92	Released_N-Glycan_04	3917	1	Z		11 2 0 1	1 2 0 0;2 2 0 0;3 2 0 0;4 2 0 0;5 2 0 0;6 2 0 0;7 2 0 0;8 2 0 0;9 2 0 0;10 2 0 0;1 0 0 0;2 0 0 0;3 0 0 0;4 0 0 0;5 0 0 0;6 0 0 0;7 0 0 0;8 0 0 0;9 0 0 0;10 0 0 0;1 1 0 0;2 1 0 0;3 1 0 0;4 1 0 0;5 1 0 0;6 1 0 0;7 1 0 0;8 1 0 0;9 1 0 0;10 1 0 0;0 1 0 0;0 2 0 0;0 1 0 1;0 2 0 1;0 0 0 1;1 0 0 1;2 0 0 1;3 0 0 1;0 0 0 2;1 0 0 2;2 0 0 2;3 0 0 2	2	0.505139	0	0	0	10.6079
Released_N-Glycan_02.2320	Released_N-Glycan_02.2320	1193.93	Released_N-Glycan_02	2320	1	Z		11 2 0 1	1 2 0 0;2 2 0 0;3 2 0 0;4 2 0 0;5 2 0 0;6 2 0 0;7 2 0 0;8 2 0 0;9 2 0 0;10 2 0 0;1 0 0 0;2 0 0 0;3 0 0 0;4 0 0 0;5 0 0 0;6 0 0 0;7 0 0 0;8 0 0 0;9 0 0 0;10 0 0 0;1 1 0 0;2 1 0 0;3 1 0 0;4 1 0 0;5 1 0 0;6 1 0 0;7 1 0 0;8 1 0 0;9 1 0 0;10 1 0 0;0 1 0 0;0 2 0 0;0 1 0 1;0 2 0 1;0 0 0 1;1 0 0 1;2 0 0 1;3 0 0 1;0 0 0 2;1 0 0 2;2 0 0 2;3 0 0 2	2	0.50495	0	0	0	10.6039
Released_N-Glycan_01.2915	Released_N-Glycan_01.2915	1112.9	Released_N-Glycan_01	2915	1	Z		10 2 0 1	1 2 0 0;2 2 0 0;3 2 0 0;4 2 0 0;5 2 0 0;6 2 0 0;7 2 0 0;8 2 0 0;9 2 0 0;1 0 0 0;2 0 0 0;3 0 0 0;4 0 0 0;5 0 0 0;6 0 0 0;7 0 0 0;8 0 0 0;9 0 0 0;1 1 0 0;2 1 0 0;3 1 0 0;4 1 0 0;5 1 0 0;6 1 0 0;7 1 0 0;8 1 0 0;9 1 0 0;0 1 0 0;0 2 0 0;0 1 0 1;0 2 0 1;0 0 0 1;1 0 0 1;2 0 0 1;3 0 0 1;0 0 0 2;1 0 0 2;2 0 0 2;3 0 0 2	2	0.50486	0	0	0	9.84476
Released_N-Glycan_04.3644	Released_N-Glycan_04.3644	950.844	Released_N-Glycan_04	3644	1	Z		8 2 0 1	1 2 0 0;2 2 0 0;3 2 0 0;4 2 0 0;5 2 0 0;6 2 0 0;7 2 0 0;1 0 0 0;2 0 0 0;3 0 0 0;4 0 0 0;5 0 0 0;6 0 0 0;7 0 0 0;1 1 0 0;2 1 0 0;3 1 0 0;4 1 0 0;5 1 0 0;6 1 0 0;7 1 0 0;0 1 0 0;0 2 0 0;0 1 0 1;0 2 0 1;0 0 0 1;1 0 0 1;2 0 0 1;3 0 0 1;0 0 0 2;1 0 0 2;2 0 0 2;3 0 0 2	2	0.504846	0	0	0	8.32996
Released_N-Glycan_04.3720	Released_N-Glycan_04.3720	1193.92	Released_N-Glycan_04	3720	1	Z		11 2 0 1	1 2 0 0;2 2 0 0;3 2 0 0;4 2 0 0;5 2 0 0;6 2 0 0;7 2 0 0;8 2 0 0;9 2 0 0;10 2 0 0;1 0 0 0;2 0 0 0;3 0 0 0;4 0 0 0;5 0 0 0;6 0 0 0;7 0 0 0;8 0 0 0;9 0 0 0;10 0 0 0;1 1 0 0;2 1 0 0;3 1 0 0;4 1 0 0;5 1 0 0;6 1 0 0;7 1 0 0;8 1 0 0;9 1 0 0;10 1 0 0;0 1 0 0;0 2 0 0;0 1 0 1;0 2 0 1;0 0 0 1;1 0 0 1;2 0 0 1;3 0 0 1;0 0 0 2;1 0 0 2;2 0 0 2;3 0 0 2	2	0.504507	0	0	0	10.5946
Released_N-Glycan_02.1731	Released_N-Glycan_02.1731	1022.87	Released_N-Glycan_02	1731	1	Z		10 2 0 0	1 2 0 0;2 2 0 0;3 2 0 0;4 2 0 0;5 2 0 0;6 2 0 0;7 2 0 0;8 2 0 0;9 2 0 0;1 0 0 0;2 0 0 0;3 0 0 0;4 0 0 0;5 0 0 0;6 0 0 0;7 0 0 0;8 0 0 0;9 0 0 0;1 1 0 0;2 1 0 0;3 1 0 0;4 1 0 0;5 1 0 0;6 1 0 0;7 1 0 0;8 1 0 0;9 1 0 0;0 1 0 0;0 2 0 0	2	0.504139	0	0	0	7.31001
Released_N-Glycan_04.3524	Released_N-Glycan_04.3524	1185.91	Released_N-Glycan_04	3524	1	Z		12 2 0 0	1 2 0 0;2 2 0 0;3 2 0 0;4 2 0 0;5 2 0 0;6 2 0 0;7 2 0 0;8 2 0 0;9 2 0 0;10 2 0 0;11 2 0 0;1 0 0 0;2 0 0 0;3 0 0 0;4 0 0 0;5 0 0 0;6 0 0 0;7 0 0 0;8 0 0 0;9 0 0 0;10 0 0 0;11 0 0 0;1 1 0 0;2 1 0 0;3 1 0 0;4 1 0 0;5 1 0 0;6 1 0 0;7 1 0 0;8 1 0 0;9 1 0 0;10 1 0 0;11 1 0 0;0 1 0 0;0 2 0 0	2	0.50392	0	0	0	8.8186
Released_N-Glycan_03.3372	Released_N-Glycan_03.3372	1112.9	Released_N-Glycan_03	3372	1	Z		10 2 0 1	1 2 0 0;2 2 0 0;3 2 0 0;4 2 0 0;5 2 0 0;6 2 0 0;7 2 0 0;8 2 0 0;9 2 0 0;1 0 0 0;2 0 0 0;3 0 0 0;4 0 0 0;5 0 0 0;6 0 0 0;7 0 0 0;8 0 0 0;9 0 0 0;1 1 0 0;2 1 0 0;3 1 0 0;4 1 0 0;5 1 0 0;6 1 0 0;7 1 0 0;8 1 0 0;9 1 0 0;0 1 0 0;0 2 0 0;0 1 0 1;0 2 0 1;0 0 0 1;1 0 0 1;2 0 0 1;3 0 0 1;0 0 0 2;1 0 0 2;2 0 0 2;3 0 0 2	2	0.503643	0	0	0	9.82104
Released_N-Glycan_01.1685	Released_N-Glycan_01.1685	950.353	Released_N-Glycan_01	1685	1	Z		8 2 0 1	1 2 0 0;2 2 0 0;3 2 0 0;4 2 0 0;5 2 0 0;6 2 0 0;7 2 0 0;1 0 0 0;2 0 0 0;3 0 0 0;4 0 0 0;5 0 0 0;6 0 0 0;7 0 0 0;1 1 0 0;2 1 0 0;3 1 0 0;4 1 0 0;5 1 0 0;6 1 0 0;7 1 0 0;0 1 0 0;0 2 0 0;0 1 0 1;0 2 0 1;0 0 0 1;1 0 0 1;2 0 0 1;3 0 0 1;0 0 0 2;1 0 0 2;2 0 0 2;3 0 0 2	2	0.503512	0	0	0	8.30795
Released_N-Glycan_01.2490	Released_N-Glycan_01.2490	1193.93	Released_N-Glycan_01	2490	1	Z		11 2 0 1	1 2 0 0;2 2 0 0;3 2 0 0;4 2 0 0;5 2 0 0;6 2 0 0;7 2 0 0;8 2 0 0;9 2 0 0;10 2 0 0;1 0 0 0;2 0 0 0;3 0 0 0;4 0 0 0;5 0 0 0;6 0 0 0;7 0 0 0;8 0 0 0;9 0 0 0;10 0 0 0;1 1 0 0;2 1 0 0;3 1 0 0;4 1 0 0;5 1 0 0;6 1 0 0;7 1 0 0;8 1 0 0;9 1 0 0;10 1 0 0;0 1 0 0;0 2 0 0;0 1 0 1;0 2 0 1;0 0 0 1;1 0 0 1;2 0 0 1;3 0 0 1;0 0 0 2;1 0 0 2;2 0 0 2;3 0 0 2	2	0.503307	0	0	0	10.5694
Released_N-Glycan_01.2570	Released_N-Glycan_01.2570	1347.47	Released_N-Glycan_01	2570	1	Z		14 2 0 0	1 2 0 0;2 2 0 0;3 2 0 0;4 2 0 0;5 2 0 0;6 2 0 0;7 2 0 0;8 2 0 0;9 2 0 0;10 2 0 0;11 2 0 0;12 2 0 0;13 2 0 0;1 0 0 0;2 0 0 0;3 0 0 0;4 0 0 0;5 0 0 0;6 0 0 0;7 0 0 0;8 0 0 0;9 0 0 0;10 0 0 0;11 0 0 0;12 0 0 0;13 0 0 0;1 1 0 0;2 1 0 0;3 1 0 0;4 1 0 0;5 1 0 0;6 1 0 0;7 1 0 0;8 1 0 0;9 1 0 0;10 1 0 0;11 1 0 0;12 1 0 0;13 1 0 0;0 1 0 0;0 2 0 0	2	0.503163	0	0	0	10.3148
Released_N-Glycan_03.4009	Released_N-Glycan_03.4009	1283.97	Released_N-Glycan_03	4009	1	Z		11 2 0 2	1 2 0 0;2 2 0 0;3 2 0 0;4 2 0 0;5 2 0 0;6 2 0 0;7 2 0 0;8 2 0 0;9 2 0 0;10 2 0 0;1 0 0 0;2 0 0 0;3 0 0 0;4 0 0 0;5 0 0 0;6 0 0 0;7 0 0 0;8 0 0 0;9 0 0 0;10 0 0 0;1 1 0 0;2 1 0 0;3 1 0 0;4 1 0 0;5 1 0 0;6 1 0 0;7 1 0 0;8 1 0 0;9 1 0 0;10 1 0 0;0 1 0 0;0 2 0 0;0 1 0 1;0 2 0 1;0 0 0 1;1 0 0 1;2 0 0 1;3 0 0 1;0 0 0 2;1 0 0 2;2 0 0 2;3 0 0 2	2	0.503071	0	0	0	10.5645
Released_N-Glycan_04.3650	Released_N-Glycan_04.3650	869.817	Released_N-Glycan_04	3650	1	Z		7 2 0 1	1 2 0 0;2 2 0 0;3 2 0 0;4 2 0 0;5 2 0 0;6 2 0 0;1 0 0 0;2 0 0 0;3 0 0 0;4 0 0 0;5 0 0 0;6 0 0 0;1 1 0 0;2 1 0 0;3 1 0 0;4 1 0 0;5 1 0 0;6 1 0 0;0 1 0 0;0 2 0 0;0 1 0 1;0 2 0 1;0 0 0 1;1 0 0 1;2 0 0 1;3 0 0 1;0 0 0 2;1 0 0 2;2 0 0 2;3 0 0 2	2	0.502976	0	0	0	7.54464
Released_N-Glycan_02.3827	Released_N-Glycan_02.3827	1364.99	Released_N-Glycan_02	3827	1	Z		12 2 0 2	1 2 0 0;2 2 0 0;3 2 0 0;4 2 0 0;5 2 0 0;6 2 0 0;7 2 0 0;8 2 0 0;9 2 0 0;10 2 0 0;11 2 0 0;1 0 0 0;2 0 0 0;3 0 0 0;4 0 0 0;5 0 0 0;6 0 0 0;7 0 0 0;8 0 0 0;9 0 0 0;10 0 0 0;11 0 0 0;1 1 0 0;2 1 0 0;3 1 0 0;4 1 0 0;5 1 0 0;6 1 0 0;7 1 0 0;8 1 0 0;9 1 0 0;10 1 0 0;11 1 0 0;0 1 0 0;0 2 0 0;0 1 0 1;0 2 0 1;0 0 0 1;1 0 0 1;2 0 0 1;3 0 0 1;0 0 0 2;1 0 0 2;2 0 0 2;3 0 0 2	2	0.502375	0	0	0	11.3034
Released_N-Glycan_03.3490	Released_N-Glycan_03.3490	1032.37	Released_N-Glycan_03	3490	1	Z		9 2 0 1	1 2 0 0;2 2 0 0;3 2 0 0;4 2 0 0;5 2 0 0;6 2 0 0;7 2 0 0;8 2 0 0;1 0 0 0;2 0 0 0;3 0 0 0;4 0 0 0;5 0 0 0;6 0 0 0;7 0 0 0;8 0 0 0;1 1 0 0;2 1 0 0;3 1 0 0;4 1 0 0;5 1 0 0;6 1 0 0;7 1 0 0;8 1 0 0;0 1 0 0;0 2 0 0;0 1 0 1;0 2 0 1;0 0 0 1;1 0 0 1;2 0 0 1;3 0 0 1;0 0 0 2;1 0 0 2;2 0 0 2;3 0 0 2	2	0.502004	0	0	0	9.03608
Released_N-Glycan_02.3101	Released_N-Glycan_02.3101	1185.41	Released_N-Glycan_02	3101	1	Z		12 2 0 0	1 2 0 0;2 2 0 0;3 2 0 0;4 2 0 0;5 2 0 0;6 2 0 0;7 2 0 0;8 2 0 0;9 2 0 0;10 2 0 0;11 2 0 0;1 0 0 0;2 0 0 0;3 0 0 0;4 0 0 0;5 0 0 0;6 0 0 0;7 0 0 0;8 0 0 0;9 0 0 0;10 0 0 0;11 0 0 0;1 1 0 0;2 1 0 0;3 1 0 0;4 1 0 0;5 1 0 0;6 1 0 0;7 1 0 0;8 1 0 0;9 1 0 0;10 1 0 0;11 1 0 0;0 1 0 0;0 2 0 0	2	0.50148	0	0	0	8.77589
Released_N-Glycan_02.3613	Released_N-Glycan_02.3613	1275.45	Released_N-Glycan_02	3613	1	Z		12 2 0 1	1 2 0 0;2 2 0 0;3 2 0 0;4 2 0 0;5 2 0 0;6 2 0 0;7 2 0 0;8 2 0 0;9 2 0 0;10 2 0 0;11 2 0 0;1 0 0 0;2 0 0 0;3 0 0 0;4 0 0 0;5 0 0 0;6 0 0 0;7 0 0 0;8 0 0 0;9 0 0 0;10 0 0 0;11 0 0 0;1 1 0 0;2 1 0 0;3 1 0 0;4 1 0 0;5 1 0 0;6 1 0 0;7 1 0 0;8 1 0 0;9 1 0 0;10 1 0 0;11 1 0 0;0 1 0 0;0 2 0 0;0 1 0 1;0 2 0 1;0 0 0 1;1 0 0 1;2 0 0 1;3 0 0 1;0 0 0 2;1 0 0 2;2 0 0 2;3 0 0 2	2	0.501456	0	0	0	11.2828
Released_N-Glycan_02.3731	Released_N-Glycan_02.3731	1112.9	Released_N-Glycan_02	3731	1	Z		10 2 0 1	1 2 0 0;2 2 0 0;3 2 0 0;4 2 0 0;5 2 0 0;6 2 0 0;7 2 0 0;8 2 0 0;9 2 0 0;1 0 0 0;2 0 0 0;3 0 0 0;4 0 0 0;5 0 0 0;6 0 0 0;7 0 0 0;8 0 0 0;9 0 0 0;1 1 0 0;2 1 0 0;3 1 0 0;4 1 0 0;5 1 0 0;6 1 0 0;7 1 0 0;8 1 0 0;9 1 0 0;0 1 0 0;0 2 0 0;0 1 0 1;0 2 0 1;0 0 0 1;1 0 0 1;2 0 0 1;3 0 0 1;0 0 0 2;1 0 0 2;2 0 0 2;3 0 0 2	2	0.501061	0	0	0	9.77068
Released_N-Glycan_03.1859	Released_N-Glycan_03.1859	1112.41	Released_N-Glycan_03	1859	1	Z		10 2 0 1	1 2 0 0;2 2 0 0;3 2 0 0;4 2 0 0;5 2 0 0;6 2 0 0;7 2 0 0;8 2 0 0;9 2 0 0;1 0 0 0;2 0 0 0;3 0 0 0;4 0 0 0;5 0 0 0;6 0 0 0;7 0 0 0;8 0 0 0;9 0 0 0;1 1 0 0;2 1 0 0;3 1 0 0;4 1 0 0;5 1 0 0;6 1 0 0;7 1 0 0;8 1 0 0;9 1 0 0;0 1 0 0;0 2 0 0;0 1 0 1;0 2 0 1;0 0 0 1;1 0 0 1;2 0 0 1;3 0 0 1;0 0 0 2;1 0 0 2;2 0 0 2;3 0 0 2	2	0.500987	0	0	0	9.76924
Released_N-Glycan_04.3598	Released_N-Glycan_04.3598	1275.45	Released_N-Glycan_04	3598	1	Z		12 2 0 1	1 2 0 0;2 2 0 0;3 2 0 0;4 2 0 0;5 2 0 0;6 2 0 0;7 2 0 0;8 2 0 0;9 2 0 0;10 2 0 0;11 2 0 0;1 0 0 0;2 0 0 0;3 0 0 0;4 0 0 0;5 0 0 0;6 0 0 0;7 0 0 0;8 0 0 0;9 0 0 0;10 0 0 0;11 0 0 0;1 1 0 0;2 1 0 0;3 1 0 0;4 1 0 0;5 1 0 0;6 1 0 0;7 1 0 0;8 1 0 0;9 1 0 0;10 1 0 0;11 1 0 0;0 1 0 0;0 2 0 0;0 1 0 1;0 2 0 1;0 0 0 1;1 0 0 1;2 0 0 1;3 0 0 1;0 0 0 2;1 0 0 2;2 0 0 2;3 0 0 2	2	0.500592	0	0	0	11.2633
Released_N-Glycan_04.3559	Released_N-Glycan_04.3559	1364.99	Released_N-Glycan_04	3559	1	Z		12 2 0 2	1 2 0 0;2 2 0 0;3 2 0 0;4 2 0 0;5 2 0 0;6 2 0 0;7 2 0 0;8 2 0 0;9 2 0 0;10 2 0 0;11 2 0 0;1 0 0 0;2 0 0 0;3 0 0 0;4 0 0 0;5 0 0 0;6 0 0 0;7 0 0 0;8 0 0 0;9 0 0 0;10 0 0 0;11 0 0 0;1 1 0 0;2 1 0 0;3 1 0 0;4 1 0 0;5 1 0 0;6 1 0 0;7 1 0 0;8 1 0 0;9 1 0 0;10 1 0 0;11 1 0 0;0 1 0 0;0 2 0 0;0 1 0 1;0 2 0 1;0 0 0 1;1 0 0 1;2 0 0 1;3 0 0 1;0 0 0 2;1 0 0 2;2 0 0 2;3 0 0 2	2	0.500454	0	0	0	11.2602
Released_N-Glycan_03.3980	Released_N-Glycan_03.3980	1364.99	Released_N-Glycan_03	3980	1	Z		12 2 0 2	1 2 0 0;2 2 0 0;3 2 0 0;4 2 0 0;5 2 0 0;6 2 0 0;7 2 0 0;8 2 0 0;9 2 0 0;10 2 0 0;11 2 0 0;1 0 0 0;2 0 0 0;3 0 0 0;4 0 0 0;5 0 0 0;6 0 0 0;7 0 0 0;8 0 0 0;9 0 0 0;10 0 0 0;11 0 0 0;1 1 0 0;2 1 0 0;3 1 0 0;4 1 0 0;5 1 0 0;6 1 0 0;7 1 0 0;8 1 0 0;9 1 0 0;10 1 0 0;11 1 0 0;0 1 0 0;0 2 0 0;0 1 0 1;0 2 0 1;0 0 0 1;1 0 0 1;2 0 0 1;3 0 0 1;0 0 0 2;1 0 0 2;2 0 0 2;3 0 0 2	2	0.500255	0	0	0	11.2557
Released_N-Glycan_01.1384	Released_N-Glycan_01.1384	1883.67	Released_N-Glycan_01	1384	1	Z		9 2 0 0	1 2 0 0;2 2 0 0;3 2 0 0;4 2 0 0;5 2 0 0;6 2 0 0;7 2 0 0;8 2 0 0;1 0 0 0;2 0 0 0;3 0 0 0;4 0 0 0;5 0 0 0;6 0 0 0;7 0 0 0;8 0 0 0;1 1 0 0;2 1 0 0;3 1 0 0;4 1 0 0;5 1 0 0;6 1 0 0;7 1 0 0;8 1 0 0;0 1 0 0;0 2 0 0	1	0.500247	0	0	0	6.50322
Released_N-Glycan_02.3747	Released_N-Glycan_02.3747	1031.87	Released_N-Glycan_02	3747	1	Z		9 2 0 1	1 2 0 0;2 2 0 0;3 2 0 0;4 2 0 0;5 2 0 0;6 2 0 0;7 2 0 0;8 2 0 0;1 0 0 0;2 0 0 0;3 0 0 0;4 0 0 0;5 0 0 0;6 0 0 0;7 0 0 0;8 0 0 0;1 1 0 0;2 1 0 0;3 1 0 0;4 1 0 0;5 1 0 0;6 1 0 0;7 1 0 0;8 1 0 0;0 1 0 0;0 2 0 0;0 1 0 1;0 2 0 1;0 0 0 1;1 0 0 1;2 0 0 1;3 0 0 1;0 0 0 2;1 0 0 2;2 0 0 2;3 0 0 2	2	0.499938	0	0	0	8.99888
Released_N-Glycan_02.1944	Released_N-Glycan_02.1944	1031.38	Released_N-Glycan_02	1944	1	Z		9 2 0 1	1 2 0 0;2 2 0 0;3 2 0 0;4 2 0 0;5 2 0 0;6 2 0 0;7 2 0 0;8 2 0 0;1 0 0 0;2 0 0 0;3 0 0 0;4 0 0 0;5 0 0 0;6 0 0 0;7 0 0 0;8 0 0 0;1 1 0 0;2 1 0 0;3 1 0 0;4 1 0 0;5 1 0 0;6 1 0 0;7 1 0 0;8 1 0 0;0 1 0 0;0 2 0 0;0 1 0 1;0 2 0 1;0 0 0 1;1 0 0 1;2 0 0 1;3 0 0 1;0 0 0 2;1 0 0 2;2 0 0 2;3 0 0 2	2	0.499882	0	0	0	8.99787
Released_N-Glycan_01.3367	Released_N-Glycan_01.3367	1364.99	Released_N-Glycan_01	3367	1	Z		12 2 0 2	1 2 0 0;2 2 0 0;3 2 0 0;4 2 0 0;5 2 0 0;6 2 0 0;7 2 0 0;8 2 0 0;9 2 0 0;10 2 0 0;11 2 0 0;1 0 0 0;2 0 0 0;3 0 0 0;4 0 0 0;5 0 0 0;6 0 0 0;7 0 0 0;8 0 0 0;9 0 0 0;10 0 0 0;11 0 0 0;1 1 0 0;2 1 0 0;3 1 0 0;4 1 0 0;5 1 0 0;6 1 0 0;7 1 0 0;8 1 0 0;9 1 0 0;10 1 0 0;11 1 0 0;0 1 0 0;0 2 0 0;0 1 0 1;0 2 0 1;0 0 0 1;1 0 0 1;2 0 0 1;3 0 0 1;0 0 0 2;1 0 0 2;2 0 0 2;3 0 0 2	2	0.499572	0	0	0	11.2404
Released_N-Glycan_01.2524	Released_N-Glycan_01.2524	1274.96	Released_N-Glycan_01	2524	1	Z		12 2 0 1	1 2 0 0;2 2 0 0;3 2 0 0;4 2 0 0;5 2 0 0;6 2 0 0;7 2 0 0;8 2 0 0;9 2 0 0;10 2 0 0;11 2 0 0;1 0 0 0;2 0 0 0;3 0 0 0;4 0 0 0;5 0 0 0;6 0 0 0;7 0 0 0;8 0 0 0;9 0 0 0;10 0 0 0;11 0 0 0;1 1 0 0;2 1 0 0;3 1 0 0;4 1 0 0;5 1 0 0;6 1 0 0;7 1 0 0;8 1 0 0;9 1 0 0;10 1 0 0;11 1 0 0;0 1 0 0;0 2 0 0;0 1 0 1;0 2 0 1;0 0 0 1;1 0 0 1;2 0 0 1;3 0 0 1;0 0 0 2;1 0 0 2;2 0 0 2;3 0 0 2	2	0.499472	0	0	0	11.2381
Released_N-Glycan_01.3507	Released_N-Glycan_01.3507	1283.97	Released_N-Glycan_01	3507	1	Z		11 2 0 2	1 2 0 0;2 2 0 0;3 2 0 0;4 2 0 0;5 2 0 0;6 2 0 0;7 2 0 0;8 2 0 0;9 2 0 0;10 2 0 0;1 0 0 0;2 0 0 0;3 0 0 0;4 0 0 0;5 0 0 0;6 0 0 0;7 0 0 0;8 0 0 0;9 0 0 0;10 0 0 0;1 1 0 0;2 1 0 0;3 1 0 0;4 1 0 0;5 1 0 0;6 1 0 0;7 1 0 0;8 1 0 0;9 1 0 0;10 1 0 0;0 1 0 0;0 2 0 0;0 1 0 1;0 2 0 1;0 0 0 1;1 0 0 1;2 0 0 1;3 0 0 1;0 0 0 2;1 0 0 2;2 0 0 2;3 0 0 2	2	0.49947	0	0	0	10.4889
Released_N-Glycan_01.3945	Released_N-Glycan_01.3945	1364.99	Released_N-Glycan_01	3945	1	Z		12 2 0 2	1 2 0 0;2 2 0 0;3 2 0 0;4 2 0 0;5 2 0 0;6 2 0 0;7 2 0 0;8 2 0 0;9 2 0 0;10 2 0 0;11 2 0 0;1 0 0 0;2 0 0 0;3 0 0 0;4 0 0 0;5 0 0 0;6 0 0 0;7 0 0 0;8 0 0 0;9 0 0 0;10 0 0 0;11 0 0 0;1 1 0 0;2 1 0 0;3 1 0 0;4 1 0 0;5 1 0 0;6 1 0 0;7 1 0 0;8 1 0 0;9 1 0 0;10 1 0 0;11 1 0 0;0 1 0 0;0 2 0 0;0 1 0 1;0 2 0 1;0 0 0 1;1 0 0 1;2 0 0 1;3 0 0 1;0 0 0 2;1 0 0 2;2 0 0 2;3 0 0 2	2	0.499107	0	0	0	11.2299
Released_N-Glycan_04.3594	Released_N-Glycan_04.3594	950.845	Released_N-Glycan_04	3594	1	Z		8 2 0 1	1 2 0 0;2 2 0 0;3 2 0 0;4 2 0 0;5 2 0 0;6 2 0 0;7 2 0 0;1 0 0 0;2 0 0 0;3 0 0 0;4 0 0 0;5 0 0 0;6 0 0 0;7 0 0 0;1 1 0 0;2 1 0 0;3 1 0 0;4 1 0 0;5 1 0 0;6 1 0 0;7 1 0 0;0 1 0 0;0 2 0 0;0 1 0 1;0 2 0 1;0 0 0 1;1 0 0 1;2 0 0 1;3 0 0 1;0 0 0 2;1 0 0 2;2 0 0 2;3 0 0 2	2	0.499089	0	0	0	8.23497
Released_N-Glycan_02.3045	Released_N-Glycan_02.3045	1023.36	Released_N-Glycan_02	3045	1	Z		10 2 0 0	1 2 0 0;2 2 0 0;3 2 0 0;4 2 0 0;5 2 0 0;6 2 0 0;7 2 0 0;8 2 0 0;9 2 0 0;1 0 0 0;2 0 0 0;3 0 0 0;4 0 0 0;5 0 0 0;6 0 0 0;7 0 0 0;8 0 0 0;9 0 0 0;1 1 0 0;2 1 0 0;3 1 0 0;4 1 0 0;5 1 0 0;6 1 0 0;7 1 0 0;8 1 0 0;9 1 0 0;0 1 0 0;0 2 0 0	2	0.498668	0	0	0	7.23069
Released_N-Glycan_01.3784	Released_N-Glycan_01.3784	1364.99	Released_N-Glycan_01	3784	1	Z		12 2 0 2	1 2 0 0;2 2 0 0;3 2 0 0;4 2 0 0;5 2 0 0;6 2 0 0;7 2 0 0;8 2 0 0;9 2 0 0;10 2 0 0;11 2 0 0;1 0 0 0;2 0 0 0;3 0 0 0;4 0 0 0;5 0 0 0;6 0 0 0;7 0 0 0;8 0 0 0;9 0 0 0;10 0 0 0;11 0 0 0;1 1 0 0;2 1 0 0;3 1 0 0;4 1 0 0;5 1 0 0;6 1 0 0;7 1 0 0;8 1 0 0;9 1 0 0;10 1 0 0;11 1 0 0;0 1 0 0;0 2 0 0;0 1 0 1;0 2 0 1;0 0 0 1;1 0 0 1;2 0 0 1;3 0 0 1;0 0 0 2;1 0 0 2;2 0 0 2;3 0 0 2	2	0.498014	0	0	0	11.2053
Released_N-Glycan_01.2376	Released_N-Glycan_01.2376	1274.96	Released_N-Glycan_01	2376	1	Z		12 2 0 1	1 2 0 0;2 2 0 0;3 2 0 0;4 2 0 0;5 2 0 0;6 2 0 0;7 2 0 0;8 2 0 0;9 2 0 0;10 2 0 0;11 2 0 0;1 0 0 0;2 0 0 0;3 0 0 0;4 0 0 0;5 0 0 0;6 0 0 0;7 0 0 0;8 0 0 0;9 0 0 0;10 0 0 0;11 0 0 0;1 1 0 0;2 1 0 0;3 1 0 0;4 1 0 0;5 1 0 0;6 1 0 0;7 1 0 0;8 1 0 0;9 1 0 0;10 1 0 0;11 1 0 0;0 1 0 0;0 2 0 0;0 1 0 1;0 2 0 1;0 0 0 1;1 0 0 1;2 0 0 1;3 0 0 1;0 0 0 2;1 0 0 2;2 0 0 2;3 0 0 2	2	0.497825	0	0	0	11.2011
Released_N-Glycan_02.2565	Released_N-Glycan_02.2565	1266.45	Released_N-Glycan_02	2565	1	Z		13 2 0 0	1 2 0 0;2 2 0 0;3 2 0 0;4 2 0 0;5 2 0 0;6 2 0 0;7 2 0 0;8 2 0 0;9 2 0 0;10 2 0 0;11 2 0 0;12 2 0 0;1 0 0 0;2 0 0 0;3 0 0 0;4 0 0 0;5 0 0 0;6 0 0 0;7 0 0 0;8 0 0 0;9 0 0 0;10 0 0 0;11 0 0 0;12 0 0 0;1 1 0 0;2 1 0 0;3 1 0 0;4 1 0 0;5 1 0 0;6 1 0 0;7 1 0 0;8 1 0 0;9 1 0 0;10 1 0 0;11 1 0 0;12 1 0 0;0 1 0 0;0 2 0 0	2	0.497745	0	0	0	9.45716
Released_N-Glycan_03.3132	Released_N-Glycan_03.3132	1040.89	Released_N-Glycan_03	3132	1	Z		8 2 0 2	1 2 0 0;2 2 0 0;3 2 0 0;4 2 0 0;5 2 0 0;6 2 0 0;7 2 0 0;1 0 0 0;2 0 0 0;3 0 0 0;4 0 0 0;5 0 0 0;6 0 0 0;7 0 0 0;1 1 0 0;2 1 0 0;3 1 0 0;4 1 0 0;5 1 0 0;6 1 0 0;7 1 0 0;0 1 0 0;0 2 0 0;0 1 0 1;0 2 0 1;0 0 0 1;1 0 0 1;2 0 0 1;3 0 0 1;0 0 0 2;1 0 0 2;2 0 0 2;3 0 0 2	2	0.497646	0	0	0	8.21116
Released_N-Glycan_04.3551	Released_N-Glycan_04.3551	1275.45	Released_N-Glycan_04	3551	1	Z		12 2 0 1	1 2 0 0;2 2 0 0;3 2 0 0;4 2 0 0;5 2 0 0;6 2 0 0;7 2 0 0;8 2 0 0;9 2 0 0;10 2 0 0;11 2 0 0;1 0 0 0;2 0 0 0;3 0 0 0;4 0 0 0;5 0 0 0;6 0 0 0;7 0 0 0;8 0 0 0;9 0 0 0;10 0 0 0;11 0 0 0;1 1 0 0;2 1 0 0;3 1 0 0;4 1 0 0;5 1 0 0;6 1 0 0;7 1 0 0;8 1 0 0;9 1 0 0;10 1 0 0;11 1 0 0;0 1 0 0;0 2 0 0;0 1 0 1;0 2 0 1;0 0 0 1;1 0 0 1;2 0 0 1;3 0 0 1;0 0 0 2;1 0 0 2;2 0 0 2;3 0 0 2	2	0.497639	0	0	0	11.1969
Released_N-Glycan_01.1921	Released_N-Glycan_01.1921	1193.93	Released_N-Glycan_01	1921	1	Z		11 2 0 1	1 2 0 0;2 2 0 0;3 2 0 0;4 2 0 0;5 2 0 0;6 2 0 0;7 2 0 0;8 2 0 0;9 2 0 0;10 2 0 0;1 0 0 0;2 0 0 0;3 0 0 0;4 0 0 0;5 0 0 0;6 0 0 0;7 0 0 0;8 0 0 0;9 0 0 0;10 0 0 0;1 1 0 0;2 1 0 0;3 1 0 0;4 1 0 0;5 1 0 0;6 1 0 0;7 1 0 0;8 1 0 0;9 1 0 0;10 1 0 0;0 1 0 0;0 2 0 0;0 1 0 1;0 2 0 1;0 0 0 1;1 0 0 1;2 0 0 1;3 0 0 1;0 0 0 2;1 0 0 2;2 0 0 2;3 0 0 2	2	0.497483	0	0	0	10.4471
Released_N-Glycan_03.1841	Released_N-Glycan_03.1841	942.34	Released_N-Glycan_03	1841	1	Z		9 2 0 0	1 2 0 0;2 2 0 0;3 2 0 0;4 2 0 0;5 2 0 0;6 2 0 0;7 2 0 0;8 2 0 0;1 0 0 0;2 0 0 0;3 0 0 0;4 0 0 0;5 0 0 0;6 0 0 0;7 0 0 0;8 0 0 0;1 1 0 0;2 1 0 0;3 1 0 0;4 1 0 0;5 1 0 0;6 1 0 0;7 1 0 0;8 1 0 0;0 1 0 0;0 2 0 0	2	0.497242	0	0	0	6.46414
Released_N-Glycan_01.2440	Released_N-Glycan_01.2440	1193.43	Released_N-Glycan_01	2440	1	Z		11 2 0 1	1 2 0 0;2 2 0 0;3 2 0 0;4 2 0 0;5 2 0 0;6 2 0 0;7 2 0 0;8 2 0 0;9 2 0 0;10 2 0 0;1 0 0 0;2 0 0 0;3 0 0 0;4 0 0 0;5 0 0 0;6 0 0 0;7 0 0 0;8 0 0 0;9 0 0 0;10 0 0 0;1 1 0 0;2 1 0 0;3 1 0 0;4 1 0 0;5 1 0 0;6 1 0 0;7 1 0 0;8 1 0 0;9 1 0 0;10 1 0 0;0 1 0 0;0 2 0 0;0 1 0 1;0 2 0 1;0 0 0 1;1 0 0 1;2 0 0 1;3 0 0 1;0 0 0 2;1 0 0 2;2 0 0 2;3 0 0 2	2	0.497051	0	0	0	10.4381
Released_N-Glycan_04.2670	Released_N-Glycan_04.2670	1121.91	Released_N-Glycan_04	2670	1	Z		9 2 0 2	1 2 0 0;2 2 0 0;3 2 0 0;4 2 0 0;5 2 0 0;6 2 0 0;7 2 0 0;8 2 0 0;1 0 0 0;2 0 0 0;3 0 0 0;4 0 0 0;5 0 0 0;6 0 0 0;7 0 0 0;8 0 0 0;1 1 0 0;2 1 0 0;3 1 0 0;4 1 0 0;5 1 0 0;6 1 0 0;7 1 0 0;8 1 0 0;0 1 0 0;0 2 0 0;0 1 0 1;0 2 0 1;0 0 0 1;1 0 0 1;2 0 0 1;3 0 0 1;0 0 0 2;1 0 0 2;2 0 0 2;3 0 0 2	2	0.497028	0	0	0	8.94651
Released_N-Glycan_03.3556	Released_N-Glycan_03.3556	1364.99	Released_N-Glycan_03	3556	1	Z		12 2 0 2	1 2 0 0;2 2 0 0;3 2 0 0;4 2 0 0;5 2 0 0;6 2 0 0;7 2 0 0;8 2 0 0;9 2 0 0;10 2 0 0;11 2 0 0;1 0 0 0;2 0 0 0;3 0 0 0;4 0 0 0;5 0 0 0;6 0 0 0;7 0 0 0;8 0 0 0;9 0 0 0;10 0 0 0;11 0 0 0;1 1 0 0;2 1 0 0;3 1 0 0;4 1 0 0;5 1 0 0;6 1 0 0;7 1 0 0;8 1 0 0;9 1 0 0;10 1 0 0;11 1 0 0;0 1 0 0;0 2 0 0;0 1 0 1;0 2 0 1;0 0 0 1;1 0 0 1;2 0 0 1;3 0 0 1;0 0 0 2;1 0 0 2;2 0 0 2;3 0 0 2	2	0.496792	0	0	0	11.1778
Released_N-Glycan_02.3776	Released_N-Glycan_02.3776	1364.99	Released_N-Glycan_02	3776	1	Z		12 2 0 2	1 2 0 0;2 2 0 0;3 2 0 0;4 2 0 0;5 2 0 0;6 2 0 0;7 2 0 0;8 2 0 0;9 2 0 0;10 2 0 0;11 2 0 0;1 0 0 0;2 0 0 0;3 0 0 0;4 0 0 0;5 0 0 0;6 0 0 0;7 0 0 0;8 0 0 0;9 0 0 0;10 0 0 0;11 0 0 0;1 1 0 0;2 1 0 0;3 1 0 0;4 1 0 0;5 1 0 0;6 1 0 0;7 1 0 0;8 1 0 0;9 1 0 0;10 1 0 0;11 1 0 0;0 1 0 0;0 2 0 0;0 1 0 1;0 2 0 1;0 0 0 1;1 0 0 1;2 0 0 1;3 0 0 1;0 0 0 2;1 0 0 2;2 0 0 2;3 0 0 2	2	0.496617	0	0	0	11.1739
Released_N-Glycan_02.2653	Released_N-Glycan_02.2653	1193.93	Released_N-Glycan_02	2653	1	Z		11 2 0 1	1 2 0 0;2 2 0 0;3 2 0 0;4 2 0 0;5 2 0 0;6 2 0 0;7 2 0 0;8 2 0 0;9 2 0 0;10 2 0 0;1 0 0 0;2 0 0 0;3 0 0 0;4 0 0 0;5 0 0 0;6 0 0 0;7 0 0 0;8 0 0 0;9 0 0 0;10 0 0 0;1 1 0 0;2 1 0 0;3 1 0 0;4 1 0 0;5 1 0 0;6 1 0 0;7 1 0 0;8 1 0 0;9 1 0 0;10 1 0 0;0 1 0 0;0 2 0 0;0 1 0 1;0 2 0 1;0 0 0 1;1 0 0 1;2 0 0 1;3 0 0 1;0 0 0 2;1 0 0 2;2 0 0 2;3 0 0 2	2	0.496507	0	0	0	10.4266
Released_N-Glycan_04.2521	Released_N-Glycan_04.2521	1112.41	Released_N-Glycan_04	2521	1	Z		10 2 0 1	1 2 0 0;2 2 0 0;3 2 0 0;4 2 0 0;5 2 0 0;6 2 0 0;7 2 0 0;8 2 0 0;9 2 0 0;1 0 0 0;2 0 0 0;3 0 0 0;4 0 0 0;5 0 0 0;6 0 0 0;7 0 0 0;8 0 0 0;9 0 0 0;1 1 0 0;2 1 0 0;3 1 0 0;4 1 0 0;5 1 0 0;6 1 0 0;7 1 0 0;8 1 0 0;9 1 0 0;0 1 0 0;0 2 0 0;0 1 0 1;0 2 0 1;0 0 0 1;1 0 0 1;2 0 0 1;3 0 0 1;0 0 0 2;1 0 0 2;2 0 0 2;3 0 0 2	2	0.496245	0	0	0	9.67677
Released_N-Glycan_02.1954	Released_N-Glycan_02.1954	1112.41	Released_N-Glycan_02	1954	1	Z		10 2 0 1	1 2 0 0;2 2 0 0;3 2 0 0;4 2 0 0;5 2 0 0;6 2 0 0;7 2 0 0;8 2 0 0;9 2 0 0;1 0 0 0;2 0 0 0;3 0 0 0;4 0 0 0;5 0 0 0;6 0 0 0;7 0 0 0;8 0 0 0;9 0 0 0;1 1 0 0;2 1 0 0;3 1 0 0;4 1 0 0;5 1 0 0;6 1 0 0;7 1 0 0;8 1 0 0;9 1 0 0;0 1 0 0;0 2 0 0;0 1 0 1;0 2 0 1;0 0 0 1;1 0 0 1;2 0 0 1;3 0 0 1;0 0 0 2;1 0 0 2;2 0 0 2;3 0 0 2	2	0.496071	0	0	0	9.67338
Released_N-Glycan_03.3379	Released_N-Glycan_03.3379	942.331	Released_N-Glycan_03	3379	1	Z		9 2 0 0	1 2 0 0;2 2 0 0;3 2 0 0;4 2 0 0;5 2 0 0;6 2 0 0;7 2 0 0;8 2 0 0;1 0 0 0;2 0 0 0;3 0 0 0;4 0 0 0;5 0 0 0;6 0 0 0;7 0 0 0;8 0 0 0;1 1 0 0;2 1 0 0;3 1 0 0;4 1 0 0;5 1 0 0;6 1 0 0;7 1 0 0;8 1 0 0;0 1 0 0;0 2 0 0	2	0.495819	0	0	0	6.44565
Released_N-Glycan_04.3838	Released_N-Glycan_04.3838	1031.87	Released_N-Glycan_04	3838	1	Z		9 2 0 1	1 2 0 0;2 2 0 0;3 2 0 0;4 2 0 0;5 2 0 0;6 2 0 0;7 2 0 0;8 2 0 0;1 0 0 0;2 0 0 0;3 0 0 0;4 0 0 0;5 0 0 0;6 0 0 0;7 0 0 0;8 0 0 0;1 1 0 0;2 1 0 0;3 1 0 0;4 1 0 0;5 1 0 0;6 1 0 0;7 1 0 0;8 1 0 0;0 1 0 0;0 2 0 0;0 1 0 1;0 2 0 1;0 0 0 1;1 0 0 1;2 0 0 1;3 0 0 1;0 0 0 2;1 0 0 2;2 0 0 2;3 0 0 2	2	0.495555	0	0	0	8.91998
Released_N-Glycan_03.3762	Released_N-Glycan_03.3762	1283.97	Released_N-Glycan_03	3762	1	Z		11 2 0 2	1 2 0 0;2 2 0 0;3 2 0 0;4 2 0 0;5 2 0 0;6 2 0 0;7 2 0 0;8 2 0 0;9 2 0 0;10 2 0 0;1 0 0 0;2 0 0 0;3 0 0 0;4 0 0 0;5 0 0 0;6 0 0 0;7 0 0 0;8 0 0 0;9 0 0 0;10 0 0 0;1 1 0 0;2 1 0 0;3 1 0 0;4 1 0 0;5 1 0 0;6 1 0 0;7 1 0 0;8 1 0 0;9 1 0 0;10 1 0 0;0 1 0 0;0 2 0 0;0 1 0 1;0 2 0 1;0 0 0 1;1 0 0 1;2 0 0 1;3 0 0 1;0 0 0 2;1 0 0 2;2 0 0 2;3 0 0 2	2	0.49543	0	0	0	10.404
Released_N-Glycan_03.4030	Released_N-Glycan_03.4030	1364.99	Released_N-Glycan_03	4030	1	Z		12 2 0 2	1 2 0 0;2 2 0 0;3 2 0 0;4 2 0 0;5 2 0 0;6 2 0 0;7 2 0 0;8 2 0 0;9 2 0 0;10 2 0 0;11 2 0 0;1 0 0 0;2 0 0 0;3 0 0 0;4 0 0 0;5 0 0 0;6 0 0 0;7 0 0 0;8 0 0 0;9 0 0 0;10 0 0 0;11 0 0 0;1 1 0 0;2 1 0 0;3 1 0 0;4 1 0 0;5 1 0 0;6 1 0 0;7 1 0 0;8 1 0 0;9 1 0 0;10 1 0 0;11 1 0 0;0 1 0 0;0 2 0 0;0 1 0 1;0 2 0 1;0 0 0 1;1 0 0 1;2 0 0 1;3 0 0 1;0 0 0 2;1 0 0 2;2 0 0 2;3 0 0 2	2	0.495265	0	0	0	11.1435
Released_N-Glycan_04.3974	Released_N-Glycan_04.3974	1347.97	Released_N-Glycan_04	3974	1	Z		14 2 0 0	1 2 0 0;2 2 0 0;3 2 0 0;4 2 0 0;5 2 0 0;6 2 0 0;7 2 0 0;8 2 0 0;9 2 0 0;10 2 0 0;11 2 0 0;12 2 0 0;13 2 0 0;1 0 0 0;2 0 0 0;3 0 0 0;4 0 0 0;5 0 0 0;6 0 0 0;7 0 0 0;8 0 0 0;9 0 0 0;10 0 0 0;11 0 0 0;12 0 0 0;13 0 0 0;1 1 0 0;2 1 0 0;3 1 0 0;4 1 0 0;5 1 0 0;6 1 0 0;7 1 0 0;8 1 0 0;9 1 0 0;10 1 0 0;11 1 0 0;12 1 0 0;13 1 0 0;0 1 0 0;0 2 0 0	2	0.494817	0	0	0	10.1437
Released_N-Glycan_01.2179	Released_N-Glycan_01.2179	1274.46	Released_N-Glycan_01	2179	1	Z		12 2 0 1	1 2 0 0;2 2 0 0;3 2 0 0;4 2 0 0;5 2 0 0;6 2 0 0;7 2 0 0;8 2 0 0;9 2 0 0;10 2 0 0;11 2 0 0;1 0 0 0;2 0 0 0;3 0 0 0;4 0 0 0;5 0 0 0;6 0 0 0;7 0 0 0;8 0 0 0;9 0 0 0;10 0 0 0;11 0 0 0;1 1 0 0;2 1 0 0;3 1 0 0;4 1 0 0;5 1 0 0;6 1 0 0;7 1 0 0;8 1 0 0;9 1 0 0;10 1 0 0;11 1 0 0;0 1 0 0;0 2 0 0;0 1 0 1;0 2 0 1;0 0 0 1;1 0 0 1;2 0 0 1;3 0 0 1;0 0 0 2;1 0 0 2;2 0 0 2;3 0 0 2	2	0.494759	0	0	0	11.1321
Released_N-Glycan_02.4013	Released_N-Glycan_02.4013	1275.45	Released_N-Glycan_02	4013	1	Z		12 2 0 1	1 2 0 0;2 2 0 0;3 2 0 0;4 2 0 0;5 2 0 0;6 2 0 0;7 2 0 0;8 2 0 0;9 2 0 0;10 2 0 0;11 2 0 0;1 0 0 0;2 0 0 0;3 0 0 0;4 0 0 0;5 0 0 0;6 0 0 0;7 0 0 0;8 0 0 0;9 0 0 0;10 0 0 0;11 0 0 0;1 1 0 0;2 1 0 0;3 1 0 0;4 1 0 0;5 1 0 0;6 1 0 0;7 1 0 0;8 1 0 0;9 1 0 0;10 1 0 0;11 1 0 0;0 1 0 0;0 2 0 0;0 1 0 1;0 2 0 1;0 0 0 1;1 0 0 1;2 0 0 1;3 0 0 1;0 0 0 2;1 0 0 2;2 0 0 2;3 0 0 2	2	0.494643	0	0	0	11.1295
Released_N-Glycan_04.3507	Released_N-Glycan_04.3507	1283.97	Released_N-Glycan_04	3507	1	Z		11 2 0 2	1 2 0 0;2 2 0 0;3 2 0 0;4 2 0 0;5 2 0 0;6 2 0 0;7 2 0 0;8 2 0 0;9 2 0 0;10 2 0 0;1 0 0 0;2 0 0 0;3 0 0 0;4 0 0 0;5 0 0 0;6 0 0 0;7 0 0 0;8 0 0 0;9 0 0 0;10 0 0 0;1 1 0 0;2 1 0 0;3 1 0 0;4 1 0 0;5 1 0 0;6 1 0 0;7 1 0 0;8 1 0 0;9 1 0 0;10 1 0 0;0 1 0 0;0 2 0 0;0 1 0 1;0 2 0 1;0 0 0 1;1 0 0 1;2 0 0 1;3 0 0 1;0 0 0 2;1 0 0 2;2 0 0 2;3 0 0 2	2	0.494521	0	0	0	10.3849
Released_N-Glycan_03.4000	Released_N-Glycan_03.4000	1275.45	Released_N-Glycan_03	4000	1	Z		12 2 0 1	1 2 0 0;2 2 0 0;3 2 0 0;4 2 0 0;5 2 0 0;6 2 0 0;7 2 0 0;8 2 0 0;9 2 0 0;10 2 0 0;11 2 0 0;1 0 0 0;2 0 0 0;3 0 0 0;4 0 0 0;5 0 0 0;6 0 0 0;7 0 0 0;8 0 0 0;9 0 0 0;10 0 0 0;11 0 0 0;1 1 0 0;2 1 0 0;3 1 0 0;4 1 0 0;5 1 0 0;6 1 0 0;7 1 0 0;8 1 0 0;9 1 0 0;10 1 0 0;11 1 0 0;0 1 0 0;0 2 0 0;0 1 0 1;0 2 0 1;0 0 0 1;1 0 0 1;2 0 0 1;3 0 0 1;0 0 0 2;1 0 0 2;2 0 0 2;3 0 0 2	2	0.494514	0	0	0	11.1266
Released_N-Glycan_01.1915	Released_N-Glycan_01.1915	1031.38	Released_N-Glycan_01	1915	1	Z		9 2 0 1	1 2 0 0;2 2 0 0;3 2 0 0;4 2 0 0;5 2 0 0;6 2 0 0;7 2 0 0;8 2 0 0;1 0 0 0;2 0 0 0;3 0 0 0;4 0 0 0;5 0 0 0;6 0 0 0;7 0 0 0;8 0 0 0;1 1 0 0;2 1 0 0;3 1 0 0;4 1 0 0;5 1 0 0;6 1 0 0;7 1 0 0;8 1 0 0;0 1 0 0;0 2 0 0;0 1 0 1;0 2 0 1;0 0 0 1;1 0 0 1;2 0 0 1;3 0 0 1;0 0 0 2;1 0 0 2;2 0 0 2;3 0 0 2	2	0.494513	0	0	0	8.90123
Released_N-Glycan_02.1985	Released_N-Glycan_02.1985	1103.89	Released_N-Glycan_02	1985	1	Z		11 2 0 0	1 2 0 0;2 2 0 0;3 2 0 0;4 2 0 0;5 2 0 0;6 2 0 0;7 2 0 0;8 2 0 0;9 2 0 0;10 2 0 0;1 0 0 0;2 0 0 0;3 0 0 0;4 0 0 0;5 0 0 0;6 0 0 0;7 0 0 0;8 0 0 0;9 0 0 0;10 0 0 0;1 1 0 0;2 1 0 0;3 1 0 0;4 1 0 0;5 1 0 0;6 1 0 0;7 1 0 0;8 1 0 0;9 1 0 0;10 1 0 0;0 1 0 0;0 2 0 0	2	0.494459	0	0	0	7.91134
Released_N-Glycan_02.3328	Released_N-Glycan_02.3328	869.818	Released_N-Glycan_02	3328	1	Z		7 2 0 1	1 2 0 0;2 2 0 0;3 2 0 0;4 2 0 0;5 2 0 0;6 2 0 0;1 0 0 0;2 0 0 0;3 0 0 0;4 0 0 0;5 0 0 0;6 0 0 0;1 1 0 0;2 1 0 0;3 1 0 0;4 1 0 0;5 1 0 0;6 1 0 0;0 1 0 0;0 2 0 0;0 1 0 1;0 2 0 1;0 0 0 1;1 0 0 1;2 0 0 1;3 0 0 1;0 0 0 2;1 0 0 2;2 0 0 2;3 0 0 2	2	0.494328	0	0	0	7.41491
Released_N-Glycan_02.2416	Released_N-Glycan_02.2416	1193.43	Released_N-Glycan_02	2416	1	Z		11 2 0 1	1 2 0 0;2 2 0 0;3 2 0 0;4 2 0 0;5 2 0 0;6 2 0 0;7 2 0 0;8 2 0 0;9 2 0 0;10 2 0 0;1 0 0 0;2 0 0 0;3 0 0 0;4 0 0 0;5 0 0 0;6 0 0 0;7 0 0 0;8 0 0 0;9 0 0 0;10 0 0 0;1 1 0 0;2 1 0 0;3 1 0 0;4 1 0 0;5 1 0 0;6 1 0 0;7 1 0 0;8 1 0 0;9 1 0 0;10 1 0 0;0 1 0 0;0 2 0 0;0 1 0 1;0 2 0 1;0 0 0 1;1 0 0 1;2 0 0 1;3 0 0 1;0 0 0 2;1 0 0 2;2 0 0 2;3 0 0 2	2	0.494304	0	0	0	10.3804
Released_N-Glycan_01.3531	Released_N-Glycan_01.3531	950.845	Released_N-Glycan_01	3531	1	Z		8 2 0 1	1 2 0 0;2 2 0 0;3 2 0 0;4 2 0 0;5 2 0 0;6 2 0 0;7 2 0 0;1 0 0 0;2 0 0 0;3 0 0 0;4 0 0 0;5 0 0 0;6 0 0 0;7 0 0 0;1 1 0 0;2 1 0 0;3 1 0 0;4 1 0 0;5 1 0 0;6 1 0 0;7 1 0 0;0 1 0 0;0 2 0 0;0 1 0 1;0 2 0 1;0 0 0 1;1 0 0 1;2 0 0 1;3 0 0 1;0 0 0 2;1 0 0 2;2 0 0 2;3 0 0 2	2	0.494025	0	0	0	8.15142
Released_N-Glycan_02.3392	Released_N-Glycan_02.3392	1283.97	Released_N-Glycan_02	3392	1	Z		11 2 0 2	1 2 0 0;2 2 0 0;3 2 0 0;4 2 0 0;5 2 0 0;6 2 0 0;7 2 0 0;8 2 0 0;9 2 0 0;10 2 0 0;1 0 0 0;2 0 0 0;3 0 0 0;4 0 0 0;5 0 0 0;6 0 0 0;7 0 0 0;8 0 0 0;9 0 0 0;10 0 0 0;1 1 0 0;2 1 0 0;3 1 0 0;4 1 0 0;5 1 0 0;6 1 0 0;7 1 0 0;8 1 0 0;9 1 0 0;10 1 0 0;0 1 0 0;0 2 0 0;0 1 0 1;0 2 0 1;0 0 0 1;1 0 0 1;2 0 0 1;3 0 0 1;0 0 0 2;1 0 0 2;2 0 0 2;3 0 0 2	2	0.494005	0	0	0	10.3741
Released_N-Glycan_02.3407	Released_N-Glycan_02.3407	1266.94	Released_N-Glycan_02	3407	1	Z		13 2 0 0	1 2 0 0;2 2 0 0;3 2 0 0;4 2 0 0;5 2 0 0;6 2 0 0;7 2 0 0;8 2 0 0;9 2 0 0;10 2 0 0;11 2 0 0;12 2 0 0;1 0 0 0;2 0 0 0;3 0 0 0;4 0 0 0;5 0 0 0;6 0 0 0;7 0 0 0;8 0 0 0;9 0 0 0;10 0 0 0;11 0 0 0;12 0 0 0;1 1 0 0;2 1 0 0;3 1 0 0;4 1 0 0;5 1 0 0;6 1 0 0;7 1 0 0;8 1 0 0;9 1 0 0;10 1 0 0;11 1 0 0;12 1 0 0;0 1 0 0;0 2 0 0	2	0.493979	0	0	0	9.3856
Released_N-Glycan_04.3885	Released_N-Glycan_04.3885	1202.44	Released_N-Glycan_04	3885	1	Z		10 2 0 2	1 2 0 0;2 2 0 0;3 2 0 0;4 2 0 0;5 2 0 0;6 2 0 0;7 2 0 0;8 2 0 0;9 2 0 0;1 0 0 0;2 0 0 0;3 0 0 0;4 0 0 0;5 0 0 0;6 0 0 0;7 0 0 0;8 0 0 0;9 0 0 0;1 1 0 0;2 1 0 0;3 1 0 0;4 1 0 0;5 1 0 0;6 1 0 0;7 1 0 0;8 1 0 0;9 1 0 0;0 1 0 0;0 2 0 0;0 1 0 1;0 2 0 1;0 0 0 1;1 0 0 1;2 0 0 1;3 0 0 1;0 0 0 2;1 0 0 2;2 0 0 2;3 0 0 2	2	0.493932	0	0	0	9.63167
Released_N-Glycan_04.4101	Released_N-Glycan_04.4101	1018.37	Released_N-Glycan_04	4101	1	Z		14 2 0 2	1 2 0 0;2 2 0 0;3 2 0 0;4 2 0 0;5 2 0 0;6 2 0 0;7 2 0 0;8 2 0 0;9 2 0 0;10 2 0 0;11 2 0 0;12 2 0 0;13 2 0 0;1 0 0 0;2 0 0 0;3 0 0 0;4 0 0 0;5 0 0 0;6 0 0 0;7 0 0 0;8 0 0 0;9 0 0 0;10 0 0 0;11 0 0 0;12 0 0 0;13 0 0 0;1 1 0 0;2 1 0 0;3 1 0 0;4 1 0 0;5 1 0 0;6 1 0 0;7 1 0 0;8 1 0 0;9 1 0 0;10 1 0 0;11 1 0 0;12 1 0 0;13 1 0 0;0 1 0 0;0 2 0 0;0 1 0 1;0 2 0 1;0 0 0 1;1 0 0 1;2 0 0 1;3 0 0 1;0 0 0 2;1 0…	3	0.493916	0	0	0	12.5949
Released_N-Glycan_01.2891	Released_N-Glycan_01.2891	951.346	Released_N-Glycan_01	2891	1	Z		8 2 0 1	1 2 0 0;2 2 0 0;3 2 0 0;4 2 0 0;5 2 0 0;6 2 0 0;7 2 0 0;1 0 0 0;2 0 0 0;3 0 0 0;4 0 0 0;5 0 0 0;6 0 0 0;7 0 0 0;1 1 0 0;2 1 0 0;3 1 0 0;4 1 0 0;5 1 0 0;6 1 0 0;7 1 0 0;0 1 0 0;0 2 0 0;0 1 0 1;0 2 0 1;0 0 0 1;1 0 0 1;2 0 0 1;3 0 0 1;0 0 0 2;1 0 0 2;2 0 0 2;3 0 0 2	2	0.493617	0	0	0	8.14468
Released_N-Glycan_01.1433	Released_N-Glycan_01.1433	950.353	Released_N-Glycan_01	1433	1	Z		8 2 0 1	1 2 0 0;2 2 0 0;3 2 0 0;4 2 0 0;5 2 0 0;6 2 0 0;7 2 0 0;1 0 0 0;2 0 0 0;3 0 0 0;4 0 0 0;5 0 0 0;6 0 0 0;7 0 0 0;1 1 0 0;2 1 0 0;3 1 0 0;4 1 0 0;5 1 0 0;6 1 0 0;7 1 0 0;0 1 0 0;0 2 0 0;0 1 0 1;0 2 0 1;0 0 0 1;1 0 0 1;2 0 0 1;3 0 0 1;0 0 0 2;1 0 0 2;2 0 0 2;3 0 0 2	2	0.493609	0	0	0	8.14455
Released_N-Glycan_04.3976	Released_N-Glycan_04.3976	1007.01	Released_N-Glycan_04	3976	1	Z		16 2 0 0	1 2 0 0;2 2 0 0;3 2 0 0;4 2 0 0;5 2 0 0;6 2 0 0;7 2 0 0;8 2 0 0;9 2 0 0;10 2 0 0;11 2 0 0;12 2 0 0;13 2 0 0;14 2 0 0;15 2 0 0;1 0 0 0;2 0 0 0;3 0 0 0;4 0 0 0;5 0 0 0;6 0 0 0;7 0 0 0;8 0 0 0;9 0 0 0;10 0 0 0;11 0 0 0;12 0 0 0;13 0 0 0;14 0 0 0;15 0 0 0;1 1 0 0;2 1 0 0;3 1 0 0;4 1 0 0;5 1 0 0;6 1 0 0;7 1 0 0;8 1 0 0;9 1 0 0;10 1 0 0;11 1 0 0;12 1 0 0;13 1 0 0;14 1 0 0;15 1 0 0;0 1 0 0;0 2 0 0	3	0.493605	0	0	0	11.5997
Released_N-Glycan_02.2520	Released_N-Glycan_02.2520	1266.45	Released_N-Glycan_02	2520	1	Z		13 2 0 0	1 2 0 0;2 2 0 0;3 2 0 0;4 2 0 0;5 2 0 0;6 2 0 0;7 2 0 0;8 2 0 0;9 2 0 0;10 2 0 0;11 2 0 0;12 2 0 0;1 0 0 0;2 0 0 0;3 0 0 0;4 0 0 0;5 0 0 0;6 0 0 0;7 0 0 0;8 0 0 0;9 0 0 0;10 0 0 0;11 0 0 0;12 0 0 0;1 1 0 0;2 1 0 0;3 1 0 0;4 1 0 0;5 1 0 0;6 1 0 0;7 1 0 0;8 1 0 0;9 1 0 0;10 1 0 0;11 1 0 0;12 1 0 0;0 1 0 0;0 2 0 0	2	0.493366	0	0	0	9.37396
Released_N-Glycan_02.3959	Released_N-Glycan_02.3959	1283.47	Released_N-Glycan_02	3959	1	Z		11 2 0 2	1 2 0 0;2 2 0 0;3 2 0 0;4 2 0 0;5 2 0 0;6 2 0 0;7 2 0 0;8 2 0 0;9 2 0 0;10 2 0 0;1 0 0 0;2 0 0 0;3 0 0 0;4 0 0 0;5 0 0 0;6 0 0 0;7 0 0 0;8 0 0 0;9 0 0 0;10 0 0 0;1 1 0 0;2 1 0 0;3 1 0 0;4 1 0 0;5 1 0 0;6 1 0 0;7 1 0 0;8 1 0 0;9 1 0 0;10 1 0 0;0 1 0 0;0 2 0 0;0 1 0 1;0 2 0 1;0 0 0 1;1 0 0 1;2 0 0 1;3 0 0 1;0 0 0 2;1 0 0 2;2 0 0 2;3 0 0 2	2	0.493343	0	0	0	10.3602
Released_N-Glycan_02.2831	Released_N-Glycan_02.2831	861.304	Released_N-Glycan_02	2831	1	Z		8 2 0 0	1 2 0 0;2 2 0 0;3 2 0 0;4 2 0 0;5 2 0 0;6 2 0 0;7 2 0 0;1 0 0 0;2 0 0 0;3 0 0 0;4 0 0 0;5 0 0 0;6 0 0 0;7 0 0 0;1 1 0 0;2 1 0 0;3 1 0 0;4 1 0 0;5 1 0 0;6 1 0 0;7 1 0 0;0 1 0 0;0 2 0 0	2	0.493304	0	0	0	5.673
Released_N-Glycan_02.3411	Released_N-Glycan_02.3411	1275.45	Released_N-Glycan_02	3411	1	Z		12 2 0 1	1 2 0 0;2 2 0 0;3 2 0 0;4 2 0 0;5 2 0 0;6 2 0 0;7 2 0 0;8 2 0 0;9 2 0 0;10 2 0 0;11 2 0 0;1 0 0 0;2 0 0 0;3 0 0 0;4 0 0 0;5 0 0 0;6 0 0 0;7 0 0 0;8 0 0 0;9 0 0 0;10 0 0 0;11 0 0 0;1 1 0 0;2 1 0 0;3 1 0 0;4 1 0 0;5 1 0 0;6 1 0 0;7 1 0 0;8 1 0 0;9 1 0 0;10 1 0 0;11 1 0 0;0 1 0 0;0 2 0 0;0 1 0 1;0 2 0 1;0 0 0 1;1 0 0 1;2 0 0 1;3 0 0 1;0 0 0 2;1 0 0 2;2 0 0 2;3 0 0 2	2	0.493172	0	0	0	11.0964
Released_N-Glycan_04.3123	Released_N-Glycan_04.3123	1031.87	Released_N-Glycan_04	3123	1	Z		9 2 0 1	1 2 0 0;2 2 0 0;3 2 0 0;4 2 0 0;5 2 0 0;6 2 0 0;7 2 0 0;8 2 0 0;1 0 0 0;2 0 0 0;3 0 0 0;4 0 0 0;5 0 0 0;6 0 0 0;7 0 0 0;8 0 0 0;1 1 0 0;2 1 0 0;3 1 0 0;4 1 0 0;5 1 0 0;6 1 0 0;7 1 0 0;8 1 0 0;0 1 0 0;0 2 0 0;0 1 0 1;0 2 0 1;0 0 0 1;1 0 0 1;2 0 0 1;3 0 0 1;0 0 0 2;1 0 0 2;2 0 0 2;3 0 0 2	2	0.493065	0	0	0	8.87517
Released_N-Glycan_02.3554	Released_N-Glycan_02.3554	1275.45	Released_N-Glycan_02	3554	1	Z		12 2 0 1	1 2 0 0;2 2 0 0;3 2 0 0;4 2 0 0;5 2 0 0;6 2 0 0;7 2 0 0;8 2 0 0;9 2 0 0;10 2 0 0;11 2 0 0;1 0 0 0;2 0 0 0;3 0 0 0;4 0 0 0;5 0 0 0;6 0 0 0;7 0 0 0;8 0 0 0;9 0 0 0;10 0 0 0;11 0 0 0;1 1 0 0;2 1 0 0;3 1 0 0;4 1 0 0;5 1 0 0;6 1 0 0;7 1 0 0;8 1 0 0;9 1 0 0;10 1 0 0;11 1 0 0;0 1 0 0;0 2 0 0;0 1 0 1;0 2 0 1;0 0 0 1;1 0 0 1;2 0 0 1;3 0 0 1;0 0 0 2;1 0 0 2;2 0 0 2;3 0 0 2	2	0.49275	0	0	0	11.0869
Released_N-Glycan_03.2062	Released_N-Glycan_03.2062	1031.38	Released_N-Glycan_03	2062	1	Z		9 2 0 1	1 2 0 0;2 2 0 0;3 2 0 0;4 2 0 0;5 2 0 0;6 2 0 0;7 2 0 0;8 2 0 0;1 0 0 0;2 0 0 0;3 0 0 0;4 0 0 0;5 0 0 0;6 0 0 0;7 0 0 0;8 0 0 0;1 1 0 0;2 1 0 0;3 1 0 0;4 1 0 0;5 1 0 0;6 1 0 0;7 1 0 0;8 1 0 0;0 1 0 0;0 2 0 0;0 1 0 1;0 2 0 1;0 0 0 1;1 0 0 1;2 0 0 1;3 0 0 1;0 0 0 2;1 0 0 2;2 0 0 2;3 0 0 2	2	0.492669	0	0	0	8.86805
Released_N-Glycan_02.3359	Released_N-Glycan_02.3359	1023.36	Released_N-Glycan_02	3359	1	Z		10 2 0 0	1 2 0 0;2 2 0 0;3 2 0 0;4 2 0 0;5 2 0 0;6 2 0 0;7 2 0 0;8 2 0 0;9 2 0 0;1 0 0 0;2 0 0 0;3 0 0 0;4 0 0 0;5 0 0 0;6 0 0 0;7 0 0 0;8 0 0 0;9 0 0 0;1 1 0 0;2 1 0 0;3 1 0 0;4 1 0 0;5 1 0 0;6 1 0 0;7 1 0 0;8 1 0 0;9 1 0 0;0 1 0 0;0 2 0 0	2	0.492445	0	0	0	7.14045
Released_N-Glycan_02.1807	Released_N-Glycan_02.1807	1031.38	Released_N-Glycan_02	1807	1	Z		9 2 0 1	1 2 0 0;2 2 0 0;3 2 0 0;4 2 0 0;5 2 0 0;6 2 0 0;7 2 0 0;8 2 0 0;1 0 0 0;2 0 0 0;3 0 0 0;4 0 0 0;5 0 0 0;6 0 0 0;7 0 0 0;8 0 0 0;1 1 0 0;2 1 0 0;3 1 0 0;4 1 0 0;5 1 0 0;6 1 0 0;7 1 0 0;8 1 0 0;0 1 0 0;0 2 0 0;0 1 0 1;0 2 0 1;0 0 0 1;1 0 0 1;2 0 0 1;3 0 0 1;0 0 0 2;1 0 0 2;2 0 0 2;3 0 0 2	2	0.492336	0	0	0	8.86206
Released_N-Glycan_03.4063	Released_N-Glycan_03.4063	1283.97	Released_N-Glycan_03	4063	1	Z		11 2 0 2	1 2 0 0;2 2 0 0;3 2 0 0;4 2 0 0;5 2 0 0;6 2 0 0;7 2 0 0;8 2 0 0;9 2 0 0;10 2 0 0;1 0 0 0;2 0 0 0;3 0 0 0;4 0 0 0;5 0 0 0;6 0 0 0;7 0 0 0;8 0 0 0;9 0 0 0;10 0 0 0;1 1 0 0;2 1 0 0;3 1 0 0;4 1 0 0;5 1 0 0;6 1 0 0;7 1 0 0;8 1 0 0;9 1 0 0;10 1 0 0;0 1 0 0;0 2 0 0;0 1 0 1;0 2 0 1;0 0 0 1;1 0 0 1;2 0 0 1;3 0 0 1;0 0 0 2;1 0 0 2;2 0 0 2;3 0 0 2	2	0.49203	0	0	0	10.3326
Released_N-Glycan_01.1714	Released_N-Glycan_01.1714	1193.93	Released_N-Glycan_01	1714	1	Z		11 2 0 1	1 2 0 0;2 2 0 0;3 2 0 0;4 2 0 0;5 2 0 0;6 2 0 0;7 2 0 0;8 2 0 0;9 2 0 0;10 2 0 0;1 0 0 0;2 0 0 0;3 0 0 0;4 0 0 0;5 0 0 0;6 0 0 0;7 0 0 0;8 0 0 0;9 0 0 0;10 0 0 0;1 1 0 0;2 1 0 0;3 1 0 0;4 1 0 0;5 1 0 0;6 1 0 0;7 1 0 0;8 1 0 0;9 1 0 0;10 1 0 0;0 1 0 0;0 2 0 0;0 1 0 1;0 2 0 1;0 0 0 1;1 0 0 1;2 0 0 1;3 0 0 1;0 0 0 2;1 0 0 2;2 0 0 2;3 0 0 2	2	0.492015	0	0	0	10.3323
Released_N-Glycan_02.2399	Released_N-Glycan_02.2399	1031.38	Released_N-Glycan_02	2399	1	Z		9 2 0 1	1 2 0 0;2 2 0 0;3 2 0 0;4 2 0 0;5 2 0 0;6 2 0 0;7 2 0 0;8 2 0 0;1 0 0 0;2 0 0 0;3 0 0 0;4 0 0 0;5 0 0 0;6 0 0 0;7 0 0 0;8 0 0 0;1 1 0 0;2 1 0 0;3 1 0 0;4 1 0 0;5 1 0 0;6 1 0 0;7 1 0 0;8 1 0 0;0 1 0 0;0 2 0 0;0 1 0 1;0 2 0 1;0 0 0 1;1 0 0 1;2 0 0 1;3 0 0 1;0 0 0 2;1 0 0 2;2 0 0 2;3 0 0 2	2	0.491981	0	0	0	8.85565
Released_N-Glycan_04.3324	Released_N-Glycan_04.3324	869.818	Released_N-Glycan_04	3324	1	Z		7 2 0 1	1 2 0 0;2 2 0 0;3 2 0 0;4 2 0 0;5 2 0 0;6 2 0 0;1 0 0 0;2 0 0 0;3 0 0 0;4 0 0 0;5 0 0 0;6 0 0 0;1 1 0 0;2 1 0 0;3 1 0 0;4 1 0 0;5 1 0 0;6 1 0 0;0 1 0 0;0 2 0 0;0 1 0 1;0 2 0 1;0 0 0 1;1 0 0 1;2 0 0 1;3 0 0 1;0 0 0 2;1 0 0 2;2 0 0 2;3 0 0 2	2	0.491963	0	0	0	7.37944
Released_N-Glycan_02.3571	Released_N-Glycan_02.3571	1355.98	Released_N-Glycan_02	3571	1	Z		13 2 0 1	1 2 0 0;2 2 0 0;3 2 0 0;4 2 0 0;5 2 0 0;6 2 0 0;7 2 0 0;8 2 0 0;9 2 0 0;10 2 0 0;11 2 0 0;12 2 0 0;1 0 0 0;2 0 0 0;3 0 0 0;4 0 0 0;5 0 0 0;6 0 0 0;7 0 0 0;8 0 0 0;9 0 0 0;10 0 0 0;11 0 0 0;12 0 0 0;1 1 0 0;2 1 0 0;3 1 0 0;4 1 0 0;5 1 0 0;6 1 0 0;7 1 0 0;8 1 0 0;9 1 0 0;10 1 0 0;11 1 0 0;12 1 0 0;0 1 0 0;0 2 0 0;0 1 0 1;0 2 0 1;0 0 0 1;1 0 0 1;2 0 0 1;3 0 0 1;0 0 0 2;1 0 0 2;2 0 0 2;3 0 0 2	2	0.491743	0	0	0	11.8018
Released_N-Glycan_02.3372	Released_N-Glycan_02.3372	942.331	Released_N-Glycan_02	3372	1	Z		9 2 0 0	1 2 0 0;2 2 0 0;3 2 0 0;4 2 0 0;5 2 0 0;6 2 0 0;7 2 0 0;8 2 0 0;1 0 0 0;2 0 0 0;3 0 0 0;4 0 0 0;5 0 0 0;6 0 0 0;7 0 0 0;8 0 0 0;1 1 0 0;2 1 0 0;3 1 0 0;4 1 0 0;5 1 0 0;6 1 0 0;7 1 0 0;8 1 0 0;0 1 0 0;0 2 0 0	2	0.491654	0	0	0	6.3915
Released_N-Glycan_03.2050	Released_N-Glycan_03.2050	941.838	Released_N-Glycan_03	2050	1	Z		9 2 0 0	1 2 0 0;2 2 0 0;3 2 0 0;4 2 0 0;5 2 0 0;6 2 0 0;7 2 0 0;8 2 0 0;1 0 0 0;2 0 0 0;3 0 0 0;4 0 0 0;5 0 0 0;6 0 0 0;7 0 0 0;8 0 0 0;1 1 0 0;2 1 0 0;3 1 0 0;4 1 0 0;5 1 0 0;6 1 0 0;7 1 0 0;8 1 0 0;0 1 0 0;0 2 0 0	2	0.491229	0	0	0	6.38597
Released_N-Glycan_02.1711	Released_N-Glycan_02.1711	1031.38	Released_N-Glycan_02	1711	1	Z		9 2 0 1	1 2 0 0;2 2 0 0;3 2 0 0;4 2 0 0;5 2 0 0;6 2 0 0;7 2 0 0;8 2 0 0;1 0 0 0;2 0 0 0;3 0 0 0;4 0 0 0;5 0 0 0;6 0 0 0;7 0 0 0;8 0 0 0;1 1 0 0;2 1 0 0;3 1 0 0;4 1 0 0;5 1 0 0;6 1 0 0;7 1 0 0;8 1 0 0;0 1 0 0;0 2 0 0;0 1 0 1;0 2 0 1;0 0 0 1;1 0 0 1;2 0 0 1;3 0 0 1;0 0 0 2;1 0 0 2;2 0 0 2;3 0 0 2	2	0.491209	0	0	0	8.84176
Released_N-Glycan_01.3209	Released_N-Glycan_01.3209	1193.92	Released_N-Glycan_01	3209	1	Z		11 2 0 1	1 2 0 0;2 2 0 0;3 2 0 0;4 2 0 0;5 2 0 0;6 2 0 0;7 2 0 0;8 2 0 0;9 2 0 0;10 2 0 0;1 0 0 0;2 0 0 0;3 0 0 0;4 0 0 0;5 0 0 0;6 0 0 0;7 0 0 0;8 0 0 0;9 0 0 0;10 0 0 0;1 1 0 0;2 1 0 0;3 1 0 0;4 1 0 0;5 1 0 0;6 1 0 0;7 1 0 0;8 1 0 0;9 1 0 0;10 1 0 0;0 1 0 0;0 2 0 0;0 1 0 1;0 2 0 1;0 0 0 1;1 0 0 1;2 0 0 1;3 0 0 1;0 0 0 2;1 0 0 2;2 0 0 2;3 0 0 2	2	0.491147	0	0	0	10.3141
Released_N-Glycan_04.3491	Released_N-Glycan_04.3491	950.845	Released_N-Glycan_04	3491	1	Z		8 2 0 1	1 2 0 0;2 2 0 0;3 2 0 0;4 2 0 0;5 2 0 0;6 2 0 0;7 2 0 0;1 0 0 0;2 0 0 0;3 0 0 0;4 0 0 0;5 0 0 0;6 0 0 0;7 0 0 0;1 1 0 0;2 1 0 0;3 1 0 0;4 1 0 0;5 1 0 0;6 1 0 0;7 1 0 0;0 1 0 0;0 2 0 0;0 1 0 1;0 2 0 1;0 0 0 1;1 0 0 1;2 0 0 1;3 0 0 1;0 0 0 2;1 0 0 2;2 0 0 2;3 0 0 2	2	0.491145	0	0	0	8.1039
Released_N-Glycan_04.3494	Released_N-Glycan_04.3494	959.358	Released_N-Glycan_04	3494	1	Z		7 2 0 2	1 2 0 0;2 2 0 0;3 2 0 0;4 2 0 0;5 2 0 0;6 2 0 0;1 0 0 0;2 0 0 0;3 0 0 0;4 0 0 0;5 0 0 0;6 0 0 0;1 1 0 0;2 1 0 0;3 1 0 0;4 1 0 0;5 1 0 0;6 1 0 0;0 1 0 0;0 2 0 0;0 1 0 1;0 2 0 1;0 0 0 1;1 0 0 1;2 0 0 1;3 0 0 1;0 0 0 2;1 0 0 2;2 0 0 2;3 0 0 2	2	0.490854	0	0	0	7.36281
Released_N-Glycan_04.1977	Released_N-Glycan_04.1977	1031.38	Released_N-Glycan_04	1977	1	Z		9 2 0 1	1 2 0 0;2 2 0 0;3 2 0 0;4 2 0 0;5 2 0 0;6 2 0 0;7 2 0 0;8 2 0 0;1 0 0 0;2 0 0 0;3 0 0 0;4 0 0 0;5 0 0 0;6 0 0 0;7 0 0 0;8 0 0 0;1 1 0 0;2 1 0 0;3 1 0 0;4 1 0 0;5 1 0 0;6 1 0 0;7 1 0 0;8 1 0 0;0 1 0 0;0 2 0 0;0 1 0 1;0 2 0 1;0 0 0 1;1 0 0 1;2 0 0 1;3 0 0 1;0 0 0 2;1 0 0 2;2 0 0 2;3 0 0 2	2	0.490313	0	0	0	8.82563
Released_N-Glycan_01.1645	Released_N-Glycan_01.1645	1031.38	Released_N-Glycan_01	1645	1	Z		9 2 0 1	1 2 0 0;2 2 0 0;3 2 0 0;4 2 0 0;5 2 0 0;6 2 0 0;7 2 0 0;8 2 0 0;1 0 0 0;2 0 0 0;3 0 0 0;4 0 0 0;5 0 0 0;6 0 0 0;7 0 0 0;8 0 0 0;1 1 0 0;2 1 0 0;3 1 0 0;4 1 0 0;5 1 0 0;6 1 0 0;7 1 0 0;8 1 0 0;0 1 0 0;0 2 0 0;0 1 0 1;0 2 0 1;0 0 0 1;1 0 0 1;2 0 0 1;3 0 0 1;0 0 0 2;1 0 0 2;2 0 0 2;3 0 0 2	2	0.490063	0	0	0	8.82113
Released_N-Glycan_02.3480	Released_N-Glycan_02.3480	1347.97	Released_N-Glycan_02	3480	1	Z		14 2 0 0	1 2 0 0;2 2 0 0;3 2 0 0;4 2 0 0;5 2 0 0;6 2 0 0;7 2 0 0;8 2 0 0;9 2 0 0;10 2 0 0;11 2 0 0;12 2 0 0;13 2 0 0;1 0 0 0;2 0 0 0;3 0 0 0;4 0 0 0;5 0 0 0;6 0 0 0;7 0 0 0;8 0 0 0;9 0 0 0;10 0 0 0;11 0 0 0;12 0 0 0;13 0 0 0;1 1 0 0;2 1 0 0;3 1 0 0;4 1 0 0;5 1 0 0;6 1 0 0;7 1 0 0;8 1 0 0;9 1 0 0;10 1 0 0;11 1 0 0;12 1 0 0;13 1 0 0;0 1 0 0;0 2 0 0	2	0.490006	0	0	0	10.0451
Released_N-Glycan_03.3952	Released_N-Glycan_03.3952	1356.48	Released_N-Glycan_03	3952	1	Z		13 2 0 1	1 2 0 0;2 2 0 0;3 2 0 0;4 2 0 0;5 2 0 0;6 2 0 0;7 2 0 0;8 2 0 0;9 2 0 0;10 2 0 0;11 2 0 0;12 2 0 0;1 0 0 0;2 0 0 0;3 0 0 0;4 0 0 0;5 0 0 0;6 0 0 0;7 0 0 0;8 0 0 0;9 0 0 0;10 0 0 0;11 0 0 0;12 0 0 0;1 1 0 0;2 1 0 0;3 1 0 0;4 1 0 0;5 1 0 0;6 1 0 0;7 1 0 0;8 1 0 0;9 1 0 0;10 1 0 0;11 1 0 0;12 1 0 0;0 1 0 0;0 2 0 0;0 1 0 1;0 2 0 1;0 0 0 1;1 0 0 1;2 0 0 1;3 0 0 1;0 0 0 2;1 0 0 2;2 0 0 2;3 0 0 2	2	0.489982	0	0	0	11.7596
Released_N-Glycan_01.1742	Released_N-Glycan_01.1742	941.839	Released_N-Glycan_01	1742	1	Z		9 2 0 0	1 2 0 0;2 2 0 0;3 2 0 0;4 2 0 0;5 2 0 0;6 2 0 0;7 2 0 0;8 2 0 0;1 0 0 0;2 0 0 0;3 0 0 0;4 0 0 0;5 0 0 0;6 0 0 0;7 0 0 0;8 0 0 0;1 1 0 0;2 1 0 0;3 1 0 0;4 1 0 0;5 1 0 0;6 1 0 0;7 1 0 0;8 1 0 0;0 1 0 0;0 2 0 0	2	0.489819	0	0	0	6.36765
Released_N-Glycan_03.3704	Released_N-Glycan_03.3704	1031.87	Released_N-Glycan_03	3704	1	Z		9 2 0 1	1 2 0 0;2 2 0 0;3 2 0 0;4 2 0 0;5 2 0 0;6 2 0 0;7 2 0 0;8 2 0 0;1 0 0 0;2 0 0 0;3 0 0 0;4 0 0 0;5 0 0 0;6 0 0 0;7 0 0 0;8 0 0 0;1 1 0 0;2 1 0 0;3 1 0 0;4 1 0 0;5 1 0 0;6 1 0 0;7 1 0 0;8 1 0 0;0 1 0 0;0 2 0 0;0 1 0 1;0 2 0 1;0 0 0 1;1 0 0 1;2 0 0 1;3 0 0 1;0 0 0 2;1 0 0 2;2 0 0 2;3 0 0 2	2	0.489798	0	0	0	8.81636
Released_N-Glycan_02.2579	Released_N-Glycan_02.2579	1112.91	Released_N-Glycan_02	2579	1	Z		10 2 0 1	1 2 0 0;2 2 0 0;3 2 0 0;4 2 0 0;5 2 0 0;6 2 0 0;7 2 0 0;8 2 0 0;9 2 0 0;1 0 0 0;2 0 0 0;3 0 0 0;4 0 0 0;5 0 0 0;6 0 0 0;7 0 0 0;8 0 0 0;9 0 0 0;1 1 0 0;2 1 0 0;3 1 0 0;4 1 0 0;5 1 0 0;6 1 0 0;7 1 0 0;8 1 0 0;9 1 0 0;0 1 0 0;0 2 0 0;0 1 0 1;0 2 0 1;0 0 0 1;1 0 0 1;2 0 0 1;3 0 0 1;0 0 0 2;1 0 0 2;2 0 0 2;3 0 0 2	2	0.489795	0	0	0	9.55101
Released_N-Glycan_01.3970	Released_N-Glycan_01.3970	1194.43	Released_N-Glycan_01	3970	1	Z		11 2 0 1	1 2 0 0;2 2 0 0;3 2 0 0;4 2 0 0;5 2 0 0;6 2 0 0;7 2 0 0;8 2 0 0;9 2 0 0;10 2 0 0;1 0 0 0;2 0 0 0;3 0 0 0;4 0 0 0;5 0 0 0;6 0 0 0;7 0 0 0;8 0 0 0;9 0 0 0;10 0 0 0;1 1 0 0;2 1 0 0;3 1 0 0;4 1 0 0;5 1 0 0;6 1 0 0;7 1 0 0;8 1 0 0;9 1 0 0;10 1 0 0;0 1 0 0;0 2 0 0;0 1 0 1;0 2 0 1;0 0 0 1;1 0 0 1;2 0 0 1;3 0 0 1;0 0 0 2;1 0 0 2;2 0 0 2;3 0 0 2	2	0.48963	0	0	0	10.2822
Released_N-Glycan_03.3589	Released_N-Glycan_03.3589	1445.52	Released_N-Glycan_03	3589	1	Z		13 2 0 2	1 2 0 0;2 2 0 0;3 2 0 0;4 2 0 0;5 2 0 0;6 2 0 0;7 2 0 0;8 2 0 0;9 2 0 0;10 2 0 0;11 2 0 0;12 2 0 0;1 0 0 0;2 0 0 0;3 0 0 0;4 0 0 0;5 0 0 0;6 0 0 0;7 0 0 0;8 0 0 0;9 0 0 0;10 0 0 0;11 0 0 0;12 0 0 0;1 1 0 0;2 1 0 0;3 1 0 0;4 1 0 0;5 1 0 0;6 1 0 0;7 1 0 0;8 1 0 0;9 1 0 0;10 1 0 0;11 1 0 0;12 1 0 0;0 1 0 0;0 2 0 0;0 1 0 1;0 2 0 1;0 0 0 1;1 0 0 1;2 0 0 1;3 0 0 1;0 0 0 2;1 0 0 2;2 0 0 2;3 0 0 2	2	0.489489	0	0	0	11.7477
Released_N-Glycan_01.3997	Released_N-Glycan_01.3997	1104.38	Released_N-Glycan_01	3997	1	Z		11 2 0 0	1 2 0 0;2 2 0 0;3 2 0 0;4 2 0 0;5 2 0 0;6 2 0 0;7 2 0 0;8 2 0 0;9 2 0 0;10 2 0 0;1 0 0 0;2 0 0 0;3 0 0 0;4 0 0 0;5 0 0 0;6 0 0 0;7 0 0 0;8 0 0 0;9 0 0 0;10 0 0 0;1 1 0 0;2 1 0 0;3 1 0 0;4 1 0 0;5 1 0 0;6 1 0 0;7 1 0 0;8 1 0 0;9 1 0 0;10 1 0 0;0 1 0 0;0 2 0 0	2	0.489468	0	0	0	7.8315
Released_N-Glycan_03.3725	Released_N-Glycan_03.3725	1364.99	Released_N-Glycan_03	3725	1	Z		12 2 0 2	1 2 0 0;2 2 0 0;3 2 0 0;4 2 0 0;5 2 0 0;6 2 0 0;7 2 0 0;8 2 0 0;9 2 0 0;10 2 0 0;11 2 0 0;1 0 0 0;2 0 0 0;3 0 0 0;4 0 0 0;5 0 0 0;6 0 0 0;7 0 0 0;8 0 0 0;9 0 0 0;10 0 0 0;11 0 0 0;1 1 0 0;2 1 0 0;3 1 0 0;4 1 0 0;5 1 0 0;6 1 0 0;7 1 0 0;8 1 0 0;9 1 0 0;10 1 0 0;11 1 0 0;0 1 0 0;0 2 0 0;0 1 0 1;0 2 0 1;0 0 0 1;1 0 0 1;2 0 0 1;3 0 0 1;0 0 0 2;1 0 0 2;2 0 0 2;3 0 0 2	2	0.489423	0	0	0	11.012
Released_N-Glycan_03.3357	Released_N-Glycan_03.3357	878.331	Released_N-Glycan_03	3357	1	Z		6 2 0 2	1 2 0 0;2 2 0 0;3 2 0 0;4 2 0 0;5 2 0 0;1 0 0 0;2 0 0 0;3 0 0 0;4 0 0 0;5 0 0 0;1 1 0 0;2 1 0 0;3 1 0 0;4 1 0 0;5 1 0 0;0 1 0 0;0 2 0 0;0 1 0 1;0 2 0 1;0 0 0 1;1 0 0 1;2 0 0 1;3 0 0 1;0 0 0 2;1 0 0 2;2 0 0 2;3 0 0 2	2	0.489214	0	0	0	6.60439
Released_N-Glycan_01.1459	Released_N-Glycan_01.1459	869.326	Released_N-Glycan_01	1459	1	Z		7 2 0 1	1 2 0 0;2 2 0 0;3 2 0 0;4 2 0 0;5 2 0 0;6 2 0 0;1 0 0 0;2 0 0 0;3 0 0 0;4 0 0 0;5 0 0 0;6 0 0 0;1 1 0 0;2 1 0 0;3 1 0 0;4 1 0 0;5 1 0 0;6 1 0 0;0 1 0 0;0 2 0 0;0 1 0 1;0 2 0 1;0 0 0 1;1 0 0 1;2 0 0 1;3 0 0 1;0 0 0 2;1 0 0 2;2 0 0 2;3 0 0 2	2	0.489123	0	0	0	7.33684
Released_N-Glycan_02.3384	Released_N-Glycan_02.3384	1347.97	Released_N-Glycan_02	3384	1	Z		14 2 0 0	1 2 0 0;2 2 0 0;3 2 0 0;4 2 0 0;5 2 0 0;6 2 0 0;7 2 0 0;8 2 0 0;9 2 0 0;10 2 0 0;11 2 0 0;12 2 0 0;13 2 0 0;1 0 0 0;2 0 0 0;3 0 0 0;4 0 0 0;5 0 0 0;6 0 0 0;7 0 0 0;8 0 0 0;9 0 0 0;10 0 0 0;11 0 0 0;12 0 0 0;13 0 0 0;1 1 0 0;2 1 0 0;3 1 0 0;4 1 0 0;5 1 0 0;6 1 0 0;7 1 0 0;8 1 0 0;9 1 0 0;10 1 0 0;11 1 0 0;12 1 0 0;13 1 0 0;0 1 0 0;0 2 0 0	2	0.489092	0	0	0	10.0264
Released_N-Glycan_01.2969	Released_N-Glycan_01.2969	861.304	Released_N-Glycan_01	2969	1	Z		8 2 0 0	1 2 0 0;2 2 0 0;3 2 0 0;4 2 0 0;5 2 0 0;6 2 0 0;7 2 0 0;1 0 0 0;2 0 0 0;3 0 0 0;4 0 0 0;5 0 0 0;6 0 0 0;7 0 0 0;1 1 0 0;2 1 0 0;3 1 0 0;4 1 0 0;5 1 0 0;6 1 0 0;7 1 0 0;0 1 0 0;0 2 0 0	2	0.48893	0	0	0	5.6227
Released_N-Glycan_01.3571	Released_N-Glycan_01.3571	1364.99	Released_N-Glycan_01	3571	1	Z		12 2 0 2	1 2 0 0;2 2 0 0;3 2 0 0;4 2 0 0;5 2 0 0;6 2 0 0;7 2 0 0;8 2 0 0;9 2 0 0;10 2 0 0;11 2 0 0;1 0 0 0;2 0 0 0;3 0 0 0;4 0 0 0;5 0 0 0;6 0 0 0;7 0 0 0;8 0 0 0;9 0 0 0;10 0 0 0;11 0 0 0;1 1 0 0;2 1 0 0;3 1 0 0;4 1 0 0;5 1 0 0;6 1 0 0;7 1 0 0;8 1 0 0;9 1 0 0;10 1 0 0;11 1 0 0;0 1 0 0;0 2 0 0;0 1 0 1;0 2 0 1;0 0 0 1;1 0 0 1;2 0 0 1;3 0 0 1;0 0 0 2;1 0 0 2;2 0 0 2;3 0 0 2	2	0.488376	0	0	0	10.9885
Released_N-Glycan_02.3841	Released_N-Glycan_02.3841	1356.48	Released_N-Glycan_02	3841	1	Z		13 2 0 1	1 2 0 0;2 2 0 0;3 2 0 0;4 2 0 0;5 2 0 0;6 2 0 0;7 2 0 0;8 2 0 0;9 2 0 0;10 2 0 0;11 2 0 0;12 2 0 0;1 0 0 0;2 0 0 0;3 0 0 0;4 0 0 0;5 0 0 0;6 0 0 0;7 0 0 0;8 0 0 0;9 0 0 0;10 0 0 0;11 0 0 0;12 0 0 0;1 1 0 0;2 1 0 0;3 1 0 0;4 1 0 0;5 1 0 0;6 1 0 0;7 1 0 0;8 1 0 0;9 1 0 0;10 1 0 0;11 1 0 0;12 1 0 0;0 1 0 0;0 2 0 0;0 1 0 1;0 2 0 1;0 0 0 1;1 0 0 1;2 0 0 1;3 0 0 1;0 0 0 2;1 0 0 2;2 0 0 2;3 0 0 2	2	0.488022	0	0	0	11.7125
Released_N-Glycan_03.4053	Released_N-Glycan_03.4053	1274.95	Released_N-Glycan_03	4053	1	Z		12 2 0 1	1 2 0 0;2 2 0 0;3 2 0 0;4 2 0 0;5 2 0 0;6 2 0 0;7 2 0 0;8 2 0 0;9 2 0 0;10 2 0 0;11 2 0 0;1 0 0 0;2 0 0 0;3 0 0 0;4 0 0 0;5 0 0 0;6 0 0 0;7 0 0 0;8 0 0 0;9 0 0 0;10 0 0 0;11 0 0 0;1 1 0 0;2 1 0 0;3 1 0 0;4 1 0 0;5 1 0 0;6 1 0 0;7 1 0 0;8 1 0 0;9 1 0 0;10 1 0 0;11 1 0 0;0 1 0 0;0 2 0 0;0 1 0 1;0 2 0 1;0 0 0 1;1 0 0 1;2 0 0 1;3 0 0 1;0 0 0 2;1 0 0 2;2 0 0 2;3 0 0 2	2	0.487996	0	0	0	10.9799
Released_N-Glycan_02.2272	Released_N-Glycan_02.2272	1193.93	Released_N-Glycan_02	2272	1	Z		11 2 0 1	1 2 0 0;2 2 0 0;3 2 0 0;4 2 0 0;5 2 0 0;6 2 0 0;7 2 0 0;8 2 0 0;9 2 0 0;10 2 0 0;1 0 0 0;2 0 0 0;3 0 0 0;4 0 0 0;5 0 0 0;6 0 0 0;7 0 0 0;8 0 0 0;9 0 0 0;10 0 0 0;1 1 0 0;2 1 0 0;3 1 0 0;4 1 0 0;5 1 0 0;6 1 0 0;7 1 0 0;8 1 0 0;9 1 0 0;10 1 0 0;0 1 0 0;0 2 0 0;0 1 0 1;0 2 0 1;0 0 0 1;1 0 0 1;2 0 0 1;3 0 0 1;0 0 0 2;1 0 0 2;2 0 0 2;3 0 0 2	2	0.487869	0	0	0	10.2452
Released_N-Glycan_03.3874	Released_N-Glycan_03.3874	1364.99	Released_N-Glycan_03	3874	1	Z		12 2 0 2	1 2 0 0;2 2 0 0;3 2 0 0;4 2 0 0;5 2 0 0;6 2 0 0;7 2 0 0;8 2 0 0;9 2 0 0;10 2 0 0;11 2 0 0;1 0 0 0;2 0 0 0;3 0 0 0;4 0 0 0;5 0 0 0;6 0 0 0;7 0 0 0;8 0 0 0;9 0 0 0;10 0 0 0;11 0 0 0;1 1 0 0;2 1 0 0;3 1 0 0;4 1 0 0;5 1 0 0;6 1 0 0;7 1 0 0;8 1 0 0;9 1 0 0;10 1 0 0;11 1 0 0;0 1 0 0;0 2 0 0;0 1 0 1;0 2 0 1;0 0 0 1;1 0 0 1;2 0 0 1;3 0 0 1;0 0 0 2;1 0 0 2;2 0 0 2;3 0 0 2	2	0.487323	0	0	0	10.9648
Released_N-Glycan_02.2367	Released_N-Glycan_02.2367	1193.93	Released_N-Glycan_02	2367	1	Z		11 2 0 1	1 2 0 0;2 2 0 0;3 2 0 0;4 2 0 0;5 2 0 0;6 2 0 0;7 2 0 0;8 2 0 0;9 2 0 0;10 2 0 0;1 0 0 0;2 0 0 0;3 0 0 0;4 0 0 0;5 0 0 0;6 0 0 0;7 0 0 0;8 0 0 0;9 0 0 0;10 0 0 0;1 1 0 0;2 1 0 0;3 1 0 0;4 1 0 0;5 1 0 0;6 1 0 0;7 1 0 0;8 1 0 0;9 1 0 0;10 1 0 0;0 1 0 0;0 2 0 0;0 1 0 1;0 2 0 1;0 0 0 1;1 0 0 1;2 0 0 1;3 0 0 1;0 0 0 2;1 0 0 2;2 0 0 2;3 0 0 2	2	0.487179	0	0	0	10.2308
Released_N-Glycan_02.3420	Released_N-Glycan_02.3420	1356.48	Released_N-Glycan_02	3420	1	Z		13 2 0 1	1 2 0 0;2 2 0 0;3 2 0 0;4 2 0 0;5 2 0 0;6 2 0 0;7 2 0 0;8 2 0 0;9 2 0 0;10 2 0 0;11 2 0 0;12 2 0 0;1 0 0 0;2 0 0 0;3 0 0 0;4 0 0 0;5 0 0 0;6 0 0 0;7 0 0 0;8 0 0 0;9 0 0 0;10 0 0 0;11 0 0 0;12 0 0 0;1 1 0 0;2 1 0 0;3 1 0 0;4 1 0 0;5 1 0 0;6 1 0 0;7 1 0 0;8 1 0 0;9 1 0 0;10 1 0 0;11 1 0 0;12 1 0 0;0 1 0 0;0 2 0 0;0 1 0 1;0 2 0 1;0 0 0 1;1 0 0 1;2 0 0 1;3 0 0 1;0 0 0 2;1 0 0 2;2 0 0 2;3 0 0 2	2	0.487024	0	0	0	11.6886
Released_N-Glycan_03.2459	Released_N-Glycan_03.2459	1193.93	Released_N-Glycan_03	2459	1	Z		11 2 0 1	1 2 0 0;2 2 0 0;3 2 0 0;4 2 0 0;5 2 0 0;6 2 0 0;7 2 0 0;8 2 0 0;9 2 0 0;10 2 0 0;1 0 0 0;2 0 0 0;3 0 0 0;4 0 0 0;5 0 0 0;6 0 0 0;7 0 0 0;8 0 0 0;9 0 0 0;10 0 0 0;1 1 0 0;2 1 0 0;3 1 0 0;4 1 0 0;5 1 0 0;6 1 0 0;7 1 0 0;8 1 0 0;9 1 0 0;10 1 0 0;0 1 0 0;0 2 0 0;0 1 0 1;0 2 0 1;0 0 0 1;1 0 0 1;2 0 0 1;3 0 0 1;0 0 0 2;1 0 0 2;2 0 0 2;3 0 0 2	2	0.486882	0	0	0	10.2245
Released_N-Glycan_03.3974	Released_N-Glycan_03.3974	1121.41	Released_N-Glycan_03	3974	1	Z		9 2 0 2	1 2 0 0;2 2 0 0;3 2 0 0;4 2 0 0;5 2 0 0;6 2 0 0;7 2 0 0;8 2 0 0;1 0 0 0;2 0 0 0;3 0 0 0;4 0 0 0;5 0 0 0;6 0 0 0;7 0 0 0;8 0 0 0;1 1 0 0;2 1 0 0;3 1 0 0;4 1 0 0;5 1 0 0;6 1 0 0;7 1 0 0;8 1 0 0;0 1 0 0;0 2 0 0;0 1 0 1;0 2 0 1;0 0 0 1;1 0 0 1;2 0 0 1;3 0 0 1;0 0 0 2;1 0 0 2;2 0 0 2;3 0 0 2	2	0.48683	0	0	0	8.76295
Released_N-Glycan_03.3637	Released_N-Glycan_03.3637	1112.9	Released_N-Glycan_03	3637	1	Z		10 2 0 1	1 2 0 0;2 2 0 0;3 2 0 0;4 2 0 0;5 2 0 0;6 2 0 0;7 2 0 0;8 2 0 0;9 2 0 0;1 0 0 0;2 0 0 0;3 0 0 0;4 0 0 0;5 0 0 0;6 0 0 0;7 0 0 0;8 0 0 0;9 0 0 0;1 1 0 0;2 1 0 0;3 1 0 0;4 1 0 0;5 1 0 0;6 1 0 0;7 1 0 0;8 1 0 0;9 1 0 0;0 1 0 0;0 2 0 0;0 1 0 1;0 2 0 1;0 0 0 1;1 0 0 1;2 0 0 1;3 0 0 1;0 0 0 2;1 0 0 2;2 0 0 2;3 0 0 2	2	0.486829	0	0	0	9.49317
Released_N-Glycan_02.2625	Released_N-Glycan_02.2625	1428.5	Released_N-Glycan_02	2625	1	Z		15 2 0 0	1 2 0 0;2 2 0 0;3 2 0 0;4 2 0 0;5 2 0 0;6 2 0 0;7 2 0 0;8 2 0 0;9 2 0 0;10 2 0 0;11 2 0 0;12 2 0 0;13 2 0 0;14 2 0 0;1 0 0 0;2 0 0 0;3 0 0 0;4 0 0 0;5 0 0 0;6 0 0 0;7 0 0 0;8 0 0 0;9 0 0 0;10 0 0 0;11 0 0 0;12 0 0 0;13 0 0 0;14 0 0 0;1 1 0 0;2 1 0 0;3 1 0 0;4 1 0 0;5 1 0 0;6 1 0 0;7 1 0 0;8 1 0 0;9 1 0 0;10 1 0 0;11 1 0 0;12 1 0 0;13 1 0 0;14 1 0 0;0 1 0 0;0 2 0 0	2	0.486729	0	0	0	10.708
Released_N-Glycan_04.3567	Released_N-Glycan_04.3567	1356.48	Released_N-Glycan_04	3567	1	Z		13 2 0 1	1 2 0 0;2 2 0 0;3 2 0 0;4 2 0 0;5 2 0 0;6 2 0 0;7 2 0 0;8 2 0 0;9 2 0 0;10 2 0 0;11 2 0 0;12 2 0 0;1 0 0 0;2 0 0 0;3 0 0 0;4 0 0 0;5 0 0 0;6 0 0 0;7 0 0 0;8 0 0 0;9 0 0 0;10 0 0 0;11 0 0 0;12 0 0 0;1 1 0 0;2 1 0 0;3 1 0 0;4 1 0 0;5 1 0 0;6 1 0 0;7 1 0 0;8 1 0 0;9 1 0 0;10 1 0 0;11 1 0 0;12 1 0 0;0 1 0 0;0 2 0 0;0 1 0 1;0 2 0 1;0 0 0 1;1 0 0 1;2 0 0 1;3 0 0 1;0 0 0 2;1 0 0 2;2 0 0 2;3 0 0 2	2	0.486506	0	0	0	11.6761
Released_N-Glycan_03.1831	Released_N-Glycan_03.1831	869.326	Released_N-Glycan_03	1831	1	Z		7 2 0 1	1 2 0 0;2 2 0 0;3 2 0 0;4 2 0 0;5 2 0 0;6 2 0 0;1 0 0 0;2 0 0 0;3 0 0 0;4 0 0 0;5 0 0 0;6 0 0 0;1 1 0 0;2 1 0 0;3 1 0 0;4 1 0 0;5 1 0 0;6 1 0 0;0 1 0 0;0 2 0 0;0 1 0 1;0 2 0 1;0 0 0 1;1 0 0 1;2 0 0 1;3 0 0 1;0 0 0 2;1 0 0 2;2 0 0 2;3 0 0 2	2	0.486466	0	0	0	7.29699
Released_N-Glycan_02.1935	Released_N-Glycan_02.1935	1274.46	Released_N-Glycan_02	1935	1	Z		12 2 0 1	1 2 0 0;2 2 0 0;3 2 0 0;4 2 0 0;5 2 0 0;6 2 0 0;7 2 0 0;8 2 0 0;9 2 0 0;10 2 0 0;11 2 0 0;1 0 0 0;2 0 0 0;3 0 0 0;4 0 0 0;5 0 0 0;6 0 0 0;7 0 0 0;8 0 0 0;9 0 0 0;10 0 0 0;11 0 0 0;1 1 0 0;2 1 0 0;3 1 0 0;4 1 0 0;5 1 0 0;6 1 0 0;7 1 0 0;8 1 0 0;9 1 0 0;10 1 0 0;11 1 0 0;0 1 0 0;0 2 0 0;0 1 0 1;0 2 0 1;0 0 0 1;1 0 0 1;2 0 0 1;3 0 0 1;0 0 0 2;1 0 0 2;2 0 0 2;3 0 0 2	2	0.486383	0	0	0	10.9436
Released_N-Glycan_01.3979	Released_N-Glycan_01.3979	1283.97	Released_N-Glycan_01	3979	1	Z		11 2 0 2	1 2 0 0;2 2 0 0;3 2 0 0;4 2 0 0;5 2 0 0;6 2 0 0;7 2 0 0;8 2 0 0;9 2 0 0;10 2 0 0;1 0 0 0;2 0 0 0;3 0 0 0;4 0 0 0;5 0 0 0;6 0 0 0;7 0 0 0;8 0 0 0;9 0 0 0;10 0 0 0;1 1 0 0;2 1 0 0;3 1 0 0;4 1 0 0;5 1 0 0;6 1 0 0;7 1 0 0;8 1 0 0;9 1 0 0;10 1 0 0;0 1 0 0;0 2 0 0;0 1 0 1;0 2 0 1;0 0 0 1;1 0 0 1;2 0 0 1;3 0 0 1;0 0 0 2;1 0 0 2;2 0 0 2;3 0 0 2	2	0.486188	0	0	0	10.2099
Released_N-Glycan_04.1957	Released_N-Glycan_04.1957	1193.93	Released_N-Glycan_04	1957	1	Z		11 2 0 1	1 2 0 0;2 2 0 0;3 2 0 0;4 2 0 0;5 2 0 0;6 2 0 0;7 2 0 0;8 2 0 0;9 2 0 0;10 2 0 0;1 0 0 0;2 0 0 0;3 0 0 0;4 0 0 0;5 0 0 0;6 0 0 0;7 0 0 0;8 0 0 0;9 0 0 0;10 0 0 0;1 1 0 0;2 1 0 0;3 1 0 0;4 1 0 0;5 1 0 0;6 1 0 0;7 1 0 0;8 1 0 0;9 1 0 0;10 1 0 0;0 1 0 0;0 2 0 0;0 1 0 1;0 2 0 1;0 0 0 1;1 0 0 1;2 0 0 1;3 0 0 1;0 0 0 2;1 0 0 2;2 0 0 2;3 0 0 2	2	0.486135	0	0	0	10.2088
Released_N-Glycan_03.2413	Released_N-Glycan_03.2413	1193.43	Released_N-Glycan_03	2413	1	Z		11 2 0 1	1 2 0 0;2 2 0 0;3 2 0 0;4 2 0 0;5 2 0 0;6 2 0 0;7 2 0 0;8 2 0 0;9 2 0 0;10 2 0 0;1 0 0 0;2 0 0 0;3 0 0 0;4 0 0 0;5 0 0 0;6 0 0 0;7 0 0 0;8 0 0 0;9 0 0 0;10 0 0 0;1 1 0 0;2 1 0 0;3 1 0 0;4 1 0 0;5 1 0 0;6 1 0 0;7 1 0 0;8 1 0 0;9 1 0 0;10 1 0 0;0 1 0 0;0 2 0 0;0 1 0 1;0 2 0 1;0 0 0 1;1 0 0 1;2 0 0 1;3 0 0 1;0 0 0 2;1 0 0 2;2 0 0 2;3 0 0 2	2	0.485974	0	0	0	10.2054
Released_N-Glycan_02.3668	Released_N-Glycan_02.3668	950.845	Released_N-Glycan_02	3668	1	Z		8 2 0 1	1 2 0 0;2 2 0 0;3 2 0 0;4 2 0 0;5 2 0 0;6 2 0 0;7 2 0 0;1 0 0 0;2 0 0 0;3 0 0 0;4 0 0 0;5 0 0 0;6 0 0 0;7 0 0 0;1 1 0 0;2 1 0 0;3 1 0 0;4 1 0 0;5 1 0 0;6 1 0 0;7 1 0 0;0 1 0 0;0 2 0 0;0 1 0 1;0 2 0 1;0 0 0 1;1 0 0 1;2 0 0 1;3 0 0 1;0 0 0 2;1 0 0 2;2 0 0 2;3 0 0 2	2	0.485907	0	0	0	8.01746
Released_N-Glycan_02.3317	Released_N-Glycan_02.3317	1275.45	Released_N-Glycan_02	3317	1	Z		12 2 0 1	1 2 0 0;2 2 0 0;3 2 0 0;4 2 0 0;5 2 0 0;6 2 0 0;7 2 0 0;8 2 0 0;9 2 0 0;10 2 0 0;11 2 0 0;1 0 0 0;2 0 0 0;3 0 0 0;4 0 0 0;5 0 0 0;6 0 0 0;7 0 0 0;8 0 0 0;9 0 0 0;10 0 0 0;11 0 0 0;1 1 0 0;2 1 0 0;3 1 0 0;4 1 0 0;5 1 0 0;6 1 0 0;7 1 0 0;8 1 0 0;9 1 0 0;10 1 0 0;11 1 0 0;0 1 0 0;0 2 0 0;0 1 0 1;0 2 0 1;0 0 0 1;1 0 0 1;2 0 0 1;3 0 0 1;0 0 0 2;1 0 0 2;2 0 0 2;3 0 0 2	2	0.485813	0	0	0	10.9308
Released_N-Glycan_03.4194	Released_N-Glycan_03.4194	950.845	Released_N-Glycan_03	4194	1	Z		8 2 0 1	1 2 0 0;2 2 0 0;3 2 0 0;4 2 0 0;5 2 0 0;6 2 0 0;7 2 0 0;1 0 0 0;2 0 0 0;3 0 0 0;4 0 0 0;5 0 0 0;6 0 0 0;7 0 0 0;1 1 0 0;2 1 0 0;3 1 0 0;4 1 0 0;5 1 0 0;6 1 0 0;7 1 0 0;0 1 0 0;0 2 0 0;0 1 0 1;0 2 0 1;0 0 0 1;1 0 0 1;2 0 0 1;3 0 0 1;0 0 0 2;1 0 0 2;2 0 0 2;3 0 0 2	2	0.485484	0	0	0	8.01049
Released_N-Glycan_04.1776	Released_N-Glycan_04.1776	1031.38	Released_N-Glycan_04	1776	1	Z		9 2 0 1	1 2 0 0;2 2 0 0;3 2 0 0;4 2 0 0;5 2 0 0;6 2 0 0;7 2 0 0;8 2 0 0;1 0 0 0;2 0 0 0;3 0 0 0;4 0 0 0;5 0 0 0;6 0 0 0;7 0 0 0;8 0 0 0;1 1 0 0;2 1 0 0;3 1 0 0;4 1 0 0;5 1 0 0;6 1 0 0;7 1 0 0;8 1 0 0;0 1 0 0;0 2 0 0;0 1 0 1;0 2 0 1;0 0 0 1;1 0 0 1;2 0 0 1;3 0 0 1;0 0 0 2;1 0 0 2;2 0 0 2;3 0 0 2	2	0.485361	0	0	0	8.73651
Released_N-Glycan_03.3570	Released_N-Glycan_03.3570	1355.98	Released_N-Glycan_03	3570	1	Z		13 2 0 1	1 2 0 0;2 2 0 0;3 2 0 0;4 2 0 0;5 2 0 0;6 2 0 0;7 2 0 0;8 2 0 0;9 2 0 0;10 2 0 0;11 2 0 0;12 2 0 0;1 0 0 0;2 0 0 0;3 0 0 0;4 0 0 0;5 0 0 0;6 0 0 0;7 0 0 0;8 0 0 0;9 0 0 0;10 0 0 0;11 0 0 0;12 0 0 0;1 1 0 0;2 1 0 0;3 1 0 0;4 1 0 0;5 1 0 0;6 1 0 0;7 1 0 0;8 1 0 0;9 1 0 0;10 1 0 0;11 1 0 0;12 1 0 0;0 1 0 0;0 2 0 0;0 1 0 1;0 2 0 1;0 0 0 1;1 0 0 1;2 0 0 1;3 0 0 1;0 0 0 2;1 0 0 2;2 0 0 2;3 0 0 2	2	0.48531	0	0	0	11.6474
Released_N-Glycan_03.3512	Released_N-Glycan_03.3512	1283.46	Released_N-Glycan_03	3512	1	Z		11 2 0 2	1 2 0 0;2 2 0 0;3 2 0 0;4 2 0 0;5 2 0 0;6 2 0 0;7 2 0 0;8 2 0 0;9 2 0 0;10 2 0 0;1 0 0 0;2 0 0 0;3 0 0 0;4 0 0 0;5 0 0 0;6 0 0 0;7 0 0 0;8 0 0 0;9 0 0 0;10 0 0 0;1 1 0 0;2 1 0 0;3 1 0 0;4 1 0 0;5 1 0 0;6 1 0 0;7 1 0 0;8 1 0 0;9 1 0 0;10 1 0 0;0 1 0 0;0 2 0 0;0 1 0 1;0 2 0 1;0 0 0 1;1 0 0 1;2 0 0 1;3 0 0 1;0 0 0 2;1 0 0 2;2 0 0 2;3 0 0 2	2	0.484698	0	0	0	10.1787
Released_N-Glycan_01.3334	Released_N-Glycan_01.3334	1356.48	Released_N-Glycan_01	3334	1	Z		13 2 0 1	1 2 0 0;2 2 0 0;3 2 0 0;4 2 0 0;5 2 0 0;6 2 0 0;7 2 0 0;8 2 0 0;9 2 0 0;10 2 0 0;11 2 0 0;12 2 0 0;1 0 0 0;2 0 0 0;3 0 0 0;4 0 0 0;5 0 0 0;6 0 0 0;7 0 0 0;8 0 0 0;9 0 0 0;10 0 0 0;11 0 0 0;12 0 0 0;1 1 0 0;2 1 0 0;3 1 0 0;4 1 0 0;5 1 0 0;6 1 0 0;7 1 0 0;8 1 0 0;9 1 0 0;10 1 0 0;11 1 0 0;12 1 0 0;0 1 0 0;0 2 0 0;0 1 0 1;0 2 0 1;0 0 0 1;1 0 0 1;2 0 0 1;3 0 0 1;0 0 0 2;1 0 0 2;2 0 0 2;3 0 0 2	2	0.484563	0	0	0	11.6295
Released_N-Glycan_02.1778	Released_N-Glycan_02.1778	869.326	Released_N-Glycan_02	1778	1	Z		7 2 0 1	1 2 0 0;2 2 0 0;3 2 0 0;4 2 0 0;5 2 0 0;6 2 0 0;1 0 0 0;2 0 0 0;3 0 0 0;4 0 0 0;5 0 0 0;6 0 0 0;1 1 0 0;2 1 0 0;3 1 0 0;4 1 0 0;5 1 0 0;6 1 0 0;0 1 0 0;0 2 0 0;0 1 0 1;0 2 0 1;0 0 0 1;1 0 0 1;2 0 0 1;3 0 0 1;0 0 0 2;1 0 0 2;2 0 0 2;3 0 0 2	2	0.484559	0	0	0	7.26839
Released_N-Glycan_04.3873	Released_N-Glycan_04.3873	1428.99	Released_N-Glycan_04	3873	1	Z		15 2 0 0	1 2 0 0;2 2 0 0;3 2 0 0;4 2 0 0;5 2 0 0;6 2 0 0;7 2 0 0;8 2 0 0;9 2 0 0;10 2 0 0;11 2 0 0;12 2 0 0;13 2 0 0;14 2 0 0;1 0 0 0;2 0 0 0;3 0 0 0;4 0 0 0;5 0 0 0;6 0 0 0;7 0 0 0;8 0 0 0;9 0 0 0;10 0 0 0;11 0 0 0;12 0 0 0;13 0 0 0;14 0 0 0;1 1 0 0;2 1 0 0;3 1 0 0;4 1 0 0;5 1 0 0;6 1 0 0;7 1 0 0;8 1 0 0;9 1 0 0;10 1 0 0;11 1 0 0;12 1 0 0;13 1 0 0;14 1 0 0;0 1 0 0;0 2 0 0	2	0.484235	0	0	0	10.6532
Released_N-Glycan_01.1700	Released_N-Glycan_01.1700	1112.41	Released_N-Glycan_01	1700	1	Z		10 2 0 1	1 2 0 0;2 2 0 0;3 2 0 0;4 2 0 0;5 2 0 0;6 2 0 0;7 2 0 0;8 2 0 0;9 2 0 0;1 0 0 0;2 0 0 0;3 0 0 0;4 0 0 0;5 0 0 0;6 0 0 0;7 0 0 0;8 0 0 0;9 0 0 0;1 1 0 0;2 1 0 0;3 1 0 0;4 1 0 0;5 1 0 0;6 1 0 0;7 1 0 0;8 1 0 0;9 1 0 0;0 1 0 0;0 2 0 0;0 1 0 1;0 2 0 1;0 0 0 1;1 0 0 1;2 0 0 1;3 0 0 1;0 0 0 2;1 0 0 2;2 0 0 2;3 0 0 2	2	0.484192	0	0	0	9.44174
Released_N-Glycan_02.3941	Released_N-Glycan_02.3941	1356.48	Released_N-Glycan_02	3941	1	Z		13 2 0 1	1 2 0 0;2 2 0 0;3 2 0 0;4 2 0 0;5 2 0 0;6 2 0 0;7 2 0 0;8 2 0 0;9 2 0 0;10 2 0 0;11 2 0 0;12 2 0 0;1 0 0 0;2 0 0 0;3 0 0 0;4 0 0 0;5 0 0 0;6 0 0 0;7 0 0 0;8 0 0 0;9 0 0 0;10 0 0 0;11 0 0 0;12 0 0 0;1 1 0 0;2 1 0 0;3 1 0 0;4 1 0 0;5 1 0 0;6 1 0 0;7 1 0 0;8 1 0 0;9 1 0 0;10 1 0 0;11 1 0 0;12 1 0 0;0 1 0 0;0 2 0 0;0 1 0 1;0 2 0 1;0 0 0 1;1 0 0 1;2 0 0 1;3 0 0 1;0 0 0 2;1 0 0 2;2 0 0 2;3 0 0 2	2	0.484061	0	0	0	11.6175
Released_N-Glycan_02.1599	Released_N-Glycan_02.1599	950.353	Released_N-Glycan_02	1599	1	Z		8 2 0 1	1 2 0 0;2 2 0 0;3 2 0 0;4 2 0 0;5 2 0 0;6 2 0 0;7 2 0 0;1 0 0 0;2 0 0 0;3 0 0 0;4 0 0 0;5 0 0 0;6 0 0 0;7 0 0 0;1 1 0 0;2 1 0 0;3 1 0 0;4 1 0 0;5 1 0 0;6 1 0 0;7 1 0 0;0 1 0 0;0 2 0 0;0 1 0 1;0 2 0 1;0 0 0 1;1 0 0 1;2 0 0 1;3 0 0 1;0 0 0 2;1 0 0 2;2 0 0 2;3 0 0 2	2	0.483858	0	0	0	7.98366
Released_N-Glycan_04.3822	Released_N-Glycan_04.3822	1364.99	Released_N-Glycan_04	3822	1	Z		12 2 0 2	1 2 0 0;2 2 0 0;3 2 0 0;4 2 0 0;5 2 0 0;6 2 0 0;7 2 0 0;8 2 0 0;9 2 0 0;10 2 0 0;11 2 0 0;1 0 0 0;2 0 0 0;3 0 0 0;4 0 0 0;5 0 0 0;6 0 0 0;7 0 0 0;8 0 0 0;9 0 0 0;10 0 0 0;11 0 0 0;1 1 0 0;2 1 0 0;3 1 0 0;4 1 0 0;5 1 0 0;6 1 0 0;7 1 0 0;8 1 0 0;9 1 0 0;10 1 0 0;11 1 0 0;0 1 0 0;0 2 0 0;0 1 0 1;0 2 0 1;0 0 0 1;1 0 0 1;2 0 0 1;3 0 0 1;0 0 0 2;1 0 0 2;2 0 0 2;3 0 0 2	2	0.483832	0	0	0	10.8862
Released_N-Glycan_04.3759	Released_N-Glycan_04.3759	1275.45	Released_N-Glycan_04	3759	1	Z		12 2 0 1	1 2 0 0;2 2 0 0;3 2 0 0;4 2 0 0;5 2 0 0;6 2 0 0;7 2 0 0;8 2 0 0;9 2 0 0;10 2 0 0;11 2 0 0;1 0 0 0;2 0 0 0;3 0 0 0;4 0 0 0;5 0 0 0;6 0 0 0;7 0 0 0;8 0 0 0;9 0 0 0;10 0 0 0;11 0 0 0;1 1 0 0;2 1 0 0;3 1 0 0;4 1 0 0;5 1 0 0;6 1 0 0;7 1 0 0;8 1 0 0;9 1 0 0;10 1 0 0;11 1 0 0;0 1 0 0;0 2 0 0;0 1 0 1;0 2 0 1;0 0 0 1;1 0 0 1;2 0 0 1;3 0 0 1;0 0 0 2;1 0 0 2;2 0 0 2;3 0 0 2	2	0.483723	0	0	0	10.8838
Released_N-Glycan_01.2402	Released_N-Glycan_01.2402	1266.45	Released_N-Glycan_01	2402	1	Z		13 2 0 0	1 2 0 0;2 2 0 0;3 2 0 0;4 2 0 0;5 2 0 0;6 2 0 0;7 2 0 0;8 2 0 0;9 2 0 0;10 2 0 0;11 2 0 0;12 2 0 0;1 0 0 0;2 0 0 0;3 0 0 0;4 0 0 0;5 0 0 0;6 0 0 0;7 0 0 0;8 0 0 0;9 0 0 0;10 0 0 0;11 0 0 0;12 0 0 0;1 1 0 0;2 1 0 0;3 1 0 0;4 1 0 0;5 1 0 0;6 1 0 0;7 1 0 0;8 1 0 0;9 1 0 0;10 1 0 0;11 1 0 0;12 1 0 0;0 1 0 0;0 2 0 0	2	0.483485	0	0	0	9.18621
Released_N-Glycan_04.3350	Released_N-Glycan_04.3350	1121.41	Released_N-Glycan_04	3350	1	Z		9 2 0 2	1 2 0 0;2 2 0 0;3 2 0 0;4 2 0 0;5 2 0 0;6 2 0 0;7 2 0 0;8 2 0 0;1 0 0 0;2 0 0 0;3 0 0 0;4 0 0 0;5 0 0 0;6 0 0 0;7 0 0 0;8 0 0 0;1 1 0 0;2 1 0 0;3 1 0 0;4 1 0 0;5 1 0 0;6 1 0 0;7 1 0 0;8 1 0 0;0 1 0 0;0 2 0 0;0 1 0 1;0 2 0 1;0 0 0 1;1 0 0 1;2 0 0 1;3 0 0 1;0 0 0 2;1 0 0 2;2 0 0 2;3 0 0 2	2	0.483481	0	0	0	8.70265
Released_N-Glycan_02.2426	Released_N-Glycan_02.2426	1112.91	Released_N-Glycan_02	2426	1	Z		10 2 0 1	1 2 0 0;2 2 0 0;3 2 0 0;4 2 0 0;5 2 0 0;6 2 0 0;7 2 0 0;8 2 0 0;9 2 0 0;1 0 0 0;2 0 0 0;3 0 0 0;4 0 0 0;5 0 0 0;6 0 0 0;7 0 0 0;8 0 0 0;9 0 0 0;1 1 0 0;2 1 0 0;3 1 0 0;4 1 0 0;5 1 0 0;6 1 0 0;7 1 0 0;8 1 0 0;9 1 0 0;0 1 0 0;0 2 0 0;0 1 0 1;0 2 0 1;0 0 0 1;1 0 0 1;2 0 0 1;3 0 0 1;0 0 0 2;1 0 0 2;2 0 0 2;3 0 0 2	2	0.483434	0	0	0	9.42696
Released_N-Glycan_01.3335	Released_N-Glycan_01.3335	1274.95	Released_N-Glycan_01	3335	1	Z		12 2 0 1	1 2 0 0;2 2 0 0;3 2 0 0;4 2 0 0;5 2 0 0;6 2 0 0;7 2 0 0;8 2 0 0;9 2 0 0;10 2 0 0;11 2 0 0;1 0 0 0;2 0 0 0;3 0 0 0;4 0 0 0;5 0 0 0;6 0 0 0;7 0 0 0;8 0 0 0;9 0 0 0;10 0 0 0;11 0 0 0;1 1 0 0;2 1 0 0;3 1 0 0;4 1 0 0;5 1 0 0;6 1 0 0;7 1 0 0;8 1 0 0;9 1 0 0;10 1 0 0;11 1 0 0;0 1 0 0;0 2 0 0;0 1 0 1;0 2 0 1;0 0 0 1;1 0 0 1;2 0 0 1;3 0 0 1;0 0 0 2;1 0 0 2;2 0 0 2;3 0 0 2	2	0.483253	0	0	0	10.8732
Released_N-Glycan_01.1943	Released_N-Glycan_01.1943	1103.89	Released_N-Glycan_01	1943	1	Z		11 2 0 0	1 2 0 0;2 2 0 0;3 2 0 0;4 2 0 0;5 2 0 0;6 2 0 0;7 2 0 0;8 2 0 0;9 2 0 0;10 2 0 0;1 0 0 0;2 0 0 0;3 0 0 0;4 0 0 0;5 0 0 0;6 0 0 0;7 0 0 0;8 0 0 0;9 0 0 0;10 0 0 0;1 1 0 0;2 1 0 0;3 1 0 0;4 1 0 0;5 1 0 0;6 1 0 0;7 1 0 0;8 1 0 0;9 1 0 0;10 1 0 0;0 1 0 0;0 2 0 0	2	0.483128	0	0	0	7.73005
Released_N-Glycan_03.2500	Released_N-Glycan_03.2500	1274.96	Released_N-Glycan_03	2500	1	Z		12 2 0 1	1 2 0 0;2 2 0 0;3 2 0 0;4 2 0 0;5 2 0 0;6 2 0 0;7 2 0 0;8 2 0 0;9 2 0 0;10 2 0 0;11 2 0 0;1 0 0 0;2 0 0 0;3 0 0 0;4 0 0 0;5 0 0 0;6 0 0 0;7 0 0 0;8 0 0 0;9 0 0 0;10 0 0 0;11 0 0 0;1 1 0 0;2 1 0 0;3 1 0 0;4 1 0 0;5 1 0 0;6 1 0 0;7 1 0 0;8 1 0 0;9 1 0 0;10 1 0 0;11 1 0 0;0 1 0 0;0 2 0 0;0 1 0 1;0 2 0 1;0 0 0 1;1 0 0 1;2 0 0 1;3 0 0 1;0 0 0 2;1 0 0 2;2 0 0 2;3 0 0 2	2	0.483091	0	0	0	10.8696
Released_N-Glycan_01.2143	Released_N-Glycan_01.2143	1193.43	Released_N-Glycan_01	2143	1	Z		11 2 0 1	1 2 0 0;2 2 0 0;3 2 0 0;4 2 0 0;5 2 0 0;6 2 0 0;7 2 0 0;8 2 0 0;9 2 0 0;10 2 0 0;1 0 0 0;2 0 0 0;3 0 0 0;4 0 0 0;5 0 0 0;6 0 0 0;7 0 0 0;8 0 0 0;9 0 0 0;10 0 0 0;1 1 0 0;2 1 0 0;3 1 0 0;4 1 0 0;5 1 0 0;6 1 0 0;7 1 0 0;8 1 0 0;9 1 0 0;10 1 0 0;0 1 0 0;0 2 0 0;0 1 0 1;0 2 0 1;0 0 0 1;1 0 0 1;2 0 0 1;3 0 0 1;0 0 0 2;1 0 0 2;2 0 0 2;3 0 0 2	2	0.482837	0	0	0	10.1396
Released_N-Glycan_03.3899	Released_N-Glycan_03.3899	1356.48	Released_N-Glycan_03	3899	1	Z		13 2 0 1	1 2 0 0;2 2 0 0;3 2 0 0;4 2 0 0;5 2 0 0;6 2 0 0;7 2 0 0;8 2 0 0;9 2 0 0;10 2 0 0;11 2 0 0;12 2 0 0;1 0 0 0;2 0 0 0;3 0 0 0;4 0 0 0;5 0 0 0;6 0 0 0;7 0 0 0;8 0 0 0;9 0 0 0;10 0 0 0;11 0 0 0;12 0 0 0;1 1 0 0;2 1 0 0;3 1 0 0;4 1 0 0;5 1 0 0;6 1 0 0;7 1 0 0;8 1 0 0;9 1 0 0;10 1 0 0;11 1 0 0;12 1 0 0;0 1 0 0;0 2 0 0;0 1 0 1;0 2 0 1;0 0 0 1;1 0 0 1;2 0 0 1;3 0 0 1;0 0 0 2;1 0 0 2;2 0 0 2;3 0 0 2	2	0.482708	0	0	0	11.585
Released_N-Glycan_03.3856	Released_N-Glycan_03.3856	1283.97	Released_N-Glycan_03	3856	1	Z		11 2 0 2	1 2 0 0;2 2 0 0;3 2 0 0;4 2 0 0;5 2 0 0;6 2 0 0;7 2 0 0;8 2 0 0;9 2 0 0;10 2 0 0;1 0 0 0;2 0 0 0;3 0 0 0;4 0 0 0;5 0 0 0;6 0 0 0;7 0 0 0;8 0 0 0;9 0 0 0;10 0 0 0;1 1 0 0;2 1 0 0;3 1 0 0;4 1 0 0;5 1 0 0;6 1 0 0;7 1 0 0;8 1 0 0;9 1 0 0;10 1 0 0;0 1 0 0;0 2 0 0;0 1 0 1;0 2 0 1;0 0 0 1;1 0 0 1;2 0 0 1;3 0 0 1;0 0 0 2;1 0 0 2;2 0 0 2;3 0 0 2	2	0.482701	0	0	0	10.1367
Released_N-Glycan_03.2364	Released_N-Glycan_03.2364	1193.43	Released_N-Glycan_03	2364	1	Z		11 2 0 1	1 2 0 0;2 2 0 0;3 2 0 0;4 2 0 0;5 2 0 0;6 2 0 0;7 2 0 0;8 2 0 0;9 2 0 0;10 2 0 0;1 0 0 0;2 0 0 0;3 0 0 0;4 0 0 0;5 0 0 0;6 0 0 0;7 0 0 0;8 0 0 0;9 0 0 0;10 0 0 0;1 1 0 0;2 1 0 0;3 1 0 0;4 1 0 0;5 1 0 0;6 1 0 0;7 1 0 0;8 1 0 0;9 1 0 0;10 1 0 0;0 1 0 0;0 2 0 0;0 1 0 1;0 2 0 1;0 0 0 1;1 0 0 1;2 0 0 1;3 0 0 1;0 0 0 2;1 0 0 2;2 0 0 2;3 0 0 2	2	0.48259	0	0	0	10.1344
Released_N-Glycan_03.3925	Released_N-Glycan_03.3925	1364.99	Released_N-Glycan_03	3925	1	Z		12 2 0 2	1 2 0 0;2 2 0 0;3 2 0 0;4 2 0 0;5 2 0 0;6 2 0 0;7 2 0 0;8 2 0 0;9 2 0 0;10 2 0 0;11 2 0 0;1 0 0 0;2 0 0 0;3 0 0 0;4 0 0 0;5 0 0 0;6 0 0 0;7 0 0 0;8 0 0 0;9 0 0 0;10 0 0 0;11 0 0 0;1 1 0 0;2 1 0 0;3 1 0 0;4 1 0 0;5 1 0 0;6 1 0 0;7 1 0 0;8 1 0 0;9 1 0 0;10 1 0 0;11 1 0 0;0 1 0 0;0 2 0 0;0 1 0 1;0 2 0 1;0 0 0 1;1 0 0 1;2 0 0 1;3 0 0 1;0 0 0 2;1 0 0 2;2 0 0 2;3 0 0 2	2	0.482422	0	0	0	10.8545
Released_N-Glycan_02.3982	Released_N-Glycan_02.3982	1428.49	Released_N-Glycan_02	3982	1	Z		15 2 0 0	1 2 0 0;2 2 0 0;3 2 0 0;4 2 0 0;5 2 0 0;6 2 0 0;7 2 0 0;8 2 0 0;9 2 0 0;10 2 0 0;11 2 0 0;12 2 0 0;13 2 0 0;14 2 0 0;1 0 0 0;2 0 0 0;3 0 0 0;4 0 0 0;5 0 0 0;6 0 0 0;7 0 0 0;8 0 0 0;9 0 0 0;10 0 0 0;11 0 0 0;12 0 0 0;13 0 0 0;14 0 0 0;1 1 0 0;2 1 0 0;3 1 0 0;4 1 0 0;5 1 0 0;6 1 0 0;7 1 0 0;8 1 0 0;9 1 0 0;10 1 0 0;11 1 0 0;12 1 0 0;13 1 0 0;14 1 0 0;0 1 0 0;0 2 0 0	2	0.482352	0	0	0	10.6118
Released_N-Glycan_04.3727	Released_N-Glycan_04.3727	1347.46	Released_N-Glycan_04	3727	1	Z		14 2 0 0	1 2 0 0;2 2 0 0;3 2 0 0;4 2 0 0;5 2 0 0;6 2 0 0;7 2 0 0;8 2 0 0;9 2 0 0;10 2 0 0;11 2 0 0;12 2 0 0;13 2 0 0;1 0 0 0;2 0 0 0;3 0 0 0;4 0 0 0;5 0 0 0;6 0 0 0;7 0 0 0;8 0 0 0;9 0 0 0;10 0 0 0;11 0 0 0;12 0 0 0;13 0 0 0;1 1 0 0;2 1 0 0;3 1 0 0;4 1 0 0;5 1 0 0;6 1 0 0;7 1 0 0;8 1 0 0;9 1 0 0;10 1 0 0;11 1 0 0;12 1 0 0;13 1 0 0;0 1 0 0;0 2 0 0	2	0.482321	0	0	0	9.88759
[truncated: 1,659 more rows]
