# Supplementary material for: Precise, fast and comprehensive analysis of intact glycopeptides and modified glycans with pGlyco3
Source: Nat Methods. 2021 Nov 25;18(12):1515–23. doi: 10.1038/s41592-021-01306-0 (PMC8648562; doi:10.1038/s41592-021-01306-0)
Supplement: Supplementary file 3 — All additional data files. [file 41592_2021_1306_MOESM3_ESM.zip › Supplementary Data/Result Files for Figures/Fig.4/Fig.4c/Budding-Yeast-N-GP.xlsx]

## Sheet: Budding-Yeast-N-GP
GlySpec	PepSpec	RawName	Scan	RT	PrecursorMH	PrecursorMZ	Charge	Rank	Peptide	Mod	PeptideMH	Glycan(H,N,F,pH,aH)	GlycanComposition	PlausibleStruct	GlyID	GlyFrag	GlyMass	GlySite	TotalScore	PepScore	GlyScore	CoreMatched	MassDeviation	PPM	GlyIonRatio	byIonRatio	czIonRatio	GlyDecoy	PepDecoy	IsSmallGlycan	GlycanPEP	GlycanFDR	PeptidePEP	PeptideFDR	TotalFDR	Proteins	Genes	ProSites	MonoArea	IsotopeArea
Model-BuddingYeast-S-1803-3.6915.6915.3.0.dta	Model-BuddingYeast-S-1803-3.6915.6915.3.0.dta	Model-BuddingYeast-S-1803-3	6915	2075.49	2724.09	908.701	3	1	HIJVSK		697.399	10 2 0 0 0	H(10)N(2)	(N(N(H(H(H(H(H(H)))))(H(H(H(H)))))))	4977	0 1 0 0 0;0 2 0 0 0;1 2 0 0 0;2 2 0 0 0;3 2 0 0 0;4 2 0 0 0;5 2 0 0 0;6 2 0 0 0;7 2 0 0 0;8 2 0 0 0;9 2 0 0 0;	2026.69	3	52.5539	26.4422	101.047	7	0.00219	0.80318	1	1	0	0	0	0	0	0	-1	0	0	sp|P34231|YKS7_YEAST	YKL187C	61	54218900	216704000
Model-BuddingYeast-S-1803-3.6935.6935.2.0.dta	Model-BuddingYeast-S-1803-3.6935.6935.2.0.dta	Model-BuddingYeast-S-1803-3	6935	2081.15	2724.09	1362.55	2	1	HIJVSK		697.399	10 2 0 0 0	H(10)N(2)	(N(N(H(H(H(H(H(H)))))(H(H(H(H)))))))	4977	0 1 0 0 0;0 2 0 0 0;1 2 0 0 0;2 2 0 0 0;3 2 0 0 0;4 2 0 0 0;5 2 0 0 0;6 2 0 0 0;7 2 0 0 0;8 2 0 0 0;9 2 0 0 0;	2026.69	3	37.7663	18.3262	73.8692	7	0.00129	0.47279	1	0.8	0	0	0	0	0	0	-1	0	0	sp|P34231|YKS7_YEAST	YKL187C	61	11906600	47185900
Model-BuddingYeast-S-1803-3.6971.6971.3.0.dta	Model-BuddingYeast-S-1803-3.6971.6971.3.0.dta	Model-BuddingYeast-S-1803-3	6971	2090.74	2724.09	908.701	3	1	HIJVSK		697.399	10 2 0 0 0	H(10)N(2)	(N(N(H(H(H(H(H(H)))))(H(H(H(H)))))))	4977	0 1 0 0 0;0 2 0 0 0;1 2 0 0 0;2 2 0 0 0;3 2 0 0 0;4 2 0 0 0;5 2 0 0 0;6 2 0 0 0;7 2 0 0 0;8 2 0 0 0;9 2 0 0 0;	2026.69	3	54.3917	26.6777	105.861	7	0.00219	0.80538	0.92308	1	0	0	0	0	0	0	-1	0	0	sp|P34231|YKS7_YEAST	YKL187C	61	76254600	304099000
Model-BuddingYeast-S-1803-3.6994.6994.2.0.dta	Model-BuddingYeast-S-1803-3.6994.6994.2.0.dta	Model-BuddingYeast-S-1803-3	6994	2096.46	2724.09	1362.55	2	1	HIJVSK		697.399	10 2 0 0 0	H(10)N(2)	(N(N(H(H(H(H(H(H)))))(H(H(H(H)))))))	4977	0 1 0 0 0;0 2 0 0 0;1 2 0 0 0;2 2 0 0 0;3 2 0 0 0;4 2 0 0 0;5 2 0 0 0;6 2 0 0 0;7 2 0 0 0;8 2 0 0 0;9 2 0 0 0;	2026.69	3	44.4616	25.7815	79.1532	7	0.00143	0.52345	1	1	0	0	0	0	0	0	-1	0	0	sp|P34231|YKS7_YEAST	YKL187C	61	11906600	47185900
Model-BuddingYeast-S-1803-3.7032.7032.3.0.dta	Model-BuddingYeast-S-1803-3.7032.7032.3.0.dta	Model-BuddingYeast-S-1803-3	7032	2106.16	2724.09	908.701	3	1	HIJVSK		697.399	10 2 0 0 0	H(10)N(2)	(N(N(H(H(H(H(H(H)))))(H(H(H(H)))))))	4977	0 1 0 0 0;0 2 0 0 0;1 2 0 0 0;2 2 0 0 0;3 2 0 0 0;4 2 0 0 0;5 2 0 0 0;6 2 0 0 0;7 2 0 0 0;8 2 0 0 0;9 2 0 0 0;	2026.69	3	57.4786	28.0259	112.176	7	0.00206	0.75472	1	1	0	0	0	0	0	0	-1	0	0	sp|P34231|YKS7_YEAST	YKL187C	61	76666600	305646000
Model-BuddingYeast-S-1803-3.7053.7053.2.0.dta	Model-BuddingYeast-S-1803-3.7053.7053.2.0.dta	Model-BuddingYeast-S-1803-3	7053	2111.75	2724.09	1362.55	2	1	HIJVSK		697.399	10 2 0 0 0	H(10)N(2)	(N(N(H(H(H(H(H(H)))))(H(H(H(H)))))))	4977	0 1 0 0 0;0 2 0 0 0;1 2 0 0 0;2 2 0 0 0;3 2 0 0 0;4 2 0 0 0;5 2 0 0 0;6 2 0 0 0;7 2 0 0 0;8 2 0 0 0;9 2 0 0 0;	2026.69	3	35.5254	13.3805	76.6517	7	0.00143	0.52566	1	0.7	0	0	0	0	0	0	-1	0.00207039	0.00207039	sp|P34231|YKS7_YEAST	YKL187C	61	11906600	47185900
Model-BuddingYeast-S-1803-3.7092.7092.3.0.dta	Model-BuddingYeast-S-1803-3.7092.7092.3.0.dta	Model-BuddingYeast-S-1803-3	7092	2121.81	2724.09	908.701	3	1	HIJVSK		697.399	10 2 0 0 0	H(10)N(2)	(N(N(H(H(H(H(H(H)))))(H(H(H(H)))))))	4977	0 1 0 0 0;0 2 0 0 0;1 2 0 0 0;2 2 0 0 0;3 2 0 0 0;4 2 0 0 0;5 2 0 0 0;6 2 0 0 0;7 2 0 0 0;8 2 0 0 0;9 2 0 0 0;	2026.69	3	46.0951	16.5179	101.024	7	0.0018	0.66111	1	0.8	0	0	0	0	0	0	-1	0	0	sp|P34231|YKS7_YEAST	YKL187C	61	54218900	216704000
Model-BuddingYeast-S-1803-3.7138.7138.2.0.dta	Model-BuddingYeast-S-1803-3.7138.7138.2.0.dta	Model-BuddingYeast-S-1803-3	7138	2133.17	2562.03	1281.52	2	1	HIJVSK		697.399	9 2 0 0 0	H(9)N(2)	(N(N(H(H(H(H(H(H)))))(H(H(H))))))	4992	0 1 0 0 0;0 2 0 0 0;1 2 0 0 0;2 2 0 0 0;3 2 0 0 0;4 2 0 0 0;5 2 0 0 0;6 2 0 0 0;7 2 0 0 0;8 2 0 0 0;	1864.63	3	27.7649	9.41025	61.852	7	0.00034	0.13324	1	0.7	0	0	0	0	0	0	-1	0.00742115	0.00742115	sp|P34231|YKS7_YEAST	YKL187C	61	31993700	116364000
Model-BuddingYeast-S-1803-3.7159.7159.3.0.dta	Model-BuddingYeast-S-1803-3.7159.7159.3.0.dta	Model-BuddingYeast-S-1803-3	7159	2138.12	2724.09	908.701	3	1	HIJVSK		697.399	10 2 0 0 0	H(10)N(2)	(N(N(H(H(H(H(H(H)))))(H(H(H(H)))))))	4977	0 1 0 0 0;0 2 0 0 0;1 2 0 0 0;2 2 0 0 0;3 2 0 0 0;4 2 0 0 0;5 2 0 0 0;6 2 0 0 0;7 2 0 0 0;8 2 0 0 0;9 2 0 0 0;	2026.69	3	35.371	11.3949	79.8982	7	0.00182	0.66662	1	0.7	0	0	0	0	0	0	-1	0.00360774	0.00360774	sp|P34231|YKS7_YEAST	YKL187C	61	54218900	216704000
Model-BuddingYeast-S-1803-3.7164.7164.3.2.dta	Model-BuddingYeast-S-1803-3.7164.7164.3.2.dta	Model-BuddingYeast-S-1803-3	7164	2139.2	2399.98	800.666	3	1	HIJVSK		697.399	8 2 0 0 0	H(8)N(2)	(N(N(H(H(H(H(H(H)))))(H(H)))))	5011	0 1 0 0 0;0 2 0 0 0;1 2 0 0 0;2 2 0 0 0;3 2 0 0 0;4 2 0 0 0;5 2 0 0 0;6 2 0 0 0;7 2 0 0 0;	1702.58	3	40.1705	18.9431	79.5927	7	0.00169	0.70242	1	0.9	0	0	0	0	0	0	-1	0	0	sp|P34231|YKS7_YEAST	YKL187C	61	37272800	124723000
Model-BuddingYeast-S-1803-3.7165.7165.2.0.dta	Model-BuddingYeast-S-1803-3.7165.7165.2.0.dta	Model-BuddingYeast-S-1803-3	7165	2139.48	2399.98	1200.49	2	1	HIJVSK		697.399	8 2 0 0 0	H(8)N(2)	(N(N(H(H(H(H(H(H)))))(H(H)))))	5011	0 1 0 0 0;0 2 0 0 0;1 2 0 0 0;2 2 0 0 0;3 2 0 0 0;4 2 0 0 0;5 2 0 0 0;6 2 0 0 0;7 2 0 0 0;	1702.58	3	34.0484	13.7988	71.655	7	0.00064	0.26617	1	0.9	0	0	0	0	0	0	-1	0.00174886	0.00174886	sp|P34231|YKS7_YEAST	YKL187C	61	21970700	72743200
Model-BuddingYeast-S-1803-3.7206.7206.3.0.dta	Model-BuddingYeast-S-1803-3.7206.7206.3.0.dta	Model-BuddingYeast-S-1803-3	7206	2149.8	2562.03	854.683	3	1	HIJVSK		697.399	9 2 0 0 0	H(9)N(2)	(N(N(H(H(H(H(H(H)))))(H(H(H))))))	4992	0 1 0 0 0;0 2 0 0 0;1 2 0 0 0;2 2 0 0 0;3 2 0 0 0;4 2 0 0 0;5 2 0 0 0;6 2 0 0 0;7 2 0 0 0;8 2 0 0 0;	1864.63	3	50.1534	23.2658	100.087	7	0.00144	0.5622	1	1	0	0	0	0	0	0	-1	0	0	sp|P34231|YKS7_YEAST	YKL187C	61	79930600	290434000
Model-BuddingYeast-S-1803-3.7207.7207.2.0.dta	Model-BuddingYeast-S-1803-3.7207.7207.2.0.dta	Model-BuddingYeast-S-1803-3	7207	2150.07	2562.03	1281.52	2	1	HIJVSK		697.399	9 2 0 0 0	H(9)N(2)	(N(N(H(H(H(H(H(H)))))(H(H(H))))))	4992	0 1 0 0 0;0 2 0 0 0;1 2 0 0 0;2 2 0 0 0;3 2 0 0 0;4 2 0 0 0;5 2 0 0 0;6 2 0 0 0;7 2 0 0 0;8 2 0 0 0;	1864.63	3	48.1001	30.7479	80.3256	7	0.00078	0.30576	1	1.2	0	0	0	0	0	0	-1	0	0	sp|P34231|YKS7_YEAST	YKL187C	61	31993700	116364000
Model-BuddingYeast-S-1803-3.7226.7226.2.0.dta	Model-BuddingYeast-S-1803-3.7226.7226.2.0.dta	Model-BuddingYeast-S-1803-3	7226	2154.74	2399.98	1200.49	2	1	HIJVSK		697.399	8 2 0 0 0	H(8)N(2)	(N(N(H(H(H(H(H(H)))))(H(H)))))	5011	0 1 0 0 0;0 2 0 0 0;1 2 0 0 0;2 2 0 0 0;3 2 0 0 0;4 2 0 0 0;5 2 0 0 0;6 2 0 0 0;7 2 0 0 0;	1702.58	3	46.1942	31.098	74.23	7	0.00046	0.19283	1	1.2	0	0	0	0	0	0	-1	0	0	sp|P34231|YKS7_YEAST	YKL187C	61	21970700	72743200
Model-BuddingYeast-S-1803-3.7229.7229.3.0.dta	Model-BuddingYeast-S-1803-3.7229.7229.3.0.dta	Model-BuddingYeast-S-1803-3	7229	2155.59	2399.98	800.665	3	1	HIJVSK		697.399	8 2 0 0 0	H(8)N(2)	(N(N(H(H(H(H(H(H)))))(H(H)))))	5011	0 1 0 0 0;0 2 0 0 0;1 2 0 0 0;2 2 0 0 0;3 2 0 0 0;4 2 0 0 0;5 2 0 0 0;6 2 0 0 0;7 2 0 0 0;	1702.58	3	45.1803	22.291	87.6891	7	0.00129	0.53617	1	0.8	0	0	0	0	0	0	-1	0	0	sp|P34231|YKS7_YEAST	YKL187C	61	37272800	124723000
Model-BuddingYeast-S-1803-3.7244.7244.2.0.dta	Model-BuddingYeast-S-1803-3.7244.7244.2.0.dta	Model-BuddingYeast-S-1803-3	7244	2159.18	2724.09	1362.55	2	1	HIJVSK		697.399	10 2 0 0 0	H(10)N(2)	(N(N(H(H(H(H(H(H)))))(H(H(H(H)))))))	4977	0 1 0 0 0;0 2 0 0 0;1 2 0 0 0;2 2 0 0 0;3 2 0 0 0;4 2 0 0 0;5 2 0 0 0;6 2 0 0 0;7 2 0 0 0;8 2 0 0 0;9 2 0 0 0;	2026.69	3	26.3492	9.70489	57.2601	7	0.00088	0.32229	0.92308	0.7	0	0	0	0	1.19514e-303	3.84998e-306	-1	0.00690304	0.00690304	sp|P34231|YKS7_YEAST	YKL187C	61	6272500	23116800
Model-BuddingYeast-S-1803-3.7269.7269.3.0.dta	Model-BuddingYeast-S-1803-3.7269.7269.3.0.dta	Model-BuddingYeast-S-1803-3	7269	2165.17	2562.03	854.683	3	1	HIJVSK		697.399	9 2 0 0 0	H(9)N(2)	(N(N(H(H(H(H(H(H)))))(H(H(H))))))	4992	0 1 0 0 0;0 2 0 0 0;1 2 0 0 0;2 2 0 0 0;3 2 0 0 0;4 2 0 0 0;5 2 0 0 0;6 2 0 0 0;7 2 0 0 0;8 2 0 0 0;	1864.63	3	60.0761	35.3364	106.021	7	0.00135	0.5259	1	1.2	0	0	0	0	0	0	-1	0	0	sp|P34231|YKS7_YEAST	YKL187C	61	79930600	290434000
Model-BuddingYeast-S-1803-3.7270.7270.2.0.dta	Model-BuddingYeast-S-1803-3.7270.7270.2.0.dta	Model-BuddingYeast-S-1803-3	7270	2165.45	2562.03	1281.52	2	1	HIJVSK		697.399	9 2 0 0 0	H(9)N(2)	(N(N(H(H(H(H(H(H)))))(H(H(H))))))	4992	0 1 0 0 0;0 2 0 0 0;1 2 0 0 0;2 2 0 0 0;3 2 0 0 0;4 2 0 0 0;5 2 0 0 0;6 2 0 0 0;7 2 0 0 0;8 2 0 0 0;	1864.63	3	47.9263	29.8042	81.5818	7	0.00044	0.17071	1	1.2	0	0	0	0	0	0	-1	0	0	sp|P34231|YKS7_YEAST	YKL187C	61	31993700	116364000
Model-BuddingYeast-S-1803-3.7288.7288.3.0.dta	Model-BuddingYeast-S-1803-3.7288.7288.3.0.dta	Model-BuddingYeast-S-1803-3	7288	2169.59	2724.09	908.701	3	1	HIJVSK		697.399	10 2 0 0 0	H(10)N(2)	(N(N(H(H(H(H(H(H)))))(H(H(H(H)))))))	4977	0 1 0 0 0;0 2 0 0 0;1 2 0 0 0;2 2 0 0 0;3 2 0 0 0;4 2 0 0 0;5 2 0 0 0;6 2 0 0 0;7 2 0 0 0;8 2 0 0 0;9 2 0 0 0;	2026.69	3	49.6405	20.6737	103.436	7	0.00136	0.50033	1	0.9	0	0	0	0	0	0	-1	0	0	sp|P34231|YKS7_YEAST	YKL187C	61	23245200	92014200
Model-BuddingYeast-S-1803-3.7294.7294.2.0.dta	Model-BuddingYeast-S-1803-3.7294.7294.2.0.dta	Model-BuddingYeast-S-1803-3	7294	2171.48	2399.98	1200.49	2	1	HIJVSK		697.399	8 2 0 0 0	H(8)N(2)	(N(N(H(H(H(H(H(H)))))(H(H)))))	5011	0 1 0 0 0;0 2 0 0 0;1 2 0 0 0;2 2 0 0 0;3 2 0 0 0;4 2 0 0 0;5 2 0 0 0;6 2 0 0 0;7 2 0 0 0;	1702.58	3	47.6814	33.2208	74.5369	7	0.00028	0.11533	1	1.4	0	0	0	0	0	0	-1	0	0	sp|P34231|YKS7_YEAST	YKL187C	61	21970700	72743200
Model-BuddingYeast-S-1803-3.7299.7299.3.0.dta	Model-BuddingYeast-S-1803-3.7299.7299.3.0.dta	Model-BuddingYeast-S-1803-3	7299	2172.72	2399.98	800.665	3	1	HIJVSK		697.399	8 2 0 0 0	H(8)N(2)	(N(N(H(H(H(H(H(H)))))(H(H)))))	5011	0 1 0 0 0;0 2 0 0 0;1 2 0 0 0;2 2 0 0 0;3 2 0 0 0;4 2 0 0 0;5 2 0 0 0;6 2 0 0 0;7 2 0 0 0;	1702.58	3	49.3614	28.6133	87.8936	7	0.00087	0.36367	1	1	0	0	0	0	0	0	-1	0	0	sp|P34231|YKS7_YEAST	YKL187C	61	37272800	124723000
Model-BuddingYeast-S-1803-3.7308.7308.2.0.dta	Model-BuddingYeast-S-1803-3.7308.7308.2.0.dta	Model-BuddingYeast-S-1803-3	7308	2174.91	2724.09	1362.55	2	1	HIJVSK		697.399	10 2 0 0 0	H(10)N(2)	(N(N(H(H(H(H(H(H)))))(H(H(H(H)))))))	4977	0 1 0 0 0;0 2 0 0 0;1 2 0 0 0;2 2 0 0 0;3 2 0 0 0;4 2 0 0 0;5 2 0 0 0;6 2 0 0 0;7 2 0 0 0;8 2 0 0 0;9 2 0 0 0;	2026.69	3	28.5064	9.13053	64.4903	7	-3e-05	-0.01251	1	0.7	0	0	0	0	0	0	-1	0.00921942	0.00921942	sp|P34231|YKS7_YEAST	YKL187C	61	6272500	23116800
Model-BuddingYeast-S-1803-3.7331.7331.3.0.dta	Model-BuddingYeast-S-1803-3.7331.7331.3.0.dta	Model-BuddingYeast-S-1803-3	7331	2180.44	2562.03	854.683	3	1	HIJVSK		697.399	9 2 0 0 0	H(9)N(2)	(N(N(H(H(H(H(H(H)))))(H(H(H))))))	4992	0 1 0 0 0;0 2 0 0 0;1 2 0 0 0;2 2 0 0 0;3 2 0 0 0;4 2 0 0 0;5 2 0 0 0;6 2 0 0 0;7 2 0 0 0;8 2 0 0 0;	1864.63	3	65.1409	37.491	116.491	7	0.001	0.3889	1	1.2	0	0	0	0	0	0	-1	0	0	sp|P34231|YKS7_YEAST	YKL187C	61	79930600	290434000
Model-BuddingYeast-S-1803-3.7332.7332.2.0.dta	Model-BuddingYeast-S-1803-3.7332.7332.2.0.dta	Model-BuddingYeast-S-1803-3	7332	2180.72	2562.03	1281.52	2	1	HIJVSK		697.399	9 2 0 0 0	H(9)N(2)	(N(N(H(H(H(H(H(H)))))(H(H(H))))))	4992	0 1 0 0 0;0 2 0 0 0;1 2 0 0 0;2 2 0 0 0;3 2 0 0 0;4 2 0 0 0;5 2 0 0 0;6 2 0 0 0;7 2 0 0 0;8 2 0 0 0;	1864.63	3	53.6606	36.2599	85.9762	7	0.00013	0.05205	1	1.4	0	0	0	0	0	0	-1	0	0	sp|P34231|YKS7_YEAST	YKL187C	61	31993700	116364000
Model-BuddingYeast-S-1803-3.7351.7351.3.0.dta	Model-BuddingYeast-S-1803-3.7351.7351.3.0.dta	Model-BuddingYeast-S-1803-3	7351	2185.44	2724.09	908.701	3	1	HIJVSK		697.399	10 2 0 0 0	H(10)N(2)	(N(N(H(H(H(H(H(H)))))(H(H(H(H)))))))	4977	0 1 0 0 0;0 2 0 0 0;1 2 0 0 0;2 2 0 0 0;3 2 0 0 0;4 2 0 0 0;5 2 0 0 0;6 2 0 0 0;7 2 0 0 0;8 2 0 0 0;9 2 0 0 0;	2026.69	3	49.0738	20.9962	101.218	7	0.00145	0.53116	1	0.9	0	0	0	0	0	0	-1	0	0	sp|P34231|YKS7_YEAST	YKL187C	61	23245200	92014200
Model-BuddingYeast-S-1803-3.7355.7355.2.0.dta	Model-BuddingYeast-S-1803-3.7355.7355.2.0.dta	Model-BuddingYeast-S-1803-3	7355	2186.62	2399.98	1200.49	2	1	HIJVSK		697.399	8 2 0 0 0	H(8)N(2)	(N(N(H(H(H(H(H(H)))))(H(H)))))	5011	0 1 0 0 0;0 2 0 0 0;1 2 0 0 0;2 2 0 0 0;3 2 0 0 0;4 2 0 0 0;5 2 0 0 0;6 2 0 0 0;7 2 0 0 0;	1702.58	3	37.6361	17.9343	74.2251	7	-0.0002	-0.08217	1	0.9	0	0	0	0	0	0	-1	0	0	sp|P34231|YKS7_YEAST	YKL187C	61	21970700	72743200
Model-BuddingYeast-S-1803-3.7362.7362.3.0.dta	Model-BuddingYeast-S-1803-3.7362.7362.3.0.dta	Model-BuddingYeast-S-1803-3	7362	2188.31	2399.98	800.665	3	1	HIJVSK		697.399	8 2 0 0 0	H(8)N(2)	(N(N(H(H(H(H(H(H)))))(H(H)))))	5011	0 1 0 0 0;0 2 0 0 0;1 2 0 0 0;2 2 0 0 0;3 2 0 0 0;4 2 0 0 0;5 2 0 0 0;6 2 0 0 0;7 2 0 0 0;	1702.58	3	45.852	26.2547	82.2469	7	0.00085	0.35617	1	1	0	0	0	0	0	0	-1	0	0	sp|P34231|YKS7_YEAST	YKL187C	61	37272800	124723000
Model-BuddingYeast-S-1803-3.7393.7393.3.0.dta	Model-BuddingYeast-S-1803-3.7393.7393.3.0.dta	Model-BuddingYeast-S-1803-3	7393	2196.09	2562.03	854.683	3	1	HIJVSK		697.399	9 2 0 0 0	H(9)N(2)	(N(N(H(H(H(H(H(H)))))(H(H(H))))))	4992	0 1 0 0 0;0 2 0 0 0;1 2 0 0 0;2 2 0 0 0;3 2 0 0 0;4 2 0 0 0;5 2 0 0 0;6 2 0 0 0;7 2 0 0 0;8 2 0 0 0;	1864.63	3	62.3246	41.114	101.716	7	0.00101	0.39358	1	1.4	0	0	0	0	0	0	-1	0	0	sp|P34231|YKS7_YEAST	YKL187C	61	79930600	290434000
Model-BuddingYeast-S-1803-3.7394.7394.2.0.dta	Model-BuddingYeast-S-1803-3.7394.7394.2.0.dta	Model-BuddingYeast-S-1803-3	7394	2196.37	2562.03	1281.52	2	1	HIJVSK		697.399	9 2 0 0 0	H(9)N(2)	(N(N(H(H(H(H(H(H)))))(H(H(H))))))	4992	0 1 0 0 0;0 2 0 0 0;1 2 0 0 0;2 2 0 0 0;3 2 0 0 0;4 2 0 0 0;5 2 0 0 0;6 2 0 0 0;7 2 0 0 0;8 2 0 0 0;	1864.63	3	44.3822	25.2556	79.9031	7	0.00049	0.19179	1	1	0	0	0	0	0	0	-1	0	0	sp|P34231|YKS7_YEAST	YKL187C	61	31993700	116364000
Model-BuddingYeast-S-1803-3.7415.7415.3.0.dta	Model-BuddingYeast-S-1803-3.7415.7415.3.0.dta	Model-BuddingYeast-S-1803-3	7415	2201.66	2724.09	908.701	3	1	HIJVSK		697.399	10 2 0 0 0	H(10)N(2)	(N(N(H(H(H(H(H(H)))))(H(H(H(H)))))))	4977	0 1 0 0 0;0 2 0 0 0;1 2 0 0 0;2 2 0 0 0;3 2 0 0 0;4 2 0 0 0;5 2 0 0 0;6 2 0 0 0;7 2 0 0 0;8 2 0 0 0;9 2 0 0 0;	2026.69	3	40.3272	13.7981	89.5954	7	0.00154	0.5642	1	0.8	0	0	0	0	0	0	-1	0.00174886	0.00174886	sp|P34231|YKS7_YEAST	YKL187C	61	23245200	92014200
Model-BuddingYeast-S-1803-3.7440.7440.3.0.dta	Model-BuddingYeast-S-1803-3.7440.7440.3.0.dta	Model-BuddingYeast-S-1803-3	7440	2208.18	2886.14	962.718	3	1	HIJVSK		697.399	11 2 0 0 0	H(11)N(2)	(N(N(H(H(H(H(H(H(H))))))(H(H(H(H)))))))	4699	0 1 0 0 0;0 2 0 0 0;1 2 0 0 0;2 2 0 0 0;3 2 0 0 0;4 2 0 0 0;5 2 0 0 0;6 2 0 0 0;7 2 0 0 0;8 2 0 0 0;9 2 0 0 0;10 2 0 0 0;	2188.74	3	45.9379	16.0109	101.517	7	0.00172	0.59613	1	0.8	0	0	0	0	0	0	-1	0.000732332	0.000732332	sp|P34231|YKS7_YEAST	YKL187C	61	15547600	67209700
Model-BuddingYeast-S-1803-3.7498.7498.3.0.dta	Model-BuddingYeast-S-1803-3.7498.7498.3.0.dta	Model-BuddingYeast-S-1803-3	7498	2223.45	2886.14	962.718	3	1	HIJVSK		697.399	11 2 0 0 0	H(11)N(2)	(N(N(H(H(H(H(H(H(H))))))(H(H(H(H)))))))	4699	0 1 0 0 0;0 2 0 0 0;1 2 0 0 0;2 2 0 0 0;3 2 0 0 0;4 2 0 0 0;5 2 0 0 0;6 2 0 0 0;7 2 0 0 0;8 2 0 0 0;9 2 0 0 0;10 2 0 0 0;	2188.74	3	38.9157	9.97834	92.6564	7	0.00159	0.54935	1	0.7	0	0	0	0	0	0	-1	0.00690304	0.00690304	sp|P34231|YKS7_YEAST	YKL187C	61	15547600	67209700
Model-BuddingYeast-S-1803-3.7646.7646.3.0.dta	Model-BuddingYeast-S-1803-3.7646.7646.3.0.dta	Model-BuddingYeast-S-1803-3	7646	2264.7	2724.09	908.701	3	1	LHJVSK		697.399	10 2 0 0 0	H(10)N(2)	(N(N(H(H(H(H(H(H)))))(H(H(H(H)))))))	4977	0 1 0 0 0;0 2 0 0 0;1 2 0 0 0;2 2 0 0 0;3 2 0 0 0;4 2 0 0 0;5 2 0 0 0;6 2 0 0 0;7 2 0 0 0;8 2 0 0 0;9 2 0 0 0;	2026.69	3	43.1002	16.9011	91.7558	7	0.00212	0.77895	1	0.7	0	0	0	0	0	0	-1	0	0	sp|Q12219|YORA4_YEAST	YOR114W	47	75020700	299305000
Model-BuddingYeast-S-1803-3.7678.7678.3.0.dta	Model-BuddingYeast-S-1803-3.7678.7678.3.0.dta	Model-BuddingYeast-S-1803-3	7678	2273.41	2562.04	854.683	3	1	HIJVSK		697.399	9 2 0 0 0	H(9)N(2)	(N(N(H(H(H(H(H(H)))))(H(H(H))))))	4992	0 1 0 0 0;0 2 0 0 0;1 2 0 0 0;2 2 0 0 0;3 2 0 0 0;4 2 0 0 0;5 2 0 0 0;6 2 0 0 0;7 2 0 0 0;8 2 0 0 0;	1864.63	3	36.4615	14.2686	77.6768	7	0.00177	0.68983	1	0.8	0	0	0	0	0	0	-1	0.00174886	0.00174886	sp|P34231|YKS7_YEAST	YKL187C	61	28714700	105656000
Model-BuddingYeast-S-1803-3.7684.7684.2.0.dta	Model-BuddingYeast-S-1803-3.7684.7684.2.0.dta	Model-BuddingYeast-S-1803-3	7684	2274.94	2724.09	1362.55	2	1	HIJVSK		697.399	10 2 0 0 0	H(10)N(2)	(N(N(H(H(H(H(H(H)))))(H(H(H(H)))))))	4977	0 1 0 0 0;0 2 0 0 0;1 2 0 0 0;2 2 0 0 0;3 2 0 0 0;4 2 0 0 0;5 2 0 0 0;6 2 0 0 0;7 2 0 0 0;8 2 0 0 0;9 2 0 0 0;	2026.69	3	30.6628	10.4416	68.2165	7	0.00136	0.49996	1	0.6	0	0	0	0	0	0	-1	0.00511673	0.00511673	sp|P34231|YKS7_YEAST	YKL187C	61	19961300	77329700
Model-BuddingYeast-S-1803-3.7698.7698.3.0.dta	Model-BuddingYeast-S-1803-3.7698.7698.3.0.dta	Model-BuddingYeast-S-1803-3	7698	2280.15	2724.09	908.701	3	1	HIJVSK		697.399	10 2 0 0 0	H(10)N(2)	(N(N(H(H(H(H(H(H)))))(H(H(H(H)))))))	4977	0 1 0 0 0;0 2 0 0 0;1 2 0 0 0;2 2 0 0 0;3 2 0 0 0;4 2 0 0 0;5 2 0 0 0;6 2 0 0 0;7 2 0 0 0;8 2 0 0 0;9 2 0 0 0;	2026.69	3	50.364	22.5097	102.093	7	0.0023	0.84503	1	0.9	0	0	0	0	0	0	-1	0	0	sp|P34231|YKS7_YEAST	YKL187C	61	75020700	299305000
Model-BuddingYeast-S-1803-3.7728.7728.3.0.dta	Model-BuddingYeast-S-1803-3.7728.7728.3.0.dta	Model-BuddingYeast-S-1803-3	7728	2288.84	2562.04	854.683	3	1	HIJVSK		697.399	9 2 0 0 0	H(9)N(2)	(N(N(H(H(H(H(H(H)))))(H(H(H))))))	4992	0 1 0 0 0;0 2 0 0 0;1 2 0 0 0;2 2 0 0 0;3 2 0 0 0;4 2 0 0 0;5 2 0 0 0;6 2 0 0 0;7 2 0 0 0;8 2 0 0 0;	1864.63	3	37.6969	15.0769	79.7055	7	0.00187	0.73081	1	0.7	0	0	0	0	0	0	-1	0.00143164	0.00143164	sp|P34231|YKS7_YEAST	YKL187C	61	28714700	105656000
Model-BuddingYeast-S-1803-3.7729.7729.2.0.dta	Model-BuddingYeast-S-1803-3.7729.7729.2.0.dta	Model-BuddingYeast-S-1803-3	7729	2289.12	2562.03	1281.52	2	1	HIJVSK		697.399	9 2 0 0 0	H(9)N(2)	(N(N(H(H(H(H(H(H)))))(H(H(H))))))	4992	0 1 0 0 0;0 2 0 0 0;1 2 0 0 0;2 2 0 0 0;3 2 0 0 0;4 2 0 0 0;5 2 0 0 0;6 2 0 0 0;7 2 0 0 0;8 2 0 0 0;	1864.63	3	27.7074	10.313	60.0114	7	0.00104	0.40568	1	0.7	0	0	0	0	4.3901e-319	1.3e-321	-1	0.00541057	0.00541057	sp|P34231|YKS7_YEAST	YKL187C	61	10216100	36755700
Model-BuddingYeast-S-1803-3.7735.7735.2.0.dta	Model-BuddingYeast-S-1803-3.7735.7735.2.0.dta	Model-BuddingYeast-S-1803-3	7735	2290.88	2724.09	1362.55	2	1	HIJVSK		697.399	10 2 0 0 0	H(10)N(2)	(N(N(H(H(H(H(H(H)))))(H(H(H(H)))))))	4977	0 1 0 0 0;0 2 0 0 0;1 2 0 0 0;2 2 0 0 0;3 2 0 0 0;4 2 0 0 0;5 2 0 0 0;6 2 0 0 0;7 2 0 0 0;8 2 0 0 0;9 2 0 0 0;	2026.69	3	39.0115	17.644	78.694	7	0.00155	0.56897	1	0.8	0	0	0	0	0	0	-1	0	0	sp|P34231|YKS7_YEAST	YKL187C	61	19961300	77329700
Model-BuddingYeast-S-1803-3.7752.7752.3.0.dta	Model-BuddingYeast-S-1803-3.7752.7752.3.0.dta	Model-BuddingYeast-S-1803-3	7752	2295.34	2724.09	908.701	3	1	HIJVSK		697.399	10 2 0 0 0	H(10)N(2)	(N(N(H(H(H(H(H(H)))))(H(H(H(H)))))))	4977	0 1 0 0 0;0 2 0 0 0;1 2 0 0 0;2 2 0 0 0;3 2 0 0 0;4 2 0 0 0;5 2 0 0 0;6 2 0 0 0;7 2 0 0 0;8 2 0 0 0;9 2 0 0 0;	2026.69	3	58.1121	26.6786	116.489	7	0.00208	0.76353	1	1	0	0	0	0	0	0	-1	0	0	sp|P34231|YKS7_YEAST	YKL187C	61	75020700	299305000
Model-BuddingYeast-S-1803-3.7772.7772.3.0.dta	Model-BuddingYeast-S-1803-3.7772.7772.3.0.dta	Model-BuddingYeast-S-1803-3	7772	2301.38	2886.14	962.718	3	1	HIJVSK		697.399	11 2 0 0 0	H(11)N(2)	(N(N(H(H(H(H(H(H(H))))))(H(H(H(H)))))))	4699	0 1 0 0 0;0 2 0 0 0;1 2 0 0 0;2 2 0 0 0;3 2 0 0 0;4 2 0 0 0;5 2 0 0 0;6 2 0 0 0;7 2 0 0 0;8 2 0 0 0;9 2 0 0 0;10 2 0 0 0;	2188.74	3	35.4301	10.8595	81.0612	7	0.00153	0.53168	0.92857	0.7	0	0	0	0	0	0	-1	0.00449583	0.00449583	sp|P34231|YKS7_YEAST	YKL187C	61	17576100	73036700
Model-BuddingYeast-S-1803-3.7783.7783.3.0.dta	Model-BuddingYeast-S-1803-3.7783.7783.3.0.dta	Model-BuddingYeast-S-1803-3	7783	2304.1	2562.03	854.683	3	1	HIJVSK		697.399	9 2 0 0 0	H(9)N(2)	(N(N(H(H(H(H(H(H)))))(H(H(H))))))	4992	0 1 0 0 0;0 2 0 0 0;1 2 0 0 0;2 2 0 0 0;3 2 0 0 0;4 2 0 0 0;5 2 0 0 0;6 2 0 0 0;7 2 0 0 0;8 2 0 0 0;	1864.63	3	36.2672	12.2339	80.9004	7	0.00155	0.60318	1	0.7	0	0	0	0	0	0	-1	0.00298706	0.00298706	sp|P34231|YKS7_YEAST	YKL187C	61	28714700	105656000
Model-BuddingYeast-S-1803-3.7784.7784.2.0.dta	Model-BuddingYeast-S-1803-3.7784.7784.2.0.dta	Model-BuddingYeast-S-1803-3	7784	2304.38	2562.03	1281.52	2	1	HIJVSK		697.399	9 2 0 0 0	H(9)N(2)	(N(N(H(H(H(H(H(H)))))(H(H(H))))))	4992	0 1 0 0 0;0 2 0 0 0;1 2 0 0 0;2 2 0 0 0;3 2 0 0 0;4 2 0 0 0;5 2 0 0 0;6 2 0 0 0;7 2 0 0 0;8 2 0 0 0;	1864.63	3	30.3265	11.0372	66.1493	7	0.0016	0.62426	1	0.7	0	0	0	0	0	0	-1	0.00449583	0.00449583	sp|P34231|YKS7_YEAST	YKL187C	61	10216100	36755700
Model-BuddingYeast-S-1803-3.7793.7793.2.0.dta	Model-BuddingYeast-S-1803-3.7793.7793.2.0.dta	Model-BuddingYeast-S-1803-3	7793	2306.84	2724.09	1362.55	2	1	HIJVSK		697.399	10 2 0 0 0	H(10)N(2)	(N(N(H(H(H(H(H(H)))))(H(H(H(H)))))))	4977	0 1 0 0 0;0 2 0 0 0;1 2 0 0 0;2 2 0 0 0;3 2 0 0 0;4 2 0 0 0;5 2 0 0 0;6 2 0 0 0;7 2 0 0 0;8 2 0 0 0;9 2 0 0 0;	2026.69	3	43.4081	23.2293	80.8829	7	0.00126	0.46105	1	1	0	0	0	0	0	0	-1	0	0	sp|P34231|YKS7_YEAST	YKL187C	61	19961300	77329700
Model-BuddingYeast-S-1803-3.7806.7806.3.0.dta	Model-BuddingYeast-S-1803-3.7806.7806.3.0.dta	Model-BuddingYeast-S-1803-3	7806	2310.49	2724.09	908.701	3	1	HIJVSK		697.399	10 2 0 0 0	H(10)N(2)	(N(N(H(H(H(H(H(H)))))(H(H(H(H)))))))	4977	0 1 0 0 0;0 2 0 0 0;1 2 0 0 0;2 2 0 0 0;3 2 0 0 0;4 2 0 0 0;5 2 0 0 0;6 2 0 0 0;7 2 0 0 0;8 2 0 0 0;9 2 0 0 0;	2026.69	3	58.7808	32.146	108.246	7	0.00222	0.81419	1	1.2	0	0	0	0	0	0	-1	0	0	sp|P34231|YKS7_YEAST	YKL187C	61	75020700	299305000
Model-BuddingYeast-S-1803-3.7831.7831.3.0.dta	Model-BuddingYeast-S-1803-3.7831.7831.3.0.dta	Model-BuddingYeast-S-1803-3	7831	2317.21	2886.14	962.719	3	1	HIJVSK		697.399	11 2 0 0 0	H(11)N(2)	(N(N(H(H(H(H(H(H(H))))))(H(H(H(H)))))))	4699	0 1 0 0 0;0 2 0 0 0;1 2 0 0 0;2 2 0 0 0;3 2 0 0 0;4 2 0 0 0;5 2 0 0 0;6 2 0 0 0;7 2 0 0 0;8 2 0 0 0;9 2 0 0 0;10 2 0 0 0;	2188.74	3	39.9474	11.283	93.1811	7	0.00223	0.77387	1	0.7	0	0	0	0	0	0	-1	0.00360774	0.00360774	sp|P34231|YKS7_YEAST	YKL187C	61	17576100	73036700
Model-BuddingYeast-S-1803-3.7840.7840.3.1.dta	Model-BuddingYeast-S-1803-3.7840.7840.3.1.dta	Model-BuddingYeast-S-1803-3	7840	2319.41	2562.03	854.683	3	1	HIJVSK		697.399	9 2 0 0 0	H(9)N(2)	(N(N(H(H(H(H(H(H)))))(H(H(H))))))	4992	0 1 0 0 0;0 2 0 0 0;1 2 0 0 0;2 2 0 0 0;3 2 0 0 0;4 2 0 0 0;5 2 0 0 0;6 2 0 0 0;7 2 0 0 0;8 2 0 0 0;	1864.63	3	40.7029	19.4324	80.2051	7	0.00164	0.63948	1	0.9	0	0	0	0	0	0	-1	0	0	sp|P34231|YKS7_YEAST	YKL187C	61	28714700	105656000
Model-BuddingYeast-S-1803-3.7850.7850.2.0.dta	Model-BuddingYeast-S-1803-3.7850.7850.2.0.dta	Model-BuddingYeast-S-1803-3	7850	2321.96	2724.09	1362.55	2	1	HIJVSK		697.399	10 2 0 0 0	H(10)N(2)	(N(N(H(H(H(H(H(H)))))(H(H(H(H)))))))	4977	0 1 0 0 0;0 2 0 0 0;1 2 0 0 0;2 2 0 0 0;3 2 0 0 0;4 2 0 0 0;5 2 0 0 0;6 2 0 0 0;7 2 0 0 0;8 2 0 0 0;9 2 0 0 0;	2026.69	3	40.7545	20.3082	78.7262	7	0.00098	0.35899	1	0.9	0	0	0	0	0	0	-1	0	0	sp|P34231|YKS7_YEAST	YKL187C	61	19961300	77329700
Model-BuddingYeast-S-1803-3.7863.7863.3.0.dta	Model-BuddingYeast-S-1803-3.7863.7863.3.0.dta	Model-BuddingYeast-S-1803-3	7863	2325.76	2724.09	908.701	3	1	HIJVSK		697.399	10 2 0 0 0	H(10)N(2)	(N(N(H(H(H(H(H(H)))))(H(H(H(H)))))))	4977	0 1 0 0 0;0 2 0 0 0;1 2 0 0 0;2 2 0 0 0;3 2 0 0 0;4 2 0 0 0;5 2 0 0 0;6 2 0 0 0;7 2 0 0 0;8 2 0 0 0;9 2 0 0 0;	2026.69	3	56.831	28.2573	109.896	7	0.0019	0.69856	1	1	0	0	0	0	0	0	-1	0	0	sp|P34231|YKS7_YEAST	YKL187C	61	75020700	299305000
Model-BuddingYeast-S-1803-3.7888.7888.3.0.dta	Model-BuddingYeast-S-1803-3.7888.7888.3.0.dta	Model-BuddingYeast-S-1803-3	7888	2332.31	2886.14	962.718	3	1	HIJVSK		697.399	11 2 0 0 0	H(11)N(2)	(N(N(H(H(H(H(H(H(H))))))(H(H(H(H)))))))	4699	0 1 0 0 0;0 2 0 0 0;1 2 0 0 0;2 2 0 0 0;3 2 0 0 0;4 2 0 0 0;5 2 0 0 0;6 2 0 0 0;7 2 0 0 0;8 2 0 0 0;9 2 0 0 0;10 2 0 0 0;	2188.74	3	36.6876	11.7736	82.9565	7	0.00138	0.47971	0.92857	0.6	0	0	0	0	0	0	-1	0.00298706	0.00298706	sp|P34231|YKS7_YEAST	YKL187C	61	17576100	73036700
Model-BuddingYeast-S-1803-3.7897.7897.3.1.dta	Model-BuddingYeast-S-1803-3.7897.7897.3.1.dta	Model-BuddingYeast-S-1803-3	7897	2334.59	2562.03	854.683	3	1	HIJVSK		697.399	9 2 0 0 0	H(9)N(2)	(N(N(H(H(H(H(H(H)))))(H(H(H))))))	4992	0 1 0 0 0;0 2 0 0 0;1 2 0 0 0;2 2 0 0 0;3 2 0 0 0;4 2 0 0 0;5 2 0 0 0;6 2 0 0 0;7 2 0 0 0;8 2 0 0 0;	1864.63	3	34.3519	11.5143	76.7646	7	0.0014	0.5458	1	0.6	0	0	0	0	0	0	-1	0.00360774	0.00360774	sp|P34231|YKS7_YEAST	YKL187C	61	28714700	105656000
Model-BuddingYeast-S-1803-3.7908.7908.2.0.dta	Model-BuddingYeast-S-1803-3.7908.7908.2.0.dta	Model-BuddingYeast-S-1803-3	7908	2337.35	2724.09	1362.55	2	1	HIJVSK		697.399	10 2 0 0 0	H(10)N(2)	(N(N(H(H(H(H(H(H)))))(H(H(H(H)))))))	4977	0 1 0 0 0;0 2 0 0 0;1 2 0 0 0;2 2 0 0 0;3 2 0 0 0;4 2 0 0 0;5 2 0 0 0;6 2 0 0 0;7 2 0 0 0;8 2 0 0 0;9 2 0 0 0;	2026.69	3	33.5406	10.9604	75.4753	7	0.00088	0.32302	1	0.7	0	0	0	0	0	0	-1	0.00449583	0.00449583	sp|P34231|YKS7_YEAST	YKL187C	61	19961300	77329700
Model-BuddingYeast-S-1803-3.7926.7926.3.0.dta	Model-BuddingYeast-S-1803-3.7926.7926.3.0.dta	Model-BuddingYeast-S-1803-3	7926	2341.8	2724.09	908.701	3	1	HIJVSK		697.399	10 2 0 0 0	H(10)N(2)	(N(N(H(H(H(H(H(H)))))(H(H(H(H)))))))	4977	0 1 0 0 0;0 2 0 0 0;1 2 0 0 0;2 2 0 0 0;3 2 0 0 0;4 2 0 0 0;5 2 0 0 0;6 2 0 0 0;7 2 0 0 0;8 2 0 0 0;9 2 0 0 0;	2026.69	3	43.1796	13.4492	98.3932	7	0.00206	0.75693	1	0.8	0	0	0	0	0	0	-1	0.00207039	0.00207039	sp|P34231|YKS7_YEAST	YKL187C	61	75020700	299305000
Model-BuddingYeast-S-1803-3.8509.8509.3.0.dta	Model-BuddingYeast-S-1803-3.8509.8509.3.0.dta	Model-BuddingYeast-S-1803-3	8509	2500.88	2439.02	813.677	3	1	FKJVTK		736.435	8 2 0 0 0	H(8)N(2)	(N(N(H(H(H(H(H(H)))))(H(H)))))	5011	0 1 0 0 0;0 2 0 0 0;1 2 0 0 0;2 2 0 0 0;3 2 0 0 0;4 2 0 0 0;5 2 0 0 0;6 2 0 0 0;7 2 0 0 0;	1702.58	3	31.687	10.5139	71.0084	7	0.00096	0.39188	1	0.7	0	0	0	0	0	0	-1	0.00511673	0.00511673	sp|Q75BB5|ERO1_ASHGO;sp|Q03103|ERO1_YEAST	ERO1;ERO1	337;342	24615400	86200100
Model-BuddingYeast-S-1803-3.8563.8563.3.0.dta	Model-BuddingYeast-S-1803-3.8563.8563.3.0.dta	Model-BuddingYeast-S-1803-3	8563	2516.11	2439.02	813.677	3	1	FKJVTK		736.435	8 2 0 0 0	H(8)N(2)	(N(N(H(H(H(H(H(H)))))(H(H)))))	5011	0 1 0 0 0;0 2 0 0 0;1 2 0 0 0;2 2 0 0 0;3 2 0 0 0;4 2 0 0 0;5 2 0 0 0;6 2 0 0 0;7 2 0 0 0;	1702.58	3	34.3099	14.2427	71.5777	7	0.00135	0.55424	1	0.7	0	0	0	0	0	0	-1	0.00174886	0.00174886	sp|Q75BB5|ERO1_ASHGO;sp|Q03103|ERO1_YEAST	ERO1;ERO1	337;342	24615400	86200100
Model-BuddingYeast-S-1803-3.9353.9353.3.0.dta	Model-BuddingYeast-S-1803-3.9353.9353.3.0.dta	Model-BuddingYeast-S-1803-3	9353	2736.88	2966.11	989.374	3	1	HIJVSK		697.399	10 2 0 1 0	H(10)N(2)pH(1)	(N(N(H(H(H(H(H))))(H(pH(H(H(H(H)))))))))	5412	0 1 0 0 0;0 2 0 0 0;1 2 0 0 0;2 2 0 0 0;2 2 0 1 0;3 2 0 0 0;3 2 0 1 0;4 2 0 0 0;4 2 0 1 0;5 2 0 0 0;5 2 0 1 0;6 2 0 0 0;6 2 0 1 0;7 2 0 1 0;8 2 0 1 0;9 2 0 1 0;	2268.71	3	35.4229	10.0765	82.4949	8	0.00182	0.61377	0.94444	0.6	0	0	0	0	0	0	-1	0.00690304	0.00690304	sp|P34231|YKS7_YEAST	YKL187C	61	4244550	19453200
Model-BuddingYeast-S-1803-3.9819.9819.2.0.dta	Model-BuddingYeast-S-1803-3.9819.9819.2.0.dta	Model-BuddingYeast-S-1803-3	9819	2862.15	2438.94	1219.98	2	1	GSAYPJK		736.362	8 2 0 0 0	H(8)N(2)	(N(N(H(H(H(H(H(H)))))(H(H)))))	5011	0 1 0 0 0;0 2 0 0 0;1 2 0 0 0;2 2 0 0 0;3 2 0 0 0;4 2 0 0 0;5 2 0 0 0;6 2 0 0 0;7 2 0 0 0;	1702.58	6	31.4968	14.551	62.9676	7	0.001	0.41198	1	0.83333	0	0	0	0	0	0	-1	0.00143164	0.00143164	sp|P36016|LHS1_YEAST	LHS1	474	8210420	27746300
Model-BuddingYeast-S-1803-3.10675.10675.2.0.dta	Model-BuddingYeast-S-1803-3.10675.10675.2.0.dta	Model-BuddingYeast-S-1803-3	10675	3088.6	2794.08	1397.54	2	1	YIJETK		767.393	10 2 0 0 0	H(10)N(2)	(N(N(H(H(H(H(H(H)))))(H(H(H(H)))))))	4977	0 1 0 0 0;0 2 0 0 0;1 2 0 0 0;2 2 0 0 0;3 2 0 0 0;4 2 0 0 0;5 2 0 0 0;6 2 0 0 0;7 2 0 0 0;8 2 0 0 0;9 2 0 0 0;	2026.69	3	35.5558	11.7922	79.6882	7	0.00102	0.36503	1	0.9	0	0	0	0	0	0	-1	0.00298706	0.00298706	sp|P38836|ECM14_YEAST	ECM14	295	12407900	50784600
Model-BuddingYeast-S-1803-3.10734.10734.2.0.dta	Model-BuddingYeast-S-1803-3.10734.10734.2.0.dta	Model-BuddingYeast-S-1803-3	10734	3104.53	2794.08	1397.54	2	1	YIJETK		767.393	10 2 0 0 0	H(10)N(2)	(N(N(H(H(H(H(H(H)))))(H(H(H(H)))))))	4977	0 1 0 0 0;0 2 0 0 0;1 2 0 0 0;2 2 0 0 0;3 2 0 0 0;4 2 0 0 0;5 2 0 0 0;6 2 0 0 0;7 2 0 0 0;8 2 0 0 0;9 2 0 0 0;	2026.69	3	40.2106	20.6529	76.5322	7	0.00162	0.57834	1	1	0	0	0	0	0	0	-1	0	0	sp|P38836|ECM14_YEAST	ECM14	295	12407900	50784600
Model-BuddingYeast-S-1803-3.10793.10793.2.0.dta	Model-BuddingYeast-S-1803-3.10793.10793.2.0.dta	Model-BuddingYeast-S-1803-3	10793	3119.75	2794.08	1397.54	2	1	YIJETK		767.393	10 2 0 0 0	H(10)N(2)	(N(N(H(H(H(H(H(H)))))(H(H(H(H)))))))	4977	0 1 0 0 0;0 2 0 0 0;1 2 0 0 0;2 2 0 0 0;3 2 0 0 0;4 2 0 0 0;5 2 0 0 0;6 2 0 0 0;7 2 0 0 0;8 2 0 0 0;9 2 0 0 0;	2026.69	3	34.3134	13.53	72.9113	7	0.00142	0.50819	1	0.9	0	0	0	0	0	0	-1	0.00207039	0.00207039	sp|P38836|ECM14_YEAST	ECM14	295	12407900	50784600
Model-BuddingYeast-S-1803-3.11281.11281.2.0.dta	Model-BuddingYeast-S-1803-3.11281.11281.2.0.dta	Model-BuddingYeast-S-1803-3	11281	3252.2	2469.98	1235.49	2	1	YIJETK		767.393	8 2 0 0 0	H(8)N(2)	(N(N(H(H(H(H(H(H)))))(H(H)))))	5011	0 1 0 0 0;0 2 0 0 0;1 2 0 0 0;2 2 0 0 0;3 2 0 0 0;4 2 0 0 0;5 2 0 0 0;6 2 0 0 0;7 2 0 0 0;	1702.58	3	26.5411	10.1595	56.964	7	0.00102	0.4149	1	0.8	0	0	0	0	5.46757e-302	9.21853e-305	-1	0.00633914	0.00633914	sp|P38836|ECM14_YEAST	ECM14	295	4512270	16343100
Model-BuddingYeast-S-1803-3.11340.11340.2.0.dta	Model-BuddingYeast-S-1803-3.11340.11340.2.0.dta	Model-BuddingYeast-S-1803-3	11340	3267.22	2469.98	1235.49	2	1	YIJETK		767.393	8 2 0 0 0	H(8)N(2)	(N(N(H(H(H(H(H(H)))))(H(H)))))	5011	0 1 0 0 0;0 2 0 0 0;1 2 0 0 0;2 2 0 0 0;3 2 0 0 0;4 2 0 0 0;5 2 0 0 0;6 2 0 0 0;7 2 0 0 0;	1702.58	3	34.511	17.0456	66.9466	7	0.00053	0.2149	1	1	0	0	0	0	0	0	-1	0	0	sp|P38836|ECM14_YEAST	ECM14	295	4512270	16343100
Model-BuddingYeast-S-1803-3.12359.12359.3.0.dta	Model-BuddingYeast-S-1803-3.12359.12359.3.0.dta	Model-BuddingYeast-S-1803-3	12359	3524.59	2526.06	842.692	3	1	QLHLAJK		823.478	8 2 0 0 0	H(8)N(2)	(N(N(H(H(H(H(H(H)))))(H(H)))))	5011	0 1 0 0 0;0 2 0 0 0;1 2 0 0 0;2 2 0 0 0;3 2 0 0 0;4 2 0 0 0;5 2 0 0 0;6 2 0 0 0;7 2 0 0 0;	1702.58	6	32.4328	12.2051	69.9985	7	0.00073	0.29089	1	0.58333	0	0	0	0	0	0	-1	0.00298706	0.00298706	sp|Q07830|GPI13_YEAST	GPI13	182	6333860	21867500
Model-BuddingYeast-S-1803-3.12421.12421.3.0.dta	Model-BuddingYeast-S-1803-3.12421.12421.3.0.dta	Model-BuddingYeast-S-1803-3	12421	3541.1	2526.06	842.692	3	1	QLHLAJK		823.478	8 2 0 0 0	H(8)N(2)	(N(N(H(H(H(H(H(H)))))(H(H)))))	5011	0 1 0 0 0;0 2 0 0 0;1 2 0 0 0;2 2 0 0 0;3 2 0 0 0;4 2 0 0 0;5 2 0 0 0;6 2 0 0 0;7 2 0 0 0;	1702.58	6	44.7509	28.434	75.0539	7	0.00108	0.42746	1	0.91667	0	0	0	0	0	0	-1	0	0	sp|Q07830|GPI13_YEAST	GPI13	182	6333860	21867500
Model-BuddingYeast-S-1803-3.12445.12445.3.0.dta	Model-BuddingYeast-S-1803-3.12445.12445.3.0.dta	Model-BuddingYeast-S-1803-3	12445	3547.46	2781.14	927.718	3	1	IKDIJCTSK	6,Carbamidomethyl[C];	1078.56	8 2 0 0 0	H(8)N(2)	(N(N(H(H(H(H(H(H)))))(H(H)))))	5011	0 1 0 0 0;0 2 0 0 0;1 2 0 0 0;2 2 0 0 0;3 2 0 0 0;4 2 0 0 0;5 2 0 0 0;6 2 0 0 0;7 2 0 0 0;	1702.58	5	44.9152	22.3278	86.8632	7	0.0016	0.57487	1	0.6875	0	0	0	0	0	0	-1	0	0	sp|P43611|OSW7_YEAST	OSW7	315	3720930	15376400
Model-BuddingYeast-S-1803-3.12488.12488.3.0.dta	Model-BuddingYeast-S-1803-3.12488.12488.3.0.dta	Model-BuddingYeast-S-1803-3	12488	3558.8	2526.06	842.692	3	1	QLHLAJK		823.478	8 2 0 0 0	H(8)N(2)	(N(N(H(H(H(H(H(H)))))(H(H)))))	5011	0 1 0 0 0;0 2 0 0 0;1 2 0 0 0;2 2 0 0 0;3 2 0 0 0;4 2 0 0 0;5 2 0 0 0;6 2 0 0 0;7 2 0 0 0;	1702.58	6	21.2491	11.2396	39.8383	6	0.00109	0.43221	0.81818	0.58333	0	0	0	0	2.2813e-206	3.47946e-209	-1	0.00392542	0.00392542	sp|Q07830|GPI13_YEAST	GPI13	182	6333860	21867500
Model-BuddingYeast-S-1803-3.12950.12950.3.0.dta	Model-BuddingYeast-S-1803-3.12950.12950.3.0.dta	Model-BuddingYeast-S-1803-3	12950	3679.52	2892.14	964.719	3	1	JNTFQPK		848.426	9 2 0 0 1	H(9)N(2)aH(1)	(N(N(H(H(H(H(H))))(H(H(H(H(aH))))))))	5299	0 1 0 0 0;0 2 0 0 0;1 2 0 0 0;2 2 0 0 0;3 2 0 0 0;4 2 0 0 0;5 2 0 0 0;5 2 0 0 1;6 2 0 0 0;6 2 0 0 1;7 2 0 0 0;7 2 0 0 1;8 2 0 0 0;8 2 0 0 1;9 2 0 0 0;	2043.71	1	27.6492	9.70962	60.9656	7	0.00152	0.52621	0.70588	0.75	0	0	0	0	0	0	-1	0.00690304	0.00690304	sp|P18962|DAP2_YEAST	DAP2	79	3651580	15659800
Model-BuddingYeast-S-1803-3.12963.12963.2.0.dta	Model-BuddingYeast-S-1803-3.12963.12963.2.0.dta	Model-BuddingYeast-S-1803-3	12963	3682.79	2875.11	1438.06	2	1	JNTFQPK		848.426	10 2 0 0 0	H(10)N(2)	(N(N(H(H(H(H(H(H)))))(H(H(H(H)))))))	4977	0 1 0 0 0;0 2 0 0 0;1 2 0 0 0;2 2 0 0 0;3 2 0 0 0;4 2 0 0 0;5 2 0 0 0;6 2 0 0 0;7 2 0 0 0;8 2 0 0 0;9 2 0 0 0;	2026.69	1	32.2212	16.1411	62.0842	7	0.00027	0.09528	1	1	0	0	0	0	0	0	-1	0.000376648	0.000376648	sp|P18962|DAP2_YEAST	DAP2	79	4622530	19342600
Model-BuddingYeast-S-1803-3.13019.13019.3.0.dta	Model-BuddingYeast-S-1803-3.13019.13019.3.0.dta	Model-BuddingYeast-S-1803-3	13019	3697.53	2892.14	964.719	3	1	JNTFQPK		848.426	9 2 0 0 1	H(9)N(2)aH(1)	(N(N(H(H(H(H(H))))(H(H(H(H(aH))))))))	5299	0 1 0 0 0;0 2 0 0 0;1 2 0 0 0;2 2 0 0 0;3 2 0 0 0;4 2 0 0 0;5 2 0 0 0;5 2 0 0 1;6 2 0 0 0;6 2 0 0 1;7 2 0 0 0;7 2 0 0 1;8 2 0 0 0;8 2 0 0 1;9 2 0 0 0;	2043.71	1	35.8451	23.3835	58.9881	7	0.00166	0.57288	0.70588	1.25	0	0	0	0	2.4257123814e-313	9.32395247e-316	-1	0	9.32395247e-316	sp|P18962|DAP2_YEAST	DAP2	79	3651580	15659800
Model-BuddingYeast-S-1803-3.13024.13024.2.0.dta	Model-BuddingYeast-S-1803-3.13024.13024.2.0.dta	Model-BuddingYeast-S-1803-3	13024	3698.84	2875.11	1438.06	2	1	JNTFQPK		848.426	10 2 0 0 0	H(10)N(2)	(N(N(H(H(H(H(H(H)))))(H(H(H(H)))))))	4977	0 1 0 0 0;0 2 0 0 0;1 2 0 0 0;2 2 0 0 0;3 2 0 0 0;4 2 0 0 0;5 2 0 0 0;6 2 0 0 0;7 2 0 0 0;8 2 0 0 0;9 2 0 0 0;	2026.69	1	39.1687	25.5632	64.4359	7	0.00058	0.20171	1	1.16667	0	0	0	0	0	0	-1	0	0	sp|P18962|DAP2_YEAST	DAP2	79	4622530	19342600
Model-BuddingYeast-S-1803-3.13479.13479.2.0.dta	Model-BuddingYeast-S-1803-3.13479.13479.2.0.dta	Model-BuddingYeast-S-1803-3	13479	3817.35	2942.13	1471.57	2	1	LSJYTR		753.389	11 2 0 0 0	H(11)N(2)	(N(N(H(H(H(H(H(H(H))))))(H(H(H(H)))))))	4699	0 1 0 0 0;0 2 0 0 0;1 2 0 0 0;2 2 0 0 0;3 2 0 0 0;4 2 0 0 0;5 2 0 0 0;6 2 0 0 0;7 2 0 0 0;8 2 0 0 0;9 2 0 0 0;10 2 0 0 0;	2188.74	3	39.8209	9.60901	95.9286	7	0.00071	0.24251	1	0.8	0	0	0	0	0	0	-1	0.00714064	0.00714064	sp|P24031|PPA3_YEAST;sp|P00635|PPA5_YEAST	PHO3;PHO5	97;97	25769700	114292000
Model-BuddingYeast-S-1803-3.13542.13542.2.0.dta	Model-BuddingYeast-S-1803-3.13542.13542.2.0.dta	Model-BuddingYeast-S-1803-3	13542	3833.72	2942.13	1471.57	2	1	LSJYTR		753.389	11 2 0 0 0	H(11)N(2)	(N(N(H(H(H(H(H(H(H))))))(H(H(H(H)))))))	4699	0 1 0 0 0;0 2 0 0 0;1 2 0 0 0;2 2 0 0 0;3 2 0 0 0;4 2 0 0 0;5 2 0 0 0;6 2 0 0 0;7 2 0 0 0;8 2 0 0 0;9 2 0 0 0;10 2 0 0 0;	2188.74	3	41.7251	11.4671	97.9185	7	0.00041	0.14054	1	0.8	0	0	0	0	0	0	-1	0.00360774	0.00360774	sp|P24031|PPA3_YEAST;sp|P00635|PPA5_YEAST	PHO3;PHO5	97;97	25769700	114292000
Model-BuddingYeast-S-1803-3.13584.13584.2.0.dta	Model-BuddingYeast-S-1803-3.13584.13584.2.0.dta	Model-BuddingYeast-S-1803-3	13584	3844.77	2551.01	1276.01	2	1	JNTFQPK		848.426	8 2 0 0 0	H(8)N(2)	(N(N(H(H(H(H(H(H)))))(H(H)))))	5011	0 1 0 0 0;0 2 0 0 0;1 2 0 0 0;2 2 0 0 0;3 2 0 0 0;4 2 0 0 0;5 2 0 0 0;6 2 0 0 0;7 2 0 0 0;	1702.58	1	24.033	10.6898	48.8131	7	0.00025	0.09988	1	0.75	0	0	0	0	2.19993e-256	3.82138e-259	-1	0.00449583	0.00449583	sp|P18962|DAP2_YEAST	DAP2	79	1939360	6887290
Model-BuddingYeast-S-1803-3.13627.13627.2.0.dta	Model-BuddingYeast-S-1803-3.13627.13627.2.0.dta	Model-BuddingYeast-S-1803-3	13627	3856.05	2780.08	1390.54	2	1	LSJYTR		753.389	10 2 0 0 0	H(10)N(2)	(N(N(H(H(H(H(H(H)))))(H(H(H(H)))))))	4977	0 1 0 0 0;0 2 0 0 0;1 2 0 0 0;2 2 0 0 0;3 2 0 0 0;4 2 0 0 0;5 2 0 0 0;6 2 0 0 0;7 2 0 0 0;8 2 0 0 0;9 2 0 0 0;	2026.69	3	40.7133	16.8854	84.9652	7	0.00056	0.20249	1	0.9	0	0	0	0	0	0	-1	0	0	sp|P24031|PPA3_YEAST;sp|P00635|PPA5_YEAST	PHO3;PHO5	97;97	18711000	76131800
Model-BuddingYeast-S-1803-3.13655.13655.2.0.dta	Model-BuddingYeast-S-1803-3.13655.13655.2.0.dta	Model-BuddingYeast-S-1803-3	13655	3863.4	2551.01	1276.01	2	1	JNTFQPK		848.426	8 2 0 0 0	H(8)N(2)	(N(N(H(H(H(H(H(H)))))(H(H)))))	5011	0 1 0 0 0;0 2 0 0 0;1 2 0 0 0;2 2 0 0 0;3 2 0 0 0;4 2 0 0 0;5 2 0 0 0;6 2 0 0 0;7 2 0 0 0;	1702.58	1	33.7494	22.9912	53.7291	7	9e-05	0.03402	1	1.16667	0	0	0	0	7.25763e-284	2.79606e-286	-1	0	2.79606e-286	sp|P18962|DAP2_YEAST	DAP2	79	1939360	6887290
Model-BuddingYeast-S-1803-3.13695.13695.2.0.dta	Model-BuddingYeast-S-1803-3.13695.13695.2.0.dta	Model-BuddingYeast-S-1803-3	13695	3873.91	2780.08	1390.54	2	1	LSJYTR		753.389	10 2 0 0 0	H(10)N(2)	(N(N(H(H(H(H(H(H)))))(H(H(H(H)))))))	4977	0 1 0 0 0;0 2 0 0 0;1 2 0 0 0;2 2 0 0 0;3 2 0 0 0;4 2 0 0 0;5 2 0 0 0;6 2 0 0 0;7 2 0 0 0;8 2 0 0 0;9 2 0 0 0;	2026.69	3	39.5483	11.3096	91.9917	7	0.00032	0.11616	1	0.8	0	0	0	0	0	0	-1	0.00360774	0.00360774	sp|P24031|PPA3_YEAST;sp|P00635|PPA5_YEAST	PHO3;PHO5	97;97	18711000	76131800
Model-BuddingYeast-S-1803-3.13771.13771.2.0.dta	Model-BuddingYeast-S-1803-3.13771.13771.2.0.dta	Model-BuddingYeast-S-1803-3	13771	3894.08	2780.08	1390.54	2	1	LSJYTR		753.389	10 2 0 0 0	H(10)N(2)	(N(N(H(H(H(H(H(H)))))(H(H(H(H)))))))	4977	0 1 0 0 0;0 2 0 0 0;1 2 0 0 0;2 2 0 0 0;3 2 0 0 0;4 2 0 0 0;5 2 0 0 0;6 2 0 0 0;7 2 0 0 0;8 2 0 0 0;9 2 0 0 0;	2026.69	3	42.8797	15.7728	93.221	7	0.00013	0.04854	1	0.9	0	0	0	0	0	0	-1	0.000732332	0.000732332	sp|P24031|PPA3_YEAST;sp|P00635|PPA5_YEAST	PHO3;PHO5	97;97	18711000	76131800
Model-BuddingYeast-S-1803-3.15231.15231.3.0.dta	Model-BuddingYeast-S-1803-3.15231.15231.3.0.dta	Model-BuddingYeast-S-1803-3	15231	4271.03	2948.19	983.401	3	1	QJDTHLTVR		1083.55	9 2 0 0 0	H(9)N(2)	(N(N(H(H(H(H(H(H)))))(H(H(H))))))	4992	0 1 0 0 0;0 2 0 0 0;1 2 0 0 0;2 2 0 0 0;3 2 0 0 0;4 2 0 0 0;5 2 0 0 0;6 2 0 0 0;7 2 0 0 0;8 2 0 0 0;	1864.63	2	48.466	15.1861	110.271	7	0.00125	0.42547	1	0.875	0	0	0	0	0	0	-1	0.00109689	0.00109689	sp|P25580|PBN1_YEAST	PBN1	24	11620800	52561500
Model-BuddingYeast-S-1803-3.15297.15297.3.0.dta	Model-BuddingYeast-S-1803-3.15297.15297.3.0.dta	Model-BuddingYeast-S-1803-3	15297	4288.14	2948.19	983.401	3	1	QJDTHLTVR		1083.55	9 2 0 0 0	H(9)N(2)	(N(N(H(H(H(H(H(H)))))(H(H(H))))))	4992	0 1 0 0 0;0 2 0 0 0;1 2 0 0 0;2 2 0 0 0;3 2 0 0 0;4 2 0 0 0;5 2 0 0 0;6 2 0 0 0;7 2 0 0 0;8 2 0 0 0;	1864.63	2	49.014	15.1263	111.948	7	0.00107	0.36136	1	0.875	0	0	0	0	0	0	-1	0.00143164	0.00143164	sp|P25580|PBN1_YEAST	PBN1	24	11620800	52561500
Model-BuddingYeast-S-1803-3.15360.15360.3.0.dta	Model-BuddingYeast-S-1803-3.15360.15360.3.0.dta	Model-BuddingYeast-S-1803-3	15360	4304.71	2948.19	983.401	3	1	QJDTHLTVR		1083.55	9 2 0 0 0	H(9)N(2)	(N(N(H(H(H(H(H(H)))))(H(H(H))))))	4992	0 1 0 0 0;0 2 0 0 0;1 2 0 0 0;2 2 0 0 0;3 2 0 0 0;4 2 0 0 0;5 2 0 0 0;6 2 0 0 0;7 2 0 0 0;8 2 0 0 0;	1864.63	2	41.1425	11.424	96.3338	7	0.00077	0.26266	1	0.75	0	0	0	0	0	0	-1	0.00360774	0.00360774	sp|P25580|PBN1_YEAST	PBN1	24	11620800	52561500
Model-BuddingYeast-S-1803-3.15383.15383.3.0.dta	Model-BuddingYeast-S-1803-3.15383.15383.3.0.dta	Model-BuddingYeast-S-1803-3	15383	4310.65	2786.14	929.384	3	1	QJDTHLTVR		1083.55	8 2 0 0 0	H(8)N(2)	(N(N(H(H(H(H(H(H)))))(H(H)))))	5011	0 1 0 0 0;0 2 0 0 0;1 2 0 0 0;2 2 0 0 0;3 2 0 0 0;4 2 0 0 0;5 2 0 0 0;6 2 0 0 0;7 2 0 0 0;	1702.58	2	41.8299	13.9137	93.6742	7	0.00132	0.4737	1	0.875	0	0	0	0	0	0	-1	0.00174886	0.00174886	sp|P25580|PBN1_YEAST	PBN1	24	12976400	52085800
Model-BuddingYeast-S-1803-3.15445.15445.3.0.dta	Model-BuddingYeast-S-1803-3.15445.15445.3.0.dta	Model-BuddingYeast-S-1803-3	15445	4326.12	2786.14	929.384	3	1	QJDTHLTVR		1083.55	8 2 0 0 0	H(8)N(2)	(N(N(H(H(H(H(H(H)))))(H(H)))))	5011	0 1 0 0 0;0 2 0 0 0;1 2 0 0 0;2 2 0 0 0;3 2 0 0 0;4 2 0 0 0;5 2 0 0 0;6 2 0 0 0;7 2 0 0 0;	1702.58	2	44.0309	14.6698	98.5586	7	0.00086	0.30788	1	0.75	0	0	0	0	0	0	-1	0.00143164	0.00143164	sp|P25580|PBN1_YEAST	PBN1	24	12976400	52085800
Model-BuddingYeast-S-1803-3.15499.15499.3.0.dta	Model-BuddingYeast-S-1803-3.15499.15499.3.0.dta	Model-BuddingYeast-S-1803-3	15499	4339.72	3303.28	1101.77	3	1	GIAVJCSSK	6,Carbamidomethyl[C];	935.461	11 2 0 0 1	H(11)N(2)aH(1)	(N(N(H(H(H(H(H))))(H(H(H(H(aH(H(H))))))))))	5291	0 1 0 0 0;0 2 0 0 0;1 2 0 0 0;2 2 0 0 0;3 2 0 0 0;4 2 0 0 0;5 2 0 0 0;5 2 0 0 1;6 2 0 0 0;6 2 0 0 1;7 2 0 0 0;7 2 0 0 1;8 2 0 0 0;8 2 0 0 1;9 2 0 0 0;9 2 0 0 1;10 2 0 0 1;	2367.82	5	29.3692	13.2623	59.282	7	0.00025	0.07447	0.68421	0.625	0	0	0	0	5.440668827e-315	2.0770594e-317	-1	0.00207039	0.00207039	sp|P40169|YNT4_YEAST	YNL194C	74	3908620	21697400
Model-BuddingYeast-S-1803-3.15531.15531.3.0.dta	Model-BuddingYeast-S-1803-3.15531.15531.3.0.dta	Model-BuddingYeast-S-1803-3	15531	4348.02	3141.23	1047.75	3	1	GIAVJCSSK	6,Carbamidomethyl[C];	935.461	10 2 0 0 1	H(10)N(2)aH(1)	(N(N(H(H(H(H(H))))(H(H(H(H(aH(H)))))))))	5294	0 1 0 0 0;0 2 0 0 0;1 2 0 0 0;2 2 0 0 0;3 2 0 0 0;4 2 0 0 0;5 2 0 0 0;5 2 0 0 1;6 2 0 0 0;6 2 0 0 1;7 2 0 0 0;7 2 0 0 1;8 2 0 0 0;8 2 0 0 1;9 2 0 0 0;9 2 0 0 1;	2205.77	5	30.6797	14.7719	60.2229	7	0.00091	0.29015	0.72222	0.625	0	0	0	0	2.8177e-320	8.4e-323	-1	0.00143164	0.00143164	sp|P40169|YNT4_YEAST	YNL194C	74	7151870	35392500
Model-BuddingYeast-S-1803-3.15562.15562.3.0.dta	Model-BuddingYeast-S-1803-3.15562.15562.3.0.dta	Model-BuddingYeast-S-1803-3	15562	4356.04	3303.28	1101.77	3	1	GIAVJCSSK	6,Carbamidomethyl[C];	935.461	11 2 0 0 1	H(11)N(2)aH(1)	(N(N(H(H(H(H(H))))(H(H(H(H(H(H(aH))))))))))	5281	0 1 0 0 0;0 2 0 0 0;1 2 0 0 0;2 2 0 0 0;3 2 0 0 0;4 2 0 0 0;5 2 0 0 0;6 2 0 0 0;7 2 0 0 0;7 2 0 0 1;8 2 0 0 0;8 2 0 0 1;9 2 0 0 0;9 2 0 0 1;10 2 0 0 0;10 2 0 0 1;11 2 0 0 0;	2367.82	5	28.4777	10.73	61.4378	7	0.0012	0.36328	0.73684	0.5625	0	0	0	0	0	0	-1	0.00449583	0.00449583	sp|P40169|YNT4_YEAST	YNL194C	74	3908620	21697400
Model-BuddingYeast-S-1803-3.15592.15592.3.0.dta	Model-BuddingYeast-S-1803-3.15592.15592.3.0.dta	Model-BuddingYeast-S-1803-3	15592	4363.77	3141.23	1047.75	3	1	GIAVJCSSK	6,Carbamidomethyl[C];	935.461	10 2 0 0 1	H(10)N(2)aH(1)	(N(N(H(H(H(H(H))))(H(H(H(H(H(aH)))))))))	5286	0 1 0 0 0;0 2 0 0 0;1 2 0 0 0;2 2 0 0 0;3 2 0 0 0;4 2 0 0 0;5 2 0 0 0;6 2 0 0 0;6 2 0 0 1;7 2 0 0 0;7 2 0 0 1;8 2 0 0 0;8 2 0 0 1;9 2 0 0 0;9 2 0 0 1;10 2 0 0 0;	2205.77	5	40.077	24.0847	69.7772	7	0.00185	0.58812	0.77778	0.875	0	0	0	0	0	0	-1	0	0	sp|P40169|YNT4_YEAST	YNL194C	74	7557780	37695400
Model-BuddingYeast-S-1803-3.15629.15629.3.0.dta	Model-BuddingYeast-S-1803-3.15629.15629.3.0.dta	Model-BuddingYeast-S-1803-3	15629	4373.39	2979.18	993.731	3	1	GIAVJCSSK	6,Carbamidomethyl[C];	935.461	9 2 0 0 1	H(9)N(2)aH(1)	(N(N(H(H(H(H(H))))(H(H(H(H(aH))))))))	5299	0 1 0 0 0;0 2 0 0 0;1 2 0 0 0;2 2 0 0 0;3 2 0 0 0;4 2 0 0 0;5 2 0 0 0;5 2 0 0 1;6 2 0 0 0;6 2 0 0 1;7 2 0 0 0;7 2 0 0 1;8 2 0 0 0;8 2 0 0 1;9 2 0 0 0;	2043.71	5	34.1583	18.0987	63.9834	7	0.00291	0.97539	0.70588	0.75	0	0	0	0	0	0	-1	0	0	sp|P40169|YNT4_YEAST	YNL194C	74	6687000	29810300
Model-BuddingYeast-S-1803-3.15659.15659.3.0.dta	Model-BuddingYeast-S-1803-3.15659.15659.3.0.dta	Model-BuddingYeast-S-1803-3	15659	4381.25	3141.23	1047.75	3	1	GIAVJCSSK	6,Carbamidomethyl[C];	935.461	10 2 0 0 1	H(10)N(2)aH(1)	(N(N(H(H(H(H(H))))(H(H(H(H(H(aH)))))))))	5286	0 1 0 0 0;0 2 0 0 0;1 2 0 0 0;2 2 0 0 0;3 2 0 0 0;4 2 0 0 0;5 2 0 0 0;6 2 0 0 0;6 2 0 0 1;7 2 0 0 0;7 2 0 0 1;8 2 0 0 0;8 2 0 0 1;9 2 0 0 0;9 2 0 0 1;10 2 0 0 0;	2205.77	5	38.5655	22.8182	67.8103	7	0.00215	0.68363	0.77778	0.8125	0	0	0	0	0	0	-1	0	0	sp|P40169|YNT4_YEAST	YNL194C	74	7557780	37695400
Model-BuddingYeast-S-1803-3.15695.15695.3.0.dta	Model-BuddingYeast-S-1803-3.15695.15695.3.0.dta	Model-BuddingYeast-S-1803-3	15695	4390.41	2979.18	993.73	3	1	GIAVJCSSK	6,Carbamidomethyl[C];	935.461	9 2 0 0 1	H(9)N(2)aH(1)	(N(N(H(H(H(H(H))))(H(H(H(H(aH))))))))	5299	0 1 0 0 0;0 2 0 0 0;1 2 0 0 0;2 2 0 0 0;3 2 0 0 0;4 2 0 0 0;5 2 0 0 0;5 2 0 0 1;6 2 0 0 0;6 2 0 0 1;7 2 0 0 0;7 2 0 0 1;8 2 0 0 0;8 2 0 0 1;9 2 0 0 0;	2043.71	5	40.3568	24.2119	70.3401	7	0.0015	0.50211	0.76471	0.8125	0	0	0	0	0	0	-1	0	0	sp|P40169|YNT4_YEAST	YNL194C	74	6687000	29810300
Model-BuddingYeast-S-1803-3.15699.15699.2.0.dta	Model-BuddingYeast-S-1803-3.15699.15699.2.0.dta	Model-BuddingYeast-S-1803-3	15699	4391.43	2962.15	1481.58	2	1	GIAVJCSSK	6,Carbamidomethyl[C];	935.461	10 2 0 0 0	H(10)N(2)	(N(N(H(H(H(H(H(H)))))(H(H(H(H)))))))	4977	0 1 0 0 0;0 2 0 0 0;1 2 0 0 0;2 2 0 0 0;3 2 0 0 0;4 2 0 0 0;5 2 0 0 0;6 2 0 0 0;7 2 0 0 0;8 2 0 0 0;9 2 0 0 0;	2026.69	5	31.9451	13.4125	66.3628	7	0.00062	0.21097	1	0.625	0	0	0	0	0	0	-1	0.00207039	0.00207039	sp|P40169|YNT4_YEAST	YNL194C	74	4901110	21409400
Model-BuddingYeast-S-1803-3.15760.15760.3.0.dta	Model-BuddingYeast-S-1803-3.15760.15760.3.0.dta	Model-BuddingYeast-S-1803-3	15760	4407.08	2979.18	993.73	3	1	GIAVJCSSK	6,Carbamidomethyl[C];	935.461	9 2 0 0 1	H(9)N(2)aH(1)	(N(N(H(H(H(H(H))))(H(H(H(H(aH))))))))	5299	0 1 0 0 0;0 2 0 0 0;1 2 0 0 0;2 2 0 0 0;3 2 0 0 0;4 2 0 0 0;5 2 0 0 0;5 2 0 0 1;6 2 0 0 0;6 2 0 0 1;7 2 0 0 0;7 2 0 0 1;8 2 0 0 0;8 2 0 0 1;9 2 0 0 0;	2043.71	5	31.12	13.6339	63.5942	7	0.00028	0.09528	0.76471	0.625	0	0	0	0	0	0	-1	0.00207039	0.00207039	sp|P40169|YNT4_YEAST	YNL194C	74	6687000	29810300
Model-BuddingYeast-S-1803-3.15761.15761.2.0.dta	Model-BuddingYeast-S-1803-3.15761.15761.2.0.dta	Model-BuddingYeast-S-1803-3	15761	4407.37	2962.15	1481.58	2	1	GIAVJCSSK	6,Carbamidomethyl[C];	935.461	10 2 0 0 0	H(10)N(2)	(N(N(H(H(H(H(H(H)))))(H(H(H(H)))))))	4977	0 1 0 0 0;0 2 0 0 0;1 2 0 0 0;2 2 0 0 0;3 2 0 0 0;4 2 0 0 0;5 2 0 0 0;6 2 0 0 0;7 2 0 0 0;8 2 0 0 0;9 2 0 0 0;	2026.69	5	36.6691	23.7854	60.5959	7	0.00013	0.04488	1	0.875	0	0	0	0	0	0	-1	0	0	sp|P40169|YNT4_YEAST	YNL194C	74	4901110	21409400
Model-BuddingYeast-S-1803-3.16878.16878.2.0.dta	Model-BuddingYeast-S-1803-3.16878.16878.2.0.dta	Model-BuddingYeast-S-1803-3	16878	4699.5	2672.08	1336.54	2	1	JITGLK		645.393	10 2 0 0 0	H(10)N(2)	(N(N(H(H(H(H(H(H)))))(H(H(H(H)))))))	4977	0 1 0 0 0;0 2 0 0 0;1 2 0 0 0;2 2 0 0 0;3 2 0 0 0;4 2 0 0 0;5 2 0 0 0;6 2 0 0 0;7 2 0 0 0;8 2 0 0 0;9 2 0 0 0;	2026.69	1	32.4376	16.0744	62.8264	7	0.00134	0.50108	0.92308	1.1	0	0	0	0	0	0	-1	0.000732332	0.000732332	sp|P36096|TUL1_YEAST	TUL1	61	21288300	80466300
Model-BuddingYeast-S-1803-3.16938.16938.2.0.dta	Model-BuddingYeast-S-1803-3.16938.16938.2.0.dta	Model-BuddingYeast-S-1803-3	16938	4714.97	2672.08	1336.54	2	1	JITGLK		645.393	10 2 0 0 0	H(10)N(2)	(N(N(H(H(H(H(H(H)))))(H(H(H(H)))))))	4977	0 1 0 0 0;0 2 0 0 0;1 2 0 0 0;2 2 0 0 0;3 2 0 0 0;4 2 0 0 0;5 2 0 0 0;6 2 0 0 0;7 2 0 0 0;8 2 0 0 0;9 2 0 0 0;	2026.69	1	42.8731	28.8827	68.8552	7	0.00076	0.28552	0.92308	1.4	0	0	0	0	0	0	-1	0	0	sp|P36096|TUL1_YEAST	TUL1	61	21288300	80466300
Model-BuddingYeast-S-1803-3.17000.17000.2.0.dta	Model-BuddingYeast-S-1803-3.17000.17000.2.0.dta	Model-BuddingYeast-S-1803-3	17000	4731.32	2672.08	1336.54	2	1	JITGLK		645.393	10 2 0 0 0	H(10)N(2)	(N(N(H(H(H(H(H(H)))))(H(H(H(H)))))))	4977	0 1 0 0 0;0 2 0 0 0;1 2 0 0 0;2 2 0 0 0;3 2 0 0 0;4 2 0 0 0;5 2 0 0 0;6 2 0 0 0;7 2 0 0 0;8 2 0 0 0;9 2 0 0 0;	2026.69	1	46.3504	29.5918	77.4735	7	0.00094	0.35213	1	1.4	0	0	0	0	0	0	-1	0	0	sp|P36096|TUL1_YEAST	TUL1	61	21288300	80466300
Model-BuddingYeast-S-1803-3.17066.17066.2.1.dta	Model-BuddingYeast-S-1803-3.17066.17066.2.1.dta	Model-BuddingYeast-S-1803-3	17066	4747.89	2672.08	1336.54	2	1	JITGLK		645.393	10 2 0 0 0	H(10)N(2)	(N(N(H(H(H(H(H(H)))))(H(H(H(H)))))))	4977	0 1 0 0 0;0 2 0 0 0;1 2 0 0 0;2 2 0 0 0;3 2 0 0 0;4 2 0 0 0;5 2 0 0 0;6 2 0 0 0;7 2 0 0 0;8 2 0 0 0;9 2 0 0 0;	2026.69	1	42.3252	26.7284	71.2905	7	0.00058	0.21591	0.92308	1.4	0	0	0	0	0	0	-1	0	0	sp|P36096|TUL1_YEAST	TUL1	61	21288300	80466300
Model-BuddingYeast-S-1803-3.17127.17127.2.0.dta	Model-BuddingYeast-S-1803-3.17127.17127.2.0.dta	Model-BuddingYeast-S-1803-3	17127	4763.99	2672.08	1336.54	2	1	JITGLK		645.393	10 2 0 0 0	H(10)N(2)	(N(N(H(H(H(H(H(H)))))(H(H(H(H)))))))	4977	0 1 0 0 0;0 2 0 0 0;1 2 0 0 0;2 2 0 0 0;3 2 0 0 0;4 2 0 0 0;5 2 0 0 0;6 2 0 0 0;7 2 0 0 0;8 2 0 0 0;9 2 0 0 0;	2026.69	1	35.5669	20.8454	62.9068	7	0.00029	0.10963	0.92308	1.3	0	0	0	0	0	0	-1	0	0	sp|P36096|TUL1_YEAST	TUL1	61	21288300	80466300
Model-BuddingYeast-S-1803-3.17357.17357.3.0.dta	Model-BuddingYeast-S-1803-3.17357.17357.3.0.dta	Model-BuddingYeast-S-1803-3	17357	4823.76	2935.18	979.066	3	1	HSFNGJQSTLK		1232.6	8 2 0 0 0	H(8)N(2)	(N(N(H(H(H(H(H(H)))))(H(H)))))	5011	0 1 0 0 0;0 2 0 0 0;1 2 0 0 0;2 2 0 0 0;3 2 0 0 0;4 2 0 0 0;5 2 0 0 0;6 2 0 0 0;7 2 0 0 0;	1702.58	6	52.3039	33.6038	87.0325	7	0.00122	0.41694	1	0.85	0	0	0	0	0	0	-1	0	0	sp|Q03674|PLB2_YEAST	PLB2	515	11956500	53816100
Model-BuddingYeast-S-1803-3.17424.17424.3.0.dta	Model-BuddingYeast-S-1803-3.17424.17424.3.0.dta	Model-BuddingYeast-S-1803-3	17424	4841.11	2935.18	979.066	3	1	HSFNGJQSTLK		1232.6	8 2 0 0 0	H(8)N(2)	(N(N(H(H(H(H(H(H)))))(H(H)))))	5011	0 1 0 0 0;0 2 0 0 0;1 2 0 0 0;2 2 0 0 0;3 2 0 0 0;4 2 0 0 0;5 2 0 0 0;6 2 0 0 0;7 2 0 0 0;	1702.58	6	56.8244	40.2163	87.668	7	0.00142	0.48542	1	1	0	0	0	0	0	0	-1	0	0	sp|Q03674|PLB2_YEAST	PLB2	515	11956500	53816100
Model-BuddingYeast-S-1803-3.17494.17494.3.0.dta	Model-BuddingYeast-S-1803-3.17494.17494.3.0.dta	Model-BuddingYeast-S-1803-3	17494	4859.07	2935.18	979.066	3	1	HSFNGJQSTLK		1232.6	8 2 0 0 0	H(8)N(2)	(N(N(H(H(H(H(H(H)))))(H(H)))))	5011	0 1 0 0 0;0 2 0 0 0;1 2 0 0 0;2 2 0 0 0;3 2 0 0 0;4 2 0 0 0;5 2 0 0 0;6 2 0 0 0;7 2 0 0 0;	1702.58	6	50.288	32.9102	82.5611	7	0.00137	0.46702	1	0.8	0	0	0	0	0	0	-1	0	0	sp|Q03674|PLB2_YEAST	PLB2	515	11956500	53816100
Model-BuddingYeast-S-1803-3.17868.17868.2.2.dta	Model-BuddingYeast-S-1803-3.17868.17868.2.2.dta	Model-BuddingYeast-S-1803-3	17868	4957.98	2457.04	1229.02	2	1	GRSGSKJASSK		1078.56	6 2 0 0 0	H(6)N(2)	(N(N(H(H(H(H)))(H(H)))))	5835	0 1 0 0 0;0 2 0 0 0;1 2 0 0 0;2 2 0 0 0;3 2 0 0 0;4 2 0 0 0;5 2 0 0 0;	1378.48	7	7.75551	9.22174	5.03251	4	0.00447	1.81994	0.55556	0.5	0	0	0	0	0.00754267	0.000235236	-1	0.00861804	0.00873397	sp|P35817|BDF1_YEAST	BDF1	511	3073990	10749800
Model-BuddingYeast-S-1803-3.18189.18189.3.0.dta	Model-BuddingYeast-S-1803-3.18189.18189.3.0.dta	Model-BuddingYeast-S-1803-3	18189	5043.47	3419.34	1140.45	3	1	YIJETKGDYK		1230.6	11 2 0 0 0	H(11)N(2)	(N(N(H(H(H(H(H(H(H))))))(H(H(H(H)))))))	4699	0 1 0 0 0;0 2 0 0 0;1 2 0 0 0;2 2 0 0 0;3 2 0 0 0;4 2 0 0 0;5 2 0 0 0;6 2 0 0 0;7 2 0 0 0;8 2 0 0 0;9 2 0 0 0;10 2 0 0 0;	2188.74	3	38.1577	11.8579	87.0001	7	0.00146	0.42625	1	0.72222	0	0	0	0	0	0	-1	0.00298706	0.00298706	sp|P38836|ECM14_YEAST	ECM14	295	3339100	20193200
Model-BuddingYeast-S-1803-3.18260.18260.3.0.dta	Model-BuddingYeast-S-1803-3.18260.18260.3.0.dta	Model-BuddingYeast-S-1803-3	18260	5062.3	3419.34	1140.45	3	1	YIJETKGDYK		1230.6	11 2 0 0 0	H(11)N(2)	(N(N(H(H(H(H(H(H(H))))))(H(H(H(H)))))))	4699	0 1 0 0 0;0 2 0 0 0;1 2 0 0 0;2 2 0 0 0;3 2 0 0 0;4 2 0 0 0;5 2 0 0 0;6 2 0 0 0;7 2 0 0 0;8 2 0 0 0;9 2 0 0 0;10 2 0 0 0;	2188.74	3	32.6351	12.0234	70.9142	7	0.00113	0.33062	0.92857	0.61111	0	0	0	0	0	0	-1	0.00298706	0.00298706	sp|P38836|ECM14_YEAST	ECM14	295	3339100	20193200
Model-BuddingYeast-S-1803-3.18324.18324.3.0.dta	Model-BuddingYeast-S-1803-3.18324.18324.3.0.dta	Model-BuddingYeast-S-1803-3	18324	5079.37	3419.34	1140.45	3	1	YIJETKGDYK		1230.6	11 2 0 0 0	H(11)N(2)	(N(N(H(H(H(H(H(H(H))))))(H(H(H(H)))))))	4699	0 1 0 0 0;0 2 0 0 0;1 2 0 0 0;2 2 0 0 0;3 2 0 0 0;4 2 0 0 0;5 2 0 0 0;6 2 0 0 0;7 2 0 0 0;8 2 0 0 0;9 2 0 0 0;10 2 0 0 0;	2188.74	3	32.0605	9.89522	73.2246	7	0.00142	0.4166	1	0.55556	0	0	0	0	0	0	-1	0.00690304	0.00690304	sp|P38836|ECM14_YEAST	ECM14	295	3339100	20193200
Model-BuddingYeast-S-1803-3.18397.18397.3.0.dta	Model-BuddingYeast-S-1803-3.18397.18397.3.0.dta	Model-BuddingYeast-S-1803-3	18397	5098.65	3257.29	1086.43	3	1	YIJETKGDYK		1230.6	10 2 0 0 0	H(10)N(2)	(N(N(H(H(H(H(H(H)))))(H(H(H(H)))))))	4977	0 1 0 0 0;0 2 0 0 0;1 2 0 0 0;2 2 0 0 0;3 2 0 0 0;4 2 0 0 0;5 2 0 0 0;6 2 0 0 0;7 2 0 0 0;8 2 0 0 0;9 2 0 0 0;	2026.69	3	45.5002	20.4818	91.963	7	0.00101	0.31097	1	0.88889	0	0	0	0	0	0	-1	0	0	sp|P38836|ECM14_YEAST	ECM14	295	6692620	34252400
Model-BuddingYeast-S-1803-3.18492.18492.3.0.dta	Model-BuddingYeast-S-1803-3.18492.18492.3.0.dta	Model-BuddingYeast-S-1803-3	18492	5123.46	3257.29	1086.43	3	1	YIJETKGDYK		1230.6	10 2 0 0 0	H(10)N(2)	(N(N(H(H(H(H(H(H)))))(H(H(H(H)))))))	4977	0 1 0 0 0;0 2 0 0 0;1 2 0 0 0;2 2 0 0 0;3 2 0 0 0;4 2 0 0 0;5 2 0 0 0;6 2 0 0 0;7 2 0 0 0;8 2 0 0 0;9 2 0 0 0;	2026.69	3	44.1263	20.6989	87.6342	7	0.00075	0.23177	1	0.72222	0	0	0	0	0	0	-1	0	0	sp|P38836|ECM14_YEAST	ECM14	295	6692620	34252400
Model-BuddingYeast-S-1803-3.18831.18831.3.0.dta	Model-BuddingYeast-S-1803-3.18831.18831.3.0.dta	Model-BuddingYeast-S-1803-3	18831	5211.23	3251.32	1084.45	3	1	VVJETIQDK		1045.55	10 2 0 0 1	H(10)N(2)aH(1)	(N(N(H(H(H(H(H))))(H(H(H(H(aH(H)))))))))	5294	0 1 0 0 0;0 2 0 0 0;1 2 0 0 0;2 2 0 0 0;3 2 0 0 0;4 2 0 0 0;5 2 0 0 0;5 2 0 0 1;6 2 0 0 0;6 2 0 0 1;7 2 0 0 0;7 2 0 0 1;8 2 0 0 0;8 2 0 0 1;9 2 0 0 0;9 2 0 0 1;	2205.77	3	38.2549	22.6223	67.2869	7	0.00194	0.5962	0.72222	0.9375	0	0	0	0	0	0	-1	0	0	sp|P38616|YGP1_YEAST	YGP1	118	13815500	71470800
Model-BuddingYeast-S-1803-3.18886.18886.3.0.dta	Model-BuddingYeast-S-1803-3.18886.18886.3.0.dta	Model-BuddingYeast-S-1803-3	18886	5225.46	3089.27	1030.43	3	1	VVJETIQDK		1045.55	9 2 0 0 1	H(9)N(2)aH(1)	(N(N(H(H(H(H(H))))(H(H(aH(H(H))))))))	5347	0 1 0 0 0;0 2 0 0 0;1 2 0 0 0;2 2 0 0 0;3 2 0 0 0;3 2 0 0 1;4 2 0 0 0;4 2 0 0 1;5 2 0 0 0;5 2 0 0 1;6 2 0 0 0;6 2 0 0 1;7 2 0 0 0;7 2 0 0 1;8 2 0 0 1;	2043.71	3	41.5972	30.7599	61.7235	7	0.00121	0.39325	0.64706	1.0625	0	0	0	0	0	0	-1	0	0	sp|P38616|YGP1_YEAST	YGP1	118	15627400	73864000
Model-BuddingYeast-S-1803-3.18900.18900.3.0.dta	Model-BuddingYeast-S-1803-3.18900.18900.3.0.dta	Model-BuddingYeast-S-1803-3	18900	5229.42	3251.32	1084.45	3	1	VVJETIQDK		1045.55	10 2 0 0 1	H(10)N(2)aH(1)	(N(N(H(H(H(H(H))))(H(H(H(H(H(aH)))))))))	5286	0 1 0 0 0;0 2 0 0 0;1 2 0 0 0;2 2 0 0 0;3 2 0 0 0;4 2 0 0 0;5 2 0 0 0;6 2 0 0 0;6 2 0 0 1;7 2 0 0 0;7 2 0 0 1;8 2 0 0 0;8 2 0 0 1;9 2 0 0 0;9 2 0 0 1;10 2 0 0 0;	2205.77	3	40.4153	25.2046	68.6639	7	0.00177	0.54545	0.72222	1	0	0	0	0	0	0	-1	0	0	sp|P38616|YGP1_YEAST	YGP1	118	14149200	73091600
Model-BuddingYeast-S-1803-3.18902.18902.3.0.dta	Model-BuddingYeast-S-1803-3.18902.18902.3.0.dta	Model-BuddingYeast-S-1803-3	18902	5229.87	3072.24	1024.75	3	1	VVJETIQDK		1045.55	10 2 0 0 0	H(10)N(2)	(N(N(H(H(H(H(H(H)))))(H(H(H(H)))))))	4977	0 1 0 0 0;0 2 0 0 0;1 2 0 0 0;2 2 0 0 0;3 2 0 0 0;4 2 0 0 0;5 2 0 0 0;6 2 0 0 0;7 2 0 0 0;8 2 0 0 0;9 2 0 0 0;	2026.69	3	31.1388	13.9111	63.1329	7	0.00178	0.57838	0.92308	0.8125	0	0	0	0	0	0	-1	0.00174886	0.00174886	sp|P38616|YGP1_YEAST	YGP1	118	9125650	44153600
Model-BuddingYeast-S-1803-3.18905.18905.2.0.dta	Model-BuddingYeast-S-1803-3.18905.18905.2.0.dta	Model-BuddingYeast-S-1803-3	18905	5230.61	3072.24	1536.62	2	1	VVJETIQDK		1045.55	10 2 0 0 0	H(10)N(2)	(N(N(H(H(H(H(H(H)))))(H(H(H(H)))))))	4977	0 1 0 0 0;0 2 0 0 0;1 2 0 0 0;2 2 0 0 0;3 2 0 0 0;4 2 0 0 0;5 2 0 0 0;6 2 0 0 0;7 2 0 0 0;8 2 0 0 0;9 2 0 0 0;	2026.69	3	38.5483	23.1561	67.1338	7	0.00054	0.17477	1	1	0	0	0	0	0	0	-1	0	0	sp|P38616|YGP1_YEAST	YGP1	118	7257130	32689300
Model-BuddingYeast-S-1803-3.18951.18951.3.0.dta	Model-BuddingYeast-S-1803-3.18951.18951.3.0.dta	Model-BuddingYeast-S-1803-3	18951	5242.8	3089.27	1030.43	3	1	VVJETIQDK		1045.55	9 2 0 0 1	H(9)N(2)aH(1)	(N(N(H(H(H(H(H))))(H(H(H(H(aH))))))))	5299	0 1 0 0 0;0 2 0 0 0;1 2 0 0 0;2 2 0 0 0;3 2 0 0 0;4 2 0 0 0;5 2 0 0 0;5 2 0 0 1;6 2 0 0 0;6 2 0 0 1;7 2 0 0 0;7 2 0 0 1;8 2 0 0 0;8 2 0 0 1;9 2 0 0 0;	2043.71	3	69.0936	58.6804	88.4325	7	0.00177	0.57291	0.70588	1.1875	0	0	0	0	0	0	-1	0	0	sp|P38616|YGP1_YEAST	YGP1	118	15627400	73864000
Model-BuddingYeast-S-1803-3.18972.18972.3.0.dta	Model-BuddingYeast-S-1803-3.18972.18972.3.0.dta	Model-BuddingYeast-S-1803-3	18972	5248.46	3072.24	1024.75	3	1	VVJETIQDK		1045.55	10 2 0 0 0	H(10)N(2)	(N(N(H(H(H(H(H(H)))))(H(H(H(H)))))))	4977	0 1 0 0 0;0 2 0 0 0;1 2 0 0 0;2 2 0 0 0;3 2 0 0 0;4 2 0 0 0;5 2 0 0 0;6 2 0 0 0;7 2 0 0 0;8 2 0 0 0;9 2 0 0 0;	2026.69	3	47.3876	35.6097	69.2607	7	0.00176	0.5735	0.84615	1.1875	0	0	0	0	0	0	-1	0	0	sp|P38616|YGP1_YEAST	YGP1	118	9125650	44153600
Model-BuddingYeast-S-1803-3.18973.18973.3.0.dta	Model-BuddingYeast-S-1803-3.18973.18973.3.0.dta	Model-BuddingYeast-S-1803-3	18973	5248.73	3251.32	1084.44	3	1	VVJETIQDK		1045.55	10 2 0 0 1	H(10)N(2)aH(1)	(N(N(H(H(H(H(H))))(H(H(H(H(aH(H)))))))))	5294	0 1 0 0 0;0 2 0 0 0;1 2 0 0 0;2 2 0 0 0;3 2 0 0 0;4 2 0 0 0;5 2 0 0 0;5 2 0 0 1;6 2 0 0 0;6 2 0 0 1;7 2 0 0 0;7 2 0 0 1;8 2 0 0 0;8 2 0 0 1;9 2 0 0 0;9 2 0 0 1;	2205.77	3	50.4131	37.8107	73.8176	7	0.00018	0.0555	0.66667	1.1875	0	0	0	0	0	0	-1	0	0	sp|P38616|YGP1_YEAST	YGP1	118	13815500	71470800
Model-BuddingYeast-S-1803-3.18978.18978.2.0.dta	Model-BuddingYeast-S-1803-3.18978.18978.2.0.dta	Model-BuddingYeast-S-1803-3	18978	5250	3072.24	1536.62	2	1	VVJETIQDK		1045.55	10 2 0 0 0	H(10)N(2)	(N(N(H(H(H(H(H(H)))))(H(H(H(H)))))))	4977	0 1 0 0 0;0 2 0 0 0;1 2 0 0 0;2 2 0 0 0;3 2 0 0 0;4 2 0 0 0;5 2 0 0 0;6 2 0 0 0;7 2 0 0 0;8 2 0 0 0;9 2 0 0 0;	2026.69	3	55.829	43.862	78.0534	7	-0.00033	-0.10711	1	1.1875	0	0	0	0	0	0	-1	0	0	sp|P38616|YGP1_YEAST	YGP1	118	7257130	32689300
Model-BuddingYeast-S-1803-3.19002.19002.3.1.dta	Model-BuddingYeast-S-1803-3.19002.19002.3.1.dta	Model-BuddingYeast-S-1803-3	19002	5256.34	3234.29	1078.77	3	1	VVJETIQDK		1045.55	11 2 0 0 0	H(11)N(2)	(N(N(H(H(H(H(H(H(H))))))(H(H(H(H)))))))	4699	0 1 0 0 0;0 2 0 0 0;1 2 0 0 0;2 2 0 0 0;3 2 0 0 0;4 2 0 0 0;5 2 0 0 0;6 2 0 0 0;7 2 0 0 0;8 2 0 0 0;9 2 0 0 0;10 2 0 0 0;	2188.74	3	36.419	20.1514	66.6303	7	-0.00146	-0.45126	0.85714	0.9375	0	0	0	0	0	0	-1	0	0	sp|P38616|YGP1_YEAST	YGP1	118	6133250	31930400
Model-BuddingYeast-S-1803-3.19011.19011.3.0.dta	Model-BuddingYeast-S-1803-3.19011.19011.3.0.dta	Model-BuddingYeast-S-1803-3	19011	5258.86	3413.37	1138.46	3	1	VVJETIQDK		1045.55	11 2 0 0 1	H(11)N(2)aH(1)	(N(N(H(H(H(H(H))))(H(H(H(H(H(aH(H))))))))))	5283	0 1 0 0 0;0 2 0 0 0;1 2 0 0 0;2 2 0 0 0;3 2 0 0 0;4 2 0 0 0;5 2 0 0 0;6 2 0 0 0;6 2 0 0 1;7 2 0 0 0;7 2 0 0 1;8 2 0 0 0;8 2 0 0 1;9 2 0 0 0;9 2 0 0 1;10 2 0 0 0;10 2 0 0 1;	2367.82	3	24.1354	9.58984	51.1485	7	0.00097	0.28506	0.63158	0.625	0	0	0	0	1.9774e-269	4.12551e-272	-1	0.00714064	0.00714064	sp|P38616|YGP1_YEAST	YGP1	118	1477330	6878170
Model-BuddingYeast-S-1803-3.19015.19015.2.0.dta	Model-BuddingYeast-S-1803-3.19015.19015.2.0.dta	Model-BuddingYeast-S-1803-3	19015	5259.87	3234.29	1617.65	2	1	VVJETIQDK		1045.55	11 2 0 0 0	H(11)N(2)	(N(N(H(H(H(H(H(H(H))))))(H(H(H(H)))))))	4699	0 1 0 0 0;0 2 0 0 0;1 2 0 0 0;2 2 0 0 0;3 2 0 0 0;4 2 0 0 0;5 2 0 0 0;6 2 0 0 0;7 2 0 0 0;8 2 0 0 0;9 2 0 0 0;10 2 0 0 0;	2188.74	3	32.5538	13.99	67.0294	7	0.00028	0.08642	1	0.8125	0	0	0	0	0	0	-1	0.00174886	0.00174886	sp|P38616|YGP1_YEAST	YGP1	118	3306870	16424500
Model-BuddingYeast-S-1803-3.19024.19024.3.0.dta	Model-BuddingYeast-S-1803-3.19024.19024.3.0.dta	Model-BuddingYeast-S-1803-3	19024	5262.26	3089.27	1030.43	3	1	VVJETIQDK		1045.55	9 2 0 0 1	H(9)N(2)aH(1)	(N(N(H(H(H(H(H))))(H(H(H(H(aH))))))))	5299	0 1 0 0 0;0 2 0 0 0;1 2 0 0 0;2 2 0 0 0;3 2 0 0 0;4 2 0 0 0;5 2 0 0 0;5 2 0 0 1;6 2 0 0 0;6 2 0 0 1;7 2 0 0 0;7 2 0 0 1;8 2 0 0 0;8 2 0 0 1;9 2 0 0 0;	2043.71	3	74.919	67.1752	89.3004	7	0.00205	0.66225	0.70588	1.3125	0	0	0	0	0	0	-1	0	0	sp|P38616|YGP1_YEAST	YGP1	118	15627400	73864000
Model-BuddingYeast-S-1803-3.19043.19043.3.0.dta	Model-BuddingYeast-S-1803-3.19043.19043.3.0.dta	Model-BuddingYeast-S-1803-3	19043	5267.35	3072.24	1024.75	3	1	VVJETIQDK		1045.55	10 2 0 0 0	H(10)N(2)	(N(N(H(H(H(H(H(H)))))(H(H(H(H)))))))	4977	0 1 0 0 0;0 2 0 0 0;1 2 0 0 0;2 2 0 0 0;3 2 0 0 0;4 2 0 0 0;5 2 0 0 0;6 2 0 0 0;7 2 0 0 0;8 2 0 0 0;9 2 0 0 0;	2026.69	3	50.1771	33.9678	80.2802	7	0.00158	0.51394	0.92308	1.0625	0	0	0	0	0	0	-1	0	0	sp|P38616|YGP1_YEAST	YGP1	118	9125650	44153600
Model-BuddingYeast-S-1803-3.19044.19044.3.0.dta	Model-BuddingYeast-S-1803-3.19044.19044.3.0.dta	Model-BuddingYeast-S-1803-3	19044	5267.64	3251.32	1084.44	3	1	VVJETIQDK		1045.55	10 2 0 0 1	H(10)N(2)aH(1)	(N(N(H(H(H(H(H))))(H(H(H(H(H(aH)))))))))	5286	0 1 0 0 0;0 2 0 0 0;1 2 0 0 0;2 2 0 0 0;3 2 0 0 0;4 2 0 0 0;5 2 0 0 0;6 2 0 0 0;6 2 0 0 1;7 2 0 0 0;7 2 0 0 1;8 2 0 0 0;8 2 0 0 1;9 2 0 0 0;9 2 0 0 1;10 2 0 0 0;	2205.77	3	64.7205	49.3308	93.3013	7	0.00053	0.16345	0.77778	1.1875	0	0	0	0	0	0	-1	0	0	sp|P38616|YGP1_YEAST	YGP1	118	13815500	71470800
Model-BuddingYeast-S-1803-3.19045.19045.2.0.dta	Model-BuddingYeast-S-1803-3.19045.19045.2.0.dta	Model-BuddingYeast-S-1803-3	19045	5267.92	3072.24	1536.62	2	1	VVJETIQDK		1045.55	10 2 0 0 0	H(10)N(2)	(N(N(H(H(H(H(H(H)))))(H(H(H(H)))))))	4977	0 1 0 0 0;0 2 0 0 0;1 2 0 0 0;2 2 0 0 0;3 2 0 0 0;4 2 0 0 0;5 2 0 0 0;6 2 0 0 0;7 2 0 0 0;8 2 0 0 0;9 2 0 0 0;	2026.69	3	61.2015	52.6069	77.1629	7	5e-05	0.01788	1	1.3125	0	0	0	0	0	0	-1	0	0	sp|P38616|YGP1_YEAST	YGP1	118	7257130	32689300
Model-BuddingYeast-S-1803-3.19071.19071.3.1.dta	Model-BuddingYeast-S-1803-3.19071.19071.3.1.dta	Model-BuddingYeast-S-1803-3	19071	5274.87	3234.29	1078.77	3	1	VVJETIQDK		1045.55	11 2 0 0 0	H(11)N(2)	(N(N(H(H(H(H(H(H(H))))))(H(H(H(H)))))))	4699	0 1 0 0 0;0 2 0 0 0;1 2 0 0 0;2 2 0 0 0;3 2 0 0 0;4 2 0 0 0;5 2 0 0 0;6 2 0 0 0;7 2 0 0 0;8 2 0 0 0;9 2 0 0 0;10 2 0 0 0;	2188.74	3	49.6849	35.5561	75.9242	7	-0.00106	-0.32696	0.92857	1.125	0	0	0	0	0	0	-1	0	0	sp|P38616|YGP1_YEAST	YGP1	118	6133250	31930400
Model-BuddingYeast-S-1803-3.19075.19075.2.0.dta	Model-BuddingYeast-S-1803-3.19075.19075.2.0.dta	Model-BuddingYeast-S-1803-3	19075	5275.87	3234.29	1617.65	2	1	VVJETIQDK		1045.55	11 2 0 0 0	H(11)N(2)	(N(N(H(H(H(H(H(H(H))))))(H(H(H(H)))))))	4699	0 1 0 0 0;0 2 0 0 0;1 2 0 0 0;2 2 0 0 0;3 2 0 0 0;4 2 0 0 0;5 2 0 0 0;6 2 0 0 0;7 2 0 0 0;8 2 0 0 0;9 2 0 0 0;10 2 0 0 0;	2188.74	3	49.1718	39.6457	66.8633	7	0.00064	0.19649	0.92857	1.1875	0	0	0	0	0	0	-1	0	0	sp|P38616|YGP1_YEAST	YGP1	118	3306870	16424500
Model-BuddingYeast-S-1803-3.19081.19081.3.0.dta	Model-BuddingYeast-S-1803-3.19081.19081.3.0.dta	Model-BuddingYeast-S-1803-3	19081	5277.55	3413.37	1138.46	3	1	VVJETIQDK		1045.55	11 2 0 0 1	H(11)N(2)aH(1)	(N(N(H(H(H(H(H))))(H(H(H(H(H(aH(H))))))))))	5283	0 1 0 0 0;0 2 0 0 0;1 2 0 0 0;2 2 0 0 0;3 2 0 0 0;4 2 0 0 0;5 2 0 0 0;6 2 0 0 0;6 2 0 0 1;7 2 0 0 0;7 2 0 0 1;8 2 0 0 0;8 2 0 0 1;9 2 0 0 0;9 2 0 0 1;10 2 0 0 0;10 2 0 0 1;	2367.82	3	29.2942	16.0816	53.8319	7	-0.00045	-0.13066	0.68421	0.875	0	0	0	0	1.92869e-284	4.38444e-287	-1	0.000732332	0.000732332	sp|P38616|YGP1_YEAST	YGP1	118	1477330	6878170
Model-BuddingYeast-S-1803-3.19108.19108.3.0.dta	Model-BuddingYeast-S-1803-3.19108.19108.3.0.dta	Model-BuddingYeast-S-1803-3	19108	5284.84	3251.32	1084.44	3	1	VVJETIQDK		1045.55	10 2 0 0 1	H(10)N(2)aH(1)	(N(N(H(H(H(H(H))))(H(H(H(H(H(aH)))))))))	5286	0 1 0 0 0;0 2 0 0 0;1 2 0 0 0;2 2 0 0 0;3 2 0 0 0;4 2 0 0 0;5 2 0 0 0;6 2 0 0 0;6 2 0 0 1;7 2 0 0 0;7 2 0 0 1;8 2 0 0 0;8 2 0 0 1;9 2 0 0 0;9 2 0 0 1;10 2 0 0 0;	2205.77	3	68.3215	56.22	90.7957	7	0.00098	0.30186	0.77778	1.1875	0	0	0	0	0	0	-1	0	0	sp|P38616|YGP1_YEAST	YGP1	118	13815500	71470800
Model-BuddingYeast-S-1803-3.19113.19113.2.0.dta	Model-BuddingYeast-S-1803-3.19113.19113.2.0.dta	Model-BuddingYeast-S-1803-3	19113	5286.25	3072.24	1536.62	2	1	VVJETIQDK		1045.55	10 2 0 0 0	H(10)N(2)	(N(N(H(H(H(H(H(H)))))(H(H(H(H)))))))	4977	0 1 0 0 0;0 2 0 0 0;1 2 0 0 0;2 2 0 0 0;3 2 0 0 0;4 2 0 0 0;5 2 0 0 0;6 2 0 0 0;7 2 0 0 0;8 2 0 0 0;9 2 0 0 0;	2026.69	3	25.7858	10.0837	54.9466	7	0.0003	0.0973	0.92308	0.625	0	0	0	0	1.10392e-290	2.36262e-293	-1	0.00690304	0.00690304	sp|P38616|YGP1_YEAST	YGP1	118	7257130	32689300
Model-BuddingYeast-S-1803-3.19138.19138.3.1.dta	Model-BuddingYeast-S-1803-3.19138.19138.3.1.dta	Model-BuddingYeast-S-1803-3	19138	5292.8	3234.29	1078.77	3	1	VVJETIQDK		1045.55	11 2 0 0 0	H(11)N(2)	(N(N(H(H(H(H(H(H(H))))))(H(H(H(H)))))))	4699	0 1 0 0 0;0 2 0 0 0;1 2 0 0 0;2 2 0 0 0;3 2 0 0 0;4 2 0 0 0;5 2 0 0 0;6 2 0 0 0;7 2 0 0 0;8 2 0 0 0;9 2 0 0 0;10 2 0 0 0;	2188.74	3	26.3032	9.48192	57.5427	7	-0.0004	-0.12476	0.78571	0.75	0	0	0	0	3.10889e-305	7.09224e-308	-1	0.00714064	0.00714064	sp|P38616|YGP1_YEAST	YGP1	118	6133250	31930400
Model-BuddingYeast-S-1803-3.19139.19139.2.0.dta	Model-BuddingYeast-S-1803-3.19139.19139.2.0.dta	Model-BuddingYeast-S-1803-3	19139	5293.08	3234.29	1617.65	2	1	VVJETIQDK		1045.55	11 2 0 0 0	H(11)N(2)	(N(N(H(H(H(H(H(H(H))))))(H(H(H(H)))))))	4699	0 1 0 0 0;0 2 0 0 0;1 2 0 0 0;2 2 0 0 0;3 2 0 0 0;4 2 0 0 0;5 2 0 0 0;6 2 0 0 0;7 2 0 0 0;8 2 0 0 0;9 2 0 0 0;10 2 0 0 0;	2188.74	3	35.1786	19.578	64.1512	7	-0.00057	-0.17515	1	0.9375	0	0	0	0	0	0	-1	0	0	sp|P38616|YGP1_YEAST	YGP1	118	3306870	16424500
Model-BuddingYeast-S-1803-3.19141.19141.3.0.dta	Model-BuddingYeast-S-1803-3.19141.19141.3.0.dta	Model-BuddingYeast-S-1803-3	19141	5293.51	3413.37	1138.46	3	1	VVJETIQDK		1045.55	11 2 0 0 1	H(11)N(2)aH(1)	(N(N(H(H(H(H(H))))(H(H(H(H(H(H(aH))))))))))	5281	0 1 0 0 0;0 2 0 0 0;1 2 0 0 0;2 2 0 0 0;3 2 0 0 0;4 2 0 0 0;5 2 0 0 0;6 2 0 0 0;7 2 0 0 0;7 2 0 0 1;8 2 0 0 0;8 2 0 0 1;9 2 0 0 0;9 2 0 0 1;10 2 0 0 0;10 2 0 0 1;11 2 0 0 0;	2367.82	3	24.6501	9.53365	52.7236	7	-0.0002	-0.05771	0.68421	0.625	0	0	0	0	3.07539e-278	1.04368e-280	-1	0.00714064	0.00714064	sp|P38616|YGP1_YEAST	YGP1	118	1477330	6878170
Model-BuddingYeast-S-1803-3.19153.19153.3.0.dta	Model-BuddingYeast-S-1803-3.19153.19153.3.0.dta	Model-BuddingYeast-S-1803-3	19153	5296.54	3089.27	1030.43	3	1	VVJETIQDK		1045.55	9 2 0 0 1	H(9)N(2)aH(1)	(N(N(H(H(H(H(H))))(H(H(H(aH(H))))))))	5317	0 1 0 0 0;0 2 0 0 0;1 2 0 0 0;2 2 0 0 0;3 2 0 0 0;4 2 0 0 0;4 2 0 0 1;5 2 0 0 0;5 2 0 0 1;6 2 0 0 0;6 2 0 0 1;7 2 0 0 0;7 2 0 0 1;8 2 0 0 0;8 2 0 0 1;	2043.71	3	36.8033	22.8741	62.6718	7	0.00098	0.31848	0.70588	1.0625	0	0	0	0	0	0	-1	0	0	sp|P38616|YGP1_YEAST	YGP1	118	687721	2980270
Model-BuddingYeast-S-1803-3.19175.19175.3.0.dta	Model-BuddingYeast-S-1803-3.19175.19175.3.0.dta	Model-BuddingYeast-S-1803-3	19175	5302.3	3251.32	1084.44	3	1	VVJETIQDK		1045.55	10 2 0 0 1	H(10)N(2)aH(1)	(N(N(H(H(H(H(H))))(H(H(H(H(H(aH)))))))))	5286	0 1 0 0 0;0 2 0 0 0;1 2 0 0 0;2 2 0 0 0;3 2 0 0 0;4 2 0 0 0;5 2 0 0 0;6 2 0 0 0;6 2 0 0 1;7 2 0 0 0;7 2 0 0 1;8 2 0 0 0;8 2 0 0 1;9 2 0 0 0;9 2 0 0 1;10 2 0 0 0;	2205.77	3	42.0232	28.0815	67.9149	7	0.00168	0.51592	0.66667	1	0	0	0	0	0	0	-1	0	0	sp|P38616|YGP1_YEAST	YGP1	118	13815500	71470800
Model-BuddingYeast-S-1803-3.19218.19218.3.0.dta	Model-BuddingYeast-S-1803-3.19218.19218.3.0.dta	Model-BuddingYeast-S-1803-3	19218	5313.5	3089.27	1030.43	3	1	VVJETIQDK		1045.55	9 2 0 0 1	H(9)N(2)aH(1)	(N(N(H(H(H(H(H))))(H(H(H(H(aH))))))))	5299	0 1 0 0 0;0 2 0 0 0;1 2 0 0 0;2 2 0 0 0;3 2 0 0 0;4 2 0 0 0;5 2 0 0 0;5 2 0 0 1;6 2 0 0 0;6 2 0 0 1;7 2 0 0 0;7 2 0 0 1;8 2 0 0 0;8 2 0 0 1;9 2 0 0 0;	2043.71	3	31.5429	17.8827	56.9119	7	0.00127	0.41073	0.64706	0.875	0	0	0	0	1.07015e-301	1.98502e-304	-1	0	1.98502e-304	sp|P38616|YGP1_YEAST	YGP1	118	526555	2523720
Model-BuddingYeast-S-1803-3.19235.19235.3.0.dta	Model-BuddingYeast-S-1803-3.19235.19235.3.0.dta	Model-BuddingYeast-S-1803-3	19235	5317.74	3072.24	1024.75	3	1	VVJETIQDK		1045.55	10 2 0 0 0	H(10)N(2)	(N(N(H(H(H(H(H(H)))))(H(H(H(H)))))))	4977	0 1 0 0 0;0 2 0 0 0;1 2 0 0 0;2 2 0 0 0;3 2 0 0 0;4 2 0 0 0;5 2 0 0 0;6 2 0 0 0;7 2 0 0 0;8 2 0 0 0;9 2 0 0 0;	2026.69	3	24.4634	13.6117	44.6164	6	0.00147	0.47976	0.84615	0.8125	0	0	0	0	5.59585e-233	1.26905e-235	-1	0.00207039	0.00207039	sp|P38616|YGP1_YEAST	YGP1	118	327597	1520580
Model-BuddingYeast-S-1803-3.19237.19237.3.0.dta	Model-BuddingYeast-S-1803-3.19237.19237.3.0.dta	Model-BuddingYeast-S-1803-3	19237	5318.31	3251.32	1084.44	3	1	VVJETIQDK		1045.55	10 2 0 0 1	H(10)N(2)aH(1)	(N(N(H(H(H(H(H))))(H(H(H(H(H(aH)))))))))	5286	0 1 0 0 0;0 2 0 0 0;1 2 0 0 0;2 2 0 0 0;3 2 0 0 0;4 2 0 0 0;5 2 0 0 0;6 2 0 0 0;6 2 0 0 1;7 2 0 0 0;7 2 0 0 1;8 2 0 0 0;8 2 0 0 1;9 2 0 0 0;9 2 0 0 1;10 2 0 0 0;	2205.77	3	31.4411	14.4283	63.0362	7	0.00094	0.28802	0.72222	0.875	0	0	0	0	0	0	-1	0.00143164	0.00143164	sp|P38616|YGP1_YEAST	YGP1	118	13815500	71470800
Model-BuddingYeast-S-1803-3.19290.19290.3.0.dta	Model-BuddingYeast-S-1803-3.19290.19290.3.0.dta	Model-BuddingYeast-S-1803-3	19290	5332.44	3089.27	1030.43	3	1	VVJETIQDK		1045.55	9 2 0 0 1	H(9)N(2)aH(1)	(N(N(H(H(H(H(H))))(H(H(H(H(aH))))))))	5299	0 1 0 0 0;0 2 0 0 0;1 2 0 0 0;2 2 0 0 0;3 2 0 0 0;4 2 0 0 0;5 2 0 0 0;5 2 0 0 1;6 2 0 0 0;6 2 0 0 1;7 2 0 0 0;7 2 0 0 1;8 2 0 0 0;8 2 0 0 1;9 2 0 0 0;	2043.71	3	48.4292	37.5384	68.655	7	0.00188	0.60884	0.70588	1.125	0	0	0	0	0	0	-1	0	0	sp|P38616|YGP1_YEAST	YGP1	118	1158400	5645740
Model-BuddingYeast-S-1803-3.19305.19305.3.0.dta	Model-BuddingYeast-S-1803-3.19305.19305.3.0.dta	Model-BuddingYeast-S-1803-3	19305	5336.49	2927.21	976.409	3	1	VVJETIQDK		1045.55	8 2 0 0 1	H(8)N(2)aH(1)	(N(N(H(H(H(H)))(H(H(H(H(aH))))))))	5817	0 1 0 0 0;0 2 0 0 0;1 2 0 0 0;2 2 0 0 0;3 2 0 0 0;4 2 0 0 0;5 2 0 0 0;5 2 0 0 1;6 2 0 0 0;6 2 0 0 1;7 2 0 0 0;7 2 0 0 1;8 2 0 0 0;	1881.66	3	28.7718	14.0388	56.1332	7	0.00038	0.13094	0.73333	0.8125	0	0	0	0	2.48232e-297	6.58478e-300	-1	0.00174886	0.00174886	sp|P38616|YGP1_YEAST	YGP1	118	149191	681627
Model-BuddingYeast-S-1803-3.19312.19312.2.0.dta	Model-BuddingYeast-S-1803-3.19312.19312.2.0.dta	Model-BuddingYeast-S-1803-3	19312	5338.28	3072.24	1536.62	2	1	VVJETIQDK		1045.55	10 2 0 0 0	H(10)N(2)	(N(N(H(H(H(H(H(H)))))(H(H(H(H)))))))	4977	0 1 0 0 0;0 2 0 0 0;1 2 0 0 0;2 2 0 0 0;3 2 0 0 0;4 2 0 0 0;5 2 0 0 0;6 2 0 0 0;7 2 0 0 0;8 2 0 0 0;9 2 0 0 0;	2026.69	3	36.882	20.3652	67.5561	7	0.00041	0.13245	1	0.9375	0	0	0	0	0	0	-1	0	0	sp|P38616|YGP1_YEAST	YGP1	118	328654	1364140
Model-BuddingYeast-S-1803-3.19313.19313.3.0.dta	Model-BuddingYeast-S-1803-3.19313.19313.3.0.dta	Model-BuddingYeast-S-1803-3	19313	5338.57	3251.32	1084.44	3	1	VVJETIQDK		1045.55	10 2 0 0 1	H(10)N(2)aH(1)	(N(N(H(H(H(H(H))))(H(H(H(H(aH(H)))))))))	5294	0 1 0 0 0;0 2 0 0 0;1 2 0 0 0;2 2 0 0 0;3 2 0 0 0;4 2 0 0 0;5 2 0 0 0;5 2 0 0 1;6 2 0 0 0;6 2 0 0 1;7 2 0 0 0;7 2 0 0 1;8 2 0 0 0;8 2 0 0 1;9 2 0 0 0;9 2 0 0 1;	2205.77	3	26.7861	12.0913	54.0763	7	0.00044	0.13669	0.72222	0.6875	0	0	0	0	8.25683e-286	2.05009e-288	-1	0.00298706	0.00298706	sp|P38616|YGP1_YEAST	YGP1	118	225102	1013660
Model-BuddingYeast-S-1803-3.19335.19335.3.0.dta	Model-BuddingYeast-S-1803-3.19335.19335.3.0.dta	Model-BuddingYeast-S-1803-3	19335	5344.43	3072.24	1024.75	3	1	VVJETIQDK		1045.55	10 2 0 0 0	H(10)N(2)	(N(N(H(H(H(H(H(H)))))(H(H(H(H)))))))	4977	0 1 0 0 0;0 2 0 0 0;1 2 0 0 0;2 2 0 0 0;3 2 0 0 0;4 2 0 0 0;5 2 0 0 0;6 2 0 0 0;7 2 0 0 0;8 2 0 0 0;9 2 0 0 0;	2026.69	3	34.7375	19.917	62.2612	7	0.0014	0.45632	0.84615	0.875	0	0	0	0	0	0	-1	0	0	sp|P38616|YGP1_YEAST	YGP1	118	759241	3198890
Model-BuddingYeast-S-1803-3.19337.19337.2.0.dta	Model-BuddingYeast-S-1803-3.19337.19337.2.0.dta	Model-BuddingYeast-S-1803-3	19337	5344.98	2910.19	1455.6	2	1	VVJETIQDK		1045.55	9 2 0 0 0	H(9)N(2)	(N(N(H(H(H(H(H(H)))))(H(H(H))))))	4992	0 1 0 0 0;0 2 0 0 0;1 2 0 0 0;2 2 0 0 0;3 2 0 0 0;4 2 0 0 0;5 2 0 0 0;6 2 0 0 0;7 2 0 0 0;8 2 0 0 0;	1864.63	3	40.8023	28.5639	63.5306	7	0.0009	0.30801	1	1.125	0	0	0	0	0	0	-1	0	0	sp|P38616|YGP1_YEAST	YGP1	118	527789	2063190
Model-BuddingYeast-S-1803-3.19364.19364.3.0.dta	Model-BuddingYeast-S-1803-3.19364.19364.3.0.dta	Model-BuddingYeast-S-1803-3	19364	5352.09	3089.27	1030.43	3	1	VVJETIQDK		1045.55	9 2 0 0 1	H(9)N(2)aH(1)	(N(N(H(H(H(H(H))))(H(H(H(H(aH))))))))	5299	0 1 0 0 0;0 2 0 0 0;1 2 0 0 0;2 2 0 0 0;3 2 0 0 0;4 2 0 0 0;5 2 0 0 0;5 2 0 0 1;6 2 0 0 0;6 2 0 0 1;7 2 0 0 0;7 2 0 0 1;8 2 0 0 0;8 2 0 0 1;9 2 0 0 0;	2043.71	3	69.4468	60.0267	86.9412	7	0.00136	0.44181	0.76471	1.3125	0	0	0	0	0	0	-1	0	0	sp|P38616|YGP1_YEAST	YGP1	118	67097200	316371000
Model-BuddingYeast-S-1803-3.19375.19375.3.0.dta	Model-BuddingYeast-S-1803-3.19375.19375.3.0.dta	Model-BuddingYeast-S-1803-3	19375	5355.02	2927.21	976.41	3	1	VVJETIQDK		1045.55	8 2 0 0 1	H(8)N(2)aH(1)	(N(N(H(H(H(H)))(H(H(H(H(aH))))))))	5817	0 1 0 0 0;0 2 0 0 0;1 2 0 0 0;2 2 0 0 0;3 2 0 0 0;4 2 0 0 0;5 2 0 0 0;5 2 0 0 1;6 2 0 0 0;6 2 0 0 1;7 2 0 0 0;7 2 0 0 1;8 2 0 0 0;	1881.66	3	67.0322	58.8676	82.1952	7	0.00105	0.35744	0.73333	1.1875	0	0	0	0	0	0	-1	0	0	sp|P38616|YGP1_YEAST	YGP1	118	1623150	8044020
Model-BuddingYeast-S-1803-3.19386.19386.2.0.dta	Model-BuddingYeast-S-1803-3.19386.19386.2.0.dta	Model-BuddingYeast-S-1803-3	19386	5357.96	3072.24	1536.62	2	1	VVJETIQDK		1045.55	10 2 0 0 0	H(10)N(2)	(N(N(H(H(H(H(H(H)))))(H(H(H(H)))))))	4977	0 1 0 0 0;0 2 0 0 0;1 2 0 0 0;2 2 0 0 0;3 2 0 0 0;4 2 0 0 0;5 2 0 0 0;6 2 0 0 0;7 2 0 0 0;8 2 0 0 0;9 2 0 0 0;	2026.69	3	53.5174	41.9419	75.015	7	0.00015	0.04783	1	1.25	0	0	0	0	0	0	-1	0	0	sp|P38616|YGP1_YEAST	YGP1	118	33852500	161369000
Model-BuddingYeast-S-1803-3.19393.19393.3.0.dta	Model-BuddingYeast-S-1803-3.19393.19393.3.0.dta	Model-BuddingYeast-S-1803-3	19393	5359.94	3251.32	1084.44	3	1	VVJETIQDK		1045.55	10 2 0 0 1	H(10)N(2)aH(1)	(N(N(H(H(H(H(H))))(H(H(H(H(H(aH)))))))))	5286	0 1 0 0 0;0 2 0 0 0;1 2 0 0 0;2 2 0 0 0;3 2 0 0 0;4 2 0 0 0;5 2 0 0 0;6 2 0 0 0;6 2 0 0 1;7 2 0 0 0;7 2 0 0 1;8 2 0 0 0;8 2 0 0 1;9 2 0 0 0;9 2 0 0 1;10 2 0 0 0;	2205.77	3	40.4115	30.4467	58.9174	7	0.00079	0.2428	0.72222	1.125	0	0	0	0	6.0443031973e-313	1.83208416e-315	-1	0	1.83208416e-315	sp|P38616|YGP1_YEAST	YGP1	118	12308700	62364600
Model-BuddingYeast-S-1803-3.19397.19397.3.0.dta	Model-BuddingYeast-S-1803-3.19397.19397.3.0.dta	Model-BuddingYeast-S-1803-3	19397	5360.94	2910.19	970.734	3	1	VVJETIQDK		1045.55	9 2 0 0 0	H(9)N(2)	(N(N(H(H(H(H(H(H)))))(H(H(H))))))	4992	0 1 0 0 0;0 2 0 0 0;1 2 0 0 0;2 2 0 0 0;3 2 0 0 0;4 2 0 0 0;5 2 0 0 0;6 2 0 0 0;7 2 0 0 0;8 2 0 0 0;	1864.63	3	61.7434	52.4829	78.9414	7	0.00066	0.22795	0.91667	1.375	0	0	0	0	0	0	-1	0	0	sp|P38616|YGP1_YEAST	YGP1	118	84327200	371301000
Model-BuddingYeast-S-1803-3.19406.19406.2.0.dta	Model-BuddingYeast-S-1803-3.19406.19406.2.0.dta	Model-BuddingYeast-S-1803-3	19406	5363.3	2910.19	1455.6	2	1	VVJETIQDK		1045.55	9 2 0 0 0	H(9)N(2)	(N(N(H(H(H(H(H(H)))))(H(H(H))))))	4992	0 1 0 0 0;0 2 0 0 0;1 2 0 0 0;2 2 0 0 0;3 2 0 0 0;4 2 0 0 0;5 2 0 0 0;6 2 0 0 0;7 2 0 0 0;8 2 0 0 0;	1864.63	3	74.4829	71.9196	79.2434	7	0.0004	0.1362	1	1.3125	0	0	0	0	0	0	-1	0	0	sp|P38616|YGP1_YEAST	YGP1	118	127939000	568053000
Model-BuddingYeast-S-1803-3.19414.19414.3.0.dta	Model-BuddingYeast-S-1803-3.19414.19414.3.0.dta	Model-BuddingYeast-S-1803-3	19414	5365.57	3072.24	1024.75	3	1	VVJETIQDK		1045.55	10 2 0 0 0	H(10)N(2)	(N(N(H(H(H(H(H(H)))))(H(H(H(H)))))))	4977	0 1 0 0 0;0 2 0 0 0;1 2 0 0 0;2 2 0 0 0;3 2 0 0 0;4 2 0 0 0;5 2 0 0 0;6 2 0 0 0;7 2 0 0 0;8 2 0 0 0;9 2 0 0 0;	2026.69	3	62.6668	52.7778	81.032	7	0.00152	0.49343	0.92308	1.25	0	0	0	0	0	0	-1	0	0	sp|P38616|YGP1_YEAST	YGP1	118	44271600	212458000
Model-BuddingYeast-S-1803-3.19436.19436.3.0.dta	Model-BuddingYeast-S-1803-3.19436.19436.3.0.dta	Model-BuddingYeast-S-1803-3	19436	5371.43	3234.29	1078.77	3	1	VVJETIQDK		1045.55	11 2 0 0 0	H(11)N(2)	(N(N(H(H(H(H(H(H(H))))))(H(H(H(H)))))))	4699	0 1 0 0 0;0 2 0 0 0;1 2 0 0 0;2 2 0 0 0;3 2 0 0 0;4 2 0 0 0;5 2 0 0 0;6 2 0 0 0;7 2 0 0 0;8 2 0 0 0;9 2 0 0 0;10 2 0 0 0;	2188.74	3	37.8066	19.7172	71.401	7	-0.00019	-0.0589	0.92857	1	0	0	0	0	0	0	-1	0	0	sp|P38616|YGP1_YEAST	YGP1	118	6483200	32061900
Model-BuddingYeast-S-1803-3.19439.19439.3.0.dta	Model-BuddingYeast-S-1803-3.19439.19439.3.0.dta	Model-BuddingYeast-S-1803-3	19439	5372.11	3089.27	1030.43	3	1	VVJETIQDK		1045.55	9 2 0 0 1	H(9)N(2)aH(1)	(N(N(H(H(H(H(H))))(H(H(H(H(aH))))))))	5299	0 1 0 0 0;0 2 0 0 0;1 2 0 0 0;2 2 0 0 0;3 2 0 0 0;4 2 0 0 0;5 2 0 0 0;5 2 0 0 1;6 2 0 0 0;6 2 0 0 1;7 2 0 0 0;7 2 0 0 1;8 2 0 0 0;8 2 0 0 1;9 2 0 0 0;	2043.71	3	79.4789	71.7563	93.8209	7	0.00125	0.40588	0.70588	1.3125	0	0	0	0	0	0	-1	0	0	sp|P38616|YGP1_YEAST	YGP1	118	68020200	320816000
Model-BuddingYeast-S-1803-3.19444.19444.2.0.dta	Model-BuddingYeast-S-1803-3.19444.19444.2.0.dta	Model-BuddingYeast-S-1803-3	19444	5373.52	3234.29	1617.65	2	1	VVJETIQDK		1045.55	11 2 0 0 0	H(11)N(2)	(N(N(H(H(H(H(H(H(H))))))(H(H(H(H)))))))	4699	0 1 0 0 0;0 2 0 0 0;1 2 0 0 0;2 2 0 0 0;3 2 0 0 0;4 2 0 0 0;5 2 0 0 0;6 2 0 0 0;7 2 0 0 0;8 2 0 0 0;9 2 0 0 0;10 2 0 0 0;	2188.74	3	34.1213	15.6256	68.4705	7	0.00242	0.7487	1	0.6875	0	0	0	0	0	0	-1	0.000732332	0.000732332	sp|P38616|YGP1_YEAST	YGP1	118	2619750	12658300
Model-BuddingYeast-S-1803-3.19447.19447.3.0.dta	Model-BuddingYeast-S-1803-3.19447.19447.3.0.dta	Model-BuddingYeast-S-1803-3	19447	5374.35	2765.16	922.392	3	1	VVJETIQDK		1045.55	7 2 0 0 1	H(7)N(2)aH(1)	(N(N(H(H(H))(H(H(H(H(aH))))))))	6233	0 1 0 0 0;0 2 0 0 0;1 2 0 0 0;2 2 0 0 0;3 2 0 0 0;4 2 0 0 0;5 2 0 0 0;5 2 0 0 1;6 2 0 0 0;6 2 0 0 1;7 2 0 0 0;	1719.61	3	48.5554	34.2933	75.0422	7	0.00161	0.58323	0.84615	1.125	0	0	0	0	0	0	-1	0	0	sp|P38616|YGP1_YEAST	YGP1	118	513351	1839470
Model-BuddingYeast-S-1803-3.19450.19450.3.0.dta	Model-BuddingYeast-S-1803-3.19450.19450.3.0.dta	Model-BuddingYeast-S-1803-3	19450	5375.06	2927.21	976.41	3	1	VVJETIQDK		1045.55	8 2 0 0 1	H(8)N(2)aH(1)	(N(N(H(H(H(H)))(H(H(H(H(aH))))))))	5817	0 1 0 0 0;0 2 0 0 0;1 2 0 0 0;2 2 0 0 0;3 2 0 0 0;4 2 0 0 0;5 2 0 0 0;5 2 0 0 1;6 2 0 0 0;6 2 0 0 1;7 2 0 0 0;7 2 0 0 1;8 2 0 0 0;	1881.66	3	78.0238	72.9053	87.5295	7	0.0012	0.41073	0.73333	1.3125	0	0	0	0	0	0	-1	0	0	sp|P38616|YGP1_YEAST	YGP1	118	142975000	624113000
Model-BuddingYeast-S-1803-3.19453.19453.2.0.dta	Model-BuddingYeast-S-1803-3.19453.19453.2.0.dta	Model-BuddingYeast-S-1803-3	19453	5375.91	2748.13	1374.57	2	1	VVJETIQDK		1045.55	8 2 0 0 0	H(8)N(2)	(N(N(H(H(H(H(H(H)))))(H(H)))))	5011	0 1 0 0 0;0 2 0 0 0;1 2 0 0 0;2 2 0 0 0;3 2 0 0 0;4 2 0 0 0;5 2 0 0 0;6 2 0 0 0;7 2 0 0 0;	1702.58	3	73.7492	72.3596	76.3298	7	0.0003	0.10982	1	1.4375	0	0	0	0	0	0	-1	0	0	sp|P38616|YGP1_YEAST	YGP1	118	186486000	762952000
Model-BuddingYeast-S-1803-3.19462.19462.2.0.dta	Model-BuddingYeast-S-1803-3.19462.19462.2.0.dta	Model-BuddingYeast-S-1803-3	19462	5378.28	3072.24	1536.62	2	1	VVJETIQDK		1045.55	10 2 0 0 0	H(10)N(2)	(N(N(H(H(H(H(H(H)))))(H(H(H(H)))))))	4977	0 1 0 0 0;0 2 0 0 0;1 2 0 0 0;2 2 0 0 0;3 2 0 0 0;4 2 0 0 0;5 2 0 0 0;6 2 0 0 0;7 2 0 0 0;8 2 0 0 0;9 2 0 0 0;	2026.69	3	72.6283	67.8581	81.4874	7	4e-05	0.01463	1	1.3125	0	0	0	0	0	0	-1	0	0	sp|P38616|YGP1_YEAST	YGP1	118	14757000	70426500
Model-BuddingYeast-S-1803-3.19463.19463.3.0.dta	Model-BuddingYeast-S-1803-3.19463.19463.3.0.dta	Model-BuddingYeast-S-1803-3	19463	5378.58	3251.32	1084.44	3	1	VVJETIQDK		1045.55	10 2 0 0 1	H(10)N(2)aH(1)	(N(N(H(H(H(H(H))))(H(H(H(H(H(aH)))))))))	5286	0 1 0 0 0;0 2 0 0 0;1 2 0 0 0;2 2 0 0 0;3 2 0 0 0;4 2 0 0 0;5 2 0 0 0;6 2 0 0 0;6 2 0 0 1;7 2 0 0 0;7 2 0 0 1;8 2 0 0 0;8 2 0 0 1;9 2 0 0 0;9 2 0 0 1;10 2 0 0 0;	2205.77	3	67.0159	51.673	95.5099	7	0.00083	0.2548	0.72222	1.1875	0	0	0	0	0	0	-1	0	0	sp|P38616|YGP1_YEAST	YGP1	118	12308700	62364600
Model-BuddingYeast-S-1803-3.19472.19472.2.0.dta	Model-BuddingYeast-S-1803-3.19472.19472.2.0.dta	Model-BuddingYeast-S-1803-3	19472	5380.95	2910.19	1455.6	2	1	VVJETIQDK		1045.55	9 2 0 0 0	H(9)N(2)	(N(N(H(H(H(H(H(H)))))(H(H(H))))))	4992	0 1 0 0 0;0 2 0 0 0;1 2 0 0 0;2 2 0 0 0;3 2 0 0 0;4 2 0 0 0;5 2 0 0 0;6 2 0 0 0;7 2 0 0 0;8 2 0 0 0;	1864.63	3	78.5134	76.8467	81.6088	7	0.00036	0.12383	1	1.3125	0	0	0	0	0	0	-1	0	0	sp|P38616|YGP1_YEAST	YGP1	118	128214000	569391000
Model-BuddingYeast-S-1803-3.19473.19473.3.0.dta	Model-BuddingYeast-S-1803-3.19473.19473.3.0.dta	Model-BuddingYeast-S-1803-3	19473	5381.22	2910.19	970.734	3	1	VVJETIQDK		1045.55	9 2 0 0 0	H(9)N(2)	(N(N(H(H(H(H(H(H)))))(H(H(H))))))	4992	0 1 0 0 0;0 2 0 0 0;1 2 0 0 0;2 2 0 0 0;3 2 0 0 0;4 2 0 0 0;5 2 0 0 0;6 2 0 0 0;7 2 0 0 0;8 2 0 0 0;	1864.63	3	81.1259	71.3267	99.3246	7	0.00113	0.38773	0.91667	1.3125	0	0	0	0	0	0	-1	0	0	sp|P38616|YGP1_YEAST	YGP1	118	84608200	372317000
Model-BuddingYeast-S-1803-3.19475.19475.3.1.dta	Model-BuddingYeast-S-1803-3.19475.19475.3.1.dta	Model-BuddingYeast-S-1803-3	19475	5381.8	2748.14	916.717	3	1	VVJETIQDK		1045.55	8 2 0 0 0	H(8)N(2)	(N(N(H(H(H(H(H(H)))))(H(H)))))	5011	0 1 0 0 0;0 2 0 0 0;1 2 0 0 0;2 2 0 0 0;3 2 0 0 0;4 2 0 0 0;5 2 0 0 0;6 2 0 0 0;7 2 0 0 0;	1702.58	3	51.1018	39.7168	72.2454	7	0.00157	0.56977	0.90909	1.0625	0	0	0	0	0	0	-1	0	0	sp|P38616|YGP1_YEAST	YGP1	118	74820700	303196000
Model-BuddingYeast-S-1803-3.19483.19483.3.0.dta	Model-BuddingYeast-S-1803-3.19483.19483.3.0.dta	Model-BuddingYeast-S-1803-3	19483	5383.89	3072.24	1024.75	3	1	VVJETIQDK		1045.55	10 2 0 0 0	H(10)N(2)	(N(N(H(H(H(H(H(H)))))(H(H(H(H)))))))	4977	0 1 0 0 0;0 2 0 0 0;1 2 0 0 0;2 2 0 0 0;3 2 0 0 0;4 2 0 0 0;5 2 0 0 0;6 2 0 0 0;7 2 0 0 0;8 2 0 0 0;9 2 0 0 0;	2026.69	3	77.04	65.0433	99.3197	7	0.00145	0.47292	0.92308	1.3125	0	0	0	0	0	0	-1	0	0	sp|P38616|YGP1_YEAST	YGP1	118	44271600	212458000
Model-BuddingYeast-S-1803-3.19505.19505.3.0.dta	Model-BuddingYeast-S-1803-3.19505.19505.3.0.dta	Model-BuddingYeast-S-1803-3	19505	5389.9	3234.29	1078.77	3	1	VVJETIQDK		1045.55	11 2 0 0 0	H(11)N(2)	(N(N(H(H(H(H(H(H(H))))))(H(H(H(H)))))))	4699	0 1 0 0 0;0 2 0 0 0;1 2 0 0 0;2 2 0 0 0;3 2 0 0 0;4 2 0 0 0;5 2 0 0 0;6 2 0 0 0;7 2 0 0 0;8 2 0 0 0;9 2 0 0 0;10 2 0 0 0;	2188.74	3	58.5897	46.34	81.3392	7	0.00037	0.11455	0.85714	1.3125	0	0	0	0	0	0	-1	0	0	sp|P38616|YGP1_YEAST	YGP1	118	6483200	32061900
Model-BuddingYeast-S-1803-3.19514.19514.3.0.dta	Model-BuddingYeast-S-1803-3.19514.19514.3.0.dta	Model-BuddingYeast-S-1803-3	19514	5392.27	2927.21	976.41	3	1	VVJETIQDK		1045.55	8 2 0 0 1	H(8)N(2)aH(1)	(N(N(H(H(H(H)))(H(H(H(H(aH))))))))	5817	0 1 0 0 0;0 2 0 0 0;1 2 0 0 0;2 2 0 0 0;3 2 0 0 0;4 2 0 0 0;5 2 0 0 0;5 2 0 0 1;6 2 0 0 0;6 2 0 0 1;7 2 0 0 0;7 2 0 0 1;8 2 0 0 0;	1881.66	3	77.2748	73.1649	84.9075	7	0.00133	0.4548	0.73333	1.3125	0	0	0	0	0	0	-1	0	0	sp|P38616|YGP1_YEAST	YGP1	118	142975000	624113000
Model-BuddingYeast-S-1803-3.19515.19515.3.0.dta	Model-BuddingYeast-S-1803-3.19515.19515.3.0.dta	Model-BuddingYeast-S-1803-3	19515	5392.54	2765.16	922.392	3	1	VVJETIQDK		1045.55	7 2 0 0 1	H(7)N(2)aH(1)	(N(N(H(H(H))(H(H(H(H(aH))))))))	6233	0 1 0 0 0;0 2 0 0 0;1 2 0 0 0;2 2 0 0 0;3 2 0 0 0;4 2 0 0 0;5 2 0 0 0;5 2 0 0 1;6 2 0 0 0;6 2 0 0 1;7 2 0 0 0;	1719.61	3	84.0598	78.9703	93.5117	7	0.00153	0.55177	0.84615	1.3125	0	0	0	0	0	0	-1	0	0	sp|P38616|YGP1_YEAST	YGP1	118	94508300	386934000
Model-BuddingYeast-S-1803-3.19517.19517.2.0.dta	Model-BuddingYeast-S-1803-3.19517.19517.2.0.dta	Model-BuddingYeast-S-1803-3	19517	5393.12	3234.29	1617.65	2	1	VVJETIQDK		1045.55	11 2 0 0 0	H(11)N(2)	(N(N(H(H(H(H(H(H(H))))))(H(H(H(H)))))))	4699	0 1 0 0 0;0 2 0 0 0;1 2 0 0 0;2 2 0 0 0;3 2 0 0 0;4 2 0 0 0;5 2 0 0 0;6 2 0 0 0;7 2 0 0 0;8 2 0 0 0;9 2 0 0 0;10 2 0 0 0;	2188.74	3	40.7646	27.6075	65.1992	7	0.00207	0.63924	0.92857	1.0625	0	0	0	0	0	0	-1	0	0	sp|P38616|YGP1_YEAST	YGP1	118	2619750	12658300
Model-BuddingYeast-S-1803-3.19525.19525.2.0.dta	Model-BuddingYeast-S-1803-3.19525.19525.2.0.dta	Model-BuddingYeast-S-1803-3	19525	5395.17	2748.13	1374.57	2	1	VVJETIQDK		1045.55	8 2 0 0 0	H(8)N(2)	(N(N(H(H(H(H(H(H)))))(H(H)))))	5011	0 1 0 0 0;0 2 0 0 0;1 2 0 0 0;2 2 0 0 0;3 2 0 0 0;4 2 0 0 0;5 2 0 0 0;6 2 0 0 0;7 2 0 0 0;	1702.58	3	86.0338	90.2385	78.2251	7	0.00029	0.10472	1	1.4375	0	0	0	0	0	0	-1	0	0	sp|P38616|YGP1_YEAST	YGP1	118	186318000	762282000
Model-BuddingYeast-S-1803-3.19526.19526.3.0.dta	Model-BuddingYeast-S-1803-3.19526.19526.3.0.dta	Model-BuddingYeast-S-1803-3	19526	5395.45	3089.27	1030.43	3	1	VVJETIQDK		1045.55	9 2 0 0 1	H(9)N(2)aH(1)	(N(N(H(H(H(H(H))))(H(H(H(H(aH))))))))	5299	0 1 0 0 0;0 2 0 0 0;1 2 0 0 0;2 2 0 0 0;3 2 0 0 0;4 2 0 0 0;5 2 0 0 0;5 2 0 0 1;6 2 0 0 0;6 2 0 0 1;7 2 0 0 0;7 2 0 0 1;8 2 0 0 0;8 2 0 0 1;9 2 0 0 0;	2043.71	3	80.0151	73.352	92.3893	7	0.00123	0.39714	0.70588	1.3125	0	0	0	0	0	0	-1	0	0	sp|P38616|YGP1_YEAST	YGP1	118	68020200	320816000
Model-BuddingYeast-S-1803-3.19536.19536.2.0.dta	Model-BuddingYeast-S-1803-3.19536.19536.2.0.dta	Model-BuddingYeast-S-1803-3	19536	5398.07	3072.24	1536.62	2	1	VVJETIQDK		1045.55	10 2 0 0 0	H(10)N(2)	(N(N(H(H(H(H(H(H)))))(H(H(H(H)))))))	4977	0 1 0 0 0;0 2 0 0 0;1 2 0 0 0;2 2 0 0 0;3 2 0 0 0;4 2 0 0 0;5 2 0 0 0;6 2 0 0 0;7 2 0 0 0;8 2 0 0 0;9 2 0 0 0;	2026.69	3	71.3125	62.504	87.6713	7	-2e-05	-0.00556	1	1.3125	0	0	0	0	0	0	-1	0	0	sp|P38616|YGP1_YEAST	YGP1	118	34087900	162387000
Model-BuddingYeast-S-1803-3.19537.19537.3.0.dta	Model-BuddingYeast-S-1803-3.19537.19537.3.0.dta	Model-BuddingYeast-S-1803-3	19537	5398.35	3251.32	1084.44	3	1	VVJETIQDK		1045.55	10 2 0 0 1	H(10)N(2)aH(1)	(N(N(H(H(H(H(H))))(H(H(H(H(H(aH)))))))))	5286	0 1 0 0 0;0 2 0 0 0;1 2 0 0 0;2 2 0 0 0;3 2 0 0 0;4 2 0 0 0;5 2 0 0 0;6 2 0 0 0;6 2 0 0 1;7 2 0 0 0;7 2 0 0 1;8 2 0 0 0;8 2 0 0 1;9 2 0 0 0;9 2 0 0 1;10 2 0 0 0;	2205.77	3	71.1818	57.5577	96.4838	7	0.00093	0.28617	0.72222	1.1875	0	0	0	0	0	0	-1	0	0	sp|P38616|YGP1_YEAST	YGP1	118	12308700	62364600
Model-BuddingYeast-S-1803-3.19547.19547.3.0.dta	Model-BuddingYeast-S-1803-3.19547.19547.3.0.dta	Model-BuddingYeast-S-1803-3	19547	5400.97	2748.14	916.717	3	1	VVJETIQDK		1045.55	8 2 0 0 0	H(8)N(2)	(N(N(H(H(H(H(H(H)))))(H(H)))))	5011	0 1 0 0 0;0 2 0 0 0;1 2 0 0 0;2 2 0 0 0;3 2 0 0 0;4 2 0 0 0;5 2 0 0 0;6 2 0 0 0;7 2 0 0 0;	1702.58	3	80.2278	77.9833	84.3962	7	0.00157	0.57195	0.81818	1.3125	0	0	0	0	0	0	-1	0	0	sp|P38616|YGP1_YEAST	YGP1	118	74820700	303196000
Model-BuddingYeast-S-1803-3.19548.19548.2.0.dta	Model-BuddingYeast-S-1803-3.19548.19548.2.0.dta	Model-BuddingYeast-S-1803-3	19548	5401.25	2910.19	1455.6	2	1	VVJETIQDK		1045.55	9 2 0 0 0	H(9)N(2)	(N(N(H(H(H(H(H(H)))))(H(H(H))))))	4992	0 1 0 0 0;0 2 0 0 0;1 2 0 0 0;2 2 0 0 0;3 2 0 0 0;4 2 0 0 0;5 2 0 0 0;6 2 0 0 0;7 2 0 0 0;8 2 0 0 0;	1864.63	3	77.199	72.8949	85.1922	7	0.00014	0.04686	1	1.3125	0	0	0	0	0	0	-1	0	0	sp|P38616|YGP1_YEAST	YGP1	118	128214000	569391000
Model-BuddingYeast-S-1803-3.19549.19549.3.0.dta	Model-BuddingYeast-S-1803-3.19549.19549.3.0.dta	Model-BuddingYeast-S-1803-3	19549	5401.55	2910.19	970.734	3	1	VVJETIQDK		1045.55	9 2 0 0 0	H(9)N(2)	(N(N(H(H(H(H(H(H)))))(H(H(H))))))	4992	0 1 0 0 0;0 2 0 0 0;1 2 0 0 0;2 2 0 0 0;3 2 0 0 0;4 2 0 0 0;5 2 0 0 0;6 2 0 0 0;7 2 0 0 0;8 2 0 0 0;	1864.63	3	73.8438	63.2411	93.5344	7	0.00124	0.42587	0.91667	1.1875	0	0	0	0	0	0	-1	0	0	sp|P38616|YGP1_YEAST	YGP1	118	84608200	372317000
Model-BuddingYeast-S-1803-3.19558.19558.3.0.dta	Model-BuddingYeast-S-1803-3.19558.19558.3.0.dta	Model-BuddingYeast-S-1803-3	19558	5403.88	3072.24	1024.75	3	1	VVJETIQDK		1045.55	10 2 0 0 0	H(10)N(2)	(N(N(H(H(H(H(H(H)))))(H(H(H(H)))))))	4977	0 1 0 0 0;0 2 0 0 0;1 2 0 0 0;2 2 0 0 0;3 2 0 0 0;4 2 0 0 0;5 2 0 0 0;6 2 0 0 0;7 2 0 0 0;8 2 0 0 0;9 2 0 0 0;	2026.69	3	64.8329	50.4725	91.5022	7	0.00117	0.38016	0.92308	1.125	0	0	0	0	0	0	-1	0	0	sp|P38616|YGP1_YEAST	YGP1	118	44271600	212458000
Model-BuddingYeast-S-1803-3.19580.19580.3.0.dta	Model-BuddingYeast-S-1803-3.19580.19580.3.0.dta	Model-BuddingYeast-S-1803-3	19580	5409.69	2765.16	922.392	3	1	VVJETIQDK		1045.55	7 2 0 0 1	H(7)N(2)aH(1)	(N(N(H(H(H))(H(H(H(H(aH))))))))	6233	0 1 0 0 0;0 2 0 0 0;1 2 0 0 0;2 2 0 0 0;3 2 0 0 0;4 2 0 0 0;5 2 0 0 0;5 2 0 0 1;6 2 0 0 0;6 2 0 0 1;7 2 0 0 0;	1719.61	3	89.2825	85.0318	97.1766	7	0.00161	0.58215	0.84615	1.3125	0	0	0	0	0	0	-1	0	0	sp|P38616|YGP1_YEAST	YGP1	118	94508300	386934000
Model-BuddingYeast-S-1803-3.19582.19582.3.0.dta	Model-BuddingYeast-S-1803-3.19582.19582.3.0.dta	Model-BuddingYeast-S-1803-3	19582	5410.26	2927.21	976.41	3	1	VVJETIQDK		1045.55	8 2 0 0 1	H(8)N(2)aH(1)	(N(N(H(H(H(H)))(H(H(H(aH(H))))))))	5819	0 1 0 0 0;0 2 0 0 0;1 2 0 0 0;2 2 0 0 0;3 2 0 0 0;4 2 0 0 0;4 2 0 0 1;5 2 0 0 0;5 2 0 0 1;6 2 0 0 0;6 2 0 0 1;7 2 0 0 0;7 2 0 0 1;	1881.66	3	80.7746	75.5133	90.5455	7	0.00123	0.41893	0.73333	1.3125	0	0	0	0	0	0	-1	0	0	sp|P38616|YGP1_YEAST	YGP1	118	142975000	624113000
Model-BuddingYeast-S-1803-3.19583.19583.3.0.dta	Model-BuddingYeast-S-1803-3.19583.19583.3.0.dta	Model-BuddingYeast-S-1803-3	19583	5410.54	3234.29	1078.77	3	1	VVJETIQDK		1045.55	11 2 0 0 0	H(11)N(2)	(N(N(H(H(H(H(H(H(H))))))(H(H(H(H)))))))	4699	0 1 0 0 0;0 2 0 0 0;1 2 0 0 0;2 2 0 0 0;3 2 0 0 0;4 2 0 0 0;5 2 0 0 0;6 2 0 0 0;7 2 0 0 0;8 2 0 0 0;9 2 0 0 0;10 2 0 0 0;	2188.74	3	39.2927	21.9649	71.4729	7	0.00058	0.18041	0.92857	1	0	0	0	0	0	0	-1	0	0	sp|P38616|YGP1_YEAST	YGP1	118	6483200	32061900
Model-BuddingYeast-S-1803-3.19585.19585.3.0.dta	Model-BuddingYeast-S-1803-3.19585.19585.3.0.dta	Model-BuddingYeast-S-1803-3	19585	5411.1	2586.08	862.699	3	1	VVJETIQDK		1045.55	7 2 0 0 0	H(7)N(2)	(N(N(H(H(H(H(H))))(H(H)))))	5381	0 1 0 0 0;0 2 0 0 0;1 2 0 0 0;2 2 0 0 0;3 2 0 0 0;4 2 0 0 0;5 2 0 0 0;6 2 0 0 0;	1540.53	3	25.1061	13.2304	47.161	7	0.00013	0.04958	0.9	0.75	0	0	0	0	3.64268e-247	1.06459e-249	-1	0.00207039	0.00207039	sp|P38616|YGP1_YEAST	YGP1	118	2009160	6856170
Model-BuddingYeast-S-1803-3.19591.19591.2.0.dta	Model-BuddingYeast-S-1803-3.19591.19591.2.0.dta	Model-BuddingYeast-S-1803-3	19591	5412.59	2748.13	1374.57	2	1	VVJETIQDK		1045.55	8 2 0 0 0	H(8)N(2)	(N(N(H(H(H(H(H(H)))))(H(H)))))	5011	0 1 0 0 0;0 2 0 0 0;1 2 0 0 0;2 2 0 0 0;3 2 0 0 0;4 2 0 0 0;5 2 0 0 0;6 2 0 0 0;7 2 0 0 0;	1702.58	3	80.0743	83.0456	74.556	7	0.00033	0.12146	1	1.3125	0	0	0	0	0	0	-1	0	0	sp|P38616|YGP1_YEAST	YGP1	118	186318000	762282000
Model-BuddingYeast-S-1803-3.19592.19592.3.0.dta	Model-BuddingYeast-S-1803-3.19592.19592.3.0.dta	Model-BuddingYeast-S-1803-3	19592	5412.87	3089.27	1030.43	3	1	VVJETIQDK		1045.55	9 2 0 0 1	H(9)N(2)aH(1)	(N(N(H(H(H(H(H))))(H(H(H(aH(H))))))))	5317	0 1 0 0 0;0 2 0 0 0;1 2 0 0 0;2 2 0 0 0;3 2 0 0 0;4 2 0 0 0;4 2 0 0 1;5 2 0 0 0;5 2 0 0 1;6 2 0 0 0;6 2 0 0 1;7 2 0 0 0;7 2 0 0 1;8 2 0 0 0;8 2 0 0 1;	2043.71	3	77.553	71.8778	88.0926	7	0.00136	0.4389	0.70588	1.3125	0	0	0	0	0	0	-1	0	0	sp|P38616|YGP1_YEAST	YGP1	118	68020200	320816000
Model-BuddingYeast-S-1803-3.19603.19603.3.0.dta	Model-BuddingYeast-S-1803-3.19603.19603.3.0.dta	Model-BuddingYeast-S-1803-3	19603	5415.78	3251.32	1084.44	3	1	VVJETIQDK		1045.55	10 2 0 0 1	H(10)N(2)aH(1)	(N(N(H(H(H(H(H))))(H(H(H(H(H(aH)))))))))	5286	0 1 0 0 0;0 2 0 0 0;1 2 0 0 0;2 2 0 0 0;3 2 0 0 0;4 2 0 0 0;5 2 0 0 0;6 2 0 0 0;6 2 0 0 1;7 2 0 0 0;7 2 0 0 1;8 2 0 0 0;8 2 0 0 1;9 2 0 0 0;9 2 0 0 1;10 2 0 0 0;	2205.77	3	55.8078	42.6235	80.2929	7	0.00099	0.30555	0.72222	1.1875	0	0	0	0	0	0	-1	0	0	sp|P38616|YGP1_YEAST	YGP1	118	12308700	62364600
Model-BuddingYeast-S-1803-3.19613.19613.3.0.dta	Model-BuddingYeast-S-1803-3.19613.19613.3.0.dta	Model-BuddingYeast-S-1803-3	19613	5418.41	2748.14	916.717	3	1	VVJETIQDK		1045.55	8 2 0 0 0	H(8)N(2)	(N(N(H(H(H(H(H(H)))))(H(H)))))	5011	0 1 0 0 0;0 2 0 0 0;1 2 0 0 0;2 2 0 0 0;3 2 0 0 0;4 2 0 0 0;5 2 0 0 0;6 2 0 0 0;7 2 0 0 0;	1702.58	3	80.3451	75.1913	89.9164	7	0.00159	0.57959	1	1.3125	0	0	0	0	0	0	-1	0	0	sp|P38616|YGP1_YEAST	YGP1	118	74820700	303196000
Model-BuddingYeast-S-1803-3.19614.19614.2.0.dta	Model-BuddingYeast-S-1803-3.19614.19614.2.0.dta	Model-BuddingYeast-S-1803-3	19614	5418.69	2910.19	1455.6	2	1	VVJETIQDK		1045.55	9 2 0 0 0	H(9)N(2)	(N(N(H(H(H(H(H(H)))))(H(H(H))))))	4992	0 1 0 0 0;0 2 0 0 0;1 2 0 0 0;2 2 0 0 0;3 2 0 0 0;4 2 0 0 0;5 2 0 0 0;6 2 0 0 0;7 2 0 0 0;8 2 0 0 0;	1864.63	3	74.6763	70.4198	82.5814	7	0.00014	0.04823	1	1.3125	0	0	0	0	0	0	-1	0	0	sp|P38616|YGP1_YEAST	YGP1	118	128214000	569391000
Model-BuddingYeast-S-1803-3.19615.19615.2.0.dta	Model-BuddingYeast-S-1803-3.19615.19615.2.0.dta	Model-BuddingYeast-S-1803-3	19615	5418.99	3072.24	1536.62	2	1	VVJETIQDK		1045.55	10 2 0 0 0	H(10)N(2)	(N(N(H(H(H(H(H(H)))))(H(H(H(H)))))))	4977	0 1 0 0 0;0 2 0 0 0;1 2 0 0 0;2 2 0 0 0;3 2 0 0 0;4 2 0 0 0;5 2 0 0 0;6 2 0 0 0;7 2 0 0 0;8 2 0 0 0;9 2 0 0 0;	2026.69	3	71.772	67.1994	80.2639	7	-0.00033	-0.10711	1	1.4375	0	0	0	0	0	0	-1	0	0	sp|P38616|YGP1_YEAST	YGP1	118	34087900	162387000
Model-BuddingYeast-S-1803-3.19624.19624.3.0.dta	Model-BuddingYeast-S-1803-3.19624.19624.3.0.dta	Model-BuddingYeast-S-1803-3	19624	5421.33	2910.19	970.734	3	1	VVJETIQDK		1045.55	9 2 0 0 0	H(9)N(2)	(N(N(H(H(H(H(H(H)))))(H(H(H))))))	4992	0 1 0 0 0;0 2 0 0 0;1 2 0 0 0;2 2 0 0 0;3 2 0 0 0;4 2 0 0 0;5 2 0 0 0;6 2 0 0 0;7 2 0 0 0;8 2 0 0 0;	1864.63	3	78.113	71.1622	91.0218	7	0.00125	0.42793	0.91667	1.3125	0	0	0	0	0	0	-1	0	0	sp|P38616|YGP1_YEAST	YGP1	118	84608200	372317000
Model-BuddingYeast-S-1803-3.19625.19625.3.0.dta	Model-BuddingYeast-S-1803-3.19625.19625.3.0.dta	Model-BuddingYeast-S-1803-3	19625	5421.61	3072.24	1024.75	3	1	VVJETIQDK		1045.55	10 2 0 0 0	H(10)N(2)	(N(N(H(H(H(H(H(H)))))(H(H(H(H)))))))	4977	0 1 0 0 0;0 2 0 0 0;1 2 0 0 0;2 2 0 0 0;3 2 0 0 0;4 2 0 0 0;5 2 0 0 0;6 2 0 0 0;7 2 0 0 0;8 2 0 0 0;9 2 0 0 0;	2026.69	3	76.9527	68.2963	93.0288	7	0.00155	0.50612	0.92308	1.4375	0	0	0	0	0	0	-1	0	0	sp|P38616|YGP1_YEAST	YGP1	118	28139100	135783000
Model-BuddingYeast-S-1803-3.19646.19646.3.0.dta	Model-BuddingYeast-S-1803-3.19646.19646.3.0.dta	Model-BuddingYeast-S-1803-3	19646	5427.16	2765.16	922.392	3	1	VVJETIQDK		1045.55	7 2 0 0 1	H(7)N(2)aH(1)	(N(N(H(H(H))(H(H(H(H(aH))))))))	6233	0 1 0 0 0;0 2 0 0 0;1 2 0 0 0;2 2 0 0 0;3 2 0 0 0;4 2 0 0 0;5 2 0 0 0;5 2 0 0 1;6 2 0 0 0;6 2 0 0 1;7 2 0 0 0;	1719.61	3	92.2361	90.9175	94.6851	7	0.00161	0.58106	0.84615	1.4375	0	0	0	0	0	0	-1	0	0	sp|P38616|YGP1_YEAST	YGP1	118	94508300	386934000
Model-BuddingYeast-S-1803-3.19657.19657.2.0.dta	Model-BuddingYeast-S-1803-3.19657.19657.2.0.dta	Model-BuddingYeast-S-1803-3	19657	5430.08	2748.13	1374.57	2	1	VVJETIQDK		1045.55	8 2 0 0 0	H(8)N(2)	(N(N(H(H(H(H(H(H)))))(H(H)))))	5011	0 1 0 0 0;0 2 0 0 0;1 2 0 0 0;2 2 0 0 0;3 2 0 0 0;4 2 0 0 0;5 2 0 0 0;6 2 0 0 0;7 2 0 0 0;	1702.58	3	84.5834	89.7077	75.0669	7	0.00037	0.13456	1	1.4375	0	0	0	0	0	0	-1	0	0	sp|P38616|YGP1_YEAST	YGP1	118	186318000	762282000
Model-BuddingYeast-S-1803-3.19658.19658.3.0.dta	Model-BuddingYeast-S-1803-3.19658.19658.3.0.dta	Model-BuddingYeast-S-1803-3	19658	5430.34	2927.21	976.41	3	1	VVJETIQDK		1045.55	8 2 0 0 1	H(8)N(2)aH(1)	(N(N(H(H(H(H)))(H(H(H(H(aH))))))))	5817	0 1 0 0 0;0 2 0 0 0;1 2 0 0 0;2 2 0 0 0;3 2 0 0 0;4 2 0 0 0;5 2 0 0 0;5 2 0 0 1;6 2 0 0 0;6 2 0 0 1;7 2 0 0 0;7 2 0 0 1;8 2 0 0 0;	1881.66	3	82.2396	78.4734	89.2341	7	0.00126	0.42918	0.73333	1.3125	0	0	0	0	0	0	-1	0	0	sp|P38616|YGP1_YEAST	YGP1	118	142975000	624113000
Model-BuddingYeast-S-1803-3.19659.19659.3.0.dta	Model-BuddingYeast-S-1803-3.19659.19659.3.0.dta	Model-BuddingYeast-S-1803-3	19659	5430.63	3089.27	1030.43	3	1	VVJETIQDK		1045.55	9 2 0 0 1	H(9)N(2)aH(1)	(N(N(H(H(H(H(H))))(H(H(H(H(aH))))))))	5299	0 1 0 0 0;0 2 0 0 0;1 2 0 0 0;2 2 0 0 0;3 2 0 0 0;4 2 0 0 0;5 2 0 0 0;5 2 0 0 1;6 2 0 0 0;6 2 0 0 1;7 2 0 0 0;7 2 0 0 1;8 2 0 0 0;8 2 0 0 1;9 2 0 0 0;	2043.71	3	81.3253	75.5744	92.0055	7	0.00149	0.48357	0.70588	1.3125	0	0	0	0	0	0	-1	0	0	sp|P38616|YGP1_YEAST	YGP1	118	68020200	320816000
Model-BuddingYeast-S-1803-3.19668.19668.3.0.dta	Model-BuddingYeast-S-1803-3.19668.19668.3.0.dta	Model-BuddingYeast-S-1803-3	19668	5432.98	3251.32	1084.44	3	1	VVJETIQDK		1045.55	10 2 0 0 1	H(10)N(2)aH(1)	(N(N(H(H(H(H(H))))(H(H(H(H(H(aH)))))))))	5286	0 1 0 0 0;0 2 0 0 0;1 2 0 0 0;2 2 0 0 0;3 2 0 0 0;4 2 0 0 0;5 2 0 0 0;6 2 0 0 0;6 2 0 0 1;7 2 0 0 0;7 2 0 0 1;8 2 0 0 0;8 2 0 0 1;9 2 0 0 0;9 2 0 0 1;10 2 0 0 0;	2205.77	3	47.1951	37.5233	65.1571	7	0.00117	0.35999	0.72222	1.3125	0	0	0	0	0	0	-1	0	0	sp|P38616|YGP1_YEAST	YGP1	118	12308700	62364600
Model-BuddingYeast-S-1803-3.19679.19679.2.0.dta	Model-BuddingYeast-S-1803-3.19679.19679.2.0.dta	Model-BuddingYeast-S-1803-3	19679	5435.9	2910.19	1455.6	2	1	VVJETIQDK		1045.55	9 2 0 0 0	H(9)N(2)	(N(N(H(H(H(H(H(H)))))(H(H(H))))))	4992	0 1 0 0 0;0 2 0 0 0;1 2 0 0 0;2 2 0 0 0;3 2 0 0 0;4 2 0 0 0;5 2 0 0 0;6 2 0 0 0;7 2 0 0 0;8 2 0 0 0;	1864.63	3	81.9493	79.1259	87.1929	7	0.00022	0.0771	1	1.3125	0	0	0	0	0	0	-1	0	0	sp|P38616|YGP1_YEAST	YGP1	118	128214000	569391000
Model-BuddingYeast-S-1803-3.19680.19680.3.0.dta	Model-BuddingYeast-S-1803-3.19680.19680.3.0.dta	Model-BuddingYeast-S-1803-3	19680	5436.34	2748.14	916.717	3	1	VVJETIQDK		1045.55	8 2 0 0 0	H(8)N(2)	(N(N(H(H(H(H(H(H)))))(H(H)))))	5011	0 1 0 0 0;0 2 0 0 0;1 2 0 0 0;2 2 0 0 0;3 2 0 0 0;4 2 0 0 0;5 2 0 0 0;6 2 0 0 0;7 2 0 0 0;	1702.58	3	79.5661	74.3931	89.1731	7	0.00161	0.58505	0.90909	1.3125	0	0	0	0	0	0	-1	0	0	sp|P38616|YGP1_YEAST	YGP1	118	74820700	303196000
Model-BuddingYeast-S-1803-3.19689.19689.3.0.dta	Model-BuddingYeast-S-1803-3.19689.19689.3.0.dta	Model-BuddingYeast-S-1803-3	19689	5438.68	2910.19	970.734	3	1	VVJETIQDK		1045.55	9 2 0 0 0	H(9)N(2)	(N(N(H(H(H(H(H(H)))))(H(H(H))))))	4992	0 1 0 0 0;0 2 0 0 0;1 2 0 0 0;2 2 0 0 0;3 2 0 0 0;4 2 0 0 0;5 2 0 0 0;6 2 0 0 0;7 2 0 0 0;8 2 0 0 0;	1864.63	3	79.8395	71.124	96.0255	7	0.00128	0.43824	0.91667	1.3125	0	0	0	0	0	0	-1	0	0	sp|P38616|YGP1_YEAST	YGP1	118	84608200	372317000
Model-BuddingYeast-S-1803-3.19690.19690.3.0.dta	Model-BuddingYeast-S-1803-3.19690.19690.3.0.dta	Model-BuddingYeast-S-1803-3	19690	5438.96	3072.24	1024.75	3	1	VVJETIQDK		1045.55	10 2 0 0 0	H(10)N(2)	(N(N(H(H(H(H(H(H)))))(H(H(H(H)))))))	4977	0 1 0 0 0;0 2 0 0 0;1 2 0 0 0;2 2 0 0 0;3 2 0 0 0;4 2 0 0 0;5 2 0 0 0;6 2 0 0 0;7 2 0 0 0;8 2 0 0 0;9 2 0 0 0;	2026.69	3	82.6321	72.1834	102.037	7	0.00166	0.5403	0.92308	1.3125	0	0	0	0	0	0	-1	0	0	sp|P38616|YGP1_YEAST	YGP1	118	44271600	212458000
Model-BuddingYeast-S-1803-3.19691.19691.2.0.dta	Model-BuddingYeast-S-1803-3.19691.19691.2.0.dta	Model-BuddingYeast-S-1803-3	19691	5439.25	3072.24	1536.62	2	1	VVJETIQDK		1045.55	10 2 0 0 0	H(10)N(2)	(N(N(H(H(H(H(H(H)))))(H(H(H(H)))))))	4977	0 1 0 0 0;0 2 0 0 0;1 2 0 0 0;2 2 0 0 0;3 2 0 0 0;4 2 0 0 0;5 2 0 0 0;6 2 0 0 0;7 2 0 0 0;8 2 0 0 0;9 2 0 0 0;	2026.69	3	80.4594	77.1106	86.6786	7	-0.00024	-0.07912	1	1.4375	0	0	0	0	0	0	-1	0	0	sp|P38616|YGP1_YEAST	YGP1	118	34087900	162387000
Model-BuddingYeast-S-1803-3.19711.19711.3.0.dta	Model-BuddingYeast-S-1803-3.19711.19711.3.0.dta	Model-BuddingYeast-S-1803-3	19711	5444.53	2765.16	922.392	3	1	VVJETIQDK		1045.55	7 2 0 0 1	H(7)N(2)aH(1)	(N(N(H(H(H))(H(H(H(H(aH))))))))	6233	0 1 0 0 0;0 2 0 0 0;1 2 0 0 0;2 2 0 0 0;3 2 0 0 0;4 2 0 0 0;5 2 0 0 0;5 2 0 0 1;6 2 0 0 0;6 2 0 0 1;7 2 0 0 0;	1719.61	3	76.668	69.4101	90.147	7	0.0017	0.61578	0.84615	1.3125	0	0	0	0	0	0	-1	0	0	sp|P38616|YGP1_YEAST	YGP1	118	94508300	386934000
Model-BuddingYeast-S-1803-3.19722.19722.3.0.dta	Model-BuddingYeast-S-1803-3.19722.19722.3.0.dta	Model-BuddingYeast-S-1803-3	19722	5447.44	2927.21	976.41	3	1	VVJETIQDK		1045.55	8 2 0 0 1	H(8)N(2)aH(1)	(N(N(H(H(H(H)))(H(H(H(H(aH))))))))	5817	0 1 0 0 0;0 2 0 0 0;1 2 0 0 0;2 2 0 0 0;3 2 0 0 0;4 2 0 0 0;5 2 0 0 0;5 2 0 0 1;6 2 0 0 0;6 2 0 0 1;7 2 0 0 0;7 2 0 0 1;8 2 0 0 0;	1881.66	3	79.6394	74.0623	89.9971	7	0.00129	0.43943	0.73333	1.3125	0	0	0	0	0	0	-1	0	0	sp|P38616|YGP1_YEAST	YGP1	118	142975000	624113000
Model-BuddingYeast-S-1803-3.19723.19723.2.0.dta	Model-BuddingYeast-S-1803-3.19723.19723.2.0.dta	Model-BuddingYeast-S-1803-3	19723	5447.72	2748.13	1374.57	2	1	VVJETIQDK		1045.55	8 2 0 0 0	H(8)N(2)	(N(N(H(H(H(H(H(H)))))(H(H)))))	5011	0 1 0 0 0;0 2 0 0 0;1 2 0 0 0;2 2 0 0 0;3 2 0 0 0;4 2 0 0 0;5 2 0 0 0;6 2 0 0 0;7 2 0 0 0;	1702.58	3	72.2384	67.5584	80.9297	7	0.0005	0.1826	1	1.3125	0	0	0	0	0	0	-1	0	0	sp|P38616|YGP1_YEAST	YGP1	118	186318000	762282000
Model-BuddingYeast-S-1803-3.19733.19733.3.0.dta	Model-BuddingYeast-S-1803-3.19733.19733.3.0.dta	Model-BuddingYeast-S-1803-3	19733	5450.38	3089.27	1030.43	3	1	VVJETIQDK		1045.55	9 2 0 0 1	H(9)N(2)aH(1)	(N(N(H(H(H(H(H))))(H(H(H(H(aH))))))))	5299	0 1 0 0 0;0 2 0 0 0;1 2 0 0 0;2 2 0 0 0;3 2 0 0 0;4 2 0 0 0;5 2 0 0 0;5 2 0 0 1;6 2 0 0 0;6 2 0 0 1;7 2 0 0 0;7 2 0 0 1;8 2 0 0 0;8 2 0 0 1;9 2 0 0 0;	2043.71	3	80.7389	74.3268	92.647	7	0.00156	0.50493	0.70588	1.3125	0	0	0	0	0	0	-1	0	0	sp|P38616|YGP1_YEAST	YGP1	118	68020200	320816000
Model-BuddingYeast-S-1803-3.19734.19734.3.0.dta	Model-BuddingYeast-S-1803-3.19734.19734.3.0.dta	Model-BuddingYeast-S-1803-3	19734	5450.66	3251.32	1084.44	3	1	VVJETIQDK		1045.55	10 2 0 0 1	H(10)N(2)aH(1)	(N(N(H(H(H(H(H))))(H(H(H(H(aH(H)))))))))	5294	0 1 0 0 0;0 2 0 0 0;1 2 0 0 0;2 2 0 0 0;3 2 0 0 0;4 2 0 0 0;5 2 0 0 0;5 2 0 0 1;6 2 0 0 0;6 2 0 0 1;7 2 0 0 0;7 2 0 0 1;8 2 0 0 0;8 2 0 0 1;9 2 0 0 0;9 2 0 0 1;	2205.77	3	30.6475	14.6841	60.2938	7	0.0014	0.43196	0.66667	0.8125	0	0	0	0	1.0963e-320	5e-323	-1	0.00143164	0.00143164	sp|P38616|YGP1_YEAST	YGP1	118	12308700	62364600
Model-BuddingYeast-S-1803-3.19744.19744.2.0.dta	Model-BuddingYeast-S-1803-3.19744.19744.2.0.dta	Model-BuddingYeast-S-1803-3	19744	5453.31	2910.19	1455.6	2	1	VVJETIQDK		1045.55	9 2 0 0 0	H(9)N(2)	(N(N(H(H(H(H(H(H)))))(H(H(H))))))	4992	0 1 0 0 0;0 2 0 0 0;1 2 0 0 0;2 2 0 0 0;3 2 0 0 0;4 2 0 0 0;5 2 0 0 0;6 2 0 0 0;7 2 0 0 0;8 2 0 0 0;	1864.63	3	78.3656	74.2592	85.9918	7	0.00032	0.11008	1	1.3125	0	0	0	0	0	0	-1	0	0	sp|P38616|YGP1_YEAST	YGP1	118	128214000	569391000
Model-BuddingYeast-S-1803-3.19745.19745.3.0.dta	Model-BuddingYeast-S-1803-3.19745.19745.3.0.dta	Model-BuddingYeast-S-1803-3	19745	5453.59	2748.14	916.717	3	1	VVJETIQDK		1045.55	8 2 0 0 0	H(8)N(2)	(N(N(H(H(H(H(H(H)))))(H(H)))))	5011	0 1 0 0 0;0 2 0 0 0;1 2 0 0 0;2 2 0 0 0;3 2 0 0 0;4 2 0 0 0;5 2 0 0 0;6 2 0 0 0;7 2 0 0 0;	1702.58	3	50.2886	40.2504	68.9312	7	0.00156	0.56867	0.90909	1.1875	0	0	0	0	0	0	-1	0	0	sp|P38616|YGP1_YEAST	YGP1	118	75344500	304924000
Model-BuddingYeast-S-1803-3.19755.19755.3.0.dta	Model-BuddingYeast-S-1803-3.19755.19755.3.0.dta	Model-BuddingYeast-S-1803-3	19755	5456.25	2910.19	970.734	3	1	VVJETIQDK		1045.55	9 2 0 0 0	H(9)N(2)	(N(N(H(H(H(H(H(H)))))(H(H(H))))))	4992	0 1 0 0 0;0 2 0 0 0;1 2 0 0 0;2 2 0 0 0;3 2 0 0 0;4 2 0 0 0;5 2 0 0 0;6 2 0 0 0;7 2 0 0 0;8 2 0 0 0;	1864.63	3	82.0317	74.2876	96.4135	7	0.00136	0.46711	0.91667	1.3125	0	0	0	0	0	0	-1	0	0	sp|P38616|YGP1_YEAST	YGP1	118	84608200	372317000
Model-BuddingYeast-S-1803-3.19756.19756.3.0.dta	Model-BuddingYeast-S-1803-3.19756.19756.3.0.dta	Model-BuddingYeast-S-1803-3	19756	5456.53	3072.24	1024.75	3	1	VVJETIQDK		1045.55	10 2 0 0 0	H(10)N(2)	(N(N(H(H(H(H(H(H)))))(H(H(H(H)))))))	4977	0 1 0 0 0;0 2 0 0 0;1 2 0 0 0;2 2 0 0 0;3 2 0 0 0;4 2 0 0 0;5 2 0 0 0;6 2 0 0 0;7 2 0 0 0;8 2 0 0 0;9 2 0 0 0;	2026.69	3	69.4132	56.5168	93.3636	7	0.00188	0.61256	0.92308	1.1875	0	0	0	0	0	0	-1	0	0	sp|P38616|YGP1_YEAST	YGP1	118	43737000	210224000
Model-BuddingYeast-S-1803-3.19777.19777.3.0.dta	Model-BuddingYeast-S-1803-3.19777.19777.3.0.dta	Model-BuddingYeast-S-1803-3	19777	5462.13	2765.16	922.392	3	1	VVJETIQDK		1045.55	7 2 0 0 1	H(7)N(2)aH(1)	(N(N(H(H(H))(H(H(H(H(aH))))))))	6233	0 1 0 0 0;0 2 0 0 0;1 2 0 0 0;2 2 0 0 0;3 2 0 0 0;4 2 0 0 0;5 2 0 0 0;5 2 0 0 1;6 2 0 0 0;6 2 0 0 1;7 2 0 0 0;	1719.61	3	45.3773	32.9139	68.5237	7	0.0018	0.6505	0.84615	1.125	0	0	0	0	0	0	-1	0	0	sp|P38616|YGP1_YEAST	YGP1	118	95205400	389515000
Model-BuddingYeast-S-1803-3.19788.19788.3.0.dta	Model-BuddingYeast-S-1803-3.19788.19788.3.0.dta	Model-BuddingYeast-S-1803-3	19788	5465.07	2927.21	976.41	3	1	VVJETIQDK		1045.55	8 2 0 0 1	H(8)N(2)aH(1)	(N(N(H(H(H(H)))(H(H(H(H(aH))))))))	5817	0 1 0 0 0;0 2 0 0 0;1 2 0 0 0;2 2 0 0 0;3 2 0 0 0;4 2 0 0 0;5 2 0 0 0;5 2 0 0 1;6 2 0 0 0;6 2 0 0 1;7 2 0 0 0;7 2 0 0 1;8 2 0 0 0;	1881.66	3	71.9511	61.7006	90.9878	7	0.00142	0.48452	0.73333	1.1875	0	0	0	0	0	0	-1	0	0	sp|P38616|YGP1_YEAST	YGP1	118	142975000	624113000
Model-BuddingYeast-S-1803-3.19789.19789.2.0.dta	Model-BuddingYeast-S-1803-3.19789.19789.2.0.dta	Model-BuddingYeast-S-1803-3	19789	5465.35	3072.24	1536.62	2	1	VVJETIQDK		1045.55	10 2 0 0 0	H(10)N(2)	(N(N(H(H(H(H(H(H)))))(H(H(H(H)))))))	4977	0 1 0 0 0;0 2 0 0 0;1 2 0 0 0;2 2 0 0 0;3 2 0 0 0;4 2 0 0 0;5 2 0 0 0;6 2 0 0 0;7 2 0 0 0;8 2 0 0 0;9 2 0 0 0;	2026.69	3	66.273	56.2582	84.8719	7	0.0001	0.0322	1	1.3125	0	0	0	0	0	0	-1	0	0	sp|P38616|YGP1_YEAST	YGP1	118	33975300	161872000
Model-BuddingYeast-S-1803-3.19790.19790.2.0.dta	Model-BuddingYeast-S-1803-3.19790.19790.2.0.dta	Model-BuddingYeast-S-1803-3	19790	5465.64	2748.13	1374.57	2	1	VVJETIQDK		1045.55	8 2 0 0 0	H(8)N(2)	(N(N(H(H(H(H(H(H)))))(H(H)))))	5011	0 1 0 0 0;0 2 0 0 0;1 2 0 0 0;2 2 0 0 0;3 2 0 0 0;4 2 0 0 0;5 2 0 0 0;6 2 0 0 0;7 2 0 0 0;	1702.58	3	43.121	30.6919	66.2037	7	0.00082	0.29904	1	1.125	0	0	0	0	0	0	-1	0	0	sp|P38616|YGP1_YEAST	YGP1	118	187765000	768092000
Model-BuddingYeast-S-1803-3.19796.19796.3.0.dta	Model-BuddingYeast-S-1803-3.19796.19796.3.0.dta	Model-BuddingYeast-S-1803-3	19796	5467.18	3089.27	1030.43	3	1	VVJETIQDK		1045.55	9 2 0 0 1	H(9)N(2)aH(1)	(N(N(H(H(H(H(H))))(H(H(H(H(aH))))))))	5299	0 1 0 0 0;0 2 0 0 0;1 2 0 0 0;2 2 0 0 0;3 2 0 0 0;4 2 0 0 0;5 2 0 0 0;5 2 0 0 1;6 2 0 0 0;6 2 0 0 1;7 2 0 0 0;7 2 0 0 1;8 2 0 0 0;8 2 0 0 1;9 2 0 0 0;	2043.71	3	76.4599	70.3783	87.7542	7	0.00176	0.57097	0.70588	1.3125	0	0	0	0	0	0	-1	0	0	sp|P38616|YGP1_YEAST	YGP1	118	67072900	316872000
Model-BuddingYeast-S-1803-3.19814.19814.2.0.dta	Model-BuddingYeast-S-1803-3.19814.19814.2.0.dta	Model-BuddingYeast-S-1803-3	19814	5471.99	2910.19	1455.6	2	1	VVJETIQDK		1045.55	9 2 0 0 0	H(9)N(2)	(N(N(H(H(H(H(H(H)))))(H(H(H))))))	4992	0 1 0 0 0;0 2 0 0 0;1 2 0 0 0;2 2 0 0 0;3 2 0 0 0;4 2 0 0 0;5 2 0 0 0;6 2 0 0 0;7 2 0 0 0;8 2 0 0 0;	1864.63	3	73.6942	68.0012	84.267	7	0.00075	0.25647	1	1.3125	0	0	0	0	0	0	-1	0	0	sp|P38616|YGP1_YEAST	YGP1	118	127971000	568332000
Model-BuddingYeast-S-1803-3.19825.19825.3.0.dta	Model-BuddingYeast-S-1803-3.19825.19825.3.0.dta	Model-BuddingYeast-S-1803-3	19825	5474.94	2910.19	970.734	3	1	VVJETIQDK		1045.55	9 2 0 0 0	H(9)N(2)	(N(N(H(H(H(H(H(H)))))(H(H(H))))))	4992	0 1 0 0 0;0 2 0 0 0;1 2 0 0 0;2 2 0 0 0;3 2 0 0 0;4 2 0 0 0;5 2 0 0 0;6 2 0 0 0;7 2 0 0 0;8 2 0 0 0;	1864.63	3	59.9367	49.3146	79.6634	7	0.00179	0.61452	0.91667	1.25	0	0	0	0	0	0	-1	0	0	sp|P38616|YGP1_YEAST	YGP1	118	84114200	370801000
Model-BuddingYeast-S-1803-3.19826.19826.3.0.dta	Model-BuddingYeast-S-1803-3.19826.19826.3.0.dta	Model-BuddingYeast-S-1803-3	19826	5475.22	3072.24	1024.75	3	1	VVJETIQDK		1045.55	10 2 0 0 0	H(10)N(2)	(N(N(H(H(H(H(H(H)))))(H(H(H(H)))))))	4977	0 1 0 0 0;0 2 0 0 0;1 2 0 0 0;2 2 0 0 0;3 2 0 0 0;4 2 0 0 0;5 2 0 0 0;6 2 0 0 0;7 2 0 0 0;8 2 0 0 0;9 2 0 0 0;	2026.69	3	49.9043	41.7752	65.001	7	0.00149	0.48464	0.84615	1.3125	0	0	0	0	0	0	-1	0	0	sp|P38616|YGP1_YEAST	YGP1	118	42734200	205529000
Model-BuddingYeast-S-1803-3.19851.19851.3.0.dta	Model-BuddingYeast-S-1803-3.19851.19851.3.0.dta	Model-BuddingYeast-S-1803-3	19851	5481.88	2927.21	976.41	3	1	VVJETIQDK		1045.55	8 2 0 0 1	H(8)N(2)aH(1)	(N(N(H(H(H(H)))(H(H(H(aH(H))))))))	5819	0 1 0 0 0;0 2 0 0 0;1 2 0 0 0;2 2 0 0 0;3 2 0 0 0;4 2 0 0 0;4 2 0 0 1;5 2 0 0 0;5 2 0 0 1;6 2 0 0 0;6 2 0 0 1;7 2 0 0 0;7 2 0 0 1;	1881.66	3	68.7409	60.0667	84.8501	7	0.00176	0.60136	0.8	1.3125	0	0	0	0	0	0	-1	0	0	sp|P38616|YGP1_YEAST	YGP1	118	1978860	8566330
Model-BuddingYeast-S-1803-3.19852.19852.2.0.dta	Model-BuddingYeast-S-1803-3.19852.19852.2.0.dta	Model-BuddingYeast-S-1803-3	19852	5482.16	3072.24	1536.62	2	1	VVJETIQDK		1045.55	10 2 0 0 0	H(10)N(2)	(N(N(H(H(H(H(H(H)))))(H(H(H(H)))))))	4977	0 1 0 0 0;0 2 0 0 0;1 2 0 0 0;2 2 0 0 0;3 2 0 0 0;4 2 0 0 0;5 2 0 0 0;6 2 0 0 0;7 2 0 0 0;8 2 0 0 0;9 2 0 0 0;	2026.69	3	37.1288	20.8429	67.3739	7	0.00037	0.12009	1	0.9375	0	0	0	0	0	0	-1	0	0	sp|P38616|YGP1_YEAST	YGP1	118	461626	1966420
Model-BuddingYeast-S-1803-3.19861.19861.3.0.dta	Model-BuddingYeast-S-1803-3.19861.19861.3.0.dta	Model-BuddingYeast-S-1803-3	19861	5484.56	3089.27	1030.43	3	1	VVJETIQDK		1045.55	9 2 0 0 1	H(9)N(2)aH(1)	(N(N(H(H(H(H(H))))(H(H(H(H(aH))))))))	5299	0 1 0 0 0;0 2 0 0 0;1 2 0 0 0;2 2 0 0 0;3 2 0 0 0;4 2 0 0 0;5 2 0 0 0;5 2 0 0 1;6 2 0 0 0;6 2 0 0 1;7 2 0 0 0;7 2 0 0 1;8 2 0 0 0;8 2 0 0 1;9 2 0 0 0;	2043.71	3	54.3036	43.8952	73.6333	7	0.00187	0.60592	0.70588	1.1875	0	0	0	0	0	0	-1	0	0	sp|P38616|YGP1_YEAST	YGP1	118	925090	4201230
Model-BuddingYeast-S-1803-3.19880.19880.2.0.dta	Model-BuddingYeast-S-1803-3.19880.19880.2.0.dta	Model-BuddingYeast-S-1803-3	19880	5489.89	2910.19	1455.6	2	1	VVJETIQDK		1045.55	9 2 0 0 0	H(9)N(2)	(N(N(H(H(H(H(H(H)))))(H(H(H))))))	4992	0 1 0 0 0;0 2 0 0 0;1 2 0 0 0;2 2 0 0 0;3 2 0 0 0;4 2 0 0 0;5 2 0 0 0;6 2 0 0 0;7 2 0 0 0;8 2 0 0 0;	1864.63	3	50.4928	39.4376	71.0239	7	0.00073	0.25166	1	1.25	0	0	0	0	0	0	-1	0	0	sp|P38616|YGP1_YEAST	YGP1	118	963068	4081910
Model-BuddingYeast-S-1803-3.19885.19885.3.0.dta	Model-BuddingYeast-S-1803-3.19885.19885.3.0.dta	Model-BuddingYeast-S-1803-3	19885	5491.19	2910.19	970.735	3	1	VVJETIQDK		1045.55	9 2 0 0 0	H(9)N(2)	(N(N(H(H(H(H(H(H)))))(H(H(H))))))	4992	0 1 0 0 0;0 2 0 0 0;1 2 0 0 0;2 2 0 0 0;3 2 0 0 0;4 2 0 0 0;5 2 0 0 0;6 2 0 0 0;7 2 0 0 0;8 2 0 0 0;	1864.63	3	32.5406	17.9466	59.6436	7	0.00237	0.81451	0.91667	0.9375	0	0	0	0	5.089479e-317	1.48763e-319	-1	0	1.48763e-319	sp|P38616|YGP1_YEAST	YGP1	118	599978	2367990
Model-BuddingYeast-S-1803-3.19886.19886.3.0.dta	Model-BuddingYeast-S-1803-3.19886.19886.3.0.dta	Model-BuddingYeast-S-1803-3	19886	5491.47	3072.24	1024.75	3	1	VVJETIQDK		1045.55	10 2 0 0 0	H(10)N(2)	(N(N(H(H(H(H(H(H)))))(H(H(H(H)))))))	4977	0 1 0 0 0;0 2 0 0 0;1 2 0 0 0;2 2 0 0 0;3 2 0 0 0;4 2 0 0 0;5 2 0 0 0;6 2 0 0 0;7 2 0 0 0;8 2 0 0 0;9 2 0 0 0;	2026.69	3	31.4575	13.8911	64.0809	7	0.00171	0.55788	0.92308	0.8125	0	0	0	0	0	0	-1	0.00174886	0.00174886	sp|P38616|YGP1_YEAST	YGP1	118	450218	1966210
Model-BuddingYeast-S-1803-3.19911.19911.3.0.dta	Model-BuddingYeast-S-1803-3.19911.19911.3.0.dta	Model-BuddingYeast-S-1803-3	19911	5498.07	2927.21	976.41	3	1	VVJETIQDK		1045.55	8 2 0 0 1	H(8)N(2)aH(1)	(N(N(H(H(H(H)))(H(H(H(aH(H))))))))	5819	0 1 0 0 0;0 2 0 0 0;1 2 0 0 0;2 2 0 0 0;3 2 0 0 0;4 2 0 0 0;4 2 0 0 1;5 2 0 0 0;5 2 0 0 1;6 2 0 0 0;6 2 0 0 1;7 2 0 0 0;7 2 0 0 1;	1881.66	3	46.4841	35.2952	67.2634	7	0.00168	0.57368	0.73333	1.25	0	0	0	0	0	0	-1	0	0	sp|P38616|YGP1_YEAST	YGP1	118	565928	2490350
Model-BuddingYeast-S-1803-3.19931.19931.3.0.dta	Model-BuddingYeast-S-1803-3.19931.19931.3.0.dta	Model-BuddingYeast-S-1803-3	19931	5503.46	3089.27	1030.43	3	1	VVJETIQDK		1045.55	9 2 0 0 1	H(9)N(2)aH(1)	(N(N(H(H(H(H(H))))(H(H(H(aH(H))))))))	5317	0 1 0 0 0;0 2 0 0 0;1 2 0 0 0;2 2 0 0 0;3 2 0 0 0;4 2 0 0 0;4 2 0 0 1;5 2 0 0 0;5 2 0 0 1;6 2 0 0 0;6 2 0 0 1;7 2 0 0 0;7 2 0 0 1;8 2 0 0 0;8 2 0 0 1;	2043.71	3	31.7438	16.9872	59.149	7	0.00226	0.7312	0.70588	0.9375	0	0	0	0	3.03578924e-314	1.03153125e-316	-1	0	1.03153125e-316	sp|P38616|YGP1_YEAST	YGP1	118	397031	1613370
Model-BuddingYeast-S-1803-3.19948.19948.2.0.dta	Model-BuddingYeast-S-1803-3.19948.19948.2.0.dta	Model-BuddingYeast-S-1803-3	19948	5508	2910.19	1455.6	2	1	VVJETIQDK		1045.55	9 2 0 0 0	H(9)N(2)	(N(N(H(H(H(H(H(H)))))(H(H(H))))))	4992	0 1 0 0 0;0 2 0 0 0;1 2 0 0 0;2 2 0 0 0;3 2 0 0 0;4 2 0 0 0;5 2 0 0 0;6 2 0 0 0;7 2 0 0 0;8 2 0 0 0;	1864.63	3	22.9958	14.7018	38.3989	6	-0.00034	-0.11602	0.83333	0.8125	0	0	0	0	2.34177e-198	4.65126e-201	-1	0.00143164	0.00143164	sp|P38616|YGP1_YEAST	YGP1	118	256617	1054970
Model-BuddingYeast-S-1803-3.20501.20501.3.0.dta	Model-BuddingYeast-S-1803-3.20501.20501.3.0.dta	Model-BuddingYeast-S-1803-3	20501	5655.27	3455.33	1152.45	3	1	HSFNGJQSTFK		1266.59	11 2 0 0 0	H(11)N(2)	(N(N(H(H(H(H(H(H(H))))))(H(H(H(H)))))))	4699	0 1 0 0 0;0 2 0 0 0;1 2 0 0 0;2 2 0 0 0;3 2 0 0 0;4 2 0 0 0;5 2 0 0 0;6 2 0 0 0;7 2 0 0 0;8 2 0 0 0;9 2 0 0 0;10 2 0 0 0;	2188.74	6	44.574	18.6111	92.7908	7	0.00075	0.21778	1	0.65	0	0	0	0	0	0	-1	0	0	sp|P39105|PLB1_YEAST	PLB1	513	9725720	55763100
Model-BuddingYeast-S-1803-3.20566.20566.3.0.dta	Model-BuddingYeast-S-1803-3.20566.20566.3.0.dta	Model-BuddingYeast-S-1803-3	20566	5671.72	3455.33	1152.45	3	1	HSFNGJQSTFK		1266.59	11 2 0 0 0	H(11)N(2)	(N(N(H(H(H(H(H(H(H))))))(H(H(H(H)))))))	4699	0 1 0 0 0;0 2 0 0 0;1 2 0 0 0;2 2 0 0 0;3 2 0 0 0;4 2 0 0 0;5 2 0 0 0;6 2 0 0 0;7 2 0 0 0;8 2 0 0 0;9 2 0 0 0;10 2 0 0 0;	2188.74	6	55.8462	37.2203	90.4371	7	0.00045	0.12922	0.92857	0.95	0	0	0	0	0	0	-1	0	0	sp|P39105|PLB1_YEAST	PLB1	513	9725720	55763100
Model-BuddingYeast-S-1803-3.20611.20611.2.0.dta	Model-BuddingYeast-S-1803-3.20611.20611.2.0.dta	Model-BuddingYeast-S-1803-3	20611	5683.39	2714.05	1357.53	2	1	AMSDALJK		849.413	9 2 0 0 0	H(9)N(2)	(N(N(H(H(H(H(H(H)))))(H(H(H))))))	4992	0 1 0 0 0;0 2 0 0 0;1 2 0 0 0;2 2 0 0 0;3 2 0 0 0;4 2 0 0 0;5 2 0 0 0;6 2 0 0 0;7 2 0 0 0;8 2 0 0 0;	1864.63	7	26.8243	9.46495	59.0631	7	0.00089	0.32769	1	0.5	0	0	0	0	9.209853965e-314	3.7961072e-316	-1	0.00714064	0.00714064	sp|P41945|MEL2_YEASX;sp|P41946|MEL5_YEASX;sp|P41947|MEL6_YEASX;sp|P04824|MEL1_YEASX	MEL2;MEL5;MEL6;MEL1	175;175;175;175	2354980	11277600
Model-BuddingYeast-S-1803-3.20644.20644.3.0.dta	Model-BuddingYeast-S-1803-3.20644.20644.3.0.dta	Model-BuddingYeast-S-1803-3	20644	5692.18	3455.33	1152.45	3	1	HSFNGJQSTFK		1266.59	11 2 0 0 0	H(11)N(2)	(N(N(H(H(H(H(H(H(H))))))(H(H(H(H)))))))	4699	0 1 0 0 0;0 2 0 0 0;1 2 0 0 0;2 2 0 0 0;3 2 0 0 0;4 2 0 0 0;5 2 0 0 0;6 2 0 0 0;7 2 0 0 0;8 2 0 0 0;9 2 0 0 0;10 2 0 0 0;	2188.74	6	50.5022	23.3164	100.99	7	0.00072	0.2091	1	0.7	0	0	0	0	0	0	-1	0	0	sp|P39105|PLB1_YEAST	PLB1	513	9725720	55763100
Model-BuddingYeast-S-1803-3.20655.20655.3.0.dta	Model-BuddingYeast-S-1803-3.20655.20655.3.0.dta	Model-BuddingYeast-S-1803-3	20655	5694.97	3293.27	1098.43	3	1	HSFNGJQSTFK		1266.59	10 2 0 0 0	H(10)N(2)	(N(N(H(H(H(H(H(H)))))(H(H(H(H)))))))	4977	0 1 0 0 0;0 2 0 0 0;1 2 0 0 0;2 2 0 0 0;3 2 0 0 0;4 2 0 0 0;5 2 0 0 0;6 2 0 0 0;7 2 0 0 0;8 2 0 0 0;9 2 0 0 0;	2026.69	6	39.0324	15.3782	82.9617	7	0.00128	0.38865	1	0.5	0	0	0	0	0	0	-1	0.000732332	0.000732332	sp|P39105|PLB1_YEAST	PLB1	513	6442340	34969500
Model-BuddingYeast-S-1803-3.20682.20682.2.0.dta	Model-BuddingYeast-S-1803-3.20682.20682.2.0.dta	Model-BuddingYeast-S-1803-3	20682	5702.34	2714.05	1357.53	2	1	AMSDALJK		849.413	9 2 0 0 0	H(9)N(2)	(N(N(H(H(H(H(H(H)))))(H(H(H))))))	4992	0 1 0 0 0;0 2 0 0 0;1 2 0 0 0;2 2 0 0 0;3 2 0 0 0;4 2 0 0 0;5 2 0 0 0;6 2 0 0 0;7 2 0 0 0;8 2 0 0 0;	1864.63	7	25.7637	9.37533	56.1992	7	-0.00042	-0.15646	1	0.5	0	0	0	0	1.05873e-297	2.3866e-300	-1	0.00742115	0.00742115	sp|P41945|MEL2_YEASX;sp|P41946|MEL5_YEASX;sp|P41947|MEL6_YEASX;sp|P04824|MEL1_YEASX	MEL2;MEL5;MEL6;MEL1	175;175;175;175	2354980	11277600
Model-BuddingYeast-S-1803-3.20699.20699.2.0.dta	Model-BuddingYeast-S-1803-3.20699.20699.2.0.dta	Model-BuddingYeast-S-1803-3	20699	5706.81	2552	1276.5	2	1	AMSDALJK		849.413	8 2 0 0 0	H(8)N(2)	(N(N(H(H(H(H(H(H)))))(H(H)))))	5011	0 1 0 0 0;0 2 0 0 0;1 2 0 0 0;2 2 0 0 0;3 2 0 0 0;4 2 0 0 0;5 2 0 0 0;6 2 0 0 0;7 2 0 0 0;	1702.58	7	21.1376	9.31425	43.0953	7	0.00037	0.14608	1	0.64286	0	0	0	0	1.66946e-224	2.82946e-227	-1	0.00802717	0.00802717	sp|P41945|MEL2_YEASX;sp|P41946|MEL5_YEASX;sp|P41947|MEL6_YEASX;sp|P04824|MEL1_YEASX	MEL2;MEL5;MEL6;MEL1	175;175;175;175	6463850	26187300
Model-BuddingYeast-S-1803-3.20725.20725.3.0.dta	Model-BuddingYeast-S-1803-3.20725.20725.3.0.dta	Model-BuddingYeast-S-1803-3	20725	5713.65	3293.27	1098.43	3	1	HSFNGJQSTFK		1266.59	10 2 0 0 0	H(10)N(2)	(N(N(H(H(H(H(H(H)))))(H(H(H(H)))))))	4977	0 1 0 0 0;0 2 0 0 0;1 2 0 0 0;2 2 0 0 0;3 2 0 0 0;4 2 0 0 0;5 2 0 0 0;6 2 0 0 0;7 2 0 0 0;8 2 0 0 0;9 2 0 0 0;	2026.69	6	55.8648	33.3319	97.7118	7	0.00071	0.21648	1	0.85	0	0	0	0	0	0	-1	0	0	sp|P39105|PLB1_YEAST	PLB1	513	6442340	34969500
Model-BuddingYeast-S-1803-3.20772.20772.2.0.dta	Model-BuddingYeast-S-1803-3.20772.20772.2.0.dta	Model-BuddingYeast-S-1803-3	20772	5726.15	2552	1276.5	2	1	AMSDALJK		849.413	8 2 0 0 0	H(8)N(2)	(N(N(H(H(H(H(H(H)))))(H(H)))))	5011	0 1 0 0 0;0 2 0 0 0;1 2 0 0 0;2 2 0 0 0;3 2 0 0 0;4 2 0 0 0;5 2 0 0 0;6 2 0 0 0;7 2 0 0 0;	1702.58	7	39.709	24.7239	67.5385	7	0.00071	0.27931	1	0.92857	0	0	0	0	0	0	-1	0	0	sp|P41945|MEL2_YEASX;sp|P41946|MEL5_YEASX;sp|P41947|MEL6_YEASX;sp|P04824|MEL1_YEASX	MEL2;MEL5;MEL6;MEL1	175;175;175;175	6463850	26187300
Model-BuddingYeast-S-1803-3.20795.20795.3.0.dta	Model-BuddingYeast-S-1803-3.20795.20795.3.0.dta	Model-BuddingYeast-S-1803-3	20795	5732.18	3293.27	1098.43	3	1	HSFNGJQSTFK		1266.59	10 2 0 0 0	H(10)N(2)	(N(N(H(H(H(H(H(H)))))(H(H(H(H)))))))	4977	0 1 0 0 0;0 2 0 0 0;1 2 0 0 0;2 2 0 0 0;3 2 0 0 0;4 2 0 0 0;5 2 0 0 0;6 2 0 0 0;7 2 0 0 0;8 2 0 0 0;9 2 0 0 0;	2026.69	6	43.4162	18.4978	89.6933	7	-0.00032	-0.09597	1	0.65	0	0	0	0	0	0	-1	0	0	sp|P39105|PLB1_YEAST	PLB1	513	6442340	34969500
Model-BuddingYeast-S-1803-3.20833.20833.2.0.dta	Model-BuddingYeast-S-1803-3.20833.20833.2.0.dta	Model-BuddingYeast-S-1803-3	20833	5742.03	2552	1276.5	2	1	AMSDALJK		849.413	8 2 0 0 0	H(8)N(2)	(N(N(H(H(H(H(H(H)))))(H(H)))))	5011	0 1 0 0 0;0 2 0 0 0;1 2 0 0 0;2 2 0 0 0;3 2 0 0 0;4 2 0 0 0;5 2 0 0 0;6 2 0 0 0;7 2 0 0 0;	1702.58	7	45.7727	32.79	69.8834	7	0.00075	0.29342	1	1.07143	0	0	0	0	0	0	-1	0	0	sp|P41945|MEL2_YEASX;sp|P41946|MEL5_YEASX;sp|P41947|MEL6_YEASX;sp|P04824|MEL1_YEASX	MEL2;MEL5;MEL6;MEL1	175;175;175;175	6463850	26187300
Model-BuddingYeast-S-1803-3.20890.20890.2.0.dta	Model-BuddingYeast-S-1803-3.20890.20890.2.0.dta	Model-BuddingYeast-S-1803-3	20890	5757.25	2552	1276.5	2	1	AMSDALJK		849.413	8 2 0 0 0	H(8)N(2)	(N(N(H(H(H(H(H(H)))))(H(H)))))	5011	0 1 0 0 0;0 2 0 0 0;1 2 0 0 0;2 2 0 0 0;3 2 0 0 0;4 2 0 0 0;5 2 0 0 0;6 2 0 0 0;7 2 0 0 0;	1702.58	7	37.8877	23.7425	64.1574	7	0.00078	0.30595	1	0.92857	0	0	0	0	0	0	-1	0	0	sp|P41945|MEL2_YEASX;sp|P41946|MEL5_YEASX;sp|P41947|MEL6_YEASX;sp|P04824|MEL1_YEASX	MEL2;MEL5;MEL6;MEL1	175;175;175;175	6463850	26187300
Model-BuddingYeast-S-1803-3.21145.21145.3.2.dta	Model-BuddingYeast-S-1803-3.21145.21145.3.2.dta	Model-BuddingYeast-S-1803-3	21145	5824.91	3131.22	1044.41	3	1	HSFNGJQSTFK		1266.59	9 2 0 0 0	H(9)N(2)	(N(N(H(H(H(H(H(H)))))(H(H(H))))))	4992	0 1 0 0 0;0 2 0 0 0;1 2 0 0 0;2 2 0 0 0;3 2 0 0 0;4 2 0 0 0;5 2 0 0 0;6 2 0 0 0;7 2 0 0 0;8 2 0 0 0;	1864.63	6	31.2793	10.0695	70.6689	7	-0.00196	-0.62712	1	0.4	0	0	0	0	0	0	-1	0.00690304	0.00690304	sp|P39105|PLB1_YEAST	PLB1	513	2420410	13861000
Model-BuddingYeast-S-1803-3.21244.21244.3.0.dta	Model-BuddingYeast-S-1803-3.21244.21244.3.0.dta	Model-BuddingYeast-S-1803-3	21244	5851.28	2969.17	990.394	3	1	HSFNGJQSTFK		1266.59	8 2 0 0 0	H(8)N(2)	(N(N(H(H(H(H(H(H)))))(H(H)))))	5011	0 1 0 0 0;0 2 0 0 0;1 2 0 0 0;2 2 0 0 0;3 2 0 0 0;4 2 0 0 0;5 2 0 0 0;6 2 0 0 0;7 2 0 0 0;	1702.58	6	33.1523	12.6364	71.2533	7	0.00065	0.22053	1	0.55	0	0	0	0	0	0	-1	0.00298706	0.00298706	sp|P39105|PLB1_YEAST	PLB1	513	3647150	17923700
Model-BuddingYeast-S-1803-3.21278.21278.3.0.dta	Model-BuddingYeast-S-1803-3.21278.21278.3.0.dta	Model-BuddingYeast-S-1803-3	21278	5860.58	3221.2	1074.4	3	1	GIAVJCSSK	6,Carbamidomethyl[C];	935.461	9 2 0 1 1	H(9)N(2)pH(1)aH(1)	(N(N(H(H(H(H(H))))(H(pH(H(H(H(aH)))))))))	5414	0 1 0 0 0;0 2 0 0 0;1 2 0 0 0;2 2 0 0 0;2 2 0 1 0;3 2 0 0 0;3 2 0 1 0;4 2 0 0 0;4 2 0 1 0;5 2 0 0 0;5 2 0 1 0;5 2 0 1 1;6 2 0 0 0;6 2 0 1 0;6 2 0 1 1;7 2 0 1 0;7 2 0 1 1;8 2 0 1 0;8 2 0 1 1;9 2 0 1 0;	2285.73	5	31.9729	9.88616	72.9912	8	0.00176	0.54496	0.77273	0.5	0	0	0	0	0	0	-1	0.00690304	0.00690304	sp|P40169|YNT4_YEAST	YNL194C	74	1324280	5779230
Model-BuddingYeast-S-1803-3.21309.21309.3.1.dta	Model-BuddingYeast-S-1803-3.21309.21309.3.1.dta	Model-BuddingYeast-S-1803-3	21309	5868.7	2969.17	990.394	3	1	HSFNGJQSTFK		1266.59	8 2 0 0 0	H(8)N(2)	(N(N(H(H(H(H(H(H)))))(H(H)))))	5011	0 1 0 0 0;0 2 0 0 0;1 2 0 0 0;2 2 0 0 0;3 2 0 0 0;4 2 0 0 0;5 2 0 0 0;6 2 0 0 0;7 2 0 0 0;	1702.58	6	32.1543	16.0599	62.0438	7	-0.00056	-0.18968	0.90909	0.55	0	0	0	0	0	0	-1	0.000732332	0.000732332	sp|P39105|PLB1_YEAST	PLB1	513	3647150	17923700
Model-BuddingYeast-S-1803-3.21407.21407.3.0.dta	Model-BuddingYeast-S-1803-3.21407.21407.3.0.dta	Model-BuddingYeast-S-1803-3	21407	5894.89	2984.23	995.416	3	1	RVJETENLK		1102.59	8 2 0 0 1	H(8)N(2)aH(1)	(N(N(H(H(H(H)))(H(H(H(aH(H))))))))	5819	0 1 0 0 0;0 2 0 0 0;1 2 0 0 0;2 2 0 0 0;3 2 0 0 0;4 2 0 0 0;4 2 0 0 1;5 2 0 0 0;5 2 0 0 1;6 2 0 0 0;6 2 0 0 1;7 2 0 0 0;7 2 0 0 1;	1881.66	3	26.0021	10.8688	54.107	7	-0.01191	-3.99188	0.8	0.6875	0	0	0	0	5.5624e-286	1.35549e-288	-1	0.00449583	0.00449583	sp|P35724|MNR2_YEAST	MNR2	342	14339300	66148800
Model-BuddingYeast-S-1803-3.21469.21469.3.0.dta	Model-BuddingYeast-S-1803-3.21469.21469.3.0.dta	Model-BuddingYeast-S-1803-3	21469	5911.45	2984.24	995.417	3	1	RVJETENLK		1102.59	8 2 0 0 1	H(8)N(2)aH(1)	(N(N(H(H(H(H)))(H(H(H(H(aH))))))))	5817	0 1 0 0 0;0 2 0 0 0;1 2 0 0 0;2 2 0 0 0;3 2 0 0 0;4 2 0 0 0;5 2 0 0 0;5 2 0 0 1;6 2 0 0 0;6 2 0 0 1;7 2 0 0 0;7 2 0 0 1;8 2 0 0 0;	1881.66	3	34.5257	16.3677	68.2475	7	-0.01027	-3.44199	0.73333	0.6875	0	0	0	0	0	0	-1	0.000376648	0.000376648	sp|P35724|MNR2_YEAST	MNR2	342	14430900	66676900
Model-BuddingYeast-S-1803-3.21474.21474.2.0.dta	Model-BuddingYeast-S-1803-3.21474.21474.2.0.dta	Model-BuddingYeast-S-1803-3	21474	5912.74	2967.21	1484.11	2	1	RVJETENLK		1102.59	9 2 0 0 0	H(9)N(2)	(N(N(H(H(H(H(H(H)))))(H(H(H))))))	4992	0 1 0 0 0;0 2 0 0 0;1 2 0 0 0;2 2 0 0 0;3 2 0 0 0;4 2 0 0 0;5 2 0 0 0;6 2 0 0 0;7 2 0 0 0;8 2 0 0 0;	1864.63	3	30.3191	14.1412	60.3639	7	-0.01002	-3.37544	1	0.75	0	0	0	0	4.704e-321	1e-323	-1	0.00174886	0.00174886	sp|P35724|MNR2_YEAST	MNR2	342	7241110	33546400
Model-BuddingYeast-S-1803-3.21509.21509.3.0.dta	Model-BuddingYeast-S-1803-3.21509.21509.3.0.dta	Model-BuddingYeast-S-1803-3	21509	5921.88	3146.29	1049.43	3	1	RVJETENLK		1102.59	9 2 0 0 1	H(9)N(2)aH(1)	(N(N(H(H(H(H(H))))(H(H(H(aH(H))))))))	5317	0 1 0 0 0;0 2 0 0 0;1 2 0 0 0;2 2 0 0 0;3 2 0 0 0;4 2 0 0 0;4 2 0 0 1;5 2 0 0 0;5 2 0 0 1;6 2 0 0 0;6 2 0 0 1;7 2 0 0 0;7 2 0 0 1;8 2 0 0 0;8 2 0 0 1;	2043.71	3	35.3194	17.1871	68.9935	7	-0.00997	-3.17013	0.70588	0.8125	0	0	0	0	0	0	-1	0	0	sp|P35724|MNR2_YEAST	MNR2	342	7612110	35727600
Model-BuddingYeast-S-1803-3.21534.21534.3.0.dta	Model-BuddingYeast-S-1803-3.21534.21534.3.0.dta	Model-BuddingYeast-S-1803-3	21534	5928.45	2984.24	995.417	3	1	RVJETENLK		1102.59	8 2 0 0 1	H(8)N(2)aH(1)	(N(N(H(H(H(H)))(H(H(H(aH(H))))))))	5819	0 1 0 0 0;0 2 0 0 0;1 2 0 0 0;2 2 0 0 0;3 2 0 0 0;4 2 0 0 0;4 2 0 0 1;5 2 0 0 0;5 2 0 0 1;6 2 0 0 0;6 2 0 0 1;7 2 0 0 0;7 2 0 0 1;	1881.66	3	31.7899	13.1232	66.4566	7	-0.00957	-3.20776	0.73333	0.625	0	0	0	0	0	0	-1	0.00273224	0.00273224	sp|P35724|MNR2_YEAST	MNR2	342	14430900	66676900
Model-BuddingYeast-S-1803-3.21535.21535.2.0.dta	Model-BuddingYeast-S-1803-3.21535.21535.2.0.dta	Model-BuddingYeast-S-1803-3	21535	5928.72	2967.21	1484.11	2	1	RVJETENLK		1102.59	9 2 0 0 0	H(9)N(2)	(N(N(H(H(H(H(H(H)))))(H(H(H))))))	4992	0 1 0 0 0;0 2 0 0 0;1 2 0 0 0;2 2 0 0 0;3 2 0 0 0;4 2 0 0 0;5 2 0 0 0;6 2 0 0 0;7 2 0 0 0;8 2 0 0 0;	1864.63	3	27.7153	10.3983	59.8756	7	-0.01129	-3.80345	0.91667	0.5625	0	0	0	0	2.537047e-318	6.38e-321	-1	0.00511673	0.00511673	sp|P35724|MNR2_YEAST	MNR2	342	7241110	33546400
Model-BuddingYeast-S-1803-3.21565.21565.3.0.dta	Model-BuddingYeast-S-1803-3.21565.21565.3.0.dta	Model-BuddingYeast-S-1803-3	21565	5936.81	2805.16	935.724	3	1	RVJETENLK		1102.59	8 2 0 0 0	H(8)N(2)	(N(N(H(H(H(H(H(H)))))(H(H)))))	5011	0 1 0 0 0;0 2 0 0 0;1 2 0 0 0;2 2 0 0 0;3 2 0 0 0;4 2 0 0 0;5 2 0 0 0;6 2 0 0 0;7 2 0 0 0;	1702.58	3	22.5321	11.382	43.2396	7	-0.00979	-3.48829	0.72727	0.625	0	0	0	0	2.62367e-225	5.46304e-228	-1	0.00360774	0.00360774	sp|P35724|MNR2_YEAST	MNR2	342	6620730	27726200
Model-BuddingYeast-S-1803-3.21568.21568.2.0.dta	Model-BuddingYeast-S-1803-3.21568.21568.2.0.dta	Model-BuddingYeast-S-1803-3	21568	5937.64	2805.16	1403.08	2	1	RVJETENLK		1102.59	8 2 0 0 0	H(8)N(2)	(N(N(H(H(H(H(H(H)))))(H(H)))))	5011	0 1 0 0 0;0 2 0 0 0;1 2 0 0 0;2 2 0 0 0;3 2 0 0 0;4 2 0 0 0;5 2 0 0 0;6 2 0 0 0;7 2 0 0 0;	1702.58	3	32.1246	14.6088	64.6539	7	-0.01093	-3.89504	1	0.6875	0	0	0	0	0	0	-1	0.00143164	0.00143164	sp|P35724|MNR2_YEAST	MNR2	342	10180900	43789800
Model-BuddingYeast-S-1803-3.21572.21572.3.0.dta	Model-BuddingYeast-S-1803-3.21572.21572.3.0.dta	Model-BuddingYeast-S-1803-3	21572	5938.64	2822.18	941.399	3	1	RVJETENLK		1102.59	7 2 0 0 1	H(7)N(2)aH(1)	(N(N(H(H(H))(H(H(H(H(aH))))))))	6233	0 1 0 0 0;0 2 0 0 0;1 2 0 0 0;2 2 0 0 0;3 2 0 0 0;4 2 0 0 0;5 2 0 0 0;5 2 0 0 1;6 2 0 0 0;6 2 0 0 1;7 2 0 0 0;	1719.61	3	34.6664	16.0558	69.229	7	-0.01025	-3.63345	0.76923	0.6875	0	0	0	0	0	0	-1	0.000732332	0.000732332	sp|P35724|MNR2_YEAST	MNR2	342	12144200	50158400
Model-BuddingYeast-S-1803-3.21573.21573.3.0.dta	Model-BuddingYeast-S-1803-3.21573.21573.3.0.dta	Model-BuddingYeast-S-1803-3	21573	5938.94	2967.21	989.741	3	1	RVJETENLK		1102.59	9 2 0 0 0	H(9)N(2)	(N(N(H(H(H(H(H(H)))))(H(H(H))))))	4992	0 1 0 0 0;0 2 0 0 0;1 2 0 0 0;2 2 0 0 0;3 2 0 0 0;4 2 0 0 0;5 2 0 0 0;6 2 0 0 0;7 2 0 0 0;8 2 0 0 0;	1864.63	3	27.9565	13.774	54.2953	7	-0.01055	-3.55642	0.83333	0.6875	0	0	0	0	4.90376e-287	8.87944e-290	-1	0.00174886	0.00174886	sp|P35724|MNR2_YEAST	MNR2	342	9220980	41532100
Model-BuddingYeast-S-1803-3.21574.21574.3.0.dta	Model-BuddingYeast-S-1803-3.21574.21574.3.0.dta	Model-BuddingYeast-S-1803-3	21574	5939.22	3146.29	1049.43	3	1	RVJETENLK		1102.59	9 2 0 0 1	H(9)N(2)aH(1)	(N(N(H(H(H(H(H))))(H(H(aH(H(H))))))))	5347	0 1 0 0 0;0 2 0 0 0;1 2 0 0 0;2 2 0 0 0;3 2 0 0 0;3 2 0 0 1;4 2 0 0 0;4 2 0 0 1;5 2 0 0 0;5 2 0 0 1;6 2 0 0 0;6 2 0 0 1;7 2 0 0 0;7 2 0 0 1;8 2 0 0 1;	2043.71	3	27.315	9.89097	59.6739	7	-0.00966	-3.06906	0.64706	0.6875	0	0	0	0	3.4427873e-317	9.4287e-320	-1	0.00690304	0.00690304	sp|P35724|MNR2_YEAST	MNR2	342	7612110	35727600
Model-BuddingYeast-S-1803-3.21605.21605.3.0.dta	Model-BuddingYeast-S-1803-3.21605.21605.3.0.dta	Model-BuddingYeast-S-1803-3	21605	5947.53	2984.24	995.417	3	1	RVJETENLK		1102.59	8 2 0 0 1	H(8)N(2)aH(1)	(N(N(H(H(H(H)))(H(H(H(H(aH))))))))	5817	0 1 0 0 0;0 2 0 0 0;1 2 0 0 0;2 2 0 0 0;3 2 0 0 0;4 2 0 0 0;5 2 0 0 0;5 2 0 0 1;6 2 0 0 0;6 2 0 0 1;7 2 0 0 0;7 2 0 0 1;8 2 0 0 0;	1881.66	3	41.8039	23.3441	76.0865	7	-0.01031	-3.45506	0.73333	0.8125	0	0	0	0	0	0	-1	0	0	sp|P35724|MNR2_YEAST	MNR2	342	14430900	66676900
Model-BuddingYeast-S-1803-3.21607.21607.2.0.dta	Model-BuddingYeast-S-1803-3.21607.21607.2.0.dta	Model-BuddingYeast-S-1803-3	21607	5948.1	2967.21	1484.11	2	1	RVJETENLK		1102.59	9 2 0 0 0	H(9)N(2)	(N(N(H(H(H(H(H(H)))))(H(H(H))))))	4992	0 1 0 0 0;0 2 0 0 0;1 2 0 0 0;2 2 0 0 0;3 2 0 0 0;4 2 0 0 0;5 2 0 0 0;6 2 0 0 0;7 2 0 0 0;8 2 0 0 0;	1864.63	3	25.0019	12.6717	47.9009	6	-0.01114	-3.7529	0.91667	0.6875	0	0	0	0	2.71487e-251	3.83475e-254	-1	0.00298706	0.00298706	sp|P35724|MNR2_YEAST	MNR2	342	7241110	33546400
Model-BuddingYeast-S-1803-3.21634.21634.2.0.dta	Model-BuddingYeast-S-1803-3.21634.21634.2.0.dta	Model-BuddingYeast-S-1803-3	21634	5955.28	2805.16	1403.08	2	1	RVJETENLK		1102.59	8 2 0 0 0	H(8)N(2)	(N(N(H(H(H(H(H(H)))))(H(H)))))	5011	0 1 0 0 0;0 2 0 0 0;1 2 0 0 0;2 2 0 0 0;3 2 0 0 0;4 2 0 0 0;5 2 0 0 0;6 2 0 0 0;7 2 0 0 0;	1702.58	3	43.7668	25.6076	77.491	7	-0.01113	-3.96777	1	0.9375	0	0	0	0	0	0	-1	0	0	sp|P35724|MNR2_YEAST	MNR2	342	10180900	43789800
Model-BuddingYeast-S-1803-3.21635.21635.3.0.dta	Model-BuddingYeast-S-1803-3.21635.21635.3.0.dta	Model-BuddingYeast-S-1803-3	21635	5955.56	2805.16	935.724	3	1	RVJETENLK		1102.59	8 2 0 0 0	H(8)N(2)	(N(N(H(H(H(H(H(H)))))(H(H)))))	5011	0 1 0 0 0;0 2 0 0 0;1 2 0 0 0;2 2 0 0 0;3 2 0 0 0;4 2 0 0 0;5 2 0 0 0;6 2 0 0 0;7 2 0 0 0;	1702.58	3	40.3041	24.6655	69.3473	7	-0.01009	-3.59524	0.81818	0.875	0	0	0	0	0	0	-1	0	0	sp|P35724|MNR2_YEAST	MNR2	342	6620730	27726200
Model-BuddingYeast-S-1803-3.21644.21644.3.0.dta	Model-BuddingYeast-S-1803-3.21644.21644.3.0.dta	Model-BuddingYeast-S-1803-3	21644	5958.15	2822.18	941.399	3	1	RVJETENLK		1102.59	7 2 0 0 1	H(7)N(2)aH(1)	(N(N(H(H(H))(H(H(H(H(aH))))))))	6233	0 1 0 0 0;0 2 0 0 0;1 2 0 0 0;2 2 0 0 0;3 2 0 0 0;4 2 0 0 0;5 2 0 0 0;5 2 0 0 1;6 2 0 0 0;6 2 0 0 1;7 2 0 0 0;	1719.61	3	45.8344	27.2148	80.4138	7	-0.01011	-3.58349	0.76923	0.8125	0	0	0	0	0	0	-1	0	0	sp|P35724|MNR2_YEAST	MNR2	342	12144200	50158400
Model-BuddingYeast-S-1803-3.21647.21647.3.0.dta	Model-BuddingYeast-S-1803-3.21647.21647.3.0.dta	Model-BuddingYeast-S-1803-3	21647	5959	3146.29	1049.43	3	1	RVJETENLK		1102.59	9 2 0 0 1	H(9)N(2)aH(1)	(N(N(H(H(H(H(H))))(H(H(H(H(aH))))))))	5299	0 1 0 0 0;0 2 0 0 0;1 2 0 0 0;2 2 0 0 0;3 2 0 0 0;4 2 0 0 0;5 2 0 0 0;5 2 0 0 1;6 2 0 0 0;6 2 0 0 1;7 2 0 0 0;7 2 0 0 1;8 2 0 0 0;8 2 0 0 1;9 2 0 0 0;	2043.71	3	37.8085	21.8877	67.3756	7	-0.0096	-3.05189	0.70588	0.75	0	0	0	0	0	0	-1	0	0	sp|P35724|MNR2_YEAST	MNR2	342	7612110	35727600
Model-BuddingYeast-S-1803-3.21655.21655.3.0.dta	Model-BuddingYeast-S-1803-3.21655.21655.3.0.dta	Model-BuddingYeast-S-1803-3	21655	5961.12	2967.21	989.741	3	1	RVJETENLK		1102.59	9 2 0 0 0	H(9)N(2)	(N(N(H(H(H(H(H(H)))))(H(H(H))))))	4992	0 1 0 0 0;0 2 0 0 0;1 2 0 0 0;2 2 0 0 0;3 2 0 0 0;4 2 0 0 0;5 2 0 0 0;6 2 0 0 0;7 2 0 0 0;8 2 0 0 0;	1864.63	3	35.5057	16.5312	70.7441	7	-0.01099	-3.70403	0.83333	0.8125	0	0	0	0	0	0	-1	0	0	sp|P35724|MNR2_YEAST	MNR2	342	9220980	41532100
Model-BuddingYeast-S-1803-3.21675.21675.3.0.dta	Model-BuddingYeast-S-1803-3.21675.21675.3.0.dta	Model-BuddingYeast-S-1803-3	21675	5966.49	2984.24	995.417	3	1	RVJETENLK		1102.59	8 2 0 0 1	H(8)N(2)aH(1)	(N(N(H(H(H(H)))(H(H(H(aH(H))))))))	5819	0 1 0 0 0;0 2 0 0 0;1 2 0 0 0;2 2 0 0 0;3 2 0 0 0;4 2 0 0 0;4 2 0 0 1;5 2 0 0 0;5 2 0 0 1;6 2 0 0 0;6 2 0 0 1;7 2 0 0 0;7 2 0 0 1;	1881.66	3	43.7829	22.6802	82.9736	7	-0.01075	-3.60082	0.73333	0.75	0	0	0	0	0	0	-1	0	0	sp|P35724|MNR2_YEAST	MNR2	342	14430900	66676900
Model-BuddingYeast-S-1803-3.21676.21676.2.0.dta	Model-BuddingYeast-S-1803-3.21676.21676.2.0.dta	Model-BuddingYeast-S-1803-3	21676	5966.77	2967.21	1484.11	2	1	RVJETENLK		1102.59	9 2 0 0 0	H(9)N(2)	(N(N(H(H(H(H(H(H)))))(H(H(H))))))	4992	0 1 0 0 0;0 2 0 0 0;1 2 0 0 0;2 2 0 0 0;3 2 0 0 0;4 2 0 0 0;5 2 0 0 0;6 2 0 0 0;7 2 0 0 0;8 2 0 0 0;	1864.63	3	38.0226	21.9176	67.932	7	-0.0112	-3.77514	1	0.875	0	0	0	0	0	0	-1	0	0	sp|P35724|MNR2_YEAST	MNR2	342	7241110	33546400
Model-BuddingYeast-S-1803-3.21704.21704.2.0.dta	Model-BuddingYeast-S-1803-3.21704.21704.2.0.dta	Model-BuddingYeast-S-1803-3	21704	5974.31	2805.16	1403.08	2	1	RVJETENLK		1102.59	8 2 0 0 0	H(8)N(2)	(N(N(H(H(H(H(H(H)))))(H(H)))))	5011	0 1 0 0 0;0 2 0 0 0;1 2 0 0 0;2 2 0 0 0;3 2 0 0 0;4 2 0 0 0;5 2 0 0 0;6 2 0 0 0;7 2 0 0 0;	1702.58	3	37.7678	21.9842	67.0801	7	-0.01116	-3.97846	1	0.8125	0	0	0	0	0	0	-1	0	0	sp|P35724|MNR2_YEAST	MNR2	342	10180900	43789800
Model-BuddingYeast-S-1803-3.21705.21705.3.0.dta	Model-BuddingYeast-S-1803-3.21705.21705.3.0.dta	Model-BuddingYeast-S-1803-3	21705	5974.59	2805.16	935.724	3	1	RVJETENLK		1102.59	8 2 0 0 0	H(8)N(2)	(N(N(H(H(H(H(H(H)))))(H(H)))))	5011	0 1 0 0 0;0 2 0 0 0;1 2 0 0 0;2 2 0 0 0;3 2 0 0 0;4 2 0 0 0;5 2 0 0 0;6 2 0 0 0;7 2 0 0 0;	1702.58	3	29.6631	13.5497	59.5879	7	-0.00996	-3.54925	0.81818	0.6875	0	0	0	0	1.04534375e-316	3.55584e-319	-1	0.00207039	0.00207039	sp|P35724|MNR2_YEAST	MNR2	342	6620730	27726200
Model-BuddingYeast-S-1803-3.21716.21716.3.0.dta	Model-BuddingYeast-S-1803-3.21716.21716.3.0.dta	Model-BuddingYeast-S-1803-3	21716	5977.55	2822.18	941.399	3	1	RVJETENLK		1102.59	7 2 0 0 1	H(7)N(2)aH(1)	(N(N(H(H(H))(H(H(H(H(aH))))))))	6233	0 1 0 0 0;0 2 0 0 0;1 2 0 0 0;2 2 0 0 0;3 2 0 0 0;4 2 0 0 0;5 2 0 0 0;5 2 0 0 1;6 2 0 0 0;6 2 0 0 1;7 2 0 0 0;	1719.61	3	44.2715	26.7802	76.7551	7	-0.01014	-3.592	0.76923	0.875	0	0	0	0	0	0	-1	0	0	sp|P35724|MNR2_YEAST	MNR2	342	12144200	50158400
Model-BuddingYeast-S-1803-3.21717.21717.3.0.dta	Model-BuddingYeast-S-1803-3.21717.21717.3.0.dta	Model-BuddingYeast-S-1803-3	21717	5977.84	3146.29	1049.43	3	1	RVJETENLK		1102.59	9 2 0 0 1	H(9)N(2)aH(1)	(N(N(H(H(H(H(H))))(H(H(aH(H(H))))))))	5347	0 1 0 0 0;0 2 0 0 0;1 2 0 0 0;2 2 0 0 0;3 2 0 0 0;3 2 0 0 1;4 2 0 0 0;4 2 0 0 1;5 2 0 0 0;5 2 0 0 1;6 2 0 0 0;6 2 0 0 1;7 2 0 0 0;7 2 0 0 1;8 2 0 0 1;	2043.71	3	34.1562	18.2069	63.7765	7	-0.00978	-3.1091	0.64706	0.875	0	0	0	0	0	0	-1	0	0	sp|P35724|MNR2_YEAST	MNR2	342	7612110	35727600
Model-BuddingYeast-S-1803-3.21724.21724.3.0.dta	Model-BuddingYeast-S-1803-3.21724.21724.3.0.dta	Model-BuddingYeast-S-1803-3	21724	5979.68	2967.21	989.741	3	1	RVJETENLK		1102.59	9 2 0 0 0	H(9)N(2)	(N(N(H(H(H(H(H(H)))))(H(H(H))))))	4992	0 1 0 0 0;0 2 0 0 0;1 2 0 0 0;2 2 0 0 0;3 2 0 0 0;4 2 0 0 0;5 2 0 0 0;6 2 0 0 0;7 2 0 0 0;8 2 0 0 0;	1864.63	3	34.8207	19.559	63.1638	7	-0.01099	-3.70504	0.83333	0.6875	0	0	0	0	0	0	-1	0	0	sp|P35724|MNR2_YEAST	MNR2	342	9220980	41532100
Model-BuddingYeast-S-1803-3.21731.21731.3.0.dta	Model-BuddingYeast-S-1803-3.21731.21731.3.0.dta	Model-BuddingYeast-S-1803-3	21731	5981.63	3129.26	1043.76	3	1	RVJETENLK		1102.59	10 2 0 0 0	H(10)N(2)	(N(N(H(H(H(H(H(H)))))(H(H(H(H)))))))	4977	0 1 0 0 0;0 2 0 0 0;1 2 0 0 0;2 2 0 0 0;3 2 0 0 0;4 2 0 0 0;5 2 0 0 0;6 2 0 0 0;7 2 0 0 0;8 2 0 0 0;9 2 0 0 0;	2026.69	3	21.7841	9.22482	45.1085	7	-0.01014	-3.24168	0.69231	0.625	0	0	0	0	1.01238e-235	3.36806e-238	-1	0.00861804	0.00861804	sp|P35724|MNR2_YEAST	MNR2	342	3772870	18787000
Model-BuddingYeast-S-1803-3.21745.21745.3.0.dta	Model-BuddingYeast-S-1803-3.21745.21745.3.0.dta	Model-BuddingYeast-S-1803-3	21745	5985.32	2984.23	995.417	3	1	RVJETENLK		1102.59	8 2 0 0 1	H(8)N(2)aH(1)	(N(N(H(H(H(H)))(H(H(H(H(aH))))))))	5817	0 1 0 0 0;0 2 0 0 0;1 2 0 0 0;2 2 0 0 0;3 2 0 0 0;4 2 0 0 0;5 2 0 0 0;5 2 0 0 1;6 2 0 0 0;6 2 0 0 1;7 2 0 0 0;7 2 0 0 1;8 2 0 0 0;	1881.66	3	38.9511	18.2675	77.3635	7	-0.01087	-3.64104	0.73333	0.75	0	0	0	0	0	0	-1	0	0	sp|P35724|MNR2_YEAST	MNR2	342	14430900	66676900
Model-BuddingYeast-S-1803-3.21746.21746.2.0.dta	Model-BuddingYeast-S-1803-3.21746.21746.2.0.dta	Model-BuddingYeast-S-1803-3	21746	5985.59	2967.21	1484.11	2	1	RVJETENLK		1102.59	9 2 0 0 0	H(9)N(2)	(N(N(H(H(H(H(H(H)))))(H(H(H))))))	4992	0 1 0 0 0;0 2 0 0 0;1 2 0 0 0;2 2 0 0 0;3 2 0 0 0;4 2 0 0 0;5 2 0 0 0;6 2 0 0 0;7 2 0 0 0;8 2 0 0 0;	1864.63	3	27.4098	13.7958	52.6929	7	-0.01106	-3.72863	0.83333	0.6875	0	0	0	0	4.56552e-278	1.43011e-280	-1	0.00174886	0.00174886	sp|P35724|MNR2_YEAST	MNR2	342	7241110	33546400
Model-BuddingYeast-S-1803-3.21770.21770.2.0.dta	Model-BuddingYeast-S-1803-3.21770.21770.2.0.dta	Model-BuddingYeast-S-1803-3	21770	5991.99	2805.16	1403.08	2	1	RVJETENLK		1102.59	8 2 0 0 0	H(8)N(2)	(N(N(H(H(H(H(H(H)))))(H(H)))))	5011	0 1 0 0 0;0 2 0 0 0;1 2 0 0 0;2 2 0 0 0;3 2 0 0 0;4 2 0 0 0;5 2 0 0 0;6 2 0 0 0;7 2 0 0 0;	1702.58	3	25.3929	12.3891	49.5428	7	-0.01113	-3.96634	0.90909	0.6875	0	0	0	0	1.85344e-260	2.49034e-263	-1	0.00298706	0.00298706	sp|P35724|MNR2_YEAST	MNR2	342	10213400	43943400
Model-BuddingYeast-S-1803-3.21790.21790.3.0.dta	Model-BuddingYeast-S-1803-3.21790.21790.3.0.dta	Model-BuddingYeast-S-1803-3	21790	5997.36	2967.21	989.741	3	1	RVJETENLK		1102.59	9 2 0 0 0	H(9)N(2)	(N(N(H(H(H(H(H(H)))))(H(H(H))))))	4992	0 1 0 0 0;0 2 0 0 0;1 2 0 0 0;2 2 0 0 0;3 2 0 0 0;4 2 0 0 0;5 2 0 0 0;6 2 0 0 0;7 2 0 0 0;8 2 0 0 0;	1864.63	3	26.5077	17.9248	42.4474	7	-0.01037	-3.49474	0.75	0.8125	0	0	0	0	6.77956e-221	1.67219e-223	-1	0	1.67219e-223	sp|P35724|MNR2_YEAST	MNR2	342	9220980	41532100
Model-BuddingYeast-S-1803-3.21813.21813.3.0.dta	Model-BuddingYeast-S-1803-3.21813.21813.3.0.dta	Model-BuddingYeast-S-1803-3	21813	6003.34	2984.23	995.417	3	1	RVJETENLK		1102.59	8 2 0 0 1	H(8)N(2)aH(1)	(N(N(H(H(H(H)))(H(H(aH(H(H))))))))	5825	0 1 0 0 0;0 2 0 0 0;1 2 0 0 0;2 2 0 0 0;3 2 0 0 0;3 2 0 0 1;4 2 0 0 0;4 2 0 0 1;5 2 0 0 0;5 2 0 0 1;6 2 0 0 0;6 2 0 0 1;7 2 0 0 1;	1881.66	3	31.3184	15.4709	60.7496	7	-0.01085	-3.635	0.73333	0.625	0	0	0	0	0	0	-1	0.000732332	0.000732332	sp|P35724|MNR2_YEAST	MNR2	342	14430900	66676900
Model-BuddingYeast-S-1803-3.22844.22844.3.0.dta	Model-BuddingYeast-S-1803-3.22844.22844.3.0.dta	Model-BuddingYeast-S-1803-3	22844	6275.82	3661.36	1221.13	3	1	YIJETKGDYK		1230.6	11 2 0 1 0	H(11)N(2)pH(1)	(N(N(H(H(H(H(H))))(H(pH(H(H(H(H(H))))))))))	5409	0 1 0 0 0;0 2 0 0 0;1 2 0 0 0;2 2 0 0 0;2 2 0 1 0;3 2 0 0 0;3 2 0 1 0;4 2 0 0 0;4 2 0 1 0;5 2 0 0 0;5 2 0 1 0;6 2 0 0 0;6 2 0 1 0;7 2 0 1 0;8 2 0 1 0;9 2 0 1 0;10 2 0 1 0;	2430.76	3	28.6401	9.64458	63.9176	7	0.00339	0.92454	0.84211	0.5	0	0	0	0	0	0	-1	0.00714064	0.00714064	sp|P38836|ECM14_YEAST	ECM14	295	1043060	6475540
Model-BuddingYeast-S-1803-3.24054.24054.3.0.dta	Model-BuddingYeast-S-1803-3.24054.24054.3.0.dta	Model-BuddingYeast-S-1803-3	24054	6600.4	2912.14	971.386	3	1	YJQTETFK		1030.48	8 2 0 0 1	H(8)N(2)aH(1)	(N(N(H(H(H(H)))(H(H(H(aH(H))))))))	5819	0 1 0 0 0;0 2 0 0 0;1 2 0 0 0;2 2 0 0 0;3 2 0 0 0;4 2 0 0 0;4 2 0 0 1;5 2 0 0 0;5 2 0 0 1;6 2 0 0 0;6 2 0 0 1;7 2 0 0 0;7 2 0 0 1;	1881.66	2	25.917	10.1099	55.2731	7	-0.00072	-0.24817	0.73333	0.71429	0	0	0	0	1.63784e-292	3.62178e-295	-1	0.00665399	0.00665399	sp|Q03691|ROT1_YEAST;sp|A6ZMR2|ROT1_YEAS7	ROT1;ROT1	139;139	3686940	11664200
Model-BuddingYeast-S-1803-3.24205.24205.3.0.dta	Model-BuddingYeast-S-1803-3.24205.24205.3.0.dta	Model-BuddingYeast-S-1803-3	24205	6641.3	2750.09	917.368	3	1	YJQTETFK		1030.48	7 2 0 0 1	H(7)N(2)aH(1)	(N(N(H(H(H))(H(H(H(aH(H))))))))	6235	0 1 0 0 0;0 2 0 0 0;1 2 0 0 0;2 2 0 0 0;3 2 0 0 0;4 2 0 0 0;4 2 0 0 1;5 2 0 0 0;5 2 0 0 1;6 2 0 0 0;6 2 0 0 1;	1719.61	2	19.8808	9.3688	39.403	6	-0.0028	-1.01898	0.69231	0.71429	0	0	0	0	6.03807e-204	2.0297e-206	-1	0.00742115	0.00742115	sp|Q03691|ROT1_YEAST;sp|A6ZMR2|ROT1_YEAS7	ROT1;ROT1	139;139	7502350	22281800
Model-BuddingYeast-S-1803-3.24216.24216.2.1.dta	Model-BuddingYeast-S-1803-3.24216.24216.2.1.dta	Model-BuddingYeast-S-1803-3	24216	6644.29	2733.06	1367.03	2	1	YJQTETFK		1030.48	8 2 0 0 0	H(8)N(2)	(N(N(H(H(H(H(H(H)))))(H(H)))))	5011	0 1 0 0 0;0 2 0 0 0;1 2 0 0 0;2 2 0 0 0;3 2 0 0 0;4 2 0 0 0;5 2 0 0 0;6 2 0 0 0;7 2 0 0 0;	1702.58	2	36.2854	20.6583	65.3072	7	-0.00326	-1.19361	1	1	0	0	0	0	0	0	-1	0	0	sp|Q03691|ROT1_YEAST;sp|A6ZMR2|ROT1_YEAS7	ROT1;ROT1	139;139	13895000	40330600
Model-BuddingYeast-S-1803-3.24281.24281.2.0.dta	Model-BuddingYeast-S-1803-3.24281.24281.2.0.dta	Model-BuddingYeast-S-1803-3	24281	6661.94	2733.06	1367.04	2	1	YJQTETFK		1030.48	8 2 0 0 0	H(8)N(2)	(N(N(H(H(H(H(H(H)))))(H(H)))))	5011	0 1 0 0 0;0 2 0 0 0;1 2 0 0 0;2 2 0 0 0;3 2 0 0 0;4 2 0 0 0;5 2 0 0 0;6 2 0 0 0;7 2 0 0 0;	1702.58	2	35.6107	19.589	65.3651	7	-0.00077	-0.28181	1	1	0	0	0	0	0	0	-1	0	0	sp|Q03691|ROT1_YEAST;sp|A6ZMR2|ROT1_YEAS7	ROT1;ROT1	139;139	2837410	12222700
Model-BuddingYeast-S-1803-3.24370.24370.2.0.dta	Model-BuddingYeast-S-1803-3.24370.24370.2.0.dta	Model-BuddingYeast-S-1803-3	24370	6686.1	2748.11	1374.56	2	1	FVJITK		721.424	10 2 0 0 0	H(10)N(2)	(N(N(H(H(H(H(H(H)))))(H(H(H(H)))))))	4977	0 1 0 0 0;0 2 0 0 0;1 2 0 0 0;2 2 0 0 0;3 2 0 0 0;4 2 0 0 0;5 2 0 0 0;6 2 0 0 0;7 2 0 0 0;8 2 0 0 0;9 2 0 0 0;	2026.69	3	42.2441	22.578	78.7669	7	0.00078	0.28344	1	1.2	0	0	0	0	0	0	-1	0	0	sp|Q12200|NPC1_YEAST	NCR1	123	2758480	10894200
Model-BuddingYeast-S-1803-3.24448.24448.2.0.dta	Model-BuddingYeast-S-1803-3.24448.24448.2.0.dta	Model-BuddingYeast-S-1803-3	24448	6707.18	2748.11	1374.56	2	1	FVJITK		721.424	10 2 0 0 0	H(10)N(2)	(N(N(H(H(H(H(H(H)))))(H(H(H(H)))))))	4977	0 1 0 0 0;0 2 0 0 0;1 2 0 0 0;2 2 0 0 0;3 2 0 0 0;4 2 0 0 0;5 2 0 0 0;6 2 0 0 0;7 2 0 0 0;8 2 0 0 0;9 2 0 0 0;	2026.69	3	35.5296	11.8215	79.5589	7	0.00093	0.34021	1	0.8	0	0	0	0	0	0	-1	0.00298706	0.00298706	sp|Q12200|NPC1_YEAST	NCR1	123	2758480	10894200
Model-BuddingYeast-S-1803-3.24526.24526.2.0.dta	Model-BuddingYeast-S-1803-3.24526.24526.2.0.dta	Model-BuddingYeast-S-1803-3	24526	6728.13	2748.11	1374.56	2	1	FVJITK		721.424	10 2 0 0 0	H(10)N(2)	(N(N(H(H(H(H(H(H)))))(H(H(H(H)))))))	4977	0 1 0 0 0;0 2 0 0 0;1 2 0 0 0;2 2 0 0 0;3 2 0 0 0;4 2 0 0 0;5 2 0 0 0;6 2 0 0 0;7 2 0 0 0;8 2 0 0 0;9 2 0 0 0;	2026.69	3	30.0678	11.678	64.2205	7	0.00034	0.12261	1	0.9	0	0	0	0	0	0	-1	0.00331345	0.00331345	sp|Q12200|NPC1_YEAST	NCR1	123	2758480	10894200
Model-BuddingYeast-S-1803-3.24876.24876.3.0.dta	Model-BuddingYeast-S-1803-3.24876.24876.3.0.dta	Model-BuddingYeast-S-1803-3	24876	6821.8	3389.36	1130.46	3	1	JVSLPTTK		859.488	12 2 0 0 1	H(12)N(2)aH(1)	(N(N(H(H(H(H(H(H)))))(H(H(H(H(H(H(aH))))))))))	4959	0 1 0 0 0;0 2 0 0 0;1 2 0 0 0;2 2 0 0 0;3 2 0 0 0;4 2 0 0 0;5 2 0 0 0;6 2 0 0 0;7 2 0 0 0;7 2 0 0 1;8 2 0 0 0;8 2 0 0 1;9 2 0 0 0;9 2 0 0 1;10 2 0 0 0;10 2 0 0 1;11 2 0 0 0;11 2 0 0 1;12 2 0 0 0;	2529.87	1	37.0016	14.5259	78.7422	7	0.00123	0.36277	0.71429	0.78571	0	0	0	0	0	0	-1	0.00143164	0.00143164	sp|Q03655|GAS3_YEAST	GAS3	350	2975080	14336400
Model-BuddingYeast-S-1803-3.25078.25078.3.0.dta	Model-BuddingYeast-S-1803-3.25078.25078.3.0.dta	Model-BuddingYeast-S-1803-3	25078	6876.4	3119.28	1040.43	3	1	JISNTPPTSDPEK		1399.67	7 2 0 0 1	H(7)N(2)aH(1)	(N(N(H(H(H))(H(H(H(H(aH))))))))	6233	0 1 0 0 0;0 2 0 0 0;1 2 0 0 0;2 2 0 0 0;3 2 0 0 0;4 2 0 0 0;5 2 0 0 0;5 2 0 0 1;6 2 0 0 0;6 2 0 0 1;7 2 0 0 0;	1719.61	1	36.9648	28.6654	52.3779	7	0.00406	1.30021	0.76923	0.79167	0	0	0	0	2.64067e-276	5.79972e-279	-1	0	5.79972e-279	sp|Q07830|GPI13_YEAST	GPI13	411	3065890	15643600
Model-BuddingYeast-S-1803-3.25080.25080.3.0.dta	Model-BuddingYeast-S-1803-3.25080.25080.3.0.dta	Model-BuddingYeast-S-1803-3	25080	6876.95	3281.34	1094.45	3	1	JISNTPPTSDPEK		1399.67	8 2 0 0 1	H(8)N(2)aH(1)	(N(N(H(H(H(H)))(H(H(aH(H(H))))))))	5825	0 1 0 0 0;0 2 0 0 0;1 2 0 0 0;2 2 0 0 0;3 2 0 0 0;3 2 0 0 1;4 2 0 0 0;4 2 0 0 1;5 2 0 0 0;5 2 0 0 1;6 2 0 0 0;6 2 0 0 1;7 2 0 0 1;	1881.66	1	16.3259	9.24343	29.4792	6	0.00489	1.49034	0.66667	0.41667	0	0	0	0	8.28355e-149	1.83173e-151	-1	0.00832306	0.00832306	sp|Q07830|GPI13_YEAST	GPI13	411	62061.7	629618
Model-BuddingYeast-S-1803-3.25088.25088.3.1.dta	Model-BuddingYeast-S-1803-3.25088.25088.3.1.dta	Model-BuddingYeast-S-1803-3	25088	6879.06	3227.31	1076.44	3	1	JVSLPTTK		859.488	11 2 0 0 1	H(11)N(2)aH(1)	(N(N(H(H(H(H(H))))(H(H(H(H(H(aH(H))))))))))	5283	0 1 0 0 0;0 2 0 0 0;1 2 0 0 0;2 2 0 0 0;3 2 0 0 0;4 2 0 0 0;5 2 0 0 0;6 2 0 0 0;6 2 0 0 1;7 2 0 0 0;7 2 0 0 1;8 2 0 0 0;8 2 0 0 1;9 2 0 0 0;9 2 0 0 1;10 2 0 0 0;10 2 0 0 1;	2367.82	1	33.6136	13.2241	71.4796	7	0.00094	0.29065	0.73684	0.71429	0	0	0	0	0	0	-1	0.00207039	0.00207039	sp|Q03655|GAS3_YEAST	GAS3	350	2857880	13544300
Model-BuddingYeast-S-1803-3.25089.25089.3.2.dta	Model-BuddingYeast-S-1803-3.25089.25089.3.2.dta	Model-BuddingYeast-S-1803-3	25089	6879.34	3103.27	1035.09	3	1	JISNTPPTSDPEK		1399.67	6 2 1 0 1	H(6)N(2)F(1)aH(1)	(N(F)(N(H(H(aH))(H(H(H(H)))))))	2599	0 1 0 0 0;0 1 1 0 0;0 2 0 0 0;0 2 1 0 0;1 2 0 0 0;1 2 1 0 0;2 2 0 0 0;2 2 0 0 1;2 2 1 0 0;2 2 1 0 1;3 2 0 0 0;3 2 0 0 1;3 2 1 0 0;3 2 1 0 1;4 2 0 0 0;4 2 0 0 1;4 2 1 0 0;4 2 1 0 1;5 2 0 0 0;5 2 0 0 1;5 2 1 0 0;5 2 1 0 1;6 2 0 0 0;6 2 0 0 1;6 2 1 0 0;	1703.61	1	19.3538	19.4261	19.2194	8	-0.01678	-5.40677	0.40741	0.625	0	0	0	0	2.66065e-92	5.67756e-95	-1	0	5.67756e-95	sp|Q07830|GPI13_YEAST	GPI13	411	262424	728335
Model-BuddingYeast-S-1803-3.25100.25100.3.0.dta	Model-BuddingYeast-S-1803-3.25100.25100.3.0.dta	Model-BuddingYeast-S-1803-3	25100	6882.28	3007.18	1003.06	3	1	VVJETIQDK		1045.55	7 2 0 1 1	H(7)N(2)pH(1)aH(1)	(N(N(H(H(H(H)))(H(pH(H(H(aH))))))))	5844	0 1 0 0 0;0 2 0 0 0;1 2 0 0 0;2 2 0 0 0;2 2 0 1 0;3 2 0 0 0;3 2 0 1 0;4 2 0 0 0;4 2 0 1 0;4 2 0 1 1;5 2 0 0 0;5 2 0 1 0;5 2 0 1 1;6 2 0 1 0;6 2 0 1 1;7 2 0 1 0;	1961.63	3	29.7183	12.4257	61.8333	8	0.00027	0.09088	0.77778	0.6875	0	0	0	0	0	0	-1	0.00298706	0.00298706	sp|P38616|YGP1_YEAST	YGP1	118	1090780	4243530
Model-BuddingYeast-S-1803-3.25151.25151.3.0.dta	Model-BuddingYeast-S-1803-3.25151.25151.3.0.dta	Model-BuddingYeast-S-1803-3	25151	6895.87	3119.28	1040.43	3	1	JISNTPPTSDPEK		1399.67	7 2 0 0 1	H(7)N(2)aH(1)	(N(N(H(H(H))(H(H(H(aH(H))))))))	6235	0 1 0 0 0;0 2 0 0 0;1 2 0 0 0;2 2 0 0 0;3 2 0 0 0;4 2 0 0 0;4 2 0 0 1;5 2 0 0 0;5 2 0 0 1;6 2 0 0 0;6 2 0 0 1;	1719.61	1	43.1712	38.2349	52.3388	7	0.0036	1.15306	0.76923	0.95833	0	0	0	0	4.37281e-276	1.4371e-278	-1	0	1.4371e-278	sp|Q07830|GPI13_YEAST	GPI13	411	3065890	15643600
Model-BuddingYeast-S-1803-3.25198.25198.2.0.dta	Model-BuddingYeast-S-1803-3.25198.25198.2.0.dta	Model-BuddingYeast-S-1803-3	25198	6908.53	2722.11	1361.56	2	1	JISAPLDK		857.473	9 2 0 0 0	H(9)N(2)	(N(N(H(H(H(H(H(H)))))(H(H(H))))))	4992	0 1 0 0 0;0 2 0 0 0;1 2 0 0 0;2 2 0 0 0;3 2 0 0 0;4 2 0 0 0;5 2 0 0 0;6 2 0 0 0;7 2 0 0 0;8 2 0 0 0;	1864.63	1	23.0076	12.2393	43.0057	7	0.00052	0.18969	0.91667	0.78571	0	0	0	0	5.26871e-224	1.21785e-226	-1	0.00298706	0.00298706	sp|P38138|GLU2A_YEAST	ROT2	791	2527220	9522820
Model-BuddingYeast-S-1803-3.25214.25214.3.1.dta	Model-BuddingYeast-S-1803-3.25214.25214.3.1.dta	Model-BuddingYeast-S-1803-3	25214	6912.87	3103.26	1035.09	3	1	JISNTPPTSDPEK		1399.67	6 2 1 0 1	H(6)N(2)F(1)aH(1)	(N(F)(N(H(H(H))(H(H(H(aH)))))))	2293	0 1 0 0 0;0 1 1 0 0;0 2 0 0 0;0 2 1 0 0;1 2 0 0 0;1 2 1 0 0;2 2 0 0 0;2 2 1 0 0;3 2 0 0 0;3 2 1 0 0;4 2 0 0 0;4 2 0 0 1;4 2 1 0 0;4 2 1 0 1;5 2 0 0 0;5 2 0 0 1;5 2 1 0 0;5 2 1 0 1;6 2 0 0 0;6 2 0 0 1;6 2 1 0 0;	1703.61	1	20.8423	23.5972	15.7261	6	-0.02026	-6.52721	0.43478	0.70833	0	0	0	0	2.99552e-73	6.77826e-76	-1	0	6.77826e-76	sp|Q07830|GPI13_YEAST	GPI13	411	479159	1027020
Model-BuddingYeast-S-1803-3.25218.25218.3.0.dta	Model-BuddingYeast-S-1803-3.25218.25218.3.0.dta	Model-BuddingYeast-S-1803-3	25218	6913.86	3119.28	1040.43	3	1	JISNTPPTSDPEK		1399.67	7 2 0 0 1	H(7)N(2)aH(1)	(N(N(H(H(H))(H(H(H(H(aH))))))))	6233	0 1 0 0 0;0 2 0 0 0;1 2 0 0 0;2 2 0 0 0;3 2 0 0 0;4 2 0 0 0;5 2 0 0 0;5 2 0 0 1;6 2 0 0 0;6 2 0 0 1;7 2 0 0 0;	1719.61	1	41.4134	35.0795	53.1762	7	0.00346	1.10978	0.76923	0.875	0	0	0	0	9.02842e-281	1.65284e-283	-1	0	1.65284e-283	sp|Q07830|GPI13_YEAST	GPI13	411	3065890	15643600
Model-BuddingYeast-S-1803-3.25229.25229.3.0.dta	Model-BuddingYeast-S-1803-3.25229.25229.3.0.dta	Model-BuddingYeast-S-1803-3	25229	6916.81	3184.39	1062.13	3	1	AEIVPRPSJGTVNK		1481.81	8 2 0 0 0	H(8)N(2)	(N(N(H(H(H(H(H(H)))))(H(H)))))	5011	0 1 0 0 0;0 2 0 0 0;1 2 0 0 0;2 2 0 0 0;3 2 0 0 0;4 2 0 0 0;5 2 0 0 0;6 2 0 0 0;7 2 0 0 0;	1702.58	9	40.5456	12.9935	91.7138	7	0.00151	0.47569	1	0.42308	0	0	0	0	0	0	-1	0.00273224	0.00273224	sp|Q03103|ERO1_YEAST	ERO1	491	7055050	35056800
Model-BuddingYeast-S-1803-3.25253.25253.3.0.dta	Model-BuddingYeast-S-1803-3.25253.25253.3.0.dta	Model-BuddingYeast-S-1803-3	25253	6923.28	3227.31	1076.44	3	1	JVSLPTTK		859.488	11 2 0 0 1	H(11)N(2)aH(1)	(N(N(H(H(H(H(H))))(H(H(H(H(H(H(aH))))))))))	5281	0 1 0 0 0;0 2 0 0 0;1 2 0 0 0;2 2 0 0 0;3 2 0 0 0;4 2 0 0 0;5 2 0 0 0;6 2 0 0 0;7 2 0 0 0;7 2 0 0 1;8 2 0 0 0;8 2 0 0 1;9 2 0 0 0;9 2 0 0 1;10 2 0 0 0;10 2 0 0 1;11 2 0 0 0;	2367.82	1	31.8669	12.2417	68.3138	7	0.00091	0.28135	0.73684	0.78571	0	0	0	0	0	0	-1	0.00298706	0.00298706	sp|Q03655|GAS3_YEAST	GAS3	350	2857880	13544300
Model-BuddingYeast-S-1803-3.25274.25274.2.0.dta	Model-BuddingYeast-S-1803-3.25274.25274.2.0.dta	Model-BuddingYeast-S-1803-3	25274	6928.89	2722.11	1361.56	2	1	JISAPLDK		857.473	9 2 0 0 0	H(9)N(2)	(N(N(H(H(H(H(H(H)))))(H(H(H))))))	4992	0 1 0 0 0;0 2 0 0 0;1 2 0 0 0;2 2 0 0 0;3 2 0 0 0;4 2 0 0 0;5 2 0 0 0;6 2 0 0 0;7 2 0 0 0;8 2 0 0 0;	1864.63	1	28.8339	13.6063	57.1137	7	0.00083	0.30431	1	0.78571	0	0	0	0	7.91216e-303	2.19654e-305	-1	0.00207039	0.00207039	sp|P38138|GLU2A_YEAST	ROT2	791	2527220	9522820
Model-BuddingYeast-S-1803-3.25289.25289.3.0.dta	Model-BuddingYeast-S-1803-3.25289.25289.3.0.dta	Model-BuddingYeast-S-1803-3	25289	6932.94	3102.25	1034.76	3	1	JISNTPPTSDPEK		1399.67	8 2 0 0 0	H(8)N(2)	(N(N(H(H(H(H(H(H)))))(H(H)))))	5011	0 1 0 0 0;0 2 0 0 0;1 2 0 0 0;2 2 0 0 0;3 2 0 0 0;4 2 0 0 0;5 2 0 0 0;6 2 0 0 0;7 2 0 0 0;	1702.58	1	17.781	10.2939	31.6856	6	0.00259	0.83481	0.81818	0.45833	0	0	0	0	4.90378e-161	8.69134e-164	-1	0.00541057	0.00541057	sp|Q07830|GPI13_YEAST	GPI13	411	858136	4031930
Model-BuddingYeast-S-1803-3.25294.25294.3.0.dta	Model-BuddingYeast-S-1803-3.25294.25294.3.0.dta	Model-BuddingYeast-S-1803-3	25294	6934.2	3184.39	1062.13	3	1	AEIVPRPSJGTVNK		1481.81	8 2 0 0 0	H(8)N(2)	(N(N(H(H(H(H(H(H)))))(H(H)))))	5011	0 1 0 0 0;0 2 0 0 0;1 2 0 0 0;2 2 0 0 0;3 2 0 0 0;4 2 0 0 0;5 2 0 0 0;6 2 0 0 0;7 2 0 0 0;	1702.58	9	42.5972	15.6465	92.6485	7	0.00121	0.38148	1	0.46154	0	0	0	0	0	0	-1	0.000732332	0.000732332	sp|Q03103|ERO1_YEAST	ERO1	491	7055050	35056800
Model-BuddingYeast-S-1803-3.25303.25303.3.0.dta	Model-BuddingYeast-S-1803-3.25303.25303.3.0.dta	Model-BuddingYeast-S-1803-3	25303	6936.72	3119.28	1040.43	3	1	JISNTPPTSDPEK		1399.67	7 2 0 0 1	H(7)N(2)aH(1)	(N(N(H(H(H))(H(H(H(H(aH))))))))	6233	0 1 0 0 0;0 2 0 0 0;1 2 0 0 0;2 2 0 0 0;3 2 0 0 0;4 2 0 0 0;5 2 0 0 0;5 2 0 0 1;6 2 0 0 0;6 2 0 0 1;7 2 0 0 0;	1719.61	1	42.5226	34.4918	57.437	7	0.00244	0.78086	0.84615	0.95833	0	0	0	0	1.21684e-304	2.15885e-307	-1	0	2.15885e-307	sp|Q07830|GPI13_YEAST	GPI13	411	3065890	15643600
Model-BuddingYeast-S-1803-3.25324.25324.3.0.dta	Model-BuddingYeast-S-1803-3.25324.25324.3.0.dta	Model-BuddingYeast-S-1803-3	25324	6942.21	2739.14	913.717	3	1	JISAPLDK		857.473	8 2 0 0 1	H(8)N(2)aH(1)	(N(N(H(H(H(H)))(H(H(H(H(aH))))))))	5817	0 1 0 0 0;0 2 0 0 0;1 2 0 0 0;2 2 0 0 0;3 2 0 0 0;4 2 0 0 0;5 2 0 0 0;5 2 0 0 1;6 2 0 0 0;6 2 0 0 1;7 2 0 0 0;7 2 0 0 1;8 2 0 0 0;	1881.66	1	35.1206	25.4744	53.0349	7	0.00197	0.71931	0.73333	1	0	0	0	0	5.57023e-280	1.44481e-282	-1	0	1.44481e-282	sp|P38138|GLU2A_YEAST	ROT2	791	875268	3075830
Model-BuddingYeast-S-1803-3.25347.25347.2.0.dta	Model-BuddingYeast-S-1803-3.25347.25347.2.0.dta	Model-BuddingYeast-S-1803-3	25347	6948.64	2722.11	1361.56	2	1	JISAPLDK		857.473	9 2 0 0 0	H(9)N(2)	(N(N(H(H(H(H(H(H)))))(H(H(H))))))	4992	0 1 0 0 0;0 2 0 0 0;1 2 0 0 0;2 2 0 0 0;3 2 0 0 0;4 2 0 0 0;5 2 0 0 0;6 2 0 0 0;7 2 0 0 0;8 2 0 0 0;	1864.63	1	32.1838	17.5901	59.2864	7	0.00039	0.14487	1	0.92857	0	0	0	0	5.14132366e-315	1.768057e-317	-1	0	1.768057e-317	sp|P38138|GLU2A_YEAST	ROT2	791	2527220	9522820
Model-BuddingYeast-S-1803-3.25380.25380.3.0.dta	Model-BuddingYeast-S-1803-3.25380.25380.3.0.dta	Model-BuddingYeast-S-1803-3	25380	6957.5	3184.39	1062.13	3	1	AEIVPRPSJGTVNK		1481.81	8 2 0 0 0	H(8)N(2)	(N(N(H(H(H(H(H(H)))))(H(H)))))	5011	0 1 0 0 0;0 2 0 0 0;1 2 0 0 0;2 2 0 0 0;3 2 0 0 0;4 2 0 0 0;5 2 0 0 0;6 2 0 0 0;7 2 0 0 0;	1702.58	9	42.9429	16.7557	91.5761	7	0.00123	0.38714	1	0.46154	0	0	0	0	0	0	-1	0	0	sp|Q03103|ERO1_YEAST	ERO1	491	7055050	35056800
Model-BuddingYeast-S-1803-3.25384.25384.3.1.dta	Model-BuddingYeast-S-1803-3.25384.25384.3.1.dta	Model-BuddingYeast-S-1803-3	25384	6958.61	3120.28	1040.77	3	1	JISNTPPTSDPEK		1399.67	5 2 1 0 2	H(5)N(2)F(1)aH(2)	(N(F)(N(H(H(H))(H(H(aH(aH)))))))	2303	0 1 0 0 0;0 1 1 0 0;0 2 0 0 0;0 2 1 0 0;1 2 0 0 0;1 2 1 0 0;2 2 0 0 0;2 2 1 0 0;3 2 0 0 0;3 2 0 0 1;3 2 0 0 2;3 2 1 0 0;3 2 1 0 1;3 2 1 0 2;4 2 0 0 0;4 2 0 0 1;4 2 0 0 2;4 2 1 0 0;4 2 1 0 1;4 2 1 0 2;5 2 0 0 0;5 2 0 0 1;5 2 0 0 2;5 2 1 0 0;5 2 1 0 1;	1720.64	1	18.3292	20.4621	14.3682	6	-0.02568	-8.23121	0.33333	0.66667	0	0	0	0	6.2984e-66	1.8934e-68	-1	0	1.8934e-68	sp|Q07830|GPI13_YEAST	GPI13	411	4715610	11679100
Model-BuddingYeast-S-1803-3.25392.25392.3.0.dta	Model-BuddingYeast-S-1803-3.25392.25392.3.0.dta	Model-BuddingYeast-S-1803-3	25392	6960.76	2739.13	913.716	3	1	JISAPLDK		857.473	8 2 0 0 1	H(8)N(2)aH(1)	(N(N(H(H(H(H)))(H(H(H(H(aH))))))))	5817	0 1 0 0 0;0 2 0 0 0;1 2 0 0 0;2 2 0 0 0;3 2 0 0 0;4 2 0 0 0;5 2 0 0 0;5 2 0 0 1;6 2 0 0 0;6 2 0 0 1;7 2 0 0 0;7 2 0 0 1;8 2 0 0 0;	1881.66	1	20.2837	13.9952	31.9625	6	0.00156	0.56927	0.66667	0.71429	0	0	0	0	1.42719e-162	2.82458e-165	-1	0.00174886	0.00174886	sp|P38138|GLU2A_YEAST	ROT2	791	875268	3075830
Model-BuddingYeast-S-1803-3.25414.25414.2.0.dta	Model-BuddingYeast-S-1803-3.25414.25414.2.0.dta	Model-BuddingYeast-S-1803-3	25414	6966.68	2722.11	1361.56	2	1	JISAPLDK		857.473	9 2 0 0 0	H(9)N(2)	(N(N(H(H(H(H(H(H)))))(H(H(H))))))	4992	0 1 0 0 0;0 2 0 0 0;1 2 0 0 0;2 2 0 0 0;3 2 0 0 0;4 2 0 0 0;5 2 0 0 0;6 2 0 0 0;7 2 0 0 0;8 2 0 0 0;	1864.63	1	29.6752	16.7092	53.7548	7	-0.00085	-0.31359	1	0.92857	0	0	0	0	5.21109e-284	2.1146e-286	-1	0	2.1146e-286	sp|P38138|GLU2A_YEAST	ROT2	791	2527220	9522820
Model-BuddingYeast-S-1803-3.25420.25420.2.0.dta	Model-BuddingYeast-S-1803-3.25420.25420.2.0.dta	Model-BuddingYeast-S-1803-3	25420	6968.35	2560.06	1280.53	2	1	JISAPLDK		857.473	8 2 0 0 0	H(8)N(2)	(N(N(H(H(H(H(H(H)))))(H(H)))))	5011	0 1 0 0 0;0 2 0 0 0;1 2 0 0 0;2 2 0 0 0;3 2 0 0 0;4 2 0 0 0;5 2 0 0 0;6 2 0 0 0;7 2 0 0 0;	1702.58	1	24.5152	12.2384	47.3151	7	0.00153	0.59834	1	0.78571	0	0	0	0	5.03339e-248	7.16385e-251	-1	0.00298706	0.00298706	sp|P38138|GLU2A_YEAST	ROT2	791	2974030	10886400
Model-BuddingYeast-S-1803-3.25447.25447.3.0.dta	Model-BuddingYeast-S-1803-3.25447.25447.3.0.dta	Model-BuddingYeast-S-1803-3	25447	6975.53	3184.39	1062.13	3	1	AEIVPRPSJGTVNK		1481.81	8 2 0 0 0	H(8)N(2)	(N(N(H(H(H(H(H(H)))))(H(H)))))	5011	0 1 0 0 0;0 2 0 0 0;1 2 0 0 0;2 2 0 0 0;3 2 0 0 0;4 2 0 0 0;5 2 0 0 0;6 2 0 0 0;7 2 0 0 0;	1702.58	9	39.6703	13.0919	89.0302	7	0.00105	0.32873	1	0.38462	0	0	0	0	0	0	-1	0.00273224	0.00273224	sp|Q03103|ERO1_YEAST	ERO1	491	7055050	35056800
Model-BuddingYeast-S-1803-3.25467.25467.3.0.dta	Model-BuddingYeast-S-1803-3.25467.25467.3.0.dta	Model-BuddingYeast-S-1803-3	25467	6980.86	3535.29	1179.1	3	1	HSFNGJQSTFK		1266.59	10 2 0 1 0	H(10)N(2)pH(1)	(N(N(H(H(pH(H(H))))(H(H(H(H(H(H)))))))))	6689	0 1 0 0 0;0 2 0 0 0;1 2 0 0 0;2 2 0 0 0;2 2 0 1 0;3 2 0 0 0;3 2 0 1 0;4 2 0 0 0;4 2 0 1 0;5 2 0 0 0;5 2 0 1 0;6 2 0 0 0;6 2 0 1 0;7 2 0 0 0;7 2 0 1 0;8 2 0 0 0;8 2 0 1 0;9 2 0 1 0;	2268.71	6	37.398	11.0455	86.3385	8	-0.00099	-0.27904	0.9	0.45	0	0	0	0	0	0	-1	0.00449583	0.00449583	sp|P39105|PLB1_YEAST	PLB1	513	1580050	9408300
Model-BuddingYeast-S-1803-3.25479.25479.2.0.dta	Model-BuddingYeast-S-1803-3.25479.25479.2.0.dta	Model-BuddingYeast-S-1803-3	25479	6984.11	2511.04	1256.02	2	1	LISJFSK		808.456	8 2 0 0 0	H(8)N(2)	(N(N(H(H(H(H(H(H)))))(H(H)))))	5011	0 1 0 0 0;0 2 0 0 0;1 2 0 0 0;2 2 0 0 0;3 2 0 0 0;4 2 0 0 0;5 2 0 0 0;6 2 0 0 0;7 2 0 0 0;	1702.58	4	31.2588	9.41199	71.8315	7	0.0008	0.3205	0.90909	0.66667	0	0	0	0	0	0	-1	0.00742115	0.00742115	sp|O00370|LORF2_HUMAN		724	14873600	54835000
Model-BuddingYeast-S-1803-3.25485.25485.2.0.dta	Model-BuddingYeast-S-1803-3.25485.25485.2.0.dta	Model-BuddingYeast-S-1803-3	25485	6985.77	2671.09	1336.05	2	1	PLJFTSK		806.441	9 2 0 0 0	H(9)N(2)	(N(N(H(H(H(H(H(H)))))(H(H(H))))))	4992	0 1 0 0 0;0 2 0 0 0;1 2 0 0 0;2 2 0 0 0;3 2 0 0 0;4 2 0 0 0;5 2 0 0 0;6 2 0 0 0;7 2 0 0 0;8 2 0 0 0;	1864.63	3	12.7882	10.487	17.0618	5	0.0129	4.82888	0.66667	0.66667	0	0	0	0	1.67004e-80	3.30717e-83	-1	0.00511673	0.00511673	sp|P40034|JHD1_YEAST	JHD1	476	803835	12562800
Model-BuddingYeast-S-1803-3.25491.25491.2.0.dta	Model-BuddingYeast-S-1803-3.25491.25491.2.0.dta	Model-BuddingYeast-S-1803-3	25491	6987.34	2560.06	1280.53	2	1	JISAPLDK		857.473	8 2 0 0 0	H(8)N(2)	(N(N(H(H(H(H(H(H)))))(H(H)))))	5011	0 1 0 0 0;0 2 0 0 0;1 2 0 0 0;2 2 0 0 0;3 2 0 0 0;4 2 0 0 0;5 2 0 0 0;6 2 0 0 0;7 2 0 0 0;	1702.58	1	39.9018	28.9171	60.302	7	0.00127	0.49678	1	1.14286	0	0	0	0	1.0963e-320	4.4e-323	-1	0	4.4e-323	sp|P38138|GLU2A_YEAST	ROT2	791	2974030	10886400
Model-BuddingYeast-S-1803-3.25529.25529.3.1.dta	Model-BuddingYeast-S-1803-3.25529.25529.3.1.dta	Model-BuddingYeast-S-1803-3	25529	6997.8	3482.37	1161.46	3	1	HYJDTLLKQ		1131.58	12 2 0 0 0	H(12)N(2)	(N(N(H(H(H(H(H(H(H(H)))))))(H(H(H(H)))))))	4123	0 1 0 0 0;0 2 0 0 0;1 2 0 0 0;2 2 0 0 0;3 2 0 0 0;4 2 0 0 0;5 2 0 0 0;6 2 0 0 0;7 2 0 0 0;8 2 0 0 0;9 2 0 0 0;10 2 0 0 0;11 2 0 0 0;	2350.79	3	36.9115	18.1594	71.7368	7	-0.00143	-0.41119	0.86667	0.625	0	0	0	0	0	0	-1	0	0	sp|P38693|PPAC_YEAST;sp|P35842|PPAB_YEAST	PHO12;PHO11	461;461	2487040	14592000
Model-BuddingYeast-S-1803-3.25554.25554.2.1.dta	Model-BuddingYeast-S-1803-3.25554.25554.2.1.dta	Model-BuddingYeast-S-1803-3	25554	7004.41	2511.04	1256.02	2	1	LISJFSK		808.456	8 2 0 0 0	H(8)N(2)	(N(N(H(H(H(H(H(H)))))(H(H)))))	5011	0 1 0 0 0;0 2 0 0 0;1 2 0 0 0;2 2 0 0 0;3 2 0 0 0;4 2 0 0 0;5 2 0 0 0;6 2 0 0 0;7 2 0 0 0;	1702.58	4	32.0066	10.656	71.6578	7	0.00076	0.30218	0.90909	0.66667	0	0	0	0	0	0	-1	0.00449583	0.00449583	sp|O00370|LORF2_HUMAN		724	14873600	54835000
Model-BuddingYeast-S-1803-3.25560.25560.3.0.dta	Model-BuddingYeast-S-1803-3.25560.25560.3.0.dta	Model-BuddingYeast-S-1803-3	25560	7006.09	3436.4	1146.14	3	1	HVLDJISSQJETSK		1571.77	9 2 0 0 0	H(9)N(2)	(N(N(H(H(H(H(H(H)))))(H(H(H))))))	4992	0 1 0 0 0;0 2 0 0 0;1 2 0 0 0;2 2 0 0 0;3 2 0 0 0;4 2 0 0 0;5 2 0 0 0;6 2 0 0 0;7 2 0 0 0;8 2 0 0 0;	1864.63	5	23.967	11.1979	47.681	7	-0.00268	-0.77978	0.75	0.46154	0	0	0	0	4.57511e-250	8.11754e-253	-1	0.00392542	0.00392542	sp|Q07830|GPI13_YEAST	GPI13	66	981137	5885090
Model-BuddingYeast-S-1803-3.25577.25577.2.0.dta	Model-BuddingYeast-S-1803-3.25577.25577.2.0.dta	Model-BuddingYeast-S-1803-3	25577	7010.61	2560.05	1280.53	2	1	JISAPLDK		857.473	8 2 0 0 0	H(8)N(2)	(N(N(H(H(H(H(H(H)))))(H(H)))))	5011	0 1 0 0 0;0 2 0 0 0;1 2 0 0 0;2 2 0 0 0;3 2 0 0 0;4 2 0 0 0;5 2 0 0 0;6 2 0 0 0;7 2 0 0 0;	1702.58	1	29.039	18.8315	47.9958	7	0.00062	0.24132	0.81818	0.85714	0	0	0	0	8.01719e-252	1.40349e-254	-1	0	1.40349e-254	sp|P38138|GLU2A_YEAST	ROT2	791	2974030	10886400
Model-BuddingYeast-S-1803-3.25610.25610.3.0.dta	Model-BuddingYeast-S-1803-3.25610.25610.3.0.dta	Model-BuddingYeast-S-1803-3	25610	7019.45	3482.37	1161.46	3	1	HYJDTLLKQ		1131.58	12 2 0 0 0	H(12)N(2)	(N(N(H(H(H(H(H(H(H(H)))))))(H(H(H(H)))))))	4123	0 1 0 0 0;0 2 0 0 0;1 2 0 0 0;2 2 0 0 0;3 2 0 0 0;4 2 0 0 0;5 2 0 0 0;6 2 0 0 0;7 2 0 0 0;8 2 0 0 0;9 2 0 0 0;10 2 0 0 0;11 2 0 0 0;	2350.79	3	25.1307	13.0462	47.5733	6	-0.00143	-0.41119	0.8	0.5625	0	0	0	0	1.82443e-249	3.76494e-252	-1	0.00273224	0.00273224	sp|P38693|PPAC_YEAST;sp|P35842|PPAB_YEAST	PHO12;PHO11	461;461	2487040	14592000
Model-BuddingYeast-S-1803-3.25698.25698.3.0.dta	Model-BuddingYeast-S-1803-3.25698.25698.3.0.dta	Model-BuddingYeast-S-1803-3	25698	7042.97	3274.35	1092.12	3	1	HVLDJISSQJETSK		1571.77	8 2 0 0 0	H(8)N(2)	(N(N(H(H(H(H(H(H)))))(H(H)))))	5011	0 1 0 0 0;0 2 0 0 0;1 2 0 0 0;2 2 0 0 0;3 2 0 0 0;4 2 0 0 0;5 2 0 0 0;6 2 0 0 0;7 2 0 0 0;	1702.58	10	57.4066	45.8713	78.8291	7	0.0005	0.15264	0.90909	0.84615	0	0	0	0	0	0	-1	0	0	sp|Q07830|GPI13_YEAST	GPI13	71	3991660	20502100
Model-BuddingYeast-S-1803-3.25713.25713.3.0.dta	Model-BuddingYeast-S-1803-3.25713.25713.3.0.dta	Model-BuddingYeast-S-1803-3	25713	7047.03	3291.38	1097.8	3	1	HVLDJISSQJETSK		1571.77	7 2 0 0 1	H(7)N(2)aH(1)	(N(N(H(H(H))(H(H(H(H(aH))))))))	6233	0 1 0 0 0;0 2 0 0 0;1 2 0 0 0;2 2 0 0 0;3 2 0 0 0;4 2 0 0 0;5 2 0 0 0;5 2 0 0 1;6 2 0 0 0;6 2 0 0 1;7 2 0 0 0;	1719.61	10	32.7147	21.9677	52.6734	7	0.00193	0.58721	0.76923	0.53846	0	0	0	0	5.87232e-278	1.96629e-280	-1	0	1.96629e-280	sp|Q07830|GPI13_YEAST	GPI13	71	218623	815144
Model-BuddingYeast-S-1803-3.25734.25734.2.0.dta	Model-BuddingYeast-S-1803-3.25734.25734.2.0.dta	Model-BuddingYeast-S-1803-3	25734	7052.64	2737.13	1369.07	2	1	JATGIALGR		872.495	9 2 0 0 0	H(9)N(2)	(N(N(H(H(H(H(H(H)))))(H(H(H))))))	4992	0 1 0 0 0;0 2 0 0 0;1 2 0 0 0;2 2 0 0 0;3 2 0 0 0;4 2 0 0 0;5 2 0 0 0;6 2 0 0 0;7 2 0 0 0;8 2 0 0 0;	1864.63	1	33.2288	15.3667	66.4014	7	0.00149	0.54304	1	0.8125	0	0	0	0	0	0	-1	0.000732332	0.000732332	sp|P04065|AMYH_YEASX;sp|P29760|AMYI_YEASX;sp|P08019|AMYG_YEAST	STA1;STA2;SGA1	650;651;393	2238390	8387530
Model-BuddingYeast-S-1803-3.25737.25737.3.1.dta	Model-BuddingYeast-S-1803-3.25737.25737.3.1.dta	Model-BuddingYeast-S-1803-3	25737	7053.47	2754.16	918.724	3	1	JATGIALGR		872.495	8 2 0 0 1	H(8)N(2)aH(1)	(N(N(H(H(H(H)))(H(H(H(H(aH))))))))	5817	0 1 0 0 0;0 2 0 0 0;1 2 0 0 0;2 2 0 0 0;3 2 0 0 0;4 2 0 0 0;5 2 0 0 0;5 2 0 0 1;6 2 0 0 0;6 2 0 0 1;7 2 0 0 0;7 2 0 0 1;8 2 0 0 0;	1881.66	1	27.9555	11.1022	59.2545	7	0.00188	0.68162	0.73333	0.75	0	0	0	0	7.76679835e-315	2.8928665e-317	-1	0.00449583	0.00449583	sp|P04065|AMYH_YEASX;sp|P29760|AMYI_YEASX;sp|P08019|AMYG_YEAST	STA1;STA2;SGA1	650;651;393	1036580	3289640
Model-BuddingYeast-S-1803-3.25781.25781.3.0.dta	Model-BuddingYeast-S-1803-3.25781.25781.3.0.dta	Model-BuddingYeast-S-1803-3	25781	7065.41	3274.35	1092.12	3	1	HVLDJISSQJETSK		1571.77	8 2 0 0 0	H(8)N(2)	(N(N(H(H(H(H(H(H)))))(H(H)))))	5011	0 1 0 0 0;0 2 0 0 0;1 2 0 0 0;2 2 0 0 0;3 2 0 0 0;4 2 0 0 0;5 2 0 0 0;6 2 0 0 0;7 2 0 0 0;	1702.58	10	37.9298	25.6432	60.7477	7	0.00083	0.25342	0.90909	0.57692	0	0	0	0	0	0	-1	0	0	sp|Q07830|GPI13_YEAST	GPI13	71	3991660	20502100
Model-BuddingYeast-S-1803-3.25809.25809.2.0.dta	Model-BuddingYeast-S-1803-3.25809.25809.2.0.dta	Model-BuddingYeast-S-1803-3	25809	7072.94	2737.13	1369.07	2	1	JATGIALGR		872.495	9 2 0 0 0	H(9)N(2)	(N(N(H(H(H(H(H(H)))))(H(H(H))))))	4992	0 1 0 0 0;0 2 0 0 0;1 2 0 0 0;2 2 0 0 0;3 2 0 0 0;4 2 0 0 0;5 2 0 0 0;6 2 0 0 0;7 2 0 0 0;8 2 0 0 0;	1864.63	1	27.2737	11.4377	56.6833	7	0.00124	0.45462	1	0.75	0	0	0	0	2.04654e-300	6.84374e-303	-1	0.00360774	0.00360774	sp|P04065|AMYH_YEASX;sp|P29760|AMYI_YEASX;sp|P08019|AMYG_YEAST	STA1;STA2;SGA1	650;651;393	2238390	8387530
Model-BuddingYeast-S-1803-3.25943.25943.3.0.dta	Model-BuddingYeast-S-1803-3.25943.25943.3.0.dta	Model-BuddingYeast-S-1803-3	25943	7108.95	3320.32	1107.45	3	1	HYJDTLLKQ		1131.58	11 2 0 0 0	H(11)N(2)	(N(N(H(H(H(H(H(H(H))))))(H(H(H(H)))))))	4699	0 1 0 0 0;0 2 0 0 0;1 2 0 0 0;2 2 0 0 0;3 2 0 0 0;4 2 0 0 0;5 2 0 0 0;6 2 0 0 0;7 2 0 0 0;8 2 0 0 0;9 2 0 0 0;10 2 0 0 0;	2188.74	3	20.3185	10.9001	37.8099	6	0.00138	0.41698	0.78571	0.5	0	0	0	0	4.44088e-195	1.08344e-197	-1	0.00449583	0.00449583	sp|P38693|PPAC_YEAST;sp|P35842|PPAB_YEAST	PHO12;PHO11	461;461	1911840	9623210
Model-BuddingYeast-S-1803-3.26034.26034.3.0.dta	Model-BuddingYeast-S-1803-3.26034.26034.3.0.dta	Model-BuddingYeast-S-1803-3	26034	7133.37	3158.27	1053.43	3	1	HYJDTLLKQ		1131.58	10 2 0 0 0	H(10)N(2)	(N(N(H(H(H(H(H(H)))))(H(H(H(H)))))))	4977	0 1 0 0 0;0 2 0 0 0;1 2 0 0 0;2 2 0 0 0;3 2 0 0 0;4 2 0 0 0;5 2 0 0 0;6 2 0 0 0;7 2 0 0 0;8 2 0 0 0;9 2 0 0 0;	2026.69	3	29.7467	11.7552	63.1596	7	0.00051	0.16178	0.84615	0.5625	0	0	0	0	0	0	-1	0.00298706	0.00298706	sp|P38693|PPAC_YEAST;sp|P35842|PPAB_YEAST	PHO12;PHO11	461;461	2422580	13168600
Model-BuddingYeast-S-1803-3.26046.26046.2.0.dta	Model-BuddingYeast-S-1803-3.26046.26046.2.0.dta	Model-BuddingYeast-S-1803-3	26046	7136.6	2575.08	1288.04	2	1	JATGIALGR		872.495	8 2 0 0 0	H(8)N(2)	(N(N(H(H(H(H(H(H)))))(H(H)))))	5011	0 1 0 0 0;0 2 0 0 0;1 2 0 0 0;2 2 0 0 0;3 2 0 0 0;4 2 0 0 0;5 2 0 0 0;6 2 0 0 0;7 2 0 0 0;	1702.58	1	33.6543	15.823	66.7695	7	0.00018	0.07137	1	0.875	0	0	0	0	0	0	-1	0.000732332	0.000732332	sp|P04065|AMYH_YEASX;sp|P29760|AMYI_YEASX;sp|P08019|AMYG_YEAST	STA1;STA2;SGA1	650;651;393	2750180	10076800
Model-BuddingYeast-S-1803-3.26071.26071.3.0.dta	Model-BuddingYeast-S-1803-3.26071.26071.3.0.dta	Model-BuddingYeast-S-1803-3	26071	7143.33	3694.55	1232.19	3	1	YLGTJVTNGKPVNK		1504.81	9 2 1 0 1	H(9)N(2)F(1)aH(1)	(N(F)(N(H(H(H(H(H))))(H(H(H(H(aH))))))))	1354	0 1 0 0 0;0 1 1 0 0;0 2 0 0 0;0 2 1 0 0;1 2 0 0 0;1 2 1 0 0;2 2 0 0 0;2 2 1 0 0;3 2 0 0 0;3 2 1 0 0;4 2 0 0 0;4 2 1 0 0;5 2 0 0 0;5 2 0 0 1;5 2 1 0 0;5 2 1 0 1;6 2 0 0 0;6 2 0 0 1;6 2 1 0 0;6 2 1 0 1;7 2 0 0 0;7 2 0 0 1;7 2 1 0 0;7 2 1 0 1;8 2 0 0 0;8 2 0 0 1;8 2 1 0 0;8 2 1 0 1;9 2 0 0 0;9 2 0 0 1;9 2 1 0 0;	2189.77	5	14.6069	10.1143	22.9502	6	-0.02834	-7.67046	0.42424	0.5	0	0	0	0	8.4615e-113	1.62195e-115	-1	0.00633914	0.00633914	sp|Q03674|PLB2_YEAST;sp|P39105|PLB1_YEAST	PLB2;PLB1	309;307	2058070	5753320
Model-BuddingYeast-S-1803-3.26083.26083.2.0.dta	Model-BuddingYeast-S-1803-3.26083.26083.2.0.dta	Model-BuddingYeast-S-1803-3	26083	7146.56	2398	1199.5	2	1	JISAPLDK		857.473	7 2 0 0 0	H(7)N(2)	(N(N(H(H(H(H(H))))(H(H)))))	5381	0 1 0 0 0;0 2 0 0 0;1 2 0 0 0;2 2 0 0 0;3 2 0 0 0;4 2 0 0 0;5 2 0 0 0;6 2 0 0 0;	1540.53	1	16.2878	11.9694	24.3077	6	-5e-05	-0.02201	0.8	0.78571	0	0	0	0	2.86284e-120	6.06234e-123	-1	0.00298706	0.00298706	sp|P38138|GLU2A_YEAST	ROT2	791	773469	2601080
Model-BuddingYeast-S-1803-3.26087.26087.3.0.dta	Model-BuddingYeast-S-1803-3.26087.26087.3.0.dta	Model-BuddingYeast-S-1803-3	26087	7147.56	3059.29	1020.44	3	1	NNLQHJITLK		1194.66	9 2 0 0 0	H(9)N(2)	(N(N(H(H(H(H(H(H)))))(H(H(H))))))	4992	0 1 0 0 0;0 2 0 0 0;1 2 0 0 0;2 2 0 0 0;3 2 0 0 0;4 2 0 0 0;5 2 0 0 0;6 2 0 0 0;7 2 0 0 0;8 2 0 0 0;	1864.63	6	32.0408	15.174	63.365	7	-0.00011	-0.03486	0.91667	0.61111	0	0	0	0	0	0	-1	0.00109689	0.00109689	sp|P38138|GLU2A_YEAST	ROT2	907	1981380	9463520
Model-BuddingYeast-S-1803-3.26134.26134.3.0.dta	Model-BuddingYeast-S-1803-3.26134.26134.3.0.dta	Model-BuddingYeast-S-1803-3	26134	7160.42	3158.27	1053.43	3	1	HYJDTLLKQ		1131.58	10 2 0 0 0	H(10)N(2)	(N(N(H(H(H(H(H(H)))))(H(H(H(H)))))))	4977	0 1 0 0 0;0 2 0 0 0;1 2 0 0 0;2 2 0 0 0;3 2 0 0 0;4 2 0 0 0;5 2 0 0 0;6 2 0 0 0;7 2 0 0 0;8 2 0 0 0;9 2 0 0 0;	2026.69	3	30.2763	16.1663	56.4805	7	0.00134	0.423	0.84615	0.5625	0	0	0	0	2.80592e-299	4.08533e-302	-1	0.000376648	0.000376648	sp|P38693|PPAC_YEAST;sp|P35842|PPAB_YEAST	PHO12;PHO11	461;461	2422580	13168600
Model-BuddingYeast-S-1803-3.26135.26135.2.0.dta	Model-BuddingYeast-S-1803-3.26135.26135.2.0.dta	Model-BuddingYeast-S-1803-3	26135	7160.7	2575.08	1288.04	2	1	JATGIALGR		872.495	8 2 0 0 0	H(8)N(2)	(N(N(H(H(H(H(H(H)))))(H(H)))))	5011	0 1 0 0 0;0 2 0 0 0;1 2 0 0 0;2 2 0 0 0;3 2 0 0 0;4 2 0 0 0;5 2 0 0 0;6 2 0 0 0;7 2 0 0 0;	1702.58	1	27.3435	11.1862	57.35	7	0.00062	0.24224	1	0.75	0	0	0	0	3.7448e-304	1.02654e-306	-1	0.00392542	0.00392542	sp|P04065|AMYH_YEASX;sp|P29760|AMYI_YEASX;sp|P08019|AMYG_YEAST	STA1;STA2;SGA1	650;651;393	2750180	10076800
Model-BuddingYeast-S-1803-3.26199.26199.3.0.dta	Model-BuddingYeast-S-1803-3.26199.26199.3.0.dta	Model-BuddingYeast-S-1803-3	26199	7177.87	2897.24	966.419	3	1	NNLQHJITLK		1194.66	8 2 0 0 0	H(8)N(2)	(N(N(H(H(H(H(H(H)))))(H(H)))))	5011	0 1 0 0 0;0 2 0 0 0;1 2 0 0 0;2 2 0 0 0;3 2 0 0 0;4 2 0 0 0;5 2 0 0 0;6 2 0 0 0;7 2 0 0 0;	1702.58	6	37.9155	20.1558	70.8976	7	0.00116	0.40204	1	0.66667	0	0	0	0	0	0	-1	0	0	sp|P38138|GLU2A_YEAST	ROT2	907	3024790	12950800
Model-BuddingYeast-S-1803-3.26273.26273.3.0.dta	Model-BuddingYeast-S-1803-3.26273.26273.3.0.dta	Model-BuddingYeast-S-1803-3	26273	7197.71	2897.24	966.419	3	1	NNLQHJITLK		1194.66	8 2 0 0 0	H(8)N(2)	(N(N(H(H(H(H(H(H)))))(H(H)))))	5011	0 1 0 0 0;0 2 0 0 0;1 2 0 0 0;2 2 0 0 0;3 2 0 0 0;4 2 0 0 0;5 2 0 0 0;6 2 0 0 0;7 2 0 0 0;	1702.58	6	29.6197	9.44777	67.082	7	0.00074	0.25604	1	0.5	0	0	0	0	0	0	-1	0.00714064	0.00714064	sp|P38138|GLU2A_YEAST	ROT2	907	3024790	12950800
Model-BuddingYeast-S-1803-3.26507.26507.3.0.dta	Model-BuddingYeast-S-1803-3.26507.26507.3.0.dta	Model-BuddingYeast-S-1803-3	26507	7260.9	3040.25	1014.09	3	1	FATJTTLTK		996.536	9 2 0 0 1	H(9)N(2)aH(1)	(N(N(H(H(H(H(H))))(H(H(H(aH(H))))))))	5317	0 1 0 0 0;0 2 0 0 0;1 2 0 0 0;2 2 0 0 0;3 2 0 0 0;4 2 0 0 0;4 2 0 0 1;5 2 0 0 0;5 2 0 0 1;6 2 0 0 0;6 2 0 0 1;7 2 0 0 0;7 2 0 0 1;8 2 0 0 0;8 2 0 0 1;	2043.71	4	34.9346	15.4601	71.1015	7	9e-05	0.02989	0.70588	0.75	0	0	0	0	0	0	-1	0.000732332	0.000732332	sp|P00724|INV2_YEAST;sp|P10594|INV1_YEASX	SUC2;SUC1	369;369	3475910	14473700
Model-BuddingYeast-S-1803-3.26576.26576.3.0.dta	Model-BuddingYeast-S-1803-3.26576.26576.3.0.dta	Model-BuddingYeast-S-1803-3	26576	7279.45	3369.45	1123.82	3	1	YLGTJVTNGKPVNK		1504.81	9 2 0 0 0	H(9)N(2)	(N(N(H(H(H(H(H(H)))))(H(H(H))))))	4992	0 1 0 0 0;0 2 0 0 0;1 2 0 0 0;2 2 0 0 0;3 2 0 0 0;4 2 0 0 0;5 2 0 0 0;6 2 0 0 0;7 2 0 0 0;8 2 0 0 0;	1864.63	5	33.8714	16.5133	66.1077	6	0.00193	0.57201	0.91667	0.57692	0	0	0	0	0	0	-1	0	0	sp|Q03674|PLB2_YEAST;sp|P39105|PLB1_YEAST	PLB2;PLB1	309;307	1333190	8180660
Model-BuddingYeast-S-1803-3.26890.26890.3.0.dta	Model-BuddingYeast-S-1803-3.26890.26890.3.0.dta	Model-BuddingYeast-S-1803-3	26890	7364.4	2921.13	974.382	3	1	QJDSDSFHLR		1218.55	8 2 0 0 0	H(8)N(2)	(N(N(H(H(H(H(H(H)))))(H(H)))))	5011	0 1 0 0 0;0 2 0 0 0;1 2 0 0 0;2 2 0 0 0;3 2 0 0 0;4 2 0 0 0;5 2 0 0 0;6 2 0 0 0;7 2 0 0 0;	1702.58	2	33.0787	11.0653	73.9608	7	0.00156	0.535	1	0.66667	0	0	0	0	0	0	-1	0.00449583	0.00449583	sp|P26725|YUR1_YEAST	YUR1	82	3221750	14277000
Model-BuddingYeast-S-1803-3.26966.26966.3.0.dta	Model-BuddingYeast-S-1803-3.26966.26966.3.0.dta	Model-BuddingYeast-S-1803-3	26966	7384.83	3298.29	1100.1	3	1	VFSGCJVTNEK	5,Carbamidomethyl[C];	1254.58	9 2 0 0 1	H(9)N(2)aH(1)	(N(N(H(H(H(H(H))))(H(H(H(H(aH))))))))	5299	0 1 0 0 0;0 2 0 0 0;1 2 0 0 0;2 2 0 0 0;3 2 0 0 0;4 2 0 0 0;5 2 0 0 0;5 2 0 0 1;6 2 0 0 0;6 2 0 0 1;7 2 0 0 0;7 2 0 0 1;8 2 0 0 0;8 2 0 0 1;9 2 0 0 0;	2043.71	6	67.9798	59.6739	83.405	7	0.00051	0.15458	0.76471	1.15	0	0	0	0	0	0	-1	0	0	sp|P25371|ADP1_YEAST	ADP1	165	10111500	56389400
Model-BuddingYeast-S-1803-3.26968.26968.3.0.dta	Model-BuddingYeast-S-1803-3.26968.26968.3.0.dta	Model-BuddingYeast-S-1803-3	26968	7385.41	2921.13	974.382	3	1	QJDSDSFHLR		1218.55	8 2 0 0 0	H(8)N(2)	(N(N(H(H(H(H(H(H)))))(H(H)))))	5011	0 1 0 0 0;0 2 0 0 0;1 2 0 0 0;2 2 0 0 0;3 2 0 0 0;4 2 0 0 0;5 2 0 0 0;6 2 0 0 0;7 2 0 0 0;	1702.58	2	23.7993	11.7869	46.1079	6	0.00132	0.45181	0.90909	0.72222	0	0	0	0	2.71765e-241	5.97481e-244	-1	0.00298706	0.00298706	sp|P26725|YUR1_YEAST	YUR1	82	3221750	14277000
Model-BuddingYeast-S-1803-3.26988.26988.3.0.dta	Model-BuddingYeast-S-1803-3.26988.26988.3.0.dta	Model-BuddingYeast-S-1803-3	26988	7390.73	3281.27	1094.43	3	1	VFSGCJVTNEK	5,Carbamidomethyl[C];	1254.58	10 2 0 0 0	H(10)N(2)	(N(N(H(H(H(H(H(H)))))(H(H(H(H)))))))	4977	0 1 0 0 0;0 2 0 0 0;1 2 0 0 0;2 2 0 0 0;3 2 0 0 0;4 2 0 0 0;5 2 0 0 0;6 2 0 0 0;7 2 0 0 0;8 2 0 0 0;9 2 0 0 0;	2026.69	6	45.5605	32.3345	70.1231	7	0.00103	0.31388	0.92308	0.9	0	0	0	0	0	0	-1	0	0	sp|P25371|ADP1_YEAST	ADP1	165	7750810	41411100
Model-BuddingYeast-S-1803-3.27011.27011.3.2.dta	Model-BuddingYeast-S-1803-3.27011.27011.3.2.dta	Model-BuddingYeast-S-1803-3	27011	7396.91	2767.12	923.046	3	1	KEIEJETGK		1047.53	7 2 0 0 1	H(7)N(2)aH(1)	(N(N(H(H(H))(H(H(H(H(aH))))))))	6233	0 1 0 0 0;0 2 0 0 0;1 2 0 0 0;2 2 0 0 0;3 2 0 0 0;4 2 0 0 0;5 2 0 0 0;5 2 0 0 1;6 2 0 0 0;6 2 0 0 1;7 2 0 0 0;	1719.61	5	9.30481	11.1249	5.92456	3	-0.01487	-5.37535	0.38462	0.625	0	0	0	0	0.0023456	1.49822e-05	-1	0.00424975	0.00425466	sp|P41930|SSU1_YEAST	SSU1	341	1895190	6953800
Model-BuddingYeast-S-1803-3.27042.27042.3.0.dta	Model-BuddingYeast-S-1803-3.27042.27042.3.0.dta	Model-BuddingYeast-S-1803-3	27042	7405.15	3298.29	1100.1	3	1	VFSGCJVTNEK	5,Carbamidomethyl[C];	1254.58	9 2 0 0 1	H(9)N(2)aH(1)	(N(N(H(H(H(H(H))))(H(H(H(H(aH))))))))	5299	0 1 0 0 0;0 2 0 0 0;1 2 0 0 0;2 2 0 0 0;3 2 0 0 0;4 2 0 0 0;5 2 0 0 0;5 2 0 0 1;6 2 0 0 0;6 2 0 0 1;7 2 0 0 0;7 2 0 0 1;8 2 0 0 0;8 2 0 0 1;9 2 0 0 0;	2043.71	6	73.7783	63.725	92.4488	7	0.00087	0.26282	0.76471	1.05	0	0	0	0	0	0	-1	0	0	sp|P25371|ADP1_YEAST	ADP1	165	10111500	56389400
Model-BuddingYeast-S-1803-3.27047.27047.2.0.dta	Model-BuddingYeast-S-1803-3.27047.27047.2.0.dta	Model-BuddingYeast-S-1803-3	27047	7406.56	3281.27	1641.14	2	1	VFSGCJVTNEK	5,Carbamidomethyl[C];	1254.58	10 2 0 0 0	H(10)N(2)	(N(N(H(H(H(H(H(H)))))(H(H(H(H)))))))	4977	0 1 0 0 0;0 2 0 0 0;1 2 0 0 0;2 2 0 0 0;3 2 0 0 0;4 2 0 0 0;5 2 0 0 0;6 2 0 0 0;7 2 0 0 0;8 2 0 0 0;9 2 0 0 0;	2026.69	6	32.8565	17.8982	60.6363	7	0.00155	0.47114	1	0.7	0	0	0	0	0	0	-1	0	0	sp|P25371|ADP1_YEAST	ADP1	165	1628300	8903720
Model-BuddingYeast-S-1803-3.27054.27054.3.0.dta	Model-BuddingYeast-S-1803-3.27054.27054.3.0.dta	Model-BuddingYeast-S-1803-3	27054	7408.36	3281.27	1094.43	3	1	VFSGCJVTNEK	5,Carbamidomethyl[C];	1254.58	10 2 0 0 0	H(10)N(2)	(N(N(H(H(H(H(H(H)))))(H(H(H(H)))))))	4977	0 1 0 0 0;0 2 0 0 0;1 2 0 0 0;2 2 0 0 0;3 2 0 0 0;4 2 0 0 0;5 2 0 0 0;6 2 0 0 0;7 2 0 0 0;8 2 0 0 0;9 2 0 0 0;	2026.69	6	58.7289	47.3121	79.9314	7	0.00082	0.24988	0.92308	1.1	0	0	0	0	0	0	-1	0	0	sp|P25371|ADP1_YEAST	ADP1	165	7750810	41411100
Model-BuddingYeast-S-1803-3.27057.27057.2.1.dta	Model-BuddingYeast-S-1803-3.27057.27057.2.1.dta	Model-BuddingYeast-S-1803-3	27057	7409.22	2699.12	1350.06	2	1	FATJTTLTK		996.536	8 2 0 0 0	H(8)N(2)	(N(N(H(H(H(H(H(H)))))(H(H)))))	5011	0 1 0 0 0;0 2 0 0 0;1 2 0 0 0;2 2 0 0 0;3 2 0 0 0;4 2 0 0 0;5 2 0 0 0;6 2 0 0 0;7 2 0 0 0;	1702.58	4	27.2497	11.1568	57.1366	7	0.00089	0.32855	1	0.6875	0	0	0	0	5.88475e-303	1.44797e-305	-1	0.00424975	0.00424975	sp|P00724|INV2_YEAST;sp|P10594|INV1_YEASX	SUC2;SUC1	369;369	1435990	5255950
Model-BuddingYeast-S-1803-3.27107.27107.3.0.dta	Model-BuddingYeast-S-1803-3.27107.27107.3.0.dta	Model-BuddingYeast-S-1803-3	27107	7422.95	3298.29	1100.1	3	1	VFSGCJVTNEK	5,Carbamidomethyl[C];	1254.58	9 2 0 0 1	H(9)N(2)aH(1)	(N(N(H(H(H(H(H))))(H(H(H(H(aH))))))))	5299	0 1 0 0 0;0 2 0 0 0;1 2 0 0 0;2 2 0 0 0;3 2 0 0 0;4 2 0 0 0;5 2 0 0 0;5 2 0 0 1;6 2 0 0 0;6 2 0 0 1;7 2 0 0 0;7 2 0 0 1;8 2 0 0 0;8 2 0 0 1;9 2 0 0 0;	2043.71	6	71.9095	62.725	88.9663	7	0.00099	0.2992	0.76471	1	0	0	0	0	0	0	-1	0	0	sp|P25371|ADP1_YEAST	ADP1	165	10111500	56389400
Model-BuddingYeast-S-1803-3.27119.27119.3.0.dta	Model-BuddingYeast-S-1803-3.27119.27119.3.0.dta	Model-BuddingYeast-S-1803-3	27119	7426.2	3281.27	1094.43	3	1	VFSGCJVTNEK	5,Carbamidomethyl[C];	1254.58	10 2 0 0 0	H(10)N(2)	(N(N(H(H(H(H(H(H)))))(H(H(H(H)))))))	4977	0 1 0 0 0;0 2 0 0 0;1 2 0 0 0;2 2 0 0 0;3 2 0 0 0;4 2 0 0 0;5 2 0 0 0;6 2 0 0 0;7 2 0 0 0;8 2 0 0 0;9 2 0 0 0;	2026.69	6	43.9689	31.1233	67.8251	7	0.00089	0.27274	0.92308	0.8	0	0	0	0	0	0	-1	0	0	sp|P25371|ADP1_YEAST	ADP1	165	7750810	41411100
Model-BuddingYeast-S-1803-3.27184.27184.3.0.dta	Model-BuddingYeast-S-1803-3.27184.27184.3.0.dta	Model-BuddingYeast-S-1803-3	27184	7443.64	3298.29	1100.1	3	1	VFSGCJVTNEK	5,Carbamidomethyl[C];	1254.58	9 2 0 0 1	H(9)N(2)aH(1)	(N(N(H(H(H(H(H))))(H(H(H(H(aH))))))))	5299	0 1 0 0 0;0 2 0 0 0;1 2 0 0 0;2 2 0 0 0;3 2 0 0 0;4 2 0 0 0;5 2 0 0 0;5 2 0 0 1;6 2 0 0 0;6 2 0 0 1;7 2 0 0 0;7 2 0 0 1;8 2 0 0 0;8 2 0 0 1;9 2 0 0 0;	2043.71	6	42.5127	33.4241	59.3918	7	0.00135	0.40926	0.70588	0.95	0	0	0	0	1.317668863e-315	3.7739e-318	-1	0	3.7739e-318	sp|P25371|ADP1_YEAST	ADP1	165	10111500	56389400
Model-BuddingYeast-S-1803-3.27338.27338.2.0.dta	Model-BuddingYeast-S-1803-3.27338.27338.2.0.dta	Model-BuddingYeast-S-1803-3	27338	7485.31	2823.06	1412.03	2	1	EYFJETR		958.426	9 2 0 0 0	H(9)N(2)	(N(N(H(H(H(H(H(H)))))(H(H(H))))))	4992	0 1 0 0 0;0 2 0 0 0;1 2 0 0 0;2 2 0 0 0;3 2 0 0 0;4 2 0 0 0;5 2 0 0 0;6 2 0 0 0;7 2 0 0 0;8 2 0 0 0;	1864.63	4	33.0441	9.96351	75.9081	7	0.0012	0.42449	1	0.58333	0	0	0	0	0	0	-1	0.00690304	0.00690304	sp|C7GNX5|SHE10_YEAS2;sp|A6ZTW2|SHE10_YEAS7;sp|P53075|SHE10_YEAST;sp|C8Z826|SHE10_YEAS8;sp|P47065|PT130_YEAST;sp|B3LHS1|SHE10_YEAS1	SHE10;SHE10;SHE10;SHE10;PET130;SHE10	379;379;379;379;163;379	7768350	32363400
Model-BuddingYeast-S-1803-3.27407.27407.2.0.dta	Model-BuddingYeast-S-1803-3.27407.27407.2.0.dta	Model-BuddingYeast-S-1803-3	27407	7503.68	2823.06	1412.03	2	1	EYFJETR		958.426	9 2 0 0 0	H(9)N(2)	(N(N(H(H(H(H(H(H)))))(H(H(H))))))	4992	0 1 0 0 0;0 2 0 0 0;1 2 0 0 0;2 2 0 0 0;3 2 0 0 0;4 2 0 0 0;5 2 0 0 0;6 2 0 0 0;7 2 0 0 0;8 2 0 0 0;	1864.63	4	33.5606	10.2747	76.8059	7	0.00082	0.29201	1	0.66667	0	0	0	0	0	0	-1	0.00541057	0.00541057	sp|C7GNX5|SHE10_YEAS2;sp|A6ZTW2|SHE10_YEAS7;sp|P53075|SHE10_YEAST;sp|C8Z826|SHE10_YEAS8;sp|P47065|PT130_YEAST;sp|B3LHS1|SHE10_YEAS1	SHE10;SHE10;SHE10;SHE10;PET130;SHE10	379;379;379;379;163;379	7768350	32363400
Model-BuddingYeast-S-1803-3.27548.27548.2.0.dta	Model-BuddingYeast-S-1803-3.27548.27548.2.0.dta	Model-BuddingYeast-S-1803-3	27548	7541.87	2661.01	1331.01	2	1	EYFJETR		958.426	8 2 0 0 0	H(8)N(2)	(N(N(H(H(H(H(H(H)))))(H(H)))))	5011	0 1 0 0 0;0 2 0 0 0;1 2 0 0 0;2 2 0 0 0;3 2 0 0 0;4 2 0 0 0;5 2 0 0 0;6 2 0 0 0;7 2 0 0 0;	1702.58	4	36.9184	16.7228	74.4244	7	0.00068	0.25396	1	0.75	0	0	0	0	0	0	-1	0	0	sp|C7GNX5|SHE10_YEAS2;sp|A6ZTW2|SHE10_YEAS7;sp|P53075|SHE10_YEAST;sp|C8Z826|SHE10_YEAS8;sp|P47065|PT130_YEAST;sp|B3LHS1|SHE10_YEAS1	SHE10;SHE10;SHE10;SHE10;PET130;SHE10	379;379;379;379;163;379	24992300	98919500
Model-BuddingYeast-S-1803-3.27614.27614.2.1.dta	Model-BuddingYeast-S-1803-3.27614.27614.2.1.dta	Model-BuddingYeast-S-1803-3	27614	7559.56	2661.01	1331.01	2	1	EYFJETR		958.426	8 2 0 0 0	H(8)N(2)	(N(N(H(H(H(H(H(H)))))(H(H)))))	5011	0 1 0 0 0;0 2 0 0 0;1 2 0 0 0;2 2 0 0 0;3 2 0 0 0;4 2 0 0 0;5 2 0 0 0;6 2 0 0 0;7 2 0 0 0;	1702.58	4	38.8744	16.6816	80.0896	7	0.00048	0.1788	1	0.75	0	0	0	0	0	0	-1	0	0	sp|C7GNX5|SHE10_YEAS2;sp|A6ZTW2|SHE10_YEAS7;sp|P53075|SHE10_YEAST;sp|C8Z826|SHE10_YEAS8;sp|P47065|PT130_YEAST;sp|B3LHS1|SHE10_YEAS1	SHE10;SHE10;SHE10;SHE10;PET130;SHE10	379;379;379;379;163;379	24992300	98919500
Model-BuddingYeast-S-1803-3.27680.27680.2.0.dta	Model-BuddingYeast-S-1803-3.27680.27680.2.0.dta	Model-BuddingYeast-S-1803-3	27680	7577.2	2661.01	1331.01	2	1	EYFJETR		958.426	8 2 0 0 0	H(8)N(2)	(N(N(H(H(H(H(H(H)))))(H(H)))))	5011	0 1 0 0 0;0 2 0 0 0;1 2 0 0 0;2 2 0 0 0;3 2 0 0 0;4 2 0 0 0;5 2 0 0 0;6 2 0 0 0;7 2 0 0 0;	1702.58	4	40.5521	18.292	81.8924	7	0.00044	0.16678	1	0.75	0	0	0	0	0	0	-1	0	0	sp|C7GNX5|SHE10_YEAS2;sp|A6ZTW2|SHE10_YEAS7;sp|P53075|SHE10_YEAST;sp|C8Z826|SHE10_YEAS8;sp|P47065|PT130_YEAST;sp|B3LHS1|SHE10_YEAS1	SHE10;SHE10;SHE10;SHE10;PET130;SHE10	379;379;379;379;163;379	24992300	98919500
Model-BuddingYeast-S-1803-3.27746.27746.2.0.dta	Model-BuddingYeast-S-1803-3.27746.27746.2.0.dta	Model-BuddingYeast-S-1803-3	27746	7594.94	2661.01	1331.01	2	1	EYFJETR		958.426	8 2 0 0 0	H(8)N(2)	(N(N(H(H(H(H(H(H)))))(H(H)))))	5011	0 1 0 0 0;0 2 0 0 0;1 2 0 0 0;2 2 0 0 0;3 2 0 0 0;4 2 0 0 0;5 2 0 0 0;6 2 0 0 0;7 2 0 0 0;	1702.58	4	39.0162	20.0681	74.2056	7	0.00034	0.12619	1	0.91667	0	0	0	0	0	0	-1	0	0	sp|C7GNX5|SHE10_YEAS2;sp|A6ZTW2|SHE10_YEAS7;sp|P53075|SHE10_YEAST;sp|C8Z826|SHE10_YEAS8;sp|P47065|PT130_YEAST;sp|B3LHS1|SHE10_YEAS1	SHE10;SHE10;SHE10;SHE10;PET130;SHE10	379;379;379;379;163;379	24992300	98919500
Model-BuddingYeast-S-1803-3.28203.28203.3.0.dta	Model-BuddingYeast-S-1803-3.28203.28203.3.0.dta	Model-BuddingYeast-S-1803-3	28203	7718.07	3657.38	1219.8	3	1	FQCSJDTYVR	3,Carbamidomethyl[C];	1289.56	11 2 0 0 1	H(11)N(2)aH(1)	(N(N(H(H(H(H(H))))(H(H(H(H(H(H(aH))))))))))	5281	0 1 0 0 0;0 2 0 0 0;1 2 0 0 0;2 2 0 0 0;3 2 0 0 0;4 2 0 0 0;5 2 0 0 0;6 2 0 0 0;7 2 0 0 0;7 2 0 0 1;8 2 0 0 0;8 2 0 0 1;9 2 0 0 0;9 2 0 0 1;10 2 0 0 0;10 2 0 0 1;11 2 0 0 0;	2367.82	5	32.4449	15.5274	63.8633	7	0.00406	1.11036	0.73684	0.66667	0	0	0	0	0	0	-1	0.000732332	0.000732332	sp|P24031|PPA3_YEAST;sp|P00635|PPA5_YEAST;sp|P38693|PPAC_YEAST;sp|P35842|PPAB_YEAST	PHO3;PHO5;PHO12;PHO11	390;390;390;390	1131350	8444130
Model-BuddingYeast-S-1803-3.28281.28281.3.0.dta	Model-BuddingYeast-S-1803-3.28281.28281.3.0.dta	Model-BuddingYeast-S-1803-3	28281	7738.56	3657.38	1219.8	3	1	FQCSJDTYVR	3,Carbamidomethyl[C];	1289.56	11 2 0 0 1	H(11)N(2)aH(1)	(N(N(H(H(H(H(H))))(H(H(H(H(H(H(aH))))))))))	5281	0 1 0 0 0;0 2 0 0 0;1 2 0 0 0;2 2 0 0 0;3 2 0 0 0;4 2 0 0 0;5 2 0 0 0;6 2 0 0 0;7 2 0 0 0;7 2 0 0 1;8 2 0 0 0;8 2 0 0 1;9 2 0 0 0;9 2 0 0 1;10 2 0 0 0;10 2 0 0 1;11 2 0 0 0;	2367.82	5	36.5567	17.9344	71.141	7	0.00303	0.82901	0.68421	0.66667	0	0	0	0	0	0	-1	0	0	sp|P24031|PPA3_YEAST;sp|P00635|PPA5_YEAST;sp|P38693|PPAC_YEAST;sp|P35842|PPAB_YEAST	PHO3;PHO5;PHO12;PHO11	390;390;390;390	1033410	7349500
Model-BuddingYeast-S-1803-3.28424.28424.3.0.dta	Model-BuddingYeast-S-1803-3.28424.28424.3.0.dta	Model-BuddingYeast-S-1803-3	28424	7776.89	3070.18	1024.07	3	1	MNYJVTER		1026.47	9 2 0 0 1	H(9)N(2)aH(1)	(N(N(H(H(H(H(H))))(H(H(H(H(aH))))))))	5299	0 1 0 0 0;0 2 0 0 0;1 2 0 0 0;2 2 0 0 0;3 2 0 0 0;4 2 0 0 0;5 2 0 0 0;5 2 0 0 1;6 2 0 0 0;6 2 0 0 1;7 2 0 0 0;7 2 0 0 1;8 2 0 0 0;8 2 0 0 1;9 2 0 0 0;	2043.71	4	29.0728	15.3808	54.5008	6	0.00081	0.26509	0.64706	0.78571	0	0	0	0	3.46771e-288	9.80858e-291	-1	0.000732332	0.000732332	sp|Q03674|PLB2_YEAST	PLB2	524	3677820	18969100
Model-BuddingYeast-S-1803-3.28458.28458.2.0.dta	Model-BuddingYeast-S-1803-3.28458.28458.2.0.dta	Model-BuddingYeast-S-1803-3	28458	7786.04	3053.15	1527.08	2	1	MNYJVTER		1026.47	10 2 0 0 0	H(10)N(2)	(N(N(H(H(H(H(H(H)))))(H(H(H(H)))))))	4977	0 1 0 0 0;0 2 0 0 0;1 2 0 0 0;2 2 0 0 0;3 2 0 0 0;4 2 0 0 0;5 2 0 0 0;6 2 0 0 0;7 2 0 0 0;8 2 0 0 0;9 2 0 0 0;	2026.69	4	30.9878	9.10576	71.6259	7	-4e-05	-0.01181	1	0.64286	0	0	0	0	0	0	-1	0.00952088	0.00952088	sp|Q03674|PLB2_YEAST	PLB2	524	2751010	13441700
Model-BuddingYeast-S-1803-3.28480.28480.3.0.dta	Model-BuddingYeast-S-1803-3.28480.28480.3.0.dta	Model-BuddingYeast-S-1803-3	28480	7791.97	3495.32	1165.78	3	1	FQCSJDTYVR	3,Carbamidomethyl[C];	1289.56	10 2 0 0 1	H(10)N(2)aH(1)	(N(N(H(H(H(H(H))))(H(H(H(H(H(aH)))))))))	5286	0 1 0 0 0;0 2 0 0 0;1 2 0 0 0;2 2 0 0 0;3 2 0 0 0;4 2 0 0 0;5 2 0 0 0;6 2 0 0 0;6 2 0 0 1;7 2 0 0 0;7 2 0 0 1;8 2 0 0 0;8 2 0 0 1;9 2 0 0 0;9 2 0 0 1;10 2 0 0 0;	2205.77	5	36.2834	16.053	73.854	7	-0.00153	-0.43903	0.72222	0.66667	0	0	0	0	0	0	-1	0.000732332	0.000732332	sp|P24031|PPA3_YEAST;sp|P00635|PPA5_YEAST;sp|P38693|PPAC_YEAST;sp|P35842|PPAB_YEAST	PHO3;PHO5;PHO12;PHO11	390;390;390;390	1888140	10588500
Model-BuddingYeast-S-1803-3.28490.28490.3.0.dta	Model-BuddingYeast-S-1803-3.28490.28490.3.0.dta	Model-BuddingYeast-S-1803-3	28490	7794.64	3070.18	1024.07	3	1	MNYJVTER		1026.47	9 2 0 0 1	H(9)N(2)aH(1)	(N(N(H(H(H(H(H))))(H(H(H(H(aH))))))))	5299	0 1 0 0 0;0 2 0 0 0;1 2 0 0 0;2 2 0 0 0;3 2 0 0 0;4 2 0 0 0;5 2 0 0 0;5 2 0 0 1;6 2 0 0 0;6 2 0 0 1;7 2 0 0 0;7 2 0 0 1;8 2 0 0 0;8 2 0 0 1;9 2 0 0 0;	2043.71	4	46.3258	27.7293	80.862	7	0.00098	0.31981	0.76471	1.07143	0	0	0	0	0	0	-1	0	0	sp|Q03674|PLB2_YEAST	PLB2	524	3677820	18969100
Model-BuddingYeast-S-1803-3.28556.28556.3.0.dta	Model-BuddingYeast-S-1803-3.28556.28556.3.0.dta	Model-BuddingYeast-S-1803-3	28556	7812.38	3495.32	1165.78	3	1	FQCSJDTYVR	3,Carbamidomethyl[C];	1289.56	10 2 0 0 1	H(10)N(2)aH(1)	(N(N(H(H(H(H(H))))(H(H(H(H(H(aH)))))))))	5286	0 1 0 0 0;0 2 0 0 0;1 2 0 0 0;2 2 0 0 0;3 2 0 0 0;4 2 0 0 0;5 2 0 0 0;6 2 0 0 0;6 2 0 0 1;7 2 0 0 0;7 2 0 0 1;8 2 0 0 0;8 2 0 0 1;9 2 0 0 0;9 2 0 0 1;10 2 0 0 0;	2205.77	5	27.0608	9.56512	59.5527	7	-0.00178	-0.50941	0.66667	0.44444	0	0	0	0	1.6475867e-316	4.5023e-319	-1	0.00714064	0.00714064	sp|P24031|PPA3_YEAST;sp|P00635|PPA5_YEAST;sp|P38693|PPAC_YEAST;sp|P35842|PPAB_YEAST	PHO3;PHO5;PHO12;PHO11	390;390;390;390	1888140	10588500
Model-BuddingYeast-S-1803-3.29300.29300.3.0.dta	Model-BuddingYeast-S-1803-3.29300.29300.3.0.dta	Model-BuddingYeast-S-1803-3	29300	8012.7	3016.23	1006.08	3	1	JSTDJLTELK		1134.56	8 2 0 0 1	H(8)N(2)aH(1)	(N(N(H(H(H(H)))(H(H(H(aH(H))))))))	5819	0 1 0 0 0;0 2 0 0 0;1 2 0 0 0;2 2 0 0 0;3 2 0 0 0;4 2 0 0 0;4 2 0 0 1;5 2 0 0 0;5 2 0 0 1;6 2 0 0 0;6 2 0 0 1;7 2 0 0 0;7 2 0 0 1;	1881.66	1	28.3598	14.9133	53.3317	7	0.00173	0.572	0.73333	0.77778	0	0	0	0	1.21612e-281	1.69374e-284	-1	0.00143164	0.00143164	sp|P22023|KRE5_YEAST	KRE5	519	1790320	7091410
Model-BuddingYeast-S-1803-3.29383.29383.3.0.dta	Model-BuddingYeast-S-1803-3.29383.29383.3.0.dta	Model-BuddingYeast-S-1803-3	29383	8034.98	3016.23	1006.08	3	1	JSTDJLTELK		1134.56	8 2 0 0 1	H(8)N(2)aH(1)	(N(N(H(H(H(H)))(H(H(H(aH(H))))))))	5819	0 1 0 0 0;0 2 0 0 0;1 2 0 0 0;2 2 0 0 0;3 2 0 0 0;4 2 0 0 0;4 2 0 0 1;5 2 0 0 0;5 2 0 0 1;6 2 0 0 0;6 2 0 0 1;7 2 0 0 0;7 2 0 0 1;	1881.66	1	24.5595	11.1843	49.3991	7	0.00167	0.55311	0.73333	0.66667	0	0	0	0	1.1753e-259	2.45874e-262	-1	0.00392542	0.00392542	sp|P22023|KRE5_YEAST	KRE5	519	1790320	7091410
Model-BuddingYeast-S-1803-3.29782.29782.3.0.dta	Model-BuddingYeast-S-1803-3.29782.29782.3.0.dta	Model-BuddingYeast-S-1803-3	29782	8143.44	3814.42	1272.14	3	1	DITNJESCTCEVGDR	8,Carbamidomethyl[C];10,Carbamidomethyl[C];	1769.71	7 2 1 0 2	H(7)N(2)F(1)aH(2)	(N(F)(N(H(H(H(H)))(H(H(H(aH(aH))))))))	1875	0 1 0 0 0;0 1 1 0 0;0 2 0 0 0;0 2 1 0 0;1 2 0 0 0;1 2 1 0 0;2 2 0 0 0;2 2 1 0 0;3 2 0 0 0;3 2 1 0 0;4 2 0 0 0;4 2 0 0 1;4 2 0 0 2;4 2 1 0 0;4 2 1 0 1;4 2 1 0 2;5 2 0 0 0;5 2 0 0 1;5 2 0 0 2;5 2 1 0 0;5 2 1 0 1;5 2 1 0 2;6 2 0 0 0;6 2 0 0 1;6 2 0 0 2;6 2 1 0 0;6 2 1 0 1;6 2 1 0 2;7 2 0 0 0;7 2 0 0 1;7 2 0 0 2;7 2 1 0 0;7 2 1 0 1;	2044.75	5	19.1579	21.0501	15.6438	6	-0.0321	-8.41559	0.28571	0.67857	0	0	0	0	8.34814e-73	2.227e-75	-1	0	2.227e-75	sp|P46992|YJR1_YEAST	YJL171C	51	285951	695458
Model-BuddingYeast-S-1803-3.29790.29790.3.1.dta	Model-BuddingYeast-S-1803-3.29790.29790.3.1.dta	Model-BuddingYeast-S-1803-3	29790	8145.56	3797.4	1266.47	3	1	DITNJESCTCEVGDR	8,Carbamidomethyl[C];10,Carbamidomethyl[C];	1769.71	8 2 1 0 1	H(8)N(2)F(1)aH(1)	(N(F)(N(H(H(H(H)))(H(H(H(aH(H))))))))	1874	0 1 0 0 0;0 1 1 0 0;0 2 0 0 0;0 2 1 0 0;1 2 0 0 0;1 2 1 0 0;2 2 0 0 0;2 2 1 0 0;3 2 0 0 0;3 2 1 0 0;4 2 0 0 0;4 2 0 0 1;4 2 1 0 0;4 2 1 0 1;5 2 0 0 0;5 2 0 0 1;5 2 1 0 0;5 2 1 0 1;6 2 0 0 0;6 2 0 0 1;6 2 1 0 0;6 2 1 0 1;7 2 0 0 0;7 2 0 0 1;7 2 1 0 0;7 2 1 0 1;8 2 0 0 1;	2027.72	5	10.8447	15.0728	2.99245	5	-0.02945	-7.75466	0.17241	0.57143	0	0	0	0	0.0545546	0.0015166	-1	0.00143164	0.00294736	sp|P46992|YJR1_YEAST	YJL171C	51	123154	783456
Model-BuddingYeast-S-1803-3.30478.30478.2.1.dta	Model-BuddingYeast-S-1803-3.30478.30478.2.1.dta	Model-BuddingYeast-S-1803-3	30478	8326.66	2900.14	1450.57	2	1	MAJITK	1,Oxidation[M];	693.36	8 2 1 0 2	H(8)N(2)F(1)aH(2)	(N(F)(N(aH(H(H(H(H))))(H(H(H(H(aH))))))))	3496	0 1 0 0 0;0 1 1 0 0;0 2 0 0 0;0 2 0 0 1;0 2 1 0 0;0 2 1 0 1;1 2 0 0 1;1 2 1 0 1;2 2 0 0 1;2 2 1 0 1;3 2 0 0 1;3 2 1 0 1;4 2 0 0 1;4 2 0 0 2;4 2 1 0 1;4 2 1 0 2;5 2 0 0 1;5 2 0 0 2;5 2 1 0 1;5 2 1 0 2;6 2 0 0 1;6 2 0 0 2;6 2 1 0 1;6 2 1 0 2;7 2 0 0 1;7 2 0 0 2;7 2 1 0 1;7 2 1 0 2;8 2 0 0 1;8 2 0 0 2;8 2 1 0 1;	2206.8	3	7.8507	9.32103	5.12009	3	-0.01632	-5.6287	0.27273	0.8	0	0	0	0	0.00879953	0.000208025	-1	0.0077232	0.00782681	sp|P32833|ORC2_YEAST	ORC2	589	15281500	38512400
Model-BuddingYeast-S-1803-3.30573.30573.3.0.dta	Model-BuddingYeast-S-1803-3.30573.30573.3.0.dta	Model-BuddingYeast-S-1803-3	30573	8352.35	3773.52	1258.51	3	1	YLGTJVTNGKPVNK		1504.81	10 2 0 1 0	H(10)N(2)pH(1)	(N(N(H(H(H(H(H))))(H(pH(H(H(H(H)))))))))	5412	0 1 0 0 0;0 2 0 0 0;1 2 0 0 0;2 2 0 0 0;2 2 0 1 0;3 2 0 0 0;3 2 0 1 0;4 2 0 0 0;4 2 0 1 0;5 2 0 0 0;5 2 0 1 0;6 2 0 0 0;6 2 0 1 0;7 2 0 1 0;8 2 0 1 0;9 2 0 1 0;	2268.71	5	35.1483	14.073	74.2881	7	1e-05	0.00172	0.94444	0.57692	0	0	0	0	0	0	-1	0.00174886	0.00174886	sp|Q03674|PLB2_YEAST;sp|P39105|PLB1_YEAST	PLB2;PLB1	309;307	1536230	10740200
Model-BuddingYeast-S-1803-3.30706.30706.3.1.dta	Model-BuddingYeast-S-1803-3.30706.30706.3.1.dta	Model-BuddingYeast-S-1803-3	30706	8388.09	3072.25	1024.76	3	1	JQSKQAEQEK		1189.58	6 2 1 0 2	H(6)N(2)F(1)aH(2)	(N(F)(N(aH(H(H))(H(H(H(H(aH))))))))	3570	0 1 0 0 0;0 1 1 0 0;0 2 0 0 0;0 2 0 0 1;0 2 1 0 0;0 2 1 0 1;1 2 0 0 1;1 2 1 0 1;2 2 0 0 1;2 2 1 0 1;3 2 0 0 1;3 2 1 0 1;4 2 0 0 1;4 2 0 0 2;4 2 1 0 1;4 2 1 0 2;5 2 0 0 1;5 2 0 0 2;5 2 1 0 1;5 2 1 0 2;6 2 0 0 1;6 2 0 0 2;6 2 1 0 1;	1882.69	1	7.60888	9.52743	4.04586	3	-0.01844	-6.00248	0.28	0.5	0	0	0	0	0.00109386	0.000632043	-1	0.00714064	0.0076216	sp|Q04279|SEG1_YEAST	SEG1	553	7266340	19554900
Model-BuddingYeast-S-1803-3.30776.30776.3.0.dta	Model-BuddingYeast-S-1803-3.30776.30776.3.0.dta	Model-BuddingYeast-S-1803-3	30776	8407.1	3071.25	1024.42	3	1	QHPGLEMVSTJR		1368.67	8 2 0 0 0	H(8)N(2)	(N(N(H(H(H(H(H(H)))))(H(H)))))	5011	0 1 0 0 0;0 2 0 0 0;1 2 0 0 0;2 2 0 0 0;3 2 0 0 0;4 2 0 0 0;5 2 0 0 0;6 2 0 0 0;7 2 0 0 0;	1702.58	11	33.02	11.0543	73.8134	7	0.0011	0.35907	0.90909	0.27273	0	0	0	0	0	0	-1	0.00449583	0.00449583	sp|P36016|LHS1_YEAST	LHS1	128	4804360	24425000
Model-BuddingYeast-S-1803-3.30851.30851.3.0.dta	Model-BuddingYeast-S-1803-3.30851.30851.3.0.dta	Model-BuddingYeast-S-1803-3	30851	8427.13	3071.25	1024.42	3	1	QHPGLEMVSTJR		1368.67	8 2 0 0 0	H(8)N(2)	(N(N(H(H(H(H(H(H)))))(H(H)))))	5011	0 1 0 0 0;0 2 0 0 0;1 2 0 0 0;2 2 0 0 0;3 2 0 0 0;4 2 0 0 0;5 2 0 0 0;6 2 0 0 0;7 2 0 0 0;	1702.58	11	28.1414	15.9224	50.834	6	0.0012	0.39033	0.81818	0.36364	0	0	0	0	1.13338e-267	3.22587e-270	-1	0.000732332	0.000732332	sp|P36016|LHS1_YEAST	LHS1	128	4804360	24425000
Model-BuddingYeast-S-1803-3.31154.31154.2.1.dta	Model-BuddingYeast-S-1803-3.31154.31154.2.1.dta	Model-BuddingYeast-S-1803-3	31154	8508.38	2990.13	1495.57	2	1	FVJITK		721.424	10 2 0 1 0	H(10)N(2)pH(1)	(N(N(H(H(H(H(H))))(H(pH(H(H(H(H)))))))))	5412	0 1 0 0 0;0 2 0 0 0;1 2 0 0 0;2 2 0 0 0;2 2 0 1 0;3 2 0 0 0;3 2 0 1 0;4 2 0 0 0;4 2 0 1 0;5 2 0 0 0;5 2 0 1 0;6 2 0 0 0;6 2 0 1 0;7 2 0 1 0;8 2 0 1 0;9 2 0 1 0;	2268.71	3	24.4417	11.38	48.6992	7	-0.00038	-0.12692	0.83333	0.9	0	0	0	0	9.50909e-256	1.7606e-258	-1	0.00360774	0.00360774	sp|Q12200|NPC1_YEAST	NCR1	123	1934500	8031520
Model-BuddingYeast-S-1803-3.31250.31250.2.0.dta	Model-BuddingYeast-S-1803-3.31250.31250.2.0.dta	Model-BuddingYeast-S-1803-3	31250	8534.16	2990.13	1495.57	2	1	FVJITK		721.424	10 2 0 1 0	H(10)N(2)pH(1)	(N(N(H(H(H(H(H))))(H(pH(H(H(H(H)))))))))	5412	0 1 0 0 0;0 2 0 0 0;1 2 0 0 0;2 2 0 0 0;2 2 0 1 0;3 2 0 0 0;3 2 0 1 0;4 2 0 0 0;4 2 0 1 0;5 2 0 0 0;5 2 0 1 0;6 2 0 0 0;6 2 0 1 0;7 2 0 1 0;8 2 0 1 0;9 2 0 1 0;	2268.71	3	28.9105	14.5224	55.6312	7	1e-05	0.00351	0.94444	1.1	0	0	0	0	1.61424e-294	3.21727e-297	-1	0.00143164	0.00143164	sp|Q12200|NPC1_YEAST	NCR1	123	1934500	8031520
Model-BuddingYeast-S-1803-3.31528.31528.3.0.dta	Model-BuddingYeast-S-1803-3.31528.31528.3.0.dta	Model-BuddingYeast-S-1803-3	31528	8608.56	4396.66	1466.23	3	1	FKDITNJESCTCEVGDR	10,Carbamidomethyl[C];12,Carbamidomethyl[C];	2044.87	10 2 1 0 1	H(10)N(2)F(1)aH(1)	(N(F)(N(H(H(H(H(aH))))(H(H(H(H(H(H)))))))))	1679	0 1 0 0 0;0 1 1 0 0;0 2 0 0 0;0 2 1 0 0;1 2 0 0 0;1 2 1 0 0;2 2 0 0 0;2 2 1 0 0;3 2 0 0 0;3 2 1 0 0;4 2 0 0 0;4 2 0 0 1;4 2 1 0 0;4 2 1 0 1;5 2 0 0 0;5 2 0 0 1;5 2 1 0 0;5 2 1 0 1;6 2 0 0 0;6 2 0 0 1;6 2 1 0 0;6 2 1 0 1;7 2 0 0 0;7 2 0 0 1;7 2 1 0 0;7 2 1 0 1;8 2 0 0 0;8 2 0 0 1;8 2 1 0 0;8 2 1 0 1;9 2 0 0 0;9 2 0 0 1;9 2 1 0 0;9 2 1 0 1;10 2 0 0 0;10 2 0 0 1;10 2 1 0 0;	2351.82	7	12.8276	9.55125	18.9122	6	-0.03072	-6.9872	0.38462	0.40625	0	0	0	0	1.2856e-90	2.5162e-93	-1	0.00714064	0.00714064	sp|P46992|YJR1_YEAST	YJL171C	51	1726730	7003510
Model-BuddingYeast-S-1803-3.31625.31625.3.0.dta	Model-BuddingYeast-S-1803-3.31625.31625.3.0.dta	Model-BuddingYeast-S-1803-3	31625	8634.46	4395.66	1465.89	3	1	FKDITNJESCTCEVGDR	10,Carbamidomethyl[C];12,Carbamidomethyl[C];	2044.87	12 2 0 0 0	H(12)N(2)	(N(N(H(H(H(H(H(H(H(H)))))))(H(H(H(H)))))))	4123	0 1 0 0 0;0 2 0 0 0;1 2 0 0 0;2 2 0 0 0;3 2 0 0 0;4 2 0 0 0;5 2 0 0 0;6 2 0 0 0;7 2 0 0 0;8 2 0 0 0;9 2 0 0 0;10 2 0 0 0;11 2 0 0 0;	2350.79	7	18.1817	16.8777	20.6034	5	-0.00067	-0.15354	0.66667	0.59375	0	0	0	0	6.74349e-100	1.65396e-102	-1	0	1.65396e-102	sp|P46992|YJR1_YEAST	YJL171C	51	923011	8652350
Model-BuddingYeast-S-1803-3.31641.31641.3.0.dta	Model-BuddingYeast-S-1803-3.31641.31641.3.0.dta	Model-BuddingYeast-S-1803-3	31641	8638.64	4233.61	1411.87	3	1	FKDITNJESCTCEVGDR	10,Carbamidomethyl[C];12,Carbamidomethyl[C];	2044.87	11 2 0 0 0	H(11)N(2)	(N(N(H(H(H(H(H(H(H))))))(H(H(H(H)))))))	4699	0 1 0 0 0;0 2 0 0 0;1 2 0 0 0;2 2 0 0 0;3 2 0 0 0;4 2 0 0 0;5 2 0 0 0;6 2 0 0 0;7 2 0 0 0;8 2 0 0 0;9 2 0 0 0;10 2 0 0 0;	2188.74	7	56.1607	34.3128	96.7352	7	0.00039	0.092	1	0.78125	0	0	0	0	0	0	-1	0	0	sp|P46992|YJR1_YEAST	YJL171C	51	2951080	30007600
Model-BuddingYeast-S-1803-3.31657.31657.3.0.dta	Model-BuddingYeast-S-1803-3.31657.31657.3.0.dta	Model-BuddingYeast-S-1803-3	31657	8643	4072.56	1358.19	3	1	FKDITNJESCTCEVGDR	10,Carbamidomethyl[C];12,Carbamidomethyl[C];	2044.87	8 2 1 0 1	H(8)N(2)F(1)aH(1)	(N(F)(N(H(H(H(H)))(H(H(H(H(aH))))))))	1872	0 1 0 0 0;0 1 1 0 0;0 2 0 0 0;0 2 1 0 0;1 2 0 0 0;1 2 1 0 0;2 2 0 0 0;2 2 1 0 0;3 2 0 0 0;3 2 1 0 0;4 2 0 0 0;4 2 1 0 0;5 2 0 0 0;5 2 0 0 1;5 2 1 0 0;5 2 1 0 1;6 2 0 0 0;6 2 0 0 1;6 2 1 0 0;6 2 1 0 1;7 2 0 0 0;7 2 0 0 1;7 2 1 0 0;7 2 1 0 1;8 2 0 0 0;8 2 0 0 1;8 2 1 0 0;	2027.72	7	36.3074	35.9821	36.9115	7	-0.02769	-6.79806	0.41379	0.84375	0	0	0	0	4.43236e-190	8.21388e-193	-1	0	8.21388e-193	sp|P46992|YJR1_YEAST	YJL171C	51	23575300	95415300
Model-BuddingYeast-S-1803-3.31708.31708.3.1.dta	Model-BuddingYeast-S-1803-3.31708.31708.3.1.dta	Model-BuddingYeast-S-1803-3	31708	8656.68	4233.61	1411.88	3	1	FKDITNJESCTCEVGDR	10,Carbamidomethyl[C];12,Carbamidomethyl[C];	2044.87	11 2 0 0 0	H(11)N(2)	(N(N(H(H(H(H(H(H(H))))))(H(H(H(H)))))))	4699	0 1 0 0 0;0 2 0 0 0;1 2 0 0 0;2 2 0 0 0;3 2 0 0 0;4 2 0 0 0;5 2 0 0 0;6 2 0 0 0;7 2 0 0 0;8 2 0 0 0;9 2 0 0 0;10 2 0 0 0;	2188.74	7	49.1746	30.8048	83.2899	7	0.00115	0.27057	1	0.71875	0	0	0	0	0	0	-1	0	0	sp|P46992|YJR1_YEAST	YJL171C	51	2951080	30007600
Model-BuddingYeast-S-1803-3.31722.31722.2.0.dta	Model-BuddingYeast-S-1803-3.31722.31722.2.0.dta	Model-BuddingYeast-S-1803-3	31722	8660.78	2526.98	1263.99	2	1	FJETWK		824.394	8 2 0 0 0	H(8)N(2)	(N(N(H(H(H(H(H(H)))))(H(H)))))	5011	0 1 0 0 0;0 2 0 0 0;1 2 0 0 0;2 2 0 0 0;3 2 0 0 0;4 2 0 0 0;5 2 0 0 0;6 2 0 0 0;7 2 0 0 0;	1702.58	2	34.8157	16.7945	68.2835	7	0.00097	0.38536	1	1.1	0	0	0	0	0	0	-1	0	0	sp|P38138|GLU2A_YEAST	ROT2	126	21151600	80452800
Model-BuddingYeast-S-1803-3.31728.31728.3.0.dta	Model-BuddingYeast-S-1803-3.31728.31728.3.0.dta	Model-BuddingYeast-S-1803-3	31728	8662.31	4071.56	1357.86	3	1	FKDITNJESCTCEVGDR	10,Carbamidomethyl[C];12,Carbamidomethyl[C];	2044.87	10 2 0 0 0	H(10)N(2)	(N(N(H(H(H(H(H(H)))))(H(H(H(H)))))))	4977	0 1 0 0 0;0 2 0 0 0;1 2 0 0 0;2 2 0 0 0;3 2 0 0 0;4 2 0 0 0;5 2 0 0 0;6 2 0 0 0;7 2 0 0 0;8 2 0 0 0;9 2 0 0 0;	2026.69	7	71.4531	52.6211	106.427	7	0.00121	0.29815	1	0.96875	0	0	0	0	0	0	-1	0	0	sp|P46992|YJR1_YEAST	YJL171C	51	13639100	108154000
Model-BuddingYeast-S-1803-3.31794.31794.3.0.dta	Model-BuddingYeast-S-1803-3.31794.31794.3.0.dta	Model-BuddingYeast-S-1803-3	31794	8680.11	4071.56	1357.86	3	1	FKDITNJESCTCEVGDR	10,Carbamidomethyl[C];12,Carbamidomethyl[C];	2044.87	10 2 0 0 0	H(10)N(2)	(N(N(H(H(H(H(H(H)))))(H(H(H(H)))))))	4977	0 1 0 0 0;0 2 0 0 0;1 2 0 0 0;2 2 0 0 0;3 2 0 0 0;4 2 0 0 0;5 2 0 0 0;6 2 0 0 0;7 2 0 0 0;8 2 0 0 0;9 2 0 0 0;	2026.69	7	76.6821	61.3752	105.109	7	0.00136	0.33352	1	1.03125	0	0	0	0	0	0	-1	0	0	sp|P46992|YJR1_YEAST	YJL171C	51	13639100	108154000
Model-BuddingYeast-S-1803-3.31795.31795.2.0.dta	Model-BuddingYeast-S-1803-3.31795.31795.2.0.dta	Model-BuddingYeast-S-1803-3	31795	8680.38	2526.98	1263.99	2	1	FJETWK		824.394	8 2 0 0 0	H(8)N(2)	(N(N(H(H(H(H(H(H)))))(H(H)))))	5011	0 1 0 0 0;0 2 0 0 0;1 2 0 0 0;2 2 0 0 0;3 2 0 0 0;4 2 0 0 0;5 2 0 0 0;6 2 0 0 0;7 2 0 0 0;	1702.58	2	44.6031	27.8619	75.6939	7	0.00122	0.48192	1	1.1	0	0	0	0	0	0	-1	0	0	sp|P38138|GLU2A_YEAST	ROT2	126	21151600	80452800
Model-BuddingYeast-S-1803-3.31860.31860.3.0.dta	Model-BuddingYeast-S-1803-3.31860.31860.3.0.dta	Model-BuddingYeast-S-1803-3	31860	8697.89	4071.56	1357.86	3	1	FKDITNJESCTCEVGDR	10,Carbamidomethyl[C];12,Carbamidomethyl[C];	2044.87	10 2 0 0 0	H(10)N(2)	(N(N(H(H(H(H(H(H)))))(H(H(H(H)))))))	4977	0 1 0 0 0;0 2 0 0 0;1 2 0 0 0;2 2 0 0 0;3 2 0 0 0;4 2 0 0 0;5 2 0 0 0;6 2 0 0 0;7 2 0 0 0;8 2 0 0 0;9 2 0 0 0;	2026.69	7	73.3271	55.5429	106.355	7	0.00085	0.20826	1	0.9375	0	0	0	0	0	0	-1	0	0	sp|P46992|YJR1_YEAST	YJL171C	51	13639100	108154000
Model-BuddingYeast-S-1803-3.31871.31871.2.0.dta	Model-BuddingYeast-S-1803-3.31871.31871.2.0.dta	Model-BuddingYeast-S-1803-3	31871	8700.85	2526.98	1263.99	2	1	FJETWK		824.394	8 2 0 0 0	H(8)N(2)	(N(N(H(H(H(H(H(H)))))(H(H)))))	5011	0 1 0 0 0;0 2 0 0 0;1 2 0 0 0;2 2 0 0 0;3 2 0 0 0;4 2 0 0 0;5 2 0 0 0;6 2 0 0 0;7 2 0 0 0;	1702.58	2	47.5044	32.4978	75.3739	7	0.00173	0.68374	1	1.2	0	0	0	0	0	0	-1	0	0	sp|P38138|GLU2A_YEAST	ROT2	126	21151600	80452800
Model-BuddingYeast-S-1803-3.31937.31937.3.0.dta	Model-BuddingYeast-S-1803-3.31937.31937.3.0.dta	Model-BuddingYeast-S-1803-3	31937	8718.57	4071.56	1357.86	3	1	FKDITNJESCTCEVGDR	10,Carbamidomethyl[C];12,Carbamidomethyl[C];	2044.87	10 2 0 0 0	H(10)N(2)	(N(N(H(H(H(H(H(H)))))(H(H(H(H)))))))	4977	0 1 0 0 0;0 2 0 0 0;1 2 0 0 0;2 2 0 0 0;3 2 0 0 0;4 2 0 0 0;5 2 0 0 0;6 2 0 0 0;7 2 0 0 0;8 2 0 0 0;9 2 0 0 0;	2026.69	7	74.5522	56.5507	107.984	7	-0.00012	-0.02973	1	0.96875	0	0	0	0	0	0	-1	0	0	sp|P46992|YJR1_YEAST	YJL171C	51	13639100	108154000
Model-BuddingYeast-S-1803-3.31948.31948.2.1.dta	Model-BuddingYeast-S-1803-3.31948.31948.2.1.dta	Model-BuddingYeast-S-1803-3	31948	8721.5	2526.98	1263.99	2	1	FJETWK		824.394	8 2 0 0 0	H(8)N(2)	(N(N(H(H(H(H(H(H)))))(H(H)))))	5011	0 1 0 0 0;0 2 0 0 0;1 2 0 0 0;2 2 0 0 0;3 2 0 0 0;4 2 0 0 0;5 2 0 0 0;6 2 0 0 0;7 2 0 0 0;	1702.58	2	45.4273	28.6253	76.6309	7	0.0025	0.98766	1	1.2	0	0	0	0	0	0	-1	0	0	sp|P38138|GLU2A_YEAST	ROT2	126	21151600	80452800
Model-BuddingYeast-S-1803-3.32016.32016.2.1.dta	Model-BuddingYeast-S-1803-3.32016.32016.2.1.dta	Model-BuddingYeast-S-1803-3	32016	8739.8	2526.98	1263.99	2	1	FJETWK		824.394	8 2 0 0 0	H(8)N(2)	(N(N(H(H(H(H(H(H)))))(H(H)))))	5011	0 1 0 0 0;0 2 0 0 0;1 2 0 0 0;2 2 0 0 0;3 2 0 0 0;4 2 0 0 0;5 2 0 0 0;6 2 0 0 0;7 2 0 0 0;	1702.58	2	36.8249	19.5145	68.9727	7	0.00331	1.31058	1	1.2	0	0	0	0	0	0	-1	0	0	sp|P38138|GLU2A_YEAST	ROT2	126	21151600	80452800
Model-BuddingYeast-S-1803-3.32498.32498.3.0.dta	Model-BuddingYeast-S-1803-3.32498.32498.3.0.dta	Model-BuddingYeast-S-1803-3	32498	8870.35	3540.31	1180.78	3	1	VFSGCJVTNEK	5,Carbamidomethyl[C];	1254.58	9 2 0 1 1	H(9)N(2)pH(1)aH(1)	(N(N(H(H(H(H(H))))(H(pH(H(H(H(aH)))))))))	5414	0 1 0 0 0;0 2 0 0 0;1 2 0 0 0;2 2 0 0 0;2 2 0 1 0;3 2 0 0 0;3 2 0 1 0;4 2 0 0 0;4 2 0 1 0;5 2 0 0 0;5 2 0 1 0;5 2 0 1 1;6 2 0 0 0;6 2 0 1 0;6 2 0 1 1;7 2 0 1 0;7 2 0 1 1;8 2 0 1 0;8 2 0 1 1;9 2 0 1 0;	2285.73	6	48.7962	32.7561	78.585	8	0.00061	0.17158	0.77273	0.95	0	0	0	0	0	0	-1	0	0	sp|P25371|ADP1_YEAST	ADP1	165	4864310	27593700
Model-BuddingYeast-S-1803-3.32543.32543.3.0.dta	Model-BuddingYeast-S-1803-3.32543.32543.3.0.dta	Model-BuddingYeast-S-1803-3	32543	8882.4	3207.29	1069.77	3	1	TJNSQSHVFDDLK		1504.7	8 2 0 0 0	H(8)N(2)	(N(N(H(H(H(H(H(H)))))(H(H)))))	5011	0 1 0 0 0;0 2 0 0 0;1 2 0 0 0;2 2 0 0 0;3 2 0 0 0;4 2 0 0 0;5 2 0 0 0;6 2 0 0 0;7 2 0 0 0;	1702.58	2	59.529	50.0612	77.112	7	0.00125	0.3903	0.90909	1.08333	0	0	0	0	0	0	-1	0	0	sp|Q03103|ERO1_YEAST	ERO1	468	8269100	41433100
Model-BuddingYeast-S-1803-3.32566.32566.3.0.dta	Model-BuddingYeast-S-1803-3.32566.32566.3.0.dta	Model-BuddingYeast-S-1803-3	32566	8888.56	4266.65	1422.89	3	1	LAJYSTPDYGHPTR		1591.75	14 2 0 0 0	H(14)N(2)	(N(N(H(H(H(H(H(H(H(H)))))))(H(H(H(H(H(H)))))))))	4009	0 1 0 0 0;0 2 0 0 0;1 2 0 0 0;2 2 0 0 0;3 2 0 0 0;4 2 0 0 0;5 2 0 0 0;6 2 0 0 0;7 2 0 0 0;8 2 0 0 0;9 2 0 0 0;10 2 0 0 0;11 2 0 0 0;12 2 0 0 0;13 2 0 0 0;	2674.9	3	52.6898	30.7627	93.4117	7	0.00173	0.40435	1	0.76923	0	0	0	0	0	0	-1	0	0	sp|P37302|APE3_YEAST	APE3	96	3578700	34397900
Model-BuddingYeast-S-1803-3.32588.32588.3.0.dta	Model-BuddingYeast-S-1803-3.32588.32588.3.0.dta	Model-BuddingYeast-S-1803-3	32588	8894.46	3523.29	1175.1	3	1	VFSGCJVTNEK	5,Carbamidomethyl[C];	1254.58	10 2 0 1 0	H(10)N(2)pH(1)	(N(N(H(H(H(H(H))))(H(pH(H(H(H(H)))))))))	5412	0 1 0 0 0;0 2 0 0 0;1 2 0 0 0;2 2 0 0 0;2 2 0 1 0;3 2 0 0 0;3 2 0 1 0;4 2 0 0 0;4 2 0 1 0;5 2 0 0 0;5 2 0 1 0;6 2 0 0 0;6 2 0 1 0;7 2 0 1 0;8 2 0 1 0;9 2 0 1 0;	2268.71	6	36.6449	16.4594	74.1323	8	0.00372	1.05484	0.88889	0.65	0	0	0	0	0	0	-1	0	0	sp|P25371|ADP1_YEAST	ADP1	165	1801630	10780400
Model-BuddingYeast-S-1803-3.32596.32596.3.0.dta	Model-BuddingYeast-S-1803-3.32596.32596.3.0.dta	Model-BuddingYeast-S-1803-3	32596	8896.58	3540.31	1180.78	3	1	VFSGCJVTNEK	5,Carbamidomethyl[C];	1254.58	9 2 0 1 1	H(9)N(2)pH(1)aH(1)	(N(N(H(H(pH(H(H))))(H(H(H(H(H(aH)))))))))	6691	0 1 0 0 0;0 2 0 0 0;1 2 0 0 0;2 2 0 0 0;2 2 0 1 0;3 2 0 0 0;3 2 0 1 0;4 2 0 0 0;4 2 0 1 0;5 2 0 0 0;5 2 0 1 0;6 2 0 0 0;6 2 0 0 1;6 2 0 1 0;7 2 0 0 0;7 2 0 0 1;7 2 0 1 0;7 2 0 1 1;8 2 0 1 0;8 2 0 1 1;9 2 0 1 0;	2285.73	6	66.5011	48.106	100.663	8	0.00135	0.38003	0.78261	1.1	0	0	0	0	0	0	-1	0	0	sp|P25371|ADP1_YEAST	ADP1	165	4864310	27593700
Model-BuddingYeast-S-1803-3.32615.32615.3.0.dta	Model-BuddingYeast-S-1803-3.32615.32615.3.0.dta	Model-BuddingYeast-S-1803-3	32615	8901.6	3207.29	1069.77	3	1	TJNSQSHVFDDLK		1504.7	8 2 0 0 0	H(8)N(2)	(N(N(H(H(H(H(H(H)))))(H(H)))))	5011	0 1 0 0 0;0 2 0 0 0;1 2 0 0 0;2 2 0 0 0;3 2 0 0 0;4 2 0 0 0;5 2 0 0 0;6 2 0 0 0;7 2 0 0 0;	1702.58	2	75.0632	65.8755	92.126	7	0.00101	0.3164	1	1.20833	0	0	0	0	0	0	-1	0	0	sp|Q03103|ERO1_YEAST	ERO1	468	8269100	41433100
Model-BuddingYeast-S-1803-3.32616.32616.3.0.dta	Model-BuddingYeast-S-1803-3.32616.32616.3.0.dta	Model-BuddingYeast-S-1803-3	32616	8901.88	4104.6	1368.87	3	1	LAJYSTPDYGHPTR		1591.75	13 2 0 0 0	H(13)N(2)	(N(N(H(H(H(H(H(H(H(H)))))))(H(H(H(H(H))))))))	4058	0 1 0 0 0;0 2 0 0 0;1 2 0 0 0;2 2 0 0 0;3 2 0 0 0;4 2 0 0 0;5 2 0 0 0;6 2 0 0 0;7 2 0 0 0;8 2 0 0 0;9 2 0 0 0;10 2 0 0 0;11 2 0 0 0;12 2 0 0 0;	2512.85	3	65.1331	39.7767	112.224	7	0.00048	0.11612	1	0.88462	0	0	0	0	0	0	-1	0	0	sp|P37302|APE3_YEAST	APE3	96	16675400	138248000
Model-BuddingYeast-S-1803-3.32639.32639.3.0.dta	Model-BuddingYeast-S-1803-3.32639.32639.3.0.dta	Model-BuddingYeast-S-1803-3	32639	8908.07	4266.65	1422.89	3	1	LAJYSTPDYGHPTR		1591.75	14 2 0 0 0	H(14)N(2)	(N(N(H(H(H(H(H(H(H(H)))))))(H(H(H(H(H(H)))))))))	4009	0 1 0 0 0;0 2 0 0 0;1 2 0 0 0;2 2 0 0 0;3 2 0 0 0;4 2 0 0 0;5 2 0 0 0;6 2 0 0 0;7 2 0 0 0;8 2 0 0 0;9 2 0 0 0;10 2 0 0 0;11 2 0 0 0;12 2 0 0 0;13 2 0 0 0;	2674.9	3	65.4954	42.089	108.964	7	0.00044	0.102	1	0.92308	0	0	0	0	0	0	-1	0	0	sp|P37302|APE3_YEAST	APE3	96	3578700	34397900
Model-BuddingYeast-S-1803-3.32681.32681.3.0.dta	Model-BuddingYeast-S-1803-3.32681.32681.3.0.dta	Model-BuddingYeast-S-1803-3	32681	8919.34	3207.29	1069.77	3	1	TJNSQSHVFDDLK		1504.7	8 2 0 0 0	H(8)N(2)	(N(N(H(H(H(H(H(H)))))(H(H)))))	5011	0 1 0 0 0;0 2 0 0 0;1 2 0 0 0;2 2 0 0 0;3 2 0 0 0;4 2 0 0 0;5 2 0 0 0;6 2 0 0 0;7 2 0 0 0;	1702.58	2	70.6659	56.9603	96.1193	7	0.00112	0.34914	1	1.16667	0	0	0	0	0	0	-1	0	0	sp|Q03103|ERO1_YEAST	ERO1	468	8269100	41433100
Model-BuddingYeast-S-1803-3.32686.32686.3.0.dta	Model-BuddingYeast-S-1803-3.32686.32686.3.0.dta	Model-BuddingYeast-S-1803-3	32686	8921.07	3540.31	1180.78	3	1	VFSGCJVTNEK	5,Carbamidomethyl[C];	1254.58	9 2 0 1 1	H(9)N(2)pH(1)aH(1)	(N(N(H(H(pH(H(H))))(H(H(H(H(H(aH)))))))))	6691	0 1 0 0 0;0 2 0 0 0;1 2 0 0 0;2 2 0 0 0;2 2 0 1 0;3 2 0 0 0;3 2 0 1 0;4 2 0 0 0;4 2 0 1 0;5 2 0 0 0;5 2 0 1 0;6 2 0 0 0;6 2 0 0 1;6 2 0 1 0;7 2 0 0 0;7 2 0 0 1;7 2 0 1 0;7 2 0 1 1;8 2 0 1 0;8 2 0 1 1;9 2 0 1 0;	2285.73	6	31.738	14.1552	64.3919	8	0.00093	0.2614	0.69565	0.6	0	0	0	0	0	0	-1	0.00174886	0.00174886	sp|P25371|ADP1_YEAST	ADP1	165	3326380	18778400
Model-BuddingYeast-S-1803-3.32727.32727.3.0.dta	Model-BuddingYeast-S-1803-3.32727.32727.3.0.dta	Model-BuddingYeast-S-1803-3	32727	8931.97	4104.6	1368.87	3	1	LAJYSTPDYGHPTR		1591.75	13 2 0 0 0	H(13)N(2)	(N(N(H(H(H(H(H(H(H(H)))))))(H(H(H(H(H))))))))	4058	0 1 0 0 0;0 2 0 0 0;1 2 0 0 0;2 2 0 0 0;3 2 0 0 0;4 2 0 0 0;5 2 0 0 0;6 2 0 0 0;7 2 0 0 0;8 2 0 0 0;9 2 0 0 0;10 2 0 0 0;11 2 0 0 0;12 2 0 0 0;	2512.85	3	76.9822	48.1036	130.614	7	0.00073	0.17752	1	0.88462	0	0	0	0	0	0	-1	0	0	sp|P37302|APE3_YEAST	APE3	96	16675400	138248000
Model-BuddingYeast-S-1803-3.32749.32749.3.0.dta	Model-BuddingYeast-S-1803-3.32749.32749.3.0.dta	Model-BuddingYeast-S-1803-3	32749	8937.83	3207.28	1069.77	3	1	TJNSQSHVFDDLK		1504.7	8 2 0 0 0	H(8)N(2)	(N(N(H(H(H(H(H(H)))))(H(H)))))	5011	0 1 0 0 0;0 2 0 0 0;1 2 0 0 0;2 2 0 0 0;3 2 0 0 0;4 2 0 0 0;5 2 0 0 0;6 2 0 0 0;7 2 0 0 0;	1702.58	2	51.7612	39.1965	75.0955	7	0.0008	0.24906	1	0.95833	0	0	0	0	0	0	-1	0	0	sp|Q03103|ERO1_YEAST	ERO1	468	8269100	41433100
Model-BuddingYeast-S-1803-3.32752.32752.3.0.dta	Model-BuddingYeast-S-1803-3.32752.32752.3.0.dta	Model-BuddingYeast-S-1803-3	32752	8938.67	3942.54	1314.85	3	1	LAJYSTPDYGHPTR		1591.75	12 2 0 0 0	H(12)N(2)	(N(N(H(H(H(H(H(H(H(H)))))))(H(H(H(H)))))))	4123	0 1 0 0 0;0 2 0 0 0;1 2 0 0 0;2 2 0 0 0;3 2 0 0 0;4 2 0 0 0;5 2 0 0 0;6 2 0 0 0;7 2 0 0 0;8 2 0 0 0;9 2 0 0 0;10 2 0 0 0;11 2 0 0 0;	2350.79	3	36.1688	22.2081	62.0958	6	-0.00084	-0.21254	0.93333	0.65385	0	0	0	0	0	0	-1	0	0	sp|P37302|APE3_YEAST	APE3	96	263636	2645910
Model-BuddingYeast-S-1803-3.32791.32791.3.0.dta	Model-BuddingYeast-S-1803-3.32791.32791.3.0.dta	Model-BuddingYeast-S-1803-3	32791	8948.95	3540.31	1180.78	3	1	VFSGCJVTNEK	5,Carbamidomethyl[C];	1254.58	9 2 0 1 1	H(9)N(2)pH(1)aH(1)	(N(N(H(H(pH(H(H))))(H(H(H(H(H(aH)))))))))	6691	0 1 0 0 0;0 2 0 0 0;1 2 0 0 0;2 2 0 0 0;2 2 0 1 0;3 2 0 0 0;3 2 0 1 0;4 2 0 0 0;4 2 0 1 0;5 2 0 0 0;5 2 0 1 0;6 2 0 0 0;6 2 0 0 1;6 2 0 1 0;7 2 0 0 0;7 2 0 0 1;7 2 0 1 0;7 2 0 1 1;8 2 0 1 0;8 2 0 1 1;9 2 0 1 0;	2285.73	6	37.1863	22.6907	64.1068	8	0.00036	0.10294	0.69565	0.7	0	0	0	0	0	0	-1	0	0	sp|P25371|ADP1_YEAST	ADP1	165	4864310	27593700
Model-BuddingYeast-S-1803-3.32803.32803.3.0.dta	Model-BuddingYeast-S-1803-3.32803.32803.3.0.dta	Model-BuddingYeast-S-1803-3	32803	8952.17	4104.6	1368.87	3	1	LAJYSTPDYGHPTR		1591.75	13 2 0 0 0	H(13)N(2)	(N(N(H(H(H(H(H(H(H(H)))))))(H(H(H(H(H))))))))	4058	0 1 0 0 0;0 2 0 0 0;1 2 0 0 0;2 2 0 0 0;3 2 0 0 0;4 2 0 0 0;5 2 0 0 0;6 2 0 0 0;7 2 0 0 0;8 2 0 0 0;9 2 0 0 0;10 2 0 0 0;11 2 0 0 0;12 2 0 0 0;	2512.85	3	88.409	60.6643	139.935	7	0.0001	0.02476	1	0.96154	0	0	0	0	0	0	-1	0	0	sp|P37302|APE3_YEAST	APE3	96	16675400	138248000
Model-BuddingYeast-S-1803-3.32820.32820.3.0.dta	Model-BuddingYeast-S-1803-3.32820.32820.3.0.dta	Model-BuddingYeast-S-1803-3	32820	8956.76	4266.65	1422.89	3	1	LAJYSTPDYGHPTR		1591.75	14 2 0 0 0	H(14)N(2)	(N(N(H(H(H(H(H(H(H(H)))))))(H(H(H(H(H(H)))))))))	4009	0 1 0 0 0;0 2 0 0 0;1 2 0 0 0;2 2 0 0 0;3 2 0 0 0;4 2 0 0 0;5 2 0 0 0;6 2 0 0 0;7 2 0 0 0;8 2 0 0 0;9 2 0 0 0;10 2 0 0 0;11 2 0 0 0;12 2 0 0 0;13 2 0 0 0;	2674.9	3	48.5646	23.7596	94.631	7	0.002	0.46833	1	0.65385	0	0	0	0	0	0	-1	0	0	sp|P37302|APE3_YEAST	APE3	96	3578700	34155300
Model-BuddingYeast-S-1803-3.32845.32845.3.0.dta	Model-BuddingYeast-S-1803-3.32845.32845.3.0.dta	Model-BuddingYeast-S-1803-3	32845	8963.34	3942.54	1314.85	3	1	LAJYSTPDYGHPTR		1591.75	12 2 0 0 0	H(12)N(2)	(N(N(H(H(H(H(H(H(H(H)))))))(H(H(H(H)))))))	4123	0 1 0 0 0;0 2 0 0 0;1 2 0 0 0;2 2 0 0 0;3 2 0 0 0;4 2 0 0 0;5 2 0 0 0;6 2 0 0 0;7 2 0 0 0;8 2 0 0 0;9 2 0 0 0;10 2 0 0 0;11 2 0 0 0;	2350.79	3	76.8237	46.7969	132.588	7	0.00017	0.04314	1	0.88462	0	0	0	0	0	0	-1	0	0	sp|P37302|APE3_YEAST	APE3	96	30246100	228221000
Model-BuddingYeast-S-1803-3.32853.32853.3.0.dta	Model-BuddingYeast-S-1803-3.32853.32853.3.0.dta	Model-BuddingYeast-S-1803-3	32853	8965.59	3523.29	1175.1	3	1	VFSGCJVTNEK	5,Carbamidomethyl[C];	1254.58	10 2 0 1 0	H(10)N(2)pH(1)	(N(N(H(H(H(H(H))))(H(pH(H(H(H(H)))))))))	5412	0 1 0 0 0;0 2 0 0 0;1 2 0 0 0;2 2 0 0 0;2 2 0 1 0;3 2 0 0 0;3 2 0 1 0;4 2 0 0 0;4 2 0 1 0;5 2 0 0 0;5 2 0 1 0;6 2 0 0 0;6 2 0 1 0;7 2 0 1 0;8 2 0 1 0;9 2 0 1 0;	2268.71	6	23.7397	14.5228	40.8567	7	0.00304	0.86155	0.72222	0.6	0	0	0	0	4.8828e-212	1.2094e-214	-1	0.00143164	0.00143164	sp|P25371|ADP1_YEAST	ADP1	165	1138910	6861130
Model-BuddingYeast-S-1803-3.32857.32857.3.0.dta	Model-BuddingYeast-S-1803-3.32857.32857.3.0.dta	Model-BuddingYeast-S-1803-3	32857	8966.53	3540.31	1180.78	3	1	VFSGCJVTNEK	5,Carbamidomethyl[C];	1254.58	9 2 0 1 1	H(9)N(2)pH(1)aH(1)	(N(N(H(H(H(H(H))))(H(pH(H(H(aH(H)))))))))	5419	0 1 0 0 0;0 2 0 0 0;1 2 0 0 0;2 2 0 0 0;2 2 0 1 0;3 2 0 0 0;3 2 0 1 0;4 2 0 0 0;4 2 0 1 0;4 2 0 1 1;5 2 0 0 0;5 2 0 1 0;5 2 0 1 1;6 2 0 0 0;6 2 0 1 0;6 2 0 1 1;7 2 0 1 0;7 2 0 1 1;8 2 0 1 0;8 2 0 1 1;	2285.73	6	49.801	35.5905	76.1917	8	0.00097	0.27326	0.72727	0.85	0	0	0	0	0	0	-1	0	0	sp|P25371|ADP1_YEAST	ADP1	165	1580050	9050420
Model-BuddingYeast-S-1803-3.32861.32861.3.0.dta	Model-BuddingYeast-S-1803-3.32861.32861.3.0.dta	Model-BuddingYeast-S-1803-3	32861	8967.67	3781.49	1261.17	3	1	LAJYSTPDYGHPTR		1591.75	9 2 1 0 1	H(9)N(2)F(1)aH(1)	(N(F)(N(H(H(H(H(H))))(H(H(H(H(aH))))))))	1354	0 1 0 0 0;0 1 1 0 0;0 2 0 0 0;0 2 1 0 0;1 2 0 0 0;1 2 1 0 0;2 2 0 0 0;2 2 1 0 0;3 2 0 0 0;3 2 1 0 0;4 2 0 0 0;4 2 1 0 0;5 2 0 0 0;5 2 0 0 1;5 2 1 0 0;5 2 1 0 1;6 2 0 0 0;6 2 0 0 1;6 2 1 0 0;6 2 1 0 1;7 2 0 0 0;7 2 0 0 1;7 2 1 0 0;7 2 1 0 1;8 2 0 0 0;8 2 0 0 1;8 2 1 0 0;8 2 1 0 1;9 2 0 0 0;9 2 0 0 1;9 2 1 0 0;	2189.77	3	19.5478	17.0796	24.1315	6	-0.02811	-7.43488	0.36364	0.69231	0	0	0	0	2.67097e-119	5.86393e-122	-1	0	5.86393e-122	sp|P37302|APE3_YEAST	APE3	96	376429	1196080
Model-BuddingYeast-S-1803-3.32872.32872.4.1.dta	Model-BuddingYeast-S-1803-3.32872.32872.4.1.dta	Model-BuddingYeast-S-1803-3	32872	8970.57	4104.59	1026.9	4	1	LAJYSTPDYGHPTR		1591.75	13 2 0 0 0	H(13)N(2)	(N(N(H(H(H(H(H(H(H(H)))))))(H(H(H(H(H))))))))	4058	0 1 0 0 0;0 2 0 0 0;1 2 0 0 0;2 2 0 0 0;3 2 0 0 0;4 2 0 0 0;5 2 0 0 0;6 2 0 0 0;7 2 0 0 0;8 2 0 0 0;9 2 0 0 0;10 2 0 0 0;11 2 0 0 0;12 2 0 0 0;	2512.85	3	33.1575	12.7056	71.1397	6	-0.00128	-0.31072	0.8125	0.46154	0	0	0	0	0	0	-1	0.00298706	0.00298706	sp|P37302|APE3_YEAST	APE3	96	971622	8048580
Model-BuddingYeast-S-1803-3.32934.32934.3.0.dta	Model-BuddingYeast-S-1803-3.32934.32934.3.0.dta	Model-BuddingYeast-S-1803-3	32934	8986.91	3942.54	1314.85	3	1	LAJYSTPDYGHPTR		1591.75	12 2 0 0 0	H(12)N(2)	(N(N(H(H(H(H(H(H(H(H)))))))(H(H(H(H)))))))	4123	0 1 0 0 0;0 2 0 0 0;1 2 0 0 0;2 2 0 0 0;3 2 0 0 0;4 2 0 0 0;5 2 0 0 0;6 2 0 0 0;7 2 0 0 0;8 2 0 0 0;9 2 0 0 0;10 2 0 0 0;11 2 0 0 0;	2350.79	3	96.3939	71.9287	141.829	7	0.00064	0.16108	1	1.03846	0	0	0	0	0	0	-1	0	0	sp|P37302|APE3_YEAST	APE3	96	30246100	228221000
Model-BuddingYeast-S-1803-3.32978.32978.3.0.dta	Model-BuddingYeast-S-1803-3.32978.32978.3.0.dta	Model-BuddingYeast-S-1803-3	32978	8998.62	3780.49	1260.84	3	1	LAJYSTPDYGHPTR		1591.75	11 2 0 0 0	H(11)N(2)	(N(N(H(H(H(H(H(H(H))))))(H(H(H(H)))))))	4699	0 1 0 0 0;0 2 0 0 0;1 2 0 0 0;2 2 0 0 0;3 2 0 0 0;4 2 0 0 0;5 2 0 0 0;6 2 0 0 0;7 2 0 0 0;8 2 0 0 0;9 2 0 0 0;10 2 0 0 0;	2188.74	3	99.723	77.3524	141.268	7	0.00134	0.35432	1	1	0	0	0	0	0	0	-1	0	0	sp|P37302|APE3_YEAST	APE3	96	39408300	271874000
Model-BuddingYeast-S-1803-3.32981.32981.3.0.dta	Model-BuddingYeast-S-1803-3.32981.32981.3.0.dta	Model-BuddingYeast-S-1803-3	32981	8999.49	3552.43	1184.82	3	1	YYPVEPNCJSTIHQK	8,Carbamidomethyl[C];	1849.85	8 2 0 0 0	H(8)N(2)	(N(N(H(H(H(H(H(H)))))(H(H)))))	5011	0 1 0 0 0;0 2 0 0 0;1 2 0 0 0;2 2 0 0 0;3 2 0 0 0;4 2 0 0 0;5 2 0 0 0;6 2 0 0 0;7 2 0 0 0;	1702.58	9	32.7857	33.4564	31.54	5	-0.00371	-1.04413	0.81818	0.64286	0	0	0	0	3.15107e-160	7.18962e-163	-1	0	7.18962e-163	sp|P43600|YFJ0_YEAST	YFR020W	163	1681890	8054100
Model-BuddingYeast-S-1803-3.33000.33000.4.1.dta	Model-BuddingYeast-S-1803-3.33000.33000.4.1.dta	Model-BuddingYeast-S-1803-3	33000	9004.5	3942.55	986.392	4	1	LAJYSTPDYGHPTR		1591.75	12 2 0 0 0	H(12)N(2)	(N(N(H(H(H(H(H(H(H(H)))))))(H(H(H(H)))))))	4123	0 1 0 0 0;0 2 0 0 0;1 2 0 0 0;2 2 0 0 0;3 2 0 0 0;4 2 0 0 0;5 2 0 0 0;6 2 0 0 0;7 2 0 0 0;8 2 0 0 0;9 2 0 0 0;10 2 0 0 0;11 2 0 0 0;	2350.79	3	61.5651	39.7546	102.07	7	0.00373	0.94661	0.93333	0.92308	0	0	0	0	0	0	-1	0	0	sp|P37302|APE3_YEAST	APE3	96	1691870	12977300
Model-BuddingYeast-S-1803-3.33004.33004.3.0.dta	Model-BuddingYeast-S-1803-3.33004.33004.3.0.dta	Model-BuddingYeast-S-1803-3	33004	9005.66	3618.44	1206.82	3	1	LAJYSTPDYGHPTR		1591.75	10 2 0 0 0	H(10)N(2)	(N(N(H(H(H(H(H(H)))))(H(H(H(H)))))))	4977	0 1 0 0 0;0 2 0 0 0;1 2 0 0 0;2 2 0 0 0;3 2 0 0 0;4 2 0 0 0;5 2 0 0 0;6 2 0 0 0;7 2 0 0 0;8 2 0 0 0;9 2 0 0 0;	2026.69	3	57.6028	33.4867	102.39	7	0.0007	0.19344	1	0.80769	0	0	0	0	0	0	-1	0	0	sp|P37302|APE3_YEAST	APE3	96	2353890	16391800
Model-BuddingYeast-S-1803-3.33042.33042.3.0.dta	Model-BuddingYeast-S-1803-3.33042.33042.3.0.dta	Model-BuddingYeast-S-1803-3	33042	9015.92	3942.54	1314.85	3	1	LAJYSTPDYGHPTR		1591.75	12 2 0 0 0	H(12)N(2)	(N(N(H(H(H(H(H(H(H(H)))))))(H(H(H(H)))))))	4123	0 1 0 0 0;0 2 0 0 0;1 2 0 0 0;2 2 0 0 0;3 2 0 0 0;4 2 0 0 0;5 2 0 0 0;6 2 0 0 0;7 2 0 0 0;8 2 0 0 0;9 2 0 0 0;10 2 0 0 0;11 2 0 0 0;	2350.79	3	88.7291	63.3726	135.82	7	0.00086	0.21815	1	1	0	0	0	0	0	0	-1	0	0	sp|P37302|APE3_YEAST	APE3	96	30246100	228221000
Model-BuddingYeast-S-1803-3.33064.33064.3.0.dta	Model-BuddingYeast-S-1803-3.33064.33064.3.0.dta	Model-BuddingYeast-S-1803-3	33064	9021.83	3780.49	1260.84	3	1	LAJYSTPDYGHPTR		1591.75	11 2 0 0 0	H(11)N(2)	(N(N(H(H(H(H(H(H(H))))))(H(H(H(H)))))))	4699	0 1 0 0 0;0 2 0 0 0;1 2 0 0 0;2 2 0 0 0;3 2 0 0 0;4 2 0 0 0;5 2 0 0 0;6 2 0 0 0;7 2 0 0 0;8 2 0 0 0;9 2 0 0 0;10 2 0 0 0;	2188.74	3	88.6194	63.8804	134.563	7	0.00103	0.27338	1	1	0	0	0	0	0	0	-1	0	0	sp|P37302|APE3_YEAST	APE3	96	39408300	271874000
Model-BuddingYeast-S-1803-3.33073.33073.4.3.dta	Model-BuddingYeast-S-1803-3.33073.33073.4.3.dta	Model-BuddingYeast-S-1803-3	33073	9024.35	3797.52	950.135	4	1	LAJYSTPDYGHPTR		1591.75	10 2 0 0 1	H(10)N(2)aH(1)	(N(N(H(H(H(H(H))))(H(H(H(H(H(aH)))))))))	5286	0 1 0 0 0;0 2 0 0 0;1 2 0 0 0;2 2 0 0 0;3 2 0 0 0;4 2 0 0 0;5 2 0 0 0;6 2 0 0 0;6 2 0 0 1;7 2 0 0 0;7 2 0 0 1;8 2 0 0 0;8 2 0 0 1;9 2 0 0 0;9 2 0 0 1;10 2 0 0 0;	2205.77	3	29.5819	9.33644	67.1807	7	0.0014	0.36957	0.66667	0.5	0	0	0	0	0	0	-1	0.0077232	0.0077232	sp|P37302|APE3_YEAST	APE3	96	324375	2338590
Model-BuddingYeast-S-1803-3.33078.33078.3.1.dta	Model-BuddingYeast-S-1803-3.33078.33078.3.1.dta	Model-BuddingYeast-S-1803-3	33078	9025.61	3618.44	1206.82	3	1	LAJYSTPDYGHPTR		1591.75	10 2 0 0 0	H(10)N(2)	(N(N(H(H(H(H(H(H)))))(H(H(H(H)))))))	4977	0 1 0 0 0;0 2 0 0 0;1 2 0 0 0;2 2 0 0 0;3 2 0 0 0;4 2 0 0 0;5 2 0 0 0;6 2 0 0 0;7 2 0 0 0;8 2 0 0 0;9 2 0 0 0;	2026.69	3	65.6071	45.3627	103.204	7	-0.0001	-0.02793	1	0.96154	0	0	0	0	0	0	-1	0	0	sp|P37302|APE3_YEAST	APE3	96	15179900	98834100
Model-BuddingYeast-S-1803-3.33138.33138.3.0.dta	Model-BuddingYeast-S-1803-3.33138.33138.3.0.dta	Model-BuddingYeast-S-1803-3	33138	9041.67	3780.49	1260.84	3	1	LAJYSTPDYGHPTR		1591.75	11 2 0 0 0	H(11)N(2)	(N(N(H(H(H(H(H(H(H))))))(H(H(H(H)))))))	4699	0 1 0 0 0;0 2 0 0 0;1 2 0 0 0;2 2 0 0 0;3 2 0 0 0;4 2 0 0 0;5 2 0 0 0;6 2 0 0 0;7 2 0 0 0;8 2 0 0 0;9 2 0 0 0;10 2 0 0 0;	2188.74	3	105.799	89.6396	135.809	7	0.0009	0.23925	1	1.07692	0	0	0	0	0	0	-1	0	0	sp|P37302|APE3_YEAST	APE3	96	39408300	271874000
Model-BuddingYeast-S-1803-3.33172.33172.3.1.dta	Model-BuddingYeast-S-1803-3.33172.33172.3.1.dta	Model-BuddingYeast-S-1803-3	33172	9050.76	3618.44	1206.82	3	1	LAJYSTPDYGHPTR		1591.75	10 2 0 0 0	H(10)N(2)	(N(N(H(H(H(H(H(H)))))(H(H(H(H)))))))	4977	0 1 0 0 0;0 2 0 0 0;1 2 0 0 0;2 2 0 0 0;3 2 0 0 0;4 2 0 0 0;5 2 0 0 0;6 2 0 0 0;7 2 0 0 0;8 2 0 0 0;9 2 0 0 0;	2026.69	3	87.8173	69.9543	120.991	7	-0.00024	-0.0669	1	1.07692	0	0	0	0	0	0	-1	0	0	sp|P37302|APE3_YEAST	APE3	96	15179900	98834100
Model-BuddingYeast-S-1803-3.33201.33201.3.0.dta	Model-BuddingYeast-S-1803-3.33201.33201.3.0.dta	Model-BuddingYeast-S-1803-3	33201	9058.51	3942.54	1314.85	3	1	LAJYSTPDYGHPTR		1591.75	12 2 0 0 0	H(12)N(2)	(N(N(H(H(H(H(H(H(H(H)))))))(H(H(H(H)))))))	4123	0 1 0 0 0;0 2 0 0 0;1 2 0 0 0;2 2 0 0 0;3 2 0 0 0;4 2 0 0 0;5 2 0 0 0;6 2 0 0 0;7 2 0 0 0;8 2 0 0 0;9 2 0 0 0;10 2 0 0 0;11 2 0 0 0;	2350.79	3	40.0154	15.4756	85.5894	7	0.00103	0.26	1	0.57692	0	0	0	0	0	0	-1	0.000732332	0.000732332	sp|P37302|APE3_YEAST	APE3	96	247372	2646700
Model-BuddingYeast-S-1803-3.33219.33219.3.0.dta	Model-BuddingYeast-S-1803-3.33219.33219.3.0.dta	Model-BuddingYeast-S-1803-3	33219	9063.27	3780.49	1260.83	3	1	LAJYSTPDYGHPTR		1591.75	11 2 0 0 0	H(11)N(2)	(N(N(H(H(H(H(H(H(H))))))(H(H(H(H)))))))	4699	0 1 0 0 0;0 2 0 0 0;1 2 0 0 0;2 2 0 0 0;3 2 0 0 0;4 2 0 0 0;5 2 0 0 0;6 2 0 0 0;7 2 0 0 0;8 2 0 0 0;9 2 0 0 0;10 2 0 0 0;	2188.74	3	92.3619	70.2927	133.348	7	0.00042	0.1107	1	0.96154	0	0	0	0	0	0	-1	0	0	sp|P37302|APE3_YEAST	APE3	96	39408300	271874000
Model-BuddingYeast-S-1803-3.33241.33241.3.0.dta	Model-BuddingYeast-S-1803-3.33241.33241.3.0.dta	Model-BuddingYeast-S-1803-3	33241	9069.16	3618.44	1206.82	3	1	LAJYSTPDYGHPTR		1591.75	10 2 0 0 0	H(10)N(2)	(N(N(H(H(H(H(H(H)))))(H(H(H(H)))))))	4977	0 1 0 0 0;0 2 0 0 0;1 2 0 0 0;2 2 0 0 0;3 2 0 0 0;4 2 0 0 0;5 2 0 0 0;6 2 0 0 0;7 2 0 0 0;8 2 0 0 0;9 2 0 0 0;	2026.69	3	83.8729	64.1713	120.461	7	-0.00033	-0.09177	1	1.03846	0	0	0	0	0	0	-1	0	0	sp|P37302|APE3_YEAST	APE3	96	15179900	98834100
Model-BuddingYeast-S-1803-3.33296.33296.3.0.dta	Model-BuddingYeast-S-1803-3.33296.33296.3.0.dta	Model-BuddingYeast-S-1803-3	33296	9084.21	3780.49	1260.83	3	1	LAJYSTPDYGHPTR		1591.75	11 2 0 0 0	H(11)N(2)	(N(N(H(H(H(H(H(H(H))))))(H(H(H(H)))))))	4699	0 1 0 0 0;0 2 0 0 0;1 2 0 0 0;2 2 0 0 0;3 2 0 0 0;4 2 0 0 0;5 2 0 0 0;6 2 0 0 0;7 2 0 0 0;8 2 0 0 0;9 2 0 0 0;10 2 0 0 0;	2188.74	3	68.8896	45.1135	113.045	7	0.00033	0.08769	1	0.88462	0	0	0	0	0	0	-1	0	0	sp|P37302|APE3_YEAST	APE3	96	39408300	271874000
Model-BuddingYeast-S-1803-3.33307.33307.3.0.dta	Model-BuddingYeast-S-1803-3.33307.33307.3.0.dta	Model-BuddingYeast-S-1803-3	33307	9087.13	3618.44	1206.82	3	1	LAJYSTPDYGHPTR		1591.75	10 2 0 0 0	H(10)N(2)	(N(N(H(H(H(H(H(H)))))(H(H(H(H)))))))	4977	0 1 0 0 0;0 2 0 0 0;1 2 0 0 0;2 2 0 0 0;3 2 0 0 0;4 2 0 0 0;5 2 0 0 0;6 2 0 0 0;7 2 0 0 0;8 2 0 0 0;9 2 0 0 0;	2026.69	3	74.8715	53.099	115.306	7	-0.00041	-0.11333	1	0.96154	0	0	0	0	0	0	-1	0	0	sp|P37302|APE3_YEAST	APE3	96	15179900	98834100
Model-BuddingYeast-S-1803-3.33385.33385.3.0.dta	Model-BuddingYeast-S-1803-3.33385.33385.3.0.dta	Model-BuddingYeast-S-1803-3	33385	9107.91	3780.49	1260.83	3	1	LAJYSTPDYGHPTR		1591.75	11 2 0 0 0	H(11)N(2)	(N(N(H(H(H(H(H(H(H))))))(H(H(H(H)))))))	4699	0 1 0 0 0;0 2 0 0 0;1 2 0 0 0;2 2 0 0 0;3 2 0 0 0;4 2 0 0 0;5 2 0 0 0;6 2 0 0 0;7 2 0 0 0;8 2 0 0 0;9 2 0 0 0;10 2 0 0 0;	2188.74	3	41.8292	24.7918	73.47	7	0.00046	0.1226	1	0.69231	0	0	0	0	0	0	-1	0	0	sp|P37302|APE3_YEAST	APE3	96	625869	3898140
Model-BuddingYeast-S-1803-3.33429.33429.3.0.dta	Model-BuddingYeast-S-1803-3.33429.33429.3.0.dta	Model-BuddingYeast-S-1803-3	33429	9119.69	3618.44	1206.82	3	1	LAJYSTPDYGHPTR		1591.75	10 2 0 0 0	H(10)N(2)	(N(N(H(H(H(H(H(H)))))(H(H(H(H)))))))	4977	0 1 0 0 0;0 2 0 0 0;1 2 0 0 0;2 2 0 0 0;3 2 0 0 0;4 2 0 0 0;5 2 0 0 0;6 2 0 0 0;7 2 0 0 0;8 2 0 0 0;9 2 0 0 0;	2026.69	3	63.3366	42.8073	101.463	7	-0.0001	-0.02793	1	0.88462	0	0	0	0	0	0	-1	0	0	sp|P37302|APE3_YEAST	APE3	96	14973300	97956300
Model-BuddingYeast-S-1803-3.33507.33507.3.0.dta	Model-BuddingYeast-S-1803-3.33507.33507.3.0.dta	Model-BuddingYeast-S-1803-3	33507	9140.68	3618.44	1206.82	3	1	LAJYSTPDYGHPTR		1591.75	10 2 0 0 0	H(10)N(2)	(N(N(H(H(H(H(H(H)))))(H(H(H(H)))))))	4977	0 1 0 0 0;0 2 0 0 0;1 2 0 0 0;2 2 0 0 0;3 2 0 0 0;4 2 0 0 0;5 2 0 0 0;6 2 0 0 0;7 2 0 0 0;8 2 0 0 0;9 2 0 0 0;	2026.69	3	50.0772	25.8167	95.1324	7	-0.00067	-0.18546	1	0.73077	0	0	0	0	0	0	-1	0	0	sp|P37302|APE3_YEAST	APE3	96	571074	3156830
Model-BuddingYeast-S-1803-3.33588.33588.3.0.dta	Model-BuddingYeast-S-1803-3.33588.33588.3.0.dta	Model-BuddingYeast-S-1803-3	33588	9162.5	3456.38	1152.8	3	1	LAJYSTPDYGHPTR		1591.75	9 2 0 0 0	H(9)N(2)	(N(N(H(H(H(H(H(H)))))(H(H(H))))))	4992	0 1 0 0 0;0 2 0 0 0;1 2 0 0 0;2 2 0 0 0;3 2 0 0 0;4 2 0 0 0;5 2 0 0 0;6 2 0 0 0;7 2 0 0 0;8 2 0 0 0;	1864.63	3	28.1376	11.3935	59.2338	7	-0.00198	-0.57188	0.91667	0.46154	0	0	0	0	1.0149622543e-314	3.9288584e-317	-1	0.00360774	0.00360774	sp|P37302|APE3_YEAST	APE3	96	628716	2829690
Model-BuddingYeast-S-1803-3.33631.33631.3.0.dta	Model-BuddingYeast-S-1803-3.33631.33631.3.0.dta	Model-BuddingYeast-S-1803-3	33631	9174.2	3294.33	1098.78	3	1	LAJYSTPDYGHPTR		1591.75	8 2 0 0 0	H(8)N(2)	(N(N(H(H(H(H(H(H)))))(H(H)))))	5011	0 1 0 0 0;0 2 0 0 0;1 2 0 0 0;2 2 0 0 0;3 2 0 0 0;4 2 0 0 0;5 2 0 0 0;6 2 0 0 0;7 2 0 0 0;	1702.58	3	29.6342	13.755	59.1239	7	-0.00164	-0.49819	0.90909	0.57692	0	0	0	0	4.1959220756e-314	1.8434658e-316	-1	0.00174886	0.00174886	sp|P37302|APE3_YEAST	APE3	96	1172390	7399320
Model-BuddingYeast-S-1803-3.33703.33703.3.0.dta	Model-BuddingYeast-S-1803-3.33703.33703.3.0.dta	Model-BuddingYeast-S-1803-3	33703	9193.93	3146.3	1049.44	3	1	TTNHWELVJTTK		1443.72	8 2 0 0 0	H(8)N(2)	(N(N(H(H(H(H(H(H)))))(H(H)))))	5011	0 1 0 0 0;0 2 0 0 0;1 2 0 0 0;2 2 0 0 0;3 2 0 0 0;4 2 0 0 0;5 2 0 0 0;6 2 0 0 0;7 2 0 0 0;	1702.58	9	65.3473	50.3426	93.2132	7	0.00099	0.31459	1	0.95455	0	0	0	0	0	0	-1	0	0	sp|P53730|ALG12_YEAST	ALG12	483	10760700	57793400
Model-BuddingYeast-S-1803-3.33788.33788.3.0.dta	Model-BuddingYeast-S-1803-3.33788.33788.3.0.dta	Model-BuddingYeast-S-1803-3	33788	9216.72	3146.31	1049.44	3	1	TTNHWELVJTTK		1443.72	8 2 0 0 0	H(8)N(2)	(N(N(H(H(H(H(H(H)))))(H(H)))))	5011	0 1 0 0 0;0 2 0 0 0;1 2 0 0 0;2 2 0 0 0;3 2 0 0 0;4 2 0 0 0;5 2 0 0 0;6 2 0 0 0;7 2 0 0 0;	1702.58	9	69.659	60.2346	87.1614	7	0.00126	0.4004	1	1.13636	0	0	0	0	0	0	-1	0	0	sp|P53730|ALG12_YEAST	ALG12	483	10760700	57793400
Model-BuddingYeast-S-1803-3.33839.33839.2.0.dta	Model-BuddingYeast-S-1803-3.33839.33839.2.0.dta	Model-BuddingYeast-S-1803-3	33839	9230.49	2885.19	1443.1	2	1	YTIENIJSTK		1182.6	8 2 0 0 0	H(8)N(2)	(N(N(H(H(H(H(H(H)))))(H(H)))))	5011	0 1 0 0 0;0 2 0 0 0;1 2 0 0 0;2 2 0 0 0;3 2 0 0 0;4 2 0 0 0;5 2 0 0 0;6 2 0 0 0;7 2 0 0 0;	1702.58	7	18.9037	9.79952	35.8115	6	0.00754	2.61501	0.90909	0.5	0	0	0	0	5.83163e-184	9.5142e-187	-1	0.00690304	0.00690304	sp|Q03103|ERO1_YEAST	ERO1	458	4296110	18138000
Model-BuddingYeast-S-1803-3.33856.33856.3.0.dta	Model-BuddingYeast-S-1803-3.33856.33856.3.0.dta	Model-BuddingYeast-S-1803-3	33856	9235	3146.31	1049.44	3	1	TTNHWELVJTTK		1443.72	8 2 0 0 0	H(8)N(2)	(N(N(H(H(H(H(H(H)))))(H(H)))))	5011	0 1 0 0 0;0 2 0 0 0;1 2 0 0 0;2 2 0 0 0;3 2 0 0 0;4 2 0 0 0;5 2 0 0 0;6 2 0 0 0;7 2 0 0 0;	1702.58	9	50.6041	32.8083	83.6534	7	0.0017	0.54057	1	0.81818	0	0	0	0	0	0	-1	0	0	sp|P53730|ALG12_YEAST	ALG12	483	10760700	57793400
Model-BuddingYeast-S-1803-3.33914.33914.3.0.dta	Model-BuddingYeast-S-1803-3.33914.33914.3.0.dta	Model-BuddingYeast-S-1803-3	33914	9250.55	2902.21	968.075	3	1	YTIENIJSTK		1182.6	7 2 0 0 1	H(7)N(2)aH(1)	(N(N(H(H(H))(H(H(H(H(aH))))))))	6233	0 1 0 0 0;0 2 0 0 0;1 2 0 0 0;2 2 0 0 0;3 2 0 0 0;4 2 0 0 0;5 2 0 0 0;5 2 0 0 1;6 2 0 0 0;6 2 0 0 1;7 2 0 0 0;	1719.61	7	45.0858	36.4947	61.0406	7	0.00182	0.62564	0.84615	0.94444	0	0	0	0	0	0	-1	0	0	sp|Q03103|ERO1_YEAST	ERO1	458	3834130	17064100
Model-BuddingYeast-S-1803-3.33937.33937.2.0.dta	Model-BuddingYeast-S-1803-3.33937.33937.2.0.dta	Model-BuddingYeast-S-1803-3	33937	9256.73	2885.19	1443.1	2	1	YTIENIJSTK		1182.6	8 2 0 0 0	H(8)N(2)	(N(N(H(H(H(H(H(H)))))(H(H)))))	5011	0 1 0 0 0;0 2 0 0 0;1 2 0 0 0;2 2 0 0 0;3 2 0 0 0;4 2 0 0 0;5 2 0 0 0;6 2 0 0 0;7 2 0 0 0;	1702.58	7	45.9624	37.4325	61.8036	7	0.00423	1.46639	1	1	0	0	0	0	0	0	-1	0	0	sp|Q03103|ERO1_YEAST	ERO1	458	4296110	18138000
Model-BuddingYeast-S-1803-3.33948.33948.3.0.dta	Model-BuddingYeast-S-1803-3.33948.33948.3.0.dta	Model-BuddingYeast-S-1803-3	33948	9259.67	3146.31	1049.44	3	1	TTNHWELVJTTK		1443.72	8 2 0 0 0	H(8)N(2)	(N(N(H(H(H(H(H(H)))))(H(H)))))	5011	0 1 0 0 0;0 2 0 0 0;1 2 0 0 0;2 2 0 0 0;3 2 0 0 0;4 2 0 0 0;5 2 0 0 0;6 2 0 0 0;7 2 0 0 0;	1702.58	9	31.61	12.007	68.0156	7	0.0015	0.47573	1	0.40909	0	0	0	0	0	0	-1	0.00298706	0.00298706	sp|P53730|ALG12_YEAST	ALG12	483	10722400	57669300
Model-BuddingYeast-S-1803-3.33986.33986.3.0.dta	Model-BuddingYeast-S-1803-3.33986.33986.3.0.dta	Model-BuddingYeast-S-1803-3	33986	9269.77	2902.21	968.075	3	1	YTIENIJSTK		1182.6	7 2 0 0 1	H(7)N(2)aH(1)	(N(N(H(H(H))(H(H(H(H(aH))))))))	6233	0 1 0 0 0;0 2 0 0 0;1 2 0 0 0;2 2 0 0 0;3 2 0 0 0;4 2 0 0 0;5 2 0 0 0;5 2 0 0 1;6 2 0 0 0;6 2 0 0 1;7 2 0 0 0;	1719.61	7	39.7859	29.0423	59.7384	7	0.00163	0.56155	0.84615	0.88889	0	0	0	0	1.4951306e-317	2.0015e-320	-1	0	2.0015e-320	sp|Q03103|ERO1_YEAST	ERO1	458	3834130	17064100
Model-BuddingYeast-S-1803-3.34008.34008.2.0.dta	Model-BuddingYeast-S-1803-3.34008.34008.2.0.dta	Model-BuddingYeast-S-1803-3	34008	9275.65	2885.18	1443.1	2	1	YTIENIJSTK		1182.6	8 2 0 0 0	H(8)N(2)	(N(N(H(H(H(H(H(H)))))(H(H)))))	5011	0 1 0 0 0;0 2 0 0 0;1 2 0 0 0;2 2 0 0 0;3 2 0 0 0;4 2 0 0 0;5 2 0 0 0;6 2 0 0 0;7 2 0 0 0;	1702.58	7	45.7227	38.9327	58.3327	7	0.00317	1.09761	1	1.05556	0	0	0	0	0	3.06487115819e-312	-1	0	3.06487115819e-312	sp|Q03103|ERO1_YEAST	ERO1	458	4296110	18138000
Model-BuddingYeast-S-1803-3.34055.34055.3.0.dta	Model-BuddingYeast-S-1803-3.34055.34055.3.0.dta	Model-BuddingYeast-S-1803-3	34055	9288.21	2902.21	968.074	3	1	YTIENIJSTK		1182.6	7 2 0 0 1	H(7)N(2)aH(1)	(N(N(H(H(H))(H(H(H(aH(H))))))))	6235	0 1 0 0 0;0 2 0 0 0;1 2 0 0 0;2 2 0 0 0;3 2 0 0 0;4 2 0 0 0;4 2 0 0 1;5 2 0 0 0;5 2 0 0 1;6 2 0 0 0;6 2 0 0 1;	1719.61	7	28.5094	15.417	52.8239	7	0.00097	0.3331	0.76923	0.66667	0	0	0	0	8.45078e-279	1.55485e-281	-1	0.000732332	0.000732332	sp|Q03103|ERO1_YEAST	ERO1	458	3834130	17064100
Model-BuddingYeast-S-1803-3.34663.34663.3.0.dta	Model-BuddingYeast-S-1803-3.34663.34663.3.0.dta	Model-BuddingYeast-S-1803-3	34663	9451.35	3007.29	1003.1	3	1	IPTELVSEJGTK		1287.68	7 2 0 0 1	H(7)N(2)aH(1)	(N(N(H(H(H))(H(H(H(H(aH))))))))	6233	0 1 0 0 0;0 2 0 0 0;1 2 0 0 0;2 2 0 0 0;3 2 0 0 0;4 2 0 0 0;5 2 0 0 0;5 2 0 0 1;6 2 0 0 0;6 2 0 0 1;7 2 0 0 0;	1719.61	9	22.5837	13.0953	40.2051	6	0.00244	0.81293	0.76923	0.40909	0	0	0	0	2.07053e-208	5.09132e-211	-1	0.00273224	0.00273224	sp|P12684|HMDH2_YEAST	HMG2	150	782510	4295710
Model-BuddingYeast-S-1803-3.34882.34882.3.0.dta	Model-BuddingYeast-S-1803-3.34882.34882.3.0.dta	Model-BuddingYeast-S-1803-3	34882	9510.11	4170.71	1390.91	3	1	NPVLAAJSTQFRDPK		1657.87	13 2 0 0 0	H(13)N(2)	(N(N(H(H(H(H(H(H(H(H)))))))(H(H(H(H(H))))))))	4058	0 1 0 0 0;0 2 0 0 0;1 2 0 0 0;2 2 0 0 0;3 2 0 0 0;4 2 0 0 0;5 2 0 0 0;6 2 0 0 0;7 2 0 0 0;8 2 0 0 0;9 2 0 0 0;10 2 0 0 0;11 2 0 0 0;12 2 0 0 0;	2512.85	7	46.6618	16.4359	102.796	7	0.00158	0.37851	0.9375	0.46429	0	0	0	0	0	0	-1	0	0	sp|P00724|INV2_YEAST;sp|P10596|INV4_YEASX;sp|P10594|INV1_YEASX	SUC2;SUC4;SUC1	165;165;165	4246630	35533600
Model-BuddingYeast-S-1803-3.34956.34956.3.0.dta	Model-BuddingYeast-S-1803-3.34956.34956.3.0.dta	Model-BuddingYeast-S-1803-3	34956	9529.38	4170.71	1390.91	3	1	NPVLAAJSTQFRDPK		1657.87	13 2 0 0 0	H(13)N(2)	(N(N(H(H(H(H(H(H(H(H)))))))(H(H(H(H(H))))))))	4058	0 1 0 0 0;0 2 0 0 0;1 2 0 0 0;2 2 0 0 0;3 2 0 0 0;4 2 0 0 0;5 2 0 0 0;6 2 0 0 0;7 2 0 0 0;8 2 0 0 0;9 2 0 0 0;10 2 0 0 0;11 2 0 0 0;12 2 0 0 0;	2512.85	7	65.88	35.9591	121.447	7	0.00215	0.51445	0.9375	0.71429	0	0	0	0	0	0	-1	0	0	sp|P00724|INV2_YEAST;sp|P10596|INV4_YEASX;sp|P10594|INV1_YEASX	SUC2;SUC4;SUC1	165;165;165	4246630	35533600
Model-BuddingYeast-S-1803-3.35111.35111.3.0.dta	Model-BuddingYeast-S-1803-3.35111.35111.3.0.dta	Model-BuddingYeast-S-1803-3	35111	9570.74	4170.71	1390.91	3	1	NPVLAAJSTQFRDPK		1657.87	13 2 0 0 0	H(13)N(2)	(N(N(H(H(H(H(H(H(H(H)))))))(H(H(H(H(H))))))))	4058	0 1 0 0 0;0 2 0 0 0;1 2 0 0 0;2 2 0 0 0;3 2 0 0 0;4 2 0 0 0;5 2 0 0 0;6 2 0 0 0;7 2 0 0 0;8 2 0 0 0;9 2 0 0 0;10 2 0 0 0;11 2 0 0 0;12 2 0 0 0;	2512.85	7	38.8513	9.44484	93.4632	7	0.00233	0.55905	0.9375	0.32143	0	0	0	0	0	0	-1	0.00714064	0.00714064	sp|P00724|INV2_YEAST;sp|P10596|INV4_YEASX;sp|P10594|INV1_YEASX	SUC2;SUC4;SUC1	165;165;165	4246630	35533600
Model-BuddingYeast-S-1803-3.35152.35152.3.0.dta	Model-BuddingYeast-S-1803-3.35152.35152.3.0.dta	Model-BuddingYeast-S-1803-3	35152	9581.64	4008.66	1336.89	3	1	NPVLAAJSTQFRDPK		1657.87	12 2 0 0 0	H(12)N(2)	(N(N(H(H(H(H(H(H(H(H)))))))(H(H(H(H)))))))	4123	0 1 0 0 0;0 2 0 0 0;1 2 0 0 0;2 2 0 0 0;3 2 0 0 0;4 2 0 0 0;5 2 0 0 0;6 2 0 0 0;7 2 0 0 0;8 2 0 0 0;9 2 0 0 0;10 2 0 0 0;11 2 0 0 0;	2350.79	7	46.5858	15.9436	103.493	7	0.00036	0.09057	0.93333	0.42857	0	0	0	0	0	0	-1	0.000732332	0.000732332	sp|P00724|INV2_YEAST;sp|P10596|INV4_YEASX;sp|P10594|INV1_YEASX	SUC2;SUC4;SUC1	165;165;165	3213930	26412800
Model-BuddingYeast-S-1803-3.35240.35240.3.0.dta	Model-BuddingYeast-S-1803-3.35240.35240.3.0.dta	Model-BuddingYeast-S-1803-3	35240	9605.34	4008.66	1336.89	3	1	NPVLAAJSTQFRDPK		1657.87	12 2 0 0 0	H(12)N(2)	(N(N(H(H(H(H(H(H(H(H)))))))(H(H(H(H)))))))	4123	0 1 0 0 0;0 2 0 0 0;1 2 0 0 0;2 2 0 0 0;3 2 0 0 0;4 2 0 0 0;5 2 0 0 0;6 2 0 0 0;7 2 0 0 0;8 2 0 0 0;9 2 0 0 0;10 2 0 0 0;11 2 0 0 0;	2350.79	7	51.1463	24.5574	100.525	7	0.00107	0.26794	0.93333	0.57143	0	0	0	0	0	0	-1	0	0	sp|P00724|INV2_YEAST;sp|P10596|INV4_YEASX;sp|P10594|INV1_YEASX	SUC2;SUC4;SUC1	165;165;165	3213930	26412800
Model-BuddingYeast-S-1803-3.35259.35259.3.0.dta	Model-BuddingYeast-S-1803-3.35259.35259.3.0.dta	Model-BuddingYeast-S-1803-3	35259	9610.53	3847.61	1283.21	3	1	NPVLAAJSTQFRDPK		1657.87	9 2 1 0 1	H(9)N(2)F(1)aH(1)	(N(F)(N(H(H(H(H(H))))(H(H(H(H(aH))))))))	1354	0 1 0 0 0;0 1 1 0 0;0 2 0 0 0;0 2 1 0 0;1 2 0 0 0;1 2 1 0 0;2 2 0 0 0;2 2 1 0 0;3 2 0 0 0;3 2 1 0 0;4 2 0 0 0;4 2 1 0 0;5 2 0 0 0;5 2 0 0 1;5 2 1 0 0;5 2 1 0 1;6 2 0 0 0;6 2 0 0 1;6 2 1 0 0;6 2 1 0 1;7 2 0 0 0;7 2 0 0 1;7 2 1 0 0;7 2 1 0 1;8 2 0 0 0;8 2 0 0 1;8 2 1 0 0;8 2 1 0 1;9 2 0 0 0;9 2 0 0 1;9 2 1 0 0;	2189.77	7	19.5744	15.0948	27.8936	7	-0.02379	-6.18252	0.39394	0.46429	0	0	0	0	4.84783e-140	1.16513e-142	-1	0.00143164	0.00143164	sp|P00724|INV2_YEAST;sp|P10596|INV4_YEASX;sp|P10594|INV1_YEASX	SUC2;SUC4;SUC1	165;165;165	384281	1121320
Model-BuddingYeast-S-1803-3.35342.35342.3.2.dta	Model-BuddingYeast-S-1803-3.35342.35342.3.2.dta	Model-BuddingYeast-S-1803-3	35342	9632.75	3218.31	1073.44	3	1	NDLJETELVK		1174.6	9 2 0 0 1	H(9)N(2)aH(1)	(N(N(H(H(H(H(H))))(H(H(H(aH(H))))))))	5317	0 1 0 0 0;0 2 0 0 0;1 2 0 0 0;2 2 0 0 0;3 2 0 0 0;4 2 0 0 0;4 2 0 0 1;5 2 0 0 0;5 2 0 0 1;6 2 0 0 0;6 2 0 0 1;7 2 0 0 0;7 2 0 0 1;8 2 0 0 0;8 2 0 0 1;	2043.71	4	25.727	17.2685	41.4357	6	0.00211	0.65682	0.64706	0.66667	0	0	0	0	2.91506e-215	7.71043e-218	-1	0	7.71043e-218	sp|Q02933|RNY1_YEAST	RNY1	70	1924580	9846060
Model-BuddingYeast-S-1803-3.35345.35345.3.0.dta	Model-BuddingYeast-S-1803-3.35345.35345.3.0.dta	Model-BuddingYeast-S-1803-3	35345	9633.58	3846.6	1282.87	3	1	NPVLAAJSTQFRDPK		1657.87	11 2 0 0 0	H(11)N(2)	(N(N(H(H(H(H(H(H(H))))))(H(H(H(H)))))))	4699	0 1 0 0 0;0 2 0 0 0;1 2 0 0 0;2 2 0 0 0;3 2 0 0 0;4 2 0 0 0;5 2 0 0 0;6 2 0 0 0;7 2 0 0 0;8 2 0 0 0;9 2 0 0 0;10 2 0 0 0;	2188.74	7	45.8682	19.3219	95.1686	7	-0.00103	-0.26764	0.92857	0.5	0	0	0	0	0	0	-1	0	0	sp|P00724|INV2_YEAST;sp|P10596|INV4_YEASX;sp|P10594|INV1_YEASX	SUC2;SUC4;SUC1	165;165;165	1971300	13698300
Model-BuddingYeast-S-1803-3.35412.35412.3.0.dta	Model-BuddingYeast-S-1803-3.35412.35412.3.0.dta	Model-BuddingYeast-S-1803-3	35412	9651.66	3684.55	1228.86	3	1	NPVLAAJSTQFRDPK		1657.87	10 2 0 0 0	H(10)N(2)	(N(N(H(H(H(H(H(H)))))(H(H(H(H)))))))	4977	0 1 0 0 0;0 2 0 0 0;1 2 0 0 0;2 2 0 0 0;3 2 0 0 0;4 2 0 0 0;5 2 0 0 0;6 2 0 0 0;7 2 0 0 0;8 2 0 0 0;9 2 0 0 0;	2026.69	7	29.5435	13.4408	59.4486	7	0.00054	0.14627	0.92308	0.46429	0	0	0	0	6.3235376e-316	1.59309e-318	-1	0.00207039	0.00207039	sp|P00724|INV2_YEAST;sp|P10596|INV4_YEASX;sp|P10594|INV1_YEASX	SUC2;SUC4;SUC1	165;165;165	421145	2848240
Model-BuddingYeast-S-1803-3.35421.35421.3.0.dta	Model-BuddingYeast-S-1803-3.35421.35421.3.0.dta	Model-BuddingYeast-S-1803-3	35421	9654.07	4313.57	1438.53	3	1	FKDITNJESCTCEVGDR	10,Carbamidomethyl[C];12,Carbamidomethyl[C];	2044.87	10 2 0 1 0	H(10)N(2)pH(1)	(N(N(H(H(H(H(H))))(H(pH(H(H(H(H)))))))))	5412	0 1 0 0 0;0 2 0 0 0;1 2 0 0 0;2 2 0 0 0;2 2 0 1 0;3 2 0 0 0;3 2 0 1 0;4 2 0 0 0;4 2 0 1 0;5 2 0 0 0;5 2 0 1 0;6 2 0 0 0;6 2 0 1 0;7 2 0 1 0;8 2 0 1 0;9 2 0 1 0;	2268.71	7	26.1257	15.6692	45.5447	7	-0.00158	-0.3664	0.83333	0.53125	0	0	0	0	3.75076e-238	9.55709e-241	-1	0.000732332	0.000732332	sp|P46992|YJR1_YEAST	YJL171C	51	2029710	21359400
Model-BuddingYeast-S-1803-3.35514.35514.3.0.dta	Model-BuddingYeast-S-1803-3.35514.35514.3.0.dta	Model-BuddingYeast-S-1803-3	35514	9679.16	4313.57	1438.53	3	1	FKDITNJESCTCEVGDR	10,Carbamidomethyl[C];12,Carbamidomethyl[C];	2044.87	10 2 0 1 0	H(10)N(2)pH(1)	(N(N(H(H(H(H(H))))(H(H(pH(H(H(H)))))))))	5363	0 1 0 0 0;0 2 0 0 0;1 2 0 0 0;2 2 0 0 0;3 2 0 0 0;3 2 0 1 0;4 2 0 0 0;4 2 0 1 0;5 2 0 0 0;5 2 0 1 0;6 2 0 0 0;6 2 0 1 0;7 2 0 0 0;7 2 0 1 0;8 2 0 1 0;9 2 0 1 0;	2268.71	7	38.641	33.9096	47.4279	6	-0.00155	-0.35875	0.83333	0.875	0	0	0	0	1.18253e-248	2.17895e-251	-1	0	2.17895e-251	sp|P46992|YJR1_YEAST	YJL171C	51	2029710	21359400
Model-BuddingYeast-S-1803-3.35880.35880.3.0.dta	Model-BuddingYeast-S-1803-3.35880.35880.3.0.dta	Model-BuddingYeast-S-1803-3	35880	9777.38	3606.38	1202.8	3	1	NSDVJNSIDYEGPR		1579.7	10 2 0 0 0	H(10)N(2)	(N(N(H(H(H(H(H(H)))))(H(H(H(H)))))))	4977	0 1 0 0 0;0 2 0 0 0;1 2 0 0 0;2 2 0 0 0;3 2 0 0 0;4 2 0 0 0;5 2 0 0 0;6 2 0 0 0;7 2 0 0 0;8 2 0 0 0;9 2 0 0 0;	2026.69	5	14.5743	9.74302	23.5467	6	-0.00139	-0.38656	0.69231	0.46154	0	0	0	0	4.41607e-116	1.21445e-118	-1	0.00690304	0.00690304	sp|P17967|PDI_YEAST	PDI1	117	134196	720315
Model-BuddingYeast-S-1803-3.35978.35978.3.0.dta	Model-BuddingYeast-S-1803-3.35978.35978.3.0.dta	Model-BuddingYeast-S-1803-3	35978	9803.9	3606.39	1202.8	3	1	NSDVJNSIDYEGPR		1579.7	10 2 0 0 0	H(10)N(2)	(N(N(H(H(H(H(H(H)))))(H(H(H(H)))))))	4977	0 1 0 0 0;0 2 0 0 0;1 2 0 0 0;2 2 0 0 0;3 2 0 0 0;4 2 0 0 0;5 2 0 0 0;6 2 0 0 0;7 2 0 0 0;8 2 0 0 0;9 2 0 0 0;	2026.69	5	23.7884	20.2437	30.3714	6	0.00151	0.41868	0.69231	0.76923	0	0	0	0	9.49215e-154	1.44934e-156	-1	0	1.44934e-156	sp|P17967|PDI_YEAST	PDI1	117	3341040	24058500
Model-BuddingYeast-S-1803-3.36054.36054.3.0.dta	Model-BuddingYeast-S-1803-3.36054.36054.3.0.dta	Model-BuddingYeast-S-1803-3	36054	9824.73	3461.36	1154.46	3	1	NSDVJNSIDYEGPR		1579.7	8 2 0 0 1	H(8)N(2)aH(1)	(N(N(H(H(H(H)))(H(H(H(H(aH))))))))	5817	0 1 0 0 0;0 2 0 0 0;1 2 0 0 0;2 2 0 0 0;3 2 0 0 0;4 2 0 0 0;5 2 0 0 0;5 2 0 0 1;6 2 0 0 0;6 2 0 0 1;7 2 0 0 0;7 2 0 0 1;8 2 0 0 0;	1881.66	5	28.0849	25.5378	32.8153	6	-0.00175	-0.50636	0.6	0.84615	0	0	0	0	2.62787e-167	6.4515e-170	-1	0	6.4515e-170	sp|P17967|PDI_YEAST	PDI1	117	270164	1362920
Model-BuddingYeast-S-1803-3.36063.36063.3.0.dta	Model-BuddingYeast-S-1803-3.36063.36063.3.0.dta	Model-BuddingYeast-S-1803-3	36063	9827.14	3606.39	1202.8	3	1	NSDVJNSIDYEGPR		1579.7	10 2 0 0 0	H(10)N(2)	(N(N(H(H(H(H(H(H)))))(H(H(H(H)))))))	4977	0 1 0 0 0;0 2 0 0 0;1 2 0 0 0;2 2 0 0 0;3 2 0 0 0;4 2 0 0 0;5 2 0 0 0;6 2 0 0 0;7 2 0 0 0;8 2 0 0 0;9 2 0 0 0;	2026.69	5	33.3624	29.9199	39.7557	6	0.00125	0.34548	0.84615	0.84615	0	0	0	0	6.5729e-206	2.05137e-208	-1	0	2.05137e-208	sp|P17967|PDI_YEAST	PDI1	117	3341040	24058500
Model-BuddingYeast-S-1803-3.36074.36074.3.0.dta	Model-BuddingYeast-S-1803-3.36074.36074.3.0.dta	Model-BuddingYeast-S-1803-3	36074	9830.1	3623.41	1208.48	3	1	NSDVJNSIDYEGPR		1579.7	9 2 0 0 1	H(9)N(2)aH(1)	(N(N(H(H(H(H(H))))(H(H(H(H(aH))))))))	5299	0 1 0 0 0;0 2 0 0 0;1 2 0 0 0;2 2 0 0 0;3 2 0 0 0;4 2 0 0 0;5 2 0 0 0;5 2 0 0 1;6 2 0 0 0;6 2 0 0 1;7 2 0 0 0;7 2 0 0 1;8 2 0 0 0;8 2 0 0 1;9 2 0 0 0;	2043.71	5	59.3211	50.1111	76.4255	7	-5e-05	-0.01494	0.70588	1	0	0	0	0	0	0	-1	0	0	sp|P17967|PDI_YEAST	PDI1	117	4778750	26339600
Model-BuddingYeast-S-1803-3.36130.36130.3.0.dta	Model-BuddingYeast-S-1803-3.36130.36130.3.0.dta	Model-BuddingYeast-S-1803-3	36130	9845.16	3461.36	1154.46	3	1	NSDVJNSIDYEGPR		1579.7	8 2 0 0 1	H(8)N(2)aH(1)	(N(N(H(H(H(H)))(H(H(H(H(aH))))))))	5817	0 1 0 0 0;0 2 0 0 0;1 2 0 0 0;2 2 0 0 0;3 2 0 0 0;4 2 0 0 0;5 2 0 0 0;5 2 0 0 1;6 2 0 0 0;6 2 0 0 1;7 2 0 0 0;7 2 0 0 1;8 2 0 0 0;	1881.66	5	54.5787	49.1157	64.7242	7	0.00027	0.0778	0.73333	0.96154	0	0	0	0	0	0	-1	0	0	sp|P17967|PDI_YEAST	PDI1	117	611707	3109440
Model-BuddingYeast-S-1803-3.36131.36131.3.0.dta	Model-BuddingYeast-S-1803-3.36131.36131.3.0.dta	Model-BuddingYeast-S-1803-3	36131	9845.44	3444.33	1148.78	3	1	NSDVJNSIDYEGPR		1579.7	9 2 0 0 0	H(9)N(2)	(N(N(H(H(H(H(H(H)))))(H(H(H))))))	4992	0 1 0 0 0;0 2 0 0 0;1 2 0 0 0;2 2 0 0 0;3 2 0 0 0;4 2 0 0 0;5 2 0 0 0;6 2 0 0 0;7 2 0 0 0;8 2 0 0 0;	1864.63	5	33.5965	32.4427	35.7393	6	0.00131	0.38073	0.75	0.88462	0	0	0	0	1.46999e-183	3.66482e-186	-1	0	3.66482e-186	sp|P17967|PDI_YEAST	PDI1	117	285311	2416820
Model-BuddingYeast-S-1803-3.36140.36140.3.0.dta	Model-BuddingYeast-S-1803-3.36140.36140.3.0.dta	Model-BuddingYeast-S-1803-3	36140	9848.01	3606.39	1202.8	3	1	NSDVJNSIDYEGPR		1579.7	10 2 0 0 0	H(10)N(2)	(N(N(H(H(H(H(H(H)))))(H(H(H(H)))))))	4977	0 1 0 0 0;0 2 0 0 0;1 2 0 0 0;2 2 0 0 0;3 2 0 0 0;4 2 0 0 0;5 2 0 0 0;6 2 0 0 0;7 2 0 0 0;8 2 0 0 0;9 2 0 0 0;	2026.69	5	36.51	33.5247	42.054	6	0.00129	0.35713	0.76923	0.88462	0	0	0	0	1.05206e-218	2.28784e-221	-1	0	2.28784e-221	sp|P17967|PDI_YEAST	PDI1	117	3341040	24058500
Model-BuddingYeast-S-1803-3.36149.36149.3.0.dta	Model-BuddingYeast-S-1803-3.36149.36149.3.0.dta	Model-BuddingYeast-S-1803-3	36149	9850.41	3623.41	1208.48	3	1	NSDVJNSIDYEGPR		1579.7	9 2 0 0 1	H(9)N(2)aH(1)	(N(N(H(H(H(H(H))))(H(H(H(aH(H))))))))	5317	0 1 0 0 0;0 2 0 0 0;1 2 0 0 0;2 2 0 0 0;3 2 0 0 0;4 2 0 0 0;4 2 0 0 1;5 2 0 0 0;5 2 0 0 1;6 2 0 0 0;6 2 0 0 1;7 2 0 0 0;7 2 0 0 1;8 2 0 0 0;8 2 0 0 1;	2043.71	5	59.0551	52.6393	70.9701	7	0.00033	0.09186	0.70588	1	0	0	0	0	0	0	-1	0	0	sp|P17967|PDI_YEAST	PDI1	117	4778750	26339600
Model-BuddingYeast-S-1803-3.36175.36175.3.0.dta	Model-BuddingYeast-S-1803-3.36175.36175.3.0.dta	Model-BuddingYeast-S-1803-3	36175	9857.43	4670.73	1557.58	3	1	LAJYSTPDYGHPTR		1591.75	15 2 0 1 0	H(15)N(2)pH(1)	(N(N(H(H(H(H(H(H(H(H)))))))(H(pH(H(H(H(H(H(H)))))))))))	4364	0 1 0 0 0;0 2 0 0 0;1 2 0 0 0;2 2 0 0 0;2 2 0 1 0;3 2 0 0 0;3 2 0 1 0;4 2 0 0 0;4 2 0 1 0;5 2 0 0 0;5 2 0 1 0;6 2 0 0 0;6 2 0 1 0;7 2 0 0 0;7 2 0 1 0;8 2 0 0 0;8 2 0 1 0;9 2 0 0 0;9 2 0 1 0;10 2 0 1 0;11 2 0 1 0;12 2 0 1 0;13 2 0 1 0;14 2 0 1 0;	3078.97	3	28.3086	21.4924	40.9672	7	0.00555	1.18747	0.61538	0.73077	0	0	0	0	1.18322e-212	2.27225e-215	-1	0	2.27225e-215	sp|P37302|APE3_YEAST	APE3	96	5079990	55299800
Model-BuddingYeast-S-1803-3.36213.36213.3.0.dta	Model-BuddingYeast-S-1803-3.36213.36213.3.0.dta	Model-BuddingYeast-S-1803-3	36213	9867.53	3461.36	1154.46	3	1	NSDVJNSIDYEGPR		1579.7	8 2 0 0 1	H(8)N(2)aH(1)	(N(N(H(H(H(H)))(H(H(H(H(aH))))))))	5817	0 1 0 0 0;0 2 0 0 0;1 2 0 0 0;2 2 0 0 0;3 2 0 0 0;4 2 0 0 0;5 2 0 0 0;5 2 0 0 1;6 2 0 0 0;6 2 0 0 1;7 2 0 0 0;7 2 0 0 1;8 2 0 0 0;	1881.66	5	81.7233	81.4231	82.281	7	0.00079	0.22948	0.8	1.19231	0	0	0	0	0	0	-1	0	0	sp|P17967|PDI_YEAST	PDI1	117	57341600	332695000
Model-BuddingYeast-S-1803-3.36216.36216.3.0.dta	Model-BuddingYeast-S-1803-3.36216.36216.3.0.dta	Model-BuddingYeast-S-1803-3	36216	9868.39	3623.41	1208.48	3	1	NSDVJNSIDYEGPR		1579.7	9 2 0 0 1	H(9)N(2)aH(1)	(N(N(H(H(H(H(H))))(H(H(H(aH(H))))))))	5317	0 1 0 0 0;0 2 0 0 0;1 2 0 0 0;2 2 0 0 0;3 2 0 0 0;4 2 0 0 0;4 2 0 0 1;5 2 0 0 0;5 2 0 0 1;6 2 0 0 0;6 2 0 0 1;7 2 0 0 0;7 2 0 0 1;8 2 0 0 0;8 2 0 0 1;	2043.71	5	62.1103	56.6304	72.2871	7	0.00033	0.09021	0.70588	1.07692	0	0	0	0	0	0	-1	0	0	sp|P17967|PDI_YEAST	PDI1	117	4778750	26339600
Model-BuddingYeast-S-1803-3.36226.36226.3.1.dta	Model-BuddingYeast-S-1803-3.36226.36226.3.1.dta	Model-BuddingYeast-S-1803-3	36226	9871.05	3444.33	1148.78	3	1	NSDVJNSIDYEGPR		1579.7	9 2 0 0 0	H(9)N(2)	(N(N(H(H(H(H(H(H)))))(H(H(H))))))	4992	0 1 0 0 0;0 2 0 0 0;1 2 0 0 0;2 2 0 0 0;3 2 0 0 0;4 2 0 0 0;5 2 0 0 0;6 2 0 0 0;7 2 0 0 0;8 2 0 0 0;	1864.63	5	79.3346	80.059	77.9893	7	0.00092	0.26837	0.83333	1.26923	0	0	0	0	0	0	-1	0	0	sp|P17967|PDI_YEAST	PDI1	117	58247600	338342000
Model-BuddingYeast-S-1803-3.36238.36238.3.0.dta	Model-BuddingYeast-S-1803-3.36238.36238.3.0.dta	Model-BuddingYeast-S-1803-3	36238	9874.28	4508.67	1503.56	3	1	LAJYSTPDYGHPTR		1591.75	14 2 0 1 0	H(14)N(2)pH(1)	(N(N(H(H(H(H(H(H(H(H)))))))(H(pH(H(H(H(H(H))))))))))	4371	0 1 0 0 0;0 2 0 0 0;1 2 0 0 0;2 2 0 0 0;2 2 0 1 0;3 2 0 0 0;3 2 0 1 0;4 2 0 0 0;4 2 0 1 0;5 2 0 0 0;5 2 0 1 0;6 2 0 0 0;6 2 0 1 0;7 2 0 0 0;7 2 0 1 0;8 2 0 0 0;8 2 0 1 0;9 2 0 0 0;9 2 0 1 0;10 2 0 1 0;11 2 0 1 0;12 2 0 1 0;13 2 0 1 0;	2916.92	3	66.2975	36.7329	121.203	8	-0.0021	-0.46538	0.88	0.80769	0	0	0	0	0	0	-1	0	0	sp|P37302|APE3_YEAST	APE3	96	53508000	519224000
Model-BuddingYeast-S-1803-3.36280.36280.3.0.dta	Model-BuddingYeast-S-1803-3.36280.36280.3.0.dta	Model-BuddingYeast-S-1803-3	36280	9885.55	4670.72	1557.58	3	1	LAJYSTPDYGHPTR		1591.75	15 2 0 1 0	H(15)N(2)pH(1)	(N(N(H(H(H(H(H(H(H(H)))))))(H(pH(H(H(H(H(H(H)))))))))))	4364	0 1 0 0 0;0 2 0 0 0;1 2 0 0 0;2 2 0 0 0;2 2 0 1 0;3 2 0 0 0;3 2 0 1 0;4 2 0 0 0;4 2 0 1 0;5 2 0 0 0;5 2 0 1 0;6 2 0 0 0;6 2 0 1 0;7 2 0 0 0;7 2 0 1 0;8 2 0 0 0;8 2 0 1 0;9 2 0 0 0;9 2 0 1 0;10 2 0 1 0;11 2 0 1 0;12 2 0 1 0;13 2 0 1 0;14 2 0 1 0;	3078.97	3	54.1508	27.8426	103.009	8	0.00219	0.4681	0.88462	0.69231	0	0	0	0	0	0	-1	0	0	sp|P37302|APE3_YEAST	APE3	96	5079990	55299800
Model-BuddingYeast-S-1803-3.36283.36283.3.0.dta	Model-BuddingYeast-S-1803-3.36283.36283.3.0.dta	Model-BuddingYeast-S-1803-3	36283	9886.42	3606.39	1202.8	3	1	NSDVJNSIDYEGPR		1579.7	10 2 0 0 0	H(10)N(2)	(N(N(H(H(H(H(H(H)))))(H(H(H(H)))))))	4977	0 1 0 0 0;0 2 0 0 0;1 2 0 0 0;2 2 0 0 0;3 2 0 0 0;4 2 0 0 0;5 2 0 0 0;6 2 0 0 0;7 2 0 0 0;8 2 0 0 0;9 2 0 0 0;	2026.69	5	21.7922	16.6433	31.3545	6	0.00121	0.33633	0.69231	0.61538	0	0	0	0	3.36873e-159	9.38519e-162	-1	0	9.38519e-162	sp|P17967|PDI_YEAST	PDI1	117	3341040	24058500
Model-BuddingYeast-S-1803-3.36287.36287.3.0.dta	Model-BuddingYeast-S-1803-3.36287.36287.3.0.dta	Model-BuddingYeast-S-1803-3	36287	9887.53	3282.28	1094.77	3	1	NSDVJNSIDYEGPR		1579.7	8 2 0 0 0	H(8)N(2)	(N(N(H(H(H(H(H(H)))))(H(H)))))	5011	0 1 0 0 0;0 2 0 0 0;1 2 0 0 0;2 2 0 0 0;3 2 0 0 0;4 2 0 0 0;5 2 0 0 0;6 2 0 0 0;7 2 0 0 0;	1702.58	5	19.1094	16.7431	23.5042	6	0.00095	0.28876	0.72727	0.61538	0	0	0	0	7.57337e-116	2.68757e-118	-1	0	2.68757e-118	sp|P17967|PDI_YEAST	PDI1	117	301214	1322030
Model-BuddingYeast-S-1803-3.36299.36299.3.0.dta	Model-BuddingYeast-S-1803-3.36299.36299.3.0.dta	Model-BuddingYeast-S-1803-3	36299	9890.76	4346.61	1449.54	3	1	LAJYSTPDYGHPTR		1591.75	13 2 0 1 0	H(13)N(2)pH(1)	(N(N(H(H(H(H(H(H(H))))))(H(pH(H(H(H(H(H))))))))))	4743	0 1 0 0 0;0 2 0 0 0;1 2 0 0 0;2 2 0 0 0;2 2 0 1 0;3 2 0 0 0;3 2 0 1 0;4 2 0 0 0;4 2 0 1 0;5 2 0 0 0;5 2 0 1 0;6 2 0 0 0;6 2 0 1 0;7 2 0 0 0;7 2 0 1 0;8 2 0 0 0;8 2 0 1 0;9 2 0 1 0;10 2 0 1 0;11 2 0 1 0;12 2 0 1 0;	2754.86	3	33.7503	14.7875	68.967	8	-0.00242	-0.55602	0.73913	0.53846	0	0	0	0	0	0	-1	0.00143164	0.00143164	sp|P37302|APE3_YEAST	APE3	96	287340	1739190
Model-BuddingYeast-S-1803-3.36303.36303.3.0.dta	Model-BuddingYeast-S-1803-3.36303.36303.3.0.dta	Model-BuddingYeast-S-1803-3	36303	9891.76	3444.33	1148.78	3	1	NSDVJNSIDYEGPR		1579.7	9 2 0 0 0	H(9)N(2)	(N(N(H(H(H(H(H(H)))))(H(H(H))))))	4992	0 1 0 0 0;0 2 0 0 0;1 2 0 0 0;2 2 0 0 0;3 2 0 0 0;4 2 0 0 0;5 2 0 0 0;6 2 0 0 0;7 2 0 0 0;8 2 0 0 0;	1864.63	5	88.3929	84.801	95.0636	7	0.00097	0.28231	1	1.23077	0	0	0	0	0	0	-1	0	0	sp|P17967|PDI_YEAST	PDI1	117	58247600	338342000
Model-BuddingYeast-S-1803-3.36304.36304.3.0.dta	Model-BuddingYeast-S-1803-3.36304.36304.3.0.dta	Model-BuddingYeast-S-1803-3	36304	9892.04	3461.36	1154.46	3	1	NSDVJNSIDYEGPR		1579.7	8 2 0 0 1	H(8)N(2)aH(1)	(N(N(H(H(H(H)))(H(H(H(H(aH))))))))	5817	0 1 0 0 0;0 2 0 0 0;1 2 0 0 0;2 2 0 0 0;3 2 0 0 0;4 2 0 0 0;5 2 0 0 0;5 2 0 0 1;6 2 0 0 0;6 2 0 0 1;7 2 0 0 0;7 2 0 0 1;8 2 0 0 0;	1881.66	5	95.7615	101.778	84.5885	7	0.001	0.28928	0.73333	1.23077	0	0	0	0	0	0	-1	0	0	sp|P17967|PDI_YEAST	PDI1	117	57341600	332695000
Model-BuddingYeast-S-1803-3.36305.36305.3.0.dta	Model-BuddingYeast-S-1803-3.36305.36305.3.0.dta	Model-BuddingYeast-S-1803-3	36305	9892.32	3623.41	1208.48	3	1	NSDVJNSIDYEGPR		1579.7	9 2 0 0 1	H(9)N(2)aH(1)	(N(N(H(H(H(H(H))))(H(H(H(H(aH))))))))	5299	0 1 0 0 0;0 2 0 0 0;1 2 0 0 0;2 2 0 0 0;3 2 0 0 0;4 2 0 0 0;5 2 0 0 0;5 2 0 0 1;6 2 0 0 0;6 2 0 0 1;7 2 0 0 0;7 2 0 0 1;8 2 0 0 0;8 2 0 0 1;9 2 0 0 0;	2043.71	5	51.6646	44.0328	65.8379	7	0.00115	0.31872	0.70588	0.96154	0	0	0	0	0	0	-1	0	0	sp|P17967|PDI_YEAST	PDI1	117	4557830	25330800
Model-BuddingYeast-S-1803-3.36308.36308.3.0.dta	Model-BuddingYeast-S-1803-3.36308.36308.3.0.dta	Model-BuddingYeast-S-1803-3	36308	9893.15	3461.36	1154.46	3	1	NSDVJNSIDYEGPR		1579.7	8 2 0 0 1	H(8)N(2)aH(1)	(N(N(H(H(H(H)))(H(H(aH(H(H))))))))	5825	0 1 0 0 0;0 2 0 0 0;1 2 0 0 0;2 2 0 0 0;3 2 0 0 0;3 2 0 0 1;4 2 0 0 0;4 2 0 0 1;5 2 0 0 0;5 2 0 0 1;6 2 0 0 0;6 2 0 0 1;7 2 0 0 1;	1881.66	5	68.5295	77.368	52.1149	7	0.00136	0.39242	0.66667	1.15385	0	0	0	0	7.80969e-275	1.7992e-277	-1	0	1.7992e-277	sp|P17967|PDI_YEAST	PDI1	117	57341600	332695000
Model-BuddingYeast-S-1803-3.36314.36314.4.2.dta	Model-BuddingYeast-S-1803-3.36314.36314.4.2.dta	Model-BuddingYeast-S-1803-3	36314	9894.7	4508.67	1127.92	4	1	LAJYSTPDYGHPTR		1591.75	14 2 0 1 0	H(14)N(2)pH(1)	(N(N(H(H(H(H(H(H(H(H)))))))(H(pH(H(H(H(H(H))))))))))	4371	0 1 0 0 0;0 2 0 0 0;1 2 0 0 0;2 2 0 0 0;2 2 0 1 0;3 2 0 0 0;3 2 0 1 0;4 2 0 0 0;4 2 0 1 0;5 2 0 0 0;5 2 0 1 0;6 2 0 0 0;6 2 0 1 0;7 2 0 0 0;7 2 0 1 0;8 2 0 0 0;8 2 0 1 0;9 2 0 0 0;9 2 0 1 0;10 2 0 1 0;11 2 0 1 0;12 2 0 1 0;13 2 0 1 0;	2916.92	3	26.4059	14.1057	49.2492	7	-0.00218	-0.4829	0.6	0.5	0	0	0	0	8.07938e-259	1.66501e-261	-1	0.00174886	0.00174886	sp|P37302|APE3_YEAST	APE3	96	5291510	54939400
Model-BuddingYeast-S-1803-3.36319.36319.3.0.dta	Model-BuddingYeast-S-1803-3.36319.36319.3.0.dta	Model-BuddingYeast-S-1803-3	36319	9896.09	3299.31	1100.44	3	1	NSDVJNSIDYEGPR		1579.7	7 2 0 0 1	H(7)N(2)aH(1)	(N(N(H(H(H))(H(H(H(H(aH))))))))	6233	0 1 0 0 0;0 2 0 0 0;1 2 0 0 0;2 2 0 0 0;3 2 0 0 0;4 2 0 0 0;5 2 0 0 0;5 2 0 0 1;6 2 0 0 0;6 2 0 0 1;7 2 0 0 0;	1719.61	5	43.15	35.1687	57.9724	7	0.00161	0.48699	0.76923	0.84615	0	0	0	0	1.20961e-307	3.8056262899039e-310	-1	0	3.8056262899039e-310	sp|P17967|PDI_YEAST	PDI1	117	458541	2420970
Model-BuddingYeast-S-1803-3.36345.36345.2.0.dta	Model-BuddingYeast-S-1803-3.36345.36345.2.0.dta	Model-BuddingYeast-S-1803-3	36345	9902.96	3444.33	1722.67	2	1	NSDVJNSIDYEGPR		1579.7	9 2 0 0 0	H(9)N(2)	(N(N(H(H(H(H(H(H)))))(H(H(H))))))	4992	0 1 0 0 0;0 2 0 0 0;1 2 0 0 0;2 2 0 0 0;3 2 0 0 0;4 2 0 0 0;5 2 0 0 0;6 2 0 0 0;7 2 0 0 0;8 2 0 0 0;	1864.63	5	35.5731	33.8834	38.7111	6	0.0008	0.23295	0.91667	0.88462	0	0	0	0	4.28553e-200	9.99124e-203	-1	0	9.99124e-203	sp|P17967|PDI_YEAST	PDI1	117	4799170	26742900
Model-BuddingYeast-S-1803-3.36378.36378.3.0.dta	Model-BuddingYeast-S-1803-3.36378.36378.3.0.dta	Model-BuddingYeast-S-1803-3	36378	9911.78	3461.36	1154.46	3	1	NSDVJNSIDYEGPR		1579.7	8 2 0 0 1	H(8)N(2)aH(1)	(N(N(H(H(H(H)))(H(H(H(H(aH))))))))	5817	0 1 0 0 0;0 2 0 0 0;1 2 0 0 0;2 2 0 0 0;3 2 0 0 0;4 2 0 0 0;5 2 0 0 0;5 2 0 0 1;6 2 0 0 0;6 2 0 0 1;7 2 0 0 0;7 2 0 0 1;8 2 0 0 0;	1881.66	5	102.438	107.199	93.5973	7	0.00097	0.28148	0.8	1.23077	0	0	0	0	0	0	-1	0	0	sp|P17967|PDI_YEAST	PDI1	117	57341600	332695000
Model-BuddingYeast-S-1803-3.36379.36379.3.0.dta	Model-BuddingYeast-S-1803-3.36379.36379.3.0.dta	Model-BuddingYeast-S-1803-3	36379	9912.06	3444.33	1148.78	3	1	NSDVJNSIDYEGPR		1579.7	9 2 0 0 0	H(9)N(2)	(N(N(H(H(H(H(H(H)))))(H(H(H))))))	4992	0 1 0 0 0;0 2 0 0 0;1 2 0 0 0;2 2 0 0 0;3 2 0 0 0;4 2 0 0 0;5 2 0 0 0;6 2 0 0 0;7 2 0 0 0;8 2 0 0 0;	1864.63	5	88.1066	84.412	94.968	7	0.00064	0.18563	0.91667	1.15385	0	0	0	0	0	0	-1	0	0	sp|P17967|PDI_YEAST	PDI1	117	58247600	338342000
Model-BuddingYeast-S-1803-3.36390.36390.3.0.dta	Model-BuddingYeast-S-1803-3.36390.36390.3.0.dta	Model-BuddingYeast-S-1803-3	36390	9915	3282.28	1094.76	3	1	NSDVJNSIDYEGPR		1579.7	8 2 0 0 0	H(8)N(2)	(N(N(H(H(H(H(H(H)))))(H(H)))))	5011	0 1 0 0 0;0 2 0 0 0;1 2 0 0 0;2 2 0 0 0;3 2 0 0 0;4 2 0 0 0;5 2 0 0 0;6 2 0 0 0;7 2 0 0 0;	1702.58	5	54.1375	51.648	58.761	7	-0.00037	-0.11157	0.90909	0.96154	0	0	0	0	4.562063069713e-312	7.0800623e-315	-1	0	7.0800623e-315	sp|P17967|PDI_YEAST	PDI1	117	36716800	201165000
Model-BuddingYeast-S-1803-3.36412.36412.3.0.dta	Model-BuddingYeast-S-1803-3.36412.36412.3.0.dta	Model-BuddingYeast-S-1803-3	36412	9920.87	4346.61	1449.54	3	1	LAJYSTPDYGHPTR		1591.75	13 2 0 1 0	H(13)N(2)pH(1)	(N(N(H(H(H(H(H(H(H))))))(H(pH(H(H(H(H(H))))))))))	4743	0 1 0 0 0;0 2 0 0 0;1 2 0 0 0;2 2 0 0 0;2 2 0 1 0;3 2 0 0 0;3 2 0 1 0;4 2 0 0 0;4 2 0 1 0;5 2 0 0 0;5 2 0 1 0;6 2 0 0 0;6 2 0 1 0;7 2 0 0 0;7 2 0 1 0;8 2 0 0 0;8 2 0 1 0;9 2 0 1 0;10 2 0 1 0;11 2 0 1 0;12 2 0 1 0;	2754.86	3	79.5166	45.7103	142.3	8	-0.00104	-0.23991	1	0.88462	0	0	0	0	0	0	-1	0	0	sp|P37302|APE3_YEAST	APE3	96	1495390	13179700
Model-BuddingYeast-S-1803-3.36413.36413.3.0.dta	Model-BuddingYeast-S-1803-3.36413.36413.3.0.dta	Model-BuddingYeast-S-1803-3	36413	9921.18	3299.31	1100.44	3	1	NSDVJNSIDYEGPR		1579.7	7 2 0 0 1	H(7)N(2)aH(1)	(N(N(H(H(H))(H(H(H(H(aH))))))))	6233	0 1 0 0 0;0 2 0 0 0;1 2 0 0 0;2 2 0 0 0;3 2 0 0 0;4 2 0 0 0;5 2 0 0 0;5 2 0 0 1;6 2 0 0 0;6 2 0 0 1;7 2 0 0 0;	1719.61	5	78.4414	76.7529	81.5772	7	0.00144	0.43789	0.84615	1.11538	0	0	0	0	0	0	-1	0	0	sp|P17967|PDI_YEAST	PDI1	117	40427000	215138000
Model-BuddingYeast-S-1803-3.36414.36414.2.0.dta	Model-BuddingYeast-S-1803-3.36414.36414.2.0.dta	Model-BuddingYeast-S-1803-3	36414	9921.46	3444.33	1722.67	2	1	NSDVJNSIDYEGPR		1579.7	9 2 0 0 0	H(9)N(2)	(N(N(H(H(H(H(H(H)))))(H(H(H))))))	4992	0 1 0 0 0;0 2 0 0 0;1 2 0 0 0;2 2 0 0 0;3 2 0 0 0;4 2 0 0 0;5 2 0 0 0;6 2 0 0 0;7 2 0 0 0;8 2 0 0 0;	1864.63	5	30.1541	32.2079	26.3399	5	0.00056	0.16385	0.83333	0.88462	0	0	0	0	1.82142e-131	2.90496e-134	-1	0	2.90496e-134	sp|P17967|PDI_YEAST	PDI1	117	4799170	26742900
Model-BuddingYeast-S-1803-3.36418.36418.4.0.dta	Model-BuddingYeast-S-1803-3.36418.36418.4.0.dta	Model-BuddingYeast-S-1803-3	36418	9922.57	4687.75	1172.69	4	1	LAJYSTPDYGHPTR		1591.75	14 2 0 1 1	H(14)N(2)pH(1)aH(1)	(N(N(H(H(H(H(H(aH(H(H)))))))(H(pH(H(H(H(H(H(H)))))))))))	5117	0 1 0 0 0;0 2 0 0 0;1 2 0 0 0;2 2 0 0 0;2 2 0 1 0;3 2 0 0 0;3 2 0 1 0;4 2 0 0 0;4 2 0 1 0;5 2 0 0 0;5 2 0 0 1;5 2 0 1 0;6 2 0 0 0;6 2 0 0 1;6 2 0 1 0;6 2 0 1 1;7 2 0 0 1;7 2 0 1 0;7 2 0 1 1;8 2 0 0 1;8 2 0 1 0;8 2 0 1 1;9 2 0 1 0;9 2 0 1 1;10 2 0 1 0;10 2 0 1 1;11 2 0 1 0;11 2 0 1 1;12 2 0 1 0;12 2 0 1 1;13 2 0 1 1;	3096	3	23.4161	12.7475	43.229	7	-0.00022	-0.04623	0.48485	0.61538	0	0	0	0	3.00268e-225	6.59109e-228	-1	0.00298706	0.00298706	sp|P37302|APE3_YEAST	APE3	96	40289.3	1300460
Model-BuddingYeast-S-1803-3.36444.36444.3.0.dta	Model-BuddingYeast-S-1803-3.36444.36444.3.0.dta	Model-BuddingYeast-S-1803-3	36444	9929.43	3444.33	1148.78	3	1	NSDVJNSIDYEGPR		1579.7	9 2 0 0 0	H(9)N(2)	(N(N(H(H(H(H(H(H)))))(H(H(H))))))	4992	0 1 0 0 0;0 2 0 0 0;1 2 0 0 0;2 2 0 0 0;3 2 0 0 0;4 2 0 0 0;5 2 0 0 0;6 2 0 0 0;7 2 0 0 0;8 2 0 0 0;	1864.63	5	94.861	97.4034	90.1394	7	0.00058	0.16821	0.91667	1.26923	0	0	0	0	0	0	-1	0	0	sp|P17967|PDI_YEAST	PDI1	117	58247600	338342000
Model-BuddingYeast-S-1803-3.36445.36445.3.0.dta	Model-BuddingYeast-S-1803-3.36445.36445.3.0.dta	Model-BuddingYeast-S-1803-3	36445	9929.71	3461.36	1154.46	3	1	NSDVJNSIDYEGPR		1579.7	8 2 0 0 1	H(8)N(2)aH(1)	(N(N(H(H(H(H)))(H(H(H(H(aH))))))))	5817	0 1 0 0 0;0 2 0 0 0;1 2 0 0 0;2 2 0 0 0;3 2 0 0 0;4 2 0 0 0;5 2 0 0 0;5 2 0 0 1;6 2 0 0 0;6 2 0 0 1;7 2 0 0 0;7 2 0 0 1;8 2 0 0 0;	1881.66	5	100.959	104.81	93.8083	7	0.00097	0.27888	0.8	1.23077	0	0	0	0	0	0	-1	0	0	sp|P17967|PDI_YEAST	PDI1	117	57341600	332695000
Model-BuddingYeast-S-1803-3.36457.36457.4.1.dta	Model-BuddingYeast-S-1803-3.36457.36457.4.1.dta	Model-BuddingYeast-S-1803-3	36457	9932.98	4508.67	1127.92	4	1	LAJYSTPDYGHPTR		1591.75	14 2 0 1 0	H(14)N(2)pH(1)	(N(N(H(H(H(H(H(H(H(H)))))))(H(pH(H(H(H(H(H))))))))))	4371	0 1 0 0 0;0 2 0 0 0;1 2 0 0 0;2 2 0 0 0;2 2 0 1 0;3 2 0 0 0;3 2 0 1 0;4 2 0 0 0;4 2 0 1 0;5 2 0 0 0;5 2 0 1 0;6 2 0 0 0;6 2 0 1 0;7 2 0 0 0;7 2 0 1 0;8 2 0 0 0;8 2 0 1 0;9 2 0 0 0;9 2 0 1 0;10 2 0 1 0;11 2 0 1 0;12 2 0 1 0;13 2 0 1 0;	2916.92	3	51.4778	31.1259	89.2743	7	-0.00044	-0.09697	0.76	0.76923	0	0	0	0	0	0	-1	0	0	sp|P37302|APE3_YEAST	APE3	96	5291510	54939400
Model-BuddingYeast-S-1803-3.36466.36466.3.0.dta	Model-BuddingYeast-S-1803-3.36466.36466.3.0.dta	Model-BuddingYeast-S-1803-3	36466	9935.36	3282.28	1094.76	3	1	NSDVJNSIDYEGPR		1579.7	8 2 0 0 0	H(8)N(2)	(N(N(H(H(H(H(H(H)))))(H(H)))))	5011	0 1 0 0 0;0 2 0 0 0;1 2 0 0 0;2 2 0 0 0;3 2 0 0 0;4 2 0 0 0;5 2 0 0 0;6 2 0 0 0;7 2 0 0 0;	1702.58	5	74.5503	73.1633	77.1262	7	0.00019	0.05843	0.90909	1.15385	0	0	0	0	0	0	-1	0	0	sp|P17967|PDI_YEAST	PDI1	117	36716800	201165000
Model-BuddingYeast-S-1803-3.36478.36478.3.0.dta	Model-BuddingYeast-S-1803-3.36478.36478.3.0.dta	Model-BuddingYeast-S-1803-3	36478	9938.6	3299.31	1100.44	3	1	NSDVJNSIDYEGPR		1579.7	7 2 0 0 1	H(7)N(2)aH(1)	(N(N(H(H(H))(H(H(H(H(aH))))))))	6233	0 1 0 0 0;0 2 0 0 0;1 2 0 0 0;2 2 0 0 0;3 2 0 0 0;4 2 0 0 0;5 2 0 0 0;5 2 0 0 1;6 2 0 0 0;6 2 0 0 1;7 2 0 0 0;	1719.61	5	82.9314	81.3156	85.9322	7	0.00125	0.37969	0.84615	1.11538	0	0	0	0	0	0	-1	0	0	sp|P17967|PDI_YEAST	PDI1	117	40427000	215138000
Model-BuddingYeast-S-1803-3.36481.36481.3.1.dta	Model-BuddingYeast-S-1803-3.36481.36481.3.1.dta	Model-BuddingYeast-S-1803-3	36481	9939.46	4184.56	1395.52	3	1	LAJYSTPDYGHPTR		1591.75	12 2 0 1 0	H(12)N(2)pH(1)	(N(N(H(H(pH(H(H(H)))))(H(H(H(H(H(H(H))))))))))	6661	0 1 0 0 0;0 2 0 0 0;1 2 0 0 0;2 2 0 0 0;2 2 0 1 0;3 2 0 0 0;3 2 0 1 0;4 2 0 0 0;4 2 0 1 0;5 2 0 0 0;5 2 0 1 0;6 2 0 0 0;6 2 0 1 0;7 2 0 0 0;7 2 0 1 0;8 2 0 0 0;8 2 0 1 0;9 2 0 0 0;9 2 0 1 0;10 2 0 1 0;11 2 0 1 0;	2592.81	3	76.3482	52.5543	120.537	8	-0.00169	-0.40276	0.95652	0.92308	0	0	0	0	0	0	-1	0	0	sp|P37302|APE3_YEAST	APE3	96	786712	5384760
Model-BuddingYeast-S-1803-3.36492.36492.3.0.dta	Model-BuddingYeast-S-1803-3.36492.36492.3.0.dta	Model-BuddingYeast-S-1803-3	36492	9942.43	4670.72	1557.58	3	1	LAJYSTPDYGHPTR		1591.75	15 2 0 1 0	H(15)N(2)pH(1)	(N(N(H(H(H(H(H(H(H(H)))))))(H(H(H(pH(H(H(H(H)))))))))))	4172	0 1 0 0 0;0 2 0 0 0;1 2 0 0 0;2 2 0 0 0;3 2 0 0 0;4 2 0 0 0;4 2 0 1 0;5 2 0 0 0;5 2 0 1 0;6 2 0 0 0;6 2 0 1 0;7 2 0 0 0;7 2 0 1 0;8 2 0 0 0;8 2 0 1 0;9 2 0 0 0;9 2 0 1 0;10 2 0 0 0;10 2 0 1 0;11 2 0 0 0;11 2 0 1 0;12 2 0 1 0;13 2 0 1 0;14 2 0 1 0;	3078.97	3	41.9024	23.7625	75.5908	7	-0.00037	-0.0785	0.80769	0.65385	0	0	0	0	0	0	-1	0	0	sp|P37302|APE3_YEAST	APE3	96	5022080	54347900
Model-BuddingYeast-S-1803-3.36500.36500.2.0.dta	Model-BuddingYeast-S-1803-3.36500.36500.2.0.dta	Model-BuddingYeast-S-1803-3	36500	9944.52	3282.28	1641.64	2	1	NSDVJNSIDYEGPR		1579.7	8 2 0 0 0	H(8)N(2)	(N(N(H(H(H(H(H(H)))))(H(H)))))	5011	0 1 0 0 0;0 2 0 0 0;1 2 0 0 0;2 2 0 0 0;3 2 0 0 0;4 2 0 0 0;5 2 0 0 0;6 2 0 0 0;7 2 0 0 0;	1702.58	5	35.757	35.8411	35.6008	6	0.00105	0.31984	0.90909	0.84615	0	0	0	0	8.66333e-183	2.00985e-185	-1	0	2.00985e-185	sp|P17967|PDI_YEAST	PDI1	117	5457180	26566100
Model-BuddingYeast-S-1803-3.36502.36502.2.0.dta	Model-BuddingYeast-S-1803-3.36502.36502.2.0.dta	Model-BuddingYeast-S-1803-3	36502	9945.11	3444.33	1722.67	2	1	NSDVJNSIDYEGPR		1579.7	9 2 0 0 0	H(9)N(2)	(N(N(H(H(H(H(H(H)))))(H(H(H))))))	4992	0 1 0 0 0;0 2 0 0 0;1 2 0 0 0;2 2 0 0 0;3 2 0 0 0;4 2 0 0 0;5 2 0 0 0;6 2 0 0 0;7 2 0 0 0;8 2 0 0 0;	1864.63	5	31.2142	35.6366	23.001	5	0.00027	0.07733	0.75	0.84615	0	0	0	0	4.44168e-113	1.02345e-115	-1	0	1.02345e-115	sp|P17967|PDI_YEAST	PDI1	117	4799170	26742900
Model-BuddingYeast-S-1803-3.36505.36505.4.2.dta	Model-BuddingYeast-S-1803-3.36505.36505.4.2.dta	Model-BuddingYeast-S-1803-3	36505	9945.94	4346.61	1087.41	4	1	LAJYSTPDYGHPTR		1591.75	13 2 0 1 0	H(13)N(2)pH(1)	(N(N(H(H(H(H(H(H(H))))))(H(pH(H(H(H(H(H))))))))))	4743	0 1 0 0 0;0 2 0 0 0;1 2 0 0 0;2 2 0 0 0;2 2 0 1 0;3 2 0 0 0;3 2 0 1 0;4 2 0 0 0;4 2 0 1 0;5 2 0 0 0;5 2 0 1 0;6 2 0 0 0;6 2 0 1 0;7 2 0 0 0;7 2 0 1 0;8 2 0 0 0;8 2 0 1 0;9 2 0 1 0;10 2 0 1 0;11 2 0 1 0;12 2 0 1 0;	2754.86	3	49.6398	20.548	103.668	8	-0.00048	-0.11084	0.82609	0.53846	0	0	0	0	0	0	-1	0	0	sp|P37302|APE3_YEAST	APE3	96	6796210	56655500
Model-BuddingYeast-S-1803-3.36510.36510.3.0.dta	Model-BuddingYeast-S-1803-3.36510.36510.3.0.dta	Model-BuddingYeast-S-1803-3	36510	9947.21	3461.36	1154.46	3	1	NSDVJNSIDYEGPR		1579.7	8 2 0 0 1	H(8)N(2)aH(1)	(N(N(H(H(H(H)))(H(H(H(H(aH))))))))	5817	0 1 0 0 0;0 2 0 0 0;1 2 0 0 0;2 2 0 0 0;3 2 0 0 0;4 2 0 0 0;5 2 0 0 0;5 2 0 0 1;6 2 0 0 0;6 2 0 0 1;7 2 0 0 0;7 2 0 0 1;8 2 0 0 0;	1881.66	5	97.2775	99.7294	92.7241	7	0.00086	0.24768	0.8	1.23077	0	0	0	0	0	0	-1	0	0	sp|P17967|PDI_YEAST	PDI1	117	57341600	332695000
Model-BuddingYeast-S-1803-3.36512.36512.3.0.dta	Model-BuddingYeast-S-1803-3.36512.36512.3.0.dta	Model-BuddingYeast-S-1803-3	36512	9947.8	4508.67	1503.56	3	1	LAJYSTPDYGHPTR		1591.75	14 2 0 1 0	H(14)N(2)pH(1)	(N(N(H(H(H(H(H(H(H(H)))))))(H(pH(H(H(H(H(H))))))))))	4371	0 1 0 0 0;0 2 0 0 0;1 2 0 0 0;2 2 0 0 0;2 2 0 1 0;3 2 0 0 0;3 2 0 1 0;4 2 0 0 0;4 2 0 1 0;5 2 0 0 0;5 2 0 1 0;6 2 0 0 0;6 2 0 1 0;7 2 0 0 0;7 2 0 1 0;8 2 0 0 0;8 2 0 1 0;9 2 0 0 0;9 2 0 1 0;10 2 0 1 0;11 2 0 1 0;12 2 0 1 0;13 2 0 1 0;	2916.92	3	70.7854	59.9175	90.9685	8	-3e-05	-0.00759	0.76	0.96154	0	0	0	0	0	0	-1	0	0	sp|P37302|APE3_YEAST	APE3	96	53041200	515250000
Model-BuddingYeast-S-1803-3.36526.36526.3.0.dta	Model-BuddingYeast-S-1803-3.36526.36526.3.0.dta	Model-BuddingYeast-S-1803-3	36526	9951.75	4009.62	1337.21	3	1	NPVLAAJSTQFR		1317.69	13 2 0 0 1	H(13)N(2)aH(1)	(N(N(H(H(H(H(H(H(H))))))(H(H(H(H(H(aH(H))))))))))	4683	0 1 0 0 0;0 2 0 0 0;1 2 0 0 0;2 2 0 0 0;3 2 0 0 0;4 2 0 0 0;5 2 0 0 0;6 2 0 0 0;6 2 0 0 1;7 2 0 0 0;7 2 0 0 1;8 2 0 0 0;8 2 0 0 1;9 2 0 0 0;9 2 0 0 1;10 2 0 0 0;10 2 0 0 1;11 2 0 0 0;11 2 0 0 1;12 2 0 0 0;12 2 0 0 1;	2691.92	7	50.1881	35.5095	77.4484	7	0.00197	0.4906	0.65217	0.77273	0	0	0	0	0	0	-1	0	0	sp|P00724|INV2_YEAST;sp|P10596|INV4_YEASX;sp|P10594|INV1_YEASX	SUC2;SUC4;SUC1	165;165;165	2753860	20827800
Model-BuddingYeast-S-1803-3.36532.36532.3.0.dta	Model-BuddingYeast-S-1803-3.36532.36532.3.0.dta	Model-BuddingYeast-S-1803-3	36532	9953.29	3444.33	1148.78	3	1	NSDVJNSIDYEGPR		1579.7	9 2 0 0 0	H(9)N(2)	(N(N(H(H(H(H(H(H)))))(H(H(H))))))	4992	0 1 0 0 0;0 2 0 0 0;1 2 0 0 0;2 2 0 0 0;3 2 0 0 0;4 2 0 0 0;5 2 0 0 0;6 2 0 0 0;7 2 0 0 0;8 2 0 0 0;	1864.63	5	89.4197	91.2481	86.0242	7	0.00054	0.15601	0.91667	1.34615	0	0	0	0	0	0	-1	0	0	sp|P17967|PDI_YEAST	PDI1	117	58247600	338342000
Model-BuddingYeast-S-1803-3.36543.36543.3.0.dta	Model-BuddingYeast-S-1803-3.36543.36543.3.0.dta	Model-BuddingYeast-S-1803-3	36543	9956.22	3282.28	1094.76	3	1	NSDVJNSIDYEGPR		1579.7	8 2 0 0 0	H(8)N(2)	(N(N(H(H(H(H(H(H)))))(H(H)))))	5011	0 1 0 0 0;0 2 0 0 0;1 2 0 0 0;2 2 0 0 0;3 2 0 0 0;4 2 0 0 0;5 2 0 0 0;6 2 0 0 0;7 2 0 0 0;	1702.58	5	86.1242	86.1682	86.0425	7	0.00036	0.11053	0.90909	1.19231	0	0	0	0	0	0	-1	0	0	sp|P17967|PDI_YEAST	PDI1	117	36716800	201165000
Model-BuddingYeast-S-1803-3.36544.36544.3.0.dta	Model-BuddingYeast-S-1803-3.36544.36544.3.0.dta	Model-BuddingYeast-S-1803-3	36544	9956.54	3299.31	1100.44	3	1	NSDVJNSIDYEGPR		1579.7	7 2 0 0 1	H(7)N(2)aH(1)	(N(N(H(H(H))(H(H(H(aH(H))))))))	6235	0 1 0 0 0;0 2 0 0 0;1 2 0 0 0;2 2 0 0 0;3 2 0 0 0;4 2 0 0 0;4 2 0 0 1;5 2 0 0 0;5 2 0 0 1;6 2 0 0 0;6 2 0 0 1;	1719.61	5	89.9171	96.7055	77.31	7	0.00111	0.33605	0.76923	1.19231	0	0	0	0	0	0	-1	0	0	sp|P17967|PDI_YEAST	PDI1	117	40427000	215138000
Model-BuddingYeast-S-1803-3.36558.36558.3.1.dta	Model-BuddingYeast-S-1803-3.36558.36558.3.1.dta	Model-BuddingYeast-S-1803-3	36558	9960.3	4525.69	1509.23	3	1	LAJYSTPDYGHPTR		1591.75	13 2 0 1 1	H(13)N(2)pH(1)aH(1)	(N(N(H(H(H(H(H(H(H(aH)))))))(H(pH(H(H(H(H(H))))))))))	4602	0 1 0 0 0;0 2 0 0 0;1 2 0 0 0;2 2 0 0 0;2 2 0 1 0;3 2 0 0 0;3 2 0 1 0;4 2 0 0 0;4 2 0 1 0;5 2 0 0 0;5 2 0 1 0;6 2 0 0 0;6 2 0 1 0;7 2 0 0 0;7 2 0 0 1;7 2 0 1 0;8 2 0 0 0;8 2 0 0 1;8 2 0 1 0;8 2 0 1 1;9 2 0 1 0;9 2 0 1 1;10 2 0 1 0;10 2 0 1 1;11 2 0 1 0;11 2 0 1 1;12 2 0 1 0;12 2 0 1 1;13 2 0 1 0;	2933.94	3	58.4902	47.8253	78.2964	7	-0.00809	-1.7883	0.74194	0.88462	0	0	0	0	0	0	-1	0	0	sp|P37302|APE3_YEAST	APE3	96	671199	6731700
Model-BuddingYeast-S-1803-3.36562.36562.3.0.dta	Model-BuddingYeast-S-1803-3.36562.36562.3.0.dta	Model-BuddingYeast-S-1803-3	36562	9961.41	3992.59	1331.53	3	1	NPVLAAJSTQFR		1317.69	14 2 0 0 0	H(14)N(2)	(N(N(H(H(H(H(H(H(H(H)))))))(H(H(H(H(H(H)))))))))	4009	0 1 0 0 0;0 2 0 0 0;1 2 0 0 0;2 2 0 0 0;3 2 0 0 0;4 2 0 0 0;5 2 0 0 0;6 2 0 0 0;7 2 0 0 0;8 2 0 0 0;9 2 0 0 0;10 2 0 0 0;11 2 0 0 0;12 2 0 0 0;13 2 0 0 0;	2674.9	7	42.3598	29.8835	65.5299	7	-0.00134	-0.33507	0.76471	0.81818	0	0	0	0	0	0	-1	0	0	sp|P00724|INV2_YEAST;sp|P10596|INV4_YEASX;sp|P10594|INV1_YEASX	SUC2;SUC4;SUC1	165;165;165	805826	5689500
Model-BuddingYeast-S-1803-3.36567.36567.2.0.dta	Model-BuddingYeast-S-1803-3.36567.36567.2.0.dta	Model-BuddingYeast-S-1803-3	36567	9962.68	3282.28	1641.64	2	1	NSDVJNSIDYEGPR		1579.7	8 2 0 0 0	H(8)N(2)	(N(N(H(H(H(H(H(H)))))(H(H)))))	5011	0 1 0 0 0;0 2 0 0 0;1 2 0 0 0;2 2 0 0 0;3 2 0 0 0;4 2 0 0 0;5 2 0 0 0;6 2 0 0 0;7 2 0 0 0;	1702.58	5	45.2612	41.0665	53.0512	7	2e-05	0.00481	1	1	0	0	0	0	4.51737e-280	1.17949e-282	-1	0	1.17949e-282	sp|P17967|PDI_YEAST	PDI1	117	5457180	26566100
Model-BuddingYeast-S-1803-3.36576.36576.3.0.dta	Model-BuddingYeast-S-1803-3.36576.36576.3.0.dta	Model-BuddingYeast-S-1803-3	36576	9965.01	3461.36	1154.46	3	1	NSDVJNSIDYEGPR		1579.7	8 2 0 0 1	H(8)N(2)aH(1)	(N(N(H(H(H(H)))(H(H(H(H(aH))))))))	5817	0 1 0 0 0;0 2 0 0 0;1 2 0 0 0;2 2 0 0 0;3 2 0 0 0;4 2 0 0 0;5 2 0 0 0;5 2 0 0 1;6 2 0 0 0;6 2 0 0 1;7 2 0 0 0;7 2 0 0 1;8 2 0 0 0;	1881.66	5	90.301	90.8217	89.3339	7	0.00049	0.14107	0.8	1.23077	0	0	0	0	0	0	-1	0	0	sp|P17967|PDI_YEAST	PDI1	117	57341600	332695000
Model-BuddingYeast-S-1803-3.36577.36577.3.0.dta	Model-BuddingYeast-S-1803-3.36577.36577.3.0.dta	Model-BuddingYeast-S-1803-3	36577	9965.33	4184.56	1395.53	3	1	LAJYSTPDYGHPTR		1591.75	12 2 0 1 0	H(12)N(2)pH(1)	(N(N(H(H(pH(H(H(H)))))(H(H(H(H(H(H(H))))))))))	6661	0 1 0 0 0;0 2 0 0 0;1 2 0 0 0;2 2 0 0 0;2 2 0 1 0;3 2 0 0 0;3 2 0 1 0;4 2 0 0 0;4 2 0 1 0;5 2 0 0 0;5 2 0 1 0;6 2 0 0 0;6 2 0 1 0;7 2 0 0 0;7 2 0 1 0;8 2 0 0 0;8 2 0 1 0;9 2 0 0 0;9 2 0 1 0;10 2 0 1 0;11 2 0 1 0;	2592.81	3	91.6987	60.2838	150.041	8	-0.00052	-0.12459	0.95652	0.96154	0	0	0	0	0	0	-1	0	0	sp|P37302|APE3_YEAST	APE3	96	130713000	1086950000
Model-BuddingYeast-S-1803-3.36583.36583.4.1.dta	Model-BuddingYeast-S-1803-3.36583.36583.4.1.dta	Model-BuddingYeast-S-1803-3	36583	9966.99	4201.59	1051.15	4	1	LAJYSTPDYGHPTR		1591.75	11 2 0 1 1	H(11)N(2)pH(1)aH(1)	(N(N(H(H(H(H(H(H)))))(H(pH(H(H(H(aH(H))))))))))	5026	0 1 0 0 0;0 2 0 0 0;1 2 0 0 0;2 2 0 0 0;2 2 0 1 0;3 2 0 0 0;3 2 0 1 0;4 2 0 0 0;4 2 0 1 0;5 2 0 0 0;5 2 0 1 0;5 2 0 1 1;6 2 0 0 0;6 2 0 1 0;6 2 0 1 1;7 2 0 0 0;7 2 0 1 0;7 2 0 1 1;8 2 0 1 0;8 2 0 1 1;9 2 0 1 0;9 2 0 1 1;10 2 0 1 0;10 2 0 1 1;	2609.84	3	61.1307	48.88	83.8821	8	0.00121	0.28788	0.65385	1	0	0	0	0	0	0	-1	0	0	sp|P37302|APE3_YEAST	APE3	96	4792760	36618500
Model-BuddingYeast-S-1803-3.36588.36588.4.2.dta	Model-BuddingYeast-S-1803-3.36588.36588.4.2.dta	Model-BuddingYeast-S-1803-3	36588	9968.25	4508.67	1127.92	4	1	LAJYSTPDYGHPTR		1591.75	14 2 0 1 0	H(14)N(2)pH(1)	(N(N(H(H(H(H(H(H(H(H)))))))(H(pH(H(H(H(H(H))))))))))	4371	0 1 0 0 0;0 2 0 0 0;1 2 0 0 0;2 2 0 0 0;2 2 0 1 0;3 2 0 0 0;3 2 0 1 0;4 2 0 0 0;4 2 0 1 0;5 2 0 0 0;5 2 0 1 0;6 2 0 0 0;6 2 0 1 0;7 2 0 0 0;7 2 0 1 0;8 2 0 0 0;8 2 0 1 0;9 2 0 0 0;9 2 0 1 0;10 2 0 1 0;11 2 0 1 0;12 2 0 1 0;13 2 0 1 0;	2916.92	3	29.6476	9.72956	66.6382	8	-0.00187	-0.4137	0.64	0.46154	0	0	0	0	0	0	-1	0.00690304	0.00690304	sp|P37302|APE3_YEAST	APE3	96	5291510	54939400
Model-BuddingYeast-S-1803-3.36599.36599.3.0.dta	Model-BuddingYeast-S-1803-3.36599.36599.3.0.dta	Model-BuddingYeast-S-1803-3	36599	9971.19	4022.51	1341.51	3	1	LAJYSTPDYGHPTR		1591.75	11 2 0 1 0	H(11)N(2)pH(1)	(N(N(H(H(pH(H(H))))(H(H(H(H(H(H(H))))))))))	6686	0 1 0 0 0;0 2 0 0 0;1 2 0 0 0;2 2 0 0 0;2 2 0 1 0;3 2 0 0 0;3 2 0 1 0;4 2 0 0 0;4 2 0 1 0;5 2 0 0 0;5 2 0 1 0;6 2 0 0 0;6 2 0 1 0;7 2 0 0 0;7 2 0 1 0;8 2 0 0 0;8 2 0 1 0;9 2 0 0 0;9 2 0 1 0;10 2 0 1 0;	2430.76	3	63.8337	48.0114	93.218	7	-0.00121	-0.30203	0.90909	0.88462	0	0	0	0	0	0	-1	0	0	sp|P37302|APE3_YEAST	APE3	96	1110150	7738340
Model-BuddingYeast-S-1803-3.36600.36600.3.1.dta	Model-BuddingYeast-S-1803-3.36600.36600.3.1.dta	Model-BuddingYeast-S-1803-3	36600	9971.47	3444.33	1148.78	3	1	NSDVJNSIDYEGPR		1579.7	9 2 0 0 0	H(9)N(2)	(N(N(H(H(H(H(H(H)))))(H(H(H))))))	4992	0 1 0 0 0;0 2 0 0 0;1 2 0 0 0;2 2 0 0 0;3 2 0 0 0;4 2 0 0 0;5 2 0 0 0;6 2 0 0 0;7 2 0 0 0;8 2 0 0 0;	1864.63	5	38.2693	36.595	41.3786	6	0.00066	0.19085	0.75	0.96154	0	0	0	0	6.06232e-215	2.53247e-217	-1	0	2.53247e-217	sp|P17967|PDI_YEAST	PDI1	117	58247600	338342000
Model-BuddingYeast-S-1803-3.36611.36611.3.0.dta	Model-BuddingYeast-S-1803-3.36611.36611.3.0.dta	Model-BuddingYeast-S-1803-3	36611	9974.42	3282.28	1094.76	3	1	NSDVJNSIDYEGPR		1579.7	8 2 0 0 0	H(8)N(2)	(N(N(H(H(H(H(H(H)))))(H(H)))))	5011	0 1 0 0 0;0 2 0 0 0;1 2 0 0 0;2 2 0 0 0;3 2 0 0 0;4 2 0 0 0;5 2 0 0 0;6 2 0 0 0;7 2 0 0 0;	1702.58	5	83.1886	80.4044	88.3593	7	0.00056	0.17177	1	1.15385	0	0	0	0	0	0	-1	0	0	sp|P17967|PDI_YEAST	PDI1	117	36716800	201165000
Model-BuddingYeast-S-1803-3.36614.36614.4.1.dta	Model-BuddingYeast-S-1803-3.36614.36614.4.1.dta	Model-BuddingYeast-S-1803-3	36614	9975.25	4346.61	1087.41	4	1	LAJYSTPDYGHPTR		1591.75	13 2 0 1 0	H(13)N(2)pH(1)	(N(N(H(H(H(H(H(H(H))))))(H(pH(H(H(H(H(H))))))))))	4743	0 1 0 0 0;0 2 0 0 0;1 2 0 0 0;2 2 0 0 0;2 2 0 1 0;3 2 0 0 0;3 2 0 1 0;4 2 0 0 0;4 2 0 1 0;5 2 0 0 0;5 2 0 1 0;6 2 0 0 0;6 2 0 1 0;7 2 0 0 0;7 2 0 1 0;8 2 0 0 0;8 2 0 1 0;9 2 0 1 0;10 2 0 1 0;11 2 0 1 0;12 2 0 1 0;	2754.86	3	75.319	46.9737	127.96	8	0.00045	0.10358	0.86957	0.92308	0	0	0	0	0	0	-1	0	0	sp|P37302|APE3_YEAST	APE3	96	6796210	56655500
Model-BuddingYeast-S-1803-3.36617.36617.4.1.dta	Model-BuddingYeast-S-1803-3.36617.36617.4.1.dta	Model-BuddingYeast-S-1803-3	36617	9976.09	4184.56	1046.9	4	1	LAJYSTPDYGHPTR		1591.75	12 2 0 1 0	H(12)N(2)pH(1)	(N(N(H(H(H(H(H(H)))))(H(pH(H(H(H(H(H))))))))))	5023	0 1 0 0 0;0 2 0 0 0;1 2 0 0 0;2 2 0 0 0;2 2 0 1 0;3 2 0 0 0;3 2 0 1 0;4 2 0 0 0;4 2 0 1 0;5 2 0 0 0;5 2 0 1 0;6 2 0 0 0;6 2 0 1 0;7 2 0 0 0;7 2 0 1 0;8 2 0 1 0;9 2 0 1 0;10 2 0 1 0;11 2 0 1 0;	2592.81	3	48.5474	24.585	93.0489	8	0.00181	0.4315	0.7619	0.69231	0	0	0	0	0	0	-1	0	0	sp|P37302|APE3_YEAST	APE3	96	7640380	67744700
Model-BuddingYeast-S-1803-3.36619.36619.3.0.dta	Model-BuddingYeast-S-1803-3.36619.36619.3.0.dta	Model-BuddingYeast-S-1803-3	36619	9976.5	3299.31	1100.44	3	1	NSDVJNSIDYEGPR		1579.7	7 2 0 0 1	H(7)N(2)aH(1)	(N(N(H(H(H))(H(H(H(H(aH))))))))	6233	0 1 0 0 0;0 2 0 0 0;1 2 0 0 0;2 2 0 0 0;3 2 0 0 0;4 2 0 0 0;5 2 0 0 0;5 2 0 0 1;6 2 0 0 0;6 2 0 0 1;7 2 0 0 0;	1719.61	5	94.9063	95.6942	93.4432	7	0.00106	0.32059	0.84615	1.23077	0	0	0	0	0	0	-1	0	0	sp|P17967|PDI_YEAST	PDI1	117	40427000	215138000
Model-BuddingYeast-S-1803-3.36624.36624.3.0.dta	Model-BuddingYeast-S-1803-3.36624.36624.3.0.dta	Model-BuddingYeast-S-1803-3	36624	9977.92	4009.62	1337.21	3	1	NPVLAAJSTQFR		1317.69	13 2 0 0 1	H(13)N(2)aH(1)	(N(N(H(H(H(H(H(H(H))))))(H(H(H(H(H(H(aH))))))))))	4681	0 1 0 0 0;0 2 0 0 0;1 2 0 0 0;2 2 0 0 0;3 2 0 0 0;4 2 0 0 0;5 2 0 0 0;6 2 0 0 0;7 2 0 0 0;7 2 0 0 1;8 2 0 0 0;8 2 0 0 1;9 2 0 0 0;9 2 0 0 1;10 2 0 0 0;10 2 0 0 1;11 2 0 0 0;11 2 0 0 1;12 2 0 0 0;12 2 0 0 1;13 2 0 0 0;	2691.92	7	44.783	35.7908	61.4828	7	0.00286	0.71282	0.56522	0.86364	0	0	0	0	0	0	-1	0	0	sp|P00724|INV2_YEAST;sp|P10596|INV4_YEASX;sp|P10594|INV1_YEASX	SUC2;SUC4;SUC1	165;165;165	2753860	20827800
Model-BuddingYeast-S-1803-3.36641.36641.3.0.dta	Model-BuddingYeast-S-1803-3.36641.36641.3.0.dta	Model-BuddingYeast-S-1803-3	36641	9982.38	4508.67	1503.56	3	1	LAJYSTPDYGHPTR		1591.75	14 2 0 1 0	H(14)N(2)pH(1)	(N(N(H(H(H(H(H(H(H(H)))))))(H(pH(H(H(H(H(H))))))))))	4371	0 1 0 0 0;0 2 0 0 0;1 2 0 0 0;2 2 0 0 0;2 2 0 1 0;3 2 0 0 0;3 2 0 1 0;4 2 0 0 0;4 2 0 1 0;5 2 0 0 0;5 2 0 1 0;6 2 0 0 0;6 2 0 1 0;7 2 0 0 0;7 2 0 1 0;8 2 0 0 0;8 2 0 1 0;9 2 0 0 0;9 2 0 1 0;10 2 0 1 0;11 2 0 1 0;12 2 0 1 0;13 2 0 1 0;	2916.92	3	85.4117	56.3527	139.379	8	-0.00078	-0.17327	1	0.96154	0	0	0	0	0	0	-1	0	0	sp|P37302|APE3_YEAST	APE3	96	53321300	517387000
Model-BuddingYeast-S-1803-3.36643.36643.2.0.dta	Model-BuddingYeast-S-1803-3.36643.36643.2.0.dta	Model-BuddingYeast-S-1803-3	36643	9982.96	3282.28	1641.64	2	1	NSDVJNSIDYEGPR		1579.7	8 2 0 0 0	H(8)N(2)	(N(N(H(H(H(H(H(H)))))(H(H)))))	5011	0 1 0 0 0;0 2 0 0 0;1 2 0 0 0;2 2 0 0 0;3 2 0 0 0;4 2 0 0 0;5 2 0 0 0;6 2 0 0 0;7 2 0 0 0;	1702.58	5	31.1406	27.6791	37.569	6	0.00066	0.20041	0.90909	0.80769	0	0	0	0	9.72101e-194	2.52631e-196	-1	0	2.52631e-196	sp|P17967|PDI_YEAST	PDI1	117	5457180	26566100
Model-BuddingYeast-S-1803-3.36646.36646.3.0.dta	Model-BuddingYeast-S-1803-3.36646.36646.3.0.dta	Model-BuddingYeast-S-1803-3	36646	9983.8	3461.36	1154.46	3	1	NSDVJNSIDYEGPR		1579.7	8 2 0 0 1	H(8)N(2)aH(1)	(N(N(H(H(H(H)))(H(H(H(H(aH))))))))	5817	0 1 0 0 0;0 2 0 0 0;1 2 0 0 0;2 2 0 0 0;3 2 0 0 0;4 2 0 0 0;5 2 0 0 0;5 2 0 0 1;6 2 0 0 0;6 2 0 0 1;7 2 0 0 0;7 2 0 0 1;8 2 0 0 0;	1881.66	5	33.5502	31.0136	38.2611	6	-9e-05	-0.02707	0.66667	0.80769	0	0	0	0	1.36963e-197	2.09416e-200	-1	0	2.09416e-200	sp|P17967|PDI_YEAST	PDI1	117	272263	1285160
Model-BuddingYeast-S-1803-3.36659.36659.3.0.dta	Model-BuddingYeast-S-1803-3.36659.36659.3.0.dta	Model-BuddingYeast-S-1803-3	36659	9987.31	3120.23	1040.75	3	1	NSDVJNSIDYEGPR		1579.7	7 2 0 0 0	H(7)N(2)	(N(N(H(H(H(H(H))))(H(H)))))	5381	0 1 0 0 0;0 2 0 0 0;1 2 0 0 0;2 2 0 0 0;3 2 0 0 0;4 2 0 0 0;5 2 0 0 0;6 2 0 0 0;	1540.53	5	22.133	19.8982	26.2833	6	0.00012	0.03821	0.7	0.73077	0	0	0	0	3.7346e-131	9.13268e-134	-1	0	9.13268e-134	sp|P17967|PDI_YEAST	PDI1	117	6690410	36820900
Model-BuddingYeast-S-1803-3.36660.36660.3.0.dta	Model-BuddingYeast-S-1803-3.36660.36660.3.0.dta	Model-BuddingYeast-S-1803-3	36660	9987.58	3992.59	1331.53	3	1	NPVLAAJSTQFR		1317.69	14 2 0 0 0	H(14)N(2)	(N(N(H(H(H(H(H(H(H(H)))))))(H(H(H(H(H(H)))))))))	4009	0 1 0 0 0;0 2 0 0 0;1 2 0 0 0;2 2 0 0 0;3 2 0 0 0;4 2 0 0 0;5 2 0 0 0;6 2 0 0 0;7 2 0 0 0;8 2 0 0 0;9 2 0 0 0;10 2 0 0 0;11 2 0 0 0;12 2 0 0 0;13 2 0 0 0;	2674.9	7	24.9047	18.3504	37.077	6	-0.00302	-0.7566	0.70588	0.54545	0	0	0	0	5.31816e-191	1.2064e-193	-1	0	1.2064e-193	sp|P00724|INV2_YEAST;sp|P10596|INV4_YEASX;sp|P10594|INV1_YEASX	SUC2;SUC4;SUC1	165;165;165	968365	8531130
Model-BuddingYeast-S-1803-3.36686.36686.3.0.dta	Model-BuddingYeast-S-1803-3.36686.36686.3.0.dta	Model-BuddingYeast-S-1803-3	36686	9994.48	3299.31	1100.44	3	1	NSDVJNSIDYEGPR		1579.7	7 2 0 0 1	H(7)N(2)aH(1)	(N(N(H(H(H))(H(H(H(H(aH))))))))	6233	0 1 0 0 0;0 2 0 0 0;1 2 0 0 0;2 2 0 0 0;3 2 0 0 0;4 2 0 0 0;5 2 0 0 0;5 2 0 0 1;6 2 0 0 0;6 2 0 0 1;7 2 0 0 0;	1719.61	5	83.8015	80.6405	89.6719	7	0.00106	0.32241	0.84615	1.11538	0	0	0	0	0	0	-1	0	0	sp|P17967|PDI_YEAST	PDI1	117	40427000	215138000
Model-BuddingYeast-S-1803-3.36688.36688.3.0.dta	Model-BuddingYeast-S-1803-3.36688.36688.3.0.dta	Model-BuddingYeast-S-1803-3	36688	9995.1	4022.51	1341.51	3	1	LAJYSTPDYGHPTR		1591.75	11 2 0 1 0	H(11)N(2)pH(1)	(N(N(H(H(pH(H(H))))(H(H(H(H(H(H(H))))))))))	6686	0 1 0 0 0;0 2 0 0 0;1 2 0 0 0;2 2 0 0 0;2 2 0 1 0;3 2 0 0 0;3 2 0 1 0;4 2 0 0 0;4 2 0 1 0;5 2 0 0 0;5 2 0 1 0;6 2 0 0 0;6 2 0 1 0;7 2 0 0 0;7 2 0 1 0;8 2 0 0 0;8 2 0 1 0;9 2 0 0 0;9 2 0 1 0;10 2 0 1 0;	2430.76	3	85.6666	60.2324	132.902	8	-7e-05	-0.01863	0.95455	0.96154	0	0	0	0	0	0	-1	0	0	sp|P37302|APE3_YEAST	APE3	96	3169170	23230600
Model-BuddingYeast-S-1803-3.36689.36689.4.1.dta	Model-BuddingYeast-S-1803-3.36689.36689.4.1.dta	Model-BuddingYeast-S-1803-3	36689	9995.37	4346.62	1087.41	4	1	LAJYSTPDYGHPTR		1591.75	13 2 0 1 0	H(13)N(2)pH(1)	(N(N(H(H(H(H(H(H(H))))))(pH(H(H(H(H(H(H))))))))))	4767	0 1 0 0 0;0 2 0 0 0;1 2 0 0 0;1 2 0 1 0;2 2 0 0 0;2 2 0 1 0;3 2 0 0 0;3 2 0 1 0;4 2 0 0 0;4 2 0 1 0;5 2 0 0 0;5 2 0 1 0;6 2 0 0 0;6 2 0 1 0;7 2 0 0 0;7 2 0 1 0;8 2 0 1 0;9 2 0 1 0;10 2 0 1 0;11 2 0 1 0;12 2 0 1 0;	2754.86	3	72.6936	43.6552	126.622	9	0.00071	0.16339	0.91304	0.88462	0	0	0	0	0	0	-1	0	0	sp|P37302|APE3_YEAST	APE3	96	6796210	56655500
Model-BuddingYeast-S-1803-3.36701.36701.4.1.dta	Model-BuddingYeast-S-1803-3.36701.36701.4.1.dta	Model-BuddingYeast-S-1803-3	36701	9998.62	4363.64	1091.67	4	1	LAJYSTPDYGHPTR		1591.75	12 2 0 1 1	H(12)N(2)pH(1)aH(1)	(N(N(H(H(H(H(H(H(aH))))))(H(pH(H(H(H(H(H))))))))))	4867	0 1 0 0 0;0 2 0 0 0;1 2 0 0 0;2 2 0 0 0;2 2 0 1 0;3 2 0 0 0;3 2 0 1 0;4 2 0 0 0;4 2 0 1 0;5 2 0 0 0;5 2 0 1 0;6 2 0 0 0;6 2 0 0 1;6 2 0 1 0;7 2 0 0 0;7 2 0 0 1;7 2 0 1 0;7 2 0 1 1;8 2 0 1 0;8 2 0 1 1;9 2 0 1 0;9 2 0 1 1;10 2 0 1 0;10 2 0 1 1;11 2 0 1 0;11 2 0 1 1;12 2 0 1 0;	2771.89	3	60.8892	39.4947	100.622	8	0.00253	0.58074	0.65517	0.80769	0	0	0	0	0	0	-1	0	0	sp|P37302|APE3_YEAST	APE3	96	3733190	34214700
Model-BuddingYeast-S-1803-3.36702.36702.4.3.dta	Model-BuddingYeast-S-1803-3.36702.36702.4.3.dta	Model-BuddingYeast-S-1803-3	36702	9998.9	4022.51	1006.38	4	1	LAJYSTPDYGHPTR		1591.75	11 2 0 1 0	H(11)N(2)pH(1)	(N(N(H(H(H(H(H))))(H(pH(H(H(H(H(H))))))))))	5409	0 1 0 0 0;0 2 0 0 0;1 2 0 0 0;2 2 0 0 0;2 2 0 1 0;3 2 0 0 0;3 2 0 1 0;4 2 0 0 0;4 2 0 1 0;5 2 0 0 0;5 2 0 1 0;6 2 0 0 0;6 2 0 1 0;7 2 0 1 0;8 2 0 1 0;9 2 0 1 0;10 2 0 1 0;	2430.76	3	27.5696	18.6417	44.1501	7	0.00012	0.0301	0.63158	0.61538	0	0	0	0	2.22092e-230	2.91777e-233	-1	0	2.91777e-233	sp|P37302|APE3_YEAST	APE3	96	308890	3010780
Model-BuddingYeast-S-1803-3.36707.36707.3.1.dta	Model-BuddingYeast-S-1803-3.36707.36707.3.1.dta	Model-BuddingYeast-S-1803-3	36707	10000.2	3282.28	1094.76	3	1	NSDVJNSIDYEGPR		1579.7	8 2 0 0 0	H(8)N(2)	(N(N(H(H(H(H(H(H)))))(H(H)))))	5011	0 1 0 0 0;0 2 0 0 0;1 2 0 0 0;2 2 0 0 0;3 2 0 0 0;4 2 0 0 0;5 2 0 0 0;6 2 0 0 0;7 2 0 0 0;	1702.58	5	64.9739	59.841	74.5065	7	0.00053	0.16263	0.90909	1.07692	0	0	0	0	0	0	-1	0	0	sp|P17967|PDI_YEAST	PDI1	117	36716800	201165000
Model-BuddingYeast-S-1803-3.36710.36710.3.0.dta	Model-BuddingYeast-S-1803-3.36710.36710.3.0.dta	Model-BuddingYeast-S-1803-3	36710	10001	4009.62	1337.21	3	1	NPVLAAJSTQFR		1317.69	13 2 0 0 1	H(13)N(2)aH(1)	(N(N(H(H(H(H(H(H(H))))))(H(H(H(H(H(aH(H))))))))))	4683	0 1 0 0 0;0 2 0 0 0;1 2 0 0 0;2 2 0 0 0;3 2 0 0 0;4 2 0 0 0;5 2 0 0 0;6 2 0 0 0;6 2 0 0 1;7 2 0 0 0;7 2 0 0 1;8 2 0 0 0;8 2 0 0 1;9 2 0 0 0;9 2 0 0 1;10 2 0 0 0;10 2 0 0 1;11 2 0 0 0;11 2 0 0 1;12 2 0 0 0;12 2 0 0 1;	2691.92	7	45.5584	31.9057	70.9133	7	0.00324	0.80859	0.65217	0.77273	0	0	0	0	0	0	-1	0	0	sp|P00724|INV2_YEAST;sp|P10596|INV4_YEASX;sp|P10594|INV1_YEASX	SUC2;SUC4;SUC1	165;165;165	2753860	20827800
Model-BuddingYeast-S-1803-3.36720.36720.3.0.dta	Model-BuddingYeast-S-1803-3.36720.36720.3.0.dta	Model-BuddingYeast-S-1803-3	36720	10003.7	4508.67	1503.56	3	1	LAJYSTPDYGHPTR		1591.75	14 2 0 1 0	H(14)N(2)pH(1)	(N(N(H(H(H(H(H(H(H(H)))))))(H(pH(H(H(H(H(H))))))))))	4371	0 1 0 0 0;0 2 0 0 0;1 2 0 0 0;2 2 0 0 0;2 2 0 1 0;3 2 0 0 0;3 2 0 1 0;4 2 0 0 0;4 2 0 1 0;5 2 0 0 0;5 2 0 1 0;6 2 0 0 0;6 2 0 1 0;7 2 0 0 0;7 2 0 1 0;8 2 0 0 0;8 2 0 1 0;9 2 0 0 0;9 2 0 1 0;10 2 0 1 0;11 2 0 1 0;12 2 0 1 0;13 2 0 1 0;	2916.92	3	38.1183	29.4882	54.1455	7	-0.002	-0.44408	0.72	0.76923	0	0	0	0	3.38391e-286	8.11371e-289	-1	0	8.11371e-289	sp|P37302|APE3_YEAST	APE3	96	588751	4712020
Model-BuddingYeast-S-1803-3.36734.36734.3.0.dta	Model-BuddingYeast-S-1803-3.36734.36734.3.0.dta	Model-BuddingYeast-S-1803-3	36734	10007.5	3992.59	1331.53	3	1	NPVLAAJSTQFR		1317.69	14 2 0 0 0	H(14)N(2)	(N(N(H(H(H(H(H(H(H(H)))))))(H(H(H(H(H(H)))))))))	4009	0 1 0 0 0;0 2 0 0 0;1 2 0 0 0;2 2 0 0 0;3 2 0 0 0;4 2 0 0 0;5 2 0 0 0;6 2 0 0 0;7 2 0 0 0;8 2 0 0 0;9 2 0 0 0;10 2 0 0 0;11 2 0 0 0;12 2 0 0 0;13 2 0 0 0;	2674.9	7	17.8413	14.6004	23.8601	6	-0.00301	-0.7551	0.58824	0.45455	0	0	0	0	8.33393e-118	2.07672e-120	-1	0.00143164	0.00143164	sp|P00724|INV2_YEAST;sp|P10596|INV4_YEASX;sp|P10594|INV1_YEASX	SUC2;SUC4;SUC1	165;165;165	800726	7706680
Model-BuddingYeast-S-1803-3.36742.36742.3.1.dta	Model-BuddingYeast-S-1803-3.36742.36742.3.1.dta	Model-BuddingYeast-S-1803-3	36742	10009.6	3120.23	1040.75	3	1	NSDVJNSIDYEGPR		1579.7	7 2 0 0 0	H(7)N(2)	(N(N(H(H(H(H(H))))(H(H)))))	5381	0 1 0 0 0;0 2 0 0 0;1 2 0 0 0;2 2 0 0 0;3 2 0 0 0;4 2 0 0 0;5 2 0 0 0;6 2 0 0 0;	1540.53	5	38.798	35.4305	45.052	7	0.00135	0.43145	0.9	0.88462	0	0	0	0	2.0926e-235	5.78847e-238	-1	0	5.78847e-238	sp|P17967|PDI_YEAST	PDI1	117	6690410	36820900
Model-BuddingYeast-S-1803-3.36752.36752.3.0.dta	Model-BuddingYeast-S-1803-3.36752.36752.3.0.dta	Model-BuddingYeast-S-1803-3	36752	10012.2	3299.31	1100.44	3	1	NSDVJNSIDYEGPR		1579.7	7 2 0 0 1	H(7)N(2)aH(1)	(N(N(H(H(H))(H(H(H(H(aH))))))))	6233	0 1 0 0 0;0 2 0 0 0;1 2 0 0 0;2 2 0 0 0;3 2 0 0 0;4 2 0 0 0;5 2 0 0 0;5 2 0 0 1;6 2 0 0 0;6 2 0 0 1;7 2 0 0 0;	1719.61	5	73.5323	68.3285	83.1965	7	0.00153	0.46335	0.84615	1.15385	0	0	0	0	0	0	-1	0	0	sp|P17967|PDI_YEAST	PDI1	117	40427000	215138000
Model-BuddingYeast-S-1803-3.36763.36763.4.1.dta	Model-BuddingYeast-S-1803-3.36763.36763.4.1.dta	Model-BuddingYeast-S-1803-3	36763	10015.2	4201.59	1051.15	4	1	LAJYSTPDYGHPTR		1591.75	11 2 0 1 1	H(11)N(2)pH(1)aH(1)	(N(N(H(H(H(H(H(H)))))(H(pH(H(H(H(H(aH))))))))))	5024	0 1 0 0 0;0 2 0 0 0;1 2 0 0 0;2 2 0 0 0;2 2 0 1 0;3 2 0 0 0;3 2 0 1 0;4 2 0 0 0;4 2 0 1 0;5 2 0 0 0;5 2 0 1 0;6 2 0 0 0;6 2 0 1 0;6 2 0 1 1;7 2 0 0 0;7 2 0 1 0;7 2 0 1 1;8 2 0 1 0;8 2 0 1 1;9 2 0 1 0;9 2 0 1 1;10 2 0 1 0;10 2 0 1 1;11 2 0 1 0;	2609.84	3	36.9083	24.389	60.1584	8	0.00184	0.4383	0.5	0.69231	0	0	0	0	6.5706e-320	1.63e-322	-1	0	1.63e-322	sp|P37302|APE3_YEAST	APE3	96	4792760	36724600
Model-BuddingYeast-S-1803-3.36776.36776.3.0.dta	Model-BuddingYeast-S-1803-3.36776.36776.3.0.dta	Model-BuddingYeast-S-1803-3	36776	10018.7	3282.28	1094.76	3	1	NSDVJNSIDYEGPR		1579.7	8 2 0 0 0	H(8)N(2)	(N(N(H(H(H(H(H(H)))))(H(H)))))	5011	0 1 0 0 0;0 2 0 0 0;1 2 0 0 0;2 2 0 0 0;3 2 0 0 0;4 2 0 0 0;5 2 0 0 0;6 2 0 0 0;7 2 0 0 0;	1702.58	5	64.4147	69.712	54.577	7	0.0004	0.12333	0.81818	1.26923	0	0	0	0	1.29876e-288	3.42842e-291	-1	0	3.42842e-291	sp|P17967|PDI_YEAST	PDI1	117	36716800	201165000
Model-BuddingYeast-S-1803-3.36786.36786.3.1.dta	Model-BuddingYeast-S-1803-3.36786.36786.3.1.dta	Model-BuddingYeast-S-1803-3	36786	10021.3	3137.25	1046.42	3	1	NSDVJNSIDYEGPR		1579.7	6 2 0 0 1	H(6)N(2)aH(1)	(N(N(H(H(H))(H(H(H(aH)))))))	6238	0 1 0 0 0;0 2 0 0 0;1 2 0 0 0;2 2 0 0 0;3 2 0 0 0;4 2 0 0 0;4 2 0 0 1;5 2 0 0 0;5 2 0 0 1;6 2 0 0 0;	1557.56	5	49.3875	47.3819	53.1123	7	0.00128	0.40678	0.66667	0.96154	0	0	0	0	2.05711e-280	5.34585e-283	-1	0	5.34585e-283	sp|P17967|PDI_YEAST	PDI1	117	7072810	34090200
Model-BuddingYeast-S-1803-3.36786.36786.4.3.dta	Model-BuddingYeast-S-1803-3.36786.36786.4.3.dta	Model-BuddingYeast-S-1803-3	36786	10021.3	4184.56	1046.9	4	1	LAJYSTPDYGHPTR		1591.75	12 2 0 1 0	H(12)N(2)pH(1)	(N(N(H(H(H(H(H(H)))))(H(pH(H(H(H(H(H))))))))))	5023	0 1 0 0 0;0 2 0 0 0;1 2 0 0 0;2 2 0 0 0;2 2 0 1 0;3 2 0 0 0;3 2 0 1 0;4 2 0 0 0;4 2 0 1 0;5 2 0 0 0;5 2 0 1 0;6 2 0 0 0;6 2 0 1 0;7 2 0 0 0;7 2 0 1 0;8 2 0 1 0;9 2 0 1 0;10 2 0 1 0;11 2 0 1 0;	2592.81	3	31.6539	18.3086	56.438	7	0.00179	0.42863	0.61905	0.57692	0	0	0	0	4.8569e-299	1.13883e-301	-1	0	1.13883e-301	sp|P37302|APE3_YEAST	APE3	96	7640380	67744700
Model-BuddingYeast-S-1803-3.36790.36790.4.2.dta	Model-BuddingYeast-S-1803-3.36790.36790.4.2.dta	Model-BuddingYeast-S-1803-3	36790	10022.5	4022.51	1006.38	4	1	LAJYSTPDYGHPTR		1591.75	11 2 0 1 0	H(11)N(2)pH(1)	(N(N(H(H(H(H(H))))(H(pH(H(H(H(H(H))))))))))	5409	0 1 0 0 0;0 2 0 0 0;1 2 0 0 0;2 2 0 0 0;2 2 0 1 0;3 2 0 0 0;3 2 0 1 0;4 2 0 0 0;4 2 0 1 0;5 2 0 0 0;5 2 0 1 0;6 2 0 0 0;6 2 0 1 0;7 2 0 1 0;8 2 0 1 0;9 2 0 1 0;10 2 0 1 0;	2430.76	3	26.1384	13.3594	49.8709	7	-0.00029	-0.07332	0.68421	0.53846	0	0	0	0	2.72548e-262	3.78813e-265	-1	0.00207039	0.00207039	sp|P37302|APE3_YEAST	APE3	96	7166170	50218900
Model-BuddingYeast-S-1803-3.36792.36792.3.0.dta	Model-BuddingYeast-S-1803-3.36792.36792.3.0.dta	Model-BuddingYeast-S-1803-3	36792	10023	3847.56	1283.19	3	1	NPVLAAJSTQFR		1317.69	12 2 0 0 1	H(12)N(2)aH(1)	(N(N(H(H(H(H(H(H)))))(H(H(H(H(H(aH(H))))))))))	4961	0 1 0 0 0;0 2 0 0 0;1 2 0 0 0;2 2 0 0 0;3 2 0 0 0;4 2 0 0 0;5 2 0 0 0;6 2 0 0 0;6 2 0 0 1;7 2 0 0 0;7 2 0 0 1;8 2 0 0 0;8 2 0 0 1;9 2 0 0 0;9 2 0 0 1;10 2 0 0 0;10 2 0 0 1;11 2 0 0 0;11 2 0 0 1;	2529.87	7	53.755	41.6609	76.2154	7	-0.00032	-0.08224	0.66667	0.86364	0	0	0	0	0	0	-1	0	0	sp|P00724|INV2_YEAST;sp|P10596|INV4_YEASX;sp|P10594|INV1_YEASX	SUC2;SUC4;SUC1	165;165;165	6536700	47946600
Model-BuddingYeast-S-1803-3.36799.36799.3.0.dta	Model-BuddingYeast-S-1803-3.36799.36799.3.0.dta	Model-BuddingYeast-S-1803-3	36799	10024.8	4009.62	1337.21	3	1	NPVLAAJSTQFR		1317.69	13 2 0 0 1	H(13)N(2)aH(1)	(N(N(H(H(H(H(H(H(H))))))(H(H(H(H(H(aH(H))))))))))	4683	0 1 0 0 0;0 2 0 0 0;1 2 0 0 0;2 2 0 0 0;3 2 0 0 0;4 2 0 0 0;5 2 0 0 0;6 2 0 0 0;6 2 0 0 1;7 2 0 0 0;7 2 0 0 1;8 2 0 0 0;8 2 0 0 1;9 2 0 0 0;9 2 0 0 1;10 2 0 0 0;10 2 0 0 1;11 2 0 0 0;11 2 0 0 1;12 2 0 0 0;12 2 0 0 1;	2691.92	7	50.6629	42.4888	65.8433	7	0.00266	0.66344	0.56522	0.86364	0	0	0	0	0	0	-1	0	0	sp|P00724|INV2_YEAST;sp|P10596|INV4_YEASX;sp|P10594|INV1_YEASX	SUC2;SUC4;SUC1	165;165;165	2753860	20827800
Model-BuddingYeast-S-1803-3.36812.36812.3.0.dta	Model-BuddingYeast-S-1803-3.36812.36812.3.0.dta	Model-BuddingYeast-S-1803-3	36812	10028.3	3992.59	1331.53	3	1	NPVLAAJSTQFR		1317.69	14 2 0 0 0	H(14)N(2)	(N(N(H(H(H(H(H(H(H(H)))))))(H(H(H(H(H(H)))))))))	4009	0 1 0 0 0;0 2 0 0 0;1 2 0 0 0;2 2 0 0 0;3 2 0 0 0;4 2 0 0 0;5 2 0 0 0;6 2 0 0 0;7 2 0 0 0;8 2 0 0 0;9 2 0 0 0;10 2 0 0 0;11 2 0 0 0;12 2 0 0 0;13 2 0 0 0;	2674.9	7	25.3383	14.5566	45.3615	6	0.00039	0.09848	0.76471	0.45455	0	0	0	0	3.93927e-237	7.35689e-240	-1	0.00143164	0.00143164	sp|P00724|INV2_YEAST;sp|P10596|INV4_YEASX;sp|P10594|INV1_YEASX	SUC2;SUC4;SUC1	165;165;165	800726	7706680
Model-BuddingYeast-S-1803-3.36820.36820.3.1.dta	Model-BuddingYeast-S-1803-3.36820.36820.3.1.dta	Model-BuddingYeast-S-1803-3	36820	10030.4	3120.23	1040.75	3	1	NSDVJNSIDYEGPR		1579.7	7 2 0 0 0	H(7)N(2)	(N(N(H(H(H(H(H))))(H(H)))))	5381	0 1 0 0 0;0 2 0 0 0;1 2 0 0 0;2 2 0 0 0;3 2 0 0 0;4 2 0 0 0;5 2 0 0 0;6 2 0 0 0;	1540.53	5	50.5749	43.7453	63.2584	7	0.00085	0.27185	1	0.88462	0	0	0	0	0	0	-1	0	0	sp|P17967|PDI_YEAST	PDI1	117	6690410	36820900
Model-BuddingYeast-S-1803-3.36821.36821.4.1.dta	Model-BuddingYeast-S-1803-3.36821.36821.4.1.dta	Model-BuddingYeast-S-1803-3	36821	10030.7	4346.62	1087.41	4	1	LAJYSTPDYGHPTR		1591.75	13 2 0 1 0	H(13)N(2)pH(1)	(N(N(H(H(H(H(H(H(H))))))(H(pH(H(H(H(H(H))))))))))	4743	0 1 0 0 0;0 2 0 0 0;1 2 0 0 0;2 2 0 0 0;2 2 0 1 0;3 2 0 0 0;3 2 0 1 0;4 2 0 0 0;4 2 0 1 0;5 2 0 0 0;5 2 0 1 0;6 2 0 0 0;6 2 0 1 0;7 2 0 0 0;7 2 0 1 0;8 2 0 0 0;8 2 0 1 0;9 2 0 1 0;10 2 0 1 0;11 2 0 1 0;12 2 0 1 0;	2754.86	3	60.9355	38.1895	103.178	8	0.00111	0.25542	0.82609	0.88462	0	0	0	0	0	0	-1	0	0	sp|P37302|APE3_YEAST	APE3	96	6796210	56655500
Model-BuddingYeast-S-1803-3.36822.36822.4.1.dta	Model-BuddingYeast-S-1803-3.36822.36822.4.1.dta	Model-BuddingYeast-S-1803-3	36822	10031	4363.64	1091.67	4	1	LAJYSTPDYGHPTR		1591.75	12 2 0 1 1	H(12)N(2)pH(1)aH(1)	(N(N(H(H(H(H(H(H(aH))))))(H(pH(H(H(H(H(H))))))))))	4867	0 1 0 0 0;0 2 0 0 0;1 2 0 0 0;2 2 0 0 0;2 2 0 1 0;3 2 0 0 0;3 2 0 1 0;4 2 0 0 0;4 2 0 1 0;5 2 0 0 0;5 2 0 1 0;6 2 0 0 0;6 2 0 0 1;6 2 0 1 0;7 2 0 0 0;7 2 0 0 1;7 2 0 1 0;7 2 0 1 1;8 2 0 1 0;8 2 0 1 1;9 2 0 1 0;9 2 0 1 1;10 2 0 1 0;10 2 0 1 1;11 2 0 1 0;11 2 0 1 1;12 2 0 1 0;	2771.89	3	48.3758	27.2019	87.6988	8	0.00097	0.22324	0.62069	0.65385	0	0	0	0	0	0	-1	0	0	sp|P37302|APE3_YEAST	APE3	96	3733190	34214700
Model-BuddingYeast-S-1803-3.36826.36826.3.0.dta	Model-BuddingYeast-S-1803-3.36826.36826.3.0.dta	Model-BuddingYeast-S-1803-3	36826	10032.1	3830.54	1277.52	3	1	NPVLAAJSTQFR		1317.69	13 2 0 0 0	H(13)N(2)	(N(N(H(H(H(H(H(H(H(H)))))))(H(H(H(H(H))))))))	4058	0 1 0 0 0;0 2 0 0 0;1 2 0 0 0;2 2 0 0 0;3 2 0 0 0;4 2 0 0 0;5 2 0 0 0;6 2 0 0 0;7 2 0 0 0;8 2 0 0 0;9 2 0 0 0;10 2 0 0 0;11 2 0 0 0;12 2 0 0 0;	2512.85	7	39.5342	26.5379	63.6704	7	0.00025	0.06648	0.75	0.68182	0	0	0	0	0	0	-1	0	0	sp|P00724|INV2_YEAST;sp|P10596|INV4_YEASX;sp|P10594|INV1_YEASX	SUC2;SUC4;SUC1	165;165;165	4537520	31902300
Model-BuddingYeast-S-1803-3.36828.36828.3.0.dta	Model-BuddingYeast-S-1803-3.36828.36828.3.0.dta	Model-BuddingYeast-S-1803-3	36828	10032.5	4346.62	1449.54	3	1	LAJYSTPDYGHPTR		1591.75	13 2 0 1 0	H(13)N(2)pH(1)	(N(N(H(H(H(H(H(H(H))))))(H(pH(H(H(H(H(H))))))))))	4743	0 1 0 0 0;0 2 0 0 0;1 2 0 0 0;2 2 0 0 0;2 2 0 1 0;3 2 0 0 0;3 2 0 1 0;4 2 0 0 0;4 2 0 1 0;5 2 0 0 0;5 2 0 1 0;6 2 0 0 0;6 2 0 1 0;7 2 0 0 0;7 2 0 1 0;8 2 0 0 0;8 2 0 1 0;9 2 0 1 0;10 2 0 1 0;11 2 0 1 0;12 2 0 1 0;	2754.86	3	93.3326	58.8937	157.291	8	0.00099	0.22804	1	0.96154	0	0	0	0	0	0	-1	0	0	sp|P37302|APE3_YEAST	APE3	96	84230500	751602000
Model-BuddingYeast-S-1803-3.36832.36832.3.0.dta	Model-BuddingYeast-S-1803-3.36832.36832.3.0.dta	Model-BuddingYeast-S-1803-3	36832	10033.7	3860.45	1287.49	3	1	LAJYSTPDYGHPTR		1591.75	10 2 0 1 0	H(10)N(2)pH(1)	(N(N(H(H(H(H(H))))(H(pH(H(H(H(H)))))))))	5412	0 1 0 0 0;0 2 0 0 0;1 2 0 0 0;2 2 0 0 0;2 2 0 1 0;3 2 0 0 0;3 2 0 1 0;4 2 0 0 0;4 2 0 1 0;5 2 0 0 0;5 2 0 1 0;6 2 0 0 0;6 2 0 1 0;7 2 0 1 0;8 2 0 1 0;9 2 0 1 0;	2268.71	3	70.3019	47.6345	112.398	8	-0.00189	-0.49049	1	0.96154	0	0	0	0	0	0	-1	0	0	sp|P37302|APE3_YEAST	APE3	96	791055	6404930
Model-BuddingYeast-S-1803-3.36835.36835.2.0.dta	Model-BuddingYeast-S-1803-3.36835.36835.2.0.dta	Model-BuddingYeast-S-1803-3	36835	10034.5	2733.09	1367.05	2	1	AEIFFJK		868.456	9 2 0 0 0	H(9)N(2)	(N(N(H(H(H(H(H(H)))))(H(H(H))))))	4992	0 1 0 0 0;0 2 0 0 0;1 2 0 0 0;2 2 0 0 0;3 2 0 0 0;4 2 0 0 0;5 2 0 0 0;6 2 0 0 0;7 2 0 0 0;8 2 0 0 0;	1864.63	6	33.8502	19.4308	60.6291	7	-1e-05	-0.00279	1	0.83333	0	0	0	0	0	0	-1	0	0	sp|Q99220|OS9_YEAST	YOS9	380	6487630	25375400
Model-BuddingYeast-S-1803-3.36836.36836.2.0.dta	Model-BuddingYeast-S-1803-3.36836.36836.2.0.dta	Model-BuddingYeast-S-1803-3	36836	10034.8	3120.23	1560.62	2	1	NSDVJNSIDYEGPR		1579.7	7 2 0 0 0	H(7)N(2)	(N(N(H(H(H(H(H))))(H(H)))))	5381	0 1 0 0 0;0 2 0 0 0;1 2 0 0 0;2 2 0 0 0;3 2 0 0 0;4 2 0 0 0;5 2 0 0 0;6 2 0 0 0;	1540.53	5	19.0817	19.9434	17.4812	5	0.00262	0.83943	0.8	0.65385	0	0	0	0	8.62289e-83	2.29966e-85	-1	0	2.29966e-85	sp|P17967|PDI_YEAST	PDI1	117	1294120	5173630
Model-BuddingYeast-S-1803-3.36847.36847.3.0.dta	Model-BuddingYeast-S-1803-3.36847.36847.3.0.dta	Model-BuddingYeast-S-1803-3	36847	10037.7	3299.31	1100.44	3	1	NSDVJNSIDYEGPR		1579.7	7 2 0 0 1	H(7)N(2)aH(1)	(N(N(H(H(H))(H(H(H(H(aH))))))))	6233	0 1 0 0 0;0 2 0 0 0;1 2 0 0 0;2 2 0 0 0;3 2 0 0 0;4 2 0 0 0;5 2 0 0 0;5 2 0 0 1;6 2 0 0 0;6 2 0 0 1;7 2 0 0 0;	1719.61	5	45.3799	40.9014	53.697	7	0.00161	0.48699	0.76923	0.96154	0	0	0	0	1.09714e-283	4.74039e-286	-1	0	4.74039e-286	sp|P17967|PDI_YEAST	PDI1	117	768746	3276780
Model-BuddingYeast-S-1803-3.36853.36853.4.1.dta	Model-BuddingYeast-S-1803-3.36853.36853.4.1.dta	Model-BuddingYeast-S-1803-3	36853	10039.3	4201.59	1051.15	4	1	LAJYSTPDYGHPTR		1591.75	11 2 0 1 1	H(11)N(2)pH(1)aH(1)	(N(N(H(H(H(H(H(H)))))(H(pH(H(H(H(aH(H))))))))))	5026	0 1 0 0 0;0 2 0 0 0;1 2 0 0 0;2 2 0 0 0;2 2 0 1 0;3 2 0 0 0;3 2 0 1 0;4 2 0 0 0;4 2 0 1 0;5 2 0 0 0;5 2 0 1 0;5 2 0 1 1;6 2 0 0 0;6 2 0 1 0;6 2 0 1 1;7 2 0 0 0;7 2 0 1 0;7 2 0 1 1;8 2 0 1 0;8 2 0 1 1;9 2 0 1 0;9 2 0 1 1;10 2 0 1 0;10 2 0 1 1;	2609.84	3	66.3183	46.1076	103.853	8	0.00175	0.41545	0.69231	0.88462	0	0	0	0	0	0	-1	0	0	sp|P37302|APE3_YEAST	APE3	96	4792760	36724600
Model-BuddingYeast-S-1803-3.36864.36864.4.1.dta	Model-BuddingYeast-S-1803-3.36864.36864.4.1.dta	Model-BuddingYeast-S-1803-3	36864	10042.2	4022.51	1006.38	4	1	LAJYSTPDYGHPTR		1591.75	11 2 0 1 0	H(11)N(2)pH(1)	(N(N(H(H(H(H(H))))(H(pH(H(H(H(H(H))))))))))	5409	0 1 0 0 0;0 2 0 0 0;1 2 0 0 0;2 2 0 0 0;2 2 0 1 0;3 2 0 0 0;3 2 0 1 0;4 2 0 0 0;4 2 0 1 0;5 2 0 0 0;5 2 0 1 0;6 2 0 0 0;6 2 0 1 0;7 2 0 1 0;8 2 0 1 0;9 2 0 1 0;10 2 0 1 0;	2430.76	3	48.4421	28.3917	85.6785	8	0.00049	0.12158	0.73684	0.76923	0	0	0	0	0	0	-1	0	0	sp|P37302|APE3_YEAST	APE3	96	7166170	50218900
Model-BuddingYeast-S-1803-3.36867.36867.3.0.dta	Model-BuddingYeast-S-1803-3.36867.36867.3.0.dta	Model-BuddingYeast-S-1803-3	36867	10043	3282.28	1094.76	3	1	NSDVJNSIDYEGPR		1579.7	8 2 0 0 0	H(8)N(2)	(N(N(H(H(H(H(H(H)))))(H(H)))))	5011	0 1 0 0 0;0 2 0 0 0;1 2 0 0 0;2 2 0 0 0;3 2 0 0 0;4 2 0 0 0;5 2 0 0 0;6 2 0 0 0;7 2 0 0 0;	1702.58	5	25.3838	25.8568	24.5055	6	0.00021	0.06392	0.72727	0.65385	0	0	0	0	2.33108e-121	5.45453e-124	-1	0	5.45453e-124	sp|P17967|PDI_YEAST	PDI1	117	711820	3301270
Model-BuddingYeast-S-1803-3.36875.36875.3.0.dta	Model-BuddingYeast-S-1803-3.36875.36875.3.0.dta	Model-BuddingYeast-S-1803-3	36875	10045.1	3847.56	1283.19	3	1	NPVLAAJSTQFR		1317.69	12 2 0 0 1	H(12)N(2)aH(1)	(N(N(H(H(H(H(H(H)))))(H(H(H(H(H(H(aH))))))))))	4959	0 1 0 0 0;0 2 0 0 0;1 2 0 0 0;2 2 0 0 0;3 2 0 0 0;4 2 0 0 0;5 2 0 0 0;6 2 0 0 0;7 2 0 0 0;7 2 0 0 1;8 2 0 0 0;8 2 0 0 1;9 2 0 0 0;9 2 0 0 1;10 2 0 0 0;10 2 0 0 1;11 2 0 0 0;11 2 0 0 1;12 2 0 0 0;	2529.87	7	70.7016	56.6215	96.8503	7	0.00025	0.06434	0.71429	0.90909	0	0	0	0	0	0	-1	0	0	sp|P00724|INV2_YEAST;sp|P10596|INV4_YEASX;sp|P10594|INV1_YEASX	SUC2;SUC4;SUC1	165;165;165	6536700	47946600
Model-BuddingYeast-S-1803-3.36881.36881.3.0.dta	Model-BuddingYeast-S-1803-3.36881.36881.3.0.dta	Model-BuddingYeast-S-1803-3	36881	10046.8	4009.62	1337.21	3	1	NPVLAAJSTQFR		1317.69	13 2 0 0 1	H(13)N(2)aH(1)	(N(N(H(H(H(H(H(H(H))))))(H(H(H(H(H(H(aH))))))))))	4681	0 1 0 0 0;0 2 0 0 0;1 2 0 0 0;2 2 0 0 0;3 2 0 0 0;4 2 0 0 0;5 2 0 0 0;6 2 0 0 0;7 2 0 0 0;7 2 0 0 1;8 2 0 0 0;8 2 0 0 1;9 2 0 0 0;9 2 0 0 1;10 2 0 0 0;10 2 0 0 1;11 2 0 0 0;11 2 0 0 1;12 2 0 0 0;12 2 0 0 1;13 2 0 0 0;	2691.92	7	31.4051	19.3819	53.734	7	0.00167	0.41578	0.56522	0.59091	0	0	0	0	6.81605e-284	2.44477e-286	-1	0	2.44477e-286	sp|P00724|INV2_YEAST;sp|P10596|INV4_YEASX;sp|P10594|INV1_YEASX	SUC2;SUC4;SUC1	165;165;165	2753860	20827800
Model-BuddingYeast-S-1803-3.36896.36896.3.0.dta	Model-BuddingYeast-S-1803-3.36896.36896.3.0.dta	Model-BuddingYeast-S-1803-3	36896	10050.7	3137.25	1046.42	3	1	NSDVJNSIDYEGPR		1579.7	6 2 0 0 1	H(6)N(2)aH(1)	(N(N(H(H(H))(H(H(H(aH)))))))	6238	0 1 0 0 0;0 2 0 0 0;1 2 0 0 0;2 2 0 0 0;3 2 0 0 0;4 2 0 0 0;4 2 0 0 1;5 2 0 0 0;5 2 0 0 1;6 2 0 0 0;	1557.56	5	45.8893	43.8469	49.6823	6	0.00083	0.26429	0.75	0.92308	0	0	0	0	3.08108e-261	5.72385e-264	-1	0	5.72385e-264	sp|P17967|PDI_YEAST	PDI1	117	7072810	34090200
Model-BuddingYeast-S-1803-3.36896.36896.4.2.dta	Model-BuddingYeast-S-1803-3.36896.36896.4.2.dta	Model-BuddingYeast-S-1803-3	36896	10050.7	4184.56	1046.9	4	1	LAJYSTPDYGHPTR		1591.75	12 2 0 1 0	H(12)N(2)pH(1)	(N(N(H(H(H(H(H(H)))))(H(pH(H(H(H(H(H))))))))))	5023	0 1 0 0 0;0 2 0 0 0;1 2 0 0 0;2 2 0 0 0;2 2 0 1 0;3 2 0 0 0;3 2 0 1 0;4 2 0 0 0;4 2 0 1 0;5 2 0 0 0;5 2 0 1 0;6 2 0 0 0;6 2 0 1 0;7 2 0 0 0;7 2 0 1 0;8 2 0 1 0;9 2 0 1 0;10 2 0 1 0;11 2 0 1 0;	2592.81	3	32.8377	16.8362	62.5549	7	0.00257	0.61312	0.66667	0.53846	0	0	0	0	0	0	-1	0	0	sp|P37302|APE3_YEAST	APE3	96	7640380	67744700
Model-BuddingYeast-S-1803-3.36897.36897.3.0.dta	Model-BuddingYeast-S-1803-3.36897.36897.3.0.dta	Model-BuddingYeast-S-1803-3	36897	10051	3120.23	1040.75	3	1	NSDVJNSIDYEGPR		1579.7	7 2 0 0 0	H(7)N(2)	(N(N(H(H(H(H(H))))(H(H)))))	5381	0 1 0 0 0;0 2 0 0 0;1 2 0 0 0;2 2 0 0 0;3 2 0 0 0;4 2 0 0 0;5 2 0 0 0;6 2 0 0 0;	1540.53	5	51.3603	47.2737	58.9497	7	0.00163	0.52375	0.9	1	0	0	0	0	3.98476621906e-313	1.493735905e-315	-1	0	1.493735905e-315	sp|P17967|PDI_YEAST	PDI1	117	6690410	36820900
Model-BuddingYeast-S-1803-3.36898.36898.3.1.dta	Model-BuddingYeast-S-1803-3.36898.36898.3.1.dta	Model-BuddingYeast-S-1803-3	36898	10051.3	3830.54	1277.52	3	1	NPVLAAJSTQFR		1317.69	13 2 0 0 0	H(13)N(2)	(N(N(H(H(H(H(H(H(H(H)))))))(H(H(H(H(H))))))))	4058	0 1 0 0 0;0 2 0 0 0;1 2 0 0 0;2 2 0 0 0;3 2 0 0 0;4 2 0 0 0;5 2 0 0 0;6 2 0 0 0;7 2 0 0 0;8 2 0 0 0;9 2 0 0 0;10 2 0 0 0;11 2 0 0 0;12 2 0 0 0;	2512.85	7	61.515	48.5687	85.5582	7	0.00221	0.57711	0.9375	1.04545	0	0	0	0	0	0	-1	0	0	sp|P00724|INV2_YEAST;sp|P10596|INV4_YEASX;sp|P10594|INV1_YEASX	SUC2;SUC4;SUC1	165;165;165	4537520	31902300
Model-BuddingYeast-S-1803-3.36908.36908.2.0.dta	Model-BuddingYeast-S-1803-3.36908.36908.2.0.dta	Model-BuddingYeast-S-1803-3	36908	10054.2	2733.09	1367.05	2	1	AEIFFJK		868.456	9 2 0 0 0	H(9)N(2)	(N(N(H(H(H(H(H(H)))))(H(H(H))))))	4992	0 1 0 0 0;0 2 0 0 0;1 2 0 0 0;2 2 0 0 0;3 2 0 0 0;4 2 0 0 0;5 2 0 0 0;6 2 0 0 0;7 2 0 0 0;8 2 0 0 0;	1864.63	6	46.8704	32.6042	73.3648	7	0.00023	0.08429	1	1.08333	0	0	0	0	0	0	-1	0	0	sp|Q99220|OS9_YEAST	YOS9	380	6487630	25375400
Model-BuddingYeast-S-1803-3.36912.36912.2.0.dta	Model-BuddingYeast-S-1803-3.36912.36912.2.0.dta	Model-BuddingYeast-S-1803-3	36912	10055.3	3120.23	1560.62	2	1	NSDVJNSIDYEGPR		1579.7	7 2 0 0 0	H(7)N(2)	(N(N(H(H(H(H(H))))(H(H)))))	5381	0 1 0 0 0;0 2 0 0 0;1 2 0 0 0;2 2 0 0 0;3 2 0 0 0;4 2 0 0 0;5 2 0 0 0;6 2 0 0 0;	1540.53	5	12.6664	11.4313	14.9603	5	0.00353	1.13236	0.7	0.46154	0	0	0	0	4.09522e-69	9.45832e-72	-1	0.00360774	0.00360774	sp|P17967|PDI_YEAST	PDI1	117	1294120	5173630
Model-BuddingYeast-S-1803-3.36941.36941.4.1.dta	Model-BuddingYeast-S-1803-3.36941.36941.4.1.dta	Model-BuddingYeast-S-1803-3	36941	10063	3860.46	965.87	4	1	LAJYSTPDYGHPTR		1591.75	10 2 0 1 0	H(10)N(2)pH(1)	(N(N(H(H(H(H(H))))(H(pH(H(H(H(H)))))))))	5412	0 1 0 0 0;0 2 0 0 0;1 2 0 0 0;2 2 0 0 0;2 2 0 1 0;3 2 0 0 0;3 2 0 1 0;4 2 0 0 0;4 2 0 1 0;5 2 0 0 0;5 2 0 1 0;6 2 0 0 0;6 2 0 1 0;7 2 0 1 0;8 2 0 1 0;9 2 0 1 0;	2268.71	3	49.0029	39.1296	67.339	8	0.0012	0.31201	0.72222	0.88462	0	0	0	0	0	0	-1	0	0	sp|P37302|APE3_YEAST	APE3	96	5041320	34934100
Model-BuddingYeast-S-1803-3.36948.36948.3.0.dta	Model-BuddingYeast-S-1803-3.36948.36948.3.0.dta	Model-BuddingYeast-S-1803-3	36948	10064.8	4184.56	1395.53	3	1	LAJYSTPDYGHPTR		1591.75	12 2 0 1 0	H(12)N(2)pH(1)	(N(N(H(H(H(H(H(H)))))(H(pH(H(H(H(H(H))))))))))	5023	0 1 0 0 0;0 2 0 0 0;1 2 0 0 0;2 2 0 0 0;2 2 0 1 0;3 2 0 0 0;3 2 0 1 0;4 2 0 0 0;4 2 0 1 0;5 2 0 0 0;5 2 0 1 0;6 2 0 0 0;6 2 0 1 0;7 2 0 0 0;7 2 0 1 0;8 2 0 1 0;9 2 0 1 0;10 2 0 1 0;11 2 0 1 0;	2592.81	3	91.7782	65.6582	140.287	8	0.00045	0.10769	1	1	0	0	0	0	0	0	-1	0	0	sp|P37302|APE3_YEAST	APE3	96	132443000	1099140000
Model-BuddingYeast-S-1803-3.36952.36952.3.0.dta	Model-BuddingYeast-S-1803-3.36952.36952.3.0.dta	Model-BuddingYeast-S-1803-3	36952	10065.9	3409.4	1137.14	3	1	VDJSTASAILGR		1203.63	10 2 0 0 1	H(10)N(2)aH(1)	(N(N(H(H(H(H(H))))(H(H(H(H(aH(H)))))))))	5294	0 1 0 0 0;0 2 0 0 0;1 2 0 0 0;2 2 0 0 0;3 2 0 0 0;4 2 0 0 0;5 2 0 0 0;5 2 0 0 1;6 2 0 0 0;6 2 0 0 1;7 2 0 0 0;7 2 0 0 1;8 2 0 0 0;8 2 0 0 1;9 2 0 0 0;9 2 0 0 1;	2205.77	3	41.1148	23.9903	72.9174	7	0.00022	0.06583	0.72222	0.86364	0	0	0	0	0	0	-1	0	0	sp|P04824|MEL1_YEASX	MEL1	403	6269230	34153000
Model-BuddingYeast-S-1803-3.36972.36972.4.1.dta	Model-BuddingYeast-S-1803-3.36972.36972.4.1.dta	Model-BuddingYeast-S-1803-3	36972	10071.2	4022.51	1006.38	4	1	LAJYSTPDYGHPTR		1591.75	11 2 0 1 0	H(11)N(2)pH(1)	(N(N(H(H(H(H(H))))(H(pH(H(H(H(H(H))))))))))	5409	0 1 0 0 0;0 2 0 0 0;1 2 0 0 0;2 2 0 0 0;2 2 0 1 0;3 2 0 0 0;3 2 0 1 0;4 2 0 0 0;4 2 0 1 0;5 2 0 0 0;5 2 0 1 0;6 2 0 0 0;6 2 0 1 0;7 2 0 1 0;8 2 0 1 0;9 2 0 1 0;10 2 0 1 0;	2430.76	3	70.8219	54.1097	101.859	8	0.00077	0.19119	0.84211	0.96154	0	0	0	0	0	0	-1	0	0	sp|P37302|APE3_YEAST	APE3	96	7166170	50218900
Model-BuddingYeast-S-1803-3.36983.36983.4.1.dta	Model-BuddingYeast-S-1803-3.36983.36983.4.1.dta	Model-BuddingYeast-S-1803-3	36983	10074.2	4039.54	1010.64	4	1	LAJYSTPDYGHPTR		1591.75	10 2 0 1 1	H(10)N(2)pH(1)aH(1)	(N(N(H(H(H(H(H))))(H(pH(H(H(H(aH(H))))))))))	5413	0 1 0 0 0;0 2 0 0 0;1 2 0 0 0;2 2 0 0 0;2 2 0 1 0;3 2 0 0 0;3 2 0 1 0;4 2 0 0 0;4 2 0 1 0;5 2 0 0 0;5 2 0 1 0;5 2 0 1 1;6 2 0 0 0;6 2 0 1 0;6 2 0 1 1;7 2 0 1 0;7 2 0 1 1;8 2 0 1 0;8 2 0 1 1;9 2 0 1 0;9 2 0 1 1;	2447.79	3	77.3321	62.4486	104.973	8	-0.00039	-0.09679	0.73913	1	0	0	0	0	0	0	-1	0	0	sp|P37302|APE3_YEAST	APE3	96	3082290	23947100
Model-BuddingYeast-S-1803-3.36984.36984.3.0.dta	Model-BuddingYeast-S-1803-3.36984.36984.3.0.dta	Model-BuddingYeast-S-1803-3	36984	10074.4	3120.23	1040.75	3	1	NSDVJNSIDYEGPR		1579.7	7 2 0 0 0	H(7)N(2)	(N(N(H(H(H(H(H))))(H(H)))))	5381	0 1 0 0 0;0 2 0 0 0;1 2 0 0 0;2 2 0 0 0;3 2 0 0 0;4 2 0 0 0;5 2 0 0 0;6 2 0 0 0;	1540.53	5	28.0759	28.5949	27.1121	6	0.00118	0.37665	0.7	0.80769	0	0	0	0	9.99991e-136	2.43997e-138	-1	0	2.43997e-138	sp|P17967|PDI_YEAST	PDI1	117	6690410	36820900
Model-BuddingYeast-S-1803-3.36995.36995.3.0.dta	Model-BuddingYeast-S-1803-3.36995.36995.3.0.dta	Model-BuddingYeast-S-1803-3	36995	10077.4	3847.56	1283.19	3	1	NPVLAAJSTQFR		1317.69	12 2 0 0 1	H(12)N(2)aH(1)	(N(N(H(H(H(H(H(H)))))(H(H(H(H(H(aH(H))))))))))	4961	0 1 0 0 0;0 2 0 0 0;1 2 0 0 0;2 2 0 0 0;3 2 0 0 0;4 2 0 0 0;5 2 0 0 0;6 2 0 0 0;6 2 0 0 1;7 2 0 0 0;7 2 0 0 1;8 2 0 0 0;8 2 0 0 1;9 2 0 0 0;9 2 0 0 1;10 2 0 0 0;10 2 0 0 1;11 2 0 0 0;11 2 0 0 1;	2529.87	7	70.8976	56.4078	97.8072	7	0.0012	0.31151	0.71429	1	0	0	0	0	0	0	-1	0	0	sp|P00724|INV2_YEAST;sp|P10596|INV4_YEASX;sp|P10594|INV1_YEASX	SUC2;SUC4;SUC1	165;165;165	6536700	47946600
Model-BuddingYeast-S-1803-3.37003.37003.3.0.dta	Model-BuddingYeast-S-1803-3.37003.37003.3.0.dta	Model-BuddingYeast-S-1803-3	37003	10079.4	3860.46	1287.49	3	1	LAJYSTPDYGHPTR		1591.75	10 2 0 1 0	H(10)N(2)pH(1)	(N(N(H(H(pH(H(H))))(H(H(H(H(H(H)))))))))	6689	0 1 0 0 0;0 2 0 0 0;1 2 0 0 0;2 2 0 0 0;2 2 0 1 0;3 2 0 0 0;3 2 0 1 0;4 2 0 0 0;4 2 0 1 0;5 2 0 0 0;5 2 0 1 0;6 2 0 0 0;6 2 0 1 0;7 2 0 0 0;7 2 0 1 0;8 2 0 0 0;8 2 0 1 0;9 2 0 1 0;	2268.71	3	91.9069	67.2405	137.716	8	0.00021	0.05427	0.95	1.03846	0	0	0	0	0	0	-1	0	0	sp|P37302|APE3_YEAST	APE3	96	94061700	676777000
Model-BuddingYeast-S-1803-3.37016.37016.3.0.dta	Model-BuddingYeast-S-1803-3.37016.37016.3.0.dta	Model-BuddingYeast-S-1803-3	37016	10083	3698.4	1233.47	3	1	LAJYSTPDYGHPTR		1591.75	9 2 0 1 0	H(9)N(2)pH(1)	(N(N(H(H(H(H(H))))(H(pH(H(H(H))))))))	5417	0 1 0 0 0;0 2 0 0 0;1 2 0 0 0;2 2 0 0 0;2 2 0 1 0;3 2 0 0 0;3 2 0 1 0;4 2 0 0 0;4 2 0 1 0;5 2 0 0 0;5 2 0 1 0;6 2 0 0 0;6 2 0 1 0;7 2 0 1 0;8 2 0 1 0;	2106.65	3	64.7434	39.7559	111.149	8	0.00093	0.25198	1	0.88462	0	0	0	0	0	0	-1	0	0	sp|P37302|APE3_YEAST	APE3	96	22483200	147557000
Model-BuddingYeast-S-1803-3.37018.37018.3.0.dta	Model-BuddingYeast-S-1803-3.37018.37018.3.0.dta	Model-BuddingYeast-S-1803-3	37018	10083.5	3830.54	1277.52	3	1	NPVLAAJSTQFR		1317.69	13 2 0 0 0	H(13)N(2)	(N(N(H(H(H(H(H(H(H(H)))))))(H(H(H(H(H))))))))	4058	0 1 0 0 0;0 2 0 0 0;1 2 0 0 0;2 2 0 0 0;3 2 0 0 0;4 2 0 0 0;5 2 0 0 0;6 2 0 0 0;7 2 0 0 0;8 2 0 0 0;9 2 0 0 0;10 2 0 0 0;11 2 0 0 0;12 2 0 0 0;	2512.85	7	53.1024	41.0236	75.5347	7	0.00253	0.66013	0.8125	0.95455	0	0	0	0	0	0	-1	0	0	sp|P00724|INV2_YEAST;sp|P10596|INV4_YEASX;sp|P10594|INV1_YEASX	SUC2;SUC4;SUC1	165;165;165	4537520	31902300
Model-BuddingYeast-S-1803-3.37019.37019.2.0.dta	Model-BuddingYeast-S-1803-3.37019.37019.2.0.dta	Model-BuddingYeast-S-1803-3	37019	10083.8	2733.09	1367.05	2	1	AEIFFJK		868.456	9 2 0 0 0	H(9)N(2)	(N(N(H(H(H(H(H(H)))))(H(H(H))))))	4992	0 1 0 0 0;0 2 0 0 0;1 2 0 0 0;2 2 0 0 0;3 2 0 0 0;4 2 0 0 0;5 2 0 0 0;6 2 0 0 0;7 2 0 0 0;8 2 0 0 0;	1864.63	6	43.4599	31.5961	65.4927	7	0	0.00013	1	1.16667	0	0	0	0	0	0	-1	0	0	sp|Q99220|OS9_YEAST	YOS9	380	6487630	25375400
Model-BuddingYeast-S-1803-3.37021.37021.4.2.dta	Model-BuddingYeast-S-1803-3.37021.37021.4.2.dta	Model-BuddingYeast-S-1803-3	37021	10084.3	3877.48	970.125	4	1	LAJYSTPDYGHPTR		1591.75	9 2 0 1 1	H(9)N(2)pH(1)aH(1)	(N(N(H(H(H(H(H))))(H(pH(H(H(H(aH)))))))))	5414	0 1 0 0 0;0 2 0 0 0;1 2 0 0 0;2 2 0 0 0;2 2 0 1 0;3 2 0 0 0;3 2 0 1 0;4 2 0 0 0;4 2 0 1 0;5 2 0 0 0;5 2 0 1 0;5 2 0 1 1;6 2 0 0 0;6 2 0 1 0;6 2 0 1 1;7 2 0 1 0;7 2 0 1 1;8 2 0 1 0;8 2 0 1 1;9 2 0 1 0;	2285.73	3	54.8103	42.1127	78.3918	8	-0.00322	-0.82929	0.63636	0.92308	0	0	0	0	0	0	-1	0	0	sp|P37302|APE3_YEAST	APE3	96	4141940	14434100
Model-BuddingYeast-S-1803-3.37031.37031.3.0.dta	Model-BuddingYeast-S-1803-3.37031.37031.3.0.dta	Model-BuddingYeast-S-1803-3	37031	10087	3668.48	1223.5	3	1	NPVLAAJSTQFR		1317.69	12 2 0 0 0	H(12)N(2)	(N(N(H(H(H(H(H(H(H(H)))))))(H(H(H(H)))))))	4123	0 1 0 0 0;0 2 0 0 0;1 2 0 0 0;2 2 0 0 0;3 2 0 0 0;4 2 0 0 0;5 2 0 0 0;6 2 0 0 0;7 2 0 0 0;8 2 0 0 0;9 2 0 0 0;10 2 0 0 0;11 2 0 0 0;	2350.79	7	23.5369	12.7868	43.5014	7	0.00132	0.36039	0.73333	0.5	0	0	0	0	9.12364e-227	2.76067e-229	-1	0.00273224	0.00273224	sp|P00724|INV2_YEAST;sp|P10596|INV4_YEASX;sp|P10594|INV1_YEASX	SUC2;SUC4;SUC1	165;165;165	4013180	31601100
Model-BuddingYeast-S-1803-3.37037.37037.3.0.dta	Model-BuddingYeast-S-1803-3.37037.37037.3.0.dta	Model-BuddingYeast-S-1803-3	37037	10088.5	4184.56	1395.53	3	1	LAJYSTPDYGHPTR		1591.75	12 2 0 1 0	H(12)N(2)pH(1)	(N(N(H(H(pH(H(H(H)))))(H(H(H(H(H(H(H))))))))))	6661	0 1 0 0 0;0 2 0 0 0;1 2 0 0 0;2 2 0 0 0;2 2 0 1 0;3 2 0 0 0;3 2 0 1 0;4 2 0 0 0;4 2 0 1 0;5 2 0 0 0;5 2 0 1 0;6 2 0 0 0;6 2 0 1 0;7 2 0 0 0;7 2 0 1 0;8 2 0 0 0;8 2 0 1 0;9 2 0 0 0;9 2 0 1 0;10 2 0 1 0;11 2 0 1 0;	2592.81	3	88.0661	54.3182	150.741	8	4e-05	0.00876	1	0.96154	0	0	0	0	0	0	-1	0	0	sp|P37302|APE3_YEAST	APE3	96	3540520	26920200
Model-BuddingYeast-S-1803-3.37040.37040.3.0.dta	Model-BuddingYeast-S-1803-3.37040.37040.3.0.dta	Model-BuddingYeast-S-1803-3	37040	10089.4	3409.4	1137.14	3	1	VDJSTASAILGR		1203.63	10 2 0 0 1	H(10)N(2)aH(1)	(N(N(H(H(H(H(H))))(H(H(H(H(H(aH)))))))))	5286	0 1 0 0 0;0 2 0 0 0;1 2 0 0 0;2 2 0 0 0;3 2 0 0 0;4 2 0 0 0;5 2 0 0 0;6 2 0 0 0;6 2 0 0 1;7 2 0 0 0;7 2 0 0 1;8 2 0 0 0;8 2 0 0 1;9 2 0 0 0;9 2 0 0 1;10 2 0 0 0;	2205.77	3	60.1118	45.0561	88.0724	7	0.00139	0.40724	0.72222	1.09091	0	0	0	0	0	0	-1	0	0	sp|P04824|MEL1_YEASX	MEL1	403	6269230	34153000
Model-BuddingYeast-S-1803-3.37043.37043.3.0.dta	Model-BuddingYeast-S-1803-3.37043.37043.3.0.dta	Model-BuddingYeast-S-1803-3	37043	10090.2	3392.38	1131.46	3	1	VDJSTASAILGR		1203.63	11 2 0 0 0	H(11)N(2)	(N(N(H(H(H(H(H(H(H))))))(H(H(H(H)))))))	4699	0 1 0 0 0;0 2 0 0 0;1 2 0 0 0;2 2 0 0 0;3 2 0 0 0;4 2 0 0 0;5 2 0 0 0;6 2 0 0 0;7 2 0 0 0;8 2 0 0 0;9 2 0 0 0;10 2 0 0 0;	2188.74	3	22.7831	14.4594	38.2416	6	0.00395	1.1657	0.71429	0.63636	0	0	0	0	1.75866e-197	3.6423e-200	-1	0.00143164	0.00143164	sp|P04824|MEL1_YEASX	MEL1	403	1730640	9587620
Model-BuddingYeast-S-1803-3.37044.37044.3.0.dta	Model-BuddingYeast-S-1803-3.37044.37044.3.0.dta	Model-BuddingYeast-S-1803-3	37044	10090.5	3685.51	1229.17	3	1	NPVLAAJSTQFR		1317.69	11 2 0 0 1	H(11)N(2)aH(1)	(N(N(H(H(H(H(H))))(H(H(H(H(H(aH(H))))))))))	5283	0 1 0 0 0;0 2 0 0 0;1 2 0 0 0;2 2 0 0 0;3 2 0 0 0;4 2 0 0 0;5 2 0 0 0;6 2 0 0 0;6 2 0 0 1;7 2 0 0 0;7 2 0 0 1;8 2 0 0 0;8 2 0 0 1;9 2 0 0 0;9 2 0 0 1;10 2 0 0 0;10 2 0 0 1;	2367.82	7	59.5149	50.6006	76.07	7	-0.00045	-0.12101	0.73684	0.95455	0	0	0	0	0	0	-1	0	0	sp|P00724|INV2_YEAST;sp|P10596|INV4_YEASX;sp|P10594|INV1_YEASX	SUC2;SUC4;SUC1	165;165;165	6377660	37832900
Model-BuddingYeast-S-1803-3.37049.37049.4.1.dta	Model-BuddingYeast-S-1803-3.37049.37049.4.1.dta	Model-BuddingYeast-S-1803-3	37049	10091.8	4022.51	1006.38	4	1	LAJYSTPDYGHPTR		1591.75	11 2 0 1 0	H(11)N(2)pH(1)	(N(N(H(H(H(H(H))))(H(pH(H(H(H(H(H))))))))))	5409	0 1 0 0 0;0 2 0 0 0;1 2 0 0 0;2 2 0 0 0;2 2 0 1 0;3 2 0 0 0;3 2 0 1 0;4 2 0 0 0;4 2 0 1 0;5 2 0 0 0;5 2 0 1 0;6 2 0 0 0;6 2 0 1 0;7 2 0 1 0;8 2 0 1 0;9 2 0 1 0;10 2 0 1 0;	2430.76	3	63.4789	42.6911	102.085	8	0.00197	0.48951	0.84211	0.88462	0	0	0	0	0	0	-1	0	0	sp|P37302|APE3_YEAST	APE3	96	7166170	50218900
Model-BuddingYeast-S-1803-3.37059.37059.4.1.dta	Model-BuddingYeast-S-1803-3.37059.37059.4.1.dta	Model-BuddingYeast-S-1803-3	37059	10094.4	3860.46	965.87	4	1	LAJYSTPDYGHPTR		1591.75	10 2 0 1 0	H(10)N(2)pH(1)	(N(N(H(H(H(H(H))))(H(pH(H(H(H(H)))))))))	5412	0 1 0 0 0;0 2 0 0 0;1 2 0 0 0;2 2 0 0 0;2 2 0 1 0;3 2 0 0 0;3 2 0 1 0;4 2 0 0 0;4 2 0 1 0;5 2 0 0 0;5 2 0 1 0;6 2 0 0 0;6 2 0 1 0;7 2 0 1 0;8 2 0 1 0;9 2 0 1 0;	2268.71	3	55.4919	40.705	82.9532	8	0.00138	0.35656	0.77778	0.88462	0	0	0	0	0	0	-1	0	0	sp|P37302|APE3_YEAST	APE3	96	5041320	34934100
Model-BuddingYeast-S-1803-3.37100.37100.3.0.dta	Model-BuddingYeast-S-1803-3.37100.37100.3.0.dta	Model-BuddingYeast-S-1803-3	37100	10105.5	3847.57	1283.19	3	1	NPVLAAJSTQFR		1317.69	12 2 0 0 1	H(12)N(2)aH(1)	(N(N(H(H(H(H(H(H)))))(H(H(H(H(H(aH(H))))))))))	4961	0 1 0 0 0;0 2 0 0 0;1 2 0 0 0;2 2 0 0 0;3 2 0 0 0;4 2 0 0 0;5 2 0 0 0;6 2 0 0 0;6 2 0 0 1;7 2 0 0 0;7 2 0 0 1;8 2 0 0 0;8 2 0 0 1;9 2 0 0 0;9 2 0 0 1;10 2 0 0 0;10 2 0 0 1;11 2 0 0 0;11 2 0 0 1;	2529.87	7	49.5743	36.8829	73.1441	7	0.00211	0.54933	0.66667	0.86364	0	0	0	0	0	0	-1	0	0	sp|P00724|INV2_YEAST;sp|P10596|INV4_YEASX;sp|P10594|INV1_YEASX	SUC2;SUC4;SUC1	165;165;165	6536700	47946600
Model-BuddingYeast-S-1803-3.37103.37103.3.0.dta	Model-BuddingYeast-S-1803-3.37103.37103.3.0.dta	Model-BuddingYeast-S-1803-3	37103	10106.2	3860.46	1287.49	3	1	LAJYSTPDYGHPTR		1591.75	10 2 0 1 0	H(10)N(2)pH(1)	(N(N(H(H(pH(H(H))))(H(H(H(H(H(H)))))))))	6689	0 1 0 0 0;0 2 0 0 0;1 2 0 0 0;2 2 0 0 0;2 2 0 1 0;3 2 0 0 0;3 2 0 1 0;4 2 0 0 0;4 2 0 1 0;5 2 0 0 0;5 2 0 1 0;6 2 0 0 0;6 2 0 1 0;7 2 0 0 0;7 2 0 1 0;8 2 0 0 0;8 2 0 1 0;9 2 0 1 0;	2268.71	3	96.0152	76.3843	132.473	8	0.00016	0.04261	0.95	1.03846	0	0	0	0	0	0	-1	0	0	sp|P37302|APE3_YEAST	APE3	96	94061700	676777000
Model-BuddingYeast-S-1803-3.37106.37106.3.0.dta	Model-BuddingYeast-S-1803-3.37106.37106.3.0.dta	Model-BuddingYeast-S-1803-3	37106	10107	3668.48	1223.5	3	1	NPVLAAJSTQFR		1317.69	12 2 0 0 0	H(12)N(2)	(N(N(H(H(H(H(H(H(H(H)))))))(H(H(H(H)))))))	4123	0 1 0 0 0;0 2 0 0 0;1 2 0 0 0;2 2 0 0 0;3 2 0 0 0;4 2 0 0 0;5 2 0 0 0;6 2 0 0 0;7 2 0 0 0;8 2 0 0 0;9 2 0 0 0;10 2 0 0 0;11 2 0 0 0;	2350.79	7	44.996	33.9325	65.5425	7	0.00123	0.33585	0.8	0.81818	0	0	0	0	0	0	-1	0	0	sp|P00724|INV2_YEAST;sp|P10596|INV4_YEASX;sp|P10594|INV1_YEASX	SUC2;SUC4;SUC1	165;165;165	4013180	31601100
Model-BuddingYeast-S-1803-3.37107.37107.4.3.dta	Model-BuddingYeast-S-1803-3.37107.37107.4.3.dta	Model-BuddingYeast-S-1803-3	37107	10107.3	3877.48	970.125	4	1	LAJYSTPDYGHPTR		1591.75	9 2 0 1 1	H(9)N(2)pH(1)aH(1)	(N(N(H(H(H(H(H))))(H(pH(H(H(aH(H)))))))))	5419	0 1 0 0 0;0 2 0 0 0;1 2 0 0 0;2 2 0 0 0;2 2 0 1 0;3 2 0 0 0;3 2 0 1 0;4 2 0 0 0;4 2 0 1 0;4 2 0 1 1;5 2 0 0 0;5 2 0 1 0;5 2 0 1 1;6 2 0 0 0;6 2 0 1 0;6 2 0 1 1;7 2 0 1 0;7 2 0 1 1;8 2 0 1 0;8 2 0 1 1;	2285.73	3	50.3638	40.4875	68.7055	8	-0.00292	-0.75295	0.59091	0.88462	0	0	0	0	0	0	-1	0	0	sp|P37302|APE3_YEAST	APE3	96	4141940	14434100
Model-BuddingYeast-S-1803-3.37116.37116.3.0.dta	Model-BuddingYeast-S-1803-3.37116.37116.3.0.dta	Model-BuddingYeast-S-1803-3	37116	10109.7	4184.56	1395.52	3	1	LAJYSTPDYGHPTR		1591.75	12 2 0 1 0	H(12)N(2)pH(1)	(N(N(H(H(pH(H(H(H)))))(H(H(H(H(H(H(H))))))))))	6661	0 1 0 0 0;0 2 0 0 0;1 2 0 0 0;2 2 0 0 0;2 2 0 1 0;3 2 0 0 0;3 2 0 1 0;4 2 0 0 0;4 2 0 1 0;5 2 0 0 0;5 2 0 1 0;6 2 0 0 0;6 2 0 1 0;7 2 0 0 0;7 2 0 1 0;8 2 0 0 0;8 2 0 1 0;9 2 0 0 0;9 2 0 1 0;10 2 0 1 0;11 2 0 1 0;	2592.81	3	69.8168	39.5138	126.094	8	-0.0013	-0.31027	0.95652	0.92308	0	0	0	0	0	0	-1	0	0	sp|P37302|APE3_YEAST	APE3	96	775550	5050920
Model-BuddingYeast-S-1803-3.37118.37118.3.0.dta	Model-BuddingYeast-S-1803-3.37118.37118.3.0.dta	Model-BuddingYeast-S-1803-3	37118	10110.3	3247.35	1083.12	3	1	VDJSTASAILGR		1203.63	9 2 0 0 1	H(9)N(2)aH(1)	(N(N(H(H(H(H(H))))(H(H(H(H(aH))))))))	5299	0 1 0 0 0;0 2 0 0 0;1 2 0 0 0;2 2 0 0 0;3 2 0 0 0;4 2 0 0 0;5 2 0 0 0;5 2 0 0 1;6 2 0 0 0;6 2 0 0 1;7 2 0 0 0;7 2 0 0 1;8 2 0 0 0;8 2 0 0 1;9 2 0 0 0;	2043.71	3	50.8533	36.8331	76.8908	7	0.00076	0.2343	0.70588	1	0	0	0	0	0	0	-1	0	0	sp|P04824|MEL1_YEASX	MEL1	403	15123700	77245800
Model-BuddingYeast-S-1803-3.37125.37125.3.1.dta	Model-BuddingYeast-S-1803-3.37125.37125.3.1.dta	Model-BuddingYeast-S-1803-3	37125	10112.1	3698.4	1233.47	3	1	LAJYSTPDYGHPTR		1591.75	9 2 0 1 0	H(9)N(2)pH(1)	(N(N(H(H(H(H(H))))(H(pH(H(H(H))))))))	5417	0 1 0 0 0;0 2 0 0 0;1 2 0 0 0;2 2 0 0 0;2 2 0 1 0;3 2 0 0 0;3 2 0 1 0;4 2 0 0 0;4 2 0 1 0;5 2 0 0 0;5 2 0 1 0;6 2 0 0 0;6 2 0 1 0;7 2 0 1 0;8 2 0 1 0;	2106.65	3	85.6381	66.1885	121.759	8	0.00015	0.04027	0.94118	1	0	0	0	0	0	0	-1	0	0	sp|P37302|APE3_YEAST	APE3	96	22483200	147557000
Model-BuddingYeast-S-1803-3.37127.37127.3.1.dta	Model-BuddingYeast-S-1803-3.37127.37127.3.1.dta	Model-BuddingYeast-S-1803-3	37127	10112.7	3409.4	1137.14	3	1	VDJSTASAILGR		1203.63	10 2 0 0 1	H(10)N(2)aH(1)	(N(N(H(H(H(H(H))))(H(H(H(H(aH(H)))))))))	5294	0 1 0 0 0;0 2 0 0 0;1 2 0 0 0;2 2 0 0 0;3 2 0 0 0;4 2 0 0 0;5 2 0 0 0;5 2 0 0 1;6 2 0 0 0;6 2 0 0 1;7 2 0 0 0;7 2 0 0 1;8 2 0 0 0;8 2 0 0 1;9 2 0 0 0;9 2 0 0 1;	2205.77	3	59.3526	45.8763	84.3799	7	0.00188	0.55242	0.72222	1.09091	0	0	0	0	0	0	-1	0	0	sp|P04824|MEL1_YEASX	MEL1	403	6269230	34153000
Model-BuddingYeast-S-1803-3.37149.37149.3.0.dta	Model-BuddingYeast-S-1803-3.37149.37149.3.0.dta	Model-BuddingYeast-S-1803-3	37149	10118.5	3685.51	1229.18	3	1	NPVLAAJSTQFR		1317.69	11 2 0 0 1	H(11)N(2)aH(1)	(N(N(H(H(H(H(H))))(H(H(H(H(H(aH(H))))))))))	5283	0 1 0 0 0;0 2 0 0 0;1 2 0 0 0;2 2 0 0 0;3 2 0 0 0;4 2 0 0 0;5 2 0 0 0;6 2 0 0 0;6 2 0 0 1;7 2 0 0 0;7 2 0 0 1;8 2 0 0 0;8 2 0 0 1;9 2 0 0 0;9 2 0 0 1;10 2 0 0 0;10 2 0 0 1;	2367.82	7	63.8399	50.2821	89.0186	7	0.00092	0.24854	0.73684	1	0	0	0	0	0	0	-1	0	0	sp|P00724|INV2_YEAST;sp|P10596|INV4_YEASX;sp|P10594|INV1_YEASX	SUC2;SUC4;SUC1	165;165;165	6377660	37832900
Model-BuddingYeast-S-1803-3.37174.37174.2.0.dta	Model-BuddingYeast-S-1803-3.37174.37174.2.0.dta	Model-BuddingYeast-S-1803-3	37174	10125.2	3230.32	1615.66	2	1	VDJSTASAILGR		1203.63	10 2 0 0 0	H(10)N(2)	(N(N(H(H(H(H(H(H)))))(H(H(H(H)))))))	4977	0 1 0 0 0;0 2 0 0 0;1 2 0 0 0;2 2 0 0 0;3 2 0 0 0;4 2 0 0 0;5 2 0 0 0;6 2 0 0 0;7 2 0 0 0;8 2 0 0 0;9 2 0 0 0;	2026.69	3	32.1417	16.2937	61.5737	7	-0.00112	-0.3455	1	0.72727	0	0	0	0	0	0	-1	0.000376648	0.000376648	sp|P04824|MEL1_YEASX	MEL1	403	2818900	14176000
Model-BuddingYeast-S-1803-3.37181.37181.3.0.dta	Model-BuddingYeast-S-1803-3.37181.37181.3.0.dta	Model-BuddingYeast-S-1803-3	37181	10127.1	3668.48	1223.5	3	1	NPVLAAJSTQFR		1317.69	12 2 0 0 0	H(12)N(2)	(N(N(H(H(H(H(H(H(H(H)))))))(H(H(H(H)))))))	4123	0 1 0 0 0;0 2 0 0 0;1 2 0 0 0;2 2 0 0 0;3 2 0 0 0;4 2 0 0 0;5 2 0 0 0;6 2 0 0 0;7 2 0 0 0;8 2 0 0 0;9 2 0 0 0;10 2 0 0 0;11 2 0 0 0;	2350.79	7	43.095	28.9789	69.3106	7	0.00106	0.28924	0.8	0.77273	0	0	0	0	0	0	-1	0	0	sp|P00724|INV2_YEAST;sp|P10596|INV4_YEASX;sp|P10594|INV1_YEASX	SUC2;SUC4;SUC1	165;165;165	4013180	31601100
Model-BuddingYeast-S-1803-3.37187.37187.3.0.dta	Model-BuddingYeast-S-1803-3.37187.37187.3.0.dta	Model-BuddingYeast-S-1803-3	37187	10128.7	3860.46	1287.49	3	1	LAJYSTPDYGHPTR		1591.75	10 2 0 1 0	H(10)N(2)pH(1)	(N(N(H(H(pH(H(H))))(H(H(H(H(H(H)))))))))	6689	0 1 0 0 0;0 2 0 0 0;1 2 0 0 0;2 2 0 0 0;2 2 0 1 0;3 2 0 0 0;3 2 0 1 0;4 2 0 0 0;4 2 0 1 0;5 2 0 0 0;5 2 0 1 0;6 2 0 0 0;6 2 0 1 0;7 2 0 0 0;7 2 0 1 0;8 2 0 0 0;8 2 0 1 0;9 2 0 1 0;	2268.71	3	93.6958	71.2371	135.405	8	-7e-05	-0.01723	0.95	1	0	0	0	0	0	0	-1	0	0	sp|P37302|APE3_YEAST	APE3	96	94061700	676777000
Model-BuddingYeast-S-1803-3.37188.37188.3.0.dta	Model-BuddingYeast-S-1803-3.37188.37188.3.0.dta	Model-BuddingYeast-S-1803-3	37188	10129	4022.51	1341.51	3	1	LAJYSTPDYGHPTR		1591.75	11 2 0 1 0	H(11)N(2)pH(1)	(N(N(H(H(H(H(H))))(H(pH(H(H(H(H(H))))))))))	5409	0 1 0 0 0;0 2 0 0 0;1 2 0 0 0;2 2 0 0 0;2 2 0 1 0;3 2 0 0 0;3 2 0 1 0;4 2 0 0 0;4 2 0 1 0;5 2 0 0 0;5 2 0 1 0;6 2 0 0 0;6 2 0 1 0;7 2 0 1 0;8 2 0 1 0;9 2 0 1 0;10 2 0 1 0;	2430.76	3	88.3942	61.2466	138.811	8	0.00036	0.08877	1	1	0	0	0	0	0	0	-1	0	0	sp|P37302|APE3_YEAST	APE3	96	132815000	1022180000
Model-BuddingYeast-S-1803-3.37190.37190.3.0.dta	Model-BuddingYeast-S-1803-3.37190.37190.3.0.dta	Model-BuddingYeast-S-1803-3	37190	10129.4	3247.35	1083.12	3	1	VDJSTASAILGR		1203.63	9 2 0 0 1	H(9)N(2)aH(1)	(N(N(H(H(H(H(H))))(H(H(H(H(aH))))))))	5299	0 1 0 0 0;0 2 0 0 0;1 2 0 0 0;2 2 0 0 0;3 2 0 0 0;4 2 0 0 0;5 2 0 0 0;5 2 0 0 1;6 2 0 0 0;6 2 0 0 1;7 2 0 0 0;7 2 0 0 1;8 2 0 0 0;8 2 0 0 1;9 2 0 0 0;	2043.71	3	72.0741	58.9473	96.4525	7	0.00071	0.21767	0.76471	1.18182	0	0	0	0	0	0	-1	0	0	sp|P04824|MEL1_YEASX	MEL1	403	15089800	77136500
Model-BuddingYeast-S-1803-3.37201.37201.3.0.dta	Model-BuddingYeast-S-1803-3.37201.37201.3.0.dta	Model-BuddingYeast-S-1803-3	37201	10132.4	3698.4	1233.47	3	1	LAJYSTPDYGHPTR		1591.75	9 2 0 1 0	H(9)N(2)pH(1)	(N(N(H(H(H(H(H))))(H(pH(H(H(H))))))))	5417	0 1 0 0 0;0 2 0 0 0;1 2 0 0 0;2 2 0 0 0;2 2 0 1 0;3 2 0 0 0;3 2 0 1 0;4 2 0 0 0;4 2 0 1 0;5 2 0 0 0;5 2 0 1 0;6 2 0 0 0;6 2 0 1 0;7 2 0 1 0;8 2 0 1 0;	2106.65	3	81.6625	59.6425	122.557	8	0.00034	0.09137	1	1	0	0	0	0	0	0	-1	0	0	sp|P37302|APE3_YEAST	APE3	96	22483200	147557000
Model-BuddingYeast-S-1803-3.37215.37215.3.0.dta	Model-BuddingYeast-S-1803-3.37215.37215.3.0.dta	Model-BuddingYeast-S-1803-3	37215	10136.2	3230.32	1077.44	3	1	VDJSTASAILGR		1203.63	10 2 0 0 0	H(10)N(2)	(N(N(H(H(H(H(H(H)))))(H(H(H(H)))))))	4977	0 1 0 0 0;0 2 0 0 0;1 2 0 0 0;2 2 0 0 0;3 2 0 0 0;4 2 0 0 0;5 2 0 0 0;6 2 0 0 0;7 2 0 0 0;8 2 0 0 0;9 2 0 0 0;	2026.69	3	52.4361	36.8513	81.3795	7	-0.00036	-0.11054	0.92308	1.09091	0	0	0	0	0	0	-1	0	0	sp|P04824|MEL1_YEASX	MEL1	403	5125510	25442800
Model-BuddingYeast-S-1803-3.37217.37217.4.1.dta	Model-BuddingYeast-S-1803-3.37217.37217.4.1.dta	Model-BuddingYeast-S-1803-3	37217	10136.7	3699.4	925.607	4	1	LAJYSTPDYGHPTR		1591.75	7 2 1 1 1	H(7)N(2)F(1)pH(1)aH(1)	(N(F)(N(H(H(H(H)))(H(pH(aH(H(H))))))))	1903	0 1 0 0 0;0 1 1 0 0;0 2 0 0 0;0 2 1 0 0;1 2 0 0 0;1 2 1 0 0;2 2 0 0 0;2 2 0 1 0;2 2 0 1 1;2 2 1 0 0;2 2 1 1 0;2 2 1 1 1;3 2 0 0 0;3 2 0 1 0;3 2 0 1 1;3 2 1 0 0;3 2 1 1 0;3 2 1 1 1;4 2 0 0 0;4 2 0 1 0;4 2 0 1 1;4 2 1 0 0;4 2 1 1 0;4 2 1 1 1;5 2 0 0 0;5 2 0 1 0;5 2 0 1 1;5 2 1 0 0;5 2 1 1 0;5 2 1 1 1;6 2 0 1 1;6 2 1 1 1;7 2 0 1 1;	2107.68	3	26.0057	26.6816	24.7506	7	-0.03037	-8.20822	0.37143	0.80769	0	0	0	0	1.04278e-122	3.21913e-125	-1	0	3.21913e-125	sp|P37302|APE3_YEAST	APE3	96	1692280	4604370
Model-BuddingYeast-S-1803-3.37237.37237.3.0.dta	Model-BuddingYeast-S-1803-3.37237.37237.3.0.dta	Model-BuddingYeast-S-1803-3	37237	10141.9	3685.51	1229.18	3	1	NPVLAAJSTQFR		1317.69	11 2 0 0 1	H(11)N(2)aH(1)	(N(N(H(H(H(H(H))))(H(H(H(H(H(H(aH))))))))))	5281	0 1 0 0 0;0 2 0 0 0;1 2 0 0 0;2 2 0 0 0;3 2 0 0 0;4 2 0 0 0;5 2 0 0 0;6 2 0 0 0;7 2 0 0 0;7 2 0 0 1;8 2 0 0 0;8 2 0 0 1;9 2 0 0 0;9 2 0 0 1;10 2 0 0 0;10 2 0 0 1;11 2 0 0 0;	2367.82	7	59.4403	47.2411	82.096	7	0.00124	0.33727	0.68421	0.86364	0	0	0	0	0	0	-1	0	0	sp|P00724|INV2_YEAST;sp|P10596|INV4_YEASX;sp|P10594|INV1_YEASX	SUC2;SUC4;SUC1	165;165;165	6377660	37832900
Model-BuddingYeast-S-1803-3.37247.37247.2.1.dta	Model-BuddingYeast-S-1803-3.37247.37247.2.1.dta	Model-BuddingYeast-S-1803-3	37247	10144.5	3230.32	1615.66	2	1	VDJSTASAILGR		1203.63	10 2 0 0 0	H(10)N(2)	(N(N(H(H(H(H(H(H)))))(H(H(H(H)))))))	4977	0 1 0 0 0;0 2 0 0 0;1 2 0 0 0;2 2 0 0 0;3 2 0 0 0;4 2 0 0 0;5 2 0 0 0;6 2 0 0 0;7 2 0 0 0;8 2 0 0 0;9 2 0 0 0;	2026.69	3	38.6437	26.6339	60.9476	7	0.00087	0.27054	1	0.86364	0	0	0	0	0	0	-1	0	0	sp|P04824|MEL1_YEASX	MEL1	403	2818900	14176000
Model-BuddingYeast-S-1803-3.37257.37257.3.0.dta	Model-BuddingYeast-S-1803-3.37257.37257.3.0.dta	Model-BuddingYeast-S-1803-3	37257	10147.2	4022.51	1341.51	3	1	LAJYSTPDYGHPTR		1591.75	11 2 0 1 0	H(11)N(2)pH(1)	(N(N(H(H(H(H(H))))(H(pH(H(H(H(H(H))))))))))	5409	0 1 0 0 0;0 2 0 0 0;1 2 0 0 0;2 2 0 0 0;2 2 0 1 0;3 2 0 0 0;3 2 0 1 0;4 2 0 0 0;4 2 0 1 0;5 2 0 0 0;5 2 0 1 0;6 2 0 0 0;6 2 0 1 0;7 2 0 1 0;8 2 0 1 0;9 2 0 1 0;10 2 0 1 0;	2430.76	3	72.9683	49.9475	115.721	8	-0.00028	-0.07009	1	0.96154	0	0	0	0	0	0	-1	0	0	sp|P37302|APE3_YEAST	APE3	96	762973	6052840
Model-BuddingYeast-S-1803-3.37281.37281.3.0.dta	Model-BuddingYeast-S-1803-3.37281.37281.3.0.dta	Model-BuddingYeast-S-1803-3	37281	10153.6	3668.48	1223.5	3	1	NPVLAAJSTQFR		1317.69	12 2 0 0 0	H(12)N(2)	(N(N(H(H(H(H(H(H(H(H)))))))(H(H(H(H)))))))	4123	0 1 0 0 0;0 2 0 0 0;1 2 0 0 0;2 2 0 0 0;3 2 0 0 0;4 2 0 0 0;5 2 0 0 0;6 2 0 0 0;7 2 0 0 0;8 2 0 0 0;9 2 0 0 0;10 2 0 0 0;11 2 0 0 0;	2350.79	7	40.142	27.6401	63.3599	7	0.00069	0.18865	0.86667	0.86364	0	0	0	0	0	0	-1	0	0	sp|P00724|INV2_YEAST;sp|P10596|INV4_YEASX;sp|P10594|INV1_YEASX	SUC2;SUC4;SUC1	165;165;165	4013180	31601100
Model-BuddingYeast-S-1803-3.37290.37290.2.0.dta	Model-BuddingYeast-S-1803-3.37290.37290.2.0.dta	Model-BuddingYeast-S-1803-3	37290	10156	2571.04	1286.02	2	1	AEIFFJK		868.456	8 2 0 0 0	H(8)N(2)	(N(N(H(H(H(H(H(H)))))(H(H)))))	5011	0 1 0 0 0;0 2 0 0 0;1 2 0 0 0;2 2 0 0 0;3 2 0 0 0;4 2 0 0 0;5 2 0 0 0;6 2 0 0 0;7 2 0 0 0;	1702.58	6	17.315	10.5995	29.7867	6	0.00083	0.32275	0.81818	0.58333	0	0	0	0	1.64305e-150	4.05726e-153	-1	0.00449583	0.00449583	sp|Q99220|OS9_YEAST	YOS9	380	13175900	49256100
Model-BuddingYeast-S-1803-3.37290.37290.3.2.dta	Model-BuddingYeast-S-1803-3.37290.37290.3.2.dta	Model-BuddingYeast-S-1803-3	37290	10156	3860.46	1287.49	3	1	LAJYSTPDYGHPTR		1591.75	10 2 0 1 0	H(10)N(2)pH(1)	(N(N(H(H(H(H(H))))(H(pH(H(H(H(H)))))))))	5412	0 1 0 0 0;0 2 0 0 0;1 2 0 0 0;2 2 0 0 0;2 2 0 1 0;3 2 0 0 0;3 2 0 1 0;4 2 0 0 0;4 2 0 1 0;5 2 0 0 0;5 2 0 1 0;6 2 0 0 0;6 2 0 1 0;7 2 0 1 0;8 2 0 1 0;9 2 0 1 0;	2268.71	3	66.8453	41.5653	113.794	8	-0.00075	-0.19363	0.94444	0.84615	0	0	0	0	0	0	-1	0	0	sp|P37302|APE3_YEAST	APE3	96	93837700	674683000
Model-BuddingYeast-S-1803-3.37293.37293.3.0.dta	Model-BuddingYeast-S-1803-3.37293.37293.3.0.dta	Model-BuddingYeast-S-1803-3	37293	10156.8	3230.32	1077.44	3	1	VDJSTASAILGR		1203.63	10 2 0 0 0	H(10)N(2)	(N(N(H(H(H(H(H(H)))))(H(H(H(H)))))))	4977	0 1 0 0 0;0 2 0 0 0;1 2 0 0 0;2 2 0 0 0;3 2 0 0 0;4 2 0 0 0;5 2 0 0 0;6 2 0 0 0;7 2 0 0 0;8 2 0 0 0;9 2 0 0 0;	2026.69	3	63.7783	49.1006	91.0369	7	-0.00028	-0.08732	0.92308	1.18182	0	0	0	0	0	0	-1	0	0	sp|P04824|MEL1_YEASX	MEL1	403	5125510	25442800
Model-BuddingYeast-S-1803-3.37294.37294.4.1.dta	Model-BuddingYeast-S-1803-3.37294.37294.4.1.dta	Model-BuddingYeast-S-1803-3	37294	10157.1	3699.4	925.606	4	1	LAJYSTPDYGHPTR		1591.75	7 2 1 1 1	H(7)N(2)F(1)pH(1)aH(1)	(N(F)(N(H(H(H(H)))(H(pH(H(H(aH))))))))	1899	0 1 0 0 0;0 1 1 0 0;0 2 0 0 0;0 2 1 0 0;1 2 0 0 0;1 2 1 0 0;2 2 0 0 0;2 2 0 1 0;2 2 1 0 0;2 2 1 1 0;3 2 0 0 0;3 2 0 1 0;3 2 1 0 0;3 2 1 1 0;4 2 0 0 0;4 2 0 1 0;4 2 0 1 1;4 2 1 0 0;4 2 1 1 0;4 2 1 1 1;5 2 0 0 0;5 2 0 1 0;5 2 0 1 1;5 2 1 0 0;5 2 1 1 0;5 2 1 1 1;6 2 0 1 0;6 2 0 1 1;6 2 1 1 0;6 2 1 1 1;7 2 0 1 0;7 2 0 1 1;7 2 1 1 0;	2107.68	3	12.6085	12.0019	13.7352	7	-0.03135	-8.47313	0.25714	0.53846	0	0	0	0	4.78944e-62	7.0283e-65	-1	0.00298706	0.00298706	sp|P37302|APE3_YEAST	APE3	96	1692280	4604370
Model-BuddingYeast-S-1803-3.37315.37315.3.0.dta	Model-BuddingYeast-S-1803-3.37315.37315.3.0.dta	Model-BuddingYeast-S-1803-3	37315	10163	3506.43	1169.48	3	1	NPVLAAJSTQFR		1317.69	11 2 0 0 0	H(11)N(2)	(N(N(H(H(H(H(H(H(H))))))(H(H(H(H)))))))	4699	0 1 0 0 0;0 2 0 0 0;1 2 0 0 0;2 2 0 0 0;3 2 0 0 0;4 2 0 0 0;5 2 0 0 0;6 2 0 0 0;7 2 0 0 0;8 2 0 0 0;9 2 0 0 0;10 2 0 0 0;	2188.74	7	26.8662	18.1634	43.0286	7	0.00213	0.60788	0.78571	0.54545	0	0	0	0	3.92883e-224	1.02098e-226	-1	0	1.02098e-226	sp|P00724|INV2_YEAST;sp|P10596|INV4_YEASX;sp|P10594|INV1_YEASX	SUC2;SUC4;SUC1	165;165;165	2355770	25272300
Model-BuddingYeast-S-1803-3.37316.37316.3.0.dta	Model-BuddingYeast-S-1803-3.37316.37316.3.0.dta	Model-BuddingYeast-S-1803-3	37316	10163.2	3523.46	1175.16	3	1	NPVLAAJSTQFR		1317.69	10 2 0 0 1	H(10)N(2)aH(1)	(N(N(H(H(H(H(H))))(H(H(H(H(H(aH)))))))))	5286	0 1 0 0 0;0 2 0 0 0;1 2 0 0 0;2 2 0 0 0;3 2 0 0 0;4 2 0 0 0;5 2 0 0 0;6 2 0 0 0;6 2 0 0 1;7 2 0 0 0;7 2 0 0 1;8 2 0 0 0;8 2 0 0 1;9 2 0 0 0;9 2 0 0 1;10 2 0 0 0;	2205.77	7	47.9327	39.3509	63.8702	7	0.00064	0.18233	0.61111	0.86364	0	0	0	0	0	0	-1	0	0	sp|P00724|INV2_YEAST;sp|P10596|INV4_YEASX;sp|P10594|INV1_YEASX	SUC2;SUC4;SUC1	165;165;165	3363660	20861400
Model-BuddingYeast-S-1803-3.37334.37334.3.0.dta	Model-BuddingYeast-S-1803-3.37334.37334.3.0.dta	Model-BuddingYeast-S-1803-3	37334	10168	3247.35	1083.12	3	1	VDJSTASAILGR		1203.63	9 2 0 0 1	H(9)N(2)aH(1)	(N(N(H(H(H(H(H))))(H(H(H(aH(H))))))))	5317	0 1 0 0 0;0 2 0 0 0;1 2 0 0 0;2 2 0 0 0;3 2 0 0 0;4 2 0 0 0;4 2 0 0 1;5 2 0 0 0;5 2 0 0 1;6 2 0 0 0;6 2 0 0 1;7 2 0 0 0;7 2 0 0 1;8 2 0 0 0;8 2 0 0 1;	2043.71	3	58.7931	42.6795	88.7182	7	0.00177	0.54379	0.70588	1.04545	0	0	0	0	0	0	-1	0	0	sp|P04824|MEL1_YEASX	MEL1	403	15089800	77136500
Model-BuddingYeast-S-1803-3.37338.37338.3.0.dta	Model-BuddingYeast-S-1803-3.37338.37338.3.0.dta	Model-BuddingYeast-S-1803-3	37338	10169.1	3685.51	1229.18	3	1	NPVLAAJSTQFR		1317.69	11 2 0 0 1	H(11)N(2)aH(1)	(N(N(H(H(H(H(H))))(H(H(H(H(H(H(aH))))))))))	5281	0 1 0 0 0;0 2 0 0 0;1 2 0 0 0;2 2 0 0 0;3 2 0 0 0;4 2 0 0 0;5 2 0 0 0;6 2 0 0 0;7 2 0 0 0;7 2 0 0 1;8 2 0 0 0;8 2 0 0 1;9 2 0 0 0;9 2 0 0 1;10 2 0 0 0;10 2 0 0 1;11 2 0 0 0;	2367.82	7	50.4245	36.1707	76.8958	7	0.00079	0.21435	0.68421	0.77273	0	0	0	0	0	0	-1	0	0	sp|P00724|INV2_YEAST;sp|P10596|INV4_YEASX;sp|P10594|INV1_YEASX	SUC2;SUC4;SUC1	165;165;165	6377660	37832900
Model-BuddingYeast-S-1803-3.37343.37343.3.0.dta	Model-BuddingYeast-S-1803-3.37343.37343.3.0.dta	Model-BuddingYeast-S-1803-3	37343	10170.4	3698.4	1233.47	3	1	LAJYSTPDYGHPTR		1591.75	9 2 0 1 0	H(9)N(2)pH(1)	(N(N(H(H(H(H(H))))(H(pH(H(H(H))))))))	5417	0 1 0 0 0;0 2 0 0 0;1 2 0 0 0;2 2 0 0 0;2 2 0 1 0;3 2 0 0 0;3 2 0 1 0;4 2 0 0 0;4 2 0 1 0;5 2 0 0 0;5 2 0 1 0;6 2 0 0 0;6 2 0 1 0;7 2 0 1 0;8 2 0 1 0;	2106.65	3	76.1056	54.1381	116.902	8	0.00013	0.0354	1	1	0	0	0	0	0	0	-1	0	0	sp|P37302|APE3_YEAST	APE3	96	22483200	147557000
Model-BuddingYeast-S-1803-3.37351.37351.3.0.dta	Model-BuddingYeast-S-1803-3.37351.37351.3.0.dta	Model-BuddingYeast-S-1803-3	37351	10172.6	4022.51	1341.51	3	1	LAJYSTPDYGHPTR		1591.75	11 2 0 1 0	H(11)N(2)pH(1)	(N(N(H(H(H(H(H))))(H(pH(H(H(H(H(H))))))))))	5409	0 1 0 0 0;0 2 0 0 0;1 2 0 0 0;2 2 0 0 0;2 2 0 1 0;3 2 0 0 0;3 2 0 1 0;4 2 0 0 0;4 2 0 1 0;5 2 0 0 0;5 2 0 1 0;6 2 0 0 0;6 2 0 1 0;7 2 0 1 0;8 2 0 1 0;9 2 0 1 0;10 2 0 1 0;	2430.76	3	12.9446	9.43707	19.4587	6	-0.00212	-0.52801	0.52632	0.5	0	0	0	0	1.29684e-93	2.93502e-96	-1	0.00714064	0.00714064	sp|P37302|APE3_YEAST	APE3	96	283903	2061150
Model-BuddingYeast-S-1803-3.37355.37355.2.0.dta	Model-BuddingYeast-S-1803-3.37355.37355.2.0.dta	Model-BuddingYeast-S-1803-3	37355	10173.6	2571.04	1286.02	2	1	AEIFFJK		868.456	8 2 0 0 0	H(8)N(2)	(N(N(H(H(H(H(H(H)))))(H(H)))))	5011	0 1 0 0 0;0 2 0 0 0;1 2 0 0 0;2 2 0 0 0;3 2 0 0 0;4 2 0 0 0;5 2 0 0 0;6 2 0 0 0;7 2 0 0 0;	1702.58	6	48.003	34.7252	72.6617	7	0.00072	0.28152	1	1.08333	0	0	0	0	0	0	-1	0	0	sp|Q99220|OS9_YEAST	YOS9	380	13175900	49256100
Model-BuddingYeast-S-1803-3.37388.37388.3.0.dta	Model-BuddingYeast-S-1803-3.37388.37388.3.0.dta	Model-BuddingYeast-S-1803-3	37388	10182.5	3523.46	1175.16	3	1	NPVLAAJSTQFR		1317.69	10 2 0 0 1	H(10)N(2)aH(1)	(N(N(H(H(H(H(H))))(H(H(H(H(H(aH)))))))))	5286	0 1 0 0 0;0 2 0 0 0;1 2 0 0 0;2 2 0 0 0;3 2 0 0 0;4 2 0 0 0;5 2 0 0 0;6 2 0 0 0;6 2 0 0 1;7 2 0 0 0;7 2 0 0 1;8 2 0 0 0;8 2 0 0 1;9 2 0 0 0;9 2 0 0 1;10 2 0 0 0;	2205.77	7	57.3806	46.1338	78.2677	7	0.00026	0.07505	0.72222	0.95455	0	0	0	0	0	0	-1	0	0	sp|P00724|INV2_YEAST;sp|P10596|INV4_YEASX;sp|P10594|INV1_YEASX	SUC2;SUC4;SUC1	165;165;165	3363660	20861400
Model-BuddingYeast-S-1803-3.37432.37432.2.0.dta	Model-BuddingYeast-S-1803-3.37432.37432.2.0.dta	Model-BuddingYeast-S-1803-3	37432	10194.3	2571.04	1286.02	2	1	AEIFFJK		868.456	8 2 0 0 0	H(8)N(2)	(N(N(H(H(H(H(H(H)))))(H(H)))))	5011	0 1 0 0 0;0 2 0 0 0;1 2 0 0 0;2 2 0 0 0;3 2 0 0 0;4 2 0 0 0;5 2 0 0 0;6 2 0 0 0;7 2 0 0 0;	1702.58	6	49.9444	39.662	69.0402	7	0.00076	0.29552	1	1.25	0	0	0	0	0	0	-1	0	0	sp|Q99220|OS9_YEAST	YOS9	380	13175900	49256100
Model-BuddingYeast-S-1803-3.37437.37437.3.0.dta	Model-BuddingYeast-S-1803-3.37437.37437.3.0.dta	Model-BuddingYeast-S-1803-3	37437	10195.7	3506.43	1169.48	3	1	NPVLAAJSTQFR		1317.69	11 2 0 0 0	H(11)N(2)	(N(N(H(H(H(H(H(H(H))))))(H(H(H(H)))))))	4699	0 1 0 0 0;0 2 0 0 0;1 2 0 0 0;2 2 0 0 0;3 2 0 0 0;4 2 0 0 0;5 2 0 0 0;6 2 0 0 0;7 2 0 0 0;8 2 0 0 0;9 2 0 0 0;10 2 0 0 0;	2188.74	7	30.5002	21.467	47.276	7	0.00059	0.16812	0.78571	0.68182	0	0	0	0	8.31187e-248	1.27609e-250	-1	0	1.27609e-250	sp|P00724|INV2_YEAST;sp|P10596|INV4_YEASX;sp|P10594|INV1_YEASX	SUC2;SUC4;SUC1	165;165;165	2355770	25272300
Model-BuddingYeast-S-1803-3.37466.37466.3.0.dta	Model-BuddingYeast-S-1803-3.37466.37466.3.0.dta	Model-BuddingYeast-S-1803-3	37466	10203.4	3523.46	1175.16	3	1	NPVLAAJSTQFR		1317.69	10 2 0 0 1	H(10)N(2)aH(1)	(N(N(H(H(H(H(H))))(H(H(H(H(aH(H)))))))))	5294	0 1 0 0 0;0 2 0 0 0;1 2 0 0 0;2 2 0 0 0;3 2 0 0 0;4 2 0 0 0;5 2 0 0 0;5 2 0 0 1;6 2 0 0 0;6 2 0 0 1;7 2 0 0 0;7 2 0 0 1;8 2 0 0 0;8 2 0 0 1;9 2 0 0 0;9 2 0 0 1;	2205.77	7	55.6563	46.2464	73.1317	7	-0.0004	-0.11227	0.66667	0.95455	0	0	0	0	0	0	-1	0	0	sp|P00724|INV2_YEAST;sp|P10596|INV4_YEASX;sp|P10594|INV1_YEASX	SUC2;SUC4;SUC1	165;165;165	3363660	20861400
Model-BuddingYeast-S-1803-3.37472.37472.3.1.dta	Model-BuddingYeast-S-1803-3.37472.37472.3.1.dta	Model-BuddingYeast-S-1803-3	37472	10205.1	3699.42	1233.81	3	1	LAJYSTPDYGHPTR		1591.75	7 2 1 1 1	H(7)N(2)F(1)pH(1)aH(1)	(N(F)(N(H(H(pH(aH)))(H(H(H(H(H))))))))	2815	0 1 0 0 0;0 1 1 0 0;0 2 0 0 0;0 2 1 0 0;1 2 0 0 0;1 2 1 0 0;2 2 0 0 0;2 2 0 1 0;2 2 0 1 1;2 2 1 0 0;2 2 1 1 0;2 2 1 1 1;3 2 0 0 0;3 2 0 1 0;3 2 0 1 1;3 2 1 0 0;3 2 1 1 0;3 2 1 1 1;4 2 0 0 0;4 2 0 1 0;4 2 0 1 1;4 2 1 0 0;4 2 1 1 0;4 2 1 1 1;5 2 0 0 0;5 2 0 1 0;5 2 0 1 1;5 2 1 0 0;5 2 1 1 0;5 2 1 1 1;6 2 0 0 0;6 2 0 1 0;6 2 0 1 1;6 2 1 0 0;6 2 1 1 0;6 2 1 1 1;7 2 0 0 0;7 2 0 1 0;7 2 0 1 1;7 2 1 0 0…	2107.68	3	21.1838	11.3386	39.4677	8	-0.01896	-5.12635	0.46512	0.53846	0	0	0	0	2.63692e-204	5.44e-207	-1	0.00360774	0.00360774	sp|P37302|APE3_YEAST	APE3	96	373992	1032570
Model-BuddingYeast-S-1803-3.37498.37498.2.1.dta	Model-BuddingYeast-S-1803-3.37498.37498.2.1.dta	Model-BuddingYeast-S-1803-3	37498	10212	2571.04	1286.02	2	1	AEIFFJK		868.456	8 2 0 0 0	H(8)N(2)	(N(N(H(H(H(H(H(H)))))(H(H)))))	5011	0 1 0 0 0;0 2 0 0 0;1 2 0 0 0;2 2 0 0 0;3 2 0 0 0;4 2 0 0 0;5 2 0 0 0;6 2 0 0 0;7 2 0 0 0;	1702.58	6	42.4031	29.5331	66.3045	7	0.00049	0.19051	1	1.16667	0	0	0	0	0	0	-1	0	0	sp|Q99220|OS9_YEAST	YOS9	380	13175900	49256100
Model-BuddingYeast-S-1803-3.37514.37514.3.0.dta	Model-BuddingYeast-S-1803-3.37514.37514.3.0.dta	Model-BuddingYeast-S-1803-3	37514	10216.4	3506.43	1169.48	3	1	NPVLAAJSTQFR		1317.69	11 2 0 0 0	H(11)N(2)	(N(N(H(H(H(H(H(H(H))))))(H(H(H(H)))))))	4699	0 1 0 0 0;0 2 0 0 0;1 2 0 0 0;2 2 0 0 0;3 2 0 0 0;4 2 0 0 0;5 2 0 0 0;6 2 0 0 0;7 2 0 0 0;8 2 0 0 0;9 2 0 0 0;10 2 0 0 0;	2188.74	7	23.8789	15.0393	40.2953	6	0.00066	0.18694	0.78571	0.54545	0	0	0	0	6.51379e-209	1.20263e-211	-1	0.00143164	0.00143164	sp|P00724|INV2_YEAST;sp|P10596|INV4_YEASX;sp|P10594|INV1_YEASX	SUC2;SUC4;SUC1	165;165;165	2355770	25272300
Model-BuddingYeast-S-1803-3.37556.37556.3.0.dta	Model-BuddingYeast-S-1803-3.37556.37556.3.0.dta	Model-BuddingYeast-S-1803-3	37556	10227.6	3523.46	1175.16	3	1	NPVLAAJSTQFR		1317.69	10 2 0 0 1	H(10)N(2)aH(1)	(N(N(H(H(H(H(H))))(H(H(H(H(aH(H)))))))))	5294	0 1 0 0 0;0 2 0 0 0;1 2 0 0 0;2 2 0 0 0;3 2 0 0 0;4 2 0 0 0;5 2 0 0 0;5 2 0 0 1;6 2 0 0 0;6 2 0 0 1;7 2 0 0 0;7 2 0 0 1;8 2 0 0 0;8 2 0 0 1;9 2 0 0 0;9 2 0 0 1;	2205.77	7	54.3325	45.5829	70.5819	7	-0.00082	-0.23317	0.72222	1	0	0	0	0	0	0	-1	0	0	sp|P00724|INV2_YEAST;sp|P10596|INV4_YEASX;sp|P10594|INV1_YEASX	SUC2;SUC4;SUC1	165;165;165	3363660	20861400
Model-BuddingYeast-S-1803-3.37655.37655.3.0.dta	Model-BuddingYeast-S-1803-3.37655.37655.3.0.dta	Model-BuddingYeast-S-1803-3	37655	10254.1	3344.38	1115.46	3	1	NPVLAAJSTQFR		1317.69	10 2 0 0 0	H(10)N(2)	(N(N(H(H(H(H(H(H)))))(H(H(H(H)))))))	4977	0 1 0 0 0;0 2 0 0 0;1 2 0 0 0;2 2 0 0 0;3 2 0 0 0;4 2 0 0 0;5 2 0 0 0;6 2 0 0 0;7 2 0 0 0;8 2 0 0 0;9 2 0 0 0;	2026.69	7	20.7896	12.9293	35.3873	7	0.0011	0.32769	0.76923	0.59091	0	0	0	0	1.33287e-181	2.43466e-184	-1	0.00273224	0.00273224	sp|P00724|INV2_YEAST;sp|P10596|INV4_YEASX;sp|P10594|INV1_YEASX	SUC2;SUC4;SUC1	165;165;165	728594	8726290
Model-BuddingYeast-S-1803-3.37655.37655.3.2.dta	Model-BuddingYeast-S-1803-3.37655.37655.3.2.dta	Model-BuddingYeast-S-1803-3	37655	10254.1	3346.38	1116.13	3	1	KTSJDSESKK		1123.56	9 2 0 0 2	H(9)N(2)aH(2)	(N(N(aH(H(H(H(H))))(H(H(H(H(aH(H)))))))))	7440	0 1 0 0 0;0 2 0 0 0;0 2 0 0 1;1 2 0 0 1;2 2 0 0 1;3 2 0 0 1;4 2 0 0 1;4 2 0 0 2;5 2 0 0 1;5 2 0 0 2;6 2 0 0 1;6 2 0 0 2;7 2 0 0 1;7 2 0 0 2;8 2 0 0 1;8 2 0 0 2;	2222.79	4	8.05211	9.95102	4.52557	3	0.02506	7.48731	0.38889	0.5	0	0	0	0	0.0223499	0.000413241	-1	0.00690304	0.00724368	sp|Q03525|TMA23_YEAST	TMA23	153	7992820	41662800
Model-BuddingYeast-S-1803-3.37757.37757.3.0.dta	Model-BuddingYeast-S-1803-3.37757.37757.3.0.dta	Model-BuddingYeast-S-1803-3	37757	10281.6	3068.27	1023.43	3	1	VDJSTASAILGR		1203.63	9 2 0 0 0	H(9)N(2)	(N(N(H(H(H(H(H(H)))))(H(H(H))))))	4992	0 1 0 0 0;0 2 0 0 0;1 2 0 0 0;2 2 0 0 0;3 2 0 0 0;4 2 0 0 0;5 2 0 0 0;6 2 0 0 0;7 2 0 0 0;8 2 0 0 0;	1864.63	3	30.4484	18.4901	52.6568	7	0.0076	2.47643	0.91667	0.77273	0	0	0	0	7.27525e-278	2.90573e-280	-1	0	2.90573e-280	sp|P04824|MEL1_YEASX	MEL1	403	1086730	4419750
Model-BuddingYeast-S-1803-3.37775.37775.2.0.dta	Model-BuddingYeast-S-1803-3.37775.37775.2.0.dta	Model-BuddingYeast-S-1803-3	37775	10286.3	2926.15	1463.58	2	1	JYSQFLK		899.462	10 2 0 0 0	H(10)N(2)	(N(N(H(H(H(H(H(H)))))(H(H(H(H)))))))	4977	0 1 0 0 0;0 2 0 0 0;1 2 0 0 0;2 2 0 0 0;3 2 0 0 0;4 2 0 0 0;5 2 0 0 0;6 2 0 0 0;7 2 0 0 0;8 2 0 0 0;9 2 0 0 0;	2026.69	1	29.4919	15.5588	55.3676	7	-0.00192	-0.65549	0.92308	1	0	0	0	0	4.8387e-293	1.40813e-295	-1	0.000732332	0.000732332	sp|Q12200|NPC1_YEAST	NCR1	178	8379490	38516200
Model-BuddingYeast-S-1803-3.37776.37776.2.0.dta	Model-BuddingYeast-S-1803-3.37776.37776.2.0.dta	Model-BuddingYeast-S-1803-3	37776	10286.6	2408.99	1205	2	1	AEIFFJK		868.456	7 2 0 0 0	H(7)N(2)	(N(N(H(H(H(H(H))))(H(H)))))	5381	0 1 0 0 0;0 2 0 0 0;1 2 0 0 0;2 2 0 0 0;3 2 0 0 0;4 2 0 0 0;5 2 0 0 0;6 2 0 0 0;	1540.53	6	23.2775	11.0449	45.9952	7	0.00053	0.21803	1	0.66667	0	0	0	0	1.1552e-240	2.15397e-243	-1	0.00449583	0.00449583	sp|Q99220|OS9_YEAST	YOS9	380	1102140	3293080
Model-BuddingYeast-S-1803-3.37863.37863.2.0.dta	Model-BuddingYeast-S-1803-3.37863.37863.2.0.dta	Model-BuddingYeast-S-1803-3	37863	10310	2926.15	1463.58	2	1	JYSQFLK		899.462	10 2 0 0 0	H(10)N(2)	(N(N(H(H(H(H(H(H)))))(H(H(H(H)))))))	4977	0 1 0 0 0;0 2 0 0 0;1 2 0 0 0;2 2 0 0 0;3 2 0 0 0;4 2 0 0 0;5 2 0 0 0;6 2 0 0 0;7 2 0 0 0;8 2 0 0 0;9 2 0 0 0;	2026.69	1	47.8383	36.1781	69.4929	7	-0.00115	-0.39371	1	1.33333	0	0	0	0	0	0	-1	0	0	sp|Q12200|NPC1_YEAST	NCR1	178	8379490	38516200
Model-BuddingYeast-S-1803-3.37920.37920.3.0.dta	Model-BuddingYeast-S-1803-3.37920.37920.3.0.dta	Model-BuddingYeast-S-1803-3	37920	10325.4	2926.15	976.055	3	1	JYSQFLK		899.462	10 2 0 0 0	H(10)N(2)	(N(N(H(H(H(H(H(H)))))(H(H(H(H)))))))	4977	0 1 0 0 0;0 2 0 0 0;1 2 0 0 0;2 2 0 0 0;3 2 0 0 0;4 2 0 0 0;5 2 0 0 0;6 2 0 0 0;7 2 0 0 0;8 2 0 0 0;9 2 0 0 0;	2026.69	1	30.8759	18.0736	54.6516	7	0.00051	0.17495	0.76923	1.08333	0	0	0	0	4.96032e-289	1.6996e-291	-1	0	1.6996e-291	sp|Q12200|NPC1_YEAST	NCR1	178	3320820	15315200
Model-BuddingYeast-S-1803-3.37969.37969.2.0.dta	Model-BuddingYeast-S-1803-3.37969.37969.2.0.dta	Model-BuddingYeast-S-1803-3	37969	10338.4	2926.15	1463.58	2	1	JYSQFLK		899.462	10 2 0 0 0	H(10)N(2)	(N(N(H(H(H(H(H(H)))))(H(H(H(H)))))))	4977	0 1 0 0 0;0 2 0 0 0;1 2 0 0 0;2 2 0 0 0;3 2 0 0 0;4 2 0 0 0;5 2 0 0 0;6 2 0 0 0;7 2 0 0 0;8 2 0 0 0;9 2 0 0 0;	2026.69	1	50.0288	35.5404	76.9358	7	-0.00063	-0.21601	1	1.33333	0	0	0	0	0	0	-1	0	0	sp|Q12200|NPC1_YEAST	NCR1	178	8379490	38516200
Model-BuddingYeast-S-1803-3.38005.38005.3.2.dta	Model-BuddingYeast-S-1803-3.38005.38005.3.2.dta	Model-BuddingYeast-S-1803-3	38005	10348	2943.18	981.73	3	1	JYSQFLK		899.462	9 2 0 0 1	H(9)N(2)aH(1)	(N(N(H(H(H(H(H))))(H(H(H(H(aH))))))))	5299	0 1 0 0 0;0 2 0 0 0;1 2 0 0 0;2 2 0 0 0;3 2 0 0 0;4 2 0 0 0;5 2 0 0 0;5 2 0 0 1;6 2 0 0 0;6 2 0 0 1;7 2 0 0 0;7 2 0 0 1;8 2 0 0 0;8 2 0 0 1;9 2 0 0 0;	2043.71	1	29.9777	21.807	45.1518	6	0.0009	0.30507	0.64706	1.16667	0	0	0	0	5.80852e-236	1.42745e-238	-1	0	1.42745e-238	sp|Q12200|NPC1_YEAST	NCR1	178	5053660	23155600
Model-BuddingYeast-S-1803-3.38036.38036.2.1.dta	Model-BuddingYeast-S-1803-3.38036.38036.2.1.dta	Model-BuddingYeast-S-1803-3	38036	10356.2	2926.15	1463.58	2	1	JYSQFLK		899.462	10 2 0 0 0	H(10)N(2)	(N(N(H(H(H(H(H(H)))))(H(H(H(H)))))))	4977	0 1 0 0 0;0 2 0 0 0;1 2 0 0 0;2 2 0 0 0;3 2 0 0 0;4 2 0 0 0;5 2 0 0 0;6 2 0 0 0;7 2 0 0 0;8 2 0 0 0;9 2 0 0 0;	2026.69	1	43.9993	29.589	70.7612	7	-0.00061	-0.20849	1	1.33333	0	0	0	0	0	0	-1	0	0	sp|Q12200|NPC1_YEAST	NCR1	178	8379490	38516200
Model-BuddingYeast-S-1803-3.38063.38063.3.0.dta	Model-BuddingYeast-S-1803-3.38063.38063.3.0.dta	Model-BuddingYeast-S-1803-3	38063	10363.5	2906.22	969.41	3	1	VDJSTASAILGR		1203.63	8 2 0 0 0	H(8)N(2)	(N(N(H(H(H(H(H(H)))))(H(H)))))	5011	0 1 0 0 0;0 2 0 0 0;1 2 0 0 0;2 2 0 0 0;3 2 0 0 0;4 2 0 0 0;5 2 0 0 0;6 2 0 0 0;7 2 0 0 0;	1702.58	3	20.2799	12.843	34.0913	6	0.00107	0.36914	0.81818	0.54545	0	0	0	0	2.14019e-174	3.86476e-177	-1	0.00273224	0.00273224	sp|P04824|MEL1_YEASX	MEL1	403	1716500	7618780
Model-BuddingYeast-S-1803-3.38065.38065.2.0.dta	Model-BuddingYeast-S-1803-3.38065.38065.2.0.dta	Model-BuddingYeast-S-1803-3	38065	10364.1	2906.21	1453.61	2	1	VDJSTASAILGR		1203.63	8 2 0 0 0	H(8)N(2)	(N(N(H(H(H(H(H(H)))))(H(H)))))	5011	0 1 0 0 0;0 2 0 0 0;1 2 0 0 0;2 2 0 0 0;3 2 0 0 0;4 2 0 0 0;5 2 0 0 0;6 2 0 0 0;7 2 0 0 0;	1702.58	3	35.6962	25.8569	53.9693	7	0.00017	0.05877	1	0.86364	0	0	0	0	3.28215e-285	7.60239e-288	-1	0	7.60239e-288	sp|P04824|MEL1_YEASX	MEL1	403	2398320	11066900
Model-BuddingYeast-S-1803-3.38071.38071.3.0.dta	Model-BuddingYeast-S-1803-3.38071.38071.3.0.dta	Model-BuddingYeast-S-1803-3	38071	10365.6	2923.24	975.086	3	1	VDJSTASAILGR		1203.63	7 2 0 0 1	H(7)N(2)aH(1)	(N(N(H(H(H))(H(H(H(aH(H))))))))	6235	0 1 0 0 0;0 2 0 0 0;1 2 0 0 0;2 2 0 0 0;3 2 0 0 0;4 2 0 0 0;4 2 0 0 1;5 2 0 0 0;5 2 0 0 1;6 2 0 0 0;6 2 0 0 1;	1719.61	3	50.3712	40.1805	69.2968	7	0.00134	0.45693	0.76923	1.04545	0	0	0	0	0	0	-1	0	0	sp|P04824|MEL1_YEASX	MEL1	403	4538620	21763700
Model-BuddingYeast-S-1803-3.38137.38137.3.0.dta	Model-BuddingYeast-S-1803-3.38137.38137.3.0.dta	Model-BuddingYeast-S-1803-3	38137	10383.2	3585.42	1195.81	3	1	YSDJATETLDGLSR		1541.71	9 2 0 0 1	H(9)N(2)aH(1)	(N(N(H(H(H(H(H))))(H(H(H(H(aH))))))))	5299	0 1 0 0 0;0 2 0 0 0;1 2 0 0 0;2 2 0 0 0;3 2 0 0 0;4 2 0 0 0;5 2 0 0 0;5 2 0 0 1;6 2 0 0 0;6 2 0 0 1;7 2 0 0 0;7 2 0 0 1;8 2 0 0 0;8 2 0 0 1;9 2 0 0 0;	2043.71	4	58.4584	51.1699	71.9941	7	-0.00045	-0.12415	0.70588	1.03846	0	0	0	0	0	0	-1	0	0	sp|P34231|YKS7_YEAST	YKL187C	154	6338270	37745500
Model-BuddingYeast-S-1803-3.38138.38138.2.0.dta	Model-BuddingYeast-S-1803-3.38138.38138.2.0.dta	Model-BuddingYeast-S-1803-3	38138	10383.4	2906.21	1453.61	2	1	VDJSTASAILGR		1203.63	8 2 0 0 0	H(8)N(2)	(N(N(H(H(H(H(H(H)))))(H(H)))))	5011	0 1 0 0 0;0 2 0 0 0;1 2 0 0 0;2 2 0 0 0;3 2 0 0 0;4 2 0 0 0;5 2 0 0 0;6 2 0 0 0;7 2 0 0 0;	1702.58	3	36.2166	22.6265	61.4554	7	0.00061	0.21155	1	0.81818	0	0	0	0	0	0	-1	0	0	sp|P04824|MEL1_YEASX	MEL1	403	2398320	11066900
Model-BuddingYeast-S-1803-3.38169.38169.3.2.dta	Model-BuddingYeast-S-1803-3.38169.38169.3.2.dta	Model-BuddingYeast-S-1803-3	38169	10391.6	2923.24	975.086	3	1	VDJSTASAILGR		1203.63	7 2 0 0 1	H(7)N(2)aH(1)	(N(N(H(H(H))(H(H(H(H(aH))))))))	6233	0 1 0 0 0;0 2 0 0 0;1 2 0 0 0;2 2 0 0 0;3 2 0 0 0;4 2 0 0 0;5 2 0 0 0;5 2 0 0 1;6 2 0 0 0;6 2 0 0 1;7 2 0 0 0;	1719.61	3	48.3966	35.6496	72.0695	7	0.00138	0.47335	0.76923	1	0	0	0	0	0	0	-1	0	0	sp|P04824|MEL1_YEASX	MEL1	403	4538620	21763700
Model-BuddingYeast-S-1803-3.38212.38212.3.0.dta	Model-BuddingYeast-S-1803-3.38212.38212.3.0.dta	Model-BuddingYeast-S-1803-3	38212	10403.1	3585.42	1195.81	3	1	YSDJATETLDGLSR		1541.71	9 2 0 0 1	H(9)N(2)aH(1)	(N(N(H(H(H(H(H))))(H(H(H(aH(H))))))))	5317	0 1 0 0 0;0 2 0 0 0;1 2 0 0 0;2 2 0 0 0;3 2 0 0 0;4 2 0 0 0;4 2 0 0 1;5 2 0 0 0;5 2 0 0 1;6 2 0 0 0;6 2 0 0 1;7 2 0 0 0;7 2 0 0 1;8 2 0 0 0;8 2 0 0 1;	2043.71	4	62.3722	56.7505	72.8124	7	-0.00066	-0.18272	0.70588	1.07692	0	0	0	0	0	0	-1	0	0	sp|P34231|YKS7_YEAST	YKL187C	154	6338270	37745500
Model-BuddingYeast-S-1803-3.38245.38245.3.1.dta	Model-BuddingYeast-S-1803-3.38245.38245.3.1.dta	Model-BuddingYeast-S-1803-3	38245	10411.9	3568.39	1190.14	3	1	YSDJATETLDGLSR		1541.71	10 2 0 0 0	H(10)N(2)	(N(N(H(H(H(H(H(H)))))(H(H(H(H)))))))	4977	0 1 0 0 0;0 2 0 0 0;1 2 0 0 0;2 2 0 0 0;3 2 0 0 0;4 2 0 0 0;5 2 0 0 0;6 2 0 0 0;7 2 0 0 0;8 2 0 0 0;9 2 0 0 0;	2026.69	4	27.8223	18.9841	44.2359	6	-0.0026	-0.72976	0.76923	0.65385	0	0	0	0	7.38142e-231	1.37887e-233	-1	0	1.37887e-233	sp|P34231|YKS7_YEAST	YKL187C	154	3732830	22216100
Model-BuddingYeast-S-1803-3.38372.38372.3.0.dta	Model-BuddingYeast-S-1803-3.38372.38372.3.0.dta	Model-BuddingYeast-S-1803-3	38372	10446.2	3414.42	1138.81	3	1	SSGLELDQJGTLNGK		1532.76	8 2 0 0 1	H(8)N(2)aH(1)	(N(N(H(H(aH(H)))(H(H(H(H(H))))))))	6512	0 1 0 0 0;0 2 0 0 0;1 2 0 0 0;2 2 0 0 0;2 2 0 0 1;3 2 0 0 0;3 2 0 0 1;4 2 0 0 0;4 2 0 0 1;5 2 0 0 0;5 2 0 0 1;6 2 0 0 0;6 2 0 0 1;7 2 0 0 0;7 2 0 0 1;	1881.66	9	28.8116	23.0819	39.4523	7	0.00216	0.6327	0.64706	0.67857	0	0	0	0	3.20943e-204	6.53276e-207	-1	0	6.53276e-207	sp|P42934|PMT6_YEAST	PMT6	404	1218300	6949150
Model-BuddingYeast-S-1803-3.38482.38482.3.0.dta	Model-BuddingYeast-S-1803-3.38482.38482.3.0.dta	Model-BuddingYeast-S-1803-3	38482	10475.8	3414.42	1138.81	3	1	SSGLELDQJGTLNGK		1532.76	8 2 0 0 1	H(8)N(2)aH(1)	(N(N(H(H(H(H)))(H(H(H(H(aH))))))))	5817	0 1 0 0 0;0 2 0 0 0;1 2 0 0 0;2 2 0 0 0;3 2 0 0 0;4 2 0 0 0;5 2 0 0 0;5 2 0 0 1;6 2 0 0 0;6 2 0 0 1;7 2 0 0 0;7 2 0 0 1;8 2 0 0 0;	1881.66	9	22.0866	14.2392	36.6605	6	0.00218	0.63797	0.66667	0.46429	0	0	0	0	1.10375e-188	2.11445e-191	-1	0.00174886	0.00174886	sp|P42934|PMT6_YEAST	PMT6	404	1218300	6949150
Model-BuddingYeast-S-1803-3.38545.38545.2.0.dta	Model-BuddingYeast-S-1803-3.38545.38545.2.0.dta	Model-BuddingYeast-S-1803-3	38545	10492.6	2602.04	1301.53	2	1	JYSQFLK		899.462	8 2 0 0 0	H(8)N(2)	(N(N(H(H(H(H(H(H)))))(H(H)))))	5011	0 1 0 0 0;0 2 0 0 0;1 2 0 0 0;2 2 0 0 0;3 2 0 0 0;4 2 0 0 0;5 2 0 0 0;6 2 0 0 0;7 2 0 0 0;	1702.58	1	14.5909	9.65882	23.7504	6	-0.0003	-0.11499	0.72727	0.75	0	0	0	0	3.3457e-117	1.09044e-119	-1	0.00714064	0.00714064	sp|Q12200|NPC1_YEAST	NCR1	178	284960	893798
Model-BuddingYeast-S-1803-3.38602.38602.3.1.dta	Model-BuddingYeast-S-1803-3.38602.38602.3.1.dta	Model-BuddingYeast-S-1803-3	38602	10507.9	3235.33	1079.11	3	1	SSGLELDQJGTLNGK		1532.76	8 2 0 0 0	H(8)N(2)	(N(N(H(H(H(H(H(H)))))(H(H)))))	5011	0 1 0 0 0;0 2 0 0 0;1 2 0 0 0;2 2 0 0 0;3 2 0 0 0;4 2 0 0 0;5 2 0 0 0;6 2 0 0 0;7 2 0 0 0;	1702.58	9	16.9607	9.36198	31.0726	6	-0.00803	-2.48204	0.81818	0.39286	0	0	0	0	1.23261e-157	2.06905e-160	-1	0.00742115	0.00742115	sp|P42934|PMT6_YEAST	PMT6	404	1833940	8383270
Model-BuddingYeast-S-1803-3.38625.38625.3.0.dta	Model-BuddingYeast-S-1803-3.38625.38625.3.0.dta	Model-BuddingYeast-S-1803-3	38625	10514	3252.36	1084.79	3	1	SSGLELDQJGTLNGK		1532.76	7 2 0 0 1	H(7)N(2)aH(1)	(N(N(H(H(H))(H(H(H(H(aH))))))))	6233	0 1 0 0 0;0 2 0 0 0;1 2 0 0 0;2 2 0 0 0;3 2 0 0 0;4 2 0 0 0;5 2 0 0 0;5 2 0 0 1;6 2 0 0 0;6 2 0 0 1;7 2 0 0 0;	1719.61	9	40.5956	30.8783	58.6421	7	-0.00012	-0.0379	0.84615	0.75	0	0	0	0	2.1199653783943e-311	6.2647840026e-314	-1	0	6.2647840026e-314	sp|P42934|PMT6_YEAST	PMT6	404	1447310	7723390
Model-BuddingYeast-S-1803-3.38633.38633.2.0.dta	Model-BuddingYeast-S-1803-3.38633.38633.2.0.dta	Model-BuddingYeast-S-1803-3	38633	10516.1	2602.04	1301.53	2	1	JYSQFLK		899.462	8 2 0 0 0	H(8)N(2)	(N(N(H(H(H(H(H(H)))))(H(H)))))	5011	0 1 0 0 0;0 2 0 0 0;1 2 0 0 0;2 2 0 0 0;3 2 0 0 0;4 2 0 0 0;5 2 0 0 0;6 2 0 0 0;7 2 0 0 0;	1702.58	1	25.8046	14.7279	46.3756	7	1e-05	0.00338	0.90909	0.91667	0	0	0	0	8.74265e-243	2.52094e-245	-1	0.00143164	0.00143164	sp|Q12200|NPC1_YEAST	NCR1	178	1037120	3820180
Model-BuddingYeast-S-1803-3.38730.38730.3.0.dta	Model-BuddingYeast-S-1803-3.38730.38730.3.0.dta	Model-BuddingYeast-S-1803-3	38730	10542.2	3252.36	1084.79	3	1	SSGLELDQJGTLNGK		1532.76	7 2 0 0 1	H(7)N(2)aH(1)	(N(N(H(H(H))(H(H(H(aH(H))))))))	6235	0 1 0 0 0;0 2 0 0 0;1 2 0 0 0;2 2 0 0 0;3 2 0 0 0;4 2 0 0 0;4 2 0 0 1;5 2 0 0 0;5 2 0 0 1;6 2 0 0 0;6 2 0 0 1;	1719.61	9	22.4557	15.4803	35.41	6	-0.0008	-0.24544	0.69231	0.53571	0	0	0	0	9.9666e-182	1.31649e-184	-1	0.000732332	0.000732332	sp|P42934|PMT6_YEAST	PMT6	404	1447310	7723390
Model-BuddingYeast-S-1803-3.39295.39295.3.1.dta	Model-BuddingYeast-S-1803-3.39295.39295.3.1.dta	Model-BuddingYeast-S-1803-3	39295	10693.8	3569.4	1190.47	3	1	YSDJATETLDGLSR		1541.71	8 2 1 0 1	H(8)N(2)F(1)aH(1)	(N(F)(N(H(H(H(H)))(H(H(H(H(aH))))))))	1872	0 1 0 0 0;0 1 1 0 0;0 2 0 0 0;0 2 1 0 0;1 2 0 0 0;1 2 1 0 0;2 2 0 0 0;2 2 1 0 0;3 2 0 0 0;3 2 1 0 0;4 2 0 0 0;4 2 1 0 0;5 2 0 0 0;5 2 0 0 1;5 2 1 0 0;5 2 1 0 1;6 2 0 0 0;6 2 0 0 1;6 2 1 0 0;6 2 1 0 1;7 2 0 0 0;7 2 0 0 1;7 2 1 0 0;7 2 1 0 1;8 2 0 0 0;8 2 0 0 1;8 2 1 0 0;	2027.72	4	11.8872	9.24973	16.7852	6	-0.02757	-7.72329	0.37931	0.5	0	0	0	0	5.34912e-79	8.85547e-82	-1	0.00832306	0.00832306	sp|P34231|YKS7_YEAST	YKL187C	154	1298400	3216230
Model-BuddingYeast-S-1803-3.39326.39326.3.0.dta	Model-BuddingYeast-S-1803-3.39326.39326.3.0.dta	Model-BuddingYeast-S-1803-3	39326	10702.2	4574.78	1525.6	3	1	NPVLAAJSTQFRDPK		1657.87	14 2 0 1 0	H(14)N(2)pH(1)	(N(N(H(H(H(H(H(H(H(H)))))))(H(pH(H(H(H(H(H))))))))))	4371	0 1 0 0 0;0 2 0 0 0;1 2 0 0 0;2 2 0 0 0;2 2 0 1 0;3 2 0 0 0;3 2 0 1 0;4 2 0 0 0;4 2 0 1 0;5 2 0 0 0;5 2 0 1 0;6 2 0 0 0;6 2 0 1 0;7 2 0 0 0;7 2 0 1 0;8 2 0 0 0;8 2 0 1 0;9 2 0 0 0;9 2 0 1 0;10 2 0 1 0;11 2 0 1 0;12 2 0 1 0;13 2 0 1 0;	2916.92	7	44.7652	19.2467	92.1566	8	0.00155	0.33964	0.84	0.57143	0	0	0	0	0	0	-1	0	0	sp|P00724|INV2_YEAST;sp|P10596|INV4_YEASX;sp|P10594|INV1_YEASX	SUC2;SUC4;SUC1	165;165;165	2324900	23399200
Model-BuddingYeast-S-1803-3.39411.39411.3.2.dta	Model-BuddingYeast-S-1803-3.39411.39411.3.2.dta	Model-BuddingYeast-S-1803-3	39411	10725	4574.79	1525.6	3	1	NPVLAAJSTQFRDPK		1657.87	14 2 0 1 0	H(14)N(2)pH(1)	(N(N(H(H(H(H(H(H(H(H)))))))(H(pH(H(H(H(H(H))))))))))	4371	0 1 0 0 0;0 2 0 0 0;1 2 0 0 0;2 2 0 0 0;2 2 0 1 0;3 2 0 0 0;3 2 0 1 0;4 2 0 0 0;4 2 0 1 0;5 2 0 0 0;5 2 0 1 0;6 2 0 0 0;6 2 0 1 0;7 2 0 0 0;7 2 0 1 0;8 2 0 0 0;8 2 0 1 0;9 2 0 0 0;9 2 0 1 0;10 2 0 1 0;11 2 0 1 0;12 2 0 1 0;13 2 0 1 0;	2916.92	7	47.7777	12.9632	112.433	8	0.00298	0.65113	0.92	0.42857	0	0	0	0	0	0	-1	0.00273224	0.00273224	sp|P00724|INV2_YEAST;sp|P10596|INV4_YEASX;sp|P10594|INV1_YEASX	SUC2;SUC4;SUC1	165;165;165	2324900	23399200
Model-BuddingYeast-S-1803-3.39639.39639.3.0.dta	Model-BuddingYeast-S-1803-3.39639.39639.3.0.dta	Model-BuddingYeast-S-1803-3	39639	10786.4	4412.73	1471.58	3	1	NPVLAAJSTQFRDPK		1657.87	13 2 0 1 0	H(13)N(2)pH(1)	(N(N(H(H(H(H(H(H(H))))))(H(pH(H(H(H(H(H))))))))))	4743	0 1 0 0 0;0 2 0 0 0;1 2 0 0 0;2 2 0 0 0;2 2 0 1 0;3 2 0 0 0;3 2 0 1 0;4 2 0 0 0;4 2 0 1 0;5 2 0 0 0;5 2 0 1 0;6 2 0 0 0;6 2 0 1 0;7 2 0 0 0;7 2 0 1 0;8 2 0 0 0;8 2 0 1 0;9 2 0 1 0;10 2 0 1 0;11 2 0 1 0;12 2 0 1 0;	2754.86	7	35.6045	10.0746	83.0171	8	0.00249	0.5641	0.78261	0.35714	0	0	0	0	0	0	-1	0.00690304	0.00690304	sp|P00724|INV2_YEAST;sp|P10596|INV4_YEASX;sp|P10594|INV1_YEASX	SUC2;SUC4;SUC1	165;165;165	2447070	21619800
Model-BuddingYeast-S-1803-3.39847.39847.3.0.dta	Model-BuddingYeast-S-1803-3.39847.39847.3.0.dta	Model-BuddingYeast-S-1803-3	39847	10842.2	4250.68	1417.57	3	1	NPVLAAJSTQFRDPK		1657.87	12 2 0 1 0	H(12)N(2)pH(1)	(N(N(H(H(H(H(H(H)))))(H(pH(H(H(H(H(H))))))))))	5023	0 1 0 0 0;0 2 0 0 0;1 2 0 0 0;2 2 0 0 0;2 2 0 1 0;3 2 0 0 0;3 2 0 1 0;4 2 0 0 0;4 2 0 1 0;5 2 0 0 0;5 2 0 1 0;6 2 0 0 0;6 2 0 1 0;7 2 0 0 0;7 2 0 1 0;8 2 0 1 0;9 2 0 1 0;10 2 0 1 0;11 2 0 1 0;	2592.81	7	40.9948	19.4915	80.9296	8	0.00678	1.59542	0.85714	0.53571	0	0	0	0	0	0	-1	0	0	sp|P00724|INV2_YEAST;sp|P10596|INV4_YEASX;sp|P10594|INV1_YEASX	SUC2;SUC4;SUC1	165;165;165	1810380	14474900
Model-BuddingYeast-S-1803-3.39892.39892.3.0.dta	Model-BuddingYeast-S-1803-3.39892.39892.3.0.dta	Model-BuddingYeast-S-1803-3	39892	10854.3	3055.22	1019.08	3	1	SLSYFJASER		1173.55	8 2 0 0 1	H(8)N(2)aH(1)	(N(N(H(H(H(H)))(H(H(H(H(aH))))))))	5817	0 1 0 0 0;0 2 0 0 0;1 2 0 0 0;2 2 0 0 0;3 2 0 0 0;4 2 0 0 0;5 2 0 0 0;5 2 0 0 1;6 2 0 0 0;6 2 0 0 1;7 2 0 0 0;7 2 0 0 1;8 2 0 0 0;	1881.66	6	20.5521	12.3085	35.8618	6	0.0022	0.71919	0.66667	0.66667	0	0	0	0	3.0605e-184	6.21379e-187	-1	0.00298706	0.00298706	sp|P04065|AMYH_YEASX;sp|P29760|AMYI_YEASX;sp|P08019|AMYG_YEAST	STA1;STA2;SGA1	546;547;289	543862	3782610
Model-BuddingYeast-S-1803-3.40659.40659.3.2.dta	Model-BuddingYeast-S-1803-3.40659.40659.3.2.dta	Model-BuddingYeast-S-1803-3	40659	11059.9	4294.67	1432.23	3	1	VYAIJTTLDHSECMK	13,Carbamidomethyl[C];	1781.82	13 2 0 0 0	H(13)N(2)	(N(N(H(H(H(H(H(H(H(H)))))))(H(H(H(H(H))))))))	4058	0 1 0 0 0;0 2 0 0 0;1 2 0 0 0;2 2 0 0 0;3 2 0 0 0;4 2 0 0 0;5 2 0 0 0;6 2 0 0 0;7 2 0 0 0;8 2 0 0 0;9 2 0 0 0;10 2 0 0 0;11 2 0 0 0;12 2 0 0 0;	2512.85	5	37.05	18.6974	71.1333	7	0.00195	0.4549	0.875	0.64286	0	0	0	0	0	0	-1	0	0	sp|P22146|GAS1_YEAST	GAS1	95	1903830	18217200
Model-BuddingYeast-S-1803-3.40825.40825.3.1.dta	Model-BuddingYeast-S-1803-3.40825.40825.3.1.dta	Model-BuddingYeast-S-1803-3	40825	11104.6	4294.67	1432.23	3	1	VYAIJTTLDHSECMK	13,Carbamidomethyl[C];	1781.82	13 2 0 0 0	H(13)N(2)	(N(N(H(H(H(H(H(H(H(H)))))))(H(H(H(H(H))))))))	4058	0 1 0 0 0;0 2 0 0 0;1 2 0 0 0;2 2 0 0 0;3 2 0 0 0;4 2 0 0 0;5 2 0 0 0;6 2 0 0 0;7 2 0 0 0;8 2 0 0 0;9 2 0 0 0;10 2 0 0 0;11 2 0 0 0;12 2 0 0 0;	2512.85	5	34.3524	10.9883	77.7429	7	0.00195	0.4542	0.875	0.5	0	0	0	0	0	0	-1	0.00449583	0.00449583	sp|P22146|GAS1_YEAST	GAS1	95	1903830	18217200
Model-BuddingYeast-S-1803-3.40844.40844.3.0.dta	Model-BuddingYeast-S-1803-3.40844.40844.3.0.dta	Model-BuddingYeast-S-1803-3	40844	11109.6	4132.62	1378.21	3	1	VYAIJTTLDHSECMK	13,Carbamidomethyl[C];	1781.82	12 2 0 0 0	H(12)N(2)	(N(N(H(H(H(H(H(H(H(H)))))))(H(H(H(H)))))))	4123	0 1 0 0 0;0 2 0 0 0;1 2 0 0 0;2 2 0 0 0;3 2 0 0 0;4 2 0 0 0;5 2 0 0 0;6 2 0 0 0;7 2 0 0 0;8 2 0 0 0;9 2 0 0 0;10 2 0 0 0;11 2 0 0 0;	2350.79	5	32.5431	18.4643	58.6895	6	0.0053	1.28201	0.86667	0.64286	0	0	0	0	1.148044298792e-311	3.164484497e-314	-1	0	3.164484497e-314	sp|P22146|GAS1_YEAST	GAS1	95	4473340	47214700
Model-BuddingYeast-S-1803-3.40967.40967.3.0.dta	Model-BuddingYeast-S-1803-3.40967.40967.3.0.dta	Model-BuddingYeast-S-1803-3	40967	11142.5	4132.62	1378.21	3	1	VYAIJTTLDHSECMK	13,Carbamidomethyl[C];	1781.82	12 2 0 0 0	H(12)N(2)	(N(N(H(H(H(H(H(H(H(H)))))))(H(H(H(H)))))))	4123	0 1 0 0 0;0 2 0 0 0;1 2 0 0 0;2 2 0 0 0;3 2 0 0 0;4 2 0 0 0;5 2 0 0 0;6 2 0 0 0;7 2 0 0 0;8 2 0 0 0;9 2 0 0 0;10 2 0 0 0;11 2 0 0 0;	2350.79	5	40.6076	30.0774	60.1638	6	0.00612	1.48019	0.8	0.78571	0	0	0	0	6.1017e-320	1.24e-322	-1	0	1.24e-322	sp|P22146|GAS1_YEAST	GAS1	95	4473340	47214700
Model-BuddingYeast-S-1803-3.41043.41043.3.0.dta	Model-BuddingYeast-S-1803-3.41043.41043.3.0.dta	Model-BuddingYeast-S-1803-3	41043	11163.1	4132.62	1378.21	3	1	VYAIJTTLDHSECMK	13,Carbamidomethyl[C];	1781.82	12 2 0 0 0	H(12)N(2)	(N(N(H(H(H(H(H(H(H(H)))))))(H(H(H(H)))))))	4123	0 1 0 0 0;0 2 0 0 0;1 2 0 0 0;2 2 0 0 0;3 2 0 0 0;4 2 0 0 0;5 2 0 0 0;6 2 0 0 0;7 2 0 0 0;8 2 0 0 0;9 2 0 0 0;10 2 0 0 0;11 2 0 0 0;	2350.79	5	48.0431	20.9505	98.3581	7	0.00904	2.18725	0.93333	0.71429	0	0	0	0	0	0	-1	0	0	sp|P22146|GAS1_YEAST	GAS1	95	4473340	47214700
Model-BuddingYeast-S-1803-3.41139.41139.3.0.dta	Model-BuddingYeast-S-1803-3.41139.41139.3.0.dta	Model-BuddingYeast-S-1803-3	41139	11188.8	4132.63	1378.21	3	1	VYAIJTTLDHSECMK	13,Carbamidomethyl[C];	1781.82	12 2 0 0 0	H(12)N(2)	(N(N(H(H(H(H(H(H(H(H)))))))(H(H(H(H)))))))	4123	0 1 0 0 0;0 2 0 0 0;1 2 0 0 0;2 2 0 0 0;3 2 0 0 0;4 2 0 0 0;5 2 0 0 0;6 2 0 0 0;7 2 0 0 0;8 2 0 0 0;9 2 0 0 0;10 2 0 0 0;11 2 0 0 0;	2350.79	5	45.2612	21.5637	89.271	7	0.01425	3.44819	0.93333	0.64286	0	0	0	0	0	0	-1	0	0	sp|P22146|GAS1_YEAST	GAS1	95	4473340	47214700
Model-BuddingYeast-S-1803-3.41166.41166.3.1.dta	Model-BuddingYeast-S-1803-3.41166.41166.3.1.dta	Model-BuddingYeast-S-1803-3	41166	11196.1	3970.56	1324.19	3	1	VYAIJTTLDHSECMK	13,Carbamidomethyl[C];	1781.82	11 2 0 0 0	H(11)N(2)	(N(N(H(H(H(H(H(H(H))))))(H(H(H(H)))))))	4699	0 1 0 0 0;0 2 0 0 0;1 2 0 0 0;2 2 0 0 0;3 2 0 0 0;4 2 0 0 0;5 2 0 0 0;6 2 0 0 0;7 2 0 0 0;8 2 0 0 0;9 2 0 0 0;10 2 0 0 0;	2188.74	5	56.6099	37.294	92.4824	7	0.00048	0.12076	0.92857	0.85714	0	0	0	0	0	0	-1	0	0	sp|P22146|GAS1_YEAST	GAS1	95	10641800	89303400
Model-BuddingYeast-S-1803-3.41217.41217.3.1.dta	Model-BuddingYeast-S-1803-3.41217.41217.3.1.dta	Model-BuddingYeast-S-1803-3	41217	11210	4132.63	1378.21	3	1	VYAIJTTLDHSECMK	13,Carbamidomethyl[C];	1781.82	12 2 0 0 0	H(12)N(2)	(N(N(H(H(H(H(H(H(H(H)))))))(H(H(H(H)))))))	4123	0 1 0 0 0;0 2 0 0 0;1 2 0 0 0;2 2 0 0 0;3 2 0 0 0;4 2 0 0 0;5 2 0 0 0;6 2 0 0 0;7 2 0 0 0;8 2 0 0 0;9 2 0 0 0;10 2 0 0 0;11 2 0 0 0;	2350.79	5	36.8543	21.3512	65.6457	7	0.01383	3.34656	0.86667	0.64286	0	0	0	0	0	0	-1	0	0	sp|P22146|GAS1_YEAST	GAS1	95	4473340	47214700
Model-BuddingYeast-S-1803-3.41250.41250.3.0.dta	Model-BuddingYeast-S-1803-3.41250.41250.3.0.dta	Model-BuddingYeast-S-1803-3	41250	11218.9	3970.56	1324.19	3	1	VYAIJTTLDHSECMK	13,Carbamidomethyl[C];	1781.82	11 2 0 0 0	H(11)N(2)	(N(N(H(H(H(H(H(H(H))))))(H(H(H(H)))))))	4699	0 1 0 0 0;0 2 0 0 0;1 2 0 0 0;2 2 0 0 0;3 2 0 0 0;4 2 0 0 0;5 2 0 0 0;6 2 0 0 0;7 2 0 0 0;8 2 0 0 0;9 2 0 0 0;10 2 0 0 0;	2188.74	5	76.0343	58.9856	107.696	7	0.00021	0.05201	0.92857	1	0	0	0	0	0	0	-1	0	0	sp|P22146|GAS1_YEAST	GAS1	95	10641800	89303400
Model-BuddingYeast-S-1803-3.41254.41254.2.0.dta	Model-BuddingYeast-S-1803-3.41254.41254.2.0.dta	Model-BuddingYeast-S-1803-3	41254	11220	2773.15	1387.08	2	1	YLAYLTGJR		1070.56	8 2 0 0 0	H(8)N(2)	(N(N(H(H(H(H(H(H)))))(H(H)))))	5011	0 1 0 0 0;0 2 0 0 0;1 2 0 0 0;2 2 0 0 0;3 2 0 0 0;4 2 0 0 0;5 2 0 0 0;6 2 0 0 0;7 2 0 0 0;	1702.58	8	34.9189	15.9066	70.2276	7	0.00078	0.2812	1	0.5	0	0	0	0	0	0	-1	0.000732332	0.000732332	sp|P32906|MNS1_YEAST	MNS1	224	9607770	40345300
Model-BuddingYeast-S-1803-3.41288.41288.3.0.dta	Model-BuddingYeast-S-1803-3.41288.41288.3.0.dta	Model-BuddingYeast-S-1803-3	41288	11229.1	3695.47	1232.49	3	1	YEJSTNPIJSSESFEEK		1974.86	5 2 1 0 2	H(5)N(2)F(1)aH(2)	(N(F)(N(H(H(H))(H(H(aH(aH)))))))	2303	0 1 0 0 0;0 1 1 0 0;0 2 0 0 0;0 2 1 0 0;1 2 0 0 0;1 2 1 0 0;2 2 0 0 0;2 2 1 0 0;3 2 0 0 0;3 2 0 0 1;3 2 0 0 2;3 2 1 0 0;3 2 1 0 1;3 2 1 0 2;4 2 0 0 0;4 2 0 0 1;4 2 0 0 2;4 2 1 0 0;4 2 1 0 1;4 2 1 0 2;5 2 0 0 0;5 2 0 0 1;5 2 0 0 2;5 2 1 0 0;5 2 1 0 1;	1720.64	3	40.5815	55.5148	12.8481	6	-0.02786	-7.53943	0.33333	0.96875	0	0	0	0	6.50637e-53	6.75579e-56	-1	0	6.75579e-56	sp|P48016|ATH1_YEAST	ATH1	370	3479260	11975600
Model-BuddingYeast-S-1803-3.41327.41327.2.0.dta	Model-BuddingYeast-S-1803-3.41327.41327.2.0.dta	Model-BuddingYeast-S-1803-3	41327	11239.5	2773.14	1387.08	2	1	YLAYLTGJR		1070.56	8 2 0 0 0	H(8)N(2)	(N(N(H(H(H(H(H(H)))))(H(H)))))	5011	0 1 0 0 0;0 2 0 0 0;1 2 0 0 0;2 2 0 0 0;3 2 0 0 0;4 2 0 0 0;5 2 0 0 0;6 2 0 0 0;7 2 0 0 0;	1702.58	8	34.448	16.0573	68.6022	7	0.00038	0.1384	1	0.4375	0	0	0	0	0	0	-1	0.000732332	0.000732332	sp|P32906|MNS1_YEAST	MNS1	224	9607770	40345300
Model-BuddingYeast-S-1803-3.41361.41361.3.0.dta	Model-BuddingYeast-S-1803-3.41361.41361.3.0.dta	Model-BuddingYeast-S-1803-3	41361	11248.7	3970.56	1324.19	3	1	VYAIJTTLDHSECMK	13,Carbamidomethyl[C];	1781.82	11 2 0 0 0	H(11)N(2)	(N(N(H(H(H(H(H(H(H))))))(H(H(H(H)))))))	4699	0 1 0 0 0;0 2 0 0 0;1 2 0 0 0;2 2 0 0 0;3 2 0 0 0;4 2 0 0 0;5 2 0 0 0;6 2 0 0 0;7 2 0 0 0;8 2 0 0 0;9 2 0 0 0;10 2 0 0 0;	2188.74	5	50.7347	29.2461	90.6422	7	0.0011	0.27717	0.92857	0.78571	0	0	0	0	0	0	-1	0	0	sp|P22146|GAS1_YEAST	GAS1	95	10641800	89303400
Model-BuddingYeast-S-1803-3.41380.41380.3.0.dta	Model-BuddingYeast-S-1803-3.41380.41380.3.0.dta	Model-BuddingYeast-S-1803-3	41380	11253.9	4750.69	1584.23	3	1	LAJYSTPDYGHPTR		1591.75	14 2 0 2 0	H(14)N(2)pH(2)	(N(N(H(H(pH(H(H(H(H(H)))))))(H(pH(H(H(H(H(H(H)))))))))))	6622	0 1 0 0 0;0 2 0 0 0;1 2 0 0 0;2 2 0 0 0;2 2 0 1 0;3 2 0 0 0;3 2 0 1 0;3 2 0 2 0;4 2 0 1 0;4 2 0 2 0;5 2 0 1 0;5 2 0 2 0;6 2 0 1 0;6 2 0 2 0;7 2 0 1 0;7 2 0 2 0;8 2 0 1 0;8 2 0 2 0;9 2 0 1 0;9 2 0 2 0;10 2 0 2 0;11 2 0 2 0;12 2 0 2 0;13 2 0 2 0;	3158.94	3	24.8415	19.0306	35.6332	7	-0.0008	-0.1679	0.53846	0.61538	0	0	0	0	5.72336e-183	9.00462e-186	-1	0	9.00462e-186	sp|P37302|APE3_YEAST	APE3	96	2512670	29929900
Model-BuddingYeast-S-1803-3.41413.41413.3.0.dta	Model-BuddingYeast-S-1803-3.41413.41413.3.0.dta	Model-BuddingYeast-S-1803-3	41413	11262.8	4588.63	1530.22	3	1	LAJYSTPDYGHPTR		1591.75	13 2 0 2 0	H(13)N(2)pH(2)	(N(N(H(H(pH(H(H(H(H(H)))))))(pH(H(H(H(H(H(H))))))))))	6631	0 1 0 0 0;0 2 0 0 0;1 2 0 0 0;1 2 0 1 0;2 2 0 0 0;2 2 0 1 0;2 2 0 2 0;3 2 0 1 0;3 2 0 2 0;4 2 0 1 0;4 2 0 2 0;5 2 0 1 0;5 2 0 2 0;6 2 0 1 0;6 2 0 2 0;7 2 0 1 0;7 2 0 2 0;8 2 0 1 0;8 2 0 2 0;9 2 0 2 0;10 2 0 2 0;11 2 0 2 0;12 2 0 2 0;	2996.88	3	49.8368	33.0098	81.0869	8	0.00058	0.12744	0.8	0.76923	0	0	0	0	0	0	-1	0	0	sp|P37302|APE3_YEAST	APE3	96	4423350	44726500
Model-BuddingYeast-S-1803-3.41426.41426.3.2.dta	Model-BuddingYeast-S-1803-3.41426.41426.3.2.dta	Model-BuddingYeast-S-1803-3	41426	11266.3	3808.51	1270.17	3	1	VYAIJTTLDHSECMK	13,Carbamidomethyl[C];	1781.82	10 2 0 0 0	H(10)N(2)	(N(N(H(H(H(H(H(H)))))(H(H(H(H)))))))	4977	0 1 0 0 0;0 2 0 0 0;1 2 0 0 0;2 2 0 0 0;3 2 0 0 0;4 2 0 0 0;5 2 0 0 0;6 2 0 0 0;7 2 0 0 0;8 2 0 0 0;9 2 0 0 0;	2026.69	5	54.7968	47.0594	69.1662	6	0.00216	0.56845	0.84615	0.96429	0	0	0	0	0	0	-1	0	0	sp|P22146|GAS1_YEAST	GAS1	95	8717960	67748400
Model-BuddingYeast-S-1803-3.41429.41429.3.0.dta	Model-BuddingYeast-S-1803-3.41429.41429.3.0.dta	Model-BuddingYeast-S-1803-3	41429	11267.1	4426.59	1476.2	3	1	LAJYSTPDYGHPTR		1591.75	12 2 0 2 0	H(12)N(2)pH(2)	(N(N(H(H(H(pH(H(H(H))))))(H(pH(H(H(H(H(H))))))))))	6131	0 1 0 0 0;0 2 0 0 0;1 2 0 0 0;2 2 0 0 0;2 2 0 1 0;3 2 0 0 0;3 2 0 1 0;4 2 0 0 0;4 2 0 1 0;4 2 0 2 0;5 2 0 1 0;5 2 0 2 0;6 2 0 1 0;6 2 0 2 0;7 2 0 1 0;7 2 0 2 0;8 2 0 1 0;8 2 0 2 0;9 2 0 1 0;9 2 0 2 0;10 2 0 2 0;11 2 0 2 0;	2834.83	3	23.6416	15.5131	38.7373	7	0.00436	0.98388	0.625	0.61538	0	0	0	0	3.06327e-200	4.86412e-203	-1	0.000732332	0.000732332	sp|P37302|APE3_YEAST	APE3	96	378051	3305020
Model-BuddingYeast-S-1803-3.41513.41513.3.0.dta	Model-BuddingYeast-S-1803-3.41513.41513.3.0.dta	Model-BuddingYeast-S-1803-3	41513	11289.7	3808.51	1270.17	3	1	VYAIJTTLDHSECMK	13,Carbamidomethyl[C];	1781.82	10 2 0 0 0	H(10)N(2)	(N(N(H(H(H(H(H(H)))))(H(H(H(H)))))))	4977	0 1 0 0 0;0 2 0 0 0;1 2 0 0 0;2 2 0 0 0;3 2 0 0 0;4 2 0 0 0;5 2 0 0 0;6 2 0 0 0;7 2 0 0 0;8 2 0 0 0;9 2 0 0 0;	2026.69	5	52.2574	45.3625	65.0622	6	0.00277	0.72678	0.84615	0.96429	0	0	0	0	0	0	-1	0	0	sp|P22146|GAS1_YEAST	GAS1	95	8717960	67748400
Model-BuddingYeast-S-1803-3.41566.41566.3.0.dta	Model-BuddingYeast-S-1803-3.41566.41566.3.0.dta	Model-BuddingYeast-S-1803-3	41566	11304.4	4588.63	1530.22	3	1	LAJYSTPDYGHPTR		1591.75	13 2 0 2 0	H(13)N(2)pH(2)	(N(N(H(H(pH(H(H(H(H(H)))))))(H(pH(H(H(H(H(H))))))))))	6623	0 1 0 0 0;0 2 0 0 0;1 2 0 0 0;2 2 0 0 0;2 2 0 1 0;3 2 0 0 0;3 2 0 1 0;3 2 0 2 0;4 2 0 1 0;4 2 0 2 0;5 2 0 1 0;5 2 0 2 0;6 2 0 1 0;6 2 0 2 0;7 2 0 1 0;7 2 0 2 0;8 2 0 1 0;8 2 0 2 0;9 2 0 2 0;10 2 0 2 0;11 2 0 2 0;12 2 0 2 0;	2996.88	3	37.2476	24.7946	60.3747	7	0.00024	0.0516	0.79167	0.69231	0	0	0	0	4.704e-321	1e-323	-1	0	1e-323	sp|P37302|APE3_YEAST	APE3	96	3933890	41911800
Model-BuddingYeast-S-1803-3.41580.41580.3.0.dta	Model-BuddingYeast-S-1803-3.41580.41580.3.0.dta	Model-BuddingYeast-S-1803-3	41580	11308.2	4264.53	1422.18	3	1	LAJYSTPDYGHPTR		1591.75	11 2 0 2 0	H(11)N(2)pH(2)	(N(N(H(pH(H(H(H(H)))))(H(H(pH(H(H(H(H))))))))))	7152	0 1 0 0 0;0 2 0 0 0;1 2 0 0 0;1 2 0 1 0;2 2 0 0 0;2 2 0 1 0;3 2 0 0 0;3 2 0 1 0;3 2 0 2 0;4 2 0 1 0;4 2 0 2 0;5 2 0 1 0;5 2 0 2 0;6 2 0 1 0;6 2 0 2 0;7 2 0 1 0;7 2 0 2 0;8 2 0 2 0;9 2 0 2 0;10 2 0 2 0;	2672.78	3	25.9452	11.6794	52.4389	8	0.00022	0.05103	0.81818	0.53846	0	0	0	0	1.2041e-276	2.52896e-279	-1	0.00331345	0.00331345	sp|P37302|APE3_YEAST	APE3	96	228009	1093670
Model-BuddingYeast-S-1803-3.41601.41601.3.0.dta	Model-BuddingYeast-S-1803-3.41601.41601.3.0.dta	Model-BuddingYeast-S-1803-3	41601	11313.8	3808.51	1270.17	3	1	VYAIJTTLDHSECMK	13,Carbamidomethyl[C];	1781.82	10 2 0 0 0	H(10)N(2)	(N(N(H(H(H(H(H(H)))))(H(H(H(H)))))))	4977	0 1 0 0 0;0 2 0 0 0;1 2 0 0 0;2 2 0 0 0;3 2 0 0 0;4 2 0 0 0;5 2 0 0 0;6 2 0 0 0;7 2 0 0 0;8 2 0 0 0;9 2 0 0 0;	2026.69	5	52.6005	35.2844	84.7589	7	0.00311	0.81657	0.92308	0.89286	0	0	0	0	0	0	-1	0	0	sp|P22146|GAS1_YEAST	GAS1	95	8717960	67748400
Model-BuddingYeast-S-1803-3.41621.41621.3.0.dta	Model-BuddingYeast-S-1803-3.41621.41621.3.0.dta	Model-BuddingYeast-S-1803-3	41621	11319.2	4426.58	1476.2	3	1	LAJYSTPDYGHPTR		1591.75	12 2 0 2 0	H(12)N(2)pH(2)	(N(N(H(H(pH(H(H(H(H))))))(H(H(pH(H(H(H(H))))))))))	6648	0 1 0 0 0;0 2 0 0 0;1 2 0 0 0;2 2 0 0 0;2 2 0 1 0;3 2 0 0 0;3 2 0 1 0;4 2 0 0 0;4 2 0 1 0;4 2 0 2 0;5 2 0 1 0;5 2 0 2 0;6 2 0 1 0;6 2 0 2 0;7 2 0 1 0;7 2 0 2 0;8 2 0 1 0;8 2 0 2 0;9 2 0 2 0;10 2 0 2 0;11 2 0 2 0;	2834.83	3	68.234	47.0713	107.536	8	-0.00104	-0.23399	1	0.92308	0	0	0	0	0	0	-1	0	0	sp|P37302|APE3_YEAST	APE3	96	14647300	133523000
Model-BuddingYeast-S-1803-3.41678.41678.3.0.dta	Model-BuddingYeast-S-1803-3.41678.41678.3.0.dta	Model-BuddingYeast-S-1803-3	41678	11334.5	4264.53	1422.18	3	1	LAJYSTPDYGHPTR		1591.75	11 2 0 2 0	H(11)N(2)pH(2)	(N(N(H(H(H(pH(H(H)))))(H(pH(H(H(H(H(H))))))))))	6154	0 1 0 0 0;0 2 0 0 0;1 2 0 0 0;2 2 0 0 0;2 2 0 1 0;3 2 0 0 0;3 2 0 1 0;4 2 0 0 0;4 2 0 1 0;4 2 0 2 0;5 2 0 1 0;5 2 0 2 0;6 2 0 1 0;6 2 0 2 0;7 2 0 1 0;7 2 0 2 0;8 2 0 1 0;8 2 0 2 0;9 2 0 1 0;9 2 0 2 0;10 2 0 2 0;	2672.78	3	52.0066	28.9615	94.8047	8	-0.00118	-0.27749	0.91304	0.73077	0	0	0	0	0	0	-1	0	0	sp|P37302|APE3_YEAST	APE3	96	12186800	104117000
Model-BuddingYeast-S-1803-3.41732.41732.3.0.dta	Model-BuddingYeast-S-1803-3.41732.41732.3.0.dta	Model-BuddingYeast-S-1803-3	41732	11348.8	4588.63	1530.22	3	1	LAJYSTPDYGHPTR		1591.75	13 2 0 2 0	H(13)N(2)pH(2)	(N(N(H(H(pH(H(H(H(H(H)))))))(H(pH(H(H(H(H(H))))))))))	6623	0 1 0 0 0;0 2 0 0 0;1 2 0 0 0;2 2 0 0 0;2 2 0 1 0;3 2 0 0 0;3 2 0 1 0;3 2 0 2 0;4 2 0 1 0;4 2 0 2 0;5 2 0 1 0;5 2 0 2 0;6 2 0 1 0;6 2 0 2 0;7 2 0 1 0;7 2 0 2 0;8 2 0 1 0;8 2 0 2 0;9 2 0 2 0;10 2 0 2 0;11 2 0 2 0;12 2 0 2 0;	2996.88	3	34.8775	19.9846	62.5357	7	0.00081	0.17713	0.83333	0.65385	0	0	0	0	0	0	-1	0	0	sp|P37302|APE3_YEAST	APE3	96	2635290	29244800
Model-BuddingYeast-S-1803-3.41757.41757.3.0.dta	Model-BuddingYeast-S-1803-3.41757.41757.3.0.dta	Model-BuddingYeast-S-1803-3	41757	11355.6	4102.48	1368.16	3	1	LAJYSTPDYGHPTR		1591.75	10 2 0 2 0	H(10)N(2)pH(2)	(N(N(H(H(H(pH(H))))(H(H(pH(H(H(H(H))))))))))	6191	0 1 0 0 0;0 2 0 0 0;1 2 0 0 0;2 2 0 0 0;3 2 0 0 0;3 2 0 1 0;4 2 0 0 0;4 2 0 1 0;5 2 0 0 0;5 2 0 1 0;5 2 0 2 0;6 2 0 1 0;6 2 0 2 0;7 2 0 1 0;7 2 0 2 0;8 2 0 1 0;8 2 0 2 0;9 2 0 1 0;9 2 0 2 0;	2510.73	3	28.9675	11.907	60.6514	7	0.00197	0.4807	0.80952	0.53846	0	0	0	0	0	0	-1	0.00298706	0.00298706	sp|P37302|APE3_YEAST	APE3	96	306417	1993970
Model-BuddingYeast-S-1803-3.41761.41761.3.0.dta	Model-BuddingYeast-S-1803-3.41761.41761.3.0.dta	Model-BuddingYeast-S-1803-3	41761	11356.6	4426.58	1476.2	3	1	LAJYSTPDYGHPTR		1591.75	12 2 0 2 0	H(12)N(2)pH(2)	(N(N(H(pH(H(H(H(H(H))))))(H(H(pH(H(H(H(H))))))))))	7129	0 1 0 0 0;0 2 0 0 0;1 2 0 0 0;1 2 0 1 0;2 2 0 0 0;2 2 0 1 0;3 2 0 0 0;3 2 0 1 0;3 2 0 2 0;4 2 0 1 0;4 2 0 2 0;5 2 0 1 0;5 2 0 2 0;6 2 0 1 0;6 2 0 2 0;7 2 0 1 0;7 2 0 2 0;8 2 0 1 0;8 2 0 2 0;9 2 0 2 0;10 2 0 2 0;11 2 0 2 0;	2834.83	3	68.1618	48.2574	105.127	9	-0.00015	-0.03407	0.91667	0.88462	0	0	0	0	0	0	-1	0	0	sp|P37302|APE3_YEAST	APE3	96	14647300	133523000
Model-BuddingYeast-S-1803-3.41784.41784.3.0.dta	Model-BuddingYeast-S-1803-3.41784.41784.3.0.dta	Model-BuddingYeast-S-1803-3	41784	11362.8	4264.53	1422.18	3	1	LAJYSTPDYGHPTR		1591.75	11 2 0 2 0	H(11)N(2)pH(2)	(N(N(H(H(pH(H(H(H)))))(H(pH(H(H(H(H(H))))))))))	6673	0 1 0 0 0;0 2 0 0 0;1 2 0 0 0;2 2 0 0 0;2 2 0 1 0;3 2 0 0 0;3 2 0 1 0;3 2 0 2 0;4 2 0 1 0;4 2 0 2 0;5 2 0 1 0;5 2 0 2 0;6 2 0 1 0;6 2 0 2 0;7 2 0 1 0;7 2 0 2 0;8 2 0 1 0;8 2 0 2 0;9 2 0 2 0;10 2 0 2 0;	2672.78	3	60.692	42.7226	94.0636	8	-0.00033	-0.07629	0.95455	0.92308	0	0	0	0	0	0	-1	0	0	sp|P37302|APE3_YEAST	APE3	96	13600600	116027000
Model-BuddingYeast-S-1803-3.41865.41865.3.0.dta	Model-BuddingYeast-S-1803-3.41865.41865.3.0.dta	Model-BuddingYeast-S-1803-3	41865	11384.4	4426.58	1476.2	3	1	LAJYSTPDYGHPTR		1591.75	12 2 0 2 0	H(12)N(2)pH(2)	(N(N(H(H(pH(H(H(H(H))))))(H(pH(H(H(H(H(H))))))))))	6650	0 1 0 0 0;0 2 0 0 0;1 2 0 0 0;2 2 0 0 0;2 2 0 1 0;3 2 0 0 0;3 2 0 1 0;3 2 0 2 0;4 2 0 1 0;4 2 0 2 0;5 2 0 1 0;5 2 0 2 0;6 2 0 1 0;6 2 0 2 0;7 2 0 1 0;7 2 0 2 0;8 2 0 1 0;8 2 0 2 0;9 2 0 2 0;10 2 0 2 0;11 2 0 2 0;	2834.83	3	65.1132	46.4089	99.8498	8	-5e-05	-0.01102	0.91304	0.88462	0	0	0	0	0	0	-1	0	0	sp|P37302|APE3_YEAST	APE3	96	14326100	130740000
Model-BuddingYeast-S-1803-3.41866.41866.3.0.dta	Model-BuddingYeast-S-1803-3.41866.41866.3.0.dta	Model-BuddingYeast-S-1803-3	41866	11384.7	4264.53	1422.18	3	1	LAJYSTPDYGHPTR		1591.75	11 2 0 2 0	H(11)N(2)pH(2)	(N(N(H(H(pH(H(H(H)))))(H(pH(H(H(H(H(H))))))))))	6673	0 1 0 0 0;0 2 0 0 0;1 2 0 0 0;2 2 0 0 0;2 2 0 1 0;3 2 0 0 0;3 2 0 1 0;3 2 0 2 0;4 2 0 1 0;4 2 0 2 0;5 2 0 1 0;5 2 0 2 0;6 2 0 1 0;6 2 0 2 0;7 2 0 1 0;7 2 0 2 0;8 2 0 1 0;8 2 0 2 0;9 2 0 2 0;10 2 0 2 0;	2672.78	3	63.6607	40.6809	106.337	8	0.00047	0.11083	0.95455	0.76923	0	0	0	0	0	0	-1	0	0	sp|P37302|APE3_YEAST	APE3	96	13831400	117914000
Model-BuddingYeast-S-1803-3.41970.41970.3.0.dta	Model-BuddingYeast-S-1803-3.41970.41970.3.0.dta	Model-BuddingYeast-S-1803-3	41970	11412.6	4102.48	1368.16	3	1	LAJYSTPDYGHPTR		1591.75	10 2 0 2 0	H(10)N(2)pH(2)	(N(N(H(H(pH(H(H))))(H(pH(H(H(H(H(H))))))))))	6716	0 1 0 0 0;0 2 0 0 0;1 2 0 0 0;2 2 0 0 0;2 2 0 1 0;3 2 0 0 0;3 2 0 1 0;3 2 0 2 0;4 2 0 1 0;4 2 0 2 0;5 2 0 1 0;5 2 0 2 0;6 2 0 1 0;6 2 0 2 0;7 2 0 1 0;7 2 0 2 0;8 2 0 1 0;8 2 0 2 0;9 2 0 2 0;	2510.73	3	61.0309	42.813	94.8643	8	0.00083	0.20136	0.95238	0.88462	0	0	0	0	0	0	-1	0	0	sp|P37302|APE3_YEAST	APE3	96	9988930	78745000
Model-BuddingYeast-S-1803-3.41983.41983.3.0.dta	Model-BuddingYeast-S-1803-3.41983.41983.3.0.dta	Model-BuddingYeast-S-1803-3	41983	11416.1	4426.58	1476.2	3	1	LAJYSTPDYGHPTR		1591.75	12 2 0 2 0	H(12)N(2)pH(2)	(N(N(H(H(pH(H(H(H(H))))))(H(pH(H(H(H(H(H))))))))))	6650	0 1 0 0 0;0 2 0 0 0;1 2 0 0 0;2 2 0 0 0;2 2 0 1 0;3 2 0 0 0;3 2 0 1 0;3 2 0 2 0;4 2 0 1 0;4 2 0 2 0;5 2 0 1 0;5 2 0 2 0;6 2 0 1 0;6 2 0 2 0;7 2 0 1 0;7 2 0 2 0;8 2 0 1 0;8 2 0 2 0;9 2 0 2 0;10 2 0 2 0;11 2 0 2 0;	2834.83	3	48.518	33.8565	75.7464	8	-0.00202	-0.45629	0.82609	0.80769	0	0	0	0	0	0	-1	0	0	sp|P37302|APE3_YEAST	APE3	96	747878	5434230
Model-BuddingYeast-S-1803-3.41994.41994.3.0.dta	Model-BuddingYeast-S-1803-3.41994.41994.3.0.dta	Model-BuddingYeast-S-1803-3	41994	11419.1	3940.43	1314.15	3	1	LAJYSTPDYGHPTR		1591.75	9 2 0 2 0	H(9)N(2)pH(2)	(N(N(H(H(H(H(H))))(H(pH(H(H(pH(H)))))))))	5422	0 1 0 0 0;0 2 0 0 0;1 2 0 0 0;2 2 0 0 0;2 2 0 1 0;3 2 0 0 0;3 2 0 1 0;4 2 0 0 0;4 2 0 1 0;4 2 0 2 0;5 2 0 0 0;5 2 0 1 0;5 2 0 2 0;6 2 0 0 0;6 2 0 1 0;6 2 0 2 0;7 2 0 1 0;7 2 0 2 0;8 2 0 1 0;8 2 0 2 0;	2348.67	3	29.4056	15.562	55.115	8	0.0036	0.91373	0.72727	0.57692	0	0	0	0	1.25848e-291	3.7211e-294	-1	0.000732332	0.000732332	sp|P37302|APE3_YEAST	APE3	96	331441	3187620
Model-BuddingYeast-S-1803-3.42035.42035.3.0.dta	Model-BuddingYeast-S-1803-3.42035.42035.3.0.dta	Model-BuddingYeast-S-1803-3	42035	11430.1	4264.53	1422.18	3	1	LAJYSTPDYGHPTR		1591.75	11 2 0 2 0	H(11)N(2)pH(2)	(N(N(H(pH(H(H(H(H)))))(H(H(pH(H(H(H(H))))))))))	7152	0 1 0 0 0;0 2 0 0 0;1 2 0 0 0;1 2 0 1 0;2 2 0 0 0;2 2 0 1 0;3 2 0 0 0;3 2 0 1 0;3 2 0 2 0;4 2 0 1 0;4 2 0 2 0;5 2 0 1 0;5 2 0 2 0;6 2 0 1 0;6 2 0 2 0;7 2 0 1 0;7 2 0 2 0;8 2 0 2 0;9 2 0 2 0;10 2 0 2 0;	2672.78	3	70.9878	49.9996	109.966	9	0.00196	0.45905	0.95455	0.96154	0	0	0	0	0	0	-1	0	0	sp|P37302|APE3_YEAST	APE3	96	13603400	117168000
Model-BuddingYeast-S-1803-3.42048.42048.3.0.dta	Model-BuddingYeast-S-1803-3.42048.42048.3.0.dta	Model-BuddingYeast-S-1803-3	42048	11433.6	4102.48	1368.16	3	1	LAJYSTPDYGHPTR		1591.75	10 2 0 2 0	H(10)N(2)pH(2)	(N(N(H(H(pH(H(H))))(H(pH(H(H(H(H(H))))))))))	6716	0 1 0 0 0;0 2 0 0 0;1 2 0 0 0;2 2 0 0 0;2 2 0 1 0;3 2 0 0 0;3 2 0 1 0;3 2 0 2 0;4 2 0 1 0;4 2 0 2 0;5 2 0 1 0;5 2 0 2 0;6 2 0 1 0;6 2 0 2 0;7 2 0 1 0;7 2 0 2 0;8 2 0 1 0;8 2 0 2 0;9 2 0 2 0;	2510.73	3	62.421	42.2712	99.842	8	0.00027	0.06534	0.95238	0.96154	0	0	0	0	0	0	-1	0	0	sp|P37302|APE3_YEAST	APE3	96	10059800	79855100
Model-BuddingYeast-S-1803-3.42131.42131.3.0.dta	Model-BuddingYeast-S-1803-3.42131.42131.3.0.dta	Model-BuddingYeast-S-1803-3	42131	11455.9	3586.42	1196.15	3	1	YSDJATETLDGLSR		1541.71	7 2 1 0 2	H(7)N(2)F(1)aH(2)	(N(F)(N(H(H(H(aH)))(H(H(H(aH(H))))))))	2098	0 1 0 0 0;0 1 1 0 0;0 2 0 0 0;0 2 1 0 0;1 2 0 0 0;1 2 1 0 0;2 2 0 0 0;2 2 1 0 0;3 2 0 0 0;3 2 0 0 1;3 2 1 0 0;3 2 1 0 1;4 2 0 0 0;4 2 0 0 1;4 2 1 0 0;4 2 1 0 1;5 2 0 0 0;5 2 0 0 1;5 2 1 0 0;5 2 1 0 1;6 2 0 0 0;6 2 0 0 1;6 2 0 0 2;6 2 1 0 0;6 2 1 0 1;6 2 1 0 2;7 2 0 0 1;7 2 0 0 2;7 2 1 0 1;	2044.75	4	10.532	9.32696	12.7698	6	-0.03078	-8.58114	0.32258	0.53846	0	0	0	0	4.11666e-52	6.60241e-55	-1	0.0077232	0.0077232	sp|P34231|YKS7_YEAST	YKL187C	154	210491	465282
Model-BuddingYeast-S-1803-3.42146.42146.3.0.dta	Model-BuddingYeast-S-1803-3.42146.42146.3.0.dta	Model-BuddingYeast-S-1803-3	42146	11460.1	4264.53	1422.18	3	1	LAJYSTPDYGHPTR		1591.75	11 2 0 2 0	H(11)N(2)pH(2)	(N(N(H(H(pH(H(H(H)))))(H(pH(H(H(H(H(H))))))))))	6673	0 1 0 0 0;0 2 0 0 0;1 2 0 0 0;2 2 0 0 0;2 2 0 1 0;3 2 0 0 0;3 2 0 1 0;3 2 0 2 0;4 2 0 1 0;4 2 0 2 0;5 2 0 1 0;5 2 0 2 0;6 2 0 1 0;6 2 0 2 0;7 2 0 1 0;7 2 0 2 0;8 2 0 1 0;8 2 0 2 0;9 2 0 2 0;10 2 0 2 0;	2672.78	3	54.6977	38.4621	84.8496	8	0.00295	0.69261	0.86364	0.80769	0	0	0	0	0	0	-1	0	0	sp|P37302|APE3_YEAST	APE3	96	1836030	15413800
Model-BuddingYeast-S-1803-3.42198.42198.3.1.dta	Model-BuddingYeast-S-1803-3.42198.42198.3.1.dta	Model-BuddingYeast-S-1803-3	42198	11474	4102.47	1368.16	3	1	LAJYSTPDYGHPTR		1591.75	10 2 0 2 0	H(10)N(2)pH(2)	(N(N(H(H(pH(H(H))))(H(pH(H(H(H(H(H))))))))))	6716	0 1 0 0 0;0 2 0 0 0;1 2 0 0 0;2 2 0 0 0;2 2 0 1 0;3 2 0 0 0;3 2 0 1 0;3 2 0 2 0;4 2 0 1 0;4 2 0 2 0;5 2 0 1 0;5 2 0 2 0;6 2 0 1 0;6 2 0 2 0;7 2 0 1 0;7 2 0 2 0;8 2 0 1 0;8 2 0 2 0;9 2 0 2 0;	2510.73	3	54.4507	51.486	59.9566	6	-0.00082	-0.20084	0.80952	0.96154	0	0	0	0	8.91616e-319	3.26e-321	-1	0	3.26e-321	sp|P37302|APE3_YEAST	APE3	96	9790840	78176600
Model-BuddingYeast-S-1803-3.42202.42202.3.0.dta	Model-BuddingYeast-S-1803-3.42202.42202.3.0.dta	Model-BuddingYeast-S-1803-3	42202	11475.1	3940.42	1314.15	3	1	LAJYSTPDYGHPTR		1591.75	9 2 0 2 0	H(9)N(2)pH(2)	(N(N(H(H(pH(H(H))))(H(pH(H(H(H(H)))))))))	6717	0 1 0 0 0;0 2 0 0 0;1 2 0 0 0;2 2 0 0 0;2 2 0 1 0;3 2 0 0 0;3 2 0 1 0;3 2 0 2 0;4 2 0 1 0;4 2 0 2 0;5 2 0 1 0;5 2 0 2 0;6 2 0 1 0;6 2 0 2 0;7 2 0 1 0;7 2 0 2 0;8 2 0 2 0;	2348.67	3	46.0452	27.8158	79.8998	8	5e-05	0.01307	0.89474	0.80769	0	0	0	0	0	0	-1	0	0	sp|P37302|APE3_YEAST	APE3	96	3403440	24144600
Model-BuddingYeast-S-1803-3.42236.42236.3.0.dta	Model-BuddingYeast-S-1803-3.42236.42236.3.0.dta	Model-BuddingYeast-S-1803-3	42236	11484.2	4264.53	1422.18	3	1	LAJYSTPDYGHPTR		1591.75	11 2 0 2 0	H(11)N(2)pH(2)	(N(N(H(H(pH(H(H(H)))))(H(pH(H(H(H(H(H))))))))))	6673	0 1 0 0 0;0 2 0 0 0;1 2 0 0 0;2 2 0 0 0;2 2 0 1 0;3 2 0 0 0;3 2 0 1 0;3 2 0 2 0;4 2 0 1 0;4 2 0 2 0;5 2 0 1 0;5 2 0 2 0;6 2 0 1 0;6 2 0 2 0;7 2 0 1 0;7 2 0 2 0;8 2 0 1 0;8 2 0 2 0;9 2 0 2 0;10 2 0 2 0;	2672.78	3	30.1509	16.3143	55.8475	8	0.00076	0.17766	0.72727	0.61538	0	0	0	0	9.9027e-296	2.19471e-298	-1	0.000376648	0.000376648	sp|P37302|APE3_YEAST	APE3	96	332002	2539410
Model-BuddingYeast-S-1803-3.42289.42289.3.0.dta	Model-BuddingYeast-S-1803-3.42289.42289.3.0.dta	Model-BuddingYeast-S-1803-3	42289	11498.3	4102.48	1368.16	3	1	LAJYSTPDYGHPTR		1591.75	10 2 0 2 0	H(10)N(2)pH(2)	(N(N(H(H(pH(H(H))))(H(pH(H(H(H(H(H))))))))))	6716	0 1 0 0 0;0 2 0 0 0;1 2 0 0 0;2 2 0 0 0;2 2 0 1 0;3 2 0 0 0;3 2 0 1 0;3 2 0 2 0;4 2 0 1 0;4 2 0 2 0;5 2 0 1 0;5 2 0 2 0;6 2 0 1 0;6 2 0 2 0;7 2 0 1 0;7 2 0 2 0;8 2 0 1 0;8 2 0 2 0;9 2 0 2 0;	2510.73	3	58.4456	40.1265	92.4667	8	7e-05	0.01635	0.90476	0.96154	0	0	0	0	0	0	-1	0	0	sp|P37302|APE3_YEAST	APE3	96	9285980	74605300
Model-BuddingYeast-S-1803-3.42295.42295.3.0.dta	Model-BuddingYeast-S-1803-3.42295.42295.3.0.dta	Model-BuddingYeast-S-1803-3	42295	11500	3940.42	1314.15	3	1	LAJYSTPDYGHPTR		1591.75	9 2 0 2 0	H(9)N(2)pH(2)	(N(N(H(pH(H(H(H))))(H(pH(H(H(H(H)))))))))	7198	0 1 0 0 0;0 2 0 0 0;1 2 0 0 0;1 2 0 1 0;2 2 0 0 0;2 2 0 1 0;2 2 0 2 0;3 2 0 1 0;3 2 0 2 0;4 2 0 1 0;4 2 0 2 0;5 2 0 1 0;5 2 0 2 0;6 2 0 1 0;6 2 0 2 0;7 2 0 2 0;8 2 0 2 0;	2348.67	3	48.1765	35.0401	72.5727	8	0.00102	0.25898	0.84211	0.84615	0	0	0	0	0	0	-1	0	0	sp|P37302|APE3_YEAST	APE3	96	3403440	24144600
Model-BuddingYeast-S-1803-3.42718.42718.3.0.dta	Model-BuddingYeast-S-1803-3.42718.42718.3.0.dta	Model-BuddingYeast-S-1803-3	42718	11613.6	2740.17	914.062	3	1	WHLNIIJK		1037.59	8 2 0 0 0	H(8)N(2)	(N(N(H(H(H(H(H(H)))))(H(H)))))	5011	0 1 0 0 0;0 2 0 0 0;1 2 0 0 0;2 2 0 0 0;3 2 0 0 0;4 2 0 0 0;5 2 0 0 0;6 2 0 0 0;7 2 0 0 0;	1702.58	7	20.8697	16.3262	29.3078	6	0.00037	0.13568	0.81818	0.78571	0	0	0	0	7.35806e-148	1.98003e-150	-1	0.000376648	0.000376648	sp|P43571|BST1_YEAST	BST1	651	2167880	8299590
Model-BuddingYeast-S-1803-3.42727.42727.3.0.dta	Model-BuddingYeast-S-1803-3.42727.42727.3.0.dta	Model-BuddingYeast-S-1803-3	42727	11616.1	4251.64	1417.88	3	1	NPVLAAJSTQFR		1317.69	13 2 0 1 1	H(13)N(2)pH(1)aH(1)	(N(N(H(H(H(H(H(H(aH(H)))))))(H(pH(H(H(H(H(H))))))))))	4840	0 1 0 0 0;0 2 0 0 0;1 2 0 0 0;2 2 0 0 0;2 2 0 1 0;3 2 0 0 0;3 2 0 1 0;4 2 0 0 0;4 2 0 1 0;5 2 0 0 0;5 2 0 1 0;6 2 0 0 0;6 2 0 0 1;6 2 0 1 0;7 2 0 0 0;7 2 0 0 1;7 2 0 1 0;7 2 0 1 1;8 2 0 0 1;8 2 0 1 0;8 2 0 1 1;9 2 0 1 0;9 2 0 1 1;10 2 0 1 0;10 2 0 1 1;11 2 0 1 0;11 2 0 1 1;12 2 0 1 0;12 2 0 1 1;	2933.94	7	51.9143	40.8048	72.5461	8	0.00107	0.25136	0.58065	0.86364	0	0	0	0	0	0	-1	0	0	sp|P00724|INV2_YEAST;sp|P10596|INV4_YEASX;sp|P10594|INV1_YEASX	SUC2;SUC4;SUC1	165;165;165	2536090	21869800
Model-BuddingYeast-S-1803-3.42794.42794.3.1.dta	Model-BuddingYeast-S-1803-3.42794.42794.3.1.dta	Model-BuddingYeast-S-1803-3	42794	11634.3	2740.17	914.062	3	1	WHLNIIJK		1037.59	8 2 0 0 0	H(8)N(2)	(N(N(H(H(H(H(H(H)))))(H(H)))))	5011	0 1 0 0 0;0 2 0 0 0;1 2 0 0 0;2 2 0 0 0;3 2 0 0 0;4 2 0 0 0;5 2 0 0 0;6 2 0 0 0;7 2 0 0 0;	1702.58	7	28.776	16.7298	51.1476	7	0.00035	0.12692	1	0.78571	0	0	0	0	2.0025e-269	5.03552e-272	-1	0	5.03552e-272	sp|P43571|BST1_YEAST	BST1	651	2167880	8299590
Model-BuddingYeast-S-1803-3.42801.42801.3.0.dta	Model-BuddingYeast-S-1803-3.42801.42801.3.0.dta	Model-BuddingYeast-S-1803-3	42801	11636.1	4234.61	1412.21	3	1	NPVLAAJSTQFR		1317.69	14 2 0 1 0	H(14)N(2)pH(1)	(N(N(H(H(H(H(H(H(H(H)))))))(H(pH(H(H(H(H(H))))))))))	4371	0 1 0 0 0;0 2 0 0 0;1 2 0 0 0;2 2 0 0 0;2 2 0 1 0;3 2 0 0 0;3 2 0 1 0;4 2 0 0 0;4 2 0 1 0;5 2 0 0 0;5 2 0 1 0;6 2 0 0 0;6 2 0 1 0;7 2 0 0 0;7 2 0 1 0;8 2 0 0 0;8 2 0 1 0;9 2 0 0 0;9 2 0 1 0;10 2 0 1 0;11 2 0 1 0;12 2 0 1 0;13 2 0 1 0;	2916.92	7	37.6195	22.3144	66.0434	8	0.00095	0.22358	0.68	0.68182	0	0	0	0	0	0	-1	0	0	sp|P00724|INV2_YEAST;sp|P10596|INV4_YEASX;sp|P10594|INV1_YEASX	SUC2;SUC4;SUC1	165;165;165	915330	7878920
Model-BuddingYeast-S-1803-3.42808.42808.3.0.dta	Model-BuddingYeast-S-1803-3.42808.42808.3.0.dta	Model-BuddingYeast-S-1803-3	42808	11638.1	4251.64	1417.88	3	1	NPVLAAJSTQFR		1317.69	13 2 0 1 1	H(13)N(2)pH(1)aH(1)	(N(N(H(H(H(H(H(H(H(aH)))))))(H(pH(H(H(H(H(H))))))))))	4602	0 1 0 0 0;0 2 0 0 0;1 2 0 0 0;2 2 0 0 0;2 2 0 1 0;3 2 0 0 0;3 2 0 1 0;4 2 0 0 0;4 2 0 1 0;5 2 0 0 0;5 2 0 1 0;6 2 0 0 0;6 2 0 1 0;7 2 0 0 0;7 2 0 0 1;7 2 0 1 0;8 2 0 0 0;8 2 0 0 1;8 2 0 1 0;8 2 0 1 1;9 2 0 1 0;9 2 0 1 1;10 2 0 1 0;10 2 0 1 1;11 2 0 1 0;11 2 0 1 1;12 2 0 1 0;12 2 0 1 1;13 2 0 1 0;	2933.94	7	66.8521	53.4007	91.8333	8	0.00051	0.12012	0.64516	1.04545	0	0	0	0	0	0	-1	0	0	sp|P00724|INV2_YEAST;sp|P10596|INV4_YEASX;sp|P10594|INV1_YEASX	SUC2;SUC4;SUC1	165;165;165	2536090	21869800
Model-BuddingYeast-S-1803-3.42870.42870.3.0.dta	Model-BuddingYeast-S-1803-3.42870.42870.3.0.dta	Model-BuddingYeast-S-1803-3	42870	11654.8	4234.61	1412.21	3	1	NPVLAAJSTQFR		1317.69	14 2 0 1 0	H(14)N(2)pH(1)	(N(N(H(H(H(H(H(H(H(H)))))))(H(pH(H(H(H(H(H))))))))))	4371	0 1 0 0 0;0 2 0 0 0;1 2 0 0 0;2 2 0 0 0;2 2 0 1 0;3 2 0 0 0;3 2 0 1 0;4 2 0 0 0;4 2 0 1 0;5 2 0 0 0;5 2 0 1 0;6 2 0 0 0;6 2 0 1 0;7 2 0 0 0;7 2 0 1 0;8 2 0 0 0;8 2 0 1 0;9 2 0 0 0;9 2 0 1 0;10 2 0 1 0;11 2 0 1 0;12 2 0 1 0;13 2 0 1 0;	2916.92	7	30.6128	21.6204	47.3128	7	-0.00167	-0.39489	0.6	0.59091	0	0	0	0	5.18564e-248	9.31439e-251	-1	0	9.31439e-251	sp|P00724|INV2_YEAST;sp|P10596|INV4_YEASX;sp|P10594|INV1_YEASX	SUC2;SUC4;SUC1	165;165;165	915330	7878920
Model-BuddingYeast-S-1803-3.42872.42872.3.1.dta	Model-BuddingYeast-S-1803-3.42872.42872.3.1.dta	Model-BuddingYeast-S-1803-3	42872	11655.4	2740.17	914.062	3	1	WHLNIIJK		1037.59	8 2 0 0 0	H(8)N(2)	(N(N(H(H(H(H(H(H)))))(H(H)))))	5011	0 1 0 0 0;0 2 0 0 0;1 2 0 0 0;2 2 0 0 0;3 2 0 0 0;4 2 0 0 0;5 2 0 0 0;6 2 0 0 0;7 2 0 0 0;	1702.58	7	20.4718	9.65339	40.5632	6	0.00053	0.19261	0.90909	0.57143	0	0	0	0	2.10092e-210	3.93509e-213	-1	0.00714064	0.00714064	sp|P43571|BST1_YEAST	BST1	651	2167880	8299590
Model-BuddingYeast-S-1803-3.42951.42951.3.0.dta	Model-BuddingYeast-S-1803-3.42951.42951.3.0.dta	Model-BuddingYeast-S-1803-3	42951	11676.9	4251.63	1417.88	3	1	NPVLAAJSTQFR		1317.69	13 2 0 1 1	H(13)N(2)pH(1)aH(1)	(N(N(H(H(H(H(H(aH(H(H)))))))(H(pH(H(H(H(H(H))))))))))	5118	0 1 0 0 0;0 2 0 0 0;1 2 0 0 0;2 2 0 0 0;2 2 0 1 0;3 2 0 0 0;3 2 0 1 0;4 2 0 0 0;4 2 0 1 0;5 2 0 0 0;5 2 0 0 1;5 2 0 1 0;6 2 0 0 0;6 2 0 0 1;6 2 0 1 0;6 2 0 1 1;7 2 0 0 1;7 2 0 1 0;7 2 0 1 1;8 2 0 0 1;8 2 0 1 0;8 2 0 1 1;9 2 0 1 0;9 2 0 1 1;10 2 0 1 0;10 2 0 1 1;11 2 0 1 0;11 2 0 1 1;12 2 0 1 1;	2933.94	7	46.2919	34.3281	68.5103	8	-0.00022	-0.05064	0.54839	0.81818	0	0	0	0	0	0	-1	0	0	sp|P00724|INV2_YEAST;sp|P10596|INV4_YEASX;sp|P10594|INV1_YEASX	SUC2;SUC4;SUC1	165;165;165	2536090	21869800
Model-BuddingYeast-S-1803-3.42971.42971.3.0.dta	Model-BuddingYeast-S-1803-3.42971.42971.3.0.dta	Model-BuddingYeast-S-1803-3	42971	11682.2	4089.58	1363.87	3	1	NPVLAAJSTQFR		1317.69	12 2 0 1 1	H(12)N(2)pH(1)aH(1)	(N(N(H(H(pH(H(H(H(H))))))(H(H(H(H(H(aH(H))))))))))	6641	0 1 0 0 0;0 2 0 0 0;1 2 0 0 0;2 2 0 0 0;2 2 0 1 0;3 2 0 0 0;3 2 0 1 0;4 2 0 0 0;4 2 0 1 0;5 2 0 0 0;5 2 0 1 0;6 2 0 0 0;6 2 0 0 1;6 2 0 1 0;7 2 0 0 0;7 2 0 0 1;7 2 0 1 0;7 2 0 1 1;8 2 0 0 1;8 2 0 1 0;8 2 0 1 1;9 2 0 1 0;9 2 0 1 1;10 2 0 1 0;10 2 0 1 1;11 2 0 1 0;11 2 0 1 1;	2771.89	7	40.3625	24.8841	69.1082	8	0.00119	0.29053	0.58621	0.68182	0	0	0	0	0	0	-1	0	0	sp|P00724|INV2_YEAST;sp|P10596|INV4_YEASX;sp|P10594|INV1_YEASX	SUC2;SUC4;SUC1	165;165;165	1044740	9102080
Model-BuddingYeast-S-1803-3.43025.43025.3.0.dta	Model-BuddingYeast-S-1803-3.43025.43025.3.0.dta	Model-BuddingYeast-S-1803-3	43025	11696.8	4251.64	1417.88	3	1	NPVLAAJSTQFR		1317.69	13 2 0 1 1	H(13)N(2)pH(1)aH(1)	(N(N(H(H(H(H(H(H(aH(H)))))))(H(pH(H(H(H(H(H))))))))))	4840	0 1 0 0 0;0 2 0 0 0;1 2 0 0 0;2 2 0 0 0;2 2 0 1 0;3 2 0 0 0;3 2 0 1 0;4 2 0 0 0;4 2 0 1 0;5 2 0 0 0;5 2 0 1 0;6 2 0 0 0;6 2 0 0 1;6 2 0 1 0;7 2 0 0 0;7 2 0 0 1;7 2 0 1 0;7 2 0 1 1;8 2 0 0 1;8 2 0 1 0;8 2 0 1 1;9 2 0 1 0;9 2 0 1 1;10 2 0 1 0;10 2 0 1 1;11 2 0 1 0;11 2 0 1 1;12 2 0 1 0;12 2 0 1 1;	2933.94	7	24.6159	16.5834	39.5333	8	0.00397	0.93369	0.45161	0.5	0	0	0	0	1.13676e-204	2.86173e-207	-1	0	2.86173e-207	sp|P00724|INV2_YEAST;sp|P10596|INV4_YEASX;sp|P10594|INV1_YEASX	SUC2;SUC4;SUC1	165;165;165	2536090	21869800
Model-BuddingYeast-S-1803-3.43050.43050.3.1.dta	Model-BuddingYeast-S-1803-3.43050.43050.3.1.dta	Model-BuddingYeast-S-1803-3	43050	11703.5	3428.41	1143.47	3	1	SVGSNLFJASVK		1222.64	10 2 0 0 1	H(10)N(2)aH(1)	(N(N(H(H(H(H(H))))(H(H(H(H(aH(H)))))))))	5294	0 1 0 0 0;0 2 0 0 0;1 2 0 0 0;2 2 0 0 0;3 2 0 0 0;4 2 0 0 0;5 2 0 0 0;5 2 0 0 1;6 2 0 0 0;6 2 0 0 1;7 2 0 0 0;7 2 0 0 1;8 2 0 0 0;8 2 0 0 1;9 2 0 0 0;9 2 0 0 1;	2205.77	8	24.7254	14.9268	42.9228	6	-0.00316	-0.92129	0.72222	0.59091	0	0	0	0	1.52602e-223	3.5139e-226	-1	0.00143164	0.00143164	sp|P00635|PPA5_YEAST	PHO5	315	839716	4290270
Model-BuddingYeast-S-1803-3.43135.43135.3.0.dta	Model-BuddingYeast-S-1803-3.43135.43135.3.0.dta	Model-BuddingYeast-S-1803-3	43135	11726.6	4089.58	1363.86	3	1	NPVLAAJSTQFR		1317.69	12 2 0 1 1	H(12)N(2)pH(1)aH(1)	(N(N(H(H(pH(H(H(H(H))))))(H(H(H(H(aH(H(H))))))))))	6643	0 1 0 0 0;0 2 0 0 0;1 2 0 0 0;2 2 0 0 0;2 2 0 1 0;3 2 0 0 0;3 2 0 1 0;4 2 0 0 0;4 2 0 1 0;5 2 0 0 0;5 2 0 0 1;5 2 0 1 0;6 2 0 0 0;6 2 0 0 1;6 2 0 1 0;6 2 0 1 1;7 2 0 0 1;7 2 0 1 0;7 2 0 1 1;8 2 0 0 1;8 2 0 1 0;8 2 0 1 1;9 2 0 1 0;9 2 0 1 1;10 2 0 1 0;10 2 0 1 1;11 2 0 1 1;	2771.89	7	47.4819	31.6507	76.8826	8	-0.00175	-0.42764	0.62069	0.86364	0	0	0	0	0	0	-1	0	0	sp|P00724|INV2_YEAST;sp|P10596|INV4_YEASX;sp|P10594|INV1_YEASX	SUC2;SUC4;SUC1	165;165;165	1044740	9102080
Model-BuddingYeast-S-1803-3.43136.43136.3.0.dta	Model-BuddingYeast-S-1803-3.43136.43136.3.0.dta	Model-BuddingYeast-S-1803-3	43136	11726.9	3266.36	1089.46	3	1	SVGSNLFJASVK		1222.64	9 2 0 0 1	H(9)N(2)aH(1)	(N(N(H(H(H(H(H))))(H(H(H(aH(H))))))))	5317	0 1 0 0 0;0 2 0 0 0;1 2 0 0 0;2 2 0 0 0;3 2 0 0 0;4 2 0 0 0;4 2 0 0 1;5 2 0 0 0;5 2 0 0 1;6 2 0 0 0;6 2 0 0 1;7 2 0 0 0;7 2 0 0 1;8 2 0 0 0;8 2 0 0 1;	2043.71	8	32.114	17.0692	60.0543	7	0.00443	1.35743	0.76471	0.54545	0	0	0	0	2.51633e-319	6.57e-322	-1	0	6.57e-322	sp|P00635|PPA5_YEAST	PHO5	315	4824770	26176100
Model-BuddingYeast-S-1803-3.43179.43179.3.1.dta	Model-BuddingYeast-S-1803-3.43179.43179.3.1.dta	Model-BuddingYeast-S-1803-3	43179	11738.4	3249.33	1083.78	3	1	SVGSNLFJASVK		1222.64	10 2 0 0 0	H(10)N(2)	(N(N(H(H(H(H(H(H)))))(H(H(H(H)))))))	4977	0 1 0 0 0;0 2 0 0 0;1 2 0 0 0;2 2 0 0 0;3 2 0 0 0;4 2 0 0 0;5 2 0 0 0;6 2 0 0 0;7 2 0 0 0;8 2 0 0 0;9 2 0 0 0;	2026.69	8	21.767	13.8188	36.528	6	0.00038	0.11662	0.84615	0.45455	0	0	0	0	6.025e-188	1.51957e-190	-1	0.00174886	0.00174886	sp|P00635|PPA5_YEAST	PHO5	315	4694440	25021100
Model-BuddingYeast-S-1803-3.43225.43225.3.0.dta	Model-BuddingYeast-S-1803-3.43225.43225.3.0.dta	Model-BuddingYeast-S-1803-3	43225	11750.7	4089.59	1363.87	3	1	NPVLAAJSTQFR		1317.69	12 2 0 1 1	H(12)N(2)pH(1)aH(1)	(N(N(H(H(pH(H(H(H(H))))))(H(H(H(H(H(aH(H))))))))))	6641	0 1 0 0 0;0 2 0 0 0;1 2 0 0 0;2 2 0 0 0;2 2 0 1 0;3 2 0 0 0;3 2 0 1 0;4 2 0 0 0;4 2 0 1 0;5 2 0 0 0;5 2 0 1 0;6 2 0 0 0;6 2 0 0 1;6 2 0 1 0;7 2 0 0 0;7 2 0 0 1;7 2 0 1 0;7 2 0 1 1;8 2 0 0 1;8 2 0 1 0;8 2 0 1 1;9 2 0 1 0;9 2 0 1 1;10 2 0 1 0;10 2 0 1 1;11 2 0 1 0;11 2 0 1 1;	2771.89	7	39.3374	23.6091	68.547	8	0.00321	0.78422	0.58621	0.68182	0	0	0	0	0	0	-1	0	0	sp|P00724|INV2_YEAST;sp|P10596|INV4_YEASX;sp|P10594|INV1_YEASX	SUC2;SUC4;SUC1	165;165;165	666845	6141760
Model-BuddingYeast-S-1803-3.43240.43240.3.0.dta	Model-BuddingYeast-S-1803-3.43240.43240.3.0.dta	Model-BuddingYeast-S-1803-3	43240	11754.7	3266.36	1089.46	3	1	SVGSNLFJASVK		1222.64	9 2 0 0 1	H(9)N(2)aH(1)	(N(N(H(H(H(H(H))))(H(H(H(H(aH))))))))	5299	0 1 0 0 0;0 2 0 0 0;1 2 0 0 0;2 2 0 0 0;3 2 0 0 0;4 2 0 0 0;5 2 0 0 0;5 2 0 0 1;6 2 0 0 0;6 2 0 0 1;7 2 0 0 0;7 2 0 0 1;8 2 0 0 0;8 2 0 0 1;9 2 0 0 0;	2043.71	8	42.1574	31.2816	62.3553	7	0.00223	0.68421	0.70588	0.68182	0	0	0	0	0	0	-1	0	0	sp|P00635|PPA5_YEAST	PHO5	315	4824770	26176100
Model-BuddingYeast-S-1803-3.43299.43299.3.0.dta	Model-BuddingYeast-S-1803-3.43299.43299.3.0.dta	Model-BuddingYeast-S-1803-3	43299	11770.8	3927.53	1309.85	3	1	NPVLAAJSTQFR		1317.69	11 2 0 1 1	H(11)N(2)pH(1)aH(1)	(N(N(H(H(H(H(H(H)))))(H(pH(H(H(aH(H(H))))))))))	5028	0 1 0 0 0;0 2 0 0 0;1 2 0 0 0;2 2 0 0 0;2 2 0 1 0;3 2 0 0 0;3 2 0 1 0;4 2 0 0 0;4 2 0 1 0;4 2 0 1 1;5 2 0 0 0;5 2 0 1 0;5 2 0 1 1;6 2 0 0 0;6 2 0 1 0;6 2 0 1 1;7 2 0 0 0;7 2 0 1 0;7 2 0 1 1;8 2 0 1 0;8 2 0 1 1;9 2 0 1 0;9 2 0 1 1;10 2 0 1 1;	2609.84	7	46.9937	34.4495	70.29	8	0.00422	1.07537	0.65385	0.77273	0	0	0	0	0	0	-1	0	0	sp|P00724|INV2_YEAST;sp|P10596|INV4_YEASX;sp|P10594|INV1_YEASX	SUC2;SUC4;SUC1	165;165;165	1103590	8510270
Model-BuddingYeast-S-1803-3.43322.43322.3.0.dta	Model-BuddingYeast-S-1803-3.43322.43322.3.0.dta	Model-BuddingYeast-S-1803-3	43322	11777	3249.33	1083.78	3	1	SVGSNLFJASVK		1222.64	10 2 0 0 0	H(10)N(2)	(N(N(H(H(H(H(H(H)))))(H(H(H(H)))))))	4977	0 1 0 0 0;0 2 0 0 0;1 2 0 0 0;2 2 0 0 0;3 2 0 0 0;4 2 0 0 0;5 2 0 0 0;6 2 0 0 0;7 2 0 0 0;8 2 0 0 0;9 2 0 0 0;	2026.69	8	27.4872	13.655	53.1756	7	0.00139	0.42776	0.92308	0.5	0	0	0	0	9.09615e-281	2.08831e-283	-1	0.00207039	0.00207039	sp|P00635|PPA5_YEAST	PHO5	315	4694440	25021100
Model-BuddingYeast-S-1803-3.43374.43374.3.0.dta	Model-BuddingYeast-S-1803-3.43374.43374.3.0.dta	Model-BuddingYeast-S-1803-3	43374	11791	3266.36	1089.46	3	1	SVGSNLFJASVK		1222.64	9 2 0 0 1	H(9)N(2)aH(1)	(N(N(H(H(H(H(H))))(H(H(aH(H(H))))))))	5347	0 1 0 0 0;0 2 0 0 0;1 2 0 0 0;2 2 0 0 0;3 2 0 0 0;3 2 0 0 1;4 2 0 0 0;4 2 0 0 1;5 2 0 0 0;5 2 0 0 1;6 2 0 0 0;6 2 0 0 1;7 2 0 0 0;7 2 0 0 1;8 2 0 0 1;	2043.71	8	28.3885	20.2377	43.5256	7	0.0014	0.42796	0.64706	0.63636	0	0	0	0	6.68894e-227	2.07639e-229	-1	0	2.07639e-229	sp|P00635|PPA5_YEAST	PHO5	315	4824770	26176100
Model-BuddingYeast-S-1803-3.43387.43387.3.0.dta	Model-BuddingYeast-S-1803-3.43387.43387.3.0.dta	Model-BuddingYeast-S-1803-3	43387	11794.5	3927.53	1309.85	3	1	NPVLAAJSTQFR		1317.69	11 2 0 1 1	H(11)N(2)pH(1)aH(1)	(N(N(H(H(H(H(H(H)))))(pH(H(H(H(H(aH(H))))))))))	5050	0 1 0 0 0;0 2 0 0 0;1 2 0 0 0;1 2 0 1 0;2 2 0 0 0;2 2 0 1 0;3 2 0 0 0;3 2 0 1 0;4 2 0 0 0;4 2 0 1 0;5 2 0 0 0;5 2 0 1 0;5 2 0 1 1;6 2 0 0 0;6 2 0 1 0;6 2 0 1 1;7 2 0 1 0;7 2 0 1 1;8 2 0 1 0;8 2 0 1 1;9 2 0 1 0;9 2 0 1 1;10 2 0 1 0;10 2 0 1 1;	2609.84	7	53.2034	37.4885	82.3881	9	0.0022	0.55902	0.73077	0.95455	0	0	0	0	0	0	-1	0	0	sp|P00724|INV2_YEAST;sp|P10596|INV4_YEASX;sp|P10594|INV1_YEASX	SUC2;SUC4;SUC1	165;165;165	1103590	8510270
Model-BuddingYeast-S-1803-3.43399.43399.3.0.dta	Model-BuddingYeast-S-1803-3.43399.43399.3.0.dta	Model-BuddingYeast-S-1803-3	43399	11797.8	3911.51	1304.51	3	1	NPVLAAJSTQFR		1317.69	10 2 1 1 1	H(10)N(2)F(1)pH(1)aH(1)	(N(F)(N(H(H(H(H(H))))(H(pH(H(H(aH(H(H))))))))))	1473	0 1 0 0 0;0 1 1 0 0;0 2 0 0 0;0 2 1 0 0;1 2 0 0 0;1 2 1 0 0;2 2 0 0 0;2 2 0 1 0;2 2 1 0 0;2 2 1 1 0;3 2 0 0 0;3 2 0 1 0;3 2 1 0 0;3 2 1 1 0;4 2 0 0 0;4 2 0 1 0;4 2 0 1 1;4 2 1 0 0;4 2 1 1 0;4 2 1 1 1;5 2 0 0 0;5 2 0 1 0;5 2 0 1 1;5 2 1 0 0;5 2 1 1 0;5 2 1 1 1;6 2 0 0 0;6 2 0 1 0;6 2 0 1 1;6 2 1 0 0;6 2 1 1 0;6 2 1 1 1;7 2 0 1 0;7 2 0 1 1;7 2 1 1 0;7 2 1 1 1;8 2 0 1 0;8 2 0 1 1;8 2 1 1 0;8 2 1 1 1…	2593.84	7	12.1873	11.4348	13.5848	6	-0.02472	-6.31976	0.28889	0.40909	0	0	0	0	1.40147e-60	2.84121e-63	-1	0.00360774	0.00360774	sp|P00724|INV2_YEAST;sp|P10596|INV4_YEASX;sp|P10594|INV1_YEASX	SUC2;SUC4;SUC1	165;165;165	551638	1772200
Model-BuddingYeast-S-1803-3.43443.43443.3.0.dta	Model-BuddingYeast-S-1803-3.43443.43443.3.0.dta	Model-BuddingYeast-S-1803-3	43443	11809.7	3104.3	1035.44	3	1	SVGSNLFJASVK		1222.64	8 2 0 0 1	H(8)N(2)aH(1)	(N(N(H(H(H(aH)))(H(H(H(H(H))))))))	6040	0 1 0 0 0;0 2 0 0 0;1 2 0 0 0;2 2 0 0 0;3 2 0 0 0;3 2 0 0 1;4 2 0 0 0;4 2 0 0 1;5 2 0 0 0;5 2 0 0 1;6 2 0 0 0;6 2 0 0 1;7 2 0 0 0;7 2 0 0 1;8 2 0 0 0;	1881.66	8	36.7521	21.1595	65.7099	7	0.00158	0.51003	0.76471	0.54545	0	0	0	0	0	0	-1	0	0	sp|P00635|PPA5_YEAST	PHO5	315	12553000	59355800
Model-BuddingYeast-S-1803-3.43444.43444.3.0.dta	Model-BuddingYeast-S-1803-3.43444.43444.3.0.dta	Model-BuddingYeast-S-1803-3	43444	11809.9	3087.28	1029.76	3	1	SVGSNLFJASVK		1222.64	9 2 0 0 0	H(9)N(2)	(N(N(H(H(H(H(H(H)))))(H(H(H))))))	4992	0 1 0 0 0;0 2 0 0 0;1 2 0 0 0;2 2 0 0 0;3 2 0 0 0;4 2 0 0 0;5 2 0 0 0;6 2 0 0 0;7 2 0 0 0;8 2 0 0 0;	1864.63	8	31.0631	19.0031	53.4602	7	0.00066	0.21487	0.91667	0.68182	0	0	0	0	2.32187e-282	3.41052e-285	-1	0	3.41052e-285	sp|P00635|PPA5_YEAST	PHO5	315	13864300	69577100
Model-BuddingYeast-S-1803-3.43485.43485.2.0.dta	Model-BuddingYeast-S-1803-3.43485.43485.2.0.dta	Model-BuddingYeast-S-1803-3	43485	11820.9	3087.28	1544.14	2	1	SVGSNLFJASVK		1222.64	9 2 0 0 0	H(9)N(2)	(N(N(H(H(H(H(H(H)))))(H(H(H))))))	4992	0 1 0 0 0;0 2 0 0 0;1 2 0 0 0;2 2 0 0 0;3 2 0 0 0;4 2 0 0 0;5 2 0 0 0;6 2 0 0 0;7 2 0 0 0;8 2 0 0 0;	1864.63	8	42.6839	33.9598	58.8859	7	-0.00068	-0.22144	1	0.86364	0	0	0	0	9.08691495315e-313	2.80971835e-315	-1	0	2.80971835e-315	sp|P00635|PPA5_YEAST	PHO5	315	8525590	40698300
Model-BuddingYeast-S-1803-3.43488.43488.3.0.dta	Model-BuddingYeast-S-1803-3.43488.43488.3.0.dta	Model-BuddingYeast-S-1803-3	43488	11821.8	3927.53	1309.85	3	1	NPVLAAJSTQFR		1317.69	11 2 0 1 1	H(11)N(2)pH(1)aH(1)	(N(N(H(H(H(H(H(H)))))(H(pH(H(aH(H(H(H))))))))))	5030	0 1 0 0 0;0 2 0 0 0;1 2 0 0 0;2 2 0 0 0;2 2 0 1 0;3 2 0 0 0;3 2 0 1 0;3 2 0 1 1;4 2 0 0 0;4 2 0 1 0;4 2 0 1 1;5 2 0 0 0;5 2 0 1 0;5 2 0 1 1;6 2 0 0 0;6 2 0 1 0;6 2 0 1 1;7 2 0 0 0;7 2 0 1 0;7 2 0 1 1;8 2 0 1 0;8 2 0 1 1;9 2 0 1 1;10 2 0 1 1;	2609.84	7	36.0143	29.6208	47.888	7	-0.00173	-0.44161	0.57692	0.68182	0	0	0	0	3.20264e-251	5.18048e-254	-1	0	5.18048e-254	sp|P00724|INV2_YEAST;sp|P10596|INV4_YEASX;sp|P10594|INV1_YEASX	SUC2;SUC4;SUC1	165;165;165	1103590	8510270
Model-BuddingYeast-S-1803-3.43513.43513.3.0.dta	Model-BuddingYeast-S-1803-3.43513.43513.3.0.dta	Model-BuddingYeast-S-1803-3	43513	11828.7	3104.3	1035.44	3	1	SVGSNLFJASVK		1222.64	8 2 0 0 1	H(8)N(2)aH(1)	(N(N(H(H(H(H)))(H(H(H(H(aH))))))))	5817	0 1 0 0 0;0 2 0 0 0;1 2 0 0 0;2 2 0 0 0;3 2 0 0 0;4 2 0 0 0;5 2 0 0 0;5 2 0 0 1;6 2 0 0 0;6 2 0 0 1;7 2 0 0 0;7 2 0 0 1;8 2 0 0 0;	1881.66	8	67.9827	60.7345	81.4438	7	0.00101	0.32448	0.8	1.04545	0	0	0	0	0	0	-1	0	0	sp|P00635|PPA5_YEAST	PHO5	315	12553000	59355800
Model-BuddingYeast-S-1803-3.43522.43522.3.0.dta	Model-BuddingYeast-S-1803-3.43522.43522.3.0.dta	Model-BuddingYeast-S-1803-3	43522	11831	3087.28	1029.76	3	1	SVGSNLFJASVK		1222.64	9 2 0 0 0	H(9)N(2)	(N(N(H(H(H(H(H(H)))))(H(H(H))))))	4992	0 1 0 0 0;0 2 0 0 0;1 2 0 0 0;2 2 0 0 0;3 2 0 0 0;4 2 0 0 0;5 2 0 0 0;6 2 0 0 0;7 2 0 0 0;8 2 0 0 0;	1864.63	8	57.7217	46.7307	78.1334	7	0.00116	0.37618	1	0.95455	0	0	0	0	0	0	-1	0	0	sp|P00635|PPA5_YEAST	PHO5	315	13864300	69577100
Model-BuddingYeast-S-1803-3.43551.43551.3.1.dta	Model-BuddingYeast-S-1803-3.43551.43551.3.1.dta	Model-BuddingYeast-S-1803-3	43551	11838.9	3765.48	1255.83	3	1	NPVLAAJSTQFR		1317.69	10 2 0 1 1	H(10)N(2)pH(1)aH(1)	(N(N(H(H(H(H(H))))(H(pH(H(aH(H(H(H))))))))))	5424	0 1 0 0 0;0 2 0 0 0;1 2 0 0 0;2 2 0 0 0;2 2 0 1 0;3 2 0 0 0;3 2 0 1 0;3 2 0 1 1;4 2 0 0 0;4 2 0 1 0;4 2 0 1 1;5 2 0 0 0;5 2 0 1 0;5 2 0 1 1;6 2 0 0 0;6 2 0 1 0;6 2 0 1 1;7 2 0 1 0;7 2 0 1 1;8 2 0 1 1;9 2 0 1 1;	2447.79	7	25.9439	17.9138	40.8569	8	-0.00112	-0.29664	0.56522	0.54545	0	0	0	0	4.86717e-212	1.03729e-214	-1	0	1.03729e-214	sp|P00724|INV2_YEAST;sp|P10596|INV4_YEASX;sp|P10594|INV1_YEASX	SUC2;SUC4;SUC1	165;165;165	555775	2791370
Model-BuddingYeast-S-1803-3.43557.43557.2.0.dta	Model-BuddingYeast-S-1803-3.43557.43557.2.0.dta	Model-BuddingYeast-S-1803-3	43557	11840.5	3087.28	1544.14	2	1	SVGSNLFJASVK		1222.64	9 2 0 0 0	H(9)N(2)	(N(N(H(H(H(H(H(H)))))(H(H(H))))))	4992	0 1 0 0 0;0 2 0 0 0;1 2 0 0 0;2 2 0 0 0;3 2 0 0 0;4 2 0 0 0;5 2 0 0 0;6 2 0 0 0;7 2 0 0 0;8 2 0 0 0;	1864.63	8	50.0948	43.4329	62.4669	7	-0.00059	-0.18969	1	1.04545	0	0	0	0	0	0	-1	0	0	sp|P00635|PPA5_YEAST	PHO5	315	8525590	40698300
Model-BuddingYeast-S-1803-3.43588.43588.3.0.dta	Model-BuddingYeast-S-1803-3.43588.43588.3.0.dta	Model-BuddingYeast-S-1803-3	43588	11848.8	3104.3	1035.44	3	1	SVGSNLFJASVK		1222.64	8 2 0 0 1	H(8)N(2)aH(1)	(N(N(H(H(H(H)))(H(H(H(H(aH))))))))	5817	0 1 0 0 0;0 2 0 0 0;1 2 0 0 0;2 2 0 0 0;3 2 0 0 0;4 2 0 0 0;5 2 0 0 0;5 2 0 0 1;6 2 0 0 0;6 2 0 0 1;7 2 0 0 0;7 2 0 0 1;8 2 0 0 0;	1881.66	8	60.5268	47.5337	84.6568	7	0.00144	0.46365	0.8	0.81818	0	0	0	0	0	0	-1	0	0	sp|P00635|PPA5_YEAST	PHO5	315	12553000	59355800
Model-BuddingYeast-S-1803-3.43597.43597.2.0.dta	Model-BuddingYeast-S-1803-3.43597.43597.2.0.dta	Model-BuddingYeast-S-1803-3	43597	11851.3	2925.22	1463.12	2	1	SVGSNLFJASVK		1222.64	8 2 0 0 0	H(8)N(2)	(N(N(H(H(H(H(H(H)))))(H(H)))))	5011	0 1 0 0 0;0 2 0 0 0;1 2 0 0 0;2 2 0 0 0;3 2 0 0 0;4 2 0 0 0;5 2 0 0 0;6 2 0 0 0;7 2 0 0 0;	1702.58	8	26.3495	12.43	52.1998	7	9e-05	0.02933	1	0.5	0	0	0	0	2.61657e-275	4.30602e-278	-1	0.00298706	0.00298706	sp|P00635|PPA5_YEAST	PHO5	315	227278	1065580
Model-BuddingYeast-S-1803-3.43600.43600.3.0.dta	Model-BuddingYeast-S-1803-3.43600.43600.3.0.dta	Model-BuddingYeast-S-1803-3	43600	11852	3087.28	1029.76	3	1	SVGSNLFJASVK		1222.64	9 2 0 0 0	H(9)N(2)	(N(N(H(H(H(H(H(H)))))(H(H(H))))))	4992	0 1 0 0 0;0 2 0 0 0;1 2 0 0 0;2 2 0 0 0;3 2 0 0 0;4 2 0 0 0;5 2 0 0 0;6 2 0 0 0;7 2 0 0 0;8 2 0 0 0;	1864.63	8	74.9647	68.7808	86.4492	7	0.0013	0.42185	1	1.09091	0	0	0	0	0	0	-1	0	0	sp|P00635|PPA5_YEAST	PHO5	315	13864300	69577100
Model-BuddingYeast-S-1803-3.43624.43624.2.0.dta	Model-BuddingYeast-S-1803-3.43624.43624.2.0.dta	Model-BuddingYeast-S-1803-3	43624	11858.5	3087.28	1544.14	2	1	SVGSNLFJASVK		1222.64	9 2 0 0 0	H(9)N(2)	(N(N(H(H(H(H(H(H)))))(H(H(H))))))	4992	0 1 0 0 0;0 2 0 0 0;1 2 0 0 0;2 2 0 0 0;3 2 0 0 0;4 2 0 0 0;5 2 0 0 0;6 2 0 0 0;7 2 0 0 0;8 2 0 0 0;	1864.63	8	50.205	41.2617	66.814	7	-5e-05	-0.01737	1	0.86364	0	0	0	0	0	0	-1	0	0	sp|P00635|PPA5_YEAST	PHO5	315	8525590	40698300
Model-BuddingYeast-S-1803-3.43633.43633.3.0.dta	Model-BuddingYeast-S-1803-3.43633.43633.3.0.dta	Model-BuddingYeast-S-1803-3	43633	11860.9	2925.22	975.747	3	1	SVGSNLFJASVK		1222.64	8 2 0 0 0	H(8)N(2)	(N(N(H(H(H(H(H(H)))))(H(H)))))	5011	0 1 0 0 0;0 2 0 0 0;1 2 0 0 0;2 2 0 0 0;3 2 0 0 0;4 2 0 0 0;5 2 0 0 0;6 2 0 0 0;7 2 0 0 0;	1702.58	8	29.656	25.898	36.635	6	0.00101	0.34657	0.81818	0.68182	0	0	0	0	1.53017e-188	3.79907e-191	-1	0	3.79907e-191	sp|P00635|PPA5_YEAST	PHO5	315	33214300	150811000
Model-BuddingYeast-S-1803-3.43638.43638.3.1.dta	Model-BuddingYeast-S-1803-3.43638.43638.3.1.dta	Model-BuddingYeast-S-1803-3	43638	11862.3	3765.48	1255.83	3	1	NPVLAAJSTQFR		1317.69	10 2 0 1 1	H(10)N(2)pH(1)aH(1)	(N(N(H(H(H(H(H))))(H(pH(H(H(aH(H(H))))))))))	5418	0 1 0 0 0;0 2 0 0 0;1 2 0 0 0;2 2 0 0 0;2 2 0 1 0;3 2 0 0 0;3 2 0 1 0;4 2 0 0 0;4 2 0 1 0;4 2 0 1 1;5 2 0 0 0;5 2 0 1 0;5 2 0 1 1;6 2 0 0 0;6 2 0 1 0;6 2 0 1 1;7 2 0 1 0;7 2 0 1 1;8 2 0 1 0;8 2 0 1 1;9 2 0 1 1;	2447.79	7	33.6568	22.5433	54.2963	8	0.00071	0.18935	0.6087	0.63636	0	0	0	0	4.84406e-287	6.45503e-290	-1	0	6.45503e-290	sp|P00724|INV2_YEAST;sp|P10596|INV4_YEASX;sp|P10594|INV1_YEASX	SUC2;SUC4;SUC1	165;165;165	363371	1453210
Model-BuddingYeast-S-1803-3.43645.43645.3.0.dta	Model-BuddingYeast-S-1803-3.43645.43645.3.0.dta	Model-BuddingYeast-S-1803-3	43645	11864.1	2942.25	981.422	3	1	SVGSNLFJASVK		1222.64	7 2 0 0 1	H(7)N(2)aH(1)	(N(N(H(H(H))(H(H(H(H(aH))))))))	6233	0 1 0 0 0;0 2 0 0 0;1 2 0 0 0;2 2 0 0 0;3 2 0 0 0;4 2 0 0 0;5 2 0 0 0;5 2 0 0 1;6 2 0 0 0;6 2 0 0 1;7 2 0 0 0;	1719.61	8	48.5374	35.3628	73.0045	7	0.00059	0.20145	0.84615	0.81818	0	0	0	0	0	0	-1	0	0	sp|P00635|PPA5_YEAST	PHO5	315	27688900	125915000
Model-BuddingYeast-S-1803-3.43648.43648.3.0.dta	Model-BuddingYeast-S-1803-3.43648.43648.3.0.dta	Model-BuddingYeast-S-1803-3	43648	11865	3040.33	1014.11	3	1	JISISILPHSEK		1337.74	8 2 0 0 0	H(8)N(2)	(N(N(H(H(H(H(H(H)))))(H(H)))))	5011	0 1 0 0 0;0 2 0 0 0;1 2 0 0 0;2 2 0 0 0;3 2 0 0 0;4 2 0 0 0;5 2 0 0 0;6 2 0 0 0;7 2 0 0 0;	1702.58	1	17.2981	9.58037	31.631	6	0.00209	0.68835	0.81818	0.59091	0	0	0	0	9.85545e-161	2.36814e-163	-1	0.00714064	0.00714064	sp|P48016|ATH1_YEAST	ATH1	1031	1184250	5445000
Model-BuddingYeast-S-1803-3.43658.43658.3.0.dta	Model-BuddingYeast-S-1803-3.43658.43658.3.0.dta	Model-BuddingYeast-S-1803-3	43658	11867.6	3104.31	1035.44	3	1	SVGSNLFJASVK		1222.64	8 2 0 0 1	H(8)N(2)aH(1)	(N(N(H(H(H(H)))(H(H(H(H(aH))))))))	5817	0 1 0 0 0;0 2 0 0 0;1 2 0 0 0;2 2 0 0 0;3 2 0 0 0;4 2 0 0 0;5 2 0 0 0;5 2 0 0 1;6 2 0 0 0;6 2 0 0 1;7 2 0 0 0;7 2 0 0 1;8 2 0 0 0;	1881.66	8	59.192	46.598	82.5809	7	0.00185	0.59701	0.8	0.86364	0	0	0	0	0	0	-1	0	0	sp|P00635|PPA5_YEAST	PHO5	315	12553000	59355800
Model-BuddingYeast-S-1803-3.43666.43666.3.0.dta	Model-BuddingYeast-S-1803-3.43666.43666.3.0.dta	Model-BuddingYeast-S-1803-3	43666	11869.7	3087.28	1029.76	3	1	SVGSNLFJASVK		1222.64	9 2 0 0 0	H(9)N(2)	(N(N(H(H(H(H(H(H)))))(H(H(H))))))	4992	0 1 0 0 0;0 2 0 0 0;1 2 0 0 0;2 2 0 0 0;3 2 0 0 0;4 2 0 0 0;5 2 0 0 0;6 2 0 0 0;7 2 0 0 0;8 2 0 0 0;	1864.63	8	60.608	47.0442	85.798	7	0.00124	0.40241	1	0.90909	0	0	0	0	0	0	-1	0	0	sp|P00635|PPA5_YEAST	PHO5	315	13864300	69577100
Model-BuddingYeast-S-1803-3.43667.43667.2.0.dta	Model-BuddingYeast-S-1803-3.43667.43667.2.0.dta	Model-BuddingYeast-S-1803-3	43667	11870.1	2925.22	1463.12	2	1	SVGSNLFJASVK		1222.64	8 2 0 0 0	H(8)N(2)	(N(N(H(H(H(H(H(H)))))(H(H)))))	5011	0 1 0 0 0;0 2 0 0 0;1 2 0 0 0;2 2 0 0 0;3 2 0 0 0;4 2 0 0 0;5 2 0 0 0;6 2 0 0 0;7 2 0 0 0;	1702.58	8	60.811	59.0959	63.9962	7	0.00035	0.11958	1	1.13636	0	0	0	0	0	0	-1	0	0	sp|P00635|PPA5_YEAST	PHO5	315	30344700	141677000
Model-BuddingYeast-S-1803-3.43697.43697.2.0.dta	Model-BuddingYeast-S-1803-3.43697.43697.2.0.dta	Model-BuddingYeast-S-1803-3	43697	11878.2	3087.28	1544.14	2	1	SVGSNLFJASVK		1222.64	9 2 0 0 0	H(9)N(2)	(N(N(H(H(H(H(H(H)))))(H(H(H))))))	4992	0 1 0 0 0;0 2 0 0 0;1 2 0 0 0;2 2 0 0 0;3 2 0 0 0;4 2 0 0 0;5 2 0 0 0;6 2 0 0 0;7 2 0 0 0;8 2 0 0 0;	1864.63	8	44.387	33.4513	64.6961	7	0.00019	0.06296	1	0.90909	0	0	0	0	0	0	-1	0	0	sp|P00635|PPA5_YEAST	PHO5	315	8525590	40698300
Model-BuddingYeast-S-1803-3.43709.43709.3.0.dta	Model-BuddingYeast-S-1803-3.43709.43709.3.0.dta	Model-BuddingYeast-S-1803-3	43709	11881.4	2925.23	975.747	3	1	SVGSNLFJASVK		1222.64	8 2 0 0 0	H(8)N(2)	(N(N(H(H(H(H(H(H)))))(H(H)))))	5011	0 1 0 0 0;0 2 0 0 0;1 2 0 0 0;2 2 0 0 0;3 2 0 0 0;4 2 0 0 0;5 2 0 0 0;6 2 0 0 0;7 2 0 0 0;	1702.58	8	73.6103	66.4576	86.8938	7	0.00112	0.38452	1	1.09091	0	0	0	0	0	0	-1	0	0	sp|P00635|PPA5_YEAST	PHO5	315	33214300	150811000
Model-BuddingYeast-S-1803-3.43713.43713.3.0.dta	Model-BuddingYeast-S-1803-3.43713.43713.3.0.dta	Model-BuddingYeast-S-1803-3	43713	11882.6	3169.29	1057.1	3	1	YLHGLJCSEFVK	7,Carbamidomethyl[C];	1466.71	8 2 0 0 0	H(8)N(2)	(N(N(H(H(H(H(H(H)))))(H(H)))))	5011	0 1 0 0 0;0 2 0 0 0;1 2 0 0 0;2 2 0 0 0;3 2 0 0 0;4 2 0 0 0;5 2 0 0 0;6 2 0 0 0;7 2 0 0 0;	1702.58	6	39.84	18.4722	79.523	7	0.00056	0.17821	1	0.63636	0	0	0	0	0	0	-1	0	0	sp|Q07895|YL001_YEAST	YLR001C	333	6624230	37526300
Model-BuddingYeast-S-1803-3.43721.43721.3.0.dta	Model-BuddingYeast-S-1803-3.43721.43721.3.0.dta	Model-BuddingYeast-S-1803-3	43721	11884.7	2942.25	981.422	3	1	SVGSNLFJASVK		1222.64	7 2 0 0 1	H(7)N(2)aH(1)	(N(N(H(H(H))(H(H(H(H(aH))))))))	6233	0 1 0 0 0;0 2 0 0 0;1 2 0 0 0;2 2 0 0 0;3 2 0 0 0;4 2 0 0 0;5 2 0 0 0;5 2 0 0 1;6 2 0 0 0;6 2 0 0 1;7 2 0 0 0;	1719.61	8	65.8758	59.5621	77.6013	7	0.00106	0.36052	0.84615	1	0	0	0	0	0	0	-1	0	0	sp|P00635|PPA5_YEAST	PHO5	315	27688900	125915000
Model-BuddingYeast-S-1803-3.43735.43735.3.0.dta	Model-BuddingYeast-S-1803-3.43735.43735.3.0.dta	Model-BuddingYeast-S-1803-3	43735	11888.5	3087.28	1029.76	3	1	SVGSNLFJASVK		1222.64	9 2 0 0 0	H(9)N(2)	(N(N(H(H(H(H(H(H)))))(H(H(H))))))	4992	0 1 0 0 0;0 2 0 0 0;1 2 0 0 0;2 2 0 0 0;3 2 0 0 0;4 2 0 0 0;5 2 0 0 0;6 2 0 0 0;7 2 0 0 0;8 2 0 0 0;	1864.63	8	39.7464	24.812	67.4816	7	0.00101	0.32759	0.91667	0.68182	0	0	0	0	0	0	-1	0	0	sp|P00635|PPA5_YEAST	PHO5	315	13864300	69577100
Model-BuddingYeast-S-1803-3.43741.43741.2.0.dta	Model-BuddingYeast-S-1803-3.43741.43741.2.0.dta	Model-BuddingYeast-S-1803-3	43741	11890	2925.22	1463.12	2	1	SVGSNLFJASVK		1222.64	8 2 0 0 0	H(8)N(2)	(N(N(H(H(H(H(H(H)))))(H(H)))))	5011	0 1 0 0 0;0 2 0 0 0;1 2 0 0 0;2 2 0 0 0;3 2 0 0 0;4 2 0 0 0;5 2 0 0 0;6 2 0 0 0;7 2 0 0 0;	1702.58	8	66.4664	63.5858	71.816	7	0.00046	0.15718	1	1.04545	0	0	0	0	0	0	-1	0	0	sp|P00635|PPA5_YEAST	PHO5	315	30344700	141677000
Model-BuddingYeast-S-1803-3.43761.43761.3.0.dta	Model-BuddingYeast-S-1803-3.43761.43761.3.0.dta	Model-BuddingYeast-S-1803-3	43761	11895.5	3104.31	1035.44	3	1	SVGSNLFJASVK		1222.64	8 2 0 0 1	H(8)N(2)aH(1)	(N(N(H(H(H(H)))(H(H(H(H(aH))))))))	5817	0 1 0 0 0;0 2 0 0 0;1 2 0 0 0;2 2 0 0 0;3 2 0 0 0;4 2 0 0 0;5 2 0 0 0;5 2 0 0 1;6 2 0 0 0;6 2 0 0 1;7 2 0 0 0;7 2 0 0 1;8 2 0 0 0;	1881.66	8	41.0108	28.4704	64.3001	7	0.00312	1.00579	0.8	0.77273	0	0	0	0	0	0	-1	0	0	sp|P00635|PPA5_YEAST	PHO5	315	12553000	59355800
Model-BuddingYeast-S-1803-3.43774.43774.3.0.dta	Model-BuddingYeast-S-1803-3.43774.43774.3.0.dta	Model-BuddingYeast-S-1803-3	43774	11898.8	2925.22	975.746	3	1	SVGSNLFJASVK		1222.64	8 2 0 0 0	H(8)N(2)	(N(N(H(H(H(H(H(H)))))(H(H)))))	5011	0 1 0 0 0;0 2 0 0 0;1 2 0 0 0;2 2 0 0 0;3 2 0 0 0;4 2 0 0 0;5 2 0 0 0;6 2 0 0 0;7 2 0 0 0;	1702.58	8	75.8877	67.4745	91.5124	7	0.00093	0.31785	1	1.09091	0	0	0	0	0	0	-1	0	0	sp|P00635|PPA5_YEAST	PHO5	315	33214300	150811000
Model-BuddingYeast-S-1803-3.43788.43788.3.0.dta	Model-BuddingYeast-S-1803-3.43788.43788.3.0.dta	Model-BuddingYeast-S-1803-3	43788	11902.7	2942.25	981.422	3	1	SVGSNLFJASVK		1222.64	7 2 0 0 1	H(7)N(2)aH(1)	(N(N(H(H(H))(H(H(H(H(aH))))))))	6233	0 1 0 0 0;0 2 0 0 0;1 2 0 0 0;2 2 0 0 0;3 2 0 0 0;4 2 0 0 0;5 2 0 0 0;5 2 0 0 1;6 2 0 0 0;6 2 0 0 1;7 2 0 0 0;	1719.61	8	69.8799	64.8726	79.179	7	0.00127	0.43087	0.84615	1.09091	0	0	0	0	0	0	-1	0	0	sp|P00635|PPA5_YEAST	PHO5	315	27688900	125915000
Model-BuddingYeast-S-1803-3.43789.43789.3.0.dta	Model-BuddingYeast-S-1803-3.43789.43789.3.0.dta	Model-BuddingYeast-S-1803-3	43789	11902.9	3169.29	1057.1	3	1	YLHGLJCSEFVK	7,Carbamidomethyl[C];	1466.71	8 2 0 0 0	H(8)N(2)	(N(N(H(H(H(H(H(H)))))(H(H)))))	5011	0 1 0 0 0;0 2 0 0 0;1 2 0 0 0;2 2 0 0 0;3 2 0 0 0;4 2 0 0 0;5 2 0 0 0;6 2 0 0 0;7 2 0 0 0;	1702.58	6	65.0887	52.3045	88.8309	7	0.00021	0.06746	1	1	0	0	0	0	0	0	-1	0	0	sp|Q07895|YL001_YEAST	YLR001C	333	6624230	37526300
Model-BuddingYeast-S-1803-3.43807.43807.2.0.dta	Model-BuddingYeast-S-1803-3.43807.43807.2.0.dta	Model-BuddingYeast-S-1803-3	43807	11907.7	2925.22	1463.12	2	1	SVGSNLFJASVK		1222.64	8 2 0 0 0	H(8)N(2)	(N(N(H(H(H(H(H(H)))))(H(H)))))	5011	0 1 0 0 0;0 2 0 0 0;1 2 0 0 0;2 2 0 0 0;3 2 0 0 0;4 2 0 0 0;5 2 0 0 0;6 2 0 0 0;7 2 0 0 0;	1702.58	8	71.1891	70.4326	72.5941	7	0.00035	0.12026	1	1.09091	0	0	0	0	0	0	-1	0	0	sp|P00635|PPA5_YEAST	PHO5	315	30344700	141677000
Model-BuddingYeast-S-1803-3.43840.43840.3.0.dta	Model-BuddingYeast-S-1803-3.43840.43840.3.0.dta	Model-BuddingYeast-S-1803-3	43840	11916.5	2925.22	975.746	3	1	SVGSNLFJASVK		1222.64	8 2 0 0 0	H(8)N(2)	(N(N(H(H(H(H(H(H)))))(H(H)))))	5011	0 1 0 0 0;0 2 0 0 0;1 2 0 0 0;2 2 0 0 0;3 2 0 0 0;4 2 0 0 0;5 2 0 0 0;6 2 0 0 0;7 2 0 0 0;	1702.58	8	74.5142	71.3671	80.3589	7	0.00095	0.32606	1	1.13636	0	0	0	0	0	0	-1	0	0	sp|P00635|PPA5_YEAST	PHO5	315	33214300	150811000
Model-BuddingYeast-S-1803-3.43873.43873.3.0.dta	Model-BuddingYeast-S-1803-3.43873.43873.3.0.dta	Model-BuddingYeast-S-1803-3	43873	11925.4	2942.25	981.422	3	1	SVGSNLFJASVK		1222.64	7 2 0 0 1	H(7)N(2)aH(1)	(N(N(H(H(H))(H(H(H(H(aH))))))))	6233	0 1 0 0 0;0 2 0 0 0;1 2 0 0 0;2 2 0 0 0;3 2 0 0 0;4 2 0 0 0;5 2 0 0 0;5 2 0 0 1;6 2 0 0 0;6 2 0 0 1;7 2 0 0 0;	1719.61	8	66.8265	60.1875	79.156	7	0.00114	0.38703	0.84615	1	0	0	0	0	0	0	-1	0	0	sp|P00635|PPA5_YEAST	PHO5	315	27688900	125915000
Model-BuddingYeast-S-1803-3.43874.43874.2.0.dta	Model-BuddingYeast-S-1803-3.43874.43874.2.0.dta	Model-BuddingYeast-S-1803-3	43874	11925.6	2925.22	1463.12	2	1	SVGSNLFJASVK		1222.64	8 2 0 0 0	H(8)N(2)	(N(N(H(H(H(H(H(H)))))(H(H)))))	5011	0 1 0 0 0;0 2 0 0 0;1 2 0 0 0;2 2 0 0 0;3 2 0 0 0;4 2 0 0 0;5 2 0 0 0;6 2 0 0 0;7 2 0 0 0;	1702.58	8	63.2137	58.6369	71.7133	7	0.00042	0.14488	1	1	0	0	0	0	0	0	-1	0	0	sp|P00635|PPA5_YEAST	PHO5	315	30344700	141677000
Model-BuddingYeast-S-1803-3.43878.43878.3.0.dta	Model-BuddingYeast-S-1803-3.43878.43878.3.0.dta	Model-BuddingYeast-S-1803-3	43878	11926.9	3169.29	1057.1	3	1	YLHGLJCSEFVK	7,Carbamidomethyl[C];	1466.71	8 2 0 0 0	H(8)N(2)	(N(N(H(H(H(H(H(H)))))(H(H)))))	5011	0 1 0 0 0;0 2 0 0 0;1 2 0 0 0;2 2 0 0 0;3 2 0 0 0;4 2 0 0 0;5 2 0 0 0;6 2 0 0 0;7 2 0 0 0;	1702.58	6	57.7349	42.7851	85.4988	7	-0.00067	-0.21084	1	0.95455	0	0	0	0	0	0	-1	0	0	sp|Q07895|YL001_YEAST	YLR001C	333	6624230	37526300
Model-BuddingYeast-S-1803-3.43891.43891.3.2.dta	Model-BuddingYeast-S-1803-3.43891.43891.3.2.dta	Model-BuddingYeast-S-1803-3	43891	11930.3	3603.43	1201.81	3	1	NPVLAAJSTQFR		1317.69	9 2 0 1 1	H(9)N(2)pH(1)aH(1)	(N(N(H(H(pH(H(H))))(H(H(H(H(H(aH)))))))))	6691	0 1 0 0 0;0 2 0 0 0;1 2 0 0 0;2 2 0 0 0;2 2 0 1 0;3 2 0 0 0;3 2 0 1 0;4 2 0 0 0;4 2 0 1 0;5 2 0 0 0;5 2 0 1 0;6 2 0 0 0;6 2 0 0 1;6 2 0 1 0;7 2 0 0 0;7 2 0 0 1;7 2 0 1 0;7 2 0 1 1;8 2 0 1 0;8 2 0 1 1;9 2 0 1 0;	2285.73	7	26.0162	16.0552	44.5151	7	0.00282	0.78382	0.65217	0.5	0	0	0	0	2.05442e-232	4.13437e-235	-1	0.000732332	0.000732332	sp|P00724|INV2_YEAST;sp|P10596|INV4_YEASX;sp|P10594|INV1_YEASX	SUC2;SUC4;SUC1	165;165;165	146577	1183680
Model-BuddingYeast-S-1803-3.43906.43906.3.0.dta	Model-BuddingYeast-S-1803-3.43906.43906.3.0.dta	Model-BuddingYeast-S-1803-3	43906	11934.3	2925.22	975.746	3	1	SVGSNLFJASVK		1222.64	8 2 0 0 0	H(8)N(2)	(N(N(H(H(H(H(H(H)))))(H(H)))))	5011	0 1 0 0 0;0 2 0 0 0;1 2 0 0 0;2 2 0 0 0;3 2 0 0 0;4 2 0 0 0;5 2 0 0 0;6 2 0 0 0;7 2 0 0 0;	1702.58	8	64.5657	56.0212	80.4341	7	0.00075	0.2553	1	1.09091	0	0	0	0	0	0	-1	0	0	sp|P00635|PPA5_YEAST	PHO5	315	33214300	150811000
Model-BuddingYeast-S-1803-3.43941.43941.3.0.dta	Model-BuddingYeast-S-1803-3.43941.43941.3.0.dta	Model-BuddingYeast-S-1803-3	43941	11943.8	2942.25	981.422	3	1	SVGSNLFJASVK		1222.64	7 2 0 0 1	H(7)N(2)aH(1)	(N(N(H(H(H))(H(H(H(H(aH))))))))	6233	0 1 0 0 0;0 2 0 0 0;1 2 0 0 0;2 2 0 0 0;3 2 0 0 0;4 2 0 0 0;5 2 0 0 0;5 2 0 0 1;6 2 0 0 0;6 2 0 0 1;7 2 0 0 0;	1719.61	8	54.891	40.9103	80.8552	7	0.00083	0.28302	0.84615	0.81818	0	0	0	0	0	0	-1	0	0	sp|P00635|PPA5_YEAST	PHO5	315	27688900	125915000
Model-BuddingYeast-S-1803-3.43942.43942.2.0.dta	Model-BuddingYeast-S-1803-3.43942.43942.2.0.dta	Model-BuddingYeast-S-1803-3	43942	11944.1	2925.22	1463.12	2	1	SVGSNLFJASVK		1222.64	8 2 0 0 0	H(8)N(2)	(N(N(H(H(H(H(H(H)))))(H(H)))))	5011	0 1 0 0 0;0 2 0 0 0;1 2 0 0 0;2 2 0 0 0;3 2 0 0 0;4 2 0 0 0;5 2 0 0 0;6 2 0 0 0;7 2 0 0 0;	1702.58	8	56.4598	52.6995	63.4432	7	0.00033	0.11411	1	1	0	0	0	0	0	0	-1	0	0	sp|P00635|PPA5_YEAST	PHO5	315	30344700	141677000
Model-BuddingYeast-S-1803-3.43952.43952.3.0.dta	Model-BuddingYeast-S-1803-3.43952.43952.3.0.dta	Model-BuddingYeast-S-1803-3	43952	11946.8	3169.29	1057.1	3	1	YLHGLJCSEFVK	7,Carbamidomethyl[C];	1466.71	8 2 0 0 0	H(8)N(2)	(N(N(H(H(H(H(H(H)))))(H(H)))))	5011	0 1 0 0 0;0 2 0 0 0;1 2 0 0 0;2 2 0 0 0;3 2 0 0 0;4 2 0 0 0;5 2 0 0 0;6 2 0 0 0;7 2 0 0 0;	1702.58	6	29.2973	16.0363	53.9248	6	-0.00084	-0.26385	0.90909	0.59091	0	0	0	0	5.82645e-285	1.49434e-287	-1	0.000732332	0.000732332	sp|Q07895|YL001_YEAST	YLR001C	333	6624230	37526300
Model-BuddingYeast-S-1803-3.43985.43985.3.0.dta	Model-BuddingYeast-S-1803-3.43985.43985.3.0.dta	Model-BuddingYeast-S-1803-3	43985	11955.6	2925.23	975.747	3	1	SVGSNLFJASVK		1222.64	8 2 0 0 0	H(8)N(2)	(N(N(H(H(H(H(H(H)))))(H(H)))))	5011	0 1 0 0 0;0 2 0 0 0;1 2 0 0 0;2 2 0 0 0;3 2 0 0 0;4 2 0 0 0;5 2 0 0 0;6 2 0 0 0;7 2 0 0 0;	1702.58	8	32.4117	26.2942	43.7728	6	0.00113	0.38657	0.90909	0.72727	0	0	0	0	2.80765e-228	6.4844e-231	-1	0	6.4844e-231	sp|P00635|PPA5_YEAST	PHO5	315	33214300	150811000
Model-BuddingYeast-S-1803-3.44008.44008.3.0.dta	Model-BuddingYeast-S-1803-3.44008.44008.3.0.dta	Model-BuddingYeast-S-1803-3	44008	11961.8	2942.25	981.422	3	1	SVGSNLFJASVK		1222.64	7 2 0 0 1	H(7)N(2)aH(1)	(N(N(H(H(H))(H(H(H(H(aH))))))))	6233	0 1 0 0 0;0 2 0 0 0;1 2 0 0 0;2 2 0 0 0;3 2 0 0 0;4 2 0 0 0;5 2 0 0 0;5 2 0 0 1;6 2 0 0 0;6 2 0 0 1;7 2 0 0 0;	1719.61	8	38.6722	23.1013	67.5897	7	0.00043	0.14639	0.92308	0.68182	0	0	0	0	0	0	-1	0	0	sp|P00635|PPA5_YEAST	PHO5	315	27688900	125915000
Model-BuddingYeast-S-1803-3.44034.44034.2.1.dta	Model-BuddingYeast-S-1803-3.44034.44034.2.1.dta	Model-BuddingYeast-S-1803-3	44034	11968.8	2925.22	1463.12	2	1	SVGSNLFJASVK		1222.64	8 2 0 0 0	H(8)N(2)	(N(N(H(H(H(H(H(H)))))(H(H)))))	5011	0 1 0 0 0;0 2 0 0 0;1 2 0 0 0;2 2 0 0 0;3 2 0 0 0;4 2 0 0 0;5 2 0 0 0;6 2 0 0 0;7 2 0 0 0;	1702.58	8	23.8594	12.4944	44.9658	7	0.00079	0.27136	0.90909	0.54545	0	0	0	0	6.32235e-235	1.39554e-237	-1	0.00298706	0.00298706	sp|P00635|PPA5_YEAST	PHO5	315	30661100	142711000
Model-BuddingYeast-S-1803-3.44254.44254.3.1.dta	Model-BuddingYeast-S-1803-3.44254.44254.3.1.dta	Model-BuddingYeast-S-1803-3	44254	12027.8	3363.35	1121.79	3	1	GNYYVJSTFGTPGQR		1660.77	8 2 0 0 0	H(8)N(2)	(N(N(H(H(H(H(H(H)))))(H(H)))))	5011	0 1 0 0 0;0 2 0 0 0;1 2 0 0 0;2 2 0 0 0;3 2 0 0 0;4 2 0 0 0;5 2 0 0 0;6 2 0 0 0;7 2 0 0 0;	1702.58	6	15.667	15.192	16.5492	5	-0.0017	-0.50462	0.72727	0.60714	0	0	0	0	1.02816e-77	1.9341e-80	-1	0.000732332	0.000732332	sp|Q06325|YPS7_YEAST	YPS7	59	1629240	8383470
[truncated: 33,726 more rows]
