# Supplementary material for: Precise, fast and comprehensive analysis of intact glycopeptides and modified glycans with pGlyco3
Source: Nat Methods. 2021 Nov 25;18(12):1515–23. doi: 10.1038/s41592-021-01306-0 (PMC8648562; doi:10.1038/s41592-021-01306-0)
Supplement: Supplementary file 3 — All additional data files. [file 41592_2021_1306_MOESM3_ESM.zip › Supplementary Data/Result Files for Figures/Fig.4/Fig.4c/Budding-Yeast-O-Man.xlsx]

## Sheet: Budding-Yeast-O-Man
GlySpec	PepSpec	RawName	Scan	RT	PrecursorMH	PrecursorMZ	Charge	Rank	Peptide	Mod	PeptideMH	Glycan(H,N,pH,aH)	GlycanComposition	PlausibleStruct	GlyID	GlyFrag	GlyMass	GlySite	TotalScore	PepScore	GlyScore	CoreMatched	MassDeviation	PPM	GlyIonRatio	byIonRatio	czIonRatio	GlyDecoy	PepDecoy	IsSmallGlycan	GlycanPEP	GlycanFDR	PeptidePEP	PeptideFDR	TotalFDR	Proteins	Genes	ProSites	MonoArea	IsotopeArea
Model-BuddingYeast-S-1803-3.10406.10406.2.1.dta	Model-BuddingYeast-S-1803-3.10406.10406.2.1.dta	Model-BuddingYeast-S-1803-3	10406	3020.22	1728.75	864.881	2	1	ISPTSANTK		918.489	5 0 0 0	H(5)	(H(H)(H(H(H))))	287	1 0 0 0;2 0 0 0;3 0 0 0;4 0 0 0;	810.264	2	24.4888	19.9989	32.8271	2	0.00086	0.49756	1	0.8125	0	0	0	0	6.62555e-07	5.21669e-08	-1	0	5.21669e-08	sp|P22146|GAS1_YEAST	GAS1	330	15963800	36304000
Model-BuddingYeast-S-1803-3.10467.10467.2.0.dta	Model-BuddingYeast-S-1803-3.10467.10467.2.0.dta	Model-BuddingYeast-S-1803-3	10467	3035.57	1728.75	864.881	2	1	ISPTSANTK		918.489	5 0 0 0	H(5)	(H(H)(H(H(H))))	287	1 0 0 0;2 0 0 0;3 0 0 0;4 0 0 0;	810.264	2	26.4479	19.5431	39.2711	2	0.00144	0.83537	1	0.75	0	0	0	0	2.88072e-08	2.99955e-09	-1	0	2.99955e-09	sp|P22146|GAS1_YEAST	GAS1	330	8583100	19484500
Model-BuddingYeast-S-1803-3.10651.10651.2.0.dta	Model-BuddingYeast-S-1803-3.10651.10651.2.0.dta	Model-BuddingYeast-S-1803-3	10651	3082.24	1728.75	864.881	2	1	ISPTSANTK		918.489	5 0 0 0	H(5)	(H(H)(H(H(H))))	287	1 0 0 0;2 0 0 0;3 0 0 0;4 0 0 0;	810.264	2	27.7816	23.325	36.0581	2	0.00099	0.57276	1	0.9375	0	0	0	0	1.35088e-07	1.30323e-08	-1	0	1.30323e-08	sp|P22146|GAS1_YEAST	GAS1	330	7413200	16927300
Model-BuddingYeast-S-1803-3.10709.10709.2.0.dta	Model-BuddingYeast-S-1803-3.10709.10709.2.0.dta	Model-BuddingYeast-S-1803-3	10709	3097.82	1728.75	864.881	2	1	ISPTSANTK		918.489	5 0 0 0	H(5)	(H(H)(H(H(H))))	287	1 0 0 0;2 0 0 0;3 0 0 0;4 0 0 0;	810.264	2	26.0096	18.7016	39.5817	2	0.00103	0.59474	1	0.8125	0	0	0	0	2.48818e-08	2.62645e-09	-1	0.00206186	0.00206186	sp|P22146|GAS1_YEAST	GAS1	330	7413200	16927300
Model-BuddingYeast-S-1803-3.10749.10749.2.0.dta	Model-BuddingYeast-S-1803-3.10749.10749.2.0.dta	Model-BuddingYeast-S-1803-3	10749	3108.67	2029.86	1015.43	2	1	KFTSGDIK		895.488	7 0 0 0	H(7)	(H(H)(H(H(H(H(H))))))	115	1 0 0 0;2 0 0 0;3 0 0 0;4 0 0 0;5 0 0 0;6 0 0 0;	1134.37	3	30.4897	22.2951	45.7081	2	0.00159	0.78197	1	1.07143	0	0	0	0	1.53696e-09	1.88041e-10	-1	0	1.88041e-10	sp|A6ZY20|PST1_YEAS7;sp|Q12355|PST1_YEAST	PST1;PST1	390;390	12836000	35865900
Model-BuddingYeast-S-1803-3.10809.10809.2.0.dta	Model-BuddingYeast-S-1803-3.10809.10809.2.0.dta	Model-BuddingYeast-S-1803-3	10809	3124.45	2029.86	1015.43	2	1	KFTSGDIK		895.488	7 0 0 0	H(7)	(H(H)(H(H(H(H(H))))))	115	1 0 0 0;2 0 0 0;3 0 0 0;4 0 0 0;5 0 0 0;6 0 0 0;	1134.37	3	29.0845	16.6247	52.2241	2	0.00122	0.59871	1	0.85714	0	0	0	0	9.12123e-11	1.2604e-11	-1	0.00978474	0.00978474	sp|A6ZY20|PST1_YEAS7;sp|Q12355|PST1_YEAST	PST1;PST1	390;390	12836000	35865900
Model-BuddingYeast-S-1803-3.10867.10867.2.0.dta	Model-BuddingYeast-S-1803-3.10867.10867.2.0.dta	Model-BuddingYeast-S-1803-3	10867	3139.94	2029.86	1015.43	2	1	KFTSGDIK		895.488	7 0 0 0	H(7)	(H(H)(H(H(H(H(H))))))	115	1 0 0 0;2 0 0 0;3 0 0 0;4 0 0 0;5 0 0 0;6 0 0 0;	1134.37	3	28.1291	18.1062	46.7431	2	0.00134	0.66078	1	0.92857	0	0	0	0	9.76149e-10	1.17565e-10	-1	0.004	0.004	sp|A6ZY20|PST1_YEAS7;sp|Q12355|PST1_YEAST	PST1;PST1	390;390	12836000	35865900
Model-BuddingYeast-S-1803-3.11451.11451.2.0.dta	Model-BuddingYeast-S-1803-3.11451.11451.2.0.dta	Model-BuddingYeast-S-1803-3	11451	3294.63	1867.81	934.407	2	1	KFTSGDIK		895.488	6 0 0 0	H(6)	(H(H)(H(H(H(H)))))	188	1 0 0 0;2 0 0 0;3 0 0 0;4 0 0 0;5 0 0 0;	972.317	3	42.9034	37.4088	53.1076	2	0.00085	0.45547	1	1.28571	0	0	0	0	6.22946e-11	7.89795e-12	-1	0	7.89795e-12	sp|A6ZY20|PST1_YEAS7;sp|Q12355|PST1_YEAST	PST1;PST1	390;390	30514000	79764000
Model-BuddingYeast-S-1803-3.11466.11466.2.0.dta	Model-BuddingYeast-S-1803-3.11466.11466.2.0.dta	Model-BuddingYeast-S-1803-3	11466	3298.36	2029.86	1015.43	2	1	KFTSGDIK		895.488	7 0 0 0	H(7)	(H(H)(H(H(H(H(H))))))	115	1 0 0 0;2 0 0 0;3 0 0 0;4 0 0 0;5 0 0 0;6 0 0 0;	1134.37	3	30.4198	19.2801	51.1077	2	0.00079	0.38786	1	0.92857	0	0	0	0	1.47583e-10	1.91906e-11	-1	0.00206186	0.00206186	sp|A6ZY20|PST1_YEAS7;sp|Q12355|PST1_YEAST	PST1;PST1	390;390	5298060	14073100
Model-BuddingYeast-S-1803-3.11518.11518.2.0.dta	Model-BuddingYeast-S-1803-3.11518.11518.2.0.dta	Model-BuddingYeast-S-1803-3	11518	3311.14	1867.81	934.407	2	1	KFTSGDIK		895.488	6 0 0 0	H(6)	(H(H)(H(H(H(H)))))	188	1 0 0 0;2 0 0 0;3 0 0 0;4 0 0 0;5 0 0 0;	972.317	3	40.8369	34.5099	52.5869	2	0.00062	0.3334	1	1.21429	0	0	0	0	7.79974e-11	9.98455e-12	-1	0	9.98455e-12	sp|A6ZY20|PST1_YEAS7;sp|Q12355|PST1_YEAST	PST1;PST1	390;390	30514000	79764000
Model-BuddingYeast-S-1803-3.11529.11529.2.0.dta	Model-BuddingYeast-S-1803-3.11529.11529.2.0.dta	Model-BuddingYeast-S-1803-3	11529	3313.76	2029.86	1015.43	2	1	KFTSGDIK		895.488	7 0 0 0	H(7)	(H(H)(H(H(H(H(H))))))	115	1 0 0 0;2 0 0 0;3 0 0 0;4 0 0 0;5 0 0 0;6 0 0 0;	1134.37	3	27.3277	17.7819	45.0557	2	0.0005	0.24696	1	0.92857	0	0	0	0	2.05007e-09	2.45099e-10	-1	0.004	0.004	sp|A6ZY20|PST1_YEAS7;sp|Q12355|PST1_YEAST	PST1;PST1	390;390	2332320	5816610
Model-BuddingYeast-S-1803-3.11584.11584.2.0.dta	Model-BuddingYeast-S-1803-3.11584.11584.2.0.dta	Model-BuddingYeast-S-1803-3	11584	3326.85	1867.81	934.407	2	1	KFTSGDIK		895.488	6 0 0 0	H(6)	(H(H)(H(H(H(H)))))	188	1 0 0 0;2 0 0 0;3 0 0 0;4 0 0 0;5 0 0 0;	972.317	3	33.5987	27.7245	44.5078	2	0.00077	0.41371	1	1.14286	0	0	0	0	2.61464e-09	3.22443e-10	-1	0	3.22443e-10	sp|A6ZY20|PST1_YEAS7;sp|Q12355|PST1_YEAST	PST1;PST1	390;390	30514000	79764000
Model-BuddingYeast-S-1803-3.12850.12850.2.0.dta	Model-BuddingYeast-S-1803-3.12850.12850.2.0.dta	Model-BuddingYeast-S-1803-3	12850	3653.33	1566.7	783.854	2	1	ISPTSANTK		918.489	4 0 0 0	H(4)	(H(H)(H(H)))	416	1 0 0 0;2 0 0 0;3 0 0 0;	648.211	2	22.321	20.7426	25.2523	2	0.00045	0.28569	1	0.8125	0	0	0	1	-1	0	-1	0	0	sp|P22146|GAS1_YEAST	GAS1	330	8593830	18796600
Model-BuddingYeast-S-1803-3.12911.12911.2.0.dta	Model-BuddingYeast-S-1803-3.12911.12911.2.0.dta	Model-BuddingYeast-S-1803-3	12911	3669.27	1566.7	783.854	2	1	ISPTSANTK		918.489	4 0 0 0	H(4)	(H(H)(H(H)))	416	1 0 0 0;2 0 0 0;3 0 0 0;	648.211	2	29.3218	26.7317	34.132	2	0.00067	0.42866	1	0.9375	0	0	0	1	-1	0	-1	0	0	sp|P22146|GAS1_YEAST	GAS1	330	8593830	18796600
Model-BuddingYeast-S-1803-3.12972.12972.2.0.dta	Model-BuddingYeast-S-1803-3.12972.12972.2.0.dta	Model-BuddingYeast-S-1803-3	12972	3685.1	1566.7	783.854	2	1	ISPTSANTK		918.489	4 0 0 0	H(4)	(H(H)(H(H)))	416	1 0 0 0;2 0 0 0;3 0 0 0;	648.211	2	27.1701	25.1043	31.0066	2	0.00062	0.3942	1	0.9375	0	0	0	1	-1	0	-1	0	0	sp|P22146|GAS1_YEAST	GAS1	330	8593830	18796600
Model-BuddingYeast-S-1803-3.15327.15327.2.0.dta	Model-BuddingYeast-S-1803-3.15327.15327.2.0.dta	Model-BuddingYeast-S-1803-3	15327	4296.01	2129.9	1065.45	2	1	SSSLALQK		833.473	8 0 0 0	H(8)	(H(H)(H(H(H(H(H(H)))))))	64	1 0 0 0;2 0 0 0;3 0 0 0;4 0 0 0;5 0 0 0;6 0 0 0;7 0 0 0;	1296.42	1	32.9282	20.7455	55.5533	2	0.0007	0.33	1	1.07143	0	0	0	0	2.15756e-11	2.71739e-12	-1	0	2.71739e-12	sp|Q12498|PRM4_YEAST	PRM4	140	3455880	9356530
Model-BuddingYeast-S-1803-3.15541.15541.2.0.dta	Model-BuddingYeast-S-1803-3.15541.15541.2.0.dta	Model-BuddingYeast-S-1803-3	15541	4350.6	1739.71	870.359	2	1	FTSGDIK		767.393	6 0 0 0	H(6)	(H(H)(H(H(H(H)))))	188	1 0 0 0;2 0 0 0;3 0 0 0;4 0 0 0;5 0 0 0;	972.317	2	28.0424	19.4325	44.0322	2	0.00021	0.1194	1	1.08333	0	0	0	0	3.23256e-09	3.81897e-10	-1	0	3.81897e-10	sp|A6ZY20|PST1_YEAS7;sp|Q12355|PST1_YEAST	PST1;PST1	390;390	4601390	10708800
Model-BuddingYeast-S-1803-3.15601.15601.2.0.dta	Model-BuddingYeast-S-1803-3.15601.15601.2.0.dta	Model-BuddingYeast-S-1803-3	15601	4366.08	1739.71	870.359	2	1	FTSGDIK		767.393	6 0 0 0	H(6)	(H(H)(H(H(H(H)))))	188	1 0 0 0;2 0 0 0;3 0 0 0;4 0 0 0;5 0 0 0;	972.317	2	29.0239	19.5811	46.5605	2	0.00014	0.07917	1	1.08333	0	0	0	0	1.05727e-09	1.27322e-10	-1	0	1.27322e-10	sp|A6ZY20|PST1_YEAS7;sp|Q12355|PST1_YEAST	PST1;PST1	390;390	4601390	10708800
Model-BuddingYeast-S-1803-3.23990.23990.2.0.dta	Model-BuddingYeast-S-1803-3.23990.23990.2.0.dta	Model-BuddingYeast-S-1803-3	23990	6583.17	2256.96	1128.98	2	1	SEAPESSVPVTESK		1446.7	5 0 0 0	H(5)	(H(H)(H(H(H))))	287	1 0 0 0;2 0 0 0;3 0 0 0;4 0 0 0;	810.264	1	28.1269	32.0772	20.7905	2	0.00095	0.42055	1	0.84615	0	0	0	0	0.0001992	1.13205e-05	-1	0	1.13205e-05	sp|Q01589|SED1_YEAST	SED1	263	1398190	4059700
Model-BuddingYeast-S-1803-3.24068.24068.2.0.dta	Model-BuddingYeast-S-1803-3.24068.24068.2.0.dta	Model-BuddingYeast-S-1803-3	24068	6604.19	2256.96	1128.98	2	1	SEAPESSVPVTESK		1446.7	5 0 0 0	H(5)	(H(H)(H(H(H))))	287	1 0 0 0;2 0 0 0;3 0 0 0;4 0 0 0;	810.264	1	38.679	47.5961	22.1188	2	0.00054	0.24066	1	1	0	0	0	0	0.000105677	5.98221e-06	-1	0	5.98221e-06	sp|Q01589|SED1_YEAST	SED1	263	1398190	4059700
Model-BuddingYeast-S-1803-3.24155.24155.2.0.dta	Model-BuddingYeast-S-1803-3.24155.24155.2.0.dta	Model-BuddingYeast-S-1803-3	24155	6627.65	2256.96	1128.98	2	1	SEAPESSVPVTESK		1446.7	5 0 0 0	H(5)	(H(H)(H(H(H))))	287	1 0 0 0;2 0 0 0;3 0 0 0;4 0 0 0;	810.264	1	17.8587	17.1745	19.1292	2	-0.00035	-0.15722	1	0.57692	0	0	0	0	0.000451713	2.3662e-05	-1	0.0059761	0.00599972	sp|Q01589|SED1_YEAST	SED1	263	1398190	4059700
Model-BuddingYeast-S-1803-3.24156.24156.3.0.dta	Model-BuddingYeast-S-1803-3.24156.24156.3.0.dta	Model-BuddingYeast-S-1803-3	24156	6627.93	3415.33	1139.12	3	1	SYSATTSDVACPATGK	11,Carbamidomethyl[C];	1615.73	10 0 0 1	H(10)aH(1)	(H(H)(H(H(H(H(H(H(H(H(aH))))))))))	7	1 0 0 0;2 0 0 0;3 0 0 0;4 0 0 0;5 0 0 0;6 0 0 0;7 0 0 0;8 0 0 0;9 0 0 0;9 0 0 1;10 0 0 0;	1799.61	1	41.1631	39.5528	44.1534	2	-0.00223	-0.65396	0.75	1	0	0	0	0	3.06204e-09	3.62768e-10	-1	0	3.62768e-10	sp|P22146|GAS1_YEAST	GAS1	338	1144610	7263030
Model-BuddingYeast-S-1803-3.24227.24227.3.0.dta	Model-BuddingYeast-S-1803-3.24227.24227.3.0.dta	Model-BuddingYeast-S-1803-3	24227	6647.27	2443.9	815.306	3	1	DDMNMDMGMGHDQSEGGMK		2085.74	0 0 0 2	aH(2)	(aH(aH))	1151	0 0 0 1;	358.159	14	20.3711	31.3402	0	0	0.00215	0.87946	0	0.66667	0	0	0	1	-1	0	-1	0	0	sp|P50263|SIP18_YEAST	SIP18	46	5272540	22638300
Model-BuddingYeast-S-1803-3.24270.24270.2.2.dta	Model-BuddingYeast-S-1803-3.24270.24270.2.2.dta	Model-BuddingYeast-S-1803-3	24270	6658.94	1581.75	791.379	2	1	QHLDAANYQQSK		1402.67	0 0 0 1	aH(1)	(aH)	1162		179.079	11	10.9767	16.8872	0	0	0.00039	0.24834	0	0.72727	0	0	0	1	-1	0	-1	0.00792079	0.00792079	sp|P38249|EIF3A_YEAST	RPG1	218	6999280	16895800
Model-BuddingYeast-S-1803-3.24452.24452.3.0.dta	Model-BuddingYeast-S-1803-3.24452.24452.3.0.dta	Model-BuddingYeast-S-1803-3	24452	6708.29	3415.33	1139.12	3	1	SYSATTSDVACPATGK	11,Carbamidomethyl[C];	1615.73	10 0 0 1	H(10)aH(1)	(H(H)(H(H(H(H(H(H(H(H(aH))))))))))	7	1 0 0 0;2 0 0 0;3 0 0 0;4 0 0 0;5 0 0 0;6 0 0 0;7 0 0 0;8 0 0 0;9 0 0 0;9 0 0 1;10 0 0 0;	1799.61	1	48.7533	54.7573	37.6029	2	-0.00064	-0.18842	0.58333	1.06667	0	0	0	0	6.38528e-08	6.52713e-09	-1	0	6.52713e-09	sp|P22146|GAS1_YEAST	GAS1	338	1093100	7387030
Model-BuddingYeast-S-1803-3.24454.24454.3.0.dta	Model-BuddingYeast-S-1803-3.24454.24454.3.0.dta	Model-BuddingYeast-S-1803-3	24454	6708.85	3253.28	1085.1	3	1	SYSATTSDVACPATGK	11,Carbamidomethyl[C];	1615.73	9 0 0 1	H(9)aH(1)	(H(H)(H(H(H(H(H(H(H(aH)))))))))	21	1 0 0 0;2 0 0 0;3 0 0 0;4 0 0 0;5 0 0 0;6 0 0 0;7 0 0 0;8 0 0 0;8 0 0 1;9 0 0 0;	1637.55	1	66.4894	73.8212	52.8732	2	0.00041	0.12754	0.81818	1.16667	0	0	0	0	6.89319e-11	8.75878e-12	-1	0	8.75878e-12	sp|P22146|GAS1_YEAST	GAS1	338	4733430	26736700
Model-BuddingYeast-S-1803-3.24527.24527.3.0.dta	Model-BuddingYeast-S-1803-3.24527.24527.3.0.dta	Model-BuddingYeast-S-1803-3	24527	6728.4	3415.34	1139.12	3	1	SYSATTSDVACPATGK	11,Carbamidomethyl[C];	1615.73	10 0 0 1	H(10)aH(1)	(H(H)(H(H(H(H(H(H(H(H(aH))))))))))	7	1 0 0 0;2 0 0 0;3 0 0 0;4 0 0 0;5 0 0 0;6 0 0 0;7 0 0 0;8 0 0 0;9 0 0 0;9 0 0 1;10 0 0 0;	1799.61	1	53.0053	61.0693	38.0293	2	0.00181	0.52923	0.66667	1.1	0	0	0	0	5.20247e-08	5.23569e-09	-1	0	5.23569e-09	sp|P22146|GAS1_YEAST	GAS1	338	512920	3453560
Model-BuddingYeast-S-1803-3.24533.24533.3.0.dta	Model-BuddingYeast-S-1803-3.24533.24533.3.0.dta	Model-BuddingYeast-S-1803-3	24533	6729.93	3253.28	1085.1	3	1	SYSATTSDVACPATGK	11,Carbamidomethyl[C];	1615.73	9 0 0 1	H(9)aH(1)	(H(H)(H(H(H(H(H(H(H(aH)))))))))	21	1 0 0 0;2 0 0 0;3 0 0 0;4 0 0 0;5 0 0 0;6 0 0 0;7 0 0 0;8 0 0 0;8 0 0 1;9 0 0 0;	1637.55	1	96.3454	116.577	58.7729	2	-0.00016	-0.04859	0.81818	1.33333	0	0	0	0	5.26918e-12	7.11538e-13	-1	0	7.11538e-13	sp|P22146|GAS1_YEAST	GAS1	338	4733430	26736700
Model-BuddingYeast-S-1803-3.24580.24580.3.0.dta	Model-BuddingYeast-S-1803-3.24580.24580.3.0.dta	Model-BuddingYeast-S-1803-3	24580	6742.81	3236.25	1079.42	3	1	SYSATTSDVACPATGK	11,Carbamidomethyl[C];	1615.73	10 0 0 0	H(10)	(H(H)(H(H(H(H(H(H(H(H)))))))))	12	1 0 0 0;2 0 0 0;3 0 0 0;4 0 0 0;5 0 0 0;6 0 0 0;7 0 0 0;8 0 0 0;9 0 0 0;	1620.53	1	53.3835	59.2004	42.5806	2	-0.00015	-0.04481	0.8	1.1	0	0	0	0	6.21765e-09	6.93478e-10	-1	0	6.93478e-10	sp|P22146|GAS1_YEAST	GAS1	338	915791	4203950
Model-BuddingYeast-S-1803-3.24598.24598.3.0.dta	Model-BuddingYeast-S-1803-3.24598.24598.3.0.dta	Model-BuddingYeast-S-1803-3	24598	6747.53	3253.28	1085.1	3	1	SYSATTSDVACPATGK	11,Carbamidomethyl[C];	1615.73	9 0 0 1	H(9)aH(1)	(H(H)(H(H(H(H(H(H(H(aH)))))))))	21	1 0 0 0;2 0 0 0;3 0 0 0;4 0 0 0;5 0 0 0;6 0 0 0;7 0 0 0;8 0 0 0;8 0 0 1;9 0 0 0;	1637.55	1	108.952	135.077	60.4338	2	-0.00023	-0.0698	0.81818	1.33333	0	0	0	0	2.53254e-12	3.51567e-13	-1	0	3.51567e-13	sp|P22146|GAS1_YEAST	GAS1	338	4733430	26736700
Model-BuddingYeast-S-1803-3.24664.24664.3.0.dta	Model-BuddingYeast-S-1803-3.24664.24664.3.0.dta	Model-BuddingYeast-S-1803-3	24664	6764.9	3253.28	1085.1	3	1	SYSATTSDVACPATGK	11,Carbamidomethyl[C];	1615.73	9 0 0 1	H(9)aH(1)	(H(H)(H(H(H(H(H(H(H(aH)))))))))	21	1 0 0 0;2 0 0 0;3 0 0 0;4 0 0 0;5 0 0 0;6 0 0 0;7 0 0 0;8 0 0 0;8 0 0 1;9 0 0 0;	1637.55	1	95.7063	114.996	59.8827	2	-0.00035	-0.10853	0.81818	1.33333	0	0	0	0	3.23046e-12	4.67457e-13	-1	0	4.67457e-13	sp|P22146|GAS1_YEAST	GAS1	338	4733430	26736700
Model-BuddingYeast-S-1803-3.24717.24717.3.0.dta	Model-BuddingYeast-S-1803-3.24717.24717.3.0.dta	Model-BuddingYeast-S-1803-3	24717	6778.8	3236.25	1079.42	3	1	SYSATTSDVACPATGK	11,Carbamidomethyl[C];	1615.73	10 0 0 0	H(10)	(H(H)(H(H(H(H(H(H(H(H)))))))))	12	1 0 0 0;2 0 0 0;3 0 0 0;4 0 0 0;5 0 0 0;6 0 0 0;7 0 0 0;8 0 0 0;9 0 0 0;	1620.53	1	47.7624	53.6235	36.8774	2	-0.00344	-1.06265	0.7	1.03333	0	0	0	0	9.0667e-08	9.13262e-09	-1	0	9.13262e-09	sp|P22146|GAS1_YEAST	GAS1	338	294762	1920380
Model-BuddingYeast-S-1803-3.24736.24736.3.0.dta	Model-BuddingYeast-S-1803-3.24736.24736.3.0.dta	Model-BuddingYeast-S-1803-3	24736	6783.82	3253.28	1085.1	3	1	SYSATTSDVACPATGK	11,Carbamidomethyl[C];	1615.73	9 0 0 1	H(9)aH(1)	(H(H)(H(H(H(H(H(H(H(aH)))))))))	21	1 0 0 0;2 0 0 0;3 0 0 0;4 0 0 0;5 0 0 0;6 0 0 0;7 0 0 0;8 0 0 0;8 0 0 1;9 0 0 0;	1637.55	1	92.2306	109.977	59.2727	2	-0.0001	-0.02922	0.81818	1.26667	0	0	0	0	4.22779e-12	5.97228e-13	-1	0	5.97228e-13	sp|P22146|GAS1_YEAST	GAS1	338	4733430	26736700
Model-BuddingYeast-S-1803-3.24769.24769.3.0.dta	Model-BuddingYeast-S-1803-3.24769.24769.3.0.dta	Model-BuddingYeast-S-1803-3	24769	6792.87	3091.23	1031.08	3	1	SYSATTSDVACPATGK	11,Carbamidomethyl[C];	1615.73	8 0 0 1	H(8)aH(1)	(H(H)(H(H(H(H(H(H(aH))))))))	47	1 0 0 0;2 0 0 0;3 0 0 0;4 0 0 0;5 0 0 0;6 0 0 0;7 0 0 0;7 0 0 1;8 0 0 0;	1475.5	1	85.1344	103.681	50.6899	2	0.00192	0.62026	0.8	1.26667	0	0	0	0	1.76692e-10	2.21535e-11	-1	0	2.21535e-11	sp|P22146|GAS1_YEAST	GAS1	338	10097600	48840600
Model-BuddingYeast-S-1803-3.24806.24806.3.0.dta	Model-BuddingYeast-S-1803-3.24806.24806.3.0.dta	Model-BuddingYeast-S-1803-3	24806	6802.86	3253.28	1085.1	3	1	SYSATTSDVACPATGK	11,Carbamidomethyl[C];	1615.73	9 0 0 1	H(9)aH(1)	(H(H)(H(H(H(H(H(H(H(aH)))))))))	21	1 0 0 0;2 0 0 0;3 0 0 0;4 0 0 0;5 0 0 0;6 0 0 0;7 0 0 0;8 0 0 0;8 0 0 1;9 0 0 0;	1637.55	1	61.9149	69.3717	48.0664	2	0.00026	0.07867	0.81818	1.16667	0	0	0	0	5.48753e-10	6.87644e-11	-1	0	6.87644e-11	sp|P22146|GAS1_YEAST	GAS1	338	4645560	26263000
Model-BuddingYeast-S-1803-3.24826.24826.3.0.dta	Model-BuddingYeast-S-1803-3.24826.24826.3.0.dta	Model-BuddingYeast-S-1803-3	24826	6808.24	2443.91	815.307	3	1	DDMNMDMGMGHDQSEGGMK		2085.74	0 0 0 2	aH(2)	(aH(aH))	1151	0 0 0 1;	358.159	14	13.2624	20.4037	0	0	0.00294	1.2023	0	0.55556	0	0	0	1	-1	0	-1	0	0	sp|P50263|SIP18_YEAST	SIP18	46	5555080	21944000
Model-BuddingYeast-S-1803-3.24849.24849.3.0.dta	Model-BuddingYeast-S-1803-3.24849.24849.3.0.dta	Model-BuddingYeast-S-1803-3	24849	6814.46	3091.23	1031.08	3	1	SYSATTSDVACPATGK	11,Carbamidomethyl[C];	1615.73	8 0 0 1	H(8)aH(1)	(H(H)(H(H(H(H(H(H(aH))))))))	47	1 0 0 0;2 0 0 0;3 0 0 0;4 0 0 0;5 0 0 0;6 0 0 0;7 0 0 0;7 0 0 1;8 0 0 0;	1475.5	1	70.4814	84.6176	44.2285	2	0.00062	0.20101	0.8	1.23333	0	0	0	0	2.96117e-09	3.56107e-10	-1	0	3.56107e-10	sp|P22146|GAS1_YEAST	GAS1	338	9539140	45996300
Model-BuddingYeast-S-1803-3.24904.24904.3.0.dta	Model-BuddingYeast-S-1803-3.24904.24904.3.0.dta	Model-BuddingYeast-S-1803-3	24904	6829.35	2443.91	815.307	3	1	DDMNMDMGMGHDQSEGGMK		2085.74	0 0 0 2	aH(2)	(aH(aH))	1151	0 0 0 1;	358.159	14	11.4628	17.6352	0	0	0.00273	1.11515	0	0.61111	0	0	0	1	-1	0	-1	0.004	0.004	sp|P50263|SIP18_YEAST	SIP18	46	5555080	21944000
Model-BuddingYeast-S-1803-3.24924.24924.3.0.dta	Model-BuddingYeast-S-1803-3.24924.24924.3.0.dta	Model-BuddingYeast-S-1803-3	24924	6834.72	3091.23	1031.08	3	1	SYSATTSDVACPATGK	11,Carbamidomethyl[C];	1615.73	8 0 0 1	H(8)aH(1)	(H(H)(H(H(H(H(H(H(aH))))))))	47	1 0 0 0;2 0 0 0;3 0 0 0;4 0 0 0;5 0 0 0;6 0 0 0;7 0 0 0;7 0 0 1;8 0 0 0;	1475.5	1	91.9521	112.388	54.0004	2	0.00101	0.32523	0.8	1.33333	0	0	0	0	4.23401e-11	5.17656e-12	-1	0	5.17656e-12	sp|P22146|GAS1_YEAST	GAS1	338	9256310	44938200
Model-BuddingYeast-S-1803-3.24977.24977.3.1.dta	Model-BuddingYeast-S-1803-3.24977.24977.3.1.dta	Model-BuddingYeast-S-1803-3	24977	6849.3	2443.91	815.307	3	1	DDMNMDMGMGHDQSEGGMK		2085.74	0 0 0 2	aH(2)	(aH(aH))	1151	0 0 0 1;	358.159	14	15.8993	24.4605	0	0	0.00261	1.06727	0	0.66667	0	0	0	1	-1	0	-1	0	0	sp|P50263|SIP18_YEAST	SIP18	46	5555080	21944000
Model-BuddingYeast-S-1803-3.24992.24992.3.0.dta	Model-BuddingYeast-S-1803-3.24992.24992.3.0.dta	Model-BuddingYeast-S-1803-3	24992	6853.37	3074.2	1025.41	3	1	SYSATTSDVACPATGK	11,Carbamidomethyl[C];	1615.73	9 0 0 0	H(9)	(H(H)(H(H(H(H(H(H(H))))))))	31	1 0 0 0;2 0 0 0;3 0 0 0;4 0 0 0;5 0 0 0;6 0 0 0;7 0 0 0;8 0 0 0;	1458.48	1	83.954	100.641	52.9647	2	0.0008	0.26004	0.88889	1.3	0	0	0	0	6.62607e-11	8.63109e-12	-1	0	8.63109e-12	sp|P22146|GAS1_YEAST	GAS1	338	2698590	13823400
Model-BuddingYeast-S-1803-3.24997.24997.3.0.dta	Model-BuddingYeast-S-1803-3.24997.24997.3.0.dta	Model-BuddingYeast-S-1803-3	24997	6854.64	3091.23	1031.08	3	1	SYSATTSDVACPATGK	11,Carbamidomethyl[C];	1615.73	8 0 0 1	H(8)aH(1)	(H(H)(H(H(H(H(H(H(aH))))))))	47	1 0 0 0;2 0 0 0;3 0 0 0;4 0 0 0;5 0 0 0;6 0 0 0;7 0 0 0;7 0 0 1;8 0 0 0;	1475.5	1	106.893	133.287	57.8766	2	0.00116	0.37375	0.8	1.23333	0	0	0	0	7.81349e-12	1.08741e-12	-1	0	1.08741e-12	sp|P22146|GAS1_YEAST	GAS1	338	9256310	44938200
Model-BuddingYeast-S-1803-3.24999.24999.2.0.dta	Model-BuddingYeast-S-1803-3.24999.24999.2.0.dta	Model-BuddingYeast-S-1803-3	24999	6855.21	3074.2	1537.6	2	1	SYSATTSDVACPATGK	11,Carbamidomethyl[C];	1615.73	9 0 0 0	H(9)	(H(H)(H(H(H(H(H(H(H))))))))	31	1 0 0 0;2 0 0 0;3 0 0 0;4 0 0 0;5 0 0 0;6 0 0 0;7 0 0 0;8 0 0 0;	1458.48	1	65.3093	79.561	38.8419	2	0.00015	0.04893	1	1.26667	0	0	0	0	3.5303e-08	3.69317e-09	-1	0	3.69317e-09	sp|P22146|GAS1_YEAST	GAS1	338	1627020	8779420
Model-BuddingYeast-S-1803-3.25009.25009.3.0.dta	Model-BuddingYeast-S-1803-3.25009.25009.3.0.dta	Model-BuddingYeast-S-1803-3	25009	6857.87	2929.18	977.064	3	1	SYSATTSDVACPATGK	11,Carbamidomethyl[C];	1615.73	7 0 0 1	H(7)aH(1)	(H(H)(H(H(H(H(H(aH)))))))	89	1 0 0 0;2 0 0 0;3 0 0 0;4 0 0 0;5 0 0 0;6 0 0 0;6 0 0 1;7 0 0 0;	1313.45	1	69.6739	89.7909	32.3137	2	0.00131	0.44647	0.66667	1.23333	0	0	0	0	8.53385e-07	6.68836e-08	-1	0	6.68836e-08	sp|P22146|GAS1_YEAST	GAS1	338	2066750	10019100
Model-BuddingYeast-S-1803-3.25047.25047.3.0.dta	Model-BuddingYeast-S-1803-3.25047.25047.3.0.dta	Model-BuddingYeast-S-1803-3	25047	6868.12	2912.15	971.387	3	1	SYSATTSDVACPATGK	11,Carbamidomethyl[C];	1615.73	8 0 0 0	H(8)	(H(H)(H(H(H(H(H(H)))))))	64	1 0 0 0;2 0 0 0;3 0 0 0;4 0 0 0;5 0 0 0;6 0 0 0;7 0 0 0;	1296.42	1	42.2981	48.3175	31.1192	2	-0.00162	-0.55702	0.75	0.93333	0	0	0	0	1.53403e-06	1.15305e-07	-1	0	1.15305e-07	sp|P22146|GAS1_YEAST	GAS1	338	682432	2882990
Model-BuddingYeast-S-1803-3.25063.25063.3.0.dta	Model-BuddingYeast-S-1803-3.25063.25063.3.0.dta	Model-BuddingYeast-S-1803-3	25063	6872.33	3091.23	1031.08	3	1	SYSATTSDVACPATGK	11,Carbamidomethyl[C];	1615.73	8 0 0 1	H(8)aH(1)	(H(H)(H(H(H(H(H(H(aH))))))))	47	1 0 0 0;2 0 0 0;3 0 0 0;4 0 0 0;5 0 0 0;6 0 0 0;7 0 0 0;7 0 0 1;8 0 0 0;	1475.5	1	118.06	148.652	61.2448	2	0.00126	0.40869	0.8	1.26667	0	0	0	0	1.76946e-12	2.63325e-13	-1	0	2.63325e-13	sp|P22146|GAS1_YEAST	GAS1	338	9256310	44938200
Model-BuddingYeast-S-1803-3.25064.25064.3.0.dta	Model-BuddingYeast-S-1803-3.25064.25064.3.0.dta	Model-BuddingYeast-S-1803-3	25064	6872.61	3074.2	1025.41	3	1	SYSATTSDVACPATGK	11,Carbamidomethyl[C];	1615.73	9 0 0 0	H(9)	(H(H)(H(H(H(H(H(H(H))))))))	31	1 0 0 0;2 0 0 0;3 0 0 0;4 0 0 0;5 0 0 0;6 0 0 0;7 0 0 0;8 0 0 0;	1458.48	1	95.6852	116.782	56.5061	2	0.00105	0.34007	0.88889	1.3	0	0	0	0	1.42403e-11	1.8654e-12	-1	0	1.8654e-12	sp|P22146|GAS1_YEAST	GAS1	338	2698590	13823400
Model-BuddingYeast-S-1803-3.25066.25066.2.0.dta	Model-BuddingYeast-S-1803-3.25066.25066.2.0.dta	Model-BuddingYeast-S-1803-3	25066	6873.18	3074.2	1537.6	2	1	SYSATTSDVACPATGK	11,Carbamidomethyl[C];	1615.73	9 0 0 0	H(9)	(H(H)(H(H(H(H(H(H(H))))))))	31	1 0 0 0;2 0 0 0;3 0 0 0;4 0 0 0;5 0 0 0;6 0 0 0;7 0 0 0;8 0 0 0;	1458.48	1	69.9029	83.4314	44.7786	2	5e-05	0.01575	1	1.26667	0	0	0	0	2.31807e-09	2.85102e-10	-1	0	2.85102e-10	sp|P22146|GAS1_YEAST	GAS1	338	1627020	8779420
Model-BuddingYeast-S-1803-3.25067.25067.2.0.dta	Model-BuddingYeast-S-1803-3.25067.25067.2.0.dta	Model-BuddingYeast-S-1803-3	25067	6873.46	2912.15	1456.58	2	1	SYSATTSDVACPATGK	11,Carbamidomethyl[C];	1615.73	8 0 0 0	H(8)	(H(H)(H(H(H(H(H(H)))))))	64	1 0 0 0;2 0 0 0;3 0 0 0;4 0 0 0;5 0 0 0;6 0 0 0;7 0 0 0;	1296.42	1	50.4988	58.7832	35.1137	2	0.00061	0.20805	1	1.1	0	0	0	0	2.14577e-07	2.0187e-08	-1	0	2.0187e-08	sp|P22146|GAS1_YEAST	GAS1	338	666549	2665160
Model-BuddingYeast-S-1803-3.25087.25087.3.0.dta	Model-BuddingYeast-S-1803-3.25087.25087.3.0.dta	Model-BuddingYeast-S-1803-3	25087	6878.78	2929.18	977.064	3	1	SYSATTSDVACPATGK	11,Carbamidomethyl[C];	1615.73	7 0 0 1	H(7)aH(1)	(H(H)(H(H(H(H(H(aH)))))))	89	1 0 0 0;2 0 0 0;3 0 0 0;4 0 0 0;5 0 0 0;6 0 0 0;6 0 0 1;7 0 0 0;	1313.45	1	97.5447	123.121	50.0455	2	0.00118	0.40448	0.77778	1.3	0	0	0	0	2.33259e-10	2.98579e-11	-1	0	2.98579e-11	sp|P22146|GAS1_YEAST	GAS1	338	2066750	10019100
Model-BuddingYeast-S-1803-3.25111.25111.3.0.dta	Model-BuddingYeast-S-1803-3.25111.25111.3.0.dta	Model-BuddingYeast-S-1803-3	25111	6885.22	3253.28	1085.1	3	1	SYSATTSDVACPATGK	11,Carbamidomethyl[C];	1615.73	9 0 0 1	H(9)aH(1)	(H(H)(H(H(H(H(H(H(H(aH)))))))))	21	1 0 0 0;2 0 0 0;3 0 0 0;4 0 0 0;5 0 0 0;6 0 0 0;7 0 0 0;8 0 0 0;8 0 0 1;9 0 0 0;	1637.55	1	48.3282	53.0487	39.5616	2	0.00086	0.26494	0.72727	1.03333	0	0	0	0	2.51179e-08	2.63741e-09	-1	0	2.63741e-09	sp|P22146|GAS1_YEAST	GAS1	338	1883500	10574500
Model-BuddingYeast-S-1803-3.25129.25129.3.1.dta	Model-BuddingYeast-S-1803-3.25129.25129.3.1.dta	Model-BuddingYeast-S-1803-3	25129	6889.98	3091.23	1031.08	3	1	SYSATTSDVACPATGK	11,Carbamidomethyl[C];	1615.73	8 0 0 1	H(8)aH(1)	(H(H)(H(H(H(H(H(H(aH))))))))	47	1 0 0 0;2 0 0 0;3 0 0 0;4 0 0 0;5 0 0 0;6 0 0 0;7 0 0 0;7 0 0 1;8 0 0 0;	1475.5	1	94.0134	115.66	53.8117	2	0.00139	0.44945	0.8	1.26667	0	0	0	0	4.59459e-11	5.57938e-12	-1	0	5.57938e-12	sp|P22146|GAS1_YEAST	GAS1	338	9256310	44938200
Model-BuddingYeast-S-1803-3.25147.25147.2.1.dta	Model-BuddingYeast-S-1803-3.25147.25147.2.1.dta	Model-BuddingYeast-S-1803-3	25147	6894.89	2912.15	1456.58	2	1	SYSATTSDVACPATGK	11,Carbamidomethyl[C];	1615.73	8 0 0 0	H(8)	(H(H)(H(H(H(H(H(H)))))))	64	1 0 0 0;2 0 0 0;3 0 0 0;4 0 0 0;5 0 0 0;6 0 0 0;7 0 0 0;	1296.42	1	24.6886	22.0732	29.5457	2	0.001	0.34265	1	0.7	0	0	0	0	3.29133e-06	2.4238e-07	-1	0	2.4238e-07	sp|P22146|GAS1_YEAST	GAS1	338	666549	2665160
Model-BuddingYeast-S-1803-3.25157.25157.3.0.dta	Model-BuddingYeast-S-1803-3.25157.25157.3.0.dta	Model-BuddingYeast-S-1803-3	25157	6897.56	3074.2	1025.41	3	1	SYSATTSDVACPATGK	11,Carbamidomethyl[C];	1615.73	9 0 0 0	H(9)	(H(H)(H(H(H(H(H(H(H))))))))	31	1 0 0 0;2 0 0 0;3 0 0 0;4 0 0 0;5 0 0 0;6 0 0 0;7 0 0 0;8 0 0 0;	1458.48	1	20.5798	20.812	20.1487	2	0.00159	0.51572	0.55556	0.7	0	0	0	0	0.000272294	1.50835e-05	-1	0	1.50835e-05	sp|P22146|GAS1_YEAST	GAS1	338	2698590	13823400
Model-BuddingYeast-S-1803-3.25160.25160.3.0.dta	Model-BuddingYeast-S-1803-3.25160.25160.3.0.dta	Model-BuddingYeast-S-1803-3	25160	6898.39	3415.34	1139.12	3	1	SYSATTSDVACPATGK	11,Carbamidomethyl[C];	1615.73	10 0 0 1	H(10)aH(1)	(H(H)(H(H(H(H(H(H(H(H(aH))))))))))	7	1 0 0 0;2 0 0 0;3 0 0 0;4 0 0 0;5 0 0 0;6 0 0 0;7 0 0 0;8 0 0 0;9 0 0 0;9 0 0 1;10 0 0 0;	1799.61	1	20.5592	18.9752	23.5009	2	0.00246	0.71896	0.58333	0.66667	0	0	0	0	5.54047e-05	3.49983e-06	-1	0.00206186	0.00206535	sp|P22146|GAS1_YEAST	GAS1	338	126158	719835
Model-BuddingYeast-S-1803-3.25165.25165.3.0.dta	Model-BuddingYeast-S-1803-3.25165.25165.3.0.dta	Model-BuddingYeast-S-1803-3	25165	6899.67	2929.18	977.064	3	1	SYSATTSDVACPATGK	11,Carbamidomethyl[C];	1615.73	7 0 0 1	H(7)aH(1)	(H(H)(H(H(H(H(H(aH)))))))	89	1 0 0 0;2 0 0 0;3 0 0 0;4 0 0 0;5 0 0 0;6 0 0 0;6 0 0 1;7 0 0 0;	1313.45	1	57.4468	67.5135	38.7515	2	0.00042	0.14229	0.77778	1.1	0	0	0	0	3.68534e-08	3.81458e-09	-1	0	3.81458e-09	sp|P22146|GAS1_YEAST	GAS1	338	2066750	10019100
Model-BuddingYeast-S-1803-3.25200.25200.3.0.dta	Model-BuddingYeast-S-1803-3.25200.25200.3.0.dta	Model-BuddingYeast-S-1803-3	25200	6909.09	3253.28	1085.1	3	1	SYSATTSDVACPATGK	11,Carbamidomethyl[C];	1615.73	9 0 0 1	H(9)aH(1)	(H(H)(H(H(H(H(H(H(H(aH)))))))))	21	1 0 0 0;2 0 0 0;3 0 0 0;4 0 0 0;5 0 0 0;6 0 0 0;7 0 0 0;8 0 0 0;8 0 0 1;9 0 0 0;	1637.55	1	31.006	32.1112	28.9534	2	-0.0009	-0.27728	0.63636	0.83333	0	0	0	0	4.37138e-06	3.10242e-07	-1	0	3.10242e-07	sp|P22146|GAS1_YEAST	GAS1	338	89428.9	681498
Model-BuddingYeast-S-1803-3.25225.25225.3.0.dta	Model-BuddingYeast-S-1803-3.25225.25225.3.0.dta	Model-BuddingYeast-S-1803-3	25225	6915.82	3091.23	1031.08	3	1	SYSATTSDVACPATGK	11,Carbamidomethyl[C];	1615.73	8 0 0 1	H(8)aH(1)	(H(H)(H(H(H(H(H(H(aH))))))))	47	1 0 0 0;2 0 0 0;3 0 0 0;4 0 0 0;5 0 0 0;6 0 0 0;7 0 0 0;7 0 0 1;8 0 0 0;	1475.5	1	38.2793	40.3316	34.4678	2	0.00158	0.51156	0.8	0.86667	0	0	0	0	2.94872e-07	2.55119e-08	-1	0	2.55119e-08	sp|P22146|GAS1_YEAST	GAS1	338	141032	680354
Model-BuddingYeast-S-1803-3.25246.25246.3.0.dta	Model-BuddingYeast-S-1803-3.25246.25246.3.0.dta	Model-BuddingYeast-S-1803-3	25246	6921.45	2929.18	977.064	3	1	SYSATTSDVACPATGK	11,Carbamidomethyl[C];	1615.73	7 0 0 1	H(7)aH(1)	(H(H)(H(H(H(H(H(aH)))))))	89	1 0 0 0;2 0 0 0;3 0 0 0;4 0 0 0;5 0 0 0;6 0 0 0;6 0 0 1;7 0 0 0;	1313.45	1	33.7416	35.7182	30.0708	2	0.00052	0.17711	0.66667	0.9	0	0	0	0	2.55475e-06	1.83192e-07	-1	0	1.83192e-07	sp|P22146|GAS1_YEAST	GAS1	338	2066750	10019100
Model-BuddingYeast-S-1803-3.25261.25261.3.0.dta	Model-BuddingYeast-S-1803-3.25261.25261.3.0.dta	Model-BuddingYeast-S-1803-3	25261	6925.37	3685.42	1229.15	3	1	TYTTATVTQCDDJGCNVK	10,Carbamidomethyl[C];15,Carbamidomethyl[C];	2047.87	9 0 0 1	H(9)aH(1)	(H(H)(H(H(H(H(H(H(H(aH)))))))))	21	1 0 0 0;2 0 0 0;3 0 0 0;4 0 0 0;5 0 0 0;6 0 0 0;7 0 0 0;8 0 0 0;8 0 0 1;9 0 0 0;	1637.55	1	76.4507	92.2013	47.1996	2	0.0002	0.05452	0.72727	1.17647	0	0	0	0	7.99866e-10	9.91675e-11	-1	0	9.91675e-11	sp|Q8TGE1|AWA1_YEASK;sp|Q05164|HPF1_YEAST	AWA1;HPF1	1604;858	1309300	8530310
Model-BuddingYeast-S-1803-3.25275.25275.3.0.dta	Model-BuddingYeast-S-1803-3.25275.25275.3.0.dta	Model-BuddingYeast-S-1803-3	25275	6929.17	3253.28	1085.1	3	1	SYSATTSDVACPATGK	11,Carbamidomethyl[C];	1615.73	9 0 0 1	H(9)aH(1)	(H(H)(H(H(H(H(H(H(H(aH)))))))))	21	1 0 0 0;2 0 0 0;3 0 0 0;4 0 0 0;5 0 0 0;6 0 0 0;7 0 0 0;8 0 0 0;8 0 0 1;9 0 0 0;	1637.55	1	53.91	58.3525	45.6596	2	-0.00284	-0.87391	0.72727	1.16667	0	0	0	0	1.57019e-09	1.88991e-10	-1	0	1.88991e-10	sp|P22146|GAS1_YEAST	GAS1	338	2260100	12776400
Model-BuddingYeast-S-1803-3.25286.25286.3.0.dta	Model-BuddingYeast-S-1803-3.25286.25286.3.0.dta	Model-BuddingYeast-S-1803-3	25286	6932.11	3668.4	1223.47	3	1	TYTTATVTQCDDJGCNVK	10,Carbamidomethyl[C];15,Carbamidomethyl[C];	2047.87	10 0 0 0	H(10)	(H(H)(H(H(H(H(H(H(H(H)))))))))	12	1 0 0 0;2 0 0 0;3 0 0 0;4 0 0 0;5 0 0 0;6 0 0 0;7 0 0 0;8 0 0 0;9 0 0 0;	1620.53	1	48.6123	51.5875	43.087	2	0.00287	0.7829	0.8	0.91176	0	0	0	0	4.94314e-09	5.8126e-10	-1	0	5.8126e-10	sp|Q8TGE1|AWA1_YEASK;sp|Q05164|HPF1_YEAST	AWA1;HPF1	1604;858	1025950	7207080
Model-BuddingYeast-S-1803-3.25331.25331.3.0.dta	Model-BuddingYeast-S-1803-3.25331.25331.3.0.dta	Model-BuddingYeast-S-1803-3	25331	6944.4	2929.18	977.064	3	1	SYSATTSDVACPATGK	11,Carbamidomethyl[C];	1615.73	7 0 0 1	H(7)aH(1)	(H(H)(H(H(H(H(H(aH)))))))	89	1 0 0 0;2 0 0 0;3 0 0 0;4 0 0 0;5 0 0 0;6 0 0 0;6 0 0 1;7 0 0 0;	1313.45	1	32.6812	33.7106	30.7694	2	0.0009	0.30616	0.66667	0.8	0	0	0	0	1.81966e-06	1.38724e-07	-1	0	1.38724e-07	sp|P22146|GAS1_YEAST	GAS1	338	1638910	11963100
Model-BuddingYeast-S-1803-3.25335.25335.3.0.dta	Model-BuddingYeast-S-1803-3.25335.25335.3.0.dta	Model-BuddingYeast-S-1803-3	25335	6945.39	3685.43	1229.15	3	1	TYTTATVTQCDDJGCNVK	10,Carbamidomethyl[C];15,Carbamidomethyl[C];	2047.87	9 0 0 1	H(9)aH(1)	(H(H)(H(H(H(H(H(H(H(aH)))))))))	21	1 0 0 0;2 0 0 0;3 0 0 0;4 0 0 0;5 0 0 0;6 0 0 0;7 0 0 0;8 0 0 0;8 0 0 1;9 0 0 0;	1637.55	1	68.5342	82.6828	42.2584	2	0.00113	0.30768	0.63636	1.08824	0	0	0	0	7.19961e-09	8.21701e-10	-1	0	8.21701e-10	sp|Q8TGE1|AWA1_YEASK;sp|Q05164|HPF1_YEAST	AWA1;HPF1	1604;858	1309300	8530310
Model-BuddingYeast-S-1803-3.25353.25353.3.2.dta	Model-BuddingYeast-S-1803-3.25353.25353.3.2.dta	Model-BuddingYeast-S-1803-3	25353	6950.31	3415.33	1139.12	3	1	SYSATTSDVACPATGK	11,Carbamidomethyl[C];	1615.73	10 0 0 1	H(10)aH(1)	(H(H)(H(H(H(H(H(H(H(H(aH))))))))))	7	1 0 0 0;2 0 0 0;3 0 0 0;4 0 0 0;5 0 0 0;6 0 0 0;7 0 0 0;8 0 0 0;9 0 0 0;9 0 0 1;10 0 0 0;	1799.61	1	20.3575	19.7544	21.4777	2	-0.00355	-1.03958	0.58333	0.7	0	0	0	0	0.000143223	8.04439e-06	-1	0	8.04439e-06	sp|P22146|GAS1_YEAST	GAS1	338	115839	385870
Model-BuddingYeast-S-1803-3.25361.25361.3.0.dta	Model-BuddingYeast-S-1803-3.25361.25361.3.0.dta	Model-BuddingYeast-S-1803-3	25361	6952.43	3668.4	1223.47	3	1	TYTTATVTQCDDJGCNVK	10,Carbamidomethyl[C];15,Carbamidomethyl[C];	2047.87	10 0 0 0	H(10)	(H(H)(H(H(H(H(H(H(H(H)))))))))	12	1 0 0 0;2 0 0 0;3 0 0 0;4 0 0 0;5 0 0 0;6 0 0 0;7 0 0 0;8 0 0 0;9 0 0 0;	1620.53	1	36.5672	34.6569	40.1148	2	0.00338	0.92029	0.7	0.85294	0	0	0	0	1.93738e-08	2.10234e-09	-1	0	2.10234e-09	sp|Q8TGE1|AWA1_YEASK;sp|Q05164|HPF1_YEAST	AWA1;HPF1	1604;858	1025950	7207080
Model-BuddingYeast-S-1803-3.25373.25373.3.0.dta	Model-BuddingYeast-S-1803-3.25373.25373.3.0.dta	Model-BuddingYeast-S-1803-3	25373	6955.66	3091.23	1031.08	3	1	SYSATTSDVACPATGK	11,Carbamidomethyl[C];	1615.73	8 0 0 1	H(8)aH(1)	(H(H)(H(H(H(H(H(H(aH))))))))	47	1 0 0 0;2 0 0 0;3 0 0 0;4 0 0 0;5 0 0 0;6 0 0 0;7 0 0 0;7 0 0 1;8 0 0 0;	1475.5	1	32.6371	33.2207	31.5532	2	-6e-05	-0.02026	0.7	0.83333	0	0	0	0	1.24026e-06	8.94173e-08	-1	0	8.94173e-08	sp|P22146|GAS1_YEAST	GAS1	338	130519	609868
Model-BuddingYeast-S-1803-3.25425.25425.3.0.dta	Model-BuddingYeast-S-1803-3.25425.25425.3.0.dta	Model-BuddingYeast-S-1803-3	25425	6969.63	2929.18	977.064	3	1	SYSATTSDVACPATGK	11,Carbamidomethyl[C];	1615.73	7 0 0 1	H(7)aH(1)	(H(H)(H(H(H(H(H(aH)))))))	89	1 0 0 0;2 0 0 0;3 0 0 0;4 0 0 0;5 0 0 0;6 0 0 0;6 0 0 1;7 0 0 0;	1313.45	1	70.5834	87.1906	39.7416	2	0.00159	0.54274	0.77778	1.13333	0	0	0	0	2.30789e-08	2.44706e-09	-1	0	2.44706e-09	sp|P22146|GAS1_YEAST	GAS1	338	1638910	11963100
Model-BuddingYeast-S-1803-3.25436.25436.3.0.dta	Model-BuddingYeast-S-1803-3.25436.25436.3.0.dta	Model-BuddingYeast-S-1803-3	25436	6972.57	3253.28	1085.1	3	1	SYSATTSDVACPATGK	11,Carbamidomethyl[C];	1615.73	9 0 0 1	H(9)aH(1)	(H(H)(H(H(H(H(H(H(H(aH)))))))))	21	1 0 0 0;2 0 0 0;3 0 0 0;4 0 0 0;5 0 0 0;6 0 0 0;7 0 0 0;8 0 0 0;8 0 0 1;9 0 0 0;	1637.55	1	69.8988	83.0465	45.4815	2	0.00011	0.03533	0.72727	1.2	0	0	0	0	1.69844e-09	2.09644e-10	-1	0	2.09644e-10	sp|P22146|GAS1_YEAST	GAS1	338	2620620	15068600
Model-BuddingYeast-S-1803-3.25451.25451.2.0.dta	Model-BuddingYeast-S-1803-3.25451.25451.2.0.dta	Model-BuddingYeast-S-1803-3	25451	6976.64	2912.15	1456.58	2	1	SYSATTSDVACPATGK	11,Carbamidomethyl[C];	1615.73	8 0 0 0	H(8)	(H(H)(H(H(H(H(H(H)))))))	64	1 0 0 0;2 0 0 0;3 0 0 0;4 0 0 0;5 0 0 0;6 0 0 0;7 0 0 0;	1296.42	1	35.3082	35.625	34.7198	2	-0.00081	-0.27682	1	0.86667	0	0	0	0	2.60456e-07	2.34141e-08	-1	0	2.34141e-08	sp|P22146|GAS1_YEAST	GAS1	338	286766	1306080
Model-BuddingYeast-S-1803-3.25459.25459.3.0.dta	Model-BuddingYeast-S-1803-3.25459.25459.3.0.dta	Model-BuddingYeast-S-1803-3	25459	6978.75	3091.23	1031.08	3	1	SYSATTSDVACPATGK	11,Carbamidomethyl[C];	1615.73	8 0 0 1	H(8)aH(1)	(H(H)(H(H(H(H(H(H(aH))))))))	47	1 0 0 0;2 0 0 0;3 0 0 0;4 0 0 0;5 0 0 0;6 0 0 0;7 0 0 0;7 0 0 1;8 0 0 0;	1475.5	1	56.2036	64.6696	40.4811	2	0.00151	0.48924	0.8	1.13333	0	0	0	0	1.63292e-08	1.81453e-09	-1	0	1.81453e-09	sp|P22146|GAS1_YEAST	GAS1	338	322655	1180640
Model-BuddingYeast-S-1803-3.25468.25468.3.0.dta	Model-BuddingYeast-S-1803-3.25468.25468.3.0.dta	Model-BuddingYeast-S-1803-3	25468	6981.15	3046.45	1016.15	3	1	QQQQQQQQQQQQQPSSTMTKKK	18,Oxidation[M];	2688.31	0 0 0 2	aH(2)	(aH(aH))	1151	0 0 0 1;	358.159	15	11.3666	17.4871	0	0	-0.02443	-8.01908	0	0.33333	0	0	0	1	-1	0	-1	0.004	0.004	sp|P43079|CPH1_CANAL	CPH1	588	690183	3430510
Model-BuddingYeast-S-1803-3.25471.25471.3.0.dta	Model-BuddingYeast-S-1803-3.25471.25471.3.0.dta	Model-BuddingYeast-S-1803-3	25471	6981.98	2912.15	971.388	3	1	SYSATTSDVACPATGK	11,Carbamidomethyl[C];	1615.73	8 0 0 0	H(8)	(H(H)(H(H(H(H(H(H)))))))	64	1 0 0 0;2 0 0 0;3 0 0 0;4 0 0 0;5 0 0 0;6 0 0 0;7 0 0 0;	1296.42	1	24.1146	32.5146	8.51471	2	0.00045	0.15379	0.375	0.8	0	0	0	0	0.0434098	0.00248941	-1	0	0.00248941	sp|P22146|GAS1_YEAST	GAS1	338	281715	857318
Model-BuddingYeast-S-1803-3.25514.25514.3.0.dta	Model-BuddingYeast-S-1803-3.25514.25514.3.0.dta	Model-BuddingYeast-S-1803-3	25514	6993.52	2929.18	977.064	3	1	SYSATTSDVACPATGK	11,Carbamidomethyl[C];	1615.73	7 0 0 1	H(7)aH(1)	(H(H)(H(H(H(H(H(aH)))))))	89	1 0 0 0;2 0 0 0;3 0 0 0;4 0 0 0;5 0 0 0;6 0 0 0;6 0 0 1;7 0 0 0;	1313.45	1	68.4939	83.0705	41.4233	2	0.00155	0.52943	0.77778	1.16667	0	0	0	0	1.05555e-08	1.19521e-09	-1	0	1.19521e-09	sp|P22146|GAS1_YEAST	GAS1	338	1638910	11963100
Model-BuddingYeast-S-1803-3.25522.25522.3.0.dta	Model-BuddingYeast-S-1803-3.25522.25522.3.0.dta	Model-BuddingYeast-S-1803-3	25522	6995.62	3253.28	1085.1	3	1	SYSATTSDVACPATGK	11,Carbamidomethyl[C];	1615.73	9 0 0 1	H(9)aH(1)	(H(H)(H(H(H(H(H(H(H(aH)))))))))	21	1 0 0 0;2 0 0 0;3 0 0 0;4 0 0 0;5 0 0 0;6 0 0 0;7 0 0 0;8 0 0 0;8 0 0 1;9 0 0 0;	1637.55	1	71.2557	82.8979	49.6343	2	0.00012	0.03625	0.72727	1.23333	0	0	0	0	2.7853e-10	3.56805e-11	-1	0	3.56805e-11	sp|P22146|GAS1_YEAST	GAS1	338	2620620	15068600
Model-BuddingYeast-S-1803-3.25526.25526.2.0.dta	Model-BuddingYeast-S-1803-3.25526.25526.2.0.dta	Model-BuddingYeast-S-1803-3	25526	6996.96	2912.15	1456.58	2	1	SYSATTSDVACPATGK	11,Carbamidomethyl[C];	1615.73	8 0 0 0	H(8)	(H(H)(H(H(H(H(H(H)))))))	64	1 0 0 0;2 0 0 0;3 0 0 0;4 0 0 0;5 0 0 0;6 0 0 0;7 0 0 0;	1296.42	1	33.0227	34.9148	29.5088	2	-0.00161	-0.55428	1	0.9	0	0	0	0	3.35013e-06	2.44319e-07	-1	0	2.44319e-07	sp|P22146|GAS1_YEAST	GAS1	338	420123	1776870
Model-BuddingYeast-S-1803-3.25533.25533.3.0.dta	Model-BuddingYeast-S-1803-3.25533.25533.3.0.dta	Model-BuddingYeast-S-1803-3	25533	6998.8	3091.23	1031.08	3	1	SYSATTSDVACPATGK	11,Carbamidomethyl[C];	1615.73	8 0 0 1	H(8)aH(1)	(H(H)(H(H(H(H(H(H(aH))))))))	47	1 0 0 0;2 0 0 0;3 0 0 0;4 0 0 0;5 0 0 0;6 0 0 0;7 0 0 0;7 0 0 1;8 0 0 0;	1475.5	1	80.5745	96.1251	51.6947	2	0.00182	0.5892	0.8	1.26667	0	0	0	0	1.14597e-10	1.49708e-11	-1	0	1.49708e-11	sp|P22146|GAS1_YEAST	GAS1	338	7209850	37013000
Model-BuddingYeast-S-1803-3.25590.25590.3.0.dta	Model-BuddingYeast-S-1803-3.25590.25590.3.0.dta	Model-BuddingYeast-S-1803-3	25590	7014.11	3253.28	1085.1	3	1	SYSATTSDVACPATGK	11,Carbamidomethyl[C];	1615.73	9 0 0 1	H(9)aH(1)	(H(H)(H(H(H(H(H(H(H(aH)))))))))	21	1 0 0 0;2 0 0 0;3 0 0 0;4 0 0 0;5 0 0 0;6 0 0 0;7 0 0 0;8 0 0 0;8 0 0 1;9 0 0 0;	1637.55	1	71.9429	86.1106	45.6314	2	-0.00011	-0.03291	0.72727	1.23333	0	0	0	0	1.58981e-09	1.90914e-10	-1	0	1.90914e-10	sp|P22146|GAS1_YEAST	GAS1	338	2531190	14434300
Model-BuddingYeast-S-1803-3.25616.25616.2.0.dta	Model-BuddingYeast-S-1803-3.25616.25616.2.0.dta	Model-BuddingYeast-S-1803-3	25616	7021.12	3074.21	1537.61	2	1	SYSATTSDVACPATGK	11,Carbamidomethyl[C];	1615.73	9 0 0 0	H(9)	(H(H)(H(H(H(H(H(H(H))))))))	31	1 0 0 0;2 0 0 0;3 0 0 0;4 0 0 0;5 0 0 0;6 0 0 0;7 0 0 0;8 0 0 0;	1458.48	1	31.2491	28.7032	35.9774	2	0.00285	0.92721	1	0.83333	0	0	0	0	1.40525e-07	1.34896e-08	-1	0	1.34896e-08	sp|P22146|GAS1_YEAST	GAS1	338	1077960	5324540
Model-BuddingYeast-S-1803-3.25623.25623.3.1.dta	Model-BuddingYeast-S-1803-3.25623.25623.3.1.dta	Model-BuddingYeast-S-1803-3	25623	7022.96	2929.18	977.064	3	1	SYSATTSDVACPATGK	11,Carbamidomethyl[C];	1615.73	7 0 0 1	H(7)aH(1)	(H(H)(H(H(H(H(H(aH)))))))	89	1 0 0 0;2 0 0 0;3 0 0 0;4 0 0 0;5 0 0 0;6 0 0 0;6 0 0 1;7 0 0 0;	1313.45	1	48.9434	65.5847	18.038	2	0.0016	0.54786	0.44444	1.1	0	0	0	0	0.000787234	3.57969e-05	-1	0	3.57969e-05	sp|P22146|GAS1_YEAST	GAS1	338	1679640	7850220
Model-BuddingYeast-S-1803-3.25632.25632.3.0.dta	Model-BuddingYeast-S-1803-3.25632.25632.3.0.dta	Model-BuddingYeast-S-1803-3	25632	7025.35	3091.23	1031.08	3	1	SYSATTSDVACPATGK	11,Carbamidomethyl[C];	1615.73	8 0 0 1	H(8)aH(1)	(H(H)(H(H(H(H(H(H(aH))))))))	47	1 0 0 0;2 0 0 0;3 0 0 0;4 0 0 0;5 0 0 0;6 0 0 0;7 0 0 0;7 0 0 1;8 0 0 0;	1475.5	1	98.8674	125.663	49.1035	2	0.00093	0.3	0.7	1.33333	0	0	0	0	3.5028e-10	4.50308e-11	-1	0	4.50308e-11	sp|P22146|GAS1_YEAST	GAS1	338	7209850	37013000
Model-BuddingYeast-S-1803-3.25681.25681.2.0.dta	Model-BuddingYeast-S-1803-3.25681.25681.2.0.dta	Model-BuddingYeast-S-1803-3	25681	7038.47	2912.15	1456.58	2	1	SYSATTSDVACPATGK	11,Carbamidomethyl[C];	1615.73	8 0 0 0	H(8)	(H(H)(H(H(H(H(H(H)))))))	64	1 0 0 0;2 0 0 0;3 0 0 0;4 0 0 0;5 0 0 0;6 0 0 0;7 0 0 0;	1296.42	1	29.1094	30.938	25.7135	2	0.00174	0.59882	0.875	0.8	0	0	0	0	1.99491e-05	1.33082e-06	-1	0	1.33082e-06	sp|P22146|GAS1_YEAST	GAS1	338	469097	1731580
Model-BuddingYeast-S-1803-3.25689.25689.3.0.dta	Model-BuddingYeast-S-1803-3.25689.25689.3.0.dta	Model-BuddingYeast-S-1803-3	25689	7040.58	3253.28	1085.1	3	1	SYSATTSDVACPATGK	11,Carbamidomethyl[C];	1615.73	9 0 0 1	H(9)aH(1)	(H(H)(H(H(H(H(H(H(H(aH)))))))))	21	1 0 0 0;2 0 0 0;3 0 0 0;4 0 0 0;5 0 0 0;6 0 0 0;7 0 0 0;8 0 0 0;8 0 0 1;9 0 0 0;	1637.55	1	50.0994	53.7738	43.2756	2	-0.00064	-0.19705	0.72727	0.96667	0	0	0	0	4.53998e-09	5.39008e-10	-1	0	5.39008e-10	sp|P22146|GAS1_YEAST	GAS1	338	2492590	14099300
Model-BuddingYeast-S-1803-3.25693.25693.2.1.dta	Model-BuddingYeast-S-1803-3.25693.25693.2.1.dta	Model-BuddingYeast-S-1803-3	25693	7041.69	3074.2	1537.61	2	1	SYSATTSDVACPATGK	11,Carbamidomethyl[C];	1615.73	9 0 0 0	H(9)	(H(H)(H(H(H(H(H(H(H))))))))	31	1 0 0 0;2 0 0 0;3 0 0 0;4 0 0 0;5 0 0 0;6 0 0 0;7 0 0 0;8 0 0 0;	1458.48	1	57.6881	66.3639	41.576	2	0.00276	0.89923	1	1.13333	0	0	0	0	9.83936e-09	1.10753e-09	-1	0	1.10753e-09	sp|P22146|GAS1_YEAST	GAS1	338	1077960	5324540
Model-BuddingYeast-S-1803-3.25708.25708.3.0.dta	Model-BuddingYeast-S-1803-3.25708.25708.3.0.dta	Model-BuddingYeast-S-1803-3	25708	7045.64	3091.23	1031.08	3	1	SYSATTSDVACPATGK	11,Carbamidomethyl[C];	1615.73	8 0 0 1	H(8)aH(1)	(H(H)(H(H(H(H(H(H(aH))))))))	47	1 0 0 0;2 0 0 0;3 0 0 0;4 0 0 0;5 0 0 0;6 0 0 0;7 0 0 0;7 0 0 1;8 0 0 0;	1475.5	1	106.826	132.952	58.3081	2	0.00076	0.24662	0.8	1.2	0	0	0	0	6.46457e-12	9.1642e-13	-1	0	9.1642e-13	sp|P22146|GAS1_YEAST	GAS1	338	7209850	37013000
Model-BuddingYeast-S-1803-3.25709.25709.3.0.dta	Model-BuddingYeast-S-1803-3.25709.25709.3.0.dta	Model-BuddingYeast-S-1803-3	25709	7045.92	3074.2	1025.41	3	1	SYSATTSDVACPATGK	11,Carbamidomethyl[C];	1615.73	9 0 0 0	H(9)	(H(H)(H(H(H(H(H(H(H))))))))	31	1 0 0 0;2 0 0 0;3 0 0 0;4 0 0 0;5 0 0 0;6 0 0 0;7 0 0 0;8 0 0 0;	1458.48	1	80.7047	99.1954	46.3648	2	0.002	0.64941	0.77778	1.26667	0	0	0	0	1.1519e-09	1.43392e-10	-1	0	1.43392e-10	sp|P22146|GAS1_YEAST	GAS1	338	1599520	7097490
Model-BuddingYeast-S-1803-3.25720.25720.3.1.dta	Model-BuddingYeast-S-1803-3.25720.25720.3.1.dta	Model-BuddingYeast-S-1803-3	25720	7048.86	2929.18	977.064	3	1	SYSATTSDVACPATGK	11,Carbamidomethyl[C];	1615.73	7 0 0 1	H(7)aH(1)	(H(H)(H(H(H(H(H(aH)))))))	89	1 0 0 0;2 0 0 0;3 0 0 0;4 0 0 0;5 0 0 0;6 0 0 0;6 0 0 1;7 0 0 0;	1313.45	1	100.066	125.692	52.4748	2	0.00123	0.42087	0.88889	1.33333	0	0	0	0	8.18641e-11	1.0795e-11	-1	0	1.0795e-11	sp|P22146|GAS1_YEAST	GAS1	338	1628620	7618000
Model-BuddingYeast-S-1803-3.25767.25767.2.0.dta	Model-BuddingYeast-S-1803-3.25767.25767.2.0.dta	Model-BuddingYeast-S-1803-3	25767	7061.59	3074.2	1537.61	2	1	SYSATTSDVACPATGK	11,Carbamidomethyl[C];	1615.73	9 0 0 0	H(9)	(H(H)(H(H(H(H(H(H(H))))))))	31	1 0 0 0;2 0 0 0;3 0 0 0;4 0 0 0;5 0 0 0;6 0 0 0;7 0 0 0;8 0 0 0;	1458.48	1	37.5657	37.4588	37.7643	2	0.00197	0.64226	1	0.93333	0	0	0	0	5.9083e-08	6.01191e-09	-1	0	6.01191e-09	sp|P22146|GAS1_YEAST	GAS1	338	1077960	5324540
Model-BuddingYeast-S-1803-3.25786.25786.3.0.dta	Model-BuddingYeast-S-1803-3.25786.25786.3.0.dta	Model-BuddingYeast-S-1803-3	25786	7066.72	3091.23	1031.08	3	1	SYSATTSDVACPATGK	11,Carbamidomethyl[C];	1615.73	8 0 0 1	H(8)aH(1)	(H(H)(H(H(H(H(H(H(aH))))))))	47	1 0 0 0;2 0 0 0;3 0 0 0;4 0 0 0;5 0 0 0;6 0 0 0;7 0 0 0;7 0 0 1;8 0 0 0;	1475.5	1	90.7627	110.872	53.4175	2	0.00057	0.18548	0.8	1.3	0	0	0	0	5.44861e-11	6.83638e-12	-1	0	6.83638e-12	sp|P22146|GAS1_YEAST	GAS1	338	7209850	37013000
Model-BuddingYeast-S-1803-3.25796.25796.3.0.dta	Model-BuddingYeast-S-1803-3.25796.25796.3.0.dta	Model-BuddingYeast-S-1803-3	25796	7069.41	3074.2	1025.41	3	1	SYSATTSDVACPATGK	11,Carbamidomethyl[C];	1615.73	9 0 0 0	H(9)	(H(H)(H(H(H(H(H(H(H))))))))	31	1 0 0 0;2 0 0 0;3 0 0 0;4 0 0 0;5 0 0 0;6 0 0 0;7 0 0 0;8 0 0 0;	1458.48	1	21.8071	18.1367	28.6235	2	0.00232	0.75481	0.66667	0.6	0	0	0	0	5.1154e-06	3.68776e-07	-1	0.00206186	0.00206222	sp|P22146|GAS1_YEAST	GAS1	338	1599520	7097490
Model-BuddingYeast-S-1803-3.25801.25801.3.0.dta	Model-BuddingYeast-S-1803-3.25801.25801.3.0.dta	Model-BuddingYeast-S-1803-3	25801	7070.8	2929.18	977.064	3	1	SYSATTSDVACPATGK	11,Carbamidomethyl[C];	1615.73	7 0 0 1	H(7)aH(1)	(H(H)(H(H(H(H(H(aH)))))))	89	1 0 0 0;2 0 0 0;3 0 0 0;4 0 0 0;5 0 0 0;6 0 0 0;6 0 0 1;7 0 0 0;	1313.45	1	48.115	54.3822	36.4759	2	0.00132	0.45159	0.77778	1.06667	0	0	0	0	1.10197e-07	1.07956e-08	-1	0	1.07956e-08	sp|P22146|GAS1_YEAST	GAS1	338	214379	1141470
Model-BuddingYeast-S-1803-3.25873.25873.3.0.dta	Model-BuddingYeast-S-1803-3.25873.25873.3.0.dta	Model-BuddingYeast-S-1803-3	25873	7090.09	3074.2	1025.41	3	1	SYSATTSDVACPATGK	11,Carbamidomethyl[C];	1615.73	9 0 0 0	H(9)	(H(H)(H(H(H(H(H(H(H))))))))	31	1 0 0 0;2 0 0 0;3 0 0 0;4 0 0 0;5 0 0 0;6 0 0 0;7 0 0 0;8 0 0 0;	1458.48	1	19.291	17.8387	21.988	2	-0.00069	-0.22398	0.55556	0.63333	0	0	0	0	0.000112408	6.33972e-06	-1	0.004	0.00400633	sp|P22146|GAS1_YEAST	GAS1	338	173497	833544
Model-BuddingYeast-S-1803-3.25876.25876.3.0.dta	Model-BuddingYeast-S-1803-3.25876.25876.3.0.dta	Model-BuddingYeast-S-1803-3	25876	7090.93	3091.23	1031.08	3	1	SYSATTSDVACPATGK	11,Carbamidomethyl[C];	1615.73	8 0 0 1	H(8)aH(1)	(H(H)(H(H(H(H(H(H(aH))))))))	47	1 0 0 0;2 0 0 0;3 0 0 0;4 0 0 0;5 0 0 0;6 0 0 0;7 0 0 0;7 0 0 1;8 0 0 0;	1475.5	1	71.975	86.9644	44.1373	2	0.00113	0.36502	0.7	1.2	0	0	0	0	3.08414e-09	3.64475e-10	-1	0	3.64475e-10	sp|P22146|GAS1_YEAST	GAS1	338	7209850	37013000
Model-BuddingYeast-S-1803-3.25877.25877.3.0.dta	Model-BuddingYeast-S-1803-3.25877.25877.3.0.dta	Model-BuddingYeast-S-1803-3	25877	7091.2	2929.18	977.064	3	1	SYSATTSDVACPATGK	11,Carbamidomethyl[C];	1615.73	7 0 0 1	H(7)aH(1)	(H(H)(H(H(H(H(H(aH)))))))	89	1 0 0 0;2 0 0 0;3 0 0 0;4 0 0 0;5 0 0 0;6 0 0 0;6 0 0 1;7 0 0 0;	1313.45	1	35.6972	38.6202	30.2689	2	0.00149	0.50895	0.66667	0.93333	0	0	0	0	2.32097e-06	1.67914e-07	-1	0	1.67914e-07	sp|P22146|GAS1_YEAST	GAS1	338	12553600	56173300
Model-BuddingYeast-S-1803-3.25945.25945.3.0.dta	Model-BuddingYeast-S-1803-3.25945.25945.3.0.dta	Model-BuddingYeast-S-1803-3	25945	7109.53	3091.23	1031.08	3	1	SYSATTSDVACPATGK	11,Carbamidomethyl[C];	1615.73	8 0 0 1	H(8)aH(1)	(H(H)(H(H(H(H(H(H(aH))))))))	47	1 0 0 0;2 0 0 0;3 0 0 0;4 0 0 0;5 0 0 0;6 0 0 0;7 0 0 0;7 0 0 1;8 0 0 0;	1475.5	1	49.6919	54.9669	39.8954	2	0.00068	0.21945	0.7	1.06667	0	0	0	0	2.14705e-08	2.31065e-09	-1	0	2.31065e-09	sp|P22146|GAS1_YEAST	GAS1	338	7006030	36222000
Model-BuddingYeast-S-1803-3.25967.25967.3.0.dta	Model-BuddingYeast-S-1803-3.25967.25967.3.0.dta	Model-BuddingYeast-S-1803-3	25967	7115.42	2929.18	977.064	3	1	SYSATTSDVACPATGK	11,Carbamidomethyl[C];	1615.73	7 0 0 1	H(7)aH(1)	(H(H)(H(H(H(H(H(aH)))))))	89	1 0 0 0;2 0 0 0;3 0 0 0;4 0 0 0;5 0 0 0;6 0 0 0;6 0 0 1;7 0 0 0;	1313.45	1	65.4184	82.649	33.4185	2	0.00173	0.5919	0.66667	1.2	0	0	0	0	4.94832e-07	3.96029e-08	-1	0	3.96029e-08	sp|P22146|GAS1_YEAST	GAS1	338	12287000	54864600
Model-BuddingYeast-S-1803-3.26013.26013.2.0.dta	Model-BuddingYeast-S-1803-3.26013.26013.2.0.dta	Model-BuddingYeast-S-1803-3	26013	7127.75	2912.15	1456.58	2	1	SYSATTSDVACPATGK	11,Carbamidomethyl[C];	1615.73	8 0 0 0	H(8)	(H(H)(H(H(H(H(H(H)))))))	64	1 0 0 0;2 0 0 0;3 0 0 0;4 0 0 0;5 0 0 0;6 0 0 0;7 0 0 0;	1296.42	1	40.9479	45.187	33.0755	2	-0.00171	-0.58587	1	0.96667	0	0	0	0	5.86131e-07	4.64409e-08	-1	0	4.64409e-08	sp|P22146|GAS1_YEAST	GAS1	338	4196200	17927200
Model-BuddingYeast-S-1803-3.26025.26025.3.1.dta	Model-BuddingYeast-S-1803-3.26025.26025.3.1.dta	Model-BuddingYeast-S-1803-3	26025	7130.97	3091.23	1031.08	3	1	SYSATTSDVACPATGK	11,Carbamidomethyl[C];	1615.73	8 0 0 1	H(8)aH(1)	(H(H)(H(H(H(H(H(H(aH))))))))	47	1 0 0 0;2 0 0 0;3 0 0 0;4 0 0 0;5 0 0 0;6 0 0 0;7 0 0 0;7 0 0 1;8 0 0 0;	1475.5	1	31.74	35.0938	25.5116	2	-0.00166	-0.53656	0.7	0.83333	0	0	0	0	2.18976e-05	1.48618e-06	-1	0	1.48618e-06	sp|P22146|GAS1_YEAST	GAS1	338	48311.8	299199
Model-BuddingYeast-S-1803-3.26033.26033.3.0.dta	Model-BuddingYeast-S-1803-3.26033.26033.3.0.dta	Model-BuddingYeast-S-1803-3	26033	7133.09	2912.15	971.388	3	1	SYSATTSDVACPATGK	11,Carbamidomethyl[C];	1615.73	8 0 0 0	H(8)	(H(H)(H(H(H(H(H(H)))))))	64	1 0 0 0;2 0 0 0;3 0 0 0;4 0 0 0;5 0 0 0;6 0 0 0;7 0 0 0;	1296.42	1	61.0646	74.6486	35.8371	2	0.00028	0.09713	0.875	1.16667	0	0	0	0	1.50502e-07	1.45576e-08	-1	0	1.45576e-08	sp|P22146|GAS1_YEAST	GAS1	338	2999460	13904900
Model-BuddingYeast-S-1803-3.26044.26044.3.0.dta	Model-BuddingYeast-S-1803-3.26044.26044.3.0.dta	Model-BuddingYeast-S-1803-3	26044	7136.04	2929.18	977.064	3	1	SYSATTSDVACPATGK	11,Carbamidomethyl[C];	1615.73	7 0 0 1	H(7)aH(1)	(H(H)(H(H(H(H(H(aH)))))))	89	1 0 0 0;2 0 0 0;3 0 0 0;4 0 0 0;5 0 0 0;6 0 0 0;6 0 0 1;7 0 0 0;	1313.45	1	113.641	146.538	52.5454	2	0.00075	0.25495	0.77778	1.33333	0	0	0	0	7.94074e-11	1.02025e-11	-1	0	1.02025e-11	sp|P22146|GAS1_YEAST	GAS1	338	12086500	54230600
Model-BuddingYeast-S-1803-3.26048.26048.3.0.dta	Model-BuddingYeast-S-1803-3.26048.26048.3.0.dta	Model-BuddingYeast-S-1803-3	26048	7137.15	2767.12	923.046	3	1	SYSATTSDVACPATGK	11,Carbamidomethyl[C];	1615.73	6 0 0 1	H(6)aH(1)	(H(H)(H(H(H(H(aH))))))	151	1 0 0 0;2 0 0 0;3 0 0 0;4 0 0 0;5 0 0 0;5 0 0 1;6 0 0 0;	1151.4	1	36.0586	43.8955	21.5043	2	0.00066	0.23932	0.625	0.9	0	0	0	0	0.000141412	7.84574e-06	-1	0	7.84574e-06	sp|P22146|GAS1_YEAST	GAS1	338	478483	1899390
Model-BuddingYeast-S-1803-3.26094.26094.2.0.dta	Model-BuddingYeast-S-1803-3.26094.26094.2.0.dta	Model-BuddingYeast-S-1803-3	26094	7149.5	2912.15	1456.58	2	1	SYSATTSDVACPATGK	11,Carbamidomethyl[C];	1615.73	8 0 0 0	H(8)	(H(H)(H(H(H(H(H(H)))))))	64	1 0 0 0;2 0 0 0;3 0 0 0;4 0 0 0;5 0 0 0;6 0 0 0;7 0 0 0;	1296.42	1	84.5659	105.838	45.0606	2	-0.00078	-0.26926	1	1.3	0	0	0	0	2.04566e-09	2.43901e-10	-1	0	2.43901e-10	sp|P22146|GAS1_YEAST	GAS1	338	4196200	17927200
Model-BuddingYeast-S-1803-3.26102.26102.3.1.dta	Model-BuddingYeast-S-1803-3.26102.26102.3.1.dta	Model-BuddingYeast-S-1803-3	26102	7151.62	3091.23	1031.08	3	1	SYSATTSDVACPATGK	11,Carbamidomethyl[C];	1615.73	8 0 0 1	H(8)aH(1)	(H(H)(H(H(H(H(H(H(aH))))))))	47	1 0 0 0;2 0 0 0;3 0 0 0;4 0 0 0;5 0 0 0;6 0 0 0;7 0 0 0;7 0 0 1;8 0 0 0;	1475.5	1	81.5157	100.084	47.032	2	-0.00227	-0.73357	0.8	1.36667	0	0	0	0	8.6049e-10	1.06218e-10	-1	0	1.06218e-10	sp|P22146|GAS1_YEAST	GAS1	338	484570	3110810
Model-BuddingYeast-S-1803-3.26117.26117.3.0.dta	Model-BuddingYeast-S-1803-3.26117.26117.3.0.dta	Model-BuddingYeast-S-1803-3	26117	7155.78	2929.18	977.064	3	1	SYSATTSDVACPATGK	11,Carbamidomethyl[C];	1615.73	7 0 0 1	H(7)aH(1)	(H(H)(H(H(H(H(H(aH)))))))	89	1 0 0 0;2 0 0 0;3 0 0 0;4 0 0 0;5 0 0 0;6 0 0 0;6 0 0 1;7 0 0 0;	1313.45	1	118.18	151.703	55.9243	2	0.0006	0.20477	0.77778	1.26667	0	0	0	0	1.83563e-11	2.33723e-12	-1	0	2.33723e-12	sp|P22146|GAS1_YEAST	GAS1	338	12086500	54230600
Model-BuddingYeast-S-1803-3.26124.26124.3.0.dta	Model-BuddingYeast-S-1803-3.26124.26124.3.0.dta	Model-BuddingYeast-S-1803-3	26124	7157.74	2767.12	923.046	3	1	SYSATTSDVACPATGK	11,Carbamidomethyl[C];	1615.73	6 0 0 1	H(6)aH(1)	(H(H)(H(H(H(H(aH))))))	151	1 0 0 0;2 0 0 0;3 0 0 0;4 0 0 0;5 0 0 0;5 0 0 1;6 0 0 0;	1151.4	1	78.1904	100.564	36.6388	2	0.00115	0.41604	0.75	1.2	0	0	0	0	1.01801e-07	1.01206e-08	-1	0	1.01206e-08	sp|P22146|GAS1_YEAST	GAS1	338	733160	2927730
Model-BuddingYeast-S-1803-3.26132.26132.3.1.dta	Model-BuddingYeast-S-1803-3.26132.26132.3.1.dta	Model-BuddingYeast-S-1803-3	26132	7159.87	2912.15	971.388	3	1	SYSATTSDVACPATGK	11,Carbamidomethyl[C];	1615.73	8 0 0 0	H(8)	(H(H)(H(H(H(H(H(H)))))))	64	1 0 0 0;2 0 0 0;3 0 0 0;4 0 0 0;5 0 0 0;6 0 0 0;7 0 0 0;	1296.42	1	90.7513	120.32	35.8378	2	-0.00083	-0.28506	0.75	1.33333	0	0	0	0	1.50447e-07	1.45029e-08	-1	0	1.45029e-08	sp|P22146|GAS1_YEAST	GAS1	338	2999460	13904900
Model-BuddingYeast-S-1803-3.26168.26168.2.0.dta	Model-BuddingYeast-S-1803-3.26168.26168.2.0.dta	Model-BuddingYeast-S-1803-3	26168	7169.57	2912.15	1456.58	2	1	SYSATTSDVACPATGK	11,Carbamidomethyl[C];	1615.73	8 0 0 0	H(8)	(H(H)(H(H(H(H(H(H)))))))	64	1 0 0 0;2 0 0 0;3 0 0 0;4 0 0 0;5 0 0 0;6 0 0 0;7 0 0 0;	1296.42	1	73.8421	91.7445	40.5949	2	-0.00058	-0.20059	1	1.3	0	0	0	0	1.54869e-08	1.74237e-09	-1	0	1.74237e-09	sp|P22146|GAS1_YEAST	GAS1	338	4196200	17927200
Model-BuddingYeast-S-1803-3.26183.26183.3.0.dta	Model-BuddingYeast-S-1803-3.26183.26183.3.0.dta	Model-BuddingYeast-S-1803-3	26183	7173.51	2929.18	977.064	3	1	SYSATTSDVACPATGK	11,Carbamidomethyl[C];	1615.73	7 0 0 1	H(7)aH(1)	(H(H)(H(H(H(H(H(aH)))))))	89	1 0 0 0;2 0 0 0;3 0 0 0;4 0 0 0;5 0 0 0;6 0 0 0;6 0 0 1;7 0 0 0;	1313.45	1	115.085	149.209	51.712	2	0.00029	0.09825	0.77778	1.36667	0	0	0	0	1.13745e-10	1.48719e-11	-1	0	1.48719e-11	sp|P22146|GAS1_YEAST	GAS1	338	12086500	54230600
Model-BuddingYeast-S-1803-3.26186.26186.3.0.dta	Model-BuddingYeast-S-1803-3.26186.26186.3.0.dta	Model-BuddingYeast-S-1803-3	26186	7174.36	3091.23	1031.08	3	1	SYSATTSDVACPATGK	11,Carbamidomethyl[C];	1615.73	8 0 0 1	H(8)aH(1)	(H(H)(H(H(H(H(H(H(aH))))))))	47	1 0 0 0;2 0 0 0;3 0 0 0;4 0 0 0;5 0 0 0;6 0 0 0;7 0 0 0;7 0 0 1;8 0 0 0;	1475.5	1	51.4017	57.6366	39.8226	2	-0.00046	-0.14934	0.7	1.03333	0	0	0	0	2.22171e-08	2.40725e-09	-1	0	2.40725e-09	sp|P22146|GAS1_YEAST	GAS1	338	513013	3300930
Model-BuddingYeast-S-1803-3.26208.26208.3.1.dta	Model-BuddingYeast-S-1803-3.26208.26208.3.1.dta	Model-BuddingYeast-S-1803-3	26208	7180.26	2912.15	971.388	3	1	SYSATTSDVACPATGK	11,Carbamidomethyl[C];	1615.73	8 0 0 0	H(8)	(H(H)(H(H(H(H(H(H)))))))	64	1 0 0 0;2 0 0 0;3 0 0 0;4 0 0 0;5 0 0 0;6 0 0 0;7 0 0 0;	1296.42	1	39.2507	44.7157	29.1014	2	-0.00118	-0.40662	0.75	0.96667	0	0	0	0	4.07306e-06	2.86991e-07	-1	0	2.86991e-07	sp|P22146|GAS1_YEAST	GAS1	338	2999460	13904900
Model-BuddingYeast-S-1803-3.26259.26259.2.0.dta	Model-BuddingYeast-S-1803-3.26259.26259.2.0.dta	Model-BuddingYeast-S-1803-3	26259	7193.93	2912.15	1456.58	2	1	SYSATTSDVACPATGK	11,Carbamidomethyl[C];	1615.73	8 0 0 0	H(8)	(H(H)(H(H(H(H(H(H)))))))	64	1 0 0 0;2 0 0 0;3 0 0 0;4 0 0 0;5 0 0 0;6 0 0 0;7 0 0 0;	1296.42	1	29.1718	28.4261	30.5566	2	0.00049	0.16959	1	0.76667	0	0	0	0	2.01831e-06	1.47633e-07	-1	0	1.47633e-07	sp|P22146|GAS1_YEAST	GAS1	338	4196200	17927200
Model-BuddingYeast-S-1803-3.26271.26271.3.0.dta	Model-BuddingYeast-S-1803-3.26271.26271.3.0.dta	Model-BuddingYeast-S-1803-3	26271	7197.15	2929.18	977.064	3	1	SYSATTSDVACPATGK	11,Carbamidomethyl[C];	1615.73	7 0 0 1	H(7)aH(1)	(H(H)(H(H(H(H(H(aH)))))))	89	1 0 0 0;2 0 0 0;3 0 0 0;4 0 0 0;5 0 0 0;6 0 0 0;6 0 0 1;7 0 0 0;	1313.45	1	80.044	103.832	35.8662	2	0.0006	0.20374	0.66667	1.3	0	0	0	0	1.48375e-07	1.423e-08	-1	0	1.423e-08	sp|P22146|GAS1_YEAST	GAS1	338	340740	1648080
Model-BuddingYeast-S-1803-3.26482.26482.2.0.dta	Model-BuddingYeast-S-1803-3.26482.26482.2.0.dta	Model-BuddingYeast-S-1803-3	26482	7253.99	2750.1	1375.55	2	1	SYSATTSDVACPATGK	11,Carbamidomethyl[C];	1615.73	7 0 0 0	H(7)	(H(H)(H(H(H(H(H))))))	115	1 0 0 0;2 0 0 0;3 0 0 0;4 0 0 0;5 0 0 0;6 0 0 0;	1134.37	1	49.0797	59.3683	29.9725	2	0.00014	0.04992	1	1.13333	0	0	0	0	2.67915e-06	1.97237e-07	-1	0	1.97237e-07	sp|P22146|GAS1_YEAST	GAS1	338	439434	1636260
Model-BuddingYeast-S-1803-3.26483.26483.3.0.dta	Model-BuddingYeast-S-1803-3.26483.26483.3.0.dta	Model-BuddingYeast-S-1803-3	26483	7254.27	3336.46	1112.82	3	1	STAAAASQISDGQVQATTSTK		2022.99	7 0 0 1	H(7)aH(1)	(H(H)(H(H(H(H(H(aH)))))))	89	1 0 0 0;2 0 0 0;3 0 0 0;4 0 0 0;5 0 0 0;6 0 0 0;6 0 0 1;7 0 0 0;	1313.45	1	49.19	62.8918	23.7438	2	0.01222	3.66251	0.55556	0.95	0	0	0	0	4.95082e-05	3.06724e-06	-1	0	3.06724e-06	sp|B3LQU1|PIR3_YEAS1;sp|Q03180|PIR3_YEAST;sp|A6ZZG1|PIR3_YEAS7	PIR3;PIR3;PIR3	144;162;252	41854.9	552205
Model-BuddingYeast-S-1803-3.26525.26525.3.0.dta	Model-BuddingYeast-S-1803-3.26525.26525.3.0.dta	Model-BuddingYeast-S-1803-3	26525	7265.83	2767.12	923.046	3	1	SYSATTSDVACPATGK	11,Carbamidomethyl[C];	1615.73	6 0 0 1	H(6)aH(1)	(H(H)(H(H(H(H(aH))))))	151	1 0 0 0;2 0 0 0;3 0 0 0;4 0 0 0;5 0 0 0;5 0 0 1;6 0 0 0;	1151.4	1	56.6757	70.4318	31.1286	2	0.00129	0.46591	0.75	1.06667	0	0	0	0	1.52695e-06	1.14832e-07	-1	0	1.14832e-07	sp|P22146|GAS1_YEAST	GAS1	338	128702	528931
Model-BuddingYeast-S-1803-3.26537.26537.2.0.dta	Model-BuddingYeast-S-1803-3.26537.26537.2.0.dta	Model-BuddingYeast-S-1803-3	26537	7269.06	2588.04	1294.53	2	1	SYSATTSDVACPATGK	11,Carbamidomethyl[C];	1615.73	6 0 0 0	H(6)	(H(H)(H(H(H(H)))))	188	1 0 0 0;2 0 0 0;3 0 0 0;4 0 0 0;5 0 0 0;	972.317	1	47.5525	58.7078	26.8355	2	-2e-05	-0.0059	1	1.1	0	0	0	0	1.18586e-05	8.06819e-07	-1	0	8.06819e-07	sp|P22146|GAS1_YEAST	GAS1	338	745568	3258980
Model-BuddingYeast-S-1803-3.27011.27011.3.2.dta	Model-BuddingYeast-S-1803-3.27011.27011.3.2.dta	Model-BuddingYeast-S-1803-3	27011	7396.91	2767.12	923.046	3	1	SYSATTSDVACPATGK	11,Carbamidomethyl[C];	1615.73	6 0 0 1	H(6)aH(1)	(H(H)(H(H(H(H(aH))))))	151	1 0 0 0;2 0 0 0;3 0 0 0;4 0 0 0;5 0 0 0;5 0 0 1;6 0 0 0;	1151.4	1	48.7963	60.2236	27.574	2	0.00155	0.56131	0.625	0.96667	0	0	0	0	8.39721e-06	5.92931e-07	-1	0	5.92931e-07	sp|P22146|GAS1_YEAST	GAS1	338	1895190	6953800
Model-BuddingYeast-S-1803-3.27025.27025.3.0.dta	Model-BuddingYeast-S-1803-3.27025.27025.3.0.dta	Model-BuddingYeast-S-1803-3	27025	7400.67	3344.29	1115.44	3	1	TYTTATVTQCDDJGCNVK	10,Carbamidomethyl[C];15,Carbamidomethyl[C];	2047.87	8 0 0 0	H(8)	(H(H)(H(H(H(H(H(H)))))))	64	1 0 0 0;2 0 0 0;3 0 0 0;4 0 0 0;5 0 0 0;6 0 0 0;7 0 0 0;	1296.42	1	37.3193	44.2123	24.5181	2	0.00201	0.60188	0.625	0.82353	0	0	0	0	3.46237e-05	2.21066e-06	-1	0	2.21066e-06	sp|Q8TGE1|AWA1_YEASK;sp|Q05164|HPF1_YEAST	AWA1;HPF1	1604;858	827538	4137310
Model-BuddingYeast-S-1803-3.27058.27058.3.0.dta	Model-BuddingYeast-S-1803-3.27058.27058.3.0.dta	Model-BuddingYeast-S-1803-3	27058	7409.5	3361.32	1121.11	3	1	TYTTATVTQCDDJGCNVK	10,Carbamidomethyl[C];15,Carbamidomethyl[C];	2047.87	7 0 0 1	H(7)aH(1)	(H(H)(H(H(H(H(H(aH)))))))	89	1 0 0 0;2 0 0 0;3 0 0 0;4 0 0 0;5 0 0 0;6 0 0 0;6 0 0 1;7 0 0 0;	1313.45	1	70.1169	86.5903	39.5234	2	0.00071	0.21027	0.66667	1.14706	0	0	0	0	2.5574e-08	2.70382e-09	-1	0	2.70382e-09	sp|Q8TGE1|AWA1_YEASK;sp|Q05164|HPF1_YEAST	AWA1;HPF1	1604;858	1004860	6189100
Model-BuddingYeast-S-1803-3.27059.27059.2.0.dta	Model-BuddingYeast-S-1803-3.27059.27059.2.0.dta	Model-BuddingYeast-S-1803-3	27059	7409.78	2750.09	1375.55	2	1	SYSATTSDVACPATGK	11,Carbamidomethyl[C];	1615.73	7 0 0 0	H(7)	(H(H)(H(H(H(H(H))))))	115	1 0 0 0;2 0 0 0;3 0 0 0;4 0 0 0;5 0 0 0;6 0 0 0;	1134.37	1	50.0059	60.637	30.2624	2	-0.00169	-0.61551	1	1.06667	0	0	0	0	2.32829e-06	1.68612e-07	-1	0	1.68612e-07	sp|P22146|GAS1_YEAST	GAS1	338	930529	3922720
Model-BuddingYeast-S-1803-3.27079.27079.3.0.dta	Model-BuddingYeast-S-1803-3.27079.27079.3.0.dta	Model-BuddingYeast-S-1803-3	27079	7415.41	2767.12	923.046	3	1	SYSATTSDVACPATGK	11,Carbamidomethyl[C];	1615.73	6 0 0 1	H(6)aH(1)	(H(H)(H(H(H(H(aH))))))	151	1 0 0 0;2 0 0 0;3 0 0 0;4 0 0 0;5 0 0 0;5 0 0 1;6 0 0 0;	1151.4	1	95.1317	126.31	37.2291	2	0.00116	0.42037	0.875	1.33333	0	0	0	0	7.64723e-08	7.91801e-09	-1	0	7.91801e-09	sp|P22146|GAS1_YEAST	GAS1	338	1895190	6953800
Model-BuddingYeast-S-1803-3.27160.27160.2.0.dta	Model-BuddingYeast-S-1803-3.27160.27160.2.0.dta	Model-BuddingYeast-S-1803-3	27160	7437.3	2750.1	1375.55	2	1	SYSATTSDVACPATGK	11,Carbamidomethyl[C];	1615.73	7 0 0 0	H(7)	(H(H)(H(H(H(H(H))))))	115	1 0 0 0;2 0 0 0;3 0 0 0;4 0 0 0;5 0 0 0;6 0 0 0;	1134.37	1	39.3241	45.3337	28.1635	2	-0.0007	-0.25552	1	0.96667	0	0	0	0	6.36188e-06	4.59498e-07	-1	0	4.59498e-07	sp|P22146|GAS1_YEAST	GAS1	338	930529	3922720
Model-BuddingYeast-S-1803-3.27167.27167.3.0.dta	Model-BuddingYeast-S-1803-3.27167.27167.3.0.dta	Model-BuddingYeast-S-1803-3	27167	7439.15	2767.12	923.046	3	1	SYSATTSDVACPATGK	11,Carbamidomethyl[C];	1615.73	6 0 0 1	H(6)aH(1)	(H(H)(H(H(H(H(aH))))))	151	1 0 0 0;2 0 0 0;3 0 0 0;4 0 0 0;5 0 0 0;5 0 0 1;6 0 0 0;	1151.4	1	66.4634	88.6083	25.3372	2	0.00109	0.39435	0.625	1.2	0	0	0	0	2.37327e-05	1.5566e-06	-1	0	1.5566e-06	sp|P22146|GAS1_YEAST	GAS1	338	1895190	6953800
Model-BuddingYeast-S-1803-3.27683.27683.3.0.dta	Model-BuddingYeast-S-1803-3.27683.27683.3.0.dta	Model-BuddingYeast-S-1803-3	27683	7578.05	4459.83	1487.28	3	1	ISPTSANTKSYSATTSDVACPATGK	20,Carbamidomethyl[C];	2515.2	12 0 0 0	H(12)	(H(H)(H(H(H(H(H(H(H(H(H(H)))))))))))	0	1 0 0 0;2 0 0 0;3 0 0 0;4 0 0 0;5 0 0 0;6 0 0 0;7 0 0 0;8 0 0 0;9 0 0 0;10 0 0 0;11 0 0 0;	1944.63	2	63.0591	58.1219	72.2282	2	-0.0014	-0.31321	1	0.83333	0	0	0	0	1.43822e-14	2.88992e-15	-1	0	2.88992e-15	sp|P22146|GAS1_YEAST	GAS1	330	2747970	25865800
Model-BuddingYeast-S-1803-3.27771.27771.3.0.dta	Model-BuddingYeast-S-1803-3.27771.27771.3.0.dta	Model-BuddingYeast-S-1803-3	27771	7601.72	4459.83	1487.28	3	1	ISPTSANTKSYSATTSDVACPATGK	20,Carbamidomethyl[C];	2515.2	12 0 0 0	H(12)	(H(H)(H(H(H(H(H(H(H(H(H(H)))))))))))	0	1 0 0 0;2 0 0 0;3 0 0 0;4 0 0 0;5 0 0 0;6 0 0 0;7 0 0 0;8 0 0 0;9 0 0 0;10 0 0 0;11 0 0 0;	1944.63	2	57.1142	51.8264	66.9345	2	-0.00133	-0.29774	1	0.72917	0	0	0	0	1.43367e-13	2.57233e-14	-1	0	2.57233e-14	sp|P22146|GAS1_YEAST	GAS1	330	2747970	25865800
Model-BuddingYeast-S-1803-3.28129.28129.3.1.dta	Model-BuddingYeast-S-1803-3.28129.28129.3.1.dta	Model-BuddingYeast-S-1803-3	28129	7698.25	2515.17	839.062	3	1	MSIVGRIGSEFTEHTSANNNR	1,Oxidation[M];	2336.1	0 0 0 1	aH(1)	(aH)	1162		179.079	2	34.8125	53.5577	0	0	-0.01285	-5.10907	0	0.775	0	0	0	1	-1	0	-1	0	0	sp|P32445|RIM1_YEAST	RIM1	23	3686130	10882800
Model-BuddingYeast-S-1803-3.28220.28220.3.2.dta	Model-BuddingYeast-S-1803-3.28220.28220.3.2.dta	Model-BuddingYeast-S-1803-3	28220	7722.49	2515.17	839.062	3	1	MSIVGRIGSEFTEHTSANNNR	1,Oxidation[M];	2336.1	0 0 0 1	aH(1)	(aH)	1162		179.079	2	19.9078	30.6273	0	0	-0.01334	-5.3023	0	0.65	0	0	0	1	-1	0	-1	0	0	sp|P32445|RIM1_YEAST	RIM1	23	1181290	4060560
Model-BuddingYeast-S-1803-3.28382.28382.3.0.dta	Model-BuddingYeast-S-1803-3.28382.28382.3.0.dta	Model-BuddingYeast-S-1803-3	28382	7765.51	4459.83	1487.28	3	1	ISPTSANTKSYSATTSDVACPATGK	20,Carbamidomethyl[C];	2515.2	12 0 0 0	H(12)	(H(H)(H(H(H(H(H(H(H(H(H(H)))))))))))	0	1 0 0 0;2 0 0 0;3 0 0 0;4 0 0 0;5 0 0 0;6 0 0 0;7 0 0 0;8 0 0 0;9 0 0 0;10 0 0 0;11 0 0 0;	1944.63	2	78.6975	82.4671	71.6968	2	-0.00197	-0.44236	1	0.97917	0	0	0	0	1.80689e-14	3.59697e-15	-1	0	3.59697e-15	sp|P22146|GAS1_YEAST	GAS1	330	2163840	23686500
Model-BuddingYeast-S-1803-3.28447.28447.3.0.dta	Model-BuddingYeast-S-1803-3.28447.28447.3.0.dta	Model-BuddingYeast-S-1803-3	28447	7783.08	4459.83	1487.28	3	1	ISPTSANTKSYSATTSDVACPATGK	20,Carbamidomethyl[C];	2515.2	12 0 0 0	H(12)	(H(H)(H(H(H(H(H(H(H(H(H(H)))))))))))	0	1 0 0 0;2 0 0 0;3 0 0 0;4 0 0 0;5 0 0 0;6 0 0 0;7 0 0 0;8 0 0 0;9 0 0 0;10 0 0 0;11 0 0 0;	1944.63	2	51.0748	44.5937	63.1111	2	-0.00172	-0.38653	1	0.70833	0	0	0	0	7.74694e-13	1.28796e-13	-1	0	1.28796e-13	sp|P22146|GAS1_YEAST	GAS1	330	2163840	23686500
Model-BuddingYeast-S-1803-3.28512.28512.3.0.dta	Model-BuddingYeast-S-1803-3.28512.28512.3.0.dta	Model-BuddingYeast-S-1803-3	28512	7800.56	4459.83	1487.28	3	1	ISPTSANTKSYSATTSDVACPATGK	20,Carbamidomethyl[C];	2515.2	12 0 0 0	H(12)	(H(H)(H(H(H(H(H(H(H(H(H(H)))))))))))	0	1 0 0 0;2 0 0 0;3 0 0 0;4 0 0 0;5 0 0 0;6 0 0 0;7 0 0 0;8 0 0 0;9 0 0 0;10 0 0 0;11 0 0 0;	1944.63	2	33.8276	35.9265	29.9295	2	-0.00351	-0.78677	0.66667	0.66667	0	0	0	0	2.73538e-06	2.02039e-07	-1	0	2.02039e-07	sp|P22146|GAS1_YEAST	GAS1	330	2163840	23686500
Model-BuddingYeast-S-1803-3.28581.28581.3.0.dta	Model-BuddingYeast-S-1803-3.28581.28581.3.0.dta	Model-BuddingYeast-S-1803-3	28581	7819.18	4459.83	1487.28	3	1	ISPTSANTKSYSATTSDVACPATGK	20,Carbamidomethyl[C];	2515.2	12 0 0 0	H(12)	(H(H)(H(H(H(H(H(H(H(H(H(H)))))))))))	0	1 0 0 0;2 0 0 0;3 0 0 0;4 0 0 0;5 0 0 0;6 0 0 0;7 0 0 0;8 0 0 0;9 0 0 0;10 0 0 0;11 0 0 0;	1944.63	2	48.2764	47.8156	49.1323	2	-0.00131	-0.2937	0.83333	0.70833	0	0	0	0	3.45947e-10	4.45183e-11	-1	0	4.45183e-11	sp|P22146|GAS1_YEAST	GAS1	330	2709330	29419500
Model-BuddingYeast-S-1803-3.28658.28658.3.0.dta	Model-BuddingYeast-S-1803-3.28658.28658.3.0.dta	Model-BuddingYeast-S-1803-3	28658	7839.98	4459.83	1487.28	3	1	ISPTSANTKSYSATTSDVACPATGK	20,Carbamidomethyl[C];	2515.2	12 0 0 0	H(12)	(H(H)(H(H(H(H(H(H(H(H(H(H)))))))))))	0	1 0 0 0;2 0 0 0;3 0 0 0;4 0 0 0;5 0 0 0;6 0 0 0;7 0 0 0;8 0 0 0;9 0 0 0;10 0 0 0;11 0 0 0;	1944.63	2	49.4272	43.2099	60.9735	2	-0.00084	-0.18809	1	0.70833	0	0	0	0	1.99498e-12	2.8918e-13	-1	0	2.8918e-13	sp|P22146|GAS1_YEAST	GAS1	330	2922850	29784500
Model-BuddingYeast-S-1803-3.28742.28742.3.0.dta	Model-BuddingYeast-S-1803-3.28742.28742.3.0.dta	Model-BuddingYeast-S-1803-3	28742	7862.6	4459.83	1487.28	3	1	ISPTSANTKSYSATTSDVACPATGK	20,Carbamidomethyl[C];	2515.2	12 0 0 0	H(12)	(H(H)(H(H(H(H(H(H(H(H(H(H)))))))))))	0	1 0 0 0;2 0 0 0;3 0 0 0;4 0 0 0;5 0 0 0;6 0 0 0;7 0 0 0;8 0 0 0;9 0 0 0;10 0 0 0;11 0 0 0;	1944.63	2	58.0023	56.062	61.6059	2	-6e-05	-0.01454	1	0.83333	0	0	0	0	1.50819e-12	2.31407e-13	-1	0	2.31407e-13	sp|P22146|GAS1_YEAST	GAS1	330	2922850	29784500
Model-BuddingYeast-S-1803-3.28752.28752.4.1.dta	Model-BuddingYeast-S-1803-3.28752.28752.4.1.dta	Model-BuddingYeast-S-1803-3	28752	7865.3	4476.86	1119.97	4	1	ISPTSANTKSYSATTSDVACPATGK	20,Carbamidomethyl[C];	2515.2	11 0 0 1	H(11)aH(1)	(H(H)(H(H(H(H(H(H(H(H(H(aH)))))))))))	1	1 0 0 0;2 0 0 0;3 0 0 0;4 0 0 0;5 0 0 0;6 0 0 0;7 0 0 0;8 0 0 0;9 0 0 0;10 0 0 0;10 0 0 1;11 0 0 0;	1961.66	2	31.4514	36.8043	21.5103	2	-0.00025	-0.05627	0.61538	0.52083	0	0	0	0	0.000141009	7.74722e-06	-1	0	7.74722e-06	sp|P22146|GAS1_YEAST	GAS1	330	1035410	12243300
Model-BuddingYeast-S-1803-3.28814.28814.3.0.dta	Model-BuddingYeast-S-1803-3.28814.28814.3.0.dta	Model-BuddingYeast-S-1803-3	28814	7881.99	4459.83	1487.28	3	1	ISPTSANTKSYSATTSDVACPATGK	20,Carbamidomethyl[C];	2515.2	12 0 0 0	H(12)	(H(H)(H(H(H(H(H(H(H(H(H(H)))))))))))	0	1 0 0 0;2 0 0 0;3 0 0 0;4 0 0 0;5 0 0 0;6 0 0 0;7 0 0 0;8 0 0 0;9 0 0 0;10 0 0 0;11 0 0 0;	1944.63	2	43.5495	35.7162	58.0973	2	-0.00077	-0.17329	0.91667	0.66667	0	0	0	0	7.09205e-12	1.00296e-12	-1	0	1.00296e-12	sp|P22146|GAS1_YEAST	GAS1	330	2922850	29784500
Model-BuddingYeast-S-1803-3.28891.28891.3.0.dta	Model-BuddingYeast-S-1803-3.28891.28891.3.0.dta	Model-BuddingYeast-S-1803-3	28891	7902.66	4459.84	1487.28	3	1	ISPTSANTKSYSATTSDVACPATGK	20,Carbamidomethyl[C];	2515.2	12 0 0 0	H(12)	(H(H)(H(H(H(H(H(H(H(H(H(H)))))))))))	0	1 0 0 0;2 0 0 0;3 0 0 0;4 0 0 0;5 0 0 0;6 0 0 0;7 0 0 0;8 0 0 0;9 0 0 0;10 0 0 0;11 0 0 0;	1944.63	2	47.6769	40.3123	61.3542	2	0.00332	0.74423	1	0.66667	0	0	0	0	1.68585e-12	2.52482e-13	-1	0	2.52482e-13	sp|P22146|GAS1_YEAST	GAS1	330	2922850	29784500
Model-BuddingYeast-S-1803-3.28898.28898.4.1.dta	Model-BuddingYeast-S-1803-3.28898.28898.4.1.dta	Model-BuddingYeast-S-1803-3	28898	7904.51	4476.86	1119.97	4	1	ISPTSANTKSYSATTSDVACPATGK	20,Carbamidomethyl[C];	2515.2	11 0 0 1	H(11)aH(1)	(H(H)(H(H(H(H(H(H(H(aH(H(H)))))))))))	13	1 0 0 0;2 0 0 0;3 0 0 0;4 0 0 0;5 0 0 0;6 0 0 0;7 0 0 0;8 0 0 0;8 0 0 1;9 0 0 0;9 0 0 1;10 0 0 1;	1961.66	2	24.6697	28.3874	17.7654	2	0.00103	0.22964	0.53846	0.47917	0	0	0	0	0.000906341	4.12949e-05	-1	0	4.12949e-05	sp|P22146|GAS1_YEAST	GAS1	330	185802	1791780
Model-BuddingYeast-S-1803-3.29142.29142.3.0.dta	Model-BuddingYeast-S-1803-3.29142.29142.3.0.dta	Model-BuddingYeast-S-1803-3	29142	7969.98	4297.78	1433.27	3	1	ISPTSANTKSYSATTSDVACPATGK	20,Carbamidomethyl[C];	2515.2	11 0 0 0	H(11)	(H(H)(H(H(H(H(H(H(H(H(H))))))))))	3	1 0 0 0;2 0 0 0;3 0 0 0;4 0 0 0;5 0 0 0;6 0 0 0;7 0 0 0;8 0 0 0;9 0 0 0;10 0 0 0;	1782.58	2	48.3966	45.7991	53.2207	2	0.00368	0.85522	1	0.75	0	0	0	0	5.93246e-11	7.54662e-12	-1	0	7.54662e-12	sp|P22146|GAS1_YEAST	GAS1	330	639392	6002690
Model-BuddingYeast-S-1803-3.29623.29623.3.0.dta	Model-BuddingYeast-S-1803-3.29623.29623.3.0.dta	Model-BuddingYeast-S-1803-3	29623	8100.3	3496.47	1166.16	3	1	GNTETTIETTTEVETETAKQ		2183.02	7 0 0 1	H(7)aH(1)	(H(H)(H(H(H(H(H(aH)))))))	89	1 0 0 0;2 0 0 0;3 0 0 0;4 0 0 0;5 0 0 0;6 0 0 0;6 0 0 1;7 0 0 0;	1313.45	3	65.5706	85.8301	27.9457	2	-8e-05	-0.02323	0.55556	1.02632	0	0	0	0	7.05041e-06	5.09447e-07	-1	0	5.09447e-07	sp|Q12160|YP063_YEAST	YPR063C	123	2529270	14774200
Model-BuddingYeast-S-1803-3.29677.29677.3.3.dta	Model-BuddingYeast-S-1803-3.29677.29677.3.3.dta	Model-BuddingYeast-S-1803-3	29677	8114.79	2522.21	841.408	3	1	KSTAAAVSQITDGQVQAAK		1874	4 0 0 0	H(4)	(H(H)(H(H)))	416	1 0 0 0;2 0 0 0;3 0 0 0;	648.211	2	32.0962	43.7839	10.3907	2	-0.00011	-0.04338	0.5	0.77778	0	0	0	1	-1	0	-1	0	0	sp|B3LQU1|PIR3_YEAS1;sp|Q03180|PIR3_YEAST;sp|A6ZZG1|PIR3_YEAS7	PIR3;PIR3;PIR3	90;90;90	604615	1905130
Model-BuddingYeast-S-1803-3.29733.29733.3.0.dta	Model-BuddingYeast-S-1803-3.29733.29733.3.0.dta	Model-BuddingYeast-S-1803-3	29733	8129.93	3496.47	1166.16	3	1	GNTETTIETTTEVETETAKQ		2183.02	7 0 0 1	H(7)aH(1)	(H(H)(H(H(H(H(H(aH)))))))	89	1 0 0 0;2 0 0 0;3 0 0 0;4 0 0 0;5 0 0 0;6 0 0 0;6 0 0 1;7 0 0 0;	1313.45	3	47.5314	63.3056	18.2365	2	-0.00138	-0.3956	0.44444	0.97368	0	0	0	0	0.000710868	3.25809e-05	-1	0	3.25809e-05	sp|Q12160|YP063_YEAST	YPR063C	123	2529270	14774200
Model-BuddingYeast-S-1803-3.29805.29805.3.0.dta	Model-BuddingYeast-S-1803-3.29805.29805.3.0.dta	Model-BuddingYeast-S-1803-3	29805	8149.64	3496.47	1166.16	3	1	GNTETTIETTTEVETETAKQ		2183.02	7 0 0 1	H(7)aH(1)	(H(H)(H(H(H(H(H(aH)))))))	89	1 0 0 0;2 0 0 0;3 0 0 0;4 0 0 0;5 0 0 0;6 0 0 0;6 0 0 1;7 0 0 0;	1313.45	3	58.2879	75.2719	26.7463	2	0.00016	0.04456	0.55556	1.02632	0	0	0	0	1.23618e-05	8.52007e-07	-1	0	8.52007e-07	sp|Q12160|YP063_YEAST	YPR063C	123	1331690	8040040
Model-BuddingYeast-S-1803-3.29873.29873.3.0.dta	Model-BuddingYeast-S-1803-3.29873.29873.3.0.dta	Model-BuddingYeast-S-1803-3	29873	8167.77	3496.47	1166.16	3	1	GNTETTIETTTEVETETAKQ		2183.02	7 0 0 1	H(7)aH(1)	(H(H)(H(H(H(H(H(aH)))))))	89	1 0 0 0;2 0 0 0;3 0 0 0;4 0 0 0;5 0 0 0;6 0 0 0;6 0 0 1;7 0 0 0;	1313.45	3	82.7337	107.025	37.6215	2	3e-05	0.00766	0.66667	1.15789	0	0	0	0	6.32844e-08	6.40147e-09	-1	0	6.40147e-09	sp|Q12160|YP063_YEAST	YPR063C	123	2529270	14774200
Model-BuddingYeast-S-1803-3.29931.29931.3.0.dta	Model-BuddingYeast-S-1803-3.29931.29931.3.0.dta	Model-BuddingYeast-S-1803-3	29931	8183.32	3479.43	1160.48	3	1	GNTETTIETTTEVETETAKQ		2183.02	8 0 0 0	H(8)	(H(H)(H(H(H(H(H(H)))))))	64	1 0 0 0;2 0 0 0;3 0 0 0;4 0 0 0;5 0 0 0;6 0 0 0;7 0 0 0;	1296.42	3	15.1852	17.6594	10.5903	2	-0.00745	-2.14062	0.375	0.60526	0	0	0	0	0.0221049	0.00117894	-1	0.004	0.00517826	sp|Q12160|YP063_YEAST	YPR063C	123	3283660	10586600
Model-BuddingYeast-S-1803-3.30018.30018.3.0.dta	Model-BuddingYeast-S-1803-3.30018.30018.3.0.dta	Model-BuddingYeast-S-1803-3	30018	8206.29	3496.47	1166.16	3	1	GNTETTIETTTEVETETAKQ		2183.02	7 0 0 1	H(7)aH(1)	(H(H)(H(H(H(H(H(aH)))))))	89	1 0 0 0;2 0 0 0;3 0 0 0;4 0 0 0;5 0 0 0;6 0 0 0;6 0 0 1;7 0 0 0;	1313.45	3	40.9258	52.5579	19.3234	2	0.00052	0.14752	0.44444	0.92105	0	0	0	0	0.000409813	2.13748e-05	-1	0	2.13748e-05	sp|Q12160|YP063_YEAST	YPR063C	123	50597.1	536258
Model-BuddingYeast-S-1803-3.30147.30147.3.0.dta	Model-BuddingYeast-S-1803-3.30147.30147.3.0.dta	Model-BuddingYeast-S-1803-3	30147	8239.55	3334.42	1112.14	3	1	GNTETTIETTTEVETETAKQ		2183.02	6 0 0 1	H(6)aH(1)	(H(H)(H(H(H(H(aH))))))	151	1 0 0 0;2 0 0 0;3 0 0 0;4 0 0 0;5 0 0 0;5 0 0 1;6 0 0 0;	1151.4	3	73.5516	97.7517	28.6085	2	0.00358	1.07492	0.625	1.10526	0	0	0	0	5.15191e-06	3.74574e-07	-1	0	3.74574e-07	sp|Q12160|YP063_YEAST	YPR063C	123	2518150	20477400
Model-BuddingYeast-S-1803-3.30207.30207.3.0.dta	Model-BuddingYeast-S-1803-3.30207.30207.3.0.dta	Model-BuddingYeast-S-1803-3	30207	8255.16	3317.39	1106.47	3	1	GNTETTIETTTEVETETAKQ		2183.02	7 0 0 0	H(7)	(H(H)(H(H(H(H(H))))))	115	1 0 0 0;2 0 0 0;3 0 0 0;4 0 0 0;5 0 0 0;6 0 0 0;	1134.37	3	51.4976	67.9628	20.9194	2	0.0053	1.59622	0.57143	1	0	0	0	0	0.000187184	1.07055e-05	-1	0	1.07055e-05	sp|Q12160|YP063_YEAST	YPR063C	123	603122	5254480
Model-BuddingYeast-S-1803-3.30211.30211.3.0.dta	Model-BuddingYeast-S-1803-3.30211.30211.3.0.dta	Model-BuddingYeast-S-1803-3	30211	8256.11	3334.42	1112.14	3	1	GNTETTIETTTEVETETAKQ		2183.02	6 0 0 1	H(6)aH(1)	(H(H)(H(H(H(H(aH))))))	151	1 0 0 0;2 0 0 0;3 0 0 0;4 0 0 0;5 0 0 0;5 0 0 1;6 0 0 0;	1151.4	3	84.8458	114.087	30.5411	2	0.00267	0.80051	0.625	1.15789	0	0	0	0	2.03358e-06	1.48865e-07	-1	0	1.48865e-07	sp|Q12160|YP063_YEAST	YPR063C	123	2518150	20477400
Model-BuddingYeast-S-1803-3.30277.30277.3.0.dta	Model-BuddingYeast-S-1803-3.30277.30277.3.0.dta	Model-BuddingYeast-S-1803-3	30277	8273.14	3317.39	1106.47	3	1	GNTETTIETTTEVETETAKQ		2183.02	7 0 0 0	H(7)	(H(H)(H(H(H(H(H))))))	115	1 0 0 0;2 0 0 0;3 0 0 0;4 0 0 0;5 0 0 0;6 0 0 0;	1134.37	3	40.2696	52.652	17.2738	2	0.00369	1.1115	0.57143	0.89474	0	0	0	0	0.00117046	4.99019e-05	-1	0	4.99019e-05	sp|Q12160|YP063_YEAST	YPR063C	123	229689	1085910
Model-BuddingYeast-S-1803-3.30280.30280.3.0.dta	Model-BuddingYeast-S-1803-3.30280.30280.3.0.dta	Model-BuddingYeast-S-1803-3	30280	8273.8	3334.42	1112.14	3	1	GNTETTIETTTEVETETAKQ		2183.02	6 0 0 1	H(6)aH(1)	(H(H)(H(H(H(H(aH))))))	151	1 0 0 0;2 0 0 0;3 0 0 0;4 0 0 0;5 0 0 0;5 0 0 1;6 0 0 0;	1151.4	3	75.6061	100.888	28.6535	2	0.00246	0.73663	0.625	1.10526	0	0	0	0	5.04305e-06	3.64461e-07	-1	0	3.64461e-07	sp|Q12160|YP063_YEAST	YPR063C	123	2518150	20477400
Model-BuddingYeast-S-1803-3.30668.30668.3.0.dta	Model-BuddingYeast-S-1803-3.30668.30668.3.0.dta	Model-BuddingYeast-S-1803-3	30668	8377.84	3334.42	1112.14	3	1	GNTETTIETTTEVETETAKQ		2183.02	6 0 0 1	H(6)aH(1)	(H(H)(H(H(H(H(aH))))))	151	1 0 0 0;2 0 0 0;3 0 0 0;4 0 0 0;5 0 0 0;5 0 0 1;6 0 0 0;	1151.4	3	52.5469	66.9798	25.7429	2	0.00244	0.73303	0.625	1	0	0	0	0	1.96796e-05	1.28982e-06	-1	0	1.28982e-06	sp|Q12160|YP063_YEAST	YPR063C	123	3228350	15661100
Model-BuddingYeast-S-1803-3.30691.30691.3.0.dta	Model-BuddingYeast-S-1803-3.30691.30691.3.0.dta	Model-BuddingYeast-S-1803-3	30691	8384.03	3172.36	1058.13	3	1	GNTETTIETTTEVETETAKQ		2183.02	5 0 0 1	H(5)aH(1)	(H(H)(H(H(H(aH)))))	237	1 0 0 0;2 0 0 0;3 0 0 0;4 0 0 0;4 0 0 1;5 0 0 0;	989.343	3	42.5476	58.8595	12.254	2	-0.00043	-0.1366	0.42857	0.97368	0	0	0	0	0.0128611	0.000603416	-1	0	0.000603416	sp|Q12160|YP063_YEAST	YPR063C	123	390575	2561660
Model-BuddingYeast-S-1803-3.30789.30789.3.0.dta	Model-BuddingYeast-S-1803-3.30789.30789.3.0.dta	Model-BuddingYeast-S-1803-3	30789	8410.6	3334.42	1112.14	3	1	GNTETTIETTTEVETETAKQ		2183.02	6 0 0 1	H(6)aH(1)	(H(H)(H(H(H(H(aH))))))	151	1 0 0 0;2 0 0 0;3 0 0 0;4 0 0 0;5 0 0 0;5 0 0 1;6 0 0 0;	1151.4	3	58.5257	80.325	18.0414	2	0.00288	0.86439	0.5	1.05263	0	0	0	0	0.000785864	3.54574e-05	-1	0	3.54574e-05	sp|Q12160|YP063_YEAST	YPR063C	123	1898180	8856120
Model-BuddingYeast-S-1803-3.30843.30843.2.0.dta	Model-BuddingYeast-S-1803-3.30843.30843.2.0.dta	Model-BuddingYeast-S-1803-3	30843	8425.05	1878.85	939.928	2	1	YPEAGPTAPVTK		1230.64	4 0 0 0	H(4)	(H(H)(H(H)))	416	1 0 0 0;2 0 0 0;3 0 0 0;	648.211	7	33.5179	37.2212	26.6406	2	0.00103	0.55012	1	0.95455	0	0	0	1	-1	0	-1	0	0	sp|Q12025|YD056_YEAST	YDR056C	128	2399560	6606950
Model-BuddingYeast-S-1803-3.30898.30898.2.0.dta	Model-BuddingYeast-S-1803-3.30898.30898.2.0.dta	Model-BuddingYeast-S-1803-3	30898	8439.76	1878.85	939.928	2	1	YPEAGPTAPVTK		1230.64	4 0 0 0	H(4)	(H(H)(H(H)))	416	1 0 0 0;2 0 0 0;3 0 0 0;	648.211	7	30.4093	31.769	27.8841	2	0.00068	0.36064	1	0.95455	0	0	0	1	-1	0	-1	0	0	sp|Q12025|YD056_YEAST	YDR056C	128	2399560	6606950
Model-BuddingYeast-S-1803-3.30900.30900.3.0.dta	Model-BuddingYeast-S-1803-3.30900.30900.3.0.dta	Model-BuddingYeast-S-1803-3	30900	8440.32	3334.42	1112.14	3	1	GNTETTIETTTEVETETAKQ		2183.02	6 0 0 1	H(6)aH(1)	(H(H)(H(H(H(H(aH))))))	151	1 0 0 0;2 0 0 0;3 0 0 0;4 0 0 0;5 0 0 0;5 0 0 1;6 0 0 0;	1151.4	3	75.1075	95.4452	37.3374	2	0.00062	0.18691	0.75	1.10526	0	0	0	0	7.25715e-08	7.48321e-09	-1	0	7.48321e-09	sp|Q12160|YP063_YEAST	YPR063C	123	3228350	15661100
Model-BuddingYeast-S-1803-3.30976.30976.3.0.dta	Model-BuddingYeast-S-1803-3.30976.30976.3.0.dta	Model-BuddingYeast-S-1803-3	30976	8460.61	3334.42	1112.14	3	1	GNTETTIETTTEVETETAKQ		2183.02	6 0 0 1	H(6)aH(1)	(H(H)(H(H(H(H(aH))))))	151	1 0 0 0;2 0 0 0;3 0 0 0;4 0 0 0;5 0 0 0;5 0 0 1;6 0 0 0;	1151.4	3	42.6713	54.2537	21.1611	2	0.00286	0.85899	0.625	0.94737	0	0	0	0	0.000166634	9.36174e-06	-1	0	9.36174e-06	sp|Q12160|YP063_YEAST	YPR063C	123	1467750	6939190
Model-BuddingYeast-S-1803-3.31362.31362.3.0.dta	Model-BuddingYeast-S-1803-3.31362.31362.3.0.dta	Model-BuddingYeast-S-1803-3	31362	8564.3	3172.36	1058.13	3	1	GNTETTIETTTEVETETAKQ		2183.02	5 0 0 1	H(5)aH(1)	(H(H)(H(H(H(aH)))))	237	1 0 0 0;2 0 0 0;3 0 0 0;4 0 0 0;4 0 0 1;5 0 0 0;	989.343	3	28.3744	37.3481	11.7089	2	0.00044	0.13859	0.42857	0.81579	0	0	0	0	0.0155284	0.000752696	-1	0	0.000752696	sp|Q12160|YP063_YEAST	YPR063C	123	3078380	16409900
Model-BuddingYeast-S-1803-3.31459.31459.3.0.dta	Model-BuddingYeast-S-1803-3.31459.31459.3.0.dta	Model-BuddingYeast-S-1803-3	31459	8590.08	3172.36	1058.13	3	1	GNTETTIETTTEVETETAKQ		2183.02	5 0 0 1	H(5)aH(1)	(H(H)(H(H(H(aH)))))	237	1 0 0 0;2 0 0 0;3 0 0 0;4 0 0 0;4 0 0 1;5 0 0 0;	989.343	3	78.6612	106.7	26.5883	2	0.0009	0.28422	0.71429	1.10526	0	0	0	0	1.3304e-05	9.33844e-07	-1	0	9.33844e-07	sp|Q12160|YP063_YEAST	YPR063C	123	3078380	16409900
Model-BuddingYeast-S-1803-3.31460.31460.3.1.dta	Model-BuddingYeast-S-1803-3.31460.31460.3.1.dta	Model-BuddingYeast-S-1803-3	31460	8590.36	3155.34	1052.45	3	1	GNTETTIETTTEVETETAKQ		2183.02	6 0 0 0	H(6)	(H(H)(H(H(H(H)))))	188	1 0 0 0;2 0 0 0;3 0 0 0;4 0 0 0;5 0 0 0;	972.317	3	41.8736	59.6162	8.92296	2	-0.00014	-0.04382	0.33333	0.94737	0	0	0	0	0.0375942	0.00210828	-1	0	0.00210828	sp|Q12160|YP063_YEAST	YPR063C	123	2291580	9790380
Model-BuddingYeast-S-1803-3.31535.31535.3.0.dta	Model-BuddingYeast-S-1803-3.31535.31535.3.0.dta	Model-BuddingYeast-S-1803-3	31535	8610.38	3172.36	1058.13	3	1	GNTETTIETTTEVETETAKQ		2183.02	5 0 0 1	H(5)aH(1)	(H(H)(H(H(H(aH)))))	237	1 0 0 0;2 0 0 0;3 0 0 0;4 0 0 0;4 0 0 1;5 0 0 0;	989.343	3	99.9844	141.471	22.9387	2	0.00041	0.12913	0.57143	1.23684	0	0	0	0	7.19565e-05	4.42731e-06	-1	0	4.42731e-06	sp|Q12160|YP063_YEAST	YPR063C	123	3078380	16409900
Model-BuddingYeast-S-1803-3.31536.31536.3.1.dta	Model-BuddingYeast-S-1803-3.31536.31536.3.1.dta	Model-BuddingYeast-S-1803-3	31536	8610.65	3155.33	1052.45	3	1	GNTETTIETTTEVETETAKQ		2183.02	6 0 0 0	H(6)	(H(H)(H(H(H(H)))))	188	1 0 0 0;2 0 0 0;3 0 0 0;4 0 0 0;5 0 0 0;	972.317	3	58.5237	82.6025	13.806	2	-0.00197	-0.62379	0.5	1.02632	0	0	0	0	0.00682363	0.000291642	-1	0	0.000291642	sp|Q12160|YP063_YEAST	YPR063C	123	2291580	9790380
Model-BuddingYeast-S-1803-3.31538.31538.2.1.dta	Model-BuddingYeast-S-1803-3.31538.31538.2.1.dta	Model-BuddingYeast-S-1803-3	31538	8611.21	1554.74	777.875	2	1	YPEAGPTAPVTK		1230.64	2 0 0 0	H(2)	(H(H))	780	1 0 0 0;	324.106	7	28.7027	37.1366	13.0397	2	0.00048	0.30902	1	0.95455	0	0	0	1	-1	0	-1	0	0	sp|Q12025|YD056_YEAST	YDR056C	128	6749920	15883000
Model-BuddingYeast-S-1803-3.31608.31608.2.1.dta	Model-BuddingYeast-S-1803-3.31608.31608.2.1.dta	Model-BuddingYeast-S-1803-3	31608	8629.84	1554.74	777.875	2	1	YPEAGPTAPVTK		1230.64	2 0 0 0	H(2)	(H(H))	780	1 0 0 0;	324.106	7	50.1355	67.5677	17.7616	2	0.00049	0.31674	1	1.27273	0	0	0	1	-1	0	-1	0	0	sp|Q12025|YD056_YEAST	YDR056C	128	6749920	15883000
Model-BuddingYeast-S-1803-3.31674.31674.2.0.dta	Model-BuddingYeast-S-1803-3.31674.31674.2.0.dta	Model-BuddingYeast-S-1803-3	31674	8647.46	1554.74	777.875	2	1	YPEAGPTAPVTK		1230.64	2 0 0 0	H(2)	(H(H))	780	1 0 0 0;	324.106	7	43.3738	59.0782	14.2086	2	0.00032	0.20611	1	1.22727	0	0	0	1	-1	0	-1	0	0	sp|Q12025|YD056_YEAST	YDR056C	128	6749920	15883000
Model-BuddingYeast-S-1803-3.31702.31702.2.0.dta	Model-BuddingYeast-S-1803-3.31702.31702.2.0.dta	Model-BuddingYeast-S-1803-3	31702	8655.15	1716.79	858.901	2	1	YPEAGPTAPVTK		1230.64	3 0 0 0	H(3)	(H(H)(H))	579	1 0 0 0;2 0 0 0;	486.158	7	20.0134	20.4339	19.2323	2	-0.00033	-0.19046	1	0.72727	0	0	0	1	-1	0	-1	0	0	sp|Q12025|YD056_YEAST	YDR056C	128	867178	2378380
Model-BuddingYeast-S-1803-3.31879.31879.3.0.dta	Model-BuddingYeast-S-1803-3.31879.31879.3.0.dta	Model-BuddingYeast-S-1803-3	31879	8703.21	2993.28	998.433	3	1	GNTETTIETTTEVETETAKQ		2183.02	5 0 0 0	H(5)	(H(H)(H(H(H))))	287	1 0 0 0;2 0 0 0;3 0 0 0;4 0 0 0;	810.264	3	20.0825	27.2783	6.71881	2	-0.0008	-0.26688	0.4	0.71053	0	0	0	0	0.0901559	0.00507679	-1	0	0.00507679	sp|Q12160|YP063_YEAST	YPR063C	123	1342230	6222760
Model-BuddingYeast-S-1803-3.31941.31941.3.0.dta	Model-BuddingYeast-S-1803-3.31941.31941.3.0.dta	Model-BuddingYeast-S-1803-3	31941	8719.71	3010.31	1004.11	3	1	GNTETTIETTTEVETETAKQ		2183.02	4 0 0 1	H(4)aH(1)	(H(H)(H(H(aH))))	351	1 0 0 0;2 0 0 0;3 0 0 0;3 0 0 1;4 0 0 0;	827.291	3	84.0391	121.14	15.1377	2	0.00193	0.64216	0.5	1.18421	0	0	0	0	0.00356851	0.000155025	-1	0	0.000155025	sp|Q12160|YP063_YEAST	YPR063C	123	1386090	5705360
Model-BuddingYeast-S-1803-3.31963.31963.3.0.dta	Model-BuddingYeast-S-1803-3.31963.31963.3.0.dta	Model-BuddingYeast-S-1803-3	31963	8725.58	2993.28	998.433	3	1	GNTETTIETTTEVETETAKQ		2183.02	5 0 0 0	H(5)	(H(H)(H(H(H))))	287	1 0 0 0;2 0 0 0;3 0 0 0;4 0 0 0;	810.264	3	61.4965	82.4852	22.5175	2	-0.00041	-0.13659	0.8	1.15789	0	0	0	0	8.76138e-05	5.12929e-06	-1	0	5.12929e-06	sp|Q12160|YP063_YEAST	YPR063C	123	1342230	6222760
Model-BuddingYeast-S-1803-3.32021.32021.3.0.dta	Model-BuddingYeast-S-1803-3.32021.32021.3.0.dta	Model-BuddingYeast-S-1803-3	32021	8741.19	3010.31	1004.11	3	1	GNTETTIETTTEVETETAKQ		2183.02	4 0 0 1	H(4)aH(1)	(H(H)(H(H(aH))))	351	1 0 0 0;2 0 0 0;3 0 0 0;3 0 0 1;4 0 0 0;	827.291	3	43.834	57.5831	18.3002	2	0.00282	0.93614	0.66667	0.89474	0	0	0	0	0.000688025	3.18253e-05	-1	0	3.18253e-05	sp|Q12160|YP063_YEAST	YPR063C	123	1386090	5705360
Model-BuddingYeast-S-1803-3.32288.32288.2.0.dta	Model-BuddingYeast-S-1803-3.32288.32288.2.0.dta	Model-BuddingYeast-S-1803-3	32288	8813.6	2341.14	1171.07	2	1	QVSLSYDETNDAITATVR		1982.97	0 0 0 2	aH(2)	(aH(aH))	1151	0 0 0 1;	358.159	3	11.6421	17.911	0	0	0.01423	6.08008	0	0.58824	0	0	0	1	-1	0	-1	0.004	0.004	sp|Q12025|YD056_YEAST	YDR056C	106	481956	1453250
Model-BuddingYeast-S-1803-3.32391.32391.3.0.dta	Model-BuddingYeast-S-1803-3.32391.32391.3.0.dta	Model-BuddingYeast-S-1803-3	32391	8841.29	2437.02	813.012	3	1	IMGKMEADPELSK	5,Oxidation[M];	1464.71	6 0 0 0	H(6)	(H(H)(H(H(H(H)))))	188	1 0 0 0;2 0 0 0;3 0 0 0;4 0 0 0;5 0 0 0;	972.317	12	23.105	18.408	31.828	2	-0.00338	-1.38705	0.83333	0.58333	0	0	0	0	1.08375e-06	8.103e-08	-1	0.00206186	0.00206194	sp|O75643|U520_HUMAN	SNRNP200	357	1395180	4624230
Model-BuddingYeast-S-1803-3.32540.32540.3.2.dta	Model-BuddingYeast-S-1803-3.32540.32540.3.2.dta	Model-BuddingYeast-S-1803-3	32540	8881.56	2333.02	778.343	3	1	NNKDDTISATISYDK		1684.8	4 0 0 0	H(4)	(H(H)(H(H)))	416	1 0 0 0;2 0 0 0;3 0 0 0;	648.211	6	23.0647	27.9038	14.0778	2	0.00186	0.79579	0.75	0.75	0	0	0	1	-1	0	-1	0	0	sp|Q03655|GAS3_YEAST	GAS3	432	5641850	17441600
Model-BuddingYeast-S-1803-3.32587.32587.4.1.dta	Model-BuddingYeast-S-1803-3.32587.32587.4.1.dta	Model-BuddingYeast-S-1803-3	32587	8894.18	3030.31	758.333	4	1	EKMTTSEEVKPWLR		1733.89	8 0 0 0	H(8)	(H(H)(H(H(H(H(H(H)))))))	64	1 0 0 0;2 0 0 0;3 0 0 0;4 0 0 0;5 0 0 0;6 0 0 0;7 0 0 0;	1296.42	4	42.4525	33.9679	58.2097	2	0.0005	0.16429	1	0.88462	0	0	0	0	6.75029e-12	9.67373e-13	-1	0	9.67373e-13	sp|P36081|YKH7_YEAST	YKL077W	34	2418550	11749800
Model-BuddingYeast-S-1803-3.32606.32606.3.2.dta	Model-BuddingYeast-S-1803-3.32606.32606.3.2.dta	Model-BuddingYeast-S-1803-3	32606	8899.24	2333.02	778.343	3	1	NNKDDTISATISYDK		1684.8	4 0 0 0	H(4)	(H(H)(H(H)))	416	1 0 0 0;2 0 0 0;3 0 0 0;	648.211	6	53.5104	70.6565	21.6677	2	0.00202	0.86651	1	1.17857	0	0	0	1	-1	0	-1	0	0	sp|Q03655|GAS3_YEAST	GAS3	432	5641850	17441600
Model-BuddingYeast-S-1803-3.32729.32729.3.0.dta	Model-BuddingYeast-S-1803-3.32729.32729.3.0.dta	Model-BuddingYeast-S-1803-3	32729	8932.52	2333.02	778.343	3	1	NNKDDTISATISYDK		1684.8	4 0 0 0	H(4)	(H(H)(H(H)))	416	1 0 0 0;2 0 0 0;3 0 0 0;	648.211	6	59.9507	78.1501	26.152	2	0.0019	0.81636	1	1.21429	0	0	0	1	-1	0	-1	0	0	sp|Q03655|GAS3_YEAST	GAS3	432	5641850	17441600
Model-BuddingYeast-S-1803-3.32830.32830.3.1.dta	Model-BuddingYeast-S-1803-3.32830.32830.3.1.dta	Model-BuddingYeast-S-1803-3	32830	8959.4	2333.02	778.343	3	1	NNKDDTISATISYDK		1684.8	4 0 0 0	H(4)	(H(H)(H(H)))	416	1 0 0 0;2 0 0 0;3 0 0 0;	648.211	6	38.1559	47.0399	21.6569	2	0.00189	0.80993	1	0.89286	0	0	0	1	-1	0	-1	0	0	sp|Q03655|GAS3_YEAST	GAS3	432	5641850	17441600
Model-BuddingYeast-S-1803-3.33024.33024.3.0.dta	Model-BuddingYeast-S-1803-3.33024.33024.3.0.dta	Model-BuddingYeast-S-1803-3	33024	9011.06	2170.96	724.325	3	1	NNKDDTISATISYDK		1684.8	3 0 0 0	H(3)	(H(H)(H))	579	1 0 0 0;2 0 0 0;	486.158	6	73.3604	102.697	18.879	2	0.00101	0.46524	1	1.25	0	0	0	1	-1	0	-1	0	0	sp|Q03655|GAS3_YEAST	GAS3	432	18373700	57979500
Model-BuddingYeast-S-1803-3.33055.33055.2.0.dta	Model-BuddingYeast-S-1803-3.33055.33055.2.0.dta	Model-BuddingYeast-S-1803-3	33055	9019.48	2170.96	1085.98	2	1	NNKDDTISATISYDK		1684.8	3 0 0 0	H(3)	(H(H)(H))	579	1 0 0 0;2 0 0 0;	486.158	6	48.5914	67.0235	14.3603	2	0.00011	0.05068	1	1.32143	0	0	0	1	-1	0	-1	0	0	sp|Q03655|GAS3_YEAST	GAS3	432	6512140	20477300
Model-BuddingYeast-S-1803-3.33100.33100.3.0.dta	Model-BuddingYeast-S-1803-3.33100.33100.3.0.dta	Model-BuddingYeast-S-1803-3	33100	9031.47	2170.96	724.325	3	1	NNKDDTISATISYDK		1684.8	3 0 0 0	H(3)	(H(H)(H))	579	1 0 0 0;2 0 0 0;	486.158	6	83.7904	117.958	20.3366	2	0.00068	0.31462	1	1.32143	0	0	0	1	-1	0	-1	0	0	sp|Q03655|GAS3_YEAST	GAS3	432	18373700	57979500
Model-BuddingYeast-S-1803-3.33130.33130.2.0.dta	Model-BuddingYeast-S-1803-3.33130.33130.2.0.dta	Model-BuddingYeast-S-1803-3	33130	9039.42	2170.96	1085.98	2	1	NNKDDTISATISYDK		1684.8	3 0 0 0	H(3)	(H(H)(H))	579	1 0 0 0;2 0 0 0;	486.158	6	59.2996	83.167	14.9745	2	0.00025	0.11517	1	1.32143	0	0	0	1	-1	0	-1	0	0	sp|Q03655|GAS3_YEAST	GAS3	432	6512140	20477300
Model-BuddingYeast-S-1803-3.33132.33132.3.0.dta	Model-BuddingYeast-S-1803-3.33132.33132.3.0.dta	Model-BuddingYeast-S-1803-3	33132	9040.01	3010.31	1004.11	3	1	GNTETTIETTTEVETETAKQ		2183.02	4 0 0 1	H(4)aH(1)	(H(H)(H(H(aH))))	351	1 0 0 0;2 0 0 0;3 0 0 0;3 0 0 1;4 0 0 0;	827.291	3	50.9096	62.4945	29.3947	2	0.00172	0.5724	0.83333	0.97368	0	0	0	0	3.53886e-06	2.57445e-07	-1	0	2.57445e-07	sp|Q12160|YP063_YEAST	YPR063C	123	1345220	5871000
Model-BuddingYeast-S-1803-3.33148.33148.3.2.dta	Model-BuddingYeast-S-1803-3.33148.33148.3.2.dta	Model-BuddingYeast-S-1803-3	33148	9044.33	2993.28	998.433	3	1	GNTETTIETTTEVETETAKQ		2183.02	5 0 0 0	H(5)	(H(H)(H(H(H))))	287	1 0 0 0;2 0 0 0;3 0 0 0;4 0 0 0;	810.264	3	18.7243	23.6442	9.5872	2	-5e-05	-0.01632	0.6	0.60526	0	0	0	0	0.0301789	0.00168248	-1	0	0.00168248	sp|Q12160|YP063_YEAST	YPR063C	123	532672	7332050
Model-BuddingYeast-S-1803-3.33174.33174.3.1.dta	Model-BuddingYeast-S-1803-3.33174.33174.3.1.dta	Model-BuddingYeast-S-1803-3	33174	9051.19	2170.96	724.325	3	1	NNKDDTISATISYDK		1684.8	3 0 0 0	H(3)	(H(H)(H))	579	1 0 0 0;2 0 0 0;	486.158	6	85.0932	119.847	20.5498	2	-0.00017	-0.0806	1	1.25	0	0	0	1	-1	0	-1	0	0	sp|Q03655|GAS3_YEAST	GAS3	432	18373700	57979500
Model-BuddingYeast-S-1803-3.33210.33210.2.0.dta	Model-BuddingYeast-S-1803-3.33210.33210.2.0.dta	Model-BuddingYeast-S-1803-3	33210	9060.9	2170.96	1085.98	2	1	NNKDDTISATISYDK		1684.8	3 0 0 0	H(3)	(H(H)(H))	579	1 0 0 0;2 0 0 0;	486.158	6	52.0302	72.0756	14.803	2	0.00033	0.15294	1	1.25	0	0	0	1	-1	0	-1	0	0	sp|Q03655|GAS3_YEAST	GAS3	432	6512140	20477300
Model-BuddingYeast-S-1803-3.33215.33215.3.0.dta	Model-BuddingYeast-S-1803-3.33215.33215.3.0.dta	Model-BuddingYeast-S-1803-3	33215	9062.29	3010.31	1004.11	3	1	GNTETTIETTTEVETETAKQ		2183.02	4 0 0 1	H(4)aH(1)	(H(H)(H(H(aH))))	351	1 0 0 0;2 0 0 0;3 0 0 0;3 0 0 1;4 0 0 0;	827.291	3	59.7614	80.5693	21.1181	2	0.00157	0.52257	0.66667	1.05263	0	0	0	0	0.000170108	9.55518e-06	-1	0	9.55518e-06	sp|Q12160|YP063_YEAST	YPR063C	123	1345220	5871000
Model-BuddingYeast-S-1803-3.33242.33242.3.1.dta	Model-BuddingYeast-S-1803-3.33242.33242.3.1.dta	Model-BuddingYeast-S-1803-3	33242	9069.46	2170.96	724.325	3	1	NNKDDTISATISYDK		1684.8	3 0 0 0	H(3)	(H(H)(H))	579	1 0 0 0;2 0 0 0;	486.158	6	60.6525	82.7162	19.677	2	-0.00093	-0.42745	1	1.03571	0	0	0	1	-1	0	-1	0	0	sp|Q03655|GAS3_YEAST	GAS3	432	18373700	57979500
Model-BuddingYeast-S-1803-3.33672.33672.3.0.dta	Model-BuddingYeast-S-1803-3.33672.33672.3.0.dta	Model-BuddingYeast-S-1803-3	33672	9185.62	4510.77	1504.26	3	1	SDCSFSGSATLQTATTQASCSSALK	3,Carbamidomethyl[C];20,Carbamidomethyl[C];	2566.14	12 0 0 0	H(12)	(H(H)(H(H(H(H(H(H(H(H(H(H)))))))))))	0	1 0 0 0;2 0 0 0;3 0 0 0;4 0 0 0;5 0 0 0;6 0 0 0;7 0 0 0;8 0 0 0;9 0 0 0;10 0 0 0;11 0 0 0;	1944.63	1	60.2096	80.3572	22.7925	2	0.00018	0.04038	0.5	1	0	0	0	0	7.70346e-05	4.64129e-06	-1	0	4.64129e-06	sp|P22146|GAS1_YEAST	GAS1	443	4374520	49112100
Model-BuddingYeast-S-1803-3.33721.33721.3.0.dta	Model-BuddingYeast-S-1803-3.33721.33721.3.0.dta	Model-BuddingYeast-S-1803-3	33721	9198.71	4527.8	1509.94	3	1	SDCSFSGSATLQTATTQASCSSALK	3,Carbamidomethyl[C];20,Carbamidomethyl[C];	2566.14	11 0 0 1	H(11)aH(1)	(H(H)(H(H(H(H(aH(H(H(H(H(H)))))))))))	116	1 0 0 0;2 0 0 0;3 0 0 0;4 0 0 0;5 0 0 0;5 0 0 1;6 0 0 0;6 0 0 1;7 0 0 1;8 0 0 1;9 0 0 1;10 0 0 1;	1961.66	1	120.302	167.704	32.2694	2	0.00041	0.09101	0.46154	1.20833	0	0	0	0	8.72208e-07	6.82695e-08	-1	0	6.82695e-08	sp|P22146|GAS1_YEAST	GAS1	443	11295700	123065000
Model-BuddingYeast-S-1803-3.33756.33756.3.0.dta	Model-BuddingYeast-S-1803-3.33756.33756.3.0.dta	Model-BuddingYeast-S-1803-3	33756	9208.15	4510.77	1504.26	3	1	SDCSFSGSATLQTATTQASCSSALK	3,Carbamidomethyl[C];20,Carbamidomethyl[C];	2566.14	12 0 0 0	H(12)	(H(H)(H(H(H(H(H(H(H(H(H(H)))))))))))	0	1 0 0 0;2 0 0 0;3 0 0 0;4 0 0 0;5 0 0 0;6 0 0 0;7 0 0 0;8 0 0 0;9 0 0 0;10 0 0 0;11 0 0 0;	1944.63	1	105.983	149.246	25.6367	2	-0.00029	-0.06404	0.41667	1.14583	0	0	0	0	2.06686e-05	1.39864e-06	-1	0	1.39864e-06	sp|P22146|GAS1_YEAST	GAS1	443	4374520	49112100
Model-BuddingYeast-S-1803-3.33774.33774.3.0.dta	Model-BuddingYeast-S-1803-3.33774.33774.3.0.dta	Model-BuddingYeast-S-1803-3	33774	9213.04	3010.31	1004.11	3	1	GNTETTIETTTEVETETAKQ		2183.02	4 0 0 1	H(4)aH(1)	(H(H)(aH(H(H))))	643	1 0 0 0;1 0 0 1;2 0 0 0;2 0 0 1;3 0 0 1;	827.291	3	20.7339	27.4838	8.19832	2	4e-05	0.01431	0.33333	0.63158	0	0	0	0	0.0487913	0.00280645	-1	0	0.00280645	sp|Q12160|YP063_YEAST	YPR063C	123	147557	522188
Model-BuddingYeast-S-1803-3.33787.33787.3.0.dta	Model-BuddingYeast-S-1803-3.33787.33787.3.0.dta	Model-BuddingYeast-S-1803-3	33787	9216.45	4527.8	1509.94	3	1	SDCSFSGSATLQTATTQASCSSALK	3,Carbamidomethyl[C];20,Carbamidomethyl[C];	2566.14	11 0 0 1	H(11)aH(1)	(H(H)(H(H(H(H(H(H(H(H(H(aH)))))))))))	1	1 0 0 0;2 0 0 0;3 0 0 0;4 0 0 0;5 0 0 0;6 0 0 0;7 0 0 0;8 0 0 0;9 0 0 0;10 0 0 0;10 0 0 1;11 0 0 0;	1961.66	1	120.609	166.204	35.9309	2	0	0.00024	0.53846	1.16667	0	0	0	0	1.43752e-07	1.38549e-08	-1	0	1.38549e-08	sp|P22146|GAS1_YEAST	GAS1	443	12150900	132673000
Model-BuddingYeast-S-1803-3.33821.33821.3.0.dta	Model-BuddingYeast-S-1803-3.33821.33821.3.0.dta	Model-BuddingYeast-S-1803-3	33821	9225.57	4510.77	1504.26	3	1	SDCSFSGSATLQTATTQASCSSALK	3,Carbamidomethyl[C];20,Carbamidomethyl[C];	2566.14	12 0 0 0	H(12)	(H(H)(H(H(H(H(H(H(H(H(H(H)))))))))))	0	1 0 0 0;2 0 0 0;3 0 0 0;4 0 0 0;5 0 0 0;6 0 0 0;7 0 0 0;8 0 0 0;9 0 0 0;10 0 0 0;11 0 0 0;	1944.63	1	96.5403	134.521	26.0055	2	-0.00151	-0.33539	0.5	1.125	0	0	0	0	1.74296e-05	1.16044e-06	-1	0	1.16044e-06	sp|P22146|GAS1_YEAST	GAS1	443	4374520	49112100
Model-BuddingYeast-S-1803-3.33867.33867.3.0.dta	Model-BuddingYeast-S-1803-3.33867.33867.3.0.dta	Model-BuddingYeast-S-1803-3	33867	9237.94	4527.8	1509.94	3	1	SDCSFSGSATLQTATTQASCSSALK	3,Carbamidomethyl[C];20,Carbamidomethyl[C];	2566.14	11 0 0 1	H(11)aH(1)	(H(H)(H(H(H(H(H(H(H(H(H(aH)))))))))))	1	1 0 0 0;2 0 0 0;3 0 0 0;4 0 0 0;5 0 0 0;6 0 0 0;7 0 0 0;8 0 0 0;9 0 0 0;10 0 0 0;10 0 0 1;11 0 0 0;	1961.66	1	108.328	150.934	29.2025	2	-0.00088	-0.19456	0.46154	1.125	0	0	0	0	3.88061e-06	2.76651e-07	-1	0	2.76651e-07	sp|P22146|GAS1_YEAST	GAS1	443	12150900	132673000
Model-BuddingYeast-S-1803-3.33882.33882.4.1.dta	Model-BuddingYeast-S-1803-3.33882.33882.4.1.dta	Model-BuddingYeast-S-1803-3	33882	9242	4544.83	1136.96	4	1	SDCSFSGSATLQTATTQASCSSALK	3,Carbamidomethyl[C];20,Carbamidomethyl[C];	2566.14	10 0 0 2	H(10)aH(2)	(H(H)(H(H(H(H(aH(aH(H(H(H(H)))))))))))	141	1 0 0 0;2 0 0 0;3 0 0 0;4 0 0 0;5 0 0 0;5 0 0 1;5 0 0 2;6 0 0 0;6 0 0 1;6 0 0 2;7 0 0 2;8 0 0 2;9 0 0 2;	1978.69	1	60.132	87.475	9.35214	2	0.00508	1.11687	0.35714	0.9375	0	0	0	0	0.0325614	0.00181598	-1	0	0.00181598	sp|P22146|GAS1_YEAST	GAS1	443	910573	10913500
Model-BuddingYeast-S-1803-3.33883.33883.4.1.dta	Model-BuddingYeast-S-1803-3.33883.33883.4.1.dta	Model-BuddingYeast-S-1803-3	33883	9242.28	4527.8	1132.71	4	1	SDCSFSGSATLQTATTQASCSSALK	3,Carbamidomethyl[C];20,Carbamidomethyl[C];	2566.14	11 0 0 1	H(11)aH(1)	(H(H)(H(H(H(H(H(H(H(H(H(aH)))))))))))	1	1 0 0 0;2 0 0 0;3 0 0 0;4 0 0 0;5 0 0 0;6 0 0 0;7 0 0 0;8 0 0 0;9 0 0 0;10 0 0 0;10 0 0 1;11 0 0 0;	1961.66	1	36.3551	51.7367	7.78925	2	0.00296	0.65375	0.30769	0.85417	0	0	0	0	0.0571752	0.00332827	-1	0	0.00332827	sp|P22146|GAS1_YEAST	GAS1	443	1025630	9210790
Model-BuddingYeast-S-1803-3.33944.33944.3.0.dta	Model-BuddingYeast-S-1803-3.33944.33944.3.0.dta	Model-BuddingYeast-S-1803-3	33944	9258.56	4527.8	1509.94	3	1	SDCSFSGSATLQTATTQASCSSALK	3,Carbamidomethyl[C];20,Carbamidomethyl[C];	2566.14	11 0 0 1	H(11)aH(1)	(H(H)(H(H(H(H(H(H(H(H(H(aH)))))))))))	1	1 0 0 0;2 0 0 0;3 0 0 0;4 0 0 0;5 0 0 0;6 0 0 0;7 0 0 0;8 0 0 0;9 0 0 0;10 0 0 0;10 0 0 1;11 0 0 0;	1961.66	1	108.75	149.671	32.753	2	-0.00131	-0.28865	0.53846	1.1875	0	0	0	0	6.87225e-07	5.43629e-08	-1	0	5.43629e-08	sp|P22146|GAS1_YEAST	GAS1	443	12150900	132673000
Model-BuddingYeast-S-1803-3.34003.34003.3.0.dta	Model-BuddingYeast-S-1803-3.34003.34003.3.0.dta	Model-BuddingYeast-S-1803-3	34003	9274.41	2720.2	907.405	3	1	GNTETTIETTTEVETETAK		2054.96	3 0 0 1	H(3)aH(1)	(H(H)(H(aH)))	497	1 0 0 0;2 0 0 0;2 0 0 1;3 0 0 0;	665.238	3	55.615	79.5913	11.0875	2	0.00208	0.7641	0.6	1.08333	0	0	0	1	-1	0	-1	0	0	sp|Q12160|YP063_YEAST	YPR063C	123	805512	2694810
Model-BuddingYeast-S-1803-3.34004.34004.3.0.dta	Model-BuddingYeast-S-1803-3.34004.34004.3.0.dta	Model-BuddingYeast-S-1803-3	34004	9274.69	4510.77	1504.26	3	1	SDCSFSGSATLQTATTQASCSSALK	3,Carbamidomethyl[C];20,Carbamidomethyl[C];	2566.14	12 0 0 0	H(12)	(H(H)(H(H(H(H(H(H(H(H(H(H)))))))))))	0	1 0 0 0;2 0 0 0;3 0 0 0;4 0 0 0;5 0 0 0;6 0 0 0;7 0 0 0;8 0 0 0;9 0 0 0;10 0 0 0;11 0 0 0;	1944.63	1	39.5848	52.2133	16.1319	2	-3e-05	-0.00684	0.41667	0.8125	0	0	0	0	0.00213028	9.70137e-05	-1	0	9.70137e-05	sp|P22146|GAS1_YEAST	GAS1	443	4374520	49112100
Model-BuddingYeast-S-1803-3.34091.34091.3.0.dta	Model-BuddingYeast-S-1803-3.34091.34091.3.0.dta	Model-BuddingYeast-S-1803-3	34091	9297.81	4510.77	1504.26	3	1	SDCSFSGSATLQTATTQASCSSALK	3,Carbamidomethyl[C];20,Carbamidomethyl[C];	2566.14	12 0 0 0	H(12)	(H(H)(H(H(H(H(H(H(H(H(H(H)))))))))))	0	1 0 0 0;2 0 0 0;3 0 0 0;4 0 0 0;5 0 0 0;6 0 0 0;7 0 0 0;8 0 0 0;9 0 0 0;10 0 0 0;11 0 0 0;	1944.63	1	43.4843	58.5682	15.4714	2	-0.00427	-0.94593	0.41667	0.8125	0	0	0	0	0.0030061	0.000137015	-1	0	0.000137015	sp|P22146|GAS1_YEAST	GAS1	443	355606	3831740
Model-BuddingYeast-S-1803-3.34109.34109.3.0.dta	Model-BuddingYeast-S-1803-3.34109.34109.3.0.dta	Model-BuddingYeast-S-1803-3	34109	9302.54	4527.8	1509.94	3	1	SDCSFSGSATLQTATTQASCSSALK	3,Carbamidomethyl[C];20,Carbamidomethyl[C];	2566.14	11 0 0 1	H(11)aH(1)	(H(H)(H(H(H(H(H(H(H(aH(H(H)))))))))))	13	1 0 0 0;2 0 0 0;3 0 0 0;4 0 0 0;5 0 0 0;6 0 0 0;7 0 0 0;8 0 0 0;8 0 0 1;9 0 0 0;9 0 0 1;10 0 0 1;	1961.66	1	86.1034	119.323	24.4098	2	-0.00198	-0.43839	0.46154	1.0625	0	0	0	0	3.6397e-05	2.32629e-06	-1	0	2.32629e-06	sp|P22146|GAS1_YEAST	GAS1	443	901757	10203800
Model-BuddingYeast-S-1803-3.34212.34212.3.1.dta	Model-BuddingYeast-S-1803-3.34212.34212.3.1.dta	Model-BuddingYeast-S-1803-3	34212	9329.91	4365.75	1455.92	3	1	SDCSFSGSATLQTATTQASCSSALK	3,Carbamidomethyl[C];20,Carbamidomethyl[C];	2566.14	10 0 0 1	H(10)aH(1)	(H(H)(H(H(H(H(H(H(H(H(aH))))))))))	7	1 0 0 0;2 0 0 0;3 0 0 0;4 0 0 0;5 0 0 0;6 0 0 0;7 0 0 0;8 0 0 0;9 0 0 0;9 0 0 1;10 0 0 0;	1799.61	1	97.2643	136.291	24.7864	2	0.00119	0.27223	0.5	1.1875	0	0	0	0	3.05948e-05	1.91686e-06	-1	0	1.91686e-06	sp|P22146|GAS1_YEAST	GAS1	443	4865860	47544600
Model-BuddingYeast-S-1803-3.34285.34285.3.0.dta	Model-BuddingYeast-S-1803-3.34285.34285.3.0.dta	Model-BuddingYeast-S-1803-3	34285	9349.39	4348.72	1450.24	3	1	SDCSFSGSATLQTATTQASCSSALK	3,Carbamidomethyl[C];20,Carbamidomethyl[C];	2566.14	11 0 0 0	H(11)	(H(H)(H(H(H(H(H(H(H(H(H))))))))))	3	1 0 0 0;2 0 0 0;3 0 0 0;4 0 0 0;5 0 0 0;6 0 0 0;7 0 0 0;8 0 0 0;9 0 0 0;10 0 0 0;	1782.58	1	94.4946	134.817	19.6103	2	-0.00362	-0.83161	0.45455	1.14583	0	0	0	0	0.000355195	1.8998e-05	-1	0	1.8998e-05	sp|P22146|GAS1_YEAST	GAS1	443	2154420	17514100
Model-BuddingYeast-S-1803-3.34296.34296.3.0.dta	Model-BuddingYeast-S-1803-3.34296.34296.3.0.dta	Model-BuddingYeast-S-1803-3	34296	9352.34	4365.75	1455.92	3	1	SDCSFSGSATLQTATTQASCSSALK	3,Carbamidomethyl[C];20,Carbamidomethyl[C];	2566.14	10 0 0 1	H(10)aH(1)	(H(H)(H(H(H(H(H(H(H(H(aH))))))))))	7	1 0 0 0;2 0 0 0;3 0 0 0;4 0 0 0;5 0 0 0;6 0 0 0;7 0 0 0;8 0 0 0;9 0 0 0;9 0 0 1;10 0 0 0;	1799.61	1	103.265	143.062	29.3558	2	0.00094	0.21588	0.5	1.16667	0	0	0	0	3.60568e-06	2.637e-07	-1	0	2.637e-07	sp|P22146|GAS1_YEAST	GAS1	443	4900480	47766100
Model-BuddingYeast-S-1803-3.34298.34298.2.0.dta	Model-BuddingYeast-S-1803-3.34298.34298.2.0.dta	Model-BuddingYeast-S-1803-3	34298	9352.9	2394.11	1197.56	2	1	STAAAVSQITDGQVQAAK		1745.9	4 0 0 0	H(4)	(H(H)(H(H)))	416	1 0 0 0;2 0 0 0;3 0 0 0;	648.211	1	46.0718	60.8212	18.6798	2	-0.00051	-0.21487	1	1.02941	0	0	0	1	-1	0	-1	0	0	sp|B3LQU1|PIR3_YEAS1;sp|B3LQU1|PIR3_YEAS1;sp|Q03180|PIR3_YEAST;sp|Q03180|PIR3_YEAST;sp|Q03180|PIR3_YEAST;sp|Q03180|PIR3_YEAST;sp|A6ZZG1|PIR3_YEAS7;sp|A6ZZG1|PIR3_YEAS7;sp|A6ZZG1|PIR3_YEAS7;sp|A6ZZG1|PIR3_YEAS7;sp|A6ZZG1|PIR3_YEAS7	PIR3;PIR3;PIR3;PIR3;PIR3;PIR3;PIR3;PIR3;PIR3;PIR3;PIR3	90;126;90;108;126;144;90;126;144;162;180	1838600	6298260
Model-BuddingYeast-S-1803-3.34330.34330.3.1.dta	Model-BuddingYeast-S-1803-3.34330.34330.3.1.dta	Model-BuddingYeast-S-1803-3	34330	9361.52	2394.11	798.71	3	1	STAAAVSQITDGQVQAAK		1745.9	4 0 0 0	H(4)	(H(H)(H(H)))	416	1 0 0 0;2 0 0 0;3 0 0 0;	648.211	1	52.1551	69.767	19.4473	2	0.00035	0.14477	0.75	1.02941	0	0	0	1	-1	0	-1	0	0	sp|B3LQU1|PIR3_YEAS1;sp|B3LQU1|PIR3_YEAS1;sp|Q03180|PIR3_YEAST;sp|Q03180|PIR3_YEAST;sp|Q03180|PIR3_YEAST;sp|Q03180|PIR3_YEAST;sp|A6ZZG1|PIR3_YEAS7;sp|A6ZZG1|PIR3_YEAS7;sp|A6ZZG1|PIR3_YEAS7;sp|A6ZZG1|PIR3_YEAS7;sp|A6ZZG1|PIR3_YEAS7	PIR3;PIR3;PIR3;PIR3;PIR3;PIR3;PIR3;PIR3;PIR3;PIR3;PIR3	90;126;90;108;126;144;90;126;144;162;180	2614920	8553370
Model-BuddingYeast-S-1803-3.34375.34375.2.0.dta	Model-BuddingYeast-S-1803-3.34375.34375.2.0.dta	Model-BuddingYeast-S-1803-3	34375	9373.66	2394.11	1197.56	2	1	STAAAVSQITDGQVQAAK		1745.9	4 0 0 0	H(4)	(H(H)(H(H)))	416	1 0 0 0;2 0 0 0;3 0 0 0;	648.211	1	45.3334	59.8305	18.4102	2	-0.00052	-0.21737	1	1	0	0	0	1	-1	0	-1	0	0	sp|B3LQU1|PIR3_YEAS1;sp|B3LQU1|PIR3_YEAS1;sp|Q03180|PIR3_YEAST;sp|Q03180|PIR3_YEAST;sp|Q03180|PIR3_YEAST;sp|Q03180|PIR3_YEAST;sp|A6ZZG1|PIR3_YEAS7;sp|A6ZZG1|PIR3_YEAS7;sp|A6ZZG1|PIR3_YEAS7;sp|A6ZZG1|PIR3_YEAS7;sp|A6ZZG1|PIR3_YEAS7	PIR3;PIR3;PIR3;PIR3;PIR3;PIR3;PIR3;PIR3;PIR3;PIR3;PIR3	90;126;90;108;126;144;90;126;144;162;180	1838600	6298260
Model-BuddingYeast-S-1803-3.34388.34388.3.0.dta	Model-BuddingYeast-S-1803-3.34388.34388.3.0.dta	Model-BuddingYeast-S-1803-3	34388	9377.17	4348.71	1450.24	3	1	SDCSFSGSATLQTATTQASCSSALK	3,Carbamidomethyl[C];20,Carbamidomethyl[C];	2566.14	11 0 0 0	H(11)	(H(H)(H(H(H(H(H(H(H(H(H))))))))))	3	1 0 0 0;2 0 0 0;3 0 0 0;4 0 0 0;5 0 0 0;6 0 0 0;7 0 0 0;8 0 0 0;9 0 0 0;10 0 0 0;	1782.58	1	62.3912	87.6035	15.5682	2	-0.00725	-1.66772	0.45455	0.97917	0	0	0	0	0.002859	0.000131088	-1	0	0.000131088	sp|P22146|GAS1_YEAST	GAS1	443	2154420	17514100
Model-BuddingYeast-S-1803-3.34413.34413.3.0.dta	Model-BuddingYeast-S-1803-3.34413.34413.3.0.dta	Model-BuddingYeast-S-1803-3	34413	9383.96	4365.75	1455.92	3	1	SDCSFSGSATLQTATTQASCSSALK	3,Carbamidomethyl[C];20,Carbamidomethyl[C];	2566.14	10 0 0 1	H(10)aH(1)	(H(H)(H(H(H(H(H(H(H(H(aH))))))))))	7	1 0 0 0;2 0 0 0;3 0 0 0;4 0 0 0;5 0 0 0;6 0 0 0;7 0 0 0;8 0 0 0;9 0 0 0;9 0 0 1;10 0 0 0;	1799.61	1	109.845	154.33	27.2293	2	0.00053	0.12106	0.5	1.25	0	0	0	0	9.86864e-06	6.90023e-07	-1	0	6.90023e-07	sp|P22146|GAS1_YEAST	GAS1	443	3623990	34438800
Model-BuddingYeast-S-1803-3.34432.34432.3.0.dta	Model-BuddingYeast-S-1803-3.34432.34432.3.0.dta	Model-BuddingYeast-S-1803-3	34432	9389.16	2394.11	798.71	3	1	STAAAVSQITDGQVQAAK		1745.9	4 0 0 0	H(4)	(H(H)(H(H)))	416	1 0 0 0;2 0 0 0;3 0 0 0;	648.211	1	22.6269	30.8699	7.31848	2	0.00087	0.3628	0.5	0.67647	0	0	0	1	-1	0	-1	0	0	sp|B3LQU1|PIR3_YEAS1;sp|B3LQU1|PIR3_YEAS1;sp|Q03180|PIR3_YEAST;sp|Q03180|PIR3_YEAST;sp|Q03180|PIR3_YEAST;sp|Q03180|PIR3_YEAST;sp|A6ZZG1|PIR3_YEAS7;sp|A6ZZG1|PIR3_YEAS7;sp|A6ZZG1|PIR3_YEAS7;sp|A6ZZG1|PIR3_YEAS7;sp|A6ZZG1|PIR3_YEAS7	PIR3;PIR3;PIR3;PIR3;PIR3;PIR3;PIR3;PIR3;PIR3;PIR3;PIR3	90;126;90;108;126;144;90;126;144;162;180	2614920	8553370
Model-BuddingYeast-S-1803-3.34452.34452.2.0.dta	Model-BuddingYeast-S-1803-3.34452.34452.2.0.dta	Model-BuddingYeast-S-1803-3	34452	9394.54	2394.11	1197.56	2	1	STAAAVSQITDGQVQAAK		1745.9	4 0 0 0	H(4)	(H(H)(H(H)))	416	1 0 0 0;2 0 0 0;3 0 0 0;	648.211	1	26.4957	35.1369	10.4478	2	-0.00047	-0.19565	0.75	0.85294	0	0	0	1	-1	0	-1	0	0	sp|B3LQU1|PIR3_YEAS1;sp|B3LQU1|PIR3_YEAS1;sp|Q03180|PIR3_YEAST;sp|Q03180|PIR3_YEAST;sp|Q03180|PIR3_YEAST;sp|Q03180|PIR3_YEAST;sp|A6ZZG1|PIR3_YEAS7;sp|A6ZZG1|PIR3_YEAS7;sp|A6ZZG1|PIR3_YEAS7;sp|A6ZZG1|PIR3_YEAS7;sp|A6ZZG1|PIR3_YEAS7	PIR3;PIR3;PIR3;PIR3;PIR3;PIR3;PIR3;PIR3;PIR3;PIR3;PIR3	90;126;90;108;126;144;90;126;144;162;180	1838600	6298260
Model-BuddingYeast-S-1803-3.34499.34499.3.0.dta	Model-BuddingYeast-S-1803-3.34499.34499.3.0.dta	Model-BuddingYeast-S-1803-3	34499	9407.26	4365.75	1455.92	3	1	SDCSFSGSATLQTATTQASCSSALK	3,Carbamidomethyl[C];20,Carbamidomethyl[C];	2566.14	10 0 0 1	H(10)aH(1)	(H(H)(H(H(H(H(H(H(H(H(aH))))))))))	7	1 0 0 0;2 0 0 0;3 0 0 0;4 0 0 0;5 0 0 0;6 0 0 0;7 0 0 0;8 0 0 0;9 0 0 0;9 0 0 1;10 0 0 0;	1799.61	1	88.1943	125.449	19.0061	2	0.002	0.45845	0.41667	1.10417	0	0	0	0	0.000480589	2.50811e-05	-1	0	2.50811e-05	sp|P22146|GAS1_YEAST	GAS1	443	4900480	47766100
Model-BuddingYeast-S-1803-3.34532.34532.3.0.dta	Model-BuddingYeast-S-1803-3.34532.34532.3.0.dta	Model-BuddingYeast-S-1803-3	34532	9416.17	4348.74	1450.25	3	1	SDCSFSGSATLQTATTQASCSSALK	3,Carbamidomethyl[C];20,Carbamidomethyl[C];	2566.14	11 0 0 0	H(11)	(H(H)(H(H(H(H(H(H(H(H(H))))))))))	3	1 0 0 0;2 0 0 0;3 0 0 0;4 0 0 0;5 0 0 0;6 0 0 0;7 0 0 0;8 0 0 0;9 0 0 0;10 0 0 0;	1782.58	1	43.4751	60.2782	12.2693	2	0.01542	3.54622	0.36364	0.85417	0	0	0	0	0.0127905	0.000600988	-1	0	0.000600988	sp|P22146|GAS1_YEAST	GAS1	443	351031	4282410
Model-BuddingYeast-S-1803-3.34661.34661.3.0.dta	Model-BuddingYeast-S-1803-3.34661.34661.3.0.dta	Model-BuddingYeast-S-1803-3	34661	9450.79	4365.75	1455.92	3	1	SDCSFSGSATLQTATTQASCSSALK	3,Carbamidomethyl[C];20,Carbamidomethyl[C];	2566.14	10 0 0 1	H(10)aH(1)	(H(H)(H(H(H(H(H(H(H(H(aH))))))))))	7	1 0 0 0;2 0 0 0;3 0 0 0;4 0 0 0;5 0 0 0;6 0 0 0;7 0 0 0;8 0 0 0;9 0 0 0;9 0 0 1;10 0 0 0;	1799.61	1	62.6365	89.1845	13.3331	2	0.00286	0.65498	0.33333	1.02083	0	0	0	0	0.00841118	0.00037299	-1	0	0.00037299	sp|P22146|GAS1_YEAST	GAS1	443	93243.7	929373
Model-BuddingYeast-S-1803-3.34679.34679.3.0.dta	Model-BuddingYeast-S-1803-3.34679.34679.3.0.dta	Model-BuddingYeast-S-1803-3	34679	9455.55	2831.23	944.415	3	1	GNTETTIETTTEVETETAKQ		2183.02	4 0 0 0	H(4)	(H(H)(H(H)))	416	1 0 0 0;2 0 0 0;3 0 0 0;	648.211	3	38.6968	55.4963	7.49757	2	0.00058	0.20507	0.5	0.92105	0	0	0	1	-1	0	-1	0	0	sp|Q12160|YP063_YEAST	YPR063C	123	3297630	14074400
Model-BuddingYeast-S-1803-3.34694.34694.3.1.dta	Model-BuddingYeast-S-1803-3.34694.34694.3.1.dta	Model-BuddingYeast-S-1803-3	34694	9459.61	4527.8	1509.94	3	1	SDCSFSGSATLQTATTQASCSSALK	3,Carbamidomethyl[C];20,Carbamidomethyl[C];	2566.14	11 0 0 1	H(11)aH(1)	(H(H)(H(H(H(H(H(H(H(H(H(aH)))))))))))	1	1 0 0 0;2 0 0 0;3 0 0 0;4 0 0 0;5 0 0 0;6 0 0 0;7 0 0 0;8 0 0 0;9 0 0 0;10 0 0 0;10 0 0 1;11 0 0 0;	1961.66	1	50.255	66.8024	19.524	2	0.00085	0.18708	0.46154	0.875	0	0	0	0	0.000370763	1.97279e-05	-1	0	1.97279e-05	sp|P22146|GAS1_YEAST	GAS1	443	1329710	14358600
Model-BuddingYeast-S-1803-3.34735.34735.3.0.dta	Model-BuddingYeast-S-1803-3.34735.34735.3.0.dta	Model-BuddingYeast-S-1803-3	34735	9470.53	2848.26	950.091	3	1	GNTETTIETTTEVETETAKQ		2183.02	3 0 0 1	H(3)aH(1)	(H(H)(H(aH)))	497	1 0 0 0;2 0 0 0;2 0 0 1;3 0 0 0;	665.238	3	72.3771	101.428	18.4247	2	0.00118	0.41412	0.6	1.15789	0	0	0	1	-1	0	-1	0	0	sp|Q12160|YP063_YEAST	YPR063C	123	1696510	6393750
Model-BuddingYeast-S-1803-3.34769.34769.3.0.dta	Model-BuddingYeast-S-1803-3.34769.34769.3.0.dta	Model-BuddingYeast-S-1803-3	34769	9479.63	2831.23	944.415	3	1	GNTETTIETTTEVETETAKQ		2183.02	4 0 0 0	H(4)	(H(H)(H(H)))	416	1 0 0 0;2 0 0 0;3 0 0 0;	648.211	3	52.3809	74.6246	11.071	2	0.00053	0.18599	0.5	1	0	0	0	1	-1	0	-1	0	0	sp|Q12160|YP063_YEAST	YPR063C	123	3297630	14074400
Model-BuddingYeast-S-1803-3.34812.34812.3.0.dta	Model-BuddingYeast-S-1803-3.34812.34812.3.0.dta	Model-BuddingYeast-S-1803-3	34812	9491.26	2848.26	950.091	3	1	GNTETTIETTTEVETETAKQ		2183.02	3 0 0 1	H(3)aH(1)	(H(H)(H(aH)))	497	1 0 0 0;2 0 0 0;2 0 0 1;3 0 0 0;	665.238	3	78.8176	110.809	19.4053	2	0.00078	0.27298	0.6	1.10526	0	0	0	1	-1	0	-1	0	0	sp|Q12160|YP063_YEAST	YPR063C	123	1696510	6393750
Model-BuddingYeast-S-1803-3.34839.34839.3.0.dta	Model-BuddingYeast-S-1803-3.34839.34839.3.0.dta	Model-BuddingYeast-S-1803-3	34839	9498.56	4510.79	1504.27	3	1	SDCSFSGSATLQTATTQASCSSALK	3,Carbamidomethyl[C];20,Carbamidomethyl[C];	2566.14	12 0 0 0	H(12)	(H(H)(H(H(H(H(H(H(H(H(H(H)))))))))))	0	1 0 0 0;2 0 0 0;3 0 0 0;4 0 0 0;5 0 0 0;6 0 0 0;7 0 0 0;8 0 0 0;9 0 0 0;10 0 0 0;11 0 0 0;	1944.63	1	47.842	62.7524	20.1512	2	0.01271	2.81772	0.41667	0.91667	0	0	0	0	0.000271951	1.50226e-05	-1	0	1.50226e-05	sp|P22146|GAS1_YEAST	GAS1	443	142677	1386300
Model-BuddingYeast-S-1803-3.34927.34927.3.0.dta	Model-BuddingYeast-S-1803-3.34927.34927.3.0.dta	Model-BuddingYeast-S-1803-3	34927	9521.94	4203.69	1401.9	3	1	SDCSFSGSATLQTATTQASCSSALK	3,Carbamidomethyl[C];20,Carbamidomethyl[C];	2566.14	9 0 0 1	H(9)aH(1)	(H(H)(H(H(H(aH(H(H(H(H)))))))))	197	1 0 0 0;2 0 0 0;3 0 0 0;4 0 0 0;4 0 0 1;5 0 0 0;5 0 0 1;6 0 0 1;7 0 0 1;8 0 0 1;	1637.55	1	36.0965	49.1061	11.9357	2	-0.00023	-0.05568	0.36364	0.77083	0	0	0	0	0.0143837	0.000685389	-1	0	0.000685389	sp|P22146|GAS1_YEAST	GAS1	443	108315	741105
Model-BuddingYeast-S-1803-3.34939.34939.3.0.dta	Model-BuddingYeast-S-1803-3.34939.34939.3.0.dta	Model-BuddingYeast-S-1803-3	34939	9525.09	4527.8	1509.94	3	1	SDCSFSGSATLQTATTQASCSSALK	3,Carbamidomethyl[C];20,Carbamidomethyl[C];	2566.14	11 0 0 1	H(11)aH(1)	(H(H)(H(H(H(H(H(H(H(aH(H(H)))))))))))	13	1 0 0 0;2 0 0 0;3 0 0 0;4 0 0 0;5 0 0 0;6 0 0 0;7 0 0 0;8 0 0 0;8 0 0 1;9 0 0 0;9 0 0 1;10 0 0 1;	1961.66	1	50.3004	68.2843	16.9016	2	0.00095	0.20961	0.38462	0.89583	0	0	0	0	0.00142216	6.3555e-05	-1	0	6.3555e-05	sp|P22146|GAS1_YEAST	GAS1	443	1329710	14358600
Model-BuddingYeast-S-1803-3.35001.35001.3.0.dta	Model-BuddingYeast-S-1803-3.35001.35001.3.0.dta	Model-BuddingYeast-S-1803-3	35001	9541.41	2848.26	950.09	3	1	GNTETTIETTTEVETETAKQ		2183.02	3 0 0 1	H(3)aH(1)	(H(H)(aH(H)))	660	1 0 0 0;1 0 0 1;2 0 0 0;2 0 0 1;	665.238	3	61.3928	87.0234	13.7931	2	-0.00083	-0.29263	0.8	1.15789	0	0	0	1	-1	0	-1	0	0	sp|Q12160|YP063_YEAST	YPR063C	123	544721	2015750
Model-BuddingYeast-S-1803-3.35093.35093.3.1.dta	Model-BuddingYeast-S-1803-3.35093.35093.3.1.dta	Model-BuddingYeast-S-1803-3	35093	9565.97	2848.26	950.091	3	1	GNTETTIETTTEVETETAKQ		2183.02	3 0 0 1	H(3)aH(1)	(H(H)(H(aH)))	497	1 0 0 0;2 0 0 0;2 0 0 1;3 0 0 0;	665.238	3	62.2204	90.497	9.70664	2	-0.00058	-0.20521	0.4	1.10526	0	0	0	1	-1	0	-1	0	0	sp|Q12160|YP063_YEAST	YPR063C	123	311112	1220790
Model-BuddingYeast-S-1803-3.35097.35097.3.0.dta	Model-BuddingYeast-S-1803-3.35097.35097.3.0.dta	Model-BuddingYeast-S-1803-3	35097	9566.94	2831.23	944.415	3	1	GNTETTIETTTEVETETAKQ		2183.02	4 0 0 0	H(4)	(H(H)(H(H)))	416	1 0 0 0;2 0 0 0;3 0 0 0;	648.211	3	32.08	45.093	7.91285	2	0.00062	0.21778	0.5	0.89474	0	0	0	1	-1	0	-1	0	0	sp|Q12160|YP063_YEAST	YPR063C	123	1623810	7351090
Model-BuddingYeast-S-1803-3.35170.35170.3.1.dta	Model-BuddingYeast-S-1803-3.35170.35170.3.1.dta	Model-BuddingYeast-S-1803-3	35170	9586.71	3128.36	1043.46	3	1	PSDSGADAJTTNEPSAENAPEVEQDPK		2770.19	0 0 0 2	aH(2)	(aH(aH))	1151	0 0 0 1;	358.159	2	18.7873	28.9036	0	0	0.01149	3.67167	0	0.53846	0	0	0	1	-1	0	-1	0	0	sp|P17555|CAP_YEAST	SRV2	51	822244	2225620
Model-BuddingYeast-S-1803-3.35313.35313.3.0.dta	Model-BuddingYeast-S-1803-3.35313.35313.3.0.dta	Model-BuddingYeast-S-1803-3	35313	9625	4348.73	1450.25	3	1	SDCSFSGSATLQTATTQASCSSALK	3,Carbamidomethyl[C];20,Carbamidomethyl[C];	2566.14	11 0 0 0	H(11)	(H(H)(H(H(H(H(H(H(H(H(H))))))))))	3	1 0 0 0;2 0 0 0;3 0 0 0;4 0 0 0;5 0 0 0;6 0 0 0;7 0 0 0;8 0 0 0;9 0 0 0;10 0 0 0;	1782.58	1	28.4834	37.977	10.8525	2	0.00618	1.42009	0.36364	0.64583	0	0	0	0	0.0203945	0.00107452	-1	0	0.00107452	sp|P22146|GAS1_YEAST	GAS1	443	672334	7925990
Model-BuddingYeast-S-1803-3.35358.35358.3.0.dta	Model-BuddingYeast-S-1803-3.35358.35358.3.0.dta	Model-BuddingYeast-S-1803-3	35358	9637.09	4365.74	1455.92	3	1	SDCSFSGSATLQTATTQASCSSALK	3,Carbamidomethyl[C];20,Carbamidomethyl[C];	2566.14	10 0 0 1	H(10)aH(1)	(H(H)(H(H(H(H(H(H(H(H(aH))))))))))	7	1 0 0 0;2 0 0 0;3 0 0 0;4 0 0 0;5 0 0 0;6 0 0 0;7 0 0 0;8 0 0 0;9 0 0 0;9 0 0 1;10 0 0 0;	1799.61	1	89.786	124.852	24.6629	2	-0.00278	-0.6362	0.5	1.10417	0	0	0	0	3.23872e-05	2.08378e-06	-1	0	2.08378e-06	sp|P22146|GAS1_YEAST	GAS1	443	1446300	16085300
Model-BuddingYeast-S-1803-3.35444.35444.3.0.dta	Model-BuddingYeast-S-1803-3.35444.35444.3.0.dta	Model-BuddingYeast-S-1803-3	35444	9660.28	4365.74	1455.92	3	1	SDCSFSGSATLQTATTQASCSSALK	3,Carbamidomethyl[C];20,Carbamidomethyl[C];	2566.14	10 0 0 1	H(10)aH(1)	(H(H)(H(H(H(H(H(H(H(H(aH))))))))))	7	1 0 0 0;2 0 0 0;3 0 0 0;4 0 0 0;5 0 0 0;6 0 0 0;7 0 0 0;8 0 0 0;9 0 0 0;9 0 0 1;10 0 0 0;	1799.61	1	44.4856	62.2837	11.432	2	-0.00335	-0.76745	0.33333	0.89583	0	0	0	0	0.0170005	0.000837809	-1	0	0.000837809	sp|P22146|GAS1_YEAST	GAS1	443	1446300	16085300
Model-BuddingYeast-S-1803-3.36198.36198.3.1.dta	Model-BuddingYeast-S-1803-3.36198.36198.3.1.dta	Model-BuddingYeast-S-1803-3	36198	9863.59	3128.36	1043.46	3	1	PSDSGADAJTTNEPSAENAPEVEQDPK		2770.19	0 0 0 2	aH(2)	(aH(aH))	1151	0 0 0 1;	358.159	2	18.1959	27.9936	0	0	0.01037	3.31398	0	0.57692	0	0	0	1	-1	0	-1	0	0	sp|P17555|CAP_YEAST	SRV2	51	2505560	6294710
Model-BuddingYeast-S-1803-3.36244.36244.3.0.dta	Model-BuddingYeast-S-1803-3.36244.36244.3.0.dta	Model-BuddingYeast-S-1803-3	36244	9875.95	2848.26	950.09	3	1	GNTETTIETTTEVETETAKQ		2183.02	3 0 0 1	H(3)aH(1)	(H(H)(H(aH)))	497	1 0 0 0;2 0 0 0;2 0 0 1;3 0 0 0;	665.238	3	61.958	83.0948	22.7039	2	-0.00138	-0.48538	0.8	1.10526	0	0	0	1	-1	0	-1	0	0	sp|Q12160|YP063_YEAST	YPR063C	123	713171	3208750
Model-BuddingYeast-S-1803-3.36249.36249.3.0.dta	Model-BuddingYeast-S-1803-3.36249.36249.3.0.dta	Model-BuddingYeast-S-1803-3	36249	9877.26	2831.23	944.416	3	1	GNTETTIETTTEVETETAKQ		2183.02	4 0 0 0	H(4)	(H(H)(H(H)))	416	1 0 0 0;2 0 0 0;3 0 0 0;	648.211	3	24.8417	34.3796	7.1284	2	0.00292	1.03156	0.5	0.71053	0	0	0	1	-1	0	-1	0	0	sp|Q12160|YP063_YEAST	YPR063C	123	959258	5158060
Model-BuddingYeast-S-1803-3.36273.36273.3.1.dta	Model-BuddingYeast-S-1803-3.36273.36273.3.1.dta	Model-BuddingYeast-S-1803-3	36273	9883.74	3128.36	1043.46	3	1	PSDSGADAJTTNEPSAENAPEVEQDPK		2770.19	0 0 0 2	aH(2)	(aH(aH))	1151	0 0 0 1;	358.159	2	27.7357	42.2237	0.82956	1	0.00958	3.06081	0.5	0.65385	0	0	0	1	-1	0	-1	0	0	sp|P17555|CAP_YEAST	SRV2	51	2505560	6294710
Model-BuddingYeast-S-1803-3.36373.36373.3.1.dta	Model-BuddingYeast-S-1803-3.36373.36373.3.1.dta	Model-BuddingYeast-S-1803-3	36373	9910.53	3128.36	1043.46	3	1	PSDSGADAJTTNEPSAENAPEVEQDPK		2770.19	0 0 0 2	aH(2)	(aH(aH))	1151	0 0 0 1;	358.159	2	13.0143	20.0221	0	0	0.00982	3.1404	0	0.44231	0	0	0	1	-1	0	-1	0	0	sp|P17555|CAP_YEAST	SRV2	51	2944770	7077460
Model-BuddingYeast-S-1803-3.36497.36497.3.2.dta	Model-BuddingYeast-S-1803-3.36497.36497.3.2.dta	Model-BuddingYeast-S-1803-3	36497	9943.82	2906.29	969.435	3	1	QGNTITVQTTFVQR		1592.84	7 0 0 1	H(7)aH(1)	(H(H)(aH(H(H(H(H(H)))))))	604	1 0 0 0;1 0 0 1;2 0 0 0;2 0 0 1;3 0 0 1;4 0 0 1;5 0 0 1;6 0 0 1;	1313.45	4	16.0121	16.4881	15.1283	2	0.00123	0.42177	0.44444	0.61538	0	0	0	0	0.00358563	0.00015647	-1	0.00978474	0.00994091	sp|P17260|KRE1_YEAST	KRE1	239	733670	2103010
Model-BuddingYeast-S-1803-3.36518.36518.3.0.dta	Model-BuddingYeast-S-1803-3.36518.36518.3.0.dta	Model-BuddingYeast-S-1803-3	36518	9949.46	3542.58	1181.53	3	1	QQQQQQQQQQQQQHYGMTSKSSSPDEEK	17,Oxidation[M];	3363.49	0 0 0 1	aH(1)	(aH)	1162		179.079	18	10.7832	16.5895	0	0	0.00814	2.29771	0	0.27778	0	0	0	1	-1	0	-1	0.00978474	0.00978474	sp|P46997|JJJ2_YEAST	JJJ2	257	876767	5465670
Model-BuddingYeast-S-1803-3.36829.36829.2.0.dta	Model-BuddingYeast-S-1803-3.36829.36829.2.0.dta	Model-BuddingYeast-S-1803-3	36829	10032.8	1722.75	861.88	2	1	ENEGERYEQSFR		1543.68	0 0 0 1	aH(1)	(aH)	1162		179.079	10	11.3906	17.524	0	0	-0.003	-1.74093	0	0.54545	0	0	0	1	-1	0	-1	0.004	0.004	sp|Q07798|SPO75_YEAST	SPO75	166	305670	18452800
Model-BuddingYeast-S-1803-3.36929.36929.2.1.dta	Model-BuddingYeast-S-1803-3.36929.36929.2.1.dta	Model-BuddingYeast-S-1803-3	36929	10059.8	1678.85	839.927	2	1	SHLAKDKDEIAK		1354.73	2 0 0 0	H(2)	(H(H))	780	1 0 0 0;	324.106	1	11.3951	17.5309	0	0	0.00869	5.17882	0	0.59091	0	0	0	1	-1	0	-1	0.004	0.004	sp|P19812|UBR1_YEAST	UBR1	1004	6212310	11743300
Model-BuddingYeast-S-1803-3.36932.36932.3.0.dta	Model-BuddingYeast-S-1803-3.36932.36932.3.0.dta	Model-BuddingYeast-S-1803-3	36932	10060.6	2686.2	896.072	3	1	GNTETTIETTTEVETETAKQ		2183.02	2 0 0 1	H(2)aH(1)	(H(H)(aH))	679	1 0 0 0;1 0 0 1;2 0 0 0;	503.185	3	80.4627	117.473	11.7284	2	-0.00261	-0.97277	0.5	1.10526	0	0	0	1	-1	0	-1	0	0	sp|Q12160|YP063_YEAST	YPR063C	123	1656660	6109130
Model-BuddingYeast-S-1803-3.36971.36971.3.3.dta	Model-BuddingYeast-S-1803-3.36971.36971.3.3.dta	Model-BuddingYeast-S-1803-3	36971	10070.9	2669.18	890.397	3	1	GNTETTIETTTEVETETAKQ		2183.02	3 0 0 0	H(3)	(H(H)(H))	579	1 0 0 0;2 0 0 0;	486.158	3	63.7301	92.4591	10.3764	2	-0.00144	-0.54023	0.66667	1.05263	0	0	0	1	-1	0	-1	0	0	sp|Q12160|YP063_YEAST	YPR063C	123	7439940	40821800
Model-BuddingYeast-S-1803-3.36977.36977.2.0.dta	Model-BuddingYeast-S-1803-3.36977.36977.2.0.dta	Model-BuddingYeast-S-1803-3	36977	10072.6	2669.18	1335.09	2	1	GNTETTIETTTEVETETAKQ		2183.02	3 0 0 0	H(3)	(H(H)(H))	579	1 0 0 0;2 0 0 0;	486.158	3	46.6877	64.1591	14.2407	2	0.00011	0.03972	1	1	0	0	0	1	-1	0	-1	0	0	sp|Q12160|YP063_YEAST	YPR063C	123	1428590	4829930
Model-BuddingYeast-S-1803-3.37022.37022.3.1.dta	Model-BuddingYeast-S-1803-3.37022.37022.3.1.dta	Model-BuddingYeast-S-1803-3	37022	10084.6	2686.2	896.072	3	1	GNTETTIETTTEVETETAKQ		2183.02	2 0 0 1	H(2)aH(1)	(H(H)(aH))	679	1 0 0 0;1 0 0 1;2 0 0 0;	503.185	3	91.3419	134.143	11.8549	2	-0.0028	-1.04089	0.5	1.21053	0	0	0	1	-1	0	-1	0	0	sp|Q12160|YP063_YEAST	YPR063C	123	1656660	6109130
Model-BuddingYeast-S-1803-3.37072.37072.3.1.dta	Model-BuddingYeast-S-1803-3.37072.37072.3.1.dta	Model-BuddingYeast-S-1803-3	37072	10097.9	3128.36	1043.46	3	1	PSDSGADAJTTNEPSAENAPEVEQDPK		2770.19	0 0 0 2	aH(2)	(aH(aH))	1151	0 0 0 1;	358.159	2	29.0957	44.2889	0.87965	1	0.01061	3.39069	0.5	0.67308	0	0	0	1	-1	0	-1	0	0	sp|P17555|CAP_YEAST	SRV2	51	13378400	37077800
Model-BuddingYeast-S-1803-3.37148.37148.3.1.dta	Model-BuddingYeast-S-1803-3.37148.37148.3.1.dta	Model-BuddingYeast-S-1803-3	37148	10118.3	3128.36	1043.46	3	1	PSDSGADAJTTNEPSAENAPEVEQDPK		2770.19	0 0 0 2	aH(2)	(aH(aH))	1151	0 0 0 1;	358.159	2	39.6046	60.3979	0.98848	1	0.01075	3.43672	0.5	0.82692	0	0	0	1	-1	0	-1	0	0	sp|P17555|CAP_YEAST	SRV2	51	13627700	37518200
Model-BuddingYeast-S-1803-3.37225.37225.3.2.dta	Model-BuddingYeast-S-1803-3.37225.37225.3.2.dta	Model-BuddingYeast-S-1803-3	37225	10138.7	3128.36	1043.46	3	1	PSDSGADAJTTNEPSAENAPEVEQDPK		2770.19	0 0 0 2	aH(2)	(aH(aH))	1151	0 0 0 1;	358.159	2	46.6212	71.177	1.01761	1	0.0106	3.38973	0.5	0.86538	0	0	0	1	-1	0	-1	0	0	sp|P17555|CAP_YEAST	SRV2	51	13627700	37518200
Model-BuddingYeast-S-1803-3.37312.37312.3.1.dta	Model-BuddingYeast-S-1803-3.37312.37312.3.1.dta	Model-BuddingYeast-S-1803-3	37312	10162.1	3128.36	1043.46	3	1	PSDSGADAJTTNEPSAENAPEVEQDPK		2770.19	0 0 0 2	aH(2)	(aH(aH))	1151	0 0 0 1;	358.159	2	35.1571	53.5965	0.91234	1	0.00973	3.10876	0.5	0.73077	0	0	0	1	-1	0	-1	0	0	sp|P17555|CAP_YEAST	SRV2	51	13627700	37518200
Model-BuddingYeast-S-1803-3.37347.37347.3.1.dta	Model-BuddingYeast-S-1803-3.37347.37347.3.1.dta	Model-BuddingYeast-S-1803-3	37347	10171.5	2205.91	735.974	3	1	GRPDYSTYFK		1233.59	6 0 0 0	H(6)	(H(H)(H(H(H(H)))))	188	1 0 0 0;2 0 0 0;3 0 0 0;4 0 0 0;5 0 0 0;	972.317	6	37.8822	32.675	47.5527	2	0.00065	0.29545	1	1	0	0	0	0	6.85907e-10	8.66387e-11	-1	0	8.66387e-11	sp|P36081|YKH7_YEAST	YKL077W	107	9849310	32293700
Model-BuddingYeast-S-1803-3.37424.37424.3.0.dta	Model-BuddingYeast-S-1803-3.37424.37424.3.0.dta	Model-BuddingYeast-S-1803-3	37424	10192.2	2205.91	735.974	3	1	GRPDYSTYFK		1233.59	6 0 0 0	H(6)	(H(H)(H(H(H(H)))))	188	1 0 0 0;2 0 0 0;3 0 0 0;4 0 0 0;5 0 0 0;	972.317	6	30.9467	21.4105	48.6567	2	0.00066	0.29953	1	0.72222	0	0	0	0	4.2492e-10	5.69038e-11	-1	0	5.69038e-11	sp|P36081|YKH7_YEAST	YKL077W	107	9849310	32293700
Model-BuddingYeast-S-1803-3.38190.38190.2.0.dta	Model-BuddingYeast-S-1803-3.38190.38190.2.0.dta	Model-BuddingYeast-S-1803-3	38190	10397.2	1881.8	941.404	2	1	GRPDYSTYFK		1233.59	4 0 0 0	H(4)	(H(H)(H(H)))	416	1 0 0 0;2 0 0 0;3 0 0 0;	648.211	6	31.5492	30.9864	32.5943	2	0.0002	0.10606	1	0.88889	0	0	0	1	-1	0	-1	0	0	sp|P36081|YKH7_YEAST	YKL077W	107	8666350	24267400
Model-BuddingYeast-S-1803-3.38247.38247.2.1.dta	Model-BuddingYeast-S-1803-3.38247.38247.2.1.dta	Model-BuddingYeast-S-1803-3	38247	10412.5	1684.76	842.882	2	1	NLASVWGK		874.478	5 0 0 0	H(5)	(H(H)(H(H(H))))	287	1 0 0 0;2 0 0 0;3 0 0 0;4 0 0 0;	810.264	4	25.7456	18.3641	39.4541	2	0.01399	8.301	1	0.92857	0	0	0	0	2.64226e-08	2.77159e-09	-1	0.00206186	0.00206186	sp|P47032|PRY1_YEAST	PRY1	97	1545420	8130800
Model-BuddingYeast-S-1803-3.38257.38257.2.1.dta	Model-BuddingYeast-S-1803-3.38257.38257.2.1.dta	Model-BuddingYeast-S-1803-3	38257	10415.2	1881.8	941.404	2	1	GRPDYSTYFK		1233.59	4 0 0 0	H(4)	(H(H)(H(H)))	416	1 0 0 0;2 0 0 0;3 0 0 0;	648.211	6	35.7366	37.0626	33.2741	2	5e-05	0.02741	1	1	0	0	0	1	-1	0	-1	0	0	sp|P36081|YKH7_YEAST	YKL077W	107	8666350	24267400
Model-BuddingYeast-S-1803-3.38494.38494.3.0.dta	Model-BuddingYeast-S-1803-3.38494.38494.3.0.dta	Model-BuddingYeast-S-1803-3	38494	10479	2706.15	902.722	3	1	ISASSIDASGFVQK		1409.73	8 0 0 0	H(8)	(H(H)(H(H(H(H(H(H)))))))	64	1 0 0 0;2 0 0 0;3 0 0 0;4 0 0 0;5 0 0 0;6 0 0 0;7 0 0 0;	1296.42	2	21.8683	20.1063	25.1406	2	0.00139	0.51212	0.75	0.73077	0	0	0	0	2.59846e-05	1.66465e-06	-1	0	1.66465e-06	sp|P25365|SED4_YEAST	SED4	944	946612	3744490
Model-BuddingYeast-S-1803-3.38497.38497.2.2.dta	Model-BuddingYeast-S-1803-3.38497.38497.2.2.dta	Model-BuddingYeast-S-1803-3	38497	10479.7	1522.69	761.851	2	1	NLASVWGK		874.478	4 0 0 0	H(4)	(H(H)(H(H)))	416	1 0 0 0;2 0 0 0;3 0 0 0;	648.211	4	24.5075	24.4074	24.6934	2	0.00459	3.01347	1	1	0	0	0	1	-1	0	-1	0	0	sp|P47032|PRY1_YEAST	PRY1	97	17089100	42208500
Model-BuddingYeast-S-1803-3.38563.38563.2.3.dta	Model-BuddingYeast-S-1803-3.38563.38563.2.3.dta	Model-BuddingYeast-S-1803-3	38563	10497.3	1522.69	761.851	2	1	NLASVWGK		874.478	4 0 0 0	H(4)	(H(H)(H(H)))	416	1 0 0 0;2 0 0 0;3 0 0 0;	648.211	4	22.2706	20.915	24.7882	2	0.00496	3.25514	1	0.92857	0	0	0	1	-1	0	-1	0	0	sp|P47032|PRY1_YEAST	PRY1	97	17089100	42208500
Model-BuddingYeast-S-1803-3.39218.39218.2.0.dta	Model-BuddingYeast-S-1803-3.39218.39218.2.0.dta	Model-BuddingYeast-S-1803-3	39218	10673	2544.1	1272.55	2	1	ISASSIDASGFVQK		1409.73	7 0 0 0	H(7)	(H(H)(H(H(H(H(H))))))	115	1 0 0 0;2 0 0 0;3 0 0 0;4 0 0 0;5 0 0 0;6 0 0 0;	1134.37	2	34.7867	36.1463	32.2616	2	0.00095	0.37392	1	0.96154	0	0	0	0	8.75569e-07	6.85501e-08	-1	0	6.85501e-08	sp|P25365|SED4_YEAST	SED4	944	3094050	11260100
Model-BuddingYeast-S-1803-3.39290.39290.2.0.dta	Model-BuddingYeast-S-1803-3.39290.39290.2.0.dta	Model-BuddingYeast-S-1803-3	39290	10692.4	2544.1	1272.55	2	1	ISASSIDASGFVQK		1409.73	7 0 0 0	H(7)	(H(H)(H(H(H(H(H))))))	115	1 0 0 0;2 0 0 0;3 0 0 0;4 0 0 0;5 0 0 0;6 0 0 0;	1134.37	2	60.1617	69.046	43.6622	2	0.00087	0.3409	1	1.26923	0	0	0	0	3.81527e-09	4.6203e-10	-1	0	4.6203e-10	sp|P25365|SED4_YEAST	SED4	944	3094050	11260100
Model-BuddingYeast-S-1803-3.39332.39332.3.2.dta	Model-BuddingYeast-S-1803-3.39332.39332.3.2.dta	Model-BuddingYeast-S-1803-3	39332	10703.8	2544.1	848.704	3	1	ISASSIDASGFVQK		1409.73	7 0 0 0	H(7)	(H(H)(H(H(H(H(H))))))	115	1 0 0 0;2 0 0 0;3 0 0 0;4 0 0 0;5 0 0 0;6 0 0 0;	1134.37	2	44.2707	48.0126	37.3214	2	0.00091	0.3582	0.85714	1.03846	0	0	0	0	7.31354e-08	7.53984e-09	-1	0	7.53984e-09	sp|P25365|SED4_YEAST	SED4	944	2657130	9426620
Model-BuddingYeast-S-1803-3.39363.39363.3.1.dta	Model-BuddingYeast-S-1803-3.39363.39363.3.1.dta	Model-BuddingYeast-S-1803-3	39363	10712.1	2116.04	706.018	3	1	ENEIDVVGSRGSSSASSKK		1936.96	0 0 0 1	aH(1)	(aH)	1162		179.079	9	12.1999	18.7691	0	0	0.00254	1.20121	0	0.47222	0	0	0	1	-1	0	-1	0.00206186	0.00206186	sp|Q08217|PSK2_YEAST	PSK2	680	44693100	160452000
Model-BuddingYeast-S-1803-3.39365.39365.2.0.dta	Model-BuddingYeast-S-1803-3.39365.39365.2.0.dta	Model-BuddingYeast-S-1803-3	39365	10712.7	2544.1	1272.55	2	1	ISASSIDASGFVQK		1409.73	7 0 0 0	H(7)	(H(H)(H(H(H(H(H))))))	115	1 0 0 0;2 0 0 0;3 0 0 0;4 0 0 0;5 0 0 0;6 0 0 0;	1134.37	2	63.5484	75.7382	40.9102	2	0.00082	0.32125	1	1.26923	0	0	0	0	1.33783e-08	1.50443e-09	-1	0	1.50443e-09	sp|P25365|SED4_YEAST	SED4	944	3094050	11260100
Model-BuddingYeast-S-1803-3.39375.39375.2.0.dta	Model-BuddingYeast-S-1803-3.39375.39375.2.0.dta	Model-BuddingYeast-S-1803-3	39375	10715.3	1904.91	952.958	2	1	AFALSEDQINDNVK		1563.76	1 0 0 1	H(1)aH(1)	(H(aH))	900	1 0 0 0;	341.132	5	13.0931	20.1433	0	0	0.01087	5.70546	0	0.46154	0	0	0	1	-1	0	-1	0	0	sp|P43636|ALG2_YEAST	ALG2	242	324393	937331
Model-BuddingYeast-S-1803-3.39381.39381.3.0.dta	Model-BuddingYeast-S-1803-3.39381.39381.3.0.dta	Model-BuddingYeast-S-1803-3	39381	10717	2561.14	854.383	3	1	ISASSIDASGFVQK		1409.73	6 0 0 1	H(6)aH(1)	(H(H)(H(H(H(H(aH))))))	151	1 0 0 0;2 0 0 0;3 0 0 0;4 0 0 0;5 0 0 0;5 0 0 1;6 0 0 0;	1151.4	2	46.9689	56.1266	29.9617	2	0.01161	4.53245	0.75	1.15385	0	0	0	0	2.69309e-06	1.99622e-07	-1	0	1.99622e-07	sp|P25365|SED4_YEAST	SED4	944	356385	1529640
Model-BuddingYeast-S-1803-3.39435.39435.2.0.dta	Model-BuddingYeast-S-1803-3.39435.39435.2.0.dta	Model-BuddingYeast-S-1803-3	39435	10731.6	2544.1	1272.55	2	1	ISASSIDASGFVQK		1409.73	7 0 0 0	H(7)	(H(H)(H(H(H(H(H))))))	115	1 0 0 0;2 0 0 0;3 0 0 0;4 0 0 0;5 0 0 0;6 0 0 0;	1134.37	2	37.5874	39.7852	33.5057	2	0.00098	0.38493	1	1.11538	0	0	0	0	4.73997e-07	3.79689e-08	-1	0	3.79689e-08	sp|P25365|SED4_YEAST	SED4	944	3094050	11260100
Model-BuddingYeast-S-1803-3.39588.39588.2.0.dta	Model-BuddingYeast-S-1803-3.39588.39588.2.0.dta	Model-BuddingYeast-S-1803-3	39588	10772.7	2382.05	1191.53	2	1	ISASSIDASGFVQK		1409.73	6 0 0 0	H(6)	(H(H)(H(H(H(H)))))	188	1 0 0 0;2 0 0 0;3 0 0 0;4 0 0 0;5 0 0 0;	972.317	2	42.2825	48.7949	30.188	2	0.00208	0.87518	1	1.19231	0	0	0	0	2.41379e-06	1.7502e-07	-1	0	1.7502e-07	sp|P25365|SED4_YEAST	SED4	944	2685090	8028700
Model-BuddingYeast-S-1803-3.39629.39629.3.0.dta	Model-BuddingYeast-S-1803-3.39629.39629.3.0.dta	Model-BuddingYeast-S-1803-3	39629	10783.8	2382.05	794.688	3	1	ISASSIDASGFVQK		1409.73	6 0 0 0	H(6)	(H(H)(H(H(H(H)))))	188	1 0 0 0;2 0 0 0;3 0 0 0;4 0 0 0;5 0 0 0;	972.317	2	26.6391	30.2106	20.0063	2	0.00546	2.29161	0.66667	0.84615	0	0	0	0	0.000292031	1.63493e-05	-1	0	1.63493e-05	sp|P25365|SED4_YEAST	SED4	944	2124330	6338040
Model-BuddingYeast-S-1803-3.39664.39664.2.0.dta	Model-BuddingYeast-S-1803-3.39664.39664.2.0.dta	Model-BuddingYeast-S-1803-3	39664	10793.2	2382.05	1191.53	2	1	ISASSIDASGFVQK		1409.73	6 0 0 0	H(6)	(H(H)(H(H(H(H)))))	188	1 0 0 0;2 0 0 0;3 0 0 0;4 0 0 0;5 0 0 0;	972.317	2	52.1254	60.2747	36.9911	2	0.00156	0.65436	1	1.19231	0	0	0	0	8.58071e-08	8.72618e-09	-1	0	8.72618e-09	sp|P25365|SED4_YEAST	SED4	944	2685090	8028700
Model-BuddingYeast-S-1803-3.39750.39750.2.0.dta	Model-BuddingYeast-S-1803-3.39750.39750.2.0.dta	Model-BuddingYeast-S-1803-3	39750	10816.1	1947.88	974.446	2	1	LQSNGAIQGDSFVCK	14,Carbamidomethyl[C];	1623.78	2 0 0 0	H(2)	(H(H))	780	1 0 0 0;	324.106	3	40.4232	56.8396	9.9356	2	-0.00024	-0.12503	1	1.07143	0	0	0	1	-1	0	-1	0	0	sp|B5VE42|ECM33_YEAS6;sp|P38248|ECM33_YEAST;sp|A6ZL22|ECM33_YEAS7;sp|C7GQJ1|ECM33_YEAS2	ECM33;ECM33;ECM33;ECM33	339;339;339;340	3116480	7786920
Model-BuddingYeast-S-1803-3.39763.39763.2.1.dta	Model-BuddingYeast-S-1803-3.39763.39763.2.1.dta	Model-BuddingYeast-S-1803-3	39763	10819.6	2382.04	1191.53	2	1	ISASSIDASGFVQK		1409.73	6 0 0 0	H(6)	(H(H)(H(H(H(H)))))	188	1 0 0 0;2 0 0 0;3 0 0 0;4 0 0 0;5 0 0 0;	972.317	2	49.8387	58.849	33.1052	2	0.00025	0.10694	1	1.19231	0	0	0	0	5.77596e-07	4.60539e-08	-1	0	4.60539e-08	sp|P25365|SED4_YEAST	SED4	944	2685090	8028700
Model-BuddingYeast-S-1803-3.39786.39786.2.1.dta	Model-BuddingYeast-S-1803-3.39786.39786.2.1.dta	Model-BuddingYeast-S-1803-3	39786	10825.7	1601.67	801.34	2	1	QLANMMHGTMK	5,Oxidation[M];	1277.58	2 0 0 0	H(2)	(H(H))	780	1 0 0 0;	324.106	9	11.2491	16.9179	0.72129	1	-0.01259	-7.85838	0.5	0.65	0	0	0	1	-1	0	-1	0.00792079	0.00792079	sp|P39928|SLN1_YEAST	SLN1	907	1951070	3265640
Model-BuddingYeast-S-1803-3.39827.39827.2.0.dta	Model-BuddingYeast-S-1803-3.39827.39827.2.0.dta	Model-BuddingYeast-S-1803-3	39827	10836.9	1947.89	974.446	2	1	LQSNGAIQGDSFVCK	14,Carbamidomethyl[C];	1623.78	2 0 0 0	H(2)	(H(H))	780	1 0 0 0;	324.106	3	46.4397	66.0044	10.1052	2	-2e-05	-0.01209	1	1.14286	0	0	0	1	-1	0	-1	0	0	sp|B5VE42|ECM33_YEAS6;sp|P38248|ECM33_YEAST;sp|A6ZL22|ECM33_YEAS7;sp|C7GQJ1|ECM33_YEAS2	ECM33;ECM33;ECM33;ECM33	339;339;339;340	3116480	7786920
Model-BuddingYeast-S-1803-3.39884.39884.2.0.dta	Model-BuddingYeast-S-1803-3.39884.39884.2.0.dta	Model-BuddingYeast-S-1803-3	39884	10852.1	2507.13	1254.07	2	1	GNTETTIETTTEVETETAKQ		2183.02	2 0 0 0	H(2)	(H(H))	780	1 0 0 0;	324.106	3	28.3998	38.5859	9.4826	2	0.00132	0.52788	1	0.84211	0	0	0	1	-1	0	-1	0	0	sp|Q12160|YP063_YEAST	YPR063C	123	871283	2690760
Model-BuddingYeast-S-1803-3.39940.39940.2.0.dta	Model-BuddingYeast-S-1803-3.39940.39940.2.0.dta	Model-BuddingYeast-S-1803-3	39940	10867.1	2219.99	1110.5	2	1	ISASSIDASGFVQK		1409.73	5 0 0 0	H(5)	(H(H)(H(H(H))))	287	1 0 0 0;2 0 0 0;3 0 0 0;4 0 0 0;	810.264	2	41.4775	48.1759	29.0375	2	0.00153	0.69016	1	1.11538	0	0	0	0	4.19931e-06	2.94156e-07	-1	0	2.94156e-07	sp|P25365|SED4_YEAST	SED4	944	1540090	4032490
Model-BuddingYeast-S-1803-3.39957.39957.2.0.dta	Model-BuddingYeast-S-1803-3.39957.39957.2.0.dta	Model-BuddingYeast-S-1803-3	39957	10871.6	2507.13	1254.07	2	1	GNTETTIETTTEVETETAKQ		2183.02	2 0 0 0	H(2)	(H(H))	780	1 0 0 0;	324.106	3	13.6411	20.3426	1.19546	1	0.0014	0.55899	0.5	0.68421	0	0	0	1	-1	0	-1	0	0	sp|Q12160|YP063_YEAST	YPR063C	123	871283	2690760
Model-BuddingYeast-S-1803-3.40836.40836.2.2.dta	Model-BuddingYeast-S-1803-3.40836.40836.2.2.dta	Model-BuddingYeast-S-1803-3	40836	11107.5	1785.83	893.421	2	1	LQSNGAIQGDSFVCK	14,Carbamidomethyl[C];	1623.78	1 0 0 0	H(1)	(H)	1020		162.053	3	30.4678	44.2467	4.87831	1	0.00227	1.26881	1	0.96429	0	0	0	1	-1	0	-1	0	0	sp|B5VE42|ECM33_YEAS6;sp|P38248|ECM33_YEAST;sp|A6ZL22|ECM33_YEAS7;sp|C7GQJ1|ECM33_YEAS2	ECM33;ECM33;ECM33;ECM33	339;339;339;340	5493100	16232500
Model-BuddingYeast-S-1803-3.40911.40911.2.2.dta	Model-BuddingYeast-S-1803-3.40911.40911.2.2.dta	Model-BuddingYeast-S-1803-3	40911	11127.5	1785.84	893.421	2	1	LQSNGAIQGDSFVCK	14,Carbamidomethyl[C];	1623.78	1 0 0 0	H(1)	(H)	1020		162.053	3	48.4566	71.6852	5.31766	1	0.00325	1.82093	1	1.21429	0	0	0	1	-1	0	-1	0	0	sp|B5VE42|ECM33_YEAS6;sp|P38248|ECM33_YEAST;sp|A6ZL22|ECM33_YEAS7;sp|C7GQJ1|ECM33_YEAS2	ECM33;ECM33;ECM33;ECM33	339;339;339;340	5493100	16232500
Model-BuddingYeast-S-1803-3.41701.41701.2.1.dta	Model-BuddingYeast-S-1803-3.41701.41701.2.1.dta	Model-BuddingYeast-S-1803-3	41701	11340.6	1947.9	974.454	2	1	LQSNGAIQGDSFVCK	14,Carbamidomethyl[C];	1623.78	2 0 0 0	H(2)	(H(H))	780	1 0 0 0;	324.106	3	24.6593	37.9374	0	0	0.01638	8.40928	0	0.85714	0	0	0	1	-1	0	-1	0	0	sp|B5VE42|ECM33_YEAS6;sp|P38248|ECM33_YEAST;sp|A6ZL22|ECM33_YEAS7;sp|C7GQJ1|ECM33_YEAS2	ECM33;ECM33;ECM33;ECM33	339;339;339;340	47352.9	4883000
Model-BuddingYeast-S-1803-3.41903.41903.2.0.dta	Model-BuddingYeast-S-1803-3.41903.41903.2.0.dta	Model-BuddingYeast-S-1803-3	41903	11394.5	1785.83	893.42	2	1	LQSNGAIQGDSFVCK	14,Carbamidomethyl[C];	1623.78	1 0 0 0	H(1)	(H)	1020		162.053	3	16.4939	22.5341	5.27638	1	0.00098	0.5487	1	0.60714	0	0	0	1	-1	0	-1	0	0	sp|B5VE42|ECM33_YEAS6;sp|P38248|ECM33_YEAST;sp|A6ZL22|ECM33_YEAS7;sp|C7GQJ1|ECM33_YEAS2	ECM33;ECM33;ECM33;ECM33	339;339;339;340	9331590	27767700
Model-BuddingYeast-S-1803-3.41969.41969.2.0.dta	Model-BuddingYeast-S-1803-3.41969.41969.2.0.dta	Model-BuddingYeast-S-1803-3	41969	11412.3	1785.83	893.421	2	1	LQSNGAIQGDSFVCK	14,Carbamidomethyl[C];	1623.78	1 0 0 0	H(1)	(H)	1020		162.053	3	31.1355	44.9364	5.50518	1	0.00154	0.86004	1	0.92857	0	0	0	1	-1	0	-1	0	0	sp|B5VE42|ECM33_YEAS6;sp|P38248|ECM33_YEAST;sp|A6ZL22|ECM33_YEAS7;sp|C7GQJ1|ECM33_YEAS2	ECM33;ECM33;ECM33;ECM33	339;339;339;340	9331590	27767700
Model-BuddingYeast-S-1803-3.42036.42036.2.0.dta	Model-BuddingYeast-S-1803-3.42036.42036.2.0.dta	Model-BuddingYeast-S-1803-3	42036	11430.4	1785.83	893.421	2	1	LQSNGAIQGDSFVCK	14,Carbamidomethyl[C];	1623.78	1 0 0 0	H(1)	(H)	1020		162.053	3	28.3327	40.7117	5.34313	1	0.00171	0.95971	1	0.85714	0	0	0	1	-1	0	-1	0	0	sp|B5VE42|ECM33_YEAS6;sp|P38248|ECM33_YEAST;sp|A6ZL22|ECM33_YEAS7;sp|C7GQJ1|ECM33_YEAS2	ECM33;ECM33;ECM33;ECM33	339;339;339;340	9331590	27767700
Model-BuddingYeast-S-1803-3.43189.43189.2.0.dta	Model-BuddingYeast-S-1803-3.43189.43189.2.0.dta	Model-BuddingYeast-S-1803-3	43189	11741.1	1827.84	914.424	2	1	KGCVYFARCGTSDK	3,Carbamidomethyl[C];9,Carbamidomethyl[C];	1648.76	0 0 0 1	aH(1)	(aH)	1162		179.079	11	12.4766	19.1948	0	0	0.004	2.18663	0	0.61538	0	0	0	1	-1	0	-1	0.00206186	0.00206186	sp|Q06137|YL345_YEAST	YLR345W	301	3130010	10736300
Model-BuddingYeast-S-1803-3.43189.43189.2.1.dta	Model-BuddingYeast-S-1803-3.43189.43189.2.1.dta	Model-BuddingYeast-S-1803-3	43189	11741.1	1828.84	914.925	2	1	YDLDFKNPESDK		1470.67	0 0 0 2	aH(2)	(aH(aH))	1151	0 0 0 1;	358.159	10	12.4402	19.1388	0	0	0.00949	5.1887	0	0.72727	0	0	0	1	-1	0	-1	0.00206186	0.00206186	sp|P00925|ENO2_YEAST	ENO2	268	4527470	9405670
Model-BuddingYeast-S-1803-3.43266.43266.2.0.dta	Model-BuddingYeast-S-1803-3.43266.43266.2.0.dta	Model-BuddingYeast-S-1803-3	43266	11761.7	1827.84	914.424	2	1	KGCVYFARCGTSDK	3,Carbamidomethyl[C];9,Carbamidomethyl[C];	1648.76	0 0 0 1	aH(1)	(aH)	1162		179.079	11	11.2061	17.2401	0	0	0.00382	2.08925	0	0.69231	0	0	0	1	-1	0	-1	0.0059761	0.0059761	sp|Q06137|YL345_YEAST	YLR345W	301	3130010	10736300
Model-BuddingYeast-S-1803-3.43266.43266.2.1.dta	Model-BuddingYeast-S-1803-3.43266.43266.2.1.dta	Model-BuddingYeast-S-1803-3	43266	11761.7	1828.84	914.925	2	1	YDLDFKNPESDK		1470.67	0 0 0 2	aH(2)	(aH(aH))	1151	0 0 0 1;	358.159	10	18.8152	28.9464	0	0	0.00907	4.95905	0	0.95455	0	0	0	1	-1	0	-1	0	0	sp|P00925|ENO2_YEAST	ENO2	268	4527470	9405670
Model-BuddingYeast-S-1803-3.43338.43338.2.1.dta	Model-BuddingYeast-S-1803-3.43338.43338.2.1.dta	Model-BuddingYeast-S-1803-3	43338	11781.3	1828.84	914.925	2	1	YDLDFKNPESDK		1470.67	0 0 0 2	aH(2)	(aH(aH))	1151	0 0 0 1;	358.159	10	16.8373	25.4883	0.77104	1	0.00905	4.9503	0.5	0.95455	0	0	0	1	-1	0	-1	0	0	sp|P00925|ENO2_YEAST	ENO2	268	4527470	9405670
Model-BuddingYeast-S-1803-3.43763.43763.2.2.dta	Model-BuddingYeast-S-1803-3.43763.43763.2.2.dta	Model-BuddingYeast-S-1803-3	43763	11895.9	1584.71	792.857	2	1	LPWYTTR		936.494	4 0 0 0	H(4)	(H(H)(H(H)))	416	1 0 0 0;2 0 0 0;3 0 0 0;	648.211	5	26.95	21.0403	37.9251	2	0.00073	0.45787	1	0.91667	0	0	0	1	-1	0	-1	0	0	sp|P27654|TIP1_YEAST	TIP1	97	3941710	8926270
Model-BuddingYeast-S-1803-3.43830.43830.2.1.dta	Model-BuddingYeast-S-1803-3.43830.43830.2.1.dta	Model-BuddingYeast-S-1803-3	43830	11913.9	1584.71	792.856	2	1	LPWYTTR		936.494	4 0 0 0	H(4)	(H(H)(H(H)))	416	1 0 0 0;2 0 0 0;3 0 0 0;	648.211	5	40.2792	40.4914	39.8853	2	0.00064	0.40234	1	1.33333	0	0	0	1	-1	0	-1	0	0	sp|P27654|TIP1_YEAST	TIP1	97	86138500	202425000
Model-BuddingYeast-S-1803-3.43837.43837.2.1.dta	Model-BuddingYeast-S-1803-3.43837.43837.2.1.dta	Model-BuddingYeast-S-1803-3	43837	11915.8	1584.71	792.856	2	1	LPWYTTR		936.494	4 0 0 0	H(4)	(H(H)(H(H)))	416	1 0 0 0;2 0 0 0;3 0 0 0;	648.211	5	36.6077	35.2766	39.0798	2	0.00064	0.40234	1	1.25	0	0	0	1	-1	0	-1	0	0	sp|P27654|TIP1_YEAST	TIP1	97	86610800	203616000
Model-BuddingYeast-S-1803-3.43843.43843.3.2.dta	Model-BuddingYeast-S-1803-3.43843.43843.3.2.dta	Model-BuddingYeast-S-1803-3	43843	11917.4	2219.99	740.67	3	1	RSCREGICGSCAMNIGGR	3,Carbamidomethyl[C];8,Carbamidomethyl[C];11,Carbamidomethyl[C];	2040.89	0 0 0 1	aH(1)	(aH)	1162		179.079	2	12.1071	18.6263	0	0	0.02128	9.58417	0	0.58824	0	0	0	1	-1	0	-1	0.00206186	0.00206186	sp|Q75CI4|SDHB_ASHGO;sp|P21801|SDHB_YEAST	SDH2;SDH2	81;86	10612700	31503200
Model-BuddingYeast-S-1803-3.43897.43897.2.2.dta	Model-BuddingYeast-S-1803-3.43897.43897.2.2.dta	Model-BuddingYeast-S-1803-3	43897	11931.9	1584.71	792.856	2	1	LPWYTTR		936.494	4 0 0 0	H(4)	(H(H)(H(H)))	416	1 0 0 0;2 0 0 0;3 0 0 0;	648.211	5	41.6575	41.9564	41.1025	2	0.0006	0.3771	1	1.33333	0	0	0	1	-1	0	-1	0	0	sp|P27654|TIP1_YEAST	TIP1	97	87372900	205305000
Model-BuddingYeast-S-1803-3.43910.43910.2.1.dta	Model-BuddingYeast-S-1803-3.43910.43910.2.1.dta	Model-BuddingYeast-S-1803-3	43910	11935.5	1828.84	914.925	2	1	YDLDFKNPESDK		1470.67	0 0 0 2	aH(2)	(aH(aH))	1151	0 0 0 1;	358.159	10	29.4424	44.7775	0.96276	1	0.0096	5.24775	0.5	1.18182	0	0	0	1	-1	0	-1	0	0	sp|P00925|ENO2_YEAST	ENO2	268	5474930	10027800
Model-BuddingYeast-S-1803-3.43957.43957.3.1.dta	Model-BuddingYeast-S-1803-3.43957.43957.3.1.dta	Model-BuddingYeast-S-1803-3	43957	11948.2	2220	740.67	3	1	RSCREGICGSCAMNIGGR	3,Carbamidomethyl[C];8,Carbamidomethyl[C];11,Carbamidomethyl[C];	2040.89	0 0 0 1	aH(1)	(aH)	1162		179.079	2	21.9962	33.8402	0	0	0.02208	9.94768	0	0.70588	0	0	0	1	-1	0	-1	0	0	sp|Q75CI4|SDHB_ASHGO;sp|P21801|SDHB_YEAST	SDH2;SDH2	81;86	0	38565.8
Model-BuddingYeast-S-1803-3.43963.43963.2.1.dta	Model-BuddingYeast-S-1803-3.43963.43963.2.1.dta	Model-BuddingYeast-S-1803-3	43963	11949.8	1584.71	792.856	2	1	LPWYTTR		936.494	4 0 0 0	H(4)	(H(H)(H(H)))	416	1 0 0 0;2 0 0 0;3 0 0 0;	648.211	5	42.5769	42.9635	41.8591	2	0.00061	0.38215	1	1.33333	0	0	0	1	-1	0	-1	0	0	sp|P27654|TIP1_YEAST	TIP1	97	87522100	205682000
Model-BuddingYeast-S-1803-3.44003.44003.2.1.dta	Model-BuddingYeast-S-1803-3.44003.44003.2.1.dta	Model-BuddingYeast-S-1803-3	44003	11960.5	1828.84	914.925	2	1	YDLDFKNPESDK		1470.67	0 0 0 2	aH(2)	(aH(aH))	1151	0 0 0 1;	358.159	10	24.6355	37.4026	0.92515	1	0.00967	5.28603	0.5	1.09091	0	0	0	1	-1	0	-1	0	0	sp|P00925|ENO2_YEAST	ENO2	268	5474930	10027800
Model-BuddingYeast-S-1803-3.44028.44028.2.0.dta	Model-BuddingYeast-S-1803-3.44028.44028.2.0.dta	Model-BuddingYeast-S-1803-3	44028	11967.1	1584.71	792.856	2	1	LPWYTTR		936.494	4 0 0 0	H(4)	(H(H)(H(H)))	416	1 0 0 0;2 0 0 0;3 0 0 0;	648.211	5	42.7241	43.0765	42.0698	2	0.00057	0.35817	1	1.33333	0	0	0	1	-1	0	-1	0	0	sp|P27654|TIP1_YEAST	TIP1	97	87522100	205682000
Model-BuddingYeast-S-1803-3.44074.44074.2.1.dta	Model-BuddingYeast-S-1803-3.44074.44074.2.1.dta	Model-BuddingYeast-S-1803-3	44074	11979.6	1828.84	914.925	2	1	YDLDFKNPESDK		1470.67	0 0 0 2	aH(2)	(aH(aH))	1151	0 0 0 1;	358.159	10	18.2382	27.583	0.88368	1	0.00975	5.32868	0.5	0.95455	0	0	0	1	-1	0	-1	0	0	sp|P00925|ENO2_YEAST	ENO2	268	5474930	10027800
Model-BuddingYeast-S-1803-3.44094.44094.2.0.dta	Model-BuddingYeast-S-1803-3.44094.44094.2.0.dta	Model-BuddingYeast-S-1803-3	44094	11984.9	1584.71	792.856	2	1	LPWYTTR		936.494	4 0 0 0	H(4)	(H(H)(H(H)))	416	1 0 0 0;2 0 0 0;3 0 0 0;	648.211	5	42.535	42.9216	41.8169	2	0.00055	0.34428	1	1.33333	0	0	0	1	-1	0	-1	0	0	sp|P27654|TIP1_YEAST	TIP1	97	87522100	205682000
Model-BuddingYeast-S-1803-3.44156.44156.3.2.dta	Model-BuddingYeast-S-1803-3.44156.44156.3.2.dta	Model-BuddingYeast-S-1803-3	44156	12001.6	2942.22	981.412	3	1	DPWSTLTPSATYK		1466.72	8 0 0 1	H(8)aH(1)	(H(H)(H(H(H(H(H(H(aH))))))))	47	1 0 0 0;2 0 0 0;3 0 0 0;4 0 0 0;5 0 0 0;6 0 0 0;7 0 0 0;7 0 0 1;8 0 0 0;	1475.5	4	21.7354	16.4853	31.4855	2	0.00407	1.38377	0.8	0.58333	0	0	0	0	1.28216e-06	9.18323e-08	-1	0.00978474	0.00978483	sp|Q03178|PIR1_YEAST;sp|B3LQU1|PIR3_YEAS1;sp|B3LQU0|PIR1_YEAS1;sp|Q03180|PIR3_YEAST;sp|A6ZZG0|PIR1_YEAS7;sp|A6ZZG1|PIR3_YEAS7	PIR1;PIR3;PIR1;PIR3;PIR1;PIR3	27;27;27;27;27;27	227978	591247
Model-BuddingYeast-S-1803-3.44160.44160.2.0.dta	Model-BuddingYeast-S-1803-3.44160.44160.2.0.dta	Model-BuddingYeast-S-1803-3	44160	12002.5	1584.71	792.856	2	1	LPWYTTR		936.494	4 0 0 0	H(4)	(H(H)(H(H)))	416	1 0 0 0;2 0 0 0;3 0 0 0;	648.211	5	38.5152	37.27	40.8277	2	0.0005	0.31652	1	1.25	0	0	0	1	-1	0	-1	0	0	sp|P27654|TIP1_YEAST	TIP1	97	87087400	204624000
Model-BuddingYeast-S-1803-3.44225.44225.2.0.dta	Model-BuddingYeast-S-1803-3.44225.44225.2.0.dta	Model-BuddingYeast-S-1803-3	44225	12020	1584.71	792.856	2	1	LPWYTTR		936.494	4 0 0 0	H(4)	(H(H)(H(H)))	416	1 0 0 0;2 0 0 0;3 0 0 0;	648.211	5	31.2537	26.9367	39.2709	2	0.00047	0.2938	1	1.08333	0	0	0	1	-1	0	-1	0	0	sp|P27654|TIP1_YEAST	TIP1	97	84371400	198437000
Model-BuddingYeast-S-1803-3.44291.44291.2.1.dta	Model-BuddingYeast-S-1803-3.44291.44291.2.1.dta	Model-BuddingYeast-S-1803-3	44291	12037.7	1584.71	792.856	2	1	LPWYTTR		936.494	4 0 0 0	H(4)	(H(H)(H(H)))	416	1 0 0 0;2 0 0 0;3 0 0 0;	648.211	5	23.4387	16.6124	36.116	2	0.00041	0.26099	1	0.83333	0	0	0	1	-1	0	-1	0.00978474	0.00978474	sp|P27654|TIP1_YEAST	TIP1	97	1878870	4500680
Model-BuddingYeast-S-1803-3.44616.44616.2.0.dta	Model-BuddingYeast-S-1803-3.44616.44616.2.0.dta	Model-BuddingYeast-S-1803-3	44616	12125.1	2763.14	1382.07	2	1	DPWSTLTPSATYK		1466.72	8 0 0 0	H(8)	(H(H)(H(H(H(H(H(H)))))))	64	1 0 0 0;2 0 0 0;3 0 0 0;4 0 0 0;5 0 0 0;6 0 0 0;7 0 0 0;	1296.42	4	38.5085	36.4144	42.3976	2	0.00028	0.10201	1	1.08333	0	0	0	0	6.75723e-09	7.69355e-10	-1	0	7.69355e-10	sp|Q03178|PIR1_YEAST;sp|B3LQU1|PIR3_YEAS1;sp|B3LQU0|PIR1_YEAS1;sp|Q03180|PIR3_YEAST;sp|A6ZZG0|PIR1_YEAS7;sp|A6ZZG1|PIR3_YEAS7	PIR1;PIR3;PIR1;PIR3;PIR1;PIR3	27;27;27;27;27;27	2393870	9774350
Model-BuddingYeast-S-1803-3.44634.44634.3.1.dta	Model-BuddingYeast-S-1803-3.44634.44634.3.1.dta	Model-BuddingYeast-S-1803-3	44634	12129.8	2763.14	921.718	3	1	DPWSTLTPSATYK		1466.72	8 0 0 0	H(8)	(H(H)(H(H(H(H(H(H)))))))	64	1 0 0 0;2 0 0 0;3 0 0 0;4 0 0 0;5 0 0 0;6 0 0 0;7 0 0 0;	1296.42	4	33.0251	35.7642	27.9381	2	-0.0002	-0.07243	0.75	0.91667	0	0	0	0	7.07595e-06	5.11396e-07	-1	0	5.11396e-07	sp|Q03178|PIR1_YEAST;sp|B3LQU1|PIR3_YEAS1;sp|B3LQU0|PIR1_YEAS1;sp|Q03180|PIR3_YEAST;sp|A6ZZG0|PIR1_YEAS7;sp|A6ZZG1|PIR3_YEAS7	PIR1;PIR3;PIR1;PIR3;PIR1;PIR3	27;27;27;27;27;27	1390930	7782690
Model-BuddingYeast-S-1803-3.44966.44966.2.0.dta	Model-BuddingYeast-S-1803-3.44966.44966.2.0.dta	Model-BuddingYeast-S-1803-3	44966	12219.2	2601.09	1301.05	2	1	DPWSTLTPSATYK		1466.72	7 0 0 0	H(7)	(H(H)(H(H(H(H(H))))))	115	1 0 0 0;2 0 0 0;3 0 0 0;4 0 0 0;5 0 0 0;6 0 0 0;	1134.37	4	41.528	42.1698	40.3361	2	0.0015	0.57795	1	1.08333	0	0	0	0	1.74705e-08	1.95188e-09	-1	0	1.95188e-09	sp|Q03178|PIR1_YEAST;sp|B3LQU1|PIR3_YEAS1;sp|B3LQU0|PIR1_YEAS1;sp|Q03180|PIR3_YEAST;sp|A6ZZG0|PIR1_YEAS7;sp|A6ZZG1|PIR3_YEAS7	PIR1;PIR3;PIR1;PIR3;PIR1;PIR3	27;27;27;27;27;27	1554080	5864020
Model-BuddingYeast-S-1803-3.45042.45042.3.2.dta	Model-BuddingYeast-S-1803-3.45042.45042.3.2.dta	Model-BuddingYeast-S-1803-3	45042	12240.1	4212.53	1404.85	3	1	KKSSYGSNNDDSYGSSNNJDSYGSNNDDSYGSSNK		3728.47	0 0 2 0	pH(2)	(pH(pH))	1303	0 0 1 0;	484.038	3	13.3833	20.5896	0	0	0.02199	5.21953	0	0.42647	0	0	0	1	-1	0	-1	0	0	sp|P18899|DDR48_YEAST	DDR48	247	408549	1288880
Model-BuddingYeast-S-1803-3.45098.45098.2.0.dta	Model-BuddingYeast-S-1803-3.45098.45098.2.0.dta	Model-BuddingYeast-S-1803-3	45098	12255.2	2601.09	1301.05	2	1	DPWSTLTPSATYK		1466.72	7 0 0 0	H(7)	(H(H)(H(H(H(H(H))))))	115	1 0 0 0;2 0 0 0;3 0 0 0;4 0 0 0;5 0 0 0;6 0 0 0;	1134.37	4	29.5868	30.3703	28.1317	2	0.00075	0.28884	1	0.875	0	0	0	0	6.45795e-06	4.70195e-07	-1	0	4.70195e-07	sp|Q03178|PIR1_YEAST;sp|B3LQU1|PIR3_YEAS1;sp|B3LQU0|PIR1_YEAS1;sp|Q03180|PIR3_YEAST;sp|A6ZZG0|PIR1_YEAS7;sp|A6ZZG1|PIR3_YEAS7	PIR1;PIR3;PIR1;PIR3;PIR1;PIR3	27;27;27;27;27;27	1554080	5864020
Model-BuddingYeast-S-1803-3.45143.45143.2.1.dta	Model-BuddingYeast-S-1803-3.45143.45143.2.1.dta	Model-BuddingYeast-S-1803-3	45143	12267.3	1422.65	711.83	2	1	LPWYTTR		936.494	3 0 0 0	H(3)	(H(H)(H))	579	1 0 0 0;2 0 0 0;	486.158	5	23.4489	21.2413	27.5487	2	0.00045	0.31281	1	1	0	0	0	1	-1	0	-1	0	0	sp|P27654|TIP1_YEAST	TIP1	97	10721900	29947000
Model-BuddingYeast-S-1803-3.45173.45173.2.0.dta	Model-BuddingYeast-S-1803-3.45173.45173.2.0.dta	Model-BuddingYeast-S-1803-3	45173	12275.3	2601.09	1301.05	2	1	DPWSTLTPSATYK		1466.72	7 0 0 0	H(7)	(H(H)(H(H(H(H(H))))))	115	1 0 0 0;2 0 0 0;3 0 0 0;4 0 0 0;5 0 0 0;6 0 0 0;	1134.37	4	25.3594	24.5028	26.9503	2	-3e-05	-0.01334	1	0.75	0	0	0	0	1.12412e-05	7.69453e-07	-1	0	7.69453e-07	sp|Q03178|PIR1_YEAST;sp|B3LQU1|PIR3_YEAS1;sp|B3LQU0|PIR1_YEAS1;sp|Q03180|PIR3_YEAST;sp|A6ZZG0|PIR1_YEAS7;sp|A6ZZG1|PIR3_YEAS7	PIR1;PIR3;PIR1;PIR3;PIR1;PIR3	27;27;27;27;27;27	734492	2693010
Model-BuddingYeast-S-1803-3.45212.45212.2.1.dta	Model-BuddingYeast-S-1803-3.45212.45212.2.1.dta	Model-BuddingYeast-S-1803-3	45212	12285.7	1422.65	711.83	2	1	LPWYTTR		936.494	3 0 0 0	H(3)	(H(H)(H))	579	1 0 0 0;2 0 0 0;	486.158	5	24.7191	22.982	27.9452	2	0.0005	0.34796	1	1	0	0	0	1	-1	0	-1	0	0	sp|P27654|TIP1_YEAST	TIP1	97	11229700	31121300
Model-BuddingYeast-S-1803-3.45279.45279.2.2.dta	Model-BuddingYeast-S-1803-3.45279.45279.2.2.dta	Model-BuddingYeast-S-1803-3	45279	12303.9	1422.65	711.83	2	1	LPWYTTR		936.494	3 0 0 0	H(3)	(H(H)(H))	579	1 0 0 0;2 0 0 0;	486.158	5	24.78	23.3745	27.39	2	0.0004	0.27766	1	1	0	0	0	1	-1	0	-1	0	0	sp|P27654|TIP1_YEAST	TIP1	97	11229700	31121300
Model-BuddingYeast-S-1803-3.45302.45302.2.0.dta	Model-BuddingYeast-S-1803-3.45302.45302.2.0.dta	Model-BuddingYeast-S-1803-3	45302	12310.1	2601.09	1301.05	2	1	DPWSTLTPSATYK		1466.72	7 0 0 0	H(7)	(H(H)(H(H(H(H(H))))))	115	1 0 0 0;2 0 0 0;3 0 0 0;4 0 0 0;5 0 0 0;6 0 0 0;	1134.37	4	38.8925	41.9624	33.1911	2	-9e-05	-0.03641	1	1.04167	0	0	0	0	5.53618e-07	4.4354e-08	-1	0	4.4354e-08	sp|Q03178|PIR1_YEAST;sp|B3LQU1|PIR3_YEAS1;sp|B3LQU0|PIR1_YEAS1;sp|Q03180|PIR3_YEAST;sp|A6ZZG0|PIR1_YEAS7;sp|A6ZZG1|PIR3_YEAS7	PIR1;PIR3;PIR1;PIR3;PIR1;PIR3	27;27;27;27;27;27	642497	2395010
Model-BuddingYeast-S-1803-3.45324.45324.3.2.dta	Model-BuddingYeast-S-1803-3.45324.45324.3.2.dta	Model-BuddingYeast-S-1803-3	45324	12316	2618.11	873.375	3	1	DPWSTLTPSATYK		1466.72	6 0 0 1	H(6)aH(1)	(H(H)(H(H(H(H(aH))))))	151	1 0 0 0;2 0 0 0;3 0 0 0;4 0 0 0;5 0 0 0;5 0 0 1;6 0 0 0;	1151.4	4	35.5534	37.9095	31.1778	2	-0.0013	-0.4976	0.75	0.875	0	0	0	0	1.49067e-06	1.10161e-07	-1	0	1.10161e-07	sp|Q03178|PIR1_YEAST;sp|B3LQU1|PIR3_YEAS1;sp|B3LQU0|PIR1_YEAS1;sp|Q03180|PIR3_YEAST;sp|A6ZZG0|PIR1_YEAS7;sp|A6ZZG1|PIR3_YEAS7	PIR1;PIR3;PIR1;PIR3;PIR1;PIR3	27;27;27;27;27;27	7650040	21882600
Model-BuddingYeast-S-1803-3.45355.45355.2.2.dta	Model-BuddingYeast-S-1803-3.45355.45355.2.2.dta	Model-BuddingYeast-S-1803-3	45355	12324.3	1422.65	711.83	2	1	LPWYTTR		936.494	3 0 0 0	H(3)	(H(H)(H))	579	1 0 0 0;2 0 0 0;	486.158	5	27.9072	28.4858	26.8327	2	0.00043	0.29875	1	1.25	0	0	0	1	-1	0	-1	0	0	sp|P27654|TIP1_YEAST	TIP1	97	11229700	31121300
Model-BuddingYeast-S-1803-3.45362.45362.2.0.dta	Model-BuddingYeast-S-1803-3.45362.45362.2.0.dta	Model-BuddingYeast-S-1803-3	45362	12326.2	2439.03	1220.02	2	1	DPWSTLTPSATYK		1466.72	6 0 0 0	H(6)	(H(H)(H(H(H(H)))))	188	1 0 0 0;2 0 0 0;3 0 0 0;4 0 0 0;5 0 0 0;	972.317	4	28.5152	29.4272	26.8216	2	0.0008	0.32994	1	0.875	0	0	0	0	1.1936e-05	8.16354e-07	-1	0	8.16354e-07	sp|Q03178|PIR1_YEAST;sp|B3LQU1|PIR3_YEAS1;sp|B3LQU0|PIR1_YEAS1;sp|Q03180|PIR3_YEAST;sp|A6ZZG0|PIR1_YEAS7;sp|A6ZZG1|PIR3_YEAS7	PIR1;PIR3;PIR1;PIR3;PIR1;PIR3	27;27;27;27;27;27	1486570	5513230
Model-BuddingYeast-S-1803-3.45376.45376.2.1.dta	Model-BuddingYeast-S-1803-3.45376.45376.2.1.dta	Model-BuddingYeast-S-1803-3	45376	12329.8	2601.09	1301.05	2	1	DPWSTLTPSATYK		1466.72	7 0 0 0	H(7)	(H(H)(H(H(H(H(H))))))	115	1 0 0 0;2 0 0 0;3 0 0 0;4 0 0 0;5 0 0 0;6 0 0 0;	1134.37	4	47.4208	54.2928	34.6585	2	0.00035	0.13352	1	1.16667	0	0	0	0	2.68436e-07	2.40549e-08	-1	0	2.40549e-08	sp|Q03178|PIR1_YEAST;sp|B3LQU1|PIR3_YEAS1;sp|B3LQU0|PIR1_YEAS1;sp|Q03180|PIR3_YEAST;sp|A6ZZG0|PIR1_YEAS7;sp|A6ZZG1|PIR3_YEAS7	PIR1;PIR3;PIR1;PIR3;PIR1;PIR3	27;27;27;27;27;27	10278300	41076100
Model-BuddingYeast-S-1803-3.45438.45438.2.0.dta	Model-BuddingYeast-S-1803-3.45438.45438.2.0.dta	Model-BuddingYeast-S-1803-3	45438	12346.6	2439.03	1220.02	2	1	DPWSTLTPSATYK		1466.72	6 0 0 0	H(6)	(H(H)(H(H(H(H)))))	188	1 0 0 0;2 0 0 0;3 0 0 0;4 0 0 0;5 0 0 0;	972.317	4	40.7043	46.3934	30.139	2	0.00142	0.58085	1	1.16667	0	0	0	0	2.47178e-06	1.7942e-07	-1	0	1.7942e-07	sp|Q03178|PIR1_YEAST;sp|B3LQU1|PIR3_YEAS1;sp|B3LQU0|PIR1_YEAS1;sp|Q03180|PIR3_YEAST;sp|A6ZZG0|PIR1_YEAS7;sp|A6ZZG1|PIR3_YEAS7	PIR1;PIR3;PIR1;PIR3;PIR1;PIR3	27;27;27;27;27;27	1486570	5513230
Model-BuddingYeast-S-1803-3.45444.45444.2.0.dta	Model-BuddingYeast-S-1803-3.45444.45444.2.0.dta	Model-BuddingYeast-S-1803-3	45444	12348.2	2601.09	1301.05	2	1	DPWSTLTPSATYK		1466.72	7 0 0 0	H(7)	(H(H)(H(H(H(H(H))))))	115	1 0 0 0;2 0 0 0;3 0 0 0;4 0 0 0;5 0 0 0;6 0 0 0;	1134.37	4	56.5471	64.7937	41.2319	2	0.00112	0.42955	1	1.20833	0	0	0	0	1.15289e-08	1.28956e-09	-1	0	1.28956e-09	sp|Q03178|PIR1_YEAST;sp|B3LQU1|PIR3_YEAS1;sp|B3LQU0|PIR1_YEAS1;sp|Q03180|PIR3_YEAST;sp|A6ZZG0|PIR1_YEAS7;sp|A6ZZG1|PIR3_YEAS7	PIR1;PIR3;PIR1;PIR3;PIR1;PIR3	27;27;27;27;27;27	8757890	35359100
Model-BuddingYeast-S-1803-3.45515.45515.3.2.dta	Model-BuddingYeast-S-1803-3.45515.45515.3.2.dta	Model-BuddingYeast-S-1803-3	45515	12367.2	2601.08	867.699	3	1	DPWSTLTPSATYK		1466.72	7 0 0 0	H(7)	(H(H)(H(H(H(H(H))))))	115	1 0 0 0;2 0 0 0;3 0 0 0;4 0 0 0;5 0 0 0;6 0 0 0;	1134.37	4	31.7445	33.7642	27.9935	2	-0.00299	-1.14864	0.85714	0.875	0	0	0	0	6.89323e-06	4.95998e-07	-1	0	4.95998e-07	sp|Q03178|PIR1_YEAST;sp|B3LQU1|PIR3_YEAS1;sp|B3LQU0|PIR1_YEAS1;sp|Q03180|PIR3_YEAST;sp|A6ZZG0|PIR1_YEAS7;sp|A6ZZG1|PIR3_YEAS7	PIR1;PIR3;PIR1;PIR3;PIR1;PIR3	27;27;27;27;27;27	2212100	10056400
Model-BuddingYeast-S-1803-3.45518.45518.2.0.dta	Model-BuddingYeast-S-1803-3.45518.45518.2.0.dta	Model-BuddingYeast-S-1803-3	45518	12367.9	2601.09	1301.05	2	1	DPWSTLTPSATYK		1466.72	7 0 0 0	H(7)	(H(H)(H(H(H(H(H))))))	115	1 0 0 0;2 0 0 0;3 0 0 0;4 0 0 0;5 0 0 0;6 0 0 0;	1134.37	4	59.9451	67.2458	46.3866	2	0.001	0.38572	1	1.16667	0	0	0	0	1.14092e-09	1.41234e-10	-1	0	1.41234e-10	sp|Q03178|PIR1_YEAST;sp|B3LQU1|PIR3_YEAS1;sp|B3LQU0|PIR1_YEAS1;sp|Q03180|PIR3_YEAST;sp|A6ZZG0|PIR1_YEAS7;sp|A6ZZG1|PIR3_YEAS7	PIR1;PIR3;PIR1;PIR3;PIR1;PIR3	27;27;27;27;27;27	8757890	35359100
Model-BuddingYeast-S-1803-3.45526.45526.2.0.dta	Model-BuddingYeast-S-1803-3.45526.45526.2.0.dta	Model-BuddingYeast-S-1803-3	45526	12370.2	2439.03	1220.02	2	1	DPWSTLTPSATYK		1466.72	6 0 0 0	H(6)	(H(H)(H(H(H(H)))))	188	1 0 0 0;2 0 0 0;3 0 0 0;4 0 0 0;5 0 0 0;	972.317	4	28.6857	30.4352	25.4366	2	0.00184	0.75469	1	0.91667	0	0	0	0	2.26692e-05	1.50912e-06	-1	0	1.50912e-06	sp|Q03178|PIR1_YEAST;sp|B3LQU1|PIR3_YEAS1;sp|B3LQU0|PIR1_YEAS1;sp|Q03180|PIR3_YEAST;sp|A6ZZG0|PIR1_YEAS7;sp|A6ZZG1|PIR3_YEAS7	PIR1;PIR3;PIR1;PIR3;PIR1;PIR3	27;27;27;27;27;27	1486570	5513230
Model-BuddingYeast-S-1803-3.45531.45531.3.0.dta	Model-BuddingYeast-S-1803-3.45531.45531.3.0.dta	Model-BuddingYeast-S-1803-3	45531	12371.5	2618.11	873.376	3	1	DPWSTLTPSATYK		1466.72	6 0 0 1	H(6)aH(1)	(H(H)(H(H(H(H(aH))))))	151	1 0 0 0;2 0 0 0;3 0 0 0;4 0 0 0;5 0 0 0;5 0 0 1;6 0 0 0;	1151.4	4	47.6706	49.6412	44.0108	2	0.00073	0.27815	0.875	1	0	0	0	0	3.26356e-09	3.8904e-10	-1	0	3.8904e-10	sp|Q03178|PIR1_YEAST;sp|B3LQU1|PIR3_YEAS1;sp|B3LQU0|PIR1_YEAS1;sp|Q03180|PIR3_YEAST;sp|A6ZZG0|PIR1_YEAS7;sp|A6ZZG1|PIR3_YEAS7	PIR1;PIR3;PIR1;PIR3;PIR1;PIR3	27;27;27;27;27;27	7418010	21341000
Model-BuddingYeast-S-1803-3.45585.45585.2.0.dta	Model-BuddingYeast-S-1803-3.45585.45585.2.0.dta	Model-BuddingYeast-S-1803-3	45585	12385.9	2601.09	1301.05	2	1	DPWSTLTPSATYK		1466.72	7 0 0 0	H(7)	(H(H)(H(H(H(H(H))))))	115	1 0 0 0;2 0 0 0;3 0 0 0;4 0 0 0;5 0 0 0;6 0 0 0;	1134.37	4	59.3655	69.3103	40.8966	2	0.00107	0.41033	1	1.20833	0	0	0	0	1.34626e-08	1.51067e-09	-1	0	1.51067e-09	sp|Q03178|PIR1_YEAST;sp|B3LQU1|PIR3_YEAS1;sp|B3LQU0|PIR1_YEAS1;sp|Q03180|PIR3_YEAST;sp|A6ZZG0|PIR1_YEAS7;sp|A6ZZG1|PIR3_YEAS7	PIR1;PIR3;PIR1;PIR3;PIR1;PIR3	27;27;27;27;27;27	8757890	35359100
Model-BuddingYeast-S-1803-3.45651.45651.2.0.dta	Model-BuddingYeast-S-1803-3.45651.45651.2.0.dta	Model-BuddingYeast-S-1803-3	45651	12403.9	2601.09	1301.05	2	1	DPWSTLTPSATYK		1466.72	7 0 0 0	H(7)	(H(H)(H(H(H(H(H))))))	115	1 0 0 0;2 0 0 0;3 0 0 0;4 0 0 0;5 0 0 0;6 0 0 0;	1134.37	4	53.1213	60.4756	39.4633	2	0.00059	0.22733	1	1.16667	0	0	0	0	2.63092e-08	2.74871e-09	-1	0	2.74871e-09	sp|Q03178|PIR1_YEAST;sp|B3LQU1|PIR3_YEAS1;sp|B3LQU0|PIR1_YEAS1;sp|Q03180|PIR3_YEAST;sp|A6ZZG0|PIR1_YEAS7;sp|A6ZZG1|PIR3_YEAS7	PIR1;PIR3;PIR1;PIR3;PIR1;PIR3	27;27;27;27;27;27	8757890	35359100
Model-BuddingYeast-S-1803-3.45679.45679.3.0.dta	Model-BuddingYeast-S-1803-3.45679.45679.3.0.dta	Model-BuddingYeast-S-1803-3	45679	12411.5	4193.87	1398.63	3	1	YVTVTAAAVTEVVTTTAEPVVK		2249.23	12 0 0 0	H(12)	(H(H)(H(H(H(H(H(H(H(H(H(H)))))))))))	0	1 0 0 0;2 0 0 0;3 0 0 0;4 0 0 0;5 0 0 0;6 0 0 0;7 0 0 0;8 0 0 0;9 0 0 0;10 0 0 0;11 0 0 0;	1944.63	3	56.8494	74.75	23.6056	2	0.00754	1.79789	0.66667	0.92857	0	0	0	0	5.2782e-05	3.36796e-06	-1	0	3.36796e-06	sp|Q12254|SVS1_YEAST	SVS1	220	882417	7480050
Model-BuddingYeast-S-1803-3.45707.45707.3.0.dta	Model-BuddingYeast-S-1803-3.45707.45707.3.0.dta	Model-BuddingYeast-S-1803-3	45707	12418.9	4210.89	1404.3	3	1	YVTVTAAAVTEVVTTTAEPVVK		2249.23	11 0 0 1	H(11)aH(1)	(H(H)(H(H(H(H(H(H(aH(H(H(H)))))))))))	32	1 0 0 0;2 0 0 0;3 0 0 0;4 0 0 0;5 0 0 0;6 0 0 0;7 0 0 0;7 0 0 1;8 0 0 0;8 0 0 1;9 0 0 1;10 0 0 1;	1961.66	3	87.4655	117.76	31.2053	2	0.00077	0.18311	0.53846	1.14286	0	0	0	0	1.47076e-06	1.07864e-07	-1	0	1.07864e-07	sp|Q12254|SVS1_YEAST	SVS1	220	2354580	23047500
Model-BuddingYeast-S-1803-3.45722.45722.2.0.dta	Model-BuddingYeast-S-1803-3.45722.45722.2.0.dta	Model-BuddingYeast-S-1803-3	45722	12423	2439.04	1220.02	2	1	DPWSTLTPSATYK		1466.72	6 0 0 0	H(6)	(H(H)(H(H(H(H)))))	188	1 0 0 0;2 0 0 0;3 0 0 0;4 0 0 0;5 0 0 0;	972.317	4	36.4149	38.9325	31.7394	2	0.00201	0.82603	1	1	0	0	0	0	1.13196e-06	8.41901e-08	-1	0	8.41901e-08	sp|Q03178|PIR1_YEAST;sp|B3LQU1|PIR3_YEAS1;sp|B3LQU0|PIR1_YEAS1;sp|Q03180|PIR3_YEAST;sp|A6ZZG0|PIR1_YEAS7;sp|A6ZZG1|PIR3_YEAS7	PIR1;PIR3;PIR1;PIR3;PIR1;PIR3	27;27;27;27;27;27	258684	1067170
Model-BuddingYeast-S-1803-3.45733.45733.2.1.dta	Model-BuddingYeast-S-1803-3.45733.45733.2.1.dta	Model-BuddingYeast-S-1803-3	45733	12426	2601.09	1301.05	2	1	DPWSTLTPSATYK		1466.72	7 0 0 0	H(7)	(H(H)(H(H(H(H(H))))))	115	1 0 0 0;2 0 0 0;3 0 0 0;4 0 0 0;5 0 0 0;6 0 0 0;	1134.37	4	38.2624	42.1259	31.0872	2	0.0009	0.34574	1	1.04167	0	0	0	0	1.5582e-06	1.19113e-07	-1	0	1.19113e-07	sp|Q03178|PIR1_YEAST;sp|B3LQU1|PIR3_YEAS1;sp|B3LQU0|PIR1_YEAS1;sp|Q03180|PIR3_YEAST;sp|A6ZZG0|PIR1_YEAS7;sp|A6ZZG1|PIR3_YEAS7	PIR1;PIR3;PIR1;PIR3;PIR1;PIR3	27;27;27;27;27;27	8191610	33226300
Model-BuddingYeast-S-1803-3.45796.45796.2.0.dta	Model-BuddingYeast-S-1803-3.45796.45796.2.0.dta	Model-BuddingYeast-S-1803-3	45796	12442.9	2439.03	1220.02	2	1	DPWSTLTPSATYK		1466.72	6 0 0 0	H(6)	(H(H)(H(H(H(H)))))	188	1 0 0 0;2 0 0 0;3 0 0 0;4 0 0 0;5 0 0 0;	972.317	4	48.8659	55.4391	36.6586	2	0.00148	0.60709	1	1.16667	0	0	0	0	1.00827e-07	9.9296e-09	-1	0	9.9296e-09	sp|Q03178|PIR1_YEAST;sp|B3LQU1|PIR3_YEAS1;sp|B3LQU0|PIR1_YEAS1;sp|Q03180|PIR3_YEAST;sp|A6ZZG0|PIR1_YEAS7;sp|A6ZZG1|PIR3_YEAS7	PIR1;PIR3;PIR1;PIR3;PIR1;PIR3	27;27;27;27;27;27	28445200	104785000
Model-BuddingYeast-S-1803-3.45819.45819.3.4.dta	Model-BuddingYeast-S-1803-3.45819.45819.3.4.dta	Model-BuddingYeast-S-1803-3	45819	12449.3	2456.06	819.358	3	1	DPWSTLTPSATYK		1466.72	5 0 0 1	H(5)aH(1)	(H(H)(H(H(H(aH)))))	237	1 0 0 0;2 0 0 0;3 0 0 0;4 0 0 0;4 0 0 1;5 0 0 0;	989.343	4	30.7308	33.2872	25.9833	2	-0.00051	-0.2082	0.71429	0.75	0	0	0	0	1.76102e-05	1.17867e-06	-1	0	1.17867e-06	sp|Q03178|PIR1_YEAST;sp|B3LQU1|PIR3_YEAS1;sp|B3LQU0|PIR1_YEAS1;sp|Q03180|PIR3_YEAST;sp|A6ZZG0|PIR1_YEAS7;sp|A6ZZG1|PIR3_YEAS7	PIR1;PIR3;PIR1;PIR3;PIR1;PIR3	27;27;27;27;27;27	9716340	35248500
Model-BuddingYeast-S-1803-3.45868.45868.2.0.dta	Model-BuddingYeast-S-1803-3.45868.45868.2.0.dta	Model-BuddingYeast-S-1803-3	45868	12462.4	2439.03	1220.02	2	1	DPWSTLTPSATYK		1466.72	6 0 0 0	H(6)	(H(H)(H(H(H(H)))))	188	1 0 0 0;2 0 0 0;3 0 0 0;4 0 0 0;5 0 0 0;	972.317	4	61.2391	73.3555	38.7371	2	0.001	0.40948	1	1.25	0	0	0	0	3.71066e-08	3.84562e-09	-1	0	3.84562e-09	sp|Q03178|PIR1_YEAST;sp|B3LQU1|PIR3_YEAS1;sp|B3LQU0|PIR1_YEAS1;sp|Q03180|PIR3_YEAST;sp|A6ZZG0|PIR1_YEAS7;sp|A6ZZG1|PIR3_YEAS7	PIR1;PIR3;PIR1;PIR3;PIR1;PIR3	27;27;27;27;27;27	28445200	104785000
Model-BuddingYeast-S-1803-3.45898.45898.3.0.dta	Model-BuddingYeast-S-1803-3.45898.45898.3.0.dta	Model-BuddingYeast-S-1803-3	45898	12470.6	2456.06	819.358	3	1	DPWSTLTPSATYK		1466.72	5 0 0 1	H(5)aH(1)	(H(H)(H(H(H(aH)))))	237	1 0 0 0;2 0 0 0;3 0 0 0;4 0 0 0;4 0 0 1;5 0 0 0;	989.343	4	50.4584	63.5254	26.1911	2	0.00061	0.24985	0.71429	1.08333	0	0	0	0	1.59955e-05	1.08103e-06	-1	0	1.08103e-06	sp|Q03178|PIR1_YEAST;sp|B3LQU1|PIR3_YEAS1;sp|B3LQU0|PIR1_YEAS1;sp|Q03180|PIR3_YEAST;sp|A6ZZG0|PIR1_YEAS7;sp|A6ZZG1|PIR3_YEAS7	PIR1;PIR3;PIR1;PIR3;PIR1;PIR3	27;27;27;27;27;27	9716340	35248500
Model-BuddingYeast-S-1803-3.45934.45934.2.0.dta	Model-BuddingYeast-S-1803-3.45934.45934.2.0.dta	Model-BuddingYeast-S-1803-3	45934	12480.1	2439.03	1220.02	2	1	DPWSTLTPSATYK		1466.72	6 0 0 0	H(6)	(H(H)(H(H(H(H)))))	188	1 0 0 0;2 0 0 0;3 0 0 0;4 0 0 0;5 0 0 0;	972.317	4	65.3578	77.0866	43.5757	2	0.00066	0.27172	1	1.16667	0	0	0	0	3.96646e-09	4.70364e-10	-1	0	4.70364e-10	sp|Q03178|PIR1_YEAST;sp|B3LQU1|PIR3_YEAS1;sp|B3LQU0|PIR1_YEAS1;sp|Q03180|PIR3_YEAST;sp|A6ZZG0|PIR1_YEAS7;sp|A6ZZG1|PIR3_YEAS7	PIR1;PIR3;PIR1;PIR3;PIR1;PIR3	27;27;27;27;27;27	28445200	104785000
Model-BuddingYeast-S-1803-3.46001.46001.2.0.dta	Model-BuddingYeast-S-1803-3.46001.46001.2.0.dta	Model-BuddingYeast-S-1803-3	46001	12498.3	2439.03	1220.02	2	1	DPWSTLTPSATYK		1466.72	6 0 0 0	H(6)	(H(H)(H(H(H(H)))))	188	1 0 0 0;2 0 0 0;3 0 0 0;4 0 0 0;5 0 0 0;	972.317	4	66.1305	79.656	41.0117	2	0.00058	0.23892	1	1.20833	0	0	0	0	1.2764e-08	1.43741e-09	-1	0	1.43741e-09	sp|Q03178|PIR1_YEAST;sp|B3LQU1|PIR3_YEAS1;sp|B3LQU0|PIR1_YEAS1;sp|Q03180|PIR3_YEAST;sp|A6ZZG0|PIR1_YEAS7;sp|A6ZZG1|PIR3_YEAS7	PIR1;PIR3;PIR1;PIR3;PIR1;PIR3	27;27;27;27;27;27	28445200	104785000
Model-BuddingYeast-S-1803-3.46016.46016.3.0.dta	Model-BuddingYeast-S-1803-3.46016.46016.3.0.dta	Model-BuddingYeast-S-1803-3	46016	12502.3	2439.03	813.683	3	1	DPWSTLTPSATYK		1466.72	6 0 0 0	H(6)	(H(H)(H(H(H(H)))))	188	1 0 0 0;2 0 0 0;3 0 0 0;4 0 0 0;5 0 0 0;	972.317	4	43.0133	53.0875	24.3039	2	0.00057	0.23482	0.83333	1	0	0	0	0	3.82193e-05	2.46564e-06	-1	0	2.46564e-06	sp|Q03178|PIR1_YEAST;sp|B3LQU1|PIR3_YEAS1;sp|B3LQU0|PIR1_YEAS1;sp|Q03180|PIR3_YEAST;sp|A6ZZG0|PIR1_YEAS7;sp|A6ZZG1|PIR3_YEAS7	PIR1;PIR3;PIR1;PIR3;PIR1;PIR3	27;27;27;27;27;27	3453540	14207500
Model-BuddingYeast-S-1803-3.46046.46046.3.0.dta	Model-BuddingYeast-S-1803-3.46046.46046.3.0.dta	Model-BuddingYeast-S-1803-3	46046	12510.4	2456.06	819.359	3	1	DPWSTLTPSATYK		1466.72	5 0 0 1	H(5)aH(1)	(H(H)(H(H(H(aH)))))	237	1 0 0 0;2 0 0 0;3 0 0 0;4 0 0 0;4 0 0 1;5 0 0 0;	989.343	4	60.1015	71.9339	38.1268	2	0.00138	0.56011	0.85714	1.16667	0	0	0	0	4.96495e-08	5.09123e-09	-1	0	5.09123e-09	sp|Q03178|PIR1_YEAST;sp|B3LQU1|PIR3_YEAS1;sp|B3LQU0|PIR1_YEAS1;sp|Q03180|PIR3_YEAST;sp|A6ZZG0|PIR1_YEAS7;sp|A6ZZG1|PIR3_YEAS7	PIR1;PIR3;PIR1;PIR3;PIR1;PIR3	27;27;27;27;27;27	9716340	35248500
Model-BuddingYeast-S-1803-3.46078.46078.2.0.dta	Model-BuddingYeast-S-1803-3.46078.46078.2.0.dta	Model-BuddingYeast-S-1803-3	46078	12519.1	2439.03	1220.02	2	1	DPWSTLTPSATYK		1466.72	6 0 0 0	H(6)	(H(H)(H(H(H(H)))))	188	1 0 0 0;2 0 0 0;3 0 0 0;4 0 0 0;5 0 0 0;	972.317	4	58.8007	67.878	41.9429	2	0.00033	0.13478	1	1.16667	0	0	0	0	8.31555e-09	9.47813e-10	-1	0	9.47813e-10	sp|Q03178|PIR1_YEAST;sp|B3LQU1|PIR3_YEAS1;sp|B3LQU0|PIR1_YEAS1;sp|Q03180|PIR3_YEAST;sp|A6ZZG0|PIR1_YEAS7;sp|A6ZZG1|PIR3_YEAS7	PIR1;PIR3;PIR1;PIR3;PIR1;PIR3	27;27;27;27;27;27	28445200	104785000
Model-BuddingYeast-S-1803-3.46127.46127.3.0.dta	Model-BuddingYeast-S-1803-3.46127.46127.3.0.dta	Model-BuddingYeast-S-1803-3	46127	12532.3	2456.06	819.358	3	1	DPWSTLTPSATYK		1466.72	5 0 0 1	H(5)aH(1)	(H(H)(H(H(H(aH)))))	237	1 0 0 0;2 0 0 0;3 0 0 0;4 0 0 0;4 0 0 1;5 0 0 0;	989.343	4	31.2941	36.6522	21.3433	2	0.00095	0.38666	0.71429	0.83333	0	0	0	0	0.000152715	8.52055e-06	-1	0	8.52055e-06	sp|Q03178|PIR1_YEAST;sp|B3LQU1|PIR3_YEAS1;sp|B3LQU0|PIR1_YEAS1;sp|Q03180|PIR3_YEAST;sp|A6ZZG0|PIR1_YEAS7;sp|A6ZZG1|PIR3_YEAS7	PIR1;PIR3;PIR1;PIR3;PIR1;PIR3	27;27;27;27;27;27	9716340	35248500
Model-BuddingYeast-S-1803-3.46166.46166.2.0.dta	Model-BuddingYeast-S-1803-3.46166.46166.2.0.dta	Model-BuddingYeast-S-1803-3	46166	12542.8	2439.03	1220.02	2	1	DPWSTLTPSATYK		1466.72	6 0 0 0	H(6)	(H(H)(H(H(H(H)))))	188	1 0 0 0;2 0 0 0;3 0 0 0;4 0 0 0;5 0 0 0;	972.317	4	40.2887	47.5853	26.7377	2	0.00025	0.10444	1	1.08333	0	0	0	0	1.2411e-05	8.58593e-07	-1	0	8.58593e-07	sp|Q03178|PIR1_YEAST;sp|B3LQU1|PIR3_YEAS1;sp|B3LQU0|PIR1_YEAS1;sp|Q03180|PIR3_YEAST;sp|A6ZZG0|PIR1_YEAS7;sp|A6ZZG1|PIR3_YEAS7	PIR1;PIR3;PIR1;PIR3;PIR1;PIR3	27;27;27;27;27;27	28529400	105123000
Model-BuddingYeast-S-1803-3.46443.46443.2.0.dta	Model-BuddingYeast-S-1803-3.46443.46443.2.0.dta	Model-BuddingYeast-S-1803-3	46443	12617.6	2601.09	1301.05	2	1	DPWSTLTPSATYK		1466.72	7 0 0 0	H(7)	(H(H)(H(H(H(H(H))))))	115	1 0 0 0;2 0 0 0;3 0 0 0;4 0 0 0;5 0 0 0;6 0 0 0;	1134.37	4	50.2884	57.933	36.0912	2	0.00024	0.09277	1	1.20833	0	0	0	0	1.32925e-07	1.29827e-08	-1	0	1.29827e-08	sp|Q03178|PIR1_YEAST;sp|B3LQU1|PIR3_YEAS1;sp|B3LQU0|PIR1_YEAS1;sp|Q03180|PIR3_YEAST;sp|A6ZZG0|PIR1_YEAS7;sp|A6ZZG1|PIR3_YEAS7	PIR1;PIR3;PIR1;PIR3;PIR1;PIR3	27;27;27;27;27;27	5160720	19842500
Model-BuddingYeast-S-1803-3.46458.46458.2.0.dta	Model-BuddingYeast-S-1803-3.46458.46458.2.0.dta	Model-BuddingYeast-S-1803-3	46458	12621.5	1731.89	866.45	2	1	SVQGLWKDFFGIR		1552.83	0 0 0 1	aH(1)	(aH)	1162		179.079	1	11.5873	17.8266	0	0	-0.01468	-8.47754	0	0.5	0	0	0	1	-1	0	-1	0.004	0.004	sp|P52919|NBP1_YEAST	NBP1	4	91039500	226140000
Model-BuddingYeast-S-1803-3.46527.46527.2.1.dta	Model-BuddingYeast-S-1803-3.46527.46527.2.1.dta	Model-BuddingYeast-S-1803-3	46527	12640	2601.09	1301.05	2	1	DPWSTLTPSATYK		1466.72	7 0 0 0	H(7)	(H(H)(H(H(H(H(H))))))	115	1 0 0 0;2 0 0 0;3 0 0 0;4 0 0 0;5 0 0 0;6 0 0 0;	1134.37	4	47.4179	49.6314	43.307	2	-7e-05	-0.02795	1	1.08333	0	0	0	0	4.47611e-09	5.2715e-10	-1	0	5.2715e-10	sp|Q03178|PIR1_YEAST;sp|B3LQU1|PIR3_YEAS1;sp|B3LQU0|PIR1_YEAS1;sp|Q03180|PIR3_YEAST;sp|A6ZZG0|PIR1_YEAS7;sp|A6ZZG1|PIR3_YEAS7	PIR1;PIR3;PIR1;PIR3;PIR1;PIR3	27;27;27;27;27;27	5160720	19842500
Model-BuddingYeast-S-1803-3.46549.46549.2.0.dta	Model-BuddingYeast-S-1803-3.46549.46549.2.0.dta	Model-BuddingYeast-S-1803-3	46549	12645.8	2439.03	1220.02	2	1	DPWSTLTPSATYK		1466.72	6 0 0 0	H(6)	(H(H)(H(H(H(H)))))	188	1 0 0 0;2 0 0 0;3 0 0 0;4 0 0 0;5 0 0 0;	972.317	4	41.7875	46.7172	32.6325	2	-0.00058	-0.23586	1	1.08333	0	0	0	0	7.29314e-07	5.84955e-08	-1	0	5.84955e-08	sp|Q03178|PIR1_YEAST;sp|B3LQU1|PIR3_YEAS1;sp|B3LQU0|PIR1_YEAS1;sp|Q03180|PIR3_YEAST;sp|A6ZZG0|PIR1_YEAS7;sp|A6ZZG1|PIR3_YEAS7	PIR1;PIR3;PIR1;PIR3;PIR1;PIR3	27;27;27;27;27;27	746632	2735010
Model-BuddingYeast-S-1803-3.46575.46575.3.3.dta	Model-BuddingYeast-S-1803-3.46575.46575.3.3.dta	Model-BuddingYeast-S-1803-3	46575	12652.8	2456.06	819.359	3	1	DPWSTLTPSATYK		1466.72	5 0 0 1	H(5)aH(1)	(H(H)(H(H(H(aH)))))	237	1 0 0 0;2 0 0 0;3 0 0 0;4 0 0 0;4 0 0 1;5 0 0 0;	989.343	4	26.8834	29.7988	21.4692	2	0.00175	0.71279	0.71429	0.79167	0	0	0	0	0.000143804	8.14419e-06	-1	0	8.14419e-06	sp|Q03178|PIR1_YEAST;sp|B3LQU1|PIR3_YEAS1;sp|B3LQU0|PIR1_YEAS1;sp|Q03180|PIR3_YEAST;sp|A6ZZG0|PIR1_YEAS7;sp|A6ZZG1|PIR3_YEAS7	PIR1;PIR3;PIR1;PIR3;PIR1;PIR3	27;27;27;27;27;27	173803	576714
Model-BuddingYeast-S-1803-3.46602.46602.3.0.dta	Model-BuddingYeast-S-1803-3.46602.46602.3.0.dta	Model-BuddingYeast-S-1803-3	46602	12660.3	2618.12	873.378	3	1	DPWSTLTPSATYK		1466.72	6 0 0 1	H(6)aH(1)	(H(H)(H(H(H(H(aH))))))	151	1 0 0 0;2 0 0 0;3 0 0 0;4 0 0 0;5 0 0 0;5 0 0 1;6 0 0 0;	1151.4	4	28.2966	28.1406	28.5863	2	0.00626	2.39112	0.75	0.70833	0	0	0	0	5.20658e-06	3.78953e-07	-1	0	3.78953e-07	sp|Q03178|PIR1_YEAST;sp|B3LQU1|PIR3_YEAS1;sp|B3LQU0|PIR1_YEAS1;sp|Q03180|PIR3_YEAST;sp|A6ZZG0|PIR1_YEAS7;sp|A6ZZG1|PIR3_YEAS7	PIR1;PIR3;PIR1;PIR3;PIR1;PIR3	27;27;27;27;27;27	4344720	14170300
Model-BuddingYeast-S-1803-3.46613.46613.2.0.dta	Model-BuddingYeast-S-1803-3.46613.46613.2.0.dta	Model-BuddingYeast-S-1803-3	46613	12663.2	2601.09	1301.05	2	1	DPWSTLTPSATYK		1466.72	7 0 0 0	H(7)	(H(H)(H(H(H(H(H))))))	115	1 0 0 0;2 0 0 0;3 0 0 0;4 0 0 0;5 0 0 0;6 0 0 0;	1134.37	4	49.6865	53.5214	42.5645	2	-0.00045	-0.17405	1	1.16667	0	0	0	0	6.26323e-09	7.03073e-10	-1	0	7.03073e-10	sp|Q03178|PIR1_YEAST;sp|B3LQU1|PIR3_YEAS1;sp|B3LQU0|PIR1_YEAS1;sp|Q03180|PIR3_YEAST;sp|A6ZZG0|PIR1_YEAS7;sp|A6ZZG1|PIR3_YEAS7	PIR1;PIR3;PIR1;PIR3;PIR1;PIR3	27;27;27;27;27;27	5160720	19842500
Model-BuddingYeast-S-1803-3.46637.46637.2.0.dta	Model-BuddingYeast-S-1803-3.46637.46637.2.0.dta	Model-BuddingYeast-S-1803-3	46637	12669.7	2439.03	1220.02	2	1	DPWSTLTPSATYK		1466.72	6 0 0 0	H(6)	(H(H)(H(H(H(H)))))	188	1 0 0 0;2 0 0 0;3 0 0 0;4 0 0 0;5 0 0 0;	972.317	4	49.56	57.1308	35.5	2	0.00032	0.12986	1	1.16667	0	0	0	0	1.77515e-07	1.70994e-08	-1	0	1.70994e-08	sp|Q03178|PIR1_YEAST;sp|B3LQU1|PIR3_YEAS1;sp|B3LQU0|PIR1_YEAS1;sp|Q03180|PIR3_YEAST;sp|A6ZZG0|PIR1_YEAS7;sp|A6ZZG1|PIR3_YEAS7	PIR1;PIR3;PIR1;PIR3;PIR1;PIR3	27;27;27;27;27;27	1796120	6410450
Model-BuddingYeast-S-1803-3.46673.46673.3.0.dta	Model-BuddingYeast-S-1803-3.46673.46673.3.0.dta	Model-BuddingYeast-S-1803-3	46673	12679.4	2456.06	819.358	3	1	DPWSTLTPSATYK		1466.72	5 0 0 1	H(5)aH(1)	(H(H)(H(H(H(aH)))))	237	1 0 0 0;2 0 0 0;3 0 0 0;4 0 0 0;4 0 0 1;5 0 0 0;	989.343	4	51.7582	63.5508	29.8577	2	0.00024	0.09717	0.85714	1.16667	0	0	0	0	2.83189e-06	2.13548e-07	-1	0	2.13548e-07	sp|Q03178|PIR1_YEAST;sp|B3LQU1|PIR3_YEAS1;sp|B3LQU0|PIR1_YEAS1;sp|Q03180|PIR3_YEAST;sp|A6ZZG0|PIR1_YEAS7;sp|A6ZZG1|PIR3_YEAS7	PIR1;PIR3;PIR1;PIR3;PIR1;PIR3	27;27;27;27;27;27	9549340	35350300
Model-BuddingYeast-S-1803-3.46693.46693.2.0.dta	Model-BuddingYeast-S-1803-3.46693.46693.2.0.dta	Model-BuddingYeast-S-1803-3	46693	12684.8	2601.09	1301.05	2	1	DPWSTLTPSATYK		1466.72	7 0 0 0	H(7)	(H(H)(H(H(H(H(H))))))	115	1 0 0 0;2 0 0 0;3 0 0 0;4 0 0 0;5 0 0 0;6 0 0 0;	1134.37	4	52.8202	60.5865	38.3971	2	0.00025	0.09738	1	1.20833	0	0	0	0	4.36313e-08	4.38158e-09	-1	0	4.38158e-09	sp|Q03178|PIR1_YEAST;sp|B3LQU1|PIR3_YEAS1;sp|B3LQU0|PIR1_YEAS1;sp|Q03180|PIR3_YEAST;sp|A6ZZG0|PIR1_YEAS7;sp|A6ZZG1|PIR3_YEAS7	PIR1;PIR3;PIR1;PIR3;PIR1;PIR3	27;27;27;27;27;27	5160720	19842500
Model-BuddingYeast-S-1803-3.46712.46712.2.0.dta	Model-BuddingYeast-S-1803-3.46712.46712.2.0.dta	Model-BuddingYeast-S-1803-3	46712	12689.8	2439.03	1220.02	2	1	DPWSTLTPSATYK		1466.72	6 0 0 0	H(6)	(H(H)(H(H(H(H)))))	188	1 0 0 0;2 0 0 0;3 0 0 0;4 0 0 0;5 0 0 0;	972.317	4	60.3144	70.3282	41.7173	2	0.00072	0.29714	1	1.20833	0	0	0	0	9.22117e-09	1.02854e-09	-1	0	1.02854e-09	sp|Q03178|PIR1_YEAST;sp|B3LQU1|PIR3_YEAS1;sp|B3LQU0|PIR1_YEAS1;sp|Q03180|PIR3_YEAST;sp|A6ZZG0|PIR1_YEAS7;sp|A6ZZG1|PIR3_YEAS7	PIR1;PIR3;PIR1;PIR3;PIR1;PIR3	27;27;27;27;27;27	3770010	13852700
Model-BuddingYeast-S-1803-3.46716.46716.3.4.dta	Model-BuddingYeast-S-1803-3.46716.46716.3.4.dta	Model-BuddingYeast-S-1803-3	46716	12690.9	2618.13	873.38	3	1	DPWSTLTPSATYK		1466.72	6 0 0 1	H(6)aH(1)	(H(H)(H(H(H(H(aH))))))	151	1 0 0 0;2 0 0 0;3 0 0 0;4 0 0 0;5 0 0 0;5 0 0 1;6 0 0 0;	1151.4	4	25.3524	24.1161	27.6485	2	0.01329	5.07585	0.75	0.70833	0	0	0	0	8.10889e-06	5.79491e-07	-1	0	5.79491e-07	sp|Q03178|PIR1_YEAST;sp|B3LQU1|PIR3_YEAS1;sp|B3LQU0|PIR1_YEAS1;sp|Q03180|PIR3_YEAST;sp|A6ZZG0|PIR1_YEAS7;sp|A6ZZG1|PIR3_YEAS7	PIR1;PIR3;PIR1;PIR3;PIR1;PIR3	27;27;27;27;27;27	4720660	15721100
Model-BuddingYeast-S-1803-3.46745.46745.3.0.dta	Model-BuddingYeast-S-1803-3.46745.46745.3.0.dta	Model-BuddingYeast-S-1803-3	46745	12698.7	2456.06	819.358	3	1	DPWSTLTPSATYK		1466.72	5 0 0 1	H(5)aH(1)	(H(H)(H(H(H(aH)))))	237	1 0 0 0;2 0 0 0;3 0 0 0;4 0 0 0;4 0 0 1;5 0 0 0;	989.343	4	62.1032	73.6348	40.6874	2	0.00055	0.2242	0.85714	1.16667	0	0	0	0	1.48351e-08	1.68021e-09	-1	0	1.68021e-09	sp|Q03178|PIR1_YEAST;sp|B3LQU1|PIR3_YEAS1;sp|B3LQU0|PIR1_YEAS1;sp|Q03180|PIR3_YEAST;sp|A6ZZG0|PIR1_YEAS7;sp|A6ZZG1|PIR3_YEAS7	PIR1;PIR3;PIR1;PIR3;PIR1;PIR3	27;27;27;27;27;27	9810700	36776300
Model-BuddingYeast-S-1803-3.46775.46775.2.0.dta	Model-BuddingYeast-S-1803-3.46775.46775.2.0.dta	Model-BuddingYeast-S-1803-3	46775	12707	2439.03	1220.02	2	1	DPWSTLTPSATYK		1466.72	6 0 0 0	H(6)	(H(H)(H(H(H(H)))))	188	1 0 0 0;2 0 0 0;3 0 0 0;4 0 0 0;5 0 0 0;	972.317	4	61.917	72.2829	42.6662	2	0.00067	0.27664	1	1.20833	0	0	0	0	5.98064e-09	6.71463e-10	-1	0	6.71463e-10	sp|Q03178|PIR1_YEAST;sp|B3LQU1|PIR3_YEAS1;sp|B3LQU0|PIR1_YEAS1;sp|Q03180|PIR3_YEAST;sp|A6ZZG0|PIR1_YEAS7;sp|A6ZZG1|PIR3_YEAS7	PIR1;PIR3;PIR1;PIR3;PIR1;PIR3	27;27;27;27;27;27	20231400	75232700
Model-BuddingYeast-S-1803-3.46792.46792.2.0.dta	Model-BuddingYeast-S-1803-3.46792.46792.2.0.dta	Model-BuddingYeast-S-1803-3	46792	12711.7	2601.09	1301.05	2	1	DPWSTLTPSATYK		1466.72	7 0 0 0	H(7)	(H(H)(H(H(H(H(H))))))	115	1 0 0 0;2 0 0 0;3 0 0 0;4 0 0 0;5 0 0 0;6 0 0 0;	1134.37	4	32.0625	30.2457	35.4366	2	0.00153	0.58871	1	0.875	0	0	0	0	1.83117e-07	1.76173e-08	-1	0	1.76173e-08	sp|Q03178|PIR1_YEAST;sp|B3LQU1|PIR3_YEAS1;sp|B3LQU0|PIR1_YEAS1;sp|Q03180|PIR3_YEAST;sp|A6ZZG0|PIR1_YEAS7;sp|A6ZZG1|PIR3_YEAS7	PIR1;PIR3;PIR1;PIR3;PIR1;PIR3	27;27;27;27;27;27	4973540	19390500
Model-BuddingYeast-S-1803-3.46805.46805.3.0.dta	Model-BuddingYeast-S-1803-3.46805.46805.3.0.dta	Model-BuddingYeast-S-1803-3	46805	12715.1	4048.83	1350.28	3	1	YVTVTAAAVTEVVTTTAEPVVK		2249.23	10 0 0 1	H(10)aH(1)	(H(H)(H(H(H(H(H(H(H(H(aH))))))))))	7	1 0 0 0;2 0 0 0;3 0 0 0;4 0 0 0;5 0 0 0;6 0 0 0;7 0 0 0;8 0 0 0;9 0 0 0;9 0 0 1;10 0 0 0;	1799.61	3	38.8765	48.3297	21.3204	2	-0.0013	-0.3217	0.66667	0.78571	0	0	0	0	0.000154391	8.80494e-06	-1	0	8.80494e-06	sp|Q12254|SVS1_YEAST	SVS1	220	115995	1049310
Model-BuddingYeast-S-1803-3.46821.46821.3.1.dta	Model-BuddingYeast-S-1803-3.46821.46821.3.1.dta	Model-BuddingYeast-S-1803-3	46821	12719.4	2456.06	819.358	3	1	DPWSTLTPSATYK		1466.72	5 0 0 1	H(5)aH(1)	(H(H)(H(H(H(aH)))))	237	1 0 0 0;2 0 0 0;3 0 0 0;4 0 0 0;4 0 0 1;5 0 0 0;	989.343	4	69.317	84.298	41.4952	2	0.00063	0.25718	0.85714	1.25	0	0	0	0	1.02115e-08	1.16543e-09	-1	0	1.16543e-09	sp|Q03178|PIR1_YEAST;sp|B3LQU1|PIR3_YEAS1;sp|B3LQU0|PIR1_YEAS1;sp|Q03180|PIR3_YEAST;sp|A6ZZG0|PIR1_YEAS7;sp|A6ZZG1|PIR3_YEAS7	PIR1;PIR3;PIR1;PIR3;PIR1;PIR3	27;27;27;27;27;27	9810700	36776300
Model-BuddingYeast-S-1803-3.46841.46841.2.0.dta	Model-BuddingYeast-S-1803-3.46841.46841.2.0.dta	Model-BuddingYeast-S-1803-3	46841	12724.7	2439.03	1220.02	2	1	DPWSTLTPSATYK		1466.72	6 0 0 0	H(6)	(H(H)(H(H(H(H)))))	188	1 0 0 0;2 0 0 0;3 0 0 0;4 0 0 0;5 0 0 0;	972.317	4	66.745	80.1392	41.87	2	0.00065	0.26762	1	1.25	0	0	0	0	8.59784e-09	9.80919e-10	-1	0	9.80919e-10	sp|Q03178|PIR1_YEAST;sp|B3LQU1|PIR3_YEAS1;sp|B3LQU0|PIR1_YEAS1;sp|Q03180|PIR3_YEAST;sp|A6ZZG0|PIR1_YEAS7;sp|A6ZZG1|PIR3_YEAS7	PIR1;PIR3;PIR1;PIR3;PIR1;PIR3	27;27;27;27;27;27	20231400	75232700
Model-BuddingYeast-S-1803-3.46898.46898.3.0.dta	Model-BuddingYeast-S-1803-3.46898.46898.3.0.dta	Model-BuddingYeast-S-1803-3	46898	12740	2456.06	819.358	3	1	DPWSTLTPSATYK		1466.72	5 0 0 1	H(5)aH(1)	(H(H)(H(H(H(aH)))))	237	1 0 0 0;2 0 0 0;3 0 0 0;4 0 0 0;4 0 0 1;5 0 0 0;	989.343	4	65.4219	79.9801	38.3853	2	-0.00035	-0.14346	0.85714	1.20833	0	0	0	0	4.38782e-08	4.39972e-09	-1	0	4.39972e-09	sp|Q03178|PIR1_YEAST;sp|B3LQU1|PIR3_YEAS1;sp|B3LQU0|PIR1_YEAS1;sp|Q03180|PIR3_YEAST;sp|A6ZZG0|PIR1_YEAS7;sp|A6ZZG1|PIR3_YEAS7	PIR1;PIR3;PIR1;PIR3;PIR1;PIR3	27;27;27;27;27;27	9810700	36776300
Model-BuddingYeast-S-1803-3.46907.46907.2.0.dta	Model-BuddingYeast-S-1803-3.46907.46907.2.0.dta	Model-BuddingYeast-S-1803-3	46907	12742.3	2439.03	1220.02	2	1	DPWSTLTPSATYK		1466.72	6 0 0 0	H(6)	(H(H)(H(H(H(H)))))	188	1 0 0 0;2 0 0 0;3 0 0 0;4 0 0 0;5 0 0 0;	972.317	4	63.939	75.2982	42.8434	2	0.00066	0.27008	1	1.20833	0	0	0	0	5.51907e-09	6.29735e-10	-1	0	6.29735e-10	sp|Q03178|PIR1_YEAST;sp|B3LQU1|PIR3_YEAS1;sp|B3LQU0|PIR1_YEAS1;sp|Q03180|PIR3_YEAST;sp|A6ZZG0|PIR1_YEAS7;sp|A6ZZG1|PIR3_YEAS7	PIR1;PIR3;PIR1;PIR3;PIR1;PIR3	27;27;27;27;27;27	20231400	75232700
Model-BuddingYeast-S-1803-3.46971.46971.2.0.dta	Model-BuddingYeast-S-1803-3.46971.46971.2.0.dta	Model-BuddingYeast-S-1803-3	46971	12759.9	2439.03	1220.02	2	1	DPWSTLTPSATYK		1466.72	6 0 0 0	H(6)	(H(H)(H(H(H(H)))))	188	1 0 0 0;2 0 0 0;3 0 0 0;4 0 0 0;5 0 0 0;	972.317	4	56.6088	64.3623	42.2094	2	0.00073	0.30042	1	1.16667	0	0	0	0	7.36228e-09	8.47098e-10	-1	0	8.47098e-10	sp|Q03178|PIR1_YEAST;sp|B3LQU1|PIR3_YEAS1;sp|B3LQU0|PIR1_YEAS1;sp|Q03180|PIR3_YEAST;sp|A6ZZG0|PIR1_YEAS7;sp|A6ZZG1|PIR3_YEAS7	PIR1;PIR3;PIR1;PIR3;PIR1;PIR3	27;27;27;27;27;27	20045300	74383800
Model-BuddingYeast-S-1803-3.47038.47038.2.0.dta	Model-BuddingYeast-S-1803-3.47038.47038.2.0.dta	Model-BuddingYeast-S-1803-3	47038	12777.9	2439.03	1220.02	2	1	DPWSTLTPSATYK		1466.72	6 0 0 0	H(6)	(H(H)(H(H(H(H)))))	188	1 0 0 0;2 0 0 0;3 0 0 0;4 0 0 0;5 0 0 0;	972.317	4	55.5294	64.8544	38.2116	2	0.0011	0.45294	1	1.16667	0	0	0	0	4.76748e-08	4.85218e-09	-1	0	4.85218e-09	sp|Q03178|PIR1_YEAST;sp|B3LQU1|PIR3_YEAS1;sp|B3LQU0|PIR1_YEAS1;sp|Q03180|PIR3_YEAST;sp|A6ZZG0|PIR1_YEAS7;sp|A6ZZG1|PIR3_YEAS7	PIR1;PIR3;PIR1;PIR3;PIR1;PIR3	27;27;27;27;27;27	11380000	42090200
Model-BuddingYeast-S-1803-3.47041.47041.3.0.dta	Model-BuddingYeast-S-1803-3.47041.47041.3.0.dta	Model-BuddingYeast-S-1803-3	47041	12778.8	2456.06	819.358	3	1	DPWSTLTPSATYK		1466.72	5 0 0 1	H(5)aH(1)	(H(H)(H(H(H(aH)))))	237	1 0 0 0;2 0 0 0;3 0 0 0;4 0 0 0;4 0 0 1;5 0 0 0;	989.343	4	46.0869	52.2082	34.7186	2	-0.0007	-0.28515	0.85714	1.08333	0	0	0	0	2.60607e-07	2.35954e-08	-1	0	2.35954e-08	sp|Q03178|PIR1_YEAST;sp|B3LQU1|PIR3_YEAS1;sp|B3LQU0|PIR1_YEAS1;sp|Q03180|PIR3_YEAST;sp|A6ZZG0|PIR1_YEAS7;sp|A6ZZG1|PIR3_YEAS7	PIR1;PIR3;PIR1;PIR3;PIR1;PIR3	27;27;27;27;27;27	9686500	36288800
Model-BuddingYeast-S-1803-3.47104.47104.2.0.dta	Model-BuddingYeast-S-1803-3.47104.47104.2.0.dta	Model-BuddingYeast-S-1803-3	47104	12795.7	2439.03	1220.02	2	1	DPWSTLTPSATYK		1466.72	6 0 0 0	H(6)	(H(H)(H(H(H(H)))))	188	1 0 0 0;2 0 0 0;3 0 0 0;4 0 0 0;5 0 0 0;	972.317	4	57.0888	67.4827	37.7858	2	0.00092	0.3775	1	1.20833	0	0	0	0	5.84759e-08	5.98836e-09	-1	0	5.98836e-09	sp|Q03178|PIR1_YEAST;sp|B3LQU1|PIR3_YEAS1;sp|B3LQU0|PIR1_YEAS1;sp|Q03180|PIR3_YEAST;sp|A6ZZG0|PIR1_YEAS7;sp|A6ZZG1|PIR3_YEAS7	PIR1;PIR3;PIR1;PIR3;PIR1;PIR3	27;27;27;27;27;27	1937620	6744710
Model-BuddingYeast-S-1803-3.47110.47110.2.0.dta	Model-BuddingYeast-S-1803-3.47110.47110.2.0.dta	Model-BuddingYeast-S-1803-3	47110	12797.4	2276.98	1138.99	2	1	DPWSTLTPSATYK		1466.72	5 0 0 0	H(5)	(H(H)(H(H(H))))	287	1 0 0 0;2 0 0 0;3 0 0 0;4 0 0 0;	810.264	4	42.2024	49.9039	27.8996	2	-3e-05	-0.01486	1	1.08333	0	0	0	0	7.20535e-06	5.23203e-07	-1	0	5.23203e-07	sp|Q03178|PIR1_YEAST;sp|B3LQU1|PIR3_YEAS1;sp|B3LQU0|PIR1_YEAS1;sp|Q03180|PIR3_YEAST;sp|A6ZZG0|PIR1_YEAS7;sp|A6ZZG1|PIR3_YEAS7	PIR1;PIR3;PIR1;PIR3;PIR1;PIR3	27;27;27;27;27;27	2574260	7903030
Model-BuddingYeast-S-1803-3.47169.47169.2.0.dta	Model-BuddingYeast-S-1803-3.47169.47169.2.0.dta	Model-BuddingYeast-S-1803-3	47169	12813.4	2439.03	1220.02	2	1	DPWSTLTPSATYK		1466.72	6 0 0 0	H(6)	(H(H)(H(H(H(H)))))	188	1 0 0 0;2 0 0 0;3 0 0 0;4 0 0 0;5 0 0 0;	972.317	4	56.0801	65.1096	39.311	2	0.00087	0.357	1	1.16667	0	0	0	0	2.82689e-08	2.95018e-09	-1	0	2.95018e-09	sp|Q03178|PIR1_YEAST;sp|B3LQU1|PIR3_YEAS1;sp|B3LQU0|PIR1_YEAS1;sp|Q03180|PIR3_YEAST;sp|A6ZZG0|PIR1_YEAS7;sp|A6ZZG1|PIR3_YEAS7	PIR1;PIR3;PIR1;PIR3;PIR1;PIR3	27;27;27;27;27;27	2223190	8788290
Model-BuddingYeast-S-1803-3.47194.47194.2.0.dta	Model-BuddingYeast-S-1803-3.47194.47194.2.0.dta	Model-BuddingYeast-S-1803-3	47194	12820.3	2276.98	1138.99	2	1	DPWSTLTPSATYK		1466.72	5 0 0 0	H(5)	(H(H)(H(H(H))))	287	1 0 0 0;2 0 0 0;3 0 0 0;4 0 0 0;	810.264	4	41.3111	48.3239	28.2874	2	0.00035	0.15466	1	1.16667	0	0	0	0	5.99967e-06	4.21546e-07	-1	0	4.21546e-07	sp|Q03178|PIR1_YEAST;sp|B3LQU1|PIR3_YEAS1;sp|B3LQU0|PIR1_YEAS1;sp|Q03180|PIR3_YEAST;sp|A6ZZG0|PIR1_YEAS7;sp|A6ZZG1|PIR3_YEAS7	PIR1;PIR3;PIR1;PIR3;PIR1;PIR3	27;27;27;27;27;27	2574260	7903030
Model-BuddingYeast-S-1803-3.47195.47195.3.3.dta	Model-BuddingYeast-S-1803-3.47195.47195.3.3.dta	Model-BuddingYeast-S-1803-3	47195	12820.6	2456.06	819.357	3	1	DPWSTLTPSATYK		1466.72	5 0 0 1	H(5)aH(1)	(H(H)(H(H(H(aH)))))	237	1 0 0 0;2 0 0 0;3 0 0 0;4 0 0 0;4 0 0 1;5 0 0 0;	989.343	4	41.8039	50.9563	24.8066	2	-0.00434	-1.76557	0.71429	1	0	0	0	0	3.03109e-05	1.88598e-06	-1	0	1.88598e-06	sp|Q03178|PIR1_YEAST;sp|B3LQU1|PIR3_YEAS1;sp|B3LQU0|PIR1_YEAS1;sp|Q03180|PIR3_YEAST;sp|A6ZZG0|PIR1_YEAS7;sp|A6ZZG1|PIR3_YEAS7	PIR1;PIR3;PIR1;PIR3;PIR1;PIR3	27;27;27;27;27;27	997447	3309900
Model-BuddingYeast-S-1803-3.47239.47239.2.0.dta	Model-BuddingYeast-S-1803-3.47239.47239.2.0.dta	Model-BuddingYeast-S-1803-3	47239	12832.3	2439.03	1220.02	2	1	DPWSTLTPSATYK		1466.72	6 0 0 0	H(6)	(H(H)(H(H(H(H)))))	188	1 0 0 0;2 0 0 0;3 0 0 0;4 0 0 0;5 0 0 0;	972.317	4	60.2677	69.8229	42.5223	2	0.00052	0.21432	1	1.16667	0	0	0	0	6.38453e-09	7.22409e-10	-1	0	7.22409e-10	sp|Q03178|PIR1_YEAST;sp|B3LQU1|PIR3_YEAS1;sp|B3LQU0|PIR1_YEAS1;sp|Q03180|PIR3_YEAST;sp|A6ZZG0|PIR1_YEAS7;sp|A6ZZG1|PIR3_YEAS7	PIR1;PIR3;PIR1;PIR3;PIR1;PIR3	27;27;27;27;27;27	62000400	228240000
Model-BuddingYeast-S-1803-3.47274.47274.3.2.dta	Model-BuddingYeast-S-1803-3.47274.47274.3.2.dta	Model-BuddingYeast-S-1803-3	47274	12841.6	2456.06	819.357	3	1	DPWSTLTPSATYK		1466.72	5 0 0 1	H(5)aH(1)	(H(H)(H(H(H(aH)))))	237	1 0 0 0;2 0 0 0;3 0 0 0;4 0 0 0;4 0 0 1;5 0 0 0;	989.343	4	48.8168	59.7499	28.5125	2	-0.00363	-1.47608	0.71429	1.08333	0	0	0	0	5.39249e-06	3.90909e-07	-1	0	3.90909e-07	sp|Q03178|PIR1_YEAST;sp|B3LQU1|PIR3_YEAS1;sp|B3LQU0|PIR1_YEAS1;sp|Q03180|PIR3_YEAST;sp|A6ZZG0|PIR1_YEAS7;sp|A6ZZG1|PIR3_YEAS7	PIR1;PIR3;PIR1;PIR3;PIR1;PIR3	27;27;27;27;27;27	14431500	53762300
Model-BuddingYeast-S-1803-3.47312.47312.2.0.dta	Model-BuddingYeast-S-1803-3.47312.47312.2.0.dta	Model-BuddingYeast-S-1803-3	47312	12851.7	2439.03	1220.02	2	1	DPWSTLTPSATYK		1466.72	6 0 0 0	H(6)	(H(H)(H(H(H(H)))))	188	1 0 0 0;2 0 0 0;3 0 0 0;4 0 0 0;5 0 0 0;	972.317	4	62.2131	72.2667	43.542	2	0.00059	0.24302	1	1.16667	0	0	0	0	4.02693e-09	4.74661e-10	-1	0	4.74661e-10	sp|Q03178|PIR1_YEAST;sp|B3LQU1|PIR3_YEAS1;sp|B3LQU0|PIR1_YEAS1;sp|Q03180|PIR3_YEAST;sp|A6ZZG0|PIR1_YEAS7;sp|A6ZZG1|PIR3_YEAS7	PIR1;PIR3;PIR1;PIR3;PIR1;PIR3	27;27;27;27;27;27	62199500	228782000
Model-BuddingYeast-S-1803-3.47351.47351.3.1.dta	Model-BuddingYeast-S-1803-3.47351.47351.3.1.dta	Model-BuddingYeast-S-1803-3	47351	12862.3	2456.06	819.358	3	1	DPWSTLTPSATYK		1466.72	5 0 0 1	H(5)aH(1)	(H(H)(H(H(H(aH)))))	237	1 0 0 0;2 0 0 0;3 0 0 0;4 0 0 0;4 0 0 1;5 0 0 0;	989.343	4	65.1351	78.1791	40.9105	2	-0.00123	-0.49891	0.85714	1.20833	0	0	0	0	1.33764e-08	1.49823e-09	-1	0	1.49823e-09	sp|Q03178|PIR1_YEAST;sp|B3LQU1|PIR3_YEAS1;sp|B3LQU0|PIR1_YEAS1;sp|Q03180|PIR3_YEAST;sp|A6ZZG0|PIR1_YEAS7;sp|A6ZZG1|PIR3_YEAS7	PIR1;PIR3;PIR1;PIR3;PIR1;PIR3	27;27;27;27;27;27	14470200	53911400
Model-BuddingYeast-S-1803-3.47378.47378.2.0.dta	Model-BuddingYeast-S-1803-3.47378.47378.2.0.dta	Model-BuddingYeast-S-1803-3	47378	12869.5	2439.03	1220.02	2	1	DPWSTLTPSATYK		1466.72	6 0 0 0	H(6)	(H(H)(H(H(H(H)))))	188	1 0 0 0;2 0 0 0;3 0 0 0;4 0 0 0;5 0 0 0;	972.317	4	66.9322	78.7518	44.9816	2	0.00059	0.24056	1	1.16667	0	0	0	0	2.11846e-09	2.57186e-10	-1	0	2.57186e-10	sp|Q03178|PIR1_YEAST;sp|B3LQU1|PIR3_YEAS1;sp|B3LQU0|PIR1_YEAS1;sp|Q03180|PIR3_YEAST;sp|A6ZZG0|PIR1_YEAS7;sp|A6ZZG1|PIR3_YEAS7	PIR1;PIR3;PIR1;PIR3;PIR1;PIR3	27;27;27;27;27;27	62199500	228782000
Model-BuddingYeast-S-1803-3.47416.47416.2.0.dta	Model-BuddingYeast-S-1803-3.47416.47416.2.0.dta	Model-BuddingYeast-S-1803-3	47416	12879.7	2276.98	1138.99	2	1	DPWSTLTPSATYK		1466.72	5 0 0 0	H(5)	(H(H)(H(H(H))))	287	1 0 0 0;2 0 0 0;3 0 0 0;4 0 0 0;	810.264	4	19.6526	19.8496	19.2868	2	-0.00181	-0.79572	1	0.70833	0	0	0	0	0.00041738	2.18311e-05	-1	0	2.18311e-05	sp|Q03178|PIR1_YEAST;sp|B3LQU1|PIR3_YEAS1;sp|B3LQU0|PIR1_YEAS1;sp|Q03180|PIR3_YEAST;sp|A6ZZG0|PIR1_YEAS7;sp|A6ZZG1|PIR3_YEAS7	PIR1;PIR3;PIR1;PIR3;PIR1;PIR3	27;27;27;27;27;27	414270000	1434900000
Model-BuddingYeast-S-1803-3.47425.47425.3.1.dta	Model-BuddingYeast-S-1803-3.47425.47425.3.1.dta	Model-BuddingYeast-S-1803-3	47425	12882.1	2456.06	819.358	3	1	DPWSTLTPSATYK		1466.72	5 0 0 1	H(5)aH(1)	(H(H)(H(H(H(aH)))))	237	1 0 0 0;2 0 0 0;3 0 0 0;4 0 0 0;4 0 0 1;5 0 0 0;	989.343	4	61.2659	69.4437	46.0787	2	-0.00074	-0.30225	0.85714	1.04167	0	0	0	0	1.3059e-09	1.58708e-10	-1	0	1.58708e-10	sp|Q03178|PIR1_YEAST;sp|B3LQU1|PIR3_YEAS1;sp|B3LQU0|PIR1_YEAS1;sp|Q03180|PIR3_YEAST;sp|A6ZZG0|PIR1_YEAS7;sp|A6ZZG1|PIR3_YEAS7	PIR1;PIR3;PIR1;PIR3;PIR1;PIR3	27;27;27;27;27;27	14470200	53911400
Model-BuddingYeast-S-1803-3.47433.47433.3.0.dta	Model-BuddingYeast-S-1803-3.47433.47433.3.0.dta	Model-BuddingYeast-S-1803-3	47433	12884.2	2439.03	813.683	3	1	DPWSTLTPSATYK		1466.72	6 0 0 0	H(6)	(H(H)(H(H(H(H)))))	188	1 0 0 0;2 0 0 0;3 0 0 0;4 0 0 0;5 0 0 0;	972.317	4	62.3865	75.4828	38.065	2	0.00066	0.26926	1	1.25	0	0	0	0	5.11426e-08	5.21461e-09	-1	0	5.21461e-09	sp|Q03178|PIR1_YEAST;sp|B3LQU1|PIR3_YEAS1;sp|B3LQU0|PIR1_YEAS1;sp|Q03180|PIR3_YEAST;sp|A6ZZG0|PIR1_YEAS7;sp|A6ZZG1|PIR3_YEAS7	PIR1;PIR3;PIR1;PIR3;PIR1;PIR3	27;27;27;27;27;27	7237710	25974200
Model-BuddingYeast-S-1803-3.47442.47442.2.0.dta	Model-BuddingYeast-S-1803-3.47442.47442.2.0.dta	Model-BuddingYeast-S-1803-3	47442	12886.6	2439.03	1220.02	2	1	DPWSTLTPSATYK		1466.72	6 0 0 0	H(6)	(H(H)(H(H(H(H)))))	188	1 0 0 0;2 0 0 0;3 0 0 0;4 0 0 0;5 0 0 0;	972.317	4	67.8519	81.769	42.0061	2	0.00065	0.26598	1	1.20833	0	0	0	0	8.0787e-09	9.11361e-10	-1	0	9.11361e-10	sp|Q03178|PIR1_YEAST;sp|B3LQU1|PIR3_YEAS1;sp|B3LQU0|PIR1_YEAS1;sp|Q03180|PIR3_YEAST;sp|A6ZZG0|PIR1_YEAS7;sp|A6ZZG1|PIR3_YEAS7	PIR1;PIR3;PIR1;PIR3;PIR1;PIR3	27;27;27;27;27;27	62199500	228782000
Model-BuddingYeast-S-1803-3.47499.47499.3.0.dta	Model-BuddingYeast-S-1803-3.47499.47499.3.0.dta	Model-BuddingYeast-S-1803-3	47499	12901.9	2456.06	819.358	3	1	DPWSTLTPSATYK		1466.72	5 0 0 1	H(5)aH(1)	(H(H)(H(H(H(aH)))))	237	1 0 0 0;2 0 0 0;3 0 0 0;4 0 0 0;4 0 0 1;5 0 0 0;	989.343	4	64.7208	75.4866	44.7272	2	-0.00017	-0.07017	0.85714	1.16667	0	0	0	0	2.37162e-09	2.94446e-10	-1	0	2.94446e-10	sp|Q03178|PIR1_YEAST;sp|B3LQU1|PIR3_YEAS1;sp|B3LQU0|PIR1_YEAS1;sp|Q03180|PIR3_YEAST;sp|A6ZZG0|PIR1_YEAS7;sp|A6ZZG1|PIR3_YEAS7	PIR1;PIR3;PIR1;PIR3;PIR1;PIR3	27;27;27;27;27;27	14470200	53911400
Model-BuddingYeast-S-1803-3.47505.47505.2.1.dta	Model-BuddingYeast-S-1803-3.47505.47505.2.1.dta	Model-BuddingYeast-S-1803-3	47505	12903.6	2276.98	1138.99	2	1	DPWSTLTPSATYK		1466.72	5 0 0 0	H(5)	(H(H)(H(H(H))))	287	1 0 0 0;2 0 0 0;3 0 0 0;4 0 0 0;	810.264	4	47.1145	56.1239	30.3828	2	0.0003	0.13182	1	1.16667	0	0	0	0	2.19621e-06	1.59768e-07	-1	0	1.59768e-07	sp|Q03178|PIR1_YEAST;sp|B3LQU1|PIR3_YEAS1;sp|B3LQU0|PIR1_YEAS1;sp|Q03180|PIR3_YEAST;sp|A6ZZG0|PIR1_YEAS7;sp|A6ZZG1|PIR3_YEAS7	PIR1;PIR3;PIR1;PIR3;PIR1;PIR3	27;27;27;27;27;27	495107	1905610
Model-BuddingYeast-S-1803-3.47508.47508.2.0.dta	Model-BuddingYeast-S-1803-3.47508.47508.2.0.dta	Model-BuddingYeast-S-1803-3	47508	12904.3	2439.03	1220.02	2	1	DPWSTLTPSATYK		1466.72	6 0 0 0	H(6)	(H(H)(H(H(H(H)))))	188	1 0 0 0;2 0 0 0;3 0 0 0;4 0 0 0;5 0 0 0;	972.317	4	73.5364	90.6044	41.8386	2	0.00067	0.27336	1	1.25	0	0	0	0	8.72216e-09	9.8939e-10	-1	0	9.8939e-10	sp|Q03178|PIR1_YEAST;sp|B3LQU1|PIR3_YEAS1;sp|B3LQU0|PIR1_YEAS1;sp|Q03180|PIR3_YEAST;sp|A6ZZG0|PIR1_YEAS7;sp|A6ZZG1|PIR3_YEAS7	PIR1;PIR3;PIR1;PIR3;PIR1;PIR3	27;27;27;27;27;27	62199500	228782000
Model-BuddingYeast-S-1803-3.47564.47564.3.0.dta	Model-BuddingYeast-S-1803-3.47564.47564.3.0.dta	Model-BuddingYeast-S-1803-3	47564	12919.7	2456.06	819.358	3	1	DPWSTLTPSATYK		1466.72	5 0 0 1	H(5)aH(1)	(H(H)(H(H(H(aH)))))	237	1 0 0 0;2 0 0 0;3 0 0 0;4 0 0 0;4 0 0 1;5 0 0 0;	989.343	4	68.6707	81.1068	45.575	2	-0.00051	-0.20575	0.85714	1.20833	0	0	0	0	1.62979e-09	1.97721e-10	-1	0	1.97721e-10	sp|Q03178|PIR1_YEAST;sp|B3LQU1|PIR3_YEAS1;sp|B3LQU0|PIR1_YEAS1;sp|Q03180|PIR3_YEAST;sp|A6ZZG0|PIR1_YEAS7;sp|A6ZZG1|PIR3_YEAS7	PIR1;PIR3;PIR1;PIR3;PIR1;PIR3	27;27;27;27;27;27	14470200	53911400
Model-BuddingYeast-S-1803-3.47574.47574.2.0.dta	Model-BuddingYeast-S-1803-3.47574.47574.2.0.dta	Model-BuddingYeast-S-1803-3	47574	12922.3	2439.03	1220.02	2	1	DPWSTLTPSATYK		1466.72	6 0 0 0	H(6)	(H(H)(H(H(H(H)))))	188	1 0 0 0;2 0 0 0;3 0 0 0;4 0 0 0;5 0 0 0;	972.317	4	68.7645	83.195	41.9649	2	0.00062	0.25614	1	1.20833	0	0	0	0	8.23219e-09	9.35609e-10	-1	0	9.35609e-10	sp|Q03178|PIR1_YEAST;sp|B3LQU1|PIR3_YEAS1;sp|B3LQU0|PIR1_YEAS1;sp|Q03180|PIR3_YEAST;sp|A6ZZG0|PIR1_YEAS7;sp|A6ZZG1|PIR3_YEAS7	PIR1;PIR3;PIR1;PIR3;PIR1;PIR3	27;27;27;27;27;27	62199500	228782000
Model-BuddingYeast-S-1803-3.47576.47576.2.0.dta	Model-BuddingYeast-S-1803-3.47576.47576.2.0.dta	Model-BuddingYeast-S-1803-3	47576	12922.9	2276.98	1138.99	2	1	DPWSTLTPSATYK		1466.72	5 0 0 0	H(5)	(H(H)(H(H(H))))	287	1 0 0 0;2 0 0 0;3 0 0 0;4 0 0 0;	810.264	4	66.7305	83.4596	35.6623	2	0.00039	0.17135	1	1.20833	0	0	0	0	1.63943e-07	1.56894e-08	-1	0	1.56894e-08	sp|Q03178|PIR1_YEAST;sp|B3LQU1|PIR3_YEAS1;sp|B3LQU0|PIR1_YEAS1;sp|Q03180|PIR3_YEAST;sp|A6ZZG0|PIR1_YEAS7;sp|A6ZZG1|PIR3_YEAS7	PIR1;PIR3;PIR1;PIR3;PIR1;PIR3	27;27;27;27;27;27	5155760	19179700
Model-BuddingYeast-S-1803-3.47631.47631.3.1.dta	Model-BuddingYeast-S-1803-3.47631.47631.3.1.dta	Model-BuddingYeast-S-1803-3	47631	12937.7	2276.98	759.665	3	1	DPWSTLTPSATYK		1466.72	5 0 0 0	H(5)	(H(H)(H(H(H))))	287	1 0 0 0;2 0 0 0;3 0 0 0;4 0 0 0;	810.264	4	55.0435	71.6959	24.1175	2	0.00021	0.09186	0.8	1.125	0	0	0	0	4.16532e-05	2.72205e-06	-1	0	2.72205e-06	sp|Q03178|PIR1_YEAST;sp|B3LQU1|PIR3_YEAS1;sp|B3LQU0|PIR1_YEAS1;sp|Q03180|PIR3_YEAST;sp|A6ZZG0|PIR1_YEAS7;sp|A6ZZG1|PIR3_YEAS7	PIR1;PIR3;PIR1;PIR3;PIR1;PIR3	27;27;27;27;27;27	1486740	5868610
Model-BuddingYeast-S-1803-3.47632.47632.3.0.dta	Model-BuddingYeast-S-1803-3.47632.47632.3.0.dta	Model-BuddingYeast-S-1803-3	47632	12937.9	2456.06	819.358	3	1	DPWSTLTPSATYK		1466.72	5 0 0 1	H(5)aH(1)	(H(H)(H(H(H(aH)))))	237	1 0 0 0;2 0 0 0;3 0 0 0;4 0 0 0;4 0 0 1;5 0 0 0;	989.343	4	57.9512	69.5315	36.4448	2	0.00086	0.35001	0.85714	1.125	0	0	0	0	1.11878e-07	1.1004e-08	-1	0	1.1004e-08	sp|Q03178|PIR1_YEAST;sp|B3LQU1|PIR3_YEAS1;sp|B3LQU0|PIR1_YEAS1;sp|Q03180|PIR3_YEAST;sp|A6ZZG0|PIR1_YEAS7;sp|A6ZZG1|PIR3_YEAS7	PIR1;PIR3;PIR1;PIR3;PIR1;PIR3	27;27;27;27;27;27	13675700	51028900
Model-BuddingYeast-S-1803-3.47640.47640.2.0.dta	Model-BuddingYeast-S-1803-3.47640.47640.2.0.dta	Model-BuddingYeast-S-1803-3	47640	12940	2439.03	1220.02	2	1	DPWSTLTPSATYK		1466.72	6 0 0 0	H(6)	(H(H)(H(H(H(H)))))	188	1 0 0 0;2 0 0 0;3 0 0 0;4 0 0 0;5 0 0 0;	972.317	4	60.9293	70.884	42.4421	2	0.00089	0.3652	1	1.20833	0	0	0	0	6.62162e-09	7.4569e-10	-1	0	7.4569e-10	sp|Q03178|PIR1_YEAST;sp|B3LQU1|PIR3_YEAS1;sp|B3LQU0|PIR1_YEAS1;sp|Q03180|PIR3_YEAST;sp|A6ZZG0|PIR1_YEAS7;sp|A6ZZG1|PIR3_YEAS7	PIR1;PIR3;PIR1;PIR3;PIR1;PIR3	27;27;27;27;27;27	57396700	210485000
Model-BuddingYeast-S-1803-3.47654.47654.3.1.dta	Model-BuddingYeast-S-1803-3.47654.47654.3.1.dta	Model-BuddingYeast-S-1803-3	47654	12943.8	2294.01	765.341	3	1	DPWSTLTPSATYK		1466.72	4 0 0 1	H(4)aH(1)	(H(H)(H(H(aH))))	351	1 0 0 0;2 0 0 0;3 0 0 0;3 0 0 1;4 0 0 0;	827.291	4	62.4069	75.7608	37.6067	2	0.0008	0.34703	0.83333	1.08333	0	0	0	0	6.3737e-08	6.50193e-09	-1	0	6.50193e-09	sp|Q03178|PIR1_YEAST;sp|B3LQU1|PIR3_YEAS1;sp|B3LQU0|PIR1_YEAS1;sp|Q03180|PIR3_YEAST;sp|A6ZZG0|PIR1_YEAS7;sp|A6ZZG1|PIR3_YEAS7	PIR1;PIR3;PIR1;PIR3;PIR1;PIR3	27;27;27;27;27;27	100657000	336562000
Model-BuddingYeast-S-1803-3.47705.47705.3.0.dta	Model-BuddingYeast-S-1803-3.47705.47705.3.0.dta	Model-BuddingYeast-S-1803-3	47705	12957.4	2276.98	759.665	3	1	DPWSTLTPSATYK		1466.72	5 0 0 0	H(5)	(H(H)(H(H(H))))	287	1 0 0 0;2 0 0 0;3 0 0 0;4 0 0 0;	810.264	4	64.625	79.9143	36.2307	2	0.00047	0.20516	1	1.20833	0	0	0	0	1.2418e-07	1.18832e-08	-1	0	1.18832e-08	sp|Q03178|PIR1_YEAST;sp|B3LQU1|PIR3_YEAS1;sp|B3LQU0|PIR1_YEAS1;sp|Q03180|PIR3_YEAST;sp|A6ZZG0|PIR1_YEAS7;sp|A6ZZG1|PIR3_YEAS7	PIR1;PIR3;PIR1;PIR3;PIR1;PIR3	27;27;27;27;27;27	65853900	232996000
Model-BuddingYeast-S-1803-3.47709.47709.2.0.dta	Model-BuddingYeast-S-1803-3.47709.47709.2.0.dta	Model-BuddingYeast-S-1803-3	47709	12958.5	2439.03	1220.02	2	1	DPWSTLTPSATYK		1466.72	6 0 0 0	H(6)	(H(H)(H(H(H(H)))))	188	1 0 0 0;2 0 0 0;3 0 0 0;4 0 0 0;5 0 0 0;	972.317	4	47.3571	53.7566	35.4725	2	0.00093	0.38078	1	1.16667	0	0	0	0	1.7993e-07	1.72278e-08	-1	0	1.72278e-08	sp|Q03178|PIR1_YEAST;sp|B3LQU1|PIR3_YEAS1;sp|B3LQU0|PIR1_YEAS1;sp|Q03180|PIR3_YEAST;sp|A6ZZG0|PIR1_YEAS7;sp|A6ZZG1|PIR3_YEAS7	PIR1;PIR3;PIR1;PIR3;PIR1;PIR3	27;27;27;27;27;27	718388	2281040
Model-BuddingYeast-S-1803-3.47730.47730.3.0.dta	Model-BuddingYeast-S-1803-3.47730.47730.3.0.dta	Model-BuddingYeast-S-1803-3	47730	12964.1	2294.01	765.341	3	1	DPWSTLTPSATYK		1466.72	4 0 0 1	H(4)aH(1)	(H(H)(H(H(aH))))	351	1 0 0 0;2 0 0 0;3 0 0 0;3 0 0 1;4 0 0 0;	827.291	4	70.734	89.1801	36.4769	2	0.00088	0.38234	0.83333	1.125	0	0	0	0	1.10143e-07	1.07543e-08	-1	0	1.07543e-08	sp|Q03178|PIR1_YEAST;sp|B3LQU1|PIR3_YEAS1;sp|B3LQU0|PIR1_YEAS1;sp|Q03180|PIR3_YEAST;sp|A6ZZG0|PIR1_YEAS7;sp|A6ZZG1|PIR3_YEAS7	PIR1;PIR3;PIR1;PIR3;PIR1;PIR3	27;27;27;27;27;27	101908000	339077000
Model-BuddingYeast-S-1803-3.47771.47771.3.0.dta	Model-BuddingYeast-S-1803-3.47771.47771.3.0.dta	Model-BuddingYeast-S-1803-3	47771	12975.3	2276.98	759.665	3	1	DPWSTLTPSATYK		1466.72	5 0 0 0	H(5)	(H(H)(H(H(H))))	287	1 0 0 0;2 0 0 0;3 0 0 0;4 0 0 0;	810.264	4	62.9059	75.9453	38.6899	2	0.00065	0.28553	1	1.125	0	0	0	0	3.79491e-08	3.93989e-09	-1	0	3.93989e-09	sp|Q03178|PIR1_YEAST;sp|B3LQU1|PIR3_YEAS1;sp|B3LQU0|PIR1_YEAS1;sp|Q03180|PIR3_YEAST;sp|A6ZZG0|PIR1_YEAS7;sp|A6ZZG1|PIR3_YEAS7	PIR1;PIR3;PIR1;PIR3;PIR1;PIR3	27;27;27;27;27;27	65853900	232996000
Model-BuddingYeast-S-1803-3.47783.47783.2.0.dta	Model-BuddingYeast-S-1803-3.47783.47783.2.0.dta	Model-BuddingYeast-S-1803-3	47783	12978.5	2145.91	1073.46	2	1	TLDDFNJYSSEINK		1659.75	3 0 0 0	H(3)	(H(H)(H))	579	1 0 0 0;2 0 0 0;	486.158	1	33.2355	43.1122	14.8931	2	0.00032	0.1468	1	1	0	0	0	1	-1	0	-1	0	0	sp|P22146|GAS1_YEAST	GAS1	315	967983	2427230
Model-BuddingYeast-S-1803-3.47803.47803.3.0.dta	Model-BuddingYeast-S-1803-3.47803.47803.3.0.dta	Model-BuddingYeast-S-1803-3	47803	12983.8	2294.01	765.341	3	1	DPWSTLTPSATYK		1466.72	4 0 0 1	H(4)aH(1)	(H(H)(H(H(aH))))	351	1 0 0 0;2 0 0 0;3 0 0 0;3 0 0 1;4 0 0 0;	827.291	4	73.0801	90.2305	41.2292	2	0.00082	0.35749	0.83333	1.125	0	0	0	0	1.15431e-08	1.29502e-09	-1	0	1.29502e-09	sp|Q03178|PIR1_YEAST;sp|B3LQU1|PIR3_YEAS1;sp|B3LQU0|PIR1_YEAS1;sp|Q03180|PIR3_YEAST;sp|A6ZZG0|PIR1_YEAS7;sp|A6ZZG1|PIR3_YEAS7	PIR1;PIR3;PIR1;PIR3;PIR1;PIR3	27;27;27;27;27;27	101908000	339077000
Model-BuddingYeast-S-1803-3.47837.47837.3.0.dta	Model-BuddingYeast-S-1803-3.47837.47837.3.0.dta	Model-BuddingYeast-S-1803-3	47837	12992.9	2276.98	759.665	3	1	DPWSTLTPSATYK		1466.72	5 0 0 0	H(5)	(H(H)(H(H(H))))	287	1 0 0 0;2 0 0 0;3 0 0 0;4 0 0 0;	810.264	4	73.4767	91.265	40.4414	2	0.00069	0.30134	1	1.16667	0	0	0	0	1.66341e-08	1.84441e-09	-1	0	1.84441e-09	sp|Q03178|PIR1_YEAST;sp|B3LQU1|PIR3_YEAS1;sp|B3LQU0|PIR1_YEAS1;sp|Q03180|PIR3_YEAST;sp|A6ZZG0|PIR1_YEAS7;sp|A6ZZG1|PIR3_YEAS7	PIR1;PIR3;PIR1;PIR3;PIR1;PIR3	27;27;27;27;27;27	65853900	232996000
Model-BuddingYeast-S-1803-3.47869.47869.3.0.dta	Model-BuddingYeast-S-1803-3.47869.47869.3.0.dta	Model-BuddingYeast-S-1803-3	47869	13001.3	2294.01	765.341	3	1	DPWSTLTPSATYK		1466.72	4 0 0 1	H(4)aH(1)	(H(H)(H(H(aH))))	351	1 0 0 0;2 0 0 0;3 0 0 0;3 0 0 1;4 0 0 0;	827.291	4	81.747	103.198	41.9098	2	0.00072	0.31434	0.83333	1.20833	0	0	0	0	8.44226e-09	9.6835e-10	-1	0	9.6835e-10	sp|Q03178|PIR1_YEAST;sp|B3LQU1|PIR3_YEAS1;sp|B3LQU0|PIR1_YEAS1;sp|Q03180|PIR3_YEAST;sp|A6ZZG0|PIR1_YEAS7;sp|A6ZZG1|PIR3_YEAS7	PIR1;PIR3;PIR1;PIR3;PIR1;PIR3	27;27;27;27;27;27	101908000	339077000
Model-BuddingYeast-S-1803-3.47902.47902.3.0.dta	Model-BuddingYeast-S-1803-3.47902.47902.3.0.dta	Model-BuddingYeast-S-1803-3	47902	13010.1	2276.98	759.665	3	1	DPWSTLTPSATYK		1466.72	5 0 0 0	H(5)	(H(H)(H(H(H))))	287	1 0 0 0;2 0 0 0;3 0 0 0;4 0 0 0;	810.264	4	72.4146	89.7277	40.2617	2	0.00071	0.31188	1	1.125	0	0	0	0	1.80881e-08	1.98369e-09	-1	0	1.98369e-09	sp|Q03178|PIR1_YEAST;sp|B3LQU1|PIR3_YEAS1;sp|B3LQU0|PIR1_YEAS1;sp|Q03180|PIR3_YEAST;sp|A6ZZG0|PIR1_YEAS7;sp|A6ZZG1|PIR3_YEAS7	PIR1;PIR3;PIR1;PIR3;PIR1;PIR3	27;27;27;27;27;27	65853900	232996000
Model-BuddingYeast-S-1803-3.47968.47968.3.0.dta	Model-BuddingYeast-S-1803-3.47968.47968.3.0.dta	Model-BuddingYeast-S-1803-3	47968	13027.8	2276.98	759.665	3	1	DPWSTLTPSATYK		1466.72	5 0 0 0	H(5)	(H(H)(H(H(H))))	287	1 0 0 0;2 0 0 0;3 0 0 0;4 0 0 0;	810.264	4	65.3789	79.309	39.5087	2	0.0007	0.30925	1	1.04167	0	0	0	0	2.57518e-08	2.7261e-09	-1	0	2.7261e-09	sp|Q03178|PIR1_YEAST;sp|B3LQU1|PIR3_YEAS1;sp|B3LQU0|PIR1_YEAS1;sp|Q03180|PIR3_YEAST;sp|A6ZZG0|PIR1_YEAS7;sp|A6ZZG1|PIR3_YEAS7	PIR1;PIR3;PIR1;PIR3;PIR1;PIR3	27;27;27;27;27;27	65853900	232996000
Model-BuddingYeast-S-1803-3.47980.47980.3.0.dta	Model-BuddingYeast-S-1803-3.47980.47980.3.0.dta	Model-BuddingYeast-S-1803-3	47980	13030.8	2294.01	765.34	3	1	DPWSTLTPSATYK		1466.72	4 0 0 1	H(4)aH(1)	(H(aH)(H(H(H))))	844	1 0 0 0;1 0 0 1;2 0 0 0;2 0 0 1;3 0 0 0;3 0 0 1;4 0 0 0;	827.291	4	78.3133	99.5124	38.9435	2	-1e-05	-0.00476	0.75	1.20833	0	0	0	0	3.36405e-08	3.38735e-09	-1	0	3.38735e-09	sp|Q03178|PIR1_YEAST;sp|B3LQU1|PIR3_YEAS1;sp|B3LQU0|PIR1_YEAS1;sp|Q03180|PIR3_YEAST;sp|A6ZZG0|PIR1_YEAS7;sp|A6ZZG1|PIR3_YEAS7	PIR1;PIR3;PIR1;PIR3;PIR1;PIR3	27;27;27;27;27;27	101908000	339077000
Model-BuddingYeast-S-1803-3.48035.48035.3.1.dta	Model-BuddingYeast-S-1803-3.48035.48035.3.1.dta	Model-BuddingYeast-S-1803-3	48035	13045.4	2276.98	759.665	3	1	DPWSTLTPSATYK		1466.72	5 0 0 0	H(5)	(H(H)(H(H(H))))	287	1 0 0 0;2 0 0 0;3 0 0 0;4 0 0 0;	810.264	4	65.4477	80.3249	37.8187	2	0.00067	0.29212	1	1.125	0	0	0	0	5.75565e-08	5.87235e-09	-1	0	5.87235e-09	sp|Q03178|PIR1_YEAST;sp|B3LQU1|PIR3_YEAS1;sp|B3LQU0|PIR1_YEAS1;sp|Q03180|PIR3_YEAST;sp|A6ZZG0|PIR1_YEAS7;sp|A6ZZG1|PIR3_YEAS7	PIR1;PIR3;PIR1;PIR3;PIR1;PIR3	27;27;27;27;27;27	65545100	231823000
Model-BuddingYeast-S-1803-3.48047.48047.3.3.dta	Model-BuddingYeast-S-1803-3.48047.48047.3.3.dta	Model-BuddingYeast-S-1803-3	48047	13048.5	2294.01	765.34	3	1	DPWSTLTPSATYK		1466.72	4 0 0 1	H(4)aH(1)	(H(aH)(H(H(H))))	844	1 0 0 0;1 0 0 1;2 0 0 0;2 0 0 1;3 0 0 0;3 0 0 1;4 0 0 0;	827.291	4	66.9121	84.46	34.3233	2	-0.00137	-0.59717	0.75	1.16667	0	0	0	0	3.1664e-07	2.75117e-08	-1	0	2.75117e-08	sp|Q03178|PIR1_YEAST;sp|B3LQU1|PIR3_YEAS1;sp|B3LQU0|PIR1_YEAS1;sp|Q03180|PIR3_YEAST;sp|A6ZZG0|PIR1_YEAS7;sp|A6ZZG1|PIR3_YEAS7	PIR1;PIR3;PIR1;PIR3;PIR1;PIR3	27;27;27;27;27;27	100360000	333102000
Model-BuddingYeast-S-1803-3.48105.48105.3.3.dta	Model-BuddingYeast-S-1803-3.48105.48105.3.3.dta	Model-BuddingYeast-S-1803-3	48105	13064	2276.98	759.665	3	1	DPWSTLTPSATYK		1466.72	5 0 0 0	H(5)	(H(H)(H(H(H))))	287	1 0 0 0;2 0 0 0;3 0 0 0;4 0 0 0;	810.264	4	62.9537	81.691	28.1559	2	0.00075	0.32901	1	1.20833	0	0	0	0	6.38465e-06	4.6127e-07	-1	0	4.6127e-07	sp|Q03178|PIR1_YEAST;sp|B3LQU1|PIR3_YEAS1;sp|B3LQU0|PIR1_YEAS1;sp|Q03180|PIR3_YEAST;sp|A6ZZG0|PIR1_YEAS7;sp|A6ZZG1|PIR3_YEAS7	PIR1;PIR3;PIR1;PIR3;PIR1;PIR3	27;27;27;27;27;27	64648300	228251000
Model-BuddingYeast-S-1803-3.48112.48112.2.0.dta	Model-BuddingYeast-S-1803-3.48112.48112.2.0.dta	Model-BuddingYeast-S-1803-3	48112	13065.8	2276.98	1138.99	2	1	DPWSTLTPSATYK		1466.72	5 0 0 0	H(5)	(H(H)(H(H(H))))	287	1 0 0 0;2 0 0 0;3 0 0 0;4 0 0 0;	810.264	4	71.5799	89.6849	37.9564	2	-7e-05	-0.03067	1	1.25	0	0	0	0	5.38757e-08	5.51375e-09	-1	0	5.51375e-09	sp|Q03178|PIR1_YEAST;sp|B3LQU1|PIR3_YEAS1;sp|B3LQU0|PIR1_YEAS1;sp|Q03180|PIR3_YEAST;sp|A6ZZG0|PIR1_YEAS7;sp|A6ZZG1|PIR3_YEAS7	PIR1;PIR3;PIR1;PIR3;PIR1;PIR3	27;27;27;27;27;27	14060800	48416200
Model-BuddingYeast-S-1803-3.48127.48127.3.3.dta	Model-BuddingYeast-S-1803-3.48127.48127.3.3.dta	Model-BuddingYeast-S-1803-3	48127	13069.9	2294	765.339	3	1	DPWSTLTPSATYK		1466.72	4 0 0 1	H(4)aH(1)	(H(H)(H(H(aH))))	351	1 0 0 0;2 0 0 0;3 0 0 0;3 0 0 1;4 0 0 0;	827.291	4	27.8724	32.8602	18.6094	2	-0.00429	-1.86831	0.66667	0.79167	0	0	0	0	0.000587523	2.8675e-05	-1	0	2.8675e-05	sp|Q03178|PIR1_YEAST;sp|B3LQU1|PIR3_YEAS1;sp|B3LQU0|PIR1_YEAS1;sp|Q03180|PIR3_YEAST;sp|A6ZZG0|PIR1_YEAS7;sp|A6ZZG1|PIR3_YEAS7	PIR1;PIR3;PIR1;PIR3;PIR1;PIR3	27;27;27;27;27;27	2239650	4403760
Model-BuddingYeast-S-1803-3.48145.48145.2.0.dta	Model-BuddingYeast-S-1803-3.48145.48145.2.0.dta	Model-BuddingYeast-S-1803-3	48145	13074.8	2145.91	1073.46	2	1	TLDDFNJYSSEINK		1659.75	3 0 0 0	H(3)	(H(H)(H))	579	1 0 0 0;2 0 0 0;	486.158	1	64.028	88.0673	19.3837	2	0.00013	0.05919	1	1.34615	0	0	0	1	-1	0	-1	0	0	sp|P22146|GAS1_YEAST	GAS1	315	165191000	508120000
Model-BuddingYeast-S-1803-3.48176.48176.2.0.dta	Model-BuddingYeast-S-1803-3.48176.48176.2.0.dta	Model-BuddingYeast-S-1803-3	48176	13083.1	2276.98	1138.99	2	1	DPWSTLTPSATYK		1466.72	5 0 0 0	H(5)	(H(H)(H(H(H))))	287	1 0 0 0;2 0 0 0;3 0 0 0;4 0 0 0;	810.264	4	56.545	68.398	34.5322	2	0.00025	0.10986	1	1.16667	0	0	0	0	2.85662e-07	2.52063e-08	-1	0	2.52063e-08	sp|Q03178|PIR1_YEAST;sp|B3LQU1|PIR3_YEAS1;sp|B3LQU0|PIR1_YEAS1;sp|Q03180|PIR3_YEAST;sp|A6ZZG0|PIR1_YEAS7;sp|A6ZZG1|PIR3_YEAS7	PIR1;PIR3;PIR1;PIR3;PIR1;PIR3	27;27;27;27;27;27	2952970	9536810
Model-BuddingYeast-S-1803-3.48216.48216.2.1.dta	Model-BuddingYeast-S-1803-3.48216.48216.2.1.dta	Model-BuddingYeast-S-1803-3	48216	13093.9	2145.91	1073.46	2	1	TLDDFNJYSSEINK		1659.75	3 0 0 0	H(3)	(H(H)(H))	579	1 0 0 0;2 0 0 0;	486.158	1	32.3562	42.6176	13.2993	2	0.00018	0.08342	1	1.03846	0	0	0	1	-1	0	-1	0	0	sp|P22146|GAS1_YEAST	GAS1	315	654755	1706510
Model-BuddingYeast-S-1803-3.48243.48243.2.0.dta	Model-BuddingYeast-S-1803-3.48243.48243.2.0.dta	Model-BuddingYeast-S-1803-3	48243	13101.1	2276.98	1138.99	2	1	DPWSTLTPSATYK		1466.72	5 0 0 0	H(5)	(H(H)(H(H(H))))	287	1 0 0 0;2 0 0 0;3 0 0 0;4 0 0 0;	810.264	4	49.0864	58.1828	32.193	2	0.00022	0.09844	1	1.16667	0	0	0	0	9.05639e-07	6.99836e-08	-1	0	6.99836e-08	sp|Q03178|PIR1_YEAST;sp|B3LQU1|PIR3_YEAS1;sp|B3LQU0|PIR1_YEAS1;sp|Q03180|PIR3_YEAST;sp|A6ZZG0|PIR1_YEAS7;sp|A6ZZG1|PIR3_YEAS7	PIR1;PIR3;PIR1;PIR3;PIR1;PIR3	27;27;27;27;27;27	811589	2691660
Model-BuddingYeast-S-1803-3.48313.48313.2.0.dta	Model-BuddingYeast-S-1803-3.48313.48313.2.0.dta	Model-BuddingYeast-S-1803-3	48313	13120	2276.98	1138.99	2	1	DPWSTLTPSATYK		1466.72	5 0 0 0	H(5)	(H(H)(H(H(H))))	287	1 0 0 0;2 0 0 0;3 0 0 0;4 0 0 0;	810.264	4	42.9181	52.501	25.1213	2	-0.00022	-0.09655	1	1.16667	0	0	0	0	2.6217e-05	1.67133e-06	-1	0	1.67133e-06	sp|Q03178|PIR1_YEAST;sp|B3LQU1|PIR3_YEAS1;sp|B3LQU0|PIR1_YEAS1;sp|Q03180|PIR3_YEAST;sp|A6ZZG0|PIR1_YEAS7;sp|A6ZZG1|PIR3_YEAS7	PIR1;PIR3;PIR1;PIR3;PIR1;PIR3	27;27;27;27;27;27	514342	1840070
Model-BuddingYeast-S-1803-3.48422.48422.2.0.dta	Model-BuddingYeast-S-1803-3.48422.48422.2.0.dta	Model-BuddingYeast-S-1803-3	48422	13149.4	2276.98	1138.99	2	1	DPWSTLTPSATYK		1466.72	5 0 0 0	H(5)	(H(H)(H(H(H))))	287	1 0 0 0;2 0 0 0;3 0 0 0;4 0 0 0;	810.264	4	29.274	31.1853	25.7246	2	0.00058	0.25655	1	0.83333	0	0	0	0	1.98464e-05	1.32054e-06	-1	0	1.32054e-06	sp|Q03178|PIR1_YEAST;sp|B3LQU1|PIR3_YEAS1;sp|B3LQU0|PIR1_YEAS1;sp|Q03180|PIR3_YEAST;sp|A6ZZG0|PIR1_YEAS7;sp|A6ZZG1|PIR3_YEAS7	PIR1;PIR3;PIR1;PIR3;PIR1;PIR3	27;27;27;27;27;27	403703	1367800
Model-BuddingYeast-S-1803-3.48501.48501.2.0.dta	Model-BuddingYeast-S-1803-3.48501.48501.2.0.dta	Model-BuddingYeast-S-1803-3	48501	13170.6	2276.98	1138.99	2	1	DPWSTLTPSATYK		1466.72	5 0 0 0	H(5)	(H(H)(H(H(H))))	287	1 0 0 0;2 0 0 0;3 0 0 0;4 0 0 0;	810.264	4	21.4438	21.4266	21.4757	2	0.00039	0.17135	1	0.70833	0	0	0	0	0.000143359	8.07762e-06	-1	0	8.07762e-06	sp|Q03178|PIR1_YEAST;sp|B3LQU1|PIR3_YEAS1;sp|B3LQU0|PIR1_YEAS1;sp|Q03180|PIR3_YEAST;sp|A6ZZG0|PIR1_YEAS7;sp|A6ZZG1|PIR3_YEAS7	PIR1;PIR3;PIR1;PIR3;PIR1;PIR3	27;27;27;27;27;27	521829	1776400
Model-BuddingYeast-S-1803-3.48601.48601.2.0.dta	Model-BuddingYeast-S-1803-3.48601.48601.2.0.dta	Model-BuddingYeast-S-1803-3	48601	13197.7	2276.98	1138.99	2	1	DPWSTLTPSATYK		1466.72	5 0 0 0	H(5)	(H(H)(H(H(H))))	287	1 0 0 0;2 0 0 0;3 0 0 0;4 0 0 0;	810.264	4	35.8731	43.358	21.9724	2	0.00031	0.13621	1	1.16667	0	0	0	0	0.000113242	6.47224e-06	-1	0	6.47224e-06	sp|Q03178|PIR1_YEAST;sp|B3LQU1|PIR3_YEAS1;sp|B3LQU0|PIR1_YEAS1;sp|Q03180|PIR3_YEAST;sp|A6ZZG0|PIR1_YEAS7;sp|A6ZZG1|PIR3_YEAS7	PIR1;PIR3;PIR1;PIR3;PIR1;PIR3	27;27;27;27;27;27	8681580	28778800
Model-BuddingYeast-S-1803-3.48815.48815.2.1.dta	Model-BuddingYeast-S-1803-3.48815.48815.2.1.dta	Model-BuddingYeast-S-1803-3	48815	13255.3	2276.98	1138.99	2	1	DPWSTLTPSATYK		1466.72	5 0 0 0	H(5)	(H(H)(H(H(H))))	287	1 0 0 0;2 0 0 0;3 0 0 0;4 0 0 0;	810.264	4	50.2888	59.7453	32.7267	2	0.00032	0.13885	1	1.16667	0	0	0	0	6.96219e-07	5.54927e-08	-1	0	5.54927e-08	sp|Q03178|PIR1_YEAST;sp|B3LQU1|PIR3_YEAS1;sp|B3LQU0|PIR1_YEAS1;sp|Q03180|PIR3_YEAST;sp|A6ZZG0|PIR1_YEAS7;sp|A6ZZG1|PIR3_YEAS7	PIR1;PIR3;PIR1;PIR3;PIR1;PIR3	27;27;27;27;27;27	8681580	28778800
Model-BuddingYeast-S-1803-3.48905.48905.2.0.dta	Model-BuddingYeast-S-1803-3.48905.48905.2.0.dta	Model-BuddingYeast-S-1803-3	48905	13279.5	2276.98	1138.99	2	1	DPWSTLTPSATYK		1466.72	5 0 0 0	H(5)	(H(H)(H(H(H))))	287	1 0 0 0;2 0 0 0;3 0 0 0;4 0 0 0;	810.264	4	41.1791	50.6468	23.5963	2	0.00012	0.05453	1	1.08333	0	0	0	0	5.30096e-05	3.40646e-06	-1	0	3.40646e-06	sp|Q03178|PIR1_YEAST;sp|B3LQU1|PIR3_YEAS1;sp|B3LQU0|PIR1_YEAS1;sp|Q03180|PIR3_YEAST;sp|A6ZZG0|PIR1_YEAS7;sp|A6ZZG1|PIR3_YEAS7	PIR1;PIR3;PIR1;PIR3;PIR1;PIR3	27;27;27;27;27;27	8681580	28778800
Model-BuddingYeast-S-1803-3.49014.49014.2.0.dta	Model-BuddingYeast-S-1803-3.49014.49014.2.0.dta	Model-BuddingYeast-S-1803-3	49014	13308.6	2276.98	1138.99	2	1	DPWSTLTPSATYK		1466.72	5 0 0 0	H(5)	(H(H)(H(H(H))))	287	1 0 0 0;2 0 0 0;3 0 0 0;4 0 0 0;	810.264	4	22.4937	21.7994	23.7832	2	-0.00027	-0.11939	1	0.70833	0	0	0	0	4.86151e-05	3.04301e-06	-1	0	3.04301e-06	sp|Q03178|PIR1_YEAST;sp|B3LQU1|PIR3_YEAS1;sp|B3LQU0|PIR1_YEAS1;sp|Q03180|PIR3_YEAST;sp|A6ZZG0|PIR1_YEAS7;sp|A6ZZG1|PIR3_YEAS7	PIR1;PIR3;PIR1;PIR3;PIR1;PIR3	27;27;27;27;27;27	8387050	27930200
Model-BuddingYeast-S-1803-3.49190.49190.2.0.dta	Model-BuddingYeast-S-1803-3.49190.49190.2.0.dta	Model-BuddingYeast-S-1803-3	49190	13356	2114.93	1057.97	2	1	DPWSTLTPSATYK		1466.72	4 0 0 0	H(4)	(H(H)(H(H)))	416	1 0 0 0;2 0 0 0;3 0 0 0;	648.211	4	30.3153	37.3562	17.2392	2	0.00015	0.06884	1	1	0	0	0	1	-1	0	-1	0	0	sp|Q03178|PIR1_YEAST;sp|B3LQU1|PIR3_YEAS1;sp|B3LQU0|PIR1_YEAS1;sp|Q03180|PIR3_YEAST;sp|A6ZZG0|PIR1_YEAS7;sp|A6ZZG1|PIR3_YEAS7	PIR1;PIR3;PIR1;PIR3;PIR1;PIR3	27;27;27;27;27;27	15288200	58601500
Model-BuddingYeast-S-1803-3.49241.49241.2.0.dta	Model-BuddingYeast-S-1803-3.49241.49241.2.0.dta	Model-BuddingYeast-S-1803-3	49241	13369.8	2114.93	1057.97	2	1	DPWSTLTPSATYK		1466.72	4 0 0 0	H(4)	(H(H)(H(H)))	416	1 0 0 0;2 0 0 0;3 0 0 0;	648.211	4	52.3764	65.2168	28.53	2	-0.00011	-0.05031	1	1.16667	0	0	0	1	-1	0	-1	0	0	sp|Q03178|PIR1_YEAST;sp|B3LQU1|PIR3_YEAS1;sp|B3LQU0|PIR1_YEAS1;sp|Q03180|PIR3_YEAST;sp|A6ZZG0|PIR1_YEAS7;sp|A6ZZG1|PIR3_YEAS7	PIR1;PIR3;PIR1;PIR3;PIR1;PIR3	27;27;27;27;27;27	15288200	58601500
Model-BuddingYeast-S-1803-3.49343.49343.2.0.dta	Model-BuddingYeast-S-1803-3.49343.49343.2.0.dta	Model-BuddingYeast-S-1803-3	49343	13397.2	2114.93	1057.97	2	1	DPWSTLTPSATYK		1466.72	4 0 0 0	H(4)	(H(H)(H(H)))	416	1 0 0 0;2 0 0 0;3 0 0 0;	648.211	4	44.52	55.9554	23.2829	2	0.00028	0.13125	1	1.16667	0	0	0	1	-1	0	-1	0	0	sp|Q03178|PIR1_YEAST;sp|B3LQU1|PIR3_YEAS1;sp|B3LQU0|PIR1_YEAS1;sp|Q03180|PIR3_YEAST;sp|A6ZZG0|PIR1_YEAS7;sp|A6ZZG1|PIR3_YEAS7	PIR1;PIR3;PIR1;PIR3;PIR1;PIR3	27;27;27;27;27;27	15288200	58601500
Model-BuddingYeast-S-1803-3.49383.49383.3.2.dta	Model-BuddingYeast-S-1803-3.49383.49383.3.2.dta	Model-BuddingYeast-S-1803-3	49383	13407.9	3430.5	1144.17	3	1	LITSDGIVYSYAVYTK		1792.94	9 0 0 1	H(9)aH(1)	(H(H)(H(H(H(H(H(H(H(aH)))))))))	21	1 0 0 0;2 0 0 0;3 0 0 0;4 0 0 0;5 0 0 0;6 0 0 0;7 0 0 0;8 0 0 0;8 0 0 1;9 0 0 0;	1637.55	3	63.0941	65.7292	58.2005	2	0.00623	1.8175	0.81818	1.03333	0	0	0	0	6.77745e-12	9.76006e-13	-1	0	9.76006e-13	sp|P38844|DSE2_YEAST	DSE2	32	594995	5085330
Model-BuddingYeast-S-1803-3.49432.49432.3.0.dta	Model-BuddingYeast-S-1803-3.49432.49432.3.0.dta	Model-BuddingYeast-S-1803-3	49432	13421.1	4714.99	1572.34	3	1	LSSEIAAALASVSPASSEAASSSEAASSSK		2753.33	11 0 0 1	H(11)aH(1)	(H(H)(H(H(H(H(H(H(H(H(H(aH)))))))))))	1	1 0 0 0;2 0 0 0;3 0 0 0;4 0 0 0;5 0 0 0;6 0 0 0;7 0 0 0;8 0 0 0;9 0 0 0;10 0 0 0;10 0 0 1;11 0 0 0;	1961.66	2	58.2227	84.7706	8.91938	2	-0.00174	-0.36881	0.30769	0.86207	0	0	0	0	0.0376405	0.00211485	-1	0	0.00211485	sp|P27654|TIP1_YEAST	TIP1	101	568586	9894600
Model-BuddingYeast-S-1803-3.49441.49441.2.0.dta	Model-BuddingYeast-S-1803-3.49441.49441.2.0.dta	Model-BuddingYeast-S-1803-3	49441	13423.5	2114.93	1057.97	2	1	DPWSTLTPSATYK		1466.72	4 0 0 0	H(4)	(H(H)(H(H)))	416	1 0 0 0;2 0 0 0;3 0 0 0;	648.211	4	28.3129	33.5582	18.5717	2	0.00103	0.48871	1	0.91667	0	0	0	1	-1	0	-1	0	0	sp|Q03178|PIR1_YEAST;sp|B3LQU1|PIR3_YEAS1;sp|B3LQU0|PIR1_YEAS1;sp|Q03180|PIR3_YEAST;sp|A6ZZG0|PIR1_YEAS7;sp|A6ZZG1|PIR3_YEAS7	PIR1;PIR3;PIR1;PIR3;PIR1;PIR3	27;27;27;27;27;27	15288200	58601500
Model-BuddingYeast-S-1803-3.49913.49913.2.0.dta	Model-BuddingYeast-S-1803-3.49913.49913.2.0.dta	Model-BuddingYeast-S-1803-3	49913	13550.9	2114.93	1057.97	2	1	DPWSTLTPSATYK		1466.72	4 0 0 0	H(4)	(H(H)(H(H)))	416	1 0 0 0;2 0 0 0;3 0 0 0;	648.211	4	19.6336	21.3582	16.4308	2	0.0015	0.70999	1	0.66667	0	0	0	1	-1	0	-1	0	0	sp|Q03178|PIR1_YEAST;sp|B3LQU1|PIR3_YEAS1;sp|B3LQU0|PIR1_YEAS1;sp|Q03180|PIR3_YEAST;sp|A6ZZG0|PIR1_YEAS7;sp|A6ZZG1|PIR3_YEAS7	PIR1;PIR3;PIR1;PIR3;PIR1;PIR3	27;27;27;27;27;27	5128940	24466800
Model-BuddingYeast-S-1803-3.49945.49945.2.0.dta	Model-BuddingYeast-S-1803-3.49945.49945.2.0.dta	Model-BuddingYeast-S-1803-3	49945	13559.4	2114.93	1057.97	2	1	DPWSTLTPSATYK		1466.72	4 0 0 0	H(4)	(H(H)(H(H)))	416	1 0 0 0;2 0 0 0;3 0 0 0;	648.211	4	42.0345	51.0371	25.3155	2	0.00194	0.91615	1	1.125	0	0	0	1	-1	0	-1	0	0	sp|Q03178|PIR1_YEAST;sp|B3LQU1|PIR3_YEAS1;sp|B3LQU0|PIR1_YEAS1;sp|Q03180|PIR3_YEAST;sp|A6ZZG0|PIR1_YEAS7;sp|A6ZZG1|PIR3_YEAS7	PIR1;PIR3;PIR1;PIR3;PIR1;PIR3	27;27;27;27;27;27	5128940	24466800
Model-BuddingYeast-S-1803-3.50032.50032.2.0.dta	Model-BuddingYeast-S-1803-3.50032.50032.2.0.dta	Model-BuddingYeast-S-1803-3	50032	13582.8	2114.93	1057.97	2	1	DPWSTLTPSATYK		1466.72	4 0 0 0	H(4)	(H(H)(H(H)))	416	1 0 0 0;2 0 0 0;3 0 0 0;	648.211	4	39.4882	47.0196	25.5013	2	0.0017	0.80267	1	1.08333	0	0	0	1	-1	0	-1	0	0	sp|Q03178|PIR1_YEAST;sp|B3LQU1|PIR3_YEAS1;sp|B3LQU0|PIR1_YEAS1;sp|Q03180|PIR3_YEAST;sp|A6ZZG0|PIR1_YEAS7;sp|A6ZZG1|PIR3_YEAS7	PIR1;PIR3;PIR1;PIR3;PIR1;PIR3	27;27;27;27;27;27	5128940	24466800
Model-BuddingYeast-S-1803-3.57230.57230.3.1.dta	Model-BuddingYeast-S-1803-3.57230.57230.3.1.dta	Model-BuddingYeast-S-1803-3	57230	15515	3857.91	1286.64	3	1	ALDKPAPYTAENGGSSVGDGAAGTQAQPTNLAPLJITK		3695.85	1 0 0 0	H(1)	(H)	1020		162.053	9	15.6228	21.2687	5.13744	1	0.0019	0.49143	1	0.39189	0	0	0	1	-1	0	-1	0	0	sp|P36091|DCW1_YEAST	DCW1	394	1290150	10126500
Model-BuddingYeast-S-1803-3.57307.57307.3.1.dta	Model-BuddingYeast-S-1803-3.57307.57307.3.1.dta	Model-BuddingYeast-S-1803-3	57307	15535.6	3857.91	1286.64	3	1	ALDKPAPYTAENGGSSVGDGAAGTQAQPTNLAPLJITK		3695.85	1 0 0 0	H(1)	(H)	1020		162.053	9	15.9048	21.7191	5.10676	1	0.00152	0.395	1	0.36486	0	0	0	1	-1	0	-1	0	0	sp|P36091|DCW1_YEAST	DCW1	394	1290150	10126500
Model-BuddingYeast-S-1803-3.57742.57742.3.0.dta	Model-BuddingYeast-S-1803-3.57742.57742.3.0.dta	Model-BuddingYeast-S-1803-3	57742	15652	4334.84	1445.62	3	1	GGITDYSSTFGIAVEPIATTASSK		2373.18	11 0 0 1	H(11)aH(1)	(H(H)(H(H(H(H(H(H(H(H(H(aH)))))))))))	1	1 0 0 0;2 0 0 0;3 0 0 0;4 0 0 0;5 0 0 0;6 0 0 0;7 0 0 0;8 0 0 0;9 0 0 0;10 0 0 0;10 0 0 1;11 0 0 0;	1961.66	4	85.3348	116.219	27.9779	2	0.00194	0.44709	0.46154	0.95652	0	0	0	0	6.94422e-06	5.01724e-07	-1	0	5.01724e-07	sp|Q03178|PIR1_YEAST;sp|B3LQU0|PIR1_YEAS1;sp|A6ZZG0|PIR1_YEAS7	PIR1;PIR1;PIR1	40;40;40	2635240	26471000
Model-BuddingYeast-S-1803-3.57772.57772.3.0.dta	Model-BuddingYeast-S-1803-3.57772.57772.3.0.dta	Model-BuddingYeast-S-1803-3	57772	15659.9	4317.82	1439.94	3	1	GGITDYSSTFGIAVEPIATTASSK		2373.18	12 0 0 0	H(12)	(H(H)(H(H(H(H(H(H(H(H(H(H)))))))))))	0	1 0 0 0;2 0 0 0;3 0 0 0;4 0 0 0;5 0 0 0;6 0 0 0;7 0 0 0;8 0 0 0;9 0 0 0;10 0 0 0;11 0 0 0;	1944.63	4	85.5422	111.568	37.209	2	0.00166	0.38379	0.58333	0.91304	0	0	0	0	7.72174e-08	8.03658e-09	-1	0	8.03658e-09	sp|Q03178|PIR1_YEAST;sp|B3LQU0|PIR1_YEAS1;sp|A6ZZG0|PIR1_YEAS7	PIR1;PIR1;PIR1	40;40;40	3065260	29627100
Model-BuddingYeast-S-1803-3.57840.57840.3.0.dta	Model-BuddingYeast-S-1803-3.57840.57840.3.0.dta	Model-BuddingYeast-S-1803-3	57840	15678.5	4334.84	1445.62	3	1	GGITDYSSTFGIAVEPIATTASSK		2373.18	11 0 0 1	H(11)aH(1)	(H(H)(H(H(H(H(H(H(H(H(H(aH)))))))))))	1	1 0 0 0;2 0 0 0;3 0 0 0;4 0 0 0;5 0 0 0;6 0 0 0;7 0 0 0;8 0 0 0;9 0 0 0;10 0 0 0;10 0 0 1;11 0 0 0;	1961.66	4	78.1147	103.572	30.8362	2	0.00122	0.28169	0.46154	0.80435	0	0	0	0	1.76132e-06	1.33799e-07	-1	0	1.33799e-07	sp|Q03178|PIR1_YEAST;sp|B3LQU0|PIR1_YEAS1;sp|A6ZZG0|PIR1_YEAS7	PIR1;PIR1;PIR1	40;40;40	77555600	742852000
Model-BuddingYeast-S-1803-3.57860.57860.3.0.dta	Model-BuddingYeast-S-1803-3.57860.57860.3.0.dta	Model-BuddingYeast-S-1803-3	57860	15683.8	4317.82	1439.94	3	1	GGITDYSSTFGIAVEPIATTASSK		2373.18	12 0 0 0	H(12)	(H(H)(H(H(H(H(H(H(H(H(H(H)))))))))))	0	1 0 0 0;2 0 0 0;3 0 0 0;4 0 0 0;5 0 0 0;6 0 0 0;7 0 0 0;8 0 0 0;9 0 0 0;10 0 0 0;11 0 0 0;	1944.63	4	96.3457	123.914	45.1471	2	0.00064	0.14756	0.66667	0.95652	0	0	0	0	1.96879e-09	2.36803e-10	-1	0	2.36803e-10	sp|Q03178|PIR1_YEAST;sp|B3LQU0|PIR1_YEAS1;sp|A6ZZG0|PIR1_YEAS7	PIR1;PIR1;PIR1	40;40;40	18444600	176718000
Model-BuddingYeast-S-1803-3.57913.57913.3.0.dta	Model-BuddingYeast-S-1803-3.57913.57913.3.0.dta	Model-BuddingYeast-S-1803-3	57913	15697.9	4334.84	1445.62	3	1	GGITDYSSTFGIAVEPIATTASSK		2373.18	11 0 0 1	H(11)aH(1)	(H(H)(H(H(H(H(H(H(H(H(H(aH)))))))))))	1	1 0 0 0;2 0 0 0;3 0 0 0;4 0 0 0;5 0 0 0;6 0 0 0;7 0 0 0;8 0 0 0;9 0 0 0;10 0 0 0;10 0 0 1;11 0 0 0;	1961.66	4	96.235	126.707	39.6437	2	0.00078	0.18064	0.53846	0.95652	0	0	0	0	2.41652e-08	2.56217e-09	-1	0	2.56217e-09	sp|Q03178|PIR1_YEAST;sp|B3LQU0|PIR1_YEAS1;sp|A6ZZG0|PIR1_YEAS7	PIR1;PIR1;PIR1	40;40;40	37924900	377854000
Model-BuddingYeast-S-1803-3.57918.57918.4.1.dta	Model-BuddingYeast-S-1803-3.57918.57918.4.1.dta	Model-BuddingYeast-S-1803-3	57918	15699.3	4334.84	1084.47	4	1	GGITDYSSTFGIAVEPIATTASSK		2373.18	11 0 0 1	H(11)aH(1)	(H(H)(H(H(H(aH(H(H(H(H(H(H)))))))))))	189	1 0 0 0;2 0 0 0;3 0 0 0;4 0 0 0;4 0 0 1;5 0 0 0;5 0 0 1;6 0 0 1;7 0 0 1;8 0 0 1;9 0 0 1;10 0 0 1;	1961.66	4	37.6402	51.7357	11.4627	2	-0.00279	-0.64291	0.30769	0.65217	0	0	0	0	0.0168328	0.00083153	-1	0	0.00083153	sp|Q03178|PIR1_YEAST;sp|B3LQU0|PIR1_YEAS1;sp|A6ZZG0|PIR1_YEAS7	PIR1;PIR1;PIR1	40;40;40	549324	6344790
Model-BuddingYeast-S-1803-3.57941.57941.4.2.dta	Model-BuddingYeast-S-1803-3.57941.57941.4.2.dta	Model-BuddingYeast-S-1803-3	57941	15705.4	4317.81	1080.21	4	1	GGITDYSSTFGIAVEPIATTASSK		2373.18	12 0 0 0	H(12)	(H(H)(H(H(H(H(H(H(H(H(H(H)))))))))))	0	1 0 0 0;2 0 0 0;3 0 0 0;4 0 0 0;5 0 0 0;6 0 0 0;7 0 0 0;8 0 0 0;9 0 0 0;10 0 0 0;11 0 0 0;	1944.63	4	22.0271	27.1294	12.5514	2	-0.00146	-0.3388	0.33333	0.45652	0	0	0	0	0.011525	0.000536262	-1	0	0.000536262	sp|Q03178|PIR1_YEAST;sp|B3LQU0|PIR1_YEAS1;sp|A6ZZG0|PIR1_YEAS7	PIR1;PIR1;PIR1	40;40;40	825206	9272730
Model-BuddingYeast-S-1803-3.58034.58034.3.0.dta	Model-BuddingYeast-S-1803-3.58034.58034.3.0.dta	Model-BuddingYeast-S-1803-3	58034	15730.4	4317.81	1439.94	3	1	GGITDYSSTFGIAVEPIATTASSK		2373.18	12 0 0 0	H(12)	(H(H)(H(H(H(H(H(H(H(H(H(H)))))))))))	0	1 0 0 0;2 0 0 0;3 0 0 0;4 0 0 0;5 0 0 0;6 0 0 0;7 0 0 0;8 0 0 0;9 0 0 0;10 0 0 0;11 0 0 0;	1944.63	4	85.1141	110.335	38.276	2	-0.00146	-0.3388	0.58333	0.8913	0	0	0	0	4.62307e-08	4.6596e-09	-1	0	4.6596e-09	sp|Q03178|PIR1_YEAST;sp|B3LQU0|PIR1_YEAS1;sp|A6ZZG0|PIR1_YEAS7	PIR1;PIR1;PIR1	40;40;40	34647300	336745000
Model-BuddingYeast-S-1803-3.58097.58097.4.3.dta	Model-BuddingYeast-S-1803-3.58097.58097.4.3.dta	Model-BuddingYeast-S-1803-3	58097	15747.5	4351.87	1088.72	4	1	GGITDYSSTFGIAVEPIATTASSK		2373.18	10 0 0 2	H(10)aH(2)	(H(H)(H(H(H(H(H(H(H(H(aH(aH)))))))))))	5	1 0 0 0;2 0 0 0;3 0 0 0;4 0 0 0;5 0 0 0;6 0 0 0;7 0 0 0;8 0 0 0;9 0 0 0;9 0 0 1;9 0 0 2;10 0 0 0;10 0 0 1;	1978.69	4	38.0989	50.8138	14.4856	2	-0.00363	-0.83344	0.28571	0.65217	0	0	0	0	0.00494612	0.000207507	-1	0	0.000207507	sp|Q03178|PIR1_YEAST;sp|B3LQU0|PIR1_YEAS1;sp|A6ZZG0|PIR1_YEAS7	PIR1;PIR1;PIR1	40;40;40	1443490	10944900
Model-BuddingYeast-S-1803-3.58113.58113.3.0.dta	Model-BuddingYeast-S-1803-3.58113.58113.3.0.dta	Model-BuddingYeast-S-1803-3	58113	15751.8	4334.84	1445.62	3	1	GGITDYSSTFGIAVEPIATTASSK		2373.18	11 0 0 1	H(11)aH(1)	(H(H)(H(H(H(H(H(H(H(H(H(aH)))))))))))	1	1 0 0 0;2 0 0 0;3 0 0 0;4 0 0 0;5 0 0 0;6 0 0 0;7 0 0 0;8 0 0 0;9 0 0 0;10 0 0 0;10 0 0 1;11 0 0 0;	1961.66	4	76.6556	101.953	29.675	2	0.00084	0.19379	0.46154	0.84783	0	0	0	0	3.09271e-06	2.28446e-07	-1	0	2.28446e-07	sp|Q03178|PIR1_YEAST;sp|B3LQU0|PIR1_YEAS1;sp|A6ZZG0|PIR1_YEAS7	PIR1;PIR1;PIR1	40;40;40	42540500	392095000
Model-BuddingYeast-S-1803-3.58114.58114.3.0.dta	Model-BuddingYeast-S-1803-3.58114.58114.3.0.dta	Model-BuddingYeast-S-1803-3	58114	15752.1	4155.75	1385.92	3	1	GGITDYSSTFGIAVEPIATTASSK		2373.18	11 0 0 0	H(11)	(H(H)(H(H(H(H(H(H(H(H(H))))))))))	3	1 0 0 0;2 0 0 0;3 0 0 0;4 0 0 0;5 0 0 0;6 0 0 0;7 0 0 0;8 0 0 0;9 0 0 0;10 0 0 0;	1782.58	4	32.0825	32.4428	31.4134	2	-0.01711	-4.11609	0.72727	0.52174	0	0	0	0	1.32827e-06	9.55325e-08	-1	0	9.55325e-08	sp|Q03178|PIR1_YEAST;sp|B3LQU0|PIR1_YEAS1;sp|A6ZZG0|PIR1_YEAS7	PIR1;PIR1;PIR1	40;40;40	868543	6133900
Model-BuddingYeast-S-1803-3.58134.58134.3.0.dta	Model-BuddingYeast-S-1803-3.58134.58134.3.0.dta	Model-BuddingYeast-S-1803-3	58134	15757.5	4317.82	1439.94	3	1	GGITDYSSTFGIAVEPIATTASSK		2373.18	12 0 0 0	H(12)	(H(H)(H(H(H(H(H(H(H(H(H(H)))))))))))	0	1 0 0 0;2 0 0 0;3 0 0 0;4 0 0 0;5 0 0 0;6 0 0 0;7 0 0 0;8 0 0 0;9 0 0 0;10 0 0 0;11 0 0 0;	1944.63	4	82.298	107.342	35.7872	2	-0.0003	-0.06922	0.58333	0.91304	0	0	0	0	1.54218e-07	1.49427e-08	-1	0	1.49427e-08	sp|Q03178|PIR1_YEAST;sp|B3LQU0|PIR1_YEAS1;sp|A6ZZG0|PIR1_YEAS7	PIR1;PIR1;PIR1	40;40;40	16813300	165829000
Model-BuddingYeast-S-1803-3.58139.58139.4.2.dta	Model-BuddingYeast-S-1803-3.58139.58139.4.2.dta	Model-BuddingYeast-S-1803-3	58139	15758.8	4334.84	1084.47	4	1	GGITDYSSTFGIAVEPIATTASSK		2373.18	11 0 0 1	H(11)aH(1)	(H(H)(H(H(H(H(H(H(H(H(H(aH)))))))))))	1	1 0 0 0;2 0 0 0;3 0 0 0;4 0 0 0;5 0 0 0;6 0 0 0;7 0 0 0;8 0 0 0;9 0 0 0;10 0 0 0;10 0 0 1;11 0 0 0;	1961.66	4	42.4041	58.1802	13.1057	2	0.00167	0.38596	0.30769	0.67391	0	0	0	0	0.0092557	0.000412077	-1	0	0.000412077	sp|Q03178|PIR1_YEAST;sp|B3LQU0|PIR1_YEAS1;sp|A6ZZG0|PIR1_YEAS7	PIR1;PIR1;PIR1	40;40;40	1842670	21979300
Model-BuddingYeast-S-1803-3.58170.58170.3.0.dta	Model-BuddingYeast-S-1803-3.58170.58170.3.0.dta	Model-BuddingYeast-S-1803-3	58170	15767.1	4172.79	1391.6	3	1	GGITDYSSTFGIAVEPIATTASSK		2373.18	10 0 0 1	H(10)aH(1)	(H(H)(H(H(H(H(H(H(H(H(aH))))))))))	7	1 0 0 0;2 0 0 0;3 0 0 0;4 0 0 0;5 0 0 0;6 0 0 0;7 0 0 0;8 0 0 0;9 0 0 0;9 0 0 1;10 0 0 0;	1799.61	4	75.418	99.0801	31.4742	2	0.00194	0.46576	0.58333	0.93478	0	0	0	0	1.28928e-06	9.22386e-08	-1	0	9.22386e-08	sp|Q03178|PIR1_YEAST;sp|B3LQU0|PIR1_YEAS1;sp|A6ZZG0|PIR1_YEAS7	PIR1;PIR1;PIR1	40;40;40	18844800	166139000
Model-BuddingYeast-S-1803-3.58183.58183.4.1.dta	Model-BuddingYeast-S-1803-3.58183.58183.4.1.dta	Model-BuddingYeast-S-1803-3	58183	15770.6	4351.87	1088.72	4	1	GGITDYSSTFGIAVEPIATTASSK		2373.18	10 0 0 2	H(10)aH(2)	(H(H)(H(H(H(H(H(H(H(H(aH(aH)))))))))))	5	1 0 0 0;2 0 0 0;3 0 0 0;4 0 0 0;5 0 0 0;6 0 0 0;7 0 0 0;8 0 0 0;9 0 0 0;9 0 0 1;9 0 0 2;10 0 0 0;10 0 0 1;	1978.69	4	48.7148	68.6708	11.6536	2	-0.0012	-0.27551	0.28571	0.73913	0	0	0	0	0.0158156	0.000761473	-1	0	0.000761473	sp|Q03178|PIR1_YEAST;sp|B3LQU0|PIR1_YEAS1;sp|A6ZZG0|PIR1_YEAS7	PIR1;PIR1;PIR1	40;40;40	1443490	10944900
Model-BuddingYeast-S-1803-3.58190.58190.3.0.dta	Model-BuddingYeast-S-1803-3.58190.58190.3.0.dta	Model-BuddingYeast-S-1803-3	58190	15772.5	4334.84	1445.62	3	1	GGITDYSSTFGIAVEPIATTASSK		2373.18	11 0 0 1	H(11)aH(1)	(H(H)(H(H(H(H(H(H(H(H(H(aH)))))))))))	1	1 0 0 0;2 0 0 0;3 0 0 0;4 0 0 0;5 0 0 0;6 0 0 0;7 0 0 0;8 0 0 0;9 0 0 0;10 0 0 0;10 0 0 1;11 0 0 0;	1961.66	4	84.3991	113.379	30.5797	2	0.00041	0.09414	0.46154	0.8913	0	0	0	0	1.99572e-06	1.47022e-07	-1	0	1.47022e-07	sp|Q03178|PIR1_YEAST;sp|B3LQU0|PIR1_YEAS1;sp|A6ZZG0|PIR1_YEAS7	PIR1;PIR1;PIR1	40;40;40	77735800	742087000
Model-BuddingYeast-S-1803-3.58268.58268.3.1.dta	Model-BuddingYeast-S-1803-3.58268.58268.3.1.dta	Model-BuddingYeast-S-1803-3	58268	15793.9	4334.84	1445.62	3	1	GGITDYSSTFGIAVEPIATTASSK		2373.18	11 0 0 1	H(11)aH(1)	(H(H)(H(H(H(H(H(H(H(H(H(aH)))))))))))	1	1 0 0 0;2 0 0 0;3 0 0 0;4 0 0 0;5 0 0 0;6 0 0 0;7 0 0 0;8 0 0 0;9 0 0 0;10 0 0 0;10 0 0 1;11 0 0 0;	1961.66	4	92.0399	120.996	38.2644	2	0.00053	0.12182	0.53846	0.97826	0	0	0	0	4.64858e-08	4.67868e-09	-1	0	4.67868e-09	sp|Q03178|PIR1_YEAST;sp|B3LQU0|PIR1_YEAS1;sp|A6ZZG0|PIR1_YEAS7	PIR1;PIR1;PIR1	40;40;40	42540500	392095000
Model-BuddingYeast-S-1803-3.58277.58277.3.0.dta	Model-BuddingYeast-S-1803-3.58277.58277.3.0.dta	Model-BuddingYeast-S-1803-3	58277	15796.3	4317.82	1439.94	3	1	GGITDYSSTFGIAVEPIATTASSK		2373.18	12 0 0 0	H(12)	(H(H)(H(H(H(H(H(H(H(H(H(H)))))))))))	0	1 0 0 0;2 0 0 0;3 0 0 0;4 0 0 0;5 0 0 0;6 0 0 0;7 0 0 0;8 0 0 0;9 0 0 0;10 0 0 0;11 0 0 0;	1944.63	4	80.5472	105.552	34.1092	2	0.00018	0.04056	0.58333	0.8913	0	0	0	0	3.51894e-07	2.9418e-08	-1	0	2.9418e-08	sp|Q03178|PIR1_YEAST;sp|B3LQU0|PIR1_YEAS1;sp|A6ZZG0|PIR1_YEAS7	PIR1;PIR1;PIR1	40;40;40	1908280	21667900
Model-BuddingYeast-S-1803-3.58278.58278.3.0.dta	Model-BuddingYeast-S-1803-3.58278.58278.3.0.dta	Model-BuddingYeast-S-1803-3	58278	15796.6	4172.79	1391.6	3	1	GGITDYSSTFGIAVEPIATTASSK		2373.18	10 0 0 1	H(10)aH(1)	(H(H)(H(H(H(H(H(H(H(H(aH))))))))))	7	1 0 0 0;2 0 0 0;3 0 0 0;4 0 0 0;5 0 0 0;6 0 0 0;7 0 0 0;8 0 0 0;9 0 0 0;9 0 0 1;10 0 0 0;	1799.61	4	79.8043	102.411	37.821	2	0.00049	0.11851	0.58333	0.8913	0	0	0	0	5.74946e-08	5.82636e-09	-1	0	5.82636e-09	sp|Q03178|PIR1_YEAST;sp|B3LQU0|PIR1_YEAS1;sp|A6ZZG0|PIR1_YEAS7	PIR1;PIR1;PIR1	40;40;40	18844800	166139000
Model-BuddingYeast-S-1803-3.58314.58314.3.0.dta	Model-BuddingYeast-S-1803-3.58314.58314.3.0.dta	Model-BuddingYeast-S-1803-3	58314	15806.4	4155.76	1385.93	3	1	GGITDYSSTFGIAVEPIATTASSK		2373.18	11 0 0 0	H(11)	(H(H)(H(H(H(H(H(H(H(H(H))))))))))	3	1 0 0 0;2 0 0 0;3 0 0 0;4 0 0 0;5 0 0 0;6 0 0 0;7 0 0 0;8 0 0 0;9 0 0 0;10 0 0 0;	1782.58	4	80.3052	105.104	34.2502	2	-0.0018	-0.43228	0.63636	0.95652	0	0	0	0	3.28254e-07	2.87225e-08	-1	0	2.87225e-08	sp|Q03178|PIR1_YEAST;sp|B3LQU0|PIR1_YEAS1;sp|A6ZZG0|PIR1_YEAS7	PIR1;PIR1;PIR1	40;40;40	9992070	85750800
Model-BuddingYeast-S-1803-3.58356.58356.3.0.dta	Model-BuddingYeast-S-1803-3.58356.58356.3.0.dta	Model-BuddingYeast-S-1803-3	58356	15817.8	4334.84	1445.62	3	1	GGITDYSSTFGIAVEPIATTASSK		2373.18	11 0 0 1	H(11)aH(1)	(H(H)(H(H(H(H(H(H(H(H(H(aH)))))))))))	1	1 0 0 0;2 0 0 0;3 0 0 0;4 0 0 0;5 0 0 0;6 0 0 0;7 0 0 0;8 0 0 0;9 0 0 0;10 0 0 0;10 0 0 1;11 0 0 0;	1961.66	4	80.6309	103.989	37.2507	2	0.00143	0.32944	0.61538	0.91304	0	0	0	0	7.56763e-08	7.74165e-09	-1	0	7.74165e-09	sp|Q03178|PIR1_YEAST;sp|B3LQU0|PIR1_YEAS1;sp|A6ZZG0|PIR1_YEAS7	PIR1;PIR1;PIR1	40;40;40	846114	8248950
Model-BuddingYeast-S-1803-3.58389.58389.3.0.dta	Model-BuddingYeast-S-1803-3.58389.58389.3.0.dta	Model-BuddingYeast-S-1803-3	58389	15826.6	4155.76	1385.93	3	1	GGITDYSSTFGIAVEPIATTASSK		2373.18	11 0 0 0	H(11)	(H(H)(H(H(H(H(H(H(H(H(H))))))))))	3	1 0 0 0;2 0 0 0;3 0 0 0;4 0 0 0;5 0 0 0;6 0 0 0;7 0 0 0;8 0 0 0;9 0 0 0;10 0 0 0;	1782.58	4	76.9784	98.134	37.6894	2	-0.00157	-0.37669	0.63636	0.84783	0	0	0	0	6.12493e-08	6.22863e-09	-1	0	6.22863e-09	sp|Q03178|PIR1_YEAST;sp|B3LQU0|PIR1_YEAS1;sp|A6ZZG0|PIR1_YEAS7	PIR1;PIR1;PIR1	40;40;40	9992070	85750800
Model-BuddingYeast-S-1803-3.58398.58398.3.0.dta	Model-BuddingYeast-S-1803-3.58398.58398.3.0.dta	Model-BuddingYeast-S-1803-3	58398	15829	4172.79	1391.6	3	1	GGITDYSSTFGIAVEPIATTASSK		2373.18	10 0 0 1	H(10)aH(1)	(H(H)(H(H(H(H(H(H(H(H(aH))))))))))	7	1 0 0 0;2 0 0 0;3 0 0 0;4 0 0 0;5 0 0 0;6 0 0 0;7 0 0 0;8 0 0 0;9 0 0 0;9 0 0 1;10 0 0 0;	1799.61	4	95.2366	121.396	46.6542	2	-0.00015	-0.03679	0.66667	0.97826	0	0	0	0	1.01486e-09	1.24e-10	-1	0	1.24e-10	sp|Q03178|PIR1_YEAST;sp|B3LQU0|PIR1_YEAS1;sp|A6ZZG0|PIR1_YEAS7	PIR1;PIR1;PIR1	40;40;40	18844800	166139000
Model-BuddingYeast-S-1803-3.58503.58503.3.1.dta	Model-BuddingYeast-S-1803-3.58503.58503.3.1.dta	Model-BuddingYeast-S-1803-3	58503	15857	3885.62	1295.88	3	1	YSRCDTLVGJLTIGGGLK	4,Carbamidomethyl[C];	1924	11 0 0 1	H(11)aH(1)	(H(H)(H(H(H(H(H(H(H(H(H(aH)))))))))))	1	1 0 0 0;2 0 0 0;3 0 0 0;4 0 0 0;5 0 0 0;6 0 0 0;7 0 0 0;8 0 0 0;9 0 0 0;10 0 0 0;10 0 0 1;11 0 0 0;	1961.66	2	28.2349	24.1522	35.817	2	-0.03758	-9.67257	0.76923	0.64706	0	0	0	0	1.5199e-07	1.48868e-08	-1	0	1.48868e-08	sp|A6ZY20|PST1_YEAS7;sp|Q12355|PST1_YEAST	PST1;PST1	49;49	619565	6431870
Model-BuddingYeast-S-1803-3.58510.58510.3.0.dta	Model-BuddingYeast-S-1803-3.58510.58510.3.0.dta	Model-BuddingYeast-S-1803-3	58510	15858.8	4155.76	1385.93	3	1	GGITDYSSTFGIAVEPIATTASSK		2373.18	11 0 0 0	H(11)	(H(H)(H(H(H(H(H(H(H(H(H))))))))))	3	1 0 0 0;2 0 0 0;3 0 0 0;4 0 0 0;5 0 0 0;6 0 0 0;7 0 0 0;8 0 0 0;9 0 0 0;10 0 0 0;	1782.58	4	77.9757	98.9513	39.0211	2	-0.00132	-0.31822	0.72727	0.8913	0	0	0	0	3.24259e-08	3.28878e-09	-1	0	3.28878e-09	sp|Q03178|PIR1_YEAST;sp|B3LQU0|PIR1_YEAS1;sp|A6ZZG0|PIR1_YEAS7	PIR1;PIR1;PIR1	40;40;40	9992070	85750800
Model-BuddingYeast-S-1803-3.58529.58529.3.0.dta	Model-BuddingYeast-S-1803-3.58529.58529.3.0.dta	Model-BuddingYeast-S-1803-3	58529	15863.8	4172.79	1391.6	3	1	GGITDYSSTFGIAVEPIATTASSK		2373.18	10 0 0 1	H(10)aH(1)	(H(H)(H(H(H(H(H(H(H(H(aH))))))))))	7	1 0 0 0;2 0 0 0;3 0 0 0;4 0 0 0;5 0 0 0;6 0 0 0;7 0 0 0;8 0 0 0;9 0 0 0;9 0 0 1;10 0 0 0;	1799.61	4	82.1024	107.349	35.2153	2	0.00082	0.19615	0.58333	0.8913	0	0	0	0	2.04131e-07	1.95261e-08	-1	0	1.95261e-08	sp|Q03178|PIR1_YEAST;sp|B3LQU0|PIR1_YEAS1;sp|A6ZZG0|PIR1_YEAS7	PIR1;PIR1;PIR1	40;40;40	18844800	166139000
Model-BuddingYeast-S-1803-3.58557.58557.3.0.dta	Model-BuddingYeast-S-1803-3.58557.58557.3.0.dta	Model-BuddingYeast-S-1803-3	58557	15871.4	3993.72	1331.91	3	1	GGITDYSSTFGIAVEPIATTASSK		2373.18	10 0 0 0	H(10)	(H(H)(H(H(H(H(H(H(H(H)))))))))	12	1 0 0 0;2 0 0 0;3 0 0 0;4 0 0 0;5 0 0 0;6 0 0 0;7 0 0 0;8 0 0 0;9 0 0 0;	1620.53	4	50.9898	69.6407	16.3525	2	0.00539	1.34987	0.4	0.84783	0	0	0	0	0.00189742	8.78321e-05	-1	0	8.78321e-05	sp|Q03178|PIR1_YEAST;sp|B3LQU0|PIR1_YEAS1;sp|A6ZZG0|PIR1_YEAS7	PIR1;PIR1;PIR1	40;40;40	159774	2075720
Model-BuddingYeast-S-1803-3.58569.58569.3.0.dta	Model-BuddingYeast-S-1803-3.58569.58569.3.0.dta	Model-BuddingYeast-S-1803-3	58569	15874.6	4010.73	1337.58	3	1	GGITDYSSTFGIAVEPIATTASSK		2373.18	9 0 0 1	H(9)aH(1)	(H(H)(H(H(H(H(H(H(H(aH)))))))))	21	1 0 0 0;2 0 0 0;3 0 0 0;4 0 0 0;5 0 0 0;6 0 0 0;7 0 0 0;8 0 0 0;8 0 0 1;9 0 0 0;	1637.55	4	93.6591	125.889	33.8036	2	-0.00252	-0.62783	0.63636	1.04348	0	0	0	0	4.09168e-07	3.4206e-08	-1	0	3.4206e-08	sp|Q03178|PIR1_YEAST;sp|B3LQU0|PIR1_YEAS1;sp|A6ZZG0|PIR1_YEAS7	PIR1;PIR1;PIR1	40;40;40	25926600	209404000
Model-BuddingYeast-S-1803-3.58589.58589.3.1.dta	Model-BuddingYeast-S-1803-3.58589.58589.3.1.dta	Model-BuddingYeast-S-1803-3	58589	15879.9	3885.62	1295.88	3	1	YSRCDTLVGJLTIGGGLK	4,Carbamidomethyl[C];	1924	11 0 0 1	H(11)aH(1)	(H(H)(H(H(H(H(H(H(H(H(H(aH)))))))))))	1	1 0 0 0;2 0 0 0;3 0 0 0;4 0 0 0;5 0 0 0;6 0 0 0;7 0 0 0;8 0 0 0;9 0 0 0;10 0 0 0;10 0 0 1;11 0 0 0;	1961.66	2	27.7395	18.6891	44.5474	2	-0.03689	-9.49422	0.76923	0.52941	0	0	0	0	2.56889e-09	3.1662e-10	-1	0.00206186	0.00206186	sp|A6ZY20|PST1_YEAS7;sp|Q12355|PST1_YEAST	PST1;PST1	49;49	619565	6431870
Model-BuddingYeast-S-1803-3.58635.58635.3.0.dta	Model-BuddingYeast-S-1803-3.58635.58635.3.0.dta	Model-BuddingYeast-S-1803-3	58635	15892.1	3993.71	1331.91	3	1	GGITDYSSTFGIAVEPIATTASSK		2373.18	10 0 0 0	H(10)	(H(H)(H(H(H(H(H(H(H(H)))))))))	12	1 0 0 0;2 0 0 0;3 0 0 0;4 0 0 0;5 0 0 0;6 0 0 0;7 0 0 0;8 0 0 0;9 0 0 0;	1620.53	4	73.4419	94.0254	35.2152	2	0.00106	0.26667	0.7	0.8913	0	0	0	0	2.04137e-07	1.9598e-08	-1	0	1.9598e-08	sp|Q03178|PIR1_YEAST;sp|B3LQU0|PIR1_YEAS1;sp|A6ZZG0|PIR1_YEAS7	PIR1;PIR1;PIR1	40;40;40	12946600	104400000
Model-BuddingYeast-S-1803-3.58695.58695.3.1.dta	Model-BuddingYeast-S-1803-3.58695.58695.3.1.dta	Model-BuddingYeast-S-1803-3	58695	15908	4010.74	1337.58	3	1	GGITDYSSTFGIAVEPIATTASSK		2373.18	9 0 0 1	H(9)aH(1)	(H(H)(H(H(H(H(H(H(H(aH)))))))))	21	1 0 0 0;2 0 0 0;3 0 0 0;4 0 0 0;5 0 0 0;6 0 0 0;7 0 0 0;8 0 0 0;8 0 0 1;9 0 0 0;	1637.55	4	95.6431	126.887	37.6181	2	0.0004	0.09922	0.63636	0.95652	0	0	0	0	6.33859e-08	6.42655e-09	-1	0	6.42655e-09	sp|Q03178|PIR1_YEAST;sp|B3LQU0|PIR1_YEAS1;sp|A6ZZG0|PIR1_YEAS7	PIR1;PIR1;PIR1	40;40;40	25683200	206967000
Model-BuddingYeast-S-1803-3.58728.58728.3.0.dta	Model-BuddingYeast-S-1803-3.58728.58728.3.0.dta	Model-BuddingYeast-S-1803-3	58728	15916.8	3993.71	1331.91	3	1	GGITDYSSTFGIAVEPIATTASSK		2373.18	10 0 0 0	H(10)	(H(H)(H(H(H(H(H(H(H(H)))))))))	12	1 0 0 0;2 0 0 0;3 0 0 0;4 0 0 0;5 0 0 0;6 0 0 0;7 0 0 0;8 0 0 0;9 0 0 0;	1620.53	4	97.2768	130.918	34.8011	2	0.00037	0.09239	0.6	1	0	0	0	0	2.50239e-07	2.26142e-08	-1	0	2.26142e-08	sp|Q03178|PIR1_YEAST;sp|B3LQU0|PIR1_YEAS1;sp|A6ZZG0|PIR1_YEAS7	PIR1;PIR1;PIR1	40;40;40	12946600	104400000
Model-BuddingYeast-S-1803-3.58733.58733.3.1.dta	Model-BuddingYeast-S-1803-3.58733.58733.3.1.dta	Model-BuddingYeast-S-1803-3	58733	15918.2	3885.62	1295.88	3	1	YSRCDTLVGJLTIGGGLK	4,Carbamidomethyl[C];	1924	11 0 0 1	H(11)aH(1)	(H(H)(H(H(H(H(H(H(H(H(H(aH)))))))))))	1	1 0 0 0;2 0 0 0;3 0 0 0;4 0 0 0;5 0 0 0;6 0 0 0;7 0 0 0;8 0 0 0;9 0 0 0;10 0 0 0;10 0 0 1;11 0 0 0;	1961.66	2	26.7384	19.4208	40.3281	2	-0.03652	-9.39926	0.76923	0.55882	0	0	0	0	1.75361e-08	1.96758e-09	-1	0	1.96758e-09	sp|A6ZY20|PST1_YEAS7;sp|Q12355|PST1_YEAST	PST1;PST1	49;49	2201710	13800100
Model-BuddingYeast-S-1803-3.58760.58760.3.0.dta	Model-BuddingYeast-S-1803-3.58760.58760.3.0.dta	Model-BuddingYeast-S-1803-3	58760	15925.4	4010.74	1337.58	3	1	GGITDYSSTFGIAVEPIATTASSK		2373.18	9 0 0 1	H(9)aH(1)	(H(H)(H(H(H(H(H(H(H(aH)))))))))	21	1 0 0 0;2 0 0 0;3 0 0 0;4 0 0 0;5 0 0 0;6 0 0 0;7 0 0 0;8 0 0 0;8 0 0 1;9 0 0 0;	1637.55	4	97.589	127.168	42.6565	2	0.00042	0.1037	0.63636	0.95652	0	0	0	0	6.00695e-09	6.74547e-10	-1	0	6.74547e-10	sp|Q03178|PIR1_YEAST;sp|B3LQU0|PIR1_YEAS1;sp|A6ZZG0|PIR1_YEAS7	PIR1;PIR1;PIR1	40;40;40	25683200	206967000
Model-BuddingYeast-S-1803-3.58793.58793.3.1.dta	Model-BuddingYeast-S-1803-3.58793.58793.3.1.dta	Model-BuddingYeast-S-1803-3	58793	15934.2	3993.71	1331.91	3	1	GGITDYSSTFGIAVEPIATTASSK		2373.18	10 0 0 0	H(10)	(H(H)(H(H(H(H(H(H(H(H)))))))))	12	1 0 0 0;2 0 0 0;3 0 0 0;4 0 0 0;5 0 0 0;6 0 0 0;7 0 0 0;8 0 0 0;9 0 0 0;	1620.53	4	97.3973	130.605	35.7264	2	-0.00063	-0.157	0.6	1	0	0	0	0	1.58878e-07	1.53416e-08	-1	0	1.53416e-08	sp|Q03178|PIR1_YEAST;sp|B3LQU0|PIR1_YEAS1;sp|A6ZZG0|PIR1_YEAS7	PIR1;PIR1;PIR1	40;40;40	12946600	104400000
Model-BuddingYeast-S-1803-3.58826.58826.3.0.dta	Model-BuddingYeast-S-1803-3.58826.58826.3.0.dta	Model-BuddingYeast-S-1803-3	58826	15943	4010.74	1337.58	3	1	GGITDYSSTFGIAVEPIATTASSK		2373.18	9 0 0 1	H(9)aH(1)	(H(H)(H(H(H(H(H(H(H(aH)))))))))	21	1 0 0 0;2 0 0 0;3 0 0 0;4 0 0 0;5 0 0 0;6 0 0 0;7 0 0 0;8 0 0 0;8 0 0 1;9 0 0 0;	1637.55	4	94.9888	123.109	42.7647	2	0.00078	0.19496	0.63636	0.91304	0	0	0	0	5.71922e-09	6.38458e-10	-1	0	6.38458e-10	sp|Q03178|PIR1_YEAST;sp|B3LQU0|PIR1_YEAS1;sp|A6ZZG0|PIR1_YEAS7	PIR1;PIR1;PIR1	40;40;40	25683200	206967000
Model-BuddingYeast-S-1803-3.58893.58893.3.0.dta	Model-BuddingYeast-S-1803-3.58893.58893.3.0.dta	Model-BuddingYeast-S-1803-3	58893	15960.9	3993.71	1331.91	3	1	GGITDYSSTFGIAVEPIATTASSK		2373.18	10 0 0 0	H(10)	(H(H)(H(H(H(H(H(H(H(H)))))))))	12	1 0 0 0;2 0 0 0;3 0 0 0;4 0 0 0;5 0 0 0;6 0 0 0;7 0 0 0;8 0 0 0;9 0 0 0;	1620.53	4	79.6381	109.48	24.2178	2	0.0004	0.10141	0.5	0.95652	0	0	0	0	3.97687e-05	2.59162e-06	-1	0	2.59162e-06	sp|Q03178|PIR1_YEAST;sp|B3LQU0|PIR1_YEAS1;sp|A6ZZG0|PIR1_YEAS7	PIR1;PIR1;PIR1	40;40;40	12946600	104400000
Model-BuddingYeast-S-1803-3.58897.58897.3.0.dta	Model-BuddingYeast-S-1803-3.58897.58897.3.0.dta	Model-BuddingYeast-S-1803-3	58897	15962.1	3848.69	1283.57	3	1	GGITDYSSTFGIAVEPIATTASSK		2373.18	8 0 0 1	H(8)aH(1)	(H(H)(H(H(H(H(H(H(aH))))))))	47	1 0 0 0;2 0 0 0;3 0 0 0;4 0 0 0;5 0 0 0;6 0 0 0;7 0 0 0;7 0 0 1;8 0 0 0;	1475.5	4	72.2839	90.3634	38.7077	2	0.00168	0.43531	0.7	0.8913	0	0	0	0	3.76286e-08	3.89248e-09	-1	0	3.89248e-09	sp|Q03178|PIR1_YEAST;sp|B3LQU0|PIR1_YEAS1;sp|A6ZZG0|PIR1_YEAS7	PIR1;PIR1;PIR1	40;40;40	1896270	16182700
Model-BuddingYeast-S-1803-3.58969.58969.3.0.dta	Model-BuddingYeast-S-1803-3.58969.58969.3.0.dta	Model-BuddingYeast-S-1803-3	58969	15981.5	4010.74	1337.58	3	1	GGITDYSSTFGIAVEPIATTASSK		2373.18	9 0 0 1	H(9)aH(1)	(H(H)(H(H(H(H(H(H(H(aH)))))))))	21	1 0 0 0;2 0 0 0;3 0 0 0;4 0 0 0;5 0 0 0;6 0 0 0;7 0 0 0;8 0 0 0;8 0 0 1;9 0 0 0;	1637.55	4	56.8815	76.4265	20.5836	2	0.00281	0.69985	0.45455	0.82609	0	0	0	0	0.000220216	1.20875e-05	-1	0	1.20875e-05	sp|Q03178|PIR1_YEAST;sp|B3LQU0|PIR1_YEAS1;sp|A6ZZG0|PIR1_YEAS7	PIR1;PIR1;PIR1	40;40;40	230555	1750470
Model-BuddingYeast-S-1803-3.58983.58983.3.0.dta	Model-BuddingYeast-S-1803-3.58983.58983.3.0.dta	Model-BuddingYeast-S-1803-3	58983	15985.3	3831.65	1277.89	3	1	GGITDYSSTFGIAVEPIATTASSK		2373.18	9 0 0 0	H(9)	(H(H)(H(H(H(H(H(H(H))))))))	31	1 0 0 0;2 0 0 0;3 0 0 0;4 0 0 0;5 0 0 0;6 0 0 0;7 0 0 0;8 0 0 0;	1458.48	4	57.021	73.6931	26.0586	2	-0.00353	-0.92168	0.66667	0.80435	0	0	0	0	1.70073e-05	1.12886e-06	-1	0	1.12886e-06	sp|Q03178|PIR1_YEAST;sp|B3LQU0|PIR1_YEAS1;sp|A6ZZG0|PIR1_YEAS7	PIR1;PIR1;PIR1	40;40;40	596954	7108380
Model-BuddingYeast-S-1803-3.59038.59038.3.0.dta	Model-BuddingYeast-S-1803-3.59038.59038.3.0.dta	Model-BuddingYeast-S-1803-3	59038	16000.1	3848.69	1283.57	3	1	GGITDYSSTFGIAVEPIATTASSK		2373.18	8 0 0 1	H(8)aH(1)	(H(H)(H(H(H(H(H(H(aH))))))))	47	1 0 0 0;2 0 0 0;3 0 0 0;4 0 0 0;5 0 0 0;6 0 0 0;7 0 0 0;7 0 0 1;8 0 0 0;	1475.5	4	65.192	87.2322	24.26	2	0.00141	0.36671	0.5	0.86957	0	0	0	0	3.90021e-05	2.5136e-06	-1	0	2.5136e-06	sp|Q03178|PIR1_YEAST;sp|B3LQU0|PIR1_YEAS1;sp|A6ZZG0|PIR1_YEAS7	PIR1;PIR1;PIR1	40;40;40	1896270	16182700
Model-BuddingYeast-S-1803-3.59206.59206.3.0.dta	Model-BuddingYeast-S-1803-3.59206.59206.3.0.dta	Model-BuddingYeast-S-1803-3	59206	16045.4	3561.51	1187.84	3	1	YSRCDTLVGJLTIGGGLK	4,Carbamidomethyl[C];	1924	9 0 0 1	H(9)aH(1)	(H(H)(H(H(H(H(H(H(H(aH)))))))))	21	1 0 0 0;2 0 0 0;3 0 0 0;4 0 0 0;5 0 0 0;6 0 0 0;7 0 0 0;8 0 0 0;8 0 0 1;9 0 0 0;	1637.55	2	29.0603	20.5477	44.8696	2	-0.03545	-9.95421	0.81818	0.55882	0	0	0	0	2.22637e-09	2.73444e-10	-1	0	2.73444e-10	sp|A6ZY20|PST1_YEAS7;sp|Q12355|PST1_YEAST	PST1;PST1	49;49	512238	2847720
Model-BuddingYeast-S-1803-3.59257.59257.3.1.dta	Model-BuddingYeast-S-1803-3.59257.59257.3.1.dta	Model-BuddingYeast-S-1803-3	59257	16059.1	3723.57	1241.86	3	1	YSRCDTLVGJLTIGGGLK	4,Carbamidomethyl[C];	1924	10 0 0 1	H(10)aH(1)	(H(H)(H(H(H(H(H(H(H(H(aH))))))))))	7	1 0 0 0;2 0 0 0;3 0 0 0;4 0 0 0;5 0 0 0;6 0 0 0;7 0 0 0;8 0 0 0;9 0 0 0;9 0 0 1;10 0 0 0;	1799.61	2	29.0084	19.8368	46.0414	2	-0.03078	-8.2672	0.83333	0.58824	0	0	0	0	1.32744e-09	1.6198e-10	-1	0	1.6198e-10	sp|A6ZY20|PST1_YEAS7;sp|Q12355|PST1_YEAST	PST1;PST1	49;49	603214	3425680
Model-BuddingYeast-S-1803-3.59332.59332.3.0.dta	Model-BuddingYeast-S-1803-3.59332.59332.3.0.dta	Model-BuddingYeast-S-1803-3	59332	16079.1	3544.49	1182.17	3	1	YSRCDTLVGJLTIGGGLK	4,Carbamidomethyl[C];	1924	10 0 0 0	H(10)	(H(H)(H(H(H(H(H(H(H(H)))))))))	12	1 0 0 0;2 0 0 0;3 0 0 0;4 0 0 0;5 0 0 0;6 0 0 0;7 0 0 0;8 0 0 0;9 0 0 0;	1620.53	2	26.305	23.3313	31.8278	2	-0.03543	-9.99495	0.8	0.61765	0	0	0	0	1.08387e-06	8.13737e-08	-1	0	8.13737e-08	sp|A6ZY20|PST1_YEAS7;sp|Q12355|PST1_YEAST	PST1;PST1	49;49	1251620	4095830
Model-BuddingYeast-S-1803-3.59410.59410.3.0.dta	Model-BuddingYeast-S-1803-3.59410.59410.3.0.dta	Model-BuddingYeast-S-1803-3	59410	16100	3544.49	1182.17	3	1	YSRCDTLVGJLTIGGGLK	4,Carbamidomethyl[C];	1924	10 0 0 0	H(10)	(H(H)(H(H(H(H(H(H(H(H)))))))))	12	1 0 0 0;2 0 0 0;3 0 0 0;4 0 0 0;5 0 0 0;6 0 0 0;7 0 0 0;8 0 0 0;9 0 0 0;	1620.53	2	30.552	27.3818	36.4395	2	-0.03535	-9.97295	0.9	0.67647	0	0	0	0	1.12165e-07	1.10459e-08	-1	0	1.10459e-08	sp|A6ZY20|PST1_YEAS7;sp|Q12355|PST1_YEAST	PST1;PST1	49;49	524125	1859940
Model-BuddingYeast-S-1803-3.59444.59444.3.1.dta	Model-BuddingYeast-S-1803-3.59444.59444.3.1.dta	Model-BuddingYeast-S-1803-3	59444	16109.1	3561.51	1187.84	3	1	YSRCDTLVGJLTIGGGLK	4,Carbamidomethyl[C];	1924	9 0 0 1	H(9)aH(1)	(H(H)(H(H(H(H(H(H(H(aH)))))))))	21	1 0 0 0;2 0 0 0;3 0 0 0;4 0 0 0;5 0 0 0;6 0 0 0;7 0 0 0;8 0 0 0;8 0 0 1;9 0 0 0;	1637.55	2	38.9973	33.4573	49.2859	2	-0.03552	-9.97274	0.81818	0.73529	0	0	0	0	3.23739e-10	4.15366e-11	-1	0	4.15366e-11	sp|A6ZY20|PST1_YEAS7;sp|Q12355|PST1_YEAST	PST1;PST1	49;49	2266560	13249800
Model-BuddingYeast-S-1803-3.59597.59597.3.0.dta	Model-BuddingYeast-S-1803-3.59597.59597.3.0.dta	Model-BuddingYeast-S-1803-3	59597	16150	3561.52	1187.84	3	1	YSRCDTLVGJLTIGGGLK	4,Carbamidomethyl[C];	1924	9 0 0 1	H(9)aH(1)	(H(H)(H(H(H(H(H(H(H(aH)))))))))	21	1 0 0 0;2 0 0 0;3 0 0 0;4 0 0 0;5 0 0 0;6 0 0 0;7 0 0 0;8 0 0 0;8 0 0 1;9 0 0 0;	1637.55	2	25.8564	18.5449	39.435	2	-0.0346	-9.71583	0.81818	0.52941	0	0	0	0	2.6662e-08	2.8061e-09	-1	0.00206186	0.00206186	sp|A6ZY20|PST1_YEAS7;sp|Q12355|PST1_YEAST	PST1;PST1	49;49	3283300	17752900
Model-BuddingYeast-S-1803-3.59691.59691.3.1.dta	Model-BuddingYeast-S-1803-3.59691.59691.3.1.dta	Model-BuddingYeast-S-1803-3	59691	16175.1	3848.7	1283.57	3	1	GGITDYSSTFGIAVEPIATTASSK		2373.18	8 0 0 1	H(8)aH(1)	(H(H)(H(H(H(H(H(H(aH))))))))	47	1 0 0 0;2 0 0 0;3 0 0 0;4 0 0 0;5 0 0 0;6 0 0 0;7 0 0 0;7 0 0 1;8 0 0 0;	1475.5	4	35.45	51.1146	6.35845	2	0.01367	3.55169	0.3	0.69565	0	0	0	0	0.106382	0.00605009	-1	0	0.00605009	sp|Q03178|PIR1_YEAST;sp|B3LQU0|PIR1_YEAS1;sp|A6ZZG0|PIR1_YEAS7	PIR1;PIR1;PIR1	40;40;40	159515	1834190
Model-BuddingYeast-S-1803-3.59700.59700.3.1.dta	Model-BuddingYeast-S-1803-3.59700.59700.3.1.dta	Model-BuddingYeast-S-1803-3	59700	16177.4	3561.52	1187.84	3	1	YSRCDTLVGJLTIGGGLK	4,Carbamidomethyl[C];	1924	9 0 0 1	H(9)aH(1)	(H(H)(H(H(H(H(H(H(H(aH)))))))))	21	1 0 0 0;2 0 0 0;3 0 0 0;4 0 0 0;5 0 0 0;6 0 0 0;7 0 0 0;8 0 0 0;8 0 0 1;9 0 0 0;	1637.55	2	21.4334	16.5957	30.4176	2	-0.03421	-9.60632	0.72727	0.5	0	0	0	0	2.15938e-06	1.5649e-07	-1	0.00978474	0.00978489	sp|A6ZY20|PST1_YEAS7;sp|Q12355|PST1_YEAST	PST1;PST1	49;49	3653450	19456800
Model-BuddingYeast-S-1803-3.59874.59874.3.1.dta	Model-BuddingYeast-S-1803-3.59874.59874.3.1.dta	Model-BuddingYeast-S-1803-3	59874	16223.8	3686.63	1229.55	3	1	GGITDYSSTFGIAVEPIATTASSK		2373.18	7 0 0 1	H(7)aH(1)	(H(H)(H(H(H(H(H(aH)))))))	89	1 0 0 0;2 0 0 0;3 0 0 0;4 0 0 0;5 0 0 0;6 0 0 0;6 0 0 1;7 0 0 0;	1313.45	4	62.1955	88.8973	12.6065	2	0.00245	0.66586	0.44444	0.84783	0	0	0	0	0.0112861	0.000523228	-1	0	0.000523228	sp|Q03178|PIR1_YEAST;sp|B3LQU0|PIR1_YEAS1;sp|A6ZZG0|PIR1_YEAS7	PIR1;PIR1;PIR1	40;40;40	1453850	10151900
Model-BuddingYeast-S-1803-3.60124.60124.3.1.dta	Model-BuddingYeast-S-1803-3.60124.60124.3.1.dta	Model-BuddingYeast-S-1803-3	60124	16291.4	3524.58	1175.53	3	1	GGITDYSSTFGIAVEPIATTASSK		2373.18	6 0 0 1	H(6)aH(1)	(H(H)(H(H(H(H(aH))))))	151	1 0 0 0;2 0 0 0;3 0 0 0;4 0 0 0;5 0 0 0;5 0 0 1;6 0 0 0;	1151.4	4	41.3987	59.6144	7.56968	2	-0.00299	-0.8494	0.375	0.69565	0	0	0	0	0.062477	0.00363432	-1	0	0.00363432	sp|Q03178|PIR1_YEAST;sp|B3LQU0|PIR1_YEAS1;sp|A6ZZG0|PIR1_YEAS7	PIR1;PIR1;PIR1	40;40;40	1171740	7957120
Model-BuddingYeast-S-1803-3.61356.61356.3.0.dta	Model-BuddingYeast-S-1803-3.61356.61356.3.0.dta	Model-BuddingYeast-S-1803-3	61356	16622.8	4334.85	1445.62	3	1	GGITDYSSTFGIAVEPIATTASSK		2373.18	11 0 0 1	H(11)aH(1)	(H(H)(H(H(H(H(H(H(H(H(H(aH)))))))))))	1	1 0 0 0;2 0 0 0;3 0 0 0;4 0 0 0;5 0 0 0;6 0 0 0;7 0 0 0;8 0 0 0;9 0 0 0;10 0 0 0;10 0 0 1;11 0 0 0;	1961.66	4	52.6767	70.0245	20.4593	2	0.00585	1.35024	0.46154	0.80435	0	0	0	0	0.000233936	1.28094e-05	-1	0	1.28094e-05	sp|Q03178|PIR1_YEAST;sp|B3LQU0|PIR1_YEAS1;sp|A6ZZG0|PIR1_YEAS7	PIR1;PIR1;PIR1	40;40;40	2529500	22732900
Model-BuddingYeast-S-1803-3.61450.61450.3.0.dta	Model-BuddingYeast-S-1803-3.61450.61450.3.0.dta	Model-BuddingYeast-S-1803-3	61450	16647.9	4334.85	1445.62	3	1	GGITDYSSTFGIAVEPIATTASSK		2373.18	11 0 0 1	H(11)aH(1)	(H(H)(H(H(H(H(H(H(H(H(H(aH)))))))))))	1	1 0 0 0;2 0 0 0;3 0 0 0;4 0 0 0;5 0 0 0;6 0 0 0;7 0 0 0;8 0 0 0;9 0 0 0;10 0 0 0;10 0 0 1;11 0 0 0;	1961.66	4	69.6428	90.4992	30.9095	2	0.00553	1.27549	0.53846	0.86957	0	0	0	0	1.69943e-06	1.2904e-07	-1	0	1.2904e-07	sp|Q03178|PIR1_YEAST;sp|B3LQU0|PIR1_YEAS1;sp|A6ZZG0|PIR1_YEAS7	PIR1;PIR1;PIR1	40;40;40	3022440	30201400
Model-BuddingYeast-S-1803-3.61561.61561.3.0.dta	Model-BuddingYeast-S-1803-3.61561.61561.3.0.dta	Model-BuddingYeast-S-1803-3	61561	16677.4	4334.84	1445.62	3	1	GGITDYSSTFGIAVEPIATTASSK		2373.18	11 0 0 1	H(11)aH(1)	(H(H)(H(H(H(H(H(H(H(H(H(aH)))))))))))	1	1 0 0 0;2 0 0 0;3 0 0 0;4 0 0 0;5 0 0 0;6 0 0 0;7 0 0 0;8 0 0 0;9 0 0 0;10 0 0 0;10 0 0 1;11 0 0 0;	1961.66	4	67.22	88.7014	27.3259	2	-0.00089	-0.20553	0.46154	0.8913	0	0	0	0	9.43264e-06	6.58598e-07	-1	0	6.58598e-07	sp|Q03178|PIR1_YEAST;sp|B3LQU0|PIR1_YEAS1;sp|A6ZZG0|PIR1_YEAS7	PIR1;PIR1;PIR1	40;40;40	3022440	30201400
Model-BuddingYeast-S-1803-3.61695.61695.3.1.dta	Model-BuddingYeast-S-1803-3.61695.61695.3.1.dta	Model-BuddingYeast-S-1803-3	61695	16713.8	4334.84	1445.62	3	1	GGITDYSSTFGIAVEPIATTASSK		2373.18	11 0 0 1	H(11)aH(1)	(H(H)(H(H(H(H(H(H(H(H(H(aH)))))))))))	1	1 0 0 0;2 0 0 0;3 0 0 0;4 0 0 0;5 0 0 0;6 0 0 0;7 0 0 0;8 0 0 0;9 0 0 0;10 0 0 0;10 0 0 1;11 0 0 0;	1961.66	4	49.7077	63.2846	24.4936	2	-0.00658	-1.51907	0.46154	0.73913	0	0	0	0	3.50169e-05	2.24551e-06	-1	0	2.24551e-06	sp|Q03178|PIR1_YEAST;sp|B3LQU0|PIR1_YEAS1;sp|A6ZZG0|PIR1_YEAS7	PIR1;PIR1;PIR1	40;40;40	3022440	30201400
Model-BuddingYeast-S-1803-3.61798.61798.3.4.dta	Model-BuddingYeast-S-1803-3.61798.61798.3.4.dta	Model-BuddingYeast-S-1803-3	61798	16741.5	4172.79	1391.6	3	1	GGITDYSSTFGIAVEPIATTASSK		2373.18	10 0 0 1	H(10)aH(1)	(H(H)(H(H(H(H(H(H(H(H(aH))))))))))	7	1 0 0 0;2 0 0 0;3 0 0 0;4 0 0 0;5 0 0 0;6 0 0 0;7 0 0 0;8 0 0 0;9 0 0 0;9 0 0 1;10 0 0 0;	1799.61	4	45.3006	59.8105	18.3535	2	0.00115	0.27667	0.33333	0.67391	0	0	0	0	0.000669489	3.16762e-05	-1	0	3.16762e-05	sp|Q03178|PIR1_YEAST;sp|B3LQU0|PIR1_YEAS1;sp|A6ZZG0|PIR1_YEAS7	PIR1;PIR1;PIR1	40;40;40	12427900	111489000
Model-BuddingYeast-S-1803-3.61920.61920.3.1.dta	Model-BuddingYeast-S-1803-3.61920.61920.3.1.dta	Model-BuddingYeast-S-1803-3	61920	16774.3	4172.79	1391.6	3	1	GGITDYSSTFGIAVEPIATTASSK		2373.18	10 0 0 1	H(10)aH(1)	(H(H)(H(H(H(H(H(H(H(H(aH))))))))))	7	1 0 0 0;2 0 0 0;3 0 0 0;4 0 0 0;5 0 0 0;6 0 0 0;7 0 0 0;8 0 0 0;9 0 0 0;9 0 0 1;10 0 0 0;	1799.61	4	82.2952	103.02	43.8068	2	0.00124	0.29608	0.66667	0.8913	0	0	0	0	3.57571e-09	4.28472e-10	-1	0	4.28472e-10	sp|Q03178|PIR1_YEAST;sp|B3LQU0|PIR1_YEAS1;sp|A6ZZG0|PIR1_YEAS7	PIR1;PIR1;PIR1	40;40;40	12427900	111489000
Model-BuddingYeast-S-1803-3.61996.61996.3.1.dta	Model-BuddingYeast-S-1803-3.61996.61996.3.1.dta	Model-BuddingYeast-S-1803-3	61996	16794.5	4172.79	1391.6	3	1	GGITDYSSTFGIAVEPIATTASSK		2373.18	10 0 0 1	H(10)aH(1)	(H(H)(H(H(H(H(H(H(H(H(aH))))))))))	7	1 0 0 0;2 0 0 0;3 0 0 0;4 0 0 0;5 0 0 0;6 0 0 0;7 0 0 0;8 0 0 0;9 0 0 0;9 0 0 1;10 0 0 0;	1799.61	4	87.7167	113.437	39.9499	2	0.00225	0.53981	0.58333	0.8913	0	0	0	0	2.09291e-08	2.26385e-09	-1	0	2.26385e-09	sp|Q03178|PIR1_YEAST;sp|B3LQU0|PIR1_YEAS1;sp|A6ZZG0|PIR1_YEAS7	PIR1;PIR1;PIR1	40;40;40	12427900	111489000
Model-BuddingYeast-S-1803-3.62105.62105.3.1.dta	Model-BuddingYeast-S-1803-3.62105.62105.3.1.dta	Model-BuddingYeast-S-1803-3	62105	16823.5	4155.72	1385.91	3	1	GGITDYSSTFGIAVEPIATTASSK		2373.18	11 0 0 0	H(11)	(H(H)(H(H(H(H(H(H(H(H(H))))))))))	3	1 0 0 0;2 0 0 0;3 0 0 0;4 0 0 0;5 0 0 0;6 0 0 0;7 0 0 0;8 0 0 0;9 0 0 0;10 0 0 0;	1782.58	4	18.9612	26.1562	5.59909	2	-0.04132	-9.94254	0.18182	0.47826	0	0	0	0	0.153033	0.00844592	-1	0	0.00844592	sp|Q03178|PIR1_YEAST;sp|B3LQU0|PIR1_YEAS1;sp|A6ZZG0|PIR1_YEAS7	PIR1;PIR1;PIR1	40;40;40	9201580	62592000
Model-BuddingYeast-S-1803-3.62118.62118.3.0.dta	Model-BuddingYeast-S-1803-3.62118.62118.3.0.dta	Model-BuddingYeast-S-1803-3	62118	16827	4172.79	1391.6	3	1	GGITDYSSTFGIAVEPIATTASSK		2373.18	10 0 0 1	H(10)aH(1)	(H(H)(H(H(H(H(H(H(H(H(aH))))))))))	7	1 0 0 0;2 0 0 0;3 0 0 0;4 0 0 0;5 0 0 0;6 0 0 0;7 0 0 0;8 0 0 0;9 0 0 0;9 0 0 1;10 0 0 0;	1799.61	4	79.7622	103.19	36.2529	2	0.00094	0.22491	0.58333	0.91304	0	0	0	0	1.22843e-07	1.1837e-08	-1	0	1.1837e-08	sp|Q03178|PIR1_YEAST;sp|B3LQU0|PIR1_YEAS1;sp|A6ZZG0|PIR1_YEAS7	PIR1;PIR1;PIR1	40;40;40	12427900	111489000
Model-BuddingYeast-S-1803-3.62122.62122.3.0.dta	Model-BuddingYeast-S-1803-3.62122.62122.3.0.dta	Model-BuddingYeast-S-1803-3	62122	16828.1	4010.74	1337.58	3	1	GGITDYSSTFGIAVEPIATTASSK		2373.18	9 0 0 1	H(9)aH(1)	(H(H)(H(H(H(H(aH(H(H(H)))))))))	124	1 0 0 0;2 0 0 0;3 0 0 0;4 0 0 0;5 0 0 0;5 0 0 1;6 0 0 0;6 0 0 1;7 0 0 1;8 0 0 1;	1637.55	4	68.128	87.6107	31.9459	2	0.00211	0.52632	0.63636	0.91304	0	0	0	0	1.02271e-06	7.83533e-08	-1	0	7.83533e-08	sp|Q03178|PIR1_YEAST;sp|B3LQU0|PIR1_YEAS1;sp|A6ZZG0|PIR1_YEAS7	PIR1;PIR1;PIR1	40;40;40	4938050	42027200
Model-BuddingYeast-S-1803-3.62221.62221.3.0.dta	Model-BuddingYeast-S-1803-3.62221.62221.3.0.dta	Model-BuddingYeast-S-1803-3	62221	16854.6	4010.74	1337.58	3	1	GGITDYSSTFGIAVEPIATTASSK		2373.18	9 0 0 1	H(9)aH(1)	(H(H)(H(H(H(H(aH(H(H(H)))))))))	124	1 0 0 0;2 0 0 0;3 0 0 0;4 0 0 0;5 0 0 0;5 0 0 1;6 0 0 0;6 0 0 1;7 0 0 1;8 0 0 1;	1637.55	4	76.6819	96.2747	40.2953	2	0.00252	0.62805	0.72727	0.84783	0	0	0	0	1.78068e-08	1.97557e-09	-1	0	1.97557e-09	sp|Q03178|PIR1_YEAST;sp|B3LQU0|PIR1_YEAS1;sp|A6ZZG0|PIR1_YEAS7	PIR1;PIR1;PIR1	40;40;40	4938050	42027200
Model-BuddingYeast-S-1803-3.62294.62294.3.0.dta	Model-BuddingYeast-S-1803-3.62294.62294.3.0.dta	Model-BuddingYeast-S-1803-3	62294	16874.1	4010.74	1337.58	3	1	GGITDYSSTFGIAVEPIATTASSK		2373.18	9 0 0 1	H(9)aH(1)	(H(H)(H(H(H(H(H(H(H(aH)))))))))	21	1 0 0 0;2 0 0 0;3 0 0 0;4 0 0 0;5 0 0 0;6 0 0 0;7 0 0 0;8 0 0 0;8 0 0 1;9 0 0 0;	1637.55	4	81.6894	109.835	29.4197	2	0.00067	0.16728	0.54545	0.93478	0	0	0	0	3.49668e-06	2.52328e-07	-1	0	2.52328e-07	sp|Q03178|PIR1_YEAST;sp|B3LQU0|PIR1_YEAS1;sp|A6ZZG0|PIR1_YEAS7	PIR1;PIR1;PIR1	40;40;40	4938050	42027200
Model-BuddingYeast-S-1803-3.62374.62374.3.0.dta	Model-BuddingYeast-S-1803-3.62374.62374.3.0.dta	Model-BuddingYeast-S-1803-3	62374	16895.8	4010.73	1337.58	3	1	GGITDYSSTFGIAVEPIATTASSK		2373.18	9 0 0 1	H(9)aH(1)	(H(H)(H(H(H(H(aH(H(H(H)))))))))	124	1 0 0 0;2 0 0 0;3 0 0 0;4 0 0 0;5 0 0 0;5 0 0 1;6 0 0 0;6 0 0 1;7 0 0 1;8 0 0 1;	1637.55	4	72.1055	89.0854	40.5713	2	-0.00448	-1.11627	0.72727	0.93478	0	0	0	0	1.56574e-08	1.75658e-09	-1	0	1.75658e-09	sp|Q03178|PIR1_YEAST;sp|B3LQU0|PIR1_YEAS1;sp|A6ZZG0|PIR1_YEAS7	PIR1;PIR1;PIR1	40;40;40	4938050	42027200
Model-BuddingYeast-S-1803-3.62538.62538.3.0.dta	Model-BuddingYeast-S-1803-3.62538.62538.3.0.dta	Model-BuddingYeast-S-1803-3	62538	16939.9	3848.69	1283.57	3	1	GGITDYSSTFGIAVEPIATTASSK		2373.18	8 0 0 1	H(8)aH(1)	(H(H)(H(H(H(H(H(H(aH))))))))	47	1 0 0 0;2 0 0 0;3 0 0 0;4 0 0 0;5 0 0 0;6 0 0 0;7 0 0 0;7 0 0 1;8 0 0 0;	1475.5	4	88.6402	122.334	26.0654	2	0.00256	0.66448	0.5	1.02174	0	0	0	0	1.69533e-05	1.12442e-06	-1	0	1.12442e-06	sp|Q03178|PIR1_YEAST;sp|B3LQU0|PIR1_YEAS1;sp|A6ZZG0|PIR1_YEAS7	PIR1;PIR1;PIR1	40;40;40	7467270	54984800
Model-BuddingYeast-S-1803-3.62546.62546.3.2.dta	Model-BuddingYeast-S-1803-3.62546.62546.3.2.dta	Model-BuddingYeast-S-1803-3	62546	16942	3831.63	1277.88	3	1	GGITDYSSTFGIAVEPIATTASSK		2373.18	9 0 0 0	H(9)	(H(H)(H(H(H(H(H(H(H))))))))	31	1 0 0 0;2 0 0 0;3 0 0 0;4 0 0 0;5 0 0 0;6 0 0 0;7 0 0 0;8 0 0 0;	1458.48	4	45.2523	61.5241	15.0333	2	-0.02349	-6.13069	0.44444	0.71739	0	0	0	0	0.00376323	0.000166086	-1	0	0.000166086	sp|Q03178|PIR1_YEAST;sp|B3LQU0|PIR1_YEAS1;sp|A6ZZG0|PIR1_YEAS7	PIR1;PIR1;PIR1	40;40;40	3886380	33300700
Model-BuddingYeast-S-1803-3.62632.62632.3.0.dta	Model-BuddingYeast-S-1803-3.62632.62632.3.0.dta	Model-BuddingYeast-S-1803-3	62632	16965.3	3848.69	1283.57	3	1	GGITDYSSTFGIAVEPIATTASSK		2373.18	8 0 0 1	H(8)aH(1)	(H(H)(H(H(H(H(H(H(aH))))))))	47	1 0 0 0;2 0 0 0;3 0 0 0;4 0 0 0;5 0 0 0;6 0 0 0;7 0 0 0;7 0 0 1;8 0 0 0;	1475.5	4	88.4373	114.394	40.2318	2	0.00243	0.63252	0.7	0.91304	0	0	0	0	1.83424e-08	1.99193e-09	-1	0	1.99193e-09	sp|Q03178|PIR1_YEAST;sp|B3LQU0|PIR1_YEAS1;sp|A6ZZG0|PIR1_YEAS7	PIR1;PIR1;PIR1	40;40;40	7467270	54984800
Model-BuddingYeast-S-1803-3.62727.62727.3.0.dta	Model-BuddingYeast-S-1803-3.62727.62727.3.0.dta	Model-BuddingYeast-S-1803-3	62727	16990.8	3848.69	1283.57	3	1	GGITDYSSTFGIAVEPIATTASSK		2373.18	8 0 0 1	H(8)aH(1)	(H(H)(H(H(H(H(H(H(aH))))))))	47	1 0 0 0;2 0 0 0;3 0 0 0;4 0 0 0;5 0 0 0;6 0 0 0;7 0 0 0;7 0 0 1;8 0 0 0;	1475.5	4	60.221	81.5668	20.5789	2	0.00189	0.49065	0.5	0.84783	0	0	0	0	0.00022071	1.21375e-05	-1	0	1.21375e-05	sp|Q03178|PIR1_YEAST;sp|B3LQU0|PIR1_YEAS1;sp|A6ZZG0|PIR1_YEAS7	PIR1;PIR1;PIR1	40;40;40	7467270	54984800
Model-BuddingYeast-S-1803-3.62747.62747.3.0.dta	Model-BuddingYeast-S-1803-3.62747.62747.3.0.dta	Model-BuddingYeast-S-1803-3	62747	16996.1	3686.63	1229.55	3	1	GGITDYSSTFGIAVEPIATTASSK		2373.18	7 0 0 1	H(7)aH(1)	(H(H)(H(H(H(H(H(aH)))))))	89	1 0 0 0;2 0 0 0;3 0 0 0;4 0 0 0;5 0 0 0;6 0 0 0;6 0 0 1;7 0 0 0;	1313.45	4	29.5036	39.599	10.755	2	-0.00086	-0.23252	0.33333	0.58696	0	0	0	0	0.0210157	0.00110841	-1	0	0.00110841	sp|Q03178|PIR1_YEAST;sp|B3LQU0|PIR1_YEAS1;sp|A6ZZG0|PIR1_YEAS7	PIR1;PIR1;PIR1	40;40;40	34473.1	1075740
Model-BuddingYeast-S-1803-3.62833.62833.3.1.dta	Model-BuddingYeast-S-1803-3.62833.62833.3.1.dta	Model-BuddingYeast-S-1803-3	62833	17019.2	4172.75	1391.59	3	1	GGITDYSSTFGIAVEPIATTASSK		2373.18	10 0 0 1	H(10)aH(1)	(H(H)(H(H(H(H(H(H(H(H(aH))))))))))	7	1 0 0 0;2 0 0 0;3 0 0 0;4 0 0 0;5 0 0 0;6 0 0 0;7 0 0 0;8 0 0 0;9 0 0 0;9 0 0 1;10 0 0 0;	1799.61	4	47.1801	59.59	24.1333	2	-0.0356	-8.5319	0.5	0.71739	0	0	0	0	4.13504e-05	2.7118e-06	-1	0	2.7118e-06	sp|Q03178|PIR1_YEAST;sp|B3LQU0|PIR1_YEAS1;sp|A6ZZG0|PIR1_YEAS7	PIR1;PIR1;PIR1	40;40;40	963382	7020640
Model-BuddingYeast-S-1803-3.63874.63874.3.2.dta	Model-BuddingYeast-S-1803-3.63874.63874.3.2.dta	Model-BuddingYeast-S-1803-3	63874	17297.1	3524.58	1175.53	3	1	GGITDYSSTFGIAVEPIATTASSK		2373.18	6 0 0 1	H(6)aH(1)	(H(H)(H(H(H(H(aH))))))	151	1 0 0 0;2 0 0 0;3 0 0 0;4 0 0 0;5 0 0 0;5 0 0 1;6 0 0 0;	1151.4	4	43.8697	63.364	7.66591	2	0.00186	0.52779	0.375	0.69565	0	0	0	0	0.0600769	0.003468	-1	0	0.003468	sp|Q03178|PIR1_YEAST;sp|B3LQU0|PIR1_YEAS1;sp|A6ZZG0|PIR1_YEAS7	PIR1;PIR1;PIR1	40;40;40	1691090	14627600
Model-BuddingYeast-S-1803-3.63940.63940.3.2.dta	Model-BuddingYeast-S-1803-3.63940.63940.3.2.dta	Model-BuddingYeast-S-1803-3	63940	17314.8	3524.58	1175.53	3	1	GGITDYSSTFGIAVEPIATTASSK		2373.18	6 0 0 1	H(6)aH(1)	(H(H)(H(H(aH(H(H))))))	323	1 0 0 0;2 0 0 0;3 0 0 0;3 0 0 1;4 0 0 0;4 0 0 1;5 0 0 1;	1151.4	4	28.4328	38.7154	9.33674	2	0.00218	0.61971	0.5	0.52174	0	0	0	0	0.0327259	0.00182175	-1	0	0.00182175	sp|Q03178|PIR1_YEAST;sp|B3LQU0|PIR1_YEAS1;sp|A6ZZG0|PIR1_YEAS7	PIR1;PIR1;PIR1	40;40;40	1691090	14627600
Model-BuddingYeast-S-1803-3.64099.64099.3.2.dta	Model-BuddingYeast-S-1803-3.64099.64099.3.2.dta	Model-BuddingYeast-S-1803-3	64099	17357.8	3362.52	1121.51	3	1	GGITDYSSTFGIAVEPIATTASSK		2373.18	5 0 0 1	H(5)aH(1)	(H(H)(H(H(H(aH)))))	237	1 0 0 0;2 0 0 0;3 0 0 0;4 0 0 0;4 0 0 1;5 0 0 0;	989.343	4	46.6839	64.7516	13.1295	2	-0.00137	-0.40694	0.42857	0.71739	0	0	0	0	0.00916492	0.000410293	-1	0	0.000410293	sp|Q03178|PIR1_YEAST;sp|B3LQU0|PIR1_YEAS1;sp|A6ZZG0|PIR1_YEAS7	PIR1;PIR1;PIR1	40;40;40	2913680	11938400
Model-BuddingYeast-S-1803-3.66127.66127.3.0.dta	Model-BuddingYeast-S-1803-3.66127.66127.3.0.dta	Model-BuddingYeast-S-1803-3	66127	17902.5	3430.52	1144.18	3	1	TNPDTIFLESDIGLHVGYTEGGER		2620.25	5 0 0 0	H(5)	(H(H)(H(H(H))))	287	1 0 0 0;2 0 0 0;3 0 0 0;4 0 0 0;	810.264	1	29.8656	39.3697	12.2152	2	0.00021	0.06009	0.6	0.71739	0	0	0	0	0.0130418	0.000615643	-1	0	0.000615643	sp|P40520|YIF9_YEAST	YIL059C	37	1810950	12012600
Model-BuddingYeast-S-1803-3.67500.67500.3.1.dta	Model-BuddingYeast-S-1803-3.67500.67500.3.1.dta	Model-BuddingYeast-S-1803-3	67500	18272	3848.68	1283.57	3	1	GGITDYSSTFGIAVEPIATTASSK		2373.18	8 0 0 1	H(8)aH(1)	(H(H)(H(H(H(H(H(H(aH))))))))	47	1 0 0 0;2 0 0 0;3 0 0 0;4 0 0 0;5 0 0 0;6 0 0 0;7 0 0 0;7 0 0 1;8 0 0 0;	1475.5	4	40.961	52.4619	19.6022	2	-0.00101	-0.26233	0.6	0.76087	0	0	0	0	0.000356615	1.90768e-05	-1	0	1.90768e-05	sp|Q03178|PIR1_YEAST;sp|B3LQU0|PIR1_YEAS1;sp|A6ZZG0|PIR1_YEAS7	PIR1;PIR1;PIR1	40;40;40	219713	1747830
Model-BuddingYeast-S-1803-3.68982.68982.3.0.dta	Model-BuddingYeast-S-1803-3.68982.68982.3.0.dta	Model-BuddingYeast-S-1803-3	68982	18669.3	3362.53	1121.51	3	1	GGITDYSSTFGIAVEPIATTASSK		2373.18	5 0 0 1	H(5)aH(1)	(H(H)(H(H(H(aH)))))	237	1 0 0 0;2 0 0 0;3 0 0 0;4 0 0 0;4 0 0 1;5 0 0 0;	989.343	4	47.7502	64.8412	16.0099	2	-0.00016	-0.04739	0.57143	0.71739	0	0	0	0	0.00227091	0.000104662	-1	0	0.000104662	sp|Q03178|PIR1_YEAST;sp|B3LQU0|PIR1_YEAS1;sp|A6ZZG0|PIR1_YEAS7	PIR1;PIR1;PIR1	40;40;40	2293220	15714000
Model-BuddingYeast-S-1803-3.72552.72552.3.2.dta	Model-BuddingYeast-S-1803-3.72552.72552.3.2.dta	Model-BuddingYeast-S-1803-3	72552	19628.6	3336.69	1112.9	3	1	ALKSANLMAGHWVAISGAAGGLGSLAVQYAK		3012.61	2 0 0 0	H(2)	(H(H))	780	1 0 0 0;	324.106	4	11.4794	17.6606	0	0	-0.02098	-6.28723	0	0.38333	0	0	0	1	-1	0	-1	0.004	0.004	sp|P00330|ADH1_YEAST	ADH1	165	758894	27776500
Model-BuddingYeast-S-1803-3.74637.74637.3.0.dta	Model-BuddingYeast-S-1803-3.74637.74637.3.0.dta	Model-BuddingYeast-S-1803-3	74637	20181.2	2816.39	939.467	3	1	DPAQLPWGEEGIDIAIDSTGVFK		2458.21	0 0 0 2	aH(2)	(aH(aH))	1151	0 0 0 1;	358.159	18	11.48	17.6615	0	0	0.01437	5.10204	0	0.47727	0	0	0	1	-1	0	-1	0.004	0.004	sp|Q757I2|G3P_ASHGO	GPD	96	6482840	34678500
Model-BuddingYeast-S-1803-3.75003.75003.2.1.dta	Model-BuddingYeast-S-1803-3.75003.75003.2.1.dta	Model-BuddingYeast-S-1803-3	75003	20278.3	2039.92	1020.46	2	1	VAGDEVANCVYVYTR	9,Carbamidomethyl[C];	1715.81	2 0 0 0	H(2)	(H(H))	780	1 0 0 0;	324.106	14	11.512	17.0695	1.19072	1	0.00658	3.2278	0.5	0.46429	0	0	0	1	-1	0	-1	0.00792079	0.00792079	sp|Q04199|CAC2_YEAST	CAC2	294	8378280	26172500
Model-BuddingYeast-S-1803-3.75148.75148.4.4.dta	Model-BuddingYeast-S-1803-3.75148.75148.4.4.dta	Model-BuddingYeast-S-1803-3	75148	20317	3893.87	974.222	4	1	HDRPGLLSMANAGPNTJGSQFFITTVPCPWLDGK	28,Carbamidomethyl[C];9,Oxidation[M];	3714.78	0 0 0 1	aH(1)	(aH)	1162		179.079	8	11.306	17.3939	0	0	0.00662	1.70109	0	0.31818	0	0	0	1	-1	0	-1	0.004	0.004	sp|P22011|PPIA_CANAL	CYP1	97	2143090	10471700
Model-BuddingYeast-S-1803-3.75528.75528.4.2.dta	Model-BuddingYeast-S-1803-3.75528.75528.4.2.dta	Model-BuddingYeast-S-1803-3	75528	20418.5	3893.85	974.219	4	1	HDRPGLLSMANAGPNTJGSQFFITTVPCPWLDGK	28,Carbamidomethyl[C];9,Oxidation[M];	3714.78	0 0 0 1	aH(1)	(aH)	1162		179.079	8	13.7681	21.1817	0	0	-0.0055	-1.41253	0	0.34848	0	0	0	1	-1	0	-1	0	0	sp|P22011|PPIA_CANAL	CYP1	97	17505800	157076000
Model-BuddingYeast-S-1803-3.76636.76636.2.4.dta	Model-BuddingYeast-S-1803-3.76636.76636.2.4.dta	Model-BuddingYeast-S-1803-3	76636	20716	2038	1019.5	2	1	DLKQSLIDMETLFK	9,Oxidation[M];	1696.88	1 0 0 1	H(1)aH(1)	(aH(H))	1141	0 0 0 1;	341.132	5	11.8854	18.2852	0	0	-0.01214	-5.95859	0	0.53846	0	0	0	1	-1	0	-1	0.00206186	0.00206186	sp|P40416|ATM1_YEAST	ATM1	402	1048850	8069280
Model-BuddingYeast-S-1803-3.76850.76850.2.0.dta	Model-BuddingYeast-S-1803-3.76850.76850.2.0.dta	Model-BuddingYeast-S-1803-3	76850	20773.3	2021.98	1011.49	2	1	LHSGKYLMPPYYTK		1697.87	2 0 0 0	H(2)	(H(H))	780	1 0 0 0;	324.106	3	11.9977	17.978	0.89137	1	0.00021	0.10309	0.5	0.53846	0	0	0	1	-1	0	-1	0.004	0.004	sp|P35735|SFK1_YEAST	SFK1	114	271387	7345750
Model-BuddingYeast-S-1803-3.77020.77020.2.2.dta	Model-BuddingYeast-S-1803-3.77020.77020.2.2.dta	Model-BuddingYeast-S-1803-3	77020	20818.7	1932.95	966.978	2	1	SINGAAIDLSNIEFK		1591.83	1 0 0 1	H(1)aH(1)	(H(aH))	900	1 0 0 0;	341.132	1	12.2014	18.7715	0	0	-0.01603	-8.29438	0	0.53571	0	0	0	1	-1	0	-1	0.00206186	0.00206186	sp|P36090|ANR2_YEAST	ANR2	51	2141030	75058300
Model-BuddingYeast-S-1803-3.78020.78020.2.0.dta	Model-BuddingYeast-S-1803-3.78020.78020.2.0.dta	Model-BuddingYeast-S-1803-3	78020	21080.7	1947.93	974.469	2	1	GHLALGSLNDNGGAISK		1623.84	2 0 0 0	H(2)	(H(H))	780	1 0 0 0;	324.106	7	11.276	17.3477	0	0	-0.01911	-9.81018	0	0.5	0	0	0	1	-1	0	-1	0.004	0.004	sp|P38196|FUI1_YEAST	FUI1	315	1187290	16927500
Model-BuddingYeast-S-1803-3.78063.78063.3.2.dta	Model-BuddingYeast-S-1803-3.78063.78063.3.2.dta	Model-BuddingYeast-S-1803-3	78063	21091.5	2812.34	938.117	3	1	VLGINMLINDGAIHAVDSNELAFK	6,Oxidation[M];	2570.33	0 0 1 0	pH(1)	(pH)	1304		242.019	18	12.9576	19.5676	0.68208	1	-0.01159	-4.11939	1	0.41304	0	0	0	1	-1	0	-1	0	0	sp|Q75CZ5|EFGM_ASHGO	MEF1	638	2766000	11347400
Model-BuddingYeast-S-1803-3.79752.79752.3.0.dta	Model-BuddingYeast-S-1803-3.79752.79752.3.0.dta	Model-BuddingYeast-S-1803-3	79752	21539.4	3893.87	1298.63	3	1	GVLGYTEDAVVSSDFLGDSHSSIFDASAGIQLSPK		3569.73	2 0 0 0	H(2)	(H(H))	780	1 0 0 0;	324.106	6	17.6829	26.8641	0.63202	1	0.0333	8.55125	0.5	0.45588	0	0	0	1	-1	0	-1	0	0	sp|P00359|G3P3_YEAST	TDH3	275	54513.9	3590390
Model-BuddingYeast-S-1803-3.79974.79974.2.0.dta	Model-BuddingYeast-S-1803-3.79974.79974.2.0.dta	Model-BuddingYeast-S-1803-3	79974	21599.2	2353.98	1177.5	2	1	EILENIEAYRDEFTK		1869.92	0 0 2 0	pH(2)	(pH(pH))	1303	0 0 1 0;	484.038	14	12.0507	18.5396	0	0	0.02348	9.97434	0	0.57143	0	0	0	1	-1	0	-1	0.00206186	0.00206186	sp|P53754|YN97_YEAST	YNR068C	103	0	3856560
Model-BuddingYeast-S-1803-2.10489.10489.2.0.dta	Model-BuddingYeast-S-1803-2.10489.10489.2.0.dta	Model-BuddingYeast-S-1803-2	10489	3040.29	1728.75	864.881	2	1	ISPTSANTK		918.489	5 0 0 0	H(5)	(H(H)(H(H(H))))	287	1 0 0 0;2 0 0 0;3 0 0 0;4 0 0 0;	810.264	2	27.6487	23.5461	35.2677	2	0.00064	0.36799	1	0.875	0	0	0	0	9.56305e-08	7.91593e-09	-1	0	7.91593e-09	sp|P22146|GAS1_YEAST	GAS1	330	7638920	17733000
Model-BuddingYeast-S-1803-2.10733.10733.2.0.dta	Model-BuddingYeast-S-1803-2.10733.10733.2.0.dta	Model-BuddingYeast-S-1803-2	10733	3102.68	1728.75	864.881	2	1	ISPTSANTK		918.489	5 0 0 0	H(5)	(H(H)(H(H(H))))	287	1 0 0 0;2 0 0 0;3 0 0 0;4 0 0 0;	810.264	2	27.9795	20.8175	41.2803	2	0.00098	0.56813	1	0.8125	0	0	0	0	4.06716e-09	4.2617e-10	-1	0.0040404	0.0040404	sp|P22146|GAS1_YEAST	GAS1	330	15905400	36711000
Model-BuddingYeast-S-1803-2.10832.10832.2.0.dta	Model-BuddingYeast-S-1803-2.10832.10832.2.0.dta	Model-BuddingYeast-S-1803-2	10832	3128.3	2029.86	1015.43	2	1	KFTSGDIK		895.488	7 0 0 0	H(7)	(H(H)(H(H(H(H(H))))))	115	1 0 0 0;2 0 0 0;3 0 0 0;4 0 0 0;5 0 0 0;6 0 0 0;	1134.37	3	28.8206	16.8663	51.0215	2	0.00131	0.64403	1	0.85714	0	0	0	0	3.28747e-11	3.9717e-12	-1	0.00959693	0.00959693	sp|A6ZY20|PST1_YEAS7;sp|Q12355|PST1_YEAST	PST1;PST1	390;390	11393300	31798500
Model-BuddingYeast-S-1803-2.11246.11246.2.0.dta	Model-BuddingYeast-S-1803-2.11246.11246.2.0.dta	Model-BuddingYeast-S-1803-2	11246	3237.69	2029.86	1015.43	2	1	KFTSGDIK		895.488	7 0 0 0	H(7)	(H(H)(H(H(H(H(H))))))	115	1 0 0 0;2 0 0 0;3 0 0 0;4 0 0 0;5 0 0 0;6 0 0 0;	1134.37	3	29.7078	18.6238	50.2925	2	0.00151	0.74552	1	0.92857	0	0	0	0	4.68133e-11	5.68011e-12	-1	0.0040404	0.0040404	sp|A6ZY20|PST1_YEAS7;sp|Q12355|PST1_YEAST	PST1;PST1	390;390	5019610	14288900
Model-BuddingYeast-S-1803-2.11277.11277.2.0.dta	Model-BuddingYeast-S-1803-2.11277.11277.2.0.dta	Model-BuddingYeast-S-1803-2	11277	3245.43	1867.81	934.407	2	1	KFTSGDIK		895.488	6 0 0 0	H(6)	(H(H)(H(H(H(H)))))	188	1 0 0 0;2 0 0 0;3 0 0 0;4 0 0 0;5 0 0 0;	972.317	3	42.8668	39.5514	49.024	2	0.00061	0.32483	1	1.35714	0	0	0	0	8.66879e-11	1.03295e-11	-1	0	1.03295e-11	sp|A6ZY20|PST1_YEAS7;sp|Q12355|PST1_YEAST	PST1;PST1	390;390	33183700	86462400
Model-BuddingYeast-S-1803-2.11311.11311.2.0.dta	Model-BuddingYeast-S-1803-2.11311.11311.2.0.dta	Model-BuddingYeast-S-1803-2	11311	3253.53	2029.86	1015.43	2	1	KFTSGDIK		895.488	7 0 0 0	H(7)	(H(H)(H(H(H(H(H))))))	115	1 0 0 0;2 0 0 0;3 0 0 0;4 0 0 0;5 0 0 0;6 0 0 0;	1134.37	3	28.549	18.7056	46.8295	2	0.00103	0.50511	1	0.92857	0	0	0	0	2.53246e-10	2.94571e-11	-1	0.0040404	0.0040404	sp|A6ZY20|PST1_YEAS7;sp|Q12355|PST1_YEAST	PST1;PST1	390;390	5019610	14288900
Model-BuddingYeast-S-1803-2.11340.11340.2.0.dta	Model-BuddingYeast-S-1803-2.11340.11340.2.0.dta	Model-BuddingYeast-S-1803-2	11340	3260.6	1867.81	934.407	2	1	KFTSGDIK		895.488	6 0 0 0	H(6)	(H(H)(H(H(H(H)))))	188	1 0 0 0;2 0 0 0;3 0 0 0;4 0 0 0;5 0 0 0;	972.317	3	42.3755	36.5234	53.2435	2	0.00062	0.33233	1	1.28571	0	0	0	0	1.12062e-11	1.33166e-12	-1	0	1.33166e-12	sp|A6ZY20|PST1_YEAS7;sp|Q12355|PST1_YEAST	PST1;PST1	390;390	33183700	86462400
Model-BuddingYeast-S-1803-2.11374.11374.2.0.dta	Model-BuddingYeast-S-1803-2.11374.11374.2.0.dta	Model-BuddingYeast-S-1803-2	11374	3268.99	2029.86	1015.43	2	1	KFTSGDIK		895.488	7 0 0 0	H(7)	(H(H)(H(H(H(H(H))))))	115	1 0 0 0;2 0 0 0;3 0 0 0;4 0 0 0;5 0 0 0;6 0 0 0;	1134.37	3	30.187	18.6843	51.5491	2	0.00084	0.41347	1	0.92857	0	0	0	0	2.54604e-11	3.10667e-12	-1	0.0040404	0.0040404	sp|A6ZY20|PST1_YEAS7;sp|Q12355|PST1_YEAST	PST1;PST1	390;390	2868360	7736040
Model-BuddingYeast-S-1803-2.11404.11404.2.0.dta	Model-BuddingYeast-S-1803-2.11404.11404.2.0.dta	Model-BuddingYeast-S-1803-2	11404	3276.56	1867.81	934.407	2	1	KFTSGDIK		895.488	6 0 0 0	H(6)	(H(H)(H(H(H(H)))))	188	1 0 0 0;2 0 0 0;3 0 0 0;4 0 0 0;5 0 0 0;	972.317	3	43.9344	41.0876	49.2213	2	0.00061	0.3259	1	1.35714	0	0	0	0	7.87545e-11	9.22059e-12	-1	0	9.22059e-12	sp|A6ZY20|PST1_YEAS7;sp|Q12355|PST1_YEAST	PST1;PST1	390;390	33183700	86462400
Model-BuddingYeast-S-1803-2.11468.11468.2.0.dta	Model-BuddingYeast-S-1803-2.11468.11468.2.0.dta	Model-BuddingYeast-S-1803-2	11468	3292.1	1867.81	934.407	2	1	KFTSGDIK		895.488	6 0 0 0	H(6)	(H(H)(H(H(H(H)))))	188	1 0 0 0;2 0 0 0;3 0 0 0;4 0 0 0;5 0 0 0;	972.317	3	36.3548	32.9435	42.6901	2	0.00085	0.45547	1	1.28571	0	0	0	0	1.98596e-09	2.10134e-10	-1	0	2.10134e-10	sp|A6ZY20|PST1_YEAS7;sp|Q12355|PST1_YEAST	PST1;PST1	390;390	33183700	86462400
Model-BuddingYeast-S-1803-2.13076.13076.2.0.dta	Model-BuddingYeast-S-1803-2.13076.13076.2.0.dta	Model-BuddingYeast-S-1803-2	13076	3708.18	1566.7	783.854	2	1	ISPTSANTK		918.489	4 0 0 0	H(4)	(H(H)(H(H)))	416	1 0 0 0;2 0 0 0;3 0 0 0;	648.211	2	27.1054	25.8348	29.465	2	0.00058	0.36866	1	0.9375	0	0	0	1	-1	0	-1	0	0	sp|P22146|GAS1_YEAST	GAS1	330	5696680	12850900
Model-BuddingYeast-S-1803-2.13141.13141.2.0.dta	Model-BuddingYeast-S-1803-2.13141.13141.2.0.dta	Model-BuddingYeast-S-1803-2	13141	3725.02	1566.7	783.854	2	1	ISPTSANTK		918.489	4 0 0 0	H(4)	(H(H)(H(H)))	416	1 0 0 0;2 0 0 0;3 0 0 0;	648.211	2	36.8873	37.1142	36.4661	2	0.00068	0.43505	1	1.125	0	0	0	1	-1	0	-1	0	0	sp|P22146|GAS1_YEAST	GAS1	330	5696680	12850900
Model-BuddingYeast-S-1803-2.15305.15305.2.0.dta	Model-BuddingYeast-S-1803-2.15305.15305.2.0.dta	Model-BuddingYeast-S-1803-2	15305	4285.04	2129.9	1065.45	2	1	SSSLALQK		833.473	8 0 0 0	H(8)	(H(H)(H(H(H(H(H(H)))))))	64	1 0 0 0;2 0 0 0;3 0 0 0;4 0 0 0;5 0 0 0;6 0 0 0;7 0 0 0;	1296.42	1	32.1098	19.3292	55.8451	2	0.00056	0.26521	1	1.07143	0	0	0	0	3.17125e-12	3.72522e-13	-1	0.0040404	0.0040404	sp|Q12498|PRM4_YEAST	PRM4	140	4120030	11702400
Model-BuddingYeast-S-1803-2.15466.15466.3.0.dta	Model-BuddingYeast-S-1803-2.15466.15466.3.0.dta	Model-BuddingYeast-S-1803-2	15466	4326.63	2729.12	910.377	3	1	EHSSPLSTGSLR		1270.64	9 0 0 0	H(9)	(H(H)(H(H(H(H(H(H(H))))))))	31	1 0 0 0;2 0 0 0;3 0 0 0;4 0 0 0;5 0 0 0;6 0 0 0;7 0 0 0;8 0 0 0;	1458.48	3	34.0596	19.6892	60.7476	2	0.00245	0.89605	1	0.72727	0	0	0	0	2.88785e-13	3.5422e-14	-1	0.0040404	0.0040404	sp|Q12232|SLP1_YEAST	SLP1	54	1740830	5935630
Model-BuddingYeast-S-1803-2.15564.15564.2.0.dta	Model-BuddingYeast-S-1803-2.15564.15564.2.0.dta	Model-BuddingYeast-S-1803-2	15564	4351.74	1739.71	870.359	2	1	FTSGDIK		767.393	6 0 0 0	H(6)	(H(H)(H(H(H(H)))))	188	1 0 0 0;2 0 0 0;3 0 0 0;4 0 0 0;5 0 0 0;	972.317	2	28.4951	19.507	45.1874	2	0.00062	0.35392	1	1.08333	0	0	0	0	5.69249e-10	6.79802e-11	-1	0.0040404	0.0040404	sp|A6ZY20|PST1_YEAS7;sp|Q12355|PST1_YEAST	PST1;PST1	390;390	5019890	11285200
Model-BuddingYeast-S-1803-2.23854.23854.2.0.dta	Model-BuddingYeast-S-1803-2.23854.23854.2.0.dta	Model-BuddingYeast-S-1803-2	23854	6539.45	2256.96	1128.98	2	1	SEAPESSVPVTESK		1446.7	5 0 0 0	H(5)	(H(H)(H(H(H))))	287	1 0 0 0;2 0 0 0;3 0 0 0;4 0 0 0;	810.264	1	21.739	23.2977	18.8441	2	-0.00038	-0.16697	1	0.69231	0	0	0	0	0.000568269	2.67343e-05	-1	0	2.67343e-05	sp|Q01589|SED1_YEAST	SED1	263	1245080	4035120
Model-BuddingYeast-S-1803-2.23921.23921.2.0.dta	Model-BuddingYeast-S-1803-2.23921.23921.2.0.dta	Model-BuddingYeast-S-1803-2	23921	6557.47	2256.96	1128.98	2	1	SEAPESSVPVTESK		1446.7	5 0 0 0	H(5)	(H(H)(H(H(H))))	287	1 0 0 0;2 0 0 0;3 0 0 0;4 0 0 0;	810.264	1	36.6211	44.4874	22.0123	2	-0.00095	-0.42041	1	1	0	0	0	0	0.00010192	5.54604e-06	-1	0	5.54604e-06	sp|Q01589|SED1_YEAST	SED1	263	1245080	4035120
Model-BuddingYeast-S-1803-2.23988.23988.2.0.dta	Model-BuddingYeast-S-1803-2.23988.23988.2.0.dta	Model-BuddingYeast-S-1803-2	23988	6575.48	2256.96	1128.98	2	1	SEAPESSVPVTESK		1446.7	5 0 0 0	H(5)	(H(H)(H(H(H))))	287	1 0 0 0;2 0 0 0;3 0 0 0;4 0 0 0;	810.264	1	23.5168	24.5455	21.6063	2	-0.00125	-0.55422	1	0.65385	0	0	0	0	0.000126345	6.54805e-06	-1	0	6.54805e-06	sp|Q01589|SED1_YEAST	SED1	263	1245080	4035120
Model-BuddingYeast-S-1803-2.24027.24027.3.0.dta	Model-BuddingYeast-S-1803-2.24027.24027.3.0.dta	Model-BuddingYeast-S-1803-2	24027	6586.04	3415.34	1139.12	3	1	SYSATTSDVACPATGK	11,Carbamidomethyl[C];	1615.73	10 0 0 1	H(10)aH(1)	(H(H)(H(H(H(H(H(H(H(H(aH))))))))))	7	1 0 0 0;2 0 0 0;3 0 0 0;4 0 0 0;5 0 0 0;6 0 0 0;7 0 0 0;8 0 0 0;9 0 0 0;9 0 0 1;10 0 0 0;	1799.61	1	39.5853	36.0852	46.0855	2	0.00337	0.98687	0.83333	0.86667	0	0	0	0	3.65156e-10	4.22471e-11	-1	0	4.22471e-11	sp|P22146|GAS1_YEAST	GAS1	338	457700	2740160
Model-BuddingYeast-S-1803-2.24116.24116.3.0.dta	Model-BuddingYeast-S-1803-2.24116.24116.3.0.dta	Model-BuddingYeast-S-1803-2	24116	6610.12	3415.34	1139.12	3	1	SYSATTSDVACPATGK	11,Carbamidomethyl[C];	1615.73	10 0 0 1	H(10)aH(1)	(H(H)(H(H(H(H(H(H(H(H(aH))))))))))	7	1 0 0 0;2 0 0 0;3 0 0 0;4 0 0 0;5 0 0 0;6 0 0 0;7 0 0 0;8 0 0 0;9 0 0 0;9 0 0 1;10 0 0 0;	1799.61	1	47.4981	55.0401	33.4916	2	0.00305	0.89376	0.66667	1.06667	0	0	0	0	2.48604e-07	2.03764e-08	-1	0	2.03764e-08	sp|P22146|GAS1_YEAST	GAS1	338	416469	2552220
Model-BuddingYeast-S-1803-2.24121.24121.3.0.dta	Model-BuddingYeast-S-1803-2.24121.24121.3.0.dta	Model-BuddingYeast-S-1803-2	24121	6611.4	2443.91	815.307	3	1	DDMNMDMGMGHDQSEGGMK		2085.74	0 0 0 2	aH(2)	(aH(aH))	1151	0 0 0 1;	358.159	14	11.4476	17.6117	0	0	0.00255	1.04395	0	0.5	0	0	0	1	-1	0	-1	0.00959693	0.00959693	sp|P50263|SIP18_YEAST	SIP18	46	3327720	13688600
Model-BuddingYeast-S-1803-2.24192.24192.3.0.dta	Model-BuddingYeast-S-1803-2.24192.24192.3.0.dta	Model-BuddingYeast-S-1803-2	24192	6630.54	3415.34	1139.12	3	1	SYSATTSDVACPATGK	11,Carbamidomethyl[C];	1615.73	10 0 0 1	H(10)aH(1)	(H(H)(H(H(H(H(H(H(H(H(aH))))))))))	7	1 0 0 0;2 0 0 0;3 0 0 0;4 0 0 0;5 0 0 0;6 0 0 0;7 0 0 0;8 0 0 0;9 0 0 0;9 0 0 1;10 0 0 0;	1799.61	1	27.9997	24.5938	34.3248	2	0.00953	2.7902	0.66667	0.76667	0	0	0	0	1.58726e-07	1.24267e-08	-1	0	1.24267e-08	sp|P22146|GAS1_YEAST	GAS1	338	416469	2552220
Model-BuddingYeast-S-1803-2.24290.24290.3.0.dta	Model-BuddingYeast-S-1803-2.24290.24290.3.0.dta	Model-BuddingYeast-S-1803-2	24290	6657.24	3253.28	1085.1	3	1	SYSATTSDVACPATGK	11,Carbamidomethyl[C];	1615.73	9 0 0 1	H(9)aH(1)	(H(H)(H(H(H(H(H(H(H(aH)))))))))	21	1 0 0 0;2 0 0 0;3 0 0 0;4 0 0 0;5 0 0 0;6 0 0 0;7 0 0 0;8 0 0 0;8 0 0 1;9 0 0 0;	1637.55	1	31.3452	31.8196	30.4642	2	0.00183	0.56372	0.63636	0.83333	0	0	0	0	1.26119e-06	8.89751e-08	-1	0	8.89751e-08	sp|P22146|GAS1_YEAST	GAS1	338	120976	411478
Model-BuddingYeast-S-1803-2.24345.24345.3.0.dta	Model-BuddingYeast-S-1803-2.24345.24345.3.0.dta	Model-BuddingYeast-S-1803-2	24345	6672.22	3415.33	1139.12	3	1	SYSATTSDVACPATGK	11,Carbamidomethyl[C];	1615.73	10 0 0 1	H(10)aH(1)	(H(H)(H(H(H(H(H(H(H(H(aH))))))))))	7	1 0 0 0;2 0 0 0;3 0 0 0;4 0 0 0;5 0 0 0;6 0 0 0;7 0 0 0;8 0 0 0;9 0 0 0;9 0 0 1;10 0 0 0;	1799.61	1	55.5265	59.7294	47.7212	2	-0.00087	-0.25429	0.75	1.1	0	0	0	0	1.63624e-10	1.98577e-11	-1	0	1.98577e-11	sp|P22146|GAS1_YEAST	GAS1	338	1023440	5130950
Model-BuddingYeast-S-1803-2.24362.24362.3.0.dta	Model-BuddingYeast-S-1803-2.24362.24362.3.0.dta	Model-BuddingYeast-S-1803-2	24362	6676.85	2443.91	815.307	3	1	DDMNMDMGMGHDQSEGGMK		2085.74	0 0 0 2	aH(2)	(aH(aH))	1151	0 0 0 1;	358.159	14	11.0229	16.9583	0	0	0.00276	1.12988	0	0.55556	0	0	0	1	-1	0	-1	0.00959693	0.00959693	sp|P50263|SIP18_YEAST	SIP18	46	1828230	7204600
Model-BuddingYeast-S-1803-2.24363.24363.3.0.dta	Model-BuddingYeast-S-1803-2.24363.24363.3.0.dta	Model-BuddingYeast-S-1803-2	24363	6677.13	3253.28	1085.1	3	1	SYSATTSDVACPATGK	11,Carbamidomethyl[C];	1615.73	9 0 0 1	H(9)aH(1)	(H(H)(H(H(H(H(H(H(H(aH)))))))))	21	1 0 0 0;2 0 0 0;3 0 0 0;4 0 0 0;5 0 0 0;6 0 0 0;7 0 0 0;8 0 0 0;8 0 0 1;9 0 0 0;	1637.55	1	64.8433	78.6236	39.2514	2	-0.00074	-0.22748	0.63636	1.16667	0	0	0	0	1.15966e-08	1.08568e-09	-1	0	1.08568e-09	sp|P22146|GAS1_YEAST	GAS1	338	5016320	26979200
Model-BuddingYeast-S-1803-2.24432.24432.3.1.dta	Model-BuddingYeast-S-1803-2.24432.24432.3.1.dta	Model-BuddingYeast-S-1803-2	24432	6695.8	3415.33	1139.12	3	1	SYSATTSDVACPATGK	11,Carbamidomethyl[C];	1615.73	10 0 0 1	H(10)aH(1)	(H(H)(H(H(H(H(H(H(H(H(aH))))))))))	7	1 0 0 0;2 0 0 0;3 0 0 0;4 0 0 0;5 0 0 0;6 0 0 0;7 0 0 0;8 0 0 0;9 0 0 0;9 0 0 1;10 0 0 0;	1799.61	1	50.9802	54.7651	43.951	2	0.00017	0.04963	0.75	1.06667	0	0	0	0	1.05356e-09	1.14523e-10	-1	0	1.14523e-10	sp|P22146|GAS1_YEAST	GAS1	338	1023440	5130950
Model-BuddingYeast-S-1803-2.24437.24437.3.0.dta	Model-BuddingYeast-S-1803-2.24437.24437.3.0.dta	Model-BuddingYeast-S-1803-2	24437	6697.06	2443.91	815.307	3	1	DDMNMDMGMGHDQSEGGMK		2085.74	0 0 0 2	aH(2)	(aH(aH))	1151	0 0 0 1;	358.159	14	11.4504	17.616	0	0	0.00258	1.055	0	0.61111	0	0	0	1	-1	0	-1	0.00959693	0.00959693	sp|P50263|SIP18_YEAST	SIP18	46	6594810	26768300
Model-BuddingYeast-S-1803-2.24442.24442.3.0.dta	Model-BuddingYeast-S-1803-2.24442.24442.3.0.dta	Model-BuddingYeast-S-1803-2	24442	6698.46	3253.28	1085.1	3	1	SYSATTSDVACPATGK	11,Carbamidomethyl[C];	1615.73	9 0 0 1	H(9)aH(1)	(H(H)(H(H(H(H(H(H(H(aH)))))))))	21	1 0 0 0;2 0 0 0;3 0 0 0;4 0 0 0;5 0 0 0;6 0 0 0;7 0 0 0;8 0 0 0;8 0 0 1;9 0 0 0;	1637.55	1	95.6388	117.155	55.6805	2	-0.00055	-0.16754	0.81818	1.33333	0	0	0	0	3.43552e-12	4.14849e-13	-1	0	4.14849e-13	sp|P22146|GAS1_YEAST	GAS1	338	5016320	26979200
Model-BuddingYeast-S-1803-2.24508.24508.3.0.dta	Model-BuddingYeast-S-1803-2.24508.24508.3.0.dta	Model-BuddingYeast-S-1803-2	24508	6715.93	3415.34	1139.12	3	1	SYSATTSDVACPATGK	11,Carbamidomethyl[C];	1615.73	10 0 0 1	H(10)aH(1)	(H(H)(H(H(H(H(H(H(H(H(aH))))))))))	7	1 0 0 0;2 0 0 0;3 0 0 0;4 0 0 0;5 0 0 0;6 0 0 0;7 0 0 0;8 0 0 0;9 0 0 0;9 0 0 1;10 0 0 0;	1799.61	1	34.3539	36.8058	29.8005	2	0.00148	0.43436	0.58333	0.86667	0	0	0	0	1.79359e-06	1.32329e-07	-1	0	1.32329e-07	sp|P22146|GAS1_YEAST	GAS1	338	1023440	5130950
Model-BuddingYeast-S-1803-2.24521.24521.3.0.dta	Model-BuddingYeast-S-1803-2.24521.24521.3.0.dta	Model-BuddingYeast-S-1803-2	24521	6719.41	3253.28	1085.1	3	1	SYSATTSDVACPATGK	11,Carbamidomethyl[C];	1615.73	9 0 0 1	H(9)aH(1)	(H(H)(H(H(H(H(H(H(H(aH)))))))))	21	1 0 0 0;2 0 0 0;3 0 0 0;4 0 0 0;5 0 0 0;6 0 0 0;7 0 0 0;8 0 0 0;8 0 0 1;9 0 0 0;	1637.55	1	93.9321	112.418	59.6002	2	-2e-05	-0.00617	0.81818	1.3	0	0	0	0	5.07108e-13	6.34549e-14	-1	0	6.34549e-14	sp|P22146|GAS1_YEAST	GAS1	338	5016320	26979200
Model-BuddingYeast-S-1803-2.24547.24547.3.0.dta	Model-BuddingYeast-S-1803-2.24547.24547.3.0.dta	Model-BuddingYeast-S-1803-2	24547	6726.24	3236.26	1079.42	3	1	SYSATTSDVACPATGK	11,Carbamidomethyl[C];	1615.73	10 0 0 0	H(10)	(H(H)(H(H(H(H(H(H(H(H)))))))))	12	1 0 0 0;2 0 0 0;3 0 0 0;4 0 0 0;5 0 0 0;6 0 0 0;7 0 0 0;8 0 0 0;9 0 0 0;	1620.53	1	51.0943	54.4176	44.9225	2	0.00214	0.66064	0.8	1.03333	0	0	0	0	6.49215e-10	7.28024e-11	-1	0	7.28024e-11	sp|P22146|GAS1_YEAST	GAS1	338	1657960	8913790
Model-BuddingYeast-S-1803-2.24582.24582.3.0.dta	Model-BuddingYeast-S-1803-2.24582.24582.3.0.dta	Model-BuddingYeast-S-1803-2	24582	6735.44	2443.91	815.307	3	1	DDMNMDMGMGHDQSEGGMK		2085.74	0 0 0 2	aH(2)	(aH(aH))	1151	0 0 0 1;	358.159	14	11.8981	18.3047	0	0	0.00271	1.10778	0	0.5	0	0	0	1	-1	0	-1	0.00801603	0.00801603	sp|P50263|SIP18_YEAST	SIP18	46	5420780	22623100
Model-BuddingYeast-S-1803-2.24586.24586.3.0.dta	Model-BuddingYeast-S-1803-2.24586.24586.3.0.dta	Model-BuddingYeast-S-1803-2	24586	6736.4	3253.28	1085.1	3	1	SYSATTSDVACPATGK	11,Carbamidomethyl[C];	1615.73	9 0 0 1	H(9)aH(1)	(H(H)(H(H(H(H(H(H(H(aH)))))))))	21	1 0 0 0;2 0 0 0;3 0 0 0;4 0 0 0;5 0 0 0;6 0 0 0;7 0 0 0;8 0 0 0;8 0 0 1;9 0 0 0;	1637.55	1	99.3355	124.424	52.7428	2	0.00169	0.52038	0.72727	1.33333	0	0	0	0	1.42821e-11	1.66007e-12	-1	0	1.66007e-12	sp|P22146|GAS1_YEAST	GAS1	338	5016320	26979200
Model-BuddingYeast-S-1803-2.24632.24632.3.0.dta	Model-BuddingYeast-S-1803-2.24632.24632.3.0.dta	Model-BuddingYeast-S-1803-2	24632	6748.69	3236.26	1079.42	3	1	SYSATTSDVACPATGK	11,Carbamidomethyl[C];	1615.73	10 0 0 0	H(10)	(H(H)(H(H(H(H(H(H(H(H)))))))))	12	1 0 0 0;2 0 0 0;3 0 0 0;4 0 0 0;5 0 0 0;6 0 0 0;7 0 0 0;8 0 0 0;9 0 0 0;	1620.53	1	51.1188	60.189	34.2741	2	0.00249	0.77095	0.7	1.13333	0	0	0	0	1.63115e-07	1.29294e-08	-1	0	1.29294e-08	sp|P22146|GAS1_YEAST	GAS1	338	1657960	8913790
Model-BuddingYeast-S-1803-2.24640.24640.3.0.dta	Model-BuddingYeast-S-1803-2.24640.24640.3.0.dta	Model-BuddingYeast-S-1803-2	24640	6750.79	3074.21	1025.41	3	1	SYSATTSDVACPATGK	11,Carbamidomethyl[C];	1615.73	9 0 0 0	H(9)	(H(H)(H(H(H(H(H(H(H))))))))	31	1 0 0 0;2 0 0 0;3 0 0 0;4 0 0 0;5 0 0 0;6 0 0 0;7 0 0 0;8 0 0 0;	1458.48	1	27.089	28.2093	25.0083	2	0.00405	1.31593	0.66667	0.8	0	0	0	0	2.15616e-05	1.3511e-06	-1	0	1.3511e-06	sp|P22146|GAS1_YEAST	GAS1	338	3862180	18563500
Model-BuddingYeast-S-1803-2.24644.24644.3.0.dta	Model-BuddingYeast-S-1803-2.24644.24644.3.0.dta	Model-BuddingYeast-S-1803-2	24644	6751.9	3091.23	1031.08	3	1	SYSATTSDVACPATGK	11,Carbamidomethyl[C];	1615.73	8 0 0 1	H(8)aH(1)	(H(H)(H(H(H(H(H(H(aH))))))))	47	1 0 0 0;2 0 0 0;3 0 0 0;4 0 0 0;5 0 0 0;6 0 0 0;7 0 0 0;7 0 0 1;8 0 0 0;	1475.5	1	63.1503	71.2004	48.2002	2	0	-0.00085	0.8	1.13333	0	0	0	0	1.29494e-10	1.51236e-11	-1	0	1.51236e-11	sp|P22146|GAS1_YEAST	GAS1	338	10070000	49903700
Model-BuddingYeast-S-1803-2.24663.24663.3.0.dta	Model-BuddingYeast-S-1803-2.24663.24663.3.0.dta	Model-BuddingYeast-S-1803-2	24663	6756.94	3253.28	1085.1	3	1	SYSATTSDVACPATGK	11,Carbamidomethyl[C];	1615.73	9 0 0 1	H(9)aH(1)	(H(H)(H(H(H(H(H(H(H(aH)))))))))	21	1 0 0 0;2 0 0 0;3 0 0 0;4 0 0 0;5 0 0 0;6 0 0 0;7 0 0 0;8 0 0 0;8 0 0 1;9 0 0 0;	1637.55	1	91.7127	113.626	51.0159	2	0.00099	0.30552	0.72727	1.3	0	0	0	0	3.2964e-11	3.99952e-12	-1	0	3.99952e-12	sp|P22146|GAS1_YEAST	GAS1	338	5016320	26979200
Model-BuddingYeast-S-1803-2.24707.24707.3.0.dta	Model-BuddingYeast-S-1803-2.24707.24707.3.0.dta	Model-BuddingYeast-S-1803-2	24707	6768.67	3236.26	1079.42	3	1	SYSATTSDVACPATGK	11,Carbamidomethyl[C];	1615.73	10 0 0 0	H(10)	(H(H)(H(H(H(H(H(H(H(H)))))))))	12	1 0 0 0;2 0 0 0;3 0 0 0;4 0 0 0;5 0 0 0;6 0 0 0;7 0 0 0;8 0 0 0;9 0 0 0;	1620.53	1	44.6548	48.8627	36.84	2	0.00053	0.16377	0.8	1.06667	0	0	0	0	4.12861e-08	3.66139e-09	-1	0	3.66139e-09	sp|P22146|GAS1_YEAST	GAS1	338	1749740	9341580
Model-BuddingYeast-S-1803-2.24708.24708.3.0.dta	Model-BuddingYeast-S-1803-2.24708.24708.3.0.dta	Model-BuddingYeast-S-1803-2	24708	6768.95	3074.2	1025.41	3	1	SYSATTSDVACPATGK	11,Carbamidomethyl[C];	1615.73	9 0 0 0	H(9)	(H(H)(H(H(H(H(H(H(H))))))))	31	1 0 0 0;2 0 0 0;3 0 0 0;4 0 0 0;5 0 0 0;6 0 0 0;7 0 0 0;8 0 0 0;	1458.48	1	35.335	34.6679	36.5739	2	0.00057	0.1849	0.88889	0.83333	0	0	0	0	4.75646e-08	4.40256e-09	-1	0	4.40256e-09	sp|P22146|GAS1_YEAST	GAS1	338	3753280	18078800
Model-BuddingYeast-S-1803-2.24733.24733.3.0.dta	Model-BuddingYeast-S-1803-2.24733.24733.3.0.dta	Model-BuddingYeast-S-1803-2	24733	6775.69	3091.23	1031.08	3	1	SYSATTSDVACPATGK	11,Carbamidomethyl[C];	1615.73	8 0 0 1	H(8)aH(1)	(H(H)(H(H(H(H(H(H(aH))))))))	47	1 0 0 0;2 0 0 0;3 0 0 0;4 0 0 0;5 0 0 0;6 0 0 0;7 0 0 0;7 0 0 1;8 0 0 0;	1475.5	1	70.8074	85.5649	43.4007	2	0.00093	0.30097	0.7	1.16667	0	0	0	0	1.38829e-09	1.52991e-10	-1	0	1.52991e-10	sp|P22146|GAS1_YEAST	GAS1	338	9671720	47866200
Model-BuddingYeast-S-1803-2.24742.24742.3.0.dta	Model-BuddingYeast-S-1803-2.24742.24742.3.0.dta	Model-BuddingYeast-S-1803-2	24742	6778.1	3253.28	1085.1	3	1	SYSATTSDVACPATGK	11,Carbamidomethyl[C];	1615.73	9 0 0 1	H(9)aH(1)	(H(H)(H(H(H(H(H(H(H(aH)))))))))	21	1 0 0 0;2 0 0 0;3 0 0 0;4 0 0 0;5 0 0 0;6 0 0 0;7 0 0 0;8 0 0 0;8 0 0 1;9 0 0 0;	1637.55	1	61.8216	70.2841	46.1055	2	0.00037	0.11463	0.72727	1.06667	0	0	0	0	3.61589e-10	4.17966e-11	-1	0	4.17966e-11	sp|P22146|GAS1_YEAST	GAS1	338	4994950	26892200
Model-BuddingYeast-S-1803-2.24744.24744.3.0.dta	Model-BuddingYeast-S-1803-2.24744.24744.3.0.dta	Model-BuddingYeast-S-1803-2	24744	6778.66	3415.33	1139.12	3	1	SYSATTSDVACPATGK	11,Carbamidomethyl[C];	1615.73	10 0 0 1	H(10)aH(1)	(H(H)(H(H(H(H(H(H(H(H(aH))))))))))	7	1 0 0 0;2 0 0 0;3 0 0 0;4 0 0 0;5 0 0 0;6 0 0 0;7 0 0 0;8 0 0 0;9 0 0 0;9 0 0 1;10 0 0 0;	1799.61	1	20.7071	17.0771	27.4485	2	-0.00081	-0.23761	0.58333	0.63333	0	0	0	0	6.14188e-06	3.73002e-07	-1	0.00959693	0.0095973	sp|P22146|GAS1_YEAST	GAS1	338	92505.7	256958
Model-BuddingYeast-S-1803-2.24783.24783.3.0.dta	Model-BuddingYeast-S-1803-2.24783.24783.3.0.dta	Model-BuddingYeast-S-1803-2	24783	6789.15	2443.91	815.307	3	1	DDMNMDMGMGHDQSEGGMK		2085.74	0 0 0 2	aH(2)	(aH(aH))	1151	0 0 0 1;	358.159	14	17.4887	26.9057	0	0	0.00258	1.055	0	0.66667	0	0	0	1	-1	0	-1	0	0	sp|P50263|SIP18_YEAST	SIP18	46	5420780	22623100
Model-BuddingYeast-S-1803-2.24787.24787.3.0.dta	Model-BuddingYeast-S-1803-2.24787.24787.3.0.dta	Model-BuddingYeast-S-1803-2	24787	6790.27	3074.2	1025.41	3	1	SYSATTSDVACPATGK	11,Carbamidomethyl[C];	1615.73	9 0 0 0	H(9)	(H(H)(H(H(H(H(H(H(H))))))))	31	1 0 0 0;2 0 0 0;3 0 0 0;4 0 0 0;5 0 0 0;6 0 0 0;7 0 0 0;8 0 0 0;	1458.48	1	67.3607	79.4745	44.8636	2	-0.0006	-0.19568	0.88889	1.13333	0	0	0	0	6.68468e-10	7.47004e-11	-1	0	7.47004e-11	sp|P22146|GAS1_YEAST	GAS1	338	3702490	17838500
Model-BuddingYeast-S-1803-2.24799.24799.2.0.dta	Model-BuddingYeast-S-1803-2.24799.24799.2.0.dta	Model-BuddingYeast-S-1803-2	24799	6793.52	3074.2	1537.6	2	1	SYSATTSDVACPATGK	11,Carbamidomethyl[C];	1615.73	9 0 0 0	H(9)	(H(H)(H(H(H(H(H(H(H))))))))	31	1 0 0 0;2 0 0 0;3 0 0 0;4 0 0 0;5 0 0 0;6 0 0 0;7 0 0 0;8 0 0 0;	1458.48	1	50.7713	58.2721	36.8412	2	-0.00032	-0.1046	1	1.06667	0	0	0	0	4.12596e-08	3.62972e-09	-1	0	3.62972e-09	sp|P22146|GAS1_YEAST	GAS1	338	1943030	9192120
Model-BuddingYeast-S-1803-2.24817.24817.3.0.dta	Model-BuddingYeast-S-1803-2.24817.24817.3.0.dta	Model-BuddingYeast-S-1803-2	24817	6798.36	3091.23	1031.08	3	1	SYSATTSDVACPATGK	11,Carbamidomethyl[C];	1615.73	8 0 0 1	H(8)aH(1)	(H(H)(H(H(H(H(H(H(aH))))))))	47	1 0 0 0;2 0 0 0;3 0 0 0;4 0 0 0;5 0 0 0;6 0 0 0;7 0 0 0;7 0 0 1;8 0 0 0;	1475.5	1	104.306	129.481	57.5535	2	0.00119	0.38346	0.8	1.3	0	0	0	0	1.37985e-12	1.60865e-13	-1	0	1.60865e-13	sp|P22146|GAS1_YEAST	GAS1	338	9671720	47866200
Model-BuddingYeast-S-1803-2.24860.24860.3.0.dta	Model-BuddingYeast-S-1803-2.24860.24860.3.0.dta	Model-BuddingYeast-S-1803-2	24860	6809.89	3074.2	1025.41	3	1	SYSATTSDVACPATGK	11,Carbamidomethyl[C];	1615.73	9 0 0 0	H(9)	(H(H)(H(H(H(H(H(H(H))))))))	31	1 0 0 0;2 0 0 0;3 0 0 0;4 0 0 0;5 0 0 0;6 0 0 0;7 0 0 0;8 0 0 0;	1458.48	1	90.35	115.336	43.9473	2	0.00074	0.2415	0.77778	1.26667	0	0	0	0	1.05552e-09	1.15099e-10	-1	0	1.15099e-10	sp|P22146|GAS1_YEAST	GAS1	338	3702490	17838500
Model-BuddingYeast-S-1803-2.24873.24873.2.0.dta	Model-BuddingYeast-S-1803-2.24873.24873.2.0.dta	Model-BuddingYeast-S-1803-2	24873	6813.52	3074.2	1537.6	2	1	SYSATTSDVACPATGK	11,Carbamidomethyl[C];	1615.73	9 0 0 0	H(9)	(H(H)(H(H(H(H(H(H(H))))))))	31	1 0 0 0;2 0 0 0;3 0 0 0;4 0 0 0;5 0 0 0;6 0 0 0;7 0 0 0;8 0 0 0;	1458.48	1	59.9454	74.3533	33.1879	2	0.00013	0.04178	0.88889	1.16667	0	0	0	0	2.9278e-07	2.38024e-08	-1	0	2.38024e-08	sp|P22146|GAS1_YEAST	GAS1	338	1943030	9192120
Model-BuddingYeast-S-1803-2.24891.24891.3.0.dta	Model-BuddingYeast-S-1803-2.24891.24891.3.0.dta	Model-BuddingYeast-S-1803-2	24891	6818.3	3091.23	1031.08	3	1	SYSATTSDVACPATGK	11,Carbamidomethyl[C];	1615.73	8 0 0 1	H(8)aH(1)	(H(H)(H(H(H(H(H(H(aH))))))))	47	1 0 0 0;2 0 0 0;3 0 0 0;4 0 0 0;5 0 0 0;6 0 0 0;7 0 0 0;7 0 0 1;8 0 0 0;	1475.5	1	120.237	152.155	60.9592	2	0.00122	0.39608	0.8	1.23333	0	0	0	0	2.60276e-13	3.27754e-14	-1	0	3.27754e-14	sp|P22146|GAS1_YEAST	GAS1	338	9671720	47866200
Model-BuddingYeast-S-1803-2.24918.24918.2.0.dta	Model-BuddingYeast-S-1803-2.24918.24918.2.0.dta	Model-BuddingYeast-S-1803-2	24918	6825.63	2912.15	1456.58	2	1	SYSATTSDVACPATGK	11,Carbamidomethyl[C];	1615.73	8 0 0 0	H(8)	(H(H)(H(H(H(H(H(H)))))))	64	1 0 0 0;2 0 0 0;3 0 0 0;4 0 0 0;5 0 0 0;6 0 0 0;7 0 0 0;	1296.42	1	53.0347	62.9947	34.5374	2	0.00076	0.26093	1	1.13333	0	0	0	0	1.41568e-07	1.14482e-08	-1	0	1.14482e-08	sp|P22146|GAS1_YEAST	GAS1	338	850177	3597680
Model-BuddingYeast-S-1803-2.24925.24925.3.0.dta	Model-BuddingYeast-S-1803-2.24925.24925.3.0.dta	Model-BuddingYeast-S-1803-2	24925	6827.46	3074.2	1025.41	3	1	SYSATTSDVACPATGK	11,Carbamidomethyl[C];	1615.73	9 0 0 0	H(9)	(H(H)(H(H(H(H(H(H(H))))))))	31	1 0 0 0;2 0 0 0;3 0 0 0;4 0 0 0;5 0 0 0;6 0 0 0;7 0 0 0;8 0 0 0;	1458.48	1	102.56	126.646	57.8272	2	0.00057	0.18393	0.88889	1.33333	0	0	0	0	1.20726e-12	1.52142e-13	-1	0	1.52142e-13	sp|P22146|GAS1_YEAST	GAS1	338	3702490	17838500
Model-BuddingYeast-S-1803-2.24926.24926.3.0.dta	Model-BuddingYeast-S-1803-2.24926.24926.3.0.dta	Model-BuddingYeast-S-1803-2	24926	6827.76	2929.18	977.064	3	1	SYSATTSDVACPATGK	11,Carbamidomethyl[C];	1615.73	7 0 0 1	H(7)aH(1)	(H(H)(H(H(H(H(H(aH)))))))	89	1 0 0 0;2 0 0 0;3 0 0 0;4 0 0 0;5 0 0 0;6 0 0 0;6 0 0 1;7 0 0 0;	1313.45	1	102.411	130.785	49.7171	2	0.00029	0.09825	0.77778	1.3	0	0	0	0	6.18932e-11	7.60094e-12	-1	0	7.60094e-12	sp|P22146|GAS1_YEAST	GAS1	338	3465930	19718400
Model-BuddingYeast-S-1803-2.24943.24943.3.0.dta	Model-BuddingYeast-S-1803-2.24943.24943.3.0.dta	Model-BuddingYeast-S-1803-2	24943	6832.38	3253.28	1085.1	3	1	SYSATTSDVACPATGK	11,Carbamidomethyl[C];	1615.73	9 0 0 1	H(9)aH(1)	(H(H)(H(H(H(H(H(H(H(aH)))))))))	21	1 0 0 0;2 0 0 0;3 0 0 0;4 0 0 0;5 0 0 0;6 0 0 0;7 0 0 0;8 0 0 0;8 0 0 1;9 0 0 0;	1637.55	1	68.9956	82.3528	44.1895	2	0.00026	0.08143	0.72727	1.13333	0	0	0	0	9.35176e-10	9.90732e-11	-1	0	9.90732e-11	sp|P22146|GAS1_YEAST	GAS1	338	2762240	15225000
Model-BuddingYeast-S-1803-2.24949.24949.2.0.dta	Model-BuddingYeast-S-1803-2.24949.24949.2.0.dta	Model-BuddingYeast-S-1803-2	24949	6833.93	3074.2	1537.6	2	1	SYSATTSDVACPATGK	11,Carbamidomethyl[C];	1615.73	9 0 0 0	H(9)	(H(H)(H(H(H(H(H(H(H))))))))	31	1 0 0 0;2 0 0 0;3 0 0 0;4 0 0 0;5 0 0 0;6 0 0 0;7 0 0 0;8 0 0 0;	1458.48	1	74.1038	90.0493	44.4909	2	0.00025	0.08211	1	1.33333	0	0	0	0	8.04655e-10	9.17328e-11	-1	0	9.17328e-11	sp|P22146|GAS1_YEAST	GAS1	338	1943030	9192120
Model-BuddingYeast-S-1803-2.24957.24957.3.0.dta	Model-BuddingYeast-S-1803-2.24957.24957.3.0.dta	Model-BuddingYeast-S-1803-2	24957	6836	3091.23	1031.08	3	1	SYSATTSDVACPATGK	11,Carbamidomethyl[C];	1615.73	8 0 0 1	H(8)aH(1)	(H(H)(H(H(H(H(H(H(aH))))))))	47	1 0 0 0;2 0 0 0;3 0 0 0;4 0 0 0;5 0 0 0;6 0 0 0;7 0 0 0;7 0 0 1;8 0 0 0;	1475.5	1	103.929	127.72	59.7472	2	0.00121	0.39219	0.8	1.23333	0	0	0	0	4.71841e-13	6.0555e-14	-1	0	6.0555e-14	sp|P22146|GAS1_YEAST	GAS1	338	9671720	47866200
Model-BuddingYeast-S-1803-2.24984.24984.3.0.dta	Model-BuddingYeast-S-1803-2.24984.24984.3.0.dta	Model-BuddingYeast-S-1803-2	24984	6843.29	2912.15	971.388	3	1	SYSATTSDVACPATGK	11,Carbamidomethyl[C];	1615.73	8 0 0 0	H(8)	(H(H)(H(H(H(H(H(H)))))))	64	1 0 0 0;2 0 0 0;3 0 0 0;4 0 0 0;5 0 0 0;6 0 0 0;7 0 0 0;	1296.42	1	56.7591	70.7295	30.8141	2	-0.00077	-0.26343	0.75	1.1	0	0	0	0	1.04673e-06	7.46928e-08	-1	0	7.46928e-08	sp|P22146|GAS1_YEAST	GAS1	338	814385	4054380
Model-BuddingYeast-S-1803-2.24992.24992.2.0.dta	Model-BuddingYeast-S-1803-2.24992.24992.2.0.dta	Model-BuddingYeast-S-1803-2	24992	6845.4	2912.15	1456.58	2	1	SYSATTSDVACPATGK	11,Carbamidomethyl[C];	1615.73	8 0 0 0	H(8)	(H(H)(H(H(H(H(H(H)))))))	64	1 0 0 0;2 0 0 0;3 0 0 0;4 0 0 0;5 0 0 0;6 0 0 0;7 0 0 0;	1296.42	1	38.098	41.0135	32.6835	2	0.00111	0.37974	1	0.93333	0	0	0	0	3.84141e-07	2.98725e-08	-1	0	2.98725e-08	sp|P22146|GAS1_YEAST	GAS1	338	850177	3597680
Model-BuddingYeast-S-1803-2.25002.25002.3.0.dta	Model-BuddingYeast-S-1803-2.25002.25002.3.0.dta	Model-BuddingYeast-S-1803-2	25002	6848.05	2929.18	977.064	3	1	SYSATTSDVACPATGK	11,Carbamidomethyl[C];	1615.73	7 0 0 1	H(7)aH(1)	(H(H)(H(H(H(H(H(aH)))))))	89	1 0 0 0;2 0 0 0;3 0 0 0;4 0 0 0;5 0 0 0;6 0 0 0;6 0 0 1;7 0 0 0;	1313.45	1	88.2579	111.773	44.5877	2	0.00018	0.06138	0.77778	1.3	0	0	0	0	7.66804e-10	8.69009e-11	-1	0	8.69009e-11	sp|P22146|GAS1_YEAST	GAS1	338	1576770	7629210
Model-BuddingYeast-S-1803-2.25003.25003.3.0.dta	Model-BuddingYeast-S-1803-2.25003.25003.3.0.dta	Model-BuddingYeast-S-1803-2	25003	6848.35	3074.2	1025.41	3	1	SYSATTSDVACPATGK	11,Carbamidomethyl[C];	1615.73	9 0 0 0	H(9)	(H(H)(H(H(H(H(H(H(H))))))))	31	1 0 0 0;2 0 0 0;3 0 0 0;4 0 0 0;5 0 0 0;6 0 0 0;7 0 0 0;8 0 0 0;	1458.48	1	40.346	45.6488	30.4979	2	0.00164	0.53329	0.66667	0.96667	0	0	0	0	1.23879e-06	8.74872e-08	-1	0	8.74872e-08	sp|P22146|GAS1_YEAST	GAS1	338	3702490	17838500
Model-BuddingYeast-S-1803-2.25027.25027.3.0.dta	Model-BuddingYeast-S-1803-2.25027.25027.3.0.dta	Model-BuddingYeast-S-1803-2	25027	6854.8	3415.34	1139.12	3	1	SYSATTSDVACPATGK	11,Carbamidomethyl[C];	1615.73	10 0 0 1	H(10)aH(1)	(H(H)(H(H(H(H(H(H(H(H(aH))))))))))	7	1 0 0 0;2 0 0 0;3 0 0 0;4 0 0 0;5 0 0 0;6 0 0 0;7 0 0 0;8 0 0 0;9 0 0 0;9 0 0 1;10 0 0 0;	1799.61	1	54.9819	62.3712	41.259	2	0.0025	0.73302	0.66667	1.13333	0	0	0	0	4.11159e-09	4.30019e-10	-1	0	4.30019e-10	sp|P22146|GAS1_YEAST	GAS1	338	218027	1284570
Model-BuddingYeast-S-1803-2.25037.25037.3.0.dta	Model-BuddingYeast-S-1803-2.25037.25037.3.0.dta	Model-BuddingYeast-S-1803-2	25037	6857.47	3253.28	1085.1	3	1	SYSATTSDVACPATGK	11,Carbamidomethyl[C];	1615.73	9 0 0 1	H(9)aH(1)	(H(H)(H(H(H(H(H(H(H(aH)))))))))	21	1 0 0 0;2 0 0 0;3 0 0 0;4 0 0 0;5 0 0 0;6 0 0 0;7 0 0 0;8 0 0 0;8 0 0 1;9 0 0 0;	1637.55	1	61.4769	72.534	40.9422	2	0.00063	0.19394	0.63636	1.1	0	0	0	0	4.83649e-09	4.8704e-10	-1	0	4.8704e-10	sp|P22146|GAS1_YEAST	GAS1	338	3147300	17378900
Model-BuddingYeast-S-1803-2.25068.25068.3.0.dta	Model-BuddingYeast-S-1803-2.25068.25068.3.0.dta	Model-BuddingYeast-S-1803-2	25068	6865.99	2929.18	977.064	3	1	SYSATTSDVACPATGK	11,Carbamidomethyl[C];	1615.73	7 0 0 1	H(7)aH(1)	(H(H)(H(H(H(H(H(aH)))))))	89	1 0 0 0;2 0 0 0;3 0 0 0;4 0 0 0;5 0 0 0;6 0 0 0;6 0 0 1;7 0 0 0;	1313.45	1	48.3687	57.1062	32.1419	2	0.00063	0.21398	0.66667	1.03333	0	0	0	0	5.14039e-07	3.91573e-08	-1	0	3.91573e-08	sp|P22146|GAS1_YEAST	GAS1	338	3465930	19718400
Model-BuddingYeast-S-1803-2.25111.25111.3.0.dta	Model-BuddingYeast-S-1803-2.25111.25111.3.0.dta	Model-BuddingYeast-S-1803-2	25111	6877.53	3253.28	1085.1	3	1	SYSATTSDVACPATGK	11,Carbamidomethyl[C];	1615.73	9 0 0 1	H(9)aH(1)	(H(H)(H(H(H(H(H(H(H(aH)))))))))	21	1 0 0 0;2 0 0 0;3 0 0 0;4 0 0 0;5 0 0 0;6 0 0 0;7 0 0 0;8 0 0 0;8 0 0 1;9 0 0 0;	1637.55	1	70.5956	82.9815	47.5932	2	0.00082	0.25295	0.72727	1.16667	0	0	0	0	1.74192e-10	2.11e-11	-1	0	2.11e-11	sp|P22146|GAS1_YEAST	GAS1	338	3147300	17378900
Model-BuddingYeast-S-1803-2.25124.25124.3.0.dta	Model-BuddingYeast-S-1803-2.25124.25124.3.0.dta	Model-BuddingYeast-S-1803-2	25124	6881.05	3685.43	1229.15	3	1	TYTTATVTQCDDJGCNVK	10,Carbamidomethyl[C];15,Carbamidomethyl[C];	2047.87	9 0 0 1	H(9)aH(1)	(H(H)(H(H(H(H(H(H(H(aH)))))))))	21	1 0 0 0;2 0 0 0;3 0 0 0;4 0 0 0;5 0 0 0;6 0 0 0;7 0 0 0;8 0 0 0;8 0 0 1;9 0 0 0;	1637.55	1	42.4488	41.6219	43.9844	2	0.00179	0.48676	0.72727	0.88235	0	0	0	0	1.0361e-09	1.12238e-10	-1	0	1.12238e-10	sp|Q8TGE1|AWA1_YEASK;sp|Q05164|HPF1_YEAST	AWA1;HPF1	1604;858	1088390	7217730
Model-BuddingYeast-S-1803-2.25128.25128.3.1.dta	Model-BuddingYeast-S-1803-2.25128.25128.3.1.dta	Model-BuddingYeast-S-1803-2	25128	6882.16	3236.26	1079.42	3	1	SYSATTSDVACPATGK	11,Carbamidomethyl[C];	1615.73	10 0 0 0	H(10)	(H(H)(H(H(H(H(H(H(H(H)))))))))	12	1 0 0 0;2 0 0 0;3 0 0 0;4 0 0 0;5 0 0 0;6 0 0 0;7 0 0 0;8 0 0 0;9 0 0 0;	1620.53	1	25.4143	22.9313	30.0256	2	0.0015	0.46412	0.7	0.76667	0	0	0	0	1.59197e-06	1.13272e-07	-1	0	1.13272e-07	sp|P22146|GAS1_YEAST	GAS1	338	304781	1323370
Model-BuddingYeast-S-1803-2.25139.25139.2.0.dta	Model-BuddingYeast-S-1803-2.25139.25139.2.0.dta	Model-BuddingYeast-S-1803-2	25139	6885.11	2912.15	1456.58	2	1	SYSATTSDVACPATGK	11,Carbamidomethyl[C];	1615.73	8 0 0 0	H(8)	(H(H)(H(H(H(H(H(H)))))))	64	1 0 0 0;2 0 0 0;3 0 0 0;4 0 0 0;5 0 0 0;6 0 0 0;7 0 0 0;	1296.42	1	33.4388	34.0714	32.2639	2	0.00071	0.24239	1	0.86667	0	0	0	0	4.81407e-07	3.61729e-08	-1	0	3.61729e-08	sp|P22146|GAS1_YEAST	GAS1	338	595154	2283200
Model-BuddingYeast-S-1803-2.25151.25151.3.0.dta	Model-BuddingYeast-S-1803-2.25151.25151.3.0.dta	Model-BuddingYeast-S-1803-2	25151	6888.34	2912.15	971.388	3	1	SYSATTSDVACPATGK	11,Carbamidomethyl[C];	1615.73	8 0 0 0	H(8)	(H(H)(H(H(H(H(H(H)))))))	64	1 0 0 0;2 0 0 0;3 0 0 0;4 0 0 0;5 0 0 0;6 0 0 0;7 0 0 0;	1296.42	1	29.9092	30.6417	28.5488	2	0.00045	0.15379	0.75	0.8	0	0	0	0	3.46466e-06	2.35741e-07	-1	0	2.35741e-07	sp|P22146|GAS1_YEAST	GAS1	338	110294	466287
Model-BuddingYeast-S-1803-2.25157.25157.3.0.dta	Model-BuddingYeast-S-1803-2.25157.25157.3.0.dta	Model-BuddingYeast-S-1803-2	25157	6889.91	2929.18	977.064	3	1	SYSATTSDVACPATGK	11,Carbamidomethyl[C];	1615.73	7 0 0 1	H(7)aH(1)	(H(H)(H(H(H(H(H(aH)))))))	89	1 0 0 0;2 0 0 0;3 0 0 0;4 0 0 0;5 0 0 0;6 0 0 0;6 0 0 1;7 0 0 0;	1313.45	1	77.974	97.6646	41.4059	2	0.00037	0.12693	0.77778	1.2	0	0	0	0	3.81409e-09	3.98172e-10	-1	0	3.98172e-10	sp|P22146|GAS1_YEAST	GAS1	338	3465930	19718400
Model-BuddingYeast-S-1803-2.25193.25193.3.0.dta	Model-BuddingYeast-S-1803-2.25193.25193.3.0.dta	Model-BuddingYeast-S-1803-2	25193	6899.64	3253.28	1085.1	3	1	SYSATTSDVACPATGK	11,Carbamidomethyl[C];	1615.73	9 0 0 1	H(9)aH(1)	(H(H)(H(H(H(H(H(H(H(aH)))))))))	21	1 0 0 0;2 0 0 0;3 0 0 0;4 0 0 0;5 0 0 0;6 0 0 0;7 0 0 0;8 0 0 0;8 0 0 1;9 0 0 0;	1637.55	1	63.1831	71.8466	47.0937	2	0.00012	0.03717	0.72727	1.2	0	0	0	0	2.22459e-10	2.52877e-11	-1	0	2.52877e-11	sp|P22146|GAS1_YEAST	GAS1	338	3393910	18798000
Model-BuddingYeast-S-1803-2.25214.25214.2.0.dta	Model-BuddingYeast-S-1803-2.25214.25214.2.0.dta	Model-BuddingYeast-S-1803-2	25214	6905.31	2912.15	1456.58	2	1	SYSATTSDVACPATGK	11,Carbamidomethyl[C];	1615.73	8 0 0 0	H(8)	(H(H)(H(H(H(H(H(H)))))))	64	1 0 0 0;2 0 0 0;3 0 0 0;4 0 0 0;5 0 0 0;6 0 0 0;7 0 0 0;	1296.42	1	40.2552	44.7454	31.9163	2	0.00219	0.75335	1	1.03333	0	0	0	0	5.80257e-07	4.44117e-08	-1	0	4.44117e-08	sp|P22146|GAS1_YEAST	GAS1	338	595154	2283200
Model-BuddingYeast-S-1803-2.25235.25235.3.0.dta	Model-BuddingYeast-S-1803-2.25235.25235.3.0.dta	Model-BuddingYeast-S-1803-2	25235	6910.99	3091.23	1031.08	3	1	SYSATTSDVACPATGK	11,Carbamidomethyl[C];	1615.73	8 0 0 1	H(8)aH(1)	(H(H)(H(H(H(H(H(H(aH))))))))	47	1 0 0 0;2 0 0 0;3 0 0 0;4 0 0 0;5 0 0 0;6 0 0 0;7 0 0 0;7 0 0 1;8 0 0 0;	1475.5	1	74.4581	90.4892	44.6862	2	0.00144	0.46498	0.7	1.2	0	0	0	0	7.30122e-10	8.18544e-11	-1	0	8.18544e-11	sp|P22146|GAS1_YEAST	GAS1	338	7806550	39346300
Model-BuddingYeast-S-1803-2.25239.25239.3.0.dta	Model-BuddingYeast-S-1803-2.25239.25239.3.0.dta	Model-BuddingYeast-S-1803-2	25239	6912.1	2912.15	971.388	3	1	SYSATTSDVACPATGK	11,Carbamidomethyl[C];	1615.73	8 0 0 0	H(8)	(H(H)(H(H(H(H(H(H)))))))	64	1 0 0 0;2 0 0 0;3 0 0 0;4 0 0 0;5 0 0 0;6 0 0 0;7 0 0 0;	1296.42	1	26.0782	25.7394	26.7075	2	0.0005	0.17233	0.75	0.73333	0	0	0	0	9.00603e-06	5.65259e-07	-1	0	5.65259e-07	sp|P22146|GAS1_YEAST	GAS1	338	342877	1262300
Model-BuddingYeast-S-1803-2.25312.25312.2.0.dta	Model-BuddingYeast-S-1803-2.25312.25312.2.0.dta	Model-BuddingYeast-S-1803-2	25312	6932.1	3074.2	1537.61	2	1	SYSATTSDVACPATGK	11,Carbamidomethyl[C];	1615.73	9 0 0 0	H(9)	(H(H)(H(H(H(H(H(H(H))))))))	31	1 0 0 0;2 0 0 0;3 0 0 0;4 0 0 0;5 0 0 0;6 0 0 0;7 0 0 0;8 0 0 0;	1458.48	1	32.1058	31.088	33.996	2	0.00147	0.47831	1	0.83333	0	0	0	0	1.89463e-07	1.48611e-08	-1	0	1.48611e-08	sp|P22146|GAS1_YEAST	GAS1	338	757826	3680450
Model-BuddingYeast-S-1803-2.25314.25314.3.0.dta	Model-BuddingYeast-S-1803-2.25314.25314.3.0.dta	Model-BuddingYeast-S-1803-2	25314	6932.66	3091.23	1031.08	3	1	SYSATTSDVACPATGK	11,Carbamidomethyl[C];	1615.73	8 0 0 1	H(8)aH(1)	(H(H)(H(H(H(H(H(H(aH))))))))	47	1 0 0 0;2 0 0 0;3 0 0 0;4 0 0 0;5 0 0 0;6 0 0 0;7 0 0 0;7 0 0 1;8 0 0 0;	1475.5	1	96.127	118.679	54.2439	2	0.00122	0.39608	0.8	1.3	0	0	0	0	6.90062e-12	8.32296e-13	-1	0	8.32296e-13	sp|P22146|GAS1_YEAST	GAS1	338	7806550	39346300
Model-BuddingYeast-S-1803-2.25323.25323.3.0.dta	Model-BuddingYeast-S-1803-2.25323.25323.3.0.dta	Model-BuddingYeast-S-1803-2	25323	6935.04	2929.18	977.064	3	1	SYSATTSDVACPATGK	11,Carbamidomethyl[C];	1615.73	7 0 0 1	H(7)aH(1)	(H(H)(H(H(H(H(H(aH)))))))	89	1 0 0 0;2 0 0 0;3 0 0 0;4 0 0 0;5 0 0 0;6 0 0 0;6 0 0 1;7 0 0 0;	1313.45	1	41.6577	47.4538	30.8936	2	0.0013	0.44442	0.66667	0.96667	0	0	0	0	1.00325e-06	7.16207e-08	-1	0	7.16207e-08	sp|P22146|GAS1_YEAST	GAS1	338	192934	909134
Model-BuddingYeast-S-1803-2.25325.25325.3.0.dta	Model-BuddingYeast-S-1803-2.25325.25325.3.0.dta	Model-BuddingYeast-S-1803-2	25325	6935.59	3074.2	1025.4	3	1	SYSATTSDVACPATGK	11,Carbamidomethyl[C];	1615.73	9 0 0 0	H(9)	(H(H)(H(H(H(H(H(H(H))))))))	31	1 0 0 0;2 0 0 0;3 0 0 0;4 0 0 0;5 0 0 0;6 0 0 0;7 0 0 0;8 0 0 0;	1458.48	1	37.7071	39.1934	34.9469	2	-0.00177	-0.57725	0.77778	0.86667	0	0	0	0	1.13601e-07	9.54526e-09	-1	0	9.54526e-09	sp|P22146|GAS1_YEAST	GAS1	338	1678940	7690210
Model-BuddingYeast-S-1803-2.25348.25348.3.0.dta	Model-BuddingYeast-S-1803-2.25348.25348.3.0.dta	Model-BuddingYeast-S-1803-2	25348	6941.78	3253.28	1085.1	3	1	SYSATTSDVACPATGK	11,Carbamidomethyl[C];	1615.73	9 0 0 1	H(9)aH(1)	(H(H)(H(H(H(H(H(H(H(aH)))))))))	21	1 0 0 0;2 0 0 0;3 0 0 0;4 0 0 0;5 0 0 0;6 0 0 0;7 0 0 0;8 0 0 0;8 0 0 1;9 0 0 0;	1637.55	1	57.1925	63.8483	44.8317	2	0.0005	0.15244	0.72727	1.1	0	0	0	0	6.79179e-10	7.7013e-11	-1	0	7.7013e-11	sp|P22146|GAS1_YEAST	GAS1	338	3303750	18216300
Model-BuddingYeast-S-1803-2.25392.25392.2.0.dta	Model-BuddingYeast-S-1803-2.25392.25392.2.0.dta	Model-BuddingYeast-S-1803-2	25392	6953.53	3074.2	1537.61	2	1	SYSATTSDVACPATGK	11,Carbamidomethyl[C];	1615.73	9 0 0 0	H(9)	(H(H)(H(H(H(H(H(H(H))))))))	31	1 0 0 0;2 0 0 0;3 0 0 0;4 0 0 0;5 0 0 0;6 0 0 0;7 0 0 0;8 0 0 0;	1458.48	1	37.0348	40.4256	30.7375	2	0.00147	0.47701	0.88889	0.93333	0	0	0	0	1.09037e-06	7.8557e-08	-1	0	7.8557e-08	sp|P22146|GAS1_YEAST	GAS1	338	757826	3680450
Model-BuddingYeast-S-1803-2.25400.25400.3.1.dta	Model-BuddingYeast-S-1803-2.25400.25400.3.1.dta	Model-BuddingYeast-S-1803-2	25400	6955.63	2929.18	977.064	3	1	SYSATTSDVACPATGK	11,Carbamidomethyl[C];	1615.73	7 0 0 1	H(7)aH(1)	(H(H)(H(H(H(H(H(aH)))))))	89	1 0 0 0;2 0 0 0;3 0 0 0;4 0 0 0;5 0 0 0;6 0 0 0;6 0 0 1;7 0 0 0;	1313.45	1	60.2604	70.2738	41.6642	2	0.00286	0.97597	0.77778	1.06667	0	0	0	0	3.34295e-09	3.37439e-10	-1	0	3.37439e-10	sp|P22146|GAS1_YEAST	GAS1	338	2504650	10225500
Model-BuddingYeast-S-1803-2.25404.25404.3.0.dta	Model-BuddingYeast-S-1803-2.25404.25404.3.0.dta	Model-BuddingYeast-S-1803-2	25404	6956.74	2912.15	971.388	3	1	SYSATTSDVACPATGK	11,Carbamidomethyl[C];	1615.73	8 0 0 0	H(8)	(H(H)(H(H(H(H(H(H)))))))	64	1 0 0 0;2 0 0 0;3 0 0 0;4 0 0 0;5 0 0 0;6 0 0 0;7 0 0 0;	1296.42	1	17.8295	20.6192	12.6484	2	0.00036	0.12495	0.5	0.73333	0	0	0	0	0.0135638	0.000596087	-1	0.0040404	0.00463649	sp|P22146|GAS1_YEAST	GAS1	338	1301690	5589970
Model-BuddingYeast-S-1803-2.25407.25407.3.0.dta	Model-BuddingYeast-S-1803-2.25407.25407.3.0.dta	Model-BuddingYeast-S-1803-2	25407	6957.44	3091.23	1031.08	3	1	SYSATTSDVACPATGK	11,Carbamidomethyl[C];	1615.73	8 0 0 1	H(8)aH(1)	(H(H)(H(H(H(H(H(H(aH))))))))	47	1 0 0 0;2 0 0 0;3 0 0 0;4 0 0 0;5 0 0 0;6 0 0 0;7 0 0 0;7 0 0 1;8 0 0 0;	1475.5	1	109.492	134.119	63.755	2	0.00122	0.39316	0.9	1.33333	0	0	0	0	6.57289e-14	9.36524e-15	-1	0	9.36524e-15	sp|P22146|GAS1_YEAST	GAS1	338	7806550	39346300
Model-BuddingYeast-S-1803-2.25434.25434.3.1.dta	Model-BuddingYeast-S-1803-2.25434.25434.3.1.dta	Model-BuddingYeast-S-1803-2	25434	6964.7	3253.28	1085.1	3	1	SYSATTSDVACPATGK	11,Carbamidomethyl[C];	1615.73	9 0 0 1	H(9)aH(1)	(H(H)(H(H(H(H(H(H(H(aH)))))))))	21	1 0 0 0;2 0 0 0;3 0 0 0;4 0 0 0;5 0 0 0;6 0 0 0;7 0 0 0;8 0 0 0;8 0 0 1;9 0 0 0;	1637.55	1	34.8862	34.0159	36.5025	2	0.00016	0.05008	0.72727	0.86667	0	0	0	0	4.9408e-08	4.53013e-09	-1	0	4.53013e-09	sp|P22146|GAS1_YEAST	GAS1	338	711718	3853090
Model-BuddingYeast-S-1803-2.25464.25464.2.0.dta	Model-BuddingYeast-S-1803-2.25464.25464.2.0.dta	Model-BuddingYeast-S-1803-2	25464	6972.74	3074.2	1537.6	2	1	SYSATTSDVACPATGK	11,Carbamidomethyl[C];	1615.73	9 0 0 0	H(9)	(H(H)(H(H(H(H(H(H(H))))))))	31	1 0 0 0;2 0 0 0;3 0 0 0;4 0 0 0;5 0 0 0;6 0 0 0;7 0 0 0;8 0 0 0;	1458.48	1	29.2806	25.973	35.4233	2	-0.00077	-0.25163	1	0.73333	0	0	0	0	8.79716e-08	7.28987e-09	-1	0	7.28987e-09	sp|P22146|GAS1_YEAST	GAS1	338	757826	3680450
Model-BuddingYeast-S-1803-2.25474.25474.3.2.dta	Model-BuddingYeast-S-1803-2.25474.25474.3.2.dta	Model-BuddingYeast-S-1803-2	25474	6975.4	2929.18	977.064	3	1	SYSATTSDVACPATGK	11,Carbamidomethyl[C];	1615.73	7 0 0 1	H(7)aH(1)	(H(H)(H(H(H(H(H(aH)))))))	89	1 0 0 0;2 0 0 0;3 0 0 0;4 0 0 0;5 0 0 0;6 0 0 0;6 0 0 1;7 0 0 0;	1313.45	1	70.9902	88.0481	39.3112	2	0.00216	0.73631	0.77778	1.23333	0	0	0	0	1.12407e-08	1.05608e-09	-1	0	1.05608e-09	sp|P22146|GAS1_YEAST	GAS1	338	2504650	10225500
Model-BuddingYeast-S-1803-2.25484.25484.3.0.dta	Model-BuddingYeast-S-1803-2.25484.25484.3.0.dta	Model-BuddingYeast-S-1803-2	25484	6978.04	3091.23	1031.08	3	1	SYSATTSDVACPATGK	11,Carbamidomethyl[C];	1615.73	8 0 0 1	H(8)aH(1)	(H(H)(H(H(H(H(H(H(aH))))))))	47	1 0 0 0;2 0 0 0;3 0 0 0;4 0 0 0;5 0 0 0;6 0 0 0;7 0 0 0;7 0 0 1;8 0 0 0;	1475.5	1	97.9957	121.327	54.6669	2	0.00089	0.28835	0.8	1.33333	0	0	0	0	5.62049e-12	6.57047e-13	-1	0	6.57047e-13	sp|P22146|GAS1_YEAST	GAS1	338	7806550	39346300
Model-BuddingYeast-S-1803-2.25503.25503.2.0.dta	Model-BuddingYeast-S-1803-2.25503.25503.2.0.dta	Model-BuddingYeast-S-1803-2	25503	6983.2	2912.15	1456.58	2	1	SYSATTSDVACPATGK	11,Carbamidomethyl[C];	1615.73	8 0 0 0	H(8)	(H(H)(H(H(H(H(H(H)))))))	64	1 0 0 0;2 0 0 0;3 0 0 0;4 0 0 0;5 0 0 0;6 0 0 0;7 0 0 0;	1296.42	1	26.3783	24.6323	29.6209	2	0.00122	0.41957	1	0.73333	0	0	0	0	1.97219e-06	1.46357e-07	-1	0	1.46357e-07	sp|P22146|GAS1_YEAST	GAS1	338	298756	880315
Model-BuddingYeast-S-1803-2.25532.25532.3.0.dta	Model-BuddingYeast-S-1803-2.25532.25532.3.0.dta	Model-BuddingYeast-S-1803-2	25532	6990.9	3074.2	1025.41	3	1	SYSATTSDVACPATGK	11,Carbamidomethyl[C];	1615.73	9 0 0 0	H(9)	(H(H)(H(H(H(H(H(H(H))))))))	31	1 0 0 0;2 0 0 0;3 0 0 0;4 0 0 0;5 0 0 0;6 0 0 0;7 0 0 0;8 0 0 0;	1458.48	1	51.1314	61.1488	32.5277	2	0.00099	0.32055	0.66667	1.06667	0	0	0	0	4.17744e-07	3.23099e-08	-1	0	3.23099e-08	sp|P22146|GAS1_YEAST	GAS1	338	1678940	7690210
Model-BuddingYeast-S-1803-2.25550.25550.3.0.dta	Model-BuddingYeast-S-1803-2.25550.25550.3.0.dta	Model-BuddingYeast-S-1803-2	25550	6995.67	3091.23	1031.08	3	1	SYSATTSDVACPATGK	11,Carbamidomethyl[C];	1615.73	8 0 0 1	H(8)aH(1)	(H(H)(H(H(H(H(H(H(aH))))))))	47	1 0 0 0;2 0 0 0;3 0 0 0;4 0 0 0;5 0 0 0;6 0 0 0;7 0 0 0;7 0 0 1;8 0 0 0;	1475.5	1	96.7768	118.731	56.0042	2	0.00131	0.42422	0.8	1.23333	0	0	0	0	2.93511e-12	3.54224e-13	-1	0	3.54224e-13	sp|P22146|GAS1_YEAST	GAS1	338	7806550	39346300
Model-BuddingYeast-S-1803-2.25552.25552.3.0.dta	Model-BuddingYeast-S-1803-2.25552.25552.3.0.dta	Model-BuddingYeast-S-1803-2	25552	6996.24	2929.18	977.064	3	1	SYSATTSDVACPATGK	11,Carbamidomethyl[C];	1615.73	7 0 0 1	H(7)aH(1)	(H(H)(H(H(H(H(H(aH)))))))	89	1 0 0 0;2 0 0 0;3 0 0 0;4 0 0 0;5 0 0 0;6 0 0 0;6 0 0 1;7 0 0 0;	1313.45	1	78.4572	97.6813	42.7553	2	0.00114	0.39014	0.77778	1.23333	0	0	0	0	1.92161e-09	2.02176e-10	-1	0	2.02176e-10	sp|P22146|GAS1_YEAST	GAS1	338	2504650	10225500
Model-BuddingYeast-S-1803-2.25562.25562.2.0.dta	Model-BuddingYeast-S-1803-2.25562.25562.2.0.dta	Model-BuddingYeast-S-1803-2	25562	6998.91	3074.2	1537.6	2	1	SYSATTSDVACPATGK	11,Carbamidomethyl[C];	1615.73	9 0 0 0	H(9)	(H(H)(H(H(H(H(H(H(H))))))))	31	1 0 0 0;2 0 0 0;3 0 0 0;4 0 0 0;5 0 0 0;6 0 0 0;7 0 0 0;8 0 0 0;	1458.48	1	43.7805	46.3432	39.0211	2	-0.00323	-1.04924	1	0.96667	0	0	0	0	1.30767e-08	1.2163e-09	-1	0	1.2163e-09	sp|P22146|GAS1_YEAST	GAS1	338	538415	2191200
Model-BuddingYeast-S-1803-2.25590.25590.3.0.dta	Model-BuddingYeast-S-1803-2.25590.25590.3.0.dta	Model-BuddingYeast-S-1803-2	25590	7006.46	2912.15	971.388	3	1	SYSATTSDVACPATGK	11,Carbamidomethyl[C];	1615.73	8 0 0 0	H(8)	(H(H)(H(H(H(H(H(H)))))))	64	1 0 0 0;2 0 0 0;3 0 0 0;4 0 0 0;5 0 0 0;6 0 0 0;7 0 0 0;	1296.42	1	22.7349	29.3146	10.5155	2	0	0.00133	0.375	0.7	0	0	0	0	0.0310345	0.00155854	-1	0	0.00155854	sp|P22146|GAS1_YEAST	GAS1	338	207044	841581
Model-BuddingYeast-S-1803-2.25600.25600.2.0.dta	Model-BuddingYeast-S-1803-2.25600.25600.2.0.dta	Model-BuddingYeast-S-1803-2	25600	7009.13	2912.15	1456.58	2	1	SYSATTSDVACPATGK	11,Carbamidomethyl[C];	1615.73	8 0 0 0	H(8)	(H(H)(H(H(H(H(H(H)))))))	64	1 0 0 0;2 0 0 0;3 0 0 0;4 0 0 0;5 0 0 0;6 0 0 0;7 0 0 0;	1296.42	1	37.0973	39.7652	32.1426	2	0.00018	0.06176	1	0.93333	0	0	0	0	5.13851e-07	3.89956e-08	-1	0	3.89956e-08	sp|P22146|GAS1_YEAST	GAS1	338	166878	623883
Model-BuddingYeast-S-1803-2.25612.25612.3.0.dta	Model-BuddingYeast-S-1803-2.25612.25612.3.0.dta	Model-BuddingYeast-S-1803-2	25612	7012.34	3074.2	1025.41	3	1	SYSATTSDVACPATGK	11,Carbamidomethyl[C];	1615.73	9 0 0 0	H(9)	(H(H)(H(H(H(H(H(H(H))))))))	31	1 0 0 0;2 0 0 0;3 0 0 0;4 0 0 0;5 0 0 0;6 0 0 0;7 0 0 0;8 0 0 0;	1458.48	1	47.7484	52.1622	39.5513	2	0.00245	0.79677	0.77778	1.03333	0	0	0	0	9.92059e-09	9.49472e-10	-1	0	9.49472e-10	sp|P22146|GAS1_YEAST	GAS1	338	1678940	7690210
Model-BuddingYeast-S-1803-2.25635.25635.3.0.dta	Model-BuddingYeast-S-1803-2.25635.25635.3.0.dta	Model-BuddingYeast-S-1803-2	25635	7018.58	3091.23	1031.08	3	1	SYSATTSDVACPATGK	11,Carbamidomethyl[C];	1615.73	8 0 0 1	H(8)aH(1)	(H(H)(H(H(H(H(H(H(aH))))))))	47	1 0 0 0;2 0 0 0;3 0 0 0;4 0 0 0;5 0 0 0;6 0 0 0;7 0 0 0;7 0 0 1;8 0 0 0;	1475.5	1	86.6589	106.097	50.5592	2	0.00119	0.38346	0.8	1.3	0	0	0	0	4.11323e-11	5.15339e-12	-1	0	5.15339e-12	sp|P22146|GAS1_YEAST	GAS1	338	7636510	38341900
Model-BuddingYeast-S-1803-2.25645.25645.3.0.dta	Model-BuddingYeast-S-1803-2.25645.25645.3.0.dta	Model-BuddingYeast-S-1803-2	25645	7021.26	2929.18	977.064	3	1	SYSATTSDVACPATGK	11,Carbamidomethyl[C];	1615.73	7 0 0 1	H(7)aH(1)	(H(H)(H(H(H(H(H(aH)))))))	89	1 0 0 0;2 0 0 0;3 0 0 0;4 0 0 0;5 0 0 0;6 0 0 0;6 0 0 1;7 0 0 0;	1313.45	1	65.7118	82.9956	33.6133	2	0.00158	0.53967	0.66667	1.2	0	0	0	0	2.32828e-07	1.90956e-08	-1	0	1.90956e-08	sp|P22146|GAS1_YEAST	GAS1	338	2504650	10225500
Model-BuddingYeast-S-1803-2.25682.25682.2.0.dta	Model-BuddingYeast-S-1803-2.25682.25682.2.0.dta	Model-BuddingYeast-S-1803-2	25682	7031.05	2912.15	1456.58	2	1	SYSATTSDVACPATGK	11,Carbamidomethyl[C];	1615.73	8 0 0 0	H(8)	(H(H)(H(H(H(H(H(H)))))))	64	1 0 0 0;2 0 0 0;3 0 0 0;4 0 0 0;5 0 0 0;6 0 0 0;7 0 0 0;	1296.42	1	27.609	26.1235	30.3678	2	0.00095	0.32617	1	0.8	0	0	0	0	1.32756e-06	9.61807e-08	-1	0	9.61807e-08	sp|P22146|GAS1_YEAST	GAS1	338	401279	1423950
Model-BuddingYeast-S-1803-2.25683.25683.3.0.dta	Model-BuddingYeast-S-1803-2.25683.25683.3.0.dta	Model-BuddingYeast-S-1803-2	25683	7031.32	2767.13	923.047	3	1	SYSATTSDVACPATGK	11,Carbamidomethyl[C];	1615.73	6 0 0 1	H(6)aH(1)	(H(H)(H(H(H(H(aH))))))	151	1 0 0 0;2 0 0 0;3 0 0 0;4 0 0 0;5 0 0 0;5 0 0 1;6 0 0 0;	1151.4	1	35.6191	43.8084	20.4102	2	0.00293	1.05786	0.625	1.03333	0	0	0	0	0.000240047	1.17443e-05	-1	0	1.17443e-05	sp|P22146|GAS1_YEAST	GAS1	338	73902	467586
Model-BuddingYeast-S-1803-2.25696.25696.3.0.dta	Model-BuddingYeast-S-1803-2.25696.25696.3.0.dta	Model-BuddingYeast-S-1803-2	25696	7034.81	2912.15	971.388	3	1	SYSATTSDVACPATGK	11,Carbamidomethyl[C];	1615.73	8 0 0 0	H(8)	(H(H)(H(H(H(H(H(H)))))))	64	1 0 0 0;2 0 0 0;3 0 0 0;4 0 0 0;5 0 0 0;6 0 0 0;7 0 0 0;	1296.42	1	24.1698	24.2711	23.9817	2	0.00082	0.2805	0.75	0.7	0	0	0	0	3.65543e-05	2.24404e-06	-1	0	2.24404e-06	sp|P22146|GAS1_YEAST	GAS1	338	308549	1593250
Model-BuddingYeast-S-1803-2.25717.25717.3.0.dta	Model-BuddingYeast-S-1803-2.25717.25717.3.0.dta	Model-BuddingYeast-S-1803-2	25717	7040.41	2929.18	977.064	3	1	SYSATTSDVACPATGK	11,Carbamidomethyl[C];	1615.73	7 0 0 1	H(7)aH(1)	(H(H)(H(H(H(H(H(aH)))))))	89	1 0 0 0;2 0 0 0;3 0 0 0;4 0 0 0;5 0 0 0;6 0 0 0;6 0 0 1;7 0 0 0;	1313.45	1	83.2192	99.9133	52.2158	2	0.00182	0.62058	0.88889	1.23333	0	0	0	0	1.84345e-11	2.27317e-12	-1	0	2.27317e-12	sp|P22146|GAS1_YEAST	GAS1	338	276836	1179380
Model-BuddingYeast-S-1803-2.25761.25761.2.0.dta	Model-BuddingYeast-S-1803-2.25761.25761.2.0.dta	Model-BuddingYeast-S-1803-2	25761	7052.16	2912.15	1456.58	2	1	SYSATTSDVACPATGK	11,Carbamidomethyl[C];	1615.73	8 0 0 0	H(8)	(H(H)(H(H(H(H(H(H)))))))	64	1 0 0 0;2 0 0 0;3 0 0 0;4 0 0 0;5 0 0 0;6 0 0 0;7 0 0 0;	1296.42	1	36.6065	38.2938	33.473	2	0.00142	0.48825	1	0.96667	0	0	0	0	2.51104e-07	2.07884e-08	-1	0	2.07884e-08	sp|P22146|GAS1_YEAST	GAS1	338	554896	2078570
Model-BuddingYeast-S-1803-2.25794.25794.3.0.dta	Model-BuddingYeast-S-1803-2.25794.25794.3.0.dta	Model-BuddingYeast-S-1803-2	25794	7060.96	2912.15	971.388	3	1	SYSATTSDVACPATGK	11,Carbamidomethyl[C];	1615.73	8 0 0 0	H(8)	(H(H)(H(H(H(H(H(H)))))))	64	1 0 0 0;2 0 0 0;3 0 0 0;4 0 0 0;5 0 0 0;6 0 0 0;7 0 0 0;	1296.42	1	45.6949	57.2643	24.2089	2	0.00095	0.32583	0.625	1.03333	0	0	0	0	3.2516e-05	2.01973e-06	-1	0	2.01973e-06	sp|P22146|GAS1_YEAST	GAS1	338	3324530	14945800
Model-BuddingYeast-S-1803-2.25802.25802.3.0.dta	Model-BuddingYeast-S-1803-2.25802.25802.3.0.dta	Model-BuddingYeast-S-1803-2	25802	7063.07	2929.18	977.064	3	1	SYSATTSDVACPATGK	11,Carbamidomethyl[C];	1615.73	7 0 0 1	H(7)aH(1)	(H(H)(H(H(H(H(H(aH)))))))	89	1 0 0 0;2 0 0 0;3 0 0 0;4 0 0 0;5 0 0 0;6 0 0 0;6 0 0 1;7 0 0 0;	1313.45	1	105.374	133.77	52.6399	2	0.00121	0.41472	0.88889	1.36667	0	0	0	0	1.50116e-11	1.72966e-12	-1	0	1.72966e-12	sp|P22146|GAS1_YEAST	GAS1	338	16070000	70947500
Model-BuddingYeast-S-1803-2.25833.25833.2.1.dta	Model-BuddingYeast-S-1803-2.25833.25833.2.1.dta	Model-BuddingYeast-S-1803-2	25833	7071.55	2912.15	1456.58	2	1	SYSATTSDVACPATGK	11,Carbamidomethyl[C];	1615.73	8 0 0 0	H(8)	(H(H)(H(H(H(H(H(H)))))))	64	1 0 0 0;2 0 0 0;3 0 0 0;4 0 0 0;5 0 0 0;6 0 0 0;7 0 0 0;	1296.42	1	62.8569	77.379	35.8871	2	0.00115	0.39554	1	1.23333	0	0	0	0	6.8624e-08	5.78193e-09	-1	0	5.78193e-09	sp|P22146|GAS1_YEAST	GAS1	338	4258960	19123000
Model-BuddingYeast-S-1803-2.25859.25859.2.0.dta	Model-BuddingYeast-S-1803-2.25859.25859.2.0.dta	Model-BuddingYeast-S-1803-2	25859	7078.56	2750.1	1375.55	2	1	SYSATTSDVACPATGK	11,Carbamidomethyl[C];	1615.73	7 0 0 0	H(7)	(H(H)(H(H(H(H(H))))))	115	1 0 0 0;2 0 0 0;3 0 0 0;4 0 0 0;5 0 0 0;6 0 0 0;	1134.37	1	25.062	24.0784	26.8886	2	0.00176	0.63827	1	0.73333	0	0	0	0	8.20289e-06	5.11468e-07	-1	0	5.11468e-07	sp|P22146|GAS1_YEAST	GAS1	338	145681	802060
Model-BuddingYeast-S-1803-2.25862.25862.3.0.dta	Model-BuddingYeast-S-1803-2.25862.25862.3.0.dta	Model-BuddingYeast-S-1803-2	25862	7079.25	2912.15	971.389	3	1	SYSATTSDVACPATGK	11,Carbamidomethyl[C];	1615.73	8 0 0 0	H(8)	(H(H)(H(H(H(H(H(H)))))))	64	1 0 0 0;2 0 0 0;3 0 0 0;4 0 0 0;5 0 0 0;6 0 0 0;7 0 0 0;	1296.42	1	61.6013	75.906	35.0355	2	0.00182	0.62561	0.75	1.13333	0	0	0	0	1.08321e-07	9.07391e-09	-1	0	9.07391e-09	sp|P22146|GAS1_YEAST	GAS1	338	3324530	14945800
Model-BuddingYeast-S-1803-2.25873.25873.3.0.dta	Model-BuddingYeast-S-1803-2.25873.25873.3.0.dta	Model-BuddingYeast-S-1803-2	25873	7082.21	2929.18	977.064	3	1	SYSATTSDVACPATGK	11,Carbamidomethyl[C];	1615.73	7 0 0 1	H(7)aH(1)	(H(H)(H(H(H(H(H(aH)))))))	89	1 0 0 0;2 0 0 0;3 0 0 0;4 0 0 0;5 0 0 0;6 0 0 0;6 0 0 1;7 0 0 0;	1313.45	1	112.701	143.206	56.0507	2	0.00096	0.32869	0.88889	1.33333	0	0	0	0	2.86949e-12	3.4737e-13	-1	0	3.4737e-13	sp|P22146|GAS1_YEAST	GAS1	338	13691200	61228600
Model-BuddingYeast-S-1803-2.25889.25889.3.0.dta	Model-BuddingYeast-S-1803-2.25889.25889.3.0.dta	Model-BuddingYeast-S-1803-2	25889	7086.6	2767.12	923.046	3	1	SYSATTSDVACPATGK	11,Carbamidomethyl[C];	1615.73	6 0 0 1	H(6)aH(1)	(H(H)(H(H(H(H(aH))))))	151	1 0 0 0;2 0 0 0;3 0 0 0;4 0 0 0;5 0 0 0;5 0 0 1;6 0 0 0;	1151.4	1	38.1867	44.5474	26.3739	2	0.00106	0.38243	0.625	0.9	0	0	0	0	1.06937e-05	6.82657e-07	-1	0	6.82657e-07	sp|P22146|GAS1_YEAST	GAS1	338	159890	615485
Model-BuddingYeast-S-1803-2.25891.25891.3.0.dta	Model-BuddingYeast-S-1803-2.25891.25891.3.0.dta	Model-BuddingYeast-S-1803-2	25891	7087.16	3091.23	1031.08	3	1	SYSATTSDVACPATGK	11,Carbamidomethyl[C];	1615.73	8 0 0 1	H(8)aH(1)	(H(H)(H(H(H(H(H(H(aH))))))))	47	1 0 0 0;2 0 0 0;3 0 0 0;4 0 0 0;5 0 0 0;6 0 0 0;7 0 0 0;7 0 0 1;8 0 0 0;	1475.5	1	22.4687	20.5426	26.0456	2	0.00191	0.61735	0.6	0.7	0	0	0	0	1.26593e-05	8.3209e-07	-1	0.0040404	0.00404124	sp|P22146|GAS1_YEAST	GAS1	338	109012	432222
Model-BuddingYeast-S-1803-2.25906.25906.2.0.dta	Model-BuddingYeast-S-1803-2.25906.25906.2.0.dta	Model-BuddingYeast-S-1803-2	25906	7091.13	2912.15	1456.58	2	1	SYSATTSDVACPATGK	11,Carbamidomethyl[C];	1615.73	8 0 0 0	H(8)	(H(H)(H(H(H(H(H(H)))))))	64	1 0 0 0;2 0 0 0;3 0 0 0;4 0 0 0;5 0 0 0;6 0 0 0;7 0 0 0;	1296.42	1	62.6103	75.0868	39.4397	2	0.00048	0.16547	1	1.2	0	0	0	0	1.05134e-08	9.89818e-10	-1	0	9.89818e-10	sp|P22146|GAS1_YEAST	GAS1	338	4258960	19123000
Model-BuddingYeast-S-1803-2.25928.25928.3.0.dta	Model-BuddingYeast-S-1803-2.25928.25928.3.0.dta	Model-BuddingYeast-S-1803-2	25928	7097.12	2912.15	971.389	3	1	SYSATTSDVACPATGK	11,Carbamidomethyl[C];	1615.73	8 0 0 0	H(8)	(H(H)(H(H(H(H(H(H)))))))	64	1 0 0 0;2 0 0 0;3 0 0 0;4 0 0 0;5 0 0 0;6 0 0 0;7 0 0 0;	1296.42	1	61.9489	76.397	35.1165	2	0.00323	1.10978	0.875	1.16667	0	0	0	0	1.03708e-07	8.62328e-09	-1	0	8.62328e-09	sp|P22146|GAS1_YEAST	GAS1	338	3324530	14945800
Model-BuddingYeast-S-1803-2.25937.25937.3.0.dta	Model-BuddingYeast-S-1803-2.25937.25937.3.0.dta	Model-BuddingYeast-S-1803-2	25937	7099.5	2929.18	977.064	3	1	SYSATTSDVACPATGK	11,Carbamidomethyl[C];	1615.73	7 0 0 1	H(7)aH(1)	(H(H)(H(H(H(H(H(aH)))))))	89	1 0 0 0;2 0 0 0;3 0 0 0;4 0 0 0;5 0 0 0;6 0 0 0;6 0 0 1;7 0 0 0;	1313.45	1	106.407	135.403	52.5583	2	0.00084	0.28772	0.77778	1.3	0	0	0	0	1.56167e-11	1.8176e-12	-1	0	1.8176e-12	sp|P22146|GAS1_YEAST	GAS1	338	13691200	61228600
Model-BuddingYeast-S-1803-2.25962.25962.3.0.dta	Model-BuddingYeast-S-1803-2.25962.25962.3.0.dta	Model-BuddingYeast-S-1803-2	25962	7106.28	3091.23	1031.08	3	1	SYSATTSDVACPATGK	11,Carbamidomethyl[C];	1615.73	8 0 0 1	H(8)aH(1)	(H(H)(H(H(H(H(H(H(aH))))))))	47	1 0 0 0;2 0 0 0;3 0 0 0;4 0 0 0;5 0 0 0;6 0 0 0;7 0 0 0;7 0 0 1;8 0 0 0;	1475.5	1	31.1649	32.9529	27.8444	2	0.00278	0.89976	0.6	0.83333	0	0	0	0	5.00146e-06	3.28437e-07	-1	0	3.28437e-07	sp|P22146|GAS1_YEAST	GAS1	338	130050	794127
Model-BuddingYeast-S-1803-2.25980.25980.2.0.dta	Model-BuddingYeast-S-1803-2.25980.25980.2.0.dta	Model-BuddingYeast-S-1803-2	25980	7111.06	2912.15	1456.58	2	1	SYSATTSDVACPATGK	11,Carbamidomethyl[C];	1615.73	8 0 0 0	H(8)	(H(H)(H(H(H(H(H(H)))))))	64	1 0 0 0;2 0 0 0;3 0 0 0;4 0 0 0;5 0 0 0;6 0 0 0;7 0 0 0;	1296.42	1	59.8435	70.9599	39.1987	2	0.00013	0.04459	1	1.16667	0	0	0	0	1.19193e-08	1.13086e-09	-1	0	1.13086e-09	sp|P22146|GAS1_YEAST	GAS1	338	4258960	19123000
Model-BuddingYeast-S-1803-2.26010.26010.3.0.dta	Model-BuddingYeast-S-1803-2.26010.26010.3.0.dta	Model-BuddingYeast-S-1803-2	26010	7119.22	2912.15	971.389	3	1	SYSATTSDVACPATGK	11,Carbamidomethyl[C];	1615.73	8 0 0 0	H(8)	(H(H)(H(H(H(H(H(H)))))))	64	1 0 0 0;2 0 0 0;3 0 0 0;4 0 0 0;5 0 0 0;6 0 0 0;7 0 0 0;	1296.42	1	54.3467	66.7191	31.3694	2	0.00261	0.89551	0.75	1.1	0	0	0	0	7.77932e-07	5.68281e-08	-1	0	5.68281e-08	sp|P22146|GAS1_YEAST	GAS1	338	3324530	14945800
Model-BuddingYeast-S-1803-2.26014.26014.3.0.dta	Model-BuddingYeast-S-1803-2.26014.26014.3.0.dta	Model-BuddingYeast-S-1803-2	26014	7120.24	2929.18	977.064	3	1	SYSATTSDVACPATGK	11,Carbamidomethyl[C];	1615.73	7 0 0 1	H(7)aH(1)	(H(H)(H(H(H(H(H(aH)))))))	89	1 0 0 0;2 0 0 0;3 0 0 0;4 0 0 0;5 0 0 0;6 0 0 0;6 0 0 1;7 0 0 0;	1313.45	1	111.339	143.177	52.2118	2	0.00083	0.28363	0.77778	1.33333	0	0	0	0	1.84704e-11	2.32337e-12	-1	0	2.32337e-12	sp|P22146|GAS1_YEAST	GAS1	338	13691200	61228600
Model-BuddingYeast-S-1803-2.26037.26037.3.0.dta	Model-BuddingYeast-S-1803-2.26037.26037.3.0.dta	Model-BuddingYeast-S-1803-2	26037	7126.56	3091.23	1031.08	3	1	SYSATTSDVACPATGK	11,Carbamidomethyl[C];	1615.73	8 0 0 1	H(8)aH(1)	(H(H)(H(H(H(H(H(H(aH))))))))	47	1 0 0 0;2 0 0 0;3 0 0 0;4 0 0 0;5 0 0 0;6 0 0 0;7 0 0 0;7 0 0 1;8 0 0 0;	1475.5	1	30.1558	32.5129	25.7782	2	0.00271	0.8755	0.6	0.8	0	0	0	0	1.45234e-05	9.43087e-07	-1	0	9.43087e-07	sp|P22146|GAS1_YEAST	GAS1	338	618876	2573690
Model-BuddingYeast-S-1803-2.26040.26040.2.0.dta	Model-BuddingYeast-S-1803-2.26040.26040.2.0.dta	Model-BuddingYeast-S-1803-2	26040	7127.28	2912.15	1456.58	2	1	SYSATTSDVACPATGK	11,Carbamidomethyl[C];	1615.73	8 0 0 0	H(8)	(H(H)(H(H(H(H(H(H)))))))	64	1 0 0 0;2 0 0 0;3 0 0 0;4 0 0 0;5 0 0 0;6 0 0 0;7 0 0 0;	1296.42	1	63.3588	76.6499	38.6753	2	0.00021	0.07344	1	1.2	0	0	0	0	1.567e-08	1.40786e-09	-1	0	1.40786e-09	sp|P22146|GAS1_YEAST	GAS1	338	4258960	19123000
Model-BuddingYeast-S-1803-2.26082.26082.3.0.dta	Model-BuddingYeast-S-1803-2.26082.26082.3.0.dta	Model-BuddingYeast-S-1803-2	26082	7138.56	2929.18	977.064	3	1	SYSATTSDVACPATGK	11,Carbamidomethyl[C];	1615.73	7 0 0 1	H(7)aH(1)	(H(H)(H(H(H(H(H(aH)))))))	89	1 0 0 0;2 0 0 0;3 0 0 0;4 0 0 0;5 0 0 0;6 0 0 0;6 0 0 1;7 0 0 0;	1313.45	1	108.669	139.158	52.0465	2	0.00049	0.16892	0.77778	1.33333	0	0	0	0	2.00099e-11	2.46312e-12	-1	0	2.46312e-12	sp|P22146|GAS1_YEAST	GAS1	338	13691200	61228600
Model-BuddingYeast-S-1803-2.26114.26114.2.0.dta	Model-BuddingYeast-S-1803-2.26114.26114.2.0.dta	Model-BuddingYeast-S-1803-2	26114	7147.16	2912.15	1456.58	2	1	SYSATTSDVACPATGK	11,Carbamidomethyl[C];	1615.73	8 0 0 0	H(8)	(H(H)(H(H(H(H(H(H)))))))	64	1 0 0 0;2 0 0 0;3 0 0 0;4 0 0 0;5 0 0 0;6 0 0 0;7 0 0 0;	1296.42	1	56.0113	65.0375	39.2485	2	0.00092	0.31724	1	1.13333	0	0	0	0	1.1614e-08	1.09066e-09	-1	0	1.09066e-09	sp|P22146|GAS1_YEAST	GAS1	338	4258960	19123000
Model-BuddingYeast-S-1803-2.26153.26153.3.0.dta	Model-BuddingYeast-S-1803-2.26153.26153.3.0.dta	Model-BuddingYeast-S-1803-2	26153	7157.58	2929.18	977.064	3	1	SYSATTSDVACPATGK	11,Carbamidomethyl[C];	1615.73	7 0 0 1	H(7)aH(1)	(H(H)(H(H(H(H(H(aH)))))))	89	1 0 0 0;2 0 0 0;3 0 0 0;4 0 0 0;5 0 0 0;6 0 0 0;6 0 0 1;7 0 0 0;	1313.45	1	103.26	132.96	48.1028	2	0.00037	0.12488	0.77778	1.3	0	0	0	0	1.35799e-10	1.60479e-11	-1	0	1.60479e-11	sp|P22146|GAS1_YEAST	GAS1	338	13691200	61228600
Model-BuddingYeast-S-1803-2.26192.26192.3.0.dta	Model-BuddingYeast-S-1803-2.26192.26192.3.0.dta	Model-BuddingYeast-S-1803-2	26192	7168.12	3091.23	1031.08	3	1	SYSATTSDVACPATGK	11,Carbamidomethyl[C];	1615.73	8 0 0 1	H(8)aH(1)	(H(H)(H(H(H(H(H(H(aH))))))))	47	1 0 0 0;2 0 0 0;3 0 0 0;4 0 0 0;5 0 0 0;6 0 0 0;7 0 0 0;7 0 0 1;8 0 0 0;	1475.5	1	37.7796	39.7336	34.1508	2	-0.00039	-0.12702	0.7	0.93333	0	0	0	0	1.74306e-07	1.38013e-08	-1	0	1.38013e-08	sp|P22146|GAS1_YEAST	GAS1	338	618876	2573690
Model-BuddingYeast-S-1803-2.26231.26231.3.0.dta	Model-BuddingYeast-S-1803-2.26231.26231.3.0.dta	Model-BuddingYeast-S-1803-2	26231	7178.81	2929.18	977.064	3	1	SYSATTSDVACPATGK	11,Carbamidomethyl[C];	1615.73	7 0 0 1	H(7)aH(1)	(H(H)(H(H(H(H(H(aH)))))))	89	1 0 0 0;2 0 0 0;3 0 0 0;4 0 0 0;5 0 0 0;6 0 0 0;6 0 0 1;7 0 0 0;	1313.45	1	62.5037	76.7367	36.0709	2	0.00044	0.15048	0.66667	1.1	0	0	0	0	6.22044e-08	5.27028e-09	-1	0	5.27028e-09	sp|P22146|GAS1_YEAST	GAS1	338	481066	2030540
Model-BuddingYeast-S-1803-2.26421.26421.2.0.dta	Model-BuddingYeast-S-1803-2.26421.26421.2.0.dta	Model-BuddingYeast-S-1803-2	26421	7230.09	2588.05	1294.53	2	1	SYSATTSDVACPATGK	11,Carbamidomethyl[C];	1615.73	6 0 0 0	H(6)	(H(H)(H(H(H(H)))))	188	1 0 0 0;2 0 0 0;3 0 0 0;4 0 0 0;5 0 0 0;	972.317	1	22.0253	21.9448	22.1747	2	0.00258	0.99717	1	0.7	0	0	0	0	9.3564e-05	5.09751e-06	-1	0	5.09751e-06	sp|P22146|GAS1_YEAST	GAS1	338	776288	3179940
Model-BuddingYeast-S-1803-2.26474.26474.2.0.dta	Model-BuddingYeast-S-1803-2.26474.26474.2.0.dta	Model-BuddingYeast-S-1803-2	26474	7244.33	2750.1	1375.55	2	1	SYSATTSDVACPATGK	11,Carbamidomethyl[C];	1615.73	7 0 0 0	H(7)	(H(H)(H(H(H(H(H))))))	115	1 0 0 0;2 0 0 0;3 0 0 0;4 0 0 0;5 0 0 0;6 0 0 0;	1134.37	1	24.1969	22.6214	27.1229	2	-0.00027	-0.09916	1	0.73333	0	0	0	0	7.26855e-06	4.43627e-07	-1	0	4.43627e-07	sp|P22146|GAS1_YEAST	GAS1	338	402924	1640470
Model-BuddingYeast-S-1803-2.26497.26497.3.0.dta	Model-BuddingYeast-S-1803-2.26497.26497.3.0.dta	Model-BuddingYeast-S-1803-2	26497	7250.53	2929.18	977.064	3	1	SYSATTSDVACPATGK	11,Carbamidomethyl[C];	1615.73	7 0 0 1	H(7)aH(1)	(H(H)(H(H(aH(H(H(H)))))))	312	1 0 0 0;2 0 0 0;3 0 0 0;3 0 0 1;4 0 0 0;4 0 0 1;5 0 0 1;6 0 0 1;	1313.45	1	22.5704	23.9841	19.945	2	0.00287	0.98007	0.55556	0.73333	0	0	0	0	0.000309313	1.47746e-05	-1	0	1.47746e-05	sp|P22146|GAS1_YEAST	GAS1	338	93616.7	294494
Model-BuddingYeast-S-1803-2.26519.26519.2.0.dta	Model-BuddingYeast-S-1803-2.26519.26519.2.0.dta	Model-BuddingYeast-S-1803-2	26519	7256.43	2588.04	1294.53	2	1	SYSATTSDVACPATGK	11,Carbamidomethyl[C];	1615.73	6 0 0 0	H(6)	(H(H)(H(H(H(H)))))	188	1 0 0 0;2 0 0 0;3 0 0 0;4 0 0 0;5 0 0 0;	972.317	1	36.5666	42.6686	25.2342	2	0.00049	0.19038	1	0.93333	0	0	0	0	1.9201e-05	1.20226e-06	-1	0	1.20226e-06	sp|P22146|GAS1_YEAST	GAS1	338	776288	3179940
Model-BuddingYeast-S-1803-2.26529.26529.3.0.dta	Model-BuddingYeast-S-1803-2.26529.26529.3.0.dta	Model-BuddingYeast-S-1803-2	26529	7259.1	2767.12	923.046	3	1	SYSATTSDVACPATGK	11,Carbamidomethyl[C];	1615.73	6 0 0 1	H(6)aH(1)	(H(H)(H(H(H(H(aH))))))	151	1 0 0 0;2 0 0 0;3 0 0 0;4 0 0 0;5 0 0 0;5 0 0 1;6 0 0 0;	1151.4	1	38.3124	46.6545	22.82	2	0.00164	0.59384	0.625	0.93333	0	0	0	0	6.67373e-05	3.62954e-06	-1	0	3.62954e-06	sp|P22146|GAS1_YEAST	GAS1	338	408037	971772
Model-BuddingYeast-S-1803-2.26832.26832.2.0.dta	Model-BuddingYeast-S-1803-2.26832.26832.2.0.dta	Model-BuddingYeast-S-1803-2	26832	7340.99	2588.04	1294.53	2	1	SYSATTSDVACPATGK	11,Carbamidomethyl[C];	1615.73	6 0 0 0	H(6)	(H(H)(H(H(H(H)))))	188	1 0 0 0;2 0 0 0;3 0 0 0;4 0 0 0;5 0 0 0;	972.317	1	30.17	33.7027	23.6093	2	-0.00032	-0.12337	1	0.86667	0	0	0	0	4.43034e-05	2.69504e-06	-1	0	2.69504e-06	sp|P22146|GAS1_YEAST	GAS1	338	290744	1071740
Model-BuddingYeast-S-1803-2.26909.26909.3.0.dta	Model-BuddingYeast-S-1803-2.26909.26909.3.0.dta	Model-BuddingYeast-S-1803-2	26909	7361.69	3361.32	1121.11	3	1	TYTTATVTQCDDJGCNVK	10,Carbamidomethyl[C];15,Carbamidomethyl[C];	2047.87	7 0 0 1	H(7)aH(1)	(H(H)(H(H(H(H(H(aH)))))))	89	1 0 0 0;2 0 0 0;3 0 0 0;4 0 0 0;5 0 0 0;6 0 0 0;6 0 0 1;7 0 0 0;	1313.45	1	47.877	60.6321	24.1889	2	8e-05	0.02374	0.55556	1	0	0	0	0	3.28532e-05	2.05108e-06	-1	0	2.05108e-06	sp|Q8TGE1|AWA1_YEASK;sp|Q05164|HPF1_YEAST	AWA1;HPF1	1604;858	1304170	6819890
Model-BuddingYeast-S-1803-2.26928.26928.3.2.dta	Model-BuddingYeast-S-1803-2.26928.26928.3.2.dta	Model-BuddingYeast-S-1803-2	26928	7366.74	2767.12	923.046	3	1	SYSATTSDVACPATGK	11,Carbamidomethyl[C];	1615.73	6 0 0 1	H(6)aH(1)	(H(H)(H(H(H(H(aH))))))	151	1 0 0 0;2 0 0 0;3 0 0 0;4 0 0 0;5 0 0 0;5 0 0 1;6 0 0 0;	1151.4	1	37.3478	42.8266	27.1729	2	7e-05	0.02574	0.625	0.9	0	0	0	0	7.08312e-06	4.22551e-07	-1	0	4.22551e-07	sp|P22146|GAS1_YEAST	GAS1	338	1395800	5796540
Model-BuddingYeast-S-1803-2.26932.26932.3.0.dta	Model-BuddingYeast-S-1803-2.26932.26932.3.0.dta	Model-BuddingYeast-S-1803-2	26932	7367.85	3344.29	1115.44	3	1	TYTTATVTQCDDJGCNVK	10,Carbamidomethyl[C];15,Carbamidomethyl[C];	2047.87	8 0 0 0	H(8)	(H(H)(H(H(H(H(H(H)))))))	64	1 0 0 0;2 0 0 0;3 0 0 0;4 0 0 0;5 0 0 0;6 0 0 0;7 0 0 0;	1296.42	1	26.5578	25.5535	28.423	2	0.00089	0.26638	0.75	0.67647	0	0	0	0	3.70008e-06	2.4472e-07	-1	0	2.4472e-07	sp|Q8TGE1|AWA1_YEASK;sp|Q05164|HPF1_YEAST	AWA1;HPF1	1604;858	666584	3691210
Model-BuddingYeast-S-1803-2.26954.26954.2.0.dta	Model-BuddingYeast-S-1803-2.26954.26954.2.0.dta	Model-BuddingYeast-S-1803-2	26954	7373.74	2588.04	1294.52	2	1	SYSATTSDVACPATGK	11,Carbamidomethyl[C];	1615.73	6 0 0 0	H(6)	(H(H)(H(H(H(H)))))	188	1 0 0 0;2 0 0 0;3 0 0 0;4 0 0 0;5 0 0 0;	972.317	1	29.9511	33.1319	24.0439	2	-0.00179	-0.69214	1	0.83333	0	0	0	0	3.54011e-05	2.14925e-06	-1	0	2.14925e-06	sp|P22146|GAS1_YEAST	GAS1	338	98601.6	359210
Model-BuddingYeast-S-1803-2.26973.26973.2.0.dta	Model-BuddingYeast-S-1803-2.26973.26973.2.0.dta	Model-BuddingYeast-S-1803-2	26973	7378.8	2750.1	1375.55	2	1	SYSATTSDVACPATGK	11,Carbamidomethyl[C];	1615.73	7 0 0 0	H(7)	(H(H)(H(H(H(H(H))))))	115	1 0 0 0;2 0 0 0;3 0 0 0;4 0 0 0;5 0 0 0;6 0 0 0;	1134.37	1	34.8879	39.3408	26.6184	2	-0.00107	-0.38861	1	0.86667	0	0	0	0	9.42907e-06	5.8934e-07	-1	0	5.8934e-07	sp|P22146|GAS1_YEAST	GAS1	338	814810	3295880
Model-BuddingYeast-S-1803-2.26983.26983.3.0.dta	Model-BuddingYeast-S-1803-2.26983.26983.3.0.dta	Model-BuddingYeast-S-1803-2	26983	7381.46	3361.32	1121.11	3	1	TYTTATVTQCDDJGCNVK	10,Carbamidomethyl[C];15,Carbamidomethyl[C];	2047.87	7 0 0 1	H(7)aH(1)	(H(H)(H(H(H(H(H(aH)))))))	89	1 0 0 0;2 0 0 0;3 0 0 0;4 0 0 0;5 0 0 0;6 0 0 0;6 0 0 1;7 0 0 0;	1313.45	1	61.4298	74.1502	37.8061	2	-0.00036	-0.10567	0.66667	1.05882	0	0	0	0	2.47481e-08	2.17866e-09	-1	0	2.17866e-09	sp|Q8TGE1|AWA1_YEASK;sp|Q05164|HPF1_YEAST	AWA1;HPF1	1604;858	1304170	6819890
Model-BuddingYeast-S-1803-2.27050.27050.2.0.dta	Model-BuddingYeast-S-1803-2.27050.27050.2.0.dta	Model-BuddingYeast-S-1803-2	27050	7399.83	2750.1	1375.55	2	1	SYSATTSDVACPATGK	11,Carbamidomethyl[C];	1615.73	7 0 0 0	H(7)	(H(H)(H(H(H(H(H))))))	115	1 0 0 0;2 0 0 0;3 0 0 0;4 0 0 0;5 0 0 0;6 0 0 0;	1134.37	1	38.5852	43.6726	29.1373	2	0.00074	0.2681	1	0.96667	0	0	0	0	2.54474e-06	1.82582e-07	-1	0	1.82582e-07	sp|P22146|GAS1_YEAST	GAS1	338	814810	3295880
Model-BuddingYeast-S-1803-2.27060.27060.3.0.dta	Model-BuddingYeast-S-1803-2.27060.27060.3.0.dta	Model-BuddingYeast-S-1803-2	27060	7402.54	3361.32	1121.11	3	1	TYTTATVTQCDDJGCNVK	10,Carbamidomethyl[C];15,Carbamidomethyl[C];	2047.87	7 0 0 1	H(7)aH(1)	(H(H)(H(H(H(aH(H(H)))))))	213	1 0 0 0;2 0 0 0;3 0 0 0;4 0 0 0;4 0 0 1;5 0 0 0;5 0 0 1;6 0 0 1;	1313.45	1	50.4584	59.5948	33.491	2	-9e-05	-0.02803	0.66667	0.97059	0	0	0	0	2.4868e-07	2.04585e-08	-1	0	2.04585e-08	sp|Q8TGE1|AWA1_YEASK;sp|Q05164|HPF1_YEAST	AWA1;HPF1	1604;858	1304170	6819890
Model-BuddingYeast-S-1803-2.27092.27092.3.0.dta	Model-BuddingYeast-S-1803-2.27092.27092.3.0.dta	Model-BuddingYeast-S-1803-2	27092	7411.18	2767.12	923.046	3	1	SYSATTSDVACPATGK	11,Carbamidomethyl[C];	1615.73	6 0 0 1	H(6)aH(1)	(H(H)(H(H(H(H(aH))))))	151	1 0 0 0;2 0 0 0;3 0 0 0;4 0 0 0;5 0 0 0;5 0 0 1;6 0 0 0;	1151.4	1	67.8949	85.8824	34.4895	2	0.00149	0.53746	0.75	1.2	0	0	0	0	1.45268e-07	1.18461e-08	-1	0	1.18461e-08	sp|P22146|GAS1_YEAST	GAS1	338	1395800	5796540
Model-BuddingYeast-S-1803-2.27146.27146.2.0.dta	Model-BuddingYeast-S-1803-2.27146.27146.2.0.dta	Model-BuddingYeast-S-1803-2	27146	7425.72	2750.1	1375.55	2	1	SYSATTSDVACPATGK	11,Carbamidomethyl[C];	1615.73	7 0 0 0	H(7)	(H(H)(H(H(H(H(H))))))	115	1 0 0 0;2 0 0 0;3 0 0 0;4 0 0 0;5 0 0 0;6 0 0 0;	1134.37	1	29.4357	29.5178	29.2832	2	0.00113	0.40918	1	0.8	0	0	0	0	2.35668e-06	1.7288e-07	-1	0	1.7288e-07	sp|P22146|GAS1_YEAST	GAS1	338	69252.8	293500
Model-BuddingYeast-S-1803-2.27355.27355.2.0.dta	Model-BuddingYeast-S-1803-2.27355.27355.2.0.dta	Model-BuddingYeast-S-1803-2	27355	7481.84	2588.04	1294.53	2	1	SYSATTSDVACPATGK	11,Carbamidomethyl[C];	1615.73	6 0 0 0	H(6)	(H(H)(H(H(H(H)))))	188	1 0 0 0;2 0 0 0;3 0 0 0;4 0 0 0;5 0 0 0;	972.317	1	34.7244	39.8976	25.1171	2	-0.00052	-0.20142	1	0.96667	0	0	0	0	2.03905e-05	1.2519e-06	-1	0	1.2519e-06	sp|P22146|GAS1_YEAST	GAS1	338	355404	1569840
Model-BuddingYeast-S-1803-2.27666.27666.3.0.dta	Model-BuddingYeast-S-1803-2.27666.27666.3.0.dta	Model-BuddingYeast-S-1803-2	27666	7565.64	4459.83	1487.28	3	1	ISPTSANTKSYSATTSDVACPATGK	20,Carbamidomethyl[C];	2515.2	12 0 0 0	H(12)	(H(H)(H(H(H(H(H(H(H(H(H(H)))))))))))	0	1 0 0 0;2 0 0 0;3 0 0 0;4 0 0 0;5 0 0 0;6 0 0 0;7 0 0 0;8 0 0 0;9 0 0 0;10 0 0 0;11 0 0 0;	1944.63	2	33.9319	30.4625	40.3751	2	-0.00289	-0.6482	0.83333	0.60417	0	0	0	0	6.47519e-09	6.41309e-10	-1	0	6.41309e-10	sp|P22146|GAS1_YEAST	GAS1	330	2458060	24803000
Model-BuddingYeast-S-1803-2.27737.27737.3.0.dta	Model-BuddingYeast-S-1803-2.27737.27737.3.0.dta	Model-BuddingYeast-S-1803-2	27737	7584.67	4459.83	1487.28	3	1	ISPTSANTKSYSATTSDVACPATGK	20,Carbamidomethyl[C];	2515.2	12 0 0 0	H(12)	(H(H)(H(H(H(H(H(H(H(H(H(H)))))))))))	0	1 0 0 0;2 0 0 0;3 0 0 0;4 0 0 0;5 0 0 0;6 0 0 0;7 0 0 0;8 0 0 0;9 0 0 0;10 0 0 0;11 0 0 0;	1944.63	2	72.2603	69.6589	77.0916	2	-0.00265	-0.59506	1	0.85417	0	0	0	0	9.78059e-17	1.75849e-17	-1	0	1.75849e-17	sp|P22146|GAS1_YEAST	GAS1	330	2458060	24803000
Model-BuddingYeast-S-1803-2.27853.27853.2.0.dta	Model-BuddingYeast-S-1803-2.27853.27853.2.0.dta	Model-BuddingYeast-S-1803-2	27853	7616.32	2425.99	1213.5	2	1	SYSATTSDVACPATGK	11,Carbamidomethyl[C];	1615.73	5 0 0 0	H(5)	(H(H)(H(H(H))))	287	1 0 0 0;2 0 0 0;3 0 0 0;4 0 0 0;	810.264	1	41.2172	52.4188	20.4143	2	0.00108	0.44442	1	1.03333	0	0	0	0	0.000239514	1.16915e-05	-1	0	1.16915e-05	sp|P22146|GAS1_YEAST	GAS1	338	335066	989415
Model-BuddingYeast-S-1803-2.27987.27987.3.2.dta	Model-BuddingYeast-S-1803-2.27987.27987.3.2.dta	Model-BuddingYeast-S-1803-2	27987	7652.45	2515.17	839.063	3	1	MSIVGRIGSEFTEHTSANNNR	1,Oxidation[M];	2336.1	0 0 0 1	aH(1)	(aH)	1162		179.079	2	34.6483	53.3051	0	0	-0.01097	-4.36121	0	0.775	0	0	0	1	-1	0	-1	0	0	sp|P32445|RIM1_YEAST	RIM1	23	132248	392406
Model-BuddingYeast-S-1803-2.28053.28053.3.2.dta	Model-BuddingYeast-S-1803-2.28053.28053.3.2.dta	Model-BuddingYeast-S-1803-2	28053	7670.15	2515.17	839.062	3	1	MSIVGRIGSEFTEHTSANNNR	1,Oxidation[M];	2336.1	0 0 0 1	aH(1)	(aH)	1162		179.079	2	35.6632	54.8665	0	0	-0.01155	-4.59022	0	0.75	0	0	0	1	-1	0	-1	0	0	sp|P32445|RIM1_YEAST	RIM1	23	1815110	5769420
Model-BuddingYeast-S-1803-2.28133.28133.3.1.dta	Model-BuddingYeast-S-1803-2.28133.28133.3.1.dta	Model-BuddingYeast-S-1803-2	28133	7691.24	2515.17	839.062	3	1	MSIVGRIGSEFTEHTSANNNR	1,Oxidation[M];	2336.1	0 0 0 1	aH(1)	(aH)	1162		179.079	2	17.9663	27.6404	0	0	-0.01267	-5.03631	0	0.6	0	0	0	1	-1	0	-1	0	0	sp|P32445|RIM1_YEAST	RIM1	23	903673	3293000
Model-BuddingYeast-S-1803-2.28354.28354.3.0.dta	Model-BuddingYeast-S-1803-2.28354.28354.3.0.dta	Model-BuddingYeast-S-1803-2	28354	7750.27	4459.83	1487.28	3	1	ISPTSANTKSYSATTSDVACPATGK	20,Carbamidomethyl[C];	2515.2	12 0 0 0	H(12)	(H(H)(H(H(H(H(H(H(H(H(H(H)))))))))))	0	1 0 0 0;2 0 0 0;3 0 0 0;4 0 0 0;5 0 0 0;6 0 0 0;7 0 0 0;8 0 0 0;9 0 0 0;10 0 0 0;11 0 0 0;	1944.63	2	54.599	51.8465	59.7107	2	-0.00115	-0.25805	0.91667	0.8125	0	0	0	0	4.80361e-13	6.19746e-14	-1	0	6.19746e-14	sp|P22146|GAS1_YEAST	GAS1	330	4321850	41740900
Model-BuddingYeast-S-1803-2.28428.28428.3.0.dta	Model-BuddingYeast-S-1803-2.28428.28428.3.0.dta	Model-BuddingYeast-S-1803-2	28428	7770.22	4459.83	1487.28	3	1	ISPTSANTKSYSATTSDVACPATGK	20,Carbamidomethyl[C];	2515.2	12 0 0 0	H(12)	(H(H)(H(H(H(H(H(H(H(H(H(H)))))))))))	0	1 0 0 0;2 0 0 0;3 0 0 0;4 0 0 0;5 0 0 0;6 0 0 0;7 0 0 0;8 0 0 0;9 0 0 0;10 0 0 0;11 0 0 0;	1944.63	2	86.4109	89.7792	80.1553	2	-0.00233	-0.52241	1	1	0	0	0	0	2.28307e-17	4.19884e-18	-1	0	4.19884e-18	sp|P22146|GAS1_YEAST	GAS1	330	4321850	41740900
Model-BuddingYeast-S-1803-2.28437.28437.4.1.dta	Model-BuddingYeast-S-1803-2.28437.28437.4.1.dta	Model-BuddingYeast-S-1803-2	28437	7772.62	4476.86	1119.97	4	1	ISPTSANTKSYSATTSDVACPATGK	20,Carbamidomethyl[C];	2515.2	11 0 0 1	H(11)aH(1)	(H(H)(H(H(H(H(H(H(H(H(H(aH)))))))))))	1	1 0 0 0;2 0 0 0;3 0 0 0;4 0 0 0;5 0 0 0;6 0 0 0;7 0 0 0;8 0 0 0;9 0 0 0;10 0 0 0;10 0 0 1;11 0 0 0;	1961.66	2	50.9032	59.7785	34.4204	2	0.00084	0.18765	0.69231	0.64583	0	0	0	0	1.50769e-07	1.20518e-08	-1	0	1.20518e-08	sp|P22146|GAS1_YEAST	GAS1	330	1233870	13714400
Model-BuddingYeast-S-1803-2.28505.28505.3.0.dta	Model-BuddingYeast-S-1803-2.28505.28505.3.0.dta	Model-BuddingYeast-S-1803-2	28505	7790.93	4459.83	1487.28	3	1	ISPTSANTKSYSATTSDVACPATGK	20,Carbamidomethyl[C];	2515.2	12 0 0 0	H(12)	(H(H)(H(H(H(H(H(H(H(H(H(H)))))))))))	0	1 0 0 0;2 0 0 0;3 0 0 0;4 0 0 0;5 0 0 0;6 0 0 0;7 0 0 0;8 0 0 0;9 0 0 0;10 0 0 0;11 0 0 0;	1944.63	2	53.4754	48.5454	62.6311	2	-0.00257	-0.57555	1	0.72917	0	0	0	0	1.14345e-13	1.50488e-14	-1	0	1.50488e-14	sp|P22146|GAS1_YEAST	GAS1	330	4321850	41740900
Model-BuddingYeast-S-1803-2.28590.28590.3.0.dta	Model-BuddingYeast-S-1803-2.28590.28590.3.0.dta	Model-BuddingYeast-S-1803-2	28590	7813.9	4459.83	1487.28	3	1	ISPTSANTKSYSATTSDVACPATGK	20,Carbamidomethyl[C];	2515.2	12 0 0 0	H(12)	(H(H)(H(H(H(H(H(H(H(H(H(H)))))))))))	0	1 0 0 0;2 0 0 0;3 0 0 0;4 0 0 0;5 0 0 0;6 0 0 0;7 0 0 0;8 0 0 0;9 0 0 0;10 0 0 0;11 0 0 0;	1944.63	2	39.8795	36.614	45.944	2	-0.00194	-0.43564	0.91667	0.64583	0	0	0	0	3.91555e-10	4.59469e-11	-1	0	4.59469e-11	sp|P22146|GAS1_YEAST	GAS1	330	4321850	41740900
Model-BuddingYeast-S-1803-2.28664.28664.3.0.dta	Model-BuddingYeast-S-1803-2.28664.28664.3.0.dta	Model-BuddingYeast-S-1803-2	28664	7833.74	4459.84	1487.28	3	1	ISPTSANTKSYSATTSDVACPATGK	20,Carbamidomethyl[C];	2515.2	12 0 0 0	H(12)	(H(H)(H(H(H(H(H(H(H(H(H(H)))))))))))	0	1 0 0 0;2 0 0 0;3 0 0 0;4 0 0 0;5 0 0 0;6 0 0 0;7 0 0 0;8 0 0 0;9 0 0 0;10 0 0 0;11 0 0 0;	1944.63	2	34.8342	31.0646	41.835	2	0.00497	1.11487	0.83333	0.60417	0	0	0	0	3.06433e-09	3.10955e-10	-1	0	3.10955e-10	sp|P22146|GAS1_YEAST	GAS1	330	4321850	41740900
Model-BuddingYeast-S-1803-2.28934.28934.3.0.dta	Model-BuddingYeast-S-1803-2.28934.28934.3.0.dta	Model-BuddingYeast-S-1803-2	28934	7906.92	3658.52	1220.18	3	1	GNTETTIETTTEVETETAKQ		2183.02	8 0 0 1	H(8)aH(1)	(H(H)(H(H(H(aH(H(H(H))))))))	204	1 0 0 0;2 0 0 0;3 0 0 0;4 0 0 0;4 0 0 1;5 0 0 0;5 0 0 1;6 0 0 1;7 0 0 1;	1475.5	3	51.8015	65.5109	26.341	2	-0.00163	-0.44516	0.6	1	0	0	0	0	1.08759e-05	7.02123e-07	-1	0	7.02123e-07	sp|Q12160|YP063_YEAST	YPR063C	123	61103	516363
Model-BuddingYeast-S-1803-2.28960.28960.3.0.dta	Model-BuddingYeast-S-1803-2.28960.28960.3.0.dta	Model-BuddingYeast-S-1803-2	28960	7913.93	3496.47	1166.16	3	1	GNTETTIETTTEVETETAKQ		2183.02	7 0 0 1	H(7)aH(1)	(H(H)(H(H(aH(H(H(H)))))))	312	1 0 0 0;2 0 0 0;3 0 0 0;3 0 0 1;4 0 0 0;4 0 0 1;5 0 0 1;6 0 0 1;	1313.45	3	50.0362	61.3666	28.9941	2	0.00019	0.054	0.55556	0.94737	0	0	0	0	2.7436e-06	1.8999e-07	-1	0	1.8999e-07	sp|Q12160|YP063_YEAST	YPR063C	123	143578	1296120
Model-BuddingYeast-S-1803-2.29003.29003.3.0.dta	Model-BuddingYeast-S-1803-2.29003.29003.3.0.dta	Model-BuddingYeast-S-1803-2	29003	7925.49	4297.78	1433.26	3	1	ISPTSANTKSYSATTSDVACPATGK	20,Carbamidomethyl[C];	2515.2	11 0 0 0	H(11)	(H(H)(H(H(H(H(H(H(H(H(H))))))))))	3	1 0 0 0;2 0 0 0;3 0 0 0;4 0 0 0;5 0 0 0;6 0 0 0;7 0 0 0;8 0 0 0;9 0 0 0;10 0 0 0;	1782.58	2	25.3886	19.3135	36.6709	2	-0.00247	-0.57575	0.81818	0.47917	0	0	0	0	4.51713e-08	4.141e-09	-1	0.0040404	0.00404041	sp|P22146|GAS1_YEAST	GAS1	330	634789	6599280
Model-BuddingYeast-S-1803-2.29031.29031.3.0.dta	Model-BuddingYeast-S-1803-2.29031.29031.3.0.dta	Model-BuddingYeast-S-1803-2	29031	7933.07	3658.52	1220.18	3	1	GNTETTIETTTEVETETAKQ		2183.02	8 0 0 1	H(8)aH(1)	(H(H)(H(H(H(H(H(H(aH))))))))	47	1 0 0 0;2 0 0 0;3 0 0 0;4 0 0 0;5 0 0 0;6 0 0 0;7 0 0 0;7 0 0 1;8 0 0 0;	1475.5	3	63.2204	75.8449	39.7751	2	-0.00102	-0.27788	0.7	1.05263	0	0	0	0	8.83231e-09	8.67795e-10	-1	0	8.67795e-10	sp|Q12160|YP063_YEAST	YPR063C	123	473775	3200480
Model-BuddingYeast-S-1803-2.29495.29495.3.0.dta	Model-BuddingYeast-S-1803-2.29495.29495.3.0.dta	Model-BuddingYeast-S-1803-2	29495	8057.91	3496.47	1166.16	3	1	GNTETTIETTTEVETETAKQ		2183.02	7 0 0 1	H(7)aH(1)	(H(H)(H(H(H(H(H(aH)))))))	89	1 0 0 0;2 0 0 0;3 0 0 0;4 0 0 0;5 0 0 0;6 0 0 0;6 0 0 1;7 0 0 0;	1313.45	3	72.4485	92.8542	34.5523	2	0.00088	0.25048	0.66667	1.13158	0	0	0	0	1.40437e-07	1.13499e-08	-1	0	1.13499e-08	sp|Q12160|YP063_YEAST	YPR063C	123	1961550	12054400
Model-BuddingYeast-S-1803-2.29563.29563.3.0.dta	Model-BuddingYeast-S-1803-2.29563.29563.3.0.dta	Model-BuddingYeast-S-1803-2	29563	8076.41	3496.47	1166.16	3	1	GNTETTIETTTEVETETAKQ		2183.02	7 0 0 1	H(7)aH(1)	(H(H)(H(H(H(H(H(aH)))))))	89	1 0 0 0;2 0 0 0;3 0 0 0;4 0 0 0;5 0 0 0;6 0 0 0;6 0 0 1;7 0 0 0;	1313.45	3	64.9947	85.2985	27.2877	2	0.00189	0.54049	0.55556	1.07895	0	0	0	0	6.67487e-06	4.05866e-07	-1	0	4.05866e-07	sp|Q12160|YP063_YEAST	YPR063C	123	1105220	6929850
Model-BuddingYeast-S-1803-2.29651.29651.3.0.dta	Model-BuddingYeast-S-1803-2.29651.29651.3.0.dta	Model-BuddingYeast-S-1803-2	29651	8100.11	3496.47	1166.16	3	1	GNTETTIETTTEVETETAKQ		2183.02	7 0 0 1	H(7)aH(1)	(H(H)(H(H(H(H(H(aH)))))))	89	1 0 0 0;2 0 0 0;3 0 0 0;4 0 0 0;5 0 0 0;6 0 0 0;6 0 0 1;7 0 0 0;	1313.45	3	53.5371	65.2672	31.7525	2	0.00202	0.57738	0.66667	0.94737	0	0	0	0	6.33568e-07	4.82232e-08	-1	0	4.82232e-08	sp|Q12160|YP063_YEAST	YPR063C	123	1961550	12054400
Model-BuddingYeast-S-1803-2.29729.29729.3.1.dta	Model-BuddingYeast-S-1803-2.29729.29729.3.1.dta	Model-BuddingYeast-S-1803-2	29729	8121.4	3496.47	1166.16	3	1	GNTETTIETTTEVETETAKQ		2183.02	7 0 0 1	H(7)aH(1)	(H(H)(H(H(H(H(H(aH)))))))	89	1 0 0 0;2 0 0 0;3 0 0 0;4 0 0 0;5 0 0 0;6 0 0 0;6 0 0 1;7 0 0 0;	1313.45	3	61.7805	77.145	33.2464	2	0.00046	0.13122	0.66667	1.02632	0	0	0	0	2.83697e-07	2.31434e-08	-1	0	2.31434e-08	sp|Q12160|YP063_YEAST	YPR063C	123	1961550	12054400
Model-BuddingYeast-S-1803-2.29814.29814.3.0.dta	Model-BuddingYeast-S-1803-2.29814.29814.3.0.dta	Model-BuddingYeast-S-1803-2	29814	8144.26	3496.47	1166.16	3	1	GNTETTIETTTEVETETAKQ		2183.02	7 0 0 1	H(7)aH(1)	(H(H)(H(H(H(H(H(aH)))))))	89	1 0 0 0;2 0 0 0;3 0 0 0;4 0 0 0;5 0 0 0;6 0 0 0;6 0 0 1;7 0 0 0;	1313.45	3	58.6558	75.9864	26.4705	2	-3e-05	-0.00778	0.55556	1	0	0	0	0	1.01752e-05	6.53166e-07	-1	0	6.53166e-07	sp|Q12160|YP063_YEAST	YPR063C	123	1544020	8561500
Model-BuddingYeast-S-1803-2.29853.29853.3.0.dta	Model-BuddingYeast-S-1803-2.29853.29853.3.0.dta	Model-BuddingYeast-S-1803-2	29853	8154.66	3206.36	1069.46	3	1	GNTETTIETTTEVETETAK		2054.96	6 0 0 1	H(6)aH(1)	(H(H)(H(H(H(H(aH))))))	151	1 0 0 0;2 0 0 0;3 0 0 0;4 0 0 0;5 0 0 0;5 0 0 1;6 0 0 0;	1151.4	3	33.9143	47.1605	9.31414	2	-0.00138	-0.42908	0.375	0.88889	0	0	0	0	0.0505905	0.00260813	-1	0	0.00260813	sp|Q12160|YP063_YEAST	YPR063C	123	227982	1421180
Model-BuddingYeast-S-1803-2.29886.29886.3.0.dta	Model-BuddingYeast-S-1803-2.29886.29886.3.0.dta	Model-BuddingYeast-S-1803-2	29886	8163.79	3496.47	1166.16	3	1	GNTETTIETTTEVETETAKQ		2183.02	7 0 0 1	H(7)aH(1)	(H(H)(H(H(H(H(H(aH)))))))	89	1 0 0 0;2 0 0 0;3 0 0 0;4 0 0 0;5 0 0 0;6 0 0 0;6 0 0 1;7 0 0 0;	1313.45	3	61.4263	76.7776	32.9165	2	0.00129	0.36974	0.66667	1.05263	0	0	0	0	3.38856e-07	2.6593e-08	-1	0	2.6593e-08	sp|Q12160|YP063_YEAST	YPR063C	123	716102	3661230
Model-BuddingYeast-S-1803-2.29949.29949.3.0.dta	Model-BuddingYeast-S-1803-2.29949.29949.3.0.dta	Model-BuddingYeast-S-1803-2	29949	8180.46	3206.35	1069.46	3	1	GNTETTIETTTEVETETAK		2054.96	6 0 0 1	H(6)aH(1)	(H(H)(aH(H(H(H(H))))))	615	1 0 0 0;1 0 0 1;2 0 0 0;2 0 0 1;3 0 0 1;4 0 0 1;5 0 0 1;	1151.4	3	22.7029	29.3611	10.3378	2	-0.00582	-1.8157	0.375	0.77778	0	0	0	0	0.0332832	0.00167642	-1	0	0.00167642	sp|Q12160|YP063_YEAST	YPR063C	123	132329	525935
Model-BuddingYeast-S-1803-2.29973.29973.3.0.dta	Model-BuddingYeast-S-1803-2.29973.29973.3.0.dta	Model-BuddingYeast-S-1803-2	29973	8186.53	3496.47	1166.16	3	1	GNTETTIETTTEVETETAKQ		2183.02	7 0 0 1	H(7)aH(1)	(H(H)(H(H(H(H(H(aH)))))))	89	1 0 0 0;2 0 0 0;3 0 0 0;4 0 0 0;5 0 0 0;6 0 0 0;6 0 0 1;7 0 0 0;	1313.45	3	31.0449	38.3597	17.4601	2	0.0047	1.34358	0.44444	0.76316	0	0	0	0	0.00123421	5.52871e-05	-1	0	5.52871e-05	sp|Q12160|YP063_YEAST	YPR063C	123	1713290	9222410
Model-BuddingYeast-S-1803-2.30083.30083.2.1.dta	Model-BuddingYeast-S-1803-2.30083.30083.2.1.dta	Model-BuddingYeast-S-1803-2	30083	8215.19	1987.82	994.415	2	1	GKDNAEGQGESLADQAR		1745.8	0 0 1 0	pH(1)	(pH)	1304		242.019	11	14.6053	19.8912	4.78865	1	-0.00181	-0.91161	1	0.625	0	0	0	1	-1	0	-1	0.0040404	0.0040404	sp|P22943|HSP12_YEAST	HSP12	73	8222130	12855800
Model-BuddingYeast-S-1803-2.30149.30149.2.1.dta	Model-BuddingYeast-S-1803-2.30149.30149.2.1.dta	Model-BuddingYeast-S-1803-2	30149	8231.49	1987.82	994.415	2	1	GKDNAEGQGESLADQAR		1745.8	0 0 1 0	pH(1)	(pH)	1304		242.019	11	13.1008	17.4929	4.94428	1	-0.00208	-1.04844	1	0.5625	0	0	0	1	-1	0	-1	0.00959693	0.00959693	sp|P22943|HSP12_YEAST	HSP12	73	7194970	11561900
Model-BuddingYeast-S-1803-2.30206.30206.3.0.dta	Model-BuddingYeast-S-1803-2.30206.30206.3.0.dta	Model-BuddingYeast-S-1803-2	30206	8245.58	3334.42	1112.14	3	1	GNTETTIETTTEVETETAKQ		2183.02	6 0 0 1	H(6)aH(1)	(H(H)(H(H(H(H(aH))))))	151	1 0 0 0;2 0 0 0;3 0 0 0;4 0 0 0;5 0 0 0;5 0 0 1;6 0 0 0;	1151.4	3	63.1394	82.5208	27.1454	2	0.00168	0.5036	0.625	1.05263	0	0	0	0	7.18454e-06	4.35914e-07	-1	0	4.35914e-07	sp|Q12160|YP063_YEAST	YPR063C	123	280680	2096620
Model-BuddingYeast-S-1803-2.30334.30334.3.0.dta	Model-BuddingYeast-S-1803-2.30334.30334.3.0.dta	Model-BuddingYeast-S-1803-2	30334	8278.89	3317.39	1106.47	3	1	GNTETTIETTTEVETETAKQ		2183.02	7 0 0 0	H(7)	(H(H)(H(H(H(H(H))))))	115	1 0 0 0;2 0 0 0;3 0 0 0;4 0 0 0;5 0 0 0;6 0 0 0;	1134.37	3	40.5632	55.974	11.9432	2	0.0005	0.15111	0.42857	0.94737	0	0	0	0	0.0179018	0.000840675	-1	0	0.000840675	sp|Q12160|YP063_YEAST	YPR063C	123	1234000	4895340
Model-BuddingYeast-S-1803-2.30341.30341.3.0.dta	Model-BuddingYeast-S-1803-2.30341.30341.3.0.dta	Model-BuddingYeast-S-1803-2	30341	8280.68	3334.42	1112.14	3	1	GNTETTIETTTEVETETAKQ		2183.02	6 0 0 1	H(6)aH(1)	(H(H)(H(aH(H(H(H))))))	452	1 0 0 0;2 0 0 0;2 0 0 1;3 0 0 0;3 0 0 1;4 0 0 1;5 0 0 1;	1151.4	3	86.9753	120.871	24.027	2	2e-05	0.00697	0.5	1.21053	0	0	0	0	3.57103e-05	2.17483e-06	-1	0	2.17483e-06	sp|Q12160|YP063_YEAST	YPR063C	123	2788960	17195400
Model-BuddingYeast-S-1803-2.30362.30362.2.1.dta	Model-BuddingYeast-S-1803-2.30362.30362.2.1.dta	Model-BuddingYeast-S-1803-2	30362	8286.21	1987.82	994.414	2	1	GKDNAEGQGESLADQAR		1745.8	0 0 1 0	pH(1)	(pH)	1304		242.019	11	15.6881	21.455	4.97809	1	-0.00403	-2.02539	1	0.625	0	0	0	1	-1	0	-1	0	0	sp|P22943|HSP12_YEAST	HSP12	73	7194970	11561900
Model-BuddingYeast-S-1803-2.30418.30418.3.0.dta	Model-BuddingYeast-S-1803-2.30418.30418.3.0.dta	Model-BuddingYeast-S-1803-2	30418	8301.08	3334.42	1112.14	3	1	GNTETTIETTTEVETETAKQ		2183.02	6 0 0 1	H(6)aH(1)	(H(H)(H(H(H(H(aH))))))	151	1 0 0 0;2 0 0 0;3 0 0 0;4 0 0 0;5 0 0 0;5 0 0 1;6 0 0 0;	1151.4	3	41.5637	51.81	22.5348	2	-0.00075	-0.22516	0.625	0.89474	0	0	0	0	7.74585e-05	4.13112e-06	-1	0	4.13112e-06	sp|Q12160|YP063_YEAST	YPR063C	123	2848230	17391300
Model-BuddingYeast-S-1803-2.30621.30621.3.0.dta	Model-BuddingYeast-S-1803-2.30621.30621.3.0.dta	Model-BuddingYeast-S-1803-2	30621	8356.04	3317.41	1106.47	3	1	GNTETTIETTTEVETETAKQ		2183.02	7 0 0 0	H(7)	(H(H)(H(H(H(H(H))))))	115	1 0 0 0;2 0 0 0;3 0 0 0;4 0 0 0;5 0 0 0;6 0 0 0;	1134.37	3	34.0872	45.8247	12.2889	2	0.01612	4.85991	0.42857	0.84211	0	0	0	0	0.0156468	0.000705979	-1	0	0.000705979	sp|Q12160|YP063_YEAST	YPR063C	123	1005600	6421640
Model-BuddingYeast-S-1803-2.30681.30681.3.1.dta	Model-BuddingYeast-S-1803-2.30681.30681.3.1.dta	Model-BuddingYeast-S-1803-2	30681	8372.48	3334.42	1112.14	3	1	GNTETTIETTTEVETETAKQ		2183.02	6 0 0 1	H(6)aH(1)	(H(H)(H(H(H(H(aH))))))	151	1 0 0 0;2 0 0 0;3 0 0 0;4 0 0 0;5 0 0 0;5 0 0 1;6 0 0 0;	1151.4	3	68.3524	89.1204	29.7832	2	0.00193	0.57828	0.625	1.07895	0	0	0	0	1.81008e-06	1.32848e-07	-1	0	1.32848e-07	sp|Q12160|YP063_YEAST	YPR063C	123	1691570	8355830
Model-BuddingYeast-S-1803-2.30704.30704.3.0.dta	Model-BuddingYeast-S-1803-2.30704.30704.3.0.dta	Model-BuddingYeast-S-1803-2	30704	8378.69	3317.39	1106.47	3	1	GNTETTIETTTEVETETAKQ		2183.02	7 0 0 0	H(7)	(H(H)(H(H(H(H(H))))))	115	1 0 0 0;2 0 0 0;3 0 0 0;4 0 0 0;5 0 0 0;6 0 0 0;	1134.37	3	43.0364	58.1515	14.9654	2	0.00083	0.24878	0.57143	0.92105	0	0	0	0	0.00476677	0.000210467	-1	0	0.000210467	sp|Q12160|YP063_YEAST	YPR063C	123	1005600	6421640
Model-BuddingYeast-S-1803-2.30717.30717.3.0.dta	Model-BuddingYeast-S-1803-2.30717.30717.3.0.dta	Model-BuddingYeast-S-1803-2	30717	8382.2	3172.36	1058.13	3	1	GNTETTIETTTEVETETAKQ		2183.02	5 0 0 1	H(5)aH(1)	(H(H)(H(H(H(aH)))))	237	1 0 0 0;2 0 0 0;3 0 0 0;4 0 0 0;4 0 0 1;5 0 0 0;	989.343	3	40.4183	55.4021	12.5913	2	0.00042	0.13386	0.42857	0.92105	0	0	0	0	0.0138784	0.00060873	-1	0	0.00060873	sp|Q12160|YP063_YEAST	YPR063C	123	537412	2932600
Model-BuddingYeast-S-1803-2.30758.30758.3.0.dta	Model-BuddingYeast-S-1803-2.30758.30758.3.0.dta	Model-BuddingYeast-S-1803-2	30758	8393.18	3334.42	1112.14	3	1	GNTETTIETTTEVETETAKQ		2183.02	6 0 0 1	H(6)aH(1)	(H(H)(H(H(H(H(aH))))))	151	1 0 0 0;2 0 0 0;3 0 0 0;4 0 0 0;5 0 0 0;5 0 0 1;6 0 0 0;	1151.4	3	57.9575	71.8965	32.0707	2	0.00136	0.40644	0.75	1.05263	0	0	0	0	5.34066e-07	4.11202e-08	-1	0	4.11202e-08	sp|Q12160|YP063_YEAST	YPR063C	123	3739370	18895200
Model-BuddingYeast-S-1803-2.30800.30800.2.0.dta	Model-BuddingYeast-S-1803-2.30800.30800.2.0.dta	Model-BuddingYeast-S-1803-2	30800	8404.43	1878.85	939.928	2	1	YPEAGPTAPVTK		1230.64	4 0 0 0	H(4)	(H(H)(H(H)))	416	1 0 0 0;2 0 0 0;3 0 0 0;	648.211	7	33.1821	37.7814	24.6405	2	0.00051	0.27016	1	1.09091	0	0	0	1	-1	0	-1	0	0	sp|Q12025|YD056_YEAST	YDR056C	128	2339040	6507520
Model-BuddingYeast-S-1803-2.30870.30870.3.0.dta	Model-BuddingYeast-S-1803-2.30870.30870.3.0.dta	Model-BuddingYeast-S-1803-2	30870	8423.48	3334.42	1112.14	3	1	GNTETTIETTTEVETETAKQ		2183.02	6 0 0 1	H(6)aH(1)	(H(H)(H(aH(H(H(H))))))	452	1 0 0 0;2 0 0 0;2 0 0 1;3 0 0 0;3 0 0 1;4 0 0 1;5 0 0 1;	1151.4	3	32.3503	40.0752	18.004	2	0.00107	0.32186	0.5	0.84211	0	0	0	0	0.000909425	4.04657e-05	-1	0	4.04657e-05	sp|Q12160|YP063_YEAST	YPR063C	123	2469030	12236300
Model-BuddingYeast-S-1803-2.30874.30874.2.0.dta	Model-BuddingYeast-S-1803-2.30874.30874.2.0.dta	Model-BuddingYeast-S-1803-2	30874	8424.46	1878.85	939.928	2	1	YPEAGPTAPVTK		1230.64	4 0 0 0	H(4)	(H(H)(H(H)))	416	1 0 0 0;2 0 0 0;3 0 0 0;	648.211	7	29.8279	32.5004	24.8648	2	0.00052	0.27442	1	0.95455	0	0	0	1	-1	0	-1	0	0	sp|Q12025|YD056_YEAST	YDR056C	128	2339040	6507520
Model-BuddingYeast-S-1803-2.30969.30969.3.0.dta	Model-BuddingYeast-S-1803-2.30969.30969.3.0.dta	Model-BuddingYeast-S-1803-2	30969	8450.11	3334.42	1112.14	3	1	GNTETTIETTTEVETETAKQ		2183.02	6 0 0 1	H(6)aH(1)	(H(H)(H(H(H(H(aH))))))	151	1 0 0 0;2 0 0 0;3 0 0 0;4 0 0 0;5 0 0 0;5 0 0 1;6 0 0 0;	1151.4	3	66.241	87.8389	26.1306	2	0.00219	0.65565	0.625	1.10526	0	0	0	0	1.21186e-05	7.90959e-07	-1	0	7.90959e-07	sp|Q12160|YP063_YEAST	YPR063C	123	3739370	18895200
Model-BuddingYeast-S-1803-2.30970.30970.3.0.dta	Model-BuddingYeast-S-1803-2.30970.30970.3.0.dta	Model-BuddingYeast-S-1803-2	30970	8450.38	3317.39	1106.47	3	1	GNTETTIETTTEVETETAKQ		2183.02	7 0 0 0	H(7)	(H(H)(H(H(H(H(H))))))	115	1 0 0 0;2 0 0 0;3 0 0 0;4 0 0 0;5 0 0 0;6 0 0 0;	1134.37	3	28.8594	34.1223	19.0853	2	0.00278	0.83749	0.57143	0.76316	0	0	0	0	0.000496914	2.35703e-05	-1	0	2.35703e-05	sp|Q12160|YP063_YEAST	YPR063C	123	341382	1574080
Model-BuddingYeast-S-1803-2.31043.31043.3.0.dta	Model-BuddingYeast-S-1803-2.31043.31043.3.0.dta	Model-BuddingYeast-S-1803-2	31043	8469.9	3334.42	1112.14	3	1	GNTETTIETTTEVETETAKQ		2183.02	6 0 0 1	H(6)aH(1)	(H(H)(H(H(H(H(aH))))))	151	1 0 0 0;2 0 0 0;3 0 0 0;4 0 0 0;5 0 0 0;5 0 0 1;6 0 0 0;	1151.4	3	75.9678	101.305	28.9121	2	0.00289	0.86529	0.625	1.13158	0	0	0	0	2.86427e-06	2.00227e-07	-1	0	2.00227e-07	sp|Q12160|YP063_YEAST	YPR063C	123	2097160	10758600
Model-BuddingYeast-S-1803-2.31046.31046.3.0.dta	Model-BuddingYeast-S-1803-2.31046.31046.3.0.dta	Model-BuddingYeast-S-1803-2	31046	8470.73	3317.4	1106.47	3	1	GNTETTIETTTEVETETAKQ		2183.02	7 0 0 0	H(7)	(H(H)(H(H(H(H(H))))))	115	1 0 0 0;2 0 0 0;3 0 0 0;4 0 0 0;5 0 0 0;6 0 0 0;	1134.37	3	35.1799	42.79	21.0467	2	0.00581	1.75267	0.71429	0.81579	0	0	0	0	0.000170303	8.54342e-06	-1	0	8.54342e-06	sp|Q12160|YP063_YEAST	YPR063C	123	367618	2251820
Model-BuddingYeast-S-1803-2.31142.31142.3.1.dta	Model-BuddingYeast-S-1803-2.31142.31142.3.1.dta	Model-BuddingYeast-S-1803-2	31142	8496.66	3172.36	1058.13	3	1	GNTETTIETTTEVETETAKQ		2183.02	5 0 0 1	H(5)aH(1)	(H(H)(H(H(H(aH)))))	237	1 0 0 0;2 0 0 0;3 0 0 0;4 0 0 0;4 0 0 1;5 0 0 0;	989.343	3	49.9161	70.1192	12.396	2	0.00015	0.04591	0.42857	1.05263	0	0	0	0	0.0150001	0.000675142	-1	0	0.000675142	sp|Q12160|YP063_YEAST	YPR063C	123	757592	4053790
Model-BuddingYeast-S-1803-2.31340.31340.3.0.dta	Model-BuddingYeast-S-1803-2.31340.31340.3.0.dta	Model-BuddingYeast-S-1803-2	31340	8550.3	3172.36	1058.13	3	1	GNTETTIETTTEVETETAKQ		2183.02	5 0 0 1	H(5)aH(1)	(H(H)(H(H(H(aH)))))	237	1 0 0 0;2 0 0 0;3 0 0 0;4 0 0 0;4 0 0 1;5 0 0 0;	989.343	3	73.5233	102.751	19.2441	2	0.00072	0.22559	0.57143	1.10526	0	0	0	0	0.000455032	2.17406e-05	-1	0	2.17406e-05	sp|Q12160|YP063_YEAST	YPR063C	123	3221430	16570600
Model-BuddingYeast-S-1803-2.31413.31413.3.1.dta	Model-BuddingYeast-S-1803-2.31413.31413.3.1.dta	Model-BuddingYeast-S-1803-2	31413	8569.73	3155.34	1052.45	3	1	GNTETTIETTTEVETETAKQ		2183.02	6 0 0 0	H(6)	(H(H)(H(H(H(H)))))	188	1 0 0 0;2 0 0 0;3 0 0 0;4 0 0 0;5 0 0 0;	972.317	3	58.3394	81.1679	15.9436	2	0.00025	0.07788	0.5	0.94737	0	0	0	0	0.00285627	0.00012044	-1	0	0.00012044	sp|Q12160|YP063_YEAST	YPR063C	123	1891400	8998350
Model-BuddingYeast-S-1803-2.31424.31424.3.0.dta	Model-BuddingYeast-S-1803-2.31424.31424.3.0.dta	Model-BuddingYeast-S-1803-2	31424	8572.65	3172.36	1058.13	3	1	GNTETTIETTTEVETETAKQ		2183.02	5 0 0 1	H(5)aH(1)	(H(H)(H(H(H(aH)))))	237	1 0 0 0;2 0 0 0;3 0 0 0;4 0 0 0;4 0 0 1;5 0 0 0;	989.343	3	96.9684	136.52	23.5151	2	0.00038	0.12062	0.57143	1.23684	0	0	0	0	4.65141e-05	2.80232e-06	-1	0	2.80232e-06	sp|Q12160|YP063_YEAST	YPR063C	123	3221430	16570600
Model-BuddingYeast-S-1803-2.31490.31490.3.1.dta	Model-BuddingYeast-S-1803-2.31490.31490.3.1.dta	Model-BuddingYeast-S-1803-2	31490	8590.23	3155.34	1052.45	3	1	GNTETTIETTTEVETETAKQ		2183.02	6 0 0 0	H(6)	(H(H)(H(H(H(H)))))	188	1 0 0 0;2 0 0 0;3 0 0 0;4 0 0 0;5 0 0 0;	972.317	3	56.4333	76.8678	18.4836	2	9e-05	0.02749	0.66667	1.07895	0	0	0	0	0.000695023	3.11052e-05	-1	0	3.11052e-05	sp|Q12160|YP063_YEAST	YPR063C	123	1891400	8998350
Model-BuddingYeast-S-1803-2.31502.31502.2.1.dta	Model-BuddingYeast-S-1803-2.31502.31502.2.1.dta	Model-BuddingYeast-S-1803-2	31502	8593.45	1554.74	777.875	2	1	YPEAGPTAPVTK		1230.64	2 0 0 0	H(2)	(H(H))	780	1 0 0 0;	324.106	7	38.0185	50.9316	14.0372	2	9e-05	0.05946	1	1.13636	0	0	0	1	-1	0	-1	0	0	sp|Q12025|YD056_YEAST	YDR056C	128	6697410	15895300
Model-BuddingYeast-S-1803-2.31511.31511.4.1.dta	Model-BuddingYeast-S-1803-2.31511.31511.4.1.dta	Model-BuddingYeast-S-1803-2	31511	8595.84	3354.41	839.358	4	1	EKMTTSEEVKPWLR		1733.89	10 0 0 0	H(10)	(H(H)(H(H(H(H(H(H(H(H)))))))))	12	1 0 0 0;2 0 0 0;3 0 0 0;4 0 0 0;5 0 0 0;6 0 0 0;7 0 0 0;8 0 0 0;9 0 0 0;	1620.53	4	29.5143	17.4672	51.8876	2	-0.00681	-2.02987	1	0.65385	0	0	0	0	2.16101e-11	2.55888e-12	-1	0.00959693	0.00959693	sp|P36081|YKH7_YEAST	YKL077W	34	650783	7068790
Model-BuddingYeast-S-1803-2.31528.31528.3.0.dta	Model-BuddingYeast-S-1803-2.31528.31528.3.0.dta	Model-BuddingYeast-S-1803-2	31528	8600.45	3172.36	1058.13	3	1	GNTETTIETTTEVETETAKQ		2183.02	5 0 0 1	H(5)aH(1)	(H(H)(H(H(H(aH)))))	237	1 0 0 0;2 0 0 0;3 0 0 0;4 0 0 0;4 0 0 1;5 0 0 0;	989.343	3	49.5382	68.0728	15.117	2	0.00033	0.10265	0.42857	1	0	0	0	0	0.00441328	0.000196338	-1	0	0.000196338	sp|Q12160|YP063_YEAST	YPR063C	123	3221430	16570600
Model-BuddingYeast-S-1803-2.31574.31574.2.0.dta	Model-BuddingYeast-S-1803-2.31574.31574.2.0.dta	Model-BuddingYeast-S-1803-2	31574	8612.63	1554.74	777.875	2	1	YPEAGPTAPVTK		1230.64	2 0 0 0	H(2)	(H(H))	780	1 0 0 0;	324.106	7	42.5799	57.7169	14.4683	2	0.00018	0.11735	1	1.22727	0	0	0	1	-1	0	-1	0	0	sp|Q12025|YD056_YEAST	YDR056C	128	6697410	15895300
Model-BuddingYeast-S-1803-2.31641.31641.2.0.dta	Model-BuddingYeast-S-1803-2.31641.31641.2.0.dta	Model-BuddingYeast-S-1803-2	31641	8630.51	1554.74	777.875	2	1	YPEAGPTAPVTK		1230.64	2 0 0 0	H(2)	(H(H))	780	1 0 0 0;	324.106	7	43.7242	59.7949	13.8786	2	0.00038	0.2447	1	1.22727	0	0	0	1	-1	0	-1	0	0	sp|Q12025|YD056_YEAST	YDR056C	128	9087640	21818900
Model-BuddingYeast-S-1803-2.31685.31685.2.0.dta	Model-BuddingYeast-S-1803-2.31685.31685.2.0.dta	Model-BuddingYeast-S-1803-2	31685	8642.3	1716.8	858.902	2	1	YPEAGPTAPVTK		1230.64	3 0 0 0	H(3)	(H(H)(H))	579	1 0 0 0;2 0 0 0;	486.158	7	16.6486	17.1224	15.7686	2	0.00082	0.47823	1	0.68182	0	0	0	1	-1	0	-1	0.00959693	0.00959693	sp|Q12025|YD056_YEAST	YDR056C	128	1638280	2875710
Model-BuddingYeast-S-1803-2.31723.31723.2.1.dta	Model-BuddingYeast-S-1803-2.31723.31723.2.1.dta	Model-BuddingYeast-S-1803-2	31723	8652.55	1554.74	777.875	2	1	YPEAGPTAPVTK		1230.64	2 0 0 0	H(2)	(H(H))	780	1 0 0 0;	324.106	7	28.3142	36.7506	12.6467	2	0.00055	0.35276	1	1.04545	0	0	0	1	-1	0	-1	0	0	sp|Q12025|YD056_YEAST	YDR056C	128	6697410	15895300
Model-BuddingYeast-S-1803-2.31832.31832.2.3.dta	Model-BuddingYeast-S-1803-2.31832.31832.2.3.dta	Model-BuddingYeast-S-1803-2	31832	8681.83	1554.74	777.875	2	1	YPEAGPTAPVTK		1230.64	2 0 0 0	H(2)	(H(H))	780	1 0 0 0;	324.106	7	24.18	30.6583	12.1489	2	8e-05	0.04917	1	0.90909	0	0	0	1	-1	0	-1	0	0	sp|Q12025|YD056_YEAST	YDR056C	128	9087640	21818900
Model-BuddingYeast-S-1803-2.31874.31874.3.0.dta	Model-BuddingYeast-S-1803-2.31874.31874.3.0.dta	Model-BuddingYeast-S-1803-2	31874	8693.34	3010.31	1004.11	3	1	GNTETTIETTTEVETETAKQ		2183.02	4 0 0 1	H(4)aH(1)	(H(H)(H(H(aH))))	351	1 0 0 0;2 0 0 0;3 0 0 0;3 0 0 1;4 0 0 0;	827.291	3	76.7484	110.241	14.547	2	0.00077	0.25648	0.5	1.18421	0	0	0	0	0.00586517	0.000264107	-1	0	0.000264107	sp|Q12160|YP063_YEAST	YPR063C	123	1342550	5965890
Model-BuddingYeast-S-1803-2.31895.31895.3.1.dta	Model-BuddingYeast-S-1803-2.31895.31895.3.1.dta	Model-BuddingYeast-S-1803-2	31895	8698.98	2993.29	998.434	3	1	GNTETTIETTTEVETETAKQ		2183.02	5 0 0 0	H(5)	(H(H)(H(H(H))))	287	1 0 0 0;2 0 0 0;3 0 0 0;4 0 0 0;	810.264	3	54.218	78.2335	9.61776	2	0.0025	0.83459	0.4	1.10526	0	0	0	0	0.0445404	0.00231842	-1	0	0.00231842	sp|Q12160|YP063_YEAST	YPR063C	123	1399690	6103760
Model-BuddingYeast-S-1803-2.31927.31927.2.3.dta	Model-BuddingYeast-S-1803-2.31927.31927.2.3.dta	Model-BuddingYeast-S-1803-2	31927	8707.57	1554.74	777.874	2	1	YPEAGPTAPVTK		1230.64	2 0 0 0	H(2)	(H(H))	780	1 0 0 0;	324.106	7	31.7264	41.9323	12.7726	2	-0.00052	-0.33546	1	1.04545	0	0	0	1	-1	0	-1	0	0	sp|Q12025|YD056_YEAST	YDR056C	128	2418990	6050320
Model-BuddingYeast-S-1803-2.31964.31964.3.0.dta	Model-BuddingYeast-S-1803-2.31964.31964.3.0.dta	Model-BuddingYeast-S-1803-2	31964	8717.52	3010.31	1004.11	3	1	GNTETTIETTTEVETETAKQ		2183.02	4 0 0 1	H(4)aH(1)	(H(H)(H(H(aH))))	351	1 0 0 0;2 0 0 0;3 0 0 0;3 0 0 1;4 0 0 0;	827.291	3	76.9035	108.84	17.5937	2	0.00087	0.28737	0.66667	1.18421	0	0	0	0	0.00114504	5.03673e-05	-1	0	5.03673e-05	sp|Q12160|YP063_YEAST	YPR063C	123	1342550	5965890
Model-BuddingYeast-S-1803-2.31972.31972.3.0.dta	Model-BuddingYeast-S-1803-2.31972.31972.3.0.dta	Model-BuddingYeast-S-1803-2	31972	8719.64	2993.29	998.433	3	1	GNTETTIETTTEVETETAKQ		2183.02	5 0 0 0	H(5)	(H(H)(H(H(H))))	287	1 0 0 0;2 0 0 0;3 0 0 0;4 0 0 0;	810.264	3	42.9193	61.411	8.57775	2	0.00179	0.59906	0.4	0.97368	0	0	0	0	0.0697705	0.00352863	-1	0	0.00352863	sp|Q12160|YP063_YEAST	YPR063C	123	1399690	6103760
Model-BuddingYeast-S-1803-2.32021.32021.2.2.dta	Model-BuddingYeast-S-1803-2.32021.32021.2.2.dta	Model-BuddingYeast-S-1803-2	32021	8732.89	1554.74	777.874	2	1	YPEAGPTAPVTK		1230.64	2 0 0 0	H(2)	(H(H))	780	1 0 0 0;	324.106	7	22.4718	27.9613	12.2769	2	-0.00044	-0.28143	1	0.86364	0	0	0	1	-1	0	-1	0	0	sp|Q12025|YD056_YEAST	YDR056C	128	2418990	6050320
Model-BuddingYeast-S-1803-2.32021.32021.3.3.dta	Model-BuddingYeast-S-1803-2.32021.32021.3.3.dta	Model-BuddingYeast-S-1803-2	32021	8732.89	2333.02	778.343	3	1	NNKDDTISATISYDK		1684.8	4 0 0 0	H(4)	(H(H)(H(H)))	416	1 0 0 0;2 0 0 0;3 0 0 0;	648.211	6	34.8721	41.5668	22.4389	2	0.00198	0.84722	1	0.89286	0	0	0	1	-1	0	-1	0	0	sp|Q03655|GAS3_YEAST	GAS3	432	1003240	2193760
Model-BuddingYeast-S-1803-2.32465.32465.3.3.dta	Model-BuddingYeast-S-1803-2.32465.32465.3.3.dta	Model-BuddingYeast-S-1803-2	32465	8853.42	2333.01	778.343	3	1	NNKDDTISATISYDK		1684.8	4 0 0 0	H(4)	(H(H)(H(H)))	416	1 0 0 0;2 0 0 0;3 0 0 0;	648.211	6	15.8488	17.3297	13.0986	2	0.00053	0.22743	0.75	0.60714	0	0	0	1	-1	0	-1	0.00959693	0.00959693	sp|Q03655|GAS3_YEAST	GAS3	432	96718	285462
Model-BuddingYeast-S-1803-2.32541.32541.3.2.dta	Model-BuddingYeast-S-1803-2.32541.32541.3.2.dta	Model-BuddingYeast-S-1803-2	32541	8873.74	2333.01	778.343	3	1	NNKDDTISATISYDK		1684.8	4 0 0 0	H(4)	(H(H)(H(H)))	416	1 0 0 0;2 0 0 0;3 0 0 0;	648.211	6	38.3835	51.1113	14.7463	2	0.00113	0.48589	0.75	0.96429	0	0	0	1	-1	0	-1	0	0	sp|Q03655|GAS3_YEAST	GAS3	432	4868890	16160800
Model-BuddingYeast-S-1803-2.32598.32598.4.1.dta	Model-BuddingYeast-S-1803-2.32598.32598.4.1.dta	Model-BuddingYeast-S-1803-2	32598	8889.02	3030.31	758.334	4	1	EKMTTSEEVKPWLR		1733.89	8 0 0 0	H(8)	(H(H)(H(H(H(H(H(H)))))))	64	1 0 0 0;2 0 0 0;3 0 0 0;4 0 0 0;5 0 0 0;6 0 0 0;7 0 0 0;	1296.42	4	31.9821	19.5813	55.0123	2	0.00255	0.84013	1	0.57692	0	0	0	0	4.75301e-12	5.7958e-13	-1	0.0040404	0.0040404	sp|P36081|YKH7_YEAST	YKL077W	34	2684700	13144800
Model-BuddingYeast-S-1803-2.32660.32660.3.0.dta	Model-BuddingYeast-S-1803-2.32660.32660.3.0.dta	Model-BuddingYeast-S-1803-2	32660	8905.79	2333.01	778.343	3	1	NNKDDTISATISYDK		1684.8	4 0 0 0	H(4)	(H(H)(H(H)))	416	1 0 0 0;2 0 0 0;3 0 0 0;	648.211	6	52.3371	67.9189	23.3994	2	0.00125	0.53604	1	1.07143	0	0	0	1	-1	0	-1	0	0	sp|Q03655|GAS3_YEAST	GAS3	432	4868890	16160800
Model-BuddingYeast-S-1803-2.32737.32737.3.0.dta	Model-BuddingYeast-S-1803-2.32737.32737.3.0.dta	Model-BuddingYeast-S-1803-2	32737	8926.27	2333.01	778.343	3	1	NNKDDTISATISYDK		1684.8	4 0 0 0	H(4)	(H(H)(H(H)))	416	1 0 0 0;2 0 0 0;3 0 0 0;	648.211	6	50.3861	65.0322	23.1863	2	0.00114	0.48718	1	1	0	0	0	1	-1	0	-1	0	0	sp|Q03655|GAS3_YEAST	GAS3	432	4868890	16160800
Model-BuddingYeast-S-1803-2.32838.32838.3.0.dta	Model-BuddingYeast-S-1803-2.32838.32838.3.0.dta	Model-BuddingYeast-S-1803-2	32838	8953.08	2868.26	956.758	3	1	EKMTTSEEVKPWLR		1733.89	7 0 0 0	H(7)	(H(H)(H(H(H(H(H))))))	115	1 0 0 0;2 0 0 0;3 0 0 0;4 0 0 0;5 0 0 0;6 0 0 0;	1134.37	4	27.1501	22.6345	35.5362	2	0.00179	0.62383	1	0.76923	0	0	0	0	8.28087e-08	6.95043e-09	-1	0	6.95043e-09	sp|P36081|YKH7_YEAST	YKL077W	34	3107840	15357500
Model-BuddingYeast-S-1803-2.32873.32873.3.1.dta	Model-BuddingYeast-S-1803-2.32873.32873.3.1.dta	Model-BuddingYeast-S-1803-2	32873	8962.36	2333.01	778.343	3	1	NNKDDTISATISYDK		1684.8	4 0 0 0	H(4)	(H(H)(H(H)))	416	1 0 0 0;2 0 0 0;3 0 0 0;	648.211	6	24.9586	28.1288	19.0711	2	0.00086	0.36887	1	0.75	0	0	0	1	-1	0	-1	0	0	sp|Q03655|GAS3_YEAST	GAS3	432	4952330	16334200
Model-BuddingYeast-S-1803-2.32925.32925.3.1.dta	Model-BuddingYeast-S-1803-2.32925.32925.3.1.dta	Model-BuddingYeast-S-1803-2	32925	8976.06	2868.26	956.758	3	1	EKMTTSEEVKPWLR		1733.89	7 0 0 0	H(7)	(H(H)(H(H(H(H(H))))))	115	1 0 0 0;2 0 0 0;3 0 0 0;4 0 0 0;5 0 0 0;6 0 0 0;	1134.37	4	33.1916	24.2231	49.8473	2	0.00121	0.42091	1	0.73077	0	0	0	0	5.81005e-11	7.08913e-12	-1	0	7.08913e-12	sp|P36081|YKH7_YEAST	YKL077W	34	2903020	14188400
Model-BuddingYeast-S-1803-2.33092.33092.3.1.dta	Model-BuddingYeast-S-1803-2.33092.33092.3.1.dta	Model-BuddingYeast-S-1803-2	33092	9020.75	2868.26	956.758	3	1	EKMTTSEEVKPWLR		1733.89	7 0 0 0	H(7)	(H(H)(H(H(H(H(H))))))	115	1 0 0 0;2 0 0 0;3 0 0 0;4 0 0 0;5 0 0 0;6 0 0 0;	1134.37	4	32.1025	27.4389	40.7635	2	0.00122	0.42614	1	0.84615	0	0	0	0	5.30152e-09	5.33785e-10	-1	0	5.33785e-10	sp|P36081|YKH7_YEAST	YKL077W	34	2903020	14188400
Model-BuddingYeast-S-1803-2.33136.33136.2.0.dta	Model-BuddingYeast-S-1803-2.33136.33136.2.0.dta	Model-BuddingYeast-S-1803-2	33136	9032.57	2170.96	1085.98	2	1	NNKDDTISATISYDK		1684.8	3 0 0 0	H(3)	(H(H)(H))	579	1 0 0 0;2 0 0 0;	486.158	6	28.0651	35.7734	13.7498	2	0.00072	0.3335	1	0.89286	0	0	0	1	-1	0	-1	0	0	sp|Q03655|GAS3_YEAST	GAS3	432	7235120	21145600
Model-BuddingYeast-S-1803-2.33174.33174.3.0.dta	Model-BuddingYeast-S-1803-2.33174.33174.3.0.dta	Model-BuddingYeast-S-1803-2	33174	9042.77	2170.96	724.325	3	1	NNKDDTISATISYDK		1684.8	3 0 0 0	H(3)	(H(H)(H))	579	1 0 0 0;2 0 0 0;	486.158	6	88.5109	125.389	20.0237	2	0.00049	0.22341	1	1.35714	0	0	0	1	-1	0	-1	0	0	sp|Q03655|GAS3_YEAST	GAS3	432	19165100	61230600
Model-BuddingYeast-S-1803-2.33225.33225.3.0.dta	Model-BuddingYeast-S-1803-2.33225.33225.3.0.dta	Model-BuddingYeast-S-1803-2	33225	9056.96	3010.31	1004.11	3	1	GNTETTIETTTEVETETAKQ		2183.02	4 0 0 1	H(4)aH(1)	(H(H)(H(H(aH))))	351	1 0 0 0;2 0 0 0;3 0 0 0;3 0 0 1;4 0 0 0;	827.291	3	63.0401	84.4959	23.1934	2	0.00254	0.84446	0.66667	1.02632	0	0	0	0	5.49533e-05	3.24465e-06	-1	0	3.24465e-06	sp|Q12160|YP063_YEAST	YPR063C	123	1080600	5464900
Model-BuddingYeast-S-1803-2.33228.33228.2.0.dta	Model-BuddingYeast-S-1803-2.33228.33228.2.0.dta	Model-BuddingYeast-S-1803-2	33228	9057.66	2170.96	1085.98	2	1	NNKDDTISATISYDK		1684.8	3 0 0 0	H(3)	(H(H)(H))	579	1 0 0 0;2 0 0 0;	486.158	6	73.8754	103.643	18.5922	2	0.00059	0.26994	1	1.42857	0	0	0	1	-1	0	-1	0	0	sp|Q03655|GAS3_YEAST	GAS3	432	7235120	21145600
Model-BuddingYeast-S-1803-2.33238.33238.3.1.dta	Model-BuddingYeast-S-1803-2.33238.33238.3.1.dta	Model-BuddingYeast-S-1803-2	33238	9060.34	2170.96	724.325	3	1	NNKDDTISATISYDK		1684.8	3 0 0 0	H(3)	(H(H)(H))	579	1 0 0 0;2 0 0 0;	486.158	6	100.46	143.261	20.9722	2	0.0001	0.04653	1	1.35714	0	0	0	1	-1	0	-1	0	0	sp|Q03655|GAS3_YEAST	GAS3	432	19165100	61230600
Model-BuddingYeast-S-1803-2.33269.33269.3.0.dta	Model-BuddingYeast-S-1803-2.33269.33269.3.0.dta	Model-BuddingYeast-S-1803-2	33269	9068.78	3172.36	1058.13	3	1	GNTETTIETTTEVETETAKQ		2183.02	5 0 0 1	H(5)aH(1)	(H(H)(H(H(H(aH)))))	237	1 0 0 0;2 0 0 0;3 0 0 0;4 0 0 0;4 0 0 1;5 0 0 0;	989.343	3	44.303	55.9449	22.6823	2	0.00146	0.46012	0.57143	1.02632	0	0	0	0	7.17072e-05	3.90587e-06	-1	0	3.90587e-06	sp|Q12160|YP063_YEAST	YPR063C	123	416330	1467770
Model-BuddingYeast-S-1803-2.33389.33389.3.0.dta	Model-BuddingYeast-S-1803-2.33389.33389.3.0.dta	Model-BuddingYeast-S-1803-2	33389	9101.08	2706.21	902.74	3	1	EKMTTSEEVKPWLR		1733.89	6 0 0 0	H(6)	(H(H)(H(H(H(H)))))	188	1 0 0 0;2 0 0 0;3 0 0 0;4 0 0 0;5 0 0 0;	972.317	4	25.2258	24.4617	26.6448	2	-0.00047	-0.17378	0.83333	0.76923	0	0	0	0	9.30138e-06	5.81995e-07	-1	0	5.81995e-07	sp|P36081|YKH7_YEAST	YKL077W	34	1933860	7797950
Model-BuddingYeast-S-1803-2.33591.33591.3.0.dta	Model-BuddingYeast-S-1803-2.33591.33591.3.0.dta	Model-BuddingYeast-S-1803-2	33591	9155.36	4527.8	1509.94	3	1	SDCSFSGSATLQTATTQASCSSALK	3,Carbamidomethyl[C];20,Carbamidomethyl[C];	2566.14	11 0 0 1	H(11)aH(1)	(H(H)(H(H(H(H(H(H(H(H(H(aH)))))))))))	1	1 0 0 0;2 0 0 0;3 0 0 0;4 0 0 0;5 0 0 0;6 0 0 0;7 0 0 0;8 0 0 0;9 0 0 0;10 0 0 0;10 0 0 1;11 0 0 0;	1961.66	1	107.058	148.76	29.6132	2	0.00342	0.75491	0.53846	1.14583	0	0	0	0	1.98026e-06	1.4748e-07	-1	0	1.4748e-07	sp|P22146|GAS1_YEAST	GAS1	443	11428300	124394000
Model-BuddingYeast-S-1803-2.33657.33657.3.0.dta	Model-BuddingYeast-S-1803-2.33657.33657.3.0.dta	Model-BuddingYeast-S-1803-2	33657	9173.06	4527.8	1509.94	3	1	SDCSFSGSATLQTATTQASCSSALK	3,Carbamidomethyl[C];20,Carbamidomethyl[C];	2566.14	11 0 0 1	H(11)aH(1)	(H(H)(H(H(H(H(H(H(H(H(H(aH)))))))))))	1	1 0 0 0;2 0 0 0;3 0 0 0;4 0 0 0;5 0 0 0;6 0 0 0;7 0 0 0;8 0 0 0;9 0 0 0;10 0 0 0;10 0 0 1;11 0 0 0;	1961.66	1	114.652	160.123	30.2061	2	0.00199	0.44018	0.46154	1.20833	0	0	0	0	1.44666e-06	1.03522e-07	-1	0	1.03522e-07	sp|P22146|GAS1_YEAST	GAS1	443	11691500	127735000
Model-BuddingYeast-S-1803-2.33733.33733.3.0.dta	Model-BuddingYeast-S-1803-2.33733.33733.3.0.dta	Model-BuddingYeast-S-1803-2	33733	9193.34	4527.8	1509.94	3	1	SDCSFSGSATLQTATTQASCSSALK	3,Carbamidomethyl[C];20,Carbamidomethyl[C];	2566.14	11 0 0 1	H(11)aH(1)	(H(H)(H(H(H(H(aH(H(H(H(H(H)))))))))))	116	1 0 0 0;2 0 0 0;3 0 0 0;4 0 0 0;5 0 0 0;5 0 0 1;6 0 0 0;6 0 0 1;7 0 0 1;8 0 0 1;9 0 0 1;10 0 0 1;	1961.66	1	116.99	162.527	32.4219	2	0.00098	0.2169	0.46154	1.1875	0	0	0	0	4.42191e-07	3.38302e-08	-1	0	3.38302e-08	sp|P22146|GAS1_YEAST	GAS1	443	12136300	131837000
Model-BuddingYeast-S-1803-2.33740.33740.4.1.dta	Model-BuddingYeast-S-1803-2.33740.33740.4.1.dta	Model-BuddingYeast-S-1803-2	33740	9195.3	4527.8	1132.71	4	1	SDCSFSGSATLQTATTQASCSSALK	3,Carbamidomethyl[C];20,Carbamidomethyl[C];	2566.14	11 0 0 1	H(11)aH(1)	(H(H)(H(H(H(H(H(H(H(H(H(aH)))))))))))	1	1 0 0 0;2 0 0 0;3 0 0 0;4 0 0 0;5 0 0 0;6 0 0 0;7 0 0 0;8 0 0 0;9 0 0 0;10 0 0 0;10 0 0 1;11 0 0 0;	1961.66	1	57.8323	84.2275	8.81275	2	0.00183	0.40463	0.30769	0.91667	0	0	0	0	0.0628451	0.00322652	-1	0	0.00322652	sp|P22146|GAS1_YEAST	GAS1	443	657751	7130710
Model-BuddingYeast-S-1803-2.33768.33768.3.0.dta	Model-BuddingYeast-S-1803-2.33768.33768.3.0.dta	Model-BuddingYeast-S-1803-2	33768	9202.97	4510.78	1504.26	3	1	SDCSFSGSATLQTATTQASCSSALK	3,Carbamidomethyl[C];20,Carbamidomethyl[C];	2566.14	12 0 0 0	H(12)	(H(H)(H(H(H(H(H(H(H(H(H(H)))))))))))	0	1 0 0 0;2 0 0 0;3 0 0 0;4 0 0 0;5 0 0 0;6 0 0 0;7 0 0 0;8 0 0 0;9 0 0 0;10 0 0 0;11 0 0 0;	1944.63	1	93.7179	128.215	29.6521	2	0.00194	0.43011	0.5	1.10417	0	0	0	0	1.93988e-06	1.43579e-07	-1	0	1.43579e-07	sp|P22146|GAS1_YEAST	GAS1	443	4133060	43866200
Model-BuddingYeast-S-1803-2.33806.33806.4.1.dta	Model-BuddingYeast-S-1803-2.33806.33806.4.1.dta	Model-BuddingYeast-S-1803-2	33806	9213.24	4544.83	1136.96	4	1	SDCSFSGSATLQTATTQASCSSALK	3,Carbamidomethyl[C];20,Carbamidomethyl[C];	2566.14	10 0 0 2	H(10)aH(2)	(H(H)(H(H(H(H(H(H(H(H(aH(aH)))))))))))	5	1 0 0 0;2 0 0 0;3 0 0 0;4 0 0 0;5 0 0 0;6 0 0 0;7 0 0 0;8 0 0 0;9 0 0 0;9 0 0 1;9 0 0 2;10 0 0 0;10 0 0 1;	1978.69	1	69.4646	100.381	12.0486	2	0.00288	0.63369	0.35714	0.95833	0	0	0	0	0.017186	0.000793008	-1	0	0.000793008	sp|P22146|GAS1_YEAST	GAS1	443	478312	6334050
Model-BuddingYeast-S-1803-2.33841.33841.3.0.dta	Model-BuddingYeast-S-1803-2.33841.33841.3.0.dta	Model-BuddingYeast-S-1803-2	33841	9222.57	4527.8	1509.94	3	1	SDCSFSGSATLQTATTQASCSSALK	3,Carbamidomethyl[C];20,Carbamidomethyl[C];	2566.14	11 0 0 1	H(11)aH(1)	(H(H)(H(H(H(H(H(H(H(H(H(aH)))))))))))	1	1 0 0 0;2 0 0 0;3 0 0 0;4 0 0 0;5 0 0 0;6 0 0 0;7 0 0 0;8 0 0 0;9 0 0 0;10 0 0 0;10 0 0 1;11 0 0 0;	1961.66	1	115.465	160.894	31.0968	2	0.00012	0.02608	0.46154	1.1875	0	0	0	0	9.00081e-07	6.40628e-08	-1	0	6.40628e-08	sp|P22146|GAS1_YEAST	GAS1	443	12136300	131837000
Model-BuddingYeast-S-1803-2.33920.33920.3.0.dta	Model-BuddingYeast-S-1803-2.33920.33920.3.0.dta	Model-BuddingYeast-S-1803-2	33920	9243.81	4527.8	1509.94	3	1	SDCSFSGSATLQTATTQASCSSALK	3,Carbamidomethyl[C];20,Carbamidomethyl[C];	2566.14	11 0 0 1	H(11)aH(1)	(H(H)(H(H(H(H(H(H(H(H(H(aH)))))))))))	1	1 0 0 0;2 0 0 0;3 0 0 0;4 0 0 0;5 0 0 0;6 0 0 0;7 0 0 0;8 0 0 0;9 0 0 0;10 0 0 0;10 0 0 1;11 0 0 0;	1961.66	1	95.5565	131.096	29.555	2	-0.00095	-0.21046	0.46154	1.10417	0	0	0	0	2.042e-06	1.53166e-07	-1	0	1.53166e-07	sp|P22146|GAS1_YEAST	GAS1	443	12136300	131837000
Model-BuddingYeast-S-1803-2.33934.33934.3.0.dta	Model-BuddingYeast-S-1803-2.33934.33934.3.0.dta	Model-BuddingYeast-S-1803-2	33934	9247.61	4510.74	1504.25	3	1	SDCSFSGSATLQTATTQASCSSALK	3,Carbamidomethyl[C];20,Carbamidomethyl[C];	2566.14	12 0 0 0	H(12)	(H(H)(H(H(H(H(H(H(H(H(H(H)))))))))))	0	1 0 0 0;2 0 0 0;3 0 0 0;4 0 0 0;5 0 0 0;6 0 0 0;7 0 0 0;8 0 0 0;9 0 0 0;10 0 0 0;11 0 0 0;	1944.63	1	72.4623	101.626	18.3019	2	-0.03158	-7.00081	0.41667	1.04167	0	0	0	0	0.000769455	3.43289e-05	-1	0	3.43289e-05	sp|P22146|GAS1_YEAST	GAS1	443	4133060	43866200
Model-BuddingYeast-S-1803-2.33986.33986.3.0.dta	Model-BuddingYeast-S-1803-2.33986.33986.3.0.dta	Model-BuddingYeast-S-1803-2	33986	9261.86	4527.79	1509.94	3	1	SDCSFSGSATLQTATTQASCSSALK	3,Carbamidomethyl[C];20,Carbamidomethyl[C];	2566.14	11 0 0 1	H(11)aH(1)	(H(H)(H(H(H(H(H(H(H(H(H(aH)))))))))))	1	1 0 0 0;2 0 0 0;3 0 0 0;4 0 0 0;5 0 0 0;6 0 0 0;7 0 0 0;8 0 0 0;9 0 0 0;10 0 0 0;10 0 0 1;11 0 0 0;	1961.66	1	97.4508	134.142	29.3097	2	-0.00502	-1.10825	0.46154	1.16667	0	0	0	0	2.32392e-06	1.70246e-07	-1	0	1.70246e-07	sp|P22146|GAS1_YEAST	GAS1	443	12101300	131549000
Model-BuddingYeast-S-1803-2.34047.34047.3.1.dta	Model-BuddingYeast-S-1803-2.34047.34047.3.1.dta	Model-BuddingYeast-S-1803-2	34047	9278.18	2720.2	907.406	3	1	GNTETTIETTTEVETETAK		2054.96	3 0 0 1	H(3)aH(1)	(H(H)(H(aH)))	497	1 0 0 0;2 0 0 0;2 0 0 1;3 0 0 0;	665.238	3	46.5242	67.819	6.9768	2	0.00381	1.39935	0.4	1.05556	0	0	0	1	-1	0	-1	0	0	sp|Q12160|YP063_YEAST	YPR063C	123	975357	2948190
Model-BuddingYeast-S-1803-2.34064.34064.3.0.dta	Model-BuddingYeast-S-1803-2.34064.34064.3.0.dta	Model-BuddingYeast-S-1803-2	34064	9282.65	4527.79	1509.94	3	1	SDCSFSGSATLQTATTQASCSSALK	3,Carbamidomethyl[C];20,Carbamidomethyl[C];	2566.14	11 0 0 1	H(11)aH(1)	(H(H)(H(H(H(H(H(H(H(H(H(aH)))))))))))	1	1 0 0 0;2 0 0 0;3 0 0 0;4 0 0 0;5 0 0 0;6 0 0 0;7 0 0 0;8 0 0 0;9 0 0 0;10 0 0 0;10 0 0 1;11 0 0 0;	1961.66	1	89.5673	123.762	26.0634	2	-0.00515	-1.13674	0.46154	1.14583	0	0	0	0	1.2544e-05	8.19243e-07	-1	0	8.19243e-07	sp|P22146|GAS1_YEAST	GAS1	443	804926	8267370
Model-BuddingYeast-S-1803-2.34080.34080.3.0.dta	Model-BuddingYeast-S-1803-2.34080.34080.3.0.dta	Model-BuddingYeast-S-1803-2	34080	9286.95	4510.78	1504.26	3	1	SDCSFSGSATLQTATTQASCSSALK	3,Carbamidomethyl[C];20,Carbamidomethyl[C];	2566.14	12 0 0 0	H(12)	(H(H)(H(H(H(H(H(H(H(H(H(H)))))))))))	0	1 0 0 0;2 0 0 0;3 0 0 0;4 0 0 0;5 0 0 0;6 0 0 0;7 0 0 0;8 0 0 0;9 0 0 0;10 0 0 0;11 0 0 0;	1944.63	1	49.4739	68.0179	15.035	2	0.00459	1.01671	0.41667	0.91667	0	0	0	0	0.00460151	0.000207741	-1	0	0.000207741	sp|P22146|GAS1_YEAST	GAS1	443	437577	5412100
Model-BuddingYeast-S-1803-2.34179.34179.3.0.dta	Model-BuddingYeast-S-1803-2.34179.34179.3.0.dta	Model-BuddingYeast-S-1803-2	34179	9313.09	3010.31	1004.11	3	1	GNTETTIETTTEVETETAKQ		2183.02	4 0 0 1	H(4)aH(1)	(H(H)(H(H(aH))))	351	1 0 0 0;2 0 0 0;3 0 0 0;3 0 0 1;4 0 0 0;	827.291	3	40.7425	53.9863	16.1468	2	-0.00352	-1.16962	0.66667	0.94737	0	0	0	0	0.00255835	0.000105908	-1	0	0.000105908	sp|Q12160|YP063_YEAST	YPR063C	123	194988	1862620
Model-BuddingYeast-S-1803-2.34251.34251.3.0.dta	Model-BuddingYeast-S-1803-2.34251.34251.3.0.dta	Model-BuddingYeast-S-1803-2	34251	9332.06	4365.75	1455.92	3	1	SDCSFSGSATLQTATTQASCSSALK	3,Carbamidomethyl[C];20,Carbamidomethyl[C];	2566.14	10 0 0 1	H(10)aH(1)	(H(H)(H(H(H(H(H(H(H(H(aH))))))))))	7	1 0 0 0;2 0 0 0;3 0 0 0;4 0 0 0;5 0 0 0;6 0 0 0;7 0 0 0;8 0 0 0;9 0 0 0;9 0 0 1;10 0 0 0;	1799.61	1	110.661	154.454	29.3322	2	-0.0009	-0.20604	0.5	1.14583	0	0	0	0	2.29655e-06	1.68294e-07	-1	0	1.68294e-07	sp|P22146|GAS1_YEAST	GAS1	443	4234610	43122100
Model-BuddingYeast-S-1803-2.34263.34263.3.1.dta	Model-BuddingYeast-S-1803-2.34263.34263.3.1.dta	Model-BuddingYeast-S-1803-2	34263	9335.26	2394.11	798.71	3	1	STAAAVSQITDGQVQAAK		1745.9	4 0 0 0	H(4)	(H(H)(H(H)))	416	1 0 0 0;2 0 0 0;3 0 0 0;	648.211	1	40.0917	53.1225	15.8916	2	0.00072	0.30015	0.75	0.88235	0	0	0	1	-1	0	-1	0	0	sp|B3LQU1|PIR3_YEAS1;sp|B3LQU1|PIR3_YEAS1;sp|Q03180|PIR3_YEAST;sp|Q03180|PIR3_YEAST;sp|Q03180|PIR3_YEAST;sp|Q03180|PIR3_YEAST;sp|A6ZZG1|PIR3_YEAS7;sp|A6ZZG1|PIR3_YEAS7;sp|A6ZZG1|PIR3_YEAS7;sp|A6ZZG1|PIR3_YEAS7;sp|A6ZZG1|PIR3_YEAS7	PIR3;PIR3;PIR3;PIR3;PIR3;PIR3;PIR3;PIR3;PIR3;PIR3;PIR3	90;126;90;108;126;144;90;126;144;162;180	2494600	8820250
Model-BuddingYeast-S-1803-2.34274.34274.2.0.dta	Model-BuddingYeast-S-1803-2.34274.34274.2.0.dta	Model-BuddingYeast-S-1803-2	34274	9338.2	2394.11	1197.56	2	1	STAAAVSQITDGQVQAAK		1745.9	4 0 0 0	H(4)	(H(H)(H(H)))	416	1 0 0 0;2 0 0 0;3 0 0 0;	648.211	1	49.0332	65.2942	18.8343	2	-0.00049	-0.20401	1	1	0	0	0	1	-1	0	-1	0	0	sp|B3LQU1|PIR3_YEAS1;sp|B3LQU1|PIR3_YEAS1;sp|Q03180|PIR3_YEAST;sp|Q03180|PIR3_YEAST;sp|Q03180|PIR3_YEAST;sp|Q03180|PIR3_YEAST;sp|A6ZZG1|PIR3_YEAS7;sp|A6ZZG1|PIR3_YEAS7;sp|A6ZZG1|PIR3_YEAS7;sp|A6ZZG1|PIR3_YEAS7;sp|A6ZZG1|PIR3_YEAS7	PIR3;PIR3;PIR3;PIR3;PIR3;PIR3;PIR3;PIR3;PIR3;PIR3;PIR3	90;126;90;108;126;144;90;126;144;162;180	1900660	5909480
Model-BuddingYeast-S-1803-2.34329.34329.3.0.dta	Model-BuddingYeast-S-1803-2.34329.34329.3.0.dta	Model-BuddingYeast-S-1803-2	34329	9352.97	4348.73	1450.25	3	1	SDCSFSGSATLQTATTQASCSSALK	3,Carbamidomethyl[C];20,Carbamidomethyl[C];	2566.14	11 0 0 0	H(11)	(H(H)(H(H(H(H(H(H(H(H(H))))))))))	3	1 0 0 0;2 0 0 0;3 0 0 0;4 0 0 0;5 0 0 0;6 0 0 0;7 0 0 0;8 0 0 0;9 0 0 0;10 0 0 0;	1782.58	1	71.7438	99.6729	19.8756	2	0.00519	1.1945	0.45455	1.08333	0	0	0	0	0.000321294	1.53239e-05	-1	0	1.53239e-05	sp|P22146|GAS1_YEAST	GAS1	443	1426160	17511800
Model-BuddingYeast-S-1803-2.34340.34340.3.0.dta	Model-BuddingYeast-S-1803-2.34340.34340.3.0.dta	Model-BuddingYeast-S-1803-2	34340	9355.94	2394.11	798.71	3	1	STAAAVSQITDGQVQAAK		1745.9	4 0 0 0	H(4)	(H(H)(H(H)))	416	1 0 0 0;2 0 0 0;3 0 0 0;	648.211	1	37.0097	48.0461	16.5136	2	0.00063	0.26256	0.75	0.73529	0	0	0	1	-1	0	-1	0	0	sp|B3LQU1|PIR3_YEAS1;sp|B3LQU1|PIR3_YEAS1;sp|Q03180|PIR3_YEAST;sp|Q03180|PIR3_YEAST;sp|Q03180|PIR3_YEAST;sp|Q03180|PIR3_YEAST;sp|A6ZZG1|PIR3_YEAS7;sp|A6ZZG1|PIR3_YEAS7;sp|A6ZZG1|PIR3_YEAS7;sp|A6ZZG1|PIR3_YEAS7;sp|A6ZZG1|PIR3_YEAS7	PIR3;PIR3;PIR3;PIR3;PIR3;PIR3;PIR3;PIR3;PIR3;PIR3;PIR3	90;126;90;108;126;144;90;126;144;162;180	2494600	8820250
Model-BuddingYeast-S-1803-2.34350.34350.2.0.dta	Model-BuddingYeast-S-1803-2.34350.34350.2.0.dta	Model-BuddingYeast-S-1803-2	34350	9358.97	2394.11	1197.56	2	1	STAAAVSQITDGQVQAAK		1745.9	4 0 0 0	H(4)	(H(H)(H(H)))	416	1 0 0 0;2 0 0 0;3 0 0 0;	648.211	1	44.0343	57.8975	18.2884	2	-6e-05	-0.02523	1	1	0	0	0	1	-1	0	-1	0	0	sp|B3LQU1|PIR3_YEAS1;sp|B3LQU1|PIR3_YEAS1;sp|Q03180|PIR3_YEAST;sp|Q03180|PIR3_YEAST;sp|Q03180|PIR3_YEAST;sp|Q03180|PIR3_YEAST;sp|A6ZZG1|PIR3_YEAS7;sp|A6ZZG1|PIR3_YEAS7;sp|A6ZZG1|PIR3_YEAS7;sp|A6ZZG1|PIR3_YEAS7;sp|A6ZZG1|PIR3_YEAS7	PIR3;PIR3;PIR3;PIR3;PIR3;PIR3;PIR3;PIR3;PIR3;PIR3;PIR3	90;126;90;108;126;144;90;126;144;162;180	1900660	5909480
Model-BuddingYeast-S-1803-2.34394.34394.3.0.dta	Model-BuddingYeast-S-1803-2.34394.34394.3.0.dta	Model-BuddingYeast-S-1803-2	34394	9370.91	4365.75	1455.92	3	1	SDCSFSGSATLQTATTQASCSSALK	3,Carbamidomethyl[C];20,Carbamidomethyl[C];	2566.14	10 0 0 1	H(10)aH(1)	(H(H)(H(H(H(H(H(H(H(H(aH))))))))))	7	1 0 0 0;2 0 0 0;3 0 0 0;4 0 0 0;5 0 0 0;6 0 0 0;7 0 0 0;8 0 0 0;9 0 0 0;9 0 0 1;10 0 0 0;	1799.61	1	92.826	128.342	26.8672	2	-0.00208	-0.47747	0.5	1.125	0	0	0	0	8.29398e-06	5.22343e-07	-1	0	5.22343e-07	sp|P22146|GAS1_YEAST	GAS1	443	4728690	46902200
Model-BuddingYeast-S-1803-2.34470.34470.3.1.dta	Model-BuddingYeast-S-1803-2.34470.34470.3.1.dta	Model-BuddingYeast-S-1803-2	34470	9391.57	4365.75	1455.92	3	1	SDCSFSGSATLQTATTQASCSSALK	3,Carbamidomethyl[C];20,Carbamidomethyl[C];	2566.14	10 0 0 1	H(10)aH(1)	(H(H)(H(H(H(H(H(H(H(H(aH))))))))))	7	1 0 0 0;2 0 0 0;3 0 0 0;4 0 0 0;5 0 0 0;6 0 0 0;7 0 0 0;8 0 0 0;9 0 0 0;9 0 0 1;10 0 0 0;	1799.61	1	93.998	135.159	17.5555	2	0.00093	0.21314	0.33333	1.16667	0	0	0	0	0.00116988	5.18026e-05	-1	0	5.18026e-05	sp|P22146|GAS1_YEAST	GAS1	443	4728690	46902200
Model-BuddingYeast-S-1803-2.34546.34546.3.0.dta	Model-BuddingYeast-S-1803-2.34546.34546.3.0.dta	Model-BuddingYeast-S-1803-2	34546	9412.26	4365.75	1455.92	3	1	SDCSFSGSATLQTATTQASCSSALK	3,Carbamidomethyl[C];20,Carbamidomethyl[C];	2566.14	10 0 0 1	H(10)aH(1)	(H(H)(H(H(H(H(H(H(H(H(aH))))))))))	7	1 0 0 0;2 0 0 0;3 0 0 0;4 0 0 0;5 0 0 0;6 0 0 0;7 0 0 0;8 0 0 0;9 0 0 0;9 0 0 1;10 0 0 0;	1799.61	1	80.6928	113.971	18.8897	2	0.00159	0.365	0.41667	1.125	0	0	0	0	0.00055401	2.57838e-05	-1	0	2.57838e-05	sp|P22146|GAS1_YEAST	GAS1	443	4728690	46902200
Model-BuddingYeast-S-1803-2.34637.34637.3.0.dta	Model-BuddingYeast-S-1803-2.34637.34637.3.0.dta	Model-BuddingYeast-S-1803-2	34637	9436.65	4365.75	1455.92	3	1	SDCSFSGSATLQTATTQASCSSALK	3,Carbamidomethyl[C];20,Carbamidomethyl[C];	2566.14	10 0 0 1	H(10)aH(1)	(H(H)(H(H(H(H(H(H(H(H(aH))))))))))	7	1 0 0 0;2 0 0 0;3 0 0 0;4 0 0 0;5 0 0 0;6 0 0 0;7 0 0 0;8 0 0 0;9 0 0 0;9 0 0 1;10 0 0 0;	1799.61	1	88.3576	120.602	28.475	2	0.0024	0.55054	0.5	1.1875	0	0	0	0	3.60089e-06	2.3967e-07	-1	0	2.3967e-07	sp|P22146|GAS1_YEAST	GAS1	443	539476	4075160
Model-BuddingYeast-S-1803-2.34657.34657.3.0.dta	Model-BuddingYeast-S-1803-2.34657.34657.3.0.dta	Model-BuddingYeast-S-1803-2	34657	9441.98	4510.78	1504.27	3	1	SDCSFSGSATLQTATTQASCSSALK	3,Carbamidomethyl[C];20,Carbamidomethyl[C];	2566.14	12 0 0 0	H(12)	(H(H)(H(H(H(H(H(H(H(H(H(H)))))))))))	0	1 0 0 0;2 0 0 0;3 0 0 0;4 0 0 0;5 0 0 0;6 0 0 0;7 0 0 0;8 0 0 0;9 0 0 0;10 0 0 0;11 0 0 0;	1944.63	1	52.7252	70.0145	20.6164	2	0.00722	1.60131	0.41667	0.875	0	0	0	0	0.000214687	1.05372e-05	-1	0	1.05372e-05	sp|P22146|GAS1_YEAST	GAS1	443	291314	1901490
Model-BuddingYeast-S-1803-2.34677.34677.3.0.dta	Model-BuddingYeast-S-1803-2.34677.34677.3.0.dta	Model-BuddingYeast-S-1803-2	34677	9447.34	2831.23	944.416	3	1	GNTETTIETTTEVETETAKQ		2183.02	4 0 0 0	H(4)	(H(H)(H(H)))	416	1 0 0 0;2 0 0 0;3 0 0 0;	648.211	3	50.0027	71.4222	10.2239	2	0.00156	0.55262	0.5	1.02632	0	0	0	1	-1	0	-1	0	0	sp|Q12160|YP063_YEAST	YPR063C	123	3310410	15394400
Model-BuddingYeast-S-1803-2.34688.34688.3.0.dta	Model-BuddingYeast-S-1803-2.34688.34688.3.0.dta	Model-BuddingYeast-S-1803-2	34688	9450.28	2848.26	950.091	3	1	GNTETTIETTTEVETETAKQ		2183.02	3 0 0 1	H(3)aH(1)	(H(H)(H(aH)))	497	1 0 0 0;2 0 0 0;2 0 0 1;3 0 0 0;	665.238	3	95.122	135.615	19.9215	2	0.00171	0.60055	0.6	1.28947	0	0	0	1	-1	0	-1	0	0	sp|Q12160|YP063_YEAST	YPR063C	123	1460180	6016500
Model-BuddingYeast-S-1803-2.34714.34714.2.0.dta	Model-BuddingYeast-S-1803-2.34714.34714.2.0.dta	Model-BuddingYeast-S-1803-2	34714	9457.29	2831.23	1416.12	2	1	GNTETTIETTTEVETETAKQ		2183.02	4 0 0 0	H(4)	(H(H)(H(H)))	416	1 0 0 0;2 0 0 0;3 0 0 0;	648.211	3	39.0435	50.3241	18.0938	2	0.00225	0.79633	1	0.89474	0	0	0	1	-1	0	-1	0	0	sp|Q12160|YP063_YEAST	YPR063C	123	594567	2075730
Model-BuddingYeast-S-1803-2.34762.34762.3.0.dta	Model-BuddingYeast-S-1803-2.34762.34762.3.0.dta	Model-BuddingYeast-S-1803-2	34762	9470.42	2831.23	944.416	3	1	GNTETTIETTTEVETETAKQ		2183.02	4 0 0 0	H(4)	(H(H)(H(H)))	416	1 0 0 0;2 0 0 0;3 0 0 0;	648.211	3	44.2723	61.5888	12.113	2	0.00154	0.54308	0.75	0.94737	0	0	0	1	-1	0	-1	0	0	sp|Q12160|YP063_YEAST	YPR063C	123	3310410	15394400
Model-BuddingYeast-S-1803-2.34776.34776.3.1.dta	Model-BuddingYeast-S-1803-2.34776.34776.3.1.dta	Model-BuddingYeast-S-1803-2	34776	9474.2	2848.26	950.091	3	1	GNTETTIETTTEVETETAKQ		2183.02	3 0 0 1	H(3)aH(1)	(H(H)(H(aH)))	497	1 0 0 0;2 0 0 0;2 0 0 1;3 0 0 0;	665.238	3	54.1639	76.7841	12.155	2	0.00152	0.53525	0.6	1.07895	0	0	0	1	-1	0	-1	0	0	sp|Q12160|YP063_YEAST	YPR063C	123	1460180	6016500
Model-BuddingYeast-S-1803-2.34899.34899.3.0.dta	Model-BuddingYeast-S-1803-2.34899.34899.3.0.dta	Model-BuddingYeast-S-1803-2	34899	9507.26	4527.81	1509.94	3	1	SDCSFSGSATLQTATTQASCSSALK	3,Carbamidomethyl[C];20,Carbamidomethyl[C];	2566.14	11 0 0 1	H(11)aH(1)	(H(H)(H(H(H(H(H(H(H(H(H(aH)))))))))))	1	1 0 0 0;2 0 0 0;3 0 0 0;4 0 0 0;5 0 0 0;6 0 0 0;7 0 0 0;8 0 0 0;9 0 0 0;10 0 0 0;10 0 0 1;11 0 0 0;	1961.66	1	60.3259	82.6767	18.8173	2	0.01363	3.0103	0.38462	0.95833	0	0	0	0	0.000576833	2.70976e-05	-1	0	2.70976e-05	sp|P22146|GAS1_YEAST	GAS1	443	232632	5159370
Model-BuddingYeast-S-1803-2.35009.35009.3.0.dta	Model-BuddingYeast-S-1803-2.35009.35009.3.0.dta	Model-BuddingYeast-S-1803-2	35009	9536.55	2848.26	950.091	3	1	GNTETTIETTTEVETETAKQ		2183.02	3 0 0 1	H(3)aH(1)	(H(H)(H(aH)))	497	1 0 0 0;2 0 0 0;2 0 0 1;3 0 0 0;	665.238	3	69.464	100.376	12.0552	2	0.00131	0.45941	0.6	1.15789	0	0	0	1	-1	0	-1	0	0	sp|Q12160|YP063_YEAST	YPR063C	123	801813	3223380
Model-BuddingYeast-S-1803-2.35050.35050.3.0.dta	Model-BuddingYeast-S-1803-2.35050.35050.3.0.dta	Model-BuddingYeast-S-1803-2	35050	9547.4	2831.23	944.416	3	1	GNTETTIETTTEVETETAKQ		2183.02	4 0 0 0	H(4)	(H(H)(H(H)))	416	1 0 0 0;2 0 0 0;3 0 0 0;	648.211	3	49.7203	72.1982	7.97568	2	0.00114	0.40321	0.5	1.07895	0	0	0	1	-1	0	-1	0	0	sp|Q12160|YP063_YEAST	YPR063C	123	1630610	7916290
Model-BuddingYeast-S-1803-2.35158.35158.3.1.dta	Model-BuddingYeast-S-1803-2.35158.35158.3.1.dta	Model-BuddingYeast-S-1803-2	35158	9576.52	3128.36	1043.46	3	1	PSDSGADAJTTNEPSAENAPEVEQDPK		2770.19	0 0 0 2	aH(2)	(aH(aH))	1151	0 0 0 1;	358.159	2	14.7085	22.6285	0	0	0.01015	3.24589	0	0.46154	0	0	0	1	-1	0	-1	0	0	sp|P17555|CAP_YEAST	SRV2	51	1677310	4272250
Model-BuddingYeast-S-1803-2.35235.35235.3.1.dta	Model-BuddingYeast-S-1803-2.35235.35235.3.1.dta	Model-BuddingYeast-S-1803-2	35235	9597.21	4365.75	1455.92	3	1	SDCSFSGSATLQTATTQASCSSALK	3,Carbamidomethyl[C];20,Carbamidomethyl[C];	2566.14	10 0 0 1	H(10)aH(1)	(H(H)(H(H(H(H(H(H(H(H(aH))))))))))	7	1 0 0 0;2 0 0 0;3 0 0 0;4 0 0 0;5 0 0 0;6 0 0 0;7 0 0 0;8 0 0 0;9 0 0 0;9 0 0 1;10 0 0 0;	1799.61	1	97.2993	134.027	29.0908	2	0.00124	0.28391	0.5	1.1875	0	0	0	0	2.60762e-06	1.84032e-07	-1	0	1.84032e-07	sp|P22146|GAS1_YEAST	GAS1	443	872525	11388700
Model-BuddingYeast-S-1803-2.35454.35454.3.0.dta	Model-BuddingYeast-S-1803-2.35454.35454.3.0.dta	Model-BuddingYeast-S-1803-2	35454	9656.2	4365.75	1455.92	3	1	SDCSFSGSATLQTATTQASCSSALK	3,Carbamidomethyl[C];20,Carbamidomethyl[C];	2566.14	10 0 0 1	H(10)aH(1)	(H(H)(H(H(H(H(H(H(H(H(aH))))))))))	7	1 0 0 0;2 0 0 0;3 0 0 0;4 0 0 0;5 0 0 0;6 0 0 0;7 0 0 0;8 0 0 0;9 0 0 0;9 0 0 1;10 0 0 0;	1799.61	1	60.9528	85.0931	16.1209	2	0.00406	0.93054	0.41667	1	0	0	0	0	0.00259471	0.000107966	-1	0	0.000107966	sp|P22146|GAS1_YEAST	GAS1	443	872525	11388700
Model-BuddingYeast-S-1803-2.35481.35481.3.0.dta	Model-BuddingYeast-S-1803-2.35481.35481.3.0.dta	Model-BuddingYeast-S-1803-2	35481	9663.54	4348.73	1450.25	3	1	SDCSFSGSATLQTATTQASCSSALK	3,Carbamidomethyl[C];20,Carbamidomethyl[C];	2566.14	11 0 0 0	H(11)	(H(H)(H(H(H(H(H(H(H(H(H))))))))))	3	1 0 0 0;2 0 0 0;3 0 0 0;4 0 0 0;5 0 0 0;6 0 0 0;7 0 0 0;8 0 0 0;9 0 0 0;10 0 0 0;	1782.58	1	27.6209	36.5025	11.1265	2	0.01191	2.7384	0.36364	0.70833	0	0	0	0	0.0244948	0.00114779	-1	0	0.00114779	sp|P22146|GAS1_YEAST	GAS1	443	82573.2	560941
Model-BuddingYeast-S-1803-2.36092.36092.3.0.dta	Model-BuddingYeast-S-1803-2.36092.36092.3.0.dta	Model-BuddingYeast-S-1803-2	36092	9828.87	2848.26	950.09	3	1	GNTETTIETTTEVETETAKQ		2183.02	3 0 0 1	H(3)aH(1)	(H(H)(H(aH)))	497	1 0 0 0;2 0 0 0;2 0 0 1;3 0 0 0;	665.238	3	25.5746	34.4513	9.08917	2	-0.00222	-0.77924	0.4	0.73684	0	0	0	1	-1	0	-1	0	0	sp|Q12160|YP063_YEAST	YPR063C	123	396517	1366850
Model-BuddingYeast-S-1803-2.36166.36166.3.0.dta	Model-BuddingYeast-S-1803-2.36166.36166.3.0.dta	Model-BuddingYeast-S-1803-2	36166	9848.68	3128.36	1043.46	3	1	PSDSGADAJTTNEPSAENAPEVEQDPK		2770.19	0 0 0 2	aH(2)	(aH(aH))	1151	0 0 0 1;	358.159	2	21.9579	33.7814	0	0	0.00903	2.88628	0	0.61538	0	0	0	1	-1	0	-1	0	0	sp|P17555|CAP_YEAST	SRV2	51	2251180	5442860
Model-BuddingYeast-S-1803-2.36200.36200.3.0.dta	Model-BuddingYeast-S-1803-2.36200.36200.3.0.dta	Model-BuddingYeast-S-1803-2	36200	9857.79	2848.26	950.09	3	1	GNTETTIETTTEVETETAKQ		2183.02	3 0 0 1	H(3)aH(1)	(H(H)(H(aH)))	497	1 0 0 0;2 0 0 0;2 0 0 1;3 0 0 0;	665.238	3	46.4496	66.1065	9.94376	2	-0.00092	-0.32423	0.4	0.92105	0	0	0	1	-1	0	-1	0	0	sp|Q12160|YP063_YEAST	YPR063C	123	533507	1784670
Model-BuddingYeast-S-1803-2.36240.36240.3.1.dta	Model-BuddingYeast-S-1803-2.36240.36240.3.1.dta	Model-BuddingYeast-S-1803-2	36240	9868.46	3128.36	1043.46	3	1	PSDSGADAJTTNEPSAENAPEVEQDPK		2770.19	0 0 0 2	aH(2)	(aH(aH))	1151	0 0 0 1;	358.159	2	22.2464	34.2253	0	0	0.01046	3.34274	0	0.61538	0	0	0	1	-1	0	-1	0	0	sp|P17555|CAP_YEAST	SRV2	51	2251180	5442860
Model-BuddingYeast-S-1803-2.36310.36310.3.1.dta	Model-BuddingYeast-S-1803-2.36310.36310.3.1.dta	Model-BuddingYeast-S-1803-2	36310	9887.57	3128.36	1043.46	3	1	PSDSGADAJTTNEPSAENAPEVEQDPK		2770.19	0 0 0 2	aH(2)	(aH(aH))	1151	0 0 0 1;	358.159	2	18.2646	28.0994	0	0	0.01096	3.50481	0	0.51923	0	0	0	1	-1	0	-1	0	0	sp|P17555|CAP_YEAST	SRV2	51	2251180	5442860
Model-BuddingYeast-S-1803-2.37020.37020.3.1.dta	Model-BuddingYeast-S-1803-2.37020.37020.3.1.dta	Model-BuddingYeast-S-1803-2	37020	10078.1	2669.18	890.397	3	1	GNTETTIETTTEVETETAKQ		2183.02	3 0 0 0	H(3)	(H(H)(H))	579	1 0 0 0;2 0 0 0;	486.158	3	53.5609	77.1982	9.66315	2	-0.00081	-0.30421	0.66667	0.97368	0	0	0	1	-1	0	-1	0	0	sp|Q12160|YP063_YEAST	YPR063C	123	6901750	34649700
Model-BuddingYeast-S-1803-2.37035.37035.3.0.dta	Model-BuddingYeast-S-1803-2.37035.37035.3.0.dta	Model-BuddingYeast-S-1803-2	37035	10082.1	2686.2	896.073	3	1	GNTETTIETTTEVETETAKQ		2183.02	2 0 0 1	H(2)aH(1)	(H(H)(aH))	679	1 0 0 0;1 0 0 1;2 0 0 0;	503.185	3	78.8775	115.5	10.8649	2	-0.00166	-0.61762	0.5	1.15789	0	0	0	1	-1	0	-1	0	0	sp|Q12160|YP063_YEAST	YPR063C	123	1515030	6272780
Model-BuddingYeast-S-1803-2.37036.37036.2.0.dta	Model-BuddingYeast-S-1803-2.37036.37036.2.0.dta	Model-BuddingYeast-S-1803-2	37036	10082.4	2669.18	1335.09	2	1	GNTETTIETTTEVETETAKQ		2183.02	3 0 0 0	H(3)	(H(H)(H))	579	1 0 0 0;2 0 0 0;	486.158	3	34.7154	46.2323	13.3268	2	0.00056	0.20981	1	0.86842	0	0	0	1	-1	0	-1	0	0	sp|Q12160|YP063_YEAST	YPR063C	123	1061830	4714630
Model-BuddingYeast-S-1803-2.37094.37094.3.0.dta	Model-BuddingYeast-S-1803-2.37094.37094.3.0.dta	Model-BuddingYeast-S-1803-2	37094	10097.8	2669.18	890.397	3	1	GNTETTIETTTEVETETAKQ		2183.02	3 0 0 0	H(3)	(H(H)(H))	579	1 0 0 0;2 0 0 0;	486.158	3	64.8969	94.2931	10.3041	2	-0.00055	-0.20755	0.66667	1.07895	0	0	0	1	-1	0	-1	0	0	sp|Q12160|YP063_YEAST	YPR063C	123	6901750	34649700
Model-BuddingYeast-S-1803-2.37112.37112.3.0.dta	Model-BuddingYeast-S-1803-2.37112.37112.3.0.dta	Model-BuddingYeast-S-1803-2	37112	10102.7	2686.2	896.072	3	1	GNTETTIETTTEVETETAKQ		2183.02	2 0 0 1	H(2)aH(1)	(H(H)(aH))	679	1 0 0 0;1 0 0 1;2 0 0 0;	503.185	3	80.7376	117.876	11.7653	2	-0.00188	-0.69803	0.5	1.10526	0	0	0	1	-1	0	-1	0	0	sp|Q12160|YP063_YEAST	YPR063C	123	1515030	6272780
Model-BuddingYeast-S-1803-2.37131.37131.2.0.dta	Model-BuddingYeast-S-1803-2.37131.37131.2.0.dta	Model-BuddingYeast-S-1803-2	37131	10107.7	2669.18	1335.09	2	1	GNTETTIETTTEVETETAKQ		2183.02	3 0 0 0	H(3)	(H(H)(H))	579	1 0 0 0;2 0 0 0;	486.158	3	29.2788	37.7617	13.5248	2	-4e-05	-0.01348	1	0.78947	0	0	0	1	-1	0	-1	0	0	sp|Q12160|YP063_YEAST	YPR063C	123	1061830	4714630
Model-BuddingYeast-S-1803-2.37167.37167.3.1.dta	Model-BuddingYeast-S-1803-2.37167.37167.3.1.dta	Model-BuddingYeast-S-1803-2	37167	10117.4	3128.36	1043.46	3	1	PSDSGADAJTTNEPSAENAPEVEQDPK		2770.19	0 0 0 2	aH(2)	(aH(aH))	1151	0 0 0 1;	358.159	2	23.7643	36.5604	0	0	0.00992	3.17013	0	0.61538	0	0	0	1	-1	0	-1	0	0	sp|P17555|CAP_YEAST	SRV2	51	14365100	37625400
Model-BuddingYeast-S-1803-2.37238.37238.3.1.dta	Model-BuddingYeast-S-1803-2.37238.37238.3.1.dta	Model-BuddingYeast-S-1803-2	37238	10136.3	3128.36	1043.46	3	1	PSDSGADAJTTNEPSAENAPEVEQDPK		2770.19	0 0 0 2	aH(2)	(aH(aH))	1151	0 0 0 1;	358.159	2	57.2176	87.4978	0.9828	1	0.00954	3.05026	0.5	0.94231	0	0	0	1	-1	0	-1	0	0	sp|P17555|CAP_YEAST	SRV2	51	14073300	36583000
Model-BuddingYeast-S-1803-2.37325.37325.3.1.dta	Model-BuddingYeast-S-1803-2.37325.37325.3.1.dta	Model-BuddingYeast-S-1803-2	37325	10159.5	3128.36	1043.46	3	1	PSDSGADAJTTNEPSAENAPEVEQDPK		2770.19	0 0 0 2	aH(2)	(aH(aH))	1151	0 0 0 1;	358.159	2	50.5066	77.2007	0.93188	1	0.00895	2.8623	0.5	0.86538	0	0	0	1	-1	0	-1	0	0	sp|P17555|CAP_YEAST	SRV2	51	14073300	36583000
Model-BuddingYeast-S-1803-2.37369.37369.3.1.dta	Model-BuddingYeast-S-1803-2.37369.37369.3.1.dta	Model-BuddingYeast-S-1803-2	37369	10171.1	2205.91	735.974	3	1	GRPDYSTYFK		1233.59	6 0 0 0	H(6)	(H(H)(H(H(H(H)))))	188	1 0 0 0;2 0 0 0;3 0 0 0;4 0 0 0;5 0 0 0;	972.317	6	30.147	19.281	50.3267	2	0.00097	0.4396	1	0.66667	0	0	0	0	4.60425e-11	5.64251e-12	-1	0.0040404	0.0040404	sp|P36081|YKH7_YEAST	YKL077W	107	10510800	32953000
Model-BuddingYeast-S-1803-2.37393.37393.3.1.dta	Model-BuddingYeast-S-1803-2.37393.37393.3.1.dta	Model-BuddingYeast-S-1803-2	37393	10177.6	3128.36	1043.46	3	1	PSDSGADAJTTNEPSAENAPEVEQDPK		2770.19	0 0 0 2	aH(2)	(aH(aH))	1151	0 0 0 1;	358.159	2	25.2018	38.4932	0.51765	1	0.00854	2.72901	0.5	0.67308	0	0	0	1	-1	0	-1	0	0	sp|P17555|CAP_YEAST	SRV2	51	14073300	36583000
Model-BuddingYeast-S-1803-2.37448.37448.3.1.dta	Model-BuddingYeast-S-1803-2.37448.37448.3.1.dta	Model-BuddingYeast-S-1803-2	37448	10192.4	2205.91	735.974	3	1	GRPDYSTYFK		1233.59	6 0 0 0	H(6)	(H(H)(H(H(H(H)))))	188	1 0 0 0;2 0 0 0;3 0 0 0;4 0 0 0;5 0 0 0;	972.317	6	33.5365	24.7505	49.8535	2	0.00089	0.4056	1	0.83333	0	0	0	0	5.79267e-11	7.04391e-12	-1	0	7.04391e-12	sp|P36081|YKH7_YEAST	YKL077W	107	10510800	32953000
Model-BuddingYeast-S-1803-2.37519.37519.3.1.dta	Model-BuddingYeast-S-1803-2.37519.37519.3.1.dta	Model-BuddingYeast-S-1803-2	37519	10211.5	3128.36	1043.46	3	1	PSDSGADAJTTNEPSAENAPEVEQDPK		2770.19	0 0 0 2	aH(2)	(aH(aH))	1151	0 0 0 1;	358.159	2	14.4346	22.2071	0	0	0.00439	1.40467	0	0.48077	0	0	0	1	-1	0	-1	0	0	sp|P17555|CAP_YEAST	SRV2	51	433264	1108630
Model-BuddingYeast-S-1803-2.37568.37568.3.1.dta	Model-BuddingYeast-S-1803-2.37568.37568.3.1.dta	Model-BuddingYeast-S-1803-2	37568	10224.6	2205.91	735.974	3	1	GRPDYSTYFK		1233.59	6 0 0 0	H(6)	(H(H)(H(H(H(H)))))	188	1 0 0 0;2 0 0 0;3 0 0 0;4 0 0 0;5 0 0 0;	972.317	6	32.8171	26.8068	43.979	2	0.00118	0.53344	1	0.88889	0	0	0	0	1.03893e-09	1.12807e-10	-1	0	1.12807e-10	sp|P36081|YKH7_YEAST	YKL077W	107	10510800	32953000
Model-BuddingYeast-S-1803-2.38149.38149.2.0.dta	Model-BuddingYeast-S-1803-2.38149.38149.2.0.dta	Model-BuddingYeast-S-1803-2	38149	10380.2	1881.8	941.404	2	1	GRPDYSTYFK		1233.59	4 0 0 0	H(4)	(H(H)(H(H)))	416	1 0 0 0;2 0 0 0;3 0 0 0;	648.211	6	21.8	17.3022	30.153	2	-0.00106	-0.56457	1	0.61111	0	0	0	1	-1	0	-1	0.00959693	0.00959693	sp|P36081|YKH7_YEAST	YKL077W	107	8489810	22167700
Model-BuddingYeast-S-1803-2.38219.38219.2.1.dta	Model-BuddingYeast-S-1803-2.38219.38219.2.1.dta	Model-BuddingYeast-S-1803-2	38219	10399.3	1684.74	842.875	2	1	NLASVWGK		874.478	5 0 0 0	H(5)	(H(H)(H(H(H))))	287	1 0 0 0;2 0 0 0;3 0 0 0;4 0 0 0;	810.264	4	24.5826	18.0358	36.7409	2	-7e-05	-0.04324	1	0.92857	0	0	0	0	4.35209e-08	3.90611e-09	-1	0.00801603	0.00801604	sp|P47032|PRY1_YEAST	PRY1	97	1539000	6718860
Model-BuddingYeast-S-1803-2.38261.38261.2.0.dta	Model-BuddingYeast-S-1803-2.38261.38261.2.0.dta	Model-BuddingYeast-S-1803-2	38261	10410.5	1881.8	941.404	2	1	GRPDYSTYFK		1233.59	4 0 0 0	H(4)	(H(H)(H(H)))	416	1 0 0 0;2 0 0 0;3 0 0 0;	648.211	6	25.8248	22.7429	31.5484	2	4e-05	0.02316	1	0.83333	0	0	0	1	-1	0	-1	0	0	sp|P36081|YKH7_YEAST	YKL077W	107	8489810	22167700
Model-BuddingYeast-S-1803-2.38302.38302.2.0.dta	Model-BuddingYeast-S-1803-2.38302.38302.2.0.dta	Model-BuddingYeast-S-1803-2	38302	10421.4	1684.74	842.875	2	1	NLASVWGK		874.478	5 0 0 0	H(5)	(H(H)(H(H(H))))	287	1 0 0 0;2 0 0 0;3 0 0 0;4 0 0 0;	810.264	4	26.9117	23.1256	33.9432	2	0.00072	0.42686	1	1.14286	0	0	0	0	1.94929e-07	1.55115e-08	-1	0	1.55115e-08	sp|P47032|PRY1_YEAST	PRY1	97	1539000	6718860
Model-BuddingYeast-S-1803-2.38337.38337.2.0.dta	Model-BuddingYeast-S-1803-2.38337.38337.2.0.dta	Model-BuddingYeast-S-1803-2	38337	10430.8	1881.8	941.404	2	1	GRPDYSTYFK		1233.59	4 0 0 0	H(4)	(H(H)(H(H)))	416	1 0 0 0;2 0 0 0;3 0 0 0;	648.211	6	24.5163	19.1167	34.5442	2	0.00033	0.17727	1	0.66667	0	0	0	1	-1	0	-1	0.0040404	0.0040404	sp|P36081|YKH7_YEAST	YKL077W	107	8489810	22167700
Model-BuddingYeast-S-1803-2.38378.38378.2.1.dta	Model-BuddingYeast-S-1803-2.38378.38378.2.1.dta	Model-BuddingYeast-S-1803-2	38378	10441.9	1684.74	842.876	2	1	NLASVWGK		874.478	5 0 0 0	H(5)	(H(H)(H(H(H))))	287	1 0 0 0;2 0 0 0;3 0 0 0;4 0 0 0;	810.264	4	20.4393	19.3399	22.4809	2	0.00158	0.93495	0.8	1	0	0	0	0	7.96737e-05	4.25854e-06	-1	0.0040404	0.00404466	sp|P47032|PRY1_YEAST	PRY1	97	1539000	6718860
Model-BuddingYeast-S-1803-2.38412.38412.2.0.dta	Model-BuddingYeast-S-1803-2.38412.38412.2.0.dta	Model-BuddingYeast-S-1803-2	38412	10451.1	1881.8	941.404	2	1	GRPDYSTYFK		1233.59	4 0 0 0	H(4)	(H(H)(H(H)))	416	1 0 0 0;2 0 0 0;3 0 0 0;	648.211	6	24.5007	21.8319	29.457	2	2e-05	0.00935	1	0.88889	0	0	0	1	-1	0	-1	0	0	sp|P36081|YKH7_YEAST	YKL077W	107	8489810	22167700
Model-BuddingYeast-S-1803-2.38489.38489.2.1.dta	Model-BuddingYeast-S-1803-2.38489.38489.2.1.dta	Model-BuddingYeast-S-1803-2	38489	10471.7	1522.69	761.851	2	1	NLASVWGK		874.478	4 0 0 0	H(4)	(H(H)(H(H)))	416	1 0 0 0;2 0 0 0;3 0 0 0;	648.211	4	18.1789	16.9948	20.3778	2	0.00456	2.99771	1	0.85714	0	0	0	1	-1	0	-1	0.00959693	0.00959693	sp|P47032|PRY1_YEAST	PRY1	97	17376600	40774200
Model-BuddingYeast-S-1803-2.38549.38549.2.0.dta	Model-BuddingYeast-S-1803-2.38549.38549.2.0.dta	Model-BuddingYeast-S-1803-2	38549	10487.8	2706.15	1353.58	2	1	ISASSIDASGFVQK		1409.73	8 0 0 0	H(8)	(H(H)(H(H(H(H(H(H)))))))	64	1 0 0 0;2 0 0 0;3 0 0 0;4 0 0 0;5 0 0 0;6 0 0 0;7 0 0 0;	1296.42	2	40.9602	43.3607	36.502	2	-0.00031	-0.11313	1	1.07692	0	0	0	0	4.94228e-08	4.5486e-09	-1	0	4.5486e-09	sp|P25365|SED4_YEAST	SED4	944	668999	2134290
Model-BuddingYeast-S-1803-2.38558.38558.3.1.dta	Model-BuddingYeast-S-1803-2.38558.38558.3.1.dta	Model-BuddingYeast-S-1803-2	38558	10490.3	2706.15	902.721	3	1	ISASSIDASGFVQK		1409.73	8 0 0 0	H(8)	(H(H)(H(H(H(H(H(H)))))))	64	1 0 0 0;2 0 0 0;3 0 0 0;4 0 0 0;5 0 0 0;6 0 0 0;7 0 0 0;	1296.42	2	30.48	37.3639	17.6957	2	-0.00047	-0.17521	0.625	1	0	0	0	0	0.00108132	4.80648e-05	-1	0	4.80648e-05	sp|P25365|SED4_YEAST	SED4	944	1361390	5289850
Model-BuddingYeast-S-1803-2.38563.38563.2.3.dta	Model-BuddingYeast-S-1803-2.38563.38563.2.3.dta	Model-BuddingYeast-S-1803-2	38563	10491.5	1522.69	761.851	2	1	NLASVWGK		874.478	4 0 0 0	H(4)	(H(H)(H(H)))	416	1 0 0 0;2 0 0 0;3 0 0 0;	648.211	4	21.4308	17.2613	29.1741	2	0.00467	3.06863	1	0.78571	0	0	0	1	-1	0	-1	0.00959693	0.00959693	sp|P47032|PRY1_YEAST	PRY1	97	17376600	40774200
Model-BuddingYeast-S-1803-2.38628.38628.2.3.dta	Model-BuddingYeast-S-1803-2.38628.38628.2.3.dta	Model-BuddingYeast-S-1803-2	38628	10508.9	1522.69	761.851	2	1	NLASVWGK		874.478	4 0 0 0	H(4)	(H(H)(H(H)))	416	1 0 0 0;2 0 0 0;3 0 0 0;	648.211	4	17.5888	17.2317	18.252	2	0.00489	3.21443	0.75	0.85714	0	0	0	1	-1	0	-1	0.00959693	0.00959693	sp|P47032|PRY1_YEAST	PRY1	97	17376600	40774200
Model-BuddingYeast-S-1803-2.39314.39314.2.0.dta	Model-BuddingYeast-S-1803-2.39314.39314.2.0.dta	Model-BuddingYeast-S-1803-2	39314	10693.2	2544.1	1272.55	2	1	ISASSIDASGFVQK		1409.73	7 0 0 0	H(7)	(H(H)(H(H(H(H(H))))))	115	1 0 0 0;2 0 0 0;3 0 0 0;4 0 0 0;5 0 0 0;6 0 0 0;	1134.37	2	50.707	57.2434	38.5678	2	0.00137	0.53744	1	1.19231	0	0	0	0	1.65778e-08	1.46865e-09	-1	0	1.46865e-09	sp|P25365|SED4_YEAST	SED4	944	3273510	11670600
Model-BuddingYeast-S-1803-2.39402.39402.2.0.dta	Model-BuddingYeast-S-1803-2.39402.39402.2.0.dta	Model-BuddingYeast-S-1803-2	39402	10717.3	2544.1	1272.55	2	1	ISASSIDASGFVQK		1409.73	7 0 0 0	H(7)	(H(H)(H(H(H(H(H))))))	115	1 0 0 0;2 0 0 0;3 0 0 0;4 0 0 0;5 0 0 0;6 0 0 0;	1134.37	2	66.3606	78.0325	44.6841	2	0.00181	0.7096	1	1.30769	0	0	0	0	7.30885e-10	8.26817e-11	-1	0	8.26817e-11	sp|P25365|SED4_YEAST	SED4	944	3273510	11670600
Model-BuddingYeast-S-1803-2.39483.39483.3.1.dta	Model-BuddingYeast-S-1803-2.39483.39483.3.1.dta	Model-BuddingYeast-S-1803-2	39483	10738.9	2116.04	706.018	3	1	ENEIDVVGSRGSSSASSKK		1936.96	0 0 0 1	aH(1)	(aH)	1162		179.079	9	11.0246	16.961	0	0	0.00269	1.27068	0	0.44444	0	0	0	1	-1	0	-1	0.00959693	0.00959693	sp|Q08217|PSK2_YEAST	PSK2	680	50909200	175330000
Model-BuddingYeast-S-1803-2.39491.39491.2.0.dta	Model-BuddingYeast-S-1803-2.39491.39491.2.0.dta	Model-BuddingYeast-S-1803-2	39491	10741.2	2544.1	1272.55	2	1	ISASSIDASGFVQK		1409.73	7 0 0 0	H(7)	(H(H)(H(H(H(H(H))))))	115	1 0 0 0;2 0 0 0;3 0 0 0;4 0 0 0;5 0 0 0;6 0 0 0;	1134.37	2	44.7041	49.8691	35.1118	2	0.0021	0.82359	1	1.11538	0	0	0	0	1.0397e-07	8.66025e-09	-1	0	8.66025e-09	sp|P25365|SED4_YEAST	SED4	944	3273510	11670600
Model-BuddingYeast-S-1803-2.39594.39594.2.0.dta	Model-BuddingYeast-S-1803-2.39594.39594.2.0.dta	Model-BuddingYeast-S-1803-2	39594	10768.6	2382.04	1191.53	2	1	ISASSIDASGFVQK		1409.73	6 0 0 0	H(6)	(H(H)(H(H(H(H)))))	188	1 0 0 0;2 0 0 0;3 0 0 0;4 0 0 0;5 0 0 0;	972.317	2	56.6432	68.0141	35.5259	2	0.00013	0.05572	1	1.30769	0	0	0	0	8.32638e-08	7.01074e-09	-1	0	7.01074e-09	sp|P25365|SED4_YEAST	SED4	944	3098610	9388370
Model-BuddingYeast-S-1803-2.39631.39631.3.0.dta	Model-BuddingYeast-S-1803-2.39631.39631.3.0.dta	Model-BuddingYeast-S-1803-2	39631	10778.6	2382.05	794.688	3	1	ISASSIDASGFVQK		1409.73	6 0 0 0	H(6)	(H(H)(H(H(H(H)))))	188	1 0 0 0;2 0 0 0;3 0 0 0;4 0 0 0;5 0 0 0;	972.317	2	41.054	49.8638	24.6932	2	0.00458	1.9226	0.83333	1.07692	0	0	0	0	2.53486e-05	1.52965e-06	-1	0	1.52965e-06	sp|P25365|SED4_YEAST	SED4	944	1839830	6277450
Model-BuddingYeast-S-1803-2.39661.39661.2.0.dta	Model-BuddingYeast-S-1803-2.39661.39661.2.0.dta	Model-BuddingYeast-S-1803-2	39661	10786.5	2382.05	1191.53	2	1	ISASSIDASGFVQK		1409.73	6 0 0 0	H(6)	(H(H)(H(H(H(H)))))	188	1 0 0 0;2 0 0 0;3 0 0 0;4 0 0 0;5 0 0 0;	972.317	2	55.6993	65.018	38.3933	2	0.00104	0.43774	1	1.23077	0	0	0	0	1.81675e-08	1.62046e-09	-1	0	1.62046e-09	sp|P25365|SED4_YEAST	SED4	944	3098610	9388370
Model-BuddingYeast-S-1803-2.39706.39706.2.0.dta	Model-BuddingYeast-S-1803-2.39706.39706.2.0.dta	Model-BuddingYeast-S-1803-2	39706	10798.5	1947.89	974.446	2	1	LQSNGAIQGDSFVCK	14,Carbamidomethyl[C];	1623.78	2 0 0 0	H(2)	(H(H))	780	1 0 0 0;	324.106	3	27.6777	37.4249	9.57571	2	0.00013	0.06902	1	0.89286	0	0	0	1	-1	0	-1	0	0	sp|B5VE42|ECM33_YEAS6;sp|P38248|ECM33_YEAST;sp|A6ZL22|ECM33_YEAS7;sp|C7GQJ1|ECM33_YEAS2	ECM33;ECM33;ECM33;ECM33	339;339;339;340	3110660	8492610
Model-BuddingYeast-S-1803-2.39733.39733.3.0.dta	Model-BuddingYeast-S-1803-2.39733.39733.3.0.dta	Model-BuddingYeast-S-1803-2	39733	10805.8	2382.05	794.687	3	1	ISASSIDASGFVQK		1409.73	6 0 0 0	H(6)	(H(H)(H(H(H(H)))))	188	1 0 0 0;2 0 0 0;3 0 0 0;4 0 0 0;5 0 0 0;	972.317	2	32.3295	40.1334	17.8366	2	0.00287	1.20599	0.66667	1.11538	0	0	0	0	0.000999049	4.46377e-05	-1	0	4.46377e-05	sp|P25365|SED4_YEAST	SED4	944	1839830	6277450
Model-BuddingYeast-S-1803-2.39739.39739.2.0.dta	Model-BuddingYeast-S-1803-2.39739.39739.2.0.dta	Model-BuddingYeast-S-1803-2	39739	10807.3	2382.05	1191.53	2	1	ISASSIDASGFVQK		1409.73	6 0 0 0	H(6)	(H(H)(H(H(H(H)))))	188	1 0 0 0;2 0 0 0;3 0 0 0;4 0 0 0;5 0 0 0;	972.317	2	46.7835	52.6356	35.9154	2	0.00166	0.69551	1	1.19231	0	0	0	0	6.75965e-08	5.73174e-09	-1	0	5.73174e-09	sp|P25365|SED4_YEAST	SED4	944	3098610	9388370
Model-BuddingYeast-S-1803-2.39782.39782.2.0.dta	Model-BuddingYeast-S-1803-2.39782.39782.2.0.dta	Model-BuddingYeast-S-1803-2	39782	10818.8	1947.89	974.446	2	1	LQSNGAIQGDSFVCK	14,Carbamidomethyl[C];	1623.78	2 0 0 0	H(2)	(H(H))	780	1 0 0 0;	324.106	3	41.6482	58.6292	10.1121	2	0.00046	0.23741	1	1.10714	0	0	0	1	-1	0	-1	0	0	sp|B5VE42|ECM33_YEAS6;sp|P38248|ECM33_YEAST;sp|A6ZL22|ECM33_YEAS7;sp|C7GQJ1|ECM33_YEAS2	ECM33;ECM33;ECM33;ECM33	339;339;339;340	3110660	8492610
Model-BuddingYeast-S-1803-2.39863.39863.2.0.dta	Model-BuddingYeast-S-1803-2.39863.39863.2.0.dta	Model-BuddingYeast-S-1803-2	39863	10840.4	1947.89	974.446	2	1	LQSNGAIQGDSFVCK	14,Carbamidomethyl[C];	1623.78	2 0 0 0	H(2)	(H(H))	780	1 0 0 0;	324.106	3	37.2759	52.101	9.74348	2	0.0003	0.15219	1	1.07143	0	0	0	1	-1	0	-1	0	0	sp|B5VE42|ECM33_YEAS6;sp|P38248|ECM33_YEAST;sp|A6ZL22|ECM33_YEAS7;sp|C7GQJ1|ECM33_YEAS2	ECM33;ECM33;ECM33;ECM33	339;339;339;340	3110660	8492610
Model-BuddingYeast-S-1803-2.39909.39909.2.0.dta	Model-BuddingYeast-S-1803-2.39909.39909.2.0.dta	Model-BuddingYeast-S-1803-2	39909	10852.6	2507.13	1254.07	2	1	GNTETTIETTTEVETETAKQ		2183.02	2 0 0 0	H(2)	(H(H))	780	1 0 0 0;	324.106	3	20.5778	26.8171	8.99067	2	0.00236	0.9395	1	0.68421	0	0	0	1	-1	0	-1	0	0	sp|Q12160|YP063_YEAST	YPR063C	123	531734	2021790
Model-BuddingYeast-S-1803-2.39960.39960.2.0.dta	Model-BuddingYeast-S-1803-2.39960.39960.2.0.dta	Model-BuddingYeast-S-1803-2	39960	10866.4	2219.99	1110.5	2	1	ISASSIDASGFVQK		1409.73	5 0 0 0	H(5)	(H(H)(H(H(H))))	287	1 0 0 0;2 0 0 0;3 0 0 0;4 0 0 0;	810.264	2	42.1226	51.1971	25.2699	2	0.0002	0.09106	1	1.15385	0	0	0	0	1.88521e-05	1.18803e-06	-1	0	1.18803e-06	sp|P25365|SED4_YEAST	SED4	944	1323710	3925300
Model-BuddingYeast-S-1803-2.40023.40023.3.1.dta	Model-BuddingYeast-S-1803-2.40023.40023.3.1.dta	Model-BuddingYeast-S-1803-2	40023	10883.2	2507.13	836.38	3	1	GNTETTIETTTEVETETAKQ		2183.02	2 0 0 0	H(2)	(H(H))	780	1 0 0 0;	324.106	3	33.5291	50.6788	1.67957	1	0.00137	0.54822	0.5	0.97368	0	0	0	1	-1	0	-1	0	0	sp|Q12160|YP063_YEAST	YPR063C	123	4898790	17612500
Model-BuddingYeast-S-1803-2.40071.40071.2.0.dta	Model-BuddingYeast-S-1803-2.40071.40071.2.0.dta	Model-BuddingYeast-S-1803-2	40071	10896	2219.99	1110.5	2	1	ISASSIDASGFVQK		1409.73	5 0 0 0	H(5)	(H(H)(H(H(H))))	287	1 0 0 0;2 0 0 0;3 0 0 0;4 0 0 0;	810.264	2	31.6413	36.8565	21.956	2	-0.00034	-0.15218	1	1.03846	0	0	0	0	0.000104997	5.68696e-06	-1	0	5.68696e-06	sp|P25365|SED4_YEAST	SED4	944	1323710	3925300
Model-BuddingYeast-S-1803-2.40439.40439.2.0.dta	Model-BuddingYeast-S-1803-2.40439.40439.2.0.dta	Model-BuddingYeast-S-1803-2	40439	10994.9	1791.79	896.4	2	1	KASTMQVESTYDNR		1629.75	1 0 0 0	H(1)	(H)	1020		162.053	3	10.9326	16.8194	0	0	-0.01323	-7.38485	0	0.65385	0	0	0	1	-1	0	-1	0.00959693	0.00959693	sp|Q06116|YP117_YEAST	YPR117W	1732	82076.3	3315580
Model-BuddingYeast-S-1803-2.40963.40963.2.2.dta	Model-BuddingYeast-S-1803-2.40963.40963.2.2.dta	Model-BuddingYeast-S-1803-2	40963	11135.2	1785.83	893.421	2	1	LQSNGAIQGDSFVCK	14,Carbamidomethyl[C];	1623.78	1 0 0 0	H(1)	(H)	1020		162.053	3	27.3056	39.3374	4.96082	1	0.00239	1.33824	1	0.96429	0	0	0	1	-1	0	-1	0	0	sp|B5VE42|ECM33_YEAS6;sp|P38248|ECM33_YEAST;sp|A6ZL22|ECM33_YEAS7;sp|C7GQJ1|ECM33_YEAS2	ECM33;ECM33;ECM33;ECM33	339;339;339;340	5940970	17020400
Model-BuddingYeast-S-1803-2.41235.41235.2.2.dta	Model-BuddingYeast-S-1803-2.41235.41235.2.2.dta	Model-BuddingYeast-S-1803-2	41235	11208.6	1947.89	974.448	2	1	LQSNGAIQGDSFVCK	14,Carbamidomethyl[C];	1623.78	2 0 0 0	H(2)	(H(H))	780	1 0 0 0;	324.106	3	31.2569	43.0106	9.42846	2	0.00352	1.80732	1	1	0	0	0	1	-1	0	-1	0	0	sp|B5VE42|ECM33_YEAS6;sp|P38248|ECM33_YEAST;sp|A6ZL22|ECM33_YEAS7;sp|C7GQJ1|ECM33_YEAS2	ECM33;ECM33;ECM33;ECM33	339;339;339;340	975886	2607310
Model-BuddingYeast-S-1803-2.41443.41443.3.3.dta	Model-BuddingYeast-S-1803-2.41443.41443.3.3.dta	Model-BuddingYeast-S-1803-2	41443	11264.6	3104.28	1035.43	3	1	DPWSTLTPSATYK		1466.72	9 0 0 1	H(9)aH(1)	(H(H)(H(H(H(H(H(H(H(aH)))))))))	21	1 0 0 0;2 0 0 0;3 0 0 0;4 0 0 0;5 0 0 0;6 0 0 0;7 0 0 0;8 0 0 0;8 0 0 1;9 0 0 0;	1637.55	4	25.5291	25.9393	24.7674	2	0.01047	3.37306	0.72727	0.79167	0	0	0	0	2.44005e-05	1.4929e-06	-1	0	1.4929e-06	sp|Q03178|PIR1_YEAST;sp|B3LQU1|PIR3_YEAS1;sp|B3LQU0|PIR1_YEAS1;sp|Q03180|PIR3_YEAST;sp|A6ZZG0|PIR1_YEAS7;sp|A6ZZG1|PIR3_YEAS7	PIR1;PIR3;PIR1;PIR3;PIR1;PIR3	27;27;27;27;27;27	278344	2843470
Model-BuddingYeast-S-1803-2.42018.42018.2.0.dta	Model-BuddingYeast-S-1803-2.42018.42018.2.0.dta	Model-BuddingYeast-S-1803-2	42018	11419.2	1785.83	893.42	2	1	LQSNGAIQGDSFVCK	14,Carbamidomethyl[C];	1623.78	1 0 0 0	H(1)	(H)	1020		162.053	3	25.8792	36.8946	5.42209	1	0.00117	0.65733	1	0.78571	0	0	0	1	-1	0	-1	0	0	sp|B5VE42|ECM33_YEAS6;sp|P38248|ECM33_YEAST;sp|A6ZL22|ECM33_YEAS7;sp|C7GQJ1|ECM33_YEAS2	ECM33;ECM33;ECM33;ECM33	339;339;339;340	9827010	29477100
Model-BuddingYeast-S-1803-2.42061.42061.2.3.dta	Model-BuddingYeast-S-1803-2.42061.42061.2.3.dta	Model-BuddingYeast-S-1803-2	42061	11430.8	1785.83	893.421	2	1	LQSNGAIQGDSFVCK	14,Carbamidomethyl[C];	1623.78	1 0 0 0	H(1)	(H)	1020		162.053	3	53.3897	79.0857	5.66863	1	0.00165	0.92387	1	1.21429	0	0	0	1	-1	0	-1	0	0	sp|B5VE42|ECM33_YEAS6;sp|P38248|ECM33_YEAST;sp|A6ZL22|ECM33_YEAS7;sp|C7GQJ1|ECM33_YEAS2	ECM33;ECM33;ECM33;ECM33	339;339;339;340	9827010	29477100
Model-BuddingYeast-S-1803-2.42507.42507.3.0.dta	Model-BuddingYeast-S-1803-2.42507.42507.3.0.dta	Model-BuddingYeast-S-1803-2	42507	11550.7	2672.3	891.437	3	1	AEKEEEEINKVEVTPEEPSK		2314.13	0 0 0 2	aH(2)	(aH(aH))	1151	0 0 0 1;	358.159	14	15.2122	23.4034	0	0	0.00857	3.20859	0	0.60526	0	0	0	1	-1	0	-1	0	0	sp|Q04632|COG8_YEAST;sp|Q04632|COG8_YEAST	COG8;COG8	477;502	1059800	1877580
Model-BuddingYeast-S-1803-2.43150.43150.3.0.dta	Model-BuddingYeast-S-1803-2.43150.43150.3.0.dta	Model-BuddingYeast-S-1803-2	43150	11723.9	2920.17	974.063	3	1	LQSNGAIQGDSFVCK	14,Carbamidomethyl[C];	1623.78	8 0 0 0	H(8)	(H(H)(H(H(H(H(H(H)))))))	64	1 0 0 0;2 0 0 0;3 0 0 0;4 0 0 0;5 0 0 0;6 0 0 0;7 0 0 0;	1296.42	3	23.7902	19.094	32.5119	2	-0.02825	-9.67344	1	0.71429	0	0	0	0	4.21312e-07	3.27116e-08	-1	0.0040404	0.00404044	sp|B5VE42|ECM33_YEAS6;sp|P38248|ECM33_YEAST;sp|A6ZL22|ECM33_YEAS7;sp|C7GQJ1|ECM33_YEAS2	ECM33;ECM33;ECM33;ECM33	339;339;339;340	683592	2467500
Model-BuddingYeast-S-1803-2.43218.43218.2.2.dta	Model-BuddingYeast-S-1803-2.43218.43218.2.2.dta	Model-BuddingYeast-S-1803-2	43218	11742.1	1828.84	914.925	2	1	YDLDFKNPESDK		1470.67	0 0 0 2	aH(2)	(aH(aH))	1151	0 0 0 1;	358.159	10	11.576	17.3857	0.78651	1	0.00928	5.07278	0.5	0.77273	0	0	0	1	-1	0	-1	0.00959693	0.00959693	sp|P00925|ENO2_YEAST	ENO2	268	4901850	9978840
Model-BuddingYeast-S-1803-2.43240.43240.3.0.dta	Model-BuddingYeast-S-1803-2.43240.43240.3.0.dta	Model-BuddingYeast-S-1803-2	43240	11748	2920.17	974.063	3	1	LQSNGAIQGDSFVCK	14,Carbamidomethyl[C];	1623.78	8 0 0 0	H(8)	(H(H)(H(H(H(H(H(H)))))))	64	1 0 0 0;2 0 0 0;3 0 0 0;4 0 0 0;5 0 0 0;6 0 0 0;7 0 0 0;	1296.42	3	26.2843	25.5685	27.6136	2	-0.02802	-9.59434	1	0.78571	0	0	0	0	5.63813e-06	3.58715e-07	-1	0	3.58715e-07	sp|B5VE42|ECM33_YEAS6;sp|P38248|ECM33_YEAST;sp|A6ZL22|ECM33_YEAS7;sp|C7GQJ1|ECM33_YEAS2	ECM33;ECM33;ECM33;ECM33	339;339;339;340	142402	516865
Model-BuddingYeast-S-1803-2.43292.43292.2.0.dta	Model-BuddingYeast-S-1803-2.43292.43292.2.0.dta	Model-BuddingYeast-S-1803-2	43292	11761.9	1827.84	914.424	2	1	KGCVYFARCGTSDK	3,Carbamidomethyl[C];9,Carbamidomethyl[C];	1648.76	0 0 0 1	aH(1)	(aH)	1162		179.079	11	10.952	16.8492	0	0	0.00359	1.9667	0	0.61538	0	0	0	1	-1	0	-1	0.00959693	0.00959693	sp|Q06137|YL345_YEAST	YLR345W	301	4628680	13558100
Model-BuddingYeast-S-1803-2.43292.43292.2.1.dta	Model-BuddingYeast-S-1803-2.43292.43292.2.1.dta	Model-BuddingYeast-S-1803-2	43292	11761.9	1828.84	914.925	2	1	YDLDFKNPESDK		1470.67	0 0 0 2	aH(2)	(aH(aH))	1151	0 0 0 1;	358.159	10	15.9802	24.116	0.87094	1	0.00879	4.80704	0.5	0.95455	0	0	0	1	-1	0	-1	0	0	sp|P00925|ENO2_YEAST	ENO2	268	4901850	9978840
Model-BuddingYeast-S-1803-2.43850.43850.2.4.dta	Model-BuddingYeast-S-1803-2.43850.43850.2.4.dta	Model-BuddingYeast-S-1803-2	43850	11911.8	1584.71	792.857	2	1	LPWYTTR		936.494	4 0 0 0	H(4)	(H(H)(H(H)))	416	1 0 0 0;2 0 0 0;3 0 0 0;	648.211	5	27.3594	21.8581	37.5761	2	0.00076	0.47806	1	0.91667	0	0	0	1	-1	0	-1	0	0	sp|P27654|TIP1_YEAST	TIP1	97	91561700	214002000
Model-BuddingYeast-S-1803-2.43900.43900.2.1.dta	Model-BuddingYeast-S-1803-2.43900.43900.2.1.dta	Model-BuddingYeast-S-1803-2	43900	11925.3	1828.84	914.925	2	1	YDLDFKNPESDK		1470.67	0 0 0 2	aH(2)	(aH(aH))	1151	0 0 0 1;	358.159	10	22.039	33.3999	0.93998	1	0.00955	5.2226	0.5	1	0	0	0	1	-1	0	-1	0	0	sp|P00925|ENO2_YEAST	ENO2	268	6571800	12246300
Model-BuddingYeast-S-1803-2.43926.43926.2.2.dta	Model-BuddingYeast-S-1803-2.43926.43926.2.2.dta	Model-BuddingYeast-S-1803-2	43926	11932.2	1584.71	792.856	2	1	LPWYTTR		936.494	4 0 0 0	H(4)	(H(H)(H(H)))	416	1 0 0 0;2 0 0 0;3 0 0 0;	648.211	5	41.1235	41.3884	40.6316	2	0.00067	0.42253	1	1.33333	0	0	0	1	-1	0	-1	0	0	sp|P27654|TIP1_YEAST	TIP1	97	92719900	216666000
Model-BuddingYeast-S-1803-2.43936.43936.3.1.dta	Model-BuddingYeast-S-1803-2.43936.43936.3.1.dta	Model-BuddingYeast-S-1803-2	43936	11934.8	2219.99	740.67	3	1	RSCREGICGSCAMNIGGR	3,Carbamidomethyl[C];8,Carbamidomethyl[C];11,Carbamidomethyl[C];	2040.89	0 0 0 1	aH(1)	(aH)	1162		179.079	2	16.3483	25.1513	0	0	0.02097	9.44498	0	0.67647	0	0	0	1	-1	0	-1	0	0	sp|Q75CI4|SDHB_ASHGO;sp|P21801|SDHB_YEAST	SDH2;SDH2	81;86	62149900	203494000
Model-BuddingYeast-S-1803-2.43972.43972.2.1.dta	Model-BuddingYeast-S-1803-2.43972.43972.2.1.dta	Model-BuddingYeast-S-1803-2	43972	11944.7	1828.84	914.925	2	1	YDLDFKNPESDK		1470.67	0 0 0 2	aH(2)	(aH(aH))	1151	0 0 0 1;	358.159	10	29.0307	43.6828	1.81966	1	0.00932	5.09574	0.5	1.18182	0	0	0	1	-1	0	-1	0	0	sp|P00925|ENO2_YEAST	ENO2	268	6571800	12246300
Model-BuddingYeast-S-1803-2.43991.43991.2.0.dta	Model-BuddingYeast-S-1803-2.43991.43991.2.0.dta	Model-BuddingYeast-S-1803-2	43991	11949.7	1584.71	792.856	2	1	LPWYTTR		936.494	4 0 0 0	H(4)	(H(H)(H(H)))	416	1 0 0 0;2 0 0 0;3 0 0 0;	648.211	5	42.255	42.5742	41.6622	2	0.00064	0.40234	1	1.33333	0	0	0	1	-1	0	-1	0	0	sp|P27654|TIP1_YEAST	TIP1	97	92719900	216666000
Model-BuddingYeast-S-1803-2.44056.44056.2.1.dta	Model-BuddingYeast-S-1803-2.44056.44056.2.1.dta	Model-BuddingYeast-S-1803-2	44056	11967.1	1584.71	792.856	2	1	LPWYTTR		936.494	4 0 0 0	H(4)	(H(H)(H(H)))	416	1 0 0 0;2 0 0 0;3 0 0 0;	648.211	5	42.9737	43.124	42.6947	2	0.00058	0.36321	1	1.33333	0	0	0	1	-1	0	-1	0	0	sp|P27654|TIP1_YEAST	TIP1	97	92719900	216666000
Model-BuddingYeast-S-1803-2.44122.44122.2.0.dta	Model-BuddingYeast-S-1803-2.44122.44122.2.0.dta	Model-BuddingYeast-S-1803-2	44122	11984.6	1584.71	792.856	2	1	LPWYTTR		936.494	4 0 0 0	H(4)	(H(H)(H(H)))	416	1 0 0 0;2 0 0 0;3 0 0 0;	648.211	5	40.1752	38.988	42.3799	2	0.00059	0.37079	1	1.25	0	0	0	1	-1	0	-1	0	0	sp|P27654|TIP1_YEAST	TIP1	97	92719900	216666000
Model-BuddingYeast-S-1803-2.44153.44153.3.3.dta	Model-BuddingYeast-S-1803-2.44153.44153.3.3.dta	Model-BuddingYeast-S-1803-2	44153	11993.1	2942.23	981.415	3	1	DPWSTLTPSATYK		1466.72	8 0 0 1	H(8)aH(1)	(H(H)(H(H(H(H(H(H(aH))))))))	47	1 0 0 0;2 0 0 0;3 0 0 0;4 0 0 0;5 0 0 0;6 0 0 0;7 0 0 0;7 0 0 1;8 0 0 0;	1475.5	4	23.8433	17.4663	35.6862	2	0.0132	4.48549	0.8	0.625	0	0	0	0	7.64153e-08	6.36428e-09	-1	0.00959693	0.00959694	sp|Q03178|PIR1_YEAST;sp|B3LQU1|PIR3_YEAS1;sp|B3LQU0|PIR1_YEAS1;sp|Q03180|PIR3_YEAST;sp|A6ZZG0|PIR1_YEAS7;sp|A6ZZG1|PIR3_YEAS7	PIR1;PIR3;PIR1;PIR3;PIR1;PIR3	27;27;27;27;27;27	571117	2436730
Model-BuddingYeast-S-1803-2.44234.44234.2.0.dta	Model-BuddingYeast-S-1803-2.44234.44234.2.0.dta	Model-BuddingYeast-S-1803-2	44234	12014.7	1584.71	792.856	2	1	LPWYTTR		936.494	4 0 0 0	H(4)	(H(H)(H(H)))	416	1 0 0 0;2 0 0 0;3 0 0 0;	648.211	5	31.6105	26.9942	40.1836	2	0.00056	0.35186	1	1.08333	0	0	0	1	-1	0	-1	0	0	sp|P27654|TIP1_YEAST	TIP1	97	92121700	215382000
Model-BuddingYeast-S-1803-2.44295.44295.3.2.dta	Model-BuddingYeast-S-1803-2.44295.44295.3.2.dta	Model-BuddingYeast-S-1803-2	44295	12031	4212.54	1404.85	3	1	KKSSYGSNNDDSYGSSNNJDSYGSNNDDSYGSSNK		3728.47	0 0 2 0	pH(2)	(pH(pH))	1303	0 0 1 0;	484.038	3	22.4525	34.5423	0	0	0.03234	7.67718	0	0.54412	0	0	0	1	-1	0	-1	0	0	sp|P18899|DDR48_YEAST	DDR48	247	5355680	12682100
Model-BuddingYeast-S-1803-2.44346.44346.4.5.dta	Model-BuddingYeast-S-1803-2.44346.44346.4.5.dta	Model-BuddingYeast-S-1803-2	44346	12044.5	4049.95	1013.24	4	1	VTSYQWTYNQGLLLAGSAYLYJFTGSDLWHTR		3725.8	2 0 0 0	H(2)	(H(H))	780	1 0 0 0;	324.106	2	11.3689	17.4906	0	0	0.03969	9.80024	0	0.35484	0	0	0	1	-1	0	-1	0.00959693	0.00959693	sp|P36091|DCW1_YEAST	DCW1	245	71543.1	512441
Model-BuddingYeast-S-1803-2.44658.44658.2.0.dta	Model-BuddingYeast-S-1803-2.44658.44658.2.0.dta	Model-BuddingYeast-S-1803-2	44658	12127.9	2763.14	1382.07	2	1	DPWSTLTPSATYK		1466.72	8 0 0 0	H(8)	(H(H)(H(H(H(H(H(H)))))))	64	1 0 0 0;2 0 0 0;3 0 0 0;4 0 0 0;5 0 0 0;6 0 0 0;7 0 0 0;	1296.42	4	43.4515	45.9467	38.8176	2	0.00014	0.04917	1	1.08333	0	0	0	0	1.45446e-08	1.33135e-09	-1	0	1.33135e-09	sp|Q03178|PIR1_YEAST;sp|B3LQU1|PIR3_YEAS1;sp|B3LQU0|PIR1_YEAS1;sp|Q03180|PIR3_YEAST;sp|A6ZZG0|PIR1_YEAS7;sp|A6ZZG1|PIR3_YEAS7	PIR1;PIR3;PIR1;PIR3;PIR1;PIR3	27;27;27;27;27;27	2350230	9632700
Model-BuddingYeast-S-1803-2.44663.44663.3.1.dta	Model-BuddingYeast-S-1803-2.44663.44663.3.1.dta	Model-BuddingYeast-S-1803-2	44663	12129.2	2763.14	921.719	3	1	DPWSTLTPSATYK		1466.72	8 0 0 0	H(8)	(H(H)(H(H(H(H(H(H)))))))	64	1 0 0 0;2 0 0 0;3 0 0 0;4 0 0 0;5 0 0 0;6 0 0 0;7 0 0 0;	1296.42	4	19.6982	18.8413	21.2897	2	0.0025	0.9058	0.75	0.66667	0	0	0	0	0.000149544	7.58252e-06	-1	0.0040404	0.00404799	sp|Q03178|PIR1_YEAST;sp|B3LQU1|PIR3_YEAS1;sp|B3LQU0|PIR1_YEAS1;sp|Q03180|PIR3_YEAST;sp|A6ZZG0|PIR1_YEAS7;sp|A6ZZG1|PIR3_YEAS7	PIR1;PIR3;PIR1;PIR3;PIR1;PIR3	27;27;27;27;27;27	1326510	5395670
Model-BuddingYeast-S-1803-2.44756.44756.2.0.dta	Model-BuddingYeast-S-1803-2.44756.44756.2.0.dta	Model-BuddingYeast-S-1803-2	44756	12153.9	2763.14	1382.07	2	1	DPWSTLTPSATYK		1466.72	8 0 0 0	H(8)	(H(H)(H(H(H(H(H(H)))))))	64	1 0 0 0;2 0 0 0;3 0 0 0;4 0 0 0;5 0 0 0;6 0 0 0;7 0 0 0;	1296.42	4	42.0025	42.2312	41.5778	2	0.00065	0.23664	1	1.04167	0	0	0	0	3.49359e-09	3.62213e-10	-1	0	3.62213e-10	sp|Q03178|PIR1_YEAST;sp|B3LQU1|PIR3_YEAS1;sp|B3LQU0|PIR1_YEAS1;sp|Q03180|PIR3_YEAST;sp|A6ZZG0|PIR1_YEAS7;sp|A6ZZG1|PIR3_YEAS7	PIR1;PIR3;PIR1;PIR3;PIR1;PIR3	27;27;27;27;27;27	2350230	9632700
Model-BuddingYeast-S-1803-2.45142.45142.2.0.dta	Model-BuddingYeast-S-1803-2.45142.45142.2.0.dta	Model-BuddingYeast-S-1803-2	45142	12257.8	2601.09	1301.05	2	1	DPWSTLTPSATYK		1466.72	7 0 0 0	H(7)	(H(H)(H(H(H(H(H))))))	115	1 0 0 0;2 0 0 0;3 0 0 0;4 0 0 0;5 0 0 0;6 0 0 0;	1134.37	4	33.0878	34.4699	30.5211	2	0.00062	0.23886	1	0.91667	0	0	0	0	1.22358e-06	8.67563e-08	-1	0	8.67563e-08	sp|Q03178|PIR1_YEAST;sp|B3LQU1|PIR3_YEAS1;sp|B3LQU0|PIR1_YEAS1;sp|Q03180|PIR3_YEAST;sp|A6ZZG0|PIR1_YEAS7;sp|A6ZZG1|PIR3_YEAS7	PIR1;PIR3;PIR1;PIR3;PIR1;PIR3	27;27;27;27;27;27	735186	2426290
[truncated: 6,289 more rows]
