# Supplementary material for: Precise, fast and comprehensive analysis of intact glycopeptides and modified glycans with pGlyco3
Source: Nat Methods. 2021 Nov 25;18(12):1515–23. doi: 10.1038/s41592-021-01306-0 (PMC8648562; doi:10.1038/s41592-021-01306-0)
Supplement: Supplementary file 3 — All additional data files. [file 41592_2021_1306_MOESM3_ESM.zip › Supplementary Data/Result Files for Figures/Fig.4/Fig.4c/Fission-Yeast-N-GP.xlsx]

## Sheet: Fission-Yeast-N-GP
GlySpec	PepSpec	RawName	Scan	RT	PrecursorMH	PrecursorMZ	Charge	Rank	Peptide	Mod	PeptideMH	Glycan(H,N,F,pH,aH)	GlycanComposition	PlausibleStruct	GlyID	GlyFrag	GlyMass	GlySite	TotalScore	PepScore	GlyScore	CoreMatched	MassDeviation	PPM	GlyIonRatio	byIonRatio	czIonRatio	GlyDecoy	PepDecoy	IsSmallGlycan	GlycanPEP	GlycanFDR	PeptidePEP	PeptideFDR	TotalFDR	Proteins	Genes	ProSites	MonoArea	IsotopeArea
Model-FissionYeast-H-1708-5.1619.1619.3.0.dta	Model-FissionYeast-H-1708-5.1619.1619.3.0.dta	Model-FissionYeast-H-1708-5	1619	772.495	2624.09	875.367	3	1	KQJITR		759.447	9 2 0 0 0	H(9)N(2)	(N(N(H(H(H(H(H(H)))))(H(H(H))))))	4992	0 1 0 0 0;0 2 0 0 0;1 2 0 0 0;2 2 0 0 0;3 2 0 0 0;4 2 0 0 0;5 2 0 0 0;6 2 0 0 0;7 2 0 0 0;8 2 0 0 0;	1864.63	3	58.8179	34.4487	104.075	7	0.00369	1.40711	1	1.4	0	0	0	0	0	0	-1	0	0	sp|Q10061|LHS1_SCHPO	SPAC1F5.06	247	122285000	448988000
Model-FissionYeast-H-1708-5.1622.1622.3.0.dta	Model-FissionYeast-H-1708-5.1622.1622.3.0.dta	Model-FissionYeast-H-1708-5	1622	773.267	2462.03	821.349	3	1	KQJITR		759.447	8 2 0 0 0	H(8)N(2)	(N(N(H(H(H(H(H(H)))))(H(H)))))	5011	0 1 0 0 0;0 2 0 0 0;1 2 0 0 0;2 2 0 0 0;3 2 0 0 0;4 2 0 0 0;5 2 0 0 0;6 2 0 0 0;7 2 0 0 0;	1702.58	3	60.3278	38.2487	101.332	7	0.00325	1.32159	1	1.5	0	0	0	0	0	0	-1	0	0	sp|Q10061|LHS1_SCHPO	SPAC1F5.06	247	24249000	82175600
Model-FissionYeast-H-1708-5.1623.1623.3.0.dta	Model-FissionYeast-H-1708-5.1623.1623.3.0.dta	Model-FissionYeast-H-1708-5	1623	773.567	2786.14	929.385	3	1	KQJITR		759.447	10 2 0 0 0	H(10)N(2)	(N(N(H(H(H(H(H(H)))))(H(H(H(H)))))))	4977	0 1 0 0 0;0 2 0 0 0;1 2 0 0 0;2 2 0 0 0;3 2 0 0 0;4 2 0 0 0;5 2 0 0 0;6 2 0 0 0;7 2 0 0 0;8 2 0 0 0;9 2 0 0 0;	2026.69	3	64.1956	39.0988	110.804	7	0.00526	1.88861	1	1.5	0	0	0	0	0	0	-1	0	0	sp|Q10061|LHS1_SCHPO	SPAC1F5.06	247	1080740	5104090
Model-FissionYeast-H-1708-5.1627.1627.2.0.dta	Model-FissionYeast-H-1708-5.1627.1627.2.0.dta	Model-FissionYeast-H-1708-5	1627	774.677	2624.08	1312.55	2	1	KQJITR		759.447	9 2 0 0 0	H(9)N(2)	(N(N(H(H(H(H(H(H)))))(H(H(H))))))	4992	0 1 0 0 0;0 2 0 0 0;1 2 0 0 0;2 2 0 0 0;3 2 0 0 0;4 2 0 0 0;5 2 0 0 0;6 2 0 0 0;7 2 0 0 0;8 2 0 0 0;	1864.63	3	59.5195	43.3672	89.5168	7	0.00266	1.01192	1	1.5	0	0	0	0	9.11662e-294	8.65462e-296	-1	0	8.65462e-296	sp|Q10061|LHS1_SCHPO	SPAC1F5.06	247	24699300	91480600
Model-FissionYeast-H-1708-5.1633.1633.2.0.dta	Model-FissionYeast-H-1708-5.1633.1633.2.0.dta	Model-FissionYeast-H-1708-5	1633	776.261	2462.03	1231.52	2	1	KQJITR		759.447	8 2 0 0 0	H(8)N(2)	(N(N(H(H(H(H(H(H)))))(H(H)))))	5011	0 1 0 0 0;0 2 0 0 0;1 2 0 0 0;2 2 0 0 0;3 2 0 0 0;4 2 0 0 0;5 2 0 0 0;6 2 0 0 0;7 2 0 0 0;	1702.58	3	45.6361	24.563	84.7719	7	0.0026	1.05717	1	1.1	0	0	0	0	1.57557e-277	1.28933e-279	-1	0.000551572	0.000551572	sp|Q10061|LHS1_SCHPO	SPAC1F5.06	247	6382900	21567100
Model-FissionYeast-H-1708-5.1670.1670.3.0.dta	Model-FissionYeast-H-1708-5.1670.1670.3.0.dta	Model-FissionYeast-H-1708-5	1670	787.676	2624.09	875.367	3	1	KQJITR		759.447	9 2 0 0 0	H(9)N(2)	(N(N(H(H(H(H(H(H)))))(H(H(H))))))	4992	0 1 0 0 0;0 2 0 0 0;1 2 0 0 0;2 2 0 0 0;3 2 0 0 0;4 2 0 0 0;5 2 0 0 0;6 2 0 0 0;7 2 0 0 0;8 2 0 0 0;	1864.63	3	63.8437	40.0843	107.968	7	0.00413	1.57516	1	1.5	0	0	0	0	0	0	-1	0	0	sp|Q10061|LHS1_SCHPO	SPAC1F5.06	247	20727700	76217300
Model-FissionYeast-H-1708-5.1672.1672.3.0.dta	Model-FissionYeast-H-1708-5.1672.1672.3.0.dta	Model-FissionYeast-H-1708-5	1672	788.146	2462.03	821.349	3	1	KQJITR		759.447	8 2 0 0 0	H(8)N(2)	(N(N(H(H(H(H(H(H)))))(H(H)))))	5011	0 1 0 0 0;0 2 0 0 0;1 2 0 0 0;2 2 0 0 0;3 2 0 0 0;4 2 0 0 0;5 2 0 0 0;6 2 0 0 0;7 2 0 0 0;	1702.58	3	38.044	15.0724	80.7056	7	0.00338	1.37277	1	1	0	0	0	0	1.31439e-263	8.41844e-266	-1	0.00071518	0.00071518	sp|Q10061|LHS1_SCHPO	SPAC1F5.06	247	24249000	82175600
Model-FissionYeast-H-1708-5.1677.1677.2.0.dta	Model-FissionYeast-H-1708-5.1677.1677.2.0.dta	Model-FissionYeast-H-1708-5	1677	789.794	2624.08	1312.55	2	1	KQJITR		759.447	9 2 0 0 0	H(9)N(2)	(N(N(H(H(H(H(H(H)))))(H(H(H))))))	4992	0 1 0 0 0;0 2 0 0 0;1 2 0 0 0;2 2 0 0 0;3 2 0 0 0;4 2 0 0 0;5 2 0 0 0;6 2 0 0 0;7 2 0 0 0;8 2 0 0 0;	1864.63	3	45.6219	26.7083	80.7473	7	0.00275	1.04927	1	1.3	0	0	0	0	9.46158e-264	5.34358e-266	-1	0.000197433	0.000197433	sp|Q10061|LHS1_SCHPO	SPAC1F5.06	247	4927260	18608500
Model-FissionYeast-H-1708-5.1713.1713.3.0.dta	Model-FissionYeast-H-1708-5.1713.1713.3.0.dta	Model-FissionYeast-H-1708-5	1713	803.254	2624.09	875.367	3	1	KQJITR		759.447	9 2 0 0 0	H(9)N(2)	(N(N(H(H(H(H(H(H)))))(H(H(H))))))	4992	0 1 0 0 0;0 2 0 0 0;1 2 0 0 0;2 2 0 0 0;3 2 0 0 0;4 2 0 0 0;5 2 0 0 0;6 2 0 0 0;7 2 0 0 0;8 2 0 0 0;	1864.63	3	59.0837	33.1116	107.318	7	0.00435	1.65748	1	1.5	0	0	0	0	0	0	-1	0	0	sp|Q10061|LHS1_SCHPO	SPAC1F5.06	247	104451000	383412000
Model-FissionYeast-H-1708-5.1719.1719.2.0.dta	Model-FissionYeast-H-1708-5.1719.1719.2.0.dta	Model-FissionYeast-H-1708-5	1719	805.251	2624.08	1312.55	2	1	KQJITR		759.447	9 2 0 0 0	H(9)N(2)	(N(N(H(H(H(H(H(H)))))(H(H(H))))))	4992	0 1 0 0 0;0 2 0 0 0;1 2 0 0 0;2 2 0 0 0;3 2 0 0 0;4 2 0 0 0;5 2 0 0 0;6 2 0 0 0;7 2 0 0 0;8 2 0 0 0;	1864.63	3	44.9333	23.2801	85.1465	7	0.00291	1.10795	1	1.1	0	0	0	0	8.2299e-279	4.42569e-281	-1	0.000551572	0.000551572	sp|Q10061|LHS1_SCHPO	SPAC1F5.06	247	17535100	64597700
Model-FissionYeast-H-1708-5.1754.1754.3.0.dta	Model-FissionYeast-H-1708-5.1754.1754.3.0.dta	Model-FissionYeast-H-1708-5	1754	818.358	2624.09	875.367	3	1	KQJITR		759.447	9 2 0 0 0	H(9)N(2)	(N(N(H(H(H(H(H(H)))))(H(H(H))))))	4992	0 1 0 0 0;0 2 0 0 0;1 2 0 0 0;2 2 0 0 0;3 2 0 0 0;4 2 0 0 0;5 2 0 0 0;6 2 0 0 0;7 2 0 0 0;8 2 0 0 0;	1864.63	3	55.4181	26.973	108.245	7	0.00442	1.68263	1	1.4	0	0	0	0	0	0	-1	0.000197433	0.000197433	sp|Q10061|LHS1_SCHPO	SPAC1F5.06	247	104451000	383412000
Model-FissionYeast-H-1708-5.1757.1757.3.0.dta	Model-FissionYeast-H-1708-5.1757.1757.3.0.dta	Model-FissionYeast-H-1708-5	1757	819.332	2462.03	821.349	3	1	KQJITR		759.447	8 2 0 0 0	H(8)N(2)	(N(N(H(H(H(H(H(H)))))(H(H)))))	5011	0 1 0 0 0;0 2 0 0 0;1 2 0 0 0;2 2 0 0 0;3 2 0 0 0;4 2 0 0 0;5 2 0 0 0;6 2 0 0 0;7 2 0 0 0;	1702.58	3	39.4988	21.1417	73.5904	7	0.00351	1.42516	1	1.3	0	0	0	0	3.12449e-239	1.48247e-241	-1	0.000551572	0.000551572	sp|Q10061|LHS1_SCHPO	SPAC1F5.06	247	8712140	29674800
Model-FissionYeast-H-1708-5.1761.1761.2.0.dta	Model-FissionYeast-H-1708-5.1761.1761.2.0.dta	Model-FissionYeast-H-1708-5	1761	820.798	2624.08	1312.55	2	1	KQJITR		759.447	9 2 0 0 0	H(9)N(2)	(N(N(H(H(H(H(H(H)))))(H(H(H))))))	4992	0 1 0 0 0;0 2 0 0 0;1 2 0 0 0;2 2 0 0 0;3 2 0 0 0;4 2 0 0 0;5 2 0 0 0;6 2 0 0 0;7 2 0 0 0;8 2 0 0 0;	1864.63	3	51.1982	32.8886	85.2017	7	0.00299	1.13996	1	1.5	0	0	0	0	5.32546e-279	1.6224e-281	-1	0	1.6224e-281	sp|Q10061|LHS1_SCHPO	SPAC1F5.06	247	20335900	74932000
Model-FissionYeast-H-1708-5.1796.1796.3.0.dta	Model-FissionYeast-H-1708-5.1796.1796.3.0.dta	Model-FissionYeast-H-1708-5	1796	833.825	2624.09	875.367	3	1	KQJITR		759.447	9 2 0 0 0	H(9)N(2)	(N(N(H(H(H(H(H(H)))))(H(H(H))))))	4992	0 1 0 0 0;0 2 0 0 0;1 2 0 0 0;2 2 0 0 0;3 2 0 0 0;4 2 0 0 0;5 2 0 0 0;6 2 0 0 0;7 2 0 0 0;8 2 0 0 0;	1864.63	3	58.2434	31.92	107.13	7	0.00453	1.72722	1	1.4	0	0	0	0	0	0	-1	0.000197433	0.000197433	sp|Q10061|LHS1_SCHPO	SPAC1F5.06	247	122285000	448988000
Model-FissionYeast-H-1708-5.1803.1803.2.0.dta	Model-FissionYeast-H-1708-5.1803.1803.2.0.dta	Model-FissionYeast-H-1708-5	1803	836.062	2624.08	1312.55	2	1	KQJITR		759.447	9 2 0 0 0	H(9)N(2)	(N(N(H(H(H(H(H(H)))))(H(H(H))))))	4992	0 1 0 0 0;0 2 0 0 0;1 2 0 0 0;2 2 0 0 0;3 2 0 0 0;4 2 0 0 0;5 2 0 0 0;6 2 0 0 0;7 2 0 0 0;8 2 0 0 0;	1864.63	3	42.1465	21.7373	80.0491	7	0.00298	1.13539	1	1.2	0	0	0	0	2.32763e-261	1.37642e-263	-1	0.000551572	0.000551572	sp|Q10061|LHS1_SCHPO	SPAC1F5.06	247	24699300	91480600
Model-FissionYeast-H-1708-5.1835.1835.3.0.dta	Model-FissionYeast-H-1708-5.1835.1835.3.0.dta	Model-FissionYeast-H-1708-5	1835	849.103	2624.09	875.367	3	1	KQJITR		759.447	9 2 0 0 0	H(9)N(2)	(N(N(H(H(H(H(H(H)))))(H(H(H))))))	4992	0 1 0 0 0;0 2 0 0 0;1 2 0 0 0;2 2 0 0 0;3 2 0 0 0;4 2 0 0 0;5 2 0 0 0;6 2 0 0 0;7 2 0 0 0;8 2 0 0 0;	1864.63	3	54.5139	29.1273	101.66	7	0.00426	1.62318	1	1.3	0	0	0	0	0	0	-1	0.000197433	0.000197433	sp|Q10061|LHS1_SCHPO	SPAC1F5.06	247	122285000	448988000
Model-FissionYeast-H-1708-5.1842.1842.2.0.dta	Model-FissionYeast-H-1708-5.1842.1842.2.0.dta	Model-FissionYeast-H-1708-5	1842	851.576	2624.08	1312.55	2	1	KQJITR		759.447	9 2 0 0 0	H(9)N(2)	(N(N(H(H(H(H(H(H)))))(H(H(H))))))	4992	0 1 0 0 0;0 2 0 0 0;1 2 0 0 0;2 2 0 0 0;3 2 0 0 0;4 2 0 0 0;5 2 0 0 0;6 2 0 0 0;7 2 0 0 0;8 2 0 0 0;	1864.63	3	42.2751	20.3673	82.9611	7	0.00309	1.17807	1	1.1	0	0	0	0	2.48937e-271	1.82146e-273	-1	0.000551572	0.000551572	sp|Q10061|LHS1_SCHPO	SPAC1F5.06	247	24699300	91480600
Model-FissionYeast-H-1708-5.1873.1873.3.0.dta	Model-FissionYeast-H-1708-5.1873.1873.3.0.dta	Model-FissionYeast-H-1708-5	1873	864.256	2624.09	875.367	3	1	KQJITR		759.447	9 2 0 0 0	H(9)N(2)	(N(N(H(H(H(H(H(H)))))(H(H(H))))))	4992	0 1 0 0 0;0 2 0 0 0;1 2 0 0 0;2 2 0 0 0;3 2 0 0 0;4 2 0 0 0;5 2 0 0 0;6 2 0 0 0;7 2 0 0 0;8 2 0 0 0;	1864.63	3	53.7	30.018	97.6808	7	0.00422	1.60717	1	1.4	0	0	0	0	0	0	-1	0.000197433	0.000197433	sp|Q10061|LHS1_SCHPO	SPAC1F5.06	247	122285000	448988000
Model-FissionYeast-H-1708-5.1879.1879.2.0.dta	Model-FissionYeast-H-1708-5.1879.1879.2.0.dta	Model-FissionYeast-H-1708-5	1879	866.757	2624.08	1312.55	2	1	KQJITR		759.447	9 2 0 0 0	H(9)N(2)	(N(N(H(H(H(H(H(H)))))(H(H(H))))))	4992	0 1 0 0 0;0 2 0 0 0;1 2 0 0 0;2 2 0 0 0;3 2 0 0 0;4 2 0 0 0;5 2 0 0 0;6 2 0 0 0;7 2 0 0 0;8 2 0 0 0;	1864.63	3	34.8672	12.8962	75.6703	7	0.00318	1.21161	1	0.9	0	0	0	0	2.32755e-246	2.53107e-248	-1	0.00211156	0.00211156	sp|Q10061|LHS1_SCHPO	SPAC1F5.06	247	24699300	91480600
Model-FissionYeast-H-1708-5.3565.3565.2.0.dta	Model-FissionYeast-H-1708-5.3565.3565.2.0.dta	Model-FissionYeast-H-1708-5	3565	1645.1	2363.97	1182.49	2	1	LISSJK		661.388	8 2 0 0 0	H(8)N(2)	(N(N(H(H(H(H(H(H)))))(H(H)))))	5011	0 1 0 0 0;0 2 0 0 0;1 2 0 0 0;2 2 0 0 0;3 2 0 0 0;4 2 0 0 0;5 2 0 0 0;6 2 0 0 0;7 2 0 0 0;	1702.58	5	26.1901	16.0526	45.017	7	0.00263	1.11372	0.81818	1	0	0	0	0	2.20075e-141	3.48694e-144	-1	0.00071518	0.00071518	sp|O94694|YG1A_SCHPO	SPBC83.10	54	274383	872829
Model-FissionYeast-H-1708-5.3566.3566.2.0.dta	Model-FissionYeast-H-1708-5.3566.3566.2.0.dta	Model-FissionYeast-H-1708-5	3566	1645.38	2526.02	1263.52	2	1	LISSJK		661.388	9 2 0 0 0	H(9)N(2)	(N(N(H(H(H(H(H(H)))))(H(H(H))))))	4992	0 1 0 0 0;0 2 0 0 0;1 2 0 0 0;2 2 0 0 0;3 2 0 0 0;4 2 0 0 0;5 2 0 0 0;6 2 0 0 0;7 2 0 0 0;8 2 0 0 0;	1864.63	5	38.7614	22.9975	68.0371	7	0.00283	1.1185	1	1.1	0	0	0	0	3.43769e-220	2.4354e-222	-1	0.000551572	0.000551572	sp|O94694|YG1A_SCHPO	SPBC83.10	54	225727	850210
Model-FissionYeast-H-1708-5.3602.3602.2.0.dta	Model-FissionYeast-H-1708-5.3602.3602.2.0.dta	Model-FissionYeast-H-1708-5	3602	1660.32	2363.97	1182.49	2	1	LISSJK		661.388	8 2 0 0 0	H(8)N(2)	(N(N(H(H(H(H(H(H)))))(H(H)))))	5011	0 1 0 0 0;0 2 0 0 0;1 2 0 0 0;2 2 0 0 0;3 2 0 0 0;4 2 0 0 0;5 2 0 0 0;6 2 0 0 0;7 2 0 0 0;	1702.58	5	60.5069	49.2481	81.4159	7	0.00255	1.07903	1	1.4	0	0	0	0	4.85766e-266	4.88595e-268	-1	0	4.88595e-268	sp|O94694|YG1A_SCHPO	SPBC83.10	54	118944000	389202000
Model-FissionYeast-H-1708-5.3603.3603.2.0.dta	Model-FissionYeast-H-1708-5.3603.3603.2.0.dta	Model-FissionYeast-H-1708-5	3603	1660.6	2526.03	1263.52	2	1	LISSJK		661.388	9 2 0 0 0	H(9)N(2)	(N(N(H(H(H(H(H(H)))))(H(H(H))))))	4992	0 1 0 0 0;0 2 0 0 0;1 2 0 0 0;2 2 0 0 0;3 2 0 0 0;4 2 0 0 0;5 2 0 0 0;6 2 0 0 0;7 2 0 0 0;8 2 0 0 0;	1864.63	5	62.2202	48.5605	87.5883	7	0.00316	1.24993	1	1.4	0	0	0	0	3.62009e-287	2.70833e-289	-1	0	2.70833e-289	sp|O94694|YG1A_SCHPO	SPBC83.10	54	325683000	1160320000
Model-FissionYeast-H-1708-5.3608.3608.2.1.dta	Model-FissionYeast-H-1708-5.3608.3608.2.1.dta	Model-FissionYeast-H-1708-5	3608	1662.02	2688.08	1344.54	2	1	LISSJK		661.388	10 2 0 0 0	H(10)N(2)	(N(N(H(H(H(H(H(H)))))(H(H(H(H)))))))	4977	0 1 0 0 0;0 2 0 0 0;1 2 0 0 0;2 2 0 0 0;3 2 0 0 0;4 2 0 0 0;5 2 0 0 0;6 2 0 0 0;7 2 0 0 0;8 2 0 0 0;9 2 0 0 0;	2026.69	5	33.9871	22.4842	55.3496	7	0.00321	1.19339	0.84615	1.1	0	0	0	0	1.1586e-176	2.39903e-179	-1	0.000551572	0.000551572	sp|O94694|YG1A_SCHPO	SPBC83.10	54	53049400	204698000
Model-FissionYeast-H-1708-5.3631.3631.3.0.dta	Model-FissionYeast-H-1708-5.3631.3631.3.0.dta	Model-FissionYeast-H-1708-5	3631	1670.88	2705.1	902.373	3	1	LISSJK		661.388	9 2 0 0 1	H(9)N(2)aH(1)	(N(N(H(H(H(H(H))))(H(H(H(aH(H))))))))	5317	0 1 0 0 0;0 2 0 0 0;1 2 0 0 0;2 2 0 0 0;3 2 0 0 0;4 2 0 0 0;4 2 0 0 1;5 2 0 0 0;5 2 0 0 1;6 2 0 0 0;6 2 0 0 1;7 2 0 0 0;7 2 0 0 1;8 2 0 0 0;8 2 0 0 1;	2043.71	5	24.3672	12.2809	46.8132	7	0.00281	1.03873	0.64706	0.8	0	0	0	0	1.72223e-147	5.12139e-150	-1	0.00280505	0.00280505	sp|O94694|YG1A_SCHPO	SPBC83.10	54	8491940	32113400
Model-FissionYeast-H-1708-5.3635.3635.3.0.dta	Model-FissionYeast-H-1708-5.3635.3635.3.0.dta	Model-FissionYeast-H-1708-5	3635	1671.9	2363.97	788.662	3	1	LISSJK		661.388	8 2 0 0 0	H(8)N(2)	(N(N(H(H(H(H(H(H)))))(H(H)))))	5011	0 1 0 0 0;0 2 0 0 0;1 2 0 0 0;2 2 0 0 0;3 2 0 0 0;4 2 0 0 0;5 2 0 0 0;6 2 0 0 0;7 2 0 0 0;	1702.58	5	21.4404	11.1001	40.6439	7	0.00293	1.23808	0.81818	0.9	0	0	0	0	1.45389e-126	3.74436e-129	-1	0.00365535	0.00365535	sp|O94694|YG1A_SCHPO	SPBC83.10	54	2728420	8594420
Model-FissionYeast-H-1708-5.3644.3644.3.0.dta	Model-FissionYeast-H-1708-5.3644.3644.3.0.dta	Model-FissionYeast-H-1708-5	3644	1674.86	2543.05	848.355	3	1	LISSJK		661.388	8 2 0 0 1	H(8)N(2)aH(1)	(N(N(H(H(H(H)))(H(H(H(H(aH))))))))	5817	0 1 0 0 0;0 2 0 0 0;1 2 0 0 0;2 2 0 0 0;3 2 0 0 0;4 2 0 0 0;5 2 0 0 0;5 2 0 0 1;6 2 0 0 0;6 2 0 0 1;7 2 0 0 0;7 2 0 0 1;8 2 0 0 0;	1881.66	5	26.8261	13.1927	52.1454	7	0.0023	0.90297	0.73333	0.8	0	0	0	0	1.09159e-165	3.5922e-168	-1	0.00176866	0.00176866	sp|O94694|YG1A_SCHPO	SPBC83.10	54	15580200	55739900
Model-FissionYeast-H-1708-5.3647.3647.2.0.dta	Model-FissionYeast-H-1708-5.3647.3647.2.0.dta	Model-FissionYeast-H-1708-5	3647	1675.87	2363.97	1182.49	2	1	LISSJK		661.388	8 2 0 0 0	H(8)N(2)	(N(N(H(H(H(H(H(H)))))(H(H)))))	5011	0 1 0 0 0;0 2 0 0 0;1 2 0 0 0;2 2 0 0 0;3 2 0 0 0;4 2 0 0 0;5 2 0 0 0;6 2 0 0 0;7 2 0 0 0;	1702.58	5	62.2386	51.379	82.4065	7	0.00208	0.87852	1	1.4	0	0	0	0	1.97191e-269	2.37919e-271	-1	0	2.37919e-271	sp|O94694|YG1A_SCHPO	SPBC83.10	54	118944000	389202000
Model-FissionYeast-H-1708-5.3648.3648.2.0.dta	Model-FissionYeast-H-1708-5.3648.3648.2.0.dta	Model-FissionYeast-H-1708-5	3648	1676.14	2526.02	1263.52	2	1	LISSJK		661.388	9 2 0 0 0	H(9)N(2)	(N(N(H(H(H(H(H(H)))))(H(H(H))))))	4992	0 1 0 0 0;0 2 0 0 0;1 2 0 0 0;2 2 0 0 0;3 2 0 0 0;4 2 0 0 0;5 2 0 0 0;6 2 0 0 0;7 2 0 0 0;8 2 0 0 0;	1864.63	5	59.3797	43.0788	89.6527	7	0.00276	1.09237	1	1.2	0	0	0	0	3.12406e-294	2.31259e-296	-1	0	2.31259e-296	sp|O94694|YG1A_SCHPO	SPBC83.10	54	320690000	1142280000
Model-FissionYeast-H-1708-5.3652.3652.2.0.dta	Model-FissionYeast-H-1708-5.3652.3652.2.0.dta	Model-FissionYeast-H-1708-5	3652	1677.39	2688.08	1344.54	2	1	LISSJK		661.388	10 2 0 0 0	H(10)N(2)	(N(N(H(H(H(H(H(H)))))(H(H(H(H)))))))	4977	0 1 0 0 0;0 2 0 0 0;1 2 0 0 0;2 2 0 0 0;3 2 0 0 0;4 2 0 0 0;5 2 0 0 0;6 2 0 0 0;7 2 0 0 0;8 2 0 0 0;9 2 0 0 0;	2026.69	5	54.5213	35.9434	89.0232	7	0.003	1.1175	1	1.1	0	0	0	0	4.4536e-292	4.29542e-294	-1	0	4.29542e-294	sp|O94694|YG1A_SCHPO	SPBC83.10	54	52369100	202152000
Model-FissionYeast-H-1708-5.3675.3675.3.0.dta	Model-FissionYeast-H-1708-5.3675.3675.3.0.dta	Model-FissionYeast-H-1708-5	3675	1685.46	2526.02	842.68	3	1	LISSJK		661.388	9 2 0 0 0	H(9)N(2)	(N(N(H(H(H(H(H(H)))))(H(H(H))))))	4992	0 1 0 0 0;0 2 0 0 0;1 2 0 0 0;2 2 0 0 0;3 2 0 0 0;4 2 0 0 0;5 2 0 0 0;6 2 0 0 0;7 2 0 0 0;8 2 0 0 0;	1864.63	5	27.7527	15.4678	50.5675	7	0.00252	0.99618	0.83333	1	0	0	0	0	2.71012e-160	6.63846e-163	-1	0.00071518	0.00071518	sp|O94694|YG1A_SCHPO	SPBC83.10	54	11054900	39005100
Model-FissionYeast-H-1708-5.3678.3678.3.0.dta	Model-FissionYeast-H-1708-5.3678.3678.3.0.dta	Model-FissionYeast-H-1708-5	3678	1686.46	2705.1	902.373	3	1	LISSJK		661.388	9 2 0 0 1	H(9)N(2)aH(1)	(N(N(H(H(H(H(H))))(H(H(H(H(aH))))))))	5299	0 1 0 0 0;0 2 0 0 0;1 2 0 0 0;2 2 0 0 0;3 2 0 0 0;4 2 0 0 0;5 2 0 0 0;5 2 0 0 1;6 2 0 0 0;6 2 0 0 1;7 2 0 0 0;7 2 0 0 1;8 2 0 0 0;8 2 0 0 1;9 2 0 0 0;	2043.71	5	45.9355	34.9973	66.2493	7	0.00258	0.95333	0.70588	1.4	0	0	0	0	4.66794e-214	2.19466e-216	-1	0	2.19466e-216	sp|O94694|YG1A_SCHPO	SPBC83.10	54	8491940	32113400
Model-FissionYeast-H-1708-5.3685.3685.2.2.dta	Model-FissionYeast-H-1708-5.3685.3685.2.2.dta	Model-FissionYeast-H-1708-5	3685	1688.2	2655.04	1328.03	2	1	JTTVAER		790.405	9 2 0 0 0	H(9)N(2)	(N(N(H(H(H(H(H(H)))))(H(H(H))))))	4992	0 1 0 0 0;0 2 0 0 0;1 2 0 0 0;2 2 0 0 0;3 2 0 0 0;4 2 0 0 0;5 2 0 0 0;6 2 0 0 0;7 2 0 0 0;8 2 0 0 0;	1864.63	1	24.3176	9.97627	50.9513	7	0.00323	1.2182	0.83333	0.75	0	0	0	0	1.32251e-161	3.5984e-164	-1	0.00605118	0.00605118	sp|O13704|YEU5_SCHPO	SPAC13F5.05	299	3604860	14621600
Model-FissionYeast-H-1708-5.3694.3694.3.0.dta	Model-FissionYeast-H-1708-5.3694.3694.3.0.dta	Model-FissionYeast-H-1708-5	3694	1690.43	2543.05	848.355	3	1	LISSJK		661.388	8 2 0 0 1	H(8)N(2)aH(1)	(N(N(H(H(H(H)))(H(H(H(H(aH))))))))	5817	0 1 0 0 0;0 2 0 0 0;1 2 0 0 0;2 2 0 0 0;3 2 0 0 0;4 2 0 0 0;5 2 0 0 0;5 2 0 0 1;6 2 0 0 0;6 2 0 0 1;7 2 0 0 0;7 2 0 0 1;8 2 0 0 0;	1881.66	5	42.2498	32.6477	60.0822	7	0.00211	0.82983	0.73333	1.3	0	0	0	0	6.77664e-193	2.67197e-195	-1	0.000197433	0.000197433	sp|O94694|YG1A_SCHPO	SPBC83.10	54	15428700	55201600
Model-FissionYeast-H-1708-5.3697.3697.2.0.dta	Model-FissionYeast-H-1708-5.3697.3697.2.0.dta	Model-FissionYeast-H-1708-5	3697	1691.15	2363.97	1182.49	2	1	LISSJK		661.388	8 2 0 0 0	H(8)N(2)	(N(N(H(H(H(H(H(H)))))(H(H)))))	5011	0 1 0 0 0;0 2 0 0 0;1 2 0 0 0;2 2 0 0 0;3 2 0 0 0;4 2 0 0 0;5 2 0 0 0;6 2 0 0 0;7 2 0 0 0;	1702.58	5	56.4592	41.8058	83.6725	7	0.00203	0.85906	1	1.2	0	0	0	0	9.1342e-274	7.85535e-276	-1	0	7.85535e-276	sp|O94694|YG1A_SCHPO	SPBC83.10	54	118944000	389202000
Model-FissionYeast-H-1708-5.3698.3698.2.0.dta	Model-FissionYeast-H-1708-5.3698.3698.2.0.dta	Model-FissionYeast-H-1708-5	3698	1691.43	2526.02	1263.52	2	1	LISSJK		661.388	9 2 0 0 0	H(9)N(2)	(N(N(H(H(H(H(H(H)))))(H(H(H))))))	4992	0 1 0 0 0;0 2 0 0 0;1 2 0 0 0;2 2 0 0 0;3 2 0 0 0;4 2 0 0 0;5 2 0 0 0;6 2 0 0 0;7 2 0 0 0;8 2 0 0 0;	1864.63	5	65.0813	55.8914	82.1484	7	0.00193	0.76379	1	1.4	0	0	0	0	1.50819e-268	8.52079e-271	-1	0	8.52079e-271	sp|O94694|YG1A_SCHPO	SPBC83.10	54	320690000	1142280000
Model-FissionYeast-H-1708-5.3703.3703.2.0.dta	Model-FissionYeast-H-1708-5.3703.3703.2.0.dta	Model-FissionYeast-H-1708-5	3703	1692.84	2688.08	1344.54	2	1	LISSJK		661.388	10 2 0 0 0	H(10)N(2)	(N(N(H(H(H(H(H(H)))))(H(H(H(H)))))))	4977	0 1 0 0 0;0 2 0 0 0;1 2 0 0 0;2 2 0 0 0;3 2 0 0 0;4 2 0 0 0;5 2 0 0 0;6 2 0 0 0;7 2 0 0 0;8 2 0 0 0;9 2 0 0 0;	2026.69	5	61.1665	43.6704	93.6592	7	0.00278	1.03268	1	1.2	0	0	0	0	6.14183e-308	7.57771689367933e-310	-1	0	7.57771689367933e-310	sp|O94694|YG1A_SCHPO	SPBC83.10	54	52369100	202152000
Model-FissionYeast-H-1708-5.3732.3732.3.0.dta	Model-FissionYeast-H-1708-5.3732.3732.3.0.dta	Model-FissionYeast-H-1708-5	3732	1700.82	2526.02	842.68	3	1	LISSJK		661.388	9 2 0 0 0	H(9)N(2)	(N(N(H(H(H(H(H(H)))))(H(H(H))))))	4992	0 1 0 0 0;0 2 0 0 0;1 2 0 0 0;2 2 0 0 0;3 2 0 0 0;4 2 0 0 0;5 2 0 0 0;6 2 0 0 0;7 2 0 0 0;8 2 0 0 0;	1864.63	5	41.5226	28.5506	65.6135	7	0.00222	0.8786	0.91667	1.3	0	0	0	0	7.08976e-212	3.73543e-214	-1	0.000197433	0.000197433	sp|O94694|YG1A_SCHPO	SPBC83.10	54	11054900	39005100
Model-FissionYeast-H-1708-5.3737.3737.3.0.dta	Model-FissionYeast-H-1708-5.3737.3737.3.0.dta	Model-FissionYeast-H-1708-5	3737	1702.01	2705.1	902.373	3	1	LISSJK		661.388	9 2 0 0 1	H(9)N(2)aH(1)	(N(N(H(H(H(H(H))))(H(H(H(aH(H))))))))	5317	0 1 0 0 0;0 2 0 0 0;1 2 0 0 0;2 2 0 0 0;3 2 0 0 0;4 2 0 0 0;4 2 0 0 1;5 2 0 0 0;5 2 0 0 1;6 2 0 0 0;6 2 0 0 1;7 2 0 0 0;7 2 0 0 1;8 2 0 0 0;8 2 0 0 1;	2043.71	5	38.7858	27.8969	59.0078	7	0.00255	0.94446	0.70588	1.2	0	0	0	0	3.29078e-189	1.0441e-191	-1	0.000197433	0.000197433	sp|O94694|YG1A_SCHPO	SPBC83.10	54	8491940	32113400
Model-FissionYeast-H-1708-5.3739.3739.2.0.dta	Model-FissionYeast-H-1708-5.3739.3739.2.0.dta	Model-FissionYeast-H-1708-5	3739	1702.5	2492.99	1247	2	1	JTTVAER		790.405	8 2 0 0 0	H(8)N(2)	(N(N(H(H(H(H(H(H)))))(H(H)))))	5011	0 1 0 0 0;0 2 0 0 0;1 2 0 0 0;2 2 0 0 0;3 2 0 0 0;4 2 0 0 0;5 2 0 0 0;6 2 0 0 0;7 2 0 0 0;	1702.58	1	18.6145	12.1606	30.6004	7	0.00299	1.20008	0.63636	0.91667	0	0	0	0	1.16344e-92	1.95126e-95	-1	0.00280505	0.00280505	sp|O13704|YEU5_SCHPO	SPAC13F5.05	299	3134440	60568600
Model-FissionYeast-H-1708-5.3746.3746.2.0.dta	Model-FissionYeast-H-1708-5.3746.3746.2.0.dta	Model-FissionYeast-H-1708-5	3746	1704.26	2655.04	1328.02	2	1	JTTVAER		790.405	9 2 0 0 0	H(9)N(2)	(N(N(H(H(H(H(H(H)))))(H(H(H))))))	4992	0 1 0 0 0;0 2 0 0 0;1 2 0 0 0;2 2 0 0 0;3 2 0 0 0;4 2 0 0 0;5 2 0 0 0;6 2 0 0 0;7 2 0 0 0;8 2 0 0 0;	1864.63	1	31.3752	18.1669	55.9048	7	0.0022	0.8295	0.83333	1.08333	0	0	0	0	1.44828e-178	4.31516e-181	-1	0.000551572	0.000551572	sp|O13704|YEU5_SCHPO	SPAC13F5.05	299	3604860	14621600
Model-FissionYeast-H-1708-5.3757.3757.2.0.dta	Model-FissionYeast-H-1708-5.3757.3757.2.0.dta	Model-FissionYeast-H-1708-5	3757	1707.06	2526.02	1263.52	2	1	LISSJK		661.388	9 2 0 0 0	H(9)N(2)	(N(N(H(H(H(H(H(H)))))(H(H(H))))))	4992	0 1 0 0 0;0 2 0 0 0;1 2 0 0 0;2 2 0 0 0;3 2 0 0 0;4 2 0 0 0;5 2 0 0 0;6 2 0 0 0;7 2 0 0 0;8 2 0 0 0;	1864.63	5	67.1072	56.3701	87.0474	7	0.00159	0.6284	1	1.4	0	0	0	0	2.56852e-285	1.30506e-287	-1	0	1.30506e-287	sp|O94694|YG1A_SCHPO	SPBC83.10	54	320690000	1142280000
Model-FissionYeast-H-1708-5.3758.3758.3.0.dta	Model-FissionYeast-H-1708-5.3758.3758.3.0.dta	Model-FissionYeast-H-1708-5	3758	1707.34	2543.05	848.355	3	1	LISSJK		661.388	8 2 0 0 1	H(8)N(2)aH(1)	(N(N(H(H(H(H)))(H(H(H(H(aH))))))))	5817	0 1 0 0 0;0 2 0 0 0;1 2 0 0 0;2 2 0 0 0;3 2 0 0 0;4 2 0 0 0;5 2 0 0 0;5 2 0 0 1;6 2 0 0 0;6 2 0 0 1;7 2 0 0 0;7 2 0 0 1;8 2 0 0 0;	1881.66	5	51.0271	42.5625	66.747	7	0.00224	0.88055	0.73333	1.4	0	0	0	0	9.15924e-216	5.63157e-218	-1	0	5.63157e-218	sp|O94694|YG1A_SCHPO	SPBC83.10	54	15428700	55201600
Model-FissionYeast-H-1708-5.3759.3759.2.0.dta	Model-FissionYeast-H-1708-5.3759.3759.2.0.dta	Model-FissionYeast-H-1708-5	3759	1707.63	2363.97	1182.49	2	1	LISSJK		661.388	8 2 0 0 0	H(8)N(2)	(N(N(H(H(H(H(H(H)))))(H(H)))))	5011	0 1 0 0 0;0 2 0 0 0;1 2 0 0 0;2 2 0 0 0;3 2 0 0 0;4 2 0 0 0;5 2 0 0 0;6 2 0 0 0;7 2 0 0 0;	1702.58	5	48.1342	33.2688	75.7414	7	0.00169	0.71439	1	1.4	0	0	0	0	1.32822e-246	1.23462e-248	-1	0	1.23462e-248	sp|O94694|YG1A_SCHPO	SPBC83.10	54	119083000	389634000
Model-FissionYeast-H-1708-5.3765.3765.2.0.dta	Model-FissionYeast-H-1708-5.3765.3765.2.0.dta	Model-FissionYeast-H-1708-5	3765	1709.04	2688.08	1344.54	2	1	LISSJK		661.388	10 2 0 0 0	H(10)N(2)	(N(N(H(H(H(H(H(H)))))(H(H(H(H)))))))	4977	0 1 0 0 0;0 2 0 0 0;1 2 0 0 0;2 2 0 0 0;3 2 0 0 0;4 2 0 0 0;5 2 0 0 0;6 2 0 0 0;7 2 0 0 0;8 2 0 0 0;9 2 0 0 0;	2026.69	5	63.3327	47.755	92.2628	7	0.00265	0.98507	1	1.4	0	0	0	0	3.67491e-303	2.79219e-305	-1	0	2.79219e-305	sp|O94694|YG1A_SCHPO	SPBC83.10	54	52369100	202152000
Model-FissionYeast-H-1708-5.3793.3793.3.0.dta	Model-FissionYeast-H-1708-5.3793.3793.3.0.dta	Model-FissionYeast-H-1708-5	3793	1716.56	2526.02	842.679	3	1	LISSJK		661.388	9 2 0 0 0	H(9)N(2)	(N(N(H(H(H(H(H(H)))))(H(H(H))))))	4992	0 1 0 0 0;0 2 0 0 0;1 2 0 0 0;2 2 0 0 0;3 2 0 0 0;4 2 0 0 0;5 2 0 0 0;6 2 0 0 0;7 2 0 0 0;8 2 0 0 0;	1864.63	5	31.1387	16.2828	58.7282	7	0.00177	0.69927	0.83333	1	0	0	0	0	2.99716e-188	1.06968e-190	-1	0.00071518	0.00071518	sp|O94694|YG1A_SCHPO	SPBC83.10	54	11054900	39005100
Model-FissionYeast-H-1708-5.3807.3807.3.0.dta	Model-FissionYeast-H-1708-5.3807.3807.3.0.dta	Model-FissionYeast-H-1708-5	3807	1720.23	3319.3	1107.11	3	1	SJATKPQCPK	8,Carbamidomethyl[C];	1130.56	11 2 0 0 0	H(11)N(2)	(N(N(H(H(H(H(H(H(H))))))(H(H(H(H)))))))	4699	0 1 0 0 0;0 2 0 0 0;1 2 0 0 0;2 2 0 0 0;3 2 0 0 0;4 2 0 0 0;5 2 0 0 0;6 2 0 0 0;7 2 0 0 0;8 2 0 0 0;9 2 0 0 0;10 2 0 0 0;	2188.74	2	26.2978	16.3291	44.8111	6	0.00153	0.4623	0.85714	0.77778	0	0	0	0	1.10096e-140	2.57746e-143	-1	0.00071518	0.00071518	sp|O14103|ROT1_SCHPO	rot1	83	2340160	12955300
Model-FissionYeast-H-1708-5.3816.3816.3.0.dta	Model-FissionYeast-H-1708-5.3816.3816.3.0.dta	Model-FissionYeast-H-1708-5	3816	1722.61	3643.41	1215.14	3	1	SJATKPQCPK	8,Carbamidomethyl[C];	1130.56	13 2 0 0 0	H(13)N(2)	(N(N(H(H(H(H(H(H(H(H)))))))(H(H(H(H(H))))))))	4058	0 1 0 0 0;0 2 0 0 0;1 2 0 0 0;2 2 0 0 0;3 2 0 0 0;4 2 0 0 0;5 2 0 0 0;6 2 0 0 0;7 2 0 0 0;8 2 0 0 0;9 2 0 0 0;10 2 0 0 0;11 2 0 0 0;12 2 0 0 0;	2512.85	2	35.3344	20.042	63.7345	7	0.00311	0.85295	0.875	0.83333	0	0	0	0	1.98526e-205	8.55202e-208	-1	0.000551572	0.000551572	sp|O14103|ROT1_SCHPO	rot1	83	1582900	9452780
Model-FissionYeast-H-1708-5.3822.3822.3.0.dta	Model-FissionYeast-H-1708-5.3822.3822.3.0.dta	Model-FissionYeast-H-1708-5	3822	1724.16	3481.36	1161.12	3	1	SJATKPQCPK	8,Carbamidomethyl[C];	1130.56	12 2 0 0 0	H(12)N(2)	(N(N(H(H(H(H(H(H(H(H)))))))(H(H(H(H)))))))	4123	0 1 0 0 0;0 2 0 0 0;1 2 0 0 0;2 2 0 0 0;3 2 0 0 0;4 2 0 0 0;5 2 0 0 0;6 2 0 0 0;7 2 0 0 0;8 2 0 0 0;9 2 0 0 0;10 2 0 0 0;11 2 0 0 0;	2350.79	2	24.5224	12.9605	45.9946	6	0.00284	0.81579	0.8	0.66667	0	0	0	0	1.04821e-144	2.23819e-147	-1	0.00211156	0.00211156	sp|O14103|ROT1_SCHPO	rot1	83	1780590	9689140
Model-FissionYeast-H-1708-5.3827.3827.2.0.dta	Model-FissionYeast-H-1708-5.3827.3827.2.0.dta	Model-FissionYeast-H-1708-5	3827	1725.43	2526.02	1263.52	2	1	LISSJK		661.388	9 2 0 0 0	H(9)N(2)	(N(N(H(H(H(H(H(H)))))(H(H(H))))))	4992	0 1 0 0 0;0 2 0 0 0;1 2 0 0 0;2 2 0 0 0;3 2 0 0 0;4 2 0 0 0;5 2 0 0 0;6 2 0 0 0;7 2 0 0 0;8 2 0 0 0;	1864.63	5	65.3127	53.7822	86.7264	7	0.00176	0.6965	1	1.4	0	0	0	0	3.22262e-284	2.31239e-286	-1	0	2.31239e-286	sp|O94694|YG1A_SCHPO	SPBC83.10	54	320690000	1142280000
Model-FissionYeast-H-1708-5.3830.3830.3.0.dta	Model-FissionYeast-H-1708-5.3830.3830.3.0.dta	Model-FissionYeast-H-1708-5	3830	1726.28	2543.05	848.355	3	1	LISSJK		661.388	8 2 0 0 1	H(8)N(2)aH(1)	(N(N(H(H(H(H)))(H(H(H(H(aH))))))))	5817	0 1 0 0 0;0 2 0 0 0;1 2 0 0 0;2 2 0 0 0;3 2 0 0 0;4 2 0 0 0;5 2 0 0 0;5 2 0 0 1;6 2 0 0 0;6 2 0 0 1;7 2 0 0 0;7 2 0 0 1;8 2 0 0 0;	1881.66	5	41.9779	28.6748	66.6836	7	0.00163	0.64108	0.8	1.2	0	0	0	0	1.51085e-215	7.73373e-218	-1	0.000197433	0.000197433	sp|O94694|YG1A_SCHPO	SPBC83.10	54	15428700	55201600
Model-FissionYeast-H-1708-5.3831.3831.2.0.dta	Model-FissionYeast-H-1708-5.3831.3831.2.0.dta	Model-FissionYeast-H-1708-5	3831	1726.55	2688.08	1344.54	2	1	LISSJK		661.388	10 2 0 0 0	H(10)N(2)	(N(N(H(H(H(H(H(H)))))(H(H(H(H)))))))	4977	0 1 0 0 0;0 2 0 0 0;1 2 0 0 0;2 2 0 0 0;3 2 0 0 0;4 2 0 0 0;5 2 0 0 0;6 2 0 0 0;7 2 0 0 0;8 2 0 0 0;9 2 0 0 0;	2026.69	5	37.5285	23.6976	63.2145	7	0.00263	0.97763	0.92308	1.1	0	0	0	0	1.20805e-203	5.93464e-206	-1	0.000551572	0.000551572	sp|O94694|YG1A_SCHPO	SPBC83.10	54	52394400	202278000
Model-FissionYeast-H-1708-5.3843.3843.3.0.dta	Model-FissionYeast-H-1708-5.3843.3843.3.0.dta	Model-FissionYeast-H-1708-5	3843	1729.78	2995.2	999.071	3	1	SJATKPQCPK	8,Carbamidomethyl[C];	1130.56	9 2 0 0 0	H(9)N(2)	(N(N(H(H(H(H(H(H)))))(H(H(H))))))	4992	0 1 0 0 0;0 2 0 0 0;1 2 0 0 0;2 2 0 0 0;3 2 0 0 0;4 2 0 0 0;5 2 0 0 0;6 2 0 0 0;7 2 0 0 0;8 2 0 0 0;	1864.63	2	41.4812	30.4349	61.9958	7	0.0009	0.3006	0.91667	1	0	0	0	0	1.83712e-199	7.36532e-202	-1	0.000197433	0.000197433	sp|O14103|ROT1_SCHPO	rot1	83	7621550	36115400
Model-FissionYeast-H-1708-5.3858.3858.3.0.dta	Model-FissionYeast-H-1708-5.3858.3858.3.0.dta	Model-FissionYeast-H-1708-5	3858	1733.84	3198.27	1066.76	3	1	JTTAGJHTVTR		1171.58	10 2 0 0 0	H(10)N(2)	(N(N(H(H(H(H(H(H)))))(H(H(H(H)))))))	4977	0 1 0 0 0;0 2 0 0 0;1 2 0 0 0;2 2 0 0 0;3 2 0 0 0;4 2 0 0 0;5 2 0 0 0;6 2 0 0 0;7 2 0 0 0;8 2 0 0 0;9 2 0 0 0;	2026.69	1	26.4042	10.1853	56.5251	7	0.00056	0.1757	0.92308	0.6	0	0	0	0	1.08129e-180	3.86394e-183	-1	0.00554305	0.00554305	sp|P78854|PLB1_SCHPO	plb1	494	2779720	13836800
Model-FissionYeast-H-1708-5.3877.3877.3.0.dta	Model-FissionYeast-H-1708-5.3877.3877.3.0.dta	Model-FissionYeast-H-1708-5	3877	1738.87	2833.14	945.053	3	1	SJATKPQCPK	8,Carbamidomethyl[C];	1130.56	8 2 0 0 0	H(8)N(2)	(N(N(H(H(H(H(H(H)))))(H(H)))))	5011	0 1 0 0 0;0 2 0 0 0;1 2 0 0 0;2 2 0 0 0;3 2 0 0 0;4 2 0 0 0;5 2 0 0 0;6 2 0 0 0;7 2 0 0 0;	1702.58	2	32.5294	20.5675	54.7445	7	0	0.00099	0.90909	0.88889	0	0	0	0	1.3741e-174	4.26268e-177	-1	0.000551572	0.000551572	sp|O14103|ROT1_SCHPO	rot1	83	2756890	11834500
Model-FissionYeast-H-1708-5.3882.3882.3.0.dta	Model-FissionYeast-H-1708-5.3882.3882.3.0.dta	Model-FissionYeast-H-1708-5	3882	1740.11	3319.3	1107.11	3	1	SJATKPQCPK	8,Carbamidomethyl[C];	1130.56	11 2 0 0 0	H(11)N(2)	(N(N(H(H(H(H(H(H(H))))))(H(H(H(H)))))))	4699	0 1 0 0 0;0 2 0 0 0;1 2 0 0 0;2 2 0 0 0;3 2 0 0 0;4 2 0 0 0;5 2 0 0 0;6 2 0 0 0;7 2 0 0 0;8 2 0 0 0;9 2 0 0 0;10 2 0 0 0;	2188.74	2	52.8226	36.5818	82.9842	7	0.00217	0.65481	1	1.05556	0	0	0	0	2.07576e-271	1.34555e-273	-1	0	1.34555e-273	sp|O14103|ROT1_SCHPO	rot1	83	2340160	12955300
Model-FissionYeast-H-1708-5.3883.3883.3.2.dta	Model-FissionYeast-H-1708-5.3883.3883.3.2.dta	Model-FissionYeast-H-1708-5	3883	1740.39	3157.25	1053.09	3	1	SJATKPQCPK	8,Carbamidomethyl[C];	1130.56	10 2 0 0 0	H(10)N(2)	(N(N(H(H(H(H(H(H)))))(H(H(H(H)))))))	4977	0 1 0 0 0;0 2 0 0 0;1 2 0 0 0;2 2 0 0 0;3 2 0 0 0;4 2 0 0 0;5 2 0 0 0;6 2 0 0 0;7 2 0 0 0;8 2 0 0 0;9 2 0 0 0;	2026.69	2	39.1682	18.4063	77.7261	7	0.00191	0.60367	1	0.72222	0	0	0	0	2.1069e-253	1.68554e-255	-1	0.000551572	0.000551572	sp|O14103|ROT1_SCHPO	rot1	83	3213320	16709200
Model-FissionYeast-H-1708-5.3893.3893.2.0.dta	Model-FissionYeast-H-1708-5.3893.3893.2.0.dta	Model-FissionYeast-H-1708-5	3893	1743.07	2526.02	1263.52	2	1	LISSJK		661.388	9 2 0 0 0	H(9)N(2)	(N(N(H(H(H(H(H(H)))))(H(H(H))))))	4992	0 1 0 0 0;0 2 0 0 0;1 2 0 0 0;2 2 0 0 0;3 2 0 0 0;4 2 0 0 0;5 2 0 0 0;6 2 0 0 0;7 2 0 0 0;8 2 0 0 0;	1864.63	5	54.1017	44.6194	71.7117	7	0.00167	0.66166	0.91667	1.4	0	0	0	0	8.61368e-233	3.71152e-235	-1	0	3.71152e-235	sp|O94694|YG1A_SCHPO	SPBC83.10	54	949103	3314370
Model-FissionYeast-H-1708-5.3908.3908.3.0.dta	Model-FissionYeast-H-1708-5.3908.3908.3.0.dta	Model-FissionYeast-H-1708-5	3908	1747.08	3967.51	1323.18	3	1	SJATKPQCPK	8,Carbamidomethyl[C];	1130.56	15 2 0 0 0	H(15)N(2)	(N(N(H(H(H(H(H(H(H(H)))))))(H(H(H(H(H(H(H))))))))))	3976	0 1 0 0 0;0 2 0 0 0;1 2 0 0 0;2 2 0 0 0;3 2 0 0 0;4 2 0 0 0;5 2 0 0 0;6 2 0 0 0;7 2 0 0 0;8 2 0 0 0;9 2 0 0 0;10 2 0 0 0;11 2 0 0 0;12 2 0 0 0;13 2 0 0 0;14 2 0 0 0;	2836.95	2	29.7548	22.0035	44.15	6	-0.00106	-0.26597	0.72222	0.94444	0	0	0	0	1.93068e-138	4.44686e-141	-1	0.000551572	0.000551572	sp|O14103|ROT1_SCHPO	rot1	83	1054200	7800380
Model-FissionYeast-H-1708-5.3915.3915.3.0.dta	Model-FissionYeast-H-1708-5.3915.3915.3.0.dta	Model-FissionYeast-H-1708-5	3915	1748.76	2995.2	999.071	3	1	SJATKPQCPK	8,Carbamidomethyl[C];	1130.56	9 2 0 0 0	H(9)N(2)	(N(N(H(H(H(H(H(H)))))(H(H(H))))))	4992	0 1 0 0 0;0 2 0 0 0;1 2 0 0 0;2 2 0 0 0;3 2 0 0 0;4 2 0 0 0;5 2 0 0 0;6 2 0 0 0;7 2 0 0 0;8 2 0 0 0;	1864.63	2	68.7936	57.6265	89.5325	7	0.00101	0.33666	1	1.22222	0	0	0	0	8.05531e-294	6.17223e-296	-1	0	6.17223e-296	sp|O14103|ROT1_SCHPO	rot1	83	7621550	36115400
Model-FissionYeast-H-1708-5.3917.3917.3.0.dta	Model-FissionYeast-H-1708-5.3917.3917.3.0.dta	Model-FissionYeast-H-1708-5	3917	1749.34	3481.36	1161.12	3	1	SJATKPQCPK	8,Carbamidomethyl[C];	1130.56	12 2 0 0 0	H(12)N(2)	(N(N(H(H(H(H(H(H(H(H)))))))(H(H(H(H)))))))	4123	0 1 0 0 0;0 2 0 0 0;1 2 0 0 0;2 2 0 0 0;3 2 0 0 0;4 2 0 0 0;5 2 0 0 0;6 2 0 0 0;7 2 0 0 0;8 2 0 0 0;9 2 0 0 0;10 2 0 0 0;11 2 0 0 0;	2350.79	2	47.4237	28.2175	83.0923	7	0.00276	0.79253	0.93333	1	0	0	0	0	8.8539e-272	7.12432e-274	-1	0.000197433	0.000197433	sp|O14103|ROT1_SCHPO	rot1	83	1780590	9689140
Model-FissionYeast-H-1708-5.3926.3926.3.0.dta	Model-FissionYeast-H-1708-5.3926.3926.3.0.dta	Model-FissionYeast-H-1708-5	3926	1751.67	3036.22	1012.74	3	1	JTTAGJHTVTR		1171.58	9 2 0 0 0	H(9)N(2)	(N(N(H(H(H(H(H(H)))))(H(H(H))))))	4992	0 1 0 0 0;0 2 0 0 0;1 2 0 0 0;2 2 0 0 0;3 2 0 0 0;4 2 0 0 0;5 2 0 0 0;6 2 0 0 0;7 2 0 0 0;8 2 0 0 0;	1864.63	6	79.5977	72.9099	92.018	7	0.00084	0.27579	1	1.2	0	0	0	0	2.52727e-302	2.44636e-304	-1	0	2.44636e-304	sp|P78854|PLB1_SCHPO	plb1	499	22862600	102090000
Model-FissionYeast-H-1708-5.3949.3949.3.0.dta	Model-FissionYeast-H-1708-5.3949.3949.3.0.dta	Model-FissionYeast-H-1708-5	3949	1757.62	3319.3	1107.11	3	1	SJATKPQCPK	8,Carbamidomethyl[C];	1130.56	11 2 0 0 0	H(11)N(2)	(N(N(H(H(H(H(H(H(H))))))(H(H(H(H)))))))	4699	0 1 0 0 0;0 2 0 0 0;1 2 0 0 0;2 2 0 0 0;3 2 0 0 0;4 2 0 0 0;5 2 0 0 0;6 2 0 0 0;7 2 0 0 0;8 2 0 0 0;9 2 0 0 0;10 2 0 0 0;	2188.74	2	55.7056	41.5848	81.93	7	0.00212	0.63854	1	1.16667	0	0	0	0	8.43702e-268	6.2846e-270	-1	0	6.2846e-270	sp|O14103|ROT1_SCHPO	rot1	83	2340160	12955300
Model-FissionYeast-H-1708-5.3950.3950.3.0.dta	Model-FissionYeast-H-1708-5.3950.3950.3.0.dta	Model-FissionYeast-H-1708-5	3950	1757.9	2833.14	945.053	3	1	SJATKPQCPK	8,Carbamidomethyl[C];	1130.56	8 2 0 0 0	H(8)N(2)	(N(N(H(H(H(H(H(H)))))(H(H)))))	5011	0 1 0 0 0;0 2 0 0 0;1 2 0 0 0;2 2 0 0 0;3 2 0 0 0;4 2 0 0 0;5 2 0 0 0;6 2 0 0 0;7 2 0 0 0;	1702.58	2	51.6529	38.1247	76.7765	7	0.00021	0.07511	1	1.11111	0	0	0	0	3.77371e-250	2.75645e-252	-1	0	2.75645e-252	sp|O14103|ROT1_SCHPO	rot1	83	5252340	22243200
Model-FissionYeast-H-1708-5.3951.3951.3.0.dta	Model-FissionYeast-H-1708-5.3951.3951.3.0.dta	Model-FissionYeast-H-1708-5	3951	1758.24	3198.27	1066.76	3	1	JTTAGJHTVTR		1171.58	10 2 0 0 0	H(10)N(2)	(N(N(H(H(H(H(H(H)))))(H(H(H(H)))))))	4977	0 1 0 0 0;0 2 0 0 0;1 2 0 0 0;2 2 0 0 0;3 2 0 0 0;4 2 0 0 0;5 2 0 0 0;6 2 0 0 0;7 2 0 0 0;8 2 0 0 0;9 2 0 0 0;	2026.69	1	45.9204	30.2724	74.9809	7	0.00056	0.1757	0.92308	1.05	0	0	0	0	5.36242e-244	4.13105e-246	-1	0.000197433	0.000197433	sp|P78854|PLB1_SCHPO	plb1	494	2779720	13836800
Model-FissionYeast-H-1708-5.3961.3961.3.0.dta	Model-FissionYeast-H-1708-5.3961.3961.3.0.dta	Model-FissionYeast-H-1708-5	3961	1760.88	2874.16	958.726	3	1	JTTAGJHTVTR		1171.58	8 2 0 0 0	H(8)N(2)	(N(N(H(H(H(H(H(H)))))(H(H)))))	5011	0 1 0 0 0;0 2 0 0 0;1 2 0 0 0;2 2 0 0 0;3 2 0 0 0;4 2 0 0 0;5 2 0 0 0;6 2 0 0 0;7 2 0 0 0;	1702.58	1	43.3891	29.9073	68.4267	7	0.00034	0.11788	0.90909	1.1	0	0	0	0	1.58444e-221	9.85718e-224	-1	0.000197433	0.000197433	sp|P78854|PLB1_SCHPO	plb1	494	414729	1718650
Model-FissionYeast-H-1708-5.3963.3963.2.2.dta	Model-FissionYeast-H-1708-5.3963.3963.2.2.dta	Model-FissionYeast-H-1708-5	3963	1761.51	3036.23	1518.62	2	1	JTTAGJHTVTR		1171.58	9 2 0 0 0	H(9)N(2)	(N(N(H(H(H(H(H(H)))))(H(H(H))))))	4992	0 1 0 0 0;0 2 0 0 0;1 2 0 0 0;2 2 0 0 0;3 2 0 0 0;4 2 0 0 0;5 2 0 0 0;6 2 0 0 0;7 2 0 0 0;8 2 0 0 0;	1864.63	1	32.6962	29.5643	38.5126	6	0.01455	4.79225	0.75	1	0	0	0	0	2.32815e-119	4.95121e-122	-1	0.000197433	0.000197433	sp|P78854|PLB1_SCHPO	plb1	494	287968	1347270
Model-FissionYeast-H-1708-5.3974.3974.2.1.dta	Model-FissionYeast-H-1708-5.3974.3974.2.1.dta	Model-FissionYeast-H-1708-5	3974	1764.89	2526.02	1263.52	2	1	LISSJK		661.388	9 2 0 0 0	H(9)N(2)	(N(N(H(H(H(H(H(H)))))(H(H(H))))))	4992	0 1 0 0 0;0 2 0 0 0;1 2 0 0 0;2 2 0 0 0;3 2 0 0 0;4 2 0 0 0;5 2 0 0 0;6 2 0 0 0;7 2 0 0 0;8 2 0 0 0;	1864.63	5	24.0907	14.1778	42.5004	7	0.00114	0.45105	0.75	0.9	0	0	0	0	7.55462e-133	1.66741e-135	-1	0.00071518	0.00071518	sp|O94694|YG1A_SCHPO	SPBC83.10	54	158928	502568
Model-FissionYeast-H-1708-5.3981.3981.3.0.dta	Model-FissionYeast-H-1708-5.3981.3981.3.0.dta	Model-FissionYeast-H-1708-5	3981	1766.53	2995.2	999.071	3	1	SJATKPQCPK	8,Carbamidomethyl[C];	1130.56	9 2 0 0 0	H(9)N(2)	(N(N(H(H(H(H(H(H)))))(H(H(H))))))	4992	0 1 0 0 0;0 2 0 0 0;1 2 0 0 0;2 2 0 0 0;3 2 0 0 0;4 2 0 0 0;5 2 0 0 0;6 2 0 0 0;7 2 0 0 0;8 2 0 0 0;	1864.63	2	71.9842	60.2319	93.8099	7	0.00109	0.3627	1	1.27778	0	0	0	0	0	2.19643114439696e-310	-1	0	2.19643114439696e-310	sp|O14103|ROT1_SCHPO	rot1	83	7621550	36115400
Model-FissionYeast-H-1708-5.3982.3982.3.1.dta	Model-FissionYeast-H-1708-5.3982.3982.3.1.dta	Model-FissionYeast-H-1708-5	3982	1766.8	3157.25	1053.09	3	1	SJATKPQCPK	8,Carbamidomethyl[C];	1130.56	10 2 0 0 0	H(10)N(2)	(N(N(H(H(H(H(H(H)))))(H(H(H(H)))))))	4977	0 1 0 0 0;0 2 0 0 0;1 2 0 0 0;2 2 0 0 0;3 2 0 0 0;4 2 0 0 0;5 2 0 0 0;6 2 0 0 0;7 2 0 0 0;8 2 0 0 0;9 2 0 0 0;	2026.69	2	59.6962	40.1403	96.0145	7	0.0017	0.53715	1	1.11111	0	0	0	0	5.3964316e-316	5.061757e-318	-1	0	5.061757e-318	sp|O14103|ROT1_SCHPO	rot1	83	3213320	16709200
Model-FissionYeast-H-1708-5.3992.3992.3.0.dta	Model-FissionYeast-H-1708-5.3992.3992.3.0.dta	Model-FissionYeast-H-1708-5	3992	1769.38	3036.22	1012.74	3	1	JTTAGJHTVTR		1171.58	9 2 0 0 0	H(9)N(2)	(N(N(H(H(H(H(H(H)))))(H(H(H))))))	4992	0 1 0 0 0;0 2 0 0 0;1 2 0 0 0;2 2 0 0 0;3 2 0 0 0;4 2 0 0 0;5 2 0 0 0;6 2 0 0 0;7 2 0 0 0;8 2 0 0 0;	1864.63	6	88.0423	83.4941	96.489	7	0.00086	0.28271	1	1.25	0	0	0	0	1.286393e-317	1.74934e-319	-1	0	1.74934e-319	sp|P78854|PLB1_SCHPO	plb1	499	22862600	102090000
Model-FissionYeast-H-1708-5.3994.3994.3.1.dta	Model-FissionYeast-H-1708-5.3994.3994.3.1.dta	Model-FissionYeast-H-1708-5	3994	1769.97	3481.36	1161.12	3	1	SJATKPQCPK	8,Carbamidomethyl[C];	1130.56	12 2 0 0 0	H(12)N(2)	(N(N(H(H(H(H(H(H(H(H)))))))(H(H(H(H)))))))	4123	0 1 0 0 0;0 2 0 0 0;1 2 0 0 0;2 2 0 0 0;3 2 0 0 0;4 2 0 0 0;5 2 0 0 0;6 2 0 0 0;7 2 0 0 0;8 2 0 0 0;9 2 0 0 0;10 2 0 0 0;11 2 0 0 0;	2350.79	2	36.8579	20.5561	67.1326	7	0.00315	0.90369	0.86667	0.83333	0	0	0	0	4.35538e-217	2.58316e-219	-1	0.000551572	0.000551572	sp|O14103|ROT1_SCHPO	rot1	83	1780590	9689140
Model-FissionYeast-H-1708-5.4003.4003.3.0.dta	Model-FissionYeast-H-1708-5.4003.4003.3.0.dta	Model-FissionYeast-H-1708-5	4003	1772.34	3967.51	1323.18	3	1	SJATKPQCPK	8,Carbamidomethyl[C];	1130.56	15 2 0 0 0	H(15)N(2)	(N(N(H(H(H(H(H(H(H(H)))))))(H(H(H(H(H(H(H))))))))))	3976	0 1 0 0 0;0 2 0 0 0;1 2 0 0 0;2 2 0 0 0;3 2 0 0 0;4 2 0 0 0;5 2 0 0 0;6 2 0 0 0;7 2 0 0 0;8 2 0 0 0;9 2 0 0 0;10 2 0 0 0;11 2 0 0 0;12 2 0 0 0;13 2 0 0 0;14 2 0 0 0;	2836.95	2	40.0895	25.004	68.1052	7	-0.00117	-0.29546	0.83333	0.94444	0	0	0	0	2.00682e-220	1.06667e-222	-1	0.000551572	0.000551572	sp|O14103|ROT1_SCHPO	rot1	83	1054200	7800380
Model-FissionYeast-H-1708-5.4014.4014.3.0.dta	Model-FissionYeast-H-1708-5.4014.4014.3.0.dta	Model-FissionYeast-H-1708-5	4014	1775.29	2833.14	945.053	3	1	SJATKPQCPK	8,Carbamidomethyl[C];	1130.56	8 2 0 0 0	H(8)N(2)	(N(N(H(H(H(H(H(H)))))(H(H)))))	5011	0 1 0 0 0;0 2 0 0 0;1 2 0 0 0;2 2 0 0 0;3 2 0 0 0;4 2 0 0 0;5 2 0 0 0;6 2 0 0 0;7 2 0 0 0;	1702.58	2	51.2658	37.0006	77.7582	7	0.00031	0.11111	1	1.11111	0	0	0	0	1.63484e-253	9.88624e-256	-1	0	9.88624e-256	sp|O14103|ROT1_SCHPO	rot1	83	5252340	22243200
Model-FissionYeast-H-1708-5.4025.4025.3.0.dta	Model-FissionYeast-H-1708-5.4025.4025.3.0.dta	Model-FissionYeast-H-1708-5	4025	1778.25	3198.27	1066.76	3	1	JTTAGJHTVTR		1171.58	10 2 0 0 0	H(10)N(2)	(N(N(H(H(H(H(H(H)))))(H(H(H(H)))))))	4977	0 1 0 0 0;0 2 0 0 0;1 2 0 0 0;2 2 0 0 0;3 2 0 0 0;4 2 0 0 0;5 2 0 0 0;6 2 0 0 0;7 2 0 0 0;8 2 0 0 0;9 2 0 0 0;	2026.69	1	57.3512	41.4394	86.9017	7	0.00096	0.30045	1	1.1	0	0	0	0	8.09133e-285	5.46739e-287	-1	0	5.46739e-287	sp|P78854|PLB1_SCHPO	plb1	494	2779720	13836800
Model-FissionYeast-H-1708-5.4048.4048.3.0.dta	Model-FissionYeast-H-1708-5.4048.4048.3.0.dta	Model-FissionYeast-H-1708-5	4048	1784.34	2995.2	999.071	3	1	SJATKPQCPK	8,Carbamidomethyl[C];	1130.56	9 2 0 0 0	H(9)N(2)	(N(N(H(H(H(H(H(H)))))(H(H(H))))))	4992	0 1 0 0 0;0 2 0 0 0;1 2 0 0 0;2 2 0 0 0;3 2 0 0 0;4 2 0 0 0;5 2 0 0 0;6 2 0 0 0;7 2 0 0 0;8 2 0 0 0;	1864.63	2	64.4429	49.3592	92.4555	7	0.00136	0.45285	1	1.16667	0	0	0	0	8.05336e-304	8.20666e-306	-1	0	8.20666e-306	sp|O14103|ROT1_SCHPO	rot1	83	7621550	36115400
Model-FissionYeast-H-1708-5.4050.4050.3.0.dta	Model-FissionYeast-H-1708-5.4050.4050.3.0.dta	Model-FissionYeast-H-1708-5	4050	1784.91	3157.25	1053.09	3	1	SJATKPQCPK	8,Carbamidomethyl[C];	1130.56	10 2 0 0 0	H(10)N(2)	(N(N(H(H(H(H(H(H)))))(H(H(H(H)))))))	4977	0 1 0 0 0;0 2 0 0 0;1 2 0 0 0;2 2 0 0 0;3 2 0 0 0;4 2 0 0 0;5 2 0 0 0;6 2 0 0 0;7 2 0 0 0;8 2 0 0 0;9 2 0 0 0;	2026.69	2	46.8826	28.7055	80.6399	7	0.00171	0.54286	1	1	0	0	0	0	2.20669e-263	1.03102e-265	-1	0.000197433	0.000197433	sp|O14103|ROT1_SCHPO	rot1	83	3213320	16709200
Model-FissionYeast-H-1708-5.4054.4054.3.0.dta	Model-FissionYeast-H-1708-5.4054.4054.3.0.dta	Model-FissionYeast-H-1708-5	4054	1785.91	3036.22	1012.74	3	1	JTTAGJHTVTR		1171.58	9 2 0 0 0	H(9)N(2)	(N(N(H(H(H(H(H(H)))))(H(H(H))))))	4992	0 1 0 0 0;0 2 0 0 0;1 2 0 0 0;2 2 0 0 0;3 2 0 0 0;4 2 0 0 0;5 2 0 0 0;6 2 0 0 0;7 2 0 0 0;8 2 0 0 0;	1864.63	1	60.2975	47.1612	84.6935	7	0.00091	0.29951	1	1.2	0	0	0	0	2.92367e-277	1.83193e-279	-1	0	1.83193e-279	sp|P78854|PLB1_SCHPO	plb1	494	424764	1830180
Model-FissionYeast-H-1708-5.4066.4066.3.0.dta	Model-FissionYeast-H-1708-5.4066.4066.3.0.dta	Model-FissionYeast-H-1708-5	4066	1789.09	3805.46	1269.16	3	1	SJATKPQCPK	8,Carbamidomethyl[C];	1130.56	14 2 0 0 0	H(14)N(2)	(N(N(H(H(H(H(H(H(H(H)))))))(H(H(H(H(H(H)))))))))	4009	0 1 0 0 0;0 2 0 0 0;1 2 0 0 0;2 2 0 0 0;3 2 0 0 0;4 2 0 0 0;5 2 0 0 0;6 2 0 0 0;7 2 0 0 0;8 2 0 0 0;9 2 0 0 0;10 2 0 0 0;11 2 0 0 0;12 2 0 0 0;13 2 0 0 0;	2674.9	2	59.1574	44.6574	86.0858	7	0.00421	1.10531	0.88235	1.16667	0	0	0	0	5.01477e-282	4.40173e-284	-1	0	4.40173e-284	sp|O14103|ROT1_SCHPO	rot1	83	2605460	17239100
Model-FissionYeast-H-1708-5.4072.4072.3.0.dta	Model-FissionYeast-H-1708-5.4072.4072.3.0.dta	Model-FissionYeast-H-1708-5	4072	1790.56	2833.14	945.053	3	1	SJATKPQCPK	8,Carbamidomethyl[C];	1130.56	8 2 0 0 0	H(8)N(2)	(N(N(H(H(H(H(H(H)))))(H(H)))))	5011	0 1 0 0 0;0 2 0 0 0;1 2 0 0 0;2 2 0 0 0;3 2 0 0 0;4 2 0 0 0;5 2 0 0 0;6 2 0 0 0;7 2 0 0 0;	1702.58	2	31.6658	19.2333	54.7547	7	0.00093	0.32713	0.90909	0.83333	0	0	0	0	1.26724e-174	3.83976e-177	-1	0.000551572	0.000551572	sp|O14103|ROT1_SCHPO	rot1	83	5252340	22243200
Model-FissionYeast-H-1708-5.4085.4085.3.1.dta	Model-FissionYeast-H-1708-5.4085.4085.3.1.dta	Model-FissionYeast-H-1708-5	4085	1793.89	3198.27	1066.76	3	1	JTTAGJHTVTR		1171.58	10 2 0 0 0	H(10)N(2)	(N(N(H(H(H(H(H(H)))))(H(H(H(H)))))))	4977	0 1 0 0 0;0 2 0 0 0;1 2 0 0 0;2 2 0 0 0;3 2 0 0 0;4 2 0 0 0;5 2 0 0 0;6 2 0 0 0;7 2 0 0 0;8 2 0 0 0;9 2 0 0 0;	2026.69	1	57.1153	44.0762	81.3306	7	0.00181	0.56685	1	1.15	0	0	0	0	9.51856e-266	1.14724e-267	-1	0	1.14724e-267	sp|P78854|PLB1_SCHPO	plb1	494	2565970	12498400
Model-FissionYeast-H-1708-5.4099.4099.2.0.dta	Model-FissionYeast-H-1708-5.4099.4099.2.0.dta	Model-FissionYeast-H-1708-5	4099	1797.52	2472.91	1236.96	2	1	JASCYR	4,Carbamidomethyl[C];	770.325	8 2 0 0 0	H(8)N(2)	(N(N(H(H(H(H(H(H)))))(H(H)))))	5011	0 1 0 0 0;0 2 0 0 0;1 2 0 0 0;2 2 0 0 0;3 2 0 0 0;4 2 0 0 0;5 2 0 0 0;6 2 0 0 0;7 2 0 0 0;	1702.58	1	30.9361	17.5925	55.7171	7	0.0024	0.97124	0.81818	1.1	0	0	0	0	6.37433e-178	2.19754e-180	-1	0.000551572	0.000551572	sp|O59866|OSTB_SCHPO	wbp1	289	275703	1040940
Model-FissionYeast-H-1708-5.4110.4110.3.0.dta	Model-FissionYeast-H-1708-5.4110.4110.3.0.dta	Model-FissionYeast-H-1708-5	4110	1800.41	2995.2	999.071	3	1	SJATKPQCPK	8,Carbamidomethyl[C];	1130.56	9 2 0 0 0	H(9)N(2)	(N(N(H(H(H(H(H(H)))))(H(H(H))))))	4992	0 1 0 0 0;0 2 0 0 0;1 2 0 0 0;2 2 0 0 0;3 2 0 0 0;4 2 0 0 0;5 2 0 0 0;6 2 0 0 0;7 2 0 0 0;8 2 0 0 0;	1864.63	2	44.2778	31.4616	68.0791	7	0.00182	0.60709	1	1.05556	0	0	0	0	2.46622e-220	1.61287e-222	-1	0.000197433	0.000197433	sp|O14103|ROT1_SCHPO	rot1	83	7621550	36115400
Model-FissionYeast-H-1708-5.4120.4120.2.3.dta	Model-FissionYeast-H-1708-5.4120.4120.2.3.dta	Model-FissionYeast-H-1708-5	4120	1803.07	2634.96	1317.98	2	1	JASCYR	4,Carbamidomethyl[C];	770.325	9 2 0 0 0	H(9)N(2)	(N(N(H(H(H(H(H(H)))))(H(H(H))))))	4992	0 1 0 0 0;0 2 0 0 0;1 2 0 0 0;2 2 0 0 0;3 2 0 0 0;4 2 0 0 0;5 2 0 0 0;6 2 0 0 0;7 2 0 0 0;8 2 0 0 0;	1864.63	1	26.8076	11.8962	54.5003	7	0.00244	0.92539	0.83333	1.1	0	0	0	0	9.4364e-174	2.79369e-176	-1	0.00297411	0.00297411	sp|O59866|OSTB_SCHPO	wbp1	289	254996	905306
Model-FissionYeast-H-1708-5.4122.4122.2.2.dta	Model-FissionYeast-H-1708-5.4122.4122.2.2.dta	Model-FissionYeast-H-1708-5	4122	1803.53	2634.96	1317.98	2	1	JASCYR	4,Carbamidomethyl[C];	770.325	9 2 0 0 0	H(9)N(2)	(N(N(H(H(H(H(H(H)))))(H(H(H))))))	4992	0 1 0 0 0;0 2 0 0 0;1 2 0 0 0;2 2 0 0 0;3 2 0 0 0;4 2 0 0 0;5 2 0 0 0;6 2 0 0 0;7 2 0 0 0;8 2 0 0 0;	1864.63	1	28.4399	11.6953	59.537	7	0.00246	0.93298	0.91667	1	0	0	0	0	5.02982e-191	2.41683e-193	-1	0.00297411	0.00297411	sp|O59866|OSTB_SCHPO	wbp1	289	209276	722267
Model-FissionYeast-H-1708-5.4125.4125.3.0.dta	Model-FissionYeast-H-1708-5.4125.4125.3.0.dta	Model-FissionYeast-H-1708-5	4125	1804.35	3805.47	1269.16	3	1	SJATKPQCPK	8,Carbamidomethyl[C];	1130.56	14 2 0 0 0	H(14)N(2)	(N(N(H(H(H(H(H(H(H(H)))))))(H(H(H(H(H(H)))))))))	4009	0 1 0 0 0;0 2 0 0 0;1 2 0 0 0;2 2 0 0 0;3 2 0 0 0;4 2 0 0 0;5 2 0 0 0;6 2 0 0 0;7 2 0 0 0;8 2 0 0 0;9 2 0 0 0;10 2 0 0 0;11 2 0 0 0;12 2 0 0 0;13 2 0 0 0;	2674.9	2	23.9397	13.3511	43.6043	6	0.00502	1.31895	0.82353	0.66667	0	0	0	0	1.36954e-136	2.65636e-139	-1	0.00141819	0.00141819	sp|O14103|ROT1_SCHPO	rot1	83	2605460	17239100
Model-FissionYeast-H-1708-5.4135.4135.3.1.dta	Model-FissionYeast-H-1708-5.4135.4135.3.1.dta	Model-FissionYeast-H-1708-5	4135	1807.21	2489.94	830.65	3	1	JASCYR	4,Carbamidomethyl[C];	770.325	7 2 0 0 1	H(7)N(2)aH(1)	(N(N(H(H(H))(H(H(H(H(aH))))))))	6233	0 1 0 0 0;0 2 0 0 0;1 2 0 0 0;2 2 0 0 0;3 2 0 0 0;4 2 0 0 0;5 2 0 0 0;5 2 0 0 1;6 2 0 0 0;6 2 0 0 1;7 2 0 0 0;	1719.61	1	24.0807	11.1853	48.0293	7	0.00242	0.971	0.69231	1	0	0	0	0	1.24363e-151	2.30517e-154	-1	0.00365535	0.00365535	sp|O59866|OSTB_SCHPO	wbp1	289	2557190	9046530
Model-FissionYeast-H-1708-5.4143.4143.3.0.dta	Model-FissionYeast-H-1708-5.4143.4143.3.0.dta	Model-FissionYeast-H-1708-5	4143	1809.49	3198.27	1066.76	3	1	JTTAGJHTVTR		1171.58	10 2 0 0 0	H(10)N(2)	(N(N(H(H(H(H(H(H)))))(H(H(H(H)))))))	4977	0 1 0 0 0;0 2 0 0 0;1 2 0 0 0;2 2 0 0 0;3 2 0 0 0;4 2 0 0 0;5 2 0 0 0;6 2 0 0 0;7 2 0 0 0;8 2 0 0 0;9 2 0 0 0;	2026.69	1	68.6247	57.6116	89.0775	7	0.0032	1.00114	1	1.2	0	0	0	0	2.90279e-292	3.68621e-294	-1	0	3.68621e-294	sp|P78854|PLB1_SCHPO	plb1	494	10839800	53231000
Model-FissionYeast-H-1708-5.4158.4158.2.0.dta	Model-FissionYeast-H-1708-5.4158.4158.2.0.dta	Model-FissionYeast-H-1708-5	4158	1813.64	2472.91	1236.96	2	1	JASCYR	4,Carbamidomethyl[C];	770.325	8 2 0 0 0	H(8)N(2)	(N(N(H(H(H(H(H(H)))))(H(H)))))	5011	0 1 0 0 0;0 2 0 0 0;1 2 0 0 0;2 2 0 0 0;3 2 0 0 0;4 2 0 0 0;5 2 0 0 0;6 2 0 0 0;7 2 0 0 0;	1702.58	1	46.3361	34.0848	69.0885	7	0.00247	1.00036	0.90909	1.3	0	0	0	0	8.51657e-224	5.43078e-226	-1	0	5.43078e-226	sp|O59866|OSTB_SCHPO	wbp1	289	35141800	124835000
Model-FissionYeast-H-1708-5.4164.4164.3.0.dta	Model-FissionYeast-H-1708-5.4164.4164.3.0.dta	Model-FissionYeast-H-1708-5	4164	1815.14	2651.99	884.668	3	1	JASCYR	4,Carbamidomethyl[C];	770.325	8 2 0 0 1	H(8)N(2)aH(1)	(N(N(H(H(H(H)))(H(H(H(aH(H))))))))	5819	0 1 0 0 0;0 2 0 0 0;1 2 0 0 0;2 2 0 0 0;3 2 0 0 0;4 2 0 0 0;4 2 0 0 1;5 2 0 0 0;5 2 0 0 1;6 2 0 0 0;6 2 0 0 1;7 2 0 0 0;7 2 0 0 1;	1881.66	1	24.6885	14.8481	42.9635	7	0.00311	1.17319	0.6	1.1	0	0	0	0	2.03727e-134	6.79674e-137	-1	0.00071518	0.00071518	sp|O59866|OSTB_SCHPO	wbp1	289	13823200	51975600
Model-FissionYeast-H-1708-5.4177.4177.2.1.dta	Model-FissionYeast-H-1708-5.4177.4177.2.1.dta	Model-FissionYeast-H-1708-5	4177	1818.89	2492.99	1247	2	1	JTTVAER		790.405	8 2 0 0 0	H(8)N(2)	(N(N(H(H(H(H(H(H)))))(H(H)))))	5011	0 1 0 0 0;0 2 0 0 0;1 2 0 0 0;2 2 0 0 0;3 2 0 0 0;4 2 0 0 0;5 2 0 0 0;6 2 0 0 0;7 2 0 0 0;	1702.58	1	23.7612	17.2019	35.9428	7	0.00406	1.62688	0.72727	1.08333	0	0	0	0	1.10719e-110	2.28612e-113	-1	0.000551572	0.000551572	sp|O13704|YEU5_SCHPO	SPAC13F5.05	299	692617	2299370
Model-FissionYeast-H-1708-5.4179.4179.2.0.dta	Model-FissionYeast-H-1708-5.4179.4179.2.0.dta	Model-FissionYeast-H-1708-5	4179	1819.38	2634.96	1317.98	2	1	JASCYR	4,Carbamidomethyl[C];	770.325	9 2 0 0 0	H(9)N(2)	(N(N(H(H(H(H(H(H)))))(H(H(H))))))	4992	0 1 0 0 0;0 2 0 0 0;1 2 0 0 0;2 2 0 0 0;3 2 0 0 0;4 2 0 0 0;5 2 0 0 0;6 2 0 0 0;7 2 0 0 0;8 2 0 0 0;	1864.63	1	45.58	32.8156	69.2854	7	0.00233	0.88364	0.91667	1.3	0	0	0	0	1.79751e-224	8.92328e-227	-1	0	8.92328e-227	sp|O59866|OSTB_SCHPO	wbp1	289	93431300	360217000
Model-FissionYeast-H-1708-5.4180.4180.2.0.dta	Model-FissionYeast-H-1708-5.4180.4180.2.0.dta	Model-FissionYeast-H-1708-5	4180	1819.66	2797.01	1399.01	2	1	JASCYR	4,Carbamidomethyl[C];	770.325	10 2 0 0 0	H(10)N(2)	(N(N(H(H(H(H(H(H)))))(H(H(H(H)))))))	4977	0 1 0 0 0;0 2 0 0 0;1 2 0 0 0;2 2 0 0 0;3 2 0 0 0;4 2 0 0 0;5 2 0 0 0;6 2 0 0 0;7 2 0 0 0;8 2 0 0 0;9 2 0 0 0;	2026.69	1	30.4053	14.7042	59.5645	7	0.00241	0.8634	0.84615	1.1	0	0	0	0	4.05011e-191	1.62838e-193	-1	0.00071518	0.00071518	sp|O59866|OSTB_SCHPO	wbp1	289	1433870	6057140
Model-FissionYeast-H-1708-5.4189.4189.3.0.dta	Model-FissionYeast-H-1708-5.4189.4189.3.0.dta	Model-FissionYeast-H-1708-5	4189	1822.53	2489.94	830.65	3	1	JASCYR	4,Carbamidomethyl[C];	770.325	7 2 0 0 1	H(7)N(2)aH(1)	(N(N(H(H(H))(H(H(H(aH(H))))))))	6235	0 1 0 0 0;0 2 0 0 0;1 2 0 0 0;2 2 0 0 0;3 2 0 0 0;4 2 0 0 0;4 2 0 0 1;5 2 0 0 0;5 2 0 0 1;6 2 0 0 0;6 2 0 0 1;	1719.61	1	27.0267	13.9126	51.3815	7	0.00258	1.03486	0.69231	1.1	0	0	0	0	4.47589e-163	1.35262e-165	-1	0.000892379	0.000892379	sp|O59866|OSTB_SCHPO	wbp1	289	2557190	9046530
Model-FissionYeast-H-1708-5.4196.4196.3.0.dta	Model-FissionYeast-H-1708-5.4196.4196.3.0.dta	Model-FissionYeast-H-1708-5	4196	1824.79	3198.27	1066.76	3	1	JTTAGJHTVTR		1171.58	10 2 0 0 0	H(10)N(2)	(N(N(H(H(H(H(H(H)))))(H(H(H(H)))))))	4977	0 1 0 0 0;0 2 0 0 0;1 2 0 0 0;2 2 0 0 0;3 2 0 0 0;4 2 0 0 0;5 2 0 0 0;6 2 0 0 0;7 2 0 0 0;8 2 0 0 0;9 2 0 0 0;	2026.69	1	76.8006	63.539	101.429	7	0.00321	1.0049	1	1.25	0	0	0	0	0	0	-1	0	0	sp|P78854|PLB1_SCHPO	plb1	494	10839800	53231000
Model-FissionYeast-H-1708-5.4207.4207.2.0.dta	Model-FissionYeast-H-1708-5.4207.4207.2.0.dta	Model-FissionYeast-H-1708-5	4207	1828.86	2472.91	1236.96	2	1	JASCYR	4,Carbamidomethyl[C];	770.325	8 2 0 0 0	H(8)N(2)	(N(N(H(H(H(H(H(H)))))(H(H)))))	5011	0 1 0 0 0;0 2 0 0 0;1 2 0 0 0;2 2 0 0 0;3 2 0 0 0;4 2 0 0 0;5 2 0 0 0;6 2 0 0 0;7 2 0 0 0;	1702.58	1	47.1913	29.2013	80.6014	7	0.00291	1.17748	1	1.3	0	0	0	0	2.99033e-263	1.478e-265	-1	0.000197433	0.000197433	sp|O59866|OSTB_SCHPO	wbp1	289	35141800	124835000
Model-FissionYeast-H-1708-5.4211.4211.3.0.dta	Model-FissionYeast-H-1708-5.4211.4211.3.0.dta	Model-FissionYeast-H-1708-5	4211	1830.41	2651.99	884.668	3	1	JASCYR	4,Carbamidomethyl[C];	770.325	8 2 0 0 1	H(8)N(2)aH(1)	(N(N(H(H(H(H)))(H(H(H(H(aH))))))))	5817	0 1 0 0 0;0 2 0 0 0;1 2 0 0 0;2 2 0 0 0;3 2 0 0 0;4 2 0 0 0;5 2 0 0 0;5 2 0 0 1;6 2 0 0 0;6 2 0 0 1;7 2 0 0 0;7 2 0 0 1;8 2 0 0 0;	1881.66	1	44.9291	27.6917	76.9416	7	0.00355	1.33948	0.73333	1.3	0	0	0	0	1.02612e-250	9.36853e-253	-1	0.000197433	0.000197433	sp|O59866|OSTB_SCHPO	wbp1	289	13823200	51975600
Model-FissionYeast-H-1708-5.4213.4213.3.0.dta	Model-FissionYeast-H-1708-5.4213.4213.3.0.dta	Model-FissionYeast-H-1708-5	4213	1830.94	2833.15	945.053	3	1	SJATKPQCPK	8,Carbamidomethyl[C];	1130.56	8 2 0 0 0	H(8)N(2)	(N(N(H(H(H(H(H(H)))))(H(H)))))	5011	0 1 0 0 0;0 2 0 0 0;1 2 0 0 0;2 2 0 0 0;3 2 0 0 0;4 2 0 0 0;5 2 0 0 0;6 2 0 0 0;7 2 0 0 0;	1702.58	2	24.1553	16.5703	38.2416	6	0.00228	0.80469	0.81818	0.77778	0	0	0	0	1.91523e-118	3.40475e-121	-1	0.00071518	0.00071518	sp|O14103|ROT1_SCHPO	rot1	83	2978650	12302500
Model-FissionYeast-H-1708-5.4222.4222.3.0.dta	Model-FissionYeast-H-1708-5.4222.4222.3.0.dta	Model-FissionYeast-H-1708-5	4222	1833.56	2634.96	878.992	3	1	JASCYR	4,Carbamidomethyl[C];	770.325	9 2 0 0 0	H(9)N(2)	(N(N(H(H(H(H(H(H)))))(H(H(H))))))	4992	0 1 0 0 0;0 2 0 0 0;1 2 0 0 0;2 2 0 0 0;3 2 0 0 0;4 2 0 0 0;5 2 0 0 0;6 2 0 0 0;7 2 0 0 0;8 2 0 0 0;	1864.63	1	26.9741	11.1053	56.4449	7	0.0035	1.32691	0.75	1	0	0	0	0	2.03687e-180	5.3932e-183	-1	0.00365535	0.00365535	sp|O59866|OSTB_SCHPO	wbp1	289	5287570	19777500
Model-FissionYeast-H-1708-5.4225.4225.2.0.dta	Model-FissionYeast-H-1708-5.4225.4225.2.0.dta	Model-FissionYeast-H-1708-5	4225	1834.61	2634.96	1317.98	2	1	JASCYR	4,Carbamidomethyl[C];	770.325	9 2 0 0 0	H(9)N(2)	(N(N(H(H(H(H(H(H)))))(H(H(H))))))	4992	0 1 0 0 0;0 2 0 0 0;1 2 0 0 0;2 2 0 0 0;3 2 0 0 0;4 2 0 0 0;5 2 0 0 0;6 2 0 0 0;7 2 0 0 0;8 2 0 0 0;	1864.63	1	45.4149	32.2186	69.9225	7	0.0027	1.02558	0.91667	1.3	0	0	0	0	1.17502e-226	5.09911e-229	-1	0.000197433	0.000197433	sp|O59866|OSTB_SCHPO	wbp1	289	93431300	360217000
Model-FissionYeast-H-1708-5.4251.4251.3.0.dta	Model-FissionYeast-H-1708-5.4251.4251.3.0.dta	Model-FissionYeast-H-1708-5	4251	1846.06	2651.99	884.668	3	1	JASCYR	4,Carbamidomethyl[C];	770.325	8 2 0 0 1	H(8)N(2)aH(1)	(N(N(H(H(H(H)))(H(H(H(H(aH))))))))	5817	0 1 0 0 0;0 2 0 0 0;1 2 0 0 0;2 2 0 0 0;3 2 0 0 0;4 2 0 0 0;5 2 0 0 0;5 2 0 0 1;6 2 0 0 0;6 2 0 0 1;7 2 0 0 0;7 2 0 0 1;8 2 0 0 0;	1881.66	1	27.4338	9.13892	61.4101	7	0.00504	1.89944	0.73333	1	0	0	0	0	1.88011e-197	1.0889e-199	-1	0.00944693	0.00944693	sp|O59866|OSTB_SCHPO	wbp1	289	13823200	51975600
Model-FissionYeast-H-1708-5.4262.4262.2.0.dta	Model-FissionYeast-H-1708-5.4262.4262.2.0.dta	Model-FissionYeast-H-1708-5	4262	1850.18	2634.96	1317.99	2	1	JASCYR	4,Carbamidomethyl[C];	770.325	9 2 0 0 0	H(9)N(2)	(N(N(H(H(H(H(H(H)))))(H(H(H))))))	4992	0 1 0 0 0;0 2 0 0 0;1 2 0 0 0;2 2 0 0 0;3 2 0 0 0;4 2 0 0 0;5 2 0 0 0;6 2 0 0 0;7 2 0 0 0;8 2 0 0 0;	1864.63	1	38.3094	23.4586	65.8894	7	0.0044	1.67075	0.91667	1.2	0	0	0	0	8.01188e-213	3.91067e-215	-1	0.000551572	0.000551572	sp|O59866|OSTB_SCHPO	wbp1	289	94085100	362695000
Model-FissionYeast-H-1708-5.4454.4454.2.0.dta	Model-FissionYeast-H-1708-5.4454.4454.2.0.dta	Model-FissionYeast-H-1708-5	4454	1936.81	2797.02	1399.01	2	1	JASCYR	4,Carbamidomethyl[C];	770.325	10 2 0 0 0	H(10)N(2)	(N(N(H(H(H(H(H(H)))))(H(H(H(H)))))))	4977	0 1 0 0 0;0 2 0 0 0;1 2 0 0 0;2 2 0 0 0;3 2 0 0 0;4 2 0 0 0;5 2 0 0 0;6 2 0 0 0;7 2 0 0 0;8 2 0 0 0;9 2 0 0 0;	2026.69	1	26.0379	13.4354	49.4426	7	0.00318	1.13583	0.76923	1	0	0	0	0	1.88151e-156	4.09853e-159	-1	0.00141819	0.00141819	sp|O59866|OSTB_SCHPO	wbp1	289	3439970	14186400
Model-FissionYeast-H-1708-5.4491.4491.2.0.dta	Model-FissionYeast-H-1708-5.4491.4491.2.0.dta	Model-FissionYeast-H-1708-5	4491	1951.95	2797.02	1399.01	2	1	JASCYR	4,Carbamidomethyl[C];	770.325	10 2 0 0 0	H(10)N(2)	(N(N(H(H(H(H(H(H)))))(H(H(H(H)))))))	4977	0 1 0 0 0;0 2 0 0 0;1 2 0 0 0;2 2 0 0 0;3 2 0 0 0;4 2 0 0 0;5 2 0 0 0;6 2 0 0 0;7 2 0 0 0;8 2 0 0 0;9 2 0 0 0;	2026.69	1	24.9787	11.223	50.5251	7	0.00328	1.17373	0.76923	1	0	0	0	0	3.78348e-160	9.49634e-163	-1	0.00365535	0.00365535	sp|O59866|OSTB_SCHPO	wbp1	289	3439970	14186400
Model-FissionYeast-H-1708-5.4638.4638.2.0.dta	Model-FissionYeast-H-1708-5.4638.4638.2.0.dta	Model-FissionYeast-H-1708-5	4638	2016.08	2682.04	1341.52	2	1	LSJGTEACK	8,Carbamidomethyl[C];	979.451	8 2 0 0 0	H(8)N(2)	(N(N(H(H(H(H(H(H)))))(H(H)))))	5011	0 1 0 0 0;0 2 0 0 0;1 2 0 0 0;2 2 0 0 0;3 2 0 0 0;4 2 0 0 0;5 2 0 0 0;6 2 0 0 0;7 2 0 0 0;	1702.58	3	40.9237	28.7326	63.5643	7	0.00357	1.33249	1	1.1875	0	0	0	0	7.61697e-205	3.8209e-207	-1	0.000197433	0.000197433	sp|O94702|ERMP1_SCHPO	erm1	146	2220070	8543360
Model-FissionYeast-H-1708-5.5012.5012.3.0.dta	Model-FissionYeast-H-1708-5.5012.5012.3.0.dta	Model-FissionYeast-H-1708-5	5012	2199.54	3766.39	1256.13	3	1	NFJDSSTK		912.406	14 2 0 0 1	H(14)N(2)aH(1)	(N(N(H(H(H(H(H(H(H(H)))))))(H(H(H(H(H(H(aH))))))))))	3992	0 1 0 0 0;0 2 0 0 0;1 2 0 0 0;2 2 0 0 0;3 2 0 0 0;4 2 0 0 0;5 2 0 0 0;6 2 0 0 0;7 2 0 0 0;7 2 0 0 1;8 2 0 0 0;8 2 0 0 1;9 2 0 0 0;9 2 0 0 1;10 2 0 0 0;10 2 0 0 1;11 2 0 0 0;11 2 0 0 1;12 2 0 0 0;12 2 0 0 1;13 2 0 0 0;13 2 0 0 1;14 2 0 0 0;	2853.98	3	39.3192	29.5096	57.537	7	0.00421	1.11903	0.6	1.21429	0	0	0	0	3.65782e-184	1.57361e-186	-1	0.000197433	0.000197433	sp|P78854|PLB1_SCHPO	plb1	348	323198	2063720
Model-FissionYeast-H-1708-5.5047.5047.3.0.dta	Model-FissionYeast-H-1708-5.5047.5047.3.0.dta	Model-FissionYeast-H-1708-5	5047	2214.96	3766.39	1256.13	3	1	NFJDSSTK		912.406	14 2 0 0 1	H(14)N(2)aH(1)	(N(N(H(H(H(H(H(H(H(H)))))))(H(H(H(H(aH(H(H))))))))))	4074	0 1 0 0 0;0 2 0 0 0;1 2 0 0 0;2 2 0 0 0;3 2 0 0 0;4 2 0 0 0;5 2 0 0 0;5 2 0 0 1;6 2 0 0 0;6 2 0 0 1;7 2 0 0 0;7 2 0 0 1;8 2 0 0 0;8 2 0 0 1;9 2 0 0 0;9 2 0 0 1;10 2 0 0 0;10 2 0 0 1;11 2 0 0 0;11 2 0 0 1;12 2 0 0 0;12 2 0 0 1;13 2 0 0 1;	2853.98	3	45.665	34.6804	66.0651	7	0.0052	1.38188	0.6	1.21429	0	0	0	0	2.00052e-213	1.06168e-215	-1	0	1.06168e-215	sp|P78854|PLB1_SCHPO	plb1	348	497113	3135960
Model-FissionYeast-H-1708-5.5051.5051.3.0.dta	Model-FissionYeast-H-1708-5.5051.5051.3.0.dta	Model-FissionYeast-H-1708-5	5051	2216.51	3604.34	1202.12	3	1	NFJDSSTK		912.406	13 2 0 0 1	H(13)N(2)aH(1)	(N(N(H(H(H(H(H(H(H))))))(H(H(H(H(H(aH(H))))))))))	4683	0 1 0 0 0;0 2 0 0 0;1 2 0 0 0;2 2 0 0 0;3 2 0 0 0;4 2 0 0 0;5 2 0 0 0;6 2 0 0 0;6 2 0 0 1;7 2 0 0 0;7 2 0 0 1;8 2 0 0 0;8 2 0 0 1;9 2 0 0 0;9 2 0 0 1;10 2 0 0 0;10 2 0 0 1;11 2 0 0 0;11 2 0 0 1;12 2 0 0 0;12 2 0 0 1;	2691.92	3	45.7724	33.0318	69.4334	7	0.00456	1.2649	0.69565	1.14286	0	0	0	0	5.58606e-225	3.30032e-227	-1	0	3.30032e-227	sp|P78854|PLB1_SCHPO	plb1	348	148049	920216
Model-FissionYeast-H-1708-5.5079.5079.3.0.dta	Model-FissionYeast-H-1708-5.5079.5079.3.0.dta	Model-FissionYeast-H-1708-5	5079	2228.19	3442.28	1148.1	3	1	NFJDSSTK		912.406	12 2 0 0 1	H(12)N(2)aH(1)	(N(N(H(H(H(H(H(H)))))(H(H(H(H(aH(H(H))))))))))	4967	0 1 0 0 0;0 2 0 0 0;1 2 0 0 0;2 2 0 0 0;3 2 0 0 0;4 2 0 0 0;5 2 0 0 0;5 2 0 0 1;6 2 0 0 0;6 2 0 0 1;7 2 0 0 0;7 2 0 0 1;8 2 0 0 0;8 2 0 0 1;9 2 0 0 0;9 2 0 0 1;10 2 0 0 0;10 2 0 0 1;11 2 0 0 1;	2529.87	3	37.046	24.6953	59.983	7	0.00421	1.22319	0.66667	1.14286	0	0	0	0	1.48404e-192	7.01267e-195	-1	0.000551572	0.000551572	sp|P78854|PLB1_SCHPO	plb1	348	273023	1505880
Model-FissionYeast-H-1708-5.5084.5084.3.1.dta	Model-FissionYeast-H-1708-5.5084.5084.3.1.dta	Model-FissionYeast-H-1708-5	5084	2230.24	3766.39	1256.13	3	1	NFJDSSTK		912.406	14 2 0 0 1	H(14)N(2)aH(1)	(N(N(H(H(H(H(H(H(H(H)))))))(H(H(H(H(H(H(aH))))))))))	3992	0 1 0 0 0;0 2 0 0 0;1 2 0 0 0;2 2 0 0 0;3 2 0 0 0;4 2 0 0 0;5 2 0 0 0;6 2 0 0 0;7 2 0 0 0;7 2 0 0 1;8 2 0 0 0;8 2 0 0 1;9 2 0 0 0;9 2 0 0 1;10 2 0 0 0;10 2 0 0 1;11 2 0 0 0;11 2 0 0 1;12 2 0 0 0;12 2 0 0 1;13 2 0 0 0;13 2 0 0 1;14 2 0 0 0;	2853.98	3	43.5765	29.4486	69.8142	7	0.00485	1.28789	0.64	1.28571	0	0	0	0	2.76248e-226	1.86523e-228	-1	0.000197433	0.000197433	sp|P78854|PLB1_SCHPO	plb1	348	238130	1590200
Model-FissionYeast-H-1708-5.5088.5088.3.0.dta	Model-FissionYeast-H-1708-5.5088.5088.3.0.dta	Model-FissionYeast-H-1708-5	5088	2231.77	3604.33	1202.12	3	1	NFJDSSTK		912.406	13 2 0 0 1	H(13)N(2)aH(1)	(N(N(H(H(H(H(H(H(H))))))(H(H(H(H(H(H(aH))))))))))	4681	0 1 0 0 0;0 2 0 0 0;1 2 0 0 0;2 2 0 0 0;3 2 0 0 0;4 2 0 0 0;5 2 0 0 0;6 2 0 0 0;7 2 0 0 0;7 2 0 0 1;8 2 0 0 0;8 2 0 0 1;9 2 0 0 0;9 2 0 0 1;10 2 0 0 0;10 2 0 0 1;11 2 0 0 0;11 2 0 0 1;12 2 0 0 0;12 2 0 0 1;13 2 0 0 0;	2691.92	3	54.9283	43.7558	75.6773	7	0.00432	1.19832	0.65217	1.28571	0	0	0	0	2.20266e-246	2.22914e-248	-1	0	2.22914e-248	sp|P78854|PLB1_SCHPO	plb1	348	265003	1535180
Model-FissionYeast-H-1708-5.5104.5104.3.0.dta	Model-FissionYeast-H-1708-5.5104.5104.3.0.dta	Model-FissionYeast-H-1708-5	5104	2237.61	3928.44	1310.15	3	1	NFJDSSTK		912.406	15 2 0 0 1	H(15)N(2)aH(1)	(N(N(H(H(H(H(H(H(H(H)))))))(H(H(H(H(aH(H(H(H)))))))))))	4067	0 1 0 0 0;0 2 0 0 0;1 2 0 0 0;2 2 0 0 0;3 2 0 0 0;4 2 0 0 0;5 2 0 0 0;5 2 0 0 1;6 2 0 0 0;6 2 0 0 1;7 2 0 0 0;7 2 0 0 1;8 2 0 0 0;8 2 0 0 1;9 2 0 0 0;9 2 0 0 1;10 2 0 0 0;10 2 0 0 1;11 2 0 0 0;11 2 0 0 1;12 2 0 0 0;12 2 0 0 1;13 2 0 0 1;14 2 0 0 1;	3016.03	3	28.8497	14.1608	56.1289	7	0.0047	1.19749	0.57692	0.92857	0	0	0	0	2.46765e-179	5.63258e-182	-1	0.00071518	0.00071518	sp|P78854|PLB1_SCHPO	plb1	348	1584230	10410500
Model-FissionYeast-H-1708-5.5111.5111.3.0.dta	Model-FissionYeast-H-1708-5.5111.5111.3.0.dta	Model-FissionYeast-H-1708-5	5111	2240.17	3749.36	1250.46	3	1	NFJDSSTK		912.406	15 2 0 0 0	H(15)N(2)	(N(N(H(H(H(H(H(H(H(H)))))))(H(H(H(H(H(H(H))))))))))	3976	0 1 0 0 0;0 2 0 0 0;1 2 0 0 0;2 2 0 0 0;3 2 0 0 0;4 2 0 0 0;5 2 0 0 0;6 2 0 0 0;7 2 0 0 0;8 2 0 0 0;9 2 0 0 0;10 2 0 0 0;11 2 0 0 0;12 2 0 0 0;13 2 0 0 0;14 2 0 0 0;	2836.95	3	33.4452	17.7678	62.5603	7	0.0041	1.09239	0.77778	1	0	0	0	0	2.12401e-201	1.02503e-203	-1	0.000551572	0.000551572	sp|P78854|PLB1_SCHPO	plb1	348	4877620	32772900
Model-FissionYeast-H-1708-5.5112.5112.3.0.dta	Model-FissionYeast-H-1708-5.5112.5112.3.0.dta	Model-FissionYeast-H-1708-5	5112	2240.45	3587.31	1196.44	3	1	NFJDSSTK		912.406	14 2 0 0 0	H(14)N(2)	(N(N(H(H(H(H(H(H(H(H)))))))(H(H(H(H(H(H)))))))))	4009	0 1 0 0 0;0 2 0 0 0;1 2 0 0 0;2 2 0 0 0;3 2 0 0 0;4 2 0 0 0;5 2 0 0 0;6 2 0 0 0;7 2 0 0 0;8 2 0 0 0;9 2 0 0 0;10 2 0 0 0;11 2 0 0 0;12 2 0 0 0;13 2 0 0 0;	2674.9	3	31.8127	11.4997	69.5367	7	0.00353	0.98269	0.88235	0.78571	0	0	0	0	2.47142e-225	1.47831e-227	-1	0.00314246	0.00314246	sp|P78854|PLB1_SCHPO	plb1	348	246220	1343500
Model-FissionYeast-H-1708-5.5118.5118.3.1.dta	Model-FissionYeast-H-1708-5.5118.5118.3.1.dta	Model-FissionYeast-H-1708-5	5118	2242.2	3280.23	1094.08	3	1	NFJDSSTK		912.406	11 2 0 0 1	H(11)N(2)aH(1)	(N(N(H(H(H(H(H))))(H(H(H(H(H(H(aH))))))))))	5281	0 1 0 0 0;0 2 0 0 0;1 2 0 0 0;2 2 0 0 0;3 2 0 0 0;4 2 0 0 0;5 2 0 0 0;6 2 0 0 0;7 2 0 0 0;7 2 0 0 1;8 2 0 0 0;8 2 0 0 1;9 2 0 0 0;9 2 0 0 1;10 2 0 0 0;10 2 0 0 1;11 2 0 0 0;	2367.82	3	35.1196	20.5341	62.207	7	0.00432	1.31729	0.73684	1.07143	0	0	0	0	3.46376e-200	1.94275e-202	-1	0.000551572	0.000551572	sp|P78854|PLB1_SCHPO	plb1	348	245205	1212160
Model-FissionYeast-H-1708-5.5123.5123.3.0.dta	Model-FissionYeast-H-1708-5.5123.5123.3.0.dta	Model-FissionYeast-H-1708-5	5123	2243.76	3442.28	1148.1	3	1	NFJDSSTK		912.406	12 2 0 0 1	H(12)N(2)aH(1)	(N(N(H(H(H(H(H(H)))))(H(H(H(H(H(H(aH))))))))))	4959	0 1 0 0 0;0 2 0 0 0;1 2 0 0 0;2 2 0 0 0;3 2 0 0 0;4 2 0 0 0;5 2 0 0 0;6 2 0 0 0;7 2 0 0 0;7 2 0 0 1;8 2 0 0 0;8 2 0 0 1;9 2 0 0 0;9 2 0 0 1;10 2 0 0 0;10 2 0 0 1;11 2 0 0 0;11 2 0 0 1;12 2 0 0 0;	2529.87	3	59.4875	48.4793	79.9313	7	0.00366	1.06283	0.71429	1.21429	0	0	0	0	5.89397e-261	4.37232e-263	-1	0	4.37232e-263	sp|P78854|PLB1_SCHPO	plb1	348	807237	4457530
Model-FissionYeast-H-1708-5.5129.5129.3.0.dta	Model-FissionYeast-H-1708-5.5129.5129.3.0.dta	Model-FissionYeast-H-1708-5	5129	2245.86	3766.39	1256.13	3	1	NFJDSSTK		912.406	14 2 0 0 1	H(14)N(2)aH(1)	(N(N(H(H(H(H(H(H(H(H)))))))(H(H(H(H(H(aH(H))))))))))	4025	0 1 0 0 0;0 2 0 0 0;1 2 0 0 0;2 2 0 0 0;3 2 0 0 0;4 2 0 0 0;5 2 0 0 0;6 2 0 0 0;6 2 0 0 1;7 2 0 0 0;7 2 0 0 1;8 2 0 0 0;8 2 0 0 1;9 2 0 0 0;9 2 0 0 1;10 2 0 0 0;10 2 0 0 1;11 2 0 0 0;11 2 0 0 1;12 2 0 0 0;12 2 0 0 1;13 2 0 0 0;13 2 0 0 1;	2853.98	3	62.5393	49.0466	87.5973	7	0.00522	1.38666	0.64	1.14286	0	0	0	0	3.37147e-287	2.25409e-289	-1	0	2.25409e-289	sp|P78854|PLB1_SCHPO	plb1	348	36066200	230741000
Model-FissionYeast-H-1708-5.5132.5132.3.0.dta	Model-FissionYeast-H-1708-5.5132.5132.3.0.dta	Model-FissionYeast-H-1708-5	5132	2246.92	3604.33	1202.12	3	1	NFJDSSTK		912.406	13 2 0 0 1	H(13)N(2)aH(1)	(N(N(H(H(H(H(H(H(H))))))(H(H(H(H(H(H(aH))))))))))	4681	0 1 0 0 0;0 2 0 0 0;1 2 0 0 0;2 2 0 0 0;3 2 0 0 0;4 2 0 0 0;5 2 0 0 0;6 2 0 0 0;7 2 0 0 0;7 2 0 0 1;8 2 0 0 0;8 2 0 0 1;9 2 0 0 0;9 2 0 0 1;10 2 0 0 0;10 2 0 0 1;11 2 0 0 0;11 2 0 0 1;12 2 0 0 0;12 2 0 0 1;13 2 0 0 0;	2691.92	3	64.1684	58.7275	74.2731	7	0.00391	1.08595	0.6087	1.28571	0	0	0	0	1.42913e-241	7.85128e-244	-1	0	7.85128e-244	sp|P78854|PLB1_SCHPO	plb1	348	2720670	16347300
Model-FissionYeast-H-1708-5.5134.5134.2.0.dta	Model-FissionYeast-H-1708-5.5134.5134.2.0.dta	Model-FissionYeast-H-1708-5	5134	2247.48	3587.3	1794.16	2	1	NFJDSSTK		912.406	14 2 0 0 0	H(14)N(2)	(N(N(H(H(H(H(H(H(H(H)))))))(H(H(H(H(H(H)))))))))	4009	0 1 0 0 0;0 2 0 0 0;1 2 0 0 0;2 2 0 0 0;3 2 0 0 0;4 2 0 0 0;5 2 0 0 0;6 2 0 0 0;7 2 0 0 0;8 2 0 0 0;9 2 0 0 0;10 2 0 0 0;11 2 0 0 0;12 2 0 0 0;13 2 0 0 0;	2674.9	3	41.3892	25.0032	71.8205	7	0.00076	0.21052	0.88235	1.14286	0	0	0	0	3.64846e-233	1.89391e-235	-1	0.000551572	0.000551572	sp|P78854|PLB1_SCHPO	plb1	348	117626	741965
Model-FissionYeast-H-1708-5.5153.5153.2.0.dta	Model-FissionYeast-H-1708-5.5153.5153.2.0.dta	Model-FissionYeast-H-1708-5	5153	2253.54	3425.25	1713.13	2	1	NFJDSSTK		912.406	13 2 0 0 0	H(13)N(2)	(N(N(H(H(H(H(H(H(H(H)))))))(H(H(H(H(H))))))))	4058	0 1 0 0 0;0 2 0 0 0;1 2 0 0 0;2 2 0 0 0;3 2 0 0 0;4 2 0 0 0;5 2 0 0 0;6 2 0 0 0;7 2 0 0 0;8 2 0 0 0;9 2 0 0 0;10 2 0 0 0;11 2 0 0 0;12 2 0 0 0;	2512.85	3	40.4345	29.4436	60.8461	7	0.00157	0.45796	0.8125	1.14286	0	0	0	0	1.6201e-195	5.36038e-198	-1	0.000197433	0.000197433	sp|P78854|PLB1_SCHPO	plb1	348	236828	1415740
Model-FissionYeast-H-1708-5.5155.5155.3.0.dta	Model-FissionYeast-H-1708-5.5155.5155.3.0.dta	Model-FissionYeast-H-1708-5	5155	2254.02	3928.44	1310.15	3	1	NFJDSSTK		912.406	15 2 0 0 1	H(15)N(2)aH(1)	(N(N(H(H(H(H(H(H(H(H)))))))(H(H(H(H(H(H(aH(H)))))))))))	3985	0 1 0 0 0;0 2 0 0 0;1 2 0 0 0;2 2 0 0 0;3 2 0 0 0;4 2 0 0 0;5 2 0 0 0;6 2 0 0 0;7 2 0 0 0;7 2 0 0 1;8 2 0 0 0;8 2 0 0 1;9 2 0 0 0;9 2 0 0 1;10 2 0 0 0;10 2 0 0 1;11 2 0 0 0;11 2 0 0 1;12 2 0 0 0;12 2 0 0 1;13 2 0 0 0;13 2 0 0 1;14 2 0 0 0;14 2 0 0 1;	3016.03	3	30.1307	16.8074	54.8738	7	0.00266	0.6782	0.61538	0.92857	0	0	0	0	4.95075e-175	1.54981e-177	-1	0.000551572	0.000551572	sp|P78854|PLB1_SCHPO	plb1	348	1584230	10410500
Model-FissionYeast-H-1708-5.5162.5162.3.0.dta	Model-FissionYeast-H-1708-5.5162.5162.3.0.dta	Model-FissionYeast-H-1708-5	5162	2255.71	3587.31	1196.44	3	1	NFJDSSTK		912.406	14 2 0 0 0	H(14)N(2)	(N(N(H(H(H(H(H(H(H(H)))))))(H(H(H(H(H(H)))))))))	4009	0 1 0 0 0;0 2 0 0 0;1 2 0 0 0;2 2 0 0 0;3 2 0 0 0;4 2 0 0 0;5 2 0 0 0;6 2 0 0 0;7 2 0 0 0;8 2 0 0 0;9 2 0 0 0;10 2 0 0 0;11 2 0 0 0;12 2 0 0 0;13 2 0 0 0;	2674.9	3	72.2007	57.678	99.1715	7	0.00371	1.0337	0.88235	1.28571	0	0	0	0	0	0	-1	0	0	sp|P78854|PLB1_SCHPO	plb1	348	53927600	320177000
Model-FissionYeast-H-1708-5.5163.5163.3.0.dta	Model-FissionYeast-H-1708-5.5163.5163.3.0.dta	Model-FissionYeast-H-1708-5	5163	2255.99	3749.36	1250.46	3	1	NFJDSSTK		912.406	15 2 0 0 0	H(15)N(2)	(N(N(H(H(H(H(H(H(H(H)))))))(H(H(H(H(H(H(H))))))))))	3976	0 1 0 0 0;0 2 0 0 0;1 2 0 0 0;2 2 0 0 0;3 2 0 0 0;4 2 0 0 0;5 2 0 0 0;6 2 0 0 0;7 2 0 0 0;8 2 0 0 0;9 2 0 0 0;10 2 0 0 0;11 2 0 0 0;12 2 0 0 0;13 2 0 0 0;14 2 0 0 0;	2836.95	3	52.2618	33.6303	86.863	7	0.00242	0.64672	0.88889	1.21429	0	0	0	0	1.09798e-284	8.95145e-287	-1	0	8.95145e-287	sp|P78854|PLB1_SCHPO	plb1	348	4877620	32772900
Model-FissionYeast-H-1708-5.5167.5167.3.0.dta	Model-FissionYeast-H-1708-5.5167.5167.3.0.dta	Model-FissionYeast-H-1708-5	5167	2256.97	3425.25	1142.42	3	1	NFJDSSTK		912.406	13 2 0 0 0	H(13)N(2)	(N(N(H(H(H(H(H(H(H(H)))))))(H(H(H(H(H))))))))	4058	0 1 0 0 0;0 2 0 0 0;1 2 0 0 0;2 2 0 0 0;3 2 0 0 0;4 2 0 0 0;5 2 0 0 0;6 2 0 0 0;7 2 0 0 0;8 2 0 0 0;9 2 0 0 0;10 2 0 0 0;11 2 0 0 0;12 2 0 0 0;	2512.85	3	42.3077	28.9381	67.1371	7	0.00172	0.50088	0.8125	1.07143	0	0	0	0	4.20263e-217	2.38787e-219	-1	0.000197433	0.000197433	sp|P78854|PLB1_SCHPO	plb1	348	507763	2661730
Model-FissionYeast-H-1708-5.5170.5170.3.0.dta	Model-FissionYeast-H-1708-5.5170.5170.3.0.dta	Model-FissionYeast-H-1708-5	5170	2257.67	3280.23	1094.08	3	1	NFJDSSTK		912.406	11 2 0 0 1	H(11)N(2)aH(1)	(N(N(H(H(H(H(H))))(H(H(H(H(H(H(aH))))))))))	5281	0 1 0 0 0;0 2 0 0 0;1 2 0 0 0;2 2 0 0 0;3 2 0 0 0;4 2 0 0 0;5 2 0 0 0;6 2 0 0 0;7 2 0 0 0;7 2 0 0 1;8 2 0 0 0;8 2 0 0 1;9 2 0 0 0;9 2 0 0 1;10 2 0 0 0;10 2 0 0 1;11 2 0 0 0;	2367.82	3	50.4617	35.4637	78.3152	7	0.00284	0.86549	0.73684	1.14286	0	0	0	0	2.02071e-255	1.70836e-257	-1	0	1.70836e-257	sp|P78854|PLB1_SCHPO	plb1	348	16216700	80398800
Model-FissionYeast-H-1708-5.5175.5175.3.0.dta	Model-FissionYeast-H-1708-5.5175.5175.3.0.dta	Model-FissionYeast-H-1708-5	5175	2258.85	3442.28	1148.1	3	1	NFJDSSTK		912.406	12 2 0 0 1	H(12)N(2)aH(1)	(N(N(H(H(H(H(H(H)))))(H(H(H(H(H(H(aH))))))))))	4959	0 1 0 0 0;0 2 0 0 0;1 2 0 0 0;2 2 0 0 0;3 2 0 0 0;4 2 0 0 0;5 2 0 0 0;6 2 0 0 0;7 2 0 0 0;7 2 0 0 1;8 2 0 0 0;8 2 0 0 1;9 2 0 0 0;9 2 0 0 1;10 2 0 0 0;10 2 0 0 1;11 2 0 0 0;11 2 0 0 1;12 2 0 0 0;	2529.87	3	61.708	50.0596	83.3408	7	0.00282	0.81968	0.71429	1.21429	0	0	0	0	1.24839e-272	1.23266e-274	-1	0	1.23266e-274	sp|P78854|PLB1_SCHPO	plb1	348	3370490	18672300
Model-FissionYeast-H-1708-5.5178.5178.3.0.dta	Model-FissionYeast-H-1708-5.5178.5178.3.0.dta	Model-FissionYeast-H-1708-5	5178	2259.56	3263.2	1088.4	3	1	NFJDSSTK		912.406	12 2 0 0 0	H(12)N(2)	(N(N(H(H(H(H(H(H(H(H)))))))(H(H(H(H)))))))	4123	0 1 0 0 0;0 2 0 0 0;1 2 0 0 0;2 2 0 0 0;3 2 0 0 0;4 2 0 0 0;5 2 0 0 0;6 2 0 0 0;7 2 0 0 0;8 2 0 0 0;9 2 0 0 0;10 2 0 0 0;11 2 0 0 0;	2350.79	3	27.5264	13.5184	53.5413	7	-0.00149	-0.4572	0.8	0.92857	0	0	0	0	1.81967e-170	6.24493e-173	-1	0.00141819	0.00141819	sp|P78854|PLB1_SCHPO	plb1	348	3231870	15639400
Model-FissionYeast-H-1708-5.5183.5183.3.0.dta	Model-FissionYeast-H-1708-5.5183.5183.3.0.dta	Model-FissionYeast-H-1708-5	5183	2260.96	3766.39	1256.13	3	1	NFJDSSTK		912.406	14 2 0 0 1	H(14)N(2)aH(1)	(N(N(H(H(H(H(H(H(H(H)))))))(H(H(H(H(aH(H(H))))))))))	4074	0 1 0 0 0;0 2 0 0 0;1 2 0 0 0;2 2 0 0 0;3 2 0 0 0;4 2 0 0 0;5 2 0 0 0;5 2 0 0 1;6 2 0 0 0;6 2 0 0 1;7 2 0 0 0;7 2 0 0 1;8 2 0 0 0;8 2 0 0 1;9 2 0 0 0;9 2 0 0 1;10 2 0 0 0;10 2 0 0 1;11 2 0 0 0;11 2 0 0 1;12 2 0 0 0;12 2 0 0 1;13 2 0 0 1;	2853.98	3	71.2774	60.5208	91.254	7	0.00395	1.04894	0.64	1.28571	0	0	0	0	1.03818e-299	7.08434e-302	-1	0	7.08434e-302	sp|P78854|PLB1_SCHPO	plb1	348	36066200	230741000
Model-FissionYeast-H-1708-5.5187.5187.3.0.dta	Model-FissionYeast-H-1708-5.5187.5187.3.0.dta	Model-FissionYeast-H-1708-5	5187	2262.12	3604.33	1202.12	3	1	NFJDSSTK		912.406	13 2 0 0 1	H(13)N(2)aH(1)	(N(N(H(H(H(H(H(H(H))))))(H(H(H(H(H(aH(H))))))))))	4683	0 1 0 0 0;0 2 0 0 0;1 2 0 0 0;2 2 0 0 0;3 2 0 0 0;4 2 0 0 0;5 2 0 0 0;6 2 0 0 0;6 2 0 0 1;7 2 0 0 0;7 2 0 0 1;8 2 0 0 0;8 2 0 0 1;9 2 0 0 0;9 2 0 0 1;10 2 0 0 0;10 2 0 0 1;11 2 0 0 0;11 2 0 0 1;12 2 0 0 0;12 2 0 0 1;	2691.92	3	78.9589	71.5852	92.653	7	0.00174	0.48251	0.6087	1.28571	0	0	0	0	1.69913e-304	1.54511e-306	-1	0	1.54511e-306	sp|P78854|PLB1_SCHPO	plb1	348	367882000	2157420000
Model-FissionYeast-H-1708-5.5189.5189.2.0.dta	Model-FissionYeast-H-1708-5.5189.5189.2.0.dta	Model-FissionYeast-H-1708-5	5189	2262.68	3263.2	1632.1	2	1	NFJDSSTK		912.406	12 2 0 0 0	H(12)N(2)	(N(N(H(H(H(H(H(H(H(H)))))))(H(H(H(H)))))))	4123	0 1 0 0 0;0 2 0 0 0;1 2 0 0 0;2 2 0 0 0;3 2 0 0 0;4 2 0 0 0;5 2 0 0 0;6 2 0 0 0;7 2 0 0 0;8 2 0 0 0;9 2 0 0 0;10 2 0 0 0;11 2 0 0 0;	2350.79	3	39.9623	25.0323	67.6893	7	0.00084	0.25805	0.86667	1.07143	0	0	0	0	5.36084e-219	3.02765e-221	-1	0.000551572	0.000551572	sp|P78854|PLB1_SCHPO	plb1	348	2177570	11531800
Model-FissionYeast-H-1708-5.5192.5192.2.0.dta	Model-FissionYeast-H-1708-5.5192.5192.2.0.dta	Model-FissionYeast-H-1708-5	5192	2263.37	3587.31	1794.16	2	1	NFJDSSTK		912.406	14 2 0 0 0	H(14)N(2)	(N(N(H(H(H(H(H(H(H(H)))))))(H(H(H(H(H(H)))))))))	4009	0 1 0 0 0;0 2 0 0 0;1 2 0 0 0;2 2 0 0 0;3 2 0 0 0;4 2 0 0 0;5 2 0 0 0;6 2 0 0 0;7 2 0 0 0;8 2 0 0 0;9 2 0 0 0;10 2 0 0 0;11 2 0 0 0;12 2 0 0 0;13 2 0 0 0;	2674.9	3	75.4847	58.8746	106.332	7	0.00134	0.37388	1	1.28571	0	0	0	0	0	0	-1	0	0	sp|P78854|PLB1_SCHPO	plb1	348	18174700	145403000
Model-FissionYeast-H-1708-5.5205.5205.2.0.dta	Model-FissionYeast-H-1708-5.5205.5205.2.0.dta	Model-FissionYeast-H-1708-5	5205	2266.46	3101.15	1551.08	2	1	NFJDSSTK		912.406	11 2 0 0 0	H(11)N(2)	(N(N(H(H(H(H(H(H(H))))))(H(H(H(H)))))))	4699	0 1 0 0 0;0 2 0 0 0;1 2 0 0 0;2 2 0 0 0;3 2 0 0 0;4 2 0 0 0;5 2 0 0 0;6 2 0 0 0;7 2 0 0 0;8 2 0 0 0;9 2 0 0 0;10 2 0 0 0;	2188.74	3	35.3372	22.9219	58.3942	7	0.0024	0.7731	0.85714	1.07143	0	0	0	0	4.19585e-187	1.62598e-189	-1	0.000551572	0.000551572	sp|P78854|PLB1_SCHPO	plb1	348	1034640	4269150
Model-FissionYeast-H-1708-5.5216.5216.2.0.dta	Model-FissionYeast-H-1708-5.5216.5216.2.0.dta	Model-FissionYeast-H-1708-5	5216	2269.13	3425.25	1713.13	2	1	NFJDSSTK		912.406	13 2 0 0 0	H(13)N(2)	(N(N(H(H(H(H(H(H(H(H)))))))(H(H(H(H(H))))))))	4058	0 1 0 0 0;0 2 0 0 0;1 2 0 0 0;2 2 0 0 0;3 2 0 0 0;4 2 0 0 0;5 2 0 0 0;6 2 0 0 0;7 2 0 0 0;8 2 0 0 0;9 2 0 0 0;10 2 0 0 0;11 2 0 0 0;12 2 0 0 0;	2512.85	3	68.9326	51.4662	101.37	7	0.00129	0.3768	1	1.28571	0	0	0	0	0	0	-1	0	0	sp|P78854|PLB1_SCHPO	plb1	348	28786500	190069000
Model-FissionYeast-H-1708-5.5225.5225.3.0.dta	Model-FissionYeast-H-1708-5.5225.5225.3.0.dta	Model-FissionYeast-H-1708-5	5225	2271.34	3587.31	1196.44	3	1	NFJDSSTK		912.406	14 2 0 0 0	H(14)N(2)	(N(N(H(H(H(H(H(H(H(H)))))))(H(H(H(H(H(H)))))))))	4009	0 1 0 0 0;0 2 0 0 0;1 2 0 0 0;2 2 0 0 0;3 2 0 0 0;4 2 0 0 0;5 2 0 0 0;6 2 0 0 0;7 2 0 0 0;8 2 0 0 0;9 2 0 0 0;10 2 0 0 0;11 2 0 0 0;12 2 0 0 0;13 2 0 0 0;	2674.9	3	79.1475	69.0988	97.8094	7	0.00263	0.7318	0.82353	1.42857	0	0	0	0	0	0	-1	0	0	sp|P78854|PLB1_SCHPO	plb1	348	53927600	320177000
Model-FissionYeast-H-1708-5.5227.5227.3.0.dta	Model-FissionYeast-H-1708-5.5227.5227.3.0.dta	Model-FissionYeast-H-1708-5	5227	2271.91	3749.36	1250.46	3	1	NFJDSSTK		912.406	15 2 0 0 0	H(15)N(2)	(N(N(H(H(H(H(H(H(H(H)))))))(H(H(H(H(H(H(H))))))))))	3976	0 1 0 0 0;0 2 0 0 0;1 2 0 0 0;2 2 0 0 0;3 2 0 0 0;4 2 0 0 0;5 2 0 0 0;6 2 0 0 0;7 2 0 0 0;8 2 0 0 0;9 2 0 0 0;10 2 0 0 0;11 2 0 0 0;12 2 0 0 0;13 2 0 0 0;14 2 0 0 0;	2836.95	3	40.4757	26.1301	67.1176	7	0.00376	1.00358	0.77778	1.07143	0	0	0	0	4.90246e-217	3.20776e-219	-1	0.000197433	0.000197433	sp|P78854|PLB1_SCHPO	plb1	348	4877620	32772900
Model-FissionYeast-H-1708-5.5232.5232.3.0.dta	Model-FissionYeast-H-1708-5.5232.5232.3.0.dta	Model-FissionYeast-H-1708-5	5232	2273.15	3425.25	1142.42	3	1	NFJDSSTK		912.406	13 2 0 0 0	H(13)N(2)	(N(N(H(H(H(H(H(H(H(H)))))))(H(H(H(H(H))))))))	4058	0 1 0 0 0;0 2 0 0 0;1 2 0 0 0;2 2 0 0 0;3 2 0 0 0;4 2 0 0 0;5 2 0 0 0;6 2 0 0 0;7 2 0 0 0;8 2 0 0 0;9 2 0 0 0;10 2 0 0 0;11 2 0 0 0;12 2 0 0 0;	2512.85	3	68.6884	55.9503	92.3447	7	0.00186	0.54204	0.875	1.21429	0	0	0	0	1.92756e-303	1.71575e-305	-1	0	1.71575e-305	sp|P78854|PLB1_SCHPO	plb1	348	79195400	436535000
Model-FissionYeast-H-1708-5.5233.5233.3.1.dta	Model-FissionYeast-H-1708-5.5233.5233.3.1.dta	Model-FissionYeast-H-1708-5	5233	2273.43	3118.17	1040.06	3	1	NFJDSSTK		912.406	10 2 0 0 1	H(10)N(2)aH(1)	(N(N(H(H(H(H(H))))(H(H(H(H(H(aH)))))))))	5286	0 1 0 0 0;0 2 0 0 0;1 2 0 0 0;2 2 0 0 0;3 2 0 0 0;4 2 0 0 0;5 2 0 0 0;6 2 0 0 0;6 2 0 0 1;7 2 0 0 0;7 2 0 0 1;8 2 0 0 0;8 2 0 0 1;9 2 0 0 0;9 2 0 0 1;10 2 0 0 0;	2205.77	3	44.0994	34.5192	61.8912	7	-0.00123	-0.39336	0.72222	1.28571	0	0	0	0	4.19809e-199	1.36574e-201	-1	0	1.36574e-201	sp|P78854|PLB1_SCHPO	plb1	348	2288670	11140400
Model-FissionYeast-H-1708-5.5236.5236.3.0.dta	Model-FissionYeast-H-1708-5.5236.5236.3.0.dta	Model-FissionYeast-H-1708-5	5236	2274.29	3280.23	1094.08	3	1	NFJDSSTK		912.406	11 2 0 0 1	H(11)N(2)aH(1)	(N(N(H(H(H(H(H))))(H(H(H(H(H(aH(H))))))))))	5283	0 1 0 0 0;0 2 0 0 0;1 2 0 0 0;2 2 0 0 0;3 2 0 0 0;4 2 0 0 0;5 2 0 0 0;6 2 0 0 0;6 2 0 0 1;7 2 0 0 0;7 2 0 0 1;8 2 0 0 0;8 2 0 0 1;9 2 0 0 0;9 2 0 0 1;10 2 0 0 0;10 2 0 0 1;	2367.82	3	64.8257	55.2861	82.5421	7	0.00237	0.7219	0.73684	1.28571	0	0	0	0	6.76914e-270	5.98796e-272	-1	0	5.98796e-272	sp|P78854|PLB1_SCHPO	plb1	348	16216700	80398800
Model-FissionYeast-H-1708-5.5243.5243.3.0.dta	Model-FissionYeast-H-1708-5.5243.5243.3.0.dta	Model-FissionYeast-H-1708-5	5243	2275.94	3442.28	1148.1	3	1	NFJDSSTK		912.406	12 2 0 0 1	H(12)N(2)aH(1)	(N(N(H(H(H(H(H(H)))))(H(H(H(H(H(H(aH))))))))))	4959	0 1 0 0 0;0 2 0 0 0;1 2 0 0 0;2 2 0 0 0;3 2 0 0 0;4 2 0 0 0;5 2 0 0 0;6 2 0 0 0;7 2 0 0 0;7 2 0 0 1;8 2 0 0 0;8 2 0 0 1;9 2 0 0 0;9 2 0 0 1;10 2 0 0 0;10 2 0 0 1;11 2 0 0 0;11 2 0 0 1;12 2 0 0 0;	2529.87	3	76.4821	78.57	72.6047	7	0.00221	0.64276	0.61905	1.42857	0	0	0	0	7.47385e-236	4.02481e-238	-1	0	4.02481e-238	sp|P78854|PLB1_SCHPO	plb1	348	321518000	1722380000
Model-FissionYeast-H-1708-5.5244.5244.3.0.dta	Model-FissionYeast-H-1708-5.5244.5244.3.0.dta	Model-FissionYeast-H-1708-5	5244	2276.23	3263.2	1088.4	3	1	NFJDSSTK		912.406	12 2 0 0 0	H(12)N(2)	(N(N(H(H(H(H(H(H(H(H)))))))(H(H(H(H)))))))	4123	0 1 0 0 0;0 2 0 0 0;1 2 0 0 0;2 2 0 0 0;3 2 0 0 0;4 2 0 0 0;5 2 0 0 0;6 2 0 0 0;7 2 0 0 0;8 2 0 0 0;9 2 0 0 0;10 2 0 0 0;11 2 0 0 0;	2350.79	3	45.0939	32.5922	68.3115	7	0.00094	0.28839	0.86667	1.28571	0	0	0	0	3.93584e-221	2.10345e-223	-1	0.000197433	0.000197433	sp|P78854|PLB1_SCHPO	plb1	348	3231870	15639400
Model-FissionYeast-H-1708-5.5249.5249.3.0.dta	Model-FissionYeast-H-1708-5.5249.5249.3.0.dta	Model-FissionYeast-H-1708-5	5249	2277.46	3766.39	1256.13	3	1	NFJDSSTK		912.406	14 2 0 0 1	H(14)N(2)aH(1)	(N(N(H(H(H(H(H(H(H(H)))))))(H(H(H(H(aH(H(H))))))))))	4074	0 1 0 0 0;0 2 0 0 0;1 2 0 0 0;2 2 0 0 0;3 2 0 0 0;4 2 0 0 0;5 2 0 0 0;5 2 0 0 1;6 2 0 0 0;6 2 0 0 1;7 2 0 0 0;7 2 0 0 1;8 2 0 0 0;8 2 0 0 1;9 2 0 0 0;9 2 0 0 1;10 2 0 0 0;10 2 0 0 1;11 2 0 0 0;11 2 0 0 1;12 2 0 0 0;12 2 0 0 1;13 2 0 0 1;	2853.98	3	57.5788	43.072	84.52	7	0.00438	1.16284	0.64	1.14286	0	0	0	0	1.14719e-276	6.79906e-279	-1	0	6.79906e-279	sp|P78854|PLB1_SCHPO	plb1	348	36066200	230741000
Model-FissionYeast-H-1708-5.5254.5254.3.0.dta	Model-FissionYeast-H-1708-5.5254.5254.3.0.dta	Model-FissionYeast-H-1708-5	5254	2278.69	3604.33	1202.12	3	1	NFJDSSTK		912.406	13 2 0 0 1	H(13)N(2)aH(1)	(N(N(H(H(H(H(H(H(H))))))(H(H(H(H(H(aH(H))))))))))	4683	0 1 0 0 0;0 2 0 0 0;1 2 0 0 0;2 2 0 0 0;3 2 0 0 0;4 2 0 0 0;5 2 0 0 0;6 2 0 0 0;6 2 0 0 1;7 2 0 0 0;7 2 0 0 1;8 2 0 0 0;8 2 0 0 1;9 2 0 0 0;9 2 0 0 1;10 2 0 0 0;10 2 0 0 1;11 2 0 0 0;11 2 0 0 1;12 2 0 0 0;12 2 0 0 1;	2691.92	3	79.8861	71.2968	95.8377	7	0.00168	0.46587	0.65217	1.28571	0	0	0	0	2.171756286e-315	1.5516833e-317	-1	0	1.5516833e-317	sp|P78854|PLB1_SCHPO	plb1	348	367882000	2157420000
Model-FissionYeast-H-1708-5.5256.5256.2.0.dta	Model-FissionYeast-H-1708-5.5256.5256.2.0.dta	Model-FissionYeast-H-1708-5	5256	2279.26	3263.2	1632.1	2	1	NFJDSSTK		912.406	12 2 0 0 0	H(12)N(2)	(N(N(H(H(H(H(H(H(H(H)))))))(H(H(H(H)))))))	4123	0 1 0 0 0;0 2 0 0 0;1 2 0 0 0;2 2 0 0 0;3 2 0 0 0;4 2 0 0 0;5 2 0 0 0;6 2 0 0 0;7 2 0 0 0;8 2 0 0 0;9 2 0 0 0;10 2 0 0 0;11 2 0 0 0;	2350.79	3	46.683	34.1318	69.9924	7	0.00158	0.48543	0.86667	1.28571	0	0	0	0	6.76508e-227	3.03749e-229	-1	0	3.03749e-229	sp|P78854|PLB1_SCHPO	plb1	348	2177570	11531800
Model-FissionYeast-H-1708-5.5261.5261.2.0.dta	Model-FissionYeast-H-1708-5.5261.5261.2.0.dta	Model-FissionYeast-H-1708-5	5261	2280.49	3587.31	1794.16	2	1	NFJDSSTK		912.406	14 2 0 0 0	H(14)N(2)	(N(N(H(H(H(H(H(H(H(H)))))))(H(H(H(H(H(H)))))))))	4009	0 1 0 0 0;0 2 0 0 0;1 2 0 0 0;2 2 0 0 0;3 2 0 0 0;4 2 0 0 0;5 2 0 0 0;6 2 0 0 0;7 2 0 0 0;8 2 0 0 0;9 2 0 0 0;10 2 0 0 0;11 2 0 0 0;12 2 0 0 0;13 2 0 0 0;	2674.9	3	73.7013	56.3274	105.967	7	0.00185	0.51549	1	1.28571	0	0	0	0	0	0	-1	0	0	sp|P78854|PLB1_SCHPO	plb1	348	18174700	145403000
Model-FissionYeast-H-1708-5.5280.5280.2.0.dta	Model-FissionYeast-H-1708-5.5280.5280.2.0.dta	Model-FissionYeast-H-1708-5	5280	2285.32	3425.25	1713.13	2	1	NFJDSSTK		912.406	13 2 0 0 0	H(13)N(2)	(N(N(H(H(H(H(H(H(H(H)))))))(H(H(H(H(H))))))))	4058	0 1 0 0 0;0 2 0 0 0;1 2 0 0 0;2 2 0 0 0;3 2 0 0 0;4 2 0 0 0;5 2 0 0 0;6 2 0 0 0;7 2 0 0 0;8 2 0 0 0;9 2 0 0 0;10 2 0 0 0;11 2 0 0 0;12 2 0 0 0;	2512.85	3	76.0538	61.8732	102.389	7	0.00169	0.49241	1	1.35714	0	0	0	0	0	0	-1	0	0	sp|P78854|PLB1_SCHPO	plb1	348	28786500	190069000
Model-FissionYeast-H-1708-5.5287.5287.3.0.dta	Model-FissionYeast-H-1708-5.5287.5287.3.0.dta	Model-FissionYeast-H-1708-5	5287	2286.97	3587.31	1196.44	3	1	NFJDSSTK		912.406	14 2 0 0 0	H(14)N(2)	(N(N(H(H(H(H(H(H(H(H)))))))(H(H(H(H(H(H)))))))))	4009	0 1 0 0 0;0 2 0 0 0;1 2 0 0 0;2 2 0 0 0;3 2 0 0 0;4 2 0 0 0;5 2 0 0 0;6 2 0 0 0;7 2 0 0 0;8 2 0 0 0;9 2 0 0 0;10 2 0 0 0;11 2 0 0 0;12 2 0 0 0;13 2 0 0 0;	2674.9	3	63.5174	51.0551	86.6618	7	0.00211	0.5888	0.82353	1.21429	0	0	0	0	5.36023e-284	4.14411e-286	-1	0	4.14411e-286	sp|P78854|PLB1_SCHPO	plb1	348	53927600	320177000
Model-FissionYeast-H-1708-5.5295.5295.3.0.dta	Model-FissionYeast-H-1708-5.5295.5295.3.0.dta	Model-FissionYeast-H-1708-5	5295	2288.9	3425.25	1142.42	3	1	NFJDSSTK		912.406	13 2 0 0 0	H(13)N(2)	(N(N(H(H(H(H(H(H(H(H)))))))(H(H(H(H(H))))))))	4058	0 1 0 0 0;0 2 0 0 0;1 2 0 0 0;2 2 0 0 0;3 2 0 0 0;4 2 0 0 0;5 2 0 0 0;6 2 0 0 0;7 2 0 0 0;8 2 0 0 0;9 2 0 0 0;10 2 0 0 0;11 2 0 0 0;12 2 0 0 0;	2512.85	3	76.059	67.7919	91.4122	7	0.00244	0.71283	0.875	1.42857	0	0	0	0	2.98484e-300	2.89391e-302	-1	0	2.89391e-302	sp|P78854|PLB1_SCHPO	plb1	348	79195400	436535000
Model-FissionYeast-H-1708-5.5299.5299.3.0.dta	Model-FissionYeast-H-1708-5.5299.5299.3.0.dta	Model-FissionYeast-H-1708-5	5299	2289.79	3280.23	1094.08	3	1	NFJDSSTK		912.406	11 2 0 0 1	H(11)N(2)aH(1)	(N(N(H(H(H(H(H))))(H(H(H(H(H(aH(H))))))))))	5283	0 1 0 0 0;0 2 0 0 0;1 2 0 0 0;2 2 0 0 0;3 2 0 0 0;4 2 0 0 0;5 2 0 0 0;6 2 0 0 0;6 2 0 0 1;7 2 0 0 0;7 2 0 0 1;8 2 0 0 0;8 2 0 0 1;9 2 0 0 0;9 2 0 0 1;10 2 0 0 0;10 2 0 0 1;	2367.82	3	62.1226	53.7571	77.6584	7	0.00292	0.8911	0.73684	1.35714	0	0	0	0	3.59358e-253	3.36374e-255	-1	0	3.36374e-255	sp|P78854|PLB1_SCHPO	plb1	348	16216700	80398800
Model-FissionYeast-H-1708-5.5307.5307.3.0.dta	Model-FissionYeast-H-1708-5.5307.5307.3.0.dta	Model-FissionYeast-H-1708-5	5307	2291.7	3442.28	1148.1	3	1	NFJDSSTK		912.406	12 2 0 0 1	H(12)N(2)aH(1)	(N(N(H(H(H(H(H(H)))))(H(H(H(H(H(H(aH))))))))))	4959	0 1 0 0 0;0 2 0 0 0;1 2 0 0 0;2 2 0 0 0;3 2 0 0 0;4 2 0 0 0;5 2 0 0 0;6 2 0 0 0;7 2 0 0 0;7 2 0 0 1;8 2 0 0 0;8 2 0 0 1;9 2 0 0 0;9 2 0 0 1;10 2 0 0 0;10 2 0 0 1;11 2 0 0 0;11 2 0 0 1;12 2 0 0 0;	2529.87	3	76.2146	71.1837	85.5577	7	0.00249	0.72469	0.66667	1.28571	0	0	0	0	3.21924e-280	2.95467e-282	-1	0	2.95467e-282	sp|P78854|PLB1_SCHPO	plb1	348	321518000	1722380000
Model-FissionYeast-H-1708-5.5308.5308.3.0.dta	Model-FissionYeast-H-1708-5.5308.5308.3.0.dta	Model-FissionYeast-H-1708-5	5308	2291.98	3263.2	1088.41	3	1	NFJDSSTK		912.406	12 2 0 0 0	H(12)N(2)	(N(N(H(H(H(H(H(H(H(H)))))))(H(H(H(H)))))))	4123	0 1 0 0 0;0 2 0 0 0;1 2 0 0 0;2 2 0 0 0;3 2 0 0 0;4 2 0 0 0;5 2 0 0 0;6 2 0 0 0;7 2 0 0 0;8 2 0 0 0;9 2 0 0 0;10 2 0 0 0;11 2 0 0 0;	2350.79	3	32.8292	18.3071	59.7989	7	0.00427	1.30886	0.86667	0.92857	0	0	0	0	6.3517e-192	2.6575e-194	-1	0.000551572	0.000551572	sp|P78854|PLB1_SCHPO	plb1	348	3231870	15639400
Model-FissionYeast-H-1708-5.5311.5311.3.0.dta	Model-FissionYeast-H-1708-5.5311.5311.3.0.dta	Model-FissionYeast-H-1708-5	5311	2292.68	3766.39	1256.14	3	1	NFJDSSTK		912.406	14 2 0 0 1	H(14)N(2)aH(1)	(N(N(H(H(H(H(H(H(H(H)))))))(H(H(H(H(H(H(aH))))))))))	3992	0 1 0 0 0;0 2 0 0 0;1 2 0 0 0;2 2 0 0 0;3 2 0 0 0;4 2 0 0 0;5 2 0 0 0;6 2 0 0 0;7 2 0 0 0;7 2 0 0 1;8 2 0 0 0;8 2 0 0 1;9 2 0 0 0;9 2 0 0 1;10 2 0 0 0;10 2 0 0 1;11 2 0 0 0;11 2 0 0 1;12 2 0 0 0;12 2 0 0 1;13 2 0 0 0;13 2 0 0 1;14 2 0 0 0;	2853.98	3	50.8832	36.1988	78.1542	7	0.00817	2.16884	0.68	1.21429	0	0	0	0	7.19839e-255	5.78226e-257	-1	0	5.78226e-257	sp|P78854|PLB1_SCHPO	plb1	348	429702	2512260
Model-FissionYeast-H-1708-5.5316.5316.3.0.dta	Model-FissionYeast-H-1708-5.5316.5316.3.0.dta	Model-FissionYeast-H-1708-5	5316	2294	3604.33	1202.12	3	1	NFJDSSTK		912.406	13 2 0 0 1	H(13)N(2)aH(1)	(N(N(H(H(H(H(H(H(H))))))(H(H(H(H(H(aH(H))))))))))	4683	0 1 0 0 0;0 2 0 0 0;1 2 0 0 0;2 2 0 0 0;3 2 0 0 0;4 2 0 0 0;5 2 0 0 0;6 2 0 0 0;6 2 0 0 1;7 2 0 0 0;7 2 0 0 1;8 2 0 0 0;8 2 0 0 1;9 2 0 0 0;9 2 0 0 1;10 2 0 0 0;10 2 0 0 1;11 2 0 0 0;11 2 0 0 1;12 2 0 0 0;12 2 0 0 1;	2691.92	3	74.0372	70.622	80.3798	7	0.00241	0.66896	0.6087	1.42857	0	0	0	0	1.71624e-262	9.50741e-265	-1	0	9.50741e-265	sp|P78854|PLB1_SCHPO	plb1	348	367882000	2157420000
Model-FissionYeast-H-1708-5.5325.5325.2.0.dta	Model-FissionYeast-H-1708-5.5325.5325.2.0.dta	Model-FissionYeast-H-1708-5	5325	2296.33	3587.31	1794.16	2	1	NFJDSSTK		912.406	14 2 0 0 0	H(14)N(2)	(N(N(H(H(H(H(H(H(H(H)))))))(H(H(H(H(H(H)))))))))	4009	0 1 0 0 0;0 2 0 0 0;1 2 0 0 0;2 2 0 0 0;3 2 0 0 0;4 2 0 0 0;5 2 0 0 0;6 2 0 0 0;7 2 0 0 0;8 2 0 0 0;9 2 0 0 0;10 2 0 0 0;11 2 0 0 0;12 2 0 0 0;13 2 0 0 0;	2674.9	3	63.5121	51.0437	86.6676	7	0.0015	0.41792	0.94118	1.42857	0	0	0	0	5.11995e-284	3.50019e-286	-1	0	3.50019e-286	sp|P78854|PLB1_SCHPO	plb1	348	18661700	148487000
Model-FissionYeast-H-1708-5.5344.5344.2.0.dta	Model-FissionYeast-H-1708-5.5344.5344.2.0.dta	Model-FissionYeast-H-1708-5	5344	2300.92	3425.25	1713.13	2	1	NFJDSSTK		912.406	13 2 0 0 0	H(13)N(2)	(N(N(H(H(H(H(H(H(H(H)))))))(H(H(H(H(H))))))))	4058	0 1 0 0 0;0 2 0 0 0;1 2 0 0 0;2 2 0 0 0;3 2 0 0 0;4 2 0 0 0;5 2 0 0 0;6 2 0 0 0;7 2 0 0 0;8 2 0 0 0;9 2 0 0 0;10 2 0 0 0;11 2 0 0 0;12 2 0 0 0;	2512.85	3	72.7464	56.1291	103.607	7	0.00185	0.53912	1	1.28571	0	0	0	0	0	0	-1	0	0	sp|P78854|PLB1_SCHPO	plb1	348	28786500	190069000
Model-FissionYeast-H-1708-5.5349.5349.3.0.dta	Model-FissionYeast-H-1708-5.5349.5349.3.0.dta	Model-FissionYeast-H-1708-5	5349	2302.09	3587.31	1196.44	3	1	NFJDSSTK		912.406	14 2 0 0 0	H(14)N(2)	(N(N(H(H(H(H(H(H(H(H)))))))(H(H(H(H(H(H)))))))))	4009	0 1 0 0 0;0 2 0 0 0;1 2 0 0 0;2 2 0 0 0;3 2 0 0 0;4 2 0 0 0;5 2 0 0 0;6 2 0 0 0;7 2 0 0 0;8 2 0 0 0;9 2 0 0 0;10 2 0 0 0;11 2 0 0 0;12 2 0 0 0;13 2 0 0 0;	2674.9	3	60.5279	44.0659	91.1002	7	0.00265	0.73766	0.88235	1.28571	0	0	0	0	3.48772e-299	3.43832e-301	-1	0	3.43832e-301	sp|P78854|PLB1_SCHPO	plb1	348	621233	4348880
Model-FissionYeast-H-1708-5.5357.5357.3.0.dta	Model-FissionYeast-H-1708-5.5357.5357.3.0.dta	Model-FissionYeast-H-1708-5	5357	2304	3425.25	1142.42	3	1	NFJDSSTK		912.406	13 2 0 0 0	H(13)N(2)	(N(N(H(H(H(H(H(H(H(H)))))))(H(H(H(H(H))))))))	4058	0 1 0 0 0;0 2 0 0 0;1 2 0 0 0;2 2 0 0 0;3 2 0 0 0;4 2 0 0 0;5 2 0 0 0;6 2 0 0 0;7 2 0 0 0;8 2 0 0 0;9 2 0 0 0;10 2 0 0 0;11 2 0 0 0;12 2 0 0 0;	2512.85	3	71.1446	56.7077	97.956	7	0.00305	0.88976	0.875	1.28571	0	0	0	0	0	0	-1	0	0	sp|P78854|PLB1_SCHPO	plb1	348	79195400	436535000
Model-FissionYeast-H-1708-5.5361.5361.3.0.dta	Model-FissionYeast-H-1708-5.5361.5361.3.0.dta	Model-FissionYeast-H-1708-5	5361	2304.99	3280.23	1094.08	3	1	NFJDSSTK		912.406	11 2 0 0 1	H(11)N(2)aH(1)	(N(N(H(H(H(H(H))))(H(H(H(H(H(H(aH))))))))))	5281	0 1 0 0 0;0 2 0 0 0;1 2 0 0 0;2 2 0 0 0;3 2 0 0 0;4 2 0 0 0;5 2 0 0 0;6 2 0 0 0;7 2 0 0 0;7 2 0 0 1;8 2 0 0 0;8 2 0 0 1;9 2 0 0 0;9 2 0 0 1;10 2 0 0 0;10 2 0 0 1;11 2 0 0 0;	2367.82	3	40.1434	24.2261	69.704	7	0.00273	0.83074	0.73684	1.07143	0	0	0	0	6.59545e-226	4.19275e-228	-1	0.000551572	0.000551572	sp|P78854|PLB1_SCHPO	plb1	348	16216700	80398800
Model-FissionYeast-H-1708-5.5368.5368.3.0.dta	Model-FissionYeast-H-1708-5.5368.5368.3.0.dta	Model-FissionYeast-H-1708-5	5368	2306.92	3442.28	1148.1	3	1	NFJDSSTK		912.406	12 2 0 0 1	H(12)N(2)aH(1)	(N(N(H(H(H(H(H(H)))))(H(H(H(H(aH(H(H))))))))))	4967	0 1 0 0 0;0 2 0 0 0;1 2 0 0 0;2 2 0 0 0;3 2 0 0 0;4 2 0 0 0;5 2 0 0 0;5 2 0 0 1;6 2 0 0 0;6 2 0 0 1;7 2 0 0 0;7 2 0 0 1;8 2 0 0 0;8 2 0 0 1;9 2 0 0 0;9 2 0 0 1;10 2 0 0 0;10 2 0 0 1;11 2 0 0 1;	2529.87	3	78.987	75.0335	86.3294	7	0.00372	1.08201	0.66667	1.42857	0	0	0	0	7.35569e-283	7.31275e-285	-1	0	7.31275e-285	sp|P78854|PLB1_SCHPO	plb1	348	321518000	1722380000
Model-FissionYeast-H-1708-5.5373.5373.3.0.dta	Model-FissionYeast-H-1708-5.5373.5373.3.0.dta	Model-FissionYeast-H-1708-5	5373	2308.42	3766.39	1256.14	3	1	NFJDSSTK		912.406	14 2 0 0 1	H(14)N(2)aH(1)	(N(N(H(H(H(H(H(H(H(H)))))))(H(H(H(H(H(H(aH))))))))))	3992	0 1 0 0 0;0 2 0 0 0;1 2 0 0 0;2 2 0 0 0;3 2 0 0 0;4 2 0 0 0;5 2 0 0 0;6 2 0 0 0;7 2 0 0 0;7 2 0 0 1;8 2 0 0 0;8 2 0 0 1;9 2 0 0 0;9 2 0 0 1;10 2 0 0 0;10 2 0 0 1;11 2 0 0 0;11 2 0 0 1;12 2 0 0 0;12 2 0 0 1;13 2 0 0 0;13 2 0 0 1;14 2 0 0 0;	2853.98	3	38.5764	24.9412	63.899	7	0.01122	2.97969	0.64	1.07143	0	0	0	0	5.41273e-206	2.88417e-208	-1	0.000551572	0.000551572	sp|P78854|PLB1_SCHPO	plb1	348	234018	1699240
Model-FissionYeast-H-1708-5.5376.5376.3.0.dta	Model-FissionYeast-H-1708-5.5376.5376.3.0.dta	Model-FissionYeast-H-1708-5	5376	2309.36	3604.33	1202.12	3	1	NFJDSSTK		912.406	13 2 0 0 1	H(13)N(2)aH(1)	(N(N(H(H(H(H(H(H(H))))))(H(H(H(H(aH(H(H))))))))))	4689	0 1 0 0 0;0 2 0 0 0;1 2 0 0 0;2 2 0 0 0;3 2 0 0 0;4 2 0 0 0;5 2 0 0 0;5 2 0 0 1;6 2 0 0 0;6 2 0 0 1;7 2 0 0 0;7 2 0 0 1;8 2 0 0 0;8 2 0 0 1;9 2 0 0 0;9 2 0 0 1;10 2 0 0 0;10 2 0 0 1;11 2 0 0 0;11 2 0 0 1;12 2 0 0 1;	2691.92	3	63.4556	52.6564	83.5114	7	0.00361	1.00272	0.65217	1.21429	0	0	0	0	3.25206e-273	2.38495e-275	-1	0	2.38495e-275	sp|P78854|PLB1_SCHPO	plb1	348	1877980	11102400
Model-FissionYeast-H-1708-5.5397.5397.2.1.dta	Model-FissionYeast-H-1708-5.5397.5397.2.1.dta	Model-FissionYeast-H-1708-5	5397	2315.93	3425.25	1713.13	2	1	NFJDSSTK		912.406	13 2 0 0 0	H(13)N(2)	(N(N(H(H(H(H(H(H(H(H)))))))(H(H(H(H(H))))))))	4058	0 1 0 0 0;0 2 0 0 0;1 2 0 0 0;2 2 0 0 0;3 2 0 0 0;4 2 0 0 0;5 2 0 0 0;6 2 0 0 0;7 2 0 0 0;8 2 0 0 0;9 2 0 0 0;10 2 0 0 0;11 2 0 0 0;12 2 0 0 0;	2512.85	3	62.5506	49.4743	86.8351	7	0.00197	0.57649	0.9375	1.35714	0	0	0	0	1.36818e-284	1.19632e-286	-1	0	1.19632e-286	sp|P78854|PLB1_SCHPO	plb1	348	29031800	191384000
Model-FissionYeast-H-1708-5.5405.5405.3.0.dta	Model-FissionYeast-H-1708-5.5405.5405.3.0.dta	Model-FissionYeast-H-1708-5	5405	2318.03	3587.31	1196.44	3	1	NFJDSSTK		912.406	14 2 0 0 0	H(14)N(2)	(N(N(H(H(H(H(H(H(H(H)))))))(H(H(H(H(H(H)))))))))	4009	0 1 0 0 0;0 2 0 0 0;1 2 0 0 0;2 2 0 0 0;3 2 0 0 0;4 2 0 0 0;5 2 0 0 0;6 2 0 0 0;7 2 0 0 0;8 2 0 0 0;9 2 0 0 0;10 2 0 0 0;11 2 0 0 0;12 2 0 0 0;13 2 0 0 0;	2674.9	3	31.8255	16.5154	60.2585	7	0.00354	0.98687	0.76471	0.92857	0	0	0	0	1.68259e-193	5.53032e-196	-1	0.00071518	0.00071518	sp|P78854|PLB1_SCHPO	plb1	348	153158	976426
Model-FissionYeast-H-1708-5.5410.5410.3.0.dta	Model-FissionYeast-H-1708-5.5410.5410.3.0.dta	Model-FissionYeast-H-1708-5	5410	2319.56	3425.25	1142.42	3	1	NFJDSSTK		912.406	13 2 0 0 0	H(13)N(2)	(N(N(H(H(H(H(H(H(H(H)))))))(H(H(H(H(H))))))))	4058	0 1 0 0 0;0 2 0 0 0;1 2 0 0 0;2 2 0 0 0;3 2 0 0 0;4 2 0 0 0;5 2 0 0 0;6 2 0 0 0;7 2 0 0 0;8 2 0 0 0;9 2 0 0 0;10 2 0 0 0;11 2 0 0 0;12 2 0 0 0;	2512.85	3	49.46	34.2837	77.6446	7	0.00326	0.95106	0.875	1.14286	0	0	0	0	4.00557e-253	3.65644e-255	-1	0	3.65644e-255	sp|P78854|PLB1_SCHPO	plb1	348	80346100	443168000
Model-FissionYeast-H-1708-5.5416.5416.3.0.dta	Model-FissionYeast-H-1708-5.5416.5416.3.0.dta	Model-FissionYeast-H-1708-5	5416	2322.08	3442.28	1148.1	3	1	NFJDSSTK		912.406	12 2 0 0 1	H(12)N(2)aH(1)	(N(N(H(H(H(H(H(H)))))(H(H(H(H(H(H(aH))))))))))	4959	0 1 0 0 0;0 2 0 0 0;1 2 0 0 0;2 2 0 0 0;3 2 0 0 0;4 2 0 0 0;5 2 0 0 0;6 2 0 0 0;7 2 0 0 0;7 2 0 0 1;8 2 0 0 0;8 2 0 0 1;9 2 0 0 0;9 2 0 0 1;10 2 0 0 0;10 2 0 0 1;11 2 0 0 0;11 2 0 0 1;12 2 0 0 0;	2529.87	3	64.7413	57.9572	77.3405	7	0.00418	1.21448	0.66667	1.28571	0	0	0	0	4.41204e-252	3.99094e-254	-1	0	3.99094e-254	sp|P78854|PLB1_SCHPO	plb1	348	2820930	15014700
Model-FissionYeast-H-1708-5.5424.5424.3.0.dta	Model-FissionYeast-H-1708-5.5424.5424.3.0.dta	Model-FissionYeast-H-1708-5	5424	2324.11	3766.39	1256.13	3	1	NFJDSSTK		912.406	14 2 0 0 1	H(14)N(2)aH(1)	(N(N(H(H(H(H(H(H(H(H)))))))(H(H(H(H(H(aH(H))))))))))	4025	0 1 0 0 0;0 2 0 0 0;1 2 0 0 0;2 2 0 0 0;3 2 0 0 0;4 2 0 0 0;5 2 0 0 0;6 2 0 0 0;6 2 0 0 1;7 2 0 0 0;7 2 0 0 1;8 2 0 0 0;8 2 0 0 1;9 2 0 0 0;9 2 0 0 1;10 2 0 0 0;10 2 0 0 1;11 2 0 0 0;11 2 0 0 1;12 2 0 0 0;12 2 0 0 1;13 2 0 0 0;13 2 0 0 1;	2853.98	3	37.1898	21.4893	66.3478	7	0.00493	1.3086	0.64	0.92857	0	0	0	0	2.14336e-214	1.05082e-216	-1	0.000551572	0.000551572	sp|P78854|PLB1_SCHPO	plb1	348	1459040	9241560
Model-FissionYeast-H-1708-5.5426.5426.3.0.dta	Model-FissionYeast-H-1708-5.5426.5426.3.0.dta	Model-FissionYeast-H-1708-5	5426	2324.62	3604.33	1202.12	3	1	NFJDSSTK		912.406	13 2 0 0 1	H(13)N(2)aH(1)	(N(N(H(H(H(H(H(H(H))))))(H(H(H(H(H(H(aH))))))))))	4681	0 1 0 0 0;0 2 0 0 0;1 2 0 0 0;2 2 0 0 0;3 2 0 0 0;4 2 0 0 0;5 2 0 0 0;6 2 0 0 0;7 2 0 0 0;7 2 0 0 1;8 2 0 0 0;8 2 0 0 1;9 2 0 0 0;9 2 0 0 1;10 2 0 0 0;10 2 0 0 1;11 2 0 0 0;11 2 0 0 1;12 2 0 0 0;12 2 0 0 1;13 2 0 0 0;	2691.92	3	58.8379	46.6847	81.408	7	0.00353	0.97858	0.65217	1.28571	0	0	0	0	5.17228e-266	5.34669e-268	-1	0	5.34669e-268	sp|P78854|PLB1_SCHPO	plb1	348	787763	4464190
Model-FissionYeast-H-1708-5.5452.5452.3.0.dta	Model-FissionYeast-H-1708-5.5452.5452.3.0.dta	Model-FissionYeast-H-1708-5	5452	2333.52	3587.31	1196.44	3	1	NFJDSSTK		912.406	14 2 0 0 0	H(14)N(2)	(N(N(H(H(H(H(H(H(H(H)))))))(H(H(H(H(H(H)))))))))	4009	0 1 0 0 0;0 2 0 0 0;1 2 0 0 0;2 2 0 0 0;3 2 0 0 0;4 2 0 0 0;5 2 0 0 0;6 2 0 0 0;7 2 0 0 0;8 2 0 0 0;9 2 0 0 0;10 2 0 0 0;11 2 0 0 0;12 2 0 0 0;13 2 0 0 0;	2674.9	3	37.8307	21.9786	67.2702	7	0.00189	0.52775	0.82353	1	0	0	0	0	1.46847e-217	6.55767e-220	-1	0.000551572	0.000551572	sp|P78854|PLB1_SCHPO	plb1	348	1493590	8600980
Model-FissionYeast-H-1708-5.5456.5456.3.0.dta	Model-FissionYeast-H-1708-5.5456.5456.3.0.dta	Model-FissionYeast-H-1708-5	5456	2335.04	3425.25	1142.42	3	1	NFJDSSTK		912.406	13 2 0 0 0	H(13)N(2)	(N(N(H(H(H(H(H(H(H(H)))))))(H(H(H(H(H))))))))	4058	0 1 0 0 0;0 2 0 0 0;1 2 0 0 0;2 2 0 0 0;3 2 0 0 0;4 2 0 0 0;5 2 0 0 0;6 2 0 0 0;7 2 0 0 0;8 2 0 0 0;9 2 0 0 0;10 2 0 0 0;11 2 0 0 0;12 2 0 0 0;	2512.85	3	34.2609	23.1581	54.8805	7	0.00086	0.25214	0.75	1	0	0	0	0	4.69654e-175	1.24513e-177	-1	0.000551572	0.000551572	sp|P78854|PLB1_SCHPO	plb1	348	201310	919098
Model-FissionYeast-H-1708-5.5464.5464.3.0.dta	Model-FissionYeast-H-1708-5.5464.5464.3.0.dta	Model-FissionYeast-H-1708-5	5464	2337.69	3442.28	1148.1	3	1	NFJDSSTK		912.406	12 2 0 0 1	H(12)N(2)aH(1)	(N(N(H(H(H(H(H(H)))))(H(H(H(H(H(H(aH))))))))))	4959	0 1 0 0 0;0 2 0 0 0;1 2 0 0 0;2 2 0 0 0;3 2 0 0 0;4 2 0 0 0;5 2 0 0 0;6 2 0 0 0;7 2 0 0 0;7 2 0 0 1;8 2 0 0 0;8 2 0 0 1;9 2 0 0 0;9 2 0 0 1;10 2 0 0 0;10 2 0 0 1;11 2 0 0 0;11 2 0 0 1;12 2 0 0 0;	2529.87	3	58.8836	52.1862	71.3216	7	0.00401	1.1648	0.66667	1.28571	0	0	0	0	1.87321e-231	8.7833e-234	-1	0	8.7833e-234	sp|P78854|PLB1_SCHPO	plb1	348	569248	3002100
Model-FissionYeast-H-1708-5.5472.5472.3.0.dta	Model-FissionYeast-H-1708-5.5472.5472.3.0.dta	Model-FissionYeast-H-1708-5	5472	2339.78	3604.33	1202.12	3	1	NFJDSSTK		912.406	13 2 0 0 1	H(13)N(2)aH(1)	(N(N(H(H(H(H(H(H(H))))))(H(H(H(H(H(H(aH))))))))))	4681	0 1 0 0 0;0 2 0 0 0;1 2 0 0 0;2 2 0 0 0;3 2 0 0 0;4 2 0 0 0;5 2 0 0 0;6 2 0 0 0;7 2 0 0 0;7 2 0 0 1;8 2 0 0 0;8 2 0 0 1;9 2 0 0 0;9 2 0 0 1;10 2 0 0 0;10 2 0 0 1;11 2 0 0 0;11 2 0 0 1;12 2 0 0 0;12 2 0 0 1;13 2 0 0 0;	2691.92	3	57.9416	44.7101	82.5145	7	0.00372	1.03268	0.65217	1.14286	0	0	0	0	8.41645e-270	8.89962e-272	-1	0	8.89962e-272	sp|P78854|PLB1_SCHPO	plb1	348	14340600	82752200
Model-FissionYeast-H-1708-5.5504.5504.3.0.dta	Model-FissionYeast-H-1708-5.5504.5504.3.0.dta	Model-FissionYeast-H-1708-5	5504	2349.52	3587.31	1196.44	3	1	NFJDSSTK		912.406	14 2 0 0 0	H(14)N(2)	(N(N(H(H(H(H(H(H(H(H)))))))(H(H(H(H(H(H)))))))))	4009	0 1 0 0 0;0 2 0 0 0;1 2 0 0 0;2 2 0 0 0;3 2 0 0 0;4 2 0 0 0;5 2 0 0 0;6 2 0 0 0;7 2 0 0 0;8 2 0 0 0;9 2 0 0 0;10 2 0 0 0;11 2 0 0 0;12 2 0 0 0;13 2 0 0 0;	2674.9	3	29.7873	16.715	54.0644	7	0.00539	1.50286	0.76471	0.92857	0	0	0	0	2.93826e-172	6.50675e-175	-1	0.000551572	0.000551572	sp|P78854|PLB1_SCHPO	plb1	348	1243940	7176630
Model-FissionYeast-H-1708-5.5508.5508.3.0.dta	Model-FissionYeast-H-1708-5.5508.5508.3.0.dta	Model-FissionYeast-H-1708-5	5508	2350.53	3425.25	1142.42	3	1	NFJDSSTK		912.406	13 2 0 0 0	H(13)N(2)	(N(N(H(H(H(H(H(H(H(H)))))))(H(H(H(H(H))))))))	4058	0 1 0 0 0;0 2 0 0 0;1 2 0 0 0;2 2 0 0 0;3 2 0 0 0;4 2 0 0 0;5 2 0 0 0;6 2 0 0 0;7 2 0 0 0;8 2 0 0 0;9 2 0 0 0;10 2 0 0 0;11 2 0 0 0;12 2 0 0 0;	2512.85	3	26.0666	11.5392	53.0461	7	0.0016	0.46672	0.8125	0.78571	0	0	0	0	9.029e-169	1.72402e-171	-1	0.00314246	0.00314246	sp|P78854|PLB1_SCHPO	plb1	348	514520	2797450
Model-FissionYeast-H-1708-5.5517.5517.3.1.dta	Model-FissionYeast-H-1708-5.5517.5517.3.1.dta	Model-FissionYeast-H-1708-5	5517	2353.04	3442.28	1148.1	3	1	NFJDSSTK		912.406	12 2 0 0 1	H(12)N(2)aH(1)	(N(N(H(H(H(H(H(H)))))(H(H(H(H(H(H(aH))))))))))	4959	0 1 0 0 0;0 2 0 0 0;1 2 0 0 0;2 2 0 0 0;3 2 0 0 0;4 2 0 0 0;5 2 0 0 0;6 2 0 0 0;7 2 0 0 0;7 2 0 0 1;8 2 0 0 0;8 2 0 0 1;9 2 0 0 0;9 2 0 0 1;10 2 0 0 0;10 2 0 0 1;11 2 0 0 0;11 2 0 0 1;12 2 0 0 0;	2529.87	3	65.1698	57.2521	79.8741	7	0.00334	0.96958	0.71429	1.42857	0	0	0	0	9.25632e-261	7.01274e-263	-1	0	7.01274e-263	sp|P78854|PLB1_SCHPO	plb1	348	12495900	66557700
Model-FissionYeast-H-1708-5.5528.5528.3.0.dta	Model-FissionYeast-H-1708-5.5528.5528.3.0.dta	Model-FissionYeast-H-1708-5	5528	2355.78	3604.33	1202.12	3	1	NFJDSSTK		912.406	13 2 0 0 1	H(13)N(2)aH(1)	(N(N(H(H(H(H(H(H(H))))))(H(H(H(H(H(aH(H))))))))))	4683	0 1 0 0 0;0 2 0 0 0;1 2 0 0 0;2 2 0 0 0;3 2 0 0 0;4 2 0 0 0;5 2 0 0 0;6 2 0 0 0;6 2 0 0 1;7 2 0 0 0;7 2 0 0 1;8 2 0 0 0;8 2 0 0 1;9 2 0 0 0;9 2 0 0 1;10 2 0 0 0;10 2 0 0 1;11 2 0 0 0;11 2 0 0 1;12 2 0 0 0;12 2 0 0 1;	2691.92	3	62.894	51.61	83.8501	7	0.00379	1.051	0.65217	1.35714	0	0	0	0	2.25273e-274	1.55201e-276	-1	0	1.55201e-276	sp|P78854|PLB1_SCHPO	plb1	348	798824	4156920
Model-FissionYeast-H-1708-5.5566.5566.3.0.dta	Model-FissionYeast-H-1708-5.5566.5566.3.0.dta	Model-FissionYeast-H-1708-5	5566	2366.58	3425.25	1142.42	3	1	NFJDSSTK		912.406	13 2 0 0 0	H(13)N(2)	(N(N(H(H(H(H(H(H(H(H)))))))(H(H(H(H(H))))))))	4058	0 1 0 0 0;0 2 0 0 0;1 2 0 0 0;2 2 0 0 0;3 2 0 0 0;4 2 0 0 0;5 2 0 0 0;6 2 0 0 0;7 2 0 0 0;8 2 0 0 0;9 2 0 0 0;10 2 0 0 0;11 2 0 0 0;12 2 0 0 0;	2512.85	3	26.2081	16.5732	44.1016	7	0.00197	0.57445	0.6875	0.92857	0	0	0	0	2.81616e-138	6.35201e-141	-1	0.00071518	0.00071518	sp|P78854|PLB1_SCHPO	plb1	348	2047800	11124700
Model-FissionYeast-H-1708-5.5572.5572.3.0.dta	Model-FissionYeast-H-1708-5.5572.5572.3.0.dta	Model-FissionYeast-H-1708-5	5572	2368.47	3442.28	1148.1	3	1	NFJDSSTK		912.406	12 2 0 0 1	H(12)N(2)aH(1)	(N(N(H(H(H(H(H(H)))))(H(H(H(H(H(aH(H))))))))))	4961	0 1 0 0 0;0 2 0 0 0;1 2 0 0 0;2 2 0 0 0;3 2 0 0 0;4 2 0 0 0;5 2 0 0 0;6 2 0 0 0;6 2 0 0 1;7 2 0 0 0;7 2 0 0 1;8 2 0 0 0;8 2 0 0 1;9 2 0 0 0;9 2 0 0 1;10 2 0 0 0;10 2 0 0 1;11 2 0 0 0;11 2 0 0 1;	2529.87	3	59.2558	51.535	73.5946	7	0.00341	0.99137	0.66667	1.35714	0	0	0	0	3.02429e-239	1.29548e-241	-1	0	1.29548e-241	sp|P78854|PLB1_SCHPO	plb1	348	10604700	56669600
Model-FissionYeast-H-1708-5.5583.5583.3.0.dta	Model-FissionYeast-H-1708-5.5583.5583.3.0.dta	Model-FissionYeast-H-1708-5	5583	2371.09	3604.33	1202.12	3	1	NFJDSSTK		912.406	13 2 0 0 1	H(13)N(2)aH(1)	(N(N(H(H(H(H(H(H(H))))))(H(H(H(H(H(aH(H))))))))))	4683	0 1 0 0 0;0 2 0 0 0;1 2 0 0 0;2 2 0 0 0;3 2 0 0 0;4 2 0 0 0;5 2 0 0 0;6 2 0 0 0;6 2 0 0 1;7 2 0 0 0;7 2 0 0 1;8 2 0 0 0;8 2 0 0 1;9 2 0 0 0;9 2 0 0 1;10 2 0 0 0;10 2 0 0 1;11 2 0 0 0;11 2 0 0 1;12 2 0 0 0;12 2 0 0 1;	2691.92	3	50.9967	41.1761	69.235	7	0.00326	0.90534	0.65217	1.28571	0	0	0	0	2.67643e-224	1.46599e-226	-1	0	1.46599e-226	sp|P78854|PLB1_SCHPO	plb1	348	175398	1174510
Model-FissionYeast-H-1708-5.5629.5629.3.0.dta	Model-FissionYeast-H-1708-5.5629.5629.3.0.dta	Model-FissionYeast-H-1708-5	5629	2383.97	3442.28	1148.1	3	1	NFJDSSTK		912.406	12 2 0 0 1	H(12)N(2)aH(1)	(N(N(H(H(H(H(H(H)))))(H(H(H(H(H(aH(H))))))))))	4961	0 1 0 0 0;0 2 0 0 0;1 2 0 0 0;2 2 0 0 0;3 2 0 0 0;4 2 0 0 0;5 2 0 0 0;6 2 0 0 0;6 2 0 0 1;7 2 0 0 0;7 2 0 0 1;8 2 0 0 0;8 2 0 0 1;9 2 0 0 0;9 2 0 0 1;10 2 0 0 0;10 2 0 0 1;11 2 0 0 0;11 2 0 0 1;	2529.87	3	55.2979	42.1216	79.7683	7	0.00273	0.79441	0.71429	1.28571	0	0	0	0	2.13161e-260	2.15437e-262	-1	0	2.15437e-262	sp|P78854|PLB1_SCHPO	plb1	348	234577	1312580
Model-FissionYeast-H-1708-5.5655.5655.3.0.dta	Model-FissionYeast-H-1708-5.5655.5655.3.0.dta	Model-FissionYeast-H-1708-5	5655	2391.22	3604.33	1202.12	3	1	NFJDSSTK		912.406	13 2 0 0 1	H(13)N(2)aH(1)	(N(N(H(H(H(H(H(H(H))))))(H(H(H(H(H(H(aH))))))))))	4681	0 1 0 0 0;0 2 0 0 0;1 2 0 0 0;2 2 0 0 0;3 2 0 0 0;4 2 0 0 0;5 2 0 0 0;6 2 0 0 0;7 2 0 0 0;7 2 0 0 1;8 2 0 0 0;8 2 0 0 1;9 2 0 0 0;9 2 0 0 1;10 2 0 0 0;10 2 0 0 1;11 2 0 0 0;11 2 0 0 1;12 2 0 0 0;12 2 0 0 1;13 2 0 0 0;	2691.92	3	36.6325	24.9272	58.371	7	0.00298	0.8271	0.65217	1.14286	0	0	0	0	5.0386e-187	1.79502e-189	-1	0.000551572	0.000551572	sp|P78854|PLB1_SCHPO	plb1	348	147600	775393
Model-FissionYeast-H-1708-5.5683.5683.3.0.dta	Model-FissionYeast-H-1708-5.5683.5683.3.0.dta	Model-FissionYeast-H-1708-5	5683	2399.3	3442.28	1148.1	3	1	NFJDSSTK		912.406	12 2 0 0 1	H(12)N(2)aH(1)	(N(N(H(H(H(H(H(H)))))(H(H(H(H(H(aH(H))))))))))	4961	0 1 0 0 0;0 2 0 0 0;1 2 0 0 0;2 2 0 0 0;3 2 0 0 0;4 2 0 0 0;5 2 0 0 0;6 2 0 0 0;6 2 0 0 1;7 2 0 0 0;7 2 0 0 1;8 2 0 0 0;8 2 0 0 1;9 2 0 0 0;9 2 0 0 1;10 2 0 0 0;10 2 0 0 1;11 2 0 0 0;11 2 0 0 1;	2529.87	3	36.0037	23.9428	58.4023	7	0.00268	0.77785	0.66667	1	0	0	0	0	3.93329e-187	1.4852e-189	-1	0.000551572	0.000551572	sp|P78854|PLB1_SCHPO	plb1	348	326824	1597560
Model-FissionYeast-H-1708-5.5739.5739.3.0.dta	Model-FissionYeast-H-1708-5.5739.5739.3.0.dta	Model-FissionYeast-H-1708-5	5739	2414.59	3442.28	1148.1	3	1	NFJDSSTK		912.406	12 2 0 0 1	H(12)N(2)aH(1)	(N(N(H(H(H(H(H(H)))))(H(H(H(H(H(aH(H))))))))))	4961	0 1 0 0 0;0 2 0 0 0;1 2 0 0 0;2 2 0 0 0;3 2 0 0 0;4 2 0 0 0;5 2 0 0 0;6 2 0 0 0;6 2 0 0 1;7 2 0 0 0;7 2 0 0 1;8 2 0 0 0;8 2 0 0 1;9 2 0 0 0;9 2 0 0 1;10 2 0 0 0;10 2 0 0 1;11 2 0 0 0;11 2 0 0 1;	2529.87	3	35.6925	22.4286	60.3257	7	0.00335	0.97394	0.66667	1.14286	0	0	0	0	9.89583e-194	3.45067e-196	-1	0.000551572	0.000551572	sp|P78854|PLB1_SCHPO	plb1	348	271053	1438160
Model-FissionYeast-H-1708-5.6054.6054.2.1.dta	Model-FissionYeast-H-1708-5.6054.6054.2.1.dta	Model-FissionYeast-H-1708-5	6054	2518.93	2584.05	1292.53	2	1	JLSTFNGK		880.452	6 2 1 0 1	H(6)N(2)F(1)aH(1)	(N(F)(N(H(H(H))(H(H(H(aH)))))))	2293	0 1 0 0 0;0 1 1 0 0;0 2 0 0 0;0 2 1 0 0;1 2 0 0 0;1 2 1 0 0;2 2 0 0 0;2 2 1 0 0;3 2 0 0 0;3 2 1 0 0;4 2 0 0 0;4 2 0 0 1;4 2 1 0 0;4 2 1 0 1;5 2 0 0 0;5 2 0 0 1;5 2 1 0 0;5 2 1 0 1;6 2 0 0 0;6 2 0 0 1;6 2 1 0 0;	1703.61	1	16.9062	11.7512	26.4798	7	-0.01622	-6.278	0.43478	0.64286	0	0	0	0	8.96554e-79	1.25757e-81	-1	0.00297411	0.00297411	sp|O74889|SAC31_SCHPO	SPCC576.05	508	30067400	67705900
Model-FissionYeast-H-1708-5.6087.6087.2.0.dta	Model-FissionYeast-H-1708-5.6087.6087.2.0.dta	Model-FissionYeast-H-1708-5	6087	2530.42	2420.99	1211	2	1	LJSSGLK		718.409	8 2 0 0 0	H(8)N(2)	(N(N(H(H(H(H(H(H)))))(H(H)))))	5011	0 1 0 0 0;0 2 0 0 0;1 2 0 0 0;2 2 0 0 0;3 2 0 0 0;4 2 0 0 0;5 2 0 0 0;6 2 0 0 0;7 2 0 0 0;	1702.58	2	28.7893	11.0336	61.7643	7	0.00188	0.77852	0.81818	0.58333	0	0	0	0	1.1449e-198	3.79379e-201	-1	0.00365535	0.00365535	sp|O74992|YJZI_SCHPO	SPCC338.18	112	7124370	23943800
Model-FissionYeast-H-1708-5.6394.6394.3.1.dta	Model-FissionYeast-H-1708-5.6394.6394.3.1.dta	Model-FissionYeast-H-1708-5	6394	2646.82	3938.48	1313.5	3	1	JSTCITAR	4,Carbamidomethyl[C];	922.441	15 2 0 0 1	H(15)N(2)aH(1)	(N(N(H(H(H(H(H(H(H(H)))))))(H(H(H(H(H(aH(H(H)))))))))))	4018	0 1 0 0 0;0 2 0 0 0;1 2 0 0 0;2 2 0 0 0;3 2 0 0 0;4 2 0 0 0;5 2 0 0 0;6 2 0 0 0;6 2 0 0 1;7 2 0 0 0;7 2 0 0 1;8 2 0 0 0;8 2 0 0 1;9 2 0 0 0;9 2 0 0 1;10 2 0 0 0;10 2 0 0 1;11 2 0 0 0;11 2 0 0 1;12 2 0 0 0;12 2 0 0 1;13 2 0 0 0;13 2 0 0 1;14 2 0 0 1;	3016.03	1	39.0401	28.4491	58.7089	7	0.00564	1.4321	0.57692	1.21429	0	0	0	0	3.49082e-188	1.53073e-190	-1	0.000197433	0.000197433	sp|O14073|YEA8_SCHPO	SPAC2E11.08	336	2553730	17794100
Model-FissionYeast-H-1708-5.6430.6430.3.0.dta	Model-FissionYeast-H-1708-5.6430.6430.3.0.dta	Model-FissionYeast-H-1708-5	6430	2662.44	3938.48	1313.5	3	1	JSTCITAR	4,Carbamidomethyl[C];	922.441	15 2 0 0 1	H(15)N(2)aH(1)	(N(N(H(H(H(H(H(H(H(H)))))))(H(H(H(H(H(H(H(aH)))))))))))	3966	0 1 0 0 0;0 2 0 0 0;1 2 0 0 0;2 2 0 0 0;3 2 0 0 0;4 2 0 0 0;5 2 0 0 0;6 2 0 0 0;7 2 0 0 0;8 2 0 0 0;8 2 0 0 1;9 2 0 0 0;9 2 0 0 1;10 2 0 0 0;10 2 0 0 1;11 2 0 0 0;11 2 0 0 1;12 2 0 0 0;12 2 0 0 1;13 2 0 0 0;13 2 0 0 1;14 2 0 0 0;14 2 0 0 1;15 2 0 0 0;	3016.03	1	44.9957	30.5122	71.8937	7	0.00492	1.24852	0.61538	1.21429	0	0	0	0	2.04717e-233	1.13331e-235	-1	0.000197433	0.000197433	sp|O14073|YEA8_SCHPO	SPAC2E11.08	336	2553730	17794100
Model-FissionYeast-H-1708-5.6437.6437.2.0.dta	Model-FissionYeast-H-1708-5.6437.6437.2.0.dta	Model-FissionYeast-H-1708-5	6437	2665.59	2420.99	1211	2	1	LJSSGLK		718.409	8 2 0 0 0	H(8)N(2)	(N(N(H(H(H(H(H(H)))))(H(H)))))	5011	0 1 0 0 0;0 2 0 0 0;1 2 0 0 0;2 2 0 0 0;3 2 0 0 0;4 2 0 0 0;5 2 0 0 0;6 2 0 0 0;7 2 0 0 0;	1702.58	2	29.2722	10.241	64.6158	7	0.00238	0.9834	0.90909	0.58333	0	0	0	0	1.87789e-208	9.61454e-211	-1	0.00554305	0.00554305	sp|O74992|YJZI_SCHPO	SPCC338.18	112	4377040	14356600
Model-FissionYeast-H-1708-5.6468.6468.3.0.dta	Model-FissionYeast-H-1708-5.6468.6468.3.0.dta	Model-FissionYeast-H-1708-5	6468	2678.36	3938.48	1313.5	3	1	JSTCITAR	4,Carbamidomethyl[C];	922.441	15 2 0 0 1	H(15)N(2)aH(1)	(N(N(H(H(H(H(H(H(H(H)))))))(H(H(H(H(aH(H(H(H)))))))))))	4067	0 1 0 0 0;0 2 0 0 0;1 2 0 0 0;2 2 0 0 0;3 2 0 0 0;4 2 0 0 0;5 2 0 0 0;5 2 0 0 1;6 2 0 0 0;6 2 0 0 1;7 2 0 0 0;7 2 0 0 1;8 2 0 0 0;8 2 0 0 1;9 2 0 0 0;9 2 0 0 1;10 2 0 0 0;10 2 0 0 1;11 2 0 0 0;11 2 0 0 1;12 2 0 0 0;12 2 0 0 1;13 2 0 0 1;14 2 0 0 1;	3016.03	1	40.1503	24.1431	69.8779	7	0.00523	1.3285	0.61538	1.14286	0	0	0	0	1.67118e-226	6.65356e-229	-1	0.000551572	0.000551572	sp|O14073|YEA8_SCHPO	SPAC2E11.08	336	2913060	20164800
Model-FissionYeast-H-1708-5.6504.6504.3.0.dta	Model-FissionYeast-H-1708-5.6504.6504.3.0.dta	Model-FissionYeast-H-1708-5	6504	2692.85	3921.45	1307.82	3	1	JSTCITAR	4,Carbamidomethyl[C];	922.441	16 2 0 0 0	H(16)N(2)	(N(N(H(H(H(H(H(H(H(H)))))))(H(H(H(H(H(H(H(H)))))))))))	3957	0 1 0 0 0;0 2 0 0 0;1 2 0 0 0;2 2 0 0 0;3 2 0 0 0;4 2 0 0 0;5 2 0 0 0;6 2 0 0 0;7 2 0 0 0;8 2 0 0 0;9 2 0 0 0;10 2 0 0 0;11 2 0 0 0;12 2 0 0 0;13 2 0 0 0;14 2 0 0 0;15 2 0 0 0;	2999	1	23.5387	10.6524	47.4703	7	0.00508	1.29476	0.63158	0.85714	0	0	0	0	9.97373e-150	2.46358e-152	-1	0.00434179	0.00434179	sp|O14073|YEA8_SCHPO	SPAC2E11.08	336	1584650	11674000
Model-FissionYeast-H-1708-5.6508.6508.3.0.dta	Model-FissionYeast-H-1708-5.6508.6508.3.0.dta	Model-FissionYeast-H-1708-5	6508	2693.89	3938.48	1313.5	3	1	JSTCITAR	4,Carbamidomethyl[C];	922.441	15 2 0 0 1	H(15)N(2)aH(1)	(N(N(H(H(H(H(H(H(H(H)))))))(H(H(H(H(aH(H(H(H)))))))))))	4067	0 1 0 0 0;0 2 0 0 0;1 2 0 0 0;2 2 0 0 0;3 2 0 0 0;4 2 0 0 0;5 2 0 0 0;5 2 0 0 1;6 2 0 0 0;6 2 0 0 1;7 2 0 0 0;7 2 0 0 1;8 2 0 0 0;8 2 0 0 1;9 2 0 0 0;9 2 0 0 1;10 2 0 0 0;10 2 0 0 1;11 2 0 0 0;11 2 0 0 1;12 2 0 0 0;12 2 0 0 1;13 2 0 0 1;14 2 0 0 1;	3016.03	1	51.8385	36.9991	79.3973	7	0.00448	1.13655	0.61538	1.28571	0	0	0	0	3.97486e-259	2.81222e-261	-1	0	2.81222e-261	sp|O14073|YEA8_SCHPO	SPAC2E11.08	336	2580650	17896400
Model-FissionYeast-H-1708-5.6543.6543.3.0.dta	Model-FissionYeast-H-1708-5.6543.6543.3.0.dta	Model-FissionYeast-H-1708-5	6543	2704.64	3776.42	1259.48	3	1	JSTCITAR	4,Carbamidomethyl[C];	922.441	14 2 0 0 1	H(14)N(2)aH(1)	(N(N(H(H(H(H(H(H(H(H)))))))(H(H(H(H(H(H(aH))))))))))	3992	0 1 0 0 0;0 2 0 0 0;1 2 0 0 0;2 2 0 0 0;3 2 0 0 0;4 2 0 0 0;5 2 0 0 0;6 2 0 0 0;7 2 0 0 0;7 2 0 0 1;8 2 0 0 0;8 2 0 0 1;9 2 0 0 0;9 2 0 0 1;10 2 0 0 0;10 2 0 0 1;11 2 0 0 0;11 2 0 0 1;12 2 0 0 0;12 2 0 0 1;13 2 0 0 0;13 2 0 0 1;14 2 0 0 0;	2853.98	1	43.4685	30.3801	67.7755	7	0.00378	1.00008	0.6	1.21429	0	0	0	0	2.71299e-219	1.87318e-221	-1	0.000197433	0.000197433	sp|O14073|YEA8_SCHPO	SPAC2E11.08	336	9900000	63453400
Model-FissionYeast-H-1708-5.6559.6559.3.0.dta	Model-FissionYeast-H-1708-5.6559.6559.3.0.dta	Model-FissionYeast-H-1708-5	6559	2709.34	3938.48	1313.5	3	1	JSTCITAR	4,Carbamidomethyl[C];	922.441	15 2 0 0 1	H(15)N(2)aH(1)	(N(N(H(H(H(H(H(H(H(H)))))))(H(H(H(H(H(aH(H(H)))))))))))	4018	0 1 0 0 0;0 2 0 0 0;1 2 0 0 0;2 2 0 0 0;3 2 0 0 0;4 2 0 0 0;5 2 0 0 0;6 2 0 0 0;6 2 0 0 1;7 2 0 0 0;7 2 0 0 1;8 2 0 0 0;8 2 0 0 1;9 2 0 0 0;9 2 0 0 1;10 2 0 0 0;10 2 0 0 1;11 2 0 0 0;11 2 0 0 1;12 2 0 0 0;12 2 0 0 1;13 2 0 0 0;13 2 0 0 1;14 2 0 0 1;	3016.03	1	39.2691	25.9979	63.9156	7	0.0057	1.44657	0.57692	1.21429	0	0	0	0	4.74477e-206	2.26153e-208	-1	0.000197433	0.000197433	sp|O14073|YEA8_SCHPO	SPAC2E11.08	336	5109300	35523100
Model-FissionYeast-H-1708-5.6564.6564.3.0.dta	Model-FissionYeast-H-1708-5.6564.6564.3.0.dta	Model-FissionYeast-H-1708-5	6564	2710.68	3759.4	1253.8	3	1	JSTCITAR	4,Carbamidomethyl[C];	922.441	15 2 0 0 0	H(15)N(2)	(N(N(H(H(H(H(H(H(H(H)))))))(H(H(H(H(H(H(H))))))))))	3976	0 1 0 0 0;0 2 0 0 0;1 2 0 0 0;2 2 0 0 0;3 2 0 0 0;4 2 0 0 0;5 2 0 0 0;6 2 0 0 0;7 2 0 0 0;8 2 0 0 0;9 2 0 0 0;10 2 0 0 0;11 2 0 0 0;12 2 0 0 0;13 2 0 0 0;14 2 0 0 0;	2836.95	1	26.4307	15.2751	47.1481	7	0.00451	1.1988	0.66667	0.92857	0	0	0	0	1.24757e-148	3.15575e-151	-1	0.00071518	0.00071518	sp|O14073|YEA8_SCHPO	SPAC2E11.08	336	3243950	20625000
Model-FissionYeast-H-1708-5.6595.6595.3.0.dta	Model-FissionYeast-H-1708-5.6595.6595.3.0.dta	Model-FissionYeast-H-1708-5	6595	2720.47	3776.42	1259.48	3	1	JSTCITAR	4,Carbamidomethyl[C];	922.441	14 2 0 0 1	H(14)N(2)aH(1)	(N(N(H(H(H(H(H(H(H(H)))))))(H(H(H(H(aH(H(H))))))))))	4074	0 1 0 0 0;0 2 0 0 0;1 2 0 0 0;2 2 0 0 0;3 2 0 0 0;4 2 0 0 0;5 2 0 0 0;5 2 0 0 1;6 2 0 0 0;6 2 0 0 1;7 2 0 0 0;7 2 0 0 1;8 2 0 0 0;8 2 0 0 1;9 2 0 0 0;9 2 0 0 1;10 2 0 0 0;10 2 0 0 1;11 2 0 0 0;11 2 0 0 1;12 2 0 0 0;12 2 0 0 1;13 2 0 0 1;	2853.98	1	54.3733	39.2362	82.485	7	0.00431	1.14068	0.64	1.28571	0	0	0	0	1.06184e-269	1.1733e-271	-1	0	1.1733e-271	sp|O14073|YEA8_SCHPO	SPAC2E11.08	336	9900000	63453400
Model-FissionYeast-H-1708-5.6615.6615.2.0.dta	Model-FissionYeast-H-1708-5.6615.6615.2.0.dta	Model-FissionYeast-H-1708-5	6615	2725.9	2510.03	1255.52	2	1	AJLSIK		645.393	9 2 0 0 0	H(9)N(2)	(N(N(H(H(H(H(H(H)))))(H(H(H))))))	4992	0 1 0 0 0;0 2 0 0 0;1 2 0 0 0;2 2 0 0 0;3 2 0 0 0;4 2 0 0 0;5 2 0 0 0;6 2 0 0 0;7 2 0 0 0;8 2 0 0 0;	1864.63	2	31.0642	13.9473	62.8528	7	0.00254	1.01248	0.83333	0.8	0	0	0	0	2.10546e-202	9.41285e-205	-1	0.000892379	0.000892379	sp|O13652|SFI1_SCHPO	sfi1	323	4958030	17557300
Model-FissionYeast-H-1708-5.6620.6620.3.1.dta	Model-FissionYeast-H-1708-5.6620.6620.3.1.dta	Model-FissionYeast-H-1708-5	6620	2727.13	3290.26	1097.43	3	1	JSTCITAR	4,Carbamidomethyl[C];	922.441	11 2 0 0 1	H(11)N(2)aH(1)	(N(N(H(H(H(H(H))))(H(H(H(H(H(H(aH))))))))))	5281	0 1 0 0 0;0 2 0 0 0;1 2 0 0 0;2 2 0 0 0;3 2 0 0 0;4 2 0 0 0;5 2 0 0 0;6 2 0 0 0;7 2 0 0 0;7 2 0 0 1;8 2 0 0 0;8 2 0 0 1;9 2 0 0 0;9 2 0 0 1;10 2 0 0 0;10 2 0 0 1;11 2 0 0 0;	2367.82	1	32.8163	21.4961	53.8397	7	0.0013	0.39419	0.68421	1.07143	0	0	0	0	1.72924e-171	5.2685e-174	-1	0.000551572	0.000551572	sp|O14073|YEA8_SCHPO	SPAC2E11.08	336	2168220	10452500
Model-FissionYeast-H-1708-5.6639.6639.3.0.dta	Model-FissionYeast-H-1708-5.6639.6639.3.0.dta	Model-FissionYeast-H-1708-5	6639	2732.29	3614.37	1205.46	3	1	JSTCITAR	4,Carbamidomethyl[C];	922.441	13 2 0 0 1	H(13)N(2)aH(1)	(N(N(H(H(H(H(H(H(H))))))(H(H(H(H(H(aH(H))))))))))	4683	0 1 0 0 0;0 2 0 0 0;1 2 0 0 0;2 2 0 0 0;3 2 0 0 0;4 2 0 0 0;5 2 0 0 0;6 2 0 0 0;6 2 0 0 1;7 2 0 0 0;7 2 0 0 1;8 2 0 0 0;8 2 0 0 1;9 2 0 0 0;9 2 0 0 1;10 2 0 0 0;10 2 0 0 1;11 2 0 0 0;11 2 0 0 1;12 2 0 0 0;12 2 0 0 1;	2691.92	1	39.4331	29.2523	58.3405	7	0.00326	0.90116	0.6087	1.21429	0	0	0	0	6.41132e-187	2.01014e-189	-1	0.000197433	0.000197433	sp|O14073|YEA8_SCHPO	SPAC2E11.08	336	2243450	13451900
Model-FissionYeast-H-1708-5.6650.6650.3.0.dta	Model-FissionYeast-H-1708-5.6650.6650.3.0.dta	Model-FissionYeast-H-1708-5	6650	2735.8	3776.42	1259.48	3	1	JSTCITAR	4,Carbamidomethyl[C];	922.441	14 2 0 0 1	H(14)N(2)aH(1)	(N(N(H(H(H(H(H(H(H(H)))))))(H(H(H(H(H(aH(H))))))))))	4025	0 1 0 0 0;0 2 0 0 0;1 2 0 0 0;2 2 0 0 0;3 2 0 0 0;4 2 0 0 0;5 2 0 0 0;6 2 0 0 0;6 2 0 0 1;7 2 0 0 0;7 2 0 0 1;8 2 0 0 0;8 2 0 0 1;9 2 0 0 0;9 2 0 0 1;10 2 0 0 0;10 2 0 0 1;11 2 0 0 0;11 2 0 0 1;12 2 0 0 0;12 2 0 0 1;13 2 0 0 0;13 2 0 0 1;	2853.98	1	48.2119	31.3442	79.5376	7	0.00399	1.05727	0.64	1.21429	0	0	0	0	1.31392e-259	1.00145e-261	-1	0.000197433	0.000197433	sp|O14073|YEA8_SCHPO	SPAC2E11.08	336	9900000	63453400
Model-FissionYeast-H-1708-5.6670.6670.2.0.dta	Model-FissionYeast-H-1708-5.6670.6670.2.0.dta	Model-FissionYeast-H-1708-5	6670	2741.22	2510.03	1255.52	2	1	AJLSIK		645.393	9 2 0 0 0	H(9)N(2)	(N(N(H(H(H(H(H(H)))))(H(H(H))))))	4992	0 1 0 0 0;0 2 0 0 0;1 2 0 0 0;2 2 0 0 0;3 2 0 0 0;4 2 0 0 0;5 2 0 0 0;6 2 0 0 0;7 2 0 0 0;8 2 0 0 0;	1864.63	2	31.9586	12.5257	68.0485	7	0.00235	0.93599	0.91667	0.8	0	0	0	0	3.14219e-220	2.27523e-222	-1	0.00228551	0.00228551	sp|O13652|SFI1_SCHPO	sfi1	323	4958030	17557300
Model-FissionYeast-H-1708-5.6693.6693.3.0.dta	Model-FissionYeast-H-1708-5.6693.6693.3.0.dta	Model-FissionYeast-H-1708-5	6693	2747.51	3614.37	1205.46	3	1	JSTCITAR	4,Carbamidomethyl[C];	922.441	13 2 0 0 1	H(13)N(2)aH(1)	(N(N(H(H(H(H(H(H(H))))))(H(H(H(H(aH(H(H))))))))))	4689	0 1 0 0 0;0 2 0 0 0;1 2 0 0 0;2 2 0 0 0;3 2 0 0 0;4 2 0 0 0;5 2 0 0 0;5 2 0 0 1;6 2 0 0 0;6 2 0 0 1;7 2 0 0 0;7 2 0 0 1;8 2 0 0 0;8 2 0 0 1;9 2 0 0 0;9 2 0 0 1;10 2 0 0 0;10 2 0 0 1;11 2 0 0 0;11 2 0 0 1;12 2 0 0 1;	2691.92	1	36.7537	22.7583	62.745	7	0.00453	1.25392	0.6087	1.14286	0	0	0	0	4.93249e-202	2.54315e-204	-1	0.000551572	0.000551572	sp|O14073|YEA8_SCHPO	SPAC2E11.08	336	2243450	13451900
Model-FissionYeast-H-1708-5.6867.6867.3.0.dta	Model-FissionYeast-H-1708-5.6867.6867.3.0.dta	Model-FissionYeast-H-1708-5	6867	2801.63	3010.22	1004.08	3	1	IJHTTIER		983.527	10 2 0 0 0	H(10)N(2)	(N(N(H(H(H(H(H(H)))))(H(H(H(H)))))))	4977	0 1 0 0 0;0 2 0 0 0;1 2 0 0 0;2 2 0 0 0;3 2 0 0 0;4 2 0 0 0;5 2 0 0 0;6 2 0 0 0;7 2 0 0 0;8 2 0 0 0;9 2 0 0 0;	2026.69	2	38.6949	15.6233	81.5422	7	0.00322	1.06867	1	0.85714	0	0	0	0	1.79488e-266	1.29801e-268	-1	0.00071518	0.00071518	sp|Q9UT11|YLW3_SCHPO	SPAP8A3.03	46	11478400	60363900
Model-FissionYeast-H-1708-5.6916.6916.3.0.dta	Model-FissionYeast-H-1708-5.6916.6916.3.0.dta	Model-FissionYeast-H-1708-5	6916	2816.93	3010.22	1004.08	3	1	IJHTTIER		983.527	10 2 0 0 0	H(10)N(2)	(N(N(H(H(H(H(H(H)))))(H(H(H(H)))))))	4977	0 1 0 0 0;0 2 0 0 0;1 2 0 0 0;2 2 0 0 0;3 2 0 0 0;4 2 0 0 0;5 2 0 0 0;6 2 0 0 0;7 2 0 0 0;8 2 0 0 0;9 2 0 0 0;	2026.69	2	58.2275	32.167	106.626	7	0.00322	1.07066	1	1.07143	0	0	0	0	0	0	-1	0.000197433	0.000197433	sp|Q9UT11|YLW3_SCHPO	SPAP8A3.03	46	11478400	60363900
Model-FissionYeast-H-1708-5.6949.6949.3.0.dta	Model-FissionYeast-H-1708-5.6949.6949.3.0.dta	Model-FissionYeast-H-1708-5	6949	2827.56	2848.16	950.06	3	1	IJHTTIER		983.527	9 2 0 0 0	H(9)N(2)	(N(N(H(H(H(H(H(H)))))(H(H(H))))))	4992	0 1 0 0 0;0 2 0 0 0;1 2 0 0 0;2 2 0 0 0;3 2 0 0 0;4 2 0 0 0;5 2 0 0 0;6 2 0 0 0;7 2 0 0 0;8 2 0 0 0;	1864.63	2	31.2488	12.8475	65.4226	7	0.00301	1.05554	0.91667	0.85714	0	0	0	0	3.20286e-211	1.06922e-213	-1	0.00211156	0.00211156	sp|Q9UT11|YLW3_SCHPO	SPAP8A3.03	46	215242	916276
Model-FissionYeast-H-1708-5.6952.6952.3.0.dta	Model-FissionYeast-H-1708-5.6952.6952.3.0.dta	Model-FissionYeast-H-1708-5	6952	2828.3	4138.5	1380.17	3	1	FJCTTR	3,Carbamidomethyl[C];	798.356	17 2 0 0 1	H(17)N(2)aH(1)	(N(N(H(H(H(H(H(H(H(H)))))))(H(H(H(H(H(H(H(aH(H(H)))))))))))))	3958	0 1 0 0 0;0 2 0 0 0;1 2 0 0 0;2 2 0 0 0;3 2 0 0 0;4 2 0 0 0;5 2 0 0 0;6 2 0 0 0;7 2 0 0 0;8 2 0 0 0;8 2 0 0 1;9 2 0 0 0;9 2 0 0 1;10 2 0 0 0;10 2 0 0 1;11 2 0 0 0;11 2 0 0 1;12 2 0 0 0;12 2 0 0 1;13 2 0 0 0;13 2 0 0 1;14 2 0 0 0;14 2 0 0 1;15 2 0 0 0;15 2 0 0 1;16 2 0 0 1;	3340.14	2	35.9194	13.2546	78.0112	7	0.00276	0.66677	0.64286	1	0	0	0	0	2.22319e-254	1.31754e-256	-1	0.00176866	0.00176866	sp|P87167|BUT2_SCHPO	but2	333	3757340	29538100
Model-FissionYeast-H-1708-5.6967.6967.3.0.dta	Model-FissionYeast-H-1708-5.6967.6967.3.0.dta	Model-FissionYeast-H-1708-5	6967	2832.56	3010.22	1004.08	3	1	IJHTTIER		983.527	10 2 0 0 0	H(10)N(2)	(N(N(H(H(H(H(H(H)))))(H(H(H(H)))))))	4977	0 1 0 0 0;0 2 0 0 0;1 2 0 0 0;2 2 0 0 0;3 2 0 0 0;4 2 0 0 0;5 2 0 0 0;6 2 0 0 0;7 2 0 0 0;8 2 0 0 0;9 2 0 0 0;	2026.69	2	48.2893	26.5919	88.5846	7	0.00314	1.04376	1	1	0	0	0	0	1.41032e-290	1.49916e-292	-1	0.000197433	0.000197433	sp|Q9UT11|YLW3_SCHPO	SPAP8A3.03	46	11478400	60363900
Model-FissionYeast-H-1708-5.6996.6996.3.0.dta	Model-FissionYeast-H-1708-5.6996.6996.3.0.dta	Model-FissionYeast-H-1708-5	6996	2841.62	3976.44	1326.15	3	1	FJCTTR	3,Carbamidomethyl[C];	798.356	16 2 0 0 1	H(16)N(2)aH(1)	(N(N(H(H(H(H(H(H(H(H)))))))(H(H(H(H(H(aH(H(H(H))))))))))))	4013	0 1 0 0 0;0 2 0 0 0;1 2 0 0 0;2 2 0 0 0;3 2 0 0 0;4 2 0 0 0;5 2 0 0 0;6 2 0 0 0;6 2 0 0 1;7 2 0 0 0;7 2 0 0 1;8 2 0 0 0;8 2 0 0 1;9 2 0 0 0;9 2 0 0 1;10 2 0 0 0;10 2 0 0 1;11 2 0 0 0;11 2 0 0 1;12 2 0 0 0;12 2 0 0 1;13 2 0 0 0;13 2 0 0 1;14 2 0 0 1;15 2 0 0 1;	3178.08	2	31.9591	9.79428	73.1222	7	0.00259	0.65079	0.59259	0.8	0	0	0	0	1.25799e-237	6.43037e-240	-1	0.00639033	0.00639033	sp|P87167|BUT2_SCHPO	but2	333	183051	1400360
Model-FissionYeast-H-1708-5.7002.7002.3.0.dta	Model-FissionYeast-H-1708-5.7002.7002.3.0.dta	Model-FissionYeast-H-1708-5	7002	2843.16	2848.16	950.06	3	1	IJHTTIER		983.527	9 2 0 0 0	H(9)N(2)	(N(N(H(H(H(H(H(H)))))(H(H(H))))))	4992	0 1 0 0 0;0 2 0 0 0;1 2 0 0 0;2 2 0 0 0;3 2 0 0 0;4 2 0 0 0;5 2 0 0 0;6 2 0 0 0;7 2 0 0 0;8 2 0 0 0;	1864.63	2	73.0061	57.8987	101.063	7	0.0031	1.0882	1	1.28571	0	0	0	0	0	0	-1	0	0	sp|Q9UT11|YLW3_SCHPO	SPAP8A3.03	46	96217500	407051000
Model-FissionYeast-H-1708-5.7005.7005.3.0.dta	Model-FissionYeast-H-1708-5.7005.7005.3.0.dta	Model-FissionYeast-H-1708-5	7005	2843.89	4138.5	1380.17	3	1	FJCTTR	3,Carbamidomethyl[C];	798.356	17 2 0 0 1	H(17)N(2)aH(1)	(N(N(H(H(H(H(H(H(H(H)))))))(H(H(H(H(H(H(H(H(aH(H)))))))))))))	3949	0 1 0 0 0;0 2 0 0 0;1 2 0 0 0;2 2 0 0 0;3 2 0 0 0;4 2 0 0 0;5 2 0 0 0;6 2 0 0 0;7 2 0 0 0;8 2 0 0 0;9 2 0 0 0;9 2 0 0 1;10 2 0 0 0;10 2 0 0 1;11 2 0 0 0;11 2 0 0 1;12 2 0 0 0;12 2 0 0 1;13 2 0 0 0;13 2 0 0 1;14 2 0 0 0;14 2 0 0 1;15 2 0 0 0;15 2 0 0 1;16 2 0 0 0;16 2 0 0 1;	3340.14	2	39.5056	16.2892	82.6218	7	0.00348	0.84002	0.60714	1	0	0	0	0	3.61135e-270	2.13239e-272	-1	0.00071518	0.00071518	sp|P87167|BUT2_SCHPO	but2	333	3757340	29538100
Model-FissionYeast-H-1708-5.7026.7026.2.0.dta	Model-FissionYeast-H-1708-5.7026.7026.2.0.dta	Model-FissionYeast-H-1708-5	7026	2849.47	2848.16	1424.59	2	1	IJHTTIER		983.527	9 2 0 0 0	H(9)N(2)	(N(N(H(H(H(H(H(H)))))(H(H(H))))))	4992	0 1 0 0 0;0 2 0 0 0;1 2 0 0 0;2 2 0 0 0;3 2 0 0 0;4 2 0 0 0;5 2 0 0 0;6 2 0 0 0;7 2 0 0 0;8 2 0 0 0;	1864.63	2	37.2087	16.2296	76.1697	7	0.00331	1.16158	1	0.92857	0	0	0	0	4.52824e-248	2.56553e-250	-1	0.00071518	0.00071518	sp|Q9UT11|YLW3_SCHPO	SPAP8A3.03	46	5046230	21315500
Model-FissionYeast-H-1708-5.7044.7044.3.0.dta	Model-FissionYeast-H-1708-5.7044.7044.3.0.dta	Model-FissionYeast-H-1708-5	7044	2854.3	3814.39	1272.13	3	1	FJCTTR	3,Carbamidomethyl[C];	798.356	15 2 0 0 1	H(15)N(2)aH(1)	(N(N(H(H(H(H(H(H(H(H)))))))(H(H(H(H(H(H(H(aH)))))))))))	3966	0 1 0 0 0;0 2 0 0 0;1 2 0 0 0;2 2 0 0 0;3 2 0 0 0;4 2 0 0 0;5 2 0 0 0;6 2 0 0 0;7 2 0 0 0;8 2 0 0 0;8 2 0 0 1;9 2 0 0 0;9 2 0 0 1;10 2 0 0 0;10 2 0 0 1;11 2 0 0 0;11 2 0 0 1;12 2 0 0 0;12 2 0 0 1;13 2 0 0 0;13 2 0 0 1;14 2 0 0 0;14 2 0 0 1;15 2 0 0 0;	3016.03	2	34.7285	14.2289	72.799	7	0.00305	0.79863	0.61538	1	0	0	0	0	1.61259e-236	9.84515e-239	-1	0.00071518	0.00071518	sp|P87167|BUT2_SCHPO	but2	333	223138	1587820
Model-FissionYeast-H-1708-5.7055.7055.3.0.dta	Model-FissionYeast-H-1708-5.7055.7055.3.0.dta	Model-FissionYeast-H-1708-5	7055	2857.08	3976.44	1326.15	3	1	FJCTTR	3,Carbamidomethyl[C];	798.356	16 2 0 0 1	H(16)N(2)aH(1)	(N(N(H(H(H(H(H(H(H(H)))))))(H(H(H(H(H(H(H(H(aH))))))))))))	3952	0 1 0 0 0;0 2 0 0 0;1 2 0 0 0;2 2 0 0 0;3 2 0 0 0;4 2 0 0 0;5 2 0 0 0;6 2 0 0 0;7 2 0 0 0;8 2 0 0 0;9 2 0 0 0;9 2 0 0 1;10 2 0 0 0;10 2 0 0 1;11 2 0 0 0;11 2 0 0 1;12 2 0 0 0;12 2 0 0 1;13 2 0 0 0;13 2 0 0 1;14 2 0 0 0;14 2 0 0 1;15 2 0 0 0;15 2 0 0 1;16 2 0 0 0;	3178.08	2	42.0155	16.0455	90.2455	7	0.00428	1.07554	0.62963	1	0	0	0	0	2.92744e-296	2.54837e-298	-1	0.00071518	0.00071518	sp|P87167|BUT2_SCHPO	but2	333	32031000	229659000
Model-FissionYeast-H-1708-5.7061.7061.3.0.dta	Model-FissionYeast-H-1708-5.7061.7061.3.0.dta	Model-FissionYeast-H-1708-5	7061	2858.64	2848.16	950.06	3	1	IJHTTIER		983.527	9 2 0 0 0	H(9)N(2)	(N(N(H(H(H(H(H(H)))))(H(H(H))))))	4992	0 1 0 0 0;0 2 0 0 0;1 2 0 0 0;2 2 0 0 0;3 2 0 0 0;4 2 0 0 0;5 2 0 0 0;6 2 0 0 0;7 2 0 0 0;8 2 0 0 0;	1864.63	2	81.2955	66.134	109.453	7	0.00305	1.0724	1	1.28571	0	0	0	0	0	0	-1	0	0	sp|Q9UT11|YLW3_SCHPO	SPAP8A3.03	46	96217500	407051000
Model-FissionYeast-H-1708-5.7065.7065.3.0.dta	Model-FissionYeast-H-1708-5.7065.7065.3.0.dta	Model-FissionYeast-H-1708-5	7065	2859.66	4138.5	1380.17	3	1	FJCTTR	3,Carbamidomethyl[C];	798.356	17 2 0 0 1	H(17)N(2)aH(1)	(N(N(H(H(H(H(H(H(H(H)))))))(H(H(H(H(H(aH(H(H(H(H)))))))))))))	4010	0 1 0 0 0;0 2 0 0 0;1 2 0 0 0;2 2 0 0 0;3 2 0 0 0;4 2 0 0 0;5 2 0 0 0;6 2 0 0 0;6 2 0 0 1;7 2 0 0 0;7 2 0 0 1;8 2 0 0 0;8 2 0 0 1;9 2 0 0 0;9 2 0 0 1;10 2 0 0 0;10 2 0 0 1;11 2 0 0 0;11 2 0 0 1;12 2 0 0 0;12 2 0 0 1;13 2 0 0 0;13 2 0 0 1;14 2 0 0 1;15 2 0 0 1;16 2 0 0 1;	3340.14	2	38.1819	14.1262	82.8568	7	0.00475	1.14883	0.64286	1	0	0	0	0	5.66406e-271	3.59565e-273	-1	0.00071518	0.00071518	sp|P87167|BUT2_SCHPO	but2	333	3757340	29538100
Model-FissionYeast-H-1708-5.7081.7081.3.3.dta	Model-FissionYeast-H-1708-5.7081.7081.3.3.dta	Model-FissionYeast-H-1708-5	7081	2863.78	3010.22	1004.08	3	1	IJHTTIER		983.527	10 2 0 0 0	H(10)N(2)	(N(N(H(H(H(H(H(H)))))(H(H(H(H)))))))	4977	0 1 0 0 0;0 2 0 0 0;1 2 0 0 0;2 2 0 0 0;3 2 0 0 0;4 2 0 0 0;5 2 0 0 0;6 2 0 0 0;7 2 0 0 0;8 2 0 0 0;9 2 0 0 0;	2026.69	2	32.6024	11.7335	71.359	7	0.00131	0.43483	0.92308	0.71429	0	0	0	0	1.39463e-231	7.00664e-234	-1	0.00297411	0.00297411	sp|Q9UT11|YLW3_SCHPO	SPAP8A3.03	46	875475	8432120
Model-FissionYeast-H-1708-5.7086.7086.2.0.dta	Model-FissionYeast-H-1708-5.7086.7086.2.0.dta	Model-FissionYeast-H-1708-5	7086	2865.32	2848.16	1424.59	2	1	IJHTTIER		983.527	9 2 0 0 0	H(9)N(2)	(N(N(H(H(H(H(H(H)))))(H(H(H))))))	4992	0 1 0 0 0;0 2 0 0 0;1 2 0 0 0;2 2 0 0 0;3 2 0 0 0;4 2 0 0 0;5 2 0 0 0;6 2 0 0 0;7 2 0 0 0;8 2 0 0 0;	1864.63	2	61.8949	47.7061	88.2455	7	0.00274	0.96285	1	1.35714	0	0	0	0	2.0402e-289	2.80417e-291	-1	0	2.80417e-291	sp|Q9UT11|YLW3_SCHPO	SPAP8A3.03	46	5046230	21315500
Model-FissionYeast-H-1708-5.7094.7094.3.0.dta	Model-FissionYeast-H-1708-5.7094.7094.3.0.dta	Model-FissionYeast-H-1708-5	7094	2867.35	2686.11	896.042	3	1	IJHTTIER		983.527	8 2 0 0 0	H(8)N(2)	(N(N(H(H(H(H(H(H)))))(H(H)))))	5011	0 1 0 0 0;0 2 0 0 0;1 2 0 0 0;2 2 0 0 0;3 2 0 0 0;4 2 0 0 0;5 2 0 0 0;6 2 0 0 0;7 2 0 0 0;	1702.58	2	32.0723	13.4067	66.737	7	0.002	0.74598	0.90909	0.71429	0	0	0	0	9.90739e-216	6.06804e-218	-1	0.00141819	0.00141819	sp|Q9UT11|YLW3_SCHPO	SPAP8A3.03	46	258829	968879
Model-FissionYeast-H-1708-5.7101.7101.3.0.dta	Model-FissionYeast-H-1708-5.7101.7101.3.0.dta	Model-FissionYeast-H-1708-5	7101	2869.19	3652.34	1218.12	3	1	FJCTTR	3,Carbamidomethyl[C];	798.356	14 2 0 0 1	H(14)N(2)aH(1)	(N(N(H(H(H(H(H(H(H(H)))))))(H(H(H(H(aH(H(H))))))))))	4074	0 1 0 0 0;0 2 0 0 0;1 2 0 0 0;2 2 0 0 0;3 2 0 0 0;4 2 0 0 0;5 2 0 0 0;5 2 0 0 1;6 2 0 0 0;6 2 0 0 1;7 2 0 0 0;7 2 0 0 1;8 2 0 0 0;8 2 0 0 1;9 2 0 0 0;9 2 0 0 1;10 2 0 0 0;10 2 0 0 1;11 2 0 0 0;11 2 0 0 1;12 2 0 0 0;12 2 0 0 1;13 2 0 0 1;	2853.98	2	39.7629	14.4314	86.8072	7	0.00451	1.23392	0.68	1	0	0	0	0	1.70407e-284	1.6028e-286	-1	0.00071518	0.00071518	sp|P87167|BUT2_SCHPO	but2	333	150069	949083
Model-FissionYeast-H-1708-5.7104.7104.3.0.dta	Model-FissionYeast-H-1708-5.7104.7104.3.0.dta	Model-FissionYeast-H-1708-5	7104	2869.92	3814.39	1272.14	3	1	FJCTTR	3,Carbamidomethyl[C];	798.356	15 2 0 0 1	H(15)N(2)aH(1)	(N(N(H(H(H(H(H(H(H(H)))))))(H(H(H(H(H(H(aH(H)))))))))))	3985	0 1 0 0 0;0 2 0 0 0;1 2 0 0 0;2 2 0 0 0;3 2 0 0 0;4 2 0 0 0;5 2 0 0 0;6 2 0 0 0;7 2 0 0 0;7 2 0 0 1;8 2 0 0 0;8 2 0 0 1;9 2 0 0 0;9 2 0 0 1;10 2 0 0 0;10 2 0 0 1;11 2 0 0 0;11 2 0 0 1;12 2 0 0 0;12 2 0 0 1;13 2 0 0 0;13 2 0 0 1;14 2 0 0 0;14 2 0 0 1;	3016.03	2	47.1785	22.5615	92.8958	7	0.00443	1.16199	0.65385	1.1	0	0	0	0	2.5109e-305	3.17716e-307	-1	0.000551572	0.000551572	sp|P87167|BUT2_SCHPO	but2	333	72787600	492241000
Model-FissionYeast-H-1708-5.7105.7105.3.0.dta	Model-FissionYeast-H-1708-5.7105.7105.3.0.dta	Model-FissionYeast-H-1708-5	7105	2870.22	3959.41	1320.48	3	1	FJCTTR	3,Carbamidomethyl[C];	798.356	17 2 0 0 0	H(17)N(2)	(N(N(H(H(H(H(H(H(H(H)))))))(H(H(H(H(H(H(H(H(H))))))))))))	3948	0 1 0 0 0;0 2 0 0 0;1 2 0 0 0;2 2 0 0 0;3 2 0 0 0;4 2 0 0 0;5 2 0 0 0;6 2 0 0 0;7 2 0 0 0;8 2 0 0 0;9 2 0 0 0;10 2 0 0 0;11 2 0 0 0;12 2 0 0 0;13 2 0 0 0;14 2 0 0 0;15 2 0 0 0;16 2 0 0 0;	3161.06	2	45.2281	14.7954	101.746	7	-0.00068	-0.17278	0.85	1	0	0	0	0	0	0	-1	0.00071518	0.00071518	sp|P87167|BUT2_SCHPO	but2	333	4607010	33217600
Model-FissionYeast-H-1708-5.7113.7113.3.0.dta	Model-FissionYeast-H-1708-5.7113.7113.3.0.dta	Model-FissionYeast-H-1708-5	7113	2872.46	3976.44	1326.15	3	1	FJCTTR	3,Carbamidomethyl[C];	798.356	16 2 0 0 1	H(16)N(2)aH(1)	(N(N(H(H(H(H(H(H(H(H)))))))(H(H(H(H(H(H(H(H(aH))))))))))))	3952	0 1 0 0 0;0 2 0 0 0;1 2 0 0 0;2 2 0 0 0;3 2 0 0 0;4 2 0 0 0;5 2 0 0 0;6 2 0 0 0;7 2 0 0 0;8 2 0 0 0;9 2 0 0 0;9 2 0 0 1;10 2 0 0 0;10 2 0 0 1;11 2 0 0 0;11 2 0 0 1;12 2 0 0 0;12 2 0 0 1;13 2 0 0 0;13 2 0 0 1;14 2 0 0 0;14 2 0 0 1;15 2 0 0 0;15 2 0 0 1;16 2 0 0 0;	3178.08	2	50.282	24.437	98.2798	7	0.00429	1.07856	0.62963	1.1	0	0	0	0	0	0	-1	0.000551572	0.000551572	sp|P87167|BUT2_SCHPO	but2	333	32031000	229659000
Model-FissionYeast-H-1708-5.7119.7119.2.0.dta	Model-FissionYeast-H-1708-5.7119.7119.2.0.dta	Model-FissionYeast-H-1708-5	7119	2874.02	2686.11	1343.56	2	1	IJHTTIER		983.527	8 2 0 0 0	H(8)N(2)	(N(N(H(H(H(H(H(H)))))(H(H)))))	5011	0 1 0 0 0;0 2 0 0 0;1 2 0 0 0;2 2 0 0 0;3 2 0 0 0;4 2 0 0 0;5 2 0 0 0;6 2 0 0 0;7 2 0 0 0;	1702.58	2	44.8444	29.0314	74.2113	7	0.00189	0.7028	1	1.07143	0	0	0	0	2.32669e-241	1.58782e-243	-1	0.000197433	0.000197433	sp|Q9UT11|YLW3_SCHPO	SPAP8A3.03	46	17049900	67160200
Model-FissionYeast-H-1708-5.7120.7120.3.0.dta	Model-FissionYeast-H-1708-5.7120.7120.3.0.dta	Model-FissionYeast-H-1708-5	7120	2874.29	2848.16	950.059	3	1	IJHTTIER		983.527	9 2 0 0 0	H(9)N(2)	(N(N(H(H(H(H(H(H)))))(H(H(H))))))	4992	0 1 0 0 0;0 2 0 0 0;1 2 0 0 0;2 2 0 0 0;3 2 0 0 0;4 2 0 0 0;5 2 0 0 0;6 2 0 0 0;7 2 0 0 0;8 2 0 0 0;	1864.63	2	80.3104	62.15	114.037	7	0.00242	0.84804	1	1.21429	0	0	0	0	0	0	-1	0	0	sp|Q9UT11|YLW3_SCHPO	SPAP8A3.03	46	96217500	407051000
Model-FissionYeast-H-1708-5.7122.7122.3.0.dta	Model-FissionYeast-H-1708-5.7122.7122.3.0.dta	Model-FissionYeast-H-1708-5	7122	2874.87	3635.31	1212.44	3	1	FJCTTR	3,Carbamidomethyl[C];	798.356	15 2 0 0 0	H(15)N(2)	(N(N(H(H(H(H(H(H(H(H)))))))(H(H(H(H(H(H(H))))))))))	3976	0 1 0 0 0;0 2 0 0 0;1 2 0 0 0;2 2 0 0 0;3 2 0 0 0;4 2 0 0 0;5 2 0 0 0;6 2 0 0 0;7 2 0 0 0;8 2 0 0 0;9 2 0 0 0;10 2 0 0 0;11 2 0 0 0;12 2 0 0 0;13 2 0 0 0;14 2 0 0 0;	2836.95	2	32.336	9.95325	73.9041	7	0.00169	0.4651	0.83333	0.9	0	0	0	0	2.62938e-240	1.61453e-242	-1	0.00605118	0.00605118	sp|P87167|BUT2_SCHPO	but2	333	113451	654161
Model-FissionYeast-H-1708-5.7131.7131.3.0.dta	Model-FissionYeast-H-1708-5.7131.7131.3.0.dta	Model-FissionYeast-H-1708-5	7131	2877.39	3797.36	1266.46	3	1	FJCTTR	3,Carbamidomethyl[C];	798.356	16 2 0 0 0	H(16)N(2)	(N(N(H(H(H(H(H(H(H(H)))))))(H(H(H(H(H(H(H(H)))))))))))	3957	0 1 0 0 0;0 2 0 0 0;1 2 0 0 0;2 2 0 0 0;3 2 0 0 0;4 2 0 0 0;5 2 0 0 0;6 2 0 0 0;7 2 0 0 0;8 2 0 0 0;9 2 0 0 0;10 2 0 0 0;11 2 0 0 0;12 2 0 0 0;13 2 0 0 0;14 2 0 0 0;15 2 0 0 0;	2999	2	46.8937	17.303	101.848	7	0.00151	0.398	0.84211	1	0	0	0	0	0	0	-1	0.000551572	0.000551572	sp|P87167|BUT2_SCHPO	but2	333	14454900	96395600
Model-FissionYeast-H-1708-5.7147.7147.2.0.dta	Model-FissionYeast-H-1708-5.7147.7147.2.0.dta	Model-FissionYeast-H-1708-5	7147	2881.46	2848.16	1424.59	2	1	IJHTTIER		983.527	9 2 0 0 0	H(9)N(2)	(N(N(H(H(H(H(H(H)))))(H(H(H))))))	4992	0 1 0 0 0;0 2 0 0 0;1 2 0 0 0;2 2 0 0 0;3 2 0 0 0;4 2 0 0 0;5 2 0 0 0;6 2 0 0 0;7 2 0 0 0;8 2 0 0 0;	1864.63	2	44.1673	25.9901	77.9249	7	0.00282	0.98884	1	1	0	0	0	0	4.38999e-254	1.89109e-256	-1	0.000197433	0.000197433	sp|Q9UT11|YLW3_SCHPO	SPAP8A3.03	46	5046230	21315500
Model-FissionYeast-H-1708-5.7155.7155.3.0.dta	Model-FissionYeast-H-1708-5.7155.7155.3.0.dta	Model-FissionYeast-H-1708-5	7155	2883.45	2686.11	896.042	3	1	IJHTTIER		983.527	8 2 0 0 0	H(8)N(2)	(N(N(H(H(H(H(H(H)))))(H(H)))))	5011	0 1 0 0 0;0 2 0 0 0;1 2 0 0 0;2 2 0 0 0;3 2 0 0 0;4 2 0 0 0;5 2 0 0 0;6 2 0 0 0;7 2 0 0 0;	1702.58	2	80.177	70.3176	98.4873	7	0.00243	0.90458	1	1.28571	0	0	0	0	0	0	-1	0	0	sp|Q9UT11|YLW3_SCHPO	SPAP8A3.03	46	203011000	787693000
Model-FissionYeast-H-1708-5.7158.7158.3.2.dta	Model-FissionYeast-H-1708-5.7158.7158.3.2.dta	Model-FissionYeast-H-1708-5	7158	2884.3	3490.28	1164.1	3	1	FJCTTR	3,Carbamidomethyl[C];	798.356	13 2 0 0 1	H(13)N(2)aH(1)	(N(N(H(H(H(H(H(H(H))))))(H(H(H(H(H(H(aH))))))))))	4681	0 1 0 0 0;0 2 0 0 0;1 2 0 0 0;2 2 0 0 0;3 2 0 0 0;4 2 0 0 0;5 2 0 0 0;6 2 0 0 0;7 2 0 0 0;7 2 0 0 1;8 2 0 0 0;8 2 0 0 1;9 2 0 0 0;9 2 0 0 1;10 2 0 0 0;10 2 0 0 1;11 2 0 0 0;11 2 0 0 1;12 2 0 0 0;12 2 0 0 1;13 2 0 0 0;	2691.92	2	39.2233	16.1342	82.1032	7	0.00232	0.66532	0.65217	1	0	0	0	0	2.154e-268	1.20895e-270	-1	0.00071518	0.00071518	sp|P87167|BUT2_SCHPO	but2	333	232689	1228460
Model-FissionYeast-H-1708-5.7160.7160.3.0.dta	Model-FissionYeast-H-1708-5.7160.7160.3.0.dta	Model-FissionYeast-H-1708-5	7160	2884.71	3652.34	1218.12	3	1	FJCTTR	3,Carbamidomethyl[C];	798.356	14 2 0 0 1	H(14)N(2)aH(1)	(N(N(H(H(H(H(H(H(H(H)))))))(H(H(H(H(aH(H(H))))))))))	4074	0 1 0 0 0;0 2 0 0 0;1 2 0 0 0;2 2 0 0 0;3 2 0 0 0;4 2 0 0 0;5 2 0 0 0;5 2 0 0 1;6 2 0 0 0;6 2 0 0 1;7 2 0 0 0;7 2 0 0 1;8 2 0 0 0;8 2 0 0 1;9 2 0 0 0;9 2 0 0 1;10 2 0 0 0;10 2 0 0 1;11 2 0 0 0;11 2 0 0 1;12 2 0 0 0;12 2 0 0 1;13 2 0 0 1;	2853.98	2	50.1874	24.3733	98.1278	7	0.00365	0.99901	0.64	1.1	0	0	0	0	0	0	-1	0.000551572	0.000551572	sp|P87167|BUT2_SCHPO	but2	333	122706000	764711000
Model-FissionYeast-H-1708-5.7169.7169.3.0.dta	Model-FissionYeast-H-1708-5.7169.7169.3.0.dta	Model-FissionYeast-H-1708-5	7169	2887.07	3814.39	1272.13	3	1	FJCTTR	3,Carbamidomethyl[C];	798.356	15 2 0 0 1	H(15)N(2)aH(1)	(N(N(H(H(H(H(H(H(H(H)))))))(H(H(H(H(aH(H(H(H)))))))))))	4067	0 1 0 0 0;0 2 0 0 0;1 2 0 0 0;2 2 0 0 0;3 2 0 0 0;4 2 0 0 0;5 2 0 0 0;5 2 0 0 1;6 2 0 0 0;6 2 0 0 1;7 2 0 0 0;7 2 0 0 1;8 2 0 0 0;8 2 0 0 1;9 2 0 0 0;9 2 0 0 1;10 2 0 0 0;10 2 0 0 1;11 2 0 0 0;11 2 0 0 1;12 2 0 0 0;12 2 0 0 1;13 2 0 0 1;14 2 0 0 1;	3016.03	2	46.0586	27.9987	79.5985	7	0.00348	0.91188	0.53846	1.1	0	0	0	0	8.13338e-260	5.45403e-262	-1	0.000197433	0.000197433	sp|P87167|BUT2_SCHPO	but2	333	71966500	486457000
Model-FissionYeast-H-1708-5.7170.7170.3.0.dta	Model-FissionYeast-H-1708-5.7170.7170.3.0.dta	Model-FissionYeast-H-1708-5	7170	2887.34	3959.42	1320.48	3	1	FJCTTR	3,Carbamidomethyl[C];	798.356	17 2 0 0 0	H(17)N(2)	(N(N(H(H(H(H(H(H(H(H)))))))(H(H(H(H(H(H(H(H(H))))))))))))	3948	0 1 0 0 0;0 2 0 0 0;1 2 0 0 0;2 2 0 0 0;3 2 0 0 0;4 2 0 0 0;5 2 0 0 0;6 2 0 0 0;7 2 0 0 0;8 2 0 0 0;9 2 0 0 0;10 2 0 0 0;11 2 0 0 0;12 2 0 0 0;13 2 0 0 0;14 2 0 0 0;15 2 0 0 0;16 2 0 0 0;	3161.06	2	46.5332	13.0812	108.658	7	0.00447	1.12969	0.85	1	0	0	0	0	0	0	-1	0.00194381	0.00194381	sp|P87167|BUT2_SCHPO	but2	333	4607010	33217600
Model-FissionYeast-H-1708-5.7178.7178.2.0.dta	Model-FissionYeast-H-1708-5.7178.7178.2.0.dta	Model-FissionYeast-H-1708-5	7178	2889.44	3635.31	1818.16	2	1	FJCTTR	3,Carbamidomethyl[C];	798.356	15 2 0 0 0	H(15)N(2)	(N(N(H(H(H(H(H(H(H(H)))))))(H(H(H(H(H(H(H))))))))))	3976	0 1 0 0 0;0 2 0 0 0;1 2 0 0 0;2 2 0 0 0;3 2 0 0 0;4 2 0 0 0;5 2 0 0 0;6 2 0 0 0;7 2 0 0 0;8 2 0 0 0;9 2 0 0 0;10 2 0 0 0;11 2 0 0 0;12 2 0 0 0;13 2 0 0 0;14 2 0 0 0;	2836.95	2	35.1836	12.5505	77.2166	7	-0.00075	-0.20637	0.83333	1	0	0	0	0	1.17228e-251	9.99976e-254	-1	0.00228551	0.00228551	sp|P87167|BUT2_SCHPO	but2	333	4694920	42064100
Model-FissionYeast-H-1708-5.7181.7181.2.0.dta	Model-FissionYeast-H-1708-5.7181.7181.2.0.dta	Model-FissionYeast-H-1708-5	7181	2890.13	2686.11	1343.56	2	1	IJHTTIER		983.527	8 2 0 0 0	H(8)N(2)	(N(N(H(H(H(H(H(H)))))(H(H)))))	5011	0 1 0 0 0;0 2 0 0 0;1 2 0 0 0;2 2 0 0 0;3 2 0 0 0;4 2 0 0 0;5 2 0 0 0;6 2 0 0 0;7 2 0 0 0;	1702.58	2	69.1512	60.083	85.9922	7	0.00199	0.74077	1	1.21429	0	0	0	0	1.04864e-281	1.01709e-283	-1	0	1.01709e-283	sp|Q9UT11|YLW3_SCHPO	SPAP8A3.03	46	16748700	65964300
Model-FissionYeast-H-1708-5.7182.7182.3.0.dta	Model-FissionYeast-H-1708-5.7182.7182.3.0.dta	Model-FissionYeast-H-1708-5	7182	2890.4	2848.16	950.059	3	1	IJHTTIER		983.527	9 2 0 0 0	H(9)N(2)	(N(N(H(H(H(H(H(H)))))(H(H(H))))))	4992	0 1 0 0 0;0 2 0 0 0;1 2 0 0 0;2 2 0 0 0;3 2 0 0 0;4 2 0 0 0;5 2 0 0 0;6 2 0 0 0;7 2 0 0 0;8 2 0 0 0;	1864.63	2	68.2032	50.3503	101.359	7	0.00153	0.53626	1	1.21429	0	0	0	0	0	0	-1	0	0	sp|Q9UT11|YLW3_SCHPO	SPAP8A3.03	46	96217500	407051000
Model-FissionYeast-H-1708-5.7184.7184.3.0.dta	Model-FissionYeast-H-1708-5.7184.7184.3.0.dta	Model-FissionYeast-H-1708-5	7184	2890.97	3976.44	1326.15	3	1	FJCTTR	3,Carbamidomethyl[C];	798.356	16 2 0 0 1	H(16)N(2)aH(1)	(N(N(H(H(H(H(H(H(H(H)))))))(H(H(H(H(H(H(H(H(aH))))))))))))	3952	0 1 0 0 0;0 2 0 0 0;1 2 0 0 0;2 2 0 0 0;3 2 0 0 0;4 2 0 0 0;5 2 0 0 0;6 2 0 0 0;7 2 0 0 0;8 2 0 0 0;9 2 0 0 0;9 2 0 0 1;10 2 0 0 0;10 2 0 0 1;11 2 0 0 0;11 2 0 0 1;12 2 0 0 0;12 2 0 0 1;13 2 0 0 0;13 2 0 0 1;14 2 0 0 0;14 2 0 0 1;15 2 0 0 0;15 2 0 0 1;16 2 0 0 0;	3178.08	2	46.0774	19.952	94.5961	7	0.00413	1.03782	0.62963	1	0	0	0	0	3.8330982584564e-311	3.3824267606e-313	-1	0.000551572	0.000551572	sp|P87167|BUT2_SCHPO	but2	333	32031000	229659000
Model-FissionYeast-H-1708-5.7186.7186.3.0.dta	Model-FissionYeast-H-1708-5.7186.7186.3.0.dta	Model-FissionYeast-H-1708-5	7186	2891.53	3473.26	1158.42	3	1	FJCTTR	3,Carbamidomethyl[C];	798.356	14 2 0 0 0	H(14)N(2)	(N(N(H(H(H(H(H(H(H(H)))))))(H(H(H(H(H(H)))))))))	4009	0 1 0 0 0;0 2 0 0 0;1 2 0 0 0;2 2 0 0 0;3 2 0 0 0;4 2 0 0 0;5 2 0 0 0;6 2 0 0 0;7 2 0 0 0;8 2 0 0 0;9 2 0 0 0;10 2 0 0 0;11 2 0 0 0;12 2 0 0 0;13 2 0 0 0;	2674.9	2	38.4828	15.3757	81.396	7	0.00132	0.38126	0.82353	1	0	0	0	0	5.68554e-266	6.8027e-268	-1	0.00071518	0.00071518	sp|P87167|BUT2_SCHPO	but2	333	569516	2944730
Model-FissionYeast-H-1708-5.7189.7189.3.0.dta	Model-FissionYeast-H-1708-5.7189.7189.3.0.dta	Model-FissionYeast-H-1708-5	7189	2892.21	3635.31	1212.44	3	1	FJCTTR	3,Carbamidomethyl[C];	798.356	15 2 0 0 0	H(15)N(2)	(N(N(H(H(H(H(H(H(H(H)))))))(H(H(H(H(H(H(H))))))))))	3976	0 1 0 0 0;0 2 0 0 0;1 2 0 0 0;2 2 0 0 0;3 2 0 0 0;4 2 0 0 0;5 2 0 0 0;6 2 0 0 0;7 2 0 0 0;8 2 0 0 0;9 2 0 0 0;10 2 0 0 0;11 2 0 0 0;12 2 0 0 0;13 2 0 0 0;14 2 0 0 0;	2836.95	2	54.4989	22.3791	114.15	7	0.00213	0.58723	0.88889	1.2	0	0	0	0	0	0	-1	0.000551572	0.000551572	sp|P87167|BUT2_SCHPO	but2	333	26179800	160764000
Model-FissionYeast-H-1708-5.7195.7195.3.0.dta	Model-FissionYeast-H-1708-5.7195.7195.3.0.dta	Model-FissionYeast-H-1708-5	7195	2893.74	3797.36	1266.46	3	1	FJCTTR	3,Carbamidomethyl[C];	798.356	16 2 0 0 0	H(16)N(2)	(N(N(H(H(H(H(H(H(H(H)))))))(H(H(H(H(H(H(H(H)))))))))))	3957	0 1 0 0 0;0 2 0 0 0;1 2 0 0 0;2 2 0 0 0;3 2 0 0 0;4 2 0 0 0;5 2 0 0 0;6 2 0 0 0;7 2 0 0 0;8 2 0 0 0;9 2 0 0 0;10 2 0 0 0;11 2 0 0 0;12 2 0 0 0;13 2 0 0 0;14 2 0 0 0;15 2 0 0 0;	2999	2	46.7409	16.5495	102.811	7	0.0005	0.13176	0.84211	1	0	0	0	0	0	0	-1	0.00071518	0.00071518	sp|P87167|BUT2_SCHPO	but2	333	14454900	96395600
Model-FissionYeast-H-1708-5.7203.7203.2.0.dta	Model-FissionYeast-H-1708-5.7203.7203.2.0.dta	Model-FissionYeast-H-1708-5	7203	2895.67	3797.36	1899.19	2	1	FJCTTR	3,Carbamidomethyl[C];	798.356	16 2 0 0 0	H(16)N(2)	(N(N(H(H(H(H(H(H(H(H)))))))(H(H(H(H(H(H(H(H)))))))))))	3957	0 1 0 0 0;0 2 0 0 0;1 2 0 0 0;2 2 0 0 0;3 2 0 0 0;4 2 0 0 0;5 2 0 0 0;6 2 0 0 0;7 2 0 0 0;8 2 0 0 0;9 2 0 0 0;10 2 0 0 0;11 2 0 0 0;12 2 0 0 0;13 2 0 0 0;14 2 0 0 0;15 2 0 0 0;	2999	2	44.3537	13.4791	101.692	7	0.00286	0.7543	1	1	0	0	0	0	0	0	-1	0.00141819	0.00141819	sp|P87167|BUT2_SCHPO	but2	333	1073970	10520400
Model-FissionYeast-H-1708-5.7204.7204.2.0.dta	Model-FissionYeast-H-1708-5.7204.7204.2.0.dta	Model-FissionYeast-H-1708-5	7204	2895.96	3473.26	1737.13	2	1	FJCTTR	3,Carbamidomethyl[C];	798.356	14 2 0 0 0	H(14)N(2)	(N(N(H(H(H(H(H(H(H(H)))))))(H(H(H(H(H(H)))))))))	4009	0 1 0 0 0;0 2 0 0 0;1 2 0 0 0;2 2 0 0 0;3 2 0 0 0;4 2 0 0 0;5 2 0 0 0;6 2 0 0 0;7 2 0 0 0;8 2 0 0 0;9 2 0 0 0;10 2 0 0 0;11 2 0 0 0;12 2 0 0 0;13 2 0 0 0;	2674.9	2	37.0562	13.5888	80.6384	7	0.00195	0.56005	0.88235	1	0	0	0	0	2.23312e-263	1.22215e-265	-1	0.00141819	0.00141819	sp|P87167|BUT2_SCHPO	but2	333	9827380	77098100
Model-FissionYeast-H-1708-5.7219.7219.3.0.dta	Model-FissionYeast-H-1708-5.7219.7219.3.0.dta	Model-FissionYeast-H-1708-5	7219	2899.86	3328.23	1110.08	3	1	FJCTTR	3,Carbamidomethyl[C];	798.356	12 2 0 0 1	H(12)N(2)aH(1)	(N(N(H(H(H(H(H(H)))))(H(H(H(H(H(H(aH))))))))))	4959	0 1 0 0 0;0 2 0 0 0;1 2 0 0 0;2 2 0 0 0;3 2 0 0 0;4 2 0 0 0;5 2 0 0 0;6 2 0 0 0;7 2 0 0 0;7 2 0 0 1;8 2 0 0 0;8 2 0 0 1;9 2 0 0 0;9 2 0 0 1;10 2 0 0 0;10 2 0 0 1;11 2 0 0 0;11 2 0 0 1;12 2 0 0 0;	2529.87	2	39.9216	15.3168	85.6162	7	0.0013	0.39017	0.71429	1	0	0	0	0	2.03128e-280	2.07238e-282	-1	0.00071518	0.00071518	sp|P87167|BUT2_SCHPO	but2	333	143545000	756285000
Model-FissionYeast-H-1708-5.7220.7220.3.0.dta	Model-FissionYeast-H-1708-5.7220.7220.3.0.dta	Model-FissionYeast-H-1708-5	7220	2900.05	2686.11	896.042	3	1	IJHTTIER		983.527	8 2 0 0 0	H(8)N(2)	(N(N(H(H(H(H(H(H)))))(H(H)))))	5011	0 1 0 0 0;0 2 0 0 0;1 2 0 0 0;2 2 0 0 0;3 2 0 0 0;4 2 0 0 0;5 2 0 0 0;6 2 0 0 0;7 2 0 0 0;	1702.58	2	90.1986	78.9675	111.056	7	0.00226	0.84092	1	1.28571	0	0	0	0	0	0	-1	0	0	sp|Q9UT11|YLW3_SCHPO	SPAP8A3.03	46	203011000	787693000
Model-FissionYeast-H-1708-5.7226.7226.3.0.dta	Model-FissionYeast-H-1708-5.7226.7226.3.0.dta	Model-FissionYeast-H-1708-5	7226	2901.55	3652.34	1218.12	3	1	FJCTTR	3,Carbamidomethyl[C];	798.356	14 2 0 0 1	H(14)N(2)aH(1)	(N(N(H(H(H(H(H(H(H(H)))))))(H(H(H(aH(H(H(H))))))))))	4139	0 1 0 0 0;0 2 0 0 0;1 2 0 0 0;2 2 0 0 0;3 2 0 0 0;4 2 0 0 0;4 2 0 0 1;5 2 0 0 0;5 2 0 0 1;6 2 0 0 0;6 2 0 0 1;7 2 0 0 0;7 2 0 0 1;8 2 0 0 0;8 2 0 0 1;9 2 0 0 0;9 2 0 0 1;10 2 0 0 0;10 2 0 0 1;11 2 0 0 0;11 2 0 0 1;12 2 0 0 1;13 2 0 0 1;	2853.98	2	52.3211	36.7049	81.3225	7	0.00263	0.72055	0.52	1.3	0	0	0	0	1.01463e-265	1.23657e-267	-1	0	1.23657e-267	sp|P87167|BUT2_SCHPO	but2	333	122706000	764711000
Model-FissionYeast-H-1708-5.7229.7229.3.0.dta	Model-FissionYeast-H-1708-5.7229.7229.3.0.dta	Model-FissionYeast-H-1708-5	7229	2902.4	3490.28	1164.1	3	1	FJCTTR	3,Carbamidomethyl[C];	798.356	13 2 0 0 1	H(13)N(2)aH(1)	(N(N(H(H(H(H(H(H(H))))))(H(H(H(H(aH(H(H))))))))))	4689	0 1 0 0 0;0 2 0 0 0;1 2 0 0 0;2 2 0 0 0;3 2 0 0 0;4 2 0 0 0;5 2 0 0 0;5 2 0 0 1;6 2 0 0 0;6 2 0 0 1;7 2 0 0 0;7 2 0 0 1;8 2 0 0 0;8 2 0 0 1;9 2 0 0 0;9 2 0 0 1;10 2 0 0 0;10 2 0 0 1;11 2 0 0 0;11 2 0 0 1;12 2 0 0 1;	2691.92	2	47.1684	25.7207	86.9998	7	0.00176	0.50544	0.6087	1.1	0	0	0	0	3.73512e-285	1.76457e-287	-1	0.000197433	0.000197433	sp|P87167|BUT2_SCHPO	but2	333	152219000	871505000
Model-FissionYeast-H-1708-5.7231.7231.3.0.dta	Model-FissionYeast-H-1708-5.7231.7231.3.0.dta	Model-FissionYeast-H-1708-5	7231	2902.95	3311.2	1104.41	3	1	FJCTTR	3,Carbamidomethyl[C];	798.356	13 2 0 0 0	H(13)N(2)	(N(N(H(H(H(H(H(H(H(H)))))))(H(H(H(H(H))))))))	4058	0 1 0 0 0;0 2 0 0 0;1 2 0 0 0;2 2 0 0 0;3 2 0 0 0;4 2 0 0 0;5 2 0 0 0;6 2 0 0 0;7 2 0 0 0;8 2 0 0 0;9 2 0 0 0;10 2 0 0 0;11 2 0 0 0;12 2 0 0 0;	2512.85	2	36.5255	13.5595	79.1768	7	0.00137	0.41515	0.875	1	0	0	0	0	2.2611e-258	1.69258e-260	-1	0.00141819	0.00141819	sp|P87167|BUT2_SCHPO	but2	333	41377700	220493000
Model-FissionYeast-H-1708-5.7236.7236.3.0.dta	Model-FissionYeast-H-1708-5.7236.7236.3.0.dta	Model-FissionYeast-H-1708-5	7236	2904.2	3959.42	1320.48	3	1	FJCTTR	3,Carbamidomethyl[C];	798.356	17 2 0 0 0	H(17)N(2)	(N(N(H(H(H(H(H(H(H(H)))))))(H(H(H(H(H(H(H(H(H))))))))))))	3948	0 1 0 0 0;0 2 0 0 0;1 2 0 0 0;2 2 0 0 0;3 2 0 0 0;4 2 0 0 0;5 2 0 0 0;6 2 0 0 0;7 2 0 0 0;8 2 0 0 0;9 2 0 0 0;10 2 0 0 0;11 2 0 0 0;12 2 0 0 0;13 2 0 0 0;14 2 0 0 0;15 2 0 0 0;16 2 0 0 0;	3161.06	2	35.1365	13.2726	75.7409	7	0.00537	1.35624	0.8	1	0	0	0	0	1.33337e-246	1.32281e-248	-1	0.00176866	0.00176866	sp|P87167|BUT2_SCHPO	but2	333	4607010	33217600
Model-FissionYeast-H-1708-5.7237.7237.3.0.dta	Model-FissionYeast-H-1708-5.7237.7237.3.0.dta	Model-FissionYeast-H-1708-5	7237	2904.31	3814.39	1272.13	3	1	FJCTTR	3,Carbamidomethyl[C];	798.356	15 2 0 0 1	H(15)N(2)aH(1)	(N(N(H(H(aH(H(H(H(H(H)))))))(H(H(H(H(H(H(H(H)))))))))))	6350	0 1 0 0 0;0 2 0 0 0;1 2 0 0 0;2 2 0 0 0;2 2 0 0 1;3 2 0 0 0;3 2 0 0 1;4 2 0 0 0;4 2 0 0 1;5 2 0 0 0;5 2 0 0 1;6 2 0 0 0;6 2 0 0 1;7 2 0 0 0;7 2 0 0 1;8 2 0 0 0;8 2 0 0 1;9 2 0 0 0;9 2 0 0 1;10 2 0 0 0;10 2 0 0 1;11 2 0 0 1;12 2 0 0 1;13 2 0 0 1;14 2 0 0 1;	3016.03	2	57.4392	34.6516	99.7591	8	0.00291	0.76166	0.55556	1.3	0	0	0	0	0	0	-1	0	0	sp|P87167|BUT2_SCHPO	but2	333	71966500	486457000
Model-FissionYeast-H-1708-5.7247.7247.2.0.dta	Model-FissionYeast-H-1708-5.7247.7247.2.0.dta	Model-FissionYeast-H-1708-5	7247	2906.95	3635.31	1818.16	2	1	FJCTTR	3,Carbamidomethyl[C];	798.356	15 2 0 0 0	H(15)N(2)	(N(N(H(H(H(H(H(H(H(H)))))))(H(H(H(H(H(H(H))))))))))	3976	0 1 0 0 0;0 2 0 0 0;1 2 0 0 0;2 2 0 0 0;3 2 0 0 0;4 2 0 0 0;5 2 0 0 0;6 2 0 0 0;7 2 0 0 0;8 2 0 0 0;9 2 0 0 0;10 2 0 0 0;11 2 0 0 0;12 2 0 0 0;13 2 0 0 0;14 2 0 0 0;	2836.95	2	53.7629	19.2695	117.822	7	0.001	0.27612	1	1	0	0	0	0	0	0	-1	0.000551572	0.000551572	sp|P87167|BUT2_SCHPO	but2	333	4566720	41295300
Model-FissionYeast-H-1708-5.7252.7252.3.3.dta	Model-FissionYeast-H-1708-5.7252.7252.3.3.dta	Model-FissionYeast-H-1708-5	7252	2908.34	2524.05	842.022	3	1	IJHTTIER		983.527	7 2 0 0 0	H(7)N(2)	(N(N(H(H(H(H(H))))(H(H)))))	5381	0 1 0 0 0;0 2 0 0 0;1 2 0 0 0;2 2 0 0 0;3 2 0 0 0;4 2 0 0 0;5 2 0 0 0;6 2 0 0 0;	1540.53	2	24.9837	10.6766	51.5542	7	-0.00372	-1.47532	0.9	0.71429	0	0	0	0	1.1493e-163	3.10103e-166	-1	0.00434179	0.00434179	sp|Q9UT11|YLW3_SCHPO	SPAP8A3.03	46	896077	3998930
Model-FissionYeast-H-1708-5.7254.7254.3.0.dta	Model-FissionYeast-H-1708-5.7254.7254.3.0.dta	Model-FissionYeast-H-1708-5	7254	2908.73	3635.31	1212.44	3	1	FJCTTR	3,Carbamidomethyl[C];	798.356	15 2 0 0 0	H(15)N(2)	(N(N(H(H(H(H(H(H(H(H)))))))(H(H(H(H(H(H(H))))))))))	3976	0 1 0 0 0;0 2 0 0 0;1 2 0 0 0;2 2 0 0 0;3 2 0 0 0;4 2 0 0 0;5 2 0 0 0;6 2 0 0 0;7 2 0 0 0;8 2 0 0 0;9 2 0 0 0;10 2 0 0 0;11 2 0 0 0;12 2 0 0 0;13 2 0 0 0;14 2 0 0 0;	2836.95	2	55.1475	21.1739	118.241	7	0.00231	0.6351	0.88889	1.1	0	0	0	0	0	0	-1	0.000551572	0.000551572	sp|P87167|BUT2_SCHPO	but2	333	26179800	160764000
Model-FissionYeast-H-1708-5.7255.7255.3.0.dta	Model-FissionYeast-H-1708-5.7255.7255.3.0.dta	Model-FissionYeast-H-1708-5	7255	2909.01	3473.26	1158.42	3	1	FJCTTR	3,Carbamidomethyl[C];	798.356	14 2 0 0 0	H(14)N(2)	(N(N(H(H(H(H(H(H(H(H)))))))(H(H(H(H(H(H)))))))))	4009	0 1 0 0 0;0 2 0 0 0;1 2 0 0 0;2 2 0 0 0;3 2 0 0 0;4 2 0 0 0;5 2 0 0 0;6 2 0 0 0;7 2 0 0 0;8 2 0 0 0;9 2 0 0 0;10 2 0 0 0;11 2 0 0 0;12 2 0 0 0;13 2 0 0 0;	2674.9	2	57.4733	29.656	109.134	7	0.00214	0.61706	0.82353	1.3	0	0	0	0	0	0	-1	0.000197433	0.000197433	sp|P87167|BUT2_SCHPO	but2	333	35975200	205972000
Model-FissionYeast-H-1708-5.7256.7256.3.0.dta	Model-FissionYeast-H-1708-5.7256.7256.3.0.dta	Model-FissionYeast-H-1708-5	7256	2909.31	3976.44	1326.15	3	1	FJCTTR	3,Carbamidomethyl[C];	798.356	16 2 0 0 1	H(16)N(2)aH(1)	(N(N(H(H(H(H(H(H(H(H)))))))(H(H(H(H(H(aH(H(H(H))))))))))))	4013	0 1 0 0 0;0 2 0 0 0;1 2 0 0 0;2 2 0 0 0;3 2 0 0 0;4 2 0 0 0;5 2 0 0 0;6 2 0 0 0;6 2 0 0 1;7 2 0 0 0;7 2 0 0 1;8 2 0 0 0;8 2 0 0 1;9 2 0 0 0;9 2 0 0 1;10 2 0 0 0;10 2 0 0 1;11 2 0 0 0;11 2 0 0 1;12 2 0 0 0;12 2 0 0 1;13 2 0 0 0;13 2 0 0 1;14 2 0 0 1;15 2 0 0 1;	3178.08	2	34.0895	13.8098	71.7517	7	0.00342	0.86128	0.59259	1	0	0	0	0	6.27885e-233	2.49316e-235	-1	0.0010699	0.0010699	sp|P87167|BUT2_SCHPO	but2	333	32080200	230035000
Model-FissionYeast-H-1708-5.7258.7258.2.0.dta	Model-FissionYeast-H-1708-5.7258.7258.2.0.dta	Model-FissionYeast-H-1708-5	7258	2909.86	2686.11	1343.56	2	1	IJHTTIER		983.527	8 2 0 0 0	H(8)N(2)	(N(N(H(H(H(H(H(H)))))(H(H)))))	5011	0 1 0 0 0;0 2 0 0 0;1 2 0 0 0;2 2 0 0 0;3 2 0 0 0;4 2 0 0 0;5 2 0 0 0;6 2 0 0 0;7 2 0 0 0;	1702.58	2	60.3463	46.1284	86.7509	7	0.00187	0.69535	1	1.28571	0	0	0	0	2.65641e-284	1.92363e-286	-1	0	1.92363e-286	sp|Q9UT11|YLW3_SCHPO	SPAP8A3.03	46	16748700	65964300
Model-FissionYeast-H-1708-5.7260.7260.3.0.dta	Model-FissionYeast-H-1708-5.7260.7260.3.0.dta	Model-FissionYeast-H-1708-5	7260	2910.42	2848.16	950.059	3	1	IJHTTIER		983.527	9 2 0 0 0	H(9)N(2)	(N(N(H(H(H(H(H(H)))))(H(H(H))))))	4992	0 1 0 0 0;0 2 0 0 0;1 2 0 0 0;2 2 0 0 0;3 2 0 0 0;4 2 0 0 0;5 2 0 0 0;6 2 0 0 0;7 2 0 0 0;8 2 0 0 0;	1864.63	2	43.6304	22.5709	82.7409	7	0.00064	0.22343	1	1.07143	0	0	0	0	1.41283e-270	6.3318e-273	-1	0.000551572	0.000551572	sp|Q9UT11|YLW3_SCHPO	SPAP8A3.03	46	279036	1386290
Model-FissionYeast-H-1708-5.7261.7261.2.1.dta	Model-FissionYeast-H-1708-5.7261.7261.2.1.dta	Model-FissionYeast-H-1708-5	7261	2910.7	3311.2	1656.11	2	1	FJCTTR	3,Carbamidomethyl[C];	798.356	13 2 0 0 0	H(13)N(2)	(N(N(H(H(H(H(H(H(H(H)))))))(H(H(H(H(H))))))))	4058	0 1 0 0 0;0 2 0 0 0;1 2 0 0 0;2 2 0 0 0;3 2 0 0 0;4 2 0 0 0;5 2 0 0 0;6 2 0 0 0;7 2 0 0 0;8 2 0 0 0;9 2 0 0 0;10 2 0 0 0;11 2 0 0 0;12 2 0 0 0;	2512.85	2	42.5488	17.3109	89.4193	7	0.00105	0.3179	0.9375	1	0	0	0	0	1.96407e-293	1.5339e-295	-1	0.000551572	0.000551572	sp|P87167|BUT2_SCHPO	but2	333	13418400	83263400
Model-FissionYeast-H-1708-5.7265.7265.3.0.dta	Model-FissionYeast-H-1708-5.7265.7265.3.0.dta	Model-FissionYeast-H-1708-5	7265	2911.65	3797.36	1266.46	3	1	FJCTTR	3,Carbamidomethyl[C];	798.356	16 2 0 0 0	H(16)N(2)	(N(N(H(H(H(H(H(H(H(H)))))))(H(H(H(H(H(H(H(H)))))))))))	3957	0 1 0 0 0;0 2 0 0 0;1 2 0 0 0;2 2 0 0 0;3 2 0 0 0;4 2 0 0 0;5 2 0 0 0;6 2 0 0 0;7 2 0 0 0;8 2 0 0 0;9 2 0 0 0;10 2 0 0 0;11 2 0 0 0;12 2 0 0 0;13 2 0 0 0;14 2 0 0 0;15 2 0 0 0;	2999	2	50.4014	19.0717	108.585	7	-0.00073	-0.19215	0.89474	1	0	0	0	0	0	0	-1	0.000551572	0.000551572	sp|P87167|BUT2_SCHPO	but2	333	14454900	96395600
Model-FissionYeast-H-1708-5.7281.7281.2.0.dta	Model-FissionYeast-H-1708-5.7281.7281.2.0.dta	Model-FissionYeast-H-1708-5	7281	2915.97	3473.26	1737.13	2	1	FJCTTR	3,Carbamidomethyl[C];	798.356	14 2 0 0 0	H(14)N(2)	(N(N(H(H(H(H(H(H(H(H)))))))(H(H(H(H(H(H)))))))))	4009	0 1 0 0 0;0 2 0 0 0;1 2 0 0 0;2 2 0 0 0;3 2 0 0 0;4 2 0 0 0;5 2 0 0 0;6 2 0 0 0;7 2 0 0 0;8 2 0 0 0;9 2 0 0 0;10 2 0 0 0;11 2 0 0 0;12 2 0 0 0;13 2 0 0 0;	2674.9	2	55.6324	23.4686	115.365	7	0.00137	0.39421	1	1.1	0	0	0	0	0	0	-1	0.000551572	0.000551572	sp|P87167|BUT2_SCHPO	but2	333	9764570	76781300
Model-FissionYeast-H-1708-5.7287.7287.3.0.dta	Model-FissionYeast-H-1708-5.7287.7287.3.0.dta	Model-FissionYeast-H-1708-5	7287	2917.48	3328.23	1110.08	3	1	FJCTTR	3,Carbamidomethyl[C];	798.356	12 2 0 0 1	H(12)N(2)aH(1)	(N(N(H(H(H(H(H(H)))))(H(H(H(H(H(H(aH))))))))))	4959	0 1 0 0 0;0 2 0 0 0;1 2 0 0 0;2 2 0 0 0;3 2 0 0 0;4 2 0 0 0;5 2 0 0 0;6 2 0 0 0;7 2 0 0 0;7 2 0 0 1;8 2 0 0 0;8 2 0 0 1;9 2 0 0 0;9 2 0 0 1;10 2 0 0 0;10 2 0 0 1;11 2 0 0 0;11 2 0 0 1;12 2 0 0 0;	2529.87	2	49.3447	25.4117	93.7918	7	0.00182	0.54611	0.66667	1.1	0	0	0	0	0	2.99257891668557e-310	-1	0.000551572	0.000551572	sp|P87167|BUT2_SCHPO	but2	333	143423000	755667000
Model-FissionYeast-H-1708-5.7288.7288.3.0.dta	Model-FissionYeast-H-1708-5.7288.7288.3.0.dta	Model-FissionYeast-H-1708-5	7288	2917.76	2686.11	896.042	3	1	IJHTTIER		983.527	8 2 0 0 0	H(8)N(2)	(N(N(H(H(H(H(H(H)))))(H(H)))))	5011	0 1 0 0 0;0 2 0 0 0;1 2 0 0 0;2 2 0 0 0;3 2 0 0 0;4 2 0 0 0;5 2 0 0 0;6 2 0 0 0;7 2 0 0 0;	1702.58	2	77.6636	66.165	99.0183	7	0.00176	0.65664	1	1.28571	0	0	0	0	0	0	-1	0	0	sp|Q9UT11|YLW3_SCHPO	SPAP8A3.03	46	203310000	788761000
Model-FissionYeast-H-1708-5.7289.7289.3.5.dta	Model-FissionYeast-H-1708-5.7289.7289.3.5.dta	Model-FissionYeast-H-1708-5	7289	2918.06	3166.18	1056.06	3	1	FJCTTR	3,Carbamidomethyl[C];	798.356	11 2 0 0 1	H(11)N(2)aH(1)	(N(N(H(H(H(H(H))))(H(H(H(H(H(H(aH))))))))))	5281	0 1 0 0 0;0 2 0 0 0;1 2 0 0 0;2 2 0 0 0;3 2 0 0 0;4 2 0 0 0;5 2 0 0 0;6 2 0 0 0;7 2 0 0 0;7 2 0 0 1;8 2 0 0 0;8 2 0 0 1;9 2 0 0 0;9 2 0 0 1;10 2 0 0 0;10 2 0 0 1;11 2 0 0 0;	2367.82	2	42.9211	17.714	89.7344	7	0.00227	0.71601	0.73684	1	0	0	0	0	1.64168e-294	1.16271e-296	-1	0.000551572	0.000551572	sp|P87167|BUT2_SCHPO	but2	333	64757100	318821000
Model-FissionYeast-H-1708-5.7298.7298.3.0.dta	Model-FissionYeast-H-1708-5.7298.7298.3.0.dta	Model-FissionYeast-H-1708-5	7298	2920.39	3652.34	1218.12	3	1	FJCTTR	3,Carbamidomethyl[C];	798.356	14 2 0 0 1	H(14)N(2)aH(1)	(N(N(H(H(H(H(H(H(H(H)))))))(H(H(H(H(H(aH(H))))))))))	4025	0 1 0 0 0;0 2 0 0 0;1 2 0 0 0;2 2 0 0 0;3 2 0 0 0;4 2 0 0 0;5 2 0 0 0;6 2 0 0 0;6 2 0 0 1;7 2 0 0 0;7 2 0 0 1;8 2 0 0 0;8 2 0 0 1;9 2 0 0 0;9 2 0 0 1;10 2 0 0 0;10 2 0 0 1;11 2 0 0 0;11 2 0 0 1;12 2 0 0 0;12 2 0 0 1;13 2 0 0 0;13 2 0 0 1;	2853.98	2	53.1801	36.2139	84.6888	7	0.00255	0.69838	0.52	1.3	0	0	0	0	3.03329e-277	2.47849e-279	-1	0	2.47849e-279	sp|P87167|BUT2_SCHPO	but2	333	122706000	764711000
Model-FissionYeast-H-1708-5.7299.7299.3.0.dta	Model-FissionYeast-H-1708-5.7299.7299.3.0.dta	Model-FissionYeast-H-1708-5	7299	2920.51	3490.28	1164.1	3	1	FJCTTR	3,Carbamidomethyl[C];	798.356	13 2 0 0 1	H(13)N(2)aH(1)	(N(N(H(H(H(H(H(H(H))))))(H(H(H(H(H(H(aH))))))))))	4681	0 1 0 0 0;0 2 0 0 0;1 2 0 0 0;2 2 0 0 0;3 2 0 0 0;4 2 0 0 0;5 2 0 0 0;6 2 0 0 0;7 2 0 0 0;7 2 0 0 1;8 2 0 0 0;8 2 0 0 1;9 2 0 0 0;9 2 0 0 1;10 2 0 0 0;10 2 0 0 1;11 2 0 0 0;11 2 0 0 1;12 2 0 0 0;12 2 0 0 1;13 2 0 0 0;	2691.92	2	49.6889	28.3581	89.3033	7	0.00191	0.5467	0.56522	1.1	0	0	0	0	4.89878e-293	3.94641e-295	-1	0.000197433	0.000197433	sp|P87167|BUT2_SCHPO	but2	333	152219000	871505000
Model-FissionYeast-H-1708-5.7300.7300.3.0.dta	Model-FissionYeast-H-1708-5.7300.7300.3.0.dta	Model-FissionYeast-H-1708-5	7300	2920.81	3311.2	1104.41	3	1	FJCTTR	3,Carbamidomethyl[C];	798.356	13 2 0 0 0	H(13)N(2)	(N(N(H(H(H(H(H(H(H(H)))))))(H(H(H(H(H))))))))	4058	0 1 0 0 0;0 2 0 0 0;1 2 0 0 0;2 2 0 0 0;3 2 0 0 0;4 2 0 0 0;5 2 0 0 0;6 2 0 0 0;7 2 0 0 0;8 2 0 0 0;9 2 0 0 0;10 2 0 0 0;11 2 0 0 0;12 2 0 0 0;	2512.85	2	58.195	27.9731	114.321	7	0.00167	0.50394	0.9375	1.3	0	0	0	0	0	0	-1	0.000197433	0.000197433	sp|P87167|BUT2_SCHPO	but2	333	41316800	220306000
Model-FissionYeast-H-1708-5.7305.7305.2.0.dta	Model-FissionYeast-H-1708-5.7305.7305.2.0.dta	Model-FissionYeast-H-1708-5	7305	2922.2	3149.15	1575.08	2	1	FJCTTR	3,Carbamidomethyl[C];	798.356	12 2 0 0 0	H(12)N(2)	(N(N(H(H(H(H(H(H(H(H)))))))(H(H(H(H)))))))	4123	0 1 0 0 0;0 2 0 0 0;1 2 0 0 0;2 2 0 0 0;3 2 0 0 0;4 2 0 0 0;5 2 0 0 0;6 2 0 0 0;7 2 0 0 0;8 2 0 0 0;9 2 0 0 0;10 2 0 0 0;11 2 0 0 0;	2350.79	2	42.2901	15.0014	92.9691	7	0.00195	0.62051	1	1	0	0	0	0	1.40957e-305	2.38782e-307	-1	0.00071518	0.00071518	sp|P87167|BUT2_SCHPO	but2	333	11246200	56948400
Model-FissionYeast-H-1708-5.7311.7311.3.0.dta	Model-FissionYeast-H-1708-5.7311.7311.3.0.dta	Model-FissionYeast-H-1708-5	7311	2923.71	3814.39	1272.13	3	1	FJCTTR	3,Carbamidomethyl[C];	798.356	15 2 0 0 1	H(15)N(2)aH(1)	(N(N(H(H(H(H(H(H(H(H)))))))(H(H(H(H(H(H(H(aH)))))))))))	3966	0 1 0 0 0;0 2 0 0 0;1 2 0 0 0;2 2 0 0 0;3 2 0 0 0;4 2 0 0 0;5 2 0 0 0;6 2 0 0 0;7 2 0 0 0;8 2 0 0 0;8 2 0 0 1;9 2 0 0 0;9 2 0 0 1;10 2 0 0 0;10 2 0 0 1;11 2 0 0 0;11 2 0 0 1;12 2 0 0 0;12 2 0 0 1;13 2 0 0 0;13 2 0 0 1;14 2 0 0 0;14 2 0 0 1;15 2 0 0 0;	3016.03	2	51.9904	23.4086	105.071	7	0.00263	0.68852	0.65385	1.1	0	0	0	0	0	0	-1	0.000551572	0.000551572	sp|P87167|BUT2_SCHPO	but2	333	71966500	486457000
Model-FissionYeast-H-1708-5.7314.7314.3.0.dta	Model-FissionYeast-H-1708-5.7314.7314.3.0.dta	Model-FissionYeast-H-1708-5	7314	2924.56	3149.15	1050.39	3	1	FJCTTR	3,Carbamidomethyl[C];	798.356	12 2 0 0 0	H(12)N(2)	(N(N(H(H(H(H(H(H(H(H)))))))(H(H(H(H)))))))	4123	0 1 0 0 0;0 2 0 0 0;1 2 0 0 0;2 2 0 0 0;3 2 0 0 0;4 2 0 0 0;5 2 0 0 0;6 2 0 0 0;7 2 0 0 0;8 2 0 0 0;9 2 0 0 0;10 2 0 0 0;11 2 0 0 0;	2350.79	2	38.3398	11.0066	89.1014	7	0.00077	0.24294	0.93333	0.8	0	0	0	0	2.40496e-292	2.91867e-294	-1	0.00365535	0.00365535	sp|P87167|BUT2_SCHPO	but2	333	16393800	79800600
Model-FissionYeast-H-1708-5.7320.7320.3.0.dta	Model-FissionYeast-H-1708-5.7320.7320.3.0.dta	Model-FissionYeast-H-1708-5	7320	2926.07	3635.31	1212.44	3	1	FJCTTR	3,Carbamidomethyl[C];	798.356	15 2 0 0 0	H(15)N(2)	(N(N(H(H(H(H(H(H(H(H)))))))(H(H(H(H(H(H(H))))))))))	3976	0 1 0 0 0;0 2 0 0 0;1 2 0 0 0;2 2 0 0 0;3 2 0 0 0;4 2 0 0 0;5 2 0 0 0;6 2 0 0 0;7 2 0 0 0;8 2 0 0 0;9 2 0 0 0;10 2 0 0 0;11 2 0 0 0;12 2 0 0 0;13 2 0 0 0;14 2 0 0 0;	2836.95	2	52.628	25.4978	103.013	7	0.00219	0.60291	0.83333	1.2	0	0	0	0	0	0	-1	0.000197433	0.000197433	sp|P87167|BUT2_SCHPO	but2	333	26179800	160764000
Model-FissionYeast-H-1708-5.7321.7321.3.0.dta	Model-FissionYeast-H-1708-5.7321.7321.3.0.dta	Model-FissionYeast-H-1708-5	7321	2926.35	3473.26	1158.42	3	1	FJCTTR	3,Carbamidomethyl[C];	798.356	14 2 0 0 0	H(14)N(2)	(N(N(H(H(H(H(H(H(H(H)))))))(H(H(H(H(H(H)))))))))	4009	0 1 0 0 0;0 2 0 0 0;1 2 0 0 0;2 2 0 0 0;3 2 0 0 0;4 2 0 0 0;5 2 0 0 0;6 2 0 0 0;7 2 0 0 0;8 2 0 0 0;9 2 0 0 0;10 2 0 0 0;11 2 0 0 0;12 2 0 0 0;13 2 0 0 0;	2674.9	2	54.9716	23.8583	112.753	7	0.00232	0.66716	0.88235	1.1	0	0	0	0	0	0	-1	0.000551572	0.000551572	sp|P87167|BUT2_SCHPO	but2	333	35975200	205972000
Model-FissionYeast-H-1708-5.7322.7322.2.0.dta	Model-FissionYeast-H-1708-5.7322.7322.2.0.dta	Model-FissionYeast-H-1708-5	7322	2926.64	3635.31	1818.16	2	1	FJCTTR	3,Carbamidomethyl[C];	798.356	15 2 0 0 0	H(15)N(2)	(N(N(H(H(H(H(H(H(H(H)))))))(H(H(H(H(H(H(H))))))))))	3976	0 1 0 0 0;0 2 0 0 0;1 2 0 0 0;2 2 0 0 0;3 2 0 0 0;4 2 0 0 0;5 2 0 0 0;6 2 0 0 0;7 2 0 0 0;8 2 0 0 0;9 2 0 0 0;10 2 0 0 0;11 2 0 0 0;12 2 0 0 0;13 2 0 0 0;14 2 0 0 0;	2836.95	2	50.7824	19.5378	108.808	7	0.00137	0.3757	1	1.1	0	0	0	0	0	0	-1	0.000551572	0.000551572	sp|P87167|BUT2_SCHPO	but2	333	4566720	41295300
Model-FissionYeast-H-1708-5.7327.7327.3.0.dta	Model-FissionYeast-H-1708-5.7327.7327.3.0.dta	Model-FissionYeast-H-1708-5	7327	2927.88	2848.16	950.059	3	1	IJHTTIER		983.527	9 2 0 0 0	H(9)N(2)	(N(N(H(H(H(H(H(H)))))(H(H(H))))))	4992	0 1 0 0 0;0 2 0 0 0;1 2 0 0 0;2 2 0 0 0;3 2 0 0 0;4 2 0 0 0;5 2 0 0 0;6 2 0 0 0;7 2 0 0 0;8 2 0 0 0;	1864.63	2	30.7164	9.66314	69.8152	7	0.00035	0.12126	0.91667	0.57143	0	0	0	0	2.74118e-226	1.72644e-228	-1	0.00655964	0.00655964	sp|Q9UT11|YLW3_SCHPO	SPAP8A3.03	46	389805	1550540
Model-FissionYeast-H-1708-5.7328.7328.2.0.dta	Model-FissionYeast-H-1708-5.7328.7328.2.0.dta	Model-FissionYeast-H-1708-5	7328	2928.17	3311.2	1656.11	2	1	FJCTTR	3,Carbamidomethyl[C];	798.356	13 2 0 0 0	H(13)N(2)	(N(N(H(H(H(H(H(H(H(H)))))))(H(H(H(H(H))))))))	4058	0 1 0 0 0;0 2 0 0 0;1 2 0 0 0;2 2 0 0 0;3 2 0 0 0;4 2 0 0 0;5 2 0 0 0;6 2 0 0 0;7 2 0 0 0;8 2 0 0 0;9 2 0 0 0;10 2 0 0 0;11 2 0 0 0;12 2 0 0 0;	2512.85	2	52.2803	21.5753	109.304	7	0.00153	0.46226	1	1.1	0	0	0	0	0	0	-1	0.000551572	0.000551572	sp|P87167|BUT2_SCHPO	but2	333	13418400	83263400
Model-FissionYeast-H-1708-5.7330.7330.3.0.dta	Model-FissionYeast-H-1708-5.7330.7330.3.0.dta	Model-FissionYeast-H-1708-5	7330	2928.73	3797.36	1266.46	3	1	FJCTTR	3,Carbamidomethyl[C];	798.356	16 2 0 0 0	H(16)N(2)	(N(N(H(H(H(H(H(H(H(H)))))))(H(H(H(H(H(H(H(H)))))))))))	3957	0 1 0 0 0;0 2 0 0 0;1 2 0 0 0;2 2 0 0 0;3 2 0 0 0;4 2 0 0 0;5 2 0 0 0;6 2 0 0 0;7 2 0 0 0;8 2 0 0 0;9 2 0 0 0;10 2 0 0 0;11 2 0 0 0;12 2 0 0 0;13 2 0 0 0;14 2 0 0 0;15 2 0 0 0;	2999	2	46.3182	14.291	105.797	7	-0.00252	-0.663	0.94737	1	0	0	0	0	0	0	-1	0.00071518	0.00071518	sp|P87167|BUT2_SCHPO	but2	333	14541000	96893400
Model-FissionYeast-H-1708-5.7349.7349.2.0.dta	Model-FissionYeast-H-1708-5.7349.7349.2.0.dta	Model-FissionYeast-H-1708-5	7349	2933.6	3473.26	1737.13	2	1	FJCTTR	3,Carbamidomethyl[C];	798.356	14 2 0 0 0	H(14)N(2)	(N(N(H(H(H(H(H(H(H(H)))))))(H(H(H(H(H(H)))))))))	4009	0 1 0 0 0;0 2 0 0 0;1 2 0 0 0;2 2 0 0 0;3 2 0 0 0;4 2 0 0 0;5 2 0 0 0;6 2 0 0 0;7 2 0 0 0;8 2 0 0 0;9 2 0 0 0;10 2 0 0 0;11 2 0 0 0;12 2 0 0 0;13 2 0 0 0;	2674.9	2	59.4748	28.8646	116.322	7	0.00168	0.48289	1	1.2	0	0	0	0	0	0	-1	0.000197433	0.000197433	sp|P87167|BUT2_SCHPO	but2	333	9764570	76781300
Model-FissionYeast-H-1708-5.7351.7351.3.0.dta	Model-FissionYeast-H-1708-5.7351.7351.3.0.dta	Model-FissionYeast-H-1708-5	7351	2934.07	3328.23	1110.08	3	1	FJCTTR	3,Carbamidomethyl[C];	798.356	12 2 0 0 1	H(12)N(2)aH(1)	(N(N(H(H(H(H(H(H)))))(H(H(H(aH(H(H(H))))))))))	4978	0 1 0 0 0;0 2 0 0 0;1 2 0 0 0;2 2 0 0 0;3 2 0 0 0;4 2 0 0 0;4 2 0 0 1;5 2 0 0 0;5 2 0 0 1;6 2 0 0 0;6 2 0 0 1;7 2 0 0 0;7 2 0 0 1;8 2 0 0 0;8 2 0 0 1;9 2 0 0 0;9 2 0 0 1;10 2 0 0 1;11 2 0 0 1;	2529.87	2	52.0915	32.8573	87.8122	7	0.00214	0.64255	0.61905	1.3	0	0	0	0	6.1997e-288	4.74754e-290	-1	0	4.74754e-290	sp|P87167|BUT2_SCHPO	but2	333	143423000	755667000
Model-FissionYeast-H-1708-5.7352.7352.3.0.dta	Model-FissionYeast-H-1708-5.7352.7352.3.0.dta	Model-FissionYeast-H-1708-5	7352	2934.35	3166.18	1056.06	3	1	FJCTTR	3,Carbamidomethyl[C];	798.356	11 2 0 0 1	H(11)N(2)aH(1)	(N(N(H(H(H(H(H))))(H(H(H(H(H(H(aH))))))))))	5281	0 1 0 0 0;0 2 0 0 0;1 2 0 0 0;2 2 0 0 0;3 2 0 0 0;4 2 0 0 0;5 2 0 0 0;6 2 0 0 0;7 2 0 0 0;7 2 0 0 1;8 2 0 0 0;8 2 0 0 1;9 2 0 0 0;9 2 0 0 1;10 2 0 0 0;10 2 0 0 1;11 2 0 0 0;	2367.82	2	50.9718	28.2781	93.1173	7	0.00244	0.77191	0.68421	1.2	0	0	0	0	4.38597e-306	4.08734e-308	-1	0.000197433	0.000197433	sp|P87167|BUT2_SCHPO	but2	333	64757100	318821000
Model-FissionYeast-H-1708-5.7353.7353.3.0.dta	Model-FissionYeast-H-1708-5.7353.7353.3.0.dta	Model-FissionYeast-H-1708-5	7353	2934.64	2686.11	896.041	3	1	IJHTTIER		983.527	8 2 0 0 0	H(8)N(2)	(N(N(H(H(H(H(H(H)))))(H(H)))))	5011	0 1 0 0 0;0 2 0 0 0;1 2 0 0 0;2 2 0 0 0;3 2 0 0 0;4 2 0 0 0;5 2 0 0 0;6 2 0 0 0;7 2 0 0 0;	1702.58	2	67.5137	52.3136	95.7425	7	0.00137	0.51144	1	1.21429	0	0	0	0	4.596811354e-315	8.45493e-317	-1	0	8.45493e-317	sp|Q9UT11|YLW3_SCHPO	SPAP8A3.03	46	35546900	137619000
Model-FissionYeast-H-1708-5.7357.7357.3.1.dta	Model-FissionYeast-H-1708-5.7357.7357.3.1.dta	Model-FissionYeast-H-1708-5	7357	2935.75	3004.12	1002.05	3	1	FJCTTR	3,Carbamidomethyl[C];	798.356	10 2 0 0 1	H(10)N(2)aH(1)	(N(N(H(H(H(H(H))))(H(H(H(H(H(aH)))))))))	5286	0 1 0 0 0;0 2 0 0 0;1 2 0 0 0;2 2 0 0 0;3 2 0 0 0;4 2 0 0 0;5 2 0 0 0;6 2 0 0 0;6 2 0 0 1;7 2 0 0 0;7 2 0 0 1;8 2 0 0 0;8 2 0 0 1;9 2 0 0 0;9 2 0 0 1;10 2 0 0 0;	2205.77	2	31.7123	15.0592	62.6396	7	0.00168	0.55871	0.66667	1	0	0	0	0	1.13473e-201	5.8902e-204	-1	0.00071518	0.00071518	sp|P87167|BUT2_SCHPO	but2	333	7547450	36548000
Model-FissionYeast-H-1708-5.7359.7359.3.0.dta	Model-FissionYeast-H-1708-5.7359.7359.3.0.dta	Model-FissionYeast-H-1708-5	7359	2936.16	3004.12	1002.05	3	1	FJCTTR	3,Carbamidomethyl[C];	798.356	10 2 0 0 1	H(10)N(2)aH(1)	(N(N(H(H(H(H(H))))(H(H(H(H(H(aH)))))))))	5286	0 1 0 0 0;0 2 0 0 0;1 2 0 0 0;2 2 0 0 0;3 2 0 0 0;4 2 0 0 0;5 2 0 0 0;6 2 0 0 0;6 2 0 0 1;7 2 0 0 0;7 2 0 0 1;8 2 0 0 0;8 2 0 0 1;9 2 0 0 0;9 2 0 0 1;10 2 0 0 0;	2205.77	2	33.2158	13.2599	70.2768	7	0.00162	0.53774	0.72222	1	0	0	0	0	7.16177e-228	4.77527e-230	-1	0.00176866	0.00176866	sp|P87167|BUT2_SCHPO	but2	333	7547450	36548000
Model-FissionYeast-H-1708-5.7361.7361.3.0.dta	Model-FissionYeast-H-1708-5.7361.7361.3.0.dta	Model-FissionYeast-H-1708-5	7361	2936.63	3652.34	1218.12	3	1	FJCTTR	3,Carbamidomethyl[C];	798.356	14 2 0 0 1	H(14)N(2)aH(1)	(N(N(H(H(H(H(H(H(H(H)))))))(H(H(H(aH(H(H(H))))))))))	4139	0 1 0 0 0;0 2 0 0 0;1 2 0 0 0;2 2 0 0 0;3 2 0 0 0;4 2 0 0 0;4 2 0 0 1;5 2 0 0 0;5 2 0 0 1;6 2 0 0 0;6 2 0 0 1;7 2 0 0 0;7 2 0 0 1;8 2 0 0 0;8 2 0 0 1;9 2 0 0 0;9 2 0 0 1;10 2 0 0 0;10 2 0 0 1;11 2 0 0 0;11 2 0 0 1;12 2 0 0 1;13 2 0 0 1;	2853.98	2	50.1645	35.615	77.185	7	0.00292	0.80023	0.52	1.3	0	0	0	0	1.5045e-251	1.29038e-253	-1	0	1.29038e-253	sp|P87167|BUT2_SCHPO	but2	333	122706000	764711000
Model-FissionYeast-H-1708-5.7362.7362.3.0.dta	Model-FissionYeast-H-1708-5.7362.7362.3.0.dta	Model-FissionYeast-H-1708-5	7362	2936.91	3311.2	1104.41	3	1	FJCTTR	3,Carbamidomethyl[C];	798.356	13 2 0 0 0	H(13)N(2)	(N(N(H(H(H(H(H(H(H(H)))))))(H(H(H(H(H))))))))	4058	0 1 0 0 0;0 2 0 0 0;1 2 0 0 0;2 2 0 0 0;3 2 0 0 0;4 2 0 0 0;5 2 0 0 0;6 2 0 0 0;7 2 0 0 0;8 2 0 0 0;9 2 0 0 0;10 2 0 0 0;11 2 0 0 0;12 2 0 0 0;	2512.85	2	54.9736	23.8718	112.734	7	0.00199	0.60088	0.875	1.2	0	0	0	0	0	0	-1	0.000551572	0.000551572	sp|P87167|BUT2_SCHPO	but2	333	41316800	220306000
Model-FissionYeast-H-1708-5.7363.7363.3.0.dta	Model-FissionYeast-H-1708-5.7363.7363.3.0.dta	Model-FissionYeast-H-1708-5	7363	2937.15	3490.28	1164.1	3	1	FJCTTR	3,Carbamidomethyl[C];	798.356	13 2 0 0 1	H(13)N(2)aH(1)	(N(N(H(H(H(H(H(H(H))))))(H(H(H(aH(H(H(H))))))))))	4700	0 1 0 0 0;0 2 0 0 0;1 2 0 0 0;2 2 0 0 0;3 2 0 0 0;4 2 0 0 0;4 2 0 0 1;5 2 0 0 0;5 2 0 0 1;6 2 0 0 0;6 2 0 0 1;7 2 0 0 0;7 2 0 0 1;8 2 0 0 0;8 2 0 0 1;9 2 0 0 0;9 2 0 0 1;10 2 0 0 0;10 2 0 0 1;11 2 0 0 1;12 2 0 0 1;	2691.92	2	44.5519	29.7447	72.051	7	0.00226	0.64726	0.52174	1.1	0	0	0	0	5.91585e-234	3.61575e-236	-1	0.000197433	0.000197433	sp|P87167|BUT2_SCHPO	but2	333	152219000	871505000
Model-FissionYeast-H-1708-5.7365.7365.2.0.dta	Model-FissionYeast-H-1708-5.7365.7365.2.0.dta	Model-FissionYeast-H-1708-5	7365	2937.56	3149.15	1575.08	2	1	FJCTTR	3,Carbamidomethyl[C];	798.356	12 2 0 0 0	H(12)N(2)	(N(N(H(H(H(H(H(H(H(H)))))))(H(H(H(H)))))))	4123	0 1 0 0 0;0 2 0 0 0;1 2 0 0 0;2 2 0 0 0;3 2 0 0 0;4 2 0 0 0;5 2 0 0 0;6 2 0 0 0;7 2 0 0 0;8 2 0 0 0;9 2 0 0 0;10 2 0 0 0;11 2 0 0 0;	2350.79	2	47.1133	18.3652	100.503	7	0.00244	0.77547	1	1	0	0	0	0	0	0	-1	0.000551572	0.000551572	sp|P87167|BUT2_SCHPO	but2	333	11246200	56948400
Model-FissionYeast-H-1708-5.7372.7372.3.0.dta	Model-FissionYeast-H-1708-5.7372.7372.3.0.dta	Model-FissionYeast-H-1708-5	7372	2939.29	3814.39	1272.13	3	1	FJCTTR	3,Carbamidomethyl[C];	798.356	15 2 0 0 1	H(15)N(2)aH(1)	(N(N(H(H(H(H(H(H(H(H)))))))(H(H(H(H(H(aH(H(H)))))))))))	4018	0 1 0 0 0;0 2 0 0 0;1 2 0 0 0;2 2 0 0 0;3 2 0 0 0;4 2 0 0 0;5 2 0 0 0;6 2 0 0 0;6 2 0 0 1;7 2 0 0 0;7 2 0 0 1;8 2 0 0 0;8 2 0 0 1;9 2 0 0 0;9 2 0 0 1;10 2 0 0 0;10 2 0 0 1;11 2 0 0 0;11 2 0 0 1;12 2 0 0 0;12 2 0 0 1;13 2 0 0 0;13 2 0 0 1;14 2 0 0 1;	3016.03	2	46.7183	19.8257	96.6617	7	0.00295	0.77425	0.65385	1.2	0	0	0	0	3.299227e-318	3.4545e-320	-1	0.000551572	0.000551572	sp|P87167|BUT2_SCHPO	but2	333	533327	3378770
Model-FissionYeast-H-1708-5.7375.7375.3.0.dta	Model-FissionYeast-H-1708-5.7375.7375.3.0.dta	Model-FissionYeast-H-1708-5	7375	2939.99	3149.15	1050.39	3	1	FJCTTR	3,Carbamidomethyl[C];	798.356	12 2 0 0 0	H(12)N(2)	(N(N(H(H(H(H(H(H(H(H)))))))(H(H(H(H)))))))	4123	0 1 0 0 0;0 2 0 0 0;1 2 0 0 0;2 2 0 0 0;3 2 0 0 0;4 2 0 0 0;5 2 0 0 0;6 2 0 0 0;7 2 0 0 0;8 2 0 0 0;9 2 0 0 0;10 2 0 0 0;11 2 0 0 0;	2350.79	2	48.4757	16.7912	107.318	7	0.00149	0.47348	0.93333	1	0	0	0	0	0	0	-1	0.000551572	0.000551572	sp|P87167|BUT2_SCHPO	but2	333	16393800	79800600
Model-FissionYeast-H-1708-5.7379.7379.3.0.dta	Model-FissionYeast-H-1708-5.7379.7379.3.0.dta	Model-FissionYeast-H-1708-5	7379	2941.2	3635.31	1212.44	3	1	FJCTTR	3,Carbamidomethyl[C];	798.356	15 2 0 0 0	H(15)N(2)	(N(N(H(H(H(H(H(H(H(H)))))))(H(H(H(H(H(H(H))))))))))	3976	0 1 0 0 0;0 2 0 0 0;1 2 0 0 0;2 2 0 0 0;3 2 0 0 0;4 2 0 0 0;5 2 0 0 0;6 2 0 0 0;7 2 0 0 0;8 2 0 0 0;9 2 0 0 0;10 2 0 0 0;11 2 0 0 0;12 2 0 0 0;13 2 0 0 0;14 2 0 0 0;	2836.95	2	51.3927	18.5701	112.349	7	0.00223	0.61282	0.88889	1	0	0	0	0	0	0	-1	0.000551572	0.000551572	sp|P87167|BUT2_SCHPO	but2	333	26179800	160764000
Model-FissionYeast-H-1708-5.7382.7382.3.0.dta	Model-FissionYeast-H-1708-5.7382.7382.3.0.dta	Model-FissionYeast-H-1708-5	7382	2941.92	3473.26	1158.42	3	1	FJCTTR	3,Carbamidomethyl[C];	798.356	14 2 0 0 0	H(14)N(2)	(N(N(H(H(H(H(H(H(H(H)))))))(H(H(H(H(H(H)))))))))	4009	0 1 0 0 0;0 2 0 0 0;1 2 0 0 0;2 2 0 0 0;3 2 0 0 0;4 2 0 0 0;5 2 0 0 0;6 2 0 0 0;7 2 0 0 0;8 2 0 0 0;9 2 0 0 0;10 2 0 0 0;11 2 0 0 0;12 2 0 0 0;13 2 0 0 0;	2674.9	2	59.6044	23.257	127.107	7	0.00267	0.76994	0.94118	1.1	0	0	0	0	0	0	-1	0.000551572	0.000551572	sp|P87167|BUT2_SCHPO	but2	333	35975200	205972000
Model-FissionYeast-H-1708-5.7384.7384.2.0.dta	Model-FissionYeast-H-1708-5.7384.7384.2.0.dta	Model-FissionYeast-H-1708-5	7384	2942.41	3635.31	1818.16	2	1	FJCTTR	3,Carbamidomethyl[C];	798.356	15 2 0 0 0	H(15)N(2)	(N(N(H(H(H(H(H(H(H(H)))))))(H(H(H(H(H(H(H))))))))))	3976	0 1 0 0 0;0 2 0 0 0;1 2 0 0 0;2 2 0 0 0;3 2 0 0 0;4 2 0 0 0;5 2 0 0 0;6 2 0 0 0;7 2 0 0 0;8 2 0 0 0;9 2 0 0 0;10 2 0 0 0;11 2 0 0 0;12 2 0 0 0;13 2 0 0 0;14 2 0 0 0;	2836.95	2	43.5023	13.8763	98.5222	7	0.00133	0.36689	1	1	0	0	0	0	0	0	-1	0.0010699	0.0010699	sp|P87167|BUT2_SCHPO	but2	333	186455	1153130
Model-FissionYeast-H-1708-5.7386.7386.2.0.dta	Model-FissionYeast-H-1708-5.7386.7386.2.0.dta	Model-FissionYeast-H-1708-5	7386	2942.98	2987.1	1494.05	2	1	FJCTTR	3,Carbamidomethyl[C];	798.356	11 2 0 0 0	H(11)N(2)	(N(N(H(H(H(H(H(H(H))))))(H(H(H(H)))))))	4699	0 1 0 0 0;0 2 0 0 0;1 2 0 0 0;2 2 0 0 0;3 2 0 0 0;4 2 0 0 0;5 2 0 0 0;6 2 0 0 0;7 2 0 0 0;8 2 0 0 0;9 2 0 0 0;10 2 0 0 0;	2188.74	2	35.0344	13.5727	74.8918	7	0.00122	0.40893	0.92857	1	0	0	0	0	1.08309e-243	8.30614e-246	-1	0.00141819	0.00141819	sp|P87167|BUT2_SCHPO	but2	333	4964890	22916800
Model-FissionYeast-H-1708-5.7388.7388.2.0.dta	Model-FissionYeast-H-1708-5.7388.7388.2.0.dta	Model-FissionYeast-H-1708-5	7388	2943.4	3311.2	1656.11	2	1	FJCTTR	3,Carbamidomethyl[C];	798.356	13 2 0 0 0	H(13)N(2)	(N(N(H(H(H(H(H(H(H(H)))))))(H(H(H(H(H))))))))	4058	0 1 0 0 0;0 2 0 0 0;1 2 0 0 0;2 2 0 0 0;3 2 0 0 0;4 2 0 0 0;5 2 0 0 0;6 2 0 0 0;7 2 0 0 0;8 2 0 0 0;9 2 0 0 0;10 2 0 0 0;11 2 0 0 0;12 2 0 0 0;	2512.85	2	52.4268	22.0163	108.903	7	0.00212	0.64105	1	1.1	0	0	0	0	0	0	-1	0.000551572	0.000551572	sp|P87167|BUT2_SCHPO	but2	333	13418400	83263400
Model-FissionYeast-H-1708-5.7398.7398.2.0.dta	Model-FissionYeast-H-1708-5.7398.7398.2.0.dta	Model-FissionYeast-H-1708-5	7398	2946.16	2686.11	1343.56	2	1	IJHTTIER		983.527	8 2 0 0 0	H(8)N(2)	(N(N(H(H(H(H(H(H)))))(H(H)))))	5011	0 1 0 0 0;0 2 0 0 0;1 2 0 0 0;2 2 0 0 0;3 2 0 0 0;4 2 0 0 0;5 2 0 0 0;6 2 0 0 0;7 2 0 0 0;	1702.58	2	45.3532	31.9596	70.227	7	0.00263	0.97755	1	1.14286	0	0	0	0	1.06085e-227	7.08337e-230	-1	0.000197433	0.000197433	sp|Q9UT11|YLW3_SCHPO	SPAP8A3.03	46	2367160	8947990
Model-FissionYeast-H-1708-5.7411.7411.2.0.dta	Model-FissionYeast-H-1708-5.7411.7411.2.0.dta	Model-FissionYeast-H-1708-5	7411	2949.3	3473.26	1737.13	2	1	FJCTTR	3,Carbamidomethyl[C];	798.356	14 2 0 0 0	H(14)N(2)	(N(N(H(H(H(H(H(H(H(H)))))))(H(H(H(H(H(H)))))))))	4009	0 1 0 0 0;0 2 0 0 0;1 2 0 0 0;2 2 0 0 0;3 2 0 0 0;4 2 0 0 0;5 2 0 0 0;6 2 0 0 0;7 2 0 0 0;8 2 0 0 0;9 2 0 0 0;10 2 0 0 0;11 2 0 0 0;12 2 0 0 0;13 2 0 0 0;	2674.9	2	52.0525	17.9744	115.34	7	0.00149	0.42992	1	1	0	0	0	0	0	0	-1	0.000551572	0.000551572	sp|P87167|BUT2_SCHPO	but2	333	9764570	76781300
Model-FissionYeast-H-1708-5.7413.7413.3.0.dta	Model-FissionYeast-H-1708-5.7413.7413.3.0.dta	Model-FissionYeast-H-1708-5	7413	2949.99	3166.18	1056.06	3	1	FJCTTR	3,Carbamidomethyl[C];	798.356	11 2 0 0 1	H(11)N(2)aH(1)	(N(N(H(H(H(H(H))))(H(H(H(H(H(aH(H))))))))))	5283	0 1 0 0 0;0 2 0 0 0;1 2 0 0 0;2 2 0 0 0;3 2 0 0 0;4 2 0 0 0;5 2 0 0 0;6 2 0 0 0;6 2 0 0 1;7 2 0 0 0;7 2 0 0 1;8 2 0 0 0;8 2 0 0 1;9 2 0 0 0;9 2 0 0 1;10 2 0 0 0;10 2 0 0 1;	2367.82	2	52.432	26.2422	101.07	7	0.00274	0.86666	0.73684	1.2	0	0	0	0	0	0	-1	0.000197433	0.000197433	sp|P87167|BUT2_SCHPO	but2	333	64757100	318821000
Model-FissionYeast-H-1708-5.7414.7414.3.0.dta	Model-FissionYeast-H-1708-5.7414.7414.3.0.dta	Model-FissionYeast-H-1708-5	7414	2950.27	2686.11	896.041	3	1	IJHTTIER		983.527	8 2 0 0 0	H(8)N(2)	(N(N(H(H(H(H(H(H)))))(H(H)))))	5011	0 1 0 0 0;0 2 0 0 0;1 2 0 0 0;2 2 0 0 0;3 2 0 0 0;4 2 0 0 0;5 2 0 0 0;6 2 0 0 0;7 2 0 0 0;	1702.58	2	77.7953	63.5284	104.291	7	0.00169	0.63095	1	1.21429	0	0	0	0	0	0	-1	0	0	sp|Q9UT11|YLW3_SCHPO	SPAP8A3.03	46	35546900	137619000
Model-FissionYeast-H-1708-5.7415.7415.3.0.dta	Model-FissionYeast-H-1708-5.7415.7415.3.0.dta	Model-FissionYeast-H-1708-5	7415	2950.56	3328.23	1110.08	3	1	FJCTTR	3,Carbamidomethyl[C];	798.356	12 2 0 0 1	H(12)N(2)aH(1)	(N(N(H(H(H(H(H(H)))))(H(H(H(aH(H(H(H))))))))))	4978	0 1 0 0 0;0 2 0 0 0;1 2 0 0 0;2 2 0 0 0;3 2 0 0 0;4 2 0 0 0;4 2 0 0 1;5 2 0 0 0;5 2 0 0 1;6 2 0 0 0;6 2 0 0 1;7 2 0 0 0;7 2 0 0 1;8 2 0 0 0;8 2 0 0 1;9 2 0 0 0;9 2 0 0 1;10 2 0 0 1;11 2 0 0 1;	2529.87	2	47.0207	25.9221	86.204	7	0.00268	0.8039	0.61905	1.1	0	0	0	0	1.97726e-282	1.22635e-284	-1	0.000197433	0.000197433	sp|P87167|BUT2_SCHPO	but2	333	143423000	755667000
Model-FissionYeast-H-1708-5.7419.7419.3.0.dta	Model-FissionYeast-H-1708-5.7419.7419.3.0.dta	Model-FissionYeast-H-1708-5	7419	2951.48	3004.13	1002.05	3	1	FJCTTR	3,Carbamidomethyl[C];	798.356	10 2 0 0 1	H(10)N(2)aH(1)	(N(N(H(H(H(H(H))))(H(H(H(H(H(aH)))))))))	5286	0 1 0 0 0;0 2 0 0 0;1 2 0 0 0;2 2 0 0 0;3 2 0 0 0;4 2 0 0 0;5 2 0 0 0;6 2 0 0 0;6 2 0 0 1;7 2 0 0 0;7 2 0 0 1;8 2 0 0 0;8 2 0 0 1;9 2 0 0 0;9 2 0 0 1;10 2 0 0 0;	2205.77	2	39.1647	16.3864	81.4673	7	0.00288	0.95716	0.72222	1	0	0	0	0	3.2399e-266	2.31654e-268	-1	0.00071518	0.00071518	sp|P87167|BUT2_SCHPO	but2	333	7547450	36548000
Model-FissionYeast-H-1708-5.7422.7422.3.0.dta	Model-FissionYeast-H-1708-5.7422.7422.3.0.dta	Model-FissionYeast-H-1708-5	7422	2952.2	3490.28	1164.1	3	1	FJCTTR	3,Carbamidomethyl[C];	798.356	13 2 0 0 1	H(13)N(2)aH(1)	(N(N(H(H(H(H(H(H(H))))))(H(H(H(H(H(H(aH))))))))))	4681	0 1 0 0 0;0 2 0 0 0;1 2 0 0 0;2 2 0 0 0;3 2 0 0 0;4 2 0 0 0;5 2 0 0 0;6 2 0 0 0;7 2 0 0 0;7 2 0 0 1;8 2 0 0 0;8 2 0 0 1;9 2 0 0 0;9 2 0 0 1;10 2 0 0 0;10 2 0 0 1;11 2 0 0 0;11 2 0 0 1;12 2 0 0 0;12 2 0 0 1;13 2 0 0 0;	2691.92	2	44.5306	26.2678	78.4472	7	0.00279	0.79854	0.56522	1.1	0	0	0	0	7.1372e-256	6.41394e-258	-1	0.000197433	0.000197433	sp|P87167|BUT2_SCHPO	but2	333	152219000	871505000
Model-FissionYeast-H-1708-5.7423.7423.3.0.dta	Model-FissionYeast-H-1708-5.7423.7423.3.0.dta	Model-FissionYeast-H-1708-5	7423	2952.48	3311.2	1104.41	3	1	FJCTTR	3,Carbamidomethyl[C];	798.356	13 2 0 0 0	H(13)N(2)	(N(N(H(H(H(H(H(H(H(H)))))))(H(H(H(H(H))))))))	4058	0 1 0 0 0;0 2 0 0 0;1 2 0 0 0;2 2 0 0 0;3 2 0 0 0;4 2 0 0 0;5 2 0 0 0;6 2 0 0 0;7 2 0 0 0;8 2 0 0 0;9 2 0 0 0;10 2 0 0 0;11 2 0 0 0;12 2 0 0 0;	2512.85	2	57.5284	27.837	112.669	7	0.0021	0.6335	0.9375	1.3	0	0	0	0	0	0	-1	0.000197433	0.000197433	sp|P87167|BUT2_SCHPO	but2	333	41316800	220306000
Model-FissionYeast-H-1708-5.7424.7424.3.0.dta	Model-FissionYeast-H-1708-5.7424.7424.3.0.dta	Model-FissionYeast-H-1708-5	7424	2952.77	3652.34	1218.12	3	1	FJCTTR	3,Carbamidomethyl[C];	798.356	14 2 0 0 1	H(14)N(2)aH(1)	(N(N(H(H(H(H(H(H(H(H)))))))(H(H(H(H(H(aH(H))))))))))	4025	0 1 0 0 0;0 2 0 0 0;1 2 0 0 0;2 2 0 0 0;3 2 0 0 0;4 2 0 0 0;5 2 0 0 0;6 2 0 0 0;6 2 0 0 1;7 2 0 0 0;7 2 0 0 1;8 2 0 0 0;8 2 0 0 1;9 2 0 0 0;9 2 0 0 1;10 2 0 0 0;10 2 0 0 1;11 2 0 0 0;11 2 0 0 1;12 2 0 0 0;12 2 0 0 1;13 2 0 0 0;13 2 0 0 1;	2853.98	2	51.8231	25.7869	100.176	7	0.0038	1.0409	0.64	1.2	0	0	0	0	0	0	-1	0.000197433	0.000197433	sp|P87167|BUT2_SCHPO	but2	333	125176000	779808000
Model-FissionYeast-H-1708-5.7427.7427.2.0.dta	Model-FissionYeast-H-1708-5.7427.7427.2.0.dta	Model-FissionYeast-H-1708-5	7427	2953.47	3149.15	1575.08	2	1	FJCTTR	3,Carbamidomethyl[C];	798.356	12 2 0 0 0	H(12)N(2)	(N(N(H(H(H(H(H(H(H(H)))))))(H(H(H(H)))))))	4123	0 1 0 0 0;0 2 0 0 0;1 2 0 0 0;2 2 0 0 0;3 2 0 0 0;4 2 0 0 0;5 2 0 0 0;6 2 0 0 0;7 2 0 0 0;8 2 0 0 0;9 2 0 0 0;10 2 0 0 0;11 2 0 0 0;	2350.79	2	45.01	18.9051	93.4907	7	0.00231	0.73419	0.93333	1	0	0	0	0	2.31676e-307	0	-1	0.000551572	0.000551572	sp|P87167|BUT2_SCHPO	but2	333	11246200	56948400
Model-FissionYeast-H-1708-5.7434.7434.2.2.dta	Model-FissionYeast-H-1708-5.7434.7434.2.2.dta	Model-FissionYeast-H-1708-5	7434	2955.36	3166.19	1583.6	2	1	FJCTTR	3,Carbamidomethyl[C];	798.356	11 2 0 0 1	H(11)N(2)aH(1)	(N(N(H(H(H(H(H))))(H(H(H(H(H(H(aH))))))))))	5281	0 1 0 0 0;0 2 0 0 0;1 2 0 0 0;2 2 0 0 0;3 2 0 0 0;4 2 0 0 0;5 2 0 0 0;6 2 0 0 0;7 2 0 0 0;7 2 0 0 1;8 2 0 0 0;8 2 0 0 1;9 2 0 0 0;9 2 0 0 1;10 2 0 0 0;10 2 0 0 1;11 2 0 0 0;	2367.82	2	29.198	10.0782	64.7063	7	0.01099	3.47042	0.73684	0.9	0	0	0	0	9.18637e-209	5.79892e-211	-1	0.00605118	0.00605118	sp|P87167|BUT2_SCHPO	but2	333	2507070	10350100
Model-FissionYeast-H-1708-5.7437.7437.3.0.dta	Model-FissionYeast-H-1708-5.7437.7437.3.0.dta	Model-FissionYeast-H-1708-5	7437	2956.06	3814.39	1272.13	3	1	FJCTTR	3,Carbamidomethyl[C];	798.356	15 2 0 0 1	H(15)N(2)aH(1)	(N(N(H(H(H(H(H(H(H(H)))))))(H(H(H(H(H(H(aH(H)))))))))))	3985	0 1 0 0 0;0 2 0 0 0;1 2 0 0 0;2 2 0 0 0;3 2 0 0 0;4 2 0 0 0;5 2 0 0 0;6 2 0 0 0;7 2 0 0 0;7 2 0 0 1;8 2 0 0 0;8 2 0 0 1;9 2 0 0 0;9 2 0 0 1;10 2 0 0 0;10 2 0 0 1;11 2 0 0 0;11 2 0 0 1;12 2 0 0 0;12 2 0 0 1;13 2 0 0 0;13 2 0 0 1;14 2 0 0 0;14 2 0 0 1;	3016.03	2	31.6152	13.4875	65.281	7	0.00337	0.88278	0.57692	1	0	0	0	0	9.80097e-211	3.79687e-213	-1	0.00141819	0.00141819	sp|P87167|BUT2_SCHPO	but2	333	165862	1122120
Model-FissionYeast-H-1708-5.7441.7441.2.0.dta	Model-FissionYeast-H-1708-5.7441.7441.2.0.dta	Model-FissionYeast-H-1708-5	7441	2957.04	2338.89	1169.95	2	1	FJCTTR	3,Carbamidomethyl[C];	798.356	7 2 0 0 0	H(7)N(2)	(N(N(H(H(H(H(H))))(H(H)))))	5381	0 1 0 0 0;0 2 0 0 0;1 2 0 0 0;2 2 0 0 0;3 2 0 0 0;4 2 0 0 0;5 2 0 0 0;6 2 0 0 0;	1540.53	2	20.5438	12.9934	34.5661	6	0.00912	3.89895	0.9	1	0	0	0	0	4.8968e-106	1.03077e-108	-1	0.00194381	0.00194381	sp|P87167|BUT2_SCHPO	but2	333	380646	1377920
Model-FissionYeast-H-1708-5.7442.7442.3.0.dta	Model-FissionYeast-H-1708-5.7442.7442.3.0.dta	Model-FissionYeast-H-1708-5	7442	2957.32	3149.15	1050.39	3	1	FJCTTR	3,Carbamidomethyl[C];	798.356	12 2 0 0 0	H(12)N(2)	(N(N(H(H(H(H(H(H(H(H)))))))(H(H(H(H)))))))	4123	0 1 0 0 0;0 2 0 0 0;1 2 0 0 0;2 2 0 0 0;3 2 0 0 0;4 2 0 0 0;5 2 0 0 0;6 2 0 0 0;7 2 0 0 0;8 2 0 0 0;9 2 0 0 0;10 2 0 0 0;11 2 0 0 0;	2350.79	2	45.1211	17.4277	96.5518	7	0.00209	0.66306	0.86667	1	0	0	0	0	7.84607e-318	9.716e-320	-1	0.000551572	0.000551572	sp|P87167|BUT2_SCHPO	but2	333	16393800	79800600
Model-FissionYeast-H-1708-5.7443.7443.3.0.dta	Model-FissionYeast-H-1708-5.7443.7443.3.0.dta	Model-FissionYeast-H-1708-5	7443	2957.61	3635.31	1212.44	3	1	FJCTTR	3,Carbamidomethyl[C];	798.356	15 2 0 0 0	H(15)N(2)	(N(N(H(H(H(H(H(H(H(H)))))))(H(H(H(H(H(H(H))))))))))	3976	0 1 0 0 0;0 2 0 0 0;1 2 0 0 0;2 2 0 0 0;3 2 0 0 0;4 2 0 0 0;5 2 0 0 0;6 2 0 0 0;7 2 0 0 0;8 2 0 0 0;9 2 0 0 0;10 2 0 0 0;11 2 0 0 0;12 2 0 0 0;13 2 0 0 0;14 2 0 0 0;	2836.95	2	43.9273	14.6764	98.2504	7	0.00159	0.43704	0.88889	1	0	0	0	0	0	0	-1	0.00071518	0.00071518	sp|P87167|BUT2_SCHPO	but2	333	297757	1962070
Model-FissionYeast-H-1708-5.7446.7446.3.0.dta	Model-FissionYeast-H-1708-5.7446.7446.3.0.dta	Model-FissionYeast-H-1708-5	7446	2958.3	3473.26	1158.42	3	1	FJCTTR	3,Carbamidomethyl[C];	798.356	14 2 0 0 0	H(14)N(2)	(N(N(H(H(H(H(H(H(H(H)))))))(H(H(H(H(H(H)))))))))	4009	0 1 0 0 0;0 2 0 0 0;1 2 0 0 0;2 2 0 0 0;3 2 0 0 0;4 2 0 0 0;5 2 0 0 0;6 2 0 0 0;7 2 0 0 0;8 2 0 0 0;9 2 0 0 0;10 2 0 0 0;11 2 0 0 0;12 2 0 0 0;13 2 0 0 0;	2674.9	2	54.9809	22.3999	115.488	7	0.00257	0.73971	0.88235	1.1	0	0	0	0	0	0	-1	0.000551572	0.000551572	sp|P87167|BUT2_SCHPO	but2	333	35975200	205972000
Model-FissionYeast-H-1708-5.7451.7451.2.0.dta	Model-FissionYeast-H-1708-5.7451.7451.2.0.dta	Model-FissionYeast-H-1708-5	7451	2959.55	2987.1	1494.05	2	1	FJCTTR	3,Carbamidomethyl[C];	798.356	11 2 0 0 0	H(11)N(2)	(N(N(H(H(H(H(H(H(H))))))(H(H(H(H)))))))	4699	0 1 0 0 0;0 2 0 0 0;1 2 0 0 0;2 2 0 0 0;3 2 0 0 0;4 2 0 0 0;5 2 0 0 0;6 2 0 0 0;7 2 0 0 0;8 2 0 0 0;9 2 0 0 0;10 2 0 0 0;	2188.74	2	36.8815	14.2383	78.9331	7	0.00257	0.8602	0.92857	1	0	0	0	0	1.54565e-257	9.98899e-260	-1	0.00071518	0.00071518	sp|P87167|BUT2_SCHPO	but2	333	4964890	22916800
Model-FissionYeast-H-1708-5.7452.7452.2.0.dta	Model-FissionYeast-H-1708-5.7452.7452.2.0.dta	Model-FissionYeast-H-1708-5	7452	2959.83	3311.2	1656.11	2	1	FJCTTR	3,Carbamidomethyl[C];	798.356	13 2 0 0 0	H(13)N(2)	(N(N(H(H(H(H(H(H(H(H)))))))(H(H(H(H(H))))))))	4058	0 1 0 0 0;0 2 0 0 0;1 2 0 0 0;2 2 0 0 0;3 2 0 0 0;4 2 0 0 0;5 2 0 0 0;6 2 0 0 0;7 2 0 0 0;8 2 0 0 0;9 2 0 0 0;10 2 0 0 0;11 2 0 0 0;12 2 0 0 0;	2512.85	2	50.6591	18.538	110.313	7	0.00206	0.62172	1	1	0	0	0	0	0	0	-1	0.000551572	0.000551572	sp|P87167|BUT2_SCHPO	but2	333	13418400	83263400
Model-FissionYeast-H-1708-5.7461.7461.2.0.dta	Model-FissionYeast-H-1708-5.7461.7461.2.0.dta	Model-FissionYeast-H-1708-5	7461	2962.06	2686.11	1343.56	2	1	IJHTTIER		983.527	8 2 0 0 0	H(8)N(2)	(N(N(H(H(H(H(H(H)))))(H(H)))))	5011	0 1 0 0 0;0 2 0 0 0;1 2 0 0 0;2 2 0 0 0;3 2 0 0 0;4 2 0 0 0;5 2 0 0 0;6 2 0 0 0;7 2 0 0 0;	1702.58	2	46.295	31.9349	72.9639	7	0.00224	0.83235	1	1	0	0	0	0	4.38938e-237	3.13037e-239	-1	0.000197433	0.000197433	sp|Q9UT11|YLW3_SCHPO	SPAP8A3.03	46	2367160	8947990
Model-FissionYeast-H-1708-5.7469.7469.3.2.dta	Model-FissionYeast-H-1708-5.7469.7469.3.2.dta	Model-FissionYeast-H-1708-5	7469	2963.97	2524.06	842.023	3	1	IJHTTIER		983.527	7 2 0 0 0	H(7)N(2)	(N(N(H(H(H(H(H))))(H(H)))))	5381	0 1 0 0 0;0 2 0 0 0;1 2 0 0 0;2 2 0 0 0;3 2 0 0 0;4 2 0 0 0;5 2 0 0 0;6 2 0 0 0;	1540.53	2	63.0202	50.3629	86.5264	7	0.00027	0.10666	1	1.28571	0	0	0	0	1.55822e-283	1.30332e-285	-1	0	1.30332e-285	sp|Q9UT11|YLW3_SCHPO	SPAP8A3.03	46	1095140	4213720
Model-FissionYeast-H-1708-5.7471.7471.3.0.dta	Model-FissionYeast-H-1708-5.7471.7471.3.0.dta	Model-FissionYeast-H-1708-5	7471	2964.54	2987.1	996.372	3	1	FJCTTR	3,Carbamidomethyl[C];	798.356	11 2 0 0 0	H(11)N(2)	(N(N(H(H(H(H(H(H(H))))))(H(H(H(H)))))))	4699	0 1 0 0 0;0 2 0 0 0;1 2 0 0 0;2 2 0 0 0;3 2 0 0 0;4 2 0 0 0;5 2 0 0 0;6 2 0 0 0;7 2 0 0 0;8 2 0 0 0;9 2 0 0 0;10 2 0 0 0;	2188.74	2	28.2532	12.913	56.7421	7	0.00391	1.30746	0.78571	1.1	0	0	0	0	1.94759e-181	9.04004e-184	-1	0.00211156	0.00211156	sp|P87167|BUT2_SCHPO	but2	333	2874760	13195600
Model-FissionYeast-H-1708-5.7476.7476.3.0.dta	Model-FissionYeast-H-1708-5.7476.7476.3.0.dta	Model-FissionYeast-H-1708-5	7476	2965.69	3328.23	1110.08	3	1	FJCTTR	3,Carbamidomethyl[C];	798.356	12 2 0 0 1	H(12)N(2)aH(1)	(N(N(H(H(H(H(H(H)))))(H(H(H(H(H(H(aH))))))))))	4959	0 1 0 0 0;0 2 0 0 0;1 2 0 0 0;2 2 0 0 0;3 2 0 0 0;4 2 0 0 0;5 2 0 0 0;6 2 0 0 0;7 2 0 0 0;7 2 0 0 1;8 2 0 0 0;8 2 0 0 1;9 2 0 0 0;9 2 0 0 1;10 2 0 0 0;10 2 0 0 1;11 2 0 0 0;11 2 0 0 1;12 2 0 0 0;	2529.87	2	52.7775	34.4252	86.8606	7	0.00255	0.76514	0.61905	1.3	0	0	0	0	1.11939e-284	1.03073e-286	-1	0	1.03073e-286	sp|P87167|BUT2_SCHPO	but2	333	143423000	755667000
Model-FissionYeast-H-1708-5.7477.7477.3.0.dta	Model-FissionYeast-H-1708-5.7477.7477.3.0.dta	Model-FissionYeast-H-1708-5	7477	2965.97	2686.11	896.041	3	1	IJHTTIER		983.527	8 2 0 0 0	H(8)N(2)	(N(N(H(H(H(H(H(H)))))(H(H)))))	5011	0 1 0 0 0;0 2 0 0 0;1 2 0 0 0;2 2 0 0 0;3 2 0 0 0;4 2 0 0 0;5 2 0 0 0;6 2 0 0 0;7 2 0 0 0;	1702.58	2	75.7501	60.5203	104.034	7	0.00151	0.5617	1	1.28571	0	0	0	0	0	0	-1	0	0	sp|Q9UT11|YLW3_SCHPO	SPAP8A3.03	46	35546900	137619000
Model-FissionYeast-H-1708-5.7479.7479.3.0.dta	Model-FissionYeast-H-1708-5.7479.7479.3.0.dta	Model-FissionYeast-H-1708-5	7479	2966.54	3166.18	1056.06	3	1	FJCTTR	3,Carbamidomethyl[C];	798.356	11 2 0 0 1	H(11)N(2)aH(1)	(N(N(H(H(H(H(H))))(H(H(H(H(H(aH(H))))))))))	5283	0 1 0 0 0;0 2 0 0 0;1 2 0 0 0;2 2 0 0 0;3 2 0 0 0;4 2 0 0 0;5 2 0 0 0;6 2 0 0 0;6 2 0 0 1;7 2 0 0 0;7 2 0 0 1;8 2 0 0 0;8 2 0 0 1;9 2 0 0 0;9 2 0 0 1;10 2 0 0 0;10 2 0 0 1;	2367.82	2	49.243	24.4486	95.2898	7	0.00234	0.73969	0.73684	1.1	0	0	0	0	1.62546235303e-313	1.31227773e-315	-1	0.000551572	0.000551572	sp|P87167|BUT2_SCHPO	but2	333	64757100	318821000
Model-FissionYeast-H-1708-5.7482.7482.3.0.dta	Model-FissionYeast-H-1708-5.7482.7482.3.0.dta	Model-FissionYeast-H-1708-5	7482	2967.22	3166.18	1056.06	3	1	FJCTTR	3,Carbamidomethyl[C];	798.356	11 2 0 0 1	H(11)N(2)aH(1)	(N(N(H(H(H(H(H))))(H(H(H(H(aH(H(H))))))))))	5291	0 1 0 0 0;0 2 0 0 0;1 2 0 0 0;2 2 0 0 0;3 2 0 0 0;4 2 0 0 0;5 2 0 0 0;5 2 0 0 1;6 2 0 0 0;6 2 0 0 1;7 2 0 0 0;7 2 0 0 1;8 2 0 0 0;8 2 0 0 1;9 2 0 0 0;9 2 0 0 1;10 2 0 0 1;	2367.82	2	54.4317	33.2132	93.8376	7	0.00231	0.72927	0.68421	1.3	0	0	0	0	0	1.51749126305935e-310	-1	0	1.51749126305935e-310	sp|P87167|BUT2_SCHPO	but2	333	64757100	318821000
Model-FissionYeast-H-1708-5.7484.7484.3.0.dta	Model-FissionYeast-H-1708-5.7484.7484.3.0.dta	Model-FissionYeast-H-1708-5	7484	2967.7	3490.28	1164.1	3	1	FJCTTR	3,Carbamidomethyl[C];	798.356	13 2 0 0 1	H(13)N(2)aH(1)	(N(N(H(H(H(H(H(H(H))))))(H(H(H(H(H(aH(H))))))))))	4683	0 1 0 0 0;0 2 0 0 0;1 2 0 0 0;2 2 0 0 0;3 2 0 0 0;4 2 0 0 0;5 2 0 0 0;6 2 0 0 0;6 2 0 0 1;7 2 0 0 0;7 2 0 0 1;8 2 0 0 0;8 2 0 0 1;9 2 0 0 0;9 2 0 0 1;10 2 0 0 0;10 2 0 0 1;11 2 0 0 0;11 2 0 0 1;12 2 0 0 0;12 2 0 0 1;	2691.92	2	54.4171	31.0257	97.8581	7	0.00278	0.79768	0.65217	1.3	0	0	0	0	0	0	-1	0.000197433	0.000197433	sp|P87167|BUT2_SCHPO	but2	333	152219000	871505000
Model-FissionYeast-H-1708-5.7485.7485.3.1.dta	Model-FissionYeast-H-1708-5.7485.7485.3.1.dta	Model-FissionYeast-H-1708-5	7485	2967.98	3652.34	1218.12	3	1	FJCTTR	3,Carbamidomethyl[C];	798.356	14 2 0 0 1	H(14)N(2)aH(1)	(N(N(H(H(H(H(H(H(H(H)))))))(H(H(H(H(aH(H(H))))))))))	4074	0 1 0 0 0;0 2 0 0 0;1 2 0 0 0;2 2 0 0 0;3 2 0 0 0;4 2 0 0 0;5 2 0 0 0;5 2 0 0 1;6 2 0 0 0;6 2 0 0 1;7 2 0 0 0;7 2 0 0 1;8 2 0 0 0;8 2 0 0 1;9 2 0 0 0;9 2 0 0 1;10 2 0 0 0;10 2 0 0 1;11 2 0 0 0;11 2 0 0 1;12 2 0 0 0;12 2 0 0 1;13 2 0 0 1;	2853.98	2	43.8582	17.5827	92.6555	7	0.00338	0.92672	0.64	1	0	0	0	0	1.66692e-304	1.24869e-306	-1	0.000551572	0.000551572	sp|P87167|BUT2_SCHPO	but2	333	598042	3463160
Model-FissionYeast-H-1708-5.7486.7486.3.1.dta	Model-FissionYeast-H-1708-5.7486.7486.3.1.dta	Model-FissionYeast-H-1708-5	7486	2968.27	3004.13	1002.05	3	1	FJCTTR	3,Carbamidomethyl[C];	798.356	10 2 0 0 1	H(10)N(2)aH(1)	(N(N(H(H(H(H(H))))(H(H(H(H(aH(H)))))))))	5294	0 1 0 0 0;0 2 0 0 0;1 2 0 0 0;2 2 0 0 0;3 2 0 0 0;4 2 0 0 0;5 2 0 0 0;5 2 0 0 1;6 2 0 0 0;6 2 0 0 1;7 2 0 0 0;7 2 0 0 1;8 2 0 0 0;8 2 0 0 1;9 2 0 0 0;9 2 0 0 1;	2205.77	2	42.0757	16.8591	88.9066	7	0.00254	0.84631	0.77778	1	0	0	0	0	1.11576e-291	1.30644e-293	-1	0.000551572	0.000551572	sp|P87167|BUT2_SCHPO	but2	333	7547450	36548000
Model-FissionYeast-H-1708-5.7487.7487.3.0.dta	Model-FissionYeast-H-1708-5.7487.7487.3.0.dta	Model-FissionYeast-H-1708-5	7487	2968.54	3311.2	1104.41	3	1	FJCTTR	3,Carbamidomethyl[C];	798.356	13 2 0 0 0	H(13)N(2)	(N(N(H(H(H(H(H(H(H(H)))))))(H(H(H(H(H))))))))	4058	0 1 0 0 0;0 2 0 0 0;1 2 0 0 0;2 2 0 0 0;3 2 0 0 0;4 2 0 0 0;5 2 0 0 0;6 2 0 0 0;7 2 0 0 0;8 2 0 0 0;9 2 0 0 0;10 2 0 0 0;11 2 0 0 0;12 2 0 0 0;	2512.85	2	53.5674	23.5323	109.347	7	0.0015	0.45229	0.9375	1.2	0	0	0	0	0	0	-1	0.000551572	0.000551572	sp|P87167|BUT2_SCHPO	but2	333	41316800	220306000
Model-FissionYeast-H-1708-5.7489.7489.2.1.dta	Model-FissionYeast-H-1708-5.7489.7489.2.1.dta	Model-FissionYeast-H-1708-5	7489	2969.1	3473.26	1737.13	2	1	FJCTTR	3,Carbamidomethyl[C];	798.356	14 2 0 0 0	H(14)N(2)	(N(N(H(H(H(H(H(H(H(H)))))))(H(H(H(H(H(H)))))))))	4009	0 1 0 0 0;0 2 0 0 0;1 2 0 0 0;2 2 0 0 0;3 2 0 0 0;4 2 0 0 0;5 2 0 0 0;6 2 0 0 0;7 2 0 0 0;8 2 0 0 0;9 2 0 0 0;10 2 0 0 0;11 2 0 0 0;12 2 0 0 0;13 2 0 0 0;	2674.9	2	45.8688	14.428	104.259	7	0.00252	0.72647	1	1	0	0	0	0	0	0	-1	0.00071518	0.00071518	sp|P87167|BUT2_SCHPO	but2	333	9915770	77750700
Model-FissionYeast-H-1708-5.7490.7490.2.0.dta	Model-FissionYeast-H-1708-5.7490.7490.2.0.dta	Model-FissionYeast-H-1708-5	7490	2969.38	2524.06	1262.53	2	1	IJHTTIER		983.527	7 2 0 0 0	H(7)N(2)	(N(N(H(H(H(H(H))))(H(H)))))	5381	0 1 0 0 0;0 2 0 0 0;1 2 0 0 0;2 2 0 0 0;3 2 0 0 0;4 2 0 0 0;5 2 0 0 0;6 2 0 0 0;	1540.53	2	49.2595	36.6593	72.6598	7	0.00181	0.71759	1	1.14286	0	0	0	0	4.8391e-236	2.52552e-238	-1	0	2.52552e-238	sp|Q9UT11|YLW3_SCHPO	SPAP8A3.03	46	15220000	54914800
Model-FissionYeast-H-1708-5.7494.7494.2.0.dta	Model-FissionYeast-H-1708-5.7494.7494.2.0.dta	Model-FissionYeast-H-1708-5	7494	2970.25	3149.15	1575.08	2	1	FJCTTR	3,Carbamidomethyl[C];	798.356	12 2 0 0 0	H(12)N(2)	(N(N(H(H(H(H(H(H(H(H)))))))(H(H(H(H)))))))	4123	0 1 0 0 0;0 2 0 0 0;1 2 0 0 0;2 2 0 0 0;3 2 0 0 0;4 2 0 0 0;5 2 0 0 0;6 2 0 0 0;7 2 0 0 0;8 2 0 0 0;9 2 0 0 0;10 2 0 0 0;11 2 0 0 0;	2350.79	2	44.8986	16.511	97.6186	7	0.00245	0.77674	1	1	0	0	0	0	2.174e-321	1.5e-323	-1	0.00071518	0.00071518	sp|P87167|BUT2_SCHPO	but2	333	11246200	56948400
Model-FissionYeast-H-1708-5.7496.7496.2.2.dta	Model-FissionYeast-H-1708-5.7496.7496.2.2.dta	Model-FissionYeast-H-1708-5	7496	2970.82	3166.19	1583.6	2	1	FJCTTR	3,Carbamidomethyl[C];	798.356	11 2 0 0 1	H(11)N(2)aH(1)	(N(N(H(H(H(H(H))))(H(H(H(H(H(H(aH))))))))))	5281	0 1 0 0 0;0 2 0 0 0;1 2 0 0 0;2 2 0 0 0;3 2 0 0 0;4 2 0 0 0;5 2 0 0 0;6 2 0 0 0;7 2 0 0 0;7 2 0 0 1;8 2 0 0 0;8 2 0 0 1;9 2 0 0 0;9 2 0 0 1;10 2 0 0 0;10 2 0 0 1;11 2 0 0 0;	2367.82	2	37.3846	13.9081	80.9838	7	0.01082	3.4161	0.84211	1	0	0	0	0	1.4664e-264	1.15982e-266	-1	0.000892379	0.000892379	sp|P87167|BUT2_SCHPO	but2	333	2507070	10350100
Model-FissionYeast-H-1708-5.7506.7506.3.0.dta	Model-FissionYeast-H-1708-5.7506.7506.3.0.dta	Model-FissionYeast-H-1708-5	7506	2973.23	3149.15	1050.39	3	1	FJCTTR	3,Carbamidomethyl[C];	798.356	12 2 0 0 0	H(12)N(2)	(N(N(H(H(H(H(H(H(H(H)))))))(H(H(H(H)))))))	4123	0 1 0 0 0;0 2 0 0 0;1 2 0 0 0;2 2 0 0 0;3 2 0 0 0;4 2 0 0 0;5 2 0 0 0;6 2 0 0 0;7 2 0 0 0;8 2 0 0 0;9 2 0 0 0;10 2 0 0 0;11 2 0 0 0;	2350.79	2	46.7194	17.2784	101.396	7	0.00148	0.46872	0.93333	1	0	0	0	0	0	0	-1	0.000551572	0.000551572	sp|P87167|BUT2_SCHPO	but2	333	16393800	79800600
Model-FissionYeast-H-1708-5.7507.7507.3.0.dta	Model-FissionYeast-H-1708-5.7507.7507.3.0.dta	Model-FissionYeast-H-1708-5	7507	2973.51	3635.31	1212.44	3	1	FJCTTR	3,Carbamidomethyl[C];	798.356	15 2 0 0 0	H(15)N(2)	(N(N(H(H(H(H(H(H(H(H)))))))(H(H(H(H(H(H(H))))))))))	3976	0 1 0 0 0;0 2 0 0 0;1 2 0 0 0;2 2 0 0 0;3 2 0 0 0;4 2 0 0 0;5 2 0 0 0;6 2 0 0 0;7 2 0 0 0;8 2 0 0 0;9 2 0 0 0;10 2 0 0 0;11 2 0 0 0;12 2 0 0 0;13 2 0 0 0;14 2 0 0 0;	2836.95	2	34.0656	12.9683	73.2463	7	0.0019	0.52204	0.83333	1	0	0	0	0	4.72608e-238	4.03093e-240	-1	0.00211156	0.00211156	sp|P87167|BUT2_SCHPO	but2	333	136111	955184
Model-FissionYeast-H-1708-5.7509.7509.3.0.dta	Model-FissionYeast-H-1708-5.7509.7509.3.0.dta	Model-FissionYeast-H-1708-5	7509	2973.94	3473.26	1158.42	3	1	FJCTTR	3,Carbamidomethyl[C];	798.356	14 2 0 0 0	H(14)N(2)	(N(N(H(H(H(H(H(H(H(H)))))))(H(H(H(H(H(H)))))))))	4009	0 1 0 0 0;0 2 0 0 0;1 2 0 0 0;2 2 0 0 0;3 2 0 0 0;4 2 0 0 0;5 2 0 0 0;6 2 0 0 0;7 2 0 0 0;8 2 0 0 0;9 2 0 0 0;10 2 0 0 0;11 2 0 0 0;12 2 0 0 0;13 2 0 0 0;	2674.9	2	44.9713	15.0423	100.554	7	0.00226	0.64988	0.88235	1	0	0	0	0	0	0	-1	0.00071518	0.00071518	sp|P87167|BUT2_SCHPO	but2	333	35975200	205972000
Model-FissionYeast-H-1708-5.7521.7521.2.0.dta	Model-FissionYeast-H-1708-5.7521.7521.2.0.dta	Model-FissionYeast-H-1708-5	7521	2977.02	2987.1	1494.05	2	1	FJCTTR	3,Carbamidomethyl[C];	798.356	11 2 0 0 0	H(11)N(2)	(N(N(H(H(H(H(H(H(H))))))(H(H(H(H)))))))	4699	0 1 0 0 0;0 2 0 0 0;1 2 0 0 0;2 2 0 0 0;3 2 0 0 0;4 2 0 0 0;5 2 0 0 0;6 2 0 0 0;7 2 0 0 0;8 2 0 0 0;9 2 0 0 0;10 2 0 0 0;	2188.74	2	40.244	16.6569	84.0486	7	0.00191	0.64059	1	1	0	0	0	0	4.71098e-275	3.63378e-277	-1	0.00071518	0.00071518	sp|P87167|BUT2_SCHPO	but2	333	2380890	11078700
Model-FissionYeast-H-1708-5.7533.7533.3.0.dta	Model-FissionYeast-H-1708-5.7533.7533.3.0.dta	Model-FissionYeast-H-1708-5	7533	2979.84	2524.06	842.024	3	1	IJHTTIER		983.527	7 2 0 0 0	H(7)N(2)	(N(N(H(H(H(H(H))))(H(H)))))	5381	0 1 0 0 0;0 2 0 0 0;1 2 0 0 0;2 2 0 0 0;3 2 0 0 0;4 2 0 0 0;5 2 0 0 0;6 2 0 0 0;	1540.53	2	82.8772	72.1418	102.814	7	0.00141	0.55832	1	1.28571	0	0	0	0	0	0	-1	0	0	sp|Q9UT11|YLW3_SCHPO	SPAP8A3.03	46	170292000	611084000
Model-FissionYeast-H-1708-5.7535.7535.2.0.dta	Model-FissionYeast-H-1708-5.7535.7535.2.0.dta	Model-FissionYeast-H-1708-5	7535	2980.41	3311.2	1656.11	2	1	FJCTTR	3,Carbamidomethyl[C];	798.356	13 2 0 0 0	H(13)N(2)	(N(N(H(H(H(H(H(H(H(H)))))))(H(H(H(H(H))))))))	4058	0 1 0 0 0;0 2 0 0 0;1 2 0 0 0;2 2 0 0 0;3 2 0 0 0;4 2 0 0 0;5 2 0 0 0;6 2 0 0 0;7 2 0 0 0;8 2 0 0 0;9 2 0 0 0;10 2 0 0 0;11 2 0 0 0;12 2 0 0 0;	2512.85	2	45.4301	16.3327	99.4682	7	0.00195	0.58971	1	1	0	0	0	0	0	0	-1	0.00071518	0.00071518	sp|P87167|BUT2_SCHPO	but2	333	13418400	83263400
Model-FissionYeast-H-1708-5.7542.7542.3.0.dta	Model-FissionYeast-H-1708-5.7542.7542.3.0.dta	Model-FissionYeast-H-1708-5	7542	2982.07	3328.23	1110.08	3	1	FJCTTR	3,Carbamidomethyl[C];	798.356	12 2 0 0 1	H(12)N(2)aH(1)	(N(N(H(H(H(H(H(H)))))(H(H(H(H(H(H(aH))))))))))	4959	0 1 0 0 0;0 2 0 0 0;1 2 0 0 0;2 2 0 0 0;3 2 0 0 0;4 2 0 0 0;5 2 0 0 0;6 2 0 0 0;7 2 0 0 0;7 2 0 0 1;8 2 0 0 0;8 2 0 0 1;9 2 0 0 0;9 2 0 0 1;10 2 0 0 0;10 2 0 0 1;11 2 0 0 0;11 2 0 0 1;12 2 0 0 0;	2529.87	2	49.0369	25.8725	92.0564	7	0.00276	0.82824	0.66667	1.3	0	0	0	0	1.86674e-302	1.61964e-304	-1	0.000197433	0.000197433	sp|P87167|BUT2_SCHPO	but2	333	143423000	755667000
Model-FissionYeast-H-1708-5.7543.7543.3.0.dta	Model-FissionYeast-H-1708-5.7543.7543.3.0.dta	Model-FissionYeast-H-1708-5	7543	2982.35	2686.11	896.041	3	1	IJHTTIER		983.527	8 2 0 0 0	H(8)N(2)	(N(N(H(H(H(H(H(H)))))(H(H)))))	5011	0 1 0 0 0;0 2 0 0 0;1 2 0 0 0;2 2 0 0 0;3 2 0 0 0;4 2 0 0 0;5 2 0 0 0;6 2 0 0 0;7 2 0 0 0;	1702.58	2	69.3959	53.944	98.0922	7	0.0013	0.48576	1	1.21429	0	0	0	0	0	0	-1	0	0	sp|Q9UT11|YLW3_SCHPO	SPAP8A3.03	46	35546900	137619000
Model-FissionYeast-H-1708-5.7547.7547.3.0.dta	Model-FissionYeast-H-1708-5.7547.7547.3.0.dta	Model-FissionYeast-H-1708-5	7547	2983.33	3166.18	1056.06	3	1	FJCTTR	3,Carbamidomethyl[C];	798.356	11 2 0 0 1	H(11)N(2)aH(1)	(N(N(H(H(H(H(H))))(H(H(H(H(H(aH(H))))))))))	5283	0 1 0 0 0;0 2 0 0 0;1 2 0 0 0;2 2 0 0 0;3 2 0 0 0;4 2 0 0 0;5 2 0 0 0;6 2 0 0 0;6 2 0 0 1;7 2 0 0 0;7 2 0 0 1;8 2 0 0 0;8 2 0 0 1;9 2 0 0 0;9 2 0 0 1;10 2 0 0 0;10 2 0 0 1;	2367.82	2	44.0134	19.3566	89.8046	7	0.00219	0.69042	0.68421	1	0	0	0	0	9.44289e-295	7.42828e-297	-1	0.000551572	0.000551572	sp|P87167|BUT2_SCHPO	but2	333	64757100	318821000
Model-FissionYeast-H-1708-5.7549.7549.3.0.dta	Model-FissionYeast-H-1708-5.7549.7549.3.0.dta	Model-FissionYeast-H-1708-5	7549	2983.81	3311.2	1104.41	3	1	FJCTTR	3,Carbamidomethyl[C];	798.356	13 2 0 0 0	H(13)N(2)	(N(N(H(H(H(H(H(H(H(H)))))))(H(H(H(H(H))))))))	4058	0 1 0 0 0;0 2 0 0 0;1 2 0 0 0;2 2 0 0 0;3 2 0 0 0;4 2 0 0 0;5 2 0 0 0;6 2 0 0 0;7 2 0 0 0;8 2 0 0 0;9 2 0 0 0;10 2 0 0 0;11 2 0 0 0;12 2 0 0 0;	2512.85	2	50.3194	24.0641	99.0793	7	0.00239	0.72229	0.875	1.1	0	0	0	0	0	0	-1	0.000551572	0.000551572	sp|P87167|BUT2_SCHPO	but2	333	41316800	220306000
Model-FissionYeast-H-1708-5.7550.7550.3.0.dta	Model-FissionYeast-H-1708-5.7550.7550.3.0.dta	Model-FissionYeast-H-1708-5	7550	2984.09	3490.28	1164.1	3	1	FJCTTR	3,Carbamidomethyl[C];	798.356	13 2 0 0 1	H(13)N(2)aH(1)	(N(N(H(H(H(H(H(H(H))))))(H(H(H(H(aH(H(H))))))))))	4689	0 1 0 0 0;0 2 0 0 0;1 2 0 0 0;2 2 0 0 0;3 2 0 0 0;4 2 0 0 0;5 2 0 0 0;5 2 0 0 1;6 2 0 0 0;6 2 0 0 1;7 2 0 0 0;7 2 0 0 1;8 2 0 0 0;8 2 0 0 1;9 2 0 0 0;9 2 0 0 1;10 2 0 0 0;10 2 0 0 1;11 2 0 0 0;11 2 0 0 1;12 2 0 0 1;	2691.92	2	44.4109	18.8557	91.8707	7	0.00293	0.83894	0.65217	1	0	0	0	0	8.06351e-302	9.52994e-304	-1	0.000551572	0.000551572	sp|P87167|BUT2_SCHPO	but2	333	897888	5105240
Model-FissionYeast-H-1708-5.7553.7553.3.1.dta	Model-FissionYeast-H-1708-5.7553.7553.3.1.dta	Model-FissionYeast-H-1708-5	7553	2984.93	3004.13	1002.05	3	1	FJCTTR	3,Carbamidomethyl[C];	798.356	10 2 0 0 1	H(10)N(2)aH(1)	(N(N(H(H(H(H(H))))(H(H(H(H(H(aH)))))))))	5286	0 1 0 0 0;0 2 0 0 0;1 2 0 0 0;2 2 0 0 0;3 2 0 0 0;4 2 0 0 0;5 2 0 0 0;6 2 0 0 0;6 2 0 0 1;7 2 0 0 0;7 2 0 0 1;8 2 0 0 0;8 2 0 0 1;9 2 0 0 0;9 2 0 0 1;10 2 0 0 0;	2205.77	2	39.8566	18.6497	79.2409	7	0.00351	1.16987	0.72222	1	0	0	0	0	1.36432e-258	9.4078e-261	-1	0.000551572	0.000551572	sp|P87167|BUT2_SCHPO	but2	333	7547450	36548000
Model-FissionYeast-H-1708-5.7554.7554.3.0.dta	Model-FissionYeast-H-1708-5.7554.7554.3.0.dta	Model-FissionYeast-H-1708-5	7554	2985.21	3652.34	1218.12	3	1	FJCTTR	3,Carbamidomethyl[C];	798.356	14 2 0 0 1	H(14)N(2)aH(1)	(N(N(H(H(H(H(H(H(H(H)))))))(H(H(H(H(H(H(aH))))))))))	3992	0 1 0 0 0;0 2 0 0 0;1 2 0 0 0;2 2 0 0 0;3 2 0 0 0;4 2 0 0 0;5 2 0 0 0;6 2 0 0 0;7 2 0 0 0;7 2 0 0 1;8 2 0 0 0;8 2 0 0 1;9 2 0 0 0;9 2 0 0 1;10 2 0 0 0;10 2 0 0 1;11 2 0 0 0;11 2 0 0 1;12 2 0 0 0;12 2 0 0 1;13 2 0 0 0;13 2 0 0 1;14 2 0 0 0;	2853.98	2	34.4719	14.42	71.711	7	0.00289	0.79037	0.6	1	0	0	0	0	8.65731e-233	4.18463e-235	-1	0.00071518	0.00071518	sp|P87167|BUT2_SCHPO	but2	333	378787	1986030
Model-FissionYeast-H-1708-5.7557.7557.2.0.dta	Model-FissionYeast-H-1708-5.7557.7557.2.0.dta	Model-FissionYeast-H-1708-5	7557	2985.9	2524.06	1262.53	2	1	IJHTTIER		983.527	7 2 0 0 0	H(7)N(2)	(N(N(H(H(H(H(H))))(H(H)))))	5381	0 1 0 0 0;0 2 0 0 0;1 2 0 0 0;2 2 0 0 0;3 2 0 0 0;4 2 0 0 0;5 2 0 0 0;6 2 0 0 0;	1540.53	2	62.8608	52.7923	81.5595	7	0.00217	0.86101	1	1.28571	0	0	0	0	1.56652e-266	9.78066e-269	-1	0	9.78066e-269	sp|Q9UT11|YLW3_SCHPO	SPAP8A3.03	46	15148500	54663600
Model-FissionYeast-H-1708-5.7561.7561.2.0.dta	Model-FissionYeast-H-1708-5.7561.7561.2.0.dta	Model-FissionYeast-H-1708-5	7561	2986.88	3149.15	1575.08	2	1	FJCTTR	3,Carbamidomethyl[C];	798.356	12 2 0 0 0	H(12)N(2)	(N(N(H(H(H(H(H(H(H(H)))))))(H(H(H(H)))))))	4123	0 1 0 0 0;0 2 0 0 0;1 2 0 0 0;2 2 0 0 0;3 2 0 0 0;4 2 0 0 0;5 2 0 0 0;6 2 0 0 0;7 2 0 0 0;8 2 0 0 0;9 2 0 0 0;10 2 0 0 0;11 2 0 0 0;	2350.79	2	42.9961	15.7592	93.5789	7	0.003	0.95393	0.93333	1	0	0	0	0	1.15605e-307	0	-1	0.00071518	0.00071518	sp|P87167|BUT2_SCHPO	but2	333	11246200	56948400
Model-FissionYeast-H-1708-5.7563.7563.2.2.dta	Model-FissionYeast-H-1708-5.7563.7563.2.2.dta	Model-FissionYeast-H-1708-5	7563	2987.45	3166.19	1583.6	2	1	FJCTTR	3,Carbamidomethyl[C];	798.356	11 2 0 0 1	H(11)N(2)aH(1)	(N(N(H(H(H(H(H))))(H(H(H(H(H(H(aH))))))))))	5281	0 1 0 0 0;0 2 0 0 0;1 2 0 0 0;2 2 0 0 0;3 2 0 0 0;4 2 0 0 0;5 2 0 0 0;6 2 0 0 0;7 2 0 0 0;7 2 0 0 1;8 2 0 0 0;8 2 0 0 1;9 2 0 0 0;9 2 0 0 1;10 2 0 0 0;10 2 0 0 1;11 2 0 0 0;	2367.82	2	33.4267	9.98304	76.9648	7	0.01077	3.40031	0.78947	0.9	0	0	0	0	8.54373e-251	6.05185e-253	-1	0.00605118	0.00605118	sp|P87167|BUT2_SCHPO	but2	333	2507070	10350100
Model-FissionYeast-H-1708-5.7569.7569.3.0.dta	Model-FissionYeast-H-1708-5.7569.7569.3.0.dta	Model-FissionYeast-H-1708-5	7569	2988.83	3149.15	1050.39	3	1	FJCTTR	3,Carbamidomethyl[C];	798.356	12 2 0 0 0	H(12)N(2)	(N(N(H(H(H(H(H(H(H(H)))))))(H(H(H(H)))))))	4123	0 1 0 0 0;0 2 0 0 0;1 2 0 0 0;2 2 0 0 0;3 2 0 0 0;4 2 0 0 0;5 2 0 0 0;6 2 0 0 0;7 2 0 0 0;8 2 0 0 0;9 2 0 0 0;10 2 0 0 0;11 2 0 0 0;	2350.79	2	41.3393	14.2583	91.6325	7	0.0017	0.54017	0.93333	1	0	0	0	0	5.26631e-301	5.58393e-303	-1	0.00071518	0.00071518	sp|P87167|BUT2_SCHPO	but2	333	16393800	79800600
Model-FissionYeast-H-1708-5.7574.7574.3.0.dta	Model-FissionYeast-H-1708-5.7574.7574.3.0.dta	Model-FissionYeast-H-1708-5	7574	2990.08	3473.26	1158.42	3	1	FJCTTR	3,Carbamidomethyl[C];	798.356	14 2 0 0 0	H(14)N(2)	(N(N(H(H(H(H(H(H(H(H)))))))(H(H(H(H(H(H)))))))))	4009	0 1 0 0 0;0 2 0 0 0;1 2 0 0 0;2 2 0 0 0;3 2 0 0 0;4 2 0 0 0;5 2 0 0 0;6 2 0 0 0;7 2 0 0 0;8 2 0 0 0;9 2 0 0 0;10 2 0 0 0;11 2 0 0 0;12 2 0 0 0;13 2 0 0 0;	2674.9	2	35.5743	12.4406	78.5367	7	0.00174	0.49959	0.82353	1	0	0	0	0	3.52368e-256	2.77739e-258	-1	0.0026362	0.0026362	sp|P87167|BUT2_SCHPO	but2	333	331718	1511370
Model-FissionYeast-H-1708-5.7579.7579.2.0.dta	Model-FissionYeast-H-1708-5.7579.7579.2.0.dta	Model-FissionYeast-H-1708-5	7579	2991.34	2700.04	1350.53	2	1	NMVJTTR		835.409	9 2 0 0 0	H(9)N(2)	(N(N(H(H(H(H(H(H)))))(H(H(H))))))	4992	0 1 0 0 0;0 2 0 0 0;1 2 0 0 0;2 2 0 0 0;3 2 0 0 0;4 2 0 0 0;5 2 0 0 0;6 2 0 0 0;7 2 0 0 0;8 2 0 0 0;	1864.63	4	30.3318	12.0848	64.2191	7	0.00103	0.38124	1	0.66667	0	0	0	0	4.31315e-207	1.53759e-209	-1	0.00280505	0.00280505	sp|Q9HGN7|SEC63_SCHPO	sec63	135	2174320	6773670
Model-FissionYeast-H-1708-5.7585.7585.2.1.dta	Model-FissionYeast-H-1708-5.7585.7585.2.1.dta	Model-FissionYeast-H-1708-5	7585	2992.73	2987.1	1494.05	2	1	FJCTTR	3,Carbamidomethyl[C];	798.356	11 2 0 0 0	H(11)N(2)	(N(N(H(H(H(H(H(H(H))))))(H(H(H(H)))))))	4699	0 1 0 0 0;0 2 0 0 0;1 2 0 0 0;2 2 0 0 0;3 2 0 0 0;4 2 0 0 0;5 2 0 0 0;6 2 0 0 0;7 2 0 0 0;8 2 0 0 0;9 2 0 0 0;10 2 0 0 0;	2188.74	2	39.357	16.7323	81.3743	7	0.00223	0.74504	0.92857	1	0	0	0	0	6.74325e-266	8.50179e-268	-1	0.000551572	0.000551572	sp|P87167|BUT2_SCHPO	but2	333	2632770	12058800
Model-FissionYeast-H-1708-5.7595.7595.3.0.dta	Model-FissionYeast-H-1708-5.7595.7595.3.0.dta	Model-FissionYeast-H-1708-5	7595	2995.23	2524.06	842.024	3	1	IJHTTIER		983.527	7 2 0 0 0	H(7)N(2)	(N(N(H(H(H(H(H))))(H(H)))))	5381	0 1 0 0 0;0 2 0 0 0;1 2 0 0 0;2 2 0 0 0;3 2 0 0 0;4 2 0 0 0;5 2 0 0 0;6 2 0 0 0;	1540.53	2	80.5953	71.5012	97.4843	7	0.00183	0.72353	1	1.21429	0	0	0	0	6.46e-321	4e-323	-1	0	4e-323	sp|Q9UT11|YLW3_SCHPO	SPAP8A3.03	46	170292000	611084000
Model-FissionYeast-H-1708-5.7600.7600.2.0.dta	Model-FissionYeast-H-1708-5.7600.7600.2.0.dta	Model-FissionYeast-H-1708-5	7600	2996.49	3311.2	1656.11	2	1	FJCTTR	3,Carbamidomethyl[C];	798.356	13 2 0 0 0	H(13)N(2)	(N(N(H(H(H(H(H(H(H(H)))))))(H(H(H(H(H))))))))	4058	0 1 0 0 0;0 2 0 0 0;1 2 0 0 0;2 2 0 0 0;3 2 0 0 0;4 2 0 0 0;5 2 0 0 0;6 2 0 0 0;7 2 0 0 0;8 2 0 0 0;9 2 0 0 0;10 2 0 0 0;11 2 0 0 0;12 2 0 0 0;	2512.85	2	41.7562	15.0014	91.4438	7	0.00221	0.66823	0.9375	1	0	0	0	0	2.32857e-300	1.94602e-302	-1	0.00071518	0.00071518	sp|P87167|BUT2_SCHPO	but2	333	13418400	83263400
Model-FissionYeast-H-1708-5.7603.7603.3.0.dta	Model-FissionYeast-H-1708-5.7603.7603.3.0.dta	Model-FissionYeast-H-1708-5	7603	2997.19	3328.23	1110.08	3	1	FJCTTR	3,Carbamidomethyl[C];	798.356	12 2 0 0 1	H(12)N(2)aH(1)	(N(N(H(H(H(H(H(H)))))(H(H(H(H(H(H(aH))))))))))	4959	0 1 0 0 0;0 2 0 0 0;1 2 0 0 0;2 2 0 0 0;3 2 0 0 0;4 2 0 0 0;5 2 0 0 0;6 2 0 0 0;7 2 0 0 0;7 2 0 0 1;8 2 0 0 0;8 2 0 0 1;9 2 0 0 0;9 2 0 0 1;10 2 0 0 0;10 2 0 0 1;11 2 0 0 0;11 2 0 0 1;12 2 0 0 0;	2529.87	2	43.0735	17.4313	90.6948	7	0.00295	0.88593	0.66667	1	0	0	0	0	8.49993e-298	8.31401e-300	-1	0.000551572	0.000551572	sp|P87167|BUT2_SCHPO	but2	333	143423000	755667000
Model-FissionYeast-H-1708-5.7606.7606.3.0.dta	Model-FissionYeast-H-1708-5.7606.7606.3.0.dta	Model-FissionYeast-H-1708-5	7606	2997.94	2686.11	896.041	3	1	IJHTTIER		983.527	8 2 0 0 0	H(8)N(2)	(N(N(H(H(H(H(H(H)))))(H(H)))))	5011	0 1 0 0 0;0 2 0 0 0;1 2 0 0 0;2 2 0 0 0;3 2 0 0 0;4 2 0 0 0;5 2 0 0 0;6 2 0 0 0;7 2 0 0 0;	1702.58	2	53.1571	33.7301	89.2359	7	0.00141	0.52485	1	1.14286	0	0	0	0	8.33237e-293	7.76169e-295	-1	0	7.76169e-295	sp|Q9UT11|YLW3_SCHPO	SPAP8A3.03	46	1175380	4499730
Model-FissionYeast-H-1708-5.7609.7609.3.0.dta	Model-FissionYeast-H-1708-5.7609.7609.3.0.dta	Model-FissionYeast-H-1708-5	7609	2998.83	3166.18	1056.06	3	1	FJCTTR	3,Carbamidomethyl[C];	798.356	11 2 0 0 1	H(11)N(2)aH(1)	(N(N(H(H(H(H(H))))(H(H(H(H(H(aH(H))))))))))	5283	0 1 0 0 0;0 2 0 0 0;1 2 0 0 0;2 2 0 0 0;3 2 0 0 0;4 2 0 0 0;5 2 0 0 0;6 2 0 0 0;6 2 0 0 1;7 2 0 0 0;7 2 0 0 1;8 2 0 0 0;8 2 0 0 1;9 2 0 0 0;9 2 0 0 1;10 2 0 0 0;10 2 0 0 1;	2367.82	2	46.0559	20.614	93.305	7	0.00218	0.68948	0.73684	1	0	0	0	0	9.99918e-307	0	-1	0.000551572	0.000551572	sp|P87167|BUT2_SCHPO	but2	333	64757100	318821000
Model-FissionYeast-H-1708-5.7611.7611.3.0.dta	Model-FissionYeast-H-1708-5.7611.7611.3.0.dta	Model-FissionYeast-H-1708-5	7611	2999.3	3311.2	1104.41	3	1	FJCTTR	3,Carbamidomethyl[C];	798.356	13 2 0 0 0	H(13)N(2)	(N(N(H(H(H(H(H(H(H(H)))))))(H(H(H(H(H))))))))	4058	0 1 0 0 0;0 2 0 0 0;1 2 0 0 0;2 2 0 0 0;3 2 0 0 0;4 2 0 0 0;5 2 0 0 0;6 2 0 0 0;7 2 0 0 0;8 2 0 0 0;9 2 0 0 0;10 2 0 0 0;11 2 0 0 0;12 2 0 0 0;	2512.85	2	41.6881	14.2935	92.5636	7	0.00239	0.72138	0.875	1	0	0	0	0	3.43731e-304	3.22851e-306	-1	0.00071518	0.00071518	sp|P87167|BUT2_SCHPO	but2	333	41316800	220306000
Model-FissionYeast-H-1708-5.7612.7612.3.0.dta	Model-FissionYeast-H-1708-5.7612.7612.3.0.dta	Model-FissionYeast-H-1708-5	7612	2999.57	3490.28	1164.1	3	1	FJCTTR	3,Carbamidomethyl[C];	798.356	13 2 0 0 1	H(13)N(2)aH(1)	(N(N(H(H(H(H(H(H(H))))))(H(H(H(H(H(aH(H))))))))))	4683	0 1 0 0 0;0 2 0 0 0;1 2 0 0 0;2 2 0 0 0;3 2 0 0 0;4 2 0 0 0;5 2 0 0 0;6 2 0 0 0;6 2 0 0 1;7 2 0 0 0;7 2 0 0 1;8 2 0 0 0;8 2 0 0 1;9 2 0 0 0;9 2 0 0 1;10 2 0 0 0;10 2 0 0 1;11 2 0 0 0;11 2 0 0 1;12 2 0 0 0;12 2 0 0 1;	2691.92	2	41.1239	14.879	89.8646	7	0.00305	0.87504	0.69565	1	0	0	0	0	5.886e-295	3.04318e-297	-1	0.00071518	0.00071518	sp|P87167|BUT2_SCHPO	but2	333	469737	2695860
Model-FissionYeast-H-1708-5.7614.7614.3.3.dta	Model-FissionYeast-H-1708-5.7614.7614.3.3.dta	Model-FissionYeast-H-1708-5	7614	3000	3004.13	1002.05	3	1	FJCTTR	3,Carbamidomethyl[C];	798.356	10 2 0 0 1	H(10)N(2)aH(1)	(N(N(H(H(H(H(H))))(H(H(H(H(H(aH)))))))))	5286	0 1 0 0 0;0 2 0 0 0;1 2 0 0 0;2 2 0 0 0;3 2 0 0 0;4 2 0 0 0;5 2 0 0 0;6 2 0 0 0;6 2 0 0 1;7 2 0 0 0;7 2 0 0 1;8 2 0 0 0;8 2 0 0 1;9 2 0 0 0;9 2 0 0 1;10 2 0 0 0;	2205.77	2	34.3854	14.5094	71.2978	7	0.01158	3.85616	0.72222	1	0	0	0	0	2.26042e-231	9.99712e-234	-1	0.00071518	0.00071518	sp|P87167|BUT2_SCHPO	but2	333	7547450	36548000
Model-FissionYeast-H-1708-5.7619.7619.2.0.dta	Model-FissionYeast-H-1708-5.7619.7619.2.0.dta	Model-FissionYeast-H-1708-5	7619	3001.18	2524.06	1262.53	2	1	IJHTTIER		983.527	7 2 0 0 0	H(7)N(2)	(N(N(H(H(H(H(H))))(H(H)))))	5381	0 1 0 0 0;0 2 0 0 0;1 2 0 0 0;2 2 0 0 0;3 2 0 0 0;4 2 0 0 0;5 2 0 0 0;6 2 0 0 0;	1540.53	2	67.5154	59.5075	82.3872	7	0.00227	0.89904	1	1.28571	0	0	0	0	2.2956e-269	2.59432e-271	-1	0	2.59432e-271	sp|Q9UT11|YLW3_SCHPO	SPAP8A3.03	46	15148500	54663600
Model-FissionYeast-H-1708-5.7620.7620.3.0.dta	Model-FissionYeast-H-1708-5.7620.7620.3.0.dta	Model-FissionYeast-H-1708-5	7620	3001.46	3652.34	1218.12	3	1	FJCTTR	3,Carbamidomethyl[C];	798.356	14 2 0 0 1	H(14)N(2)aH(1)	(N(N(H(H(H(H(H(H(H(H)))))))(H(H(H(H(H(aH(H))))))))))	4025	0 1 0 0 0;0 2 0 0 0;1 2 0 0 0;2 2 0 0 0;3 2 0 0 0;4 2 0 0 0;5 2 0 0 0;6 2 0 0 0;6 2 0 0 1;7 2 0 0 0;7 2 0 0 1;8 2 0 0 0;8 2 0 0 1;9 2 0 0 0;9 2 0 0 1;10 2 0 0 0;10 2 0 0 1;11 2 0 0 0;11 2 0 0 1;12 2 0 0 0;12 2 0 0 1;13 2 0 0 0;13 2 0 0 1;	2853.98	2	35.6386	14.1969	75.4587	7	0.00446	1.22078	0.64	1	0	0	0	0	1.23626e-245	9.23544e-248	-1	0.00071518	0.00071518	sp|P87167|BUT2_SCHPO	but2	333	436855	2623450
Model-FissionYeast-H-1708-5.7625.7625.2.0.dta	Model-FissionYeast-H-1708-5.7625.7625.2.0.dta	Model-FissionYeast-H-1708-5	7625	3002.9	3149.15	1575.08	2	1	FJCTTR	3,Carbamidomethyl[C];	798.356	12 2 0 0 0	H(12)N(2)	(N(N(H(H(H(H(H(H(H(H)))))))(H(H(H(H)))))))	4123	0 1 0 0 0;0 2 0 0 0;1 2 0 0 0;2 2 0 0 0;3 2 0 0 0;4 2 0 0 0;5 2 0 0 0;6 2 0 0 0;7 2 0 0 0;8 2 0 0 0;9 2 0 0 0;10 2 0 0 0;11 2 0 0 0;	2350.79	2	40.7919	14.5029	89.6144	7	0.00295	0.93678	0.93333	1	0	0	0	0	4.22569e-294	2.91815e-296	-1	0.00071518	0.00071518	sp|P87167|BUT2_SCHPO	but2	333	11246200	56948400
Model-FissionYeast-H-1708-5.7631.7631.3.0.dta	Model-FissionYeast-H-1708-5.7631.7631.3.0.dta	Model-FissionYeast-H-1708-5	7631	3004.31	3149.15	1050.39	3	1	FJCTTR	3,Carbamidomethyl[C];	798.356	12 2 0 0 0	H(12)N(2)	(N(N(H(H(H(H(H(H(H(H)))))))(H(H(H(H)))))))	4123	0 1 0 0 0;0 2 0 0 0;1 2 0 0 0;2 2 0 0 0;3 2 0 0 0;4 2 0 0 0;5 2 0 0 0;6 2 0 0 0;7 2 0 0 0;8 2 0 0 0;9 2 0 0 0;10 2 0 0 0;11 2 0 0 0;	2350.79	2	34.3348	13.3036	73.3927	7	0.00138	0.43728	0.86667	1	0	0	0	0	1.48771e-238	7.24353e-241	-1	0.00159433	0.00159433	sp|P87167|BUT2_SCHPO	but2	333	16393800	79800600
Model-FissionYeast-H-1708-5.7641.7641.3.0.dta	Model-FissionYeast-H-1708-5.7641.7641.3.0.dta	Model-FissionYeast-H-1708-5	7641	3006.72	2362	788.006	3	1	IJHTTIER		983.527	6 2 0 0 0	H(6)N(2)	(N(N(H(H(H(H)))(H(H)))))	5835	0 1 0 0 0;0 2 0 0 0;1 2 0 0 0;2 2 0 0 0;3 2 0 0 0;4 2 0 0 0;5 2 0 0 0;	1378.48	2	33.7307	20.1575	58.938	7	0.00143	0.60527	0.88889	0.85714	0	0	0	0	5.71242e-189	2.4069e-191	-1	0.000551572	0.000551572	sp|Q9UT11|YLW3_SCHPO	SPAP8A3.03	46	4788750	15814200
Model-FissionYeast-H-1708-5.7645.7645.2.1.dta	Model-FissionYeast-H-1708-5.7645.7645.2.1.dta	Model-FissionYeast-H-1708-5	7645	3007.9	2987.1	1494.05	2	1	FJCTTR	3,Carbamidomethyl[C];	798.356	11 2 0 0 0	H(11)N(2)	(N(N(H(H(H(H(H(H(H))))))(H(H(H(H)))))))	4699	0 1 0 0 0;0 2 0 0 0;1 2 0 0 0;2 2 0 0 0;3 2 0 0 0;4 2 0 0 0;5 2 0 0 0;6 2 0 0 0;7 2 0 0 0;8 2 0 0 0;9 2 0 0 0;10 2 0 0 0;	2188.74	2	42.8276	17.1618	90.4928	7	0.00235	0.78521	1	1	0	0	0	0	4.17453e-297	3.66685e-299	-1	0.000551572	0.000551572	sp|P87167|BUT2_SCHPO	but2	333	4964890	22916800
Model-FissionYeast-H-1708-5.7649.7649.2.0.dta	Model-FissionYeast-H-1708-5.7649.7649.2.0.dta	Model-FissionYeast-H-1708-5	7649	3008.89	2825.05	1413.03	2	1	FJCTTR	3,Carbamidomethyl[C];	798.356	10 2 0 0 0	H(10)N(2)	(N(N(H(H(H(H(H(H)))))(H(H(H(H)))))))	4977	0 1 0 0 0;0 2 0 0 0;1 2 0 0 0;2 2 0 0 0;3 2 0 0 0;4 2 0 0 0;5 2 0 0 0;6 2 0 0 0;7 2 0 0 0;8 2 0 0 0;9 2 0 0 0;	2026.69	2	36.14	14.6409	76.067	7	0.0027	0.95465	0.92308	1	0	0	0	0	1.018e-247	3.99775e-250	-1	0.00071518	0.00071518	sp|P87167|BUT2_SCHPO	but2	333	1468140	6010080
Model-FissionYeast-H-1708-5.7653.7653.3.0.dta	Model-FissionYeast-H-1708-5.7653.7653.3.0.dta	Model-FissionYeast-H-1708-5	7653	3010.28	2524.06	842.024	3	1	IJHTTIER		983.527	7 2 0 0 0	H(7)N(2)	(N(N(H(H(H(H(H))))(H(H)))))	5381	0 1 0 0 0;0 2 0 0 0;1 2 0 0 0;2 2 0 0 0;3 2 0 0 0;4 2 0 0 0;5 2 0 0 0;6 2 0 0 0;	1540.53	2	75.1221	61.6074	100.221	7	0.00182	0.72234	1	1.21429	0	0	0	0	0	0	-1	0	0	sp|Q9UT11|YLW3_SCHPO	SPAP8A3.03	46	170292000	611084000
Model-FissionYeast-H-1708-5.7654.7654.2.1.dta	Model-FissionYeast-H-1708-5.7654.7654.2.1.dta	Model-FissionYeast-H-1708-5	7654	3010.55	1780.81	890.908	2	1	AASLERJK		888.49	3 2 0 0 0	H(3)N(2)	(N(N(H(H)(H))))	6800	0 1 0 0 0;0 2 0 0 0;1 2 0 0 0;2 2 0 0 0;	892.317	7	8.68655	10.3833	5.53539	3	0.00112	0.62778	0.5	0.5	0	0	0	0	7.44265e-05	1.29475e-07	-1	0.00520201	0.00520201	sp|Q9P6L5|SLA2_SCHPO	end4	588	11286500	27625700
Model-FissionYeast-H-1708-5.7656.7656.2.0.dta	Model-FissionYeast-H-1708-5.7656.7656.2.0.dta	Model-FissionYeast-H-1708-5	7656	3011.12	2537.99	1269.5	2	1	NMVJTTR		835.409	8 2 0 0 0	H(8)N(2)	(N(N(H(H(H(H(H(H)))))(H(H)))))	5011	0 1 0 0 0;0 2 0 0 0;1 2 0 0 0;2 2 0 0 0;3 2 0 0 0;4 2 0 0 0;5 2 0 0 0;6 2 0 0 0;7 2 0 0 0;	1702.58	4	35.8911	14.7222	75.2047	7	0.00265	1.04602	1	0.75	0	0	0	0	9.16989e-245	7.59109e-247	-1	0.00071518	0.00071518	sp|Q9HGN7|SEC63_SCHPO	sec63	135	2603740	8797530
Model-FissionYeast-H-1708-5.7664.7664.3.0.dta	Model-FissionYeast-H-1708-5.7664.7664.3.0.dta	Model-FissionYeast-H-1708-5	7664	3013.09	3328.23	1110.08	3	1	FJCTTR	3,Carbamidomethyl[C];	798.356	12 2 0 0 1	H(12)N(2)aH(1)	(N(N(H(H(H(H(H(H)))))(H(H(H(H(H(H(aH))))))))))	4959	0 1 0 0 0;0 2 0 0 0;1 2 0 0 0;2 2 0 0 0;3 2 0 0 0;4 2 0 0 0;5 2 0 0 0;6 2 0 0 0;7 2 0 0 0;7 2 0 0 1;8 2 0 0 0;8 2 0 0 1;9 2 0 0 0;9 2 0 0 1;10 2 0 0 0;10 2 0 0 1;11 2 0 0 0;11 2 0 0 1;12 2 0 0 0;	2529.87	2	41.9268	17.1574	87.9272	7	0.00279	0.83906	0.71429	1	0	0	0	0	2.50525e-288	2.30592e-290	-1	0.000551572	0.000551572	sp|P87167|BUT2_SCHPO	but2	333	424498	2171380
Model-FissionYeast-H-1708-5.7666.7666.3.0.dta	Model-FissionYeast-H-1708-5.7666.7666.3.0.dta	Model-FissionYeast-H-1708-5	7666	3013.53	2686.11	896.041	3	1	IJHTTIER		983.527	8 2 0 0 0	H(8)N(2)	(N(N(H(H(H(H(H(H)))))(H(H)))))	5011	0 1 0 0 0;0 2 0 0 0;1 2 0 0 0;2 2 0 0 0;3 2 0 0 0;4 2 0 0 0;5 2 0 0 0;6 2 0 0 0;7 2 0 0 0;	1702.58	2	35.7763	16.4863	71.6007	7	0.00113	0.41986	1	0.71429	0	0	0	0	2.06894e-232	1.51186e-234	-1	0.00071518	0.00071518	sp|Q9UT11|YLW3_SCHPO	SPAP8A3.03	46	254922	879025
Model-FissionYeast-H-1708-5.7669.7669.3.0.dta	Model-FissionYeast-H-1708-5.7669.7669.3.0.dta	Model-FissionYeast-H-1708-5	7669	3014.25	3166.18	1056.06	3	1	FJCTTR	3,Carbamidomethyl[C];	798.356	11 2 0 0 1	H(11)N(2)aH(1)	(N(N(H(H(H(H(H))))(H(H(H(H(H(aH(H))))))))))	5283	0 1 0 0 0;0 2 0 0 0;1 2 0 0 0;2 2 0 0 0;3 2 0 0 0;4 2 0 0 0;5 2 0 0 0;6 2 0 0 0;6 2 0 0 1;7 2 0 0 0;7 2 0 0 1;8 2 0 0 0;8 2 0 0 1;9 2 0 0 0;9 2 0 0 1;10 2 0 0 0;10 2 0 0 1;	2367.82	2	46.2585	20.444	94.1998	7	0.00182	0.57388	0.73684	1.1	0	0	0	0	8.6935833418466e-310	7.60399931451e-312	-1	0.000551572	0.000551572	sp|P87167|BUT2_SCHPO	but2	333	64757100	318821000
Model-FissionYeast-H-1708-5.7672.7672.3.1.dta	Model-FissionYeast-H-1708-5.7672.7672.3.1.dta	Model-FissionYeast-H-1708-5	7672	3014.97	3490.28	1164.1	3	1	FJCTTR	3,Carbamidomethyl[C];	798.356	13 2 0 0 1	H(13)N(2)aH(1)	(N(N(H(H(H(H(H(H(H))))))(H(H(H(H(aH(H(H))))))))))	4689	0 1 0 0 0;0 2 0 0 0;1 2 0 0 0;2 2 0 0 0;3 2 0 0 0;4 2 0 0 0;5 2 0 0 0;5 2 0 0 1;6 2 0 0 0;6 2 0 0 1;7 2 0 0 0;7 2 0 0 1;8 2 0 0 0;8 2 0 0 1;9 2 0 0 0;9 2 0 0 1;10 2 0 0 0;10 2 0 0 1;11 2 0 0 0;11 2 0 0 1;12 2 0 0 1;	2691.92	2	35.2907	13.5087	75.7431	7	0.00324	0.92747	0.65217	1	0	0	0	0	1.31052e-246	1.14666e-248	-1	0.00141819	0.00141819	sp|P87167|BUT2_SCHPO	but2	333	165727	866956
Model-FissionYeast-H-1708-5.7675.7675.3.2.dta	Model-FissionYeast-H-1708-5.7675.7675.3.2.dta	Model-FissionYeast-H-1708-5	7675	3015.74	3004.15	1002.06	3	1	FJCTTR	3,Carbamidomethyl[C];	798.356	10 2 0 0 1	H(10)N(2)aH(1)	(N(N(H(H(H(H(H))))(H(H(H(H(aH(H)))))))))	5294	0 1 0 0 0;0 2 0 0 0;1 2 0 0 0;2 2 0 0 0;3 2 0 0 0;4 2 0 0 0;5 2 0 0 0;5 2 0 0 1;6 2 0 0 0;6 2 0 0 1;7 2 0 0 0;7 2 0 0 1;8 2 0 0 0;8 2 0 0 1;9 2 0 0 0;9 2 0 0 1;	2205.77	2	32.3599	13.5581	67.2776	7	0.02979	9.91475	0.66667	1	0	0	0	0	1.38499e-217	5.89407e-220	-1	0.00141819	0.00141819	sp|P87167|BUT2_SCHPO	but2	333	7547450	36548000
Model-FissionYeast-H-1708-5.7676.7676.3.0.dta	Model-FissionYeast-H-1708-5.7676.7676.3.0.dta	Model-FissionYeast-H-1708-5	7676	3016.03	3981.55	1327.85	3	1	TIQJISK		803.462	16 2 0 0 1	H(16)N(2)aH(1)	(N(N(H(H(H(H(H(H(H(H)))))))(H(H(H(H(H(H(H(H(aH))))))))))))	3952	0 1 0 0 0;0 2 0 0 0;1 2 0 0 0;2 2 0 0 0;3 2 0 0 0;4 2 0 0 0;5 2 0 0 0;6 2 0 0 0;7 2 0 0 0;8 2 0 0 0;9 2 0 0 0;9 2 0 0 1;10 2 0 0 0;10 2 0 0 1;11 2 0 0 0;11 2 0 0 1;12 2 0 0 0;12 2 0 0 1;13 2 0 0 0;13 2 0 0 1;14 2 0 0 0;14 2 0 0 1;15 2 0 0 0;15 2 0 0 1;16 2 0 0 0;	3178.08	4	47.8182	37.4105	67.1467	7	0.00486	1.22034	0.59259	1.25	0	0	0	0	3.8945e-217	2.1993e-219	-1	0	2.1993e-219	sp|Q9UTH5|PLB6_SCHPO	SPAC1786.02	178	1685550	11830200
Model-FissionYeast-H-1708-5.7686.7686.2.0.dta	Model-FissionYeast-H-1708-5.7686.7686.2.0.dta	Model-FissionYeast-H-1708-5	7686	3018.48	2662.99	1332	2	1	FJCTTR	3,Carbamidomethyl[C];	798.356	9 2 0 0 0	H(9)N(2)	(N(N(H(H(H(H(H(H)))))(H(H(H))))))	4992	0 1 0 0 0;0 2 0 0 0;1 2 0 0 0;2 2 0 0 0;3 2 0 0 0;4 2 0 0 0;5 2 0 0 0;6 2 0 0 0;7 2 0 0 0;8 2 0 0 0;	1864.63	2	34.3835	14.0198	72.2019	7	0.00103	0.38692	1	1	0	0	0	0	1.79662e-234	1.13883e-236	-1	0.000892379	0.000892379	sp|P87167|BUT2_SCHPO	but2	333	1440950	5617230
Model-FissionYeast-H-1708-5.7699.7699.3.0.dta	Model-FissionYeast-H-1708-5.7699.7699.3.0.dta	Model-FissionYeast-H-1708-5	7699	3022.54	2362	788.006	3	1	IJHTTIER		983.527	6 2 0 0 0	H(6)N(2)	(N(N(H(H(H(H)))(H(H)))))	5835	0 1 0 0 0;0 2 0 0 0;1 2 0 0 0;2 2 0 0 0;3 2 0 0 0;4 2 0 0 0;5 2 0 0 0;	1378.48	2	57.2024	51.0664	68.598	7	0.00194	0.82119	1	1.35714	0	0	0	0	4.0971e-222	2.12634e-224	-1	0	2.12634e-224	sp|Q9UT11|YLW3_SCHPO	SPAP8A3.03	46	4788750	15814200
Model-FissionYeast-H-1708-5.7700.7700.3.0.dta	Model-FissionYeast-H-1708-5.7700.7700.3.0.dta	Model-FissionYeast-H-1708-5	7700	3022.82	3819.5	1273.84	3	1	TIQJISK		803.462	15 2 0 0 1	H(15)N(2)aH(1)	(N(N(H(H(H(H(H(H(H(H)))))))(H(H(H(H(H(H(H(aH)))))))))))	3966	0 1 0 0 0;0 2 0 0 0;1 2 0 0 0;2 2 0 0 0;3 2 0 0 0;4 2 0 0 0;5 2 0 0 0;6 2 0 0 0;7 2 0 0 0;8 2 0 0 0;8 2 0 0 1;9 2 0 0 0;9 2 0 0 1;10 2 0 0 0;10 2 0 0 1;11 2 0 0 0;11 2 0 0 1;12 2 0 0 0;12 2 0 0 1;13 2 0 0 0;13 2 0 0 1;14 2 0 0 0;14 2 0 0 1;15 2 0 0 0;	3016.03	4	51.4397	41.5919	69.7284	7	0.00477	1.2484	0.61538	1.25	0	0	0	0	5.44005e-226	3.5762e-228	-1	0	3.5762e-228	sp|Q9UTH5|PLB6_SCHPO	SPAC1786.02	178	16420100	107866000
Model-FissionYeast-H-1708-5.7710.7710.3.0.dta	Model-FissionYeast-H-1708-5.7710.7710.3.0.dta	Model-FissionYeast-H-1708-5	7710	3025.78	2524.06	842.024	3	1	IJHTTIER		983.527	7 2 0 0 0	H(7)N(2)	(N(N(H(H(H(H(H))))(H(H)))))	5381	0 1 0 0 0;0 2 0 0 0;1 2 0 0 0;2 2 0 0 0;3 2 0 0 0;4 2 0 0 0;5 2 0 0 0;6 2 0 0 0;	1540.53	2	45.0636	26.4428	79.6451	7	0.0016	0.63439	1	1.14286	0	0	0	0	5.63038e-260	3.217e-262	-1	0.000197433	0.000197433	sp|Q9UT11|YLW3_SCHPO	SPAP8A3.03	46	254717	849518
Model-FissionYeast-H-1708-5.7713.7713.2.0.dta	Model-FissionYeast-H-1708-5.7713.7713.2.0.dta	Model-FissionYeast-H-1708-5	7713	3026.5	2537.99	1269.5	2	1	NMVJTTR		835.409	8 2 0 0 0	H(8)N(2)	(N(N(H(H(H(H(H(H)))))(H(H)))))	5011	0 1 0 0 0;0 2 0 0 0;1 2 0 0 0;2 2 0 0 0;3 2 0 0 0;4 2 0 0 0;5 2 0 0 0;6 2 0 0 0;7 2 0 0 0;	1702.58	4	33.9923	15.8045	67.7698	7	0.00189	0.74421	0.90909	0.75	0	0	0	0	2.83994e-219	2.00386e-221	-1	0.00071518	0.00071518	sp|Q9HGN7|SEC63_SCHPO	sec63	135	2603740	8797530
Model-FissionYeast-H-1708-5.7732.7732.3.0.dta	Model-FissionYeast-H-1708-5.7732.7732.3.0.dta	Model-FissionYeast-H-1708-5	7732	3031.13	3981.55	1327.85	3	1	TIQJISK		803.462	16 2 0 0 1	H(16)N(2)aH(1)	(N(N(H(H(H(H(H(H(H(H)))))))(H(H(H(H(H(aH(H(H(H))))))))))))	4013	0 1 0 0 0;0 2 0 0 0;1 2 0 0 0;2 2 0 0 0;3 2 0 0 0;4 2 0 0 0;5 2 0 0 0;6 2 0 0 0;6 2 0 0 1;7 2 0 0 0;7 2 0 0 1;8 2 0 0 0;8 2 0 0 1;9 2 0 0 0;9 2 0 0 1;10 2 0 0 0;10 2 0 0 1;11 2 0 0 0;11 2 0 0 1;12 2 0 0 0;12 2 0 0 1;13 2 0 0 0;13 2 0 0 1;14 2 0 0 1;15 2 0 0 1;	3178.08	4	47.1569	37.0021	66.0157	7	0.00434	1.08924	0.59259	1.25	0	0	0	0	2.95452e-213	1.27962e-215	-1	0	1.27962e-215	sp|Q9UTH5|PLB6_SCHPO	SPAC1786.02	178	1685550	11830200
Model-FissionYeast-H-1708-5.7751.7751.3.0.dta	Model-FissionYeast-H-1708-5.7751.7751.3.0.dta	Model-FissionYeast-H-1708-5	7751	3036.56	3495.39	1165.8	3	1	TIQJISK		803.462	13 2 0 0 1	H(13)N(2)aH(1)	(N(N(H(H(H(H(H(H(H))))))(H(H(H(H(aH(H(H))))))))))	4689	0 1 0 0 0;0 2 0 0 0;1 2 0 0 0;2 2 0 0 0;3 2 0 0 0;4 2 0 0 0;5 2 0 0 0;5 2 0 0 1;6 2 0 0 0;6 2 0 0 1;7 2 0 0 0;7 2 0 0 1;8 2 0 0 0;8 2 0 0 1;9 2 0 0 0;9 2 0 0 1;10 2 0 0 0;10 2 0 0 1;11 2 0 0 0;11 2 0 0 1;12 2 0 0 1;	2691.92	4	44.8569	31.1449	70.3221	7	0.0035	1.0025	0.65217	1	0	0	0	0	5.0098e-228	2.94569e-230	-1	0.000197433	0.000197433	sp|Q9UTH5|PLB6_SCHPO	SPAC1786.02	178	12832700	70414200
Model-FissionYeast-H-1708-5.7757.7757.3.0.dta	Model-FissionYeast-H-1708-5.7757.7757.3.0.dta	Model-FissionYeast-H-1708-5	7757	3038.32	3819.5	1273.84	3	1	TIQJISK		803.462	15 2 0 0 1	H(15)N(2)aH(1)	(N(N(H(H(H(H(H(H(H(H)))))))(H(H(H(H(H(H(H(aH)))))))))))	3966	0 1 0 0 0;0 2 0 0 0;1 2 0 0 0;2 2 0 0 0;3 2 0 0 0;4 2 0 0 0;5 2 0 0 0;6 2 0 0 0;7 2 0 0 0;8 2 0 0 0;8 2 0 0 1;9 2 0 0 0;9 2 0 0 1;10 2 0 0 0;10 2 0 0 1;11 2 0 0 0;11 2 0 0 1;12 2 0 0 0;12 2 0 0 1;13 2 0 0 0;13 2 0 0 1;14 2 0 0 0;14 2 0 0 1;15 2 0 0 0;	3016.03	4	58.2229	46.3406	80.2899	7	0.00472	1.23505	0.61538	1.08333	0	0	0	0	3.48583e-262	2.50119e-264	-1	0	2.50119e-264	sp|Q9UTH5|PLB6_SCHPO	SPAC1786.02	178	16364600	107516000
Model-FissionYeast-H-1708-5.7761.7761.3.0.dta	Model-FissionYeast-H-1708-5.7761.7761.3.0.dta	Model-FissionYeast-H-1708-5	7761	3039.8	3657.44	1219.82	3	1	TIQJISK		803.462	14 2 0 0 1	H(14)N(2)aH(1)	(N(N(H(H(H(H(H(H(H(H)))))))(H(H(H(H(H(aH(H))))))))))	4025	0 1 0 0 0;0 2 0 0 0;1 2 0 0 0;2 2 0 0 0;3 2 0 0 0;4 2 0 0 0;5 2 0 0 0;6 2 0 0 0;6 2 0 0 1;7 2 0 0 0;7 2 0 0 1;8 2 0 0 0;8 2 0 0 1;9 2 0 0 0;9 2 0 0 1;10 2 0 0 0;10 2 0 0 1;11 2 0 0 0;11 2 0 0 1;12 2 0 0 0;12 2 0 0 1;13 2 0 0 0;13 2 0 0 1;	2853.98	4	52.667	41.3879	73.6139	7	0.00513	1.40281	0.64	1.25	0	0	0	0	2.59556e-239	9.56916e-242	-1	0	9.56916e-242	sp|Q9UTH5|PLB6_SCHPO	SPAC1786.02	178	12266500	74168200
Model-FissionYeast-H-1708-5.7768.7768.3.0.dta	Model-FissionYeast-H-1708-5.7768.7768.3.0.dta	Model-FissionYeast-H-1708-5	7768	3041.85	3802.47	1268.16	3	1	TIQJISK		803.462	16 2 0 0 0	H(16)N(2)	(N(N(H(H(H(H(H(H(H(H)))))))(H(H(H(H(H(H(H(H)))))))))))	3957	0 1 0 0 0;0 2 0 0 0;1 2 0 0 0;2 2 0 0 0;3 2 0 0 0;4 2 0 0 0;5 2 0 0 0;6 2 0 0 0;7 2 0 0 0;8 2 0 0 0;9 2 0 0 0;10 2 0 0 0;11 2 0 0 0;12 2 0 0 0;13 2 0 0 0;14 2 0 0 0;15 2 0 0 0;	2999	4	55.2291	42.7468	78.4104	7	0.00578	1.52015	0.78947	1.25	0	0	0	0	9.53844e-256	9.0323e-258	-1	0	9.0323e-258	sp|Q9UTH5|PLB6_SCHPO	SPAC1786.02	178	2259810	21008600
Model-FissionYeast-H-1708-5.7797.7797.3.0.dta	Model-FissionYeast-H-1708-5.7797.7797.3.0.dta	Model-FissionYeast-H-1708-5	7797	3052.07	3495.39	1165.8	3	1	TIQJISK		803.462	13 2 0 0 1	H(13)N(2)aH(1)	(N(N(H(H(H(H(H(H(H))))))(H(H(H(H(H(aH(H))))))))))	4683	0 1 0 0 0;0 2 0 0 0;1 2 0 0 0;2 2 0 0 0;3 2 0 0 0;4 2 0 0 0;5 2 0 0 0;6 2 0 0 0;6 2 0 0 1;7 2 0 0 0;7 2 0 0 1;8 2 0 0 0;8 2 0 0 1;9 2 0 0 0;9 2 0 0 1;10 2 0 0 0;10 2 0 0 1;11 2 0 0 0;11 2 0 0 1;12 2 0 0 0;12 2 0 0 1;	2691.92	4	54.862	42.0676	78.6229	7	0.0033	0.94328	0.65217	1.08333	0	0	0	0	1.78457e-256	1.12726e-258	-1	0	1.12726e-258	sp|Q9UTH5|PLB6_SCHPO	SPAC1786.02	178	3838600	21303600
Model-FissionYeast-H-1708-5.7801.7801.3.0.dta	Model-FissionYeast-H-1708-5.7801.7801.3.0.dta	Model-FissionYeast-H-1708-5	7801	3054.02	3819.5	1273.84	3	1	TIQJISK		803.462	15 2 0 0 1	H(15)N(2)aH(1)	(N(N(H(H(H(H(H(H(H(H)))))))(H(H(H(H(H(H(aH(H)))))))))))	3985	0 1 0 0 0;0 2 0 0 0;1 2 0 0 0;2 2 0 0 0;3 2 0 0 0;4 2 0 0 0;5 2 0 0 0;6 2 0 0 0;7 2 0 0 0;7 2 0 0 1;8 2 0 0 0;8 2 0 0 1;9 2 0 0 0;9 2 0 0 1;10 2 0 0 0;10 2 0 0 1;11 2 0 0 0;11 2 0 0 1;12 2 0 0 0;12 2 0 0 1;13 2 0 0 0;13 2 0 0 1;14 2 0 0 0;14 2 0 0 1;	3016.03	4	54.6601	41.6453	78.8304	7	0.00463	1.21306	0.61538	1.08333	0	0	0	0	3.47407e-257	2.57701e-259	-1	0	2.57701e-259	sp|Q9UTH5|PLB6_SCHPO	SPAC1786.02	178	16364600	107516000
Model-FissionYeast-H-1708-5.7804.7804.3.0.dta	Model-FissionYeast-H-1708-5.7804.7804.3.0.dta	Model-FissionYeast-H-1708-5	7804	3055.13	3657.44	1219.82	3	1	TIQJISK		803.462	14 2 0 0 1	H(14)N(2)aH(1)	(N(N(H(H(H(H(H(H(H(H)))))))(H(H(H(H(H(aH(H))))))))))	4025	0 1 0 0 0;0 2 0 0 0;1 2 0 0 0;2 2 0 0 0;3 2 0 0 0;4 2 0 0 0;5 2 0 0 0;6 2 0 0 0;6 2 0 0 1;7 2 0 0 0;7 2 0 0 1;8 2 0 0 0;8 2 0 0 1;9 2 0 0 0;9 2 0 0 1;10 2 0 0 0;10 2 0 0 1;11 2 0 0 0;11 2 0 0 1;12 2 0 0 0;12 2 0 0 1;13 2 0 0 0;13 2 0 0 1;	2853.98	4	54.2035	46.5219	68.4694	7	0.00446	1.21826	0.56	1.25	0	0	0	0	1.13124e-221	6.64335e-224	-1	0	6.64335e-224	sp|Q9UTH5|PLB6_SCHPO	SPAC1786.02	178	6221470	37558800
Model-FissionYeast-H-1708-5.7810.7810.2.1.dta	Model-FissionYeast-H-1708-5.7810.7810.2.1.dta	Model-FissionYeast-H-1708-5	7810	3057.69	2537.99	1269.5	2	1	NMVJTTR		835.409	8 2 0 0 0	H(8)N(2)	(N(N(H(H(H(H(H(H)))))(H(H)))))	5011	0 1 0 0 0;0 2 0 0 0;1 2 0 0 0;2 2 0 0 0;3 2 0 0 0;4 2 0 0 0;5 2 0 0 0;6 2 0 0 0;7 2 0 0 0;	1702.58	4	42.2841	20.5745	82.602	7	0.00209	0.82222	1	0.91667	0	0	0	0	4.22174e-270	3.30816e-272	-1	0.000551572	0.000551572	sp|Q9HGN7|SEC63_SCHPO	sec63	135	7550350	25754200
Model-FissionYeast-H-1708-5.7813.7813.3.0.dta	Model-FissionYeast-H-1708-5.7813.7813.3.0.dta	Model-FissionYeast-H-1708-5	7813	3058.5	4360.63	1454.21	3	1	MTNSLANJR		1020.49	17 2 0 0 1	H(17)N(2)aH(1)	(N(N(H(H(H(H(H(H(H(H)))))))(H(H(H(H(H(aH(H(H(H(H)))))))))))))	4010	0 1 0 0 0;0 2 0 0 0;1 2 0 0 0;2 2 0 0 0;3 2 0 0 0;4 2 0 0 0;5 2 0 0 0;6 2 0 0 0;6 2 0 0 1;7 2 0 0 0;7 2 0 0 1;8 2 0 0 0;8 2 0 0 1;9 2 0 0 0;9 2 0 0 1;10 2 0 0 0;10 2 0 0 1;11 2 0 0 0;11 2 0 0 1;12 2 0 0 0;12 2 0 0 1;13 2 0 0 0;13 2 0 0 1;14 2 0 0 1;15 2 0 0 1;16 2 0 0 1;	3340.14	8	47.5171	32.6046	75.2119	7	0.00206	0.47273	0.57143	0.8125	0	0	0	0	8.66619e-245	7.00286e-247	-1	0.000197433	0.000197433	sp|Q09920|FIO1_SCHPO	fio1	79	1015680	8888010
Model-FissionYeast-H-1708-5.7823.7823.3.1.dta	Model-FissionYeast-H-1708-5.7823.7823.3.1.dta	Model-FissionYeast-H-1708-5	7823	3062.48	3640.42	1214.14	3	1	TIQJISK		803.462	15 2 0 0 0	H(15)N(2)	(N(N(H(H(H(H(H(H(H(H)))))))(H(H(H(H(H(H(H))))))))))	3976	0 1 0 0 0;0 2 0 0 0;1 2 0 0 0;2 2 0 0 0;3 2 0 0 0;4 2 0 0 0;5 2 0 0 0;6 2 0 0 0;7 2 0 0 0;8 2 0 0 0;9 2 0 0 0;10 2 0 0 0;11 2 0 0 0;12 2 0 0 0;13 2 0 0 0;14 2 0 0 0;	2836.95	4	47.2659	33.9099	72.0698	7	0.00235	0.64492	0.83333	1.16667	0	0	0	0	5.09914e-234	2.99501e-236	-1	0	2.99501e-236	sp|Q9UTH5|PLB6_SCHPO	SPAC1786.02	178	2939250	17279500
Model-FissionYeast-H-1708-5.7833.7833.3.0.dta	Model-FissionYeast-H-1708-5.7833.7833.3.0.dta	Model-FissionYeast-H-1708-5	7833	3067.41	3495.39	1165.8	3	1	TIQJISK		803.462	13 2 0 0 1	H(13)N(2)aH(1)	(N(N(H(H(H(H(H(H(H))))))(H(H(H(H(H(aH(H))))))))))	4683	0 1 0 0 0;0 2 0 0 0;1 2 0 0 0;2 2 0 0 0;3 2 0 0 0;4 2 0 0 0;5 2 0 0 0;6 2 0 0 0;6 2 0 0 1;7 2 0 0 0;7 2 0 0 1;8 2 0 0 0;8 2 0 0 1;9 2 0 0 0;9 2 0 0 1;10 2 0 0 0;10 2 0 0 1;11 2 0 0 0;11 2 0 0 1;12 2 0 0 0;12 2 0 0 1;	2691.92	4	51.8786	38.1638	77.3488	7	0.00356	1.01709	0.65217	1.08333	0	0	0	0	4.13178e-252	3.06782e-254	-1	0	3.06782e-254	sp|Q9UTH5|PLB6_SCHPO	SPAC1786.02	178	9155680	50083300
Model-FissionYeast-H-1708-5.7834.7834.3.0.dta	Model-FissionYeast-H-1708-5.7834.7834.3.0.dta	Model-FissionYeast-H-1708-5	7834	3067.69	3333.34	1111.78	3	1	TIQJISK		803.462	12 2 0 0 1	H(12)N(2)aH(1)	(N(N(H(H(H(H(H(H)))))(H(H(H(H(H(H(aH))))))))))	4959	0 1 0 0 0;0 2 0 0 0;1 2 0 0 0;2 2 0 0 0;3 2 0 0 0;4 2 0 0 0;5 2 0 0 0;6 2 0 0 0;7 2 0 0 0;7 2 0 0 1;8 2 0 0 0;8 2 0 0 1;9 2 0 0 0;9 2 0 0 1;10 2 0 0 0;10 2 0 0 1;11 2 0 0 0;11 2 0 0 1;12 2 0 0 0;	2529.87	4	48.1812	40.3679	62.6917	7	0.00341	1.02407	0.66667	1.25	0	0	0	0	7.51631e-202	4.26918e-204	-1	0	4.26918e-204	sp|Q9UTH5|PLB6_SCHPO	SPAC1786.02	178	2427060	12634300
Model-FissionYeast-H-1708-5.7838.7838.3.1.dta	Model-FissionYeast-H-1708-5.7838.7838.3.1.dta	Model-FissionYeast-H-1708-5	7838	3069.34	3819.5	1273.84	3	1	TIQJISK		803.462	15 2 0 0 1	H(15)N(2)aH(1)	(N(N(H(H(H(H(H(H(H(H)))))))(H(H(H(H(H(H(H(aH)))))))))))	3966	0 1 0 0 0;0 2 0 0 0;1 2 0 0 0;2 2 0 0 0;3 2 0 0 0;4 2 0 0 0;5 2 0 0 0;6 2 0 0 0;7 2 0 0 0;8 2 0 0 0;8 2 0 0 1;9 2 0 0 0;9 2 0 0 1;10 2 0 0 0;10 2 0 0 1;11 2 0 0 0;11 2 0 0 1;12 2 0 0 0;12 2 0 0 1;13 2 0 0 0;13 2 0 0 1;14 2 0 0 0;14 2 0 0 1;15 2 0 0 0;	3016.03	4	52.1229	36.0882	81.9016	7	0.00458	1.19892	0.65385	1.08333	0	0	0	0	1.05559e-267	9.18904e-270	-1	0	9.18904e-270	sp|Q9UTH5|PLB6_SCHPO	SPAC1786.02	178	16364600	107516000
Model-FissionYeast-H-1708-5.7841.7841.3.0.dta	Model-FissionYeast-H-1708-5.7841.7841.3.0.dta	Model-FissionYeast-H-1708-5	7841	3070.47	3657.44	1219.82	3	1	TIQJISK		803.462	14 2 0 0 1	H(14)N(2)aH(1)	(N(N(H(H(H(H(H(H(H(H)))))))(H(H(H(aH(H(H(H))))))))))	4139	0 1 0 0 0;0 2 0 0 0;1 2 0 0 0;2 2 0 0 0;3 2 0 0 0;4 2 0 0 0;4 2 0 0 1;5 2 0 0 0;5 2 0 0 1;6 2 0 0 0;6 2 0 0 1;7 2 0 0 0;7 2 0 0 1;8 2 0 0 0;8 2 0 0 1;9 2 0 0 0;9 2 0 0 1;10 2 0 0 0;10 2 0 0 1;11 2 0 0 0;11 2 0 0 1;12 2 0 0 1;13 2 0 0 1;	2853.98	4	52.651	40.3856	75.4294	7	0.00417	1.14033	0.6	1.08333	0	0	0	0	1.5578e-245	1.11115e-247	-1	0	1.11115e-247	sp|Q9UTH5|PLB6_SCHPO	SPAC1786.02	178	6221470	37558800
Model-FissionYeast-H-1708-5.7846.7846.2.0.dta	Model-FissionYeast-H-1708-5.7846.7846.2.0.dta	Model-FissionYeast-H-1708-5	7846	3072.67	2537.99	1269.5	2	1	NMVJTTR		835.409	8 2 0 0 0	H(8)N(2)	(N(N(H(H(H(H(H(H)))))(H(H)))))	5011	0 1 0 0 0;0 2 0 0 0;1 2 0 0 0;2 2 0 0 0;3 2 0 0 0;4 2 0 0 0;5 2 0 0 0;6 2 0 0 0;7 2 0 0 0;	1702.58	4	46.7168	28.1552	81.1884	7	0.00253	0.99716	1	1	0	0	0	0	2.92207e-265	3.19228e-267	-1	0.000197433	0.000197433	sp|Q9HGN7|SEC63_SCHPO	sec63	135	7550350	25754200
Model-FissionYeast-H-1708-5.7858.7858.2.0.dta	Model-FissionYeast-H-1708-5.7858.7858.2.0.dta	Model-FissionYeast-H-1708-5	7858	3076.42	2375.94	1188.47	2	1	NMVJTTR		835.409	7 2 0 0 0	H(7)N(2)	(N(N(H(H(H(H(H))))(H(H)))))	5381	0 1 0 0 0;0 2 0 0 0;1 2 0 0 0;2 2 0 0 0;3 2 0 0 0;4 2 0 0 0;5 2 0 0 0;6 2 0 0 0;	1540.53	4	46.8291	33.112	72.3037	7	0.00238	1.00349	1	1.16667	0	0	0	0	8.04581e-235	5.89823e-237	-1	0	5.89823e-237	sp|Q9HGN7|SEC63_SCHPO	sec63	135	13519100	46957200
Model-FissionYeast-H-1708-5.7860.7860.3.0.dta	Model-FissionYeast-H-1708-5.7860.7860.3.0.dta	Model-FissionYeast-H-1708-5	7860	3076.97	3478.36	1160.13	3	1	TIQJISK		803.462	14 2 0 0 0	H(14)N(2)	(N(N(H(H(H(H(H(H(H(H)))))))(H(H(H(H(H(H)))))))))	4009	0 1 0 0 0;0 2 0 0 0;1 2 0 0 0;2 2 0 0 0;3 2 0 0 0;4 2 0 0 0;5 2 0 0 0;6 2 0 0 0;7 2 0 0 0;8 2 0 0 0;9 2 0 0 0;10 2 0 0 0;11 2 0 0 0;12 2 0 0 0;13 2 0 0 0;	2674.9	4	40.0338	28.2083	61.9955	7	0.00446	1.28198	0.76471	1.16667	0	0	0	0	1.84235e-199	8.0513e-202	-1	0.000197433	0.000197433	sp|Q9UTH5|PLB6_SCHPO	SPAC1786.02	178	5271940	29296300
Model-FissionYeast-H-1708-5.7873.7873.3.0.dta	Model-FissionYeast-H-1708-5.7873.7873.3.0.dta	Model-FissionYeast-H-1708-5	7873	3082.97	3495.39	1165.8	3	1	TIQJISK		803.462	13 2 0 0 1	H(13)N(2)aH(1)	(N(N(H(H(H(H(H(H(H))))))(H(H(H(H(aH(H(H))))))))))	4689	0 1 0 0 0;0 2 0 0 0;1 2 0 0 0;2 2 0 0 0;3 2 0 0 0;4 2 0 0 0;5 2 0 0 0;5 2 0 0 1;6 2 0 0 0;6 2 0 0 1;7 2 0 0 0;7 2 0 0 1;8 2 0 0 0;8 2 0 0 1;9 2 0 0 0;9 2 0 0 1;10 2 0 0 0;10 2 0 0 1;11 2 0 0 0;11 2 0 0 1;12 2 0 0 1;	2691.92	4	51.3312	40.6338	71.1977	7	0.00398	1.13725	0.6087	1.08333	0	0	0	0	4.98073e-231	2.11843e-233	-1	0	2.11843e-233	sp|Q9UTH5|PLB6_SCHPO	SPAC1786.02	178	9155680	50083300
Model-FissionYeast-H-1708-5.7879.7879.3.0.dta	Model-FissionYeast-H-1708-5.7879.7879.3.0.dta	Model-FissionYeast-H-1708-5	7879	3085.68	3657.44	1219.82	3	1	TIQJISK		803.462	14 2 0 0 1	H(14)N(2)aH(1)	(N(N(H(H(H(H(H(H(H(H)))))))(H(H(H(H(H(aH(H))))))))))	4025	0 1 0 0 0;0 2 0 0 0;1 2 0 0 0;2 2 0 0 0;3 2 0 0 0;4 2 0 0 0;5 2 0 0 0;6 2 0 0 0;6 2 0 0 1;7 2 0 0 0;7 2 0 0 1;8 2 0 0 0;8 2 0 0 1;9 2 0 0 0;9 2 0 0 1;10 2 0 0 0;10 2 0 0 1;11 2 0 0 0;11 2 0 0 1;12 2 0 0 0;12 2 0 0 1;13 2 0 0 0;13 2 0 0 1;	2853.98	4	50.2394	38.659	71.7458	7	0.00435	1.18873	0.6	1.08333	0	0	0	0	6.58081e-233	2.85357e-235	-1	0	2.85357e-235	sp|Q9UTH5|PLB6_SCHPO	SPAC1786.02	178	6221470	37558800
Model-FissionYeast-H-1708-5.7882.7882.3.0.dta	Model-FissionYeast-H-1708-5.7882.7882.3.0.dta	Model-FissionYeast-H-1708-5	7882	3086.5	3640.42	1214.14	3	1	TIQJISK		803.462	15 2 0 0 0	H(15)N(2)	(N(N(H(H(H(H(H(H(H(H)))))))(H(H(H(H(H(H(H))))))))))	3976	0 1 0 0 0;0 2 0 0 0;1 2 0 0 0;2 2 0 0 0;3 2 0 0 0;4 2 0 0 0;5 2 0 0 0;6 2 0 0 0;7 2 0 0 0;8 2 0 0 0;9 2 0 0 0;10 2 0 0 0;11 2 0 0 0;12 2 0 0 0;13 2 0 0 0;14 2 0 0 0;	2836.95	4	32.1939	17.7397	59.0375	7	0.00196	0.53779	0.77778	0.83333	0	0	0	0	2.60273e-189	8.33486e-192	-1	0.000551572	0.000551572	sp|Q9UTH5|PLB6_SCHPO	SPAC1786.02	178	1407420	8414700
Model-FissionYeast-H-1708-5.7888.7888.3.0.dta	Model-FissionYeast-H-1708-5.7888.7888.3.0.dta	Model-FissionYeast-H-1708-5	7888	3088.38	3333.34	1111.78	3	1	TIQJISK		803.462	12 2 0 0 1	H(12)N(2)aH(1)	(N(N(H(H(H(H(H(H)))))(H(H(H(H(H(H(aH))))))))))	4959	0 1 0 0 0;0 2 0 0 0;1 2 0 0 0;2 2 0 0 0;3 2 0 0 0;4 2 0 0 0;5 2 0 0 0;6 2 0 0 0;7 2 0 0 0;7 2 0 0 1;8 2 0 0 0;8 2 0 0 1;9 2 0 0 0;9 2 0 0 1;10 2 0 0 0;10 2 0 0 1;11 2 0 0 0;11 2 0 0 1;12 2 0 0 0;	2529.87	4	44.8839	36.1204	61.159	7	0.00321	0.96197	0.61905	1.16667	0	0	0	0	1.36751e-196	4.78497e-199	-1	0	4.78497e-199	sp|Q9UTH5|PLB6_SCHPO	SPAC1786.02	178	3483190	17856000
Model-FissionYeast-H-1708-5.7899.7899.2.0.dta	Model-FissionYeast-H-1708-5.7899.7899.2.0.dta	Model-FissionYeast-H-1708-5	7899	3091.88	2375.94	1188.47	2	1	NMVJTTR		835.409	7 2 0 0 0	H(7)N(2)	(N(N(H(H(H(H(H))))(H(H)))))	5381	0 1 0 0 0;0 2 0 0 0;1 2 0 0 0;2 2 0 0 0;3 2 0 0 0;4 2 0 0 0;5 2 0 0 0;6 2 0 0 0;	1540.53	4	55.4898	44.3634	76.1532	7	0.00219	0.92099	1	1.25	0	0	0	0	5.15413e-248	2.91583e-250	-1	0	2.91583e-250	sp|Q9HGN7|SEC63_SCHPO	sec63	135	13519100	46957200
Model-FissionYeast-H-1708-5.7901.7901.3.0.dta	Model-FissionYeast-H-1708-5.7901.7901.3.0.dta	Model-FissionYeast-H-1708-5	7901	3092.44	3478.36	1160.13	3	1	TIQJISK		803.462	14 2 0 0 0	H(14)N(2)	(N(N(H(H(H(H(H(H(H(H)))))))(H(H(H(H(H(H)))))))))	4009	0 1 0 0 0;0 2 0 0 0;1 2 0 0 0;2 2 0 0 0;3 2 0 0 0;4 2 0 0 0;5 2 0 0 0;6 2 0 0 0;7 2 0 0 0;8 2 0 0 0;9 2 0 0 0;10 2 0 0 0;11 2 0 0 0;12 2 0 0 0;13 2 0 0 0;	2674.9	4	44.7939	32.6598	67.3286	7	0.0027	0.77657	0.76471	1.16667	0	0	0	0	9.26128e-218	4.20882e-220	-1	0.000197433	0.000197433	sp|Q9UTH5|PLB6_SCHPO	SPAC1786.02	178	5271940	29296300
Model-FissionYeast-H-1708-5.7914.7914.3.0.dta	Model-FissionYeast-H-1708-5.7914.7914.3.0.dta	Model-FissionYeast-H-1708-5	7914	3098.42	3495.39	1165.8	3	1	TIQJISK		803.462	13 2 0 0 1	H(13)N(2)aH(1)	(N(N(H(H(H(H(H(H(H))))))(H(H(H(H(H(aH(H))))))))))	4683	0 1 0 0 0;0 2 0 0 0;1 2 0 0 0;2 2 0 0 0;3 2 0 0 0;4 2 0 0 0;5 2 0 0 0;6 2 0 0 0;6 2 0 0 1;7 2 0 0 0;7 2 0 0 1;8 2 0 0 0;8 2 0 0 1;9 2 0 0 0;9 2 0 0 1;10 2 0 0 0;10 2 0 0 1;11 2 0 0 0;11 2 0 0 1;12 2 0 0 0;12 2 0 0 1;	2691.92	4	54.3271	41.4838	78.179	7	0.00387	1.10721	0.65217	1.08333	0	0	0	0	5.91949e-255	4.3302e-257	-1	0	4.3302e-257	sp|Q9UTH5|PLB6_SCHPO	SPAC1786.02	178	12953900	71095300
Model-FissionYeast-H-1708-5.7918.7918.3.0.dta	Model-FissionYeast-H-1708-5.7918.7918.3.0.dta	Model-FissionYeast-H-1708-5	7918	3099.81	3154.26	1052.09	3	1	TIQJISK		803.462	12 2 0 0 0	H(12)N(2)	(N(N(H(H(H(H(H(H(H(H)))))))(H(H(H(H)))))))	4123	0 1 0 0 0;0 2 0 0 0;1 2 0 0 0;2 2 0 0 0;3 2 0 0 0;4 2 0 0 0;5 2 0 0 0;6 2 0 0 0;7 2 0 0 0;8 2 0 0 0;9 2 0 0 0;10 2 0 0 0;11 2 0 0 0;	2350.79	4	20.4533	9.5573	40.6887	7	0.00435	1.37816	0.66667	0.5	0	0	0	0	1.02483e-126	2.51208e-129	-1	0.00741507	0.00741507	sp|Q9UTH5|PLB6_SCHPO	SPAC1786.02	178	2238810	11091300
Model-FissionYeast-H-1708-5.7921.7921.3.0.dta	Model-FissionYeast-H-1708-5.7921.7921.3.0.dta	Model-FissionYeast-H-1708-5	7921	3100.86	3657.44	1219.82	3	1	TIQJISK		803.462	14 2 0 0 1	H(14)N(2)aH(1)	(N(N(H(H(H(H(H(H(H(H)))))))(H(H(H(H(H(aH(H))))))))))	4025	0 1 0 0 0;0 2 0 0 0;1 2 0 0 0;2 2 0 0 0;3 2 0 0 0;4 2 0 0 0;5 2 0 0 0;6 2 0 0 0;6 2 0 0 1;7 2 0 0 0;7 2 0 0 1;8 2 0 0 0;8 2 0 0 1;9 2 0 0 0;9 2 0 0 1;10 2 0 0 0;10 2 0 0 1;11 2 0 0 0;11 2 0 0 1;12 2 0 0 0;12 2 0 0 1;13 2 0 0 0;13 2 0 0 1;	2853.98	4	56.0386	44.9594	76.6142	7	0.00482	1.31751	0.64	1.25	0	0	0	0	1.35723e-249	8.11432e-252	-1	0	8.11432e-252	sp|Q9UTH5|PLB6_SCHPO	SPAC1786.02	178	6445700	38993500
Model-FissionYeast-H-1708-5.7932.7932.3.0.dta	Model-FissionYeast-H-1708-5.7932.7932.3.0.dta	Model-FissionYeast-H-1708-5	7932	3104.9	3333.34	1111.78	3	1	TIQJISK		803.462	12 2 0 0 1	H(12)N(2)aH(1)	(N(N(H(H(H(H(H(H)))))(H(H(H(H(H(aH(H))))))))))	4961	0 1 0 0 0;0 2 0 0 0;1 2 0 0 0;2 2 0 0 0;3 2 0 0 0;4 2 0 0 0;5 2 0 0 0;6 2 0 0 0;6 2 0 0 1;7 2 0 0 0;7 2 0 0 1;8 2 0 0 0;8 2 0 0 1;9 2 0 0 0;9 2 0 0 1;10 2 0 0 0;10 2 0 0 1;11 2 0 0 0;11 2 0 0 1;	2529.87	4	49.2262	38.4979	69.1501	7	0.00379	1.13747	0.66667	1.25	0	0	0	0	5.23395e-224	3.41677e-226	-1	0	3.41677e-226	sp|Q9UTH5|PLB6_SCHPO	SPAC1786.02	178	2654300	13531400
Model-FissionYeast-H-1708-5.7939.7939.2.0.dta	Model-FissionYeast-H-1708-5.7939.7939.2.0.dta	Model-FissionYeast-H-1708-5	7939	3107.25	2375.94	1188.47	2	1	NMVJTTR		835.409	7 2 0 0 0	H(7)N(2)	(N(N(H(H(H(H(H))))(H(H)))))	5381	0 1 0 0 0;0 2 0 0 0;1 2 0 0 0;2 2 0 0 0;3 2 0 0 0;4 2 0 0 0;5 2 0 0 0;6 2 0 0 0;	1540.53	4	45.9377	30.4515	74.6977	7	0.00253	1.06578	1	1	0	0	0	0	5.01045e-243	3.46137e-245	-1	0.000197433	0.000197433	sp|Q9HGN7|SEC63_SCHPO	sec63	135	13519100	46957200
Model-FissionYeast-H-1708-5.7941.7941.3.0.dta	Model-FissionYeast-H-1708-5.7941.7941.3.0.dta	Model-FissionYeast-H-1708-5	7941	3107.81	3478.36	1160.13	3	1	TIQJISK		803.462	14 2 0 0 0	H(14)N(2)	(N(N(H(H(H(H(H(H(H(H)))))))(H(H(H(H(H(H)))))))))	4009	0 1 0 0 0;0 2 0 0 0;1 2 0 0 0;2 2 0 0 0;3 2 0 0 0;4 2 0 0 0;5 2 0 0 0;6 2 0 0 0;7 2 0 0 0;8 2 0 0 0;9 2 0 0 0;10 2 0 0 0;11 2 0 0 0;12 2 0 0 0;13 2 0 0 0;	2674.9	4	44.1504	29.6364	71.1049	7	0.00341	0.97926	0.82353	1.16667	0	0	0	0	1.03677e-230	5.6446e-233	-1	0.000197433	0.000197433	sp|Q9UTH5|PLB6_SCHPO	SPAC1786.02	178	5271940	29296300
Model-FissionYeast-H-1708-5.7956.7956.3.0.dta	Model-FissionYeast-H-1708-5.7956.7956.3.0.dta	Model-FissionYeast-H-1708-5	7956	3113.84	3495.39	1165.8	3	1	TIQJISK		803.462	13 2 0 0 1	H(13)N(2)aH(1)	(N(N(H(H(H(H(H(H(H))))))(H(H(H(H(H(aH(H))))))))))	4683	0 1 0 0 0;0 2 0 0 0;1 2 0 0 0;2 2 0 0 0;3 2 0 0 0;4 2 0 0 0;5 2 0 0 0;6 2 0 0 0;6 2 0 0 1;7 2 0 0 0;7 2 0 0 1;8 2 0 0 0;8 2 0 0 1;9 2 0 0 0;9 2 0 0 1;10 2 0 0 0;10 2 0 0 1;11 2 0 0 0;11 2 0 0 1;12 2 0 0 0;12 2 0 0 1;	2691.92	4	53.0271	42.4117	72.7416	7	0.00386	1.10464	0.6087	1.08333	0	0	0	0	2.53821e-236	1.62684e-238	-1	0	1.62684e-238	sp|Q9UTH5|PLB6_SCHPO	SPAC1786.02	178	12953900	71095300
Model-FissionYeast-H-1708-5.7963.7963.3.0.dta	Model-FissionYeast-H-1708-5.7963.7963.3.0.dta	Model-FissionYeast-H-1708-5	7963	3116.02	3657.44	1219.82	3	1	TIQJISK		803.462	14 2 0 0 1	H(14)N(2)aH(1)	(N(N(H(H(H(H(H(H(H(H)))))))(H(H(H(H(aH(H(H))))))))))	4074	0 1 0 0 0;0 2 0 0 0;1 2 0 0 0;2 2 0 0 0;3 2 0 0 0;4 2 0 0 0;5 2 0 0 0;5 2 0 0 1;6 2 0 0 0;6 2 0 0 1;7 2 0 0 0;7 2 0 0 1;8 2 0 0 0;8 2 0 0 1;9 2 0 0 0;9 2 0 0 1;10 2 0 0 0;10 2 0 0 1;11 2 0 0 0;11 2 0 0 1;12 2 0 0 0;12 2 0 0 1;13 2 0 0 1;	2853.98	4	54.8252	39.8617	82.6146	7	0.00457	1.24943	0.64	1.08333	0	0	0	0	3.82316e-270	2.50043e-272	-1	0	2.50043e-272	sp|Q9UTH5|PLB6_SCHPO	SPAC1786.02	178	6121350	37120900
Model-FissionYeast-H-1708-5.7974.7974.3.0.dta	Model-FissionYeast-H-1708-5.7974.7974.3.0.dta	Model-FissionYeast-H-1708-5	7974	3120.42	3333.34	1111.78	3	1	TIQJISK		803.462	12 2 0 0 1	H(12)N(2)aH(1)	(N(N(H(H(H(H(H(H)))))(H(H(H(H(H(H(aH))))))))))	4959	0 1 0 0 0;0 2 0 0 0;1 2 0 0 0;2 2 0 0 0;3 2 0 0 0;4 2 0 0 0;5 2 0 0 0;6 2 0 0 0;7 2 0 0 0;7 2 0 0 1;8 2 0 0 0;8 2 0 0 1;9 2 0 0 0;9 2 0 0 1;10 2 0 0 0;10 2 0 0 1;11 2 0 0 0;11 2 0 0 1;12 2 0 0 0;	2529.87	4	52.2801	41.9213	71.5178	7	0.00361	1.08257	0.66667	1.25	0	0	0	0	3.97986e-232	2.59706e-234	-1	0	2.59706e-234	sp|Q9UTH5|PLB6_SCHPO	SPAC1786.02	178	5051030	25971100
Model-FissionYeast-H-1708-5.7989.7989.2.1.dta	Model-FissionYeast-H-1708-5.7989.7989.2.1.dta	Model-FissionYeast-H-1708-5	7989	3126.47	2375.95	1188.48	2	1	NMVJTTR		835.409	7 2 0 0 0	H(7)N(2)	(N(N(H(H(H(H(H))))(H(H)))))	5381	0 1 0 0 0;0 2 0 0 0;1 2 0 0 0;2 2 0 0 0;3 2 0 0 0;4 2 0 0 0;5 2 0 0 0;6 2 0 0 0;	1540.53	4	29.1979	13.5575	58.2445	7	0.00867	3.64748	1	0.83333	0	0	0	0	1.36844e-186	6.53026e-189	-1	0.00141819	0.00141819	sp|Q9HGN7|SEC63_SCHPO	sec63	135	13551700	47334300
Model-FissionYeast-H-1708-5.7999.7999.3.0.dta	Model-FissionYeast-H-1708-5.7999.7999.3.0.dta	Model-FissionYeast-H-1708-5	7999	3129.16	3495.39	1165.8	3	1	TIQJISK		803.462	13 2 0 0 1	H(13)N(2)aH(1)	(N(N(H(H(H(H(H(H(H))))))(H(H(H(H(H(aH(H))))))))))	4683	0 1 0 0 0;0 2 0 0 0;1 2 0 0 0;2 2 0 0 0;3 2 0 0 0;4 2 0 0 0;5 2 0 0 0;6 2 0 0 0;6 2 0 0 1;7 2 0 0 0;7 2 0 0 1;8 2 0 0 0;8 2 0 0 1;9 2 0 0 0;9 2 0 0 1;10 2 0 0 0;10 2 0 0 1;11 2 0 0 0;11 2 0 0 1;12 2 0 0 0;12 2 0 0 1;	2691.92	4	54.0602	44.1125	72.5344	7	0.00379	1.0849	0.65217	1.25	0	0	0	0	1.30229e-235	1.10222e-237	-1	0	1.10222e-237	sp|Q9UTH5|PLB6_SCHPO	SPAC1786.02	178	12953900	71095300
Model-FissionYeast-H-1708-5.8005.8005.3.0.dta	Model-FissionYeast-H-1708-5.8005.8005.3.0.dta	Model-FissionYeast-H-1708-5	8005	3131.39	3657.44	1219.82	3	1	TIQJISK		803.462	14 2 0 0 1	H(14)N(2)aH(1)	(N(N(H(H(H(H(H(H(H(H)))))))(H(H(H(H(aH(H(H))))))))))	4074	0 1 0 0 0;0 2 0 0 0;1 2 0 0 0;2 2 0 0 0;3 2 0 0 0;4 2 0 0 0;5 2 0 0 0;5 2 0 0 1;6 2 0 0 0;6 2 0 0 1;7 2 0 0 0;7 2 0 0 1;8 2 0 0 0;8 2 0 0 1;9 2 0 0 0;9 2 0 0 1;10 2 0 0 0;10 2 0 0 1;11 2 0 0 0;11 2 0 0 1;12 2 0 0 0;12 2 0 0 1;13 2 0 0 1;	2853.98	4	55.3927	40.3196	83.3856	7	0.005	1.36836	0.64	1.08333	0	0	0	0	8.76416e-273	9.08512e-275	-1	0	9.08512e-275	sp|Q9UTH5|PLB6_SCHPO	SPAC1786.02	178	12291100	74368500
Model-FissionYeast-H-1708-5.8011.8011.2.1.dta	Model-FissionYeast-H-1708-5.8011.8011.2.1.dta	Model-FissionYeast-H-1708-5	8011	3133.29	2213.89	1107.45	2	1	NMVJTTR		835.409	6 2 0 0 0	H(6)N(2)	(N(N(H(H(H(H)))(H(H)))))	5835	0 1 0 0 0;0 2 0 0 0;1 2 0 0 0;2 2 0 0 0;3 2 0 0 0;4 2 0 0 0;5 2 0 0 0;	1378.48	4	28.1376	11.1217	59.7386	7	0.00347	1.56542	1	0.66667	0	0	0	0	1.02274e-191	3.9188e-194	-1	0.00365535	0.00365535	sp|Q9HGN7|SEC63_SCHPO	sec63	135	1958850	4857840
Model-FissionYeast-H-1708-5.8048.8048.3.0.dta	Model-FissionYeast-H-1708-5.8048.8048.3.0.dta	Model-FissionYeast-H-1708-5	8048	3147.2	3657.44	1219.82	3	1	TIQJISK		803.462	14 2 0 0 1	H(14)N(2)aH(1)	(N(N(H(H(H(H(H(H(H(H)))))))(H(H(H(aH(H(H(H))))))))))	4139	0 1 0 0 0;0 2 0 0 0;1 2 0 0 0;2 2 0 0 0;3 2 0 0 0;4 2 0 0 0;4 2 0 0 1;5 2 0 0 0;5 2 0 0 1;6 2 0 0 0;6 2 0 0 1;7 2 0 0 0;7 2 0 0 1;8 2 0 0 0;8 2 0 0 1;9 2 0 0 0;9 2 0 0 1;10 2 0 0 0;10 2 0 0 1;11 2 0 0 0;11 2 0 0 1;12 2 0 0 1;13 2 0 0 1;	2853.98	4	52.2704	42.9362	69.6052	7	0.00463	1.26665	0.6	1.25	0	0	0	0	1.43868e-225	6.31079e-228	-1	0	6.31079e-228	sp|Q9UTH5|PLB6_SCHPO	SPAC1786.02	178	12266500	74206900
Model-FissionYeast-H-1708-5.8258.8258.3.0.dta	Model-FissionYeast-H-1708-5.8258.8258.3.0.dta	Model-FissionYeast-H-1708-5	8258	3233.28	4043.55	1348.52	3	1	TLJVTR		703.41	17 2 0 0 1	H(17)N(2)aH(1)	(N(N(H(H(H(H(aH(H(H(H)))))))(H(H(H(H(H(H(H(H(H(H)))))))))))))	5502	0 1 0 0 0;0 2 0 0 0;1 2 0 0 0;2 2 0 0 0;3 2 0 0 0;4 2 0 0 0;4 2 0 0 1;5 2 0 0 0;5 2 0 0 1;6 2 0 0 0;6 2 0 0 1;7 2 0 0 0;7 2 0 0 1;8 2 0 0 0;8 2 0 0 1;9 2 0 0 0;9 2 0 0 1;10 2 0 0 0;10 2 0 0 1;11 2 0 0 0;11 2 0 0 1;12 2 0 0 0;12 2 0 0 1;13 2 0 0 0;13 2 0 0 1;14 2 0 0 0;14 2 0 0 1;15 2 0 0 1;16 2 0 0 1;	3340.14	3	39.4407	16.8714	81.355	7	0.00407	1.0064	0.6129	0.9	0	0	0	0	7.85215e-266	9.82832e-268	-1	0.000551572	0.000551572	sp|O74481|YQJ8_SCHPO	SPCC1840.08c	281	4231260	30416000
Model-FissionYeast-H-1708-5.8291.8291.3.0.dta	Model-FissionYeast-H-1708-5.8291.8291.3.0.dta	Model-FissionYeast-H-1708-5	8291	3248.98	4043.55	1348.52	3	1	TLJVTR		703.41	17 2 0 0 1	H(17)N(2)aH(1)	(N(N(H(H(H(H(H(H(H(H)))))))(H(H(H(H(H(H(aH(H(H(H)))))))))))))	3977	0 1 0 0 0;0 2 0 0 0;1 2 0 0 0;2 2 0 0 0;3 2 0 0 0;4 2 0 0 0;5 2 0 0 0;6 2 0 0 0;7 2 0 0 0;7 2 0 0 1;8 2 0 0 0;8 2 0 0 1;9 2 0 0 0;9 2 0 0 1;10 2 0 0 0;10 2 0 0 1;11 2 0 0 0;11 2 0 0 1;12 2 0 0 0;12 2 0 0 1;13 2 0 0 0;13 2 0 0 1;14 2 0 0 0;14 2 0 0 1;15 2 0 0 1;16 2 0 0 1;	3340.14	3	44.9222	22.1285	87.2535	7	0.0042	1.03978	0.64286	1.1	0	0	0	0	5.05994e-286	3.25489e-288	-1	0.000551572	0.000551572	sp|O74481|YQJ8_SCHPO	SPCC1840.08c	281	4231260	30416000
Model-FissionYeast-H-1708-5.8324.8324.3.0.dta	Model-FissionYeast-H-1708-5.8324.8324.3.0.dta	Model-FissionYeast-H-1708-5	8324	3264.61	4043.55	1348.52	3	1	TLJVTR		703.41	17 2 0 0 1	H(17)N(2)aH(1)	(N(N(H(H(H(H(H(H(H(H)))))))(H(H(H(H(H(H(H(H(aH(H)))))))))))))	3949	0 1 0 0 0;0 2 0 0 0;1 2 0 0 0;2 2 0 0 0;3 2 0 0 0;4 2 0 0 0;5 2 0 0 0;6 2 0 0 0;7 2 0 0 0;8 2 0 0 0;9 2 0 0 0;9 2 0 0 1;10 2 0 0 0;10 2 0 0 1;11 2 0 0 0;11 2 0 0 1;12 2 0 0 0;12 2 0 0 1;13 2 0 0 0;13 2 0 0 1;14 2 0 0 0;14 2 0 0 1;15 2 0 0 0;15 2 0 0 1;16 2 0 0 0;16 2 0 0 1;	3340.14	3	44.0761	18.5318	91.5156	7	0.00552	1.364	0.67857	1	0	0	0	0	1.32269e-300	1.21347e-302	-1	0.000551572	0.000551572	sp|O74481|YQJ8_SCHPO	SPCC1840.08c	281	4231260	30416000
Model-FissionYeast-H-1708-5.8336.8336.3.1.dta	Model-FissionYeast-H-1708-5.8336.8336.3.1.dta	Model-FissionYeast-H-1708-5	8336	3270.65	3881.5	1294.5	3	1	TLJVTR		703.41	16 2 0 0 1	H(16)N(2)aH(1)	(N(N(H(H(H(H(H(H(H(H)))))))(H(H(H(H(H(H(H(aH(H))))))))))))	3961	0 1 0 0 0;0 2 0 0 0;1 2 0 0 0;2 2 0 0 0;3 2 0 0 0;4 2 0 0 0;5 2 0 0 0;6 2 0 0 0;7 2 0 0 0;8 2 0 0 0;8 2 0 0 1;9 2 0 0 0;9 2 0 0 1;10 2 0 0 0;10 2 0 0 1;11 2 0 0 0;11 2 0 0 1;12 2 0 0 0;12 2 0 0 1;13 2 0 0 0;13 2 0 0 1;14 2 0 0 0;14 2 0 0 1;15 2 0 0 0;15 2 0 0 1;	3178.08	3	39.1055	15.1789	83.5407	7	0.00539	1.38834	0.62963	0.9	0	0	0	0	2.58243e-273	1.78057e-275	-1	0.00071518	0.00071518	sp|O74481|YQJ8_SCHPO	SPCC1840.08c	281	7110110	47098600
Model-FissionYeast-H-1708-5.8358.8358.3.0.dta	Model-FissionYeast-H-1708-5.8358.8358.3.0.dta	Model-FissionYeast-H-1708-5	8358	3280.32	4043.55	1348.52	3	1	TLJVTR		703.41	17 2 0 0 1	H(17)N(2)aH(1)	(N(N(H(H(H(H(H(H(H(H)))))))(H(H(H(H(H(H(H(aH(H(H)))))))))))))	3958	0 1 0 0 0;0 2 0 0 0;1 2 0 0 0;2 2 0 0 0;3 2 0 0 0;4 2 0 0 0;5 2 0 0 0;6 2 0 0 0;7 2 0 0 0;8 2 0 0 0;8 2 0 0 1;9 2 0 0 0;9 2 0 0 1;10 2 0 0 0;10 2 0 0 1;11 2 0 0 0;11 2 0 0 1;12 2 0 0 0;12 2 0 0 1;13 2 0 0 0;13 2 0 0 1;14 2 0 0 0;14 2 0 0 1;15 2 0 0 0;15 2 0 0 1;16 2 0 0 1;	3340.14	3	41.0406	16.9302	85.817	7	0.0048	1.18668	0.64286	0.9	0	0	0	0	4.17371e-281	3.57761e-283	-1	0.000551572	0.000551572	sp|O74481|YQJ8_SCHPO	SPCC1840.08c	281	4231260	30416000
Model-FissionYeast-H-1708-5.8370.8370.3.0.dta	Model-FissionYeast-H-1708-5.8370.8370.3.0.dta	Model-FissionYeast-H-1708-5	8370	3285.87	3881.5	1294.5	3	1	TLJVTR		703.41	16 2 0 0 1	H(16)N(2)aH(1)	(N(N(H(H(H(H(H(H(H(H)))))))(H(H(H(H(H(H(H(aH(H))))))))))))	3961	0 1 0 0 0;0 2 0 0 0;1 2 0 0 0;2 2 0 0 0;3 2 0 0 0;4 2 0 0 0;5 2 0 0 0;6 2 0 0 0;7 2 0 0 0;8 2 0 0 0;8 2 0 0 1;9 2 0 0 0;9 2 0 0 1;10 2 0 0 0;10 2 0 0 1;11 2 0 0 0;11 2 0 0 1;12 2 0 0 0;12 2 0 0 1;13 2 0 0 0;13 2 0 0 1;14 2 0 0 0;14 2 0 0 1;15 2 0 0 0;15 2 0 0 1;	3178.08	3	47.73	28.5792	83.2959	7	0.0055	1.41771	0.62963	1.2	0	0	0	0	1.7788e-272	2.20757e-274	-1	0.000197433	0.000197433	sp|O74481|YQJ8_SCHPO	SPCC1840.08c	281	2846170	18780100
Model-FissionYeast-H-1708-5.8404.8404.3.0.dta	Model-FissionYeast-H-1708-5.8404.8404.3.0.dta	Model-FissionYeast-H-1708-5	8404	3301.45	3881.5	1294.5	3	1	TLJVTR		703.41	16 2 0 0 1	H(16)N(2)aH(1)	(N(N(H(H(H(H(H(H(H(H)))))))(H(H(H(H(H(H(aH(H(H))))))))))))	3980	0 1 0 0 0;0 2 0 0 0;1 2 0 0 0;2 2 0 0 0;3 2 0 0 0;4 2 0 0 0;5 2 0 0 0;6 2 0 0 0;7 2 0 0 0;7 2 0 0 1;8 2 0 0 0;8 2 0 0 1;9 2 0 0 0;9 2 0 0 1;10 2 0 0 0;10 2 0 0 1;11 2 0 0 0;11 2 0 0 1;12 2 0 0 0;12 2 0 0 1;13 2 0 0 0;13 2 0 0 1;14 2 0 0 0;14 2 0 0 1;15 2 0 0 1;	3178.08	3	54.3473	33.9334	92.2589	7	0.00471	1.21289	0.66667	1.4	0	0	0	0	3.79016e-303	3.4364e-305	-1	0	3.4364e-305	sp|O74481|YQJ8_SCHPO	SPCC1840.08c	281	7110110	47098600
Model-FissionYeast-H-1708-5.8426.8426.3.0.dta	Model-FissionYeast-H-1708-5.8426.8426.3.0.dta	Model-FissionYeast-H-1708-5	8426	3311.22	3719.45	1240.49	3	1	TLJVTR		703.41	15 2 0 0 1	H(15)N(2)aH(1)	(N(N(H(H(H(H(H(H(H(H)))))))(H(H(H(H(H(H(aH(H)))))))))))	3985	0 1 0 0 0;0 2 0 0 0;1 2 0 0 0;2 2 0 0 0;3 2 0 0 0;4 2 0 0 0;5 2 0 0 0;6 2 0 0 0;7 2 0 0 0;7 2 0 0 1;8 2 0 0 0;8 2 0 0 1;9 2 0 0 0;9 2 0 0 1;10 2 0 0 0;10 2 0 0 1;11 2 0 0 0;11 2 0 0 1;12 2 0 0 0;12 2 0 0 1;13 2 0 0 0;13 2 0 0 1;14 2 0 0 0;14 2 0 0 1;	3016.03	3	37.9305	15.0252	80.4687	7	0.00486	1.30591	0.65385	0.9	0	0	0	0	8.5108e-263	5.19798e-265	-1	0.00071518	0.00071518	sp|O74481|YQJ8_SCHPO	SPCC1840.08c	281	5804850	37172500
Model-FissionYeast-H-1708-5.8439.8439.3.0.dta	Model-FissionYeast-H-1708-5.8439.8439.3.0.dta	Model-FissionYeast-H-1708-5	8439	3316.9	3881.5	1294.5	3	1	TLJVTR		703.41	16 2 0 0 1	H(16)N(2)aH(1)	(N(N(H(H(H(H(H(H(H(H)))))))(H(H(H(H(H(H(H(H(aH))))))))))))	3952	0 1 0 0 0;0 2 0 0 0;1 2 0 0 0;2 2 0 0 0;3 2 0 0 0;4 2 0 0 0;5 2 0 0 0;6 2 0 0 0;7 2 0 0 0;8 2 0 0 0;9 2 0 0 0;9 2 0 0 1;10 2 0 0 0;10 2 0 0 1;11 2 0 0 0;11 2 0 0 1;12 2 0 0 0;12 2 0 0 1;13 2 0 0 0;13 2 0 0 1;14 2 0 0 0;14 2 0 0 1;15 2 0 0 0;15 2 0 0 1;16 2 0 0 0;	3178.08	3	46.4899	25.0087	86.3836	7	0.0045	1.15956	0.62963	1.1	0	0	0	0	4.80068e-283	4.29184e-285	-1	0.000551572	0.000551572	sp|O74481|YQJ8_SCHPO	SPCC1840.08c	281	7110110	47098600
Model-FissionYeast-H-1708-5.8442.8442.3.1.dta	Model-FissionYeast-H-1708-5.8442.8442.3.1.dta	Model-FissionYeast-H-1708-5	8442	3317.99	3965.53	1322.51	3	1	LGNJLTR		787.442	16 2 0 0 1	H(16)N(2)aH(1)	(N(N(H(H(H(H(H(H(H(H)))))))(H(H(H(H(H(H(aH(H(H))))))))))))	3980	0 1 0 0 0;0 2 0 0 0;1 2 0 0 0;2 2 0 0 0;3 2 0 0 0;4 2 0 0 0;5 2 0 0 0;6 2 0 0 0;7 2 0 0 0;7 2 0 0 1;8 2 0 0 0;8 2 0 0 1;9 2 0 0 0;9 2 0 0 1;10 2 0 0 0;10 2 0 0 1;11 2 0 0 0;11 2 0 0 1;12 2 0 0 0;12 2 0 0 1;13 2 0 0 0;13 2 0 0 1;14 2 0 0 0;14 2 0 0 1;15 2 0 0 1;	3178.08	4	34.9567	10.0374	81.2356	7	0.00128	0.32299	0.62963	0.75	0	0	0	0	2.01405e-265	2.10328e-267	-1	0.00605118	0.00605118	sp|Q9C0Y4|AGLU_SCHPO;sp|Q9URX4|YFZB_SCHPO	agl1;SPAC1039.11c	209;225	316656	1663290
Model-FissionYeast-H-1708-5.8461.8461.3.0.dta	Model-FissionYeast-H-1708-5.8461.8461.3.0.dta	Model-FissionYeast-H-1708-5	8461	3326.54	3343.32	1115.11	3	1	FIQDAQJSSK		1137.55	10 2 0 0 1	H(10)N(2)aH(1)	(N(N(H(H(H(H(H))))(H(H(H(H(H(aH)))))))))	5286	0 1 0 0 0;0 2 0 0 0;1 2 0 0 0;2 2 0 0 0;3 2 0 0 0;4 2 0 0 0;5 2 0 0 0;6 2 0 0 0;6 2 0 0 1;7 2 0 0 0;7 2 0 0 1;8 2 0 0 0;8 2 0 0 1;9 2 0 0 0;9 2 0 0 1;10 2 0 0 0;	2205.77	7	61.4481	61.3262	61.6746	7	0.00317	0.94889	0.66667	1.22222	0	0	0	0	2.32531e-198	9.18314e-201	-1	0	9.18314e-201	sp|O13704|YEU5_SCHPO	SPAC13F5.05	164	2827180	16288400
Model-FissionYeast-H-1708-5.8463.8463.3.0.dta	Model-FissionYeast-H-1708-5.8463.8463.3.0.dta	Model-FissionYeast-H-1708-5	8463	3327.05	3719.45	1240.49	3	1	TLJVTR		703.41	15 2 0 0 1	H(15)N(2)aH(1)	(N(N(H(H(H(H(H(H(H(H)))))))(H(H(H(H(H(aH(H(H)))))))))))	4018	0 1 0 0 0;0 2 0 0 0;1 2 0 0 0;2 2 0 0 0;3 2 0 0 0;4 2 0 0 0;5 2 0 0 0;6 2 0 0 0;6 2 0 0 1;7 2 0 0 0;7 2 0 0 1;8 2 0 0 0;8 2 0 0 1;9 2 0 0 0;9 2 0 0 1;10 2 0 0 0;10 2 0 0 1;11 2 0 0 0;11 2 0 0 1;12 2 0 0 0;12 2 0 0 1;13 2 0 0 0;13 2 0 0 1;14 2 0 0 1;	3016.03	3	54.0976	34.5461	90.4075	7	0.00506	1.36157	0.65385	1.4	0	0	0	0	8.17221e-297	7.69633e-299	-1	0	7.69633e-299	sp|O74481|YQJ8_SCHPO	SPCC1840.08c	281	5804850	37172500
Model-FissionYeast-H-1708-5.8471.8471.3.0.dta	Model-FissionYeast-H-1708-5.8471.8471.3.0.dta	Model-FissionYeast-H-1708-5	8471	3330.11	4127.58	1376.53	3	1	LGNJLTR		787.442	17 2 0 0 1	H(17)N(2)aH(1)	(N(N(H(H(H(H(H(H(H(H)))))))(H(H(H(H(H(H(H(H(aH(H)))))))))))))	3949	0 1 0 0 0;0 2 0 0 0;1 2 0 0 0;2 2 0 0 0;3 2 0 0 0;4 2 0 0 0;5 2 0 0 0;6 2 0 0 0;7 2 0 0 0;8 2 0 0 0;9 2 0 0 0;9 2 0 0 1;10 2 0 0 0;10 2 0 0 1;11 2 0 0 0;11 2 0 0 1;12 2 0 0 0;12 2 0 0 1;13 2 0 0 0;13 2 0 0 1;14 2 0 0 0;14 2 0 0 1;15 2 0 0 0;15 2 0 0 1;16 2 0 0 0;16 2 0 0 1;	3340.14	4	36.1013	11.4048	81.9662	7	0.00397	0.96095	0.64286	0.75	0	0	0	0	6.34377e-268	3.54524e-270	-1	0.00314246	0.00314246	sp|Q9C0Y4|AGLU_SCHPO;sp|Q9URX4|YFZB_SCHPO	agl1;SPAC1039.11c	209;225	2143340	15999700
Model-FissionYeast-H-1708-5.8477.8477.3.0.dta	Model-FissionYeast-H-1708-5.8477.8477.3.0.dta	Model-FissionYeast-H-1708-5	8477	3332.3	3881.5	1294.5	3	1	TLJVTR		703.41	16 2 0 0 1	H(16)N(2)aH(1)	(N(N(H(H(H(H(H(H(H(H)))))))(H(H(H(H(H(H(aH(H(H))))))))))))	3980	0 1 0 0 0;0 2 0 0 0;1 2 0 0 0;2 2 0 0 0;3 2 0 0 0;4 2 0 0 0;5 2 0 0 0;6 2 0 0 0;7 2 0 0 0;7 2 0 0 1;8 2 0 0 0;8 2 0 0 1;9 2 0 0 0;9 2 0 0 1;10 2 0 0 0;10 2 0 0 1;11 2 0 0 0;11 2 0 0 1;12 2 0 0 0;12 2 0 0 1;13 2 0 0 0;13 2 0 0 1;14 2 0 0 0;14 2 0 0 1;15 2 0 0 1;	3178.08	3	38.621	18.275	76.4065	7	0.00536	1.38216	0.62963	0.9	0	0	0	0	6.99225e-249	3.3496e-251	-1	0.000551572	0.000551572	sp|O74481|YQJ8_SCHPO	SPCC1840.08c	281	7110110	47098600
Model-FissionYeast-H-1708-5.8480.8480.2.0.dta	Model-FissionYeast-H-1708-5.8480.8480.2.0.dta	Model-FissionYeast-H-1708-5	8480	3333.4	2643.01	1322.01	2	1	MSDALJK		778.376	9 2 0 0 0	H(9)N(2)	(N(N(H(H(H(H(H(H)))))(H(H(H))))))	4992	0 1 0 0 0;0 2 0 0 0;1 2 0 0 0;2 2 0 0 0;3 2 0 0 0;4 2 0 0 0;5 2 0 0 0;6 2 0 0 0;7 2 0 0 0;8 2 0 0 0;	1864.63	6	37.7564	21.1749	68.5506	7	0.00241	0.91235	1	0.83333	0	0	0	0	5.95827e-222	3.86154e-224	-1	0.000551572	0.000551572	sp|Q9URZ0|AGAL_SCHPO	mel1	180	4773460	55484500
Model-FissionYeast-H-1708-5.8480.8480.3.1.dta	Model-FissionYeast-H-1708-5.8480.8480.3.1.dta	Model-FissionYeast-H-1708-5	8480	3333.4	3965.53	1322.51	3	1	LGNJLTR		787.442	16 2 0 0 1	H(16)N(2)aH(1)	(N(N(H(H(H(H(H(H(H(H)))))))(H(H(H(H(H(H(H(aH(H))))))))))))	3961	0 1 0 0 0;0 2 0 0 0;1 2 0 0 0;2 2 0 0 0;3 2 0 0 0;4 2 0 0 0;5 2 0 0 0;6 2 0 0 0;7 2 0 0 0;8 2 0 0 0;8 2 0 0 1;9 2 0 0 0;9 2 0 0 1;10 2 0 0 0;10 2 0 0 1;11 2 0 0 0;11 2 0 0 1;12 2 0 0 0;12 2 0 0 1;13 2 0 0 0;13 2 0 0 1;14 2 0 0 0;14 2 0 0 1;15 2 0 0 0;15 2 0 0 1;	3178.08	4	42.7319	15.3457	93.5922	7	0.00064	0.16261	0.66667	0.75	0	0	0	0	1.04173e-307	0	-1	0.00071518	0.00071518	sp|Q9C0Y4|AGLU_SCHPO;sp|Q9URX4|YFZB_SCHPO	agl1;SPAC1039.11c	209;225	35690500	218130000
Model-FissionYeast-H-1708-5.8502.8502.3.0.dta	Model-FissionYeast-H-1708-5.8502.8502.3.0.dta	Model-FissionYeast-H-1708-5	8502	3341.69	3343.32	1115.11	3	1	FIQDAQJSSK		1137.55	10 2 0 0 1	H(10)N(2)aH(1)	(N(N(H(H(H(H(H))))(H(H(H(H(aH(H)))))))))	5294	0 1 0 0 0;0 2 0 0 0;1 2 0 0 0;2 2 0 0 0;3 2 0 0 0;4 2 0 0 0;5 2 0 0 0;5 2 0 0 1;6 2 0 0 0;6 2 0 0 1;7 2 0 0 0;7 2 0 0 1;8 2 0 0 0;8 2 0 0 1;9 2 0 0 0;9 2 0 0 1;	2205.77	7	57.1422	55.6741	59.8688	7	0.00474	1.41908	0.66667	1.22222	0	0	0	0	3.65626e-192	1.63907e-194	-1	0	1.63907e-194	sp|O13704|YEU5_SCHPO	SPAC13F5.05	164	2827180	16288400
Model-FissionYeast-H-1708-5.8504.8504.3.0.dta	Model-FissionYeast-H-1708-5.8504.8504.3.0.dta	Model-FissionYeast-H-1708-5	8504	3342.23	3719.45	1240.49	3	1	TLJVTR		703.41	15 2 0 0 1	H(15)N(2)aH(1)	(N(N(H(H(H(H(H(H(H(H)))))))(H(H(H(H(H(H(aH(H)))))))))))	3985	0 1 0 0 0;0 2 0 0 0;1 2 0 0 0;2 2 0 0 0;3 2 0 0 0;4 2 0 0 0;5 2 0 0 0;6 2 0 0 0;7 2 0 0 0;7 2 0 0 1;8 2 0 0 0;8 2 0 0 1;9 2 0 0 0;9 2 0 0 1;10 2 0 0 0;10 2 0 0 1;11 2 0 0 0;11 2 0 0 1;12 2 0 0 0;12 2 0 0 1;13 2 0 0 0;13 2 0 0 1;14 2 0 0 0;14 2 0 0 1;	3016.03	3	47.8637	27.2456	86.1544	7	0.00487	1.30833	0.65385	1.2	0	0	0	0	2.92245e-282	1.83369e-284	-1	0.000197433	0.000197433	sp|O74481|YQJ8_SCHPO	SPCC1840.08c	281	5804850	37172500
Model-FissionYeast-H-1708-5.8510.8510.3.1.dta	Model-FissionYeast-H-1708-5.8510.8510.3.1.dta	Model-FissionYeast-H-1708-5	8510	3344.17	3803.48	1268.5	3	1	LGNJLTR		787.442	15 2 0 0 1	H(15)N(2)aH(1)	(N(N(H(H(H(H(H(H(H(H)))))))(H(H(H(H(H(aH(H(H)))))))))))	4018	0 1 0 0 0;0 2 0 0 0;1 2 0 0 0;2 2 0 0 0;3 2 0 0 0;4 2 0 0 0;5 2 0 0 0;6 2 0 0 0;6 2 0 0 1;7 2 0 0 0;7 2 0 0 1;8 2 0 0 0;8 2 0 0 1;9 2 0 0 0;9 2 0 0 1;10 2 0 0 0;10 2 0 0 1;11 2 0 0 0;11 2 0 0 1;12 2 0 0 0;12 2 0 0 1;13 2 0 0 0;13 2 0 0 1;14 2 0 0 1;	3016.03	4	41.19	18.2787	83.7394	7	0.00492	1.29336	0.65385	0.83333	0	0	0	0	5.38999e-274	4.0071e-276	-1	0.000551572	0.000551572	sp|Q9C0Y4|AGLU_SCHPO;sp|Q9URX4|YFZB_SCHPO	agl1;SPAC1039.11c	209;225	198289	1277950
Model-FissionYeast-H-1708-5.8512.8512.3.0.dta	Model-FissionYeast-H-1708-5.8512.8512.3.0.dta	Model-FissionYeast-H-1708-5	8512	3344.64	3803.48	1268.5	3	1	LGNJLTR		787.442	15 2 0 0 1	H(15)N(2)aH(1)	(N(N(H(H(H(H(H(H(H(H)))))))(H(H(H(H(H(aH(H(H)))))))))))	4018	0 1 0 0 0;0 2 0 0 0;1 2 0 0 0;2 2 0 0 0;3 2 0 0 0;4 2 0 0 0;5 2 0 0 0;6 2 0 0 0;6 2 0 0 1;7 2 0 0 0;7 2 0 0 1;8 2 0 0 0;8 2 0 0 1;9 2 0 0 0;9 2 0 0 1;10 2 0 0 0;10 2 0 0 1;11 2 0 0 0;11 2 0 0 1;12 2 0 0 0;12 2 0 0 1;13 2 0 0 0;13 2 0 0 1;14 2 0 0 1;	3016.03	4	46.0846	24.8729	85.4776	7	0.00487	1.28153	0.65385	1.25	0	0	0	0	6.05494e-280	4.61298e-282	-1	0.000551572	0.000551572	sp|Q9C0Y4|AGLU_SCHPO;sp|Q9URX4|YFZB_SCHPO	agl1;SPAC1039.11c	209;225	177160	1115010
Model-FissionYeast-H-1708-5.8518.8518.3.0.dta	Model-FissionYeast-H-1708-5.8518.8518.3.0.dta	Model-FissionYeast-H-1708-5	8518	3346.22	3948.5	1316.84	3	1	LGNJLTR		787.442	17 2 0 0 0	H(17)N(2)	(N(N(H(H(H(H(H(H(H(H)))))))(H(H(H(H(H(H(H(H(H))))))))))))	3948	0 1 0 0 0;0 2 0 0 0;1 2 0 0 0;2 2 0 0 0;3 2 0 0 0;4 2 0 0 0;5 2 0 0 0;6 2 0 0 0;7 2 0 0 0;8 2 0 0 0;9 2 0 0 0;10 2 0 0 0;11 2 0 0 0;12 2 0 0 0;13 2 0 0 0;14 2 0 0 0;15 2 0 0 0;16 2 0 0 0;	3161.06	4	41.5205	15.8811	89.1365	7	0.00462	1.16953	0.85	0.91667	0	0	0	0	1.82365e-292	2.02832e-294	-1	0.00071518	0.00071518	sp|Q9C0Y4|AGLU_SCHPO;sp|Q9URX4|YFZB_SCHPO	agl1;SPAC1039.11c	209;225	2311500	18002000
Model-FissionYeast-H-1708-5.8519.8519.3.0.dta	Model-FissionYeast-H-1708-5.8519.8519.3.0.dta	Model-FissionYeast-H-1708-5	8519	3346.5	3467.36	1156.46	3	1	NJISLSK		775.431	13 2 0 0 1	H(13)N(2)aH(1)	(N(N(H(H(H(H(H(H(H))))))(H(H(H(H(H(aH(H))))))))))	4683	0 1 0 0 0;0 2 0 0 0;1 2 0 0 0;2 2 0 0 0;3 2 0 0 0;4 2 0 0 0;5 2 0 0 0;6 2 0 0 0;6 2 0 0 1;7 2 0 0 0;7 2 0 0 1;8 2 0 0 0;8 2 0 0 1;9 2 0 0 0;9 2 0 0 1;10 2 0 0 0;10 2 0 0 1;11 2 0 0 0;11 2 0 0 1;12 2 0 0 0;12 2 0 0 1;	2691.92	2	47.0804	37.1771	65.4721	7	0.00356	1.02733	0.65217	1.25	0	0	0	0	2.16605e-211	7.22198e-214	-1	0	7.22198e-214	sp|O14194|GGT2_SCHPO	ggt2	396	1518950	8015110
Model-FissionYeast-H-1708-5.8527.8527.3.0.dta	Model-FissionYeast-H-1708-5.8527.8527.3.0.dta	Model-FissionYeast-H-1708-5	8527	3348.6	3965.53	1322.51	3	1	LGNJLTR		787.442	16 2 0 0 1	H(16)N(2)aH(1)	(N(N(H(H(H(H(H(H(H(H)))))))(H(H(H(H(H(H(H(H(aH))))))))))))	3952	0 1 0 0 0;0 2 0 0 0;1 2 0 0 0;2 2 0 0 0;3 2 0 0 0;4 2 0 0 0;5 2 0 0 0;6 2 0 0 0;7 2 0 0 0;8 2 0 0 0;9 2 0 0 0;9 2 0 0 1;10 2 0 0 0;10 2 0 0 1;11 2 0 0 0;11 2 0 0 1;12 2 0 0 0;12 2 0 0 1;13 2 0 0 0;13 2 0 0 1;14 2 0 0 0;14 2 0 0 1;15 2 0 0 0;15 2 0 0 1;16 2 0 0 0;	3178.08	4	51.0906	25.7609	98.1315	7	0.00205	0.51818	0.66667	1	0	0	0	0	0	0	-1	0.000197433	0.000197433	sp|Q9C0Y4|AGLU_SCHPO;sp|Q9URX4|YFZB_SCHPO	agl1;SPAC1039.11c	209;225	21527700	120053000
Model-FissionYeast-H-1708-5.8531.8531.3.0.dta	Model-FissionYeast-H-1708-5.8531.8531.3.0.dta	Model-FissionYeast-H-1708-5	8531	3350.2	3641.42	1214.48	3	1	LGNJLTR		787.442	14 2 0 0 1	H(14)N(2)aH(1)	(N(N(H(H(H(H(H(H(H(H)))))))(H(H(H(H(H(H(aH))))))))))	3992	0 1 0 0 0;0 2 0 0 0;1 2 0 0 0;2 2 0 0 0;3 2 0 0 0;4 2 0 0 0;5 2 0 0 0;6 2 0 0 0;7 2 0 0 0;7 2 0 0 1;8 2 0 0 0;8 2 0 0 1;9 2 0 0 0;9 2 0 0 1;10 2 0 0 0;10 2 0 0 1;11 2 0 0 0;11 2 0 0 1;12 2 0 0 0;12 2 0 0 1;13 2 0 0 0;13 2 0 0 1;14 2 0 0 0;	2853.98	4	42.3128	18.9305	85.7371	7	0.00288	0.79219	0.68	0.91667	0	0	0	0	7.83151e-281	6.23507e-283	-1	0.000551572	0.000551572	sp|Q9C0Y4|AGLU_SCHPO;sp|Q9URX4|YFZB_SCHPO	agl1;SPAC1039.11c	209;225	136373	804314
Model-FissionYeast-H-1708-5.8544.8544.3.0.dta	Model-FissionYeast-H-1708-5.8544.8544.3.0.dta	Model-FissionYeast-H-1708-5	8544	3355.59	3557.39	1186.47	3	1	TLJVTR		703.41	14 2 0 0 1	H(14)N(2)aH(1)	(N(N(H(H(H(H(H(H(H(H)))))))(H(H(H(H(aH(H(H))))))))))	4074	0 1 0 0 0;0 2 0 0 0;1 2 0 0 0;2 2 0 0 0;3 2 0 0 0;4 2 0 0 0;5 2 0 0 0;5 2 0 0 1;6 2 0 0 0;6 2 0 0 1;7 2 0 0 0;7 2 0 0 1;8 2 0 0 0;8 2 0 0 1;9 2 0 0 0;9 2 0 0 1;10 2 0 0 0;10 2 0 0 1;11 2 0 0 0;11 2 0 0 1;12 2 0 0 0;12 2 0 0 1;13 2 0 0 1;	2853.98	3	40.3256	19.0545	79.829	7	0.00388	1.09201	0.64	1.1	0	0	0	0	1.32066e-260	9.98239e-263	-1	0.000551572	0.000551572	sp|O74481|YQJ8_SCHPO	SPCC1840.08c	281	3269100	18305400
Model-FissionYeast-H-1708-5.8551.8551.3.0.dta	Model-FissionYeast-H-1708-5.8551.8551.3.0.dta	Model-FissionYeast-H-1708-5	8551	3357.76	3719.45	1240.49	3	1	TLJVTR		703.41	15 2 0 0 1	H(15)N(2)aH(1)	(N(N(H(H(H(H(H(H(H(H)))))))(H(H(H(H(H(H(H(aH)))))))))))	3966	0 1 0 0 0;0 2 0 0 0;1 2 0 0 0;2 2 0 0 0;3 2 0 0 0;4 2 0 0 0;5 2 0 0 0;6 2 0 0 0;7 2 0 0 0;8 2 0 0 0;8 2 0 0 1;9 2 0 0 0;9 2 0 0 1;10 2 0 0 0;10 2 0 0 1;11 2 0 0 0;11 2 0 0 1;12 2 0 0 0;12 2 0 0 1;13 2 0 0 0;13 2 0 0 1;14 2 0 0 0;14 2 0 0 1;15 2 0 0 0;	3016.03	3	35.4782	12.9759	77.2681	7	0.00482	1.29704	0.61538	0.7	0	0	0	0	7.80849e-252	7.05727e-254	-1	0.00211156	0.00211156	sp|O74481|YQJ8_SCHPO	SPCC1840.08c	281	5804850	37172500
Model-FissionYeast-H-1708-5.8561.8561.3.0.dta	Model-FissionYeast-H-1708-5.8561.8561.3.0.dta	Model-FissionYeast-H-1708-5	8561	3360.45	3803.48	1268.5	3	1	LGNJLTR		787.442	15 2 0 0 1	H(15)N(2)aH(1)	(N(N(H(H(H(H(H(H(H(H)))))))(H(H(H(H(H(H(aH(H)))))))))))	3985	0 1 0 0 0;0 2 0 0 0;1 2 0 0 0;2 2 0 0 0;3 2 0 0 0;4 2 0 0 0;5 2 0 0 0;6 2 0 0 0;7 2 0 0 0;7 2 0 0 1;8 2 0 0 0;8 2 0 0 1;9 2 0 0 0;9 2 0 0 1;10 2 0 0 0;10 2 0 0 1;11 2 0 0 0;11 2 0 0 1;12 2 0 0 0;12 2 0 0 1;13 2 0 0 0;13 2 0 0 1;14 2 0 0 0;14 2 0 0 1;	3016.03	4	62.6296	44.6213	96.0737	7	0.00463	1.21764	0.65385	1.25	0	0	0	0	3.38579946e-316	3.855026e-318	-1	0	3.855026e-318	sp|Q9C0Y4|AGLU_SCHPO;sp|Q9URX4|YFZB_SCHPO	agl1;SPAC1039.11c	209;225	137833000	889098000
Model-FissionYeast-H-1708-5.8569.8569.3.0.dta	Model-FissionYeast-H-1708-5.8569.8569.3.0.dta	Model-FissionYeast-H-1708-5	8569	3362.88	2902.15	968.056	3	1	MTNSLANJR		1020.49	8 2 0 0 1	H(8)N(2)aH(1)	(N(N(H(H(H(H)))(H(H(H(aH(H))))))))	5819	0 1 0 0 0;0 2 0 0 0;1 2 0 0 0;2 2 0 0 0;3 2 0 0 0;4 2 0 0 0;4 2 0 0 1;5 2 0 0 0;5 2 0 0 1;6 2 0 0 0;6 2 0 0 1;7 2 0 0 0;7 2 0 0 1;	1881.66	8	36.3521	23.3802	60.4428	7	0.00228	0.7871	0.66667	0.6875	0	0	0	0	3.92211e-194	1.61124e-196	-1	0.000551572	0.000551572	sp|Q09920|FIO1_SCHPO	fio1	79	2383010	9953440
Model-FissionYeast-H-1708-5.8573.8573.3.0.dta	Model-FissionYeast-H-1708-5.8573.8573.3.0.dta	Model-FissionYeast-H-1708-5	8573	3363.93	3786.45	1262.82	3	1	LGNJLTR		787.442	16 2 0 0 0	H(16)N(2)	(N(N(H(H(H(H(H(H(H(H)))))))(H(H(H(H(H(H(H(H)))))))))))	3957	0 1 0 0 0;0 2 0 0 0;1 2 0 0 0;2 2 0 0 0;3 2 0 0 0;4 2 0 0 0;5 2 0 0 0;6 2 0 0 0;7 2 0 0 0;8 2 0 0 0;9 2 0 0 0;10 2 0 0 0;11 2 0 0 0;12 2 0 0 0;13 2 0 0 0;14 2 0 0 0;15 2 0 0 0;	2999	4	54.2525	25.1901	108.226	7	0.0042	1.10852	0.89474	1.08333	0	0	0	0	0	0	-1	0.000551572	0.000551572	sp|Q9C0Y4|AGLU_SCHPO;sp|Q9URX4|YFZB_SCHPO	agl1;SPAC1039.11c	209;225	34622100	241776000
Model-FissionYeast-H-1708-5.8575.8575.2.0.dta	Model-FissionYeast-H-1708-5.8575.8575.2.0.dta	Model-FissionYeast-H-1708-5	8575	3364.49	3786.45	1893.73	2	1	LGNJLTR		787.442	16 2 0 0 0	H(16)N(2)	(N(N(H(H(H(H(H(H(H(H)))))))(H(H(H(H(H(H(H(H)))))))))))	3957	0 1 0 0 0;0 2 0 0 0;1 2 0 0 0;2 2 0 0 0;3 2 0 0 0;4 2 0 0 0;5 2 0 0 0;6 2 0 0 0;7 2 0 0 0;8 2 0 0 0;9 2 0 0 0;10 2 0 0 0;11 2 0 0 0;12 2 0 0 0;13 2 0 0 0;14 2 0 0 0;15 2 0 0 0;	2999	4	40.4403	14.5076	88.601	7	0.00036	0.0949	0.94737	0.83333	0	0	0	0	1.23986e-290	1.13727e-292	-1	0.00071518	0.00071518	sp|Q9C0Y4|AGLU_SCHPO;sp|Q9URX4|YFZB_SCHPO	agl1;SPAC1039.11c	209;225	4107420	30391900
Model-FissionYeast-H-1708-5.8577.8577.3.0.dta	Model-FissionYeast-H-1708-5.8577.8577.3.0.dta	Model-FissionYeast-H-1708-5	8577	3364.96	3965.53	1322.51	3	1	LGNJLTR		787.442	16 2 0 0 1	H(16)N(2)aH(1)	(N(N(H(H(H(H(H(H(H(H)))))))(H(H(H(H(H(H(H(H(aH))))))))))))	3952	0 1 0 0 0;0 2 0 0 0;1 2 0 0 0;2 2 0 0 0;3 2 0 0 0;4 2 0 0 0;5 2 0 0 0;6 2 0 0 0;7 2 0 0 0;8 2 0 0 0;9 2 0 0 0;9 2 0 0 1;10 2 0 0 0;10 2 0 0 1;11 2 0 0 0;11 2 0 0 1;12 2 0 0 0;12 2 0 0 1;13 2 0 0 0;13 2 0 0 1;14 2 0 0 0;14 2 0 0 1;15 2 0 0 0;15 2 0 0 1;16 2 0 0 0;	3178.08	4	52.1841	25.2253	102.251	7	0.00289	0.72773	0.66667	0.91667	0	0	0	0	0	0	-1	0.000551572	0.000551572	sp|Q9C0Y4|AGLU_SCHPO;sp|Q9URX4|YFZB_SCHPO	agl1;SPAC1039.11c	209;225	16843400	115482000
Model-FissionYeast-H-1708-5.8578.8578.2.0.dta	Model-FissionYeast-H-1708-5.8578.8578.2.0.dta	Model-FissionYeast-H-1708-5	8578	3365.24	2885.13	1443.07	2	1	MTNSLANJR		1020.49	9 2 0 0 0	H(9)N(2)	(N(N(H(H(H(H(H(H)))))(H(H(H))))))	4992	0 1 0 0 0;0 2 0 0 0;1 2 0 0 0;2 2 0 0 0;3 2 0 0 0;4 2 0 0 0;5 2 0 0 0;6 2 0 0 0;7 2 0 0 0;8 2 0 0 0;	1864.63	8	29.5527	10.6196	64.7142	7	0.00216	0.74983	1	0.375	0	0	0	0	8.62917e-209	5.42327e-211	-1	0.00434179	0.00434179	sp|Q09920|FIO1_SCHPO	fio1	79	1648750	7289050
Model-FissionYeast-H-1708-5.8580.8580.3.0.dta	Model-FissionYeast-H-1708-5.8580.8580.3.0.dta	Model-FissionYeast-H-1708-5	8580	3366.03	3641.42	1214.48	3	1	LGNJLTR		787.442	14 2 0 0 1	H(14)N(2)aH(1)	(N(N(H(H(H(H(H(H(H(H)))))))(H(H(H(H(H(H(aH))))))))))	3992	0 1 0 0 0;0 2 0 0 0;1 2 0 0 0;2 2 0 0 0;3 2 0 0 0;4 2 0 0 0;5 2 0 0 0;6 2 0 0 0;7 2 0 0 0;7 2 0 0 1;8 2 0 0 0;8 2 0 0 1;9 2 0 0 0;9 2 0 0 1;10 2 0 0 0;10 2 0 0 1;11 2 0 0 0;11 2 0 0 1;12 2 0 0 0;12 2 0 0 1;13 2 0 0 0;13 2 0 0 1;14 2 0 0 0;	2853.98	4	57.7723	37.0092	96.3325	7	0.00379	1.04182	0.68	1.25	0	0	0	0	4.4121757e-317	4.47446e-319	-1	0	4.47446e-319	sp|Q9C0Y4|AGLU_SCHPO;sp|Q9URX4|YFZB_SCHPO	agl1;SPAC1039.11c	209;225	416853	2443770
Model-FissionYeast-H-1708-5.8589.8589.3.0.dta	Model-FissionYeast-H-1708-5.8589.8589.3.0.dta	Model-FissionYeast-H-1708-5	8589	3368.97	3624.4	1208.8	3	1	LGNJLTR		787.442	15 2 0 0 0	H(15)N(2)	(N(N(H(H(H(H(H(H(H(H)))))))(H(H(H(H(H(H(H))))))))))	3976	0 1 0 0 0;0 2 0 0 0;1 2 0 0 0;2 2 0 0 0;3 2 0 0 0;4 2 0 0 0;5 2 0 0 0;6 2 0 0 0;7 2 0 0 0;8 2 0 0 0;9 2 0 0 0;10 2 0 0 0;11 2 0 0 0;12 2 0 0 0;13 2 0 0 0;14 2 0 0 0;	2836.95	4	34.9988	10.7119	80.103	7	0.00586	1.61731	0.83333	0.83333	0	0	0	0	1.52181e-261	8.74415e-264	-1	0.00434179	0.00434179	sp|Q9C0Y4|AGLU_SCHPO;sp|Q9URX4|YFZB_SCHPO	agl1;SPAC1039.11c	209;225	430183	3088760
Model-FissionYeast-H-1708-5.8594.8594.3.0.dta	Model-FissionYeast-H-1708-5.8594.8594.3.0.dta	Model-FissionYeast-H-1708-5	8594	3371.04	3557.39	1186.47	3	1	TLJVTR		703.41	14 2 0 0 1	H(14)N(2)aH(1)	(N(N(H(H(H(H(H(H(H(H)))))))(H(H(H(H(H(aH(H))))))))))	4025	0 1 0 0 0;0 2 0 0 0;1 2 0 0 0;2 2 0 0 0;3 2 0 0 0;4 2 0 0 0;5 2 0 0 0;6 2 0 0 0;6 2 0 0 1;7 2 0 0 0;7 2 0 0 1;8 2 0 0 0;8 2 0 0 1;9 2 0 0 0;9 2 0 0 1;10 2 0 0 0;10 2 0 0 1;11 2 0 0 0;11 2 0 0 1;12 2 0 0 0;12 2 0 0 1;13 2 0 0 0;13 2 0 0 1;	2853.98	3	47.4639	29.2554	81.2796	7	0.0043	1.20923	0.64	1.2	0	0	0	0	1.42378e-265	1.65658e-267	-1	0.000197433	0.000197433	sp|O74481|YQJ8_SCHPO	SPCC1840.08c	281	3269100	18305400
Model-FissionYeast-H-1708-5.8595.8595.3.0.dta	Model-FissionYeast-H-1708-5.8595.8595.3.0.dta	Model-FissionYeast-H-1708-5	8595	3371.32	3479.37	1160.46	3	1	LGNJLTR		787.442	13 2 0 0 1	H(13)N(2)aH(1)	(N(N(H(H(H(H(H(H(H))))))(H(H(H(H(H(H(aH))))))))))	4681	0 1 0 0 0;0 2 0 0 0;1 2 0 0 0;2 2 0 0 0;3 2 0 0 0;4 2 0 0 0;5 2 0 0 0;6 2 0 0 0;7 2 0 0 0;7 2 0 0 1;8 2 0 0 0;8 2 0 0 1;9 2 0 0 0;9 2 0 0 1;10 2 0 0 0;10 2 0 0 1;11 2 0 0 0;11 2 0 0 1;12 2 0 0 0;12 2 0 0 1;13 2 0 0 0;	2691.92	4	34.2594	10.6019	78.1946	7	0.004	1.14881	0.69565	0.66667	0	0	0	0	5.23169e-255	3.47881e-257	-1	0.00451311	0.00451311	sp|Q9C0Y4|AGLU_SCHPO;sp|Q9URX4|YFZB_SCHPO	agl1;SPAC1039.11c	209;225	157016	872596
Model-FissionYeast-H-1708-5.8605.8605.3.2.dta	Model-FissionYeast-H-1708-5.8605.8605.3.2.dta	Model-FissionYeast-H-1708-5	8605	3374.2	3343.32	1115.11	3	1	FIQDAQJSSK		1137.55	10 2 0 0 1	H(10)N(2)aH(1)	(N(N(H(H(H(H(H))))(H(H(H(aH(H(H)))))))))	5312	0 1 0 0 0;0 2 0 0 0;1 2 0 0 0;2 2 0 0 0;3 2 0 0 0;4 2 0 0 0;4 2 0 0 1;5 2 0 0 0;5 2 0 0 1;6 2 0 0 0;6 2 0 0 1;7 2 0 0 0;7 2 0 0 1;8 2 0 0 0;8 2 0 0 1;9 2 0 0 1;	2205.77	7	49.2444	47.2284	52.9882	7	0.00478	1.42895	0.66667	1.16667	0	0	0	0	1.42425e-168	4.08951e-171	-1	0	4.08951e-171	sp|O13704|YEU5_SCHPO	SPAC13F5.05	164	1056830	6511000
Model-FissionYeast-H-1708-5.8608.8608.3.0.dta	Model-FissionYeast-H-1708-5.8608.8608.3.0.dta	Model-FissionYeast-H-1708-5	8608	3374.95	3181.27	1061.09	3	1	FIQDAQJSSK		1137.55	9 2 0 0 1	H(9)N(2)aH(1)	(N(N(H(H(H(H(H))))(H(H(H(aH(H))))))))	5317	0 1 0 0 0;0 2 0 0 0;1 2 0 0 0;2 2 0 0 0;3 2 0 0 0;4 2 0 0 0;4 2 0 0 1;5 2 0 0 0;5 2 0 0 1;6 2 0 0 0;6 2 0 0 1;7 2 0 0 0;7 2 0 0 1;8 2 0 0 0;8 2 0 0 1;	2043.71	7	61.1712	66.3809	51.4961	7	0.00265	0.83296	0.64706	1.27778	0	0	0	0	1.815e-163	5.47314e-166	-1	0	5.47314e-166	sp|O13704|YEU5_SCHPO	SPAC13F5.05	164	165853	1100810
Model-FissionYeast-H-1708-5.8610.8610.3.0.dta	Model-FissionYeast-H-1708-5.8610.8610.3.0.dta	Model-FissionYeast-H-1708-5	8610	3375.43	3803.48	1268.5	3	1	LGNJLTR		787.442	15 2 0 0 1	H(15)N(2)aH(1)	(N(N(H(H(H(H(H(H(H(H)))))))(H(H(H(H(H(H(H(aH)))))))))))	3966	0 1 0 0 0;0 2 0 0 0;1 2 0 0 0;2 2 0 0 0;3 2 0 0 0;4 2 0 0 0;5 2 0 0 0;6 2 0 0 0;7 2 0 0 0;8 2 0 0 0;8 2 0 0 1;9 2 0 0 0;9 2 0 0 1;10 2 0 0 0;10 2 0 0 1;11 2 0 0 0;11 2 0 0 1;12 2 0 0 0;12 2 0 0 1;13 2 0 0 0;13 2 0 0 1;14 2 0 0 0;14 2 0 0 1;15 2 0 0 0;	3016.03	4	64.5876	54.6557	83.0327	7	0.00454	1.1924	0.57692	1.41667	0	0	0	0	1.41613e-271	8.51114e-274	-1	0	8.51114e-274	sp|Q9C0Y4|AGLU_SCHPO;sp|Q9URX4|YFZB_SCHPO	agl1;SPAC1039.11c	209;225	137833000	889098000
Model-FissionYeast-H-1708-5.8615.8615.3.0.dta	Model-FissionYeast-H-1708-5.8615.8615.3.0.dta	Model-FissionYeast-H-1708-5	8615	3376.73	3948.5	1316.84	3	1	LGNJLTR		787.442	17 2 0 0 0	H(17)N(2)	(N(N(H(H(H(H(H(H(H(H)))))))(H(H(H(H(H(H(H(H(H))))))))))))	3948	0 1 0 0 0;0 2 0 0 0;1 2 0 0 0;2 2 0 0 0;3 2 0 0 0;4 2 0 0 0;5 2 0 0 0;6 2 0 0 0;7 2 0 0 0;8 2 0 0 0;9 2 0 0 0;10 2 0 0 0;11 2 0 0 0;12 2 0 0 0;13 2 0 0 0;14 2 0 0 0;15 2 0 0 0;16 2 0 0 0;	3161.06	4	42.812	13.9352	96.4404	7	0.00454	1.15054	0.85	0.75	0	0	0	0	1.885597e-317	2.4948e-319	-1	0.000892379	0.000892379	sp|Q9C0Y4|AGLU_SCHPO;sp|Q9URX4|YFZB_SCHPO	agl1;SPAC1039.11c	209;225	5967390	44969000
Model-FissionYeast-H-1708-5.8617.8617.3.2.dta	Model-FissionYeast-H-1708-5.8617.8617.3.2.dta	Model-FissionYeast-H-1708-5	8617	3377.27	3467.36	1156.46	3	1	NJISLSK		775.431	13 2 0 0 1	H(13)N(2)aH(1)	(N(N(H(H(H(H(H(H(H))))))(H(H(H(H(H(H(aH))))))))))	4681	0 1 0 0 0;0 2 0 0 0;1 2 0 0 0;2 2 0 0 0;3 2 0 0 0;4 2 0 0 0;5 2 0 0 0;6 2 0 0 0;7 2 0 0 0;7 2 0 0 1;8 2 0 0 0;8 2 0 0 1;9 2 0 0 0;9 2 0 0 1;10 2 0 0 0;10 2 0 0 1;11 2 0 0 0;11 2 0 0 1;12 2 0 0 0;12 2 0 0 1;13 2 0 0 0;	2691.92	2	38.8932	26.7474	61.4497	7	0.00274	0.79027	0.6087	1.08333	0	0	0	0	1.37518e-197	6.08361e-200	-1	0.000197433	0.000197433	sp|O14194|GGT2_SCHPO	ggt2	396	12481500	45609800
Model-FissionYeast-H-1708-5.8621.8621.3.0.dta	Model-FissionYeast-H-1708-5.8621.8621.3.0.dta	Model-FissionYeast-H-1708-5	8621	3378.63	3305.31	1102.44	3	1	NJISLSK		775.431	12 2 0 0 1	H(12)N(2)aH(1)	(N(N(H(H(H(H(H(H)))))(H(H(H(H(H(aH(H))))))))))	4961	0 1 0 0 0;0 2 0 0 0;1 2 0 0 0;2 2 0 0 0;3 2 0 0 0;4 2 0 0 0;5 2 0 0 0;6 2 0 0 0;6 2 0 0 1;7 2 0 0 0;7 2 0 0 1;8 2 0 0 0;8 2 0 0 1;9 2 0 0 0;9 2 0 0 1;10 2 0 0 0;10 2 0 0 1;11 2 0 0 0;11 2 0 0 1;	2529.87	2	42.4952	33.4721	59.2524	7	0.00329	0.99584	0.61905	1.16667	0	0	0	0	4.76632e-190	1.8914e-192	-1	0	1.8914e-192	sp|O14194|GGT2_SCHPO	ggt2	396	155349	840240
Model-FissionYeast-H-1708-5.8622.8622.3.0.dta	Model-FissionYeast-H-1708-5.8622.8622.3.0.dta	Model-FissionYeast-H-1708-5	8622	3378.92	2902.15	968.056	3	1	MTNSLANJR		1020.49	8 2 0 0 1	H(8)N(2)aH(1)	(N(N(H(H(H(H)))(H(H(H(H(aH))))))))	5817	0 1 0 0 0;0 2 0 0 0;1 2 0 0 0;2 2 0 0 0;3 2 0 0 0;4 2 0 0 0;5 2 0 0 0;5 2 0 0 1;6 2 0 0 0;6 2 0 0 1;7 2 0 0 0;7 2 0 0 1;8 2 0 0 0;	1881.66	8	30.5304	14.3028	60.6675	7	0.00219	0.75403	0.73333	0.5	0	0	0	0	6.64647e-195	2.32741e-197	-1	0.00071518	0.00071518	sp|Q09920|FIO1_SCHPO	fio1	79	1688780	7239290
Model-FissionYeast-H-1708-5.8624.8624.3.0.dta	Model-FissionYeast-H-1708-5.8624.8624.3.0.dta	Model-FissionYeast-H-1708-5	8624	3379.41	3786.45	1262.82	3	1	LGNJLTR		787.442	16 2 0 0 0	H(16)N(2)	(N(N(H(H(H(H(H(H(H(H)))))))(H(H(H(H(H(H(H(H)))))))))))	3957	0 1 0 0 0;0 2 0 0 0;1 2 0 0 0;2 2 0 0 0;3 2 0 0 0;4 2 0 0 0;5 2 0 0 0;6 2 0 0 0;7 2 0 0 0;8 2 0 0 0;9 2 0 0 0;10 2 0 0 0;11 2 0 0 0;12 2 0 0 0;13 2 0 0 0;14 2 0 0 0;15 2 0 0 0;	2999	4	51.3515	20.4339	108.77	7	0.0038	1.00235	0.89474	1	0	0	0	0	0	0	-1	0.000551572	0.000551572	sp|Q9C0Y4|AGLU_SCHPO;sp|Q9URX4|YFZB_SCHPO	agl1;SPAC1039.11c	209;225	34622100	241776000
Model-FissionYeast-H-1708-5.8628.8628.2.0.dta	Model-FissionYeast-H-1708-5.8628.8628.2.0.dta	Model-FissionYeast-H-1708-5	8628	3380.44	3786.45	1893.73	2	1	LGNJLTR		787.442	16 2 0 0 0	H(16)N(2)	(N(N(H(H(H(H(H(H(H(H)))))))(H(H(H(H(H(H(H(H)))))))))))	3957	0 1 0 0 0;0 2 0 0 0;1 2 0 0 0;2 2 0 0 0;3 2 0 0 0;4 2 0 0 0;5 2 0 0 0;6 2 0 0 0;7 2 0 0 0;8 2 0 0 0;9 2 0 0 0;10 2 0 0 0;11 2 0 0 0;12 2 0 0 0;13 2 0 0 0;14 2 0 0 0;15 2 0 0 0;	2999	4	46.4267	16.3999	102.191	7	0.00144	0.37907	1	0.83333	0	0	0	0	0	0	-1	0.00071518	0.00071518	sp|Q9C0Y4|AGLU_SCHPO;sp|Q9URX4|YFZB_SCHPO	agl1;SPAC1039.11c	209;225	4107420	30391900
Model-FissionYeast-H-1708-5.8629.8629.3.0.dta	Model-FissionYeast-H-1708-5.8629.8629.3.0.dta	Model-FissionYeast-H-1708-5	8629	3380.72	3965.53	1322.51	3	1	LGNJLTR		787.442	16 2 0 0 1	H(16)N(2)aH(1)	(N(N(H(H(H(H(H(H(H(H)))))))(H(H(H(H(H(H(aH(H(H))))))))))))	3980	0 1 0 0 0;0 2 0 0 0;1 2 0 0 0;2 2 0 0 0;3 2 0 0 0;4 2 0 0 0;5 2 0 0 0;6 2 0 0 0;7 2 0 0 0;7 2 0 0 1;8 2 0 0 0;8 2 0 0 1;9 2 0 0 0;9 2 0 0 1;10 2 0 0 0;10 2 0 0 1;11 2 0 0 0;11 2 0 0 1;12 2 0 0 0;12 2 0 0 1;13 2 0 0 0;13 2 0 0 1;14 2 0 0 0;14 2 0 0 1;15 2 0 0 1;	3178.08	4	58.1968	34.9365	101.395	7	0.00402	1.01445	0.66667	1.08333	0	0	0	0	0	0	-1	0	0	sp|Q9C0Y4|AGLU_SCHPO;sp|Q9URX4|YFZB_SCHPO	agl1;SPAC1039.11c	209;225	35690500	218130000
Model-FissionYeast-H-1708-5.8632.8632.3.0.dta	Model-FissionYeast-H-1708-5.8632.8632.3.0.dta	Model-FissionYeast-H-1708-5	8632	3381.49	3641.42	1214.48	3	1	LGNJLTR		787.442	14 2 0 0 1	H(14)N(2)aH(1)	(N(N(H(H(H(H(H(H(H(H)))))))(H(H(H(H(H(H(aH))))))))))	3992	0 1 0 0 0;0 2 0 0 0;1 2 0 0 0;2 2 0 0 0;3 2 0 0 0;4 2 0 0 0;5 2 0 0 0;6 2 0 0 0;7 2 0 0 0;7 2 0 0 1;8 2 0 0 0;8 2 0 0 1;9 2 0 0 0;9 2 0 0 1;10 2 0 0 0;10 2 0 0 1;11 2 0 0 0;11 2 0 0 1;12 2 0 0 0;12 2 0 0 1;13 2 0 0 0;13 2 0 0 1;14 2 0 0 0;	2853.98	4	58.0291	36.045	98.8568	7	0.00338	0.92813	0.68	1.08333	0	0	0	0	0	0	-1	0	0	sp|Q9C0Y4|AGLU_SCHPO;sp|Q9URX4|YFZB_SCHPO	agl1;SPAC1039.11c	209;225	826119	4989180
Model-FissionYeast-H-1708-5.8633.8633.3.0.dta	Model-FissionYeast-H-1708-5.8633.8633.3.0.dta	Model-FissionYeast-H-1708-5	8633	3381.78	3164.24	1055.42	3	1	FIQDAQJSSK		1137.55	10 2 0 0 0	H(10)N(2)	(N(N(H(H(H(H(H(H)))))(H(H(H(H)))))))	4977	0 1 0 0 0;0 2 0 0 0;1 2 0 0 0;2 2 0 0 0;3 2 0 0 0;4 2 0 0 0;5 2 0 0 0;6 2 0 0 0;7 2 0 0 0;8 2 0 0 0;9 2 0 0 0;	2026.69	7	60.4266	65.5504	50.9108	7	0.00321	1.01507	0.76923	1.38889	0	0	0	0	1.81925e-161	5.46974e-164	-1	0	5.46974e-164	sp|O13704|YEU5_SCHPO	SPAC13F5.05	164	7959310	39151700
Model-FissionYeast-H-1708-5.8634.8634.2.0.dta	Model-FissionYeast-H-1708-5.8634.8634.2.0.dta	Model-FissionYeast-H-1708-5	8634	3382.06	3164.24	1582.63	2	1	FIQDAQJSSK		1137.55	10 2 0 0 0	H(10)N(2)	(N(N(H(H(H(H(H(H)))))(H(H(H(H)))))))	4977	0 1 0 0 0;0 2 0 0 0;1 2 0 0 0;2 2 0 0 0;3 2 0 0 0;4 2 0 0 0;5 2 0 0 0;6 2 0 0 0;7 2 0 0 0;8 2 0 0 0;9 2 0 0 0;	2026.69	7	66.3142	67.8814	63.4039	7	0.00246	0.77836	0.92308	1.27778	0	0	0	0	2.70516e-204	1.69578e-206	-1	0	1.69578e-206	sp|O13704|YEU5_SCHPO	SPAC13F5.05	164	5273080	27091600
Model-FissionYeast-H-1708-5.8637.8637.3.0.dta	Model-FissionYeast-H-1708-5.8637.8637.3.0.dta	Model-FissionYeast-H-1708-5	8637	3382.8	3395.34	1132.45	3	1	TLJVTR		703.41	13 2 0 0 1	H(13)N(2)aH(1)	(N(N(H(H(H(H(H(H(H))))))(H(H(H(H(aH(H(H))))))))))	4689	0 1 0 0 0;0 2 0 0 0;1 2 0 0 0;2 2 0 0 0;3 2 0 0 0;4 2 0 0 0;5 2 0 0 0;5 2 0 0 1;6 2 0 0 0;6 2 0 0 1;7 2 0 0 0;7 2 0 0 1;8 2 0 0 0;8 2 0 0 1;9 2 0 0 0;9 2 0 0 1;10 2 0 0 0;10 2 0 0 1;11 2 0 0 0;11 2 0 0 1;12 2 0 0 1;	2691.92	3	44.5699	26.9116	77.3637	7	0.00224	0.65889	0.65217	1.2	0	0	0	0	3.67331e-252	2.21858e-254	-1	0.000197433	0.000197433	sp|O74481|YQJ8_SCHPO	SPCC1840.08c	281	2475760	13322600
Model-FissionYeast-H-1708-5.8642.8642.3.0.dta	Model-FissionYeast-H-1708-5.8642.8642.3.0.dta	Model-FissionYeast-H-1708-5	8642	3384.34	3624.39	1208.8	3	1	LGNJLTR		787.442	15 2 0 0 0	H(15)N(2)	(N(N(H(H(H(H(H(H(H(H)))))))(H(H(H(H(H(H(H))))))))))	3976	0 1 0 0 0;0 2 0 0 0;1 2 0 0 0;2 2 0 0 0;3 2 0 0 0;4 2 0 0 0;5 2 0 0 0;6 2 0 0 0;7 2 0 0 0;8 2 0 0 0;9 2 0 0 0;10 2 0 0 0;11 2 0 0 0;12 2 0 0 0;13 2 0 0 0;14 2 0 0 0;	2836.95	4	37.8776	10.3525	88.9956	7	0.00141	0.38897	0.88889	0.66667	0	0	0	0	5.53451e-292	5.70099e-294	-1	0.00520201	0.00520201	sp|Q9C0Y4|AGLU_SCHPO;sp|Q9URX4|YFZB_SCHPO	agl1;SPAC1039.11c	209;225	364941	2499090
Model-FissionYeast-H-1708-5.8648.8648.3.0.dta	Model-FissionYeast-H-1708-5.8648.8648.3.0.dta	Model-FissionYeast-H-1708-5	8648	3386.39	3479.37	1160.46	3	1	LGNJLTR		787.442	13 2 0 0 1	H(13)N(2)aH(1)	(N(N(H(H(H(H(H(H(H))))))(H(H(H(H(H(aH(H))))))))))	4683	0 1 0 0 0;0 2 0 0 0;1 2 0 0 0;2 2 0 0 0;3 2 0 0 0;4 2 0 0 0;5 2 0 0 0;6 2 0 0 0;6 2 0 0 1;7 2 0 0 0;7 2 0 0 1;8 2 0 0 0;8 2 0 0 1;9 2 0 0 0;9 2 0 0 1;10 2 0 0 0;10 2 0 0 1;11 2 0 0 0;11 2 0 0 1;12 2 0 0 0;12 2 0 0 1;	2691.92	4	53.5883	28.7948	99.6333	7	0.00281	0.80823	0.69565	1.08333	0	0	0	0	0	0	-1	0.000197433	0.000197433	sp|Q9C0Y4|AGLU_SCHPO;sp|Q9URX4|YFZB_SCHPO	agl1;SPAC1039.11c	209;225	7997370	44612200
Model-FissionYeast-H-1708-5.8649.8649.3.0.dta	Model-FissionYeast-H-1708-5.8649.8649.3.0.dta	Model-FissionYeast-H-1708-5	8649	3386.67	3557.39	1186.47	3	1	TLJVTR		703.41	14 2 0 0 1	H(14)N(2)aH(1)	(N(N(H(H(H(H(H(H(H(H)))))))(H(H(H(H(H(H(aH))))))))))	3992	0 1 0 0 0;0 2 0 0 0;1 2 0 0 0;2 2 0 0 0;3 2 0 0 0;4 2 0 0 0;5 2 0 0 0;6 2 0 0 0;7 2 0 0 0;7 2 0 0 1;8 2 0 0 0;8 2 0 0 1;9 2 0 0 0;9 2 0 0 1;10 2 0 0 0;10 2 0 0 1;11 2 0 0 0;11 2 0 0 1;12 2 0 0 0;12 2 0 0 1;13 2 0 0 0;13 2 0 0 1;14 2 0 0 0;	2853.98	3	45.202	27.5977	77.8955	7	0.00281	0.78926	0.64	1.2	0	0	0	0	5.5353e-254	3.41916e-256	-1	0.000197433	0.000197433	sp|O74481|YQJ8_SCHPO	SPCC1840.08c	281	3269100	18305400
Model-FissionYeast-H-1708-5.8650.8650.3.0.dta	Model-FissionYeast-H-1708-5.8650.8650.3.0.dta	Model-FissionYeast-H-1708-5	8650	3386.96	3288.28	1096.76	3	1	NJISLSK		775.431	13 2 0 0 0	H(13)N(2)	(N(N(H(H(H(H(H(H(H(H)))))))(H(H(H(H(H))))))))	4058	0 1 0 0 0;0 2 0 0 0;1 2 0 0 0;2 2 0 0 0;3 2 0 0 0;4 2 0 0 0;5 2 0 0 0;6 2 0 0 0;7 2 0 0 0;8 2 0 0 0;9 2 0 0 0;10 2 0 0 0;11 2 0 0 0;12 2 0 0 0;	2512.85	2	40.9358	27.841	65.2548	7	0.00208	0.63366	0.875	1.16667	0	0	0	0	1.2052e-210	5.98238e-213	-1	0.000197433	0.000197433	sp|O14194|GGT2_SCHPO	ggt2	396	3041810	15519700
Model-FissionYeast-H-1708-5.8656.8656.3.0.dta	Model-FissionYeast-H-1708-5.8656.8656.3.0.dta	Model-FissionYeast-H-1708-5	8656	3388.43	3019.22	1007.08	3	1	FIQDAQJSSK		1137.55	8 2 0 0 1	H(8)N(2)aH(1)	(N(N(H(H(H(H)))(H(H(H(aH(H))))))))	5819	0 1 0 0 0;0 2 0 0 0;1 2 0 0 0;2 2 0 0 0;3 2 0 0 0;4 2 0 0 0;4 2 0 0 1;5 2 0 0 0;5 2 0 0 1;6 2 0 0 0;6 2 0 0 1;7 2 0 0 0;7 2 0 0 1;	1881.66	7	57.7377	62.3674	49.1398	7	0.00171	0.56548	0.66667	1.27778	0	0	0	0	2.03159e-155	4.41175e-158	-1	0	4.41175e-158	sp|O13704|YEU5_SCHPO	SPAC13F5.05	164	27442000	123702000
Model-FissionYeast-H-1708-5.8657.8657.2.0.dta	Model-FissionYeast-H-1708-5.8657.8657.2.0.dta	Model-FissionYeast-H-1708-5	8657	3388.72	3462.34	1731.68	2	1	LGNJLTR		787.442	14 2 0 0 0	H(14)N(2)	(N(N(H(H(H(H(H(H(H(H)))))))(H(H(H(H(H(H)))))))))	4009	0 1 0 0 0;0 2 0 0 0;1 2 0 0 0;2 2 0 0 0;3 2 0 0 0;4 2 0 0 0;5 2 0 0 0;6 2 0 0 0;7 2 0 0 0;8 2 0 0 0;9 2 0 0 0;10 2 0 0 0;11 2 0 0 0;12 2 0 0 0;13 2 0 0 0;	2674.9	4	38.9668	14.5674	84.2798	7	0.00402	1.16228	0.94118	0.83333	0	0	0	0	7.6161e-276	4.46599e-278	-1	0.00071518	0.00071518	sp|Q9C0Y4|AGLU_SCHPO;sp|Q9URX4|YFZB_SCHPO	agl1;SPAC1039.11c	209;225	951902	5358250
Model-FissionYeast-H-1708-5.8663.8663.3.0.dta	Model-FissionYeast-H-1708-5.8663.8663.3.0.dta	Model-FissionYeast-H-1708-5	8663	3390.16	3181.27	1061.09	3	1	FIQDAQJSSK		1137.55	9 2 0 0 1	H(9)N(2)aH(1)	(N(N(H(H(H(H(H))))(H(H(H(H(aH))))))))	5299	0 1 0 0 0;0 2 0 0 0;1 2 0 0 0;2 2 0 0 0;3 2 0 0 0;4 2 0 0 0;5 2 0 0 0;5 2 0 0 1;6 2 0 0 0;6 2 0 0 1;7 2 0 0 0;7 2 0 0 1;8 2 0 0 0;8 2 0 0 1;9 2 0 0 0;	2043.71	7	85.6776	93.7085	70.7632	7	0.00288	0.90463	0.64706	1.27778	0	0	0	0	1.53873e-229	1.09115e-231	-1	0	1.09115e-231	sp|O13704|YEU5_SCHPO	SPAC13F5.05	164	52354400	259127000
Model-FissionYeast-H-1708-5.8667.8667.3.0.dta	Model-FissionYeast-H-1708-5.8667.8667.3.0.dta	Model-FissionYeast-H-1708-5	8667	3391.17	3803.48	1268.5	3	1	LGNJLTR		787.442	15 2 0 0 1	H(15)N(2)aH(1)	(N(N(H(H(H(H(H(H(H(H)))))))(H(H(H(H(aH(H(H(H)))))))))))	4067	0 1 0 0 0;0 2 0 0 0;1 2 0 0 0;2 2 0 0 0;3 2 0 0 0;4 2 0 0 0;5 2 0 0 0;5 2 0 0 1;6 2 0 0 0;6 2 0 0 1;7 2 0 0 0;7 2 0 0 1;8 2 0 0 0;8 2 0 0 1;9 2 0 0 0;9 2 0 0 1;10 2 0 0 0;10 2 0 0 1;11 2 0 0 0;11 2 0 0 1;12 2 0 0 0;12 2 0 0 1;13 2 0 0 1;14 2 0 0 1;	3016.03	4	66.9108	56.9378	85.432	7	0.00393	1.03229	0.57692	1.41667	0	0	0	0	8.67326e-280	6.29623e-282	-1	0	6.29623e-282	sp|Q9C0Y4|AGLU_SCHPO;sp|Q9URX4|YFZB_SCHPO	agl1;SPAC1039.11c	209;225	137833000	889098000
Model-FissionYeast-H-1708-5.8671.8671.2.0.dta	Model-FissionYeast-H-1708-5.8671.8671.2.0.dta	Model-FissionYeast-H-1708-5	8671	3392.18	2723.07	1362.04	2	1	MTNSLANJR		1020.49	8 2 0 0 0	H(8)N(2)	(N(N(H(H(H(H(H(H)))))(H(H)))))	5011	0 1 0 0 0;0 2 0 0 0;1 2 0 0 0;2 2 0 0 0;3 2 0 0 0;4 2 0 0 0;5 2 0 0 0;6 2 0 0 0;7 2 0 0 0;	1702.58	8	31.6927	12.0336	68.2024	7	0.00192	0.70391	1	0.4375	0	0	0	0	9.32008e-221	5.61817e-223	-1	0.00280505	0.00280505	sp|Q09920|FIO1_SCHPO	fio1	79	3548680	14229800
Model-FissionYeast-H-1708-5.8672.8672.2.0.dta	Model-FissionYeast-H-1708-5.8672.8672.2.0.dta	Model-FissionYeast-H-1708-5	8672	3392.47	3288.28	1644.64	2	1	NJISLSK		775.431	13 2 0 0 0	H(13)N(2)	(N(N(H(H(H(H(H(H(H(H)))))))(H(H(H(H(H))))))))	4058	0 1 0 0 0;0 2 0 0 0;1 2 0 0 0;2 2 0 0 0;3 2 0 0 0;4 2 0 0 0;5 2 0 0 0;6 2 0 0 0;7 2 0 0 0;8 2 0 0 0;9 2 0 0 0;10 2 0 0 0;11 2 0 0 0;12 2 0 0 0;	2512.85	2	58.0544	42.4872	86.9649	7	0.00171	0.52083	0.9375	1.33333	0	0	0	0	4.91782e-285	3.49294e-287	-1	0	3.49294e-287	sp|O14194|GGT2_SCHPO	ggt2	396	1857750	9491330
Model-FissionYeast-H-1708-5.8674.8674.3.1.dta	Model-FissionYeast-H-1708-5.8674.8674.3.1.dta	Model-FissionYeast-H-1708-5	8674	3392.89	3948.5	1316.84	3	1	LGNJLTR		787.442	17 2 0 0 0	H(17)N(2)	(N(N(H(H(H(H(H(H(H(H)))))))(H(H(H(H(H(H(H(H(H))))))))))))	3948	0 1 0 0 0;0 2 0 0 0;1 2 0 0 0;2 2 0 0 0;3 2 0 0 0;4 2 0 0 0;5 2 0 0 0;6 2 0 0 0;7 2 0 0 0;8 2 0 0 0;9 2 0 0 0;10 2 0 0 0;11 2 0 0 0;12 2 0 0 0;13 2 0 0 0;14 2 0 0 0;15 2 0 0 0;16 2 0 0 0;	3161.06	4	48.5215	15.902	109.101	7	0.00397	1.00542	0.9	0.75	0	0	0	0	0	0	-1	0.00071518	0.00071518	sp|Q9C0Y4|AGLU_SCHPO;sp|Q9URX4|YFZB_SCHPO	agl1;SPAC1039.11c	209;225	5967390	44969000
Model-FissionYeast-H-1708-5.8675.8675.3.2.dta	Model-FissionYeast-H-1708-5.8675.8675.3.2.dta	Model-FissionYeast-H-1708-5	8675	3393.17	3467.36	1156.46	3	1	NJISLSK		775.431	13 2 0 0 1	H(13)N(2)aH(1)	(N(N(H(H(H(H(H(H(H))))))(H(H(H(H(H(H(aH))))))))))	4681	0 1 0 0 0;0 2 0 0 0;1 2 0 0 0;2 2 0 0 0;3 2 0 0 0;4 2 0 0 0;5 2 0 0 0;6 2 0 0 0;7 2 0 0 0;7 2 0 0 1;8 2 0 0 0;8 2 0 0 1;9 2 0 0 0;9 2 0 0 1;10 2 0 0 0;10 2 0 0 1;11 2 0 0 0;11 2 0 0 1;12 2 0 0 0;12 2 0 0 1;13 2 0 0 0;	2691.92	2	48.468	34.9287	73.6125	7	0.00152	0.43726	0.65217	1.08333	0	0	0	0	2.62523e-239	1.1143e-241	-1	0	1.1143e-241	sp|O14194|GGT2_SCHPO	ggt2	396	14675000	54438400
Model-FissionYeast-H-1708-5.8679.8679.3.0.dta	Model-FissionYeast-H-1708-5.8679.8679.3.0.dta	Model-FissionYeast-H-1708-5	8679	3394.17	3305.31	1102.44	3	1	NJISLSK		775.431	12 2 0 0 1	H(12)N(2)aH(1)	(N(N(H(H(H(H(H(H)))))(H(H(H(H(H(H(aH))))))))))	4959	0 1 0 0 0;0 2 0 0 0;1 2 0 0 0;2 2 0 0 0;3 2 0 0 0;4 2 0 0 0;5 2 0 0 0;6 2 0 0 0;7 2 0 0 0;7 2 0 0 1;8 2 0 0 0;8 2 0 0 1;9 2 0 0 0;9 2 0 0 1;10 2 0 0 0;10 2 0 0 1;11 2 0 0 0;11 2 0 0 1;12 2 0 0 0;	2529.87	2	63.7464	49.2116	90.7396	7	0.00218	0.66093	0.71429	1.16667	0	0	0	0	5.97047e-298	5.90707e-300	-1	0	5.90707e-300	sp|O14194|GGT2_SCHPO	ggt2	396	14155800	69985000
Model-FissionYeast-H-1708-5.8681.8681.3.0.dta	Model-FissionYeast-H-1708-5.8681.8681.3.0.dta	Model-FissionYeast-H-1708-5	8681	3394.74	3002.19	1001.4	3	1	FIQDAQJSSK		1137.55	9 2 0 0 0	H(9)N(2)	(N(N(H(H(H(H(H(H)))))(H(H(H))))))	4992	0 1 0 0 0;0 2 0 0 0;1 2 0 0 0;2 2 0 0 0;3 2 0 0 0;4 2 0 0 0;5 2 0 0 0;6 2 0 0 0;7 2 0 0 0;8 2 0 0 0;	1864.63	7	40.9823	41.7561	39.5453	7	0.00407	1.35447	0.75	1.11111	0	0	0	0	7.53445e-123	1.34247e-125	-1	0	1.34247e-125	sp|O13704|YEU5_SCHPO	SPAC13F5.05	164	5319450	24363700
Model-FissionYeast-H-1708-5.8683.8683.3.0.dta	Model-FissionYeast-H-1708-5.8683.8683.3.0.dta	Model-FissionYeast-H-1708-5	8683	3395.17	3786.45	1262.82	3	1	LGNJLTR		787.442	16 2 0 0 0	H(16)N(2)	(N(N(H(H(H(H(H(H(H(H)))))))(H(H(H(H(H(H(H(H)))))))))))	3957	0 1 0 0 0;0 2 0 0 0;1 2 0 0 0;2 2 0 0 0;3 2 0 0 0;4 2 0 0 0;5 2 0 0 0;6 2 0 0 0;7 2 0 0 0;8 2 0 0 0;9 2 0 0 0;10 2 0 0 0;11 2 0 0 0;12 2 0 0 0;13 2 0 0 0;14 2 0 0 0;15 2 0 0 0;	2999	4	60.6668	28.416	120.561	7	0.00353	0.93104	0.94737	1.16667	0	0	0	0	0	0	-1	0.000197433	0.000197433	sp|Q9C0Y4|AGLU_SCHPO;sp|Q9URX4|YFZB_SCHPO	agl1;SPAC1039.11c	209;225	22760300	158216000
Model-FissionYeast-H-1708-5.8684.8684.3.0.dta	Model-FissionYeast-H-1708-5.8684.8684.3.0.dta	Model-FissionYeast-H-1708-5	8684	3395.45	2740.1	914.038	3	1	MTNSLANJR		1020.49	7 2 0 0 1	H(7)N(2)aH(1)	(N(N(H(H(H))(H(H(aH(H(H))))))))	6243	0 1 0 0 0;0 2 0 0 0;1 2 0 0 0;2 2 0 0 0;3 2 0 0 0;3 2 0 0 1;4 2 0 0 0;4 2 0 0 1;5 2 0 0 0;5 2 0 0 1;6 2 0 0 1;	1719.61	8	37.84	27.5625	56.9269	7	0.00158	0.57725	0.69231	0.6875	0	0	0	0	4.52564e-182	1.55752e-184	-1	0.000197433	0.000197433	sp|Q09920|FIO1_SCHPO	fio1	79	1935610	7706660
Model-FissionYeast-H-1708-5.8685.8685.2.0.dta	Model-FissionYeast-H-1708-5.8685.8685.2.0.dta	Model-FissionYeast-H-1708-5	8685	3395.74	3002.19	1501.6	2	1	FIQDAQJSSK		1137.55	9 2 0 0 0	H(9)N(2)	(N(N(H(H(H(H(H(H)))))(H(H(H))))))	4992	0 1 0 0 0;0 2 0 0 0;1 2 0 0 0;2 2 0 0 0;3 2 0 0 0;4 2 0 0 0;5 2 0 0 0;6 2 0 0 0;7 2 0 0 0;8 2 0 0 0;	1864.63	7	63.5445	65.0002	60.8411	7	0.00268	0.89414	0.91667	1.27778	0	0	0	0	1.68592e-195	5.96752e-198	-1	0	5.96752e-198	sp|O13704|YEU5_SCHPO	SPAC13F5.05	164	8137100	36897300
Model-FissionYeast-H-1708-5.8688.8688.3.0.dta	Model-FissionYeast-H-1708-5.8688.8688.3.0.dta	Model-FissionYeast-H-1708-5	8688	3396.45	3965.53	1322.51	3	1	LGNJLTR		787.442	16 2 0 0 1	H(16)N(2)aH(1)	(N(N(H(H(H(H(H(H(H(H)))))))(H(H(H(H(H(H(aH(H(H))))))))))))	3980	0 1 0 0 0;0 2 0 0 0;1 2 0 0 0;2 2 0 0 0;3 2 0 0 0;4 2 0 0 0;5 2 0 0 0;6 2 0 0 0;7 2 0 0 0;7 2 0 0 1;8 2 0 0 0;8 2 0 0 1;9 2 0 0 0;9 2 0 0 1;10 2 0 0 0;10 2 0 0 1;11 2 0 0 0;11 2 0 0 1;12 2 0 0 0;12 2 0 0 1;13 2 0 0 0;13 2 0 0 1;14 2 0 0 0;14 2 0 0 1;15 2 0 0 1;	3178.08	4	60.7708	40.5505	98.3229	7	0.00364	0.91838	0.66667	1.25	0	0	0	0	0	0	-1	0	0	sp|Q9C0Y4|AGLU_SCHPO;sp|Q9URX4|YFZB_SCHPO	agl1;SPAC1039.11c	209;225	35690500	218130000
Model-FissionYeast-H-1708-5.8690.8690.2.0.dta	Model-FissionYeast-H-1708-5.8690.8690.2.0.dta	Model-FissionYeast-H-1708-5	8690	3397.02	3624.39	1812.7	2	1	LGNJLTR		787.442	15 2 0 0 0	H(15)N(2)	(N(N(H(H(H(H(H(H(H(H)))))))(H(H(H(H(H(H(H))))))))))	3976	0 1 0 0 0;0 2 0 0 0;1 2 0 0 0;2 2 0 0 0;3 2 0 0 0;4 2 0 0 0;5 2 0 0 0;6 2 0 0 0;7 2 0 0 0;8 2 0 0 0;9 2 0 0 0;10 2 0 0 0;11 2 0 0 0;12 2 0 0 0;13 2 0 0 0;14 2 0 0 0;	2836.95	4	42.8444	14.7377	95.0426	7	0.00183	0.50457	1	0.83333	0	0	0	0	1.13919549088e-312	9.201532535e-315	-1	0.00071518	0.00071518	sp|Q9C0Y4|AGLU_SCHPO;sp|Q9URX4|YFZB_SCHPO	agl1;SPAC1039.11c	209;225	416611	2765610
Model-FissionYeast-H-1708-5.8693.8693.3.0.dta	Model-FissionYeast-H-1708-5.8693.8693.3.0.dta	Model-FissionYeast-H-1708-5	8693	3397.73	3164.24	1055.42	3	1	FIQDAQJSSK		1137.55	10 2 0 0 0	H(10)N(2)	(N(N(H(H(H(H(H(H)))))(H(H(H(H)))))))	4977	0 1 0 0 0;0 2 0 0 0;1 2 0 0 0;2 2 0 0 0;3 2 0 0 0;4 2 0 0 0;5 2 0 0 0;6 2 0 0 0;7 2 0 0 0;8 2 0 0 0;9 2 0 0 0;	2026.69	7	75.0001	70.3703	83.5984	7	0.0034	1.0748	0.92308	1.16667	0	0	0	0	1.63859e-273	1.33772e-275	-1	0	1.33772e-275	sp|O13704|YEU5_SCHPO	SPAC13F5.05	164	7959310	39151700
Model-FissionYeast-H-1708-5.8694.8694.2.0.dta	Model-FissionYeast-H-1708-5.8694.8694.2.0.dta	Model-FissionYeast-H-1708-5	8694	3398	3164.24	1582.63	2	1	FIQDAQJSSK		1137.55	10 2 0 0 0	H(10)N(2)	(N(N(H(H(H(H(H(H)))))(H(H(H(H)))))))	4977	0 1 0 0 0;0 2 0 0 0;1 2 0 0 0;2 2 0 0 0;3 2 0 0 0;4 2 0 0 0;5 2 0 0 0;6 2 0 0 0;7 2 0 0 0;8 2 0 0 0;9 2 0 0 0;	2026.69	7	69.3606	68.7846	70.4302	7	0.00261	0.82514	0.92308	1.16667	0	0	0	0	2.13373e-228	1.34511e-230	-1	0	1.34511e-230	sp|O13704|YEU5_SCHPO	SPAC13F5.05	164	5273080	27091600
Model-FissionYeast-H-1708-5.8695.8695.3.0.dta	Model-FissionYeast-H-1708-5.8695.8695.3.0.dta	Model-FissionYeast-H-1708-5	8695	3398.29	3641.42	1214.48	3	1	LGNJLTR		787.442	14 2 0 0 1	H(14)N(2)aH(1)	(N(N(H(H(H(H(H(H(H(H)))))))(H(H(H(H(H(aH(H))))))))))	4025	0 1 0 0 0;0 2 0 0 0;1 2 0 0 0;2 2 0 0 0;3 2 0 0 0;4 2 0 0 0;5 2 0 0 0;6 2 0 0 0;6 2 0 0 1;7 2 0 0 0;7 2 0 0 1;8 2 0 0 0;8 2 0 0 1;9 2 0 0 0;9 2 0 0 1;10 2 0 0 0;10 2 0 0 1;11 2 0 0 0;11 2 0 0 1;12 2 0 0 0;12 2 0 0 1;13 2 0 0 0;13 2 0 0 1;	2853.98	4	59.4709	39.0061	97.4769	7	0.00319	0.87705	0.68	1.25	0	0	0	0	6.46e-321	5.4e-323	-1	0	5.4e-323	sp|Q9C0Y4|AGLU_SCHPO;sp|Q9URX4|YFZB_SCHPO	agl1;SPAC1039.11c	209;225	2712810	15945200
Model-FissionYeast-H-1708-5.8696.8696.2.0.dta	Model-FissionYeast-H-1708-5.8696.8696.2.0.dta	Model-FissionYeast-H-1708-5	8696	3398.57	3786.45	1893.73	2	1	LGNJLTR		787.442	16 2 0 0 0	H(16)N(2)	(N(N(H(H(H(H(H(H(H(H)))))))(H(H(H(H(H(H(H(H)))))))))))	3957	0 1 0 0 0;0 2 0 0 0;1 2 0 0 0;2 2 0 0 0;3 2 0 0 0;4 2 0 0 0;5 2 0 0 0;6 2 0 0 0;7 2 0 0 0;8 2 0 0 0;9 2 0 0 0;10 2 0 0 0;11 2 0 0 0;12 2 0 0 0;13 2 0 0 0;14 2 0 0 0;15 2 0 0 0;	2999	4	48.0353	14.9594	109.462	7	0.00065	0.17202	1	0.83333	0	0	0	0	0	0	-1	0.00071518	0.00071518	sp|Q9C0Y4|AGLU_SCHPO;sp|Q9URX4|YFZB_SCHPO	agl1;SPAC1039.11c	209;225	4107420	30391900
Model-FissionYeast-H-1708-5.8702.8702.3.0.dta	Model-FissionYeast-H-1708-5.8702.8702.3.0.dta	Model-FissionYeast-H-1708-5	8702	3400.12	3395.34	1132.45	3	1	TLJVTR		703.41	13 2 0 0 1	H(13)N(2)aH(1)	(N(N(H(H(H(H(H(H(H))))))(H(H(H(H(H(aH(H))))))))))	4683	0 1 0 0 0;0 2 0 0 0;1 2 0 0 0;2 2 0 0 0;3 2 0 0 0;4 2 0 0 0;5 2 0 0 0;6 2 0 0 0;6 2 0 0 1;7 2 0 0 0;7 2 0 0 1;8 2 0 0 0;8 2 0 0 1;9 2 0 0 0;9 2 0 0 1;10 2 0 0 0;10 2 0 0 1;11 2 0 0 0;11 2 0 0 1;12 2 0 0 0;12 2 0 0 1;	2691.92	3	46.4898	29.7339	77.6077	7	0.00252	0.74106	0.65217	1.2	0	0	0	0	5.3597e-253	4.43955e-255	-1	0.000197433	0.000197433	sp|O74481|YQJ8_SCHPO	SPCC1840.08c	281	2475760	13322600
Model-FissionYeast-H-1708-5.8703.8703.3.1.dta	Model-FissionYeast-H-1708-5.8703.8703.3.1.dta	Model-FissionYeast-H-1708-5	8703	3400.4	2902.15	968.055	3	1	MTNSLANJR		1020.49	8 2 0 0 1	H(8)N(2)aH(1)	(N(N(H(H(H(H)))(H(H(H(H(aH))))))))	5817	0 1 0 0 0;0 2 0 0 0;1 2 0 0 0;2 2 0 0 0;3 2 0 0 0;4 2 0 0 0;5 2 0 0 0;5 2 0 0 1;6 2 0 0 0;6 2 0 0 1;7 2 0 0 0;7 2 0 0 1;8 2 0 0 0;	1881.66	8	28.8344	17.77	49.3826	7	0.00143	0.49146	0.66667	0.5	0	0	0	0	3.01637e-156	6.49353e-159	-1	0.000551572	0.000551572	sp|Q09920|FIO1_SCHPO	fio1	79	720267	2834730
Model-FissionYeast-H-1708-5.8705.8705.3.1.dta	Model-FissionYeast-H-1708-5.8705.8705.3.1.dta	Model-FissionYeast-H-1708-5	8705	3400.82	3624.4	1208.8	3	1	LGNJLTR		787.442	15 2 0 0 0	H(15)N(2)	(N(N(H(H(H(H(H(H(H(H)))))))(H(H(H(H(H(H(H))))))))))	3976	0 1 0 0 0;0 2 0 0 0;1 2 0 0 0;2 2 0 0 0;3 2 0 0 0;4 2 0 0 0;5 2 0 0 0;6 2 0 0 0;7 2 0 0 0;8 2 0 0 0;9 2 0 0 0;10 2 0 0 0;11 2 0 0 0;12 2 0 0 0;13 2 0 0 0;14 2 0 0 0;	2836.95	4	53.7855	24.6416	107.91	7	0.00199	0.55037	0.94444	1.08333	0	0	0	0	0	0	-1	0.000551572	0.000551572	sp|Q9C0Y4|AGLU_SCHPO;sp|Q9URX4|YFZB_SCHPO	agl1;SPAC1039.11c	209;225	50511000	310961000
Model-FissionYeast-H-1708-5.8708.8708.3.0.dta	Model-FissionYeast-H-1708-5.8708.8708.3.0.dta	Model-FissionYeast-H-1708-5	8708	3401.54	3479.37	1160.46	3	1	LGNJLTR		787.442	13 2 0 0 1	H(13)N(2)aH(1)	(N(N(H(H(H(H(H(H(H))))))(H(H(H(H(H(H(aH))))))))))	4681	0 1 0 0 0;0 2 0 0 0;1 2 0 0 0;2 2 0 0 0;3 2 0 0 0;4 2 0 0 0;5 2 0 0 0;6 2 0 0 0;7 2 0 0 0;7 2 0 0 1;8 2 0 0 0;8 2 0 0 1;9 2 0 0 0;9 2 0 0 1;10 2 0 0 0;10 2 0 0 1;11 2 0 0 0;11 2 0 0 1;12 2 0 0 0;12 2 0 0 1;13 2 0 0 0;	2691.92	4	59.1101	33.8503	106.021	7	0.00231	0.66338	0.73913	1.25	0	0	0	0	0	0	-1	0	0	sp|Q9C0Y4|AGLU_SCHPO;sp|Q9URX4|YFZB_SCHPO	agl1;SPAC1039.11c	209;225	7997370	44612200
Model-FissionYeast-H-1708-5.8710.8710.3.0.dta	Model-FissionYeast-H-1708-5.8710.8710.3.0.dta	Model-FissionYeast-H-1708-5	8710	3402.03	3288.28	1096.76	3	1	NJISLSK		775.431	13 2 0 0 0	H(13)N(2)	(N(N(H(H(H(H(H(H(H(H)))))))(H(H(H(H(H))))))))	4058	0 1 0 0 0;0 2 0 0 0;1 2 0 0 0;2 2 0 0 0;3 2 0 0 0;4 2 0 0 0;5 2 0 0 0;6 2 0 0 0;7 2 0 0 0;8 2 0 0 0;9 2 0 0 0;10 2 0 0 0;11 2 0 0 0;12 2 0 0 0;	2512.85	2	64.8557	54.5233	84.0446	7	0.00176	0.53512	0.875	1.41667	0	0	0	0	4.86494e-275	4.6319e-277	-1	0	4.6319e-277	sp|O14194|GGT2_SCHPO	ggt2	396	3041810	15519700
Model-FissionYeast-H-1708-5.8716.8716.3.0.dta	Model-FissionYeast-H-1708-5.8716.8716.3.0.dta	Model-FissionYeast-H-1708-5	8716	3403.51	3019.22	1007.08	3	1	FIQDAQJSSK		1137.55	8 2 0 0 1	H(8)N(2)aH(1)	(N(N(H(H(H(H)))(H(H(H(H(aH))))))))	5817	0 1 0 0 0;0 2 0 0 0;1 2 0 0 0;2 2 0 0 0;3 2 0 0 0;4 2 0 0 0;5 2 0 0 0;5 2 0 0 1;6 2 0 0 0;6 2 0 0 1;7 2 0 0 0;7 2 0 0 1;8 2 0 0 0;	1881.66	7	70.9654	72.2797	68.5247	7	0.00211	0.69962	0.66667	1.16667	0	0	0	0	7.31003e-222	5.17554e-224	-1	0	5.17554e-224	sp|O13704|YEU5_SCHPO	SPAC13F5.05	164	27347300	123354000
Model-FissionYeast-H-1708-5.8721.8721.3.0.dta	Model-FissionYeast-H-1708-5.8721.8721.3.0.dta	Model-FissionYeast-H-1708-5	8721	3405.02	3450.33	1150.78	3	1	NJISLSK		775.431	14 2 0 0 0	H(14)N(2)	(N(N(H(H(H(H(H(H(H(H)))))))(H(H(H(H(H(H)))))))))	4009	0 1 0 0 0;0 2 0 0 0;1 2 0 0 0;2 2 0 0 0;3 2 0 0 0;4 2 0 0 0;5 2 0 0 0;6 2 0 0 0;7 2 0 0 0;8 2 0 0 0;9 2 0 0 0;10 2 0 0 0;11 2 0 0 0;12 2 0 0 0;13 2 0 0 0;	2674.9	2	36.5734	24.8726	58.3035	7	0.00376	1.09097	0.76471	1.08333	0	0	0	0	8.58445e-187	3.25786e-189	-1	0.000551572	0.000551572	sp|O14194|GGT2_SCHPO	ggt2	396	818895	4412870
Model-FissionYeast-H-1708-5.8723.8723.3.0.dta	Model-FissionYeast-H-1708-5.8723.8723.3.0.dta	Model-FissionYeast-H-1708-5	8723	3405.46	3181.27	1061.09	3	1	FIQDAQJSSK		1137.55	9 2 0 0 1	H(9)N(2)aH(1)	(N(N(H(H(H(H(H))))(H(H(H(H(aH))))))))	5299	0 1 0 0 0;0 2 0 0 0;1 2 0 0 0;2 2 0 0 0;3 2 0 0 0;4 2 0 0 0;5 2 0 0 0;5 2 0 0 1;6 2 0 0 0;6 2 0 0 1;7 2 0 0 0;7 2 0 0 1;8 2 0 0 0;8 2 0 0 1;9 2 0 0 0;	2043.71	7	88.8584	94.8478	77.7352	7	0.00276	0.86691	0.70588	1.38889	0	0	0	0	1.96066e-253	1.53049e-255	-1	0	1.53049e-255	sp|O13704|YEU5_SCHPO	SPAC13F5.05	164	52354400	259127000
Model-FissionYeast-H-1708-5.8727.8727.3.0.dta	Model-FissionYeast-H-1708-5.8727.8727.3.0.dta	Model-FissionYeast-H-1708-5	8727	3406.68	3803.48	1268.5	3	1	LGNJLTR		787.442	15 2 0 0 1	H(15)N(2)aH(1)	(N(N(H(H(H(H(H(H(H(H)))))))(H(H(aH(H(H(H(H(H)))))))))))	4212	0 1 0 0 0;0 2 0 0 0;1 2 0 0 0;2 2 0 0 0;3 2 0 0 0;3 2 0 0 1;4 2 0 0 0;4 2 0 0 1;5 2 0 0 0;5 2 0 0 1;6 2 0 0 0;6 2 0 0 1;7 2 0 0 0;7 2 0 0 1;8 2 0 0 0;8 2 0 0 1;9 2 0 0 0;9 2 0 0 1;10 2 0 0 0;10 2 0 0 1;11 2 0 0 1;12 2 0 0 1;13 2 0 0 1;14 2 0 0 1;	3016.03	4	60.7593	53.7797	73.7214	7	0.0035	0.92107	0.5	1.41667	0	0	0	0	1.11142e-239	5.62934e-242	-1	0	5.62934e-242	sp|Q9C0Y4|AGLU_SCHPO;sp|Q9URX4|YFZB_SCHPO	agl1;SPAC1039.11c	209;225	137833000	889098000
Model-FissionYeast-H-1708-5.8730.8730.2.0.dta	Model-FissionYeast-H-1708-5.8730.8730.2.0.dta	Model-FissionYeast-H-1708-5	8730	3407.4	2723.07	1362.04	2	1	MTNSLANJR		1020.49	8 2 0 0 0	H(8)N(2)	(N(N(H(H(H(H(H(H)))))(H(H)))))	5011	0 1 0 0 0;0 2 0 0 0;1 2 0 0 0;2 2 0 0 0;3 2 0 0 0;4 2 0 0 0;5 2 0 0 0;6 2 0 0 0;7 2 0 0 0;	1702.58	8	37.3521	20.2604	69.0937	7	0.00208	0.7656	1	0.5625	0	0	0	0	8.16876e-224	5.01637e-226	-1	0.000551572	0.000551572	sp|Q09920|FIO1_SCHPO	fio1	79	3548680	14229800
Model-FissionYeast-H-1708-5.8732.8732.3.0.dta	Model-FissionYeast-H-1708-5.8732.8732.3.0.dta	Model-FissionYeast-H-1708-5	8732	3407.97	2981.2	994.405	3	1	NJISLSK		775.431	10 2 0 0 1	H(10)N(2)aH(1)	(N(N(H(H(H(H(H))))(H(H(H(H(aH(H)))))))))	5294	0 1 0 0 0;0 2 0 0 0;1 2 0 0 0;2 2 0 0 0;3 2 0 0 0;4 2 0 0 0;5 2 0 0 0;5 2 0 0 1;6 2 0 0 0;6 2 0 0 1;7 2 0 0 0;7 2 0 0 1;8 2 0 0 0;8 2 0 0 1;9 2 0 0 0;9 2 0 0 1;	2205.77	2	44.7249	34.5768	63.5713	7	0.00219	0.73341	0.72222	1.25	0	0	0	0	7.20769e-205	3.23192e-207	-1	0	3.23192e-207	sp|O14194|GGT2_SCHPO	ggt2	396	6186970	26450500
Model-FissionYeast-H-1708-5.8734.8734.2.0.dta	Model-FissionYeast-H-1708-5.8734.8734.2.0.dta	Model-FissionYeast-H-1708-5	8734	3408.4	3288.28	1644.64	2	1	NJISLSK		775.431	13 2 0 0 0	H(13)N(2)	(N(N(H(H(H(H(H(H(H(H)))))))(H(H(H(H(H))))))))	4058	0 1 0 0 0;0 2 0 0 0;1 2 0 0 0;2 2 0 0 0;3 2 0 0 0;4 2 0 0 0;5 2 0 0 0;6 2 0 0 0;7 2 0 0 0;8 2 0 0 0;9 2 0 0 0;10 2 0 0 0;11 2 0 0 0;12 2 0 0 0;	2512.85	2	66.231	50.1155	96.1596	7	0.00146	0.44298	1	1.33333	0	0	0	0	1.7222856e-316	1.106213e-318	-1	0	1.106213e-318	sp|O14194|GGT2_SCHPO	ggt2	396	1857750	9491330
Model-FissionYeast-H-1708-5.8735.8735.3.2.dta	Model-FissionYeast-H-1708-5.8735.8735.3.2.dta	Model-FissionYeast-H-1708-5	8735	3408.68	3467.36	1156.46	3	1	NJISLSK		775.431	13 2 0 0 1	H(13)N(2)aH(1)	(N(N(H(H(H(H(H(H(H))))))(H(H(H(H(H(aH(H))))))))))	4683	0 1 0 0 0;0 2 0 0 0;1 2 0 0 0;2 2 0 0 0;3 2 0 0 0;4 2 0 0 0;5 2 0 0 0;6 2 0 0 0;6 2 0 0 1;7 2 0 0 0;7 2 0 0 1;8 2 0 0 0;8 2 0 0 1;9 2 0 0 0;9 2 0 0 1;10 2 0 0 0;10 2 0 0 1;11 2 0 0 0;11 2 0 0 1;12 2 0 0 0;12 2 0 0 1;	2691.92	2	53.2011	41.4348	75.0529	7	0.00179	0.51513	0.65217	1.25	0	0	0	0	3.03922e-244	1.83714e-246	-1	0	1.83714e-246	sp|O14194|GGT2_SCHPO	ggt2	396	14675000	54438400
Model-FissionYeast-H-1708-5.8737.8737.3.0.dta	Model-FissionYeast-H-1708-5.8737.8737.3.0.dta	Model-FissionYeast-H-1708-5	8737	3409.11	3143.25	1048.42	3	1	NJISLSK		775.431	11 2 0 0 1	H(11)N(2)aH(1)	(N(N(H(H(H(H(H))))(H(H(H(H(H(H(aH))))))))))	5281	0 1 0 0 0;0 2 0 0 0;1 2 0 0 0;2 2 0 0 0;3 2 0 0 0;4 2 0 0 0;5 2 0 0 0;6 2 0 0 0;7 2 0 0 0;7 2 0 0 1;8 2 0 0 0;8 2 0 0 1;9 2 0 0 0;9 2 0 0 1;10 2 0 0 0;10 2 0 0 1;11 2 0 0 0;	2367.82	2	51.3872	42.6757	67.5658	7	0.00192	0.61179	0.68421	1.33333	0	0	0	0	1.42212e-218	1.14908e-220	-1	0	1.14908e-220	sp|O14194|GGT2_SCHPO	ggt2	396	4810620	22623600
Model-FissionYeast-H-1708-5.8738.8738.2.1.dta	Model-FissionYeast-H-1708-5.8738.8738.2.1.dta	Model-FissionYeast-H-1708-5	8738	3409.39	2964.17	1482.59	2	1	NJISLSK		775.431	11 2 0 0 0	H(11)N(2)	(N(N(H(H(H(H(H(H(H))))))(H(H(H(H)))))))	4699	0 1 0 0 0;0 2 0 0 0;1 2 0 0 0;2 2 0 0 0;3 2 0 0 0;4 2 0 0 0;5 2 0 0 0;6 2 0 0 0;7 2 0 0 0;8 2 0 0 0;9 2 0 0 0;10 2 0 0 0;	2188.74	2	46.7655	35.5146	67.66	7	0.00292	0.9856	0.85714	1.16667	0	0	0	0	6.75462e-219	4.18402e-221	-1	0	4.18402e-221	sp|O14194|GGT2_SCHPO	ggt2	396	5614580	24115900
Model-FissionYeast-H-1708-5.8741.8741.3.0.dta	Model-FissionYeast-H-1708-5.8741.8741.3.0.dta	Model-FissionYeast-H-1708-5	8741	3410.11	3305.31	1102.44	3	1	NJISLSK		775.431	12 2 0 0 1	H(12)N(2)aH(1)	(N(N(H(H(H(H(H(H)))))(H(H(H(H(aH(H(H))))))))))	4967	0 1 0 0 0;0 2 0 0 0;1 2 0 0 0;2 2 0 0 0;3 2 0 0 0;4 2 0 0 0;5 2 0 0 0;5 2 0 0 1;6 2 0 0 0;6 2 0 0 1;7 2 0 0 0;7 2 0 0 1;8 2 0 0 0;8 2 0 0 1;9 2 0 0 0;9 2 0 0 1;10 2 0 0 0;10 2 0 0 1;11 2 0 0 1;	2529.87	2	62.1279	51.5897	81.6989	7	0.00232	0.70268	0.66667	1.16667	0	0	0	0	5.21952e-267	3.40039e-269	-1	0	3.40039e-269	sp|O14194|GGT2_SCHPO	ggt2	396	14155800	69985000
Model-FissionYeast-H-1708-5.8743.8743.3.0.dta	Model-FissionYeast-H-1708-5.8743.8743.3.0.dta	Model-FissionYeast-H-1708-5	8743	3410.55	3786.45	1262.82	3	1	LGNJLTR		787.442	16 2 0 0 0	H(16)N(2)	(N(N(H(H(H(H(H(H(H(H)))))))(H(H(H(H(H(H(H(H)))))))))))	3957	0 1 0 0 0;0 2 0 0 0;1 2 0 0 0;2 2 0 0 0;3 2 0 0 0;4 2 0 0 0;5 2 0 0 0;6 2 0 0 0;7 2 0 0 0;8 2 0 0 0;9 2 0 0 0;10 2 0 0 0;11 2 0 0 0;12 2 0 0 0;13 2 0 0 0;14 2 0 0 0;15 2 0 0 0;	2999	4	65.409	39.5885	113.361	7	0.00395	1.04355	0.89474	1.25	0	0	0	0	0	0	-1	0	0	sp|Q9C0Y4|AGLU_SCHPO;sp|Q9URX4|YFZB_SCHPO	agl1;SPAC1039.11c	209;225	34622100	241776000
Model-FissionYeast-H-1708-5.8744.8744.3.0.dta	Model-FissionYeast-H-1708-5.8744.8744.3.0.dta	Model-FissionYeast-H-1708-5	8744	3410.83	2740.1	914.038	3	1	MTNSLANJR		1020.49	7 2 0 0 1	H(7)N(2)aH(1)	(N(N(H(H(H))(H(H(H(H(aH))))))))	6233	0 1 0 0 0;0 2 0 0 0;1 2 0 0 0;2 2 0 0 0;3 2 0 0 0;4 2 0 0 0;5 2 0 0 0;5 2 0 0 1;6 2 0 0 0;6 2 0 0 1;7 2 0 0 0;	1719.61	8	35.0118	20.4382	62.0771	7	0.00114	0.41631	0.76923	0.5625	0	0	0	0	9.66297e-200	3.52677e-202	-1	0.000551572	0.000551572	sp|Q09920|FIO1_SCHPO	fio1	79	1935610	7706660
Model-FissionYeast-H-1708-5.8747.8747.2.0.dta	Model-FissionYeast-H-1708-5.8747.8747.2.0.dta	Model-FissionYeast-H-1708-5	8747	3411.55	3002.19	1501.6	2	1	FIQDAQJSSK		1137.55	9 2 0 0 0	H(9)N(2)	(N(N(H(H(H(H(H(H)))))(H(H(H))))))	4992	0 1 0 0 0;0 2 0 0 0;1 2 0 0 0;2 2 0 0 0;3 2 0 0 0;4 2 0 0 0;5 2 0 0 0;6 2 0 0 0;7 2 0 0 0;8 2 0 0 0;	1864.63	7	71.263	71.0548	71.6495	7	0.00272	0.90546	1	1.27778	0	0	0	0	1.40769e-232	8.5514e-235	-1	0	8.5514e-235	sp|O13704|YEU5_SCHPO	SPAC13F5.05	164	6859050	30996300
Model-FissionYeast-H-1708-5.8750.8750.3.0.dta	Model-FissionYeast-H-1708-5.8750.8750.3.0.dta	Model-FissionYeast-H-1708-5	8750	3412.27	3965.53	1322.51	3	1	LGNJLTR		787.442	16 2 0 0 1	H(16)N(2)aH(1)	(N(N(H(H(H(H(H(H(H(H)))))))(H(H(H(H(H(H(H(aH(H))))))))))))	3961	0 1 0 0 0;0 2 0 0 0;1 2 0 0 0;2 2 0 0 0;3 2 0 0 0;4 2 0 0 0;5 2 0 0 0;6 2 0 0 0;7 2 0 0 0;8 2 0 0 0;8 2 0 0 1;9 2 0 0 0;9 2 0 0 1;10 2 0 0 0;10 2 0 0 1;11 2 0 0 0;11 2 0 0 1;12 2 0 0 0;12 2 0 0 1;13 2 0 0 0;13 2 0 0 1;14 2 0 0 0;14 2 0 0 1;15 2 0 0 0;15 2 0 0 1;	3178.08	4	43.34	19.2226	88.1294	7	0.00155	0.39184	0.66667	1	0	0	0	0	5.0935e-289	5.63817e-291	-1	0.000551572	0.000551572	sp|Q9C0Y4|AGLU_SCHPO;sp|Q9URX4|YFZB_SCHPO	agl1;SPAC1039.11c	209;225	35769800	218659000
Model-FissionYeast-H-1708-5.8753.8753.2.0.dta	Model-FissionYeast-H-1708-5.8753.8753.2.0.dta	Model-FissionYeast-H-1708-5	8753	3412.99	3164.24	1582.62	2	1	FIQDAQJSSK		1137.55	10 2 0 0 0	H(10)N(2)	(N(N(H(H(H(H(H(H)))))(H(H(H(H)))))))	4977	0 1 0 0 0;0 2 0 0 0;1 2 0 0 0;2 2 0 0 0;3 2 0 0 0;4 2 0 0 0;5 2 0 0 0;6 2 0 0 0;7 2 0 0 0;8 2 0 0 0;9 2 0 0 0;	2026.69	7	57.3184	57.3004	57.3519	7	0.00193	0.6096	0.92308	1.22222	0	0	0	0	1.57872e-183	4.83819e-186	-1	0	4.83819e-186	sp|O13704|YEU5_SCHPO	SPAC13F5.05	164	5273080	27091600
Model-FissionYeast-H-1708-5.8754.8754.2.0.dta	Model-FissionYeast-H-1708-5.8754.8754.2.0.dta	Model-FissionYeast-H-1708-5	8754	3413.27	3624.39	1812.7	2	1	LGNJLTR		787.442	15 2 0 0 0	H(15)N(2)	(N(N(H(H(H(H(H(H(H(H)))))))(H(H(H(H(H(H(H))))))))))	3976	0 1 0 0 0;0 2 0 0 0;1 2 0 0 0;2 2 0 0 0;3 2 0 0 0;4 2 0 0 0;5 2 0 0 0;6 2 0 0 0;7 2 0 0 0;8 2 0 0 0;9 2 0 0 0;10 2 0 0 0;11 2 0 0 0;12 2 0 0 0;13 2 0 0 0;14 2 0 0 0;	2836.95	4	56.2123	24.2005	115.663	7	0.00149	0.41021	1	1	0	0	0	0	0	0	-1	0.000551572	0.000551572	sp|Q9C0Y4|AGLU_SCHPO;sp|Q9URX4|YFZB_SCHPO	agl1;SPAC1039.11c	209;225	15645900	119682000
Model-FissionYeast-H-1708-5.8755.8755.3.0.dta	Model-FissionYeast-H-1708-5.8755.8755.3.0.dta	Model-FissionYeast-H-1708-5	8755	3413.56	3164.24	1055.42	3	1	FIQDAQJSSK		1137.55	10 2 0 0 0	H(10)N(2)	(N(N(H(H(H(H(H(H)))))(H(H(H(H)))))))	4977	0 1 0 0 0;0 2 0 0 0;1 2 0 0 0;2 2 0 0 0;3 2 0 0 0;4 2 0 0 0;5 2 0 0 0;6 2 0 0 0;7 2 0 0 0;8 2 0 0 0;9 2 0 0 0;	2026.69	7	54.9934	56.4874	52.2189	7	0.00321	1.01412	0.84615	1.16667	0	0	0	0	6.11861e-166	1.30193e-168	-1	0	1.30193e-168	sp|O13704|YEU5_SCHPO	SPAC13F5.05	164	7959310	39151700
Model-FissionYeast-H-1708-5.8757.8757.3.0.dta	Model-FissionYeast-H-1708-5.8757.8757.3.0.dta	Model-FissionYeast-H-1708-5	8757	3413.98	3641.42	1214.48	3	1	LGNJLTR		787.442	14 2 0 0 1	H(14)N(2)aH(1)	(N(N(H(H(H(H(H(H(H(H)))))))(H(H(H(H(H(aH(H))))))))))	4025	0 1 0 0 0;0 2 0 0 0;1 2 0 0 0;2 2 0 0 0;3 2 0 0 0;4 2 0 0 0;5 2 0 0 0;6 2 0 0 0;6 2 0 0 1;7 2 0 0 0;7 2 0 0 1;8 2 0 0 0;8 2 0 0 1;9 2 0 0 0;9 2 0 0 1;10 2 0 0 0;10 2 0 0 1;11 2 0 0 0;11 2 0 0 1;12 2 0 0 0;12 2 0 0 1;13 2 0 0 0;13 2 0 0 1;	2853.98	4	58.3247	47.4753	78.4734	7	0.00281	0.7716	0.56	1.25	0	0	0	0	5.80156e-256	4.94952e-258	-1	0	4.94952e-258	sp|Q9C0Y4|AGLU_SCHPO;sp|Q9URX4|YFZB_SCHPO	agl1;SPAC1039.11c	209;225	236750000	1404050000
Model-FissionYeast-H-1708-5.8758.8758.2.0.dta	Model-FissionYeast-H-1708-5.8758.8758.2.0.dta	Model-FissionYeast-H-1708-5	8758	3414.25	3786.45	1893.73	2	1	LGNJLTR		787.442	16 2 0 0 0	H(16)N(2)	(N(N(H(H(H(H(H(H(H(H)))))))(H(H(H(H(H(H(H(H)))))))))))	3957	0 1 0 0 0;0 2 0 0 0;1 2 0 0 0;2 2 0 0 0;3 2 0 0 0;4 2 0 0 0;5 2 0 0 0;6 2 0 0 0;7 2 0 0 0;8 2 0 0 0;9 2 0 0 0;10 2 0 0 0;11 2 0 0 0;12 2 0 0 0;13 2 0 0 0;14 2 0 0 0;15 2 0 0 0;	2999	4	53.113	22.8818	109.257	7	0.0015	0.39598	1	1.08333	0	0	0	0	0	0	-1	0.000551572	0.000551572	sp|Q9C0Y4|AGLU_SCHPO;sp|Q9URX4|YFZB_SCHPO	agl1;SPAC1039.11c	209;225	4107420	30391900
Model-FissionYeast-H-1708-5.8761.8761.2.0.dta	Model-FissionYeast-H-1708-5.8761.8761.2.0.dta	Model-FissionYeast-H-1708-5	8761	3414.97	3126.23	1563.62	2	1	NJISLSK		775.431	12 2 0 0 0	H(12)N(2)	(N(N(H(H(H(H(H(H(H(H)))))))(H(H(H(H)))))))	4123	0 1 0 0 0;0 2 0 0 0;1 2 0 0 0;2 2 0 0 0;3 2 0 0 0;4 2 0 0 0;5 2 0 0 0;6 2 0 0 0;7 2 0 0 0;8 2 0 0 0;9 2 0 0 0;10 2 0 0 0;11 2 0 0 0;	2350.79	2	55.5681	42.2828	80.2407	7	0.00342	1.09463	0.93333	1.25	0	0	0	0	5.13881e-262	3.68964e-264	-1	0	3.68964e-264	sp|O14194|GGT2_SCHPO	ggt2	396	1755610	8191140
Model-FissionYeast-H-1708-5.8764.8764.3.0.dta	Model-FissionYeast-H-1708-5.8764.8764.3.0.dta	Model-FissionYeast-H-1708-5	8764	3415.67	3002.19	1001.4	3	1	FIQDAQJSSK		1137.55	9 2 0 0 0	H(9)N(2)	(N(N(H(H(H(H(H(H)))))(H(H(H))))))	4992	0 1 0 0 0;0 2 0 0 0;1 2 0 0 0;2 2 0 0 0;3 2 0 0 0;4 2 0 0 0;5 2 0 0 0;6 2 0 0 0;7 2 0 0 0;8 2 0 0 0;	1864.63	7	59.2974	63.7219	51.0804	7	0.00168	0.55905	0.83333	1.27778	0	0	0	0	4.79093e-162	1.07556e-164	-1	0	1.07556e-164	sp|O13704|YEU5_SCHPO	SPAC13F5.05	164	3862200	17363900
Model-FissionYeast-H-1708-5.8767.8767.3.0.dta	Model-FissionYeast-H-1708-5.8767.8767.3.0.dta	Model-FissionYeast-H-1708-5	8767	3416.39	3624.4	1208.8	3	1	LGNJLTR		787.442	15 2 0 0 0	H(15)N(2)	(N(N(H(H(H(H(H(H(H(H)))))))(H(H(H(H(H(H(H))))))))))	3976	0 1 0 0 0;0 2 0 0 0;1 2 0 0 0;2 2 0 0 0;3 2 0 0 0;4 2 0 0 0;5 2 0 0 0;6 2 0 0 0;7 2 0 0 0;8 2 0 0 0;9 2 0 0 0;10 2 0 0 0;11 2 0 0 0;12 2 0 0 0;13 2 0 0 0;14 2 0 0 0;	2836.95	4	64.9056	41.64	108.113	7	0.00269	0.74241	0.88889	1.25	0	0	0	0	0	0	-1	0	0	sp|Q9C0Y4|AGLU_SCHPO;sp|Q9URX4|YFZB_SCHPO	agl1;SPAC1039.11c	209;225	50511000	310961000
Model-FissionYeast-H-1708-5.8769.8769.3.0.dta	Model-FissionYeast-H-1708-5.8769.8769.3.0.dta	Model-FissionYeast-H-1708-5	8769	3416.87	3479.37	1160.46	3	1	LGNJLTR		787.442	13 2 0 0 1	H(13)N(2)aH(1)	(N(N(H(H(H(H(H(H(H))))))(H(H(H(H(H(H(aH))))))))))	4681	0 1 0 0 0;0 2 0 0 0;1 2 0 0 0;2 2 0 0 0;3 2 0 0 0;4 2 0 0 0;5 2 0 0 0;6 2 0 0 0;7 2 0 0 0;7 2 0 0 1;8 2 0 0 0;8 2 0 0 1;9 2 0 0 0;9 2 0 0 1;10 2 0 0 0;10 2 0 0 1;11 2 0 0 0;11 2 0 0 1;12 2 0 0 0;12 2 0 0 1;13 2 0 0 0;	2691.92	4	58.8385	39.351	95.0296	7	0.00211	0.60733	0.69565	1.25	0	0	0	0	1.262210849244e-312	1.1817418373e-314	-1	0	1.1817418373e-314	sp|Q9C0Y4|AGLU_SCHPO;sp|Q9URX4|YFZB_SCHPO	agl1;SPAC1039.11c	209;225	114514000	622317000
Model-FissionYeast-H-1708-5.8770.8770.3.0.dta	Model-FissionYeast-H-1708-5.8770.8770.3.0.dta	Model-FissionYeast-H-1708-5	8770	3417.15	3126.22	1042.75	3	1	NJISLSK		775.431	12 2 0 0 0	H(12)N(2)	(N(N(H(H(H(H(H(H(H(H)))))))(H(H(H(H)))))))	4123	0 1 0 0 0;0 2 0 0 0;1 2 0 0 0;2 2 0 0 0;3 2 0 0 0;4 2 0 0 0;5 2 0 0 0;6 2 0 0 0;7 2 0 0 0;8 2 0 0 0;9 2 0 0 0;10 2 0 0 0;11 2 0 0 0;	2350.79	2	33.0949	21.0422	55.4785	7	0.00082	0.26136	0.8	1	0	0	0	0	4.18836e-177	1.0211e-179	-1	0.000551572	0.000551572	sp|O14194|GGT2_SCHPO	ggt2	396	1270830	6034590
Model-FissionYeast-H-1708-5.8772.8772.3.0.dta	Model-FissionYeast-H-1708-5.8772.8772.3.0.dta	Model-FissionYeast-H-1708-5	8772	3417.59	3288.28	1096.76	3	1	NJISLSK		775.431	13 2 0 0 0	H(13)N(2)	(N(N(H(H(H(H(H(H(H(H)))))))(H(H(H(H(H))))))))	4058	0 1 0 0 0;0 2 0 0 0;1 2 0 0 0;2 2 0 0 0;3 2 0 0 0;4 2 0 0 0;5 2 0 0 0;6 2 0 0 0;7 2 0 0 0;8 2 0 0 0;9 2 0 0 0;10 2 0 0 0;11 2 0 0 0;12 2 0 0 0;	2512.85	2	35.1793	24.8503	54.3616	7	0.00307	0.93473	0.75	1.08333	0	0	0	0	2.81819e-173	9.57696e-176	-1	0.000551572	0.000551572	sp|O14194|GGT2_SCHPO	ggt2	396	3041810	15519700
Model-FissionYeast-H-1708-5.8773.8773.2.0.dta	Model-FissionYeast-H-1708-5.8773.8773.2.0.dta	Model-FissionYeast-H-1708-5	8773	3417.97	3300.29	1650.65	2	1	LGNJLTR		787.442	13 2 0 0 0	H(13)N(2)	(N(N(H(H(H(H(H(H(H(H)))))))(H(H(H(H(H))))))))	4058	0 1 0 0 0;0 2 0 0 0;1 2 0 0 0;2 2 0 0 0;3 2 0 0 0;4 2 0 0 0;5 2 0 0 0;6 2 0 0 0;7 2 0 0 0;8 2 0 0 0;9 2 0 0 0;10 2 0 0 0;11 2 0 0 0;12 2 0 0 0;	2512.85	4	45.6968	18.2276	96.7111	7	0.00357	1.08161	1	1.08333	0	0	0	0	2.236783e-318	1.9155e-320	-1	0.000551572	0.000551572	sp|Q9C0Y4|AGLU_SCHPO;sp|Q9URX4|YFZB_SCHPO	agl1;SPAC1039.11c	209;225	8975000	46852500
Model-FissionYeast-H-1708-5.8775.8775.2.0.dta	Model-FissionYeast-H-1708-5.8775.8775.2.0.dta	Model-FissionYeast-H-1708-5	8775	3418.39	3462.34	1731.67	2	1	LGNJLTR		787.442	14 2 0 0 0	H(14)N(2)	(N(N(H(H(H(H(H(H(H(H)))))))(H(H(H(H(H(H)))))))))	4009	0 1 0 0 0;0 2 0 0 0;1 2 0 0 0;2 2 0 0 0;3 2 0 0 0;4 2 0 0 0;5 2 0 0 0;6 2 0 0 0;7 2 0 0 0;8 2 0 0 0;9 2 0 0 0;10 2 0 0 0;11 2 0 0 0;12 2 0 0 0;13 2 0 0 0;	2674.9	4	43.7676	13.47	100.035	7	0.00156	0.45004	1	0.75	0	0	0	0	0	0	-1	0.00141819	0.00141819	sp|Q9C0Y4|AGLU_SCHPO;sp|Q9URX4|YFZB_SCHPO	agl1;SPAC1039.11c	209;225	13266900	83941400
Model-FissionYeast-H-1708-5.8779.8779.3.0.dta	Model-FissionYeast-H-1708-5.8779.8779.3.0.dta	Model-FissionYeast-H-1708-5	8779	3419.37	3019.22	1007.08	3	1	FIQDAQJSSK		1137.55	8 2 0 0 1	H(8)N(2)aH(1)	(N(N(H(H(H(H)))(H(H(H(H(aH))))))))	5817	0 1 0 0 0;0 2 0 0 0;1 2 0 0 0;2 2 0 0 0;3 2 0 0 0;4 2 0 0 0;5 2 0 0 0;5 2 0 0 1;6 2 0 0 0;6 2 0 0 1;7 2 0 0 0;7 2 0 0 1;8 2 0 0 0;	1881.66	7	73.6256	74.4863	72.0271	7	0.00194	0.64298	0.73333	1.16667	0	0	0	0	7.1408e-234	4.75172e-236	-1	0	4.75172e-236	sp|O13704|YEU5_SCHPO	SPAC13F5.05	164	27347300	123354000
Model-FissionYeast-H-1708-5.8780.8780.3.0.dta	Model-FissionYeast-H-1708-5.8780.8780.3.0.dta	Model-FissionYeast-H-1708-5	8780	3419.64	2964.17	988.729	3	1	NJISLSK		775.431	11 2 0 0 0	H(11)N(2)	(N(N(H(H(H(H(H(H(H))))))(H(H(H(H)))))))	4699	0 1 0 0 0;0 2 0 0 0;1 2 0 0 0;2 2 0 0 0;3 2 0 0 0;4 2 0 0 0;5 2 0 0 0;6 2 0 0 0;7 2 0 0 0;8 2 0 0 0;9 2 0 0 0;10 2 0 0 0;	2188.74	2	36.8341	27.9866	53.2651	7	0.00173	0.58313	0.78571	1.08333	0	0	0	0	1.60605e-169	5.57105e-172	-1	0.000197433	0.000197433	sp|O14194|GGT2_SCHPO	ggt2	396	1465430	6446330
Model-FissionYeast-H-1708-5.8788.8788.3.1.dta	Model-FissionYeast-H-1708-5.8788.8788.3.1.dta	Model-FissionYeast-H-1708-5	8788	3421.62	3181.27	1061.09	3	1	FIQDAQJSSK		1137.55	9 2 0 0 1	H(9)N(2)aH(1)	(N(N(H(H(H(H(H))))(H(H(H(aH(H))))))))	5317	0 1 0 0 0;0 2 0 0 0;1 2 0 0 0;2 2 0 0 0;3 2 0 0 0;4 2 0 0 0;4 2 0 0 1;5 2 0 0 0;5 2 0 0 1;6 2 0 0 0;6 2 0 0 1;7 2 0 0 0;7 2 0 0 1;8 2 0 0 0;8 2 0 0 1;	2043.71	7	65.539	69.2276	58.6887	7	0.00205	0.64341	0.70588	1.38889	0	0	0	0	4.09609e-188	1.79897e-190	-1	0	1.79897e-190	sp|O13704|YEU5_SCHPO	SPAC13F5.05	164	335979	1645700
Model-FissionYeast-H-1708-5.8792.8792.3.0.dta	Model-FissionYeast-H-1708-5.8792.8792.3.0.dta	Model-FissionYeast-H-1708-5	8792	3422.59	3803.48	1268.5	3	1	LGNJLTR		787.442	15 2 0 0 1	H(15)N(2)aH(1)	(N(N(H(H(H(H(H(H(H(H)))))))(H(H(H(H(H(H(H(aH)))))))))))	3966	0 1 0 0 0;0 2 0 0 0;1 2 0 0 0;2 2 0 0 0;3 2 0 0 0;4 2 0 0 0;5 2 0 0 0;6 2 0 0 0;7 2 0 0 0;8 2 0 0 0;8 2 0 0 1;9 2 0 0 0;9 2 0 0 1;10 2 0 0 0;10 2 0 0 1;11 2 0 0 0;11 2 0 0 1;12 2 0 0 0;12 2 0 0 1;13 2 0 0 0;13 2 0 0 1;14 2 0 0 0;14 2 0 0 1;15 2 0 0 0;	3016.03	4	66.5063	60.7264	77.2404	7	0.00292	0.76648	0.53846	1.41667	0	0	0	0	9.71775e-252	8.39267e-254	-1	0	8.39267e-254	sp|Q9C0Y4|AGLU_SCHPO;sp|Q9URX4|YFZB_SCHPO	agl1;SPAC1039.11c	209;225	137833000	889098000
Model-FissionYeast-H-1708-5.8793.8793.3.0.dta	Model-FissionYeast-H-1708-5.8793.8793.3.0.dta	Model-FissionYeast-H-1708-5	8793	3422.87	3317.32	1106.44	3	1	LGNJLTR		787.442	12 2 0 0 1	H(12)N(2)aH(1)	(N(N(H(H(H(H(H(H)))))(H(H(H(H(H(H(aH))))))))))	4959	0 1 0 0 0;0 2 0 0 0;1 2 0 0 0;2 2 0 0 0;3 2 0 0 0;4 2 0 0 0;5 2 0 0 0;6 2 0 0 0;7 2 0 0 0;7 2 0 0 1;8 2 0 0 0;8 2 0 0 1;9 2 0 0 0;9 2 0 0 1;10 2 0 0 0;10 2 0 0 1;11 2 0 0 0;11 2 0 0 1;12 2 0 0 0;	2529.87	4	60.7983	39.9431	99.5293	7	0.00171	0.51655	0.7619	1.25	0	0	0	0	0	0	-1	0	0	sp|Q9C0Y4|AGLU_SCHPO;sp|Q9URX4|YFZB_SCHPO	agl1;SPAC1039.11c	209;225	49836500	253175000
Model-FissionYeast-H-1708-5.8798.8798.3.0.dta	Model-FissionYeast-H-1708-5.8798.8798.3.0.dta	Model-FissionYeast-H-1708-5	8798	3424.13	2981.2	994.404	3	1	NJISLSK		775.431	10 2 0 0 1	H(10)N(2)aH(1)	(N(N(H(H(H(H(H))))(H(H(H(H(H(aH)))))))))	5286	0 1 0 0 0;0 2 0 0 0;1 2 0 0 0;2 2 0 0 0;3 2 0 0 0;4 2 0 0 0;5 2 0 0 0;6 2 0 0 0;6 2 0 0 1;7 2 0 0 0;7 2 0 0 1;8 2 0 0 0;8 2 0 0 1;9 2 0 0 0;9 2 0 0 1;10 2 0 0 0;	2205.77	2	59.2015	51.1013	74.2447	7	0.00162	0.54221	0.72222	1.25	0	0	0	0	1.78731e-241	1.17169e-243	-1	0	1.17169e-243	sp|O14194|GGT2_SCHPO	ggt2	396	6186970	26450500
Model-FissionYeast-H-1708-5.8803.8803.2.1.dta	Model-FissionYeast-H-1708-5.8803.8803.2.1.dta	Model-FissionYeast-H-1708-5	8803	3425.4	2964.17	1482.59	2	1	NJISLSK		775.431	11 2 0 0 0	H(11)N(2)	(N(N(H(H(H(H(H(H(H))))))(H(H(H(H)))))))	4699	0 1 0 0 0;0 2 0 0 0;1 2 0 0 0;2 2 0 0 0;3 2 0 0 0;4 2 0 0 0;5 2 0 0 0;6 2 0 0 0;7 2 0 0 0;8 2 0 0 0;9 2 0 0 0;10 2 0 0 0;	2188.74	2	47.0968	31.6773	75.7329	7	0.00212	0.71639	0.85714	0.91667	0	0	0	0	1.4208e-246	1.5094e-248	-1	0.000197433	0.000197433	sp|O14194|GGT2_SCHPO	ggt2	396	5614580	24115900
Model-FissionYeast-H-1708-5.8804.8804.3.0.dta	Model-FissionYeast-H-1708-5.8804.8804.3.0.dta	Model-FissionYeast-H-1708-5	8804	3425.67	3143.25	1048.42	3	1	NJISLSK		775.431	11 2 0 0 1	H(11)N(2)aH(1)	(N(N(H(H(H(H(H))))(H(H(H(H(H(aH(H))))))))))	5283	0 1 0 0 0;0 2 0 0 0;1 2 0 0 0;2 2 0 0 0;3 2 0 0 0;4 2 0 0 0;5 2 0 0 0;6 2 0 0 0;6 2 0 0 1;7 2 0 0 0;7 2 0 0 1;8 2 0 0 0;8 2 0 0 1;9 2 0 0 0;9 2 0 0 1;10 2 0 0 0;10 2 0 0 1;	2367.82	2	58.1282	45.9656	80.7158	7	0.00155	0.49248	0.73684	1.25	0	0	0	0	1.2132e-263	7.2926e-266	-1	0	7.2926e-266	sp|O14194|GGT2_SCHPO	ggt2	396	4810620	22623600
Model-FissionYeast-H-1708-5.8805.8805.3.0.dta	Model-FissionYeast-H-1708-5.8805.8805.3.0.dta	Model-FissionYeast-H-1708-5	8805	3425.96	3462.34	1154.79	3	1	LGNJLTR		787.442	14 2 0 0 0	H(14)N(2)	(N(N(H(H(H(H(H(H(H(H)))))))(H(H(H(H(H(H)))))))))	4009	0 1 0 0 0;0 2 0 0 0;1 2 0 0 0;2 2 0 0 0;3 2 0 0 0;4 2 0 0 0;5 2 0 0 0;6 2 0 0 0;7 2 0 0 0;8 2 0 0 0;9 2 0 0 0;10 2 0 0 0;11 2 0 0 0;12 2 0 0 0;13 2 0 0 0;	2674.9	4	47.7795	19.9404	99.4807	7	0.00154	0.44427	0.88235	0.91667	0	0	0	0	0	0	-1	0.000551572	0.000551572	sp|Q9C0Y4|AGLU_SCHPO;sp|Q9URX4|YFZB_SCHPO	agl1;SPAC1039.11c	209;225	8182370	60534400
Model-FissionYeast-H-1708-5.8808.8808.3.0.dta	Model-FissionYeast-H-1708-5.8808.8808.3.0.dta	Model-FissionYeast-H-1708-5	8808	3426.65	3786.45	1262.82	3	1	LGNJLTR		787.442	16 2 0 0 0	H(16)N(2)	(N(N(H(H(H(H(H(H(H(H)))))))(H(H(H(H(H(H(H(H)))))))))))	3957	0 1 0 0 0;0 2 0 0 0;1 2 0 0 0;2 2 0 0 0;3 2 0 0 0;4 2 0 0 0;5 2 0 0 0;6 2 0 0 0;7 2 0 0 0;8 2 0 0 0;9 2 0 0 0;10 2 0 0 0;11 2 0 0 0;12 2 0 0 0;13 2 0 0 0;14 2 0 0 0;15 2 0 0 0;	2999	4	65.7108	37.119	118.81	7	0.00359	0.94689	0.94737	1.25	0	0	0	0	0	0	-1	0	0	sp|Q9C0Y4|AGLU_SCHPO;sp|Q9URX4|YFZB_SCHPO	agl1;SPAC1039.11c	209;225	34622100	241776000
Model-FissionYeast-H-1708-5.8809.8809.3.1.dta	Model-FissionYeast-H-1708-5.8809.8809.3.1.dta	Model-FissionYeast-H-1708-5	8809	3426.93	3300.29	1100.77	3	1	LGNJLTR		787.442	13 2 0 0 0	H(13)N(2)	(N(N(H(H(H(H(H(H(H(H)))))))(H(H(H(H(H))))))))	4058	0 1 0 0 0;0 2 0 0 0;1 2 0 0 0;2 2 0 0 0;3 2 0 0 0;4 2 0 0 0;5 2 0 0 0;6 2 0 0 0;7 2 0 0 0;8 2 0 0 0;9 2 0 0 0;10 2 0 0 0;11 2 0 0 0;12 2 0 0 0;	2512.85	4	46.5941	17.9678	99.757	7	0.00228	0.69134	0.9375	0.91667	0	0	0	0	0	0	-1	0.000551572	0.000551572	sp|Q9C0Y4|AGLU_SCHPO;sp|Q9URX4|YFZB_SCHPO	agl1;SPAC1039.11c	209;225	15778400	100877000
Model-FissionYeast-H-1708-5.8812.8812.2.0.dta	Model-FissionYeast-H-1708-5.8812.8812.2.0.dta	Model-FissionYeast-H-1708-5	8812	3427.64	3002.19	1501.6	2	1	FIQDAQJSSK		1137.55	9 2 0 0 0	H(9)N(2)	(N(N(H(H(H(H(H(H)))))(H(H(H))))))	4992	0 1 0 0 0;0 2 0 0 0;1 2 0 0 0;2 2 0 0 0;3 2 0 0 0;4 2 0 0 0;5 2 0 0 0;6 2 0 0 0;7 2 0 0 0;8 2 0 0 0;	1864.63	7	67.6561	69.2612	64.6752	7	0.00238	0.79288	0.91667	1.16667	0	0	0	0	1.17423e-208	7.09879e-211	-1	0	7.09879e-211	sp|O13704|YEU5_SCHPO	SPAC13F5.05	164	8137100	36897300
Model-FissionYeast-H-1708-5.8817.8817.2.0.dta	Model-FissionYeast-H-1708-5.8817.8817.2.0.dta	Model-FissionYeast-H-1708-5	8817	3428.89	3624.39	1812.7	2	1	LGNJLTR		787.442	15 2 0 0 0	H(15)N(2)	(N(N(H(H(H(H(H(H(H(H)))))))(H(H(H(H(H(H(H))))))))))	3976	0 1 0 0 0;0 2 0 0 0;1 2 0 0 0;2 2 0 0 0;3 2 0 0 0;4 2 0 0 0;5 2 0 0 0;6 2 0 0 0;7 2 0 0 0;8 2 0 0 0;9 2 0 0 0;10 2 0 0 0;11 2 0 0 0;12 2 0 0 0;13 2 0 0 0;14 2 0 0 0;	2836.95	4	56.9679	26.4381	113.666	7	0.00146	0.40249	1	0.91667	0	0	0	0	0	0	-1	0.000197433	0.000197433	sp|Q9C0Y4|AGLU_SCHPO;sp|Q9URX4|YFZB_SCHPO	agl1;SPAC1039.11c	209;225	15645900	119682000
Model-FissionYeast-H-1708-5.8820.8820.3.0.dta	Model-FissionYeast-H-1708-5.8820.8820.3.0.dta	Model-FissionYeast-H-1708-5	8820	3429.58	3641.42	1214.48	3	1	LGNJLTR		787.442	14 2 0 0 1	H(14)N(2)aH(1)	(N(N(H(H(H(H(H(H(H(H)))))))(H(H(H(H(H(H(aH))))))))))	3992	0 1 0 0 0;0 2 0 0 0;1 2 0 0 0;2 2 0 0 0;3 2 0 0 0;4 2 0 0 0;5 2 0 0 0;6 2 0 0 0;7 2 0 0 0;7 2 0 0 1;8 2 0 0 0;8 2 0 0 1;9 2 0 0 0;9 2 0 0 1;10 2 0 0 0;10 2 0 0 1;11 2 0 0 0;11 2 0 0 1;12 2 0 0 0;12 2 0 0 1;13 2 0 0 0;13 2 0 0 1;14 2 0 0 0;	2853.98	4	65.8286	62.9009	71.2657	7	0.00228	0.62495	0.48	1.41667	0	0	0	0	2.91261e-231	1.69204e-233	-1	0	1.69204e-233	sp|Q9C0Y4|AGLU_SCHPO;sp|Q9URX4|YFZB_SCHPO	agl1;SPAC1039.11c	209;225	236750000	1404050000
Model-FissionYeast-H-1708-5.8823.8823.2.0.dta	Model-FissionYeast-H-1708-5.8823.8823.2.0.dta	Model-FissionYeast-H-1708-5	8823	3430.35	3126.23	1563.62	2	1	NJISLSK		775.431	12 2 0 0 0	H(12)N(2)	(N(N(H(H(H(H(H(H(H(H)))))))(H(H(H(H)))))))	4123	0 1 0 0 0;0 2 0 0 0;1 2 0 0 0;2 2 0 0 0;3 2 0 0 0;4 2 0 0 0;5 2 0 0 0;6 2 0 0 0;7 2 0 0 0;8 2 0 0 0;9 2 0 0 0;10 2 0 0 0;11 2 0 0 0;	2350.79	2	54.3576	45.0437	71.655	7	0.00282	0.90335	0.86667	1.33333	0	0	0	0	1.34745e-232	7.78601e-235	-1	0	7.78601e-235	sp|O14194|GGT2_SCHPO	ggt2	396	1755610	8191140
Model-FissionYeast-H-1708-5.8825.8825.3.0.dta	Model-FissionYeast-H-1708-5.8825.8825.3.0.dta	Model-FissionYeast-H-1708-5	8825	3430.78	3002.19	1001.4	3	1	FIQDAQJSSK		1137.55	9 2 0 0 0	H(9)N(2)	(N(N(H(H(H(H(H(H)))))(H(H(H))))))	4992	0 1 0 0 0;0 2 0 0 0;1 2 0 0 0;2 2 0 0 0;3 2 0 0 0;4 2 0 0 0;5 2 0 0 0;6 2 0 0 0;7 2 0 0 0;8 2 0 0 0;	1864.63	7	67.032	69.7138	62.0517	7	0.00247	0.82285	0.83333	1.27778	0	0	0	0	1.18125e-199	4.35541e-202	-1	0	4.35541e-202	sp|O13704|YEU5_SCHPO	SPAC13F5.05	164	5319450	24363700
Model-FissionYeast-H-1708-5.8832.8832.3.0.dta	Model-FissionYeast-H-1708-5.8832.8832.3.0.dta	Model-FissionYeast-H-1708-5	8832	3432.47	3624.4	1208.8	3	1	LGNJLTR		787.442	15 2 0 0 0	H(15)N(2)	(N(N(H(H(H(H(H(H(H(H)))))))(H(H(H(H(H(H(H))))))))))	3976	0 1 0 0 0;0 2 0 0 0;1 2 0 0 0;2 2 0 0 0;3 2 0 0 0;4 2 0 0 0;5 2 0 0 0;6 2 0 0 0;7 2 0 0 0;8 2 0 0 0;9 2 0 0 0;10 2 0 0 0;11 2 0 0 0;12 2 0 0 0;13 2 0 0 0;14 2 0 0 0;	2836.95	4	74.1076	53.214	112.91	7	0.00307	0.84836	0.88889	1.41667	0	0	0	0	0	0	-1	0	0	sp|Q9C0Y4|AGLU_SCHPO;sp|Q9URX4|YFZB_SCHPO	agl1;SPAC1039.11c	209;225	50511000	310961000
Model-FissionYeast-H-1708-5.8833.8833.3.0.dta	Model-FissionYeast-H-1708-5.8833.8833.3.0.dta	Model-FissionYeast-H-1708-5	8833	3432.74	3479.37	1160.46	3	1	LGNJLTR		787.442	13 2 0 0 1	H(13)N(2)aH(1)	(N(N(H(H(H(H(H(H(H))))))(H(H(H(H(H(aH(H))))))))))	4683	0 1 0 0 0;0 2 0 0 0;1 2 0 0 0;2 2 0 0 0;3 2 0 0 0;4 2 0 0 0;5 2 0 0 0;6 2 0 0 0;6 2 0 0 1;7 2 0 0 0;7 2 0 0 1;8 2 0 0 0;8 2 0 0 1;9 2 0 0 0;9 2 0 0 1;10 2 0 0 0;10 2 0 0 1;11 2 0 0 0;11 2 0 0 1;12 2 0 0 0;12 2 0 0 1;	2691.92	4	64.1572	44.4412	100.773	7	0.00201	0.57802	0.69565	1.25	0	0	0	0	0	0	-1	0	0	sp|Q9C0Y4|AGLU_SCHPO;sp|Q9URX4|YFZB_SCHPO	agl1;SPAC1039.11c	209;225	25628000	141602000
Model-FissionYeast-H-1708-5.8835.8835.2.0.dta	Model-FissionYeast-H-1708-5.8835.8835.2.0.dta	Model-FissionYeast-H-1708-5	8835	3433.18	3300.29	1650.65	2	1	LGNJLTR		787.442	13 2 0 0 0	H(13)N(2)	(N(N(H(H(H(H(H(H(H(H)))))))(H(H(H(H(H))))))))	4058	0 1 0 0 0;0 2 0 0 0;1 2 0 0 0;2 2 0 0 0;3 2 0 0 0;4 2 0 0 0;5 2 0 0 0;6 2 0 0 0;7 2 0 0 0;8 2 0 0 0;9 2 0 0 0;10 2 0 0 0;11 2 0 0 0;12 2 0 0 0;	2512.85	4	50.7465	21.8668	104.38	7	0.00141	0.42713	1	0.91667	0	0	0	0	0	0	-1	0.000551572	0.000551572	sp|Q9C0Y4|AGLU_SCHPO;sp|Q9URX4|YFZB_SCHPO	agl1;SPAC1039.11c	209;225	9031770	47165700
Model-FissionYeast-H-1708-5.8837.8837.2.0.dta	Model-FissionYeast-H-1708-5.8837.8837.2.0.dta	Model-FissionYeast-H-1708-5	8837	3433.66	3462.34	1731.67	2	1	LGNJLTR		787.442	14 2 0 0 0	H(14)N(2)	(N(N(H(H(H(H(H(H(H(H)))))))(H(H(H(H(H(H)))))))))	4009	0 1 0 0 0;0 2 0 0 0;1 2 0 0 0;2 2 0 0 0;3 2 0 0 0;4 2 0 0 0;5 2 0 0 0;6 2 0 0 0;7 2 0 0 0;8 2 0 0 0;9 2 0 0 0;10 2 0 0 0;11 2 0 0 0;12 2 0 0 0;13 2 0 0 0;	2674.9	4	51.9676	18.7393	113.677	7	0.00201	0.58001	1	0.83333	0	0	0	0	0	0	-1	0.000551572	0.000551572	sp|Q9C0Y4|AGLU_SCHPO;sp|Q9URX4|YFZB_SCHPO	agl1;SPAC1039.11c	209;225	3564710	25529500
Model-FissionYeast-H-1708-5.8841.8841.3.0.dta	Model-FissionYeast-H-1708-5.8841.8841.3.0.dta	Model-FissionYeast-H-1708-5	8841	3434.61	3019.22	1007.08	3	1	FIQDAQJSSK		1137.55	8 2 0 0 1	H(8)N(2)aH(1)	(N(N(H(H(H(H)))(H(H(H(H(aH))))))))	5817	0 1 0 0 0;0 2 0 0 0;1 2 0 0 0;2 2 0 0 0;3 2 0 0 0;4 2 0 0 0;5 2 0 0 0;5 2 0 0 1;6 2 0 0 0;6 2 0 0 1;7 2 0 0 0;7 2 0 0 1;8 2 0 0 0;	1881.66	7	76.3423	81.8245	66.1612	7	0.00172	0.56846	0.66667	1.27778	0	0	0	0	9.36436e-214	4.12256e-216	-1	0	4.12256e-216	sp|O13704|YEU5_SCHPO	SPAC13F5.05	164	27347300	123354000
Model-FissionYeast-H-1708-5.8843.8843.3.0.dta	Model-FissionYeast-H-1708-5.8843.8843.3.0.dta	Model-FissionYeast-H-1708-5	8843	3435.1	3126.22	1042.75	3	1	NJISLSK		775.431	12 2 0 0 0	H(12)N(2)	(N(N(H(H(H(H(H(H(H(H)))))))(H(H(H(H)))))))	4123	0 1 0 0 0;0 2 0 0 0;1 2 0 0 0;2 2 0 0 0;3 2 0 0 0;4 2 0 0 0;5 2 0 0 0;6 2 0 0 0;7 2 0 0 0;8 2 0 0 0;9 2 0 0 0;10 2 0 0 0;11 2 0 0 0;	2350.79	2	32.7433	21.8734	52.9303	7	0.0008	0.2556	0.73333	1.08333	0	0	0	0	2.24925e-168	7.87615e-171	-1	0.000551572	0.000551572	sp|O14194|GGT2_SCHPO	ggt2	396	1270830	6034590
Model-FissionYeast-H-1708-5.8848.8848.3.0.dta	Model-FissionYeast-H-1708-5.8848.8848.3.0.dta	Model-FissionYeast-H-1708-5	8848	3436.29	2964.17	988.729	3	1	NJISLSK		775.431	11 2 0 0 0	H(11)N(2)	(N(N(H(H(H(H(H(H(H))))))(H(H(H(H)))))))	4699	0 1 0 0 0;0 2 0 0 0;1 2 0 0 0;2 2 0 0 0;3 2 0 0 0;4 2 0 0 0;5 2 0 0 0;6 2 0 0 0;7 2 0 0 0;8 2 0 0 0;9 2 0 0 0;10 2 0 0 0;	2188.74	2	32.1591	24.7485	45.9218	7	0.00029	0.09834	0.71429	1.08333	0	0	0	0	1.85362e-144	2.72565e-147	-1	0.000551572	0.000551572	sp|O14194|GGT2_SCHPO	ggt2	396	1465430	6446330
Model-FissionYeast-H-1708-5.8855.8855.3.0.dta	Model-FissionYeast-H-1708-5.8855.8855.3.0.dta	Model-FissionYeast-H-1708-5	8855	3437.98	3317.32	1106.44	3	1	LGNJLTR		787.442	12 2 0 0 1	H(12)N(2)aH(1)	(N(N(H(H(H(H(H(H)))))(H(H(H(H(H(H(aH))))))))))	4959	0 1 0 0 0;0 2 0 0 0;1 2 0 0 0;2 2 0 0 0;3 2 0 0 0;4 2 0 0 0;5 2 0 0 0;6 2 0 0 0;7 2 0 0 0;7 2 0 0 1;8 2 0 0 0;8 2 0 0 1;9 2 0 0 0;9 2 0 0 1;10 2 0 0 0;10 2 0 0 1;11 2 0 0 0;11 2 0 0 1;12 2 0 0 0;	2529.87	4	59.6992	35.9391	103.825	7	0.00175	0.52831	0.7619	1.16667	0	0	0	0	0	0	-1	0	0	sp|Q9C0Y4|AGLU_SCHPO;sp|Q9URX4|YFZB_SCHPO	agl1;SPAC1039.11c	209;225	50037100	254182000
Model-FissionYeast-H-1708-5.8856.8856.3.0.dta	Model-FissionYeast-H-1708-5.8856.8856.3.0.dta	Model-FissionYeast-H-1708-5	8856	3438.26	3803.48	1268.5	3	1	LGNJLTR		787.442	15 2 0 0 1	H(15)N(2)aH(1)	(N(N(H(H(H(H(H(H(H(H)))))))(H(H(H(H(H(H(H(aH)))))))))))	3966	0 1 0 0 0;0 2 0 0 0;1 2 0 0 0;2 2 0 0 0;3 2 0 0 0;4 2 0 0 0;5 2 0 0 0;6 2 0 0 0;7 2 0 0 0;8 2 0 0 0;8 2 0 0 1;9 2 0 0 0;9 2 0 0 1;10 2 0 0 0;10 2 0 0 1;11 2 0 0 0;11 2 0 0 1;12 2 0 0 0;12 2 0 0 1;13 2 0 0 0;13 2 0 0 1;14 2 0 0 0;14 2 0 0 1;15 2 0 0 0;	3016.03	4	63.81	45.1588	98.4479	7	0.00289	0.75938	0.65385	1.25	0	0	0	0	0	0	-1	0	0	sp|Q9C0Y4|AGLU_SCHPO;sp|Q9URX4|YFZB_SCHPO	agl1;SPAC1039.11c	209;225	137833000	889098000
Model-FissionYeast-H-1708-5.8862.8862.3.0.dta	Model-FissionYeast-H-1708-5.8862.8862.3.0.dta	Model-FissionYeast-H-1708-5	8862	3439.67	2981.2	994.404	3	1	NJISLSK		775.431	10 2 0 0 1	H(10)N(2)aH(1)	(N(N(H(H(H(H(H))))(H(H(H(H(H(aH)))))))))	5286	0 1 0 0 0;0 2 0 0 0;1 2 0 0 0;2 2 0 0 0;3 2 0 0 0;4 2 0 0 0;5 2 0 0 0;6 2 0 0 0;6 2 0 0 1;7 2 0 0 0;7 2 0 0 1;8 2 0 0 0;8 2 0 0 1;9 2 0 0 0;9 2 0 0 1;10 2 0 0 0;	2205.77	2	50.2558	41.7305	66.0885	7	0.00108	0.36309	0.66667	1.33333	0	0	0	0	1.66236e-213	9.02571e-216	-1	0	9.02571e-216	sp|O14194|GGT2_SCHPO	ggt2	396	6186970	26450500
Model-FissionYeast-H-1708-5.8868.8868.2.1.dta	Model-FissionYeast-H-1708-5.8868.8868.2.1.dta	Model-FissionYeast-H-1708-5	8868	3441.1	2964.17	1482.59	2	1	NJISLSK		775.431	11 2 0 0 0	H(11)N(2)	(N(N(H(H(H(H(H(H(H))))))(H(H(H(H)))))))	4699	0 1 0 0 0;0 2 0 0 0;1 2 0 0 0;2 2 0 0 0;3 2 0 0 0;4 2 0 0 0;5 2 0 0 0;6 2 0 0 0;7 2 0 0 0;8 2 0 0 0;9 2 0 0 0;10 2 0 0 0;	2188.74	2	54.7992	46.3879	70.4202	7	0.00281	0.94714	0.85714	1.41667	0	0	0	0	2.30812e-228	1.464e-230	-1	0	1.464e-230	sp|O14194|GGT2_SCHPO	ggt2	396	5614580	24115900
Model-FissionYeast-H-1708-5.8869.8869.3.0.dta	Model-FissionYeast-H-1708-5.8869.8869.3.0.dta	Model-FissionYeast-H-1708-5	8869	3441.37	3462.34	1154.79	3	1	LGNJLTR		787.442	14 2 0 0 0	H(14)N(2)	(N(N(H(H(H(H(H(H(H(H)))))))(H(H(H(H(H(H)))))))))	4009	0 1 0 0 0;0 2 0 0 0;1 2 0 0 0;2 2 0 0 0;3 2 0 0 0;4 2 0 0 0;5 2 0 0 0;6 2 0 0 0;7 2 0 0 0;8 2 0 0 0;9 2 0 0 0;10 2 0 0 0;11 2 0 0 0;12 2 0 0 0;13 2 0 0 0;	2674.9	4	49.4961	17.4747	108.964	7	0.00205	0.59157	0.94118	0.83333	0	0	0	0	0	0	-1	0.000551572	0.000551572	sp|Q9C0Y4|AGLU_SCHPO;sp|Q9URX4|YFZB_SCHPO	agl1;SPAC1039.11c	209;225	8182370	60534400
Model-FissionYeast-H-1708-5.8870.8870.3.0.dta	Model-FissionYeast-H-1708-5.8870.8870.3.0.dta	Model-FissionYeast-H-1708-5	8870	3441.67	3143.25	1048.42	3	1	NJISLSK		775.431	11 2 0 0 1	H(11)N(2)aH(1)	(N(N(H(H(H(H(H))))(H(H(H(H(H(aH(H))))))))))	5283	0 1 0 0 0;0 2 0 0 0;1 2 0 0 0;2 2 0 0 0;3 2 0 0 0;4 2 0 0 0;5 2 0 0 0;6 2 0 0 0;6 2 0 0 1;7 2 0 0 0;7 2 0 0 1;8 2 0 0 0;8 2 0 0 1;9 2 0 0 0;9 2 0 0 1;10 2 0 0 0;10 2 0 0 1;	2367.82	2	51.9789	42.8165	68.9947	7	0.00133	0.42377	0.68421	1.41667	0	0	0	0	1.78507e-223	9.26624e-226	-1	0	9.26624e-226	sp|O14194|GGT2_SCHPO	ggt2	396	4810620	22623600
Model-FissionYeast-H-1708-5.8873.8873.3.0.dta	Model-FissionYeast-H-1708-5.8873.8873.3.0.dta	Model-FissionYeast-H-1708-5	8873	3442.36	3300.29	1100.77	3	1	LGNJLTR		787.442	13 2 0 0 0	H(13)N(2)	(N(N(H(H(H(H(H(H(H(H)))))))(H(H(H(H(H))))))))	4058	0 1 0 0 0;0 2 0 0 0;1 2 0 0 0;2 2 0 0 0;3 2 0 0 0;4 2 0 0 0;5 2 0 0 0;6 2 0 0 0;7 2 0 0 0;8 2 0 0 0;9 2 0 0 0;10 2 0 0 0;11 2 0 0 0;12 2 0 0 0;	2512.85	4	42.2703	17.8287	87.6618	7	0.00119	0.35956	0.875	0.91667	0	0	0	0	2.02799e-287	9.01501e-290	-1	0.000551572	0.000551572	sp|Q9C0Y4|AGLU_SCHPO;sp|Q9URX4|YFZB_SCHPO	agl1;SPAC1039.11c	209;225	5441710	41991500
Model-FissionYeast-H-1708-5.8874.8874.3.0.dta	Model-FissionYeast-H-1708-5.8874.8874.3.0.dta	Model-FissionYeast-H-1708-5	8874	3442.64	3786.45	1262.82	3	1	LGNJLTR		787.442	16 2 0 0 0	H(16)N(2)	(N(N(H(H(H(H(H(H(H(H)))))))(H(H(H(H(H(H(H(H)))))))))))	3957	0 1 0 0 0;0 2 0 0 0;1 2 0 0 0;2 2 0 0 0;3 2 0 0 0;4 2 0 0 0;5 2 0 0 0;6 2 0 0 0;7 2 0 0 0;8 2 0 0 0;9 2 0 0 0;10 2 0 0 0;11 2 0 0 0;12 2 0 0 0;13 2 0 0 0;14 2 0 0 0;15 2 0 0 0;	2999	4	48.3353	21.4938	98.1839	7	0.00388	1.02533	0.89474	1	0	0	0	0	0	0	-1	0.000551572	0.000551572	sp|Q9C0Y4|AGLU_SCHPO;sp|Q9URX4|YFZB_SCHPO	agl1;SPAC1039.11c	209;225	34622100	241776000
Model-FissionYeast-H-1708-5.8876.8876.2.0.dta	Model-FissionYeast-H-1708-5.8876.8876.2.0.dta	Model-FissionYeast-H-1708-5	8876	3443.07	3002.19	1501.6	2	1	FIQDAQJSSK		1137.55	9 2 0 0 0	H(9)N(2)	(N(N(H(H(H(H(H(H)))))(H(H(H))))))	4992	0 1 0 0 0;0 2 0 0 0;1 2 0 0 0;2 2 0 0 0;3 2 0 0 0;4 2 0 0 0;5 2 0 0 0;6 2 0 0 0;7 2 0 0 0;8 2 0 0 0;	1864.63	7	63.5064	63.0606	64.3343	7	0.00242	0.8062	0.91667	1.16667	0	0	0	0	1.73678e-207	9.99607e-210	-1	0	9.99607e-210	sp|O13704|YEU5_SCHPO	SPAC13F5.05	164	8137100	36897300
Model-FissionYeast-H-1708-5.8880.8880.2.0.dta	Model-FissionYeast-H-1708-5.8880.8880.2.0.dta	Model-FissionYeast-H-1708-5	8880	3444.06	3624.39	1812.7	2	1	LGNJLTR		787.442	15 2 0 0 0	H(15)N(2)	(N(N(H(H(H(H(H(H(H(H)))))))(H(H(H(H(H(H(H))))))))))	3976	0 1 0 0 0;0 2 0 0 0;1 2 0 0 0;2 2 0 0 0;3 2 0 0 0;4 2 0 0 0;5 2 0 0 0;6 2 0 0 0;7 2 0 0 0;8 2 0 0 0;9 2 0 0 0;10 2 0 0 0;11 2 0 0 0;12 2 0 0 0;13 2 0 0 0;14 2 0 0 0;	2836.95	4	58.7162	27.4393	116.802	7	0.00155	0.42677	1	1.08333	0	0	0	0	0	0	-1	0.000197433	0.000197433	sp|Q9C0Y4|AGLU_SCHPO;sp|Q9URX4|YFZB_SCHPO	agl1;SPAC1039.11c	209;225	15645900	119682000
Model-FissionYeast-H-1708-5.8883.8883.3.0.dta	Model-FissionYeast-H-1708-5.8883.8883.3.0.dta	Model-FissionYeast-H-1708-5	8883	3444.76	3641.42	1214.48	3	1	LGNJLTR		787.442	14 2 0 0 1	H(14)N(2)aH(1)	(N(N(H(H(H(H(H(H(H(H)))))))(H(H(H(H(H(H(aH))))))))))	3992	0 1 0 0 0;0 2 0 0 0;1 2 0 0 0;2 2 0 0 0;3 2 0 0 0;4 2 0 0 0;5 2 0 0 0;6 2 0 0 0;7 2 0 0 0;7 2 0 0 1;8 2 0 0 0;8 2 0 0 1;9 2 0 0 0;9 2 0 0 1;10 2 0 0 0;10 2 0 0 1;11 2 0 0 0;11 2 0 0 1;12 2 0 0 0;12 2 0 0 1;13 2 0 0 0;13 2 0 0 1;14 2 0 0 0;	2853.98	4	58.4421	54.3261	66.0861	7	0.00246	0.67685	0.48	1.25	0	0	0	0	1.69444e-213	9.75533e-216	-1	0	9.75533e-216	sp|Q9C0Y4|AGLU_SCHPO;sp|Q9URX4|YFZB_SCHPO	agl1;SPAC1039.11c	209;225	236750000	1404050000
Model-FissionYeast-H-1708-5.8889.8889.3.0.dta	Model-FissionYeast-H-1708-5.8889.8889.3.0.dta	Model-FissionYeast-H-1708-5	8889	3446.51	3002.19	1001.4	3	1	FIQDAQJSSK		1137.55	9 2 0 0 0	H(9)N(2)	(N(N(H(H(H(H(H(H)))))(H(H(H))))))	4992	0 1 0 0 0;0 2 0 0 0;1 2 0 0 0;2 2 0 0 0;3 2 0 0 0;4 2 0 0 0;5 2 0 0 0;6 2 0 0 0;7 2 0 0 0;8 2 0 0 0;	1864.63	7	42.8077	45.7661	37.3134	7	0.00136	0.45212	0.75	1.05556	0	0	0	0	2.61243e-115	5.0294e-118	-1	0	5.0294e-118	sp|O13704|YEU5_SCHPO	SPAC13F5.05	164	5319450	24363700
Model-FissionYeast-H-1708-5.8894.8894.3.0.dta	Model-FissionYeast-H-1708-5.8894.8894.3.0.dta	Model-FissionYeast-H-1708-5	8894	3447.94	3624.4	1208.8	3	1	LGNJLTR		787.442	15 2 0 0 0	H(15)N(2)	(N(N(H(H(H(H(H(H(H(H)))))))(H(H(H(H(H(H(H))))))))))	3976	0 1 0 0 0;0 2 0 0 0;1 2 0 0 0;2 2 0 0 0;3 2 0 0 0;4 2 0 0 0;5 2 0 0 0;6 2 0 0 0;7 2 0 0 0;8 2 0 0 0;9 2 0 0 0;10 2 0 0 0;11 2 0 0 0;12 2 0 0 0;13 2 0 0 0;14 2 0 0 0;	2836.95	4	67.9233	44.0003	112.352	7	0.00335	0.92533	0.88889	1.25	0	0	0	0	0	0	-1	0	0	sp|Q9C0Y4|AGLU_SCHPO;sp|Q9URX4|YFZB_SCHPO	agl1;SPAC1039.11c	209;225	50511000	310961000
Model-FissionYeast-H-1708-5.8895.8895.3.0.dta	Model-FissionYeast-H-1708-5.8895.8895.3.0.dta	Model-FissionYeast-H-1708-5	8895	3448.22	3479.37	1160.46	3	1	LGNJLTR		787.442	13 2 0 0 1	H(13)N(2)aH(1)	(N(N(H(H(H(H(H(H(H))))))(H(H(H(H(H(aH(H))))))))))	4683	0 1 0 0 0;0 2 0 0 0;1 2 0 0 0;2 2 0 0 0;3 2 0 0 0;4 2 0 0 0;5 2 0 0 0;6 2 0 0 0;6 2 0 0 1;7 2 0 0 0;7 2 0 0 1;8 2 0 0 0;8 2 0 0 1;9 2 0 0 0;9 2 0 0 1;10 2 0 0 0;10 2 0 0 1;11 2 0 0 0;11 2 0 0 1;12 2 0 0 0;12 2 0 0 1;	2691.92	4	64.571	45.043	100.837	7	0.003	0.86255	0.69565	1.25	0	0	0	0	0	0	-1	0	0	sp|Q9C0Y4|AGLU_SCHPO;sp|Q9URX4|YFZB_SCHPO	agl1;SPAC1039.11c	209;225	96893600	525224000
Model-FissionYeast-H-1708-5.8898.8898.2.0.dta	Model-FissionYeast-H-1708-5.8898.8898.2.0.dta	Model-FissionYeast-H-1708-5	8898	3448.93	3300.29	1650.65	2	1	LGNJLTR		787.442	13 2 0 0 0	H(13)N(2)	(N(N(H(H(H(H(H(H(H(H)))))))(H(H(H(H(H))))))))	4058	0 1 0 0 0;0 2 0 0 0;1 2 0 0 0;2 2 0 0 0;3 2 0 0 0;4 2 0 0 0;5 2 0 0 0;6 2 0 0 0;7 2 0 0 0;8 2 0 0 0;9 2 0 0 0;10 2 0 0 0;11 2 0 0 0;12 2 0 0 0;	2512.85	4	49.4744	22.7737	99.0612	7	0.00208	0.62953	1	0.91667	0	0	0	0	0	0	-1	0.000551572	0.000551572	sp|Q9C0Y4|AGLU_SCHPO;sp|Q9URX4|YFZB_SCHPO	agl1;SPAC1039.11c	209;225	5678240	29512000
Model-FissionYeast-H-1708-5.8900.8900.2.0.dta	Model-FissionYeast-H-1708-5.8900.8900.2.0.dta	Model-FissionYeast-H-1708-5	8900	3449.42	3462.34	1731.68	2	1	LGNJLTR		787.442	14 2 0 0 0	H(14)N(2)	(N(N(H(H(H(H(H(H(H(H)))))))(H(H(H(H(H(H)))))))))	4009	0 1 0 0 0;0 2 0 0 0;1 2 0 0 0;2 2 0 0 0;3 2 0 0 0;4 2 0 0 0;5 2 0 0 0;6 2 0 0 0;7 2 0 0 0;8 2 0 0 0;9 2 0 0 0;10 2 0 0 0;11 2 0 0 0;12 2 0 0 0;13 2 0 0 0;	2674.9	4	51.4199	21.0468	107.827	7	0.0029	0.83707	1	1.08333	0	0	0	0	0	0	-1	0.000551572	0.000551572	sp|Q9C0Y4|AGLU_SCHPO;sp|Q9URX4|YFZB_SCHPO	agl1;SPAC1039.11c	209;225	10111400	61078300
Model-FissionYeast-H-1708-5.8902.8902.3.0.dta	Model-FissionYeast-H-1708-5.8902.8902.3.0.dta	Model-FissionYeast-H-1708-5	8902	3449.9	3019.22	1007.08	3	1	FIQDAQJSSK		1137.55	8 2 0 0 1	H(8)N(2)aH(1)	(N(N(H(H(H(H)))(H(H(aH(H(H))))))))	5825	0 1 0 0 0;0 2 0 0 0;1 2 0 0 0;2 2 0 0 0;3 2 0 0 0;3 2 0 0 1;4 2 0 0 0;4 2 0 0 1;5 2 0 0 0;5 2 0 0 1;6 2 0 0 0;6 2 0 0 1;7 2 0 0 1;	1881.66	7	68.5464	74.7591	57.0085	7	0.00206	0.68173	0.66667	1.27778	0	0	0	0	2.37622e-182	8.48669e-185	-1	0	8.48669e-185	sp|O13704|YEU5_SCHPO	SPAC13F5.05	164	27347300	123354000
Model-FissionYeast-H-1708-5.8905.8905.3.0.dta	Model-FissionYeast-H-1708-5.8905.8905.3.0.dta	Model-FissionYeast-H-1708-5	8905	3450.62	3155.26	1052.43	3	1	LGNJLTR		787.442	11 2 0 0 1	H(11)N(2)aH(1)	(N(N(H(H(H(H(H))))(H(H(H(H(H(aH(H))))))))))	5283	0 1 0 0 0;0 2 0 0 0;1 2 0 0 0;2 2 0 0 0;3 2 0 0 0;4 2 0 0 0;5 2 0 0 0;6 2 0 0 0;6 2 0 0 1;7 2 0 0 0;7 2 0 0 1;8 2 0 0 0;8 2 0 0 1;9 2 0 0 0;9 2 0 0 1;10 2 0 0 0;10 2 0 0 1;	2367.82	4	35.473	13.0168	77.1775	7	0.00094	0.29665	0.73684	0.75	0	0	0	0	1.59608e-251	1.40387e-253	-1	0.00194381	0.00194381	sp|Q9C0Y4|AGLU_SCHPO;sp|Q9URX4|YFZB_SCHPO	agl1;SPAC1039.11c	209;225	8753670	42208400
Model-FissionYeast-H-1708-5.8914.8914.3.0.dta	Model-FissionYeast-H-1708-5.8914.8914.3.0.dta	Model-FissionYeast-H-1708-5	8914	3453.33	3317.32	1106.44	3	1	LGNJLTR		787.442	12 2 0 0 1	H(12)N(2)aH(1)	(N(N(H(H(H(H(H(H)))))(H(H(H(H(H(aH(H))))))))))	4961	0 1 0 0 0;0 2 0 0 0;1 2 0 0 0;2 2 0 0 0;3 2 0 0 0;4 2 0 0 0;5 2 0 0 0;6 2 0 0 0;6 2 0 0 1;7 2 0 0 0;7 2 0 0 1;8 2 0 0 0;8 2 0 0 1;9 2 0 0 0;9 2 0 0 1;10 2 0 0 0;10 2 0 0 1;11 2 0 0 0;11 2 0 0 1;	2529.87	4	45.5587	19.9585	93.1018	7	0.0025	0.7544	0.71429	0.83333	0	0	0	0	4.95667e-306	5.84147e-308	-1	0.000551572	0.000551572	sp|Q9C0Y4|AGLU_SCHPO;sp|Q9URX4|YFZB_SCHPO	agl1;SPAC1039.11c	209;225	18514600	94478600
Model-FissionYeast-H-1708-5.8915.8915.3.0.dta	Model-FissionYeast-H-1708-5.8915.8915.3.0.dta	Model-FissionYeast-H-1708-5	8915	3453.61	3803.48	1268.5	3	1	LGNJLTR		787.442	15 2 0 0 1	H(15)N(2)aH(1)	(N(N(H(H(H(H(H(H(H(H)))))))(H(H(H(H(H(H(H(aH)))))))))))	3966	0 1 0 0 0;0 2 0 0 0;1 2 0 0 0;2 2 0 0 0;3 2 0 0 0;4 2 0 0 0;5 2 0 0 0;6 2 0 0 0;7 2 0 0 0;8 2 0 0 0;8 2 0 0 1;9 2 0 0 0;9 2 0 0 1;10 2 0 0 0;10 2 0 0 1;11 2 0 0 0;11 2 0 0 1;12 2 0 0 0;12 2 0 0 1;13 2 0 0 0;13 2 0 0 1;14 2 0 0 0;14 2 0 0 1;15 2 0 0 0;	3016.03	4	60.6597	40.2955	98.479	7	0.00284	0.74597	0.69231	1.25	0	0	0	0	0	0	-1	0	0	sp|Q9C0Y4|AGLU_SCHPO;sp|Q9URX4|YFZB_SCHPO	agl1;SPAC1039.11c	209;225	945844	5844080
Model-FissionYeast-H-1708-5.8926.8926.3.0.dta	Model-FissionYeast-H-1708-5.8926.8926.3.0.dta	Model-FissionYeast-H-1708-5	8926	3456.77	3462.34	1154.79	3	1	LGNJLTR		787.442	14 2 0 0 0	H(14)N(2)	(N(N(H(H(H(H(H(H(H(H)))))))(H(H(H(H(H(H)))))))))	4009	0 1 0 0 0;0 2 0 0 0;1 2 0 0 0;2 2 0 0 0;3 2 0 0 0;4 2 0 0 0;5 2 0 0 0;6 2 0 0 0;7 2 0 0 0;8 2 0 0 0;9 2 0 0 0;10 2 0 0 0;11 2 0 0 0;12 2 0 0 0;13 2 0 0 0;	2674.9	4	51.8736	24.0162	103.609	7	0.00253	0.72933	0.88235	1.08333	0	0	0	0	0	0	-1	0.000551572	0.000551572	sp|Q9C0Y4|AGLU_SCHPO;sp|Q9URX4|YFZB_SCHPO	agl1;SPAC1039.11c	209;225	30546200	178007000
Model-FissionYeast-H-1708-5.8935.8935.2.0.dta	Model-FissionYeast-H-1708-5.8935.8935.2.0.dta	Model-FissionYeast-H-1708-5	8935	3459.53	3624.39	1812.7	2	1	LGNJLTR		787.442	15 2 0 0 0	H(15)N(2)	(N(N(H(H(H(H(H(H(H(H)))))))(H(H(H(H(H(H(H))))))))))	3976	0 1 0 0 0;0 2 0 0 0;1 2 0 0 0;2 2 0 0 0;3 2 0 0 0;4 2 0 0 0;5 2 0 0 0;6 2 0 0 0;7 2 0 0 0;8 2 0 0 0;9 2 0 0 0;10 2 0 0 0;11 2 0 0 0;12 2 0 0 0;13 2 0 0 0;14 2 0 0 0;	2836.95	4	52.1975	20.6384	110.807	7	0.00169	0.4665	1	0.83333	0	0	0	0	0	0	-1	0.000551572	0.000551572	sp|Q9C0Y4|AGLU_SCHPO;sp|Q9URX4|YFZB_SCHPO	agl1;SPAC1039.11c	209;225	15645900	119682000
Model-FissionYeast-H-1708-5.8937.8937.3.0.dta	Model-FissionYeast-H-1708-5.8937.8937.3.0.dta	Model-FissionYeast-H-1708-5	8937	3460.02	3641.42	1214.48	3	1	LGNJLTR		787.442	14 2 0 0 1	H(14)N(2)aH(1)	(N(N(H(H(H(H(H(H(H(H)))))))(H(H(H(H(H(aH(H))))))))))	4025	0 1 0 0 0;0 2 0 0 0;1 2 0 0 0;2 2 0 0 0;3 2 0 0 0;4 2 0 0 0;5 2 0 0 0;6 2 0 0 0;6 2 0 0 1;7 2 0 0 0;7 2 0 0 1;8 2 0 0 0;8 2 0 0 1;9 2 0 0 0;9 2 0 0 1;10 2 0 0 0;10 2 0 0 1;11 2 0 0 0;11 2 0 0 1;12 2 0 0 0;12 2 0 0 1;13 2 0 0 0;13 2 0 0 1;	2853.98	4	58.1277	52.9002	67.836	7	0.00352	0.96603	0.48	1.41667	0	0	0	0	1.68251e-219	1.1907e-221	-1	0	1.1907e-221	sp|Q9C0Y4|AGLU_SCHPO;sp|Q9URX4|YFZB_SCHPO	agl1;SPAC1039.11c	209;225	236750000	1404050000
Model-FissionYeast-H-1708-5.8938.8938.2.0.dta	Model-FissionYeast-H-1708-5.8938.8938.2.0.dta	Model-FissionYeast-H-1708-5	8938	3460.3	3138.24	1569.62	2	1	LGNJLTR		787.442	12 2 0 0 0	H(12)N(2)	(N(N(H(H(H(H(H(H(H(H)))))))(H(H(H(H)))))))	4123	0 1 0 0 0;0 2 0 0 0;1 2 0 0 0;2 2 0 0 0;3 2 0 0 0;4 2 0 0 0;5 2 0 0 0;6 2 0 0 0;7 2 0 0 0;8 2 0 0 0;9 2 0 0 0;10 2 0 0 0;11 2 0 0 0;	2350.79	4	41.1646	14.8178	90.0945	7	0.00239	0.76	1	0.83333	0	0	0	0	9.62156e-296	1.10536e-297	-1	0.00071518	0.00071518	sp|Q9C0Y4|AGLU_SCHPO;sp|Q9URX4|YFZB_SCHPO	agl1;SPAC1039.11c	209;225	3996060	18478000
Model-FissionYeast-H-1708-5.8940.8940.4.1.dta	Model-FissionYeast-H-1708-5.8940.8940.4.1.dta	Model-FissionYeast-H-1708-5	8940	3460.75	3552.5	888.88	4	1	SKHATSJGTVETLNTK		1687.86	9 2 0 0 0	H(9)N(2)	(N(N(H(H(H(H(H(H)))))(H(H(H))))))	4992	0 1 0 0 0;0 2 0 0 0;1 2 0 0 0;2 2 0 0 0;3 2 0 0 0;4 2 0 0 0;5 2 0 0 0;6 2 0 0 0;7 2 0 0 0;8 2 0 0 0;	1864.63	7	50.1959	34.21	79.8838	7	0.0022	0.61995	0.91667	0.86667	0	0	0	0	8.57199e-261	6.2504e-263	-1	0	6.2504e-263	sp|O13898|PMT1_SCHPO	ogm1	443	20184900	122014000
Model-FissionYeast-H-1708-5.8949.8949.3.0.dta	Model-FissionYeast-H-1708-5.8949.8949.3.0.dta	Model-FissionYeast-H-1708-5	8949	3463.52	3479.37	1160.46	3	1	LGNJLTR		787.442	13 2 0 0 1	H(13)N(2)aH(1)	(N(N(H(H(H(H(H(H(H))))))(H(H(H(H(H(aH(H))))))))))	4683	0 1 0 0 0;0 2 0 0 0;1 2 0 0 0;2 2 0 0 0;3 2 0 0 0;4 2 0 0 0;5 2 0 0 0;6 2 0 0 0;6 2 0 0 1;7 2 0 0 0;7 2 0 0 1;8 2 0 0 0;8 2 0 0 1;9 2 0 0 0;9 2 0 0 1;10 2 0 0 0;10 2 0 0 1;11 2 0 0 0;11 2 0 0 1;12 2 0 0 0;12 2 0 0 1;	2691.92	4	62.2231	47.3507	89.8432	7	0.00376	1.08156	0.65217	1.25	0	0	0	0	6.96578e-295	4.95846e-297	-1	0	4.95846e-297	sp|Q9C0Y4|AGLU_SCHPO;sp|Q9URX4|YFZB_SCHPO	agl1;SPAC1039.11c	209;225	121479000	661323000
Model-FissionYeast-H-1708-5.8950.8950.3.0.dta	Model-FissionYeast-H-1708-5.8950.8950.3.0.dta	Model-FissionYeast-H-1708-5	8950	3463.8	3624.4	1208.8	3	1	LGNJLTR		787.442	15 2 0 0 0	H(15)N(2)	(N(N(H(H(H(H(H(H(H(H)))))))(H(H(H(H(H(H(H))))))))))	3976	0 1 0 0 0;0 2 0 0 0;1 2 0 0 0;2 2 0 0 0;3 2 0 0 0;4 2 0 0 0;5 2 0 0 0;6 2 0 0 0;7 2 0 0 0;8 2 0 0 0;9 2 0 0 0;10 2 0 0 0;11 2 0 0 0;12 2 0 0 0;13 2 0 0 0;14 2 0 0 0;	2836.95	4	58.0735	30.1106	110.004	7	0.00366	1.01059	0.88889	1.08333	0	0	0	0	0	0	-1	0.000197433	0.000197433	sp|Q9C0Y4|AGLU_SCHPO;sp|Q9URX4|YFZB_SCHPO	agl1;SPAC1039.11c	209;225	50511000	310961000
Model-FissionYeast-H-1708-5.8955.8955.2.0.dta	Model-FissionYeast-H-1708-5.8955.8955.2.0.dta	Model-FissionYeast-H-1708-5	8955	3465.32	3462.34	1731.68	2	1	LGNJLTR		787.442	14 2 0 0 0	H(14)N(2)	(N(N(H(H(H(H(H(H(H(H)))))))(H(H(H(H(H(H)))))))))	4009	0 1 0 0 0;0 2 0 0 0;1 2 0 0 0;2 2 0 0 0;3 2 0 0 0;4 2 0 0 0;5 2 0 0 0;6 2 0 0 0;7 2 0 0 0;8 2 0 0 0;9 2 0 0 0;10 2 0 0 0;11 2 0 0 0;12 2 0 0 0;13 2 0 0 0;	2674.9	4	52.6941	23.4078	107.083	7	0.00265	0.76486	1	1	0	0	0	0	0	0	-1	0.000551572	0.000551572	sp|Q9C0Y4|AGLU_SCHPO;sp|Q9URX4|YFZB_SCHPO	agl1;SPAC1039.11c	209;225	9854780	59262800
Model-FissionYeast-H-1708-5.8957.8957.3.0.dta	Model-FissionYeast-H-1708-5.8957.8957.3.0.dta	Model-FissionYeast-H-1708-5	8957	3465.78	3155.26	1052.43	3	1	LGNJLTR		787.442	11 2 0 0 1	H(11)N(2)aH(1)	(N(N(H(H(H(H(H))))(H(H(H(H(H(H(aH))))))))))	5281	0 1 0 0 0;0 2 0 0 0;1 2 0 0 0;2 2 0 0 0;3 2 0 0 0;4 2 0 0 0;5 2 0 0 0;6 2 0 0 0;7 2 0 0 0;7 2 0 0 1;8 2 0 0 0;8 2 0 0 1;9 2 0 0 0;9 2 0 0 1;10 2 0 0 0;10 2 0 0 1;11 2 0 0 0;	2367.82	4	44.066	18.7392	91.1014	7	0.00284	0.9004	0.78947	0.91667	0	0	0	0	3.45273e-299	2.89104e-301	-1	0.000551572	0.000551572	sp|Q9C0Y4|AGLU_SCHPO;sp|Q9URX4|YFZB_SCHPO	agl1;SPAC1039.11c	209;225	3557390	17016400
Model-FissionYeast-H-1708-5.8963.8963.2.0.dta	Model-FissionYeast-H-1708-5.8963.8963.2.0.dta	Model-FissionYeast-H-1708-5	8963	3467.58	3300.29	1650.65	2	1	LGNJLTR		787.442	13 2 0 0 0	H(13)N(2)	(N(N(H(H(H(H(H(H(H(H)))))))(H(H(H(H(H))))))))	4058	0 1 0 0 0;0 2 0 0 0;1 2 0 0 0;2 2 0 0 0;3 2 0 0 0;4 2 0 0 0;5 2 0 0 0;6 2 0 0 0;7 2 0 0 0;8 2 0 0 0;9 2 0 0 0;10 2 0 0 0;11 2 0 0 0;12 2 0 0 0;	2512.85	4	43.6047	15.4912	95.8154	7	0.00317	0.96162	1	0.83333	0	0	0	0	2.590136204e-315	3.701612e-317	-1	0.00071518	0.00071518	sp|Q9C0Y4|AGLU_SCHPO;sp|Q9URX4|YFZB_SCHPO	agl1;SPAC1039.11c	209;225	5678240	29512000
Model-FissionYeast-H-1708-5.8969.8969.3.0.dta	Model-FissionYeast-H-1708-5.8969.8969.3.0.dta	Model-FissionYeast-H-1708-5	8969	3469.06	3317.32	1106.44	3	1	LGNJLTR		787.442	12 2 0 0 1	H(12)N(2)aH(1)	(N(N(H(H(H(H(H(H)))))(H(H(H(H(H(H(aH))))))))))	4959	0 1 0 0 0;0 2 0 0 0;1 2 0 0 0;2 2 0 0 0;3 2 0 0 0;4 2 0 0 0;5 2 0 0 0;6 2 0 0 0;7 2 0 0 0;7 2 0 0 1;8 2 0 0 0;8 2 0 0 1;9 2 0 0 0;9 2 0 0 1;10 2 0 0 0;10 2 0 0 1;11 2 0 0 0;11 2 0 0 1;12 2 0 0 0;	2529.87	4	59.1567	36.937	100.422	7	0.0034	1.02389	0.7619	1.25	0	0	0	0	0	0	-1	0	0	sp|Q9C0Y4|AGLU_SCHPO;sp|Q9URX4|YFZB_SCHPO	agl1;SPAC1039.11c	209;225	31870500	161333000
Model-FissionYeast-H-1708-5.8970.8970.3.0.dta	Model-FissionYeast-H-1708-5.8970.8970.3.0.dta	Model-FissionYeast-H-1708-5	8970	3469.33	3803.48	1268.5	3	1	LGNJLTR		787.442	15 2 0 0 1	H(15)N(2)aH(1)	(N(N(H(H(H(H(H(H(H(H)))))))(H(H(H(H(H(aH(H(H)))))))))))	4018	0 1 0 0 0;0 2 0 0 0;1 2 0 0 0;2 2 0 0 0;3 2 0 0 0;4 2 0 0 0;5 2 0 0 0;6 2 0 0 0;6 2 0 0 1;7 2 0 0 0;7 2 0 0 1;8 2 0 0 0;8 2 0 0 1;9 2 0 0 0;9 2 0 0 1;10 2 0 0 0;10 2 0 0 1;11 2 0 0 0;11 2 0 0 1;12 2 0 0 0;12 2 0 0 1;13 2 0 0 0;13 2 0 0 1;14 2 0 0 1;	3016.03	4	47.3196	27.0598	84.9449	7	0.0044	1.1577	0.65385	1.08333	0	0	0	0	4.03143e-278	3.35721e-280	-1	0.000197433	0.000197433	sp|Q9C0Y4|AGLU_SCHPO;sp|Q9URX4|YFZB_SCHPO	agl1;SPAC1039.11c	209;225	177278	1159270
Model-FissionYeast-H-1708-5.8976.8976.3.0.dta	Model-FissionYeast-H-1708-5.8976.8976.3.0.dta	Model-FissionYeast-H-1708-5	8976	3471.36	3552.5	1184.84	3	1	SKHATSJGTVETLNTK		1687.86	9 2 0 0 0	H(9)N(2)	(N(N(H(H(H(H(H(H)))))(H(H(H))))))	4992	0 1 0 0 0;0 2 0 0 0;1 2 0 0 0;2 2 0 0 0;3 2 0 0 0;4 2 0 0 0;5 2 0 0 0;6 2 0 0 0;7 2 0 0 0;8 2 0 0 0;	1864.63	7	64.3793	47.4887	95.7474	7	0.00185	0.52199	1	0.93333	0	0	0	0	4.42454067e-315	7.467564e-317	-1	0	7.467564e-317	sp|O13898|PMT1_SCHPO	ogm1	443	9907900	60299100
Model-FissionYeast-H-1708-5.8979.8979.3.0.dta	Model-FissionYeast-H-1708-5.8979.8979.3.0.dta	Model-FissionYeast-H-1708-5	8979	3472.35	3462.34	1154.79	3	1	LGNJLTR		787.442	14 2 0 0 0	H(14)N(2)	(N(N(H(H(H(H(H(H(H(H)))))))(H(H(H(H(H(H)))))))))	4009	0 1 0 0 0;0 2 0 0 0;1 2 0 0 0;2 2 0 0 0;3 2 0 0 0;4 2 0 0 0;5 2 0 0 0;6 2 0 0 0;7 2 0 0 0;8 2 0 0 0;9 2 0 0 0;10 2 0 0 0;11 2 0 0 0;12 2 0 0 0;13 2 0 0 0;	2674.9	4	62.1279	36.7933	109.178	7	0.00356	1.02913	0.94118	1.25	0	0	0	0	0	0	-1	0	0	sp|Q9C0Y4|AGLU_SCHPO;sp|Q9URX4|YFZB_SCHPO	agl1;SPAC1039.11c	209;225	30546200	178007000
Model-FissionYeast-H-1708-5.8980.8980.4.1.dta	Model-FissionYeast-H-1708-5.8980.8980.4.1.dta	Model-FissionYeast-H-1708-5	8980	3472.63	3390.44	848.367	4	1	SKHATSJGTVETLNTK		1687.86	8 2 0 0 0	H(8)N(2)	(N(N(H(H(H(H(H(H)))))(H(H)))))	5011	0 1 0 0 0;0 2 0 0 0;1 2 0 0 0;2 2 0 0 0;3 2 0 0 0;4 2 0 0 0;5 2 0 0 0;6 2 0 0 0;7 2 0 0 0;	1702.58	7	45.6264	29.5677	75.4497	7	0.00256	0.75559	0.90909	0.7	0	0	0	0	1.32724e-245	1.00986e-247	-1	0.000197433	0.000197433	sp|O13898|PMT1_SCHPO	ogm1	443	20545200	115101000
Model-FissionYeast-H-1708-5.8989.8989.3.0.dta	Model-FissionYeast-H-1708-5.8989.8989.3.0.dta	Model-FissionYeast-H-1708-5	8989	3475.15	3641.42	1214.48	3	1	LGNJLTR		787.442	14 2 0 0 1	H(14)N(2)aH(1)	(N(N(H(H(H(H(H(H(H(H)))))))(H(H(H(H(aH(H(H))))))))))	4074	0 1 0 0 0;0 2 0 0 0;1 2 0 0 0;2 2 0 0 0;3 2 0 0 0;4 2 0 0 0;5 2 0 0 0;5 2 0 0 1;6 2 0 0 0;6 2 0 0 1;7 2 0 0 0;7 2 0 0 1;8 2 0 0 0;8 2 0 0 1;9 2 0 0 0;9 2 0 0 1;10 2 0 0 0;10 2 0 0 1;11 2 0 0 0;11 2 0 0 1;12 2 0 0 0;12 2 0 0 1;13 2 0 0 1;	2853.98	4	62.1141	44.5401	94.7515	7	0.00398	1.09372	0.64	1.25	0	0	0	0	1.127313185444e-311	1.3145055276e-313	-1	0	1.3145055276e-313	sp|Q9C0Y4|AGLU_SCHPO;sp|Q9URX4|YFZB_SCHPO	agl1;SPAC1039.11c	209;225	238514000	1414450000
Model-FissionYeast-H-1708-5.8990.8990.2.0.dta	Model-FissionYeast-H-1708-5.8990.8990.2.0.dta	Model-FissionYeast-H-1708-5	8990	3475.43	3624.4	1812.7	2	1	LGNJLTR		787.442	15 2 0 0 0	H(15)N(2)	(N(N(H(H(H(H(H(H(H(H)))))))(H(H(H(H(H(H(H))))))))))	3976	0 1 0 0 0;0 2 0 0 0;1 2 0 0 0;2 2 0 0 0;3 2 0 0 0;4 2 0 0 0;5 2 0 0 0;6 2 0 0 0;7 2 0 0 0;8 2 0 0 0;9 2 0 0 0;10 2 0 0 0;11 2 0 0 0;12 2 0 0 0;13 2 0 0 0;14 2 0 0 0;	2836.95	4	41.4927	15.0071	90.6801	7	0.00238	0.65798	0.94444	0.83333	0	0	0	0	9.54575e-298	1.1122e-299	-1	0.00071518	0.00071518	sp|Q9C0Y4|AGLU_SCHPO;sp|Q9URX4|YFZB_SCHPO	agl1;SPAC1039.11c	209;225	135094	711855
Model-FissionYeast-H-1708-5.8992.8992.4.1.dta	Model-FissionYeast-H-1708-5.8992.8992.4.1.dta	Model-FissionYeast-H-1708-5	8992	3475.9	3552.5	888.88	4	1	SKHATSJGTVETLNTK		1687.86	9 2 0 0 0	H(9)N(2)	(N(N(H(H(H(H(H(H)))))(H(H(H))))))	4992	0 1 0 0 0;0 2 0 0 0;1 2 0 0 0;2 2 0 0 0;3 2 0 0 0;4 2 0 0 0;5 2 0 0 0;6 2 0 0 0;7 2 0 0 0;8 2 0 0 0;	1864.63	7	78.3707	66.7967	99.8653	7	0.00353	0.9949	1	1	0	0	0	0	0	0	-1	0	0	sp|O13898|PMT1_SCHPO	ogm1	443	20184900	122014000
Model-FissionYeast-H-1708-5.8993.8993.3.0.dta	Model-FissionYeast-H-1708-5.8993.8993.3.0.dta	Model-FissionYeast-H-1708-5	8993	3476.17	3390.45	1130.82	3	1	SKHATSJGTVETLNTK		1687.86	8 2 0 0 0	H(8)N(2)	(N(N(H(H(H(H(H(H)))))(H(H)))))	5011	0 1 0 0 0;0 2 0 0 0;1 2 0 0 0;2 2 0 0 0;3 2 0 0 0;4 2 0 0 0;5 2 0 0 0;6 2 0 0 0;7 2 0 0 0;	1702.58	7	62.3708	44.9237	94.7726	7	0.00372	1.09803	1	0.93333	0	0	0	0	9.5486412176e-312	1.0861923862e-313	-1	0	1.0861923862e-313	sp|O13898|PMT1_SCHPO	ogm1	443	13438200	74383000
Model-FissionYeast-H-1708-5.9001.9001.3.0.dta	Model-FissionYeast-H-1708-5.9001.9001.3.0.dta	Model-FissionYeast-H-1708-5	9001	3478.69	3479.37	1160.46	3	1	LGNJLTR		787.442	13 2 0 0 1	H(13)N(2)aH(1)	(N(N(H(H(H(H(H(H(H))))))(H(H(H(aH(H(H(H))))))))))	4700	0 1 0 0 0;0 2 0 0 0;1 2 0 0 0;2 2 0 0 0;3 2 0 0 0;4 2 0 0 0;4 2 0 0 1;5 2 0 0 0;5 2 0 0 1;6 2 0 0 0;6 2 0 0 1;7 2 0 0 0;7 2 0 0 1;8 2 0 0 0;8 2 0 0 1;9 2 0 0 0;9 2 0 0 1;10 2 0 0 0;10 2 0 0 1;11 2 0 0 1;12 2 0 0 1;	2691.92	4	64.5288	58.5203	75.6873	7	0.00409	1.17554	0.56522	1.41667	0	0	0	0	2.03571e-246	1.94876e-248	-1	0	1.94876e-248	sp|Q9C0Y4|AGLU_SCHPO;sp|Q9URX4|YFZB_SCHPO	agl1;SPAC1039.11c	209;225	121479000	661323000
Model-FissionYeast-H-1708-5.9003.9003.3.0.dta	Model-FissionYeast-H-1708-5.9003.9003.3.0.dta	Model-FissionYeast-H-1708-5	9003	3479.2	3624.4	1208.8	3	1	LGNJLTR		787.442	15 2 0 0 0	H(15)N(2)	(N(N(H(H(H(H(H(H(H(H)))))))(H(H(H(H(H(H(H))))))))))	3976	0 1 0 0 0;0 2 0 0 0;1 2 0 0 0;2 2 0 0 0;3 2 0 0 0;4 2 0 0 0;5 2 0 0 0;6 2 0 0 0;7 2 0 0 0;8 2 0 0 0;9 2 0 0 0;10 2 0 0 0;11 2 0 0 0;12 2 0 0 0;13 2 0 0 0;14 2 0 0 0;	2836.95	4	51.5106	20.515	109.074	7	0.00387	1.06853	0.94444	0.91667	0	0	0	0	0	0	-1	0.000551572	0.000551572	sp|Q9C0Y4|AGLU_SCHPO;sp|Q9URX4|YFZB_SCHPO	agl1;SPAC1039.11c	209;225	430671	2923110
Model-FissionYeast-H-1708-5.9006.9006.2.0.dta	Model-FissionYeast-H-1708-5.9006.9006.2.0.dta	Model-FissionYeast-H-1708-5	9006	3480.23	3138.24	1569.62	2	1	LGNJLTR		787.442	12 2 0 0 0	H(12)N(2)	(N(N(H(H(H(H(H(H(H(H)))))))(H(H(H(H)))))))	4123	0 1 0 0 0;0 2 0 0 0;1 2 0 0 0;2 2 0 0 0;3 2 0 0 0;4 2 0 0 0;5 2 0 0 0;6 2 0 0 0;7 2 0 0 0;8 2 0 0 0;9 2 0 0 0;10 2 0 0 0;11 2 0 0 0;	2350.79	4	39.8427	14.9882	86.001	7	0.00253	0.80589	0.93333	0.83333	0	0	0	0	9.78847e-282	8.96473e-284	-1	0.00071518	0.00071518	sp|Q9C0Y4|AGLU_SCHPO;sp|Q9URX4|YFZB_SCHPO	agl1;SPAC1039.11c	209;225	4523900	20897600
Model-FissionYeast-H-1708-5.9008.9008.2.0.dta	Model-FissionYeast-H-1708-5.9008.9008.2.0.dta	Model-FissionYeast-H-1708-5	9008	3480.74	3462.34	1731.67	2	1	LGNJLTR		787.442	14 2 0 0 0	H(14)N(2)	(N(N(H(H(H(H(H(H(H(H)))))))(H(H(H(H(H(H)))))))))	4009	0 1 0 0 0;0 2 0 0 0;1 2 0 0 0;2 2 0 0 0;3 2 0 0 0;4 2 0 0 0;5 2 0 0 0;6 2 0 0 0;7 2 0 0 0;8 2 0 0 0;9 2 0 0 0;10 2 0 0 0;11 2 0 0 0;12 2 0 0 0;13 2 0 0 0;	2674.9	4	54.2728	26.8642	105.174	7	0.00203	0.58695	1	1.08333	0	0	0	0	0	0	-1	0.000197433	0.000197433	sp|Q9C0Y4|AGLU_SCHPO;sp|Q9URX4|YFZB_SCHPO	agl1;SPAC1039.11c	209;225	13266900	83941400
Model-FissionYeast-H-1708-5.9010.9010.3.0.dta	Model-FissionYeast-H-1708-5.9010.9010.3.0.dta	Model-FissionYeast-H-1708-5	9010	3481.25	3155.26	1052.43	3	1	LGNJLTR		787.442	11 2 0 0 1	H(11)N(2)aH(1)	(N(N(H(H(H(H(H))))(H(H(H(H(H(aH(H))))))))))	5283	0 1 0 0 0;0 2 0 0 0;1 2 0 0 0;2 2 0 0 0;3 2 0 0 0;4 2 0 0 0;5 2 0 0 0;6 2 0 0 0;6 2 0 0 1;7 2 0 0 0;7 2 0 0 1;8 2 0 0 0;8 2 0 0 1;9 2 0 0 0;9 2 0 0 1;10 2 0 0 0;10 2 0 0 1;	2367.82	4	43.1322	21.242	83.7853	7	0.00287	0.90991	0.73684	0.91667	0	0	0	0	3.75491e-274	2.47283e-276	-1	0.000551572	0.000551572	sp|Q9C0Y4|AGLU_SCHPO;sp|Q9URX4|YFZB_SCHPO	agl1;SPAC1039.11c	209;225	3557390	17016400
Model-FissionYeast-H-1708-5.9018.9018.2.0.dta	Model-FissionYeast-H-1708-5.9018.9018.2.0.dta	Model-FissionYeast-H-1708-5	9018	3483.64	3300.29	1650.65	2	1	LGNJLTR		787.442	13 2 0 0 0	H(13)N(2)	(N(N(H(H(H(H(H(H(H(H)))))))(H(H(H(H(H))))))))	4058	0 1 0 0 0;0 2 0 0 0;1 2 0 0 0;2 2 0 0 0;3 2 0 0 0;4 2 0 0 0;5 2 0 0 0;6 2 0 0 0;7 2 0 0 0;8 2 0 0 0;9 2 0 0 0;10 2 0 0 0;11 2 0 0 0;12 2 0 0 0;	2512.85	4	42.6757	17.65	89.152	7	0.00285	0.86406	0.9375	0.91667	0	0	0	0	1.61439e-292	1.77715e-294	-1	0.000551572	0.000551572	sp|Q9C0Y4|AGLU_SCHPO;sp|Q9URX4|YFZB_SCHPO	agl1;SPAC1039.11c	209;225	3953470	20615400
Model-FissionYeast-H-1708-5.9020.9020.2.0.dta	Model-FissionYeast-H-1708-5.9020.9020.2.0.dta	Model-FissionYeast-H-1708-5	9020	3484.1	3300.29	1650.65	2	1	LGNJLTR		787.442	13 2 0 0 0	H(13)N(2)	(N(N(H(H(H(H(H(H(H(H)))))))(H(H(H(H(H))))))))	4058	0 1 0 0 0;0 2 0 0 0;1 2 0 0 0;2 2 0 0 0;3 2 0 0 0;4 2 0 0 0;5 2 0 0 0;6 2 0 0 0;7 2 0 0 0;8 2 0 0 0;9 2 0 0 0;10 2 0 0 0;11 2 0 0 0;12 2 0 0 0;	2512.85	4	45.8531	17.1509	99.1572	7	0.00266	0.80709	1	0.83333	0	0	0	0	0	0	-1	0.000551572	0.000551572	sp|Q9C0Y4|AGLU_SCHPO;sp|Q9URX4|YFZB_SCHPO	agl1;SPAC1039.11c	209;225	3953470	20615400
Model-FissionYeast-H-1708-5.9022.9022.3.0.dta	Model-FissionYeast-H-1708-5.9022.9022.3.0.dta	Model-FissionYeast-H-1708-5	9022	3484.62	3317.32	1106.44	3	1	LGNJLTR		787.442	12 2 0 0 1	H(12)N(2)aH(1)	(N(N(H(H(H(H(H(H)))))(H(H(H(H(H(aH(H))))))))))	4961	0 1 0 0 0;0 2 0 0 0;1 2 0 0 0;2 2 0 0 0;3 2 0 0 0;4 2 0 0 0;5 2 0 0 0;6 2 0 0 0;6 2 0 0 1;7 2 0 0 0;7 2 0 0 1;8 2 0 0 0;8 2 0 0 1;9 2 0 0 0;9 2 0 0 1;10 2 0 0 0;10 2 0 0 1;11 2 0 0 0;11 2 0 0 1;	2529.87	4	56.8585	38.4082	91.1235	7	0.00369	1.11342	0.71429	1.25	0	0	0	0	2.90311e-299	2.34757e-301	-1	0	2.34757e-301	sp|Q9C0Y4|AGLU_SCHPO;sp|Q9URX4|YFZB_SCHPO	agl1;SPAC1039.11c	209;225	31870500	161333000
Model-FissionYeast-H-1708-5.9028.9028.3.0.dta	Model-FissionYeast-H-1708-5.9028.9028.3.0.dta	Model-FissionYeast-H-1708-5	9028	3486.67	3552.5	1184.84	3	1	SKHATSJGTVETLNTK		1687.86	9 2 0 0 0	H(9)N(2)	(N(N(H(H(H(H(H(H)))))(H(H(H))))))	4992	0 1 0 0 0;0 2 0 0 0;1 2 0 0 0;2 2 0 0 0;3 2 0 0 0;4 2 0 0 0;5 2 0 0 0;6 2 0 0 0;7 2 0 0 0;8 2 0 0 0;	1864.63	7	89.0725	79.2132	107.383	7	0.0023	0.64613	1	1.2	0	0	0	0	0	0	-1	0	0	sp|O13898|PMT1_SCHPO	ogm1	443	9907900	60299100
Model-FissionYeast-H-1708-5.9031.9031.3.0.dta	Model-FissionYeast-H-1708-5.9031.9031.3.0.dta	Model-FissionYeast-H-1708-5	9031	3487.68	3462.34	1154.79	3	1	LGNJLTR		787.442	14 2 0 0 0	H(14)N(2)	(N(N(H(H(H(H(H(H(H(H)))))))(H(H(H(H(H(H)))))))))	4009	0 1 0 0 0;0 2 0 0 0;1 2 0 0 0;2 2 0 0 0;3 2 0 0 0;4 2 0 0 0;5 2 0 0 0;6 2 0 0 0;7 2 0 0 0;8 2 0 0 0;9 2 0 0 0;10 2 0 0 0;11 2 0 0 0;12 2 0 0 0;13 2 0 0 0;	2674.9	4	67.7101	42.3469	114.813	7	0.00403	1.16343	0.94118	1.25	0	0	0	0	0	0	-1	0	0	sp|Q9C0Y4|AGLU_SCHPO;sp|Q9URX4|YFZB_SCHPO	agl1;SPAC1039.11c	209;225	30546200	178007000
Model-FissionYeast-H-1708-5.9032.9032.4.1.dta	Model-FissionYeast-H-1708-5.9032.9032.4.1.dta	Model-FissionYeast-H-1708-5	9032	3487.96	3390.45	848.367	4	1	SKHATSJGTVETLNTK		1687.86	8 2 0 0 0	H(8)N(2)	(N(N(H(H(H(H(H(H)))))(H(H)))))	5011	0 1 0 0 0;0 2 0 0 0;1 2 0 0 0;2 2 0 0 0;3 2 0 0 0;4 2 0 0 0;5 2 0 0 0;6 2 0 0 0;7 2 0 0 0;	1702.58	7	77.2908	69.0917	92.5178	7	0.0031	0.91486	1	1.06667	0	0	0	0	4.93208e-304	4.74421e-306	-1	0	4.74421e-306	sp|O13898|PMT1_SCHPO	ogm1	443	20545200	115101000
Model-FissionYeast-H-1708-5.9034.9034.3.0.dta	Model-FissionYeast-H-1708-5.9034.9034.3.0.dta	Model-FissionYeast-H-1708-5	9034	3488.42	3300.29	1100.77	3	1	LGNJLTR		787.442	13 2 0 0 0	H(13)N(2)	(N(N(H(H(H(H(H(H(H(H)))))))(H(H(H(H(H))))))))	4058	0 1 0 0 0;0 2 0 0 0;1 2 0 0 0;2 2 0 0 0;3 2 0 0 0;4 2 0 0 0;5 2 0 0 0;6 2 0 0 0;7 2 0 0 0;8 2 0 0 0;9 2 0 0 0;10 2 0 0 0;11 2 0 0 0;12 2 0 0 0;	2512.85	4	44.2573	19.569	90.1069	7	0.00233	0.70498	0.9375	1.16667	0	0	0	0	8.72199e-296	9.65084e-298	-1	0.000551572	0.000551572	sp|Q9C0Y4|AGLU_SCHPO;sp|Q9URX4|YFZB_SCHPO	agl1;SPAC1039.11c	209;225	10392500	59326800
Model-FissionYeast-H-1708-5.9040.9040.3.0.dta	Model-FissionYeast-H-1708-5.9040.9040.3.0.dta	Model-FissionYeast-H-1708-5	9040	3490.48	3641.42	1214.48	3	1	LGNJLTR		787.442	14 2 0 0 1	H(14)N(2)aH(1)	(N(N(H(H(H(H(H(H(H(H)))))))(H(H(H(H(H(H(aH))))))))))	3992	0 1 0 0 0;0 2 0 0 0;1 2 0 0 0;2 2 0 0 0;3 2 0 0 0;4 2 0 0 0;5 2 0 0 0;6 2 0 0 0;7 2 0 0 0;7 2 0 0 1;8 2 0 0 0;8 2 0 0 1;9 2 0 0 0;9 2 0 0 1;10 2 0 0 0;10 2 0 0 1;11 2 0 0 0;11 2 0 0 1;12 2 0 0 0;12 2 0 0 1;13 2 0 0 0;13 2 0 0 1;14 2 0 0 0;	2853.98	4	59.3597	38.3901	98.3032	7	0.00335	0.91989	0.68	1.25	0	0	0	0	0	0	-1	0	0	sp|Q9C0Y4|AGLU_SCHPO;sp|Q9URX4|YFZB_SCHPO	agl1;SPAC1039.11c	209;225	383954	2271570
Model-FissionYeast-H-1708-5.9043.9043.4.1.dta	Model-FissionYeast-H-1708-5.9043.9043.4.1.dta	Model-FissionYeast-H-1708-5	9043	3491.53	3552.5	888.88	4	1	SKHATSJGTVETLNTK		1687.86	9 2 0 0 0	H(9)N(2)	(N(N(H(H(H(H(H(H)))))(H(H(H))))))	4992	0 1 0 0 0;0 2 0 0 0;1 2 0 0 0;2 2 0 0 0;3 2 0 0 0;4 2 0 0 0;5 2 0 0 0;6 2 0 0 0;7 2 0 0 0;8 2 0 0 0;	1864.63	7	83.4213	72.4665	103.766	7	0.0032	0.90031	1	1.1	0	0	0	0	0	0	-1	0	0	sp|O13898|PMT1_SCHPO	ogm1	443	20184900	122014000
Model-FissionYeast-H-1708-5.9044.9044.3.0.dta	Model-FissionYeast-H-1708-5.9044.9044.3.0.dta	Model-FissionYeast-H-1708-5	9044	3491.8	3390.45	1130.82	3	1	SKHATSJGTVETLNTK		1687.86	8 2 0 0 0	H(8)N(2)	(N(N(H(H(H(H(H(H)))))(H(H)))))	5011	0 1 0 0 0;0 2 0 0 0;1 2 0 0 0;2 2 0 0 0;3 2 0 0 0;4 2 0 0 0;5 2 0 0 0;6 2 0 0 0;7 2 0 0 0;	1702.58	7	72.4653	61.0153	93.7297	7	0.00387	1.14138	1	0.93333	0	0	0	0	3.5271e-308	5.768308638381e-310	-1	0	5.768308638381e-310	sp|O13898|PMT1_SCHPO	ogm1	443	13438200	74383000
Model-FissionYeast-H-1708-5.9052.9052.3.0.dta	Model-FissionYeast-H-1708-5.9052.9052.3.0.dta	Model-FissionYeast-H-1708-5	9052	3494.11	3479.37	1160.46	3	1	LGNJLTR		787.442	13 2 0 0 1	H(13)N(2)aH(1)	(N(N(H(H(H(H(H(H(H))))))(H(H(H(H(H(aH(H))))))))))	4683	0 1 0 0 0;0 2 0 0 0;1 2 0 0 0;2 2 0 0 0;3 2 0 0 0;4 2 0 0 0;5 2 0 0 0;6 2 0 0 0;6 2 0 0 1;7 2 0 0 0;7 2 0 0 1;8 2 0 0 0;8 2 0 0 1;9 2 0 0 0;9 2 0 0 1;10 2 0 0 0;10 2 0 0 1;11 2 0 0 0;11 2 0 0 1;12 2 0 0 0;12 2 0 0 1;	2691.92	4	61.4879	50.522	81.8531	7	0.00429	1.23417	0.6087	1.25	0	0	0	0	1.5476e-267	1.51786e-269	-1	0	1.51786e-269	sp|Q9C0Y4|AGLU_SCHPO;sp|Q9URX4|YFZB_SCHPO	agl1;SPAC1039.11c	209;225	121479000	661323000
Model-FissionYeast-H-1708-5.9057.9057.2.0.dta	Model-FissionYeast-H-1708-5.9057.9057.2.0.dta	Model-FissionYeast-H-1708-5	9057	3496.21	3462.34	1731.68	2	1	LGNJLTR		787.442	14 2 0 0 0	H(14)N(2)	(N(N(H(H(H(H(H(H(H(H)))))))(H(H(H(H(H(H)))))))))	4009	0 1 0 0 0;0 2 0 0 0;1 2 0 0 0;2 2 0 0 0;3 2 0 0 0;4 2 0 0 0;5 2 0 0 0;6 2 0 0 0;7 2 0 0 0;8 2 0 0 0;9 2 0 0 0;10 2 0 0 0;11 2 0 0 0;12 2 0 0 0;13 2 0 0 0;	2674.9	4	53.6528	24.8886	107.072	7	0.00251	0.72385	1	1.08333	0	0	0	0	0	0	-1	0.000551572	0.000551572	sp|Q9C0Y4|AGLU_SCHPO;sp|Q9URX4|YFZB_SCHPO	agl1;SPAC1039.11c	209;225	13266900	83941400
Model-FissionYeast-H-1708-5.9059.9059.3.0.dta	Model-FissionYeast-H-1708-5.9059.9059.3.0.dta	Model-FissionYeast-H-1708-5	9059	3496.74	3155.26	1052.43	3	1	LGNJLTR		787.442	11 2 0 0 1	H(11)N(2)aH(1)	(N(N(H(H(H(H(H))))(H(H(H(H(H(H(aH))))))))))	5281	0 1 0 0 0;0 2 0 0 0;1 2 0 0 0;2 2 0 0 0;3 2 0 0 0;4 2 0 0 0;5 2 0 0 0;6 2 0 0 0;7 2 0 0 0;7 2 0 0 1;8 2 0 0 0;8 2 0 0 1;9 2 0 0 0;9 2 0 0 1;10 2 0 0 0;10 2 0 0 1;11 2 0 0 0;	2367.82	4	39.2071	11.7629	90.1748	7	0.00341	1.0801	0.78947	0.75	0	0	0	0	5.10865e-296	3.83022e-298	-1	0.00297411	0.00297411	sp|Q9C0Y4|AGLU_SCHPO;sp|Q9URX4|YFZB_SCHPO	agl1;SPAC1039.11c	209;225	6104580	29567600
Model-FissionYeast-H-1708-5.9069.9069.2.0.dta	Model-FissionYeast-H-1708-5.9069.9069.2.0.dta	Model-FissionYeast-H-1708-5	9069	3499.64	3300.29	1650.65	2	1	LGNJLTR		787.442	13 2 0 0 0	H(13)N(2)	(N(N(H(H(H(H(H(H(H(H)))))))(H(H(H(H(H))))))))	4058	0 1 0 0 0;0 2 0 0 0;1 2 0 0 0;2 2 0 0 0;3 2 0 0 0;4 2 0 0 0;5 2 0 0 0;6 2 0 0 0;7 2 0 0 0;8 2 0 0 0;9 2 0 0 0;10 2 0 0 0;11 2 0 0 0;12 2 0 0 0;	2512.85	4	48.0075	20.7093	98.7043	7	0.00274	0.83073	1	0.91667	0	0	0	0	0	0	-1	0.000551572	0.000551572	sp|Q9C0Y4|AGLU_SCHPO;sp|Q9URX4|YFZB_SCHPO	agl1;SPAC1039.11c	209;225	3485640	18233700
Model-FissionYeast-H-1708-5.9071.9071.3.0.dta	Model-FissionYeast-H-1708-5.9071.9071.3.0.dta	Model-FissionYeast-H-1708-5	9071	3500.18	3317.32	1106.44	3	1	LGNJLTR		787.442	12 2 0 0 1	H(12)N(2)aH(1)	(N(N(H(H(H(H(H(H)))))(H(H(H(H(H(H(aH))))))))))	4959	0 1 0 0 0;0 2 0 0 0;1 2 0 0 0;2 2 0 0 0;3 2 0 0 0;4 2 0 0 0;5 2 0 0 0;6 2 0 0 0;7 2 0 0 0;7 2 0 0 1;8 2 0 0 0;8 2 0 0 1;9 2 0 0 0;9 2 0 0 1;10 2 0 0 0;10 2 0 0 1;11 2 0 0 0;11 2 0 0 1;12 2 0 0 0;	2529.87	4	64.8512	47.5425	96.996	7	0.0038	1.14507	0.71429	1.41667	0	0	0	0	2.38584e-319	2.19e-321	-1	0	2.19e-321	sp|Q9C0Y4|AGLU_SCHPO;sp|Q9URX4|YFZB_SCHPO	agl1;SPAC1039.11c	209;225	31870500	161333000
Model-FissionYeast-H-1708-5.9078.9078.3.0.dta	Model-FissionYeast-H-1708-5.9078.9078.3.0.dta	Model-FissionYeast-H-1708-5	9078	3502.61	3552.5	1184.84	3	1	SKHATSJGTVETLNTK		1687.86	9 2 0 0 0	H(9)N(2)	(N(N(H(H(H(H(H(H)))))(H(H(H))))))	4992	0 1 0 0 0;0 2 0 0 0;1 2 0 0 0;2 2 0 0 0;3 2 0 0 0;4 2 0 0 0;5 2 0 0 0;6 2 0 0 0;7 2 0 0 0;8 2 0 0 0;	1864.63	7	88.7339	77.2305	110.097	7	0.00308	0.86569	1	1.1	0	0	0	0	0	0	-1	0	0	sp|O13898|PMT1_SCHPO	ogm1	443	9907900	60299100
Model-FissionYeast-H-1708-5.9080.9080.4.1.dta	Model-FissionYeast-H-1708-5.9080.9080.4.1.dta	Model-FissionYeast-H-1708-5	9080	3503.1	3390.45	848.367	4	1	SKHATSJGTVETLNTK		1687.86	8 2 0 0 0	H(8)N(2)	(N(N(H(H(H(H(H(H)))))(H(H)))))	5011	0 1 0 0 0;0 2 0 0 0;1 2 0 0 0;2 2 0 0 0;3 2 0 0 0;4 2 0 0 0;5 2 0 0 0;6 2 0 0 0;7 2 0 0 0;	1702.58	7	94.9261	99.6587	86.1369	7	0.00298	0.87947	0.90909	1.23333	0	0	0	0	3.35459e-282	2.22527e-284	-1	0	2.22527e-284	sp|O13898|PMT1_SCHPO	ogm1	443	20545200	115101000
Model-FissionYeast-H-1708-5.9081.9081.3.0.dta	Model-FissionYeast-H-1708-5.9081.9081.3.0.dta	Model-FissionYeast-H-1708-5	9081	3503.38	3462.34	1154.79	3	1	LGNJLTR		787.442	14 2 0 0 0	H(14)N(2)	(N(N(H(H(H(H(H(H(H(H)))))))(H(H(H(H(H(H)))))))))	4009	0 1 0 0 0;0 2 0 0 0;1 2 0 0 0;2 2 0 0 0;3 2 0 0 0;4 2 0 0 0;5 2 0 0 0;6 2 0 0 0;7 2 0 0 0;8 2 0 0 0;9 2 0 0 0;10 2 0 0 0;11 2 0 0 0;12 2 0 0 0;13 2 0 0 0;	2674.9	4	60.153	34.0443	108.641	7	0.00287	0.82984	0.94118	1.25	0	0	0	0	0	0	-1	0	0	sp|Q9C0Y4|AGLU_SCHPO;sp|Q9URX4|YFZB_SCHPO	agl1;SPAC1039.11c	209;225	30546200	178007000
Model-FissionYeast-H-1708-5.9083.9083.3.0.dta	Model-FissionYeast-H-1708-5.9083.9083.3.0.dta	Model-FissionYeast-H-1708-5	9083	3503.87	3300.29	1100.77	3	1	LGNJLTR		787.442	13 2 0 0 0	H(13)N(2)	(N(N(H(H(H(H(H(H(H(H)))))))(H(H(H(H(H))))))))	4058	0 1 0 0 0;0 2 0 0 0;1 2 0 0 0;2 2 0 0 0;3 2 0 0 0;4 2 0 0 0;5 2 0 0 0;6 2 0 0 0;7 2 0 0 0;8 2 0 0 0;9 2 0 0 0;10 2 0 0 0;11 2 0 0 0;12 2 0 0 0;	2512.85	4	47.6788	20.2623	98.595	7	0.00327	0.99223	0.9375	0.91667	0	0	0	0	0	0	-1	0.000551572	0.000551572	sp|Q9C0Y4|AGLU_SCHPO;sp|Q9URX4|YFZB_SCHPO	agl1;SPAC1039.11c	209;225	10392500	59326800
Model-FissionYeast-H-1708-5.9089.9089.3.0.dta	Model-FissionYeast-H-1708-5.9089.9089.3.0.dta	Model-FissionYeast-H-1708-5	9089	3506.06	3641.42	1214.48	3	1	LGNJLTR		787.442	14 2 0 0 1	H(14)N(2)aH(1)	(N(N(H(H(H(H(H(H(H(H)))))))(H(H(H(H(H(H(aH))))))))))	3992	0 1 0 0 0;0 2 0 0 0;1 2 0 0 0;2 2 0 0 0;3 2 0 0 0;4 2 0 0 0;5 2 0 0 0;6 2 0 0 0;7 2 0 0 0;7 2 0 0 1;8 2 0 0 0;8 2 0 0 1;9 2 0 0 0;9 2 0 0 1;10 2 0 0 0;10 2 0 0 1;11 2 0 0 0;11 2 0 0 1;12 2 0 0 0;12 2 0 0 1;13 2 0 0 0;13 2 0 0 1;14 2 0 0 0;	2853.98	4	40.8481	15.6864	87.5771	7	0.00379	1.041	0.68	0.83333	0	0	0	0	3.95346e-287	3.20346e-289	-1	0.00071518	0.00071518	sp|Q9C0Y4|AGLU_SCHPO;sp|Q9URX4|YFZB_SCHPO	agl1;SPAC1039.11c	209;225	223179	1213780
Model-FissionYeast-H-1708-5.9092.9092.4.1.dta	Model-FissionYeast-H-1708-5.9092.9092.4.1.dta	Model-FissionYeast-H-1708-5	9092	3507.17	3552.5	888.88	4	1	SKHATSJGTVETLNTK		1687.86	9 2 0 0 0	H(9)N(2)	(N(N(H(H(H(H(H(H)))))(H(H(H))))))	4992	0 1 0 0 0;0 2 0 0 0;1 2 0 0 0;2 2 0 0 0;3 2 0 0 0;4 2 0 0 0;5 2 0 0 0;6 2 0 0 0;7 2 0 0 0;8 2 0 0 0;	1864.63	7	97.7181	93.6467	105.279	7	0.00343	0.96449	1	1.16667	0	0	0	0	0	0	-1	0	0	sp|O13898|PMT1_SCHPO	ogm1	443	20184900	122014000
Model-FissionYeast-H-1708-5.9095.9095.3.0.dta	Model-FissionYeast-H-1708-5.9095.9095.3.0.dta	Model-FissionYeast-H-1708-5	9095	3508.02	3390.45	1130.82	3	1	SKHATSJGTVETLNTK		1687.86	8 2 0 0 0	H(8)N(2)	(N(N(H(H(H(H(H(H)))))(H(H)))))	5011	0 1 0 0 0;0 2 0 0 0;1 2 0 0 0;2 2 0 0 0;3 2 0 0 0;4 2 0 0 0;5 2 0 0 0;6 2 0 0 0;7 2 0 0 0;	1702.58	7	88.791	82.0857	101.244	7	0.00307	0.90602	1	1.13333	0	0	0	0	0	0	-1	0	0	sp|O13898|PMT1_SCHPO	ogm1	443	13438200	74383000
Model-FissionYeast-H-1708-5.9100.9100.3.0.dta	Model-FissionYeast-H-1708-5.9100.9100.3.0.dta	Model-FissionYeast-H-1708-5	9100	3509.29	3479.37	1160.46	3	1	LGNJLTR		787.442	13 2 0 0 1	H(13)N(2)aH(1)	(N(N(H(H(H(H(H(H(H))))))(H(H(H(H(H(H(aH))))))))))	4681	0 1 0 0 0;0 2 0 0 0;1 2 0 0 0;2 2 0 0 0;3 2 0 0 0;4 2 0 0 0;5 2 0 0 0;6 2 0 0 0;7 2 0 0 0;7 2 0 0 1;8 2 0 0 0;8 2 0 0 1;9 2 0 0 0;9 2 0 0 1;10 2 0 0 0;10 2 0 0 1;11 2 0 0 0;11 2 0 0 1;12 2 0 0 0;12 2 0 0 1;13 2 0 0 0;	2691.92	4	63.3954	45.3707	96.87	7	0.00385	1.10656	0.69565	1.25	0	0	0	0	6.3979e-319	5.094e-321	-1	0	5.094e-321	sp|Q9C0Y4|AGLU_SCHPO;sp|Q9URX4|YFZB_SCHPO	agl1;SPAC1039.11c	209;225	114514000	622317000
Model-FissionYeast-H-1708-5.9107.9107.3.0.dta	Model-FissionYeast-H-1708-5.9107.9107.3.0.dta	Model-FissionYeast-H-1708-5	9107	3512.02	3155.26	1052.43	3	1	LGNJLTR		787.442	11 2 0 0 1	H(11)N(2)aH(1)	(N(N(H(H(H(H(H))))(H(H(H(H(H(H(aH))))))))))	5281	0 1 0 0 0;0 2 0 0 0;1 2 0 0 0;2 2 0 0 0;3 2 0 0 0;4 2 0 0 0;5 2 0 0 0;6 2 0 0 0;7 2 0 0 0;7 2 0 0 1;8 2 0 0 0;8 2 0 0 1;9 2 0 0 0;9 2 0 0 1;10 2 0 0 0;10 2 0 0 1;11 2 0 0 0;	2367.82	4	47.9445	22.2866	95.595	7	0.00343	1.08771	0.78947	0.91667	0	0	0	0	1.469226748e-314	1.6604156e-316	-1	0.000551572	0.000551572	sp|Q9C0Y4|AGLU_SCHPO;sp|Q9URX4|YFZB_SCHPO	agl1;SPAC1039.11c	209;225	9589020	46323900
Model-FissionYeast-H-1708-5.9118.9118.2.0.dta	Model-FissionYeast-H-1708-5.9118.9118.2.0.dta	Model-FissionYeast-H-1708-5	9118	3515.25	3300.29	1650.65	2	1	LGNJLTR		787.442	13 2 0 0 0	H(13)N(2)	(N(N(H(H(H(H(H(H(H(H)))))))(H(H(H(H(H))))))))	4058	0 1 0 0 0;0 2 0 0 0;1 2 0 0 0;2 2 0 0 0;3 2 0 0 0;4 2 0 0 0;5 2 0 0 0;6 2 0 0 0;7 2 0 0 0;8 2 0 0 0;9 2 0 0 0;10 2 0 0 0;11 2 0 0 0;12 2 0 0 0;	2512.85	4	41.7322	14.803	91.7437	7	0.00267	0.8083	0.9375	0.75	0	0	0	0	2.19344e-301	2.7028e-303	-1	0.00071518	0.00071518	sp|Q9C0Y4|AGLU_SCHPO;sp|Q9URX4|YFZB_SCHPO	agl1;SPAC1039.11c	209;225	3485640	18233700
Model-FissionYeast-H-1708-5.9121.9121.3.0.dta	Model-FissionYeast-H-1708-5.9121.9121.3.0.dta	Model-FissionYeast-H-1708-5	9121	3516.03	3317.32	1106.44	3	1	LGNJLTR		787.442	12 2 0 0 1	H(12)N(2)aH(1)	(N(N(H(H(H(H(H(H)))))(H(H(H(H(H(aH(H))))))))))	4961	0 1 0 0 0;0 2 0 0 0;1 2 0 0 0;2 2 0 0 0;3 2 0 0 0;4 2 0 0 0;5 2 0 0 0;6 2 0 0 0;6 2 0 0 1;7 2 0 0 0;7 2 0 0 1;8 2 0 0 0;8 2 0 0 1;9 2 0 0 0;9 2 0 0 1;10 2 0 0 0;10 2 0 0 1;11 2 0 0 0;11 2 0 0 1;	2529.87	4	62.4417	45.2911	94.2929	7	0.00363	1.09533	0.71429	1.25	0	0	0	0	4.1778485302787e-310	4.994048849966e-312	-1	0	4.994048849966e-312	sp|Q9C0Y4|AGLU_SCHPO;sp|Q9URX4|YFZB_SCHPO	agl1;SPAC1039.11c	209;225	31870500	161333000
Model-FissionYeast-H-1708-5.9128.9128.3.0.dta	Model-FissionYeast-H-1708-5.9128.9128.3.0.dta	Model-FissionYeast-H-1708-5	9128	3517.9	3552.5	1184.84	3	1	SKHATSJGTVETLNTK		1687.86	9 2 0 0 0	H(9)N(2)	(N(N(H(H(H(H(H(H)))))(H(H(H))))))	4992	0 1 0 0 0;0 2 0 0 0;1 2 0 0 0;2 2 0 0 0;3 2 0 0 0;4 2 0 0 0;5 2 0 0 0;6 2 0 0 0;7 2 0 0 0;8 2 0 0 0;	1864.63	7	103.866	100.07	110.917	7	0.00299	0.84205	1	1.26667	0	0	0	0	0	0	-1	0	0	sp|O13898|PMT1_SCHPO	ogm1	443	9907900	60299100
Model-FissionYeast-H-1708-5.9131.9131.4.1.dta	Model-FissionYeast-H-1708-5.9131.9131.4.1.dta	Model-FissionYeast-H-1708-5	9131	3518.67	3390.45	848.367	4	1	SKHATSJGTVETLNTK		1687.86	8 2 0 0 0	H(8)N(2)	(N(N(H(H(H(H(H(H)))))(H(H)))))	5011	0 1 0 0 0;0 2 0 0 0;1 2 0 0 0;2 2 0 0 0;3 2 0 0 0;4 2 0 0 0;5 2 0 0 0;6 2 0 0 0;7 2 0 0 0;	1702.58	7	97.772	101.465	90.9129	7	0.00322	0.94908	1	1.13333	0	0	0	0	1.5247e-298	1.18542e-300	-1	0	1.18542e-300	sp|O13898|PMT1_SCHPO	ogm1	443	20545200	115101000
Model-FissionYeast-H-1708-5.9134.9134.3.0.dta	Model-FissionYeast-H-1708-5.9134.9134.3.0.dta	Model-FissionYeast-H-1708-5	9134	3519.44	3300.29	1100.77	3	1	LGNJLTR		787.442	13 2 0 0 0	H(13)N(2)	(N(N(H(H(H(H(H(H(H(H)))))))(H(H(H(H(H))))))))	4058	0 1 0 0 0;0 2 0 0 0;1 2 0 0 0;2 2 0 0 0;3 2 0 0 0;4 2 0 0 0;5 2 0 0 0;6 2 0 0 0;7 2 0 0 0;8 2 0 0 0;9 2 0 0 0;10 2 0 0 0;11 2 0 0 0;12 2 0 0 0;	2512.85	4	44.0905	15.4772	97.2295	7	0.00342	1.03677	0.9375	0.75	0	0	0	0	3.82e-320	2.57e-322	-1	0.00071518	0.00071518	sp|Q9C0Y4|AGLU_SCHPO;sp|Q9URX4|YFZB_SCHPO	agl1;SPAC1039.11c	209;225	10392500	59326800
Model-FissionYeast-H-1708-5.9144.9144.4.1.dta	Model-FissionYeast-H-1708-5.9144.9144.4.1.dta	Model-FissionYeast-H-1708-5	9144	3522.87	3552.5	888.88	4	1	SKHATSJGTVETLNTK		1687.86	9 2 0 0 0	H(9)N(2)	(N(N(H(H(H(H(H(H)))))(H(H(H))))))	4992	0 1 0 0 0;0 2 0 0 0;1 2 0 0 0;2 2 0 0 0;3 2 0 0 0;4 2 0 0 0;5 2 0 0 0;6 2 0 0 0;7 2 0 0 0;8 2 0 0 0;	1864.63	7	117.444	123.258	106.648	7	0.00344	0.96787	1	1.3	0	0	0	0	0	0	-1	0	0	sp|O13898|PMT1_SCHPO	ogm1	443	20184900	122014000
Model-FissionYeast-H-1708-5.9146.9146.3.0.dta	Model-FissionYeast-H-1708-5.9146.9146.3.0.dta	Model-FissionYeast-H-1708-5	9146	3523.36	3390.45	1130.82	3	1	SKHATSJGTVETLNTK		1687.86	8 2 0 0 0	H(8)N(2)	(N(N(H(H(H(H(H(H)))))(H(H)))))	5011	0 1 0 0 0;0 2 0 0 0;1 2 0 0 0;2 2 0 0 0;3 2 0 0 0;4 2 0 0 0;5 2 0 0 0;6 2 0 0 0;7 2 0 0 0;	1702.58	7	75.9526	62.1154	101.65	7	0.00331	0.97592	1	0.93333	0	0	0	0	0	0	-1	0	0	sp|O13898|PMT1_SCHPO	ogm1	443	13438200	74383000
Model-FissionYeast-H-1708-5.9152.9152.3.0.dta	Model-FissionYeast-H-1708-5.9152.9152.3.0.dta	Model-FissionYeast-H-1708-5	9152	3524.92	3479.37	1160.46	3	1	LGNJLTR		787.442	13 2 0 0 1	H(13)N(2)aH(1)	(N(N(H(H(H(H(H(H(H))))))(H(H(H(H(H(aH(H))))))))))	4683	0 1 0 0 0;0 2 0 0 0;1 2 0 0 0;2 2 0 0 0;3 2 0 0 0;4 2 0 0 0;5 2 0 0 0;6 2 0 0 0;6 2 0 0 1;7 2 0 0 0;7 2 0 0 1;8 2 0 0 0;8 2 0 0 1;9 2 0 0 0;9 2 0 0 1;10 2 0 0 0;10 2 0 0 1;11 2 0 0 0;11 2 0 0 1;12 2 0 0 0;12 2 0 0 1;	2691.92	4	49.8026	27.503	91.216	7	0.00288	0.82893	0.69565	1.16667	0	0	0	0	1.40003e-299	9.3095e-302	-1	0.000197433	0.000197433	sp|Q9C0Y4|AGLU_SCHPO;sp|Q9URX4|YFZB_SCHPO	agl1;SPAC1039.11c	209;225	248016	1282990
Model-FissionYeast-H-1708-5.9159.9159.3.0.dta	Model-FissionYeast-H-1708-5.9159.9159.3.0.dta	Model-FissionYeast-H-1708-5	9159	3527.59	3155.26	1052.43	3	1	LGNJLTR		787.442	11 2 0 0 1	H(11)N(2)aH(1)	(N(N(H(H(H(H(H))))(H(H(H(H(H(aH(H))))))))))	5283	0 1 0 0 0;0 2 0 0 0;1 2 0 0 0;2 2 0 0 0;3 2 0 0 0;4 2 0 0 0;5 2 0 0 0;6 2 0 0 0;6 2 0 0 1;7 2 0 0 0;7 2 0 0 1;8 2 0 0 0;8 2 0 0 1;9 2 0 0 0;9 2 0 0 1;10 2 0 0 0;10 2 0 0 1;	2367.82	4	41.2805	19.7745	81.2202	7	0.00367	1.16282	0.73684	1	0	0	0	0	2.27245e-265	2.48476e-267	-1	0.000551572	0.000551572	sp|Q9C0Y4|AGLU_SCHPO;sp|Q9URX4|YFZB_SCHPO	agl1;SPAC1039.11c	209;225	9589020	46323900
Model-FissionYeast-H-1708-5.9169.9169.2.0.dta	Model-FissionYeast-H-1708-5.9169.9169.2.0.dta	Model-FissionYeast-H-1708-5	9169	3530.76	3300.29	1650.65	2	1	LGNJLTR		787.442	13 2 0 0 0	H(13)N(2)	(N(N(H(H(H(H(H(H(H(H)))))))(H(H(H(H(H))))))))	4058	0 1 0 0 0;0 2 0 0 0;1 2 0 0 0;2 2 0 0 0;3 2 0 0 0;4 2 0 0 0;5 2 0 0 0;6 2 0 0 0;7 2 0 0 0;8 2 0 0 0;9 2 0 0 0;10 2 0 0 0;11 2 0 0 0;12 2 0 0 0;	2512.85	4	44.22	16.622	95.4734	7	0.00266	0.80649	1	0.83333	0	0	0	0	3.827046992e-314	5.6886828e-316	-1	0.00071518	0.00071518	sp|Q9C0Y4|AGLU_SCHPO;sp|Q9URX4|YFZB_SCHPO	agl1;SPAC1039.11c	209;225	9031770	47165700
Model-FissionYeast-H-1708-5.9171.9171.3.0.dta	Model-FissionYeast-H-1708-5.9171.9171.3.0.dta	Model-FissionYeast-H-1708-5	9171	3531.25	3317.32	1106.44	3	1	LGNJLTR		787.442	12 2 0 0 1	H(12)N(2)aH(1)	(N(N(H(H(H(H(H(H)))))(H(H(H(H(H(H(aH))))))))))	4959	0 1 0 0 0;0 2 0 0 0;1 2 0 0 0;2 2 0 0 0;3 2 0 0 0;4 2 0 0 0;5 2 0 0 0;6 2 0 0 0;7 2 0 0 0;7 2 0 0 1;8 2 0 0 0;8 2 0 0 1;9 2 0 0 0;9 2 0 0 1;10 2 0 0 0;10 2 0 0 1;11 2 0 0 0;11 2 0 0 1;12 2 0 0 0;	2529.87	4	60.1962	38.3717	100.728	7	0.00379	1.14236	0.7619	1.25	0	0	0	0	0	0	-1	0	0	sp|Q9C0Y4|AGLU_SCHPO;sp|Q9URX4|YFZB_SCHPO	agl1;SPAC1039.11c	209;225	49802300	253167000
Model-FissionYeast-H-1708-5.9176.9176.3.3.dta	Model-FissionYeast-H-1708-5.9176.9176.3.3.dta	Model-FissionYeast-H-1708-5	9176	3532.61	3346.32	1116.11	3	1	IVVJESR		816.457	12 2 0 0 1	H(12)N(2)aH(1)	(N(N(H(H(H(H(H(H)))))(H(H(H(H(H(aH(H))))))))))	4961	0 1 0 0 0;0 2 0 0 0;1 2 0 0 0;2 2 0 0 0;3 2 0 0 0;4 2 0 0 0;5 2 0 0 0;6 2 0 0 0;6 2 0 0 1;7 2 0 0 0;7 2 0 0 1;8 2 0 0 0;8 2 0 0 1;9 2 0 0 0;9 2 0 0 1;10 2 0 0 0;10 2 0 0 1;11 2 0 0 0;11 2 0 0 1;	2529.87	4	28.3935	9.41808	63.6336	7	-0.00577	-1.72351	0.61905	0.58333	0	0	0	0	4.40606e-205	2.32047e-207	-1	0.0077506	0.0077506	sp|O13781|YEO3_SCHPO	SPAC17G6.03	430	6070580	24636900
Model-FissionYeast-H-1708-5.9179.9179.3.1.dta	Model-FissionYeast-H-1708-5.9179.9179.3.1.dta	Model-FissionYeast-H-1708-5	9179	3533.38	3552.5	1184.84	3	1	SKHATSJGTVETLNTK		1687.86	9 2 0 0 0	H(9)N(2)	(N(N(H(H(H(H(H(H)))))(H(H(H))))))	4992	0 1 0 0 0;0 2 0 0 0;1 2 0 0 0;2 2 0 0 0;3 2 0 0 0;4 2 0 0 0;5 2 0 0 0;6 2 0 0 0;7 2 0 0 0;8 2 0 0 0;	1864.63	7	79.6056	64.2215	108.176	7	0.0035	0.98645	1	1.1	0	0	0	0	0	0	-1	0	0	sp|O13898|PMT1_SCHPO	ogm1	443	9907900	60299100
Model-FissionYeast-H-1708-5.9181.9181.4.1.dta	Model-FissionYeast-H-1708-5.9181.9181.4.1.dta	Model-FissionYeast-H-1708-5	9181	3533.87	3390.45	848.367	4	1	SKHATSJGTVETLNTK		1687.86	8 2 0 0 0	H(8)N(2)	(N(N(H(H(H(H(H(H)))))(H(H)))))	5011	0 1 0 0 0;0 2 0 0 0;1 2 0 0 0;2 2 0 0 0;3 2 0 0 0;4 2 0 0 0;5 2 0 0 0;6 2 0 0 0;7 2 0 0 0;	1702.58	7	96.7558	100.138	90.4745	7	0.00338	0.99745	1	1.16667	0	0	0	0	4.82075e-297	4.39171e-299	-1	0	4.39171e-299	sp|O13898|PMT1_SCHPO	ogm1	443	20545200	115101000
Model-FissionYeast-H-1708-5.9185.9185.3.0.dta	Model-FissionYeast-H-1708-5.9185.9185.3.0.dta	Model-FissionYeast-H-1708-5	9185	3535.23	3300.29	1100.77	3	1	LGNJLTR		787.442	13 2 0 0 0	H(13)N(2)	(N(N(H(H(H(H(H(H(H(H)))))))(H(H(H(H(H))))))))	4058	0 1 0 0 0;0 2 0 0 0;1 2 0 0 0;2 2 0 0 0;3 2 0 0 0;4 2 0 0 0;5 2 0 0 0;6 2 0 0 0;7 2 0 0 0;8 2 0 0 0;9 2 0 0 0;10 2 0 0 0;11 2 0 0 0;12 2 0 0 0;	2512.85	4	33.1231	10.8112	74.5594	7	0.00315	0.95587	0.875	0.75	0	0	0	0	1.49201e-242	6.60963e-245	-1	0.00434179	0.00434179	sp|Q9C0Y4|AGLU_SCHPO;sp|Q9URX4|YFZB_SCHPO	agl1;SPAC1039.11c	209;225	15601000	94395300
Model-FissionYeast-H-1708-5.9193.9193.4.1.dta	Model-FissionYeast-H-1708-5.9193.9193.4.1.dta	Model-FissionYeast-H-1708-5	9193	3537.84	3552.5	888.88	4	1	SKHATSJGTVETLNTK		1687.86	9 2 0 0 0	H(9)N(2)	(N(N(H(H(H(H(H(H)))))(H(H(H))))))	4992	0 1 0 0 0;0 2 0 0 0;1 2 0 0 0;2 2 0 0 0;3 2 0 0 0;4 2 0 0 0;5 2 0 0 0;6 2 0 0 0;7 2 0 0 0;8 2 0 0 0;	1864.63	7	96.6377	97.4262	95.1735	7	0.00313	0.88117	0.91667	1.3	0	0	0	0	4.063206741e-313	3.540240745e-315	-1	0	3.540240745e-315	sp|O13898|PMT1_SCHPO	ogm1	443	20184900	122014000
Model-FissionYeast-H-1708-5.9196.9196.3.0.dta	Model-FissionYeast-H-1708-5.9196.9196.3.0.dta	Model-FissionYeast-H-1708-5	9196	3538.6	3390.45	1130.82	3	1	SKHATSJGTVETLNTK		1687.86	8 2 0 0 0	H(8)N(2)	(N(N(H(H(H(H(H(H)))))(H(H)))))	5011	0 1 0 0 0;0 2 0 0 0;1 2 0 0 0;2 2 0 0 0;3 2 0 0 0;4 2 0 0 0;5 2 0 0 0;6 2 0 0 0;7 2 0 0 0;	1702.58	7	82.6725	74.5715	97.7172	7	0.00297	0.87593	1	1.03333	0	0	0	0	0	0	-1	0	0	sp|O13898|PMT1_SCHPO	ogm1	443	13438200	74383000
Model-FissionYeast-H-1708-5.9202.9202.2.0.dta	Model-FissionYeast-H-1708-5.9202.9202.2.0.dta	Model-FissionYeast-H-1708-5	9202	3540.17	2814.13	1407.57	2	1	LGNJLTR		787.442	10 2 0 0 0	H(10)N(2)	(N(N(H(H(H(H(H(H)))))(H(H(H(H)))))))	4977	0 1 0 0 0;0 2 0 0 0;1 2 0 0 0;2 2 0 0 0;3 2 0 0 0;4 2 0 0 0;5 2 0 0 0;6 2 0 0 0;7 2 0 0 0;8 2 0 0 0;9 2 0 0 0;	2026.69	4	44.292	23.2053	83.453	7	0.00311	1.10653	1	1	0	0	0	0	5.15243e-273	5.31521e-275	-1	0.000551572	0.000551572	sp|Q9C0Y4|AGLU_SCHPO;sp|Q9URX4|YFZB_SCHPO	agl1;SPAC1039.11c	209;225	10346400	41839000
Model-FissionYeast-H-1708-5.9219.9219.3.0.dta	Model-FissionYeast-H-1708-5.9219.9219.3.0.dta	Model-FissionYeast-H-1708-5	9219	3546.49	3317.32	1106.44	3	1	LGNJLTR		787.442	12 2 0 0 1	H(12)N(2)aH(1)	(N(N(H(H(H(H(H(H)))))(H(H(H(H(H(H(aH))))))))))	4959	0 1 0 0 0;0 2 0 0 0;1 2 0 0 0;2 2 0 0 0;3 2 0 0 0;4 2 0 0 0;5 2 0 0 0;6 2 0 0 0;7 2 0 0 0;7 2 0 0 1;8 2 0 0 0;8 2 0 0 1;9 2 0 0 0;9 2 0 0 1;10 2 0 0 0;10 2 0 0 1;11 2 0 0 0;11 2 0 0 1;12 2 0 0 0;	2529.87	4	39.7197	16.7734	82.3344	7	0.00362	1.09172	0.71429	0.83333	0	0	0	0	3.48044e-269	3.41725e-271	-1	0.000551572	0.000551572	sp|Q9C0Y4|AGLU_SCHPO;sp|Q9URX4|YFZB_SCHPO	agl1;SPAC1039.11c	209;225	106368	569433
Model-FissionYeast-H-1708-5.9224.9224.3.2.dta	Model-FissionYeast-H-1708-5.9224.9224.3.2.dta	Model-FissionYeast-H-1708-5	9224	3547.85	3346.33	1116.11	3	1	IVVJESR		816.457	12 2 0 0 1	H(12)N(2)aH(1)	(N(N(H(H(H(H(H(H)))))(H(H(H(H(H(H(aH))))))))))	4959	0 1 0 0 0;0 2 0 0 0;1 2 0 0 0;2 2 0 0 0;3 2 0 0 0;4 2 0 0 0;5 2 0 0 0;6 2 0 0 0;7 2 0 0 0;7 2 0 0 1;8 2 0 0 0;8 2 0 0 1;9 2 0 0 0;9 2 0 0 1;10 2 0 0 0;10 2 0 0 1;11 2 0 0 0;11 2 0 0 1;12 2 0 0 0;	2529.87	4	39.5154	23.3169	69.5982	7	0.00011	0.03274	0.61905	1	0	0	0	0	1.52104e-225	7.07044e-228	-1	0.000551572	0.000551572	sp|O13781|YEO3_SCHPO	SPAC17G6.03	430	6070580	24636900
Model-FissionYeast-H-1708-5.9227.9227.3.0.dta	Model-FissionYeast-H-1708-5.9227.9227.3.0.dta	Model-FissionYeast-H-1708-5	9227	3548.61	3552.5	1184.84	3	1	SKHATSJGTVETLNTK		1687.86	9 2 0 0 0	H(9)N(2)	(N(N(H(H(H(H(H(H)))))(H(H(H))))))	4992	0 1 0 0 0;0 2 0 0 0;1 2 0 0 0;2 2 0 0 0;3 2 0 0 0;4 2 0 0 0;5 2 0 0 0;6 2 0 0 0;7 2 0 0 0;8 2 0 0 0;	1864.63	7	73.9123	58.5172	102.503	7	0.0035	0.98645	1	0.96667	0	0	0	0	0	0	-1	0	0	sp|O13898|PMT1_SCHPO	ogm1	443	9907900	60299100
Model-FissionYeast-H-1708-5.9228.9228.2.0.dta	Model-FissionYeast-H-1708-5.9228.9228.2.0.dta	Model-FissionYeast-H-1708-5	9228	3548.89	2057.83	1029.42	2	1	PJFSSK		679.341	6 2 0 0 0	H(6)N(2)	(N(N(H(H(H(H)))(H(H)))))	5835	0 1 0 0 0;0 2 0 0 0;1 2 0 0 0;2 2 0 0 0;3 2 0 0 0;4 2 0 0 0;5 2 0 0 0;	1378.48	2	12.2554	9.96036	16.5176	4	0.01332	6.47267	0.66667	0.8	0	0	0	0	2.35416e-45	3.92834e-48	-1	0.00605118	0.00605118	sp|O14306|YE8A_SCHPO	SPAC9G1.10c	181	2571910	7190750
Model-FissionYeast-H-1708-5.9230.9230.4.1.dta	Model-FissionYeast-H-1708-5.9230.9230.4.1.dta	Model-FissionYeast-H-1708-5	9230	3549.37	3390.45	848.367	4	1	SKHATSJGTVETLNTK		1687.86	8 2 0 0 0	H(8)N(2)	(N(N(H(H(H(H(H(H)))))(H(H)))))	5011	0 1 0 0 0;0 2 0 0 0;1 2 0 0 0;2 2 0 0 0;3 2 0 0 0;4 2 0 0 0;5 2 0 0 0;6 2 0 0 0;7 2 0 0 0;	1702.58	7	80.3936	78.6101	83.7057	7	0.00309	0.91014	0.90909	1.1	0	0	0	0	7.02992e-274	5.29262e-276	-1	0	5.29262e-276	sp|O13898|PMT1_SCHPO	ogm1	443	20545200	115101000
Model-FissionYeast-H-1708-5.9241.9241.4.1.dta	Model-FissionYeast-H-1708-5.9241.9241.4.1.dta	Model-FissionYeast-H-1708-5	9241	3553.32	3552.5	888.88	4	1	SKHATSJGTVETLNTK		1687.86	9 2 0 0 0	H(9)N(2)	(N(N(H(H(H(H(H(H)))))(H(H(H))))))	4992	0 1 0 0 0;0 2 0 0 0;1 2 0 0 0;2 2 0 0 0;3 2 0 0 0;4 2 0 0 0;5 2 0 0 0;6 2 0 0 0;7 2 0 0 0;8 2 0 0 0;	1864.63	7	66.3449	54.2757	88.7591	7	0.0033	0.92846	0.91667	0.96667	0	0	0	0	3.56809e-291	2.18034e-293	-1	0	2.18034e-293	sp|O13898|PMT1_SCHPO	ogm1	443	20184900	122014000
Model-FissionYeast-H-1708-5.9245.9245.3.0.dta	Model-FissionYeast-H-1708-5.9245.9245.3.0.dta	Model-FissionYeast-H-1708-5	9245	3554.35	3390.45	1130.82	3	1	SKHATSJGTVETLNTK		1687.86	8 2 0 0 0	H(8)N(2)	(N(N(H(H(H(H(H(H)))))(H(H)))))	5011	0 1 0 0 0;0 2 0 0 0;1 2 0 0 0;2 2 0 0 0;3 2 0 0 0;4 2 0 0 0;5 2 0 0 0;6 2 0 0 0;7 2 0 0 0;	1702.58	7	68.1011	54.3758	93.5908	7	0.003	0.88389	1	0.9	0	0	0	0	1.05278e-307	0	-1	0	0	sp|O13898|PMT1_SCHPO	ogm1	443	13438200	74383000
Model-FissionYeast-H-1708-5.9249.9249.2.0.dta	Model-FissionYeast-H-1708-5.9249.9249.2.0.dta	Model-FissionYeast-H-1708-5	9249	3555.44	2814.13	1407.57	2	1	LGNJLTR		787.442	10 2 0 0 0	H(10)N(2)	(N(N(H(H(H(H(H(H)))))(H(H(H(H)))))))	4977	0 1 0 0 0;0 2 0 0 0;1 2 0 0 0;2 2 0 0 0;3 2 0 0 0;4 2 0 0 0;5 2 0 0 0;6 2 0 0 0;7 2 0 0 0;8 2 0 0 0;9 2 0 0 0;	2026.69	4	51.4208	29.0144	93.0326	7	0.00311	1.10511	1	1.08333	0	0	0	0	8.54542e-306	1.12213e-307	-1	0.000197433	0.000197433	sp|Q9C0Y4|AGLU_SCHPO;sp|Q9URX4|YFZB_SCHPO	agl1;SPAC1039.11c	209;225	10346400	41839000
Model-FissionYeast-H-1708-5.9250.9250.3.0.dta	Model-FissionYeast-H-1708-5.9250.9250.3.0.dta	Model-FissionYeast-H-1708-5	9250	3555.71	2831.16	944.391	3	1	LGNJLTR		787.442	9 2 0 0 1	H(9)N(2)aH(1)	(N(N(H(H(H(H(H))))(H(H(H(H(aH))))))))	5299	0 1 0 0 0;0 2 0 0 0;1 2 0 0 0;2 2 0 0 0;3 2 0 0 0;4 2 0 0 0;5 2 0 0 0;5 2 0 0 1;6 2 0 0 0;6 2 0 0 1;7 2 0 0 0;7 2 0 0 1;8 2 0 0 0;8 2 0 0 1;9 2 0 0 0;	2043.71	4	36.4933	17.0947	72.5193	7	0.00249	0.87804	0.76471	0.83333	0	0	0	0	1.46737e-235	1.18506e-237	-1	0.000551572	0.000551572	sp|Q9C0Y4|AGLU_SCHPO;sp|Q9URX4|YFZB_SCHPO	agl1;SPAC1039.11c	209;225	2988850	11943500
Model-FissionYeast-H-1708-5.9274.9274.4.1.dta	Model-FissionYeast-H-1708-5.9274.9274.4.1.dta	Model-FissionYeast-H-1708-5	9274	3564.6	3390.44	848.367	4	1	SKHATSJGTVETLNTK		1687.86	8 2 0 0 0	H(8)N(2)	(N(N(H(H(H(H(H(H)))))(H(H)))))	5011	0 1 0 0 0;0 2 0 0 0;1 2 0 0 0;2 2 0 0 0;3 2 0 0 0;4 2 0 0 0;5 2 0 0 0;6 2 0 0 0;7 2 0 0 0;	1702.58	7	53.1908	41.8377	74.2751	7	0.00217	0.64115	0.90909	0.83333	0	0	0	0	1.40697e-241	6.97123e-244	-1	0	6.97123e-244	sp|O13898|PMT1_SCHPO	ogm1	443	20545200	115101000
Model-FissionYeast-H-1708-5.9288.9288.2.0.dta	Model-FissionYeast-H-1708-5.9288.9288.2.0.dta	Model-FissionYeast-H-1708-5	9288	3569.92	2490.03	1245.52	2	1	LGNJLTR		787.442	8 2 0 0 0	H(8)N(2)	(N(N(H(H(H(H(H(H)))))(H(H)))))	5011	0 1 0 0 0;0 2 0 0 0;1 2 0 0 0;2 2 0 0 0;3 2 0 0 0;4 2 0 0 0;5 2 0 0 0;6 2 0 0 0;7 2 0 0 0;	1702.58	4	40.5086	19.5791	79.3776	7	0.00247	0.99308	1	0.91667	0	0	0	0	4.6433e-259	3.18442e-261	-1	0.000551572	0.000551572	sp|Q9C0Y4|AGLU_SCHPO;sp|Q9URX4|YFZB_SCHPO	agl1;SPAC1039.11c	209;225	13640700	47155600
Model-FissionYeast-H-1708-5.9289.9289.2.0.dta	Model-FissionYeast-H-1708-5.9289.9289.2.0.dta	Model-FissionYeast-H-1708-5	9289	3570.19	2652.08	1326.54	2	1	LGNJLTR		787.442	9 2 0 0 0	H(9)N(2)	(N(N(H(H(H(H(H(H)))))(H(H(H))))))	4992	0 1 0 0 0;0 2 0 0 0;1 2 0 0 0;2 2 0 0 0;3 2 0 0 0;4 2 0 0 0;5 2 0 0 0;6 2 0 0 0;7 2 0 0 0;8 2 0 0 0;	1864.63	4	38.6384	17.7098	77.5059	7	0.00244	0.9213	1	0.91667	0	0	0	0	1.19641e-252	9.68979e-255	-1	0.000551572	0.000551572	sp|Q9C0Y4|AGLU_SCHPO;sp|Q9URX4|YFZB_SCHPO	agl1;SPAC1039.11c	209;225	166091	699158
Model-FissionYeast-H-1708-5.9291.9291.2.0.dta	Model-FissionYeast-H-1708-5.9291.9291.2.0.dta	Model-FissionYeast-H-1708-5	9291	3570.69	2814.13	1407.57	2	1	LGNJLTR		787.442	10 2 0 0 0	H(10)N(2)	(N(N(H(H(H(H(H(H)))))(H(H(H(H)))))))	4977	0 1 0 0 0;0 2 0 0 0;1 2 0 0 0;2 2 0 0 0;3 2 0 0 0;4 2 0 0 0;5 2 0 0 0;6 2 0 0 0;7 2 0 0 0;8 2 0 0 0;9 2 0 0 0;	2026.69	4	51.1168	28.9848	92.2193	7	0.00295	1.04755	1	1.08333	0	0	0	0	5.17755e-303	4.31558e-305	-1	0.000197433	0.000197433	sp|Q9C0Y4|AGLU_SCHPO;sp|Q9URX4|YFZB_SCHPO	agl1;SPAC1039.11c	209;225	10346400	41839000
Model-FissionYeast-H-1708-5.9293.9293.3.0.dta	Model-FissionYeast-H-1708-5.9293.9293.3.0.dta	Model-FissionYeast-H-1708-5	9293	3571.26	2831.16	944.391	3	1	LGNJLTR		787.442	9 2 0 0 1	H(9)N(2)aH(1)	(N(N(H(H(H(H(H))))(H(H(H(H(aH))))))))	5299	0 1 0 0 0;0 2 0 0 0;1 2 0 0 0;2 2 0 0 0;3 2 0 0 0;4 2 0 0 0;5 2 0 0 0;5 2 0 0 1;6 2 0 0 0;6 2 0 0 1;7 2 0 0 0;7 2 0 0 1;8 2 0 0 0;8 2 0 0 1;9 2 0 0 0;	2043.71	4	35.4918	14.9266	73.6842	7	0.00266	0.94056	0.70588	0.83333	0	0	0	0	1.49043e-239	6.52434e-242	-1	0.00071518	0.00071518	sp|Q9C0Y4|AGLU_SCHPO;sp|Q9URX4|YFZB_SCHPO	agl1;SPAC1039.11c	209;225	2988850	11943500
Model-FissionYeast-H-1708-5.9294.9294.3.0.dta	Model-FissionYeast-H-1708-5.9294.9294.3.0.dta	Model-FissionYeast-H-1708-5	9294	3571.54	4019.59	1340.53	3	1	VLATJSSGVR		1003.55	15 2 0 0 1	H(15)N(2)aH(1)	(N(N(H(H(H(H(H(H(H(H)))))))(H(H(H(H(H(H(H(aH)))))))))))	3966	0 1 0 0 0;0 2 0 0 0;1 2 0 0 0;2 2 0 0 0;3 2 0 0 0;4 2 0 0 0;5 2 0 0 0;6 2 0 0 0;7 2 0 0 0;8 2 0 0 0;8 2 0 0 1;9 2 0 0 0;9 2 0 0 1;10 2 0 0 0;10 2 0 0 1;11 2 0 0 0;11 2 0 0 1;12 2 0 0 0;12 2 0 0 1;13 2 0 0 0;13 2 0 0 1;14 2 0 0 0;14 2 0 0 1;15 2 0 0 0;	3016.03	5	41.6302	27.3113	68.2226	7	0.00553	1.37658	0.57692	0.83333	0	0	0	0	7.94447e-221	3.59784e-223	-1	0.000197433	0.000197433	sp|Q9Y7N6|PLB5_SCHPO	SPCC1450.09c	474	1005480	7231590
Model-FissionYeast-H-1708-5.9318.9318.3.0.dta	Model-FissionYeast-H-1708-5.9318.9318.3.0.dta	Model-FissionYeast-H-1708-5	9318	3579.64	2669.11	890.373	3	1	LGNJLTR		787.442	8 2 0 0 1	H(8)N(2)aH(1)	(N(N(H(H(H(H)))(H(H(H(H(aH))))))))	5817	0 1 0 0 0;0 2 0 0 0;1 2 0 0 0;2 2 0 0 0;3 2 0 0 0;4 2 0 0 0;5 2 0 0 0;5 2 0 0 1;6 2 0 0 0;6 2 0 0 1;7 2 0 0 0;7 2 0 0 1;8 2 0 0 0;	1881.66	4	33.4492	12.5309	72.2976	7	0.00228	0.85583	0.73333	0.83333	0	0	0	0	8.4447e-235	6.82114e-237	-1	0.00228551	0.00228551	sp|Q9C0Y4|AGLU_SCHPO;sp|Q9URX4|YFZB_SCHPO	agl1;SPAC1039.11c	209;225	36271600	135463000
Model-FissionYeast-H-1708-5.9331.9331.3.0.dta	Model-FissionYeast-H-1708-5.9331.9331.3.0.dta	Model-FissionYeast-H-1708-5	9331	3583.71	3857.54	1286.52	3	1	VLATJSSGVR		1003.55	14 2 0 0 1	H(14)N(2)aH(1)	(N(N(H(H(H(H(H(H(H(H)))))))(H(H(H(H(aH(H(H))))))))))	4074	0 1 0 0 0;0 2 0 0 0;1 2 0 0 0;2 2 0 0 0;3 2 0 0 0;4 2 0 0 0;5 2 0 0 0;5 2 0 0 1;6 2 0 0 0;6 2 0 0 1;7 2 0 0 0;7 2 0 0 1;8 2 0 0 0;8 2 0 0 1;9 2 0 0 0;9 2 0 0 1;10 2 0 0 0;10 2 0 0 1;11 2 0 0 0;11 2 0 0 1;12 2 0 0 0;12 2 0 0 1;13 2 0 0 1;	2853.98	5	40.873	29.1207	62.6987	7	0.00651	1.68857	0.56	1	0	0	0	0	7.11524e-202	3.70625e-204	-1	0.000197433	0.000197433	sp|Q9Y7N6|PLB5_SCHPO	SPCC1450.09c	474	1396990	9423050
Model-FissionYeast-H-1708-5.9338.9338.2.0.dta	Model-FissionYeast-H-1708-5.9338.9338.2.0.dta	Model-FissionYeast-H-1708-5	9338	3585.57	2652.08	1326.54	2	1	LGNJLTR		787.442	9 2 0 0 0	H(9)N(2)	(N(N(H(H(H(H(H(H)))))(H(H(H))))))	4992	0 1 0 0 0;0 2 0 0 0;1 2 0 0 0;2 2 0 0 0;3 2 0 0 0;4 2 0 0 0;5 2 0 0 0;6 2 0 0 0;7 2 0 0 0;8 2 0 0 0;	1864.63	4	56.4885	40.0302	87.054	7	0.00173	0.65132	1	1.08333	0	0	0	0	2.43778e-285	9.88785e-288	-1	0	9.88785e-288	sp|Q9C0Y4|AGLU_SCHPO;sp|Q9URX4|YFZB_SCHPO	agl1;SPAC1039.11c	209;225	313914000	1202850000
Model-FissionYeast-H-1708-5.9339.9339.2.0.dta	Model-FissionYeast-H-1708-5.9339.9339.2.0.dta	Model-FissionYeast-H-1708-5	9339	3585.85	2490.03	1245.52	2	1	LGNJLTR		787.442	8 2 0 0 0	H(8)N(2)	(N(N(H(H(H(H(H(H)))))(H(H)))))	5011	0 1 0 0 0;0 2 0 0 0;1 2 0 0 0;2 2 0 0 0;3 2 0 0 0;4 2 0 0 0;5 2 0 0 0;6 2 0 0 0;7 2 0 0 0;	1702.58	4	51.6572	35.0912	82.4225	7	0.00273	1.09589	1	1.08333	0	0	0	0	1.73796e-269	1.85721e-271	-1	0	1.85721e-271	sp|Q9C0Y4|AGLU_SCHPO;sp|Q9URX4|YFZB_SCHPO	agl1;SPAC1039.11c	209;225	13640700	47155600
Model-FissionYeast-H-1708-5.9342.9342.2.0.dta	Model-FissionYeast-H-1708-5.9342.9342.2.0.dta	Model-FissionYeast-H-1708-5	9342	3586.61	2814.13	1407.57	2	1	LGNJLTR		787.442	10 2 0 0 0	H(10)N(2)	(N(N(H(H(H(H(H(H)))))(H(H(H(H)))))))	4977	0 1 0 0 0;0 2 0 0 0;1 2 0 0 0;2 2 0 0 0;3 2 0 0 0;4 2 0 0 0;5 2 0 0 0;6 2 0 0 0;7 2 0 0 0;8 2 0 0 0;9 2 0 0 0;	2026.69	4	36.5678	15.448	75.7902	7	0.0031	1.10156	1	0.83333	0	0	0	0	9.03623e-247	6.56199e-249	-1	0.00071518	0.00071518	sp|Q9C0Y4|AGLU_SCHPO;sp|Q9URX4|YFZB_SCHPO	agl1;SPAC1039.11c	209;225	10346400	41839000
Model-FissionYeast-H-1708-5.9369.9369.3.0.dta	Model-FissionYeast-H-1708-5.9369.9369.3.0.dta	Model-FissionYeast-H-1708-5	9369	3594.76	2669.11	890.373	3	1	LGNJLTR		787.442	8 2 0 0 1	H(8)N(2)aH(1)	(N(N(H(H(H(H)))(H(H(H(H(aH))))))))	5817	0 1 0 0 0;0 2 0 0 0;1 2 0 0 0;2 2 0 0 0;3 2 0 0 0;4 2 0 0 0;5 2 0 0 0;5 2 0 0 1;6 2 0 0 0;6 2 0 0 1;7 2 0 0 0;7 2 0 0 1;8 2 0 0 0;	1881.66	4	57.2586	40.9186	87.6043	7	0.00224	0.83784	0.8	1.25	0	0	0	0	3.18954e-287	1.83018e-289	-1	0	1.83018e-289	sp|Q9C0Y4|AGLU_SCHPO;sp|Q9URX4|YFZB_SCHPO	agl1;SPAC1039.11c	209;225	36133800	134988000
Model-FissionYeast-H-1708-5.9385.9385.3.0.dta	Model-FissionYeast-H-1708-5.9385.9385.3.0.dta	Model-FissionYeast-H-1708-5	9385	3599.75	2652.08	884.698	3	1	LGNJLTR		787.442	9 2 0 0 0	H(9)N(2)	(N(N(H(H(H(H(H(H)))))(H(H(H))))))	4992	0 1 0 0 0;0 2 0 0 0;1 2 0 0 0;2 2 0 0 0;3 2 0 0 0;4 2 0 0 0;5 2 0 0 0;6 2 0 0 0;7 2 0 0 0;8 2 0 0 0;	1864.63	4	48.0713	28.7085	84.0309	7	0.00231	0.87078	0.91667	1.08333	0	0	0	0	5.41798e-275	5.71927e-277	-1	0.000197433	0.000197433	sp|Q9C0Y4|AGLU_SCHPO;sp|Q9URX4|YFZB_SCHPO	agl1;SPAC1039.11c	209;225	13296800	49561400
Model-FissionYeast-H-1708-5.9386.9386.3.3.dta	Model-FissionYeast-H-1708-5.9386.9386.3.3.dta	Model-FissionYeast-H-1708-5	9386	3600.03	3857.56	1286.53	3	1	VLATJSSGVR		1003.55	14 2 0 0 1	H(14)N(2)aH(1)	(N(N(H(H(H(H(H(H(H(H)))))))(H(H(H(H(aH(H(H))))))))))	4074	0 1 0 0 0;0 2 0 0 0;1 2 0 0 0;2 2 0 0 0;3 2 0 0 0;4 2 0 0 0;5 2 0 0 0;5 2 0 0 1;6 2 0 0 0;6 2 0 0 1;7 2 0 0 0;7 2 0 0 1;8 2 0 0 0;8 2 0 0 1;9 2 0 0 0;9 2 0 0 1;10 2 0 0 0;10 2 0 0 1;11 2 0 0 0;11 2 0 0 1;12 2 0 0 0;12 2 0 0 1;13 2 0 0 1;	2853.98	5	47.1966	32.1383	75.1621	7	0.03371	8.73834	0.64	0.94444	0	0	0	0	1.28366e-244	1.05369e-246	-1	0.000197433	0.000197433	sp|Q9Y7N6|PLB5_SCHPO	SPCC1450.09c	474	1396990	9423050
Model-FissionYeast-H-1708-5.9391.9391.2.0.dta	Model-FissionYeast-H-1708-5.9391.9391.2.0.dta	Model-FissionYeast-H-1708-5	9391	3601.25	2490.03	1245.52	2	1	LGNJLTR		787.442	8 2 0 0 0	H(8)N(2)	(N(N(H(H(H(H(H(H)))))(H(H)))))	5011	0 1 0 0 0;0 2 0 0 0;1 2 0 0 0;2 2 0 0 0;3 2 0 0 0;4 2 0 0 0;5 2 0 0 0;6 2 0 0 0;7 2 0 0 0;	1702.58	4	46.8547	26.8215	84.0592	7	0.00249	0.9987	1	1.08333	0	0	0	0	4.33611e-275	3.14326e-277	-1	0.000197433	0.000197433	sp|Q9C0Y4|AGLU_SCHPO;sp|Q9URX4|YFZB_SCHPO	agl1;SPAC1039.11c	209;225	13640700	47155600
Model-FissionYeast-H-1708-5.9392.9392.2.0.dta	Model-FissionYeast-H-1708-5.9392.9392.2.0.dta	Model-FissionYeast-H-1708-5	9392	3601.46	2652.08	1326.54	2	1	LGNJLTR		787.442	9 2 0 0 0	H(9)N(2)	(N(N(H(H(H(H(H(H)))))(H(H(H))))))	4992	0 1 0 0 0;0 2 0 0 0;1 2 0 0 0;2 2 0 0 0;3 2 0 0 0;4 2 0 0 0;5 2 0 0 0;6 2 0 0 0;7 2 0 0 0;8 2 0 0 0;	1864.63	4	64.0079	52.107	86.1095	7	0.00066	0.25013	1	1.25	0	0	0	0	4.16044e-282	2.7104e-284	-1	0	2.7104e-284	sp|Q9C0Y4|AGLU_SCHPO;sp|Q9URX4|YFZB_SCHPO	agl1;SPAC1039.11c	209;225	313914000	1202850000
Model-FissionYeast-H-1708-5.9397.9397.2.2.dta	Model-FissionYeast-H-1708-5.9397.9397.2.2.dta	Model-FissionYeast-H-1708-5	9397	3602.69	2814.13	1407.57	2	1	LGNJLTR		787.442	10 2 0 0 0	H(10)N(2)	(N(N(H(H(H(H(H(H)))))(H(H(H(H)))))))	4977	0 1 0 0 0;0 2 0 0 0;1 2 0 0 0;2 2 0 0 0;3 2 0 0 0;4 2 0 0 0;5 2 0 0 0;6 2 0 0 0;7 2 0 0 0;8 2 0 0 0;9 2 0 0 0;	2026.69	4	36.6623	14.5101	77.802	7	0.00309	1.09801	1	0.83333	0	0	0	0	1.15727e-253	6.73394e-256	-1	0.00071518	0.00071518	sp|Q9C0Y4|AGLU_SCHPO;sp|Q9URX4|YFZB_SCHPO	agl1;SPAC1039.11c	209;225	10346400	41839000
Model-FissionYeast-H-1708-5.9403.9403.3.1.dta	Model-FissionYeast-H-1708-5.9403.9403.3.1.dta	Model-FissionYeast-H-1708-5	9403	3604.14	3499.43	1167.15	3	1	HATSJGTVETLNTK		1472.73	10 2 0 0 0	H(10)N(2)	(N(N(H(H(H(H(H(H)))))(H(H(H(H)))))))	4977	0 1 0 0 0;0 2 0 0 0;1 2 0 0 0;2 2 0 0 0;3 2 0 0 0;4 2 0 0 0;5 2 0 0 0;6 2 0 0 0;7 2 0 0 0;8 2 0 0 0;9 2 0 0 0;	2026.69	5	55.9469	37.9322	89.4027	7	0.00622	1.77827	1	0.84615	0	0	0	0	2.23954e-293	1.84984e-295	-1	0	1.84984e-295	sp|O13898|PMT1_SCHPO	ogm1	443	20810800	103602000
Model-FissionYeast-H-1708-5.9421.9421.3.0.dta	Model-FissionYeast-H-1708-5.9421.9421.3.0.dta	Model-FissionYeast-H-1708-5	9421	3610.08	3337.37	1113.13	3	1	HATSJGTVETLNTK		1472.73	9 2 0 0 0	H(9)N(2)	(N(N(H(H(H(H(H(H)))))(H(H(H))))))	4992	0 1 0 0 0;0 2 0 0 0;1 2 0 0 0;2 2 0 0 0;3 2 0 0 0;4 2 0 0 0;5 2 0 0 0;6 2 0 0 0;7 2 0 0 0;8 2 0 0 0;	1864.63	5	40.6958	29.4035	61.6673	7	0.0026	0.77947	0.91667	0.80769	0	0	0	0	2.46378e-198	1.18628e-200	-1	0.000197433	0.000197433	sp|O13898|PMT1_SCHPO	ogm1	443	217782	1286680
Model-FissionYeast-H-1708-5.9423.9423.3.0.dta	Model-FissionYeast-H-1708-5.9423.9423.3.0.dta	Model-FissionYeast-H-1708-5	9423	3610.52	2669.11	890.373	3	1	LGNJLTR		787.442	8 2 0 0 1	H(8)N(2)aH(1)	(N(N(H(H(H(H)))(H(H(H(H(aH))))))))	5817	0 1 0 0 0;0 2 0 0 0;1 2 0 0 0;2 2 0 0 0;3 2 0 0 0;4 2 0 0 0;5 2 0 0 0;5 2 0 0 1;6 2 0 0 0;6 2 0 0 1;7 2 0 0 0;7 2 0 0 1;8 2 0 0 0;	1881.66	4	61.3195	46.5687	88.714	7	0.00245	0.91765	0.8	1.25	0	0	0	0	5.08802e-291	4.74991e-293	-1	0	4.74991e-293	sp|Q9C0Y4|AGLU_SCHPO;sp|Q9URX4|YFZB_SCHPO	agl1;SPAC1039.11c	209;225	36133800	134988000
Model-FissionYeast-H-1708-5.9438.9438.3.0.dta	Model-FissionYeast-H-1708-5.9438.9438.3.0.dta	Model-FissionYeast-H-1708-5	9438	3615.22	2652.08	884.698	3	1	LGNJLTR		787.442	9 2 0 0 0	H(9)N(2)	(N(N(H(H(H(H(H(H)))))(H(H(H))))))	4992	0 1 0 0 0;0 2 0 0 0;1 2 0 0 0;2 2 0 0 0;3 2 0 0 0;4 2 0 0 0;5 2 0 0 0;6 2 0 0 0;7 2 0 0 0;8 2 0 0 0;	1864.63	4	45.6449	23.6786	86.4394	7	0.00239	0.90132	0.91667	0.91667	0	0	0	0	3.09293e-283	2.75786e-285	-1	0.000551572	0.000551572	sp|Q9C0Y4|AGLU_SCHPO;sp|Q9URX4|YFZB_SCHPO	agl1;SPAC1039.11c	209;225	13296800	49561400
Model-FissionYeast-H-1708-5.9443.9443.2.0.dta	Model-FissionYeast-H-1708-5.9443.9443.2.0.dta	Model-FissionYeast-H-1708-5	9443	3616.71	2652.08	1326.54	2	1	LGNJLTR		787.442	9 2 0 0 0	H(9)N(2)	(N(N(H(H(H(H(H(H)))))(H(H(H))))))	4992	0 1 0 0 0;0 2 0 0 0;1 2 0 0 0;2 2 0 0 0;3 2 0 0 0;4 2 0 0 0;5 2 0 0 0;6 2 0 0 0;7 2 0 0 0;8 2 0 0 0;	1864.63	4	60.7493	47.7698	84.8543	7	0.00105	0.39417	1	1.25	0	0	0	0	8.23057e-278	7.5263e-280	-1	0	7.5263e-280	sp|Q9C0Y4|AGLU_SCHPO;sp|Q9URX4|YFZB_SCHPO	agl1;SPAC1039.11c	209;225	313914000	1202850000
Model-FissionYeast-H-1708-5.9451.9451.3.1.dta	Model-FissionYeast-H-1708-5.9451.9451.3.1.dta	Model-FissionYeast-H-1708-5	9451	3619.26	3499.43	1167.15	3	1	HATSJGTVETLNTK		1472.73	10 2 0 0 0	H(10)N(2)	(N(N(H(H(H(H(H(H)))))(H(H(H(H)))))))	4977	0 1 0 0 0;0 2 0 0 0;1 2 0 0 0;2 2 0 0 0;3 2 0 0 0;4 2 0 0 0;5 2 0 0 0;6 2 0 0 0;7 2 0 0 0;8 2 0 0 0;9 2 0 0 0;	2026.69	5	91.2445	91.7067	90.3862	7	0.00471	1.3462	0.92308	1.26923	0	0	0	0	9.66373e-297	9.14012e-299	-1	0	9.14012e-299	sp|O13898|PMT1_SCHPO	ogm1	443	20883800	103991000
Model-FissionYeast-H-1708-5.9467.9467.3.0.dta	Model-FissionYeast-H-1708-5.9467.9467.3.0.dta	Model-FissionYeast-H-1708-5	9467	3625.11	3337.37	1113.13	3	1	HATSJGTVETLNTK		1472.73	9 2 0 0 0	H(9)N(2)	(N(N(H(H(H(H(H(H)))))(H(H(H))))))	4992	0 1 0 0 0;0 2 0 0 0;1 2 0 0 0;2 2 0 0 0;3 2 0 0 0;4 2 0 0 0;5 2 0 0 0;6 2 0 0 0;7 2 0 0 0;8 2 0 0 0;	1864.63	5	96.1758	102.291	84.8188	7	0.00339	1.01678	0.91667	1.19231	0	0	0	0	1.08844e-277	9.6936e-280	-1	0	9.6936e-280	sp|O13898|PMT1_SCHPO	ogm1	443	1993870	10960500
Model-FissionYeast-H-1708-5.9470.9470.3.0.dta	Model-FissionYeast-H-1708-5.9470.9470.3.0.dta	Model-FissionYeast-H-1708-5	9470	3626.16	2669.11	890.373	3	1	LGNJLTR		787.442	8 2 0 0 1	H(8)N(2)aH(1)	(N(N(H(H(H(H)))(H(H(H(H(aH))))))))	5817	0 1 0 0 0;0 2 0 0 0;1 2 0 0 0;2 2 0 0 0;3 2 0 0 0;4 2 0 0 0;5 2 0 0 0;5 2 0 0 1;6 2 0 0 0;6 2 0 0 1;7 2 0 0 0;7 2 0 0 1;8 2 0 0 0;	1881.66	4	56.9817	43.8182	81.4284	7	0.00258	0.9671	0.8	1.41667	0	0	0	0	4.40279e-266	3.62684e-268	-1	0	3.62684e-268	sp|Q9C0Y4|AGLU_SCHPO;sp|Q9URX4|YFZB_SCHPO	agl1;SPAC1039.11c	209;225	36133800	134988000
Model-FissionYeast-H-1708-5.9487.9487.2.0.dta	Model-FissionYeast-H-1708-5.9487.9487.2.0.dta	Model-FissionYeast-H-1708-5	9487	3632.3	2652.08	1326.54	2	1	LGNJLTR		787.442	9 2 0 0 0	H(9)N(2)	(N(N(H(H(H(H(H(H)))))(H(H(H))))))	4992	0 1 0 0 0;0 2 0 0 0;1 2 0 0 0;2 2 0 0 0;3 2 0 0 0;4 2 0 0 0;5 2 0 0 0;6 2 0 0 0;7 2 0 0 0;8 2 0 0 0;	1864.63	4	56.1505	39.4836	87.1034	7	0.00176	0.66188	1	1.08333	0	0	0	0	1.65135e-285	6.87931e-288	-1	0	6.87931e-288	sp|Q9C0Y4|AGLU_SCHPO;sp|Q9URX4|YFZB_SCHPO	agl1;SPAC1039.11c	209;225	313914000	1202850000
Model-FissionYeast-H-1708-5.9493.9493.3.1.dta	Model-FissionYeast-H-1708-5.9493.9493.3.1.dta	Model-FissionYeast-H-1708-5	9493	3634.44	3499.43	1167.15	3	1	HATSJGTVETLNTK		1472.73	10 2 0 0 0	H(10)N(2)	(N(N(H(H(H(H(H(H)))))(H(H(H(H)))))))	4977	0 1 0 0 0;0 2 0 0 0;1 2 0 0 0;2 2 0 0 0;3 2 0 0 0;4 2 0 0 0;5 2 0 0 0;6 2 0 0 0;7 2 0 0 0;8 2 0 0 0;9 2 0 0 0;	2026.69	5	69.6469	67.0573	74.4562	7	0.00703	2.00802	0.84615	1.07692	0	0	0	0	3.36807e-242	2.49167e-244	-1	0	2.49167e-244	sp|O13898|PMT1_SCHPO	ogm1	443	20883800	103991000
Model-FissionYeast-H-1708-5.9507.9507.3.0.dta	Model-FissionYeast-H-1708-5.9507.9507.3.0.dta	Model-FissionYeast-H-1708-5	9507	3640.33	3337.37	1113.13	3	1	HATSJGTVETLNTK		1472.73	9 2 0 0 0	H(9)N(2)	(N(N(H(H(H(H(H(H)))))(H(H(H))))))	4992	0 1 0 0 0;0 2 0 0 0;1 2 0 0 0;2 2 0 0 0;3 2 0 0 0;4 2 0 0 0;5 2 0 0 0;6 2 0 0 0;7 2 0 0 0;8 2 0 0 0;	1864.63	5	100.847	112.183	79.7948	7	0.00316	0.94576	0.91667	1.19231	0	0	0	0	1.72989e-260	1.51131e-262	-1	0	1.51131e-262	sp|O13898|PMT1_SCHPO	ogm1	443	337222000	1818290000
Model-FissionYeast-H-1708-5.9508.9508.3.1.dta	Model-FissionYeast-H-1708-5.9508.9508.3.1.dta	Model-FissionYeast-H-1708-5	9508	3640.61	3175.32	1059.11	3	1	HATSJGTVETLNTK		1472.73	8 2 0 0 0	H(8)N(2)	(N(N(H(H(H(H(H(H)))))(H(H)))))	5011	0 1 0 0 0;0 2 0 0 0;1 2 0 0 0;2 2 0 0 0;3 2 0 0 0;4 2 0 0 0;5 2 0 0 0;6 2 0 0 0;7 2 0 0 0;	1702.58	5	46.1685	38.099	61.1547	7	0.00285	0.89748	0.90909	0.88462	0	0	0	0	1.41422e-196	5.2988e-199	-1	0	5.2988e-199	sp|O13898|PMT1_SCHPO	ogm1	443	159524	871221
Model-FissionYeast-H-1708-5.9509.9509.3.0.dta	Model-FissionYeast-H-1708-5.9509.9509.3.0.dta	Model-FissionYeast-H-1708-5	9509	3640.9	3998.49	1333.5	3	1	MDJITAR		820.398	16 2 0 0 1	H(16)N(2)aH(1)	(N(N(H(H(H(H(H(H(H(H)))))))(H(H(H(H(H(aH(H(H(H))))))))))))	4013	0 1 0 0 0;0 2 0 0 0;1 2 0 0 0;2 2 0 0 0;3 2 0 0 0;4 2 0 0 0;5 2 0 0 0;6 2 0 0 0;6 2 0 0 1;7 2 0 0 0;7 2 0 0 1;8 2 0 0 0;8 2 0 0 1;9 2 0 0 0;9 2 0 0 1;10 2 0 0 0;10 2 0 0 1;11 2 0 0 0;11 2 0 0 1;12 2 0 0 0;12 2 0 0 1;13 2 0 0 0;13 2 0 0 1;14 2 0 0 1;15 2 0 0 1;	3178.08	3	40.8466	25.4018	69.5296	7	0.00441	1.10188	0.59259	1.08333	0	0	0	0	2.61373e-225	1.73613e-227	-1	0.000551572	0.000551572	sp|Q9P7K7|YOSH_SCHPO	SPBC21C3.17c	93	907210	6251840
Model-FissionYeast-H-1708-5.9513.9513.3.0.dta	Model-FissionYeast-H-1708-5.9513.9513.3.0.dta	Model-FissionYeast-H-1708-5	9513	3642.18	2669.11	890.373	3	1	LGNJLTR		787.442	8 2 0 0 1	H(8)N(2)aH(1)	(N(N(H(H(H(H)))(H(H(H(H(aH))))))))	5817	0 1 0 0 0;0 2 0 0 0;1 2 0 0 0;2 2 0 0 0;3 2 0 0 0;4 2 0 0 0;5 2 0 0 0;5 2 0 0 1;6 2 0 0 0;6 2 0 0 1;7 2 0 0 0;7 2 0 0 1;8 2 0 0 0;	1881.66	4	32.5037	14.5652	65.8179	7	0.00237	0.88842	0.73333	0.75	0	0	0	0	1.41043e-212	7.83059e-215	-1	0.00071518	0.00071518	sp|Q9C0Y4|AGLU_SCHPO;sp|Q9URX4|YFZB_SCHPO	agl1;SPAC1039.11c	209;225	136146	447591
Model-FissionYeast-H-1708-5.9519.9519.3.0.dta	Model-FissionYeast-H-1708-5.9519.9519.3.0.dta	Model-FissionYeast-H-1708-5	9519	3644.27	3354.4	1118.8	3	1	HATSJGTVETLNTK		1472.73	8 2 0 0 1	H(8)N(2)aH(1)	(N(N(H(H(H(H)))(H(H(H(H(aH))))))))	5817	0 1 0 0 0;0 2 0 0 0;1 2 0 0 0;2 2 0 0 0;3 2 0 0 0;4 2 0 0 0;5 2 0 0 0;5 2 0 0 1;6 2 0 0 0;6 2 0 0 1;7 2 0 0 0;7 2 0 0 1;8 2 0 0 0;	1881.66	5	77.2515	81.5842	69.2051	7	0.00116	0.34501	0.73333	1.15385	0	0	0	0	3.38922e-224	1.91528e-226	-1	0	1.91528e-226	sp|O13898|PMT1_SCHPO	ogm1	443	5541350	28879600
Model-FissionYeast-H-1708-5.9529.9529.2.0.dta	Model-FissionYeast-H-1708-5.9529.9529.2.0.dta	Model-FissionYeast-H-1708-5	9529	3647.93	2652.08	1326.54	2	1	LGNJLTR		787.442	9 2 0 0 0	H(9)N(2)	(N(N(H(H(H(H(H(H)))))(H(H(H))))))	4992	0 1 0 0 0;0 2 0 0 0;1 2 0 0 0;2 2 0 0 0;3 2 0 0 0;4 2 0 0 0;5 2 0 0 0;6 2 0 0 0;7 2 0 0 0;8 2 0 0 0;	1864.63	4	49.9764	29.0099	88.9144	7	0.00226	0.85192	1	1.08333	0	0	0	0	1.04917e-291	1.1558e-293	-1	0.000197433	0.000197433	sp|Q9C0Y4|AGLU_SCHPO;sp|Q9URX4|YFZB_SCHPO	agl1;SPAC1039.11c	209;225	910788	3405020
Model-FissionYeast-H-1708-5.9550.9550.3.0.dta	Model-FissionYeast-H-1708-5.9550.9550.3.0.dta	Model-FissionYeast-H-1708-5	9550	3654.02	3192.34	1064.79	3	1	HATSJGTVETLNTK		1472.73	7 2 0 0 1	H(7)N(2)aH(1)	(N(N(H(H(H))(H(H(H(aH(H))))))))	6235	0 1 0 0 0;0 2 0 0 0;1 2 0 0 0;2 2 0 0 0;3 2 0 0 0;4 2 0 0 0;4 2 0 0 1;5 2 0 0 0;5 2 0 0 1;6 2 0 0 0;6 2 0 0 1;	1719.61	5	66.3632	69.4815	60.572	7	0.0003	0.09358	0.76923	1	0	0	0	0	1.41319e-194	5.50675e-197	-1	0	5.50675e-197	sp|O13898|PMT1_SCHPO	ogm1	443	2619040	12938800
Model-FissionYeast-H-1708-5.9552.9552.2.0.dta	Model-FissionYeast-H-1708-5.9552.9552.2.0.dta	Model-FissionYeast-H-1708-5	9552	3654.5	3337.37	1669.19	2	1	HATSJGTVETLNTK		1472.73	9 2 0 0 0	H(9)N(2)	(N(N(H(H(H(H(H(H)))))(H(H(H))))))	4992	0 1 0 0 0;0 2 0 0 0;1 2 0 0 0;2 2 0 0 0;3 2 0 0 0;4 2 0 0 0;5 2 0 0 0;6 2 0 0 0;7 2 0 0 0;8 2 0 0 0;	1864.63	5	65.6619	69.9989	57.6074	7	0.00091	0.27188	0.91667	1.07692	0	0	0	0	2.09717e-184	6.96411e-187	-1	0	6.96411e-187	sp|O13898|PMT1_SCHPO	ogm1	443	2483170	15773900
Model-FissionYeast-H-1708-5.9556.9556.3.0.dta	Model-FissionYeast-H-1708-5.9556.9556.3.0.dta	Model-FissionYeast-H-1708-5	9556	3655.71	3175.32	1059.11	3	1	HATSJGTVETLNTK		1472.73	8 2 0 0 0	H(8)N(2)	(N(N(H(H(H(H(H(H)))))(H(H)))))	5011	0 1 0 0 0;0 2 0 0 0;1 2 0 0 0;2 2 0 0 0;3 2 0 0 0;4 2 0 0 0;5 2 0 0 0;6 2 0 0 0;7 2 0 0 0;	1702.58	5	95.7823	110.419	68.6005	7	0.00261	0.82285	0.90909	1.19231	0	0	0	0	4.017e-222	1.92991e-224	-1	0	1.92991e-224	sp|O13898|PMT1_SCHPO	ogm1	443	327426000	1634130000
Model-FissionYeast-H-1708-5.9557.9557.3.0.dta	Model-FissionYeast-H-1708-5.9557.9557.3.0.dta	Model-FissionYeast-H-1708-5	9557	3655.96	3337.37	1113.13	3	1	HATSJGTVETLNTK		1472.73	9 2 0 0 0	H(9)N(2)	(N(N(H(H(H(H(H(H)))))(H(H(H))))))	4992	0 1 0 0 0;0 2 0 0 0;1 2 0 0 0;2 2 0 0 0;3 2 0 0 0;4 2 0 0 0;5 2 0 0 0;6 2 0 0 0;7 2 0 0 0;8 2 0 0 0;	1864.63	5	82.8144	96.0864	58.1664	7	0.00209	0.62485	0.75	1.07692	0	0	0	0	2.53686e-186	1.05963e-188	-1	0	1.05963e-188	sp|O13898|PMT1_SCHPO	ogm1	443	337222000	1818290000
Model-FissionYeast-H-1708-5.9562.9562.2.0.dta	Model-FissionYeast-H-1708-5.9562.9562.2.0.dta	Model-FissionYeast-H-1708-5	9562	3657.43	3175.32	1588.16	2	1	HATSJGTVETLNTK		1472.73	8 2 0 0 0	H(8)N(2)	(N(N(H(H(H(H(H(H)))))(H(H)))))	5011	0 1 0 0 0;0 2 0 0 0;1 2 0 0 0;2 2 0 0 0;3 2 0 0 0;4 2 0 0 0;5 2 0 0 0;6 2 0 0 0;7 2 0 0 0;	1702.58	5	53.4573	51.9954	56.1722	7	0.00251	0.79135	1	0.96154	0	0	0	0	1.75424e-179	4.2744e-182	-1	0	4.2744e-182	sp|O13898|PMT1_SCHPO	ogm1	443	4385360	23290300
Model-FissionYeast-H-1708-5.9571.9571.3.0.dta	Model-FissionYeast-H-1708-5.9571.9571.3.0.dta	Model-FissionYeast-H-1708-5	9571	3659.6	3354.39	1118.8	3	1	HATSJGTVETLNTK		1472.73	8 2 0 0 1	H(8)N(2)aH(1)	(N(N(H(H(H(H)))(H(H(H(aH(H))))))))	5819	0 1 0 0 0;0 2 0 0 0;1 2 0 0 0;2 2 0 0 0;3 2 0 0 0;4 2 0 0 0;4 2 0 0 1;5 2 0 0 0;5 2 0 0 1;6 2 0 0 0;6 2 0 0 1;7 2 0 0 0;7 2 0 0 1;	1881.66	5	85.9942	96.4957	66.4916	7	0.00016	0.04808	0.73333	1.23077	0	0	0	0	6.88495e-215	3.37988e-217	-1	0	3.37988e-217	sp|O13898|PMT1_SCHPO	ogm1	443	5541350	28879600
Model-FissionYeast-H-1708-5.9583.9583.2.0.dta	Model-FissionYeast-H-1708-5.9583.9583.2.0.dta	Model-FissionYeast-H-1708-5	9583	3663.41	2652.08	1326.54	2	1	LGNJLTR		787.442	9 2 0 0 0	H(9)N(2)	(N(N(H(H(H(H(H(H)))))(H(H(H))))))	4992	0 1 0 0 0;0 2 0 0 0;1 2 0 0 0;2 2 0 0 0;3 2 0 0 0;4 2 0 0 0;5 2 0 0 0;6 2 0 0 0;7 2 0 0 0;8 2 0 0 0;	1864.63	4	36.9255	14.9878	77.667	7	0.00135	0.5103	1	0.83333	0	0	0	0	3.35789e-253	2.85392e-255	-1	0.00071518	0.00071518	sp|Q9C0Y4|AGLU_SCHPO;sp|Q9URX4|YFZB_SCHPO	agl1;SPAC1039.11c	209;225	300832	1099610
Model-FissionYeast-H-1708-5.9586.9586.2.0.dta	Model-FissionYeast-H-1708-5.9586.9586.2.0.dta	Model-FissionYeast-H-1708-5	9586	3664.15	2849.12	1425.07	2	1	JTSYPIK		822.436	10 2 0 0 0	H(10)N(2)	(N(N(H(H(H(H(H(H)))))(H(H(H(H)))))))	4977	0 1 0 0 0;0 2 0 0 0;1 2 0 0 0;2 2 0 0 0;3 2 0 0 0;4 2 0 0 0;5 2 0 0 0;6 2 0 0 0;7 2 0 0 0;8 2 0 0 0;9 2 0 0 0;	2026.69	1	31.9265	25.263	44.3016	7	0.00184	0.64544	0.69231	1.16667	0	0	0	0	5.90491e-139	1.64948e-141	-1	0.000551572	0.000551572	sp|O94694|YG1A_SCHPO	SPBC83.10	119	447211	1939510
Model-FissionYeast-H-1708-5.9605.9605.3.0.dta	Model-FissionYeast-H-1708-5.9605.9605.3.0.dta	Model-FissionYeast-H-1708-5	9605	3669.13	3192.34	1064.79	3	1	HATSJGTVETLNTK		1472.73	7 2 0 0 1	H(7)N(2)aH(1)	(N(N(H(H(H))(H(H(H(aH(H))))))))	6235	0 1 0 0 0;0 2 0 0 0;1 2 0 0 0;2 2 0 0 0;3 2 0 0 0;4 2 0 0 0;4 2 0 0 1;5 2 0 0 0;5 2 0 0 1;6 2 0 0 0;6 2 0 0 1;	1719.61	5	82.7715	93.0604	63.6635	7	-0.00017	-0.05396	0.76923	1.11538	0	0	0	0	3.47951e-205	1.85869e-207	-1	0	1.85869e-207	sp|O13898|PMT1_SCHPO	ogm1	443	2619040	12938800
Model-FissionYeast-H-1708-5.9607.9607.2.0.dta	Model-FissionYeast-H-1708-5.9607.9607.2.0.dta	Model-FissionYeast-H-1708-5	9607	3669.61	3337.37	1669.19	2	1	HATSJGTVETLNTK		1472.73	9 2 0 0 0	H(9)N(2)	(N(N(H(H(H(H(H(H)))))(H(H(H))))))	4992	0 1 0 0 0;0 2 0 0 0;1 2 0 0 0;2 2 0 0 0;3 2 0 0 0;4 2 0 0 0;5 2 0 0 0;6 2 0 0 0;7 2 0 0 0;8 2 0 0 0;	1864.63	5	72.8762	77.6666	63.9797	7	0.00298	0.89153	1	1.07692	0	0	0	0	2.85932e-206	1.10402e-208	-1	0	1.10402e-208	sp|O13898|PMT1_SCHPO	ogm1	443	2483170	15773900
Model-FissionYeast-H-1708-5.9613.9613.3.0.dta	Model-FissionYeast-H-1708-5.9613.9613.3.0.dta	Model-FissionYeast-H-1708-5	9613	3671.04	3175.32	1059.11	3	1	HATSJGTVETLNTK		1472.73	8 2 0 0 0	H(8)N(2)	(N(N(H(H(H(H(H(H)))))(H(H)))))	5011	0 1 0 0 0;0 2 0 0 0;1 2 0 0 0;2 2 0 0 0;3 2 0 0 0;4 2 0 0 0;5 2 0 0 0;6 2 0 0 0;7 2 0 0 0;	1702.58	5	86.9915	101.125	60.7432	7	0.00238	0.7501	0.81818	1.15385	0	0	0	0	3.65358e-195	1.33501e-197	-1	0	1.33501e-197	sp|O13898|PMT1_SCHPO	ogm1	443	327426000	1634130000
Model-FissionYeast-H-1708-5.9614.9614.3.0.dta	Model-FissionYeast-H-1708-5.9614.9614.3.0.dta	Model-FissionYeast-H-1708-5	9614	3671.3	3337.37	1113.13	3	1	HATSJGTVETLNTK		1472.73	9 2 0 0 0	H(9)N(2)	(N(N(H(H(H(H(H(H)))))(H(H(H))))))	4992	0 1 0 0 0;0 2 0 0 0;1 2 0 0 0;2 2 0 0 0;3 2 0 0 0;4 2 0 0 0;5 2 0 0 0;6 2 0 0 0;7 2 0 0 0;8 2 0 0 0;	1864.63	5	82.9811	96.1999	58.4319	7	0.002	0.59878	0.75	1.07692	0	0	0	0	3.11392e-187	1.09739e-189	-1	0	1.09739e-189	sp|O13898|PMT1_SCHPO	ogm1	443	337222000	1818290000
Model-FissionYeast-H-1708-5.9620.9620.2.0.dta	Model-FissionYeast-H-1708-5.9620.9620.2.0.dta	Model-FissionYeast-H-1708-5	9620	3672.97	3175.32	1588.16	2	1	HATSJGTVETLNTK		1472.73	8 2 0 0 0	H(8)N(2)	(N(N(H(H(H(H(H(H)))))(H(H)))))	5011	0 1 0 0 0;0 2 0 0 0;1 2 0 0 0;2 2 0 0 0;3 2 0 0 0;4 2 0 0 0;5 2 0 0 0;6 2 0 0 0;7 2 0 0 0;	1702.58	5	76.918	83.5035	64.6878	7	0.00328	1.03385	1	1.11538	0	0	0	0	1.06364e-208	6.61909e-211	-1	0	6.61909e-211	sp|O13898|PMT1_SCHPO	ogm1	443	4385360	23290300
Model-FissionYeast-H-1708-5.9623.9623.3.0.dta	Model-FissionYeast-H-1708-5.9623.9623.3.0.dta	Model-FissionYeast-H-1708-5	9623	3673.67	3998.49	1333.5	3	1	MDJITAR		820.398	16 2 0 0 1	H(16)N(2)aH(1)	(N(N(H(H(H(H(H(H(H(H)))))))(H(H(H(H(H(H(H(aH(H))))))))))))	3961	0 1 0 0 0;0 2 0 0 0;1 2 0 0 0;2 2 0 0 0;3 2 0 0 0;4 2 0 0 0;5 2 0 0 0;6 2 0 0 0;7 2 0 0 0;8 2 0 0 0;8 2 0 0 1;9 2 0 0 0;9 2 0 0 1;10 2 0 0 0;10 2 0 0 1;11 2 0 0 0;11 2 0 0 1;12 2 0 0 0;12 2 0 0 1;13 2 0 0 0;13 2 0 0 1;14 2 0 0 0;14 2 0 0 1;15 2 0 0 0;15 2 0 0 1;	3178.08	3	47.5869	31.4855	77.4895	7	0.00381	0.95332	0.62963	1.25	0	0	0	0	1.36217e-252	1.1605e-254	-1	0.000197433	0.000197433	sp|Q9P7K7|YOSH_SCHPO	SPBC21C3.17c	93	3665320	25147600
Model-FissionYeast-H-1708-5.9629.9629.3.0.dta	Model-FissionYeast-H-1708-5.9629.9629.3.0.dta	Model-FissionYeast-H-1708-5	9629	3675.38	2866.15	956.056	3	1	JTSYPIK		822.436	9 2 0 0 1	H(9)N(2)aH(1)	(N(N(H(H(H(H(H))))(H(H(H(aH(H))))))))	5317	0 1 0 0 0;0 2 0 0 0;1 2 0 0 0;2 2 0 0 0;3 2 0 0 0;4 2 0 0 0;4 2 0 0 1;5 2 0 0 0;5 2 0 0 1;6 2 0 0 0;6 2 0 0 1;7 2 0 0 0;7 2 0 0 1;8 2 0 0 0;8 2 0 0 1;	2043.71	1	33.3134	25.8743	47.129	7	0.00421	1.46812	0.58824	1.16667	0	0	0	0	1.44964e-148	3.54407e-151	-1	0.000197433	0.000197433	sp|O94694|YG1A_SCHPO	SPBC83.10	119	11063100	47022900
Model-FissionYeast-H-1708-5.9630.9630.3.0.dta	Model-FissionYeast-H-1708-5.9630.9630.3.0.dta	Model-FissionYeast-H-1708-5	9630	3675.67	3354.39	1118.8	3	1	HATSJGTVETLNTK		1472.73	8 2 0 0 1	H(8)N(2)aH(1)	(N(N(H(H(H(H)))(H(H(H(H(aH))))))))	5817	0 1 0 0 0;0 2 0 0 0;1 2 0 0 0;2 2 0 0 0;3 2 0 0 0;4 2 0 0 0;5 2 0 0 0;5 2 0 0 1;6 2 0 0 0;6 2 0 0 1;7 2 0 0 0;7 2 0 0 1;8 2 0 0 0;	1881.66	5	83.6943	93.6354	65.2323	7	-0.00044	-0.13168	0.73333	1.15385	0	0	0	0	1.44023e-210	8.26062e-213	-1	0	8.26062e-213	sp|O13898|PMT1_SCHPO	ogm1	443	5541350	28879600
Model-FissionYeast-H-1708-5.9643.9643.2.0.dta	Model-FissionYeast-H-1708-5.9643.9643.2.0.dta	Model-FissionYeast-H-1708-5	9643	3679.36	2849.13	1425.07	2	1	JTSYPIK		822.436	10 2 0 0 0	H(10)N(2)	(N(N(H(H(H(H(H(H)))))(H(H(H(H)))))))	4977	0 1 0 0 0;0 2 0 0 0;1 2 0 0 0;2 2 0 0 0;3 2 0 0 0;4 2 0 0 0;5 2 0 0 0;6 2 0 0 0;7 2 0 0 0;8 2 0 0 0;9 2 0 0 0;	2026.69	1	42.9762	31.779	63.7711	7	0.00281	0.988	0.92308	1.25	0	0	0	0	1.48612e-205	5.67737e-208	-1	0.000197433	0.000197433	sp|O94694|YG1A_SCHPO	SPBC83.10	119	11394900	54971600
Model-FissionYeast-H-1708-5.9650.9650.3.1.dta	Model-FissionYeast-H-1708-5.9650.9650.3.1.dta	Model-FissionYeast-H-1708-5	9650	3681	3499.43	1167.15	3	1	HATSJGTVETLNTK		1472.73	10 2 0 0 0	H(10)N(2)	(N(N(H(H(H(H(H(H)))))(H(H(H(H)))))))	4977	0 1 0 0 0;0 2 0 0 0;1 2 0 0 0;2 2 0 0 0;3 2 0 0 0;4 2 0 0 0;5 2 0 0 0;6 2 0 0 0;7 2 0 0 0;8 2 0 0 0;9 2 0 0 0;	2026.69	5	48.7973	41.9122	61.584	7	0.00815	2.3295	0.84615	0.88462	0	0	0	0	4.75534e-198	1.98269e-200	-1	0	1.98269e-200	sp|O13898|PMT1_SCHPO	ogm1	443	6904130	37165800
Model-FissionYeast-H-1708-5.9661.9661.3.0.dta	Model-FissionYeast-H-1708-5.9661.9661.3.0.dta	Model-FissionYeast-H-1708-5	9661	3684.63	3192.34	1064.79	3	1	HATSJGTVETLNTK		1472.73	7 2 0 0 1	H(7)N(2)aH(1)	(N(N(H(H(H))(H(H(H(H(aH))))))))	6233	0 1 0 0 0;0 2 0 0 0;1 2 0 0 0;2 2 0 0 0;3 2 0 0 0;4 2 0 0 0;5 2 0 0 0;5 2 0 0 1;6 2 0 0 0;6 2 0 0 1;7 2 0 0 0;	1719.61	5	76.5845	86.5529	58.0718	7	0.00089	0.27777	0.76923	1.07692	0	0	0	0	5.35629e-186	1.80714e-188	-1	0	1.80714e-188	sp|O13898|PMT1_SCHPO	ogm1	443	2619040	12938800
Model-FissionYeast-H-1708-5.9668.9668.3.0.dta	Model-FissionYeast-H-1708-5.9668.9668.3.0.dta	Model-FissionYeast-H-1708-5	9668	3686.58	3175.32	1059.11	3	1	HATSJGTVETLNTK		1472.73	8 2 0 0 0	H(8)N(2)	(N(N(H(H(H(H(H(H)))))(H(H)))))	5011	0 1 0 0 0;0 2 0 0 0;1 2 0 0 0;2 2 0 0 0;3 2 0 0 0;4 2 0 0 0;5 2 0 0 0;6 2 0 0 0;7 2 0 0 0;	1702.58	5	92.8396	105.574	69.1895	7	0.00301	0.94756	0.90909	1.15385	0	0	0	0	3.83446e-224	2.28109e-226	-1	0	2.28109e-226	sp|O13898|PMT1_SCHPO	ogm1	443	327426000	1634130000
Model-FissionYeast-H-1708-5.9669.9669.3.0.dta	Model-FissionYeast-H-1708-5.9669.9669.3.0.dta	Model-FissionYeast-H-1708-5	9669	3686.86	3337.37	1113.13	3	1	HATSJGTVETLNTK		1472.73	9 2 0 0 0	H(9)N(2)	(N(N(H(H(H(H(H(H)))))(H(H(H))))))	4992	0 1 0 0 0;0 2 0 0 0;1 2 0 0 0;2 2 0 0 0;3 2 0 0 0;4 2 0 0 0;5 2 0 0 0;6 2 0 0 0;7 2 0 0 0;8 2 0 0 0;	1864.63	5	97.6723	108.162	78.1911	7	0.00311	0.93048	0.91667	1.19231	0	0	0	0	5.37982e-255	3.88436e-257	-1	0	3.88436e-257	sp|O13898|PMT1_SCHPO	ogm1	443	337222000	1818290000
Model-FissionYeast-H-1708-5.9674.9674.2.0.dta	Model-FissionYeast-H-1708-5.9674.9674.2.0.dta	Model-FissionYeast-H-1708-5	9674	3688.06	3175.32	1588.16	2	1	HATSJGTVETLNTK		1472.73	8 2 0 0 0	H(8)N(2)	(N(N(H(H(H(H(H(H)))))(H(H)))))	5011	0 1 0 0 0;0 2 0 0 0;1 2 0 0 0;2 2 0 0 0;3 2 0 0 0;4 2 0 0 0;5 2 0 0 0;6 2 0 0 0;7 2 0 0 0;	1702.58	5	76.4448	84.723	61.0711	7	0.00337	1.06156	1	1.15385	0	0	0	0	2.73886e-196	1.19588e-198	-1	0	1.19588e-198	sp|O13898|PMT1_SCHPO	ogm1	443	4385360	23290300
Model-FissionYeast-H-1708-5.9680.9680.3.0.dta	Model-FissionYeast-H-1708-5.9680.9680.3.0.dta	Model-FissionYeast-H-1708-5	9680	3689.54	3998.49	1333.5	3	1	MDJITAR		820.398	16 2 0 0 1	H(16)N(2)aH(1)	(N(N(H(H(H(H(H(H(H(H)))))))(H(H(H(H(H(H(H(aH(H))))))))))))	3961	0 1 0 0 0;0 2 0 0 0;1 2 0 0 0;2 2 0 0 0;3 2 0 0 0;4 2 0 0 0;5 2 0 0 0;6 2 0 0 0;7 2 0 0 0;8 2 0 0 0;8 2 0 0 1;9 2 0 0 0;9 2 0 0 1;10 2 0 0 0;10 2 0 0 1;11 2 0 0 0;11 2 0 0 1;12 2 0 0 0;12 2 0 0 1;13 2 0 0 0;13 2 0 0 1;14 2 0 0 0;14 2 0 0 1;15 2 0 0 0;15 2 0 0 1;	3178.08	3	45.6037	30.2274	74.1597	7	0.00571	1.429	0.59259	1.16667	0	0	0	0	3.49611e-241	2.49242e-243	-1	0.000197433	0.000197433	sp|Q9P7K7|YOSH_SCHPO	SPBC21C3.17c	93	3665320	25147600
Model-FissionYeast-H-1708-5.9687.9687.3.0.dta	Model-FissionYeast-H-1708-5.9687.9687.3.0.dta	Model-FissionYeast-H-1708-5	9687	3691.25	2866.15	956.056	3	1	JTSYPIK		822.436	9 2 0 0 1	H(9)N(2)aH(1)	(N(N(H(H(H(H(H))))(H(H(H(H(aH))))))))	5299	0 1 0 0 0;0 2 0 0 0;1 2 0 0 0;2 2 0 0 0;3 2 0 0 0;4 2 0 0 0;5 2 0 0 0;5 2 0 0 1;6 2 0 0 0;6 2 0 0 1;7 2 0 0 0;7 2 0 0 1;8 2 0 0 0;8 2 0 0 1;9 2 0 0 0;	2043.71	1	33.5222	28.4466	42.9484	7	0.00442	1.54348	0.52941	1.16667	0	0	0	0	2.29169e-134	7.37084e-137	-1	0.000197433	0.000197433	sp|O94694|YG1A_SCHPO	SPBC83.10	119	11063100	47022900
[truncated: 34,153 more rows]
