# Supplementary material for: Precise, fast and comprehensive analysis of intact glycopeptides and modified glycans with pGlyco3
Source: Nat Methods. 2021 Nov 25;18(12):1515–23. doi: 10.1038/s41592-021-01306-0 (PMC8648562; doi:10.1038/s41592-021-01306-0)
Supplement: Supplementary file 3 — All additional data files. [file 41592_2021_1306_MOESM3_ESM.zip › Supplementary Data/Result Files for Figures/Fig.4/Fig.4c/Fission-Yeast-O-Man.xlsx]

## Sheet: Fission-Yeast-O-Man
GlySpec	PepSpec	RawName	Scan	RT	PrecursorMH	PrecursorMZ	Charge	Rank	Peptide	Mod	PeptideMH	Glycan(H,N,pH,aH)	GlycanComposition	PlausibleStruct	GlyID	GlyFrag	GlyMass	GlySite	TotalScore	PepScore	GlyScore	CoreMatched	MassDeviation	PPM	GlyIonRatio	byIonRatio	czIonRatio	GlyDecoy	PepDecoy	IsSmallGlycan	GlycanPEP	GlycanFDR	PeptidePEP	PeptideFDR	TotalFDR	Proteins	Genes	ProSites	MonoArea	IsotopeArea
Model-FissionYeast-H-1708-5.3839.3839.2.0.dta	Model-FissionYeast-H-1708-5.3839.3839.2.0.dta	Model-FissionYeast-H-1708-5	3839	1728.64	1730.81	865.906	2	1	KATLSSVSK		920.541	5 0 0 0	H(5)	(H(H)(H(H(H))))	287	1 0 0 0;2 0 0 0;3 0 0 0;4 0 0 0;	810.264	3	27.606	24.192	33.9464	2	0.00028	0.15898	1	1	0	0	0	0	1.91654e-07	1.00447e-08	-1	0	1.00447e-08	sp|P87178|YB1D_SCHPO	SPBC3D6.13c	212	468663	878951
Model-FissionYeast-H-1708-5.3907.3907.2.0.dta	Model-FissionYeast-H-1708-5.3907.3907.2.0.dta	Model-FissionYeast-H-1708-5	3907	1746.8	1568.75	784.88	2	1	KATLSSVSK		920.541	4 0 0 0	H(4)	(H(H)(H(H)))	416	1 0 0 0;2 0 0 0;3 0 0 0;	648.211	3	40.4823	44.0444	33.8669	2	0.00026	0.16611	1	1.3125	0	0	0	1	-1	0	-1	0	0	sp|P87178|YB1D_SCHPO	SPBC3D6.13c	212	848845	1803830
Model-FissionYeast-H-1708-5.4286.4286.2.1.dta	Model-FissionYeast-H-1708-5.4286.4286.2.1.dta	Model-FissionYeast-H-1708-5	4286	1860.93	1892.81	946.91	2	1	IAPTSAAK		758.441	7 0 0 0	H(7)	(H(H)(H(H(H(H(H))))))	115	1 0 0 0;2 0 0 0;3 0 0 0;4 0 0 0;5 0 0 0;6 0 0 0;	1134.37	4	38.7039	31.7412	51.6346	2	0.00261	1.37641	1	1.21429	0	0	0	0	2.89584e-11	2.85292e-12	-1	0	2.85292e-12	sp|Q9UT35|GDA1_SCHPO	gdp1	104	1171030	3020990
Model-FissionYeast-H-1708-5.4629.4629.2.0.dta	Model-FissionYeast-H-1708-5.4629.4629.2.0.dta	Model-FissionYeast-H-1708-5	4629	2012.17	1730.76	865.883	2	1	IAPTSAAK		758.441	6 0 0 0	H(6)	(H(H)(H(H(H(H)))))	188	1 0 0 0;2 0 0 0;3 0 0 0;4 0 0 0;5 0 0 0;	972.317	4	33.637	26.3027	47.2578	2	0.00148	0.85785	1	1.14286	0	0	0	0	2.38887e-10	2.28604e-11	-1	0	2.28604e-11	sp|Q9UT35|GDA1_SCHPO	gdp1	104	1512700	3473300
Model-FissionYeast-H-1708-5.4727.4727.2.0.dta	Model-FissionYeast-H-1708-5.4727.4727.2.0.dta	Model-FissionYeast-H-1708-5	4727	2060.04	1730.76	865.883	2	1	IAPTSAAK		758.441	6 0 0 0	H(6)	(H(H)(H(H(H(H)))))	188	1 0 0 0;2 0 0 0;3 0 0 0;4 0 0 0;5 0 0 0;	972.317	4	33.1079	24.9039	48.3439	2	0.00188	1.0878	1	1.07143	0	0	0	0	1.40919e-10	1.36059e-11	-1	0	1.36059e-11	sp|Q9UT35|GDA1_SCHPO	gdp1	104	4205180	10118100
Model-FissionYeast-H-1708-5.4758.4758.2.0.dta	Model-FissionYeast-H-1708-5.4758.4758.2.0.dta	Model-FissionYeast-H-1708-5	4758	2075.28	1730.76	865.883	2	1	IAPTSAAK		758.441	6 0 0 0	H(6)	(H(H)(H(H(H(H)))))	188	1 0 0 0;2 0 0 0;3 0 0 0;4 0 0 0;5 0 0 0;	972.317	4	39.4014	33.106	51.0928	2	0.00197	1.13865	1	1.21429	0	0	0	0	3.75115e-11	3.76003e-12	-1	0	3.76003e-12	sp|Q9UT35|GDA1_SCHPO	gdp1	104	4205180	10118100
Model-FissionYeast-H-1708-5.4947.4947.3.0.dta	Model-FissionYeast-H-1708-5.4947.4947.3.0.dta	Model-FissionYeast-H-1708-5	4947	2170.49	2340.05	780.687	3	1	KLTSSPTSVASK		1205.67	7 0 0 0	H(7)	(H(H)(H(H(H(H(H))))))	115	1 0 0 0;2 0 0 0;3 0 0 0;4 0 0 0;5 0 0 0;6 0 0 0;	1134.37	3	44.2774	45.7924	41.464	2	0.00224	0.95694	1	1.13636	0	0	0	0	4.17671e-09	3.23107e-10	-1	0	3.23107e-10	sp|P87178|YB1D_SCHPO	SPBC3D6.13c	200	6741820	22176900
Model-FissionYeast-H-1708-5.4981.4981.3.0.dta	Model-FissionYeast-H-1708-5.4981.4981.3.0.dta	Model-FissionYeast-H-1708-5	4981	2185.71	2340.05	780.687	3	1	KLTSSPTSVASK		1205.67	7 0 0 0	H(7)	(H(H)(H(H(H(H(H))))))	115	1 0 0 0;2 0 0 0;3 0 0 0;4 0 0 0;5 0 0 0;6 0 0 0;	1134.37	3	71.0131	83.203	48.3748	2	0.00277	1.18386	1	1.45455	0	0	0	0	1.38829e-10	1.30462e-11	-1	0	1.30462e-11	sp|P87178|YB1D_SCHPO	SPBC3D6.13c	200	6741820	22176900
Model-FissionYeast-H-1708-5.5016.5016.3.0.dta	Model-FissionYeast-H-1708-5.5016.5016.3.0.dta	Model-FissionYeast-H-1708-5	5016	2201.07	2340.05	780.687	3	1	KLTSSPTSVASK		1205.67	7 0 0 0	H(7)	(H(H)(H(H(H(H(H))))))	115	1 0 0 0;2 0 0 0;3 0 0 0;4 0 0 0;5 0 0 0;6 0 0 0;	1134.37	3	35.87	34.7604	37.9306	2	0.0028	1.19668	1	1.04545	0	0	0	0	2.48304e-08	1.42391e-09	-1	0	1.42391e-09	sp|P87178|YB1D_SCHPO	SPBC3D6.13c	200	6741820	22176900
Model-FissionYeast-H-1708-5.5263.5263.4.1.dta	Model-FissionYeast-H-1708-5.5263.5263.4.1.dta	Model-FissionYeast-H-1708-5	5263	2281.06	3153.36	789.095	4	1	SLTTSKTTASGHITK		1532.83	10 0 0 0	H(10)	(H(H)(H(H(H(H(H(H(H(H)))))))))	12	1 0 0 0;2 0 0 0;3 0 0 0;4 0 0 0;5 0 0 0;6 0 0 0;7 0 0 0;8 0 0 0;9 0 0 0;	1620.53	1	39.6326	24.902	66.9894	2	0.00142	0.45095	0.9	0.85714	0	0	0	0	2.51744e-14	4.79179e-15	-1	0	4.79179e-15	sp|O74947|YJBA_SCHPO	SPCC553.10	268	5860700	30040600
Model-FissionYeast-H-1708-5.5274.5274.3.0.dta	Model-FissionYeast-H-1708-5.5274.5274.3.0.dta	Model-FissionYeast-H-1708-5	5274	2283.97	3153.36	1051.79	3	1	SLTTSKTTASGHITK		1532.83	10 0 0 0	H(10)	(H(H)(H(H(H(H(H(H(H(H)))))))))	12	1 0 0 0;2 0 0 0;3 0 0 0;4 0 0 0;5 0 0 0;6 0 0 0;7 0 0 0;8 0 0 0;9 0 0 0;	1620.53	1	45.3114	29.0841	75.4479	2	-0.00052	-0.16332	1	0.78571	0	0	0	0	6.58285e-16	1.52511e-16	-1	0	1.52511e-16	sp|O74947|YJBA_SCHPO	SPCC553.10	268	3276400	16596100
Model-FissionYeast-H-1708-5.5282.5282.4.3.dta	Model-FissionYeast-H-1708-5.5282.5282.4.3.dta	Model-FissionYeast-H-1708-5	5282	2285.89	2991.3	748.582	4	1	SLTTSKTTASGHITK		1532.83	9 0 0 0	H(9)	(H(H)(H(H(H(H(H(H(H))))))))	31	1 0 0 0;2 0 0 0;3 0 0 0;4 0 0 0;5 0 0 0;6 0 0 0;7 0 0 0;8 0 0 0;	1458.48	1	30.4269	17.0462	55.2768	2	0.00102	0.34147	0.88889	0.60714	0	0	0	0	5.17543e-12	6.56293e-13	-1	0.00263852	0.00263852	sp|O74947|YJBA_SCHPO	SPCC553.10	268	831334	3642820
Model-FissionYeast-H-1708-5.5297.5297.3.0.dta	Model-FissionYeast-H-1708-5.5297.5297.3.0.dta	Model-FissionYeast-H-1708-5	5297	2289.32	2991.3	997.773	3	1	SLTTSKTTASGHITK		1532.83	9 0 0 0	H(9)	(H(H)(H(H(H(H(H(H(H))))))))	31	1 0 0 0;2 0 0 0;3 0 0 0;4 0 0 0;5 0 0 0;6 0 0 0;7 0 0 0;8 0 0 0;	1458.48	1	35.2349	21.8793	60.0382	2	0.00113	0.37824	1	0.71429	0	0	0	0	5.71119e-13	7.73418e-14	-1	0	7.73418e-14	sp|O74947|YJBA_SCHPO	SPCC553.10	268	672091	2643200
Model-FissionYeast-H-1708-5.5304.5304.3.0.dta	Model-FissionYeast-H-1708-5.5304.5304.3.0.dta	Model-FissionYeast-H-1708-5	5304	2291.02	2177.99	726.669	3	1	KLTSSPTSVASK		1205.67	6 0 0 0	H(6)	(H(H)(H(H(H(H)))))	188	1 0 0 0;2 0 0 0;3 0 0 0;4 0 0 0;5 0 0 0;	972.317	3	62.1834	74.0485	40.1482	2	0.00045	0.20695	1	1.40909	0	0	0	0	8.08499e-09	5.63969e-10	-1	0	5.63969e-10	sp|P87178|YB1D_SCHPO	SPBC3D6.13c	200	6518850	19610700
Model-FissionYeast-H-1708-5.5308.5308.2.3.dta	Model-FissionYeast-H-1708-5.5308.5308.2.3.dta	Model-FissionYeast-H-1708-5	5308	2291.98	2177.99	1089.5	2	1	KLTSSPTSVASK		1205.67	6 0 0 0	H(6)	(H(H)(H(H(H(H)))))	188	1 0 0 0;2 0 0 0;3 0 0 0;4 0 0 0;5 0 0 0;	972.317	3	35.6743	38.0141	31.3289	2	-0.00117	-0.5387	1	1.04545	0	0	0	0	7.47927e-07	3.18685e-08	-1	0	3.18685e-08	sp|P87178|YB1D_SCHPO	SPBC3D6.13c	200	1694520	5066440
Model-FissionYeast-H-1708-5.5326.5326.4.1.dta	Model-FissionYeast-H-1708-5.5326.5326.4.1.dta	Model-FissionYeast-H-1708-5	5326	2296.61	3153.36	789.095	4	1	SLTTSKTTASGHITK		1532.83	10 0 0 0	H(10)	(H(H)(H(H(H(H(H(H(H(H)))))))))	12	1 0 0 0;2 0 0 0;3 0 0 0;4 0 0 0;5 0 0 0;6 0 0 0;7 0 0 0;8 0 0 0;9 0 0 0;	1620.53	1	74.4719	67.3656	87.6694	2	0.00152	0.48139	1	1.17857	0	0	0	0	4.60032e-18	1.32327e-18	-1	0	1.32327e-18	sp|O74947|YJBA_SCHPO	SPCC553.10	268	5860700	30040600
Model-FissionYeast-H-1708-5.5337.5337.3.0.dta	Model-FissionYeast-H-1708-5.5337.5337.3.0.dta	Model-FissionYeast-H-1708-5	5337	2299.23	3153.36	1051.79	3	1	SLTTSKTTASGHITK		1532.83	10 0 0 0	H(10)	(H(H)(H(H(H(H(H(H(H(H)))))))))	12	1 0 0 0;2 0 0 0;3 0 0 0;4 0 0 0;5 0 0 0;6 0 0 0;7 0 0 0;8 0 0 0;9 0 0 0;	1620.53	1	63.8107	49.4366	90.5056	2	0.00098	0.31046	1	1.14286	0	0	0	0	1.5302e-18	5.27078e-19	-1	0	5.27078e-19	sp|O74947|YJBA_SCHPO	SPCC553.10	268	3276400	16596100
Model-FissionYeast-H-1708-5.5369.5369.3.0.dta	Model-FissionYeast-H-1708-5.5369.5369.3.0.dta	Model-FissionYeast-H-1708-5	5369	2307.2	2177.99	726.669	3	1	KLTSSPTSVASK		1205.67	6 0 0 0	H(6)	(H(H)(H(H(H(H)))))	188	1 0 0 0;2 0 0 0;3 0 0 0;4 0 0 0;5 0 0 0;	972.317	3	73.0276	87.0343	47.0154	2	0.00148	0.67802	1	1.45455	0	0	0	0	2.68849e-10	2.54621e-11	-1	0	2.54621e-11	sp|P87178|YB1D_SCHPO	SPBC3D6.13c	200	6518850	19610700
Model-FissionYeast-H-1708-5.5381.5381.4.1.dta	Model-FissionYeast-H-1708-5.5381.5381.4.1.dta	Model-FissionYeast-H-1708-5	5381	2310.59	2991.31	748.582	4	1	SLTTSKTTASGHITK		1532.83	9 0 0 0	H(9)	(H(H)(H(H(H(H(H(H(H))))))))	31	1 0 0 0;2 0 0 0;3 0 0 0;4 0 0 0;5 0 0 0;6 0 0 0;7 0 0 0;8 0 0 0;	1458.48	1	52.6628	47.3536	62.5228	2	0.00249	0.83088	0.88889	1.14286	0	0	0	0	1.84683e-13	3.30112e-14	-1	0	3.30112e-14	sp|O74947|YJBA_SCHPO	SPCC553.10	268	169985	985565
Model-FissionYeast-H-1708-5.5383.5383.3.1.dta	Model-FissionYeast-H-1708-5.5383.5383.3.1.dta	Model-FissionYeast-H-1708-5	5383	2311.1	2991.31	997.774	3	1	SLTTSKTTASGHITK		1532.83	9 0 0 0	H(9)	(H(H)(H(H(H(H(H(H(H))))))))	31	1 0 0 0;2 0 0 0;3 0 0 0;4 0 0 0;5 0 0 0;6 0 0 0;7 0 0 0;8 0 0 0;	1458.48	1	56.6709	47.3717	73.941	2	0.00339	1.13343	1	1.07143	0	0	0	0	1.24433e-15	2.82012e-16	-1	0	2.82012e-16	sp|O74947|YJBA_SCHPO	SPCC553.10	268	224859	1007980
Model-FissionYeast-H-1708-5.5386.5386.4.1.dta	Model-FissionYeast-H-1708-5.5386.5386.4.1.dta	Model-FissionYeast-H-1708-5	5386	2311.84	3153.36	789.095	4	1	SLTTSKTTASGHITK		1532.83	10 0 0 0	H(10)	(H(H)(H(H(H(H(H(H(H(H)))))))))	12	1 0 0 0;2 0 0 0;3 0 0 0;4 0 0 0;5 0 0 0;6 0 0 0;7 0 0 0;8 0 0 0;9 0 0 0;	1620.53	1	36.4761	21.7237	63.8735	2	0.00198	0.62854	0.9	0.75	0	0	0	0	1.0059e-13	1.83283e-14	-1	0	1.83283e-14	sp|O74947|YJBA_SCHPO	SPCC553.10	268	5860700	30040600
Model-FissionYeast-H-1708-5.5430.5430.4.1.dta	Model-FissionYeast-H-1708-5.5430.5430.4.1.dta	Model-FissionYeast-H-1708-5	5430	2326.13	2991.31	748.582	4	1	SLTTSKTTASGHITK		1532.83	9 0 0 0	H(9)	(H(H)(H(H(H(H(H(H(H))))))))	31	1 0 0 0;2 0 0 0;3 0 0 0;4 0 0 0;5 0 0 0;6 0 0 0;7 0 0 0;8 0 0 0;	1458.48	1	85.1444	79.1914	96.2	2	0.00365	1.21867	1	1.10714	0	0	0	0	1.77945e-19	8.60137e-20	-1	0	8.60137e-20	sp|O74947|YJBA_SCHPO	SPCC553.10	268	69692300	321968000
Model-FissionYeast-H-1708-5.5432.5432.3.0.dta	Model-FissionYeast-H-1708-5.5432.5432.3.0.dta	Model-FissionYeast-H-1708-5	5432	2326.63	2991.31	997.774	3	1	SLTTSKTTASGHITK		1532.83	9 0 0 0	H(9)	(H(H)(H(H(H(H(H(H(H))))))))	31	1 0 0 0;2 0 0 0;3 0 0 0;4 0 0 0;5 0 0 0;6 0 0 0;7 0 0 0;8 0 0 0;	1458.48	1	84.0528	76.1066	98.8101	2	0.00364	1.21567	1	1.10714	0	0	0	0	6.81217e-20	4.16428e-20	-1	0	4.16428e-20	sp|O74947|YJBA_SCHPO	SPCC553.10	268	53360100	245600000
Model-FissionYeast-H-1708-5.5441.5441.3.0.dta	Model-FissionYeast-H-1708-5.5441.5441.3.0.dta	Model-FissionYeast-H-1708-5	5441	2329.67	2667.2	889.738	3	1	SLTTSKTTASGHITK		1532.83	7 0 0 0	H(7)	(H(H)(H(H(H(H(H))))))	115	1 0 0 0;2 0 0 0;3 0 0 0;4 0 0 0;5 0 0 0;6 0 0 0;	1134.37	1	49.2259	45.1518	56.7921	2	0.00317	1.18975	1	1	0	0	0	0	2.55157e-12	3.38946e-13	-1	0	3.38946e-13	sp|O74947|YJBA_SCHPO	SPCC553.10	268	4566230	18282900
Model-FissionYeast-H-1708-5.5478.5478.4.1.dta	Model-FissionYeast-H-1708-5.5478.5478.4.1.dta	Model-FissionYeast-H-1708-5	5478	2341.6	2991.31	748.582	4	1	SLTTSKTTASGHITK		1532.83	9 0 0 0	H(9)	(H(H)(H(H(H(H(H(H(H))))))))	31	1 0 0 0;2 0 0 0;3 0 0 0;4 0 0 0;5 0 0 0;6 0 0 0;7 0 0 0;8 0 0 0;	1458.48	1	71.5117	63.9073	85.6342	2	0.00276	0.92181	1	1.10714	0	0	0	0	1.02559e-17	3.41803e-18	-1	0	3.41803e-18	sp|O74947|YJBA_SCHPO	SPCC553.10	268	69692300	321968000
Model-FissionYeast-H-1708-5.5480.5480.3.0.dta	Model-FissionYeast-H-1708-5.5480.5480.3.0.dta	Model-FissionYeast-H-1708-5	5480	2342.13	2991.31	997.774	3	1	SLTTSKTTASGHITK		1532.83	9 0 0 0	H(9)	(H(H)(H(H(H(H(H(H(H))))))))	31	1 0 0 0;2 0 0 0;3 0 0 0;4 0 0 0;5 0 0 0;6 0 0 0;7 0 0 0;8 0 0 0;	1458.48	1	70.2651	58.944	91.2899	2	0.0033	1.10434	1	1.07143	0	0	0	0	1.13251e-18	4.50116e-19	-1	0	4.50116e-19	sp|O74947|YJBA_SCHPO	SPCC553.10	268	53360100	245600000
Model-FissionYeast-H-1708-5.5489.5489.3.0.dta	Model-FissionYeast-H-1708-5.5489.5489.3.0.dta	Model-FissionYeast-H-1708-5	5489	2345.23	2667.2	889.739	3	1	SLTTSKTTASGHITK		1532.83	7 0 0 0	H(7)	(H(H)(H(H(H(H(H))))))	115	1 0 0 0;2 0 0 0;3 0 0 0;4 0 0 0;5 0 0 0;6 0 0 0;	1134.37	1	60.2468	58.4516	63.5807	2	0.00406	1.52155	1	1.10714	0	0	0	0	1.14706e-13	2.03505e-14	-1	0	2.03505e-14	sp|O74947|YJBA_SCHPO	SPCC553.10	268	4566230	18282900
Model-FissionYeast-H-1708-5.5495.5495.4.2.dta	Model-FissionYeast-H-1708-5.5495.5495.4.2.dta	Model-FissionYeast-H-1708-5	5495	2346.99	2829.25	708.069	4	1	SLTTSKTTASGHITK		1532.83	8 0 0 0	H(8)	(H(H)(H(H(H(H(H(H)))))))	64	1 0 0 0;2 0 0 0;3 0 0 0;4 0 0 0;5 0 0 0;6 0 0 0;7 0 0 0;	1296.42	1	27.5307	17.0125	47.0647	2	0.00207	0.73124	0.875	0.60714	0	0	0	0	2.62463e-10	2.47482e-11	-1	0.00263852	0.00263852	sp|O74947|YJBA_SCHPO	SPCC553.10	268	188632	690252
Model-FissionYeast-H-1708-5.5501.5501.3.0.dta	Model-FissionYeast-H-1708-5.5501.5501.3.0.dta	Model-FissionYeast-H-1708-5	5501	2348.79	2829.25	943.756	3	1	SLTTSKTTASGHITK		1532.83	8 0 0 0	H(8)	(H(H)(H(H(H(H(H(H)))))))	64	1 0 0 0;2 0 0 0;3 0 0 0;4 0 0 0;5 0 0 0;6 0 0 0;7 0 0 0;	1296.42	1	55.0123	47.1276	69.6553	2	0.00267	0.9426	1	1.07143	0	0	0	0	7.83785e-15	1.51313e-15	-1	0	1.51313e-15	sp|O74947|YJBA_SCHPO	SPCC553.10	268	192183	880512
Model-FissionYeast-H-1708-5.5532.5532.4.1.dta	Model-FissionYeast-H-1708-5.5532.5532.4.1.dta	Model-FissionYeast-H-1708-5	5532	2357.01	2991.3	748.582	4	1	SLTTSKTTASGHITK		1532.83	9 0 0 0	H(9)	(H(H)(H(H(H(H(H(H(H))))))))	31	1 0 0 0;2 0 0 0;3 0 0 0;4 0 0 0;5 0 0 0;6 0 0 0;7 0 0 0;8 0 0 0;	1458.48	1	64.9001	59.4053	75.1046	2	0.00135	0.45245	1	1.10714	0	0	0	0	7.60664e-16	1.81207e-16	-1	0	1.81207e-16	sp|O74947|YJBA_SCHPO	SPCC553.10	268	72758400	336326000
Model-FissionYeast-H-1708-5.5535.5535.3.0.dta	Model-FissionYeast-H-1708-5.5535.5535.3.0.dta	Model-FissionYeast-H-1708-5	5535	2357.74	2991.31	997.773	3	1	SLTTSKTTASGHITK		1532.83	9 0 0 0	H(9)	(H(H)(H(H(H(H(H(H(H))))))))	31	1 0 0 0;2 0 0 0;3 0 0 0;4 0 0 0;5 0 0 0;6 0 0 0;7 0 0 0;8 0 0 0;	1458.48	1	56.3137	44.2013	78.8082	2	0.00206	0.69014	1	1.03571	0	0	0	0	1.62278e-16	3.81813e-17	-1	0	3.81813e-17	sp|O74947|YJBA_SCHPO	SPCC553.10	268	456508	2123590
Model-FissionYeast-H-1708-5.5549.5549.2.0.dta	Model-FissionYeast-H-1708-5.5549.5549.2.0.dta	Model-FissionYeast-H-1708-5	5549	2362.23	1831.78	916.395	2	1	AASLGSTASEK		1021.52	5 0 0 0	H(5)	(H(H)(H(H(H))))	287	1 0 0 0;2 0 0 0;3 0 0 0;4 0 0 0;	810.264	3	32.5252	30.7678	35.7889	2	0.00179	0.97455	1	0.95	0	0	0	0	7.41614e-08	3.95241e-09	-1	0	3.95241e-09	sp|Q9Y7X6|ISH1_SCHPO	ish1	418	703680	1803590
Model-FissionYeast-H-1708-5.5552.5552.4.1.dta	Model-FissionYeast-H-1708-5.5552.5552.4.1.dta	Model-FissionYeast-H-1708-5	5552	2362.93	2829.25	708.069	4	1	SLTTSKTTASGHITK		1532.83	8 0 0 0	H(8)	(H(H)(H(H(H(H(H(H)))))))	64	1 0 0 0;2 0 0 0;3 0 0 0;4 0 0 0;5 0 0 0;6 0 0 0;7 0 0 0;	1296.42	1	78.892	77.8654	80.7987	2	0.00273	0.96452	1	1.14286	0	0	0	0	7.17043e-17	1.5864e-17	-1	0	1.5864e-17	sp|O74947|YJBA_SCHPO	SPCC553.10	268	812330000	3451550000
Model-FissionYeast-H-1708-5.5558.5558.3.0.dta	Model-FissionYeast-H-1708-5.5558.5558.3.0.dta	Model-FissionYeast-H-1708-5	5558	2364.34	2829.25	943.756	3	1	SLTTSKTTASGHITK		1532.83	8 0 0 0	H(8)	(H(H)(H(H(H(H(H(H)))))))	64	1 0 0 0;2 0 0 0;3 0 0 0;4 0 0 0;5 0 0 0;6 0 0 0;7 0 0 0;	1296.42	1	93.6123	96.3179	88.5875	2	0.00204	0.72099	1	1.21429	0	0	0	0	3.21451e-18	8.93867e-19	-1	0	8.93867e-19	sp|O74947|YJBA_SCHPO	SPCC553.10	268	586468000	2496510000
Model-FissionYeast-H-1708-5.5573.5573.2.0.dta	Model-FissionYeast-H-1708-5.5573.5573.2.0.dta	Model-FissionYeast-H-1708-5	5573	2368.75	2829.25	1415.13	2	1	SLTTSKTTASGHITK		1532.83	8 0 0 0	H(8)	(H(H)(H(H(H(H(H(H)))))))	64	1 0 0 0;2 0 0 0;3 0 0 0;4 0 0 0;5 0 0 0;6 0 0 0;7 0 0 0;	1296.42	1	41.5924	45.1208	35.0396	2	0.00268	0.94896	1	1.07143	0	0	0	0	1.09011e-07	5.57409e-09	-1	0	5.57409e-09	sp|O74947|YJBA_SCHPO	SPCC553.10	268	7448440	33312000
Model-FissionYeast-H-1708-5.5587.5587.4.1.dta	Model-FissionYeast-H-1708-5.5587.5587.4.1.dta	Model-FissionYeast-H-1708-5	5587	2372.27	2991.3	748.582	4	1	SLTTSKTTASGHITK		1532.83	9 0 0 0	H(9)	(H(H)(H(H(H(H(H(H(H))))))))	31	1 0 0 0;2 0 0 0;3 0 0 0;4 0 0 0;5 0 0 0;6 0 0 0;7 0 0 0;8 0 0 0;	1458.48	1	41.068	26.3283	68.4417	2	0.00127	0.42437	1	0.78571	0	0	0	0	1.33042e-14	2.45051e-15	-1	0	2.45051e-15	sp|O74947|YJBA_SCHPO	SPCC553.10	268	515478	2172010
Model-FissionYeast-H-1708-5.5593.5593.3.0.dta	Model-FissionYeast-H-1708-5.5593.5593.3.0.dta	Model-FissionYeast-H-1708-5	5593	2373.92	2991.31	997.773	3	1	SLTTSKTTASGHITK		1532.83	9 0 0 0	H(9)	(H(H)(H(H(H(H(H(H(H))))))))	31	1 0 0 0;2 0 0 0;3 0 0 0;4 0 0 0;5 0 0 0;6 0 0 0;7 0 0 0;8 0 0 0;	1458.48	1	41.4513	25.7407	70.628	2	0.00177	0.59186	1	0.78571	0	0	0	0	5.14194e-15	1.06078e-15	-1	0	1.06078e-15	sp|O74947|YJBA_SCHPO	SPCC553.10	268	129267	604141
Model-FissionYeast-H-1708-5.5609.5609.4.1.dta	Model-FissionYeast-H-1708-5.5609.5609.4.1.dta	Model-FissionYeast-H-1708-5	5609	2378.13	2829.26	708.069	4	1	SLTTSKTTASGHITK		1532.83	8 0 0 0	H(8)	(H(H)(H(H(H(H(H(H)))))))	64	1 0 0 0;2 0 0 0;3 0 0 0;4 0 0 0;5 0 0 0;6 0 0 0;7 0 0 0;	1296.42	1	88.0738	89.3676	85.6711	2	0.00472	1.66717	1	1.14286	0	0	0	0	1.01071e-17	3.29371e-18	-1	0	3.29371e-18	sp|O74947|YJBA_SCHPO	SPCC553.10	268	812330000	3451550000
Model-FissionYeast-H-1708-5.5615.5615.3.0.dta	Model-FissionYeast-H-1708-5.5615.5615.3.0.dta	Model-FissionYeast-H-1708-5	5615	2379.77	2829.25	943.756	3	1	SLTTSKTTASGHITK		1532.83	8 0 0 0	H(8)	(H(H)(H(H(H(H(H(H)))))))	64	1 0 0 0;2 0 0 0;3 0 0 0;4 0 0 0;5 0 0 0;6 0 0 0;7 0 0 0;	1296.42	1	92.4505	92.7104	91.9678	2	0.00172	0.60965	1	1.17857	0	0	0	0	8.7412e-19	3.44446e-19	-1	0	3.44446e-19	sp|O74947|YJBA_SCHPO	SPCC553.10	268	586468000	2496510000
Model-FissionYeast-H-1708-5.5631.5631.2.0.dta	Model-FissionYeast-H-1708-5.5631.5631.2.0.dta	Model-FissionYeast-H-1708-5	5631	2384.44	2829.25	1415.13	2	1	SLTTSKTTASGHITK		1532.83	8 0 0 0	H(8)	(H(H)(H(H(H(H(H(H)))))))	64	1 0 0 0;2 0 0 0;3 0 0 0;4 0 0 0;5 0 0 0;6 0 0 0;7 0 0 0;	1296.42	1	63.0383	75.3852	40.1085	2	0.00214	0.7581	1	1.25	0	0	0	0	8.24857e-09	5.77597e-10	-1	0	5.77597e-10	sp|O74947|YJBA_SCHPO	SPCC553.10	268	7448440	33312000
Model-FissionYeast-H-1708-5.5666.5666.4.1.dta	Model-FissionYeast-H-1708-5.5666.5666.4.1.dta	Model-FissionYeast-H-1708-5	5666	2393.82	2829.26	708.069	4	1	SLTTSKTTASGHITK		1532.83	8 0 0 0	H(8)	(H(H)(H(H(H(H(H(H)))))))	64	1 0 0 0;2 0 0 0;3 0 0 0;4 0 0 0;5 0 0 0;6 0 0 0;7 0 0 0;	1296.42	1	86.0138	86.1793	85.7064	2	0.00467	1.65162	1	1.10714	0	0	0	0	9.96664e-18	2.90287e-18	-1	0	2.90287e-18	sp|O74947|YJBA_SCHPO	SPCC553.10	268	812330000	3451550000
Model-FissionYeast-H-1708-5.5670.5670.3.0.dta	Model-FissionYeast-H-1708-5.5670.5670.3.0.dta	Model-FissionYeast-H-1708-5	5670	2395.15	2829.25	943.756	3	1	SLTTSKTTASGHITK		1532.83	8 0 0 0	H(8)	(H(H)(H(H(H(H(H(H)))))))	64	1 0 0 0;2 0 0 0;3 0 0 0;4 0 0 0;5 0 0 0;6 0 0 0;7 0 0 0;	1296.42	1	87.3238	84.9461	91.7393	2	0.00214	0.7581	1	1.14286	0	0	0	0	9.53719e-19	4.20447e-19	-1	0	4.20447e-19	sp|O74947|YJBA_SCHPO	SPCC553.10	268	586468000	2496510000
Model-FissionYeast-H-1708-5.5685.5685.2.0.dta	Model-FissionYeast-H-1708-5.5685.5685.2.0.dta	Model-FissionYeast-H-1708-5	5685	2399.76	2829.25	1415.13	2	1	SLTTSKTTASGHITK		1532.83	8 0 0 0	H(8)	(H(H)(H(H(H(H(H(H)))))))	64	1 0 0 0;2 0 0 0;3 0 0 0;4 0 0 0;5 0 0 0;6 0 0 0;7 0 0 0;	1296.42	1	57.026	67.8831	36.8629	2	0.00264	0.93271	1	1.25	0	0	0	0	4.27879e-08	2.36549e-09	-1	0	2.36549e-09	sp|O74947|YJBA_SCHPO	SPCC553.10	268	7448440	33312000
Model-FissionYeast-H-1708-5.5720.5720.4.1.dta	Model-FissionYeast-H-1708-5.5720.5720.4.1.dta	Model-FissionYeast-H-1708-5	5720	2409.4	2829.26	708.069	4	1	SLTTSKTTASGHITK		1532.83	8 0 0 0	H(8)	(H(H)(H(H(H(H(H(H)))))))	64	1 0 0 0;2 0 0 0;3 0 0 0;4 0 0 0;5 0 0 0;6 0 0 0;7 0 0 0;	1296.42	1	85.4553	85.763	84.8839	2	0.00475	1.67848	1	1.10714	0	0	0	0	1.38175e-17	4.30113e-18	-1	0	4.30113e-18	sp|O74947|YJBA_SCHPO	SPCC553.10	268	812330000	3451550000
Model-FissionYeast-H-1708-5.5726.5726.3.0.dta	Model-FissionYeast-H-1708-5.5726.5726.3.0.dta	Model-FissionYeast-H-1708-5	5726	2410.81	2829.25	943.756	3	1	SLTTSKTTASGHITK		1532.83	8 0 0 0	H(8)	(H(H)(H(H(H(H(H(H)))))))	64	1 0 0 0;2 0 0 0;3 0 0 0;4 0 0 0;5 0 0 0;6 0 0 0;7 0 0 0;	1296.42	1	92.9841	93.2649	92.4627	2	0.00214	0.75704	1	1.17857	0	0	0	0	7.24047e-19	2.60281e-19	-1	0	2.60281e-19	sp|O74947|YJBA_SCHPO	SPCC553.10	268	586468000	2496510000
Model-FissionYeast-H-1708-5.5741.5741.2.0.dta	Model-FissionYeast-H-1708-5.5741.5741.2.0.dta	Model-FissionYeast-H-1708-5	5741	2415.06	2829.25	1415.13	2	1	SLTTSKTTASGHITK		1532.83	8 0 0 0	H(8)	(H(H)(H(H(H(H(H(H)))))))	64	1 0 0 0;2 0 0 0;3 0 0 0;4 0 0 0;5 0 0 0;6 0 0 0;7 0 0 0;	1296.42	1	56.927	67.2911	37.6794	2	0.0023	0.81324	1	1.17857	0	0	0	0	2.82165e-08	1.57885e-09	-1	0	1.57885e-09	sp|O74947|YJBA_SCHPO	SPCC553.10	268	7448440	33312000
Model-FissionYeast-H-1708-5.5776.5776.4.1.dta	Model-FissionYeast-H-1708-5.5776.5776.4.1.dta	Model-FissionYeast-H-1708-5	5776	2424.84	2829.26	708.069	4	1	SLTTSKTTASGHITK		1532.83	8 0 0 0	H(8)	(H(H)(H(H(H(H(H(H)))))))	64	1 0 0 0;2 0 0 0;3 0 0 0;4 0 0 0;5 0 0 0;6 0 0 0;7 0 0 0;	1296.42	1	92.4485	96.866	84.2447	2	0.00459	1.62335	1	1.17857	0	0	0	0	1.78309e-17	5.51636e-18	-1	0	5.51636e-18	sp|O74947|YJBA_SCHPO	SPCC553.10	268	812330000	3451550000
Model-FissionYeast-H-1708-5.5781.5781.3.0.dta	Model-FissionYeast-H-1708-5.5781.5781.3.0.dta	Model-FissionYeast-H-1708-5	5781	2426.31	2829.25	943.756	3	1	SLTTSKTTASGHITK		1532.83	8 0 0 0	H(8)	(H(H)(H(H(H(H(H(H)))))))	64	1 0 0 0;2 0 0 0;3 0 0 0;4 0 0 0;5 0 0 0;6 0 0 0;7 0 0 0;	1296.42	1	92.1684	92.286	91.9501	2	0.00223	0.78885	1	1.17857	0	0	0	0	8.80025e-19	3.6995e-19	-1	0	3.6995e-19	sp|O74947|YJBA_SCHPO	SPCC553.10	268	586468000	2496510000
Model-FissionYeast-H-1708-5.5795.5795.2.0.dta	Model-FissionYeast-H-1708-5.5795.5795.2.0.dta	Model-FissionYeast-H-1708-5	5795	2430.53	2829.25	1415.13	2	1	SLTTSKTTASGHITK		1532.83	8 0 0 0	H(8)	(H(H)(H(H(H(H(H(H)))))))	64	1 0 0 0;2 0 0 0;3 0 0 0;4 0 0 0;5 0 0 0;6 0 0 0;7 0 0 0;	1296.42	1	45.9653	51.2503	36.1504	2	0.00333	1.17659	1	1.07143	0	0	0	0	6.16093e-08	3.23481e-09	-1	0	3.23481e-09	sp|O74947|YJBA_SCHPO	SPCC553.10	268	998739	4376520
Model-FissionYeast-H-1708-5.5826.5826.4.1.dta	Model-FissionYeast-H-1708-5.5826.5826.4.1.dta	Model-FissionYeast-H-1708-5	5826	2439.97	2829.25	708.069	4	1	SLTTSKTTASGHITK		1532.83	8 0 0 0	H(8)	(H(H)(H(H(H(H(H(H)))))))	64	1 0 0 0;2 0 0 0;3 0 0 0;4 0 0 0;5 0 0 0;6 0 0 0;7 0 0 0;	1296.42	1	77.7507	76.4411	80.1828	2	0.00347	1.22748	1	1.10714	0	0	0	0	9.22252e-17	2.17031e-17	-1	0	2.17031e-17	sp|O74947|YJBA_SCHPO	SPCC553.10	268	812330000	3451550000
Model-FissionYeast-H-1708-5.5830.5830.3.0.dta	Model-FissionYeast-H-1708-5.5830.5830.3.0.dta	Model-FissionYeast-H-1708-5	5830	2441.2	2829.25	943.756	3	1	SLTTSKTTASGHITK		1532.83	8 0 0 0	H(8)	(H(H)(H(H(H(H(H(H)))))))	64	1 0 0 0;2 0 0 0;3 0 0 0;4 0 0 0;5 0 0 0;6 0 0 0;7 0 0 0;	1296.42	1	83.1561	81.0984	86.9776	2	0.0028	0.98926	1	1.10714	0	0	0	0	6.03475e-18	1.98126e-18	-1	0	1.98126e-18	sp|O74947|YJBA_SCHPO	SPCC553.10	268	586468000	2496510000
Model-FissionYeast-H-1708-5.5837.5837.2.0.dta	Model-FissionYeast-H-1708-5.5837.5837.2.0.dta	Model-FissionYeast-H-1708-5	5837	2443.44	1669.73	835.368	2	1	AASLGSTASEK		1021.52	4 0 0 0	H(4)	(H(H)(H(H)))	416	1 0 0 0;2 0 0 0;3 0 0 0;	648.211	3	37.7119	47.2242	20.0462	2	0.00084	0.50463	0.75	1.2	0	0	0	1	-1	0	-1	0	0	sp|Q9Y7X6|ISH1_SCHPO	ish1	418	2125250	4477970
Model-FissionYeast-H-1708-5.5874.5874.4.1.dta	Model-FissionYeast-H-1708-5.5874.5874.4.1.dta	Model-FissionYeast-H-1708-5	5874	2455.47	2829.25	708.069	4	1	SLTTSKTTASGHITK		1532.83	8 0 0 0	H(8)	(H(H)(H(H(H(H(H(H)))))))	64	1 0 0 0;2 0 0 0;3 0 0 0;4 0 0 0;5 0 0 0;6 0 0 0;7 0 0 0;	1296.42	1	58.3026	53.1708	67.8332	2	0.00214	0.7581	1	1.07143	0	0	0	0	1.7369e-14	2.86953e-15	-1	0	2.86953e-15	sp|O74947|YJBA_SCHPO	SPCC553.10	268	1042560	4522810
Model-FissionYeast-H-1708-5.5878.5878.3.0.dta	Model-FissionYeast-H-1708-5.5878.5878.3.0.dta	Model-FissionYeast-H-1708-5	5878	2456.76	2829.25	943.756	3	1	SLTTSKTTASGHITK		1532.83	8 0 0 0	H(8)	(H(H)(H(H(H(H(H(H)))))))	64	1 0 0 0;2 0 0 0;3 0 0 0;4 0 0 0;5 0 0 0;6 0 0 0;7 0 0 0;	1296.42	1	63.9791	56.8246	77.2659	2	0.00231	0.81642	1	1.14286	0	0	0	0	3.07565e-16	8.05072e-17	-1	0	8.05072e-17	sp|O74947|YJBA_SCHPO	SPCC553.10	268	478289	2112090
Model-FissionYeast-H-1708-5.5915.5915.4.1.dta	Model-FissionYeast-H-1708-5.5915.5915.4.1.dta	Model-FissionYeast-H-1708-5	5915	2470.65	2829.25	708.069	4	1	SLTTSKTTASGHITK		1532.83	8 0 0 0	H(8)	(H(H)(H(H(H(H(H(H)))))))	64	1 0 0 0;2 0 0 0;3 0 0 0;4 0 0 0;5 0 0 0;6 0 0 0;7 0 0 0;	1296.42	1	53.4718	51.5258	57.0858	2	0.00237	0.83727	0.875	1.03571	0	0	0	0	2.22612e-12	2.99757e-13	-1	0	2.99757e-13	sp|O74947|YJBA_SCHPO	SPCC553.10	268	1634370	7093540
Model-FissionYeast-H-1708-5.5955.5955.4.1.dta	Model-FissionYeast-H-1708-5.5955.5955.4.1.dta	Model-FissionYeast-H-1708-5	5955	2485.89	2829.25	708.069	4	1	SLTTSKTTASGHITK		1532.83	8 0 0 0	H(8)	(H(H)(H(H(H(H(H(H)))))))	64	1 0 0 0;2 0 0 0;3 0 0 0;4 0 0 0;5 0 0 0;6 0 0 0;7 0 0 0;	1296.42	1	56.8118	50.0156	69.4331	2	0.0021	0.74255	1	1.07143	0	0	0	0	8.6329e-15	1.74144e-15	-1	0	1.74144e-15	sp|O74947|YJBA_SCHPO	SPCC553.10	268	13566000	56486500
Model-FissionYeast-H-1708-5.5959.5959.3.0.dta	Model-FissionYeast-H-1708-5.5959.5959.3.0.dta	Model-FissionYeast-H-1708-5	5959	2487.19	2829.25	943.756	3	1	SLTTSKTTASGHITK		1532.83	8 0 0 0	H(8)	(H(H)(H(H(H(H(H(H)))))))	64	1 0 0 0;2 0 0 0;3 0 0 0;4 0 0 0;5 0 0 0;6 0 0 0;7 0 0 0;	1296.42	1	61.7152	53.919	76.1939	2	0.00173	0.61283	1	1.10714	0	0	0	0	4.81259e-16	1.1714e-16	-1	0	1.1714e-16	sp|O74947|YJBA_SCHPO	SPCC553.10	268	211953	898295
Model-FissionYeast-H-1708-5.5990.5990.4.1.dta	Model-FissionYeast-H-1708-5.5990.5990.4.1.dta	Model-FissionYeast-H-1708-5	5990	2498.03	2886.27	722.324	4	1	KETLAQDSESLLQK		1589.84	8 0 0 0	H(8)	(H(H)(H(H(H(H(H(H)))))))	64	1 0 0 0;2 0 0 0;3 0 0 0;4 0 0 0;5 0 0 0;6 0 0 0;7 0 0 0;	1296.42	3	36.0131	17.3484	70.676	2	0.01371	4.74933	1	0.46154	0	0	0	0	5.0364e-15	9.57146e-16	-1	0.00263852	0.00263852	sp|O42874|STU1_SCHPO	peg1	940	8632800	37715200
Model-FissionYeast-H-1708-5.6000.6000.4.1.dta	Model-FissionYeast-H-1708-5.6000.6000.4.1.dta	Model-FissionYeast-H-1708-5	6000	2501.42	2829.25	708.069	4	1	SLTTSKTTASGHITK		1532.83	8 0 0 0	H(8)	(H(H)(H(H(H(H(H(H)))))))	64	1 0 0 0;2 0 0 0;3 0 0 0;4 0 0 0;5 0 0 0;6 0 0 0;7 0 0 0;	1296.42	1	41.5973	30.9259	61.4157	2	0.00178	0.62945	1	0.85714	0	0	0	0	3.04867e-13	4.72476e-14	-1	0	4.72476e-14	sp|O74947|YJBA_SCHPO	SPCC553.10	268	525520	1987390
Model-FissionYeast-H-1708-5.6015.6015.3.0.dta	Model-FissionYeast-H-1708-5.6015.6015.3.0.dta	Model-FissionYeast-H-1708-5	6015	2506.19	2829.25	943.756	3	1	SLTTSKTTASGHITK		1532.83	8 0 0 0	H(8)	(H(H)(H(H(H(H(H(H)))))))	64	1 0 0 0;2 0 0 0;3 0 0 0;4 0 0 0;5 0 0 0;6 0 0 0;7 0 0 0;	1296.42	1	49.4653	39.9625	67.1133	2	0.00268	0.94578	1	0.96429	0	0	0	0	2.38373e-14	4.34344e-15	-1	0	4.34344e-15	sp|O74947|YJBA_SCHPO	SPCC553.10	268	253767	1029420
Model-FissionYeast-H-1708-5.6036.6036.3.0.dta	Model-FissionYeast-H-1708-5.6036.6036.3.0.dta	Model-FissionYeast-H-1708-5	6036	2514.01	2667.2	889.738	3	1	SLTTSKTTASGHITK		1532.83	7 0 0 0	H(7)	(H(H)(H(H(H(H(H))))))	115	1 0 0 0;2 0 0 0;3 0 0 0;4 0 0 0;5 0 0 0;6 0 0 0;	1134.37	1	48.3503	41.6268	60.8369	2	0.00256	0.96029	1	1.03571	0	0	0	0	3.9666e-13	5.9573e-14	-1	0	5.9573e-14	sp|O74947|YJBA_SCHPO	SPCC553.10	268	246689	824237
Model-FissionYeast-H-1708-5.6047.6047.4.1.dta	Model-FissionYeast-H-1708-5.6047.6047.4.1.dta	Model-FissionYeast-H-1708-5	6047	2516.87	2829.25	708.068	4	1	SLTTSKTTASGHITK		1532.83	8 0 0 0	H(8)	(H(H)(H(H(H(H(H(H)))))))	64	1 0 0 0;2 0 0 0;3 0 0 0;4 0 0 0;5 0 0 0;6 0 0 0;7 0 0 0;	1296.42	1	38.3443	26.8209	59.745	2	0.00152	0.53614	1	0.85714	0	0	0	0	6.5311e-13	8.78371e-14	-1	0	8.78371e-14	sp|O74947|YJBA_SCHPO	SPCC553.10	268	6820740	28218700
Model-FissionYeast-H-1708-5.6062.6062.3.0.dta	Model-FissionYeast-H-1708-5.6062.6062.3.0.dta	Model-FissionYeast-H-1708-5	6062	2521.83	2829.25	943.756	3	1	SLTTSKTTASGHITK		1532.83	8 0 0 0	H(8)	(H(H)(H(H(H(H(H(H)))))))	64	1 0 0 0;2 0 0 0;3 0 0 0;4 0 0 0;5 0 0 0;6 0 0 0;7 0 0 0;	1296.42	1	46.7384	33.7773	70.8091	2	0.00258	0.91185	1	1	0	0	0	0	4.75512e-15	8.79131e-16	-1	0	8.79131e-16	sp|O74947|YJBA_SCHPO	SPCC553.10	268	4780660	20116800
Model-FissionYeast-H-1708-5.6083.6083.3.0.dta	Model-FissionYeast-H-1708-5.6083.6083.3.0.dta	Model-FissionYeast-H-1708-5	6083	2529.13	2667.2	889.738	3	1	SLTTSKTTASGHITK		1532.83	7 0 0 0	H(7)	(H(H)(H(H(H(H(H))))))	115	1 0 0 0;2 0 0 0;3 0 0 0;4 0 0 0;5 0 0 0;6 0 0 0;	1134.37	1	76.5104	76.8665	75.8491	2	0.00287	1.07614	1	1.17857	0	0	0	0	5.56123e-16	1.3717e-16	-1	0	1.3717e-16	sp|O74947|YJBA_SCHPO	SPCC553.10	268	57693200	227918000
Model-FissionYeast-H-1708-5.6094.6094.4.2.dta	Model-FissionYeast-H-1708-5.6094.6094.4.2.dta	Model-FissionYeast-H-1708-5	6094	2532.49	2829.25	708.068	4	1	SLTTSKTTASGHITK		1532.83	8 0 0 0	H(8)	(H(H)(H(H(H(H(H(H)))))))	64	1 0 0 0;2 0 0 0;3 0 0 0;4 0 0 0;5 0 0 0;6 0 0 0;7 0 0 0;	1296.42	1	37.6393	28.4781	54.6528	2	0.00148	0.52482	0.875	0.85714	0	0	0	0	6.93624e-12	8.62334e-13	-1	0	8.62334e-13	sp|O74947|YJBA_SCHPO	SPCC553.10	268	6820740	28218700
Model-FissionYeast-H-1708-5.6111.6111.3.0.dta	Model-FissionYeast-H-1708-5.6111.6111.3.0.dta	Model-FissionYeast-H-1708-5	6111	2537.29	2829.25	943.756	3	1	SLTTSKTTASGHITK		1532.83	8 0 0 0	H(8)	(H(H)(H(H(H(H(H(H)))))))	64	1 0 0 0;2 0 0 0;3 0 0 0;4 0 0 0;5 0 0 0;6 0 0 0;7 0 0 0;	1296.42	1	45.1521	33.3791	67.0164	2	0.00285	1.00834	1	0.92857	0	0	0	0	2.48772e-14	4.70042e-15	-1	0	4.70042e-15	sp|O74947|YJBA_SCHPO	SPCC553.10	268	4780660	20116800
Model-FissionYeast-H-1708-5.6132.6132.3.0.dta	Model-FissionYeast-H-1708-5.6132.6132.3.0.dta	Model-FissionYeast-H-1708-5	6132	2544.57	2667.2	889.738	3	1	SLTTSKTTASGHITK		1532.83	7 0 0 0	H(7)	(H(H)(H(H(H(H(H))))))	115	1 0 0 0;2 0 0 0;3 0 0 0;4 0 0 0;5 0 0 0;6 0 0 0;	1134.37	1	82.0043	83.8706	78.5382	2	0.00286	1.07165	1	1.14286	0	0	0	0	1.81422e-16	4.34009e-17	-1	0	4.34009e-17	sp|O74947|YJBA_SCHPO	SPCC553.10	268	57693200	227918000
Model-FissionYeast-H-1708-5.6174.6174.3.0.dta	Model-FissionYeast-H-1708-5.6174.6174.3.0.dta	Model-FissionYeast-H-1708-5	6174	2559.97	2667.2	889.738	3	1	SLTTSKTTASGHITK		1532.83	7 0 0 0	H(7)	(H(H)(H(H(H(H(H))))))	115	1 0 0 0;2 0 0 0;3 0 0 0;4 0 0 0;5 0 0 0;6 0 0 0;	1134.37	1	82.4929	86.9711	74.1763	2	0.00309	1.15825	1	1.21429	0	0	0	0	1.12612e-15	2.49186e-16	-1	0	2.49186e-16	sp|O74947|YJBA_SCHPO	SPCC553.10	268	57693200	227918000
Model-FissionYeast-H-1708-5.6212.6212.3.0.dta	Model-FissionYeast-H-1708-5.6212.6212.3.0.dta	Model-FissionYeast-H-1708-5	6212	2575.5	2667.2	889.738	3	1	SLTTSKTTASGHITK		1532.83	7 0 0 0	H(7)	(H(H)(H(H(H(H(H))))))	115	1 0 0 0;2 0 0 0;3 0 0 0;4 0 0 0;5 0 0 0;6 0 0 0;	1134.37	1	72.5531	71.4834	74.5398	2	0.00289	1.08402	1	1.14286	0	0	0	0	9.65539e-16	2.06805e-16	-1	0	2.06805e-16	sp|O74947|YJBA_SCHPO	SPCC553.10	268	94546600	372735000
Model-FissionYeast-H-1708-5.6251.6251.3.0.dta	Model-FissionYeast-H-1708-5.6251.6251.3.0.dta	Model-FissionYeast-H-1708-5	6251	2590.97	2667.2	889.738	3	1	SLTTSKTTASGHITK		1532.83	7 0 0 0	H(7)	(H(H)(H(H(H(H(H))))))	115	1 0 0 0;2 0 0 0;3 0 0 0;4 0 0 0;5 0 0 0;6 0 0 0;	1134.37	1	86.6478	91.6976	77.2698	2	0.00258	0.96817	1	1.17857	0	0	0	0	3.07058e-16	7.90328e-17	-1	0	7.90328e-17	sp|O74947|YJBA_SCHPO	SPCC553.10	268	149113000	588427000
Model-FissionYeast-H-1708-5.6293.6293.3.0.dta	Model-FissionYeast-H-1708-5.6293.6293.3.0.dta	Model-FissionYeast-H-1708-5	6293	2606.43	2667.2	889.738	3	1	SLTTSKTTASGHITK		1532.83	7 0 0 0	H(7)	(H(H)(H(H(H(H(H))))))	115	1 0 0 0;2 0 0 0;3 0 0 0;4 0 0 0;5 0 0 0;6 0 0 0;	1134.37	1	75.3931	75.1105	75.9179	2	0.00301	1.13013	1	1.07143	0	0	0	0	5.40304e-16	1.30269e-16	-1	0	1.30269e-16	sp|O74947|YJBA_SCHPO	SPCC553.10	268	149113000	588427000
Model-FissionYeast-H-1708-5.6332.6332.3.0.dta	Model-FissionYeast-H-1708-5.6332.6332.3.0.dta	Model-FissionYeast-H-1708-5	6332	2621.58	2667.2	889.738	3	1	SLTTSKTTASGHITK		1532.83	7 0 0 0	H(7)	(H(H)(H(H(H(H(H))))))	115	1 0 0 0;2 0 0 0;3 0 0 0;4 0 0 0;5 0 0 0;6 0 0 0;	1134.37	1	74.9767	76.1271	72.8401	2	0.00321	1.20212	1	1.14286	0	0	0	0	1.98804e-15	4.35874e-16	-1	0	4.35874e-16	sp|O74947|YJBA_SCHPO	SPCC553.10	268	149113000	588427000
Model-FissionYeast-H-1708-5.6370.6370.3.0.dta	Model-FissionYeast-H-1708-5.6370.6370.3.0.dta	Model-FissionYeast-H-1708-5	6370	2636.82	2667.2	889.739	3	1	SLTTSKTTASGHITK		1532.83	7 0 0 0	H(7)	(H(H)(H(H(H(H(H))))))	115	1 0 0 0;2 0 0 0;3 0 0 0;4 0 0 0;5 0 0 0;6 0 0 0;	1134.37	1	66.2694	65.0514	68.5315	2	0.00337	1.26398	1	1.10714	0	0	0	0	1.27917e-14	2.39522e-15	-1	0	2.39522e-15	sp|O74947|YJBA_SCHPO	SPCC553.10	268	1405730	5472540
Model-FissionYeast-H-1708-5.6408.6408.3.0.dta	Model-FissionYeast-H-1708-5.6408.6408.3.0.dta	Model-FissionYeast-H-1708-5	6408	2652.23	2667.2	889.738	3	1	SLTTSKTTASGHITK		1532.83	7 0 0 0	H(7)	(H(H)(H(H(H(H(H))))))	115	1 0 0 0;2 0 0 0;3 0 0 0;4 0 0 0;5 0 0 0;6 0 0 0;	1134.37	1	64.7625	63.6558	66.8177	2	0.00287	1.07727	1	1.14286	0	0	0	0	2.7156e-14	5.07858e-15	-1	0	5.07858e-15	sp|O74947|YJBA_SCHPO	SPCC553.10	268	1084300	4164920
Model-FissionYeast-H-1708-5.6443.6443.3.0.dta	Model-FissionYeast-H-1708-5.6443.6443.3.0.dta	Model-FissionYeast-H-1708-5	6443	2667.73	2667.2	889.738	3	1	SLTTSKTTASGHITK		1532.83	7 0 0 0	H(7)	(H(H)(H(H(H(H(H))))))	115	1 0 0 0;2 0 0 0;3 0 0 0;4 0 0 0;5 0 0 0;6 0 0 0;	1134.37	1	72.8517	75.1367	68.608	2	0.0031	1.16275	1	1.17857	0	0	0	0	1.23714e-14	2.31435e-15	-1	0	2.31435e-15	sp|O74947|YJBA_SCHPO	SPCC553.10	268	10888100	42141900
Model-FissionYeast-H-1708-5.6479.6479.3.1.dta	Model-FissionYeast-H-1708-5.6479.6479.3.1.dta	Model-FissionYeast-H-1708-5	6479	2683.1	2667.2	889.738	3	1	SLTTSKTTASGHITK		1532.83	7 0 0 0	H(7)	(H(H)(H(H(H(H(H))))))	115	1 0 0 0;2 0 0 0;3 0 0 0;4 0 0 0;5 0 0 0;6 0 0 0;	1134.37	1	41.8219	32.0395	59.9892	2	0.00244	0.91643	1	0.89286	0	0	0	0	5.84058e-13	7.85866e-14	-1	0	7.85866e-14	sp|O74947|YJBA_SCHPO	SPCC553.10	268	194880	770208
Model-FissionYeast-H-1708-5.6484.6484.4.2.dta	Model-FissionYeast-H-1708-5.6484.6484.4.2.dta	Model-FissionYeast-H-1708-5	6484	2684.96	2829.25	708.069	4	1	SLTTSKTTASGHITK		1532.83	8 0 0 0	H(8)	(H(H)(H(H(H(H(H(H)))))))	64	1 0 0 0;2 0 0 0;3 0 0 0;4 0 0 0;5 0 0 0;6 0 0 0;7 0 0 0;	1296.42	1	29.1623	18.4793	49.0023	2	0.00205	0.72417	0.875	0.71429	0	0	0	0	1.02473e-10	9.26038e-12	-1	0.00263852	0.00263852	sp|O74947|YJBA_SCHPO	SPCC553.10	268	3000030	12192600
Model-FissionYeast-H-1708-5.6527.6527.3.1.dta	Model-FissionYeast-H-1708-5.6527.6527.3.1.dta	Model-FissionYeast-H-1708-5	6527	2699.4	2667.2	889.738	3	1	SLTTSKTTASGHITK		1532.83	7 0 0 0	H(7)	(H(H)(H(H(H(H(H))))))	115	1 0 0 0;2 0 0 0;3 0 0 0;4 0 0 0;5 0 0 0;6 0 0 0;	1134.37	1	33.7495	22.5311	54.5838	2	0.00143	0.53513	1	0.78571	0	0	0	0	7.16469e-12	8.94414e-13	-1	0	8.94414e-13	sp|O74947|YJBA_SCHPO	SPCC553.10	268	24464400	96000600
Model-FissionYeast-H-1708-5.6578.6578.3.0.dta	Model-FissionYeast-H-1708-5.6578.6578.3.0.dta	Model-FissionYeast-H-1708-5	6578	2714.76	2667.2	889.738	3	1	SLTTSKTTASGHITK		1532.83	7 0 0 0	H(7)	(H(H)(H(H(H(H(H))))))	115	1 0 0 0;2 0 0 0;3 0 0 0;4 0 0 0;5 0 0 0;6 0 0 0;	1134.37	1	70.3689	71.522	68.2275	2	0.00206	0.77358	1	1.14286	0	0	0	0	1.46115e-14	2.59506e-15	-1	0	2.59506e-15	sp|O74947|YJBA_SCHPO	SPCC553.10	268	24464400	96000600
Model-FissionYeast-H-1708-5.6597.6597.2.0.dta	Model-FissionYeast-H-1708-5.6597.6597.2.0.dta	Model-FissionYeast-H-1708-5	6597	2720.92	1507.68	754.341	2	1	AASLGSTASEK		1021.52	3 0 0 0	H(3)	(H(H)(H))	579	1 0 0 0;2 0 0 0;	486.158	3	20.914	26.7815	10.0173	2	0.00121	0.8039	0.66667	0.9	0	0	0	1	-1	0	-1	0	0	sp|Q9Y7X6|ISH1_SCHPO	ish1	418	962725	1789820
Model-FissionYeast-H-1708-5.6632.6632.3.0.dta	Model-FissionYeast-H-1708-5.6632.6632.3.0.dta	Model-FissionYeast-H-1708-5	6632	2730.16	2667.2	889.738	3	1	SLTTSKTTASGHITK		1532.83	7 0 0 0	H(7)	(H(H)(H(H(H(H(H))))))	115	1 0 0 0;2 0 0 0;3 0 0 0;4 0 0 0;5 0 0 0;6 0 0 0;	1134.37	1	78.3287	81.134	73.1189	2	0.00164	0.61499	1	1.17857	0	0	0	0	1.76514e-15	3.77243e-16	-1	0	3.77243e-16	sp|O74947|YJBA_SCHPO	SPCC553.10	268	24464400	96000600
Model-FissionYeast-H-1708-5.6656.6656.3.0.dta	Model-FissionYeast-H-1708-5.6656.6656.3.0.dta	Model-FissionYeast-H-1708-5	6656	2737.22	2505.15	835.72	3	1	SLTTSKTTASGHITK		1532.83	6 0 0 0	H(6)	(H(H)(H(H(H(H)))))	188	1 0 0 0;2 0 0 0;3 0 0 0;4 0 0 0;5 0 0 0;	972.317	1	29.1814	17.9137	50.1071	2	0.00102	0.40905	1	0.64286	0	0	0	0	6.0174e-11	5.70101e-12	-1	0.00263852	0.00263852	sp|O74947|YJBA_SCHPO	SPCC553.10	268	220664	844866
Model-FissionYeast-H-1708-5.6687.6687.3.0.dta	Model-FissionYeast-H-1708-5.6687.6687.3.0.dta	Model-FissionYeast-H-1708-5	6687	2745.61	2667.2	889.738	3	1	SLTTSKTTASGHITK		1532.83	7 0 0 0	H(7)	(H(H)(H(H(H(H(H))))))	115	1 0 0 0;2 0 0 0;3 0 0 0;4 0 0 0;5 0 0 0;6 0 0 0;	1134.37	1	63.0449	61.1545	66.5555	2	0.002	0.74884	1	1.10714	0	0	0	0	3.04887e-14	5.83811e-15	-1	0	5.83811e-15	sp|O74947|YJBA_SCHPO	SPCC553.10	268	24464400	96000600
Model-FissionYeast-H-1708-5.6711.6711.3.0.dta	Model-FissionYeast-H-1708-5.6711.6711.3.0.dta	Model-FissionYeast-H-1708-5	6711	2753.05	2505.15	835.72	3	1	SLTTSKTTASGHITK		1532.83	6 0 0 0	H(6)	(H(H)(H(H(H(H)))))	188	1 0 0 0;2 0 0 0;3 0 0 0;4 0 0 0;5 0 0 0;	972.317	1	44.9716	39.9175	54.3577	2	0.00169	0.6737	1	0.96429	0	0	0	0	7.96866e-12	1.04545e-12	-1	0	1.04545e-12	sp|O74947|YJBA_SCHPO	SPCC553.10	268	57762400	209939000
Model-FissionYeast-H-1708-5.6734.6734.3.0.dta	Model-FissionYeast-H-1708-5.6734.6734.3.0.dta	Model-FissionYeast-H-1708-5	6734	2760.73	2667.2	889.738	3	1	SLTTSKTTASGHITK		1532.83	7 0 0 0	H(7)	(H(H)(H(H(H(H(H))))))	115	1 0 0 0;2 0 0 0;3 0 0 0;4 0 0 0;5 0 0 0;6 0 0 0;	1134.37	1	64.9966	63.9313	66.9752	2	0.00235	0.88268	1	1.17857	0	0	0	0	2.53334e-14	4.83754e-15	-1	0	4.83754e-15	sp|O74947|YJBA_SCHPO	SPCC553.10	268	24464400	96000600
Model-FissionYeast-H-1708-5.6756.6756.3.0.dta	Model-FissionYeast-H-1708-5.6756.6756.3.0.dta	Model-FissionYeast-H-1708-5	6756	2767.97	2505.15	835.721	3	1	SLTTSKTTASGHITK		1532.83	6 0 0 0	H(6)	(H(H)(H(H(H(H)))))	188	1 0 0 0;2 0 0 0;3 0 0 0;4 0 0 0;5 0 0 0;	972.317	1	71.6035	79.0417	57.7897	2	0.0025	0.99943	1	1.21429	0	0	0	0	1.60644e-12	2.08078e-13	-1	0	2.08078e-13	sp|O74947|YJBA_SCHPO	SPCC553.10	268	57296800	208177000
Model-FissionYeast-H-1708-5.6784.6784.3.0.dta	Model-FissionYeast-H-1708-5.6784.6784.3.0.dta	Model-FissionYeast-H-1708-5	6784	2776.19	2667.2	889.738	3	1	SLTTSKTTASGHITK		1532.83	7 0 0 0	H(7)	(H(H)(H(H(H(H(H))))))	115	1 0 0 0;2 0 0 0;3 0 0 0;4 0 0 0;5 0 0 0;6 0 0 0;	1134.37	1	63.5521	61.7495	66.8997	2	0.00254	0.95242	1	1.21429	0	0	0	0	2.6191e-14	4.88499e-15	-1	0	4.88499e-15	sp|O74947|YJBA_SCHPO	SPCC553.10	268	24464400	96000600
Model-FissionYeast-H-1708-5.6806.6806.3.0.dta	Model-FissionYeast-H-1708-5.6806.6806.3.0.dta	Model-FissionYeast-H-1708-5	6806	2783.49	2505.15	835.721	3	1	SLTTSKTTASGHITK		1532.83	6 0 0 0	H(6)	(H(H)(H(H(H(H)))))	188	1 0 0 0;2 0 0 0;3 0 0 0;4 0 0 0;5 0 0 0;	972.317	1	74.2188	80.2708	62.9794	2	0.00252	1.00542	1	1.17857	0	0	0	0	1.50318e-13	2.50874e-14	-1	0	2.50874e-14	sp|O74947|YJBA_SCHPO	SPCC553.10	268	57296800	208177000
Model-FissionYeast-H-1708-5.6839.6839.3.0.dta	Model-FissionYeast-H-1708-5.6839.6839.3.0.dta	Model-FissionYeast-H-1708-5	6839	2793.33	2667.2	889.738	3	1	SLTTSKTTASGHITK		1532.83	7 0 0 0	H(7)	(H(H)(H(H(H(H(H))))))	115	1 0 0 0;2 0 0 0;3 0 0 0;4 0 0 0;5 0 0 0;6 0 0 0;	1134.37	1	31.7385	18.0837	57.0974	2	0.00225	0.84444	1	0.64286	0	0	0	0	2.21418e-12	2.95853e-13	-1	0.00263852	0.00263852	sp|O74947|YJBA_SCHPO	SPCC553.10	268	24464400	96000600
Model-FissionYeast-H-1708-5.6857.6857.3.0.dta	Model-FissionYeast-H-1708-5.6857.6857.3.0.dta	Model-FissionYeast-H-1708-5	6857	2798.88	2505.15	835.72	3	1	SLTTSKTTASGHITK		1532.83	6 0 0 0	H(6)	(H(H)(H(H(H(H)))))	188	1 0 0 0;2 0 0 0;3 0 0 0;4 0 0 0;5 0 0 0;	972.317	1	72.8364	75.789	67.353	2	0.0018	0.71921	1	1.07143	0	0	0	0	2.14492e-14	3.8257e-15	-1	0	3.8257e-15	sp|O74947|YJBA_SCHPO	SPCC553.10	268	57296800	208177000
Model-FissionYeast-H-1708-5.6907.6907.3.0.dta	Model-FissionYeast-H-1708-5.6907.6907.3.0.dta	Model-FissionYeast-H-1708-5	6907	2814.46	2505.15	835.72	3	1	SLTTSKTTASGHITK		1532.83	6 0 0 0	H(6)	(H(H)(H(H(H(H)))))	188	1 0 0 0;2 0 0 0;3 0 0 0;4 0 0 0;5 0 0 0;	972.317	1	60.9021	61.3394	60.0897	2	0.00147	0.58868	1	1.03571	0	0	0	0	5.57812e-13	7.61123e-14	-1	0	7.61123e-14	sp|O74947|YJBA_SCHPO	SPCC553.10	268	57296800	208177000
Model-FissionYeast-H-1708-5.6958.6958.3.0.dta	Model-FissionYeast-H-1708-5.6958.6958.3.0.dta	Model-FissionYeast-H-1708-5	6958	2830.04	2505.15	835.72	3	1	SLTTSKTTASGHITK		1532.83	6 0 0 0	H(6)	(H(H)(H(H(H(H)))))	188	1 0 0 0;2 0 0 0;3 0 0 0;4 0 0 0;5 0 0 0;	972.317	1	57.9612	58.1757	57.5628	2	0.00133	0.5312	1	1.10714	0	0	0	0	1.7844e-12	2.41027e-13	-1	0	2.41027e-13	sp|O74947|YJBA_SCHPO	SPCC553.10	268	57296800	208177000
Model-FissionYeast-H-1708-5.6994.6994.3.0.dta	Model-FissionYeast-H-1708-5.6994.6994.3.0.dta	Model-FissionYeast-H-1708-5	6994	2841.11	3153.36	1051.79	3	1	SLTTSKTTASGHITK		1532.83	10 0 0 0	H(10)	(H(H)(H(H(H(H(H(H(H(H)))))))))	12	1 0 0 0;2 0 0 0;3 0 0 0;4 0 0 0;5 0 0 0;6 0 0 0;7 0 0 0;8 0 0 0;9 0 0 0;	1620.53	1	40.1936	20.7942	76.221	2	0.00277	0.87938	1	0.64286	0	0	0	0	4.7584e-16	1.12956e-16	-1	0	1.12956e-16	sp|O74947|YJBA_SCHPO	SPCC553.10	268	2908760	14724900
Model-FissionYeast-H-1708-5.6998.6998.4.1.dta	Model-FissionYeast-H-1708-5.6998.6998.4.1.dta	Model-FissionYeast-H-1708-5	6998	2842.13	2829.25	708.068	4	1	SLTTSKTTASGHITK		1532.83	8 0 0 0	H(8)	(H(H)(H(H(H(H(H(H)))))))	64	1 0 0 0;2 0 0 0;3 0 0 0;4 0 0 0;5 0 0 0;6 0 0 0;7 0 0 0;	1296.42	1	27.6476	18.4058	44.8109	2	0.00128	0.45413	0.875	0.64286	0	0	0	0	7.92347e-10	6.74241e-11	-1	0.00263852	0.00263852	sp|O74947|YJBA_SCHPO	SPCC553.10	268	2224870	9649320
Model-FissionYeast-H-1708-5.7011.7011.3.0.dta	Model-FissionYeast-H-1708-5.7011.7011.3.0.dta	Model-FissionYeast-H-1708-5	7011	2845.66	2505.15	835.72	3	1	SLTTSKTTASGHITK		1532.83	6 0 0 0	H(6)	(H(H)(H(H(H(H)))))	188	1 0 0 0;2 0 0 0;3 0 0 0;4 0 0 0;5 0 0 0;	972.317	1	46.3778	42.2328	54.0755	2	0.00145	0.5779	1	1.03571	0	0	0	0	9.10141e-12	1.15009e-12	-1	0	1.15009e-12	sp|O74947|YJBA_SCHPO	SPCC553.10	268	57573100	209089000
Model-FissionYeast-H-1708-5.7041.7041.4.1.dta	Model-FissionYeast-H-1708-5.7041.7041.4.1.dta	Model-FissionYeast-H-1708-5	7041	2853.46	3153.36	789.095	4	1	SLTTSKTTASGHITK		1532.83	10 0 0 0	H(10)	(H(H)(H(H(H(H(H(H(H(H)))))))))	12	1 0 0 0;2 0 0 0;3 0 0 0;4 0 0 0;5 0 0 0;6 0 0 0;7 0 0 0;8 0 0 0;9 0 0 0;	1620.53	1	79.7882	72.7425	92.8731	2	0.00273	0.86574	1	1.28571	0	0	0	0	6.1964e-19	2.31295e-19	-1	0	2.31295e-19	sp|O74947|YJBA_SCHPO	SPCC553.10	268	5981840	29122300
Model-FissionYeast-H-1708-5.7053.7053.3.0.dta	Model-FissionYeast-H-1708-5.7053.7053.3.0.dta	Model-FissionYeast-H-1708-5	7053	2856.57	3153.36	1051.79	3	1	SLTTSKTTASGHITK		1532.83	10 0 0 0	H(10)	(H(H)(H(H(H(H(H(H(H(H)))))))))	12	1 0 0 0;2 0 0 0;3 0 0 0;4 0 0 0;5 0 0 0;6 0 0 0;7 0 0 0;8 0 0 0;9 0 0 0;	1620.53	1	66.7782	54.6191	89.3595	2	0.0038	1.20475	1	1.10714	0	0	0	0	2.38182e-18	6.81588e-19	-1	0	6.81588e-19	sp|O74947|YJBA_SCHPO	SPCC553.10	268	2908760	14724900
Model-FissionYeast-H-1708-5.7070.7070.3.0.dta	Model-FissionYeast-H-1708-5.7070.7070.3.0.dta	Model-FissionYeast-H-1708-5	7070	2860.92	2505.15	835.72	3	1	SLTTSKTTASGHITK		1532.83	6 0 0 0	H(6)	(H(H)(H(H(H(H)))))	188	1 0 0 0;2 0 0 0;3 0 0 0;4 0 0 0;5 0 0 0;	972.317	1	45.2406	40.5142	54.0183	2	0.00168	0.67011	1	0.96429	0	0	0	0	9.35016e-12	1.19022e-12	-1	0	1.19022e-12	sp|O74947|YJBA_SCHPO	SPCC553.10	268	284212	1008750
Model-FissionYeast-H-1708-5.7100.7100.4.1.dta	Model-FissionYeast-H-1708-5.7100.7100.4.1.dta	Model-FissionYeast-H-1708-5	7100	2868.89	3153.36	789.095	4	1	SLTTSKTTASGHITK		1532.83	10 0 0 0	H(10)	(H(H)(H(H(H(H(H(H(H(H)))))))))	12	1 0 0 0;2 0 0 0;3 0 0 0;4 0 0 0;5 0 0 0;6 0 0 0;7 0 0 0;8 0 0 0;9 0 0 0;	1620.53	1	57.4633	43.0583	84.2155	2	0.00267	0.84798	1	1.03571	0	0	0	0	1.80403e-17	5.86821e-18	-1	0	5.86821e-18	sp|O74947|YJBA_SCHPO	SPCC553.10	268	5981840	29122300
Model-FissionYeast-H-1708-5.7114.7114.3.1.dta	Model-FissionYeast-H-1708-5.7114.7114.3.1.dta	Model-FissionYeast-H-1708-5	7114	2872.74	3153.36	1051.79	3	1	SLTTSKTTASGHITK		1532.83	10 0 0 0	H(10)	(H(H)(H(H(H(H(H(H(H(H)))))))))	12	1 0 0 0;2 0 0 0;3 0 0 0;4 0 0 0;5 0 0 0;6 0 0 0;7 0 0 0;8 0 0 0;9 0 0 0;	1620.53	1	52.5496	41.3582	73.3338	2	0.00385	1.21997	1	1.03571	0	0	0	0	1.61067e-15	3.60631e-16	-1	0	3.60631e-16	sp|O74947|YJBA_SCHPO	SPCC553.10	268	2908760	14724900
Model-FissionYeast-H-1708-5.7128.7128.3.0.dta	Model-FissionYeast-H-1708-5.7128.7128.3.0.dta	Model-FissionYeast-H-1708-5	7128	2876.36	2505.15	835.72	3	1	SLTTSKTTASGHITK		1532.83	6 0 0 0	H(6)	(H(H)(H(H(H(H)))))	188	1 0 0 0;2 0 0 0;3 0 0 0;4 0 0 0;5 0 0 0;	972.317	1	60.2978	62.3634	56.4617	2	0.00163	0.65095	1	1.17857	0	0	0	0	2.97566e-12	3.95944e-13	-1	0	3.95944e-13	sp|O74947|YJBA_SCHPO	SPCC553.10	268	3509090	12529200
Model-FissionYeast-H-1708-5.7478.7478.3.0.dta	Model-FissionYeast-H-1708-5.7478.7478.3.0.dta	Model-FissionYeast-H-1708-5	7478	2966.26	2505.15	835.72	3	1	SLTTSKTTASGHITK		1532.83	6 0 0 0	H(6)	(H(H)(H(H(H(H)))))	188	1 0 0 0;2 0 0 0;3 0 0 0;4 0 0 0;5 0 0 0;	972.317	1	38.694	30.9245	53.123	2	0.00119	0.47371	1	0.89286	0	0	0	0	1.4274e-11	1.60975e-12	-1	0	1.60975e-12	sp|O74947|YJBA_SCHPO	SPCC553.10	268	2111420	7534760
Model-FissionYeast-H-1708-5.7511.7511.3.0.dta	Model-FissionYeast-H-1708-5.7511.7511.3.0.dta	Model-FissionYeast-H-1708-5	7511	2974.5	2343.09	781.703	3	1	SLTTSKTTASGHITK		1532.83	5 0 0 0	H(5)	(H(H)(H(H(H))))	287	1 0 0 0;2 0 0 0;3 0 0 0;4 0 0 0;	810.264	1	38.8727	35.8794	44.4319	2	0.00105	0.4499	1	0.92857	0	0	0	0	9.5523e-10	8.17856e-11	-1	0	8.17856e-11	sp|O74947|YJBA_SCHPO	SPCC553.10	268	602974	1767880
Model-FissionYeast-H-1708-5.7530.7530.4.1.dta	Model-FissionYeast-H-1708-5.7530.7530.4.1.dta	Model-FissionYeast-H-1708-5	7530	2979.25	2829.25	708.068	4	1	SLTTSKTTASGHITK		1532.83	8 0 0 0	H(8)	(H(H)(H(H(H(H(H(H)))))))	64	1 0 0 0;2 0 0 0;3 0 0 0;4 0 0 0;5 0 0 0;6 0 0 0;7 0 0 0;	1296.42	1	43.9315	31.4212	67.1651	2	0.00146	0.51634	1	0.92857	0	0	0	0	2.32997e-14	4.20988e-15	-1	0	4.20988e-15	sp|O74947|YJBA_SCHPO	SPCC553.10	268	770158	3513440
Model-FissionYeast-H-1708-5.7540.7540.3.0.dta	Model-FissionYeast-H-1708-5.7540.7540.3.0.dta	Model-FissionYeast-H-1708-5	7540	2981.67	2829.25	943.755	3	1	SLTTSKTTASGHITK		1532.83	8 0 0 0	H(8)	(H(H)(H(H(H(H(H(H)))))))	64	1 0 0 0;2 0 0 0;3 0 0 0;4 0 0 0;5 0 0 0;6 0 0 0;7 0 0 0;	1296.42	1	47.8304	35.7122	70.3356	2	0.00128	0.45272	1	1	0	0	0	0	5.83535e-15	1.1423e-15	-1	0	1.1423e-15	sp|O74947|YJBA_SCHPO	SPCC553.10	268	507570	1734810
Model-FissionYeast-H-1708-5.7544.7544.3.0.dta	Model-FissionYeast-H-1708-5.7544.7544.3.0.dta	Model-FissionYeast-H-1708-5	7544	2982.64	2505.15	835.72	3	1	SLTTSKTTASGHITK		1532.83	6 0 0 0	H(6)	(H(H)(H(H(H(H)))))	188	1 0 0 0;2 0 0 0;3 0 0 0;4 0 0 0;5 0 0 0;	972.317	1	54.6889	54.8045	54.4743	2	0.00207	0.82699	1	1.14286	0	0	0	0	7.54336e-12	9.77394e-13	-1	0	9.77394e-13	sp|O74947|YJBA_SCHPO	SPCC553.10	268	2111420	7534760
Model-FissionYeast-H-1708-5.7573.7573.3.0.dta	Model-FissionYeast-H-1708-5.7573.7573.3.0.dta	Model-FissionYeast-H-1708-5	7573	2989.8	2343.09	781.703	3	1	SLTTSKTTASGHITK		1532.83	5 0 0 0	H(5)	(H(H)(H(H(H))))	287	1 0 0 0;2 0 0 0;3 0 0 0;4 0 0 0;	810.264	1	83.3121	98.2694	55.5342	2	0.00136	0.57922	1	1.28571	0	0	0	0	4.58796e-12	5.98688e-13	-1	0	5.98688e-13	sp|O74947|YJBA_SCHPO	SPCC553.10	268	4659000	15327100
Model-FissionYeast-H-1708-5.7636.7636.3.0.dta	Model-FissionYeast-H-1708-5.7636.7636.3.0.dta	Model-FissionYeast-H-1708-5	7636	3005.45	2343.09	781.703	3	1	SLTTSKTTASGHITK		1532.83	5 0 0 0	H(5)	(H(H)(H(H(H))))	287	1 0 0 0;2 0 0 0;3 0 0 0;4 0 0 0;	810.264	1	61.7079	69.869	46.5518	2	0.00147	0.62531	1	1.21429	0	0	0	0	3.37149e-10	3.20495e-11	-1	0	3.20495e-11	sp|O74947|YJBA_SCHPO	SPCC553.10	268	4659000	15327100
Model-FissionYeast-H-1708-5.8348.8348.2.0.dta	Model-FissionYeast-H-1708-5.8348.8348.2.0.dta	Model-FissionYeast-H-1708-5	8348	3276.17	2057.83	1029.42	2	1	SEAFASATSSK		1085.51	6 0 0 0	H(6)	(H(H)(H(H(H(H)))))	188	1 0 0 0;2 0 0 0;3 0 0 0;4 0 0 0;5 0 0 0;	972.317	1	45.9023	50.0181	38.2587	2	0.00202	0.98051	0.83333	1.2	0	0	0	0	2.10186e-08	1.25123e-09	-1	0	1.25123e-09	sp|Q9P7L0|YOSE_SCHPO	SPBC21C3.14c	248	2324700	6580760
Model-FissionYeast-H-1708-5.8877.8877.2.2.dta	Model-FissionYeast-H-1708-5.8877.8877.2.2.dta	Model-FissionYeast-H-1708-5	8877	3443.35	1895.78	948.391	2	1	SEAFASATSSK		1085.51	5 0 0 0	H(5)	(H(H)(H(H(H))))	287	1 0 0 0;2 0 0 0;3 0 0 0;4 0 0 0;	810.264	1	47.6674	51.206	41.0956	2	0.00028	0.1462	1	1.2	0	0	0	0	5.02301e-09	3.86198e-10	-1	0	3.86198e-10	sp|Q9P7L0|YOSE_SCHPO	SPBC21C3.14c	248	8186260	21313100
Model-FissionYeast-H-1708-5.8930.8930.4.2.dta	Model-FissionYeast-H-1708-5.8930.8930.4.2.dta	Model-FissionYeast-H-1708-5	8930	3458.04	3928.75	982.944	4	1	LPTSSKSLTTSKTTASGHITK		2146.17	11 0 0 0	H(11)	(H(H)(H(H(H(H(H(H(H(H(H))))))))))	3	1 0 0 0;2 0 0 0;3 0 0 0;4 0 0 0;5 0 0 0;6 0 0 0;7 0 0 0;8 0 0 0;9 0 0 0;10 0 0 0;	1782.58	3	27.7395	17.5092	46.7388	2	0.00156	0.39722	1	0.5	0	0	0	0	3.07703e-10	3.01807e-11	-1	0.00263852	0.00263852	sp|O74947|YJBA_SCHPO	SPCC553.10	264	2260440	17117500
Model-FissionYeast-H-1708-5.8932.8932.2.0.dta	Model-FissionYeast-H-1708-5.8932.8932.2.0.dta	Model-FissionYeast-H-1708-5	8932	3458.5	1895.78	948.392	2	1	SEAFASATSSK		1085.51	5 0 0 0	H(5)	(H(H)(H(H(H))))	287	1 0 0 0;2 0 0 0;3 0 0 0;4 0 0 0;	810.264	1	59.0671	66.7149	44.8642	2	0.00104	0.54814	1	1.3	0	0	0	0	7.71807e-10	6.58793e-11	-1	0	6.58793e-11	sp|Q9P7L0|YOSE_SCHPO	SPBC21C3.14c	248	8186260	21313100
Model-FissionYeast-H-1708-5.9135.9135.4.1.dta	Model-FissionYeast-H-1708-5.9135.9135.4.1.dta	Model-FissionYeast-H-1708-5	9135	3519.72	4090.81	1023.46	4	1	LPTSSKSLTTSKTTASGHITK		2146.17	12 0 0 0	H(12)	(H(H)(H(H(H(H(H(H(H(H(H(H)))))))))))	0	1 0 0 0;2 0 0 0;3 0 0 0;4 0 0 0;5 0 0 0;6 0 0 0;7 0 0 0;8 0 0 0;9 0 0 0;10 0 0 0;11 0 0 0;	1944.63	3	22.2479	17.2315	31.5642	2	0.00515	1.25871	0.66667	0.5	0	0	0	0	6.61366e-07	2.97182e-08	-1	0.00263852	0.00263855	sp|O74947|YJBA_SCHPO	SPCC553.10	264	2255280	17459800
Model-FissionYeast-H-1708-5.9178.9178.2.0.dta	Model-FissionYeast-H-1708-5.9178.9178.2.0.dta	Model-FissionYeast-H-1708-5	9178	3533.1	2057.83	1029.42	2	1	SEAFASATSSK		1085.51	6 0 0 0	H(6)	(H(H)(H(H(H(H)))))	188	1 0 0 0;2 0 0 0;3 0 0 0;4 0 0 0;5 0 0 0;	972.317	1	48.1536	48.9743	46.6296	2	0.002	0.97079	1	1.15	0	0	0	0	3.24559e-10	3.10105e-11	-1	0	3.10105e-11	sp|Q9P7L0|YOSE_SCHPO	SPBC21C3.14c	248	2571910	7192550
Model-FissionYeast-H-1708-5.9184.9184.4.1.dta	Model-FissionYeast-H-1708-5.9184.9184.4.1.dta	Model-FissionYeast-H-1708-5	9184	3534.95	4090.81	1023.46	4	1	LPTSSKSLTTSKTTASGHITK		2146.17	12 0 0 0	H(12)	(H(H)(H(H(H(H(H(H(H(H(H(H)))))))))))	0	1 0 0 0;2 0 0 0;3 0 0 0;4 0 0 0;5 0 0 0;6 0 0 0;7 0 0 0;8 0 0 0;9 0 0 0;10 0 0 0;11 0 0 0;	1944.63	3	28.5014	24.7242	35.5163	2	0.00398	0.97221	0.66667	0.55	0	0	0	0	8.53072e-08	4.48091e-09	-1	0	4.48091e-09	sp|O74947|YJBA_SCHPO	SPCC553.10	264	2255280	17459800
Model-FissionYeast-H-1708-5.9191.9191.5.0.dta	Model-FissionYeast-H-1708-5.9191.9191.5.0.dta	Model-FissionYeast-H-1708-5	9191	3537.31	4090.81	818.967	5	1	LPTSSKSLTTSKTTASGHITK		2146.17	12 0 0 0	H(12)	(H(H)(H(H(H(H(H(H(H(H(H(H)))))))))))	0	1 0 0 0;2 0 0 0;3 0 0 0;4 0 0 0;5 0 0 0;6 0 0 0;7 0 0 0;8 0 0 0;9 0 0 0;10 0 0 0;11 0 0 0;	1944.63	3	23.8581	16.6772	37.1942	2	0.00283	0.69061	0.75	0.475	0	0	0	0	3.61318e-08	2.04292e-09	-1	0.0052356	0.0052356	sp|O74947|YJBA_SCHPO	SPCC553.10	264	2449650	20251000
Model-FissionYeast-H-1708-5.9228.9228.2.0.dta	Model-FissionYeast-H-1708-5.9228.9228.2.0.dta	Model-FissionYeast-H-1708-5	9228	3548.89	2057.83	1029.42	2	1	SEAFASATSSK		1085.51	6 0 0 0	H(6)	(H(H)(H(H(H(H)))))	188	1 0 0 0;2 0 0 0;3 0 0 0;4 0 0 0;5 0 0 0;	972.317	1	48.2985	49.8199	45.473	2	0.00209	1.01356	1	1.2	0	0	0	0	5.72015e-10	4.91811e-11	-1	0	4.91811e-11	sp|Q9P7L0|YOSE_SCHPO	SPBC21C3.14c	248	2571910	7192550
Model-FissionYeast-H-1708-5.9232.9232.2.0.dta	Model-FissionYeast-H-1708-5.9232.9232.2.0.dta	Model-FissionYeast-H-1708-5	9232	3549.91	1644.72	822.865	2	1	DVSVVTSK		834.457	5 0 0 0	H(5)	(H(H)(H(H(H))))	287	1 0 0 0;2 0 0 0;3 0 0 0;4 0 0 0;	810.264	3	32.2195	35.6541	25.8411	2	0.00144	0.8738	0.8	1.21429	0	0	0	0	1.36246e-05	4.41786e-07	-1	0	4.41786e-07	sp|Q9UR09|PSU1_SCHPO	psu1	34	2270130	5065350
Model-FissionYeast-H-1708-5.9446.9446.5.0.dta	Model-FissionYeast-H-1708-5.9446.9446.5.0.dta	Model-FissionYeast-H-1708-5	9446	3617.75	3928.75	786.557	5	1	LPTSSKSLTTSKTTASGHITK		2146.17	11 0 0 0	H(11)	(H(H)(H(H(H(H(H(H(H(H(H))))))))))	3	1 0 0 0;2 0 0 0;3 0 0 0;4 0 0 0;5 0 0 0;6 0 0 0;7 0 0 0;8 0 0 0;9 0 0 0;10 0 0 0;	1782.58	3	32.3116	22.8806	49.8262	2	0.00229	0.58252	0.90909	0.575	0	0	0	0	6.88777e-11	6.62513e-12	-1	0	6.62513e-12	sp|O74947|YJBA_SCHPO	SPCC553.10	264	6410540	47786400
Model-FissionYeast-H-1708-5.9455.9455.4.1.dta	Model-FissionYeast-H-1708-5.9455.9455.4.1.dta	Model-FissionYeast-H-1708-5	9455	3620.52	3928.76	982.945	4	1	LPTSSKSLTTSKTTASGHITK		2146.17	11 0 0 0	H(11)	(H(H)(H(H(H(H(H(H(H(H(H))))))))))	3	1 0 0 0;2 0 0 0;3 0 0 0;4 0 0 0;5 0 0 0;6 0 0 0;7 0 0 0;8 0 0 0;9 0 0 0;10 0 0 0;	1782.58	3	40.9118	31.9661	57.5252	2	0.00389	0.99079	0.90909	0.675	0	0	0	0	1.81571e-12	2.4754e-13	-1	0	2.4754e-13	sp|O74947|YJBA_SCHPO	SPCC553.10	264	6074560	45801500
Model-FissionYeast-H-1708-5.9490.9490.5.0.dta	Model-FissionYeast-H-1708-5.9490.9490.5.0.dta	Model-FissionYeast-H-1708-5	9490	3633.37	3928.76	786.557	5	1	LPTSSKSLTTSKTTASGHITK		2146.17	11 0 0 0	H(11)	(H(H)(H(H(H(H(H(H(H(H(H))))))))))	3	1 0 0 0;2 0 0 0;3 0 0 0;4 0 0 0;5 0 0 0;6 0 0 0;7 0 0 0;8 0 0 0;9 0 0 0;10 0 0 0;	1782.58	3	37.0359	30.5859	49.0143	2	0.00271	0.68942	0.90909	0.675	0	0	0	0	1.01878e-10	9.1993e-12	-1	0	9.1993e-12	sp|O74947|YJBA_SCHPO	SPCC553.10	264	6410540	47786400
Model-FissionYeast-H-1708-5.9497.9497.4.1.dta	Model-FissionYeast-H-1708-5.9497.9497.4.1.dta	Model-FissionYeast-H-1708-5	9497	3636.04	3928.76	982.944	4	1	LPTSSKSLTTSKTTASGHITK		2146.17	11 0 0 0	H(11)	(H(H)(H(H(H(H(H(H(H(H(H))))))))))	3	1 0 0 0;2 0 0 0;3 0 0 0;4 0 0 0;5 0 0 0;6 0 0 0;7 0 0 0;8 0 0 0;9 0 0 0;10 0 0 0;	1782.58	3	42.438	35.1313	56.0077	2	0.0034	0.86454	0.90909	0.75	0	0	0	0	3.6772e-12	4.69065e-13	-1	0	4.69065e-13	sp|O74947|YJBA_SCHPO	SPCC553.10	264	6074560	45801500
Model-FissionYeast-H-1708-5.9670.9670.2.0.dta	Model-FissionYeast-H-1708-5.9670.9670.2.0.dta	Model-FissionYeast-H-1708-5	9670	3687.15	1733.72	867.365	2	1	SEAFASATSSK		1085.51	4 0 0 0	H(4)	(H(H)(H(H)))	416	1 0 0 0;2 0 0 0;3 0 0 0;	648.211	1	47.4515	57.8184	28.1988	2	0.00137	0.78939	1	1.35	0	0	0	1	-1	0	-1	0	0	sp|Q9P7L0|YOSE_SCHPO	SPBC21C3.14c	248	6460450	15584600
Model-FissionYeast-H-1708-5.9726.9726.2.0.dta	Model-FissionYeast-H-1708-5.9726.9726.2.0.dta	Model-FissionYeast-H-1708-5	9726	3702.7	1733.72	867.365	2	1	SEAFASATSSK		1085.51	4 0 0 0	H(4)	(H(H)(H(H)))	416	1 0 0 0;2 0 0 0;3 0 0 0;	648.211	1	59.8085	74.7045	32.1446	2	0.00121	0.70057	1	1.3	0	0	0	1	-1	0	-1	0	0	sp|Q9P7L0|YOSE_SCHPO	SPBC21C3.14c	248	6460450	15584600
Model-FissionYeast-H-1708-5.10335.10335.2.0.dta	Model-FissionYeast-H-1708-5.10335.10335.2.0.dta	Model-FissionYeast-H-1708-5	10335	3902.9	1733.72	867.365	2	1	SEAFASATSSK		1085.51	4 0 0 0	H(4)	(H(H)(H(H)))	416	1 0 0 0;2 0 0 0;3 0 0 0;	648.211	1	39.5344	44.6468	30.04	2	0.00136	0.78708	1	1.15	0	0	0	1	-1	0	-1	0	0	sp|Q9P7L0|YOSE_SCHPO	SPBC21C3.14c	248	1451750	3472970
Model-FissionYeast-H-1708-5.11351.11351.2.0.dta	Model-FissionYeast-H-1708-5.11351.11351.2.0.dta	Model-FissionYeast-H-1708-5	11351	4265.54	2392	1196.51	2	1	ASTSSGAIAYTTK		1257.63	7 0 0 0	H(7)	(H(H)(H(H(H(H(H))))))	115	1 0 0 0;2 0 0 0;3 0 0 0;4 0 0 0;5 0 0 0;6 0 0 0;	1134.37	2	67.6371	80.1168	44.4604	2	0.00174	0.72713	1	1.33333	0	0	0	0	9.41856e-10	8.08651e-11	-1	0	8.08651e-11	sp|O42663|YF89_SCHPO	SPAC27D7.09c	193	2074020	7027030
Model-FissionYeast-H-1708-5.11722.11722.2.0.dta	Model-FissionYeast-H-1708-5.11722.11722.2.0.dta	Model-FissionYeast-H-1708-5	11722	4395.71	2229.95	1115.48	2	1	ASTSSGAIAYTTK		1257.63	6 0 0 0	H(6)	(H(H)(H(H(H(H)))))	188	1 0 0 0;2 0 0 0;3 0 0 0;4 0 0 0;5 0 0 0;	972.317	2	42.5273	45.1874	37.5871	2	0.00279	1.24968	1	1.08333	0	0	0	0	2.95741e-08	1.64661e-09	-1	0	1.64661e-09	sp|O42663|YF89_SCHPO	SPAC27D7.09c	193	139701	378759
Model-FissionYeast-H-1708-5.11775.11775.2.0.dta	Model-FissionYeast-H-1708-5.11775.11775.2.0.dta	Model-FissionYeast-H-1708-5	11775	4411.47	2229.95	1115.48	2	1	ASTSSGAIAYTTK		1257.63	6 0 0 0	H(6)	(H(H)(H(H(H(H)))))	188	1 0 0 0;2 0 0 0;3 0 0 0;4 0 0 0;5 0 0 0;	972.317	2	57.1257	63.6604	44.99	2	0.00195	0.87389	1	1.08333	0	0	0	0	7.2542e-10	6.10286e-11	-1	0	6.10286e-11	sp|O42663|YF89_SCHPO	SPAC27D7.09c	193	31886700	100707000
Model-FissionYeast-H-1708-5.11828.11828.2.0.dta	Model-FissionYeast-H-1708-5.11828.11828.2.0.dta	Model-FissionYeast-H-1708-5	11828	4426.89	2229.95	1115.48	2	1	ASTSSGAIAYTTK		1257.63	6 0 0 0	H(6)	(H(H)(H(H(H(H)))))	188	1 0 0 0;2 0 0 0;3 0 0 0;4 0 0 0;5 0 0 0;	972.317	2	74.2314	91.2582	42.6103	2	0.00182	0.81738	1	1.25	0	0	0	0	2.35675e-09	1.87432e-10	-1	0	1.87432e-10	sp|O42663|YF89_SCHPO	SPAC27D7.09c	193	31886700	100707000
Model-FissionYeast-H-1708-5.11882.11882.2.0.dta	Model-FissionYeast-H-1708-5.11882.11882.2.0.dta	Model-FissionYeast-H-1708-5	11882	4442.36	2229.95	1115.48	2	1	ASTSSGAIAYTTK		1257.63	6 0 0 0	H(6)	(H(H)(H(H(H(H)))))	188	1 0 0 0;2 0 0 0;3 0 0 0;4 0 0 0;5 0 0 0;	972.317	2	61.0083	70.9029	42.6328	2	0.00166	0.74474	1	1.20833	0	0	0	0	2.3306e-09	1.83182e-10	-1	0	1.83182e-10	sp|O42663|YF89_SCHPO	SPAC27D7.09c	193	31886700	100707000
Model-FissionYeast-H-1708-5.12104.12104.3.0.dta	Model-FissionYeast-H-1708-5.12104.12104.3.0.dta	Model-FissionYeast-H-1708-5	12104	4503.47	2352.12	784.71	3	1	KNKESJESSTSVEALNEK		1993.97	0 0 0 2	aH(2)	(aH(aH))	1151	0 0 0 1;	358.159	5	10.9201	16.8001	0	0	-0.00956	-4.06344	0	0.35294	0	0	0	1	-1	0	-1	0.0052356	0.0052356	sp|O13802|EBP2_SCHPO	ebp2	28	2355040	7632310
Model-FissionYeast-H-1708-5.13282.13282.4.1.dta	Model-FissionYeast-H-1708-5.13282.13282.4.1.dta	Model-FissionYeast-H-1708-5	13282	4853.16	3553.47	889.123	4	1	TAAESVTSAFEHNKDTATSK		2094.99	9 0 0 0	H(9)	(H(H)(H(H(H(H(H(H(H))))))))	31	1 0 0 0;2 0 0 0;3 0 0 0;4 0 0 0;5 0 0 0;6 0 0 0;7 0 0 0;8 0 0 0;	1458.48	1	43.5769	35.3604	58.8361	2	0.00157	0.44194	1	0.71053	0	0	0	0	9.91296e-13	1.30752e-13	-1	0	1.30752e-13	sp|Q9Y7X6|ISH1_SCHPO	ish1	389	959637	6753190
Model-FissionYeast-H-1708-5.13986.13986.4.1.dta	Model-FissionYeast-H-1708-5.13986.13986.4.1.dta	Model-FissionYeast-H-1708-5	13986	5046.45	3391.42	848.61	4	1	TAAESVTSAFEHNKDTATSK		2094.99	8 0 0 0	H(8)	(H(H)(H(H(H(H(H(H)))))))	64	1 0 0 0;2 0 0 0;3 0 0 0;4 0 0 0;5 0 0 0;6 0 0 0;7 0 0 0;	1296.42	1	42.329	38.6563	49.1497	2	0.00061	0.17865	1	0.73684	0	0	0	0	9.54292e-11	8.55169e-12	-1	0	8.55169e-12	sp|Q9Y7X6|ISH1_SCHPO	ish1	389	1363070	8139390
Model-FissionYeast-H-1708-5.14013.14013.4.7.dta	Model-FissionYeast-H-1708-5.14013.14013.4.7.dta	Model-FissionYeast-H-1708-5	14013	5055.07	3553.47	889.123	4	1	TAAESVTSAFEHNKDTATSK		2094.99	9 0 0 0	H(9)	(H(H)(H(H(H(H(H(H(H))))))))	31	1 0 0 0;2 0 0 0;3 0 0 0;4 0 0 0;5 0 0 0;6 0 0 0;7 0 0 0;8 0 0 0;	1458.48	1	38.2098	29.5175	54.3526	2	-0.00012	-0.03309	1	0.68421	0	0	0	0	7.98811e-12	1.05129e-12	-1	0	1.05129e-12	sp|Q9Y7X6|ISH1_SCHPO	ish1	389	9194570	45214400
Model-FissionYeast-H-1708-5.14062.14062.4.5.dta	Model-FissionYeast-H-1708-5.14062.14062.4.5.dta	Model-FissionYeast-H-1708-5	14062	5070.41	3553.47	889.123	4	1	TAAESVTSAFEHNKDTATSK		2094.99	9 0 0 0	H(9)	(H(H)(H(H(H(H(H(H(H))))))))	31	1 0 0 0;2 0 0 0;3 0 0 0;4 0 0 0;5 0 0 0;6 0 0 0;7 0 0 0;8 0 0 0;	1458.48	1	49.1242	40.0841	65.9131	2	0.00137	0.38566	1	0.78947	0	0	0	0	4.05172e-14	7.84804e-15	-1	0	7.84804e-15	sp|Q9Y7X6|ISH1_SCHPO	ish1	389	9411740	45798900
Model-FissionYeast-H-1708-5.14107.14107.3.1.dta	Model-FissionYeast-H-1708-5.14107.14107.3.1.dta	Model-FissionYeast-H-1708-5	14107	5084.58	3553.47	1185.16	3	1	TAAESVTSAFEHNKDTATSK		2094.99	9 0 0 0	H(9)	(H(H)(H(H(H(H(H(H(H))))))))	31	1 0 0 0;2 0 0 0;3 0 0 0;4 0 0 0;5 0 0 0;6 0 0 0;7 0 0 0;8 0 0 0;	1458.48	1	61.7936	55.147	74.1371	2	0.00285	0.80075	1	0.97368	0	0	0	0	1.14499e-15	2.57234e-16	-1	0	2.57234e-16	sp|Q9Y7X6|ISH1_SCHPO	ish1	389	1756590	9940420
Model-FissionYeast-H-1708-5.14112.14112.4.4.dta	Model-FissionYeast-H-1708-5.14112.14112.4.4.dta	Model-FissionYeast-H-1708-5	14112	5085.97	3553.47	889.123	4	1	TAAESVTSAFEHNKDTATSK		2094.99	9 0 0 0	H(9)	(H(H)(H(H(H(H(H(H(H))))))))	31	1 0 0 0;2 0 0 0;3 0 0 0;4 0 0 0;5 0 0 0;6 0 0 0;7 0 0 0;8 0 0 0;	1458.48	1	65.8793	63.3083	70.654	2	0.0012	0.33726	1	0.97368	0	0	0	0	5.08451e-15	1.03507e-15	-1	0	1.03507e-15	sp|Q9Y7X6|ISH1_SCHPO	ish1	389	10210900	48151700
Model-FissionYeast-H-1708-5.14163.14163.4.5.dta	Model-FissionYeast-H-1708-5.14163.14163.4.5.dta	Model-FissionYeast-H-1708-5	14163	5101.48	3553.47	889.123	4	1	TAAESVTSAFEHNKDTATSK		2094.99	9 0 0 0	H(9)	(H(H)(H(H(H(H(H(H(H))))))))	31	1 0 0 0;2 0 0 0;3 0 0 0;4 0 0 0;5 0 0 0;6 0 0 0;7 0 0 0;8 0 0 0;	1458.48	1	65.3077	61.9455	71.5517	2	0.00195	0.55001	1	0.94737	0	0	0	0	3.45298e-15	6.44793e-16	-1	0	6.44793e-16	sp|Q9Y7X6|ISH1_SCHPO	ish1	389	10210900	48151700
Model-FissionYeast-H-1708-5.14241.14241.4.7.dta	Model-FissionYeast-H-1708-5.14241.14241.4.7.dta	Model-FissionYeast-H-1708-5	14241	5123.39	3553.47	889.123	4	1	TAAESVTSAFEHNKDTATSK		2094.99	9 0 0 0	H(9)	(H(H)(H(H(H(H(H(H(H))))))))	31	1 0 0 0;2 0 0 0;3 0 0 0;4 0 0 0;5 0 0 0;6 0 0 0;7 0 0 0;8 0 0 0;	1458.48	1	27.0553	16.4279	46.7919	2	0.0015	0.42281	1	0.52632	0	0	0	0	2.99824e-10	2.92252e-11	-1	0.00775194	0.00775194	sp|Q9Y7X6|ISH1_SCHPO	ish1	389	3148430	13936900
Model-FissionYeast-H-1708-5.14304.14304.4.5.dta	Model-FissionYeast-H-1708-5.14304.14304.4.5.dta	Model-FissionYeast-H-1708-5	14304	5139.99	3553.47	889.123	4	1	TAAESVTSAFEHNKDTATSK		2094.99	9 0 0 0	H(9)	(H(H)(H(H(H(H(H(H(H))))))))	31	1 0 0 0;2 0 0 0;3 0 0 0;4 0 0 0;5 0 0 0;6 0 0 0;7 0 0 0;8 0 0 0;	1458.48	1	46.8149	36.406	66.1456	2	0.00118	0.33275	1	0.73684	0	0	0	0	3.65499e-14	6.84344e-15	-1	0	6.84344e-15	sp|Q9Y7X6|ISH1_SCHPO	ish1	389	3148430	13936900
Model-FissionYeast-H-1708-5.14330.14330.3.0.dta	Model-FissionYeast-H-1708-5.14330.14330.3.0.dta	Model-FissionYeast-H-1708-5	14330	5146.59	2464.02	822.013	3	1	TAAESVTSAFEHNK		1491.71	6 0 0 0	H(6)	(H(H)(H(H(H(H)))))	188	1 0 0 0;2 0 0 0;3 0 0 0;4 0 0 0;5 0 0 0;	972.317	1	52.7962	52.5078	53.3319	2	0.00059	0.23933	1	1	0	0	0	0	1.29305e-11	1.47392e-12	-1	0	1.47392e-12	sp|Q9Y7X6|ISH1_SCHPO	ish1	389	2936210	12236600
Model-FissionYeast-H-1708-5.14363.14363.4.1.dta	Model-FissionYeast-H-1708-5.14363.14363.4.1.dta	Model-FissionYeast-H-1708-5	14363	5155.58	3553.47	889.123	4	1	TAAESVTSAFEHNKDTATSK		2094.99	9 0 0 0	H(9)	(H(H)(H(H(H(H(H(H(H))))))))	31	1 0 0 0;2 0 0 0;3 0 0 0;4 0 0 0;5 0 0 0;6 0 0 0;7 0 0 0;8 0 0 0;	1458.48	1	53.2878	46.8929	65.164	2	0.00032	0.09074	1	0.81579	0	0	0	0	5.65167e-14	9.97731e-15	-1	0	9.97731e-15	sp|Q9Y7X6|ISH1_SCHPO	ish1	389	3148430	13936900
Model-FissionYeast-H-1708-5.14387.14387.3.1.dta	Model-FissionYeast-H-1708-5.14387.14387.3.1.dta	Model-FissionYeast-H-1708-5	14387	5161.83	2464.03	822.013	3	1	TAAESVTSAFEHNK		1491.71	6 0 0 0	H(6)	(H(H)(H(H(H(H)))))	188	1 0 0 0;2 0 0 0;3 0 0 0;4 0 0 0;5 0 0 0;	972.317	1	51.9045	52.2342	51.2923	2	0.00085	0.34404	1	1.07692	0	0	0	0	3.40998e-11	3.40996e-12	-1	0	3.40996e-12	sp|Q9Y7X6|ISH1_SCHPO	ish1	389	2936210	12236600
Model-FissionYeast-H-1708-5.14469.14469.3.5.dta	Model-FissionYeast-H-1708-5.14469.14469.3.5.dta	Model-FissionYeast-H-1708-5	14469	5182.67	2222.98	741.664	3	1	ESHSTPHDYEPHVSDK		1864.81	0 0 0 2	aH(2)	(aH(aH))	1151	0 0 0 1;	358.159	2	12.4492	19.1527	0	0	0.00939	4.22286	0	0.4	0	0	0	1	-1	0	-1	0.00263852	0.00263852	sp|O42890|CAO2_SCHPO	cao2	666	11092500	23058300
Model-FissionYeast-H-1708-5.14686.14686.3.1.dta	Model-FissionYeast-H-1708-5.14686.14686.3.1.dta	Model-FissionYeast-H-1708-5	14686	5241.36	3391.42	1131.14	3	1	TAAESVTSAFEHNKDTATSK		2094.99	8 0 0 0	H(8)	(H(H)(H(H(H(H(H(H)))))))	64	1 0 0 0;2 0 0 0;3 0 0 0;4 0 0 0;5 0 0 0;6 0 0 0;7 0 0 0;	1296.42	1	51.698	42.2634	69.2194	2	0.00031	0.09048	1	0.78947	0	0	0	0	9.4749e-15	1.86161e-15	-1	0	1.86161e-15	sp|Q9Y7X6|ISH1_SCHPO	ish1	389	1532780	9127490
Model-FissionYeast-H-1708-5.14711.14711.3.0.dta	Model-FissionYeast-H-1708-5.14711.14711.3.0.dta	Model-FissionYeast-H-1708-5	14711	5247.56	2623.16	875.059	3	1	ASSAVSSAGDYVETNVKK		1812.9	5 0 0 0	H(5)	(H(H)(H(H(H))))	287	1 0 0 0;2 0 0 0;3 0 0 0;4 0 0 0;	810.264	2	83.2087	102.964	46.5206	2	0.00068	0.25738	1	1.14706	0	0	0	0	3.42319e-10	3.27612e-11	-1	0	3.27612e-11	sp|Q9Y7X6|ISH1_SCHPO	ish1	663	1282720	4890880
Model-FissionYeast-H-1708-5.14731.14731.4.3.dta	Model-FissionYeast-H-1708-5.14731.14731.4.3.dta	Model-FissionYeast-H-1708-5	14731	5253.13	3229.36	808.097	4	1	TAAESVTSAFEHNKDTATSK		2094.99	7 0 0 0	H(7)	(H(H)(H(H(H(H(H))))))	115	1 0 0 0;2 0 0 0;3 0 0 0;4 0 0 0;5 0 0 0;6 0 0 0;	1134.37	1	74.9112	85.2709	55.6719	2	0.00099	0.30634	1	1.07895	0	0	0	0	4.30179e-12	5.56071e-13	-1	0	5.56071e-13	sp|Q9Y7X6|ISH1_SCHPO	ish1	389	265953	1408510
Model-FissionYeast-H-1708-5.14739.14739.3.0.dta	Model-FissionYeast-H-1708-5.14739.14739.3.0.dta	Model-FissionYeast-H-1708-5	14739	5255.23	3229.36	1077.13	3	1	TAAESVTSAFEHNKDTATSK		2094.99	7 0 0 0	H(7)	(H(H)(H(H(H(H(H))))))	115	1 0 0 0;2 0 0 0;3 0 0 0;4 0 0 0;5 0 0 0;6 0 0 0;	1134.37	1	71.0621	74.9905	63.7666	2	0.00134	0.41534	1	1	0	0	0	0	1.05529e-13	1.91637e-14	-1	0	1.91637e-14	sp|Q9Y7X6|ISH1_SCHPO	ish1	389	9589770	51056000
Model-FissionYeast-H-1708-5.14747.14747.4.7.dta	Model-FissionYeast-H-1708-5.14747.14747.4.7.dta	Model-FissionYeast-H-1708-5	14747	5257.81	3553.47	889.122	4	1	TAAESVTSAFEHNKDTATSK		2094.99	9 0 0 0	H(9)	(H(H)(H(H(H(H(H(H(H))))))))	31	1 0 0 0;2 0 0 0;3 0 0 0;4 0 0 0;5 0 0 0;6 0 0 0;7 0 0 0;8 0 0 0;	1458.48	1	42.1074	34.3038	56.5996	2	-0.00117	-0.32913	0.88889	0.73684	0	0	0	0	2.79057e-12	3.66339e-13	-1	0	3.66339e-13	sp|Q9Y7X6|ISH1_SCHPO	ish1	389	1631400	7054540
Model-FissionYeast-H-1708-5.14780.14780.3.1.dta	Model-FissionYeast-H-1708-5.14780.14780.3.1.dta	Model-FissionYeast-H-1708-5	14780	5266.86	3391.42	1131.14	3	1	TAAESVTSAFEHNKDTATSK		2094.99	8 0 0 0	H(8)	(H(H)(H(H(H(H(H(H)))))))	64	1 0 0 0;2 0 0 0;3 0 0 0;4 0 0 0;5 0 0 0;6 0 0 0;7 0 0 0;	1296.42	1	56.7868	52.2383	65.234	2	0.00186	0.5487	1	0.86842	0	0	0	0	5.47822e-14	9.7165e-15	-1	0	9.7165e-15	sp|Q9Y7X6|ISH1_SCHPO	ish1	389	872591	5400030
Model-FissionYeast-H-1708-5.14783.14783.4.3.dta	Model-FissionYeast-H-1708-5.14783.14783.4.3.dta	Model-FissionYeast-H-1708-5	14783	5267.9	3391.42	848.61	4	1	TAAESVTSAFEHNKDTATSK		2094.99	8 0 0 0	H(8)	(H(H)(H(H(H(H(H(H)))))))	64	1 0 0 0;2 0 0 0;3 0 0 0;4 0 0 0;5 0 0 0;6 0 0 0;7 0 0 0;	1296.42	1	33.2366	27.5463	43.8043	2	0.00219	0.64689	1	0.57895	0	0	0	0	1.30277e-09	1.06074e-10	-1	0	1.06074e-10	sp|Q9Y7X6|ISH1_SCHPO	ish1	389	1706070	10880800
Model-FissionYeast-H-1708-5.14786.14786.4.1.dta	Model-FissionYeast-H-1708-5.14786.14786.4.1.dta	Model-FissionYeast-H-1708-5	14786	5268.65	3229.37	808.097	4	1	TAAESVTSAFEHNKDTATSK		2094.99	7 0 0 0	H(7)	(H(H)(H(H(H(H(H))))))	115	1 0 0 0;2 0 0 0;3 0 0 0;4 0 0 0;5 0 0 0;6 0 0 0;	1134.37	1	94.633	110.488	65.1873	2	0.00183	0.56769	1	1.10526	0	0	0	0	5.59343e-14	9.8895e-15	-1	0	9.8895e-15	sp|Q9Y7X6|ISH1_SCHPO	ish1	389	21477000	112737000
Model-FissionYeast-H-1708-5.14795.14795.3.0.dta	Model-FissionYeast-H-1708-5.14795.14795.3.0.dta	Model-FissionYeast-H-1708-5	14795	5270.99	3229.37	1077.13	3	1	TAAESVTSAFEHNKDTATSK		2094.99	7 0 0 0	H(7)	(H(H)(H(H(H(H(H))))))	115	1 0 0 0;2 0 0 0;3 0 0 0;4 0 0 0;5 0 0 0;6 0 0 0;	1134.37	1	96.9687	107.485	77.4376	2	0.00182	0.56491	1	1.13158	0	0	0	0	2.86348e-16	7.15907e-17	-1	0	7.15907e-17	sp|Q9Y7X6|ISH1_SCHPO	ish1	389	9514240	50670300
Model-FissionYeast-H-1708-5.14841.14841.4.1.dta	Model-FissionYeast-H-1708-5.14841.14841.4.1.dta	Model-FissionYeast-H-1708-5	14841	5284.26	3229.36	808.097	4	1	TAAESVTSAFEHNKDTATSK		2094.99	7 0 0 0	H(7)	(H(H)(H(H(H(H(H))))))	115	1 0 0 0;2 0 0 0;3 0 0 0;4 0 0 0;5 0 0 0;6 0 0 0;	1134.37	1	64.184	68.8302	55.5554	2	0.001	0.30882	1	0.94737	0	0	0	0	4.54272e-12	5.91433e-13	-1	0	5.91433e-13	sp|Q9Y7X6|ISH1_SCHPO	ish1	389	210249	1106380
Model-FissionYeast-H-1708-5.14971.14971.4.1.dta	Model-FissionYeast-H-1708-5.14971.14971.4.1.dta	Model-FissionYeast-H-1708-5	14971	5323.56	3229.36	808.097	4	1	TAAESVTSAFEHNKDTATSK		2094.99	7 0 0 0	H(7)	(H(H)(H(H(H(H(H))))))	115	1 0 0 0;2 0 0 0;3 0 0 0;4 0 0 0;5 0 0 0;6 0 0 0;	1134.37	1	45.5406	46.4624	43.8285	2	0.00105	0.32368	1	0.81579	0	0	0	0	1.28721e-09	1.04238e-10	-1	0	1.04238e-10	sp|Q9Y7X6|ISH1_SCHPO	ish1	389	3478420	17814800
Model-FissionYeast-H-1708-5.14995.14995.3.0.dta	Model-FissionYeast-H-1708-5.14995.14995.3.0.dta	Model-FissionYeast-H-1708-5	14995	5331.23	3229.37	1077.13	3	1	TAAESVTSAFEHNKDTATSK		2094.99	7 0 0 0	H(7)	(H(H)(H(H(H(H(H))))))	115	1 0 0 0;2 0 0 0;3 0 0 0;4 0 0 0;5 0 0 0;6 0 0 0;	1134.37	1	68.5115	70.4421	64.926	2	0.00163	0.5036	1	1.02632	0	0	0	0	6.28385e-14	1.12506e-14	-1	0	1.12506e-14	sp|Q9Y7X6|ISH1_SCHPO	ish1	389	1541450	7944820
Model-FissionYeast-H-1708-5.15022.15022.4.4.dta	Model-FissionYeast-H-1708-5.15022.15022.4.4.dta	Model-FissionYeast-H-1708-5	15022	5339.79	3229.36	808.097	4	1	TAAESVTSAFEHNKDTATSK		2094.99	7 0 0 0	H(7)	(H(H)(H(H(H(H(H))))))	115	1 0 0 0;2 0 0 0;3 0 0 0;4 0 0 0;5 0 0 0;6 0 0 0;	1134.37	1	65.3077	71.095	54.5598	2	0.00139	0.42897	1	0.94737	0	0	0	0	7.24596e-12	9.0532e-13	-1	0	9.0532e-13	sp|Q9Y7X6|ISH1_SCHPO	ish1	389	3478420	17814800
Model-FissionYeast-H-1708-5.15039.15039.4.3.dta	Model-FissionYeast-H-1708-5.15039.15039.4.3.dta	Model-FissionYeast-H-1708-5	15039	5344.64	3391.42	848.61	4	1	TAAESVTSAFEHNKDTATSK		2094.99	8 0 0 0	H(8)	(H(H)(H(H(H(H(H(H)))))))	64	1 0 0 0;2 0 0 0;3 0 0 0;4 0 0 0;5 0 0 0;6 0 0 0;7 0 0 0;	1296.42	1	37.5451	32.6767	46.5863	2	0.00201	0.59381	0.875	0.65789	0	0	0	0	3.315e-10	3.16986e-11	-1	0	3.16986e-11	sp|Q9Y7X6|ISH1_SCHPO	ish1	389	1529970	9751720
Model-FissionYeast-H-1708-5.15195.15195.3.3.dta	Model-FissionYeast-H-1708-5.15195.15195.3.3.dta	Model-FissionYeast-H-1708-5	15195	5388.73	2464.03	822.014	3	1	TAAESVTSAFEHNK		1491.71	6 0 0 0	H(6)	(H(H)(H(H(H(H)))))	188	1 0 0 0;2 0 0 0;3 0 0 0;4 0 0 0;5 0 0 0;	972.317	1	27.0075	22.5766	35.2363	2	0.00171	0.69347	1	0.73077	0	0	0	0	9.85155e-08	5.18735e-09	-1	0	5.18735e-09	sp|Q9Y7X6|ISH1_SCHPO	ish1	389	733800	2768110
Model-FissionYeast-H-1708-5.15325.15325.3.0.dta	Model-FissionYeast-H-1708-5.15325.15325.3.0.dta	Model-FissionYeast-H-1708-5	15325	5426	3391.42	1131.14	3	1	TAAESVTSAFEHNKDTATSK		2094.99	8 0 0 0	H(8)	(H(H)(H(H(H(H(H(H)))))))	64	1 0 0 0;2 0 0 0;3 0 0 0;4 0 0 0;5 0 0 0;6 0 0 0;7 0 0 0;	1296.42	1	71.2047	71.4903	70.6743	2	0.00224	0.66015	1	1.05263	0	0	0	0	5.04008e-15	9.70275e-16	-1	0	9.70275e-16	sp|Q9Y7X6|ISH1_SCHPO	ish1	389	4108220	23086200
Model-FissionYeast-H-1708-5.15328.15328.4.3.dta	Model-FissionYeast-H-1708-5.15328.15328.4.3.dta	Model-FissionYeast-H-1708-5	15328	5426.76	3391.42	848.61	4	1	TAAESVTSAFEHNKDTATSK		2094.99	8 0 0 0	H(8)	(H(H)(H(H(H(H(H(H)))))))	64	1 0 0 0;2 0 0 0;3 0 0 0;4 0 0 0;5 0 0 0;6 0 0 0;7 0 0 0;	1296.42	1	66.8929	67.1836	66.3529	2	0.00091	0.26946	1	0.97368	0	0	0	0	3.33458e-14	6.48786e-15	-1	0	6.48786e-15	sp|Q9Y7X6|ISH1_SCHPO	ish1	389	12646700	72722400
Model-FissionYeast-H-1708-5.15373.15373.3.0.dta	Model-FissionYeast-H-1708-5.15373.15373.3.0.dta	Model-FissionYeast-H-1708-5	15373	5441.24	3391.42	1131.14	3	1	TAAESVTSAFEHNKDTATSK		2094.99	8 0 0 0	H(8)	(H(H)(H(H(H(H(H(H)))))))	64	1 0 0 0;2 0 0 0;3 0 0 0;4 0 0 0;5 0 0 0;6 0 0 0;7 0 0 0;	1296.42	1	37.6761	33.4806	45.4678	2	0.00126	0.37266	1	0.68421	0	0	0	0	5.73476e-10	4.9759e-11	-1	0	4.9759e-11	sp|Q9Y7X6|ISH1_SCHPO	ish1	389	4108220	23086200
Model-FissionYeast-H-1708-5.15376.15376.4.1.dta	Model-FissionYeast-H-1708-5.15376.15376.4.1.dta	Model-FissionYeast-H-1708-5	15376	5442.06	3391.42	848.61	4	1	TAAESVTSAFEHNKDTATSK		2094.99	8 0 0 0	H(8)	(H(H)(H(H(H(H(H(H)))))))	64	1 0 0 0;2 0 0 0;3 0 0 0;4 0 0 0;5 0 0 0;6 0 0 0;7 0 0 0;	1296.42	1	71.7698	75.646	64.5712	2	0.00091	0.26946	1	1	0	0	0	0	7.36172e-14	1.2869e-14	-1	0	1.2869e-14	sp|Q9Y7X6|ISH1_SCHPO	ish1	389	12646700	72722400
Model-FissionYeast-H-1708-5.15416.15416.3.0.dta	Model-FissionYeast-H-1708-5.15416.15416.3.0.dta	Model-FissionYeast-H-1708-5	15416	5456.74	3391.42	1131.14	3	1	TAAESVTSAFEHNKDTATSK		2094.99	8 0 0 0	H(8)	(H(H)(H(H(H(H(H(H)))))))	64	1 0 0 0;2 0 0 0;3 0 0 0;4 0 0 0;5 0 0 0;6 0 0 0;7 0 0 0;	1296.42	1	27.1823	21.7546	37.2623	2	0.00122	0.35851	0.875	0.55263	0	0	0	0	3.48974e-08	1.98769e-09	-1	0	1.98769e-09	sp|Q9Y7X6|ISH1_SCHPO	ish1	389	4108220	23086200
Model-FissionYeast-H-1708-5.15418.15418.4.2.dta	Model-FissionYeast-H-1708-5.15418.15418.4.2.dta	Model-FissionYeast-H-1708-5	15418	5457.27	3391.42	848.61	4	1	TAAESVTSAFEHNKDTATSK		2094.99	8 0 0 0	H(8)	(H(H)(H(H(H(H(H(H)))))))	64	1 0 0 0;2 0 0 0;3 0 0 0;4 0 0 0;5 0 0 0;6 0 0 0;7 0 0 0;	1296.42	1	70.0106	73.3256	63.854	2	0.00124	0.36618	1	0.97368	0	0	0	0	1.01471e-13	1.84652e-14	-1	0	1.84652e-14	sp|Q9Y7X6|ISH1_SCHPO	ish1	389	12646700	72722400
Model-FissionYeast-H-1708-5.15458.15458.3.0.dta	Model-FissionYeast-H-1708-5.15458.15458.3.0.dta	Model-FissionYeast-H-1708-5	15458	5472.05	3391.42	1131.14	3	1	TAAESVTSAFEHNKDTATSK		2094.99	8 0 0 0	H(8)	(H(H)(H(H(H(H(H(H)))))))	64	1 0 0 0;2 0 0 0;3 0 0 0;4 0 0 0;5 0 0 0;6 0 0 0;7 0 0 0;	1296.42	1	26.5062	22.1902	34.5217	2	0.00106	0.3134	0.875	0.57895	0	0	0	0	1.42366e-07	7.6089e-09	-1	0	7.6089e-09	sp|Q9Y7X6|ISH1_SCHPO	ish1	389	3323710	18427400
Model-FissionYeast-H-1708-5.15460.15460.4.3.dta	Model-FissionYeast-H-1708-5.15460.15460.4.3.dta	Model-FissionYeast-H-1708-5	15460	5472.58	3391.42	848.61	4	1	TAAESVTSAFEHNKDTATSK		2094.99	8 0 0 0	H(8)	(H(H)(H(H(H(H(H(H)))))))	64	1 0 0 0;2 0 0 0;3 0 0 0;4 0 0 0;5 0 0 0;6 0 0 0;7 0 0 0;	1296.42	1	56.1335	53.3132	61.371	2	0.00037	0.10906	1	0.86842	0	0	0	0	3.11115e-13	4.8307e-14	-1	0	4.8307e-14	sp|Q9Y7X6|ISH1_SCHPO	ish1	389	9564680	55396200
Model-FissionYeast-H-1708-5.15500.15500.4.4.dta	Model-FissionYeast-H-1708-5.15500.15500.4.4.dta	Model-FissionYeast-H-1708-5	15500	5488.26	3391.42	848.61	4	1	TAAESVTSAFEHNKDTATSK		2094.99	8 0 0 0	H(8)	(H(H)(H(H(H(H(H(H)))))))	64	1 0 0 0;2 0 0 0;3 0 0 0;4 0 0 0;5 0 0 0;6 0 0 0;7 0 0 0;	1296.42	1	42.9191	38.2448	51.6	2	0.00047	0.13854	1	0.73684	0	0	0	0	2.94403e-11	2.95033e-12	-1	0	2.95033e-12	sp|Q9Y7X6|ISH1_SCHPO	ish1	389	9862840	57019200
Model-FissionYeast-H-1708-5.15544.15544.4.5.dta	Model-FissionYeast-H-1708-5.15544.15544.4.5.dta	Model-FissionYeast-H-1708-5	15544	5503.56	3391.42	848.61	4	1	TAAESVTSAFEHNKDTATSK		2094.99	8 0 0 0	H(8)	(H(H)(H(H(H(H(H(H)))))))	64	1 0 0 0;2 0 0 0;3 0 0 0;4 0 0 0;5 0 0 0;6 0 0 0;7 0 0 0;	1296.42	1	43.2842	35.5676	57.615	2	0.00096	0.28244	1	0.68421	0	0	0	0	1.74173e-12	2.29773e-13	-1	0	2.29773e-13	sp|Q9Y7X6|ISH1_SCHPO	ish1	389	3439090	19314700
Model-FissionYeast-H-1708-5.15555.15555.4.1.dta	Model-FissionYeast-H-1708-5.15555.15555.4.1.dta	Model-FissionYeast-H-1708-5	15555	5507.42	3067.31	767.584	4	1	TAAESVTSAFEHNKDTATSK		2094.99	6 0 0 0	H(6)	(H(H)(H(H(H(H)))))	188	1 0 0 0;2 0 0 0;3 0 0 0;4 0 0 0;5 0 0 0;	972.317	1	44.4341	46.0254	41.4789	2	0.00156	0.51013	1	0.81579	0	0	0	0	4.14558e-09	3.17719e-10	-1	0	3.17719e-10	sp|Q9Y7X6|ISH1_SCHPO	ish1	389	17804400	85855900
Model-FissionYeast-H-1708-5.15557.15557.4.3.dta	Model-FissionYeast-H-1708-5.15557.15557.4.3.dta	Model-FissionYeast-H-1708-5	15557	5507.99	3229.37	808.097	4	1	TAAESVTSAFEHNKDTATSK		2094.99	7 0 0 0	H(7)	(H(H)(H(H(H(H(H))))))	115	1 0 0 0;2 0 0 0;3 0 0 0;4 0 0 0;5 0 0 0;6 0 0 0;	1134.37	1	53.9845	54.7167	52.6248	2	0.00311	0.96158	1	0.94737	0	0	0	0	1.80775e-11	1.91343e-12	-1	0	1.91343e-12	sp|Q9Y7X6|ISH1_SCHPO	ish1	389	163362	911178
Model-FissionYeast-H-1708-5.15568.15568.3.0.dta	Model-FissionYeast-H-1708-5.15568.15568.3.0.dta	Model-FissionYeast-H-1708-5	15568	5510.77	3067.31	1023.11	3	1	TAAESVTSAFEHNKDTATSK		2094.99	6 0 0 0	H(6)	(H(H)(H(H(H(H)))))	188	1 0 0 0;2 0 0 0;3 0 0 0;4 0 0 0;5 0 0 0;	972.317	1	77.3208	86.7859	59.7426	2	0.00209	0.68259	1	1.10526	0	0	0	0	6.53832e-13	8.85273e-14	-1	0	8.85273e-14	sp|Q9Y7X6|ISH1_SCHPO	ish1	389	6907370	34354900
Model-FissionYeast-H-1708-5.15574.15574.3.0.dta	Model-FissionYeast-H-1708-5.15574.15574.3.0.dta	Model-FissionYeast-H-1708-5	15574	5512.35	3229.37	1077.13	3	1	TAAESVTSAFEHNKDTATSK		2094.99	7 0 0 0	H(7)	(H(H)(H(H(H(H(H))))))	115	1 0 0 0;2 0 0 0;3 0 0 0;4 0 0 0;5 0 0 0;6 0 0 0;	1134.37	1	63.4085	63.7382	62.7961	2	0.00241	0.74606	1	0.97368	0	0	0	0	1.63257e-13	2.86249e-14	-1	0	2.86249e-14	sp|Q9Y7X6|ISH1_SCHPO	ish1	389	12025800	64210600
Model-FissionYeast-H-1708-5.15596.15596.4.1.dta	Model-FissionYeast-H-1708-5.15596.15596.4.1.dta	Model-FissionYeast-H-1708-5	15596	5519.1	3391.42	848.61	4	1	TAAESVTSAFEHNKDTATSK		2094.99	8 0 0 0	H(8)	(H(H)(H(H(H(H(H(H)))))))	64	1 0 0 0;2 0 0 0;3 0 0 0;4 0 0 0;5 0 0 0;6 0 0 0;7 0 0 0;	1296.42	1	45.4516	37.5245	60.1732	2	0.00112	0.32961	1	0.71053	0	0	0	0	5.36933e-13	7.31352e-14	-1	0	7.31352e-14	sp|Q9Y7X6|ISH1_SCHPO	ish1	389	3439090	19314700
Model-FissionYeast-H-1708-5.15606.15606.4.1.dta	Model-FissionYeast-H-1708-5.15606.15606.4.1.dta	Model-FissionYeast-H-1708-5	15606	5523.01	3067.31	767.584	4	1	TAAESVTSAFEHNKDTATSK		2094.99	6 0 0 0	H(6)	(H(H)(H(H(H(H)))))	188	1 0 0 0;2 0 0 0;3 0 0 0;4 0 0 0;5 0 0 0;	972.317	1	85.0741	101.532	54.509	2	0.00219	0.71356	1	1.05263	0	0	0	0	7.42124e-12	9.44029e-13	-1	0	9.44029e-13	sp|Q9Y7X6|ISH1_SCHPO	ish1	389	17760500	85686200
Model-FissionYeast-H-1708-5.15608.15608.4.1.dta	Model-FissionYeast-H-1708-5.15608.15608.4.1.dta	Model-FissionYeast-H-1708-5	15608	5523.58	3229.37	808.097	4	1	TAAESVTSAFEHNKDTATSK		2094.99	7 0 0 0	H(7)	(H(H)(H(H(H(H(H))))))	115	1 0 0 0;2 0 0 0;3 0 0 0;4 0 0 0;5 0 0 0;6 0 0 0;	1134.37	1	96.7439	113.796	65.076	2	0.00318	0.98511	1	1.13158	0	0	0	0	5.87766e-14	1.0685e-14	-1	0	1.0685e-14	sp|Q9Y7X6|ISH1_SCHPO	ish1	389	42681200	227293000
Model-FissionYeast-H-1708-5.15620.15620.3.0.dta	Model-FissionYeast-H-1708-5.15620.15620.3.0.dta	Model-FissionYeast-H-1708-5	15620	5526.69	3067.31	1023.11	3	1	TAAESVTSAFEHNKDTATSK		2094.99	6 0 0 0	H(6)	(H(H)(H(H(H(H)))))	188	1 0 0 0;2 0 0 0;3 0 0 0;4 0 0 0;5 0 0 0;	972.317	1	88.3935	100.703	65.5329	2	0.0025	0.81365	1	1.05263	0	0	0	0	4.7965e-14	8.99259e-15	-1	0	8.99259e-15	sp|Q9Y7X6|ISH1_SCHPO	ish1	389	6907370	34354900
Model-FissionYeast-H-1708-5.15627.15627.3.0.dta	Model-FissionYeast-H-1708-5.15627.15627.3.0.dta	Model-FissionYeast-H-1708-5	15627	5528.47	3229.37	1077.13	3	1	TAAESVTSAFEHNKDTATSK		2094.99	7 0 0 0	H(7)	(H(H)(H(H(H(H(H))))))	115	1 0 0 0;2 0 0 0;3 0 0 0;4 0 0 0;5 0 0 0;6 0 0 0;	1134.37	1	93.8472	102.762	77.2919	2	0.00242	0.74792	1	1.10526	0	0	0	0	3.04245e-16	7.75424e-17	-1	0	7.75424e-17	sp|Q9Y7X6|ISH1_SCHPO	ish1	389	11974900	63926300
Model-FissionYeast-H-1708-5.15655.15655.4.1.dta	Model-FissionYeast-H-1708-5.15655.15655.4.1.dta	Model-FissionYeast-H-1708-5	15655	5538.62	3229.37	808.097	4	1	TAAESVTSAFEHNKDTATSK		2094.99	7 0 0 0	H(7)	(H(H)(H(H(H(H(H))))))	115	1 0 0 0;2 0 0 0;3 0 0 0;4 0 0 0;5 0 0 0;6 0 0 0;	1134.37	1	87.0805	99.4798	64.0532	2	0.00259	0.80056	1	1.05263	0	0	0	0	9.28055e-14	1.75371e-14	-1	0	1.75371e-14	sp|Q9Y7X6|ISH1_SCHPO	ish1	389	42681200	227293000
Model-FissionYeast-H-1708-5.15656.15656.4.1.dta	Model-FissionYeast-H-1708-5.15656.15656.4.1.dta	Model-FissionYeast-H-1708-5	15656	5538.9	3067.31	767.583	4	1	TAAESVTSAFEHNKDTATSK		2094.99	6 0 0 0	H(6)	(H(H)(H(H(H(H)))))	188	1 0 0 0;2 0 0 0;3 0 0 0;4 0 0 0;5 0 0 0;	972.317	1	63.6925	72.0295	48.2094	2	0.00133	0.43449	1	0.97368	0	0	0	0	1.50414e-10	1.45961e-11	-1	0	1.45961e-11	sp|Q9Y7X6|ISH1_SCHPO	ish1	389	17760500	85686200
Model-FissionYeast-H-1708-5.15672.15672.3.0.dta	Model-FissionYeast-H-1708-5.15672.15672.3.0.dta	Model-FissionYeast-H-1708-5	15672	5543.67	3229.37	1077.13	3	1	TAAESVTSAFEHNKDTATSK		2094.99	7 0 0 0	H(7)	(H(H)(H(H(H(H(H))))))	115	1 0 0 0;2 0 0 0;3 0 0 0;4 0 0 0;5 0 0 0;6 0 0 0;	1134.37	1	82.5434	88.4291	71.6129	2	0.00149	0.46086	1	1.07895	0	0	0	0	3.36328e-15	6.2495e-16	-1	0	6.2495e-16	sp|Q9Y7X6|ISH1_SCHPO	ish1	389	11974900	63926300
Model-FissionYeast-H-1708-5.15701.15701.4.1.dta	Model-FissionYeast-H-1708-5.15701.15701.4.1.dta	Model-FissionYeast-H-1708-5	15701	5554.25	3229.37	808.097	4	1	TAAESVTSAFEHNKDTATSK		2094.99	7 0 0 0	H(7)	(H(H)(H(H(H(H(H))))))	115	1 0 0 0;2 0 0 0;3 0 0 0;4 0 0 0;5 0 0 0;6 0 0 0;	1134.37	1	82.1312	93.5257	60.9699	2	0.00177	0.54664	1	1.02632	0	0	0	0	3.7336e-13	5.48062e-14	-1	0	5.48062e-14	sp|Q9Y7X6|ISH1_SCHPO	ish1	389	42681200	227293000
Model-FissionYeast-H-1708-5.15704.15704.3.4.dta	Model-FissionYeast-H-1708-5.15704.15704.3.4.dta	Model-FissionYeast-H-1708-5	15704	5555.06	2301.97	767.996	3	1	TAAESVTSAFEHNK		1491.71	5 0 0 0	H(5)	(H(H)(H(H(H))))	287	1 0 0 0;2 0 0 0;3 0 0 0;4 0 0 0;	810.264	1	23.5111	21.0349	28.1097	2	0.00081	0.35107	1	0.76923	0	0	0	0	4.07312e-06	1.56379e-07	-1	0	1.56379e-07	sp|Q9Y7X6|ISH1_SCHPO	ish1	389	72946.2	365852
Model-FissionYeast-H-1708-5.15745.15745.4.1.dta	Model-FissionYeast-H-1708-5.15745.15745.4.1.dta	Model-FissionYeast-H-1708-5	15745	5569.41	3229.36	808.097	4	1	TAAESVTSAFEHNKDTATSK		2094.99	7 0 0 0	H(7)	(H(H)(H(H(H(H(H))))))	115	1 0 0 0;2 0 0 0;3 0 0 0;4 0 0 0;5 0 0 0;6 0 0 0;	1134.37	1	74.7832	85.2294	55.3829	2	0.00067	0.20849	1	1.13158	0	0	0	0	4.92457e-12	6.36298e-13	-1	0	6.36298e-13	sp|Q9Y7X6|ISH1_SCHPO	ish1	389	209078	1035470
Model-FissionYeast-H-1708-5.15748.15748.3.0.dta	Model-FissionYeast-H-1708-5.15748.15748.3.0.dta	Model-FissionYeast-H-1708-5	15748	5570.48	2301.97	767.996	3	1	TAAESVTSAFEHNK		1491.71	5 0 0 0	H(5)	(H(H)(H(H(H))))	287	1 0 0 0;2 0 0 0;3 0 0 0;4 0 0 0;	810.264	1	71.1064	82.169	50.5614	2	0.00074	0.31979	1	1.26923	0	0	0	0	4.83825e-11	4.58034e-12	-1	0	4.58034e-12	sp|Q9Y7X6|ISH1_SCHPO	ish1	389	2978970	10983600
Model-FissionYeast-H-1708-5.15808.15808.4.1.dta	Model-FissionYeast-H-1708-5.15808.15808.4.1.dta	Model-FissionYeast-H-1708-5	15808	5592.03	2905.26	727.07	4	1	TAAESVTSAFEHNKDTATSK		2094.99	5 0 0 0	H(5)	(H(H)(H(H(H))))	287	1 0 0 0;2 0 0 0;3 0 0 0;4 0 0 0;	810.264	1	54.7305	65.5292	34.6758	2	0.0007	0.24237	1	0.97368	0	0	0	0	1.31492e-07	6.91122e-09	-1	0	6.91122e-09	sp|Q9Y7X6|ISH1_SCHPO	ish1	389	4820910	22230600
Model-FissionYeast-H-1708-5.15810.15810.4.1.dta	Model-FissionYeast-H-1708-5.15810.15810.4.1.dta	Model-FissionYeast-H-1708-5	15810	5592.56	3229.36	808.097	4	1	TAAESVTSAFEHNKDTATSK		2094.99	7 0 0 0	H(7)	(H(H)(H(H(H(H(H))))))	115	1 0 0 0;2 0 0 0;3 0 0 0;4 0 0 0;5 0 0 0;6 0 0 0;	1134.37	1	72.4973	83.2032	52.6149	2	0.0007	0.21592	1	1.10526	0	0	0	0	1.81625e-11	1.93862e-12	-1	0	1.93862e-12	sp|Q9Y7X6|ISH1_SCHPO	ish1	389	12879700	68045500
Model-FissionYeast-H-1708-5.15831.15831.3.0.dta	Model-FissionYeast-H-1708-5.15831.15831.3.0.dta	Model-FissionYeast-H-1708-5	15831	5600.57	3229.36	1077.13	3	1	TAAESVTSAFEHNKDTATSK		2094.99	7 0 0 0	H(7)	(H(H)(H(H(H(H(H))))))	115	1 0 0 0;2 0 0 0;3 0 0 0;4 0 0 0;5 0 0 0;6 0 0 0;	1134.37	1	73.5093	78.1286	64.9307	2	4e-05	0.01217	1	1.05263	0	0	0	0	6.27072e-14	1.09651e-14	-1	0	1.09651e-14	sp|Q9Y7X6|ISH1_SCHPO	ish1	389	2550220	13631800
Model-FissionYeast-H-1708-5.15849.15849.4.1.dta	Model-FissionYeast-H-1708-5.15849.15849.4.1.dta	Model-FissionYeast-H-1708-5	15849	5607.63	2905.26	727.07	4	1	TAAESVTSAFEHNKDTATSK		2094.99	5 0 0 0	H(5)	(H(H)(H(H(H))))	287	1 0 0 0;2 0 0 0;3 0 0 0;4 0 0 0;	810.264	1	71.2204	87.44	41.0982	2	0.0007	0.23962	1	1.07895	0	0	0	0	5.01654e-09	3.84062e-10	-1	0	3.84062e-10	sp|Q9Y7X6|ISH1_SCHPO	ish1	389	4820910	22230600
Model-FissionYeast-H-1708-5.15851.15851.4.1.dta	Model-FissionYeast-H-1708-5.15851.15851.4.1.dta	Model-FissionYeast-H-1708-5	15851	5608.15	3229.36	808.097	4	1	TAAESVTSAFEHNKDTATSK		2094.99	7 0 0 0	H(7)	(H(H)(H(H(H(H(H))))))	115	1 0 0 0;2 0 0 0;3 0 0 0;4 0 0 0;5 0 0 0;6 0 0 0;	1134.37	1	77.5661	85.4425	62.9387	2	0.00116	0.35837	1	1	0	0	0	0	1.53102e-13	2.64467e-14	-1	0	2.64467e-14	sp|Q9Y7X6|ISH1_SCHPO	ish1	389	12879700	68045500
Model-FissionYeast-H-1708-5.15893.15893.4.1.dta	Model-FissionYeast-H-1708-5.15893.15893.4.1.dta	Model-FissionYeast-H-1708-5	15893	5623.39	3229.36	808.097	4	1	TAAESVTSAFEHNKDTATSK		2094.99	7 0 0 0	H(7)	(H(H)(H(H(H(H(H))))))	115	1 0 0 0;2 0 0 0;3 0 0 0;4 0 0 0;5 0 0 0;6 0 0 0;	1134.37	1	66.0933	70.4701	57.965	2	0.00079	0.24317	1	0.92105	0	0	0	0	1.4814e-12	1.92159e-13	-1	0	1.92159e-13	sp|Q9Y7X6|ISH1_SCHPO	ish1	389	12879700	68045500
Model-FissionYeast-H-1708-5.15894.15894.4.1.dta	Model-FissionYeast-H-1708-5.15894.15894.4.1.dta	Model-FissionYeast-H-1708-5	15894	5623.67	2905.26	727.07	4	1	TAAESVTSAFEHNKDTATSK		2094.99	5 0 0 0	H(5)	(H(H)(H(H(H))))	287	1 0 0 0;2 0 0 0;3 0 0 0;4 0 0 0;	810.264	1	49.6805	57.5015	35.1558	2	0.00107	0.36904	1	1	0	0	0	0	1.02682e-07	5.29896e-09	-1	0	5.29896e-09	sp|Q9Y7X6|ISH1_SCHPO	ish1	389	4820910	22230600
Model-FissionYeast-H-1708-5.15938.15938.4.1.dta	Model-FissionYeast-H-1708-5.15938.15938.4.1.dta	Model-FissionYeast-H-1708-5	15938	5638.99	3229.36	808.096	4	1	TAAESVTSAFEHNKDTATSK		2094.99	7 0 0 0	H(7)	(H(H)(H(H(H(H(H))))))	115	1 0 0 0;2 0 0 0;3 0 0 0;4 0 0 0;5 0 0 0;6 0 0 0;	1134.37	1	75.1569	86.1783	54.6885	2	0.00061	0.18867	1	1.07895	0	0	0	0	6.82091e-12	8.46626e-13	-1	0	8.46626e-13	sp|Q9Y7X6|ISH1_SCHPO	ish1	389	10571700	55708600
Model-FissionYeast-H-1708-5.15981.15981.4.2.dta	Model-FissionYeast-H-1708-5.15981.15981.4.2.dta	Model-FissionYeast-H-1708-5	15981	5654.89	3229.36	808.097	4	1	TAAESVTSAFEHNKDTATSK		2094.99	7 0 0 0	H(7)	(H(H)(H(H(H(H(H))))))	115	1 0 0 0;2 0 0 0;3 0 0 0;4 0 0 0;5 0 0 0;6 0 0 0;	1134.37	1	74.7379	86.4279	53.0279	2	0.00113	0.35093	1	1.13158	0	0	0	0	1.49316e-11	1.69232e-12	-1	0	1.69232e-12	sp|Q9Y7X6|ISH1_SCHPO	ish1	389	2586020	13952300
Model-FissionYeast-H-1708-5.16000.16000.3.0.dta	Model-FissionYeast-H-1708-5.16000.16000.3.0.dta	Model-FissionYeast-H-1708-5	16000	5661.56	3067.31	1023.11	3	1	TAAESVTSAFEHNKDTATSK		2094.99	6 0 0 0	H(6)	(H(H)(H(H(H(H)))))	188	1 0 0 0;2 0 0 0;3 0 0 0;4 0 0 0;5 0 0 0;	972.317	1	68.8523	77.7888	52.256	2	0.00102	0.33245	1	1.05263	0	0	0	0	2.15394e-11	2.26565e-12	-1	0	2.26565e-12	sp|Q9Y7X6|ISH1_SCHPO	ish1	389	127168	662278
Model-FissionYeast-H-1708-5.16024.16024.4.1.dta	Model-FissionYeast-H-1708-5.16024.16024.4.1.dta	Model-FissionYeast-H-1708-5	16024	5669.66	3067.31	767.583	4	1	TAAESVTSAFEHNKDTATSK		2094.99	6 0 0 0	H(6)	(H(H)(H(H(H(H)))))	188	1 0 0 0;2 0 0 0;3 0 0 0;4 0 0 0;5 0 0 0;	972.317	1	77.3666	90.7509	52.51	2	0.00026	0.0837	1	1.02632	0	0	0	0	1.909e-11	2.05328e-12	-1	0	2.05328e-12	sp|Q9Y7X6|ISH1_SCHPO	ish1	389	128360000	633437000
Model-FissionYeast-H-1708-5.16026.16026.4.2.dta	Model-FissionYeast-H-1708-5.16026.16026.4.2.dta	Model-FissionYeast-H-1708-5	16026	5670.22	3229.36	808.097	4	1	TAAESVTSAFEHNKDTATSK		2094.99	7 0 0 0	H(7)	(H(H)(H(H(H(H(H))))))	115	1 0 0 0;2 0 0 0;3 0 0 0;4 0 0 0;5 0 0 0;6 0 0 0;	1134.37	1	66.3182	77.1436	46.2138	2	0.00089	0.27414	1	1.13158	0	0	0	0	3.97767e-10	3.55059e-11	-1	0	3.55059e-11	sp|Q9Y7X6|ISH1_SCHPO	ish1	389	12879700	68045500
Model-FissionYeast-H-1708-5.16045.16045.3.0.dta	Model-FissionYeast-H-1708-5.16045.16045.3.0.dta	Model-FissionYeast-H-1708-5	16045	5676.82	3067.31	1023.11	3	1	TAAESVTSAFEHNKDTATSK		2094.99	6 0 0 0	H(6)	(H(H)(H(H(H(H)))))	188	1 0 0 0;2 0 0 0;3 0 0 0;4 0 0 0;5 0 0 0;	972.317	1	95.1626	110.978	65.7913	2	0.00138	0.45079	1	1.13158	0	0	0	0	4.27666e-14	8.11263e-15	-1	0	8.11263e-15	sp|Q9Y7X6|ISH1_SCHPO	ish1	389	47509800	231612000
Model-FissionYeast-H-1708-5.16068.16068.4.1.dta	Model-FissionYeast-H-1708-5.16068.16068.4.1.dta	Model-FissionYeast-H-1708-5	16068	5685.18	3067.31	767.583	4	1	TAAESVTSAFEHNKDTATSK		2094.99	6 0 0 0	H(6)	(H(H)(H(H(H(H)))))	188	1 0 0 0;2 0 0 0;3 0 0 0;4 0 0 0;5 0 0 0;	972.317	1	83.0659	98.4123	54.5654	2	0.00129	0.42015	1	1.05263	0	0	0	0	7.2269e-12	8.99864e-13	-1	0	8.99864e-13	sp|Q9Y7X6|ISH1_SCHPO	ish1	389	128360000	633437000
Model-FissionYeast-H-1708-5.16087.16087.3.0.dta	Model-FissionYeast-H-1708-5.16087.16087.3.0.dta	Model-FissionYeast-H-1708-5	16087	5692.39	3067.31	1023.11	3	1	TAAESVTSAFEHNKDTATSK		2094.99	6 0 0 0	H(6)	(H(H)(H(H(H(H)))))	188	1 0 0 0;2 0 0 0;3 0 0 0;4 0 0 0;5 0 0 0;	972.317	1	94.2259	108.773	67.2092	2	0.00157	0.51241	1	1.13158	0	0	0	0	2.28513e-14	4.1224e-15	-1	0	4.1224e-15	sp|Q9Y7X6|ISH1_SCHPO	ish1	389	47509800	231612000
Model-FissionYeast-H-1708-5.16095.16095.4.2.dta	Model-FissionYeast-H-1708-5.16095.16095.4.2.dta	Model-FissionYeast-H-1708-5	16095	5694.77	2905.26	727.07	4	1	TAAESVTSAFEHNKDTATSK		2094.99	5 0 0 0	H(5)	(H(H)(H(H(H))))	287	1 0 0 0;2 0 0 0;3 0 0 0;4 0 0 0;	810.264	1	40.4577	44.2536	33.4084	2	-0.00104	-0.35654	1	0.84211	0	0	0	0	2.53242e-07	1.32528e-08	-1	0	1.32528e-08	sp|Q9Y7X6|ISH1_SCHPO	ish1	389	1090110	5070980
Model-FissionYeast-H-1708-5.16129.16129.3.0.dta	Model-FissionYeast-H-1708-5.16129.16129.3.0.dta	Model-FissionYeast-H-1708-5	16129	5707.63	3067.31	1023.11	3	1	TAAESVTSAFEHNKDTATSK		2094.99	6 0 0 0	H(6)	(H(H)(H(H(H(H)))))	188	1 0 0 0;2 0 0 0;3 0 0 0;4 0 0 0;5 0 0 0;	972.317	1	107.858	129.791	67.1262	2	0.00161	0.52415	1	1.18421	0	0	0	0	2.3702e-14	4.29883e-15	-1	0	4.29883e-15	sp|Q9Y7X6|ISH1_SCHPO	ish1	389	47509800	231612000
Model-FissionYeast-H-1708-5.16140.16140.3.0.dta	Model-FissionYeast-H-1708-5.16140.16140.3.0.dta	Model-FissionYeast-H-1708-5	16140	5711.42	2947.27	983.094	3	1	ASSAVSSAGDYVETNVKK		1812.9	7 0 0 0	H(7)	(H(H)(H(H(H(H(H))))))	115	1 0 0 0;2 0 0 0;3 0 0 0;4 0 0 0;5 0 0 0;6 0 0 0;	1134.37	2	71.9851	78.7798	59.3664	2	0.00103	0.35059	1	1.05882	0	0	0	0	7.76926e-13	1.08183e-13	-1	0	1.08183e-13	sp|Q9Y7X6|ISH1_SCHPO	ish1	663	6575070	29852800
Model-FissionYeast-H-1708-5.16149.16149.4.1.dta	Model-FissionYeast-H-1708-5.16149.16149.4.1.dta	Model-FissionYeast-H-1708-5	16149	5713.99	3067.31	767.583	4	1	TAAESVTSAFEHNKDTATSK		2094.99	6 0 0 0	H(6)	(H(H)(H(H(H(H)))))	188	1 0 0 0;2 0 0 0;3 0 0 0;4 0 0 0;5 0 0 0;	972.317	1	83.7338	99.4723	54.5052	2	0.00103	0.33669	1	1.05263	0	0	0	0	7.43469e-12	9.49572e-13	-1	0	9.49572e-13	sp|Q9Y7X6|ISH1_SCHPO	ish1	389	128360000	633437000
Model-FissionYeast-H-1708-5.16174.16174.3.0.dta	Model-FissionYeast-H-1708-5.16174.16174.3.0.dta	Model-FissionYeast-H-1708-5	16174	5723.13	3067.31	1023.11	3	1	TAAESVTSAFEHNKDTATSK		2094.99	6 0 0 0	H(6)	(H(H)(H(H(H(H)))))	188	1 0 0 0;2 0 0 0;3 0 0 0;4 0 0 0;5 0 0 0;	972.317	1	99.7233	119.535	62.9299	2	0.00183	0.59555	1	1.18421	0	0	0	0	1.53707e-13	2.68338e-14	-1	0	2.68338e-14	sp|Q9Y7X6|ISH1_SCHPO	ish1	389	47509800	231612000
Model-FissionYeast-H-1708-5.16185.16185.3.0.dta	Model-FissionYeast-H-1708-5.16185.16185.3.0.dta	Model-FissionYeast-H-1708-5	16185	5726.67	2947.27	983.095	3	1	ASSAVSSAGDYVETNVKK		1812.9	7 0 0 0	H(7)	(H(H)(H(H(H(H(H))))))	115	1 0 0 0;2 0 0 0;3 0 0 0;4 0 0 0;5 0 0 0;6 0 0 0;	1134.37	2	91.8034	106.425	64.6491	2	0.00186	0.63051	1	1.14706	0	0	0	0	7.10991e-14	1.25438e-14	-1	0	1.25438e-14	sp|Q9Y7X6|ISH1_SCHPO	ish1	663	6575070	29852800
Model-FissionYeast-H-1708-5.16193.16193.4.1.dta	Model-FissionYeast-H-1708-5.16193.16193.4.1.dta	Model-FissionYeast-H-1708-5	16193	5729.4	3067.31	767.583	4	1	TAAESVTSAFEHNKDTATSK		2094.99	6 0 0 0	H(6)	(H(H)(H(H(H(H)))))	188	1 0 0 0;2 0 0 0;3 0 0 0;4 0 0 0;5 0 0 0;	972.317	1	76.4627	90.5456	50.3089	2	0.00113	0.36929	1	1.02632	0	0	0	0	5.46141e-11	5.19556e-12	-1	0	5.19556e-12	sp|Q9Y7X6|ISH1_SCHPO	ish1	389	129553000	639405000
Model-FissionYeast-H-1708-5.16222.16222.3.0.dta	Model-FissionYeast-H-1708-5.16222.16222.3.0.dta	Model-FissionYeast-H-1708-5	16222	5738.29	2174	725.339	3	1	RSEVTPJTSLAQCPK	13,Carbamidomethyl[C];	1687.84	3 0 0 0	H(3)	(H(H)(H))	579	1 0 0 0;2 0 0 0;	486.158	2	68.1967	94.8121	18.7681	2	0.00021	0.09752	1	1.14286	0	0	0	1	-1	0	-1	0	0	sp|Q9C0Y2|YKL1_SCHPO	SPAPB2C8.01	39	1760390	5690330
Model-FissionYeast-H-1708-5.16236.16236.3.0.dta	Model-FissionYeast-H-1708-5.16236.16236.3.0.dta	Model-FissionYeast-H-1708-5	16236	5742.53	2947.27	983.094	3	1	ASSAVSSAGDYVETNVKK		1812.9	7 0 0 0	H(7)	(H(H)(H(H(H(H(H))))))	115	1 0 0 0;2 0 0 0;3 0 0 0;4 0 0 0;5 0 0 0;6 0 0 0;	1134.37	2	82.0205	98.5133	51.3909	2	0.00166	0.56231	0.85714	1.20588	0	0	0	0	3.25312e-11	3.30098e-12	-1	0	3.30098e-12	sp|Q9Y7X6|ISH1_SCHPO	ish1	663	6575070	29852800
Model-FissionYeast-H-1708-5.16273.16273.3.0.dta	Model-FissionYeast-H-1708-5.16273.16273.3.0.dta	Model-FissionYeast-H-1708-5	16273	5752.86	2336.06	779.357	3	1	RSEVTPJTSLAQCPK	13,Carbamidomethyl[C];	1687.84	4 0 0 0	H(4)	(H(H)(H(H)))	416	1 0 0 0;2 0 0 0;3 0 0 0;	648.211	2	66.8718	89.238	25.3345	2	0.00112	0.47884	1	1.10714	0	0	0	1	-1	0	-1	0	0	sp|Q9C0Y2|YKL1_SCHPO	SPAPB2C8.01	39	5066820	17941000
Model-FissionYeast-H-1708-5.16295.16295.3.1.dta	Model-FissionYeast-H-1708-5.16295.16295.3.1.dta	Model-FissionYeast-H-1708-5	16295	5759.47	2947.27	983.094	3	1	ASSAVSSAGDYVETNVKK		1812.9	7 0 0 0	H(7)	(H(H)(H(H(H(H(H))))))	115	1 0 0 0;2 0 0 0;3 0 0 0;4 0 0 0;5 0 0 0;6 0 0 0;	1134.37	2	61.4371	63.9169	56.8318	2	0.00175	0.59489	1	1.05882	0	0	0	0	2.50492e-12	3.32392e-13	-1	0	3.32392e-13	sp|Q9Y7X6|ISH1_SCHPO	ish1	663	18821700	89204200
Model-FissionYeast-H-1708-5.16324.16324.3.0.dta	Model-FissionYeast-H-1708-5.16324.16324.3.0.dta	Model-FissionYeast-H-1708-5	16324	5768.11	2336.06	779.357	3	1	RSEVTPJTSLAQCPK	13,Carbamidomethyl[C];	1687.84	4 0 0 0	H(4)	(H(H)(H(H)))	416	1 0 0 0;2 0 0 0;3 0 0 0;	648.211	2	83.4327	113.69	27.2413	2	0.00094	0.40178	1	1.21429	0	0	0	1	-1	0	-1	0	0	sp|Q9C0Y2|YKL1_SCHPO	SPAPB2C8.01	39	5066820	17941000
Model-FissionYeast-H-1708-5.16347.16347.3.0.dta	Model-FissionYeast-H-1708-5.16347.16347.3.0.dta	Model-FissionYeast-H-1708-5	16347	5774.82	2947.27	983.095	3	1	ASSAVSSAGDYVETNVKK		1812.9	7 0 0 0	H(7)	(H(H)(H(H(H(H(H))))))	115	1 0 0 0;2 0 0 0;3 0 0 0;4 0 0 0;5 0 0 0;6 0 0 0;	1134.37	2	91.6609	106.525	64.0569	2	0.0019	0.64375	1	1.17647	0	0	0	0	9.26531e-14	1.72854e-14	-1	0	1.72854e-14	sp|Q9Y7X6|ISH1_SCHPO	ish1	663	10445100	48572800
Model-FissionYeast-H-1708-5.16380.16380.3.0.dta	Model-FissionYeast-H-1708-5.16380.16380.3.0.dta	Model-FissionYeast-H-1708-5	16380	5783.98	2336.06	779.357	3	1	RSEVTPJTSLAQCPK	13,Carbamidomethyl[C];	1687.84	4 0 0 0	H(4)	(H(H)(H(H)))	416	1 0 0 0;2 0 0 0;3 0 0 0;	648.211	2	67.0315	88.9367	26.3504	2	0.0007	0.30033	1	1.07143	0	0	0	1	-1	0	-1	0	0	sp|Q9C0Y2|YKL1_SCHPO	SPAPB2C8.01	39	5066820	17941000
Model-FissionYeast-H-1708-5.16404.16404.3.0.dta	Model-FissionYeast-H-1708-5.16404.16404.3.0.dta	Model-FissionYeast-H-1708-5	16404	5790.32	2947.27	983.095	3	1	ASSAVSSAGDYVETNVKK		1812.9	7 0 0 0	H(7)	(H(H)(H(H(H(H(H))))))	115	1 0 0 0;2 0 0 0;3 0 0 0;4 0 0 0;5 0 0 0;6 0 0 0;	1134.37	2	94.7607	111.252	64.1342	2	0.00201	0.68344	1	1.17647	0	0	0	0	8.95022e-14	1.64055e-14	-1	0	1.64055e-14	sp|Q9Y7X6|ISH1_SCHPO	ish1	663	18739000	88781800
Model-FissionYeast-H-1708-5.16424.16424.3.0.dta	Model-FissionYeast-H-1708-5.16424.16424.3.0.dta	Model-FissionYeast-H-1708-5	16424	5795.97	2905.26	969.091	3	1	TAAESVTSAFEHNKDTATSK		2094.99	5 0 0 0	H(5)	(H(H)(H(H(H))))	287	1 0 0 0;2 0 0 0;3 0 0 0;4 0 0 0;	810.264	1	70.4024	82.2927	48.3202	2	0.00193	0.66368	1	1.02632	0	0	0	0	1.42549e-10	1.38487e-11	-1	0	1.38487e-11	sp|Q9Y7X6|ISH1_SCHPO	ish1	389	216378	912692
Model-FissionYeast-H-1708-5.16433.16433.4.1.dta	Model-FissionYeast-H-1708-5.16433.16433.4.1.dta	Model-FissionYeast-H-1708-5	16433	5798.77	2905.26	727.07	4	1	TAAESVTSAFEHNKDTATSK		2094.99	5 0 0 0	H(5)	(H(H)(H(H(H))))	287	1 0 0 0;2 0 0 0;3 0 0 0;4 0 0 0;	810.264	1	56.2432	65.7883	38.5166	2	0.0014	0.48332	1	0.89474	0	0	0	0	1.84393e-08	1.14982e-09	-1	0	1.14982e-09	sp|Q9Y7X6|ISH1_SCHPO	ish1	389	494205	2280930
Model-FissionYeast-H-1708-5.16454.16454.3.1.dta	Model-FissionYeast-H-1708-5.16454.16454.3.1.dta	Model-FissionYeast-H-1708-5	16454	5804.37	2139.92	713.978	3	1	TAAESVTSAFEHNK		1491.71	4 0 0 0	H(4)	(H(H)(H(H)))	416	1 0 0 0;2 0 0 0;3 0 0 0;	648.211	1	71.9584	90.894	36.7925	2	0.0007	0.32832	1	1.30769	0	0	0	1	-1	0	-1	0	0	sp|Q9Y7X6|ISH1_SCHPO	ish1	389	22512000	67987900
Model-FissionYeast-H-1708-5.16460.16460.3.0.dta	Model-FissionYeast-H-1708-5.16460.16460.3.0.dta	Model-FissionYeast-H-1708-5	16460	5805.88	2947.27	983.095	3	1	ASSAVSSAGDYVETNVKK		1812.9	7 0 0 0	H(7)	(H(H)(H(H(H(H(H))))))	115	1 0 0 0;2 0 0 0;3 0 0 0;4 0 0 0;5 0 0 0;6 0 0 0;	1134.37	2	93.5954	108.627	65.6805	2	0.00179	0.6071	1	1.14706	0	0	0	0	4.49217e-14	8.25668e-15	-1	0	8.25668e-15	sp|Q9Y7X6|ISH1_SCHPO	ish1	663	18739000	88781800
Model-FissionYeast-H-1708-5.16480.16480.3.0.dta	Model-FissionYeast-H-1708-5.16480.16480.3.0.dta	Model-FissionYeast-H-1708-5	16480	5811.54	2905.26	969.091	3	1	TAAESVTSAFEHNKDTATSK		2094.99	5 0 0 0	H(5)	(H(H)(H(H(H))))	287	1 0 0 0;2 0 0 0;3 0 0 0;4 0 0 0;	810.264	1	86.7461	104.886	53.0573	2	0.00173	0.59553	1	1.07895	0	0	0	0	1.47251e-11	1.65065e-12	-1	0	1.65065e-12	sp|Q9Y7X6|ISH1_SCHPO	ish1	389	57352200	260320000
Model-FissionYeast-H-1708-5.16491.16491.4.1.dta	Model-FissionYeast-H-1708-5.16491.16491.4.1.dta	Model-FissionYeast-H-1708-5	16491	5814.67	2905.26	727.07	4	1	TAAESVTSAFEHNKDTATSK		2094.99	5 0 0 0	H(5)	(H(H)(H(H(H))))	287	1 0 0 0;2 0 0 0;3 0 0 0;4 0 0 0;	810.264	1	73.4552	90.0696	42.5998	2	0.00205	0.70498	1	1	0	0	0	0	2.36914e-09	1.89564e-10	-1	0	1.89564e-10	sp|Q9Y7X6|ISH1_SCHPO	ish1	389	121401000	551962000
Model-FissionYeast-H-1708-5.16503.16503.2.0.dta	Model-FissionYeast-H-1708-5.16503.16503.2.0.dta	Model-FissionYeast-H-1708-5	16503	5817.75	2139.92	1070.46	2	1	TAAESVTSAFEHNK		1491.71	4 0 0 0	H(4)	(H(H)(H(H)))	416	1 0 0 0;2 0 0 0;3 0 0 0;	648.211	1	63.1982	82.7139	26.9547	2	0.00049	0.22692	1	1.30769	0	0	0	1	-1	0	-1	0	0	sp|Q9Y7X6|ISH1_SCHPO	ish1	389	2159110	6336630
Model-FissionYeast-H-1708-5.16513.16513.3.0.dta	Model-FissionYeast-H-1708-5.16513.16513.3.0.dta	Model-FissionYeast-H-1708-5	16513	5820.27	2139.92	713.978	3	1	TAAESVTSAFEHNK		1491.71	4 0 0 0	H(4)	(H(H)(H(H)))	416	1 0 0 0;2 0 0 0;3 0 0 0;	648.211	1	82.445	101.754	46.5852	2	0.00125	0.58347	1	1.26923	0	0	0	1	-1	0	-1	0	0	sp|Q9Y7X6|ISH1_SCHPO	ish1	389	22512000	67987900
Model-FissionYeast-H-1708-5.16517.16517.3.0.dta	Model-FissionYeast-H-1708-5.16517.16517.3.0.dta	Model-FissionYeast-H-1708-5	16517	5821.33	2947.27	983.094	3	1	ASSAVSSAGDYVETNVKK		1812.9	7 0 0 0	H(7)	(H(H)(H(H(H(H(H))))))	115	1 0 0 0;2 0 0 0;3 0 0 0;4 0 0 0;5 0 0 0;6 0 0 0;	1134.37	2	89.3037	105.956	58.3774	2	0.00162	0.55112	1	1.23529	0	0	0	0	1.22456e-12	1.60036e-13	-1	0	1.60036e-13	sp|Q9Y7X6|ISH1_SCHPO	ish1	663	13412600	62736000
Model-FissionYeast-H-1708-5.16543.16543.4.1.dta	Model-FissionYeast-H-1708-5.16543.16543.4.1.dta	Model-FissionYeast-H-1708-5	16543	5829.49	3067.31	767.583	4	1	TAAESVTSAFEHNKDTATSK		2094.99	6 0 0 0	H(6)	(H(H)(H(H(H(H)))))	188	1 0 0 0;2 0 0 0;3 0 0 0;4 0 0 0;5 0 0 0;	972.317	1	23.3391	18.3176	32.6649	2	-0.00036	-0.11713	0.83333	0.47368	0	0	0	0	3.72585e-07	1.81794e-08	-1	0.00263852	0.00263854	sp|Q9Y7X6|ISH1_SCHPO	ish1	389	1979370	17701000
Model-FissionYeast-H-1708-5.16545.16545.4.1.dta	Model-FissionYeast-H-1708-5.16545.16545.4.1.dta	Model-FissionYeast-H-1708-5	16545	5830.01	2905.26	727.071	4	1	TAAESVTSAFEHNKDTATSK		2094.99	5 0 0 0	H(5)	(H(H)(H(H(H))))	287	1 0 0 0;2 0 0 0;3 0 0 0;4 0 0 0;	810.264	1	81.5922	99.54	48.2604	2	0.00278	0.95832	1	1.05263	0	0	0	0	1.46741e-10	1.42594e-11	-1	0	1.42594e-11	sp|Q9Y7X6|ISH1_SCHPO	ish1	389	121401000	551962000
Model-FissionYeast-H-1708-5.16568.16568.3.0.dta	Model-FissionYeast-H-1708-5.16568.16568.3.0.dta	Model-FissionYeast-H-1708-5	16568	5835.96	2139.92	713.978	3	1	TAAESVTSAFEHNK		1491.71	4 0 0 0	H(4)	(H(H)(H(H)))	416	1 0 0 0;2 0 0 0;3 0 0 0;	648.211	1	77.9423	97.8959	40.8855	2	0.00128	0.6003	1	1.26923	0	0	0	1	-1	0	-1	0	0	sp|Q9Y7X6|ISH1_SCHPO	ish1	389	22512000	67987900
Model-FissionYeast-H-1708-5.16570.16570.3.1.dta	Model-FissionYeast-H-1708-5.16570.16570.3.1.dta	Model-FissionYeast-H-1708-5	16570	5836.49	2947.27	983.094	3	1	ASSAVSSAGDYVETNVKK		1812.9	7 0 0 0	H(7)	(H(H)(H(H(H(H(H))))))	115	1 0 0 0;2 0 0 0;3 0 0 0;4 0 0 0;5 0 0 0;6 0 0 0;	1134.37	2	93.0202	108.356	64.5389	2	0.00171	0.5786	1	1.17647	0	0	0	0	7.46853e-14	1.31972e-14	-1	0	1.31972e-14	sp|Q9Y7X6|ISH1_SCHPO	ish1	663	6477270	31365300
Model-FissionYeast-H-1708-5.16593.16593.2.0.dta	Model-FissionYeast-H-1708-5.16593.16593.2.0.dta	Model-FissionYeast-H-1708-5	16593	5843.26	2139.92	1070.46	2	1	TAAESVTSAFEHNK		1491.71	4 0 0 0	H(4)	(H(H)(H(H)))	416	1 0 0 0;2 0 0 0;3 0 0 0;	648.211	1	51.2573	66.4882	22.9712	2	0.00063	0.29328	1	1.30769	0	0	0	1	-1	0	-1	0	0	sp|Q9Y7X6|ISH1_SCHPO	ish1	389	2159110	6336630
Model-FissionYeast-H-1708-5.16600.16600.4.1.dta	Model-FissionYeast-H-1708-5.16600.16600.4.1.dta	Model-FissionYeast-H-1708-5	16600	5845.29	3067.31	767.583	4	1	TAAESVTSAFEHNKDTATSK		2094.99	6 0 0 0	H(6)	(H(H)(H(H(H(H)))))	188	1 0 0 0;2 0 0 0;3 0 0 0;4 0 0 0;5 0 0 0;	972.317	1	25.343	20.2201	34.857	2	-0.00019	-0.06106	0.83333	0.5	0	0	0	0	1.19761e-07	5.95288e-09	-1	0	5.95288e-09	sp|Q9Y7X6|ISH1_SCHPO	ish1	389	1979370	17701000
Model-FissionYeast-H-1708-5.16602.16602.4.1.dta	Model-FissionYeast-H-1708-5.16602.16602.4.1.dta	Model-FissionYeast-H-1708-5	16602	5845.82	2905.26	727.071	4	1	TAAESVTSAFEHNKDTATSK		2094.99	5 0 0 0	H(5)	(H(H)(H(H(H))))	287	1 0 0 0;2 0 0 0;3 0 0 0;4 0 0 0;	810.264	1	80.9896	98.6762	48.1432	2	0.00242	0.83303	1	1.05263	0	0	0	0	1.55322e-10	1.49463e-11	-1	0	1.49463e-11	sp|Q9Y7X6|ISH1_SCHPO	ish1	389	121401000	551962000
Model-FissionYeast-H-1708-5.16623.16623.3.0.dta	Model-FissionYeast-H-1708-5.16623.16623.3.0.dta	Model-FissionYeast-H-1708-5	16623	5851.81	2947.27	983.094	3	1	ASSAVSSAGDYVETNVKK		1812.9	7 0 0 0	H(7)	(H(H)(H(H(H(H(H))))))	115	1 0 0 0;2 0 0 0;3 0 0 0;4 0 0 0;5 0 0 0;6 0 0 0;	1134.37	2	86.064	101.575	57.2569	2	0.00151	0.51244	1	1.17647	0	0	0	0	2.05619e-12	2.77208e-13	-1	0	2.77208e-13	sp|Q9Y7X6|ISH1_SCHPO	ish1	663	18739000	88781800
Model-FissionYeast-H-1708-5.16625.16625.3.2.dta	Model-FissionYeast-H-1708-5.16625.16625.3.2.dta	Model-FissionYeast-H-1708-5	16625	5852.37	2139.92	713.978	3	1	TAAESVTSAFEHNK		1491.71	4 0 0 0	H(4)	(H(H)(H(H)))	416	1 0 0 0;2 0 0 0;3 0 0 0;	648.211	1	56.262	69.7251	31.2591	2	0.00101	0.47412	1	1.23077	0	0	0	1	-1	0	-1	0	0	sp|Q9Y7X6|ISH1_SCHPO	ish1	389	22813100	68858200
Model-FissionYeast-H-1708-5.16640.16640.3.0.dta	Model-FissionYeast-H-1708-5.16640.16640.3.0.dta	Model-FissionYeast-H-1708-5	16640	5857.25	2785.22	929.077	3	1	ASSAVSSAGDYVETNVKK		1812.9	6 0 0 0	H(6)	(H(H)(H(H(H(H)))))	188	1 0 0 0;2 0 0 0;3 0 0 0;4 0 0 0;5 0 0 0;	972.317	2	54.3817	62.21	39.8434	2	0.00087	0.31262	1	0.88235	0	0	0	0	9.42716e-09	6.54444e-10	-1	0	6.54444e-10	sp|Q9Y7X6|ISH1_SCHPO	ish1	663	11062400	46435300
Model-FissionYeast-H-1708-5.16644.16644.3.0.dta	Model-FissionYeast-H-1708-5.16644.16644.3.0.dta	Model-FissionYeast-H-1708-5	16644	5858.29	2905.26	969.091	3	1	TAAESVTSAFEHNKDTATSK		2094.99	5 0 0 0	H(5)	(H(H)(H(H(H))))	287	1 0 0 0;2 0 0 0;3 0 0 0;4 0 0 0;	810.264	1	83.6933	99.667	54.0277	2	0.00144	0.49433	1	1.02632	0	0	0	0	9.30894e-12	1.17673e-12	-1	0	1.17673e-12	sp|Q9Y7X6|ISH1_SCHPO	ish1	389	57352200	260320000
Model-FissionYeast-H-1708-5.16653.16653.4.1.dta	Model-FissionYeast-H-1708-5.16653.16653.4.1.dta	Model-FissionYeast-H-1708-5	16653	5861.41	2905.26	727.07	4	1	TAAESVTSAFEHNKDTATSK		2094.99	5 0 0 0	H(5)	(H(H)(H(H(H))))	287	1 0 0 0;2 0 0 0;3 0 0 0;4 0 0 0;	810.264	1	79.0096	97.0537	45.4992	2	0.00183	0.62926	1	1.02632	0	0	0	0	5.64722e-10	4.8028e-11	-1	0	4.8028e-11	sp|Q9Y7X6|ISH1_SCHPO	ish1	389	121852000	553908000
Model-FissionYeast-H-1708-5.16696.16696.3.1.dta	Model-FissionYeast-H-1708-5.16696.16696.3.1.dta	Model-FissionYeast-H-1708-5	16696	5874.13	2947.27	983.095	3	1	ASSAVSSAGDYVETNVKK		1812.9	7 0 0 0	H(7)	(H(H)(H(H(H(H(H))))))	115	1 0 0 0;2 0 0 0;3 0 0 0;4 0 0 0;5 0 0 0;6 0 0 0;	1134.37	2	31.693	28.5651	37.502	2	0.00211	0.715	1	0.73529	0	0	0	0	3.08842e-08	1.7406e-09	-1	0	1.7406e-09	sp|Q9Y7X6|ISH1_SCHPO	ish1	663	142974	721427
Model-FissionYeast-H-1708-5.16703.16703.3.0.dta	Model-FissionYeast-H-1708-5.16703.16703.3.0.dta	Model-FissionYeast-H-1708-5	16703	5876.46	2785.22	929.077	3	1	ASSAVSSAGDYVETNVKK		1812.9	6 0 0 0	H(6)	(H(H)(H(H(H(H)))))	188	1 0 0 0;2 0 0 0;3 0 0 0;4 0 0 0;5 0 0 0;	972.317	2	91.937	110.015	58.3627	2	0.00143	0.51404	1	1.14706	0	0	0	0	1.2329e-12	1.63595e-13	-1	0	1.63595e-13	sp|Q9Y7X6|ISH1_SCHPO	ish1	663	11062400	46435300
Model-FissionYeast-H-1708-5.16705.16705.4.1.dta	Model-FissionYeast-H-1708-5.16705.16705.4.1.dta	Model-FissionYeast-H-1708-5	16705	5876.98	2905.26	727.07	4	1	TAAESVTSAFEHNKDTATSK		2094.99	5 0 0 0	H(5)	(H(H)(H(H(H))))	287	1 0 0 0;2 0 0 0;3 0 0 0;4 0 0 0;	810.264	1	55.3415	65.9802	35.584	2	0.00173	0.59484	1	1	0	0	0	0	8.23879e-08	4.41819e-09	-1	0	4.41819e-09	sp|Q9Y7X6|ISH1_SCHPO	ish1	389	225525	957666
Model-FissionYeast-H-1708-5.16747.16747.4.1.dta	Model-FissionYeast-H-1708-5.16747.16747.4.1.dta	Model-FissionYeast-H-1708-5	16747	5888.76	3067.31	767.583	4	1	TAAESVTSAFEHNKDTATSK		2094.99	6 0 0 0	H(6)	(H(H)(H(H(H(H)))))	188	1 0 0 0;2 0 0 0;3 0 0 0;4 0 0 0;5 0 0 0;	972.317	1	60.4885	69.4743	43.8005	2	0.001	0.32495	1	0.97368	0	0	0	0	1.30521e-09	1.0669e-10	-1	0	1.0669e-10	sp|Q9Y7X6|ISH1_SCHPO	ish1	389	1352640	7890170
Model-FissionYeast-H-1708-5.16758.16758.3.0.dta	Model-FissionYeast-H-1708-5.16758.16758.3.0.dta	Model-FissionYeast-H-1708-5	16758	5892.02	2785.22	929.077	3	1	ASSAVSSAGDYVETNVKK		1812.9	6 0 0 0	H(6)	(H(H)(H(H(H(H)))))	188	1 0 0 0;2 0 0 0;3 0 0 0;4 0 0 0;5 0 0 0;	972.317	2	51.1826	53.4593	46.9545	2	0.00151	0.54097	1	0.85294	0	0	0	0	2.76948e-10	2.6772e-11	-1	0	2.6772e-11	sp|Q9Y7X6|ISH1_SCHPO	ish1	663	296890	1219970
Model-FissionYeast-H-1708-5.16836.16836.3.0.dta	Model-FissionYeast-H-1708-5.16836.16836.3.0.dta	Model-FissionYeast-H-1708-5	16836	5915.27	2434.06	812.026	3	1	EVHSTPLSDVASSEAEK		1785.85	4 0 0 0	H(4)	(H(H)(H(H)))	416	1 0 0 0;2 0 0 0;3 0 0 0;	648.211	4	78.6094	111.213	18.0601	2	0.00105	0.4308	0.75	1.15625	0	0	0	1	-1	0	-1	0	0	sp|Q9P7L0|YOSE_SCHPO	SPBC21C3.14c	800	1246160	4454150
Model-FissionYeast-H-1708-5.16850.16850.3.0.dta	Model-FissionYeast-H-1708-5.16850.16850.3.0.dta	Model-FissionYeast-H-1708-5	16850	5919.32	2785.22	929.077	3	1	ASSAVSSAGDYVETNVKK		1812.9	6 0 0 0	H(6)	(H(H)(H(H(H(H)))))	188	1 0 0 0;2 0 0 0;3 0 0 0;4 0 0 0;5 0 0 0;	972.317	2	104.58	128.609	59.9539	2	0.00116	0.41603	1	1.23529	0	0	0	0	5.93555e-13	7.98624e-14	-1	0	7.98624e-14	sp|Q9Y7X6|ISH1_SCHPO	ish1	663	100235000	426697000
Model-FissionYeast-H-1708-5.16880.16880.2.0.dta	Model-FissionYeast-H-1708-5.16880.16880.2.0.dta	Model-FissionYeast-H-1708-5	16880	5928.93	2785.22	1393.11	2	1	ASSAVSSAGDYVETNVKK		1812.9	6 0 0 0	H(6)	(H(H)(H(H(H(H)))))	188	1 0 0 0;2 0 0 0;3 0 0 0;4 0 0 0;5 0 0 0;	972.317	2	73.8885	96.7464	31.4382	2	0.00083	0.29754	1	1.20588	0	0	0	0	7.06395e-07	3.08757e-08	-1	0	3.08757e-08	sp|Q9Y7X6|ISH1_SCHPO	ish1	663	2941080	12284200
Model-FissionYeast-H-1708-5.16896.16896.4.1.dta	Model-FissionYeast-H-1708-5.16896.16896.4.1.dta	Model-FissionYeast-H-1708-5	16896	5933.62	2905.26	727.07	4	1	TAAESVTSAFEHNKDTATSK		2094.99	5 0 0 0	H(5)	(H(H)(H(H(H))))	287	1 0 0 0;2 0 0 0;3 0 0 0;4 0 0 0;	810.264	1	54.7084	65.5154	34.6381	2	0.00117	0.40346	1	1	0	0	0	0	1.34071e-07	7.10392e-09	-1	0	7.10392e-09	sp|Q9Y7X6|ISH1_SCHPO	ish1	389	1952740	8708790
Model-FissionYeast-H-1708-5.16901.16901.3.0.dta	Model-FissionYeast-H-1708-5.16901.16901.3.0.dta	Model-FissionYeast-H-1708-5	16901	5934.92	2785.22	929.077	3	1	ASSAVSSAGDYVETNVKK		1812.9	6 0 0 0	H(6)	(H(H)(H(H(H(H)))))	188	1 0 0 0;2 0 0 0;3 0 0 0;4 0 0 0;5 0 0 0;	972.317	2	93.2342	116.655	49.7381	2	0.00132	0.47311	0.83333	1.20588	0	0	0	0	7.18603e-11	6.83998e-12	-1	0	6.83998e-12	sp|Q9Y7X6|ISH1_SCHPO	ish1	663	100235000	426697000
Model-FissionYeast-H-1708-5.16915.16915.3.0.dta	Model-FissionYeast-H-1708-5.16915.16915.3.0.dta	Model-FissionYeast-H-1708-5	16915	5938.83	2743.21	915.075	3	1	TAAESVTSAFEHNKDTATSK		2094.99	4 0 0 0	H(4)	(H(H)(H(H)))	416	1 0 0 0;2 0 0 0;3 0 0 0;	648.211	1	77.5897	98.1914	39.3294	2	0.00385	1.40477	1	1.07895	0	0	0	1	-1	0	-1	0	0	sp|Q9Y7X6|ISH1_SCHPO	ish1	389	3616430	14688400
Model-FissionYeast-H-1708-5.16934.16934.2.0.dta	Model-FissionYeast-H-1708-5.16934.16934.2.0.dta	Model-FissionYeast-H-1708-5	16934	5944.21	2785.22	1393.11	2	1	ASSAVSSAGDYVETNVKK		1812.9	6 0 0 0	H(6)	(H(H)(H(H(H(H)))))	188	1 0 0 0;2 0 0 0;3 0 0 0;4 0 0 0;5 0 0 0;	972.317	2	82.511	109.41	32.5549	2	0.00165	0.59267	1	1.26471	0	0	0	0	3.94538e-07	1.95093e-08	-1	0	1.95093e-08	sp|Q9Y7X6|ISH1_SCHPO	ish1	663	2941080	12284200
Model-FissionYeast-H-1708-5.16957.16957.3.0.dta	Model-FissionYeast-H-1708-5.16957.16957.3.0.dta	Model-FissionYeast-H-1708-5	16957	5950.44	2785.22	929.077	3	1	ASSAVSSAGDYVETNVKK		1812.9	6 0 0 0	H(6)	(H(H)(H(H(H(H)))))	188	1 0 0 0;2 0 0 0;3 0 0 0;4 0 0 0;5 0 0 0;	972.317	2	95.4702	114.13	60.816	2	0.00155	0.55605	1	1.17647	0	0	0	0	4.00454e-13	6.08956e-14	-1	0	6.08956e-14	sp|Q9Y7X6|ISH1_SCHPO	ish1	663	100235000	426697000
Model-FissionYeast-H-1708-5.16970.16970.3.0.dta	Model-FissionYeast-H-1708-5.16970.16970.3.0.dta	Model-FissionYeast-H-1708-5	16970	5953.96	2743.21	915.074	3	1	TAAESVTSAFEHNKDTATSK		2094.99	4 0 0 0	H(4)	(H(H)(H(H)))	416	1 0 0 0;2 0 0 0;3 0 0 0;	648.211	1	77.5279	97.598	40.255	2	0.00252	0.91702	1	1.13158	0	0	0	1	-1	0	-1	0	0	sp|Q9Y7X6|ISH1_SCHPO	ish1	389	3616430	14688400
Model-FissionYeast-H-1708-5.16975.16975.3.0.dta	Model-FissionYeast-H-1708-5.16975.16975.3.0.dta	Model-FissionYeast-H-1708-5	16975	5955.49	2581.15	861.056	3	1	TAAESVTSAFEHNKDTATSK		2094.99	3 0 0 0	H(3)	(H(H)(H))	579	1 0 0 0;2 0 0 0;	486.158	1	71.3816	92.8143	31.5779	2	0.00075	0.28864	1	1.02632	0	0	0	1	-1	0	-1	0	0	sp|Q9Y7X6|ISH1_SCHPO	ish1	389	7583810	28615800
Model-FissionYeast-H-1708-5.17031.17031.3.0.dta	Model-FissionYeast-H-1708-5.17031.17031.3.0.dta	Model-FissionYeast-H-1708-5	17031	5971.34	2581.15	861.056	3	1	TAAESVTSAFEHNKDTATSK		2094.99	3 0 0 0	H(3)	(H(H)(H))	579	1 0 0 0;2 0 0 0;	486.158	1	72.178	94.4437	30.8274	2	0.00071	0.27585	1	1.05263	0	0	0	1	-1	0	-1	0	0	sp|Q9Y7X6|ISH1_SCHPO	ish1	389	7583810	28615800
Model-FissionYeast-H-1708-5.17045.17045.3.1.dta	Model-FissionYeast-H-1708-5.17045.17045.3.1.dta	Model-FissionYeast-H-1708-5	17045	5975.17	2743.21	915.074	3	1	TAAESVTSAFEHNKDTATSK		2094.99	4 0 0 0	H(4)	(H(H)(H(H)))	416	1 0 0 0;2 0 0 0;3 0 0 0;	648.211	1	71.0773	88.5331	38.6595	2	0.00189	0.69065	1	1.07895	0	0	0	1	-1	0	-1	0	0	sp|Q9Y7X6|ISH1_SCHPO	ish1	389	3616430	14688400
Model-FissionYeast-H-1708-5.17090.17090.3.0.dta	Model-FissionYeast-H-1708-5.17090.17090.3.0.dta	Model-FissionYeast-H-1708-5	17090	5987.03	2581.15	861.056	3	1	TAAESVTSAFEHNKDTATSK		2094.99	3 0 0 0	H(3)	(H(H)(H))	579	1 0 0 0;2 0 0 0;	486.158	1	69.8063	91.2486	29.985	2	0.00082	0.31769	1	1.05263	0	0	0	1	-1	0	-1	0	0	sp|Q9Y7X6|ISH1_SCHPO	ish1	389	7583810	28615800
Model-FissionYeast-H-1708-5.17128.17128.3.1.dta	Model-FissionYeast-H-1708-5.17128.17128.3.1.dta	Model-FissionYeast-H-1708-5	17128	5998.21	2743.21	915.074	3	1	TAAESVTSAFEHNKDTATSK		2094.99	4 0 0 0	H(4)	(H(H)(H(H)))	416	1 0 0 0;2 0 0 0;3 0 0 0;	648.211	1	37.613	39.2004	34.6652	2	0.00204	0.74314	1	0.78947	0	0	0	1	-1	0	-1	0	0	sp|Q9Y7X6|ISH1_SCHPO	ish1	389	3616430	14688400
Model-FissionYeast-H-1708-5.17261.17261.4.4.dta	Model-FissionYeast-H-1708-5.17261.17261.4.4.dta	Model-FissionYeast-H-1708-5	17261	6037.97	2905.26	727.07	4	1	TAAESVTSAFEHNKDTATSK		2094.99	5 0 0 0	H(5)	(H(H)(H(H(H))))	287	1 0 0 0;2 0 0 0;3 0 0 0;4 0 0 0;	810.264	1	59.9763	70.5337	40.3698	2	0.00175	0.6031	1	1	0	0	0	0	7.23196e-09	5.19311e-10	-1	0	5.19311e-10	sp|Q9Y7X6|ISH1_SCHPO	ish1	389	1999610	9022800
Model-FissionYeast-H-1708-5.17274.17274.3.0.dta	Model-FissionYeast-H-1708-5.17274.17274.3.0.dta	Model-FissionYeast-H-1708-5	17274	6042.02	2596.11	866.043	3	1	EVHSTPLSDVASSEAEK		1785.85	5 0 0 0	H(5)	(H(H)(H(H(H))))	287	1 0 0 0;2 0 0 0;3 0 0 0;4 0 0 0;	810.264	4	86.0321	115.896	30.5698	2	0.00069	0.26546	1	1.15625	0	0	0	0	1.11319e-06	4.17577e-08	-1	0	4.17577e-08	sp|Q9P7L0|YOSE_SCHPO	SPBC21C3.14c	800	2377870	9071280
Model-FissionYeast-H-1708-5.17312.17312.4.4.dta	Model-FissionYeast-H-1708-5.17312.17312.4.4.dta	Model-FissionYeast-H-1708-5	17312	6053.38	2905.26	727.071	4	1	TAAESVTSAFEHNKDTATSK		2094.99	5 0 0 0	H(5)	(H(H)(H(H(H))))	287	1 0 0 0;2 0 0 0;3 0 0 0;4 0 0 0;	810.264	1	63.3835	77.7544	36.6946	2	0.0024	0.82476	1	1.02632	0	0	0	0	4.6633e-08	2.55947e-09	-1	0	2.55947e-09	sp|Q9Y7X6|ISH1_SCHPO	ish1	389	1999610	9022800
Model-FissionYeast-H-1708-5.17313.17313.3.0.dta	Model-FissionYeast-H-1708-5.17313.17313.3.0.dta	Model-FissionYeast-H-1708-5	17313	6053.66	2623.16	875.059	3	1	ASSAVSSAGDYVETNVKK		1812.9	5 0 0 0	H(5)	(H(H)(H(H(H))))	287	1 0 0 0;2 0 0 0;3 0 0 0;4 0 0 0;	810.264	2	85.6245	105.798	48.1599	2	0.00149	0.5696	1	1.14706	0	0	0	0	1.54073e-10	1.46833e-11	-1	0	1.46833e-11	sp|Q9Y7X6|ISH1_SCHPO	ish1	663	225805	1253300
Model-FissionYeast-H-1708-5.17362.17362.3.0.dta	Model-FissionYeast-H-1708-5.17362.17362.3.0.dta	Model-FissionYeast-H-1708-5	17362	6068.76	2623.16	875.059	3	1	ASSAVSSAGDYVETNVKK		1812.9	5 0 0 0	H(5)	(H(H)(H(H(H))))	287	1 0 0 0;2 0 0 0;3 0 0 0;4 0 0 0;	810.264	2	78.3494	104.692	29.4272	2	0.00169	0.6428	0.8	1.11765	0	0	0	0	2.03015e-06	6.97588e-08	-1	0	6.97588e-08	sp|Q9Y7X6|ISH1_SCHPO	ish1	663	237213000	934758000
Model-FissionYeast-H-1708-5.17368.17368.2.0.dta	Model-FissionYeast-H-1708-5.17368.17368.2.0.dta	Model-FissionYeast-H-1708-5	17368	6070.76	2623.16	1312.09	2	1	ASSAVSSAGDYVETNVKK		1812.9	5 0 0 0	H(5)	(H(H)(H(H(H))))	287	1 0 0 0;2 0 0 0;3 0 0 0;4 0 0 0;	810.264	2	79.8987	107.291	29.0275	2	0.00219	0.8334	1	1.14706	0	0	0	0	2.50671e-06	9.30288e-08	-1	0	9.30288e-08	sp|Q9Y7X6|ISH1_SCHPO	ish1	663	7590230	30653500
Model-FissionYeast-H-1708-5.17413.17413.3.0.dta	Model-FissionYeast-H-1708-5.17413.17413.3.0.dta	Model-FissionYeast-H-1708-5	17413	6083.96	2623.16	875.059	3	1	ASSAVSSAGDYVETNVKK		1812.9	5 0 0 0	H(5)	(H(H)(H(H(H))))	287	1 0 0 0;2 0 0 0;3 0 0 0;4 0 0 0;	810.264	2	81.0626	106.121	34.5246	2	0.00143	0.54673	0.8	1.11765	0	0	0	0	1.42159e-07	7.55755e-09	-1	0	7.55755e-09	sp|Q9Y7X6|ISH1_SCHPO	ish1	663	237213000	934758000
Model-FissionYeast-H-1708-5.17440.17440.2.0.dta	Model-FissionYeast-H-1708-5.17440.17440.2.0.dta	Model-FissionYeast-H-1708-5	17440	6091.9	2623.16	1312.09	2	1	ASSAVSSAGDYVETNVKK		1812.9	5 0 0 0	H(5)	(H(H)(H(H(H))))	287	1 0 0 0;2 0 0 0;3 0 0 0;4 0 0 0;	810.264	2	81.2041	109.615	28.4414	2	0.0016	0.61154	1	1.17647	0	0	0	0	3.41699e-06	1.34681e-07	-1	0	1.34681e-07	sp|Q9Y7X6|ISH1_SCHPO	ish1	663	7590230	30653500
Model-FissionYeast-H-1708-5.17465.17465.3.0.dta	Model-FissionYeast-H-1708-5.17465.17465.3.0.dta	Model-FissionYeast-H-1708-5	17465	6099.19	2623.16	875.059	3	1	ASSAVSSAGDYVETNVKK		1812.9	5 0 0 0	H(5)	(H(H)(H(H(H))))	287	1 0 0 0;2 0 0 0;3 0 0 0;4 0 0 0;	810.264	2	93.6244	116.82	50.5468	2	0.00133	0.50784	1	1.17647	0	0	0	0	4.87231e-11	4.6732e-12	-1	0	4.6732e-12	sp|Q9Y7X6|ISH1_SCHPO	ish1	663	237213000	934758000
Model-FissionYeast-H-1708-5.17514.17514.3.0.dta	Model-FissionYeast-H-1708-5.17514.17514.3.0.dta	Model-FissionYeast-H-1708-5	17514	6114.42	2623.16	875.059	3	1	ASSAVSSAGDYVETNVKK		1812.9	5 0 0 0	H(5)	(H(H)(H(H(H))))	287	1 0 0 0;2 0 0 0;3 0 0 0;4 0 0 0;	810.264	2	95.2634	120.447	48.4948	2	0.00133	0.5067	1	1.17647	0	0	0	0	1.30985e-10	1.17131e-11	-1	0	1.17131e-11	sp|Q9Y7X6|ISH1_SCHPO	ish1	663	1267770	4931180
Model-FissionYeast-H-1708-5.17839.17839.3.0.dta	Model-FissionYeast-H-1708-5.17839.17839.3.0.dta	Model-FissionYeast-H-1708-5	17839	6218.46	3112.35	1038.12	3	1	CVVVPVTASATATAK	1,Carbamidomethyl[C];	1474.79	9 0 0 1	H(9)aH(1)	(H(H)(H(H(H(H(H(H(H(aH)))))))))	21	1 0 0 0;2 0 0 0;3 0 0 0;4 0 0 0;5 0 0 0;6 0 0 0;7 0 0 0;8 0 0 0;8 0 0 1;9 0 0 0;	1637.55	7	37.7022	45.0117	24.1273	2	0.00135	0.43309	0.54545	0.85714	0	0	0	0	3.41559e-05	1.00114e-06	-1	0	1.00114e-06	sp|O42663|YF89_SCHPO	SPAC27D7.09c	211	248607	1178210
Model-FissionYeast-H-1708-5.17884.17884.3.0.dta	Model-FissionYeast-H-1708-5.17884.17884.3.0.dta	Model-FissionYeast-H-1708-5	17884	6233.87	3112.35	1038.12	3	1	CVVVPVTASATATAK	1,Carbamidomethyl[C];	1474.79	9 0 0 1	H(9)aH(1)	(H(H)(H(H(H(H(H(H(H(aH)))))))))	21	1 0 0 0;2 0 0 0;3 0 0 0;4 0 0 0;5 0 0 0;6 0 0 0;7 0 0 0;8 0 0 0;8 0 0 1;9 0 0 0;	1637.55	7	103.789	134.213	47.2864	2	0.0022	0.70587	0.72727	1.28571	0	0	0	0	2.3558e-10	2.2475e-11	-1	0	2.2475e-11	sp|O42663|YF89_SCHPO	SPAC27D7.09c	211	4726360	23265500
Model-FissionYeast-H-1708-5.17933.17933.3.0.dta	Model-FissionYeast-H-1708-5.17933.17933.3.0.dta	Model-FissionYeast-H-1708-5	17933	6250.02	3112.35	1038.12	3	1	CVVVPVTASATATAK	1,Carbamidomethyl[C];	1474.79	9 0 0 1	H(9)aH(1)	(H(H)(H(H(H(H(H(H(H(aH)))))))))	21	1 0 0 0;2 0 0 0;3 0 0 0;4 0 0 0;5 0 0 0;6 0 0 0;7 0 0 0;8 0 0 0;8 0 0 1;9 0 0 0;	1637.55	7	101.314	126.928	53.7436	2	0.00201	0.64611	0.81818	1.28571	0	0	0	0	1.06443e-11	1.28395e-12	-1	0	1.28395e-12	sp|O42663|YF89_SCHPO	SPAC27D7.09c	211	4726360	23265500
Model-FissionYeast-H-1708-5.18031.18031.4.7.dta	Model-FissionYeast-H-1708-5.18031.18031.4.7.dta	Model-FissionYeast-H-1708-5	18031	6282.26	2905.26	727.071	4	1	TAAESVTSAFEHNKDTATSK		2094.99	5 0 0 0	H(5)	(H(H)(H(H(H))))	287	1 0 0 0;2 0 0 0;3 0 0 0;4 0 0 0;	810.264	1	49.9962	57.8434	35.4228	2	0.00258	0.8881	1	0.92105	0	0	0	0	8.95059e-08	4.77313e-09	-1	0	4.77313e-09	sp|Q9Y7X6|ISH1_SCHPO	ish1	389	1077510	4511450
Model-FissionYeast-H-1708-5.18150.18150.4.7.dta	Model-FissionYeast-H-1708-5.18150.18150.4.7.dta	Model-FissionYeast-H-1708-5	18150	6321.15	2905.26	727.07	4	1	TAAESVTSAFEHNKDTATSK		2094.99	5 0 0 0	H(5)	(H(H)(H(H(H))))	287	1 0 0 0;2 0 0 0;3 0 0 0;4 0 0 0;	810.264	1	41.5033	49.0475	27.4926	2	0.00164	0.56455	0.8	0.92105	0	0	0	0	5.65098e-06	2.15592e-07	-1	0	2.15592e-07	sp|Q9Y7X6|ISH1_SCHPO	ish1	389	1005470	4470870
Model-FissionYeast-H-1708-5.18157.18157.3.2.dta	Model-FissionYeast-H-1708-5.18157.18157.3.2.dta	Model-FissionYeast-H-1708-5	18157	6323.16	2545.22	849.078	3	1	THSSAPPLNQQKSSTSVNDAVSK		2383.18	1 0 0 0	H(1)	(H)	1020		162.053	1	11.782	18.1261	0	0	-0.01705	-6.69888	0	0.45455	0	0	0	1	-1	0	-1	0.00263852	0.00263852	sp|Q9UTM5|YIJ1_SCHPO	SPAC1420.01c	223	2483030	11088400
Model-FissionYeast-H-1708-5.18230.18230.3.0.dta	Model-FissionYeast-H-1708-5.18230.18230.3.0.dta	Model-FissionYeast-H-1708-5	18230	6345.38	2950.3	984.104	3	1	CVVVPVTASATATAK	1,Carbamidomethyl[C];	1474.79	8 0 0 1	H(8)aH(1)	(H(H)(H(H(H(H(H(H(aH))))))))	47	1 0 0 0;2 0 0 0;3 0 0 0;4 0 0 0;5 0 0 0;6 0 0 0;7 0 0 0;7 0 0 1;8 0 0 0;	1475.5	7	92.6153	117.389	46.6071	2	0.00163	0.55329	0.8	1.21429	0	0	0	0	3.28155e-10	3.11822e-11	-1	0	3.11822e-11	sp|O42663|YF89_SCHPO	SPAC27D7.09c	211	2845630	12823000
Model-FissionYeast-H-1708-5.18278.18278.3.1.dta	Model-FissionYeast-H-1708-5.18278.18278.3.1.dta	Model-FissionYeast-H-1708-5	18278	6361.69	2950.3	984.104	3	1	CVVVPVTASATATAK	1,Carbamidomethyl[C];	1474.79	8 0 0 1	H(8)aH(1)	(H(H)(H(H(H(H(H(H(aH))))))))	47	1 0 0 0;2 0 0 0;3 0 0 0;4 0 0 0;5 0 0 0;6 0 0 0;7 0 0 0;7 0 0 1;8 0 0 0;	1475.5	7	94.7519	120.54	46.8592	2	0.00164	0.55532	0.8	1.21429	0	0	0	0	2.90142e-10	2.76659e-11	-1	0	2.76659e-11	sp|O42663|YF89_SCHPO	SPAC27D7.09c	211	2845630	12823000
Model-FissionYeast-H-1708-5.18324.18324.3.0.dta	Model-FissionYeast-H-1708-5.18324.18324.3.0.dta	Model-FissionYeast-H-1708-5	18324	6376.01	2743.21	915.074	3	1	TAAESVTSAFEHNKDTATSK		2094.99	4 0 0 0	H(4)	(H(H)(H(H)))	416	1 0 0 0;2 0 0 0;3 0 0 0;	648.211	1	43.0244	46.0933	37.3251	2	0.00171	0.62284	1	0.78947	0	0	0	1	-1	0	-1	0	0	sp|Q9Y7X6|ISH1_SCHPO	ish1	389	6953070	28830500
Model-FissionYeast-H-1708-5.18338.18338.3.0.dta	Model-FissionYeast-H-1708-5.18338.18338.3.0.dta	Model-FissionYeast-H-1708-5	18338	6380.77	2788.24	930.086	3	1	CVVVPVTASATATAK	1,Carbamidomethyl[C];	1474.79	7 0 0 1	H(7)aH(1)	(H(H)(H(H(H(H(H(aH)))))))	89	1 0 0 0;2 0 0 0;3 0 0 0;4 0 0 0;5 0 0 0;6 0 0 0;6 0 0 1;7 0 0 0;	1313.45	7	94.4798	124.718	38.3231	2	0.00166	0.596	0.77778	1.21429	0	0	0	0	2.03417e-08	1.22622e-09	-1	0	1.22622e-09	sp|O42663|YF89_SCHPO	SPAC27D7.09c	211	1131600	4870790
Model-FissionYeast-H-1708-5.18406.18406.3.0.dta	Model-FissionYeast-H-1708-5.18406.18406.3.0.dta	Model-FissionYeast-H-1708-5	18406	6403.24	2743.21	915.074	3	1	TAAESVTSAFEHNKDTATSK		2094.99	4 0 0 0	H(4)	(H(H)(H(H)))	416	1 0 0 0;2 0 0 0;3 0 0 0;	648.211	1	68.8837	84.8045	39.3165	2	0.00118	0.43146	1	1.02632	0	0	0	1	-1	0	-1	0	0	sp|Q9Y7X6|ISH1_SCHPO	ish1	389	5723080	23634600
Model-FissionYeast-H-1708-5.18452.18452.3.0.dta	Model-FissionYeast-H-1708-5.18452.18452.3.0.dta	Model-FissionYeast-H-1708-5	18452	6418.65	2743.21	915.074	3	1	TAAESVTSAFEHNKDTATSK		2094.99	4 0 0 0	H(4)	(H(H)(H(H)))	416	1 0 0 0;2 0 0 0;3 0 0 0;	648.211	1	80.1274	101.057	41.2576	2	0.0015	0.54848	1	1.07895	0	0	0	1	-1	0	-1	0	0	sp|Q9Y7X6|ISH1_SCHPO	ish1	389	3883070	16253000
Model-FissionYeast-H-1708-5.18495.18495.3.0.dta	Model-FissionYeast-H-1708-5.18495.18495.3.0.dta	Model-FissionYeast-H-1708-5	18495	6434.04	2743.21	915.074	3	1	TAAESVTSAFEHNKDTATSK		2094.99	4 0 0 0	H(4)	(H(H)(H(H)))	416	1 0 0 0;2 0 0 0;3 0 0 0;	648.211	1	71.7347	88.4744	40.6468	2	0.00181	0.66112	1	1.02632	0	0	0	1	-1	0	-1	0	0	sp|Q9Y7X6|ISH1_SCHPO	ish1	389	3781240	15560300
Model-FissionYeast-H-1708-5.18543.18543.3.0.dta	Model-FissionYeast-H-1708-5.18543.18543.3.0.dta	Model-FissionYeast-H-1708-5	18543	6449.49	2743.21	915.074	3	1	TAAESVTSAFEHNKDTATSK		2094.99	4 0 0 0	H(4)	(H(H)(H(H)))	416	1 0 0 0;2 0 0 0;3 0 0 0;	648.211	1	77.769	96.6414	42.7203	2	0.00159	0.5791	1	1.05263	0	0	0	1	-1	0	-1	0	0	sp|Q9Y7X6|ISH1_SCHPO	ish1	389	6953070	28830500
Model-FissionYeast-H-1708-5.18654.18654.3.2.dta	Model-FissionYeast-H-1708-5.18654.18654.3.2.dta	Model-FissionYeast-H-1708-5	18654	6486.31	2626.19	876.068	3	1	CVVVPVTASATATAK	1,Carbamidomethyl[C];	1474.79	6 0 0 1	H(6)aH(1)	(H(H)(H(H(H(H(aH))))))	151	1 0 0 0;2 0 0 0;3 0 0 0;4 0 0 0;5 0 0 0;5 0 0 1;6 0 0 0;	1151.4	7	93.5769	127.838	29.9489	2	4e-05	0.01456	0.75	1.28571	0	0	0	0	1.54249e-06	5.49447e-08	-1	0	5.49447e-08	sp|O42663|YF89_SCHPO	SPAC27D7.09c	211	1636690	6819430
Model-FissionYeast-H-1708-5.18904.18904.3.0.dta	Model-FissionYeast-H-1708-5.18904.18904.3.0.dta	Model-FissionYeast-H-1708-5	18904	6572.18	2623.16	875.059	3	1	ASSAVSSAGDYVETNVKK		1812.9	5 0 0 0	H(5)	(H(H)(H(H(H))))	287	1 0 0 0;2 0 0 0;3 0 0 0;4 0 0 0;	810.264	2	65.0421	80.0945	37.0876	2	0.00119	0.45524	1	1.02941	0	0	0	0	3.81506e-08	2.12931e-09	-1	0	2.12931e-09	sp|Q9Y7X6|ISH1_SCHPO	ish1	663	1236600	5109880
Model-FissionYeast-H-1708-5.19042.19042.3.0.dta	Model-FissionYeast-H-1708-5.19042.19042.3.0.dta	Model-FissionYeast-H-1708-5	19042	6616.82	2581.15	861.056	3	1	TAAESVTSAFEHNKDTATSK		2094.99	3 0 0 0	H(3)	(H(H)(H))	579	1 0 0 0;2 0 0 0;	486.158	1	72.3893	94.2937	31.7098	2	0.00107	0.413	1	1.05263	0	0	0	1	-1	0	-1	0	0	sp|Q9Y7X6|ISH1_SCHPO	ish1	389	30057200	116012000
Model-FissionYeast-H-1708-5.19059.19059.3.3.dta	Model-FissionYeast-H-1708-5.19059.19059.3.3.dta	Model-FissionYeast-H-1708-5	19059	6622.02	2461.11	821.041	3	1	ASSAVSSAGDYVETNVKK		1812.9	4 0 0 0	H(4)	(H(H)(H(H)))	416	1 0 0 0;2 0 0 0;3 0 0 0;	648.211	2	72.0839	93.7285	31.8868	2	-0.00043	-0.1757	1	1.11765	0	0	0	1	-1	0	-1	0	0	sp|Q9Y7X6|ISH1_SCHPO	ish1	663	3486230	13478600
Model-FissionYeast-H-1708-5.19070.19070.3.2.dta	Model-FissionYeast-H-1708-5.19070.19070.3.2.dta	Model-FissionYeast-H-1708-5	19070	6625.35	2657.12	886.378	3	1	ASSAVSSAGDYVETNVK		1684.8	6 0 0 0	H(6)	(H(H)(H(H(H(H)))))	188	1 0 0 0;2 0 0 0;3 0 0 0;4 0 0 0;5 0 0 0;	972.317	2	65.2776	93.7964	12.314	2	-0.00067	-0.2515	0.5	1.15625	0	0	0	0	0.0217001	0.000490121	-1	0	0.000490121	sp|Q9Y7X6|ISH1_SCHPO	ish1	663	1188820	6700400
Model-FissionYeast-H-1708-5.19083.19083.3.0.dta	Model-FissionYeast-H-1708-5.19083.19083.3.0.dta	Model-FissionYeast-H-1708-5	19083	6629.57	2674.15	892.054	3	1	ASSAVSSAGDYVETNVK		1684.8	5 0 0 1	H(5)aH(1)	(H(H)(H(H(H(aH)))))	237	1 0 0 0;2 0 0 0;3 0 0 0;4 0 0 0;4 0 0 1;5 0 0 0;	989.343	2	98.3037	139.819	21.2041	2	0.0011	0.41271	0.57143	1.28125	0	0	0	0	0.000165958	4.9155e-06	-1	0	4.9155e-06	sp|Q9Y7X6|ISH1_SCHPO	ish1	663	908826	3593760
Model-FissionYeast-H-1708-5.19090.19090.3.0.dta	Model-FissionYeast-H-1708-5.19090.19090.3.0.dta	Model-FissionYeast-H-1708-5	19090	6632.21	2581.15	861.056	3	1	TAAESVTSAFEHNKDTATSK		2094.99	3 0 0 0	H(3)	(H(H)(H))	579	1 0 0 0;2 0 0 0;	486.158	1	76.3949	101.29	30.1605	2	0.00074	0.28631	1	1.13158	0	0	0	1	-1	0	-1	0	0	sp|Q9Y7X6|ISH1_SCHPO	ish1	389	30642600	118235000
Model-FissionYeast-H-1708-5.19107.19107.3.1.dta	Model-FissionYeast-H-1708-5.19107.19107.3.1.dta	Model-FissionYeast-H-1708-5	19107	6637.53	2461.11	821.041	3	1	ASSAVSSAGDYVETNVKK		1812.9	4 0 0 0	H(4)	(H(H)(H(H)))	416	1 0 0 0;2 0 0 0;3 0 0 0;	648.211	2	68.3637	87.6905	32.471	2	-0.0002	-0.0794	1	1.11765	0	0	0	1	-1	0	-1	0	0	sp|Q9Y7X6|ISH1_SCHPO	ish1	663	3486230	13478600
Model-FissionYeast-H-1708-5.19223.19223.3.0.dta	Model-FissionYeast-H-1708-5.19223.19223.3.0.dta	Model-FissionYeast-H-1708-5	19223	6678.17	2657.12	886.378	3	1	ASSAVSSAGDYVETNVK		1684.8	6 0 0 0	H(6)	(H(H)(H(H(H(H)))))	188	1 0 0 0;2 0 0 0;3 0 0 0;4 0 0 0;5 0 0 0;	972.317	2	82.0082	116.747	17.4925	2	0.00069	0.25995	0.66667	1.25	0	0	0	0	0.00126171	3.16799e-05	-1	0	3.16799e-05	sp|Q9Y7X6|ISH1_SCHPO	ish1	663	15177500	58859100
Model-FissionYeast-H-1708-5.19228.19228.2.0.dta	Model-FissionYeast-H-1708-5.19228.19228.2.0.dta	Model-FissionYeast-H-1708-5	19228	6679.84	2657.12	1329.06	2	1	ASSAVSSAGDYVETNVK		1684.8	6 0 0 0	H(6)	(H(H)(H(H(H(H)))))	188	1 0 0 0;2 0 0 0;3 0 0 0;4 0 0 0;5 0 0 0;	972.317	2	82.9752	113.265	26.7232	2	0.00142	0.53581	0.83333	1.3125	0	0	0	0	8.50907e-06	2.99027e-07	-1	0	2.99027e-07	sp|Q9Y7X6|ISH1_SCHPO	ish1	663	9936540	39599200
Model-FissionYeast-H-1708-5.19239.19239.3.0.dta	Model-FissionYeast-H-1708-5.19239.19239.3.0.dta	Model-FissionYeast-H-1708-5	19239	6682.81	2674.15	892.054	3	1	ASSAVSSAGDYVETNVK		1684.8	5 0 0 1	H(5)aH(1)	(H(H)(H(H(H(aH)))))	237	1 0 0 0;2 0 0 0;3 0 0 0;4 0 0 0;4 0 0 1;5 0 0 0;	989.343	2	94.1186	132.946	22.011	2	0.00189	0.70664	0.57143	1.21875	0	0	0	0	0.000107102	3.24387e-06	-1	0	3.24387e-06	sp|Q9Y7X6|ISH1_SCHPO	ish1	663	9297140	36800400
Model-FissionYeast-H-1708-5.19269.19269.3.0.dta	Model-FissionYeast-H-1708-5.19269.19269.3.0.dta	Model-FissionYeast-H-1708-5	19269	6693.43	2657.12	886.378	3	1	ASSAVSSAGDYVETNVK		1684.8	6 0 0 0	H(6)	(H(H)(H(H(H(H)))))	188	1 0 0 0;2 0 0 0;3 0 0 0;4 0 0 0;5 0 0 0;	972.317	2	98.3075	138.803	23.1017	2	0.00155	0.58173	0.66667	1.21875	0	0	0	0	5.93645e-05	1.79659e-06	-1	0	1.79659e-06	sp|Q9Y7X6|ISH1_SCHPO	ish1	663	15177500	58859100
Model-FissionYeast-H-1708-5.19276.19276.2.0.dta	Model-FissionYeast-H-1708-5.19276.19276.2.0.dta	Model-FissionYeast-H-1708-5	19276	6695.57	2657.12	1329.06	2	1	ASSAVSSAGDYVETNVK		1684.8	6 0 0 0	H(6)	(H(H)(H(H(H(H)))))	188	1 0 0 0;2 0 0 0;3 0 0 0;4 0 0 0;5 0 0 0;	972.317	2	91.3567	126.949	25.2574	2	0.00156	0.587	0.83333	1.28125	0	0	0	0	1.86193e-05	5.59587e-07	-1	0	5.59587e-07	sp|Q9Y7X6|ISH1_SCHPO	ish1	663	9936540	39599200
Model-FissionYeast-H-1708-5.19287.19287.3.0.dta	Model-FissionYeast-H-1708-5.19287.19287.3.0.dta	Model-FissionYeast-H-1708-5	19287	6698.49	2674.15	892.054	3	1	ASSAVSSAGDYVETNVK		1684.8	5 0 0 1	H(5)aH(1)	(H(H)(H(H(H(aH)))))	237	1 0 0 0;2 0 0 0;3 0 0 0;4 0 0 0;4 0 0 1;5 0 0 0;	989.343	2	120.415	172.636	23.4347	2	0.00162	0.60679	0.57143	1.34375	0	0	0	0	4.96004e-05	1.46921e-06	-1	0	1.46921e-06	sp|Q9Y7X6|ISH1_SCHPO	ish1	663	9297140	36800400
Model-FissionYeast-H-1708-5.19317.19317.3.0.dta	Model-FissionYeast-H-1708-5.19317.19317.3.0.dta	Model-FissionYeast-H-1708-5	19317	6708.77	2657.12	886.379	3	1	ASSAVSSAGDYVETNVK		1684.8	6 0 0 0	H(6)	(H(H)(H(H(H(H)))))	188	1 0 0 0;2 0 0 0;3 0 0 0;4 0 0 0;5 0 0 0;	972.317	2	109.86	156.678	22.9117	2	0.00158	0.59302	0.66667	1.28125	0	0	0	0	6.57806e-05	1.96489e-06	-1	0	1.96489e-06	sp|Q9Y7X6|ISH1_SCHPO	ish1	663	15177500	58859100
Model-FissionYeast-H-1708-5.19325.19325.2.0.dta	Model-FissionYeast-H-1708-5.19325.19325.2.0.dta	Model-FissionYeast-H-1708-5	19325	6711.19	2657.12	1329.06	2	1	ASSAVSSAGDYVETNVK		1684.8	6 0 0 0	H(6)	(H(H)(H(H(H(H)))))	188	1 0 0 0;2 0 0 0;3 0 0 0;4 0 0 0;5 0 0 0;	972.317	2	88.8424	123.19	25.0534	2	0.00187	0.70367	0.83333	1.28125	0	0	0	0	2.07707e-05	6.13365e-07	-1	0	6.13365e-07	sp|Q9Y7X6|ISH1_SCHPO	ish1	663	9936540	39599200
Model-FissionYeast-H-1708-5.19336.19336.3.0.dta	Model-FissionYeast-H-1708-5.19336.19336.3.0.dta	Model-FissionYeast-H-1708-5	19336	6714.12	2674.15	892.054	3	1	ASSAVSSAGDYVETNVK		1684.8	5 0 0 1	H(5)aH(1)	(H(H)(H(H(H(aH)))))	237	1 0 0 0;2 0 0 0;3 0 0 0;4 0 0 0;4 0 0 1;5 0 0 0;	989.343	2	102.75	145.784	22.8302	2	0.00166	0.62138	0.57143	1.28125	0	0	0	0	6.87429e-05	2.06423e-06	-1	0	2.06423e-06	sp|Q9Y7X6|ISH1_SCHPO	ish1	663	9297140	36800400
Model-FissionYeast-H-1708-5.19369.19369.3.0.dta	Model-FissionYeast-H-1708-5.19369.19369.3.0.dta	Model-FissionYeast-H-1708-5	19369	6724.5	2657.12	886.379	3	1	ASSAVSSAGDYVETNVK		1684.8	6 0 0 0	H(6)	(H(H)(H(H(H(H)))))	188	1 0 0 0;2 0 0 0;3 0 0 0;4 0 0 0;5 0 0 0;	972.317	2	90.0416	127.469	20.5328	2	0.00185	0.69463	0.66667	1.34375	0	0	0	0	0.000239114	7.21665e-06	-1	0	7.21665e-06	sp|Q9Y7X6|ISH1_SCHPO	ish1	663	15177500	58859100
Model-FissionYeast-H-1708-5.19383.19383.2.0.dta	Model-FissionYeast-H-1708-5.19383.19383.2.0.dta	Model-FissionYeast-H-1708-5	19383	6728.27	2657.12	1329.06	2	1	ASSAVSSAGDYVETNVK		1684.8	6 0 0 0	H(6)	(H(H)(H(H(H(H)))))	188	1 0 0 0;2 0 0 0;3 0 0 0;4 0 0 0;5 0 0 0;	972.317	2	80.7819	109.823	26.8486	2	0.0019	0.7142	0.83333	1.28125	0	0	0	0	7.95921e-06	2.86076e-07	-1	0	2.86076e-07	sp|Q9Y7X6|ISH1_SCHPO	ish1	663	9936540	39599200
Model-FissionYeast-H-1708-5.19388.19388.3.1.dta	Model-FissionYeast-H-1708-5.19388.19388.3.1.dta	Model-FissionYeast-H-1708-5	19388	6729.63	2674.15	892.054	3	1	ASSAVSSAGDYVETNVK		1684.8	5 0 0 1	H(5)aH(1)	(H(H)(H(H(H(aH)))))	237	1 0 0 0;2 0 0 0;3 0 0 0;4 0 0 0;4 0 0 1;5 0 0 0;	989.343	2	89.8166	126.485	21.7178	2	0.00177	0.66064	0.57143	1.1875	0	0	0	0	0.000125556	3.76253e-06	-1	0	3.76253e-06	sp|Q9Y7X6|ISH1_SCHPO	ish1	663	9297140	36800400
Model-FissionYeast-H-1708-5.19421.19421.3.0.dta	Model-FissionYeast-H-1708-5.19421.19421.3.0.dta	Model-FissionYeast-H-1708-5	19421	6740.43	2657.12	886.378	3	1	ASSAVSSAGDYVETNVK		1684.8	6 0 0 0	H(6)	(H(H)(H(H(H(H)))))	188	1 0 0 0;2 0 0 0;3 0 0 0;4 0 0 0;5 0 0 0;	972.317	2	80.8439	113.84	19.5654	2	0.00121	0.45641	0.66667	1.28125	0	0	0	0	0.000405305	1.08831e-05	-1	0	1.08831e-05	sp|Q9Y7X6|ISH1_SCHPO	ish1	663	15177500	58859100
Model-FissionYeast-H-1708-5.19620.19620.3.0.dta	Model-FissionYeast-H-1708-5.19620.19620.3.0.dta	Model-FissionYeast-H-1708-5	19620	6801.9	2419.1	807.038	3	1	TAAESVTSAFEHNKDTATSK		2094.99	2 0 0 0	H(2)	(H(H))	780	1 0 0 0;	324.106	1	72.685	100.601	20.8413	2	0.00095	0.39207	1	1.10526	0	0	0	1	-1	0	-1	0	0	sp|Q9Y7X6|ISH1_SCHPO	ish1	389	13457700	48348600
Model-FissionYeast-H-1708-5.19769.19769.2.0.dta	Model-FissionYeast-H-1708-5.19769.19769.2.0.dta	Model-FissionYeast-H-1708-5	19769	6847.87	2495.07	1248.04	2	1	ASSAVSSAGDYVETNVK		1684.8	5 0 0 0	H(5)	(H(H)(H(H(H))))	287	1 0 0 0;2 0 0 0;3 0 0 0;4 0 0 0;	810.264	2	75.6015	104.196	22.4981	2	0.00181	0.72589	1	1.28125	0	0	0	0	8.22698e-05	2.50208e-06	-1	0	2.50208e-06	sp|Q9Y7X6|ISH1_SCHPO	ish1	663	8377740	30622300
Model-FissionYeast-H-1708-5.19775.19775.3.2.dta	Model-FissionYeast-H-1708-5.19775.19775.3.2.dta	Model-FissionYeast-H-1708-5	19775	6849.49	2495.07	832.361	3	1	ASSAVSSAGDYVETNVK		1684.8	5 0 0 0	H(5)	(H(H)(H(H(H))))	287	1 0 0 0;2 0 0 0;3 0 0 0;4 0 0 0;	810.264	2	71.3657	104.426	9.96729	2	0.0015	0.60005	0.4	1.15625	0	0	0	0	0.0756765	0.00160285	-1	0	0.00160285	sp|Q9Y7X6|ISH1_SCHPO	ish1	663	6921190	25489900
Model-FissionYeast-H-1708-5.19811.19811.3.0.dta	Model-FissionYeast-H-1708-5.19811.19811.3.0.dta	Model-FissionYeast-H-1708-5	19811	6861.8	2512.09	838.036	3	1	ASSAVSSAGDYVETNVK		1684.8	4 0 0 1	H(4)aH(1)	(H(H)(H(H(aH))))	351	1 0 0 0;2 0 0 0;3 0 0 0;3 0 0 1;4 0 0 0;	827.291	2	104.658	152.114	16.5248	2	0.00108	0.42956	0.5	1.34375	0	0	0	0	0.00214776	4.38781e-05	-1	0	4.38781e-05	sp|Q9Y7X6|ISH1_SCHPO	ish1	663	1560690	5591140
Model-FissionYeast-H-1708-5.19821.19821.3.0.dta	Model-FissionYeast-H-1708-5.19821.19821.3.0.dta	Model-FissionYeast-H-1708-5	19821	6864.86	2495.07	832.361	3	1	ASSAVSSAGDYVETNVK		1684.8	5 0 0 0	H(5)	(H(H)(H(H(H))))	287	1 0 0 0;2 0 0 0;3 0 0 0;4 0 0 0;	810.264	2	97.5197	140.654	17.4123	2	0.00158	0.63251	0.6	1.28125	0	0	0	0	0.00131857	3.20421e-05	-1	0	3.20421e-05	sp|Q9Y7X6|ISH1_SCHPO	ish1	663	6921190	25489900
Model-FissionYeast-H-1708-5.19858.19858.2.0.dta	Model-FissionYeast-H-1708-5.19858.19858.2.0.dta	Model-FissionYeast-H-1708-5	19858	6878.86	2495.07	1248.04	2	1	ASSAVSSAGDYVETNVK		1684.8	5 0 0 0	H(5)	(H(H)(H(H(H))))	287	1 0 0 0;2 0 0 0;3 0 0 0;4 0 0 0;	810.264	2	77.1822	108.572	18.8878	2	0.00204	0.81888	0.8	1.28125	0	0	0	0	0.000587093	1.67353e-05	-1	0	1.67353e-05	sp|Q9Y7X6|ISH1_SCHPO	ish1	663	8377740	30622300
Model-FissionYeast-H-1708-5.19864.19864.3.0.dta	Model-FissionYeast-H-1708-5.19864.19864.3.0.dta	Model-FissionYeast-H-1708-5	19864	6880.91	2495.07	832.361	3	1	ASSAVSSAGDYVETNVK		1684.8	5 0 0 0	H(5)	(H(H)(H(H(H))))	287	1 0 0 0;2 0 0 0;3 0 0 0;4 0 0 0;	810.264	2	63.7696	91.1993	12.8288	2	0.0022	0.8826	0.6	1.125	0	0	0	0	0.0163881	0.000372104	-1	0	0.000372104	sp|Q9Y7X6|ISH1_SCHPO	ish1	663	6921190	25489900
Model-FissionYeast-H-1708-5.19877.19877.3.0.dta	Model-FissionYeast-H-1708-5.19877.19877.3.0.dta	Model-FissionYeast-H-1708-5	19877	6885.09	2461.11	821.042	3	1	ASSAVSSAGDYVETNVKK		1812.9	4 0 0 0	H(4)	(H(H)(H(H)))	416	1 0 0 0;2 0 0 0;3 0 0 0;	648.211	2	63.013	81.8181	28.0894	2	0.00136	0.55446	1	1.08824	0	0	0	1	-1	0	-1	0	0	sp|Q9Y7X6|ISH1_SCHPO	ish1	663	2344550	8377070
Model-FissionYeast-H-1708-5.19917.19917.3.0.dta	Model-FissionYeast-H-1708-5.19917.19917.3.0.dta	Model-FissionYeast-H-1708-5	19917	6900.39	2461.11	821.042	3	1	ASSAVSSAGDYVETNVKK		1812.9	4 0 0 0	H(4)	(H(H)(H(H)))	416	1 0 0 0;2 0 0 0;3 0 0 0;	648.211	2	65.6209	84.1396	31.229	2	0.00142	0.5764	1	1.08824	0	0	0	1	-1	0	-1	0	0	sp|Q9Y7X6|ISH1_SCHPO	ish1	663	2344550	8377070
Model-FissionYeast-H-1708-5.20170.20170.3.1.dta	Model-FissionYeast-H-1708-5.20170.20170.3.1.dta	Model-FissionYeast-H-1708-5	20170	6983	3039.23	1013.75	3	1	EPTAPTTESK		1060.52	10 0 0 2	H(10)aH(2)	(H(H)(aH(aH(H(H(H(H(H(H(H(H)))))))))))	661	1 0 0 0;1 0 0 1;1 0 0 2;2 0 0 0;2 0 0 1;2 0 0 2;3 0 0 2;4 0 0 2;5 0 0 2;6 0 0 2;7 0 0 2;8 0 0 2;9 0 0 2;	1978.69	3	26.9851	23.0271	34.3355	2	0.02622	8.62719	0.71429	0.88889	0	0	0	0	1.56735e-07	8.36495e-09	-1	0	8.36495e-09	sp|P87216|VIPI_SCHPO	vip1	247	3653350	17617100
Model-FissionYeast-H-1708-5.20451.20451.4.3.dta	Model-FissionYeast-H-1708-5.20451.20451.4.3.dta	Model-FissionYeast-H-1708-5	20451	7072.04	4928.15	1232.79	4	1	ITGHISSIEATAADIHDAPSTTTKYVQR		2983.51	12 0 0 0	H(12)	(H(H)(H(H(H(H(H(H(H(H(H(H)))))))))))	0	1 0 0 0;2 0 0 0;3 0 0 0;4 0 0 0;5 0 0 0;6 0 0 0;7 0 0 0;8 0 0 0;9 0 0 0;10 0 0 0;11 0 0 0;	1944.63	2	29.5365	37.4324	14.8728	2	0.00643	1.30478	0.5	0.59259	0	0	0	0	0.00533319	0.000108405	-1	0	0.000108405	sp|O94559|YF65_SCHPO	SPAC23C4.05c	26	1217490	17504400
Model-FissionYeast-H-1708-5.20506.20506.4.3.dta	Model-FissionYeast-H-1708-5.20506.20506.4.3.dta	Model-FissionYeast-H-1708-5	20506	7088.04	4928.16	1232.79	4	1	ITGHISSIEATAADIHDAPSTTTKYVQR		2983.51	12 0 0 0	H(12)	(H(H)(H(H(H(H(H(H(H(H(H(H)))))))))))	0	1 0 0 0;2 0 0 0;3 0 0 0;4 0 0 0;5 0 0 0;6 0 0 0;7 0 0 0;8 0 0 0;9 0 0 0;10 0 0 0;11 0 0 0;	1944.63	2	29.9219	39.7767	11.6203	2	0.01063	2.15621	0.41667	0.61111	0	0	0	0	0.0315949	0.000678351	-1	0	0.000678351	sp|O94559|YF65_SCHPO	SPAC23C4.05c	26	843466	12192000
Model-FissionYeast-H-1708-5.20558.20558.4.1.dta	Model-FissionYeast-H-1708-5.20558.20558.4.1.dta	Model-FissionYeast-H-1708-5	20558	7102.35	4766.1	1192.28	4	1	ITGHISSIEATAADIHDAPSTTTKYVQR		2983.51	11 0 0 0	H(11)	(H(H)(H(H(H(H(H(H(H(H(H))))))))))	3	1 0 0 0;2 0 0 0;3 0 0 0;4 0 0 0;5 0 0 0;6 0 0 0;7 0 0 0;8 0 0 0;9 0 0 0;10 0 0 0;	1782.58	2	40.0213	56.3561	9.68544	2	0.00224	0.47032	0.36364	0.75926	0	0	0	0	0.0874055	0.00180999	-1	0	0.00180999	sp|O94559|YF65_SCHPO	SPAC23C4.05c	26	93304.2	1419190
Model-FissionYeast-H-1708-5.20567.20567.4.1.dta	Model-FissionYeast-H-1708-5.20567.20567.4.1.dta	Model-FissionYeast-H-1708-5	20567	7104.65	4928.15	1232.79	4	1	ITGHISSIEATAADIHDAPSTTTKYVQR		2983.51	12 0 0 0	H(12)	(H(H)(H(H(H(H(H(H(H(H(H(H)))))))))))	0	1 0 0 0;2 0 0 0;3 0 0 0;4 0 0 0;5 0 0 0;6 0 0 0;7 0 0 0;8 0 0 0;9 0 0 0;10 0 0 0;11 0 0 0;	1944.63	2	37.9399	45.2646	24.3369	2	0.00378	0.76746	0.66667	0.59259	0	0	0	0	3.05145e-05	9.11078e-07	-1	0	9.11078e-07	sp|O94559|YF65_SCHPO	SPAC23C4.05c	26	842676	12258700
Model-FissionYeast-H-1708-5.20667.20667.3.0.dta	Model-FissionYeast-H-1708-5.20667.20667.3.0.dta	Model-FissionYeast-H-1708-5	20667	7131.58	3067.31	1023.11	3	1	TAAESVTSAFEHNKDTATSK		2094.99	6 0 0 0	H(6)	(H(H)(H(H(H(H)))))	188	1 0 0 0;2 0 0 0;3 0 0 0;4 0 0 0;5 0 0 0;	972.317	1	60.8812	63.8924	55.289	2	0.0022	0.7178	1	1	0	0	0	0	5.14613e-12	6.52222e-13	-1	0	6.52222e-13	sp|Q9Y7X6|ISH1_SCHPO	ish1	389	611147	2888250
Model-FissionYeast-H-1708-5.20752.20752.4.1.dta	Model-FissionYeast-H-1708-5.20752.20752.4.1.dta	Model-FissionYeast-H-1708-5	20752	7159.08	4928.15	1232.79	4	1	ITGHISSIEATAADIHDAPSTTTKYVQR		2983.51	12 0 0 0	H(12)	(H(H)(H(H(H(H(H(H(H(H(H(H)))))))))))	0	1 0 0 0;2 0 0 0;3 0 0 0;4 0 0 0;5 0 0 0;6 0 0 0;7 0 0 0;8 0 0 0;9 0 0 0;10 0 0 0;11 0 0 0;	1944.63	2	28.9166	36.2552	15.2877	2	0.00626	1.27069	0.5	0.62963	0	0	0	0	0.00424389	8.77036e-05	-1	0	8.77036e-05	sp|O94559|YF65_SCHPO	SPAC23C4.05c	26	439780	6648270
Model-FissionYeast-H-1708-5.21091.21091.4.1.dta	Model-FissionYeast-H-1708-5.21091.21091.4.1.dta	Model-FissionYeast-H-1708-5	21091	7270.16	2905.26	727.07	4	1	TAAESVTSAFEHNKDTATSK		2094.99	5 0 0 0	H(5)	(H(H)(H(H(H))))	287	1 0 0 0;2 0 0 0;3 0 0 0;4 0 0 0;	810.264	1	59.5281	73.3961	33.7734	2	0.00187	0.64303	1	1.02632	0	0	0	0	2.0961e-07	1.08283e-08	-1	0	1.08283e-08	sp|Q9Y7X6|ISH1_SCHPO	ish1	389	4018780	18465100
Model-FissionYeast-H-1708-5.21113.21113.3.0.dta	Model-FissionYeast-H-1708-5.21113.21113.3.0.dta	Model-FissionYeast-H-1708-5	21113	7277.17	2905.26	969.091	3	1	TAAESVTSAFEHNKDTATSK		2094.99	5 0 0 0	H(5)	(H(H)(H(H(H))))	287	1 0 0 0;2 0 0 0;3 0 0 0;4 0 0 0;	810.264	1	69.7494	81.7421	47.4772	2	0.00185	0.6358	1	1.10526	0	0	0	0	2.14673e-10	2.03912e-11	-1	0	2.03912e-11	sp|Q9Y7X6|ISH1_SCHPO	ish1	389	2782360	12713300
Model-FissionYeast-H-1708-5.21140.21140.4.1.dta	Model-FissionYeast-H-1708-5.21140.21140.4.1.dta	Model-FissionYeast-H-1708-5	21140	7286.04	2905.26	727.07	4	1	TAAESVTSAFEHNKDTATSK		2094.99	5 0 0 0	H(5)	(H(H)(H(H(H))))	287	1 0 0 0;2 0 0 0;3 0 0 0;4 0 0 0;	810.264	1	66.3473	82.6089	36.1474	2	0.00142	0.48745	1	1.07895	0	0	0	0	6.1706e-08	3.25816e-09	-1	0	3.25816e-09	sp|Q9Y7X6|ISH1_SCHPO	ish1	389	4018780	18465100
Model-FissionYeast-H-1708-5.21251.21251.4.1.dta	Model-FissionYeast-H-1708-5.21251.21251.4.1.dta	Model-FissionYeast-H-1708-5	21251	7321.99	2905.26	727.07	4	1	TAAESVTSAFEHNKDTATSK		2094.99	5 0 0 0	H(5)	(H(H)(H(H(H))))	287	1 0 0 0;2 0 0 0;3 0 0 0;4 0 0 0;	810.264	1	47.837	55.4116	33.7697	2	0.00072	0.24788	1	0.89474	0	0	0	0	2.10004e-07	1.09027e-08	-1	0	1.09027e-08	sp|Q9Y7X6|ISH1_SCHPO	ish1	389	821787	3897260
Model-FissionYeast-H-1708-5.21362.21362.4.1.dta	Model-FissionYeast-H-1708-5.21362.21362.4.1.dta	Model-FissionYeast-H-1708-5	21362	7358.11	4604.04	1151.77	4	1	ITGHISSIEATAADIHDAPSTTTKYVQR		2983.51	10 0 0 0	H(10)	(H(H)(H(H(H(H(H(H(H(H)))))))))	12	1 0 0 0;2 0 0 0;3 0 0 0;4 0 0 0;5 0 0 0;6 0 0 0;7 0 0 0;8 0 0 0;9 0 0 0;	1620.53	2	51.4433	71.6157	13.9803	2	0.0003	0.06625	0.5	0.83333	0	0	0	0	0.00871529	0.000169126	-1	0	0.000169126	sp|O94559|YF65_SCHPO	SPAC23C4.05c	26	972099	10852000
Model-FissionYeast-H-1708-5.22285.22285.2.0.dta	Model-FissionYeast-H-1708-5.22285.22285.2.0.dta	Model-FissionYeast-H-1708-5	22285	7650.79	1873.83	937.42	2	1	ETETTTSSESALPDAR		1694.77	0 0 0 1	aH(1)	(aH)	1162		179.079	2	27.0241	41.5756	0	0	-0.01727	-9.21597	0	0.83333	0	0	0	1	-1	0	-1	0	0	sp|O94497|YBS7_SCHPO	SPBC18E5.07	530	30744.9	436815
Model-FissionYeast-H-1708-5.23511.23511.3.0.dta	Model-FissionYeast-H-1708-5.23511.23511.3.0.dta	Model-FissionYeast-H-1708-5	23511	8030.2	3927.66	1309.89	3	1	THHTEYTTLTDGSIDTYTITAK		2469.18	9 0 0 0	H(9)	(H(H)(H(H(H(H(H(H(H))))))))	31	1 0 0 0;2 0 0 0;3 0 0 0;4 0 0 0;5 0 0 0;6 0 0 0;7 0 0 0;8 0 0 0;	1458.48	1	87.7244	109.585	47.1264	2	0.00326	0.83088	0.66667	0.97619	0	0	0	0	2.54677e-10	2.40573e-11	-1	0	2.40573e-11	sp|Q9C0Y2|YKL1_SCHPO	SPAPB2C8.01	74	8378220	66319600
Model-FissionYeast-H-1708-5.23521.23521.4.2.dta	Model-FissionYeast-H-1708-5.23521.23521.4.2.dta	Model-FissionYeast-H-1708-5	23521	8032.87	3927.66	982.67	4	1	THHTEYTTLTDGSIDTYTITAK		2469.18	9 0 0 0	H(9)	(H(H)(H(H(H(H(H(H(H))))))))	31	1 0 0 0;2 0 0 0;3 0 0 0;4 0 0 0;5 0 0 0;6 0 0 0;7 0 0 0;8 0 0 0;	1458.48	1	85.844	125.135	12.8744	2	0.00294	0.74865	0.44444	0.92857	0	0	0	0	0.0159843	0.000363546	-1	0	0.000363546	sp|Q9C0Y2|YKL1_SCHPO	SPAPB2C8.01	74	12212500	95938800
Model-FissionYeast-H-1708-5.23569.23569.3.0.dta	Model-FissionYeast-H-1708-5.23569.23569.3.0.dta	Model-FissionYeast-H-1708-5	23569	8045.62	3927.66	1309.89	3	1	THHTEYTTLTDGSIDTYTITAK		2469.18	9 0 0 0	H(9)	(H(H)(H(H(H(H(H(H(H))))))))	31	1 0 0 0;2 0 0 0;3 0 0 0;4 0 0 0;5 0 0 0;6 0 0 0;7 0 0 0;8 0 0 0;	1458.48	1	94.174	128.154	31.0681	2	0.00334	0.85074	0.55556	1.02381	0	0	0	0	8.57287e-07	3.45468e-08	-1	0	3.45468e-08	sp|Q9C0Y2|YKL1_SCHPO	SPAPB2C8.01	74	8356060	66164300
Model-FissionYeast-H-1708-5.23583.23583.4.1.dta	Model-FissionYeast-H-1708-5.23583.23583.4.1.dta	Model-FissionYeast-H-1708-5	23583	8049.58	3927.66	982.669	4	1	THHTEYTTLTDGSIDTYTITAK		2469.18	9 0 0 0	H(9)	(H(H)(H(H(H(H(H(H(H))))))))	31	1 0 0 0;2 0 0 0;3 0 0 0;4 0 0 0;5 0 0 0;6 0 0 0;7 0 0 0;8 0 0 0;	1458.48	1	95.3416	137.694	16.6874	2	0.00269	0.68449	0.44444	0.95238	0	0	0	0	0.00196401	4.1046e-05	-1	0	4.1046e-05	sp|Q9C0Y2|YKL1_SCHPO	SPAPB2C8.01	74	12212500	95938800
Model-FissionYeast-H-1708-5.23629.23629.3.0.dta	Model-FissionYeast-H-1708-5.23629.23629.3.0.dta	Model-FissionYeast-H-1708-5	23629	8061.49	3927.66	1309.89	3	1	THHTEYTTLTDGSIDTYTITAK		2469.18	9 0 0 0	H(9)	(H(H)(H(H(H(H(H(H(H))))))))	31	1 0 0 0;2 0 0 0;3 0 0 0;4 0 0 0;5 0 0 0;6 0 0 0;7 0 0 0;8 0 0 0;	1458.48	1	100.952	131.186	44.8031	2	0.00281	0.71479	0.66667	1.02381	0	0	0	0	7.95395e-10	6.82041e-11	-1	0	6.82041e-11	sp|Q9C0Y2|YKL1_SCHPO	SPAPB2C8.01	74	8356060	66164300
Model-FissionYeast-H-1708-5.23641.23641.4.1.dta	Model-FissionYeast-H-1708-5.23641.23641.4.1.dta	Model-FissionYeast-H-1708-5	23641	8064.92	3927.66	982.669	4	1	THHTEYTTLTDGSIDTYTITAK		2469.18	9 0 0 0	H(9)	(H(H)(H(H(H(H(H(H(H))))))))	31	1 0 0 0;2 0 0 0;3 0 0 0;4 0 0 0;5 0 0 0;6 0 0 0;7 0 0 0;8 0 0 0;	1458.48	1	82.9512	119.216	15.6026	2	0.00228	0.58163	0.44444	0.92857	0	0	0	0	0.00356827	6.92177e-05	-1	0	6.92177e-05	sp|Q9C0Y2|YKL1_SCHPO	SPAPB2C8.01	74	12212500	95938800
Model-FissionYeast-H-1708-5.23857.23857.4.1.dta	Model-FissionYeast-H-1708-5.23857.23857.4.1.dta	Model-FissionYeast-H-1708-5	23857	8131.66	3199.4	800.606	4	1	DGHVIDSSNLQTDSVKDYSEVSR		2551.19	4 0 0 0	H(4)	(H(H)(H(H)))	416	1 0 0 0;2 0 0 0;3 0 0 0;	648.211	7	76.6075	107.586	19.0759	2	0.00143	0.44777	1	1.06818	0	0	0	1	-1	0	-1	0	0	sp|Q9P7L0|YOSE_SCHPO	SPBC21C3.14c	755	689617	2977410
Model-FissionYeast-H-1708-5.23858.23858.3.0.dta	Model-FissionYeast-H-1708-5.23858.23858.3.0.dta	Model-FissionYeast-H-1708-5	23858	8131.94	3199.41	1067.14	3	1	DGHVIDSSNLQTDSVKDYSEVSR		2551.19	4 0 0 0	H(4)	(H(H)(H(H)))	416	1 0 0 0;2 0 0 0;3 0 0 0;	648.211	7	43.4702	56.5391	19.1995	2	0.01014	3.16795	1	0.81818	0	0	0	1	-1	0	-1	0	0	sp|Q9P7L0|YOSE_SCHPO	SPBC21C3.14c	755	547510	3297680
Model-FissionYeast-H-1708-5.23933.23933.3.0.dta	Model-FissionYeast-H-1708-5.23933.23933.3.0.dta	Model-FissionYeast-H-1708-5	23933	8157.57	2992.26	998.091	3	1	SEEKEASNPTTWDFTPTNK		2181.99	5 0 0 0	H(5)	(H(H)(H(H(H))))	287	1 0 0 0;2 0 0 0;3 0 0 0;4 0 0 0;	810.264	1	53.0528	72.0607	17.7523	2	-0.00022	-0.0728	0.6	0.86111	0	0	0	0	0.00109397	2.81309e-05	-1	0	2.81309e-05	sp|O59729|SLPI_SCHPO	SPBC3E7.09	63	1832760	8734930
Model-FissionYeast-H-1708-5.24194.24194.3.0.dta	Model-FissionYeast-H-1708-5.24194.24194.3.0.dta	Model-FissionYeast-H-1708-5	24194	8240.08	4558.88	1520.3	3	1	ILSEMSASMASSSAHYTSSPTILSR		2614.25	12 0 0 0	H(12)	(H(H)(H(H(H(H(H(H(H(H(H(H)))))))))))	0	1 0 0 0;2 0 0 0;3 0 0 0;4 0 0 0;5 0 0 0;6 0 0 0;7 0 0 0;8 0 0 0;9 0 0 0;10 0 0 0;11 0 0 0;	1944.63	3	56.8017	61.3154	48.4191	2	0.00161	0.35297	0.66667	0.85417	0	0	0	0	1.3588e-10	1.24134e-11	-1	0	1.24134e-11	sp|Q9P7L0|YOSE_SCHPO	SPBC21C3.14c	261	1016020	11416400
Model-FissionYeast-H-1708-5.24209.24209.4.1.dta	Model-FissionYeast-H-1708-5.24209.24209.4.1.dta	Model-FissionYeast-H-1708-5	24209	8244.46	3765.6	942.156	4	1	THHTEYTTLTDGSIDTYTITAK		2469.18	8 0 0 0	H(8)	(H(H)(H(H(H(H(H(H)))))))	64	1 0 0 0;2 0 0 0;3 0 0 0;4 0 0 0;5 0 0 0;6 0 0 0;7 0 0 0;	1296.42	1	68.0578	99.3198	9.99982	2	0.0013	0.34413	0.375	0.88095	0	0	0	0	0.0744196	0.00158363	-1	0	0.00158363	sp|Q9C0Y2|YKL1_SCHPO	SPAPB2C8.01	74	1877060	13394900
Model-FissionYeast-H-1708-5.24215.24215.3.2.dta	Model-FissionYeast-H-1708-5.24215.24215.3.2.dta	Model-FissionYeast-H-1708-5	24215	8246.1	3765.61	1255.87	3	1	THHTEYTTLTDGSIDTYTITAK		2469.18	8 0 0 0	H(8)	(H(H)(H(H(H(H(H(H)))))))	64	1 0 0 0;2 0 0 0;3 0 0 0;4 0 0 0;5 0 0 0;6 0 0 0;7 0 0 0;	1296.42	1	69.6485	95.1209	22.3425	2	0.00477	1.26722	0.625	0.95238	0	0	0	0	8.94957e-05	2.5806e-06	-1	0	2.5806e-06	sp|Q9C0Y2|YKL1_SCHPO	SPAPB2C8.01	74	1101340	4599820
Model-FissionYeast-H-1708-5.24228.24228.2.0.dta	Model-FissionYeast-H-1708-5.24228.24228.2.0.dta	Model-FissionYeast-H-1708-5	24228	8249.54	1638.79	819.897	2	1	TAPNVDFGNFAK		1280.63	0 0 0 2	aH(2)	(aH(aH))	1151	0 0 0 1;	358.159	1	10.3385	15.9054	0	0	0.00057	0.34984	0	0.59091	0	0	0	1	-1	0	-1	0.00775194	0.00775194	sp|Q9UUB3|MEU18_SCHPO	meu18	311	4817910	11513600
Model-FissionYeast-H-1708-5.24247.24247.3.0.dta	Model-FissionYeast-H-1708-5.24247.24247.3.0.dta	Model-FissionYeast-H-1708-5	24247	8255.26	4558.89	1520.3	3	1	ILSEMSASMASSSAHYTSSPTILSR		2614.25	12 0 0 0	H(12)	(H(H)(H(H(H(H(H(H(H(H(H(H)))))))))))	0	1 0 0 0;2 0 0 0;3 0 0 0;4 0 0 0;5 0 0 0;6 0 0 0;7 0 0 0;8 0 0 0;9 0 0 0;10 0 0 0;11 0 0 0;	1944.63	3	58.0714	63.5307	47.9329	2	0.00314	0.68923	0.66667	0.875	0	0	0	0	1.7202e-10	1.6695e-11	-1	0	1.6695e-11	sp|Q9P7L0|YOSE_SCHPO	SPBC21C3.14c	261	1016020	11416400
Model-FissionYeast-H-1708-5.24344.24344.3.0.dta	Model-FissionYeast-H-1708-5.24344.24344.3.0.dta	Model-FissionYeast-H-1708-5	24344	8284.92	4396.83	1466.28	3	1	ILSEMSASMASSSAHYTSSPTILSR		2614.25	11 0 0 0	H(11)	(H(H)(H(H(H(H(H(H(H(H(H))))))))))	3	1 0 0 0;2 0 0 0;3 0 0 0;4 0 0 0;5 0 0 0;6 0 0 0;7 0 0 0;8 0 0 0;9 0 0 0;10 0 0 0;	1782.58	3	57.3833	61.4816	49.7722	2	0.00309	0.70291	0.72727	0.83333	0	0	0	0	7.06896e-11	6.79604e-12	-1	0	6.79604e-12	sp|Q9P7L0|YOSE_SCHPO	SPBC21C3.14c	261	1297390	13234600
Model-FissionYeast-H-1708-5.24361.24361.4.1.dta	Model-FissionYeast-H-1708-5.24361.24361.4.1.dta	Model-FissionYeast-H-1708-5	24361	8289.88	3765.6	942.156	4	1	THHTEYTTLTDGSIDTYTITAK		2469.18	8 0 0 0	H(8)	(H(H)(H(H(H(H(H(H)))))))	64	1 0 0 0;2 0 0 0;3 0 0 0;4 0 0 0;5 0 0 0;6 0 0 0;7 0 0 0;	1296.42	1	72.6562	103.64	15.1149	2	0.00189	0.50134	0.5	0.95238	0	0	0	0	0.00466759	9.87691e-05	-1	0	9.87691e-05	sp|Q9C0Y2|YKL1_SCHPO	SPAPB2C8.01	74	1210720	8701110
Model-FissionYeast-H-1708-5.24394.24394.3.0.dta	Model-FissionYeast-H-1708-5.24394.24394.3.0.dta	Model-FissionYeast-H-1708-5	24394	8299.82	4396.83	1466.28	3	1	ILSEMSASMASSSAHYTSSPTILSR		2614.25	11 0 0 0	H(11)	(H(H)(H(H(H(H(H(H(H(H(H))))))))))	3	1 0 0 0;2 0 0 0;3 0 0 0;4 0 0 0;5 0 0 0;6 0 0 0;7 0 0 0;8 0 0 0;9 0 0 0;10 0 0 0;	1782.58	3	63.0584	70.8424	48.6024	2	0.00265	0.60261	0.72727	0.85417	0	0	0	0	1.24336e-10	1.09634e-11	-1	0	1.09634e-11	sp|Q9P7L0|YOSE_SCHPO	SPBC21C3.14c	261	1297390	13234600
Model-FissionYeast-H-1708-5.25373.25373.2.0.dta	Model-FissionYeast-H-1708-5.25373.25373.2.0.dta	Model-FissionYeast-H-1708-5	25373	8613.78	1829.84	915.425	2	1	PVNNHGSIEQDAPK		1505.73	2 0 0 0	H(2)	(H(H))	780	1 0 0 0;	324.106	7	25.7106	38.4636	2.02642	1	0.00315	1.72007	0.5	0.96154	0	0	0	1	-1	0	-1	0	0	sp|O13918|ZHF1_SCHPO	zhf1	214	1559820	5295270
Model-FissionYeast-H-1708-5.25426.25426.2.0.dta	Model-FissionYeast-H-1708-5.25426.25426.2.0.dta	Model-FissionYeast-H-1708-5	25426	8629.3	1829.84	915.425	2	1	PVNNHGSIEQDAPK		1505.73	2 0 0 0	H(2)	(H(H))	780	1 0 0 0;	324.106	7	30.1196	45.2337	2.05041	1	0.00269	1.46759	0.5	0.96154	0	0	0	1	-1	0	-1	0	0	sp|O13918|ZHF1_SCHPO	zhf1	214	1559820	5295270
Model-FissionYeast-H-1708-5.25664.25664.3.1.dta	Model-FissionYeast-H-1708-5.25664.25664.3.1.dta	Model-FissionYeast-H-1708-5	25664	8701.87	3386.52	1129.51	3	1	VKDTASKASSAVSSAGDYVETNVK		2414.2	6 0 0 0	H(6)	(H(H)(H(H(H(H)))))	188	1 0 0 0;2 0 0 0;3 0 0 0;4 0 0 0;5 0 0 0;	972.317	4	76.6877	93.9311	44.6642	2	0.00108	0.31765	1	1	0	0	0	0	8.51775e-10	7.34892e-11	-1	0	7.34892e-11	sp|Q9Y7X6|ISH1_SCHPO	ish1	658	2477690	13839200
Model-FissionYeast-H-1708-5.25712.25712.3.0.dta	Model-FissionYeast-H-1708-5.25712.25712.3.0.dta	Model-FissionYeast-H-1708-5	25712	8717.83	3386.52	1129.51	3	1	VKDTASKASSAVSSAGDYVETNVK		2414.2	6 0 0 0	H(6)	(H(H)(H(H(H(H)))))	188	1 0 0 0;2 0 0 0;3 0 0 0;4 0 0 0;5 0 0 0;	972.317	4	82.5834	102.766	45.1018	2	0.00157	0.4647	1	1.02174	0	0	0	0	6.86563e-10	5.81859e-11	-1	0	5.81859e-11	sp|Q9Y7X6|ISH1_SCHPO	ish1	658	2477690	13839200
Model-FissionYeast-H-1708-5.26947.26947.3.1.dta	Model-FissionYeast-H-1708-5.26947.26947.3.1.dta	Model-FissionYeast-H-1708-5	26947	9117.21	3447.49	1149.83	3	1	SVAEETYSFLPSDVPKSEAEK		2313.11	7 0 0 0	H(7)	(H(H)(H(H(H(H(H))))))	115	1 0 0 0;2 0 0 0;3 0 0 0;4 0 0 0;5 0 0 0;6 0 0 0;	1134.37	1	45.5827	45.2297	46.2381	2	0.00315	0.91321	0.85714	0.725	0	0	0	0	3.93061e-10	3.46812e-11	-1	0	3.46812e-11	sp|Q9P7L0|YOSE_SCHPO	SPBC21C3.14c	680	2450100	16006000
Model-FissionYeast-H-1708-5.27000.27000.3.1.dta	Model-FissionYeast-H-1708-5.27000.27000.3.1.dta	Model-FissionYeast-H-1708-5	27000	9133.05	3447.49	1149.83	3	1	SVAEETYSFLPSDVPKSEAEK		2313.11	7 0 0 0	H(7)	(H(H)(H(H(H(H(H))))))	115	1 0 0 0;2 0 0 0;3 0 0 0;4 0 0 0;5 0 0 0;6 0 0 0;	1134.37	1	44.4239	43.9354	45.3311	2	0.00267	0.77398	0.85714	0.675	0	0	0	0	6.13337e-10	5.36207e-11	-1	0	5.36207e-11	sp|Q9P7L0|YOSE_SCHPO	SPBC21C3.14c	680	2450100	16006000
Model-FissionYeast-H-1708-5.28035.28035.2.0.dta	Model-FissionYeast-H-1708-5.28035.28035.2.0.dta	Model-FissionYeast-H-1708-5	28035	9450.53	1533.72	767.366	2	1	IDAJQSGSIDR		1175.57	0 0 0 2	aH(2)	(aH(aH))	1151	0 0 0 1;	358.159	6	11.2801	17.354	0	0	0.00026	0.17103	0	0.7	0	0	0	1	-1	0	-1	0.00263852	0.00263852	sp|Q9UU93|CANB_SCHPO	cnb1	38	19481.3	474206
Model-FissionYeast-H-1708-5.28850.28850.3.0.dta	Model-FissionYeast-H-1708-5.28850.28850.3.0.dta	Model-FissionYeast-H-1708-5	28850	9703.87	4153.75	1385.26	3	1	SAASKVQDAEFSIQTAPSFPK		2209.11	12 0 0 0	H(12)	(H(H)(H(H(H(H(H(H(H(H(H(H)))))))))))	0	1 0 0 0;2 0 0 0;3 0 0 0;4 0 0 0;5 0 0 0;6 0 0 0;7 0 0 0;8 0 0 0;9 0 0 0;10 0 0 0;11 0 0 0;	1944.63	1	70.7	77.7393	57.627	2	0.00315	0.75766	0.75	0.95	0	0	0	0	1.73213e-12	2.28176e-13	-1	0	2.28176e-13	sp|P87178|YB1D_SCHPO	SPBC3D6.13c	238	4059460	34840200
Model-FissionYeast-H-1708-5.28902.28902.3.0.dta	Model-FissionYeast-H-1708-5.28902.28902.3.0.dta	Model-FissionYeast-H-1708-5	28902	9719.37	4153.75	1385.26	3	1	SAASKVQDAEFSIQTAPSFPK		2209.11	12 0 0 0	H(12)	(H(H)(H(H(H(H(H(H(H(H(H(H)))))))))))	0	1 0 0 0;2 0 0 0;3 0 0 0;4 0 0 0;5 0 0 0;6 0 0 0;7 0 0 0;8 0 0 0;9 0 0 0;10 0 0 0;11 0 0 0;	1944.63	1	101.982	115.265	77.3128	2	0.0035	0.84361	0.83333	1.05	0	0	0	0	3.01614e-16	7.60509e-17	-1	0	7.60509e-17	sp|P87178|YB1D_SCHPO	SPBC3D6.13c	238	4059460	34840200
Model-FissionYeast-H-1708-5.28910.28910.2.3.dta	Model-FissionYeast-H-1708-5.28910.28910.2.3.dta	Model-FissionYeast-H-1708-5	28910	9721.74	1778.92	889.964	2	1	KPTLGSIEVAYSR		1420.78	0 0 0 2	aH(2)	(aH(aH))	1151	0 0 0 1;	358.159	3	10.6837	16.4364	0	0	-0.01656	-9.30883	0	0.45833	0	0	0	1	-1	0	-1	0.00775194	0.00775194	sp|Q09847|NU146_SCHPO	nup146	1231	60540800	62108500
Model-FissionYeast-H-1708-5.28939.28939.3.0.dta	Model-FissionYeast-H-1708-5.28939.28939.3.0.dta	Model-FissionYeast-H-1708-5	28939	9730.64	3991.7	1331.24	3	1	SAASKVQDAEFSIQTAPSFPK		2209.11	11 0 0 0	H(11)	(H(H)(H(H(H(H(H(H(H(H(H))))))))))	3	1 0 0 0;2 0 0 0;3 0 0 0;4 0 0 0;5 0 0 0;6 0 0 0;7 0 0 0;8 0 0 0;9 0 0 0;10 0 0 0;	1782.58	1	93.9239	109.031	65.8683	2	0.00249	0.62293	0.81818	1.125	0	0	0	0	4.13304e-14	8.04414e-15	-1	0	8.04414e-15	sp|P87178|YB1D_SCHPO	SPBC3D6.13c	238	6682240	53595600
Model-FissionYeast-H-1708-5.28953.28953.3.0.dta	Model-FissionYeast-H-1708-5.28953.28953.3.0.dta	Model-FissionYeast-H-1708-5	28953	9734.93	4153.75	1385.26	3	1	SAASKVQDAEFSIQTAPSFPK		2209.11	12 0 0 0	H(12)	(H(H)(H(H(H(H(H(H(H(H(H(H)))))))))))	0	1 0 0 0;2 0 0 0;3 0 0 0;4 0 0 0;5 0 0 0;6 0 0 0;7 0 0 0;8 0 0 0;9 0 0 0;10 0 0 0;11 0 0 0;	1944.63	1	113.277	131.225	79.9466	2	0.00378	0.91078	0.83333	1.2	0	0	0	0	1.016e-16	2.4437e-17	-1	0	2.4437e-17	sp|P87178|YB1D_SCHPO	SPBC3D6.13c	238	4059460	34840200
Model-FissionYeast-H-1708-5.28988.28988.3.0.dta	Model-FissionYeast-H-1708-5.28988.28988.3.0.dta	Model-FissionYeast-H-1708-5	28988	9745.88	3991.7	1331.24	3	1	SAASKVQDAEFSIQTAPSFPK		2209.11	11 0 0 0	H(11)	(H(H)(H(H(H(H(H(H(H(H(H))))))))))	3	1 0 0 0;2 0 0 0;3 0 0 0;4 0 0 0;5 0 0 0;6 0 0 0;7 0 0 0;8 0 0 0;9 0 0 0;10 0 0 0;	1782.58	1	110.597	131.853	71.1229	2	0.00278	0.69659	0.81818	1.2	0	0	0	0	4.15297e-15	7.94409e-16	-1	0	7.94409e-16	sp|P87178|YB1D_SCHPO	SPBC3D6.13c	238	6682240	53595600
Model-FissionYeast-H-1708-5.28999.28999.3.0.dta	Model-FissionYeast-H-1708-5.28999.28999.3.0.dta	Model-FissionYeast-H-1708-5	28999	9750.57	4153.75	1385.26	3	1	SAASKVQDAEFSIQTAPSFPK		2209.11	12 0 0 0	H(12)	(H(H)(H(H(H(H(H(H(H(H(H(H)))))))))))	0	1 0 0 0;2 0 0 0;3 0 0 0;4 0 0 0;5 0 0 0;6 0 0 0;7 0 0 0;8 0 0 0;9 0 0 0;10 0 0 0;11 0 0 0;	1944.63	1	114.421	135.519	75.2371	2	0.00322	0.77572	0.83333	1.2	0	0	0	0	7.19347e-16	1.63974e-16	-1	0	1.63974e-16	sp|P87178|YB1D_SCHPO	SPBC3D6.13c	238	4059460	34840200
Model-FissionYeast-H-1708-5.29021.29021.3.0.dta	Model-FissionYeast-H-1708-5.29021.29021.3.0.dta	Model-FissionYeast-H-1708-5	29021	9758.38	3829.64	1277.22	3	1	SAASKVQDAEFSIQTAPSFPK		2209.11	10 0 0 0	H(10)	(H(H)(H(H(H(H(H(H(H(H)))))))))	12	1 0 0 0;2 0 0 0;3 0 0 0;4 0 0 0;5 0 0 0;6 0 0 0;7 0 0 0;8 0 0 0;9 0 0 0;	1620.53	1	108.709	131.309	66.7378	2	0.00223	0.58256	0.9	1.2	0	0	0	0	2.81298e-14	5.37354e-15	-1	0	5.37354e-15	sp|P87178|YB1D_SCHPO	SPBC3D6.13c	238	4661080	35178400
Model-FissionYeast-H-1708-5.29032.29032.3.0.dta	Model-FissionYeast-H-1708-5.29032.29032.3.0.dta	Model-FissionYeast-H-1708-5	29032	9761.81	3991.7	1331.24	3	1	SAASKVQDAEFSIQTAPSFPK		2209.11	11 0 0 0	H(11)	(H(H)(H(H(H(H(H(H(H(H(H))))))))))	3	1 0 0 0;2 0 0 0;3 0 0 0;4 0 0 0;5 0 0 0;6 0 0 0;7 0 0 0;8 0 0 0;9 0 0 0;10 0 0 0;	1782.58	1	119.627	142.822	76.5509	2	0.00259	0.64999	0.81818	1.2	0	0	0	0	4.14464e-16	9.85647e-17	-1	0	9.85647e-17	sp|P87178|YB1D_SCHPO	SPBC3D6.13c	238	6682240	53595600
Model-FissionYeast-H-1708-5.29061.29061.3.0.dta	Model-FissionYeast-H-1708-5.29061.29061.3.0.dta	Model-FissionYeast-H-1708-5	29061	9774.03	3829.64	1277.22	3	1	SAASKVQDAEFSIQTAPSFPK		2209.11	10 0 0 0	H(10)	(H(H)(H(H(H(H(H(H(H(H)))))))))	12	1 0 0 0;2 0 0 0;3 0 0 0;4 0 0 0;5 0 0 0;6 0 0 0;7 0 0 0;8 0 0 0;9 0 0 0;	1620.53	1	124.048	151.741	72.6161	2	0.00202	0.52772	0.9	1.25	0	0	0	0	2.18775e-15	4.73488e-16	-1	0	4.73488e-16	sp|P87178|YB1D_SCHPO	SPBC3D6.13c	238	4661080	35178400
Model-FissionYeast-H-1708-5.29071.29071.3.0.dta	Model-FissionYeast-H-1708-5.29071.29071.3.0.dta	Model-FissionYeast-H-1708-5	29071	9777.22	3991.7	1331.24	3	1	SAASKVQDAEFSIQTAPSFPK		2209.11	11 0 0 0	H(11)	(H(H)(H(H(H(H(H(H(H(H(H))))))))))	3	1 0 0 0;2 0 0 0;3 0 0 0;4 0 0 0;5 0 0 0;6 0 0 0;7 0 0 0;8 0 0 0;9 0 0 0;10 0 0 0;	1782.58	1	111.237	130.785	74.9336	2	0.00271	0.6778	0.81818	1.15	0	0	0	0	8.17543e-16	1.93111e-16	-1	0	1.93111e-16	sp|P87178|YB1D_SCHPO	SPBC3D6.13c	238	6682240	53595600
Model-FissionYeast-H-1708-5.29098.29098.3.0.dta	Model-FissionYeast-H-1708-5.29098.29098.3.0.dta	Model-FissionYeast-H-1708-5	29098	9786.71	2866.26	956.091	3	1	ASVTQRPSSLQQEIDDSDEL		2218.05	4 0 0 0	H(4)	(H(H)(H(H)))	416	1 0 0 0;2 0 0 0;3 0 0 0;	648.211	2	30.076	43.1733	5.75235	2	0.00074	0.25803	0.5	0.76316	0	0	0	1	-1	0	-1	0	0	sp|Q10061|LHS1_SCHPO	SPAC1F5.06	830	1333120	6133990
Model-FissionYeast-H-1708-5.29107.29107.3.0.dta	Model-FissionYeast-H-1708-5.29107.29107.3.0.dta	Model-FissionYeast-H-1708-5	29107	9789.83	3829.64	1277.22	3	1	SAASKVQDAEFSIQTAPSFPK		2209.11	10 0 0 0	H(10)	(H(H)(H(H(H(H(H(H(H(H)))))))))	12	1 0 0 0;2 0 0 0;3 0 0 0;4 0 0 0;5 0 0 0;6 0 0 0;7 0 0 0;8 0 0 0;9 0 0 0;	1620.53	1	124.174	151.824	72.8248	2	0.0025	0.65385	0.9	1.25	0	0	0	0	2.00112e-15	4.47989e-16	-1	0	4.47989e-16	sp|P87178|YB1D_SCHPO	SPBC3D6.13c	238	4661080	35178400
Model-FissionYeast-H-1708-5.29115.29115.3.1.dta	Model-FissionYeast-H-1708-5.29115.29115.3.1.dta	Model-FissionYeast-H-1708-5	29115	9792.44	3991.7	1331.24	3	1	SAASKVQDAEFSIQTAPSFPK		2209.11	11 0 0 0	H(11)	(H(H)(H(H(H(H(H(H(H(H(H))))))))))	3	1 0 0 0;2 0 0 0;3 0 0 0;4 0 0 0;5 0 0 0;6 0 0 0;7 0 0 0;8 0 0 0;9 0 0 0;10 0 0 0;	1782.58	1	103.98	124.008	66.7846	2	0.00331	0.82886	0.81818	1.2	0	0	0	0	2.75545e-14	5.22523e-15	-1	0	5.22523e-15	sp|P87178|YB1D_SCHPO	SPBC3D6.13c	238	6682240	53595600
Model-FissionYeast-H-1708-5.29149.29149.3.0.dta	Model-FissionYeast-H-1708-5.29149.29149.3.0.dta	Model-FissionYeast-H-1708-5	29149	9805.17	3829.64	1277.22	3	1	SAASKVQDAEFSIQTAPSFPK		2209.11	10 0 0 0	H(10)	(H(H)(H(H(H(H(H(H(H(H)))))))))	12	1 0 0 0;2 0 0 0;3 0 0 0;4 0 0 0;5 0 0 0;6 0 0 0;7 0 0 0;8 0 0 0;9 0 0 0;	1620.53	1	111.777	134.462	69.6459	2	0.00241	0.62878	0.9	1.25	0	0	0	0	7.86997e-15	1.53145e-15	-1	0	1.53145e-15	sp|P87178|YB1D_SCHPO	SPBC3D6.13c	238	4661080	35178400
Model-FissionYeast-H-1708-5.30344.30344.3.0.dta	Model-FissionYeast-H-1708-5.30344.30344.3.0.dta	Model-FissionYeast-H-1708-5	30344	10189.8	3020.36	1007.46	3	1	AASAAASSAVYPLFPHGIR		1885.99	7 0 0 0	H(7)	(H(H)(H(H(H(H(H))))))	115	1 0 0 0;2 0 0 0;3 0 0 0;4 0 0 0;5 0 0 0;6 0 0 0;	1134.37	3	93.8095	121.184	42.9718	2	0.00081	0.2696	0.85714	1.16667	0	0	0	0	1.96894e-09	1.59562e-10	-1	0	1.59562e-10	sp|O42663|YF89_SCHPO	SPAC27D7.09c	222	4586420	21225800
Model-FissionYeast-H-1708-5.30392.30392.3.0.dta	Model-FissionYeast-H-1708-5.30392.30392.3.0.dta	Model-FissionYeast-H-1708-5	30392	10205.3	3020.36	1007.46	3	1	AASAAASSAVYPLFPHGIR		1885.99	7 0 0 0	H(7)	(H(H)(H(H(H(H(H))))))	115	1 0 0 0;2 0 0 0;3 0 0 0;4 0 0 0;5 0 0 0;6 0 0 0;	1134.37	3	105.792	131.66	57.7499	2	0.00033	0.10969	1	1.22222	0	0	0	0	1.63636e-12	2.14092e-13	-1	0	2.14092e-13	sp|O42663|YF89_SCHPO	SPAC27D7.09c	222	3034150	13520500
Model-FissionYeast-H-1708-5.30436.30436.3.1.dta	Model-FissionYeast-H-1708-5.30436.30436.3.1.dta	Model-FissionYeast-H-1708-5	30436	10220.7	3020.36	1007.46	3	1	AASAAASSAVYPLFPHGIR		1885.99	7 0 0 0	H(7)	(H(H)(H(H(H(H(H))))))	115	1 0 0 0;2 0 0 0;3 0 0 0;4 0 0 0;5 0 0 0;6 0 0 0;	1134.37	3	105.783	133.228	54.8141	2	0.00046	0.1524	1	1.22222	0	0	0	0	6.43009e-12	7.90341e-13	-1	0	7.90341e-13	sp|O42663|YF89_SCHPO	SPAC27D7.09c	222	4586420	21225800
Model-FissionYeast-H-1708-5.32201.32201.2.0.dta	Model-FissionYeast-H-1708-5.32201.32201.2.0.dta	Model-FissionYeast-H-1708-5	32201	10804.2	1897.9	949.455	2	1	PSJNTPSEIDDVLR		1556.76	1 0 0 1	H(1)aH(1)	(H(aH))	900	1 0 0 0;	341.132	2	10.8122	16.6341	0	0	0.01496	7.87995	0	0.42308	0	0	0	1	-1	0	-1	0.00775194	0.00775194	sp|P36626|REC8_SCHPO	rec8	361	1094660	4410420
Model-FissionYeast-H-1708-5.33093.33093.4.1.dta	Model-FissionYeast-H-1708-5.33093.33093.4.1.dta	Model-FissionYeast-H-1708-5	33093	11097	4044.84	1011.97	4	1	TLTVGADKTLTASMTNGYPLIMYPHSK		2910.47	7 0 0 0	H(7)	(H(H)(H(H(H(H(H))))))	115	1 0 0 0;2 0 0 0;3 0 0 0;4 0 0 0;5 0 0 0;6 0 0 0;	1134.37	1	53.3698	68.7043	24.8912	2	0.00122	0.30169	0.85714	0.76923	0	0	0	0	2.26582e-05	6.73133e-07	-1	0	6.73133e-07	sp|Q9Y7S9|AMY3_SCHPO	aah3	462	2813850	26114700
Model-FissionYeast-H-1708-5.33135.33135.3.0.dta	Model-FissionYeast-H-1708-5.33135.33135.3.0.dta	Model-FissionYeast-H-1708-5	33135	11109.5	4044.85	1348.95	3	1	TLTVGADKTLTASMTNGYPLIMYPHSK		2910.47	7 0 0 0	H(7)	(H(H)(H(H(H(H(H))))))	115	1 0 0 0;2 0 0 0;3 0 0 0;4 0 0 0;5 0 0 0;6 0 0 0;	1134.37	1	23.8935	18.044	34.7568	2	0.00377	0.93311	1	0.40385	0	0	0	0	1.26109e-07	6.53407e-09	-1	0.00263852	0.00263853	sp|Q9Y7S9|AMY3_SCHPO	aah3	462	591694	5619840
Model-FissionYeast-H-1708-5.33145.33145.4.1.dta	Model-FissionYeast-H-1708-5.33145.33145.4.1.dta	Model-FissionYeast-H-1708-5	33145	11112.3	4044.85	1011.97	4	1	TLTVGADKTLTASMTNGYPLIMYPHSK		2910.47	7 0 0 0	H(7)	(H(H)(H(H(H(H(H))))))	115	1 0 0 0;2 0 0 0;3 0 0 0;4 0 0 0;5 0 0 0;6 0 0 0;	1134.37	1	65.3812	86.2097	26.6996	2	0.00216	0.53507	0.85714	0.80769	0	0	0	0	8.6166e-06	3.07066e-07	-1	0	3.07066e-07	sp|Q9Y7S9|AMY3_SCHPO	aah3	462	2813850	26114700
Model-FissionYeast-H-1708-5.33191.33191.4.1.dta	Model-FissionYeast-H-1708-5.33191.33191.4.1.dta	Model-FissionYeast-H-1708-5	33191	11127.6	4044.85	1011.97	4	1	TLTVGADKTLTASMTNGYPLIMYPHSK		2910.47	7 0 0 0	H(7)	(H(H)(H(H(H(H(H))))))	115	1 0 0 0;2 0 0 0;3 0 0 0;4 0 0 0;5 0 0 0;6 0 0 0;	1134.37	1	46.6407	57.65	26.1947	2	0.00134	0.33235	0.85714	0.65385	0	0	0	0	1.12793e-05	3.8865e-07	-1	0	3.8865e-07	sp|Q9Y7S9|AMY3_SCHPO	aah3	462	2813850	26114700
Model-FissionYeast-H-1708-5.33295.33295.3.0.dta	Model-FissionYeast-H-1708-5.33295.33295.3.0.dta	Model-FissionYeast-H-1708-5	33295	11163.1	4518.9	1506.97	3	1	FTASEATTVNGQJQSVYLTYDVPYGR		2881.36	9 0 0 1	H(9)aH(1)	(H(H)(H(H(H(H(H(H(H(aH)))))))))	21	1 0 0 0;2 0 0 0;3 0 0 0;4 0 0 0;5 0 0 0;6 0 0 0;7 0 0 0;8 0 0 0;8 0 0 1;9 0 0 0;	1637.55	2	26.7125	37.3034	7.04371	2	-0.02247	-4.97247	0.27273	0.62	0	0	0	0	0.293288	0.00824188	-1	0	0.00824188	sp|P87167|BUT2_SCHPO	but2	248	728050	7533690
Model-FissionYeast-H-1708-5.33598.33598.3.0.dta	Model-FissionYeast-H-1708-5.33598.33598.3.0.dta	Model-FissionYeast-H-1708-5	33598	11274.8	3620.58	1207.53	3	1	ADNLDASSDTIFSVLHAENEASITK		2648.27	6 0 0 0	H(6)	(H(H)(H(H(H(H)))))	188	1 0 0 0;2 0 0 0;3 0 0 0;4 0 0 0;5 0 0 0;	972.317	7	51.5907	65.2571	26.2103	2	-0.00156	-0.43122	0.66667	0.8125	0	0	0	0	1.11856e-05	3.85153e-07	-1	0	3.85153e-07	sp|Q9P7L0|YOSE_SCHPO	SPBC21C3.14c	778	2410470	15938800
Model-FissionYeast-H-1708-5.33646.33646.3.0.dta	Model-FissionYeast-H-1708-5.33646.33646.3.0.dta	Model-FissionYeast-H-1708-5	33646	11290	3620.59	1207.53	3	1	ADNLDASSDTIFSVLHAENEASITK		2648.27	6 0 0 0	H(6)	(H(H)(H(H(H(H)))))	188	1 0 0 0;2 0 0 0;3 0 0 0;4 0 0 0;5 0 0 0;	972.317	7	55.1446	70.4739	26.6758	2	0.00171	0.4736	0.66667	0.8125	0	0	0	0	8.72638e-06	3.15183e-07	-1	0	3.15183e-07	sp|Q9P7L0|YOSE_SCHPO	SPBC21C3.14c	778	2410470	15938800
Model-FissionYeast-H-1708-5.35012.35012.2.1.dta	Model-FissionYeast-H-1708-5.35012.35012.2.1.dta	Model-FissionYeast-H-1708-5	35012	11769.4	1970.88	985.945	2	1	PGDATRAYEQYEGR		1612.74	0 0 0 2	aH(2)	(aH(aH))	1151	0 0 0 1;	358.159	5	10.9644	16.8683	0	0	-0.01066	-5.40757	0	0.53846	0	0	0	1	-1	0	-1	0.0052356	0.0052356	sp|Q09330|MLO3_SCHPO	mlo3	110	1255390	5255770
Model-FissionYeast-H-1708-5.40431.40431.3.9.dta	Model-FissionYeast-H-1708-5.40431.40431.3.9.dta	Model-FissionYeast-H-1708-5	40431	13655.9	4642.2	1548.07	3	1	CIVVPVITTAASQSEAATPSPSAAVYPLFPHGIR	1,Carbamidomethyl[C];	3507.83	7 0 0 0	H(7)	(H(H)(H(H(H(H(H))))))	115	1 0 0 0;2 0 0 0;3 0 0 0;4 0 0 0;5 0 0 0;6 0 0 0;	1134.37	8	39.1417	46.3233	25.8045	2	0.00281	0.60452	0.85714	0.5303	0	0	0	0	1.38935e-05	4.54656e-07	-1	0	4.54656e-07	sp|O42665|YF8B_SCHPO	SPAC27D7.11c	292	1125100	18726900
Model-FissionYeast-H-1708-5.43168.43168.2.0.dta	Model-FissionYeast-H-1708-5.43168.43168.2.0.dta	Model-FissionYeast-H-1708-5	43168	14604.4	2294.99	1148	2	1	AESEAFKMCFKPYDFT	9,Carbamidomethyl[C];	1970.87	2 0 0 0	H(2)	(H(H))	780	1 0 0 0;	324.106	3	10.6092	16.3219	0	0	0.01565	6.81853	0	0.43333	0	0	0	1	-1	0	-1	0.00775194	0.00775194	sp|Q10414|MU161_SCHPO	mug161	548	452574	3013240
Model-FissionYeast-H-1708-4.1632.1632.2.0.dta	Model-FissionYeast-H-1708-4.1632.1632.2.0.dta	Model-FissionYeast-H-1708-4	1632	787.582	1887.81	944.408	2	1	TTASGHITK		915.489	6 0 0 0	H(6)	(H(H)(H(H(H(H)))))	188	1 0 0 0;2 0 0 0;3 0 0 0;4 0 0 0;5 0 0 0;	972.317	1	43.7803	41.8342	47.3944	2	0.00227	1.20496	1	1.25	0	0	0	0	1.47886e-06	2.67432e-07	-1	0	2.67432e-07	sp|O74947|YJBA_SCHPO	SPCC553.10	274	2243860	5741590
Model-FissionYeast-H-1708-4.4762.4762.2.0.dta	Model-FissionYeast-H-1708-4.4762.4762.2.0.dta	Model-FissionYeast-H-1708-4	4762	2122.03	1568.75	784.88	2	1	KATLSSVSK		920.541	4 0 0 0	H(4)	(H(H)(H(H)))	416	1 0 0 0;2 0 0 0;3 0 0 0;	648.211	3	27.1489	24.8456	31.4265	2	0.00112	0.71304	1	1	0	0	0	1	-1	0	-1	0	0	sp|P87178|YB1D_SCHPO	SPBC3D6.13c	212	6557760	15532800
Model-FissionYeast-H-1708-4.5455.5455.2.1.dta	Model-FissionYeast-H-1708-4.5455.5455.2.1.dta	Model-FissionYeast-H-1708-4	5455	2309.98	1892.81	946.909	2	1	IAPTSAAK		758.441	7 0 0 0	H(7)	(H(H)(H(H(H(H(H))))))	115	1 0 0 0;2 0 0 0;3 0 0 0;4 0 0 0;5 0 0 0;6 0 0 0;	1134.37	4	32.0435	22.8845	49.0531	2	0.00104	0.54802	1	1.07143	0	0	0	0	9.72934e-07	1.83993e-07	-1	0	1.83993e-07	sp|Q9UT35|GDA1_SCHPO	gdp1	104	1655230	4160670
Model-FissionYeast-H-1708-4.6079.6079.2.0.dta	Model-FissionYeast-H-1708-4.6079.6079.2.0.dta	Model-FissionYeast-H-1708-4	6079	2537.4	1730.76	865.883	2	1	IAPTSAAK		758.441	6 0 0 0	H(6)	(H(H)(H(H(H(H)))))	188	1 0 0 0;2 0 0 0;3 0 0 0;4 0 0 0;5 0 0 0;	972.317	4	26.4692	17.7741	42.6173	2	0.00164	0.94682	1	0.92857	0	0	0	0	5.08885e-06	7.6297e-07	-1	0.00501253	0.00501329	sp|Q9UT35|GDA1_SCHPO	gdp1	104	1945670	4606910
Model-FissionYeast-H-1708-4.6248.6248.2.0.dta	Model-FissionYeast-H-1708-4.6248.6248.2.0.dta	Model-FissionYeast-H-1708-4	6248	2610.73	1730.76	865.883	2	1	IAPTSAAK		758.441	6 0 0 0	H(6)	(H(H)(H(H(H(H)))))	188	1 0 0 0;2 0 0 0;3 0 0 0;4 0 0 0;5 0 0 0;	972.317	4	31.348	23.6209	45.6984	2	0.00164	0.94567	1	1.07143	0	0	0	0	2.28192e-06	3.92975e-07	-1	0	3.92975e-07	sp|Q9UT35|GDA1_SCHPO	gdp1	104	5442360	12975100
Model-FissionYeast-H-1708-4.6282.6282.2.0.dta	Model-FissionYeast-H-1708-4.6282.6282.2.0.dta	Model-FissionYeast-H-1708-4	6282	2626.31	1730.76	865.883	2	1	IAPTSAAK		758.441	6 0 0 0	H(6)	(H(H)(H(H(H(H)))))	188	1 0 0 0;2 0 0 0;3 0 0 0;4 0 0 0;5 0 0 0;	972.317	4	34.7208	25.6807	51.5093	2	0.00158	0.911	1	1.07143	0	0	0	0	5.28763e-07	1.08197e-07	-1	0	1.08197e-07	sp|Q9UT35|GDA1_SCHPO	gdp1	104	5442360	12975100
Model-FissionYeast-H-1708-4.6796.6796.3.0.dta	Model-FissionYeast-H-1708-4.6796.6796.3.0.dta	Model-FissionYeast-H-1708-4	6796	2837.29	2340.04	780.686	3	1	KLTSSPTSVASK		1205.67	7 0 0 0	H(7)	(H(H)(H(H(H(H(H))))))	115	1 0 0 0;2 0 0 0;3 0 0 0;4 0 0 0;5 0 0 0;6 0 0 0;	1134.37	3	49.3768	53.0284	42.5951	2	-0.00045	-0.19432	1	1.27273	0	0	0	0	5.11863e-06	7.68934e-07	-1	0	7.68934e-07	sp|P87178|YB1D_SCHPO	SPBC3D6.13c	200	5343240	17734700
Model-FissionYeast-H-1708-4.6911.6911.3.1.dta	Model-FissionYeast-H-1708-4.6911.6911.3.1.dta	Model-FissionYeast-H-1708-4	6911	2867.96	2340.04	780.686	3	1	KLTSSPTSVASK		1205.67	7 0 0 0	H(7)	(H(H)(H(H(H(H(H))))))	115	1 0 0 0;2 0 0 0;3 0 0 0;4 0 0 0;5 0 0 0;6 0 0 0;	1134.37	3	38.4473	37.7132	39.8104	2	0.0009	0.38516	1	1.09091	0	0	0	0	1.07262e-05	1.43164e-06	-1	0	1.43164e-06	sp|P87178|YB1D_SCHPO	SPBC3D6.13c	200	5343240	17734700
Model-FissionYeast-H-1708-4.7355.7355.3.0.dta	Model-FissionYeast-H-1708-4.7355.7355.3.0.dta	Model-FissionYeast-H-1708-4	7355	3036.12	2177.99	726.669	3	1	KLTSSPTSVASK		1205.67	6 0 0 0	H(6)	(H(H)(H(H(H(H)))))	188	1 0 0 0;2 0 0 0;3 0 0 0;4 0 0 0;5 0 0 0;	972.317	3	37.59	38.7846	35.3716	2	0.00166	0.76342	1	1.13636	0	0	0	0	3.58226e-05	4.23776e-06	-1	0	4.23776e-06	sp|P87178|YB1D_SCHPO	SPBC3D6.13c	200	9620500	29295300
Model-FissionYeast-H-1708-4.7391.7391.3.0.dta	Model-FissionYeast-H-1708-4.7391.7391.3.0.dta	Model-FissionYeast-H-1708-4	7391	3051.35	2177.99	726.669	3	1	KLTSSPTSVASK		1205.67	6 0 0 0	H(6)	(H(H)(H(H(H(H)))))	188	1 0 0 0;2 0 0 0;3 0 0 0;4 0 0 0;5 0 0 0;	972.317	3	51.3579	56.3796	42.032	2	0.00157	0.7221	1	1.27273	0	0	0	0	5.93805e-06	8.82017e-07	-1	0	8.82017e-07	sp|P87178|YB1D_SCHPO	SPBC3D6.13c	200	9620500	29295300
Model-FissionYeast-H-1708-4.7427.7427.3.0.dta	Model-FissionYeast-H-1708-4.7427.7427.3.0.dta	Model-FissionYeast-H-1708-4	7427	3066.52	2177.99	726.669	3	1	KLTSSPTSVASK		1205.67	6 0 0 0	H(6)	(H(H)(H(H(H(H)))))	188	1 0 0 0;2 0 0 0;3 0 0 0;4 0 0 0;5 0 0 0;	972.317	3	44.863	49.7164	35.8496	2	0.00167	0.76755	1	1.18182	0	0	0	0	3.1414e-05	3.66592e-06	-1	0	3.66592e-06	sp|P87178|YB1D_SCHPO	SPBC3D6.13c	200	9620500	29295300
Model-FissionYeast-H-1708-4.7465.7465.3.0.dta	Model-FissionYeast-H-1708-4.7465.7465.3.0.dta	Model-FissionYeast-H-1708-4	7465	3082.11	2177.99	726.669	3	1	KLTSSPTSVASK		1205.67	6 0 0 0	H(6)	(H(H)(H(H(H(H)))))	188	1 0 0 0;2 0 0 0;3 0 0 0;4 0 0 0;5 0 0 0;	972.317	3	37.8907	41.6741	30.8645	2	0.00161	0.73863	1	1.13636	0	0	0	0	0.00012542	1.09878e-05	-1	0	1.09878e-05	sp|P87178|YB1D_SCHPO	SPBC3D6.13c	200	9620500	29295300
Model-FissionYeast-H-1708-4.7596.7596.4.1.dta	Model-FissionYeast-H-1708-4.7596.7596.4.1.dta	Model-FissionYeast-H-1708-4	7596	3131.37	3153.36	789.095	4	1	SLTTSKTTASGHITK		1532.83	10 0 0 0	H(10)	(H(H)(H(H(H(H(H(H(H(H)))))))))	12	1 0 0 0;2 0 0 0;3 0 0 0;4 0 0 0;5 0 0 0;6 0 0 0;7 0 0 0;8 0 0 0;9 0 0 0;	1620.53	1	58.5399	51.2306	72.1143	2	0.00184	0.58287	0.9	1.14286	0	0	0	0	5.33282e-09	2.1338e-09	-1	0	2.1338e-09	sp|O74947|YJBA_SCHPO	SPCC553.10	268	8615540	43254100
Model-FissionYeast-H-1708-4.7601.7601.3.0.dta	Model-FissionYeast-H-1708-4.7601.7601.3.0.dta	Model-FissionYeast-H-1708-4	7601	3132.84	3153.36	1051.79	3	1	SLTTSKTTASGHITK		1532.83	10 0 0 0	H(10)	(H(H)(H(H(H(H(H(H(H(H)))))))))	12	1 0 0 0;2 0 0 0;3 0 0 0;4 0 0 0;5 0 0 0;6 0 0 0;7 0 0 0;8 0 0 0;9 0 0 0;	1620.53	1	54.7885	40.1404	81.9921	2	0.00237	0.75285	1	0.96429	0	0	0	0	8.34998e-10	3.87673e-10	-1	0	3.87673e-10	sp|O74947|YJBA_SCHPO	SPCC553.10	268	7313990	35717500
Model-FissionYeast-H-1708-4.7620.7620.2.0.dta	Model-FissionYeast-H-1708-4.7620.7620.2.0.dta	Model-FissionYeast-H-1708-4	7620	3138.77	1669.73	835.368	2	1	AASLGSTASEK		1021.52	4 0 0 0	H(4)	(H(H)(H(H)))	416	1 0 0 0;2 0 0 0;3 0 0 0;	648.211	3	44.6764	54.7103	26.0421	2	0.00097	0.58248	1	1.3	0	0	0	1	-1	0	-1	0	0	sp|Q9Y7X6|ISH1_SCHPO	ish1	418	2859120	6469520
Model-FissionYeast-H-1708-4.7645.7645.4.1.dta	Model-FissionYeast-H-1708-4.7645.7645.4.1.dta	Model-FissionYeast-H-1708-4	7645	3146.5	3153.36	789.095	4	1	SLTTSKTTASGHITK		1532.83	10 0 0 0	H(10)	(H(H)(H(H(H(H(H(H(H(H)))))))))	12	1 0 0 0;2 0 0 0;3 0 0 0;4 0 0 0;5 0 0 0;6 0 0 0;7 0 0 0;8 0 0 0;9 0 0 0;	1620.53	1	40.5603	23.9067	71.4883	2	0.00197	0.626	0.9	0.75	0	0	0	0	6.04499e-09	2.51557e-09	-1	0	2.51557e-09	sp|O74947|YJBA_SCHPO	SPCC553.10	268	8615540	43254100
Model-FissionYeast-H-1708-4.7651.7651.3.0.dta	Model-FissionYeast-H-1708-4.7651.7651.3.0.dta	Model-FissionYeast-H-1708-4	7651	3148.19	3153.36	1051.79	3	1	SLTTSKTTASGHITK		1532.83	10 0 0 0	H(10)	(H(H)(H(H(H(H(H(H(H(H)))))))))	12	1 0 0 0;2 0 0 0;3 0 0 0;4 0 0 0;5 0 0 0;6 0 0 0;7 0 0 0;8 0 0 0;9 0 0 0;	1620.53	1	54.5241	38.9181	83.5069	2	0.00225	0.71479	1	0.92857	0	0	0	0	6.41546e-10	2.99228e-10	-1	0	2.99228e-10	sp|O74947|YJBA_SCHPO	SPCC553.10	268	7313990	35717500
Model-FissionYeast-H-1708-4.7842.7842.3.0.dta	Model-FissionYeast-H-1708-4.7842.7842.3.0.dta	Model-FissionYeast-H-1708-4	7842	3205.77	2991.31	997.773	3	1	SLTTSKTTASGHITK		1532.83	9 0 0 0	H(9)	(H(H)(H(H(H(H(H(H(H))))))))	31	1 0 0 0;2 0 0 0;3 0 0 0;4 0 0 0;5 0 0 0;6 0 0 0;7 0 0 0;8 0 0 0;	1458.48	1	74.9456	69.7823	84.5345	2	0.00214	0.71622	1	1.17857	0	0	0	0	5.38228e-10	2.61577e-10	-1	0	2.61577e-10	sp|O74947|YJBA_SCHPO	SPCC553.10	268	84115600	389333000
Model-FissionYeast-H-1708-4.7863.7863.4.1.dta	Model-FissionYeast-H-1708-4.7863.7863.4.1.dta	Model-FissionYeast-H-1708-4	7863	3211.19	2991.3	748.582	4	1	SLTTSKTTASGHITK		1532.83	9 0 0 0	H(9)	(H(H)(H(H(H(H(H(H(H))))))))	31	1 0 0 0;2 0 0 0;3 0 0 0;4 0 0 0;5 0 0 0;6 0 0 0;7 0 0 0;8 0 0 0;	1458.48	1	76.8617	71.7807	86.2977	2	0.00162	0.54205	1	1.17857	0	0	0	0	4.006e-10	2.11676e-10	-1	0	2.11676e-10	sp|O74947|YJBA_SCHPO	SPCC553.10	268	84617600	389918000
Model-FissionYeast-H-1708-4.7896.7896.3.0.dta	Model-FissionYeast-H-1708-4.7896.7896.3.0.dta	Model-FissionYeast-H-1708-4	7896	3221.25	2991.31	997.773	3	1	SLTTSKTTASGHITK		1532.83	9 0 0 0	H(9)	(H(H)(H(H(H(H(H(H(H))))))))	31	1 0 0 0;2 0 0 0;3 0 0 0;4 0 0 0;5 0 0 0;6 0 0 0;7 0 0 0;8 0 0 0;	1458.48	1	79.2673	69.8247	96.8034	2	0.00246	0.82353	1	1.07143	0	0	0	0	8.08122e-11	4.4115e-11	-1	0	4.4115e-11	sp|O74947|YJBA_SCHPO	SPCC553.10	268	84115600	389333000
Model-FissionYeast-H-1708-4.7916.7916.4.1.dta	Model-FissionYeast-H-1708-4.7916.7916.4.1.dta	Model-FissionYeast-H-1708-4	7916	3226.54	2991.31	748.582	4	1	SLTTSKTTASGHITK		1532.83	9 0 0 0	H(9)	(H(H)(H(H(H(H(H(H(H))))))))	31	1 0 0 0;2 0 0 0;3 0 0 0;4 0 0 0;5 0 0 0;6 0 0 0;7 0 0 0;8 0 0 0;	1458.48	1	81.5386	76.0929	91.652	2	0.00204	0.68245	1	1.10714	0	0	0	0	1.71229e-10	9.58742e-11	-1	0	9.58742e-11	sp|O74947|YJBA_SCHPO	SPCC553.10	268	84617600	389918000
Model-FissionYeast-H-1708-4.7946.7946.3.0.dta	Model-FissionYeast-H-1708-4.7946.7946.3.0.dta	Model-FissionYeast-H-1708-4	7946	3236.16	2667.2	889.738	3	1	SLTTSKTTASGHITK		1532.83	7 0 0 0	H(7)	(H(H)(H(H(H(H(H))))))	115	1 0 0 0;2 0 0 0;3 0 0 0;4 0 0 0;5 0 0 0;6 0 0 0;	1134.37	1	35.3512	27.9292	49.1348	2	0.00249	0.93217	1	0.85714	0	0	0	0	9.53229e-07	1.77228e-07	-1	0	1.77228e-07	sp|O74947|YJBA_SCHPO	SPCC553.10	268	7221310	28014500
Model-FissionYeast-H-1708-4.7948.7948.3.0.dta	Model-FissionYeast-H-1708-4.7948.7948.3.0.dta	Model-FissionYeast-H-1708-4	7948	3236.65	2991.31	997.774	3	1	SLTTSKTTASGHITK		1532.83	9 0 0 0	H(9)	(H(H)(H(H(H(H(H(H(H))))))))	31	1 0 0 0;2 0 0 0;3 0 0 0;4 0 0 0;5 0 0 0;6 0 0 0;7 0 0 0;8 0 0 0;	1458.48	1	81.4972	72.1166	98.9185	2	0.0027	0.90276	1	1.03571	0	0	0	0	6.0518e-11	3.34849e-11	-1	0	3.34849e-11	sp|O74947|YJBA_SCHPO	SPCC553.10	268	84115600	389333000
Model-FissionYeast-H-1708-4.7967.7967.4.1.dta	Model-FissionYeast-H-1708-4.7967.7967.4.1.dta	Model-FissionYeast-H-1708-4	7967	3242.1	2991.31	748.582	4	1	SLTTSKTTASGHITK		1532.83	9 0 0 0	H(9)	(H(H)(H(H(H(H(H(H(H))))))))	31	1 0 0 0;2 0 0 0;3 0 0 0;4 0 0 0;5 0 0 0;6 0 0 0;7 0 0 0;8 0 0 0;	1458.48	1	79.7703	73.5778	91.2706	2	0.00204	0.68245	1	1.10714	0	0	0	0	1.81492e-10	1.00631e-10	-1	0	1.00631e-10	sp|O74947|YJBA_SCHPO	SPCC553.10	268	84617600	389918000
Model-FissionYeast-H-1708-4.7995.7995.3.0.dta	Model-FissionYeast-H-1708-4.7995.7995.3.0.dta	Model-FissionYeast-H-1708-4	7995	3251.3	2667.2	889.738	3	1	SLTTSKTTASGHITK		1532.83	7 0 0 0	H(7)	(H(H)(H(H(H(H(H))))))	115	1 0 0 0;2 0 0 0;3 0 0 0;4 0 0 0;5 0 0 0;6 0 0 0;	1134.37	1	67.2897	69.4831	63.2165	2	0.00184	0.6881	1	1.17857	0	0	0	0	3.45142e-08	1.10356e-08	-1	0	1.10356e-08	sp|O74947|YJBA_SCHPO	SPCC553.10	268	7221310	28014500
Model-FissionYeast-H-1708-4.7998.7998.3.0.dta	Model-FissionYeast-H-1708-4.7998.7998.3.0.dta	Model-FissionYeast-H-1708-4	7998	3252.03	2991.31	997.774	3	1	SLTTSKTTASGHITK		1532.83	9 0 0 0	H(9)	(H(H)(H(H(H(H(H(H(H))))))))	31	1 0 0 0;2 0 0 0;3 0 0 0;4 0 0 0;5 0 0 0;6 0 0 0;7 0 0 0;8 0 0 0;	1458.48	1	75.7865	65.9225	94.1054	2	0.00269	0.90075	1	1.10714	0	0	0	0	1.18768e-10	6.70082e-11	-1	0	6.70082e-11	sp|O74947|YJBA_SCHPO	SPCC553.10	268	84115600	389333000
Model-FissionYeast-H-1708-4.8015.8015.4.1.dta	Model-FissionYeast-H-1708-4.8015.8015.4.1.dta	Model-FissionYeast-H-1708-4	8015	3257.32	2991.31	748.582	4	1	SLTTSKTTASGHITK		1532.83	9 0 0 0	H(9)	(H(H)(H(H(H(H(H(H(H))))))))	31	1 0 0 0;2 0 0 0;3 0 0 0;4 0 0 0;5 0 0 0;6 0 0 0;7 0 0 0;8 0 0 0;	1458.48	1	74.9068	70.1786	83.6876	2	0.00198	0.66106	1	1.14286	0	0	0	0	6.21917e-10	2.93326e-10	-1	0	2.93326e-10	sp|O74947|YJBA_SCHPO	SPCC553.10	268	84617600	389918000
Model-FissionYeast-H-1708-4.8040.8040.3.0.dta	Model-FissionYeast-H-1708-4.8040.8040.3.0.dta	Model-FissionYeast-H-1708-4	8040	3266.48	2667.2	889.738	3	1	SLTTSKTTASGHITK		1532.83	7 0 0 0	H(7)	(H(H)(H(H(H(H(H))))))	115	1 0 0 0;2 0 0 0;3 0 0 0;4 0 0 0;5 0 0 0;6 0 0 0;	1134.37	1	41.9033	34.0851	56.4227	2	0.00211	0.7927	1	0.82143	0	0	0	0	1.62177e-07	3.85294e-08	-1	0	3.85294e-08	sp|O74947|YJBA_SCHPO	SPCC553.10	268	7221310	28014500
Model-FissionYeast-H-1708-4.8044.8044.3.0.dta	Model-FissionYeast-H-1708-4.8044.8044.3.0.dta	Model-FissionYeast-H-1708-4	8044	3267.52	2991.31	997.773	3	1	SLTTSKTTASGHITK		1532.83	9 0 0 0	H(9)	(H(H)(H(H(H(H(H(H(H))))))))	31	1 0 0 0;2 0 0 0;3 0 0 0;4 0 0 0;5 0 0 0;6 0 0 0;7 0 0 0;8 0 0 0;	1458.48	1	57.7093	45.4602	80.4575	2	0.00242	0.80949	1	1.03571	0	0	0	0	1.09674e-09	4.88548e-10	-1	0	4.88548e-10	sp|O74947|YJBA_SCHPO	SPCC553.10	268	79928500	370016000
Model-FissionYeast-H-1708-4.8062.8062.4.1.dta	Model-FissionYeast-H-1708-4.8062.8062.4.1.dta	Model-FissionYeast-H-1708-4	8062	3272.9	2991.3	748.582	4	1	SLTTSKTTASGHITK		1532.83	9 0 0 0	H(9)	(H(H)(H(H(H(H(H(H(H))))))))	31	1 0 0 0;2 0 0 0;3 0 0 0;4 0 0 0;5 0 0 0;6 0 0 0;7 0 0 0;8 0 0 0;	1458.48	1	60.252	49.9742	79.3393	2	0.0015	0.50193	1	1.07143	0	0	0	0	1.34263e-09	5.62233e-10	-1	0	5.62233e-10	sp|O74947|YJBA_SCHPO	SPCC553.10	268	85703700	394621000
Model-FissionYeast-H-1708-4.8068.8068.4.1.dta	Model-FissionYeast-H-1708-4.8068.8068.4.1.dta	Model-FissionYeast-H-1708-4	8068	3274.4	2829.25	708.069	4	1	SLTTSKTTASGHITK		1532.83	8 0 0 0	H(8)	(H(H)(H(H(H(H(H(H)))))))	64	1 0 0 0;2 0 0 0;3 0 0 0;4 0 0 0;5 0 0 0;6 0 0 0;7 0 0 0;	1296.42	1	35.1585	27.6562	49.0914	2	0.00216	0.76234	0.875	0.78571	0	0	0	0	9.63655e-07	1.79152e-07	-1	0	1.79152e-07	sp|O74947|YJBA_SCHPO	SPCC553.10	268	233577	1101380
Model-FissionYeast-H-1708-4.8069.8069.3.0.dta	Model-FissionYeast-H-1708-4.8069.8069.3.0.dta	Model-FissionYeast-H-1708-4	8069	3274.68	2829.25	943.756	3	1	SLTTSKTTASGHITK		1532.83	8 0 0 0	H(8)	(H(H)(H(H(H(H(H(H)))))))	64	1 0 0 0;2 0 0 0;3 0 0 0;4 0 0 0;5 0 0 0;6 0 0 0;7 0 0 0;	1296.42	1	42.6073	29.251	67.412	2	0.00231	0.81642	1	0.82143	0	0	0	0	1.39843e-08	5.1888e-09	-1	0	5.1888e-09	sp|O74947|YJBA_SCHPO	SPCC553.10	268	255283	1248210
Model-FissionYeast-H-1708-4.8091.8091.3.0.dta	Model-FissionYeast-H-1708-4.8091.8091.3.0.dta	Model-FissionYeast-H-1708-4	8091	3283.08	2991.31	997.773	3	1	SLTTSKTTASGHITK		1532.83	9 0 0 0	H(9)	(H(H)(H(H(H(H(H(H(H))))))))	31	1 0 0 0;2 0 0 0;3 0 0 0;4 0 0 0;5 0 0 0;6 0 0 0;7 0 0 0;8 0 0 0;	1458.48	1	69.9821	62.0122	84.7834	2	0.00208	0.69416	1	1.17857	0	0	0	0	5.16012e-10	2.50533e-10	-1	0	2.50533e-10	sp|O74947|YJBA_SCHPO	SPCC553.10	268	5800220	26403700
Model-FissionYeast-H-1708-4.8104.8104.2.0.dta	Model-FissionYeast-H-1708-4.8104.8104.2.0.dta	Model-FissionYeast-H-1708-4	8104	3286.79	2829.25	1415.13	2	1	SLTTSKTTASGHITK		1532.83	8 0 0 0	H(8)	(H(H)(H(H(H(H(H(H)))))))	64	1 0 0 0;2 0 0 0;3 0 0 0;4 0 0 0;5 0 0 0;6 0 0 0;7 0 0 0;	1296.42	1	35.1237	35.5232	34.3815	2	0.00255	0.9009	1	0.89286	0	0	0	0	4.70677e-05	5.28794e-06	-1	0	5.28794e-06	sp|O74947|YJBA_SCHPO	SPCC553.10	268	11476000	51069600
Model-FissionYeast-H-1708-4.8112.8112.4.1.dta	Model-FissionYeast-H-1708-4.8112.8112.4.1.dta	Model-FissionYeast-H-1708-4	8112	3288.76	2991.3	748.581	4	1	SLTTSKTTASGHITK		1532.83	9 0 0 0	H(9)	(H(H)(H(H(H(H(H(H(H))))))))	31	1 0 0 0;2 0 0 0;3 0 0 0;4 0 0 0;5 0 0 0;6 0 0 0;7 0 0 0;8 0 0 0;	1458.48	1	52.0743	45.8403	63.6518	2	0.0008	0.26658	0.88889	1.03571	0	0	0	0	3.13666e-08	1.00777e-08	-1	0	1.00777e-08	sp|O74947|YJBA_SCHPO	SPCC553.10	268	516341	2233940
Model-FissionYeast-H-1708-4.8118.8118.3.0.dta	Model-FissionYeast-H-1708-4.8118.8118.3.0.dta	Model-FissionYeast-H-1708-4	8118	3290.15	2829.25	943.756	3	1	SLTTSKTTASGHITK		1532.83	8 0 0 0	H(8)	(H(H)(H(H(H(H(H(H)))))))	64	1 0 0 0;2 0 0 0;3 0 0 0;4 0 0 0;5 0 0 0;6 0 0 0;7 0 0 0;	1296.42	1	97.0802	99.238	93.0729	2	0.00239	0.84611	1	1.21429	0	0	0	0	1.38284e-10	8.11566e-11	-1	0	8.11566e-11	sp|O74947|YJBA_SCHPO	SPCC553.10	268	959457000	4078670000
Model-FissionYeast-H-1708-4.8119.8119.4.1.dta	Model-FissionYeast-H-1708-4.8119.8119.4.1.dta	Model-FissionYeast-H-1708-4	8119	3290.43	2829.26	708.07	4	1	SLTTSKTTASGHITK		1532.83	8 0 0 0	H(8)	(H(H)(H(H(H(H(H(H)))))))	64	1 0 0 0;2 0 0 0;3 0 0 0;4 0 0 0;5 0 0 0;6 0 0 0;7 0 0 0;	1296.42	1	84.5368	83.8814	85.7538	2	0.00652	2.3048	1	1.10714	0	0	0	0	4.3845e-10	2.30502e-10	-1	0	2.30502e-10	sp|O74947|YJBA_SCHPO	SPCC553.10	268	806986000	3408000000
Model-FissionYeast-H-1708-4.8146.8146.3.0.dta	Model-FissionYeast-H-1708-4.8146.8146.3.0.dta	Model-FissionYeast-H-1708-4	8146	3298.67	2991.31	997.773	3	1	SLTTSKTTASGHITK		1532.83	9 0 0 0	H(9)	(H(H)(H(H(H(H(H(H(H))))))))	31	1 0 0 0;2 0 0 0;3 0 0 0;4 0 0 0;5 0 0 0;6 0 0 0;7 0 0 0;8 0 0 0;	1458.48	1	39.996	22.8233	71.8882	2	0.00182	0.60891	1	0.71429	0	0	0	0	5.57922e-09	2.24865e-09	-1	0	2.24865e-09	sp|O74947|YJBA_SCHPO	SPCC553.10	268	216709	895355
Model-FissionYeast-H-1708-4.8172.8172.3.0.dta	Model-FissionYeast-H-1708-4.8172.8172.3.0.dta	Model-FissionYeast-H-1708-4	8172	3305.46	2829.25	943.756	3	1	SLTTSKTTASGHITK		1532.83	8 0 0 0	H(8)	(H(H)(H(H(H(H(H(H)))))))	64	1 0 0 0;2 0 0 0;3 0 0 0;4 0 0 0;5 0 0 0;6 0 0 0;7 0 0 0;	1296.42	1	102.823	106.868	95.3108	2	0.00252	0.89065	1	1.21429	0	0	0	0	9.97734e-11	5.60335e-11	-1	0	5.60335e-11	sp|O74947|YJBA_SCHPO	SPCC553.10	268	959457000	4078670000
Model-FissionYeast-H-1708-4.8173.8173.4.1.dta	Model-FissionYeast-H-1708-4.8173.8173.4.1.dta	Model-FissionYeast-H-1708-4	8173	3305.64	2829.26	708.07	4	1	SLTTSKTTASGHITK		1532.83	8 0 0 0	H(8)	(H(H)(H(H(H(H(H(H)))))))	64	1 0 0 0;2 0 0 0;3 0 0 0;4 0 0 0;5 0 0 0;6 0 0 0;7 0 0 0;	1296.42	1	92.8895	95.9534	87.1993	2	0.00721	2.54797	1	1.17857	0	0	0	0	3.4547e-10	1.78396e-10	-1	0	1.78396e-10	sp|O74947|YJBA_SCHPO	SPCC553.10	268	806986000	3408000000
Model-FissionYeast-H-1708-4.8221.8221.3.0.dta	Model-FissionYeast-H-1708-4.8221.8221.3.0.dta	Model-FissionYeast-H-1708-4	8221	3320.6	2829.25	943.756	3	1	SLTTSKTTASGHITK		1532.83	8 0 0 0	H(8)	(H(H)(H(H(H(H(H(H)))))))	64	1 0 0 0;2 0 0 0;3 0 0 0;4 0 0 0;5 0 0 0;6 0 0 0;7 0 0 0;	1296.42	1	96.4629	98.8687	91.9949	2	0.00244	0.86096	1	1.21429	0	0	0	0	1.62548e-10	9.11645e-11	-1	0	9.11645e-11	sp|O74947|YJBA_SCHPO	SPCC553.10	268	959457000	4078670000
Model-FissionYeast-H-1708-4.8223.8223.4.1.dta	Model-FissionYeast-H-1708-4.8223.8223.4.1.dta	Model-FissionYeast-H-1708-4	8223	3321.09	2829.26	708.069	4	1	SLTTSKTTASGHITK		1532.83	8 0 0 0	H(8)	(H(H)(H(H(H(H(H(H)))))))	64	1 0 0 0;2 0 0 0;3 0 0 0;4 0 0 0;5 0 0 0;6 0 0 0;7 0 0 0;	1296.42	1	83.6338	83.3382	84.1826	2	0.00489	1.72797	1	1.10714	0	0	0	0	5.71413e-10	2.87561e-10	-1	0	2.87561e-10	sp|O74947|YJBA_SCHPO	SPCC553.10	268	806986000	3408000000
Model-FissionYeast-H-1708-4.8228.8228.2.0.dta	Model-FissionYeast-H-1708-4.8228.8228.2.0.dta	Model-FissionYeast-H-1708-4	8228	3322.54	2829.25	1415.13	2	1	SLTTSKTTASGHITK		1532.83	8 0 0 0	H(8)	(H(H)(H(H(H(H(H(H)))))))	64	1 0 0 0;2 0 0 0;3 0 0 0;4 0 0 0;5 0 0 0;6 0 0 0;7 0 0 0;	1296.42	1	45.2624	53.5225	29.9223	2	0.00244	0.86202	0.875	1.14286	0	0	0	0	0.000163465	1.40673e-05	-1	0	1.40673e-05	sp|O74947|YJBA_SCHPO	SPCC553.10	268	11476000	51069600
Model-FissionYeast-H-1708-4.8269.8269.3.0.dta	Model-FissionYeast-H-1708-4.8269.8269.3.0.dta	Model-FissionYeast-H-1708-4	8269	3335.72	2829.25	943.756	3	1	SLTTSKTTASGHITK		1532.83	8 0 0 0	H(8)	(H(H)(H(H(H(H(H(H)))))))	64	1 0 0 0;2 0 0 0;3 0 0 0;4 0 0 0;5 0 0 0;6 0 0 0;7 0 0 0;	1296.42	1	90.7941	90.6578	91.0473	2	0.00198	0.69872	1	1.17857	0	0	0	0	1.87814e-10	1.05219e-10	-1	0	1.05219e-10	sp|O74947|YJBA_SCHPO	SPCC553.10	268	959457000	4078670000
Model-FissionYeast-H-1708-4.8271.8271.4.1.dta	Model-FissionYeast-H-1708-4.8271.8271.4.1.dta	Model-FissionYeast-H-1708-4	8271	3336.21	2829.25	708.069	4	1	SLTTSKTTASGHITK		1532.83	8 0 0 0	H(8)	(H(H)(H(H(H(H(H(H)))))))	64	1 0 0 0;2 0 0 0;3 0 0 0;4 0 0 0;5 0 0 0;6 0 0 0;7 0 0 0;	1296.42	1	81.3513	80.4012	83.1157	2	0.00391	1.383	1	1.07143	0	0	0	0	6.86364e-10	3.11512e-10	-1	0	3.11512e-10	sp|O74947|YJBA_SCHPO	SPCC553.10	268	806986000	3408000000
Model-FissionYeast-H-1708-4.8275.8275.2.0.dta	Model-FissionYeast-H-1708-4.8275.8275.2.0.dta	Model-FissionYeast-H-1708-4	8275	3337.66	2829.25	1415.13	2	1	SLTTSKTTASGHITK		1532.83	8 0 0 0	H(8)	(H(H)(H(H(H(H(H(H)))))))	64	1 0 0 0;2 0 0 0;3 0 0 0;4 0 0 0;5 0 0 0;6 0 0 0;7 0 0 0;	1296.42	1	42.3465	45.1527	37.135	2	0.0027	0.95321	1	1.03571	0	0	0	0	2.21055e-05	2.70214e-06	-1	0	2.70214e-06	sp|O74947|YJBA_SCHPO	SPCC553.10	268	11476000	51069600
Model-FissionYeast-H-1708-4.8312.8312.3.0.dta	Model-FissionYeast-H-1708-4.8312.8312.3.0.dta	Model-FissionYeast-H-1708-4	8312	3350.94	2829.25	943.756	3	1	SLTTSKTTASGHITK		1532.83	8 0 0 0	H(8)	(H(H)(H(H(H(H(H(H)))))))	64	1 0 0 0;2 0 0 0;3 0 0 0;4 0 0 0;5 0 0 0;6 0 0 0;7 0 0 0;	1296.42	1	91.4494	92.4257	89.6364	2	0.002	0.70614	1	1.17857	0	0	0	0	2.3385e-10	1.31229e-10	-1	0	1.31229e-10	sp|O74947|YJBA_SCHPO	SPCC553.10	268	959457000	4078670000
Model-FissionYeast-H-1708-4.8314.8314.4.1.dta	Model-FissionYeast-H-1708-4.8314.8314.4.1.dta	Model-FissionYeast-H-1708-4	8314	3351.43	2829.25	708.069	4	1	SLTTSKTTASGHITK		1532.83	8 0 0 0	H(8)	(H(H)(H(H(H(H(H(H)))))))	64	1 0 0 0;2 0 0 0;3 0 0 0;4 0 0 0;5 0 0 0;6 0 0 0;7 0 0 0;	1296.42	1	80.6876	79.9748	82.0114	2	0.00364	1.28545	1	1.14286	0	0	0	0	8.32174e-10	3.8146e-10	-1	0	3.8146e-10	sp|O74947|YJBA_SCHPO	SPCC553.10	268	806986000	3408000000
Model-FissionYeast-H-1708-4.8321.8321.2.0.dta	Model-FissionYeast-H-1708-4.8321.8321.2.0.dta	Model-FissionYeast-H-1708-4	8321	3353.86	2829.25	1415.13	2	1	SLTTSKTTASGHITK		1532.83	8 0 0 0	H(8)	(H(H)(H(H(H(H(H(H)))))))	64	1 0 0 0;2 0 0 0;3 0 0 0;4 0 0 0;5 0 0 0;6 0 0 0;7 0 0 0;	1296.42	1	32.3507	35.5102	26.4831	2	0.00301	1.0649	0.875	0.96429	0	0	0	0	0.000432641	3.02454e-05	-1	0	3.02454e-05	sp|O74947|YJBA_SCHPO	SPCC553.10	268	11476000	51069600
Model-FissionYeast-H-1708-4.8354.8354.3.0.dta	Model-FissionYeast-H-1708-4.8354.8354.3.0.dta	Model-FissionYeast-H-1708-4	8354	3366.4	2829.25	943.756	3	1	SLTTSKTTASGHITK		1532.83	8 0 0 0	H(8)	(H(H)(H(H(H(H(H(H)))))))	64	1 0 0 0;2 0 0 0;3 0 0 0;4 0 0 0;5 0 0 0;6 0 0 0;7 0 0 0;	1296.42	1	83.4111	81.4245	87.1006	2	0.00264	0.93412	1	1.10714	0	0	0	0	3.51082e-10	1.83193e-10	-1	0	1.83193e-10	sp|O74947|YJBA_SCHPO	SPCC553.10	268	959457000	4078670000
Model-FissionYeast-H-1708-4.8356.8356.4.1.dta	Model-FissionYeast-H-1708-4.8356.8356.4.1.dta	Model-FissionYeast-H-1708-4	8356	3366.9	2829.25	708.069	4	1	SLTTSKTTASGHITK		1532.83	8 0 0 0	H(8)	(H(H)(H(H(H(H(H(H)))))))	64	1 0 0 0;2 0 0 0;3 0 0 0;4 0 0 0;5 0 0 0;6 0 0 0;7 0 0 0;	1296.42	1	73.4217	70.2434	79.3244	2	0.00294	1.04086	1	1.10714	0	0	0	0	1.34627e-09	5.70073e-10	-1	0	5.70073e-10	sp|O74947|YJBA_SCHPO	SPCC553.10	268	806986000	3408000000
Model-FissionYeast-H-1708-4.8395.8395.3.0.dta	Model-FissionYeast-H-1708-4.8395.8395.3.0.dta	Model-FissionYeast-H-1708-4	8395	3381.89	2829.25	943.756	3	1	SLTTSKTTASGHITK		1532.83	8 0 0 0	H(8)	(H(H)(H(H(H(H(H(H)))))))	64	1 0 0 0;2 0 0 0;3 0 0 0;4 0 0 0;5 0 0 0;6 0 0 0;7 0 0 0;	1296.42	1	77.1077	72.6342	85.4154	2	0.00284	1.0041	1	1.07143	0	0	0	0	4.63956e-10	2.3998e-10	-1	0	2.3998e-10	sp|O74947|YJBA_SCHPO	SPCC553.10	268	965365000	4103940000
Model-FissionYeast-H-1708-4.8397.8397.4.1.dta	Model-FissionYeast-H-1708-4.8397.8397.4.1.dta	Model-FissionYeast-H-1708-4	8397	3382.39	2829.25	708.069	4	1	SLTTSKTTASGHITK		1532.83	8 0 0 0	H(8)	(H(H)(H(H(H(H(H(H)))))))	64	1 0 0 0;2 0 0 0;3 0 0 0;4 0 0 0;5 0 0 0;6 0 0 0;7 0 0 0;	1296.42	1	68.7648	62.3749	80.6317	2	0.00272	0.96028	1	1	0	0	0	0	1.06302e-09	4.74642e-10	-1	0	4.74642e-10	sp|O74947|YJBA_SCHPO	SPCC553.10	268	826143000	3488730000
Model-FissionYeast-H-1708-4.8434.8434.3.0.dta	Model-FissionYeast-H-1708-4.8434.8434.3.0.dta	Model-FissionYeast-H-1708-4	8434	3397.29	2829.25	943.756	3	1	SLTTSKTTASGHITK		1532.83	8 0 0 0	H(8)	(H(H)(H(H(H(H(H(H)))))))	64	1 0 0 0;2 0 0 0;3 0 0 0;4 0 0 0;5 0 0 0;6 0 0 0;7 0 0 0;	1296.42	1	78.6371	76.9224	81.8215	2	0.00298	1.05394	1	1.17857	0	0	0	0	8.60454e-10	4.05958e-10	-1	0	4.05958e-10	sp|O74947|YJBA_SCHPO	SPCC553.10	268	2709280	11681700
Model-FissionYeast-H-1708-4.8436.8436.4.1.dta	Model-FissionYeast-H-1708-4.8436.8436.4.1.dta	Model-FissionYeast-H-1708-4	8436	3397.81	2829.25	708.069	4	1	SLTTSKTTASGHITK		1532.83	8 0 0 0	H(8)	(H(H)(H(H(H(H(H(H)))))))	64	1 0 0 0;2 0 0 0;3 0 0 0;4 0 0 0;5 0 0 0;6 0 0 0;7 0 0 0;	1296.42	1	65.6913	61.2829	73.8782	2	0.00248	0.87545	1	1.07143	0	0	0	0	3.7647e-09	1.6164e-09	-1	0	1.6164e-09	sp|O74947|YJBA_SCHPO	SPCC553.10	268	2685490	11009000
Model-FissionYeast-H-1708-4.8471.8471.3.0.dta	Model-FissionYeast-H-1708-4.8471.8471.3.0.dta	Model-FissionYeast-H-1708-4	8471	3412.52	2829.25	943.756	3	1	SLTTSKTTASGHITK		1532.83	8 0 0 0	H(8)	(H(H)(H(H(H(H(H(H)))))))	64	1 0 0 0;2 0 0 0;3 0 0 0;4 0 0 0;5 0 0 0;6 0 0 0;7 0 0 0;	1296.42	1	68.4539	65.63	73.6982	2	0.0025	0.88216	1	1.21429	0	0	0	0	3.89961e-09	1.62738e-09	-1	0	1.62738e-09	sp|O74947|YJBA_SCHPO	SPCC553.10	268	566157	2400630
Model-FissionYeast-H-1708-4.8473.8473.4.1.dta	Model-FissionYeast-H-1708-4.8473.8473.4.1.dta	Model-FissionYeast-H-1708-4	8473	3413.03	2829.25	708.069	4	1	SLTTSKTTASGHITK		1532.83	8 0 0 0	H(8)	(H(H)(H(H(H(H(H(H)))))))	64	1 0 0 0;2 0 0 0;3 0 0 0;4 0 0 0;5 0 0 0;6 0 0 0;7 0 0 0;	1296.42	1	59.3708	55.8007	66.0009	2	0.00194	0.686	1	1.10714	0	0	0	0	1.88643e-08	6.87097e-09	-1	0	6.87097e-09	sp|O74947|YJBA_SCHPO	SPCC553.10	268	413186	1756180
Model-FissionYeast-H-1708-4.8509.8509.3.1.dta	Model-FissionYeast-H-1708-4.8509.8509.3.1.dta	Model-FissionYeast-H-1708-4	8509	3427.92	2829.25	943.756	3	1	SLTTSKTTASGHITK		1532.83	8 0 0 0	H(8)	(H(H)(H(H(H(H(H(H)))))))	64	1 0 0 0;2 0 0 0;3 0 0 0;4 0 0 0;5 0 0 0;6 0 0 0;7 0 0 0;	1296.42	1	54.0002	45.8487	69.1386	2	0.0024	0.84929	1	1.07143	0	0	0	0	9.75654e-09	3.67194e-09	-1	0	3.67194e-09	sp|O74947|YJBA_SCHPO	SPCC553.10	268	351410	1419090
Model-FissionYeast-H-1708-4.8511.8511.4.1.dta	Model-FissionYeast-H-1708-4.8511.8511.4.1.dta	Model-FissionYeast-H-1708-4	8511	3428.43	2829.25	708.069	4	1	SLTTSKTTASGHITK		1532.83	8 0 0 0	H(8)	(H(H)(H(H(H(H(H(H)))))))	64	1 0 0 0;2 0 0 0;3 0 0 0;4 0 0 0;5 0 0 0;6 0 0 0;7 0 0 0;	1296.42	1	29.3442	17.8154	50.7548	2	0.00212	0.75103	0.875	0.71429	0	0	0	0	6.36854e-07	1.26846e-07	-1	0.00501253	0.00501266	sp|O74947|YJBA_SCHPO	SPCC553.10	268	542759	2069420
Model-FissionYeast-H-1708-4.8533.8533.2.0.dta	Model-FissionYeast-H-1708-4.8533.8533.2.0.dta	Model-FissionYeast-H-1708-4	8533	3437.37	1669.72	835.365	2	1	AASLGSTASEK		1021.52	4 0 0 0	H(4)	(H(H)(H(H)))	416	1 0 0 0;2 0 0 0;3 0 0 0;	648.211	3	20.6079	21.0336	19.8171	2	-0.00389	-2.32698	1	0.8	0	0	0	1	-1	0	-1	0	0	sp|Q9Y7X6|ISH1_SCHPO	ish1	418	14358500	21370000
Model-FissionYeast-H-1708-4.8547.8547.3.0.dta	Model-FissionYeast-H-1708-4.8547.8547.3.0.dta	Model-FissionYeast-H-1708-4	8547	3443.4	2829.25	943.756	3	1	SLTTSKTTASGHITK		1532.83	8 0 0 0	H(8)	(H(H)(H(H(H(H(H(H)))))))	64	1 0 0 0;2 0 0 0;3 0 0 0;4 0 0 0;5 0 0 0;6 0 0 0;7 0 0 0;	1296.42	1	43.2347	29.5178	68.7091	2	0.00253	0.89489	1	0.85714	0	0	0	0	1.06637e-08	3.93725e-09	-1	0	3.93725e-09	sp|O74947|YJBA_SCHPO	SPCC553.10	268	3646090	15413600
Model-FissionYeast-H-1708-4.8571.8571.2.0.dta	Model-FissionYeast-H-1708-4.8571.8571.2.0.dta	Model-FissionYeast-H-1708-4	8571	3452.9	1669.72	835.366	2	1	AASLGSTASEK		1021.52	4 0 0 0	H(4)	(H(H)(H(H)))	416	1 0 0 0;2 0 0 0;3 0 0 0;	648.211	3	26.312	28.0794	23.0295	2	-0.00347	-2.07903	1	1.05	0	0	0	1	-1	0	-1	0	0	sp|Q9Y7X6|ISH1_SCHPO	ish1	418	7668270	11535600
Model-FissionYeast-H-1708-4.8584.8584.3.0.dta	Model-FissionYeast-H-1708-4.8584.8584.3.0.dta	Model-FissionYeast-H-1708-4	8584	3458.69	2829.25	943.756	3	1	SLTTSKTTASGHITK		1532.83	8 0 0 0	H(8)	(H(H)(H(H(H(H(H(H)))))))	64	1 0 0 0;2 0 0 0;3 0 0 0;4 0 0 0;5 0 0 0;6 0 0 0;7 0 0 0;	1296.42	1	38.883	23.7338	67.0174	2	0.00277	0.97971	1	0.71429	0	0	0	0	1.5198e-08	5.69323e-09	-1	0	5.69323e-09	sp|O74947|YJBA_SCHPO	SPCC553.10	268	3136090	13216300
Model-FissionYeast-H-1708-4.8623.8623.3.0.dta	Model-FissionYeast-H-1708-4.8623.8623.3.0.dta	Model-FissionYeast-H-1708-4	8623	3474.44	2829.25	943.756	3	1	SLTTSKTTASGHITK		1532.83	8 0 0 0	H(8)	(H(H)(H(H(H(H(H(H)))))))	64	1 0 0 0;2 0 0 0;3 0 0 0;4 0 0 0;5 0 0 0;6 0 0 0;7 0 0 0;	1296.42	1	38.376	24.4095	64.3138	2	0.00264	0.93412	1	0.75	0	0	0	0	2.71447e-08	9.01064e-09	-1	0	9.01064e-09	sp|O74947|YJBA_SCHPO	SPCC553.10	268	717253	2961150
Model-FissionYeast-H-1708-4.8627.8627.4.2.dta	Model-FissionYeast-H-1708-4.8627.8627.4.2.dta	Model-FissionYeast-H-1708-4	8627	3475.5	2829.25	708.069	4	1	SLTTSKTTASGHITK		1532.83	8 0 0 0	H(8)	(H(H)(H(H(H(H(H(H)))))))	64	1 0 0 0;2 0 0 0;3 0 0 0;4 0 0 0;5 0 0 0;6 0 0 0;7 0 0 0;	1296.42	1	33.6527	24.7717	50.146	2	0.0026	0.92069	0.875	0.75	0	0	0	0	7.40608e-07	1.42308e-07	-1	0	1.42308e-07	sp|O74947|YJBA_SCHPO	SPCC553.10	268	355297	1440210
Model-FissionYeast-H-1708-4.8663.8663.3.0.dta	Model-FissionYeast-H-1708-4.8663.8663.3.0.dta	Model-FissionYeast-H-1708-4	8663	3489.96	2829.25	943.756	3	1	SLTTSKTTASGHITK		1532.83	8 0 0 0	H(8)	(H(H)(H(H(H(H(H(H)))))))	64	1 0 0 0;2 0 0 0;3 0 0 0;4 0 0 0;5 0 0 0;6 0 0 0;7 0 0 0;	1296.42	1	37.5373	21.7116	66.9279	2	0.00196	0.69236	1	0.67857	0	0	0	0	1.54884e-08	5.83476e-09	-1	0	5.83476e-09	sp|O74947|YJBA_SCHPO	SPCC553.10	268	8705100	36402600
Model-FissionYeast-H-1708-4.8702.8702.3.0.dta	Model-FissionYeast-H-1708-4.8702.8702.3.0.dta	Model-FissionYeast-H-1708-4	8702	3505.59	2829.25	943.756	3	1	SLTTSKTTASGHITK		1532.83	8 0 0 0	H(8)	(H(H)(H(H(H(H(H(H)))))))	64	1 0 0 0;2 0 0 0;3 0 0 0;4 0 0 0;5 0 0 0;6 0 0 0;7 0 0 0;	1296.42	1	48.339	38.6106	66.4059	2	0.00228	0.80688	1	0.96429	0	0	0	0	1.73029e-08	6.2979e-09	-1	0	6.2979e-09	sp|O74947|YJBA_SCHPO	SPCC553.10	268	8705100	36402600
Model-FissionYeast-H-1708-4.8708.8708.4.1.dta	Model-FissionYeast-H-1708-4.8708.8708.4.1.dta	Model-FissionYeast-H-1708-4	8708	3508.25	2829.25	708.069	4	1	SLTTSKTTASGHITK		1532.83	8 0 0 0	H(8)	(H(H)(H(H(H(H(H(H)))))))	64	1 0 0 0;2 0 0 0;3 0 0 0;4 0 0 0;5 0 0 0;6 0 0 0;7 0 0 0;	1296.42	1	32.3336	20.0387	55.167	2	0.00237	0.83727	1	0.71429	0	0	0	0	2.1829e-07	4.89159e-08	-1	0	4.89159e-08	sp|O74947|YJBA_SCHPO	SPCC553.10	268	2228350	9010540
Model-FissionYeast-H-1708-4.8737.8737.3.0.dta	Model-FissionYeast-H-1708-4.8737.8737.3.0.dta	Model-FissionYeast-H-1708-4	8737	3520.93	2829.25	943.756	3	1	SLTTSKTTASGHITK		1532.83	8 0 0 0	H(8)	(H(H)(H(H(H(H(H(H)))))))	64	1 0 0 0;2 0 0 0;3 0 0 0;4 0 0 0;5 0 0 0;6 0 0 0;7 0 0 0;	1296.42	1	45.8282	33.9432	67.9004	2	0.00261	0.92352	1	0.92857	0	0	0	0	1.26214e-08	4.68175e-09	-1	0	4.68175e-09	sp|O74947|YJBA_SCHPO	SPCC553.10	268	14895700	62651900
Model-FissionYeast-H-1708-4.8743.8743.4.1.dta	Model-FissionYeast-H-1708-4.8743.8743.4.1.dta	Model-FissionYeast-H-1708-4	8743	3523.52	2829.25	708.069	4	1	SLTTSKTTASGHITK		1532.83	8 0 0 0	H(8)	(H(H)(H(H(H(H(H(H)))))))	64	1 0 0 0;2 0 0 0;3 0 0 0;4 0 0 0;5 0 0 0;6 0 0 0;7 0 0 0;	1296.42	1	33.1283	18.5844	60.1383	2	0.00211	0.74679	1	0.67857	0	0	0	0	6.86958e-08	1.91639e-08	-1	0.00258398	0.002584	sp|O74947|YJBA_SCHPO	SPCC553.10	268	11579100	48573900
Model-FissionYeast-H-1708-4.8775.8775.3.0.dta	Model-FissionYeast-H-1708-4.8775.8775.3.0.dta	Model-FissionYeast-H-1708-4	8775	3536.3	2829.25	943.756	3	1	SLTTSKTTASGHITK		1532.83	8 0 0 0	H(8)	(H(H)(H(H(H(H(H(H)))))))	64	1 0 0 0;2 0 0 0;3 0 0 0;4 0 0 0;5 0 0 0;6 0 0 0;7 0 0 0;	1296.42	1	41.2821	26.583	68.5806	2	0.00213	0.75386	1	0.78571	0	0	0	0	1.0952e-08	4.02733e-09	-1	0	4.02733e-09	sp|O74947|YJBA_SCHPO	SPCC553.10	268	15336600	64370900
Model-FissionYeast-H-1708-4.8783.8783.4.1.dta	Model-FissionYeast-H-1708-4.8783.8783.4.1.dta	Model-FissionYeast-H-1708-4	8783	3539.18	2829.25	708.068	4	1	SLTTSKTTASGHITK		1532.83	8 0 0 0	H(8)	(H(H)(H(H(H(H(H(H)))))))	64	1 0 0 0;2 0 0 0;3 0 0 0;4 0 0 0;5 0 0 0;6 0 0 0;7 0 0 0;	1296.42	1	35.7072	26.8862	52.089	2	0.00168	0.59551	0.875	0.82143	0	0	0	0	4.58722e-07	9.84831e-08	-1	0	9.84831e-08	sp|O74947|YJBA_SCHPO	SPCC553.10	268	5858920	24544500
Model-FissionYeast-H-1708-4.8811.8811.3.0.dta	Model-FissionYeast-H-1708-4.8811.8811.3.0.dta	Model-FissionYeast-H-1708-4	8811	3548.94	2886.27	962.763	3	1	KETLAQDSESLLQK		1589.84	8 0 0 0	H(8)	(H(H)(H(H(H(H(H(H)))))))	64	1 0 0 0;2 0 0 0;3 0 0 0;4 0 0 0;5 0 0 0;6 0 0 0;7 0 0 0;	1296.42	3	42.1445	21.6992	80.1145	2	0.01412	4.8938	1	0.53846	0	0	0	0	1.16659e-09	5.03013e-10	-1	0	5.03013e-10	sp|O42874|STU1_SCHPO	peg1	940	20414100	90160400
Model-FissionYeast-H-1708-4.8854.8854.3.0.dta	Model-FissionYeast-H-1708-4.8854.8854.3.0.dta	Model-FissionYeast-H-1708-4	8854	3564.24	2886.27	962.763	3	1	KETLAQDSESLLQK		1589.84	8 0 0 0	H(8)	(H(H)(H(H(H(H(H(H)))))))	64	1 0 0 0;2 0 0 0;3 0 0 0;4 0 0 0;5 0 0 0;6 0 0 0;7 0 0 0;	1296.42	3	36.7456	16.5898	74.1777	2	0.01342	4.64851	1	0.46154	0	0	0	0	3.55119e-09	1.43306e-09	-1	0.00501253	0.00501253	sp|O42874|STU1_SCHPO	peg1	940	20414100	90160400
Model-FissionYeast-H-1708-4.8907.8907.3.1.dta	Model-FissionYeast-H-1708-4.8907.8907.3.1.dta	Model-FissionYeast-H-1708-4	8907	3584.98	2829.25	943.756	3	1	SLTTSKTTASGHITK		1532.83	8 0 0 0	H(8)	(H(H)(H(H(H(H(H(H)))))))	64	1 0 0 0;2 0 0 0;3 0 0 0;4 0 0 0;5 0 0 0;6 0 0 0;7 0 0 0;	1296.42	1	35.2815	19.5191	64.5545	2	0.00154	0.54285	1	0.67857	0	0	0	0	2.57609e-08	8.65533e-09	-1	0	8.65533e-09	sp|O74947|YJBA_SCHPO	SPCC553.10	268	8348680	35084400
Model-FissionYeast-H-1708-4.8930.8930.3.0.dta	Model-FissionYeast-H-1708-4.8930.8930.3.0.dta	Model-FissionYeast-H-1708-4	8930	3594.27	2667.2	889.738	3	1	SLTTSKTTASGHITK		1532.83	7 0 0 0	H(7)	(H(H)(H(H(H(H(H))))))	115	1 0 0 0;2 0 0 0;3 0 0 0;4 0 0 0;5 0 0 0;6 0 0 0;	1134.37	1	29.5922	15.7979	55.2102	2	0.00191	0.71509	1	0.71429	0	0	0	0	2.16059e-07	4.84744e-08	-1	0.00742574	0.00742579	sp|O74947|YJBA_SCHPO	SPCC553.10	268	168858	639015
Model-FissionYeast-H-1708-4.8945.8945.3.0.dta	Model-FissionYeast-H-1708-4.8945.8945.3.0.dta	Model-FissionYeast-H-1708-4	8945	3600.41	2829.25	943.756	3	1	SLTTSKTTASGHITK		1532.83	8 0 0 0	H(8)	(H(H)(H(H(H(H(H(H)))))))	64	1 0 0 0;2 0 0 0;3 0 0 0;4 0 0 0;5 0 0 0;6 0 0 0;7 0 0 0;	1296.42	1	44.3114	32.0462	67.0898	2	0.00178	0.6298	1	0.92857	0	0	0	0	1.49674e-08	5.5504e-09	-1	0	5.5504e-09	sp|O74947|YJBA_SCHPO	SPCC553.10	268	8629550	36282100
Model-FissionYeast-H-1708-4.8964.8964.4.1.dta	Model-FissionYeast-H-1708-4.8964.8964.4.1.dta	Model-FissionYeast-H-1708-4	8964	3608.11	2829.25	708.069	4	1	SLTTSKTTASGHITK		1532.83	8 0 0 0	H(8)	(H(H)(H(H(H(H(H(H)))))))	64	1 0 0 0;2 0 0 0;3 0 0 0;4 0 0 0;5 0 0 0;6 0 0 0;7 0 0 0;	1296.42	1	33.0911	18.7171	59.7858	2	0.00215	0.76093	1	0.64286	0	0	0	0	7.44314e-08	2.13908e-08	-1	0.00258398	0.002584	sp|O74947|YJBA_SCHPO	SPCC553.10	268	7796080	32548600
Model-FissionYeast-H-1708-4.8970.8970.3.0.dta	Model-FissionYeast-H-1708-4.8970.8970.3.0.dta	Model-FissionYeast-H-1708-4	8970	3609.9	2667.2	889.738	3	1	SLTTSKTTASGHITK		1532.83	7 0 0 0	H(7)	(H(H)(H(H(H(H(H))))))	115	1 0 0 0;2 0 0 0;3 0 0 0;4 0 0 0;5 0 0 0;6 0 0 0;	1134.37	1	72.6592	74.5889	69.0754	2	0.00241	0.9018	1	1.21429	0	0	0	0	9.8848e-09	3.68905e-09	-1	0	3.68905e-09	sp|O74947|YJBA_SCHPO	SPCC553.10	268	91039100	359707000
Model-FissionYeast-H-1708-4.8984.8984.3.0.dta	Model-FissionYeast-H-1708-4.8984.8984.3.0.dta	Model-FissionYeast-H-1708-4	8984	3616.02	2829.25	943.756	3	1	SLTTSKTTASGHITK		1532.83	8 0 0 0	H(8)	(H(H)(H(H(H(H(H(H)))))))	64	1 0 0 0;2 0 0 0;3 0 0 0;4 0 0 0;5 0 0 0;6 0 0 0;7 0 0 0;	1296.42	1	40.1709	25.7042	67.0377	2	0.0017	0.60223	1	0.78571	0	0	0	0	1.5133e-08	5.65258e-09	-1	0	5.65258e-09	sp|O74947|YJBA_SCHPO	SPCC553.10	268	8629550	36282100
Model-FissionYeast-H-1708-4.9007.9007.3.0.dta	Model-FissionYeast-H-1708-4.9007.9007.3.0.dta	Model-FissionYeast-H-1708-4	9007	3625.18	2667.2	889.738	3	1	SLTTSKTTASGHITK		1532.83	7 0 0 0	H(7)	(H(H)(H(H(H(H(H))))))	115	1 0 0 0;2 0 0 0;3 0 0 0;4 0 0 0;5 0 0 0;6 0 0 0;	1134.37	1	86.2483	92.1928	75.2085	2	0.00223	0.83432	1	1.17857	0	0	0	0	2.90938e-09	1.15758e-09	-1	0	1.15758e-09	sp|O74947|YJBA_SCHPO	SPCC553.10	268	92237400	364491000
Model-FissionYeast-H-1708-4.9050.9050.3.0.dta	Model-FissionYeast-H-1708-4.9050.9050.3.0.dta	Model-FissionYeast-H-1708-4	9050	3640.68	2667.2	889.738	3	1	SLTTSKTTASGHITK		1532.83	7 0 0 0	H(7)	(H(H)(H(H(H(H(H))))))	115	1 0 0 0;2 0 0 0;3 0 0 0;4 0 0 0;5 0 0 0;6 0 0 0;	1134.37	1	80.3479	83.7057	74.112	2	0.00234	0.87818	1	1.14286	0	0	0	0	3.59687e-09	1.47712e-09	-1	0	1.47712e-09	sp|O74947|YJBA_SCHPO	SPCC553.10	268	92237400	364491000
Model-FissionYeast-H-1708-4.9092.9092.3.0.dta	Model-FissionYeast-H-1708-4.9092.9092.3.0.dta	Model-FissionYeast-H-1708-4	9092	3656.19	2667.2	889.738	3	1	SLTTSKTTASGHITK		1532.83	7 0 0 0	H(7)	(H(H)(H(H(H(H(H))))))	115	1 0 0 0;2 0 0 0;3 0 0 0;4 0 0 0;5 0 0 0;6 0 0 0;	1134.37	1	77.418	78.7421	74.9589	2	0.00236	0.88493	1	1.14286	0	0	0	0	3.05255e-09	1.21215e-09	-1	0	1.21215e-09	sp|O74947|YJBA_SCHPO	SPCC553.10	268	92237400	364491000
Model-FissionYeast-H-1708-4.9136.9136.3.0.dta	Model-FissionYeast-H-1708-4.9136.9136.3.0.dta	Model-FissionYeast-H-1708-4	9136	3671.77	2667.2	889.738	3	1	SLTTSKTTASGHITK		1532.83	7 0 0 0	H(7)	(H(H)(H(H(H(H(H))))))	115	1 0 0 0;2 0 0 0;3 0 0 0;4 0 0 0;5 0 0 0;6 0 0 0;	1134.37	1	69.1341	67.2648	72.6056	2	0.00213	0.7972	1	1.10714	0	0	0	0	4.83633e-09	1.98526e-09	-1	0	1.98526e-09	sp|O74947|YJBA_SCHPO	SPCC553.10	268	133612000	528133000
Model-FissionYeast-H-1708-4.9181.9181.3.0.dta	Model-FissionYeast-H-1708-4.9181.9181.3.0.dta	Model-FissionYeast-H-1708-4	9181	3687.06	2667.2	889.738	3	1	SLTTSKTTASGHITK		1532.83	7 0 0 0	H(7)	(H(H)(H(H(H(H(H))))))	115	1 0 0 0;2 0 0 0;3 0 0 0;4 0 0 0;5 0 0 0;6 0 0 0;	1134.37	1	73.5307	72.2035	75.9956	2	0.00231	0.86581	1	1.07143	0	0	0	0	2.50289e-09	1.02592e-09	-1	0	1.02592e-09	sp|O74947|YJBA_SCHPO	SPCC553.10	268	130934000	517609000
Model-FissionYeast-H-1708-4.9228.9228.3.0.dta	Model-FissionYeast-H-1708-4.9228.9228.3.0.dta	Model-FissionYeast-H-1708-4	9228	3702.48	2667.2	889.738	3	1	SLTTSKTTASGHITK		1532.83	7 0 0 0	H(7)	(H(H)(H(H(H(H(H))))))	115	1 0 0 0;2 0 0 0;3 0 0 0;4 0 0 0;5 0 0 0;6 0 0 0;	1134.37	1	92.0768	100.074	77.2253	2	0.00202	0.75783	1	1.25	0	0	0	0	1.98431e-09	8.16291e-10	-1	0	8.16291e-10	sp|O74947|YJBA_SCHPO	SPCC553.10	268	221650000	876095000
Model-FissionYeast-H-1708-4.9235.9235.2.0.dta	Model-FissionYeast-H-1708-4.9235.9235.2.0.dta	Model-FissionYeast-H-1708-4	9235	3704.76	2667.2	1334.1	2	1	SLTTSKTTASGHITK		1532.83	7 0 0 0	H(7)	(H(H)(H(H(H(H(H))))))	115	1 0 0 0;2 0 0 0;3 0 0 0;4 0 0 0;5 0 0 0;6 0 0 0;	1134.37	1	35.4842	40.3117	26.519	2	0.00236	0.88493	0.85714	1	0	0	0	0	0.000428255	2.96645e-05	-1	0	2.96645e-05	sp|O74947|YJBA_SCHPO	SPCC553.10	268	2071170	8075370
Model-FissionYeast-H-1708-4.9272.9272.3.0.dta	Model-FissionYeast-H-1708-4.9272.9272.3.0.dta	Model-FissionYeast-H-1708-4	9272	3718.22	2667.2	889.738	3	1	SLTTSKTTASGHITK		1532.83	7 0 0 0	H(7)	(H(H)(H(H(H(H(H))))))	115	1 0 0 0;2 0 0 0;3 0 0 0;4 0 0 0;5 0 0 0;6 0 0 0;	1134.37	1	80.2345	83.2703	74.5966	2	0.00226	0.84557	1	1.17857	0	0	0	0	3.27386e-09	1.31166e-09	-1	0	1.31166e-09	sp|O74947|YJBA_SCHPO	SPCC553.10	268	221650000	876095000
Model-FissionYeast-H-1708-4.9314.9314.3.0.dta	Model-FissionYeast-H-1708-4.9314.9314.3.0.dta	Model-FissionYeast-H-1708-4	9314	3733.58	2667.2	889.738	3	1	SLTTSKTTASGHITK		1532.83	7 0 0 0	H(7)	(H(H)(H(H(H(H(H))))))	115	1 0 0 0;2 0 0 0;3 0 0 0;4 0 0 0;5 0 0 0;6 0 0 0;	1134.37	1	75.3475	76.8126	72.6265	2	0.00242	0.90743	1	1.21429	0	0	0	0	4.81633e-09	1.97328e-09	-1	0	1.97328e-09	sp|O74947|YJBA_SCHPO	SPCC553.10	268	130934000	517609000
Model-FissionYeast-H-1708-4.9356.9356.3.0.dta	Model-FissionYeast-H-1708-4.9356.9356.3.0.dta	Model-FissionYeast-H-1708-4	9356	3748.77	2667.2	889.738	3	1	SLTTSKTTASGHITK		1532.83	7 0 0 0	H(7)	(H(H)(H(H(H(H(H))))))	115	1 0 0 0;2 0 0 0;3 0 0 0;4 0 0 0;5 0 0 0;6 0 0 0;	1134.37	1	68.0464	67.2332	69.5568	2	0.00238	0.89393	1	1.21429	0	0	0	0	8.95124e-09	3.49344e-09	-1	0	3.49344e-09	sp|O74947|YJBA_SCHPO	SPCC553.10	268	1774120	7015120
Model-FissionYeast-H-1708-4.9397.9397.3.0.dta	Model-FissionYeast-H-1708-4.9397.9397.3.0.dta	Model-FissionYeast-H-1708-4	9397	3764.07	2667.2	889.738	3	1	SLTTSKTTASGHITK		1532.83	7 0 0 0	H(7)	(H(H)(H(H(H(H(H))))))	115	1 0 0 0;2 0 0 0;3 0 0 0;4 0 0 0;5 0 0 0;6 0 0 0;	1134.37	1	68.7826	68.3965	69.4995	2	0.00224	0.84107	1	1.14286	0	0	0	0	9.05729e-09	3.52467e-09	-1	0	3.52467e-09	sp|O74947|YJBA_SCHPO	SPCC553.10	268	22993100	90349200
Model-FissionYeast-H-1708-4.9440.9440.3.0.dta	Model-FissionYeast-H-1708-4.9440.9440.3.0.dta	Model-FissionYeast-H-1708-4	9440	3779.55	2667.2	889.738	3	1	SLTTSKTTASGHITK		1532.83	7 0 0 0	H(7)	(H(H)(H(H(H(H(H))))))	115	1 0 0 0;2 0 0 0;3 0 0 0;4 0 0 0;5 0 0 0;6 0 0 0;	1134.37	1	68.203	68.0814	68.4289	2	0.0024	0.89956	1	1.14286	0	0	0	0	1.1303e-08	4.15572e-09	-1	0	4.15572e-09	sp|O74947|YJBA_SCHPO	SPCC553.10	268	22993100	90349200
Model-FissionYeast-H-1708-4.9486.9486.3.0.dta	Model-FissionYeast-H-1708-4.9486.9486.3.0.dta	Model-FissionYeast-H-1708-4	9486	3794.87	2667.2	889.738	3	1	SLTTSKTTASGHITK		1532.83	7 0 0 0	H(7)	(H(H)(H(H(H(H(H))))))	115	1 0 0 0;2 0 0 0;3 0 0 0;4 0 0 0;5 0 0 0;6 0 0 0;	1134.37	1	67.5372	67.6305	67.3639	2	0.00217	0.81407	1	1.17857	0	0	0	0	1.41265e-08	5.22883e-09	-1	0	5.22883e-09	sp|O74947|YJBA_SCHPO	SPCC553.10	268	22993100	90349200
Model-FissionYeast-H-1708-4.9535.9535.3.0.dta	Model-FissionYeast-H-1708-4.9535.9535.3.0.dta	Model-FissionYeast-H-1708-4	9535	3810.49	2667.2	889.738	3	1	SLTTSKTTASGHITK		1532.83	7 0 0 0	H(7)	(H(H)(H(H(H(H(H))))))	115	1 0 0 0;2 0 0 0;3 0 0 0;4 0 0 0;5 0 0 0;6 0 0 0;	1134.37	1	48.7827	42.5956	60.2731	2	0.00199	0.74771	1	1.03571	0	0	0	0	6.6627e-08	1.85746e-08	-1	0	1.85746e-08	sp|O74947|YJBA_SCHPO	SPCC553.10	268	359886	1408570
Model-FissionYeast-H-1708-4.9840.9840.3.0.dta	Model-FissionYeast-H-1708-4.9840.9840.3.0.dta	Model-FissionYeast-H-1708-4	9840	3897.72	2829.25	943.755	3	1	SLTTSKTTASGHITK		1532.83	8 0 0 0	H(8)	(H(H)(H(H(H(H(H(H)))))))	64	1 0 0 0;2 0 0 0;3 0 0 0;4 0 0 0;5 0 0 0;6 0 0 0;7 0 0 0;	1296.42	1	38.8472	25.0074	64.5497	2	0.00126	0.44424	1	0.78571	0	0	0	0	2.57879e-08	8.68431e-09	-1	0	8.68431e-09	sp|O74947|YJBA_SCHPO	SPCC553.10	268	800136	2866740
Model-FissionYeast-H-1708-4.10118.10118.3.0.dta	Model-FissionYeast-H-1708-4.10118.10118.3.0.dta	Model-FissionYeast-H-1708-4	10118	3970.1	2667.2	889.738	3	1	SLTTSKTTASGHITK		1532.83	7 0 0 0	H(7)	(H(H)(H(H(H(H(H))))))	115	1 0 0 0;2 0 0 0;3 0 0 0;4 0 0 0;5 0 0 0;6 0 0 0;	1134.37	1	37.6477	25.462	60.2783	2	0.00127	0.47439	1	0.78571	0	0	0	0	6.65485e-08	1.85164e-08	-1	0	1.85164e-08	sp|O74947|YJBA_SCHPO	SPCC553.10	268	7344440	28760400
Model-FissionYeast-H-1708-4.10170.10170.3.0.dta	Model-FissionYeast-H-1708-4.10170.10170.3.0.dta	Model-FissionYeast-H-1708-4	10170	3983.09	2505.15	835.72	3	1	SLTTSKTTASGHITK		1532.83	6 0 0 0	H(6)	(H(H)(H(H(H(H)))))	188	1 0 0 0;2 0 0 0;3 0 0 0;4 0 0 0;5 0 0 0;	972.317	1	75.8406	83.8515	60.9632	2	0.00108	0.4318	1	1.17857	0	0	0	0	5.70047e-08	1.65091e-08	-1	0	1.65091e-08	sp|O74947|YJBA_SCHPO	SPCC553.10	268	22782800	81517600
Model-FissionYeast-H-1708-4.10182.10182.3.0.dta	Model-FissionYeast-H-1708-4.10182.10182.3.0.dta	Model-FissionYeast-H-1708-4	10182	3986.16	2667.2	889.738	3	1	SLTTSKTTASGHITK		1532.83	7 0 0 0	H(7)	(H(H)(H(H(H(H(H))))))	115	1 0 0 0;2 0 0 0;3 0 0 0;4 0 0 0;5 0 0 0;6 0 0 0;	1134.37	1	72.6178	73.109	71.7056	2	0.00186	0.6971	1	1.10714	0	0	0	0	5.78701e-09	2.36281e-09	-1	0	2.36281e-09	sp|O74947|YJBA_SCHPO	SPCC553.10	268	7257020	28366500
Model-FissionYeast-H-1708-4.10238.10238.3.0.dta	Model-FissionYeast-H-1708-4.10238.10238.3.0.dta	Model-FissionYeast-H-1708-4	10238	4000.6	2505.15	835.72	3	1	SLTTSKTTASGHITK		1532.83	6 0 0 0	H(6)	(H(H)(H(H(H(H)))))	188	1 0 0 0;2 0 0 0;3 0 0 0;4 0 0 0;5 0 0 0;	972.317	1	73.3782	78.1207	64.5706	2	0.00078	0.31325	1	1.07143	0	0	0	0	2.56711e-08	8.62628e-09	-1	0	8.62628e-09	sp|O74947|YJBA_SCHPO	SPCC553.10	268	22782800	81517600
Model-FissionYeast-H-1708-4.10245.10245.3.0.dta	Model-FissionYeast-H-1708-4.10245.10245.3.0.dta	Model-FissionYeast-H-1708-4	10245	4002.4	2667.2	889.738	3	1	SLTTSKTTASGHITK		1532.83	7 0 0 0	H(7)	(H(H)(H(H(H(H(H))))))	115	1 0 0 0;2 0 0 0;3 0 0 0;4 0 0 0;5 0 0 0;6 0 0 0;	1134.37	1	64.8594	61.1882	71.6774	2	0.00221	0.82757	1	1.10714	0	0	0	0	5.81984e-09	2.38823e-09	-1	0	2.38823e-09	sp|O74947|YJBA_SCHPO	SPCC553.10	268	7257020	28366500
Model-FissionYeast-H-1708-4.10304.10304.3.0.dta	Model-FissionYeast-H-1708-4.10304.10304.3.0.dta	Model-FissionYeast-H-1708-4	10304	4017.99	2505.15	835.72	3	1	SLTTSKTTASGHITK		1532.83	6 0 0 0	H(6)	(H(H)(H(H(H(H)))))	188	1 0 0 0;2 0 0 0;3 0 0 0;4 0 0 0;5 0 0 0;	972.317	1	59.6358	59.044	60.735	2	0.00052	0.20786	1	1	0	0	0	0	6.00148e-08	1.73488e-08	-1	0	1.73488e-08	sp|O74947|YJBA_SCHPO	SPCC553.10	268	22782800	81517600
Model-FissionYeast-H-1708-4.10368.10368.3.0.dta	Model-FissionYeast-H-1708-4.10368.10368.3.0.dta	Model-FissionYeast-H-1708-4	10368	4034.1	2505.15	835.72	3	1	SLTTSKTTASGHITK		1532.83	6 0 0 0	H(6)	(H(H)(H(H(H(H)))))	188	1 0 0 0;2 0 0 0;3 0 0 0;4 0 0 0;5 0 0 0;	972.317	1	36.4778	26.6151	54.7944	2	0.00043	0.17194	1	0.71429	0	0	0	0	2.38569e-07	5.2456e-08	-1	0	5.2456e-08	sp|O74947|YJBA_SCHPO	SPCC553.10	268	22782800	81517600
Model-FissionYeast-H-1708-4.10552.10552.3.0.dta	Model-FissionYeast-H-1708-4.10552.10552.3.0.dta	Model-FissionYeast-H-1708-4	10552	4083.77	2505.15	835.72	3	1	SLTTSKTTASGHITK		1532.83	6 0 0 0	H(6)	(H(H)(H(H(H(H)))))	188	1 0 0 0;2 0 0 0;3 0 0 0;4 0 0 0;5 0 0 0;	972.317	1	39.6807	34.1693	49.9161	2	0.00089	0.35516	1	0.89286	0	0	0	0	7.84198e-07	1.48718e-07	-1	0	1.48718e-07	sp|O74947|YJBA_SCHPO	SPCC553.10	268	3272550	12040600
Model-FissionYeast-H-1708-4.10580.10580.3.0.dta	Model-FissionYeast-H-1708-4.10580.10580.3.0.dta	Model-FissionYeast-H-1708-4	10580	4092.04	3153.36	1051.79	3	1	SLTTSKTTASGHITK		1532.83	10 0 0 0	H(10)	(H(H)(H(H(H(H(H(H(H(H)))))))))	12	1 0 0 0;2 0 0 0;3 0 0 0;4 0 0 0;5 0 0 0;6 0 0 0;7 0 0 0;8 0 0 0;9 0 0 0;	1620.53	1	39.6569	23.3648	69.9138	2	0.00188	0.59492	1	0.67857	0	0	0	0	8.3193e-09	3.30722e-09	-1	0	3.30722e-09	sp|O74947|YJBA_SCHPO	SPCC553.10	268	3922000	20120400
Model-FissionYeast-H-1708-4.10600.10600.4.1.dta	Model-FissionYeast-H-1708-4.10600.10600.4.1.dta	Model-FissionYeast-H-1708-4	10600	4097.58	3153.36	789.095	4	1	SLTTSKTTASGHITK		1532.83	10 0 0 0	H(10)	(H(H)(H(H(H(H(H(H(H(H)))))))))	12	1 0 0 0;2 0 0 0;3 0 0 0;4 0 0 0;5 0 0 0;6 0 0 0;7 0 0 0;8 0 0 0;9 0 0 0;	1620.53	1	46.0449	30.905	74.1619	2	0.00141	0.44714	1	0.78571	0	0	0	0	3.56216e-09	1.45518e-09	-1	0	1.45518e-09	sp|O74947|YJBA_SCHPO	SPCC553.10	268	6509220	32504200
Model-FissionYeast-H-1708-4.10605.10605.3.0.dta	Model-FissionYeast-H-1708-4.10605.10605.3.0.dta	Model-FissionYeast-H-1708-4	10605	4099.05	2505.15	835.72	3	1	SLTTSKTTASGHITK		1532.83	6 0 0 0	H(6)	(H(H)(H(H(H(H)))))	188	1 0 0 0;2 0 0 0;3 0 0 0;4 0 0 0;5 0 0 0;	972.317	1	41.2901	35.2513	52.5051	2	0.00132	0.5276	1	0.89286	0	0	0	0	4.14426e-07	8.93045e-08	-1	0	8.93045e-08	sp|O74947|YJBA_SCHPO	SPCC553.10	268	3272550	12040600
Model-FissionYeast-H-1708-4.10634.10634.3.0.dta	Model-FissionYeast-H-1708-4.10634.10634.3.0.dta	Model-FissionYeast-H-1708-4	10634	4107.23	3153.36	1051.79	3	1	SLTTSKTTASGHITK		1532.83	10 0 0 0	H(10)	(H(H)(H(H(H(H(H(H(H(H)))))))))	12	1 0 0 0;2 0 0 0;3 0 0 0;4 0 0 0;5 0 0 0;6 0 0 0;7 0 0 0;8 0 0 0;9 0 0 0;	1620.53	1	41.5414	25.711	70.9407	2	0.00187	0.59397	1	0.78571	0	0	0	0	6.75067e-09	2.73419e-09	-1	0	2.73419e-09	sp|O74947|YJBA_SCHPO	SPCC553.10	268	3922000	20120400
Model-FissionYeast-H-1708-4.10654.10654.4.1.dta	Model-FissionYeast-H-1708-4.10654.10654.4.1.dta	Model-FissionYeast-H-1708-4	10654	4112.81	3153.36	789.095	4	1	SLTTSKTTASGHITK		1532.83	10 0 0 0	H(10)	(H(H)(H(H(H(H(H(H(H(H)))))))))	12	1 0 0 0;2 0 0 0;3 0 0 0;4 0 0 0;5 0 0 0;6 0 0 0;7 0 0 0;8 0 0 0;9 0 0 0;	1620.53	1	43.8113	26.8228	75.3614	2	0.00209	0.66405	1	0.78571	0	0	0	0	2.82526e-09	1.11498e-09	-1	0	1.11498e-09	sp|O74947|YJBA_SCHPO	SPCC553.10	268	6509220	32504200
Model-FissionYeast-H-1708-4.10660.10660.3.0.dta	Model-FissionYeast-H-1708-4.10660.10660.3.0.dta	Model-FissionYeast-H-1708-4	10660	4114.25	2505.15	835.72	3	1	SLTTSKTTASGHITK		1532.83	6 0 0 0	H(6)	(H(H)(H(H(H(H)))))	188	1 0 0 0;2 0 0 0;3 0 0 0;4 0 0 0;5 0 0 0;	972.317	1	33.1391	23.4623	51.1103	2	0.00162	0.64736	1	0.67857	0	0	0	0	5.83328e-07	1.17335e-07	-1	0	1.17335e-07	sp|O74947|YJBA_SCHPO	SPCC553.10	268	5485390	20345700
Model-FissionYeast-H-1708-4.10690.10690.3.0.dta	Model-FissionYeast-H-1708-4.10690.10690.3.0.dta	Model-FissionYeast-H-1708-4	10690	4123.11	3153.36	1051.79	3	1	SLTTSKTTASGHITK		1532.83	10 0 0 0	H(10)	(H(H)(H(H(H(H(H(H(H(H)))))))))	12	1 0 0 0;2 0 0 0;3 0 0 0;4 0 0 0;5 0 0 0;6 0 0 0;7 0 0 0;8 0 0 0;9 0 0 0;	1620.53	1	38.6486	20.1478	73.0071	2	0.00185	0.58826	1	0.64286	0	0	0	0	4.46703e-09	1.83953e-09	-1	0	1.83953e-09	sp|O74947|YJBA_SCHPO	SPCC553.10	268	1439650	7164810
Model-FissionYeast-H-1708-4.10714.10714.3.0.dta	Model-FissionYeast-H-1708-4.10714.10714.3.0.dta	Model-FissionYeast-H-1708-4	10714	4129.53	2505.15	835.721	3	1	SLTTSKTTASGHITK		1532.83	6 0 0 0	H(6)	(H(H)(H(H(H(H)))))	188	1 0 0 0;2 0 0 0;3 0 0 0;4 0 0 0;5 0 0 0;	972.317	1	58.9965	61.1103	55.0709	2	0.00244	0.97428	1	1.17857	0	0	0	0	2.23343e-07	4.98137e-08	-1	0	4.98137e-08	sp|O74947|YJBA_SCHPO	SPCC553.10	268	8720060	32249700
Model-FissionYeast-H-1708-4.10770.10770.3.1.dta	Model-FissionYeast-H-1708-4.10770.10770.3.1.dta	Model-FissionYeast-H-1708-4	10770	4145	2505.15	835.72	3	1	SLTTSKTTASGHITK		1532.83	6 0 0 0	H(6)	(H(H)(H(H(H(H)))))	188	1 0 0 0;2 0 0 0;3 0 0 0;4 0 0 0;5 0 0 0;	972.317	1	31.1763	20.5002	51.0034	2	0.00196	0.78148	1	0.67857	0	0	0	0	5.98918e-07	1.20851e-07	-1	0	1.20851e-07	sp|O74947|YJBA_SCHPO	SPCC553.10	268	8720060	32249700
Model-FissionYeast-H-1708-4.11172.11172.3.0.dta	Model-FissionYeast-H-1708-4.11172.11172.3.0.dta	Model-FissionYeast-H-1708-4	11172	4268.42	2505.15	835.721	3	1	SLTTSKTTASGHITK		1532.83	6 0 0 0	H(6)	(H(H)(H(H(H(H)))))	188	1 0 0 0;2 0 0 0;3 0 0 0;4 0 0 0;5 0 0 0;	972.317	1	39.987	33.8861	51.3173	2	0.00229	0.91321	1	0.89286	0	0	0	0	5.54336e-07	1.12986e-07	-1	0	1.12986e-07	sp|O74947|YJBA_SCHPO	SPCC553.10	268	7986020	28601400
Model-FissionYeast-H-1708-4.11215.11215.3.0.dta	Model-FissionYeast-H-1708-4.11215.11215.3.0.dta	Model-FissionYeast-H-1708-4	11215	4283.7	2505.15	835.721	3	1	SLTTSKTTASGHITK		1532.83	6 0 0 0	H(6)	(H(H)(H(H(H(H)))))	188	1 0 0 0;2 0 0 0;3 0 0 0;4 0 0 0;5 0 0 0;	972.317	1	54.0114	51.7345	58.2399	2	0.00239	0.95273	1	1.14286	0	0	0	0	1.06141e-07	2.77142e-08	-1	0	2.77142e-08	sp|O74947|YJBA_SCHPO	SPCC553.10	268	7986020	28601400
Model-FissionYeast-H-1708-4.11258.11258.3.0.dta	Model-FissionYeast-H-1708-4.11258.11258.3.0.dta	Model-FissionYeast-H-1708-4	11258	4299.24	2505.15	835.72	3	1	SLTTSKTTASGHITK		1532.83	6 0 0 0	H(6)	(H(H)(H(H(H(H)))))	188	1 0 0 0;2 0 0 0;3 0 0 0;4 0 0 0;5 0 0 0;	972.317	1	46.8373	44.2791	51.5882	2	0.00195	0.78028	1	1.03571	0	0	0	0	5.18613e-07	1.06743e-07	-1	0	1.06743e-07	sp|O74947|YJBA_SCHPO	SPCC553.10	268	7986020	28601400
Model-FissionYeast-H-1708-4.11336.11336.3.0.dta	Model-FissionYeast-H-1708-4.11336.11336.3.0.dta	Model-FissionYeast-H-1708-4	11336	4325.71	2343.09	781.703	3	1	SLTTSKTTASGHITK		1532.83	5 0 0 0	H(5)	(H(H)(H(H(H))))	287	1 0 0 0;2 0 0 0;3 0 0 0;4 0 0 0;	810.264	1	36.795	33.805	42.3479	2	0.00189	0.8084	1	0.89286	0	0	0	0	5.463e-06	8.12101e-07	-1	0	8.12101e-07	sp|O74947|YJBA_SCHPO	SPCC553.10	268	10345200	34602000
Model-FissionYeast-H-1708-4.11385.11385.3.0.dta	Model-FissionYeast-H-1708-4.11385.11385.3.0.dta	Model-FissionYeast-H-1708-4	11385	4341.16	2343.09	781.703	3	1	SLTTSKTTASGHITK		1532.83	5 0 0 0	H(5)	(H(H)(H(H(H))))	287	1 0 0 0;2 0 0 0;3 0 0 0;4 0 0 0;	810.264	1	63.6015	72.9254	46.2858	2	0.00174	0.74182	1	1.17857	0	0	0	0	1.96238e-06	3.40111e-07	-1	0	3.40111e-07	sp|O74947|YJBA_SCHPO	SPCC553.10	268	4552300	15125300
Model-FissionYeast-H-1708-4.11432.11432.3.0.dta	Model-FissionYeast-H-1708-4.11432.11432.3.0.dta	Model-FissionYeast-H-1708-4	11432	4356.8	2343.09	781.703	3	1	SLTTSKTTASGHITK		1532.83	5 0 0 0	H(5)	(H(H)(H(H(H))))	287	1 0 0 0;2 0 0 0;3 0 0 0;4 0 0 0;	810.264	1	47.6388	46.8752	49.0568	2	0.00172	0.73414	1	0.96429	0	0	0	0	9.72034e-07	1.83025e-07	-1	0	1.83025e-07	sp|O74947|YJBA_SCHPO	SPCC553.10	268	5904600	19778800
Model-FissionYeast-H-1708-4.11475.11475.3.0.dta	Model-FissionYeast-H-1708-4.11475.11475.3.0.dta	Model-FissionYeast-H-1708-4	11475	4372.24	2343.09	781.703	3	1	SLTTSKTTASGHITK		1532.83	5 0 0 0	H(5)	(H(H)(H(H(H))))	287	1 0 0 0;2 0 0 0;3 0 0 0;4 0 0 0;	810.264	1	52.5163	56.0752	45.9067	2	0.002	0.85449	1	1.10714	0	0	0	0	2.16288e-06	3.71958e-07	-1	0	3.71958e-07	sp|O74947|YJBA_SCHPO	SPCC553.10	268	10345200	34602000
Model-FissionYeast-H-1708-4.11836.11836.2.1.dta	Model-FissionYeast-H-1708-4.11836.11836.2.1.dta	Model-FissionYeast-H-1708-4	11836	4518.32	2057.83	1029.42	2	1	SEAFASATSSK		1085.51	6 0 0 0	H(6)	(H(H)(H(H(H(H)))))	188	1 0 0 0;2 0 0 0;3 0 0 0;4 0 0 0;5 0 0 0;	972.317	1	43.4755	42.6207	45.0631	2	0.00268	1.30026	1	1.1	0	0	0	0	2.68836e-06	4.53435e-07	-1	0	4.53435e-07	sp|Q9P7L0|YOSE_SCHPO	SPBC21C3.14c	248	3766880	9832340
Model-FissionYeast-H-1708-4.12098.12098.3.0.dta	Model-FissionYeast-H-1708-4.12098.12098.3.0.dta	Model-FissionYeast-H-1708-4	12098	4622.04	2181.04	727.685	3	1	SLTTSKTTASGHITK		1532.83	4 0 0 0	H(4)	(H(H)(H(H)))	416	1 0 0 0;2 0 0 0;3 0 0 0;	648.211	1	23.1711	17.276	34.1192	2	0.00109	0.49957	1	0.60714	0	0	0	1	-1	0	-1	0.00501253	0.00501253	sp|O74947|YJBA_SCHPO	SPCC553.10	268	3125870	9235370
Model-FissionYeast-H-1708-4.12369.12369.3.0.dta	Model-FissionYeast-H-1708-4.12369.12369.3.0.dta	Model-FissionYeast-H-1708-4	12369	4699.04	2181.04	727.685	3	1	SLTTSKTTASGHITK		1532.83	4 0 0 0	H(4)	(H(H)(H(H)))	416	1 0 0 0;2 0 0 0;3 0 0 0;	648.211	1	27.1171	24.6323	31.7317	2	0.00118	0.53946	1	0.71429	0	0	0	1	-1	0	-1	0	0	sp|O74947|YJBA_SCHPO	SPCC553.10	268	4607580	13774600
Model-FissionYeast-H-1708-4.12379.12379.3.1.dta	Model-FissionYeast-H-1708-4.12379.12379.3.1.dta	Model-FissionYeast-H-1708-4	12379	4701.61	2505.15	835.72	3	1	SLTTSKTTASGHITK		1532.83	6 0 0 0	H(6)	(H(H)(H(H(H(H)))))	188	1 0 0 0;2 0 0 0;3 0 0 0;4 0 0 0;5 0 0 0;	972.317	1	38.609	31.0799	52.5916	2	0.00045	0.18152	1	0.89286	0	0	0	0	4.05785e-07	8.76425e-08	-1	0	8.76425e-08	sp|O74947|YJBA_SCHPO	SPCC553.10	268	2585800	9697780
Model-FissionYeast-H-1708-4.12473.12473.3.3.dta	Model-FissionYeast-H-1708-4.12473.12473.3.3.dta	Model-FissionYeast-H-1708-4	12473	4725.38	2505.15	835.72	3	1	SLTTSKTTASGHITK		1532.83	6 0 0 0	H(6)	(H(H)(H(H(H(H)))))	188	1 0 0 0;2 0 0 0;3 0 0 0;4 0 0 0;5 0 0 0;	972.317	1	30.1591	19.1221	50.6563	2	0.00026	0.10368	1	0.67857	0	0	0	0	6.52562e-07	1.29952e-07	-1	0.00258398	0.00258411	sp|O74947|YJBA_SCHPO	SPCC553.10	268	2585800	9697780
Model-FissionYeast-H-1708-4.12567.12567.2.3.dta	Model-FissionYeast-H-1708-4.12567.12567.2.3.dta	Model-FissionYeast-H-1708-4	12567	4748.76	1895.77	948.391	2	1	SEAFASATSSK		1085.51	5 0 0 0	H(5)	(H(H)(H(H(H))))	287	1 0 0 0;2 0 0 0;3 0 0 0;4 0 0 0;	810.264	1	36.4473	39.9656	29.9133	2	-0.00015	-0.08168	0.8	1.1	0	0	0	0	0.000163878	1.42057e-05	-1	0	1.42057e-05	sp|Q9P7L0|YOSE_SCHPO	SPBC21C3.14c	248	12953900	33209900
Model-FissionYeast-H-1708-4.12626.12626.2.1.dta	Model-FissionYeast-H-1708-4.12626.12626.2.1.dta	Model-FissionYeast-H-1708-4	12626	4763.78	1895.78	948.391	2	1	SEAFASATSSK		1085.51	5 0 0 0	H(5)	(H(H)(H(H(H))))	287	1 0 0 0;2 0 0 0;3 0 0 0;4 0 0 0;	810.264	1	58.617	65.7026	45.4582	2	0.00031	0.16413	1	1.3	0	0	0	0	2.42763e-06	4.18938e-07	-1	0	4.18938e-07	sp|Q9P7L0|YOSE_SCHPO	SPBC21C3.14c	248	12953900	33209900
Model-FissionYeast-H-1708-4.12686.12686.2.0.dta	Model-FissionYeast-H-1708-4.12686.12686.2.0.dta	Model-FissionYeast-H-1708-4	12686	4779.32	1895.78	948.392	2	1	SEAFASATSSK		1085.51	5 0 0 0	H(5)	(H(H)(H(H(H))))	287	1 0 0 0;2 0 0 0;3 0 0 0;4 0 0 0;	810.264	1	60.5156	71.4154	40.2731	2	0.0008	0.42366	1	1.35	0	0	0	0	9.47664e-06	1.33035e-06	-1	0	1.33035e-06	sp|Q9P7L0|YOSE_SCHPO	SPBC21C3.14c	248	12953900	33209900
Model-FissionYeast-H-1708-4.12740.12740.2.1.dta	Model-FissionYeast-H-1708-4.12740.12740.2.1.dta	Model-FissionYeast-H-1708-4	12740	4794.79	1895.78	948.391	2	1	SEAFASATSSK		1085.51	5 0 0 0	H(5)	(H(H)(H(H(H))))	287	1 0 0 0;2 0 0 0;3 0 0 0;4 0 0 0;	810.264	1	45.6964	51.3055	35.2796	2	0.00055	0.29178	1	1.2	0	0	0	0	3.67407e-05	4.33962e-06	-1	0	4.33962e-06	sp|Q9P7L0|YOSE_SCHPO	SPBC21C3.14c	248	12953900	33209900
Model-FissionYeast-H-1708-4.12971.12971.2.0.dta	Model-FissionYeast-H-1708-4.12971.12971.2.0.dta	Model-FissionYeast-H-1708-4	12971	4868.43	1644.72	822.865	2	1	DVSVVTSK		834.457	5 0 0 0	H(5)	(H(H)(H(H(H))))	287	1 0 0 0;2 0 0 0;3 0 0 0;4 0 0 0;	810.264	3	28.4148	30.0524	25.3737	2	0.00131	0.79476	0.8	1.21429	0	0	0	0	0.00059306	3.93612e-05	-1	0	3.93612e-05	sp|Q9UR09|PSU1_SCHPO	psu1	34	3546170	7965280
Model-FissionYeast-H-1708-4.13015.13015.2.0.dta	Model-FissionYeast-H-1708-4.13015.13015.2.0.dta	Model-FissionYeast-H-1708-4	13015	4882.2	2057.83	1029.42	2	1	SEAFASATSSK		1085.51	6 0 0 0	H(6)	(H(H)(H(H(H(H)))))	188	1 0 0 0;2 0 0 0;3 0 0 0;4 0 0 0;5 0 0 0;	972.317	1	47.937	54.9265	34.9564	2	0.00149	0.72199	0.83333	1.25	0	0	0	0	4.01609e-05	4.75538e-06	-1	0	4.75538e-06	sp|Q9P7L0|YOSE_SCHPO	SPBC21C3.14c	248	4273210	11999600
Model-FissionYeast-H-1708-4.13022.13022.2.0.dta	Model-FissionYeast-H-1708-4.13022.13022.2.0.dta	Model-FissionYeast-H-1708-4	13022	4883.99	1644.72	822.865	2	1	DVSVVTSK		834.457	5 0 0 0	H(5)	(H(H)(H(H(H))))	287	1 0 0 0;2 0 0 0;3 0 0 0;4 0 0 0;	810.264	3	32.0436	35.298	25.9996	2	0.00102	0.61722	0.8	1.21429	0	0	0	0	0.000496364	3.39838e-05	-1	0	3.39838e-05	sp|Q9UR09|PSU1_SCHPO	psu1	34	3546170	7965280
Model-FissionYeast-H-1708-4.13064.13064.2.0.dta	Model-FissionYeast-H-1708-4.13064.13064.2.0.dta	Model-FissionYeast-H-1708-4	13064	4898.14	2057.83	1029.42	2	1	SEAFASATSSK		1085.51	6 0 0 0	H(6)	(H(H)(H(H(H(H)))))	188	1 0 0 0;2 0 0 0;3 0 0 0;4 0 0 0;5 0 0 0;	972.317	1	54.8689	59.6585	45.9738	2	0.00175	0.85125	1	1.35	0	0	0	0	2.12591e-06	3.63534e-07	-1	0	3.63534e-07	sp|Q9P7L0|YOSE_SCHPO	SPBC21C3.14c	248	4273210	11999600
Model-FissionYeast-H-1708-4.13139.13139.2.0.dta	Model-FissionYeast-H-1708-4.13139.13139.2.0.dta	Model-FissionYeast-H-1708-4	13139	4923.45	2057.83	1029.42	2	1	SEAFASATSSK		1085.51	6 0 0 0	H(6)	(H(H)(H(H(H(H)))))	188	1 0 0 0;2 0 0 0;3 0 0 0;4 0 0 0;5 0 0 0;	972.317	1	28.2994	32.5026	20.4934	2	0.00317	1.54032	0.66667	1.05	0	0	0	0	0.0023728	0.000138076	-1	0	0.000138076	sp|Q9P7L0|YOSE_SCHPO	SPBC21C3.14c	248	4273210	11999600
Model-FissionYeast-H-1708-4.13476.13476.4.1.dta	Model-FissionYeast-H-1708-4.13476.13476.4.1.dta	Model-FissionYeast-H-1708-4	13476	5036.29	3928.76	982.944	4	1	LPTSSKSLTTSKTTASGHITK		2146.17	11 0 0 0	H(11)	(H(H)(H(H(H(H(H(H(H(H(H))))))))))	3	1 0 0 0;2 0 0 0;3 0 0 0;4 0 0 0;5 0 0 0;6 0 0 0;7 0 0 0;8 0 0 0;9 0 0 0;10 0 0 0;	1782.58	3	36.2778	24.1379	58.8234	2	0.00356	0.9073	1	0.575	0	0	0	0	9.27768e-08	2.46395e-08	-1	0	2.46395e-08	sp|O74947|YJBA_SCHPO	SPCC553.10	264	2139760	15675300
Model-FissionYeast-H-1708-4.13484.13484.5.1.dta	Model-FissionYeast-H-1708-4.13484.13484.5.1.dta	Model-FissionYeast-H-1708-4	13484	5038.45	3928.76	786.557	5	1	LPTSSKSLTTSKTTASGHITK		2146.17	11 0 0 0	H(11)	(H(H)(H(H(H(H(H(H(H(H(H))))))))))	3	1 0 0 0;2 0 0 0;3 0 0 0;4 0 0 0;5 0 0 0;6 0 0 0;7 0 0 0;8 0 0 0;9 0 0 0;10 0 0 0;	1782.58	3	24.8973	18.6749	36.4532	2	0.00327	0.83323	0.81818	0.5	0	0	0	0	2.66267e-05	3.2014e-06	-1	0.00258398	0.00258718	sp|O74947|YJBA_SCHPO	SPCC553.10	264	2189620	16978500
Model-FissionYeast-H-1708-4.13523.13523.4.1.dta	Model-FissionYeast-H-1708-4.13523.13523.4.1.dta	Model-FissionYeast-H-1708-4	13523	5051.64	3928.76	982.944	4	1	LPTSSKSLTTSKTTASGHITK		2146.17	11 0 0 0	H(11)	(H(H)(H(H(H(H(H(H(H(H(H))))))))))	3	1 0 0 0;2 0 0 0;3 0 0 0;4 0 0 0;5 0 0 0;6 0 0 0;7 0 0 0;8 0 0 0;9 0 0 0;10 0 0 0;	1782.58	3	32.3708	23.5386	48.7735	2	0.00366	0.93174	1	0.6	0	0	0	0	1.0437e-06	1.9735e-07	-1	0	1.9735e-07	sp|O74947|YJBA_SCHPO	SPCC553.10	264	2285640	17496000
Model-FissionYeast-H-1708-4.13535.13535.5.0.dta	Model-FissionYeast-H-1708-4.13535.13535.5.0.dta	Model-FissionYeast-H-1708-4	13535	5054.76	3928.75	786.557	5	1	LPTSSKSLTTSKTTASGHITK		2146.17	11 0 0 0	H(11)	(H(H)(H(H(H(H(H(H(H(H(H))))))))))	3	1 0 0 0;2 0 0 0;3 0 0 0;4 0 0 0;5 0 0 0;6 0 0 0;7 0 0 0;8 0 0 0;9 0 0 0;10 0 0 0;	1782.58	3	27.5286	25.8407	30.6634	2	0.00221	0.56343	0.81818	0.65	0	0	0	0	0.000132707	1.16896e-05	-1	0	1.16896e-05	sp|O74947|YJBA_SCHPO	SPCC553.10	264	2150640	16369400
Model-FissionYeast-H-1708-4.13572.13572.2.0.dta	Model-FissionYeast-H-1708-4.13572.13572.2.0.dta	Model-FissionYeast-H-1708-4	13572	5065.48	1733.72	867.365	2	1	SEAFASATSSK		1085.51	4 0 0 0	H(4)	(H(H)(H(H)))	416	1 0 0 0;2 0 0 0;3 0 0 0;	648.211	1	38.6717	48.1936	20.9883	2	0.00088	0.50792	0.75	1.15	0	0	0	1	-1	0	-1	0	0	sp|Q9P7L0|YOSE_SCHPO	SPBC21C3.14c	248	9075590	21911000
Model-FissionYeast-H-1708-4.13578.13578.4.3.dta	Model-FissionYeast-H-1708-4.13578.13578.4.3.dta	Model-FissionYeast-H-1708-4	13578	5067.01	3928.76	982.945	4	1	LPTSSKSLTTSKTTASGHITK		2146.17	11 0 0 0	H(11)	(H(H)(H(H(H(H(H(H(H(H(H))))))))))	3	1 0 0 0;2 0 0 0;3 0 0 0;4 0 0 0;5 0 0 0;6 0 0 0;7 0 0 0;8 0 0 0;9 0 0 0;10 0 0 0;	1782.58	3	40.0529	30.3413	58.0887	2	0.00393	0.99995	1	0.725	0	0	0	0	1.09922e-07	2.86223e-08	-1	0	2.86223e-08	sp|O74947|YJBA_SCHPO	SPCC553.10	264	4380960	32909800
Model-FissionYeast-H-1708-4.13590.13590.5.0.dta	Model-FissionYeast-H-1708-4.13590.13590.5.0.dta	Model-FissionYeast-H-1708-4	13590	5070.31	3928.75	786.557	5	1	LPTSSKSLTTSKTTASGHITK		2146.17	11 0 0 0	H(11)	(H(H)(H(H(H(H(H(H(H(H(H))))))))))	3	1 0 0 0;2 0 0 0;3 0 0 0;4 0 0 0;5 0 0 0;6 0 0 0;7 0 0 0;8 0 0 0;9 0 0 0;10 0 0 0;	1782.58	3	28.0266	24.4045	34.7533	2	0.00179	0.45652	0.72727	0.65	0	0	0	0	4.24744e-05	4.89461e-06	-1	0	4.89461e-06	sp|O74947|YJBA_SCHPO	SPCC553.10	264	4299070	33095500
Model-FissionYeast-H-1708-4.13629.13629.2.0.dta	Model-FissionYeast-H-1708-4.13629.13629.2.0.dta	Model-FissionYeast-H-1708-4	13629	5081.08	1733.72	867.365	2	1	SEAFASATSSK		1085.51	4 0 0 0	H(4)	(H(H)(H(H)))	416	1 0 0 0;2 0 0 0;3 0 0 0;	648.211	1	55.3255	68.4247	30.9983	2	0.00104	0.60136	1	1.4	0	0	0	1	-1	0	-1	0	0	sp|Q9P7L0|YOSE_SCHPO	SPBC21C3.14c	248	9075590	21911000
Model-FissionYeast-H-1708-4.13649.13649.4.1.dta	Model-FissionYeast-H-1708-4.13649.13649.4.1.dta	Model-FissionYeast-H-1708-4	13649	5086.61	4090.81	1023.46	4	1	LPTSSKSLTTSKTTASGHITK		2146.17	12 0 0 0	H(12)	(H(H)(H(H(H(H(H(H(H(H(H(H)))))))))))	0	1 0 0 0;2 0 0 0;3 0 0 0;4 0 0 0;5 0 0 0;6 0 0 0;7 0 0 0;8 0 0 0;9 0 0 0;10 0 0 0;11 0 0 0;	1944.63	3	23.3461	16.9401	35.2428	2	0.00333	0.81283	0.66667	0.525	0	0	0	0	3.71143e-05	4.38548e-06	-1	0.00501253	0.00501692	sp|O74947|YJBA_SCHPO	SPCC553.10	264	1712310	14031600
Model-FissionYeast-H-1708-4.13685.13685.2.0.dta	Model-FissionYeast-H-1708-4.13685.13685.2.0.dta	Model-FissionYeast-H-1708-4	13685	5096.37	1733.72	867.365	2	1	SEAFASATSSK		1085.51	4 0 0 0	H(4)	(H(H)(H(H)))	416	1 0 0 0;2 0 0 0;3 0 0 0;	648.211	1	51.2156	62.3785	30.4845	2	0.001	0.57944	1	1.25	0	0	0	1	-1	0	-1	0	0	sp|Q9P7L0|YOSE_SCHPO	SPBC21C3.14c	248	9075590	21911000
Model-FissionYeast-H-1708-4.13762.13762.5.0.dta	Model-FissionYeast-H-1708-4.13762.13762.5.0.dta	Model-FissionYeast-H-1708-4	13762	5117.27	4090.81	818.967	5	1	LPTSSKSLTTSKTTASGHITK		2146.17	12 0 0 0	H(12)	(H(H)(H(H(H(H(H(H(H(H(H(H)))))))))))	0	1 0 0 0;2 0 0 0;3 0 0 0;4 0 0 0;5 0 0 0;6 0 0 0;7 0 0 0;8 0 0 0;9 0 0 0;10 0 0 0;11 0 0 0;	1944.63	3	18.0495	15.9326	21.9807	2	0.00229	0.5586	0.66667	0.475	0	0	0	0	0.00155683	9.51255e-05	-1	0.00742574	0.00752083	sp|O74947|YJBA_SCHPO	SPCC553.10	264	3446580	27024600
Model-FissionYeast-H-1708-4.13764.13764.4.1.dta	Model-FissionYeast-H-1708-4.13764.13764.4.1.dta	Model-FissionYeast-H-1708-4	13764	5117.76	4090.81	1023.46	4	1	LPTSSKSLTTSKTTASGHITK		2146.17	12 0 0 0	H(12)	(H(H)(H(H(H(H(H(H(H(H(H(H)))))))))))	0	1 0 0 0;2 0 0 0;3 0 0 0;4 0 0 0;5 0 0 0;6 0 0 0;7 0 0 0;8 0 0 0;9 0 0 0;10 0 0 0;11 0 0 0;	1944.63	3	22.925	15.6997	36.3436	2	0.00282	0.68865	0.75	0.475	0	0	0	0	2.74373e-05	3.28835e-06	-1	0.00987654	0.00987983	sp|O74947|YJBA_SCHPO	SPCC553.10	264	4154490	34581800
Model-FissionYeast-H-1708-4.14037.14037.4.1.dta	Model-FissionYeast-H-1708-4.14037.14037.4.1.dta	Model-FissionYeast-H-1708-4	14037	5192.18	3928.76	982.944	4	1	LPTSSKSLTTSKTTASGHITK		2146.17	11 0 0 0	H(11)	(H(H)(H(H(H(H(H(H(H(H(H))))))))))	3	1 0 0 0;2 0 0 0;3 0 0 0;4 0 0 0;5 0 0 0;6 0 0 0;7 0 0 0;8 0 0 0;9 0 0 0;10 0 0 0;	1782.58	3	23.8445	16.0486	38.3224	2	0.00336	0.85538	0.81818	0.475	0	0	0	0	1.60138e-05	2.03497e-06	-1	0.00742574	0.00742778	sp|O74947|YJBA_SCHPO	SPCC553.10	264	1579070	11793900
Model-FissionYeast-H-1708-4.14086.14086.4.1.dta	Model-FissionYeast-H-1708-4.14086.14086.4.1.dta	Model-FissionYeast-H-1708-4	14086	5208.41	3928.76	982.945	4	1	LPTSSKSLTTSKTTASGHITK		2146.17	11 0 0 0	H(11)	(H(H)(H(H(H(H(H(H(H(H(H))))))))))	3	1 0 0 0;2 0 0 0;3 0 0 0;4 0 0 0;5 0 0 0;6 0 0 0;7 0 0 0;8 0 0 0;9 0 0 0;10 0 0 0;	1782.58	3	22.1413	17.5314	30.7026	2	0.00378	0.9633	0.72727	0.525	0	0	0	0	0.000131252	1.15757e-05	-1	0.00501253	0.00502411	sp|O74947|YJBA_SCHPO	SPCC553.10	264	7874810	60269600
Model-FissionYeast-H-1708-4.14129.14129.4.2.dta	Model-FissionYeast-H-1708-4.14129.14129.4.2.dta	Model-FissionYeast-H-1708-4	14129	5223.88	3928.76	982.944	4	1	LPTSSKSLTTSKTTASGHITK		2146.17	11 0 0 0	H(11)	(H(H)(H(H(H(H(H(H(H(H(H))))))))))	3	1 0 0 0;2 0 0 0;3 0 0 0;4 0 0 0;5 0 0 0;6 0 0 0;7 0 0 0;8 0 0 0;9 0 0 0;10 0 0 0;	1782.58	3	36.9659	30.0779	49.758	2	0.00354	0.90221	0.81818	0.675	0	0	0	0	8.15724e-07	1.53285e-07	-1	0	1.53285e-07	sp|O74947|YJBA_SCHPO	SPCC553.10	264	9372530	71456800
Model-FissionYeast-H-1708-4.14135.14135.5.0.dta	Model-FissionYeast-H-1708-4.14135.14135.5.0.dta	Model-FissionYeast-H-1708-4	14135	5225.7	3928.76	786.557	5	1	LPTSSKSLTTSKTTASGHITK		2146.17	11 0 0 0	H(11)	(H(H)(H(H(H(H(H(H(H(H(H))))))))))	3	1 0 0 0;2 0 0 0;3 0 0 0;4 0 0 0;5 0 0 0;6 0 0 0;7 0 0 0;8 0 0 0;9 0 0 0;10 0 0 0;	1782.58	3	21.6737	18.9655	26.7033	2	0.00392	0.99741	0.72727	0.5	0	0	0	0	0.000406411	2.84141e-05	-1	0.00258398	0.00261239	sp|O74947|YJBA_SCHPO	SPCC553.10	264	8319470	63156400
Model-FissionYeast-H-1708-4.14172.14172.4.1.dta	Model-FissionYeast-H-1708-4.14172.14172.4.1.dta	Model-FissionYeast-H-1708-4	14172	5239.07	3928.76	982.945	4	1	LPTSSKSLTTSKTTASGHITK		2146.17	11 0 0 0	H(11)	(H(H)(H(H(H(H(H(H(H(H(H))))))))))	3	1 0 0 0;2 0 0 0;3 0 0 0;4 0 0 0;5 0 0 0;6 0 0 0;7 0 0 0;8 0 0 0;9 0 0 0;10 0 0 0;	1782.58	3	39.7959	32.3251	53.6701	2	0.0038	0.96839	0.90909	0.7	0	0	0	0	3.12453e-07	6.8982e-08	-1	0	6.8982e-08	sp|O74947|YJBA_SCHPO	SPCC553.10	264	9372530	71456800
Model-FissionYeast-H-1708-4.14215.14215.4.1.dta	Model-FissionYeast-H-1708-4.14215.14215.4.1.dta	Model-FissionYeast-H-1708-4	14215	5254.5	3928.76	982.944	4	1	LPTSSKSLTTSKTTASGHITK		2146.17	11 0 0 0	H(11)	(H(H)(H(H(H(H(H(H(H(H(H))))))))))	3	1 0 0 0;2 0 0 0;3 0 0 0;4 0 0 0;5 0 0 0;6 0 0 0;7 0 0 0;8 0 0 0;9 0 0 0;10 0 0 0;	1782.58	3	41.923	34.1393	56.3785	2	0.00331	0.84214	0.90909	0.7	0	0	0	0	1.63873e-07	3.8878e-08	-1	0	3.8878e-08	sp|O74947|YJBA_SCHPO	SPCC553.10	264	9372530	71456800
Model-FissionYeast-H-1708-4.14580.14580.2.0.dta	Model-FissionYeast-H-1708-4.14580.14580.2.0.dta	Model-FissionYeast-H-1708-4	14580	5374.98	1733.72	867.365	2	1	SEAFASATSSK		1085.51	4 0 0 0	H(4)	(H(H)(H(H)))	416	1 0 0 0;2 0 0 0;3 0 0 0;	648.211	1	41.0763	46.1418	31.669	2	0.00114	0.65788	1	1.15	0	0	0	1	-1	0	-1	0	0	sp|Q9P7L0|YOSE_SCHPO	SPBC21C3.14c	248	2056670	4914170
Model-FissionYeast-H-1708-4.15884.15884.2.0.dta	Model-FissionYeast-H-1708-4.15884.15884.2.0.dta	Model-FissionYeast-H-1708-4	15884	5803.52	2392	1196.51	2	1	ASTSSGAIAYTTK		1257.63	7 0 0 0	H(7)	(H(H)(H(H(H(H(H))))))	115	1 0 0 0;2 0 0 0;3 0 0 0;4 0 0 0;5 0 0 0;6 0 0 0;	1134.37	2	58.3533	64.5399	46.8638	2	0.00149	0.62261	1	1.25	0	0	0	0	1.69277e-06	2.99216e-07	-1	0	2.99216e-07	sp|O42663|YF89_SCHPO	SPAC27D7.09c	193	2136170	7476260
Model-FissionYeast-H-1708-4.15943.15943.2.0.dta	Model-FissionYeast-H-1708-4.15943.15943.2.0.dta	Model-FissionYeast-H-1708-4	15943	5819.71	2392	1196.51	2	1	ASTSSGAIAYTTK		1257.63	7 0 0 0	H(7)	(H(H)(H(H(H(H(H))))))	115	1 0 0 0;2 0 0 0;3 0 0 0;4 0 0 0;5 0 0 0;6 0 0 0;	1134.37	2	59.9314	69.6983	41.793	2	0.00199	0.82997	1	1.25	0	0	0	0	6.32537e-06	9.21695e-07	-1	0	9.21695e-07	sp|O42663|YF89_SCHPO	SPAC27D7.09c	193	2136170	7476260
Model-FissionYeast-H-1708-4.16289.16289.2.1.dta	Model-FissionYeast-H-1708-4.16289.16289.2.1.dta	Model-FissionYeast-H-1708-4	16289	5925.87	2229.95	1115.48	2	1	ASTSSGAIAYTTK		1257.63	6 0 0 0	H(6)	(H(H)(H(H(H(H)))))	188	1 0 0 0;2 0 0 0;3 0 0 0;4 0 0 0;5 0 0 0;	972.317	2	21.4338	19.45	25.118	2	0.00291	1.30618	1	0.75	0	0	0	0	0.000637812	4.29633e-05	-1	0.00258398	0.00262694	sp|O42663|YF89_SCHPO	SPAC27D7.09c	193	20360.4	68390.1
Model-FissionYeast-H-1708-4.16342.16342.2.0.dta	Model-FissionYeast-H-1708-4.16342.16342.2.0.dta	Model-FissionYeast-H-1708-4	16342	5941.18	2229.95	1115.48	2	1	ASTSSGAIAYTTK		1257.63	6 0 0 0	H(6)	(H(H)(H(H(H(H)))))	188	1 0 0 0;2 0 0 0;3 0 0 0;4 0 0 0;5 0 0 0;	972.317	2	67.0737	80.2311	42.6385	2	0.00193	0.86761	1	1.29167	0	0	0	0	5.06044e-06	7.6099e-07	-1	0	7.6099e-07	sp|O42663|YF89_SCHPO	SPAC27D7.09c	193	31045800	97402000
Model-FissionYeast-H-1708-4.16391.16391.2.0.dta	Model-FissionYeast-H-1708-4.16391.16391.2.0.dta	Model-FissionYeast-H-1708-4	16391	5956.51	2229.95	1115.48	2	1	ASTSSGAIAYTTK		1257.63	6 0 0 0	H(6)	(H(H)(H(H(H(H)))))	188	1 0 0 0;2 0 0 0;3 0 0 0;4 0 0 0;5 0 0 0;	972.317	2	76.6364	92.7521	46.7072	2	0.00143	0.64339	1	1.29167	0	0	0	0	1.76182e-06	3.10191e-07	-1	0	3.10191e-07	sp|O42663|YF89_SCHPO	SPAC27D7.09c	193	31045800	97402000
Model-FissionYeast-H-1708-4.16399.16399.3.0.dta	Model-FissionYeast-H-1708-4.16399.16399.3.0.dta	Model-FissionYeast-H-1708-4	16399	5959.13	2246.98	749.664	3	1	ASTSSGAIAYTTK		1257.63	5 0 0 1	H(5)aH(1)	(H(H)(H(H(H(aH)))))	237	1 0 0 0;2 0 0 0;3 0 0 0;4 0 0 0;4 0 0 1;5 0 0 0;	989.343	2	44.8842	53.4195	29.033	2	0.00285	1.26644	0.71429	1.04167	0	0	0	0	0.000210064	1.68905e-05	-1	0	1.68905e-05	sp|O42663|YF89_SCHPO	SPAC27D7.09c	193	2098990	7569180
Model-FissionYeast-H-1708-4.16445.16445.2.0.dta	Model-FissionYeast-H-1708-4.16445.16445.2.0.dta	Model-FissionYeast-H-1708-4	16445	5972.36	2229.95	1115.48	2	1	ASTSSGAIAYTTK		1257.63	6 0 0 0	H(6)	(H(H)(H(H(H(H)))))	188	1 0 0 0;2 0 0 0;3 0 0 0;4 0 0 0;5 0 0 0;	972.317	2	70.0933	83.3252	45.5199	2	0.00129	0.58061	1	1.25	0	0	0	0	2.38931e-06	4.14857e-07	-1	0	4.14857e-07	sp|O42663|YF89_SCHPO	SPAC27D7.09c	193	31045800	97402000
Model-FissionYeast-H-1708-4.16500.16500.2.0.dta	Model-FissionYeast-H-1708-4.16500.16500.2.0.dta	Model-FissionYeast-H-1708-4	16500	5987.91	2229.95	1115.48	2	1	ASTSSGAIAYTTK		1257.63	6 0 0 0	H(6)	(H(H)(H(H(H(H)))))	188	1 0 0 0;2 0 0 0;3 0 0 0;4 0 0 0;5 0 0 0;	972.317	2	48.6822	54.059	38.6967	2	0.00108	0.48285	1	1.125	0	0	0	0	1.44734e-05	1.87271e-06	-1	0	1.87271e-06	sp|O42663|YF89_SCHPO	SPAC27D7.09c	193	31229300	97921100
Model-FissionYeast-H-1708-4.17303.17303.2.1.dta	Model-FissionYeast-H-1708-4.17303.17303.2.1.dta	Model-FissionYeast-H-1708-4	17303	6197.12	2067.9	1034.45	2	1	ASTSSGAIAYTTK		1257.63	5 0 0 0	H(5)	(H(H)(H(H(H))))	287	1 0 0 0;2 0 0 0;3 0 0 0;4 0 0 0;	810.264	2	23.0083	29.2233	11.4661	2	0.00019	0.09389	0.6	0.91667	0	0	0	0	0.0305561	0.00129545	-1	0	0.00129545	sp|O42663|YF89_SCHPO	SPAC27D7.09c	193	422094	1023800
Model-FissionYeast-H-1708-4.17834.17834.4.1.dta	Model-FissionYeast-H-1708-4.17834.17834.4.1.dta	Model-FissionYeast-H-1708-4	17834	6353.68	3715.53	929.637	4	1	TAAESVTSAFEHNKDTATSK		2094.99	10 0 0 0	H(10)	(H(H)(H(H(H(H(H(H(H(H)))))))))	12	1 0 0 0;2 0 0 0;3 0 0 0;4 0 0 0;5 0 0 0;6 0 0 0;7 0 0 0;8 0 0 0;9 0 0 0;	1620.53	1	38.6244	31.4257	51.9934	2	0.00312	0.83945	1	0.71053	0	0	0	0	4.69579e-07	9.90049e-08	-1	0	9.90049e-08	sp|Q9Y7X6|ISH1_SCHPO	ish1	389	713965	5316770
Model-FissionYeast-H-1708-4.17978.17978.4.1.dta	Model-FissionYeast-H-1708-4.17978.17978.4.1.dta	Model-FissionYeast-H-1708-4	17978	6392.79	3553.47	889.123	4	1	TAAESVTSAFEHNKDTATSK		2094.99	9 0 0 0	H(9)	(H(H)(H(H(H(H(H(H(H))))))))	31	1 0 0 0;2 0 0 0;3 0 0 0;4 0 0 0;5 0 0 0;6 0 0 0;7 0 0 0;8 0 0 0;	1458.48	1	42.5381	36.3109	54.1028	2	0.00201	0.56689	1	0.81579	0	0	0	0	2.81548e-07	6.15695e-08	-1	0	6.15695e-08	sp|Q9Y7X6|ISH1_SCHPO	ish1	389	1229910	9053220
Model-FissionYeast-H-1708-4.18034.18034.4.1.dta	Model-FissionYeast-H-1708-4.18034.18034.4.1.dta	Model-FissionYeast-H-1708-4	18034	6407.94	3553.47	889.123	4	1	TAAESVTSAFEHNKDTATSK		2094.99	9 0 0 0	H(9)	(H(H)(H(H(H(H(H(H(H))))))))	31	1 0 0 0;2 0 0 0;3 0 0 0;4 0 0 0;5 0 0 0;6 0 0 0;7 0 0 0;8 0 0 0;	1458.48	1	49.6486	45.5427	57.2738	2	0.00131	0.36877	1	0.89474	0	0	0	0	1.32853e-07	3.30459e-08	-1	0	3.30459e-08	sp|Q9Y7X6|ISH1_SCHPO	ish1	389	1229910	9053220
Model-FissionYeast-H-1708-4.18617.18617.4.1.dta	Model-FissionYeast-H-1708-4.18617.18617.4.1.dta	Model-FissionYeast-H-1708-4	18617	6562.51	3391.42	848.61	4	1	TAAESVTSAFEHNKDTATSK		2094.99	8 0 0 0	H(8)	(H(H)(H(H(H(H(H(H)))))))	64	1 0 0 0;2 0 0 0;3 0 0 0;4 0 0 0;5 0 0 0;6 0 0 0;7 0 0 0;	1296.42	1	34.554	30.2667	42.5162	2	0.00108	0.319	1	0.68421	0	0	0	0	5.22603e-06	7.77012e-07	-1	0	7.77012e-07	sp|Q9Y7X6|ISH1_SCHPO	ish1	389	1163020	7150980
Model-FissionYeast-H-1708-4.18638.18638.3.0.dta	Model-FissionYeast-H-1708-4.18638.18638.3.0.dta	Model-FissionYeast-H-1708-4	18638	6567.92	3391.4	1131.14	3	1	TAAESVTSAFEHNKDTATSK		2094.99	8 0 0 0	H(8)	(H(H)(H(H(H(H(H(H)))))))	64	1 0 0 0;2 0 0 0;3 0 0 0;4 0 0 0;5 0 0 0;6 0 0 0;7 0 0 0;	1296.42	1	33.2277	23.0175	52.1895	2	-0.0123	-3.62656	1	0.60526	0	0	0	0	4.47588e-07	9.61847e-08	-1	0	9.61847e-08	sp|Q9Y7X6|ISH1_SCHPO	ish1	389	6221830	33979100
Model-FissionYeast-H-1708-4.18677.18677.4.7.dta	Model-FissionYeast-H-1708-4.18677.18677.4.7.dta	Model-FissionYeast-H-1708-4	18677	6578.43	3553.47	889.123	4	1	TAAESVTSAFEHNKDTATSK		2094.99	9 0 0 0	H(9)	(H(H)(H(H(H(H(H(H(H))))))))	31	1 0 0 0;2 0 0 0;3 0 0 0;4 0 0 0;5 0 0 0;6 0 0 0;7 0 0 0;8 0 0 0;	1458.48	1	41.3602	31.7532	59.2019	2	0.00034	0.09524	1	0.68421	0	0	0	0	8.50559e-08	2.30797e-08	-1	0	2.30797e-08	sp|Q9Y7X6|ISH1_SCHPO	ish1	389	8777150	40398400
Model-FissionYeast-H-1708-4.18679.18679.4.1.dta	Model-FissionYeast-H-1708-4.18679.18679.4.1.dta	Model-FissionYeast-H-1708-4	18679	6579	3391.42	848.61	4	1	TAAESVTSAFEHNKDTATSK		2094.99	8 0 0 0	H(8)	(H(H)(H(H(H(H(H(H)))))))	64	1 0 0 0;2 0 0 0;3 0 0 0;4 0 0 0;5 0 0 0;6 0 0 0;7 0 0 0;	1296.42	1	40.0902	35.4605	48.6881	2	9e-05	0.02532	1	0.73684	0	0	0	0	1.06635e-06	2.00447e-07	-1	0	2.00447e-07	sp|Q9Y7X6|ISH1_SCHPO	ish1	389	1163020	7150980
Model-FissionYeast-H-1708-4.18719.18719.3.1.dta	Model-FissionYeast-H-1708-4.18719.18719.3.1.dta	Model-FissionYeast-H-1708-4	18719	6589.31	3553.47	1185.16	3	1	TAAESVTSAFEHNKDTATSK		2094.99	9 0 0 0	H(9)	(H(H)(H(H(H(H(H(H(H))))))))	31	1 0 0 0;2 0 0 0;3 0 0 0;4 0 0 0;5 0 0 0;6 0 0 0;7 0 0 0;8 0 0 0;	1458.48	1	59.6245	50.24	77.0529	2	0.00227	0.6395	1	0.86842	0	0	0	0	2.04951e-09	8.43798e-10	-1	0	8.43798e-10	sp|Q9Y7X6|ISH1_SCHPO	ish1	389	1871520	10376500
Model-FissionYeast-H-1708-4.18735.18735.4.5.dta	Model-FissionYeast-H-1708-4.18735.18735.4.5.dta	Model-FissionYeast-H-1708-4	18735	6594.22	3553.47	889.123	4	1	TAAESVTSAFEHNKDTATSK		2094.99	9 0 0 0	H(9)	(H(H)(H(H(H(H(H(H(H))))))))	31	1 0 0 0;2 0 0 0;3 0 0 0;4 0 0 0;5 0 0 0;6 0 0 0;7 0 0 0;8 0 0 0;	1458.48	1	60.2488	54.2017	71.4791	2	0.00078	0.22019	1	0.92105	0	0	0	0	6.05622e-09	2.52812e-09	-1	0	2.52812e-09	sp|Q9Y7X6|ISH1_SCHPO	ish1	389	8777150	40398400
Model-FissionYeast-H-1708-4.18781.18781.3.2.dta	Model-FissionYeast-H-1708-4.18781.18781.3.2.dta	Model-FissionYeast-H-1708-4	18781	6606.98	3553.47	1185.16	3	1	TAAESVTSAFEHNKDTATSK		2094.99	9 0 0 0	H(9)	(H(H)(H(H(H(H(H(H(H))))))))	31	1 0 0 0;2 0 0 0;3 0 0 0;4 0 0 0;5 0 0 0;6 0 0 0;7 0 0 0;8 0 0 0;	1458.48	1	61.0556	51.3603	79.0611	2	0.00303	0.85393	1	0.86842	0	0	0	0	1.41258e-09	6.16132e-10	-1	0	6.16132e-10	sp|Q9Y7X6|ISH1_SCHPO	ish1	389	1871520	10376500
Model-FissionYeast-H-1708-4.18798.18798.4.6.dta	Model-FissionYeast-H-1708-4.18798.18798.4.6.dta	Model-FissionYeast-H-1708-4	18798	6611.44	3553.47	889.123	4	1	TAAESVTSAFEHNKDTATSK		2094.99	9 0 0 0	H(9)	(H(H)(H(H(H(H(H(H(H))))))))	31	1 0 0 0;2 0 0 0;3 0 0 0;4 0 0 0;5 0 0 0;6 0 0 0;7 0 0 0;8 0 0 0;	1458.48	1	53.4375	47.1617	65.0925	2	0.00055	0.15377	1	0.84211	0	0	0	0	2.29291e-08	7.78781e-09	-1	0	7.78781e-09	sp|Q9Y7X6|ISH1_SCHPO	ish1	389	8777150	40398400
Model-FissionYeast-H-1708-4.18843.18843.4.6.dta	Model-FissionYeast-H-1708-4.18843.18843.4.6.dta	Model-FissionYeast-H-1708-4	18843	6623.04	3391.42	848.611	4	1	TAAESVTSAFEHNKDTATSK		2094.99	8 0 0 0	H(8)	(H(H)(H(H(H(H(H(H)))))))	64	1 0 0 0;2 0 0 0;3 0 0 0;4 0 0 0;5 0 0 0;6 0 0 0;7 0 0 0;	1296.42	1	47.1929	41.4213	57.9115	2	0.00376	1.10805	1	0.78947	0	0	0	0	1.14531e-07	2.95558e-08	-1	0	2.95558e-08	sp|Q9Y7X6|ISH1_SCHPO	ish1	389	3667860	24731300
Model-FissionYeast-H-1708-4.18859.18859.3.0.dta	Model-FissionYeast-H-1708-4.18859.18859.3.0.dta	Model-FissionYeast-H-1708-4	18859	6627.29	3391.42	1131.14	3	1	TAAESVTSAFEHNKDTATSK		2094.99	8 0 0 0	H(8)	(H(H)(H(H(H(H(H(H)))))))	64	1 0 0 0;2 0 0 0;3 0 0 0;4 0 0 0;5 0 0 0;6 0 0 0;7 0 0 0;	1296.42	1	67.2053	62.3809	76.1647	2	0.00253	0.74596	1	0.97368	0	0	0	0	2.4237e-09	9.76528e-10	-1	0	9.76528e-10	sp|Q9Y7X6|ISH1_SCHPO	ish1	389	2302200	13225100
Model-FissionYeast-H-1708-4.18861.18861.4.5.dta	Model-FissionYeast-H-1708-4.18861.18861.4.5.dta	Model-FissionYeast-H-1708-4	18861	6627.75	3553.47	889.123	4	1	TAAESVTSAFEHNKDTATSK		2094.99	9 0 0 0	H(9)	(H(H)(H(H(H(H(H(H(H))))))))	31	1 0 0 0;2 0 0 0;3 0 0 0;4 0 0 0;5 0 0 0;6 0 0 0;7 0 0 0;8 0 0 0;	1458.48	1	49.4303	40.4871	66.0391	2	0.00081	0.22919	1	0.78947	0	0	0	0	1.87108e-08	6.73215e-09	-1	0	6.73215e-09	sp|Q9Y7X6|ISH1_SCHPO	ish1	389	8777150	40398400
Model-FissionYeast-H-1708-4.18905.18905.4.3.dta	Model-FissionYeast-H-1708-4.18905.18905.4.3.dta	Model-FissionYeast-H-1708-4	18905	6639.33	3391.42	848.611	4	1	TAAESVTSAFEHNKDTATSK		2094.99	8 0 0 0	H(8)	(H(H)(H(H(H(H(H(H)))))))	64	1 0 0 0;2 0 0 0;3 0 0 0;4 0 0 0;5 0 0 0;6 0 0 0;7 0 0 0;	1296.42	1	22.6365	17.5058	32.1649	2	0.00541	1.59516	0.875	0.42105	0	0	0	0	8.71448e-05	8.43142e-06	-1	0.00501253	0.00502096	sp|Q9Y7X6|ISH1_SCHPO	ish1	389	3667860	24731300
Model-FissionYeast-H-1708-4.18922.18922.3.1.dta	Model-FissionYeast-H-1708-4.18922.18922.3.1.dta	Model-FissionYeast-H-1708-4	18922	6643.67	3391.42	1131.14	3	1	TAAESVTSAFEHNKDTATSK		2094.99	8 0 0 0	H(8)	(H(H)(H(H(H(H(H(H)))))))	64	1 0 0 0;2 0 0 0;3 0 0 0;4 0 0 0;5 0 0 0;6 0 0 0;7 0 0 0;	1296.42	1	38.9463	27.6096	60.0002	2	0.00218	0.64246	1	0.57895	0	0	0	0	7.08861e-08	2.01169e-08	-1	0	2.01169e-08	sp|Q9Y7X6|ISH1_SCHPO	ish1	389	2302200	13225100
Model-FissionYeast-H-1708-4.18923.18923.4.2.dta	Model-FissionYeast-H-1708-4.18923.18923.4.2.dta	Model-FissionYeast-H-1708-4	18923	6643.95	3553.47	889.123	4	1	TAAESVTSAFEHNKDTATSK		2094.99	9 0 0 0	H(9)	(H(H)(H(H(H(H(H(H(H))))))))	31	1 0 0 0;2 0 0 0;3 0 0 0;4 0 0 0;5 0 0 0;6 0 0 0;7 0 0 0;8 0 0 0;	1458.48	1	47.1057	35.8891	67.9364	2	0.00085	0.24045	1	0.68421	0	0	0	0	1.25267e-08	4.64368e-09	-1	0	4.64368e-09	sp|Q9Y7X6|ISH1_SCHPO	ish1	389	8389610	27568700
Model-FissionYeast-H-1708-4.18960.18960.3.1.dta	Model-FissionYeast-H-1708-4.18960.18960.3.1.dta	Model-FissionYeast-H-1708-4	18960	6653.6	2464.03	822.013	3	1	TAAESVTSAFEHNK		1491.71	6 0 0 0	H(6)	(H(H)(H(H(H(H)))))	188	1 0 0 0;2 0 0 0;3 0 0 0;4 0 0 0;5 0 0 0;	972.317	1	63.5298	68.0663	55.1049	2	0.00107	0.43414	1	1.15385	0	0	0	0	2.21543e-07	4.92142e-08	-1	0	4.92142e-08	sp|Q9Y7X6|ISH1_SCHPO	ish1	389	2803030	11800500
Model-FissionYeast-H-1708-4.18996.18996.4.1.dta	Model-FissionYeast-H-1708-4.18996.18996.4.1.dta	Model-FissionYeast-H-1708-4	18996	6663.41	3229.36	808.096	4	1	TAAESVTSAFEHNKDTATSK		2094.99	7 0 0 0	H(7)	(H(H)(H(H(H(H(H))))))	115	1 0 0 0;2 0 0 0;3 0 0 0;4 0 0 0;5 0 0 0;6 0 0 0;	1134.37	1	29.8804	28.7499	31.98	2	-0.0008	-0.24857	0.85714	0.76316	0	0	0	0	9.1764e-05	8.77209e-06	-1	0	8.77209e-06	sp|Q9Y7X6|ISH1_SCHPO	ish1	389	639850	3072780
Model-FissionYeast-H-1708-4.19331.19331.3.0.dta	Model-FissionYeast-H-1708-4.19331.19331.3.0.dta	Model-FissionYeast-H-1708-4	19331	6753.38	2623.16	875.059	3	1	ASSAVSSAGDYVETNVKK		1812.9	5 0 0 0	H(5)	(H(H)(H(H(H))))	287	1 0 0 0;2 0 0 0;3 0 0 0;4 0 0 0;	810.264	2	54.692	62.7274	39.769	2	0.00071	0.27111	1	0.97059	0	0	0	0	1.08459e-05	1.45091e-06	-1	0	1.45091e-06	sp|Q9Y7X6|ISH1_SCHPO	ish1	663	1280020	5033250
Model-FissionYeast-H-1708-4.19432.19432.3.0.dta	Model-FissionYeast-H-1708-4.19432.19432.3.0.dta	Model-FissionYeast-H-1708-4	19432	6780.52	3229.36	1077.13	3	1	TAAESVTSAFEHNKDTATSK		2094.99	7 0 0 0	H(7)	(H(H)(H(H(H(H(H))))))	115	1 0 0 0;2 0 0 0;3 0 0 0;4 0 0 0;5 0 0 0;6 0 0 0;	1134.37	1	67.0688	67.1819	66.8588	2	0.00111	0.34474	1	1.05263	0	0	0	0	1.57166e-08	5.93662e-09	-1	0	5.93662e-09	sp|Q9Y7X6|ISH1_SCHPO	ish1	389	8053020	41924500
Model-FissionYeast-H-1708-4.19471.19471.4.1.dta	Model-FissionYeast-H-1708-4.19471.19471.4.1.dta	Model-FissionYeast-H-1708-4	19471	6790.37	3229.36	808.097	4	1	TAAESVTSAFEHNKDTATSK		2094.99	7 0 0 0	H(7)	(H(H)(H(H(H(H(H))))))	115	1 0 0 0;2 0 0 0;3 0 0 0;4 0 0 0;5 0 0 0;6 0 0 0;	1134.37	1	90.7617	105.294	63.7738	2	0.00095	0.2952	1	1.05263	0	0	0	0	3.05398e-08	9.80989e-09	-1	0	9.80989e-09	sp|Q9Y7X6|ISH1_SCHPO	ish1	389	25947000	140218000
Model-FissionYeast-H-1708-4.19472.19472.4.7.dta	Model-FissionYeast-H-1708-4.19472.19472.4.7.dta	Model-FissionYeast-H-1708-4	19472	6790.65	3553.47	889.122	4	1	TAAESVTSAFEHNKDTATSK		2094.99	9 0 0 0	H(9)	(H(H)(H(H(H(H(H(H(H))))))))	31	1 0 0 0;2 0 0 0;3 0 0 0;4 0 0 0;5 0 0 0;6 0 0 0;7 0 0 0;8 0 0 0;	1458.48	1	36.2833	28.6264	50.5033	2	-0.00166	-0.46759	0.88889	0.63158	0	0	0	0	6.77761e-07	1.34563e-07	-1	0	1.34563e-07	sp|Q9Y7X6|ISH1_SCHPO	ish1	389	5624370	18510400
Model-FissionYeast-H-1708-4.19492.19492.3.0.dta	Model-FissionYeast-H-1708-4.19492.19492.3.0.dta	Model-FissionYeast-H-1708-4	19492	6795.67	3229.36	1077.13	3	1	TAAESVTSAFEHNKDTATSK		2094.99	7 0 0 0	H(7)	(H(H)(H(H(H(H(H))))))	115	1 0 0 0;2 0 0 0;3 0 0 0;4 0 0 0;5 0 0 0;6 0 0 0;	1134.37	1	92.6235	101.946	75.3107	2	0.00038	0.119	1	1.13158	0	0	0	0	2.85284e-09	1.12571e-09	-1	0	1.12571e-09	sp|Q9Y7X6|ISH1_SCHPO	ish1	389	8053020	41924500
Model-FissionYeast-H-1708-4.19537.19537.4.1.dta	Model-FissionYeast-H-1708-4.19537.19537.4.1.dta	Model-FissionYeast-H-1708-4	19537	6807.04	3229.36	808.097	4	1	TAAESVTSAFEHNKDTATSK		2094.99	7 0 0 0	H(7)	(H(H)(H(H(H(H(H))))))	115	1 0 0 0;2 0 0 0;3 0 0 0;4 0 0 0;5 0 0 0;6 0 0 0;	1134.37	1	86.5782	97.3362	66.5991	2	0.00065	0.19982	1	1.02632	0	0	0	0	1.66067e-08	6.12305e-09	-1	0	6.12305e-09	sp|Q9Y7X6|ISH1_SCHPO	ish1	389	25947000	140218000
Model-FissionYeast-H-1708-4.19552.19552.3.0.dta	Model-FissionYeast-H-1708-4.19552.19552.3.0.dta	Model-FissionYeast-H-1708-4	19552	6811.07	3229.36	1077.13	3	1	TAAESVTSAFEHNKDTATSK		2094.99	7 0 0 0	H(7)	(H(H)(H(H(H(H(H))))))	115	1 0 0 0;2 0 0 0;3 0 0 0;4 0 0 0;5 0 0 0;6 0 0 0;	1134.37	1	80.8732	86.3983	70.6123	2	0.00061	0.18774	1	1.07895	0	0	0	0	7.21509e-09	2.92619e-09	-1	0	2.92619e-09	sp|Q9Y7X6|ISH1_SCHPO	ish1	389	8053020	41924500
Model-FissionYeast-H-1708-4.19595.19595.4.1.dta	Model-FissionYeast-H-1708-4.19595.19595.4.1.dta	Model-FissionYeast-H-1708-4	19595	6822.31	3229.36	808.096	4	1	TAAESVTSAFEHNKDTATSK		2094.99	7 0 0 0	H(7)	(H(H)(H(H(H(H(H))))))	115	1 0 0 0;2 0 0 0;3 0 0 0;4 0 0 0;5 0 0 0;6 0 0 0;	1134.37	1	66.1771	71.4581	56.3694	2	0.00053	0.16266	1	0.97368	0	0	0	0	1.64225e-07	3.93425e-08	-1	0	3.93425e-08	sp|Q9Y7X6|ISH1_SCHPO	ish1	389	25947000	140218000
Model-FissionYeast-H-1708-4.19608.19608.3.0.dta	Model-FissionYeast-H-1708-4.19608.19608.3.0.dta	Model-FissionYeast-H-1708-4	19608	6826.68	3229.36	1077.13	3	1	TAAESVTSAFEHNKDTATSK		2094.99	7 0 0 0	H(7)	(H(H)(H(H(H(H(H))))))	115	1 0 0 0;2 0 0 0;3 0 0 0;4 0 0 0;5 0 0 0;6 0 0 0;	1134.37	1	68.3624	69.4989	66.2519	2	0.00045	0.14037	1	1.05263	0	0	0	0	1.78802e-08	6.45498e-09	-1	0	6.45498e-09	sp|Q9Y7X6|ISH1_SCHPO	ish1	389	9028020	47155300
Model-FissionYeast-H-1708-4.19626.19626.3.1.dta	Model-FissionYeast-H-1708-4.19626.19626.3.1.dta	Model-FissionYeast-H-1708-4	19626	6831.68	3391.42	1131.14	3	1	TAAESVTSAFEHNKDTATSK		2094.99	8 0 0 0	H(8)	(H(H)(H(H(H(H(H(H)))))))	64	1 0 0 0;2 0 0 0;3 0 0 0;4 0 0 0;5 0 0 0;6 0 0 0;7 0 0 0;	1296.42	1	44.7555	42.792	48.402	2	0.00044	0.12852	0.875	0.84211	0	0	0	0	1.14599e-06	2.10721e-07	-1	0	2.10721e-07	sp|Q9Y7X6|ISH1_SCHPO	ish1	389	847673	5097560
Model-FissionYeast-H-1708-4.19648.19648.4.2.dta	Model-FissionYeast-H-1708-4.19648.19648.4.2.dta	Model-FissionYeast-H-1708-4	19648	6837.65	3229.36	808.097	4	1	TAAESVTSAFEHNKDTATSK		2094.99	7 0 0 0	H(7)	(H(H)(H(H(H(H(H))))))	115	1 0 0 0;2 0 0 0;3 0 0 0;4 0 0 0;5 0 0 0;6 0 0 0;	1134.37	1	61.6471	65.462	54.5623	2	0.00067	0.20725	1	0.94737	0	0	0	0	2.52173e-07	5.51998e-08	-1	0	5.51998e-08	sp|Q9Y7X6|ISH1_SCHPO	ish1	389	5008530	27206000
Model-FissionYeast-H-1708-4.19700.19700.4.1.dta	Model-FissionYeast-H-1708-4.19700.19700.4.1.dta	Model-FissionYeast-H-1708-4	19700	6853.42	3229.36	808.096	4	1	TAAESVTSAFEHNKDTATSK		2094.99	7 0 0 0	H(7)	(H(H)(H(H(H(H(H))))))	115	1 0 0 0;2 0 0 0;3 0 0 0;4 0 0 0;5 0 0 0;6 0 0 0;	1134.37	1	41.8774	38.5919	47.9791	2	0.00045	0.13789	1	0.76316	0	0	0	0	1.27515e-06	2.31796e-07	-1	0	2.31796e-07	sp|Q9Y7X6|ISH1_SCHPO	ish1	389	233061	1171050
Model-FissionYeast-H-1708-4.19785.19785.4.1.dta	Model-FissionYeast-H-1708-4.19785.19785.4.1.dta	Model-FissionYeast-H-1708-4	19785	6877.87	3067.31	767.583	4	1	TAAESVTSAFEHNKDTATSK		2094.99	6 0 0 0	H(6)	(H(H)(H(H(H(H)))))	188	1 0 0 0;2 0 0 0;3 0 0 0;4 0 0 0;5 0 0 0;	972.317	1	59.6058	67.6788	44.6129	2	0.00019	0.06153	1	1.07895	0	0	0	0	3.0209e-06	4.99746e-07	-1	0	4.99746e-07	sp|Q9Y7X6|ISH1_SCHPO	ish1	389	1191140	6437050
Model-FissionYeast-H-1708-4.19831.19831.4.3.dta	Model-FissionYeast-H-1708-4.19831.19831.4.3.dta	Model-FissionYeast-H-1708-4	19831	6890.66	3391.42	848.609	4	1	TAAESVTSAFEHNKDTATSK		2094.99	8 0 0 0	H(8)	(H(H)(H(H(H(H(H(H)))))))	64	1 0 0 0;2 0 0 0;3 0 0 0;4 0 0 0;5 0 0 0;6 0 0 0;7 0 0 0;	1296.42	1	52.2505	45.98	63.8958	2	-0.00069	-0.20468	1	0.84211	0	0	0	0	2.97357e-08	9.64476e-09	-1	0	9.64476e-09	sp|Q9Y7X6|ISH1_SCHPO	ish1	389	10636000	60630600
Model-FissionYeast-H-1708-4.19885.19885.4.1.dta	Model-FissionYeast-H-1708-4.19885.19885.4.1.dta	Model-FissionYeast-H-1708-4	19885	6905.8	3391.42	848.61	4	1	TAAESVTSAFEHNKDTATSK		2094.99	8 0 0 0	H(8)	(H(H)(H(H(H(H(H(H)))))))	64	1 0 0 0;2 0 0 0;3 0 0 0;4 0 0 0;5 0 0 0;6 0 0 0;7 0 0 0;	1296.42	1	73.0117	75.9221	67.6067	2	0.00069	0.20223	1	0.97368	0	0	0	0	1.34231e-08	4.94964e-09	-1	0	4.94964e-09	sp|Q9Y7X6|ISH1_SCHPO	ish1	389	10636000	60630600
Model-FissionYeast-H-1708-4.19891.19891.3.0.dta	Model-FissionYeast-H-1708-4.19891.19891.3.0.dta	Model-FissionYeast-H-1708-4	19891	6907.63	3391.42	1131.14	3	1	TAAESVTSAFEHNKDTATSK		2094.99	8 0 0 0	H(8)	(H(H)(H(H(H(H(H(H)))))))	64	1 0 0 0;2 0 0 0;3 0 0 0;4 0 0 0;5 0 0 0;6 0 0 0;7 0 0 0;	1296.42	1	68.5795	65.8284	73.6885	2	0.00142	0.41778	1	1.05263	0	0	0	0	3.90698e-09	1.64909e-09	-1	0	1.64909e-09	sp|Q9Y7X6|ISH1_SCHPO	ish1	389	1843910	10471900
Model-FissionYeast-H-1708-4.19930.19930.4.1.dta	Model-FissionYeast-H-1708-4.19930.19930.4.1.dta	Model-FissionYeast-H-1708-4	19930	6921.25	3391.42	848.61	4	1	TAAESVTSAFEHNKDTATSK		2094.99	8 0 0 0	H(8)	(H(H)(H(H(H(H(H(H)))))))	64	1 0 0 0;2 0 0 0;3 0 0 0;4 0 0 0;5 0 0 0;6 0 0 0;7 0 0 0;	1296.42	1	69.0157	75.0595	57.7915	2	0.00057	0.16921	1	0.97368	0	0	0	0	1.17766e-07	3.03454e-08	-1	0	3.03454e-08	sp|Q9Y7X6|ISH1_SCHPO	ish1	389	10636000	60630600
Model-FissionYeast-H-1708-4.19946.19946.3.0.dta	Model-FissionYeast-H-1708-4.19946.19946.3.0.dta	Model-FissionYeast-H-1708-4	19946	6925.95	3391.42	1131.14	3	1	TAAESVTSAFEHNKDTATSK		2094.99	8 0 0 0	H(8)	(H(H)(H(H(H(H(H(H)))))))	64	1 0 0 0;2 0 0 0;3 0 0 0;4 0 0 0;5 0 0 0;6 0 0 0;7 0 0 0;	1296.42	1	26.2257	17.8094	41.856	2	0.00011	0.03121	1	0.5	0	0	0	0	6.22079e-06	9.05032e-07	-1	0.00501253	0.00501344	sp|Q9Y7X6|ISH1_SCHPO	ish1	389	1843910	10471900
Model-FissionYeast-H-1708-4.19973.19973.4.1.dta	Model-FissionYeast-H-1708-4.19973.19973.4.1.dta	Model-FissionYeast-H-1708-4	19973	6936.07	3067.31	767.583	4	1	TAAESVTSAFEHNKDTATSK		2094.99	6 0 0 0	H(6)	(H(H)(H(H(H(H)))))	188	1 0 0 0;2 0 0 0;3 0 0 0;4 0 0 0;5 0 0 0;	972.317	1	66.5673	77.6707	45.9468	2	-1e-05	-0.00368	1	1.05263	0	0	0	0	2.14075e-06	3.67259e-07	-1	0	3.67259e-07	sp|Q9Y7X6|ISH1_SCHPO	ish1	389	18429600	89012400
Model-FissionYeast-H-1708-4.19976.19976.4.2.dta	Model-FissionYeast-H-1708-4.19976.19976.4.2.dta	Model-FissionYeast-H-1708-4	19976	6936.86	3391.42	848.61	4	1	TAAESVTSAFEHNKDTATSK		2094.99	8 0 0 0	H(8)	(H(H)(H(H(H(H(H(H)))))))	64	1 0 0 0;2 0 0 0;3 0 0 0;4 0 0 0;5 0 0 0;6 0 0 0;7 0 0 0;	1296.42	1	63.4207	71.3851	48.6296	2	0.00083	0.24587	0.875	1	0	0	0	0	1.08217e-06	2.02018e-07	-1	0	2.02018e-07	sp|Q9Y7X6|ISH1_SCHPO	ish1	389	10636000	60630600
Model-FissionYeast-H-1708-4.19980.19980.4.3.dta	Model-FissionYeast-H-1708-4.19980.19980.4.3.dta	Model-FissionYeast-H-1708-4	19980	6937.99	3229.36	808.097	4	1	TAAESVTSAFEHNKDTATSK		2094.99	7 0 0 0	H(7)	(H(H)(H(H(H(H(H))))))	115	1 0 0 0;2 0 0 0;3 0 0 0;4 0 0 0;5 0 0 0;6 0 0 0;	1134.37	1	64.9128	70.3112	54.8871	2	0.00103	0.31873	1	1	0	0	0	0	2.33348e-07	5.13539e-08	-1	0	5.13539e-08	sp|Q9Y7X6|ISH1_SCHPO	ish1	389	159633	817961
Model-FissionYeast-H-1708-4.19995.19995.3.0.dta	Model-FissionYeast-H-1708-4.19995.19995.3.0.dta	Model-FissionYeast-H-1708-4	19995	6942.43	3067.31	1023.11	3	1	TAAESVTSAFEHNKDTATSK		2094.99	6 0 0 0	H(6)	(H(H)(H(H(H(H)))))	188	1 0 0 0;2 0 0 0;3 0 0 0;4 0 0 0;5 0 0 0;	972.317	1	78.669	90.217	57.2227	2	0.00057	0.18476	1	1.13158	0	0	0	0	1.34449e-07	3.33406e-08	-1	0	3.33406e-08	sp|Q9Y7X6|ISH1_SCHPO	ish1	389	4809780	23271900
Model-FissionYeast-H-1708-4.20007.20007.3.0.dta	Model-FissionYeast-H-1708-4.20007.20007.3.0.dta	Model-FissionYeast-H-1708-4	20007	6946.26	3229.36	1077.13	3	1	TAAESVTSAFEHNKDTATSK		2094.99	7 0 0 0	H(7)	(H(H)(H(H(H(H(H))))))	115	1 0 0 0;2 0 0 0;3 0 0 0;4 0 0 0;5 0 0 0;6 0 0 0;	1134.37	1	72.6314	75.7246	66.887	2	0.00058	0.18031	1	1.05263	0	0	0	0	1.56233e-08	5.9162e-09	-1	0	5.9162e-09	sp|Q9Y7X6|ISH1_SCHPO	ish1	389	7874460	41791400
Model-FissionYeast-H-1708-4.20023.20023.4.1.dta	Model-FissionYeast-H-1708-4.20023.20023.4.1.dta	Model-FissionYeast-H-1708-4	20023	6951.67	3067.31	767.583	4	1	TAAESVTSAFEHNKDTATSK		2094.99	6 0 0 0	H(6)	(H(H)(H(H(H(H)))))	188	1 0 0 0;2 0 0 0;3 0 0 0;4 0 0 0;5 0 0 0;	972.317	1	83.6649	100.123	53.1004	2	0.00108	0.35103	1	1.05263	0	0	0	0	3.58605e-07	7.85259e-08	-1	0	7.85259e-08	sp|Q9Y7X6|ISH1_SCHPO	ish1	389	18305000	88486500
Model-FissionYeast-H-1708-4.20026.20026.4.1.dta	Model-FissionYeast-H-1708-4.20026.20026.4.1.dta	Model-FissionYeast-H-1708-4	20026	6952.44	3391.42	848.61	4	1	TAAESVTSAFEHNKDTATSK		2094.99	8 0 0 0	H(8)	(H(H)(H(H(H(H(H(H)))))))	64	1 0 0 0;2 0 0 0;3 0 0 0;4 0 0 0;5 0 0 0;6 0 0 0;7 0 0 0;	1296.42	1	59.8173	60.2193	59.0707	2	0.00114	0.33551	1	0.92105	0	0	0	0	8.76531e-08	2.36322e-08	-1	0	2.36322e-08	sp|Q9Y7X6|ISH1_SCHPO	ish1	389	10636000	60630600
Model-FissionYeast-H-1708-4.20029.20029.4.1.dta	Model-FissionYeast-H-1708-4.20029.20029.4.1.dta	Model-FissionYeast-H-1708-4	20029	6953.53	3229.37	808.097	4	1	TAAESVTSAFEHNKDTATSK		2094.99	7 0 0 0	H(7)	(H(H)(H(H(H(H(H))))))	115	1 0 0 0;2 0 0 0;3 0 0 0;4 0 0 0;5 0 0 0;6 0 0 0;	1134.37	1	90.7928	105.177	64.0799	2	0.00203	0.62715	1	1.07895	0	0	0	0	2.85642e-08	9.35454e-09	-1	0	9.35454e-09	sp|Q9Y7X6|ISH1_SCHPO	ish1	389	46627000	246597000
Model-FissionYeast-H-1708-4.20044.20044.3.0.dta	Model-FissionYeast-H-1708-4.20044.20044.3.0.dta	Model-FissionYeast-H-1708-4	20044	6957.84	3067.31	1023.11	3	1	TAAESVTSAFEHNKDTATSK		2094.99	6 0 0 0	H(6)	(H(H)(H(H(H(H)))))	188	1 0 0 0;2 0 0 0;3 0 0 0;4 0 0 0;5 0 0 0;	972.317	1	86.2765	98.937	62.7642	2	0.00159	0.51926	1	1.10526	0	0	0	0	3.81363e-08	1.17397e-08	-1	0	1.17397e-08	sp|Q9Y7X6|ISH1_SCHPO	ish1	389	4809780	23271900
Model-FissionYeast-H-1708-4.20055.20055.3.0.dta	Model-FissionYeast-H-1708-4.20055.20055.3.0.dta	Model-FissionYeast-H-1708-4	20055	6961.57	3229.36	1077.13	3	1	TAAESVTSAFEHNKDTATSK		2094.99	7 0 0 0	H(7)	(H(H)(H(H(H(H(H))))))	115	1 0 0 0;2 0 0 0;3 0 0 0;4 0 0 0;5 0 0 0;6 0 0 0;	1134.37	1	79.9934	83.2573	73.9317	2	0.00134	0.41534	1	1	0	0	0	0	3.72558e-09	1.59547e-09	-1	0	1.59547e-09	sp|Q9Y7X6|ISH1_SCHPO	ish1	389	7874460	41791400
Model-FissionYeast-H-1708-4.20072.20072.4.1.dta	Model-FissionYeast-H-1708-4.20072.20072.4.1.dta	Model-FissionYeast-H-1708-4	20072	6967.38	3067.31	767.583	4	1	TAAESVTSAFEHNKDTATSK		2094.99	6 0 0 0	H(6)	(H(H)(H(H(H(H)))))	188	1 0 0 0;2 0 0 0;3 0 0 0;4 0 0 0;5 0 0 0;	972.317	1	68.3927	78.5421	49.5437	2	0.00104	0.3393	1	1	0	0	0	0	8.60523e-07	1.61118e-07	-1	0	1.61118e-07	sp|Q9Y7X6|ISH1_SCHPO	ish1	389	18305000	88486500
Model-FissionYeast-H-1708-4.20076.20076.4.1.dta	Model-FissionYeast-H-1708-4.20076.20076.4.1.dta	Model-FissionYeast-H-1708-4	20076	6968.91	3229.37	808.097	4	1	TAAESVTSAFEHNKDTATSK		2094.99	7 0 0 0	H(7)	(H(H)(H(H(H(H(H))))))	115	1 0 0 0;2 0 0 0;3 0 0 0;4 0 0 0;5 0 0 0;6 0 0 0;	1134.37	1	76.9054	83.7802	64.138	2	0.00211	0.6544	1	0.97368	0	0	0	0	2.82041e-08	9.16576e-09	-1	0	9.16576e-09	sp|Q9Y7X6|ISH1_SCHPO	ish1	389	46627000	246597000
Model-FissionYeast-H-1708-4.20100.20100.3.0.dta	Model-FissionYeast-H-1708-4.20100.20100.3.0.dta	Model-FissionYeast-H-1708-4	20100	6977.48	3229.36	1077.13	3	1	TAAESVTSAFEHNKDTATSK		2094.99	7 0 0 0	H(7)	(H(H)(H(H(H(H(H))))))	115	1 0 0 0;2 0 0 0;3 0 0 0;4 0 0 0;5 0 0 0;6 0 0 0;	1134.37	1	83.7623	91.782	68.8686	2	0.00074	0.22862	1	1.13158	0	0	0	0	1.03167e-08	3.81171e-09	-1	0	3.81171e-09	sp|Q9Y7X6|ISH1_SCHPO	ish1	389	7874460	41791400
Model-FissionYeast-H-1708-4.20121.20121.4.1.dta	Model-FissionYeast-H-1708-4.20121.20121.4.1.dta	Model-FissionYeast-H-1708-4	20121	6984.33	3229.37	808.097	4	1	TAAESVTSAFEHNKDTATSK		2094.99	7 0 0 0	H(7)	(H(H)(H(H(H(H(H))))))	115	1 0 0 0;2 0 0 0;3 0 0 0;4 0 0 0;5 0 0 0;6 0 0 0;	1134.37	1	76.0701	84.8327	59.7968	2	0.00151	0.46737	1	1	0	0	0	0	7.42451e-08	2.133e-08	-1	0	2.133e-08	sp|Q9Y7X6|ISH1_SCHPO	ish1	389	46627000	246597000
Model-FissionYeast-H-1708-4.20165.20165.4.1.dta	Model-FissionYeast-H-1708-4.20165.20165.4.1.dta	Model-FissionYeast-H-1708-4	20165	6999.76	3229.36	808.097	4	1	TAAESVTSAFEHNKDTATSK		2094.99	7 0 0 0	H(7)	(H(H)(H(H(H(H(H))))))	115	1 0 0 0;2 0 0 0;3 0 0 0;4 0 0 0;5 0 0 0;6 0 0 0;	1134.37	1	79.0343	91.4436	55.9883	2	0.00137	0.42525	1	1.13158	0	0	0	0	1.79667e-07	4.16343e-08	-1	0	4.16343e-08	sp|Q9Y7X6|ISH1_SCHPO	ish1	389	465310	2610300
Model-FissionYeast-H-1708-4.20212.20212.3.2.dta	Model-FissionYeast-H-1708-4.20212.20212.3.2.dta	Model-FissionYeast-H-1708-4	20212	7016.13	2301.97	767.995	3	1	TAAESVTSAFEHNK		1491.71	5 0 0 0	H(5)	(H(H)(H(H(H))))	287	1 0 0 0;2 0 0 0;3 0 0 0;4 0 0 0;	810.264	1	64.8333	74.1857	47.4647	2	0.00028	0.1217	1	1.23077	0	0	0	0	1.4527e-06	2.63367e-07	-1	0	2.63367e-07	sp|Q9Y7X6|ISH1_SCHPO	ish1	389	3516540	12653900
Model-FissionYeast-H-1708-4.20219.20219.4.1.dta	Model-FissionYeast-H-1708-4.20219.20219.4.1.dta	Model-FissionYeast-H-1708-4	20219	7019.1	3229.36	808.096	4	1	TAAESVTSAFEHNKDTATSK		2094.99	7 0 0 0	H(7)	(H(H)(H(H(H(H(H))))))	115	1 0 0 0;2 0 0 0;3 0 0 0;4 0 0 0;5 0 0 0;6 0 0 0;	1134.37	1	42.7784	40.9932	46.0938	2	0.00031	0.09578	1	0.81579	0	0	0	0	2.06144e-06	3.53379e-07	-1	0	3.53379e-07	sp|Q9Y7X6|ISH1_SCHPO	ish1	389	300751	1609260
Model-FissionYeast-H-1708-4.20237.20237.4.2.dta	Model-FissionYeast-H-1708-4.20237.20237.4.2.dta	Model-FissionYeast-H-1708-4	20237	7024.94	2905.26	727.07	4	1	TAAESVTSAFEHNKDTATSK		2094.99	5 0 0 0	H(5)	(H(H)(H(H(H))))	287	1 0 0 0;2 0 0 0;3 0 0 0;4 0 0 0;	810.264	1	61.0646	73.4495	38.064	2	0.00082	0.28092	1	1	0	0	0	0	1.71744e-05	2.12018e-06	-1	0	2.12018e-06	sp|Q9Y7X6|ISH1_SCHPO	ish1	389	5718740	25991200
Model-FissionYeast-H-1708-4.20252.20252.3.0.dta	Model-FissionYeast-H-1708-4.20252.20252.3.0.dta	Model-FissionYeast-H-1708-4	20252	7029.21	3229.36	1077.13	3	1	TAAESVTSAFEHNKDTATSK		2094.99	7 0 0 0	H(7)	(H(H)(H(H(H(H(H))))))	115	1 0 0 0;2 0 0 0;3 0 0 0;4 0 0 0;5 0 0 0;6 0 0 0;	1134.37	1	69.9301	75.2515	60.0474	2	0.0009	0.27878	1	1.10526	0	0	0	0	7.01293e-08	1.98198e-08	-1	0	1.98198e-08	sp|Q9Y7X6|ISH1_SCHPO	ish1	389	3252060	17131700
Model-FissionYeast-H-1708-4.20267.20267.3.0.dta	Model-FissionYeast-H-1708-4.20267.20267.3.0.dta	Model-FissionYeast-H-1708-4	20267	7034.07	2905.26	969.091	3	1	TAAESVTSAFEHNKDTATSK		2094.99	5 0 0 0	H(5)	(H(H)(H(H(H))))	287	1 0 0 0;2 0 0 0;3 0 0 0;4 0 0 0;	810.264	1	62.0534	70.4248	46.5065	2	0.00164	0.56351	1	1.05263	0	0	0	0	1.85457e-06	3.23938e-07	-1	0	3.23938e-07	sp|Q9Y7X6|ISH1_SCHPO	ish1	389	1625510	6986630
Model-FissionYeast-H-1708-4.20269.20269.4.1.dta	Model-FissionYeast-H-1708-4.20269.20269.4.1.dta	Model-FissionYeast-H-1708-4	20269	7034.6	3229.37	808.097	4	1	TAAESVTSAFEHNKDTATSK		2094.99	7 0 0 0	H(7)	(H(H)(H(H(H(H(H))))))	115	1 0 0 0;2 0 0 0;3 0 0 0;4 0 0 0;5 0 0 0;6 0 0 0;	1134.37	1	79.5901	90.5747	59.1903	2	0.00171	0.52806	1	1	0	0	0	0	8.52814e-08	2.32175e-08	-1	0	2.32175e-08	sp|Q9Y7X6|ISH1_SCHPO	ish1	389	13978300	74175800
Model-FissionYeast-H-1708-4.20277.20277.3.0.dta	Model-FissionYeast-H-1708-4.20277.20277.3.0.dta	Model-FissionYeast-H-1708-4	20277	7037.2	2301.97	767.996	3	1	TAAESVTSAFEHNK		1491.71	5 0 0 0	H(5)	(H(H)(H(H(H))))	287	1 0 0 0;2 0 0 0;3 0 0 0;4 0 0 0;	810.264	1	47.3697	49.6412	43.1512	2	0.00071	0.30676	1	1.07692	0	0	0	0	4.42296e-06	6.66728e-07	-1	0	6.66728e-07	sp|Q9Y7X6|ISH1_SCHPO	ish1	389	3516540	12653900
Model-FissionYeast-H-1708-4.20288.20288.4.2.dta	Model-FissionYeast-H-1708-4.20288.20288.4.2.dta	Model-FissionYeast-H-1708-4	20288	7040.62	2905.26	727.07	4	1	TAAESVTSAFEHNKDTATSK		2094.99	5 0 0 0	H(5)	(H(H)(H(H(H))))	287	1 0 0 0;2 0 0 0;3 0 0 0;4 0 0 0;	810.264	1	75.3453	92.8844	42.7727	2	0.0009	0.31121	1	1.07895	0	0	0	0	4.88497e-06	7.26066e-07	-1	0	7.26066e-07	sp|Q9Y7X6|ISH1_SCHPO	ish1	389	5718740	25991200
Model-FissionYeast-H-1708-4.20305.20305.3.0.dta	Model-FissionYeast-H-1708-4.20305.20305.3.0.dta	Model-FissionYeast-H-1708-4	20305	7045.34	3229.36	1077.13	3	1	TAAESVTSAFEHNKDTATSK		2094.99	7 0 0 0	H(7)	(H(H)(H(H(H(H(H))))))	115	1 0 0 0;2 0 0 0;3 0 0 0;4 0 0 0;5 0 0 0;6 0 0 0;	1134.37	1	73.5519	76.4473	68.1748	2	0.00097	0.29922	1	1.05263	0	0	0	0	1.19179e-08	4.37997e-09	-1	0	4.37997e-09	sp|Q9Y7X6|ISH1_SCHPO	ish1	389	3252060	17131700
Model-FissionYeast-H-1708-4.20318.20318.3.0.dta	Model-FissionYeast-H-1708-4.20318.20318.3.0.dta	Model-FissionYeast-H-1708-4	20318	7049.63	2905.26	969.091	3	1	TAAESVTSAFEHNKDTATSK		2094.99	5 0 0 0	H(5)	(H(H)(H(H(H))))	287	1 0 0 0;2 0 0 0;3 0 0 0;4 0 0 0;	810.264	1	55.2155	60.2271	45.9083	2	0.00147	0.50466	1	0.92105	0	0	0	0	2.162e-06	3.71017e-07	-1	0	3.71017e-07	sp|Q9Y7X6|ISH1_SCHPO	ish1	389	1625510	6986630
Model-FissionYeast-H-1708-4.20321.20321.4.1.dta	Model-FissionYeast-H-1708-4.20321.20321.4.1.dta	Model-FissionYeast-H-1708-4	20321	7050.4	3229.37	808.097	4	1	TAAESVTSAFEHNKDTATSK		2094.99	7 0 0 0	H(7)	(H(H)(H(H(H(H(H))))))	115	1 0 0 0;2 0 0 0;3 0 0 0;4 0 0 0;5 0 0 0;6 0 0 0;	1134.37	1	79.0211	89.9882	58.6535	2	0.00153	0.4748	1	1	0	0	0	0	9.64764e-08	2.56845e-08	-1	0	2.56845e-08	sp|Q9Y7X6|ISH1_SCHPO	ish1	389	13978300	74175800
Model-FissionYeast-H-1708-4.20340.20340.4.1.dta	Model-FissionYeast-H-1708-4.20340.20340.4.1.dta	Model-FissionYeast-H-1708-4	20340	7056.03	2905.26	727.07	4	1	TAAESVTSAFEHNKDTATSK		2094.99	5 0 0 0	H(5)	(H(H)(H(H(H))))	287	1 0 0 0;2 0 0 0;3 0 0 0;4 0 0 0;	810.264	1	71.2767	88.3214	39.6221	2	0.00066	0.2286	1	1.10526	0	0	0	0	1.12821e-05	1.49843e-06	-1	0	1.49843e-06	sp|Q9Y7X6|ISH1_SCHPO	ish1	389	5718740	25991200
Model-FissionYeast-H-1708-4.20372.20372.3.0.dta	Model-FissionYeast-H-1708-4.20372.20372.3.0.dta	Model-FissionYeast-H-1708-4	20372	7065.27	3229.36	1077.13	3	1	TAAESVTSAFEHNKDTATSK		2094.99	7 0 0 0	H(7)	(H(H)(H(H(H(H(H))))))	115	1 0 0 0;2 0 0 0;3 0 0 0;4 0 0 0;5 0 0 0;6 0 0 0;	1134.37	1	60.457	58.6669	63.7814	2	0.00133	0.4107	1	0.92105	0	0	0	0	3.04894e-08	9.77678e-09	-1	0	9.77678e-09	sp|Q9Y7X6|ISH1_SCHPO	ish1	389	3252060	17131700
Model-FissionYeast-H-1708-4.20375.20375.4.1.dta	Model-FissionYeast-H-1708-4.20375.20375.4.1.dta	Model-FissionYeast-H-1708-4	20375	7066.02	3229.37	808.097	4	1	TAAESVTSAFEHNKDTATSK		2094.99	7 0 0 0	H(7)	(H(H)(H(H(H(H(H))))))	115	1 0 0 0;2 0 0 0;3 0 0 0;4 0 0 0;5 0 0 0;6 0 0 0;	1134.37	1	73.1474	82.7574	55.3002	2	0.00151	0.46737	1	1.07895	0	0	0	0	2.11485e-07	4.76029e-08	-1	0	4.76029e-08	sp|Q9Y7X6|ISH1_SCHPO	ish1	389	13978300	74175800
Model-FissionYeast-H-1708-4.20383.20383.3.0.dta	Model-FissionYeast-H-1708-4.20383.20383.3.0.dta	Model-FissionYeast-H-1708-4	20383	7068.14	3067.31	1023.11	3	1	TAAESVTSAFEHNKDTATSK		2094.99	6 0 0 0	H(6)	(H(H)(H(H(H(H)))))	188	1 0 0 0;2 0 0 0;3 0 0 0;4 0 0 0;5 0 0 0;	972.317	1	68.5527	77.2094	52.4761	2	0.00193	0.63076	1	1.15789	0	0	0	0	4.17365e-07	9.02616e-08	-1	0	9.02616e-08	sp|Q9Y7X6|ISH1_SCHPO	ish1	389	173486	895785
Model-FissionYeast-H-1708-4.20384.20384.4.1.dta	Model-FissionYeast-H-1708-4.20384.20384.4.1.dta	Model-FissionYeast-H-1708-4	20384	7068.42	3067.31	767.583	4	1	TAAESVTSAFEHNKDTATSK		2094.99	6 0 0 0	H(6)	(H(H)(H(H(H(H)))))	188	1 0 0 0;2 0 0 0;3 0 0 0;4 0 0 0;5 0 0 0;	972.317	1	29.934	30.6158	28.6679	2	0.00078	0.25323	0.83333	0.63158	0	0	0	0	0.000232897	1.83764e-05	-1	0	1.83764e-05	sp|Q9Y7X6|ISH1_SCHPO	ish1	389	465514	2287550
Model-FissionYeast-H-1708-4.20437.20437.4.1.dta	Model-FissionYeast-H-1708-4.20437.20437.4.1.dta	Model-FissionYeast-H-1708-4	20437	7083.64	3067.31	767.583	4	1	TAAESVTSAFEHNKDTATSK		2094.99	6 0 0 0	H(6)	(H(H)(H(H(H(H)))))	188	1 0 0 0;2 0 0 0;3 0 0 0;4 0 0 0;5 0 0 0;	972.317	1	82.1359	96.9076	54.7028	2	0.00137	0.44623	1	1.05263	0	0	0	0	2.43841e-07	5.38962e-08	-1	0	5.38962e-08	sp|Q9Y7X6|ISH1_SCHPO	ish1	389	126094000	621648000
Model-FissionYeast-H-1708-4.20438.20438.3.0.dta	Model-FissionYeast-H-1708-4.20438.20438.3.0.dta	Model-FissionYeast-H-1708-4	20438	7083.92	3067.31	1023.11	3	1	TAAESVTSAFEHNKDTATSK		2094.99	6 0 0 0	H(6)	(H(H)(H(H(H(H)))))	188	1 0 0 0;2 0 0 0;3 0 0 0;4 0 0 0;5 0 0 0;	972.317	1	91.968	105.277	67.2505	2	0.00213	0.69531	1	1.10526	0	0	0	0	1.44683e-08	5.40913e-09	-1	0	5.40913e-09	sp|Q9Y7X6|ISH1_SCHPO	ish1	389	53974700	267293000
Model-FissionYeast-H-1708-4.20487.20487.3.0.dta	Model-FissionYeast-H-1708-4.20487.20487.3.0.dta	Model-FissionYeast-H-1708-4	20487	7099.32	3067.31	1023.11	3	1	TAAESVTSAFEHNKDTATSK		2094.99	6 0 0 0	H(6)	(H(H)(H(H(H(H)))))	188	1 0 0 0;2 0 0 0;3 0 0 0;4 0 0 0;5 0 0 0;	972.317	1	95.303	109.712	68.5428	2	0.00256	0.83321	1	1.13158	0	0	0	0	1.10383e-08	4.08183e-09	-1	0	4.08183e-09	sp|Q9Y7X6|ISH1_SCHPO	ish1	389	53974700	267293000
Model-FissionYeast-H-1708-4.20490.20490.4.1.dta	Model-FissionYeast-H-1708-4.20490.20490.4.1.dta	Model-FissionYeast-H-1708-4	20490	7100.09	3067.31	767.584	4	1	TAAESVTSAFEHNKDTATSK		2094.99	6 0 0 0	H(6)	(H(H)(H(H(H(H)))))	188	1 0 0 0;2 0 0 0;3 0 0 0;4 0 0 0;5 0 0 0;	972.317	1	85.6539	101.839	55.596	2	0.00214	0.69922	1	1.07895	0	0	0	0	1.97141e-07	4.53872e-08	-1	0	4.53872e-08	sp|Q9Y7X6|ISH1_SCHPO	ish1	389	126094000	621648000
Model-FissionYeast-H-1708-4.20500.20500.4.4.dta	Model-FissionYeast-H-1708-4.20500.20500.4.4.dta	Model-FissionYeast-H-1708-4	20500	7102.98	2905.26	727.07	4	1	TAAESVTSAFEHNKDTATSK		2094.99	5 0 0 0	H(5)	(H(H)(H(H(H))))	287	1 0 0 0;2 0 0 0;3 0 0 0;4 0 0 0;	810.264	1	44.8207	53.3999	28.8878	2	-0.0004	-0.13763	1	0.97368	0	0	0	0	0.00021886	1.73695e-05	-1	0	1.73695e-05	sp|Q9Y7X6|ISH1_SCHPO	ish1	389	1050270	4867850
Model-FissionYeast-H-1708-4.20543.20543.3.0.dta	Model-FissionYeast-H-1708-4.20543.20543.3.0.dta	Model-FissionYeast-H-1708-4	20543	7114.69	3067.31	1023.11	3	1	TAAESVTSAFEHNKDTATSK		2094.99	6 0 0 0	H(6)	(H(H)(H(H(H(H)))))	188	1 0 0 0;2 0 0 0;3 0 0 0;4 0 0 0;5 0 0 0;	972.317	1	93.1974	107.792	66.0932	2	0.00242	0.79018	1	1.10526	0	0	0	0	1.8496e-08	6.63919e-09	-1	0	6.63919e-09	sp|Q9Y7X6|ISH1_SCHPO	ish1	389	53974700	267293000
Model-FissionYeast-H-1708-4.20546.20546.4.1.dta	Model-FissionYeast-H-1708-4.20546.20546.4.1.dta	Model-FissionYeast-H-1708-4	20546	7115.44	3067.31	767.584	4	1	TAAESVTSAFEHNKDTATSK		2094.99	6 0 0 0	H(6)	(H(H)(H(H(H(H)))))	188	1 0 0 0;2 0 0 0;3 0 0 0;4 0 0 0;5 0 0 0;	972.317	1	83.6883	99.3302	54.6391	2	0.00178	0.58185	1	1.10526	0	0	0	0	2.47584e-07	5.45413e-08	-1	0	5.45413e-08	sp|Q9Y7X6|ISH1_SCHPO	ish1	389	126094000	621648000
Model-FissionYeast-H-1708-4.20553.20553.3.0.dta	Model-FissionYeast-H-1708-4.20553.20553.3.0.dta	Model-FissionYeast-H-1708-4	20553	7117.26	2947.27	983.094	3	1	ASSAVSSAGDYVETNVKK		1812.9	7 0 0 0	H(7)	(H(H)(H(H(H(H(H))))))	115	1 0 0 0;2 0 0 0;3 0 0 0;4 0 0 0;5 0 0 0;6 0 0 0;	1134.37	2	74.2071	82.3935	59.0037	2	0.00168	0.56944	1	1.11765	0	0	0	0	8.90114e-08	2.40587e-08	-1	0	2.40587e-08	sp|Q9Y7X6|ISH1_SCHPO	ish1	663	21128700	96623800
Model-FissionYeast-H-1708-4.20600.20600.3.0.dta	Model-FissionYeast-H-1708-4.20600.20600.3.0.dta	Model-FissionYeast-H-1708-4	20600	7130.23	3067.31	1023.11	3	1	TAAESVTSAFEHNKDTATSK		2094.99	6 0 0 0	H(6)	(H(H)(H(H(H(H)))))	188	1 0 0 0;2 0 0 0;3 0 0 0;4 0 0 0;5 0 0 0;	972.317	1	65.467	71.3879	54.4709	2	0.00149	0.48698	1	1.05263	0	0	0	0	2.57752e-07	5.62011e-08	-1	0	5.62011e-08	sp|Q9Y7X6|ISH1_SCHPO	ish1	389	157819	826539
Model-FissionYeast-H-1708-4.20605.20605.4.1.dta	Model-FissionYeast-H-1708-4.20605.20605.4.1.dta	Model-FissionYeast-H-1708-4	20605	7131.54	3067.31	767.583	4	1	TAAESVTSAFEHNKDTATSK		2094.99	6 0 0 0	H(6)	(H(H)(H(H(H(H)))))	188	1 0 0 0;2 0 0 0;3 0 0 0;4 0 0 0;5 0 0 0;	972.317	1	36.4624	32.172	44.4302	2	0.00021	0.06805	1	0.63158	0	0	0	0	3.16766e-06	5.22614e-07	-1	0	5.22614e-07	sp|Q9Y7X6|ISH1_SCHPO	ish1	389	254902	1171980
Model-FissionYeast-H-1708-4.20614.20614.3.0.dta	Model-FissionYeast-H-1708-4.20614.20614.3.0.dta	Model-FissionYeast-H-1708-4	20614	7133.86	2947.27	983.094	3	1	ASSAVSSAGDYVETNVKK		1812.9	7 0 0 0	H(7)	(H(H)(H(H(H(H(H))))))	115	1 0 0 0;2 0 0 0;3 0 0 0;4 0 0 0;5 0 0 0;6 0 0 0;	1134.37	2	93.2932	108.696	64.6873	2	0.00134	0.45442	1	1.17647	0	0	0	0	2.50296e-08	8.45173e-09	-1	0	8.45173e-09	sp|Q9Y7X6|ISH1_SCHPO	ish1	663	4825160	21784700
Model-FissionYeast-H-1708-4.20615.20615.3.3.dta	Model-FissionYeast-H-1708-4.20615.20615.3.3.dta	Model-FissionYeast-H-1708-4	20615	7134.13	2174	725.338	3	1	RSEVTPJTSLAQCPK	13,Carbamidomethyl[C];	1687.84	3 0 0 0	H(3)	(H(H)(H))	579	1 0 0 0;2 0 0 0;	486.158	2	57.2575	77.3645	19.9159	2	-0.00102	-0.47101	1	1	0	0	0	1	-1	0	-1	0	0	sp|Q9C0Y2|YKL1_SCHPO	SPAPB2C8.01	39	1139560	4210850
Model-FissionYeast-H-1708-4.20633.20633.3.1.dta	Model-FissionYeast-H-1708-4.20633.20633.3.1.dta	Model-FissionYeast-H-1708-4	20633	7138.63	2336.05	779.356	3	1	RSEVTPJTSLAQCPK	13,Carbamidomethyl[C];	1687.84	4 0 0 0	H(4)	(H(H)(H(H)))	416	1 0 0 0;2 0 0 0;3 0 0 0;	648.211	2	48.3054	66.7615	14.0297	2	0.00036	0.15393	0.75	1	0	0	0	1	-1	0	-1	0	0	sp|Q9C0Y2|YKL1_SCHPO	SPAPB2C8.01	39	4394210	15311100
Model-FissionYeast-H-1708-4.20673.20673.3.0.dta	Model-FissionYeast-H-1708-4.20673.20673.3.0.dta	Model-FissionYeast-H-1708-4	20673	7149.2	2947.27	983.094	3	1	ASSAVSSAGDYVETNVKK		1812.9	7 0 0 0	H(7)	(H(H)(H(H(H(H(H))))))	115	1 0 0 0;2 0 0 0;3 0 0 0;4 0 0 0;5 0 0 0;6 0 0 0;	1134.37	2	89.2444	104.188	61.4913	2	0.00119	0.40251	1	1.17647	0	0	0	0	5.06285e-08	1.49185e-08	-1	0	1.49185e-08	sp|Q9Y7X6|ISH1_SCHPO	ish1	663	16438700	75329700
Model-FissionYeast-H-1708-4.20690.20690.3.0.dta	Model-FissionYeast-H-1708-4.20690.20690.3.0.dta	Model-FissionYeast-H-1708-4	20690	7153.86	2336.05	779.357	3	1	RSEVTPJTSLAQCPK	13,Carbamidomethyl[C];	1687.84	4 0 0 0	H(4)	(H(H)(H(H)))	416	1 0 0 0;2 0 0 0;3 0 0 0;	648.211	2	80.6663	108.986	28.0724	2	0.00049	0.20787	1	1.10714	0	0	0	1	-1	0	-1	0	0	sp|Q9C0Y2|YKL1_SCHPO	SPAPB2C8.01	39	4394210	15311100
Model-FissionYeast-H-1708-4.20697.20697.4.5.dta	Model-FissionYeast-H-1708-4.20697.20697.4.5.dta	Model-FissionYeast-H-1708-4	20697	7155.93	2907.38	727.601	4	1	FTEGAKTAAESVTSAFEHNKDTATSK		2728.31	0 0 0 1	aH(1)	(aH)	1162		179.079	2	14.1506	21.7702	0	0	-0.0044	-1.51242	0	0.48	0	0	0	1	-1	0	-1	0	0	sp|Q9Y7X6|ISH1_SCHPO	ish1	384	4573.4	1953970
Model-FissionYeast-H-1708-4.20719.20719.3.0.dta	Model-FissionYeast-H-1708-4.20719.20719.3.0.dta	Model-FissionYeast-H-1708-4	20719	7161.66	2905.26	969.091	3	1	TAAESVTSAFEHNKDTATSK		2094.99	5 0 0 0	H(5)	(H(H)(H(H(H))))	287	1 0 0 0;2 0 0 0;3 0 0 0;4 0 0 0;	810.264	1	64.6804	74.7973	45.8919	2	0.00149	0.51188	1	1.07895	0	0	0	0	2.17114e-06	3.72903e-07	-1	0	3.72903e-07	sp|Q9Y7X6|ISH1_SCHPO	ish1	389	284478	1441470
Model-FissionYeast-H-1708-4.20731.20731.3.1.dta	Model-FissionYeast-H-1708-4.20731.20731.3.1.dta	Model-FissionYeast-H-1708-4	20731	7165.07	2947.27	983.094	3	1	ASSAVSSAGDYVETNVKK		1812.9	7 0 0 0	H(7)	(H(H)(H(H(H(H(H))))))	115	1 0 0 0;2 0 0 0;3 0 0 0;4 0 0 0;5 0 0 0;6 0 0 0;	1134.37	2	89.5356	103.325	63.926	2	0.00139	0.47172	1	1.14706	0	0	0	0	2.95402e-08	9.51536e-09	-1	0	9.51536e-09	sp|Q9Y7X6|ISH1_SCHPO	ish1	663	12904300	59157100
Model-FissionYeast-H-1708-4.20748.20748.3.0.dta	Model-FissionYeast-H-1708-4.20748.20748.3.0.dta	Model-FissionYeast-H-1708-4	20748	7169.54	2336.06	779.357	3	1	RSEVTPJTSLAQCPK	13,Carbamidomethyl[C];	1687.84	4 0 0 0	H(4)	(H(H)(H(H)))	416	1 0 0 0;2 0 0 0;3 0 0 0;	648.211	2	59.7038	78.5962	24.6179	2	0.00059	0.25281	1	1.07143	0	0	0	1	-1	0	-1	0	0	sp|Q9C0Y2|YKL1_SCHPO	SPAPB2C8.01	39	4394210	15311100
Model-FissionYeast-H-1708-4.20754.20754.4.1.dta	Model-FissionYeast-H-1708-4.20754.20754.4.1.dta	Model-FissionYeast-H-1708-4	20754	7171.35	2905.26	727.07	4	1	TAAESVTSAFEHNKDTATSK		2094.99	5 0 0 0	H(5)	(H(H)(H(H(H))))	287	1 0 0 0;2 0 0 0;3 0 0 0;4 0 0 0;	810.264	1	77.6027	94.8338	45.6021	2	0.00126	0.43375	1	1	0	0	0	0	2.33923e-06	4.07803e-07	-1	0	4.07803e-07	sp|Q9Y7X6|ISH1_SCHPO	ish1	389	94447700	428412000
Model-FissionYeast-H-1708-4.20777.20777.3.0.dta	Model-FissionYeast-H-1708-4.20777.20777.3.0.dta	Model-FissionYeast-H-1708-4	20777	7177.64	2905.26	969.091	3	1	TAAESVTSAFEHNKDTATSK		2094.99	5 0 0 0	H(5)	(H(H)(H(H(H))))	287	1 0 0 0;2 0 0 0;3 0 0 0;4 0 0 0;	810.264	1	85.7699	103.149	53.4938	2	0.0009	0.30949	1	1.07895	0	0	0	0	3.26037e-07	7.17084e-08	-1	0	7.17084e-08	sp|Q9Y7X6|ISH1_SCHPO	ish1	389	43745700	202008000
Model-FissionYeast-H-1708-4.20788.20788.3.0.dta	Model-FissionYeast-H-1708-4.20788.20788.3.0.dta	Model-FissionYeast-H-1708-4	20788	7180.48	2947.27	983.094	3	1	ASSAVSSAGDYVETNVKK		1812.9	7 0 0 0	H(7)	(H(H)(H(H(H(H(H))))))	115	1 0 0 0;2 0 0 0;3 0 0 0;4 0 0 0;5 0 0 0;6 0 0 0;	1134.37	2	94.9276	109.6	67.6785	2	0.001	0.3394	1	1.14706	0	0	0	0	1.32223e-08	4.91057e-09	-1	0	4.91057e-09	sp|Q9Y7X6|ISH1_SCHPO	ish1	663	21173300	96762100
Model-FissionYeast-H-1708-4.20811.20811.4.1.dta	Model-FissionYeast-H-1708-4.20811.20811.4.1.dta	Model-FissionYeast-H-1708-4	20811	7186.53	2905.26	727.07	4	1	TAAESVTSAFEHNKDTATSK		2094.99	5 0 0 0	H(5)	(H(H)(H(H(H))))	287	1 0 0 0;2 0 0 0;3 0 0 0;4 0 0 0;	810.264	1	81.9383	100.08	48.2459	2	0.00214	0.73803	1	1.05263	0	0	0	0	1.19201e-06	2.17565e-07	-1	0	2.17565e-07	sp|Q9Y7X6|ISH1_SCHPO	ish1	389	93725700	424910000
Model-FissionYeast-H-1708-4.20835.20835.4.1.dta	Model-FissionYeast-H-1708-4.20835.20835.4.1.dta	Model-FissionYeast-H-1708-4	20835	7192.7	3067.31	767.583	4	1	TAAESVTSAFEHNKDTATSK		2094.99	6 0 0 0	H(6)	(H(H)(H(H(H(H)))))	188	1 0 0 0;2 0 0 0;3 0 0 0;4 0 0 0;5 0 0 0;	972.317	1	42.5583	44.6857	38.6074	2	-0.00119	-0.38838	1	0.84211	0	0	0	0	1.48266e-05	1.91303e-06	-1	0	1.91303e-06	sp|Q9Y7X6|ISH1_SCHPO	ish1	389	2848530	20782200
Model-FissionYeast-H-1708-4.20839.20839.3.0.dta	Model-FissionYeast-H-1708-4.20839.20839.3.0.dta	Model-FissionYeast-H-1708-4	20839	7193.71	2905.26	969.091	3	1	TAAESVTSAFEHNKDTATSK		2094.99	5 0 0 0	H(5)	(H(H)(H(H(H))))	287	1 0 0 0;2 0 0 0;3 0 0 0;4 0 0 0;	810.264	1	89.5854	107.28	56.7235	2	0.00155	0.53357	1	1.10526	0	0	0	0	1.51111e-07	3.63768e-08	-1	0	3.63768e-08	sp|Q9Y7X6|ISH1_SCHPO	ish1	389	43745700	202008000
Model-FissionYeast-H-1708-4.20853.20853.3.1.dta	Model-FissionYeast-H-1708-4.20853.20853.3.1.dta	Model-FissionYeast-H-1708-4	20853	7197.42	2947.27	983.094	3	1	ASSAVSSAGDYVETNVKK		1812.9	7 0 0 0	H(7)	(H(H)(H(H(H(H(H))))))	115	1 0 0 0;2 0 0 0;3 0 0 0;4 0 0 0;5 0 0 0;6 0 0 0;	1134.37	2	82.5004	93.2582	62.5217	2	0.00114	0.38826	1	1.11765	0	0	0	0	4.02399e-08	1.21732e-08	-1	0	1.21732e-08	sp|Q9Y7X6|ISH1_SCHPO	ish1	663	17015800	78017100
Model-FissionYeast-H-1708-4.20857.20857.3.0.dta	Model-FissionYeast-H-1708-4.20857.20857.3.0.dta	Model-FissionYeast-H-1708-4	20857	7198.42	2139.92	713.978	3	1	TAAESVTSAFEHNK		1491.71	4 0 0 0	H(4)	(H(H)(H(H)))	416	1 0 0 0;2 0 0 0;3 0 0 0;	648.211	1	64.3411	78.1889	38.6239	2	0.00132	0.61572	1	1.30769	0	0	0	1	-1	0	-1	0	0	sp|Q9Y7X6|ISH1_SCHPO	ish1	389	17427900	52515700
Model-FissionYeast-H-1708-4.20867.20867.2.0.dta	Model-FissionYeast-H-1708-4.20867.20867.2.0.dta	Model-FissionYeast-H-1708-4	20867	7201.04	2905.26	1453.13	2	1	TAAESVTSAFEHNKDTATSK		2094.99	5 0 0 0	H(5)	(H(H)(H(H(H))))	287	1 0 0 0;2 0 0 0;3 0 0 0;4 0 0 0;	810.264	1	55.5256	72.5618	23.8869	2	0.00194	0.66712	1	1.05263	0	0	0	0	0.000905419	5.60604e-05	-1	0	5.60604e-05	sp|Q9Y7X6|ISH1_SCHPO	ish1	389	782758	3483370
Model-FissionYeast-H-1708-4.20875.20875.4.1.dta	Model-FissionYeast-H-1708-4.20875.20875.4.1.dta	Model-FissionYeast-H-1708-4	20875	7203.07	2905.26	727.071	4	1	TAAESVTSAFEHNKDTATSK		2094.99	5 0 0 0	H(5)	(H(H)(H(H(H))))	287	1 0 0 0;2 0 0 0;3 0 0 0;4 0 0 0;	810.264	1	83.3845	101.939	48.9261	2	0.00268	0.92252	1	1.05263	0	0	0	0	1.00444e-06	1.90838e-07	-1	0	1.90838e-07	sp|Q9Y7X6|ISH1_SCHPO	ish1	389	93725700	424910000
Model-FissionYeast-H-1708-4.20893.20893.4.2.dta	Model-FissionYeast-H-1708-4.20893.20893.4.2.dta	Model-FissionYeast-H-1708-4	20893	7208.01	3067.31	767.583	4	1	TAAESVTSAFEHNKDTATSK		2094.99	6 0 0 0	H(6)	(H(H)(H(H(H(H)))))	188	1 0 0 0;2 0 0 0;3 0 0 0;4 0 0 0;5 0 0 0;	972.317	1	54.3943	58.9853	45.8683	2	-0.00085	-0.27623	1	0.92105	0	0	0	0	2.18433e-06	3.7857e-07	-1	0	3.7857e-07	sp|Q9Y7X6|ISH1_SCHPO	ish1	389	2848530	20782200
Model-FissionYeast-H-1708-4.20901.20901.2.0.dta	Model-FissionYeast-H-1708-4.20901.20901.2.0.dta	Model-FissionYeast-H-1708-4	20901	7210.31	2139.92	1070.46	2	1	TAAESVTSAFEHNK		1491.71	4 0 0 0	H(4)	(H(H)(H(H)))	416	1 0 0 0;2 0 0 0;3 0 0 0;	648.211	1	62.7695	81.0002	28.9125	2	0.00076	0.35683	1	1.26923	0	0	0	1	-1	0	-1	0	0	sp|Q9Y7X6|ISH1_SCHPO	ish1	389	1560740	4672510
Model-FissionYeast-H-1708-4.20911.20911.3.0.dta	Model-FissionYeast-H-1708-4.20911.20911.3.0.dta	Model-FissionYeast-H-1708-4	20911	7212.86	2947.27	983.094	3	1	ASSAVSSAGDYVETNVKK		1812.9	7 0 0 0	H(7)	(H(H)(H(H(H(H(H))))))	115	1 0 0 0;2 0 0 0;3 0 0 0;4 0 0 0;5 0 0 0;6 0 0 0;	1134.37	2	85.2794	96.0535	65.2703	2	0.00171	0.5786	1	1.11765	0	0	0	0	2.20664e-08	7.65417e-09	-1	0	7.65417e-09	sp|Q9Y7X6|ISH1_SCHPO	ish1	663	4300220	19388000
Model-FissionYeast-H-1708-4.20917.20917.3.0.dta	Model-FissionYeast-H-1708-4.20917.20917.3.0.dta	Model-FissionYeast-H-1708-4	20917	7214.44	2139.92	713.978	3	1	TAAESVTSAFEHNK		1491.71	4 0 0 0	H(4)	(H(H)(H(H)))	416	1 0 0 0;2 0 0 0;3 0 0 0;	648.211	1	82.5385	103.939	42.7955	2	0.00134	0.62413	1	1.26923	0	0	0	1	-1	0	-1	0	0	sp|Q9Y7X6|ISH1_SCHPO	ish1	389	17342800	52095400
Model-FissionYeast-H-1708-4.20935.20935.4.1.dta	Model-FissionYeast-H-1708-4.20935.20935.4.1.dta	Model-FissionYeast-H-1708-4	20935	7219.09	2905.26	727.071	4	1	TAAESVTSAFEHNKDTATSK		2094.99	5 0 0 0	H(5)	(H(H)(H(H(H))))	287	1 0 0 0;2 0 0 0;3 0 0 0;4 0 0 0;	810.264	1	82.1475	100.251	48.5263	2	0.0025	0.86056	1	1.05263	0	0	0	0	1.11065e-06	2.05741e-07	-1	0	2.05741e-07	sp|Q9Y7X6|ISH1_SCHPO	ish1	389	93725700	424910000
Model-FissionYeast-H-1708-4.20956.20956.3.0.dta	Model-FissionYeast-H-1708-4.20956.20956.3.0.dta	Model-FissionYeast-H-1708-4	20956	7224.46	2905.26	969.091	3	1	TAAESVTSAFEHNKDTATSK		2094.99	5 0 0 0	H(5)	(H(H)(H(H(H))))	287	1 0 0 0;2 0 0 0;3 0 0 0;4 0 0 0;	810.264	1	84.0173	100.207	53.9514	2	0.00166	0.57281	1	1.05263	0	0	0	0	2.91985e-07	6.46453e-08	-1	0	6.46453e-08	sp|Q9Y7X6|ISH1_SCHPO	ish1	389	43745700	202008000
Model-FissionYeast-H-1708-4.20964.20964.2.0.dta	Model-FissionYeast-H-1708-4.20964.20964.2.0.dta	Model-FissionYeast-H-1708-4	20964	7226.66	2139.92	1070.46	2	1	TAAESVTSAFEHNK		1491.71	4 0 0 0	H(4)	(H(H)(H(H)))	416	1 0 0 0;2 0 0 0;3 0 0 0;	648.211	1	60.4155	79.4326	25.098	2	0.00138	0.64376	1	1.26923	0	0	0	1	-1	0	-1	0	0	sp|Q9Y7X6|ISH1_SCHPO	ish1	389	1560740	4672510
Model-FissionYeast-H-1708-4.20971.20971.3.0.dta	Model-FissionYeast-H-1708-4.20971.20971.3.0.dta	Model-FissionYeast-H-1708-4	20971	7228.42	2947.27	983.095	3	1	ASSAVSSAGDYVETNVKK		1812.9	7 0 0 0	H(7)	(H(H)(H(H(H(H(H))))))	115	1 0 0 0;2 0 0 0;3 0 0 0;4 0 0 0;5 0 0 0;6 0 0 0;	1134.37	2	71.3992	83.9055	48.1733	2	0.00206	0.69973	0.85714	1.05882	0	0	0	0	1.21405e-06	2.20475e-07	-1	0	2.20475e-07	sp|Q9Y7X6|ISH1_SCHPO	ish1	663	21173300	96762100
Model-FissionYeast-H-1708-4.20978.20978.3.0.dta	Model-FissionYeast-H-1708-4.20978.20978.3.0.dta	Model-FissionYeast-H-1708-4	20978	7230.25	2139.92	713.978	3	1	TAAESVTSAFEHNK		1491.71	4 0 0 0	H(4)	(H(H)(H(H)))	416	1 0 0 0;2 0 0 0;3 0 0 0;	648.211	1	81.1588	100.841	44.6066	2	0.00124	0.57787	1	1.23077	0	0	0	1	-1	0	-1	0	0	sp|Q9Y7X6|ISH1_SCHPO	ish1	389	17342800	52095400
Model-FissionYeast-H-1708-4.20995.20995.3.0.dta	Model-FissionYeast-H-1708-4.20995.20995.3.0.dta	Model-FissionYeast-H-1708-4	20995	7234.66	2785.22	929.077	3	1	ASSAVSSAGDYVETNVKK		1812.9	6 0 0 0	H(6)	(H(H)(H(H(H(H)))))	188	1 0 0 0;2 0 0 0;3 0 0 0;4 0 0 0;5 0 0 0;	972.317	2	88.479	104.606	58.5296	2	0.00162	0.58083	1	1.14706	0	0	0	0	9.92722e-08	2.63669e-08	-1	0	2.63669e-08	sp|Q9Y7X6|ISH1_SCHPO	ish1	663	9211200	38182800
Model-FissionYeast-H-1708-4.20998.20998.4.2.dta	Model-FissionYeast-H-1708-4.20998.20998.4.2.dta	Model-FissionYeast-H-1708-4	20998	7235.51	2905.26	727.07	4	1	TAAESVTSAFEHNKDTATSK		2094.99	5 0 0 0	H(5)	(H(H)(H(H(H))))	287	1 0 0 0;2 0 0 0;3 0 0 0;4 0 0 0;	810.264	1	60.0113	72.736	36.3797	2	0.0018	0.621	1	0.94737	0	0	0	0	2.71678e-05	3.26203e-06	-1	0	3.26203e-06	sp|Q9Y7X6|ISH1_SCHPO	ish1	389	273117	1225160
Model-FissionYeast-H-1708-4.21006.21006.3.0.dta	Model-FissionYeast-H-1708-4.21006.21006.3.0.dta	Model-FissionYeast-H-1708-4	21006	7237.55	3067.31	1023.11	3	1	TAAESVTSAFEHNKDTATSK		2094.99	6 0 0 0	H(6)	(H(H)(H(H(H(H)))))	188	1 0 0 0;2 0 0 0;3 0 0 0;4 0 0 0;5 0 0 0;	972.317	1	63.5161	68.2553	54.7147	2	0.0018	0.58674	1	1.05263	0	0	0	0	2.43153e-07	5.32528e-08	-1	0	5.32528e-08	sp|Q9Y7X6|ISH1_SCHPO	ish1	389	1249640	7046260
Model-FissionYeast-H-1708-4.21014.21014.4.1.dta	Model-FissionYeast-H-1708-4.21014.21014.4.1.dta	Model-FissionYeast-H-1708-4	21014	7239.61	3067.31	767.583	4	1	TAAESVTSAFEHNKDTATSK		2094.99	6 0 0 0	H(6)	(H(H)(H(H(H(H)))))	188	1 0 0 0;2 0 0 0;3 0 0 0;4 0 0 0;5 0 0 0;	972.317	1	28.61	22.7546	39.4843	2	0.00113	0.36798	1	0.55263	0	0	0	0	1.17072e-05	1.54333e-06	-1	0	1.54333e-06	sp|Q9Y7X6|ISH1_SCHPO	ish1	389	1179560	11096000
Model-FissionYeast-H-1708-4.21052.21052.3.0.dta	Model-FissionYeast-H-1708-4.21052.21052.3.0.dta	Model-FissionYeast-H-1708-4	21052	7250.18	2785.22	929.077	3	1	ASSAVSSAGDYVETNVKK		1812.9	6 0 0 0	H(6)	(H(H)(H(H(H(H)))))	188	1 0 0 0;2 0 0 0;3 0 0 0;4 0 0 0;5 0 0 0;	972.317	2	49.0244	50.6672	45.9735	2	0.0017	0.60991	1	0.88235	0	0	0	0	2.12608e-06	3.64464e-07	-1	0	3.64464e-07	sp|Q9Y7X6|ISH1_SCHPO	ish1	663	415588	1656360
Model-FissionYeast-H-1708-4.21107.21107.3.0.dta	Model-FissionYeast-H-1708-4.21107.21107.3.0.dta	Model-FissionYeast-H-1708-4	21107	7265.54	2785.22	929.077	3	1	ASSAVSSAGDYVETNVKK		1812.9	6 0 0 0	H(6)	(H(H)(H(H(H(H)))))	188	1 0 0 0;2 0 0 0;3 0 0 0;4 0 0 0;5 0 0 0;	972.317	2	98.6625	120.322	58.4369	2	0.00136	0.48819	1	1.20588	0	0	0	0	1.01418e-07	2.68359e-08	-1	0	2.68359e-08	sp|Q9Y7X6|ISH1_SCHPO	ish1	663	92324400	392123000
Model-FissionYeast-H-1708-4.21149.21149.3.0.dta	Model-FissionYeast-H-1708-4.21149.21149.3.0.dta	Model-FissionYeast-H-1708-4	21149	7276.95	2743.21	915.075	3	1	TAAESVTSAFEHNKDTATSK		2094.99	4 0 0 0	H(4)	(H(H)(H(H)))	416	1 0 0 0;2 0 0 0;3 0 0 0;	648.211	1	78.8982	100.551	38.6861	2	0.0051	1.85753	1	1.18421	0	0	0	1	-1	0	-1	0	0	sp|Q9Y7X6|ISH1_SCHPO	ish1	389	3488400	14581100
Model-FissionYeast-H-1708-4.21153.21153.4.3.dta	Model-FissionYeast-H-1708-4.21153.21153.4.3.dta	Model-FissionYeast-H-1708-4	21153	7277.99	2905.26	727.07	4	1	TAAESVTSAFEHNKDTATSK		2094.99	5 0 0 0	H(5)	(H(H)(H(H(H))))	287	1 0 0 0;2 0 0 0;3 0 0 0;4 0 0 0;	810.264	1	47.4137	55.408	32.5671	2	0.00042	0.14462	1	0.89474	0	0	0	0	7.78933e-05	7.62493e-06	-1	0	7.62493e-06	sp|Q9Y7X6|ISH1_SCHPO	ish1	389	1928380	9092510
Model-FissionYeast-H-1708-4.21157.21157.3.0.dta	Model-FissionYeast-H-1708-4.21157.21157.3.0.dta	Model-FissionYeast-H-1708-4	21157	7279.1	2434.06	812.026	3	1	EVHSTPLSDVASSEAEK		1785.85	4 0 0 0	H(4)	(H(H)(H(H)))	416	1 0 0 0;2 0 0 0;3 0 0 0;	648.211	4	75.6846	103.093	24.7832	2	0.00092	0.37903	1	1.125	0	0	0	1	-1	0	-1	0	0	sp|Q9P7L0|YOSE_SCHPO	SPBC21C3.14c	800	1051120	3683100
Model-FissionYeast-H-1708-4.21164.21164.3.0.dta	Model-FissionYeast-H-1708-4.21164.21164.3.0.dta	Model-FissionYeast-H-1708-4	21164	7281.15	2785.22	929.077	3	1	ASSAVSSAGDYVETNVKK		1812.9	6 0 0 0	H(6)	(H(H)(H(H(H(H)))))	188	1 0 0 0;2 0 0 0;3 0 0 0;4 0 0 0;5 0 0 0;	972.317	2	86.5039	108.571	45.5217	2	0.00097	0.34709	0.83333	1.14706	0	0	0	0	2.38819e-06	4.13843e-07	-1	0	4.13843e-07	sp|Q9Y7X6|ISH1_SCHPO	ish1	663	92324400	392123000
Model-FissionYeast-H-1708-4.21168.21168.2.0.dta	Model-FissionYeast-H-1708-4.21168.21168.2.0.dta	Model-FissionYeast-H-1708-4	21168	7282.18	2785.22	1393.11	2	1	ASSAVSSAGDYVETNVKK		1812.9	6 0 0 0	H(6)	(H(H)(H(H(H(H)))))	188	1 0 0 0;2 0 0 0;3 0 0 0;4 0 0 0;5 0 0 0;	972.317	2	72.5406	93.9813	32.7222	2	0.00128	0.46055	1	1.14706	0	0	0	0	7.4599e-05	7.42057e-06	-1	0	7.42057e-06	sp|Q9Y7X6|ISH1_SCHPO	ish1	663	2427810	10417500
Model-FissionYeast-H-1708-4.21180.21180.3.1.dta	Model-FissionYeast-H-1708-4.21180.21180.3.1.dta	Model-FissionYeast-H-1708-4	21180	7285.28	2905.26	969.092	3	1	TAAESVTSAFEHNKDTATSK		2094.99	5 0 0 0	H(5)	(H(H)(H(H(H))))	287	1 0 0 0;2 0 0 0;3 0 0 0;4 0 0 0;	810.264	1	55.2049	59.445	47.3306	2	0.00304	1.04471	1	0.89474	0	0	0	0	1.50304e-06	2.72945e-07	-1	0	2.72945e-07	sp|Q9Y7X6|ISH1_SCHPO	ish1	389	802549	3916390
Model-FissionYeast-H-1708-4.21187.21187.3.0.dta	Model-FissionYeast-H-1708-4.21187.21187.3.0.dta	Model-FissionYeast-H-1708-4	21187	7287.06	2581.15	861.055	3	1	TAAESVTSAFEHNKDTATSK		2094.99	3 0 0 0	H(3)	(H(H)(H))	579	1 0 0 0;2 0 0 0;	486.158	1	63.5739	81.7484	29.8212	2	-0.00135	-0.52263	1	0.97368	0	0	0	1	-1	0	-1	0	0	sp|Q9Y7X6|ISH1_SCHPO	ish1	389	7069970	27292800
Model-FissionYeast-H-1708-4.21207.21207.3.1.dta	Model-FissionYeast-H-1708-4.21207.21207.3.1.dta	Model-FissionYeast-H-1708-4	21207	7292.25	2743.21	915.074	3	1	TAAESVTSAFEHNKDTATSK		2094.99	4 0 0 0	H(4)	(H(H)(H(H)))	416	1 0 0 0;2 0 0 0;3 0 0 0;	648.211	1	79.6313	99.7903	42.1932	2	0.00333	1.21339	1	1.07895	0	0	0	1	-1	0	-1	0	0	sp|Q9Y7X6|ISH1_SCHPO	ish1	389	3488400	14581100
Model-FissionYeast-H-1708-4.21210.21210.4.4.dta	Model-FissionYeast-H-1708-4.21210.21210.4.4.dta	Model-FissionYeast-H-1708-4	21210	7293	2905.26	727.07	4	1	TAAESVTSAFEHNKDTATSK		2094.99	5 0 0 0	H(5)	(H(H)(H(H(H))))	287	1 0 0 0;2 0 0 0;3 0 0 0;4 0 0 0;	810.264	1	53.3521	62.5813	36.212	2	0.00112	0.38418	1	0.94737	0	0	0	0	2.84433e-05	3.3786e-06	-1	0	3.3786e-06	sp|Q9Y7X6|ISH1_SCHPO	ish1	389	1928380	9092510
Model-FissionYeast-H-1708-4.21223.21223.3.0.dta	Model-FissionYeast-H-1708-4.21223.21223.3.0.dta	Model-FissionYeast-H-1708-4	21223	7296.65	2785.22	929.077	3	1	ASSAVSSAGDYVETNVKK		1812.9	6 0 0 0	H(6)	(H(H)(H(H(H(H)))))	188	1 0 0 0;2 0 0 0;3 0 0 0;4 0 0 0;5 0 0 0;	972.317	2	103.854	126.412	61.9604	2	0.00106	0.37941	1	1.23529	0	0	0	0	4.55892e-08	1.3772e-08	-1	0	1.3772e-08	sp|Q9Y7X6|ISH1_SCHPO	ish1	663	92324400	392123000
Model-FissionYeast-H-1708-4.21227.21227.2.0.dta	Model-FissionYeast-H-1708-4.21227.21227.2.0.dta	Model-FissionYeast-H-1708-4	21227	7297.68	2785.22	1393.11	2	1	ASSAVSSAGDYVETNVKK		1812.9	6 0 0 0	H(6)	(H(H)(H(H(H(H)))))	188	1 0 0 0;2 0 0 0;3 0 0 0;4 0 0 0;5 0 0 0;	972.317	2	68.4753	88.2572	31.7374	2	0.00173	0.62283	1	1.17647	0	0	0	0	9.82051e-05	9.27274e-06	-1	0	9.27274e-06	sp|Q9Y7X6|ISH1_SCHPO	ish1	663	2427810	10417500
Model-FissionYeast-H-1708-4.21280.21280.3.0.dta	Model-FissionYeast-H-1708-4.21280.21280.3.0.dta	Model-FissionYeast-H-1708-4	21280	7312.11	2785.22	929.077	3	1	ASSAVSSAGDYVETNVKK		1812.9	6 0 0 0	H(6)	(H(H)(H(H(H(H)))))	188	1 0 0 0;2 0 0 0;3 0 0 0;4 0 0 0;5 0 0 0;	972.317	2	85.0261	101.544	54.35	2	0.00137	0.49143	1	1.11765	0	0	0	0	2.65328e-07	5.80697e-08	-1	0	5.80697e-08	sp|Q9Y7X6|ISH1_SCHPO	ish1	663	521372	2123260
Model-FissionYeast-H-1708-4.21367.21367.3.1.dta	Model-FissionYeast-H-1708-4.21367.21367.3.1.dta	Model-FissionYeast-H-1708-4	21367	7336.09	2596.12	866.044	3	1	EVHSTPLSDVASSEAEK		1785.85	5 0 0 0	H(5)	(H(H)(H(H(H))))	287	1 0 0 0;2 0 0 0;3 0 0 0;4 0 0 0;	810.264	4	23.1056	28.9494	12.253	2	0.00253	0.97498	0.6	0.625	0	0	0	0	0.0232967	0.00104031	-1	0	0.00104031	sp|Q9P7L0|YOSE_SCHPO	SPBC21C3.14c	800	2356300	8530280
Model-FissionYeast-H-1708-4.21380.21380.4.1.dta	Model-FissionYeast-H-1708-4.21380.21380.4.1.dta	Model-FissionYeast-H-1708-4	21380	7339.42	2905.26	727.07	4	1	TAAESVTSAFEHNKDTATSK		2094.99	5 0 0 0	H(5)	(H(H)(H(H(H))))	287	1 0 0 0;2 0 0 0;3 0 0 0;4 0 0 0;	810.264	1	55.9529	67.9642	33.6461	2	0.00211	0.72563	1	1	0	0	0	0	5.77006e-05	6.26482e-06	-1	0	6.26482e-06	sp|Q9Y7X6|ISH1_SCHPO	ish1	389	2103100	9730860
Model-FissionYeast-H-1708-4.21402.21402.3.0.dta	Model-FissionYeast-H-1708-4.21402.21402.3.0.dta	Model-FissionYeast-H-1708-4	21402	7345.64	2785.22	929.077	3	1	ASSAVSSAGDYVETNVKK		1812.9	6 0 0 0	H(6)	(H(H)(H(H(H(H)))))	188	1 0 0 0;2 0 0 0;3 0 0 0;4 0 0 0;5 0 0 0;	972.317	2	50.1975	56.7607	38.0087	2	0.00121	0.43542	0.83333	0.88235	0	0	0	0	1.74338e-05	2.13787e-06	-1	0	2.13787e-06	sp|Q9Y7X6|ISH1_SCHPO	ish1	663	1338580	5873280
Model-FissionYeast-H-1708-4.21441.21441.4.1.dta	Model-FissionYeast-H-1708-4.21441.21441.4.1.dta	Model-FissionYeast-H-1708-4	21441	7356.1	2905.26	727.07	4	1	TAAESVTSAFEHNKDTATSK		2094.99	5 0 0 0	H(5)	(H(H)(H(H(H))))	287	1 0 0 0;2 0 0 0;3 0 0 0;4 0 0 0;	810.264	1	58.5014	69.8523	37.4211	2	0.00146	0.50397	1	1.02632	0	0	0	0	2.04493e-05	2.47672e-06	-1	0	2.47672e-06	sp|Q9Y7X6|ISH1_SCHPO	ish1	389	2103100	9730860
Model-FissionYeast-H-1708-4.21442.21442.3.1.dta	Model-FissionYeast-H-1708-4.21442.21442.3.1.dta	Model-FissionYeast-H-1708-4	21442	7356.39	2596.12	866.043	3	1	EVHSTPLSDVASSEAEK		1785.85	5 0 0 0	H(5)	(H(H)(H(H(H))))	287	1 0 0 0;2 0 0 0;3 0 0 0;4 0 0 0;	810.264	4	70.1572	95.1485	23.7447	2	0.0013	0.50235	0.8	1.0625	0	0	0	0	0.000942791	5.74896e-05	-1	0	5.74896e-05	sp|Q9P7L0|YOSE_SCHPO	SPBC21C3.14c	800	2356300	8530280
Model-FissionYeast-H-1708-4.21450.21450.3.0.dta	Model-FissionYeast-H-1708-4.21450.21450.3.0.dta	Model-FissionYeast-H-1708-4	21450	7358.41	2623.16	875.059	3	1	ASSAVSSAGDYVETNVKK		1812.9	5 0 0 0	H(5)	(H(H)(H(H(H))))	287	1 0 0 0;2 0 0 0;3 0 0 0;4 0 0 0;	810.264	2	81.5126	104.573	38.6864	2	0.00141	0.53872	1	1.14706	0	0	0	0	1.45137e-05	1.87771e-06	-1	0	1.87771e-06	sp|Q9Y7X6|ISH1_SCHPO	ish1	663	217189	935181
Model-FissionYeast-H-1708-4.21488.21488.2.0.dta	Model-FissionYeast-H-1708-4.21488.21488.2.0.dta	Model-FissionYeast-H-1708-4	21488	7369.04	2623.16	1312.09	2	1	ASSAVSSAGDYVETNVKK		1812.9	5 0 0 0	H(5)	(H(H)(H(H(H))))	287	1 0 0 0;2 0 0 0;3 0 0 0;4 0 0 0;	810.264	2	71.7562	95.4587	27.7371	2	0.00162	0.61687	1	1.14706	0	0	0	0	0.000303101	2.27646e-05	-1	0	2.27646e-05	sp|Q9Y7X6|ISH1_SCHPO	ish1	663	8743330	35112600
Model-FissionYeast-H-1708-4.21506.21506.3.0.dta	Model-FissionYeast-H-1708-4.21506.21506.3.0.dta	Model-FissionYeast-H-1708-4	21506	7373.76	2623.16	875.059	3	1	ASSAVSSAGDYVETNVKK		1812.9	5 0 0 0	H(5)	(H(H)(H(H(H))))	287	1 0 0 0;2 0 0 0;3 0 0 0;4 0 0 0;	810.264	2	83.8657	108.094	38.8695	2	0.00149	0.56846	0.8	1.11765	0	0	0	0	1.38141e-05	1.77523e-06	-1	0	1.77523e-06	sp|Q9Y7X6|ISH1_SCHPO	ish1	663	237927000	941104000
Model-FissionYeast-H-1708-4.21549.21549.2.0.dta	Model-FissionYeast-H-1708-4.21549.21549.2.0.dta	Model-FissionYeast-H-1708-4	21549	7385.08	2623.16	1312.09	2	1	ASSAVSSAGDYVETNVKK		1812.9	5 0 0 0	H(5)	(H(H)(H(H(H))))	287	1 0 0 0;2 0 0 0;3 0 0 0;4 0 0 0;	810.264	2	86.6677	117.545	29.3249	2	0.0014	0.53453	1	1.20588	0	0	0	0	0.000193452	1.57587e-05	-1	0	1.57587e-05	sp|Q9Y7X6|ISH1_SCHPO	ish1	663	8743330	35112600
Model-FissionYeast-H-1708-4.21563.21563.3.0.dta	Model-FissionYeast-H-1708-4.21563.21563.3.0.dta	Model-FissionYeast-H-1708-4	21563	7389.02	2623.16	875.059	3	1	ASSAVSSAGDYVETNVKK		1812.9	5 0 0 0	H(5)	(H(H)(H(H(H))))	287	1 0 0 0;2 0 0 0;3 0 0 0;4 0 0 0;	810.264	2	79.2192	105.811	29.8336	2	0.00111	0.42207	0.8	1.11765	0	0	0	0	0.000167601	1.44878e-05	-1	0	1.44878e-05	sp|Q9Y7X6|ISH1_SCHPO	ish1	663	237927000	941104000
Model-FissionYeast-H-1708-4.21608.21608.2.0.dta	Model-FissionYeast-H-1708-4.21608.21608.2.0.dta	Model-FissionYeast-H-1708-4	21608	7400.57	2623.16	1312.09	2	1	ASSAVSSAGDYVETNVKK		1812.9	5 0 0 0	H(5)	(H(H)(H(H(H))))	287	1 0 0 0;2 0 0 0;3 0 0 0;4 0 0 0;	810.264	2	84.6419	114.576	29.0508	2	0.00136	0.51928	1	1.20588	0	0	0	0	0.000209015	1.67733e-05	-1	0	1.67733e-05	sp|Q9Y7X6|ISH1_SCHPO	ish1	663	8743330	35112600
Model-FissionYeast-H-1708-4.21622.21622.3.0.dta	Model-FissionYeast-H-1708-4.21622.21622.3.0.dta	Model-FissionYeast-H-1708-4	21622	7404.63	2623.16	875.059	3	1	ASSAVSSAGDYVETNVKK		1812.9	5 0 0 0	H(5)	(H(H)(H(H(H))))	287	1 0 0 0;2 0 0 0;3 0 0 0;4 0 0 0;	810.264	2	93.2439	116.264	50.4929	2	0.00115	0.43808	1	1.17647	0	0	0	0	6.79512e-07	1.3528e-07	-1	0	1.3528e-07	sp|Q9Y7X6|ISH1_SCHPO	ish1	663	237927000	941104000
Model-FissionYeast-H-1708-4.21678.21678.3.0.dta	Model-FissionYeast-H-1708-4.21678.21678.3.0.dta	Model-FissionYeast-H-1708-4	21678	7420.39	2623.16	875.059	3	1	ASSAVSSAGDYVETNVKK		1812.9	5 0 0 0	H(5)	(H(H)(H(H(H))))	287	1 0 0 0;2 0 0 0;3 0 0 0;4 0 0 0;	810.264	2	87.6552	107.948	49.969	2	0.00106	0.40377	1	1.11765	0	0	0	0	7.73949e-07	1.47086e-07	-1	0	1.47086e-07	sp|Q9Y7X6|ISH1_SCHPO	ish1	663	492036	2118000
Model-FissionYeast-H-1708-4.21736.21736.3.0.dta	Model-FissionYeast-H-1708-4.21736.21736.3.0.dta	Model-FissionYeast-H-1708-4	21736	7437.9	2623.16	875.059	3	1	ASSAVSSAGDYVETNVKK		1812.9	5 0 0 0	H(5)	(H(H)(H(H(H))))	287	1 0 0 0;2 0 0 0;3 0 0 0;4 0 0 0;	810.264	2	63.6341	77.6305	37.6407	2	0.00067	0.2551	1	1.02941	0	0	0	0	1.92645e-05	2.32956e-06	-1	0	2.32956e-06	sp|Q9Y7X6|ISH1_SCHPO	ish1	663	442528	2222330
Model-FissionYeast-H-1708-4.22011.22011.3.0.dta	Model-FissionYeast-H-1708-4.22011.22011.3.0.dta	Model-FissionYeast-H-1708-4	22011	7524.2	3112.35	1038.12	3	1	CVVVPVTASATATAK	1,Carbamidomethyl[C];	1474.79	9 0 0 1	H(9)aH(1)	(H(H)(H(H(H(H(H(H(H(aH)))))))))	21	1 0 0 0;2 0 0 0;3 0 0 0;4 0 0 0;5 0 0 0;6 0 0 0;7 0 0 0;8 0 0 0;8 0 0 1;9 0 0 0;	1637.55	7	97.2196	122.489	50.2906	2	0.00159	0.51117	0.81818	1.21429	0	0	0	0	7.14477e-07	1.40406e-07	-1	0	1.40406e-07	sp|O42663|YF89_SCHPO	SPAC27D7.09c	211	2859930	14389900
Model-FissionYeast-H-1708-4.22060.22060.3.2.dta	Model-FissionYeast-H-1708-4.22060.22060.3.2.dta	Model-FissionYeast-H-1708-4	22060	7539.35	2461.11	821.042	3	1	ASSAVSSAGDYVETNVKK		1812.9	4 0 0 0	H(4)	(H(H)(H(H)))	416	1 0 0 0;2 0 0 0;3 0 0 0;	648.211	2	43.6422	51.1311	29.7343	2	0.00201	0.81654	1	0.82353	0	0	0	1	-1	0	-1	0	0	sp|Q9Y7X6|ISH1_SCHPO	ish1	663	432861	1886650
Model-FissionYeast-H-1708-4.22062.22062.3.0.dta	Model-FissionYeast-H-1708-4.22062.22062.3.0.dta	Model-FissionYeast-H-1708-4	22062	7539.82	3112.35	1038.12	3	1	CVVVPVTASATATAK	1,Carbamidomethyl[C];	1474.79	9 0 0 1	H(9)aH(1)	(H(H)(H(H(H(H(H(H(H(aH)))))))))	21	1 0 0 0;2 0 0 0;3 0 0 0;4 0 0 0;5 0 0 0;6 0 0 0;7 0 0 0;8 0 0 0;8 0 0 1;9 0 0 0;	1637.55	7	95.8077	121.013	48.9984	2	0.00191	0.61527	0.81818	1.21429	0	0	0	0	9.86382e-07	1.87887e-07	-1	0	1.87887e-07	sp|O42663|YF89_SCHPO	SPAC27D7.09c	211	2859930	14389900
Model-FissionYeast-H-1708-4.22073.22073.4.4.dta	Model-FissionYeast-H-1708-4.22073.22073.4.4.dta	Model-FissionYeast-H-1708-4	22073	7543.74	2905.26	727.07	4	1	TAAESVTSAFEHNKDTATSK		2094.99	5 0 0 0	H(5)	(H(H)(H(H(H))))	287	1 0 0 0;2 0 0 0;3 0 0 0;4 0 0 0;	810.264	1	59.7288	72.1955	36.5763	2	0.00141	0.48469	1	1.02632	0	0	0	0	2.57457e-05	3.07427e-06	-1	0	3.07427e-06	sp|Q9Y7X6|ISH1_SCHPO	ish1	389	2238580	9892720
Model-FissionYeast-H-1708-4.22110.22110.3.0.dta	Model-FissionYeast-H-1708-4.22110.22110.3.0.dta	Model-FissionYeast-H-1708-4	22110	7555.02	3112.35	1038.12	3	1	CVVVPVTASATATAK	1,Carbamidomethyl[C];	1474.79	9 0 0 1	H(9)aH(1)	(H(H)(H(H(H(H(H(H(H(aH)))))))))	21	1 0 0 0;2 0 0 0;3 0 0 0;4 0 0 0;5 0 0 0;6 0 0 0;7 0 0 0;8 0 0 0;8 0 0 1;9 0 0 0;	1637.55	7	36.8873	44.456	22.8312	2	0.00102	0.32803	0.54545	0.89286	0	0	0	0	0.00122258	7.66127e-05	-1	0	7.66127e-05	sp|O42663|YF89_SCHPO	SPAC27D7.09c	211	78393.4	378735
Model-FissionYeast-H-1708-4.22242.22242.3.2.dta	Model-FissionYeast-H-1708-4.22242.22242.3.2.dta	Model-FissionYeast-H-1708-4	22242	7597.91	2581.15	861.056	3	1	TAAESVTSAFEHNKDTATSK		2094.99	3 0 0 0	H(3)	(H(H)(H))	579	1 0 0 0;2 0 0 0;	486.158	1	42.3613	50.2102	27.7848	2	-0.00032	-0.12281	1	0.92105	0	0	0	1	-1	0	-1	0	0	sp|Q9Y7X6|ISH1_SCHPO	ish1	389	791230	2991180
Model-FissionYeast-H-1708-4.22293.22293.3.0.dta	Model-FissionYeast-H-1708-4.22293.22293.3.0.dta	Model-FissionYeast-H-1708-4	22293	7614.03	2461.11	821.041	3	1	ASSAVSSAGDYVETNVKK		1812.9	4 0 0 0	H(4)	(H(H)(H(H)))	416	1 0 0 0;2 0 0 0;3 0 0 0;	648.211	2	69.7036	89.6053	32.7433	2	0.00089	0.36186	1	1.11765	0	0	0	1	-1	0	-1	0	0	sp|Q9Y7X6|ISH1_SCHPO	ish1	663	932459	3451770
Model-FissionYeast-H-1708-4.22304.22304.3.0.dta	Model-FissionYeast-H-1708-4.22304.22304.3.0.dta	Model-FissionYeast-H-1708-4	22304	7617.1	2950.3	984.104	3	1	CVVVPVTASATATAK	1,Carbamidomethyl[C];	1474.79	8 0 0 1	H(8)aH(1)	(H(H)(H(H(H(H(H(H(aH))))))))	47	1 0 0 0;2 0 0 0;3 0 0 0;4 0 0 0;5 0 0 0;6 0 0 0;7 0 0 0;7 0 0 1;8 0 0 0;	1475.5	7	92.857	120.915	40.7492	2	0.00142	0.48211	0.7	1.21429	0	0	0	0	8.34599e-06	1.19363e-06	-1	0	1.19363e-06	sp|O42663|YF89_SCHPO	SPAC27D7.09c	211	1858230	8629220
Model-FissionYeast-H-1708-4.22371.22371.3.0.dta	Model-FissionYeast-H-1708-4.22371.22371.3.0.dta	Model-FissionYeast-H-1708-4	22371	7638.93	2788.24	930.086	3	1	CVVVPVTASATATAK	1,Carbamidomethyl[C];	1474.79	7 0 0 1	H(7)aH(1)	(H(H)(H(H(H(H(H(aH)))))))	89	1 0 0 0;2 0 0 0;3 0 0 0;4 0 0 0;5 0 0 0;6 0 0 0;6 0 0 1;7 0 0 0;	1313.45	7	92.9427	122.465	38.1159	2	0.00236	0.84777	0.77778	1.21429	0	0	0	0	1.69344e-05	2.09696e-06	-1	0	2.09696e-06	sp|O42663|YF89_SCHPO	SPAC27D7.09c	211	935232	4114800
Model-FissionYeast-H-1708-4.22373.22373.3.0.dta	Model-FissionYeast-H-1708-4.22373.22373.3.0.dta	Model-FissionYeast-H-1708-4	22373	7639.47	2743.21	915.074	3	1	TAAESVTSAFEHNKDTATSK		2094.99	4 0 0 0	H(4)	(H(H)(H(H)))	416	1 0 0 0;2 0 0 0;3 0 0 0;	648.211	1	63.7872	76.6646	39.8721	2	0.00132	0.47958	1	1	0	0	0	1	-1	0	-1	0	0	sp|Q9Y7X6|ISH1_SCHPO	ish1	389	5543990	22893600
Model-FissionYeast-H-1708-4.22418.22418.3.0.dta	Model-FissionYeast-H-1708-4.22418.22418.3.0.dta	Model-FissionYeast-H-1708-4	22418	7655.12	2743.21	915.074	3	1	TAAESVTSAFEHNKDTATSK		2094.99	4 0 0 0	H(4)	(H(H)(H(H)))	416	1 0 0 0;2 0 0 0;3 0 0 0;	648.211	1	81.8395	102.63	43.2288	2	0.00136	0.49708	1	1.05263	0	0	0	1	-1	0	-1	0	0	sp|Q9Y7X6|ISH1_SCHPO	ish1	389	5543990	22893600
Model-FissionYeast-H-1708-4.22463.22463.3.0.dta	Model-FissionYeast-H-1708-4.22463.22463.3.0.dta	Model-FissionYeast-H-1708-4	22463	7670.89	2743.21	915.074	3	1	TAAESVTSAFEHNKDTATSK		2094.99	4 0 0 0	H(4)	(H(H)(H(H)))	416	1 0 0 0;2 0 0 0;3 0 0 0;	648.211	1	83.3589	106.354	40.6544	2	0.00145	0.52989	1	1.13158	0	0	0	1	-1	0	-1	0	0	sp|Q9Y7X6|ISH1_SCHPO	ish1	389	5543990	22893600
Model-FissionYeast-H-1708-4.22623.22623.3.3.dta	Model-FissionYeast-H-1708-4.22623.22623.3.3.dta	Model-FissionYeast-H-1708-4	22623	7722.69	2581.15	861.056	3	1	TAAESVTSAFEHNKDTATSK		2094.99	3 0 0 0	H(3)	(H(H)(H))	579	1 0 0 0;2 0 0 0;	486.158	1	54.7566	68.8034	28.6696	2	0.0005	0.19449	1	0.94737	0	0	0	1	-1	0	-1	0	0	sp|Q9Y7X6|ISH1_SCHPO	ish1	389	1075880	4048820
Model-FissionYeast-H-1708-4.22624.22624.3.0.dta	Model-FissionYeast-H-1708-4.22624.22624.3.0.dta	Model-FissionYeast-H-1708-4	22624	7722.98	2626.19	876.068	3	1	CVVVPVTASATATAK	1,Carbamidomethyl[C];	1474.79	6 0 0 1	H(6)aH(1)	(H(H)(H(H(H(H(aH))))))	151	1 0 0 0;2 0 0 0;3 0 0 0;4 0 0 0;5 0 0 0;5 0 0 1;6 0 0 0;	1151.4	7	94.507	130.095	28.4156	2	0.00026	0.09795	0.75	1.28571	0	0	0	0	0.00025012	1.91194e-05	-1	0	1.91194e-05	sp|O42663|YF89_SCHPO	SPAC27D7.09c	211	1336250	4973990
Model-FissionYeast-H-1708-4.22678.22678.3.3.dta	Model-FissionYeast-H-1708-4.22678.22678.3.3.dta	Model-FissionYeast-H-1708-4	22678	7739.77	2581.15	861.056	3	1	TAAESVTSAFEHNKDTATSK		2094.99	3 0 0 0	H(3)	(H(H)(H))	579	1 0 0 0;2 0 0 0;	486.158	1	46.1037	54.6656	30.2031	2	0.00071	0.27469	1	0.78947	0	0	0	1	-1	0	-1	0	0	sp|Q9Y7X6|ISH1_SCHPO	ish1	389	22050600	84815700
Model-FissionYeast-H-1708-4.22705.22705.3.0.dta	Model-FissionYeast-H-1708-4.22705.22705.3.0.dta	Model-FissionYeast-H-1708-4	22705	7749.03	2623.16	875.059	3	1	ASSAVSSAGDYVETNVKK		1812.9	5 0 0 0	H(5)	(H(H)(H(H(H))))	287	1 0 0 0;2 0 0 0;3 0 0 0;4 0 0 0;	810.264	2	74.1981	91.8979	41.3272	2	0.00142	0.53987	1	1.14706	0	0	0	0	7.15662e-06	1.04008e-06	-1	0	1.04008e-06	sp|Q9Y7X6|ISH1_SCHPO	ish1	663	958695	4473990
Model-FissionYeast-H-1708-4.22826.22826.3.0.dta	Model-FissionYeast-H-1708-4.22826.22826.3.0.dta	Model-FissionYeast-H-1708-4	22826	7789.58	2836.2	946.072	3	1	ASSAVSSAGDYVETNVK		1684.8	6 0 0 1	H(6)aH(1)	(H(H)(H(aH(H(H(H))))))	452	1 0 0 0;2 0 0 0;2 0 0 1;3 0 0 0;3 0 0 1;4 0 0 1;5 0 0 1;	1151.4	2	56.7629	77.4534	18.3378	2	0.00394	1.38891	0.5	1.03125	0	0	0	0	0.0043489	0.000218052	-1	0	0.000218052	sp|Q9Y7X6|ISH1_SCHPO	ish1	663	1192680	5382640
Model-FissionYeast-H-1708-4.22833.22833.3.0.dta	Model-FissionYeast-H-1708-4.22833.22833.3.0.dta	Model-FissionYeast-H-1708-4	22833	7791.51	2461.11	821.041	3	1	ASSAVSSAGDYVETNVKK		1812.9	4 0 0 0	H(4)	(H(H)(H(H)))	416	1 0 0 0;2 0 0 0;3 0 0 0;	648.211	2	41.6418	53.5694	19.4905	2	0.00082	0.33383	0.75	0.82353	0	0	0	1	-1	0	-1	0	0	sp|Q9Y7X6|ISH1_SCHPO	ish1	663	2805850	11590900
Model-FissionYeast-H-1708-4.22883.22883.3.0.dta	Model-FissionYeast-H-1708-4.22883.22883.3.0.dta	Model-FissionYeast-H-1708-4	22883	7806.63	2461.11	821.041	3	1	ASSAVSSAGDYVETNVKK		1812.9	4 0 0 0	H(4)	(H(H)(H(H)))	416	1 0 0 0;2 0 0 0;3 0 0 0;	648.211	2	57.2692	72.2874	29.3783	2	0.00107	0.43378	1	0.94118	0	0	0	1	-1	0	-1	0	0	sp|Q9Y7X6|ISH1_SCHPO	ish1	663	2805850	11590900
Model-FissionYeast-H-1708-4.22901.22901.3.0.dta	Model-FissionYeast-H-1708-4.22901.22901.3.0.dta	Model-FissionYeast-H-1708-4	22901	7811.97	2674.15	892.054	3	1	ASSAVSSAGDYVETNVK		1684.8	5 0 0 1	H(5)aH(1)	(H(H)(H(H(H(aH)))))	237	1 0 0 0;2 0 0 0;3 0 0 0;4 0 0 0;4 0 0 1;5 0 0 0;	989.343	2	77.4785	108.311	20.2182	2	0.00279	1.04319	0.57143	1.15625	0	0	0	0	0.00256464	0.000144176	-1	0	0.000144176	sp|Q9Y7X6|ISH1_SCHPO	ish1	663	843366	3046440
Model-FissionYeast-H-1708-4.22907.22907.3.0.dta	Model-FissionYeast-H-1708-4.22907.22907.3.0.dta	Model-FissionYeast-H-1708-4	22907	7813.89	2657.12	886.378	3	1	ASSAVSSAGDYVETNVK		1684.8	6 0 0 0	H(6)	(H(H)(H(H(H(H)))))	188	1 0 0 0;2 0 0 0;3 0 0 0;4 0 0 0;5 0 0 0;	972.317	2	76.0726	106.315	19.9072	2	0.00099	0.37286	0.66667	1.21875	0	0	0	0	0.00279978	0.000154131	-1	0	0.000154131	sp|Q9Y7X6|ISH1_SCHPO	ish1	663	925351	3769890
Model-FissionYeast-H-1708-4.23019.23019.3.0.dta	Model-FissionYeast-H-1708-4.23019.23019.3.0.dta	Model-FissionYeast-H-1708-4	23019	7851.84	2657.12	886.378	3	1	ASSAVSSAGDYVETNVK		1684.8	6 0 0 0	H(6)	(H(H)(H(H(H(H)))))	188	1 0 0 0;2 0 0 0;3 0 0 0;4 0 0 0;5 0 0 0;	972.317	2	80.2165	113.77	17.9022	2	0.00144	0.54221	0.66667	1.1875	0	0	0	0	0.00491011	0.000249217	-1	0	0.000249217	sp|Q9Y7X6|ISH1_SCHPO	ish1	663	13250800	52555400
Model-FissionYeast-H-1708-4.23027.23027.3.0.dta	Model-FissionYeast-H-1708-4.23027.23027.3.0.dta	Model-FissionYeast-H-1708-4	23027	7854.04	2674.15	892.054	3	1	ASSAVSSAGDYVETNVK		1684.8	5 0 0 1	H(5)aH(1)	(H(H)(H(H(H(aH)))))	237	1 0 0 0;2 0 0 0;3 0 0 0;4 0 0 0;4 0 0 1;5 0 0 0;	989.343	2	91.2589	128.625	21.8655	2	0.00138	0.5148	0.57143	1.21875	0	0	0	0	0.00160857	9.95024e-05	-1	0	9.95024e-05	sp|Q9Y7X6|ISH1_SCHPO	ish1	663	8230050	32658100
Model-FissionYeast-H-1708-4.23029.23029.2.0.dta	Model-FissionYeast-H-1708-4.23029.23029.2.0.dta	Model-FissionYeast-H-1708-4	23029	7854.61	2657.12	1329.06	2	1	ASSAVSSAGDYVETNVK		1684.8	6 0 0 0	H(6)	(H(H)(H(H(H(H)))))	188	1 0 0 0;2 0 0 0;3 0 0 0;4 0 0 0;5 0 0 0;	972.317	2	84.8267	115.721	27.4524	2	0.00139	0.52227	0.83333	1.28125	0	0	0	0	0.000328581	2.43959e-05	-1	0	2.43959e-05	sp|Q9Y7X6|ISH1_SCHPO	ish1	663	6349400	25423800
Model-FissionYeast-H-1708-4.23031.23031.2.1.dta	Model-FissionYeast-H-1708-4.23031.23031.2.1.dta	Model-FissionYeast-H-1708-4	23031	7855.08	2657.12	1329.06	2	1	ASSAVSSAGDYVETNVK		1684.8	6 0 0 0	H(6)	(H(H)(H(H(H(H)))))	188	1 0 0 0;2 0 0 0;3 0 0 0;4 0 0 0;5 0 0 0;	972.317	2	72.3576	98.2889	24.1995	2	0.00134	0.50571	0.83333	1.21875	0	0	0	0	0.000828341	5.33578e-05	-1	0	5.33578e-05	sp|Q9Y7X6|ISH1_SCHPO	ish1	663	6349400	25423800
Model-FissionYeast-H-1708-4.23068.23068.3.0.dta	Model-FissionYeast-H-1708-4.23068.23068.3.0.dta	Model-FissionYeast-H-1708-4	23068	7866.98	2657.12	886.378	3	1	ASSAVSSAGDYVETNVK		1684.8	6 0 0 0	H(6)	(H(H)(H(H(H(H)))))	188	1 0 0 0;2 0 0 0;3 0 0 0;4 0 0 0;5 0 0 0;	972.317	2	114.278	162.703	24.3478	2	0.00133	0.49931	0.66667	1.3125	0	0	0	0	0.000794109	5.1035e-05	-1	0	5.1035e-05	sp|Q9Y7X6|ISH1_SCHPO	ish1	663	13250800	52555400
Model-FissionYeast-H-1708-4.23075.23075.3.0.dta	Model-FissionYeast-H-1708-4.23075.23075.3.0.dta	Model-FissionYeast-H-1708-4	23075	7869.33	2674.15	892.054	3	1	ASSAVSSAGDYVETNVK		1684.8	5 0 0 1	H(5)aH(1)	(H(H)(H(H(H(aH)))))	237	1 0 0 0;2 0 0 0;3 0 0 0;4 0 0 0;4 0 0 1;5 0 0 0;	989.343	2	113.277	161.422	23.8655	2	0.00134	0.50246	0.57143	1.3125	0	0	0	0	0.00091094	5.70063e-05	-1	0	5.70063e-05	sp|Q9Y7X6|ISH1_SCHPO	ish1	663	8230050	32658100
Model-FissionYeast-H-1708-4.23083.23083.2.0.dta	Model-FissionYeast-H-1708-4.23083.23083.2.0.dta	Model-FissionYeast-H-1708-4	23083	7871.46	2657.12	1329.06	2	1	ASSAVSSAGDYVETNVK		1684.8	6 0 0 0	H(6)	(H(H)(H(H(H(H)))))	188	1 0 0 0;2 0 0 0;3 0 0 0;4 0 0 0;5 0 0 0;	972.317	2	82.5316	113.375	25.2517	2	0.00131	0.49216	0.83333	1.25	0	0	0	0	0.000614004	4.09705e-05	-1	0	4.09705e-05	sp|Q9Y7X6|ISH1_SCHPO	ish1	663	6349400	25423800
Model-FissionYeast-H-1708-4.23131.23131.3.0.dta	Model-FissionYeast-H-1708-4.23131.23131.3.0.dta	Model-FissionYeast-H-1708-4	23131	7886.79	2674.15	892.054	3	1	ASSAVSSAGDYVETNVK		1684.8	5 0 0 1	H(5)aH(1)	(H(H)(H(H(H(aH)))))	237	1 0 0 0;2 0 0 0;3 0 0 0;4 0 0 0;4 0 0 1;5 0 0 0;	989.343	2	86.8116	120.959	23.395	2	0.00093	0.34652	0.57143	1.21875	0	0	0	0	0.00104145	6.4932e-05	-1	0	6.4932e-05	sp|Q9Y7X6|ISH1_SCHPO	ish1	663	8230050	32658100
Model-FissionYeast-H-1708-4.23448.23448.3.0.dta	Model-FissionYeast-H-1708-4.23448.23448.3.0.dta	Model-FissionYeast-H-1708-4	23448	7982.55	2495.07	832.361	3	1	ASSAVSSAGDYVETNVK		1684.8	5 0 0 0	H(5)	(H(H)(H(H(H))))	287	1 0 0 0;2 0 0 0;3 0 0 0;4 0 0 0;	810.264	2	72.156	103.79	13.4081	2	0.0012	0.47981	0.6	1.1875	0	0	0	0	0.016717	0.000771192	-1	0	0.000771192	sp|Q9Y7X6|ISH1_SCHPO	ish1	663	5869510	21360600
Model-FissionYeast-H-1708-4.23449.23449.2.0.dta	Model-FissionYeast-H-1708-4.23449.23449.2.0.dta	Model-FissionYeast-H-1708-4	23449	7982.82	2495.07	1248.04	2	1	ASSAVSSAGDYVETNVK		1684.8	5 0 0 0	H(5)	(H(H)(H(H(H))))	287	1 0 0 0;2 0 0 0;3 0 0 0;4 0 0 0;	810.264	2	85.2031	120.874	18.9575	2	0.00164	0.65776	0.8	1.3125	0	0	0	0	0.00365668	0.0001858	-1	0	0.0001858	sp|Q9Y7X6|ISH1_SCHPO	ish1	663	4801080	17487200
Model-FissionYeast-H-1708-4.23457.23457.3.1.dta	Model-FissionYeast-H-1708-4.23457.23457.3.1.dta	Model-FissionYeast-H-1708-4	23457	7985.57	2461.11	821.041	3	1	ASSAVSSAGDYVETNVKK		1812.9	4 0 0 0	H(4)	(H(H)(H(H)))	416	1 0 0 0;2 0 0 0;3 0 0 0;	648.211	2	74.3648	96.5312	33.1986	2	0.00053	0.21437	1	1.11765	0	0	0	1	-1	0	-1	0	0	sp|Q9Y7X6|ISH1_SCHPO	ish1	663	1584860	5855780
Model-FissionYeast-H-1708-4.23466.23466.3.0.dta	Model-FissionYeast-H-1708-4.23466.23466.3.0.dta	Model-FissionYeast-H-1708-4	23466	7988.32	2512.09	838.036	3	1	ASSAVSSAGDYVETNVK		1684.8	4 0 0 1	H(4)aH(1)	(H(H)(H(H(aH))))	351	1 0 0 0;2 0 0 0;3 0 0 0;3 0 0 1;4 0 0 0;	827.291	2	113.021	164.686	17.0723	2	0.00111	0.4415	0.5	1.34375	0	0	0	0	0.00617955	0.000301088	-1	0	0.000301088	sp|Q9Y7X6|ISH1_SCHPO	ish1	663	1269640	4425420
Model-FissionYeast-H-1708-4.23492.23492.3.1.dta	Model-FissionYeast-H-1708-4.23492.23492.3.1.dta	Model-FissionYeast-H-1708-4	23492	7998.2	2495.07	832.361	3	1	ASSAVSSAGDYVETNVK		1684.8	5 0 0 0	H(5)	(H(H)(H(H(H))))	287	1 0 0 0;2 0 0 0;3 0 0 0;4 0 0 0;	810.264	2	84.2316	120.506	16.8647	2	0.00157	0.6289	0.6	1.21875	0	0	0	0	0.0065435	0.000323866	-1	0	0.000323866	sp|Q9Y7X6|ISH1_SCHPO	ish1	663	5869510	21360600
Model-FissionYeast-H-1708-4.23494.23494.2.0.dta	Model-FissionYeast-H-1708-4.23494.23494.2.0.dta	Model-FissionYeast-H-1708-4	23494	7998.77	2495.07	1248.04	2	1	ASSAVSSAGDYVETNVK		1684.8	5 0 0 0	H(5)	(H(H)(H(H(H))))	287	1 0 0 0;2 0 0 0;3 0 0 0;4 0 0 0;	810.264	2	84.6195	119.689	19.4909	2	0.00153	0.61207	0.8	1.28125	0	0	0	0	0.00314794	0.000168139	-1	0	0.000168139	sp|Q9Y7X6|ISH1_SCHPO	ish1	663	4801080	17487200
Model-FissionYeast-H-1708-4.23926.23926.5.0.dta	Model-FissionYeast-H-1708-4.23926.23926.5.0.dta	Model-FissionYeast-H-1708-4	23926	8142.58	4928.15	986.435	5	1	ITGHISSIEATAADIHDAPSTTTKYVQR		2983.51	12 0 0 0	H(12)	(H(H)(H(H(H(H(H(H(H(H(H(H)))))))))))	0	1 0 0 0;2 0 0 0;3 0 0 0;4 0 0 0;5 0 0 0;6 0 0 0;7 0 0 0;8 0 0 0;9 0 0 0;10 0 0 0;11 0 0 0;	1944.63	2	45.2377	64.891	8.73875	2	0.00162	0.32794	0.33333	0.75926	0	0	0	0	0.177504	0.00320241	-1	0	0.00320241	sp|O94559|YF65_SCHPO	SPAC23C4.05c	26	1012190	14278700
Model-FissionYeast-H-1708-4.23932.23932.4.1.dta	Model-FissionYeast-H-1708-4.23932.23932.4.1.dta	Model-FissionYeast-H-1708-4	23932	8144.19	4928.15	1232.79	4	1	ITGHISSIEATAADIHDAPSTTTKYVQR		2983.51	12 0 0 0	H(12)	(H(H)(H(H(H(H(H(H(H(H(H(H)))))))))))	0	1 0 0 0;2 0 0 0;3 0 0 0;4 0 0 0;5 0 0 0;6 0 0 0;7 0 0 0;8 0 0 0;9 0 0 0;10 0 0 0;11 0 0 0;	1944.63	2	36.2367	46.5233	17.133	2	0.00559	1.13514	0.66667	0.64815	0	0	0	0	0.00607676	0.000296695	-1	0	0.000296695	sp|O94559|YF65_SCHPO	SPAC23C4.05c	26	966123	11817200
Model-FissionYeast-H-1708-4.24304.24304.4.1.dta	Model-FissionYeast-H-1708-4.24304.24304.4.1.dta	Model-FissionYeast-H-1708-4	24304	8255.43	4766.09	1192.28	4	1	ITGHISSIEATAADIHDAPSTTTKYVQR		2983.51	11 0 0 0	H(11)	(H(H)(H(H(H(H(H(H(H(H(H))))))))))	3	1 0 0 0;2 0 0 0;3 0 0 0;4 0 0 0;5 0 0 0;6 0 0 0;7 0 0 0;8 0 0 0;9 0 0 0;10 0 0 0;	1782.58	2	47.9441	64.2772	17.6113	2	0.00067	0.13965	0.54545	0.7963	0	0	0	0	0.0053233	0.000266492	-1	0	0.000266492	sp|O94559|YF65_SCHPO	SPAC23C4.05c	26	740211	10008500
Model-FissionYeast-H-1708-4.24362.24362.4.1.dta	Model-FissionYeast-H-1708-4.24362.24362.4.1.dta	Model-FissionYeast-H-1708-4	24362	8273.27	4604.04	1151.77	4	1	ITGHISSIEATAADIHDAPSTTTKYVQR		2983.51	10 0 0 0	H(10)	(H(H)(H(H(H(H(H(H(H(H)))))))))	12	1 0 0 0;2 0 0 0;3 0 0 0;4 0 0 0;5 0 0 0;6 0 0 0;7 0 0 0;8 0 0 0;9 0 0 0;	1620.53	2	51.9413	70.3417	17.7692	2	-0.00174	-0.37771	0.6	0.7963	0	0	0	0	0.00509504	0.000256459	-1	0	0.000256459	sp|O94559|YF65_SCHPO	SPAC23C4.05c	26	889715	10335400
Model-FissionYeast-H-1708-4.24410.24410.4.1.dta	Model-FissionYeast-H-1708-4.24410.24410.4.1.dta	Model-FissionYeast-H-1708-4	24410	8288.28	2905.26	727.07	4	1	TAAESVTSAFEHNKDTATSK		2094.99	5 0 0 0	H(5)	(H(H)(H(H(H))))	287	1 0 0 0;2 0 0 0;3 0 0 0;4 0 0 0;	810.264	1	51.3444	61.3328	32.7944	2	0.0005	0.17216	1	1	0	0	0	0	7.3112e-05	7.26708e-06	-1	0	7.26708e-06	sp|Q9Y7X6|ISH1_SCHPO	ish1	389	3613800	16283800
Model-FissionYeast-H-1708-4.24411.24411.3.0.dta	Model-FissionYeast-H-1708-4.24411.24411.3.0.dta	Model-FissionYeast-H-1708-4	24411	8288.56	2905.26	969.091	3	1	TAAESVTSAFEHNKDTATSK		2094.99	5 0 0 0	H(5)	(H(H)(H(H(H))))	287	1 0 0 0;2 0 0 0;3 0 0 0;4 0 0 0;	810.264	1	61.774	70.15	46.2185	2	0.00018	0.06167	1	1.05263	0	0	0	0	1.99653e-06	3.46231e-07	-1	0	3.46231e-07	sp|Q9Y7X6|ISH1_SCHPO	ish1	389	1927950	10510200
Model-FissionYeast-H-1708-4.24412.24412.4.1.dta	Model-FissionYeast-H-1708-4.24412.24412.4.1.dta	Model-FissionYeast-H-1708-4	24412	8288.85	4604.04	1151.77	4	1	ITGHISSIEATAADIHDAPSTTTKYVQR		2983.51	10 0 0 0	H(10)	(H(H)(H(H(H(H(H(H(H(H)))))))))	12	1 0 0 0;2 0 0 0;3 0 0 0;4 0 0 0;5 0 0 0;6 0 0 0;7 0 0 0;8 0 0 0;9 0 0 0;	1620.53	2	55.1246	75.6329	17.0377	2	0.0022	0.47893	0.6	0.88889	0	0	0	0	0.00623871	0.000307007	-1	0	0.000307007	sp|O94559|YF65_SCHPO	SPAC23C4.05c	26	889715	10335400
Model-FissionYeast-H-1708-4.24460.24460.3.0.dta	Model-FissionYeast-H-1708-4.24460.24460.3.0.dta	Model-FissionYeast-H-1708-4	24460	8303.65	2905.26	969.091	3	1	TAAESVTSAFEHNKDTATSK		2094.99	5 0 0 0	H(5)	(H(H)(H(H(H))))	287	1 0 0 0;2 0 0 0;3 0 0 0;4 0 0 0;	810.264	1	57.9196	62.8796	48.7083	2	0.00078	0.26716	1	0.94737	0	0	0	0	1.06095e-06	1.99926e-07	-1	0	1.99926e-07	sp|Q9Y7X6|ISH1_SCHPO	ish1	389	1927950	10510200
Model-FissionYeast-H-1708-4.24463.24463.4.1.dta	Model-FissionYeast-H-1708-4.24463.24463.4.1.dta	Model-FissionYeast-H-1708-4	24463	8304.5	2905.26	727.07	4	1	TAAESVTSAFEHNKDTATSK		2094.99	5 0 0 0	H(5)	(H(H)(H(H(H))))	287	1 0 0 0;2 0 0 0;3 0 0 0;4 0 0 0;	810.264	1	59.3005	71.2508	37.107	2	0.00087	0.29882	1	1	0	0	0	0	2.2275e-05	2.73873e-06	-1	0	2.73873e-06	sp|Q9Y7X6|ISH1_SCHPO	ish1	389	3613800	16283800
Model-FissionYeast-H-1708-4.24465.24465.4.1.dta	Model-FissionYeast-H-1708-4.24465.24465.4.1.dta	Model-FissionYeast-H-1708-4	24465	8304.97	2905.26	727.07	4	1	TAAESVTSAFEHNKDTATSK		2094.99	5 0 0 0	H(5)	(H(H)(H(H(H))))	287	1 0 0 0;2 0 0 0;3 0 0 0;4 0 0 0;	810.264	1	64.2161	78.9164	36.9154	2	0.00088	0.30295	1	1.02632	0	0	0	0	2.34691e-05	2.87447e-06	-1	0	2.87447e-06	sp|Q9Y7X6|ISH1_SCHPO	ish1	389	3613800	16283800
Model-FissionYeast-H-1708-4.24610.24610.2.1.dta	Model-FissionYeast-H-1708-4.24610.24610.2.1.dta	Model-FissionYeast-H-1708-4	24610	8352.64	2333.01	1167.01	2	1	ASSAVSSAGDYVETNVK		1684.8	4 0 0 0	H(4)	(H(H)(H(H)))	416	1 0 0 0;2 0 0 0;3 0 0 0;	648.211	2	71.9235	102.024	16.022	2	0.00094	0.40488	0.75	1.21875	0	0	0	1	-1	0	-1	0	0	sp|Q9Y7X6|ISH1_SCHPO	ish1	663	1232270	4095500
Model-FissionYeast-H-1708-4.25324.25324.4.1.dta	Model-FissionYeast-H-1708-4.25324.25324.4.1.dta	Model-FissionYeast-H-1708-4	25324	8564.02	2936.38	734.85	4	1	SNEVDHKDSQHVVDEVAQTSPPEVK		2774.32	1 0 0 0	H(1)	(H)	1020		162.053	1	36.8998	56.7689	0	0	0.00142	0.48355	0	0.60417	0	0	0	1	-1	0	-1	0	0	sp|Q9UTC8|OS9_SCHPO	yos9	279	1446630	6698210
Model-FissionYeast-H-1708-4.26016.26016.4.1.dta	Model-FissionYeast-H-1708-4.26016.26016.4.1.dta	Model-FissionYeast-H-1708-4	26016	8776.81	3927.65	982.669	4	1	THHTEYTTLTDGSIDTYTITAK		2469.18	9 0 0 0	H(9)	(H(H)(H(H(H(H(H(H(H))))))))	31	1 0 0 0;2 0 0 0;3 0 0 0;4 0 0 0;5 0 0 0;6 0 0 0;7 0 0 0;8 0 0 0;	1458.48	1	74.3318	107.175	13.3369	2	0.00141	0.35859	0.44444	0.88095	0	0	0	0	0.0170463	0.00079426	-1	0	0.00079426	sp|Q9C0Y2|YKL1_SCHPO	SPAPB2C8.01	74	10313000	81373000
Model-FissionYeast-H-1708-4.26023.26023.3.0.dta	Model-FissionYeast-H-1708-4.26023.26023.3.0.dta	Model-FissionYeast-H-1708-4	26023	8778.94	3927.66	1309.89	3	1	THHTEYTTLTDGSIDTYTITAK		2469.18	9 0 0 0	H(9)	(H(H)(H(H(H(H(H(H(H))))))))	31	1 0 0 0;2 0 0 0;3 0 0 0;4 0 0 0;5 0 0 0;6 0 0 0;7 0 0 0;8 0 0 0;	1458.48	1	88.4697	110.481	47.5908	2	0.00203	0.51696	0.77778	1	0	0	0	0	1.40695e-06	2.5269e-07	-1	0	2.5269e-07	sp|Q9C0Y2|YKL1_SCHPO	SPAPB2C8.01	74	6224750	48256300
Model-FissionYeast-H-1708-4.26063.26063.4.1.dta	Model-FissionYeast-H-1708-4.26063.26063.4.1.dta	Model-FissionYeast-H-1708-4	26063	8792.25	3927.66	982.669	4	1	THHTEYTTLTDGSIDTYTITAK		2469.18	9 0 0 0	H(9)	(H(H)(H(H(H(H(H(H(H))))))))	31	1 0 0 0;2 0 0 0;3 0 0 0;4 0 0 0;5 0 0 0;6 0 0 0;7 0 0 0;8 0 0 0;	1458.48	1	92.9873	134.057	16.7159	2	0.00184	0.46756	0.44444	0.92857	0	0	0	0	0.00681693	0.00033665	-1	0	0.00033665	sp|Q9C0Y2|YKL1_SCHPO	SPAPB2C8.01	74	10313000	81373000
Model-FissionYeast-H-1708-4.26069.26069.3.0.dta	Model-FissionYeast-H-1708-4.26069.26069.3.0.dta	Model-FissionYeast-H-1708-4	26069	8794.35	3927.66	1309.89	3	1	THHTEYTTLTDGSIDTYTITAK		2469.18	9 0 0 0	H(9)	(H(H)(H(H(H(H(H(H(H))))))))	31	1 0 0 0;2 0 0 0;3 0 0 0;4 0 0 0;5 0 0 0;6 0 0 0;7 0 0 0;8 0 0 0;	1458.48	1	98.2096	130.278	38.6536	2	0.0024	0.61091	0.55556	1	0	0	0	0	1.46425e-05	1.89275e-06	-1	0	1.89275e-06	sp|Q9C0Y2|YKL1_SCHPO	SPAPB2C8.01	74	6224750	48256300
Model-FissionYeast-H-1708-4.26112.26112.4.1.dta	Model-FissionYeast-H-1708-4.26112.26112.4.1.dta	Model-FissionYeast-H-1708-4	26112	8807.54	3927.66	982.669	4	1	THHTEYTTLTDGSIDTYTITAK		2469.18	9 0 0 0	H(9)	(H(H)(H(H(H(H(H(H(H))))))))	31	1 0 0 0;2 0 0 0;3 0 0 0;4 0 0 0;5 0 0 0;6 0 0 0;7 0 0 0;8 0 0 0;	1458.48	1	85.7284	123.309	15.9353	2	0.00192	0.48793	0.44444	0.95238	0	0	0	0	0.00844101	0.000413318	-1	0	0.000413318	sp|Q9C0Y2|YKL1_SCHPO	SPAPB2C8.01	74	10313000	81373000
Model-FissionYeast-H-1708-4.26118.26118.3.0.dta	Model-FissionYeast-H-1708-4.26118.26118.3.0.dta	Model-FissionYeast-H-1708-4	26118	8809.77	3927.66	1309.89	3	1	THHTEYTTLTDGSIDTYTITAK		2469.18	9 0 0 0	H(9)	(H(H)(H(H(H(H(H(H(H))))))))	31	1 0 0 0;2 0 0 0;3 0 0 0;4 0 0 0;5 0 0 0;6 0 0 0;7 0 0 0;8 0 0 0;	1458.48	1	90.6861	115.686	44.257	2	0.00248	0.63229	0.66667	0.97619	0	0	0	0	3.31347e-06	5.37183e-07	-1	0	5.37183e-07	sp|Q9C0Y2|YKL1_SCHPO	SPAPB2C8.01	74	6224750	48256300
Model-FissionYeast-H-1708-4.26158.26158.4.1.dta	Model-FissionYeast-H-1708-4.26158.26158.4.1.dta	Model-FissionYeast-H-1708-4	26158	8822.8	3927.65	982.669	4	1	THHTEYTTLTDGSIDTYTITAK		2469.18	9 0 0 0	H(9)	(H(H)(H(H(H(H(H(H(H))))))))	31	1 0 0 0;2 0 0 0;3 0 0 0;4 0 0 0;5 0 0 0;6 0 0 0;7 0 0 0;8 0 0 0;	1458.48	1	73.6462	103.339	18.5016	2	0.00152	0.38609	0.55556	0.90476	0	0	0	0	0.00415438	0.000207739	-1	0	0.000207739	sp|Q9C0Y2|YKL1_SCHPO	SPAPB2C8.01	74	10355200	81745400
Model-FissionYeast-H-1708-4.26506.26506.3.0.dta	Model-FissionYeast-H-1708-4.26506.26506.3.0.dta	Model-FissionYeast-H-1708-4	26506	8928.01	4558.89	1520.3	3	1	ILSEMSASMASSSAHYTSSPTILSR		2614.25	12 0 0 0	H(12)	(H(H)(H(H(H(H(H(H(H(H(H(H)))))))))))	0	1 0 0 0;2 0 0 0;3 0 0 0;4 0 0 0;5 0 0 0;6 0 0 0;7 0 0 0;8 0 0 0;9 0 0 0;10 0 0 0;11 0 0 0;	1944.63	3	62.8047	72.68	44.4648	2	0.00372	0.81624	0.66667	0.89583	0	0	0	0	3.13933e-06	5.18737e-07	-1	0	5.18737e-07	sp|Q9P7L0|YOSE_SCHPO	SPBC21C3.14c	261	719437	8489260
Model-FissionYeast-H-1708-4.26580.26580.3.2.dta	Model-FissionYeast-H-1708-4.26580.26580.3.2.dta	Model-FissionYeast-H-1708-4	26580	8952.89	2992.26	998.091	3	1	SEEKEASNPTTWDFTPTNK		2181.99	5 0 0 0	H(5)	(H(H)(H(H(H))))	287	1 0 0 0;2 0 0 0;3 0 0 0;4 0 0 0;	810.264	1	50.2915	64.1672	24.5223	2	0.00113	0.37636	0.8	0.77778	0	0	0	0	0.000755626	4.96169e-05	-1	0	4.96169e-05	sp|O59729|SLPI_SCHPO	SPBC3E7.09	63	1155050	5720050
Model-FissionYeast-H-1708-4.26773.26773.3.0.dta	Model-FissionYeast-H-1708-4.26773.26773.3.0.dta	Model-FissionYeast-H-1708-4	26773	9013.29	4396.83	1466.28	3	1	ILSEMSASMASSSAHYTSSPTILSR		2614.25	11 0 0 0	H(11)	(H(H)(H(H(H(H(H(H(H(H(H))))))))))	3	1 0 0 0;2 0 0 0;3 0 0 0;4 0 0 0;5 0 0 0;6 0 0 0;7 0 0 0;8 0 0 0;9 0 0 0;10 0 0 0;	1782.58	3	58.4087	63.7826	48.4285	2	0.00324	0.73702	0.72727	0.79167	0	0	0	0	1.13835e-06	2.07946e-07	-1	0	2.07946e-07	sp|Q9P7L0|YOSE_SCHPO	SPBC21C3.14c	261	695679	7636120
Model-FissionYeast-H-1708-4.26814.26814.4.1.dta	Model-FissionYeast-H-1708-4.26814.26814.4.1.dta	Model-FissionYeast-H-1708-4	26814	9024.42	3765.6	942.156	4	1	THHTEYTTLTDGSIDTYTITAK		2469.18	8 0 0 0	H(8)	(H(H)(H(H(H(H(H(H)))))))	64	1 0 0 0;2 0 0 0;3 0 0 0;4 0 0 0;5 0 0 0;6 0 0 0;7 0 0 0;	1296.42	1	76.6474	109.795	15.0878	2	0.00256	0.67874	0.5	0.95238	0	0	0	0	0.010623	0.000516273	-1	0	0.000516273	sp|Q9C0Y2|YKL1_SCHPO	SPAPB2C8.01	74	808445	6156020
Model-FissionYeast-H-1708-4.27179.27179.3.0.dta	Model-FissionYeast-H-1708-4.27179.27179.3.0.dta	Model-FissionYeast-H-1708-4	27179	9143.27	3548.58	1183.53	3	1	VKDTASKASSAVSSAGDYVETNVK		2414.2	7 0 0 0	H(7)	(H(H)(H(H(H(H(H))))))	115	1 0 0 0;2 0 0 0;3 0 0 0;4 0 0 0;5 0 0 0;6 0 0 0;	1134.37	4	59.9085	58.9852	61.6233	2	0.00192	0.54002	1	0.80435	0	0	0	0	4.91545e-08	1.45443e-08	-1	0	1.45443e-08	sp|Q9Y7X6|ISH1_SCHPO	ish1	658	715336	4485150
Model-FissionYeast-H-1708-4.27506.27506.2.1.dta	Model-FissionYeast-H-1708-4.27506.27506.2.1.dta	Model-FissionYeast-H-1708-4	27506	9251.27	1829.84	915.425	2	1	PVNNHGSIEQDAPK		1505.73	2 0 0 0	H(2)	(H(H))	780	1 0 0 0;	324.106	7	20.7783	26.3192	10.4882	2	0.00312	1.70586	1	0.84615	0	0	0	1	-1	0	-1	0	0	sp|O13918|ZHF1_SCHPO	zhf1	214	1324880	4749010
Model-FissionYeast-H-1708-4.27553.27553.2.0.dta	Model-FissionYeast-H-1708-4.27553.27553.2.0.dta	Model-FissionYeast-H-1708-4	27553	9266.96	1829.84	915.425	2	1	PVNNHGSIEQDAPK		1505.73	2 0 0 0	H(2)	(H(H))	780	1 0 0 0;	324.106	7	24.4359	36.6117	1.82367	1	0.00292	1.59656	0.5	0.88462	0	0	0	1	-1	0	-1	0	0	sp|O13918|ZHF1_SCHPO	zhf1	214	1324880	4749010
Model-FissionYeast-H-1708-4.27765.27765.4.1.dta	Model-FissionYeast-H-1708-4.27765.27765.4.1.dta	Model-FissionYeast-H-1708-4	27765	9335.37	3037.35	760.093	4	1	DGHVIDSSNLQTDSVKDYSEVSR		2551.19	3 0 0 0	H(3)	(H(H)(H))	579	1 0 0 0;2 0 0 0;	486.158	7	84.9944	122.925	14.5518	2	0.00153	0.50439	1	1.06818	0	0	0	1	-1	0	-1	0	0	sp|Q9P7L0|YOSE_SCHPO	SPBC21C3.14c	755	1685460	7993330
Model-FissionYeast-H-1708-4.27767.27767.3.0.dta	Model-FissionYeast-H-1708-4.27767.27767.3.0.dta	Model-FissionYeast-H-1708-4	27767	9335.89	3037.35	1013.12	3	1	DGHVIDSSNLQTDSVKDYSEVSR		2551.19	3 0 0 0	H(3)	(H(H)(H))	579	1 0 0 0;2 0 0 0;	486.158	7	36.5686	46.9934	17.2082	2	0.00167	0.55049	1	0.79545	0	0	0	1	-1	0	-1	0	0	sp|Q9P7L0|YOSE_SCHPO	SPBC21C3.14c	755	1419730	6941870
Model-FissionYeast-H-1708-4.27800.27800.3.2.dta	Model-FissionYeast-H-1708-4.27800.27800.3.2.dta	Model-FissionYeast-H-1708-4	27800	9345.4	3386.52	1129.51	3	1	VKDTASKASSAVSSAGDYVETNVK		2414.2	6 0 0 0	H(6)	(H(H)(H(H(H(H)))))	188	1 0 0 0;2 0 0 0;3 0 0 0;4 0 0 0;5 0 0 0;	972.317	4	79.6961	96.6043	48.295	2	0.00106	0.31322	1	0.97826	0	0	0	0	1.17733e-06	2.14696e-07	-1	0	2.14696e-07	sp|Q9Y7X6|ISH1_SCHPO	ish1	658	1787580	10194300
Model-FissionYeast-H-1708-4.27823.27823.3.0.dta	Model-FissionYeast-H-1708-4.27823.27823.3.0.dta	Model-FissionYeast-H-1708-4	27823	9351.82	3037.35	1013.12	3	1	DGHVIDSSNLQTDSVKDYSEVSR		2551.19	3 0 0 0	H(3)	(H(H)(H))	579	1 0 0 0;2 0 0 0;	486.158	7	30.7657	36.56	20.0048	2	0.00163	0.53765	1	0.61364	0	0	0	1	-1	0	-1	0	0	sp|Q9P7L0|YOSE_SCHPO	SPBC21C3.14c	755	1419730	6941870
Model-FissionYeast-H-1708-4.27834.27834.3.0.dta	Model-FissionYeast-H-1708-4.27834.27834.3.0.dta	Model-FissionYeast-H-1708-4	27834	9355.02	2345.04	782.35	3	1	DDMEQKLEEMTDKYTK		2003.89	1 0 0 1	H(1)aH(1)	(aH(H))	1141	0 0 0 1;	341.132	11	24.4019	37.5414	0	0	0.01007	4.29349	0	0.83333	0	0	0	1	-1	0	-1	0	0	sp|Q02088|TPM_SCHPO	cdc8	141	11323.8	27580.7
Model-FissionYeast-H-1708-4.27855.27855.3.0.dta	Model-FissionYeast-H-1708-4.27855.27855.3.0.dta	Model-FissionYeast-H-1708-4	27855	9361.37	3386.52	1129.51	3	1	VKDTASKASSAVSSAGDYVETNVK		2414.2	6 0 0 0	H(6)	(H(H)(H(H(H(H)))))	188	1 0 0 0;2 0 0 0;3 0 0 0;4 0 0 0;5 0 0 0;	972.317	4	79.6739	96.7957	47.8763	2	0.00225	0.66402	1	1.02174	0	0	0	0	1.30876e-06	2.35462e-07	-1	0	2.35462e-07	sp|Q9Y7X6|ISH1_SCHPO	ish1	658	1787580	10194300
Model-FissionYeast-H-1708-4.28802.28802.3.0.dta	Model-FissionYeast-H-1708-4.28802.28802.3.0.dta	Model-FissionYeast-H-1708-4	28802	9679.27	3447.49	1149.83	3	1	SVAEETYSFLPSDVPKSEAEK		2313.11	7 0 0 0	H(7)	(H(H)(H(H(H(H(H))))))	115	1 0 0 0;2 0 0 0;3 0 0 0;4 0 0 0;5 0 0 0;6 0 0 0;	1134.37	1	28.1495	26.7013	30.8389	2	0.00472	1.36833	0.71429	0.525	0	0	0	0	0.000126326	1.11692e-05	-1	0	1.11692e-05	sp|Q9P7L0|YOSE_SCHPO	SPBC21C3.14c	680	1692910	9983000
Model-FissionYeast-H-1708-4.28855.28855.3.0.dta	Model-FissionYeast-H-1708-4.28855.28855.3.0.dta	Model-FissionYeast-H-1708-4	28855	9694.9	3447.49	1149.83	3	1	SVAEETYSFLPSDVPKSEAEK		2313.11	7 0 0 0	H(7)	(H(H)(H(H(H(H(H))))))	115	1 0 0 0;2 0 0 0;3 0 0 0;4 0 0 0;5 0 0 0;6 0 0 0;	1134.37	1	34.8478	31.2747	41.4834	2	0.00417	1.20821	0.85714	0.55	0	0	0	0	6.86599e-06	9.95866e-07	-1	0	9.95866e-07	sp|Q9P7L0|YOSE_SCHPO	SPBC21C3.14c	680	1692910	9983000
Model-FissionYeast-H-1708-4.30143.30143.2.2.dta	Model-FissionYeast-H-1708-4.30143.30143.2.2.dta	Model-FissionYeast-H-1708-4	30143	10091.1	1778.92	889.964	2	1	KPTLGSIEVAYSR		1420.78	0 0 0 2	aH(2)	(aH(aH))	1151	0 0 0 1;	358.159	3	10.6259	16.3476	0	0	-0.01664	-9.35268	0	0.45833	0	0	0	1	-1	0	-1	0.00742574	0.00742574	sp|Q09847|NU146_SCHPO	nup146	1231	1398430	1582050
Model-FissionYeast-H-1708-4.30242.30242.3.0.dta	Model-FissionYeast-H-1708-4.30242.30242.3.0.dta	Model-FissionYeast-H-1708-4	30242	10123.4	4153.75	1385.25	3	1	SAASKVQDAEFSIQTAPSFPK		2209.11	12 0 0 0	H(12)	(H(H)(H(H(H(H(H(H(H(H(H(H)))))))))))	0	1 0 0 0;2 0 0 0;3 0 0 0;4 0 0 0;5 0 0 0;6 0 0 0;7 0 0 0;8 0 0 0;9 0 0 0;10 0 0 0;11 0 0 0;	1944.63	1	81.2818	85.8905	72.7228	2	0.00264	0.6356	0.83333	0.95	0	0	0	0	4.72531e-09	1.88803e-09	-1	0	1.88803e-09	sp|P87178|YB1D_SCHPO	SPBC3D6.13c	238	3378160	28682300
Model-FissionYeast-H-1708-4.30291.30291.3.0.dta	Model-FissionYeast-H-1708-4.30291.30291.3.0.dta	Model-FissionYeast-H-1708-4	30291	10139.1	4153.75	1385.25	3	1	SAASKVQDAEFSIQTAPSFPK		2209.11	12 0 0 0	H(12)	(H(H)(H(H(H(H(H(H(H(H(H(H)))))))))))	0	1 0 0 0;2 0 0 0;3 0 0 0;4 0 0 0;5 0 0 0;6 0 0 0;7 0 0 0;8 0 0 0;9 0 0 0;10 0 0 0;11 0 0 0;	1944.63	1	105.162	121.044	75.6682	2	0.00268	0.64499	0.83333	1.125	0	0	0	0	2.66411e-09	1.09435e-09	-1	0	1.09435e-09	sp|P87178|YB1D_SCHPO	SPBC3D6.13c	238	3378160	28682300
Model-FissionYeast-H-1708-4.30338.30338.3.0.dta	Model-FissionYeast-H-1708-4.30338.30338.3.0.dta	Model-FissionYeast-H-1708-4	30338	10154.5	4153.75	1385.25	3	1	SAASKVQDAEFSIQTAPSFPK		2209.11	12 0 0 0	H(12)	(H(H)(H(H(H(H(H(H(H(H(H(H)))))))))))	0	1 0 0 0;2 0 0 0;3 0 0 0;4 0 0 0;5 0 0 0;6 0 0 0;7 0 0 0;8 0 0 0;9 0 0 0;10 0 0 0;11 0 0 0;	1944.63	1	102.092	120.289	68.2983	2	0.00256	0.61682	0.75	1.15	0	0	0	0	1.16147e-08	4.24841e-09	-1	0	4.24841e-09	sp|P87178|YB1D_SCHPO	SPBC3D6.13c	238	3378160	28682300
Model-FissionYeast-H-1708-4.30359.30359.3.0.dta	Model-FissionYeast-H-1708-4.30359.30359.3.0.dta	Model-FissionYeast-H-1708-4	30359	10161.5	3991.7	1331.24	3	1	SAASKVQDAEFSIQTAPSFPK		2209.11	11 0 0 0	H(11)	(H(H)(H(H(H(H(H(H(H(H(H))))))))))	3	1 0 0 0;2 0 0 0;3 0 0 0;4 0 0 0;5 0 0 0;6 0 0 0;7 0 0 0;8 0 0 0;9 0 0 0;10 0 0 0;	1782.58	1	89.2975	99.6084	70.1486	2	0.00365	0.91529	0.81818	1.025	0	0	0	0	7.9295e-09	3.19047e-09	-1	0	3.19047e-09	sp|P87178|YB1D_SCHPO	SPBC3D6.13c	238	4746280	37820300
Model-FissionYeast-H-1708-4.30398.30398.3.0.dta	Model-FissionYeast-H-1708-4.30398.30398.3.0.dta	Model-FissionYeast-H-1708-4	30398	10176.6	3991.7	1331.24	3	1	SAASKVQDAEFSIQTAPSFPK		2209.11	11 0 0 0	H(11)	(H(H)(H(H(H(H(H(H(H(H(H))))))))))	3	1 0 0 0;2 0 0 0;3 0 0 0;4 0 0 0;5 0 0 0;6 0 0 0;7 0 0 0;8 0 0 0;9 0 0 0;10 0 0 0;	1782.58	1	103.375	119.428	73.5627	2	0.00268	0.67103	0.81818	1.1	0	0	0	0	4.0045e-09	1.6713e-09	-1	0	1.6713e-09	sp|P87178|YB1D_SCHPO	SPBC3D6.13c	238	4746280	37820300
Model-FissionYeast-H-1708-4.30426.30426.3.0.dta	Model-FissionYeast-H-1708-4.30426.30426.3.0.dta	Model-FissionYeast-H-1708-4	30426	10187	3829.65	1277.22	3	1	SAASKVQDAEFSIQTAPSFPK		2209.11	10 0 0 0	H(10)	(H(H)(H(H(H(H(H(H(H(H)))))))))	12	1 0 0 0;2 0 0 0;3 0 0 0;4 0 0 0;5 0 0 0;6 0 0 0;7 0 0 0;8 0 0 0;9 0 0 0;	1620.53	1	97.9838	117.544	61.6571	2	0.0038	0.99226	0.8	1.1	0	0	0	0	4.87838e-08	1.43591e-08	-1	0	1.43591e-08	sp|P87178|YB1D_SCHPO	SPBC3D6.13c	238	2728160	21873800
Model-FissionYeast-H-1708-4.30437.30437.3.0.dta	Model-FissionYeast-H-1708-4.30437.30437.3.0.dta	Model-FissionYeast-H-1708-4	30437	10191.8	3991.7	1331.24	3	1	SAASKVQDAEFSIQTAPSFPK		2209.11	11 0 0 0	H(11)	(H(H)(H(H(H(H(H(H(H(H(H))))))))))	3	1 0 0 0;2 0 0 0;3 0 0 0;4 0 0 0;5 0 0 0;6 0 0 0;7 0 0 0;8 0 0 0;9 0 0 0;10 0 0 0;	1782.58	1	106.529	124.008	74.0671	2	0.0025	0.62744	0.81818	1.15	0	0	0	0	3.62852e-09	1.48815e-09	-1	0	1.48815e-09	sp|P87178|YB1D_SCHPO	SPBC3D6.13c	238	4746280	37820300
Model-FissionYeast-H-1708-4.30470.30470.3.0.dta	Model-FissionYeast-H-1708-4.30470.30470.3.0.dta	Model-FissionYeast-H-1708-4	30470	10202.4	3829.65	1277.22	3	1	SAASKVQDAEFSIQTAPSFPK		2209.11	10 0 0 0	H(10)	(H(H)(H(H(H(H(H(H(H(H)))))))))	12	1 0 0 0;2 0 0 0;3 0 0 0;4 0 0 0;5 0 0 0;6 0 0 0;7 0 0 0;8 0 0 0;9 0 0 0;	1620.53	1	103.192	121.059	70.0093	2	0.0058	1.51398	0.9	1.15	0	0	0	0	8.15829e-09	3.26291e-09	-1	0	3.26291e-09	sp|P87178|YB1D_SCHPO	SPBC3D6.13c	238	2728160	21873800
Model-FissionYeast-H-1708-4.30482.30482.3.1.dta	Model-FissionYeast-H-1708-4.30482.30482.3.1.dta	Model-FissionYeast-H-1708-4	30482	10207.4	3991.7	1331.24	3	1	SAASKVQDAEFSIQTAPSFPK		2209.11	11 0 0 0	H(11)	(H(H)(H(H(H(H(H(H(H(H(H))))))))))	3	1 0 0 0;2 0 0 0;3 0 0 0;4 0 0 0;5 0 0 0;6 0 0 0;7 0 0 0;8 0 0 0;9 0 0 0;10 0 0 0;	1782.58	1	103.412	122.059	68.7811	2	0.00386	0.96715	0.81818	1.2	0	0	0	0	1.05055e-08	3.84741e-09	-1	0	3.84741e-09	sp|P87178|YB1D_SCHPO	SPBC3D6.13c	238	4746280	37820300
Model-FissionYeast-H-1708-4.30597.30597.3.1.dta	Model-FissionYeast-H-1708-4.30597.30597.3.1.dta	Model-FissionYeast-H-1708-4	30597	10248.5	3829.65	1277.22	3	1	SAASKVQDAEFSIQTAPSFPK		2209.11	10 0 0 0	H(10)	(H(H)(H(H(H(H(H(H(H(H)))))))))	12	1 0 0 0;2 0 0 0;3 0 0 0;4 0 0 0;5 0 0 0;6 0 0 0;7 0 0 0;8 0 0 0;9 0 0 0;	1620.53	1	26.4048	21.9959	34.5928	2	0.006	1.56803	0.7	0.5	0	0	0	0	4.43997e-05	5.08104e-06	-1	0	5.08104e-06	sp|P87178|YB1D_SCHPO	SPBC3D6.13c	238	2520010	20321000
Model-FissionYeast-H-1708-4.30723.30723.3.2.dta	Model-FissionYeast-H-1708-4.30723.30723.3.2.dta	Model-FissionYeast-H-1708-4	30723	10288.6	3532.46	1178.16	3	1	YQTAGFTQPDDQGAEEGPLAHADDHVD		2884.23	4 0 0 0	H(4)	(H(H)(H(H)))	416	1 0 0 0;2 0 0 0;3 0 0 0;	648.211	3	21.3322	24.0672	16.2531	2	0.01674	4.73964	0.75	0.48077	0	0	0	1	-1	0	-1	0	0	sp|O74745|ANP1_SCHPO	anp1	406	8004020	48081400
Model-FissionYeast-H-1708-4.31709.31709.3.0.dta	Model-FissionYeast-H-1708-4.31709.31709.3.0.dta	Model-FissionYeast-H-1708-4	31709	10612.7	3020.36	1007.46	3	1	AASAAASSAVYPLFPHGIR		1885.99	7 0 0 0	H(7)	(H(H)(H(H(H(H(H))))))	115	1 0 0 0;2 0 0 0;3 0 0 0;4 0 0 0;5 0 0 0;6 0 0 0;	1134.37	3	75.1298	97.0794	34.3662	2	-0.00084	-0.27768	0.85714	1.08333	0	0	0	0	4.72678e-05	5.31665e-06	-1	0	5.31665e-06	sp|O42663|YF89_SCHPO	SPAC27D7.09c	222	4835820	20586200
Model-FissionYeast-H-1708-4.31779.31779.3.0.dta	Model-FissionYeast-H-1708-4.31779.31779.3.0.dta	Model-FissionYeast-H-1708-4	31779	10635.2	3020.36	1007.46	3	1	AASAAASSAVYPLFPHGIR		1885.99	7 0 0 0	H(7)	(H(H)(H(H(H(H(H))))))	115	1 0 0 0;2 0 0 0;3 0 0 0;4 0 0 0;5 0 0 0;6 0 0 0;	1134.37	3	85.3748	109.61	40.3672	2	-0.00019	-0.06314	0.85714	1.16667	0	0	0	0	9.2413e-06	1.30352e-06	-1	0	1.30352e-06	sp|O42663|YF89_SCHPO	SPAC27D7.09c	222	4835820	20586200
Model-FissionYeast-H-1708-4.31836.31836.3.0.dta	Model-FissionYeast-H-1708-4.31836.31836.3.0.dta	Model-FissionYeast-H-1708-4	31836	10652.2	3020.36	1007.46	3	1	AASAAASSAVYPLFPHGIR		1885.99	7 0 0 0	H(7)	(H(H)(H(H(H(H(H))))))	115	1 0 0 0;2 0 0 0;3 0 0 0;4 0 0 0;5 0 0 0;6 0 0 0;	1134.37	3	88.7493	115.623	38.8414	2	0.00043	0.14346	0.85714	1.16667	0	0	0	0	1.39189e-05	1.80885e-06	-1	0	1.80885e-06	sp|O42663|YF89_SCHPO	SPAC27D7.09c	222	4835820	20586200
Model-FissionYeast-H-1708-4.32118.32118.2.3.dta	Model-FissionYeast-H-1708-4.32118.32118.2.3.dta	Model-FissionYeast-H-1708-4	32118	10742.9	2150.98	1075.99	2	1	TLEAMKSDLMTMFNNAR	5,Oxidation[M];	1988.92	1 0 0 0	H(1)	(H)	1020		162.053	1	11.2829	17.3584	0	0	0.00426	1.98137	0	0.5	0	0	0	1	-1	0	-1	0.00501253	0.00501253	sp|Q9UTN6|SNF21_SCHPO	snf21	1128	4630460	12844900
Model-FissionYeast-H-1708-4.32722.32722.3.0.dta	Model-FissionYeast-H-1708-4.32722.32722.3.0.dta	Model-FissionYeast-H-1708-4	32722	10957.9	2858.31	953.441	3	1	AASAAASSAVYPLFPHGIR		1885.99	6 0 0 0	H(6)	(H(H)(H(H(H(H)))))	188	1 0 0 0;2 0 0 0;3 0 0 0;4 0 0 0;5 0 0 0;	972.317	3	21.7538	17.1311	30.3387	2	0.00014	0.04748	1	0.47222	0	0	0	0	0.000145388	1.23666e-05	-1	0.00501253	0.0050249	sp|O42663|YF89_SCHPO	SPAC27D7.09c	222	626243	2622330
Model-FissionYeast-H-1708-4.33901.33901.4.1.dta	Model-FissionYeast-H-1708-4.33901.33901.4.1.dta	Model-FissionYeast-H-1708-4	33901	11348.5	4044.84	1011.97	4	1	TLTVGADKTLTASMTNGYPLIMYPHSK		2910.47	7 0 0 0	H(7)	(H(H)(H(H(H(H(H))))))	115	1 0 0 0;2 0 0 0;3 0 0 0;4 0 0 0;5 0 0 0;6 0 0 0;	1134.37	1	53.7097	69.4551	24.4682	2	0.00104	0.25719	0.85714	0.76923	0	0	0	0	0.000767357	5.02139e-05	-1	0	5.02139e-05	sp|Q9Y7S9|AMY3_SCHPO	aah3	462	2796240	27230100
Model-FissionYeast-H-1708-4.33951.33951.4.1.dta	Model-FissionYeast-H-1708-4.33951.33951.4.1.dta	Model-FissionYeast-H-1708-4	33951	11363.9	4044.85	1011.97	4	1	TLTVGADKTLTASMTNGYPLIMYPHSK		2910.47	7 0 0 0	H(7)	(H(H)(H(H(H(H(H))))))	115	1 0 0 0;2 0 0 0;3 0 0 0;4 0 0 0;5 0 0 0;6 0 0 0;	1134.37	1	60.6582	78.7975	26.971	2	0.00257	0.63495	0.85714	0.73077	0	0	0	0	0.000376666	2.66146e-05	-1	0	2.66146e-05	sp|Q9Y7S9|AMY3_SCHPO	aah3	462	2796240	27230100
Model-FissionYeast-H-1708-4.33999.33999.4.1.dta	Model-FissionYeast-H-1708-4.33999.33999.4.1.dta	Model-FissionYeast-H-1708-4	33999	11379.3	4044.84	1011.97	4	1	TLTVGADKTLTASMTNGYPLIMYPHSK		2910.47	7 0 0 0	H(7)	(H(H)(H(H(H(H(H))))))	115	1 0 0 0;2 0 0 0;3 0 0 0;4 0 0 0;5 0 0 0;6 0 0 0;	1134.37	1	60.1781	78.871	25.4626	2	0.00099	0.24433	0.85714	0.80769	0	0	0	0	0.000578247	3.85819e-05	-1	0	3.85819e-05	sp|Q9Y7S9|AMY3_SCHPO	aah3	462	2796240	27230100
Model-FissionYeast-H-1708-4.34448.34448.3.0.dta	Model-FissionYeast-H-1708-4.34448.34448.3.0.dta	Model-FissionYeast-H-1708-4	34448	11525.2	3620.59	1207.53	3	1	ADNLDASSDTIFSVLHAENEASITK		2648.27	6 0 0 0	H(6)	(H(H)(H(H(H(H)))))	188	1 0 0 0;2 0 0 0;3 0 0 0;4 0 0 0;5 0 0 0;	972.317	7	54.8297	73.1039	20.8918	2	0.002	0.55149	0.66667	0.875	0	0	0	0	0.00211996	0.000125909	-1	0	0.000125909	sp|Q9P7L0|YOSE_SCHPO	SPBC21C3.14c	778	1617260	10515000
Model-FissionYeast-H-1708-4.35038.35038.2.0.dta	Model-FissionYeast-H-1708-4.35038.35038.2.0.dta	Model-FissionYeast-H-1708-4	35038	11727.8	1745.84	873.423	2	1	QAAIANMVNTFNK		1421.72	2 0 0 0	H(2)	(H(H))	780	1 0 0 0;	324.106	10	10.5868	16.2874	0	0	0.01288	7.37665	0	0.54167	0	0	0	1	-1	0	-1	0.00742574	0.00742574	sp|Q09898|SID2_SCHPO	sid2	565	295427	799972
Model-FissionYeast-H-1708-4.40624.40624.4.1.dta	Model-FissionYeast-H-1708-4.40624.40624.4.1.dta	Model-FissionYeast-H-1708-4	40624	13649.6	4404.9	1101.98	4	1	FTNEFFPMDVTPNDGSAQFVVYJMSGNPK		3253.46	6 0 0 1	H(6)aH(1)	(aH(H)(H(H(H(H(H))))))	1056	0 0 0 1;1 0 0 1;2 0 0 1;3 0 0 1;4 0 0 1;5 0 0 1;	1151.4	2	17.6687	17.4607	18.055	2	0.03922	8.90446	0.71429	0.35714	0	0	0	0	0.00470566	0.00023766	-1	0.00501253	0.00525013	sp|P87167|BUT2_SCHPO	but2	287	1250970	13162000
Model-FissionYeast-H-1708-4.40721.40721.4.1.dta	Model-FissionYeast-H-1708-4.40721.40721.4.1.dta	Model-FissionYeast-H-1708-4	40721	13681.2	4404.9	1101.98	4	1	FTNEFFPMDVTPNDGSAQFVVYJMSGNPK		3253.46	6 0 0 1	H(6)aH(1)	(aH(H)(H(H(H(H(H))))))	1056	0 0 0 1;1 0 0 1;2 0 0 1;3 0 0 1;4 0 0 1;5 0 0 1;	1151.4	2	22.5621	23.4366	20.9381	2	0.03908	8.87086	0.85714	0.41071	0	0	0	0	0.00209237	0.000124864	-1	0	0.000124864	sp|P87167|BUT2_SCHPO	but2	287	1726910	18892600
Model-FissionYeast-H-1708-4.40785.40785.3.6.dta	Model-FissionYeast-H-1708-4.40785.40785.3.6.dta	Model-FissionYeast-H-1708-4	40785	13701.6	4642.2	1548.07	3	1	CIVVPVITTAASQSEAATPSPSAAVYPLFPHGIR	1,Carbamidomethyl[C];	3507.83	7 0 0 0	H(7)	(H(H)(H(H(H(H(H))))))	115	1 0 0 0;2 0 0 0;3 0 0 0;4 0 0 0;5 0 0 0;6 0 0 0;	1134.37	8	37.1311	43.4558	25.3853	2	0.00407	0.87659	0.85714	0.5	0	0	0	0	0.000591103	3.92038e-05	-1	0	3.92038e-05	sp|O42665|YF8B_SCHPO	SPAC27D7.11c	292	1250750	18845800
Model-FissionYeast-H-1708-4.40833.40833.3.5.dta	Model-FissionYeast-H-1708-4.40833.40833.3.5.dta	Model-FissionYeast-H-1708-4	40833	13717.1	4642.2	1548.07	3	1	CIVVPVITTAASQSEAATPSPSAAVYPLFPHGIR	1,Carbamidomethyl[C];	3507.83	7 0 0 0	H(7)	(H(H)(H(H(H(H(H))))))	115	1 0 0 0;2 0 0 0;3 0 0 0;4 0 0 0;5 0 0 0;6 0 0 0;	1134.37	8	32.757	34.6277	29.2828	2	0.00209	0.45007	1	0.4697	0	0	0	0	0.00019576	1.59228e-05	-1	0	1.59228e-05	sp|O42665|YF8B_SCHPO	SPAC27D7.11c	292	769626	11626800
Model-FissionYeast-H-1708-4.43736.43736.2.0.dta	Model-FissionYeast-H-1708-4.43736.43736.2.0.dta	Model-FissionYeast-H-1708-4	43736	14677	2294.99	1148	2	1	AESEAFKMCFKPYDFT	9,Carbamidomethyl[C];	1970.87	2 0 0 0	H(2)	(H(H))	780	1 0 0 0;	324.106	3	10.8508	16.6935	0	0	0.01633	7.11657	0	0.43333	0	0	0	1	-1	0	-1	0.00501253	0.00501253	sp|Q10414|MU161_SCHPO	mug161	548	1446540	8412320
Model-FissionYeast-H-1708-4.43799.43799.2.0.dta	Model-FissionYeast-H-1708-4.43799.43799.2.0.dta	Model-FissionYeast-H-1708-4	43799	14696.7	2294.99	1148	2	1	AESEAFKMCFKPYDFT	9,Carbamidomethyl[C];	1970.87	2 0 0 0	H(2)	(H(H))	780	1 0 0 0;	324.106	3	12.9655	19.9469	0	0	0.0163	7.1035	0	0.5	0	0	0	1	-1	0	-1	0	0	sp|Q10414|MU161_SCHPO	mug161	548	1446540	8412320
Model-FissionYeast-H-1708-3.4245.4245.2.0.dta	Model-FissionYeast-H-1708-3.4245.4245.2.0.dta	Model-FissionYeast-H-1708-3	4245	1861.88	1568.75	784.881	2	1	KATLSSVSK		920.541	4 0 0 0	H(4)	(H(H)(H(H)))	416	1 0 0 0;2 0 0 0;3 0 0 0;	648.211	3	21.5215	17.8288	28.3795	2	0.00156	0.99352	1	0.875	0	0	0	1	-1	0	-1	0.00225225	0.00225225	sp|P87178|YB1D_SCHPO	SPBC3D6.13c	212	3362140	7753610
Model-FissionYeast-H-1708-3.4294.4294.2.0.dta	Model-FissionYeast-H-1708-3.4294.4294.2.0.dta	Model-FissionYeast-H-1708-3	4294	1877.07	1568.75	784.881	2	1	KATLSSVSK		920.541	4 0 0 0	H(4)	(H(H)(H(H)))	416	1 0 0 0;2 0 0 0;3 0 0 0;	648.211	3	25.0672	21.4733	31.7415	2	0.00181	1.15161	1	0.9375	0	0	0	1	-1	0	-1	0	0	sp|P87178|YB1D_SCHPO	SPBC3D6.13c	212	3362140	7753610
Model-FissionYeast-H-1708-3.4684.4684.2.0.dta	Model-FissionYeast-H-1708-3.4684.4684.2.0.dta	Model-FissionYeast-H-1708-3	4684	2046.8	1730.76	865.883	2	1	IAPTSAAK		758.441	6 0 0 0	H(6)	(H(H)(H(H(H(H)))))	188	1 0 0 0;2 0 0 0;3 0 0 0;4 0 0 0;5 0 0 0;	972.317	4	32.0557	26.6802	42.0389	2	0.00153	0.88211	1	1.14286	0	0	0	0	9.64355e-06	1.31857e-06	-1	0	1.31857e-06	sp|Q9UT35|GDA1_SCHPO	gdp1	104	1213780	2896000
Model-FissionYeast-H-1708-3.4695.4695.3.0.dta	Model-FissionYeast-H-1708-3.4695.4695.3.0.dta	Model-FissionYeast-H-1708-3	4695	2051.71	2306.09	769.367	3	1	KLTSSPTSVASKK		1333.77	6 0 0 0	H(6)	(H(H)(H(H(H(H)))))	188	1 0 0 0;2 0 0 0;3 0 0 0;4 0 0 0;5 0 0 0;	972.317	3	31.827	22.1707	49.76	2	0.00233	1.00852	1	0.79167	0	0	0	0	1.13977e-06	2.13263e-07	-1	0	2.13263e-07	sp|P87178|YB1D_SCHPO	SPBC3D6.13c	200	1598630	5263000
Model-FissionYeast-H-1708-3.4766.4766.2.0.dta	Model-FissionYeast-H-1708-3.4766.4766.2.0.dta	Model-FissionYeast-H-1708-3	4766	2080.52	1730.76	865.883	2	1	IAPTSAAK		758.441	6 0 0 0	H(6)	(H(H)(H(H(H(H)))))	188	1 0 0 0;2 0 0 0;3 0 0 0;4 0 0 0;5 0 0 0;	972.317	4	35.0752	28.4498	47.3795	2	0.0016	0.92487	1	1.14286	0	0	0	0	2.16577e-06	3.78443e-07	-1	0	3.78443e-07	sp|Q9UT35|GDA1_SCHPO	gdp1	104	3452170	8356220
Model-FissionYeast-H-1708-3.4962.4962.3.0.dta	Model-FissionYeast-H-1708-3.4962.4962.3.0.dta	Model-FissionYeast-H-1708-3	4962	2170.78	2340.05	780.687	3	1	KLTSSPTSVASK		1205.67	7 0 0 0	H(7)	(H(H)(H(H(H(H(H))))))	115	1 0 0 0;2 0 0 0;3 0 0 0;4 0 0 0;5 0 0 0;6 0 0 0;	1134.37	3	39.785	40.2262	38.9657	2	0.00248	1.05822	1	1.13636	0	0	0	0	2.35498e-05	2.83138e-06	-1	0	2.83138e-06	sp|P87178|YB1D_SCHPO	SPBC3D6.13c	200	5666150	18715200
Model-FissionYeast-H-1708-3.4999.4999.3.0.dta	Model-FissionYeast-H-1708-3.4999.4999.3.0.dta	Model-FissionYeast-H-1708-3	4999	2186.12	2340.05	780.687	3	1	KLTSSPTSVASK		1205.67	7 0 0 0	H(7)	(H(H)(H(H(H(H(H))))))	115	1 0 0 0;2 0 0 0;3 0 0 0;4 0 0 0;5 0 0 0;6 0 0 0;	1134.37	3	57.4024	66.325	40.8318	2	0.0022	0.94156	1	1.40909	0	0	0	0	1.36546e-05	1.7665e-06	-1	0	1.7665e-06	sp|P87178|YB1D_SCHPO	SPBC3D6.13c	200	5666150	18715200
Model-FissionYeast-H-1708-3.5412.5412.3.0.dta	Model-FissionYeast-H-1708-3.5412.5412.3.0.dta	Model-FissionYeast-H-1708-3	5412	2330.57	3153.36	1051.79	3	1	SLTTSKTTASGHITK		1532.83	10 0 0 0	H(10)	(H(H)(H(H(H(H(H(H(H(H)))))))))	12	1 0 0 0;2 0 0 0;3 0 0 0;4 0 0 0;5 0 0 0;6 0 0 0;7 0 0 0;8 0 0 0;9 0 0 0;	1620.53	1	37.4441	19.0408	71.6216	2	0.0048	1.5225	1	0.67857	0	0	0	0	6.24276e-09	2.34989e-09	-1	0.00225225	0.00225225	sp|O74947|YJBA_SCHPO	SPCC553.10	268	3823110	19149800
Model-FissionYeast-H-1708-3.5443.5443.4.2.dta	Model-FissionYeast-H-1708-3.5443.5443.4.2.dta	Model-FissionYeast-H-1708-3	5443	2343.8	3153.36	789.096	4	1	SLTTSKTTASGHITK		1532.83	10 0 0 0	H(10)	(H(H)(H(H(H(H(H(H(H(H)))))))))	12	1 0 0 0;2 0 0 0;3 0 0 0;4 0 0 0;5 0 0 0;6 0 0 0;7 0 0 0;8 0 0 0;9 0 0 0;	1620.53	1	55.2511	40.6279	82.4084	2	0.00406	1.28688	1	0.92857	0	0	0	0	7.56107e-10	3.69976e-10	-1	0	3.69976e-10	sp|O74947|YJBA_SCHPO	SPCC553.10	268	6151140	30605200
Model-FissionYeast-H-1708-3.5483.5483.4.1.dta	Model-FissionYeast-H-1708-3.5483.5483.4.1.dta	Model-FissionYeast-H-1708-3	5483	2359.35	3153.36	789.095	4	1	SLTTSKTTASGHITK		1532.83	10 0 0 0	H(10)	(H(H)(H(H(H(H(H(H(H(H)))))))))	12	1 0 0 0;2 0 0 0;3 0 0 0;4 0 0 0;5 0 0 0;6 0 0 0;7 0 0 0;8 0 0 0;9 0 0 0;	1620.53	1	38.9421	22.8428	68.8406	2	0.00373	1.18413	1	0.67857	0	0	0	0	1.13001e-08	4.1661e-09	-1	0	4.1661e-09	sp|O74947|YJBA_SCHPO	SPCC553.10	268	6151140	30605200
Model-FissionYeast-H-1708-3.5583.5583.3.0.dta	Model-FissionYeast-H-1708-3.5583.5583.3.0.dta	Model-FissionYeast-H-1708-3	5583	2397.79	2991.31	997.774	3	1	SLTTSKTTASGHITK		1532.83	9 0 0 0	H(9)	(H(H)(H(H(H(H(H(H(H))))))))	31	1 0 0 0;2 0 0 0;3 0 0 0;4 0 0 0;5 0 0 0;6 0 0 0;7 0 0 0;8 0 0 0;	1458.48	1	42.9151	25.7479	74.7971	2	0.00363	1.21466	1	0.78571	0	0	0	0	3.24945e-09	1.34599e-09	-1	0	1.34599e-09	sp|O74947|YJBA_SCHPO	SPCC553.10	268	263882	1187210
Model-FissionYeast-H-1708-3.5617.5617.4.1.dta	Model-FissionYeast-H-1708-3.5617.5617.4.1.dta	Model-FissionYeast-H-1708-3	5617	2412.26	2991.31	748.582	4	1	SLTTSKTTASGHITK		1532.83	9 0 0 0	H(9)	(H(H)(H(H(H(H(H(H(H))))))))	31	1 0 0 0;2 0 0 0;3 0 0 0;4 0 0 0;5 0 0 0;6 0 0 0;7 0 0 0;8 0 0 0;	1458.48	1	65.1153	58.3172	77.7405	2	0.00345	1.15315	1	1.07143	0	0	0	0	1.81619e-09	8.13704e-10	-1	0	8.13704e-10	sp|O74947|YJBA_SCHPO	SPCC553.10	268	59624400	275705000
Model-FissionYeast-H-1708-3.5620.5620.3.0.dta	Model-FissionYeast-H-1708-3.5620.5620.3.0.dta	Model-FissionYeast-H-1708-3	5620	2413.25	2991.31	997.774	3	1	SLTTSKTTASGHITK		1532.83	9 0 0 0	H(9)	(H(H)(H(H(H(H(H(H(H))))))))	31	1 0 0 0;2 0 0 0;3 0 0 0;4 0 0 0;5 0 0 0;6 0 0 0;7 0 0 0;8 0 0 0;	1458.48	1	78.8471	72.7525	90.1655	2	0.00349	1.16552	1	1.21429	0	0	0	0	1.99858e-10	1.47295e-10	-1	0	1.47295e-10	sp|O74947|YJBA_SCHPO	SPCC553.10	268	50781900	235329000
Model-FissionYeast-H-1708-3.5656.5656.4.1.dta	Model-FissionYeast-H-1708-3.5656.5656.4.1.dta	Model-FissionYeast-H-1708-3	5656	2427.59	2991.31	748.582	4	1	SLTTSKTTASGHITK		1532.83	9 0 0 0	H(9)	(H(H)(H(H(H(H(H(H(H))))))))	31	1 0 0 0;2 0 0 0;3 0 0 0;4 0 0 0;5 0 0 0;6 0 0 0;7 0 0 0;8 0 0 0;	1458.48	1	74.8315	67.5359	88.3803	2	0.00362	1.20931	1	1.07143	0	0	0	0	2.67715e-10	1.7742e-10	-1	0	1.7742e-10	sp|O74947|YJBA_SCHPO	SPCC553.10	268	59624400	275705000
Model-FissionYeast-H-1708-3.5659.5659.3.0.dta	Model-FissionYeast-H-1708-3.5659.5659.3.0.dta	Model-FissionYeast-H-1708-3	5659	2428.62	2991.31	997.774	3	1	SLTTSKTTASGHITK		1532.83	9 0 0 0	H(9)	(H(H)(H(H(H(H(H(H(H))))))))	31	1 0 0 0;2 0 0 0;3 0 0 0;4 0 0 0;5 0 0 0;6 0 0 0;7 0 0 0;8 0 0 0;	1458.48	1	79.7631	70.8307	96.352	2	0.00378	1.26481	1	1.07143	0	0	0	0	7.73961e-11	6.76364e-11	-1	0	6.76364e-11	sp|O74947|YJBA_SCHPO	SPCC553.10	268	50781900	235329000
Model-FissionYeast-H-1708-3.5700.5700.4.1.dta	Model-FissionYeast-H-1708-3.5700.5700.4.1.dta	Model-FissionYeast-H-1708-3	5700	2443.05	2991.31	748.582	4	1	SLTTSKTTASGHITK		1532.83	9 0 0 0	H(9)	(H(H)(H(H(H(H(H(H(H))))))))	31	1 0 0 0;2 0 0 0;3 0 0 0;4 0 0 0;5 0 0 0;6 0 0 0;7 0 0 0;8 0 0 0;	1458.48	1	75.1358	65.8539	92.3736	2	0.00345	1.15181	1	1.10714	0	0	0	0	1.40828e-10	9.84002e-11	-1	0	9.84002e-11	sp|O74947|YJBA_SCHPO	SPCC553.10	268	59624400	275705000
Model-FissionYeast-H-1708-3.5704.5704.3.0.dta	Model-FissionYeast-H-1708-3.5704.5704.3.0.dta	Model-FissionYeast-H-1708-3	5704	2444.11	2991.31	997.774	3	1	SLTTSKTTASGHITK		1532.83	9 0 0 0	H(9)	(H(H)(H(H(H(H(H(H(H))))))))	31	1 0 0 0;2 0 0 0;3 0 0 0;4 0 0 0;5 0 0 0;6 0 0 0;7 0 0 0;8 0 0 0;	1458.48	1	81.9152	73.0443	98.3898	2	0.00386	1.28888	1	1.07143	0	0	0	0	5.78766e-11	5.78766e-11	-1	0	5.78766e-11	sp|O74947|YJBA_SCHPO	SPCC553.10	268	50781900	235329000
Model-FissionYeast-H-1708-3.5711.5711.3.0.dta	Model-FissionYeast-H-1708-3.5711.5711.3.0.dta	Model-FissionYeast-H-1708-3	5711	2446.14	2667.2	889.738	3	1	SLTTSKTTASGHITK		1532.83	7 0 0 0	H(7)	(H(H)(H(H(H(H(H))))))	115	1 0 0 0;2 0 0 0;3 0 0 0;4 0 0 0;5 0 0 0;6 0 0 0;	1134.37	1	47.8918	43.7092	55.6594	2	0.00262	0.98166	1	0.96429	0	0	0	0	2.47419e-07	5.57898e-08	-1	0	5.57898e-08	sp|O74947|YJBA_SCHPO	SPCC553.10	268	4119770	16608400
Model-FissionYeast-H-1708-3.5722.5722.4.1.dta	Model-FissionYeast-H-1708-3.5722.5722.4.1.dta	Model-FissionYeast-H-1708-3	5722	2450.86	2829.25	708.069	4	1	SLTTSKTTASGHITK		1532.83	8 0 0 0	H(8)	(H(H)(H(H(H(H(H(H)))))))	64	1 0 0 0;2 0 0 0;3 0 0 0;4 0 0 0;5 0 0 0;6 0 0 0;7 0 0 0;	1296.42	1	43.9184	34.4195	61.5592	2	0.00268	0.94896	1	0.92857	0	0	0	0	5.87816e-08	1.7331e-08	-1	0	1.7331e-08	sp|O74947|YJBA_SCHPO	SPCC553.10	268	275712	1192200
Model-FissionYeast-H-1708-3.5747.5747.4.1.dta	Model-FissionYeast-H-1708-3.5747.5747.4.1.dta	Model-FissionYeast-H-1708-3	5747	2458.21	2991.31	748.582	4	1	SLTTSKTTASGHITK		1532.83	9 0 0 0	H(9)	(H(H)(H(H(H(H(H(H(H))))))))	31	1 0 0 0;2 0 0 0;3 0 0 0;4 0 0 0;5 0 0 0;6 0 0 0;7 0 0 0;8 0 0 0;	1458.48	1	51.5559	40.6143	71.8759	2	0.00189	0.63164	1	1	0	0	0	0	5.919e-09	2.2443e-09	-1	0	2.2443e-09	sp|O74947|YJBA_SCHPO	SPCC553.10	268	441136	2040170
Model-FissionYeast-H-1708-3.5753.5753.3.0.dta	Model-FissionYeast-H-1708-3.5753.5753.3.0.dta	Model-FissionYeast-H-1708-3	5753	2459.68	2991.31	997.774	3	1	SLTTSKTTASGHITK		1532.83	9 0 0 0	H(9)	(H(H)(H(H(H(H(H(H(H))))))))	31	1 0 0 0;2 0 0 0;3 0 0 0;4 0 0 0;5 0 0 0;6 0 0 0;7 0 0 0;8 0 0 0;	1458.48	1	47.6268	34.2473	72.4743	2	0.00336	1.1234	1	0.96429	0	0	0	0	5.22533e-09	2.07174e-09	-1	0	2.07174e-09	sp|O74947|YJBA_SCHPO	SPCC553.10	268	277309	1424040
Model-FissionYeast-H-1708-3.5761.5761.3.0.dta	Model-FissionYeast-H-1708-3.5761.5761.3.0.dta	Model-FissionYeast-H-1708-3	5761	2461.89	2667.2	889.738	3	1	SLTTSKTTASGHITK		1532.83	7 0 0 0	H(7)	(H(H)(H(H(H(H(H))))))	115	1 0 0 0;2 0 0 0;3 0 0 0;4 0 0 0;5 0 0 0;6 0 0 0;	1134.37	1	44.7125	38.4147	56.4083	2	0.00254	0.95129	1	1	0	0	0	0	2.05128e-07	4.58636e-08	-1	0	4.58636e-08	sp|O74947|YJBA_SCHPO	SPCC553.10	268	4119770	16608400
Model-FissionYeast-H-1708-3.5776.5776.4.1.dta	Model-FissionYeast-H-1708-3.5776.5776.4.1.dta	Model-FissionYeast-H-1708-3	5776	2466.38	2829.25	708.069	4	1	SLTTSKTTASGHITK		1532.83	8 0 0 0	H(8)	(H(H)(H(H(H(H(H(H)))))))	64	1 0 0 0;2 0 0 0;3 0 0 0;4 0 0 0;5 0 0 0;6 0 0 0;7 0 0 0;	1296.42	1	76.9146	73.7902	82.717	2	0.00376	1.33069	1	1.03571	0	0	0	0	7.14984e-10	3.57782e-10	-1	0	3.57782e-10	sp|O74947|YJBA_SCHPO	SPCC553.10	268	702886000	2980160000
Model-FissionYeast-H-1708-3.5778.5778.3.0.dta	Model-FissionYeast-H-1708-3.5778.5778.3.0.dta	Model-FissionYeast-H-1708-3	5778	2466.86	2829.25	943.756	3	1	SLTTSKTTASGHITK		1532.83	8 0 0 0	H(8)	(H(H)(H(H(H(H(H(H)))))))	64	1 0 0 0;2 0 0 0;3 0 0 0;4 0 0 0;5 0 0 0;6 0 0 0;7 0 0 0;	1296.42	1	86.109	83.9914	90.0417	2	0.00231	0.81748	1	1.14286	0	0	0	0	2.03896e-10	1.50439e-10	-1	0	1.50439e-10	sp|O74947|YJBA_SCHPO	SPCC553.10	268	566425000	2414920000
Model-FissionYeast-H-1708-3.5780.5780.2.0.dta	Model-FissionYeast-H-1708-3.5780.5780.2.0.dta	Model-FissionYeast-H-1708-3	5780	2467.43	2829.25	1415.13	2	1	SLTTSKTTASGHITK		1532.83	8 0 0 0	H(8)	(H(H)(H(H(H(H(H(H)))))))	64	1 0 0 0;2 0 0 0;3 0 0 0;4 0 0 0;5 0 0 0;6 0 0 0;7 0 0 0;	1296.42	1	39.7546	45.7157	28.6839	2	0.00421	1.48762	0.875	1	0	0	0	0	0.000556797	3.91693e-05	-1	0	3.91693e-05	sp|O74947|YJBA_SCHPO	SPCC553.10	268	1255730	5312310
Model-FissionYeast-H-1708-3.5833.5833.4.1.dta	Model-FissionYeast-H-1708-3.5833.5833.4.1.dta	Model-FissionYeast-H-1708-3	5833	2481.77	2829.25	708.069	4	1	SLTTSKTTASGHITK		1532.83	8 0 0 0	H(8)	(H(H)(H(H(H(H(H(H)))))))	64	1 0 0 0;2 0 0 0;3 0 0 0;4 0 0 0;5 0 0 0;6 0 0 0;7 0 0 0;	1296.42	1	85.8973	87.171	83.5319	2	0.0038	1.342	1	1.10714	0	0	0	0	6.17548e-10	3.11018e-10	-1	0	3.11018e-10	sp|O74947|YJBA_SCHPO	SPCC553.10	268	173545000	744810000
Model-FissionYeast-H-1708-3.5835.5835.3.0.dta	Model-FissionYeast-H-1708-3.5835.5835.3.0.dta	Model-FissionYeast-H-1708-3	5835	2482.25	2829.25	943.756	3	1	SLTTSKTTASGHITK		1532.83	8 0 0 0	H(8)	(H(H)(H(H(H(H(H(H)))))))	64	1 0 0 0;2 0 0 0;3 0 0 0;4 0 0 0;5 0 0 0;6 0 0 0;7 0 0 0;	1296.42	1	93.9763	95.7474	90.6873	2	0.00193	0.68282	1	1.21429	0	0	0	0	1.83781e-10	1.32859e-10	-1	0	1.32859e-10	sp|O74947|YJBA_SCHPO	SPCC553.10	268	214556000	924694000
Model-FissionYeast-H-1708-3.5839.5839.2.0.dta	Model-FissionYeast-H-1708-3.5839.5839.2.0.dta	Model-FissionYeast-H-1708-3	5839	2483.23	2829.25	1415.13	2	1	SLTTSKTTASGHITK		1532.83	8 0 0 0	H(8)	(H(H)(H(H(H(H(H(H)))))))	64	1 0 0 0;2 0 0 0;3 0 0 0;4 0 0 0;5 0 0 0;6 0 0 0;7 0 0 0;	1296.42	1	40.8269	44.1332	34.6867	2	0.00314	1.10872	1	1.03571	0	0	0	0	8.5008e-05	8.0185e-06	-1	0	8.0185e-06	sp|O74947|YJBA_SCHPO	SPCC553.10	268	2672690	11506200
Model-FissionYeast-H-1708-3.5886.5886.4.1.dta	Model-FissionYeast-H-1708-3.5886.5886.4.1.dta	Model-FissionYeast-H-1708-3	5886	2497.05	2829.25	708.069	4	1	SLTTSKTTASGHITK		1532.83	8 0 0 0	H(8)	(H(H)(H(H(H(H(H(H)))))))	64	1 0 0 0;2 0 0 0;3 0 0 0;4 0 0 0;5 0 0 0;6 0 0 0;7 0 0 0;	1296.42	1	83.8937	84.2729	83.1896	2	0.00407	1.43814	1	1.10714	0	0	0	0	6.56611e-10	3.28779e-10	-1	0	3.28779e-10	sp|O74947|YJBA_SCHPO	SPCC553.10	268	452474000	1906610000
Model-FissionYeast-H-1708-3.5888.5888.3.0.dta	Model-FissionYeast-H-1708-3.5888.5888.3.0.dta	Model-FissionYeast-H-1708-3	5888	2497.52	2829.25	943.756	3	1	SLTTSKTTASGHITK		1532.83	8 0 0 0	H(8)	(H(H)(H(H(H(H(H(H)))))))	64	1 0 0 0;2 0 0 0;3 0 0 0;4 0 0 0;5 0 0 0;6 0 0 0;7 0 0 0;	1296.42	1	93.8431	95.7869	90.2331	2	0.00202	0.71251	1	1.21429	0	0	0	0	1.9769e-10	1.44009e-10	-1	0	1.44009e-10	sp|O74947|YJBA_SCHPO	SPCC553.10	268	355424000	1505160000
Model-FissionYeast-H-1708-3.5891.5891.2.0.dta	Model-FissionYeast-H-1708-3.5891.5891.2.0.dta	Model-FissionYeast-H-1708-3	5891	2498.23	2829.25	1415.13	2	1	SLTTSKTTASGHITK		1532.83	8 0 0 0	H(8)	(H(H)(H(H(H(H(H(H)))))))	64	1 0 0 0;2 0 0 0;3 0 0 0;4 0 0 0;5 0 0 0;6 0 0 0;7 0 0 0;	1296.42	1	42.4309	49.641	29.0406	2	0.00214	0.75527	0.875	1	0	0	0	0	0.000496698	3.5518e-05	-1	0	3.5518e-05	sp|O74947|YJBA_SCHPO	SPCC553.10	268	3945650	16789900
Model-FissionYeast-H-1708-3.5936.5936.4.1.dta	Model-FissionYeast-H-1708-3.5936.5936.4.1.dta	Model-FissionYeast-H-1708-3	5936	2512.38	2829.26	708.069	4	1	SLTTSKTTASGHITK		1532.83	8 0 0 0	H(8)	(H(H)(H(H(H(H(H(H)))))))	64	1 0 0 0;2 0 0 0;3 0 0 0;4 0 0 0;5 0 0 0;6 0 0 0;7 0 0 0;	1296.42	1	87.8665	90.145	83.6349	2	0.00457	1.61628	1	1.14286	0	0	0	0	6.0629e-10	3.05235e-10	-1	0	3.05235e-10	sp|O74947|YJBA_SCHPO	SPCC553.10	268	702886000	2980160000
Model-FissionYeast-H-1708-3.5939.5939.3.0.dta	Model-FissionYeast-H-1708-3.5939.5939.3.0.dta	Model-FissionYeast-H-1708-3	5939	2513.13	2829.25	943.756	3	1	SLTTSKTTASGHITK		1532.83	8 0 0 0	H(8)	(H(H)(H(H(H(H(H(H)))))))	64	1 0 0 0;2 0 0 0;3 0 0 0;4 0 0 0;5 0 0 0;6 0 0 0;7 0 0 0;	1296.42	1	88.5663	87.3035	90.9114	2	0.00199	0.70402	1	1.17857	0	0	0	0	1.77317e-10	1.23945e-10	-1	0	1.23945e-10	sp|O74947|YJBA_SCHPO	SPCC553.10	268	566425000	2414920000
Model-FissionYeast-H-1708-3.5941.5941.2.0.dta	Model-FissionYeast-H-1708-3.5941.5941.2.0.dta	Model-FissionYeast-H-1708-3	5941	2513.56	2829.25	1415.13	2	1	SLTTSKTTASGHITK		1532.83	8 0 0 0	H(8)	(H(H)(H(H(H(H(H(H)))))))	64	1 0 0 0;2 0 0 0;3 0 0 0;4 0 0 0;5 0 0 0;6 0 0 0;7 0 0 0;	1296.42	1	40.5997	46.534	29.5788	2	0.00298	1.05359	0.875	1.07143	0	0	0	0	0.000418324	2.95154e-05	-1	0	2.95154e-05	sp|O74947|YJBA_SCHPO	SPCC553.10	268	6584480	28153800
Model-FissionYeast-H-1708-3.5984.5984.4.1.dta	Model-FissionYeast-H-1708-3.5984.5984.4.1.dta	Model-FissionYeast-H-1708-3	5984	2527.94	2829.25	708.069	4	1	SLTTSKTTASGHITK		1532.83	8 0 0 0	H(8)	(H(H)(H(H(H(H(H(H)))))))	64	1 0 0 0;2 0 0 0;3 0 0 0;4 0 0 0;5 0 0 0;6 0 0 0;7 0 0 0;	1296.42	1	93.0783	98.0698	83.8084	2	0.00443	1.56679	1	1.21429	0	0	0	0	5.87835e-10	2.93481e-10	-1	0	2.93481e-10	sp|O74947|YJBA_SCHPO	SPCC553.10	268	185429000	780970000
Model-FissionYeast-H-1708-3.5987.5987.3.0.dta	Model-FissionYeast-H-1708-3.5987.5987.3.0.dta	Model-FissionYeast-H-1708-3	5987	2528.65	2829.25	943.756	3	1	SLTTSKTTASGHITK		1532.83	8 0 0 0	H(8)	(H(H)(H(H(H(H(H(H)))))))	64	1 0 0 0;2 0 0 0;3 0 0 0;4 0 0 0;5 0 0 0;6 0 0 0;7 0 0 0;	1296.42	1	94.8439	97.012	90.8176	2	0.0021	0.7422	1	1.21429	0	0	0	0	1.79992e-10	1.28616e-10	-1	0	1.28616e-10	sp|O74947|YJBA_SCHPO	SPCC553.10	268	123418000	522387000
Model-FissionYeast-H-1708-3.5990.5990.2.0.dta	Model-FissionYeast-H-1708-3.5990.5990.2.0.dta	Model-FissionYeast-H-1708-3	5990	2529.35	2829.25	1415.13	2	1	SLTTSKTTASGHITK		1532.83	8 0 0 0	H(8)	(H(H)(H(H(H(H(H(H)))))))	64	1 0 0 0;2 0 0 0;3 0 0 0;4 0 0 0;5 0 0 0;6 0 0 0;7 0 0 0;	1296.42	1	40.1954	46.1656	29.1079	2	0.00295	1.04228	0.875	1.03571	0	0	0	0	0.00048613	3.46234e-05	-1	0	3.46234e-05	sp|O74947|YJBA_SCHPO	SPCC553.10	268	6584480	28153800
Model-FissionYeast-H-1708-3.6032.6032.4.1.dta	Model-FissionYeast-H-1708-3.6032.6032.4.1.dta	Model-FissionYeast-H-1708-3	6032	2543.48	2829.25	708.069	4	1	SLTTSKTTASGHITK		1532.83	8 0 0 0	H(8)	(H(H)(H(H(H(H(H(H)))))))	64	1 0 0 0;2 0 0 0;3 0 0 0;4 0 0 0;5 0 0 0;6 0 0 0;7 0 0 0;	1296.42	1	72.4357	68.3669	79.9921	2	0.00315	1.11438	1	1	0	0	0	0	1.18169e-09	5.35645e-10	-1	0	5.35645e-10	sp|O74947|YJBA_SCHPO	SPCC553.10	268	702886000	2980160000
Model-FissionYeast-H-1708-3.6035.6035.3.0.dta	Model-FissionYeast-H-1708-3.6035.6035.3.0.dta	Model-FissionYeast-H-1708-3	6035	2544.2	2829.25	943.756	3	1	SLTTSKTTASGHITK		1532.83	8 0 0 0	H(8)	(H(H)(H(H(H(H(H(H)))))))	64	1 0 0 0;2 0 0 0;3 0 0 0;4 0 0 0;5 0 0 0;6 0 0 0;7 0 0 0;	1296.42	1	86.6671	86.6519	86.6951	2	0.00266	0.94154	1	1.14286	0	0	0	0	3.55486e-10	2.09364e-10	-1	0	2.09364e-10	sp|O74947|YJBA_SCHPO	SPCC553.10	268	566425000	2414920000
Model-FissionYeast-H-1708-3.6074.6074.4.1.dta	Model-FissionYeast-H-1708-3.6074.6074.4.1.dta	Model-FissionYeast-H-1708-3	6074	2558.6	2829.25	708.069	4	1	SLTTSKTTASGHITK		1532.83	8 0 0 0	H(8)	(H(H)(H(H(H(H(H(H)))))))	64	1 0 0 0;2 0 0 0;3 0 0 0;4 0 0 0;5 0 0 0;6 0 0 0;7 0 0 0;	1296.42	1	70.7475	68.9415	74.1014	2	0.00264	0.93483	1	1.14286	0	0	0	0	3.74076e-09	1.53639e-09	-1	0	1.53639e-09	sp|O74947|YJBA_SCHPO	SPCC553.10	268	1537530	6347060
Model-FissionYeast-H-1708-3.6079.6079.3.0.dta	Model-FissionYeast-H-1708-3.6079.6079.3.0.dta	Model-FissionYeast-H-1708-3	6079	2559.88	2829.25	943.756	3	1	SLTTSKTTASGHITK		1532.83	8 0 0 0	H(8)	(H(H)(H(H(H(H(H(H)))))))	64	1 0 0 0;2 0 0 0;3 0 0 0;4 0 0 0;5 0 0 0;6 0 0 0;7 0 0 0;	1296.42	1	68.5639	63.4661	78.0311	2	0.00283	0.9988	1	1.10714	0	0	0	0	1.71691e-09	7.63282e-10	-1	0	7.63282e-10	sp|O74947|YJBA_SCHPO	SPCC553.10	268	1146890	4724950
Model-FissionYeast-H-1708-3.6116.6116.4.3.dta	Model-FissionYeast-H-1708-3.6116.6116.4.3.dta	Model-FissionYeast-H-1708-3	6116	2574.03	2829.25	708.069	4	1	SLTTSKTTASGHITK		1532.83	8 0 0 0	H(8)	(H(H)(H(H(H(H(H(H)))))))	64	1 0 0 0;2 0 0 0;3 0 0 0;4 0 0 0;5 0 0 0;6 0 0 0;7 0 0 0;	1296.42	1	47.4574	42.9575	55.8143	2	0.00265	0.93765	0.875	1	0	0	0	0	2.3798e-07	5.39924e-08	-1	0	5.39924e-08	sp|O74947|YJBA_SCHPO	SPCC553.10	268	388851	1684540
Model-FissionYeast-H-1708-3.6120.6120.3.0.dta	Model-FissionYeast-H-1708-3.6120.6120.3.0.dta	Model-FissionYeast-H-1708-3	6120	2575.04	2829.25	943.756	3	1	SLTTSKTTASGHITK		1532.83	8 0 0 0	H(8)	(H(H)(H(H(H(H(H(H)))))))	64	1 0 0 0;2 0 0 0;3 0 0 0;4 0 0 0;5 0 0 0;6 0 0 0;7 0 0 0;	1296.42	1	56.0755	48.0419	70.995	2	0.0028	0.99032	1	1.03571	0	0	0	0	7.12337e-09	2.64162e-09	-1	0	2.64162e-09	sp|O74947|YJBA_SCHPO	SPCC553.10	268	363793	1588000
Model-FissionYeast-H-1708-3.6157.6157.4.1.dta	Model-FissionYeast-H-1708-3.6157.6157.4.1.dta	Model-FissionYeast-H-1708-3	6157	2589.36	2829.25	708.069	4	1	SLTTSKTTASGHITK		1532.83	8 0 0 0	H(8)	(H(H)(H(H(H(H(H(H)))))))	64	1 0 0 0;2 0 0 0;3 0 0 0;4 0 0 0;5 0 0 0;6 0 0 0;7 0 0 0;	1296.42	1	33.8204	21.2021	57.2543	2	0.00212	0.75103	1	0.85714	0	0	0	0	1.66273e-07	3.90258e-08	-1	0	3.90258e-08	sp|O74947|YJBA_SCHPO	SPCC553.10	268	430389	1805580
Model-FissionYeast-H-1708-3.6163.6163.3.0.dta	Model-FissionYeast-H-1708-3.6163.6163.3.0.dta	Model-FissionYeast-H-1708-3	6163	2590.94	2829.25	943.756	3	1	SLTTSKTTASGHITK		1532.83	8 0 0 0	H(8)	(H(H)(H(H(H(H(H(H)))))))	64	1 0 0 0;2 0 0 0;3 0 0 0;4 0 0 0;5 0 0 0;6 0 0 0;7 0 0 0;	1296.42	1	32.7328	18.4121	59.3282	2	0.00247	0.87368	1	0.60714	0	0	0	0	1.00153e-07	2.70494e-08	-1	0.00225225	0.00225228	sp|O74947|YJBA_SCHPO	SPCC553.10	268	205871	919588
Model-FissionYeast-H-1708-3.6182.6182.3.0.dta	Model-FissionYeast-H-1708-3.6182.6182.3.0.dta	Model-FissionYeast-H-1708-3	6182	2598.53	2886.28	962.763	3	1	KETLAQDSESLLQK		1589.84	8 0 0 0	H(8)	(H(H)(H(H(H(H(H(H)))))))	64	1 0 0 0;2 0 0 0;3 0 0 0;4 0 0 0;5 0 0 0;6 0 0 0;7 0 0 0;	1296.42	3	38.5049	17.2097	78.053	2	0.01475	5.10896	1	0.46154	0	0	0	0	1.70966e-09	7.55061e-10	-1	0.00225225	0.00225225	sp|O42874|STU1_SCHPO	peg1	940	12593000	54896000
Model-FissionYeast-H-1708-3.6203.6203.4.1.dta	Model-FissionYeast-H-1708-3.6203.6203.4.1.dta	Model-FissionYeast-H-1708-3	6203	2605.92	2829.25	708.069	4	1	SLTTSKTTASGHITK		1532.83	8 0 0 0	H(8)	(H(H)(H(H(H(H(H(H)))))))	64	1 0 0 0;2 0 0 0;3 0 0 0;4 0 0 0;5 0 0 0;6 0 0 0;7 0 0 0;	1296.42	1	27.3575	17.0989	46.4093	2	0.00296	1.04652	0.875	0.60714	0	0	0	0	2.82528e-06	4.69884e-07	-1	0.00225225	0.00225272	sp|O74947|YJBA_SCHPO	SPCC553.10	268	415165	1683480
Model-FissionYeast-H-1708-3.6222.6222.3.0.dta	Model-FissionYeast-H-1708-3.6222.6222.3.0.dta	Model-FissionYeast-H-1708-3	6222	2613.68	2886.28	962.763	3	1	KETLAQDSESLLQK		1589.84	8 0 0 0	H(8)	(H(H)(H(H(H(H(H(H)))))))	64	1 0 0 0;2 0 0 0;3 0 0 0;4 0 0 0;5 0 0 0;6 0 0 0;7 0 0 0;	1296.42	3	38.1606	17.7339	76.0957	2	0.01507	5.22225	1	0.5	0	0	0	0	2.50687e-09	1.03474e-09	-1	0.00225225	0.00225225	sp|O42874|STU1_SCHPO	peg1	940	12593000	54896000
Model-FissionYeast-H-1708-3.6258.6258.3.0.dta	Model-FissionYeast-H-1708-3.6258.6258.3.0.dta	Model-FissionYeast-H-1708-3	6258	2629.14	2886.28	962.763	3	1	KETLAQDSESLLQK		1589.84	8 0 0 0	H(8)	(H(H)(H(H(H(H(H(H)))))))	64	1 0 0 0;2 0 0 0;3 0 0 0;4 0 0 0;5 0 0 0;6 0 0 0;7 0 0 0;	1296.42	3	35.0002	14.7006	72.6993	2	0.01475	5.11208	1	0.46154	0	0	0	0	4.98726e-09	1.96403e-09	-1	0.00653595	0.00653595	sp|O42874|STU1_SCHPO	peg1	940	12593000	54896000
Model-FissionYeast-H-1708-3.6270.6270.3.1.dta	Model-FissionYeast-H-1708-3.6270.6270.3.1.dta	Model-FissionYeast-H-1708-3	6270	2633.98	2829.25	943.756	3	1	SLTTSKTTASGHITK		1532.83	8 0 0 0	H(8)	(H(H)(H(H(H(H(H(H)))))))	64	1 0 0 0;2 0 0 0;3 0 0 0;4 0 0 0;5 0 0 0;6 0 0 0;7 0 0 0;	1296.42	1	32.6035	17.0772	61.4381	2	0.00337	1.19285	1	0.64286	0	0	0	0	6.04875e-08	1.76315e-08	-1	0.00225225	0.00225227	sp|O74947|YJBA_SCHPO	SPCC553.10	268	7809430	31684800
Model-FissionYeast-H-1708-3.6304.6304.3.0.dta	Model-FissionYeast-H-1708-3.6304.6304.3.0.dta	Model-FissionYeast-H-1708-3	6304	2648.91	2829.25	943.756	3	1	SLTTSKTTASGHITK		1532.83	8 0 0 0	H(8)	(H(H)(H(H(H(H(H(H)))))))	64	1 0 0 0;2 0 0 0;3 0 0 0;4 0 0 0;5 0 0 0;6 0 0 0;7 0 0 0;	1296.42	1	47.389	36.4436	67.7163	2	0.00373	1.31797	1	0.92857	0	0	0	0	1.44461e-08	5.00701e-09	-1	0	5.00701e-09	sp|O74947|YJBA_SCHPO	SPCC553.10	268	7809430	31684800
Model-FissionYeast-H-1708-3.6312.6312.4.1.dta	Model-FissionYeast-H-1708-3.6312.6312.4.1.dta	Model-FissionYeast-H-1708-3	6312	2651.98	2829.25	708.069	4	1	SLTTSKTTASGHITK		1532.83	8 0 0 0	H(8)	(H(H)(H(H(H(H(H(H)))))))	64	1 0 0 0;2 0 0 0;3 0 0 0;4 0 0 0;5 0 0 0;6 0 0 0;7 0 0 0;	1296.42	1	41.8082	34.9233	54.5945	2	0.003	1.06207	0.875	0.92857	0	0	0	0	3.23806e-07	7.18304e-08	-1	0	7.18304e-08	sp|O74947|YJBA_SCHPO	SPCC553.10	268	10972900	45603200
Model-FissionYeast-H-1708-3.6341.6341.3.0.dta	Model-FissionYeast-H-1708-3.6341.6341.3.0.dta	Model-FissionYeast-H-1708-3	6341	2664.2	2829.25	943.756	3	1	SLTTSKTTASGHITK		1532.83	8 0 0 0	H(8)	(H(H)(H(H(H(H(H(H)))))))	64	1 0 0 0;2 0 0 0;3 0 0 0;4 0 0 0;5 0 0 0;6 0 0 0;7 0 0 0;	1296.42	1	43.1339	29.8809	67.7464	2	0.00362	1.27979	1	0.89286	0	0	0	0	1.43509e-08	4.98293e-09	-1	0	4.98293e-09	sp|O74947|YJBA_SCHPO	SPCC553.10	268	7809430	31684800
Model-FissionYeast-H-1708-3.6351.6351.4.1.dta	Model-FissionYeast-H-1708-3.6351.6351.4.1.dta	Model-FissionYeast-H-1708-3	6351	2667.56	2829.25	708.069	4	1	SLTTSKTTASGHITK		1532.83	8 0 0 0	H(8)	(H(H)(H(H(H(H(H(H)))))))	64	1 0 0 0;2 0 0 0;3 0 0 0;4 0 0 0;5 0 0 0;6 0 0 0;7 0 0 0;	1296.42	1	37.7164	29.1349	53.6535	2	0.00258	0.91079	0.875	0.85714	0	0	0	0	4.11718e-07	9.0225e-08	-1	0	9.0225e-08	sp|O74947|YJBA_SCHPO	SPCC553.10	268	10972900	45603200
Model-FissionYeast-H-1708-3.6372.6372.3.0.dta	Model-FissionYeast-H-1708-3.6372.6372.3.0.dta	Model-FissionYeast-H-1708-3	6372	2675.57	2667.2	889.739	3	1	SLTTSKTTASGHITK		1532.83	7 0 0 0	H(7)	(H(H)(H(H(H(H(H))))))	115	1 0 0 0;2 0 0 0;3 0 0 0;4 0 0 0;5 0 0 0;6 0 0 0;	1134.37	1	46.4822	39.2756	59.8657	2	0.00344	1.29098	1	0.96429	0	0	0	0	8.79815e-08	2.42141e-08	-1	0	2.42141e-08	sp|O74947|YJBA_SCHPO	SPCC553.10	268	210529	839966
Model-FissionYeast-H-1708-3.6387.6387.3.0.dta	Model-FissionYeast-H-1708-3.6387.6387.3.0.dta	Model-FissionYeast-H-1708-3	6387	2681.47	2829.25	943.756	3	1	SLTTSKTTASGHITK		1532.83	8 0 0 0	H(8)	(H(H)(H(H(H(H(H(H)))))))	64	1 0 0 0;2 0 0 0;3 0 0 0;4 0 0 0;5 0 0 0;6 0 0 0;7 0 0 0;	1296.42	1	39.6459	27.358	62.4663	2	0.00288	1.01683	1	0.85714	0	0	0	0	4.75072e-08	1.4174e-08	-1	0	1.4174e-08	sp|O74947|YJBA_SCHPO	SPCC553.10	268	7809430	31684800
Model-FissionYeast-H-1708-3.6391.6391.4.2.dta	Model-FissionYeast-H-1708-3.6391.6391.4.2.dta	Model-FissionYeast-H-1708-3	6391	2683.03	2829.25	708.069	4	1	SLTTSKTTASGHITK		1532.83	8 0 0 0	H(8)	(H(H)(H(H(H(H(H(H)))))))	64	1 0 0 0;2 0 0 0;3 0 0 0;4 0 0 0;5 0 0 0;6 0 0 0;7 0 0 0;	1296.42	1	35.9047	25.6185	55.0075	2	0.00269	0.95038	1	0.82143	0	0	0	0	2.91613e-07	6.48959e-08	-1	0	6.48959e-08	sp|O74947|YJBA_SCHPO	SPCC553.10	268	10972900	45603200
Model-FissionYeast-H-1708-3.6395.6395.2.0.dta	Model-FissionYeast-H-1708-3.6395.6395.2.0.dta	Model-FissionYeast-H-1708-3	6395	2684.59	1669.73	835.367	2	1	AASLGSTASEK		1021.52	4 0 0 0	H(4)	(H(H)(H(H)))	416	1 0 0 0;2 0 0 0;3 0 0 0;	648.211	3	17.8372	16.0378	21.1789	2	-0.0012	-0.71953	1	0.7	0	0	0	1	-1	0	-1	0.00440529	0.00440529	sp|Q9Y7X6|ISH1_SCHPO	ish1	418	11269700	16354400
Model-FissionYeast-H-1708-3.6411.6411.3.0.dta	Model-FissionYeast-H-1708-3.6411.6411.3.0.dta	Model-FissionYeast-H-1708-3	6411	2690.77	2667.2	889.739	3	1	SLTTSKTTASGHITK		1532.83	7 0 0 0	H(7)	(H(H)(H(H(H(H(H))))))	115	1 0 0 0;2 0 0 0;3 0 0 0;4 0 0 0;5 0 0 0;6 0 0 0;	1134.37	1	80.3587	83.4896	74.5441	2	0.00386	1.44844	1	1.17857	0	0	0	0	3.41966e-09	1.4003e-09	-1	0	1.4003e-09	sp|O74947|YJBA_SCHPO	SPCC553.10	268	137175000	541149000
Model-FissionYeast-H-1708-3.6447.6447.3.0.dta	Model-FissionYeast-H-1708-3.6447.6447.3.0.dta	Model-FissionYeast-H-1708-3	6447	2706.29	2667.2	889.739	3	1	SLTTSKTTASGHITK		1532.83	7 0 0 0	H(7)	(H(H)(H(H(H(H(H))))))	115	1 0 0 0;2 0 0 0;3 0 0 0;4 0 0 0;5 0 0 0;6 0 0 0;	1134.37	1	74.9695	75.3068	74.3431	2	0.00387	1.44957	1	1.07143	0	0	0	0	3.5617e-09	1.45634e-09	-1	0	1.45634e-09	sp|O74947|YJBA_SCHPO	SPCC553.10	268	137175000	541149000
Model-FissionYeast-H-1708-3.6486.6486.3.0.dta	Model-FissionYeast-H-1708-3.6486.6486.3.0.dta	Model-FissionYeast-H-1708-3	6486	2721.72	2667.2	889.739	3	1	SLTTSKTTASGHITK		1532.83	7 0 0 0	H(7)	(H(H)(H(H(H(H(H))))))	115	1 0 0 0;2 0 0 0;3 0 0 0;4 0 0 0;5 0 0 0;6 0 0 0;	1134.37	1	82.4889	84.5209	78.7151	2	0.00354	1.32809	1	1.10714	0	0	0	0	1.50544e-09	6.36773e-10	-1	0	6.36773e-10	sp|O74947|YJBA_SCHPO	SPCC553.10	268	137175000	541149000
Model-FissionYeast-H-1708-3.6496.6496.4.1.dta	Model-FissionYeast-H-1708-3.6496.6496.4.1.dta	Model-FissionYeast-H-1708-3	6496	2724.77	2829.25	708.069	4	1	SLTTSKTTASGHITK		1532.83	8 0 0 0	H(8)	(H(H)(H(H(H(H(H(H)))))))	64	1 0 0 0;2 0 0 0;3 0 0 0;4 0 0 0;5 0 0 0;6 0 0 0;7 0 0 0;	1296.42	1	26.9532	15.9543	47.3799	2	0.0021	0.74114	0.875	0.60714	0	0	0	0	2.16555e-06	3.77387e-07	-1	0.00440529	0.00440566	sp|O74947|YJBA_SCHPO	SPCC553.10	268	1474300	6250630
Model-FissionYeast-H-1708-3.6519.6519.2.0.dta	Model-FissionYeast-H-1708-3.6519.6519.2.0.dta	Model-FissionYeast-H-1708-3	6519	2732.04	2667.2	1334.1	2	1	SLTTSKTTASGHITK		1532.83	7 0 0 0	H(7)	(H(H)(H(H(H(H(H))))))	115	1 0 0 0;2 0 0 0;3 0 0 0;4 0 0 0;5 0 0 0;6 0 0 0;	1134.37	1	41.9876	48.5611	29.7796	2	0.00309	1.15938	1	1.07143	0	0	0	0	0.000392434	2.82708e-05	-1	0	2.82708e-05	sp|O74947|YJBA_SCHPO	SPCC553.10	268	1917680	7269110
Model-FissionYeast-H-1708-3.6533.6533.3.0.dta	Model-FissionYeast-H-1708-3.6533.6533.3.0.dta	Model-FissionYeast-H-1708-3	6533	2737.27	2667.2	889.738	3	1	SLTTSKTTASGHITK		1532.83	7 0 0 0	H(7)	(H(H)(H(H(H(H(H))))))	115	1 0 0 0;2 0 0 0;3 0 0 0;4 0 0 0;5 0 0 0;6 0 0 0;	1134.37	1	91.7432	98.8364	78.5702	2	0.00278	1.04128	1	1.25	0	0	0	0	1.54778e-09	6.62228e-10	-1	0	6.62228e-10	sp|O74947|YJBA_SCHPO	SPCC553.10	268	137175000	541149000
Model-FissionYeast-H-1708-3.6577.6577.3.0.dta	Model-FissionYeast-H-1708-3.6577.6577.3.0.dta	Model-FissionYeast-H-1708-3	6577	2752.82	2667.2	889.739	3	1	SLTTSKTTASGHITK		1532.83	7 0 0 0	H(7)	(H(H)(H(H(H(H(H))))))	115	1 0 0 0;2 0 0 0;3 0 0 0;4 0 0 0;5 0 0 0;6 0 0 0;	1134.37	1	75.9069	78.8555	70.431	2	0.00358	1.34047	1	1.14286	0	0	0	0	8.02858e-09	2.89959e-09	-1	0	2.89959e-09	sp|O74947|YJBA_SCHPO	SPCC553.10	268	137175000	541149000
Model-FissionYeast-H-1708-3.6616.6616.3.0.dta	Model-FissionYeast-H-1708-3.6616.6616.3.0.dta	Model-FissionYeast-H-1708-3	6616	2768.26	2667.2	889.739	3	1	SLTTSKTTASGHITK		1532.83	7 0 0 0	H(7)	(H(H)(H(H(H(H(H))))))	115	1 0 0 0;2 0 0 0;3 0 0 0;4 0 0 0;5 0 0 0;6 0 0 0;	1134.37	1	70.5654	72.3486	67.2537	2	0.00367	1.37421	1	1.17857	0	0	0	0	1.59976e-08	5.46017e-09	-1	0	5.46017e-09	sp|O74947|YJBA_SCHPO	SPCC553.10	268	921595	3724350
Model-FissionYeast-H-1708-3.6653.6653.3.0.dta	Model-FissionYeast-H-1708-3.6653.6653.3.0.dta	Model-FissionYeast-H-1708-3	6653	2783.56	2667.2	889.738	3	1	SLTTSKTTASGHITK		1532.83	7 0 0 0	H(7)	(H(H)(H(H(H(H(H))))))	115	1 0 0 0;2 0 0 0;3 0 0 0;4 0 0 0;5 0 0 0;6 0 0 0;	1134.37	1	55.0207	50.7796	62.8972	2	0.00308	1.15375	1	1.07143	0	0	0	0	4.29695e-08	1.30244e-08	-1	0	1.30244e-08	sp|O74947|YJBA_SCHPO	SPCC553.10	268	620144	2516940
Model-FissionYeast-H-1708-3.6689.6689.3.0.dta	Model-FissionYeast-H-1708-3.6689.6689.3.0.dta	Model-FissionYeast-H-1708-3	6689	2796.68	2829.25	943.756	3	1	SLTTSKTTASGHITK		1532.83	8 0 0 0	H(8)	(H(H)(H(H(H(H(H(H)))))))	64	1 0 0 0;2 0 0 0;3 0 0 0;4 0 0 0;5 0 0 0;6 0 0 0;7 0 0 0;	1296.42	1	46.7433	35.314	67.9693	2	0.00281	0.99244	1	0.96429	0	0	0	0	1.36656e-08	4.79297e-09	-1	0	4.79297e-09	sp|O74947|YJBA_SCHPO	SPCC553.10	268	1334520	5413370
Model-FissionYeast-H-1708-3.6692.6692.3.1.dta	Model-FissionYeast-H-1708-3.6692.6692.3.1.dta	Model-FissionYeast-H-1708-3	6692	2797.68	2499.19	833.733	3	1	STSAADQAVASSKPIKK		1688.92	5 0 0 0	H(5)	(H(H)(H(H(H))))	287	1 0 0 0;2 0 0 0;3 0 0 0;4 0 0 0;	810.264	1	35.4071	33.113	39.6675	2	0.00336	1.3453	1	0.8125	0	0	0	0	1.91652e-05	2.32857e-06	-1	0	2.32857e-06	sp|O43024|YGVA_SCHPO	SPBC354.10	268	770238	2732010
Model-FissionYeast-H-1708-3.6696.6696.3.0.dta	Model-FissionYeast-H-1708-3.6696.6696.3.0.dta	Model-FissionYeast-H-1708-3	6696	2798.94	2667.2	889.738	3	1	SLTTSKTTASGHITK		1532.83	7 0 0 0	H(7)	(H(H)(H(H(H(H(H))))))	115	1 0 0 0;2 0 0 0;3 0 0 0;4 0 0 0;5 0 0 0;6 0 0 0;	1134.37	1	40.4265	28.0644	63.3848	2	0.0028	1.04915	1	0.78571	0	0	0	0	3.83761e-08	1.15211e-08	-1	0	1.15211e-08	sp|O74947|YJBA_SCHPO	SPCC553.10	268	292026	1051690
Model-FissionYeast-H-1708-3.6740.6740.3.0.dta	Model-FissionYeast-H-1708-3.6740.6740.3.0.dta	Model-FissionYeast-H-1708-3	6740	2813.26	2505.15	835.721	3	1	SLTTSKTTASGHITK		1532.83	6 0 0 0	H(6)	(H(H)(H(H(H(H)))))	188	1 0 0 0;2 0 0 0;3 0 0 0;4 0 0 0;5 0 0 0;	972.317	1	69.4063	75.8791	57.3854	2	0.00297	1.18744	1	1.25	0	0	0	0	1.60975e-07	3.78174e-08	-1	0	3.78174e-08	sp|O74947|YJBA_SCHPO	SPCC553.10	268	5178970	19494900
Model-FissionYeast-H-1708-3.6741.6741.3.0.dta	Model-FissionYeast-H-1708-3.6741.6741.3.0.dta	Model-FissionYeast-H-1708-3	6741	2813.53	2870.23	957.415	3	1	LPTSSKSLTTSK		1249.7	10 0 0 0	H(10)	(H(H)(H(H(H(H(H(H(H(H)))))))))	12	1 0 0 0;2 0 0 0;3 0 0 0;4 0 0 0;5 0 0 0;6 0 0 0;7 0 0 0;8 0 0 0;9 0 0 0;	1620.53	3	40.2854	21.8577	74.5082	2	0.00281	0.97936	1	0.77273	0	0	0	0	3.4446e-09	1.41147e-09	-1	0	1.41147e-09	sp|O74947|YJBA_SCHPO	SPCC553.10	264	1082270	4473370
Model-FissionYeast-H-1708-3.6745.6745.3.1.dta	Model-FissionYeast-H-1708-3.6745.6745.3.1.dta	Model-FissionYeast-H-1708-3	6745	2814.53	2667.2	889.738	3	1	SLTTSKTTASGHITK		1532.83	7 0 0 0	H(7)	(H(H)(H(H(H(H(H))))))	115	1 0 0 0;2 0 0 0;3 0 0 0;4 0 0 0;5 0 0 0;6 0 0 0;	1134.37	1	34.2129	21.6868	57.4756	2	0.00311	1.16613	1	0.67857	0	0	0	0	1.57433e-07	3.67642e-08	-1	0	3.67642e-08	sp|O74947|YJBA_SCHPO	SPCC553.10	268	10833400	42633900
Model-FissionYeast-H-1708-3.6793.6793.3.0.dta	Model-FissionYeast-H-1708-3.6793.6793.3.0.dta	Model-FissionYeast-H-1708-3	6793	2829.16	2505.15	835.721	3	1	SLTTSKTTASGHITK		1532.83	6 0 0 0	H(6)	(H(H)(H(H(H(H)))))	188	1 0 0 0;2 0 0 0;3 0 0 0;4 0 0 0;5 0 0 0;	972.317	1	75.3047	83.0297	60.9581	2	0.00245	0.97668	1	1.28571	0	0	0	0	6.77706e-08	1.99245e-08	-1	0	1.99245e-08	sp|O74947|YJBA_SCHPO	SPCC553.10	268	30893200	113390000
Model-FissionYeast-H-1708-3.6796.6796.3.0.dta	Model-FissionYeast-H-1708-3.6796.6796.3.0.dta	Model-FissionYeast-H-1708-3	6796	2829.89	2667.2	889.738	3	1	SLTTSKTTASGHITK		1532.83	7 0 0 0	H(7)	(H(H)(H(H(H(H(H))))))	115	1 0 0 0;2 0 0 0;3 0 0 0;4 0 0 0;5 0 0 0;6 0 0 0;	1134.37	1	47.376	40.0452	60.9904	2	0.0026	0.97379	1	0.96429	0	0	0	0	6.72538e-08	1.9731e-08	-1	0	1.9731e-08	sp|O74947|YJBA_SCHPO	SPCC553.10	268	10993600	43312900
Model-FissionYeast-H-1708-3.6853.6853.3.0.dta	Model-FissionYeast-H-1708-3.6853.6853.3.0.dta	Model-FissionYeast-H-1708-3	6853	2844.59	2505.15	835.72	3	1	SLTTSKTTASGHITK		1532.83	6 0 0 0	H(6)	(H(H)(H(H(H(H)))))	188	1 0 0 0;2 0 0 0;3 0 0 0;4 0 0 0;5 0 0 0;	972.317	1	69.4431	74.704	59.6729	2	0.00153	0.61143	1	1.21429	0	0	0	0	9.2159e-08	2.52657e-08	-1	0	2.52657e-08	sp|O74947|YJBA_SCHPO	SPCC553.10	268	31323600	114976000
Model-FissionYeast-H-1708-3.6856.6856.3.1.dta	Model-FissionYeast-H-1708-3.6856.6856.3.1.dta	Model-FissionYeast-H-1708-3	6856	2845.3	2667.2	889.738	3	1	SLTTSKTTASGHITK		1532.83	7 0 0 0	H(7)	(H(H)(H(H(H(H(H))))))	115	1 0 0 0;2 0 0 0;3 0 0 0;4 0 0 0;5 0 0 0;6 0 0 0;	1134.37	1	65.4616	65.609	65.188	2	0.00156	0.58574	1	1.17857	0	0	0	0	2.54009e-08	8.22373e-09	-1	0	8.22373e-09	sp|O74947|YJBA_SCHPO	SPCC553.10	268	10993600	43312900
Model-FissionYeast-H-1708-3.6919.6919.3.0.dta	Model-FissionYeast-H-1708-3.6919.6919.3.0.dta	Model-FissionYeast-H-1708-3	6919	2860.85	2505.15	835.72	3	1	SLTTSKTTASGHITK		1532.83	6 0 0 0	H(6)	(H(H)(H(H(H(H)))))	188	1 0 0 0;2 0 0 0;3 0 0 0;4 0 0 0;5 0 0 0;	972.317	1	65.6968	70.2904	57.1659	2	0.00099	0.39707	1	1.14286	0	0	0	0	1.69948e-07	3.98486e-08	-1	0	3.98486e-08	sp|O74947|YJBA_SCHPO	SPCC553.10	268	19357500	71421700
Model-FissionYeast-H-1708-3.6923.6923.3.0.dta	Model-FissionYeast-H-1708-3.6923.6923.3.0.dta	Model-FissionYeast-H-1708-3	6923	2861.82	2667.2	889.738	3	1	SLTTSKTTASGHITK		1532.83	7 0 0 0	H(7)	(H(H)(H(H(H(H(H))))))	115	1 0 0 0;2 0 0 0;3 0 0 0;4 0 0 0;5 0 0 0;6 0 0 0;	1134.37	1	52.0624	46.1136	63.1101	2	0.00071	0.26631	1	1	0	0	0	0	4.08966e-08	1.2406e-08	-1	0	1.2406e-08	sp|O74947|YJBA_SCHPO	SPCC553.10	268	7655740	29944800
Model-FissionYeast-H-1708-3.6986.6986.3.3.dta	Model-FissionYeast-H-1708-3.6986.6986.3.3.dta	Model-FissionYeast-H-1708-3	6986	2877.73	2505.15	835.72	3	1	SLTTSKTTASGHITK		1532.83	6 0 0 0	H(6)	(H(H)(H(H(H(H)))))	188	1 0 0 0;2 0 0 0;3 0 0 0;4 0 0 0;5 0 0 0;	972.317	1	62.0018	65.1173	56.2158	2	0.0007	0.27852	1	1.21429	0	0	0	0	2.15224e-07	4.86267e-08	-1	0	4.86267e-08	sp|O74947|YJBA_SCHPO	SPCC553.10	268	20586000	76086600
Model-FissionYeast-H-1708-3.6990.6990.3.0.dta	Model-FissionYeast-H-1708-3.6990.6990.3.0.dta	Model-FissionYeast-H-1708-3	6990	2878.7	2667.2	889.738	3	1	SLTTSKTTASGHITK		1532.83	7 0 0 0	H(7)	(H(H)(H(H(H(H(H))))))	115	1 0 0 0;2 0 0 0;3 0 0 0;4 0 0 0;5 0 0 0;6 0 0 0;	1134.37	1	38.2003	25.8645	61.1095	2	0.00084	0.3158	1	0.71429	0	0	0	0	6.53791e-08	1.86981e-08	-1	0	1.86981e-08	sp|O74947|YJBA_SCHPO	SPCC553.10	268	10993600	43312900
Model-FissionYeast-H-1708-3.7049.7049.3.0.dta	Model-FissionYeast-H-1708-3.7049.7049.3.0.dta	Model-FissionYeast-H-1708-3	7049	2893.04	2505.15	835.72	3	1	SLTTSKTTASGHITK		1532.83	6 0 0 0	H(6)	(H(H)(H(H(H(H)))))	188	1 0 0 0;2 0 0 0;3 0 0 0;4 0 0 0;5 0 0 0;	972.317	1	67.0626	71.9648	57.9583	2	0.00139	0.55634	1	1.21429	0	0	0	0	1.3981e-07	3.39135e-08	-1	0	3.39135e-08	sp|O74947|YJBA_SCHPO	SPCC553.10	268	12145500	44126500
Model-FissionYeast-H-1708-3.7059.7059.3.0.dta	Model-FissionYeast-H-1708-3.7059.7059.3.0.dta	Model-FissionYeast-H-1708-3	7059	2895.53	2667.2	889.738	3	1	SLTTSKTTASGHITK		1532.83	7 0 0 0	H(7)	(H(H)(H(H(H(H(H))))))	115	1 0 0 0;2 0 0 0;3 0 0 0;4 0 0 0;5 0 0 0;6 0 0 0;	1134.37	1	48.0545	38.581	65.6482	2	0.00071	0.26743	1	0.96429	0	0	0	0	2.28928e-08	7.55776e-09	-1	0	7.55776e-09	sp|O74947|YJBA_SCHPO	SPCC553.10	268	3611190	14418900
Model-FissionYeast-H-1708-3.7116.7116.3.0.dta	Model-FissionYeast-H-1708-3.7116.7116.3.0.dta	Model-FissionYeast-H-1708-3	7116	2909.61	2505.15	835.72	3	1	SLTTSKTTASGHITK		1532.83	6 0 0 0	H(6)	(H(H)(H(H(H(H)))))	188	1 0 0 0;2 0 0 0;3 0 0 0;4 0 0 0;5 0 0 0;	972.317	1	65.2238	69.4399	57.3938	2	0.00172	0.68568	1	1.14286	0	0	0	0	1.60643e-07	3.75533e-08	-1	0	3.75533e-08	sp|O74947|YJBA_SCHPO	SPCC553.10	268	15816800	57660800
Model-FissionYeast-H-1708-3.7129.7129.3.0.dta	Model-FissionYeast-H-1708-3.7129.7129.3.0.dta	Model-FissionYeast-H-1708-3	7129	2912.96	2667.2	889.738	3	1	SLTTSKTTASGHITK		1532.83	7 0 0 0	H(7)	(H(H)(H(H(H(H(H))))))	115	1 0 0 0;2 0 0 0;3 0 0 0;4 0 0 0;5 0 0 0;6 0 0 0;	1134.37	1	39.5076	30.4421	56.3436	2	0.00107	0.4024	1	0.85714	0	0	0	0	2.08461e-07	4.68365e-08	-1	0	4.68365e-08	sp|O74947|YJBA_SCHPO	SPCC553.10	268	10993600	43312900
Model-FissionYeast-H-1708-3.7179.7179.3.2.dta	Model-FissionYeast-H-1708-3.7179.7179.3.2.dta	Model-FissionYeast-H-1708-3	7179	2926.63	2505.15	835.721	3	1	SLTTSKTTASGHITK		1532.83	6 0 0 0	H(6)	(H(H)(H(H(H(H)))))	188	1 0 0 0;2 0 0 0;3 0 0 0;4 0 0 0;5 0 0 0;	972.317	1	54.0237	53.7587	54.5159	2	0.00223	0.88926	1	1.03571	0	0	0	0	3.30332e-07	7.31798e-08	-1	0	7.31798e-08	sp|O74947|YJBA_SCHPO	SPCC553.10	268	31211800	114569000
Model-FissionYeast-H-1708-3.7239.7239.3.0.dta	Model-FissionYeast-H-1708-3.7239.7239.3.0.dta	Model-FissionYeast-H-1708-3	7239	2942.68	2505.15	835.721	3	1	SLTTSKTTASGHITK		1532.83	6 0 0 0	H(6)	(H(H)(H(H(H(H)))))	188	1 0 0 0;2 0 0 0;3 0 0 0;4 0 0 0;5 0 0 0;	972.317	1	46.0112	44.1185	49.5264	2	0.00213	0.85094	1	1	0	0	0	0	1.21311e-06	2.2925e-07	-1	0	2.2925e-07	sp|O74947|YJBA_SCHPO	SPCC553.10	268	1118980	3956600
Model-FissionYeast-H-1708-3.7347.7347.4.1.dta	Model-FissionYeast-H-1708-3.7347.7347.4.1.dta	Model-FissionYeast-H-1708-3	7347	2973.8	3153.36	789.095	4	1	SLTTSKTTASGHITK		1532.83	10 0 0 0	H(10)	(H(H)(H(H(H(H(H(H(H(H)))))))))	12	1 0 0 0;2 0 0 0;3 0 0 0;4 0 0 0;5 0 0 0;6 0 0 0;7 0 0 0;8 0 0 0;9 0 0 0;	1620.53	1	34.4205	14.6756	71.0897	2	0.004	1.26912	1	0.57143	0	0	0	0	6.98227e-09	2.60905e-09	-1	0.00653595	0.00653595	sp|O74947|YJBA_SCHPO	SPCC553.10	268	6346430	30914100
Model-FissionYeast-H-1708-3.7365.7365.3.0.dta	Model-FissionYeast-H-1708-3.7365.7365.3.0.dta	Model-FissionYeast-H-1708-3	7365	2979.86	2505.15	835.72	3	1	SLTTSKTTASGHITK		1532.83	6 0 0 0	H(6)	(H(H)(H(H(H(H)))))	188	1 0 0 0;2 0 0 0;3 0 0 0;4 0 0 0;5 0 0 0;	972.317	1	29.5943	18.6789	49.8657	2	0.00198	0.78986	1	0.60714	0	0	0	0	1.10814e-06	2.07684e-07	-1	0.00225225	0.00225246	sp|O74947|YJBA_SCHPO	SPCC553.10	268	3699720	13632200
Model-FissionYeast-H-1708-3.7372.7372.2.0.dta	Model-FissionYeast-H-1708-3.7372.7372.2.0.dta	Model-FissionYeast-H-1708-3	7372	2981.85	1780.81	890.908	2	1	ATAGVDATDIAK		1132.58	4 0 0 0	H(4)	(H(H)(H(H)))	416	1 0 0 0;2 0 0 0;3 0 0 0;	648.211	2	21.1243	15.5419	31.4916	2	0.0139	7.80465	1	0.5	0	0	0	1	-1	0	-1	0.00440529	0.00440529	sp|Q09785|GCSP_SCHPO	gcv2	899	17892700	44288000
Model-FissionYeast-H-1708-3.7472.7472.3.0.dta	Model-FissionYeast-H-1708-3.7472.7472.3.0.dta	Model-FissionYeast-H-1708-3	7472	3016.96	2505.15	835.721	3	1	SLTTSKTTASGHITK		1532.83	6 0 0 0	H(6)	(H(H)(H(H(H(H)))))	188	1 0 0 0;2 0 0 0;3 0 0 0;4 0 0 0;5 0 0 0;	972.317	1	31.4231	21.3579	50.1155	2	0.00279	1.1144	1	0.71429	0	0	0	0	1.03691e-06	1.94635e-07	-1	0	1.94635e-07	sp|O74947|YJBA_SCHPO	SPCC553.10	268	901579	3175270
Model-FissionYeast-H-1708-3.7534.7534.3.0.dta	Model-FissionYeast-H-1708-3.7534.7534.3.0.dta	Model-FissionYeast-H-1708-3	7534	3038.27	2505.15	835.721	3	1	SLTTSKTTASGHITK		1532.83	6 0 0 0	H(6)	(H(H)(H(H(H(H)))))	188	1 0 0 0;2 0 0 0;3 0 0 0;4 0 0 0;5 0 0 0;	972.317	1	39.7984	37.0483	44.9057	2	0.00214	0.85453	1	0.92857	0	0	0	0	4.28628e-06	6.68389e-07	-1	0	6.68389e-07	sp|O74947|YJBA_SCHPO	SPCC553.10	268	4881190	17405000
Model-FissionYeast-H-1708-3.7813.7813.3.0.dta	Model-FissionYeast-H-1708-3.7813.7813.3.0.dta	Model-FissionYeast-H-1708-3	7813	3117.96	2546.12	849.379	3	1	LPTSSKSLTTSK		1249.7	8 0 0 0	H(8)	(H(H)(H(H(H(H(H(H)))))))	64	1 0 0 0;2 0 0 0;3 0 0 0;4 0 0 0;5 0 0 0;6 0 0 0;7 0 0 0;	1296.42	3	32.9184	23.0665	51.2148	2	0.00134	0.52506	1	0.81818	0	0	0	0	7.75502e-07	1.51855e-07	-1	0	1.51855e-07	sp|O74947|YJBA_SCHPO	SPCC553.10	264	2399220	8572600
Model-FissionYeast-H-1708-3.7860.7860.3.0.dta	Model-FissionYeast-H-1708-3.7860.7860.3.0.dta	Model-FissionYeast-H-1708-3	7860	3131.49	2505.15	835.721	3	1	SLTTSKTTASGHITK		1532.83	6 0 0 0	H(6)	(H(H)(H(H(H(H)))))	188	1 0 0 0;2 0 0 0;3 0 0 0;4 0 0 0;5 0 0 0;	972.317	1	36.4684	31.368	45.9406	2	0.0023	0.9168	1	0.85714	0	0	0	0	3.2153e-06	5.14295e-07	-1	0	5.14295e-07	sp|O74947|YJBA_SCHPO	SPCC553.10	268	4617520	16164400
Model-FissionYeast-H-1708-3.7918.7918.3.0.dta	Model-FissionYeast-H-1708-3.7918.7918.3.0.dta	Model-FissionYeast-H-1708-3	7918	3146.67	2505.15	835.72	3	1	SLTTSKTTASGHITK		1532.83	6 0 0 0	H(6)	(H(H)(H(H(H(H)))))	188	1 0 0 0;2 0 0 0;3 0 0 0;4 0 0 0;5 0 0 0;	972.317	1	29.0959	20.1361	45.7355	2	0.00115	0.46054	1	0.67857	0	0	0	0	3.40304e-06	5.41728e-07	-1	0.00225225	0.00225279	sp|O74947|YJBA_SCHPO	SPCC553.10	268	4617520	16164400
Model-FissionYeast-H-1708-3.8036.8036.3.0.dta	Model-FissionYeast-H-1708-3.8036.8036.3.0.dta	Model-FissionYeast-H-1708-3	8036	3178.2	2343.09	781.703	3	1	SLTTSKTTASGHITK		1532.83	5 0 0 0	H(5)	(H(H)(H(H(H))))	287	1 0 0 0;2 0 0 0;3 0 0 0;4 0 0 0;	810.264	1	32.6722	27.0376	43.1365	2	0.00147	0.62787	1	0.78571	0	0	0	0	7.05209e-06	1.00259e-06	-1	0	1.00259e-06	sp|O74947|YJBA_SCHPO	SPCC553.10	268	9813580	32792600
Model-FissionYeast-H-1708-3.8086.8086.3.0.dta	Model-FissionYeast-H-1708-3.8086.8086.3.0.dta	Model-FissionYeast-H-1708-3	8086	3193.41	2343.09	781.703	3	1	SLTTSKTTASGHITK		1532.83	5 0 0 0	H(5)	(H(H)(H(H(H))))	287	1 0 0 0;2 0 0 0;3 0 0 0;4 0 0 0;	810.264	1	46.8359	47.7134	45.2063	2	0.00193	0.82248	1	1.07143	0	0	0	0	3.94168e-06	6.11162e-07	-1	0	6.11162e-07	sp|O74947|YJBA_SCHPO	SPCC553.10	268	12642400	42286300
Model-FissionYeast-H-1708-3.8140.8140.3.0.dta	Model-FissionYeast-H-1708-3.8140.8140.3.0.dta	Model-FissionYeast-H-1708-3	8140	3210.35	2343.09	781.703	3	1	SLTTSKTTASGHITK		1532.83	5 0 0 0	H(5)	(H(H)(H(H(H))))	287	1 0 0 0;2 0 0 0;3 0 0 0;4 0 0 0;	810.264	1	34.9318	30.7935	42.6172	2	0.002	0.85193	1	0.89286	0	0	0	0	8.17434e-06	1.14421e-06	-1	0	1.14421e-06	sp|O74947|YJBA_SCHPO	SPCC553.10	268	9813580	32792600
Model-FissionYeast-H-1708-3.8189.8189.3.0.dta	Model-FissionYeast-H-1708-3.8189.8189.3.0.dta	Model-FissionYeast-H-1708-3	8189	3227.16	2343.09	781.703	3	1	SLTTSKTTASGHITK		1532.83	5 0 0 0	H(5)	(H(H)(H(H(H))))	287	1 0 0 0;2 0 0 0;3 0 0 0;4 0 0 0;	810.264	1	34.2953	30.3467	41.6286	2	0.00252	1.07727	1	0.89286	0	0	0	0	1.08491e-05	1.44283e-06	-1	0	1.44283e-06	sp|O74947|YJBA_SCHPO	SPCC553.10	268	9813580	32792600
Model-FissionYeast-H-1708-3.8288.8288.2.0.dta	Model-FissionYeast-H-1708-3.8288.8288.2.0.dta	Model-FissionYeast-H-1708-3	8288	3261.58	2057.83	1029.42	2	1	SEAFASATSSK		1085.51	6 0 0 0	H(6)	(H(H)(H(H(H(H)))))	188	1 0 0 0;2 0 0 0;3 0 0 0;4 0 0 0;5 0 0 0;	972.317	1	48.7194	50.7524	44.9439	2	0.00185	0.8979	1	1.2	0	0	0	0	4.24082e-06	6.60747e-07	-1	0	6.60747e-07	sp|Q9P7L0|YOSE_SCHPO	SPBC21C3.14c	248	2639340	7658200
Model-FissionYeast-H-1708-3.8351.8351.3.0.dta	Model-FissionYeast-H-1708-3.8351.8351.3.0.dta	Model-FissionYeast-H-1708-3	8351	3282.84	2343.09	781.703	3	1	SLTTSKTTASGHITK		1532.83	5 0 0 0	H(5)	(H(H)(H(H(H))))	287	1 0 0 0;2 0 0 0;3 0 0 0;4 0 0 0;	810.264	1	31.8549	25.6287	43.4179	2	0.00292	1.24628	1	0.75	0	0	0	0	6.51162e-06	9.32771e-07	-1	0	9.32771e-07	sp|O74947|YJBA_SCHPO	SPCC553.10	268	3009030	10033300
Model-FissionYeast-H-1708-3.8800.8800.2.2.dta	Model-FissionYeast-H-1708-3.8800.8800.2.2.dta	Model-FissionYeast-H-1708-3	8800	3416.26	1895.78	948.391	2	1	SEAFASATSSK		1085.51	5 0 0 0	H(5)	(H(H)(H(H(H))))	287	1 0 0 0;2 0 0 0;3 0 0 0;4 0 0 0;	810.264	1	52.0283	58.9485	39.1765	2	0.00025	0.13143	1	1.25	0	0	0	0	2.21336e-05	2.64401e-06	-1	0	2.64401e-06	sp|Q9P7L0|YOSE_SCHPO	SPBC21C3.14c	248	11008500	28656800
Model-FissionYeast-H-1708-3.8855.8855.2.0.dta	Model-FissionYeast-H-1708-3.8855.8855.2.0.dta	Model-FissionYeast-H-1708-3	8855	3431.48	1895.78	948.392	2	1	SEAFASATSSK		1085.51	5 0 0 0	H(5)	(H(H)(H(H(H))))	287	1 0 0 0;2 0 0 0;3 0 0 0;4 0 0 0;	810.264	1	61.0323	71.2164	42.119	2	0.00128	0.67369	1	1.35	0	0	0	0	9.42486e-06	1.29134e-06	-1	0	1.29134e-06	sp|Q9P7L0|YOSE_SCHPO	SPBC21C3.14c	248	11008500	28656800
Model-FissionYeast-H-1708-3.9028.9028.3.0.dta	Model-FissionYeast-H-1708-3.9028.9028.3.0.dta	Model-FissionYeast-H-1708-3	9028	3482.13	2181.04	727.685	3	1	SLTTSKTTASGHITK		1532.83	4 0 0 0	H(4)	(H(H)(H(H)))	416	1 0 0 0;2 0 0 0;3 0 0 0;	648.211	1	37.7886	39.6629	34.3076	2	0.00173	0.7953	1	0.96429	0	0	0	1	-1	0	-1	0	0	sp|O74947|YJBA_SCHPO	SPCC553.10	268	3616730	10828200
Model-FissionYeast-H-1708-3.9125.9125.2.0.dta	Model-FissionYeast-H-1708-3.9125.9125.2.0.dta	Model-FissionYeast-H-1708-3	9125	3511.21	2057.83	1029.42	2	1	SEAFASATSSK		1085.51	6 0 0 0	H(6)	(H(H)(H(H(H(H)))))	188	1 0 0 0;2 0 0 0;3 0 0 0;4 0 0 0;5 0 0 0;	972.317	1	47.6319	48.5057	46.0091	2	0.00259	1.26042	1	1.2	0	0	0	0	3.15495e-06	5.02357e-07	-1	0	5.02357e-07	sp|Q9P7L0|YOSE_SCHPO	SPBC21C3.14c	248	3190660	9018160
Model-FissionYeast-H-1708-3.9152.9152.2.0.dta	Model-FissionYeast-H-1708-3.9152.9152.2.0.dta	Model-FissionYeast-H-1708-3	9152	3519.59	1644.72	822.865	2	1	DVSVVTSK		834.457	5 0 0 0	H(5)	(H(H)(H(H(H))))	287	1 0 0 0;2 0 0 0;3 0 0 0;4 0 0 0;	810.264	3	32.7326	35.1854	28.1776	2	0.00179	1.09025	0.8	1.21429	0	0	0	0	0.000655153	4.50945e-05	-1	0	4.50945e-05	sp|Q9UR09|PSU1_SCHPO	psu1	34	2641650	5896790
Model-FissionYeast-H-1708-3.9171.9171.2.0.dta	Model-FissionYeast-H-1708-3.9171.9171.2.0.dta	Model-FissionYeast-H-1708-3	9171	3526.5	2057.83	1029.42	2	1	SEAFASATSSK		1085.51	6 0 0 0	H(6)	(H(H)(H(H(H(H)))))	188	1 0 0 0;2 0 0 0;3 0 0 0;4 0 0 0;5 0 0 0;	972.317	1	45.2267	48.735	38.7112	2	0.00201	0.97468	0.83333	1.15	0	0	0	0	2.53844e-05	3.04871e-06	-1	0	3.04871e-06	sp|Q9P7L0|YOSE_SCHPO	SPBC21C3.14c	248	3190660	9018160
Model-FissionYeast-H-1708-3.9564.9564.2.0.dta	Model-FissionYeast-H-1708-3.9564.9564.2.0.dta	Model-FissionYeast-H-1708-3	9564	3669.34	1733.72	867.366	2	1	SEAFASATSSK		1085.51	4 0 0 0	H(4)	(H(H)(H(H)))	416	1 0 0 0;2 0 0 0;3 0 0 0;	648.211	1	37.2803	46.1158	20.8717	2	0.00235	1.3558	0.75	1.15	0	0	0	1	-1	0	-1	0	0	sp|Q9P7L0|YOSE_SCHPO	SPBC21C3.14c	248	9320690	22403300
Model-FissionYeast-H-1708-3.9638.9638.4.1.dta	Model-FissionYeast-H-1708-3.9638.9638.4.1.dta	Model-FissionYeast-H-1708-3	9638	3699.26	3928.76	982.945	4	1	LPTSSKSLTTSKTTASGHITK		2146.17	11 0 0 0	H(11)	(H(H)(H(H(H(H(H(H(H(H(H))))))))))	3	1 0 0 0;2 0 0 0;3 0 0 0;4 0 0 0;5 0 0 0;6 0 0 0;7 0 0 0;8 0 0 0;9 0 0 0;10 0 0 0;	1782.58	3	27.8856	19.8453	42.8177	2	0.00388	0.98672	0.90909	0.575	0	0	0	0	7.72077e-06	1.07766e-06	-1	0.00225225	0.00225333	sp|O74947|YJBA_SCHPO	SPCC553.10	264	3538650	26776000
Model-FissionYeast-H-1708-3.9641.9641.2.0.dta	Model-FissionYeast-H-1708-3.9641.9641.2.0.dta	Model-FissionYeast-H-1708-3	9641	3700.34	1733.72	867.366	2	1	SEAFASATSSK		1085.51	4 0 0 0	H(4)	(H(H)(H(H)))	416	1 0 0 0;2 0 0 0;3 0 0 0;	648.211	1	33.7493	40.6217	20.9863	2	0.00162	0.93705	0.75	1.1	0	0	0	1	-1	0	-1	0	0	sp|Q9P7L0|YOSE_SCHPO	SPBC21C3.14c	248	9320690	22403300
Model-FissionYeast-H-1708-3.9682.9682.4.1.dta	Model-FissionYeast-H-1708-3.9682.9682.4.1.dta	Model-FissionYeast-H-1708-3	9682	3715.05	3928.76	982.945	4	1	LPTSSKSLTTSKTTASGHITK		2146.17	11 0 0 0	H(11)	(H(H)(H(H(H(H(H(H(H(H(H))))))))))	3	1 0 0 0;2 0 0 0;3 0 0 0;4 0 0 0;5 0 0 0;6 0 0 0;7 0 0 0;8 0 0 0;9 0 0 0;10 0 0 0;	1782.58	3	28.7601	18.2085	48.3558	2	0.00478	1.21681	0.90909	0.575	0	0	0	0	1.6615e-06	3.01317e-07	-1	0.00225225	0.00225255	sp|O74947|YJBA_SCHPO	SPCC553.10	264	3538650	26776000
Model-FissionYeast-H-1708-3.9779.9779.4.1.dta	Model-FissionYeast-H-1708-3.9779.9779.4.1.dta	Model-FissionYeast-H-1708-3	9779	3745.58	3928.76	982.944	4	1	LPTSSKSLTTSKTTASGHITK		2146.17	11 0 0 0	H(11)	(H(H)(H(H(H(H(H(H(H(H(H))))))))))	3	1 0 0 0;2 0 0 0;3 0 0 0;4 0 0 0;5 0 0 0;6 0 0 0;7 0 0 0;8 0 0 0;9 0 0 0;10 0 0 0;	1782.58	3	21.9594	15.6537	33.67	2	0.00359	0.91341	0.72727	0.45	0	0	0	0	0.000116119	1.07345e-05	-1	0.00440529	0.00441602	sp|O74947|YJBA_SCHPO	SPCC553.10	264	3538650	26776000
Model-FissionYeast-H-1708-3.9902.9902.2.0.dta	Model-FissionYeast-H-1708-3.9902.9902.2.0.dta	Model-FissionYeast-H-1708-3	9902	3782.48	1895.78	948.391	2	1	SEAFASATSSK		1085.51	5 0 0 0	H(5)	(H(H)(H(H(H))))	287	1 0 0 0;2 0 0 0;3 0 0 0;4 0 0 0;	810.264	1	42.1899	49.9922	27.6997	2	0.00039	0.20317	0.8	1.15	0	0	0	0	0.000764322	5.08775e-05	-1	0	5.08775e-05	sp|Q9P7L0|YOSE_SCHPO	SPBC21C3.14c	248	1712730	4485880
Model-FissionYeast-H-1708-3.10006.10006.4.1.dta	Model-FissionYeast-H-1708-3.10006.10006.4.1.dta	Model-FissionYeast-H-1708-3	10006	3811.42	4090.81	1023.46	4	1	LPTSSKSLTTSKTTASGHITK		2146.17	12 0 0 0	H(12)	(H(H)(H(H(H(H(H(H(H(H(H(H)))))))))))	0	1 0 0 0;2 0 0 0;3 0 0 0;4 0 0 0;5 0 0 0;6 0 0 0;7 0 0 0;8 0 0 0;9 0 0 0;10 0 0 0;11 0 0 0;	1944.63	3	28.2155	22.6604	38.5321	2	0.0014	0.34153	0.83333	0.55	0	0	0	0	2.67638e-05	3.1637e-06	-1	0	3.1637e-06	sp|O74947|YJBA_SCHPO	SPCC553.10	264	3610190	29173100
Model-FissionYeast-H-1708-3.10020.10020.4.1.dta	Model-FissionYeast-H-1708-3.10020.10020.4.1.dta	Model-FissionYeast-H-1708-3	10020	3815.1	3766.7	942.43	4	1	LPTSSKSLTTSKTTASGHITK		2146.17	10 0 0 0	H(10)	(H(H)(H(H(H(H(H(H(H(H)))))))))	12	1 0 0 0;2 0 0 0;3 0 0 0;4 0 0 0;5 0 0 0;6 0 0 0;7 0 0 0;8 0 0 0;9 0 0 0;	1620.53	3	21.6032	17.1556	29.863	2	-0.00019	-0.04991	0.8	0.525	0	0	0	0	0.000382159	2.77936e-05	-1	0.00225225	0.00228005	sp|O74947|YJBA_SCHPO	SPCC553.10	264	2529180	17657800
Model-FissionYeast-H-1708-3.10074.10074.4.1.dta	Model-FissionYeast-H-1708-3.10074.10074.4.1.dta	Model-FissionYeast-H-1708-3	10074	3830.17	3766.7	942.431	4	1	LPTSSKSLTTSKTTASGHITK		2146.17	10 0 0 0	H(10)	(H(H)(H(H(H(H(H(H(H(H)))))))))	12	1 0 0 0;2 0 0 0;3 0 0 0;4 0 0 0;5 0 0 0;6 0 0 0;7 0 0 0;8 0 0 0;9 0 0 0;	1620.53	3	32.7174	25.7446	45.6669	2	0.00246	0.65309	0.9	0.675	0	0	0	0	3.46837e-06	5.48106e-07	-1	0	5.48106e-07	sp|O74947|YJBA_SCHPO	SPCC553.10	264	2529180	17657800
Model-FissionYeast-H-1708-3.10079.10079.5.1.dta	Model-FissionYeast-H-1708-3.10079.10079.5.1.dta	Model-FissionYeast-H-1708-3	10079	3831.69	3766.7	754.146	5	1	LPTSSKSLTTSKTTASGHITK		2146.17	10 0 0 0	H(10)	(H(H)(H(H(H(H(H(H(H(H)))))))))	12	1 0 0 0;2 0 0 0;3 0 0 0;4 0 0 0;5 0 0 0;6 0 0 0;7 0 0 0;8 0 0 0;9 0 0 0;	1620.53	3	21.1787	18.7803	25.633	2	0.00232	0.61645	0.8	0.55	0	0	0	0	0.00149807	9.44956e-05	-1	0.00225225	0.00234675	sp|O74947|YJBA_SCHPO	SPCC553.10	264	2673320	18270900
Model-FissionYeast-H-1708-3.10136.10136.5.0.dta	Model-FissionYeast-H-1708-3.10136.10136.5.0.dta	Model-FissionYeast-H-1708-3	10136	3850.64	3928.76	786.557	5	1	LPTSSKSLTTSKTTASGHITK		2146.17	11 0 0 0	H(11)	(H(H)(H(H(H(H(H(H(H(H(H))))))))))	3	1 0 0 0;2 0 0 0;3 0 0 0;4 0 0 0;5 0 0 0;6 0 0 0;7 0 0 0;8 0 0 0;9 0 0 0;10 0 0 0;	1782.58	3	25.1731	16.9748	40.3985	2	0.00301	0.76578	0.81818	0.475	0	0	0	0	1.54843e-05	1.96329e-06	-1	0.00225225	0.00225422	sp|O74947|YJBA_SCHPO	SPCC553.10	264	7014460	52726300
Model-FissionYeast-H-1708-3.10147.10147.4.1.dta	Model-FissionYeast-H-1708-3.10147.10147.4.1.dta	Model-FissionYeast-H-1708-3	10147	3853.56	3928.76	982.945	4	1	LPTSSKSLTTSKTTASGHITK		2146.17	11 0 0 0	H(11)	(H(H)(H(H(H(H(H(H(H(H(H))))))))))	3	1 0 0 0;2 0 0 0;3 0 0 0;4 0 0 0;5 0 0 0;6 0 0 0;7 0 0 0;8 0 0 0;9 0 0 0;10 0 0 0;	1782.58	3	43.2126	36.6366	55.4251	2	0.00462	1.17507	0.90909	0.85	0	0	0	0	2.62441e-07	5.935e-08	-1	0	5.935e-08	sp|O74947|YJBA_SCHPO	SPCC553.10	264	7363860	55869000
Model-FissionYeast-H-1708-3.10186.10186.5.0.dta	Model-FissionYeast-H-1708-3.10186.10186.5.0.dta	Model-FissionYeast-H-1708-3	10186	3866.33	3928.76	786.557	5	1	LPTSSKSLTTSKTTASGHITK		2146.17	11 0 0 0	H(11)	(H(H)(H(H(H(H(H(H(H(H(H))))))))))	3	1 0 0 0;2 0 0 0;3 0 0 0;4 0 0 0;5 0 0 0;6 0 0 0;7 0 0 0;8 0 0 0;9 0 0 0;10 0 0 0;	1782.58	3	24.3929	15.7235	40.4934	2	0.00452	1.1514	0.81818	0.5	0	0	0	0	1.5063e-05	1.93946e-06	-1	0.00440529	0.00440723	sp|O74947|YJBA_SCHPO	SPCC553.10	264	7014460	52726300
Model-FissionYeast-H-1708-3.10194.10194.4.2.dta	Model-FissionYeast-H-1708-3.10194.10194.4.2.dta	Model-FissionYeast-H-1708-3	10194	3868.8	3928.76	982.945	4	1	LPTSSKSLTTSKTTASGHITK		2146.17	11 0 0 0	H(11)	(H(H)(H(H(H(H(H(H(H(H(H))))))))))	3	1 0 0 0;2 0 0 0;3 0 0 0;4 0 0 0;5 0 0 0;6 0 0 0;7 0 0 0;8 0 0 0;9 0 0 0;10 0 0 0;	1782.58	3	33.5045	19.7287	59.0881	2	0.00523	1.33084	1	0.55	0	0	0	0	1.06144e-07	2.78595e-08	-1	0.00225225	0.00225228	sp|O74947|YJBA_SCHPO	SPCC553.10	264	7363860	55869000
Model-FissionYeast-H-1708-3.10234.10234.5.0.dta	Model-FissionYeast-H-1708-3.10234.10234.5.0.dta	Model-FissionYeast-H-1708-3	10234	3881.93	3928.76	786.557	5	1	LPTSSKSLTTSKTTASGHITK		2146.17	11 0 0 0	H(11)	(H(H)(H(H(H(H(H(H(H(H(H))))))))))	3	1 0 0 0;2 0 0 0;3 0 0 0;4 0 0 0;5 0 0 0;6 0 0 0;7 0 0 0;8 0 0 0;9 0 0 0;10 0 0 0;	1782.58	3	27.6896	17.5992	46.429	2	0.00458	1.1654	0.90909	0.575	0	0	0	0	2.81001e-06	4.64564e-07	-1	0.00225225	0.00225272	sp|O74947|YJBA_SCHPO	SPCC553.10	264	7014460	52726300
Model-FissionYeast-H-1708-3.10240.10240.4.1.dta	Model-FissionYeast-H-1708-3.10240.10240.4.1.dta	Model-FissionYeast-H-1708-3	10240	3884.15	3928.76	982.945	4	1	LPTSSKSLTTSKTTASGHITK		2146.17	11 0 0 0	H(11)	(H(H)(H(H(H(H(H(H(H(H(H))))))))))	3	1 0 0 0;2 0 0 0;3 0 0 0;4 0 0 0;5 0 0 0;6 0 0 0;7 0 0 0;8 0 0 0;9 0 0 0;10 0 0 0;	1782.58	3	29.5833	20.3133	46.7991	2	0.0054	1.37462	0.90909	0.575	0	0	0	0	2.53831e-06	4.23513e-07	-1	0.00225225	0.00225268	sp|O74947|YJBA_SCHPO	SPCC553.10	264	7363860	55869000
Model-FissionYeast-H-1708-3.10329.10329.2.0.dta	Model-FissionYeast-H-1708-3.10329.10329.2.0.dta	Model-FissionYeast-H-1708-3	10329	3914.3	1733.72	867.365	2	1	SEAFASATSSK		1085.51	4 0 0 0	H(4)	(H(H)(H(H)))	416	1 0 0 0;2 0 0 0;3 0 0 0;	648.211	1	35.1192	42.5536	21.3123	2	0.00146	0.84361	0.75	1.1	0	0	0	1	-1	0	-1	0	0	sp|Q9P7L0|YOSE_SCHPO	SPBC21C3.14c	248	1431100	3472280
Model-FissionYeast-H-1708-3.11359.11359.2.0.dta	Model-FissionYeast-H-1708-3.11359.11359.2.0.dta	Model-FissionYeast-H-1708-3	11359	4267.14	2392	1196.51	2	1	ASTSSGAIAYTTK		1257.63	7 0 0 0	H(7)	(H(H)(H(H(H(H(H))))))	115	1 0 0 0;2 0 0 0;3 0 0 0;4 0 0 0;5 0 0 0;6 0 0 0;	1134.37	2	60.0387	71.5186	38.7189	2	0.00171	0.71459	0.85714	1.29167	0	0	0	0	2.53274e-05	3.03937e-06	-1	0	3.03937e-06	sp|O42663|YF89_SCHPO	SPAC27D7.09c	193	2529700	8275500
Model-FissionYeast-H-1708-3.11407.11407.2.0.dta	Model-FissionYeast-H-1708-3.11407.11407.2.0.dta	Model-FissionYeast-H-1708-3	11407	4282.18	2392	1196.51	2	1	ASTSSGAIAYTTK		1257.63	7 0 0 0	H(7)	(H(H)(H(H(H(H(H))))))	115	1 0 0 0;2 0 0 0;3 0 0 0;4 0 0 0;5 0 0 0;6 0 0 0;	1134.37	2	51.2651	56.1073	42.2724	2	0.00202	0.84418	1	1.125	0	0	0	0	9.0201e-06	1.24587e-06	-1	0	1.24587e-06	sp|O42663|YF89_SCHPO	SPAC27D7.09c	193	2529700	8275500
Model-FissionYeast-H-1708-3.11735.11735.2.0.dta	Model-FissionYeast-H-1708-3.11735.11735.2.0.dta	Model-FissionYeast-H-1708-3	11735	4393.77	2229.95	1115.48	2	1	ASTSSGAIAYTTK		1257.63	6 0 0 0	H(6)	(H(H)(H(H(H(H)))))	188	1 0 0 0;2 0 0 0;3 0 0 0;4 0 0 0;5 0 0 0;	972.317	2	59.3281	69.7385	39.9946	2	0.00243	1.09183	1	1.25	0	0	0	0	1.74177e-05	2.14652e-06	-1	0	2.14652e-06	sp|O42663|YF89_SCHPO	SPAC27D7.09c	193	34776100	108825000
Model-FissionYeast-H-1708-3.11785.11785.2.0.dta	Model-FissionYeast-H-1708-3.11785.11785.2.0.dta	Model-FissionYeast-H-1708-3	11785	4409.1	2229.95	1115.48	2	1	ASTSSGAIAYTTK		1257.63	6 0 0 0	H(6)	(H(H)(H(H(H(H)))))	188	1 0 0 0;2 0 0 0;3 0 0 0;4 0 0 0;5 0 0 0;	972.317	2	69.6622	82.7106	45.4294	2	0.00222	0.99497	1	1.25	0	0	0	0	3.70461e-06	5.8134e-07	-1	0	5.8134e-07	sp|O42663|YF89_SCHPO	SPAC27D7.09c	193	34716000	108647000
Model-FissionYeast-H-1708-3.11837.11837.2.0.dta	Model-FissionYeast-H-1708-3.11837.11837.2.0.dta	Model-FissionYeast-H-1708-3	11837	4424.41	2229.95	1115.48	2	1	ASTSSGAIAYTTK		1257.63	6 0 0 0	H(6)	(H(H)(H(H(H(H)))))	188	1 0 0 0;2 0 0 0;3 0 0 0;4 0 0 0;5 0 0 0;	972.317	2	73.4193	88.1856	45.9961	2	0.0021	0.94115	1	1.29167	0	0	0	0	3.16632e-06	5.05324e-07	-1	0	5.05324e-07	sp|O42663|YF89_SCHPO	SPAC27D7.09c	193	34716000	108647000
Model-FissionYeast-H-1708-3.11906.11906.2.0.dta	Model-FissionYeast-H-1708-3.11906.11906.2.0.dta	Model-FissionYeast-H-1708-3	11906	4445.94	2229.95	1115.48	2	1	ASTSSGAIAYTTK		1257.63	6 0 0 0	H(6)	(H(H)(H(H(H(H)))))	188	1 0 0 0;2 0 0 0;3 0 0 0;4 0 0 0;5 0 0 0;	972.317	2	50.8157	56.7484	39.7978	2	0.00204	0.91425	1	1.16667	0	0	0	0	1.84485e-05	2.26395e-06	-1	0	2.26395e-06	sp|O42663|YF89_SCHPO	SPAC27D7.09c	193	34840000	109013000
Model-FissionYeast-H-1708-3.11962.11962.2.1.dta	Model-FissionYeast-H-1708-3.11962.11962.2.1.dta	Model-FissionYeast-H-1708-3	11962	4461.19	2229.95	1115.48	2	1	ASTSSGAIAYTTK		1257.63	6 0 0 0	H(6)	(H(H)(H(H(H(H)))))	188	1 0 0 0;2 0 0 0;3 0 0 0;4 0 0 0;5 0 0 0;	972.317	2	23.2465	25.3758	19.292	2	0.00198	0.88913	0.83333	0.875	0	0	0	0	0.0125159	0.000588996	-1	0	0.000588996	sp|O42663|YF89_SCHPO	SPAC27D7.09c	193	101094	350928
Model-FissionYeast-H-1708-3.13468.13468.4.1.dta	Model-FissionYeast-H-1708-3.13468.13468.4.1.dta	Model-FissionYeast-H-1708-3	13468	4895.61	3553.47	889.124	4	1	TAAESVTSAFEHNKDTATSK		2094.99	9 0 0 0	H(9)	(H(H)(H(H(H(H(H(H(H))))))))	31	1 0 0 0;2 0 0 0;3 0 0 0;4 0 0 0;5 0 0 0;6 0 0 0;7 0 0 0;8 0 0 0;	1458.48	1	46.4353	39.9733	58.4363	2	0.00365	1.02616	1	0.84211	0	0	0	0	1.24381e-07	3.13435e-08	-1	0	3.13435e-08	sp|Q9Y7X6|ISH1_SCHPO	ish1	389	1339740	8122980
Model-FissionYeast-H-1708-3.14025.14025.4.1.dta	Model-FissionYeast-H-1708-3.14025.14025.4.1.dta	Model-FissionYeast-H-1708-3	14025	5048.76	3553.47	889.123	4	1	TAAESVTSAFEHNKDTATSK		2094.99	9 0 0 0	H(9)	(H(H)(H(H(H(H(H(H(H))))))))	31	1 0 0 0;2 0 0 0;3 0 0 0;4 0 0 0;5 0 0 0;6 0 0 0;7 0 0 0;8 0 0 0;	1458.48	1	53.8411	49.9815	61.009	2	0.00203	0.57139	1	0.97368	0	0	0	0	6.69568e-08	1.9538e-08	-1	0	1.9538e-08	sp|Q9Y7X6|ISH1_SCHPO	ish1	389	1637780	9940420
Model-FissionYeast-H-1708-3.14299.14299.4.2.dta	Model-FissionYeast-H-1708-3.14299.14299.4.2.dta	Model-FissionYeast-H-1708-3	14299	5132.87	3391.42	848.61	4	1	TAAESVTSAFEHNKDTATSK		2094.99	8 0 0 0	H(8)	(H(H)(H(H(H(H(H(H)))))))	64	1 0 0 0;2 0 0 0;3 0 0 0;4 0 0 0;5 0 0 0;6 0 0 0;7 0 0 0;	1296.42	1	41.966	40.2541	45.1454	2	0.00233	0.68581	1	0.84211	0	0	0	0	4.00909e-06	6.25566e-07	-1	0	6.25566e-07	sp|Q9Y7X6|ISH1_SCHPO	ish1	389	1527120	8543100
Model-FissionYeast-H-1708-3.14307.14307.3.0.dta	Model-FissionYeast-H-1708-3.14307.14307.3.0.dta	Model-FissionYeast-H-1708-3	14307	5135.18	3391.41	1131.14	3	1	TAAESVTSAFEHNKDTATSK		2094.99	8 0 0 0	H(8)	(H(H)(H(H(H(H(H(H)))))))	64	1 0 0 0;2 0 0 0;3 0 0 0;4 0 0 0;5 0 0 0;6 0 0 0;7 0 0 0;	1296.42	1	49.2238	40.7435	64.9729	2	-0.00231	-0.68176	1	0.84211	0	0	0	0	2.66708e-08	8.63536e-09	-1	0	8.63536e-09	sp|Q9Y7X6|ISH1_SCHPO	ish1	389	662219	3692370
Model-FissionYeast-H-1708-3.14354.14354.3.3.dta	Model-FissionYeast-H-1708-3.14354.14354.3.3.dta	Model-FissionYeast-H-1708-3	14354	5147.42	3553.47	1185.16	3	1	TAAESVTSAFEHNKDTATSK		2094.99	9 0 0 0	H(9)	(H(H)(H(H(H(H(H(H(H))))))))	31	1 0 0 0;2 0 0 0;3 0 0 0;4 0 0 0;5 0 0 0;6 0 0 0;7 0 0 0;8 0 0 0;	1458.48	1	45.9732	29.7782	76.0497	2	-0.00076	-0.21488	1	0.65789	0	0	0	0	2.52985e-09	1.05473e-09	-1	0	1.05473e-09	sp|Q9Y7X6|ISH1_SCHPO	ish1	389	5706110	21070700
Model-FissionYeast-H-1708-3.14359.14359.4.2.dta	Model-FissionYeast-H-1708-3.14359.14359.4.2.dta	Model-FissionYeast-H-1708-3	14359	5148.61	3391.42	848.61	4	1	TAAESVTSAFEHNKDTATSK		2094.99	8 0 0 0	H(8)	(H(H)(H(H(H(H(H(H)))))))	64	1 0 0 0;2 0 0 0;3 0 0 0;4 0 0 0;5 0 0 0;6 0 0 0;7 0 0 0;	1296.42	1	27.0366	22.6434	35.1954	2	0.00207	0.6115	0.875	0.55263	0	0	0	0	7.27957e-05	7.05421e-06	-1	0	7.05421e-06	sp|Q9Y7X6|ISH1_SCHPO	ish1	389	159458	730547
Model-FissionYeast-H-1708-3.14406.14406.3.0.dta	Model-FissionYeast-H-1708-3.14406.14406.3.0.dta	Model-FissionYeast-H-1708-3	14406	5160.82	3391.42	1131.14	3	1	TAAESVTSAFEHNKDTATSK		2094.99	8 0 0 0	H(8)	(H(H)(H(H(H(H(H(H)))))))	64	1 0 0 0;2 0 0 0;3 0 0 0;4 0 0 0;5 0 0 0;6 0 0 0;7 0 0 0;	1296.42	1	62.8054	60.2974	67.4633	2	0.00122	0.36117	1	0.97368	0	0	0	0	1.5274e-08	5.20429e-09	-1	0	5.20429e-09	sp|Q9Y7X6|ISH1_SCHPO	ish1	389	5332230	30486900
Model-FissionYeast-H-1708-3.14408.14408.3.0.dta	Model-FissionYeast-H-1708-3.14408.14408.3.0.dta	Model-FissionYeast-H-1708-3	14408	5161.26	3391.42	1131.14	3	1	TAAESVTSAFEHNKDTATSK		2094.99	8 0 0 0	H(8)	(H(H)(H(H(H(H(H(H)))))))	64	1 0 0 0;2 0 0 0;3 0 0 0;4 0 0 0;5 0 0 0;6 0 0 0;7 0 0 0;	1296.42	1	61.1479	54.7712	72.9904	2	0.00169	0.49828	1	0.94737	0	0	0	0	4.69621e-09	1.87141e-09	-1	0	1.87141e-09	sp|Q9Y7X6|ISH1_SCHPO	ish1	389	5332230	30486900
Model-FissionYeast-H-1708-3.14413.14413.3.0.dta	Model-FissionYeast-H-1708-3.14413.14413.3.0.dta	Model-FissionYeast-H-1708-3	14413	5162.61	2464.03	822.013	3	1	TAAESVTSAFEHNK		1491.71	6 0 0 0	H(6)	(H(H)(H(H(H(H)))))	188	1 0 0 0;2 0 0 0;3 0 0 0;4 0 0 0;5 0 0 0;	972.317	1	66.2531	72.5586	54.5427	2	0.00142	0.5778	1	1.23077	0	0	0	0	3.28095e-07	7.29527e-08	-1	0	7.29527e-08	sp|Q9Y7X6|ISH1_SCHPO	ish1	389	3784160	14060700
Model-FissionYeast-H-1708-3.14418.14418.4.3.dta	Model-FissionYeast-H-1708-3.14418.14418.4.3.dta	Model-FissionYeast-H-1708-3	14418	5163.77	3391.42	848.61	4	1	TAAESVTSAFEHNKDTATSK		2094.99	8 0 0 0	H(8)	(H(H)(H(H(H(H(H(H)))))))	64	1 0 0 0;2 0 0 0;3 0 0 0;4 0 0 0;5 0 0 0;6 0 0 0;7 0 0 0;	1296.42	1	75.4878	80.9582	65.3284	2	0.00129	0.38033	1	1.05263	0	0	0	0	2.46063e-08	7.92175e-09	-1	0	7.92175e-09	sp|Q9Y7X6|ISH1_SCHPO	ish1	389	11728800	67511900
Model-FissionYeast-H-1708-3.14465.14465.3.0.dta	Model-FissionYeast-H-1708-3.14465.14465.3.0.dta	Model-FissionYeast-H-1708-3	14465	5177.25	3391.42	1131.14	3	1	TAAESVTSAFEHNKDTATSK		2094.99	8 0 0 0	H(8)	(H(H)(H(H(H(H(H(H)))))))	64	1 0 0 0;2 0 0 0;3 0 0 0;4 0 0 0;5 0 0 0;6 0 0 0;7 0 0 0;	1296.42	1	82.6627	83.9495	80.2728	2	0.00228	0.67165	1	1.07895	0	0	0	0	1.1211e-09	4.99507e-10	-1	0	4.99507e-10	sp|Q9Y7X6|ISH1_SCHPO	ish1	389	5332230	30486900
Model-FissionYeast-H-1708-3.14467.14467.3.1.dta	Model-FissionYeast-H-1708-3.14467.14467.3.1.dta	Model-FissionYeast-H-1708-3	14467	5177.77	2464.03	822.014	3	1	TAAESVTSAFEHNK		1491.71	6 0 0 0	H(6)	(H(H)(H(H(H(H)))))	188	1 0 0 0;2 0 0 0;3 0 0 0;4 0 0 0;5 0 0 0;	972.317	1	66.0385	71.2614	56.3388	2	0.00177	0.71904	1	1.26923	0	0	0	0	2.08714e-07	4.73224e-08	-1	0	4.73224e-08	sp|Q9Y7X6|ISH1_SCHPO	ish1	389	3784160	14060700
Model-FissionYeast-H-1708-3.14473.14473.4.1.dta	Model-FissionYeast-H-1708-3.14473.14473.4.1.dta	Model-FissionYeast-H-1708-3	14473	5179.32	3391.42	848.61	4	1	TAAESVTSAFEHNKDTATSK		2094.99	8 0 0 0	H(8)	(H(H)(H(H(H(H(H(H)))))))	64	1 0 0 0;2 0 0 0;3 0 0 0;4 0 0 0;5 0 0 0;6 0 0 0;7 0 0 0;	1296.42	1	76.4043	81.2717	67.3649	2	0.0019	0.56079	1	1	0	0	0	0	1.56095e-08	5.30599e-09	-1	0	5.30599e-09	sp|Q9Y7X6|ISH1_SCHPO	ish1	389	11728800	67511900
Model-FissionYeast-H-1708-3.14517.14517.3.0.dta	Model-FissionYeast-H-1708-3.14517.14517.3.0.dta	Model-FissionYeast-H-1708-3	14517	5192.51	3391.42	1131.14	3	1	TAAESVTSAFEHNKDTATSK		2094.99	8 0 0 0	H(8)	(H(H)(H(H(H(H(H(H)))))))	64	1 0 0 0;2 0 0 0;3 0 0 0;4 0 0 0;5 0 0 0;6 0 0 0;7 0 0 0;	1296.42	1	63.7947	57.6725	75.1645	2	0.0019	0.5602	1	0.97368	0	0	0	0	3.01816e-09	1.27e-09	-1	0	1.27e-09	sp|Q9Y7X6|ISH1_SCHPO	ish1	389	5332230	30486900
Model-FissionYeast-H-1708-3.14525.14525.4.2.dta	Model-FissionYeast-H-1708-3.14525.14525.4.2.dta	Model-FissionYeast-H-1708-3	14525	5194.5	3391.42	848.61	4	1	TAAESVTSAFEHNKDTATSK		2094.99	8 0 0 0	H(8)	(H(H)(H(H(H(H(H(H)))))))	64	1 0 0 0;2 0 0 0;3 0 0 0;4 0 0 0;5 0 0 0;6 0 0 0;7 0 0 0;	1296.42	1	72.3043	76.6239	64.2821	2	0.00119	0.35202	1	1.02632	0	0	0	0	3.12194e-08	9.72417e-09	-1	0	9.72417e-09	sp|Q9Y7X6|ISH1_SCHPO	ish1	389	11728800	67511900
Model-FissionYeast-H-1708-3.14581.14581.4.1.dta	Model-FissionYeast-H-1708-3.14581.14581.4.1.dta	Model-FissionYeast-H-1708-3	14581	5210.25	3391.42	848.61	4	1	TAAESVTSAFEHNKDTATSK		2094.99	8 0 0 0	H(8)	(H(H)(H(H(H(H(H(H)))))))	64	1 0 0 0;2 0 0 0;3 0 0 0;4 0 0 0;5 0 0 0;6 0 0 0;7 0 0 0;	1296.42	1	48.0912	44.996	53.8394	2	0.00044	0.12911	1	0.86842	0	0	0	0	3.92557e-07	8.54813e-08	-1	0	8.54813e-08	sp|Q9Y7X6|ISH1_SCHPO	ish1	389	12408900	71205600
Model-FissionYeast-H-1708-3.14623.14623.4.1.dta	Model-FissionYeast-H-1708-3.14623.14623.4.1.dta	Model-FissionYeast-H-1708-3	14623	5221.09	3229.36	808.097	4	1	TAAESVTSAFEHNKDTATSK		2094.99	7 0 0 0	H(7)	(H(H)(H(H(H(H(H))))))	115	1 0 0 0;2 0 0 0;3 0 0 0;4 0 0 0;5 0 0 0;6 0 0 0;	1134.37	1	40.7865	39.0907	43.9359	2	0.00137	0.42525	1	0.84211	0	0	0	0	5.62575e-06	8.30268e-07	-1	0	8.30268e-07	sp|Q9Y7X6|ISH1_SCHPO	ish1	389	1043450	5490140
Model-FissionYeast-H-1708-3.14629.14629.3.0.dta	Model-FissionYeast-H-1708-3.14629.14629.3.0.dta	Model-FissionYeast-H-1708-3	14629	5222.65	3391.42	1131.14	3	1	TAAESVTSAFEHNKDTATSK		2094.99	8 0 0 0	H(8)	(H(H)(H(H(H(H(H(H)))))))	64	1 0 0 0;2 0 0 0;3 0 0 0;4 0 0 0;5 0 0 0;6 0 0 0;7 0 0 0;	1296.42	1	60.79	55.559	70.5048	2	0.00133	0.39213	1	0.92105	0	0	0	0	7.90356e-09	2.82881e-09	-1	0	2.82881e-09	sp|Q9Y7X6|ISH1_SCHPO	ish1	389	2809900	15744800
[truncated: 2,546 more rows]
