# Supplementary material for: Precise, fast and comprehensive analysis of intact glycopeptides and modified glycans with pGlyco3
Source: Nat Methods. 2021 Nov 25;18(12):1515–23. doi: 10.1038/s41592-021-01306-0 (PMC8648562; doi:10.1038/s41592-021-01306-0)
Supplement: Supplementary file 3 — All additional data files. [file 41592_2021_1306_MOESM3_ESM.zip › Supplementary Data/Result Files for Figures/Suppl/S-Fig.7/MetaMorpheus-cho.xlsx]

## Sheet: MetaMorpheus-Glyco-cho-nglyco
File Name	Scan Number	Scan Retention Time	Precursor Scan Number	Precursor MZ	Precursor Charge	Precursor Mass	Protein Accession	Organism	Protein Name	Start and End Residues In Protein	Base Sequence	FlankingResidues	Full Sequence	Number of Mods	Peptide Monoisotopic Mass	Score	Rank	Matched Ion Series	Matched Ion Mass-To-Charge Ratios	Matched Ion Mass Diff (Da)	Matched Ion Mass Diff (Ppm)	Matched Ion Intensities	Matched Ion Counts	Decoy/Contaminant/Target	QValue	PEP	PEP_QValue	Localization Score	Yion Score	DiagonosticIon Score	GlycanMass	Plausible GlycanComposition	R138/144	Plausible GlycanStructure	GlycanLocalizationLevel	Localized Glycans with Peptide Site Specific Probability	Localized Glycans with Protein Site Specific Probability
D:\GlycoData\Hech-EThcD\EThcD-4000\raw\20190323_L1_Ag6_Zhu00015_SA_CHOKO_FT_imac_SAX_m4000_01.raw	9982	38.5397	9963	1298.26	3	3891.75	G3HIM1	Cricetulus griseus OX=10029	Basement membrane-specific heparan sulfate proteoglycan core protein	[2683 to 2704]	SLTHGSLIVGNSAPVNGTSQGK	R,F	SLTHGSLIVGNSAPVN[N-Glycosylation:H5N4F1 on N]GTSQGK	1	3891.74	72.4844	0	[b4+1, b5+1, b6+1, b7+1, b8+1, b9+1, b10+1, b11+1, b12+1, b13+1, b14+1, b15+1, (b16-1565.56)+1, (b17-1685.60)+1, (b18-1565.56)+1, (b19-1565.56)+1, (b20-1216.42)+1, (b21-1216.42)+2];[y2+1, y3+1, y4+1, y5+1, y6+1, (y7-1362.48)+1, (y7-1565.56)+1, (y7-1685.60)+1, (y8-1419.50)+1, (y9-1200.43)+1, (y9-1362.48)+1, (y9-1419.50)+1, (y9-1565.56)+1, (y9-1685.60)+1, (y10-1200.43)+1, (y10-1362.48)+1, (y10-1565…	[b4+1:439.23111, b5+1:496.25249, b6+1:583.28462, b7+1:696.36893, b8+1:809.45280, b9+1:908.52112, b10+1:965.54162, b11+1:1079.58606, b12+1:1166.61417, b13+1:1237.65179, b14+1:1334.69788, b15+1:1433.77524, (b16-1565.56)+1:1750.91394, (b17-1685.60)+1:1687.88489, (b18-1565.56)+1:1908.96838, (b19-1565.56)+1:1996.01123, (b20-1216.42)+1:2473.23103, (b21-1216.42)+2:1265.63612];[y2+1:204.13472, y3+1:332.1…	[b4+1:0.00115, b5+1:0.00107, b6+1:0.00117, b7+1:0.00141, b8+1:0.00122, b9+1:0.00112, b10+1:0.00016, b11+1:0.00168, b12+1:-0.00224, b13+1:-0.00174, b14+1:-0.00841, b15+1:0.00053, (b16-1565.56)+1:0.01694, (b17-1685.60)+1:0.00760, (b18-1565.56)+1:0.00224, (b19-1565.56)+1:0.01306, (b20-1216.42)+1:0.03700, (b21-1216.42)+2:0.04946];[y2+1:0.00045, y3+1:0.00036, y4+1:0.00059, y5+1:0.00040, y6+1:0.00098, …	[b4+1:2.63, b5+1:2.16, b6+1:2.00, b7+1:2.03, b8+1:1.51, b9+1:1.24, b10+1:0.17, b11+1:1.55, b12+1:-1.92, b13+1:-1.41, b14+1:-6.31, b15+1:0.37, (b16-1565.56)+1:9.68, (b17-1685.60)+1:4.51, (b18-1565.56)+1:1.17, (b19-1565.56)+1:6.55, (b20-1216.42)+1:14.96, (b21-1216.42)+2:19.56];[y2+1:2.23, y3+1:1.09, y4+1:1.41, y5+1:0.76, y6+1:1.69, (y7-1362.48)+1:2.49, (y7-1565.56)+1:2.60, (y7-1685.60)+1:5.12, (y8-…	[b4+1:24578, b5+1:18123, b6+1:25842, b7+1:58406, b8+1:103824, b9+1:117279, b10+1:24679, b11+1:32073, b12+1:36044, b13+1:134365, b14+1:3196, b15+1:36042, (b16-1565.56)+1:5423, (b17-1685.60)+1:5711, (b18-1565.56)+1:4215, (b19-1565.56)+1:3038, (b20-1216.42)+1:16171, (b21-1216.42)+2:136767];[y2+1:7096, y3+1:10599, y4+1:25845, y5+1:7518, y6+1:29758, (y7-1362.48)+1:3448, (y7-1565.56)+1:17256, (y7-1685.…	72	T	0	0	0	55.0981	9.04073	8.34551	1768.64	H5N4F1	22.4604
D:\GlycoData\Hech-EThcD\EThcD-4000\raw\20190323_L1_Ag6_Zhu00015_SA_CHOKO_FT_imac_SAX_m2000_01_re.raw	10264	38.412	10236	1298.26	3	3891.75	G3HIM1	Cricetulus griseus OX=10029	Basement membrane-specific heparan sulfate proteoglycan core protein	[2683 to 2704]	SLTHGSLIVGNSAPVNGTSQGK	R,F	SLTHGSLIVGNSAPVN[N-Glycosylation:H5N4F1 on N]GTSQGK	1	3891.74	65.5609	0	[b2+1, b4+1, b5+1, b6+1, b7+1, b8+1, b9+1, b10+1, b11+1, b12+1, b13+1, b15+1, (b16-1565.56)+1, (b17-1685.60)+1, (b18-1565.56)+1, (b20-1200.43)+2, (b21-1216.42)+2];[y2+1, y3+1, y4+1, y5+1, y6+1, (y7-1565.56)+1, (y8-1362.48)+1, (y9-1200.43)+1, (y9-1362.48)+1, (y9-1419.50)+1, (y9-1565.56)+1, (y9-1685.60)+1, (y10-1216.42)+1, (y10-1362.48)+1, (y10-1565.56)+1, (y11-1565.56)+1, (y11-1685.60)+1, (y12-136…	[b2+1:201.12338, b4+1:439.23093, b5+1:496.25191, b6+1:583.28462, b7+1:696.36816, b8+1:809.45213, b9+1:908.52062, b10+1:965.54140, b11+1:1079.58347, b12+1:1166.61316, b13+1:1237.65118, b15+1:1433.77271, (b16-1565.56)+1:1750.90125, (b17-1685.60)+1:1687.88574, (b18-1565.56)+1:1908.96472, (b20-1200.43)+2:1245.12253, (b21-1216.42)+2:1265.63489];[y2+1:204.13440, y3+1:332.19315, y4+1:419.22469, y5+1:520…	[b2+1:0.00001, b4+1:0.00097, b5+1:0.00049, b6+1:0.00117, b7+1:0.00065, b8+1:0.00055, b9+1:0.00062, b10+1:-0.00005, b11+1:-0.00092, b12+1:-0.00325, b13+1:-0.00235, b15+1:-0.00200, (b16-1565.56)+1:0.00424, (b17-1685.60)+1:0.00846, (b18-1565.56)+1:-0.00142, (b20-1200.43)+2:0.04885, (b21-1216.42)+2:0.04702];[y2+1:0.00013, y3+1:0.00030, y4+1:-0.00019, y5+1:0.00058, y6+1:0.00095, (y7-1565.56)+1:0.00050…	[b2+1:0.07, b4+1:2.21, b5+1:0.99, b6+1:2.00, b7+1:0.93, b8+1:0.68, b9+1:0.69, b10+1:-0.06, b11+1:-0.85, b12+1:-2.79, b13+1:-1.90, b15+1:-1.40, (b16-1565.56)+1:2.42, (b17-1685.60)+1:5.01, (b18-1565.56)+1:-0.75, (b20-1200.43)+2:19.63, (b21-1216.42)+2:18.59];[y2+1:0.65, y3+1:0.91, y4+1:-0.45, y5+1:1.12, y6+1:1.64, (y7-1565.56)+1:0.56, (y8-1362.48)+1:18.47, (y9-1200.43)+1:-0.76, (y9-1362.48)+1:-0.03,…	[b2+1:1749, b4+1:24631, b5+1:23856, b6+1:32439, b7+1:66210, b8+1:119215, b9+1:124022, b10+1:20931, b11+1:38288, b12+1:37069, b13+1:141403, b15+1:36477, (b16-1565.56)+1:5544, (b17-1685.60)+1:3805, (b18-1565.56)+1:5050, (b20-1200.43)+2:15939, (b21-1216.42)+2:133340];[y2+1:9383, y3+1:12510, y4+1:29121, y5+1:9704, y6+1:42808, (y7-1565.56)+1:18021, (y8-1362.48)+1:3489, (y9-1200.43)+1:8092, (y9-1362.48…	65	T	0	0	0	50.0984	7.09561	8.36684	1768.64	H5N4F1	23.9125
D:\GlycoData\Hech-EThcD\EThcD-4000\raw\20190323_L1_Ag6_Zhu00015_SA_CHOKO_FT_imac_SAX_m4000_02.raw	13614	50.5878	13583	1319.21	3	3954.61	A0A061IJ01	Cricetulus griseus OX=10029	Integrin alpha-5	[170 to 188]	EPQSDPVGTCYLSTDNFTR	K,I	EPQSDPVGTC[Common Fixed:Carbamidomethyl on C]YLSTDN[N-Glycosylation:H5N4F1 on N]FTR	2	3954.6	63.612	0	[b2+1, b3+1, b4+1, b5+1, b7+1, b8+1, b9+1, b10+1, b11+1, b12+1, b13+1, b15+1];[y1+1, y2+1, y3+1, (y4-1200.43)+1, (y4-1362.48)+1, (y4-1419.50)+1, (y4-1565.56)+1, (y5-1362.48)+1, (y5-1565.56)+1, (y5-1685.60)+1, (y6-1362.48)+1, (y6-1565.56)+1, (y6-1685.60)+1, (y7-1200.43)+1, (y7-1362.48)+1, (y7-1565.56)+1, (y7-1685.60)+1, (y8-1362.48)+1, (y8-1565.56)+1, (y9-1362.48)+1, (y9-1565.56)+1, (y10-1565.56)+…	[b2+1:227.10292, b3+1:355.16064, b4+1:442.19336, b5+1:557.22088, b7+1:753.34375, b8+1:810.36237, b9+1:911.41034, b10+1:1071.45081, b11+1:1234.50891, b12+1:1347.58923, b13+1:1434.62877, b15+1:1650.72733];[y1+1:175.11873, y2+1:276.16641, y3+1:423.23489, (y4-1200.43)+1:1105.49048, (y4-1362.48)+1:943.44006, (y4-1419.50)+1:886.41980, (y4-1565.56)+1:740.35831, (y5-1362.48)+1:1058.45398, (y5-1565.56)+1:…	[b2+1:0.00029, b3+1:-0.00057, b4+1:0.00012, b5+1:0.00070, b7+1:0.00239, b8+1:-0.00046, b9+1:-0.00016, b10+1:0.00965, b11+1:0.00443, b12+1:0.00069, b13+1:0.00820, b15+1:0.03214];[y1+1:-0.00022, y2+1:-0.00022, y3+1:-0.00015, (y4-1200.43)+1:0.00095, (y4-1362.48)+1:0.00335, (y4-1419.50)+1:0.00455, (y4-1565.56)+1:0.00096, (y5-1362.48)+1:-0.00968, (y5-1565.56)+1:0.00378, (y5-1685.60)+1:-0.01144, (y6-13…	[b2+1:1.27, b3+1:-1.60, b4+1:0.27, b5+1:1.26, b7+1:3.18, b8+1:-0.57, b9+1:-0.18, b10+1:9.02, b11+1:3.59, b12+1:0.51, b13+1:5.72, b15+1:19.48];[y1+1:-1.28, y2+1:-0.79, y3+1:-0.36, (y4-1200.43)+1:0.86, (y4-1362.48)+1:3.56, (y4-1419.50)+1:5.14, (y4-1565.56)+1:1.30, (y5-1362.48)+1:-9.15, (y5-1565.56)+1:4.42, (y5-1685.60)+1:-15.58, (y6-1362.48)+1:5.28, (y6-1565.56)+1:1.51, (y6-1685.60)+1:-4.57, (y7-12…	[b2+1:4961, b3+1:3197, b4+1:5386, b5+1:25048, b7+1:32219, b8+1:3605, b9+1:8855, b10+1:5822, b11+1:4508, b12+1:9522, b13+1:21396, b15+1:14479];[y1+1:14763, y2+1:16220, y3+1:10159, (y4-1200.43)+1:5954, (y4-1362.48)+1:6650, (y4-1419.50)+1:7040, (y4-1565.56)+1:25925, (y5-1362.48)+1:5142, (y5-1565.56)+1:8425, (y5-1685.60)+1:35631, (y6-1362.48)+1:3526, (y6-1565.56)+1:11702, (y6-1685.60)+1:3265, (y7-120…	63	T	0	0	0	51.0815	4.01364	8.51677	1768.64	H5N4F1	19.8621
D:\GlycoData\Hech-EThcD\EThcD-4000\raw\20190323_L1_Ag6_Zhu00015_SA_CHOKO_IMAC_m2000_02.raw	30889	75.0846	30858	1218.21	3	3651.62	G3I6T1	Cricetulus griseus OX=10029	Phospholipase B-like	[71 to 90]	LVDGIHPYAVAWANLTNAIR	R,E	LVDGIHPYAVAWAN[N-Glycosylation:H6N2P1 on N]LTNAIR	1	3651.61	63.3758	0	[b2+1, b3+1, b4+1, b5+1, b6+1, b7+1, b8+1, b9+1, b10+1, b11+1, b12+1, b13+1, (b14-1255.36)+1, (b15-1255.36)+1, (b16-1255.36)+1];[y1+1, y2+1, y3+1, y4+1, y5+1, y6+1, (y7-890.23)+1, (y7-1052.28)+1, (y7-1255.36)+1, (y7-1375.40)+1, (y8-890.23)+1, (y8-1052.28)+1, (y8-1255.36)+1, (y9-890.23)+1, (y9-1052.28)+1, (y9-1255.36)+1, (y9-1375.40)+1, (y10-890.23)+1, (y10-1052.28)+1, (y10-1255.36)+1, (y11-890.23…	[b2+1:213.15999, b3+1:328.18723, b4+1:385.20872, b5+1:498.29369, b6+1:635.35245, b7+1:732.40582, b8+1:895.46997, b9+1:966.50622, b10+1:1065.57461, b11+1:1136.61157, b12+1:1322.68998, b13+1:1393.72724, (b14-1255.36)+1:1710.85767, (b15-1255.36)+1:1823.92236, (b16-1255.36)+1:1924.96887];[y1+1:175.11913, y2+1:288.20343, y3+1:359.24115, y4+1:473.28319, y5+1:574.33201, y6+1:687.41582, (y7-890.23)+1:136…	[b2+1:0.00023, b3+1:0.00053, b4+1:0.00056, b5+1:0.00147, b6+1:0.00131, b7+1:0.00192, b8+1:0.00274, b9+1:0.00187, b10+1:0.00185, b11+1:0.00170, b12+1:0.00080, b13+1:0.00094, (b14-1255.36)+1:0.00907, (b15-1255.36)+1:-0.01030, (b16-1255.36)+1:-0.01147];[y1+1:0.00017, y2+1:0.00041, y3+1:0.00102, y4+1:0.00014, y5+1:0.00127, y6+1:0.00102, (y7-890.23)+1:0.00466, (y7-1052.28)+1:0.00133, (y7-1255.36)+1:0.…	[b2+1:1.10, b3+1:1.61, b4+1:1.45, b5+1:2.95, b6+1:2.07, b7+1:2.63, b8+1:3.06, b9+1:1.94, b10+1:1.74, b11+1:1.50, b12+1:0.61, b13+1:0.67, (b14-1255.36)+1:5.31, (b15-1255.36)+1:-5.65, (b16-1255.36)+1:-5.96];[y1+1:0.99, y2+1:1.44, y3+1:2.85, y4+1:0.29, y5+1:2.22, y6+1:1.48, (y7-890.23)+1:3.41, (y7-1052.28)+1:1.10, (y7-1255.36)+1:1.10, (y7-1375.40)+1:-16.52, (y8-890.23)+1:1.71, (y8-1052.28)+1:1.61, (…	[b2+1:5566, b3+1:2884, b4+1:31058, b5+1:27164, b6+1:275390, b7+1:9516, b8+1:31253, b9+1:49596, b10+1:60012, b11+1:60059, b12+1:21183, b13+1:16898, (b14-1255.36)+1:3227, (b15-1255.36)+1:3660, (b16-1255.36)+1:4383];[y1+1:38173, y2+1:12175, y3+1:9486, y4+1:22353, y5+1:33746, y6+1:19966, (y7-890.23)+1:4363, (y7-1052.28)+1:7591, (y7-1255.36)+1:17485, (y7-1375.40)+1:3321, (y8-890.23)+1:3675, (y8-1052.2…	63	T	0	0	0	48.1281	7.15504	8.09262	1458.44	H6N2P1	12.2195
D:\GlycoData\Hech-EThcD\EThcD-4000\raw\20190323_L1_Ag6_Zhu00015_SA_CHOKO_FT_imac_SAX_m4000_01.raw	12859	48.1996	12836	1606.71	3	4817.1	A0A061IM78|G3HK56	Cricetulus griseus OX=10029	Lysosome-associated membrane glycoprotein 1		ALNISPNDTASGSCSPHVVTLTVESK	R,N	ALNISPN[N-Glycosylation:H6N5F1 on N]DTASGSC[Common Fixed:Carbamidomethyl on C]SPHVVTLTVESK	2	4817.08	61.5657	0	[b2+1, b3+1, b4+1, b5+1, (b7-1930.69)+1, (b8-1581.56)+1, (b8-1930.69)+1, (b9-1930.69)+1, (b10-1930.69)+1, (b10-2050.73)+1, (b11-1930.69)+1, (b12-2050.73)+1, (b13-1930.69)+1, (b15-1930.69)+1, (b18-1930.69)+1, (b19-1565.56)+1, (b19-1930.69)+1, (b21-1930.69)+1, (b23-1930.69)+1, (b25-1581.56)+2, (b25-1784.63)+2];[y2+1, y3+1, y4+1, y5+1, y6+1, y7+1, y8+1, y9+1, y10+1, y11+1, y12+1, y13+1, y14+1, y15+1…	[b2+1:185.12860, b3+1:299.17201, b4+1:412.25607, b5+1:499.28872, (b7-1930.69)+1:913.46008, (b8-1581.56)+1:1377.63123, (b8-1930.69)+1:1028.49158, (b9-1930.69)+1:1129.53699, (b10-1930.69)+1:1200.57703, (b10-2050.73)+1:1080.53711, (b11-1930.69)+1:1287.61023, (b12-2050.73)+1:1224.58569, (b13-1930.69)+1:1431.66919, (b15-1930.69)+1:1678.73779, (b18-1930.69)+1:2011.90198, (b19-1565.56)+1:2476.14404, (b1…	[b2+1:0.00015, b3+1:0.00063, b4+1:0.00063, b5+1:0.00124, (b7-1930.69)+1:-0.00245, (b8-1581.56)+1:0.00447, (b8-1930.69)+1:0.00210, (b9-1930.69)+1:-0.00017, (b10-1930.69)+1:0.00276, (b10-2050.73)+1:0.00402, (b11-1930.69)+1:0.00393, (b12-2050.73)+1:-0.00089, (b13-1930.69)+1:0.00940, (b15-1930.69)+1:0.01532, (b18-1930.69)+1:-0.00058, (b19-1565.56)+1:0.04088, (b19-1930.69)+1:-0.00002, (b21-1930.69)+1:…	[b2+1:0.80, b3+1:2.12, b4+1:1.53, b5+1:2.49, (b7-1930.69)+1:-2.69, (b8-1581.56)+1:3.25, (b8-1930.69)+1:2.04, (b9-1930.69)+1:-0.15, (b10-1930.69)+1:2.30, (b10-2050.73)+1:3.72, (b11-1930.69)+1:3.05, (b12-2050.73)+1:-0.73, (b13-1930.69)+1:6.57, (b15-1930.69)+1:9.13, (b18-1930.69)+1:-0.29, (b19-1565.56)+1:16.52, (b19-1930.69)+1:-0.01, (b21-1930.69)+1:-6.17, (b23-1930.69)+1:-1.38, (b25-1581.56)+2:16.4…	[b2+1:7564, b3+1:47257, b4+1:17858, b5+1:34853, (b7-1930.69)+1:4167, (b8-1581.56)+1:10264, (b8-1930.69)+1:19354, (b9-1930.69)+1:6081, (b10-1930.69)+1:7499, (b10-2050.73)+1:3083, (b11-1930.69)+1:8020, (b12-2050.73)+1:3018, (b13-1930.69)+1:3008, (b15-1930.69)+1:5371, (b18-1930.69)+1:7675, (b19-1565.56)+1:7873, (b19-1930.69)+1:7887, (b21-1930.69)+1:3544, (b23-1930.69)+1:3143, (b25-1581.56)+2:161413,…	61	T	0	0	0	44.0999	9.05056	8.4152	2133.77	H6N5F1	30.9157
D:\GlycoData\Hech-EThcD\EThcD-4000\raw\20190323_L1_Ag6_Zhu00015_SA_CHOKO_FT_imac_SAX_m4000_01.raw	8316	32.7905	8301	1407.85	3	4220.54	G3HZ55	Cricetulus griseus OX=10029	Integrin beta	[519 to 539]	ENSSEICSNNGECVCGQCVCR	K,K	EN[N-Glycosylation:H8N2 on N]SSEIC[Common Fixed:Carbamidomethyl on C]SNNGEC[Common Fixed:Carbamidomethyl on C]VC[Common Fixed:Carbamidomethyl on C]GQC[Common Fixed:Carbamidomethyl on C]VC[Common Fixed:Carbamidomethyl on C]R	6	4220.52	61.413	0	[(b2-1134.37)+1, (b2-1499.50)+1, (b3-1499.50)+1, (b3-1619.54)+1, (b4-1134.37)+1, (b4-1499.50)+1, (b4-1619.54)+1, (b5-1296.42)+1, (b5-1499.50)+1, (b5-1619.54)+1, (b6-1499.50)+1, (b6-1619.54)+1, (b7-1134.37)+1, (b7-1296.42)+1, (b7-1499.50)+1, (b7-1619.54)+1, (b8-1499.50)+1, (b9-1499.50)+1, (b10-1296.42)+1, (b10-1499.50)+1, (b10-1619.54)+1, (b11-1296.42)+1, (b11-1499.50)+1, (b11-1619.54)+1, (b12-149…	[(b2-1134.37)+1:812.29980, (b2-1499.50)+1:447.17242, (b3-1499.50)+1:534.20544, (b3-1619.54)+1:414.16302, (b4-1134.37)+1:986.35516, (b4-1499.50)+1:621.23724, (b4-1619.54)+1:501.19473, (b5-1296.42)+1:953.36609, (b5-1499.50)+1:750.28046, (b5-1619.54)+1:630.23669, (b6-1499.50)+1:863.36221, (b6-1619.54)+1:743.32214, (b7-1134.37)+1:1388.51660, (b7-1296.42)+1:1226.45544, (b7-1499.50)+1:1023.39211, (b7-1…	[(b2-1134.37)+1:-0.00455, (b2-1499.50)+1:0.00026, (b3-1499.50)+1:0.00125, (b3-1619.54)+1:0.00001, (b4-1134.37)+1:-0.01325, (b4-1499.50)+1:0.00102, (b4-1619.54)+1:-0.00031, (b5-1296.42)+1:0.00790, (b5-1499.50)+1:0.00165, (b5-1619.54)+1:-0.00094, (b6-1499.50)+1:-0.00067, (b6-1619.54)+1:0.00044, (b7-1134.37)+1:-0.00912, (b7-1296.42)+1:-0.01746, (b7-1499.50)+1:-0.00141, (b7-1619.54)+1:-0.01360, (b8-1…	[(b2-1134.37)+1:-5.61, (b2-1499.50)+1:0.58, (b3-1499.50)+1:2.34, (b3-1619.54)+1:0.02, (b4-1134.37)+1:-13.45, (b4-1499.50)+1:1.64, (b4-1619.54)+1:-0.62, (b5-1296.42)+1:8.30, (b5-1499.50)+1:2.20, (b5-1619.54)+1:-1.50, (b6-1499.50)+1:-0.78, (b6-1619.54)+1:0.60, (b7-1134.37)+1:-6.57, (b7-1296.42)+1:-14.24, (b7-1499.50)+1:-1.38, (b7-1619.54)+1:-15.08, (b8-1499.50)+1:-3.10, (b9-1499.50)+1:-0.28, (b10-1…	[(b2-1134.37)+1:3082, (b2-1499.50)+1:18926, (b3-1499.50)+1:16451, (b3-1619.54)+1:2534, (b4-1134.37)+1:10475, (b4-1499.50)+1:12890, (b4-1619.54)+1:8759, (b5-1296.42)+1:2953, (b5-1499.50)+1:53612, (b5-1619.54)+1:8162, (b6-1499.50)+1:31344, (b6-1619.54)+1:13080, (b7-1134.37)+1:8038, (b7-1296.42)+1:6098, (b7-1499.50)+1:23000, (b7-1619.54)+1:4430, (b8-1499.50)+1:8070, (b9-1499.50)+1:16247, (b10-1296.4…	61	T	0	0	0	50.1853	3.01213	8.21558	1702.58	H8N2	10.9134
D:\GlycoData\Hech-EThcD\EThcD-4000\raw\20190323_L1_Ag6_Zhu00015_SA_CHOKO_FT_imac_SAX_m4000_01.raw	7783	30.95	7765	1472.26	3	4413.77	G3HWE1	Cricetulus griseus OX=10029	ERO1-like protein beta	[136 to 148]	LGAINSTLSNESK	K,E	LGAINSTLSN[N-Glycosylation:H7N6A2F1 on N]ESK	1	4413.78	61.4123	0	[b2+1, b3+1, b4+1, b5+1, b6+1, b7+1, b8+1, b9+1, (b11-2674.94)+1, (b11-2878.02)+1, (b12-2674.94)+1, (b12-2878.02)+1];[y1+1, y2+1, y3+1, (y4-2878.02)+1, (y5-2512.88)+1, (y5-2674.94)+1, (y5-2878.02)+1, (y5-2998.06)+1, (y6-2674.94)+1, (y6-2731.96)+1, (y6-2878.02)+1, (y6-2998.06)+1, (y7-2674.94)+1, (y7-2878.02)+1, (y8-2512.88)+1, (y8-2674.94)+1, (y8-2878.02)+1, (y9-2674.94)+1, (y9-2878.02)+1, (y10-25…	[b2+1:171.11324, b3+1:242.15021, b4+1:355.23459, b5+1:469.27805, b6+1:556.30988, b7+1:657.35730, b8+1:770.44403, b9+1:857.47052, (b11-2674.94)+1:1506.72949, (b11-2878.02)+1:1303.63672, (b12-2674.94)+1:1593.76196, (b12-2878.02)+1:1390.67310];[y1+1:147.11282, y2+1:234.14520, y3+1:363.18753, (y4-2878.02)+1:680.31183, (y5-2512.88)+1:1132.47473, (y5-2674.94)+1:970.42340, (y5-2878.02)+1:767.34369, (y5-…	[b2+1:0.00043, b3+1:0.00029, b4+1:0.00061, b5+1:0.00114, b6+1:0.00094, b7+1:0.00068, b8+1:0.00335, b9+1:-0.00219, (b11-2674.94)+1:0.01252, (b11-2878.02)+1:-0.00088, (b12-2674.94)+1:0.01297, (b12-2878.02)+1:0.00347];[y1+1:0.00002, y2+1:0.00037, y3+1:0.00010, (y4-2878.02)+1:0.00211, (y5-2512.88)+1:0.00079, (y5-2674.94)+1:0.00228, (y5-2878.02)+1:0.00194, (y5-2998.06)+1:0.00009, (y6-2674.94)+1:0.0065…	[b2+1:2.54, b3+1:1.20, b4+1:1.71, b5+1:2.43, b6+1:1.69, b7+1:1.04, b8+1:4.35, b9+1:-2.56, (b11-2674.94)+1:8.32, (b11-2878.02)+1:-0.68, (b12-2674.94)+1:8.14, (b12-2878.02)+1:2.50];[y1+1:0.13, y2+1:1.59, y3+1:0.29, (y4-2878.02)+1:3.10, (y5-2512.88)+1:0.70, (y5-2674.94)+1:2.35, (y5-2878.02)+1:2.53, (y5-2998.06)+1:0.14, (y6-2674.94)+1:6.04, (y6-2731.96)+1:3.73, (y6-2878.02)+1:2.32, (y6-2998.06)+1:-2.…	[b2+1:5071, b3+1:21994, b4+1:16326, b5+1:7211, b6+1:9550, b7+1:5291, b8+1:8449, b9+1:4763, (b11-2674.94)+1:6304, (b11-2878.02)+1:11142, (b12-2674.94)+1:4124, (b12-2878.02)+1:6033];[y1+1:6253, y2+1:24998, y3+1:8105, (y4-2878.02)+1:12859, (y5-2512.88)+1:7502, (y5-2674.94)+1:13300, (y5-2878.02)+1:44681, (y5-2998.06)+1:2748, (y6-2674.94)+1:7547, (y6-2731.96)+1:6052, (y6-2878.02)+1:16649, (y6-2998.06)…	61	T	0	0	0	39.0216	12.04	10.3508	3081.09	H7N6A2F1	13.9787
D:\GlycoData\Hech-EThcD\EThcD-4000\raw\20190323_L1_Ag6_Zhu00015_SA_CHOKO_FT_imac_SAX_m4000_01.raw	14060	52.1545	14034	1416.24	3	4245.7	A0A061IJ01	Cricetulus griseus OX=10029	Integrin alpha-5	[170 to 188]	EPQSDPVGTCYLSTDNFTR	K,I	EPQSDPVGTC[Common Fixed:Carbamidomethyl on C]YLSTDN[N-Glycosylation:H5N4A1F1 on N]FTR	2	4245.69	60.5861	0	[b1+1, b2+1, b3+1, b4+1, b5+1, b7+1, b8+1, b9+1, b12+1, b13+1, b15+1, (b18-1710.60)+1];[y1+1, y2+1, y3+1, (y4-1653.58)+1, (y4-1710.60)+1, (y4-1856.66)+1, (y4-1976.70)+1, (y5-1856.66)+1, (y5-1976.70)+1, (y6-1653.58)+1, (y6-1856.66)+1, (y7-1491.52)+1, (y7-1653.58)+1, (y7-1856.66)+1, (y7-1976.70)+1, (y8-1653.58)+1, (y8-1856.66)+1, (y9-1653.58)+1, (y9-1856.66)+1, (y10-1856.66)+1, (y10-1976.70)+1, (y1…	[b1+1:130.04967, b2+1:227.10391, b3+1:355.16125, b4+1:442.19354, b5+1:557.22073, b7+1:753.34296, b8+1:810.36371, b9+1:911.41077, b12+1:1347.58643, b13+1:1434.62854, b15+1:1650.68262, (b18-1710.60)+1:2362.00391];[y1+1:175.11908, y2+1:276.16690, y3+1:423.23517, (y4-1653.58)+1:943.43866, (y4-1710.60)+1:886.42242, (y4-1856.66)+1:740.35821, (y4-1976.70)+1:620.31848, (y5-1856.66)+1:855.38477, (y5-1976.…	[b1+1:-0.00020, b2+1:0.00128, b3+1:0.00004, b4+1:0.00030, b5+1:0.00055, b7+1:0.00160, b8+1:0.00088, b9+1:0.00026, b12+1:-0.00212, b13+1:0.00797, b15+1:-0.01258, (b18-1710.60)+1:0.01241];[y1+1:0.00013, y2+1:0.00027, y3+1:0.00012, (y4-1653.58)+1:0.00195, (y4-1710.60)+1:0.00717, (y4-1856.66)+1:0.00087, (y4-1976.70)+1:0.00232, (y5-1856.66)+1:0.00048, (y5-1976.70)+1:-0.01160, (y6-1653.58)+1:-0.00792, …	[b1+1:-1.57, b2+1:5.66, b3+1:0.12, b4+1:0.69, b5+1:0.99, b7+1:2.13, b8+1:1.09, b9+1:0.29, b12+1:-1.57, b13+1:5.56, b15+1:-7.62, (b18-1710.60)+1:5.26];[y1+1:0.73, y2+1:0.98, y3+1:0.29, (y4-1653.58)+1:2.07, (y4-1710.60)+1:8.10, (y4-1856.66)+1:1.18, (y4-1976.70)+1:3.75, (y5-1856.66)+1:0.56, (y5-1976.70)+1:-15.79, (y6-1653.58)+1:-6.83, (y6-1856.66)+1:-0.21, (y7-1491.52)+1:5.64, (y7-1653.58)+1:0.51, (…	[b1+1:1793, b2+1:3339, b3+1:4812, b4+1:3982, b5+1:25090, b7+1:25810, b8+1:4936, b9+1:7846, b12+1:8764, b13+1:14598, b15+1:4304, (b18-1710.60)+1:3521];[y1+1:14673, y2+1:15463, y3+1:11718, (y4-1653.58)+1:6108, (y4-1710.60)+1:4756, (y4-1856.66)+1:16692, (y4-1976.70)+1:2884, (y5-1856.66)+1:7822, (y5-1976.70)+1:36189, (y6-1653.58)+1:3581, (y6-1856.66)+1:11634, (y7-1491.52)+1:7771, (y7-1653.58)+1:10567…	60	T	0	0	0	45.0546	5.01683	10.5146	2059.73	H5N4A1F1	17.0506
D:\GlycoData\Hech-EThcD\EThcD-4000\raw\20190323_L1_Ag6_Zhu00015_SA_CHOKO_FT_imac_SAX_m2000_02.raw	13864	49.7026	13847	1278.06	4	5108.2	A0A061IM78|G3HK56	Cricetulus griseus OX=10029	Lysosome-associated membrane glycoprotein 1		ALNISPNDTASGSCSPHVVTLTVESK	R,N	ALN[N-Glycosylation:H6N5A1F1 on N]ISPNDTASGSC[Common Fixed:Carbamidomethyl on C]SPHVVTLTVESK	2	5108.18	60.4848	0	[b2+1, (b3-2341.83)+1, (b4-1856.66)+1, (b5-2075.73)+1, (b6-1872.65)+1, (b7-2075.73)+1, (b7-2221.79)+1, (b8-1872.65)+1, (b8-2221.79)+1, (b8-2341.83)+1, (b9-1872.65)+1, (b9-2221.79)+1, (b10-2075.73)+1, (b10-2221.79)+1, (b11-2221.79)+1, (b11-2341.83)+1, (b18-2341.83)+1, (b25-1872.65)+2, (b25-2075.73)+2];[y2+1, y3+1, y4+1, y5+1, y6+1, y7+1, y8+1, y9+1, y10+1, y11+1, y12+1, y13+1, y14+1, y15+1, y16+1,…	[b2+1:185.12852, (b3-2341.83)+1:382.21039, (b4-1856.66)+1:980.48517, (b5-2075.73)+1:848.43085, (b6-1872.65)+1:1148.55005, (b7-2075.73)+1:1059.51233, (b7-2221.79)+1:913.48035, (b8-1872.65)+1:1377.63501, (b8-2221.79)+1:1028.49329, (b8-2341.83)+1:908.44928, (b9-1872.65)+1:1478.69897, (b9-2221.79)+1:1129.54810, (b10-2075.73)+1:1346.65576, (b10-2221.79)+1:1200.57837, (b11-2221.79)+1:1287.61719, (b11-2…	[b2+1:0.00007, (b3-2341.83)+1:0.00082, (b4-1856.66)+1:0.01816, (b5-2075.73)+1:0.00609, (b6-1872.65)+1:-0.00684, (b7-2075.73)+1:-0.00812, (b7-2221.79)+1:0.01781, (b8-1872.65)+1:0.00825, (b8-2221.79)+1:0.00381, (b8-2341.83)+1:0.00098, (b9-1872.65)+1:0.02454, (b9-2221.79)+1:0.01094, (b10-2075.73)+1:0.02358, (b10-2221.79)+1:0.00410, (b11-2221.79)+1:0.01089, (b11-2341.83)+1:0.00544, (b18-2341.83)+1:0.…	[b2+1:0.38, (b3-2341.83)+1:2.14, (b4-1856.66)+1:18.54, (b5-2075.73)+1:7.19, (b6-1872.65)+1:-5.96, (b7-2075.73)+1:-7.67, (b7-2221.79)+1:19.52, (b8-1872.65)+1:5.99, (b8-2221.79)+1:3.71, (b8-2341.83)+1:1.08, (b9-1872.65)+1:16.61, (b9-2221.79)+1:9.69, (b10-2075.73)+1:17.52, (b10-2221.79)+1:3.42, (b11-2221.79)+1:8.46, (b11-2341.83)+1:4.66, (b18-2341.83)+1:4.11, (b25-1872.65)+2:15.12, (b25-2075.73)+2:1…	[b2+1:18369, (b3-2341.83)+1:7320, (b4-1856.66)+1:11878, (b5-2075.73)+1:13431, (b6-1872.65)+1:10013, (b7-2075.73)+1:9009, (b7-2221.79)+1:12326, (b8-1872.65)+1:24384, (b8-2221.79)+1:35584, (b8-2341.83)+1:6704, (b9-1872.65)+1:10859, (b9-2221.79)+1:18986, (b10-2075.73)+1:8343, (b10-2221.79)+1:14924, (b11-2221.79)+1:20297, (b11-2341.83)+1:10342, (b18-2341.83)+1:32521, (b25-1872.65)+2:236896, (b25-2075…	60	T	0	0	0	40.072	10.0708	10.3419	2424.87	H6N5A1F1	20.7635
D:\GlycoData\Hech-EThcD\EThcD-4000\raw\20190323_L1_Ag6_Zhu00015_SA_CHOKO_FT_imac_SAX_m2000_02.raw	8024	30.9205	8002	1472.26	3	4413.77	G3HWE1	Cricetulus griseus OX=10029	ERO1-like protein beta	[136 to 148]	LGAINSTLSNESK	K,E	LGAINSTLSN[N-Glycosylation:H7N6A2F1 on N]ESK	1	4413.78	60.4324	0	[b2+1, b3+1, b4+1, b5+1, b6+1, b7+1, b8+1, b9+1, (b10-2878.02)+1, (b11-2512.88)+1, (b11-2674.94)+1, (b11-2878.02)+1, (b12-2674.94)+1, (b12-2878.02)+1];[y1+1, y2+1, y3+1, (y4-2674.94)+1, (y4-2878.02)+1, (y5-2512.88)+1, (y5-2674.94)+1, (y5-2878.02)+1, (y6-2674.94)+1, (y6-2731.96)+1, (y6-2878.02)+1, (y6-2998.06)+1, (y7-2512.88)+1, (y7-2674.94)+1, (y7-2878.02)+1, (y8-2674.94)+1, (y8-2878.02)+1, (y9-2…	[b2+1:171.11299, b3+1:242.15012, b4+1:355.23480, b5+1:469.27802, b6+1:556.31042, b7+1:657.35742, b8+1:770.44727, b9+1:857.47290, (b10-2878.02)+1:1174.59241, (b11-2512.88)+1:1668.80066, (b11-2674.94)+1:1506.73047, (b11-2878.02)+1:1303.63733, (b12-2674.94)+1:1593.74768, (b12-2878.02)+1:1390.67712];[y1+1:147.11295, y2+1:234.14510, y3+1:363.18854, (y4-2674.94)+1:883.38843, (y4-2878.02)+1:680.31140, (…	[b2+1:0.00019, b3+1:0.00020, b4+1:0.00082, b5+1:0.00111, b6+1:0.00149, b7+1:0.00081, b8+1:0.00659, b9+1:0.00019, (b10-2878.02)+1:-0.00260, (b11-2512.88)+1:0.03087, (b11-2674.94)+1:0.01350, (b11-2878.02)+1:-0.00027, (b12-2674.94)+1:-0.00132, (b12-2878.02)+1:0.00750];[y1+1:0.00014, y2+1:0.00026, y3+1:0.00111, (y4-2674.94)+1:-0.00067, (y4-2878.02)+1:0.00168, (y5-2512.88)+1:-0.00067, (y5-2674.94)+1:0…	[b2+1:1.10, b3+1:0.82, b4+1:2.32, b5+1:2.36, b6+1:2.68, b7+1:1.23, b8+1:8.56, b9+1:0.22, (b10-2878.02)+1:-2.21, (b11-2512.88)+1:18.51, (b11-2674.94)+1:8.97, (b11-2878.02)+1:-0.21, (b12-2674.94)+1:-0.83, (b12-2878.02)+1:5.39];[y1+1:0.97, y2+1:1.13, y3+1:3.07, (y4-2674.94)+1:-0.75, (y4-2878.02)+1:2.47, (y5-2512.88)+1:-0.60, (y5-2674.94)+1:0.15, (y5-2878.02)+1:2.73, (y6-2674.94)+1:10.77, (y6-2731.96…	[b2+1:4962, b3+1:22099, b4+1:15053, b5+1:8686, b6+1:7991, b7+1:3247, b8+1:6249, b9+1:3808, (b10-2878.02)+1:3663, (b11-2512.88)+1:5073, (b11-2674.94)+1:6327, (b11-2878.02)+1:11066, (b12-2674.94)+1:3733, (b12-2878.02)+1:3487];[y1+1:6223, y2+1:22540, y3+1:10278, (y4-2674.94)+1:2753, (y4-2878.02)+1:13230, (y5-2512.88)+1:7207, (y5-2674.94)+1:10848, (y5-2878.02)+1:40149, (y6-2674.94)+1:8716, (y6-2731.9…	60	T	0	0	0	42.0227	8.04011	10.3696	3081.09	H7N6A2F1	14.1319
D:\GlycoData\Hech-EThcD\EThcD-4000\raw\20190323_L1_Ag6_Zhu00015_SA_CHOKO_FT_imac_SAX_m2000_01_re.raw	15857	55.8021	15840	1023.18	4	4088.69	G3HQM6	Cricetulus griseus OX=10029	Endoplasmin	[215 to 237]	HNNDTQHIWESDSNEFSVIADPR	K,G	HNN[N-Glycosylation:H6N2 on N]DTQHIWESDSNEFSVIADPR	1	4088.68	60.4086	0	[b2+1, (b3-1175.40)+1, (b4-1175.40)+1, (b5-972.32)+1, (b5-1175.40)+1, (b6-810.26)+1, (b6-972.32)+1, (b6-1175.40)+1, (b7-972.32)+2, (b7-1175.40)+2, (b8-810.26)+1, (b8-972.32)+1, (b8-1175.40)+1, (b9-972.32)+1, (b9-1175.40)+1, (b10-810.26)+1, (b10-1175.40)+2, (b12-972.32)+1, (b12-1175.40)+2, (b14-1175.40)+2, (b15-810.26)+2, (b15-972.32)+2, (b15-1175.40)+2, (b16-810.26)+2, (b16-972.32)+2, (b16-1175.4…	[b2+1:252.10962, (b3-1175.40)+1:569.22040, (b4-1175.40)+1:684.25891, (b5-972.32)+1:988.39819, (b5-1175.40)+1:785.30536, (b6-810.26)+1:1278.50867, (b6-972.32)+1:1116.44580, (b6-1175.40)+1:913.36584, (b7-972.32)+2:627.25697, (b7-1175.40)+2:525.71586, (b8-810.26)+1:1528.63953, (b8-972.32)+1:1366.59094, (b8-1175.40)+1:1163.50051, (b9-972.32)+1:1552.66394, (b9-1175.40)+1:1349.59879, (b10-810.26)+1:184…	[b2+1:0.00050, (b3-1175.40)+1:-0.01102, (b4-1175.40)+1:0.00055, (b5-972.32)+1:0.01279, (b5-1175.40)+1:-0.00068, (b6-810.26)+1:0.01186, (b6-972.32)+1:0.00182, (b6-1175.40)+1:0.00123, (b7-972.32)+2:0.00377, (b7-1175.40)+2:0.00091, (b8-810.26)+1:-0.00025, (b8-972.32)+1:0.00398, (b8-1175.40)+1:-0.00708, (b9-972.32)+1:-0.00233, (b9-1175.40)+1:0.01189, (b10-810.26)+1:0.01529, (b10-1175.40)+2:0.00260, (…	[b2+1:2.00, (b3-1175.40)+1:-19.39, (b4-1175.40)+1:0.81, (b5-972.32)+1:12.95, (b5-1175.40)+1:-0.86, (b6-810.26)+1:9.29, (b6-972.32)+1:1.63, (b6-1175.40)+1:1.34, (b7-972.32)+2:3.01, (b7-1175.40)+2:0.87, (b8-810.26)+1:-0.16, (b8-972.32)+1:2.92, (b8-1175.40)+1:-6.09, (b9-972.32)+1:-1.50, (b9-1175.40)+1:8.82, (b10-810.26)+1:8.30, (b10-1175.40)+2:1.76, (b12-972.32)+1:1.87, (b12-1175.40)+2:1.31, (b14-11…	[b2+1:14523, (b3-1175.40)+1:4388, (b4-1175.40)+1:13268, (b5-972.32)+1:5730, (b5-1175.40)+1:5281, (b6-810.26)+1:3710, (b6-972.32)+1:7626, (b6-1175.40)+1:19773, (b7-972.32)+2:13014, (b7-1175.40)+2:23591, (b8-810.26)+1:7814, (b8-972.32)+1:8274, (b8-1175.40)+1:83210, (b9-972.32)+1:4079, (b9-1175.40)+1:26620, (b10-810.26)+1:3829, (b10-1175.40)+2:14413, (b12-972.32)+1:5772, (b12-1175.40)+2:13937, (b14-…	60	T	0	0	0	47.2539	5.03015	8.12448	1378.48	H6N2	11.6177
D:\GlycoData\Hech-EThcD\EThcD-4000\raw\20190323_L1_Ag6_Zhu00015_SA_CHOKO_FT_imac_SAX_m4000_01.raw	22723	80.708	22706	1108.14	3	3321.39	G3GWB3	Cricetulus griseus OX=10029	Alpha-2-macroglobulin receptor-associated protein	[251 to 266]	VIDLWDLAQTANFTEK	R,E	VIDLWDLAQTAN[N-Glycosylation:H6N2P1 on N]FTEK	1	3321.38	60.3816	0	[b2+1, b3+1, b4+1, b5+1, b6+1, b7+1, b8+1, b9+1, b10+1, b11+1, (b13-1255.36)+1, (b13-1375.40)+1, (b15-1255.36)+1];[y1+1, y2+1, y3+1, y4+1, (y5-1052.28)+1, (y5-1255.36)+1, (y5-1375.40)+1, (y6-890.23)+1, (y6-1052.28)+1, (y6-1255.36)+1, (y6-1375.40)+1, (y7-890.23)+1, (y7-1052.28)+1, (y7-1255.36)+1, (y7-1375.40)+1, (y8-1052.28)+1, (y8-1255.36)+1, (y8-1375.40)+1, (y9-890.23)+1, (y9-1052.28)+1, (y9-125…	[b2+1:213.16000, b3+1:328.18723, b4+1:441.27150, b5+1:627.34925, b6+1:742.37817, b7+1:855.46328, b8+1:926.49976, b9+1:1054.55758, b10+1:1155.60573, b11+1:1226.63940, (b13-1255.36)+1:1690.81299, (b13-1375.40)+1:1570.78345, (b15-1255.36)+1:1920.94849];[y1+1:147.11287, y2+1:276.15582, y3+1:377.20396, y4+1:524.27225, (y5-1052.28)+1:1044.48694, (y5-1255.36)+1:841.39693, (y5-1375.40)+1:721.35468, (y6-8…	[b2+1:0.00025, b3+1:0.00053, b4+1:0.00074, b5+1:-0.00083, b6+1:0.00115, b7+1:0.00220, b8+1:0.00156, b9+1:0.00081, b10+1:0.00128, b11+1:-0.00216, (b13-1255.36)+1:-0.01929, (b13-1375.40)+1:-0.00765, (b15-1255.36)+1:0.02594];[y1+1:0.00007, y2+1:0.00043, y3+1:0.00088, y4+1:0.00076, (y5-1052.28)+1:0.01378, (y5-1255.36)+1:0.00314, (y5-1375.40)+1:0.00207, (y6-890.23)+1:0.01052, (y6-1052.28)+1:0.00426, (…	[b2+1:1.18, b3+1:1.62, b4+1:1.68, b5+1:-1.32, b6+1:1.56, b7+1:2.57, b8+1:1.69, b9+1:0.77, b10+1:1.11, b11+1:-1.76, (b13-1255.36)+1:-11.41, (b13-1375.40)+1:-4.87, (b15-1255.36)+1:13.51];[y1+1:0.45, y2+1:1.55, y3+1:2.35, y4+1:1.44, (y5-1052.28)+1:13.21, (y5-1255.36)+1:3.74, (y5-1375.40)+1:2.87, (y6-890.23)+1:8.24, (y6-1052.28)+1:3.82, (y6-1255.36)+1:3.01, (y6-1375.40)+1:-4.80, (y7-890.23)+1:-1.90, …	[b2+1:100930, b3+1:466657, b4+1:172113, b5+1:126763, b6+1:208004, b7+1:117009, b8+1:102341, b9+1:57553, b10+1:47657, b11+1:31206, (b13-1255.36)+1:7429, (b13-1375.40)+1:7535, (b15-1255.36)+1:5923];[y1+1:27467, y2+1:36804, y3+1:127085, y4+1:106616, (y5-1052.28)+1:14254, (y5-1255.36)+1:124508, (y5-1375.40)+1:18111, (y6-890.23)+1:17039, (y6-1052.28)+1:16331, (y6-1255.36)+1:146761, (y6-1375.40)+1:1303…	60	T	0	0	0	49.155	3.05277	8.17387	1458.44	H6N2P1	12.716
D:\GlycoData\Hech-EThcD\EThcD-4000\raw\20190323_L1_Ag6_Zhu00015_SA_CHOKO_IMAC_m2000_02.raw	22359	55.0296	22338	1065.11	3	3192.31	G3I4W7	Cricetulus griseus OX=10029	Cathepsin D	[250 to 263]	YYEGELSYLNVTRK	K,A	YYEGELSYLN[N-Glycosylation:H6N2P1 on N]VTRK	1	3192.3	59.3036	0	[b2+1, b3+1, b4+1, b5+1, b6+1, b7+1, b8+1, b9+1, (b10-1375.40)+1, (b13-1255.36)+1];[y1+1, y2+1, y3+1, y4+1, (y5-890.23)+1, (y5-1255.36)+1, (y6-890.23)+1, (y6-1052.28)+1, (y6-1255.36)+1, (y6-1375.40)+1, (y7-890.23)+1, (y7-1052.28)+1, (y7-1255.36)+1, (y7-1375.40)+1, (y8-890.23)+1, (y8-1052.28)+1, (y8-1255.36)+1, (y8-1375.40)+1, (y9-890.23)+1, (y9-1052.28)+1, (y9-1255.36)+1, (y9-1375.40)+1, (y10-105…	[b2+1:327.13448, b3+1:456.17632, b4+1:513.19784, b5+1:642.24101, b6+1:755.32355, b7+1:842.35693, b8+1:1005.42108, b9+1:1118.50220, (b10-1375.40)+1:1315.59314, (b13-1255.36)+1:1791.84448];[y1+1:147.11284, y2+1:303.21390, y3+1:404.26238, y4+1:503.33065, (y5-890.23)+1:1185.59106, (y5-1255.36)+1:820.45284, (y6-890.23)+1:1298.67859, (y6-1052.28)+1:1136.61450, (y6-1255.36)+1:933.53754, (y6-1375.40)+1:8…	[b2+1:0.00054, b3+1:-0.00021, b4+1:-0.00015, b5+1:0.00043, b6+1:-0.00110, b7+1:0.00026, b8+1:0.00108, b9+1:-0.00187, (b10-1375.40)+1:0.00795, (b13-1255.36)+1:0.00091];[y1+1:0.00003, y2+1:-0.00002, y3+1:0.00079, y4+1:0.00064, (y5-890.23)+1:0.00657, (y5-1255.36)+1:0.00053, (y6-890.23)+1:0.01003, (y6-1052.28)+1:-0.00124, (y6-1255.36)+1:0.00117, (y6-1375.40)+1:-0.00062, (y7-890.23)+1:-0.00424, (y7-10…	[b2+1:1.67, b3+1:-0.46, b4+1:-0.30, b5+1:0.67, b6+1:-1.45, b7+1:0.31, b8+1:1.07, b9+1:-1.67, (b10-1375.40)+1:6.05, (b13-1255.36)+1:0.51];[y1+1:0.24, y2+1:-0.06, y3+1:1.96, y4+1:1.28, (y5-890.23)+1:5.55, (y5-1255.36)+1:0.65, (y6-890.23)+1:7.73, (y6-1052.28)+1:-1.09, (y6-1255.36)+1:1.25, (y6-1375.40)+1:-0.76, (y7-890.23)+1:-2.90, (y7-1052.28)+1:-4.25, (y7-1255.36)+1:0.28, (y7-1375.40)+1:0.64, (y8-8…	[b2+1:289597, b3+1:110713, b4+1:55267, b5+1:149364, b6+1:106449, b7+1:73136, b8+1:49991, b9+1:49241, (b10-1375.40)+1:21720, (b13-1255.36)+1:89635];[y1+1:28221, y2+1:88081, y3+1:206193, y4+1:107615, (y5-890.23)+1:72577, (y5-1255.36)+1:101564, (y6-890.23)+1:62755, (y6-1052.28)+1:48242, (y6-1255.36)+1:75921, (y6-1375.40)+1:14340, (y7-890.23)+1:66357, (y7-1052.28)+1:100489, (y7-1255.36)+1:97837, (y7-…	59	T	0	0	0	44.056	7.12024	8.1274	1458.44	H6N2P1	20.5996
D:\GlycoData\Hech-EThcD\EThcD-4000\raw\20190323_L1_Ag6_Zhu00015_SA_CHOKO_FT_imac_SAX_m2000_02.raw	8614	32.8596	8593	1407.85	3	4220.54	G3HZ55	Cricetulus griseus OX=10029	Integrin beta	[519 to 539]	ENSSEICSNNGECVCGQCVCR	K,K	EN[N-Glycosylation:H8N2 on N]SSEIC[Common Fixed:Carbamidomethyl on C]SNNGEC[Common Fixed:Carbamidomethyl on C]VC[Common Fixed:Carbamidomethyl on C]GQC[Common Fixed:Carbamidomethyl on C]VC[Common Fixed:Carbamidomethyl on C]R	6	4220.52	58.4212	0	[(b2-1499.50)+1, (b3-1499.50)+1, (b3-1619.54)+1, (b4-1134.37)+1, (b4-1499.50)+1, (b4-1619.54)+1, (b5-1296.42)+1, (b5-1499.50)+1, (b5-1619.54)+1, (b6-1134.37)+1, (b6-1499.50)+1, (b6-1619.54)+1, (b7-1134.37)+1, (b7-1499.50)+1, (b7-1619.54)+1, (b8-1499.50)+1, (b8-1619.54)+1, (b9-1499.50)+1, (b9-1619.54)+1, (b10-1134.37)+1, (b10-1499.50)+1, (b10-1619.54)+1, (b11-1499.50)+1, (b11-1619.54)+1, (b12-1499…	[(b2-1499.50)+1:447.17227, (b3-1499.50)+1:534.20551, (b3-1619.54)+1:414.16330, (b4-1134.37)+1:986.35535, (b4-1499.50)+1:621.23688, (b4-1619.54)+1:501.19412, (b5-1296.42)+1:953.36414, (b5-1499.50)+1:750.28168, (b5-1619.54)+1:630.23834, (b6-1134.37)+1:1228.47449, (b6-1499.50)+1:863.36431, (b6-1619.54)+1:743.32257, (b7-1134.37)+1:1388.53296, (b7-1499.50)+1:1023.39376, (b7-1619.54)+1:903.34375, (b8-1…	[(b2-1499.50)+1:0.00011, (b3-1499.50)+1:0.00131, (b3-1619.54)+1:0.00028, (b4-1134.37)+1:-0.01307, (b4-1499.50)+1:0.00065, (b4-1619.54)+1:-0.00092, (b5-1296.42)+1:0.00595, (b5-1499.50)+1:0.00286, (b5-1619.54)+1:0.00071, (b6-1134.37)+1:-0.02058, (b6-1499.50)+1:0.00143, (b6-1619.54)+1:0.00087, (b7-1134.37)+1:0.00724, (b7-1499.50)+1:0.00023, (b7-1619.54)+1:-0.00860, (b8-1499.50)+1:0.00132, (b8-1619.5…	[(b2-1499.50)+1:0.24, (b3-1499.50)+1:2.46, (b3-1619.54)+1:0.69, (b4-1134.37)+1:-13.26, (b4-1499.50)+1:1.05, (b4-1619.54)+1:-1.84, (b5-1296.42)+1:6.25, (b5-1499.50)+1:3.82, (b5-1619.54)+1:1.12, (b6-1134.37)+1:-16.77, (b6-1499.50)+1:1.66, (b6-1619.54)+1:1.17, (b7-1134.37)+1:5.22, (b7-1499.50)+1:0.23, (b7-1619.54)+1:-9.53, (b8-1499.50)+1:1.19, (b8-1619.54)+1:-1.95, (b9-1499.50)+1:-1.48, (b9-1619.54)…	[(b2-1499.50)+1:22056, (b3-1499.50)+1:18421, (b3-1619.54)+1:3472, (b4-1134.37)+1:11356, (b4-1499.50)+1:13593, (b4-1619.54)+1:5024, (b5-1296.42)+1:4504, (b5-1499.50)+1:56727, (b5-1619.54)+1:8607, (b6-1134.37)+1:4223, (b6-1499.50)+1:40109, (b6-1619.54)+1:9325, (b7-1134.37)+1:6702, (b7-1499.50)+1:21808, (b7-1619.54)+1:4651, (b8-1499.50)+1:9044, (b8-1619.54)+1:3919, (b9-1499.50)+1:16776, (b9-1619.54)…	58	T	0	0	0	47.1759	3.0241	8.22127	1702.58	H8N2	10.3565
D:\GlycoData\Hech-EThcD\EThcD-4000\raw\20190323_L1_Ag6_Zhu00015_SA_CHOKO_FT_imac_SAX_m4000_01.raw	9964	38.4769	9946	1321.28	4	5281.1	G3GYZ1	Cricetulus griseus OX=10029	CD44 antigen	[142 to 165]	THPEDINATSTIDDDVSSGSSSEK	R,S	THPEDIN[N-Glycosylation:H7N6A1F1 on N]ATSTIDDDVSSGSSSEK	1	5281.08	57.5349	0	[b2+1, b4+1, b5+1, b6+1, (b7-2383.84)+1, (b8-2237.78)+1, (b8-2383.84)+1, (b8-2586.92)+1, (b9-2383.84)+1, (b9-2586.92)+1, (b10-2383.84)+1, (b11-2383.84)+1, (b11-2586.92)+1, (b12-2586.92)+1, (b13-2383.84)+1, (b13-2586.92)+1, (b14-2706.96)+1, (b15-2586.92)+1, (b16-2586.92)+1, (b23-2237.78)+2, (b23-2440.86)+1];[y1+1, y2+1, y3+1, y4+1, y5+1, y6+1, y7+1, y8+1, y9+1, y10+1, y11+1, y13+1, y14+1, y15+1, y…	[b2+1:239.11417, b4+1:465.20941, b5+1:580.23768, b6+1:693.32159, (b7-2383.84)+1:1213.51233, (b8-2237.78)+1:1430.62549, (b8-2383.84)+1:1284.56482, (b8-2586.92)+1:1081.47290, (b9-2383.84)+1:1385.59729, (b9-2586.92)+1:1182.52209, (b10-2383.84)+1:1472.64160, (b11-2383.84)+1:1573.66833, (b11-2586.92)+1:1370.59998, (b12-2586.92)+1:1483.68530, (b13-2383.84)+1:1801.79822, (b13-2586.92)+1:1598.71387, (b14…	[b2+1:0.00031, b4+1:0.00019, b5+1:0.00151, b6+1:0.00136, (b7-2383.84)+1:-0.00957, (b8-2237.78)+1:0.00857, (b8-2383.84)+1:0.00581, (b8-2586.92)+1:-0.00674, (b9-2383.84)+1:-0.00940, (b9-2586.92)+1:-0.00523, (b10-2383.84)+1:0.00288, (b11-2383.84)+1:-0.01806, (b11-2586.92)+1:-0.00705, (b12-2586.92)+1:-0.00579, (b13-2383.84)+1:0.00081, (b13-2586.92)+1:-0.00417, (b14-2706.96)+1:-0.02997, (b15-2586.92)+…	[b2+1:1.29, b4+1:0.40, b5+1:2.61, b6+1:1.97, (b7-2383.84)+1:-7.89, (b8-2237.78)+1:5.99, (b8-2383.84)+1:4.52, (b8-2586.92)+1:-6.24, (b9-2383.84)+1:-6.79, (b9-2586.92)+1:-4.42, (b10-2383.84)+1:1.96, (b11-2383.84)+1:-11.49, (b11-2586.92)+1:-5.15, (b12-2586.92)+1:-3.90, (b13-2383.84)+1:0.45, (b13-2586.92)+1:-2.61, (b14-2706.96)+1:-18.82, (b15-2586.92)+1:0.10, (b16-2586.92)+1:-1.27, (b23-2237.78)+2:17…	[b2+1:20754, b4+1:5553, b5+1:18288, b6+1:15544, (b7-2383.84)+1:34961, (b8-2237.78)+1:4139, (b8-2383.84)+1:4575, (b8-2586.92)+1:3531, (b9-2383.84)+1:4088, (b9-2586.92)+1:5849, (b10-2383.84)+1:3534, (b11-2383.84)+1:3510, (b11-2586.92)+1:5931, (b12-2586.92)+1:5537, (b13-2383.84)+1:3854, (b13-2586.92)+1:7949, (b14-2706.96)+1:6356, (b15-2586.92)+1:3833, (b16-2586.92)+1:3701, (b23-2237.78)+2:96379, (b2…	57	T	0	0	0	37.0417	10.0558	10.4375	2790	H7N6A1F1	16.2699
D:\GlycoData\Hech-EThcD\EThcD-4000\raw\20190323_L1_Ag6_Zhu00015_SA_CHOKO_FT_imac_SAX_m2000_01_re.raw	8518	32.7154	8495	1407.85	3	4220.54	G3HZ55	Cricetulus griseus OX=10029	Integrin beta	[519 to 539]	ENSSEICSNNGECVCGQCVCR	K,K	EN[N-Glycosylation:H8N2 on N]SSEIC[Common Fixed:Carbamidomethyl on C]SNNGEC[Common Fixed:Carbamidomethyl on C]VC[Common Fixed:Carbamidomethyl on C]GQC[Common Fixed:Carbamidomethyl on C]VC[Common Fixed:Carbamidomethyl on C]R	6	4220.52	57.3893	0	[(b2-1134.37)+1, (b2-1499.50)+1, (b2-1619.54)+1, (b3-1499.50)+1, (b4-1134.37)+1, (b4-1499.50)+1, (b4-1619.54)+1, (b5-1296.42)+1, (b5-1499.50)+1, (b5-1619.54)+1, (b6-1499.50)+1, (b6-1619.54)+1, (b7-1134.37)+1, (b7-1296.42)+1, (b7-1499.50)+1, (b7-1619.54)+1, (b8-1499.50)+1, (b9-1499.50)+1, (b10-1134.37)+1, (b10-1499.50)+1, (b10-1619.54)+1, (b11-1499.50)+1, (b11-1619.54)+1, (b12-1499.50)+1, (b12-161…	[(b2-1134.37)+1:812.30200, (b2-1499.50)+1:447.17250, (b2-1619.54)+1:327.13092, (b3-1499.50)+1:534.20563, (b4-1134.37)+1:986.35779, (b4-1499.50)+1:621.23792, (b4-1619.54)+1:501.19537, (b5-1296.42)+1:953.36609, (b5-1499.50)+1:750.28165, (b5-1619.54)+1:630.23877, (b6-1499.50)+1:863.36379, (b6-1619.54)+1:743.32263, (b7-1134.37)+1:1388.52393, (b7-1296.42)+1:1226.46130, (b7-1499.50)+1:1023.39551, (b7-1…	[(b2-1134.37)+1:-0.00236, (b2-1499.50)+1:0.00034, (b2-1619.54)+1:-0.00007, (b3-1499.50)+1:0.00143, (b4-1134.37)+1:-0.01063, (b4-1499.50)+1:0.00169, (b4-1619.54)+1:0.00033, (b5-1296.42)+1:0.00790, (b5-1499.50)+1:0.00283, (b5-1619.54)+1:0.00113, (b6-1499.50)+1:0.00091, (b6-1619.54)+1:0.00093, (b7-1134.37)+1:-0.00179, (b7-1296.42)+1:-0.01160, (b7-1499.50)+1:0.00198, (b7-1619.54)+1:-0.00976, (b8-1499…	[(b2-1134.37)+1:-2.90, (b2-1499.50)+1:0.75, (b2-1619.54)+1:-0.20, (b3-1499.50)+1:2.69, (b4-1134.37)+1:-10.78, (b4-1499.50)+1:2.73, (b4-1619.54)+1:0.66, (b5-1296.42)+1:8.30, (b5-1499.50)+1:3.78, (b5-1619.54)+1:1.80, (b6-1499.50)+1:1.06, (b6-1619.54)+1:1.25, (b7-1134.37)+1:-1.29, (b7-1296.42)+1:-9.46, (b7-1499.50)+1:1.93, (b7-1619.54)+1:-10.82, (b8-1499.50)+1:0.64, (b9-1499.50)+1:-2.18, (b10-1134.3…	[(b2-1134.37)+1:3111, (b2-1499.50)+1:23016, (b2-1619.54)+1:3411, (b3-1499.50)+1:22635, (b4-1134.37)+1:9715, (b4-1499.50)+1:9936, (b4-1619.54)+1:6856, (b5-1296.42)+1:3947, (b5-1499.50)+1:59877, (b5-1619.54)+1:10040, (b6-1499.50)+1:33922, (b6-1619.54)+1:13428, (b7-1134.37)+1:5296, (b7-1296.42)+1:5746, (b7-1499.50)+1:24608, (b7-1619.54)+1:4717, (b8-1499.50)+1:5915, (b9-1499.50)+1:17161, (b10-1134.37…	57	T	0	0	0	46.1408	3.02524	8.2232	1702.58	H8N2	10.5417
D:\GlycoData\Hech-EThcD\EThcD-4000\raw\20190323_L1_Ag6_Zhu00015_SA_CHOKO_IMAC_m4000_02.raw	23894	59.6315	23869	1276.54	3	3826.61	G3INC5	Cricetulus griseus OX=10029	Cathepsin L1	[213 to 233]	YKPEFAAANDTGYVDIPQLEK	K,A	YKPEFAAAN[N-Glycosylation:H6N2P1 on N]DTGYVDIPQLEK	1	3826.6	57.352	0	[b2+1, b3+1, b4+1, b5+1, b6+1, b7+1, b8+1, (b9-1255.36)+1, (b9-1375.40)+1, (b10-1052.28)+1, (b10-1255.36)+1, (b11-1052.28)+1, (b11-1255.36)+1, (b12-1255.36)+1, (b13-1255.36)+1, (b13-1375.40)+1, (b14-1255.36)+1, (b15-1255.36)+1, (b16-1052.28)+1, (b16-1255.36)+1, (b16-1375.40)+1, (b17-1255.36)+1];[y1+1, y2+1, y3+1, y4+1, y5+1, y6+1, y7+1, y8+1, y9+1, y10+1, y11+1, y12+1, (y13-1255.36)+1, (y13-1375.…	[b2+1:292.16606, b3+1:389.21378, b4+1:518.26125, b5+1:665.33119, b6+1:736.36822, b7+1:807.40487, b8+1:878.44134, (b9-1255.36)+1:1195.56482, (b9-1375.40)+1:1075.51721, (b10-1052.28)+1:1513.66431, (b10-1255.36)+1:1310.59004, (b11-1052.28)+1:1614.71997, (b11-1255.36)+1:1411.63359, (b12-1255.36)+1:1468.66272, (b13-1255.36)+1:1631.73315, (b13-1375.40)+1:1511.68384, (b14-1255.36)+1:1730.78918, (b15-125…	[b2+1:0.00049, b3+1:-0.00456, b4+1:0.00033, b5+1:0.00185, b6+1:0.00177, b7+1:0.00130, b8+1:0.00066, (b9-1255.36)+1:0.00184, (b9-1375.40)+1:-0.00459, (b10-1052.28)+1:-0.00498, (b10-1255.36)+1:0.00012, (b11-1052.28)+1:0.00300, (b11-1255.36)+1:-0.00401, (b12-1255.36)+1:0.00366, (b13-1255.36)+1:0.01076, (b13-1375.40)+1:0.00263, (b14-1255.36)+1:-0.00162, (b15-1255.36)+1:-0.00152, (b16-1052.28)+1:0.022…	[b2+1:1.70, b3+1:-11.74, b4+1:0.63, b5+1:2.79, b6+1:2.41, b7+1:1.61, b8+1:0.75, (b9-1255.36)+1:1.54, (b9-1375.40)+1:-4.27, (b10-1052.28)+1:-3.29, (b10-1255.36)+1:0.09, (b11-1052.28)+1:1.86, (b11-1255.36)+1:-2.84, (b12-1255.36)+1:2.49, (b13-1255.36)+1:6.60, (b13-1375.40)+1:1.74, (b14-1255.36)+1:-0.94, (b15-1255.36)+1:-0.82, (b16-1052.28)+1:10.40, (b16-1255.36)+1:-0.86, (b16-1375.40)+1:6.75, (b17-1…	[b2+1:134426, b3+1:13941, b4+1:37711, b5+1:42707, b6+1:109955, b7+1:121301, b8+1:137942, (b9-1255.36)+1:34086, (b9-1375.40)+1:11673, (b10-1052.28)+1:20365, (b10-1255.36)+1:100032, (b11-1052.28)+1:21114, (b11-1255.36)+1:64258, (b12-1255.36)+1:22101, (b13-1255.36)+1:56032, (b13-1375.40)+1:15551, (b14-1255.36)+1:65531, (b15-1255.36)+1:159842, (b16-1052.28)+1:22316, (b16-1255.36)+1:268414, (b16-1375.…	57	T	0	0	0	43.1572	6.07927	8.11547	1458.44	H6N2P1	16.0836
D:\GlycoData\Hech-EThcD\EThcD-4000\raw\20190323_L1_Ag6_Zhu00015_SA_CHOKO_FT_imac_SAX_m4000_01.raw	12666	47.5505	12639	1300.54	4	5198.11	A0A061I5S4|G3HAI3	Cricetulus griseus OX=10029	Follistatin-related protein 1		FVEQNETAINITTYADQENNK	K,L	FVEQNETAIN[N-Glycosylation:H5N6A2F1 on N]ITTYADQENNK	1	5198.12	56.5193	0	[b2+1, b4+1, b5+1, b6+1, b7+1, b8+1, b9+1, (b10-2350.83)+1, (b10-2407.85)+1, (b10-2553.91)+1, (b11-2188.78)+1, (b11-2350.83)+1, (b11-2407.85)+1, (b11-2553.91)+1, (b11-2673.95)+1, (b12-2407.85)+1, (b12-2553.91)+1, (b12-2673.95)+1, (b13-2407.85)+1, (b13-2553.91)+1, (b14-2553.91)+1, (b15-2553.91)+1, (b20-2204.77)+1, (b20-2407.85)+1];[y2+1, y3+1, y4+1, y5+1, y6+1, y7+1, y8+1, y9+1, y10+1, y11+1, (y12…	[b2+1:247.14412, b4+1:504.24303, b5+1:618.28992, b6+1:747.32898, b7+1:848.38013, b8+1:919.41843, b9+1:1032.49978, (b10-2350.83)+1:1552.70728, (b10-2407.85)+1:1495.68738, (b10-2553.91)+1:1349.62178, (b11-2188.78)+1:1827.86792, (b11-2350.83)+1:1665.78955, (b11-2407.85)+1:1608.76196, (b11-2553.91)+1:1462.70740, (b11-2673.95)+1:1342.66077, (b12-2407.85)+1:1709.81177, (b12-2553.91)+1:1563.74976, (b12-…	[b2+1:0.00001, b4+1:-0.00224, b5+1:0.00171, b6+1:-0.00182, b7+1:0.00165, b8+1:0.00284, b9+1:0.00013, (b10-2350.83)+1:0.00596, (b10-2407.85)+1:0.00752, (b10-2553.91)+1:-0.00017, (b11-2188.78)+1:0.02972, (b11-2350.83)+1:0.00417, (b11-2407.85)+1:-0.00196, (b11-2553.91)+1:0.00138, (b11-2673.95)+1:-0.00407, (b12-2407.85)+1:0.00017, (b12-2553.91)+1:-0.00394, (b12-2673.95)+1:-0.00206, (b13-2407.85)+1:-0…	[b2+1:0.06, b4+1:-4.46, b5+1:2.78, b6+1:-2.43, b7+1:1.95, b8+1:3.09, b9+1:0.13, (b10-2350.83)+1:3.84, (b10-2407.85)+1:5.03, (b10-2553.91)+1:-0.12, (b11-2188.78)+1:16.27, (b11-2350.83)+1:2.50, (b11-2407.85)+1:-1.22, (b11-2553.91)+1:0.95, (b11-2673.95)+1:-3.03, (b12-2407.85)+1:0.10, (b12-2553.91)+1:-2.52, (b12-2673.95)+1:-1.43, (b13-2407.85)+1:-12.90, (b13-2553.91)+1:1.70, (b14-2553.91)+1:1.76, (b1…	[b2+1:5489, b4+1:29890, b5+1:6699, b6+1:81420, b7+1:10173, b8+1:16748, b9+1:34678, (b10-2350.83)+1:4726, (b10-2407.85)+1:3325, (b10-2553.91)+1:10934, (b11-2188.78)+1:4984, (b11-2350.83)+1:6701, (b11-2407.85)+1:3936, (b11-2553.91)+1:32490, (b11-2673.95)+1:10262, (b12-2407.85)+1:3752, (b12-2553.91)+1:5160, (b12-2673.95)+1:4276, (b13-2407.85)+1:7847, (b13-2553.91)+1:4562, (b14-2553.91)+1:4984, (b15-…	56	T	0	0	0	42.1369	4.00705	10.3754	2756.99	H5N6A2F1	14.4668
D:\GlycoData\Hech-EThcD\EThcD-4000\raw\20190323_L1_Ag6_Zhu00015_SA_CHOKO_FT_imac_SAX_m4000_02.raw	22769	80.5553	22751	1108.14	3	3321.4	G3GWB3	Cricetulus griseus OX=10029	Alpha-2-macroglobulin receptor-associated protein	[251 to 266]	VIDLWDLAQTANFTEK	R,E	VIDLWDLAQTAN[N-Glycosylation:H6N2P1 on N]FTEK	1	3321.38	56.3711	0	[b2+1, b3+1, b4+1, b5+1, b6+1, b7+1, b8+1, b9+1, b10+1, b11+1];[y1+1, y2+1, y3+1, y4+1, (y5-1052.28)+1, (y5-1255.36)+1, (y5-1375.40)+1, (y6-890.23)+1, (y6-1052.28)+1, (y6-1255.36)+1, (y6-1375.40)+1, (y7-890.23)+1, (y7-1052.28)+1, (y7-1255.36)+1, (y7-1375.40)+1, (y8-1052.28)+1, (y8-1255.36)+1, (y8-1375.40)+1, (y9-890.23)+1, (y9-1052.28)+1, (y9-1255.36)+1, (y9-1375.40)+1, (y10-890.23)+1, (y10-1052.…	[b2+1:213.16028, b3+1:328.18719, b4+1:441.27173, b5+1:627.34919, b6+1:742.37720, b7+1:855.46172, b8+1:926.49854, b9+1:1054.55868, b10+1:1155.60463, b11+1:1226.64258];[y1+1:147.11273, y2+1:276.15570, y3+1:377.20394, y4+1:524.27258, (y5-1052.28)+1:1044.48218, (y5-1255.36)+1:841.39573, (y5-1375.40)+1:721.35516, (y6-890.23)+1:1277.57373, (y6-1052.28)+1:1115.51514, (y6-1255.36)+1:912.43255, (y6-1375.4…	[b2+1:0.00052, b3+1:0.00050, b4+1:0.00097, b5+1:-0.00088, b6+1:0.00018, b7+1:0.00064, b8+1:0.00034, b9+1:0.00191, b10+1:0.00018, b11+1:0.00101];[y1+1:-0.00007, y2+1:0.00030, y3+1:0.00087, y4+1:0.00109, (y5-1052.28)+1:0.00902, (y5-1255.36)+1:0.00194, (y5-1375.40)+1:0.00256, (y6-890.23)+1:0.01064, (y6-1052.28)+1:0.00487, (y6-1255.36)+1:0.00165, (y6-1375.40)+1:-0.00477, (y7-890.23)+1:0.00569, (y7-10…	[b2+1:2.47, b3+1:1.52, b4+1:2.20, b5+1:-1.41, b6+1:0.24, b7+1:0.74, b8+1:0.37, b9+1:1.81, b10+1:0.16, b11+1:0.83];[y1+1:-0.49, y2+1:1.10, y3+1:2.31, y4+1:2.09, (y5-1052.28)+1:8.64, (y5-1255.36)+1:2.31, (y5-1375.40)+1:3.55, (y6-890.23)+1:8.33, (y6-1052.28)+1:4.37, (y6-1255.36)+1:1.81, (y6-1375.40)+1:-6.03, (y7-890.23)+1:4.13, (y7-1052.28)+1:2.94, (y7-1255.36)+1:1.73, (y7-1375.40)+1:-0.91, (y8-1052…	[b2+1:96777, b3+1:518986, b4+1:189530, b5+1:122802, b6+1:200439, b7+1:104536, b8+1:100278, b9+1:57537, b10+1:48348, b11+1:27447];[y1+1:29716, y2+1:44322, y3+1:147684, y4+1:105958, (y5-1052.28)+1:7092, (y5-1255.36)+1:116313, (y5-1375.40)+1:8236, (y6-890.23)+1:20180, (y6-1052.28)+1:16564, (y6-1255.36)+1:124305, (y6-1375.40)+1:15178, (y7-890.23)+1:12820, (y7-1052.28)+1:26589, (y7-1255.36)+1:232880, …	56	T	0	0	0	45.1398	3.05427	8.17707	1458.44	H6N2P1	12.3228
D:\GlycoData\Hech-EThcD\EThcD-4000\raw\20190323_L1_Ag6_Zhu00015_SA_CHOKO_FT_imac_SAX_m4000_01.raw	6453	26.3727	6437	1196.99	4	4783.93	A0A061I5C0|A0A061I657|G3I973	Cricetulus griseus OX=10029	Hypoxia up-regulated protein 1		NGTRTEPPLNATAGDQEEK	K,V	N[N-Glycosylation:H5N6A2F1 on N]GTRTEPPLNATAGDQEEK	1	4783.94	56.3615	0	[(b4-2407.85)+1, (b5-2407.85)+1, (b5-2553.91)+1, (b6-2188.78)+1, (b6-2350.83)+1, (b6-2553.91)+1, (b6-2673.95)+1, (b7-2350.83)+1, (b7-2553.91)+1, (b10-2350.83)+1, (b11-2350.83)+1, (b11-2553.91)+1, (b12-2350.83)+1, (b12-2553.91)+1, (b13-2350.83)+1, (b14-2407.85)+1, (b15-2350.83)+1, (b15-2553.91)+1, (b18-2204.77)+2, (b18-2407.85)+1];[y1+1, y2+1, y3+1, y4+1, y5+1, y6+1, y7+1, y8+1, y9+1, y13+1];[(M0-…	[(b4-2407.85)+1:778.35242, (b5-2407.85)+1:879.40308, (b5-2553.91)+1:733.34570, (b6-2188.78)+1:1227.52279, (b6-2350.83)+1:1065.47018, (b6-2553.91)+1:862.39075, (b6-2673.95)+1:742.35144, (b7-2350.83)+1:1162.52136, (b7-2553.91)+1:959.43976, (b10-2350.83)+1:1486.70581, (b11-2350.83)+1:1557.73547, (b11-2553.91)+1:1354.65186, (b12-2350.83)+1:1658.78894, (b12-2553.91)+1:1455.69775, (b13-2350.83)+1:1729.…	[(b4-2407.85)+1:-0.00532, (b5-2407.85)+1:-0.00234, (b5-2553.91)+1:-0.00180, (b6-2188.78)+1:0.00050, (b6-2350.83)+1:0.00071, (b6-2553.91)+1:0.00065, (b6-2673.95)+1:0.00252, (b7-2350.83)+1:-0.00087, (b7-2553.91)+1:-0.00310, (b10-2350.83)+1:0.00382, (b11-2350.83)+1:-0.00363, (b11-2553.91)+1:-0.00788, (b12-2350.83)+1:0.00216, (b12-2553.91)+1:-0.00966, (b13-2350.83)+1:-0.01335, (b14-2407.85)+1:-0.0133…	[(b4-2407.85)+1:-6.84, (b5-2407.85)+1:-2.66, (b5-2553.91)+1:-2.46, (b6-2188.78)+1:0.41, (b6-2350.83)+1:0.67, (b6-2553.91)+1:0.75, (b6-2673.95)+1:3.40, (b7-2350.83)+1:-0.75, (b7-2553.91)+1:-3.24, (b10-2350.83)+1:2.57, (b11-2350.83)+1:-2.33, (b11-2553.91)+1:-5.82, (b12-2350.83)+1:1.30, (b12-2553.91)+1:-6.64, (b13-2350.83)+1:-7.72, (b14-2407.85)+1:-7.72, (b15-2350.83)+1:-1.79, (b15-2553.91)+1:-11.84…	[(b4-2407.85)+1:3174, (b5-2407.85)+1:4075, (b5-2553.91)+1:3546, (b6-2188.78)+1:20330, (b6-2350.83)+1:25954, (b6-2553.91)+1:73696, (b6-2673.95)+1:4040, (b7-2350.83)+1:3692, (b7-2553.91)+1:4457, (b10-2350.83)+1:4670, (b11-2350.83)+1:5924, (b11-2553.91)+1:8305, (b12-2350.83)+1:7271, (b12-2553.91)+1:5059, (b13-2350.83)+1:5925, (b14-2407.85)+1:5925, (b15-2350.83)+1:9465, (b15-2553.91)+1:6708, (b18-220…	56	T	0	0	0	30.0692	16.0939	10.1984	2756.99	H5N6A2F1	12.5054
D:\GlycoData\Hech-EThcD\EThcD-4000\raw\20190323_L1_Ag6_Zhu00015_SA_CHOKO_FT_imac_SAX_m4000_01.raw	11380	43.273	11351	1321.57	3	3961.7	A0A061I3S1|G3HHR9	Cricetulus griseus OX=10029	Integrin alpha-V	[10 to 25]	ANTTQPGIVEGGQVLK	K,C	AN[N-Glycosylation:H5N4A2F1 on N]TTQPGIVEGGQVLK	1	3961.69	55.5875	0	[(b2-2147.75)+1, (b2-2267.79)+1, (b3-2267.79)+1, (b4-2147.75)+1, (b4-2267.79)+1, (b5-2147.75)+1, (b5-2267.79)+1, (b6-2147.75)+1, (b8-1944.67)+1, (b8-2147.75)+1, (b8-2267.79)+1, (b9-2147.75)+1, (b9-2267.79)+1, (b10-2147.75)+1, (b11-2147.75)+1, (b12-2147.75)+1, (b13-2147.75)+1, (b14-2147.75)+1, (b15-2147.75)+1];[y1+1, y2+1, y3+1, y4+1, y5+1, y6+1, y7+1, y8+1, y9+1, y10+1, y11+1, y12+1, y13+1, y14+1…	[(b2-2147.75)+1:389.16751, (b2-2267.79)+1:269.12466, (b3-2267.79)+1:370.17264, (b4-2147.75)+1:591.26178, (b4-2267.79)+1:471.22025, (b5-2147.75)+1:719.32138, (b5-2267.79)+1:599.28015, (b6-2147.75)+1:816.38202, (b8-1944.67)+1:1189.55005, (b8-2147.75)+1:986.47882, (b8-2267.79)+1:866.44531, (b9-2147.75)+1:1085.55017, (b9-2267.79)+1:965.50360, (b10-2147.75)+1:1214.59094, (b11-2147.75)+1:1271.60474, (b…	[(b2-2147.75)+1:0.00082, (b2-2267.79)+1:-0.00084, (b3-2267.79)+1:-0.00055, (b4-2147.75)+1:-0.00026, (b4-2267.79)+1:-0.00062, (b5-2147.75)+1:0.00076, (b5-2267.79)+1:0.00071, (b6-2147.75)+1:0.00863, (b8-1944.67)+1:-0.00823, (b8-2147.75)+1:-0.00009, (b8-2267.79)+1:0.00758, (b9-2147.75)+1:0.00284, (b9-2267.79)+1:-0.00255, (b10-2147.75)+1:0.00102, (b11-2147.75)+1:-0.00665, (b12-2147.75)+1:-0.00602, (b…	[(b2-2147.75)+1:2.12, (b2-2267.79)+1:-3.15, (b3-2267.79)+1:-1.49, (b4-2147.75)+1:-0.45, (b4-2267.79)+1:-1.32, (b5-2147.75)+1:1.05, (b5-2267.79)+1:1.19, (b6-2147.75)+1:10.59, (b8-1944.67)+1:-6.93, (b8-2147.75)+1:-0.09, (b8-2267.79)+1:8.76, (b9-2147.75)+1:2.62, (b9-2267.79)+1:-2.64, (b10-2147.75)+1:0.84, (b11-2147.75)+1:-5.23, (b12-2147.75)+1:-4.53, (b13-2147.75)+1:12.48, (b14-2147.75)+1:0.35, (b15…	[(b2-2147.75)+1:10958, (b2-2267.79)+1:2656, (b3-2267.79)+1:16938, (b4-2147.75)+1:3807, (b4-2267.79)+1:5106, (b5-2147.75)+1:33312, (b5-2267.79)+1:4332, (b6-2147.75)+1:2767, (b8-1944.67)+1:3117, (b8-2147.75)+1:14918, (b8-2267.79)+1:8216, (b9-2147.75)+1:9343, (b9-2267.79)+1:3392, (b10-2147.75)+1:5611, (b11-2147.75)+1:2748, (b12-2147.75)+1:3096, (b13-2147.75)+1:5219, (b14-2147.75)+1:9730, (b15-2147.7…	55	T	0	0	0	34.0685	11.0701	10.4489	2350.83	H5N4A2F1	13.641
D:\GlycoData\Hech-EThcD\EThcD-4000\raw\20190323_L1_Ag6_Zhu00015_SA_CHOKO_FT_imac_SAX_m4000_02.raw	10093	38.9422	10070	1338.19	3	4011.55	A0A061IMQ7|G3HW34	Cricetulus griseus OX=10029	Prolow-density lipoprotein receptor-related protein 1		TCVSNCTASQFVCK	R,N	TC[Common Fixed:Carbamidomethyl on C]VSN[N-Glycosylation:H5N4A2F1 on N]C[Common Fixed:Carbamidomethyl on C]TASQFVC[Common Fixed:Carbamidomethyl on C]K	4	4011.53	55.5816	0	[b2+1, b3+1, b4+1, (b5-2147.75)+1, (b6-2267.79)+1, (b8-2147.75)+1, (b8-2267.79)+1, (b9-2147.75)+1, (b10-1944.67)+1, (b10-2147.75)+1, (b11-2147.75)+1, (b11-2267.79)+1, (b12-1798.61)+1, (b12-2001.69)+1, (b12-2147.75)+1, (b12-2267.79)+1, (b13-2147.75)+1];[y1+1, y2+1, y3+1, y4+1, y5+1, y6+1, y7+1, y8+1, y9+1, (y10-2147.75)+1, (y11-2147.75)+1, (y11-2267.79)+1, (y12-1944.67)+1, (y12-2147.75)+1, (y12-22…	[b2+1:262.08611, b3+1:361.15527, b4+1:448.18704, (b5-2147.75)+1:765.30951, (b6-2267.79)+1:805.29395, (b8-2147.75)+1:1097.42725, (b8-2267.79)+1:977.39044, (b9-2147.75)+1:1184.46509, (b10-1944.67)+1:1515.60364, (b10-2147.75)+1:1312.52307, (b11-2147.75)+1:1459.58240, (b11-2267.79)+1:1339.56616, (b12-1798.61)+1:1907.79749, (b12-2001.69)+1:1704.71216, (b12-2147.75)+1:1558.65417, (b12-2267.79)+1:1438.6…	[b2+1:0.00050, b3+1:0.00125, b4+1:0.00100, (b5-2147.75)+1:0.00117, (b6-2267.79)+1:-0.00387, (b8-2147.75)+1:0.00346, (b8-2267.79)+1:0.00784, (b9-2147.75)+1:0.00928, (b10-1944.67)+1:0.00988, (b10-2147.75)+1:0.00868, (b11-2147.75)+1:-0.00041, (b11-2267.79)+1:0.02454, (b12-1798.61)+1:0.00899, (b12-2001.69)+1:0.00303, (b12-2147.75)+1:0.00296, (b12-2267.79)+1:0.00385, (b13-2147.75)+1:-0.01048];[y1+1:0.…	[b2+1:1.92, b3+1:3.47, b4+1:2.23, (b5-2147.75)+1:1.53, (b6-2267.79)+1:-4.81, (b8-2147.75)+1:3.16, (b8-2267.79)+1:8.03, (b9-2147.75)+1:7.84, (b10-1944.67)+1:6.52, (b10-2147.75)+1:6.62, (b11-2147.75)+1:-0.28, (b11-2267.79)+1:18.33, (b12-1798.61)+1:4.71, (b12-2001.69)+1:1.78, (b12-2147.75)+1:1.90, (b12-2267.79)+1:2.68, (b13-2147.75)+1:-6.10];[y1+1:0.76, y2+1:0.99, y3+1:1.23, y4+1:2.86, y5+1:1.38, y6…	[b2+1:30024, b3+1:21657, b4+1:8628, (b5-2147.75)+1:2830, (b6-2267.79)+1:2660, (b8-2147.75)+1:6066, (b8-2267.79)+1:3191, (b9-2147.75)+1:3024, (b10-1944.67)+1:9465, (b10-2147.75)+1:6394, (b11-2147.75)+1:8032, (b11-2267.79)+1:12240, (b12-1798.61)+1:7330, (b12-2001.69)+1:4071, (b12-2147.75)+1:9634, (b12-2267.79)+1:3057, (b13-2147.75)+1:3524];[y1+1:10436, y2+1:74495, y3+1:37996, y4+1:50987, y5+1:35499…	55	T	0	0	0	33.0403	12.0597	10.4816	2350.83	H5N4A2F1	13.6937
D:\GlycoData\Hech-EThcD\EThcD-4000\raw\20190323_L1_Ag6_Zhu00015_SA_CHOKO_FT_imac_SAX_m4000_02.raw	7807	31.1097	7788	1418.25	3	4251.71	G3HWE1	Cricetulus griseus OX=10029	ERO1-like protein beta	[136 to 148]	LGAINSTLSNESK	K,E	LGAINSTLSN[N-Glycosylation:H6N6A2F1 on N]ESK	1	4251.73	55.4308	0	[b2+1, b3+1, b4+1, b5+1, b6+1, b8+1, (b10-2715.96)+1, (b11-2512.88)+1, (b11-2715.96)+1];[y1+1, y2+1, y3+1, (y4-2512.88)+1, (y4-2715.96)+1, (y5-2350.83)+1, (y5-2512.88)+1, (y5-2715.96)+1, (y6-2512.88)+1, (y6-2569.90)+1, (y6-2715.96)+1, (y6-2836.00)+1, (y7-2350.83)+1, (y7-2512.88)+1, (y7-2715.96)+1, (y8-2512.88)+1, (y8-2715.96)+1, (y9-2512.88)+1, (y9-2715.96)+1, (y10-2512.88)+1, (y10-2715.96)+1, (y…	[b2+1:171.11310, b3+1:242.15021, b4+1:355.23431, b5+1:469.27850, b6+1:556.31213, b8+1:770.45020, (b10-2715.96)+1:1174.59766, (b11-2512.88)+1:1506.72046, (b11-2715.96)+1:1303.63965];[y1+1:147.11304, y2+1:234.14513, y3+1:363.18680, (y4-2512.88)+1:883.39282, (y4-2715.96)+1:680.31262, (y5-2350.83)+1:1132.47961, (y5-2512.88)+1:970.42603, (y5-2715.96)+1:767.34388, (y6-2512.88)+1:1083.52148, (y6-2569.90…	[b2+1:0.00029, b3+1:0.00029, b4+1:0.00033, b5+1:0.00159, b6+1:0.00320, b8+1:0.00952, (b10-2715.96)+1:0.00265, (b11-2512.88)+1:0.00349, (b11-2715.96)+1:0.00205];[y1+1:0.00023, y2+1:0.00029, y3+1:-0.00063, (y4-2512.88)+1:0.00373, (y4-2715.96)+1:0.00290, (y5-2350.83)+1:0.00567, (y5-2512.88)+1:0.00490, (y5-2715.96)+1:0.00212, (y6-2512.88)+1:0.01630, (y6-2569.90)+1:-0.00240, (y6-2715.96)+1:0.00222, (y…	[b2+1:1.73, b3+1:1.20, b4+1:0.94, b5+1:3.40, b6+1:5.76, b8+1:12.37, (b10-2715.96)+1:2.26, (b11-2512.88)+1:2.32, (b11-2715.96)+1:1.57];[y1+1:1.59, y2+1:1.26, y3+1:-1.73, (y4-2512.88)+1:4.23, (y4-2715.96)+1:4.27, (y5-2350.83)+1:5.01, (y5-2512.88)+1:5.06, (y5-2715.96)+1:2.77, (y6-2512.88)+1:15.06, (y6-2569.90)+1:-2.34, (y6-2715.96)+1:2.53, (y6-2836.00)+1:-2.00, (y7-2350.83)+1:14.17, (y7-2512.88)+1:-…	[b2+1:4547, b3+1:16832, b4+1:18459, b5+1:7946, b6+1:8401, b8+1:7257, (b10-2715.96)+1:4318, (b11-2512.88)+1:3839, (b11-2715.96)+1:8580];[y1+1:4287, y2+1:19336, y3+1:4586, (y4-2512.88)+1:4589, (y4-2715.96)+1:13077, (y5-2350.83)+1:7610, (y5-2512.88)+1:9933, (y5-2715.96)+1:41845, (y6-2512.88)+1:4544, (y6-2569.90)+1:7590, (y6-2715.96)+1:17004, (y6-2836.00)+1:25170, (y7-2350.83)+1:4630, (y7-2512.88)+1:…	55	T	0	0	0	35.0213	10.0376	10.372	2919.04	H6N6A2F1	13.3947
D:\GlycoData\Hech-EThcD\EThcD-4000\raw\20190323_L1_Ag6_Zhu00015_SA_CHOKO_FT_imac_SAX_m2000_01_re.raw	7942	30.8382	7921	1472.26	3	4413.77	G3HWE1	Cricetulus griseus OX=10029	ERO1-like protein beta	[136 to 148]	LGAINSTLSNESK	K,E	LGAINSTLSN[N-Glycosylation:H7N6A2F1 on N]ESK	1	4413.78	55.4303	0	[b2+1, b3+1, b4+1, b5+1, b6+1, b7+1, b8+1, b9+1, (b11-2674.94)+1, (b11-2878.02)+1];[y1+1, y2+1, y3+1, (y4-2878.02)+1, (y5-2512.88)+1, (y5-2674.94)+1, (y5-2878.02)+1, (y5-2998.06)+1, (y6-2674.94)+1, (y6-2731.96)+1, (y6-2878.02)+1, (y6-2998.06)+1, (y7-2512.88)+1, (y7-2674.94)+1, (y7-2878.02)+1, (y8-2674.94)+1, (y8-2878.02)+1, (y9-2528.88)+1, (y9-2674.94)+1, (y9-2878.02)+1, (y10-2674.94)+1, (y11-267…	[b2+1:171.11296, b3+1:242.15034, b4+1:355.23453, b5+1:469.27771, b6+1:556.31036, b7+1:657.35571, b8+1:770.45361, b9+1:857.47461, (b11-2674.94)+1:1506.72375, (b11-2878.02)+1:1303.63733];[y1+1:147.11296, y2+1:234.14517, y3+1:363.18863, (y4-2878.02)+1:680.31134, (y5-2512.88)+1:1132.47583, (y5-2674.94)+1:970.42267, (y5-2878.02)+1:767.34299, (y5-2998.06)+1:647.30133, (y6-2674.94)+1:1083.52246, (y6-273…	[b2+1:0.00016, b3+1:0.00043, b4+1:0.00055, b5+1:0.00080, b6+1:0.00143, b7+1:-0.00090, b8+1:0.01293, b9+1:0.00190, (b11-2674.94)+1:0.00679, (b11-2878.02)+1:-0.00027];[y1+1:0.00016, y2+1:0.00034, y3+1:0.00120, (y4-2878.02)+1:0.00162, (y5-2512.88)+1:0.00189, (y5-2674.94)+1:0.00155, (y5-2878.02)+1:0.00124, (y5-2998.06)+1:0.00076, (y6-2674.94)+1:0.01728, (y6-2731.96)+1:0.00260, (y6-2878.02)+1:0.00106,…	[b2+1:0.92, b3+1:1.77, b4+1:1.54, b5+1:1.71, b6+1:2.57, b7+1:-1.38, b8+1:16.81, b9+1:2.22, (b11-2674.94)+1:4.51, (b11-2878.02)+1:-0.21];[y1+1:1.07, y2+1:1.46, y3+1:3.32, (y4-2878.02)+1:2.38, (y5-2512.88)+1:1.67, (y5-2674.94)+1:1.60, (y5-2878.02)+1:1.62, (y5-2998.06)+1:1.17, (y6-2674.94)+1:15.96, (y6-2731.96)+1:2.54, (y6-2878.02)+1:1.21, (y6-2998.06)+1:-3.56, (y7-2512.88)+1:0.38, (y7-2674.94)+1:6.…	[b2+1:4638, b3+1:23091, b4+1:16086, b5+1:10410, b6+1:8683, b7+1:3707, b8+1:2984, b9+1:4247, (b11-2674.94)+1:4762, (b11-2878.02)+1:9210];[y1+1:8755, y2+1:19276, y3+1:13570, (y4-2878.02)+1:14707, (y5-2512.88)+1:5333, (y5-2674.94)+1:9521, (y5-2878.02)+1:44890, (y5-2998.06)+1:3129, (y6-2674.94)+1:7297, (y6-2731.96)+1:9694, (y6-2878.02)+1:16357, (y6-2998.06)+1:31266, (y7-2512.88)+1:2641, (y7-2674.94)+…	55	T	0	0	0	37.0198	8.03752	10.373	3081.09	H7N6A2F1	12.8145
D:\GlycoData\Hech-EThcD\EThcD-4000\raw\20190323_L1_Ag6_Zhu00015_SA_CHOKO_IMAC_m4000_02.raw	23803	59.4041	23767	1276.54	3	3826.59	G3INC5	Cricetulus griseus OX=10029	Cathepsin L1	[213 to 233]	YKPEFAAANDTGYVDIPQLEK	K,A	YKPEFAAAN[N-Glycosylation:H6N2P1 on N]DTGYVDIPQLEK	1	3826.6	55.3403	0	[b2+1, b4+1, b5+1, b6+1, b7+1, b8+1, (b9-1255.36)+1, (b10-1255.36)+1, (b10-1375.40)+1, (b11-1255.36)+1, (b12-1255.36)+1, (b13-1255.36)+1, (b14-1255.36)+1, (b15-1052.28)+1, (b15-1255.36)+1, (b15-1375.40)+1, (b16-1052.28)+1, (b16-1255.36)+1, (b16-1375.40)+1, (b17-1255.36)+1, (b18-1255.36)+1];[y1+1, y2+1, y3+1, y4+1, y5+1, y6+1, y7+1, y8+1, y9+1, y10+1, y11+1, y12+1, (y13-1255.36)+1, (y14-1255.36)+1…	[b2+1:292.16626, b4+1:518.26128, b5+1:665.33032, b6+1:736.36697, b7+1:807.40456, b8+1:878.44058, (b9-1255.36)+1:1195.56018, (b10-1255.36)+1:1310.59135, (b10-1375.40)+1:1190.56738, (b11-1255.36)+1:1411.63977, (b12-1255.36)+1:1468.67053, (b13-1255.36)+1:1631.72551, (b14-1255.36)+1:1730.79089, (b15-1052.28)+1:2048.90430, (b15-1255.36)+1:1845.81628, (b15-1375.40)+1:1725.76697, (b16-1052.28)+1:2161.98…	[b2+1:0.00069, b4+1:0.00036, b5+1:0.00098, b6+1:0.00052, b7+1:0.00099, b8+1:-0.00010, (b9-1255.36)+1:-0.00280, (b10-1255.36)+1:0.00143, (b10-1375.40)+1:0.01864, (b11-1255.36)+1:0.00217, (b12-1255.36)+1:0.01147, (b13-1255.36)+1:0.00311, (b14-1255.36)+1:0.00009, (b15-1052.28)+1:0.00718, (b15-1255.36)+1:-0.00146, (b15-1375.40)+1:-0.00960, (b16-1052.28)+1:0.00026, (b16-1255.36)+1:-0.00045, (b16-1375.…	[b2+1:2.38, b4+1:0.69, b5+1:1.48, b6+1:0.71, b7+1:1.23, b8+1:-0.12, (b9-1255.36)+1:-2.34, (b10-1255.36)+1:1.09, (b10-1375.40)+1:15.67, (b11-1255.36)+1:1.54, (b12-1255.36)+1:7.81, (b13-1255.36)+1:1.91, (b14-1255.36)+1:0.05, (b15-1052.28)+1:3.51, (b15-1255.36)+1:-0.79, (b15-1375.40)+1:-5.57, (b16-1052.28)+1:0.12, (b16-1255.36)+1:-0.23, (b16-1375.40)+1:0.40, (b17-1255.36)+1:4.88, (b18-1255.36)+1:-0.…	[b2+1:19367, b4+1:5280, b5+1:8585, b6+1:17449, b7+1:22966, b8+1:21367, (b9-1255.36)+1:6677, (b10-1255.36)+1:17722, (b10-1375.40)+1:5646, (b11-1255.36)+1:10580, (b12-1255.36)+1:5775, (b13-1255.36)+1:18136, (b14-1255.36)+1:13896, (b15-1052.28)+1:3520, (b15-1255.36)+1:31126, (b15-1375.40)+1:5502, (b16-1052.28)+1:4635, (b16-1255.36)+1:42982, (b16-1375.40)+1:9988, (b17-1255.36)+1:4865, (b18-1255.36)+1…	55	T	0	0	0	42.1575	5.07907	8.10376	1458.44	H6N2P1	13.4838
D:\GlycoData\Hech-EThcD\EThcD-4000\raw\20190323_L1_Ag6_Zhu00015_SA_CHOKO_FT_imac_SAX_m2000_02.raw	13410	48.2806	13387	1606.71	3	4817.1	A0A061IM78|G3HK56	Cricetulus griseus OX=10029	Lysosome-associated membrane glycoprotein 1		ALNISPNDTASGSCSPHVVTLTVESK	R,N	ALNISPN[N-Glycosylation:H6N5F1 on N]DTASGSC[Common Fixed:Carbamidomethyl on C]SPHVVTLTVESK	2	4817.08	54.6193	0	[b2+1, b3+1, b4+1, b5+1, (b8-1581.56)+1, (b8-1930.69)+1, (b8-2050.73)+1, (b9-1930.69)+1, (b10-1930.69)+1, (b11-1930.69)+1, (b13-1581.56)+1, (b19-1565.56)+2, (b25-1581.56)+2, (b25-1784.63)+2];[y1+1, y2+1, y3+1, y4+1, y5+1, y6+1, y7+1, y8+1, y9+1, y10+1, y11+1, y12+1, y13+1, y14+1, y15+1, y16+1, y17+1, y18+1, y19+1, (y21-1930.69)+2, (y22-1930.69)+2, (y23-1727.61)+2];[(M0-2133.77)+2, (M0-2050.73)+2,…	[b2+1:185.12840, b3+1:299.17162, b4+1:412.25586, b5+1:499.28809, (b8-1581.56)+1:1377.63220, (b8-1930.69)+1:1028.48950, (b8-2050.73)+1:908.44684, (b9-1930.69)+1:1129.53613, (b10-1930.69)+1:1200.57361, (b11-1930.69)+1:1287.61292, (b13-1581.56)+1:1780.82532, (b19-1565.56)+2:1238.57996, (b25-1581.56)+2:1545.74146, (b25-1784.63)+2:1444.20206];[y1+1:147.11267, y2+1:234.14503, y3+1:363.18796, y4+1:462.2…	[b2+1:-0.00005, b3+1:0.00024, b4+1:0.00041, b5+1:0.00061, (b8-1581.56)+1:0.00544, (b8-1930.69)+1:0.00002, (b8-2050.73)+1:-0.00146, (b9-1930.69)+1:-0.00102, (b10-1930.69)+1:-0.00066, (b11-1930.69)+1:0.00662, (b13-1581.56)+1:0.02825, (b19-1565.56)+2:0.04949, (b25-1581.56)+2:0.04494, (b25-1784.63)+2:0.04550];[y1+1:-0.00013, y2+1:0.00020, y3+1:0.00053, y4+1:0.00029, y5+1:0.00120, y6+1:0.00140, y7+1:0…	[b2+1:-0.28, b3+1:0.79, b4+1:1.01, b5+1:1.23, (b8-1581.56)+1:3.95, (b8-1930.69)+1:0.02, (b8-2050.73)+1:-1.61, (b9-1930.69)+1:-0.91, (b10-1930.69)+1:-0.55, (b11-1930.69)+1:5.14, (b13-1581.56)+1:15.87, (b19-1565.56)+2:19.99, (b25-1581.56)+2:14.55, (b25-1784.63)+2:15.76];[y1+1:-0.91, y2+1:0.87, y3+1:1.47, y4+1:0.64, y5+1:2.13, y6+1:2.07, y7+1:1.15, y8+1:1.71, y9+1:0.61, y10+1:3.17, y11+1:0.31, y12+1…	[b2+1:6755, b3+1:43495, b4+1:13843, b5+1:24975, (b8-1581.56)+1:4460, (b8-1930.69)+1:10613, (b8-2050.73)+1:3027, (b9-1930.69)+1:5670, (b10-1930.69)+1:7045, (b11-1930.69)+1:4035, (b13-1581.56)+1:7060, (b19-1565.56)+2:23948, (b25-1581.56)+2:105787, (b25-1784.63)+2:530523];[y1+1:1608, y2+1:8126, y3+1:14083, y4+1:12583, y5+1:47396, y6+1:15317, y7+1:62154, y8+1:54180, y9+1:19341, y10+1:5159, y11+1:4140…	54	T	0	0	0	36.0938	10.0854	8.44006	2133.77	H6N5F1	28.0668
D:\GlycoData\Hech-EThcD\EThcD-4000\raw\20190323_L1_Ag6_Zhu00015_SA_CHOKO_FT_imac_SAX_m4000_02.raw	11309	43.0512	11277	1321.58	3	3961.7	A0A061I3S1|G3HHR9	Cricetulus griseus OX=10029	Integrin alpha-V	[10 to 25]	ANTTQPGIVEGGQVLK	K,C	AN[N-Glycosylation:H5N4A2F1 on N]TTQPGIVEGGQVLK	1	3961.69	54.6077	0	[(b2-2147.75)+1, (b2-2267.79)+1, (b3-2147.75)+1, (b3-2267.79)+1, (b4-2147.75)+1, (b4-2267.79)+1, (b5-1944.67)+1, (b5-2147.75)+1, (b5-2267.79)+1, (b8-2147.75)+1, (b8-2267.79)+1, (b9-2147.75)+1, (b9-2267.79)+1, (b10-2147.75)+1, (b12-2147.75)+1, (b13-2147.75)+1, (b14-2147.75)+1, (b15-2147.75)+1];[y1+1, y2+1, y3+1, y4+1, y5+1, y6+1, y7+1, y8+1, y9+1, y10+1, y11+1, y12+1, y13+1, y14+1];[(M0-2350.83)+1…	[(b2-2147.75)+1:389.16675, (b2-2267.79)+1:269.12448, (b3-2147.75)+1:490.21634, (b3-2267.79)+1:370.17252, (b4-2147.75)+1:591.26733, (b4-2267.79)+1:471.22241, (b5-1944.67)+1:922.40021, (b5-2147.75)+1:719.32248, (b5-2267.79)+1:599.27997, (b8-2147.75)+1:986.47998, (b8-2267.79)+1:866.44318, (b9-2147.75)+1:1085.54358, (b9-2267.79)+1:965.50806, (b10-2147.75)+1:1214.59375, (b12-2147.75)+1:1328.63281, (b1…	[(b2-2147.75)+1:0.00006, (b2-2267.79)+1:-0.00103, (b3-2147.75)+1:0.00197, (b3-2267.79)+1:-0.00067, (b4-2147.75)+1:0.00529, (b4-2267.79)+1:0.00155, (b5-1944.67)+1:0.00022, (b5-2147.75)+1:0.00186, (b5-2267.79)+1:0.00053, (b8-2147.75)+1:0.00107, (b8-2267.79)+1:0.00544, (b9-2147.75)+1:-0.00375, (b9-2267.79)+1:0.00191, (b10-2147.75)+1:0.00383, (b12-2147.75)+1:-0.00004, (b13-2147.75)+1:-0.00527, (b14-2…	[(b2-2147.75)+1:0.16, (b2-2267.79)+1:-3.83, (b3-2147.75)+1:4.03, (b3-2267.79)+1:-1.82, (b4-2147.75)+1:8.96, (b4-2267.79)+1:3.29, (b5-1944.67)+1:0.23, (b5-2147.75)+1:2.58, (b5-2267.79)+1:0.88, (b8-2147.75)+1:1.08, (b8-2267.79)+1:6.29, (b9-2147.75)+1:-3.46, (b9-2267.79)+1:1.98, (b10-2147.75)+1:3.16, (b12-2147.75)+1:-0.03, (b13-2147.75)+1:-3.62, (b14-2147.75)+1:3.01, (b15-2147.75)+1:2.25];[y1+1:0.24…	[(b2-2147.75)+1:9218, (b2-2267.79)+1:4633, (b3-2147.75)+1:7076, (b3-2267.79)+1:14932, (b4-2147.75)+1:5302, (b4-2267.79)+1:3113, (b5-1944.67)+1:4022, (b5-2147.75)+1:37231, (b5-2267.79)+1:6361, (b8-2147.75)+1:15664, (b8-2267.79)+1:7927, (b9-2147.75)+1:7609, (b9-2267.79)+1:4345, (b10-2147.75)+1:8927, (b12-2147.75)+1:2861, (b13-2147.75)+1:7054, (b14-2147.75)+1:6376, (b15-2147.75)+1:12540];[y1+1:6320,…	54	T	0	0	0	32.0713	12.0821	10.4543	2350.83	H5N4A2F1	13.5952
D:\GlycoData\Hech-EThcD\EThcD-4000\raw\20190323_L1_Ag6_Zhu00015_SA_CHOKO_FT_imac_SAX_m4000_02.raw	8259	32.6735	8242	1407.85	3	4220.54	G3HZ55	Cricetulus griseus OX=10029	Integrin beta	[519 to 539]	ENSSEICSNNGECVCGQCVCR	K,K	EN[N-Glycosylation:H8N2 on N]SSEIC[Common Fixed:Carbamidomethyl on C]SNNGEC[Common Fixed:Carbamidomethyl on C]VC[Common Fixed:Carbamidomethyl on C]GQC[Common Fixed:Carbamidomethyl on C]VC[Common Fixed:Carbamidomethyl on C]R	6	4220.52	54.4394	0	[(b2-1499.50)+1, (b2-1619.54)+1, (b3-1499.50)+1, (b4-1134.37)+1, (b4-1499.50)+1, (b4-1619.54)+1, (b5-1499.50)+1, (b5-1619.54)+1, (b6-1499.50)+1, (b6-1619.54)+1, (b7-1134.37)+1, (b7-1296.42)+1, (b7-1499.50)+1, (b7-1619.54)+1, (b8-1619.54)+1, b9+1, (b9-1499.50)+1, (b10-1499.50)+1, (b11-1499.50)+1, (b11-1619.54)+1, (b12-1499.50)+1, (b13-1499.50)+1, (b14-1499.50)+1, (b15-1499.50)+1];[y1+1, y2+1, y3+1…	[(b2-1499.50)+1:447.17169, (b2-1619.54)+1:327.13120, (b3-1499.50)+1:534.20538, (b4-1134.37)+1:986.35443, (b4-1499.50)+1:621.23718, (b4-1619.54)+1:501.19415, (b5-1499.50)+1:750.28141, (b5-1619.54)+1:630.23755, (b6-1499.50)+1:863.36382, (b6-1619.54)+1:743.32123, (b7-1134.37)+1:1388.51953, (b7-1296.42)+1:1226.45862, (b7-1499.50)+1:1023.39398, (b7-1619.54)+1:903.34192, (b8-1619.54)+1:990.37805, b9+1:…	[(b2-1499.50)+1:-0.00047, (b2-1619.54)+1:0.00021, (b3-1499.50)+1:0.00119, (b4-1134.37)+1:-0.01398, (b4-1499.50)+1:0.00096, (b4-1619.54)+1:-0.00089, (b5-1499.50)+1:0.00259, (b5-1619.54)+1:-0.00009, (b6-1499.50)+1:0.00094, (b6-1619.54)+1:-0.00047, (b7-1134.37)+1:-0.00619, (b7-1296.42)+1:-0.01428, (b7-1499.50)+1:0.00045, (b7-1619.54)+1:-0.01043, (b8-1619.54)+1:-0.00633, b9+1:0.04179, (b9-1499.50)+1:…	[(b2-1499.50)+1:-1.06, (b2-1619.54)+1:0.64, (b3-1499.50)+1:2.23, (b4-1134.37)+1:-14.19, (b4-1499.50)+1:1.55, (b4-1619.54)+1:-1.78, (b5-1499.50)+1:3.46, (b5-1619.54)+1:-0.14, (b6-1499.50)+1:1.09, (b6-1619.54)+1:-0.64, (b7-1134.37)+1:-4.46, (b7-1296.42)+1:-11.65, (b7-1499.50)+1:0.44, (b7-1619.54)+1:-11.56, (b8-1619.54)+1:-6.39, b9+1:15.35, (b9-1499.50)+1:-1.28, (b10-1499.50)+1:-0.61, (b11-1499.50)+…	[(b2-1499.50)+1:20630, (b2-1619.54)+1:7172, (b3-1499.50)+1:16841, (b4-1134.37)+1:9653, (b4-1499.50)+1:11781, (b4-1619.54)+1:11886, (b5-1499.50)+1:67402, (b5-1619.54)+1:10301, (b6-1499.50)+1:39197, (b6-1619.54)+1:13314, (b7-1134.37)+1:9949, (b7-1296.42)+1:7196, (b7-1499.50)+1:22908, (b7-1619.54)+1:4415, (b8-1619.54)+1:6438, b9+1:11320, (b9-1499.50)+1:19481, (b10-1499.50)+1:29528, (b11-1499.50)+1:9…	54	T	0	0	0	43.1941	3.02608	8.21922	1702.58	H8N2	10.504
D:\GlycoData\Hech-EThcD\EThcD-4000\raw\20190323_L1_Ag6_Zhu00015_SA_CHOKO_FT_imac_SAX_m4000_01.raw	8298	32.7213	8270	1461.87	3	4382.59	G3HZ55	Cricetulus griseus OX=10029	Integrin beta	[519 to 539]	ENSSEICSNNGECVCGQCVCR	K,K	EN[N-Glycosylation:H9N2 on N]SSEIC[Common Fixed:Carbamidomethyl on C]SNNGEC[Common Fixed:Carbamidomethyl on C]VC[Common Fixed:Carbamidomethyl on C]GQC[Common Fixed:Carbamidomethyl on C]VC[Common Fixed:Carbamidomethyl on C]R	6	4382.57	54.4141	0	[(b2-1661.55)+1, (b3-1661.55)+1, (b4-1296.42)+1, (b4-1661.55)+1, (b4-1781.60)+1, (b5-1661.55)+1, (b5-1781.60)+1, (b6-1661.55)+1, (b6-1781.60)+1, (b7-1296.42)+1, (b7-1458.48)+1, (b7-1661.55)+1, (b7-1781.60)+1, (b8-1661.55)+1, (b9-1661.55)+1, (b10-1296.42)+1, (b10-1661.55)+1, (b11-1661.55)+1, (b12-1661.55)+1, (b13-1661.55)+1, (b14-1661.55)+1, (b14-1781.60)+1, (b15-1661.55)+1];[y1+1, y2+1, y3+1, y4+…	[(b2-1661.55)+1:447.17249, (b3-1661.55)+1:534.20428, (b4-1296.42)+1:986.35938, (b4-1661.55)+1:621.23810, (b4-1781.60)+1:501.19406, (b5-1661.55)+1:750.28131, (b5-1781.60)+1:630.23926, (b6-1661.55)+1:863.36334, (b6-1781.60)+1:743.32233, (b7-1296.42)+1:1388.50623, (b7-1458.48)+1:1226.46082, (b7-1661.55)+1:1023.39154, (b7-1781.60)+1:903.34937, (b8-1661.55)+1:1110.42102, (b9-1661.55)+1:1224.46606, (b1…	[(b2-1661.55)+1:0.00032, (b3-1661.55)+1:0.00009, (b4-1296.42)+1:-0.00904, (b4-1661.55)+1:0.00187, (b4-1781.60)+1:-0.00098, (b5-1661.55)+1:0.00250, (b5-1781.60)+1:0.00162, (b6-1661.55)+1:0.00046, (b6-1781.60)+1:0.00063, (b7-1296.42)+1:-0.01949, (b7-1458.48)+1:-0.01208, (b7-1661.55)+1:-0.00199, (b7-1781.60)+1:-0.00298, (b8-1661.55)+1:-0.00454, (b9-1661.55)+1:-0.00242, (b10-1296.42)+1:-0.00237, (b10…	[(b2-1661.55)+1:0.71, (b3-1661.55)+1:0.17, (b4-1296.42)+1:-9.17, (b4-1661.55)+1:3.02, (b4-1781.60)+1:-1.96, (b5-1661.55)+1:3.33, (b5-1781.60)+1:2.58, (b6-1661.55)+1:0.54, (b6-1781.60)+1:0.84, (b7-1296.42)+1:-14.05, (b7-1458.48)+1:-9.86, (b7-1661.55)+1:-1.95, (b7-1781.60)+1:-3.31, (b8-1661.55)+1:-4.09, (b9-1661.55)+1:-1.98, (b10-1296.42)+1:-1.39, (b10-1661.55)+1:0.05, (b11-1661.55)+1:-6.59, (b12-1…	[(b2-1661.55)+1:12247, (b3-1661.55)+1:9151, (b4-1296.42)+1:4134, (b4-1661.55)+1:6959, (b4-1781.60)+1:4594, (b5-1661.55)+1:34882, (b5-1781.60)+1:4667, (b6-1661.55)+1:25777, (b6-1781.60)+1:5745, (b7-1296.42)+1:5411, (b7-1458.48)+1:3909, (b7-1661.55)+1:13524, (b7-1781.60)+1:6211, (b8-1661.55)+1:6012, (b9-1661.55)+1:12472, (b10-1296.42)+1:3450, (b10-1661.55)+1:22123, (b11-1661.55)+1:3164, (b12-1661.5…	54	T	0	0	0	42.1738	4.0205	8.21976	1864.63	H9N2	10.1767
D:\GlycoData\Hech-EThcD\EThcD-4000\raw\20190323_L1_Ag6_Zhu00015_SA_CHOKO_IMAC_m4000_02.raw	23483	58.6392	23457	1022.41	3	3064.22	G3I4W7	Cricetulus griseus OX=10029	Cathepsin D	[250 to 262]	YYEGELSYLNVTR	K,K	YYEGELSYLN[N-Glycosylation:H6N2P1 on N]VTR	1	3064.21	54.4037	0	[b2+1, b3+1, b4+1, b5+1, b6+1, b7+1, b8+1, b9+1];[y1+1, y2+1, y3+1, (y4-1052.28)+1, (y4-1255.36)+1, (y4-1375.40)+1, (y5-1052.28)+1, (y5-1255.36)+1, (y5-1375.40)+1, (y6-890.23)+1, (y6-1052.28)+1, (y6-1255.36)+1, (y6-1375.40)+1, (y7-890.23)+1, (y7-1052.28)+1, (y7-1255.36)+1, (y7-1375.40)+1, (y8-890.23)+1, (y8-1052.28)+1, (y8-1255.36)+1, (y8-1375.40)+1, (y9-1052.28)+1, (y9-1255.36)+1, (y10-890.23)+1…	[b2+1:327.13513, b3+1:456.17819, b4+1:513.20046, b5+1:642.24286, b6+1:755.32776, b7+1:842.35907, b8+1:1005.42157, b9+1:1118.50562];[y1+1:175.11926, y2+1:276.16748, y3+1:375.23585, (y4-1052.28)+1:895.43921, (y4-1255.36)+1:692.35985, (y4-1375.40)+1:572.31708, (y5-1052.28)+1:1008.52370, (y5-1255.36)+1:805.44356, (y5-1375.40)+1:685.40253, (y6-890.23)+1:1333.63657, (y6-1052.28)+1:1171.58486, (y6-1255.…	[b2+1:0.00120, b3+1:0.00167, b4+1:0.00247, b5+1:0.00228, b6+1:0.00311, b7+1:0.00239, b8+1:0.00157, b9+1:0.00155];[y1+1:0.00031, y2+1:0.00085, y3+1:0.00080, (y4-1052.28)+1:0.00250, (y4-1255.36)+1:0.00251, (y4-1375.40)+1:0.00092, (y5-1052.28)+1:0.00293, (y5-1255.36)+1:0.00216, (y5-1375.40)+1:0.00230, (y6-890.23)+1:-0.00035, (y6-1052.28)+1:0.00075, (y6-1255.36)+1:0.00233, (y6-1375.40)+1:0.00538, (y7…	[b2+1:3.68, b3+1:3.66, b4+1:4.82, b5+1:3.55, b6+1:4.13, b7+1:2.85, b8+1:1.56, b9+1:1.38];[y1+1:1.78, y2+1:3.09, y3+1:2.15, (y4-1052.28)+1:2.79, (y4-1255.36)+1:3.63, (y4-1375.40)+1:1.60, (y5-1052.28)+1:2.91, (y5-1255.36)+1:2.68, (y5-1375.40)+1:3.36, (y6-890.23)+1:-0.26, (y6-1052.28)+1:0.64, (y6-1255.36)+1:2.41, (y6-1375.40)+1:6.35, (y7-890.23)+1:2.19, (y7-1052.28)+1:2.49, (y7-1255.36)+1:2.67, (y7-…	[b2+1:219190, b3+1:104995, b4+1:39174, b5+1:92862, b6+1:77604, b7+1:38953, b8+1:27228, b9+1:28005];[y1+1:64730, y2+1:143528, y3+1:80891, (y4-1052.28)+1:40108, (y4-1255.36)+1:97289, (y4-1375.40)+1:8928, (y5-1052.28)+1:46413, (y5-1255.36)+1:107006, (y5-1375.40)+1:9487, (y6-890.23)+1:48100, (y6-1052.28)+1:69560, (y6-1255.36)+1:174232, (y6-1375.40)+1:14350, (y7-890.23)+1:69200, (y7-1052.28)+1:97226, …	54	T	0	0	0	41.1051	5.12439	8.17427	1458.44	H6N2P1	14.6192
D:\GlycoData\Hech-EThcD\EThcD-4000\raw\20190323_L1_Ag6_Zhu00015_SA_CHOKO_FT_imac_SAX_m4000_01.raw	5789	24.0364	5771	1173.76	3	3518.25	G3HZ55	Cricetulus griseus OX=10029	Integrin beta	[477 to 490]	CHEGNGTFECGACR	K,C	C[Common Fixed:Carbamidomethyl on C]HEGN[N-Glycosylation:H9N2 on N]GTFEC[Common Fixed:Carbamidomethyl on C]GAC[Common Fixed:Carbamidomethyl on C]R	4	3518.24	54.2838	0	[b2+1, b3+1, b4+1, (b5-1296.42)+1, (b5-1458.48)+1, (b5-1661.55)+1, (b6-1661.55)+1, (b6-1781.60)+1, (b7-1661.55)+1, (b7-1781.60)+1, (b8-1661.55)+1, (b8-1781.60)+1, (b9-1661.55)+1, (b10-1458.48)+1, (b10-1661.55)+1, (b12-1661.55)+1, (b13-1661.55)+1];[y1+1, y2+1, y3+1, y4+1, y5+1, y6+1, y7+1, y8+1, y9+1, (y10-1458.48)+1, (y10-1661.55)+1, (y11-1296.42)+1, (y11-1458.48)+1, (y11-1661.55)+1, (y11-1781.60…	[b2+1:298.09734, b3+1:427.13989, b4+1:484.16222, (b5-1296.42)+1:1166.42615, (b5-1458.48)+1:1004.37842, (b5-1661.55)+1:801.28571, (b6-1661.55)+1:858.31360, (b6-1781.60)+1:738.26404, (b7-1661.55)+1:959.35645, (b7-1781.60)+1:839.30884, (b8-1661.55)+1:1106.42456, (b8-1781.60)+1:986.37982, (b9-1661.55)+1:1235.46304, (b10-1458.48)+1:1598.57080, (b10-1661.55)+1:1395.50659, (b12-1661.55)+1:1523.56555, (b…	[b2+1:0.00050, b3+1:0.00046, b4+1:0.00133, (b5-1296.42)+1:0.01077, (b5-1458.48)+1:0.01586, (b5-1661.55)+1:0.00251, (b6-1661.55)+1:0.00894, (b6-1781.60)+1:0.00056, (b7-1661.55)+1:0.00411, (b7-1781.60)+1:-0.00232, (b8-1661.55)+1:0.00381, (b8-1781.60)+1:0.00025, (b9-1661.55)+1:-0.00030, (b10-1458.48)+1:-0.00256, (b10-1661.55)+1:0.01260, (b12-1661.55)+1:0.01299, (b13-1661.55)+1:-0.00607];[y1+1:0.0001…	[b2+1:1.69, b3+1:1.09, b4+1:2.75, (b5-1296.42)+1:9.24, (b5-1458.48)+1:15.80, (b5-1661.55)+1:3.14, (b6-1661.55)+1:10.43, (b6-1781.60)+1:0.76, (b7-1661.55)+1:4.29, (b7-1781.60)+1:-2.76, (b8-1661.55)+1:3.45, (b8-1781.60)+1:0.26, (b9-1661.55)+1:-0.24, (b10-1458.48)+1:-1.60, (b10-1661.55)+1:9.04, (b12-1661.55)+1:8.53, (b13-1661.55)+1:-3.61];[y1+1:0.73, y2+1:1.87, y3+1:2.92, y4+1:2.47, y5+1:2.03, y6+1:…	[b2+1:193350, b3+1:97180, b4+1:20336, (b5-1296.42)+1:6615, (b5-1458.48)+1:5330, (b5-1661.55)+1:24773, (b6-1661.55)+1:6651, (b6-1781.60)+1:3176, (b7-1661.55)+1:12867, (b7-1781.60)+1:2730, (b8-1661.55)+1:8317, (b8-1781.60)+1:3481, (b9-1661.55)+1:15379, (b10-1458.48)+1:4046, (b10-1661.55)+1:7860, (b12-1661.55)+1:4407, (b13-1661.55)+1:5682];[y1+1:20306, y2+1:22110, y3+1:10787, y4+1:38754, y5+1:85612,…	54	T	0	0	0	39.0522	7.06375	8.16784	1864.63	H9N2	16.7122
D:\GlycoData\Hech-EThcD\EThcD-4000\raw\20190323_L1_Ag6_Zhu00015_SA_CHOKO_IMAC_m4000_02.raw	21428	53.764	21401	1065.11	3	3192.31	G3I4W7	Cricetulus griseus OX=10029	Cathepsin D	[250 to 263]	YYEGELSYLNVTRK	K,A	YYEGELSYLN[N-Glycosylation:H6N2P1 on N]VTRK	1	3192.3	54.2488	0	[b2+1, b3+1, b4+1, b5+1, b6+1, b7+1, b8+1, b9+1, (b13-1255.36)+1];[y1+1, y2+1, y3+1, y4+1, (y5-890.23)+1, (y5-1052.28)+1, (y5-1255.36)+1, (y6-890.23)+1, (y6-1052.28)+1, (y6-1255.36)+1, (y7-890.23)+1, (y7-1255.36)+1, (y7-1375.40)+1, (y8-890.23)+1, (y8-1052.28)+1, (y8-1255.36)+1, (y8-1375.40)+1, (y9-890.23)+1, (y9-1052.28)+1, (y9-1255.36)+1, (y9-1375.40)+1, (y10-1255.36)+1, (y11-890.23)+2, (y11-105…	[b2+1:327.13463, b3+1:456.17731, b4+1:513.19873, b5+1:642.24260, b6+1:755.32675, b7+1:842.35772, b8+1:1005.41681, b9+1:1118.50217, (b13-1255.36)+1:1791.84041];[y1+1:147.11287, y2+1:303.21432, y3+1:404.26235, y4+1:503.33098, (y5-890.23)+1:1185.59338, (y5-1052.28)+1:1023.51132, (y5-1255.36)+1:820.45312, (y6-890.23)+1:1298.67195, (y6-1052.28)+1:1136.61660, (y6-1255.36)+1:933.53882, (y7-890.23)+1:146…	[b2+1:0.00070, b3+1:0.00078, b4+1:0.00074, b5+1:0.00202, b6+1:0.00211, b7+1:0.00104, b8+1:-0.00320, b9+1:-0.00190, (b13-1255.36)+1:-0.00316];[y1+1:0.00007, y2+1:0.00041, y3+1:0.00076, y4+1:0.00098, (y5-890.23)+1:0.00889, (y5-1052.28)+1:-0.02036, (y5-1255.36)+1:0.00082, (y6-890.23)+1:0.00339, (y6-1052.28)+1:0.00086, (y6-1255.36)+1:0.00245, (y7-890.23)+1:-0.00192, (y7-1255.36)+1:0.00025, (y7-1375.4…	[b2+1:2.14, b3+1:1.72, b4+1:1.45, b5+1:3.15, b6+1:2.79, b7+1:1.24, b8+1:-3.18, b9+1:-1.70, (b13-1255.36)+1:-1.76];[y1+1:0.45, y2+1:1.36, y3+1:1.89, y4+1:1.94, (y5-890.23)+1:7.50, (y5-1052.28)+1:-19.91, (y5-1255.36)+1:1.00, (y6-890.23)+1:2.61, (y6-1052.28)+1:0.75, (y6-1255.36)+1:2.63, (y7-890.23)+1:-1.32, (y7-1255.36)+1:0.23, (y7-1375.40)+1:4.08, (y8-890.23)+1:-0.29, (y8-1052.28)+1:3.81, (y8-1255.…	[b2+1:269533, b3+1:110856, b4+1:54372, b5+1:143462, b6+1:130911, b7+1:76546, b8+1:20809, b9+1:55441, (b13-1255.36)+1:75019];[y1+1:28987, y2+1:89380, y3+1:159729, y4+1:99544, (y5-890.23)+1:60988, (y5-1052.28)+1:91064, (y5-1255.36)+1:117586, (y6-890.23)+1:70392, (y6-1052.28)+1:59060, (y6-1255.36)+1:81272, (y7-890.23)+1:75953, (y7-1255.36)+1:102963, (y7-1375.40)+1:15502, (y8-890.23)+1:109264, (y8-10…	54	T	0	0	0	39.0506	7.07653	8.12175	1458.44	H6N2P1	14.5625
D:\GlycoData\Hech-EThcD\EThcD-4000\raw\20190323_L1_Ag6_Zhu00015_SA_CHOKO_FT_imac_SAX_m2000_01_re.raw	14596	52.0313	14572	1416.24	3	4245.71	A0A061IJ01	Cricetulus griseus OX=10029	Integrin alpha-5	[170 to 188]	EPQSDPVGTCYLSTDNFTR	K,I	EPQSDPVGTC[Common Fixed:Carbamidomethyl on C]YLSTDN[N-Glycosylation:H5N4A1F1 on N]FTR	2	4245.69	53.6679	0	[b2+1, b3+1, b4+1, b5+1, b6+1, b7+1, b8+1, b9+1, b10+1, b11+1, b12+1, b13+1];[y1+1, y2+1, y3+1, (y4-1653.58)+1, (y4-1856.66)+1, (y5-1653.58)+1, (y5-1856.66)+1, (y5-1976.70)+1, (y6-1856.66)+1, (y7-1653.58)+1, (y7-1856.66)+1, (y7-1976.70)+1, (y8-1653.58)+1, (y8-1856.66)+1, (y9-1653.58)+1, (y9-1856.66)+1, (y10-1856.66)+1, (y10-1976.70)+1, (y11-1653.58)+1, (y11-1856.66)+1, (y12-1653.58)+1, (y12-1710.…	[b2+1:227.10173, b3+1:355.16058, b4+1:442.19287, b5+1:557.21976, b6+1:654.27057, b7+1:753.34195, b8+1:810.36407, b9+1:911.40955, b10+1:1071.44641, b11+1:1234.51062, b12+1:1347.58506, b13+1:1434.62927];[y1+1:175.11919, y2+1:276.16724, y3+1:423.23526, (y4-1653.58)+1:943.43146, (y4-1856.66)+1:740.35712, (y5-1653.58)+1:1058.46960, (y5-1856.66)+1:855.38861, (y5-1976.70)+1:735.33157, (y6-1856.66)+1:956…	[b2+1:-0.00090, b3+1:-0.00063, b4+1:-0.00037, b5+1:-0.00043, b6+1:-0.00238, b7+1:0.00059, b8+1:0.00125, b9+1:-0.00096, b10+1:0.00526, b11+1:0.00614, b12+1:-0.00348, b13+1:0.00870];[y1+1:0.00023, y2+1:0.00061, y3+1:0.00022, (y4-1653.58)+1:-0.00525, (y4-1856.66)+1:-0.00023, (y5-1653.58)+1:0.00595, (y5-1856.66)+1:0.00433, (y5-1976.70)+1:-0.01153, (y6-1856.66)+1:0.00108, (y7-1653.58)+1:0.00058, (y7-1…	[b2+1:-3.99, b3+1:-1.77, b4+1:-0.83, b5+1:-0.77, b6+1:-3.64, b7+1:0.79, b8+1:1.55, b9+1:-1.05, b10+1:4.91, b11+1:4.98, b12+1:-2.59, b13+1:6.07];[y1+1:1.35, y2+1:2.20, y3+1:0.51, (y4-1653.58)+1:-5.58, (y4-1856.66)+1:-0.30, (y5-1653.58)+1:5.63, (y5-1856.66)+1:5.06, (y5-1976.70)+1:-15.71, (y6-1856.66)+1:1.13, (y7-1653.58)+1:0.47, (y7-1856.66)+1:-0.19, (y7-1976.70)+1:-6.84, (y8-1653.58)+1:-15.26, (y8…	[b2+1:2564, b3+1:2850, b4+1:5539, b5+1:25787, b6+1:4198, b7+1:24874, b8+1:7139, b9+1:10101, b10+1:5391, b11+1:6782, b12+1:10111, b13+1:16387];[y1+1:12054, y2+1:9850, y3+1:10076, (y4-1653.58)+1:5443, (y4-1856.66)+1:17929, (y5-1653.58)+1:4481, (y5-1856.66)+1:9729, (y5-1976.70)+1:33715, (y6-1856.66)+1:12097, (y7-1653.58)+1:12155, (y7-1856.66)+1:40685, (y7-1976.70)+1:4923, (y8-1653.58)+1:4540, (y8-18…	53	T	0	0	0	39.0643	4.01931	10.5843	2059.73	H5N4A1F1	18.1434
D:\GlycoData\Hech-EThcD\EThcD-4000\raw\20190323_L1_Ag6_Zhu00015_SA_CHOKO_FT_imac_SAX_m2000_01_re.raw	13351	48.1827	13332	1460.62	4	5838.46	A0A061IM78|G3HK56	Cricetulus griseus OX=10029	Lysosome-associated membrane glycoprotein 1		ALNISPNDTASGSCSPHVVTLTVESK	R,N	ALNISPN[N-Glycosylation:H8N7A1F1 on N]DTASGSC[Common Fixed:Carbamidomethyl on C]SPHVVTLTVESK	2	5838.44	53.6474	0	[b2+1, b3+1, b4+1, b5+1, (b8-2602.91)+1, (b8-2952.05)+1, (b10-2952.05)+1, (b11-2952.05)+1, (b19-2586.92)+2, (b25-2602.91)+2, (b25-2805.99)+2];[y2+1, y3+1, y4+1, y5+1, y6+1, y7+1, y8+1, y9+1, y10+1, y11+1, y12+1, y13+1, y14+1, y15+1, y16+1, y17+1, y18+1, y19+1, (y21-2952.05)+2, (y22-2952.05)+2];[(M0-3155.13)+2, (M0-3072.09)+2, (M0-2952.05)+2, (M0-2805.99)+2, (M0-2748.97)+2, (M0-2586.92)+2, (M0-244…	[b2+1:185.12857, b3+1:299.17182, b4+1:412.25687, b5+1:499.28857, (b8-2602.91)+1:1377.63013, (b8-2952.05)+1:1028.48950, (b10-2952.05)+1:1200.56238, (b11-2952.05)+1:1287.61023, (b19-2586.92)+2:1238.57942, (b25-2602.91)+2:1545.74415, (b25-2805.99)+2:1444.20442];[y2+1:234.14543, y3+1:363.18817, y4+1:462.25708, y5+1:563.30499, y6+1:676.38776, y7+1:777.43772, y8+1:876.50494, y9+1:975.57458, y10+1:1112.…	[b2+1:0.00012, b3+1:0.00043, b4+1:0.00142, b5+1:0.00110, (b8-2602.91)+1:0.00337, (b8-2952.05)+1:0.00002, (b10-2952.05)+1:-0.01189, (b11-2952.05)+1:0.00393, (b19-2586.92)+2:0.04841, (b25-2602.91)+2:0.05031, (b25-2805.99)+2:0.05023];[y2+1:0.00060, y3+1:0.00075, y4+1:0.00124, y5+1:0.00147, y6+1:0.00017, y7+1:0.00246, y8+1:0.00126, y9+1:0.00250, y10+1:0.00926, y11+1:0.00117, y12+1:0.00650, y13+1:-0.0…	[b2+1:0.63, b3+1:1.46, b4+1:3.45, b5+1:2.21, (b8-2602.91)+1:2.45, (b8-2952.05)+1:0.02, (b10-2952.05)+1:-9.91, (b11-2952.05)+1:3.05, (b19-2586.92)+2:19.56, (b25-2602.91)+2:16.29, (b25-2805.99)+2:17.40];[y2+1:2.57, y3+1:2.06, y4+1:2.69, y5+1:2.62, y6+1:0.26, y7+1:3.16, y8+1:1.44, y9+1:2.56, y10+1:8.33, y11+1:0.97, y12+1:5.01, y13+1:-15.16, y14+1:-1.05, y15+1:-4.58, y16+1:4.17, y17+1:5.45, y18+1:2.1…	[b2+1:7310, b3+1:42937, b4+1:14224, b5+1:26788, (b8-2602.91)+1:9060, (b8-2952.05)+1:16061, (b10-2952.05)+1:10451, (b11-2952.05)+1:6078, (b19-2586.92)+2:43259, (b25-2602.91)+2:191271, (b25-2805.99)+2:779310];[y2+1:8062, y3+1:17424, y4+1:16732, y5+1:46885, y6+1:12802, y7+1:66561, y8+1:53319, y9+1:21324, y10+1:6287, y11+1:28725, y12+1:12178, y13+1:11328, y14+1:6019, y15+1:18865, y16+1:20770, y17+1:8…	53	T	0	0	0	31.062	12.0726	10.5128	3155.13	H8N7A1F1	20.7676
D:\GlycoData\Hech-EThcD\EThcD-4000\raw\20190323_L1_Ag6_Zhu00015_SA_CHOKO_FT_imac_SAX_m2000_01_re.raw	13313	48.0661	13295	1606.71	3	4817.1	A0A061IM78|G3HK56	Cricetulus griseus OX=10029	Lysosome-associated membrane glycoprotein 1		ALNISPNDTASGSCSPHVVTLTVESK	R,N	ALNISPN[N-Glycosylation:H6N5F1 on N]DTASGSC[Common Fixed:Carbamidomethyl on C]SPHVVTLTVESK	2	4817.08	53.6359	0	[b2+1, b3+1, b4+1, b5+1, b6+1, (b8-1581.56)+1, (b8-1930.69)+1, (b9-1930.69)+1, (b10-1930.69)+1, (b11-1930.69)+1, (b12-1565.56)+1, (b13-1581.56)+1, (b13-2050.73)+1, (b19-1565.56)+2, (b25-1581.56)+2, (b25-1784.63)+2];[y2+1, y3+1, y4+1, y5+1, y6+1, y7+1, y8+1, y9+1, y10+1, y11+1, y12+1, y13+1, y14+1, y15+1, y16+1, y17+1, y18+1, y19+1, (y21-1930.69)+2, (y22-1930.69)+2];[(M0-2133.77)+2, (M0-2050.73)+2…	[b2+1:185.12877, b3+1:299.17175, b4+1:412.25662, b5+1:499.28821, b6+1:596.33923, (b8-1581.56)+1:1377.63220, (b8-1930.69)+1:1028.49182, (b9-1930.69)+1:1129.53906, (b10-1930.69)+1:1200.57458, (b11-1930.69)+1:1287.60449, (b12-1565.56)+1:1709.79370, (b13-1581.56)+1:1780.82605, (b13-2050.73)+1:1311.60547, (b19-1565.56)+2:1238.57894, (b25-1581.56)+2:1545.74489, (b25-1784.63)+2:1444.20461];[y2+1:234.145…	[b2+1:0.00031, b3+1:0.00037, b4+1:0.00118, b5+1:0.00074, b6+1:-0.00100, (b8-1581.56)+1:0.00544, (b8-1930.69)+1:0.00234, (b9-1930.69)+1:0.00191, (b10-1930.69)+1:0.00031, (b11-1930.69)+1:-0.00181, (b12-1565.56)+1:0.03375, (b13-1581.56)+1:0.02898, (b13-2050.73)+1:-0.01314, (b19-1565.56)+2:0.04743, (b25-1581.56)+2:0.05180, (b25-1784.63)+2:0.05061];[y2+1:0.00051, y3+1:0.00040, y4+1:0.00103, y5+1:0.001…	[b2+1:1.71, b3+1:1.25, b4+1:2.86, b5+1:1.48, b6+1:-1.69, (b8-1581.56)+1:3.95, (b8-1930.69)+1:2.28, (b9-1930.69)+1:1.69, (b10-1930.69)+1:0.26, (b11-1930.69)+1:-1.40, (b12-1565.56)+1:19.75, (b13-1581.56)+1:16.28, (b13-2050.73)+1:-10.03, (b19-1565.56)+2:19.16, (b25-1581.56)+2:16.77, (b25-1784.63)+2:17.54];[y2+1:2.18, y3+1:1.12, y4+1:2.23, y5+1:1.86, y6+1:2.59, y7+1:2.41, y8+1:2.08, y9+1:0.64, y10+1:…	[b2+1:14457, b3+1:115117, b4+1:36018, b5+1:61795, b6+1:5232, (b8-1581.56)+1:41656, (b8-1930.69)+1:36217, (b9-1930.69)+1:17227, (b10-1930.69)+1:19366, (b11-1930.69)+1:12961, (b12-1565.56)+1:29994, (b13-1581.56)+1:26581, (b13-2050.73)+1:7334, (b19-1565.56)+2:89096, (b25-1581.56)+2:308485, (b25-1784.63)+2:1490457];[y2+1:22139, y3+1:50455, y4+1:37841, y5+1:127167, y6+1:49873, y7+1:165333, y8+1:152243…	53	T	0	0	0	36.1027	9.08891	8.44431	2133.77	H6N5F1	29.7478
D:\GlycoData\Hech-EThcD\EThcD-4000\raw\20190323_L1_Ag6_Zhu00015_SA_CHOKO_FT_imac_SAX_m4000_02.raw	13257	49.434	13227	1704.08	3	5109.21	A0A061IM78|G3HK56	Cricetulus griseus OX=10029	Lysosome-associated membrane glycoprotein 1		ALNISPNDTASGSCSPHVVTLTVESK	R,N	ALNISPN[N-Glycosylation:H6N5F3 on N]DTASGSC[Common Fixed:Carbamidomethyl on C]SPHVVTLTVESK	2	5109.2	53.5263	0	[b2+1, b3+1, b4+1, b5+1, (b8-1873.67)+1, (b8-2222.81)+1, (b9-2222.81)+1, (b10-2222.81)+1, (b11-2222.81)+1, (b12-2222.81)+1, (b18-2222.81)+1, (b19-1857.68)+1, (b23-1857.68)+1, (b25-1873.67)+2, (b25-2076.75)+1];[y2+1, y3+1, y4+1, y5+1, y6+1, y7+1, y8+1, y9+1, y10+1, y11+1, y12+1, y13+1, y14+1, y15+1, y16+1, y17+1, y18+1, y19+1, (y21-2222.81)+2, (y22-2222.81)+1, (y23-2019.73)+2];[(M0-2425.89)+2, (M0…	[b2+1:185.12854, b3+1:299.17197, b4+1:412.25729, b5+1:499.28864, (b8-1873.67)+1:1377.64417, (b8-2222.81)+1:1028.49414, (b9-2222.81)+1:1129.52563, (b10-2222.81)+1:1200.57483, (b11-2222.81)+1:1287.61072, (b12-2222.81)+1:1344.64514, (b18-2222.81)+1:2011.88989, (b19-1857.68)+1:2476.15210, (b23-1857.68)+1:2890.38208, (b25-1873.67)+2:1545.74506, (b25-2076.75)+1:2887.38641];[y2+1:234.14514, y3+1:363.187…	[b2+1:0.00009, b3+1:0.00058, b4+1:0.00185, b5+1:0.00117, (b8-1873.67)+1:0.01741, (b8-2222.81)+1:0.00466, (b9-2222.81)+1:-0.01152, (b10-2222.81)+1:0.00056, (b11-2222.81)+1:0.00442, (b12-2222.81)+1:0.01738, (b18-2222.81)+1:-0.01267, (b19-1857.68)+1:0.04894, (b23-1857.68)+1:0.03108, (b25-1873.67)+2:0.05213, (b25-2076.75)+1:0.03508];[y2+1:0.00031, y3+1:-0.00011, y4+1:0.00112, y5+1:0.00199, y6+1:0.002…	[b2+1:0.47, b3+1:1.96, b4+1:4.49, b5+1:2.34, (b8-1873.67)+1:12.64, (b8-2222.81)+1:4.54, (b9-2222.81)+1:-10.21, (b10-2222.81)+1:0.47, (b11-2222.81)+1:3.43, (b12-2222.81)+1:12.93, (b18-2222.81)+1:-6.30, (b19-1857.68)+1:19.77, (b23-1857.68)+1:10.76, (b25-1873.67)+2:16.87, (b25-2076.75)+1:12.15];[y2+1:1.33, y3+1:-0.30, y4+1:2.42, y5+1:3.54, y6+1:4.32, y7+1:2.50, y8+1:2.17, y9+1:1.18, y10+1:-0.68, y11…	[b2+1:3614, b3+1:21844, b4+1:4419, b5+1:9905, (b8-1873.67)+1:3906, (b8-2222.81)+1:6791, (b9-2222.81)+1:3047, (b10-2222.81)+1:4104, (b11-2222.81)+1:3012, (b12-2222.81)+1:4124, (b18-2222.81)+1:4383, (b19-1857.68)+1:3265, (b23-1857.68)+1:7311, (b25-1873.67)+2:52648, (b25-2076.75)+1:17756];[y2+1:3395, y3+1:5144, y4+1:6804, y5+1:16459, y6+1:5853, y7+1:25096, y8+1:25027, y9+1:5018, y10+1:3772, y11+1:17…	53	T	0	0	0	36.0533	9.04669	8.4263	2425.89	H6N5F3	24.5412
D:\GlycoData\Hech-EThcD\EThcD-4000\raw\20190323_L1_Ag6_Zhu00015_SA_CHOKO_FT_imac_SAX_m2000_02.raw	6601	26.2858	6580	1196.99	4	4783.92	A0A061I5C0|A0A061I657|G3I973	Cricetulus griseus OX=10029	Hypoxia up-regulated protein 1		NGTRTEPPLNATAGDQEEK	K,V	N[N-Glycosylation:H5N6A2F1 on N]GTRTEPPLNATAGDQEEK	1	4783.94	53.3849	0	[(b6-2188.78)+1, (b6-2350.83)+1, (b6-2553.91)+1, (b6-2673.95)+1, (b7-2350.83)+1, (b7-2553.91)+1, (b8-2553.91)+1, (b9-2673.95)+1, (b11-2350.83)+1, (b11-2553.91)+1, (b12-2350.83)+1, (b13-2350.83)+1, (b14-2407.85)+1, (b15-2350.83)+1, (b15-2553.91)+1, (b17-2188.78)+2, (b18-2204.77)+2];[y1+1, y2+1, y3+1, y4+1, y5+1, y6+1, y7+1, y8+1, y9+1, y10+1, y13+1];[(M0-2553.91)+2, (M0-2350.83)+2, (M0-2188.78)+2,…	[(b6-2188.78)+1:1227.52222, (b6-2350.83)+1:1065.47073, (b6-2553.91)+1:862.39075, (b6-2673.95)+1:742.34760, (b7-2350.83)+1:1162.53308, (b7-2553.91)+1:959.44324, (b8-2553.91)+1:1056.50513, (b9-2673.95)+1:1049.55225, (b11-2350.83)+1:1557.73572, (b11-2553.91)+1:1354.65674, (b12-2350.83)+1:1658.79724, (b13-2350.83)+1:1729.82263, (b14-2407.85)+1:1729.82263, (b15-2350.83)+1:1901.87097, (b15-2553.91)+1:1…	[(b6-2188.78)+1:-0.00007, (b6-2350.83)+1:0.00126, (b6-2553.91)+1:0.00066, (b6-2673.95)+1:-0.00132, (b7-2350.83)+1:0.01085, (b7-2553.91)+1:0.00037, (b8-2553.91)+1:0.00950, (b9-2673.95)+1:0.01374, (b11-2350.83)+1:-0.00338, (b11-2553.91)+1:-0.00299, (b12-2350.83)+1:0.01046, (b13-2350.83)+1:-0.00126, (b14-2407.85)+1:-0.00127, (b15-2350.83)+1:-0.00133, (b15-2553.91)+1:-0.01241, (b17-2188.78)+2:0.03044…	[(b6-2188.78)+1:-0.06, (b6-2350.83)+1:1.18, (b6-2553.91)+1:0.76, (b6-2673.95)+1:-1.79, (b7-2350.83)+1:9.34, (b7-2553.91)+1:0.39, (b8-2553.91)+1:9.00, (b9-2673.95)+1:13.10, (b11-2350.83)+1:-2.17, (b11-2553.91)+1:-2.21, (b12-2350.83)+1:6.31, (b13-2350.83)+1:-0.73, (b14-2407.85)+1:-0.73, (b15-2350.83)+1:-0.70, (b15-2553.91)+1:-7.31, (b17-2188.78)+2:13.12, (b18-2204.77)+2:19.53];[y1+1:0.86, y2+1:0.77…	[(b6-2188.78)+1:14274, (b6-2350.83)+1:19545, (b6-2553.91)+1:62408, (b6-2673.95)+1:3317, (b7-2350.83)+1:2830, (b7-2553.91)+1:4949, (b8-2553.91)+1:14127, (b9-2673.95)+1:5308, (b11-2350.83)+1:3157, (b11-2553.91)+1:4826, (b12-2350.83)+1:4379, (b13-2350.83)+1:7289, (b14-2407.85)+1:7289, (b15-2350.83)+1:9786, (b15-2553.91)+1:3499, (b17-2188.78)+2:19388, (b18-2204.77)+2:1005535];[y1+1:4062, y2+1:13268, …	53	T	0	0	0	28.0704	15.1043	10.2101	2756.99	H5N6A2F1	12.424
D:\GlycoData\Hech-EThcD\EThcD-4000\raw\20190323_L1_Ag6_Zhu00015_SA_CHOKO_IMAC_m4000_01.raw	29690	74.9045	29667	1218.21	3	3651.62	G3I6T1	Cricetulus griseus OX=10029	Phospholipase B-like	[71 to 90]	LVDGIHPYAVAWANLTNAIR	R,E	LVDGIHPYAVAWAN[N-Glycosylation:H6N2P1 on N]LTNAIR	1	3651.61	53.3798	0	[b2+1, b4+1, b5+1, b6+1, b7+1, b8+1, b9+1, b10+1, b11+1, b12+1, b13+1, (b16-890.23)+1, (b16-1052.28)+1, (b16-1255.36)+1, (b19-1255.36)+1];[y1+1, y2+1, y3+1, y4+1, y5+1, y6+1, (y7-890.23)+1, (y7-1255.36)+1, (y8-1052.28)+1, (y8-1255.36)+1, (y9-1255.36)+1, (y10-890.23)+1, (y10-1052.28)+1, (y10-1255.36)+1, (y11-1255.36)+1, (y12-1255.36)+1, (y13-1255.36)+1, (y14-890.23)+1, (y14-1052.28)+1, (y14-1255.3…	[b2+1:213.16048, b4+1:385.20898, b5+1:498.29304, b6+1:635.35205, b7+1:732.40656, b8+1:895.46652, b9+1:966.50493, b10+1:1065.57321, b11+1:1136.60962, b12+1:1322.68870, b13+1:1393.72459, (b16-890.23)+1:2290.08829, (b16-1052.28)+1:2128.04044, (b16-1255.36)+1:1924.97034, (b19-1255.36)+1:2223.14526];[y1+1:175.11903, y2+1:288.20355, y3+1:359.24127, y4+1:473.28357, y5+1:574.33119, y6+1:687.41589, (y7-89…	[b2+1:0.00072, b4+1:0.00082, b5+1:0.00081, b6+1:0.00091, b7+1:0.00265, b8+1:-0.00071, b9+1:0.00059, b10+1:0.00045, b11+1:-0.00025, b12+1:-0.00048, b13+1:-0.00171, (b16-890.23)+1:-0.02423, (b16-1052.28)+1:-0.01926, (b16-1255.36)+1:-0.01000, (b19-1255.36)+1:0.00082];[y1+1:0.00008, y2+1:0.00054, y3+1:0.00114, y4+1:0.00051, y5+1:0.00045, y6+1:0.00109, (y7-890.23)+1:-0.00291, (y7-1255.36)+1:0.00034, (…	[b2+1:3.40, b4+1:2.14, b5+1:1.63, b6+1:1.44, b7+1:3.63, b8+1:-0.80, b9+1:0.61, b10+1:0.42, b11+1:-0.22, b12+1:-0.37, b13+1:-1.23, (b16-890.23)+1:-10.59, (b16-1052.28)+1:-9.06, (b16-1255.36)+1:-5.20, (b19-1255.36)+1:0.37];[y1+1:0.47, y2+1:1.87, y3+1:3.19, y4+1:1.08, y5+1:0.79, y6+1:1.59, (y7-890.23)+1:-2.12, (y7-1255.36)+1:0.34, (y8-1052.28)+1:2.66, (y8-1255.36)+1:-0.45, (y9-1255.36)+1:0.32, (y10-…	[b2+1:3268, b4+1:15979, b5+1:16751, b6+1:134545, b7+1:4159, b8+1:13985, b9+1:26740, b10+1:31517, b11+1:27151, b12+1:13980, b13+1:8969, (b16-890.23)+1:12426, (b16-1052.28)+1:11390, (b16-1255.36)+1:4204, (b19-1255.36)+1:4298];[y1+1:17109, y2+1:7784, y3+1:6514, y4+1:6719, y5+1:17126, y6+1:7112, (y7-890.23)+1:2878, (y7-1255.36)+1:8799, (y8-1052.28)+1:5394, (y8-1255.36)+1:12317, (y9-1255.36)+1:19793, …	53	T	0	0	0	38.1322	7.16114	8.08648	1458.44	H6N2P1	12.8818
D:\GlycoData\Hech-EThcD\EThcD-4000\raw\20190323_L1_Ag6_Zhu00015_SA_CHOKO_FT_imac_SAX_m4000_02.raw	5730	23.8998	5713	1173.76	3	3518.25	G3HZ55	Cricetulus griseus OX=10029	Integrin beta	[477 to 490]	CHEGNGTFECGACR	K,C	C[Common Fixed:Carbamidomethyl on C]HEGN[N-Glycosylation:H9N2 on N]GTFEC[Common Fixed:Carbamidomethyl on C]GAC[Common Fixed:Carbamidomethyl on C]R	4	3518.24	53.2867	0	[b2+1, b3+1, b4+1, (b5-1296.42)+1, (b5-1458.48)+1, (b6-1661.55)+1, (b6-1781.60)+1, (b7-1661.55)+1, (b7-1781.60)+1, (b8-1661.55)+1, (b8-1781.60)+1, (b9-1458.48)+1, (b9-1661.55)+1, (b9-1781.60)+1, (b10-1458.48)+1, (b10-1661.55)+1, (b12-1661.55)+1, (b13-1661.55)+1];[y1+1, y2+1, y3+1, y4+1, y5+1, y6+1, y7+1, y8+1, y9+1, (y10-1661.55)+1, (y11-1296.42)+1, (y11-1458.48)+1, (y11-1661.55)+1, (y11-1781.60)…	[b2+1:298.09709, b3+1:427.13989, b4+1:484.16146, (b5-1296.42)+1:1166.42493, (b5-1458.48)+1:1004.37573, (b6-1661.55)+1:858.31854, (b6-1781.60)+1:738.26410, (b7-1661.55)+1:959.35529, (b7-1781.60)+1:839.31494, (b8-1661.55)+1:1106.41907, (b8-1781.60)+1:986.38513, (b9-1458.48)+1:1438.55225, (b9-1661.55)+1:1235.46389, (b9-1781.60)+1:1115.42749, (b10-1458.48)+1:1598.58752, (b10-1661.55)+1:1395.49817, (b…	[b2+1:0.00026, b3+1:0.00046, b4+1:0.00057, (b5-1296.42)+1:0.00955, (b5-1458.48)+1:0.01317, (b6-1661.55)+1:0.01389, (b6-1781.60)+1:0.00062, (b7-1661.55)+1:0.00295, (b7-1781.60)+1:0.00379, (b8-1661.55)+1:-0.00168, (b8-1781.60)+1:0.00556, (b9-1458.48)+1:0.00954, (b9-1661.55)+1:0.00055, (b9-1781.60)+1:0.00533, (b10-1458.48)+1:0.01417, (b10-1661.55)+1:0.00418, (b12-1661.55)+1:0.00090, (b13-1661.55)+1:…	[b2+1:0.86, b3+1:1.09, b4+1:1.17, (b5-1296.42)+1:8.19, (b5-1458.48)+1:13.13, (b6-1661.55)+1:16.20, (b6-1781.60)+1:0.85, (b7-1661.55)+1:3.08, (b7-1781.60)+1:4.52, (b8-1661.55)+1:-1.52, (b8-1781.60)+1:5.65, (b9-1458.48)+1:6.63, (b9-1661.55)+1:0.45, (b9-1781.60)+1:4.78, (b10-1458.48)+1:8.87, (b10-1661.55)+1:3.00, (b12-1661.55)+1:0.59, (b13-1661.55)+1:5.68];[y1+1:0.47, y2+1:0.99, y3+1:-0.55, y4+1:1.6…	[b2+1:194265, b3+1:100655, b4+1:20078, (b5-1296.42)+1:4098, (b5-1458.48)+1:3846, (b6-1661.55)+1:7049, (b6-1781.60)+1:2805, (b7-1661.55)+1:12814, (b7-1781.60)+1:4640, (b8-1661.55)+1:8512, (b8-1781.60)+1:3295, (b9-1458.48)+1:3833, (b9-1661.55)+1:18200, (b9-1781.60)+1:3889, (b10-1458.48)+1:3207, (b10-1661.55)+1:9053, (b12-1661.55)+1:6071, (b13-1661.55)+1:5760];[y1+1:19976, y2+1:21449, y3+1:10822, y4…	53	T	0	0	0	38.0521	7.06521	8.16944	1864.63	H9N2	13.1899
D:\GlycoData\Hech-EThcD\EThcD-4000\raw\20190323_L1_Ag6_Zhu00015_SA_CHOKO_FT_imac_SAX_m4000_01.raw	10451	40.1259	10425	1179.82	3	3536.43	G3HR95	Cricetulus griseus OX=10029	Carboxypeptidase D	[788 to 803]	DLDTDFTSNASQPETK	K,A	DLDTDFTSN[N-Glycosylation:H5N4F1 on N]ASQPETK	1	3536.42	52.6581	0	[b2+1, b3+1, b4+1, b5+1, b6+1, b7+1, b8+1, (b10-1565.56)+1, (b10-1685.60)+1, (b11-1565.56)+1, (b12-1565.56)+1, (b12-1685.60)+1, (b14-1685.60)+1];[y1+1, y2+1, y3+1, y4+1, y5+1, y6+1, y7+1, (y8-1216.42)+1, (y8-1565.56)+1, (y9-1200.43)+1, (y9-1419.50)+1, (y9-1565.56)+1, (y10-1200.43)+1, (y10-1362.48)+1, (y10-1565.56)+1, (y11-1565.56)+1, (y12-1216.42)+1, (y12-1565.56)+1, (y13-1565.56)+1, (y14-1565.56…	[b2+1:229.11858, b3+1:344.14551, b4+1:445.19412, b5+1:560.22144, b6+1:707.29138, b7+1:808.33672, b8+1:895.37048, (b10-1565.56)+1:1283.52344, (b10-1685.60)+1:1163.49011, (b11-1565.56)+1:1370.56628, (b12-1565.56)+1:1498.62015, (b12-1685.60)+1:1378.56946, (b14-1685.60)+1:1604.68237];[y1+1:147.11298, y2+1:248.16092, y3+1:377.20312, y4+1:474.25698, y5+1:602.31555, y6+1:689.34808, y7+1:760.38596, (y8-1…	[b2+1:0.00029, b3+1:0.00028, b4+1:0.00122, b5+1:0.00159, b6+1:0.00312, b7+1:0.00078, b8+1:0.00251, (b10-1565.56)+1:-0.00394, (b10-1685.60)+1:0.00391, (b11-1565.56)+1:0.00688, (b12-1565.56)+1:0.00217, (b12-1685.60)+1:-0.00735, (b14-1685.60)+1:0.01021];[y1+1:0.00017, y2+1:0.00044, y3+1:0.00005, y4+1:0.00114, y5+1:0.00113, y6+1:0.00164, y7+1:0.00240, (y8-1216.42)+1:0.00628, (y8-1565.56)+1:0.00269, (…	[b2+1:1.28, b3+1:0.82, b4+1:2.74, b5+1:2.84, b6+1:4.42, b7+1:0.97, b8+1:2.81, (b10-1565.56)+1:-3.07, (b10-1685.60)+1:3.37, (b11-1565.56)+1:5.02, (b12-1565.56)+1:1.45, (b12-1685.60)+1:-5.33, (b14-1685.60)+1:6.37];[y1+1:1.18, y2+1:1.77, y3+1:0.13, y4+1:2.41, y5+1:1.89, y6+1:2.38, y7+1:3.16, (y8-1216.42)+1:4.40, (y8-1565.56)+1:2.50, (y9-1200.43)+1:11.40, (y9-1419.50)+1:7.11, (y9-1565.56)+1:-0.88, (y…	[b2+1:8927, b3+1:8569, b4+1:12306, b5+1:12644, b6+1:21370, b7+1:23595, b8+1:8612, (b10-1565.56)+1:4088, (b10-1685.60)+1:6220, (b11-1565.56)+1:4921, (b12-1565.56)+1:19325, (b12-1685.60)+1:3207, (b14-1685.60)+1:3215];[y1+1:3731, y2+1:36078, y3+1:3366, y4+1:281572, y5+1:22588, y6+1:69641, y7+1:33151, (y8-1216.42)+1:5187, (y8-1565.56)+1:12345, (y9-1200.43)+1:5019, (y9-1419.50)+1:3094, (y9-1565.56)+1:…	52	T	0	0	0	34.06	10.0649	8.53321	1768.64	H5N4F1	19.3294
D:\GlycoData\Hech-EThcD\EThcD-4000\raw\20190323_L1_Ag6_Zhu00015_SA_CHOKO_FT_imac_SAX_m4000_01.raw	10690	40.9418	10668	1127.51	3	3379.51	A0A061I3S1|G3HHR9	Cricetulus griseus OX=10029	Integrin alpha-V	[10 to 25]	ANTTQPGIVEGGQVLK	K,C	AN[N-Glycosylation:H5N4F1 on N]TTQPGIVEGGQVLK	1	3379.5	52.6469	0	[(b2-1565.56)+1, (b2-1685.60)+1, (b3-1685.60)+1, (b4-1565.56)+1, (b4-1685.60)+1, (b5-1565.56)+1, (b5-1685.60)+1, (b7-1565.56)+1, (b8-1565.56)+1, (b8-1685.60)+1, (b9-1565.56)+1, (b9-1685.60)+1, (b10-1565.56)+1, (b12-1565.56)+1, (b13-1565.56)+1, (b13-1685.60)+1, (b14-1565.56)+1, (b15-1565.56)+1];[y1+1, y2+1, y3+1, y4+1, y5+1, y6+1, y7+1, y8+1, y9+1, y10+1, y11+1, y12+1, y13+1, y14+1];[(M0-1768.64)+…	[(b2-1565.56)+1:389.16785, (b2-1685.60)+1:269.12433, (b3-1685.60)+1:370.17242, (b4-1565.56)+1:591.26227, (b4-1685.60)+1:471.22113, (b5-1565.56)+1:719.32199, (b5-1685.60)+1:599.27979, (b7-1565.56)+1:873.39813, (b8-1565.56)+1:986.48358, (b8-1685.60)+1:866.44153, (b9-1565.56)+1:1085.55225, (b9-1685.60)+1:965.50171, (b10-1565.56)+1:1214.58557, (b12-1565.56)+1:1328.64502, (b13-1565.56)+1:1456.71497, (…	[(b2-1565.56)+1:0.00116, (b2-1685.60)+1:-0.00118, (b3-1685.60)+1:-0.00076, (b4-1565.56)+1:0.00022, (b4-1685.60)+1:0.00027, (b5-1565.56)+1:0.00137, (b5-1685.60)+1:0.00034, (b7-1565.56)+1:0.00328, (b8-1565.56)+1:0.00467, (b8-1685.60)+1:0.00379, (b9-1565.56)+1:0.00492, (b9-1685.60)+1:-0.00444, (b10-1565.56)+1:-0.00435, (b12-1565.56)+1:0.01217, (b13-1565.56)+1:0.02354, (b13-1685.60)+1:0.00320, (b14-1…	[(b2-1565.56)+1:2.99, (b2-1685.60)+1:-4.40, (b3-1685.60)+1:-2.06, (b4-1565.56)+1:0.38, (b4-1685.60)+1:0.57, (b5-1565.56)+1:1.90, (b5-1685.60)+1:0.57, (b7-1565.56)+1:3.76, (b8-1565.56)+1:4.74, (b8-1685.60)+1:4.38, (b9-1565.56)+1:4.54, (b9-1685.60)+1:-4.60, (b10-1565.56)+1:-3.58, (b12-1565.56)+1:9.17, (b13-1565.56)+1:16.17, (b13-1685.60)+1:2.39, (b14-1565.56)+1:-0.68, (b15-1565.56)+1:-0.46];[y1+1:-…	[(b2-1565.56)+1:11574, (b2-1685.60)+1:5066, (b3-1685.60)+1:14165, (b4-1565.56)+1:7062, (b4-1685.60)+1:7649, (b5-1565.56)+1:28720, (b5-1685.60)+1:5445, (b7-1565.56)+1:4244, (b8-1565.56)+1:9359, (b8-1685.60)+1:8467, (b9-1565.56)+1:6274, (b9-1685.60)+1:6189, (b10-1565.56)+1:8203, (b12-1565.56)+1:4131, (b13-1565.56)+1:5432, (b13-1685.60)+1:5122, (b14-1565.56)+1:9556, (b15-1565.56)+1:6694];[y1+1:11152…	52	T	0	0	0	32.0862	12.0952	8.46545	1768.64	H5N4F1	20.2167
D:\GlycoData\Hech-EThcD\EThcD-4000\raw\20190323_L1_Ag6_Zhu00015_SA_CHOKO_FT_imac_SAX_m4000_01.raw	9834	38.0304	9813	1241.16	3	3720.45	A0A061IMQ7|G3HW34	Cricetulus griseus OX=10029	Prolow-density lipoprotein receptor-related protein 1		TCVSNCTASQFVCK	R,N	TC[Common Fixed:Carbamidomethyl on C]VSN[N-Glycosylation:H5N4A1F1 on N]C[Common Fixed:Carbamidomethyl on C]TASQFVC[Common Fixed:Carbamidomethyl on C]K	4	3720.44	52.5922	0	[b2+1, b3+1, b4+1, (b5-1856.66)+1, (b6-1976.70)+1, (b8-1856.66)+1, (b10-1653.58)+1, (b10-1856.66)+1, (b11-1856.66)+1, (b11-1976.70)+1, (b12-1507.52)+1, (b12-1856.66)+1];[y1+1, y2+1, y3+1, y4+1, y5+1, y6+1, y7+1, y8+1, y9+1, (y10-1856.66)+1, (y10-1976.70)+1, (y11-1491.52)+1, (y11-1653.58)+1, (y11-1856.66)+1, (y11-1976.70)+1, (y12-1653.58)+1, (y12-1856.66)+1, (y13-1710.60)+1, (y13-1976.70)+1];[(M0-…	[b2+1:262.08591, b3+1:361.15389, b4+1:448.18680, (b5-1856.66)+1:765.31055, (b6-1976.70)+1:805.30365, (b8-1856.66)+1:1097.42810, (b10-1653.58)+1:1515.60815, (b10-1856.66)+1:1312.52637, (b11-1856.66)+1:1459.58728, (b11-1976.70)+1:1339.54785, (b12-1507.52)+1:1907.80273, (b12-1856.66)+1:1558.65479];[y1+1:147.11276, y2+1:307.14394, y3+1:406.21215, y4+1:553.28143, y5+1:681.34053, y6+1:768.37238, y7+1:8…	[b2+1:0.00030, b3+1:-0.00012, b4+1:0.00075, (b5-1856.66)+1:0.00220, (b6-1976.70)+1:0.00584, (b8-1856.66)+1:0.00432, (b10-1653.58)+1:0.01439, (b10-1856.66)+1:0.01198, (b11-1856.66)+1:0.00448, (b11-1976.70)+1:0.00623, (b12-1507.52)+1:0.01424, (b12-1856.66)+1:0.00357];[y1+1:-0.00004, y2+1:0.00049, y3+1:0.00029, y4+1:0.00115, y5+1:0.00167, y6+1:0.00149, y7+1:0.00224, y8+1:0.00166, y9+1:0.00144, (y10-…	[b2+1:1.16, b3+1:-0.34, b4+1:1.68, (b5-1856.66)+1:2.88, (b6-1976.70)+1:7.26, (b8-1856.66)+1:3.94, (b10-1653.58)+1:9.50, (b10-1856.66)+1:9.13, (b11-1856.66)+1:3.07, (b11-1976.70)+1:4.65, (b12-1507.52)+1:7.47, (b12-1856.66)+1:2.29];[y1+1:-0.29, y2+1:1.59, y3+1:0.71, y4+1:2.08, y5+1:2.46, y6+1:1.94, y7+1:2.67, y8+1:1.77, y9+1:1.31, (y10-1856.66)+1:2.68, (y10-1976.70)+1:0.89, (y11-1491.52)+1:6.59, (y…	[b2+1:33194, b3+1:18464, b4+1:8643, (b5-1856.66)+1:3756, (b6-1976.70)+1:3774, (b8-1856.66)+1:3028, (b10-1653.58)+1:7254, (b10-1856.66)+1:7191, (b11-1856.66)+1:7385, (b11-1976.70)+1:13700, (b12-1507.52)+1:9988, (b12-1856.66)+1:10471];[y1+1:7452, y2+1:75785, y3+1:33164, y4+1:39600, y5+1:27268, y6+1:82065, y7+1:47948, y8+1:53942, y9+1:38493, (y10-1856.66)+1:13186, (y10-1976.70)+1:3615, (y11-1491.52)…	52	T	0	0	0	31.0432	11.0661	10.4829	2059.73	H5N4A1F1	16.6257
D:\GlycoData\Hech-EThcD\EThcD-4000\raw\20190323_L1_Ag6_Zhu00015_SA_CHOKO_FT_imac_SAX_m2000_01_re.raw	13787	49.521	13766	1278.06	4	5108.2	A0A061IM78|G3HK56	Cricetulus griseus OX=10029	Lysosome-associated membrane glycoprotein 1		ALNISPNDTASGSCSPHVVTLTVESK	R,N	ALNISPN[N-Glycosylation:H6N5A1F1 on N]DTASGSC[Common Fixed:Carbamidomethyl on C]SPHVVTLTVESK	2	5108.18	52.5656	0	[b2+1, b3+1, b4+1, b5+1, b6+1, (b8-1872.65)+1, (b8-2221.79)+1, (b9-2075.73)+1, (b9-2221.79)+1, (b10-2221.79)+1, (b11-2221.79)+1, (b13-1872.65)+1, (b13-2221.79)+1, (b19-1856.66)+2, (b25-1872.65)+2, (b25-2075.73)+2];[y2+1, y3+1, y4+1, y5+1, y6+1, y7+1, y8+1, y9+1, y11+1, y13+1, y14+1, y15+1, y16+1, y17+1, y18+1, (y21-2221.79)+2, (y22-2221.79)+2];[(M0-2424.87)+2, (M0-2341.83)+2, (M0-2221.79)+2, (M0-…	[b2+1:185.12910, b3+1:299.17203, b4+1:412.25601, b5+1:499.28790, b6+1:596.33734, (b8-1872.65)+1:1377.63074, (b8-2221.79)+1:1028.49121, (b9-2075.73)+1:1275.61157, (b9-2221.79)+1:1129.53467, (b10-2221.79)+1:1200.58472, (b11-2221.79)+1:1287.60901, (b13-1872.65)+1:1780.81714, (b13-2221.79)+1:1431.67383, (b19-1856.66)+2:1238.57755, (b25-1872.65)+2:1545.74059, (b25-2075.73)+2:1444.20132];[y2+1:234.1449…	[b2+1:0.00065, b3+1:0.00065, b4+1:0.00057, b5+1:0.00043, b6+1:-0.00290, (b8-1872.65)+1:0.00398, (b8-2221.79)+1:0.00173, (b9-2075.73)+1:0.01651, (b9-2221.79)+1:-0.00249, (b10-2221.79)+1:0.01045, (b11-2221.79)+1:0.00271, (b13-1872.65)+1:0.02007, (b13-2221.79)+1:0.01404, (b19-1856.66)+2:0.04466, (b25-1872.65)+2:0.04320, (b25-2075.73)+2:0.04403];[y2+1:0.00014, y3+1:0.00001, y4+1:0.00234, y5+1:0.00159…	[b2+1:3.53, b3+1:2.17, b4+1:1.38, b5+1:0.86, b6+1:-4.87, (b8-1872.65)+1:2.89, (b8-2221.79)+1:1.69, (b9-2075.73)+1:12.95, (b9-2221.79)+1:-2.21, (b10-2221.79)+1:8.71, (b11-2221.79)+1:2.11, (b13-1872.65)+1:11.28, (b13-2221.79)+1:9.81, (b19-1856.66)+2:18.04, (b25-1872.65)+2:13.98, (b25-2075.73)+2:15.26];[y2+1:0.61, y3+1:0.04, y4+1:5.07, y5+1:2.84, y6+1:-0.37, y7+1:0.14, y8+1:-0.75, y9+1:1.50, y11+1:-…	[b2+1:24010, b3+1:156398, b4+1:45576, b5+1:98561, b6+1:12999, (b8-1872.65)+1:24805, (b8-2221.79)+1:41091, (b9-2075.73)+1:17986, (b9-2221.79)+1:20014, (b10-2221.79)+1:21271, (b11-2221.79)+1:18163, (b13-1872.65)+1:40386, (b13-2221.79)+1:23018, (b19-1856.66)+2:139819, (b25-1872.65)+2:301747, (b25-2075.73)+2:1771342];[y2+1:40914, y3+1:48427, y4+1:42519, y5+1:120391, y6+1:56589, y7+1:165724, y8+1:1446…	52	T	0	0	0	33.0932	9.07605	10.3964	2424.87	H6N5A1F1	22.016
D:\GlycoData\Hech-EThcD\EThcD-4000\raw\20190323_L1_Ag6_Zhu00015_SA_CHOKO_IMAC_m2000_02.raw	24460	59.8102	24435	1022.41	3	3064.21	G3I4W7	Cricetulus griseus OX=10029	Cathepsin D	[250 to 262]	YYEGELSYLNVTR	K,K	YYEGELSYLN[N-Glycosylation:H6N2P1 on N]VTR	1	3064.21	52.4409	0	[b2+1, b3+1, b4+1, b5+1, b6+1, b7+1, b8+1, b9+1, (b10-1052.28)+1, (b10-1255.36)+1];[y1+1, y2+1, y3+1, (y4-890.23)+1, (y4-1052.28)+1, (y4-1255.36)+1, (y4-1375.40)+1, (y5-890.23)+1, (y5-1052.28)+1, (y5-1255.36)+1, (y6-890.23)+1, (y6-1052.28)+1, (y6-1255.36)+1, (y6-1375.40)+1, (y7-890.23)+1, (y7-1052.28)+1, (y7-1255.36)+1, (y7-1375.40)+1, (y8-890.23)+1, (y8-1052.28)+1, (y8-1255.36)+1, (y8-1375.40)+1…	[b2+1:327.13428, b3+1:456.17740, b4+1:513.19769, b5+1:642.24231, b6+1:755.32621, b7+1:842.35552, b8+1:1005.41870, b9+1:1118.50452, (b10-1052.28)+1:1638.71228, (b10-1255.36)+1:1435.61011];[y1+1:175.11908, y2+1:276.16716, y3+1:375.23566, (y4-890.23)+1:1057.49768, (y4-1052.28)+1:895.43829, (y4-1255.36)+1:692.35919, (y4-1375.40)+1:572.31561, (y5-890.23)+1:1170.57996, (y5-1052.28)+1:1008.52435, (y5-12…	[b2+1:0.00035, b3+1:0.00087, b4+1:-0.00030, b5+1:0.00173, b6+1:0.00156, b7+1:-0.00116, b8+1:-0.00130, b9+1:0.00045, (b10-1052.28)+1:0.00654, (b10-1255.36)+1:-0.01626];[y1+1:0.00013, y2+1:0.00053, y3+1:0.00061, (y4-890.23)+1:0.00815, (y4-1052.28)+1:0.00158, (y4-1255.36)+1:0.00185, (y4-1375.40)+1:-0.00055, (y5-890.23)+1:0.00636, (y5-1052.28)+1:0.00358, (y5-1255.36)+1:0.00171, (y6-890.23)+1:-0.00033…	[b2+1:1.06, b3+1:1.92, b4+1:-0.58, b5+1:2.69, b6+1:2.07, b7+1:-1.38, b8+1:-1.30, b9+1:0.40, (b10-1052.28)+1:4.00, (b10-1255.36)+1:-11.33];[y1+1:0.73, y2+1:1.93, y3+1:1.64, (y4-890.23)+1:7.71, (y4-1052.28)+1:1.77, (y4-1255.36)+1:2.68, (y4-1375.40)+1:-0.96, (y5-890.23)+1:5.44, (y5-1052.28)+1:3.55, (y5-1255.36)+1:2.12, (y6-890.23)+1:-0.25, (y6-1052.28)+1:-0.87, (y6-1255.36)+1:0.68, (y6-1375.40)+1:-1…	[b2+1:94066, b3+1:36033, b4+1:12230, b5+1:41979, b6+1:40664, b7+1:16699, b8+1:13342, b9+1:19603, (b10-1052.28)+1:9171, (b10-1255.36)+1:6332];[y1+1:30399, y2+1:54144, y3+1:31313, (y4-890.23)+1:12827, (y4-1052.28)+1:23891, (y4-1255.36)+1:42954, (y4-1375.40)+1:5632, (y5-890.23)+1:10370, (y5-1052.28)+1:15637, (y5-1255.36)+1:56025, (y6-890.23)+1:19516, (y6-1052.28)+1:20293, (y6-1255.36)+1:66041, (y6-1…	52	T	0	0	0	41.1188	3.1571	8.16499	1458.44	H6N2P1	13.9927
D:\GlycoData\Hech-EThcD\EThcD-4000\raw\20190323_L1_Ag6_Zhu00015_SA_CHOKO_FT_imac_SAX_m4000_01.raw	7660	30.5206	7643	1450.55	3	4348.63	G3HZ55	Cricetulus griseus OX=10029	Integrin beta	[518 to 539]	KENSSEICSNNGECVCGQCVCR	R,K	KEN[N-Glycosylation:H8N2 on N]SSEIC[Common Fixed:Carbamidomethyl on C]SNNGEC[Common Fixed:Carbamidomethyl on C]VC[Common Fixed:Carbamidomethyl on C]GQC[Common Fixed:Carbamidomethyl on C]VC[Common Fixed:Carbamidomethyl on C]R	6	4348.62	52.4114	0	[(b3-1499.50)+1, (b4-1499.50)+1, (b6-1296.42)+1, (b6-1499.50)+1, (b7-1296.42)+1, (b7-1499.50)+1, (b7-1619.54)+1, (b8-1296.42)+1, (b8-1499.50)+1, (b8-1619.54)+1, (b9-1499.50)+1, (b10-1499.50)+1, (b10-1619.54)+1, (b11-1499.50)+1, (b13-1499.50)+1, (b15-1499.50)+1, (b18-1499.50)+1];[y1+1, y2+1, y3+1, y4+1, y5+1, y6+1, y7+1, y8+1, y9+1, y10+1, y11+1, y12+1, y13+1, y14+1, y15+1, y16+1, y17+1, y18+1, y1…	[(b3-1499.50)+1:575.26819, (b4-1499.50)+1:662.29572, (b6-1296.42)+1:1081.45776, (b6-1499.50)+1:878.37359, (b7-1296.42)+1:1194.53650, (b7-1499.50)+1:991.45879, (b7-1619.54)+1:871.42365, (b8-1296.42)+1:1354.55859, (b8-1499.50)+1:1151.48730, (b8-1619.54)+1:1031.44934, (b9-1499.50)+1:1238.53271, (b10-1499.50)+1:1352.55884, (b10-1619.54)+1:1232.52307, (b11-1499.50)+1:1466.60364, (b13-1499.50)+1:1652.6…	[(b3-1499.50)+1:0.00106, (b4-1499.50)+1:-0.00344, (b6-1296.42)+1:0.00461, (b6-1499.50)+1:-0.00019, (b7-1296.42)+1:-0.00071, (b7-1499.50)+1:0.00095, (b7-1619.54)+1:0.00698, (b8-1296.42)+1:-0.00927, (b8-1499.50)+1:-0.00119, (b8-1619.54)+1:0.00203, (b9-1499.50)+1:0.01219, (b10-1499.50)+1:-0.00461, (b10-1619.54)+1:0.00080, (b11-1499.50)+1:-0.00274, (b13-1499.50)+1:0.00608, (b15-1499.50)+1:0.00065, (b…	[(b3-1499.50)+1:1.84, (b4-1499.50)+1:-5.21, (b6-1296.42)+1:4.27, (b6-1499.50)+1:-0.22, (b7-1296.42)+1:-0.60, (b7-1499.50)+1:0.96, (b7-1619.54)+1:8.02, (b8-1296.42)+1:-6.85, (b8-1499.50)+1:-1.03, (b8-1619.54)+1:1.97, (b9-1499.50)+1:9.85, (b10-1499.50)+1:-3.41, (b10-1619.54)+1:0.65, (b11-1499.50)+1:-1.87, (b13-1499.50)+1:3.68, (b15-1499.50)+1:0.34, (b18-1499.50)+1:4.63];[y1+1:1.17, y2+1:-0.14, y3+1…	[(b3-1499.50)+1:4906, (b4-1499.50)+1:2893, (b6-1296.42)+1:4405, (b6-1499.50)+1:13800, (b7-1296.42)+1:5668, (b7-1499.50)+1:30276, (b7-1619.54)+1:4077, (b8-1296.42)+1:5108, (b8-1499.50)+1:9724, (b8-1619.54)+1:2749, (b9-1499.50)+1:4251, (b10-1499.50)+1:9620, (b10-1619.54)+1:2570, (b11-1499.50)+1:8157, (b13-1499.50)+1:13492, (b15-1499.50)+1:6965, (b18-1499.50)+1:2865];[y1+1:20855, y2+1:44424, y3+1:15…	52	T	0	0	0	37.0713	7.15321	8.18688	1702.58	H8N2	10.4675
D:\GlycoData\Hech-EThcD\EThcD-4000\raw\20190323_L1_Ag6_Zhu00015_SA_CHOKO_FT_imac_SAX_m2000_02.raw	13406	48.2695	13387	1205.28	4	4817.1	A0A061IM78|G3HK56	Cricetulus griseus OX=10029	Lysosome-associated membrane glycoprotein 1		ALNISPNDTASGSCSPHVVTLTVESK	R,N	ALNISPN[N-Glycosylation:H6N5F1 on N]DTASGSC[Common Fixed:Carbamidomethyl on C]SPHVVTLTVESK	2	4817.08	51.6176	0	[b2+1, b3+1, b4+1, b5+1, (b8-1581.56)+1, (b8-1930.69)+1, (b9-1930.69)+1, (b10-1930.69)+1, (b13-1581.56)+1, (b15-1930.69)+1, (b18-2050.73)+1, (b25-1581.56)+2, (b25-1784.63)+2];[y2+1, y3+1, y4+1, y5+1, y6+1, y7+1, y8+1, y9+1, y10+1, y11+1, y12+1, y13+1, y14+1, y15+1, y16+1, y17+1, y18+1, y19+1, (y21-1727.61)+2, (y21-1930.69)+2, (y22-1930.69)+2, (y23-1727.61)+2];[(M0-2133.77)+2, (M0-2050.73)+2, (M0-…	[b2+1:185.12860, b3+1:299.17180, b4+1:412.25635, b5+1:499.28832, (b8-1581.56)+1:1377.63623, (b8-1930.69)+1:1028.49292, (b9-1930.69)+1:1129.53870, (b10-1930.69)+1:1200.57312, (b13-1581.56)+1:1780.82983, (b15-1930.69)+1:1678.75000, (b18-2050.73)+1:1891.85925, (b25-1581.56)+2:1545.74463, (b25-1784.63)+2:1444.20504];[y2+1:234.14476, y3+1:363.18817, y4+1:462.25783, y5+1:563.30508, y6+1:676.38881, y7+1…	[b2+1:0.00015, b3+1:0.00042, b4+1:0.00090, b5+1:0.00085, (b8-1581.56)+1:0.00947, (b8-1930.69)+1:0.00344, (b9-1930.69)+1:0.00154, (b10-1930.69)+1:-0.00115, (b13-1581.56)+1:0.03276, (b15-1930.69)+1:0.02753, (b18-2050.73)+1:-0.00212, (b25-1581.56)+2:0.05128, (b25-1784.63)+2:0.05147];[y2+1:-0.00007, y3+1:0.00074, y4+1:0.00199, y5+1:0.00156, y6+1:0.00123, y7+1:0.00175, y8+1:0.00212, y9+1:0.00079, y10+…	[b2+1:0.80, b3+1:1.41, b4+1:2.19, b5+1:1.70, (b8-1581.56)+1:6.88, (b8-1930.69)+1:3.35, (b9-1930.69)+1:1.36, (b10-1930.69)+1:-0.96, (b13-1581.56)+1:18.41, (b15-1930.69)+1:16.41, (b18-2050.73)+1:-1.12, (b25-1581.56)+2:16.60, (b25-1784.63)+2:17.83];[y2+1:-0.31, y3+1:2.04, y4+1:4.31, y5+1:2.78, y6+1:1.82, y7+1:2.26, y8+1:2.43, y9+1:0.81, y10+1:8.44, y11+1:2.79, y12+1:3.32, y13+1:-11.31, y14+1:-6.19, …	[b2+1:31950, b3+1:205492, b4+1:67307, b5+1:105249, (b8-1581.56)+1:30608, (b8-1930.69)+1:41919, (b9-1930.69)+1:40022, (b10-1930.69)+1:16781, (b13-1581.56)+1:25546, (b15-1930.69)+1:22586, (b18-2050.73)+1:21287, (b25-1581.56)+2:298126, (b25-1784.63)+2:2078559];[y2+1:40104, y3+1:70472, y4+1:62845, y5+1:152571, y6+1:71588, y7+1:231726, y8+1:199332, y9+1:45225, y10+1:12047, y11+1:131827, y12+1:46576, y…	51	T	0	0	0	35.1086	8.08142	8.42751	2133.77	H6N5F1	24.8227
D:\GlycoData\Hech-EThcD\EThcD-4000\raw\20190323_L1_Ag6_Zhu00015_SA_CHOKO_FT_imac_SAX_m4000_02.raw	12868	48.1734	12850	1606.71	3	4817.1	A0A061IM78|G3HK56	Cricetulus griseus OX=10029	Lysosome-associated membrane glycoprotein 1		ALNISPNDTASGSCSPHVVTLTVESK	R,N	ALNISPN[N-Glycosylation:H6N5F1 on N]DTASGSC[Common Fixed:Carbamidomethyl on C]SPHVVTLTVESK	2	4817.08	51.5967	0	[b2+1, b3+1, b4+1, b5+1, (b8-1581.56)+1, (b8-1930.69)+1, (b9-1930.69)+1, (b10-1930.69)+1, (b13-2050.73)+1, (b18-1930.69)+1, (b19-1930.69)+1, (b25-1581.56)+2, (b25-1784.63)+1];[y2+1, y3+1, y4+1, y5+1, y6+1, y7+1, y8+1, y9+1, y10+1, y11+1, y12+1, y13+1, y14+1, y15+1, y16+1, y17+1, y18+1, y19+1, (y21-1930.69)+2, (y22-1930.69)+2, (y23-1727.61)+2];[(M0-2133.77)+1, (M0-2050.73)+2, (M0-1930.69)+2, (M0-1…	[b2+1:185.12790, b3+1:299.17180, b4+1:412.25626, b5+1:499.28834, (b8-1581.56)+1:1377.63086, (b8-1930.69)+1:1028.48975, (b9-1930.69)+1:1129.54138, (b10-1930.69)+1:1200.57605, (b13-2050.73)+1:1311.61816, (b18-1930.69)+1:2011.91602, (b19-1930.69)+1:2110.97827, (b25-1581.56)+2:1545.74464, (b25-1784.63)+1:2887.39310];[y2+1:234.14502, y3+1:363.18866, y4+1:462.25681, y5+1:563.30560, y6+1:676.38904, y7+1…	[b2+1:-0.00056, b3+1:0.00042, b4+1:0.00081, b5+1:0.00086, (b8-1581.56)+1:0.00410, (b8-1930.69)+1:0.00027, (b9-1930.69)+1:0.00422, (b10-1930.69)+1:0.00178, (b13-2050.73)+1:-0.00045, (b18-1930.69)+1:0.01346, (b19-1930.69)+1:0.00730, (b25-1581.56)+2:0.05129, (b25-1784.63)+1:0.04176];[y2+1:0.00019, y3+1:0.00123, y4+1:0.00097, y5+1:0.00208, y6+1:0.00146, y7+1:0.00136, y8+1:0.00193, y9+1:0.00323, y10+1…	[b2+1:-3.01, b3+1:1.41, b4+1:1.97, b5+1:1.73, (b8-1581.56)+1:2.98, (b8-1930.69)+1:0.26, (b9-1930.69)+1:3.74, (b10-1930.69)+1:1.48, (b13-2050.73)+1:-0.34, (b18-1930.69)+1:6.69, (b19-1930.69)+1:3.46, (b25-1581.56)+2:16.60, (b25-1784.63)+1:14.47];[y2+1:0.80, y3+1:3.41, y4+1:2.09, y5+1:3.70, y6+1:2.16, y7+1:1.75, y8+1:2.21, y9+1:3.31, y10+1:-7.15, y11+1:1.32, y12+1:1.81, y13+1:-14.75, y14+1:2.91, y15…	[b2+1:5865, b3+1:63472, b4+1:15348, b5+1:50196, (b8-1581.56)+1:16144, (b8-1930.69)+1:22562, (b9-1930.69)+1:7254, (b10-1930.69)+1:7183, (b13-2050.73)+1:7085, (b18-1930.69)+1:9229, (b19-1930.69)+1:12423, (b25-1581.56)+2:185602, (b25-1784.63)+1:54621];[y2+1:14812, y3+1:22475, y4+1:30856, y5+1:71194, y6+1:34850, y7+1:105278, y8+1:101621, y9+1:31687, y10+1:9173, y11+1:66522, y12+1:24757, y13+1:29754, …	51	T	0	0	0	34.0619	9.08693	8.44792	2133.77	H6N5F1	28.6705
D:\GlycoData\Hech-EThcD\EThcD-4000\raw\20190323_L1_Ag6_Zhu00015_SA_CHOKO_FT_imac_SAX_m4000_01.raw	11065	42.2253	11044	1224.54	3	3670.61	A0A061I3S1|G3HHR9	Cricetulus griseus OX=10029	Integrin alpha-V	[10 to 25]	ANTTQPGIVEGGQVLK	K,C	AN[N-Glycosylation:H5N4A1F1 on N]TTQPGIVEGGQVLK	1	3670.6	51.594	0	[(b2-1856.66)+1, (b2-1976.70)+1, (b3-1856.66)+1, (b3-1976.70)+1, (b4-1856.66)+1, (b4-1976.70)+1, (b5-1856.66)+1, (b5-1976.70)+1, (b8-1856.66)+1, (b8-1976.70)+1, (b10-1856.66)+1, (b13-1856.66)+1, (b13-1976.70)+1, (b14-1856.66)+1, (b15-1856.66)+1];[y1+1, y2+1, y3+1, y4+1, y5+1, y6+1, y7+1, y8+1, y9+1, y10+1, y11+1, y12+1, y13+1, y14+1];[(M0-2059.73)+1, (M0-1976.70)+1, (M0-1856.66)+1, (M0-1710.60)+1…	[(b2-1856.66)+1:389.16830, (b2-1976.70)+1:269.12454, (b3-1856.66)+1:490.21561, (b3-1976.70)+1:370.17249, (b4-1856.66)+1:591.26349, (b4-1976.70)+1:471.22156, (b5-1856.66)+1:719.32324, (b5-1976.70)+1:599.27850, (b8-1856.66)+1:986.48138, (b8-1976.70)+1:866.44238, (b10-1856.66)+1:1214.59399, (b13-1856.66)+1:1456.69788, (b13-1976.70)+1:1336.65137, (b14-1856.66)+1:1555.75500, (b15-1856.66)+1:1668.84399…	[(b2-1856.66)+1:0.00162, (b2-1976.70)+1:-0.00097, (b3-1856.66)+1:0.00124, (b3-1976.70)+1:-0.00070, (b4-1856.66)+1:0.00144, (b4-1976.70)+1:0.00069, (b5-1856.66)+1:0.00262, (b5-1976.70)+1:-0.00094, (b8-1856.66)+1:0.00247, (b8-1976.70)+1:0.00465, (b10-1856.66)+1:0.00407, (b13-1856.66)+1:0.00645, (b13-1976.70)+1:0.00112, (b14-1856.66)+1:-0.00483, (b15-1856.66)+1:0.00009];[y1+1:0.00025, y2+1:0.00028, …	[(b2-1856.66)+1:4.17, (b2-1976.70)+1:-3.60, (b3-1856.66)+1:2.54, (b3-1976.70)+1:-1.90, (b4-1856.66)+1:2.45, (b4-1976.70)+1:1.47, (b5-1856.66)+1:3.65, (b5-1976.70)+1:-1.57, (b8-1856.66)+1:2.51, (b8-1976.70)+1:5.37, (b10-1856.66)+1:3.36, (b13-1856.66)+1:4.43, (b13-1976.70)+1:0.84, (b14-1856.66)+1:-3.11, (b15-1856.66)+1:0.05];[y1+1:1.70, y2+1:1.06, y3+1:2.66, y4+1:0.49, y5+1:2.38, y6+1:2.16, y7+1:1.…	[(b2-1856.66)+1:12686, (b2-1976.70)+1:6197, (b3-1856.66)+1:9070, (b3-1976.70)+1:18851, (b4-1856.66)+1:7269, (b4-1976.70)+1:7548, (b5-1856.66)+1:32769, (b5-1976.70)+1:6639, (b8-1856.66)+1:11958, (b8-1976.70)+1:9749, (b10-1856.66)+1:8947, (b13-1856.66)+1:8858, (b13-1976.70)+1:8154, (b14-1856.66)+1:9643, (b15-1856.66)+1:11587];[y1+1:9219, y2+1:13528, y3+1:10195, y4+1:4381, y5+1:12612, y6+1:71325, y7…	51	T	0	0	0	29.0706	12.0778	10.4456	2059.73	H5N4A1F1	17.4291
D:\GlycoData\Hech-EThcD\EThcD-4000\raw\20190323_L1_Ag6_Zhu00015_SA_CHOKO_FT_imac_SAX_m4000_01.raw	12872	48.24	12853	1460.62	4	5838.46	A0A061IM78|G3HK56	Cricetulus griseus OX=10029	Lysosome-associated membrane glycoprotein 1		ALNISPNDTASGSCSPHVVTLTVESK	R,N	ALNISPN[N-Glycosylation:H8N7A1F1 on N]DTASGSC[Common Fixed:Carbamidomethyl on C]SPHVVTLTVESK	2	5838.44	51.5674	0	[b2+1, b3+1, b4+1, b5+1, (b8-2952.05)+1, (b9-2952.05)+1, (b13-2952.05)+1, (b25-2602.91)+2, (b25-2805.99)+1];[y2+1, y3+1, y4+1, y5+1, y6+1, y7+1, y8+1, y9+1, y10+1, y11+1, y12+1, y13+1, y14+1, y15+1, y16+1, y17+1, y18+1, (y21-2952.05)+2, (y22-2952.05)+2];[(M0-3155.13)+2, (M0-3072.09)+2, (M0-2952.05)+2, (M0-2805.99)+2, (M0-2748.97)+2, (M0-2602.91)+2, (M0-2586.92)+2, (M0-2440.86)+2, (M0-2424.87)+2, …	[b2+1:185.12888, b3+1:299.17163, b4+1:412.25595, b5+1:499.28812, (b8-2952.05)+1:1028.49084, (b9-2952.05)+1:1129.53992, (b13-2952.05)+1:1431.63538, (b25-2602.91)+2:1545.74310, (b25-2805.99)+1:2887.38721];[y2+1:234.14505, y3+1:363.18820, y4+1:462.25653, y5+1:563.30435, y6+1:676.38983, y7+1:777.43723, y8+1:876.50536, y9+1:975.57507, y10+1:1112.63049, y11+1:1209.68533, y12+1:1296.72729, y13+1:1456.72…	[b2+1:0.00042, b3+1:0.00025, b4+1:0.00051, b5+1:0.00064, (b8-2952.05)+1:0.00137, (b9-2952.05)+1:0.00276, (b13-2952.05)+1:-0.02442, (b25-2602.91)+2:0.04822, (b25-2805.99)+1:0.03587];[y2+1:0.00022, y3+1:0.00078, y4+1:0.00069, y5+1:0.00083, y6+1:0.00225, y7+1:0.00197, y8+1:0.00168, y9+1:0.00298, y10+1:-0.00051, y11+1:0.00156, y12+1:0.01150, y13+1:-0.01951, y14+1:0.01023, y15+1:-0.00416, y16+1:-0.003…	[b2+1:2.29, b3+1:0.84, b4+1:1.23, b5+1:1.29, (b8-2952.05)+1:1.33, (b9-2952.05)+1:2.45, (b13-2952.05)+1:-17.07, (b25-2602.91)+2:15.61, (b25-2805.99)+1:12.43];[y2+1:0.93, y3+1:2.14, y4+1:1.50, y5+1:1.48, y6+1:3.33, y7+1:2.53, y8+1:1.92, y9+1:3.06, y10+1:-0.46, y11+1:1.29, y12+1:8.88, y13+1:-13.40, y14+1:6.63, y15+1:-2.60, y16+1:-1.84, y17+1:-6.70, y18+1:-2.37, (y21-2952.05)+2:1.31, (y22-2952.05)+2:…	[b2+1:2958, b3+1:21045, b4+1:8984, b5+1:13704, (b8-2952.05)+1:6703, (b9-2952.05)+1:2843, (b13-2952.05)+1:4705, (b25-2602.91)+2:90298, (b25-2805.99)+1:30349];[y2+1:5069, y3+1:7588, y4+1:8012, y5+1:22136, y6+1:8162, y7+1:30788, y8+1:35810, y9+1:8385, y10+1:2890, y11+1:20712, y12+1:6514, y13+1:5710, y14+1:3819, y15+1:10672, y16+1:14451, y17+1:5636, y18+1:15113, (y21-2952.05)+2:42210, (y22-2952.05)+2…	51	T	0	0	0	28.0289	13.07	10.4685	3155.13	H8N7A1F1	19.8796
D:\GlycoData\Hech-EThcD\EThcD-4000\raw\20190323_L1_Ag6_Zhu00015_SA_CHOKO_FT_imac_SAX_m4000_01.raw	10002	38.61	9980	973.944	4	3891.75	G3HIM1	Cricetulus griseus OX=10029	Basement membrane-specific heparan sulfate proteoglycan core protein	[2683 to 2704]	SLTHGSLIVGNSAPVNGTSQGK	R,F	SLTHGSLIVGNSAPVN[N-Glycosylation:H5N4F1 on N]GTSQGK	1	3891.74	51.5644	0	[b4+1, b5+1, b6+1, b7+1, b8+1, b9+1, b10+1, b11+1, b12+1, b13+1, b15+1, (b16-1565.56)+1, (b20-1362.48)+1, (b20-1565.56)+1, (b21-1216.42)+2, (b21-1419.50)+1];[y1+1, y2+1, y3+1, y4+1, y5+1, y6+1, (y7-1565.56)+1, (y9-1200.43)+1, (y9-1362.48)+1, (y9-1419.50)+1, (y9-1565.56)+1, (y9-1685.60)+1, (y10-1565.56)+1, (y11-1565.56)+1, (y12-1565.56)+1, (y13-1565.56)+1, (y13-1685.60)+1, (y14-1565.56)+1, (y14-16…	[b4+1:439.23135, b5+1:496.25323, b6+1:583.28455, b7+1:696.36832, b8+1:809.45211, b9+1:908.52052, b10+1:965.54241, b11+1:1079.58176, b12+1:1166.61047, b13+1:1237.64825, b15+1:1433.77336, (b16-1565.56)+1:1750.89160, (b20-1362.48)+1:2327.17472, (b20-1565.56)+1:2124.09623, (b21-1216.42)+2:1265.63518, (b21-1419.50)+1:2327.17472];[y1+1:147.11287, y2+1:204.13428, y3+1:332.19409, y4+1:419.22543, y5+1:520…	[b4+1:0.00139, b5+1:0.00181, b6+1:0.00109, b7+1:0.00080, b8+1:0.00053, b9+1:0.00052, b10+1:0.00095, b11+1:-0.00263, b12+1:-0.00594, b13+1:-0.00528, b15+1:-0.00134, (b16-1565.56)+1:-0.00540, (b20-1362.48)+1:0.03860, (b20-1565.56)+1:0.03948, (b21-1216.42)+2:0.04759, (b21-1419.50)+1:0.03860];[y1+1:0.00007, y2+1:0.00001, y3+1:0.00125, y4+1:0.00056, y5+1:0.00089, y6+1:0.00101, (y7-1565.56)+1:0.00165, …	[b4+1:3.18, b5+1:3.66, b6+1:1.88, b7+1:1.15, b8+1:0.65, b9+1:0.58, b10+1:0.99, b11+1:-2.43, b12+1:-5.10, b13+1:-4.27, b15+1:-0.94, (b16-1565.56)+1:-3.09, (b20-1362.48)+1:16.59, (b20-1565.56)+1:18.60, (b21-1216.42)+2:18.82, (b21-1419.50)+1:16.59];[y1+1:0.45, y2+1:0.05, y3+1:3.76, y4+1:1.34, y5+1:1.70, y6+1:1.75, (y7-1565.56)+1:1.85, (y9-1200.43)+1:-3.61, (y9-1362.48)+1:1.95, (y9-1419.50)+1:3.90, (…	[b4+1:9776, b5+1:7720, b6+1:10225, b7+1:24855, b8+1:50773, b9+1:55792, b10+1:16210, b11+1:12901, b12+1:14292, b13+1:51815, b15+1:13083, (b16-1565.56)+1:2499, (b20-1362.48)+1:28349, (b20-1565.56)+1:12031, (b21-1216.42)+2:55000, (b21-1419.50)+1:28349];[y1+1:1876, y2+1:4377, y3+1:4676, y4+1:12670, y5+1:4950, y6+1:13602, (y7-1565.56)+1:7939, (y9-1200.43)+1:5885, (y9-1362.48)+1:5776, (y9-1419.50)+1:31…	51	T	0	0	0	37.1085	6.08706	8.36889	1768.64	H5N4F1	19.7555
D:\GlycoData\Hech-EThcD\EThcD-4000\raw\20190323_L1_Ag6_Zhu00015_SA_CHOKO_FT_imac_SAX_m4000_01.raw	4695	20.102	4669	1166.47	3	3496.38	A0A061ICY3|G3I740	Cricetulus griseus OX=10029	Pantetheinase	[144 to 158]	KPCNTSDPQCPPDGR	K,F	KPC[Common Fixed:Carbamidomethyl on C]N[N-Glycosylation:H5N4F1 on N]TSDPQC[Common Fixed:Carbamidomethyl on C]PPDGR	3	3496.38	51.4933	0	[b2+1, (b5-1216.42)+1, (b6-1362.48)+1, (b7-1200.43)+1, (b7-1216.42)+1, (b7-1362.48)+1, (b7-1419.50)+1, (b7-1565.56)+1, (b7-1685.60)+1, (b10-1565.56)+1, (b12-1216.42)+1, (b12-1419.50)+1, (b12-1685.60)+1, (b13-1565.56)+1];[y1+1, y2+1, y3+1, y4+1, y5+1, y6+1, y8+1, y9+1, y10+1, y11+1, (y12-1216.42)+2, (y13-1565.56)+1, (y14-1362.48)+1];[(M0-1768.64)+1, (M0-1685.60)+1, (M0-1565.56)+1, (M0-1419.50)+1, …	[b2+1:226.15564, (b5-1216.42)+1:1153.47693, (b6-1362.48)+1:1094.46777, (b7-1200.43)+1:1371.54260, (b7-1216.42)+1:1355.54858, (b7-1362.48)+1:1209.49585, (b7-1419.50)+1:1152.47485, (b7-1565.56)+1:1006.41518, (b7-1685.60)+1:886.37655, (b10-1565.56)+1:1391.55457, (b12-1216.42)+1:1934.81750, (b12-1419.50)+1:1731.72974, (b12-1685.60)+1:1465.59778, (b13-1565.56)+1:1700.67932];[y1+1:175.11952, y2+1:232.1…	[b2+1:0.00064, (b5-1216.42)+1:-0.01598, (b6-1362.48)+1:0.00075, (b7-1200.43)+1:-0.00419, (b7-1216.42)+1:-0.00330, (b7-1362.48)+1:0.00188, (b7-1419.50)+1:0.00234, (b7-1565.56)+1:0.00058, (b7-1685.60)+1:0.00313, (b10-1565.56)+1:-0.00202, (b12-1216.42)+1:0.01811, (b12-1419.50)+1:0.00971, (b12-1685.60)+1:-0.02316, (b13-1565.56)+1:-0.00974];[y1+1:0.00057, y2+1:0.00040, y3+1:0.00131, y4+1:0.00024, y5+1…	[b2+1:2.83, (b5-1216.42)+1:-13.86, (b6-1362.48)+1:0.68, (b7-1200.43)+1:-3.05, (b7-1216.42)+1:-2.43, (b7-1362.48)+1:1.56, (b7-1419.50)+1:2.04, (b7-1565.56)+1:0.58, (b7-1685.60)+1:3.54, (b10-1565.56)+1:-1.46, (b12-1216.42)+1:9.36, (b12-1419.50)+1:5.61, (b12-1685.60)+1:-15.81, (b13-1565.56)+1:-5.73];[y1+1:3.27, y2+1:1.73, y3+1:3.79, y4+1:0.55, y5+1:0.90, y6+1:0.86, y8+1:0.74, y9+1:0.31, y10+1:-0.19,…	[b2+1:7290, (b5-1216.42)+1:4775, (b6-1362.48)+1:3767, (b7-1200.43)+1:10126, (b7-1216.42)+1:4107, (b7-1362.48)+1:7623, (b7-1419.50)+1:8218, (b7-1565.56)+1:41943, (b7-1685.60)+1:13375, (b10-1565.56)+1:4267, (b12-1216.42)+1:13526, (b12-1419.50)+1:3315, (b12-1685.60)+1:2824, (b13-1565.56)+1:9809];[y1+1:4074, y2+1:88656, y3+1:2934, y4+1:7056, y5+1:87875, y6+1:16490, y8+1:468645, y9+1:10282, y10+1:1427…	51	T	0	0	0	27.0837	16.0619	8.34768	1768.64	H5N4F1	21.3251
D:\GlycoData\Hech-EThcD\EThcD-4000\raw\20190323_L1_Ag6_Zhu00015_SA_CHOKO_FT_imac_SAX_m4000_01.raw	8403	33.078	8378	1299.81	3	3896.41	G3HZ55	Cricetulus griseus OX=10029	Integrin beta	[519 to 539]	ENSSEICSNNGECVCGQCVCR	K,K	EN[N-Glycosylation:H6N2 on N]SSEIC[Common Fixed:Carbamidomethyl on C]SNNGEC[Common Fixed:Carbamidomethyl on C]VC[Common Fixed:Carbamidomethyl on C]GQC[Common Fixed:Carbamidomethyl on C]VC[Common Fixed:Carbamidomethyl on C]R	6	3896.42	51.4236	0	[(b2-1175.40)+1, (b2-1295.44)+1, (b3-1175.40)+1, (b4-810.26)+1, (b4-1175.40)+1, (b4-1295.44)+1, (b5-1175.40)+1, (b5-1295.44)+1, (b6-1175.40)+1, (b7-810.26)+1, (b7-972.32)+1, (b7-1175.40)+1, (b8-1175.40)+1, (b9-1175.40)+1, (b9-1295.44)+1, (b10-1175.40)+1, (b12-1175.40)+1, (b13-1175.40)+1, (b13-1295.44)+1, (b14-1175.40)+1, (b15-1175.40)+1];[y1+1, y2+1, y3+1, y4+1, y5+1, y6+1, y7+2, y8+1, y9+1, y10+…	[(b2-1175.40)+1:447.17255, (b2-1295.44)+1:327.12994, (b3-1175.40)+1:534.20599, (b4-810.26)+1:986.35455, (b4-1175.40)+1:621.23413, (b4-1295.44)+1:501.19568, (b5-1175.40)+1:750.28156, (b5-1295.44)+1:630.23889, (b6-1175.40)+1:863.36108, (b7-810.26)+1:1388.52478, (b7-972.32)+1:1226.45068, (b7-1175.40)+1:1023.39227, (b8-1175.40)+1:1110.41748, (b9-1175.40)+1:1224.46240, (b9-1295.44)+1:1104.42126, (b10-…	[(b2-1175.40)+1:0.00038, (b2-1295.44)+1:-0.00104, (b3-1175.40)+1:0.00180, (b4-810.26)+1:-0.01386, (b4-1175.40)+1:-0.00209, (b4-1295.44)+1:0.00063, (b5-1175.40)+1:0.00274, (b5-1295.44)+1:0.00125, (b6-1175.40)+1:-0.00180, (b7-810.26)+1:-0.00094, (b7-972.32)+1:-0.02222, (b7-1175.40)+1:-0.00126, (b8-1175.40)+1:-0.00808, (b9-1175.40)+1:-0.00608, (b9-1295.44)+1:-0.00604, (b10-1175.40)+1:-0.00214, (b12-…	[(b2-1175.40)+1:0.85, (b2-1295.44)+1:-3.20, (b3-1175.40)+1:3.37, (b4-810.26)+1:-14.07, (b4-1175.40)+1:-3.37, (b4-1295.44)+1:1.27, (b5-1175.40)+1:3.66, (b5-1295.44)+1:1.99, (b6-1175.40)+1:-2.08, (b7-810.26)+1:-0.68, (b7-972.32)+1:-18.13, (b7-1175.40)+1:-1.23, (b8-1175.40)+1:-7.28, (b9-1175.40)+1:-4.97, (b9-1295.44)+1:-5.47, (b10-1175.40)+1:-1.60, (b12-1175.40)+1:3.27, (b13-1175.40)+1:2.51, (b13-12…	[(b2-1175.40)+1:11480, (b2-1295.44)+1:3349, (b3-1175.40)+1:8069, (b4-810.26)+1:5300, (b4-1175.40)+1:4107, (b4-1295.44)+1:4349, (b5-1175.40)+1:26113, (b5-1295.44)+1:5733, (b6-1175.40)+1:11773, (b7-810.26)+1:3049, (b7-972.32)+1:3315, (b7-1175.40)+1:8885, (b8-1175.40)+1:3713, (b9-1175.40)+1:5896, (b9-1295.44)+1:2683, (b10-1175.40)+1:9346, (b12-1175.40)+1:6942, (b13-1175.40)+1:9603, (b13-1295.44)+1:6…	51	T	0	0	0	40.1673	3.01319	8.24307	1378.48	H6N2	11.2095
D:\GlycoData\Hech-EThcD\EThcD-4000\raw\20190323_L1_Ag6_Zhu00015_SA_CHOKO_FT_imac_SAX_m4000_01.raw	6553	26.7071	6536	1487.61	3	4459.81	A0A061I5C0|A0A061I657|G3I973	Cricetulus griseus OX=10029	Hypoxia up-regulated protein 1		NGTRTEPPLNATAGDQEEK	K,V	NGTRTEPPLN[N-Glycosylation:H3N6A2F1 on N]ATAGDQEEK	1	4459.84	51.3397	0	[b6+1, b7+1, b9+1, (b10-2229.80)+1, (b11-2026.72)+1, (b11-2229.80)+1, (b14-1880.67)+1, (b15-2026.72)+1, (b15-2229.80)+1, (b17-1864.67)+2, (b18-1880.67)+2, (b18-2229.80)+1];[y1+1, y2+1, y3+1, y4+1, y5+1, y6+1, y7+1, y8+1, y9+1, (y10-2229.80)+1, (y10-2349.85)+1, (y11-2229.80)+1, (y12-2229.80)+1, (y12-2349.85)+1, (y13-1864.67)+1, (y13-2026.72)+1, (y13-2229.80)+1];[(M0-2349.85)+2, (M0-2229.80)+2, (M0…	[b6+1:659.31062, b7+1:756.36353, b9+1:966.49609, (b10-2229.80)+1:1283.60181, (b11-2026.72)+1:1557.73767, (b11-2229.80)+1:1354.64539, (b14-1880.67)+1:1932.89880, (b15-2026.72)+1:1901.85889, (b15-2229.80)+1:1698.78308, (b17-1864.67)+2:1161.03071, (b18-1880.67)+2:1217.56310, (b18-2229.80)+1:2084.94385];[y1+1:147.11273, y2+1:276.15573, y3+1:405.19772, y4+1:533.25711, y5+1:648.28485, y6+1:705.30502, y…	[b6+1:-0.00010, b7+1:0.00003, b9+1:-0.00423, (b10-2229.80)+1:-0.02081, (b11-2026.72)+1:-0.00143, (b11-2229.80)+1:-0.01435, (b14-1880.67)+1:-0.00446, (b15-2026.72)+1:-0.01341, (b15-2229.80)+1:-0.00985, (b17-1864.67)+2:0.02786, (b18-1880.67)+2:0.04495, (b18-2229.80)+1:0.00715];[y1+1:-0.00007, y2+1:0.00033, y3+1:-0.00027, y4+1:0.00054, y5+1:0.00134, y6+1:0.00005, y7+1:0.00106, y8+1:0.00086, y9+1:0.0…	[b6+1:-0.16, b7+1:0.04, b9+1:-4.38, (b10-2229.80)+1:-16.23, (b11-2026.72)+1:-0.92, (b11-2229.80)+1:-10.60, (b14-1880.67)+1:-2.31, (b15-2026.72)+1:-7.06, (b15-2229.80)+1:-5.80, (b17-1864.67)+2:12.01, (b18-1880.67)+2:18.47, (b18-2229.80)+1:3.43];[y1+1:-0.49, y2+1:1.21, y3+1:-0.66, y4+1:1.02, y5+1:2.07, y6+1:0.07, y7+1:1.36, y8+1:0.98, y9+1:4.06, (y10-2229.80)+1:1.65, (y10-2349.85)+1:1.76, (y11-2229…	[b6+1:23294, b7+1:2776, b9+1:4371, (b10-2229.80)+1:5884, (b11-2026.72)+1:4294, (b11-2229.80)+1:5139, (b14-1880.67)+1:3510, (b15-2026.72)+1:9186, (b15-2229.80)+1:7369, (b17-1864.67)+2:27590, (b18-1880.67)+2:649008, (b18-2229.80)+1:3609];[y1+1:3809, y2+1:17241, y3+1:7436, y4+1:88510, y5+1:12836, y6+1:67167, y7+1:46962, y8+1:44943, y9+1:29553, (y10-2229.80)+1:7583, (y10-2349.85)+1:2571, (y11-2229.80…	51	T	0	0	0	29.0483	12.0853	10.2061	2432.88	H3N6A2F1	12.3015
D:\GlycoData\Hech-EThcD\EThcD-4000\raw\20190323_L1_Ag6_Zhu00015_SA_CHOKO_FT_imac_SAX_m2000_01_re.raw	13373	48.2492	13350	1164.77	4	4655.04	A0A061IM78|G3HK56	Cricetulus griseus OX=10029	Lysosome-associated membrane glycoprotein 1		ALNISPNDTASGSCSPHVVTLTVESK	R,N	ALN[N-Glycosylation:H5N5F1 on N]ISPNDTASGSC[Common Fixed:Carbamidomethyl on C]SPHVVTLTVESK	2	4655.03	51.1925	0	[b2+1, (b4-1403.51)+1, (b5-1419.50)+1, (b6-1403.51)+1, (b6-1419.50)+1, (b6-1622.58)+1, (b7-1768.64)+1, (b8-1419.50)+1, (b8-1768.64)+1, (b9-1768.64)+1, (b10-1622.58)+1, (b10-1888.68)+1, (b11-1419.50)+1, (b11-1768.64)+1, (b11-1888.68)+1, (b12-1888.68)+1, (b25-1419.50)+2, (b25-1622.58)+2];[y1+1, y2+1, y3+1, y4+1, y5+1, y6+1, y7+1, y8+1, y9+1, y11+1, y13+1, y14+1, y15+1, y16+1, y17+1, y18+1, y19+1, y…	[b2+1:185.12860, (b4-1403.51)+1:980.46746, (b5-1419.50)+1:1051.51746, (b6-1403.51)+1:1164.56641, (b6-1419.50)+1:1148.55981, (b6-1622.58)+1:945.46240, (b7-1768.64)+1:913.45660, (b8-1419.50)+1:1377.64185, (b8-1768.64)+1:1028.49258, (b9-1768.64)+1:1129.53101, (b10-1622.58)+1:1346.65669, (b10-1888.68)+1:1080.53210, (b11-1419.50)+1:1636.77246, (b11-1768.64)+1:1287.61108, (b11-1888.68)+1:1167.56921, (b…	[b2+1:0.00015, (b4-1403.51)+1:0.00045, (b5-1419.50)+1:0.01333, (b6-1403.51)+1:0.01461, (b6-1419.50)+1:0.00293, (b6-1622.58)+1:-0.01511, (b7-1768.64)+1:-0.00593, (b8-1419.50)+1:0.01509, (b8-1768.64)+1:0.00310, (b9-1768.64)+1:-0.00615, (b10-1622.58)+1:0.02451, (b10-1888.68)+1:-0.00099, (b11-1419.50)+1:0.02888, (b11-1768.64)+1:0.00478, (b11-1888.68)+1:0.00409, (b12-1888.68)+1:-0.00760, (b25-1419.50)…	[b2+1:0.80, (b4-1403.51)+1:0.46, (b5-1419.50)+1:12.69, (b6-1403.51)+1:12.56, (b6-1419.50)+1:2.55, (b6-1622.58)+1:-16.00, (b7-1768.64)+1:-6.50, (b8-1419.50)+1:10.96, (b8-1768.64)+1:3.02, (b9-1768.64)+1:-5.45, (b10-1622.58)+1:18.22, (b10-1888.68)+1:-0.91, (b11-1419.50)+1:17.66, (b11-1768.64)+1:3.72, (b11-1888.68)+1:3.51, (b12-1888.68)+1:-6.21, (b25-1419.50)+2:14.63, (b25-1622.58)+2:16.27];[y1+1:0.1…	[b2+1:2051, (b4-1403.51)+1:10057, (b5-1419.50)+1:7697, (b6-1403.51)+1:7537, (b6-1419.50)+1:4413, (b6-1622.58)+1:9601, (b7-1768.64)+1:4555, (b8-1419.50)+1:3521, (b8-1768.64)+1:16915, (b9-1768.64)+1:4332, (b10-1622.58)+1:14141, (b10-1888.68)+1:6915, (b11-1419.50)+1:6118, (b11-1768.64)+1:4307, (b11-1888.68)+1:4197, (b12-1888.68)+1:3513, (b25-1419.50)+2:29877, (b25-1622.58)+2:215082];[y1+1:27581, y2+…	51	T	0	0	0	36.0326	7.02413	8.13569	1971.72	H5N5F1	15.8569
D:\GlycoData\Hech-EThcD\EThcD-4000\raw\20190323_L1_Ag6_Zhu00015_SA_CHOKO_FT_imac_SAX_m4000_02.raw	7384	29.6428	7367	1066.76	3	3197.26	A0A061IMQ7|G3HW34	Cricetulus griseus OX=10029	Prolow-density lipoprotein receptor-related protein 1		FGTCSQLCNNTK	R,G	FGTC[Common Fixed:Carbamidomethyl on C]SQLC[Common Fixed:Carbamidomethyl on C]N[N-Glycosylation:H5N4F1 on N]NTK	3	3197.25	50.6579	0	[b3+1, b4+1, b6+1, b7+1, b8+1, (b9-1565.56)+1, (b10-1565.56)+1, (b10-1685.60)+1, (b11-1565.56)+1, (b11-1685.60)+1];[y1+1, y2+1, y3+1, (y4-1565.56)+1, (y5-1362.48)+1, (y5-1565.56)+1, (y5-1685.60)+1, (y6-1200.43)+1, (y6-1362.48)+1, (y6-1565.56)+1, (y7-1216.42)+1, (y7-1419.50)+1, (y7-1565.56)+1, (y8-1565.56)+1, (y8-1685.60)+1, (y9-1362.48)+1, (y9-1565.56)+1, (y10-1419.50)+1, (y10-1565.56)+1, (y11-15…	[b3+1:306.14548, b4+1:466.17624, b6+1:681.26746, b7+1:794.35141, b8+1:954.38245, (b9-1565.56)+1:1271.50903, (b10-1565.56)+1:1385.55017, (b10-1685.60)+1:1265.50659, (b11-1565.56)+1:1486.59460, (b11-1685.60)+1:1366.54236];[y1+1:147.11287, y2+1:248.16060, y3+1:362.20428, (y4-1565.56)+1:679.32715, (y5-1362.48)+1:1042.43555, (y5-1565.56)+1:839.35783, (y5-1685.60)+1:719.31213, (y6-1200.43)+1:1317.56555…	[b3+1:0.00064, b4+1:0.00076, b6+1:0.00137, b7+1:0.00126, b8+1:0.00165, (b9-1565.56)+1:0.00594, (b10-1565.56)+1:0.00415, (b10-1685.60)+1:0.00175, (b11-1565.56)+1:0.00090, (b11-1685.60)+1:-0.01016];[y1+1:0.00007, y2+1:0.00012, y3+1:0.00087, (y4-1565.56)+1:0.00144, (y5-1362.48)+1:-0.00018, (y5-1565.56)+1:0.00147, (y5-1685.60)+1:-0.00304, (y6-1200.43)+1:-0.00706, (y6-1362.48)+1:0.00377, (y6-1565.56)+…	[b3+1:2.11, b4+1:1.63, b6+1:2.01, b7+1:1.59, b8+1:1.73, (b9-1565.56)+1:4.67, (b10-1565.56)+1:2.99, (b10-1685.60)+1:1.38, (b11-1565.56)+1:0.61, (b11-1685.60)+1:-7.44];[y1+1:0.45, y2+1:0.47, y3+1:2.42, (y4-1565.56)+1:2.12, (y5-1362.48)+1:-0.17, (y5-1565.56)+1:1.75, (y5-1685.60)+1:-4.24, (y6-1200.43)+1:-5.36, (y6-1362.48)+1:3.26, (y6-1565.56)+1:1.68, (y7-1216.42)+1:-10.03, (y7-1419.50)+1:-13.17, (y7…	[b3+1:4620, b4+1:5968, b6+1:12596, b7+1:30102, b8+1:23592, (b9-1565.56)+1:3642, (b10-1565.56)+1:7721, (b10-1685.60)+1:11795, (b11-1565.56)+1:11019, (b11-1685.60)+1:7665];[y1+1:4237, y2+1:9363, y3+1:10856, (y4-1565.56)+1:16724, (y5-1362.48)+1:4683, (y5-1565.56)+1:41339, (y5-1685.60)+1:4022, (y6-1200.43)+1:3659, (y6-1362.48)+1:4288, (y6-1565.56)+1:21491, (y7-1216.42)+1:574030, (y7-1419.50)+1:5232, …	50	T	0	0	0	30.0524	12.1321	8.47334	1768.64	H5N4F1	20.3441
D:\GlycoData\Hech-EThcD\EThcD-4000\raw\20190323_L1_Ag6_Zhu00015_SA_CHOKO_FT_imac_SAX_m2000_01_re.raw	4534	19.4164	4514	1148.95	4	4591.79	A0A061ICY3|G3I740	Cricetulus griseus OX=10029	Pantetheinase	[144 to 158]	KPCNTSDPQCPPDGR	K,F	KPC[Common Fixed:Carbamidomethyl on C]N[N-Glycosylation:H8N7F1 on N]TSDPQC[Common Fixed:Carbamidomethyl on C]PPDGR	3	4591.77	50.6087	0	[b2+1, (b5-2311.82)+1, (b6-2457.88)+1, (b7-2295.82)+1, (b7-2457.88)+1, (b7-2514.90)+1, (b7-2660.96)+1, (b7-2781.00)+1, (b9-2457.88)+1, (b10-2311.82)+1, (b12-2311.82)+1, (b13-2660.96)+1];[y1+1, y2+1, y5+1, y6+1, y8+1, y10+1, y11+1, (y12-2311.82)+1, (y13-2514.90)+1, (y13-2781.00)+1];[(M0-2864.04)+2, (M0-2781.00)+1, (M0-2660.96)+2, (M0-2514.90)+2, (M0-2457.88)+2, (M0-2311.82)+2, (M0-2295.82)+2, (M0-…	[b2+1:226.15529, (b5-2311.82)+1:1153.47766, (b6-2457.88)+1:1094.46326, (b7-2295.82)+1:1371.54822, (b7-2457.88)+1:1209.49243, (b7-2514.90)+1:1152.47632, (b7-2660.96)+1:1006.41375, (b7-2781.00)+1:886.37885, (b9-2457.88)+1:1434.58984, (b10-2311.82)+1:1740.69983, (b12-2311.82)+1:1934.82568, (b13-2660.96)+1:1700.69348];[y1+1:175.11906, y2+1:232.14086, y5+1:541.27441, y6+1:701.30389, y8+1:926.41644, y1…	[b2+1:0.00029, (b5-2311.82)+1:-0.01525, (b6-2457.88)+1:-0.00377, (b7-2295.82)+1:0.00143, (b7-2457.88)+1:-0.00154, (b7-2514.90)+1:0.00381, (b7-2660.96)+1:-0.00085, (b7-2781.00)+1:0.00543, (b9-2457.88)+1:-0.01547, (b10-2311.82)+1:0.00596, (b12-2311.82)+1:0.02629, (b13-2660.96)+1:0.00442];[y1+1:0.00011, y2+1:0.00044, y5+1:0.00153, y6+1:0.00036, y8+1:0.00157, y10+1:0.00430, y11+1:-0.00151, (y12-2311.…	[b2+1:1.27, (b5-2311.82)+1:-13.23, (b6-2457.88)+1:-3.45, (b7-2295.82)+1:1.04, (b7-2457.88)+1:-1.27, (b7-2514.90)+1:3.31, (b7-2660.96)+1:-0.85, (b7-2781.00)+1:6.13, (b9-2457.88)+1:-10.79, (b10-2311.82)+1:3.43, (b12-2311.82)+1:13.59, (b13-2660.96)+1:2.60];[y1+1:0.64, y2+1:1.92, y5+1:2.82, y6+1:0.51, y8+1:1.69, y10+1:3.82, y11+1:-1.23, (y12-2311.82)+1:6.84, (y13-2514.90)+1:1.54, (y13-2781.00)+1:-0.0…	[b2+1:2407, (b5-2311.82)+1:2715, (b6-2457.88)+1:2729, (b7-2295.82)+1:5252, (b7-2457.88)+1:5876, (b7-2514.90)+1:7003, (b7-2660.96)+1:20502, (b7-2781.00)+1:5282, (b9-2457.88)+1:5879, (b10-2311.82)+1:4114, (b12-2311.82)+1:8125, (b13-2660.96)+1:4473];[y1+1:2675, y2+1:58761, y5+1:44401, y6+1:9326, y8+1:305637, y10+1:8017, y11+1:5780, (y12-2311.82)+1:8054, (y13-2514.90)+1:3895, (y13-2781.00)+1:4249];[(…	50	T	0	0	0	22.0477	20.0742	8.48675	2864.04	H8N7F1	30.8675
D:\GlycoData\Hech-EThcD\EThcD-4000\raw\20190323_L1_Ag6_Zhu00015_SA_CHOKO_FT_imac_SAX_m4000_02.raw	9788	37.9285	9770	1241.16	3	3720.44	A0A061IMQ7|G3HW34	Cricetulus griseus OX=10029	Prolow-density lipoprotein receptor-related protein 1		TCVSNCTASQFVCK	R,N	TC[Common Fixed:Carbamidomethyl on C]VSN[N-Glycosylation:H5N4A1F1 on N]C[Common Fixed:Carbamidomethyl on C]TASQFVC[Common Fixed:Carbamidomethyl on C]K	4	3720.44	50.589	0	[b2+1, b3+1, b4+1, (b5-1856.66)+1, (b6-1976.70)+1, (b8-1856.66)+1, (b9-1856.66)+1, (b10-1653.58)+1, (b10-1856.66)+1, (b11-1856.66)+1, (b11-1976.70)+1, (b12-1507.52)+1, (b12-1710.60)+1, (b12-1856.66)+1, (b12-1976.70)+1];[y1+1, y2+1, y3+1, y4+1, y5+1, y6+1, y7+1, y8+1, y9+1, (y10-1856.66)+1, (y11-1856.66)+1, (y11-1976.70)+1, (y12-1653.58)+1, (y12-1856.66)+1, (y13-1976.70)+1];[(M0-2059.73)+1, (M0-19…	[b2+1:262.08603, b3+1:361.15441, b4+1:448.18756, (b5-1856.66)+1:765.30731, (b6-1976.70)+1:805.29486, (b8-1856.66)+1:1097.42334, (b9-1856.66)+1:1184.45789, (b10-1653.58)+1:1515.60840, (b10-1856.66)+1:1312.51953, (b11-1856.66)+1:1459.58728, (b11-1976.70)+1:1339.54907, (b12-1507.52)+1:1907.79993, (b12-1710.60)+1:1704.72595, (b12-1856.66)+1:1558.65430, (b12-1976.70)+1:1438.60669];[y1+1:147.11302, y2+…	[b2+1:0.00043, b3+1:0.00040, b4+1:0.00152, (b5-1856.66)+1:-0.00103, (b6-1976.70)+1:-0.00295, (b8-1856.66)+1:-0.00044, (b9-1856.66)+1:0.00207, (b10-1653.58)+1:0.01464, (b10-1856.66)+1:0.00514, (b11-1856.66)+1:0.00448, (b11-1976.70)+1:0.00745, (b12-1507.52)+1:0.01143, (b12-1710.60)+1:0.01682, (b12-1856.66)+1:0.00308, (b12-1976.70)+1:-0.00335];[y1+1:0.00022, y2+1:0.00061, y3+1:0.00074, y4+1:0.00100,…	[b2+1:1.63, b3+1:1.10, b4+1:3.39, (b5-1856.66)+1:-1.35, (b6-1976.70)+1:-3.67, (b8-1856.66)+1:-0.41, (b9-1856.66)+1:1.75, (b10-1653.58)+1:9.66, (b10-1856.66)+1:3.92, (b11-1856.66)+1:3.07, (b11-1976.70)+1:5.56, (b12-1507.52)+1:5.99, (b12-1710.60)+1:9.88, (b12-1856.66)+1:1.98, (b12-1976.70)+1:-2.33];[y1+1:1.49, y2+1:1.98, y3+1:1.84, y4+1:1.81, y5+1:2.17, y6+1:2.50, y7+1:2.67, y8+1:1.89, y9+1:1.06, (…	[b2+1:40145, b3+1:23421, b4+1:10846, (b5-1856.66)+1:4848, (b6-1976.70)+1:3259, (b8-1856.66)+1:5401, (b9-1856.66)+1:4749, (b10-1653.58)+1:9583, (b10-1856.66)+1:7662, (b11-1856.66)+1:8485, (b11-1976.70)+1:13188, (b12-1507.52)+1:11448, (b12-1710.60)+1:4881, (b12-1856.66)+1:7366, (b12-1976.70)+1:3516];[y1+1:9971, y2+1:94728, y3+1:39307, y4+1:43705, y5+1:31259, y6+1:88738, y7+1:60072, y8+1:55955, y9+1…	50	T	0	0	0	30.0435	10.067	10.4785	2059.73	H5N4A1F1	17.4848
D:\GlycoData\Hech-EThcD\EThcD-4000\raw\20190323_L1_Ag6_Zhu00015_SA_CHOKO_FT_imac_SAX_m2000_01_re.raw	19217	66.0527	19192	1395.3	4	5577.18	G3ID21	Cricetulus griseus OX=10029	Lysosome membrane protein 2	[166 to 187]	NGTNDGDYVFLTGEDNYLNFTK	K,I	NGTNDGDYVFLTGEDNYLN[N-Glycosylation:H7N6A2F1 on N]FTK	1	5577.2	50.5429	0	[b3+1, b4+1, b5+1, b7+1, b8+1, b9+1, b10+1, b11+1, b12+1, b13+1, b14+1, b15+1, b17+1, (b21-2528.88)+2, (b21-2731.96)+2];[y1+1, y2+1, y3+1, (y4-2674.94)+1, (y4-2878.02)+1, (y5-2878.02)+1, (y6-2878.02)+1, (y7-2878.02)+1, (y8-2878.02)+1, (y9-2878.02)+1, (y10-2674.94)+1, (y10-2878.02)+1, (y10-2998.06)+1, (y11-2674.94)+1, (y11-2878.02)+1, (y11-2998.06)+1, (y12-2878.02)+1, (y13-2878.02)+1, (y13-2998.06…	[b3+1:273.11978, b4+1:387.16272, b5+1:502.18993, b7+1:674.23877, b8+1:837.30169, b9+1:936.37051, b10+1:1083.43942, b11+1:1196.52261, b12+1:1297.56929, b13+1:1354.59155, b14+1:1483.63708, b15+1:1598.65479, b17+1:1875.76929, (b21-2528.88)+2:1452.14163, (b21-2731.96)+2:1350.60111];[y1+1:147.11305, y2+1:248.16096, y3+1:395.22994, (y4-2674.94)+1:915.43524, (y4-2878.02)+1:712.35223, (y5-2878.02)+1:825.…	[b3+1:0.00044, b4+1:0.00045, b5+1:0.00072, b7+1:0.00115, b8+1:0.00073, b9+1:0.00115, b10+1:0.00164, b11+1:0.00077, b12+1:-0.00024, b13+1:0.00057, b14+1:0.00351, b15+1:-0.00574, b17+1:0.00251, (b21-2528.88)+2:0.04948, (b21-2731.96)+2:0.04779];[y1+1:0.00025, y2+1:0.00048, y3+1:0.00105, (y4-2674.94)+1:0.00468, (y4-2878.02)+1:0.00104, (y5-2878.02)+1:0.00031, (y6-2878.02)+1:0.00031, (y7-2878.02)+1:0.0…	[b3+1:1.60, b4+1:1.16, b5+1:1.43, b7+1:1.70, b8+1:0.88, b9+1:1.23, b10+1:1.52, b11+1:0.64, b12+1:-0.18, b13+1:0.42, b14+1:2.36, b15+1:-3.59, b17+1:1.34, (b21-2528.88)+2:17.05, (b21-2731.96)+2:17.71];[y1+1:1.70, y2+1:1.95, y3+1:2.66, (y4-2674.94)+1:5.12, (y4-2878.02)+1:1.46, (y5-2878.02)+1:0.37, (y6-2878.02)+1:0.32, (y7-2878.02)+1:1.79, (y8-2878.02)+1:-1.01, (y9-2878.02)+1:-3.60, (y10-2674.94)+1:8…	[b3+1:3734, b4+1:2659, b5+1:18777, b7+1:22429, b8+1:14380, b9+1:51282, b10+1:25206, b11+1:21697, b12+1:20303, b13+1:4041, b14+1:7643, b15+1:3695, b17+1:3546, (b21-2528.88)+2:161290, (b21-2731.96)+2:220219];[y1+1:8275, y2+1:22831, y3+1:33232, (y4-2674.94)+1:2906, (y4-2878.02)+1:33159, (y5-2878.02)+1:19173, (y6-2878.02)+1:12646, (y7-2878.02)+1:16184, (y8-2878.02)+1:22220, (y9-2878.02)+1:14267, (y10…	50	T	0	0	0	35.1231	5.05252	10.3673	3081.09	H7N6A2F1	14.7461
D:\GlycoData\Hech-EThcD\EThcD-4000\raw\20190323_L1_Ag6_Zhu00015_SA_CHOKO_FT_imac_SAX_m2000_01_re.raw	13114	47.4377	13087	1463.28	3	4386.81	Q8MHC2		MHC class I antigen Hm1-C4	[104 to 121]	NLLGYYNQSEGGSHTIQR	R,M	NLLGYYN[N-Glycosylation:H5N4A2F1 on N]QSEGGSHTIQR	1	4386.8	50.5242	0	[b2+1, b3+1, b4+1, b5+1, b6+1, (b7-2147.75)+1, (b8-2147.75)+1, (b9-2147.75)+1, (b11-2147.75)+1, (b13-2147.75)+1, (b13-2267.79)+1, (b14-2147.75)+1];[y1+1, y2+1, y3+1, y4+1, y5+1, y6+1, y7+1, y8+1, y9+1, y10+1, y11+1, (y12-1782.62)+1, (y12-2147.75)+1, (y13-2001.69)+1, (y13-2147.75)+1, (y15-2147.75)+2, (y16-2147.75)+2];[(M0-2350.83)+2, (M0-2267.79)+2, (M0-2147.75)+2, (M0-2001.69)+2, (M0-1944.67)+2, …	[b2+1:228.13443, b3+1:341.21768, b4+1:398.23996, b5+1:561.30386, b6+1:724.36664, (b7-2147.75)+1:1041.48621, (b8-2147.75)+1:1169.53577, (b9-2147.75)+1:1256.59082, (b11-2147.75)+1:1442.64673, (b13-2147.75)+1:1586.69763, (b13-2267.79)+1:1466.66504, (b14-2147.75)+1:1723.75903];[y1+1:175.11914, y2+1:303.17773, y3+1:416.26193, y4+1:517.30886, y5+1:654.36806, y6+1:741.40045, y7+1:798.42188, y8+1:855.443…	[b2+1:0.00016, b3+1:-0.00065, b4+1:0.00016, b5+1:0.00074, b6+1:0.00019, (b7-2147.75)+1:-0.00254, (b8-2147.75)+1:-0.01156, (b9-2147.75)+1:0.01146, (b11-2147.75)+1:0.00332, (b13-2147.75)+1:0.00073, (b13-2267.79)+1:0.00931, (b14-2147.75)+1:0.00322];[y1+1:0.00019, y2+1:0.00020, y3+1:0.00034, y4+1:-0.00041, y5+1:-0.00013, y6+1:0.00024, y7+1:0.00020, y8+1:0.00008, y9+1:-0.00070, y10+1:-0.00272, y11+1:-…	[b2+1:0.71, b3+1:-1.90, b4+1:0.41, b5+1:1.32, b6+1:0.26, (b7-2147.75)+1:-2.45, (b8-2147.75)+1:-9.89, (b9-2147.75)+1:9.13, (b11-2147.75)+1:2.30, (b13-2147.75)+1:0.46, (b13-2267.79)+1:6.35, (b14-2147.75)+1:1.87];[y1+1:1.08, y2+1:0.68, y3+1:0.82, y4+1:-0.80, y5+1:-0.19, y6+1:0.32, y7+1:0.25, y8+1:0.10, y9+1:-0.71, y10+1:-2.54, y11+1:-2.10, (y12-1782.62)+1:2.00, (y12-2147.75)+1:0.30, (y13-2001.69)+1:…	[b2+1:11293, b3+1:11009, b4+1:7660, b5+1:8931, b6+1:5273, (b7-2147.75)+1:2778, (b8-2147.75)+1:7128, (b9-2147.75)+1:2821, (b11-2147.75)+1:2859, (b13-2147.75)+1:3800, (b13-2267.79)+1:9185, (b14-2147.75)+1:3016];[y1+1:18248, y2+1:18175, y3+1:13492, y4+1:18600, y5+1:16657, y6+1:8108, y7+1:11461, y8+1:43620, y9+1:14272, y10+1:37031, y11+1:18660, (y12-1782.62)+1:3607, (y12-2147.75)+1:8022, (y13-2001.69…	50	T	0	0	0	29.0331	11.1067	10.3844	2350.83	H5N4A2F1	14.0489
D:\GlycoData\Hech-EThcD\EThcD-4000\raw\20190323_L1_Ag6_Zhu00015_SA_CHOKO_IMAC_m4000_01.raw	21137	53.9932	21108	1495.65	2	2989.29	G3HTE5	Cricetulus griseus OX=10029	Lysosomal alpha-glucosidase	[459 to 473]	GVFITNSTGQPLIGK	R,A	GVFITN[N-Glycosylation:H6N2P1 on N]STGQPLIGK	1	2989.28	50.4459	0	[b2+1, b3+1, b4+1, b5+1, (b6-1255.36)+1, (b7-1255.36)+1, (b7-1375.40)+1, (b8-1255.36)+1, (b8-1375.40)+1, (b9-1375.40)+1, (b10-1255.36)+1, (b10-1375.40)+1, (b11-1255.36)+1, (b12-1255.36)+1, (b12-1375.40)+1, (b13-1375.40)+1, (b14-1255.36)+1, (b14-1375.40)+1];[y1+1, y2+1, y3+1, y4+1, y5+1, y6+1, y7+1, y8+1, y9+1, (y10-890.23)+1, (y10-1255.36)+1, (y11-890.23)+1, (y11-1052.28)+1, (y11-1255.36)+1, (y11…	[b2+1:157.09714, b3+1:304.16616, b4+1:417.25076, b5+1:518.29787, (b6-1255.36)+1:835.41864, (b7-1255.36)+1:922.46820, (b7-1375.40)+1:802.41260, (b8-1255.36)+1:1023.50824, (b8-1375.40)+1:903.46246, (b9-1375.40)+1:960.48541, (b10-1255.36)+1:1208.58041, (b10-1375.40)+1:1088.54028, (b11-1255.36)+1:1305.64807, (b12-1255.36)+1:1418.72165, (b12-1375.40)+1:1298.67065, (b13-1375.40)+1:1411.75781, (b14-1255…	[b2+1:-0.00002, b3+1:0.00059, b4+1:0.00113, b5+1:0.00056, (b6-1255.36)+1:-0.00097, (b7-1255.36)+1:0.01656, (b7-1375.40)+1:0.00214, (b8-1255.36)+1:0.00892, (b8-1375.40)+1:0.00433, (b9-1375.40)+1:0.00581, (b10-1255.36)+1:0.00105, (b10-1375.40)+1:0.00211, (b11-1255.36)+1:0.01595, (b12-1255.36)+1:0.00547, (b12-1375.40)+1:-0.00435, (b13-1375.40)+1:-0.00126, (b14-1255.36)+1:0.00470, (b14-1375.40)+1:0.0…	[b2+1:-0.11, b3+1:1.94, b4+1:2.72, b5+1:1.09, (b6-1255.36)+1:-1.16, (b7-1255.36)+1:17.98, (b7-1375.40)+1:2.67, (b8-1255.36)+1:8.73, (b8-1375.40)+1:4.80, (b9-1375.40)+1:6.06, (b10-1255.36)+1:0.87, (b10-1375.40)+1:1.94, (b11-1255.36)+1:12.23, (b12-1255.36)+1:3.86, (b12-1375.40)+1:-3.35, (b13-1375.40)+1:-0.89, (b14-1255.36)+1:2.96, (b14-1375.40)+1:9.80];[y1+1:0.03, y2+1:1.66, y3+1:-0.07, y4+1:2.35, …	[b2+1:7065, b3+1:148061, b4+1:47769, b5+1:50505, (b6-1255.36)+1:7389, (b7-1255.36)+1:2563, (b7-1375.40)+1:25678, (b8-1255.36)+1:5507, (b8-1375.40)+1:3631, (b9-1375.40)+1:18954, (b10-1255.36)+1:85299, (b10-1375.40)+1:21203, (b11-1255.36)+1:7230, (b12-1255.36)+1:26611, (b12-1375.40)+1:8619, (b13-1375.40)+1:15640, (b14-1255.36)+1:8421, (b14-1375.40)+1:3352];[y1+1:20803, y2+1:312601, y3+1:117609, y4+…	50	T	0	0	0	36.1028	6.13742	8.20566	1458.44	H6N2P1	13.6659
D:\GlycoData\Hech-EThcD\EThcD-4000\raw\20190323_L1_Ag6_Zhu00015_SA_CHOKO_FT_imac_SAX_m2000_01_re.raw	15725	55.3812	15702	1144.72	4	4574.85	G3HQM6	Cricetulus griseus OX=10029	Endoplasmin	[215 to 237]	HNNDTQHIWESDSNEFSVIADPR	K,G	HNN[N-Glycosylation:H9N2 on N]DTQHIWESDSNEFSVIADPR	1	4574.83	50.4124	0	[b2+1, (b4-1661.55)+1, (b6-1661.55)+1, (b7-1296.42)+1, (b7-1458.48)+1, (b7-1661.55)+2, (b8-1458.48)+1, (b8-1661.55)+1, (b9-1458.48)+1, (b9-1661.55)+1, (b10-1661.55)+1, (b12-1661.55)+1, (b14-1661.55)+2, (b15-1296.42)+2, (b15-1458.48)+2, (b15-1661.55)+2, (b16-1661.55)+2, (b17-1661.55)+2, (b18-1661.55)+2, (b19-1661.55)+2, (b21-1296.42)+2, (b21-1661.55)+2];[y1+1, y2+1, y3+1, y4+1, y5+1, y6+1, y7+1, y…	[b2+1:252.10915, (b4-1661.55)+1:684.25562, (b6-1661.55)+1:913.36572, (b7-1296.42)+1:1415.58069, (b7-1458.48)+1:1253.51233, (b7-1661.55)+2:525.71570, (b8-1458.48)+1:1366.58752, (b8-1661.55)+1:1163.49847, (b9-1458.48)+1:1552.67200, (b9-1661.55)+1:1349.60181, (b10-1661.55)+1:1478.63072, (b12-1661.55)+1:1680.66077, (b14-1661.55)+2:941.38607, (b15-1296.42)+2:1188.47400, (b15-1458.48)+2:1107.44950, (b1…	[b2+1:0.00003, (b4-1661.55)+1:-0.00274, (b6-1661.55)+1:0.00111, (b7-1296.42)+1:0.02497, (b7-1458.48)+1:0.00944, (b7-1661.55)+2:0.00060, (b8-1458.48)+1:0.00057, (b8-1661.55)+1:-0.00911, (b9-1458.48)+1:0.00573, (b9-1661.55)+1:0.01491, (b10-1661.55)+1:0.00123, (b12-1661.55)+1:-0.02770, (b14-1661.55)+2:0.00143, (b15-1296.42)+2:0.00252, (b15-1458.48)+2:0.00633, (b15-1661.55)+2:0.00330, (b16-1661.55)+2…	[b2+1:0.12, (b4-1661.55)+1:-4.01, (b6-1661.55)+1:1.22, (b7-1296.42)+1:17.66, (b7-1458.48)+1:7.53, (b7-1661.55)+2:0.57, (b8-1458.48)+1:0.41, (b8-1661.55)+1:-7.84, (b9-1458.48)+1:3.69, (b9-1661.55)+1:11.05, (b10-1661.55)+1:0.83, (b12-1661.55)+1:-16.49, (b14-1661.55)+2:0.76, (b15-1296.42)+2:1.06, (b15-1458.48)+2:2.86, (b15-1661.55)+2:1.64, (b16-1661.55)+2:2.23, (b17-1661.55)+2:-0.16, (b18-1661.55)+2…	[b2+1:5553, (b4-1661.55)+1:3315, (b6-1661.55)+1:8655, (b7-1296.42)+1:7632, (b7-1458.48)+1:4215, (b7-1661.55)+2:8801, (b8-1458.48)+1:7184, (b8-1661.55)+1:40550, (b9-1458.48)+1:3897, (b9-1661.55)+1:10684, (b10-1661.55)+1:14752, (b12-1661.55)+1:6235, (b14-1661.55)+2:6988, (b15-1296.42)+2:11924, (b15-1458.48)+2:14473, (b15-1661.55)+2:34628, (b16-1661.55)+2:15390, (b17-1661.55)+2:11013, (b18-1661.55)+…	50	T	0	0	0	37.2168	5.04594	8.14963	1864.63	H9N2	6.7558
D:\GlycoData\Hech-EThcD\EThcD-4000\raw\20190323_L1_Ag6_Zhu00015_SA_CHOKO_FT_imac_SAX_m2000_01_re.raw	12495	45.4895	12465	1308.88	3	3923.63	G3I7I9	Cricetulus griseus OX=10029	Dolichyl-diphosphooligosaccharide--protein glycosyltransferase subunit STT3A	[539 to 554]	TILVDNNTWNNTHISR	R,V	TILVDNNTWN[N-Glycosylation:H10N2 on N]NTHISR	1	3923.63	50.3968	0	[b2+1, b3+1, b4+1, b5+1, b6+1, b7+1, b8+1, b9+1, (b10-1823.61)+1, (b13-1823.61)+1, (b14-1620.53)+2, (b14-1823.61)+1];[y1+1, y2+1, y3+1, y4+1, y5+1, y6+1, (y7-1458.48)+1, (y7-1620.53)+1, (y7-1943.65)+1, (y8-1620.53)+1, (y8-1823.61)+1, (y8-1943.65)+1, (y9-1620.53)+1, (y9-1823.61)+1, (y10-1823.61)+1, (y11-1823.61)+1, (y12-1620.53)+1, (y12-1823.61)+2, (y12-1943.65)+1, (y13-1823.61)+2, (y14-1823.61)+2…	[b2+1:215.13962, b3+1:328.22396, b4+1:427.29228, b5+1:542.31979, b6+1:656.36389, b7+1:770.40515, b8+1:871.45294, b9+1:1057.53333, (b10-1823.61)+1:1374.65955, (b13-1823.61)+1:1726.80066, (b14-1620.53)+2:1021.99575, (b14-1823.61)+1:1839.88263];[y1+1:175.11920, y2+1:262.15144, y3+1:375.23579, y4+1:512.29519, y5+1:613.34352, y6+1:727.38666, (y7-1458.48)+1:1409.64844, (y7-1620.53)+1:1247.58960, (y7-19…	[b2+1:0.00060, b3+1:0.00087, b4+1:0.00079, b5+1:0.00135, b6+1:0.00252, b7+1:0.00086, b8+1:0.00096, b9+1:0.00204, (b10-1823.61)+1:0.00596, (b13-1823.61)+1:-0.00244, (b14-1620.53)+2:0.01768, (b14-1823.61)+1:-0.00454];[y1+1:0.00025, y2+1:0.00046, y3+1:0.00074, y4+1:0.00123, y5+1:0.00188, y6+1:0.00209, (y7-1458.48)+1:0.00939, (y7-1620.53)+1:0.00337, (y7-1943.65)+1:-0.00450, (y8-1620.53)+1:0.00291, (y…	[b2+1:2.79, b3+1:2.67, b4+1:1.85, b5+1:2.50, b6+1:3.85, b7+1:1.11, b8+1:1.11, b9+1:1.93, (b10-1823.61)+1:4.34, (b13-1823.61)+1:-1.42, (b14-1620.53)+2:8.66, (b14-1823.61)+1:-2.47];[y1+1:1.43, y2+1:1.77, y3+1:1.99, y4+1:2.41, y5+1:3.07, y6+1:2.88, (y7-1458.48)+1:6.66, (y7-1620.53)+1:2.70, (y7-1943.65)+1:-4.87, (y8-1620.53)+1:2.03, (y8-1823.61)+1:-0.77, (y8-1943.65)+1:-1.49, (y9-1620.53)+1:-3.24, (y…	[b2+1:75853, b3+1:68686, b4+1:14982, b5+1:16071, b6+1:6275, b7+1:10033, b8+1:12821, b9+1:3459, (b10-1823.61)+1:4021, (b13-1823.61)+1:5566, (b14-1620.53)+2:7388, (b14-1823.61)+1:10088];[y1+1:18764, y2+1:84919, y3+1:42917, y4+1:46027, y5+1:26921, y6+1:30527, (y7-1458.48)+1:3015, (y7-1620.53)+1:3528, (y7-1943.65)+1:7205, (y8-1620.53)+1:4611, (y8-1823.61)+1:19873, (y8-1943.65)+1:4416, (y9-1620.53)+1:…	50	T	0	0	0	35.0743	7.13682	8.18569	2026.69	H10N2	11.9368
D:\GlycoData\Hech-EThcD\EThcD-4000\raw\20190323_L1_Ag6_Zhu00015_SA_CHOKO_FT_imac_SAX_m4000_02.raw	17511	62.979	17481	1478.95	3	4433.82	G3I4W7	Cricetulus griseus OX=10029	Cathepsin D	[134 to 161]	NGTSFDIHYGSGSLSGYLSQDTVSVPCK	K,S	N[N-Glycosylation:H6N2P1 on N]GTSFDIHYGSGSLSGYLSQDTVSVPC[Common Fixed:Carbamidomethyl on C]K	2	4433.8	50.3919	0	[(b2-1375.40)+1, (b3-1255.36)+1, (b6-1255.36)+1, (b8-1255.36)+1, (b8-1375.40)+1, (b9-1255.36)+1, (b9-1375.40)+1, (b10-1255.36)+1, (b11-1255.36)+1, (b13-1255.36)+1, (b14-1255.36)+1, (b15-1255.36)+1, (b18-1255.36)+1, (b21-1255.36)+1, (b23-1255.36)+1, (b25-1255.36)+1];[y1+1, y2+1, y3+1, y4+1, y5+1, y6+1, y7+1, y8+1, y9+1, y10+1, y11+1, y12+1, y13+1, y14+1, y16+1, y17+1, y18+1, y19+1, y20+1, y21+1, y…	[(b2-1375.40)+1:255.10834, (b3-1255.36)+1:476.19998, (b6-1255.36)+1:825.32336, (b8-1255.36)+1:1075.46988, (b8-1375.40)+1:955.43024, (b9-1255.36)+1:1238.53750, (b9-1375.40)+1:1118.48840, (b10-1255.36)+1:1295.55640, (b11-1255.36)+1:1382.59070, (b13-1255.36)+1:1526.65308, (b14-1255.36)+1:1639.72327, (b15-1255.36)+1:1726.74548, (b18-1255.36)+1:2059.93066, (b21-1255.36)+1:2390.07349, (b23-1255.36)+1:2…	[(b2-1375.40)+1:-0.00152, (b3-1255.36)+1:0.00127, (b6-1255.36)+1:-0.00274, (b8-1255.36)+1:0.00080, (b8-1375.40)+1:0.00234, (b9-1255.36)+1:0.00510, (b9-1375.40)+1:-0.00282, (b10-1255.36)+1:0.00253, (b11-1255.36)+1:0.00480, (b13-1255.36)+1:0.01369, (b14-1255.36)+1:-0.00019, (b15-1255.36)+1:-0.01000, (b18-1255.36)+1:0.00633, (b21-1255.36)+1:0.03160, (b23-1255.36)+1:-0.04519, (b25-1255.36)+1:-0.00980…	[(b2-1375.40)+1:-5.98, (b3-1255.36)+1:2.66, (b6-1255.36)+1:-3.32, (b8-1255.36)+1:0.75, (b8-1375.40)+1:2.45, (b9-1255.36)+1:4.12, (b9-1375.40)+1:-2.53, (b10-1255.36)+1:1.95, (b11-1255.36)+1:3.47, (b13-1255.36)+1:8.97, (b14-1255.36)+1:-0.11, (b15-1255.36)+1:-5.79, (b18-1255.36)+1:3.07, (b21-1255.36)+1:13.23, (b23-1255.36)+1:-17.45, (b25-1255.36)+1:-3.53];[y1+1:-0.18, y2+1:1.04, y3+1:1.04, y4+1:0.99…	[(b2-1375.40)+1:2289, (b3-1255.36)+1:2520, (b6-1255.36)+1:2596, (b8-1255.36)+1:18866, (b8-1375.40)+1:3649, (b9-1255.36)+1:19035, (b9-1375.40)+1:5292, (b10-1255.36)+1:5591, (b11-1255.36)+1:4159, (b13-1255.36)+1:5261, (b14-1255.36)+1:5051, (b15-1255.36)+1:5772, (b18-1255.36)+1:6972, (b21-1255.36)+1:3317, (b23-1255.36)+1:4211, (b25-1255.36)+1:10419];[y1+1:5594, y2+1:49466, y3+1:519980, y4+1:34276, y…	50	T	0	0	0	39.1401	3.07369	8.17811	1458.44	H6N2P1	13.9891
D:\GlycoData\Hech-EThcD\EThcD-4000\raw\20190323_L1_Ag6_Zhu00015_SA_CHOKO_IMAC_m4000_01.raw	17830	46.583	17807	1177.81	3	3530.42	G3H8V5	Cricetulus griseus OX=10029	Carboxypeptidase	[136 to 153]	TYVTNDTEVAQNNYEALK	K,D	TYVTN[N-Glycosylation:H6N2P1 on N]DTEVAQNNYEALK	1	3530.41	50.3841	0	[b2+1, b3+1, b4+1, (b5-1255.36)+1, (b6-1255.36)+1, (b6-1375.40)+1, (b7-1255.36)+1, (b7-1375.40)+1, (b8-1255.36)+1, (b8-1375.40)+1, (b9-1255.36)+1, (b9-1375.40)+1, (b10-1255.36)+1, (b10-1375.40)+1, (b11-1255.36)+1, (b12-1052.28)+1, (b12-1255.36)+1, (b13-1375.40)+1, (b14-1255.36)+1, (b15-1255.36)+1];[y1+1, y2+1, y3+1, y4+1, y5+1, y6+1, y7+1, y8+1, y9+1, y10+1, y11+1, y12+1, y13+1, (y14-1255.36)+1, …	[b2+1:265.11861, b3+1:364.18725, b4+1:465.23528, (b5-1255.36)+1:782.35834, (b6-1255.36)+1:897.39691, (b6-1375.40)+1:777.34259, (b7-1255.36)+1:998.43994, (b7-1375.40)+1:878.39337, (b8-1255.36)+1:1127.47583, (b8-1375.40)+1:1007.44244, (b9-1255.36)+1:1226.54452, (b9-1375.40)+1:1106.50122, (b10-1255.36)+1:1297.57983, (b10-1375.40)+1:1177.53723, (b11-1255.36)+1:1425.64172, (b12-1052.28)+1:1742.75647, …	[b2+1:0.00032, b3+1:0.00055, b4+1:0.00090, (b5-1255.36)+1:0.00166, (b6-1255.36)+1:0.01330, (b6-1375.40)+1:0.00015, (b7-1255.36)+1:0.00865, (b7-1375.40)+1:0.00326, (b8-1255.36)+1:0.00194, (b8-1375.40)+1:0.00974, (b9-1255.36)+1:0.00222, (b9-1375.40)+1:0.00010, (b10-1255.36)+1:0.00042, (b10-1375.40)+1:-0.00100, (b11-1255.36)+1:0.00373, (b12-1052.28)+1:-0.00382, (b12-1255.36)+1:0.00218, (b13-1375.40)…	[b2+1:1.23, b3+1:1.52, b4+1:1.94, (b5-1255.36)+1:2.13, (b6-1255.36)+1:14.83, (b6-1375.40)+1:0.20, (b7-1255.36)+1:8.67, (b7-1375.40)+1:3.71, (b8-1255.36)+1:1.72, (b8-1375.40)+1:9.67, (b9-1255.36)+1:1.81, (b9-1375.40)+1:0.09, (b10-1255.36)+1:0.32, (b10-1375.40)+1:-0.85, (b11-1255.36)+1:2.62, (b12-1052.28)+1:-2.19, (b12-1255.36)+1:1.42, (b13-1375.40)+1:-14.29, (b14-1255.36)+1:1.04, (b15-1255.36)+1:2…	[b2+1:430291, b3+1:175816, b4+1:94806, (b5-1255.36)+1:17036, (b6-1255.36)+1:24255, (b6-1375.40)+1:40368, (b7-1255.36)+1:15489, (b7-1375.40)+1:14367, (b8-1255.36)+1:46324, (b8-1375.40)+1:72970, (b9-1255.36)+1:45546, (b9-1375.40)+1:21604, (b10-1255.36)+1:26894, (b10-1375.40)+1:25132, (b11-1255.36)+1:15237, (b12-1052.28)+1:20083, (b12-1255.36)+1:11619, (b13-1375.40)+1:6023, (b14-1255.36)+1:11934, (b…	50	T	0	0	0	39.1842	3.02485	8.17504	1458.44	H6N2P1	13.7859
D:\GlycoData\Hech-EThcD\EThcD-4000\raw\20190323_L1_Ag6_Zhu00015_SA_CHOKO_FT_imac_SAX_m4000_02.raw	12126	45.7068	12107	1254.87	3	3761.59	G3I7I9	Cricetulus griseus OX=10029	Dolichyl-diphosphooligosaccharide--protein glycosyltransferase subunit STT3A	[539 to 554]	TILVDNNTWNNTHISR	R,V	TILVDNNTWN[N-Glycosylation:H9N2 on N]NTHISR	1	3761.58	50.3283	0	[b2+1, b3+1, b4+1, b5+1, b6+1, b7+1, b8+1, b9+1, (b13-1661.55)+1, (b14-1661.55)+1];[y1+1, y2+1, y3+1, y4+1, y5+1, y6+1, (y7-1458.48)+1, (y7-1661.55)+1, (y7-1781.60)+1, (y8-1458.48)+1, (y8-1661.55)+1, (y9-1458.48)+1, (y9-1661.55)+1, (y10-1661.55)+1, (y11-1458.48)+2, (y11-1661.55)+2, (y11-1781.60)+1, (y12-1458.48)+1, (y12-1661.55)+1, (y12-1781.60)+1, (y13-1661.55)+2, (y13-1781.60)+1, (y14-1296.42)+…	[b2+1:215.13946, b3+1:328.22389, b4+1:427.29214, b5+1:542.31714, b6+1:656.35901, b7+1:770.40802, b8+1:871.45331, b9+1:1057.53003, (b13-1661.55)+1:1726.79016, (b14-1661.55)+1:1839.88395];[y1+1:175.11902, y2+1:262.15118, y3+1:375.23530, y4+1:512.29470, y5+1:613.34208, y6+1:727.38586, (y7-1458.48)+1:1247.59570, (y7-1661.55)+1:1044.50671, (y7-1781.60)+1:924.45807, (y8-1458.48)+1:1433.66089, (y8-1661.…	[b2+1:0.00044, b3+1:0.00081, b4+1:0.00065, b5+1:-0.00130, b6+1:-0.00236, b7+1:0.00373, b8+1:0.00133, b9+1:-0.00126, (b13-1661.55)+1:-0.01294, (b14-1661.55)+1:-0.00322];[y1+1:0.00007, y2+1:0.00020, y3+1:0.00026, y4+1:0.00074, y5+1:0.00045, y6+1:0.00130, (y7-1458.48)+1:0.00947, (y7-1661.55)+1:-0.00015, (y7-1781.60)+1:-0.00761, (y8-1458.48)+1:-0.00465, (y8-1661.55)+1:-0.00137, (y9-1458.48)+1:-0.0125…	[b2+1:2.05, b3+1:2.48, b4+1:1.52, b5+1:-2.40, b6+1:-3.60, b7+1:4.84, b8+1:1.53, b9+1:-1.19, (b13-1661.55)+1:-7.50, (b14-1661.55)+1:-1.75];[y1+1:0.38, y2+1:0.78, y3+1:0.68, y4+1:1.45, y5+1:0.73, y6+1:1.79, (y7-1458.48)+1:7.60, (y7-1661.55)+1:-0.14, (y7-1781.60)+1:-8.24, (y8-1458.48)+1:-3.25, (y8-1661.55)+1:-1.11, (y9-1458.48)+1:-8.17, (y9-1661.55)+1:-0.29, (y10-1661.55)+1:1.54, (y11-1458.48)+2:2.6…	[b2+1:52416, b3+1:49452, b4+1:11412, b5+1:8962, b6+1:3763, b7+1:5827, b8+1:9458, b9+1:3642, (b13-1661.55)+1:4223, (b14-1661.55)+1:12484];[y1+1:13340, y2+1:60483, y3+1:32922, y4+1:35923, y5+1:23478, y6+1:23691, (y7-1458.48)+1:2846, (y7-1661.55)+1:21765, (y7-1781.60)+1:2554, (y8-1458.48)+1:3750, (y8-1661.55)+1:15874, (y9-1458.48)+1:3215, (y9-1661.55)+1:17205, (y10-1661.55)+1:10394, (y11-1458.48)+2:…	50	T	0	0	0	35.0784	7.05994	8.19002	1864.63	H9N2	15.2395
D:\GlycoData\Hech-EThcD\EThcD-4000\raw\20190323_L1_Ag6_Zhu00015_SA_CHOKO_IMAC_m4000_01.raw	21453	54.7889	21433	1065.11	3	3192.31	G3I4W7	Cricetulus griseus OX=10029	Cathepsin D	[250 to 263]	YYEGELSYLNVTRK	K,A	YYEGELSYLN[N-Glycosylation:H6N2P1 on N]VTRK	1	3192.3	50.3064	0	[b2+1, b3+1, b4+1, b5+1, b6+1, b7+1, b8+1, b9+1, (b10-1375.40)+1, (b13-1255.36)+1];[y1+1, y2+1, y3+1, y4+1, (y5-890.23)+1, (y5-1255.36)+1, (y5-1375.40)+1, (y6-890.23)+1, (y6-1052.28)+1, (y6-1255.36)+1, (y7-890.23)+1, (y7-1052.28)+1, (y7-1255.36)+1, (y8-890.23)+1, (y8-1052.28)+1, (y8-1255.36)+1, (y8-1375.40)+1, (y9-890.23)+1, (y9-1052.28)+1, (y9-1255.36)+1, (y9-1375.40)+1, (y11-1052.28)+1, (y11-12…	[b2+1:327.13403, b3+1:456.17593, b4+1:513.19861, b5+1:642.24103, b6+1:755.32629, b7+1:842.35529, b8+1:1005.41394, b9+1:1118.50391, (b10-1375.40)+1:1315.59375, (b13-1255.36)+1:1791.83927];[y1+1:147.11261, y2+1:303.21436, y3+1:404.26132, y4+1:503.33066, (y5-890.23)+1:1185.59030, (y5-1255.36)+1:820.45290, (y5-1375.40)+1:700.41315, (y6-890.23)+1:1298.67993, (y6-1052.28)+1:1136.61550, (y6-1255.36)+1:9…	[b2+1:0.00010, b3+1:-0.00059, b4+1:0.00062, b5+1:0.00044, b6+1:0.00165, b7+1:-0.00139, b8+1:-0.00606, b9+1:-0.00016, (b10-1375.40)+1:0.00856, (b13-1255.36)+1:-0.00429];[y1+1:-0.00019, y2+1:0.00044, y3+1:-0.00028, y4+1:0.00065, (y5-890.23)+1:0.00580, (y5-1255.36)+1:0.00060, (y5-1375.40)+1:0.00202, (y6-890.23)+1:0.01137, (y6-1052.28)+1:-0.00024, (y6-1255.36)+1:0.00044, (y7-890.23)+1:-0.00264, (y7-1…	[b2+1:0.31, b3+1:-1.30, b4+1:1.21, b5+1:0.69, b6+1:2.18, b7+1:-1.65, b8+1:-6.04, b9+1:-0.15, (b10-1375.40)+1:6.51, (b13-1255.36)+1:-2.40];[y1+1:-1.33, y2+1:1.46, y3+1:-0.69, y4+1:1.29, (y5-890.23)+1:4.90, (y5-1255.36)+1:0.73, (y5-1375.40)+1:2.89, (y6-890.23)+1:8.76, (y6-1052.28)+1:-0.21, (y6-1255.36)+1:0.47, (y7-890.23)+1:-1.81, (y7-1052.28)+1:-7.23, (y7-1255.36)+1:-1.42, (y8-890.23)+1:-1.10, (y8…	[b2+1:375104, b3+1:162450, b4+1:71581, b5+1:250569, b6+1:149289, b7+1:70147, b8+1:62326, b9+1:104776, (b10-1375.40)+1:49809, (b13-1255.36)+1:97331];[y1+1:41049, y2+1:127636, y3+1:241224, y4+1:145454, (y5-890.23)+1:88449, (y5-1255.36)+1:124051, (y5-1375.40)+1:41742, (y6-890.23)+1:100554, (y6-1052.28)+1:94283, (y6-1255.36)+1:109080, (y7-890.23)+1:122406, (y7-1052.28)+1:147626, (y7-1255.36)+1:210365…	50	T	0	0	0	35.0486	7.12947	8.12833	1458.44	H6N2P1	13.4707
D:\GlycoData\Hech-EThcD\EThcD-4000\raw\20190323_L1_Ag6_Zhu00015_SA_CHOKO_FT_imac_SAX_m4000_02.raw	10999	42.0291	10984	1224.54	3	3670.61	A0A061I3S1|G3HHR9	Cricetulus griseus OX=10029	Integrin alpha-V	[10 to 25]	ANTTQPGIVEGGQVLK	K,C	AN[N-Glycosylation:H5N4A1F1 on N]TTQPGIVEGGQVLK	1	3670.6	49.5873	0	[(b2-1856.66)+1, (b2-1976.70)+1, (b3-1976.70)+1, (b4-1856.66)+1, (b4-1976.70)+1, (b5-1856.66)+1, (b5-1976.70)+1, (b8-1856.66)+1, (b8-1976.70)+1, (b9-1856.66)+1, (b10-1856.66)+1, (b13-1976.70)+1, (b14-1856.66)+1, (b15-1856.66)+1];[y1+1, y2+1, y3+1, y5+1, y6+1, y7+1, y8+1, y9+1, y10+1, y11+1, y12+1, y13+1, y14+1];[(M0-2059.73)+1, (M0-1976.70)+1, (M0-1856.66)+1, (M0-1710.60)+1, (M0-1653.58)+1, (M0-1…	[(b2-1856.66)+1:389.16797, (b2-1976.70)+1:269.12515, (b3-1976.70)+1:370.17270, (b4-1856.66)+1:591.26343, (b4-1976.70)+1:471.22070, (b5-1856.66)+1:719.32373, (b5-1976.70)+1:599.27759, (b8-1856.66)+1:986.48090, (b8-1976.70)+1:866.44556, (b9-1856.66)+1:1085.54480, (b10-1856.66)+1:1214.58923, (b13-1976.70)+1:1336.65637, (b14-1856.66)+1:1555.76746, (b15-1856.66)+1:1668.85437];[y1+1:147.11295, y2+1:260…	[(b2-1856.66)+1:0.00128, (b2-1976.70)+1:-0.00036, (b3-1976.70)+1:-0.00049, (b4-1856.66)+1:0.00138, (b4-1976.70)+1:-0.00016, (b5-1856.66)+1:0.00311, (b5-1976.70)+1:-0.00185, (b8-1856.66)+1:0.00198, (b8-1976.70)+1:0.00782, (b9-1856.66)+1:-0.00253, (b10-1856.66)+1:-0.00069, (b13-1976.70)+1:0.00613, (b14-1856.66)+1:0.00762, (b15-1856.66)+1:0.01047];[y1+1:0.00014, y2+1:0.00070, y3+1:0.00178, y5+1:0.00…	[(b2-1856.66)+1:3.30, (b2-1976.70)+1:-1.32, (b3-1976.70)+1:-1.32, (b4-1856.66)+1:2.34, (b4-1976.70)+1:-0.34, (b5-1856.66)+1:4.33, (b5-1976.70)+1:-3.10, (b8-1856.66)+1:2.01, (b8-1976.70)+1:9.04, (b9-1856.66)+1:-2.33, (b10-1856.66)+1:-0.57, (b13-1976.70)+1:4.59, (b14-1856.66)+1:4.90, (b15-1856.66)+1:6.28];[y1+1:0.97, y2+1:2.71, y3+1:4.96, y5+1:0.59, y6+1:1.65, y7+1:2.02, y8+1:2.12, y9+1:-0.61, y10+…	[(b2-1856.66)+1:12055, (b2-1976.70)+1:5060, (b3-1976.70)+1:16212, (b4-1856.66)+1:11807, (b4-1976.70)+1:9568, (b5-1856.66)+1:40040, (b5-1976.70)+1:6420, (b8-1856.66)+1:13503, (b8-1976.70)+1:11638, (b9-1856.66)+1:5614, (b10-1856.66)+1:10326, (b13-1976.70)+1:6065, (b14-1856.66)+1:16491, (b15-1856.66)+1:7337];[y1+1:12838, y2+1:13216, y3+1:10735, y5+1:13230, y6+1:90538, y7+1:92308, y8+1:168651, y9+1:1…	49	T	0	0	0	27.0692	12.0779	10.4402	2059.73	H5N4A1F1	18.2198
D:\GlycoData\Hech-EThcD\EThcD-4000\raw\20190323_L1_Ag6_Zhu00015_SA_CHOKO_FT_imac_SAX_m2000_02.raw	8595	32.7881	8576	1461.87	3	4382.59	G3HZ55	Cricetulus griseus OX=10029	Integrin beta	[519 to 539]	ENSSEICSNNGECVCGQCVCR	K,K	EN[N-Glycosylation:H9N2 on N]SSEIC[Common Fixed:Carbamidomethyl on C]SNNGEC[Common Fixed:Carbamidomethyl on C]VC[Common Fixed:Carbamidomethyl on C]GQC[Common Fixed:Carbamidomethyl on C]VC[Common Fixed:Carbamidomethyl on C]R	6	4382.57	49.452	0	[(b2-1661.55)+1, (b3-1661.55)+1, (b4-1296.42)+1, (b4-1661.55)+1, (b4-1781.60)+1, (b5-1661.55)+1, (b5-1781.60)+1, (b6-1661.55)+1, (b6-1781.60)+1, (b7-1661.55)+1, (b8-1661.55)+1, (b9-1661.55)+1, (b9-1781.60)+1, (b10-1661.55)+1, (b11-1661.55)+1, (b11-1781.60)+1, (b12-1661.55)+1, (b13-1661.55)+1, (b14-1661.55)+1, (b15-1661.55)+1];[y1+1, y2+1, y3+1, y4+1, y5+1, y6+1, y7+1, y8+1, y9+1, y10+1, y11+1, y1…	[(b2-1661.55)+1:447.17203, (b3-1661.55)+1:534.20453, (b4-1296.42)+1:986.35236, (b4-1661.55)+1:621.23737, (b4-1781.60)+1:501.19446, (b5-1661.55)+1:750.28162, (b5-1781.60)+1:630.23859, (b6-1661.55)+1:863.36199, (b6-1781.60)+1:743.32452, (b7-1661.55)+1:1023.39248, (b8-1661.55)+1:1110.42224, (b9-1661.55)+1:1224.46143, (b9-1781.60)+1:1104.42151, (b10-1661.55)+1:1338.50913, (b11-1661.55)+1:1395.52954, …	[(b2-1661.55)+1:-0.00014, (b3-1661.55)+1:0.00033, (b4-1296.42)+1:-0.01606, (b4-1661.55)+1:0.00114, (b4-1781.60)+1:-0.00059, (b5-1661.55)+1:0.00280, (b5-1781.60)+1:0.00095, (b6-1661.55)+1:-0.00089, (b6-1781.60)+1:0.00282, (b7-1661.55)+1:-0.00105, (b8-1661.55)+1:-0.00332, (b9-1661.55)+1:-0.00706, (b9-1781.60)+1:-0.00580, (b10-1661.55)+1:-0.00228, (b11-1661.55)+1:-0.00334, (b11-1781.60)+1:0.00086, (…	[(b2-1661.55)+1:-0.31, (b3-1661.55)+1:0.63, (b4-1296.42)+1:-16.30, (b4-1661.55)+1:1.84, (b4-1781.60)+1:-1.17, (b5-1661.55)+1:3.74, (b5-1781.60)+1:1.51, (b6-1661.55)+1:-1.03, (b6-1781.60)+1:3.80, (b7-1661.55)+1:-1.03, (b8-1661.55)+1:-2.99, (b9-1661.55)+1:-5.77, (b9-1781.60)+1:-5.25, (b10-1661.55)+1:-1.70, (b11-1661.55)+1:-2.39, (b11-1781.60)+1:0.67, (b12-1661.55)+1:0.54, (b13-1661.55)+1:3.67, (b14…	[(b2-1661.55)+1:10794, (b3-1661.55)+1:11141, (b4-1296.42)+1:6575, (b4-1661.55)+1:7202, (b4-1781.60)+1:4462, (b5-1661.55)+1:27369, (b5-1781.60)+1:4373, (b6-1661.55)+1:18997, (b6-1781.60)+1:6798, (b7-1661.55)+1:11496, (b8-1661.55)+1:3816, (b9-1661.55)+1:9551, (b9-1781.60)+1:3246, (b10-1661.55)+1:13838, (b11-1661.55)+1:4439, (b11-1781.60)+1:3461, (b12-1661.55)+1:10005, (b13-1661.55)+1:8594, (b14-166…	49	T	0	0	0	38.1854	3.03162	8.23492	1864.63	H9N2	10.1649
D:\GlycoData\Hech-EThcD\EThcD-4000\raw\20190323_L1_Ag6_Zhu00015_SA_CHOKO_FT_imac_SAX_m4000_02.raw	13136	49.0418	13114	1437.86	4	5747.4	A0A061IM78|G3HK56	Cricetulus griseus OX=10029	Lysosome-associated membrane glycoprotein 1		ALNISPNDTASGSCSPHVVTLTVESK	R,N	ALNISPN[N-Glycosylation:H6N6A3 on N]DTASGSC[Common Fixed:Carbamidomethyl on C]SPHVVTLTVESK	2	5747.39	49.4189	0	[b2+1, b3+1, b4+1, b5+1, (b8-2861.00)+1, (b9-2861.00)+1, (b10-2861.00)+1, (b11-2861.00)+1];[y1+1, y2+1, y3+1, y4+1, y5+1, y6+1, y7+1, y8+1, y9+1, y11+1, y12+1, y13+1, y14+1, y15+1, y16+1, y17+1, y18+1, (y21-2861.00)+2, (y22-2861.00)+2];[(M0-3064.08)+2, (M0-2981.04)+2, (M0-2861.00)+2, (M0-2657.92)+2, (M0-2495.87)+2, (M0-2349.81)+2, (M0-2333.82)+2, (M0-2187.76)+2, (M0-2171.76)+2, (M0-2025.70)+2, (M…	[b2+1:185.12906, b3+1:299.17198, b4+1:412.25629, b5+1:499.28931, (b8-2861.00)+1:1028.49255, (b9-2861.00)+1:1129.52942, (b10-2861.00)+1:1200.58008, (b11-2861.00)+1:1287.61572];[y1+1:147.11307, y2+1:234.14516, y3+1:363.18842, y4+1:462.25891, y5+1:563.30514, y6+1:676.39154, y7+1:777.43701, y8+1:876.50625, y9+1:975.57635, y11+1:1209.68643, y12+1:1296.73547, y13+1:1456.72986, y14+1:1543.78162, y15+1:1…	[b2+1:0.00060, b3+1:0.00060, b4+1:0.00084, b5+1:0.00183, (b8-2861.00)+1:0.00308, (b9-2861.00)+1:-0.00774, (b10-2861.00)+1:0.00581, (b11-2861.00)+1:0.00942];[y1+1:0.00026, y2+1:0.00032, y3+1:0.00099, y4+1:0.00307, y5+1:0.00163, y6+1:0.00396, y7+1:0.00175, y8+1:0.00258, y9+1:0.00427, y11+1:0.00266, y12+1:0.01968, y13+1:-0.01658, y14+1:0.00315, y15+1:-0.00607, y16+1:0.00267, y17+1:0.00190, y18+1:0.0…	[b2+1:3.28, b3+1:2.02, b4+1:2.04, b5+1:3.68, (b8-2861.00)+1:2.99, (b9-2861.00)+1:-6.86, (b10-2861.00)+1:4.84, (b11-2861.00)+1:7.32];[y1+1:1.80, y2+1:1.39, y3+1:2.73, y4+1:6.66, y5+1:2.89, y6+1:5.86, y7+1:2.26, y8+1:2.94, y9+1:4.38, y11+1:2.20, y12+1:15.19, y13+1:-11.39, y14+1:2.04, y15+1:-3.79, y16+1:1.58, y17+1:1.08, y18+1:0.44, (y21-2861.00)+2:3.85, (y22-2861.00)+2:3.21];[(M0-3064.08)+2:-1.89, …	[b2+1:2043, b3+1:18383, b4+1:7801, b5+1:8855, (b8-2861.00)+1:5650, (b9-2861.00)+1:3297, (b10-2861.00)+1:5955, (b11-2861.00)+1:2407];[y1+1:2665, y2+1:3211, y3+1:6433, y4+1:3415, y5+1:12273, y6+1:5072, y7+1:21129, y8+1:18162, y9+1:6039, y11+1:13578, y12+1:3142, y13+1:6572, y14+1:4512, y15+1:18450, y16+1:8712, y17+1:6251, y18+1:9449, (y21-2861.00)+2:33759, (y22-2861.00)+2:14056];[(M0-3064.08)+2:5537…	49	T	0	0	0	27.026	12.0646	10.3283	3064.08	H6N6A3	16.0139
D:\GlycoData\Hech-EThcD\EThcD-4000\raw\20190323_L1_Ag6_Zhu00015_SA_CHOKO_FT_imac_SAX_m2000_02.raw	7890	30.4755	7871	1450.55	3	4348.64	G3HZ55	Cricetulus griseus OX=10029	Integrin beta	[518 to 539]	KENSSEICSNNGECVCGQCVCR	R,K	KEN[N-Glycosylation:H8N2 on N]SSEIC[Common Fixed:Carbamidomethyl on C]SNNGEC[Common Fixed:Carbamidomethyl on C]VC[Common Fixed:Carbamidomethyl on C]GQC[Common Fixed:Carbamidomethyl on C]VC[Common Fixed:Carbamidomethyl on C]R	6	4348.62	49.4112	0	[b1+1, (b4-1499.50)+1, (b5-1499.50)+1, (b6-1296.42)+1, (b6-1499.50)+1, (b7-1296.42)+1, (b7-1499.50)+1, (b7-1619.54)+1, (b8-1296.42)+1, (b8-1499.50)+1, (b9-1499.50)+1, (b10-1499.50)+1, (b11-1296.42)+1, (b11-1499.50)+1, (b13-1499.50)+1, (b14-1499.50)+1, (b15-1499.50)+1];[y1+1, y2+1, y3+1, y4+1, y5+1, y6+1, y7+1, y8+1, y9+1, y10+1, y11+1, y12+1, y13+1, y14+1, y15+2, y16+1, (y20-1296.42)+2];[(M0-1702…	[b1+1:129.10254, (b4-1499.50)+1:662.29993, (b5-1499.50)+1:749.33173, (b6-1296.42)+1:1081.44861, (b6-1499.50)+1:878.37543, (b7-1296.42)+1:1194.53442, (b7-1499.50)+1:991.45815, (b7-1619.54)+1:871.41553, (b8-1296.42)+1:1354.56274, (b8-1499.50)+1:1151.48907, (b9-1499.50)+1:1238.51477, (b10-1499.50)+1:1352.55408, (b11-1296.42)+1:1669.65369, (b11-1499.50)+1:1466.60259, (b13-1499.50)+1:1652.66636, (b14-…	[b1+1:0.00030, (b4-1499.50)+1:0.00077, (b5-1499.50)+1:0.00054, (b6-1296.42)+1:-0.00454, (b6-1499.50)+1:0.00165, (b7-1296.42)+1:-0.00279, (b7-1499.50)+1:0.00031, (b7-1619.54)+1:-0.00114, (b8-1296.42)+1:-0.00512, (b8-1499.50)+1:0.00058, (b9-1499.50)+1:-0.00575, (b10-1499.50)+1:-0.00937, (b11-1296.42)+1:-0.03206, (b11-1499.50)+1:-0.00379, (b13-1499.50)+1:-0.00408, (b14-1499.50)+1:-0.00675, (b15-1499…	[b1+1:2.34, (b4-1499.50)+1:1.16, (b5-1499.50)+1:0.72, (b6-1296.42)+1:-4.20, (b6-1499.50)+1:1.88, (b7-1296.42)+1:-2.34, (b7-1499.50)+1:0.31, (b7-1619.54)+1:-1.31, (b8-1296.42)+1:-3.78, (b8-1499.50)+1:0.51, (b9-1499.50)+1:-4.65, (b10-1499.50)+1:-6.93, (b11-1296.42)+1:-19.21, (b11-1499.50)+1:-2.59, (b13-1499.50)+1:-2.47, (b14-1499.50)+1:-3.72, (b15-1499.50)+1:-1.13];[y1+1:0.91, y2+1:1.37, y3+1:0.64,…	[b1+1:1307, (b4-1499.50)+1:3253, (b5-1499.50)+1:3961, (b6-1296.42)+1:2669, (b6-1499.50)+1:20140, (b7-1296.42)+1:6943, (b7-1499.50)+1:30224, (b7-1619.54)+1:3763, (b8-1296.42)+1:2979, (b8-1499.50)+1:13662, (b9-1499.50)+1:5818, (b10-1499.50)+1:7375, (b11-1296.42)+1:3633, (b11-1499.50)+1:11774, (b13-1499.50)+1:11710, (b14-1499.50)+1:3504, (b15-1499.50)+1:11802];[y1+1:22514, y2+1:42627, y3+1:16904, y4…	49	T	0	0	0	34.0711	7.15126	8.18887	1702.58	H8N2	11.4466
D:\GlycoData\Hech-EThcD\EThcD-4000\raw\20190323_L1_Ag6_Zhu00015_SA_CHOKO_FT_imac_SAX_m4000_01.raw	17485	63.1624	17461	1478.95	3	4433.82	G3I4W7	Cricetulus griseus OX=10029	Cathepsin D	[134 to 161]	NGTSFDIHYGSGSLSGYLSQDTVSVPCK	K,S	N[N-Glycosylation:H6N2P1 on N]GTSFDIHYGSGSLSGYLSQDTVSVPC[Common Fixed:Carbamidomethyl on C]K	2	4433.8	49.3963	0	[(b2-1375.40)+1, (b6-1255.36)+1, (b6-1375.40)+1, (b8-1255.36)+1, (b8-1375.40)+1, (b9-1255.36)+1, (b9-1375.40)+1, (b10-1255.36)+1, (b12-1255.36)+1, (b13-1255.36)+1, (b15-1255.36)+1, (b16-1375.40)+1, (b17-1255.36)+1, (b21-1255.36)+1, (b24-890.23)+2];[y1+1, y2+1, y3+1, y4+1, y5+1, y6+1, y7+1, y8+1, y9+1, y10+1, y11+1, y12+1, y13+1, y14+1, y17+1, y18+1, y19+1, y20+1, y21+1, y22+2, y25+2, y27+2];[(M0-…	[(b2-1375.40)+1:255.10883, (b6-1255.36)+1:825.32648, (b6-1375.40)+1:705.28351, (b8-1255.36)+1:1075.46909, (b8-1375.40)+1:955.42340, (b9-1255.36)+1:1238.53519, (b9-1375.40)+1:1118.49255, (b10-1255.36)+1:1295.55627, (b12-1255.36)+1:1439.61377, (b13-1255.36)+1:1526.65051, (b15-1255.36)+1:1726.77417, (b16-1375.40)+1:1663.74280, (b17-1255.36)+1:1946.84729, (b21-1255.36)+1:2390.04395, (b24-890.23)+2:15…	[(b2-1375.40)+1:-0.00103, (b6-1255.36)+1:0.00038, (b6-1375.40)+1:-0.00141, (b8-1255.36)+1:0.00001, (b8-1375.40)+1:-0.00450, (b9-1255.36)+1:0.00278, (b9-1375.40)+1:0.00133, (b10-1255.36)+1:0.00240, (b12-1255.36)+1:0.00641, (b13-1255.36)+1:0.01112, (b15-1255.36)+1:0.01869, (b16-1375.40)+1:0.00703, (b17-1255.36)+1:0.00702, (b21-1255.36)+1:0.00206, (b24-890.23)+2:0.05643];[y1+1:0.00014, y2+1:0.00059,…	[(b2-1375.40)+1:-4.06, (b6-1255.36)+1:0.46, (b6-1375.40)+1:-2.01, (b8-1255.36)+1:0.01, (b8-1375.40)+1:-4.71, (b9-1255.36)+1:2.25, (b9-1375.40)+1:1.19, (b10-1255.36)+1:1.86, (b12-1255.36)+1:4.45, (b13-1255.36)+1:7.29, (b15-1255.36)+1:10.83, (b16-1375.40)+1:4.23, (b17-1255.36)+1:3.61, (b21-1255.36)+1:0.86, (b24-890.23)+2:18.55];[y1+1:0.97, y2+1:1.94, y3+1:0.96, y4+1:1.05, y5+1:1.42, y6+1:-0.32, y7+…	[(b2-1375.40)+1:2234, (b6-1255.36)+1:2702, (b6-1375.40)+1:2550, (b8-1255.36)+1:11014, (b8-1375.40)+1:4584, (b9-1255.36)+1:17985, (b9-1375.40)+1:4631, (b10-1255.36)+1:4109, (b12-1255.36)+1:3047, (b13-1255.36)+1:2794, (b15-1255.36)+1:3580, (b16-1375.40)+1:3417, (b17-1255.36)+1:3998, (b21-1255.36)+1:3559, (b24-890.23)+2:5437];[y1+1:4698, y2+1:44344, y3+1:486580, y4+1:30624, y5+1:71673, y6+1:13769, y…	49	T	0	0	0	37.1444	4.07079	8.18117	1458.44	H6N2P1	12.9605
D:\GlycoData\Hech-EThcD\EThcD-4000\raw\20190323_L1_Ag6_Zhu00015_SA_CHOKO_IMAC_m4000_01.raw	23685	60.1854	23653	1276.54	3	3826.61	G3INC5	Cricetulus griseus OX=10029	Cathepsin L1	[213 to 233]	YKPEFAAANDTGYVDIPQLEK	K,A	YKPEFAAAN[N-Glycosylation:H6N2P1 on N]DTGYVDIPQLEK	1	3826.6	49.3642	0	[b2+1, b4+1, b5+1, b6+1, b7+1, b8+1, (b9-1255.36)+1, (b10-1255.36)+1, (b10-1375.40)+1, (b11-1255.36)+1, (b12-1255.36)+1, (b13-1255.36)+1, (b14-1255.36)+1, (b15-1255.36)+1, (b16-1052.28)+1, (b16-1255.36)+1, (b16-1375.40)+1];[y1+1, y2+1, y3+1, y4+1, y5+1, y6+1, y7+1, y8+1, y9+1, y10+1, y11+1, y12+1, (y13-1255.36)+1, (y14-1255.36)+1, (y14-1375.40)+1, (y15-1255.36)+1, (y16-1255.36)+1, (y17-1255.36)+1…	[b2+1:292.16580, b4+1:518.26123, b5+1:665.33130, b6+1:736.36749, b7+1:807.40471, b8+1:878.44070, (b9-1255.36)+1:1195.55811, (b10-1255.36)+1:1310.59013, (b10-1375.40)+1:1190.55920, (b11-1255.36)+1:1411.63340, (b12-1255.36)+1:1468.67896, (b13-1255.36)+1:1631.73096, (b14-1255.36)+1:1730.79325, (b15-1255.36)+1:1845.81787, (b16-1052.28)+1:2161.99707, (b16-1255.36)+1:1958.90006, (b16-1375.40)+1:1838.87…	[b2+1:0.00023, b4+1:0.00031, b5+1:0.00196, b6+1:0.00104, b7+1:0.00115, b8+1:0.00002, (b9-1255.36)+1:-0.00487, (b10-1255.36)+1:0.00021, (b10-1375.40)+1:0.01046, (b11-1255.36)+1:-0.00420, (b12-1255.36)+1:0.01989, (b13-1255.36)+1:0.00857, (b14-1255.36)+1:0.00244, (b15-1255.36)+1:0.00012, (b16-1052.28)+1:0.01589, (b16-1255.36)+1:-0.00175, (b16-1375.40)+1:0.01290];[y1+1:0.00023, y2+1:0.00049, y3+1:0.0…	[b2+1:0.81, b4+1:0.59, b5+1:2.95, b6+1:1.41, b7+1:1.42, b8+1:0.02, (b9-1255.36)+1:-4.08, (b10-1255.36)+1:0.16, (b10-1375.40)+1:8.80, (b11-1255.36)+1:-2.97, (b12-1255.36)+1:13.55, (b13-1255.36)+1:5.25, (b14-1255.36)+1:1.41, (b15-1255.36)+1:0.07, (b16-1052.28)+1:7.35, (b16-1255.36)+1:-0.89, (b16-1375.40)+1:7.02];[y1+1:1.59, y2+1:1.77, y3+1:1.74, y4+1:0.51, y5+1:1.67, y6+1:1.27, y7+1:0.10, y8+1:1.68…	[b2+1:31497, b4+1:7714, b5+1:15244, b6+1:37329, b7+1:38391, b8+1:47531, (b9-1255.36)+1:7279, (b10-1255.36)+1:22466, (b10-1375.40)+1:5151, (b11-1255.36)+1:22854, (b12-1255.36)+1:6340, (b13-1255.36)+1:17861, (b14-1255.36)+1:18935, (b15-1255.36)+1:38828, (b16-1052.28)+1:9663, (b16-1255.36)+1:97840, (b16-1375.40)+1:21102];[y1+1:13546, y2+1:17674, y3+1:60184, y4+1:15455, y5+1:737319, y6+1:196704, y7+1…	49	T	0	0	0	36.1578	5.09174	8.11462	1458.44	H6N2P1	13.0801
D:\GlycoData\Hech-EThcD\EThcD-4000\raw\20190323_L1_Ag6_Zhu00015_SA_CHOKO_FT_imac_SAX_m4000_01.raw	16201	59.054	16172	1256.49	3	3766.44	A0A061IJV1|A0A061IKT7|G3GZ90	Cricetulus griseus OX=10029	Calumenin		NVTYGTYLDDPDPDDGFNYK	R,Q	N[N-Glycosylation:H6N2P1 on N]VTYGTYLDDPDPDDGFNYK	1	3766.42	49.3579	0	[(b1-890.23)+1, (b2-890.23)+1, (b2-1255.36)+1, (b2-1375.40)+1, (b3-1052.28)+1, (b3-1255.36)+1, (b3-1375.40)+1, (b5-890.23)+1, (b5-1255.36)+1, (b5-1375.40)+1, (b6-1255.36)+1, (b7-1255.36)+1, (b7-1375.40)+1, (b8-1255.36)+1, (b9-1255.36)+1, (b10-1255.36)+1, (b12-1255.36)+1, (b12-1375.40)+1, (b14-1255.36)+1, (b17-1052.28)+1];[y1+1, y2+1, y3+1, y4+1, y5+1, y6+1, y7+1, y8+1, y9+1, y10+1, y11+1, y12+1, …	[(b1-890.23)+1:683.26996, (b2-890.23)+1:782.34339, (b2-1255.36)+1:417.19977, (b2-1375.40)+1:297.15649, (b3-1052.28)+1:721.32410, (b3-1255.36)+1:518.24624, (b3-1375.40)+1:398.20407, (b5-890.23)+1:1103.45715, (b5-1255.36)+1:738.32581, (b5-1375.40)+1:618.28931, (b6-1255.36)+1:839.38000, (b7-1255.36)+1:1002.44916, (b7-1375.40)+1:882.40283, (b8-1255.36)+1:1115.53162, (b9-1255.36)+1:1230.54370, (b10-12…	[(b1-890.23)+1:0.00819, (b2-890.23)+1:0.01321, (b2-1255.36)+1:0.00178, (b2-1375.40)+1:-0.00031, (b3-1052.28)+1:-0.00094, (b3-1255.36)+1:0.00057, (b3-1375.40)+1:-0.00042, (b5-890.23)+1:-0.00550, (b5-1255.36)+1:-0.00465, (b5-1375.40)+1:0.00003, (b6-1255.36)+1:0.00187, (b7-1255.36)+1:0.00769, (b7-1375.40)+1:0.00255, (b8-1255.36)+1:0.00609, (b9-1255.36)+1:-0.00877, (b10-1255.36)+1:-0.00105, (b12-1255…	[(b1-890.23)+1:12.01, (b2-890.23)+1:16.91, (b2-1255.36)+1:4.28, (b2-1375.40)+1:-1.06, (b3-1052.28)+1:-1.30, (b3-1255.36)+1:1.10, (b3-1375.40)+1:-1.05, (b5-890.23)+1:-4.98, (b5-1255.36)+1:-6.31, (b5-1375.40)+1:0.05, (b6-1255.36)+1:2.23, (b7-1255.36)+1:7.68, (b7-1375.40)+1:2.89, (b8-1255.36)+1:5.46, (b9-1255.36)+1:-7.13, (b10-1255.36)+1:-0.78, (b12-1255.36)+1:2.70, (b12-1375.40)+1:1.51, (b14-1255.3…	[(b1-890.23)+1:4036, (b2-890.23)+1:39184, (b2-1255.36)+1:36244, (b2-1375.40)+1:90297, (b3-1052.28)+1:4344, (b3-1255.36)+1:36413, (b3-1375.40)+1:11228, (b5-890.23)+1:3496, (b5-1255.36)+1:6274, (b5-1375.40)+1:33245, (b6-1255.36)+1:7397, (b7-1255.36)+1:7834, (b7-1375.40)+1:2591, (b8-1255.36)+1:4555, (b9-1255.36)+1:11683, (b10-1255.36)+1:14925, (b12-1255.36)+1:6839, (b12-1375.40)+1:3787, (b14-1255.36…	49	T	0	0	0	38.2056	3.00615	8.14617	1458.44	H6N2P1	16.2024
D:\GlycoData\Hech-EThcD\EThcD-4000\raw\20190323_L1_Ag6_Zhu00015_SA_CHOKO_FT_imac_SAX_m4000_01.raw	5177	21.8524	5161	964.732	3	2891.17	G3IK05	Cricetulus griseus OX=10029	Lactadherin (Fragment)	[189 to 199]	FIQNASGSGDK	K,V	FIQN[N-Glycosylation:H5N4F1 on N]ASGSGDK	1	2891.17	48.6613	0	[b2+1, b3+1, (b4-1565.56)+1, (b5-1565.56)+1, (b5-1685.60)+1, (b6-1216.42)+1, (b6-1362.48)+1, (b6-1565.56)+1, (b7-1216.42)+1, (b7-1419.50)+1, (b8-1565.56)+1, (b10-1565.56)+1, (b10-1685.60)+1];[y1+1, y2+1, y3+1, y4+1, y5+1, y6+1, y7+1, (y8-1200.43)+1, (y8-1565.56)+1, (y8-1685.60)+1, (y9-1200.43)+1, (y9-1565.56)+1, (y9-1685.60)+1, (y10-1362.48)+1];[(M0-1768.64)+1, (M0-1685.60)+1, (M0-1565.56)+1, (M0…	[b2+1:261.15985, b3+1:389.22000, (b4-1565.56)+1:706.34094, (b5-1565.56)+1:777.38184, (b5-1685.60)+1:657.33978, (b6-1216.42)+1:1213.55239, (b6-1362.48)+1:1067.47046, (b6-1565.56)+1:864.40594, (b7-1216.42)+1:1270.59216, (b7-1419.50)+1:1067.47046, (b8-1565.56)+1:1008.46362, (b10-1565.56)+1:1180.51550, (b10-1685.60)+1:1060.48132];[y1+1:147.11253, y2+1:262.14050, y3+1:319.16187, y4+1:406.19431, y5+1:4…	[b2+1:0.00010, b3+1:0.00167, (b4-1565.56)+1:0.00031, (b5-1565.56)+1:0.00409, (b5-1685.60)+1:0.00322, (b6-1216.42)+1:0.00534, (b6-1362.48)+1:-0.01868, (b6-1565.56)+1:-0.00383, (b7-1216.42)+1:0.02365, (b7-1419.50)+1:-0.01869, (b8-1565.56)+1:0.00036, (b10-1565.56)+1:0.00383, (b10-1685.60)+1:0.01083];[y1+1:-0.00027, y2+1:0.00076, y3+1:0.00065, y4+1:0.00107, y5+1:0.00133, y6+1:0.00174, y7+1:0.00160, (…	[b2+1:0.37, b3+1:4.30, (b4-1565.56)+1:0.44, (b5-1565.56)+1:5.27, (b5-1685.60)+1:4.91, (b6-1216.42)+1:4.41, (b6-1362.48)+1:-17.52, (b6-1565.56)+1:-4.43, (b7-1216.42)+1:18.63, (b7-1419.50)+1:-17.52, (b8-1565.56)+1:0.36, (b10-1565.56)+1:3.25, (b10-1685.60)+1:10.22];[y1+1:-1.85, y2+1:2.89, y3+1:2.06, y4+1:2.63, y5+1:2.88, y6+1:3.17, y7+1:2.57, (y8-1200.43)+1:5.06, (y8-1565.56)+1:2.52, (y8-1685.60)+1:…	[b2+1:9628, b3+1:11560, (b4-1565.56)+1:6859, (b5-1565.56)+1:5843, (b5-1685.60)+1:3793, (b6-1216.42)+1:34092, (b6-1362.48)+1:11708, (b6-1565.56)+1:16382, (b7-1216.42)+1:11954, (b7-1419.50)+1:11708, (b8-1565.56)+1:7538, (b10-1565.56)+1:28010, (b10-1685.60)+1:6706];[y1+1:3334, y2+1:3189, y3+1:8452, y4+1:8799, y5+1:33402, y6+1:73284, y7+1:45257, (y8-1200.43)+1:3135, (y8-1565.56)+1:23495, (y8-1685.60)…	48	T	0	0	0	27.0166	13.1912	8.45348	1768.64	H5N4F1	20.3232
D:\GlycoData\Hech-EThcD\EThcD-4000\raw\20190323_L1_Ag6_Zhu00015_SA_CHOKO_FT_imac_SAX_m2000_01_re.raw	5225	21.8024	5208	1183.48	3	3547.41	G3IK05	Cricetulus griseus OX=10029	Lactadherin (Fragment)	[189 to 199]	FIQNASGSGDK	K,V	FIQN[N-Glycosylation:H6N5A1F1 on N]ASGSGDK	1	3547.4	48.6291	0	[b2+1, b3+1, (b4-1856.66)+1, (b4-2221.79)+1, (b5-1856.66)+1, (b5-2221.79)+1, (b6-1872.65)+1, (b6-2018.71)+1, (b6-2221.79)+1, (b7-1872.65)+1, (b7-2075.73)+1, (b8-2075.73)+1, (b8-2221.79)+1, (b9-2018.71)+1, (b10-2018.71)+1, (b10-2221.79)+1];[y1+1, y3+1, y4+1, y5+1, y6+1, y7+1, (y8-2018.71)+1, (y8-2221.79)+1, (y8-2341.83)+1, (y9-2221.79)+1, (y9-2341.83)+1, (y10-2221.79)+1];[(M0-2424.87)+1, (M0-2341.…	[b2+1:261.15906, b3+1:389.21906, (b4-1856.66)+1:1071.47571, (b4-2221.79)+1:706.34082, (b5-1856.66)+1:1142.49219, (b5-2221.79)+1:777.37903, (b6-1872.65)+1:1213.55127, (b6-2018.71)+1:1067.47314, (b6-2221.79)+1:864.40356, (b7-1872.65)+1:1270.58801, (b7-2075.73)+1:1067.47314, (b8-2075.73)+1:1154.50256, (b8-2221.79)+1:1008.46082, (b9-2018.71)+1:1268.58252, (b10-2018.71)+1:1383.60791, (b10-2221.79)+1:1…	[b2+1:-0.00070, b3+1:0.00072, (b4-1856.66)+1:0.00289, (b4-2221.79)+1:0.00019, (b5-1856.66)+1:-0.01775, (b5-2221.79)+1:0.00129, (b6-1872.65)+1:0.00422, (b6-2018.71)+1:-0.01600, (b6-2221.79)+1:-0.00621, (b7-1872.65)+1:0.01950, (b7-2075.73)+1:-0.01600, (b8-2075.73)+1:-0.01861, (b8-2221.79)+1:-0.00245, (b9-2018.71)+1:0.01842, (b10-2018.71)+1:0.01687, (b10-2221.79)+1:0.00310];[y1+1:0.00031, y3+1:0.000…	[b2+1:-2.68, b3+1:1.86, (b4-1856.66)+1:2.70, (b4-2221.79)+1:0.27, (b5-1856.66)+1:-15.55, (b5-2221.79)+1:1.66, (b6-1872.65)+1:3.48, (b6-2018.71)+1:-15.00, (b6-2221.79)+1:-7.19, (b7-1872.65)+1:15.36, (b7-2075.73)+1:-15.00, (b8-2075.73)+1:-16.13, (b8-2221.79)+1:-2.43, (b9-2018.71)+1:14.53, (b10-2018.71)+1:12.20, (b10-2221.79)+1:2.63];[y1+1:2.12, y3+1:0.43, y4+1:3.99, y5+1:1.83, y6+1:1.06, y7+1:-0.48…	[b2+1:5585, b3+1:10458, (b4-1856.66)+1:5886, (b4-2221.79)+1:9504, (b5-1856.66)+1:5994, (b5-2221.79)+1:10071, (b6-1872.65)+1:28125, (b6-2018.71)+1:15907, (b6-2221.79)+1:14981, (b7-1872.65)+1:9650, (b7-2075.73)+1:15907, (b8-2075.73)+1:3472, (b8-2221.79)+1:6713, (b9-2018.71)+1:4313, (b10-2018.71)+1:7478, (b10-2221.79)+1:25509];[y1+1:2281, y3+1:9678, y4+1:5859, y5+1:35809, y6+1:76436, y7+1:45349, (y8…	48	T	0	0	0	28.0124	10.1201	10.4966	2424.87	H6N5A1F1	19.5182
D:\GlycoData\Hech-EThcD\EThcD-4000\raw\20190323_L1_Ag6_Zhu00015_SA_CHOKO_FT_imac_SAX_m4000_02.raw	12241	46.0948	12224	1374.57	4	5494.26	Q9ERF7	Cricetulus griseus OX=10029	Intercellular adhesion molecule 1	[342 to 363]	LSGAPPGQVQFTLNASSEDHER	R,I	LSGAPPGQVQFTLN[N-Glycosylation:H8N7A1F1 on N]ASSEDHER	1	5494.25	48.5831	0	[b3+1, b4+1, b5+1, b8+1, b9+1, b10+1, b11+1, b12+1, b13+1];[y1+1, y2+1, y3+1, y4+1, y5+1, y6+1, y7+1, y8+1, (y9-2952.05)+1, (y10-2602.91)+1, (y11-2602.91)+1, (y12-2586.92)+1, (y13-2952.05)+1, (y14-2952.05)+1, (y18-2952.05)+2, (y20-2748.97)+1];[(M0-3155.13)+2, (M0-3072.09)+2, (M0-2952.05)+2, (M0-2805.99)+2, (M0-2748.97)+2, (M0-2602.91)+2, (M0-2586.92)+2, (M0-2424.87)+2, (M0-2278.81)+2, (M0-2262.81…	[b3+1:258.14383, b4+1:329.18204, b5+1:426.23523, b8+1:708.36945, b9+1:807.43856, b10+1:935.49725, b11+1:1082.56262, b12+1:1183.61621, b13+1:1296.69263];[y1+1:175.11905, y2+1:304.16263, y3+1:441.22119, y4+1:556.24811, y5+1:685.29224, y6+1:772.32349, y7+1:859.35571, y8+1:930.39386, (y9-2952.05)+1:1247.51111, (y10-2602.91)+1:1709.74731, (y11-2602.91)+1:1810.79089, (y12-2586.92)+1:1973.85681, (y13-29…	[b3+1:-0.00100, b4+1:0.00009, b5+1:0.00052, b8+1:0.00193, b9+1:0.00263, b10+1:0.00275, b11+1:-0.00030, b12+1:0.00561, b13+1:-0.00204];[y1+1:0.00010, y2+1:0.00108, y3+1:0.00074, y4+1:0.00071, y5+1:0.00224, y6+1:0.00146, y7+1:0.00166, y8+1:0.00270, (y9-2952.05)+1:-0.00235, (y10-2602.91)+1:0.01251, (y11-2602.91)+1:0.00841, (y12-2586.92)+1:0.01100, (y13-2952.05)+1:-0.01670, (y14-2952.05)+1:0.00912, (…	[b3+1:-3.90, b4+1:0.28, b5+1:1.22, b8+1:2.73, b9+1:3.26, b10+1:2.94, b11+1:-0.28, b12+1:4.75, b13+1:-1.57];[y1+1:0.56, y2+1:3.57, y3+1:1.67, y4+1:1.27, y5+1:3.28, y6+1:1.90, y7+1:1.93, y8+1:2.90, (y9-2952.05)+1:-1.89, (y10-2602.91)+1:7.32, (y11-2602.91)+1:4.65, (y12-2586.92)+1:5.58, (y13-2952.05)+1:-9.62, (y14-2952.05)+1:4.97, (y18-2952.05)+2:1.12, (y20-2748.97)+1:10.91];[(M0-3155.13)+2:-5.02, (M…	[b3+1:2137, b4+1:5813, b5+1:3843, b8+1:9987, b9+1:14874, b10+1:9353, b11+1:11884, b12+1:5015, b13+1:6545];[y1+1:6612, y2+1:3800, y3+1:20790, y4+1:10872, y5+1:2804, y6+1:5938, y7+1:13684, y8+1:12465, (y9-2952.05)+1:3546, (y10-2602.91)+1:4348, (y11-2602.91)+1:4219, (y12-2586.92)+1:4749, (y13-2952.05)+1:5950, (y14-2952.05)+1:2879, (y18-2952.05)+2:52239, (y20-2748.97)+1:8123];[(M0-3155.13)+2:30518, (…	48	T	0	0	0	25.0226	13.0753	10.4851	3155.13	H8N7A1F1	23.3194
D:\GlycoData\Hech-EThcD\EThcD-4000\raw\20190323_L1_Ag6_Zhu00015_SA_CHOKO_FT_imac_SAX_m4000_01.raw	11310	43.0249	11282	1299.79	4	5195.12	A0A061HYF8|A0A061HZS2|G3HF38	Cricetulus griseus OX=10029	Potassium/sodium hyperpolarization-activated cyclic nucleotide-gated channel 2-like protein|Basigin		THLTCSLNSSGVDIIGHR	K,W	THLTC[Common Fixed:Carbamidomethyl on C]SLN[N-Glycosylation:H9N8F1 on N]SSGVDIIGHR	2	5195.14	48.5818	0	[b2+1, b3+1, b4+1, b7+1, (b8-2823.01)+1, (b8-3146.13)+1, (b12-3146.13)+1, (b13-2823.01)+1, (b13-3026.09)+1];[y1+1, y2+1, y3+1, y4+1, y5+1, y6+1, y8+1, y9+1, y10+1, (y12-2676.95)+1];[(M0-3229.17)+2, (M0-3146.13)+1, (M0-3026.09)+2, (M0-2880.03)+2, (M0-2823.01)+2, (M0-2676.95)+2, (M0-2660.96)+2, (M0-2514.90)+2, (M0-2498.90)+1, (M0-2352.85)+2, (M0-2336.85)+2, (M0-2190.79)+2, (M0-2133.77)+2, (M0-1987.…	[b2+1:239.11401, b3+1:352.19830, b4+1:453.24628, b7+1:813.39270, (b8-2823.01)+1:1333.61694, (b8-3146.13)+1:1010.48889, (b12-3146.13)+1:1340.61438, (b13-2823.01)+1:1778.78125, (b13-3026.09)+1:1575.69775];[y1+1:175.11920, y2+1:312.17770, y3+1:369.19986, y4+1:482.28418, y5+1:595.36836, y6+1:710.39569, y8+1:866.48553, y9+1:953.51813, y10+1:1040.54626, (y12-2676.95)+1:1819.88354];[(M0-3229.17)+2:983.9…	[b2+1:0.00015, b3+1:0.00037, b4+1:0.00067, b7+1:0.00035, (b8-2823.01)+1:0.02293, (b8-3146.13)+1:0.01542, (b12-3146.13)+1:-0.01302, (b13-2823.01)+1:0.00635, (b13-3026.09)+1:0.00223];[y1+1:0.00025, y2+1:-0.00016, y3+1:0.00053, y4+1:0.00079, y5+1:0.00090, y6+1:0.00129, y8+1:0.00126, y9+1:0.00182, y10+1:-0.00207, (y12-2676.95)+1:-0.00843];[(M0-3229.17)+2:0.01801, (M0-3146.13)+1:0.00199, (M0-3026.09)+…	[b2+1:0.62, b3+1:1.06, b4+1:1.48, b7+1:0.43, (b8-2823.01)+1:17.20, (b8-3146.13)+1:15.28, (b12-3146.13)+1:-9.72, (b13-2823.01)+1:3.57, (b13-3026.09)+1:1.42];[y1+1:1.43, y2+1:-0.51, y3+1:1.44, y4+1:1.64, y5+1:1.52, y6+1:1.82, y8+1:1.45, y9+1:1.91, y10+1:-1.99, (y12-2676.95)+1:-4.63];[(M0-3229.17)+2:9.16, (M0-3146.13)+1:0.97, (M0-3026.09)+2:8.21, (M0-2880.03)+2:7.11, (M0-2823.01)+2:7.70, (M0-2676.95…	[b2+1:6529, b3+1:10233, b4+1:4868, b7+1:7389, (b8-2823.01)+1:2478, (b8-3146.13)+1:2468, (b12-3146.13)+1:7550, (b13-2823.01)+1:5054, (b13-3026.09)+1:5319];[y1+1:11787, y2+1:2379, y3+1:16962, y4+1:10175, y5+1:33051, y6+1:11491, y8+1:10415, y9+1:9566, y10+1:10565, (y12-2676.95)+1:3915];[(M0-3229.17)+2:37619, (M0-3146.13)+1:5548, (M0-3026.09)+2:204106, (M0-2880.03)+2:45370, (M0-2823.01)+2:79872, (M0-…	48	T	0	0	0	19.0132	21.0857	8.48295	3229.17	H9N8F1	25.1756
D:\GlycoData\Hech-EThcD\EThcD-4000\raw\20190323_L1_Ag6_Zhu00015_SA_CHOKO_FT_imac_SAX_m2000_01_re.raw	14000	50.1937	13966	1442.11	4	5764.42	A0A061IM78|G3HK56	Cricetulus griseus OX=10029	Lysosome-associated membrane glycoprotein 1		ALNISPNDTASGSCSPHVVTLTVESK	R,N	ALNISPN[N-Glycosylation:H7N6A2F1 on N]DTASGSC[Common Fixed:Carbamidomethyl on C]SPHVVTLTVESK	2	5764.41	48.5663	0	[b2+1, b3+1, b4+1, b5+1, (b7-2674.94)+1, (b8-2528.88)+1, (b8-2878.02)+1, (b10-2878.02)+1, (b13-2528.88)+1, (b25-2528.88)+2, (b25-2731.96)+2];[y3+1, y4+1, y5+1, y6+1, y7+1, y8+1, y9+1, y11+1, y12+1, y13+1, y14+1, y15+1, y16+1, y17+1, y18+1, (y21-2878.02)+2, (y22-2878.02)+2];[(M0-3081.09)+2, (M0-2878.02)+2, (M0-2731.96)+2, (M0-2674.94)+2, (M0-2528.88)+2, (M0-2512.88)+2, (M0-2350.83)+2, (M0-2188.78)…	[b2+1:185.12863, b3+1:299.17200, b4+1:412.25662, b5+1:499.28845, (b7-2674.94)+1:1116.52112, (b8-2528.88)+1:1377.63098, (b8-2878.02)+1:1028.49341, (b10-2878.02)+1:1200.57568, (b13-2528.88)+1:1780.82837, (b25-2528.88)+2:1545.74525, (b25-2731.96)+2:1444.20520];[y3+1:363.18878, y4+1:462.25800, y5+1:563.30578, y6+1:676.38885, y7+1:777.43705, y8+1:876.50601, y9+1:975.57629, y11+1:1209.68502, y12+1:1296…	[b2+1:0.00018, b3+1:0.00062, b4+1:0.00118, b5+1:0.00098, (b7-2674.94)+1:-0.02079, (b8-2528.88)+1:0.00422, (b8-2878.02)+1:0.00393, (b10-2878.02)+1:0.00141, (b13-2528.88)+1:0.03130, (b25-2528.88)+2:0.05251, (b25-2731.96)+2:0.05179];[y3+1:0.00136, y4+1:0.00216, y5+1:0.00227, y6+1:0.00127, y7+1:0.00179, y8+1:0.00233, y9+1:0.00421, y11+1:0.00126, y12+1:0.02151, y13+1:-0.02781, y14+1:0.00681, y15+1:-0.…	[b2+1:0.96, b3+1:2.06, b4+1:2.86, b5+1:1.96, (b7-2674.94)+1:-18.63, (b8-2528.88)+1:3.07, (b8-2878.02)+1:3.82, (b10-2878.02)+1:1.18, (b13-2528.88)+1:17.59, (b25-2528.88)+2:17.00, (b25-2731.96)+2:17.94];[y3+1:3.74, y4+1:4.67, y5+1:4.03, y6+1:1.88, y7+1:2.30, y8+1:2.66, y9+1:4.32, y11+1:1.04, y12+1:16.60, y13+1:-19.11, y14+1:4.41, y15+1:-0.39, y16+1:-4.95, y17+1:-2.88, y18+1:-3.30, (y21-2878.02)+2:3…	[b2+1:2161, b3+1:20659, b4+1:6950, b5+1:9469, (b7-2674.94)+1:2734, (b8-2528.88)+1:3496, (b8-2878.02)+1:4898, (b10-2878.02)+1:3191, (b13-2528.88)+1:8373, (b25-2528.88)+2:43201, (b25-2731.96)+2:243394];[y3+1:5641, y4+1:4861, y5+1:15952, y6+1:4728, y7+1:16553, y8+1:18086, y9+1:6000, y11+1:16227, y12+1:3316, y13+1:7140, y14+1:4692, y15+1:7590, y16+1:5552, y17+1:7210, y18+1:10699, (y21-2878.02)+2:2233…	48	T	0	0	0	28.0609	10.0641	10.4413	3081.09	H7N6A2F1	18.1901
D:\GlycoData\Hech-EThcD\EThcD-4000\raw\20190323_L1_Ag6_Zhu00015_SA_CHOKO_FT_imac_SAX_m4000_02.raw	11318	43.0826	11295	1208.51	4	4830.01	A0A061HYF8|A0A061HZS2|G3HF38	Cricetulus griseus OX=10029	Potassium/sodium hyperpolarization-activated cyclic nucleotide-gated channel 2-like protein|Basigin		THLTCSLNSSGVDIIGHR	K,W	THLTC[Common Fixed:Carbamidomethyl on C]SLN[N-Glycosylation:H8N7F1 on N]SSGVDIIGHR	2	4830.01	48.5481	0	[b2+1, b3+1, b4+1, b5+1, b7+1, (b8-2660.96)+1, (b12-2660.96)+1, (b12-2781.00)+1, (b13-2457.88)+1, (b13-2660.96)+1];[y1+1, y2+1, y3+1, y4+1, y5+1, y6+1, y8+1, y9+1, y10+1, (y11-2660.96)+1, (y15-2660.96)+1];[(M0-2864.04)+1, (M0-2781.00)+2, (M0-2660.96)+1, (M0-2514.90)+1, (M0-2457.88)+2, (M0-2311.82)+2, (M0-2295.82)+2, (M0-2149.77)+2, (M0-2133.77)+2, (M0-1987.71)+2, (M0-1971.72)+2, (M0-1825.66)+2, (…	[b2+1:239.11429, b3+1:352.19913, b4+1:453.24570, b5+1:613.27936, b7+1:813.39484, (b8-2660.96)+1:1130.51257, (b12-2660.96)+1:1460.66736, (b12-2781.00)+1:1340.62109, (b13-2457.88)+1:1778.77441, (b13-2660.96)+1:1575.70886];[y1+1:175.11913, y2+1:312.17825, y3+1:369.20056, y4+1:482.28476, y5+1:595.36946, y6+1:710.39520, y8+1:866.48645, y9+1:953.51959, y10+1:1040.55029, (y11-2660.96)+1:1357.67566, (y15…	[b2+1:0.00042, b3+1:0.00120, b4+1:0.00009, b5+1:0.00310, b7+1:0.00249, (b8-2660.96)+1:-0.00207, (b12-2660.96)+1:-0.00122, (b12-2781.00)+1:-0.00631, (b13-2457.88)+1:-0.00048, (b13-2660.96)+1:0.01334];[y1+1:0.00017, y2+1:0.00039, y3+1:0.00123, y4+1:0.00137, y5+1:0.00200, y6+1:0.00080, y8+1:0.00217, y9+1:0.00329, y10+1:0.00196, (y11-2660.96)+1:0.00503, (y15-2660.96)+1:0.00214];[(M0-2864.04)+1:-0.004…	[b2+1:1.77, b3+1:3.41, b4+1:0.19, b5+1:5.06, b7+1:3.06, (b8-2660.96)+1:-1.84, (b12-2660.96)+1:-0.84, (b12-2781.00)+1:-4.71, (b13-2457.88)+1:-0.27, (b13-2660.96)+1:8.47];[y1+1:0.99, y2+1:1.25, y3+1:3.34, y4+1:2.84, y5+1:3.36, y6+1:1.13, y8+1:2.51, y9+1:3.45, y10+1:1.89, (y11-2660.96)+1:3.71, (y15-2660.96)+1:1.18];[(M0-2864.04)+1:-2.50, (M0-2781.00)+2:-2.53, (M0-2660.96)+1:-2.41, (M0-2514.90)+1:-2.…	[b2+1:10482, b3+1:11772, b4+1:3491, b5+1:5406, b7+1:7920, (b8-2660.96)+1:3349, (b12-2660.96)+1:3668, (b12-2781.00)+1:15666, (b13-2457.88)+1:3854, (b13-2660.96)+1:5312];[y1+1:16306, y2+1:3786, y3+1:29018, y4+1:12003, y5+1:46679, y6+1:15978, y8+1:11763, y9+1:12405, y10+1:15116, (y11-2660.96)+1:3529, (y15-2660.96)+1:5123];[(M0-2864.04)+1:18736, (M0-2781.00)+2:37565, (M0-2660.96)+1:95528, (M0-2514.90…	48	T	0	0	0	21.0169	19.0889	8.4423	2864.04	H8N7F1	21.3271
D:\GlycoData\Hech-EThcD\EThcD-4000\raw\20190323_L1_Ag6_Zhu00015_SA_CHOKO_FT_imac_SAX_m4000_02.raw	9941	38.4479	9921	973.944	4	3891.75	G3HIM1	Cricetulus griseus OX=10029	Basement membrane-specific heparan sulfate proteoglycan core protein	[2683 to 2704]	SLTHGSLIVGNSAPVNGTSQGK	R,F	SLTHGSLIVGNSAPVN[N-Glycosylation:H5N4F1 on N]GTSQGK	1	3891.74	48.5108	0	[b4+1, b5+1, b6+1, b7+1, b8+1, b9+1, b10+1, b11+1, b12+1, b13+1, b15+1, (b21-1216.42)+2];[y3+1, y4+1, y5+1, y6+1, (y7-1565.56)+1, (y9-1200.43)+1, (y9-1362.48)+1, (y9-1565.56)+1, (y10-1565.56)+1, (y11-1565.56)+1, (y12-1419.50)+1, (y12-1565.56)+1, (y13-1565.56)+1, (y14-1362.48)+1, (y14-1565.56)+1, (y15-1200.43)+1, (y15-1565.56)+1, (y16-1419.50)+1, (y18-1565.56)+1, (y20-1362.48)+1, (y20-1565.56)+1];…	[b4+1:439.23041, b5+1:496.25168, b6+1:583.28430, b7+1:696.36761, b8+1:809.45278, b9+1:908.52075, b10+1:965.54299, b11+1:1079.58475, b12+1:1166.61556, b13+1:1237.64912, b15+1:1433.77739, (b21-1216.42)+2:1265.63557];[y3+1:332.19223, y4+1:419.22501, y5+1:520.27496, y6+1:577.29499, (y7-1565.56)+1:894.41803, (y9-1200.43)+1:1455.67749, (y9-1362.48)+1:1293.61511, (y9-1565.56)+1:1090.53906, (y10-1565.56)…	[b4+1:0.00045, b5+1:0.00026, b6+1:0.00085, b7+1:0.00010, b8+1:0.00120, b9+1:0.00076, b10+1:0.00153, b11+1:0.00037, b12+1:-0.00085, b13+1:-0.00441, b15+1:0.00269, (b21-1216.42)+2:0.04836];[y3+1:-0.00062, y4+1:0.00013, y5+1:0.00241, y6+1:0.00098, (y7-1565.56)+1:0.00172, (y9-1200.43)+1:0.00781, (y9-1362.48)+1:-0.00175, (y9-1565.56)+1:0.00157, (y10-1565.56)+1:0.00132, (y11-1565.56)+1:-0.00043, (y12-1…	[b4+1:1.02, b5+1:0.52, b6+1:1.46, b7+1:0.14, b8+1:1.48, b9+1:0.84, b10+1:1.59, b11+1:0.34, b12+1:-0.73, b13+1:-3.56, b15+1:1.87, (b21-1216.42)+2:19.12];[y3+1:-1.86, y4+1:0.32, y5+1:4.64, y6+1:1.69, (y7-1565.56)+1:1.92, (y9-1200.43)+1:5.37, (y9-1362.48)+1:-1.35, (y9-1565.56)+1:1.44, (y10-1565.56)+1:1.14, (y11-1565.56)+1:-0.35, (y12-1419.50)+1:6.02, (y12-1565.56)+1:6.26, (y13-1565.56)+1:3.24, (y14-…	[b4+1:14986, b5+1:15442, b6+1:16329, b7+1:39176, b8+1:73684, b9+1:65450, b10+1:13722, b11+1:20041, b12+1:24978, b13+1:74432, b15+1:17407, (b21-1216.42)+2:57983];[y3+1:6572, y4+1:17445, y5+1:4552, y6+1:19266, (y7-1565.56)+1:11797, (y9-1200.43)+1:5415, (y9-1362.48)+1:11111, (y9-1565.56)+1:49987, (y10-1565.56)+1:10665, (y11-1565.56)+1:13844, (y12-1419.50)+1:9315, (y12-1565.56)+1:7131, (y13-1565.56)+…	48	T	0	0	0	33.1011	7.03409	8.37562	1768.64	H5N4F1	20.8811
D:\GlycoData\Hech-EThcD\EThcD-4000\raw\20190323_L1_Ag6_Zhu00015_SA_CHOKO_FT_imac_SAX_m2000_01_re.raw	7394	29.0333	7363	1138.79	3	3413.34	A0A061I5C0|A0A061I657|G3I973	Cricetulus griseus OX=10029	Hypoxia up-regulated protein 1		ENGTDAVQEEEESPTEGSK	K,D	EN[N-Glycosylation:H6N2 on N]GTDAVQEEEESPTEGSK	1	3413.33	48.5102	0	[(b2-1175.40)+1, (b2-1295.44)+1, (b3-1175.40)+1, (b3-1295.44)+1, (b4-1175.40)+1, (b5-1175.40)+1, (b5-1295.44)+1, (b6-1175.40)+1, (b7-1175.40)+1, (b7-1295.44)+1, (b8-972.32)+1, (b9-1175.40)+1, (b9-1295.44)+1, (b10-1175.40)+1, (b10-1295.44)+1, (b11-1175.40)+1, (b11-1295.44)+1, (b12-1175.40)+1, (b13-1175.40)+1, (b16-1175.40)+1];[y1+1, y2+1, y3+1, y4+1, y5+1, y6+1, y7+1, y8+1, y9+1, y10+1, y11+1, y12…	[(b2-1175.40)+1:447.17358, (b2-1295.44)+1:327.13116, (b3-1175.40)+1:504.19397, (b3-1295.44)+1:384.15189, (b4-1175.40)+1:605.24316, (b5-1175.40)+1:720.26660, (b5-1295.44)+1:600.22913, (b6-1175.40)+1:791.30719, (b7-1175.40)+1:890.37677, (b7-1295.44)+1:770.33069, (b8-972.32)+1:1221.51270, (b9-1175.40)+1:1147.47552, (b9-1295.44)+1:1027.43225, (b10-1175.40)+1:1276.51880, (b10-1295.44)+1:1156.47168, (b…	[(b2-1175.40)+1:0.00142, (b2-1295.44)+1:0.00018, (b3-1175.40)+1:0.00034, (b3-1295.44)+1:-0.00056, (b4-1175.40)+1:0.00185, (b5-1175.40)+1:-0.00165, (b5-1295.44)+1:0.00205, (b6-1175.40)+1:0.00182, (b7-1175.40)+1:0.00299, (b7-1295.44)+1:-0.00191, (b8-972.32)+1:0.00097, (b9-1175.40)+1:0.00057, (b9-1295.44)+1:-0.00152, (b10-1175.40)+1:0.00126, (b10-1295.44)+1:-0.00468, (b11-1175.40)+1:0.00017, (b11-12…	[(b2-1175.40)+1:3.18, (b2-1295.44)+1:0.54, (b3-1175.40)+1:0.67, (b3-1295.44)+1:-1.47, (b4-1175.40)+1:3.07, (b5-1175.40)+1:-2.29, (b5-1295.44)+1:3.43, (b6-1175.40)+1:2.31, (b7-1175.40)+1:3.36, (b7-1295.44)+1:-2.48, (b8-972.32)+1:0.79, (b9-1175.40)+1:0.50, (b9-1295.44)+1:-1.48, (b10-1175.40)+1:0.98, (b10-1295.44)+1:-4.05, (b11-1175.40)+1:0.12, (b11-1295.44)+1:0.64, (b12-1175.40)+1:0.73, (b13-1175.4…	[(b2-1175.40)+1:13463, (b2-1295.44)+1:4936, (b3-1175.40)+1:2959, (b3-1295.44)+1:22818, (b4-1175.40)+1:8696, (b5-1175.40)+1:13733, (b5-1295.44)+1:4231, (b6-1175.40)+1:12619, (b7-1175.40)+1:23067, (b7-1295.44)+1:9806, (b8-972.32)+1:325796, (b9-1175.40)+1:20059, (b9-1295.44)+1:6213, (b10-1175.40)+1:13284, (b10-1295.44)+1:3261, (b11-1175.40)+1:14074, (b11-1295.44)+1:3391, (b12-1175.40)+1:17818, (b13-…	48	T	0	0	0	37.2353	3.02197	8.25288	1378.48	H6N2	11.5908
D:\GlycoData\Hech-EThcD\EThcD-4000\raw\20190323_L1_Ag6_Zhu00015_SA_CHOKO_FT_imac_SAX_m4000_01.raw	4821	20.5624	4797	1263.5	3	3787.48	A0A061ICY3|G3I740	Cricetulus griseus OX=10029	Pantetheinase	[144 to 158]	KPCNTSDPQCPPDGR	K,F	KPC[Common Fixed:Carbamidomethyl on C]N[N-Glycosylation:H5N4A1F1 on N]TSDPQC[Common Fixed:Carbamidomethyl on C]PPDGR	3	3787.47	48.5047	0	[b2+1, (b7-1491.52)+1, (b7-1653.58)+1, (b7-1710.60)+1, (b7-1856.66)+1, (b7-1976.70)+1, (b9-1491.52)+1, (b10-1856.66)+1, (b13-1856.66)+1];[y1+1, y2+1, y4+1, y5+1, y6+1, y7+1, y8+1, y9+1, y10+1, y11+1, (y12-1507.52)+2, (y13-1856.66)+1, (y14-1856.66)+1];[(M0-2059.73)+1, (M0-1976.70)+1, (M0-1856.66)+1, (M0-1710.60)+1, (M0-1653.58)+2, (M0-1507.52)+1, (M0-1491.52)+2, (M0-1345.47)+2, (M0-1329.47)+2, (M0…	[b2+1:226.15521, (b7-1491.52)+1:1371.54553, (b7-1653.58)+1:1209.49380, (b7-1710.60)+1:1152.47156, (b7-1856.66)+1:1006.41692, (b7-1976.70)+1:886.37579, (b9-1491.52)+1:1596.64343, (b10-1856.66)+1:1391.55676, (b13-1856.66)+1:1700.69360];[y1+1:175.11929, y2+1:232.14095, y4+1:444.22049, y5+1:541.27398, y6+1:701.30566, y7+1:829.35950, y8+1:926.41538, y9+1:1041.44287, y10+1:1128.47812, y11+1:1229.52417,…	[b2+1:0.00021, (b7-1491.52)+1:-0.00126, (b7-1653.58)+1:-0.00017, (b7-1710.60)+1:-0.00095, (b7-1856.66)+1:0.00232, (b7-1976.70)+1:0.00237, (b9-1491.52)+1:-0.01470, (b10-1856.66)+1:0.00017, (b13-1856.66)+1:0.00454];[y1+1:0.00034, y2+1:0.00054, y4+1:0.00037, y5+1:0.00110, y6+1:0.00213, y7+1:-0.00262, y8+1:0.00050, y9+1:0.00105, y10+1:0.00427, y11+1:0.00264, (y12-1507.52)+2:0.01791, (y13-1856.66)+1:0…	[b2+1:0.93, (b7-1491.52)+1:-0.92, (b7-1653.58)+1:-0.14, (b7-1710.60)+1:-0.83, (b7-1856.66)+1:2.31, (b7-1976.70)+1:2.68, (b9-1491.52)+1:-9.21, (b10-1856.66)+1:0.12, (b13-1856.66)+1:2.67];[y1+1:1.96, y2+1:2.32, y4+1:0.83, y5+1:2.03, y6+1:3.04, y7+1:-3.16, y8+1:0.54, y9+1:1.01, y10+1:3.79, y11+1:2.15, (y12-1507.52)+2:9.45, (y13-1856.66)+1:1.55, (y14-1856.66)+1:11.21];[(M0-2059.73)+1:-3.60, (M0-1976.…	[b2+1:3663, (b7-1491.52)+1:8817, (b7-1653.58)+1:5776, (b7-1710.60)+1:6673, (b7-1856.66)+1:22349, (b7-1976.70)+1:3180, (b9-1491.52)+1:3544, (b10-1856.66)+1:3808, (b13-1856.66)+1:4858];[y1+1:2320, y2+1:60952, y4+1:3781, y5+1:43407, y6+1:9705, y7+1:2279, y8+1:310248, y9+1:9961, y10+1:6239, y11+1:4112, (y12-1507.52)+2:7172, (y13-1856.66)+1:3516, (y14-1856.66)+1:2563];[(M0-2059.73)+1:23430, (M0-1976.7…	48	T	0	0	0	22.0773	16.0808	10.3466	2059.73	H5N4A1F1	19.1994
D:\GlycoData\Hech-EThcD\EThcD-4000\raw\20190323_L1_Ag6_Zhu00015_SA_CHOKO_IMAC_m4000_02.raw	17790	45.735	17759	1177.81	3	3530.42	G3H8V5	Cricetulus griseus OX=10029	Carboxypeptidase	[136 to 153]	TYVTNDTEVAQNNYEALK	K,D	TYVTN[N-Glycosylation:H6N2P1 on N]DTEVAQNNYEALK	1	3530.41	48.3701	0	[b2+1, b3+1, b4+1, (b5-1255.36)+1, (b6-1375.40)+1, (b7-1255.36)+1, (b7-1375.40)+1, (b8-1052.28)+1, (b8-1255.36)+1, (b8-1375.40)+1, (b9-1255.36)+1, (b9-1375.40)+1, (b10-1255.36)+1, (b11-1255.36)+1, (b12-1052.28)+1, (b14-1255.36)+1, (b14-1375.40)+1];[y1+1, y2+1, y3+1, y4+1, y5+1, y6+1, y7+1, y8+1, y9+1, y10+1, y11+1, y12+1, y13+1, (y14-1052.28)+1, (y14-1255.36)+1, (y14-1375.40)+1, (y15-1255.36)+1, …	[b2+1:265.11882, b3+1:364.18771, b4+1:465.23555, (b5-1255.36)+1:782.35706, (b6-1375.40)+1:777.34387, (b7-1255.36)+1:998.44165, (b7-1375.40)+1:878.39349, (b8-1052.28)+1:1330.57141, (b8-1255.36)+1:1127.47647, (b8-1375.40)+1:1007.44225, (b9-1255.36)+1:1226.54346, (b9-1375.40)+1:1106.49915, (b10-1255.36)+1:1297.58423, (b11-1255.36)+1:1425.64111, (b12-1052.28)+1:1742.75867, (b14-1255.36)+1:1816.79626,…	[b2+1:0.00054, b3+1:0.00101, b4+1:0.00118, (b5-1255.36)+1:0.00038, (b6-1375.40)+1:0.00144, (b7-1255.36)+1:0.01036, (b7-1375.40)+1:0.00338, (b8-1052.28)+1:0.01815, (b8-1255.36)+1:0.00259, (b8-1375.40)+1:0.00954, (b9-1255.36)+1:0.00116, (b9-1375.40)+1:-0.00198, (b10-1255.36)+1:0.00481, (b11-1255.36)+1:0.00312, (b12-1052.28)+1:-0.00162, (b14-1255.36)+1:0.00909, (b14-1375.40)+1:0.00596];[y1+1:0.00024…	[b2+1:2.03, b3+1:2.78, b4+1:2.53, (b5-1255.36)+1:0.49, (b6-1375.40)+1:1.85, (b7-1255.36)+1:10.38, (b7-1375.40)+1:3.85, (b8-1052.28)+1:13.65, (b8-1255.36)+1:2.29, (b8-1375.40)+1:9.48, (b9-1255.36)+1:0.94, (b9-1375.40)+1:-1.79, (b10-1255.36)+1:3.71, (b11-1255.36)+1:2.19, (b12-1052.28)+1:-0.93, (b14-1255.36)+1:5.01, (b14-1375.40)+1:3.51];[y1+1:1.65, y2+1:2.65, y3+1:2.03, y4+1:2.64, y5+1:2.32, y6+1:2…	[b2+1:800106, b3+1:276718, b4+1:154878, (b5-1255.36)+1:20868, (b6-1375.40)+1:60689, (b7-1255.36)+1:38775, (b7-1375.40)+1:22890, (b8-1052.28)+1:13969, (b8-1255.36)+1:75125, (b8-1375.40)+1:138688, (b9-1255.36)+1:77533, (b9-1375.40)+1:29052, (b10-1255.36)+1:34760, (b11-1255.36)+1:27701, (b12-1052.28)+1:36306, (b14-1255.36)+1:13469, (b14-1375.40)+1:13813];[y1+1:238334, y2+1:219883, y3+1:372440, y4+1:…	48	T	0	0	0	37.1721	3.02294	8.17502	1458.44	H6N2P1	13.2446
D:\GlycoData\Hech-EThcD\EThcD-4000\raw\20190323_L1_Ag6_Zhu00015_SA_CHOKO_IMAC_m2000_02.raw	24679	60.3227	24642	1276.54	3	3826.61	G3INC5	Cricetulus griseus OX=10029	Cathepsin L1	[213 to 233]	YKPEFAAANDTGYVDIPQLEK	K,A	YKPEFAAAN[N-Glycosylation:H6N2P1 on N]DTGYVDIPQLEK	1	3826.6	48.3641	0	[b2+1, b4+1, b5+1, b6+1, b7+1, b8+1, (b9-1255.36)+1, (b10-1255.36)+1, (b10-1375.40)+1, (b11-1255.36)+1, (b12-1255.36)+1, (b13-1255.36)+1, (b14-1255.36)+1, (b15-1255.36)+1, (b15-1375.40)+1, (b16-1255.36)+1, (b16-1375.40)+1];[y1+1, y2+1, y3+1, y4+1, y5+1, y6+1, y7+1, y8+1, y9+1, y10+1, y11+1, y12+1, (y13-1255.36)+1, (y13-1375.40)+1, (y14-1255.36)+1, (y15-1255.36)+1, (y16-1255.36)+1, (y19-1255.36)+2…	[b2+1:292.16592, b4+1:518.26208, b5+1:665.33148, b6+1:736.36697, b7+1:807.40322, b8+1:878.44174, (b9-1255.36)+1:1195.56238, (b10-1255.36)+1:1310.59031, (b10-1375.40)+1:1190.55676, (b11-1255.36)+1:1411.63023, (b12-1255.36)+1:1468.66370, (b13-1255.36)+1:1631.72583, (b14-1255.36)+1:1730.79056, (b15-1255.36)+1:1845.81616, (b15-1375.40)+1:1725.77722, (b16-1255.36)+1:1958.89742, (b16-1375.40)+1:1838.85…	[b2+1:0.00036, b4+1:0.00115, b5+1:0.00214, b6+1:0.00052, b7+1:-0.00035, b8+1:0.00106, (b9-1255.36)+1:-0.00060, (b10-1255.36)+1:0.00039, (b10-1375.40)+1:0.00802, (b11-1255.36)+1:-0.00737, (b12-1255.36)+1:0.00463, (b13-1255.36)+1:0.00344, (b14-1255.36)+1:-0.00024, (b15-1255.36)+1:-0.00159, (b15-1375.40)+1:0.00065, (b16-1255.36)+1:-0.00439, (b16-1375.40)+1:-0.00665];[y1+1:0.00007, y2+1:0.00046, y3+1…	[b2+1:1.22, b4+1:2.22, b5+1:3.23, b6+1:0.71, b7+1:-0.43, b8+1:1.20, (b9-1255.36)+1:-0.50, (b10-1255.36)+1:0.30, (b10-1375.40)+1:6.74, (b11-1255.36)+1:-5.22, (b12-1255.36)+1:3.16, (b13-1255.36)+1:2.11, (b14-1255.36)+1:-0.14, (b15-1255.36)+1:-0.86, (b15-1375.40)+1:0.38, (b16-1255.36)+1:-2.24, (b16-1375.40)+1:-3.62];[y1+1:0.45, y2+1:1.66, y3+1:1.76, y4+1:1.77, y5+1:1.70, y6+1:0.51, y7+1:2.64, y8+1:0…	[b2+1:24259, b4+1:7768, b5+1:10829, b6+1:21405, b7+1:20640, b8+1:28629, (b9-1255.36)+1:7824, (b10-1255.36)+1:21904, (b10-1375.40)+1:3870, (b11-1255.36)+1:13396, (b12-1255.36)+1:9541, (b13-1255.36)+1:11494, (b14-1255.36)+1:14214, (b15-1255.36)+1:34543, (b15-1375.40)+1:4425, (b16-1255.36)+1:54310, (b16-1375.40)+1:13141];[y1+1:9043, y2+1:15109, y3+1:29458, y4+1:10206, y5+1:445346, y6+1:119728, y7+1:…	48	T	0	0	0	36.1636	4.08502	8.11546	1458.44	H6N2P1	12.4496
D:\GlycoData\Hech-EThcD\EThcD-4000\raw\20190323_L1_Ag6_Zhu00015_SA_CHOKO_FT_imac_SAX_m4000_02.raw	12094	45.6082	12065	1308.89	3	3923.64	G3I7I9	Cricetulus griseus OX=10029	Dolichyl-diphosphooligosaccharide--protein glycosyltransferase subunit STT3A	[539 to 554]	TILVDNNTWNNTHISR	R,V	TILVDNNTWN[N-Glycosylation:H10N2 on N]NTHISR	1	3923.63	48.3192	0	[b2+1, b3+1, b4+1, b5+1, b6+1, b7+1, b8+1, b9+1, (b10-1823.61)+1, (b13-1823.61)+1, (b14-1823.61)+1, (b15-1823.61)+1];[y1+1, y2+1, y3+1, y4+1, y5+1, y6+1, (y7-1458.48)+1, (y7-1620.53)+1, (y7-1823.61)+1, (y7-1943.65)+1, (y8-1620.53)+1, (y8-1823.61)+1, (y9-1458.48)+1, (y9-1823.61)+1, (y10-1823.61)+1, (y11-1823.61)+2, (y12-1823.61)+2, (y12-1943.65)+2, (y13-1823.61)+2, (y14-1823.61)+1, (y14-1943.65)+2…	[b2+1:215.13930, b3+1:328.22376, b4+1:427.29239, b5+1:542.31982, b6+1:656.36066, b7+1:770.40399, b8+1:871.45215, b9+1:1057.52771, (b10-1823.61)+1:1374.65063, (b13-1823.61)+1:1726.80835, (b14-1823.61)+1:1839.88602, (b15-1823.61)+1:1926.90686];[y1+1:175.11911, y2+1:262.15157, y3+1:375.23620, y4+1:512.29439, y5+1:613.34403, y6+1:727.38623, (y7-1458.48)+1:1409.63135, (y7-1620.53)+1:1247.59009, (y7-18…	[b2+1:0.00028, b3+1:0.00067, b4+1:0.00089, b5+1:0.00138, b6+1:-0.00071, b7+1:-0.00030, b8+1:0.00018, b9+1:-0.00358, (b10-1823.61)+1:-0.00295, (b13-1823.61)+1:0.00525, (b14-1823.61)+1:-0.00114, (b15-1823.61)+1:-0.01233];[y1+1:0.00016, y2+1:0.00059, y3+1:0.00116, y4+1:0.00044, y5+1:0.00240, y6+1:0.00167, (y7-1458.48)+1:-0.00770, (y7-1620.53)+1:0.00386, (y7-1823.61)+1:-0.00149, (y7-1943.65)+1:-0.004…	[b2+1:1.30, b3+1:2.06, b4+1:2.09, b5+1:2.55, b6+1:-1.08, b7+1:-0.39, b8+1:0.20, b9+1:-3.38, (b10-1823.61)+1:-2.15, (b13-1823.61)+1:3.04, (b14-1823.61)+1:-0.62, (b15-1823.61)+1:-6.40];[y1+1:0.91, y2+1:2.24, y3+1:3.09, y4+1:0.85, y5+1:3.92, y6+1:2.29, (y7-1458.48)+1:-5.47, (y7-1620.53)+1:3.09, (y7-1823.61)+1:-1.43, (y7-1943.65)+1:-4.41, (y8-1620.53)+1:-13.81, (y8-1823.61)+1:-0.29, (y9-1458.48)+1:-4…	[b2+1:48071, b3+1:55054, b4+1:13694, b5+1:9362, b6+1:3608, b7+1:5858, b8+1:8562, b9+1:3522, (b10-1823.61)+1:4063, (b13-1823.61)+1:6289, (b14-1823.61)+1:9899, (b15-1823.61)+1:3680];[y1+1:12142, y2+1:56876, y3+1:24565, y4+1:38337, y5+1:20898, y6+1:22151, (y7-1458.48)+1:3181, (y7-1620.53)+1:3866, (y7-1823.61)+1:19514, (y7-1943.65)+1:3030, (y8-1620.53)+1:3407, (y8-1823.61)+1:17461, (y9-1458.48)+1:304…	48	T	0	0	0	33.0638	7.0711	8.18423	2026.69	H10N2	15.1503
D:\GlycoData\Hech-EThcD\EThcD-4000\raw\20190323_L1_Ag6_Zhu00015_SA_CHOKO_IMAC_m2000_01.raw	22275	55.0572	22250	1065.11	3	3192.31	G3I4W7	Cricetulus griseus OX=10029	Cathepsin D	[250 to 263]	YYEGELSYLNVTRK	K,A	YYEGELSYLN[N-Glycosylation:H6N2P1 on N]VTRK	1	3192.3	48.3189	0	[b2+1, b3+1, b5+1, b6+1, b7+1, b8+1, b9+1, (b13-1255.36)+1];[y2+1, y3+1, y4+1, (y5-890.23)+1, (y5-1052.28)+1, (y5-1255.36)+1, (y6-890.23)+1, (y6-1052.28)+1, (y6-1255.36)+1, (y7-890.23)+1, (y7-1052.28)+1, (y7-1255.36)+1, (y8-890.23)+1, (y8-1052.28)+1, (y8-1255.36)+1, (y8-1375.40)+1, (y9-890.23)+1, (y9-1052.28)+1, (y9-1255.36)+1, (y10-1255.36)+1, (y11-1052.28)+2, (y11-1255.36)+2, (y12-890.23)+2, (y…	[b2+1:327.13416, b3+1:456.17688, b5+1:642.24042, b6+1:755.32291, b7+1:842.35748, b8+1:1005.41138, b9+1:1118.50278, (b13-1255.36)+1:1791.83728];[y2+1:303.21420, y3+1:404.26190, y4+1:503.33029, (y5-890.23)+1:1185.58557, (y5-1052.28)+1:1023.51605, (y5-1255.36)+1:820.45215, (y6-890.23)+1:1298.67749, (y6-1052.28)+1:1136.61719, (y6-1255.36)+1:933.53806, (y7-890.23)+1:1461.72717, (y7-1052.28)+1:1299.677…	[b2+1:0.00022, b3+1:0.00035, b5+1:-0.00017, b6+1:-0.00174, b7+1:0.00081, b8+1:-0.00863, b9+1:-0.00129, (b13-1255.36)+1:-0.00629];[y2+1:0.00029, y3+1:0.00031, y4+1:0.00028, (y5-890.23)+1:0.00108, (y5-1052.28)+1:-0.01562, (y5-1255.36)+1:-0.00016, (y6-890.23)+1:0.00893, (y6-1052.28)+1:0.00145, (y6-1255.36)+1:0.00169, (y7-890.23)+1:-0.00471, (y7-1052.28)+1:-0.00158, (y7-1255.36)+1:0.00013, (y8-890.23…	[b2+1:0.68, b3+1:0.78, b5+1:-0.26, b6+1:-2.30, b7+1:0.96, b8+1:-8.59, b9+1:-1.15, (b13-1255.36)+1:-3.51];[y2+1:0.95, y3+1:0.76, y4+1:0.57, (y5-890.23)+1:0.91, (y5-1052.28)+1:-15.28, (y5-1255.36)+1:-0.19, (y6-890.23)+1:6.88, (y6-1052.28)+1:1.28, (y6-1255.36)+1:1.81, (y7-890.23)+1:-3.23, (y7-1052.28)+1:-1.21, (y7-1255.36)+1:0.12, (y8-890.23)+1:-4.35, (y8-1052.28)+1:5.25, (y8-1255.36)+1:-0.71, (y8-1…	[b2+1:247523, b3+1:109576, b5+1:127928, b6+1:118575, b7+1:72320, b8+1:34002, b9+1:60210, (b13-1255.36)+1:90764];[y2+1:101620, y3+1:191316, y4+1:137362, (y5-890.23)+1:77987, (y5-1052.28)+1:105167, (y5-1255.36)+1:93932, (y6-890.23)+1:36391, (y6-1052.28)+1:68841, (y6-1255.36)+1:111675, (y7-890.23)+1:66801, (y7-1052.28)+1:83802, (y7-1255.36)+1:106661, (y8-890.23)+1:91420, (y8-1052.28)+1:163471, (y8-1…	48	T	0	0	0	34.0583	6.11917	8.14151	1458.44	H6N2P1	17.4987
D:\GlycoData\Hech-EThcD\EThcD-4000\raw\20190323_L1_Ag6_Zhu00015_SA_CHOKO_IMAC_m2000_02.raw	20995	52.0628	20950	1223.46	3	3667.36	A0A061IIU8|G3H4A9	Cricetulus griseus OX=10029	Gamma-interferon-inducible lysosomal thiol reductase-like protein|Mpv17-like protein 2		NVSGTWEFTCQHGELECR	R,L	N[N-Glycosylation:H6N2P1 on N]VSGTWEFTC[Common Fixed:Carbamidomethyl on C]QHGELEC[Common Fixed:Carbamidomethyl on C]R	3	3667.37	48.2742	0	[(b1-1255.36)+1, (b2-890.23)+1, (b2-1255.36)+1, (b2-1375.40)+1, (b3-1255.36)+1, (b4-1375.40)+1, (b5-890.23)+1, (b5-1255.36)+1, (b5-1375.40)+1, (b7-1255.36)+1, (b7-1375.40)+1, (b8-1375.40)+1, (b11-1052.28)+1, (b11-1255.36)+1, (b12-1255.36)+1, (b14-1255.36)+1, (b14-1375.40)+1, (b15-1255.36)+1];[y1+1, y2+1, y3+1, y4+1, y5+1, y6+1, y7+1, y8+1, y9+1, y10+1, y11+2, y12+2, y13+2, y14+2, y15+2, y16+2, y1…	[(b1-1255.36)+1:318.12393, (b2-890.23)+1:782.33685, (b2-1255.36)+1:417.19913, (b2-1375.40)+1:297.15642, (b3-1255.36)+1:504.23224, (b4-1375.40)+1:441.21024, (b5-890.23)+1:1027.42529, (b5-1255.36)+1:662.29926, (b5-1375.40)+1:542.25354, (b7-1255.36)+1:977.41083, (b7-1375.40)+1:857.38208, (b8-1375.40)+1:1004.43030, (b11-1052.28)+1:1716.71594, (b11-1255.36)+1:1513.61792, (b12-1255.36)+1:1650.68610, (b…	[(b1-1255.36)+1:-0.00564, (b2-890.23)+1:0.00668, (b2-1255.36)+1:0.00114, (b2-1375.40)+1:-0.00039, (b3-1255.36)+1:0.00222, (b4-1375.40)+1:-0.00006, (b5-890.23)+1:-0.00606, (b5-1255.36)+1:0.00010, (b5-1375.40)+1:-0.00444, (b7-1255.36)+1:-0.01024, (b7-1375.40)+1:0.00220, (b8-1375.40)+1:-0.01800, (b11-1052.28)+1:0.01019, (b11-1255.36)+1:-0.00846, (b12-1255.36)+1:0.00081, (b14-1255.36)+1:0.00419, (b14…	[(b1-1255.36)+1:-17.79, (b2-890.23)+1:8.54, (b2-1255.36)+1:2.74, (b2-1375.40)+1:-1.32, (b3-1255.36)+1:4.42, (b4-1375.40)+1:-0.15, (b5-890.23)+1:-5.90, (b5-1255.36)+1:0.15, (b5-1375.40)+1:-8.20, (b7-1255.36)+1:-10.48, (b7-1375.40)+1:2.56, (b8-1375.40)+1:-17.94, (b11-1052.28)+1:5.94, (b11-1255.36)+1:-5.60, (b12-1255.36)+1:0.49, (b14-1255.36)+1:2.28, (b14-1375.40)+1:4.53, (b15-1255.36)+1:-8.79];[y1+…	[(b1-1255.36)+1:9632, (b2-890.23)+1:6172, (b2-1255.36)+1:16049, (b2-1375.40)+1:21611, (b3-1255.36)+1:11769, (b4-1375.40)+1:18542, (b5-890.23)+1:6910, (b5-1255.36)+1:6987, (b5-1375.40)+1:5398, (b7-1255.36)+1:17626, (b7-1375.40)+1:4441, (b8-1375.40)+1:15657, (b11-1052.28)+1:5847, (b11-1255.36)+1:6072, (b12-1255.36)+1:18219, (b14-1255.36)+1:9961, (b14-1375.40)+1:5847, (b15-1255.36)+1:6858];[y1+1:497…	48	T	0	0	0	35.0803	5.09867	8.09532	1458.44	H6N2P1	12.5729
D:\GlycoData\Hech-EThcD\EThcD-4000\raw\20190323_L1_Ag6_Zhu00015_SA_CHOKO_FT_imac_SAX_m4000_01.raw	5481	22.9391	5465	1158.8	3	3473.36	G3IK05	Cricetulus griseus OX=10029	Lactadherin (Fragment)	[189 to 199]	FIQNASGSGDK	K,V	FIQN[N-Glycosylation:H5N4A2F1 on N]ASGSGDK	1	3473.36	47.6118	0	[b2+1, b3+1, (b4-2147.75)+1, (b5-1798.61)+1, (b6-1798.61)+1, (b6-2147.75)+1, (b7-1798.61)+1, (b8-2147.75)+1];[y3+1, y4+1, y5+1, y6+1, y7+1, (y8-2147.75)+1, (y9-2147.75)+1, (y9-2267.79)+1, (y10-1782.62)+1, (y10-1798.61)+1, (y10-1944.67)+1, (y10-2001.69)+1, (y10-2147.75)+1, (y10-2267.79)+1];[(M0-2350.83)+1, (M0-2267.79)+1, (M0-2147.75)+1, (M0-2001.69)+1, (M0-1944.67)+1, (M0-1798.61)+1, (M0-1782.62)…	[b2+1:261.15958, b3+1:389.21939, (b4-2147.75)+1:706.34625, (b5-1798.61)+1:1126.53296, (b6-1798.61)+1:1213.55347, (b6-2147.75)+1:864.40094, (b7-1798.61)+1:1270.59021, (b8-2147.75)+1:1008.44458];[y3+1:319.16129, y4+1:406.19482, y5+1:463.21530, y6+1:550.24771, y7+1:621.28535, (y8-2147.75)+1:938.40729, (y9-2147.75)+1:1066.46731, (y9-2267.79)+1:946.42645, (y10-1782.62)+1:1544.66917, (y10-1798.61)+1:15…	[b2+1:-0.00018, b3+1:0.00106, (b4-2147.75)+1:0.00562, (b5-1798.61)+1:0.01794, (b6-1798.61)+1:0.00642, (b6-2147.75)+1:-0.00883, (b7-1798.61)+1:0.02169, (b8-2147.75)+1:-0.01868];[y3+1:0.00007, y4+1:0.00158, y5+1:0.00060, y6+1:0.00098, y7+1:0.00150, (y8-2147.75)+1:0.00114, (y9-2147.75)+1:0.00259, (y9-2267.79)+1:0.00291, (y10-1782.62)+1:-0.01181, (y10-1798.61)+1:-0.01175, (y10-1944.67)+1:-0.01227, (y…	[b2+1:-0.68, b3+1:2.73, (b4-2147.75)+1:7.97, (b5-1798.61)+1:15.94, (b6-1798.61)+1:5.29, (b6-2147.75)+1:-10.23, (b7-1798.61)+1:17.09, (b8-2147.75)+1:-18.55];[y3+1:0.23, y4+1:3.91, y5+1:1.29, y6+1:1.78, y7+1:2.42, (y8-2147.75)+1:1.22, (y9-2147.75)+1:2.43, (y9-2267.79)+1:3.08, (y10-1782.62)+1:-7.65, (y10-1798.61)+1:-7.69, (y10-1944.67)+1:-8.88, (y10-2001.69)+1:-8.11, (y10-2147.75)+1:-9.79, (y10-2267…	[b2+1:8496, b3+1:12788, (b4-2147.75)+1:5399, (b5-1798.61)+1:15012, (b6-1798.61)+1:26488, (b6-2147.75)+1:7433, (b7-1798.61)+1:13706, (b8-2147.75)+1:5067];[y3+1:6912, y4+1:5743, y5+1:26237, y6+1:53131, y7+1:34763, (y8-2147.75)+1:18853, (y9-2147.75)+1:29401, (y9-2267.79)+1:5232, (y10-1782.62)+1:34099, (y10-1798.61)+1:18143, (y10-1944.67)+1:44310, (y10-2001.69)+1:120961, (y10-2147.75)+1:382697, (y10-…	47	T	0	0	0	22.0304	15.1227	10.4587	2350.83	H5N4A2F1	16.7467
D:\GlycoData\Hech-EThcD\EThcD-4000\raw\20190323_L1_Ag6_Zhu00015_SA_CHOKO_FT_imac_SAX_m4000_01.raw	5163	21.8036	5146	1183.48	3	3547.4	G3IK05	Cricetulus griseus OX=10029	Lactadherin (Fragment)	[189 to 199]	FIQNASGSGDK	K,V	FIQN[N-Glycosylation:H6N5A1F1 on N]ASGSGDK	1	3547.4	47.6114	0	[b2+1, b3+1, (b4-1856.66)+1, (b5-2221.79)+1, (b6-1872.65)+1, (b6-2018.71)+1, (b6-2221.79)+1, (b7-1872.65)+1, (b7-2075.73)+1, (b7-2221.79)+1, (b8-2221.79)+1, (b10-2018.71)+1, (b10-2221.79)+1];[y3+1, y4+1, y5+1, y6+1, y7+1, (y8-2221.79)+1, (y9-2018.71)+1, (y9-2221.79)+1];[(M0-2424.87)+1, (M0-2341.83)+1, (M0-2221.79)+1, (M0-2075.73)+1, (M0-2018.71)+1, (M0-1872.65)+1, (M0-1856.66)+1, (M0-1710.60)+1, …	[b2+1:261.16031, b3+1:389.21902, (b4-1856.66)+1:1071.49158, (b5-2221.79)+1:777.37793, (b6-1872.65)+1:1213.54980, (b6-2018.71)+1:1067.47595, (b6-2221.79)+1:864.40625, (b7-1872.65)+1:1270.58655, (b7-2075.73)+1:1067.47595, (b7-2221.79)+1:921.43042, (b8-2221.79)+1:1008.47040, (b10-2018.71)+1:1383.60779, (b10-2221.79)+1:1180.51660];[y3+1:319.16122, y4+1:406.19360, y5+1:463.21564, y6+1:550.24847, y7+1:…	[b2+1:0.00055, b3+1:0.00069, (b4-1856.66)+1:0.01876, (b5-2221.79)+1:0.00019, (b6-1872.65)+1:0.00275, (b6-2018.71)+1:-0.01319, (b6-2221.79)+1:-0.00352, (b7-1872.65)+1:0.01803, (b7-2075.73)+1:-0.01319, (b7-2221.79)+1:-0.00082, (b8-2221.79)+1:0.00713, (b10-2018.71)+1:0.01675, (b10-2221.79)+1:0.00493];[y3+1:0.00001, y4+1:0.00036, y5+1:0.00093, y6+1:0.00174, y7+1:0.00070, (y8-2221.79)+1:-0.00093, (y9-…	[b2+1:2.13, b3+1:1.78, (b4-1856.66)+1:17.52, (b5-2221.79)+1:0.24, (b6-1872.65)+1:2.27, (b6-2018.71)+1:-12.37, (b6-2221.79)+1:-4.08, (b7-1872.65)+1:14.20, (b7-2075.73)+1:-12.37, (b7-2221.79)+1:-0.89, (b8-2221.79)+1:7.08, (b10-2018.71)+1:12.11, (b10-2221.79)+1:4.18];[y3+1:0.04, y4+1:0.90, y5+1:2.02, y6+1:3.17, y7+1:1.13, (y8-2221.79)+1:-0.99, (y9-2018.71)+1:12.30, (y9-2221.79)+1:2.18];[(M0-2424.87)…	[b2+1:3743, b3+1:3373, (b4-1856.66)+1:2242, (b5-2221.79)+1:5768, (b6-1872.65)+1:12695, (b6-2018.71)+1:9981, (b6-2221.79)+1:7931, (b7-1872.65)+1:6676, (b7-2075.73)+1:9981, (b7-2221.79)+1:2286, (b8-2221.79)+1:4112, (b10-2018.71)+1:4249, (b10-2221.79)+1:11630];[y3+1:3418, y4+1:3116, y5+1:13442, y6+1:26556, y7+1:14381, (y8-2221.79)+1:9851, (y9-2018.71)+1:13611, (y9-2221.79)+1:13443];[(M0-2424.87)+1:2…	47	T	0	0	0	21.0109	16.1275	10.473	2424.87	H6N5A1F1	20.5327
D:\GlycoData\Hech-EThcD\EThcD-4000\raw\20190323_L1_Ag6_Zhu00015_SA_CHOKO_FT_imac_SAX_m4000_02.raw	5098	21.6398	5084	1183.48	3	3547.41	G3IK05	Cricetulus griseus OX=10029	Lactadherin (Fragment)	[189 to 199]	FIQNASGSGDK	K,V	FIQN[N-Glycosylation:H6N5A1F1 on N]ASGSGDK	1	3547.4	47.6094	0	[b2+1, b3+1, (b4-2221.79)+1, (b5-1856.66)+1, (b5-2221.79)+1, (b6-1872.65)+1, (b6-2018.71)+1, (b6-2221.79)+1, (b7-1872.65)+1, (b7-2075.73)+1, (b8-2221.79)+1, (b10-2221.79)+1];[y3+1, y4+1, y5+1, y6+1, y7+1, (y8-2221.79)+1, (y9-2018.71)+1, (y9-2221.79)+1, (y9-2341.83)+1];[(M0-2424.87)+1, (M0-2341.83)+1, (M0-2221.79)+1, (M0-2075.73)+1, (M0-2018.71)+1, (M0-1872.65)+1, (M0-1856.66)+1, (M0-1710.60)+1, (…	[b2+1:261.15991, b3+1:389.21854, (b4-2221.79)+1:706.33917, (b5-1856.66)+1:1142.50073, (b5-2221.79)+1:777.37805, (b6-1872.65)+1:1213.55212, (b6-2018.71)+1:1067.47705, (b6-2221.79)+1:864.41162, (b7-1872.65)+1:1270.58679, (b7-2075.73)+1:1067.47705, (b8-2221.79)+1:1008.46436, (b10-2221.79)+1:1180.51343];[y3+1:319.16110, y4+1:406.19366, y5+1:463.21548, y6+1:550.24789, y7+1:621.28412, (y8-2221.79)+1:93…	[b2+1:0.00016, b3+1:0.00020, (b4-2221.79)+1:-0.00146, (b5-1856.66)+1:-0.00920, (b5-2221.79)+1:0.00031, (b6-1872.65)+1:0.00507, (b6-2018.71)+1:-0.01209, (b6-2221.79)+1:0.00185, (b7-1872.65)+1:0.01828, (b7-2075.73)+1:-0.01209, (b8-2221.79)+1:0.00109, (b10-2221.79)+1:0.00176];[y3+1:-0.00011, y4+1:0.00043, y5+1:0.00078, y6+1:0.00116, y7+1:0.00027, (y8-2221.79)+1:0.00438, (y9-2018.71)+1:0.02183, (y9-2…	[b2+1:0.61, b3+1:0.53, (b4-2221.79)+1:-2.07, (b5-1856.66)+1:-8.06, (b5-2221.79)+1:0.40, (b6-1872.65)+1:4.18, (b6-2018.71)+1:-11.34, (b6-2221.79)+1:2.14, (b7-1872.65)+1:14.40, (b7-2075.73)+1:-11.34, (b8-2221.79)+1:1.08, (b10-2221.79)+1:1.49];[y3+1:-0.34, y4+1:1.05, y5+1:1.69, y6+1:2.11, y7+1:0.44, (y8-2221.79)+1:4.67, (y9-2018.71)+1:17.21, (y9-2221.79)+1:3.32, (y9-2341.83)+1:-12.35];[(M0-2424.87)+…	[b2+1:5010, b3+1:3414, (b4-2221.79)+1:4207, (b5-1856.66)+1:2374, (b5-2221.79)+1:5050, (b6-1872.65)+1:15687, (b6-2018.71)+1:6910, (b6-2221.79)+1:9006, (b7-1872.65)+1:7276, (b7-2075.73)+1:6910, (b8-2221.79)+1:3709, (b10-2221.79)+1:17544];[y3+1:3751, y4+1:5905, y5+1:17868, y6+1:38144, y7+1:20423, (y8-2221.79)+1:12587, (y9-2018.71)+1:14053, (y9-2221.79)+1:14239, (y9-2341.83)+1:3346];[(M0-2424.87)+1:3…	47	T	0	0	0	21.0109	16.1296	10.4689	2424.87	H6N5A1F1	19.6755
D:\GlycoData\Hech-EThcD\EThcD-4000\raw\20190323_L1_Ag6_Zhu00015_SA_CHOKO_FT_imac_SAX_m4000_02.raw	5408	22.7513	5392	1158.79	3	3473.36	G3IK05	Cricetulus griseus OX=10029	Lactadherin (Fragment)	[189 to 199]	FIQNASGSGDK	K,V	FIQN[N-Glycosylation:H5N4A2F1 on N]ASGSGDK	1	3473.36	47.6078	0	[b2+1, b3+1, (b4-2147.75)+1, (b5-1798.61)+1, (b6-1798.61)+1, (b6-2147.75)+1, (b7-1798.61)+1, (b8-2147.75)+1, (b9-2147.75)+1];[y3+1, y4+1, y5+1, y6+1, y7+1, (y8-2147.75)+1, (y9-2147.75)+1, (y10-1782.62)+1, (y10-1798.61)+1, (y10-1944.67)+1, (y10-2001.69)+1, (y10-2147.75)+1, (y10-2267.79)+1];[(M0-2350.83)+1, (M0-2267.79)+1, (M0-2147.75)+1, (M0-2001.69)+1, (M0-1944.67)+1, (M0-1798.61)+1, (M0-1782.62)…	[b2+1:261.16003, b3+1:389.21829, (b4-2147.75)+1:706.34296, (b5-1798.61)+1:1126.52771, (b6-1798.61)+1:1213.54871, (b6-2147.75)+1:864.39905, (b7-1798.61)+1:1270.58887, (b8-2147.75)+1:1008.45880, (b9-2147.75)+1:1065.49841];[y3+1:319.16095, y4+1:406.19409, y5+1:463.21536, y6+1:550.24713, y7+1:621.28394, (y8-2147.75)+1:938.40479, (y9-2147.75)+1:1066.46667, (y10-1782.62)+1:1544.66357, (y10-1798.61)+1:1…	[b2+1:0.00028, b3+1:-0.00004, (b4-2147.75)+1:0.00233, (b5-1798.61)+1:0.01269, (b6-1798.61)+1:0.00165, (b6-2147.75)+1:-0.01072, (b7-1798.61)+1:0.02035, (b8-2147.75)+1:-0.00446, (b9-2147.75)+1:0.01369];[y3+1:-0.00026, y4+1:0.00085, y5+1:0.00066, y6+1:0.00040, y7+1:0.00010, (y8-2147.75)+1:-0.00136, (y9-2147.75)+1:0.00195, (y10-1782.62)+1:-0.01740, (y10-1798.61)+1:-0.01675, (y10-1944.67)+1:-0.01394, …	[b2+1:1.08, b3+1:-0.10, (b4-2147.75)+1:3.30, (b5-1798.61)+1:11.27, (b6-1798.61)+1:1.36, (b6-2147.75)+1:-12.42, (b7-1798.61)+1:16.03, (b8-2147.75)+1:-4.43, (b9-2147.75)+1:12.86];[y3+1:-0.82, y4+1:2.10, y5+1:1.43, y6+1:0.73, y7+1:0.16, (y8-2147.75)+1:-1.45, (y9-2147.75)+1:1.83, (y10-1782.62)+1:-11.27, (y10-1798.61)+1:-10.97, (y10-1944.67)+1:-10.09, (y10-2001.69)+1:-9.50, (y10-2147.75)+1:-11.29, (y1…	[b2+1:9367, b3+1:13017, (b4-2147.75)+1:7657, (b5-1798.61)+1:21232, (b6-1798.61)+1:29528, (b6-2147.75)+1:8130, (b7-1798.61)+1:13012, (b8-2147.75)+1:8325, (b9-2147.75)+1:17752];[y3+1:8103, y4+1:12152, y5+1:32433, y6+1:80423, y7+1:45442, (y8-2147.75)+1:20135, (y9-2147.75)+1:42847, (y10-1782.62)+1:45529, (y10-1798.61)+1:21672, (y10-1944.67)+1:60875, (y10-2001.69)+1:188742, (y10-2147.75)+1:493504, (y1…	47	T	0	0	0	22.0307	15.125	10.4522	2350.83	H5N4A2F1	15.8916
D:\GlycoData\Hech-EThcD\EThcD-4000\raw\20190323_L1_Ag6_Zhu00015_SA_CHOKO_FT_imac_SAX_m2000_02.raw	7911	30.5498	7889	1163.8	3	3488.37	A0A061IMQ7|G3HW34	Cricetulus griseus OX=10029	Prolow-density lipoprotein receptor-related protein 1		FGTCSQLCNNTK	R,G	FGTC[Common Fixed:Carbamidomethyl on C]SQLC[Common Fixed:Carbamidomethyl on C]N[N-Glycosylation:H5N4A1F1 on N]NTK	3	3488.35	47.607	0	[b3+1, b4+1, b6+1, b7+1, b8+1, (b9-1856.66)+1, (b9-1976.70)+1, (b10-1856.66)+1, (b10-1976.70)+1, (b11-1856.66)+1, (b11-1976.70)+1];[y1+1, y2+1, y3+1, (y4-1491.52)+1, (y4-1856.66)+1, (y5-1653.58)+1, (y5-1856.66)+1, (y5-1976.70)+1, (y6-1491.52)+1, (y6-1856.66)+1, (y6-1976.70)+1, (y7-1507.52)+1, (y7-1710.60)+1, (y7-1856.66)+1, (y8-1856.66)+1, (y9-1856.66)+1, (y10-1507.52)+1, (y10-1710.60)+1, (y10-18…	[b3+1:306.14529, b4+1:466.17709, b6+1:681.26764, b7+1:794.35248, b8+1:954.38385, (b9-1856.66)+1:1271.50232, (b9-1976.70)+1:1151.45508, (b10-1856.66)+1:1385.56140, (b10-1976.70)+1:1265.51562, (b11-1856.66)+1:1486.59802, (b11-1976.70)+1:1366.55444];[y1+1:147.11285, y2+1:248.16086, y3+1:362.20404, (y4-1491.52)+1:1044.44983, (y4-1856.66)+1:679.32697, (y5-1653.58)+1:1042.43457, (y5-1856.66)+1:839.3577…	[b3+1:0.00046, b4+1:0.00161, b6+1:0.00155, b7+1:0.00233, b8+1:0.00305, (b9-1856.66)+1:-0.00078, (b9-1976.70)+1:-0.00684, (b10-1856.66)+1:0.01538, (b10-1976.70)+1:0.01078, (b11-1856.66)+1:0.00432, (b11-1976.70)+1:0.00192];[y1+1:0.00005, y2+1:0.00038, y3+1:0.00063, (y4-1491.52)+1:-0.00807, (y4-1856.66)+1:0.00126, (y5-1653.58)+1:-0.00116, (y5-1856.66)+1:0.00142, (y5-1976.70)+1:-0.00390, (y6-1491.52)…	[b3+1:1.51, b4+1:3.47, b6+1:2.28, b7+1:2.94, b8+1:3.20, (b9-1856.66)+1:-0.61, (b9-1976.70)+1:-5.94, (b10-1856.66)+1:11.11, (b10-1976.70)+1:8.53, (b11-1856.66)+1:2.91, (b11-1976.70)+1:1.41];[y1+1:0.34, y2+1:1.52, y3+1:1.75, (y4-1491.52)+1:-7.73, (y4-1856.66)+1:1.85, (y5-1653.58)+1:-1.11, (y5-1856.66)+1:1.69, (y5-1976.70)+1:-5.43, (y6-1491.52)+1:5.30, (y6-1856.66)+1:1.20, (y6-1976.70)+1:4.54, (y7-1…	[b3+1:6572, b4+1:5810, b6+1:11975, b7+1:20262, b8+1:17476, (b9-1856.66)+1:5428, (b9-1976.70)+1:3181, (b10-1856.66)+1:6449, (b10-1976.70)+1:9995, (b11-1856.66)+1:10235, (b11-1976.70)+1:4022];[y1+1:4886, y2+1:8039, y3+1:10294, (y4-1491.52)+1:2859, (y4-1856.66)+1:13486, (y5-1653.58)+1:5799, (y5-1856.66)+1:30281, (y5-1976.70)+1:5000, (y6-1491.52)+1:2733, (y6-1856.66)+1:22594, (y6-1976.70)+1:3124, (y7…	47	T	0	0	0	30.0426	7.10769	10.4568	2059.73	H5N4A1F1	16.4062
D:\GlycoData\Hech-EThcD\EThcD-4000\raw\20190323_L1_Ag6_Zhu00015_SA_CHOKO_FT_imac_SAX_m2000_01_re.raw	11386	42.0107	11367	1224.54	3	3670.61	A0A061I3S1|G3HHR9	Cricetulus griseus OX=10029	Integrin alpha-V	[10 to 25]	ANTTQPGIVEGGQVLK	K,C	AN[N-Glycosylation:H5N4A1F1 on N]TTQPGIVEGGQVLK	1	3670.6	47.5904	0	[(b2-1856.66)+1, (b2-1976.70)+1, (b3-1856.66)+1, (b3-1976.70)+1, (b4-1856.66)+1, (b4-1976.70)+1, (b5-1653.58)+1, (b5-1856.66)+1, (b5-1976.70)+1, (b6-1976.70)+1, (b8-1856.66)+1, (b8-1976.70)+1, (b9-1856.66)+1, (b9-1976.70)+1, (b10-1856.66)+1, (b13-1856.66)+1, (b13-1976.70)+1, (b14-1856.66)+1, (b15-1856.66)+1];[y1+1, y2+1, y3+1, y4+1, y5+1, y6+1, y7+1, y8+1, y9+1, y10+1, y11+1, y12+1, y13+1, y14+1]…	[(b2-1856.66)+1:389.16681, (b2-1976.70)+1:269.12439, (b3-1856.66)+1:490.21472, (b3-1976.70)+1:370.17242, (b4-1856.66)+1:591.26465, (b4-1976.70)+1:471.21954, (b5-1653.58)+1:922.40259, (b5-1856.66)+1:719.32144, (b5-1976.70)+1:599.27966, (b6-1976.70)+1:696.32343, (b8-1856.66)+1:986.47614, (b8-1976.70)+1:866.43921, (b9-1856.66)+1:1085.54993, (b9-1976.70)+1:965.49988, (b10-1856.66)+1:1214.58801, (b13-…	[(b2-1856.66)+1:0.00012, (b2-1976.70)+1:-0.00112, (b3-1856.66)+1:0.00036, (b3-1976.70)+1:-0.00076, (b4-1856.66)+1:0.00260, (b4-1976.70)+1:-0.00132, (b5-1653.58)+1:0.00260, (b5-1856.66)+1:0.00082, (b5-1976.70)+1:0.00022, (b6-1976.70)+1:-0.00878, (b8-1856.66)+1:-0.00278, (b8-1976.70)+1:0.00148, (b9-1856.66)+1:0.00260, (b9-1976.70)+1:-0.00627, (b10-1856.66)+1:-0.00191, (b13-1856.66)+1:0.01597, (b13-…	[(b2-1856.66)+1:0.31, (b2-1976.70)+1:-4.17, (b3-1856.66)+1:0.73, (b3-1976.70)+1:-2.06, (b4-1856.66)+1:4.41, (b4-1976.70)+1:-2.81, (b5-1653.58)+1:2.82, (b5-1856.66)+1:1.14, (b5-1976.70)+1:0.37, (b6-1976.70)+1:-12.63, (b8-1856.66)+1:-2.82, (b8-1976.70)+1:1.70, (b9-1856.66)+1:2.40, (b9-1976.70)+1:-6.50, (b10-1856.66)+1:-1.57, (b13-1856.66)+1:10.97, (b13-1976.70)+1:0.02, (b14-1856.66)+1:-6.41, (b15-1…	[(b2-1856.66)+1:18302, (b2-1976.70)+1:11838, (b3-1856.66)+1:8946, (b3-1976.70)+1:15973, (b4-1856.66)+1:4710, (b4-1976.70)+1:8621, (b5-1653.58)+1:5067, (b5-1856.66)+1:43631, (b5-1976.70)+1:8028, (b6-1976.70)+1:4174, (b8-1856.66)+1:13816, (b8-1976.70)+1:7577, (b9-1856.66)+1:6951, (b9-1976.70)+1:4723, (b10-1856.66)+1:11628, (b13-1856.66)+1:8696, (b13-1976.70)+1:7185, (b14-1856.66)+1:6265, (b15-1856.…	47	T	0	0	0	33.0714	4.0626	10.4564	2059.73	H5N4A1F1	18.4305
D:\GlycoData\Hech-EThcD\EThcD-4000\raw\20190323_L1_Ag6_Zhu00015_SA_CHOKO_FT_imac_SAX_m4000_01.raw	10162	39.1415	10145	1338.19	3	4011.54	A0A061IMQ7|G3HW34	Cricetulus griseus OX=10029	Prolow-density lipoprotein receptor-related protein 1		TCVSNCTASQFVCK	R,N	TC[Common Fixed:Carbamidomethyl on C]VSN[N-Glycosylation:H5N4A2F1 on N]C[Common Fixed:Carbamidomethyl on C]TASQFVC[Common Fixed:Carbamidomethyl on C]K	4	4011.53	47.5825	0	[b2+1, b3+1, b4+1, (b6-2267.79)+1, (b8-2147.75)+1, (b10-1944.67)+1, (b10-2147.75)+1, (b11-2147.75)+1, (b11-2267.79)+1, (b12-1798.61)+1, (b12-2147.75)+1, (b13-2147.75)+1];[y1+1, y2+1, y3+1, y4+1, y5+1, y6+1, y7+1, y8+1, y9+1, (y10-2147.75)+1, (y11-2147.75)+1, (y11-2267.79)+1, (y12-2147.75)+1, (y13-2267.79)+1];[(M0-2350.83)+1, (M0-2267.79)+1, (M0-2147.75)+1, (M0-2001.69)+1, (M0-1944.67)+1, (M0-1798…	[b2+1:262.08597, b3+1:361.15429, b4+1:448.18677, (b6-2267.79)+1:805.30615, (b8-2147.75)+1:1097.42212, (b10-1944.67)+1:1515.60107, (b10-2147.75)+1:1312.51770, (b11-2147.75)+1:1459.58569, (b11-2267.79)+1:1339.55176, (b12-1798.61)+1:1907.80212, (b12-2147.75)+1:1558.65979, (b13-2147.75)+1:1718.67957];[y1+1:147.11290, y2+1:307.14377, y3+1:406.21270, y4+1:553.28180, y5+1:681.33952, y6+1:768.37213, y7+1…	[b2+1:0.00036, b3+1:0.00027, b4+1:0.00072, (b6-2267.79)+1:0.00834, (b8-2147.75)+1:-0.00167, (b10-1944.67)+1:0.00731, (b10-2147.75)+1:0.00331, (b11-2147.75)+1:0.00289, (b11-2267.79)+1:0.01013, (b12-1798.61)+1:0.01363, (b12-2147.75)+1:0.00857, (b13-2147.75)+1:-0.00230];[y1+1:0.00010, y2+1:0.00032, y3+1:0.00084, y4+1:0.00152, y5+1:0.00067, y6+1:0.00124, y7+1:0.00161, y8+1:0.00117, y9+1:0.00077, (y10…	[b2+1:1.40, b3+1:0.76, b4+1:1.61, (b6-2267.79)+1:10.37, (b8-2147.75)+1:-1.52, (b10-1944.67)+1:4.83, (b10-2147.75)+1:2.52, (b11-2147.75)+1:1.98, (b11-2267.79)+1:7.57, (b12-1798.61)+1:7.15, (b12-2147.75)+1:5.50, (b13-2147.75)+1:-1.34];[y1+1:0.65, y2+1:1.04, y3+1:2.06, y4+1:2.75, y5+1:0.98, y6+1:1.62, y7+1:1.92, y8+1:1.24, y9+1:0.70, (y10-2147.75)+1:1.91, (y11-2147.75)+1:0.61, (y11-2267.79)+1:1.95, …	[b2+1:47459, b3+1:26183, b4+1:9512, (b6-2267.79)+1:4776, (b8-2147.75)+1:5342, (b10-1944.67)+1:8100, (b10-2147.75)+1:11926, (b11-2147.75)+1:12269, (b11-2267.79)+1:11386, (b12-1798.61)+1:12608, (b12-2147.75)+1:9537, (b13-2147.75)+1:8314];[y1+1:13224, y2+1:91811, y3+1:45417, y4+1:63258, y5+1:37995, y6+1:103859, y7+1:59879, y8+1:61228, y9+1:63474, (y10-2147.75)+1:18184, (y11-2147.75)+1:32711, (y11-22…	47	T	0	0	0	26.0387	11.0646	10.4792	2350.83	H5N4A2F1	13.9895
D:\GlycoData\Hech-EThcD\EThcD-4000\raw\20190323_L1_Ag6_Zhu00015_SA_CHOKO_FT_imac_SAX_m2000_02.raw	13341	48.0614	13317	1256.04	4	5020.14	A0A061IM78|G3HK56	Cricetulus griseus OX=10029	Lysosome-associated membrane glycoprotein 1		ALNISPNDTASGSCSPHVVTLTVESK	R,N	ALNISPN[N-Glycosylation:H6N6F1 on N]DTASGSC[Common Fixed:Carbamidomethyl on C]SPHVVTLTVESK	2	5020.16	47.5717	0	[b2+1, b3+1, b4+1, b5+1, (b8-2133.77)+1, (b9-1930.69)+1, (b11-1930.69)+1, (b11-2133.77)+1, (b12-1987.71)+1, (b13-1784.63)+1, (b19-1768.64)+2, (b25-1784.63)+2, (b25-1987.71)+2];[y2+1, y3+1, y4+1, y5+1, y6+1, y7+1, y8+1, y9+1, y11+1, y13+1, y14+1, y15+1, y16+1, y17+1, y18+1, y19+1, (y21-2133.77)+2, (y22-2133.77)+2];[(M0-2336.85)+2, (M0-2253.81)+2, (M0-2133.77)+2, (M0-1987.71)+2, (M0-1930.69)+2, (M0…	[b2+1:185.12820, b3+1:299.17194, b4+1:412.25574, b5+1:499.28857, (b8-2133.77)+1:1028.49109, (b9-1930.69)+1:1332.62866, (b11-1930.69)+1:1490.71069, (b11-2133.77)+1:1287.59692, (b12-1987.71)+1:1490.71069, (b13-1784.63)+1:1780.81348, (b19-1768.64)+2:1238.57919, (b25-1784.63)+2:1545.74193, (b25-1987.71)+2:1444.20149];[y2+1:234.14462, y3+1:363.18835, y4+1:462.25803, y5+1:563.30481, y6+1:676.38947, y7+…	[b2+1:-0.00025, b3+1:0.00056, b4+1:0.00029, b5+1:0.00110, (b8-2133.77)+1:0.00161, (b9-1930.69)+1:0.01214, (b11-1930.69)+1:0.02502, (b11-2133.77)+1:-0.00938, (b12-1987.71)+1:0.02502, (b13-1784.63)+1:0.01641, (b19-1768.64)+2:0.04794, (b25-1784.63)+2:0.04588, (b25-1987.71)+2:0.04436];[y2+1:-0.00021, y3+1:0.00093, y4+1:0.00219, y5+1:0.00129, y6+1:0.00188, y7+1:0.00279, y8+1:0.00126, y9+1:0.00298, y11…	[b2+1:-1.36, b3+1:1.87, b4+1:0.71, b5+1:2.21, (b8-2133.77)+1:1.57, (b9-1930.69)+1:9.11, (b11-1930.69)+1:16.80, (b11-2133.77)+1:-7.29, (b12-1987.71)+1:16.80, (b13-1784.63)+1:9.22, (b19-1768.64)+2:19.37, (b25-1784.63)+2:14.85, (b25-1987.71)+2:15.37];[y2+1:-0.90, y3+1:2.56, y4+1:4.74, y5+1:2.29, y6+1:2.79, y7+1:3.60, y8+1:1.44, y9+1:3.06, y11+1:-3.81, y13+1:-7.45, y14+1:-0.65, y15+1:-2.95, y16+1:-3.…	[b2+1:2155, b3+1:19928, b4+1:3897, b5+1:8529, (b8-2133.77)+1:3846, (b9-1930.69)+1:2272, (b11-1930.69)+1:5039, (b11-2133.77)+1:2188, (b12-1987.71)+1:5039, (b13-1784.63)+1:4654, (b19-1768.64)+2:18136, (b25-1784.63)+2:31422, (b25-1987.71)+2:192851];[y2+1:3136, y3+1:6324, y4+1:5278, y5+1:13341, y6+1:4296, y7+1:20664, y8+1:18174, y9+1:3651, y11+1:10061, y13+1:5599, y14+1:2675, y15+1:9325, y16+1:6305, …	47	T	0	0	0	31.0838	8.06474	8.42314	2336.85	H6N6F1	14.5035
D:\GlycoData\Hech-EThcD\EThcD-4000\raw\20190323_L1_Ag6_Zhu00015_SA_CHOKO_FT_imac_SAX_m4000_01.raw	4939	20.9881	4917	1227.49	3	3679.45	A0A061IM78|G3HK56	Cricetulus griseus OX=10029	Lysosome-associated membrane glycoprotein 1		KDNMTVTR	K,A	KDN[N-Glycosylation:H6N5A2F1 on N]MTVTR	1	3679.44	47.5554	42	[b1+1, b2+1, (b6-2147.75)+1, (b6-2309.80)+1, (b7-2512.88)+1];[y1+1, y2+1, y3+1, y4+1, y5+1, (y6-2147.75)+1, (y6-2163.75)+1, (y6-2309.80)+1, (y6-2366.83)+1, (y6-2512.88)+1, (y7-2163.75)+1, (y7-2512.88)+1];[(M0-2715.96)+1, (M0-2632.92)+1, (M0-2512.88)+1, (M0-2366.83)+1, (M0-2309.80)+1, (M0-2163.75)+1, (M0-2147.75)+1, (M0-2001.69)+1, (M0-1985.70)+1, (M0-1839.64)+1, (M0-1823.65)+1, (M0-1677.59)+1, (M…	[b1+1:129.10231, b2+1:244.12897, (b6-2147.75)+1:1257.52271, (b6-2309.80)+1:1095.47620, (b7-2512.88)+1:993.45691];[y1+1:175.11920, y2+1:276.16693, y3+1:375.23511, y4+1:476.28415, y5+1:607.32471, (y6-2147.75)+1:1289.58105, (y6-2163.75)+1:1273.58838, (y6-2309.80)+1:1127.53137, (y6-2366.83)+1:1070.50195, (y6-2512.88)+1:924.44739, (y7-2163.75)+1:1388.58691, (y7-2512.88)+1:1039.47729];[(M0-2715.96)+1:9…	[b1+1:0.00007, b2+1:-0.00022, (b6-2147.75)+1:-0.01754, (b6-2309.80)+1:-0.01123, (b7-2512.88)+1:0.00117];[y1+1:0.00025, y2+1:0.00030, y3+1:0.00006, y4+1:0.00143, y5+1:0.00150, (y6-2147.75)+1:0.00336, (y6-2163.75)+1:0.00559, (y6-2309.80)+1:0.00650, (y6-2366.83)+1:-0.00146, (y6-2512.88)+1:0.00188, (y7-2163.75)+1:-0.02281, (y7-2512.88)+1:0.00485];[(M0-2715.96)+1:-0.00646, (M0-2632.92)+1:-0.00842, (M0…	[b1+1:0.55, b2+1:-0.89, (b6-2147.75)+1:-13.96, (b6-2309.80)+1:-10.26, (b7-2512.88)+1:1.18];[y1+1:1.43, y2+1:1.09, y3+1:0.17, y4+1:3.00, y5+1:2.47, (y6-2147.75)+1:2.61, (y6-2163.75)+1:4.40, (y6-2309.80)+1:5.77, (y6-2366.83)+1:-1.37, (y6-2512.88)+1:2.04, (y7-2163.75)+1:-16.44, (y7-2512.88)+1:4.67];[(M0-2715.96)+1:-6.71, (M0-2632.92)+1:-8.05, (M0-2512.88)+1:-5.76, (M0-2366.83)+1:-5.65, (M0-2309.80)+…	[b1+1:3669, b2+1:5646, (b6-2147.75)+1:3407, (b6-2309.80)+1:2867, (b7-2512.88)+1:3445];[y1+1:6344, y2+1:8623, y3+1:6218, y4+1:9809, y5+1:8053, (y6-2147.75)+1:4066, (y6-2163.75)+1:6111, (y6-2309.80)+1:5082, (y6-2366.83)+1:20962, (y6-2512.88)+1:10634, (y7-2163.75)+1:3202, (y7-2512.88)+1:4863];[(M0-2715.96)+1:74794, (M0-2632.92)+1:170393, (M0-2512.88)+1:441527, (M0-2366.83)+1:653975, (M0-2309.80)+1:1…	47	T	0	0	0	17.0037	20.1094	10.4424	2715.96	H6N5A2F1	21.3175
D:\GlycoData\Hech-EThcD\EThcD-4000\raw\20190323_L1_Ag6_Zhu00015_SA_CHOKO_FT_imac_SAX_m4000_01.raw	12820	48.0687	12804	1256.05	4	5020.19	A0A061IM78|G3HK56	Cricetulus griseus OX=10029	Lysosome-associated membrane glycoprotein 1		ALNISPNDTASGSCSPHVVTLTVESK	R,N	ALNISPN[N-Glycosylation:H6N6F1 on N]DTASGSC[Common Fixed:Carbamidomethyl on C]SPHVVTLTVESK	2	5020.16	47.55	0	[b2+1, b3+1, b4+1, b5+1, (b8-1784.63)+1, (b8-2133.77)+1, (b13-1784.63)+1, (b19-1768.64)+2, (b23-1768.64)+1, (b25-1784.63)+2, (b25-1987.71)+1];[y2+1, y3+1, y4+1, y5+1, y6+1, y7+1, y8+1, y9+1, y11+1, y12+1, y13+1, y14+1, y15+1, y16+1, y17+1, y18+1, (y21-2133.77)+2, (y22-2133.77)+2, (y23-1930.69)+2];[(M0-2336.85)+2, (M0-2253.81)+2, (M0-2133.77)+2, (M0-1987.71)+2, (M0-1930.69)+2, (M0-1768.64)+2, (M0-…	[b2+1:185.12871, b3+1:299.17179, b4+1:412.25531, b5+1:499.28799, (b8-1784.63)+1:1377.63135, (b8-2133.77)+1:1028.49182, (b13-1784.63)+1:1780.82153, (b19-1768.64)+2:1238.57920, (b23-1768.64)+1:2890.33667, (b25-1784.63)+2:1545.74117, (b25-1987.71)+1:2887.38257];[y2+1:234.14479, y3+1:363.18777, y4+1:462.25681, y5+1:563.30411, y6+1:676.38708, y7+1:777.43604, y8+1:876.50469, y9+1:975.57770, y11+1:1209.…	[b2+1:0.00025, b3+1:0.00040, b4+1:-0.00014, b5+1:0.00052, (b8-1784.63)+1:0.00459, (b8-2133.77)+1:0.00234, (b13-1784.63)+1:0.02446, (b19-1768.64)+2:0.04797, (b23-1768.64)+1:-0.01433, (b25-1784.63)+2:0.04436, (b25-1987.71)+1:0.03123];[y2+1:-0.00004, y3+1:0.00035, y4+1:0.00097, y5+1:0.00059, y6+1:-0.00050, y7+1:0.00078, y8+1:0.00102, y9+1:0.00561, y11+1:-0.00021, y12+1:0.01700, y13+1:-0.01927, y14+1…	[b2+1:1.38, b3+1:1.36, b4+1:-0.33, b5+1:1.04, (b8-1784.63)+1:3.33, (b8-2133.77)+1:2.28, (b13-1784.63)+1:13.74, (b19-1768.64)+2:19.38, (b23-1768.64)+1:-4.96, (b25-1784.63)+2:14.36, (b25-1987.71)+1:10.82];[y2+1:-0.18, y3+1:0.96, y4+1:2.09, y5+1:1.05, y6+1:-0.74, y7+1:1.00, y8+1:1.16, y9+1:5.76, y11+1:-0.17, y12+1:13.12, y13+1:-13.24, y14+1:4.41, y15+1:-3.29, y16+1:-6.91, y17+1:-8.09, y18+1:-4.27, (…	[b2+1:3751, b3+1:19056, b4+1:7033, b5+1:12856, (b8-1784.63)+1:2838, (b8-2133.77)+1:3172, (b13-1784.63)+1:3257, (b19-1768.64)+2:14962, (b23-1768.64)+1:4272, (b25-1784.63)+2:32926, (b25-1987.71)+1:4181];[y2+1:3095, y3+1:6043, y4+1:5710, y5+1:16125, y6+1:7296, y7+1:18842, y8+1:17722, y9+1:3298, y11+1:11235, y12+1:3821, y13+1:6260, y14+1:4837, y15+1:6891, y16+1:8752, y17+1:6845, y18+1:9939, (y21-2133…	47	T	0	0	0	30.0506	9.07004	8.42937	2336.85	H6N6F1	15.2373
D:\GlycoData\Hech-EThcD\EThcD-4000\raw\20190323_L1_Ag6_Zhu00015_SA_CHOKO_FT_imac_SAX_m2000_01_re.raw	4724	20.0718	4699	1166.47	3	3496.38	A0A061ICY3|G3I740	Cricetulus griseus OX=10029	Pantetheinase	[144 to 158]	KPCNTSDPQCPPDGR	K,F	KPC[Common Fixed:Carbamidomethyl on C]N[N-Glycosylation:H5N4F1 on N]TSDPQC[Common Fixed:Carbamidomethyl on C]PPDGR	3	3496.38	47.5304	0	[b2+1, (b5-1216.42)+1, (b7-1200.43)+1, (b7-1216.42)+1, (b7-1362.48)+1, (b7-1419.50)+1, (b7-1565.56)+1, (b7-1685.60)+1, (b10-1565.56)+1, (b11-1216.42)+2, (b13-1419.50)+1, (b13-1565.56)+1];[y1+1, y2+1, y4+1, y5+1, y6+1, y8+1, y9+1, y10+1, y11+1, (y12-1216.42)+1, (y13-1565.56)+1, (y14-1565.56)+1];[(M0-1768.64)+2, (M0-1685.60)+1, (M0-1565.56)+1, (M0-1419.50)+2, (M0-1362.48)+2, (M0-1216.42)+2, (M0-120…	[b2+1:226.15494, (b5-1216.42)+1:1153.47437, (b7-1200.43)+1:1371.54773, (b7-1216.42)+1:1355.55432, (b7-1362.48)+1:1209.49475, (b7-1419.50)+1:1152.47925, (b7-1565.56)+1:1006.41661, (b7-1685.60)+1:886.37579, (b10-1565.56)+1:1391.55640, (b11-1216.42)+2:919.39256, (b13-1419.50)+1:1846.75708, (b13-1565.56)+1:1700.68933];[y1+1:175.11928, y2+1:232.14104, y4+1:444.22070, y5+1:541.27420, y6+1:701.30481, y8…	[b2+1:-0.00007, (b5-1216.42)+1:-0.01854, (b7-1200.43)+1:0.00094, (b7-1216.42)+1:0.00244, (b7-1362.48)+1:0.00078, (b7-1419.50)+1:0.00674, (b7-1565.56)+1:0.00201, (b7-1685.60)+1:0.00237, (b10-1565.56)+1:-0.00019, (b11-1216.42)+2:0.03122, (b13-1419.50)+1:0.01011, (b13-1565.56)+1:0.00027];[y1+1:0.00033, y2+1:0.00063, y4+1:0.00058, y5+1:0.00131, y6+1:0.00127, y8+1:0.00194, y9+1:0.00193, y10+1:0.00369,…	[b2+1:-0.29, (b5-1216.42)+1:-16.09, (b7-1200.43)+1:0.69, (b7-1216.42)+1:1.80, (b7-1362.48)+1:0.65, (b7-1419.50)+1:5.85, (b7-1565.56)+1:2.00, (b7-1685.60)+1:2.68, (b10-1565.56)+1:-0.14, (b11-1216.42)+2:17.00, (b13-1419.50)+1:5.48, (b13-1565.56)+1:0.16];[y1+1:1.87, y2+1:2.72, y4+1:1.31, y5+1:2.43, y6+1:1.82, y8+1:2.09, y9+1:1.86, y10+1:3.27, y11+1:4.24, (y12-1216.42)+1:6.78, (y13-1565.56)+1:0.98, (…	[b2+1:6711, (b5-1216.42)+1:5273, (b7-1200.43)+1:9095, (b7-1216.42)+1:3375, (b7-1362.48)+1:8272, (b7-1419.50)+1:7699, (b7-1565.56)+1:42803, (b7-1685.60)+1:9951, (b10-1565.56)+1:3260, (b11-1216.42)+2:24333, (b13-1419.50)+1:5048, (b13-1565.56)+1:9784];[y1+1:2505, y2+1:81107, y4+1:6229, y5+1:92780, y6+1:18861, y8+1:463485, y9+1:12116, y10+1:9636, y11+1:7063, (y12-1216.42)+1:7264, (y13-1565.56)+1:5992…	47	T	0	0	0	24.0918	15.0725	8.36608	1768.64	H5N4F1	24.6514
D:\GlycoData\Hech-EThcD\EThcD-4000\raw\20190323_L1_Ag6_Zhu00015_SA_CHOKO_FT_imac_SAX_m4000_02.raw	4810	20.6027	4791	1263.5	3	3787.47	A0A061ICY3|G3I740	Cricetulus griseus OX=10029	Pantetheinase	[144 to 158]	KPCNTSDPQCPPDGR	K,F	KPC[Common Fixed:Carbamidomethyl on C]N[N-Glycosylation:H5N4A1F1 on N]TSDPQC[Common Fixed:Carbamidomethyl on C]PPDGR	3	3787.47	47.5022	0	[b2+1, (b5-1710.60)+1, (b6-1653.58)+1, (b7-1491.52)+1, (b7-1653.58)+1, (b7-1710.60)+1, (b7-1856.66)+1, (b7-1976.70)+1, (b8-1507.52)+1, (b10-1856.66)+1, (b13-1710.60)+1, (b13-1856.66)+1];[y1+1, y2+1, y3+1, y4+1, y5+1, y6+1, y8+1, y10+1, y11+1, (y12-1507.52)+2, (y13-1856.66)+1];[(M0-2059.73)+2, (M0-1976.70)+2, (M0-1856.66)+1, (M0-1710.60)+1, (M0-1653.58)+2, (M0-1491.52)+2, (M0-1329.47)+2, (M0-1183.…	[b2+1:226.15532, (b5-1710.60)+1:950.41919, (b6-1653.58)+1:1094.47156, (b7-1491.52)+1:1371.55176, (b7-1653.58)+1:1209.49475, (b7-1710.60)+1:1152.47217, (b7-1856.66)+1:1006.41449, (b7-1976.70)+1:886.37799, (b8-1507.52)+1:1452.59558, (b10-1856.66)+1:1391.56128, (b13-1710.60)+1:1846.74768, (b13-1856.66)+1:1700.68298];[y1+1:175.11929, y2+1:232.14081, y3+1:347.16800, y4+1:444.22275, y5+1:541.27424, y6+…	[b2+1:0.00032, (b5-1710.60)+1:0.00565, (b6-1653.58)+1:0.00453, (b7-1491.52)+1:0.00497, (b7-1653.58)+1:0.00078, (b7-1710.60)+1:-0.00034, (b7-1856.66)+1:-0.00011, (b7-1976.70)+1:0.00457, (b8-1507.52)+1:-0.00906, (b10-1856.66)+1:0.00469, (b13-1710.60)+1:0.00071, (b13-1856.66)+1:-0.00608];[y1+1:0.00034, y2+1:0.00039, y3+1:0.00064, y4+1:0.00263, y5+1:0.00135, y6+1:0.00097, y8+1:-0.00026, y10+1:-0.0013…	[b2+1:1.40, (b5-1710.60)+1:5.95, (b6-1653.58)+1:4.14, (b7-1491.52)+1:3.63, (b7-1653.58)+1:0.65, (b7-1710.60)+1:-0.30, (b7-1856.66)+1:-0.11, (b7-1976.70)+1:5.16, (b8-1507.52)+1:-6.24, (b10-1856.66)+1:3.37, (b13-1710.60)+1:0.38, (b13-1856.66)+1:-3.58];[y1+1:1.96, y2+1:1.69, y3+1:1.85, y4+1:5.92, y5+1:2.50, y6+1:1.38, y8+1:-0.28, y10+1:-1.19, y11+1:-5.10, (y12-1507.52)+2:11.05, (y13-1856.66)+1:-6.82…	[b2+1:4045, (b5-1710.60)+1:2318, (b6-1653.58)+1:2405, (b7-1491.52)+1:5992, (b7-1653.58)+1:7174, (b7-1710.60)+1:8250, (b7-1856.66)+1:21501, (b7-1976.70)+1:6382, (b8-1507.52)+1:3137, (b10-1856.66)+1:4828, (b13-1710.60)+1:2699, (b13-1856.66)+1:5139];[y1+1:2486, y2+1:57203, y3+1:2009, y4+1:4053, y5+1:52147, y6+1:13521, y8+1:316419, y10+1:8655, y11+1:6094, (y12-1507.52)+2:7988, (y13-1856.66)+1:2945];[…	47	T	0	0	0	23.0715	14.0743	10.3564	2059.73	H5N4A1F1	19.1112
D:\GlycoData\Hech-EThcD\EThcD-4000\raw\20190323_L1_Ag6_Zhu00015_SA_CHOKO_FT_imac_SAX_m4000_01.raw	8415	33.1172	8393	1299.82	3	3896.42	G3HZ55	Cricetulus griseus OX=10029	Integrin beta	[519 to 539]	ENSSEICSNNGECVCGQCVCR	K,K	EN[N-Glycosylation:H6N2 on N]SSEIC[Common Fixed:Carbamidomethyl on C]SNNGEC[Common Fixed:Carbamidomethyl on C]VC[Common Fixed:Carbamidomethyl on C]GQC[Common Fixed:Carbamidomethyl on C]VC[Common Fixed:Carbamidomethyl on C]R	6	3896.42	47.4803	0	[(b2-1175.40)+1, (b3-1175.40)+1, (b4-810.26)+1, (b4-1175.40)+1, (b4-1295.44)+1, (b5-1175.40)+1, (b5-1295.44)+1, (b6-1175.40)+1, (b6-1295.44)+1, (b7-972.32)+1, (b7-1175.40)+1, (b8-1175.40)+1, (b9-1175.40)+1, (b10-1175.40)+1, (b12-1175.40)+1, (b13-1175.40)+1, (b13-1295.44)+1];[y1+1, y2+1, y3+1, y4+1, y5+1, y6+1, y7+1, y8+1, y9+1, y10+1, y11+1, y12+1, y13+1, y14+1, y15+1, y16+1, y17+1, y18+1, y19+2]…	[(b2-1175.40)+1:447.17236, (b3-1175.40)+1:534.20349, (b4-810.26)+1:986.34900, (b4-1175.40)+1:621.23792, (b4-1295.44)+1:501.19531, (b5-1175.40)+1:750.28296, (b5-1295.44)+1:630.23633, (b6-1175.40)+1:863.36536, (b6-1295.44)+1:743.32678, (b7-972.32)+1:1226.45142, (b7-1175.40)+1:1023.39020, (b8-1175.40)+1:1110.42444, (b9-1175.40)+1:1224.46069, (b10-1175.40)+1:1338.51225, (b12-1175.40)+1:1524.57642, (b…	[(b2-1175.40)+1:0.00020, (b3-1175.40)+1:-0.00070, (b4-810.26)+1:-0.01941, (b4-1175.40)+1:0.00169, (b4-1295.44)+1:0.00027, (b5-1175.40)+1:0.00414, (b5-1295.44)+1:-0.00131, (b6-1175.40)+1:0.00248, (b6-1295.44)+1:0.00508, (b7-972.32)+1:-0.02148, (b7-1175.40)+1:-0.00333, (b8-1175.40)+1:-0.00112, (b9-1175.40)+1:-0.00779, (b10-1175.40)+1:0.00083, (b12-1175.40)+1:0.00095, (b13-1175.40)+1:-0.00370, (b13-…	[(b2-1175.40)+1:0.44, (b3-1175.40)+1:-1.32, (b4-810.26)+1:-19.70, (b4-1175.40)+1:2.73, (b4-1295.44)+1:0.54, (b5-1175.40)+1:5.53, (b5-1295.44)+1:-2.08, (b6-1175.40)+1:2.87, (b6-1295.44)+1:6.85, (b7-972.32)+1:-17.53, (b7-1175.40)+1:-3.26, (b8-1175.40)+1:-1.01, (b9-1175.40)+1:-6.37, (b10-1175.40)+1:0.62, (b12-1175.40)+1:0.62, (b13-1175.40)+1:-2.20, (b13-1295.44)+1:-0.70];[y1+1:1.17, y2+1:-0.10, y3+1…	[(b2-1175.40)+1:8500, (b3-1175.40)+1:4149, (b4-810.26)+1:3279, (b4-1175.40)+1:4325, (b4-1295.44)+1:4947, (b5-1175.40)+1:19098, (b5-1295.44)+1:3329, (b6-1175.40)+1:11339, (b6-1295.44)+1:3358, (b7-972.32)+1:2358, (b7-1175.40)+1:5551, (b8-1175.40)+1:3170, (b9-1175.40)+1:5829, (b10-1175.40)+1:10146, (b12-1175.40)+1:6537, (b13-1175.40)+1:4780, (b13-1295.44)+1:5720];[y1+1:39782, y2+1:93015, y3+1:43695,…	47	T	0	0	0	36.1974	3.01373	8.26919	1378.48	H6N2	11.7825
D:\GlycoData\Hech-EThcD\EThcD-4000\raw\20190323_L1_Ag6_Zhu00015_SA_CHOKO_FT_imac_SAX_m4000_02.raw	13502	50.2365	13481	1442.11	4	5764.42	A0A061IM78|G3HK56	Cricetulus griseus OX=10029	Lysosome-associated membrane glycoprotein 1		ALNISPNDTASGSCSPHVVTLTVESK	R,N	ALNISPN[N-Glycosylation:H7N6A2F1 on N]DTASGSC[Common Fixed:Carbamidomethyl on C]SPHVVTLTVESK	2	5764.41	47.4787	0	[b2+1, b3+1, b4+1, b5+1, (b7-2674.94)+1, (b8-2528.88)+1, (b8-2674.94)+1, (b8-2878.02)+1, (b9-2528.88)+1, (b11-2878.02)+1, (b14-2878.02)+1, (b23-2512.88)+1, (b25-2528.88)+2, (b25-2731.96)+1];[y3+1, y4+1, y5+1, y6+1, y7+1, y8+1, y9+1, y11+1, y13+1, y15+1, y16+1, y18+1, (y21-2878.02)+2];[(M0-3081.09)+2, (M0-2878.02)+2, (M0-2731.96)+2, (M0-2674.94)+2, (M0-2512.88)+2, (M0-2350.83)+2, (M0-2204.77)+2, (…	[b2+1:185.12878, b3+1:299.17203, b4+1:412.25543, b5+1:499.28777, (b7-2674.94)+1:1116.52014, (b8-2528.88)+1:1377.63281, (b8-2674.94)+1:1231.58130, (b8-2878.02)+1:1028.49744, (b9-2528.88)+1:1478.65100, (b11-2878.02)+1:1287.59790, (b14-2878.02)+1:1591.72058, (b23-2512.88)+1:2890.40137, (b25-2528.88)+2:1545.74118, (b25-2731.96)+1:2887.36279];[y3+1:363.18723, y4+1:462.25644, y5+1:563.30426, y6+1:676.3…	[b2+1:0.00033, b3+1:0.00065, b4+1:-0.00001, b5+1:0.00030, (b7-2674.94)+1:-0.02176, (b8-2528.88)+1:0.00605, (b8-2674.94)+1:0.01245, (b8-2878.02)+1:0.00796, (b9-2528.88)+1:-0.02344, (b11-2878.02)+1:-0.00840, (b14-2878.02)+1:0.03014, (b23-2512.88)+1:0.05037, (b25-2528.88)+2:0.04438, (b25-2731.96)+1:0.01145];[y3+1:-0.00020, y4+1:0.00060, y5+1:0.00074, y6+1:0.00054, y7+1:0.00151, y8+1:0.00172, y9+1:0.…	[b2+1:1.79, b3+1:2.17, b4+1:-0.03, b5+1:0.60, (b7-2674.94)+1:-19.51, (b8-2528.88)+1:4.40, (b8-2674.94)+1:10.12, (b8-2878.02)+1:7.75, (b9-2528.88)+1:-15.86, (b11-2878.02)+1:-6.53, (b14-2878.02)+1:18.95, (b23-2512.88)+1:17.43, (b25-2528.88)+2:14.36, (b25-2731.96)+1:3.97];[y3+1:-0.55, y4+1:1.30, y5+1:1.32, y6+1:0.80, y7+1:1.95, y8+1:1.97, y9+1:1.37, y11+1:2.00, y13+1:-14.66, y15+1:-6.64, y16+1:1.92,…	[b2+1:3587, b3+1:13817, b4+1:3187, b5+1:9069, (b7-2674.94)+1:7306, (b8-2528.88)+1:3849, (b8-2674.94)+1:3689, (b8-2878.02)+1:3523, (b9-2528.88)+1:3346, (b11-2878.02)+1:2896, (b14-2878.02)+1:8096, (b23-2512.88)+1:5795, (b25-2528.88)+2:46752, (b25-2731.96)+1:8535];[y3+1:5125, y4+1:8293, y5+1:13182, y6+1:4309, y7+1:16710, y8+1:17156, y9+1:6794, y11+1:12234, y13+1:3730, y15+1:4278, y16+1:11281, y18+1:…	47	T	0	0	0	27.028	10.0553	10.3954	3081.09	H7N6A2F1	18.3093
D:\GlycoData\Hech-EThcD\EThcD-4000\raw\20190323_L1_Ag6_Zhu00015_SA_CHOKO_FT_imac_SAX_m4000_02.raw	7188	28.9715	7171	1138.79	3	3413.34	A0A061I5C0|A0A061I657|G3I973	Cricetulus griseus OX=10029	Hypoxia up-regulated protein 1		ENGTDAVQEEEESPTEGSK	K,D	EN[N-Glycosylation:H6N2 on N]GTDAVQEEEESPTEGSK	1	3413.33	47.4673	0	[(b2-1175.40)+1, (b2-1295.44)+1, (b3-1175.40)+1, (b3-1295.44)+1, (b4-1175.40)+1, (b5-1175.40)+1, (b6-1175.40)+1, (b7-1175.40)+1, (b7-1295.44)+1, (b8-810.26)+1, (b8-972.32)+1, (b8-1295.44)+1, (b9-1175.40)+1, (b9-1295.44)+1, (b10-1175.40)+1, (b11-1175.40)+1, (b12-1175.40)+1, (b13-1175.40)+1, (b16-1175.40)+1];[y1+1, y2+1, y3+1, y4+1, y5+1, y6+1, y7+1, y8+1, y9+1, y10+1, y11+1, y12+1, y13+1, y14+1, y…	[(b2-1175.40)+1:447.17343, (b2-1295.44)+1:327.13004, (b3-1175.40)+1:504.19559, (b3-1295.44)+1:384.15149, (b4-1175.40)+1:605.24500, (b5-1175.40)+1:720.26685, (b6-1175.40)+1:791.30737, (b7-1175.40)+1:890.37527, (b7-1295.44)+1:770.33216, (b8-810.26)+1:1383.53870, (b8-972.32)+1:1221.51168, (b8-1295.44)+1:898.38953, (b9-1175.40)+1:1147.47188, (b9-1295.44)+1:1027.43530, (b10-1175.40)+1:1276.51746, (b11…	[(b2-1175.40)+1:0.00126, (b2-1295.44)+1:-0.00095, (b3-1175.40)+1:0.00196, (b3-1295.44)+1:-0.00096, (b4-1175.40)+1:0.00369, (b5-1175.40)+1:-0.00141, (b6-1175.40)+1:0.00201, (b7-1175.40)+1:0.00149, (b7-1295.44)+1:-0.00044, (b8-810.26)+1:-0.02585, (b8-972.32)+1:-0.00004, (b8-1295.44)+1:-0.00165, (b9-1175.40)+1:-0.00307, (b9-1295.44)+1:0.00153, (b10-1175.40)+1:-0.00009, (b11-1175.40)+1:0.00627, (b12-…	[(b2-1175.40)+1:2.83, (b2-1295.44)+1:-2.92, (b3-1175.40)+1:3.89, (b3-1295.44)+1:-2.51, (b4-1175.40)+1:6.10, (b5-1175.40)+1:-1.96, (b6-1175.40)+1:2.54, (b7-1175.40)+1:1.67, (b7-1295.44)+1:-0.58, (b8-810.26)+1:-18.70, (b8-972.32)+1:-0.04, (b8-1295.44)+1:-1.84, (b9-1175.40)+1:-2.68, (b9-1295.44)+1:1.49, (b10-1175.40)+1:-0.07, (b11-1175.40)+1:4.46, (b12-1175.40)+1:1.71, (b13-1175.40)+1:-5.80, (b16-11…	[(b2-1175.40)+1:14108, (b2-1295.44)+1:5193, (b3-1175.40)+1:5899, (b3-1295.44)+1:28135, (b4-1175.40)+1:6120, (b5-1175.40)+1:13111, (b6-1175.40)+1:15977, (b7-1175.40)+1:19347, (b7-1295.44)+1:16790, (b8-810.26)+1:10672, (b8-972.32)+1:379720, (b8-1295.44)+1:10891, (b9-1175.40)+1:21624, (b9-1295.44)+1:8291, (b10-1175.40)+1:14795, (b11-1175.40)+1:14088, (b12-1175.40)+1:20893, (b13-1175.40)+1:15680, (b1…	47	T	0	0	0	36.213	3.01508	8.23922	1378.48	H6N2	11.2555
D:\GlycoData\Hech-EThcD\EThcD-4000\raw\20190323_L1_Ag6_Zhu00015_SA_CHOKO_FT_imac_SAX_m2000_01_re.raw	13593	48.9124	13559	1437.86	4	5747.41	A0A061IM78|G3HK56	Cricetulus griseus OX=10029	Lysosome-associated membrane glycoprotein 1		ALNISPNDTASGSCSPHVVTLTVESK	R,N	ALNISPN[N-Glycosylation:H6N6A3 on N]DTASGSC[Common Fixed:Carbamidomethyl on C]SPHVVTLTVESK	2	5747.39	47.4604	0	[b2+1, b3+1, b4+1, b5+1, (b8-2495.87)+1, (b8-2861.00)+1, (b9-2861.00)+1, (b10-2861.00)+1, (b11-2657.92)+1, (b13-2861.00)+1, (b13-2981.04)+1, (b19-2495.87)+2];[y2+1, y3+1, y4+1, y5+1, y6+1, y7+1, y8+1, y9+1, y11+1, y12+1, y13+1, y14+1, y16+1, y17+1, y18+1, (y21-2861.00)+2, (y22-2861.00)+2];[(M0-3064.08)+2, (M0-2981.04)+2, (M0-2861.00)+2, (M0-2657.92)+2, (M0-2495.87)+2, (M0-2333.82)+2, (M0-2187.76)…	[b2+1:185.12846, b3+1:299.17148, b4+1:412.25562, b5+1:499.28869, (b8-2495.87)+1:1393.64136, (b8-2861.00)+1:1028.49243, (b9-2861.00)+1:1129.53174, (b10-2861.00)+1:1200.58289, (b11-2657.92)+1:1490.70923, (b13-2861.00)+1:1431.63843, (b13-2981.04)+1:1311.61487, (b19-2495.87)+2:1238.57886];[y2+1:234.14345, y3+1:363.18777, y4+1:462.25775, y5+1:563.30484, y6+1:676.38843, y7+1:777.43589, y8+1:876.50289, …	[b2+1:0.00001, b3+1:0.00010, b4+1:0.00017, b5+1:0.00121, (b8-2495.87)+1:0.01969, (b8-2861.00)+1:0.00295, (b9-2861.00)+1:-0.00542, (b10-2861.00)+1:0.00862, (b11-2657.92)+1:0.02356, (b13-2861.00)+1:-0.02136, (b13-2981.04)+1:-0.00374, (b19-2495.87)+2:0.04728];[y2+1:-0.00138, y3+1:0.00035, y4+1:0.00191, y5+1:0.00132, y6+1:0.00085, y7+1:0.00063, y8+1:-0.00078, y9+1:0.00274, y11+1:-0.00420, y12+1:0.021…	[b2+1:0.05, b3+1:0.32, b4+1:0.42, b5+1:2.43, (b8-2495.87)+1:14.14, (b8-2861.00)+1:2.87, (b9-2861.00)+1:-4.80, (b10-2861.00)+1:7.18, (b11-2657.92)+1:15.82, (b13-2861.00)+1:-14.93, (b13-2981.04)+1:-2.86, (b19-2495.87)+2:19.10];[y2+1:-5.94, y3+1:0.96, y4+1:4.15, y5+1:2.35, y6+1:1.25, y7+1:0.81, y8+1:-0.89, y9+1:2.81, y11+1:-3.47, y12+1:16.79, y13+1:-0.07, y14+1:2.28, y16+1:0.46, y17+1:-5.80, y18+1:-…	[b2+1:3648, b3+1:17911, b4+1:7808, b5+1:9760, (b8-2495.87)+1:2732, (b8-2861.00)+1:5190, (b9-2861.00)+1:4665, (b10-2861.00)+1:3057, (b11-2657.92)+1:7871, (b13-2861.00)+1:2949, (b13-2981.04)+1:2423, (b19-2495.87)+2:16011];[y2+1:2814, y3+1:5271, y4+1:3414, y5+1:18686, y6+1:7163, y7+1:26108, y8+1:20286, y9+1:4657, y11+1:14502, y12+1:3208, y13+1:4948, y14+1:6234, y16+1:10355, y17+1:5055, y18+1:9174, (…	47	T	0	0	0	29.029	8.05826	10.3732	3064.08	H6N6A3	15.5136
D:\GlycoData\Hech-EThcD\EThcD-4000\raw\20190323_L1_Ag6_Zhu00015_SA_CHOKO_IMAC_m2000_02.raw	22052	54.2821	22021	1495.65	2	2989.29	G3HTE5	Cricetulus griseus OX=10029	Lysosomal alpha-glucosidase	[459 to 473]	GVFITNSTGQPLIGK	R,A	GVFITN[N-Glycosylation:H6N2P1 on N]STGQPLIGK	1	2989.28	47.4565	0	[b2+1, b3+1, b4+1, b5+1, (b6-1255.36)+1, (b7-1375.40)+1, (b8-1255.36)+1, (b8-1375.40)+1, (b9-1375.40)+1, (b10-1255.36)+1, (b10-1375.40)+1, (b11-1255.36)+1, (b12-1255.36)+1, (b12-1375.40)+1, (b13-1375.40)+1, (b14-1255.36)+1];[y1+1, y2+1, y3+1, y4+1, y5+1, y6+1, y7+1, y8+1, y9+1, (y10-1052.28)+1, (y10-1255.36)+1, (y11-890.23)+1, (y11-1052.28)+1, (y11-1255.36)+1, (y11-1375.40)+1, (y12-1052.28)+1, (y…	[b2+1:157.09753, b3+1:304.16602, b4+1:417.25018, b5+1:518.29784, (b6-1255.36)+1:835.42035, (b7-1375.40)+1:802.41162, (b8-1255.36)+1:1023.49963, (b8-1375.40)+1:903.46619, (b9-1375.40)+1:960.48755, (b10-1255.36)+1:1208.58169, (b10-1375.40)+1:1088.54001, (b11-1255.36)+1:1305.63464, (b12-1255.36)+1:1418.71843, (b12-1375.40)+1:1298.67603, (b13-1375.40)+1:1411.75745, (b14-1255.36)+1:1588.82507];[y1+1:1…	[b2+1:0.00038, b3+1:0.00045, b4+1:0.00055, b5+1:0.00053, (b6-1255.36)+1:0.00074, (b7-1375.40)+1:0.00116, (b8-1255.36)+1:0.00032, (b8-1375.40)+1:0.00805, (b9-1375.40)+1:0.00795, (b10-1255.36)+1:0.00234, (b10-1375.40)+1:0.00183, (b11-1255.36)+1:0.00252, (b12-1255.36)+1:0.00224, (b12-1375.40)+1:0.00102, (b13-1375.40)+1:-0.00162, (b14-1255.36)+1:0.00336];[y1+1:0.00007, y2+1:0.00043, y3+1:0.00024, y4+…	[b2+1:2.43, b3+1:1.48, b4+1:1.33, b5+1:1.03, (b6-1255.36)+1:0.89, (b7-1375.40)+1:1.45, (b8-1255.36)+1:0.31, (b8-1375.40)+1:8.92, (b9-1375.40)+1:8.29, (b10-1255.36)+1:1.93, (b10-1375.40)+1:1.69, (b11-1255.36)+1:1.93, (b12-1255.36)+1:1.58, (b12-1375.40)+1:0.79, (b13-1375.40)+1:-1.15, (b14-1255.36)+1:2.12];[y1+1:0.45, y2+1:2.11, y3+1:0.75, y4+1:1.14, y5+1:2.03, y6+1:3.13, y7+1:2.16, y8+1:1.90, y9+1:…	[b2+1:7711, b3+1:146265, b4+1:51214, b5+1:48893, (b6-1255.36)+1:8718, (b7-1375.40)+1:22834, (b8-1255.36)+1:9048, (b8-1375.40)+1:3888, (b9-1375.40)+1:16277, (b10-1255.36)+1:76334, (b10-1375.40)+1:23544, (b11-1255.36)+1:9157, (b12-1255.36)+1:24590, (b12-1375.40)+1:10367, (b13-1375.40)+1:13680, (b14-1255.36)+1:7547];[y1+1:21845, y2+1:299833, y3+1:108270, y4+1:12879, y5+1:565180, y6+1:42058, y7+1:169…	47	T	0	0	0	35.1034	4.14521	8.20796	1458.44	H6N2P1	13.3216
D:\GlycoData\Hech-EThcD\EThcD-4000\raw\20190323_L1_Ag6_Zhu00015_SA_CHOKO_FT_imac_SAX_m2000_01_re.raw	8040	31.1476	8019	1418.25	3	4251.72	G3HWE1	Cricetulus griseus OX=10029	ERO1-like protein beta	[136 to 148]	LGAINSTLSNESK	K,E	LGAINSTLSN[N-Glycosylation:H6N6A2F1 on N]ESK	1	4251.73	47.4301	0	[b2+1, b3+1, b4+1, b5+1, b6+1, b7+1, (b10-2715.96)+1, (b11-2512.88)+1, (b11-2715.96)+1];[y1+1, y2+1, y3+1, (y4-2715.96)+1, (y5-2350.83)+1, (y5-2512.88)+1, (y5-2715.96)+1, (y6-2569.90)+1, (y6-2715.96)+1, (y6-2836.00)+1, (y7-2512.88)+1, (y7-2715.96)+1, (y7-2836.00)+1, (y8-2715.96)+1, (y9-2512.88)+1, (y9-2715.96)+1, (y10-2512.88)+1, (y10-2715.96)+1, (y11-2715.96)+1, (y12-2715.96)+1, (y12-2836.00)+1]…	[b2+1:171.11327, b3+1:242.15056, b4+1:355.23483, b5+1:469.27850, b6+1:556.30957, b7+1:657.36163, (b10-2715.96)+1:1174.60437, (b11-2512.88)+1:1506.72095, (b11-2715.96)+1:1303.63879];[y1+1:147.11263, y2+1:234.14537, y3+1:363.18869, (y4-2715.96)+1:680.31201, (y5-2350.83)+1:1132.47485, (y5-2512.88)+1:970.41962, (y5-2715.96)+1:767.34400, (y6-2569.90)+1:1026.48376, (y6-2715.96)+1:880.42883, (y6-2836.00…	[b2+1:0.00046, b3+1:0.00064, b4+1:0.00085, b5+1:0.00159, b6+1:0.00063, b7+1:0.00502, (b10-2715.96)+1:0.00936, (b11-2512.88)+1:0.00398, (b11-2715.96)+1:0.00119];[y1+1:-0.00018, y2+1:0.00054, y3+1:0.00126, (y4-2715.96)+1:0.00229, (y5-2350.83)+1:0.00091, (y5-2512.88)+1:-0.00150, (y5-2715.96)+1:0.00225, (y6-2569.90)+1:0.00004, (y6-2715.96)+1:0.00302, (y6-2836.00)+1:0.00062, (y7-2512.88)+1:0.01220, (y…	[b2+1:2.71, b3+1:2.66, b4+1:2.40, b5+1:3.40, b6+1:1.14, b7+1:7.64, (b10-2715.96)+1:7.98, (b11-2512.88)+1:2.64, (b11-2715.96)+1:0.92];[y1+1:-1.23, y2+1:2.31, y3+1:3.49, (y4-2715.96)+1:3.37, (y5-2350.83)+1:0.81, (y5-2512.88)+1:-1.55, (y5-2715.96)+1:2.93, (y6-2569.90)+1:0.04, (y6-2715.96)+1:3.43, (y6-2836.00)+1:0.81, (y7-2512.88)+1:10.31, (y7-2715.96)+1:3.57, (y7-2836.00)+1:-2.98, (y8-2715.96)+1:2.2…	[b2+1:3758, b3+1:14837, b4+1:10112, b5+1:4839, b6+1:6943, b7+1:2557, (b10-2715.96)+1:2945, (b11-2512.88)+1:3983, (b11-2715.96)+1:5238];[y1+1:4346, y2+1:17245, y3+1:7774, (y4-2715.96)+1:10104, (y5-2350.83)+1:3871, (y5-2512.88)+1:7440, (y5-2715.96)+1:32368, (y6-2569.90)+1:4387, (y6-2715.96)+1:14814, (y6-2836.00)+1:17324, (y7-2512.88)+1:5363, (y7-2715.96)+1:18015, (y7-2836.00)+1:18227, (y8-2715.96)+…	47	T	0	0	0	30.0192	7.02855	10.3824	2919.04	H6N6A2F1	11.9684
D:\GlycoData\Hech-EThcD\EThcD-4000\raw\20190323_L1_Ag6_Zhu00015_SA_CHOKO_FT_imac_SAX_m4000_01.raw	6622	26.944	6604	1115.96	4	4459.81	A0A061I5C0|A0A061I657|G3I973	Cricetulus griseus OX=10029	Hypoxia up-regulated protein 1		NGTRTEPPLNATAGDQEEK	K,V	N[N-Glycosylation:H3N6A2F1 on N]GTRTEPPLNATAGDQEEK	1	4459.84	47.4276	3	[(b3-2349.85)+1, (b4-2026.72)+1, (b4-2083.75)+1, (b5-2229.80)+1, (b6-1864.67)+1, (b6-1880.67)+1, (b6-2026.72)+1, (b6-2229.80)+1, (b6-2349.85)+1, (b7-2229.80)+1, (b11-2026.72)+1, (b11-2229.80)+1, (b12-2026.72)+1, (b13-2026.72)+1, (b14-2083.75)+1, (b15-2026.72)+1, (b18-1880.67)+2];[y1+1, y2+1, y3+1, y4+1, y5+1, y6+1, y7+1, y8+1, y9+1, y10+1];[(M0-2432.88)+2, (M0-2349.85)+2, (M0-2229.80)+2, (M0-2026…	[(b3-2349.85)+1:356.15601, (b4-2026.72)+1:835.37823, (b4-2083.75)+1:778.35345, (b5-2229.80)+1:733.34821, (b6-1864.67)+1:1227.52380, (b6-1880.67)+1:1211.53235, (b6-2026.72)+1:1065.46847, (b6-2229.80)+1:862.39226, (b6-2349.85)+1:742.34845, (b7-2229.80)+1:959.43750, (b11-2026.72)+1:1557.73450, (b11-2229.80)+1:1354.65857, (b12-2026.72)+1:1658.76465, (b13-2026.72)+1:1729.81482, (b14-2083.75)+1:1729.81…	[(b3-2349.85)+1:-0.00153, (b4-2026.72)+1:-0.00096, (b4-2083.75)+1:-0.00428, (b5-2229.80)+1:0.00070, (b6-1864.67)+1:0.00152, (b6-1880.67)+1:0.00497, (b6-2026.72)+1:-0.00100, (b6-2229.80)+1:0.00216, (b6-2349.85)+1:-0.00047, (b7-2229.80)+1:-0.00536, (b11-2026.72)+1:-0.00460, (b11-2229.80)+1:-0.00116, (b12-2026.72)+1:-0.02213, (b13-2026.72)+1:-0.00907, (b14-2083.75)+1:-0.00908, (b15-2026.72)+1:-0.005…	[(b3-2349.85)+1:-4.31, (b4-2026.72)+1:-1.15, (b4-2083.75)+1:-5.51, (b5-2229.80)+1:0.96, (b6-1864.67)+1:1.24, (b6-1880.67)+1:4.11, (b6-2026.72)+1:-0.94, (b6-2229.80)+1:2.51, (b6-2349.85)+1:-0.63, (b7-2229.80)+1:-5.60, (b11-2026.72)+1:-2.96, (b11-2229.80)+1:-0.86, (b12-2026.72)+1:-13.35, (b13-2026.72)+1:-5.25, (b14-2083.75)+1:-5.25, (b15-2026.72)+1:-2.95, (b18-1880.67)+2:19.59];[y1+1:1.39, y2+1:2.3…	[(b3-2349.85)+1:6534, (b4-2026.72)+1:8240, (b4-2083.75)+1:3737, (b5-2229.80)+1:3748, (b6-1864.67)+1:8733, (b6-1880.67)+1:4780, (b6-2026.72)+1:14697, (b6-2229.80)+1:55794, (b6-2349.85)+1:3627, (b7-2229.80)+1:3263, (b11-2026.72)+1:5568, (b11-2229.80)+1:5816, (b12-2026.72)+1:4589, (b13-2026.72)+1:5287, (b14-2083.75)+1:5287, (b15-2026.72)+1:8162, (b18-1880.67)+2:896106];[y1+1:3009, y2+1:12848, y3+1:4…	47	T	0	0	0	27.0941	10.1168	10.2167	2432.88	H3N6A2F1	13.9093
D:\GlycoData\Hech-EThcD\EThcD-4000\raw\20190323_L1_Ag6_Zhu00015_SA_CHOKO_FT_imac_SAX_m4000_02.raw	7739	30.8835	7720	1472.27	3	4413.77	G3HWE1	Cricetulus griseus OX=10029	ERO1-like protein beta	[136 to 148]	LGAINSTLSNESK	K,E	LGAINSTLSN[N-Glycosylation:H7N6A2F1 on N]ESK	1	4413.78	47.4272	0	[b2+1, b3+1, b4+1, b5+1, b6+1, b7+1, (b11-2674.94)+1, (b11-2878.02)+1];[y1+1, y2+1, y3+1, (y4-2878.02)+1, (y5-2512.88)+1, (y5-2674.94)+1, (y5-2878.02)+1, (y6-2674.94)+1, (y6-2731.96)+1, (y6-2878.02)+1, (y6-2998.06)+1, (y7-2674.94)+1, (y7-2878.02)+1, (y8-2878.02)+1, (y9-2674.94)+1, (y9-2878.02)+1, (y10-2528.88)+2, (y12-2674.94)+1, (y12-2878.02)+1, (y12-2998.06)+1];[(M0-3081.09)+1, (M0-2998.06)+1, …	[b2+1:171.11285, b3+1:242.14992, b4+1:355.23425, b5+1:469.27838, b6+1:556.30878, b7+1:657.36108, (b11-2674.94)+1:1506.71912, (b11-2878.02)+1:1303.64465];[y1+1:147.11287, y2+1:234.14519, y3+1:363.18787, (y4-2878.02)+1:680.31232, (y5-2512.88)+1:1132.47510, (y5-2674.94)+1:970.42474, (y5-2878.02)+1:767.34272, (y6-2674.94)+1:1083.52441, (y6-2731.96)+1:1026.48853, (y6-2878.02)+1:880.42914, (y6-2998.06)…	[b2+1:0.00005, b3+1:-0.00000, b4+1:0.00027, b5+1:0.00147, b6+1:-0.00016, b7+1:0.00447, (b11-2674.94)+1:0.00215, (b11-2878.02)+1:0.00705];[y1+1:0.00007, y2+1:0.00035, y3+1:0.00044, (y4-2878.02)+1:0.00259, (y5-2512.88)+1:0.00116, (y5-2674.94)+1:0.00362, (y5-2878.02)+1:0.00096, (y6-2674.94)+1:0.01923, (y6-2731.96)+1:0.00480, (y6-2878.02)+1:0.00332, (y6-2998.06)+1:-0.00243, (y7-2674.94)+1:0.00329, (y…	[b2+1:0.29, b3+1:-0.00, b4+1:0.77, b5+1:3.14, b6+1:-0.29, b7+1:6.81, (b11-2674.94)+1:1.43, (b11-2878.02)+1:5.42];[y1+1:0.45, y2+1:1.52, y3+1:1.22, (y4-2878.02)+1:3.82, (y5-2512.88)+1:1.02, (y5-2674.94)+1:3.74, (y5-2878.02)+1:1.26, (y6-2674.94)+1:17.76, (y6-2731.96)+1:4.68, (y6-2878.02)+1:3.78, (y6-2998.06)+1:-3.20, (y7-2674.94)+1:2.78, (y7-2878.02)+1:-1.85, (y8-2878.02)+1:1.20, (y9-2674.94)+1:-2.…	[b2+1:4531, b3+1:13226, b4+1:9841, b5+1:4822, b6+1:3454, b7+1:4437, (b11-2674.94)+1:4341, (b11-2878.02)+1:6467];[y1+1:5485, y2+1:17102, y3+1:6713, (y4-2878.02)+1:8221, (y5-2512.88)+1:7887, (y5-2674.94)+1:7135, (y5-2878.02)+1:30055, (y6-2674.94)+1:4306, (y6-2731.96)+1:8136, (y6-2878.02)+1:10947, (y6-2998.06)+1:19318, (y7-2674.94)+1:5549, (y7-2878.02)+1:13048, (y8-2878.02)+1:21769, (y9-2674.94)+1:1…	47	T	0	0	0	28.0197	9.03938	10.3682	3081.09	H7N6A2F1	13.8892
D:\GlycoData\Hech-EThcD\EThcD-4000\raw\20190323_L1_Ag6_Zhu00015_SA_CHOKO_FT_imac_SAX_m2000_02.raw	15820	55.7432	15802	1144.72	4	4574.85	G3HQM6	Cricetulus griseus OX=10029	Endoplasmin	[215 to 237]	HNNDTQHIWESDSNEFSVIADPR	K,G	HNN[N-Glycosylation:H9N2 on N]DTQHIWESDSNEFSVIADPR	1	4574.83	47.4214	0	[b2+1, (b4-1661.55)+1, (b6-1661.55)+1, (b7-1458.48)+1, (b7-1661.55)+1, (b8-1458.48)+1, (b8-1661.55)+1, (b8-1781.60)+1, (b9-1661.55)+1, (b9-1781.60)+1, (b10-1661.55)+1, (b12-1458.48)+1, (b15-1296.42)+2, (b15-1458.48)+2, (b15-1661.55)+2, (b16-1661.55)+2, (b17-1661.55)+2, (b21-1458.48)+2, (b21-1661.55)+2];[y1+1, y2+1, y3+1, y4+1, y5+1, y6+1, y7+1, y8+1, y9+1, y10+1, y11+1, y12+1, y13+1, y14+1, y15+1…	[b2+1:252.10909, (b4-1661.55)+1:684.25891, (b6-1661.55)+1:913.36633, (b7-1458.48)+1:1253.52161, (b7-1661.55)+1:1050.42334, (b8-1458.48)+1:1366.58826, (b8-1661.55)+1:1163.50368, (b8-1781.60)+1:1043.44580, (b9-1661.55)+1:1349.61108, (b9-1781.60)+1:1229.53406, (b10-1661.55)+1:1478.63127, (b12-1458.48)+1:1883.80029, (b15-1296.42)+2:1188.47377, (b15-1458.48)+2:1107.44849, (b15-1661.55)+2:1005.90885, (…	[b2+1:-0.00003, (b4-1661.55)+1:0.00055, (b6-1661.55)+1:0.00172, (b7-1458.48)+1:0.01871, (b7-1661.55)+1:-0.00018, (b8-1458.48)+1:0.00130, (b8-1661.55)+1:-0.00391, (b8-1781.60)+1:-0.02061, (b9-1661.55)+1:0.02418, (b9-1781.60)+1:-0.01166, (b10-1661.55)+1:0.00178, (b12-1458.48)+1:0.03246, (b15-1296.42)+2:0.00206, (b15-1458.48)+2:0.00431, (b15-1661.55)+2:0.00440, (b16-1661.55)+2:0.00721, (b17-1661.55)…	[b2+1:-0.12, (b4-1661.55)+1:0.81, (b6-1661.55)+1:1.89, (b7-1458.48)+1:14.94, (b7-1661.55)+1:-0.18, (b8-1458.48)+1:0.95, (b8-1661.55)+1:-3.36, (b8-1781.60)+1:-19.77, (b9-1661.55)+1:17.93, (b9-1781.60)+1:-9.49, (b10-1661.55)+1:1.20, (b12-1458.48)+1:17.24, (b15-1296.42)+2:0.87, (b15-1458.48)+2:1.95, (b15-1661.55)+2:2.19, (b16-1661.55)+2:3.34, (b17-1661.55)+2:0.66, (b21-1458.48)+2:1.25, (b21-1661.55)…	[b2+1:5751, (b4-1661.55)+1:7487, (b6-1661.55)+1:6121, (b7-1458.48)+1:3607, (b7-1661.55)+1:6736, (b8-1458.48)+1:3551, (b8-1661.55)+1:27963, (b8-1781.60)+1:4801, (b9-1661.55)+1:8509, (b9-1781.60)+1:8177, (b10-1661.55)+1:6916, (b12-1458.48)+1:4356, (b15-1296.42)+2:13421, (b15-1458.48)+2:6805, (b15-1661.55)+2:25144, (b16-1661.55)+2:14833, (b17-1661.55)+2:9168, (b21-1458.48)+2:13840, (b21-1661.55)+2:3…	47	T	0	0	0	35.2161	4.04522	8.16009	1864.63	H9N2	5.31729
D:\GlycoData\Hech-EThcD\EThcD-4000\raw\20190323_L1_Ag6_Zhu00015_SA_CHOKO_IMAC_m2000_01.raw	31164	75.0625	31137	1218.22	3	3651.63	G3I6T1	Cricetulus griseus OX=10029	Phospholipase B-like	[71 to 90]	LVDGIHPYAVAWANLTNAIR	R,E	LVDGIHPYAVAWAN[N-Glycosylation:H6N2P1 on N]LTNAIR	1	3651.61	47.4147	0	[b2+1, b4+1, b5+1, b6+1, b7+1, b8+1, b9+1, b10+1, b11+1, b12+1, b13+1];[y1+1, y2+1, y3+1, y4+1, y5+1, y6+1, (y7-1255.36)+1, (y8-890.23)+1, (y8-1255.36)+1, (y9-1255.36)+1, (y10-890.23)+1, (y10-1052.28)+1, (y10-1255.36)+1, (y11-1255.36)+1, (y12-1255.36)+1, (y13-1255.36)+1, (y14-1052.28)+1, (y14-1255.36)+1, (y14-1375.40)+1, (y15-1255.36)+2, (y17-1255.36)+2];[(M0-1458.44)+2, (M0-1375.40)+2, (M0-1255.…	[b2+1:213.15948, b4+1:385.20911, b5+1:498.29337, b6+1:635.35231, b7+1:732.40784, b8+1:895.46658, b9+1:966.50637, b10+1:1065.57207, b11+1:1136.61169, b12+1:1322.68498, b13+1:1393.72314];[y1+1:175.11902, y2+1:288.20355, y3+1:359.24106, y4+1:473.28479, y5+1:574.33099, y6+1:687.41449, (y7-1255.36)+1:1004.53680, (y8-890.23)+1:1440.70911, (y8-1255.36)+1:1075.57633, (y9-1255.36)+1:1261.65100, (y10-890.2…	[b2+1:-0.00027, b4+1:0.00095, b5+1:0.00114, b6+1:0.00117, b7+1:0.00394, b8+1:-0.00065, b9+1:0.00203, b10+1:-0.00069, b11+1:0.00182, b12+1:-0.00421, b13+1:-0.00315];[y1+1:0.00007, y2+1:0.00054, y3+1:0.00093, y4+1:0.00173, y5+1:0.00026, y6+1:-0.00031, (y7-1255.36)+1:-0.00029, (y8-890.23)+1:0.00271, (y8-1255.36)+1:0.00212, (y9-1255.36)+1:-0.00252, (y10-890.23)+1:0.02239, (y10-1052.28)+1:-0.00341, (y…	[b2+1:-1.27, b4+1:2.46, b5+1:2.29, b6+1:1.85, b7+1:5.38, b8+1:-0.73, b9+1:2.10, b10+1:-0.64, b11+1:1.61, b12+1:-3.18, b13+1:-2.26];[y1+1:0.38, y2+1:1.87, y3+1:2.59, y4+1:3.67, y5+1:0.45, y6+1:-0.45, (y7-1255.36)+1:-0.29, (y8-890.23)+1:1.88, (y8-1255.36)+1:1.97, (y9-1255.36)+1:-2.00, (y10-890.23)+1:13.19, (y10-1052.28)+1:-2.22, (y10-1255.36)+1:1.43, (y11-1255.36)+1:-0.79, (y12-1255.36)+1:1.55, (y1…	[b2+1:2477, b4+1:9702, b5+1:5645, b6+1:106589, b7+1:3119, b8+1:11198, b9+1:17152, b10+1:25138, b11+1:21712, b12+1:5864, b13+1:7938];[y1+1:15121, y2+1:3403, y3+1:2940, y4+1:5564, y5+1:13782, y6+1:6656, (y7-1255.36)+1:6625, (y8-890.23)+1:2889, (y8-1255.36)+1:11611, (y9-1255.36)+1:14193, (y10-890.23)+1:2416, (y10-1052.28)+1:4917, (y10-1255.36)+1:21193, (y11-1255.36)+1:9703, (y12-1255.36)+1:8631, (y1…	47	T	0	0	0	32.1398	7.17038	8.10445	1458.44	H6N2P1	14.655
D:\GlycoData\Hech-EThcD\EThcD-4000\raw\20190323_L1_Ag6_Zhu00015_SA_CHOKO_FT_imac_SAX_m4000_02.raw	5115	21.7014	5097	964.733	3	2891.18	G3IK05	Cricetulus griseus OX=10029	Lactadherin (Fragment)	[189 to 199]	FIQNASGSGDK	K,V	FIQN[N-Glycosylation:H5N4F1 on N]ASGSGDK	1	2891.17	46.6543	0	[b2+1, b3+1, (b4-1200.43)+1, (b4-1565.56)+1, (b5-1565.56)+1, (b5-1685.60)+1, (b6-1216.42)+1, (b6-1362.48)+1, (b6-1565.56)+1, (b7-1216.42)+1, (b7-1419.50)+1, (b8-1565.56)+1, (b10-1362.48)+1, (b10-1565.56)+1];[y3+1, y4+1, y5+1, y6+1, y7+1, (y8-1362.48)+1, (y8-1565.56)+1, (y8-1685.60)+1, (y9-1565.56)+1, (y9-1685.60)+1, (y10-1362.48)+1, (y10-1565.56)+1];[(M0-1768.64)+1, (M0-1685.60)+1, (M0-1565.56)+1…	[b2+1:261.15985, b3+1:389.21884, (b4-1200.43)+1:1071.48499, (b4-1565.56)+1:706.34174, (b5-1565.56)+1:777.38019, (b5-1685.60)+1:657.34027, (b6-1216.42)+1:1213.55249, (b6-1362.48)+1:1067.47131, (b6-1565.56)+1:864.40216, (b7-1216.42)+1:1270.59375, (b7-1419.50)+1:1067.47131, (b8-1565.56)+1:1008.46332, (b10-1362.48)+1:1383.59521, (b10-1565.56)+1:1180.51465];[y3+1:319.16144, y4+1:406.19318, y5+1:463.21…	[b2+1:0.00010, b3+1:0.00051, (b4-1200.43)+1:0.01217, (b4-1565.56)+1:0.00111, (b5-1565.56)+1:0.00244, (b5-1685.60)+1:0.00371, (b6-1216.42)+1:0.00544, (b6-1362.48)+1:-0.01783, (b6-1565.56)+1:-0.00761, (b7-1216.42)+1:0.02523, (b7-1419.50)+1:-0.01783, (b8-1565.56)+1:0.00005, (b10-1362.48)+1:0.00417, (b10-1565.56)+1:0.00298];[y3+1:0.00023, y4+1:-0.00006, y5+1:0.00063, y6+1:0.00058, y7+1:0.00007, (y8-1…	[b2+1:0.37, b3+1:1.31, (b4-1200.43)+1:11.37, (b4-1565.56)+1:1.57, (b5-1565.56)+1:3.15, (b5-1685.60)+1:5.65, (b6-1216.42)+1:4.49, (b6-1362.48)+1:-16.72, (b6-1565.56)+1:-8.81, (b7-1216.42)+1:19.88, (b7-1419.50)+1:-16.72, (b8-1565.56)+1:0.05, (b10-1362.48)+1:3.02, (b10-1565.56)+1:2.52];[y3+1:0.71, y4+1:-0.16, y5+1:1.36, y6+1:1.06, y7+1:0.11, (y8-1362.48)+1:4.89, (y8-1565.56)+1:1.48, (y8-1685.60)+1:-…	[b2+1:10834, b3+1:11625, (b4-1200.43)+1:6832, (b4-1565.56)+1:6260, (b5-1565.56)+1:9792, (b5-1685.60)+1:3229, (b6-1216.42)+1:31773, (b6-1362.48)+1:21615, (b6-1565.56)+1:16017, (b7-1216.42)+1:12350, (b7-1419.50)+1:21615, (b8-1565.56)+1:5338, (b10-1362.48)+1:4866, (b10-1565.56)+1:34703];[y3+1:8792, y4+1:10494, y5+1:38293, y6+1:83526, y7+1:45130, (y8-1362.48)+1:6472, (y8-1565.56)+1:33002, (y8-1685.60…	46	T	0	0	0	26.0156	12.1793	8.45947	1768.64	H5N4F1	21.7913
D:\GlycoData\Hech-EThcD\EThcD-4000\raw\20190323_L1_Ag6_Zhu00015_SA_CHOKO_FT_imac_SAX_m4000_01.raw	7438	29.7483	7422	1066.76	3	3197.26	A0A061IMQ7|G3HW34	Cricetulus griseus OX=10029	Prolow-density lipoprotein receptor-related protein 1		FGTCSQLCNNTK	R,G	FGTC[Common Fixed:Carbamidomethyl on C]SQLC[Common Fixed:Carbamidomethyl on C]N[N-Glycosylation:H5N4F1 on N]NTK	3	3197.25	46.6387	0	[b3+1, b4+1, b5+1, b6+1, b7+1, b8+1, (b10-1565.56)+1, (b10-1685.60)+1, (b11-1565.56)+1, (b11-1685.60)+1];[y1+1, y2+1, y3+1, (y4-1565.56)+1, (y5-1362.48)+1, (y5-1565.56)+1, (y5-1685.60)+1, (y6-1362.48)+1, (y6-1565.56)+1, (y7-1216.42)+1, (y7-1565.56)+1, (y8-1565.56)+1, (y9-1565.56)+1, (y9-1685.60)+1, (y10-1565.56)+1, (y11-1565.56)+1];[(M0-1768.64)+1, (M0-1685.60)+1, (M0-1565.56)+1, (M0-1419.50)+1, …	[b3+1:306.14557, b4+1:466.17484, b5+1:553.20776, b6+1:681.26703, b7+1:794.35144, b8+1:954.38214, (b10-1565.56)+1:1385.55579, (b10-1685.60)+1:1265.50891, (b11-1565.56)+1:1486.59778, (b11-1685.60)+1:1366.55200];[y1+1:147.11310, y2+1:248.16090, y3+1:362.20438, (y4-1565.56)+1:679.32837, (y5-1362.48)+1:1042.44104, (y5-1565.56)+1:839.35756, (y5-1685.60)+1:719.31122, (y6-1362.48)+1:1155.52722, (y6-1565.…	[b3+1:0.00074, b4+1:-0.00065, b5+1:0.00025, b6+1:0.00094, b7+1:0.00129, b8+1:0.00134, (b10-1565.56)+1:0.00976, (b10-1685.60)+1:0.00407, (b11-1565.56)+1:0.00408, (b11-1685.60)+1:-0.00052];[y1+1:0.00029, y2+1:0.00042, y3+1:0.00097, (y4-1565.56)+1:0.00266, (y5-1362.48)+1:0.00531, (y5-1565.56)+1:0.00121, (y5-1685.60)+1:-0.00396, (y6-1362.48)+1:0.00743, (y6-1565.56)+1:0.00135, (y7-1216.42)+1:-0.01533,…	[b3+1:2.41, b4+1:-1.39, b5+1:0.46, b6+1:1.38, b7+1:1.63, b8+1:1.41, (b10-1565.56)+1:7.05, (b10-1685.60)+1:3.22, (b11-1565.56)+1:2.74, (b11-1685.60)+1:-0.38];[y1+1:2.01, y2+1:1.70, y3+1:2.67, (y4-1565.56)+1:3.92, (y5-1362.48)+1:5.10, (y5-1565.56)+1:1.44, (y5-1685.60)+1:-5.51, (y6-1362.48)+1:6.44, (y6-1565.56)+1:1.42, (y7-1216.42)+1:-10.73, (y7-1565.56)+1:5.90, (y8-1565.56)+1:1.55, (y9-1565.56)+1:-…	[b3+1:5890, b4+1:7282, b5+1:4568, b6+1:14410, b7+1:29236, b8+1:19759, (b10-1565.56)+1:9038, (b10-1685.60)+1:11350, (b11-1565.56)+1:16015, (b11-1685.60)+1:5520];[y1+1:5219, y2+1:11862, y3+1:13055, (y4-1565.56)+1:21364, (y5-1362.48)+1:6432, (y5-1565.56)+1:48992, (y5-1685.60)+1:5092, (y6-1362.48)+1:4929, (y6-1565.56)+1:31637, (y7-1216.42)+1:636842, (y7-1565.56)+1:13661, (y8-1565.56)+1:23127, (y9-156…	46	T	0	0	0	26.0473	12.123	8.46839	1768.64	H5N4F1	20.126
D:\GlycoData\Hech-EThcD\EThcD-4000\raw\20190323_L1_Ag6_Zhu00015_SA_CHOKO_FT_imac_SAX_m2000_01_re.raw	10073	37.7841	10051	1241.16	3	3720.44	A0A061IMQ7|G3HW34	Cricetulus griseus OX=10029	Prolow-density lipoprotein receptor-related protein 1		TCVSNCTASQFVCK	R,N	TC[Common Fixed:Carbamidomethyl on C]VSN[N-Glycosylation:H5N4A1F1 on N]C[Common Fixed:Carbamidomethyl on C]TASQFVC[Common Fixed:Carbamidomethyl on C]K	4	3720.44	46.6002	0	[b2+1, b3+1, b4+1, (b5-1856.66)+1, (b6-1976.70)+1, (b8-1976.70)+1, (b9-1856.66)+1, (b10-1653.58)+1, (b10-1856.66)+1, (b10-1976.70)+1, (b11-1856.66)+1, (b11-1976.70)+1, (b12-1507.52)+1, (b12-1710.60)+1, (b12-1856.66)+1, (b12-1976.70)+1, (b13-1856.66)+1];[y1+1, y2+1, y3+1, y4+1, y5+1, y6+1, y7+1, y8+1, y9+1, (y10-1856.66)+1, (y10-1976.70)+1, (y11-1653.58)+1, (y11-1856.66)+1, (y11-1976.70)+1, (y12-1…	[b2+1:262.08575, b3+1:361.15406, b4+1:448.18655, (b5-1856.66)+1:765.31757, (b6-1976.70)+1:805.29828, (b8-1976.70)+1:977.38245, (b9-1856.66)+1:1184.45496, (b10-1653.58)+1:1515.60718, (b10-1856.66)+1:1312.51880, (b10-1976.70)+1:1192.47778, (b11-1856.66)+1:1459.58081, (b11-1976.70)+1:1339.54944, (b12-1507.52)+1:1907.79529, (b12-1710.60)+1:1704.72717, (b12-1856.66)+1:1558.65857, (b12-1976.70)+1:1438.…	[b2+1:0.00015, b3+1:0.00004, b4+1:0.00051, (b5-1856.66)+1:0.00922, (b6-1976.70)+1:0.00047, (b8-1976.70)+1:-0.00016, (b9-1856.66)+1:-0.00086, (b10-1653.58)+1:0.01342, (b10-1856.66)+1:0.00441, (b10-1976.70)+1:0.00457, (b11-1856.66)+1:-0.00199, (b11-1976.70)+1:0.00781, (b12-1507.52)+1:0.00679, (b12-1710.60)+1:0.01804, (b12-1856.66)+1:0.00735, (b12-1976.70)+1:-0.00750, (b13-1856.66)+1:-0.00096];[y1+1…	[b2+1:0.58, b3+1:0.12, b4+1:1.14, (b5-1856.66)+1:12.07, (b6-1976.70)+1:0.58, (b8-1976.70)+1:-0.16, (b9-1856.66)+1:-0.72, (b10-1653.58)+1:8.86, (b10-1856.66)+1:3.36, (b10-1976.70)+1:3.84, (b11-1856.66)+1:-1.37, (b11-1976.70)+1:5.84, (b12-1507.52)+1:3.56, (b12-1710.60)+1:10.59, (b12-1856.66)+1:4.72, (b12-1976.70)+1:-5.22, (b13-1856.66)+1:-0.56];[y1+1:0.24, y2+1:0.69, y3+1:3.23, y4+1:1.92, y5+1:1.43…	[b2+1:34540, b3+1:26731, b4+1:10758, (b5-1856.66)+1:2994, (b6-1976.70)+1:2137, (b8-1976.70)+1:2388, (b9-1856.66)+1:3482, (b10-1653.58)+1:8384, (b10-1856.66)+1:10143, (b10-1976.70)+1:3435, (b11-1856.66)+1:8641, (b11-1976.70)+1:12954, (b12-1507.52)+1:7795, (b12-1710.60)+1:3156, (b12-1856.66)+1:8073, (b12-1976.70)+1:3356, (b13-1856.66)+1:4062];[y1+1:11600, y2+1:80421, y3+1:35081, y4+1:50359, y5+1:30…	46	T	0	0	0	33.0435	3.05182	10.5049	2059.73	H5N4A1F1	16.5794
D:\GlycoData\Hech-EThcD\EThcD-4000\raw\20190323_L1_Ag6_Zhu00015_SA_CHOKO_FT_imac_SAX_m4000_01.raw	12325	46.4096	12308	1374.57	4	5494.26	Q9ERF7	Cricetulus griseus OX=10029	Intercellular adhesion molecule 1	[342 to 363]	LSGAPPGQVQFTLNASSEDHER	R,I	LSGAPPGQVQFTLN[N-Glycosylation:H8N7A1F1 on N]ASSEDHER	1	5494.25	46.559	0	[b3+1, b4+1, b5+1, b8+1, b9+1, b10+1, b11+1, b13+1];[y1+1, y3+1, y4+1, y6+1, y7+1, y8+1, (y9-2952.05)+1, (y10-2602.91)+1, (y11-2602.91)+1, (y11-2952.05)+1, (y12-2586.92)+1, (y18-2748.97)+2, (y18-2952.05)+2, (y20-2952.05)+1];[(M0-3155.13)+2, (M0-3072.09)+2, (M0-2952.05)+1, (M0-2805.99)+2, (M0-2748.97)+2, (M0-2586.92)+2, (M0-2440.86)+2, (M0-2424.87)+2, (M0-2278.81)+2, (M0-2262.81)+2, (M0-2059.73)+2…	[b3+1:258.14465, b4+1:329.18298, b5+1:426.23340, b8+1:708.37012, b9+1:807.43872, b10+1:935.49664, b11+1:1082.56152, b13+1:1296.69238];[y1+1:175.11899, y3+1:441.22125, y4+1:556.24841, y6+1:772.32117, y7+1:859.35552, y8+1:930.39667, (y9-2952.05)+1:1247.52454, (y10-2602.91)+1:1709.75134, (y11-2602.91)+1:1810.78650, (y11-2952.05)+1:1461.64783, (y12-2586.92)+1:1973.86365, (y18-2748.97)+2:1209.56009, (…	[b3+1:-0.00018, b4+1:0.00104, b5+1:-0.00131, b8+1:0.00260, b9+1:0.00279, b10+1:0.00214, b11+1:-0.00140, b13+1:-0.00228];[y1+1:0.00004, y3+1:0.00080, y4+1:0.00101, y6+1:-0.00085, y7+1:0.00147, y8+1:0.00550, (y9-2952.05)+1:0.01107, (y10-2602.91)+1:0.01654, (y11-2602.91)+1:0.00402, (y11-2952.05)+1:0.00262, (y12-2586.92)+1:0.01784, (y18-2748.97)+2:0.00736, (y18-2952.05)+2:0.00590, (y20-2952.05)+1:0.0…	[b3+1:-0.70, b4+1:3.16, b5+1:-3.08, b8+1:3.68, b9+1:3.46, b10+1:2.29, b11+1:-1.29, b13+1:-1.76];[y1+1:0.21, y3+1:1.81, y4+1:1.82, y6+1:-1.11, y7+1:1.72, y8+1:5.92, (y9-2952.05)+1:8.88, (y10-2602.91)+1:9.68, (y11-2602.91)+1:2.22, (y11-2952.05)+1:1.80, (y12-2586.92)+1:9.04, (y18-2748.97)+2:3.04, (y18-2952.05)+2:2.67, (y20-2952.05)+1:7.91];[(M0-3155.13)+2:-4.11, (M0-3072.09)+2:-3.57, (M0-2952.05)+1:…	[b3+1:3142, b4+1:4507, b5+1:4413, b8+1:6619, b9+1:10340, b10+1:6087, b11+1:5980, b13+1:3755];[y1+1:4381, y3+1:15512, y4+1:8144, y6+1:6861, y7+1:16915, y8+1:9555, (y9-2952.05)+1:2950, (y10-2602.91)+1:5610, (y11-2602.91)+1:3455, (y11-2952.05)+1:2853, (y12-2586.92)+1:5762, (y18-2748.97)+2:18775, (y18-2952.05)+2:55858, (y20-2952.05)+1:2865];[(M0-3155.13)+2:35032, (M0-3072.09)+2:23584, (M0-2952.05)+1:…	46	T	0	0	0	22.0224	14.0544	10.4822	3155.13	H8N7A1F1	24.3036
D:\GlycoData\Hech-EThcD\EThcD-4000\raw\20190323_L1_Ag6_Zhu00015_SA_CHOKO_FT_imac_SAX_m4000_02.raw	4831	20.682	4808	1482.24	3	4443.71	A0A061ICY3|G3I740	Cricetulus griseus OX=10029	Pantetheinase	[144 to 158]	KPCNTSDPQCPPDGR	K,F	KPC[Common Fixed:Carbamidomethyl on C]N[N-Glycosylation:H6N5A2F1 on N]TSDPQC[Common Fixed:Carbamidomethyl on C]PPDGR	3	4443.7	46.5324	0	[(b5-2163.75)+1, (b7-2147.75)+1, (b7-2309.80)+1, (b7-2366.83)+1, (b7-2512.88)+1, (b7-2632.92)+1, (b9-2147.75)+1, (b13-2512.88)+1];[y2+1, y5+1, y6+1, y8+1, y10+1, y11+1, (y12-2163.75)+1, (y13-2632.92)+1];[(M0-2715.96)+1, (M0-2632.92)+2, (M0-2512.88)+2, (M0-2366.83)+1, (M0-2309.80)+2, (M0-2163.75)+2, (M0-2147.75)+2, (M0-2001.69)+2, (M0-1985.70)+2, (M0-1839.64)+2, (M0-1823.65)+2, (M0-1677.59)+2, (M0…	[(b5-2163.75)+1:1153.47168, (b7-2147.75)+1:1371.53186, (b7-2309.80)+1:1209.48840, (b7-2366.83)+1:1152.46863, (b7-2512.88)+1:1006.41363, (b7-2632.92)+1:886.37482, (b9-2147.75)+1:1596.63391, (b13-2512.88)+1:1700.68262];[y2+1:232.14056, y5+1:541.27353, y6+1:701.30450, y8+1:926.41495, y10+1:1128.47360, y11+1:1229.51526, (y12-2163.75)+1:1895.80078, (y13-2632.92)+1:1586.62476];[(M0-2715.96)+1:1728.7396…	[(b5-2163.75)+1:-0.02123, (b7-2147.75)+1:-0.01493, (b7-2309.80)+1:-0.00557, (b7-2366.83)+1:-0.00388, (b7-2512.88)+1:-0.00097, (b7-2632.92)+1:0.00140, (b9-2147.75)+1:-0.02422, (b13-2512.88)+1:-0.00644];[y2+1:0.00014, y5+1:0.00064, y6+1:0.00097, y8+1:0.00007, y10+1:-0.00024, y11+1:-0.00627, (y12-2163.75)+1:0.01968, (y13-2632.92)+1:-0.00854];[(M0-2715.96)+1:-0.01094, (M0-2632.92)+2:-0.00975, (M0-251…	[(b5-2163.75)+1:-18.42, (b7-2147.75)+1:-10.89, (b7-2309.80)+1:-4.61, (b7-2366.83)+1:-3.37, (b7-2512.88)+1:-0.97, (b7-2632.92)+1:1.58, (b9-2147.75)+1:-15.18, (b13-2512.88)+1:-3.79];[y2+1:0.60, y5+1:1.19, y6+1:1.38, y8+1:0.08, y10+1:-0.22, y11+1:-5.10, (y12-2163.75)+1:10.39, (y13-2632.92)+1:-5.38];[(M0-2715.96)+1:-6.33, (M0-2632.92)+2:-5.38, (M0-2512.88)+2:-4.28, (M0-2366.83)+1:-4.15, (M0-2309.80)+…	[(b5-2163.75)+1:4075, (b7-2147.75)+1:3437, (b7-2309.80)+1:5112, (b7-2366.83)+1:4157, (b7-2512.88)+1:10476, (b7-2632.92)+1:3866, (b9-2147.75)+1:9160, (b13-2512.88)+1:3508];[y2+1:44335, y5+1:32355, y6+1:2879, y8+1:205431, y10+1:4889, y11+1:4660, (y12-2163.75)+1:6466, (y13-2632.92)+1:3249];[(M0-2715.96)+1:8877, (M0-2632.92)+2:9894, (M0-2512.88)+2:63448, (M0-2366.83)+1:25603, (M0-2309.80)+2:29339, (M…	46	T	0	0	0	16.0626	20.0983	10.3715	2715.96	H6N5A2F1	19.3899
D:\GlycoData\Hech-EThcD\EThcD-4000\raw\20190323_L1_Ag6_Zhu00015_SA_CHOKO_FT_imac_SAX_m2000_01_re.raw	7432	29.1574	7414	1124.45	3	3370.34	A0A061HYF8|A0A061HZS2|G3HF38	Cricetulus griseus OX=10029	Potassium/sodium hyperpolarization-activated cyclic nucleotide-gated channel 2-like protein|Basigin		TSDSGDQLITNSSESK	K,Y	TSDSGDQLITN[N-Glycosylation:H8N2 on N]SSESK	1	3370.33	46.5116	0	[b2+1, b3+1, b4+1, b5+1, b6+1, b7+1, b8+1, b9+1, b10+1, (b11-1499.50)+1, (b14-1499.50)+1];[y1+1, y2+1, y3+1, y4+1, y5+1, (y6-1296.42)+1, (y6-1499.50)+1, (y6-1619.54)+1, (y7-1134.37)+1, (y7-1296.42)+1, (y7-1499.50)+1, (y8-1134.37)+1, (y8-1296.42)+1, (y8-1499.50)+1, (y8-1619.54)+1, (y9-1296.42)+1, (y9-1499.50)+1, (y10-1499.50)+1, (y11-1499.50)+1, (y12-1296.42)+1, (y12-1499.50)+1, (y13-1499.50)+1, (…	[b2+1:189.08710, b3+1:304.11450, b4+1:391.14688, b5+1:448.16730, b6+1:563.19574, b7+1:691.25325, b8+1:804.33705, b9+1:917.42043, b10+1:1018.46893, (b11-1499.50)+1:1335.58911, (b14-1499.50)+1:1638.71863];[y1+1:147.11292, y2+1:234.14508, y3+1:363.18811, y4+1:450.22119, y5+1:537.25259, (y6-1296.42)+1:1057.46423, (y6-1499.50)+1:854.37417, (y6-1619.54)+1:734.33228, (y7-1134.37)+1:1320.55835, (y7-1296.…	[b2+1:0.00011, b3+1:0.00058, b4+1:0.00093, b5+1:-0.00012, b6+1:0.00138, b7+1:0.00031, b8+1:0.00004, b9+1:-0.00063, b10+1:0.00018, (b11-1499.50)+1:-0.00193, (b14-1499.50)+1:0.02094];[y1+1:0.00011, y2+1:0.00025, y3+1:0.00068, y4+1:0.00174, y5+1:0.00111, (y6-1296.42)+1:0.01108, (y6-1499.50)+1:0.00039, (y6-1619.54)+1:-0.00032, (y7-1134.37)+1:0.00470, (y7-1296.42)+1:0.00169, (y7-1499.50)+1:0.00130, (y…	[b2+1:0.61, b3+1:1.90, b4+1:2.37, b5+1:-0.27, b6+1:2.45, b7+1:0.45, b8+1:0.05, b9+1:-0.69, b10+1:0.18, (b11-1499.50)+1:-1.45, (b14-1499.50)+1:12.78];[y1+1:0.76, y2+1:1.06, y3+1:1.89, y4+1:3.87, y5+1:2.07, (y6-1296.42)+1:10.49, (y6-1499.50)+1:0.45, (y6-1619.54)+1:-0.44, (y7-1134.37)+1:3.56, (y7-1296.42)+1:1.46, (y7-1499.50)+1:1.36, (y8-1134.37)+1:1.78, (y8-1296.42)+1:-5.33, (y8-1499.50)+1:1.94, (y…	[b2+1:7963, b3+1:10355, b4+1:9005, b5+1:3618, b6+1:16656, b7+1:22750, b8+1:45758, b9+1:50655, b10+1:13382, (b11-1499.50)+1:3427, (b14-1499.50)+1:5012];[y1+1:6619, y2+1:28809, y3+1:10546, y4+1:17189, y5+1:31344, (y6-1296.42)+1:3338, (y6-1499.50)+1:26376, (y6-1619.54)+1:6890, (y7-1134.37)+1:5827, (y7-1296.42)+1:16929, (y7-1499.50)+1:110742, (y8-1134.37)+1:3598, (y8-1296.42)+1:9568, (y8-1499.50)+1:5…	46	T	0	0	0	35.1061	3.08145	8.32409	1702.58	H8N2	12.522
D:\GlycoData\Hech-EThcD\EThcD-4000\raw\20190323_L1_Ag6_Zhu00015_SA_CHOKO_FT_imac_SAX_m4000_02.raw	4712	20.2465	4685	1039.16	4	4152.61	A0A061ICY3|G3I740	Cricetulus griseus OX=10029	Pantetheinase	[144 to 158]	KPCNTSDPQCPPDGR	K,F	KPC[Common Fixed:Carbamidomethyl on C]N[N-Glycosylation:H6N5A1F1 on N]TSDPQC[Common Fixed:Carbamidomethyl on C]PPDGR	3	4152.6	46.4829	0	[b2+1, (b5-2221.79)+1, (b7-1856.66)+1, (b7-2075.73)+1, (b7-2221.79)+1, (b7-2341.83)+1, (b10-2221.79)+1, (b13-2221.79)+1];[y1+1, y2+1, y4+1, y5+1, y6+1, y8+1, y9+1, y10+1, y11+1, (y12-2018.71)+1, (y12-2221.79)+1, (y13-2221.79)+1, (y14-2221.79)+2];[(M0-2424.87)+1, (M0-2341.83)+2, (M0-2221.79)+1, (M0-2075.73)+1, (M0-2018.71)+2, (M0-1856.66)+2, (M0-1710.60)+2, (M0-1694.60)+2, (M0-1548.54)+2, (M0-1532…	[b2+1:226.15491, (b5-2221.79)+1:804.34650, (b7-1856.66)+1:1371.55200, (b7-2075.73)+1:1152.47292, (b7-2221.79)+1:1006.41498, (b7-2341.83)+1:886.37787, (b10-2221.79)+1:1391.55334, (b13-2221.79)+1:1700.69419];[y1+1:175.11844, y2+1:232.14026, y4+1:444.22058, y5+1:541.27325, y6+1:701.30481, y8+1:926.41368, y9+1:1041.44229, y10+1:1128.47449, y11+1:1229.52295, (y12-2018.71)+1:1749.70300, (y12-2221.79)+1…	[b2+1:-0.00010, (b5-2221.79)+1:-0.00913, (b7-1856.66)+1:0.00521, (b7-2075.73)+1:0.00041, (b7-2221.79)+1:0.00038, (b7-2341.83)+1:0.00445, (b10-2221.79)+1:-0.00324, (b13-2221.79)+1:0.00513];[y1+1:-0.00051, y2+1:-0.00016, y4+1:0.00046, y5+1:0.00037, y6+1:0.00127, y8+1:-0.00120, y9+1:0.00047, y10+1:0.00064, y11+1:0.00142, (y12-2018.71)+1:-0.02019, (y12-2221.79)+1:0.01877, (y13-2221.79)+1:-0.00260, (y…	[b2+1:-0.43, (b5-2221.79)+1:-11.37, (b7-1856.66)+1:3.80, (b7-2075.73)+1:0.36, (b7-2221.79)+1:0.38, (b7-2341.83)+1:5.03, (b10-2221.79)+1:-2.33, (b13-2221.79)+1:3.02];[y1+1:-2.95, y2+1:-0.68, y4+1:1.03, y5+1:0.68, y6+1:1.82, y8+1:-1.29, y9+1:0.45, y10+1:0.57, y11+1:1.16, (y12-2018.71)+1:-11.55, (y12-2221.79)+1:12.15, (y13-2221.79)+1:-1.52, (y14-2221.79)+2:2.28];[(M0-2424.87)+1:-3.83, (M0-2341.83)+2…	[b2+1:4633, (b5-2221.79)+1:5224, (b7-1856.66)+1:3355, (b7-2075.73)+1:14670, (b7-2221.79)+1:55893, (b7-2341.83)+1:6185, (b10-2221.79)+1:6623, (b13-2221.79)+1:9755];[y1+1:1999, y2+1:44783, y4+1:2309, y5+1:46700, y6+1:9613, y8+1:226211, y9+1:6008, y10+1:9694, y11+1:5999, (y12-2018.71)+1:4434, (y12-2221.79)+1:3594, (y13-2221.79)+1:8761, (y14-2221.79)+2:10606];[(M0-2424.87)+1:14138, (M0-2341.83)+2:153…	46	T	0	0	0	21.0964	15.0609	10.3257	2424.87	H6N5A1F1	24.549
D:\GlycoData\Hech-EThcD\EThcD-4000\raw\20190323_L1_Ag6_Zhu00015_SA_CHOKO_FT_imac_SAX_m2000_01_re.raw	13140	47.5187	13122	1365.08	4	5456.28	A0A061IM78|G3HK56	Cricetulus griseus OX=10029	Lysosome-associated membrane glycoprotein 1		ALNISPNDTASGSCSPHVVTLTVESK	R,N	ALNISPN[N-Glycosylation:H6N6A2 on N]DTASGSC[Common Fixed:Carbamidomethyl on C]SPHVVTLTVESK	2	5456.3	46.445	0	[b2+1, b3+1, b4+1, b5+1, (b8-2569.90)+1, (b10-2569.90)+1, (b11-2366.83)+1, (b11-2569.90)+1, (b12-2204.77)+1, (b13-2689.95)+1, (b18-2689.95)+1];[y2+1, y3+1, y4+1, y5+1, y6+1, y7+1, y8+1, y9+1, y11+1, y13+1, y14+1, y15+1, y16+1, y17+1, y18+1, y19+1, (y21-2569.90)+2, (y22-2569.90)+2];[(M0-2772.98)+2, (M0-2689.95)+2, (M0-2569.90)+2, (M0-2366.83)+2, (M0-2204.77)+2, (M0-2042.72)+2, (M0-1880.67)+2];[D12…	[b2+1:185.12856, b3+1:299.17194, b4+1:412.25671, b5+1:499.28870, (b8-2569.90)+1:1028.48499, (b10-2569.90)+1:1200.59265, (b11-2366.83)+1:1490.70752, (b11-2569.90)+1:1287.60669, (b12-2204.77)+1:1709.79358, (b13-2689.95)+1:1311.61133, (b18-2689.95)+1:1891.87317];[y2+1:234.14517, y3+1:363.18924, y4+1:462.25403, y5+1:563.30530, y6+1:676.38873, y7+1:777.43784, y8+1:876.50671, y9+1:975.57458, y11+1:1209…	[b2+1:0.00010, b3+1:0.00055, b4+1:0.00127, b5+1:0.00122, (b8-2569.90)+1:-0.00449, (b10-2569.90)+1:0.01838, (b11-2366.83)+1:0.02185, (b11-2569.90)+1:0.00039, (b12-2204.77)+1:0.03363, (b13-2689.95)+1:-0.00728, (b18-2689.95)+1:0.01179];[y2+1:0.00034, y3+1:0.00181, y4+1:-0.00181, y5+1:0.00178, y6+1:0.00115, y7+1:0.00258, y8+1:0.00303, y9+1:0.00250, y11+1:0.00193, y13+1:-0.00682, y14+1:0.00363, y15+1:…	[b2+1:0.55, b3+1:1.86, b4+1:3.08, b5+1:2.45, (b8-2569.90)+1:-4.37, (b10-2569.90)+1:15.32, (b11-2366.83)+1:14.67, (b11-2569.90)+1:0.30, (b12-2204.77)+1:19.68, (b13-2689.95)+1:-5.56, (b18-2689.95)+1:6.24];[y2+1:1.46, y3+1:5.01, y4+1:-3.93, y5+1:3.16, y6+1:1.70, y7+1:3.32, y8+1:3.46, y9+1:2.56, y11+1:1.60, y13+1:-4.68, y14+1:2.36, y15+1:3.58, y16+1:1.33, y17+1:-4.96, y18+1:-2.04, y19+1:-6.79, (y21-2…	[b2+1:3157, b3+1:21517, b4+1:5604, b5+1:12590, (b8-2569.90)+1:3028, (b10-2569.90)+1:14912, (b11-2366.83)+1:4411, (b11-2569.90)+1:3292, (b12-2204.77)+1:4626, (b13-2689.95)+1:3220, (b18-2689.95)+1:8111];[y2+1:3479, y3+1:3722, y4+1:3448, y5+1:14550, y6+1:5869, y7+1:21608, y8+1:22845, y9+1:6184, y11+1:16827, y13+1:4503, y14+1:4527, y15+1:5137, y16+1:12193, y17+1:6792, y18+1:6883, y19+1:3673, (y21-256…	46	T	0	0	0	29.0286	7.04617	10.3702	2772.98	H6N6A2	19.6948
D:\GlycoData\Hech-EThcD\EThcD-4000\raw\20190323_L1_Ag6_Zhu00015_SA_CHOKO_FT_imac_SAX_m4000_01.raw	15177	55.729	15154	1104.21	4	4412.8	G3HQM6	Cricetulus griseus OX=10029	Endoplasmin	[215 to 237]	HNNDTQHIWESDSNEFSVIADPR	K,G	HNN[N-Glycosylation:H8N2 on N]DTQHIWESDSNEFSVIADPR	1	4412.78	46.3914	0	[b2+1, (b4-1134.37)+1, (b4-1499.50)+1, (b6-1499.50)+1, (b7-1499.50)+1, (b8-1134.37)+1, (b8-1296.42)+1, (b8-1499.50)+1, (b9-1499.50)+1, (b9-1619.54)+1, (b10-1296.42)+2, (b10-1499.50)+1, (b11-1296.42)+1, (b12-1499.50)+1, (b15-1296.42)+2, (b15-1499.50)+2, (b16-1499.50)+2, (b17-1499.50)+2, (b21-1499.50)+2];[y1+1, y2+1, y3+1, y4+1, y5+1, y6+1, y7+1, y8+1, y9+1, y11+1, y13+1, y14+1, y15+1, y16+1];[(M0-…	[b2+1:252.10971, (b4-1134.37)+1:1049.39685, (b4-1499.50)+1:684.26117, (b6-1499.50)+1:913.36611, (b7-1499.50)+1:1050.42214, (b8-1134.37)+1:1528.64978, (b8-1296.42)+1:1366.58618, (b8-1499.50)+1:1163.50061, (b9-1499.50)+1:1349.60502, (b9-1619.54)+1:1229.54102, (b10-1296.42)+2:841.35308, (b10-1499.50)+1:1478.63451, (b11-1296.42)+1:1768.74255, (b12-1499.50)+1:1680.67310, (b15-1296.42)+2:1107.44681, (b…	[b2+1:0.00059, (b4-1134.37)+1:0.00630, (b4-1499.50)+1:0.00281, (b6-1499.50)+1:0.00150, (b7-1499.50)+1:-0.00138, (b8-1134.37)+1:0.01000, (b8-1296.42)+1:-0.00078, (b8-1499.50)+1:-0.00698, (b9-1499.50)+1:0.01812, (b9-1619.54)+1:-0.00471, (b10-1296.42)+2:-0.00999, (b10-1499.50)+1:0.00501, (b11-1296.42)+1:0.00166, (b12-1499.50)+1:-0.01537, (b15-1296.42)+2:0.00096, (b15-1499.50)+2:0.00153, (b16-1499.50…	[b2+1:2.37, (b4-1134.37)+1:6.01, (b4-1499.50)+1:4.12, (b6-1499.50)+1:1.64, (b7-1499.50)+1:-1.31, (b8-1134.37)+1:6.55, (b8-1296.42)+1:-0.57, (b8-1499.50)+1:-6.00, (b9-1499.50)+1:13.44, (b9-1619.54)+1:-3.83, (b10-1296.42)+2:-5.94, (b10-1499.50)+1:3.39, (b11-1296.42)+1:0.94, (b12-1499.50)+1:-9.15, (b15-1296.42)+2:0.43, (b15-1499.50)+2:0.76, (b16-1499.50)+2:-0.07, (b17-1499.50)+2:-0.59, (b21-1499.50)…	[b2+1:6822, (b4-1134.37)+1:2479, (b4-1499.50)+1:5932, (b6-1499.50)+1:9548, (b7-1499.50)+1:12042, (b8-1134.37)+1:2881, (b8-1296.42)+1:5078, (b8-1499.50)+1:31365, (b9-1499.50)+1:11097, (b9-1619.54)+1:6731, (b10-1296.42)+2:7202, (b10-1499.50)+1:8812, (b11-1296.42)+1:3104, (b12-1499.50)+1:4269, (b15-1296.42)+2:11716, (b15-1499.50)+2:26114, (b16-1499.50)+2:17061, (b17-1499.50)+2:18207, (b21-1499.50)+2…	46	T	0	0	0	33.2134	5.04635	8.13165	1702.58	H8N2	14.4019
D:\GlycoData\Hech-EThcD\EThcD-4000\raw\20190323_L1_Ag6_Zhu00015_SA_CHOKO_FT_imac_SAX_m2000_01_re.raw	5226	21.8048	5208	964.732	3	2891.18	G3IK05	Cricetulus griseus OX=10029	Lactadherin (Fragment)	[189 to 199]	FIQNASGSGDK	K,V	FIQN[N-Glycosylation:H5N4F1 on N]ASGSGDK	1	2891.17	45.6688	0	[b2+1, b3+1, (b4-1200.43)+1, (b4-1565.56)+1, (b5-1200.43)+1, (b5-1565.56)+1, (b6-1216.42)+1, (b6-1565.56)+1, (b6-1685.60)+1, (b7-1216.42)+1, (b8-1565.56)+1, (b9-1362.48)+1, (b10-1362.48)+1, (b10-1565.56)+1, (b10-1685.60)+1];[y1+1, y3+1, y4+1, y5+1, y6+1, y7+1, (y8-1200.43)+1, (y8-1565.56)+1, (y8-1685.60)+1, (y9-1565.56)+1, (y10-1362.48)+1, (y10-1565.56)+1];[(M0-1768.64)+1, (M0-1685.60)+1, (M0-156…	[b2+1:261.15985, b3+1:389.21860, (b4-1200.43)+1:1071.48438, (b4-1565.56)+1:706.34241, (b5-1200.43)+1:1142.49707, (b5-1565.56)+1:777.38062, (b6-1216.42)+1:1213.55276, (b6-1565.56)+1:864.40247, (b6-1685.60)+1:744.36731, (b7-1216.42)+1:1270.59204, (b8-1565.56)+1:1008.46222, (b9-1362.48)+1:1268.57690, (b10-1362.48)+1:1383.60986, (b10-1565.56)+1:1180.51685, (b10-1685.60)+1:1060.47620];[y1+1:147.11299,…	[b2+1:0.00010, b3+1:0.00027, (b4-1200.43)+1:0.01156, (b4-1565.56)+1:0.00178, (b5-1200.43)+1:-0.01286, (b5-1565.56)+1:0.00287, (b6-1216.42)+1:0.00571, (b6-1565.56)+1:-0.00731, (b6-1685.60)+1:-0.00128, (b7-1216.42)+1:0.02353, (b8-1565.56)+1:-0.00104, (b9-1362.48)+1:0.01281, (b10-1362.48)+1:0.01882, (b10-1565.56)+1:0.00518, (b10-1685.60)+1:0.00571];[y1+1:0.00019, y3+1:0.00038, y4+1:0.00033, y5+1:0.0…	[b2+1:0.37, b3+1:0.68, (b4-1200.43)+1:10.80, (b4-1565.56)+1:2.52, (b5-1200.43)+1:-11.27, (b5-1565.56)+1:3.70, (b6-1216.42)+1:4.71, (b6-1565.56)+1:-8.46, (b6-1685.60)+1:-1.72, (b7-1216.42)+1:18.53, (b8-1565.56)+1:-1.04, (b9-1362.48)+1:10.10, (b10-1362.48)+1:13.61, (b10-1565.56)+1:4.39, (b10-1685.60)+1:5.39];[y1+1:1.28, y3+1:1.19, y4+1:0.82, y5+1:4.17, y6+1:2.28, y7+1:4.01, (y8-1200.43)+1:-1.41, (y…	[b2+1:10131, b3+1:15868, (b4-1200.43)+1:4519, (b4-1565.56)+1:5673, (b5-1200.43)+1:4017, (b5-1565.56)+1:13458, (b6-1216.42)+1:44130, (b6-1565.56)+1:17551, (b6-1685.60)+1:4185, (b7-1216.42)+1:11585, (b8-1565.56)+1:8591, (b9-1362.48)+1:5147, (b10-1362.48)+1:4684, (b10-1565.56)+1:36349, (b10-1685.60)+1:5006];[y1+1:6965, y3+1:11090, y4+1:13303, y5+1:43141, y6+1:94346, y7+1:58096, (y8-1200.43)+1:4218, …	45	T	0	0	0	27.0169	10.1837	8.46812	1768.64	H5N4F1	21.3701
D:\GlycoData\Hech-EThcD\EThcD-4000\raw\20190323_L1_Ag6_Zhu00015_SA_CHOKO_FT_imac_SAX_m4000_01.raw	16874	61.2336	16857	1359.79	4	5435.14	G3HZ55	Cricetulus griseus OX=10029	Integrin beta	[34 to 63]	SCGDCIQAGPNCGWCTNTTFLQEGMPTSAR	K,C	SC[Common Fixed:Carbamidomethyl on C]GDC[Common Fixed:Carbamidomethyl on C]IQAGPNC[Common Fixed:Carbamidomethyl on C]GWC[Common Fixed:Carbamidomethyl on C]TN[N-Glycosylation:H5N4A1F1 on N]TTFLQEGMPTSAR	5	5435.12	45.6357	0	[b2+1, b4+1, b5+1, b6+1, b7+1, b8+1, b9+1, b11+1, b12+1, b13+1, b14+1, b15+1, b16+1];[y1+1, y2+1, y3+1, y4+1, y5+1, y6+1, y7+1, y8+1, y9+1, y10+1, y11+1, y12+1, y13+1, (y14-1856.66)+1, (y15-1856.66)+1, (y16-1856.66)+1, (y18-1856.66)+1, (y22-1856.66)+2, (y24-1856.66)+2];[(M0-2059.73)+2, (M0-1976.70)+2, (M0-1856.66)+2];[D126+1, D138+1, D144+1, D163+1, D168+1, D186+1, D204+1, D274+1, D292+1, D366+1]	[b2+1:248.06995, b4+1:420.11990, b5+1:580.14966, b6+1:693.23474, b7+1:821.29204, b8+1:892.32916, b9+1:949.35144, b11+1:1160.44448, b12+1:1320.47636, b13+1:1377.49756, b14+1:1563.57983, b15+1:1723.60242, b16+1:1824.64819];[y1+1:175.11932, y2+1:246.15647, y3+1:333.18907, y4+1:434.23822, y5+1:531.28924, y6+1:662.32985, y7+1:719.35107, y8+1:848.39272, y9+1:976.45128, y10+1:1089.53522, y11+1:1236.6033…	[b2+1:-0.00001, b4+1:0.00154, b5+1:0.00065, b6+1:0.00167, b7+1:0.00039, b8+1:0.00039, b9+1:0.00121, b11+1:-0.00144, b12+1:-0.00021, b13+1:-0.00047, b14+1:0.00249, b15+1:-0.00558, b16+1:-0.00748];[y1+1:0.00036, y2+1:0.00040, y3+1:0.00098, y4+1:0.00245, y5+1:0.00071, y6+1:0.00083, y7+1:0.00059, y8+1:-0.00036, y9+1:-0.00038, y10+1:-0.00050, y11+1:-0.00077, y12+1:-0.00106, y13+1:-0.00173, (y14-1856.6…	[b2+1:-0.03, b4+1:3.68, b5+1:1.12, b6+1:2.41, b7+1:0.48, b8+1:0.44, b9+1:1.28, b11+1:-1.24, b12+1:-0.16, b13+1:-0.34, b14+1:1.59, b15+1:-3.24, b16+1:-4.10];[y1+1:2.09, y2+1:1.65, y3+1:2.95, y4+1:5.65, y5+1:1.33, y6+1:1.25, y7+1:0.82, y8+1:-0.43, y9+1:-0.39, y10+1:-0.46, y11+1:-0.63, y12+1:-0.79, y13+1:-1.20, (y14-1856.66)+1:-6.55, (y15-1856.66)+1:-5.04, (y16-1856.66)+1:-3.15, (y18-1856.66)+1:4.58…	[b2+1:9351, b4+1:13691, b5+1:18740, b6+1:40727, b7+1:64436, b8+1:104590, b9+1:34594, b11+1:17861, b12+1:16658, b13+1:10220, b14+1:23223, b15+1:9474, b16+1:6356];[y1+1:47851, y2+1:29647, y3+1:43768, y4+1:8687, y5+1:522284, y6+1:53404, y7+1:234139, y8+1:176333, y9+1:225031, y10+1:186923, y11+1:104383, y12+1:76465, y13+1:49945, (y14-1856.66)+1:11519, (y15-1856.66)+1:11090, (y16-1856.66)+1:18619, (y1…	45	T	0	0	0	32.1501	3.01629	10.4693	2059.73	H5N4A1F1	18.2884
D:\GlycoData\Hech-EThcD\EThcD-4000\raw\20190323_L1_Ag6_Zhu00015_SA_CHOKO_FT_imac_SAX_m4000_02.raw	7977	31.7042	7959	1262.51	3	3784.5	A0A061IMQ7|G3HW34	Cricetulus griseus OX=10029	Prolow-density lipoprotein receptor-related protein 1		LTSCATNASICGDEAR	K,C	LTSC[Common Fixed:Carbamidomethyl on C]ATN[N-Glycosylation:H5N4A1F1 on N]ASIC[Common Fixed:Carbamidomethyl on C]GDEAR	3	3784.48	45.632	0	[b2+1, b4+1, b5+1, b6+1, (b7-1856.66)+1, (b8-1976.70)+1, (b9-1856.66)+1];[y1+1, y2+1, y3+1, y4+1, y5+1, y6+1, y7+1, y8+1, y9+1, (y10-1856.66)+1, (y10-1976.70)+1, (y11-1856.66)+1, (y12-1710.60)+1, (y12-1856.66)+1, (y12-1976.70)+1, (y14-1856.66)+1];[(M0-2059.73)+1, (M0-1976.70)+1, (M0-1856.66)+1, (M0-1710.60)+1, (M0-1653.58)+1, (M0-1507.52)+1, (M0-1491.52)+1, (M0-1345.47)+1, (M0-1329.47)+1, (M0-118…	[b2+1:215.13898, b4+1:462.20148, b5+1:533.23962, b6+1:634.29205, (b7-1856.66)+1:951.40649, (b8-1976.70)+1:902.39215, (b9-1856.66)+1:1109.47473];[y1+1:175.11902, y2+1:246.15646, y3+1:375.19925, y4+1:490.22690, y5+1:547.24872, y6+1:707.27920, y7+1:820.36422, y8+1:907.39532, y9+1:978.43227, (y10-1856.66)+1:1295.55652, (y10-1976.70)+1:1175.51599, (y11-1856.66)+1:1396.60327, (y12-1710.60)+1:1613.71924…	[b2+1:-0.00004, b4+1:-0.00022, b5+1:0.00081, b6+1:0.00556, (b7-1856.66)+1:-0.00229, (b8-1976.70)+1:-0.01257, (b9-1856.66)+1:-0.00320];[y1+1:0.00007, y2+1:0.00040, y3+1:0.00059, y4+1:0.00130, y5+1:0.00165, y6+1:0.00149, y7+1:0.00244, y8+1:0.00151, y9+1:0.00135, (y10-1856.66)+1:0.00330, (y10-1976.70)+1:0.00395, (y11-1856.66)+1:0.00237, (y12-1710.60)+1:0.02332, (y12-1856.66)+1:0.00457, (y12-1976.70)…	[b2+1:-0.20, b4+1:-0.47, b5+1:1.53, b6+1:8.79, (b7-1856.66)+1:-2.41, (b8-1976.70)+1:-13.94, (b9-1856.66)+1:-2.88];[y1+1:0.38, y2+1:1.62, y3+1:1.58, y4+1:2.65, y5+1:3.02, y6+1:2.11, y7+1:2.98, y8+1:1.67, y9+1:1.38, (y10-1856.66)+1:2.55, (y10-1976.70)+1:3.37, (y11-1856.66)+1:1.70, (y12-1710.60)+1:14.46, (y12-1856.66)+1:3.11, (y12-1976.70)+1:-8.54, (y14-1856.66)+1:2.78];[(M0-2059.73)+1:-7.86, (M0-19…	[b2+1:2506, b4+1:4375, b5+1:6830, b6+1:2726, (b7-1856.66)+1:4019, (b8-1976.70)+1:2805, (b9-1856.66)+1:2325];[y1+1:10177, y2+1:17795, y3+1:36082, y4+1:7422, y5+1:34043, y6+1:83821, y7+1:38977, y8+1:104613, y9+1:47508, (y10-1856.66)+1:9863, (y10-1976.70)+1:3816, (y11-1856.66)+1:8703, (y12-1710.60)+1:6397, (y12-1856.66)+1:4065, (y12-1976.70)+1:2357, (y14-1856.66)+1:7102];[(M0-2059.73)+1:93125, (M0-1…	45	T	0	0	0	23.044	12.0633	10.5247	2059.73	H5N4A1F1	14.8945
D:\GlycoData\Hech-EThcD\EThcD-4000\raw\20190323_L1_Ag6_Zhu00015_SA_CHOKO_FT_imac_SAX_m2000_02.raw	12652	45.8856	12626	1374.57	4	5494.24	Q9ERF7	Cricetulus griseus OX=10029	Intercellular adhesion molecule 1	[342 to 363]	LSGAPPGQVQFTLNASSEDHER	R,I	LSGAPPGQVQFTLN[N-Glycosylation:H8N7A1F1 on N]ASSEDHER	1	5494.25	45.6087	0	[b3+1, b4+1, b5+1, b8+1, b9+1, b10+1, b11+1, b12+1, b13+1];[y1+1, y2+1, y3+1, y4+1, y6+1, y7+1, y8+1, (y9-2952.05)+1, (y10-2602.91)+1, (y12-2586.92)+1, (y12-2952.05)+1, (y13-2952.05)+1, (y16-3072.09)+1, (y18-2748.97)+2, (y18-2805.99)+2, (y18-2952.05)+2];[(M0-3155.13)+2, (M0-3072.09)+2, (M0-2952.05)+2, (M0-2805.99)+2, (M0-2748.97)+2, (M0-2586.92)+2, (M0-2424.87)+2, (M0-2262.81)+2, (M0-1897.68)+2, …	[b3+1:258.14572, b4+1:329.18231, b5+1:426.23676, b8+1:708.36981, b9+1:807.43648, b10+1:935.49396, b11+1:1082.56384, b12+1:1183.60486, b13+1:1296.69043];[y1+1:175.11891, y2+1:304.16196, y3+1:441.22137, y4+1:556.24811, y6+1:772.32080, y7+1:859.35541, y8+1:930.39154, (y9-2952.05)+1:1247.51392, (y10-2602.91)+1:1709.75073, (y12-2586.92)+1:1973.85120, (y12-2952.05)+1:1608.72245, (y13-2952.05)+1:1736.76…	[b3+1:0.00089, b4+1:0.00037, b5+1:0.00205, b8+1:0.00230, b9+1:0.00055, b10+1:-0.00055, b11+1:0.00092, b12+1:-0.00574, b13+1:-0.00423];[y1+1:-0.00004, y2+1:0.00041, y3+1:0.00092, y4+1:0.00071, y6+1:-0.00122, y7+1:0.00136, y8+1:0.00038, (y9-2952.05)+1:0.00045, (y10-2602.91)+1:0.01593, (y12-2586.92)+1:0.00539, (y12-2952.05)+1:0.00884, (y13-2952.05)+1:-0.00840, (y16-3072.09)+1:-0.03291, (y18-2748.97)…	[b3+1:3.46, b4+1:1.11, b5+1:4.81, b8+1:3.25, b9+1:0.69, b10+1:-0.59, b11+1:0.85, b12+1:-4.85, b13+1:-3.27];[y1+1:-0.23, y2+1:1.36, y3+1:2.08, y4+1:1.27, y6+1:-1.58, y7+1:1.58, y8+1:0.41, (y9-2952.05)+1:0.36, (y10-2602.91)+1:9.32, (y12-2586.92)+1:2.73, (y12-2952.05)+1:5.50, (y13-2952.05)+1:-4.84, (y16-3072.09)+1:-17.32, (y18-2748.97)+2:-2.34, (y18-2805.99)+2:1.65, (y18-2952.05)+2:0.78];[(M0-3155.1…	[b3+1:4082, b4+1:5615, b5+1:3953, b8+1:6021, b9+1:13397, b10+1:6884, b11+1:5051, b12+1:3986, b13+1:7025];[y1+1:3932, y2+1:3425, y3+1:13656, y4+1:4976, y6+1:5566, y7+1:13605, y8+1:10281, (y9-2952.05)+1:3613, (y10-2602.91)+1:5000, (y12-2586.92)+1:3562, (y12-2952.05)+1:16036, (y13-2952.05)+1:3686, (y16-3072.09)+1:3192, (y18-2748.97)+2:9900, (y18-2805.99)+2:9043, (y18-2952.05)+2:42547];[(M0-3155.13)+…	45	T	0	0	0	25.0307	10.0631	10.5149	3155.13	H8N7A1F1	21.8571
D:\GlycoData\Hech-EThcD\EThcD-4000\raw\20190323_L1_Ag6_Zhu00015_SA_CHOKO_FT_imac_SAX_m2000_01_re.raw	5517	22.7919	5501	1159.13	3	3474.36	G3IK05	Cricetulus griseus OX=10029	Lactadherin (Fragment)	[189 to 199]	FIQNASGSGDK	K,V	FIQN[N-Glycosylation:H5N4A1F3 on N]ASGSGDK	1	3474.38	45.5815	0	[b2+1, b3+1, (b4-2148.77)+1, (b5-1799.63)+1, (b5-2148.77)+1, (b6-1799.63)+1, (b6-1945.69)+1, (b6-2148.77)+1, (b7-2002.71)+1, (b8-2002.71)+1, (b8-2148.77)+1];[y4+1, y5+1, y6+1, y7+1, (y8-1945.69)+1, (y8-2002.71)+1, (y8-2148.77)+1, (y9-2148.77)+1, (y10-1783.64)+1, (y10-1799.63)+1, (y10-1945.69)+1, (y10-2002.71)+1, (y10-2148.77)+1, (y10-2268.81)+1];[(M0-2351.85)+1, (M0-2268.81)+1, (M0-2148.77)+2, (M…	[b2+1:261.15942, b3+1:389.21854, (b4-2148.77)+1:706.33899, (b5-1799.63)+1:1126.53491, (b5-2148.77)+1:777.37610, (b6-1799.63)+1:1213.55054, (b6-1945.69)+1:1067.47180, (b6-2148.77)+1:864.40863, (b7-2002.71)+1:1067.47180, (b8-2002.71)+1:1154.51172, (b8-2148.77)+1:1008.46497];[y4+1:406.19424, y5+1:463.21625, y6+1:550.24847, y7+1:621.28424, (y8-1945.69)+1:1141.47998, (y8-2002.71)+1:1084.48303, (y8-214…	[b2+1:-0.00033, b3+1:0.00020, (b4-2148.77)+1:-0.00164, (b5-1799.63)+1:0.01989, (b5-2148.77)+1:-0.00164, (b6-1799.63)+1:0.00349, (b6-1945.69)+1:-0.01734, (b6-2148.77)+1:-0.00114, (b7-2002.71)+1:-0.01734, (b8-2002.71)+1:-0.00945, (b8-2148.77)+1:0.00170];[y4+1:0.00101, y5+1:0.00154, y6+1:0.00174, y7+1:0.00040, (y8-1945.69)+1:-0.00553, (y8-2002.71)+1:0.01898, (y8-2148.77)+1:-0.00185, (y9-2148.77)+1:0…	[b2+1:-1.27, b3+1:0.53, (b4-2148.77)+1:-2.33, (b5-1799.63)+1:17.67, (b5-2148.77)+1:-2.12, (b6-1799.63)+1:2.87, (b6-1945.69)+1:-16.26, (b6-2148.77)+1:-1.32, (b7-2002.71)+1:-16.26, (b8-2002.71)+1:-8.20, (b8-2148.77)+1:1.69];[y4+1:2.48, y5+1:3.34, y6+1:3.17, y7+1:0.64, (y8-1945.69)+1:-4.85, (y8-2002.71)+1:17.52, (y8-2148.77)+1:-1.97, (y9-2148.77)+1:5.27, (y10-1783.64)+1:-4.68, (y10-1799.63)+1:-12.56…	[b2+1:11456, b3+1:10090, (b4-2148.77)+1:7013, (b5-1799.63)+1:13737, (b5-2148.77)+1:7131, (b6-1799.63)+1:22839, (b6-1945.69)+1:16006, (b6-2148.77)+1:9957, (b7-2002.71)+1:16006, (b8-2002.71)+1:7968, (b8-2148.77)+1:6580];[y4+1:7649, y5+1:24115, y6+1:50658, y7+1:30625, (y8-1945.69)+1:5940, (y8-2002.71)+1:11870, (y8-2148.77)+1:23626, (y9-2148.77)+1:21290, (y10-1783.64)+1:36778, (y10-1799.63)+1:19849, …	45	T	0	0	0	25.0333	10.06	10.4883	2351.85	H5N4A1F3	17.9703
D:\GlycoData\Hech-EThcD\EThcD-4000\raw\20190323_L1_Ag6_Zhu00015_SA_CHOKO_FT_imac_SAX_m4000_01.raw	12658	47.5245	12639	1733.71	3	5198.11	A0A061I5S4|G3HAI3	Cricetulus griseus OX=10029	Follistatin-related protein 1		FVEQNETAINITTYADQENNK	K,L	FVEQN[N-Glycosylation:H5N6A2F1 on N]ETAINITTYADQENNK	1	5198.12	45.5809	0	[b2+1, b4+1, (b5-2553.91)+1, (b6-2553.91)+1, (b6-2673.95)+1, (b7-2553.91)+1, (b8-2553.91)+1, (b9-2553.91)+1, (b9-2673.95)+1, (b10-2553.91)+1, (b11-2350.83)+1, (b11-2553.91)+1, (b11-2673.95)+1, (b12-2553.91)+1, (b13-2407.85)+1, (b15-2553.91)+1, (b20-2204.77)+1, (b20-2407.85)+2];[y2+1, y3+1, y4+1, y5+1, y6+1, y7+1, y8+1, y9+1, y10+1, y11+1, y12+1, y13+1, y14+1, y15+1];[(M0-2756.99)+2, (M0-2553.91)+…	[b2+1:247.14449, b4+1:504.24180, (b5-2553.91)+1:821.36859, (b6-2553.91)+1:950.41132, (b6-2673.95)+1:830.36731, (b7-2553.91)+1:1051.46326, (b8-2553.91)+1:1122.49637, (b9-2553.91)+1:1235.57949, (b9-2673.95)+1:1115.53137, (b10-2553.91)+1:1349.62158, (b11-2350.83)+1:1665.79150, (b11-2553.91)+1:1462.71021, (b11-2673.95)+1:1342.65601, (b12-2553.91)+1:1563.74756, (b13-2407.85)+1:1810.85474, (b15-2553.91…	[b2+1:0.00038, b4+1:-0.00348, (b5-2553.91)+1:0.00102, (b6-2553.91)+1:0.00115, (b6-2673.95)+1:-0.00168, (b7-2553.91)+1:0.00541, (b8-2553.91)+1:0.00141, (b9-2553.91)+1:0.00047, (b9-2673.95)+1:-0.00647, (b10-2553.91)+1:-0.00037, (b11-2350.83)+1:0.00612, (b11-2553.91)+1:0.00419, (b11-2673.95)+1:-0.00883, (b12-2553.91)+1:-0.00613, (b13-2407.85)+1:-0.00454, (b15-2553.91)+1:-0.00472, (b20-2204.77)+1:0.0…	[b2+1:1.55, b4+1:-6.91, (b5-2553.91)+1:1.24, (b6-2553.91)+1:1.21, (b6-2673.95)+1:-2.02, (b7-2553.91)+1:5.15, (b8-2553.91)+1:1.26, (b9-2553.91)+1:0.38, (b9-2673.95)+1:-5.80, (b10-2553.91)+1:-0.27, (b11-2350.83)+1:3.68, (b11-2553.91)+1:2.87, (b11-2673.95)+1:-6.58, (b12-2553.91)+1:-3.92, (b13-2407.85)+1:-2.51, (b15-2553.91)+1:-2.49, (b20-2204.77)+1:14.53, (b20-2407.85)+2:17.94];[y2+1:-0.12, y3+1:1.3…	[b2+1:2525, b4+1:19903, (b5-2553.91)+1:3613, (b6-2553.91)+1:3018, (b6-2673.95)+1:2667, (b7-2553.91)+1:3776, (b8-2553.91)+1:7810, (b9-2553.91)+1:11127, (b9-2673.95)+1:2480, (b10-2553.91)+1:4812, (b11-2350.83)+1:5218, (b11-2553.91)+1:11418, (b11-2673.95)+1:3127, (b12-2553.91)+1:3192, (b13-2407.85)+1:3349, (b15-2553.91)+1:5404, (b20-2204.77)+1:3673, (b20-2407.85)+2:46343];[y2+1:6963, y3+1:13413, y4+…	45	T	0	0	0	32.1317	3.01733	10.4319	2756.99	H5N6A2F1	12.7566
D:\GlycoData\Hech-EThcD\EThcD-4000\raw\20190323_L1_Ag6_Zhu00015_SA_CHOKO_FT_imac_SAX_m2000_01_re.raw	13063	47.2759	13036	1356.06	4	5420.22	Q9ERF7	Cricetulus griseus OX=10029	Intercellular adhesion molecule 1	[342 to 363]	LSGAPPGQVQFTLNASSEDHER	R,I	LSGAPPGQVQFTLN[N-Glycosylation:H7N6A2F1 on N]ASSEDHER	1	5420.21	45.556	0	[b2+1, b3+1, b4+1, b8+1, b9+1, b10+1, b11+1, b13+1, (b18-2528.88)+2];[y1+1, y3+1, y4+1, y6+1, y7+1, y8+1, (y12-2878.02)+1, (y16-2998.06)+1, (y18-2512.88)+2, (y18-2674.94)+2, (y18-2731.96)+2, (y18-2878.02)+2, (y20-2674.94)+2];[(M0-3081.09)+2, (M0-2998.06)+2, (M0-2878.02)+2, (M0-2731.96)+2, (M0-2674.94)+2, (M0-2512.88)+2, (M0-2350.83)+2, (M0-2204.77)+2, (M0-2188.78)+2, (M0-2042.72)+2, (M0-1985.70)+…	[b2+1:201.12279, b3+1:258.14438, b4+1:329.18161, b8+1:708.36755, b9+1:807.43365, b10+1:935.49213, b11+1:1082.56775, b13+1:1296.69470, (b18-2528.88)+2:1169.03284];[y1+1:175.11911, y3+1:441.22076, y4+1:556.24780, y6+1:772.32245, y7+1:859.35596, y8+1:930.39117, (y12-2878.02)+1:1608.71899, (y16-2998.06)+1:1900.86707, (y18-2512.88)+2:1290.58443, (y18-2674.94)+2:1209.55570, (y18-2731.96)+2:1181.04000, …	[b2+1:-0.00058, b3+1:-0.00045, b4+1:-0.00034, b8+1:0.00004, b9+1:-0.00227, b10+1:-0.00238, b11+1:0.00483, b13+1:0.00004, (b18-2528.88)+2:-0.03961];[y1+1:0.00016, y3+1:0.00031, y4+1:0.00040, y6+1:0.00043, y7+1:0.00191, y8+1:0.00001, (y12-2878.02)+1:0.00538, (y16-2998.06)+1:-0.01240, (y18-2512.88)+2:0.00321, (y18-2674.94)+2:-0.00143, (y18-2731.96)+2:-0.01137, (y18-2878.02)+2:-0.00010, (y20-2674.94)…	[b2+1:-2.91, b3+1:-1.77, b4+1:-1.02, b8+1:0.05, b9+1:-2.82, b10+1:-2.55, b11+1:4.46, b13+1:0.03, (b18-2528.88)+2:-16.95];[y1+1:0.91, y3+1:0.70, y4+1:0.73, y6+1:0.55, y7+1:2.22, y8+1:0.01, (y12-2878.02)+1:3.34, (y16-2998.06)+1:-6.53, (y18-2512.88)+2:1.24, (y18-2674.94)+2:-0.59, (y18-2731.96)+2:-4.82, (y18-2878.02)+2:-0.04, (y20-2674.94)+2:18.02];[(M0-3081.09)+2:-9.22, (M0-2998.06)+2:-5.26, (M0-287…	[b2+1:2172, b3+1:3129, b4+1:3646, b8+1:7383, b9+1:11588, b10+1:6288, b11+1:3816, b13+1:4133, (b18-2528.88)+2:15066];[y1+1:4868, y3+1:15129, y4+1:5515, y6+1:3749, y7+1:10681, y8+1:6944, (y12-2878.02)+1:14162, (y16-2998.06)+1:2742, (y18-2512.88)+2:9376, (y18-2674.94)+2:8838, (y18-2731.96)+2:9080, (y18-2878.02)+2:38502, (y20-2674.94)+2:7723];[(M0-3081.09)+2:21038, (M0-2998.06)+2:19935, (M0-2878.02)+…	45	T	0	0	0	22.0311	13.0767	10.4482	3081.09	H7N6A2F1	17.1056
D:\GlycoData\Hech-EThcD\EThcD-4000\raw\20190323_L1_Ag6_Zhu00015_SA_CHOKO_FT_imac_SAX_m2000_02.raw	4813	20.2195	4791	1166.47	3	3496.37	A0A061ICY3|G3I740	Cricetulus griseus OX=10029	Pantetheinase	[144 to 158]	KPCNTSDPQCPPDGR	K,F	KPC[Common Fixed:Carbamidomethyl on C]N[N-Glycosylation:H5N4F1 on N]TSDPQC[Common Fixed:Carbamidomethyl on C]PPDGR	3	3496.38	45.5549	0	[b2+1, (b5-1565.56)+1, (b7-1200.43)+1, (b7-1216.42)+1, (b7-1362.48)+1, (b7-1419.50)+1, (b7-1565.56)+1, (b7-1685.60)+1, (b10-1565.56)+1, (b13-1565.56)+1];[y1+1, y2+1, y4+1, y5+1, y6+1, y8+1, y9+1, y10+1, y11+1, (y12-1216.42)+1, (y13-1565.56)+1, (y14-1565.56)+1];[(M0-1768.64)+2, (M0-1685.60)+2, (M0-1565.56)+2, (M0-1419.50)+2, (M0-1362.48)+2, (M0-1216.42)+2, (M0-1200.43)+2, (M0-1054.37)+2, (M0-1038.…	[b2+1:226.15538, (b5-1565.56)+1:804.34210, (b7-1200.43)+1:1371.54724, (b7-1216.42)+1:1355.55713, (b7-1362.48)+1:1209.49148, (b7-1419.50)+1:1152.47546, (b7-1565.56)+1:1006.41417, (b7-1685.60)+1:886.37671, (b10-1565.56)+1:1391.56628, (b13-1565.56)+1:1700.68335];[y1+1:175.11909, y2+1:232.14063, y4+1:444.22198, y5+1:541.27359, y6+1:701.30395, y8+1:926.41486, y9+1:1041.44092, y10+1:1128.47141, y11+1:1…	[b2+1:0.00038, (b5-1565.56)+1:-0.01353, (b7-1200.43)+1:0.00045, (b7-1216.42)+1:0.00525, (b7-1362.48)+1:-0.00249, (b7-1419.50)+1:0.00295, (b7-1565.56)+1:-0.00043, (b7-1685.60)+1:0.00329, (b10-1565.56)+1:0.00969, (b13-1565.56)+1:-0.00571];[y1+1:0.00014, y2+1:0.00022, y4+1:0.00186, y5+1:0.00070, y6+1:0.00042, y8+1:-0.00002, y9+1:-0.00090, y10+1:-0.00244, y11+1:0.00142, (y12-1216.42)+1:0.00845, (y13-…	[b2+1:1.67, (b5-1565.56)+1:-16.84, (b7-1200.43)+1:0.33, (b7-1216.42)+1:3.88, (b7-1362.48)+1:-2.06, (b7-1419.50)+1:2.57, (b7-1565.56)+1:-0.43, (b7-1685.60)+1:3.72, (b10-1565.56)+1:6.97, (b13-1565.56)+1:-3.36];[y1+1:0.82, y2+1:0.93, y4+1:4.20, y5+1:1.30, y6+1:0.60, y8+1:-0.02, y9+1:-0.87, y10+1:-2.17, y11+1:1.16, (y12-1216.42)+1:4.46, (y13-1565.56)+1:0.12, (y14-1565.56)+1:12.83];[(M0-1768.64)+2:1.5…	[b2+1:3073, (b5-1565.56)+1:5872, (b7-1200.43)+1:7206, (b7-1216.42)+1:3204, (b7-1362.48)+1:10004, (b7-1419.50)+1:7376, (b7-1565.56)+1:36002, (b7-1685.60)+1:10985, (b10-1565.56)+1:4941, (b13-1565.56)+1:6485];[y1+1:2823, y2+1:74044, y4+1:5138, y5+1:79916, y6+1:16491, y8+1:410654, y9+1:9278, y10+1:13718, y11+1:6611, (y12-1216.42)+1:5186, (y13-1565.56)+1:4894, (y14-1565.56)+1:5030];[(M0-1768.64)+2:519…	45	T	0	0	0	22.09	15.0828	8.38211	1768.64	H5N4F1	23.2934
D:\GlycoData\Hech-EThcD\EThcD-4000\raw\20190323_L1_Ag6_Zhu00015_SA_CHOKO_FT_imac_SAX_m4000_01.raw	4654	19.9579	4639	1288.18	3	3861.51	A0A061ICY3|G3I740	Cricetulus griseus OX=10029	Pantetheinase	[144 to 158]	KPCNTSDPQCPPDGR	K,F	KPC[Common Fixed:Carbamidomethyl on C]N[N-Glycosylation:H6N5F1 on N]TSDPQC[Common Fixed:Carbamidomethyl on C]PPDGR	3	3861.51	45.5432	0	[b2+1, (b7-1565.56)+1, (b7-1581.56)+1, (b7-1727.61)+1, (b7-1784.63)+1, (b7-1930.69)+1, (b7-2050.73)+1, (b13-1930.69)+1];[y1+1, y2+1, y3+1, y4+1, y5+1, y6+1, y8+1, y9+1, y10+1, y11+1, (y12-1581.56)+1, (y13-1930.69)+1];[(M0-2133.77)+1, (M0-2050.73)+2, (M0-1930.69)+1, (M0-1784.63)+1, (M0-1727.61)+2, (M0-1565.56)+2, (M0-1419.50)+2, (M0-1403.51)+2, (M0-1257.45)+2, (M0-1241.45)+2, (M0-1095.40)+2, (M0-1…	[b2+1:226.15530, (b7-1565.56)+1:1371.54749, (b7-1581.56)+1:1355.53955, (b7-1727.61)+1:1209.49731, (b7-1784.63)+1:1152.47693, (b7-1930.69)+1:1006.41515, (b7-2050.73)+1:886.37891, (b13-1930.69)+1:1700.68750];[y1+1:175.11922, y2+1:232.14087, y3+1:347.16907, y4+1:444.22064, y5+1:541.27472, y6+1:701.30609, y8+1:926.41632, y9+1:1041.44214, y10+1:1128.47306, y11+1:1229.52441, (y12-1581.56)+1:1895.79932,…	[b2+1:0.00030, (b7-1565.56)+1:0.00070, (b7-1581.56)+1:-0.01233, (b7-1727.61)+1:0.00335, (b7-1784.63)+1:0.00442, (b7-1930.69)+1:0.00055, (b7-2050.73)+1:0.00549, (b13-1930.69)+1:-0.00156];[y1+1:0.00026, y2+1:0.00045, y3+1:0.00171, y4+1:0.00052, y5+1:0.00183, y6+1:0.00256, y8+1:0.00144, y9+1:0.00032, y10+1:-0.00079, y11+1:0.00289, (y12-1581.56)+1:0.01821, (y13-1930.69)+1:0.00192];[(M0-2133.77)+1:-0.…	[b2+1:1.34, (b7-1565.56)+1:0.51, (b7-1581.56)+1:-9.10, (b7-1727.61)+1:2.77, (b7-1784.63)+1:3.84, (b7-1930.69)+1:0.55, (b7-2050.73)+1:6.20, (b13-1930.69)+1:-0.92];[y1+1:1.52, y2+1:1.96, y3+1:4.94, y4+1:1.17, y5+1:3.39, y6+1:3.65, y8+1:1.56, y9+1:0.31, y10+1:-0.70, y11+1:2.35, (y12-1581.56)+1:9.61, (y13-1930.69)+1:1.13];[(M0-2133.77)+1:-1.27, (M0-2050.73)+2:-1.78, (M0-1930.69)+1:-0.73, (M0-1784.63)…	[b2+1:4443, (b7-1565.56)+1:7265, (b7-1581.56)+1:2778, (b7-1727.61)+1:4962, (b7-1784.63)+1:7454, (b7-1930.69)+1:28709, (b7-2050.73)+1:4882, (b13-1930.69)+1:6989];[y1+1:3052, y2+1:67846, y3+1:2518, y4+1:3523, y5+1:50883, y6+1:10615, y8+1:368618, y9+1:5859, y10+1:11162, y11+1:4740, (y12-1581.56)+1:6719, (y13-1930.69)+1:5342];[(M0-2133.77)+1:27223, (M0-2050.73)+2:30058, (M0-1930.69)+1:53037, (M0-1784…	45	T	0	0	0	20.0747	18.0825	7.38605	2133.77	H6N5F1	26.4124
D:\GlycoData\Hech-EThcD\EThcD-4000\raw\20190323_L1_Ag6_Zhu00015_SA_CHOKO_FT_imac_SAX_m4000_01.raw	12678	47.5923	12656	1100.45	3	3298.33	A0A061I987|G3HRF8	Cricetulus griseus OX=10029	CD166 antigen-like protein|CD166 antigen		NATVVWMK	R,L	N[N-Glycosylation:H5N4A2F1 on N]ATVVWMK	1	3298.32	45.5403	4	[(b1-2147.75)+1, (b2-2267.79)+1, (b4-2147.75)+1, (b4-2267.79)+1, (b5-1782.62)+1, (b5-2147.75)+1, (b5-2267.79)+1, (b6-1944.67)+1, (b6-2001.69)+1, (b6-2147.75)+1, (b6-2267.79)+1, (b7-2147.75)+1, (b7-2267.79)+1];[y1+1, y2+1, y3+1, y4+1, y5+1, y6+1, y7+1];[(M0-2350.83)+1, (M0-2267.79)+1, (M0-2147.75)+1, (M0-2001.69)+1, (M0-1944.67)+1, (M0-1798.61)+1, (M0-1782.62)+1, (M0-1636.56)+1, (M0-1620.57)+1, (M…	[(b1-2147.75)+1:318.12637, (b2-2267.79)+1:269.12476, (b4-2147.75)+1:589.28284, (b4-2267.79)+1:469.24545, (b5-1782.62)+1:1053.50391, (b5-2147.75)+1:688.35150, (b5-2267.79)+1:568.31116, (b6-1944.67)+1:1077.52808, (b6-2001.69)+1:1020.49786, (b6-2147.75)+1:874.43488, (b6-2267.79)+1:754.38403, (b7-2147.75)+1:1005.47546, (b7-2267.79)+1:885.43274];[y1+1:147.11308, y2+1:278.15219, y3+1:464.23331, y4+1:56…	[(b1-2147.75)+1:-0.00320, (b2-2267.79)+1:-0.00075, (b4-2147.75)+1:0.00006, (b4-2267.79)+1:0.00385, (b5-1782.62)+1:0.02052, (b5-2147.75)+1:0.00031, (b5-2267.79)+1:0.00114, (b6-1944.67)+1:0.01820, (b6-2001.69)+1:0.00945, (b6-2147.75)+1:0.00437, (b6-2267.79)+1:-0.00529, (b7-2147.75)+1:0.00447, (b7-2267.79)+1:0.00293];[y1+1:0.00028, y2+1:-0.00110, y3+1:0.00070, y4+1:0.00114, y5+1:0.00226, y6+1:0.0001…	[(b1-2147.75)+1:-10.09, (b2-2267.79)+1:-2.80, (b4-2147.75)+1:0.10, (b4-2267.79)+1:8.23, (b5-1782.62)+1:19.50, (b5-2147.75)+1:0.45, (b5-2267.79)+1:2.02, (b6-1944.67)+1:16.91, (b6-2001.69)+1:9.27, (b6-2147.75)+1:5.00, (b6-2267.79)+1:-7.03, (b7-2147.75)+1:4.45, (b7-2267.79)+1:3.31];[y1+1:1.91, y2+1:-3.96, y3+1:1.52, y4+1:2.02, y5+1:3.42, y6+1:0.17, y7+1:0.00];[(M0-2350.83)+1:-11.06, (M0-2267.79)+1:-…	[(b1-2147.75)+1:2205, (b2-2267.79)+1:3964, (b4-2147.75)+1:5031, (b4-2267.79)+1:3653, (b5-1782.62)+1:4218, (b5-2147.75)+1:12375, (b5-2267.79)+1:3516, (b6-1944.67)+1:3264, (b6-2001.69)+1:3269, (b6-2147.75)+1:9295, (b6-2267.79)+1:2752, (b7-2147.75)+1:11461, (b7-2267.79)+1:2548];[y1+1:2818, y2+1:4632, y3+1:48961, y4+1:40653, y5+1:13500, y6+1:17545, y7+1:10858];[(M0-2350.83)+1:280944, (M0-2267.79)+1:8…	45	T	0	0	0	20.0176	15.1268	10.3959	2350.83	H5N4A2F1	12.4293
D:\GlycoData\Hech-EThcD\EThcD-4000\raw\20190323_L1_Ag6_Zhu00015_SA_CHOKO_FT_imac_SAX_m4000_02.raw	18505	66.1778	18488	1395.3	4	5577.19	G3ID21	Cricetulus griseus OX=10029	Lysosome membrane protein 2	[166 to 187]	NGTNDGDYVFLTGEDNYLNFTK	K,I	NGTNDGDYVFLTGEDNYLN[N-Glycosylation:H7N6A2F1 on N]FTK	1	5577.2	45.538	0	[b4+1, b5+1, b7+1, b8+1, b9+1, b10+1, b11+1, b12+1, b14+1, b18+1, (b21-2528.88)+2, (b21-2731.96)+1];[y1+1, y2+1, y3+1, (y4-2878.02)+1, (y5-2674.94)+1, (y5-2878.02)+1, (y6-2878.02)+1, (y7-2878.02)+1, (y8-2878.02)+1, (y9-2878.02)+1, (y10-2878.02)+1, (y10-2998.06)+1, (y11-2674.94)+1, (y11-2878.02)+1, (y12-2878.02)+1, (y13-2674.94)+1, (y13-2878.02)+1, (y14-2878.02)+1, (y15-2878.02)+1];[(M0-3081.09)+2…	[b4+1:387.16479, b5+1:502.19028, b7+1:674.23863, b8+1:837.30151, b9+1:936.37009, b10+1:1083.43912, b11+1:1196.52129, b12+1:1297.57059, b14+1:1483.64050, b18+1:1988.85730, (b21-2528.88)+2:1452.14053, (b21-2731.96)+1:2700.16699];[y1+1:147.11267, y2+1:248.16071, y3+1:395.22971, (y4-2878.02)+1:712.35251, (y5-2674.94)+1:1028.50061, (y5-2878.02)+1:825.43547, (y6-2878.02)+1:988.50153, (y7-2878.02)+1:110…	[b4+1:0.00252, b5+1:0.00106, b7+1:0.00101, b8+1:0.00056, b9+1:0.00072, b10+1:0.00134, b11+1:-0.00055, b12+1:0.00106, b14+1:0.00692, b18+1:0.00646, (b21-2528.88)+2:0.04727, (b21-2731.96)+1:0.01985];[y1+1:-0.00013, y2+1:0.00022, y3+1:0.00081, (y4-2878.02)+1:0.00131, (y5-2674.94)+1:-0.01402, (y5-2878.02)+1:0.00022, (y6-2878.02)+1:0.00294, (y7-2878.02)+1:-0.00089, (y8-2878.02)+1:0.00029, (y9-2878.02)…	[b4+1:6.53, b5+1:2.12, b7+1:1.50, b8+1:0.67, b9+1:0.77, b10+1:1.24, b11+1:-0.46, b12+1:0.82, b14+1:4.67, b18+1:3.25, (b21-2528.88)+2:16.29, (b21-2731.96)+1:7.35];[y1+1:-0.91, y2+1:0.90, y3+1:2.05, (y4-2878.02)+1:1.85, (y5-2674.94)+1:-13.64, (y5-2878.02)+1:0.26, (y6-2878.02)+1:2.98, (y7-2878.02)+1:-0.81, (y8-2878.02)+1:0.24, (y9-2878.02)+1:-3.97, (y10-2878.02)+1:-1.56, (y10-2998.06)+1:-3.64, (y11-…	[b4+1:3807, b5+1:7276, b7+1:11053, b8+1:7283, b9+1:26023, b10+1:13351, b11+1:16568, b12+1:11929, b14+1:4830, b18+1:3291, (b21-2528.88)+2:98211, (b21-2731.96)+1:3187];[y1+1:3235, y2+1:12641, y3+1:16742, (y4-2878.02)+1:19708, (y5-2674.94)+1:2972, (y5-2878.02)+1:11100, (y6-2878.02)+1:6236, (y7-2878.02)+1:8831, (y8-2878.02)+1:12218, (y9-2878.02)+1:6571, (y10-2878.02)+1:46977, (y10-2998.06)+1:3524, (y…	45	T	0	0	0	31.0975	4.05188	10.3886	3081.09	H7N6A2F1	11.0653
D:\GlycoData\Hech-EThcD\EThcD-4000\raw\20190323_L1_Ag6_Zhu00015_SA_CHOKO_FT_imac_SAX_m2000_01_re.raw	4866	20.5665	4849	1263.5	3	3787.48	A0A061ICY3|G3I740	Cricetulus griseus OX=10029	Pantetheinase	[144 to 158]	KPCNTSDPQCPPDGR	K,F	KPC[Common Fixed:Carbamidomethyl on C]N[N-Glycosylation:H5N4A1F1 on N]TSDPQC[Common Fixed:Carbamidomethyl on C]PPDGR	3	3787.47	45.5175	0	[b2+1, (b7-1491.52)+1, (b7-1653.58)+1, (b7-1710.60)+1, (b7-1856.66)+1, (b7-1976.70)+1, (b9-1653.58)+1, (b11-1507.52)+2, (b12-1507.52)+1, (b13-1856.66)+1];[y1+1, y2+1, y4+1, y5+1, y6+1, y8+1, y10+1, y11+1, (y12-1507.52)+1, (y13-1653.58)+1, (y13-1856.66)+1, (y14-1856.66)+1];[(M0-2059.73)+1, (M0-1976.70)+1, (M0-1856.66)+1, (M0-1710.60)+2, (M0-1653.58)+2, (M0-1507.52)+2, (M0-1491.52)+2, (M0-1329.47)+…	[b2+1:226.15494, (b7-1491.52)+1:1371.54993, (b7-1653.58)+1:1209.49667, (b7-1710.60)+1:1152.47225, (b7-1856.66)+1:1006.41655, (b7-1976.70)+1:886.37518, (b9-1653.58)+1:1434.57971, (b11-1507.52)+2:919.38881, (b12-1507.52)+1:1934.82849, (b13-1856.66)+1:1700.68680];[y1+1:175.11932, y2+1:232.14071, y4+1:444.21872, y5+1:541.27381, y6+1:701.30487, y8+1:926.41553, y10+1:1128.47397, y11+1:1229.52344, (y12-…	[b2+1:-0.00007, (b7-1491.52)+1:0.00314, (b7-1653.58)+1:0.00270, (b7-1710.60)+1:-0.00026, (b7-1856.66)+1:0.00195, (b7-1976.70)+1:0.00176, (b9-1653.58)+1:-0.02560, (b11-1507.52)+2:0.02371, (b12-1507.52)+1:0.02909, (b13-1856.66)+1:-0.00226];[y1+1:0.00037, y2+1:0.00029, y4+1:-0.00140, y5+1:0.00092, y6+1:0.00134, y8+1:0.00065, y10+1:0.00012, y11+1:0.00191, (y12-1507.52)+1:0.01382, (y13-1653.58)+1:-0.0…	[b2+1:-0.29, (b7-1491.52)+1:2.29, (b7-1653.58)+1:2.23, (b7-1710.60)+1:-0.23, (b7-1856.66)+1:1.94, (b7-1976.70)+1:1.99, (b9-1653.58)+1:-17.86, (b11-1507.52)+2:12.91, (b12-1507.52)+1:15.05, (b13-1856.66)+1:-1.33];[y1+1:2.13, y2+1:1.26, y4+1:-3.17, y5+1:1.71, y6+1:1.91, y8+1:0.71, y10+1:0.11, y11+1:1.56, (y12-1507.52)+1:7.29, (y13-1653.58)+1:-16.85, (y13-1856.66)+1:1.91, (y14-1856.66)+1:18.59];[(M0-…	[b2+1:6423, (b7-1491.52)+1:8067, (b7-1653.58)+1:7521, (b7-1710.60)+1:9974, (b7-1856.66)+1:24056, (b7-1976.70)+1:4976, (b9-1653.58)+1:3369, (b11-1507.52)+2:13701, (b12-1507.52)+1:2883, (b13-1856.66)+1:7872];[y1+1:2826, y2+1:61629, y4+1:4003, y5+1:59395, y6+1:14550, y8+1:312458, y10+1:9180, y11+1:5052, (y12-1507.52)+1:6286, (y13-1653.58)+1:2597, (y13-1856.66)+1:5249, (y14-1856.66)+1:3106];[(M0-2059…	45	T	0	0	0	22.0834	13.0705	10.3635	2059.73	H5N4A1F1	19.7456
D:\GlycoData\Hech-EThcD\EThcD-4000\raw\20190323_L1_Ag6_Zhu00015_SA_CHOKO_IMAC_m2000_01.raw	21906	54.2032	21862	1495.65	2	2989.29	G3HTE5	Cricetulus griseus OX=10029	Lysosomal alpha-glucosidase	[459 to 473]	GVFITNSTGQPLIGK	R,A	GVFITN[N-Glycosylation:H6N2P1 on N]STGQPLIGK	1	2989.28	45.4774	0	[b2+1, b3+1, b4+1, b5+1, (b6-1255.36)+1, (b7-1255.36)+1, (b7-1375.40)+1, (b8-1255.36)+1, (b8-1375.40)+1, (b9-1255.36)+1, (b9-1375.40)+1, (b10-1255.36)+1, (b10-1375.40)+1, (b11-1255.36)+1, (b12-1255.36)+1, (b12-1375.40)+1, (b13-1375.40)+1, (b14-1255.36)+1];[y1+1, y2+1, y3+1, y4+1, y5+1, y6+1, y7+1, y8+1, y9+1, (y10-1255.36)+1, (y11-890.23)+1, (y11-1052.28)+1, (y11-1255.36)+1, (y12-1255.36)+1, (y13…	[b2+1:157.09683, b3+1:304.16580, b4+1:417.24974, b5+1:518.29760, (b6-1255.36)+1:835.42114, (b7-1255.36)+1:922.44952, (b7-1375.40)+1:802.41058, (b8-1255.36)+1:1023.50049, (b8-1375.40)+1:903.45740, (b9-1255.36)+1:1080.54028, (b9-1375.40)+1:960.48438, (b10-1255.36)+1:1208.57937, (b10-1375.40)+1:1088.53894, (b11-1255.36)+1:1305.63745, (b12-1255.36)+1:1418.71838, (b12-1375.40)+1:1298.67688, (b13-1375.…	[b2+1:-0.00032, b3+1:0.00024, b4+1:0.00011, b5+1:0.00029, (b6-1255.36)+1:0.00153, (b7-1255.36)+1:-0.00211, (b7-1375.40)+1:0.00013, (b8-1255.36)+1:0.00117, (b8-1375.40)+1:-0.00074, (b9-1255.36)+1:0.01950, (b9-1375.40)+1:0.00478, (b10-1255.36)+1:0.00002, (b10-1375.40)+1:0.00076, (b11-1255.36)+1:0.00533, (b12-1255.36)+1:0.00220, (b12-1375.40)+1:0.00188, (b13-1375.40)+1:-0.00235, (b14-1255.36)+1:-0.0…	[b2+1:-2.06, b3+1:0.78, b4+1:0.27, b5+1:0.56, (b6-1255.36)+1:1.84, (b7-1255.36)+1:-2.29, (b7-1375.40)+1:0.16, (b8-1255.36)+1:1.15, (b8-1375.40)+1:-0.82, (b9-1255.36)+1:18.07, (b9-1375.40)+1:4.98, (b10-1255.36)+1:0.01, (b10-1375.40)+1:0.70, (b11-1255.36)+1:4.09, (b12-1255.36)+1:1.55, (b12-1375.40)+1:1.45, (b13-1375.40)+1:-1.67, (b14-1255.36)+1:-2.80];[y1+1:0.34, y2+1:1.73, y3+1:0.74, y4+1:1.22, y5…	[b2+1:5534, b3+1:122768, b4+1:37993, b5+1:35650, (b6-1255.36)+1:7177, (b7-1255.36)+1:4644, (b7-1375.40)+1:16665, (b8-1255.36)+1:5504, (b8-1375.40)+1:3439, (b9-1255.36)+1:4407, (b9-1375.40)+1:11281, (b10-1255.36)+1:67155, (b10-1375.40)+1:21758, (b11-1255.36)+1:3604, (b12-1255.36)+1:24372, (b12-1375.40)+1:5193, (b13-1375.40)+1:15532, (b14-1255.36)+1:9266];[y1+1:18617, y2+1:241653, y3+1:91260, y4+1:…	45	T	0	0	0	33.1061	4.15606	8.21522	1458.44	H6N2P1	13.5245
D:\GlycoData\Hech-EThcD\EThcD-4000\raw\20190323_L1_Ag6_Zhu00015_SA_CHOKO_FT_imac_SAX_m4000_01.raw	13509	50.3363	13482	1442.12	4	5764.44	A0A061IM78|G3HK56	Cricetulus griseus OX=10029	Lysosome-associated membrane glycoprotein 1		ALNISPNDTASGSCSPHVVTLTVESK	R,N	ALNISPN[N-Glycosylation:H7N6A2F1 on N]DTASGSC[Common Fixed:Carbamidomethyl on C]SPHVVTLTVESK	2	5764.41	45.47	0	[b3+1, b4+1, b5+1, (b8-2528.88)+1, (b8-2878.02)+1, (b11-2674.94)+1, (b12-2731.96)+1, (b12-2878.02)+1, (b14-2878.02)+1, (b22-2512.88)+2, (b25-2528.88)+2, (b25-2731.96)+1];[y2+1, y3+1, y5+1, y6+1, y7+1, y8+1, y9+1, y11+1, y13+1, y15+1, y16+1, y17+1, y18+1, (y21-2878.02)+2];[(M0-3081.09)+2, (M0-2878.02)+2, (M0-2731.96)+2, (M0-2674.94)+2, (M0-2528.88)+2, (M0-2512.88)+2, (M0-2350.83)+2, (M0-2204.77)+2…	[b3+1:299.17157, b4+1:412.25589, b5+1:499.28873, (b8-2528.88)+1:1377.63416, (b8-2878.02)+1:1028.49109, (b11-2674.94)+1:1490.70825, (b12-2731.96)+1:1490.70825, (b12-2878.02)+1:1344.63953, (b14-2878.02)+1:1591.71360, (b22-2512.88)+2:1396.16874, (b25-2528.88)+2:1545.74048, (b25-2731.96)+1:2887.37085];[y2+1:234.14494, y3+1:363.18906, y5+1:563.30420, y6+1:676.38794, y7+1:777.43720, y8+1:876.50424, y9+…	[b3+1:0.00019, b4+1:0.00044, b5+1:0.00125, (b8-2528.88)+1:0.00740, (b8-2878.02)+1:0.00161, (b11-2674.94)+1:0.02258, (b12-2731.96)+1:0.02258, (b12-2878.02)+1:0.01176, (b14-2878.02)+1:0.02316, (b22-2512.88)+2:0.04763, (b25-2528.88)+2:0.04297, (b25-2731.96)+1:0.01951];[y2+1:0.00011, y3+1:0.00163, y5+1:0.00068, y6+1:0.00036, y7+1:0.00194, y8+1:0.00056, y9+1:-0.00135, y11+1:0.00093, y13+1:-0.02281, y1…	[b3+1:0.63, b4+1:1.08, b5+1:2.51, (b8-2528.88)+1:5.37, (b8-2878.02)+1:1.57, (b11-2674.94)+1:15.16, (b12-2731.96)+1:15.16, (b12-2878.02)+1:8.76, (b14-2878.02)+1:14.56, (b22-2512.88)+2:17.07, (b25-2528.88)+2:13.91, (b25-2731.96)+1:6.76];[y2+1:0.47, y3+1:4.50, y5+1:1.21, y6+1:0.53, y7+1:2.50, y8+1:0.64, y9+1:-1.38, y11+1:0.77, y13+1:-15.67, y15+1:-4.78, y16+1:-4.23, y17+1:-10.03, y18+1:-4.19, (y21-2…	[b3+1:15129, b4+1:4585, b5+1:5018, (b8-2528.88)+1:3822, (b8-2878.02)+1:5492, (b11-2674.94)+1:3717, (b12-2731.96)+1:3717, (b12-2878.02)+1:8785, (b14-2878.02)+1:8954, (b22-2512.88)+2:8018, (b25-2528.88)+2:43717, (b25-2731.96)+1:6885];[y2+1:4089, y3+1:4029, y5+1:13354, y6+1:6516, y7+1:12052, y8+1:16239, y9+1:5832, y11+1:7492, y13+1:5260, y15+1:8358, y16+1:6606, y17+1:5544, y18+1:12149, (y21-2878.02)…	45	T	0	0	0	26.0287	9.05396	10.3874	3081.09	H7N6A2F1	19.5036
D:\GlycoData\Hech-EThcD\EThcD-4000\raw\20190323_L1_Ag6_Zhu00015_SA_CHOKO_FT_imac_SAX_m4000_02.raw	7261	29.2234	7237	1084.77	3	3251.29	A0A061I5C0|A0A061I657|G3I973	Cricetulus griseus OX=10029	Hypoxia up-regulated protein 1		ENGTDAVQEEEESPTEGSK	K,D	EN[N-Glycosylation:H5N2 on N]GTDAVQEEEESPTEGSK	1	3251.27	45.4535	0	[(b2-1013.34)+1, (b3-1133.38)+1, (b4-1013.34)+1, (b5-648.21)+1, (b5-1013.34)+1, (b6-1013.34)+1, (b7-1013.34)+1, (b7-1133.38)+1, (b8-810.26)+1, (b8-1133.38)+1, (b9-1013.34)+1, (b10-1013.34)+1, (b10-1133.38)+1, (b11-1013.34)+1, (b12-1013.34)+1, (b13-1013.34)+1, (b16-1013.34)+1];[y1+1, y2+1, y3+1, y4+1, y5+1, y6+1, y7+1, y8+1, y9+1, y10+1, y11+1, y12+2, y13+1, y14+1, y15+1, y16+1, y17+2];[(M0-1216.4…	[(b2-1013.34)+1:447.17267, (b3-1133.38)+1:384.15207, (b4-1013.34)+1:605.24170, (b5-648.21)+1:1085.39160, (b5-1013.34)+1:720.27020, (b6-1013.34)+1:791.30762, (b7-1013.34)+1:890.37573, (b7-1133.38)+1:770.33136, (b8-810.26)+1:1221.51233, (b8-1133.38)+1:898.38733, (b9-1013.34)+1:1147.47469, (b10-1013.34)+1:1276.51697, (b10-1133.38)+1:1156.48108, (b11-1013.34)+1:1405.56067, (b12-1013.34)+1:1534.60257,…	[(b2-1013.34)+1:0.00050, (b3-1133.38)+1:-0.00038, (b4-1013.34)+1:0.00039, (b5-648.21)+1:-0.00884, (b5-1013.34)+1:0.00195, (b6-1013.34)+1:0.00225, (b7-1013.34)+1:0.00195, (b7-1133.38)+1:-0.00124, (b8-810.26)+1:0.00060, (b8-1133.38)+1:-0.00385, (b9-1013.34)+1:-0.00026, (b10-1013.34)+1:-0.00058, (b10-1133.38)+1:0.00472, (b11-1013.34)+1:0.00053, (b12-1013.34)+1:-0.00016, (b13-1013.34)+1:0.00072, (b16…	[(b2-1013.34)+1:1.12, (b3-1133.38)+1:-1.00, (b4-1013.34)+1:0.65, (b5-648.21)+1:-8.15, (b5-1013.34)+1:2.71, (b6-1013.34)+1:2.85, (b7-1013.34)+1:2.20, (b7-1133.38)+1:-1.61, (b8-810.26)+1:0.49, (b8-1133.38)+1:-4.29, (b9-1013.34)+1:-0.23, (b10-1013.34)+1:-0.45, (b10-1133.38)+1:4.08, (b11-1013.34)+1:0.38, (b12-1013.34)+1:-0.10, (b13-1013.34)+1:0.44, (b16-1013.34)+1:4.28];[y1+1:0.65, y2+1:1.39, y3+1:2.…	[(b2-1013.34)+1:7087, (b3-1133.38)+1:17127, (b4-1013.34)+1:5839, (b5-648.21)+1:3769, (b5-1013.34)+1:9379, (b6-1013.34)+1:6730, (b7-1013.34)+1:10975, (b7-1133.38)+1:7202, (b8-810.26)+1:219940, (b8-1133.38)+1:5825, (b9-1013.34)+1:14721, (b10-1013.34)+1:6457, (b10-1133.38)+1:2681, (b11-1013.34)+1:8102, (b12-1013.34)+1:11877, (b13-1013.34)+1:10279, (b16-1013.34)+1:4062];[y1+1:15378, y2+1:13880, y3+1:…	45	T	0	0	0	34.1932	3.01234	8.24798	1216.42	H5N2	13.0256
D:\GlycoData\Hech-EThcD\EThcD-4000\raw\20190323_L1_Ag6_Zhu00015_SA_CHOKO_FT_imac_SAX_m4000_01.raw	7227	29.0387	7210	1138.79	3	3413.34	A0A061I5C0|A0A061I657|G3I973	Cricetulus griseus OX=10029	Hypoxia up-regulated protein 1		ENGTDAVQEEEESPTEGSK	K,D	EN[N-Glycosylation:H6N2 on N]GTDAVQEEEESPTEGSK	1	3413.33	45.4532	0	[(b2-1175.40)+1, (b2-1295.44)+1, (b3-1175.40)+1, (b3-1295.44)+1, (b4-1175.40)+1, (b5-1175.40)+1, (b6-1175.40)+1, (b7-1175.40)+1, (b7-1295.44)+1, (b8-972.32)+1, (b9-1175.40)+1, (b9-1295.44)+1, (b10-1175.40)+1, (b11-1175.40)+1, (b11-1295.44)+1, (b12-1175.40)+1, (b13-1175.40)+1];[y1+1, y2+1, y3+1, y4+1, y5+1, y6+1, y7+1, y8+1, y9+1, y10+1, y11+1, y12+1, y13+1, y14+1, y15+1, y16+1, y17+1];[(M0-1378.4…	[(b2-1175.40)+1:447.17261, (b2-1295.44)+1:327.13028, (b3-1175.40)+1:504.19293, (b3-1295.44)+1:384.15146, (b4-1175.40)+1:605.24170, (b5-1175.40)+1:720.26874, (b6-1175.40)+1:791.30609, (b7-1175.40)+1:890.37372, (b7-1295.44)+1:770.33099, (b8-972.32)+1:1221.51035, (b9-1175.40)+1:1147.47420, (b9-1295.44)+1:1027.43359, (b10-1175.40)+1:1276.51474, (b11-1175.40)+1:1405.56885, (b11-1295.44)+1:1285.50952, …	[(b2-1175.40)+1:0.00044, (b2-1295.44)+1:-0.00071, (b3-1175.40)+1:-0.00070, (b3-1295.44)+1:-0.00099, (b4-1175.40)+1:0.00039, (b5-1175.40)+1:0.00049, (b6-1175.40)+1:0.00073, (b7-1175.40)+1:-0.00006, (b7-1295.44)+1:-0.00161, (b8-972.32)+1:-0.00138, (b9-1175.40)+1:-0.00075, (b9-1295.44)+1:-0.00018, (b10-1175.40)+1:-0.00281, (b11-1175.40)+1:0.00871, (b11-1295.44)+1:-0.00944, (b12-1175.40)+1:-0.00005, …	[(b2-1175.40)+1:0.99, (b2-1295.44)+1:-2.17, (b3-1175.40)+1:-1.39, (b3-1295.44)+1:-2.59, (b4-1175.40)+1:0.65, (b5-1175.40)+1:0.68, (b6-1175.40)+1:0.92, (b7-1175.40)+1:-0.07, (b7-1295.44)+1:-2.09, (b8-972.32)+1:-1.13, (b9-1175.40)+1:-0.65, (b9-1295.44)+1:-0.17, (b10-1175.40)+1:-2.20, (b11-1175.40)+1:6.20, (b11-1295.44)+1:-7.35, (b12-1175.40)+1:-0.04, (b13-1175.40)+1:-0.45];[y1+1:0.92, y2+1:0.15, y3…	[(b2-1175.40)+1:12684, (b2-1295.44)+1:5552, (b3-1175.40)+1:3940, (b3-1295.44)+1:31335, (b4-1175.40)+1:10670, (b5-1175.40)+1:22597, (b6-1175.40)+1:10353, (b7-1175.40)+1:20921, (b7-1295.44)+1:11121, (b8-972.32)+1:328032, (b9-1175.40)+1:20865, (b9-1295.44)+1:4657, (b10-1175.40)+1:19280, (b11-1175.40)+1:11468, (b11-1295.44)+1:3599, (b12-1175.40)+1:18861, (b13-1175.40)+1:14605];[y1+1:22348, y2+1:26191…	45	T	0	0	0	34.2041	3.01469	8.23439	1378.48	H6N2	11.466
D:\GlycoData\Hech-EThcD\EThcD-4000\raw\20190323_L1_Ag6_Zhu00015_SA_CHOKO_FT_imac_SAX_m2000_01_re.raw	7852	30.5458	7833	1450.55	3	4348.64	G3HZ55	Cricetulus griseus OX=10029	Integrin beta	[518 to 539]	KENSSEICSNNGECVCGQCVCR	R,K	KEN[N-Glycosylation:H8N2 on N]SSEIC[Common Fixed:Carbamidomethyl on C]SNNGEC[Common Fixed:Carbamidomethyl on C]VC[Common Fixed:Carbamidomethyl on C]GQC[Common Fixed:Carbamidomethyl on C]VC[Common Fixed:Carbamidomethyl on C]R	6	4348.62	45.4299	0	[b1+1, b2+1, (b3-1499.50)+1, (b4-1499.50)+1, (b5-1499.50)+1, (b6-1499.50)+1, (b7-1499.50)+1, (b8-1296.42)+1, (b8-1499.50)+1, (b10-1499.50)+1, (b11-1499.50)+1, (b13-1499.50)+1, (b15-1499.50)+1];[y1+1, y2+1, y3+1, y4+1, y5+1, y6+1, y7+1, y8+1, y9+1, y10+1, y11+1, y12+1, y13+1, y14+1, y15+1, y16+1, (y20-1296.42)+2];[(M0-1702.58)+2, (M0-1619.54)+2, (M0-1499.50)+2, (M0-1296.42)+2, (M0-1134.37)+2, (M0-…	[b1+1:129.10265, b2+1:258.14587, (b3-1499.50)+1:575.26678, (b4-1499.50)+1:662.30035, (b5-1499.50)+1:749.32898, (b6-1499.50)+1:878.37744, (b7-1499.50)+1:991.45800, (b8-1296.42)+1:1354.55396, (b8-1499.50)+1:1151.48696, (b10-1499.50)+1:1352.56641, (b11-1499.50)+1:1466.60815, (b13-1499.50)+1:1652.66589, (b15-1499.50)+1:1911.76013];[y1+1:175.11903, y2+1:335.15013, y3+1:434.21915, y4+1:594.24958, y5+1:…	[b1+1:0.00041, b2+1:0.00104, (b3-1499.50)+1:-0.00035, (b4-1499.50)+1:0.00120, (b5-1499.50)+1:-0.00221, (b6-1499.50)+1:0.00366, (b7-1499.50)+1:0.00015, (b8-1296.42)+1:-0.01391, (b8-1499.50)+1:-0.00154, (b10-1499.50)+1:0.00296, (b11-1499.50)+1:0.00178, (b13-1499.50)+1:-0.00454, (b15-1499.50)+1:-0.00936];[y1+1:0.00008, y2+1:0.00053, y3+1:0.00113, y4+1:0.00092, y5+1:0.00123, y6+1:0.00122, y7+1:0.0000…	[b1+1:3.17, b2+1:4.05, (b3-1499.50)+1:-0.60, (b4-1499.50)+1:1.81, (b5-1499.50)+1:-2.95, (b6-1499.50)+1:4.17, (b7-1499.50)+1:0.16, (b8-1296.42)+1:-10.27, (b8-1499.50)+1:-1.33, (b10-1499.50)+1:2.19, (b11-1499.50)+1:1.21, (b13-1499.50)+1:-2.75, (b15-1499.50)+1:-4.90];[y1+1:0.47, y2+1:1.59, y3+1:2.62, y4+1:1.55, y5+1:1.71, y6+1:1.57, y7+1:0.03, y8+1:-0.48, y9+1:-1.34, y10+1:0.34, y11+1:-0.46, y12+1:0…	[b1+1:1424, b2+1:2562, (b3-1499.50)+1:2572, (b4-1499.50)+1:2032, (b5-1499.50)+1:2100, (b6-1499.50)+1:6546, (b7-1499.50)+1:15701, (b8-1296.42)+1:2839, (b8-1499.50)+1:8274, (b10-1499.50)+1:5709, (b11-1499.50)+1:5849, (b13-1499.50)+1:5482, (b15-1499.50)+1:5746];[y1+1:12651, y2+1:27032, y3+1:11805, y4+1:33055, y5+1:8152, y6+1:50884, y7+1:72155, y8+1:25565, y9+1:38896, y10+1:10580, y11+1:25562, y12+1:…	45	T	0	0	0	30.0605	7.13647	8.23294	1702.58	H8N2	9.52071
D:\GlycoData\Hech-EThcD\EThcD-4000\raw\20190323_L1_Ag6_Zhu00015_SA_CHOKO_IMAC_m4000_01.raw	9985	28.5274	9962	917.36	3	2749.06	Q9EPP7	Cricetulus griseus OX=10029	Cathepsin Z	[180 to 189]	VCHTIQNYTR	K,W	VC[Common Fixed:Carbamidomethyl on C]HTIQN[N-Glycosylation:H6N2P1 on N]YTR	2	2749.06	45.3454	0	[b2+1, b3+1, b4+1, b5+1, (b7-1255.36)+1, (b8-1255.36)+1, (b9-1255.36)+1];[y1+1, y2+1, y3+1, (y4-890.23)+1, (y4-1052.28)+1, (y4-1255.36)+1, (y4-1375.40)+1, (y5-890.23)+1, (y5-1052.28)+1, (y5-1255.36)+1, (y5-1375.40)+1, (y6-890.23)+1, (y6-1052.28)+1, (y6-1255.36)+1, (y6-1375.40)+1, (y7-890.23)+1, (y7-1052.28)+1, (y7-1255.36)+1, (y7-1375.40)+1, (y8-890.23)+1, (y8-1052.28)+1, (y8-1255.36)+2, (y8-1375…	[b2+1:260.10638, b3+1:397.16534, b4+1:498.21293, b5+1:611.29811, (b7-1255.36)+1:1056.48120, (b8-1255.36)+1:1219.55554, (b9-1255.36)+1:1320.59399];[y1+1:175.11900, y2+1:276.16702, y3+1:439.23071, (y4-890.23)+1:1121.48169, (y4-1052.28)+1:959.43561, (y4-1255.36)+1:756.35425, (y4-1375.40)+1:636.30908, (y5-890.23)+1:1249.54712, (y5-1052.28)+1:1087.48950, (y5-1255.36)+1:884.41253, (y5-1375.40)+1:764.36…	[b2+1:0.00005, b3+1:0.00009, b4+1:-0.00000, b5+1:0.00111, (b7-1255.36)+1:0.00333, (b8-1255.36)+1:0.01435, (b9-1255.36)+1:0.00512];[y1+1:0.00005, y2+1:0.00039, y3+1:0.00075, (y4-890.23)+1:-0.00276, (y4-1052.28)+1:0.00398, (y4-1255.36)+1:0.00199, (y4-1375.40)+1:-0.00199, (y5-890.23)+1:0.00410, (y5-1052.28)+1:-0.00071, (y5-1255.36)+1:0.00170, (y5-1375.40)+1:-0.00143, (y6-890.23)+1:0.00267, (y6-1052.…	[b2+1:0.17, b3+1:0.22, b4+1:-0.01, b5+1:1.82, (b7-1255.36)+1:3.16, (b8-1255.36)+1:11.77, (b9-1255.36)+1:3.88];[y1+1:0.29, y2+1:1.42, y3+1:1.72, (y4-890.23)+1:-2.46, (y4-1052.28)+1:4.15, (y4-1255.36)+1:2.64, (y4-1375.40)+1:-3.14, (y5-890.23)+1:3.28, (y5-1052.28)+1:-0.65, (y5-1255.36)+1:1.92, (y5-1375.40)+1:-1.87, (y6-890.23)+1:1.96, (y6-1052.28)+1:2.50, (y6-1255.36)+1:1.93, (y6-1375.40)+1:1.90, (y…	[b2+1:135337, b3+1:307498, b4+1:241297, b5+1:125692, (b7-1255.36)+1:24313, (b8-1255.36)+1:26445, (b9-1255.36)+1:40996];[y1+1:92086, y2+1:93508, y3+1:57916, (y4-890.23)+1:33219, (y4-1052.28)+1:28158, (y4-1255.36)+1:97023, (y4-1375.40)+1:25996, (y5-890.23)+1:63868, (y5-1052.28)+1:109640, (y5-1255.36)+1:223041, (y5-1375.40)+1:22561, (y6-890.23)+1:44214, (y6-1052.28)+1:80457, (y6-1255.36)+1:237253, (…	45	T	0	0	0	31.0481	6.16263	8.13476	1458.44	H6N2P1	15.2916
D:\GlycoData\Hech-EThcD\EThcD-4000\raw\20190323_L1_Ag6_Zhu00015_SA_CHOKO_FT_imac_SAX_m4000_02.raw	12291	46.263	12274	1177.81	3	3530.42	G3H8V5	Cricetulus griseus OX=10029	Carboxypeptidase	[136 to 153]	TYVTNDTEVAQNNYEALK	K,D	TYVTN[N-Glycosylation:H6N2P1 on N]DTEVAQNNYEALK	1	3530.41	45.3453	0	[b2+1, b3+1, b4+1, (b5-1375.40)+1, (b6-1375.40)+1, (b7-1255.36)+1, (b7-1375.40)+1, (b8-1255.36)+1, (b8-1375.40)+1, (b9-1255.36)+1, (b10-1255.36)+1, (b10-1375.40)+1, (b11-1255.36)+1, (b11-1375.40)+1, (b12-1052.28)+1, (b16-1375.40)+1];[y1+1, y2+1, y3+1, y4+1, y5+1, y6+1, y7+1, y8+1, y9+1, y10+1, y11+1, y12+1, y13+1, (y14-1255.36)+1, (y14-1375.40)+1, (y15-1255.36)+1, (y15-1375.40)+1, (y16-1255.36)+1…	[b2+1:265.11881, b3+1:364.18730, b4+1:465.23636, (b5-1375.40)+1:662.32538, (b6-1375.40)+1:777.34698, (b7-1255.36)+1:998.43774, (b7-1375.40)+1:878.39899, (b8-1255.36)+1:1127.47696, (b8-1375.40)+1:1007.44330, (b9-1255.36)+1:1226.54312, (b10-1255.36)+1:1297.57190, (b10-1375.40)+1:1177.53491, (b11-1255.36)+1:1425.65637, (b11-1375.40)+1:1305.61694, (b12-1052.28)+1:1742.75708, (b16-1375.40)+1:1896.8630…	[b2+1:0.00052, b3+1:0.00060, b4+1:0.00198, (b5-1375.40)+1:0.00989, (b6-1375.40)+1:0.00455, (b7-1255.36)+1:0.00645, (b7-1375.40)+1:0.00887, (b8-1255.36)+1:0.00307, (b8-1375.40)+1:0.01059, (b9-1255.36)+1:0.00082, (b10-1255.36)+1:-0.00752, (b10-1375.40)+1:-0.00332, (b11-1255.36)+1:0.01838, (b11-1375.40)+1:0.02013, (b12-1052.28)+1:-0.00321, (b16-1375.40)+1:0.03733];[y1+1:0.00008, y2+1:0.00017, y3+1:0…	[b2+1:1.98, b3+1:1.65, b4+1:4.27, (b5-1375.40)+1:14.95, (b6-1375.40)+1:5.86, (b7-1255.36)+1:6.47, (b7-1375.40)+1:10.11, (b8-1255.36)+1:2.73, (b8-1375.40)+1:10.52, (b9-1255.36)+1:0.67, (b10-1255.36)+1:-5.80, (b10-1375.40)+1:-2.82, (b11-1255.36)+1:12.90, (b11-1375.40)+1:15.43, (b12-1052.28)+1:-1.84, (b16-1375.40)+1:19.69];[y1+1:0.55, y2+1:0.65, y3+1:2.54, y4+1:1.98, y5+1:3.25, y6+1:2.38, y7+1:1.92,…	[b2+1:78021, b3+1:30735, b4+1:14187, (b5-1375.40)+1:2796, (b6-1375.40)+1:3521, (b7-1255.36)+1:4442, (b7-1375.40)+1:3112, (b8-1255.36)+1:12744, (b8-1375.40)+1:12552, (b9-1255.36)+1:7972, (b10-1255.36)+1:4122, (b10-1375.40)+1:3228, (b11-1255.36)+1:3483, (b11-1375.40)+1:3825, (b12-1052.28)+1:5916, (b16-1375.40)+1:3168];[y1+1:25269, y2+1:21770, y3+1:36465, y4+1:30370, y5+1:19510, y6+1:32005, y7+1:851…	45	T	0	0	0	34.1384	3.01495	8.19194	1458.44	H6N2P1	14.4431
D:\GlycoData\Hech-EThcD\EThcD-4000\raw\20190323_L1_Ag6_Zhu00015_SA_CHOKO_IMAC_m4000_02.raw	9797	27.74	9769	917.361	3	2749.06	Q9EPP7	Cricetulus griseus OX=10029	Cathepsin Z	[180 to 189]	VCHTIQNYTR	K,W	VC[Common Fixed:Carbamidomethyl on C]HTIQN[N-Glycosylation:H6N2P1 on N]YTR	2	2749.06	45.3354	0	[b2+1, b3+1, b4+1, b5+1, (b7-1255.36)+1, (b8-1255.36)+1, (b9-1255.36)+1];[y1+1, y2+1, y3+1, (y4-890.23)+1, (y4-1052.28)+1, (y4-1255.36)+1, (y4-1375.40)+1, (y5-890.23)+1, (y5-1052.28)+1, (y5-1255.36)+1, (y5-1375.40)+1, (y6-890.23)+1, (y6-1052.28)+1, (y6-1255.36)+1, (y6-1375.40)+1, (y7-890.23)+1, (y7-1052.28)+1, (y7-1255.36)+1, (y7-1375.40)+1, (y8-890.23)+1, (y8-1052.28)+1, (y8-1255.36)+2, (y8-1375…	[b2+1:260.10675, b3+1:397.16541, b4+1:498.21285, b5+1:611.29841, (b7-1255.36)+1:1056.48230, (b8-1255.36)+1:1219.56030, (b9-1255.36)+1:1320.58240];[y1+1:175.11905, y2+1:276.16699, y3+1:439.23094, (y4-890.23)+1:1121.48413, (y4-1052.28)+1:959.43512, (y4-1255.36)+1:756.35602, (y4-1375.40)+1:636.31622, (y5-890.23)+1:1249.54626, (y5-1052.28)+1:1087.49121, (y5-1255.36)+1:884.41345, (y5-1375.40)+1:764.36…	[b2+1:0.00041, b3+1:0.00016, b4+1:-0.00008, b5+1:0.00142, (b7-1255.36)+1:0.00443, (b8-1255.36)+1:0.01911, (b9-1255.36)+1:-0.00648];[y1+1:0.00010, y2+1:0.00036, y3+1:0.00098, (y4-890.23)+1:-0.00032, (y4-1052.28)+1:0.00349, (y4-1255.36)+1:0.00376, (y4-1375.40)+1:0.00515, (y5-890.23)+1:0.00324, (y5-1052.28)+1:0.00101, (y5-1255.36)+1:0.00261, (y5-1375.40)+1:-0.00027, (y6-890.23)+1:0.00402, (y6-1052.2…	[b2+1:1.59, b3+1:0.41, b4+1:-0.16, b5+1:2.32, (b7-1255.36)+1:4.20, (b8-1255.36)+1:15.68, (b9-1255.36)+1:-4.91];[y1+1:0.56, y2+1:1.31, y3+1:2.25, (y4-890.23)+1:-0.28, (y4-1052.28)+1:3.64, (y4-1255.36)+1:4.98, (y4-1375.40)+1:8.10, (y5-890.23)+1:2.60, (y5-1052.28)+1:0.93, (y5-1255.36)+1:2.96, (y5-1375.40)+1:-0.35, (y6-890.23)+1:2.95, (y6-1052.28)+1:2.93, (y6-1255.36)+1:-0.55, (y6-1375.40)+1:0.86, (y…	[b2+1:123320, b3+1:272829, b4+1:202445, b5+1:123928, (b7-1255.36)+1:31328, (b8-1255.36)+1:36134, (b9-1255.36)+1:24151];[y1+1:94076, y2+1:95629, y3+1:115161, (y4-890.23)+1:24914, (y4-1052.28)+1:27039, (y4-1255.36)+1:74148, (y4-1375.40)+1:13224, (y5-890.23)+1:54303, (y5-1052.28)+1:71361, (y5-1255.36)+1:205804, (y5-1375.40)+1:27752, (y6-890.23)+1:37058, (y6-1052.28)+1:92182, (y6-1255.36)+1:176800, (…	45	T	0	0	0	31.0481	6.15008	8.13727	1458.44	H6N2P1	16.7369
D:\GlycoData\Hech-EThcD\EThcD-4000\raw\20190323_L1_Ag6_Zhu00015_SA_CHOKO_IMAC_m2000_01.raw	24440	59.8337	24407	1022.41	3	3064.2	G3I4W7	Cricetulus griseus OX=10029	Cathepsin D	[250 to 262]	YYEGELSYLNVTR	K,K	YYEGELSYLN[N-Glycosylation:H6N2P1 on N]VTR	1	3064.21	45.2977	0	[b2+1, b3+1, b4+1, b5+1, b6+1, b7+1, b8+1, b9+1];[y1+1, y2+1, y3+1, (y4-1052.28)+1, (y4-1255.36)+1, (y5-890.23)+1, (y5-1052.28)+1, (y5-1255.36)+1, (y6-890.23)+1, (y6-1052.28)+1, (y6-1255.36)+1, (y7-890.23)+1, (y7-1052.28)+1, (y7-1255.36)+1, (y7-1375.40)+1, (y8-890.23)+1, (y8-1052.28)+1, (y8-1255.36)+1, (y8-1375.40)+1, (y9-1255.36)+1, (y10-890.23)+1, (y10-1052.28)+1, (y10-1255.36)+1, (y11-1052.28)…	[b2+1:327.13373, b3+1:456.17664, b4+1:513.19757, b5+1:642.24115, b6+1:755.32425, b7+1:842.35876, b8+1:1005.41071, b9+1:1118.49536];[y1+1:175.11903, y2+1:276.16663, y3+1:375.23523, (y4-1052.28)+1:895.43622, (y4-1255.36)+1:692.35815, (y5-890.23)+1:1170.58813, (y5-1052.28)+1:1008.52190, (y5-1255.36)+1:805.44057, (y6-890.23)+1:1333.64478, (y6-1052.28)+1:1171.57654, (y6-1255.36)+1:968.50365, (y7-890.2…	[b2+1:-0.00020, b3+1:0.00011, b4+1:-0.00042, b5+1:0.00057, b6+1:-0.00039, b7+1:0.00209, b8+1:-0.00930, b9+1:-0.00871];[y1+1:0.00008, y2+1:-0.00000, y3+1:0.00018, (y4-1052.28)+1:-0.00049, (y4-1255.36)+1:0.00081, (y5-890.23)+1:0.01454, (y5-1052.28)+1:0.00113, (y5-1255.36)+1:-0.00083, (y6-890.23)+1:0.00785, (y6-1052.28)+1:-0.00757, (y6-1255.36)+1:-0.00108, (y7-890.23)+1:-0.00831, (y7-1052.28)+1:-0.0…	[b2+1:-0.62, b3+1:0.24, b4+1:-0.82, b5+1:0.88, b6+1:-0.52, b7+1:2.48, b8+1:-9.26, b9+1:-7.79];[y1+1:0.47, y2+1:-0.02, y3+1:0.49, (y4-1052.28)+1:-0.55, (y4-1255.36)+1:1.17, (y5-890.23)+1:12.43, (y5-1052.28)+1:1.12, (y5-1255.36)+1:-1.04, (y6-890.23)+1:5.89, (y6-1052.28)+1:-6.46, (y6-1255.36)+1:-1.12, (y7-890.23)+1:-5.85, (y7-1052.28)+1:-2.34, (y7-1255.36)+1:0.47, (y7-1375.40)+1:0.55, (y8-890.23)+1:…	[b2+1:50011, b3+1:19803, b4+1:7880, b5+1:22632, b6+1:13042, b7+1:9356, b8+1:5302, b9+1:6388];[y1+1:16623, y2+1:26808, y3+1:18381, (y4-1052.28)+1:12776, (y4-1255.36)+1:22596, (y5-890.23)+1:5785, (y5-1052.28)+1:11245, (y5-1255.36)+1:25203, (y6-890.23)+1:7941, (y6-1052.28)+1:14615, (y6-1255.36)+1:35765, (y7-890.23)+1:11539, (y7-1052.28)+1:28347, (y7-1255.36)+1:84265, (y7-1375.40)+1:8059, (y8-890.23)…	45	T	0	0	0	34.1027	3.02518	8.16983	1458.44	H6N2P1	17.9598
D:\GlycoData\Hech-EThcD\EThcD-4000\raw\20190323_L1_Ag6_Zhu00015_SA_CHOKO_IMAC_m4000_02.raw	20151	50.8731	20113	1223.46	3	3667.36	A0A061IIU8|G3H4A9	Cricetulus griseus OX=10029	Gamma-interferon-inducible lysosomal thiol reductase-like protein|Mpv17-like protein 2		NVSGTWEFTCQHGELECR	R,L	N[N-Glycosylation:H6N2P1 on N]VSGTWEFTC[Common Fixed:Carbamidomethyl on C]QHGELEC[Common Fixed:Carbamidomethyl on C]R	3	3667.37	45.2454	0	[(b1-1255.36)+1, (b2-1255.36)+1, (b2-1375.40)+1, (b3-1255.36)+1, (b3-1375.40)+1, (b4-1375.40)+1, (b5-1255.36)+1, (b6-1052.28)+1, (b7-1255.36)+1, (b8-1255.36)+1, (b8-1375.40)+1, (b12-1255.36)+1, (b12-1375.40)+1, (b14-1255.36)+1, (b16-1255.36)+1];[y1+1, y2+1, y3+1, y4+1, y5+1, y6+1, y7+1, y8+1, y9+1, y10+1, y11+2, y12+2, y13+2, y14+2, y15+2, y16+2, y17+2];[(M0-1458.44)+2, (M0-1375.40)+2, (M0-1255.3…	[(b1-1255.36)+1:318.12418, (b2-1255.36)+1:417.19962, (b2-1375.40)+1:297.15643, (b3-1255.36)+1:504.23083, (b3-1375.40)+1:384.18933, (b4-1375.40)+1:441.20978, (b5-1255.36)+1:662.30719, (b6-1052.28)+1:1051.46155, (b7-1255.36)+1:977.40546, (b8-1255.36)+1:1124.50720, (b8-1375.40)+1:1004.43622, (b12-1255.36)+1:1650.68213, (b12-1375.40)+1:1530.64026, (b14-1255.36)+1:1836.75293, (b16-1255.36)+1:2078.8642…	[(b1-1255.36)+1:-0.00540, (b2-1255.36)+1:0.00163, (b2-1375.40)+1:-0.00037, (b3-1255.36)+1:0.00082, (b3-1375.40)+1:0.00049, (b4-1375.40)+1:-0.00052, (b5-1255.36)+1:0.00803, (b6-1052.28)+1:0.00371, (b7-1255.36)+1:-0.01561, (b8-1255.36)+1:0.01772, (b8-1375.40)+1:-0.01208, (b12-1255.36)+1:-0.00317, (b12-1375.40)+1:-0.00386, (b14-1255.36)+1:0.00358, (b16-1255.36)+1:-0.01175];[y1+1:0.00020, y2+1:0.0004…	[(b1-1255.36)+1:-17.02, (b2-1255.36)+1:3.91, (b2-1375.40)+1:-1.27, (b3-1255.36)+1:1.63, (b3-1375.40)+1:1.29, (b4-1375.40)+1:-1.19, (b5-1255.36)+1:12.15, (b6-1052.28)+1:3.53, (b7-1255.36)+1:-15.98, (b8-1255.36)+1:15.78, (b8-1375.40)+1:-12.04, (b12-1255.36)+1:-1.92, (b12-1375.40)+1:-2.52, (b14-1255.36)+1:1.95, (b16-1255.36)+1:-5.66];[y1+1:1.17, y2+1:1.23, y3+1:2.09, y4+1:1.48, y5+1:1.51, y6+1:1.07,…	[(b1-1255.36)+1:22479, (b2-1255.36)+1:19213, (b2-1375.40)+1:35742, (b3-1255.36)+1:22290, (b3-1375.40)+1:10408, (b4-1375.40)+1:35239, (b5-1255.36)+1:9614, (b6-1052.28)+1:9805, (b7-1255.36)+1:15116, (b8-1255.36)+1:10302, (b8-1375.40)+1:26330, (b12-1255.36)+1:27384, (b12-1375.40)+1:19437, (b14-1255.36)+1:21796, (b16-1255.36)+1:12948];[y1+1:101851, y2+1:305276, y3+1:170808, y4+1:221261, y5+1:94300, y…	45	T	0	0	0	32.08	5.06739	8.09793	1458.44	H6N2P1	11.927
D:\GlycoData\Hech-EThcD\EThcD-4000\raw\20190323_L1_Ag6_Zhu00015_SA_CHOKO_FT_imac_SAX_m4000_02.raw	6876	27.8699	6857	1511.61	3	4531.8	A0A061HYF8|A0A061HZS2|G3HF38	Cricetulus griseus OX=10029	Potassium/sodium hyperpolarization-activated cyclic nucleotide-gated channel 2-like protein|Basigin		TSDSGDQLITNSSESK	K,Y	TSDSGDQLITN[N-Glycosylation:H8N7F1 on N]SSESK	1	4531.78	44.7284	0	[b3+1, b4+1, b6+1, b7+1, b8+1, b9+1, b10+1, (b14-2660.96)+1, (b15-2311.82)+1];[y2+1, y4+1, y5+1, (y6-2660.96)+1, (y7-2457.88)+1, (y7-2514.90)+1, (y7-2660.96)+1, (y7-2781.00)+1, (y8-2660.96)+1, (y9-2660.96)+1, (y10-2660.96)+1, (y12-2660.96)+1, (y13-2660.96)+1, (y15-2781.00)+1];[(M0-2864.04)+1, (M0-2781.00)+1, (M0-2660.96)+1, (M0-2514.90)+1, (M0-2457.88)+1, (M0-2311.82)+1, (M0-2295.82)+1, (M0-2149.…	[b3+1:304.11407, b4+1:391.14600, b6+1:563.19464, b7+1:691.25201, b8+1:804.33728, b9+1:917.42236, b10+1:1018.46405, (b14-2660.96)+1:1638.69238, (b15-2311.82)+1:2074.90698];[y2+1:234.14508, y4+1:450.21988, y5+1:537.25140, (y6-2660.96)+1:854.37799, (y7-2457.88)+1:1158.50635, (y7-2514.90)+1:1101.48474, (y7-2660.96)+1:955.42102, (y7-2781.00)+1:835.38275, (y8-2660.96)+1:1068.50500, (y9-2660.96)+1:1181.…	[b3+1:0.00015, b4+1:0.00004, b6+1:0.00028, b7+1:-0.00092, b8+1:0.00028, b9+1:0.00130, b10+1:-0.00470, (b14-2660.96)+1:-0.00531, (b15-2311.82)+1:0.03998];[y2+1:0.00025, y4+1:0.00043, y5+1:-0.00008, (y6-2660.96)+1:0.00421, (y7-2457.88)+1:0.00552, (y7-2514.90)+1:0.00537, (y7-2660.96)+1:-0.00044, (y7-2781.00)+1:0.00247, (y8-2660.96)+1:-0.00052, (y9-2660.96)+1:0.00270, (y10-2660.96)+1:0.00210, (y12-26…	[b3+1:0.49, b4+1:0.11, b6+1:0.50, b7+1:-1.34, b8+1:0.35, b9+1:1.41, b10+1:-4.61, (b14-2660.96)+1:-3.24, (b15-2311.82)+1:19.28];[y2+1:1.06, y4+1:0.95, y5+1:-0.15, (y6-2660.96)+1:4.93, (y7-2457.88)+1:4.77, (y7-2514.90)+1:4.88, (y7-2660.96)+1:-0.46, (y7-2781.00)+1:2.96, (y8-2660.96)+1:-0.48, (y9-2660.96)+1:2.29, (y10-2660.96)+1:1.61, (y12-2660.96)+1:8.47, (y13-2660.96)+1:-4.02, (y15-2781.00)+1:-5.73…	[b3+1:2403, b4+1:3404, b6+1:5461, b7+1:14950, b8+1:15946, b9+1:20370, b10+1:5932, (b14-2660.96)+1:2792, (b15-2311.82)+1:15397];[y2+1:6726, y4+1:5463, y5+1:10317, (y6-2660.96)+1:5921, (y7-2457.88)+1:3605, (y7-2514.90)+1:5067, (y7-2660.96)+1:26059, (y7-2781.00)+1:21775, (y8-2660.96)+1:13566, (y9-2660.96)+1:5102, (y10-2660.96)+1:9244, (y12-2660.96)+1:3217, (y13-2660.96)+1:6315, (y15-2781.00)+1:4716]…	44	T	0	0	0	23.0161	13.0402	8.67208	2864.04	H8N7F1	26.7221
D:\GlycoData\Hech-EThcD\EThcD-4000\raw\20190323_L1_Ag6_Zhu00015_SA_CHOKO_FT_imac_SAX_m2000_01_re.raw	10710	39.8458	10690	1179.81	3	3536.42	G3HR95	Cricetulus griseus OX=10029	Carboxypeptidase D	[788 to 803]	DLDTDFTSNASQPETK	K,A	DLDTDFTSN[N-Glycosylation:H5N4F1 on N]ASQPETK	1	3536.42	44.693	0	[b2+1, b3+1, b4+1, b5+1, b6+1, b7+1, b8+1, (b10-1565.56)+1, (b10-1685.60)+1, (b11-1565.56)+1, (b12-1565.56)+1, (b12-1685.60)+1, (b14-1565.56)+1];[y1+1, y2+1, y3+1, y4+1, y5+1, y6+1, y7+1, (y8-1565.56)+1, (y9-1565.56)+1, (y9-1685.60)+1, (y10-1362.48)+1, (y10-1565.56)+1, (y11-1362.48)+1, (y11-1565.56)+1, (y12-1216.42)+1, (y12-1565.56)+1, (y13-1565.56)+1, (y14-1565.56)+1, (y14-1685.60)+1, (y15-1565.…	[b2+1:229.11877, b3+1:344.14584, b4+1:445.19339, b5+1:560.22253, b6+1:707.29041, b7+1:808.33907, b8+1:895.37128, (b10-1565.56)+1:1283.52881, (b10-1685.60)+1:1163.48621, (b11-1565.56)+1:1370.55811, (b12-1565.56)+1:1498.62036, (b12-1685.60)+1:1378.57239, (b14-1565.56)+1:1724.72461];[y1+1:147.11298, y2+1:248.16086, y3+1:377.20380, y4+1:474.25696, y5+1:602.31580, y6+1:689.34795, y7+1:760.38492, (y8-1…	[b2+1:0.00049, b3+1:0.00062, b4+1:0.00048, b5+1:0.00269, b6+1:0.00214, b7+1:0.00313, b8+1:0.00331, (b10-1565.56)+1:0.00143, (b10-1685.60)+1:0.00001, (b11-1565.56)+1:-0.00130, (b12-1565.56)+1:0.00238, (b12-1685.60)+1:-0.00442, (b14-1565.56)+1:0.01127];[y1+1:0.00017, y2+1:0.00038, y3+1:0.00072, y4+1:0.00112, y5+1:0.00138, y6+1:0.00150, y7+1:0.00136, (y8-1565.56)+1:0.00318, (y9-1565.56)+1:-0.00045, …	[b2+1:2.15, b3+1:1.80, b4+1:1.09, b5+1:4.80, b6+1:3.03, b7+1:3.88, b8+1:3.70, (b10-1565.56)+1:1.11, (b10-1685.60)+1:0.01, (b11-1565.56)+1:-0.95, (b12-1565.56)+1:1.59, (b12-1685.60)+1:-3.21, (b14-1565.56)+1:6.54];[y1+1:1.18, y2+1:1.52, y3+1:1.92, y4+1:2.37, y5+1:2.29, y6+1:2.18, y7+1:1.79, (y8-1565.56)+1:2.95, (y9-1565.56)+1:-0.39, (y9-1685.60)+1:13.57, (y10-1362.48)+1:-11.32, (y10-1565.56)+1:-0.7…	[b2+1:11669, b3+1:8440, b4+1:16493, b5+1:15168, b6+1:22848, b7+1:32698, b8+1:12055, (b10-1565.56)+1:4798, (b10-1685.60)+1:7066, (b11-1565.56)+1:5671, (b12-1565.56)+1:19572, (b12-1685.60)+1:6761, (b14-1565.56)+1:6703];[y1+1:5084, y2+1:39601, y3+1:5891, y4+1:330352, y5+1:23458, y6+1:86959, y7+1:45272, (y8-1565.56)+1:15849, (y9-1565.56)+1:25961, (y9-1685.60)+1:6164, (y10-1362.48)+1:5108, (y10-1565.5…	44	T	0	0	0	33.0612	3.05087	8.58088	1768.64	H5N4F1	18.5449
D:\GlycoData\Hech-EThcD\EThcD-4000\raw\20190323_L1_Ag6_Zhu00015_SA_CHOKO_FT_imac_SAX_m4000_02.raw	7157	28.861	7139	1268.18	3	3801.53	A0A061HYF8|A0A061HZS2|G3HF38	Cricetulus griseus OX=10029	Potassium/sodium hyperpolarization-activated cyclic nucleotide-gated channel 2-like protein|Basigin		TSDSGDQLITNSSESK	K,Y	TSDSGDQLITN[N-Glycosylation:H6N5F1 on N]SSESK	1	3801.52	44.6925	0	[b2+1, b3+1, b6+1, b7+1, b8+1, b9+1, b10+1];[y2+1, y4+1, y5+1, (y6-1581.56)+1, (y6-1930.69)+1, (y6-2050.73)+1, (y7-1565.56)+1, (y7-1727.61)+1, (y7-1784.63)+1, (y7-1930.69)+1, (y8-1930.69)+1, (y8-2050.73)+1, (y9-1930.69)+1, (y10-1930.69)+1, (y12-1581.56)+1, (y12-1930.69)+1, (y13-1930.69)+1, (y14-1930.69)+1, (y15-2050.73)+1];[(M0-2133.77)+1, (M0-2050.73)+1, (M0-1930.69)+1, (M0-1784.63)+1, (M0-1727.…	[b2+1:189.08650, b3+1:304.11340, b6+1:563.19568, b7+1:691.25299, b8+1:804.33941, b9+1:917.42303, b10+1:1018.46942];[y2+1:234.14522, y4+1:450.22040, y5+1:537.25305, (y6-1581.56)+1:1203.52759, (y6-1930.69)+1:854.37646, (y6-2050.73)+1:734.33160, (y7-1565.56)+1:1320.56970, (y7-1727.61)+1:1158.50208, (y7-1784.63)+1:1101.48169, (y7-1930.69)+1:955.42481, (y8-1930.69)+1:1068.50784, (y8-2050.73)+1:948.469…	[b2+1:-0.00048, b3+1:-0.00052, b6+1:0.00132, b7+1:0.00005, b8+1:0.00240, b9+1:0.00196, b10+1:0.00068];[y2+1:0.00039, y4+1:0.00094, y5+1:0.00157, (y6-1581.56)+1:0.01653, (y6-1930.69)+1:0.00268, (y6-2050.73)+1:-0.00100, (y7-1565.56)+1:0.01605, (y7-1727.61)+1:0.00125, (y7-1784.63)+1:0.00232, (y7-1930.69)+1:0.00335, (y8-1930.69)+1:0.00232, (y8-2050.73)+1:0.00538, (y9-1930.69)+1:0.00075, (y10-1930.69)…	[b2+1:-2.56, b3+1:-1.73, b6+1:2.34, b7+1:0.07, b8+1:2.99, b9+1:2.14, b10+1:0.66];[y2+1:1.65, y4+1:2.10, y5+1:2.93, (y6-1581.56)+1:13.74, (y6-1930.69)+1:3.15, (y6-2050.73)+1:-1.36, (y7-1565.56)+1:12.17, (y7-1727.61)+1:1.08, (y7-1784.63)+1:2.11, (y7-1930.69)+1:3.51, (y8-1930.69)+1:2.17, (y8-2050.73)+1:5.68, (y9-1930.69)+1:0.63, (y10-1930.69)+1:1.14, (y12-1581.56)+1:-14.14, (y12-1930.69)+1:-8.85, (y…	[b2+1:4120, b3+1:6741, b6+1:10900, b7+1:19853, b8+1:29658, b9+1:47219, b10+1:15535];[y2+1:9339, y4+1:15350, y5+1:23564, (y6-1581.56)+1:4427, (y6-1930.69)+1:19449, (y6-2050.73)+1:6182, (y7-1565.56)+1:5297, (y7-1727.61)+1:16115, (y7-1784.63)+1:6681, (y7-1930.69)+1:63982, (y8-1930.69)+1:30796, (y8-2050.73)+1:5088, (y9-1930.69)+1:20285, (y10-1930.69)+1:22036, (y12-1581.56)+1:6783, (y12-1930.69)+1:637…	44	T	0	0	0	26.0273	10.0586	8.6066	2133.77	H6N5F1	24.158
D:\GlycoData\Hech-EThcD\EThcD-4000\raw\20190323_L1_Ag6_Zhu00015_SA_CHOKO_FT_imac_SAX_m4000_02.raw	13331	49.6699	13312	1404.89	3	4211.63	A0A061I172	Cricetulus griseus OX=10029	Low-density lipoprotein receptor	[129 to 147]	DMSDELGCINVTQCDGPNK	K,F	DMSDELGC[Common Fixed:Carbamidomethyl on C]IN[N-Glycosylation:H5N4A1F1 on N]VTQC[Common Fixed:Carbamidomethyl on C]DGPNK	3	4211.62	44.6427	0	[b2+1, b3+1, b4+1, b5+1, b6+1, b7+1, b8+1, b9+1, (b10-1976.70)+1, (b11-1976.70)+1, (b12-1856.66)+1, (b15-1856.66)+1, (b18-1710.60)+2];[y1+1, y3+1, y4+1, y5+1, y6+1, y7+1, y8+1, y9+1, (y10-1653.58)+1, (y10-1856.66)+1, (y10-1976.70)+1, (y11-1856.66)+1, (y12-1856.66)+1, (y13-1653.58)+1, (y13-1856.66)+1, (y14-1856.66)+1, (y15-1856.66)+1];[(M0-2059.73)+1, (M0-1976.70)+1, (M0-1856.66)+1, (M0-1710.60)+1…	[b2+1:247.07431, b3+1:334.10712, b4+1:449.13403, b5+1:578.17729, b6+1:691.26154, b7+1:748.28250, b8+1:908.31353, b9+1:1021.39861, (b10-1976.70)+1:1218.48547, (b11-1976.70)+1:1317.56116, (b12-1856.66)+1:1538.65430, (b15-1856.66)+1:1941.75757, (b18-1710.60)+2:1178.48854];[y1+1:147.11235, y3+1:358.20846, y4+1:415.23010, y5+1:530.25607, y6+1:690.28833, y7+1:818.34618, y8+1:919.39429, y9+1:1018.46304,…	[b2+1:-0.00039, b3+1:0.00038, b4+1:0.00036, b5+1:0.00102, b6+1:0.00120, b7+1:0.00070, b8+1:0.00109, b9+1:0.00210, (b10-1976.70)+1:0.00785, (b11-1976.70)+1:0.01512, (b12-1856.66)+1:0.01940, (b15-1856.66)+1:0.00650, (b18-1710.60)+2:0.04367];[y1+1:-0.00045, y3+1:-0.00004, y4+1:0.00015, y5+1:-0.00083, y6+1:0.00078, y7+1:0.00005, y8+1:0.00048, y9+1:0.00082, (y10-1653.58)+1:-0.00959, (y10-1856.66)+1:-0…	[b2+1:-1.60, b3+1:1.15, b4+1:0.80, b5+1:1.76, b6+1:1.74, b7+1:0.94, b8+1:1.20, b9+1:2.06, (b10-1976.70)+1:6.45, (b11-1976.70)+1:11.48, (b12-1856.66)+1:12.62, (b15-1856.66)+1:3.35, (b18-1710.60)+2:18.54];[y1+1:-3.11, y3+1:-0.10, y4+1:0.35, y5+1:-1.57, y6+1:1.13, y7+1:0.06, y8+1:0.53, y9+1:0.80, (y10-1653.58)+1:-6.24, (y10-1856.66)+1:-1.26, (y10-1976.70)+1:-0.20, (y11-1856.66)+1:-0.50, (y12-1856.66…	[b2+1:6541, b3+1:6786, b4+1:10416, b5+1:41153, b6+1:35255, b7+1:17489, b8+1:34853, b9+1:31326, (b10-1976.70)+1:13513, (b11-1976.70)+1:10588, (b12-1856.66)+1:9562, (b15-1856.66)+1:7731, (b18-1710.60)+2:22219];[y1+1:3539, y3+1:14703, y4+1:60714, y5+1:22912, y6+1:69088, y7+1:46105, y8+1:198656, y9+1:42749, (y10-1653.58)+1:9562, (y10-1856.66)+1:61475, (y10-1976.70)+1:6989, (y11-1856.66)+1:19764, (y12…	44	T	0	0	0	30.081	4.01907	10.5426	2059.73	H5N4A1F1	15.5261
D:\GlycoData\Hech-EThcD\EThcD-4000\raw\20190323_L1_Ag6_Zhu00015_SA_CHOKO_FT_imac_SAX_m2000_02.raw	7651	29.6868	7631	1066.76	3	3197.26	A0A061IMQ7|G3HW34	Cricetulus griseus OX=10029	Prolow-density lipoprotein receptor-related protein 1		FGTCSQLCNNTK	R,G	FGTC[Common Fixed:Carbamidomethyl on C]SQLC[Common Fixed:Carbamidomethyl on C]N[N-Glycosylation:H5N4F1 on N]NTK	3	3197.25	44.6268	0	[b3+1, b4+1, b5+1, b6+1, b7+1, b8+1, (b9-1565.56)+1, (b10-1565.56)+1, (b10-1685.60)+1, (b11-1565.56)+1];[y1+1, y2+1, y3+1, (y4-1565.56)+1, (y5-1200.43)+1, (y5-1362.48)+1, (y5-1565.56)+1, (y5-1685.60)+1, (y6-1362.48)+1, (y6-1565.56)+1, (y7-1216.42)+1, (y7-1419.50)+1, (y8-1216.42)+1, (y8-1565.56)+1, (y8-1685.60)+1, (y9-1419.50)+1, (y9-1565.56)+1, (y10-1216.42)+1, (y10-1565.56)+1];[(M0-1768.64)+1, (…	[b3+1:306.14603, b4+1:466.17648, b5+1:553.21045, b6+1:681.26776, b7+1:794.35077, b8+1:954.38312, (b9-1565.56)+1:1271.50525, (b10-1565.56)+1:1385.55225, (b10-1685.60)+1:1265.50488, (b11-1565.56)+1:1486.59509];[y1+1:147.11272, y2+1:248.16055, y3+1:362.20398, (y4-1565.56)+1:679.32617, (y5-1200.43)+1:1204.47021, (y5-1362.48)+1:1042.43201, (y5-1565.56)+1:839.35795, (y5-1685.60)+1:719.31482, (y6-1362.4…	[b3+1:0.00119, b4+1:0.00100, b5+1:0.00294, b6+1:0.00167, b7+1:0.00062, b8+1:0.00232, (b9-1565.56)+1:0.00215, (b10-1565.56)+1:0.00622, (b10-1685.60)+1:0.00004, (b11-1565.56)+1:0.00139];[y1+1:-0.00009, y2+1:0.00007, y3+1:0.00057, (y4-1565.56)+1:0.00046, (y5-1200.43)+1:-0.01833, (y5-1362.48)+1:-0.00372, (y5-1565.56)+1:0.00159, (y5-1685.60)+1:-0.00036, (y6-1362.48)+1:-0.01393, (y6-1565.56)+1:-0.00002…	[b3+1:3.91, b4+1:2.15, b5+1:5.32, b6+1:2.46, b7+1:0.78, b8+1:2.43, (b9-1565.56)+1:1.69, (b10-1565.56)+1:4.49, (b10-1685.60)+1:0.03, (b11-1565.56)+1:0.94];[y1+1:-0.60, y2+1:0.28, y3+1:1.58, (y4-1565.56)+1:0.68, (y5-1200.43)+1:-15.23, (y5-1362.48)+1:-3.57, (y5-1565.56)+1:1.90, (y5-1685.60)+1:-0.50, (y6-1362.48)+1:-12.07, (y6-1565.56)+1:-0.02, (y7-1216.42)+1:-12.01, (y7-1419.50)+1:-11.57, (y8-1216.4…	[b3+1:4145, b4+1:6432, b5+1:2455, b6+1:11273, b7+1:20446, b8+1:10874, (b9-1565.56)+1:2817, (b10-1565.56)+1:5883, (b10-1685.60)+1:11252, (b11-1565.56)+1:8859];[y1+1:5026, y2+1:8000, y3+1:11885, (y4-1565.56)+1:14736, (y5-1200.43)+1:2620, (y5-1362.48)+1:5124, (y5-1565.56)+1:35239, (y5-1685.60)+1:3802, (y6-1362.48)+1:4097, (y6-1565.56)+1:24350, (y7-1216.42)+1:454228, (y7-1419.50)+1:3695, (y8-1216.42)…	44	T	0	0	0	29.0458	7.10516	8.47589	1768.64	H5N4F1	21.0899
D:\GlycoData\Hech-EThcD\EThcD-4000\raw\20190323_L1_Ag6_Zhu00015_SA_CHOKO_FT_imac_SAX_m4000_02.raw	7641	30.5509	7624	1163.79	3	3488.36	A0A061IMQ7|G3HW34	Cricetulus griseus OX=10029	Prolow-density lipoprotein receptor-related protein 1		FGTCSQLCNNTK	R,G	FGTC[Common Fixed:Carbamidomethyl on C]SQLC[Common Fixed:Carbamidomethyl on C]N[N-Glycosylation:H5N4A1F1 on N]NTK	3	3488.35	44.6223	0	[b4+1, b6+1, b7+1, b8+1, (b10-1856.66)+1, (b10-1976.70)+1, (b11-1856.66)+1];[y1+1, y2+1, y3+1, (y4-1856.66)+1, (y5-1653.58)+1, (y5-1856.66)+1, (y5-1976.70)+1, (y6-1856.66)+1, (y7-1507.52)+1, (y8-1653.58)+1, (y8-1856.66)+1, (y9-1507.52)+1, (y9-1856.66)+1, (y10-1710.60)+1, (y10-1856.66)+1];[(M0-2059.73)+1, (M0-1976.70)+1, (M0-1856.66)+1, (M0-1710.60)+1, (M0-1653.58)+1, (M0-1507.52)+1, (M0-1491.52)+…	[b4+1:466.17636, b6+1:681.26978, b7+1:794.35315, b8+1:954.38171, (b10-1856.66)+1:1385.55273, (b10-1976.70)+1:1265.50732, (b11-1856.66)+1:1486.60352];[y1+1:147.11330, y2+1:248.16101, y3+1:362.20407, (y4-1856.66)+1:679.33014, (y5-1653.58)+1:1042.43799, (y5-1856.66)+1:839.35961, (y5-1976.70)+1:719.31854, (y6-1856.66)+1:952.44336, (y7-1507.52)+1:1429.62240, (y8-1653.58)+1:1370.60022, (y8-1856.66)+1:1…	[b4+1:0.00088, b6+1:0.00369, b7+1:0.00300, b8+1:0.00091, (b10-1856.66)+1:0.00671, (b10-1976.70)+1:0.00248, (b11-1856.66)+1:0.00981];[y1+1:0.00049, y2+1:0.00053, y3+1:0.00066, (y4-1856.66)+1:0.00443, (y5-1653.58)+1:0.00226, (y5-1856.66)+1:0.00325, (y5-1976.70)+1:0.00337, (y6-1856.66)+1:0.00294, (y7-1507.52)+1:-0.01388, (y8-1653.58)+1:-0.01018, (y8-1856.66)+1:0.00342, (y9-1507.52)+1:0.00564, (y9-18…	[b4+1:1.89, b6+1:5.42, b7+1:3.78, b8+1:0.96, (b10-1856.66)+1:4.85, (b10-1976.70)+1:1.96, (b11-1856.66)+1:6.61];[y1+1:3.37, y2+1:2.14, y3+1:1.83, (y4-1856.66)+1:6.53, (y5-1653.58)+1:2.17, (y5-1856.66)+1:3.88, (y5-1976.70)+1:4.69, (y6-1856.66)+1:3.09, (y7-1507.52)+1:-9.72, (y8-1653.58)+1:-7.43, (y8-1856.66)+1:2.93, (y9-1507.52)+1:3.36, (y9-1856.66)+1:-0.21, (y10-1710.60)+1:-4.98, (y10-1856.66)+1:2.…	[b4+1:16658, b6+1:24385, b7+1:43694, b8+1:29737, (b10-1856.66)+1:24824, (b10-1976.70)+1:14430, (b11-1856.66)+1:25897];[y1+1:12376, y2+1:27670, y3+1:29232, (y4-1856.66)+1:27362, (y5-1653.58)+1:19169, (y5-1856.66)+1:74374, (y5-1976.70)+1:14441, (y6-1856.66)+1:58363, (y7-1507.52)+1:1180036, (y8-1653.58)+1:16791, (y8-1856.66)+1:50993, (y9-1507.52)+1:24364, (y9-1856.66)+1:16580, (y10-1710.60)+1:14787,…	44	T	0	0	0	22.042	12.1241	10.4562	2059.73	H5N4A1F1	16.0818
D:\GlycoData\Hech-EThcD\EThcD-4000\raw\20190323_L1_Ag6_Zhu00015_SA_CHOKO_FT_imac_SAX_m4000_01.raw	6128	25.2318	6110	1109.77	3	3326.29	A0A061I8B2|G3IHN6|O55221		4F2 cell-surface antigen heavy chain|Putative CD98 protein		DDVNGTDLK	K,Q	DDVN[N-Glycosylation:H5N4A2F1 on N]GTDLK	1	3326.28	44.5975	0	[(b4-2147.75)+1, (b6-2147.75)+1, (b7-1944.67)+1, (b7-2147.75)+1, (b7-2267.79)+1, (b8-2147.75)+1];[y1+1, y2+1, y3+1, y4+1, y5+1, (y6-2147.75)+1, (y7-1782.62)+1, (y7-1944.67)+1, (y7-2001.69)+1, (y7-2147.75)+1, (y7-2267.79)+1, (y8-2147.75)+1];[(M0-2350.83)+1, (M0-2267.79)+1, (M0-2147.75)+1, (M0-2001.69)+1, (M0-1944.67)+1, (M0-1798.61)+1, (M0-1782.62)+1, (M0-1636.56)+1, (M0-1620.57)+1, (M0-1474.51)+1…	[(b4-2147.75)+1:647.25214, (b6-2147.75)+1:805.32367, (b7-1944.67)+1:1123.41968, (b7-2147.75)+1:920.35004, (b7-2267.79)+1:800.30511, (b8-2147.75)+1:1033.43176];[y1+1:147.11324, y2+1:260.19751, y3+1:375.22516, y4+1:476.27106, y5+1:533.29395, (y6-2147.75)+1:850.40997, (y7-1782.62)+1:1314.60779, (y7-1944.67)+1:1152.54553, (y7-2001.69)+1:1095.54773, (y7-2147.75)+1:949.48608, (y7-2267.79)+1:829.44836, …	[(b4-2147.75)+1:0.00026, (b6-2147.75)+1:0.00265, (b7-1944.67)+1:-0.00765, (b7-2147.75)+1:0.00208, (b7-2267.79)+1:-0.00166, (b8-2147.75)+1:-0.00026];[y1+1:0.00043, y2+1:0.00064, y3+1:0.00135, y4+1:-0.00043, y5+1:0.00099, (y6-2147.75)+1:-0.00528, (y7-1782.62)+1:-0.00807, (y7-1944.67)+1:-0.01750, (y7-2001.69)+1:0.00615, (y7-2147.75)+1:0.00242, (y7-2267.79)+1:0.00588, (y8-2147.75)+1:0.00477];[(M0-235…	[(b4-2147.75)+1:0.41, (b6-2147.75)+1:3.30, (b7-1944.67)+1:-6.82, (b7-2147.75)+1:2.26, (b7-2267.79)+1:-2.08, (b8-2147.75)+1:-0.25];[y1+1:2.95, y2+1:2.48, y3+1:3.60, y4+1:-0.91, y5+1:1.86, (y6-2147.75)+1:-6.21, (y7-1782.62)+1:-6.14, (y7-1944.67)+1:-15.20, (y7-2001.69)+1:5.62, (y7-2147.75)+1:2.55, (y7-2267.79)+1:7.10, (y8-2147.75)+1:4.49];[(M0-2350.83)+1:-10.42, (M0-2267.79)+1:-10.42, (M0-2147.75)+1…	[(b4-2147.75)+1:2216, (b6-2147.75)+1:2812, (b7-1944.67)+1:2808, (b7-2147.75)+1:25932, (b7-2267.79)+1:2958, (b8-2147.75)+1:7497];[y1+1:2101, y2+1:6539, y3+1:3752, y4+1:2751, y5+1:9859, (y6-2147.75)+1:3760, (y7-1782.62)+1:5245, (y7-1944.67)+1:5307, (y7-2001.69)+1:3803, (y7-2147.75)+1:20075, (y7-2267.79)+1:3400, (y8-2147.75)+1:4424];[(M0-2350.83)+1:188319, (M0-2267.79)+1:65877, (M0-2147.75)+1:622627…	44	T	0	0	0	18.0114	16.158	10.4281	2350.83	H5N4A2F1	12.0787
D:\GlycoData\Hech-EThcD\EThcD-4000\raw\20190323_L1_Ag6_Zhu00015_SA_CHOKO_FT_imac_SAX_m4000_01.raw	4956	21.0556	4934	1181.78	3	3542.33	A0A061IMQ7|G3HW34	Cricetulus griseus OX=10029	Prolow-density lipoprotein receptor-related protein 1		QTGDVTCNCTDGR	K,I	QTGDVTC[Common Fixed:Carbamidomethyl on C]N[N-Glycosylation:H5N4A1F1 on N]C[Common Fixed:Carbamidomethyl on C]TDGR	3	3542.32	44.5945	0	[b2+1, b4+1, b5+1, b6+1, b7+1, (b11-1856.66)+1];[y1+1, y2+1, y3+1, y4+1, y5+1, (y6-1856.66)+1, (y7-1856.66)+1, (y8-1491.52)+1, (y8-1653.58)+1, (y8-1856.66)+1, (y8-1976.70)+1, (y9-1491.52)+1, (y9-1653.58)+1, (y9-1856.66)+1, (y10-1856.66)+1, (y11-1856.66)+1];[(M0-2059.73)+1, (M0-1976.70)+1, (M0-1856.66)+1, (M0-1710.60)+1, (M0-1653.58)+1, (M0-1507.52)+1, (M0-1491.52)+1, (M0-1345.47)+1, (M0-1329.47)+…	[b2+1:230.11380, b4+1:402.16272, b5+1:501.23120, b6+1:602.27704, b7+1:762.30933, (b11-1856.66)+1:1455.53552];[y1+1:175.11891, y2+1:232.14083, y3+1:347.16788, y4+1:448.21600, y5+1:608.24769, (y6-1856.66)+1:925.37128, (y7-1856.66)+1:1085.40137, (y8-1491.52)+1:1551.59106, (y8-1653.58)+1:1389.52686, (y8-1856.66)+1:1186.44592, (y8-1976.70)+1:1066.40051, (y9-1491.52)+1:1650.64807, (y9-1653.58)+1:1488.6…	[b2+1:0.00027, b4+1:0.00078, b5+1:0.00085, b6+1:-0.00099, b7+1:0.00065, (b11-1856.66)+1:-0.00073];[y1+1:-0.00004, y2+1:0.00041, y3+1:0.00052, y4+1:0.00097, y5+1:0.00200, (y6-1856.66)+1:0.00329, (y7-1856.66)+1:0.00273, (y8-1491.52)+1:0.01256, (y8-1653.58)+1:0.00117, (y8-1856.66)+1:-0.00039, (y8-1976.70)+1:-0.00462, (y9-1491.52)+1:0.00116, (y9-1653.58)+1:0.01259, (y9-1856.66)+1:0.00020, (y10-1856.6…	[b2+1:1.17, b4+1:1.95, b5+1:1.70, b6+1:-1.65, b7+1:0.85, (b11-1856.66)+1:-0.50];[y1+1:-0.23, y2+1:1.79, y3+1:1.50, y4+1:2.16, y5+1:3.30, (y6-1856.66)+1:3.56, (y7-1856.66)+1:2.52, (y8-1491.52)+1:8.10, (y8-1653.58)+1:0.85, (y8-1856.66)+1:-0.33, (y8-1976.70)+1:-4.33, (y9-1491.52)+1:0.70, (y9-1653.58)+1:8.47, (y9-1856.66)+1:0.15, (y10-1856.66)+1:11.05, (y11-1856.66)+1:-3.45];[(M0-2059.73)+1:-7.57, (M…	[b2+1:13583, b4+1:11004, b5+1:13827, b6+1:4532, b7+1:3978, (b11-1856.66)+1:17837];[y1+1:6676, y2+1:84769, y3+1:13823, y4+1:14923, y5+1:22973, (y6-1856.66)+1:9784, (y7-1856.66)+1:19119, (y8-1491.52)+1:4450, (y8-1653.58)+1:8381, (y8-1856.66)+1:32486, (y8-1976.70)+1:6619, (y9-1491.52)+1:29589, (y9-1653.58)+1:4773, (y9-1856.66)+1:21609, (y10-1856.66)+1:5437, (y11-1856.66)+1:23348];[(M0-2059.73)+1:102…	44	T	0	0	0	22.0217	12.0684	10.5043	2059.73	H5N4A1F1	18.1605
D:\GlycoData\Hech-EThcD\EThcD-4000\raw\20190323_L1_Ag6_Zhu00015_SA_CHOKO_FT_imac_SAX_m2000_01_re.raw	10400	38.8337	10379	1338.19	3	4011.55	A0A061IMQ7|G3HW34	Cricetulus griseus OX=10029	Prolow-density lipoprotein receptor-related protein 1		TCVSNCTASQFVCK	R,N	TC[Common Fixed:Carbamidomethyl on C]VSN[N-Glycosylation:H5N4A2F1 on N]C[Common Fixed:Carbamidomethyl on C]TASQFVC[Common Fixed:Carbamidomethyl on C]K	4	4011.53	44.5885	0	[b2+1, b3+1, b4+1, (b5-2147.75)+1, (b6-2267.79)+1, (b8-2147.75)+1, (b9-2147.75)+1, (b10-1944.67)+1, (b10-2147.75)+1, (b11-2147.75)+1, (b11-2267.79)+1, (b12-1798.61)+1, (b12-2147.75)+1, (b12-2267.79)+1, (b13-2147.75)+1];[y1+1, y2+1, y3+1, y4+1, y5+1, y6+1, y7+1, y8+1, y9+1, (y10-2147.75)+1, (y11-1944.67)+1, (y11-2147.75)+1, (y11-2267.79)+1, (y12-2147.75)+1, (y12-2267.79)+1, (y13-2267.79)+1];[(M0-2…	[b2+1:262.08632, b3+1:361.15463, b4+1:448.18665, (b5-2147.75)+1:765.31091, (b6-2267.79)+1:805.29553, (b8-2147.75)+1:1097.42285, (b9-2147.75)+1:1184.45557, (b10-1944.67)+1:1515.60364, (b10-2147.75)+1:1312.51672, (b11-2147.75)+1:1459.58215, (b11-2267.79)+1:1339.55701, (b12-1798.61)+1:1907.80457, (b12-2147.75)+1:1558.65540, (b12-2267.79)+1:1438.59961, (b13-2147.75)+1:1718.67957];[y1+1:147.11276, y2+…	[b2+1:0.00072, b3+1:0.00062, b4+1:0.00060, (b5-2147.75)+1:0.00257, (b6-2267.79)+1:-0.00228, (b8-2147.75)+1:-0.00093, (b9-2147.75)+1:-0.00025, (b10-1944.67)+1:0.00988, (b10-2147.75)+1:0.00233, (b11-2147.75)+1:-0.00065, (b11-2267.79)+1:0.01538, (b12-1798.61)+1:0.01607, (b12-2147.75)+1:0.00418, (b12-2267.79)+1:-0.01043, (b13-2147.75)+1:-0.00230];[y1+1:-0.00004, y2+1:0.00021, y3+1:0.00106, y4+1:0.001…	[b2+1:2.74, b3+1:1.71, b4+1:1.34, (b5-2147.75)+1:3.36, (b6-2267.79)+1:-2.83, (b8-2147.75)+1:-0.85, (b9-2147.75)+1:-0.21, (b10-1944.67)+1:6.52, (b10-2147.75)+1:1.78, (b11-2147.75)+1:-0.45, (b11-2267.79)+1:11.49, (b12-1798.61)+1:8.43, (b12-2147.75)+1:2.68, (b12-2267.79)+1:-7.25, (b13-2147.75)+1:-1.34];[y1+1:-0.29, y2+1:0.69, y3+1:2.63, y4+1:2.14, y5+1:3.18, y6+1:1.46, y7+1:1.39, y8+1:1.96, y9+1:0.9…	[b2+1:43810, b3+1:20704, b4+1:9389, (b5-2147.75)+1:3915, (b6-2267.79)+1:3035, (b8-2147.75)+1:6698, (b9-2147.75)+1:3475, (b10-1944.67)+1:7851, (b10-2147.75)+1:7246, (b11-2147.75)+1:9415, (b11-2267.79)+1:12793, (b12-1798.61)+1:10392, (b12-2147.75)+1:7634, (b12-2267.79)+1:3371, (b13-2147.75)+1:4056];[y1+1:11984, y2+1:96909, y3+1:42134, y4+1:54889, y5+1:31333, y6+1:94749, y7+1:62977, y8+1:59243, y9+1…	44	T	0	0	0	31.0399	3.04651	10.5021	2350.83	H5N4A2F1	14.1717
D:\GlycoData\Hech-EThcD\EThcD-4000\raw\20190323_L1_Ag6_Zhu00015_SA_CHOKO_FT_imac_SAX_m4000_02.raw	4642	19.9865	4620	1288.18	3	3861.51	A0A061ICY3|G3I740	Cricetulus griseus OX=10029	Pantetheinase	[144 to 158]	KPCNTSDPQCPPDGR	K,F	KPC[Common Fixed:Carbamidomethyl on C]N[N-Glycosylation:H6N5F1 on N]TSDPQC[Common Fixed:Carbamidomethyl on C]PPDGR	3	3861.51	44.5714	0	[(b7-1565.56)+1, (b7-1727.61)+1, (b7-1784.63)+1, (b7-1930.69)+1, (b7-2050.73)+1, (b9-1727.61)+1, (b10-2050.73)+1, (b12-1581.56)+1, (b12-1784.63)+1, (b13-1930.69)+1];[y2+1, y3+1, y5+1, y6+1, y8+1, y9+1, y10+1, y11+1, (y12-1581.56)+1, (y12-1727.61)+1, (y13-1930.69)+1];[(M0-2133.77)+1, (M0-2050.73)+2, (M0-1930.69)+1, (M0-1784.63)+2, (M0-1727.61)+2, (M0-1581.56)+2, (M0-1565.56)+2, (M0-1403.51)+2, (M0…	[(b7-1565.56)+1:1371.54126, (b7-1727.61)+1:1209.49402, (b7-1784.63)+1:1152.47046, (b7-1930.69)+1:1006.41539, (b7-2050.73)+1:886.37305, (b9-1727.61)+1:1434.58533, (b10-2050.73)+1:1271.51831, (b12-1581.56)+1:1934.83118, (b12-1784.63)+1:1731.73438, (b13-1930.69)+1:1700.69214];[y2+1:232.14072, y3+1:347.16776, y5+1:541.27310, y6+1:701.30286, y8+1:926.41498, y9+1:1041.43884, y10+1:1128.47180, y11+1:122…	[(b7-1565.56)+1:-0.00553, (b7-1727.61)+1:0.00005, (b7-1784.63)+1:-0.00205, (b7-1930.69)+1:0.00079, (b7-2050.73)+1:-0.00037, (b9-1727.61)+1:-0.01998, (b10-2050.73)+1:0.00290, (b12-1581.56)+1:0.03178, (b12-1784.63)+1:0.01435, (b13-1930.69)+1:0.00308];[y2+1:0.00031, y3+1:0.00040, y5+1:0.00021, y6+1:-0.00068, y8+1:0.00010, y9+1:-0.00298, y10+1:-0.00205, y11+1:-0.00663, (y12-1581.56)+1:0.01894, (y12-1…	[(b7-1565.56)+1:-4.03, (b7-1727.61)+1:0.04, (b7-1784.63)+1:-1.78, (b7-1930.69)+1:0.78, (b7-2050.73)+1:-0.42, (b9-1727.61)+1:-13.94, (b10-2050.73)+1:2.28, (b12-1581.56)+1:16.43, (b12-1784.63)+1:8.29, (b13-1930.69)+1:1.81];[y2+1:1.33, y3+1:1.14, y5+1:0.39, y6+1:-0.97, y8+1:0.11, y9+1:-2.86, y10+1:-1.81, y11+1:-5.40, (y12-1581.56)+1:10.00, (y12-1727.61)+1:-15.73, (y13-1930.69)+1:-0.38];[(M0-2133.77)…	[(b7-1565.56)+1:5247, (b7-1727.61)+1:4201, (b7-1784.63)+1:4899, (b7-1930.69)+1:14326, (b7-2050.73)+1:3110, (b9-1727.61)+1:2882, (b10-2050.73)+1:2603, (b12-1581.56)+1:3034, (b12-1784.63)+1:2733, (b13-1930.69)+1:3561];[y2+1:43142, y3+1:2095, y5+1:33739, y6+1:4774, y8+1:235877, y9+1:5752, y10+1:5784, y11+1:2994, (y12-1581.56)+1:4035, (y12-1727.61)+1:5077, (y13-1930.69)+1:2842];[(M0-2133.77)+1:15409,…	44	T	0	0	0	21.0739	15.0784	8.41907	2133.77	H6N5F1	25.2742
D:\GlycoData\Hech-EThcD\EThcD-4000\raw\20190323_L1_Ag6_Zhu00015_SA_CHOKO_FT_imac_SAX_m4000_02.raw	4888	20.8773	4869	1181.78	3	3542.32	A0A061IMQ7|G3HW34	Cricetulus griseus OX=10029	Prolow-density lipoprotein receptor-related protein 1		QTGDVTCNCTDGR	K,I	QTGDVTC[Common Fixed:Carbamidomethyl on C]N[N-Glycosylation:H5N4A1F1 on N]C[Common Fixed:Carbamidomethyl on C]TDGR	3	3542.32	44.5712	0	[b2+1, b4+1, b5+1, b6+1, (b11-1856.66)+1];[y1+1, y2+1, y3+1, y4+1, y5+1, (y6-1856.66)+1, (y6-1976.70)+1, (y7-1491.52)+1, (y7-1653.58)+1, (y7-1856.66)+1, (y8-1491.52)+1, (y8-1653.58)+1, (y8-1856.66)+1, (y8-1976.70)+1, (y9-1491.52)+1, (y9-1710.60)+1, (y9-1856.66)+1, (y11-1856.66)+1, (y12-1856.66)+1];[(M0-2059.73)+1, (M0-1976.70)+1, (M0-1856.66)+1, (M0-1710.60)+1, (M0-1653.58)+1, (M0-1491.52)+1, (M0…	[b2+1:230.11426, b4+1:402.16229, b5+1:501.23068, b6+1:602.27917, (b11-1856.66)+1:1455.53833];[y1+1:175.11916, y2+1:232.14094, y3+1:347.16788, y4+1:448.21588, y5+1:608.24689, (y6-1856.66)+1:925.36798, (y6-1976.70)+1:805.31171, (y7-1491.52)+1:1450.53552, (y7-1653.58)+1:1288.48193, (y7-1856.66)+1:1085.39917, (y8-1491.52)+1:1551.59583, (y8-1653.58)+1:1389.52356, (y8-1856.66)+1:1186.44772, (y8-1976.70…	[b2+1:0.00073, b4+1:0.00035, b5+1:0.00033, b6+1:0.00114, (b11-1856.66)+1:0.00208];[y1+1:0.00020, y2+1:0.00053, y3+1:0.00052, y4+1:0.00084, y5+1:0.00120, (y6-1856.66)+1:-0.00000, (y6-1976.70)+1:-0.01510, (y7-1491.52)+1:0.00470, (y7-1653.58)+1:0.00393, (y7-1856.66)+1:0.00054, (y8-1491.52)+1:0.01732, (y8-1653.58)+1:-0.00212, (y8-1856.66)+1:0.00141, (y8-1976.70)+1:-0.00071, (y9-1491.52)+1:0.00140, (y…	[b2+1:3.17, b4+1:0.88, b5+1:0.66, b6+1:1.90, (b11-1856.66)+1:1.43];[y1+1:1.17, y2+1:2.29, y3+1:1.50, y4+1:1.89, y5+1:1.98, (y6-1856.66)+1:-0.00, (y6-1976.70)+1:-18.77, (y7-1491.52)+1:3.24, (y7-1653.58)+1:3.05, (y7-1856.66)+1:0.50, (y8-1491.52)+1:11.17, (y8-1653.58)+1:-1.53, (y8-1856.66)+1:1.19, (y8-1976.70)+1:-0.67, (y9-1491.52)+1:0.85, (y9-1710.60)+1:0.17, (y9-1856.66)+1:0.44, (y11-1856.66)+1:-3…	[b2+1:14740, b4+1:17047, b5+1:20799, b6+1:5815, (b11-1856.66)+1:19537];[y1+1:10409, y2+1:118328, y3+1:27410, y4+1:23601, y5+1:26576, (y6-1856.66)+1:18705, (y6-1976.70)+1:5767, (y7-1491.52)+1:13851, (y7-1653.58)+1:6004, (y7-1856.66)+1:24092, (y8-1491.52)+1:14398, (y8-1653.58)+1:9602, (y8-1856.66)+1:42374, (y8-1976.70)+1:10332, (y9-1491.52)+1:30440, (y9-1710.60)+1:10975, (y9-1856.66)+1:31265, (y11-…	44	T	0	0	0	24.0218	10.0596	10.4898	2059.73	H5N4A1F1	20.0181
D:\GlycoData\Hech-EThcD\EThcD-4000\raw\20190323_L1_Ag6_Zhu00015_SA_CHOKO_FT_imac_SAX_m2000_02.raw	7516	29.2599	7491	1084.77	3	3251.29	A0A061I5C0|A0A061I657|G3I973	Cricetulus griseus OX=10029	Hypoxia up-regulated protein 1		ENGTDAVQEEEESPTEGSK	K,D	EN[N-Glycosylation:H5N2 on N]GTDAVQEEEESPTEGSK	1	3251.27	44.5237	0	[(b2-1013.34)+1, (b3-1133.38)+1, (b4-1013.34)+1, (b5-648.21)+1, (b5-1013.34)+1, (b6-1013.34)+1, (b7-1013.34)+1, (b7-1133.38)+1, (b8-810.26)+1, (b8-1133.38)+1, (b9-1013.34)+1, (b9-1133.38)+1, (b10-1013.34)+1, (b11-1013.34)+1, (b12-1013.34)+1, (b13-1013.34)+1];[y1+1, y2+1, y3+1, y4+1, y5+1, y6+1, y7+1, y8+1, y9+1, y10+1, y11+1, y12+1, y13+1, y14+1, y15+1, y16+1, y17+2];[(M0-1216.42)+2, (M0-1133.38)…	[(b2-1013.34)+1:447.17242, (b3-1133.38)+1:384.15152, (b4-1013.34)+1:605.24152, (b5-648.21)+1:1085.38855, (b5-1013.34)+1:720.26868, (b6-1013.34)+1:791.30731, (b7-1013.34)+1:890.37505, (b7-1133.38)+1:770.32984, (b8-810.26)+1:1221.51086, (b8-1133.38)+1:898.39087, (b9-1013.34)+1:1147.47261, (b9-1133.38)+1:1027.43579, (b10-1013.34)+1:1276.51062, (b11-1013.34)+1:1405.56934, (b12-1013.34)+1:1534.60221, …	[(b2-1013.34)+1:0.00026, (b3-1133.38)+1:-0.00093, (b4-1013.34)+1:0.00021, (b5-648.21)+1:-0.01189, (b5-1013.34)+1:0.00042, (b6-1013.34)+1:0.00195, (b7-1013.34)+1:0.00127, (b7-1133.38)+1:-0.00276, (b8-810.26)+1:-0.00086, (b8-1133.38)+1:-0.00031, (b9-1013.34)+1:-0.00234, (b9-1133.38)+1:0.00202, (b10-1013.34)+1:-0.00692, (b11-1013.34)+1:0.00920, (b12-1013.34)+1:-0.00052, (b13-1013.34)+1:-0.00390];[y1…	[(b2-1013.34)+1:0.58, (b3-1133.38)+1:-2.43, (b4-1013.34)+1:0.34, (b5-648.21)+1:-10.97, (b5-1013.34)+1:0.59, (b6-1013.34)+1:2.46, (b7-1013.34)+1:1.43, (b7-1133.38)+1:-3.59, (b8-810.26)+1:-0.71, (b8-1133.38)+1:-0.34, (b9-1013.34)+1:-2.04, (b9-1133.38)+1:1.97, (b10-1013.34)+1:-5.43, (b11-1013.34)+1:6.55, (b12-1013.34)+1:-0.34, (b13-1013.34)+1:-2.41];[y1+1:0.34, y2+1:-0.11, y3+1:1.98, y4+1:0.70, y5+1…	[(b2-1013.34)+1:4208, (b3-1133.38)+1:15975, (b4-1013.34)+1:3624, (b5-648.21)+1:3785, (b5-1013.34)+1:10448, (b6-1013.34)+1:8554, (b7-1013.34)+1:14023, (b7-1133.38)+1:9699, (b8-810.26)+1:189632, (b8-1133.38)+1:3820, (b9-1013.34)+1:9298, (b9-1133.38)+1:4147, (b10-1013.34)+1:8511, (b11-1013.34)+1:5854, (b12-1013.34)+1:9759, (b13-1013.34)+1:7039];[y1+1:11105, y2+1:10707, y3+1:78332, y4+1:25150, y5+1:1…	44	T	0	0	0	33.2436	3.01912	8.26099	1216.42	H5N2	11.606
D:\GlycoData\Hech-EThcD\EThcD-4000\raw\20190323_L1_Ag6_Zhu00015_SA_CHOKO_FT_imac_SAX_m2000_02.raw	7445	29.0262	7427	1138.79	3	3413.34	A0A061I5C0|A0A061I657|G3I973	Cricetulus griseus OX=10029	Hypoxia up-regulated protein 1		ENGTDAVQEEEESPTEGSK	K,D	EN[N-Glycosylation:H6N2 on N]GTDAVQEEEESPTEGSK	1	3413.33	44.5131	0	[(b2-1175.40)+1, (b2-1295.44)+1, (b3-1295.44)+1, (b4-1175.40)+1, (b5-1175.40)+1, (b6-1175.40)+1, (b7-1175.40)+1, (b7-1295.44)+1, (b8-972.32)+1, (b8-1295.44)+1, (b9-1175.40)+1, (b10-1175.40)+1, (b11-1175.40)+1, (b12-1175.40)+1, (b12-1295.44)+1, (b13-1175.40)+1];[y1+1, y2+1, y3+1, y4+1, y5+1, y6+1, y7+1, y8+1, y9+1, y10+1, y11+1, y12+1, y13+1, y14+1, y15+1, y16+1, y17+1];[(M0-1378.48)+2, (M0-1295.4…	[(b2-1175.40)+1:447.17285, (b2-1295.44)+1:327.12933, (b3-1295.44)+1:384.15186, (b4-1175.40)+1:605.24487, (b5-1175.40)+1:720.26849, (b6-1175.40)+1:791.30695, (b7-1175.40)+1:890.37060, (b7-1295.44)+1:770.33447, (b8-972.32)+1:1221.51174, (b8-1295.44)+1:898.39099, (b9-1175.40)+1:1147.47498, (b10-1175.40)+1:1276.51504, (b11-1175.40)+1:1405.55566, (b12-1175.40)+1:1534.59705, (b12-1295.44)+1:1414.57739,…	[(b2-1175.40)+1:0.00068, (b2-1295.44)+1:-0.00165, (b3-1295.44)+1:-0.00060, (b4-1175.40)+1:0.00356, (b5-1175.40)+1:0.00024, (b6-1175.40)+1:0.00158, (b7-1175.40)+1:-0.00318, (b7-1295.44)+1:0.00187, (b8-972.32)+1:0.00002, (b8-1295.44)+1:-0.00019, (b9-1175.40)+1:0.00003, (b10-1175.40)+1:-0.00250, (b11-1175.40)+1:-0.00447, (b12-1175.40)+1:-0.00568, (b12-1295.44)+1:0.01584, (b13-1175.40)+1:-0.00146];[y…	[(b2-1175.40)+1:1.53, (b2-1295.44)+1:-5.07, (b3-1295.44)+1:-1.55, (b4-1175.40)+1:5.90, (b5-1175.40)+1:0.34, (b6-1175.40)+1:2.00, (b7-1175.40)+1:-3.58, (b7-1295.44)+1:2.43, (b8-972.32)+1:0.01, (b8-1295.44)+1:-0.21, (b9-1175.40)+1:0.02, (b10-1175.40)+1:-1.96, (b11-1175.40)+1:-3.18, (b12-1175.40)+1:-3.71, (b12-1295.44)+1:11.21, (b13-1175.40)+1:-0.90];[y1+1:0.24, y2+1:1.19, y3+1:1.45, y4+1:2.82, y5+1…	[(b2-1175.40)+1:14151, (b2-1295.44)+1:4884, (b3-1295.44)+1:18961, (b4-1175.40)+1:9771, (b5-1175.40)+1:17041, (b6-1175.40)+1:9468, (b7-1175.40)+1:19509, (b7-1295.44)+1:12167, (b8-972.32)+1:313865, (b8-1295.44)+1:6484, (b9-1175.40)+1:17979, (b10-1175.40)+1:14459, (b11-1175.40)+1:9832, (b12-1175.40)+1:18146, (b12-1295.44)+1:6946, (b13-1175.40)+1:13002];[y1+1:18669, y2+1:21902, y3+1:138194, y4+1:4645…	44	T	0	0	0	33.2244	3.02385	8.26489	1378.48	H6N2	9.3063
D:\GlycoData\Hech-EThcD\EThcD-4000\raw\20190323_L1_Ag6_Zhu00015_SA_CHOKO_FT_imac_SAX_m4000_02.raw	8673	34.089	8651	1328.51	3	3982.51	A0A061I864|G3GSN8	Cricetulus griseus OX=10029	Integrin beta (Fragment)|Integrin beta		CHAGYIGDNCNCSTDISTCR	K,A	C[Common Fixed:Carbamidomethyl on C]HAGYIGDNC[Common Fixed:Carbamidomethyl on C]N[N-Glycosylation:H5N4 on N]C[Common Fixed:Carbamidomethyl on C]STDISTC[Common Fixed:Carbamidomethyl on C]R	5	3982.49	44.4887	0	[b2+1, b3+1, b4+1, b5+1, b6+1, b7+1, b8+1, b9+1, b10+1, (b15-1419.50)+1, (b16-1419.50)+1, (b19-1539.54)+1];[y1+1, y2+1, y3+1, y4+1, y5+1, y6+1, y7+1, y8+1, y9+1, (y10-1419.50)+1, (y11-1539.54)+1, (y12-1419.50)+1, (y14-1216.42)+1, (y14-1419.50)+1, (y14-1539.54)+1, (y15-1419.50)+1, (y17-1419.50)+1, (y18-1419.50)+1];[(M0-1622.58)+1, (M0-1539.54)+2, (M0-1419.50)+1, (M0-1216.42)+2, (M0-1054.37)+2, (M0…	[b2+1:298.09751, b3+1:369.13435, b4+1:426.15672, b5+1:589.21903, b6+1:702.30371, b7+1:759.32898, b8+1:874.35140, b9+1:988.39435, b10+1:1148.42371, (b15-1419.50)+1:1928.68323, (b16-1419.50)+1:2041.73975, (b19-1539.54)+1:2269.88184];[y1+1:175.11913, y2+1:335.15082, y3+1:436.19772, y4+1:523.23003, y5+1:636.31433, y6+1:751.34104, y7+1:852.38892, y8+1:939.42297, y9+1:1099.45239, (y10-1419.50)+1:1416.5…	[b2+1:0.00067, b3+1:0.00040, b4+1:0.00131, b5+1:0.00029, b6+1:0.00090, b7+1:0.00471, b8+1:0.00019, b9+1:0.00021, b10+1:-0.00108, (b15-1419.50)+1:-0.00116, (b16-1419.50)+1:-0.02870, (b19-1539.54)+1:0.04421];[y1+1:0.00017, y2+1:0.00122, y3+1:0.00044, y4+1:0.00072, y5+1:0.00096, y6+1:0.00072, y7+1:0.00092, y8+1:0.00295, y9+1:0.00172, (y10-1419.50)+1:0.00943, (y11-1539.54)+1:-0.00262, (y12-1419.50)+1…	[b2+1:2.25, b3+1:1.08, b4+1:3.08, b5+1:0.49, b6+1:1.29, b7+1:6.21, b8+1:0.22, b9+1:0.21, b10+1:-0.94, (b15-1419.50)+1:-0.60, (b16-1419.50)+1:-14.07, (b19-1539.54)+1:19.49];[y1+1:0.99, y2+1:3.64, y3+1:1.02, y4+1:1.39, y5+1:1.51, y6+1:0.96, y7+1:1.08, y8+1:3.15, y9+1:1.57, (y10-1419.50)+1:6.66, (y11-1539.54)+1:-1.80, (y12-1419.50)+1:2.15, (y14-1216.42)+1:0.99, (y14-1419.50)+1:-2.03, (y14-1539.54)+1…	[b2+1:47307, b3+1:31230, b4+1:14654, b5+1:34609, b6+1:38743, b7+1:6554, b8+1:34183, b9+1:8100, b10+1:4912, (b15-1419.50)+1:7914, (b16-1419.50)+1:3988, (b19-1539.54)+1:4079];[y1+1:7511, y2+1:9592, y3+1:8638, y4+1:45449, y5+1:60726, y6+1:12585, y7+1:8279, y8+1:11234, y9+1:10728, (y10-1419.50)+1:2815, (y11-1539.54)+1:10067, (y12-1419.50)+1:13252, (y14-1216.42)+1:4526, (y14-1419.50)+1:17415, (y14-153…	44	T	0	0	0	30.0613	6.033	8.39442	1622.58	H5N4	17.6968
D:\GlycoData\Hech-EThcD\EThcD-4000\raw\20190323_L1_Ag6_Zhu00015_SA_CHOKO_IMAC_m2000_02.raw	26065	63.7195	26034	1478.95	3	4433.81	G3I4W7	Cricetulus griseus OX=10029	Cathepsin D	[134 to 161]	NGTSFDIHYGSGSLSGYLSQDTVSVPCK	K,S	N[N-Glycosylation:H6N2P1 on N]GTSFDIHYGSGSLSGYLSQDTVSVPC[Common Fixed:Carbamidomethyl on C]K	2	4433.8	44.4296	0	[(b6-1255.36)+1, (b7-1255.36)+1, (b8-1255.36)+1, (b8-1375.40)+1, (b9-1255.36)+1, (b10-1255.36)+1, (b11-1052.28)+1, (b11-1255.36)+1, (b13-1255.36)+1, (b14-1255.36)+1, (b14-1375.40)+1, (b17-1255.36)+1];[y1+1, y2+1, y3+1, y4+1, y5+1, y6+1, y7+1, y8+1, y9+1, y10+1, y11+1, y12+1, y13+1, y14+1, y15+1, y17+1, y18+1, y19+1, y22+2, y25+2, y27+2];[(M0-1458.44)+2, (M0-1375.40)+2, (M0-1255.36)+2];[D126+1, D1…	[(b6-1255.36)+1:825.33325, (b7-1255.36)+1:938.39777, (b8-1255.36)+1:1075.47385, (b8-1375.40)+1:955.42401, (b9-1255.36)+1:1238.54041, (b10-1255.36)+1:1295.55688, (b11-1052.28)+1:1585.69482, (b11-1255.36)+1:1382.59338, (b13-1255.36)+1:1526.65771, (b14-1255.36)+1:1639.71558, (b14-1375.40)+1:1519.69812, (b17-1255.36)+1:1946.85486];[y1+1:147.11311, y2+1:307.14372, y3+1:404.19688, y4+1:503.26575, y5+1:…	[(b6-1255.36)+1:0.00715, (b7-1255.36)+1:-0.01240, (b8-1255.36)+1:0.00477, (b8-1375.40)+1:-0.00389, (b9-1255.36)+1:0.00800, (b10-1255.36)+1:0.00302, (b11-1052.28)+1:0.02956, (b11-1255.36)+1:0.00749, (b13-1255.36)+1:0.01832, (b14-1255.36)+1:-0.00788, (b14-1375.40)+1:0.01585, (b17-1255.36)+1:0.01458];[y1+1:0.00031, y2+1:0.00027, y3+1:0.00066, y4+1:0.00112, y5+1:0.00114, y6+1:0.00042, y7+1:0.00183, y…	[(b6-1255.36)+1:8.67, (b7-1255.36)+1:-13.23, (b8-1255.36)+1:4.44, (b8-1375.40)+1:-4.07, (b9-1255.36)+1:6.46, (b10-1255.36)+1:2.33, (b11-1052.28)+1:18.65, (b11-1255.36)+1:5.42, (b13-1255.36)+1:12.01, (b14-1255.36)+1:-4.81, (b14-1375.40)+1:10.43, (b17-1255.36)+1:7.49];[y1+1:2.12, y2+1:0.89, y3+1:1.64, y4+1:2.23, y5+1:1.94, y6+1:0.61, y7+1:2.32, y8+1:0.16, y9+1:-0.37, y10+1:0.50, y11+1:1.57, y12+1:-…	[(b6-1255.36)+1:3105, (b7-1255.36)+1:2285, (b8-1255.36)+1:8121, (b8-1375.40)+1:3805, (b9-1255.36)+1:10660, (b10-1255.36)+1:3541, (b11-1052.28)+1:3478, (b11-1255.36)+1:3260, (b13-1255.36)+1:4434, (b14-1255.36)+1:4214, (b14-1375.40)+1:3663, (b17-1255.36)+1:4582];[y1+1:3976, y2+1:29731, y3+1:355307, y4+1:19397, y5+1:56175, y6+1:9360, y7+1:32417, y8+1:14171, y9+1:10481, y10+1:39434, y11+1:16745, y12+…	44	T	0	0	0	33.154	3.09498	8.18059	1458.44	H6N2P1	13.5541
D:\GlycoData\Hech-EThcD\EThcD-4000\raw\20190323_L1_Ag6_Zhu00015_SA_CHOKO_IMAC_m2000_01.raw	24869	60.7999	24843	1276.54	3	3826.6	G3INC5	Cricetulus griseus OX=10029	Cathepsin L1	[213 to 233]	YKPEFAAANDTGYVDIPQLEK	K,A	YKPEFAAAN[N-Glycosylation:H6N2P1 on N]DTGYVDIPQLEK	1	3826.6	44.3771	0	[b2+1, b4+1, b5+1, b6+1, b7+1, b8+1, (b10-1255.36)+1, (b11-1255.36)+1, (b12-1255.36)+1, (b13-1255.36)+1, (b14-1255.36)+1, (b15-1255.36)+1, (b16-1255.36)+1];[y1+1, y2+1, y3+1, y4+1, y5+1, y6+1, y7+1, y8+1, y9+1, y10+1, y11+1, y12+1, (y13-1052.28)+1, (y13-1255.36)+1, (y14-1255.36)+1, (y15-1255.36)+1, (y16-1255.36)+1, (y19-1255.36)+2];[(M0-1458.44)+2, (M0-1375.40)+2, (M0-1255.36)+2, (M0-1052.28)+2, …	[b2+1:292.16565, b4+1:518.26190, b5+1:665.33118, b6+1:736.36416, b7+1:807.40271, b8+1:878.44085, (b10-1255.36)+1:1310.58569, (b11-1255.36)+1:1411.63285, (b12-1255.36)+1:1468.66760, (b13-1255.36)+1:1631.72498, (b14-1255.36)+1:1730.79575, (b15-1255.36)+1:1845.81845, (b16-1255.36)+1:1958.89762];[y1+1:147.11292, y2+1:276.15570, y3+1:389.24048, y4+1:517.29742, y5+1:614.35205, y6+1:727.43655, y7+1:842.…	[b2+1:0.00008, b4+1:0.00098, b5+1:0.00184, b6+1:-0.00229, b7+1:-0.00086, b8+1:0.00017, (b10-1255.36)+1:-0.00423, (b11-1255.36)+1:-0.00475, (b12-1255.36)+1:0.00854, (b13-1255.36)+1:0.00258, (b14-1255.36)+1:0.00495, (b15-1255.36)+1:0.00071, (b16-1255.36)+1:-0.00419];[y1+1:0.00011, y2+1:0.00030, y3+1:0.00102, y4+1:-0.00061, y5+1:0.00125, y6+1:0.00169, y7+1:0.00216, y8+1:0.00017, y9+1:0.00090, y10+1:…	[b2+1:0.28, b4+1:1.89, b5+1:2.77, b6+1:-3.11, b7+1:-1.06, b8+1:0.19, (b10-1255.36)+1:-3.23, (b11-1255.36)+1:-3.36, (b12-1255.36)+1:5.82, (b13-1255.36)+1:1.58, (b14-1255.36)+1:2.86, (b15-1255.36)+1:0.38, (b16-1255.36)+1:-2.14];[y1+1:0.76, y2+1:1.10, y3+1:2.62, y4+1:-1.19, y5+1:2.04, y6+1:2.32, y7+1:2.56, y8+1:0.19, y9+1:0.82, y10+1:0.61, y11+1:-1.02, y12+1:-1.61, (y13-1052.28)+1:19.72, (y13-1255.3…	[b2+1:31032, b4+1:11426, b5+1:23907, b6+1:43927, b7+1:29182, b8+1:36281, (b10-1255.36)+1:26481, (b11-1255.36)+1:17676, (b12-1255.36)+1:15341, (b13-1255.36)+1:30269, (b14-1255.36)+1:20272, (b15-1255.36)+1:52073, (b16-1255.36)+1:81976];[y1+1:13476, y2+1:23906, y3+1:59959, y4+1:16708, y5+1:731103, y6+1:202634, y7+1:111579, y8+1:81268, y9+1:29230, y10+1:73596, y11+1:87472, y12+1:46382, (y13-1052.28)+…	44	T	0	0	0	31.1672	5.09007	8.11986	1458.44	H6N2P1	14.0375
D:\GlycoData\Hech-EThcD\EThcD-4000\raw\20190323_L1_Ag6_Zhu00015_SA_CHOKO_IMAC_m4000_02.raw	19337	49.1057	19305	1049.47	3	3145.39	G3HTE5	Cricetulus griseus OX=10029	Lysosomal alpha-glucosidase	[458 to 473]	RGVFITNSTGQPLIGK	R,A	RGVFITN[N-Glycosylation:H6N2P1 on N]STGQPLIGK	1	3145.38	44.2837	0	[b3+1, b4+1, b5+1, b6+1, (b7-1255.36)+1, (b8-1052.28)+1, (b8-1255.36)+1, (b9-1255.36)+1, (b10-1255.36)+1, (b11-890.23)+1, (b11-1052.28)+1, (b11-1255.36)+2, (b11-1375.40)+1, (b12-1255.36)+2, (b13-1052.28)+1, (b13-1255.36)+2, (b13-1375.40)+1, (b14-890.23)+1, (b14-1255.36)+1, (b15-1255.36)+1];[y1+1, y2+1, y3+1, y5+1, y6+1, y7+1, y8+1, y9+1, (y11-1255.36)+1];[(M0-1458.44)+2, (M0-1375.40)+1, (M0-1255.…	[b3+1:313.19910, b4+1:460.26447, b5+1:573.35130, b6+1:674.40002, (b7-1255.36)+1:991.52649, (b8-1052.28)+1:1281.62708, (b8-1255.36)+1:1078.55225, (b9-1255.36)+1:1179.60266, (b10-1255.36)+1:1236.62695, (b11-890.23)+1:1729.80955, (b11-1052.28)+1:1567.76640, (b11-1255.36)+2:682.84408, (b11-1375.40)+1:1244.63940, (b12-1255.36)+2:731.37118, (b13-1052.28)+1:1777.89111, (b13-1255.36)+2:787.91280, (b13-13…	[b3+1:0.00083, b4+1:-0.00221, b5+1:0.00055, b6+1:0.00160, (b7-1255.36)+1:0.00577, (b8-1052.28)+1:-0.00504, (b8-1255.36)+1:-0.00050, (b9-1255.36)+1:0.00224, (b10-1255.36)+1:0.00506, (b11-890.23)+1:-0.00311, (b11-1052.28)+1:0.00656, (b11-1255.36)+2:0.00042, (b11-1375.40)+1:0.00012, (b12-1255.36)+2:0.00185, (b13-1052.28)+1:-0.00555, (b13-1255.36)+2:0.00102, (b13-1375.40)+1:-0.00280, (b14-890.23)+1:0…	[b3+1:2.66, b4+1:-4.82, b5+1:0.97, b6+1:2.38, (b7-1255.36)+1:5.83, (b8-1052.28)+1:-3.94, (b8-1255.36)+1:-0.47, (b9-1255.36)+1:1.90, (b10-1255.36)+1:4.10, (b11-890.23)+1:-1.80, (b11-1052.28)+1:4.19, (b11-1255.36)+2:0.31, (b11-1375.40)+1:0.09, (b12-1255.36)+2:1.27, (b13-1052.28)+1:-3.12, (b13-1255.36)+2:0.65, (b13-1375.40)+1:-1.93, (b14-890.23)+1:14.58, (b14-1255.36)+1:9.31, (b15-1255.36)+1:-0.59];…	[b3+1:11515, b4+1:11716, b5+1:40172, b6+1:20434, (b7-1255.36)+1:13444, (b8-1052.28)+1:10943, (b8-1255.36)+1:10954, (b9-1255.36)+1:14562, (b10-1255.36)+1:22079, (b11-890.23)+1:27394, (b11-1052.28)+1:34275, (b11-1255.36)+2:18219, (b11-1375.40)+1:11472, (b12-1255.36)+2:16315, (b13-1052.28)+1:15086, (b13-1255.36)+2:18054, (b13-1375.40)+1:6802, (b14-890.23)+1:20008, (b14-1255.36)+1:157826, (b15-1255.3…	44	T	0	0	0	29.0699	7.10526	8.10852	1458.44	H6N2P1	18.931
D:\GlycoData\Hech-EThcD\EThcD-4000\raw\20190323_L1_Ag6_Zhu00015_SA_CHOKO_IMAC_m4000_02.raw	9828	27.8011	9794	1375.54	2	2749.06	Q9EPP7	Cricetulus griseus OX=10029	Cathepsin Z	[180 to 189]	VCHTIQNYTR	K,W	VC[Common Fixed:Carbamidomethyl on C]HTIQN[N-Glycosylation:H6N2P1 on N]YTR	2	2749.06	44.2756	0	[b2+1, b3+1, b4+1, b5+1, (b7-1255.36)+1, (b8-1255.36)+1];[y1+1, y2+1, y3+1, (y4-890.23)+1, (y4-1052.28)+1, (y4-1255.36)+1, y5+1, (y5-890.23)+1, (y5-1052.28)+1, (y5-1255.36)+1, (y5-1375.40)+1, (y6-890.23)+1, (y6-1052.28)+1, (y6-1255.36)+1, (y7-890.23)+1, (y7-1052.28)+1, (y7-1255.36)+1, (y7-1375.40)+1, (y8-890.23)+1, (y8-1052.28)+1, (y8-1255.36)+2, (y8-1375.40)+1, (y9-1255.36)+1];[(M0-1458.44)+1, (…	[b2+1:260.10672, b3+1:397.16584, b4+1:498.21352, b5+1:611.29844, (b7-1255.36)+1:1056.48340, (b8-1255.36)+1:1219.54626];[y1+1:175.11911, y2+1:276.16702, y3+1:439.23062, (y4-890.23)+1:1121.47595, (y4-1052.28)+1:959.43231, (y4-1255.36)+1:756.35284, y5+1:2139.73071, (y5-890.23)+1:1249.54980, (y5-1052.28)+1:1087.49084, (y5-1255.36)+1:884.41302, (y5-1375.40)+1:764.36993, (y6-890.23)+1:1362.64001, (y6-1…	[b2+1:0.00038, b3+1:0.00059, b4+1:0.00059, b5+1:0.00145, (b7-1255.36)+1:0.00553, (b8-1255.36)+1:0.00507];[y1+1:0.00016, y2+1:0.00039, y3+1:0.00066, (y4-890.23)+1:-0.00849, (y4-1052.28)+1:0.00069, (y4-1255.36)+1:0.00059, y5+1:-0.04274, (y5-890.23)+1:0.00678, (y5-1052.28)+1:0.00064, (y5-1255.36)+1:0.00219, (y5-1375.40)+1:0.00028, (y6-890.23)+1:0.01293, (y6-1052.28)+1:0.00215, (y6-1255.36)+1:0.00046…	[b2+1:1.47, b3+1:1.49, b4+1:1.19, b5+1:2.37, (b7-1255.36)+1:5.24, (b8-1255.36)+1:4.16];[y1+1:0.91, y2+1:1.42, y3+1:1.51, (y4-890.23)+1:-7.58, (y4-1052.28)+1:0.72, (y4-1255.36)+1:0.78, y5+1:-19.98, (y5-890.23)+1:5.43, (y5-1052.28)+1:0.59, (y5-1255.36)+1:2.48, (y5-1375.40)+1:0.37, (y6-890.23)+1:9.49, (y6-1052.28)+1:1.79, (y6-1255.36)+1:0.46, (y7-890.23)+1:-1.81, (y7-1052.28)+1:3.47, (y7-1255.36)+1:…	[b2+1:24001, b3+1:53484, b4+1:44095, b5+1:32736, (b7-1255.36)+1:5827, (b8-1255.36)+1:10502];[y1+1:28704, y2+1:24338, y3+1:23233, (y4-890.23)+1:3307, (y4-1052.28)+1:4269, (y4-1255.36)+1:16307, y5+1:3843, (y5-890.23)+1:8211, (y5-1052.28)+1:14889, (y5-1255.36)+1:22680, (y5-1375.40)+1:5178, (y6-890.23)+1:3912, (y6-1052.28)+1:16032, (y6-1255.36)+1:24139, (y7-890.23)+1:5272, (y7-1052.28)+1:15585, (y7-1…	44	T	0	0	0	29.0263	7.11128	8.13801	1458.44	H6N2P1	16.5027
D:\GlycoData\Hech-EThcD\EThcD-4000\raw\20190323_L1_Ag6_Zhu00015_SA_CHOKO_FT_imac_SAX_m4000_01.raw	10512	40.3424	10490	1168.89	3	3503.65	G3HGA2	Cricetulus griseus OX=10029	Translocon-associated protein subunit beta	[83 to 99]	IAPASNVSHTVVLRPLK	R,A	IAPASN[N-Glycosylation:H8N2 on N]VSHTVVLRPLK	1	3503.64	44.2672	0	[b2+1, b3+1, b4+1, (b7-1499.50)+1, (b9-1296.42)+1, (b9-1499.50)+1, (b10-1499.50)+1, (b11-1499.50)+1, (b12-1499.50)+1, (b12-1619.54)+1, (b13-1499.50)+1];[y1+1, y3+1, y4+1, y5+1, y6+1, y7+1, y8+1, y9+1, y10+1, y11+1, (y12-1499.50)+1, (y13-1499.50)+1, (y15-1134.37)+2, (y15-1296.42)+3, (y15-1499.50)+3, (y15-1619.54)+2, (y16-1296.42)+2, (y16-1499.50)+2];[(M0-1702.58)+1, (M0-1619.54)+2, (M0-1499.50)+1,…	[b2+1:185.12857, b3+1:282.18149, b4+1:353.21890, (b7-1499.50)+1:856.44299, (b9-1296.42)+1:1283.62488, (b9-1499.50)+1:1080.53088, (b10-1499.50)+1:1181.57593, (b11-1499.50)+1:1280.65479, (b12-1499.50)+1:1379.72205, (b12-1619.54)+1:1259.68237, (b13-1499.50)+1:1492.79407];[y1+1:147.11307, y3+1:357.25006, y4+1:513.35195, y5+1:626.43638, y6+1:725.50470, y7+1:824.57172, y8+1:925.62275, y9+1:1062.67847, …	[b2+1:0.00012, b3+1:0.00027, b4+1:0.00057, (b7-1499.50)+1:0.00192, (b9-1296.42)+1:0.01350, (b9-1499.50)+1:-0.00113, (b10-1499.50)+1:-0.00376, (b11-1499.50)+1:0.00668, (b12-1499.50)+1:0.00553, (b12-1619.54)+1:0.00703, (b13-1499.50)+1:-0.00651];[y1+1:0.00026, y3+1:0.00043, y4+1:0.00121, y5+1:0.00157, y6+1:0.00148, y7+1:0.00008, y8+1:0.00343, y9+1:0.00024, y10+1:0.00020, y11+1:0.00182, (y12-1499.50)…	[b2+1:0.63, b3+1:0.96, b4+1:1.62, (b7-1499.50)+1:2.25, (b9-1296.42)+1:10.52, (b9-1499.50)+1:-1.04, (b10-1499.50)+1:-3.19, (b11-1499.50)+1:5.22, (b12-1499.50)+1:4.01, (b12-1619.54)+1:5.59, (b13-1499.50)+1:-4.37];[y1+1:1.80, y3+1:1.20, y4+1:2.36, y5+1:2.52, y6+1:2.04, y7+1:0.10, y8+1:3.71, y9+1:0.23, y10+1:0.17, y11+1:1.46, (y12-1499.50)+1:1.97, (y13-1499.50)+1:1.62, (y15-1134.37)+2:-0.09, (y15-129…	[b2+1:12349, b3+1:3680, b4+1:2177, (b7-1499.50)+1:3838, (b9-1296.42)+1:3211, (b9-1499.50)+1:5134, (b10-1499.50)+1:4345, (b11-1499.50)+1:7470, (b12-1499.50)+1:4330, (b12-1619.54)+1:3551, (b13-1499.50)+1:5034];[y1+1:2465, y3+1:14163, y4+1:22634, y5+1:22718, y6+1:35812, y7+1:19060, y8+1:26742, y9+1:21528, y10+1:62675, y11+1:10408, (y12-1499.50)+1:3222, (y13-1499.50)+1:6001, (y15-1134.37)+2:39393, (y…	44	T	0	0	0	29.0375	7.08299	8.14674	1702.58	H8N2	15.1352
D:\GlycoData\Hech-EThcD\EThcD-4000\raw\20190323_L1_Ag6_Zhu00015_SA_CHOKO_IMAC_m4000_02.raw	20186	50.9545	20165	1223.47	3	3667.38	A0A061IIU8|G3H4A9	Cricetulus griseus OX=10029	Gamma-interferon-inducible lysosomal thiol reductase-like protein|Mpv17-like protein 2		NVSGTWEFTCQHGELECR	R,L	N[N-Glycosylation:H6N2P1 on N]VSGTWEFTC[Common Fixed:Carbamidomethyl on C]QHGELEC[Common Fixed:Carbamidomethyl on C]R	3	3667.37	44.2376	0	[(b1-1255.36)+1, (b2-1255.36)+1, (b2-1375.40)+1, (b3-1375.40)+1, (b4-1375.40)+1, (b5-1255.36)+1, (b6-1375.40)+1, (b7-1255.36)+1, (b8-1375.40)+1, (b11-1255.36)+1, (b12-1255.36)+1, (b13-1255.36)+1, (b14-1255.36)+1, (b16-1255.36)+1];[y1+1, y2+1, y3+1, y4+1, y5+1, y6+1, y7+1, y8+1, y9+1, y10+1, y11+2, y12+2, y13+2, y14+2, y15+1, y16+2, y17+2];[(M0-1458.44)+1, (M0-1375.40)+2, (M0-1255.36)+2, (M0-1052.…	[(b1-1255.36)+1:318.12509, (b2-1255.36)+1:417.19965, (b2-1375.40)+1:297.15646, (b3-1375.40)+1:384.19049, (b4-1375.40)+1:441.20850, (b5-1255.36)+1:662.30139, (b6-1375.40)+1:728.33197, (b7-1255.36)+1:977.40728, (b8-1375.40)+1:1004.44727, (b11-1255.36)+1:1513.60754, (b12-1255.36)+1:1650.69019, (b13-1255.36)+1:1707.69519, (b14-1255.36)+1:1836.75537, (b16-1255.36)+1:2078.87842];[y1+1:175.11919, y2+1:3…	[(b1-1255.36)+1:-0.00448, (b2-1255.36)+1:0.00166, (b2-1375.40)+1:-0.00034, (b3-1375.40)+1:0.00165, (b4-1375.40)+1:-0.00180, (b5-1255.36)+1:0.00223, (b6-1375.40)+1:-0.00532, (b7-1255.36)+1:-0.01379, (b8-1375.40)+1:-0.00103, (b11-1255.36)+1:-0.01884, (b12-1255.36)+1:0.00489, (b13-1255.36)+1:-0.01157, (b14-1255.36)+1:0.00602, (b16-1255.36)+1:0.00241];[y1+1:0.00023, y2+1:0.00059, y3+1:0.00103, y4+1:0…	[(b1-1255.36)+1:-14.13, (b2-1255.36)+1:3.98, (b2-1375.40)+1:-1.16, (b3-1375.40)+1:4.32, (b4-1375.40)+1:-4.10, (b5-1255.36)+1:3.38, (b6-1375.40)+1:-7.32, (b7-1255.36)+1:-14.12, (b8-1375.40)+1:-1.03, (b11-1255.36)+1:-12.45, (b12-1255.36)+1:2.96, (b13-1255.36)+1:-6.78, (b14-1255.36)+1:3.28, (b16-1255.36)+1:1.16];[y1+1:1.35, y2+1:1.78, y3+1:2.22, y4+1:1.90, y5+1:1.98, y6+1:1.07, y7+1:1.10, y8+1:0.67,…	[(b1-1255.36)+1:15715, (b2-1255.36)+1:18954, (b2-1375.40)+1:21594, (b3-1375.40)+1:10712, (b4-1375.40)+1:23297, (b5-1255.36)+1:13563, (b6-1375.40)+1:12730, (b7-1255.36)+1:35669, (b8-1375.40)+1:21462, (b11-1255.36)+1:17474, (b12-1255.36)+1:15146, (b13-1255.36)+1:13526, (b14-1255.36)+1:27447, (b16-1255.36)+1:20069];[y1+1:94590, y2+1:284136, y3+1:138368, y4+1:214122, y5+1:84248, y6+1:581207, y7+1:426…	44	T	0	0	0	31.0796	5.05835	8.09974	1458.44	H6N2P1	14.645
D:\GlycoData\Hech-EThcD\EThcD-4000\raw\20190323_L1_Ag6_Zhu00015_SA_CHOKO_FT_imac_SAX_m2000_02.raw	5298	21.897	5278	964.733	3	2891.18	G3IK05	Cricetulus griseus OX=10029	Lactadherin (Fragment)	[189 to 199]	FIQNASGSGDK	K,V	FIQN[N-Glycosylation:H5N4F1 on N]ASGSGDK	1	2891.17	43.6713	0	[b2+1, b3+1, (b4-1565.56)+1, (b5-1565.56)+1, (b6-1216.42)+1, (b6-1362.48)+1, (b6-1565.56)+1, (b7-1216.42)+1, (b7-1419.50)+1, (b8-1565.56)+1, (b10-1362.48)+1, (b10-1565.56)+1, (b10-1685.60)+1];[y1+1, y3+1, y4+1, y5+1, y6+1, y7+1, (y8-1362.48)+1, (y8-1419.50)+1, (y8-1565.56)+1, (y8-1685.60)+1, (y9-1565.56)+1, (y10-1565.56)+1];[(M0-1768.64)+1, (M0-1685.60)+1, (M0-1565.56)+1, (M0-1419.50)+1, (M0-1362…	[b2+1:261.16003, b3+1:389.21915, (b4-1565.56)+1:706.34204, (b5-1565.56)+1:777.38000, (b6-1216.42)+1:1213.55298, (b6-1362.48)+1:1067.47034, (b6-1565.56)+1:864.40765, (b7-1216.42)+1:1270.59094, (b7-1419.50)+1:1067.47034, (b8-1565.56)+1:1008.46741, (b10-1362.48)+1:1383.60645, (b10-1565.56)+1:1180.51721, (b10-1685.60)+1:1060.47473];[y1+1:147.11278, y3+1:319.16171, y4+1:406.19290, y5+1:463.21600, y6+1…	[b2+1:0.00028, b3+1:0.00081, (b4-1565.56)+1:0.00141, (b5-1565.56)+1:0.00226, (b6-1216.42)+1:0.00593, (b6-1362.48)+1:-0.01880, (b6-1565.56)+1:-0.00212, (b7-1216.42)+1:0.02243, (b7-1419.50)+1:-0.01881, (b8-1565.56)+1:0.00414, (b10-1362.48)+1:0.01540, (b10-1565.56)+1:0.00554, (b10-1685.60)+1:0.00424];[y1+1:-0.00003, y3+1:0.00050, y4+1:-0.00034, y5+1:0.00130, y6+1:0.00119, y7+1:0.00098, (y8-1362.48)+…	[b2+1:1.08, b3+1:2.10, (b4-1565.56)+1:2.00, (b5-1565.56)+1:2.91, (b6-1216.42)+1:4.89, (b6-1362.48)+1:-17.63, (b6-1565.56)+1:-2.45, (b7-1216.42)+1:17.67, (b7-1419.50)+1:-17.64, (b8-1565.56)+1:4.11, (b10-1362.48)+1:11.14, (b10-1565.56)+1:4.70, (b10-1685.60)+1:4.00];[y1+1:-0.18, y3+1:1.58, y4+1:-0.83, y5+1:2.81, y6+1:2.17, y7+1:1.59, (y8-1362.48)+1:-5.49, (y8-1419.50)+1:1.07, (y8-1565.56)+1:-0.73, (…	[b2+1:8696, b3+1:9611, (b4-1565.56)+1:5434, (b5-1565.56)+1:7245, (b6-1216.42)+1:20132, (b6-1362.48)+1:14901, (b6-1565.56)+1:13040, (b7-1216.42)+1:7260, (b7-1419.50)+1:14901, (b8-1565.56)+1:5542, (b10-1362.48)+1:4372, (b10-1565.56)+1:24800, (b10-1685.60)+1:4100];[y1+1:2075, y3+1:7761, y4+1:8018, y5+1:26940, y6+1:66176, y7+1:37289, (y8-1362.48)+1:3318, (y8-1419.50)+1:3217, (y8-1565.56)+1:19885, (y8…	43	T	0	0	0	25.017	10.1784	8.47593	1768.64	H5N4F1	21.2862
D:\GlycoData\Hech-EThcD\EThcD-4000\raw\20190323_L1_Ag6_Zhu00015_SA_CHOKO_FT_imac_SAX_m4000_01.raw	9586	37.192	9562	1239.18	3	3714.51	G3H0E4	Cricetulus griseus OX=10029	Chondroitin sulfate proteoglycan 4	[1363 to 1374]	VQNFSVPEGGTR	K,T	VQN[N-Glycosylation:H6N5A1F1 on N]FSVPEGGTR	1	3714.5	43.6579	0	[b2+1, (b3-2075.73)+1, (b3-2221.79)+1, (b4-2221.79)+1, (b5-2221.79)+1, (b5-2341.83)+1, (b6-1856.66)+1, (b6-2221.79)+1];[y1+1, y4+1, y5+1, y6+1, y7+1, y8+1, y9+1, (y10-2221.79)+1, (y10-2341.83)+1];[(M0-2424.87)+1, (M0-2341.83)+1, (M0-2221.79)+1, (M0-2075.73)+1, (M0-2018.71)+1, (M0-1872.65)+1, (M0-1856.66)+1, (M0-1710.60)+1, (M0-1694.60)+1, (M0-1548.54)+1, (M0-1532.55)+1, (M0-1386.49)+1, (M0-1329.4…	[b2+1:228.13426, (b3-2075.73)+1:691.31616, (b3-2221.79)+1:545.25934, (b4-2221.79)+1:692.32703, (b5-2221.79)+1:779.35345, (b5-2341.83)+1:659.32281, (b6-1856.66)+1:1243.57153, (b6-2221.79)+1:878.42743];[y1+1:175.11879, y4+1:390.21005, y5+1:519.24860, y6+1:616.30591, y7+1:715.37451, y8+1:802.40592, y9+1:949.47577, (y10-2221.79)+1:1266.59900, (y10-2341.83)+1:1146.56104];[(M0-2424.87)+1:1290.64447, (M…	[b2+1:-0.00001, (b3-2075.73)+1:0.00169, (b3-2221.79)+1:0.00277, (b4-2221.79)+1:0.00205, (b5-2221.79)+1:-0.00355, (b5-2341.83)+1:0.00699, (b6-1856.66)+1:0.01392, (b6-2221.79)+1:0.00201];[y1+1:-0.00016, y4+1:0.00049, y5+1:-0.00355, y6+1:0.00100, y7+1:0.00118, y8+1:0.00057, y9+1:0.00200, (y10-2221.79)+1:0.00293, (y10-2341.83)+1:0.00615];[(M0-2424.87)+1:-0.00287, (M0-2341.83)+1:-0.00381, (M0-2221.79)…	[b2+1:-0.03, (b3-2075.73)+1:2.44, (b3-2221.79)+1:5.10, (b4-2221.79)+1:2.96, (b5-2221.79)+1:-4.56, (b5-2341.83)+1:10.61, (b6-1856.66)+1:11.20, (b6-2221.79)+1:2.29];[y1+1:-0.93, y4+1:1.26, y5+1:-6.86, y6+1:1.62, y7+1:1.65, y8+1:0.71, y9+1:2.11, (y10-2221.79)+1:2.32, (y10-2341.83)+1:5.37];[(M0-2424.87)+1:-2.23, (M0-2341.83)+1:-2.77, (M0-2221.79)+1:-1.48, (M0-2075.73)+1:-1.56, (M0-2018.71)+1:-0.92, (…	[b2+1:11264, (b3-2075.73)+1:2391, (b3-2221.79)+1:5323, (b4-2221.79)+1:4580, (b5-2221.79)+1:3550, (b5-2341.83)+1:6440, (b6-1856.66)+1:2437, (b6-2221.79)+1:14040];[y1+1:3395, y4+1:46624, y5+1:3864, y6+1:293022, y7+1:29115, y8+1:58258, y9+1:31955, (y10-2221.79)+1:15008, (y10-2341.83)+1:3830];[(M0-2424.87)+1:93946, (M0-2341.83)+1:67876, (M0-2221.79)+1:587188, (M0-2075.73)+1:306622, (M0-2018.71)+1:878…	43	T	0	0	0	17.0346	16.1132	10.5101	2424.87	H6N5A1F1	22.0424
D:\GlycoData\Hech-EThcD\EThcD-4000\raw\20190323_L1_Ag6_Zhu00015_SA_CHOKO_FT_imac_SAX_m4000_01.raw	5497	22.9962	5480	1158.8	3	3473.37	G3IK05	Cricetulus griseus OX=10029	Lactadherin (Fragment)	[189 to 199]	FIQNASGSGDK	K,V	FIQN[N-Glycosylation:H5N4A2F1 on N]ASGSGDK	1	3473.36	43.6408	8	[(b5-1798.61)+1, (b6-1798.61)+1, (b6-1944.67)+1, (b6-2147.75)+1, (b7-1798.61)+1, (b7-2001.69)+1, (b9-2147.75)+1];[y5+1, y6+1, y7+1, (y9-2147.75)+1, (y10-1782.62)+1, (y10-1798.61)+1, (y10-1944.67)+1, (y10-2001.69)+1, (y10-2147.75)+1, (y10-2267.79)+1];[(M0-2350.83)+1, (M0-2267.79)+1, (M0-2147.75)+1, (M0-2001.69)+1, (M0-1944.67)+1, (M0-1798.61)+1, (M0-1782.62)+1, (M0-1636.56)+1, (M0-1620.57)+1, (M0-…	[(b5-1798.61)+1:1126.52441, (b6-1798.61)+1:1213.55237, (b6-1944.67)+1:1067.47266, (b6-2147.75)+1:864.40094, (b7-1798.61)+1:1270.57886, (b7-2001.69)+1:1067.47266, (b9-2147.75)+1:1065.50354];[y5+1:463.21689, y6+1:550.24780, y7+1:621.28625, (y9-2147.75)+1:1066.46973, (y10-1782.62)+1:1544.66789, (y10-1798.61)+1:1528.67432, (y10-1944.67)+1:1382.61619, (y10-2001.69)+1:1325.59656, (y10-2147.75)+1:1179.5…	[(b5-1798.61)+1:0.00939, (b6-1798.61)+1:0.00532, (b6-1944.67)+1:-0.01649, (b6-2147.75)+1:-0.00883, (b7-1798.61)+1:0.01034, (b7-2001.69)+1:-0.01649, (b9-2147.75)+1:0.01881];[y5+1:0.00219, y6+1:0.00107, y7+1:0.00241, (y9-2147.75)+1:0.00501, (y10-1782.62)+1:-0.01309, (y10-1798.61)+1:-0.01175, (y10-1944.67)+1:-0.01196, (y10-2001.69)+1:-0.01014, (y10-2147.75)+1:-0.01164, (y10-2267.79)+1:-0.01112];[(M0…	[(b5-1798.61)+1:8.34, (b6-1798.61)+1:4.38, (b6-1944.67)+1:-15.46, (b6-2147.75)+1:-10.23, (b7-1798.61)+1:8.15, (b7-2001.69)+1:-15.46, (b9-2147.75)+1:17.67];[y5+1:4.73, y6+1:1.95, y7+1:3.88, (y9-2147.75)+1:4.70, (y10-1782.62)+1:-8.48, (y10-1798.61)+1:-7.69, (y10-1944.67)+1:-8.66, (y10-2001.69)+1:-7.65, (y10-2147.75)+1:-9.87, (y10-2267.79)+1:-10.50];[(M0-2350.83)+1:-4.97, (M0-2267.79)+1:-5.86, (M0-2…	[(b5-1798.61)+1:22678, (b6-1798.61)+1:24406, (b6-1944.67)+1:25670, (b6-2147.75)+1:15930, (b7-1798.61)+1:11461, (b7-2001.69)+1:25670, (b9-2147.75)+1:14425];[y5+1:29359, y6+1:74106, y7+1:36317, (y9-2147.75)+1:32033, (y10-1782.62)+1:92628, (y10-1798.61)+1:62650, (y10-1944.67)+1:134155, (y10-2001.69)+1:325656, (y10-2147.75)+1:866033, (y10-2267.79)+1:114986];[(M0-2350.83)+1:607144, (M0-2267.79)+1:1754…	43	T	0	0	0	17.043	16.1081	10.4897	2350.83	H5N4A2F1	17.6216
D:\GlycoData\Hech-EThcD\EThcD-4000\raw\20190323_L1_Ag6_Zhu00015_SA_CHOKO_FT_imac_SAX_m4000_01.raw	18086	65.0772	18069	1235.51	4	4938.01	G3GYZ1	Cricetulus griseus OX=10029	CD44 antigen	[49 to 70]	TEAADLCQAFNSTLPTMEQMQK	R,A	TEAADLC[Common Fixed:Carbamidomethyl on C]QAFN[N-Glycosylation:H6N5A1F1 on N]STLPTMEQMQK	2	4937.99	43.6364	0	[b2+1, b3+1, b4+1, b5+1, b6+1, b7+1, b8+1, b9+1, b10+1, (b11-2221.79)+1, (b12-2341.83)+1, (b14-2221.79)+1, (b14-2341.83)+1, (b21-2075.73)+1];[y1+1, y2+1, y3+1, y4+1, y5+1, y6+1, y7+1, y8+1, y9+1, y10+1, y11+1, (y12-2221.79)+1, (y12-2341.83)+1, (y13-2221.79)+1, (y14-2221.79)+1, (y15-2221.79)+1];[(M0-2424.87)+2, (M0-2341.83)+1, (M0-2221.79)+2];[D126+1, D138+1, D144+1, D163+1, D168+1, D186+1, D204+1…	[b2+1:231.09799, b3+1:302.13480, b4+1:373.17139, b5+1:488.19986, b6+1:601.28416, b7+1:761.31628, b8+1:889.37183, b9+1:960.41101, b10+1:1107.48340, (b11-2221.79)+1:1424.60999, (b12-2341.83)+1:1391.60840, (b14-2221.79)+1:1725.76721, (b14-2341.83)+1:1605.72095, (b21-2075.73)+1:2717.18963];[y1+1:147.11305, y2+1:275.17172, y3+1:406.21253, y4+1:534.27127, y5+1:663.31319, y6+1:794.35398, y7+1:895.40210,…	[b2+1:0.00044, b3+1:0.00013, b4+1:-0.00039, b5+1:0.00114, b6+1:0.00138, b7+1:0.00285, b8+1:-0.00018, b9+1:0.00189, b10+1:0.00586, (b11-2221.79)+1:0.01015, (b12-2341.83)+1:0.01772, (b14-2221.79)+1:0.00361, (b14-2341.83)+1:-0.00148, (b21-2075.73)+1:0.02695];[y1+1:0.00025, y2+1:0.00034, y3+1:0.00067, y4+1:0.00082, y5+1:0.00015, y6+1:0.00045, y7+1:0.00090, y8+1:0.00008, y9+1:-0.00040, y10+1:-0.00050,…	[b2+1:1.93, b3+1:0.45, b4+1:-1.04, b5+1:2.34, b6+1:2.29, b7+1:3.75, b8+1:-0.21, b9+1:1.97, b10+1:5.30, (b11-2221.79)+1:7.13, (b12-2341.83)+1:12.74, (b14-2221.79)+1:2.09, (b14-2341.83)+1:-0.92, (b21-2075.73)+1:9.92];[y1+1:1.70, y2+1:1.24, y3+1:1.65, y4+1:1.55, y5+1:0.23, y6+1:0.57, y7+1:1.00, y8+1:0.08, y9+1:-0.36, y10+1:-0.42, y11+1:-1.88, (y12-2221.79)+1:0.53, (y12-2341.83)+1:-15.08, (y13-2221.7…	[b2+1:8586, b3+1:11493, b4+1:4009, b5+1:16013, b6+1:26552, b7+1:16743, b8+1:24644, b9+1:43444, b10+1:30829, (b11-2221.79)+1:5079, (b12-2341.83)+1:20035, (b14-2221.79)+1:7684, (b14-2341.83)+1:5849, (b21-2075.73)+1:30504];[y1+1:8238, y2+1:13514, y3+1:30207, y4+1:35057, y5+1:48164, y6+1:30256, y7+1:12419, y8+1:615433, y9+1:86411, y10+1:54252, y11+1:72798, (y12-2221.79)+1:19013, (y12-2341.83)+1:8187,…	43	T	0	0	0	30.0996	3.0086	10.5282	2424.87	H6N5A1F1	22.0318
[truncated: 1,184 more rows]
