# Supplementary material for: Precise, fast and comprehensive analysis of intact glycopeptides and modified glycans with pGlyco3
Source: Nat Methods. 2021 Nov 25;18(12):1515–23. doi: 10.1038/s41592-021-01306-0 (PMC8648562; doi:10.1038/s41592-021-01306-0)
Supplement: Supplementary file 3 — All additional data files. [file 41592_2021_1306_MOESM3_ESM.zip › Supplementary Data/Result Files for Figures/Suppl/S-Fig.7/MetaMorpheus-milk.xlsx]

## Sheet: MetaMorpheus-Glyco-milk-nglyco
File Name	Scan Number	Scan Retention Time	Precursor Scan Number	Precursor MZ	Precursor Charge	Precursor Mass	Protein Accession	Organism	Protein Name	Start and End Residues In Protein	Base Sequence	FlankingResidues	Full Sequence	Number of Mods	Peptide Monoisotopic Mass	Score	Rank	Matched Ion Series	Matched Ion Mass-To-Charge Ratios	Matched Ion Mass Diff (Da)	Matched Ion Mass Diff (Ppm)	Matched Ion Intensities	Matched Ion Counts	Decoy/Contaminant/Target	QValue	PEP	PEP_QValue	Localization Score	Yion Score	DiagonosticIon Score	GlycanMass	Plausible GlycanComposition	R138/144	Plausible GlycanStructure	GlycanLocalizationLevel	Localized Glycans with Peptide Site Specific Probability	Localized Glycans with Protein Site Specific Probability
D:\GlycoData\Hech-EThcD\EThcD-4000\raw\20190307_L1_Ag6_Zhu00015_SA_TestGly_4000_02.raw	6567	26.9597	6548	937.14	4	3744.53	P47710	Homo sapiens	Alpha-S1-casein	[66 to 82]	DTRNESTQNCVVAEPEK	K,M	DTRN[N-Glycosylation:H5N4F1 on N]ESTQNC[Common Fixed:Carbamidomethyl on C]VVAEPEK	2	3744.53	75.4919	0	[(b5-1419.50)+1, (b5-1565.56)+1, (b5-1685.60)+1, (b6-1565.56)+1, (b7-1216.42)+1, (b7-1419.50)+1, (b7-1565.56)+1, (b8-1200.43)+1, (b8-1362.48)+1, (b8-1419.50)+1, (b8-1565.56)+1, (b9-1362.48)+1, (b9-1565.56)+1, (b9-1685.60)+1, (b10-1565.56)+1, (b11-1200.43)+1, (b11-1362.48)+1, (b11-1419.50)+1, (b11-1685.60)+1, (b12-1200.43)+1, (b12-1216.42)+1, (b12-1419.50)+1, (b12-1565.56)+1, (b12-1685.60)+1, (b13…	[(b5-1419.50)+1:965.40881, (b5-1565.56)+1:819.34857, (b5-1685.60)+1:699.31860, (b6-1565.56)+1:906.37982, (b7-1216.42)+1:1356.58899, (b7-1419.50)+1:1153.50549, (b7-1565.56)+1:1007.42822, (b8-1200.43)+1:1500.63025, (b8-1362.48)+1:1338.57251, (b8-1419.50)+1:1281.54871, (b8-1565.56)+1:1135.50732, (b9-1362.48)+1:1452.61853, (b9-1565.56)+1:1249.52698, (b9-1685.60)+1:1129.49902, (b10-1565.56)+1:1409.586…	[(b5-1419.50)+1:0.00300, (b5-1565.56)+1:0.00067, (b5-1685.60)+1:0.01188, (b6-1565.56)+1:-0.00011, (b7-1216.42)+1:0.02410, (b7-1419.50)+1:0.01998, (b7-1565.56)+1:0.00062, (b8-1200.43)+1:0.01188, (b8-1362.48)+1:0.00696, (b8-1419.50)+1:0.00461, (b8-1565.56)+1:0.02114, (b9-1362.48)+1:0.01005, (b9-1565.56)+1:-0.00213, (b9-1685.60)+1:0.01109, (b10-1565.56)+1:0.02654, (b11-1200.43)+1:0.00941, (b11-1362.…	[(b5-1419.50)+1:3.11, (b5-1565.56)+1:0.82, (b5-1685.60)+1:17.02, (b6-1565.56)+1:-0.12, (b7-1216.42)+1:17.78, (b7-1419.50)+1:17.33, (b7-1565.56)+1:0.61, (b8-1200.43)+1:7.92, (b8-1362.48)+1:5.20, (b8-1419.50)+1:3.60, (b8-1565.56)+1:18.63, (b9-1362.48)+1:6.92, (b9-1565.56)+1:-1.71, (b9-1685.60)+1:9.83, (b10-1565.56)+1:18.84, (b11-1200.43)+1:5.03, (b11-1362.48)+1:0.77, (b11-1419.50)+1:-14.65, (b11-16…	[(b5-1419.50)+1:4880, (b5-1565.56)+1:13574, (b5-1685.60)+1:6980, (b6-1565.56)+1:5134, (b7-1216.42)+1:29853, (b7-1419.50)+1:9840, (b7-1565.56)+1:5600, (b8-1200.43)+1:17256, (b8-1362.48)+1:15413, (b8-1419.50)+1:6001, (b8-1565.56)+1:36594, (b9-1362.48)+1:6835, (b9-1565.56)+1:9004, (b9-1685.60)+1:4389, (b10-1565.56)+1:21721, (b11-1200.43)+1:4040, (b11-1362.48)+1:7155, (b11-1419.50)+1:5808, (b11-1685.…	75	T	0	0	0	55.0447	12.1092	8.33798	1768.64	H5N4F1	21.5203
D:\GlycoData\Hech-EThcD\EThcD-4000\raw\20190307_L1_Ag6_Zhu00015_SA_TestGly_4000_02.raw	6831	27.8485	6808	1009.91	4	4035.61	P47710	Homo sapiens	Alpha-S1-casein	[66 to 82]	DTRNESTQNCVVAEPEK	K,M	DTRN[N-Glycosylation:H5N4A1F1 on N]ESTQNC[Common Fixed:Carbamidomethyl on C]VVAEPEK	2	4035.63	75.4831	0	[b3+1, (b5-1653.58)+1, (b5-1710.60)+1, (b5-1856.66)+1, (b6-1856.66)+1, (b7-1507.52)+1, (b7-1710.60)+1, (b7-1856.66)+1, (b8-1491.52)+1, (b8-1653.58)+1, (b8-1856.66)+1, (b9-1856.66)+1, (b10-1856.66)+1, (b11-1653.58)+1, (b12-1491.52)+1, (b12-1507.52)+1, (b12-1710.60)+1, (b12-1856.66)+1, (b13-1491.52)+1, (b13-1653.58)+1, (b13-1856.66)+1, (b13-1976.70)+1, (b14-1491.52)+1, (b14-1507.52)+1, (b14-1653.58…	[b3+1:373.18402, (b5-1653.58)+1:1022.44403, (b5-1710.60)+1:965.40393, (b5-1856.66)+1:819.34644, (b6-1856.66)+1:906.38013, (b7-1507.52)+1:1356.58313, (b7-1710.60)+1:1153.50000, (b7-1856.66)+1:1007.42725, (b8-1491.52)+1:1500.62512, (b8-1653.58)+1:1338.56860, (b8-1856.66)+1:1135.50513, (b9-1856.66)+1:1249.53076, (b10-1856.66)+1:1409.57739, (b11-1653.58)+1:1711.69897, (b12-1491.52)+1:1972.81592, (b12…	[b3+1:0.00101, (b5-1653.58)+1:0.01676, (b5-1710.60)+1:-0.00188, (b5-1856.66)+1:-0.00146, (b6-1856.66)+1:0.00020, (b7-1507.52)+1:0.01824, (b7-1710.60)+1:0.01448, (b7-1856.66)+1:-0.00036, (b8-1491.52)+1:0.00675, (b8-1653.58)+1:0.00305, (b8-1856.66)+1:0.01894, (b9-1856.66)+1:0.00165, (b10-1856.66)+1:0.01763, (b11-1653.58)+1:-0.00857, (b12-1491.52)+1:-0.01286, (b12-1507.52)+1:0.00280, (b12-1710.60)+1…	[b3+1:2.72, (b5-1653.58)+1:16.41, (b5-1710.60)+1:-1.95, (b5-1856.66)+1:-1.79, (b6-1856.66)+1:0.22, (b7-1507.52)+1:13.46, (b7-1710.60)+1:12.57, (b7-1856.66)+1:-0.36, (b8-1491.52)+1:4.50, (b8-1653.58)+1:2.28, (b8-1856.66)+1:16.70, (b9-1856.66)+1:1.32, (b10-1856.66)+1:12.52, (b11-1653.58)+1:-5.01, (b12-1491.52)+1:-6.52, (b12-1507.52)+1:1.43, (b12-1710.60)+1:-2.71, (b12-1856.66)+1:0.65, (b13-1491.52)…	[b3+1:17385, (b5-1653.58)+1:7185, (b5-1710.60)+1:3700, (b5-1856.66)+1:7508, (b6-1856.66)+1:4356, (b7-1507.52)+1:17285, (b7-1710.60)+1:5107, (b7-1856.66)+1:6328, (b8-1491.52)+1:9349, (b8-1653.58)+1:10214, (b8-1856.66)+1:30486, (b9-1856.66)+1:3470, (b10-1856.66)+1:8461, (b11-1653.58)+1:5313, (b12-1491.52)+1:4457, (b12-1507.52)+1:4709, (b12-1710.60)+1:4327, (b12-1856.66)+1:28284, (b13-1491.52)+1:596…	75	T	0	0	0	50.0508	15.0898	10.3425	2059.73	H5N4A1F1	21.8207
D:\GlycoData\Hech-EThcD\EThcD-4000\raw\20190307_L1_Ag6_Zhu00015_SA_TestGly_4000_01.raw	6553	27.0037	6535	937.138	4	3744.52	P47710	Homo sapiens	Alpha-S1-casein	[66 to 82]	DTRNESTQNCVVAEPEK	K,M	DTRN[N-Glycosylation:H5N4F1 on N]ESTQNC[Common Fixed:Carbamidomethyl on C]VVAEPEK	2	3744.53	74.5286	0	[(b4-1565.56)+1, (b5-1362.48)+1, (b5-1565.56)+1, (b5-1685.60)+1, (b6-1362.48)+1, (b6-1565.56)+1, (b7-1419.50)+1, (b7-1565.56)+1, (b8-1200.43)+1, (b8-1362.48)+1, (b8-1565.56)+1, (b9-1362.48)+1, (b9-1565.56)+1, (b10-1565.56)+1, (b11-1200.43)+1, (b11-1362.48)+1, (b11-1685.60)+1, (b12-1200.43)+1, (b12-1216.42)+1, (b12-1362.48)+1, (b12-1419.50)+1, (b12-1565.56)+1, (b13-1200.43)+1, (b13-1362.48)+1, (b1…	[(b4-1565.56)+1:690.30859, (b5-1362.48)+1:1022.43524, (b5-1565.56)+1:819.34943, (b5-1685.60)+1:699.31885, (b6-1362.48)+1:1109.47498, (b6-1565.56)+1:906.38055, (b7-1419.50)+1:1153.49902, (b7-1565.56)+1:1007.43011, (b8-1200.43)+1:1500.62097, (b8-1362.48)+1:1338.56372, (b8-1565.56)+1:1135.50549, (b9-1362.48)+1:1452.60681, (b9-1565.56)+1:1249.53369, (b10-1565.56)+1:1409.57751, (b11-1200.43)+1:1873.75…	[(b4-1565.56)+1:0.00329, (b5-1362.48)+1:0.00797, (b5-1565.56)+1:0.00153, (b5-1685.60)+1:0.01213, (b6-1362.48)+1:0.01568, (b6-1565.56)+1:0.00063, (b7-1419.50)+1:0.01351, (b7-1565.56)+1:0.00251, (b8-1200.43)+1:0.00260, (b8-1362.48)+1:-0.00183, (b8-1565.56)+1:0.01931, (b9-1362.48)+1:-0.00167, (b9-1565.56)+1:0.00458, (b10-1565.56)+1:0.01775, (b11-1200.43)+1:-0.01012, (b11-1362.48)+1:0.00486, (b11-168…	[(b4-1565.56)+1:4.77, (b5-1362.48)+1:7.81, (b5-1565.56)+1:1.87, (b5-1685.60)+1:17.37, (b6-1362.48)+1:14.14, (b6-1565.56)+1:0.69, (b7-1419.50)+1:11.72, (b7-1565.56)+1:2.49, (b8-1200.43)+1:1.73, (b8-1362.48)+1:-1.37, (b8-1565.56)+1:17.02, (b9-1362.48)+1:-1.15, (b9-1565.56)+1:3.67, (b10-1565.56)+1:12.60, (b11-1200.43)+1:-5.40, (b11-1362.48)+1:2.84, (b11-1685.60)+1:0.73, (b12-1200.43)+1:1.28, (b12-12…	[(b4-1565.56)+1:4197, (b5-1362.48)+1:5328, (b5-1565.56)+1:6416, (b5-1685.60)+1:5816, (b6-1362.48)+1:3020, (b6-1565.56)+1:4412, (b7-1419.50)+1:6187, (b7-1565.56)+1:4886, (b8-1200.43)+1:9755, (b8-1362.48)+1:6228, (b8-1565.56)+1:24100, (b9-1362.48)+1:4462, (b9-1565.56)+1:4327, (b10-1565.56)+1:11657, (b11-1200.43)+1:5098, (b11-1362.48)+1:5287, (b11-1685.60)+1:4204, (b12-1200.43)+1:6233, (b12-1216.42)…	74	T	0	0	0	53.0643	13.1418	8.32249	1768.64	H5N4F1	21.5303
D:\GlycoData\Hech-EThcD\EThcD-4000\raw\20190307_L1_Ag6_Zhu00015_SA_TestGly_4000_01.raw	6849	28.0059	6830	1346.21	3	4035.62	P47710	Homo sapiens	Alpha-S1-casein	[66 to 82]	DTRNESTQNCVVAEPEK	K,M	DTRN[N-Glycosylation:H5N4A1F1 on N]ESTQNC[Common Fixed:Carbamidomethyl on C]VVAEPEK	2	4035.63	74.5069	0	[b3+1, (b5-1976.70)+1, (b6-1507.52)+1, (b6-1856.66)+1, (b8-1491.52)+1, (b8-1653.58)+1, (b9-1976.70)+1, (b10-1856.66)+1, (b11-1491.52)+1, (b11-1653.58)+1, (b11-1710.60)+1, (b12-1507.52)+1, (b12-1653.58)+1, (b12-1710.60)+1, (b12-1856.66)+1, (b13-1491.52)+1, (b13-1710.60)+1, (b13-1856.66)+1, (b13-1976.70)+1, (b14-1491.52)+1, (b14-1507.52)+1, (b14-1653.58)+1, (b14-1710.60)+1, (b14-1856.66)+1, (b14-19…	[b3+1:373.18439, (b5-1976.70)+1:699.31689, (b6-1507.52)+1:1255.53931, (b6-1856.66)+1:906.39203, (b8-1491.52)+1:1500.62305, (b8-1653.58)+1:1338.57788, (b9-1976.70)+1:1129.49329, (b10-1856.66)+1:1409.58569, (b11-1491.52)+1:1873.76721, (b11-1653.58)+1:1711.70605, (b11-1710.60)+1:1654.67175, (b12-1507.52)+1:1956.83813, (b12-1653.58)+1:1810.77759, (b12-1710.60)+1:1753.75659, (b12-1856.66)+1:1607.69324…	[b3+1:0.00138, (b5-1976.70)+1:0.01018, (b6-1507.52)+1:0.02210, (b6-1856.66)+1:0.01210, (b8-1491.52)+1:0.00467, (b8-1653.58)+1:0.01233, (b9-1976.70)+1:0.00535, (b10-1856.66)+1:0.02593, (b11-1491.52)+1:0.00685, (b11-1653.58)+1:-0.00149, (b11-1710.60)+1:-0.01433, (b12-1507.52)+1:0.00427, (b12-1653.58)+1:0.00163, (b12-1710.60)+1:0.00209, (b12-1856.66)+1:-0.00335, (b13-1491.52)+1:0.02083, (b13-1710.60…	[b3+1:3.70, (b5-1976.70)+1:14.57, (b6-1507.52)+1:17.62, (b6-1856.66)+1:13.37, (b8-1491.52)+1:3.12, (b8-1653.58)+1:9.22, (b9-1976.70)+1:4.75, (b10-1856.66)+1:18.41, (b11-1491.52)+1:3.66, (b11-1653.58)+1:-0.87, (b11-1710.60)+1:-8.67, (b12-1507.52)+1:2.18, (b12-1653.58)+1:0.90, (b12-1710.60)+1:1.19, (b12-1856.66)+1:-2.09, (b13-1491.52)+1:10.20, (b13-1710.60)+1:-2.00, (b13-1856.66)+1:-4.26, (b13-1976…	[b3+1:331476, (b5-1976.70)+1:100444, (b6-1507.52)+1:179017, (b6-1856.66)+1:96931, (b8-1491.52)+1:199908, (b8-1653.58)+1:225723, (b9-1976.70)+1:83699, (b10-1856.66)+1:213610, (b11-1491.52)+1:261486, (b11-1653.58)+1:198727, (b11-1710.60)+1:99575, (b12-1507.52)+1:122576, (b12-1653.58)+1:379994, (b12-1710.60)+1:107140, (b12-1856.66)+1:506800, (b13-1491.52)+1:117782, (b13-1710.60)+1:98497, (b13-1856.6…	74	T	0	0	0	48.0431	16.1311	10.3327	2059.73	H5N4A1F1	22.9615
D:\GlycoData\Hech-EThcD\EThcD-4000\raw\20190307_L1_Ag6_Zhu00015_SA_TestGly_4000_01.raw	16546	60.5524	16517	1153.18	3	3456.53	P01833	Homo sapiens	Polymeric immunoglobulin receptor	[466 to 479]	VPGNVTAVLGETLK	K,V	VPGN[N-Glycosylation:H5N4A1F1 on N]VTAVLGETLK	1	3456.53	70.5892	0	[b2+1, b3+1, (b4-1856.66)+1, (b4-1976.70)+1, (b5-1856.66)+1, (b5-1976.70)+1, (b6-1856.66)+1, (b7-1653.58)+1, (b7-1856.66)+1, (b7-1976.70)+1, (b8-1491.52)+1, (b8-1856.66)+1, (b8-1976.70)+1, (b9-1653.58)+1, (b9-1856.66)+1, (b9-1976.70)+1, (b10-1710.60)+1, (b10-1856.66)+1, (b11-1653.58)+1, (b11-1856.66)+1, (b11-1976.70)+1, (b12-1856.66)+1, (b13-1653.58)+1, (b13-1856.66)+1, (b13-1976.70)+1];[y1+1, y2…	[b2+1:197.12842, b3+1:254.14996, (b4-1856.66)+1:571.27264, (b4-1976.70)+1:451.23151, (b5-1856.66)+1:670.34192, (b5-1976.70)+1:550.29962, (b6-1856.66)+1:771.39203, (b7-1653.58)+1:1045.50586, (b7-1856.66)+1:842.42975, (b7-1976.70)+1:722.38940, (b8-1491.52)+1:1306.62195, (b8-1856.66)+1:941.49634, (b8-1976.70)+1:821.45508, (b9-1653.58)+1:1257.65637, (b9-1856.66)+1:1054.57717, (b9-1976.70)+1:934.53662…	[b2+1:-0.00004, b3+1:0.00005, (b4-1856.66)+1:0.00043, (b4-1976.70)+1:0.00047, (b5-1856.66)+1:0.00129, (b5-1976.70)+1:0.00017, (b6-1856.66)+1:0.00372, (b7-1653.58)+1:0.00107, (b7-1856.66)+1:0.00433, (b7-1976.70)+1:0.00516, (b8-1491.52)+1:-0.00408, (b8-1856.66)+1:0.00250, (b8-1976.70)+1:0.00242, (b9-1653.58)+1:-0.00090, (b9-1856.66)+1:-0.00073, (b9-1976.70)+1:-0.00010, (b10-1710.60)+1:-0.00090, (b1…	[b2+1:-0.18, b3+1:0.18, (b4-1856.66)+1:0.75, (b4-1976.70)+1:1.05, (b5-1856.66)+1:1.93, (b5-1976.70)+1:0.31, (b6-1856.66)+1:4.83, (b7-1653.58)+1:1.02, (b7-1856.66)+1:5.14, (b7-1976.70)+1:7.16, (b8-1491.52)+1:-3.12, (b8-1856.66)+1:2.66, (b8-1976.70)+1:2.95, (b9-1653.58)+1:-0.71, (b9-1856.66)+1:-0.69, (b9-1976.70)+1:-0.11, (b10-1710.60)+1:-0.72, (b10-1856.66)+1:-1.54, (b11-1653.58)+1:2.78, (b11-1856…	[b2+1:3967, b3+1:5198, (b4-1856.66)+1:14069, (b4-1976.70)+1:8260, (b5-1856.66)+1:13365, (b5-1976.70)+1:6406, (b6-1856.66)+1:8907, (b7-1653.58)+1:3666, (b7-1856.66)+1:26194, (b7-1976.70)+1:19953, (b8-1491.52)+1:3164, (b8-1856.66)+1:47102, (b8-1976.70)+1:8447, (b9-1653.58)+1:3952, (b9-1856.66)+1:48791, (b9-1976.70)+1:7967, (b10-1710.60)+1:3952, (b10-1856.66)+1:13568, (b11-1653.58)+1:4618, (b11-1856…	70	T	0	0	0	46.0354	14.1124	10.4414	2059.73	H5N4A1F1	23.9357
D:\GlycoData\Hech-EThcD\EThcD-4000\raw\20190307_L1_Ag6_Zhu00015_SA_TestGly_4000_02.raw	6868	27.9708	6841	1249.18	3	3744.53	P47710	Homo sapiens	Alpha-S1-casein	[66 to 82]	DTRNESTQNCVVAEPEK	K,M	DTRN[N-Glycosylation:H5N4F1 on N]ESTQNC[Common Fixed:Carbamidomethyl on C]VVAEPEK	2	3744.53	69.5686	0	[(b5-1565.56)+1, (b5-1685.60)+1, (b7-1419.50)+1, (b7-1565.56)+1, (b8-1200.43)+1, (b8-1362.48)+1, (b8-1565.56)+1, (b10-1565.56)+1, (b11-1216.42)+1, (b11-1362.48)+1, (b11-1685.60)+1, (b12-1200.43)+1, (b12-1216.42)+1, (b12-1362.48)+1, (b12-1565.56)+1, (b12-1685.60)+1, (b13-1565.56)+1, (b14-1200.43)+1, (b14-1362.48)+1, (b14-1419.50)+1, (b14-1565.56)+1, (b14-1685.60)+1, (b16-1216.42)+2, (b16-1419.50)+…	[(b5-1565.56)+1:819.34637, (b5-1685.60)+1:699.31067, (b7-1419.50)+1:1153.50610, (b7-1565.56)+1:1007.42566, (b8-1200.43)+1:1500.61804, (b8-1362.48)+1:1338.56604, (b8-1565.56)+1:1135.50867, (b10-1565.56)+1:1409.58362, (b11-1216.42)+1:1857.74915, (b11-1362.48)+1:1711.69934, (b11-1685.60)+1:1388.59302, (b12-1200.43)+1:1972.81641, (b12-1216.42)+1:1956.83313, (b12-1362.48)+1:1810.77441, (b12-1565.56)+1…	[(b5-1565.56)+1:-0.00153, (b5-1685.60)+1:0.00395, (b7-1419.50)+1:0.02059, (b7-1565.56)+1:-0.00195, (b8-1200.43)+1:-0.00033, (b8-1362.48)+1:0.00049, (b8-1565.56)+1:0.02248, (b10-1565.56)+1:0.02386, (b11-1216.42)+1:-0.01631, (b11-1362.48)+1:-0.00820, (b11-1685.60)+1:0.00602, (b12-1200.43)+1:-0.01237, (b12-1216.42)+1:-0.00074, (b12-1362.48)+1:-0.00154, (b12-1565.56)+1:0.00062, (b12-1685.60)+1:0.0048…	[(b5-1565.56)+1:-1.86, (b5-1685.60)+1:5.66, (b7-1419.50)+1:17.86, (b7-1565.56)+1:-1.93, (b8-1200.43)+1:-0.22, (b8-1362.48)+1:0.36, (b8-1565.56)+1:19.82, (b10-1565.56)+1:16.94, (b11-1216.42)+1:-8.78, (b11-1362.48)+1:-4.80, (b11-1685.60)+1:4.34, (b12-1200.43)+1:-6.27, (b12-1216.42)+1:-0.38, (b12-1362.48)+1:-0.85, (b12-1565.56)+1:0.39, (b12-1685.60)+1:3.28, (b13-1565.56)+1:-1.13, (b14-1200.43)+1:-3.…	[(b5-1565.56)+1:4199, (b5-1685.60)+1:2125, (b7-1419.50)+1:4965, (b7-1565.56)+1:3609, (b8-1200.43)+1:3599, (b8-1362.48)+1:5916, (b8-1565.56)+1:14169, (b10-1565.56)+1:6745, (b11-1216.42)+1:2745, (b11-1362.48)+1:4524, (b11-1685.60)+1:4422, (b12-1200.43)+1:4474, (b12-1216.42)+1:5111, (b12-1362.48)+1:16331, (b12-1565.56)+1:21666, (b12-1685.60)+1:2953, (b13-1565.56)+1:14939, (b14-1200.43)+1:8767, (b14-…	69	T	0	0	0	45.0987	16.106	8.36387	1768.64	H5N4F1	25.1083
D:\GlycoData\Hech-EThcD\EThcD-4000\raw\20190307_L1_Ag6_Zhu00015_SA_TestGly_4000_01.raw	6612	27.2114	6600	1195.17	3	3582.48	P47710	Homo sapiens	Alpha-S1-casein	[66 to 82]	DTRNESTQNCVVAEPEK	K,M	DTRN[N-Glycosylation:H4N4F1 on N]ESTQNC[Common Fixed:Carbamidomethyl on C]VVAEPEK	2	3582.48	68.556	0	[b3+1, (b5-1403.51)+1, (b5-1523.55)+1, (b6-1403.51)+1, (b7-1257.45)+1, (b8-1200.43)+1, (b8-1403.51)+1, (b9-1257.45)+1, (b11-1038.38)+1, (b11-1523.55)+1, (b12-1200.43)+1, (b12-1403.51)+1, (b13-1038.38)+1, (b13-1200.43)+1, (b13-1403.51)+1, (b14-1038.38)+1, (b14-1200.43)+1, (b14-1257.45)+1, (b14-1403.51)+1, (b14-1523.55)+1, (b16-1054.37)+2, (b16-1257.45)+2, (b16-1403.51)+1];[y1+1, y2+1, y3+1, y4+1, …	[b3+1:373.18488, (b5-1403.51)+1:819.35126, (b5-1523.55)+1:699.31732, (b6-1403.51)+1:906.38806, (b7-1257.45)+1:1153.50159, (b8-1200.43)+1:1338.55481, (b8-1403.51)+1:1135.50647, (b9-1257.45)+1:1395.59119, (b11-1038.38)+1:1873.74622, (b11-1523.55)+1:1388.58899, (b12-1200.43)+1:1810.77148, (b12-1403.51)+1:1607.69371, (b13-1038.38)+1:2043.85400, (b13-1200.43)+1:1881.81396, (b13-1403.51)+1:1678.73050, …	[b3+1:0.00187, (b5-1403.51)+1:0.00336, (b5-1523.55)+1:0.01060, (b6-1403.51)+1:0.00813, (b7-1257.45)+1:0.01607, (b8-1200.43)+1:-0.01074, (b8-1403.51)+1:0.02029, (b9-1257.45)+1:0.00417, (b11-1038.38)+1:-0.01415, (b11-1523.55)+1:0.00200, (b12-1200.43)+1:-0.00447, (b12-1403.51)+1:-0.00288, (b13-1038.38)+1:-0.01189, (b13-1200.43)+1:0.00089, (b13-1403.51)+1:-0.00320, (b14-1038.38)+1:-0.01420, (b14-1200…	[b3+1:5.02, (b5-1403.51)+1:4.10, (b5-1523.55)+1:15.18, (b6-1403.51)+1:8.98, (b7-1257.45)+1:13.94, (b8-1200.43)+1:-8.03, (b8-1403.51)+1:17.88, (b9-1257.45)+1:2.99, (b11-1038.38)+1:-7.55, (b11-1523.55)+1:1.44, (b12-1200.43)+1:-2.47, (b12-1403.51)+1:-1.79, (b13-1038.38)+1:-5.82, (b13-1200.43)+1:0.47, (b13-1403.51)+1:-1.91, (b14-1038.38)+1:-6.54, (b14-1200.43)+1:-0.70, (b14-1257.45)+1:-2.81, (b14-140…	[b3+1:27265, (b5-1403.51)+1:20880, (b5-1523.55)+1:10749, (b6-1403.51)+1:12066, (b7-1257.45)+1:15772, (b8-1200.43)+1:10578, (b8-1403.51)+1:39491, (b9-1257.45)+1:11257, (b11-1038.38)+1:11627, (b11-1523.55)+1:11080, (b12-1200.43)+1:34268, (b12-1403.51)+1:62214, (b13-1038.38)+1:13332, (b13-1200.43)+1:20681, (b13-1403.51)+1:36817, (b14-1038.38)+1:30816, (b14-1200.43)+1:43816, (b14-1257.45)+1:46427, (b…	68	T	0	0	0	44.1165	16.1226	8.3169	1606.59	H4N4F1	12.5938
D:\GlycoData\Hech-EThcD\EThcD-4000\raw\20190307_L1_Ag6_Zhu00015_SA_TestGly_4000_02.raw	6504	26.7494	6477	1297.87	3	3890.58	P47710	Homo sapiens	Alpha-S1-casein	[66 to 82]	DTRNESTQNCVVAEPEK	K,M	DTRN[N-Glycosylation:H5N4F2 on N]ESTQNC[Common Fixed:Carbamidomethyl on C]VVAEPEK	2	3890.59	68.5275	0	[(b4-1711.62)+1, (b5-1831.66)+1, (b6-1711.62)+1, (b7-1565.56)+1, (b7-1711.62)+1, (b8-1346.49)+1, (b8-1508.54)+1, (b8-1711.62)+1, (b10-1711.62)+1, (b12-1346.49)+1, (b12-1362.48)+1, (b12-1565.56)+1, (b12-1711.62)+1, (b13-1508.54)+1, (b13-1565.56)+1, (b13-1711.62)+1, (b13-1831.66)+1, (b14-1346.49)+1, (b14-1362.48)+1, (b14-1508.54)+1, (b14-1565.56)+1, (b14-1711.62)+1, (b14-1831.66)+1, (b16-1362.48)+1…	[(b4-1711.62)+1:690.30499, (b5-1831.66)+1:699.31781, (b6-1711.62)+1:906.37988, (b7-1565.56)+1:1153.50769, (b7-1711.62)+1:1007.43158, (b8-1346.49)+1:1500.63928, (b8-1508.54)+1:1338.57947, (b8-1711.62)+1:1135.50879, (b10-1711.62)+1:1409.58606, (b12-1346.49)+1:1972.83484, (b12-1362.48)+1:1956.82922, (b12-1565.56)+1:1753.76624, (b12-1711.62)+1:1607.69751, (b13-1508.54)+1:1881.81311, (b13-1565.56)+1:1…	[(b4-1711.62)+1:-0.00031, (b5-1831.66)+1:0.01109, (b6-1711.62)+1:-0.00005, (b7-1565.56)+1:0.02217, (b7-1711.62)+1:0.00397, (b8-1346.49)+1:0.02091, (b8-1508.54)+1:0.01391, (b8-1711.62)+1:0.02261, (b10-1711.62)+1:0.02630, (b12-1346.49)+1:0.00606, (b12-1362.48)+1:-0.00464, (b12-1565.56)+1:0.01174, (b12-1711.62)+1:0.00092, (b13-1508.54)+1:0.00004, (b13-1565.56)+1:0.00124, (b13-1711.62)+1:-0.00055, (b…	[(b4-1711.62)+1:-0.46, (b5-1831.66)+1:15.88, (b6-1711.62)+1:-0.05, (b7-1565.56)+1:19.24, (b7-1711.62)+1:3.95, (b8-1346.49)+1:13.94, (b8-1508.54)+1:10.40, (b8-1711.62)+1:19.93, (b10-1711.62)+1:18.67, (b12-1346.49)+1:3.07, (b12-1362.48)+1:-2.37, (b12-1565.56)+1:6.70, (b12-1711.62)+1:0.57, (b13-1508.54)+1:0.02, (b13-1565.56)+1:0.68, (b13-1711.62)+1:-0.33, (b13-1831.66)+1:-15.61, (b14-1346.49)+1:-0.2…	[(b4-1711.62)+1:2865, (b5-1831.66)+1:2843, (b6-1711.62)+1:3013, (b7-1565.56)+1:5989, (b7-1711.62)+1:3254, (b8-1346.49)+1:17220, (b8-1508.54)+1:7659, (b8-1711.62)+1:16046, (b10-1711.62)+1:6388, (b12-1346.49)+1:6051, (b12-1362.48)+1:3576, (b12-1565.56)+1:3301, (b12-1711.62)+1:17825, (b13-1508.54)+1:4493, (b13-1565.56)+1:3812, (b13-1711.62)+1:9890, (b13-1831.66)+1:6067, (b14-1346.49)+1:8970, (b14-13…	68	T	0	0	0	44.0448	16.1266	8.35605	1914.7	H5N4F2	22.4547
D:\GlycoData\Hech-EThcD\EThcD-4000\raw\20190307_L1_Ag6_Zhu00015_SA_TestGly_4000_01.raw	21324	76.5678	21302	1288.56	3	3862.64	P02788	Homo sapiens	Lactotransferrin	[485 to 503]	TAGWNIPMGLLFNQTGSCK	R,F	TAGWNIPMGLLFN[N-Glycosylation:H5N4F1 on N]QTGSC[Common Fixed:Carbamidomethyl on C]K	2	3862.64	67.6082	0	[b2+1, b3+1, b4+1, b5+1, b6+1, b7+1, b8+1, b9+1, b10+1, b11+1, b12+1, (b13-1565.56)+1, (b14-1565.56)+1, (b17-1216.42)+1, (b18-1216.42)+1, (b18-1419.50)+2];[y1+1, y2+1, y3+1, y4+1, y5+1, y6+1, (y7-1362.48)+1, (y7-1565.56)+1, (y7-1685.60)+1, (y8-1200.43)+1, (y8-1362.48)+1, (y8-1419.50)+1, (y8-1565.56)+1, (y9-1200.43)+1, (y9-1362.48)+1, (y9-1565.56)+1, (y10-1362.48)+1, (y10-1565.56)+1, (y10-1685.60)…	[b2+1:173.09210, b3+1:230.11336, b4+1:416.19242, b5+1:530.23584, b6+1:643.32035, b7+1:740.37256, b8+1:871.41370, b9+1:928.43359, b10+1:1041.51782, b11+1:1154.60207, b12+1:1301.66870, (b13-1565.56)+1:1618.78394, (b14-1565.56)+1:1746.84949, (b17-1216.42)+1:2341.09399, (b18-1216.42)+1:2501.15283, (b18-1419.50)+2:1149.54412];[y1+1:147.11276, y2+1:307.14337, y3+1:394.17557, y4+1:451.19721, y5+1:552.24…	[b2+1:0.00003, b3+1:-0.00017, b4+1:-0.00043, b5+1:0.00007, b6+1:0.00051, b7+1:-0.00004, b8+1:0.00061, b9+1:-0.00096, b10+1:-0.00079, b11+1:-0.00061, b12+1:-0.00239, (b13-1565.56)+1:-0.00945, (b14-1565.56)+1:-0.00248, (b17-1216.42)+1:0.00358, (b18-1216.42)+1:0.03177, (b18-1419.50)+2:0.03926];[y1+1:-0.00004, y2+1:-0.00008, y3+1:0.00009, y4+1:0.00026, y5+1:0.00071, y6+1:0.00065, (y7-1362.48)+1:-0.00…	[b2+1:0.19, b3+1:-0.76, b4+1:-1.04, b5+1:0.12, b6+1:0.79, b7+1:-0.06, b8+1:0.70, b9+1:-1.03, b10+1:-0.76, b11+1:-0.53, b12+1:-1.84, (b13-1565.56)+1:-5.84, (b14-1565.56)+1:-1.42, (b17-1216.42)+1:1.53, (b18-1216.42)+1:12.71, (b18-1419.50)+2:17.09];[y1+1:-0.29, y2+1:-0.27, y3+1:0.22, y4+1:0.58, y5+1:1.28, y6+1:0.95, (y7-1362.48)+1:-0.40, (y7-1565.56)+1:0.47, (y7-1685.60)+1:0.93, (y8-1200.43)+1:10.11…	[b2+1:5421, b3+1:9442, b4+1:29115, b5+1:73879, b6+1:293669, b7+1:10594, b8+1:23735, b9+1:13334, b10+1:39643, b11+1:27305, b12+1:24458, (b13-1565.56)+1:4549, (b14-1565.56)+1:3953, (b17-1216.42)+1:4836, (b18-1216.42)+1:5985, (b18-1419.50)+2:64854];[y1+1:4306, y2+1:19661, y3+1:18742, y4+1:49665, y5+1:47201, y6+1:31920, (y7-1362.48)+1:4549, (y7-1565.56)+1:34936, (y7-1685.60)+1:4418, (y8-1200.43)+1:68…	67	T	0	0	0	52.1056	7.02409	8.47854	1768.64	H5N4F1	22.7176
D:\GlycoData\Hech-EThcD\EThcD-4000\raw\20190307_L1_Ag6_Zhu00015_SA_TestGly_4000_02.raw	6443	26.534	6412	1370.89	3	4109.66	P47710	Homo sapiens	Alpha-S1-casein	[66 to 82]	DTRNESTQNCVVAEPEK	K,M	DTRN[N-Glycosylation:H6N5F1 on N]ESTQNC[Common Fixed:Carbamidomethyl on C]VVAEPEK	2	4109.66	67.5784	1	[b3+1, (b5-2050.73)+1, (b7-1784.63)+1, (b8-1565.56)+1, (b8-1930.69)+1, (b10-1930.69)+1, (b11-1727.61)+1, (b12-1565.56)+1, (b12-1727.61)+1, (b12-1930.69)+1, (b13-1930.69)+1, (b13-2050.73)+1, (b14-1565.56)+1, (b14-1727.61)+1, (b14-1784.63)+1, (b14-1930.69)+1, (b14-2050.73)+1, (b16-1581.56)+1, (b16-1784.63)+1, (b16-1930.69)+1];[y1+1, y2+1, y3+1, y4+1, y5+1, y6+1, y7+1, y8+1, y9+1, y10+1, y12+1, y13+…	[b3+1:373.18372, (b5-2050.73)+1:699.31909, (b7-1784.63)+1:1153.49731, (b8-1565.56)+1:1500.63208, (b8-1930.69)+1:1135.50623, (b10-1930.69)+1:1409.58716, (b11-1727.61)+1:1711.71692, (b12-1565.56)+1:1972.85449, (b12-1727.61)+1:1810.75854, (b12-1930.69)+1:1607.69543, (b13-1930.69)+1:1678.73047, (b13-2050.73)+1:1558.66418, (b14-1565.56)+1:2172.90991, (b14-1727.61)+1:2010.85876, (b14-1784.63)+1:1953.82…	[b3+1:0.00071, (b5-2050.73)+1:0.01237, (b7-1784.63)+1:0.01180, (b8-1565.56)+1:0.01371, (b8-1930.69)+1:0.02004, (b10-1930.69)+1:0.02740, (b11-1727.61)+1:0.00938, (b12-1565.56)+1:0.02571, (b12-1727.61)+1:-0.01741, (b12-1930.69)+1:-0.00115, (b13-1930.69)+1:-0.00323, (b13-2050.73)+1:-0.02834, (b14-1565.56)+1:0.00143, (b14-1727.61)+1:0.00310, (b14-1784.63)+1:-0.00498, (b14-1930.69)+1:-0.00497, (b14-20…	[b3+1:1.90, (b5-2050.73)+1:17.72, (b7-1784.63)+1:10.24, (b8-1565.56)+1:9.14, (b8-1930.69)+1:17.67, (b10-1930.69)+1:19.45, (b11-1727.61)+1:5.48, (b12-1565.56)+1:13.04, (b12-1727.61)+1:-9.62, (b12-1930.69)+1:-0.72, (b13-1930.69)+1:-1.93, (b13-2050.73)+1:-18.19, (b14-1565.56)+1:0.66, (b14-1727.61)+1:1.54, (b14-1784.63)+1:-2.55, (b14-1930.69)+1:-2.75, (b14-2050.73)+1:4.99, (b16-1581.56)+1:16.34, (b16…	[b3+1:5275, (b5-2050.73)+1:3292, (b7-1784.63)+1:3353, (b8-1565.56)+1:5638, (b8-1930.69)+1:5922, (b10-1930.69)+1:3431, (b11-1727.61)+1:7578, (b12-1565.56)+1:3285, (b12-1727.61)+1:5453, (b12-1930.69)+1:9376, (b13-1930.69)+1:7249, (b13-2050.73)+1:3835, (b14-1565.56)+1:4337, (b14-1727.61)+1:9053, (b14-1784.63)+1:6614, (b14-1930.69)+1:24937, (b14-2050.73)+1:4777, (b16-1581.56)+1:3790, (b16-1784.63)+1:…	67	T	0	0	0	39.0438	20.141	8.39362	2133.77	H6N5F1	28.3306
D:\GlycoData\Hech-EThcD\EThcD-4000\raw\20190307_L1_Ag6_Zhu00015_SA_TestGly_4000_02.raw	16614	60.5736	16596	1201.87	3	3602.59	P01833	Homo sapiens	Polymeric immunoglobulin receptor	[466 to 479]	VPGNVTAVLGETLK	K,V	VPGN[N-Glycosylation:H5N4A1F2 on N]VTAVLGETLK	1	3602.59	67.5682	0	[b2+1, b3+1, (b4-1799.63)+1, (b4-2002.71)+1, (b5-2002.71)+1, (b5-2122.75)+1, (b6-1637.58)+1, (b6-2002.71)+1, (b7-2002.71)+1, (b7-2122.75)+1, (b8-1799.63)+1, (b8-2002.71)+1, (b8-2122.75)+1, (b9-1637.58)+1, (b9-1799.63)+1, (b9-2002.71)+1, (b9-2122.75)+1, (b10-1856.66)+1, (b10-2002.71)+1, (b11-2002.71)+1, (b11-2122.75)+1, (b12-2002.71)+1, (b12-2122.75)+1, (b13-2002.71)+1, (b13-2122.75)+1];[y1+1, y2+…	[b2+1:197.12849, b3+1:254.15018, (b4-1799.63)+1:774.35510, (b4-2002.71)+1:571.27234, (b5-2002.71)+1:670.34192, (b5-2122.75)+1:550.29987, (b6-1637.58)+1:1136.52966, (b6-2002.71)+1:771.39246, (b7-2002.71)+1:842.42859, (b7-2122.75)+1:722.38843, (b8-1799.63)+1:1144.56799, (b8-2002.71)+1:941.49420, (b8-2122.75)+1:821.44775, (b9-1637.58)+1:1419.73462, (b9-1799.63)+1:1257.66309, (b9-2002.71)+1:1054.5784…	[b2+1:0.00004, b3+1:0.00026, (b4-1799.63)+1:0.00352, (b4-2002.71)+1:0.00012, (b5-2002.71)+1:0.00129, (b5-2122.75)+1:0.00042, (b6-1637.58)+1:0.00917, (b6-2002.71)+1:0.00415, (b7-2002.71)+1:0.00317, (b7-2122.75)+1:0.00419, (b8-1799.63)+1:-0.00521, (b8-2002.71)+1:0.00037, (b8-2122.75)+1:-0.00490, (b9-1637.58)+1:0.02453, (b9-1799.63)+1:0.00582, (b9-2002.71)+1:0.00059, (b9-2122.75)+1:0.00204, (b10-185…	[b2+1:0.20, b3+1:1.02, (b4-1799.63)+1:4.55, (b4-2002.71)+1:0.22, (b5-2002.71)+1:1.93, (b5-2122.75)+1:0.76, (b6-1637.58)+1:8.07, (b6-2002.71)+1:5.38, (b7-2002.71)+1:3.76, (b7-2122.75)+1:5.80, (b8-1799.63)+1:-4.56, (b8-2002.71)+1:0.39, (b8-2122.75)+1:-5.97, (b9-1637.58)+1:17.29, (b9-1799.63)+1:4.63, (b9-2002.71)+1:0.56, (b9-2122.75)+1:2.18, (b10-1856.66)+1:4.63, (b10-2002.71)+1:-9.34, (b11-2002.71)…	[b2+1:19136, b3+1:12578, (b4-1799.63)+1:9160, (b4-2002.71)+1:29621, (b5-2002.71)+1:33504, (b5-2122.75)+1:8026, (b6-1637.58)+1:6236, (b6-2002.71)+1:15662, (b7-2002.71)+1:63507, (b7-2122.75)+1:37248, (b8-1799.63)+1:7526, (b8-2002.71)+1:122572, (b8-2122.75)+1:18767, (b9-1637.58)+1:7701, (b9-1799.63)+1:10560, (b9-2002.71)+1:91827, (b9-2122.75)+1:21495, (b10-1856.66)+1:10560, (b10-2002.71)+1:21952, (b…	67	T	0	0	0	45.0275	12.0848	10.456	2205.79	H5N4A1F2	22.2319
D:\GlycoData\Hech-EThcD\EThcD-4000\raw\20190307_L1_Ag6_Zhu00015_SA_TestGly_4000_02.raw	6776	27.674	6762	1394.9	3	4181.68	P47710	Homo sapiens	Alpha-S1-casein	[66 to 82]	DTRNESTQNCVVAEPEK	K,M	DTRN[N-Glycosylation:H5N4A1F2 on N]ESTQNC[Common Fixed:Carbamidomethyl on C]VVAEPEK	2	4181.68	67.5032	0	[b3+1, (b5-1799.63)+1, (b5-2002.71)+1, (b5-2122.75)+1, (b6-2002.71)+1, (b7-1856.66)+1, (b8-2002.71)+1, (b9-2002.71)+1, (b9-2122.75)+1, (b11-1637.58)+1, (b11-1799.63)+1, (b12-1653.58)+1, (b12-2002.71)+1, (b13-2002.71)+1, (b14-1637.58)+1, (b14-1653.58)+1, (b14-1799.63)+1, (b14-1856.66)+1, (b14-2002.71)+1, (b14-2122.75)+1, (b16-1653.58)+1, (b16-2002.71)+1];[y1+1, y2+1, y3+1, y4+1, y5+1, y6+1, y7+1, …	[b3+1:373.18442, (b5-1799.63)+1:1022.44495, (b5-2002.71)+1:819.34576, (b5-2122.75)+1:699.31927, (b6-2002.71)+1:906.38531, (b7-1856.66)+1:1153.50452, (b8-2002.71)+1:1135.50269, (b9-2002.71)+1:1249.51514, (b9-2122.75)+1:1129.50122, (b11-1637.58)+1:1873.76062, (b11-1799.63)+1:1711.70312, (b12-1653.58)+1:1956.83826, (b12-2002.71)+1:1607.69690, (b13-2002.71)+1:1678.72827, (b14-1637.58)+1:2172.89551, (…	[b3+1:0.00141, (b5-1799.63)+1:0.01768, (b5-2002.71)+1:-0.00214, (b5-2122.75)+1:0.01256, (b6-2002.71)+1:0.00539, (b7-1856.66)+1:0.01900, (b8-2002.71)+1:0.01650, (b9-2002.71)+1:-0.01397, (b9-2122.75)+1:0.01329, (b11-1637.58)+1:0.00026, (b11-1799.63)+1:-0.00442, (b12-1653.58)+1:0.00439, (b12-2002.71)+1:0.00031, (b13-2002.71)+1:-0.00543, (b14-1637.58)+1:-0.01298, (b14-1653.58)+1:-0.00757, (b14-1799.6…	[b3+1:3.79, (b5-1799.63)+1:17.31, (b5-2002.71)+1:-2.61, (b5-2122.75)+1:17.98, (b6-2002.71)+1:5.95, (b7-1856.66)+1:16.49, (b8-2002.71)+1:14.55, (b9-2002.71)+1:-11.19, (b9-2122.75)+1:11.78, (b11-1637.58)+1:0.14, (b11-1799.63)+1:-2.58, (b12-1653.58)+1:2.24, (b12-2002.71)+1:0.19, (b13-2002.71)+1:-3.24, (b14-1637.58)+1:-5.97, (b14-1653.58)+1:-3.51, (b14-1799.63)+1:-6.47, (b14-1856.66)+1:3.14, (b14-200…	[b3+1:11901, (b5-1799.63)+1:4379, (b5-2002.71)+1:4717, (b5-2122.75)+1:4014, (b6-2002.71)+1:4555, (b7-1856.66)+1:5647, (b8-2002.71)+1:13112, (b9-2002.71)+1:4201, (b9-2122.75)+1:4565, (b11-1637.58)+1:10880, (b11-1799.63)+1:8817, (b12-1653.58)+1:5346, (b12-2002.71)+1:24177, (b13-2002.71)+1:10395, (b14-1637.58)+1:5785, (b14-1653.58)+1:5466, (b14-1799.63)+1:16084, (b14-1856.66)+1:12885, (b14-2002.71)+…	67	T	0	0	0	41.0377	16.1268	10.3386	2205.79	H5N4A1F2	19.5504
D:\GlycoData\Hech-EThcD\EThcD-4000\raw\20190307_L1_Ag6_Zhu00015_SA_TestGly_4000_02.raw	6620	27.1425	6598	1195.17	3	3582.48	P47710	Homo sapiens	Alpha-S1-casein	[66 to 82]	DTRNESTQNCVVAEPEK	K,M	DTRN[N-Glycosylation:H4N4F1 on N]ESTQNC[Common Fixed:Carbamidomethyl on C]VVAEPEK	2	3582.48	67.5011	0	[(b4-1257.45)+1, (b5-1403.51)+1, (b5-1523.55)+1, (b6-1403.51)+1, (b8-1038.38)+1, (b8-1200.43)+1, (b8-1403.51)+1, (b9-1403.51)+1, (b10-1403.51)+1, (b11-1200.43)+1, (b11-1523.55)+1, (b12-1038.38)+1, (b12-1054.37)+1, (b12-1200.43)+1, (b12-1257.45)+1, (b12-1403.51)+1, (b12-1523.55)+1, (b13-1038.38)+1, (b13-1200.43)+1, (b13-1403.51)+1, (b14-1038.38)+1, (b14-1200.43)+1, (b14-1257.45)+1, (b14-1403.51)+1…	[(b4-1257.45)+1:836.36694, (b5-1403.51)+1:819.34741, (b5-1523.55)+1:699.31805, (b6-1403.51)+1:906.38312, (b8-1038.38)+1:1500.62720, (b8-1200.43)+1:1338.56921, (b8-1403.51)+1:1135.50842, (b9-1403.51)+1:1249.52673, (b10-1403.51)+1:1409.57043, (b11-1200.43)+1:1711.70276, (b11-1523.55)+1:1388.58203, (b12-1038.38)+1:1972.81116, (b12-1054.37)+1:1956.85059, (b12-1200.43)+1:1810.76884, (b12-1257.45)+1:17…	[(b4-1257.45)+1:0.00373, (b5-1403.51)+1:-0.00049, (b5-1523.55)+1:0.01133, (b6-1403.51)+1:0.00319, (b8-1038.38)+1:0.00882, (b8-1200.43)+1:0.00366, (b8-1403.51)+1:0.02224, (b9-1403.51)+1:-0.00238, (b10-1403.51)+1:0.01067, (b11-1200.43)+1:-0.00479, (b11-1523.55)+1:-0.00496, (b12-1038.38)+1:-0.01762, (b12-1054.37)+1:0.01672, (b12-1200.43)+1:-0.00712, (b12-1257.45)+1:-0.00621, (b12-1403.51)+1:-0.00371…	[(b4-1257.45)+1:4.46, (b5-1403.51)+1:-0.60, (b5-1523.55)+1:16.23, (b6-1403.51)+1:3.52, (b8-1038.38)+1:5.88, (b8-1200.43)+1:2.74, (b8-1403.51)+1:19.60, (b9-1403.51)+1:-1.90, (b10-1403.51)+1:7.58, (b11-1200.43)+1:-2.80, (b11-1523.55)+1:-3.58, (b12-1038.38)+1:-8.94, (b12-1054.37)+1:8.55, (b12-1200.43)+1:-3.93, (b12-1257.45)+1:-3.54, (b12-1403.51)+1:-2.31, (b12-1523.55)+1:-9.37, (b13-1038.38)+1:6.37,…	[(b4-1257.45)+1:2899, (b5-1403.51)+1:5051, (b5-1523.55)+1:5813, (b6-1403.51)+1:3358, (b8-1038.38)+1:6584, (b8-1200.43)+1:12272, (b8-1403.51)+1:29542, (b9-1403.51)+1:6316, (b10-1403.51)+1:7234, (b11-1200.43)+1:6308, (b11-1523.55)+1:7818, (b12-1038.38)+1:6429, (b12-1054.37)+1:6667, (b12-1200.43)+1:28463, (b12-1257.45)+1:5103, (b12-1403.51)+1:32449, (b12-1523.55)+1:4558, (b13-1038.38)+1:4558, (b13-1…	67	T	0	0	0	48.1045	11.0882	8.30848	1606.59	H4N4F1	14.0945
D:\GlycoData\Hech-EThcD\EThcD-4000\raw\20190307_L1_Ag6_Zhu00015_SA_TestGly_4000_02.raw	6781	27.6887	6762	1046.43	4	4181.68	P47710	Homo sapiens	Alpha-S1-casein	[66 to 82]	DTRNESTQNCVVAEPEK	K,M	DTRN[N-Glycosylation:H5N4A1F2 on N]ESTQNC[Common Fixed:Carbamidomethyl on C]VVAEPEK	2	4181.68	67.4734	0	[(b7-1653.58)+1, (b7-1856.66)+1, (b7-2002.71)+1, (b8-1799.63)+1, (b8-2002.71)+1, (b9-2002.71)+1, (b9-2122.75)+1, (b10-2002.71)+1, (b11-1799.63)+1, (b11-1856.66)+1, (b11-2122.75)+1, (b12-1637.58)+1, (b12-1653.58)+1, (b12-1856.66)+1, (b12-2002.71)+1, (b13-1637.58)+1, (b13-1799.63)+1, (b13-2002.71)+1, (b13-2122.75)+1, (b14-1637.58)+1, (b14-1799.63)+1, (b14-1856.66)+1, (b14-2002.71)+1, (b14-2122.75)+…	[(b7-1653.58)+1:1356.58569, (b7-1856.66)+1:1153.50305, (b7-2002.71)+1:1007.42822, (b8-1799.63)+1:1338.57690, (b8-2002.71)+1:1135.50757, (b9-2002.71)+1:1249.52625, (b9-2122.75)+1:1129.48633, (b10-2002.71)+1:1409.58447, (b11-1799.63)+1:1711.70984, (b11-1856.66)+1:1654.69556, (b11-2122.75)+1:1388.58032, (b12-1637.58)+1:1972.83911, (b12-1653.58)+1:1956.82422, (b12-1856.66)+1:1753.74219, (b12-2002.71)…	[(b7-1653.58)+1:0.02081, (b7-1856.66)+1:0.01754, (b7-2002.71)+1:0.00062, (b8-1799.63)+1:0.01135, (b8-2002.71)+1:0.02138, (b9-2002.71)+1:-0.00287, (b9-2122.75)+1:-0.00160, (b10-2002.71)+1:0.02471, (b11-1799.63)+1:0.00229, (b11-1856.66)+1:0.00947, (b11-2122.75)+1:-0.00667, (b12-1637.58)+1:0.01033, (b12-1653.58)+1:-0.00965, (b12-1856.66)+1:-0.01231, (b12-2002.71)+1:-0.00359, (b13-1637.58)+1:-0.00847…	[(b7-1653.58)+1:15.35, (b7-1856.66)+1:15.22, (b7-2002.71)+1:0.61, (b8-1799.63)+1:8.49, (b8-2002.71)+1:18.85, (b9-2002.71)+1:-2.30, (b9-2122.75)+1:-1.42, (b10-2002.71)+1:17.54, (b11-1799.63)+1:1.34, (b11-1856.66)+1:5.73, (b11-2122.75)+1:-4.81, (b12-1637.58)+1:5.24, (b12-1653.58)+1:-4.93, (b12-1856.66)+1:-7.02, (b12-2002.71)+1:-2.24, (b13-1637.58)+1:-4.15, (b13-1799.63)+1:-10.17, (b13-2002.71)+1:-4…	[(b7-1653.58)+1:4434, (b7-1856.66)+1:6637, (b7-2002.71)+1:4217, (b8-1799.63)+1:10478, (b8-2002.71)+1:14608, (b9-2002.71)+1:3991, (b9-2122.75)+1:4411, (b10-2002.71)+1:10390, (b11-1799.63)+1:8504, (b11-1856.66)+1:6572, (b11-2122.75)+1:5449, (b12-1637.58)+1:6593, (b12-1653.58)+1:4787, (b12-1856.66)+1:5962, (b12-2002.71)+1:26973, (b13-1637.58)+1:4610, (b13-1799.63)+1:5260, (b13-2002.71)+1:15434, (b13…	67	T	0	0	0	41.0349	16.1145	10.3241	2205.79	H5N4A1F2	19.6564
D:\GlycoData\Hech-EThcD\EThcD-4000\raw\20190307_L1_Ag6_Zhu00015_SA_TestGly_2000_01.raw	17104	60.4933	17070	1153.18	3	3456.53	P01833	Homo sapiens	Polymeric immunoglobulin receptor	[466 to 479]	VPGNVTAVLGETLK	K,V	VPGN[N-Glycosylation:H5N4A1F1 on N]VTAVLGETLK	1	3456.53	66.6009	0	[b2+1, b3+1, (b4-1653.58)+1, (b4-1856.66)+1, (b4-1976.70)+1, (b5-1856.66)+1, (b5-1976.70)+1, (b6-1856.66)+1, (b7-1856.66)+1, (b7-1976.70)+1, (b8-1491.52)+1, (b8-1856.66)+1, (b8-1976.70)+1, (b9-1653.58)+1, (b9-1856.66)+1, (b9-1976.70)+1, (b10-1653.58)+1, (b10-1710.60)+1, (b10-1856.66)+1, (b10-1976.70)+1, (b11-1653.58)+1, (b11-1856.66)+1, (b11-1976.70)+1, (b12-1856.66)+1, (b12-1976.70)+1, (b13-1653…	[b2+1:197.12833, b3+1:254.15018, (b4-1653.58)+1:774.35541, (b4-1856.66)+1:571.27264, (b4-1976.70)+1:451.23022, (b5-1856.66)+1:670.34113, (b5-1976.70)+1:550.29816, (b6-1856.66)+1:771.39191, (b7-1856.66)+1:842.42834, (b7-1976.70)+1:722.38818, (b8-1491.52)+1:1306.63098, (b8-1856.66)+1:941.49460, (b8-1976.70)+1:821.45117, (b9-1653.58)+1:1257.65466, (b9-1856.66)+1:1054.57614, (b9-1976.70)+1:934.54999,…	[b2+1:-0.00013, b3+1:0.00026, (b4-1653.58)+1:0.00382, (b4-1856.66)+1:0.00043, (b4-1976.70)+1:-0.00081, (b5-1856.66)+1:0.00050, (b5-1976.70)+1:-0.00129, (b6-1856.66)+1:0.00360, (b7-1856.66)+1:0.00292, (b7-1976.70)+1:0.00394, (b8-1491.52)+1:0.00496, (b8-1856.66)+1:0.00077, (b8-1976.70)+1:-0.00148, (b9-1653.58)+1:-0.00261, (b9-1856.66)+1:-0.00176, (b9-1976.70)+1:0.01327, (b10-1653.58)+1:0.01646, (b1…	[b2+1:-0.65, b3+1:1.02, (b4-1653.58)+1:4.94, (b4-1856.66)+1:0.75, (b4-1976.70)+1:-1.80, (b5-1856.66)+1:0.74, (b5-1976.70)+1:-2.35, (b6-1856.66)+1:4.67, (b7-1856.66)+1:3.47, (b7-1976.70)+1:5.46, (b8-1491.52)+1:3.80, (b8-1856.66)+1:0.81, (b8-1976.70)+1:-1.81, (b9-1653.58)+1:-2.07, (b9-1856.66)+1:-1.67, (b9-1976.70)+1:14.21, (b10-1653.58)+1:12.53, (b10-1710.60)+1:-2.08, (b10-1856.66)+1:1.21, (b10-19…	[b2+1:8694, b3+1:4223, (b4-1653.58)+1:3603, (b4-1856.66)+1:15592, (b4-1976.70)+1:7783, (b5-1856.66)+1:18271, (b5-1976.70)+1:5468, (b6-1856.66)+1:9741, (b7-1856.66)+1:35251, (b7-1976.70)+1:16782, (b8-1491.52)+1:3048, (b8-1856.66)+1:58031, (b8-1976.70)+1:9417, (b9-1653.58)+1:4886, (b9-1856.66)+1:53551, (b9-1976.70)+1:6196, (b10-1653.58)+1:3347, (b10-1710.60)+1:4886, (b10-1856.66)+1:11940, (b10-1976…	66	T	0	0	0	48.0382	8.10436	10.4584	2059.73	H5N4A1F1	23.8311
D:\GlycoData\Hech-EThcD\EThcD-4000\raw\20190307_L1_Ag6_Zhu00015_SA_TestGly_4000_01.raw	15354	56.533	15331	1310.27	3	3927.78	P00738	Homo sapiens	Haptoglobin	[236 to 251]	VVLHPNYSQVDIGLIK	K,L	VVLHPN[N-Glycosylation:H6N5F1 on N]YSQVDIGLIK	1	3927.78	64.5596	0	[b2+1, b3+1, b4+1, (b7-1930.69)+1, (b8-1930.69)+1, (b9-1930.69)+1, (b10-1930.69)+1, (b11-1565.56)+1, (b11-1727.61)+1, (b11-1930.69)+1, (b11-2050.73)+1, (b12-1727.61)+1, (b12-1784.63)+1, (b12-1930.69)+1, (b13-1784.63)+1, (b13-1930.69)+1, (b14-1784.63)+1, (b14-1930.69)+1, (b14-2050.73)+1, (b15-1581.56)+1, (b15-1930.69)+1, (b15-2050.73)+1];[y1+1, y2+1, y3+1, y4+1, y5+1, y6+1, y7+1, y8+1, y9+1, y10+1…	[b2+1:199.14401, b3+1:312.22739, b4+1:449.28772, (b7-1930.69)+1:1026.51978, (b8-1930.69)+1:1113.56824, (b9-1930.69)+1:1241.61316, (b10-1930.69)+1:1340.68945, (b11-1565.56)+1:1820.83508, (b11-1727.61)+1:1658.79761, (b11-1930.69)+1:1455.71300, (b11-2050.73)+1:1335.66467, (b12-1727.61)+1:1771.87952, (b12-1784.63)+1:1714.86487, (b12-1930.69)+1:1568.79895, (b13-1784.63)+1:1771.87952, (b13-1930.69)+1:1…	[b2+1:-0.00009, b3+1:-0.00078, b4+1:0.00064, (b7-1930.69)+1:-0.00569, (b8-1930.69)+1:0.01074, (b9-1930.69)+1:-0.00292, (b10-1930.69)+1:0.00496, (b11-1565.56)+1:-0.00854, (b11-1727.61)+1:0.00680, (b11-1930.69)+1:0.00157, (b11-2050.73)+1:-0.00558, (b12-1727.61)+1:0.00465, (b12-1784.63)+1:0.01146, (b12-1930.69)+1:0.00345, (b13-1784.63)+1:0.00465, (b13-1930.69)+1:0.00274, (b14-1784.63)+1:0.01055, (b1…	[b2+1:-0.46, b3+1:-2.51, b4+1:1.43, (b7-1930.69)+1:-5.55, (b8-1930.69)+1:9.65, (b9-1930.69)+1:-2.35, (b10-1930.69)+1:3.70, (b11-1565.56)+1:-4.69, (b11-1727.61)+1:4.10, (b11-1930.69)+1:1.08, (b11-2050.73)+1:-4.18, (b12-1727.61)+1:2.63, (b12-1784.63)+1:6.69, (b12-1930.69)+1:2.20, (b13-1784.63)+1:2.62, (b13-1930.69)+1:1.69, (b14-1784.63)+1:5.60, (b14-1930.69)+1:0.20, (b14-2050.73)+1:3.03, (b15-1581.…	[b2+1:5487, b3+1:4297, b4+1:80185, (b7-1930.69)+1:7978, (b8-1930.69)+1:4569, (b9-1930.69)+1:5812, (b10-1930.69)+1:12031, (b11-1565.56)+1:3993, (b11-1727.61)+1:4563, (b11-1930.69)+1:26083, (b11-2050.73)+1:4978, (b12-1727.61)+1:4827, (b12-1784.63)+1:3680, (b12-1930.69)+1:14237, (b13-1784.63)+1:4827, (b13-1930.69)+1:13442, (b14-1784.63)+1:4632, (b14-1930.69)+1:16972, (b14-2050.73)+1:3660, (b15-1581.…	64	T	0	0	0	41.0458	15.1029	8.41088	2133.77	H6N5F1	26.0149
D:\GlycoData\Hech-EThcD\EThcD-4000\raw\20190307_L1_Ag6_Zhu00015_SA_TestGly_2000_01.raw	6910	27.742	6893	1394.9	3	4181.68	P47710	Homo sapiens	Alpha-S1-casein	[66 to 82]	DTRNESTQNCVVAEPEK	K,M	DTRN[N-Glycosylation:H5N4A1F2 on N]ESTQNC[Common Fixed:Carbamidomethyl on C]VVAEPEK	2	4181.68	64.5502	0	[b3+1, (b4-2002.71)+1, (b5-2002.71)+1, (b5-2122.75)+1, (b7-1856.66)+1, (b8-1637.58)+1, (b8-1799.63)+1, (b8-2002.71)+1, (b9-1856.66)+1, (b9-2002.71)+1, (b11-1637.58)+1, (b11-1653.58)+1, (b11-1799.63)+1, (b12-1653.58)+1, (b12-1799.63)+1, (b12-1856.66)+1, (b12-2002.71)+1, (b13-1856.66)+1, (b13-2002.71)+1, (b14-1856.66)+1, (b14-2002.71)+1, (b14-2122.75)+1, (b16-1653.58)+2];[y1+1, y2+1, y3+1, y4+1, y5…	[b3+1:373.18411, (b4-2002.71)+1:690.30798, (b5-2002.71)+1:819.35205, (b5-2122.75)+1:699.31641, (b7-1856.66)+1:1153.50745, (b8-1637.58)+1:1500.63501, (b8-1799.63)+1:1338.57666, (b8-2002.71)+1:1135.50684, (b9-1856.66)+1:1395.59119, (b9-2002.71)+1:1249.52075, (b11-1637.58)+1:1873.74915, (b11-1653.58)+1:1857.74158, (b11-1799.63)+1:1711.72278, (b12-1653.58)+1:1956.82495, (b12-1799.63)+1:1810.76733, (b…	[b3+1:0.00110, (b4-2002.71)+1:0.00268, (b5-2002.71)+1:0.00415, (b5-2122.75)+1:0.00969, (b7-1856.66)+1:0.02193, (b8-1637.58)+1:0.01664, (b8-1799.63)+1:0.01111, (b8-2002.71)+1:0.02065, (b9-1856.66)+1:0.00417, (b9-2002.71)+1:-0.00836, (b11-1637.58)+1:-0.01122, (b11-1653.58)+1:-0.02388, (b11-1799.63)+1:0.01523, (b12-1653.58)+1:-0.00892, (b12-1799.63)+1:-0.00862, (b12-1856.66)+1:-0.00657, (b12-2002.71…	[b3+1:2.97, (b4-2002.71)+1:3.88, (b5-2002.71)+1:5.07, (b5-2122.75)+1:13.87, (b7-1856.66)+1:19.03, (b8-1637.58)+1:11.09, (b8-1799.63)+1:8.30, (b8-2002.71)+1:18.20, (b9-1856.66)+1:2.99, (b9-2002.71)+1:-6.70, (b11-1637.58)+1:-5.99, (b11-1653.58)+1:-12.86, (b11-1799.63)+1:8.91, (b12-1653.58)+1:-4.56, (b12-1799.63)+1:-4.77, (b12-1856.66)+1:-3.75, (b12-2002.71)+1:-3.00, (b13-1856.66)+1:-6.62, (b13-2002…	[b3+1:21843, (b4-2002.71)+1:7756, (b5-2002.71)+1:8625, (b5-2122.75)+1:8395, (b7-1856.66)+1:18121, (b8-1637.58)+1:41761, (b8-1799.63)+1:15063, (b8-2002.71)+1:26843, (b9-1856.66)+1:12732, (b9-2002.71)+1:7035, (b11-1637.58)+1:11168, (b11-1653.58)+1:8947, (b11-1799.63)+1:10507, (b12-1653.58)+1:9657, (b12-1799.63)+1:17577, (b12-1856.66)+1:10494, (b12-2002.71)+1:31759, (b13-1856.66)+1:7988, (b13-2002.7…	64	T	0	0	0	38.0468	16.1426	10.3608	2205.79	H5N4A1F2	19.1799
D:\GlycoData\Hech-EThcD\EThcD-4000\raw\20190307_L1_Ag6_Zhu00015_SA_TestGly_4000_02.raw	17971	65.0977	17953	1185.54	4	4738.12	P00738|P00739	Homo sapiens	Haptoglobin|Haptoglobin-related protein		MVSHHNLTTGATLINEQWLLTTAK	K,N	MVSHHN[N-Glycosylation:H5N4A1F1 on N]LTTGATLINEQWLLTTAK	1	4738.12	64.541	0	[b4+1, b5+1, (b6-1653.58)+1, (b6-1856.66)+1, (b7-1856.66)+1, (b8-1856.66)+1, (b8-1976.70)+1, (b9-1856.66)+1, (b9-1976.70)+1, (b10-1856.66)+1, (b11-1856.66)+1, (b12-1856.66)+1, (b13-1653.58)+1, (b13-1856.66)+1, (b14-1710.60)+1, (b14-1856.66)+1, (b14-1976.70)+1, (b15-1856.66)+1, (b16-1856.66)+1, (b17-1856.66)+1, (b19-1856.66)+2, (b20-1856.66)+2, (b23-1507.52)+2, (b23-1710.60)+2];[y1+1, y2+1, y3+1, …	[b4+1:455.20822, b5+1:592.26686, (b6-1653.58)+1:1112.45923, (b6-1856.66)+1:909.38770, (b7-1856.66)+1:1022.47424, (b8-1856.66)+1:1123.52209, (b8-1976.70)+1:1003.48248, (b9-1856.66)+1:1224.56506, (b9-1976.70)+1:1104.52722, (b10-1856.66)+1:1281.59802, (b11-1856.66)+1:1352.63291, (b12-1856.66)+1:1453.69702, (b13-1653.58)+1:1769.84827, (b13-1856.66)+1:1566.75635, (b14-1710.60)+1:1825.89771, (b14-1856.…	[b4+1:0.00111, b5+1:0.00083, (b6-1653.58)+1:-0.00847, (b6-1856.66)+1:-0.00063, (b7-1856.66)+1:0.00185, (b8-1856.66)+1:0.00203, (b8-1976.70)+1:0.00360, (b9-1856.66)+1:-0.00268, (b9-1976.70)+1:0.00066, (b10-1856.66)+1:0.00881, (b11-1856.66)+1:0.00659, (b12-1856.66)+1:0.02302, (b13-1653.58)+1:0.01083, (b13-1856.66)+1:-0.00172, (b14-1710.60)+1:-0.00233, (b14-1856.66)+1:-0.00234, (b14-1976.70)+1:-0.01…	[b4+1:2.43, b5+1:1.40, (b6-1653.58)+1:-7.62, (b6-1856.66)+1:-0.69, (b7-1856.66)+1:1.82, (b8-1856.66)+1:1.81, (b8-1976.70)+1:3.59, (b9-1856.66)+1:-2.19, (b9-1976.70)+1:0.59, (b10-1856.66)+1:6.88, (b11-1856.66)+1:4.88, (b12-1856.66)+1:15.85, (b13-1653.58)+1:6.12, (b13-1856.66)+1:-1.10, (b14-1710.60)+1:-1.28, (b14-1856.66)+1:-1.39, (b14-1976.70)+1:-7.08, (b15-1856.66)+1:-4.52, (b16-1856.66)+1:-2.56,…	[b4+1:20844, b5+1:69942, (b6-1653.58)+1:5741, (b6-1856.66)+1:17096, (b7-1856.66)+1:48694, (b8-1856.66)+1:24393, (b8-1976.70)+1:9816, (b9-1856.66)+1:12811, (b9-1976.70)+1:6863, (b10-1856.66)+1:8732, (b11-1856.66)+1:29588, (b12-1856.66)+1:15643, (b13-1653.58)+1:15189, (b13-1856.66)+1:27276, (b14-1710.60)+1:9684, (b14-1856.66)+1:53876, (b14-1976.70)+1:8056, (b15-1856.66)+1:10671, (b16-1856.66)+1:155…	64	T	0	0	0	43.1135	11.1186	10.3089	2059.73	H5N4A1F1	23.8342
D:\GlycoData\Hech-EThcD\EThcD-4000\raw\20190307_L1_Ag6_Zhu00015_SA_TestGly_4000_01.raw	16518	60.4653	16501	1201.87	3	3602.59	P01833	Homo sapiens	Polymeric immunoglobulin receptor	[466 to 479]	VPGNVTAVLGETLK	K,V	VPGN[N-Glycosylation:H5N4A1F2 on N]VTAVLGETLK	1	3602.59	63.5551	0	[b2+1, b3+1, (b4-2002.71)+1, (b5-1637.58)+1, (b5-2002.71)+1, (b5-2122.75)+1, (b6-2002.71)+1, (b7-1653.58)+1, (b7-1799.63)+1, (b7-2002.71)+1, (b7-2122.75)+1, (b8-1637.58)+1, (b8-2002.71)+1, (b8-2122.75)+1, (b9-1637.58)+1, (b9-2002.71)+1, (b10-2002.71)+1, (b11-2002.71)+1, (b11-2122.75)+1, (b12-2002.71)+1, (b13-1799.63)+1, (b13-2002.71)+1];[y1+1, y2+1, y3+1, y4+1, y5+1, y6+1, y7+1, y8+1, y9+1, y10+1…	[b2+1:197.12865, b3+1:254.15021, (b4-2002.71)+1:571.27252, (b5-1637.58)+1:1035.47717, (b5-2002.71)+1:670.33997, (b5-2122.75)+1:550.29950, (b6-2002.71)+1:771.39362, (b7-1653.58)+1:1191.57458, (b7-1799.63)+1:1045.50195, (b7-2002.71)+1:842.43005, (b7-2122.75)+1:722.38965, (b8-1637.58)+1:1306.60498, (b8-2002.71)+1:941.49567, (b8-2122.75)+1:821.45032, (b9-1637.58)+1:1419.72815, (b9-2002.71)+1:1054.579…	[b2+1:0.00019, b3+1:0.00029, (b4-2002.71)+1:0.00031, (b5-1637.58)+1:0.00435, (b5-2002.71)+1:-0.00066, (b5-2122.75)+1:0.00005, (b6-2002.71)+1:0.00531, (b7-1653.58)+1:0.01188, (b7-1799.63)+1:-0.00284, (b7-2002.71)+1:0.00463, (b7-2122.75)+1:0.00541, (b8-1637.58)+1:-0.02105, (b8-2002.71)+1:0.00183, (b8-2122.75)+1:-0.00234, (b9-1637.58)+1:0.01806, (b9-2002.71)+1:0.00169, (b10-2002.71)+1:0.00318, (b11-…	[b2+1:0.98, b3+1:1.14, (b4-2002.71)+1:0.54, (b5-1637.58)+1:4.21, (b5-2002.71)+1:-0.99, (b5-2122.75)+1:0.09, (b6-2002.71)+1:6.89, (b7-1653.58)+1:9.98, (b7-1799.63)+1:-2.72, (b7-2002.71)+1:5.51, (b7-2122.75)+1:7.50, (b8-1637.58)+1:-16.12, (b8-2002.71)+1:1.95, (b8-2122.75)+1:-2.85, (b9-1637.58)+1:12.73, (b9-2002.71)+1:1.60, (b10-2002.71)+1:2.86, (b11-2002.71)+1:1.39, (b11-2122.75)+1:-4.53, (b12-2002…	[b2+1:17809, b3+1:12861, (b4-2002.71)+1:59571, (b5-1637.58)+1:18076, (b5-2002.71)+1:38287, (b5-2122.75)+1:13113, (b6-2002.71)+1:33869, (b7-1653.58)+1:13227, (b7-1799.63)+1:14300, (b7-2002.71)+1:94882, (b7-2122.75)+1:50627, (b8-1637.58)+1:16883, (b8-2002.71)+1:154828, (b8-2122.75)+1:32531, (b9-1637.58)+1:14746, (b9-2002.71)+1:161320, (b10-2002.71)+1:40105, (b11-2002.71)+1:115378, (b11-2122.75)+1:4…	63	T	0	0	0	41.0266	12.0971	10.4314	2205.79	H5N4A1F2	20.6552
D:\GlycoData\Hech-EThcD\EThcD-4000\raw\20190307_L1_Ag6_Zhu00015_SA_TestGly_4000_01.raw	6857	28.0333	6830	1249.18	3	3744.53	P47710	Homo sapiens	Alpha-S1-casein	[66 to 82]	DTRNESTQNCVVAEPEK	K,M	DTRN[N-Glycosylation:H5N4F1 on N]ESTQNC[Common Fixed:Carbamidomethyl on C]VVAEPEK	2	3744.53	63.5542	0	[(b6-1565.56)+1, (b8-1200.43)+1, (b8-1362.48)+1, (b9-1685.60)+1, (b10-1565.56)+1, (b11-1685.60)+1, (b12-1362.48)+1, (b12-1419.50)+1, (b12-1565.56)+1, (b12-1685.60)+1, (b13-1362.48)+1, (b13-1565.56)+1, (b14-1200.43)+1, (b14-1362.48)+1, (b14-1419.50)+1, (b14-1565.56)+1, (b14-1685.60)+1, (b16-1216.42)+2, (b16-1419.50)+2, (b16-1565.56)+1];[y1+1, y2+1, y3+1, y4+1, y5+1, y6+1, y7+1, y8+1, y9+1, y10+1, …	[(b6-1565.56)+1:906.38135, (b8-1200.43)+1:1500.61475, (b8-1362.48)+1:1338.56714, (b9-1685.60)+1:1129.50391, (b10-1565.56)+1:1409.58032, (b11-1685.60)+1:1388.59448, (b12-1362.48)+1:1810.77124, (b12-1419.50)+1:1753.76221, (b12-1565.56)+1:1607.69458, (b12-1685.60)+1:1487.66370, (b13-1362.48)+1:1881.80542, (b13-1565.56)+1:1678.73315, (b14-1200.43)+1:2172.89233, (b14-1362.48)+1:2010.84778, (b14-1419.5…	[(b6-1565.56)+1:0.00142, (b8-1200.43)+1:-0.00363, (b8-1362.48)+1:0.00158, (b9-1685.60)+1:0.01597, (b10-1565.56)+1:0.02056, (b11-1685.60)+1:0.00749, (b12-1362.48)+1:-0.00472, (b12-1419.50)+1:0.00771, (b12-1565.56)+1:-0.00201, (b12-1685.60)+1:0.00829, (b13-1362.48)+1:-0.00765, (b13-1565.56)+1:-0.00055, (b14-1200.43)+1:-0.01615, (b14-1362.48)+1:-0.00789, (b14-1419.50)+1:0.00369, (b14-1565.56)+1:-0.0…	[(b6-1565.56)+1:1.57, (b8-1200.43)+1:-2.42, (b8-1362.48)+1:1.18, (b9-1685.60)+1:14.16, (b10-1565.56)+1:14.60, (b11-1685.60)+1:5.40, (b12-1362.48)+1:-2.61, (b12-1419.50)+1:4.40, (b12-1565.56)+1:-1.25, (b12-1685.60)+1:5.58, (b13-1362.48)+1:-4.07, (b13-1565.56)+1:-0.33, (b14-1200.43)+1:-7.44, (b14-1362.48)+1:-3.92, (b14-1419.50)+1:1.89, (b14-1565.56)+1:-2.12, (b14-1685.60)+1:-0.87, (b16-1216.42)+2:1…	[(b6-1565.56)+1:2743, (b8-1200.43)+1:3235, (b8-1362.48)+1:5879, (b9-1685.60)+1:4403, (b10-1565.56)+1:6718, (b11-1685.60)+1:4795, (b12-1362.48)+1:11798, (b12-1419.50)+1:4248, (b12-1565.56)+1:21371, (b12-1685.60)+1:4958, (b13-1362.48)+1:4288, (b13-1565.56)+1:9447, (b14-1200.43)+1:10768, (b14-1362.48)+1:18820, (b14-1419.50)+1:13323, (b14-1565.56)+1:57252, (b14-1685.60)+1:9055, (b16-1216.42)+2:233831…	63	T	0	0	0	39.0959	16.0907	8.36772	1768.64	H5N4F1	25.0005
D:\GlycoData\Hech-EThcD\EThcD-4000\raw\20190307_L1_Ag6_Zhu00015_SA_TestGly_4000_02.raw	19008	68.6241	18984	1390.92	3	4169.74	P02788	Homo sapiens	Lactotransferrin	[485 to 503]	TAGWNIPMGLLFNQTGSCK	R,F	TAGWNIPM[Common Variable:Oxidation on M]GLLFN[N-Glycosylation:H5N4A1F1 on N]QTGSC[Common Fixed:Carbamidomethyl on C]K	3	4169.73	62.5725	0	[b2+1, b3+1, b4+1, b5+1, b6+1, b7+1, b8+1, b9+1, b11+1, b12+1, (b15-1856.66)+1, (b17-1507.52)+1, (b18-1507.52)+1, (b18-1710.60)+2];[y1+1, y2+1, y3+1, y4+1, y5+1, y6+1, (y7-1491.52)+1, (y7-1653.58)+1, (y7-1710.60)+1, (y7-1856.66)+1, (y7-1976.70)+1, (y8-1653.58)+1, (y8-1856.66)+1, (y9-1491.52)+1, (y9-1653.58)+1, (y9-1856.66)+1, (y9-1976.70)+1, (y10-1653.58)+1, (y10-1856.66)+1, (y11-1653.58)+1, (y11…	[b2+1:173.09158, b3+1:230.11398, b4+1:416.19402, b5+1:530.23712, b6+1:643.32092, b7+1:740.37299, b8+1:887.40741, b9+1:944.42700, b11+1:1170.59829, b12+1:1317.66451, (b15-1856.66)+1:1863.88977, (b17-1507.52)+1:2357.11841, (b18-1507.52)+1:2517.13257, (b18-1710.60)+2:1157.54405];[y1+1:147.11276, y2+1:307.14380, y3+1:394.17566, y4+1:451.19731, y5+1:552.24536, y6+1:680.30315, (y7-1491.52)+1:1362.55127…	[b2+1:-0.00049, b3+1:0.00045, b4+1:0.00117, b5+1:0.00135, b6+1:0.00109, b7+1:0.00039, b8+1:-0.00059, b9+1:-0.00246, b11+1:0.00069, b12+1:-0.00150, (b15-1856.66)+1:-0.00479, (b17-1507.52)+1:0.03308, (b18-1507.52)+1:0.01659, (b18-1710.60)+2:0.04422];[y1+1:-0.00004, y2+1:0.00035, y3+1:0.00018, y4+1:0.00037, y5+1:0.00074, y6+1:-0.00005, (y7-1491.52)+1:-0.00642, (y7-1653.58)+1:0.00148, (y7-1710.60)+1:…	[b2+1:-2.82, b3+1:1.97, b4+1:2.82, b5+1:2.54, b6+1:1.69, b7+1:0.52, b8+1:-0.67, b9+1:-2.61, b11+1:0.59, b12+1:-1.14, (b15-1856.66)+1:-2.57, (b17-1507.52)+1:14.04, (b18-1507.52)+1:6.59, (b18-1710.60)+2:19.12];[y1+1:-0.29, y2+1:1.13, y3+1:0.45, y4+1:0.82, y5+1:1.34, y6+1:-0.08, (y7-1491.52)+1:-4.71, (y7-1653.58)+1:1.23, (y7-1710.60)+1:-3.96, (y7-1856.66)+1:1.22, (y7-1976.70)+1:3.23, (y8-1653.58)+1:…	[b2+1:5069, b3+1:19673, b4+1:69027, b5+1:185625, b6+1:758704, b7+1:11915, b8+1:27418, b9+1:15084, b11+1:67886, b12+1:62490, (b15-1856.66)+1:10577, (b17-1507.52)+1:8851, (b18-1507.52)+1:13954, (b18-1710.60)+2:345678];[y1+1:10685, y2+1:57934, y3+1:43172, y4+1:139740, y5+1:118171, y6+1:85290, (y7-1491.52)+1:9454, (y7-1653.58)+1:16292, (y7-1710.60)+1:8097, (y7-1856.66)+1:100738, (y7-1976.70)+1:18595,…	62	T	0	0	0	46.0723	6.01832	10.4819	2059.73	H5N4A1F1	22.9004
D:\GlycoData\Hech-EThcD\EThcD-4000\raw\20190307_L1_Ag6_Zhu00015_SA_TestGly_4000_02.raw	16630	60.6203	16596	1153.19	3	3456.54	P01833	Homo sapiens	Polymeric immunoglobulin receptor	[466 to 479]	VPGNVTAVLGETLK	K,V	VPGN[N-Glycosylation:H5N4A1F1 on N]VTAVLGETLK	1	3456.53	62.562	0	[b2+1, b3+1, (b4-1856.66)+1, (b4-1976.70)+1, (b5-1856.66)+1, (b5-1976.70)+1, (b6-1856.66)+1, (b7-1653.58)+1, (b7-1856.66)+1, (b8-1856.66)+1, (b8-1976.70)+1, (b9-1856.66)+1, (b9-1976.70)+1, (b10-1856.66)+1, (b11-1856.66)+1, (b11-1976.70)+1, (b12-1856.66)+1, (b13-1653.58)+1, (b13-1856.66)+1, (b13-1976.70)+1];[y1+1, y2+1, y3+1, y4+1, y5+1, y6+1, y7+1, y8+1, y9+1, y10+1, (y11-1653.58)+1, (y11-1856.66…	[b2+1:197.12819, b3+1:254.15063, (b4-1856.66)+1:571.27228, (b4-1976.70)+1:451.22998, (b5-1856.66)+1:670.34100, (b5-1976.70)+1:550.29962, (b6-1856.66)+1:771.38959, (b7-1653.58)+1:1045.49792, (b7-1856.66)+1:842.42950, (b8-1856.66)+1:941.49530, (b8-1976.70)+1:821.45306, (b9-1856.66)+1:1054.57742, (b9-1976.70)+1:934.53864, (b10-1856.66)+1:1111.59778, (b11-1856.66)+1:1240.64371, (b11-1976.70)+1:1120.5…	[b2+1:-0.00027, b3+1:0.00072, (b4-1856.66)+1:0.00006, (b4-1976.70)+1:-0.00105, (b5-1856.66)+1:0.00037, (b5-1976.70)+1:0.00017, (b6-1856.66)+1:0.00128, (b7-1653.58)+1:-0.00687, (b7-1856.66)+1:0.00408, (b8-1856.66)+1:0.00147, (b8-1976.70)+1:0.00041, (b9-1856.66)+1:-0.00048, (b9-1976.70)+1:0.00192, (b10-1856.66)+1:-0.00158, (b11-1856.66)+1:0.00175, (b11-1976.70)+1:-0.00104, (b12-1856.66)+1:0.00006, …	[b2+1:-1.35, b3+1:2.83, (b4-1856.66)+1:0.11, (b4-1976.70)+1:-2.34, (b5-1856.66)+1:0.56, (b5-1976.70)+1:0.31, (b6-1856.66)+1:1.66, (b7-1653.58)+1:-6.57, (b7-1856.66)+1:4.85, (b8-1856.66)+1:1.56, (b8-1976.70)+1:0.50, (b9-1856.66)+1:-0.46, (b9-1976.70)+1:2.05, (b10-1856.66)+1:-1.43, (b11-1856.66)+1:1.41, (b11-1976.70)+1:-0.93, (b12-1856.66)+1:0.05, (b13-1653.58)+1:13.09, (b13-1856.66)+1:0.16, (b13-1…	[b2+1:7125, b3+1:3064, (b4-1856.66)+1:16477, (b4-1976.70)+1:6234, (b5-1856.66)+1:9436, (b5-1976.70)+1:6422, (b6-1856.66)+1:6140, (b7-1653.58)+1:2825, (b7-1856.66)+1:27856, (b8-1856.66)+1:50174, (b8-1976.70)+1:8069, (b9-1856.66)+1:36578, (b9-1976.70)+1:8632, (b10-1856.66)+1:8108, (b11-1856.66)+1:33555, (b11-1976.70)+1:16383, (b12-1856.66)+1:20939, (b13-1653.58)+1:3424, (b13-1856.66)+1:34800, (b13-…	62	T	0	0	0	39.0335	13.1033	10.4252	2059.73	H5N4A1F1	22.3602
D:\GlycoData\Hech-EThcD\EThcD-4000\raw\20190307_L1_Ag6_Zhu00015_SA_TestGly_2000_01.raw	15119	54.1693	15087	1294.84	3	3881.51	P22897	Homo sapiens	Macrophage mannose receptor 1	[1201 to 1213]	TAHCNESFYFLCK	K,R	TAHC[Common Fixed:Carbamidomethyl on C]N[N-Glycosylation:H5N4A1F2 on N]ESFYFLC[Common Fixed:Carbamidomethyl on C]K	3	3881.51	62.5467	0	[b3+1, (b6-1799.63)+1, (b6-2002.71)+1, (b8-1637.58)+1, (b8-1799.63)+1, (b8-1856.66)+1, (b8-2002.71)+1, (b9-1799.63)+1, (b9-1856.66)+1, (b9-2002.71)+1, (b9-2122.75)+1, (b10-1799.63)+1, (b10-1856.66)+1, (b10-2002.71)+1, (b10-2122.75)+1, (b11-1637.58)+1, (b11-1653.58)+1, (b11-1799.63)+1, (b11-1856.66)+1, (b11-2002.71)+1, (b11-2122.75)+1, (b12-2002.71)+1, (b12-2122.75)+1];[y1+1, y2+1, y3+1, y4+1, y5+…	[b3+1:310.15164, (b6-1799.63)+1:1119.43457, (b6-2002.71)+1:916.34857, (b8-1637.58)+1:1515.58716, (b8-1799.63)+1:1353.54749, (b8-1856.66)+1:1296.49451, (b8-2002.71)+1:1150.44702, (b9-1799.63)+1:1516.59216, (b9-1856.66)+1:1459.58130, (b9-2002.71)+1:1313.51021, (b9-2122.75)+1:1193.46399, (b10-1799.63)+1:1663.67529, (b10-1856.66)+1:1606.62598, (b10-2002.71)+1:1460.58082, (b10-2122.75)+1:1340.54260, (…	[b3+1:0.00066, (b6-1799.63)+1:0.00868, (b6-2002.71)+1:0.00205, (b8-1637.58)+1:0.00801, (b8-1799.63)+1:0.02115, (b8-1856.66)+1:-0.01037, (b8-2002.71)+1:0.00006, (b9-1799.63)+1:0.00250, (b9-1856.66)+1:0.01310, (b9-2002.71)+1:-0.00008, (b9-2122.75)+1:-0.00512, (b10-1799.63)+1:0.01722, (b10-1856.66)+1:-0.01064, (b10-2002.71)+1:0.00212, (b10-2122.75)+1:0.00508, (b11-1637.58)+1:-0.01493, (b11-1653.58)+…	[b3+1:2.15, (b6-1799.63)+1:7.76, (b6-2002.71)+1:2.24, (b8-1637.58)+1:5.29, (b8-1799.63)+1:15.64, (b8-1856.66)+1:-8.00, (b8-2002.71)+1:0.05, (b9-1799.63)+1:1.65, (b9-1856.66)+1:8.98, (b9-2002.71)+1:-0.06, (b9-2122.75)+1:-4.29, (b10-1799.63)+1:10.36, (b10-1856.66)+1:-6.63, (b10-2002.71)+1:1.45, (b10-2122.75)+1:3.79, (b11-1637.58)+1:-7.70, (b11-1653.58)+1:6.10, (b11-1799.63)+1:3.05, (b11-1856.66)+1:…	[b3+1:31735, (b6-1799.63)+1:4072, (b6-2002.71)+1:12292, (b8-1637.58)+1:4632, (b8-1799.63)+1:6744, (b8-1856.66)+1:3420, (b8-2002.71)+1:16887, (b9-1799.63)+1:6863, (b9-1856.66)+1:10402, (b9-2002.71)+1:34714, (b9-2122.75)+1:4109, (b10-1799.63)+1:3377, (b10-1856.66)+1:3063, (b10-2002.71)+1:45245, (b10-2122.75)+1:8956, (b11-1637.58)+1:5332, (b11-1653.58)+1:12974, (b11-1799.63)+1:7993, (b11-1856.66)+1:…	62	T	0	0	0	44.0384	8.06791	10.4404	2205.79	H5N4A1F2	19.7099
D:\GlycoData\Hech-EThcD\EThcD-4000\raw\20190307_L1_Ag6_Zhu00015_SA_TestGly_4000_02.raw	16141	58.945	16122	1285.59	3	3853.74	P00738	Homo sapiens	Haptoglobin	[236 to 251]	VVLHPNYSQVDIGLIK	K,L	VVLHPN[N-Glycosylation:H5N4A1F1 on N]YSQVDIGLIK	1	3853.74	62.5097	0	[b2+1, b4+1, (b7-1491.52)+1, (b7-1856.66)+1, (b9-1856.66)+1, (b10-1856.66)+1, (b11-1653.58)+1, (b11-1856.66)+1, (b11-1976.70)+1, (b12-1653.58)+1, (b12-1856.66)+1, (b12-1976.70)+1, (b13-1710.60)+1, (b13-1856.66)+2, (b14-1710.60)+1, (b14-1856.66)+1, (b15-1507.52)+1, (b15-1856.66)+1];[y1+1, y2+1, y3+1, y4+1, y5+1, y6+1, y7+1, y8+1, y9+1, y10+1, (y12-1491.52)+1, (y12-1653.58)+1, (y12-1710.60)+1, (y12…	[b2+1:199.14388, b4+1:449.28772, (b7-1491.52)+1:1391.67212, (b7-1856.66)+1:1026.51355, (b9-1856.66)+1:1241.60974, (b10-1856.66)+1:1340.68188, (b11-1653.58)+1:1658.78784, (b11-1856.66)+1:1455.71229, (b11-1976.70)+1:1335.66699, (b12-1653.58)+1:1771.86597, (b12-1856.66)+1:1568.79338, (b12-1976.70)+1:1448.76929, (b13-1710.60)+1:1771.86597, (b13-1856.66)+2:813.41317, (b14-1710.60)+1:1884.97314, (b14-1…	[b2+1:-0.00023, b4+1:0.00064, (b7-1491.52)+1:0.01446, (b7-1856.66)+1:-0.01192, (b9-1856.66)+1:-0.00633, (b10-1856.66)+1:-0.00261, (b11-1653.58)+1:-0.00296, (b11-1856.66)+1:0.00086, (b11-1976.70)+1:-0.00326, (b12-1653.58)+1:-0.00890, (b12-1856.66)+1:-0.00212, (b12-1976.70)+1:0.01497, (b13-1710.60)+1:-0.00890, (b13-1856.66)+2:0.00209, (b14-1710.60)+1:0.01421, (b14-1856.66)+1:-0.00056, (b15-1507.52)…	[b2+1:-1.16, b4+1:1.43, (b7-1491.52)+1:10.40, (b7-1856.66)+1:-11.62, (b9-1856.66)+1:-5.11, (b10-1856.66)+1:-1.94, (b11-1653.58)+1:-1.79, (b11-1856.66)+1:0.59, (b11-1976.70)+1:-2.44, (b12-1653.58)+1:-5.03, (b12-1856.66)+1:-1.35, (b12-1976.70)+1:10.34, (b13-1710.60)+1:-5.03, (b13-1856.66)+2:1.29, (b14-1710.60)+1:7.54, (b14-1856.66)+1:-0.32, (b15-1507.52)+1:16.84, (b15-1856.66)+1:-0.73];[y1+1:0.03, …	[b2+1:7891, b4+1:132096, (b7-1491.52)+1:4877, (b7-1856.66)+1:11326, (b9-1856.66)+1:6840, (b10-1856.66)+1:20688, (b11-1653.58)+1:8231, (b11-1856.66)+1:41599, (b11-1976.70)+1:15668, (b12-1653.58)+1:7688, (b12-1856.66)+1:29283, (b12-1976.70)+1:5043, (b13-1710.60)+1:7688, (b13-1856.66)+2:16263, (b14-1710.60)+1:5668, (b14-1856.66)+1:32341, (b15-1507.52)+1:12629, (b15-1856.66)+1:33436];[y1+1:13803, y2+…	62	T	0	0	0	36.0524	16.1143	10.343	2059.73	H5N4A1F1	22.9203
D:\GlycoData\Hech-EThcD\EThcD-4000\raw\20190307_L1_Ag6_Zhu00015_SA_TestGly_4000_01.raw	6915	28.2118	6900	969.399	4	3873.57	P47710	Homo sapiens	Alpha-S1-casein	[66 to 82]	DTRNESTQNCVVAEPEK	K,M	DTRN[N-Glycosylation:H4N4A1F1 on N]ESTQNC[Common Fixed:Carbamidomethyl on C]VVAEPEK	2	3873.57	62.5037	0	[b3+1, (b5-1694.60)+1, (b6-1345.47)+1, (b7-1345.47)+1, (b7-1694.60)+1, (b8-1329.47)+1, (b8-1491.52)+1, (b8-1548.54)+1, (b8-1694.60)+1, (b11-1491.52)+1, (b12-1329.47)+1, (b12-1548.54)+1, (b12-1694.60)+1, (b13-1694.60)+1, (b14-1329.47)+1, (b14-1491.52)+1, (b14-1548.54)+1, (b14-1694.60)+1, (b16-1345.47)+2, (b16-1548.54)+1, (b16-1694.60)+1];[y1+1, y2+1, y3+1, y4+1, y5+1, y6+1, y7+1, y8+1, y9+1, y10+1…	[b3+1:373.18521, (b5-1694.60)+1:819.34869, (b6-1345.47)+1:1255.53748, (b7-1345.47)+1:1356.58276, (b7-1694.60)+1:1007.44092, (b8-1329.47)+1:1500.63025, (b8-1491.52)+1:1338.57385, (b8-1548.54)+1:1281.53369, (b8-1694.60)+1:1135.50281, (b11-1491.52)+1:1711.70715, (b12-1329.47)+1:1972.81140, (b12-1548.54)+1:1753.75476, (b12-1694.60)+1:1607.69385, (b13-1694.60)+1:1678.73206, (b14-1329.47)+1:2172.90796,…	[b3+1:0.00220, (b5-1694.60)+1:0.00079, (b6-1345.47)+1:0.02027, (b7-1345.47)+1:0.01788, (b7-1694.60)+1:0.01331, (b8-1329.47)+1:0.01188, (b8-1491.52)+1:0.00830, (b8-1548.54)+1:-0.01040, (b8-1694.60)+1:0.01662, (b11-1491.52)+1:-0.00039, (b12-1329.47)+1:-0.01738, (b12-1548.54)+1:0.00026, (b12-1694.60)+1:-0.00274, (b13-1694.60)+1:-0.00165, (b14-1329.47)+1:-0.00053, (b14-1491.52)+1:-0.00471, (b14-1548.…	[b3+1:5.92, (b5-1694.60)+1:0.97, (b6-1345.47)+1:16.16, (b7-1345.47)+1:13.19, (b7-1694.60)+1:13.23, (b8-1329.47)+1:7.92, (b8-1491.52)+1:6.20, (b8-1548.54)+1:-8.12, (b8-1694.60)+1:14.65, (b11-1491.52)+1:-0.23, (b12-1329.47)+1:-8.81, (b12-1548.54)+1:0.15, (b12-1694.60)+1:-1.71, (b13-1694.60)+1:-0.98, (b14-1329.47)+1:-0.24, (b14-1491.52)+1:-2.34, (b14-1548.54)+1:-1.30, (b14-1694.60)+1:-3.70, (b16-134…	[b3+1:6435, (b5-1694.60)+1:4796, (b6-1345.47)+1:3218, (b7-1345.47)+1:8081, (b7-1694.60)+1:2466, (b8-1329.47)+1:4978, (b8-1491.52)+1:5901, (b8-1548.54)+1:3483, (b8-1694.60)+1:13544, (b11-1491.52)+1:3501, (b12-1329.47)+1:4282, (b12-1548.54)+1:5240, (b12-1694.60)+1:17285, (b13-1694.60)+1:10243, (b14-1329.47)+1:4296, (b14-1491.52)+1:10668, (b14-1548.54)+1:9380, (b14-1694.60)+1:38926, (b16-1345.47)+2:…	62	T	0	0	0	38.0547	14.1457	10.3033	1897.68	H4N4A1F1	11.4151
D:\GlycoData\Hech-EThcD\EThcD-4000\raw\20190307_L1_Ag6_Zhu00015_SA_TestGly_4000_02.raw	6936	28.1878	6919	1292.2	3	3873.57	P47710	Homo sapiens	Alpha-S1-casein	[66 to 82]	DTRNESTQNCVVAEPEK	K,M	DTRN[N-Glycosylation:H4N4A1F1 on N]ESTQNC[Common Fixed:Carbamidomethyl on C]VVAEPEK	2	3873.57	62.4978	0	[(b5-1814.64)+1, (b6-1694.60)+1, (b8-1491.52)+1, (b8-1694.60)+1, (b10-1694.60)+1, (b11-1491.52)+1, (b12-1491.52)+1, (b12-1694.60)+1, (b13-1694.60)+1, (b14-1329.47)+1, (b14-1491.52)+1, (b14-1548.54)+1, (b14-1694.60)+1, (b14-1814.64)+1, (b16-1345.47)+2, (b16-1548.54)+1, (b16-1694.60)+1];[y1+1, y2+1, y3+1, y4+1, y5+1, y6+1, y7+1, y8+1, y9+1, y10+1, y12+1, y13+1, (y14-1329.47)+1, (y14-1491.52)+1, (y1…	[(b5-1814.64)+1:699.30737, (b6-1694.60)+1:906.38318, (b8-1491.52)+1:1338.56897, (b8-1694.60)+1:1135.50879, (b10-1694.60)+1:1409.58557, (b11-1491.52)+1:1711.70691, (b12-1491.52)+1:1810.76855, (b12-1694.60)+1:1607.69267, (b13-1694.60)+1:1678.73242, (b14-1329.47)+1:2172.89575, (b14-1491.52)+1:2010.84900, (b14-1548.54)+1:1953.83093, (b14-1694.60)+1:1807.76876, (b14-1814.64)+1:1687.73169, (b16-1345.47…	[(b5-1814.64)+1:0.00065, (b6-1694.60)+1:0.00325, (b8-1491.52)+1:0.00342, (b8-1694.60)+1:0.02261, (b10-1694.60)+1:0.02581, (b11-1491.52)+1:-0.00063, (b12-1491.52)+1:-0.00740, (b12-1694.60)+1:-0.00392, (b13-1694.60)+1:-0.00128, (b14-1329.47)+1:-0.01273, (b14-1491.52)+1:-0.00667, (b14-1548.54)+1:-0.00327, (b14-1694.60)+1:-0.00754, (b14-1814.64)+1:-0.00343, (b16-1345.47)+2:0.04587, (b16-1548.54)+1:0.…	[(b5-1814.64)+1:0.94, (b6-1694.60)+1:3.59, (b8-1491.52)+1:2.55, (b8-1694.60)+1:19.93, (b10-1694.60)+1:18.32, (b11-1491.52)+1:-0.37, (b12-1491.52)+1:-4.09, (b12-1694.60)+1:-2.44, (b13-1694.60)+1:-0.76, (b14-1329.47)+1:-5.86, (b14-1491.52)+1:-3.32, (b14-1548.54)+1:-1.68, (b14-1694.60)+1:-4.17, (b14-1814.64)+1:-2.03, (b16-1345.47)+2:19.26, (b16-1548.54)+1:16.86, (b16-1694.60)+1:1.77];[y1+1:-0.70, y2…	[(b5-1814.64)+1:18669, (b6-1694.60)+1:29422, (b8-1491.52)+1:29572, (b8-1694.60)+1:105051, (b10-1694.60)+1:43523, (b11-1491.52)+1:49874, (b12-1491.52)+1:82831, (b12-1694.60)+1:141794, (b13-1694.60)+1:89724, (b14-1329.47)+1:33636, (b14-1491.52)+1:79427, (b14-1548.54)+1:99600, (b14-1694.60)+1:345527, (b14-1814.64)+1:44557, (b16-1345.47)+2:1531820, (b16-1548.54)+1:634500, (b16-1694.60)+1:44551];[y1+1…	62	T	0	0	0	36.0713	16.1238	10.3027	1897.68	H4N4A1F1	12.4305
D:\GlycoData\Hech-EThcD\EThcD-4000\raw\20190307_L1_Ag6_Zhu00015_SA_TestGly_4000_01.raw	16942	61.8633	16919	1188.53	3	3562.56	P01876	Homo sapiens	Ig alpha-1 chain C region	[332 to 353]	LAGKPTHVNVSVVMAEVDGTCY	R,-	LAGKPTHVN[N-Glycosylation:H5N2 on N]VSVVMAEVDGTC[Common Fixed:Carbamidomethyl on C]Y	2	3562.56	62.4043	0	[b2+1, b3+1, b4+1, b6+1, b7+1, b8+1, (b9-1013.34)+1, (b9-1133.38)+1, (b10-648.21)+1, (b10-810.26)+1, (b10-1013.34)+1, (b11-1013.34)+1, (b12-648.21)+1, (b12-810.26)+1, (b12-1013.34)+1, (b13-648.21)+1, (b13-1013.34)+1, (b13-1133.38)+1, (b14-810.26)+2, (b14-1013.34)+1, (b15-810.26)+1, (b15-1013.34)+1, (b15-1133.38)+1, (b16-810.26)+2, (b16-1013.34)+1, (b16-1133.38)+1, (b17-1013.34)+1, (b18-810.26)+2,…	[b2+1:185.12863, b3+1:242.15010, b4+1:370.24519, b6+1:568.34552, b7+1:705.40420, b8+1:804.47310, (b9-1013.34)+1:1121.59055, (b9-1133.38)+1:1001.56104, (b10-648.21)+1:1585.79688, (b10-810.26)+1:1423.73901, (b10-1013.34)+1:1220.66159, (b11-1013.34)+1:1307.69504, (b12-648.21)+1:1771.90564, (b12-810.26)+1:1609.84581, (b12-1013.34)+1:1406.76239, (b13-648.21)+1:1870.96118, (b13-1013.34)+1:1505.83081, (…	[b2+1:0.00018, b3+1:0.00018, b4+1:0.00031, b6+1:0.00020, b7+1:-0.00003, b8+1:0.00045, (b9-1013.34)+1:-0.00440, (b9-1133.38)+1:0.00727, (b10-648.21)+1:0.00132, (b10-810.26)+1:-0.00372, (b10-1013.34)+1:-0.00177, (b11-1013.34)+1:-0.00035, (b12-648.21)+1:0.00965, (b12-810.26)+1:0.00263, (b12-1013.34)+1:-0.00141, (b13-648.21)+1:-0.00323, (b13-1013.34)+1:-0.00141, (b13-1133.38)+1:-0.00088, (b14-810.26)…	[b2+1:0.96, b3+1:0.76, b4+1:0.83, b6+1:0.35, b7+1:-0.04, b8+1:0.57, (b9-1013.34)+1:-3.93, (b9-1133.38)+1:7.26, (b10-648.21)+1:0.84, (b10-810.26)+1:-2.61, (b10-1013.34)+1:-1.45, (b11-1013.34)+1:-0.27, (b12-648.21)+1:5.45, (b12-810.26)+1:1.64, (b12-1013.34)+1:-1.00, (b13-648.21)+1:-1.72, (b13-1013.34)+1:-0.93, (b13-1133.38)+1:-0.63, (b14-810.26)+2:-0.38, (b14-1013.34)+1:-0.60, (b15-810.26)+1:-0.22,…	[b2+1:2008, b3+1:2593, b4+1:14305, b6+1:7635, b7+1:22163, b8+1:45759, (b9-1013.34)+1:7729, (b9-1133.38)+1:2671, (b10-648.21)+1:3611, (b10-810.26)+1:8229, (b10-1013.34)+1:42721, (b11-1013.34)+1:15089, (b12-648.21)+1:3331, (b12-810.26)+1:8959, (b12-1013.34)+1:69760, (b13-648.21)+1:6796, (b13-1013.34)+1:96457, (b13-1133.38)+1:7437, (b14-810.26)+2:5308, (b14-1013.34)+1:48796, (b15-810.26)+1:3984, (b1…	62	T	0	0	0	49.1632	5.04981	8.19134	1216.42	H5N2	13.3923
D:\GlycoData\Hech-EThcD\EThcD-4000\raw\20190307_L1_Ag6_Zhu00015_SA_TestGly_2000_02.raw	6624	26.6902	6603	1297.87	3	3890.59	P47710	Homo sapiens	Alpha-S1-casein	[66 to 82]	DTRNESTQNCVVAEPEK	K,M	DTRN[N-Glycosylation:H5N4F2 on N]ESTQNC[Common Fixed:Carbamidomethyl on C]VVAEPEK	2	3890.59	61.5613	0	[(b5-1508.54)+1, (b5-1711.62)+1, (b5-1831.66)+1, (b7-1362.48)+1, (b7-1508.54)+1, (b7-1831.66)+1, (b8-1346.49)+1, (b8-1508.54)+1, (b8-1565.56)+1, (b8-1711.62)+1, (b9-1711.62)+1, (b11-1508.54)+1, (b11-1565.56)+1, (b11-1831.66)+1, (b12-1508.54)+1, (b12-1711.62)+1, (b13-1508.54)+1, (b13-1711.62)+1, (b14-1565.56)+1, (b14-1711.62)+1, (b14-1831.66)+1];[y1+1, y2+1, y3+1, y4+1, y5+1, y6+1, y7+1, y8+1, y9+…	[(b5-1508.54)+1:1022.44647, (b5-1711.62)+1:819.35089, (b5-1831.66)+1:699.31818, (b7-1362.48)+1:1356.57935, (b7-1508.54)+1:1210.51001, (b7-1831.66)+1:887.38751, (b8-1346.49)+1:1500.63745, (b8-1508.54)+1:1338.57300, (b8-1565.56)+1:1281.56360, (b8-1711.62)+1:1135.50842, (b9-1711.62)+1:1249.52588, (b11-1508.54)+1:1711.70801, (b11-1565.56)+1:1654.67029, (b11-1831.66)+1:1388.59680, (b12-1508.54)+1:1810…	[(b5-1508.54)+1:0.01920, (b5-1711.62)+1:0.00299, (b5-1831.66)+1:0.01146, (b7-1362.48)+1:0.01446, (b7-1508.54)+1:0.00303, (b7-1831.66)+1:0.00109, (b8-1346.49)+1:0.01908, (b8-1508.54)+1:0.00744, (b8-1565.56)+1:0.01950, (b8-1711.62)+1:0.02224, (b9-1711.62)+1:-0.00323, (b11-1508.54)+1:0.00046, (b11-1565.56)+1:-0.01580, (b11-1831.66)+1:0.00981, (b12-1508.54)+1:-0.00264, (b12-1711.62)+1:0.00080, (b13-1…	[(b5-1508.54)+1:18.80, (b5-1711.62)+1:3.66, (b5-1831.66)+1:16.41, (b7-1362.48)+1:10.67, (b7-1508.54)+1:2.51, (b7-1831.66)+1:1.23, (b8-1346.49)+1:12.72, (b8-1508.54)+1:5.57, (b8-1565.56)+1:15.23, (b8-1711.62)+1:19.60, (b9-1711.62)+1:-2.59, (b11-1508.54)+1:0.27, (b11-1565.56)+1:-9.55, (b11-1831.66)+1:7.07, (b12-1508.54)+1:-1.46, (b12-1711.62)+1:0.50, (b13-1508.54)+1:-6.02, (b13-1711.62)+1:-3.82, (b…	[(b5-1508.54)+1:4154, (b5-1711.62)+1:4520, (b5-1831.66)+1:4858, (b7-1362.48)+1:3067, (b7-1508.54)+1:3183, (b7-1831.66)+1:2088, (b8-1346.49)+1:21505, (b8-1508.54)+1:7850, (b8-1565.56)+1:3152, (b8-1711.62)+1:13832, (b9-1711.62)+1:3615, (b11-1508.54)+1:5645, (b11-1565.56)+1:3632, (b11-1831.66)+1:3964, (b12-1508.54)+1:11375, (b12-1711.62)+1:17994, (b13-1508.54)+1:3427, (b13-1711.62)+1:13594, (b14-156…	61	T	0	0	0	37.043	16.1407	8.37766	1914.7	H5N4F2	22.7572
D:\GlycoData\Hech-EThcD\EThcD-4000\raw\20190307_L1_Ag6_Zhu00015_SA_TestGly_4000_01.raw	16570	60.6315	16549	1153.18	3	3456.51	P01833	Homo sapiens	Polymeric immunoglobulin receptor	[466 to 479]	VPGNVTAVLGETLK	K,V	VPGN[N-Glycosylation:H5N4A1F1 on N]VTAVLGETLK	1	3456.53	61.5229	0	[b2+1, b3+1, (b4-1653.58)+1, (b4-1856.66)+1, (b5-1856.66)+1, (b6-1856.66)+1, (b7-1856.66)+1, (b7-1976.70)+1, (b8-1491.52)+1, (b8-1856.66)+1, (b8-1976.70)+1, (b9-1856.66)+1, (b9-1976.70)+1, (b10-1856.66)+1, (b11-1856.66)+1, (b11-1976.70)+1, (b12-1856.66)+1, (b13-1856.66)+1, (b13-1976.70)+1];[y1+1, y2+1, y3+1, y4+1, y5+1, y6+1, y7+1, y8+1, y9+1, y10+1, (y11-1653.58)+1, (y11-1856.66)+1, (y12-1491.52…	[b2+1:197.12849, b3+1:254.15030, (b4-1653.58)+1:774.35449, (b4-1856.66)+1:571.27258, (b5-1856.66)+1:670.34290, (b6-1856.66)+1:771.39569, (b7-1856.66)+1:842.43091, (b7-1976.70)+1:722.38904, (b8-1491.52)+1:1306.63953, (b8-1856.66)+1:941.49567, (b8-1976.70)+1:821.45197, (b9-1856.66)+1:1054.57681, (b9-1976.70)+1:934.54932, (b10-1856.66)+1:1111.59558, (b11-1856.66)+1:1240.64194, (b11-1976.70)+1:1120.6…	[b2+1:0.00004, b3+1:0.00038, (b4-1653.58)+1:0.00291, (b4-1856.66)+1:0.00037, (b5-1856.66)+1:0.00227, (b6-1856.66)+1:0.00738, (b7-1856.66)+1:0.00549, (b7-1976.70)+1:0.00480, (b8-1491.52)+1:0.01350, (b8-1856.66)+1:0.00183, (b8-1976.70)+1:-0.00069, (b9-1856.66)+1:-0.00109, (b9-1976.70)+1:0.01260, (b10-1856.66)+1:-0.00378, (b11-1856.66)+1:-0.00002, (b11-1976.70)+1:-0.00056, (b12-1856.66)+1:0.00116, (…	[b2+1:0.20, b3+1:1.51, (b4-1653.58)+1:3.76, (b4-1856.66)+1:0.64, (b5-1856.66)+1:3.39, (b6-1856.66)+1:9.58, (b7-1856.66)+1:6.52, (b7-1976.70)+1:6.65, (b8-1491.52)+1:10.34, (b8-1856.66)+1:1.95, (b8-1976.70)+1:-0.84, (b9-1856.66)+1:-1.04, (b9-1976.70)+1:13.49, (b10-1856.66)+1:-3.41, (b11-1856.66)+1:-0.02, (b11-1976.70)+1:-0.50, (b12-1856.66)+1:0.87, (b13-1856.66)+1:0.40, (b13-1976.70)+1:3.31];[y1+1:…	[b2+1:9130, b3+1:4846, (b4-1653.58)+1:4651, (b4-1856.66)+1:15264, (b5-1856.66)+1:13577, (b6-1856.66)+1:5386, (b7-1856.66)+1:34500, (b7-1976.70)+1:18752, (b8-1491.52)+1:5917, (b8-1856.66)+1:60626, (b8-1976.70)+1:8188, (b9-1856.66)+1:56747, (b9-1976.70)+1:7569, (b10-1856.66)+1:12421, (b11-1856.66)+1:45835, (b11-1976.70)+1:20468, (b12-1856.66)+1:30982, (b13-1856.66)+1:42671, (b13-1976.70)+1:5655];[y…	61	T	0	0	0	38.0361	13.0521	10.4346	2059.73	H5N4A1F1	23.8189
D:\GlycoData\Hech-EThcD\EThcD-4000\raw\20190307_L1_Ag6_Zhu00015_SA_TestGly_4000_01.raw	15073	55.5971	15052	1265.9	3	3794.68	P01024	Homo sapiens	Complement C3	[74 to 94]	TVLTPATNHMGNVTFTIPANR	K,E	TVLTPATNHMGN[N-Glycosylation:H7N2 on N]VTFTIPANR	1	3794.68	61.3667	0	[b2+1, b3+1, b4+1, b6+1, b7+1, b8+1, b9+1, b10+1, b11+1, (b12-1337.45)+1, (b13-1337.45)+1, (b14-1337.45)+1, (b15-1337.45)+1, (b16-1337.45)+1, (b17-1337.45)+1, (b17-1457.49)+1];[y1+1, y2+1, y3+1, y4+1, y5+1, y6+1, y7+1, y8+1, y9+1, (y10-1337.45)+1, (y11-972.32)+1, (y11-1134.37)+1, (y11-1337.45)+1, (y11-1457.49)+1, (y12-972.32)+1, (y12-1134.37)+1, (y12-1337.45)+1, (y13-972.32)+1, (y13-1134.37)+1, (…	[b2+1:201.12368, b3+1:314.20787, b4+1:415.25617, b6+1:583.34442, b7+1:684.39160, b8+1:798.43854, b9+1:935.49582, b10+1:1066.53652, b11+1:1123.56482, (b12-1337.45)+1:1440.68370, (b13-1337.45)+1:1539.74707, (b14-1337.45)+1:1640.79956, (b15-1337.45)+1:1787.85071, (b16-1337.45)+1:1888.91211, (b17-1337.45)+1:2001.99114, (b17-1457.49)+1:1881.97693];[y1+1:175.11900, y2+1:289.16245, y3+1:360.19968, y4+1:…	[b2+1:0.00031, b3+1:0.00044, b4+1:0.00105, b6+1:-0.00057, b7+1:-0.00107, b8+1:0.00294, b9+1:0.00131, b10+1:0.00153, b11+1:0.00836, (b12-1337.45)+1:0.00495, (b13-1337.45)+1:-0.00010, (b14-1337.45)+1:0.00472, (b15-1337.45)+1:-0.01255, (b16-1337.45)+1:0.00117, (b17-1337.45)+1:-0.00386, (b17-1457.49)+1:0.02311];[y1+1:0.00005, y2+1:0.00057, y3+1:0.00068, y4+1:0.00038, y5+1:0.00045, y6+1:0.00136, y7+1:…	[b2+1:1.55, b3+1:1.40, b4+1:2.55, b6+1:-0.97, b7+1:-1.56, b8+1:3.69, b9+1:1.41, b10+1:1.44, b11+1:7.45, (b12-1337.45)+1:3.44, (b13-1337.45)+1:-0.06, (b14-1337.45)+1:2.88, (b15-1337.45)+1:-7.02, (b16-1337.45)+1:0.62, (b17-1337.45)+1:-1.93, (b17-1457.49)+1:12.28];[y1+1:0.29, y2+1:1.96, y3+1:1.90, y4+1:0.84, y5+1:0.79, y6+1:2.03, y7+1:2.13, y8+1:0.65, y9+1:2.80, (y10-1337.45)+1:2.84, (y11-972.32)+1:…	[b2+1:141591, b3+1:95586, b4+1:83274, b6+1:10239, b7+1:7672, b8+1:8493, b9+1:40622, b10+1:47727, b11+1:10908, (b12-1337.45)+1:15147, (b13-1337.45)+1:26098, (b14-1337.45)+1:15384, (b15-1337.45)+1:9842, (b16-1337.45)+1:12859, (b17-1337.45)+1:51845, (b17-1457.49)+1:7957];[y1+1:26300, y2+1:13301, y3+1:11977, y4+1:568473, y5+1:76804, y6+1:101814, y7+1:77661, y8+1:139251, y9+1:35084, (y10-1337.45)+1:97…	61	T	0	0	0	46.1196	7.1268	8.12027	1540.53	H7N2	15.1201
D:\GlycoData\Hech-EThcD\EThcD-4000\raw\20190307_L1_Ag6_Zhu00015_SA_TestGly_2000_01.raw	16467	58.436	16435	1407.3	3	4218.88	P00738	Homo sapiens	Haptoglobin	[236 to 251]	VVLHPNYSQVDIGLIK	K,L	VVLHPN[N-Glycosylation:H6N5A1F1 on N]YSQVDIGLIK	1	4218.87	60.5834	0	[b2+1, b4+1, (b7-2221.79)+1, (b9-2221.79)+1, (b10-2221.79)+1, (b11-1856.66)+1, (b11-2018.71)+1, (b11-2221.79)+1, (b11-2341.83)+1, (b12-2018.71)+1, (b12-2221.79)+1, (b13-2075.73)+1, (b13-2221.79)+1, (b14-2075.73)+1, (b14-2221.79)+1, (b15-2221.79)+1];[y1+1, y2+1, y3+1, y4+1, y5+1, y6+1, y7+1, y8+1, y9+1, y10+1, (y12-1856.66)+1, (y12-2018.71)+1, (y12-2075.73)+1, (y12-2221.79)+1, (y12-2341.83)+1, (y1…	[b2+1:199.14404, b4+1:449.28763, (b7-2221.79)+1:1026.50940, (b9-2221.79)+1:1241.61487, (b10-2221.79)+1:1340.68774, (b11-1856.66)+1:1820.82788, (b11-2018.71)+1:1658.78381, (b11-2221.79)+1:1455.71166, (b11-2341.83)+1:1335.66687, (b12-2018.71)+1:1771.88342, (b12-2221.79)+1:1568.79541, (b13-2075.73)+1:1771.88342, (b13-2221.79)+1:1625.81482, (b14-2075.73)+1:1884.96228, (b14-2221.79)+1:1738.90027, (b15…	[b2+1:-0.00006, b4+1:0.00055, (b7-2221.79)+1:-0.01607, (b9-2221.79)+1:-0.00121, (b10-2221.79)+1:0.00325, (b11-1856.66)+1:-0.01574, (b11-2018.71)+1:-0.00699, (b11-2221.79)+1:0.00022, (b11-2341.83)+1:-0.00338, (b12-2018.71)+1:0.00856, (b12-2221.79)+1:-0.00009, (b13-2075.73)+1:0.00855, (b13-2221.79)+1:-0.00214, (b14-2075.73)+1:0.00335, (b14-2221.79)+1:-0.00076, (b15-2221.79)+1:-0.00560];[y1+1:-0.000…	[b2+1:-0.31, b4+1:1.23, (b7-2221.79)+1:-15.67, (b9-2221.79)+1:-0.97, (b10-2221.79)+1:2.43, (b11-1856.66)+1:-8.65, (b11-2018.71)+1:-4.22, (b11-2221.79)+1:0.15, (b11-2341.83)+1:-2.53, (b12-2018.71)+1:4.83, (b12-2221.79)+1:-0.06, (b13-2075.73)+1:4.83, (b13-2221.79)+1:-1.32, (b14-2075.73)+1:1.78, (b14-2221.79)+1:-0.43, (b15-2221.79)+1:-3.02];[y1+1:-0.08, y2+1:0.59, y3+1:0.20, y4+1:1.33, y5+1:1.05, y6…	[b2+1:4429, b4+1:72417, (b7-2221.79)+1:5742, (b9-2221.79)+1:4206, (b10-2221.79)+1:4853, (b11-1856.66)+1:3840, (b11-2018.71)+1:5617, (b11-2221.79)+1:20917, (b11-2341.83)+1:8695, (b12-2018.71)+1:4085, (b12-2221.79)+1:12993, (b13-2075.73)+1:4085, (b13-2221.79)+1:8411, (b14-2075.73)+1:3870, (b14-2221.79)+1:13300, (b15-2221.79)+1:17403];[y1+1:5634, y2+1:15711, y3+1:6074, y4+1:38945, y5+1:97629, y6+1:2…	60	T	0	0	0	33.0355	17.1295	10.4184	2424.87	H6N5A1F1	32.441
D:\GlycoData\Hech-EThcD\EThcD-4000\raw\20190307_L1_Ag6_Zhu00015_SA_TestGly_4000_01.raw	6683	27.4458	6664	1467.92	3	4400.75	P47710	Homo sapiens	Alpha-S1-casein	[66 to 82]	DTRNESTQNCVVAEPEK	K,M	DTRN[N-Glycosylation:H6N5A1F1 on N]ESTQNC[Common Fixed:Carbamidomethyl on C]VVAEPEK	2	4400.76	60.5471	1	[(b6-1872.65)+1, (b7-2221.79)+1, (b8-2018.71)+1, (b8-2221.79)+1, (b9-2221.79)+1, (b9-2341.83)+1, (b10-2221.79)+1, (b11-2018.71)+1, (b12-2221.79)+1, (b13-1856.66)+1, (b13-2221.79)+1, (b14-1856.66)+1, (b14-2018.71)+1, (b14-2075.73)+1, (b14-2221.79)+1, (b16-1872.65)+1];[y1+1, y2+1, y3+1, y4+1, y5+1, y6+1, y7+1, y8+1, y9+1, y12+1, (y14-1856.66)+1, (y14-2018.71)+1, (y14-2075.73)+1, (y14-2221.79)+1];[(…	[(b6-1872.65)+1:1255.53735, (b7-2221.79)+1:1007.42322, (b8-2018.71)+1:1338.57202, (b8-2221.79)+1:1135.48877, (b9-2221.79)+1:1249.53345, (b9-2341.83)+1:1129.50305, (b10-2221.79)+1:1409.58643, (b11-2018.71)+1:1711.71387, (b12-2221.79)+1:1607.69360, (b13-1856.66)+1:2043.87500, (b13-2221.79)+1:1678.73755, (b14-1856.66)+1:2172.89355, (b14-2018.71)+1:2010.84363, (b14-2075.73)+1:1953.83472, (b14-2221.79…	[(b6-1872.65)+1:0.02015, (b7-2221.79)+1:-0.00439, (b8-2018.71)+1:0.00647, (b8-2221.79)+1:0.00259, (b9-2221.79)+1:0.00434, (b9-2341.83)+1:0.01512, (b10-2221.79)+1:0.02667, (b11-2018.71)+1:0.00632, (b12-2221.79)+1:-0.00298, (b13-1856.66)+1:0.00911, (b13-2221.79)+1:0.00385, (b14-1856.66)+1:-0.01493, (b14-2018.71)+1:-0.01204, (b14-2075.73)+1:0.00051, (b14-2221.79)+1:-0.00147, (b16-1872.65)+1:0.01646]…	[(b6-1872.65)+1:16.06, (b7-2221.79)+1:-4.36, (b8-2018.71)+1:4.84, (b8-2221.79)+1:2.28, (b9-2221.79)+1:3.47, (b9-2341.83)+1:13.40, (b10-2221.79)+1:18.93, (b11-2018.71)+1:3.70, (b12-2221.79)+1:-1.86, (b13-1856.66)+1:4.46, (b13-2221.79)+1:2.29, (b14-1856.66)+1:-6.87, (b14-2018.71)+1:-5.99, (b14-2075.73)+1:0.26, (b14-2221.79)+1:-0.82, (b16-1872.65)+1:6.91];[y1+1:-1.23, y2+1:0.55, y3+1:0.23, y4+1:0.97…	[(b6-1872.65)+1:3676, (b7-2221.79)+1:2456, (b8-2018.71)+1:5182, (b8-2221.79)+1:4045, (b9-2221.79)+1:2631, (b9-2341.83)+1:3787, (b10-2221.79)+1:3712, (b11-2018.71)+1:8059, (b12-2221.79)+1:7640, (b13-1856.66)+1:2726, (b13-2221.79)+1:4078, (b14-1856.66)+1:4425, (b14-2018.71)+1:4252, (b14-2075.73)+1:8153, (b14-2221.79)+1:22217, (b16-1872.65)+1:4430];[y1+1:6242, y2+1:7006, y3+1:138403, y4+1:25938, y5+…	60	T	0	0	0	30.0271	20.1394	10.3807	2424.87	H6N5A1F1	22.7167
D:\GlycoData\Hech-EThcD\EThcD-4000\raw\20190307_L1_Ag6_Zhu00015_SA_TestGly_4000_01.raw	6493	26.7954	6471	1297.87	3	3890.59	P47710	Homo sapiens	Alpha-S1-casein	[66 to 82]	DTRNESTQNCVVAEPEK	K,M	DTRN[N-Glycosylation:H5N4F2 on N]ESTQNC[Common Fixed:Carbamidomethyl on C]VVAEPEK	2	3890.59	60.5265	0	[b3+1, (b5-1565.56)+1, (b5-1711.62)+1, (b5-1831.66)+1, (b6-1362.48)+1, (b7-1565.56)+1, (b8-1508.54)+1, (b12-1362.48)+1, (b12-1508.54)+1, (b12-1711.62)+1, (b12-1831.66)+1, (b13-1711.62)+1, (b14-1346.49)+1, (b14-1508.54)+1, (b14-1565.56)+1, (b14-1711.62)+1, (b16-1362.48)+1, (b16-1565.56)+2, (b16-1711.62)+1];[y1+1, y2+1, y3+1, y4+1, y5+1, y6+1, y7+1, y8+1, y9+1, y10+1, y12+1, y13+1, (y14-1346.49)+1,…	[b3+1:373.18521, (b5-1565.56)+1:965.40686, (b5-1711.62)+1:819.34851, (b5-1831.66)+1:699.31476, (b6-1362.48)+1:1255.54028, (b7-1565.56)+1:1153.49658, (b8-1508.54)+1:1338.58557, (b12-1362.48)+1:1956.83264, (b12-1508.54)+1:1810.77087, (b12-1711.62)+1:1607.69177, (b12-1831.66)+1:1487.65674, (b13-1711.62)+1:1678.72949, (b14-1346.49)+1:2172.90112, (b14-1508.54)+1:2010.84363, (b14-1565.56)+1:1953.83069,…	[b3+1:0.00220, (b5-1565.56)+1:0.00105, (b5-1711.62)+1:0.00061, (b5-1831.66)+1:0.00804, (b6-1362.48)+1:0.02308, (b7-1565.56)+1:0.01107, (b8-1508.54)+1:0.02002, (b12-1362.48)+1:-0.00123, (b12-1508.54)+1:-0.00508, (b12-1711.62)+1:-0.00482, (b12-1831.66)+1:0.00133, (b13-1711.62)+1:-0.00421, (b14-1346.49)+1:-0.00736, (b14-1508.54)+1:-0.01204, (b14-1565.56)+1:-0.00352, (b14-1711.62)+1:-0.00522, (b16-13…	[b3+1:5.92, (b5-1565.56)+1:1.09, (b5-1711.62)+1:0.75, (b5-1831.66)+1:11.51, (b6-1362.48)+1:18.39, (b7-1565.56)+1:9.60, (b8-1508.54)+1:14.97, (b12-1362.48)+1:-0.63, (b12-1508.54)+1:-2.81, (b12-1711.62)+1:-3.00, (b12-1831.66)+1:0.89, (b13-1711.62)+1:-2.51, (b14-1346.49)+1:-3.39, (b14-1508.54)+1:-5.99, (b14-1565.56)+1:-1.80, (b14-1711.62)+1:-2.89, (b16-1362.48)+1:7.32, (b16-1565.56)+2:17.73, (b16-17…	[b3+1:7067, (b5-1565.56)+1:2333, (b5-1711.62)+1:2735, (b5-1831.66)+1:4881, (b6-1362.48)+1:5642, (b7-1565.56)+1:2987, (b8-1508.54)+1:3302, (b12-1362.48)+1:4803, (b12-1508.54)+1:8992, (b12-1711.62)+1:10944, (b12-1831.66)+1:3131, (b13-1711.62)+1:6870, (b14-1346.49)+1:5904, (b14-1508.54)+1:8973, (b14-1565.56)+1:7066, (b14-1711.62)+1:41256, (b16-1362.48)+1:4320, (b16-1565.56)+2:328412, (b16-1711.62)+1…	60	T	0	0	0	37.0664	15.1164	8.34366	1914.7	H5N4F2	18.6687
D:\GlycoData\Hech-EThcD\EThcD-4000\raw\20190307_L1_Ag6_Zhu00015_SA_TestGly_4000_01.raw	6779	27.7813	6761	1394.9	3	4181.68	P47710	Homo sapiens	Alpha-S1-casein	[66 to 82]	DTRNESTQNCVVAEPEK	K,M	DTRN[N-Glycosylation:H5N4A1F2 on N]ESTQNC[Common Fixed:Carbamidomethyl on C]VVAEPEK	2	4181.68	60.5178	0	[(b7-1653.58)+1, (b8-1799.63)+1, (b8-2002.71)+1, (b11-1637.58)+1, (b12-2002.71)+1, (b13-1799.63)+1, (b13-2002.71)+1, (b14-1637.58)+1, (b14-1653.58)+1, (b14-1799.63)+1, (b14-1856.66)+1, (b14-2002.71)+1, (b14-2122.75)+1, (b16-1653.58)+2, (b16-1856.66)+2, (b16-2002.71)+1];[y1+1, y2+1, y3+1, y4+1, y5+1, y6+1, y7+1, y8+1, y9+1, y10+1, y12+1, y13+1, (y14-1637.58)+1, (y14-1799.63)+1, (y14-1856.66)+1, (y…	[(b7-1653.58)+1:1356.58301, (b8-1799.63)+1:1338.58643, (b8-2002.71)+1:1135.50452, (b11-1637.58)+1:1873.76025, (b12-2002.71)+1:1607.69421, (b13-1799.63)+1:1881.79138, (b13-2002.71)+1:1678.73071, (b14-1637.58)+1:2172.90234, (b14-1653.58)+1:2156.89526, (b14-1799.63)+1:2010.84680, (b14-1856.66)+1:1953.83167, (b14-2002.71)+1:1807.77222, (b14-2122.75)+1:1687.75391, (b16-1653.58)+2:1192.03051, (b16-1856…	[(b7-1653.58)+1:0.01812, (b8-1799.63)+1:0.02087, (b8-2002.71)+1:0.01833, (b11-1637.58)+1:-0.00011, (b12-2002.71)+1:-0.00237, (b13-1799.63)+1:-0.02169, (b13-2002.71)+1:-0.00299, (b14-1637.58)+1:-0.00614, (b14-1653.58)+1:-0.01831, (b14-1799.63)+1:-0.00886, (b14-1856.66)+1:-0.00254, (b14-2002.71)+1:-0.00408, (b14-2122.75)+1:0.01879, (b16-1653.58)+2:0.04482, (b16-1856.66)+2:0.04279, (b16-2002.71)+1:-…	[(b7-1653.58)+1:13.37, (b8-1799.63)+1:15.60, (b8-2002.71)+1:16.16, (b11-1637.58)+1:-0.06, (b12-2002.71)+1:-1.48, (b13-1799.63)+1:-11.53, (b13-2002.71)+1:-1.78, (b14-1637.58)+1:-2.83, (b14-1653.58)+1:-8.49, (b14-1799.63)+1:-4.41, (b14-1856.66)+1:-1.30, (b14-2002.71)+1:-2.26, (b14-2122.75)+1:11.14, (b16-1653.58)+2:18.82, (b16-1856.66)+2:19.64, (b16-2002.71)+1:-1.36];[y1+1:-1.23, y2+1:-0.78, y3+1:0.…	[(b7-1653.58)+1:9227, (b8-1799.63)+1:9732, (b8-2002.71)+1:19948, (b11-1637.58)+1:15880, (b12-2002.71)+1:31558, (b13-1799.63)+1:9560, (b13-2002.71)+1:26435, (b14-1637.58)+1:9246, (b14-1653.58)+1:10839, (b14-1799.63)+1:33260, (b14-1856.66)+1:40721, (b14-2002.71)+1:123142, (b14-2122.75)+1:13629, (b16-1653.58)+2:567224, (b16-1856.66)+2:1040073, (b16-2002.71)+1:19833];[y1+1:31513, y2+1:16038, y3+1:610…	60	T	0	0	0	34.0648	16.1186	10.3344	2205.79	H5N4A1F2	18.3707
D:\GlycoData\Hech-EThcD\EThcD-4000\raw\20190307_L1_Ag6_Zhu00015_SA_TestGly_2000_01.raw	17071	60.3924	17055	1201.87	3	3602.59	P01833	Homo sapiens	Polymeric immunoglobulin receptor	[466 to 479]	VPGNVTAVLGETLK	K,V	VPGN[N-Glycosylation:H5N4A1F2 on N]VTAVLGETLK	1	3602.59	59.5736	0	[b2+1, b3+1, (b4-2002.71)+1, (b5-1637.58)+1, (b5-2002.71)+1, (b5-2122.75)+1, (b6-2002.71)+1, (b7-2002.71)+1, (b7-2122.75)+1, (b8-2002.71)+1, (b8-2122.75)+1, (b9-1637.58)+1, (b9-1799.63)+1, (b9-2002.71)+1, (b9-2122.75)+1, (b10-1856.66)+1, (b10-2002.71)+1, (b11-2002.71)+1, (b11-2122.75)+1, (b12-2002.71)+1, (b13-2002.71)+1, (b13-2122.75)+1];[y1+1, y2+1, y3+1, y4+1, y5+1, y6+1, y7+1, y8+1, y9+1, y10+…	[b2+1:197.12830, b3+1:254.14978, (b4-2002.71)+1:571.27252, (b5-1637.58)+1:1035.47290, (b5-2002.71)+1:670.34076, (b5-2122.75)+1:550.29834, (b6-2002.71)+1:771.38129, (b7-2002.71)+1:842.43127, (b7-2122.75)+1:722.38983, (b8-2002.71)+1:941.49432, (b8-2122.75)+1:821.45380, (b9-1637.58)+1:1419.73743, (b9-1799.63)+1:1257.66077, (b9-2002.71)+1:1054.57825, (b9-2122.75)+1:934.54816, (b10-1856.66)+1:1257.660…	[b2+1:-0.00016, b3+1:-0.00014, (b4-2002.71)+1:0.00031, (b5-1637.58)+1:0.00008, (b5-2002.71)+1:0.00013, (b5-2122.75)+1:-0.00111, (b6-2002.71)+1:-0.00702, (b7-2002.71)+1:0.00585, (b7-2122.75)+1:0.00559, (b8-2002.71)+1:0.00049, (b8-2122.75)+1:0.00114, (b9-1637.58)+1:0.02734, (b9-1799.63)+1:0.00350, (b9-2002.71)+1:0.00035, (b9-2122.75)+1:0.01144, (b10-1856.66)+1:0.00349, (b10-2002.71)+1:-0.02063, (b1…	[b2+1:-0.81, b3+1:-0.54, (b4-2002.71)+1:0.54, (b5-1637.58)+1:0.08, (b5-2002.71)+1:0.19, (b5-2122.75)+1:-2.02, (b6-2002.71)+1:-9.11, (b7-2002.71)+1:6.96, (b7-2122.75)+1:7.75, (b8-2002.71)+1:0.52, (b8-2122.75)+1:1.39, (b9-1637.58)+1:19.27, (b9-1799.63)+1:2.78, (b9-2002.71)+1:0.33, (b9-2122.75)+1:12.25, (b10-1856.66)+1:2.78, (b10-2002.71)+1:-18.57, (b11-2002.71)+1:-0.58, (b11-2122.75)+1:-1.48, (b12-…	[b2+1:68971, b3+1:37852, (b4-2002.71)+1:114164, (b5-1637.58)+1:37853, (b5-2002.71)+1:99567, (b5-2122.75)+1:34513, (b6-2002.71)+1:36898, (b7-2002.71)+1:172928, (b7-2122.75)+1:108974, (b8-2002.71)+1:391499, (b8-2122.75)+1:33633, (b9-1637.58)+1:31808, (b9-1799.63)+1:35978, (b9-2002.71)+1:334756, (b9-2122.75)+1:42942, (b10-1856.66)+1:35978, (b10-2002.71)+1:65585, (b11-2002.71)+1:244145, (b11-2122.75)…	59	T	0	0	0	41.0277	8.08352	10.4623	2205.79	H5N4A1F2	19.939
D:\GlycoData\Hech-EThcD\EThcD-4000\raw\20190307_L1_Ag6_Zhu00015_SA_TestGly_4000_02.raw	15455	56.6237	15422	1310.27	3	3927.78	P00738	Homo sapiens	Haptoglobin	[236 to 251]	VVLHPNYSQVDIGLIK	K,L	VVLHPN[N-Glycosylation:H6N5F1 on N]YSQVDIGLIK	1	3927.78	59.5686	0	[b2+1, b4+1, b5+1, (b7-1930.69)+1, (b9-1930.69)+1, (b10-1727.61)+1, (b10-1930.69)+1, (b11-1581.56)+1, (b11-1727.61)+1, (b11-1930.69)+1, (b11-2050.73)+1, (b12-1727.61)+1, (b12-1930.69)+1, (b13-1784.63)+1, (b13-1930.69)+1, (b14-1930.69)+1, (b15-1581.56)+1, (b15-1727.61)+1, (b15-1930.69)+1];[y1+1, y2+1, y3+1, y4+1, y5+1, y6+1, y7+1, y8+1, y9+1, y10+1, (y12-1565.56)+1, (y12-1727.61)+1, (y12-1784.63)+…	[b2+1:199.14433, b4+1:449.28766, b5+1:546.33966, (b7-1930.69)+1:1026.51318, (b9-1930.69)+1:1241.61462, (b10-1727.61)+1:1543.78735, (b10-1930.69)+1:1340.68750, (b11-1581.56)+1:1804.85168, (b11-1727.61)+1:1658.80249, (b11-1930.69)+1:1455.71166, (b11-2050.73)+1:1335.66919, (b12-1727.61)+1:1771.86768, (b12-1930.69)+1:1568.80005, (b13-1784.63)+1:1771.86768, (b13-1930.69)+1:1625.81311, (b14-1930.69)+1:…	[b2+1:0.00023, b4+1:0.00058, b5+1:-0.00018, (b7-1930.69)+1:-0.01229, (b9-1930.69)+1:-0.00145, (b10-1727.61)+1:0.02349, (b10-1930.69)+1:0.00301, (b11-1581.56)+1:0.00297, (b11-1727.61)+1:0.01169, (b11-1930.69)+1:0.00022, (b11-2050.73)+1:-0.00106, (b12-1727.61)+1:-0.00719, (b12-1930.69)+1:0.00455, (b13-1784.63)+1:-0.00719, (b13-1930.69)+1:-0.00385, (b14-1930.69)+1:0.00178, (b15-1581.56)+1:0.04023, (…	[b2+1:1.15, b4+1:1.29, b5+1:-0.34, (b7-1930.69)+1:-11.98, (b9-1930.69)+1:-1.17, (b10-1727.61)+1:15.23, (b10-1930.69)+1:2.25, (b11-1581.56)+1:1.65, (b11-1727.61)+1:7.05, (b11-1930.69)+1:0.15, (b11-2050.73)+1:-0.80, (b12-1727.61)+1:-4.06, (b12-1930.69)+1:2.90, (b13-1784.63)+1:-4.06, (b13-1930.69)+1:-2.37, (b14-1930.69)+1:1.03, (b15-1581.56)+1:18.29, (b15-1727.61)+1:-13.08, (b15-1930.69)+1:1.18];[y1…	[b2+1:3302, b4+1:74973, b5+1:2545, (b7-1930.69)+1:7535, (b9-1930.69)+1:3345, (b10-1727.61)+1:3601, (b10-1930.69)+1:7372, (b11-1581.56)+1:3048, (b11-1727.61)+1:2964, (b11-1930.69)+1:24831, (b11-2050.73)+1:5458, (b12-1727.61)+1:5605, (b12-1930.69)+1:11967, (b13-1784.63)+1:5605, (b13-1930.69)+1:9951, (b14-1930.69)+1:15814, (b15-1581.56)+1:9059, (b15-1727.61)+1:3260, (b15-1930.69)+1:16734];[y1+1:6428…	59	T	0	0	0	35.045	16.1119	8.41162	2133.77	H6N5F1	28.3373
D:\GlycoData\Hech-EThcD\EThcD-4000\raw\20190307_L1_Ag6_Zhu00015_SA_TestGly_2000_02.raw	6922	27.6483	6899	1046.43	4	4181.68	P47710	Homo sapiens	Alpha-S1-casein	[66 to 82]	DTRNESTQNCVVAEPEK	K,M	DTRN[N-Glycosylation:H5N4A1F2 on N]ESTQNC[Common Fixed:Carbamidomethyl on C]VVAEPEK	2	4181.68	59.5248	0	[(b5-1856.66)+1, (b5-2122.75)+1, (b7-1653.58)+1, (b8-1799.63)+1, (b8-2002.71)+1, (b11-1637.58)+1, (b12-1637.58)+1, (b12-1799.63)+1, (b12-1856.66)+1, (b12-2002.71)+1, (b13-2002.71)+1, (b13-2122.75)+1, (b14-1856.66)+1, (b14-2002.71)+1, (b14-2122.75)+1, (b16-1653.58)+2];[y1+1, y2+1, y3+1, y4+1, y5+1, y6+1, y7+1, y8+1, y9+1, y10+1, y12+1, y13+1, (y14-1856.66)+1, (y14-2002.71)+1, (y14-2122.75)+1, (y16…	[(b5-1856.66)+1:965.41211, (b5-2122.75)+1:699.31726, (b7-1653.58)+1:1356.58093, (b8-1799.63)+1:1338.57947, (b8-2002.71)+1:1135.50623, (b11-1637.58)+1:1873.76367, (b12-1637.58)+1:1972.82019, (b12-1799.63)+1:1810.76868, (b12-1856.66)+1:1753.76367, (b12-2002.71)+1:1607.69419, (b13-2002.71)+1:1678.73157, (b13-2122.75)+1:1558.67249, (b14-1856.66)+1:1953.83008, (b14-2002.71)+1:1807.77283, (b14-2122.75)…	[(b5-1856.66)+1:0.00630, (b5-2122.75)+1:0.01054, (b7-1653.58)+1:0.01605, (b8-1799.63)+1:0.01391, (b8-2002.71)+1:0.02004, (b11-1637.58)+1:0.00331, (b12-1637.58)+1:-0.00859, (b12-1799.63)+1:-0.00728, (b12-1856.66)+1:0.00917, (b12-2002.71)+1:-0.00239, (b13-2002.71)+1:-0.00213, (b13-2122.75)+1:-0.02004, (b14-1856.66)+1:-0.00413, (b14-2002.71)+1:-0.00347, (b14-2122.75)+1:-0.00391, (b16-1653.58)+2:0.04…	[(b5-1856.66)+1:6.53, (b5-2122.75)+1:15.10, (b7-1653.58)+1:11.84, (b8-1799.63)+1:10.40, (b8-2002.71)+1:17.67, (b11-1637.58)+1:1.77, (b12-1637.58)+1:-4.36, (b12-1799.63)+1:-4.02, (b12-1856.66)+1:5.23, (b12-2002.71)+1:-1.49, (b13-2002.71)+1:-1.27, (b13-2122.75)+1:-12.86, (b14-1856.66)+1:-2.11, (b14-2002.71)+1:-1.92, (b14-2122.75)+1:-2.32, (b16-1653.58)+2:19.07];[y1+1:-0.91, y2+1:-0.67, y3+1:1.03, y…	[(b5-1856.66)+1:4047, (b5-2122.75)+1:3716, (b7-1653.58)+1:3364, (b8-1799.63)+1:4274, (b8-2002.71)+1:13622, (b11-1637.58)+1:4064, (b12-1637.58)+1:5748, (b12-1799.63)+1:11973, (b12-1856.66)+1:4208, (b12-2002.71)+1:28858, (b13-2002.71)+1:17003, (b13-2122.75)+1:3837, (b14-1856.66)+1:14859, (b14-2002.71)+1:66340, (b14-2122.75)+1:4805, (b16-1653.58)+2:300746];[y1+1:12364, y2+1:11980, y3+1:315734, y4+1:…	59	T	0	0	0	33.044	16.1446	10.3362	2205.79	H5N4A1F2	20.9655
D:\GlycoData\Hech-EThcD\EThcD-4000\raw\20190307_L1_Ag6_Zhu00015_SA_TestGly_4000_02.raw	6698	27.4019	6679	1101.2	4	4400.76	P47710	Homo sapiens	Alpha-S1-casein	[66 to 82]	DTRNESTQNCVVAEPEK	K,M	DTRN[N-Glycosylation:H6N5A1F1 on N]ESTQNC[Common Fixed:Carbamidomethyl on C]VVAEPEK	2	4400.76	59.5166	1	[(b6-1872.65)+1, (b7-1872.65)+1, (b8-1856.66)+1, (b8-2018.71)+1, (b10-2221.79)+1, (b11-1856.66)+1, (b11-2018.71)+1, (b12-2221.79)+1, (b13-2221.79)+1, (b13-2341.83)+1, (b14-1856.66)+1, (b14-2018.71)+1, (b14-2075.73)+1, (b14-2221.79)+1, (b14-2341.83)+1, (b16-2221.79)+1];[y1+1, y2+1, y3+1, y4+1, y5+1, y6+1, y7+1, y8+1, y9+1, y10+1, y12+1, (y14-1856.66)+1, (y14-2018.71)+1, (y14-2075.73)+1, (y14-2221.…	[(b6-1872.65)+1:1255.53149, (b7-1872.65)+1:1356.58875, (b8-1856.66)+1:1500.63184, (b8-2018.71)+1:1338.58118, (b10-2221.79)+1:1409.57422, (b11-1856.66)+1:1873.77246, (b11-2018.71)+1:1711.71826, (b12-2221.79)+1:1607.69604, (b13-2221.79)+1:1678.73389, (b13-2341.83)+1:1558.68335, (b14-1856.66)+1:2172.91821, (b14-2018.71)+1:2010.85706, (b14-2075.73)+1:1953.84363, (b14-2221.79)+1:1807.77326, (b14-2341.…	[(b6-1872.65)+1:0.01429, (b7-1872.65)+1:0.02386, (b8-1856.66)+1:0.01346, (b8-2018.71)+1:0.01562, (b10-2221.79)+1:0.01446, (b11-1856.66)+1:0.01210, (b11-2018.71)+1:0.01072, (b12-2221.79)+1:-0.00054, (b13-2221.79)+1:0.00019, (b13-2341.83)+1:-0.00917, (b14-1856.66)+1:0.00973, (b14-2018.71)+1:0.00139, (b14-2075.73)+1:0.00942, (b14-2221.79)+1:-0.00303, (b14-2341.83)+1:0.01257, (b16-2221.79)+1:-0.00556…	[(b6-1872.65)+1:11.39, (b7-1872.65)+1:17.60, (b8-1856.66)+1:8.98, (b8-2018.71)+1:11.68, (b10-2221.79)+1:10.26, (b11-1856.66)+1:6.46, (b11-2018.71)+1:6.27, (b12-2221.79)+1:-0.34, (b13-2221.79)+1:0.11, (b13-2341.83)+1:-5.89, (b14-1856.66)+1:4.48, (b14-2018.71)+1:0.69, (b14-2075.73)+1:4.83, (b14-2221.79)+1:-1.68, (b14-2341.83)+1:7.45, (b16-2221.79)+1:-2.74];[y1+1:-0.39, y2+1:-0.78, y3+1:1.23, y4+1:1…	[(b6-1872.65)+1:5163, (b7-1872.65)+1:12893, (b8-1856.66)+1:10882, (b8-2018.71)+1:4908, (b10-2221.79)+1:6326, (b11-1856.66)+1:11684, (b11-2018.71)+1:15399, (b12-2221.79)+1:16606, (b13-2221.79)+1:6510, (b13-2341.83)+1:5800, (b14-1856.66)+1:6742, (b14-2018.71)+1:14717, (b14-2075.73)+1:12665, (b14-2221.79)+1:47876, (b14-2341.83)+1:7952, (b16-2221.79)+1:6707];[y1+1:15371, y2+1:5560, y3+1:248257, y4+1:…	59	T	0	0	0	33.0312	16.1139	10.3714	2424.87	H6N5A1F1	19.8189
D:\GlycoData\Hech-EThcD\EThcD-4000\raw\20190307_L1_Ag6_Zhu00015_SA_TestGly_4000_01.raw	6920	28.2273	6909	1292.2	3	3873.57	P47710	Homo sapiens	Alpha-S1-casein	[66 to 82]	DTRNESTQNCVVAEPEK	K,M	DTRN[N-Glycosylation:H4N4A1F1 on N]ESTQNC[Common Fixed:Carbamidomethyl on C]VVAEPEK	2	3873.57	59.5	0	[(b5-1814.64)+1, (b7-1548.54)+1, (b8-1329.47)+1, (b8-1548.54)+1, (b9-1694.60)+1, (b12-1491.52)+1, (b12-1694.60)+1, (b13-1694.60)+1, (b14-1491.52)+1, (b14-1548.54)+1, (b14-1694.60)+1, (b14-1814.64)+1, (b16-1345.47)+2, (b16-1548.54)+2, (b16-1694.60)+1];[y1+1, y2+1, y3+1, y4+1, y5+1, y6+1, y7+1, y8+1, y9+1, y10+1, y12+1, y13+1, (y14-1491.52)+1, (y14-1548.54)+1, (y14-1694.60)+1, (y14-1814.64)+1, (y16…	[(b5-1814.64)+1:699.31757, (b7-1548.54)+1:1153.49805, (b8-1329.47)+1:1500.63953, (b8-1548.54)+1:1281.54395, (b9-1694.60)+1:1249.51636, (b12-1491.52)+1:1810.76929, (b12-1694.60)+1:1607.68937, (b13-1694.60)+1:1678.72815, (b14-1491.52)+1:2010.84546, (b14-1548.54)+1:1953.82556, (b14-1694.60)+1:1807.76961, (b14-1814.64)+1:1687.73621, (b16-1345.47)+2:1192.03033, (b16-1548.54)+2:1090.48798, (b16-1694.60…	[(b5-1814.64)+1:0.01085, (b7-1548.54)+1:0.01253, (b8-1329.47)+1:0.02115, (b8-1548.54)+1:-0.00015, (b9-1694.60)+1:-0.01275, (b12-1491.52)+1:-0.00667, (b12-1694.60)+1:-0.00721, (b13-1694.60)+1:-0.00555, (b14-1491.52)+1:-0.01021, (b14-1548.54)+1:-0.00864, (b14-1694.60)+1:-0.00668, (b14-1814.64)+1:0.00109, (b16-1345.47)+2:0.04445, (b16-1548.54)+2:0.03911, (b16-1694.60)+1:0.02190];[y1+1:-0.00018, y2+1…	[(b5-1814.64)+1:15.53, (b7-1548.54)+1:10.87, (b8-1329.47)+1:14.11, (b8-1548.54)+1:-0.12, (b9-1694.60)+1:-10.22, (b12-1491.52)+1:-3.69, (b12-1694.60)+1:-4.49, (b13-1694.60)+1:-3.31, (b14-1491.52)+1:-5.08, (b14-1548.54)+1:-4.43, (b14-1694.60)+1:-3.70, (b14-1814.64)+1:0.65, (b16-1345.47)+2:18.66, (b16-1548.54)+2:17.95, (b16-1694.60)+1:10.77];[y1+1:-1.23, y2+1:-1.56, y3+1:0.23, y4+1:-0.29, y5+1:-0.14…	[(b5-1814.64)+1:14529, (b7-1548.54)+1:23820, (b8-1329.47)+1:14618, (b8-1548.54)+1:17581, (b9-1694.60)+1:12847, (b12-1491.52)+1:62319, (b12-1694.60)+1:68923, (b13-1694.60)+1:42235, (b14-1491.52)+1:58693, (b14-1548.54)+1:25031, (b14-1694.60)+1:156771, (b14-1814.64)+1:23791, (b16-1345.47)+2:737693, (b16-1548.54)+2:1477620, (b16-1694.60)+1:16350];[y1+1:54518, y2+1:34771, y3+1:906299, y4+1:183032, y5+…	59	T	0	0	0	33.0868	16.1106	10.3026	1897.68	H4N4A1F1	13.105
D:\GlycoData\Hech-EThcD\EThcD-4000\raw\20190307_L1_Ag6_Zhu00015_SA_TestGly_4000_02.raw	16154	58.9904	16122	964.443	4	3853.74	P00738	Homo sapiens	Haptoglobin	[236 to 251]	VVLHPNYSQVDIGLIK	K,L	VVLHPN[N-Glycosylation:H5N4A1F1 on N]YSQVDIGLIK	1	3853.74	59.4839	0	[b2+1, b4+1, b5+1, (b7-1653.58)+1, (b7-1856.66)+1, (b9-1710.60)+1, (b9-1856.66)+1, (b10-1856.66)+1, (b11-1491.52)+1, (b11-1653.58)+1, (b11-1856.66)+1, (b11-1976.70)+1, (b12-1856.66)+1, (b13-1856.66)+1, (b14-1710.60)+1, (b14-1856.66)+1, (b15-1856.66)+1];[y1+1, y2+1, y3+1, y4+1, y5+1, y6+1, y7+1, y8+1, y9+1, y10+1, (y12-1491.52)+1, (y12-1653.58)+1, (y12-1710.60)+1, (y12-1856.66)+1, (y12-1976.70)+1,…	[b2+1:199.14435, b4+1:449.28731, b5+1:546.34149, (b7-1653.58)+1:1229.62354, (b7-1856.66)+1:1026.51562, (b9-1710.60)+1:1387.66333, (b9-1856.66)+1:1241.61365, (b10-1856.66)+1:1340.68079, (b11-1491.52)+1:1820.83667, (b11-1653.58)+1:1658.80676, (b11-1856.66)+1:1455.70984, (b11-1976.70)+1:1335.66870, (b12-1856.66)+1:1568.79538, (b13-1856.66)+1:1625.81545, (b14-1710.60)+1:1884.94861, (b14-1856.66)+1:17…	[b2+1:0.00024, b4+1:0.00023, b5+1:0.00165, (b7-1653.58)+1:0.01870, (b7-1856.66)+1:-0.00984, (b9-1710.60)+1:-0.01066, (b9-1856.66)+1:-0.00243, (b10-1856.66)+1:-0.00370, (b11-1491.52)+1:-0.00695, (b11-1653.58)+1:0.01596, (b11-1856.66)+1:-0.00159, (b11-1976.70)+1:-0.00155, (b12-1856.66)+1:-0.00011, (b13-1856.66)+1:-0.00151, (b14-1710.60)+1:-0.01033, (b14-1856.66)+1:-0.00222, (b15-1856.66)+1:-0.00462…	[b2+1:1.23, b4+1:0.51, b5+1:3.02, (b7-1653.58)+1:15.22, (b7-1856.66)+1:-9.60, (b9-1710.60)+1:-7.68, (b9-1856.66)+1:-1.96, (b10-1856.66)+1:-2.76, (b11-1491.52)+1:-3.82, (b11-1653.58)+1:9.63, (b11-1856.66)+1:-1.10, (b11-1976.70)+1:-1.16, (b12-1856.66)+1:-0.07, (b13-1856.66)+1:-0.93, (b14-1710.60)+1:-5.48, (b14-1856.66)+1:-1.28, (b15-1856.66)+1:-2.50];[y1+1:-0.70, y2+1:-1.64, y3+1:0.77, y4+1:0.26, y…	[b2+1:4808, b4+1:79365, b5+1:2268, (b7-1653.58)+1:3252, (b7-1856.66)+1:3789, (b9-1710.60)+1:3268, (b9-1856.66)+1:5408, (b10-1856.66)+1:6609, (b11-1491.52)+1:5234, (b11-1653.58)+1:3222, (b11-1856.66)+1:27132, (b11-1976.70)+1:5710, (b12-1856.66)+1:11912, (b13-1856.66)+1:11744, (b14-1710.60)+1:3398, (b14-1856.66)+1:13141, (b15-1856.66)+1:12736];[y1+1:10818, y2+1:20583, y3+1:5491, y4+1:34018, y5+1:76…	59	T	0	0	0	34.0385	15.1217	10.3237	2059.73	H5N4A1F1	23.6914
D:\GlycoData\Hech-EThcD\EThcD-4000\raw\20190307_L1_Ag6_Zhu00015_SA_TestGly_4000_01.raw	17889	65.0606	17871	1185.54	4	4738.12	P00738|P00739	Homo sapiens	Haptoglobin|Haptoglobin-related protein		MVSHHNLTTGATLINEQWLLTTAK	K,N	MVSHHN[N-Glycosylation:H5N4A1F1 on N]LTTGATLINEQWLLTTAK	1	4738.12	59.4748	0	[b4+1, b5+1, (b6-1856.66)+1, (b7-1653.58)+1, (b7-1856.66)+1, (b7-1976.70)+1, (b8-1856.66)+1, (b8-1976.70)+1, (b9-1856.66)+1, (b11-1856.66)+1, (b12-1856.66)+1, (b13-1653.58)+1, (b13-1856.66)+1, (b14-1856.66)+1, (b14-1976.70)+1, (b15-1856.66)+1, (b16-1856.66)+1, (b19-1856.66)+2, (b20-1856.66)+1, (b21-1856.66)+2, (b23-1507.52)+2, (b23-1710.60)+1];[y1+1, y2+1, y3+1, y4+1, y5+1, y6+1, y7+1, y8+1, y9+1…	[b4+1:455.20795, b5+1:592.26673, (b6-1856.66)+1:909.38824, (b7-1653.58)+1:1225.56689, (b7-1856.66)+1:1022.47382, (b7-1976.70)+1:902.43219, (b8-1856.66)+1:1123.52429, (b8-1976.70)+1:1003.49115, (b9-1856.66)+1:1224.58008, (b11-1856.66)+1:1352.63053, (b12-1856.66)+1:1453.67798, (b13-1653.58)+1:1769.84497, (b13-1856.66)+1:1566.75964, (b14-1856.66)+1:1679.84162, (b14-1976.70)+1:1559.78442, (b15-1856.6…	[b4+1:0.00083, b5+1:0.00071, (b6-1856.66)+1:-0.00008, (b7-1653.58)+1:0.01514, (b7-1856.66)+1:0.00143, (b7-1976.70)+1:0.00098, (b8-1856.66)+1:0.00422, (b8-1976.70)+1:0.01226, (b9-1856.66)+1:0.01233, (b11-1856.66)+1:0.00421, (b12-1856.66)+1:0.00398, (b13-1653.58)+1:0.00753, (b13-1856.66)+1:0.00158, (b14-1856.66)+1:-0.00051, (b14-1976.70)+1:-0.01653, (b15-1856.66)+1:-0.00554, (b16-1856.66)+1:0.00057…	[b4+1:1.83, b5+1:1.19, (b6-1856.66)+1:-0.09, (b7-1653.58)+1:12.36, (b7-1856.66)+1:1.40, (b7-1976.70)+1:1.09, (b8-1856.66)+1:3.76, (b8-1976.70)+1:12.23, (b9-1856.66)+1:10.08, (b11-1856.66)+1:3.11, (b12-1856.66)+1:2.74, (b13-1653.58)+1:4.26, (b13-1856.66)+1:1.01, (b14-1856.66)+1:-0.30, (b14-1976.70)+1:-10.60, (b15-1856.66)+1:-3.09, (b16-1856.66)+1:0.30, (b19-1856.66)+2:2.67, (b20-1856.66)+1:-1.80, …	[b4+1:9147, b5+1:35603, (b6-1856.66)+1:10480, (b7-1653.58)+1:9759, (b7-1856.66)+1:29791, (b7-1976.70)+1:4361, (b8-1856.66)+1:15059, (b8-1976.70)+1:3898, (b9-1856.66)+1:9675, (b11-1856.66)+1:18626, (b12-1856.66)+1:10470, (b13-1653.58)+1:8938, (b13-1856.66)+1:19614, (b14-1856.66)+1:36390, (b14-1976.70)+1:5911, (b15-1856.66)+1:5197, (b16-1856.66)+1:11073, (b19-1856.66)+2:22281, (b20-1856.66)+1:7704,…	59	T	0	0	0	41.0598	8.10823	10.3068	2059.73	H5N4A1F1	23.4702
D:\GlycoData\Hech-EThcD\EThcD-4000\raw\20190307_L1_Ag6_Zhu00015_SA_TestGly_2000_01.raw	17447	61.5837	17428	1242.54	3	3724.61	P01876	Homo sapiens	Ig alpha-1 chain C region	[332 to 353]	LAGKPTHVNVSVVMAEVDGTCY	R,-	LAGKPTHVN[N-Glycosylation:H6N2 on N]VSVVMAEVDGTC[Common Fixed:Carbamidomethyl on C]Y	2	3724.61	59.4254	0	[b2+1, b4+1, b6+1, b7+1, b8+1, (b9-1175.40)+1, (b10-972.32)+1, (b10-1175.40)+1, (b10-1295.44)+1, (b11-810.26)+1, (b11-1175.40)+1, (b12-810.26)+1, (b12-972.32)+1, (b12-1175.40)+2, (b12-1295.44)+1, (b13-810.26)+1, (b13-1175.40)+1, (b13-1295.44)+1, (b14-1175.40)+1, (b14-1295.44)+1, (b15-972.32)+1, (b15-1175.40)+1, (b16-1175.40)+1, (b16-1295.44)+2, (b17-1175.40)+1, (b18-1175.40)+2, (b19-972.32)+2, (b…	[b2+1:185.12836, b4+1:370.24552, b6+1:568.34497, b7+1:705.40417, b8+1:804.47283, (b9-1175.40)+1:1121.59155, (b10-972.32)+1:1423.73877, (b10-1175.40)+1:1220.66108, (b10-1295.44)+1:1100.62305, (b11-810.26)+1:1672.85486, (b11-1175.40)+1:1307.69479, (b12-810.26)+1:1771.88672, (b12-972.32)+1:1609.84575, (b12-1175.40)+2:703.88564, (b12-1295.44)+1:1286.72534, (b13-810.26)+1:1870.96021, (b13-1175.40)+1:1…	[b2+1:-0.00010, b4+1:0.00064, b6+1:-0.00035, b7+1:-0.00006, b8+1:0.00018, (b9-1175.40)+1:-0.00339, (b10-972.32)+1:-0.00396, (b10-1175.40)+1:-0.00228, (b10-1295.44)+1:0.00087, (b11-810.26)+1:0.02728, (b11-1175.40)+1:-0.00060, (b12-810.26)+1:-0.00927, (b12-972.32)+1:0.00257, (b12-1175.40)+2:0.00020, (b12-1295.44)+1:0.00272, (b13-810.26)+1:-0.00420, (b13-1175.40)+1:-0.00054, (b13-1295.44)+1:-0.00218…	[b2+1:-0.53, b4+1:1.74, b6+1:-0.62, b7+1:-0.09, b8+1:0.22, (b9-1175.40)+1:-3.03, (b10-972.32)+1:-2.78, (b10-1175.40)+1:-1.87, (b10-1295.44)+1:0.79, (b11-810.26)+1:16.32, (b11-1175.40)+1:-0.46, (b12-810.26)+1:-5.24, (b12-972.32)+1:1.60, (b12-1175.40)+2:0.14, (b12-1295.44)+1:2.11, (b13-810.26)+1:-2.25, (b13-1175.40)+1:-0.36, (b13-1295.44)+1:-1.57, (b14-1175.40)+1:-1.38, (b14-1295.44)+1:-4.58, (b15-…	[b2+1:3512, b4+1:15388, b6+1:10139, b7+1:22669, b8+1:71666, (b9-1175.40)+1:14574, (b10-972.32)+1:7693, (b10-1175.40)+1:51432, (b10-1295.44)+1:4837, (b11-810.26)+1:4258, (b11-1175.40)+1:18566, (b12-810.26)+1:5402, (b12-972.32)+1:15073, (b12-1175.40)+2:14785, (b12-1295.44)+1:6043, (b13-810.26)+1:9853, (b13-1175.40)+1:132719, (b13-1295.44)+1:8927, (b14-1175.40)+1:68692, (b14-1295.44)+1:5704, (b15-97…	59	T	0	0	0	46.1534	5.0645	8.20752	1378.48	H6N2	12.9081
D:\GlycoData\Hech-EThcD\EThcD-4000\raw\20190307_L1_Ag6_Zhu00015_SA_TestGly_4000_02.raw	15490	56.743	15458	1104.06	5	5515.28	P06858	Homo sapiens	Lipoprotein lipase	[45 to 74]	TPEDTAEDTCHLIPGVAESVATCHFNHSSK	R,T	TPEDTAEDTC[Common Fixed:Carbamidomethyl on C]HLIPGVAESVATC[Common Fixed:Carbamidomethyl on C]HFN[N-Glycosylation:H5N4A1F2 on N]HSSK	3	5515.26	59.4191	0	[b2+1, b3+1, b4+1, b5+1, b7+1, b8+1, b9+1, b10+1, b11+2, b12+2, b13+2, b15+1, b18+1, b20+1, (b29-1653.58)+3, (b29-1856.66)+3];[y3+1, y4+1, (y5-1653.58)+1, (y5-2002.71)+1, (y6-1637.58)+1, (y6-1653.58)+1, (y6-1799.63)+1, (y6-2002.71)+1, (y7-2002.71)+1, (y8-2002.71)+1, (y9-1799.63)+1, (y9-1856.66)+1, (y9-2002.71)+1, (y9-2122.75)+1, (y10-1799.63)+1, (y10-2002.71)+1, (y10-2122.75)+1, (y12-2002.71)+1, …	[b2+1:199.10779, b3+1:328.15045, b4+1:443.17830, b5+1:544.22525, b7+1:744.30518, b8+1:859.33285, b9+1:960.38068, b10+1:1120.41150, b11+2:629.23960, b12+2:685.78127, b13+2:742.32356, b15+1:1637.71289, b18+1:1936.86450, b20+1:2122.94189, (b29-1653.58)+3:1239.55057, (b29-1856.66)+3:1171.85713];[y3+1:321.17706, y4+1:458.23618, (y5-1653.58)+1:1124.48303, (y5-2002.71)+1:775.36444, (y6-1637.58)+1:1287.5…	[b2+1:0.00007, b3+1:0.00014, b4+1:0.00105, b5+1:0.00031, b7+1:0.00054, b8+1:0.00127, b9+1:0.00141, b10+1:0.00159, b11+2:0.00310, b12+2:0.00238, b13+2:0.00290, b15+1:0.00171, b18+1:0.00520, b20+1:-0.01785, (b29-1653.58)+3:0.05210, (b29-1856.66)+3:0.05116];[y3+1:0.00020, y4+1:0.00040, (y5-1653.58)+1:-0.01232, (y5-2002.71)+1:0.00637, (y6-1637.58)+1:-0.00679, (y6-1653.58)+1:-0.00566, (y6-1799.63)+1:-…	[b2+1:0.35, b3+1:0.43, b4+1:2.37, b5+1:0.58, b7+1:0.72, b8+1:1.47, b9+1:1.47, b10+1:1.42, b11+2:2.47, b12+2:1.74, b13+2:1.95, b15+1:1.05, b18+1:2.69, b20+1:-8.41, (b29-1653.58)+3:14.02, (b29-1856.66)+3:14.56];[y3+1:0.63, y4+1:0.88, (y5-1653.58)+1:-10.96, (y5-2002.71)+1:8.23, (y6-1637.58)+1:-5.28, (y6-1653.58)+1:-4.45, (y6-1799.63)+1:-5.97, (y6-2002.71)+1:0.43, (y7-2002.71)+1:6.30, (y8-2002.71)+1:…	[b2+1:8101, b3+1:6950, b4+1:11262, b5+1:7955, b7+1:7590, b8+1:20029, b9+1:5330, b10+1:7123, b11+2:32617, b12+2:40580, b13+2:20479, b15+1:4493, b18+1:5042, b20+1:5062, (b29-1653.58)+3:40336, (b29-1856.66)+3:142149];[y3+1:8304, y4+1:8779, (y5-1653.58)+1:2911, (y5-2002.71)+1:3666, (y6-1637.58)+1:4478, (y6-1653.58)+1:6775, (y6-1799.63)+1:4318, (y6-2002.71)+1:7462, (y7-2002.71)+1:2746, (y8-2002.71)+1:…	59	T	0	0	0	43.0645	6.03584	10.3187	2205.79	H5N4A1F2	16.2129
D:\GlycoData\Hech-EThcD\EThcD-4000\raw\20190307_L1_Ag6_Zhu00015_SA_TestGly_4000_01.raw	15135	55.8053	15116	1211.89	3	3632.63	P01024	Homo sapiens	Complement C3	[74 to 94]	TVLTPATNHMGNVTFTIPANR	K,E	TVLTPATNHMGN[N-Glycosylation:H6N2 on N]VTFTIPANR	1	3632.63	59.4158	0	[b2+1, b3+1, b4+1, b6+1, b7+1, b8+1, b9+1, b10+1, b11+1, (b12-1175.40)+1, (b12-1295.44)+1, (b13-1175.40)+1, (b14-1175.40)+1, (b15-1175.40)+1, (b15-1295.44)+1, (b16-1175.40)+1, (b17-1175.40)+1];[y1+1, y2+1, y3+1, y4+1, y5+1, y6+1, y7+1, y8+1, y9+1, (y10-1175.40)+1, (y11-972.32)+1, (y11-1175.40)+1, (y12-810.26)+1, (y12-1175.40)+1, (y12-1295.44)+1, (y13-810.26)+1, (y13-1175.40)+1, (y14-1175.40)+1, (…	[b2+1:201.12373, b3+1:314.20822, b4+1:415.25600, b6+1:583.34741, b7+1:684.39227, b8+1:798.43701, b9+1:935.49448, b10+1:1066.53630, b11+1:1123.55786, (b12-1175.40)+1:1440.68066, (b12-1295.44)+1:1320.66028, (b13-1175.40)+1:1539.74683, (b14-1175.40)+1:1640.79443, (b15-1175.40)+1:1787.86711, (b15-1295.44)+1:1667.80249, (b16-1175.40)+1:1888.89880, (b17-1175.40)+1:2001.98967];[y1+1:175.11916, y2+1:289.…	[b2+1:0.00036, b3+1:0.00079, b4+1:0.00089, b6+1:0.00242, b7+1:-0.00039, b8+1:0.00142, b9+1:-0.00003, b10+1:0.00131, b11+1:0.00141, (b12-1175.40)+1:0.00191, (b12-1295.44)+1:0.02271, (b13-1175.40)+1:-0.00034, (b14-1175.40)+1:-0.00041, (b15-1175.40)+1:0.00385, (b15-1295.44)+1:-0.01959, (b16-1175.40)+1:-0.01213, (b17-1175.40)+1:-0.00533];[y1+1:0.00020, y2+1:-0.00026, y3+1:0.00148, y4+1:0.00066, y5+1:…	[b2+1:1.78, b3+1:2.53, b4+1:2.14, b6+1:4.16, b7+1:-0.58, b8+1:1.78, b9+1:-0.03, b10+1:1.23, b11+1:1.25, (b12-1175.40)+1:1.33, (b12-1295.44)+1:17.21, (b13-1175.40)+1:-0.22, (b14-1175.40)+1:-0.25, (b15-1175.40)+1:2.15, (b15-1295.44)+1:-11.75, (b16-1175.40)+1:-6.43, (b17-1175.40)+1:-2.66];[y1+1:1.17, y2+1:-0.90, y3+1:4.11, y4+1:1.44, y5+1:0.42, y6+1:1.46, y7+1:2.18, y8+1:1.14, y9+1:0.07, (y10-1175.4…	[b2+1:103387, b3+1:51888, b4+1:57933, b6+1:4317, b7+1:3413, b8+1:4399, b9+1:23214, b10+1:27650, b11+1:11035, (b12-1175.40)+1:10720, (b12-1295.44)+1:7081, (b13-1175.40)+1:22623, (b14-1175.40)+1:6801, (b15-1175.40)+1:11140, (b15-1295.44)+1:4294, (b16-1175.40)+1:11404, (b17-1175.40)+1:35192];[y1+1:16436, y2+1:6968, y3+1:8187, y4+1:342623, y5+1:38877, y6+1:62838, y7+1:58434, y8+1:97373, y9+1:24972, (…	59	T	0	0	0	45.155	6.11858	8.14217	1378.48	H6N2	18.0215
D:\GlycoData\Hech-EThcD\EThcD-4000\raw\20190307_L1_Ag6_Zhu00015_SA_TestGly_2000_02.raw	17297	60.6482	17268	1153.18	3	3456.53	P01833	Homo sapiens	Polymeric immunoglobulin receptor	[466 to 479]	VPGNVTAVLGETLK	K,V	VPGN[N-Glycosylation:H5N4A1F1 on N]VTAVLGETLK	1	3456.53	58.5991	0	[b2+1, b3+1, (b4-1856.66)+1, (b4-1976.70)+1, (b5-1856.66)+1, (b5-1976.70)+1, (b6-1856.66)+1, (b7-1856.66)+1, (b8-1491.52)+1, (b8-1856.66)+1, (b8-1976.70)+1, (b9-1856.66)+1, (b9-1976.70)+1, (b10-1856.66)+1, (b11-1856.66)+1, (b11-1976.70)+1, (b12-1856.66)+1, (b12-1976.70)+1, (b13-1856.66)+1, (b13-1976.70)+1];[y1+1, y2+1, y3+1, y4+1, y5+1, y6+1, y7+1, y8+1, y9+1, y10+1, (y11-1653.58)+1, (y11-1856.66…	[b2+1:197.12834, b3+1:254.14906, (b4-1856.66)+1:571.27313, (b4-1976.70)+1:451.23102, (b5-1856.66)+1:670.34216, (b5-1976.70)+1:550.29712, (b6-1856.66)+1:771.38855, (b7-1856.66)+1:842.42944, (b8-1491.52)+1:1306.63037, (b8-1856.66)+1:941.49521, (b8-1976.70)+1:821.45239, (b9-1856.66)+1:1054.57996, (b9-1976.70)+1:934.55017, (b10-1856.66)+1:1111.59790, (b11-1856.66)+1:1240.64325, (b11-1976.70)+1:1120.5…	[b2+1:-0.00011, b3+1:-0.00085, (b4-1856.66)+1:0.00092, (b4-1976.70)+1:-0.00002, (b5-1856.66)+1:0.00153, (b5-1976.70)+1:-0.00233, (b6-1856.66)+1:0.00024, (b7-1856.66)+1:0.00402, (b8-1491.52)+1:0.00435, (b8-1856.66)+1:0.00138, (b8-1976.70)+1:-0.00026, (b9-1856.66)+1:0.00206, (b9-1976.70)+1:0.01345, (b10-1856.66)+1:-0.00146, (b11-1856.66)+1:0.00129, (b11-1976.70)+1:-0.00141, (b12-1856.66)+1:0.00287,…	[b2+1:-0.57, b3+1:-3.38, (b4-1856.66)+1:1.61, (b4-1976.70)+1:-0.04, (b5-1856.66)+1:2.29, (b5-1976.70)+1:-4.24, (b6-1856.66)+1:0.31, (b7-1856.66)+1:4.78, (b8-1491.52)+1:3.33, (b8-1856.66)+1:1.46, (b8-1976.70)+1:-0.32, (b9-1856.66)+1:1.95, (b9-1976.70)+1:14.41, (b10-1856.66)+1:-1.32, (b11-1856.66)+1:1.04, (b11-1976.70)+1:-1.26, (b12-1856.66)+1:2.14, (b12-1976.70)+1:-9.51, (b13-1856.66)+1:0.02, (b13…	[b2+1:9249, b3+1:5621, (b4-1856.66)+1:25363, (b4-1976.70)+1:8070, (b5-1856.66)+1:17410, (b5-1976.70)+1:6621, (b6-1856.66)+1:10372, (b7-1856.66)+1:40120, (b8-1491.52)+1:4968, (b8-1856.66)+1:62587, (b8-1976.70)+1:7594, (b9-1856.66)+1:49109, (b9-1976.70)+1:8342, (b10-1856.66)+1:14995, (b11-1856.66)+1:49112, (b11-1976.70)+1:25051, (b12-1856.66)+1:25594, (b12-1976.70)+1:5872, (b13-1856.66)+1:46109, (b…	58	T	0	0	0	40.0395	8.11421	10.4453	2059.73	H5N4A1F1	23.8375
D:\GlycoData\Hech-EThcD\EThcD-4000\raw\20190307_L1_Ag6_Zhu00015_SA_TestGly_2000_02.raw	6764	27.1411	6748	1195.17	3	3582.48	P47710	Homo sapiens	Alpha-S1-casein	[66 to 82]	DTRNESTQNCVVAEPEK	K,M	DTRN[N-Glycosylation:H4N4F1 on N]ESTQNC[Common Fixed:Carbamidomethyl on C]VVAEPEK	2	3582.48	58.5788	0	[(b5-1200.43)+1, (b5-1403.51)+1, (b8-1038.38)+1, (b8-1403.51)+1, (b9-1403.51)+1, (b10-1403.51)+1, (b11-1054.37)+1, (b11-1200.43)+1, (b12-1038.38)+1, (b12-1200.43)+1, (b12-1257.45)+1, (b12-1403.51)+1, (b13-1257.45)+1, (b13-1403.51)+1, (b13-1523.55)+1, (b14-1257.45)+1, (b14-1403.51)+1, (b14-1523.55)+1, (b16-1054.37)+2];[y1+1, y2+1, y3+1, y4+1, y5+1, y6+1, y7+1, y8+1, y9+1, y10+1, y12+1, y13+1, (y14…	[(b5-1200.43)+1:1022.44080, (b5-1403.51)+1:819.35162, (b8-1038.38)+1:1500.62048, (b8-1403.51)+1:1135.50293, (b9-1403.51)+1:1249.52380, (b10-1403.51)+1:1409.57410, (b11-1054.37)+1:1857.74060, (b11-1200.43)+1:1711.70544, (b12-1038.38)+1:1972.84143, (b12-1200.43)+1:1810.77026, (b12-1257.45)+1:1753.75085, (b12-1403.51)+1:1607.69334, (b13-1257.45)+1:1824.79321, (b13-1403.51)+1:1678.73215, (b13-1523.55…	[(b5-1200.43)+1:0.01353, (b5-1403.51)+1:0.00372, (b8-1038.38)+1:0.00211, (b8-1403.51)+1:0.01675, (b9-1403.51)+1:-0.00531, (b10-1403.51)+1:0.01434, (b11-1054.37)+1:-0.02485, (b11-1200.43)+1:-0.00210, (b12-1038.38)+1:0.01265, (b12-1200.43)+1:-0.00569, (b12-1257.45)+1:-0.00364, (b12-1403.51)+1:-0.00325, (b13-1257.45)+1:0.00160, (b13-1403.51)+1:-0.00155, (b13-1523.55)+1:-0.03005, (b14-1257.45)+1:-0.0…	[(b5-1200.43)+1:13.24, (b5-1403.51)+1:4.55, (b8-1038.38)+1:1.41, (b8-1403.51)+1:14.76, (b9-1403.51)+1:-4.25, (b10-1403.51)+1:10.18, (b11-1054.37)+1:-13.39, (b11-1200.43)+1:-1.23, (b12-1038.38)+1:6.42, (b12-1200.43)+1:-3.15, (b12-1257.45)+1:-2.08, (b12-1403.51)+1:-2.02, (b13-1257.45)+1:0.88, (b13-1403.51)+1:-0.92, (b13-1523.55)+1:-19.29, (b14-1257.45)+1:-2.18, (b14-1403.51)+1:-1.40, (b14-1523.55)+…	[(b5-1200.43)+1:25216, (b5-1403.51)+1:23046, (b8-1038.38)+1:45381, (b8-1403.51)+1:60029, (b9-1403.51)+1:23075, (b10-1403.51)+1:44710, (b11-1054.37)+1:29900, (b11-1200.43)+1:34362, (b12-1038.38)+1:22382, (b12-1200.43)+1:52728, (b12-1257.45)+1:41940, (b12-1403.51)+1:123821, (b13-1257.45)+1:24799, (b13-1403.51)+1:105174, (b13-1523.55)+1:25227, (b14-1257.45)+1:107358, (b14-1403.51)+1:369078, (b14-152…	58	T	0	0	0	37.0839	13.1503	8.34462	1606.59	H4N4F1	13.7604
D:\GlycoData\Hech-EThcD\EThcD-4000\raw\20190307_L1_Ag6_Zhu00015_SA_TestGly_4000_01.raw	21922	78.6283	21902	1039.44	4	4153.74	P02788	Homo sapiens	Lactotransferrin	[485 to 503]	TAGWNIPMGLLFNQTGSCK	R,F	TAGWNIPMGLLFN[N-Glycosylation:H5N4A1F1 on N]QTGSC[Common Fixed:Carbamidomethyl on C]K	2	4153.74	58.5761	0	[b2+1, b3+1, b4+1, b5+1, b6+1, b7+1, b8+1, b9+1, b10+1, b11+1, b12+1, (b14-1856.66)+1, (b15-1856.66)+1, (b18-1710.60)+2];[y1+1, y2+1, y3+1, y4+1, y5+1, y6+1, (y7-1653.58)+1, (y7-1856.66)+1, (y7-1976.70)+1, (y8-1491.52)+1, (y8-1653.58)+1, (y8-1710.60)+1, (y8-1856.66)+1, (y9-1653.58)+1, (y9-1856.66)+1, (y10-1856.66)+1, (y11-1653.58)+1, (y11-1856.66)+1, (y11-1976.70)+1, (y12-1856.66)+1, (y12-1976.70…	[b2+1:173.09186, b3+1:230.11348, b4+1:416.19284, b5+1:530.23660, b6+1:643.32083, b7+1:740.37317, b8+1:871.41522, b9+1:928.43408, b10+1:1041.51785, b11+1:1154.60292, b12+1:1301.67105, (b14-1856.66)+1:1746.85510, (b15-1856.66)+1:1847.88818, (b18-1710.60)+2:1149.54737];[y1+1:147.11301, y2+1:307.14383, y3+1:394.17599, y4+1:451.19747, y5+1:552.24585, y6+1:680.30383, (y7-1653.58)+1:1200.50439, (y7-1856…	[b2+1:-0.00021, b3+1:-0.00005, b4+1:-0.00000, b5+1:0.00083, b6+1:0.00100, b7+1:0.00057, b8+1:0.00213, b9+1:-0.00047, b10+1:-0.00077, b11+1:0.00025, b12+1:-0.00004, (b14-1856.66)+1:0.00314, (b15-1856.66)+1:-0.01146, (b18-1710.60)+2:0.04577];[y1+1:0.00020, y2+1:0.00038, y3+1:0.00051, y4+1:0.00052, y5+1:0.00123, y6+1:0.00063, (y7-1653.58)+1:-0.00047, (y7-1856.66)+1:0.00198, (y7-1976.70)+1:-0.00303, …	[b2+1:-1.23, b3+1:-0.23, b4+1:-0.01, b5+1:1.56, b6+1:1.55, b7+1:0.77, b8+1:2.45, b9+1:-0.50, b10+1:-0.74, b11+1:0.21, b12+1:-0.03, (b14-1856.66)+1:1.80, (b15-1856.66)+1:-6.21, (b18-1710.60)+2:19.93];[y1+1:1.39, y2+1:1.23, y3+1:1.31, y4+1:1.16, y5+1:2.22, y6+1:0.93, (y7-1653.58)+1:-0.40, (y7-1856.66)+1:1.99, (y7-1976.70)+1:-3.46, (y8-1491.52)+1:4.93, (y8-1653.58)+1:-6.01, (y8-1710.60)+1:10.46, (y8…	[b2+1:6309, b3+1:11222, b4+1:42313, b5+1:93309, b6+1:418684, b7+1:12281, b8+1:30458, b9+1:12489, b10+1:50701, b11+1:34434, b12+1:29287, (b14-1856.66)+1:5213, (b15-1856.66)+1:6232, (b18-1710.60)+2:155206];[y1+1:7949, y2+1:25223, y3+1:20632, y4+1:59037, y5+1:60361, y6+1:33938, (y7-1653.58)+1:8227, (y7-1856.66)+1:46520, (y7-1976.70)+1:3802, (y8-1491.52)+1:5774, (y8-1653.58)+1:10896, (y8-1710.60)+1:5…	58	T	0	0	0	44.103	4.01775	10.4553	2059.73	H5N4A1F1	19.1273
D:\GlycoData\Hech-EThcD\EThcD-4000\raw\20190307_L1_Ag6_Zhu00015_SA_TestGly_2000_01.raw	15596	55.6395	15579	1265.9	3	3794.69	P01024	Homo sapiens	Complement C3	[74 to 94]	TVLTPATNHMGNVTFTIPANR	K,E	TVLTPATNHMGN[N-Glycosylation:H7N2 on N]VTFTIPANR	1	3794.68	58.3998	0	[b2+1, b3+1, b4+1, b6+1, b7+1, b8+1, b9+1, b10+1, b11+1, (b12-1337.45)+1, (b13-1337.45)+1, (b13-1457.49)+1, (b14-1337.45)+1, (b15-1337.45)+1, (b15-1457.49)+1, (b16-1337.45)+1];[y1+1, y2+1, y3+1, y4+1, y5+1, y6+1, y7+1, y8+1, y9+1, (y10-1337.45)+1, (y11-1134.37)+1, (y11-1337.45)+1, (y12-972.32)+1, (y12-1134.37)+1, (y12-1337.45)+1, (y13-972.32)+2, (y13-1337.45)+1, (y14-1337.45)+1, (y15-1337.45)+1, …	[b2+1:201.12364, b3+1:314.20769, b4+1:415.25606, b6+1:583.34583, b7+1:684.38885, b8+1:798.43494, b9+1:935.49430, b10+1:1066.53582, b11+1:1123.55566, (b12-1337.45)+1:1440.67590, (b13-1337.45)+1:1539.74820, (b13-1457.49)+1:1419.70728, (b14-1337.45)+1:1640.79065, (b15-1337.45)+1:1787.86070, (b15-1457.49)+1:1667.81213, (b16-1337.45)+1:1888.90433];[y1+1:175.11900, y2+1:289.16141, y3+1:360.19885, y4+1:…	[b2+1:0.00027, b3+1:0.00026, b4+1:0.00095, b6+1:0.00084, b7+1:-0.00381, b8+1:-0.00066, b9+1:-0.00021, b10+1:0.00082, b11+1:-0.00079, (b12-1337.45)+1:-0.00285, (b13-1337.45)+1:0.00104, (b13-1457.49)+1:0.00129, (b14-1337.45)+1:-0.00420, (b15-1337.45)+1:-0.00256, (b15-1457.49)+1:-0.00995, (b16-1337.45)+1:-0.00660];[y1+1:0.00005, y2+1:-0.00047, y3+1:-0.00014, y4+1:0.00014, y5+1:0.00027, y6+1:0.00000,…	[b2+1:1.36, b3+1:0.82, b4+1:2.29, b6+1:1.44, b7+1:-5.58, b8+1:-0.83, b9+1:-0.23, b10+1:0.77, b11+1:-0.71, (b12-1337.45)+1:-1.98, (b13-1337.45)+1:0.67, (b13-1457.49)+1:0.91, (b14-1337.45)+1:-2.56, (b15-1337.45)+1:-1.43, (b15-1457.49)+1:-5.97, (b16-1337.45)+1:-3.50];[y1+1:0.29, y2+1:-1.64, y3+1:-0.39, y4+1:0.30, y5+1:0.47, y6+1:0.00, y7+1:0.46, y8+1:0.28, y9+1:1.37, (y10-1337.45)+1:1.01, (y11-1134.…	[b2+1:254444, b3+1:122408, b4+1:144614, b6+1:8658, b7+1:8791, b8+1:14523, b9+1:83686, b10+1:82072, b11+1:33319, (b12-1337.45)+1:22508, (b13-1337.45)+1:30256, (b13-1457.49)+1:10777, (b14-1337.45)+1:31478, (b15-1337.45)+1:27529, (b15-1457.49)+1:12847, (b16-1337.45)+1:25097];[y1+1:52461, y2+1:8333, y3+1:17410, y4+1:955945, y5+1:135311, y6+1:192560, y7+1:148097, y8+1:236302, y9+1:58139, (y10-1337.45)…	58	T	0	0	0	43.1454	7.13267	8.12172	1540.53	H7N2	14.9256
D:\GlycoData\Hech-EThcD\EThcD-4000\raw\20190307_L1_Ag6_Zhu00015_SA_TestGly_2000_01.raw	15892	56.5775	15868	1310.27	3	3927.78	P00738	Homo sapiens	Haptoglobin	[236 to 251]	VVLHPNYSQVDIGLIK	K,L	VVLHPN[N-Glycosylation:H6N5F1 on N]YSQVDIGLIK	1	3927.78	57.6068	0	[b2+1, b4+1, (b7-1727.61)+1, (b7-1930.69)+1, (b8-1930.69)+1, (b9-1930.69)+1, (b10-1930.69)+1, (b11-1727.61)+1, (b11-1930.69)+1, (b11-2050.73)+1, (b12-1930.69)+1, (b13-1930.69)+1, (b14-1727.61)+1, (b14-1930.69)+1, (b15-1784.63)+1, (b15-1930.69)+1];[y1+1, y2+1, y3+1, y4+1, y5+1, y6+1, y7+1, y8+1, y9+1, y10+1, (y12-1565.56)+1, (y12-1727.61)+1, (y12-1784.63)+1, (y12-1930.69)+1, (y12-2050.73)+1, (y14-…	[b2+1:199.14362, b4+1:449.28740, (b7-1727.61)+1:1229.62073, (b7-1930.69)+1:1026.51843, (b8-1930.69)+1:1113.56335, (b9-1930.69)+1:1241.61560, (b10-1930.69)+1:1340.68591, (b11-1727.61)+1:1658.79639, (b11-1930.69)+1:1455.71069, (b11-2050.73)+1:1335.66309, (b12-1930.69)+1:1568.79285, (b13-1930.69)+1:1625.81604, (b14-1727.61)+1:1941.99194, (b14-1930.69)+1:1738.89819, (b15-1784.63)+1:1998.08264, (b15-1…	[b2+1:-0.00049, b4+1:0.00032, (b7-1727.61)+1:0.01589, (b7-1930.69)+1:-0.00704, (b8-1930.69)+1:0.00586, (b9-1930.69)+1:-0.00048, (b10-1930.69)+1:0.00142, (b11-1727.61)+1:0.00558, (b11-1930.69)+1:-0.00074, (b11-2050.73)+1:-0.00717, (b12-1930.69)+1:-0.00265, (b13-1930.69)+1:-0.00092, (b14-1727.61)+1:0.01155, (b14-1930.69)+1:-0.00283, (b15-1784.63)+1:0.03964, (b15-1930.69)+1:-0.00987];[y1+1:-0.00004,…	[b2+1:-2.47, b4+1:0.72, (b7-1727.61)+1:12.93, (b7-1930.69)+1:-6.86, (b8-1930.69)+1:5.26, (b9-1930.69)+1:-0.38, (b10-1930.69)+1:1.06, (b11-1727.61)+1:3.37, (b11-1930.69)+1:-0.51, (b11-2050.73)+1:-5.37, (b12-1930.69)+1:-1.69, (b13-1930.69)+1:-0.57, (b14-1727.61)+1:5.95, (b14-1930.69)+1:-1.63, (b15-1784.63)+1:19.85, (b15-1930.69)+1:-5.33];[y1+1:-0.29, y2+1:-0.47, y3+1:0.36, y4+1:-0.06, y5+1:0.92, y6…	[b2+1:4046, b4+1:95084, (b7-1727.61)+1:4392, (b7-1930.69)+1:6518, (b8-1930.69)+1:4791, (b9-1930.69)+1:4330, (b10-1930.69)+1:10469, (b11-1727.61)+1:7819, (b11-1930.69)+1:32971, (b11-2050.73)+1:16551, (b12-1930.69)+1:15024, (b13-1930.69)+1:17252, (b14-1727.61)+1:3680, (b14-1930.69)+1:18960, (b15-1784.63)+1:201577, (b15-1930.69)+1:15232];[y1+1:8412, y2+1:21436, y3+1:9499, y4+1:51200, y5+1:101306, y6…	57	T	0	0	0	33.0581	16.1132	8.43547	2133.77	H6N5F1	28.8811
D:\GlycoData\Hech-EThcD\EThcD-4000\raw\20190307_L1_Ag6_Zhu00015_SA_TestGly_4000_01.raw	16604	60.7483	16589	1153.19	3	3456.54	P01833	Homo sapiens	Polymeric immunoglobulin receptor	[466 to 479]	VPGNVTAVLGETLK	K,V	VPGN[N-Glycosylation:H5N4A1F1 on N]VTAVLGETLK	1	3456.53	57.5902	0	[b2+1, (b4-1856.66)+1, (b5-1856.66)+1, (b5-1976.70)+1, (b6-1856.66)+1, (b7-1856.66)+1, (b7-1976.70)+1, (b8-1856.66)+1, (b8-1976.70)+1, (b9-1856.66)+1, (b9-1976.70)+1, (b10-1856.66)+1, (b11-1856.66)+1, (b11-1976.70)+1, (b12-1856.66)+1, (b13-1856.66)+1];[y1+1, y2+1, y3+1, y4+1, y5+1, y6+1, y7+1, y8+1, y9+1, y10+1, (y11-1653.58)+1, (y11-1856.66)+1, (y12-1491.52)+1, (y12-1653.58)+1, (y12-1710.60)+1, …	[b2+1:197.12840, (b4-1856.66)+1:571.27271, (b5-1856.66)+1:670.34186, (b5-1976.70)+1:550.30109, (b6-1856.66)+1:771.38965, (b7-1856.66)+1:842.42822, (b7-1976.70)+1:722.39130, (b8-1856.66)+1:941.49668, (b8-1976.70)+1:821.45129, (b9-1856.66)+1:1054.57852, (b9-1976.70)+1:934.55072, (b10-1856.66)+1:1111.59668, (b11-1856.66)+1:1240.64401, (b11-1976.70)+1:1120.59705, (b12-1856.66)+1:1341.68970, (b13-1856…	[b2+1:-0.00005, (b4-1856.66)+1:0.00049, (b5-1856.66)+1:0.00123, (b5-1976.70)+1:0.00164, (b6-1856.66)+1:0.00134, (b7-1856.66)+1:0.00280, (b7-1976.70)+1:0.00705, (b8-1856.66)+1:0.00284, (b8-1976.70)+1:-0.00136, (b9-1856.66)+1:0.00062, (b9-1976.70)+1:0.01400, (b10-1856.66)+1:-0.00268, (b11-1856.66)+1:0.00205, (b11-1976.70)+1:-0.00373, (b12-1856.66)+1:0.00006, (b13-1856.66)+1:-0.00034];[y1+1:0.00026,…	[b2+1:-0.26, (b4-1856.66)+1:0.86, (b5-1856.66)+1:1.84, (b5-1976.70)+1:2.98, (b6-1856.66)+1:1.74, (b7-1856.66)+1:3.33, (b7-1976.70)+1:9.78, (b8-1856.66)+1:3.02, (b8-1976.70)+1:-1.66, (b9-1856.66)+1:0.59, (b9-1976.70)+1:15.00, (b10-1856.66)+1:-2.42, (b11-1856.66)+1:1.66, (b11-1976.70)+1:-3.33, (b12-1856.66)+1:0.05, (b13-1856.66)+1:-0.23];[y1+1:1.80, y2+1:2.48, y3+1:1.50, y4+1:2.31, y5+1:1.93, y6+1:…	[b2+1:4456, (b4-1856.66)+1:12949, (b5-1856.66)+1:12562, (b5-1976.70)+1:5418, (b6-1856.66)+1:8818, (b7-1856.66)+1:21110, (b7-1976.70)+1:14609, (b8-1856.66)+1:47682, (b8-1976.70)+1:6721, (b9-1856.66)+1:44587, (b9-1976.70)+1:8638, (b10-1856.66)+1:15438, (b11-1856.66)+1:40990, (b11-1976.70)+1:17295, (b12-1856.66)+1:22676, (b13-1856.66)+1:39404];[y1+1:11260, y2+1:7760, y3+1:22704, y4+1:8205, y5+1:5832…	57	T	0	0	0	34.034	13.1232	10.4331	2059.73	H5N4A1F1	24.168
D:\GlycoData\Hech-EThcD\EThcD-4000\raw\20190307_L1_Ag6_Zhu00015_SA_TestGly_2000_01.raw	6759	27.2568	6741	1195.17	3	3582.48	P47710	Homo sapiens	Alpha-S1-casein	[66 to 82]	DTRNESTQNCVVAEPEK	K,M	DTRN[N-Glycosylation:H4N4F1 on N]ESTQNC[Common Fixed:Carbamidomethyl on C]VVAEPEK	2	3582.48	57.5623	0	[b3+1, (b5-1523.55)+1, (b6-1403.51)+1, (b7-1257.45)+1, (b8-1038.38)+1, (b9-1403.51)+1, (b9-1523.55)+1, (b11-1257.45)+1, (b12-1054.37)+1, (b12-1257.45)+1, (b12-1403.51)+1, (b13-1200.43)+1, (b13-1403.51)+1, (b14-1257.45)+1, (b14-1403.51)+1, (b14-1523.55)+1, (b15-1403.51)+1, (b16-1054.37)+2];[y1+1, y2+1, y3+1, y4+1, y5+1, y6+1, y7+1, y8+1, y9+1, y12+1, y13+1, (y14-1257.45)+1, (y14-1403.51)+1, (y14-1…	[b3+1:373.18423, (b5-1523.55)+1:699.31995, (b6-1403.51)+1:906.37732, (b7-1257.45)+1:1153.50452, (b8-1038.38)+1:1500.63550, (b9-1403.51)+1:1249.53052, (b9-1523.55)+1:1129.49524, (b11-1257.45)+1:1654.67847, (b12-1054.37)+1:1956.82251, (b12-1257.45)+1:1753.73840, (b12-1403.51)+1:1607.69175, (b13-1200.43)+1:1881.80884, (b13-1403.51)+1:1678.73999, (b14-1257.45)+1:1953.82251, (b14-1403.51)+1:1807.77125…	[b3+1:0.00123, (b5-1523.55)+1:0.01323, (b6-1403.51)+1:-0.00261, (b7-1257.45)+1:0.01900, (b8-1038.38)+1:0.01712, (b9-1403.51)+1:0.00141, (b9-1523.55)+1:0.00731, (b11-1257.45)+1:-0.00762, (b12-1054.37)+1:-0.01136, (b12-1257.45)+1:-0.01609, (b12-1403.51)+1:-0.00483, (b13-1200.43)+1:-0.00423, (b13-1403.51)+1:0.00629, (b14-1257.45)+1:-0.01169, (b14-1403.51)+1:-0.00504, (b14-1523.55)+1:0.00170, (b15-14…	[b3+1:3.29, (b5-1523.55)+1:18.94, (b6-1403.51)+1:-2.88, (b7-1257.45)+1:16.49, (b8-1038.38)+1:11.42, (b9-1403.51)+1:1.13, (b9-1523.55)+1:6.48, (b11-1257.45)+1:-4.61, (b12-1054.37)+1:-5.81, (b12-1257.45)+1:-9.18, (b12-1403.51)+1:-3.01, (b13-1200.43)+1:-2.25, (b13-1403.51)+1:3.75, (b14-1257.45)+1:-5.99, (b14-1403.51)+1:-2.79, (b14-1523.55)+1:1.01, (b15-1403.51)+1:9.26, (b16-1054.37)+2:19.43];[y1+1:0…	[b3+1:84113, (b5-1523.55)+1:24889, (b6-1403.51)+1:26176, (b7-1257.45)+1:36660, (b8-1038.38)+1:67928, (b9-1403.51)+1:30639, (b9-1523.55)+1:26055, (b11-1257.45)+1:26816, (b12-1054.37)+1:29130, (b12-1257.45)+1:35077, (b12-1403.51)+1:154171, (b13-1200.43)+1:37362, (b13-1403.51)+1:110826, (b14-1257.45)+1:92806, (b14-1403.51)+1:379469, (b14-1523.55)+1:68115, (b15-1403.51)+1:44317, (b16-1054.37)+2:18294…	57	T	0	0	0	35.0784	14.142	8.34181	1606.59	H4N4F1	14.0135
D:\GlycoData\Hech-EThcD\EThcD-4000\raw\20190307_L1_Ag6_Zhu00015_SA_TestGly_4000_02.raw	6530	26.839	6512	973.655	4	3890.59	P47710	Homo sapiens	Alpha-S1-casein	[66 to 82]	DTRNESTQNCVVAEPEK	K,M	DTRN[N-Glycosylation:H5N4F2 on N]ESTQNC[Common Fixed:Carbamidomethyl on C]VVAEPEK	2	3890.59	57.55	0	[b3+1, (b5-1711.62)+1, (b7-1362.48)+1, (b8-1508.54)+1, (b9-1565.56)+1, (b11-1508.54)+1, (b12-1346.49)+1, (b12-1711.62)+1, (b13-1711.62)+1, (b14-1346.49)+1, (b14-1508.54)+1, (b14-1565.56)+1, (b14-1711.62)+1, (b14-1831.66)+1, (b16-1362.48)+2, (b16-1565.56)+1, (b16-1711.62)+1];[y1+1, y2+1, y3+1, y4+1, y5+1, y6+1, y7+1, y8+1, y9+1, y10+1, y12+1, (y14-1346.49)+1, (y14-1508.54)+1, (y14-1565.56)+1, (y14…	[b3+1:373.18433, (b5-1711.62)+1:819.34595, (b7-1362.48)+1:1356.59045, (b8-1508.54)+1:1338.58899, (b9-1565.56)+1:1395.58154, (b11-1508.54)+1:1711.71436, (b12-1346.49)+1:1972.84155, (b12-1711.62)+1:1607.69116, (b13-1711.62)+1:1678.73181, (b14-1346.49)+1:2172.89160, (b14-1508.54)+1:2010.85974, (b14-1565.56)+1:1953.82788, (b14-1711.62)+1:1807.77062, (b14-1831.66)+1:1687.71838, (b16-1362.48)+2:1192.03…	[b3+1:0.00132, (b5-1711.62)+1:-0.00195, (b7-1362.48)+1:0.02557, (b8-1508.54)+1:0.02344, (b9-1565.56)+1:-0.00548, (b11-1508.54)+1:0.00681, (b12-1346.49)+1:0.01277, (b12-1711.62)+1:-0.00543, (b13-1711.62)+1:-0.00189, (b14-1346.49)+1:-0.01688, (b14-1508.54)+1:0.00408, (b14-1565.56)+1:-0.00632, (b14-1711.62)+1:-0.00567, (b14-1831.66)+1:-0.01673, (b16-1362.48)+2:0.04652, (b16-1565.56)+1:0.03730, (b16-…	[b3+1:3.54, (b5-1711.62)+1:-2.39, (b7-1362.48)+1:18.86, (b8-1508.54)+1:17.52, (b9-1565.56)+1:-3.93, (b11-1508.54)+1:3.98, (b12-1346.49)+1:6.48, (b12-1711.62)+1:-3.38, (b13-1711.62)+1:-1.13, (b14-1346.49)+1:-7.77, (b14-1508.54)+1:2.03, (b14-1565.56)+1:-3.24, (b14-1711.62)+1:-3.14, (b14-1831.66)+1:-9.92, (b16-1362.48)+2:19.53, (b16-1565.56)+1:17.12, (b16-1711.62)+1:4.35];[y1+1:0.97, y2+1:1.88, y3+1…	[b3+1:16138, (b5-1711.62)+1:8320, (b7-1362.48)+1:24328, (b8-1508.54)+1:11192, (b9-1565.56)+1:10405, (b11-1508.54)+1:12997, (b12-1346.49)+1:10124, (b12-1711.62)+1:36349, (b13-1711.62)+1:31078, (b14-1346.49)+1:12806, (b14-1508.54)+1:28746, (b14-1565.56)+1:29354, (b14-1711.62)+1:111482, (b14-1831.66)+1:14262, (b16-1362.48)+2:530835, (b16-1565.56)+1:157885, (b16-1711.62)+1:10684];[y1+1:20743, y2+1:14…	57	T	0	0	0	33.057	16.1653	8.32775	1914.7	H5N4F2	21.6146
D:\GlycoData\Hech-EThcD\EThcD-4000\raw\20190307_L1_Ag6_Zhu00015_SA_TestGly_4000_01.raw	7082	28.7902	7063	1082.69	4	4326.72	P47710	Homo sapiens	Alpha-S1-casein	[66 to 82]	DTRNESTQNCVVAEPEK	K,M	DTRN[N-Glycosylation:H5N4A2F1 on N]ESTQNC[Common Fixed:Carbamidomethyl on C]VVAEPEK	2	4326.72	57.5127	0	[b3+1, (b7-1798.61)+1, (b7-2147.75)+1, (b8-1782.62)+1, (b11-1944.67)+1, (b12-1782.62)+1, (b12-2147.75)+1, (b13-1944.67)+1, (b13-2147.75)+1, (b14-1782.62)+1, (b14-1944.67)+1, (b14-2001.69)+1, (b14-2147.75)+1, (b16-1798.61)+2, (b16-2001.69)+2];[y1+1, y2+1, y3+1, y4+1, y5+1, y6+1, y7+1, y8+1, y9+1, y10+1, y12+1, (y14-1944.67)+1, (y14-2001.69)+1, (y14-2147.75)+1, (y16-1782.62)+2, (y16-2147.75)+2];[(M…	[b3+1:373.18402, (b7-1798.61)+1:1356.57678, (b7-2147.75)+1:1007.42493, (b8-1782.62)+1:1500.62805, (b11-1944.67)+1:1711.69373, (b12-1782.62)+1:1972.82397, (b12-2147.75)+1:1607.69230, (b13-1944.67)+1:1881.79993, (b13-2147.75)+1:1678.72534, (b14-1782.62)+1:2172.87866, (b14-1944.67)+1:2010.84656, (b14-2001.69)+1:1953.82715, (b14-2147.75)+1:1807.76617, (b16-1798.61)+2:1192.02933, (b16-2001.69)+2:1090.…	[b3+1:0.00101, (b7-1798.61)+1:0.01190, (b7-2147.75)+1:-0.00268, (b8-1782.62)+1:0.00968, (b11-1944.67)+1:-0.01382, (b12-1782.62)+1:-0.00480, (b12-2147.75)+1:-0.00428, (b13-1944.67)+1:-0.01314, (b13-2147.75)+1:-0.00836, (b14-1782.62)+1:-0.02982, (b14-1944.67)+1:-0.00911, (b14-2001.69)+1:-0.00706, (b14-2147.75)+1:-0.01012, (b16-1798.61)+2:0.04245, (b16-2001.69)+2:0.04296];[y1+1:-0.00035, y2+1:-0.000…	[b3+1:2.72, (b7-1798.61)+1:8.78, (b7-2147.75)+1:-2.66, (b8-1782.62)+1:6.45, (b11-1944.67)+1:-8.08, (b12-1782.62)+1:-2.44, (b12-2147.75)+1:-2.67, (b13-1944.67)+1:-6.99, (b13-2147.75)+1:-4.98, (b14-1782.62)+1:-13.73, (b14-1944.67)+1:-4.53, (b14-2001.69)+1:-3.61, (b14-2147.75)+1:-5.60, (b16-1798.61)+2:17.82, (b16-2001.69)+2:19.72];[y1+1:-2.37, y2+1:-3.22, y3+1:-0.90, y4+1:0.12, y5+1:-0.35, y6+1:0.04…	[b3+1:10648, (b7-1798.61)+1:6867, (b7-2147.75)+1:3773, (b8-1782.62)+1:6398, (b11-1944.67)+1:8021, (b12-1782.62)+1:5914, (b12-2147.75)+1:25290, (b13-1944.67)+1:4726, (b13-2147.75)+1:16225, (b14-1782.62)+1:8751, (b14-1944.67)+1:12341, (b14-2001.69)+1:11626, (b14-2147.75)+1:51260, (b16-1798.61)+2:217644, (b16-2001.69)+2:555539];[y1+1:11102, y2+1:9165, y3+1:249939, y4+1:43203, y5+1:61423, y6+1:45123,…	57	T	0	0	0	31.0672	16.1163	10.3291	2350.83	H5N4A2F1	19.1563
D:\GlycoData\Hech-EThcD\EThcD-4000\raw\20190307_L1_Ag6_Zhu00015_SA_TestGly_4000_02.raw	16620	60.589	16596	901.655	4	3602.59	P01833	Homo sapiens	Polymeric immunoglobulin receptor	[466 to 479]	VPGNVTAVLGETLK	K,V	VPGN[N-Glycosylation:H5N4A1F2 on N]VTAVLGETLK	1	3602.59	57.5065	0	[b2+1, b3+1, (b4-1799.63)+1, (b4-2002.71)+1, (b5-1637.58)+1, (b5-2002.71)+1, (b5-2122.75)+1, (b6-2002.71)+1, (b7-2002.71)+1, (b7-2122.75)+1, (b8-2002.71)+1, (b9-1799.63)+1, (b9-2002.71)+1, (b10-1856.66)+1, (b11-2002.71)+1, (b11-2122.75)+1, (b12-2002.71)+1, (b13-2002.71)+1];[y1+1, y2+1, y3+1, y4+1, y5+1, y6+1, y7+1, y8+1, y9+1, y10+1, (y11-1799.63)+1, (y11-2002.71)+1, (y12-1799.63)+1, (y12-1856.66…	[b2+1:197.12837, b3+1:254.15086, (b4-1799.63)+1:774.35187, (b4-2002.71)+1:571.27271, (b5-1637.58)+1:1035.48291, (b5-2002.71)+1:670.34137, (b5-2122.75)+1:550.30219, (b6-2002.71)+1:771.38684, (b7-2002.71)+1:842.43909, (b7-2122.75)+1:722.38965, (b8-2002.71)+1:941.49475, (b9-1799.63)+1:1257.63696, (b9-2002.71)+1:1054.57788, (b10-1856.66)+1:1257.63696, (b11-2002.71)+1:1240.64111, (b11-2122.75)+1:1120.…	[b2+1:-0.00008, b3+1:0.00095, (b4-1799.63)+1:0.00028, (b4-2002.71)+1:0.00049, (b5-1637.58)+1:0.01009, (b5-2002.71)+1:0.00074, (b5-2122.75)+1:0.00274, (b6-2002.71)+1:-0.00147, (b7-2002.71)+1:0.01367, (b7-2122.75)+1:0.00541, (b8-2002.71)+1:0.00092, (b9-1799.63)+1:-0.02031, (b9-2002.71)+1:-0.00002, (b10-1856.66)+1:-0.02031, (b11-2002.71)+1:-0.00084, (b11-2122.75)+1:0.00140, (b12-2002.71)+1:-0.00030,…	[b2+1:-0.42, b3+1:3.74, (b4-1799.63)+1:0.37, (b4-2002.71)+1:0.86, (b5-1637.58)+1:9.75, (b5-2002.71)+1:1.11, (b5-2122.75)+1:4.98, (b6-2002.71)+1:-1.90, (b7-2002.71)+1:16.24, (b7-2122.75)+1:7.50, (b8-2002.71)+1:0.97, (b9-1799.63)+1:-16.16, (b9-2002.71)+1:-0.02, (b10-1856.66)+1:-16.16, (b11-2002.71)+1:-0.68, (b11-2122.75)+1:1.25, (b12-2002.71)+1:-0.23, (b13-2002.71)+1:5.95];[y1+1:-0.49, y2+1:0.71, y…	[b2+1:9606, b3+1:2781, (b4-1799.63)+1:1784, (b4-2002.71)+1:8666, (b5-1637.58)+1:2706, (b5-2002.71)+1:10080, (b5-2122.75)+1:4710, (b6-2002.71)+1:4108, (b7-2002.71)+1:15712, (b7-2122.75)+1:6234, (b8-2002.71)+1:25847, (b9-1799.63)+1:5069, (b9-2002.71)+1:20751, (b10-1856.66)+1:5069, (b11-2002.71)+1:18620, (b11-2122.75)+1:4655, (b12-2002.71)+1:8664, (b13-2002.71)+1:14922];[y1+1:11147, y2+1:13179, y3+1…	57	T	0	0	0	35.0242	12.0815	10.4008	2205.79	H5N4A1F2	20.0058
D:\GlycoData\Hech-EThcD\EThcD-4000\raw\20190307_L1_Ag6_Zhu00015_SA_TestGly_4000_02.raw	17217	62.574	17196	1153.19	3	3456.54	P01833	Homo sapiens	Polymeric immunoglobulin receptor	[466 to 479]	VPGNVTAVLGETLK	K,V	VPGN[N-Glycosylation:H5N4A1F1 on N]VTAVLGETLK	1	3456.53	56.5873	0	[b2+1, b3+1, (b4-1856.66)+1, (b5-1856.66)+1, (b6-1856.66)+1, (b7-1856.66)+1, (b7-1976.70)+1, (b8-1856.66)+1, (b8-1976.70)+1, (b9-1856.66)+1, (b9-1976.70)+1, (b10-1856.66)+1, (b11-1856.66)+1, (b11-1976.70)+1, (b12-1856.66)+1, (b13-1856.66)+1];[y1+1, y2+1, y3+1, y5+1, y6+1, y7+1, y8+1, y9+1, y10+1, (y11-1653.58)+1, (y11-1856.66)+1, (y12-1491.52)+1, (y12-1507.52)+1, (y12-1653.58)+1, (y12-1710.60)+1,…	[b2+1:197.12854, b3+1:254.14966, (b4-1856.66)+1:571.27014, (b5-1856.66)+1:670.34412, (b6-1856.66)+1:771.38947, (b7-1856.66)+1:842.43109, (b7-1976.70)+1:722.38800, (b8-1856.66)+1:941.49472, (b8-1976.70)+1:821.45050, (b9-1856.66)+1:1054.58004, (b9-1976.70)+1:934.54419, (b10-1856.66)+1:1111.60608, (b11-1856.66)+1:1240.64114, (b11-1976.70)+1:1120.59949, (b12-1856.66)+1:1341.69202, (b13-1856.66)+1:145…	[b2+1:0.00009, b3+1:-0.00026, (b4-1856.66)+1:-0.00207, (b5-1856.66)+1:0.00349, (b6-1856.66)+1:0.00116, (b7-1856.66)+1:0.00567, (b7-1976.70)+1:0.00376, (b8-1856.66)+1:0.00089, (b8-1976.70)+1:-0.00215, (b9-1856.66)+1:0.00214, (b9-1976.70)+1:0.00747, (b10-1856.66)+1:0.00672, (b11-1856.66)+1:-0.00081, (b11-1976.70)+1:-0.00129, (b12-1856.66)+1:0.00238, (b13-1856.66)+1:-0.00173];[y1+1:-0.00016, y2+1:0.…	[b2+1:0.44, b3+1:-1.03, (b4-1856.66)+1:-3.64, (b5-1856.66)+1:5.21, (b6-1856.66)+1:1.50, (b7-1856.66)+1:6.74, (b7-1976.70)+1:5.21, (b8-1856.66)+1:0.94, (b8-1976.70)+1:-2.63, (b9-1856.66)+1:2.03, (b9-1976.70)+1:8.00, (b10-1856.66)+1:6.05, (b11-1856.66)+1:-0.66, (b11-1976.70)+1:-1.15, (b12-1856.66)+1:1.78, (b13-1856.66)+1:-1.19];[y1+1:-1.12, y2+1:1.65, y3+1:1.41, y5+1:0.71, y6+1:2.30, y7+1:1.95, y8+…	[b2+1:6217, b3+1:3389, (b4-1856.66)+1:4174, (b5-1856.66)+1:8124, (b6-1856.66)+1:4079, (b7-1856.66)+1:15111, (b7-1976.70)+1:8871, (b8-1856.66)+1:22248, (b8-1976.70)+1:5858, (b9-1856.66)+1:23798, (b9-1976.70)+1:4788, (b10-1856.66)+1:6837, (b11-1856.66)+1:20394, (b11-1976.70)+1:8824, (b12-1856.66)+1:11838, (b13-1856.66)+1:15403];[y1+1:5095, y2+1:6201, y3+1:10242, y5+1:35507, y6+1:51459, y7+1:35569, …	56	T	0	0	0	34.0328	12.1149	10.4396	2059.73	H5N4A1F1	23.0584
D:\GlycoData\Hech-EThcD\EThcD-4000\raw\20190307_L1_Ag6_Zhu00015_SA_TestGly_4000_01.raw	21343	76.6272	21322	966.668	4	3862.64	P02788	Homo sapiens	Lactotransferrin	[485 to 503]	TAGWNIPMGLLFNQTGSCK	R,F	TAGWNIPMGLLFN[N-Glycosylation:H5N4F1 on N]QTGSC[Common Fixed:Carbamidomethyl on C]K	2	3862.64	56.5758	0	[b2+1, b3+1, b4+1, b5+1, b6+1, b7+1, b8+1, b9+1, b10+1, b11+1, b12+1, (b18-1419.50)+2];[y1+1, y2+1, y3+1, y4+1, y5+1, y6+1, (y7-1362.48)+1, (y7-1565.56)+1, (y7-1685.60)+1, (y8-1200.43)+1, (y8-1362.48)+1, (y8-1419.50)+1, (y8-1565.56)+1, (y9-1200.43)+1, (y9-1362.48)+1, (y9-1419.50)+1, (y9-1565.56)+1, (y9-1685.60)+1, (y10-1565.56)+1, (y11-1362.48)+1, (y11-1565.56)+1, (y11-1685.60)+1, (y12-1565.56)+1…	[b2+1:173.09195, b3+1:230.11343, b4+1:416.19298, b5+1:530.23602, b6+1:643.31992, b7+1:740.37421, b8+1:871.41473, b9+1:928.43402, b10+1:1041.51650, b11+1:1154.60054, b12+1:1301.66842, (b18-1419.50)+2:1149.54554];[y1+1:147.11247, y2+1:307.14343, y3+1:394.17578, y4+1:451.19669, y5+1:552.24463, y6+1:680.30298, (y7-1362.48)+1:1200.51331, (y7-1565.56)+1:997.42572, (y7-1685.60)+1:877.38055, (y8-1200.43)…	[b2+1:-0.00012, b3+1:-0.00010, b4+1:0.00013, b5+1:0.00025, b6+1:0.00008, b7+1:0.00161, b8+1:0.00165, b9+1:-0.00053, b10+1:-0.00211, b11+1:-0.00213, b12+1:-0.00267, (b18-1419.50)+2:0.04212];[y1+1:-0.00033, y2+1:-0.00002, y3+1:0.00030, y4+1:-0.00026, y5+1:0.00000, y6+1:-0.00022, (y7-1362.48)+1:0.00844, (y7-1565.56)+1:0.00022, (y7-1685.60)+1:-0.00376, (y8-1200.43)+1:0.00659, (y8-1362.48)+1:-0.00175,…	[b2+1:-0.69, b3+1:-0.43, b4+1:0.32, b5+1:0.47, b6+1:0.13, b7+1:2.17, b8+1:1.89, b9+1:-0.57, b10+1:-2.03, b11+1:-1.85, b12+1:-2.05, (b18-1419.50)+2:18.34];[y1+1:-2.27, y2+1:-0.07, y3+1:0.76, y4+1:-0.57, y5+1:0.01, y6+1:-0.33, (y7-1362.48)+1:7.03, (y7-1565.56)+1:0.22, (y7-1685.60)+1:-4.30, (y8-1200.43)+1:4.37, (y8-1362.48)+1:-1.30, (y8-1419.50)+1:9.98, (y8-1565.56)+1:-0.55, (y9-1200.43)+1:-5.40, (y…	[b2+1:6869, b3+1:13843, b4+1:25988, b5+1:74249, b6+1:306669, b7+1:9031, b8+1:20246, b9+1:14534, b10+1:38169, b11+1:29670, b12+1:23139, (b18-1419.50)+2:90894];[y1+1:6475, y2+1:20637, y3+1:14924, y4+1:50012, y5+1:36865, y6+1:22922, (y7-1362.48)+1:5045, (y7-1565.56)+1:32766, (y7-1685.60)+1:3967, (y8-1200.43)+1:6884, (y8-1362.48)+1:8033, (y8-1419.50)+1:4303, (y8-1565.56)+1:49010, (y9-1200.43)+1:4559,…	56	T	0	0	0	44.1174	4.01665	8.44176	1768.64	H5N4F1	22.1188
D:\GlycoData\Hech-EThcD\EThcD-4000\raw\20190307_L1_Ag6_Zhu00015_SA_TestGly_4000_02.raw	19026	68.6846	19002	1043.44	4	4169.74	P02788	Homo sapiens	Lactotransferrin	[485 to 503]	TAGWNIPMGLLFNQTGSCK	R,F	TAGWNIPM[Common Variable:Oxidation on M]GLLFN[N-Glycosylation:H5N4A1F1 on N]QTGSC[Common Fixed:Carbamidomethyl on C]K	3	4169.73	56.5723	0	[b2+1, b3+1, b4+1, b5+1, b6+1, b7+1, b8+1, b9+1, b11+1, b12+1, (b13-1856.66)+1, (b14-1507.52)+1, (b15-1856.66)+1, (b18-1507.52)+2, (b18-1710.60)+2];[y1+1, y2+1, y3+1, y4+1, y5+1, y6+1, (y7-1491.52)+1, (y7-1653.58)+1, (y7-1856.66)+1, (y7-1976.70)+1, (y8-1653.58)+1, (y8-1856.66)+1, (y9-1653.58)+1, (y9-1856.66)+1, (y9-1976.70)+1, (y11-1856.66)+1, (y11-1976.70)+1, (y12-1856.66)+1, (y12-1976.70)+1, (y…	[b2+1:173.09206, b3+1:230.11322, b4+1:416.19246, b5+1:530.23596, b6+1:643.31937, b7+1:740.36816, b8+1:887.40939, b9+1:944.42841, b11+1:1170.59645, b12+1:1317.66565, (b13-1856.66)+1:1634.79504, (b14-1507.52)+1:2112.00449, (b15-1856.66)+1:1863.88916, (b18-1507.52)+2:1259.08431, (b18-1710.60)+2:1157.54217];[y1+1:147.11285, y2+1:307.14346, y3+1:394.17581, y4+1:451.19673, y5+1:552.24438, y6+1:680.3041…	[b2+1:-0.00001, b3+1:-0.00031, b4+1:-0.00038, b5+1:0.00019, b6+1:-0.00047, b7+1:-0.00444, b8+1:0.00139, b9+1:-0.00106, b11+1:-0.00114, b12+1:-0.00036, (b13-1856.66)+1:0.00674, (b14-1507.52)+1:0.02033, (b15-1856.66)+1:-0.00540, (b18-1507.52)+2:0.04536, (b18-1710.60)+2:0.04046];[y1+1:0.00005, y2+1:0.00001, y3+1:0.00033, y4+1:-0.00021, y5+1:-0.00024, y6+1:0.00095, (y7-1491.52)+1:0.00286, (y7-1653.58…	[b2+1:-0.07, b3+1:-1.36, b4+1:-0.93, b5+1:0.35, b6+1:-0.73, b7+1:-6.00, b8+1:1.56, b9+1:-1.12, b11+1:-0.97, b12+1:-0.27, (b13-1856.66)+1:4.13, (b14-1507.52)+1:9.63, (b15-1856.66)+1:-2.90, (b18-1507.52)+2:18.03, (b18-1710.60)+2:17.49];[y1+1:0.34, y2+1:0.03, y3+1:0.84, y4+1:-0.47, y5+1:-0.44, y6+1:1.40, (y7-1491.52)+1:2.10, (y7-1653.58)+1:-3.45, (y7-1856.66)+1:-1.16, (y7-1976.70)+1:-4.99, (y8-1653.…	[b2+1:9283, b3+1:13360, b4+1:59377, b5+1:168681, b6+1:750525, b7+1:8458, b8+1:43725, b9+1:24575, b11+1:56489, b12+1:64399, (b13-1856.66)+1:9334, (b14-1507.52)+1:71043, (b15-1856.66)+1:11694, (b18-1507.52)+2:73447, (b18-1710.60)+2:388190];[y1+1:9051, y2+1:44762, y3+1:40677, y4+1:117689, y5+1:103587, y6+1:56850, (y7-1491.52)+1:8694, (y7-1653.58)+1:19360, (y7-1856.66)+1:82219, (y7-1976.70)+1:10372, …	56	T	0	0	0	41.1001	5.01956	10.4527	2059.73	H5N4A1F1	21.4773
D:\GlycoData\Hech-EThcD\EThcD-4000\raw\20190307_L1_Ag6_Zhu00015_SA_TestGly_4000_01.raw	6762	27.7239	6747	1073.46	3	3217.35	P47710	Homo sapiens	Alpha-S1-casein	[66 to 82]	DTRNESTQNCVVAEPEK	K,M	DTRN[N-Glycosylation:H3N3F1 on N]ESTQNC[Common Fixed:Carbamidomethyl on C]VVAEPEK	2	3217.35	56.5556	0	[(b5-1038.38)+1, (b7-892.32)+1, b8+1, (b8-1038.38)+1, (b10-1038.38)+1, (b12-689.24)+1, (b12-1038.38)+1, (b13-892.32)+1, (b13-1038.38)+1, (b14-673.24)+1, (b14-835.30)+1, (b14-892.32)+1, (b14-1038.38)+1, (b14-1158.42)+1, (b16-689.24)+2, (b16-892.32)+2, (b16-1038.38)+1];[y1+1, y2+1, y3+1, y4+1, y5+1, y6+1, y7+1, y8+1, y9+1, y10+1, y12+1, y13+1, (y14-673.24)+1, (y14-835.30)+1, (y14-892.32)+1, (y14-10…	[(b5-1038.38)+1:819.34473, (b7-892.32)+1:1153.49438, b8+1:2173.89673, (b8-1038.38)+1:1135.49365, (b10-1038.38)+1:1409.56592, (b12-689.24)+1:1956.83264, (b12-1038.38)+1:1607.69804, (b13-892.32)+1:1824.77649, (b13-1038.38)+1:1678.72556, (b14-673.24)+1:2172.91284, (b14-835.30)+1:2010.85352, (b14-892.32)+1:1953.83154, (b14-1038.38)+1:1807.77153, (b14-1158.42)+1:1687.73596, (b16-689.24)+2:1192.03153, …	[(b5-1038.38)+1:-0.00317, (b7-892.32)+1:0.00887, b8+1:0.03543, (b8-1038.38)+1:0.00747, (b10-1038.38)+1:0.00616, (b12-689.24)+1:-0.00123, (b12-1038.38)+1:0.00145, (b13-892.32)+1:-0.01512, (b13-1038.38)+1:-0.00814, (b14-673.24)+1:0.00436, (b14-835.30)+1:-0.00215, (b14-892.32)+1:-0.00266, (b14-1038.38)+1:-0.00477, (b14-1158.42)+1:0.00085, (b16-689.24)+2:0.04685, (b16-892.32)+2:0.04294, (b16-1038.38)…	[(b5-1038.38)+1:-3.88, (b7-892.32)+1:7.70, b8+1:16.31, (b8-1038.38)+1:6.58, (b10-1038.38)+1:4.37, (b12-689.24)+1:-0.63, (b12-1038.38)+1:0.90, (b13-892.32)+1:-8.29, (b13-1038.38)+1:-4.85, (b14-673.24)+1:2.01, (b14-835.30)+1:-1.07, (b14-892.32)+1:-1.36, (b14-1038.38)+1:-2.64, (b14-1158.42)+1:0.50, (b16-689.24)+2:19.67, (b16-892.32)+2:19.71, (b16-1038.38)+1:-5.86];[y1+1:0.45, y2+1:2.43, y3+1:0.65, y…	[(b5-1038.38)+1:2151, (b7-892.32)+1:3444, b8+1:5124, (b8-1038.38)+1:5716, (b10-1038.38)+1:2858, (b12-689.24)+1:4154, (b12-1038.38)+1:11916, (b13-892.32)+1:3134, (b13-1038.38)+1:9963, (b14-673.24)+1:4163, (b14-835.30)+1:7720, (b14-892.32)+1:8424, (b14-1038.38)+1:39704, (b14-1158.42)+1:3163, (b16-689.24)+2:97394, (b16-892.32)+2:227587, (b16-1038.38)+1:4617];[y1+1:8201, y2+1:5326, y3+1:141636, y4+1:…	56	T	0	0	0	37.1573	11.1097	8.2886	1241.45	H3N3F1	9.20542
D:\GlycoData\Hech-EThcD\EThcD-4000\raw\20190307_L1_Ag6_Zhu00015_SA_TestGly_2000_01.raw	7060	28.2128	7042	1292.2	3	3873.58	P47710	Homo sapiens	Alpha-S1-casein	[66 to 82]	DTRNESTQNCVVAEPEK	K,M	DTRN[N-Glycosylation:H4N4A1F1 on N]ESTQNC[Common Fixed:Carbamidomethyl on C]VVAEPEK	2	3873.57	56.5047	0	[(b4-1694.60)+1, (b8-1329.47)+1, (b8-1491.52)+1, (b9-1694.60)+1, (b11-1491.52)+1, (b11-1814.64)+1, (b12-1345.47)+1, (b12-1694.60)+1, (b13-1491.52)+1, (b13-1694.60)+1, (b14-1548.54)+1, (b14-1694.60)+1, (b14-1814.64)+1, (b16-1345.47)+2];[y1+1, y2+1, y3+1, y4+1, y5+1, y6+1, y7+1, y8+1, y9+1, y10+1, y12+1, (y14-1548.54)+1, (y14-1694.60)+1, (y14-1814.64)+1, (y16-1329.47)+2, (y16-1491.52)+2, (y16-1694.…	[(b4-1694.60)+1:690.30231, (b8-1329.47)+1:1500.63550, (b8-1491.52)+1:1338.56946, (b9-1694.60)+1:1249.52893, (b11-1491.52)+1:1711.71179, (b11-1814.64)+1:1388.59119, (b12-1345.47)+1:1956.83875, (b12-1694.60)+1:1607.69006, (b13-1491.52)+1:1881.82727, (b13-1694.60)+1:1678.72668, (b14-1548.54)+1:1953.84448, (b14-1694.60)+1:1807.77093, (b14-1814.64)+1:1687.73450, (b16-1345.47)+2:1192.03052];[y1+1:147.1…	[(b4-1694.60)+1:-0.00300, (b8-1329.47)+1:0.01712, (b8-1491.52)+1:0.00390, (b9-1694.60)+1:-0.00018, (b11-1491.52)+1:0.00425, (b11-1814.64)+1:0.00419, (b12-1345.47)+1:0.00488, (b12-1694.60)+1:-0.00652, (b13-1491.52)+1:0.01420, (b13-1694.60)+1:-0.00702, (b14-1548.54)+1:0.01028, (b14-1694.60)+1:-0.00537, (b14-1814.64)+1:-0.00062, (b16-1345.47)+2:0.04483];[y1+1:-0.00004, y2+1:-0.00009, y3+1:0.00020, y…	[(b4-1694.60)+1:-4.35, (b8-1329.47)+1:11.42, (b8-1491.52)+1:2.92, (b9-1694.60)+1:-0.14, (b11-1491.52)+1:2.48, (b11-1814.64)+1:3.02, (b12-1345.47)+1:2.49, (b12-1694.60)+1:-4.06, (b13-1491.52)+1:7.55, (b13-1694.60)+1:-4.18, (b14-1548.54)+1:5.26, (b14-1694.60)+1:-2.97, (b14-1814.64)+1:-0.37, (b16-1345.47)+2:18.82];[y1+1:-0.29, y2+1:-0.34, y3+1:0.54, y4+1:0.44, y5+1:0.20, y6+1:0.24, y7+1:0.22, y8+1:-…	[(b4-1694.60)+1:7579, (b8-1329.47)+1:13703, (b8-1491.52)+1:17585, (b9-1694.60)+1:13736, (b11-1491.52)+1:29457, (b11-1814.64)+1:13537, (b12-1345.47)+1:11535, (b12-1694.60)+1:51131, (b13-1491.52)+1:11687, (b13-1694.60)+1:35248, (b14-1548.54)+1:17629, (b14-1694.60)+1:126066, (b14-1814.64)+1:12598, (b16-1345.47)+2:876184];[y1+1:46942, y2+1:40825, y3+1:972964, y4+1:138746, y5+1:301667, y6+1:161809, y7…	56	T	0	0	0	31.0571	15.1376	10.31	1897.68	H4N4A1F1	15.2532
D:\GlycoData\Hech-EThcD\EThcD-4000\raw\20190307_L1_Ag6_Zhu00015_SA_TestGly_4000_01.raw	16523	60.4751	16501	901.655	4	3602.59	P01833	Homo sapiens	Polymeric immunoglobulin receptor	[466 to 479]	VPGNVTAVLGETLK	K,V	VPGN[N-Glycosylation:H5N4A1F2 on N]VTAVLGETLK	1	3602.59	56.4997	0	[b2+1, b3+1, (b4-2002.71)+1, (b5-2002.71)+1, (b6-2002.71)+1, (b7-1653.58)+1, (b7-2122.75)+1, (b8-2002.71)+1, (b9-1799.63)+1, (b9-2002.71)+1, (b10-1856.66)+1, (b10-2002.71)+1, (b11-2002.71)+1, (b11-2122.75)+1, (b12-2002.71)+1, (b13-2002.71)+1];[y1+1, y2+1, y3+1, y4+1, y5+1, y6+1, y7+1, y8+1, y9+1, y10+1, (y11-1799.63)+1, (y11-2002.71)+1, (y12-1637.58)+1, (y12-1799.63)+1, (y12-1856.66)+1, (y12-2002…	[b2+1:197.12881, b3+1:254.14972, (b4-2002.71)+1:571.27283, (b5-2002.71)+1:670.34076, (b6-2002.71)+1:771.38892, (b7-1653.58)+1:1191.56396, (b7-2122.75)+1:722.39020, (b8-2002.71)+1:941.49634, (b9-1799.63)+1:1257.64185, (b9-2002.71)+1:1054.57764, (b10-1856.66)+1:1257.64185, (b10-2002.71)+1:1111.58398, (b11-2002.71)+1:1240.64026, (b11-2122.75)+1:1120.59692, (b12-2002.71)+1:1341.69226, (b13-2002.71)+1…	[b2+1:0.00036, b3+1:-0.00020, (b4-2002.71)+1:0.00061, (b5-2002.71)+1:0.00013, (b6-2002.71)+1:0.00061, (b7-1653.58)+1:0.00126, (b7-2122.75)+1:0.00596, (b8-2002.71)+1:0.00250, (b9-1799.63)+1:-0.01542, (b9-2002.71)+1:-0.00026, (b10-1856.66)+1:-0.01543, (b10-2002.71)+1:-0.01538, (b11-2002.71)+1:-0.00170, (b11-2122.75)+1:-0.00385, (b12-2002.71)+1:0.00263, (b13-2002.71)+1:0.00780];[y1+1:-0.00003, y2+1:…	[b2+1:1.84, b3+1:-0.78, (b4-2002.71)+1:1.07, (b5-2002.71)+1:0.19, (b6-2002.71)+1:0.79, (b7-1653.58)+1:1.06, (b7-2122.75)+1:8.26, (b8-2002.71)+1:2.66, (b9-1799.63)+1:-12.27, (b9-2002.71)+1:-0.25, (b10-1856.66)+1:-12.28, (b10-2002.71)+1:-13.85, (b11-2002.71)+1:-1.37, (b11-2122.75)+1:-3.44, (b12-2002.71)+1:1.96, (b13-2002.71)+1:5.36];[y1+1:-0.18, y2+1:0.36, y3+1:1.41, y4+1:1.81, y5+1:0.65, y6+1:1.42…	[b2+1:7357, b3+1:4477, (b4-2002.71)+1:10164, (b5-2002.71)+1:9437, (b6-2002.71)+1:4942, (b7-1653.58)+1:4092, (b7-2122.75)+1:7431, (b8-2002.71)+1:25934, (b9-1799.63)+1:3480, (b9-2002.71)+1:20805, (b10-1856.66)+1:3480, (b10-2002.71)+1:7215, (b11-2002.71)+1:17794, (b11-2122.75)+1:6728, (b12-2002.71)+1:8528, (b13-2002.71)+1:14325];[y1+1:7481, y2+1:10565, y3+1:18622, y4+1:7731, y5+1:62365, y6+1:68604, …	56	T	0	0	0	34.0253	12.0801	10.3943	2205.79	H5N4A1F2	19.8124
D:\GlycoData\Hech-EThcD\EThcD-4000\raw\20190307_L1_Ag6_Zhu00015_SA_TestGly_2000_02.raw	17661	61.8111	17646	1242.54	3	3724.61	P01876	Homo sapiens	Ig alpha-1 chain C region	[332 to 353]	LAGKPTHVNVSVVMAEVDGTCY	R,-	LAGKPTHVN[N-Glycosylation:H6N2 on N]VSVVMAEVDGTC[Common Fixed:Carbamidomethyl on C]Y	2	3724.61	56.4166	0	[b3+1, b4+1, b6+1, b7+1, b8+1, (b9-1175.40)+1, (b10-810.26)+1, (b10-972.32)+1, (b10-1175.40)+1, (b11-1175.40)+1, (b11-1295.44)+1, (b12-810.26)+1, (b12-972.32)+1, (b12-1175.40)+1, (b13-810.26)+1, (b13-972.32)+2, (b13-1175.40)+2, (b13-1295.44)+1, (b14-972.32)+1, (b14-1175.40)+1, (b15-972.32)+1, (b15-1175.40)+1, (b16-1175.40)+1, (b16-1295.44)+1, (b17-972.32)+2, (b17-1175.40)+1, (b18-972.32)+2, (b18-…	[b3+1:242.14992, b4+1:370.24570, b6+1:568.34485, b7+1:705.40497, b8+1:804.47393, (b9-1175.40)+1:1121.59500, (b10-810.26)+1:1585.80542, (b10-972.32)+1:1423.73960, (b10-1175.40)+1:1220.66159, (b11-1175.40)+1:1307.69321, (b11-1295.44)+1:1187.66443, (b12-810.26)+1:1771.88562, (b12-972.32)+1:1609.83374, (b12-1175.40)+1:1406.76266, (b13-810.26)+1:1870.97070, (b13-972.32)+2:854.95963, (b13-1175.40)+2:75…	[b3+1:-0.00000, b4+1:0.00082, b6+1:-0.00047, b7+1:0.00073, b8+1:0.00128, (b9-1175.40)+1:0.00006, (b10-810.26)+1:0.00987, (b10-972.32)+1:-0.00313, (b10-1175.40)+1:-0.00177, (b11-1175.40)+1:-0.00218, (b11-1295.44)+1:0.01022, (b12-810.26)+1:-0.01037, (b12-972.32)+1:-0.00943, (b12-1175.40)+1:-0.00115, (b13-810.26)+1:0.00630, (b13-972.32)+2:0.00040, (b13-1175.40)+2:0.00071, (b13-1295.44)+1:-0.00515, (…	[b3+1:-0.00, b4+1:2.21, b6+1:-0.84, b7+1:1.04, b8+1:1.59, (b9-1175.40)+1:0.05, (b10-810.26)+1:6.23, (b10-972.32)+1:-2.20, (b10-1175.40)+1:-1.45, (b11-1175.40)+1:-1.67, (b11-1295.44)+1:8.61, (b12-810.26)+1:-5.86, (b12-972.32)+1:-5.86, (b12-1175.40)+1:-0.82, (b13-810.26)+1:3.37, (b13-972.32)+2:0.23, (b13-1175.40)+2:0.47, (b13-1295.44)+1:-3.72, (b14-972.32)+1:-2.08, (b14-1175.40)+1:-0.71, (b15-972.3…	[b3+1:2917, b4+1:11309, b6+1:7931, b7+1:18802, b8+1:49412, (b9-1175.40)+1:14994, (b10-810.26)+1:5575, (b10-972.32)+1:10144, (b10-1175.40)+1:46961, (b11-1175.40)+1:14218, (b11-1295.44)+1:4979, (b12-810.26)+1:3764, (b12-972.32)+1:11828, (b12-1175.40)+1:54853, (b13-810.26)+1:6309, (b13-972.32)+2:17707, (b13-1175.40)+2:27560, (b13-1295.44)+1:7239, (b14-972.32)+1:13730, (b14-1175.40)+1:45971, (b15-972…	56	T	0	0	0	43.1483	5.05966	8.20872	1378.48	H6N2	11.8432
D:\GlycoData\Hech-EThcD\EThcD-4000\raw\20190307_L1_Ag6_Zhu00015_SA_TestGly_2000_01.raw	15546	55.4856	15527	1319.92	3	3956.74	P01024	Homo sapiens	Complement C3	[74 to 94]	TVLTPATNHMGNVTFTIPANR	K,E	TVLTPATNHMGN[N-Glycosylation:H8N2 on N]VTFTIPANR	1	3956.73	56.3972	0	[b2+1, b3+1, b4+1, b6+1, b7+1, b8+1, b9+1, b10+1, b11+1, (b12-1499.50)+1, (b13-1499.50)+1, (b14-1499.50)+1, (b15-1499.50)+1, (b16-1499.50)+1];[y1+1, y2+1, y3+1, y4+1, y5+1, y6+1, y7+1, y8+1, y9+1, (y10-1499.50)+1, (y11-1134.37)+1, (y11-1296.42)+1, (y11-1499.50)+1, (y12-1134.37)+1, (y12-1499.50)+1, (y12-1619.54)+1, (y13-1499.50)+1, (y14-1499.50)+1, (y15-1499.50)+1, (y17-1134.37)+2, (y17-1296.42)+2…	[b2+1:201.12343, b3+1:314.20767, b4+1:415.25601, b6+1:583.34735, b7+1:684.39417, b8+1:798.43774, b9+1:935.49323, b10+1:1066.53427, b11+1:1123.55920, (b12-1499.50)+1:1440.67896, (b13-1499.50)+1:1539.74660, (b14-1499.50)+1:1640.80119, (b15-1499.50)+1:1787.85522, (b16-1499.50)+1:1888.90552];[y1+1:175.11893, y2+1:289.16196, y3+1:360.19821, y4+1:457.25214, y5+1:570.33630, y6+1:671.38500, y7+1:818.4525…	[b2+1:0.00006, b3+1:0.00024, b4+1:0.00090, b6+1:0.00236, b7+1:0.00150, b8+1:0.00215, b9+1:-0.00128, b10+1:-0.00073, b11+1:0.00275, (b12-1499.50)+1:0.00020, (b13-1499.50)+1:-0.00057, (b14-1499.50)+1:0.00634, (b15-1499.50)+1:-0.00803, (b16-1499.50)+1:-0.00542];[y1+1:-0.00003, y2+1:0.00008, y3+1:-0.00078, y4+1:0.00038, y5+1:0.00048, y6+1:0.00150, y7+1:0.00064, y8+1:0.00093, y9+1:0.00127, (y10-1499.5…	[b2+1:0.30, b3+1:0.77, b4+1:2.18, b6+1:4.06, b7+1:2.19, b8+1:2.70, b9+1:-1.37, b10+1:-0.68, b11+1:2.45, (b12-1499.50)+1:0.14, (b13-1499.50)+1:-0.37, (b14-1499.50)+1:3.87, (b15-1499.50)+1:-4.50, (b16-1499.50)+1:-2.87];[y1+1:-0.14, y2+1:0.27, y3+1:-2.18, y4+1:0.84, y5+1:0.84, y6+1:2.23, y7+1:0.78, y8+1:1.01, y9+1:1.25, (y10-1499.50)+1:0.92, (y11-1134.37)+1:-5.40, (y11-1296.42)+1:-8.34, (y11-1499.50…	[b2+1:78421, b3+1:43738, b4+1:45994, b6+1:4988, b7+1:5800, b8+1:5001, b9+1:21015, b10+1:27578, b11+1:10832, (b12-1499.50)+1:7835, (b13-1499.50)+1:14278, (b14-1499.50)+1:9087, (b15-1499.50)+1:7945, (b16-1499.50)+1:11385];[y1+1:15420, y2+1:6167, y3+1:4894, y4+1:318087, y5+1:41839, y6+1:58457, y7+1:53045, y8+1:84894, y9+1:20445, (y10-1499.50)+1:8514, (y11-1134.37)+1:3629, (y11-1296.42)+1:4798, (y11-…	56	T	0	0	0	41.1297	7.13898	8.12848	1702.58	H8N2	11.5604
D:\GlycoData\Hech-EThcD\EThcD-4000\raw\20190307_L1_Ag6_Zhu00015_SA_TestGly_4000_02.raw	15202	55.7893	15175	949.678	4	3794.68	P01024	Homo sapiens	Complement C3	[74 to 94]	TVLTPATNHMGNVTFTIPANR	K,E	TVLTPATNHMGN[N-Glycosylation:H7N2 on N]VTFTIPANR	1	3794.68	56.3835	0	[b2+1, b3+1, b4+1, b6+1, b8+1, b9+1, b10+1, b11+1, (b12-1337.45)+1, (b13-1337.45)+1, (b14-1337.45)+1, (b15-1337.45)+1, (b15-1457.49)+1, (b16-1337.45)+1, (b17-1337.45)+1];[y1+1, y2+1, y3+1, y4+1, y5+1, y6+1, y7+1, y8+1, y9+1, (y10-1337.45)+1, (y11-1134.37)+1, (y11-1337.45)+1, (y12-972.32)+1, (y12-1337.45)+1, (y13-972.32)+2, (y13-1337.45)+1, (y14-1337.45)+1, (y15-1337.45)+1, (y16-1337.45)+2, (y17-9…	[b2+1:201.12331, b3+1:314.20731, b4+1:415.25491, b6+1:583.34454, b8+1:798.43640, b9+1:935.49445, b10+1:1066.53479, b11+1:1123.55261, (b12-1337.45)+1:1440.67480, (b13-1337.45)+1:1539.74597, (b14-1337.45)+1:1640.79797, (b15-1337.45)+1:1787.85826, (b15-1457.49)+1:1667.81736, (b16-1337.45)+1:1888.90586, (b17-1337.45)+1:2001.99337];[y1+1:175.11867, y2+1:289.16205, y3+1:360.19882, y4+1:457.25130, y5+1:…	[b2+1:-0.00006, b3+1:-0.00012, b4+1:-0.00020, b6+1:-0.00045, b8+1:0.00081, b9+1:-0.00006, b10+1:-0.00020, b11+1:-0.00384, (b12-1337.45)+1:-0.00395, (b13-1337.45)+1:-0.00120, (b14-1337.45)+1:0.00313, (b15-1337.45)+1:-0.00500, (b15-1457.49)+1:-0.00472, (b16-1337.45)+1:-0.00508, (b17-1337.45)+1:-0.00163];[y1+1:-0.00028, y2+1:0.00017, y3+1:-0.00017, y4+1:-0.00046, y5+1:0.00005, y6+1:-0.00023, y7+1:0.…	[b2+1:-0.28, b3+1:-0.40, b4+1:-0.48, b6+1:-0.76, b8+1:1.01, b9+1:-0.07, b10+1:-0.19, b11+1:-3.42, (b12-1337.45)+1:-2.74, (b13-1337.45)+1:-0.78, (b14-1337.45)+1:1.91, (b15-1337.45)+1:-2.80, (b15-1457.49)+1:-2.83, (b16-1337.45)+1:-2.69, (b17-1337.45)+1:-0.81];[y1+1:-1.63, y2+1:0.59, y3+1:-0.48, y4+1:-1.00, y5+1:0.09, y6+1:-0.34, y7+1:0.04, y8+1:1.21, y9+1:-0.19, (y10-1337.45)+1:-2.47, (y11-1134.37)…	[b2+1:178554, b3+1:79337, b4+1:83903, b6+1:4664, b8+1:4551, b9+1:13871, b10+1:15200, b11+1:7362, (b12-1337.45)+1:9204, (b13-1337.45)+1:17848, (b14-1337.45)+1:12381, (b15-1337.45)+1:10434, (b15-1457.49)+1:5998, (b16-1337.45)+1:12477, (b17-1337.45)+1:29629];[y1+1:15526, y2+1:8617, y3+1:12132, y4+1:449500, y5+1:45671, y6+1:91538, y7+1:79385, y8+1:96436, y9+1:18055, (y10-1337.45)+1:5495, (y11-1134.37…	56	T	0	0	0	42.1708	6.07248	8.14019	1540.53	H7N2	16.5618
D:\GlycoData\Hech-EThcD\EThcD-4000\raw\20190307_L1_Ag6_Zhu00015_SA_TestGly_2000_01.raw	15602	55.6551	15579	949.679	4	3794.69	P01024	Homo sapiens	Complement C3	[74 to 94]	TVLTPATNHMGNVTFTIPANR	K,E	TVLTPATNHMGN[N-Glycosylation:H7N2 on N]VTFTIPANR	1	3794.68	56.3647	0	[b2+1, b3+1, b4+1, b7+1, b9+1, b10+1, b11+1, (b12-1337.45)+1, (b12-1457.49)+1, (b13-1337.45)+1, (b13-1457.49)+1, (b14-1337.45)+1, (b15-1337.45)+1, (b15-1457.49)+1, (b16-1337.45)+1];[y1+1, y2+1, y3+1, y4+2, y5+1, y6+1, y7+1, y8+1, y9+1, (y11-1337.45)+1, (y12-972.32)+1, (y12-1337.45)+1, (y12-1457.49)+1, (y13-972.32)+2, (y13-1337.45)+1, (y13-1457.49)+1, (y14-1337.45)+1, (y16-1337.45)+2, (y17-972.32)…	[b2+1:201.12373, b3+1:314.20810, b4+1:415.25569, b7+1:684.39319, b9+1:935.49432, b10+1:1066.52979, b11+1:1123.56274, (b12-1337.45)+1:1440.68298, (b12-1457.49)+1:1320.66028, (b13-1337.45)+1:1539.74243, (b13-1457.49)+1:1419.69104, (b14-1337.45)+1:1640.79297, (b15-1337.45)+1:1787.86410, (b15-1457.49)+1:1667.82629, (b16-1337.45)+1:1888.90995];[y1+1:175.11894, y2+1:289.16241, y3+1:360.19922, y4+2:229.…	[b2+1:0.00036, b3+1:0.00067, b4+1:0.00058, b7+1:0.00052, b9+1:-0.00018, b10+1:-0.00521, b11+1:0.00629, (b12-1337.45)+1:0.00423, (b12-1457.49)+1:0.02271, (b13-1337.45)+1:-0.00474, (b13-1457.49)+1:-0.01495, (b14-1337.45)+1:-0.00188, (b15-1337.45)+1:0.00084, (b15-1457.49)+1:0.00421, (b16-1337.45)+1:-0.00099];[y1+1:-0.00001, y2+1:0.00053, y3+1:0.00023, y4+2:0.00062, y5+1:0.00066, y6+1:0.00108, y7+1:0…	[b2+1:1.82, b3+1:2.14, b4+1:1.40, b7+1:0.76, b9+1:-0.20, b10+1:-4.89, b11+1:5.60, (b12-1337.45)+1:2.94, (b12-1457.49)+1:17.21, (b13-1337.45)+1:-3.08, (b13-1457.49)+1:-10.54, (b14-1337.45)+1:-1.14, (b15-1337.45)+1:0.47, (b15-1457.49)+1:2.53, (b16-1337.45)+1:-0.52];[y1+1:-0.06, y2+1:1.86, y3+1:0.63, y4+2:1.37, y5+1:1.17, y6+1:1.61, y7+1:1.13, y8+1:1.01, y9+1:1.67, (y11-1337.45)+1:0.28, (y12-972.32)…	[b2+1:168688, b3+1:82802, b4+1:80283, b7+1:4921, b9+1:12389, b10+1:12860, b11+1:4718, (b12-1337.45)+1:10689, (b12-1457.49)+1:6122, (b13-1337.45)+1:22684, (b13-1457.49)+1:5183, (b14-1337.45)+1:10754, (b15-1337.45)+1:7953, (b15-1457.49)+1:4979, (b16-1337.45)+1:8336];[y1+1:15368, y2+1:9862, y3+1:10074, y4+2:20755, y5+1:51466, y6+1:90578, y7+1:73076, y8+1:105039, y9+1:19327, (y11-1337.45)+1:33812, (y…	56	T	0	0	0	41.1413	7.07591	8.14746	1540.53	H7N2	13.2354
D:\GlycoData\Hech-EThcD\EThcD-4000\raw\20190307_L1_Ag6_Zhu00015_SA_TestGly_4000_02.raw	7170	28.9763	7155	1222.16	3	3663.44	P47710	Homo sapiens	Alpha-S1-casein	[69 to 82]	NESTQNCVVAEPEK	R,M	N[N-Glycosylation:H5N4A1F1 on N]ESTQNC[Common Fixed:Carbamidomethyl on C]VVAEPEK	2	3663.45	55.6005	0	[(b2-1653.58)+1, (b2-1856.66)+1, (b3-1491.52)+1, (b3-1976.70)+1, (b4-1710.60)+1, (b5-1856.66)+1, (b7-1856.66)+1, (b7-1976.70)+1, (b8-1653.58)+1, (b8-1856.66)+1, (b8-1976.70)+1, (b9-1710.60)+1, (b9-1856.66)+1, (b9-1976.70)+1, (b10-1856.66)+1, (b11-1856.66)+1, (b11-1976.70)+1, (b12-1653.58)+1, (b12-1710.60)+1, (b13-1856.66)+1];[y1+1, y2+1, y3+1, y4+1, y5+1, y6+1, y7+1, y8+1, y9+1, y10+1, y11+1, y12…	[(b2-1653.58)+1:650.24658, (b2-1856.66)+1:447.17224, (b3-1491.52)+1:899.32318, (b3-1976.70)+1:414.16245, (b4-1710.60)+1:781.31445, (b5-1856.66)+1:763.30823, (b7-1856.66)+1:1037.37732, (b7-1976.70)+1:917.34967, (b8-1653.58)+1:1339.55408, (b8-1856.66)+1:1136.44617, (b8-1976.70)+1:1016.41614, (b9-1710.60)+1:1381.56201, (b9-1856.66)+1:1235.51697, (b9-1976.70)+1:1115.47925, (b10-1856.66)+1:1306.55542,…	[(b2-1653.58)+1:-0.00495, (b2-1856.66)+1:0.00007, (b3-1491.52)+1:-0.01320, (b3-1976.70)+1:-0.00057, (b4-1710.60)+1:0.00467, (b5-1856.66)+1:-0.00222, (b7-1856.66)+1:-0.00671, (b7-1976.70)+1:0.00682, (b8-1653.58)+1:0.02227, (b8-1856.66)+1:-0.00627, (b8-1976.70)+1:0.00488, (b9-1710.60)+1:-0.01675, (b9-1856.66)+1:-0.00389, (b9-1976.70)+1:-0.00043, (b10-1856.66)+1:-0.00255, (b11-1856.66)+1:0.00137, (b…	[(b2-1653.58)+1:-7.63, (b2-1856.66)+1:0.17, (b3-1491.52)+1:-14.70, (b3-1976.70)+1:-1.38, (b4-1710.60)+1:5.98, (b5-1856.66)+1:-2.92, (b7-1856.66)+1:-6.47, (b7-1976.70)+1:7.45, (b8-1653.58)+1:16.63, (b8-1856.66)+1:-5.53, (b8-1976.70)+1:4.80, (b9-1710.60)+1:-12.14, (b9-1856.66)+1:-3.15, (b9-1976.70)+1:-0.38, (b10-1856.66)+1:-1.95, (b11-1856.66)+1:0.95, (b11-1976.70)+1:0.79, (b12-1653.58)+1:15.60, (b…	[(b2-1653.58)+1:2758, (b2-1856.66)+1:3381, (b3-1491.52)+1:4471, (b3-1976.70)+1:6529, (b4-1710.60)+1:4769, (b5-1856.66)+1:3093, (b7-1856.66)+1:4248, (b7-1976.70)+1:7182, (b8-1653.58)+1:4754, (b8-1856.66)+1:4716, (b8-1976.70)+1:14449, (b9-1710.60)+1:7159, (b9-1856.66)+1:14822, (b9-1976.70)+1:5765, (b10-1856.66)+1:4992, (b11-1856.66)+1:32498, (b11-1976.70)+1:5764, (b12-1653.58)+1:9887, (b12-1710.60)…	55	T	0	0	0	33.0453	12.059	10.4962	2059.73	H5N4A1F1	23.5571
D:\GlycoData\Hech-EThcD\EThcD-4000\raw\20190307_L1_Ag6_Zhu00015_SA_TestGly_4000_01.raw	18948	68.67	18929	1043.44	4	4169.74	P02788	Homo sapiens	Lactotransferrin	[485 to 503]	TAGWNIPMGLLFNQTGSCK	R,F	TAGWNIPM[Common Variable:Oxidation on M]GLLFN[N-Glycosylation:H5N4A1F1 on N]QTGSC[Common Fixed:Carbamidomethyl on C]K	3	4169.73	55.5593	0	[b2+1, b3+1, b4+1, b5+1, b6+1, b7+1, b8+1, b9+1, b11+1, b12+1, (b14-1507.52)+1, (b15-1856.66)+1, (b18-1710.60)+1];[y1+1, y2+1, y3+1, y4+1, y5+1, y6+1, (y7-1653.58)+1, (y7-1856.66)+1, (y7-1976.70)+1, (y8-1653.58)+1, (y8-1856.66)+1, (y9-1491.52)+1, (y9-1653.58)+1, (y9-1856.66)+1, (y9-1976.70)+1, (y10-1856.66)+1, (y11-1856.66)+1, (y12-1856.66)+1, (y13-1491.52)+1, (y13-1507.52)+1, (y13-1653.58)+1, (y…	[b2+1:173.09187, b3+1:230.11325, b4+1:416.19344, b5+1:530.23565, b6+1:643.31980, b7+1:740.36987, b8+1:887.40826, b9+1:944.42407, b11+1:1170.59652, b12+1:1317.66282, (b14-1507.52)+1:2111.99910, (b15-1856.66)+1:1863.88696, (b18-1710.60)+1:2314.07106];[y1+1:147.11317, y2+1:307.14325, y3+1:394.17587, y4+1:451.19678, y5+1:552.24475, y6+1:680.30357, (y7-1653.58)+1:1200.49951, (y7-1856.66)+1:997.42611, …	[b2+1:-0.00020, b3+1:-0.00028, b4+1:0.00059, b5+1:-0.00012, b6+1:-0.00004, b7+1:-0.00273, b8+1:0.00026, b9+1:-0.00539, b11+1:-0.00108, b12+1:-0.00319, (b14-1507.52)+1:0.01494, (b15-1856.66)+1:-0.00760, (b18-1710.60)+1:0.03445];[y1+1:0.00037, y2+1:-0.00020, y3+1:0.00039, y4+1:-0.00017, y5+1:0.00013, y6+1:0.00037, (y7-1653.58)+1:-0.00536, (y7-1856.66)+1:0.00061, (y7-1976.70)+1:0.00112, (y8-1653.58)…	[b2+1:-1.14, b3+1:-1.23, b4+1:1.43, b5+1:-0.22, b6+1:-0.06, b7+1:-3.69, b8+1:0.30, b9+1:-5.72, b11+1:-0.92, b12+1:-2.42, (b14-1507.52)+1:7.08, (b15-1856.66)+1:-4.08, (b18-1710.60)+1:14.89];[y1+1:2.53, y2+1:-0.66, y3+1:1.00, y4+1:-0.37, y5+1:0.23, y6+1:0.55, (y7-1653.58)+1:-4.47, (y7-1856.66)+1:0.61, (y7-1976.70)+1:1.28, (y8-1653.58)+1:-2.39, (y8-1856.66)+1:1.41, (y9-1491.52)+1:6.57, (y9-1653.58)+…	[b2+1:2678, b3+1:7594, b4+1:22704, b5+1:52664, b6+1:245309, b7+1:3238, b8+1:11492, b9+1:8904, b11+1:24345, b12+1:17126, (b14-1507.52)+1:29000, (b15-1856.66)+1:4667, (b18-1710.60)+1:132705];[y1+1:3599, y2+1:20009, y3+1:14500, y4+1:38999, y5+1:35766, y6+1:21526, (y7-1653.58)+1:3191, (y7-1856.66)+1:26219, (y7-1976.70)+1:5233, (y8-1653.58)+1:6359, (y8-1856.66)+1:35671, (y9-1491.52)+1:3838, (y9-1653.5…	55	T	0	0	0	41.0962	4.01664	10.4465	2059.73	H5N4A1F1	21.3564
D:\GlycoData\Hech-EThcD\EThcD-4000\raw\20190307_L1_Ag6_Zhu00015_SA_TestGly_4000_02.raw	19157	69.1292	19138	1198.27	4	4789.04	P02788	Homo sapiens	Lactotransferrin	[477 to 503]	SCHTAVDRTAGWNIPMGLLFNQTGSCK	K,F	SC[Common Fixed:Carbamidomethyl on C]HTAVDRTAGWNIPMGLLFN[N-Glycosylation:H5N4F1 on N]QTGSC[Common Fixed:Carbamidomethyl on C]K	3	4789.05	55.5479	0	[b2+1, b3+1, b4+1, b5+1, b6+1, b7+1, b8+1, b9+1, b10+1, b11+1, b12+1, b13+2, b14+1, b16+1, b18+1, b19+1, b20+1, (b23-1362.48)+2, (b24-1419.50)+2, (b26-1216.42)+2, (b26-1419.50)+3];[y2+1, y4+1, y5+1, y6+1, (y7-1565.56)+1, (y8-1362.48)+1, (y8-1565.56)+1, (y9-1565.56)+1, (y10-1565.56)+1, (y11-1565.56)+1, (y12-1565.56)+1, (y13-1362.48)+1, (y13-1565.56)+1, (y13-1685.60)+1, (y15-1565.56)+1, (y23-1200.4…	[b2+1:248.06944, b3+1:385.12964, b4+1:486.17627, b5+1:557.21503, b6+1:656.28229, b7+1:771.30793, b8+1:927.41547, b9+1:1028.45630, b10+1:1099.49710, b11+1:1156.51990, b12+1:1342.59412, b13+2:728.82381, b14+1:1569.72131, b16+1:1797.80701, b18+1:1967.90051, b19+1:2081.01099, b20+1:2228.07227, (b23-1362.48)+2:1489.21716, (b24-1419.50)+2:1489.21716, (b26-1216.42)+2:1714.28538, (b26-1419.50)+3:1075.500…	[b2+1:-0.00051, b3+1:0.00077, b4+1:-0.00027, b5+1:0.00137, b6+1:0.00022, b7+1:-0.00109, b8+1:0.00534, b9+1:-0.00151, b10+1:0.00218, b11+1:0.00352, b12+1:-0.00158, b13+2:0.00173, b14+1:-0.00137, b16+1:-0.00893, b18+1:-0.02095, b19+1:0.00546, b20+1:-0.00167, (b23-1362.48)+2:0.04519, (b24-1419.50)+2:0.04518, (b26-1216.42)+2:0.03956, (b26-1419.50)+3:0.04278];[y2+1:0.00028, y4+1:0.00017, y5+1:0.00025,…	[b2+1:-2.07, b3+1:2.01, b4+1:-0.57, b5+1:2.46, b6+1:0.33, b7+1:-1.41, b8+1:5.76, b9+1:-1.47, b10+1:1.99, b11+1:3.04, b12+1:-1.18, b13+2:1.19, b14+1:-0.87, b16+1:-4.97, b18+1:-10.65, b19+1:2.62, b20+1:-0.75, (b23-1362.48)+2:15.18, (b24-1419.50)+2:15.18, (b26-1216.42)+2:11.55, (b26-1419.50)+3:13.27];[y2+1:0.93, y4+1:0.37, y5+1:0.45, y6+1:2.64, (y7-1565.56)+1:-3.21, (y8-1362.48)+1:-9.55, (y8-1565.56…	[b2+1:3329, b3+1:7098, b4+1:7579, b5+1:8326, b6+1:8248, b7+1:22975, b8+1:7310, b9+1:4951, b10+1:17533, b11+1:9485, b12+1:8314, b13+2:58977, b14+1:118498, b16+1:10451, b18+1:11652, b19+1:5570, b20+1:4857, (b23-1362.48)+2:10920, (b24-1419.50)+2:10920, (b26-1216.42)+2:55031, (b26-1419.50)+3:13929];[y2+1:6117, y4+1:16581, y5+1:20533, y6+1:11733, (y7-1565.56)+1:5975, (y8-1362.48)+1:4018, (y8-1565.56)+…	55	T	0	0	0	38.0732	9.10122	8.37357	1768.64	H5N4F1	21.6013
D:\GlycoData\Hech-EThcD\EThcD-4000\raw\20190307_L1_Ag6_Zhu00015_SA_TestGly_4000_02.raw	6860	27.9442	6841	1346.22	3	4035.62	P47710	Homo sapiens	Alpha-S1-casein	[66 to 82]	DTRNESTQNCVVAEPEK	K,M	DTRN[N-Glycosylation:H5N4A1F1 on N]ESTQNC[Common Fixed:Carbamidomethyl on C]VVAEPEK	2	4035.63	55.547	0	[b3+1, (b8-1653.58)+1, (b11-1491.52)+1, (b12-1653.58)+1, (b12-1856.66)+1, (b13-1856.66)+1, (b14-1491.52)+1, (b14-1653.58)+1, (b14-1710.60)+1, (b14-1856.66)+1, (b14-1976.70)+1, (b16-1507.52)+1];[y1+1, y2+1, y3+1, y4+1, y5+1, y6+1, y7+1, y8+1, y9+1, y10+1, y12+1, (y14-1491.52)+1, (y14-1653.58)+1, (y14-1710.60)+1, (y14-1856.66)+1, (y14-1976.70)+1, (y16-1856.66)+2];[(M0-2059.73)+2, (M0-1976.70)+2, (M…	[b3+1:373.18350, (b8-1653.58)+1:1338.58997, (b11-1491.52)+1:1873.76636, (b12-1653.58)+1:1810.78479, (b12-1856.66)+1:1607.69006, (b13-1856.66)+1:1678.73267, (b14-1491.52)+1:2172.90698, (b14-1653.58)+1:2010.85022, (b14-1710.60)+1:1953.83484, (b14-1856.66)+1:1807.77458, (b14-1976.70)+1:1687.73267, (b16-1507.52)+1:2383.03320];[y1+1:147.11263, y2+1:276.15561, y3+1:373.20870, y4+1:502.25091, y5+1:573.2…	[b3+1:0.00049, (b8-1653.58)+1:0.02441, (b11-1491.52)+1:0.00599, (b12-1653.58)+1:0.00883, (b12-1856.66)+1:-0.00652, (b13-1856.66)+1:-0.00104, (b14-1491.52)+1:-0.00150, (b14-1653.58)+1:-0.00544, (b14-1710.60)+1:0.00063, (b14-1856.66)+1:-0.00172, (b14-1976.70)+1:-0.00245, (b16-1507.52)+1:0.02427];[y1+1:-0.00018, y2+1:0.00021, y3+1:0.00054, y4+1:0.00015, y5+1:0.00065, y6+1:0.00119, y7+1:0.00255, y8+1…	[b3+1:1.33, (b8-1653.58)+1:18.25, (b11-1491.52)+1:3.20, (b12-1653.58)+1:4.88, (b12-1856.66)+1:-4.06, (b13-1856.66)+1:-0.62, (b14-1491.52)+1:-0.69, (b14-1653.58)+1:-2.71, (b14-1710.60)+1:0.32, (b14-1856.66)+1:-0.95, (b14-1976.70)+1:-1.45, (b16-1507.52)+1:10.19];[y1+1:-1.23, y2+1:0.77, y3+1:1.46, y4+1:0.30, y5+1:1.14, y6+1:1.77, y7+1:3.31, y8+1:-0.22, y9+1:-2.09, y10+1:-3.09, y12+1:0.06, (y14-1491.…	[b3+1:493779, (b8-1653.58)+1:338652, (b11-1491.52)+1:570666, (b12-1653.58)+1:399332, (b12-1856.66)+1:617915, (b13-1856.66)+1:873862, (b14-1491.52)+1:509378, (b14-1653.58)+1:774428, (b14-1710.60)+1:631650, (b14-1856.66)+1:2920263, (b14-1976.70)+1:354399, (b16-1507.52)+1:504558];[y1+1:759171, y2+1:517371, y3+1:14984129, y4+1:2638735, y5+1:4624122, y6+1:2846886, y7+1:696666, y8+1:705570, y9+1:589986…	55	T	0	0	0	29.0406	16.1536	10.3528	2059.73	H5N4A1F1	25.8902
D:\GlycoData\Hech-EThcD\EThcD-4000\raw\20190307_L1_Ag6_Zhu00015_SA_TestGly_4000_01.raw	17075	62.3141	17052	1250.22	3	3747.63	P01833	Homo sapiens	Polymeric immunoglobulin receptor	[466 to 479]	VPGNVTAVLGETLK	K,V	VPGN[N-Glycosylation:H5N4A2F1 on N]VTAVLGETLK	1	3747.62	55.5395	0	[b2+1, (b4-2147.75)+1, (b5-2147.75)+1, (b6-2147.75)+1, (b7-2147.75)+1, (b7-2267.79)+1, (b8-2147.75)+1, (b8-2267.79)+1, (b9-2147.75)+1, (b9-2267.79)+1, (b10-2147.75)+1, (b11-2147.75)+1, (b11-2267.79)+1, (b12-2147.75)+1, (b13-2147.75)+1];[y1+1, y2+1, y3+1, y4+1, y5+1, y6+1, y7+1, y8+1, y9+1, y10+1, (y11-1944.67)+1, (y12-1782.62)+1, (y12-1944.67)+1, (y12-2001.69)+1, (y12-2147.75)+1, (y12-2267.79)+1,…	[b2+1:197.12875, (b4-2147.75)+1:571.27228, (b5-2147.75)+1:670.33545, (b6-2147.75)+1:771.39270, (b7-2147.75)+1:842.43408, (b7-2267.79)+1:722.38892, (b8-2147.75)+1:941.49542, (b8-2267.79)+1:821.45105, (b9-2147.75)+1:1054.58057, (b9-2267.79)+1:934.54895, (b10-2147.75)+1:1111.59290, (b11-2147.75)+1:1240.64233, (b11-2267.79)+1:1120.59448, (b12-2147.75)+1:1341.69348, (b13-2147.75)+1:1454.77588];[y1+1:1…	[b2+1:0.00030, (b4-2147.75)+1:0.00006, (b5-2147.75)+1:-0.00518, (b6-2147.75)+1:0.00439, (b7-2147.75)+1:0.00866, (b7-2267.79)+1:0.00467, (b8-2147.75)+1:0.00159, (b8-2267.79)+1:-0.00161, (b9-2147.75)+1:0.00267, (b9-2267.79)+1:0.01223, (b10-2147.75)+1:-0.00647, (b11-2147.75)+1:0.00038, (b11-2267.79)+1:-0.00629, (b12-2147.75)+1:0.00385, (b13-2147.75)+1:0.00218];[y1+1:0.00022, y2+1:0.00006, y3+1:0.000…	[b2+1:1.53, (b4-2147.75)+1:0.11, (b5-2147.75)+1:-7.74, (b6-2147.75)+1:5.70, (b7-2147.75)+1:10.29, (b7-2267.79)+1:6.48, (b8-2147.75)+1:1.69, (b8-2267.79)+1:-1.96, (b9-2147.75)+1:2.53, (b9-2267.79)+1:13.10, (b10-2147.75)+1:-5.82, (b11-2147.75)+1:0.30, (b11-2267.79)+1:-5.62, (b12-2147.75)+1:2.87, (b13-2147.75)+1:1.50];[y1+1:1.49, y2+1:0.24, y3+1:0.74, y4+1:0.69, y5+1:2.10, y6+1:1.67, y7+1:1.67, y8+1…	[b2+1:3856, (b4-2147.75)+1:5558, (b5-2147.75)+1:3000, (b6-2147.75)+1:2635, (b7-2147.75)+1:12920, (b7-2267.79)+1:7023, (b8-2147.75)+1:22028, (b8-2267.79)+1:5006, (b9-2147.75)+1:17813, (b9-2267.79)+1:4521, (b10-2147.75)+1:5483, (b11-2147.75)+1:18385, (b11-2267.79)+1:7126, (b12-2147.75)+1:6555, (b13-2147.75)+1:16099];[y1+1:5320, y2+1:4741, y3+1:10040, y4+1:4145, y5+1:38253, y6+1:51221, y7+1:33691, y…	55	T	0	0	0	32.0247	13.0674	10.4475	2350.83	H5N4A2F1	19.7873
D:\GlycoData\Hech-EThcD\EThcD-4000\raw\20190307_L1_Ag6_Zhu00015_SA_TestGly_4000_01.raw	15924	58.4523	15896	1055.73	4	4218.88	P00738	Homo sapiens	Haptoglobin	[236 to 251]	VVLHPNYSQVDIGLIK	K,L	VVLHPN[N-Glycosylation:H6N5A1F1 on N]YSQVDIGLIK	1	4218.87	55.5272	0	[b2+1, b3+1, b4+1, (b7-2221.79)+1, (b9-2221.79)+1, (b10-2221.79)+1, (b11-2221.79)+1, (b11-2341.83)+1, (b12-2221.79)+1, (b13-2221.79)+1, (b14-2221.79)+1, (b15-1872.65)+1, (b15-2221.79)+1];[y1+1, y2+1, y3+1, y4+1, y5+1, y6+1, y7+1, y8+1, y9+1, y10+1, (y12-1856.66)+1, (y12-2018.71)+1, (y12-2075.73)+1, (y12-2221.79)+1, (y12-2341.83)+1, (y13-2221.79)+1, (y15-2341.83)+1];[(M0-2424.87)+1, (M0-2341.83)+2…	[b2+1:199.14436, b3+1:312.22879, b4+1:449.28780, (b7-2221.79)+1:1026.52075, (b9-2221.79)+1:1241.62488, (b10-2221.79)+1:1340.68909, (b11-2221.79)+1:1455.71416, (b11-2341.83)+1:1335.66882, (b12-2221.79)+1:1568.79236, (b13-2221.79)+1:1625.81897, (b14-2221.79)+1:1738.90491, (b15-1872.65)+1:2201.15259, (b15-2221.79)+1:1851.98718];[y1+1:147.11285, y2+1:260.19699, y3+1:373.28174, y4+1:430.30321, y5+1:54…	[b2+1:0.00026, b3+1:0.00062, b4+1:0.00072, (b7-2221.79)+1:-0.00472, (b9-2221.79)+1:0.00880, (b10-2221.79)+1:0.00460, (b11-2221.79)+1:0.00273, (b11-2341.83)+1:-0.00143, (b12-2221.79)+1:-0.00314, (b13-2221.79)+1:0.00201, (b14-2221.79)+1:0.00388, (b15-1872.65)+1:0.03022, (b15-2221.79)+1:0.00209];[y1+1:0.00005, y2+1:0.00012, y3+1:0.00081, y4+1:0.00081, y5+1:0.00099, y6+1:0.00103, y7+1:0.00115, y8+1:0…	[b2+1:1.31, b3+1:2.00, b4+1:1.60, (b7-2221.79)+1:-4.60, (b9-2221.79)+1:7.09, (b10-2221.79)+1:3.43, (b11-2221.79)+1:1.87, (b11-2341.83)+1:-1.07, (b12-2221.79)+1:-2.00, (b13-2221.79)+1:1.24, (b14-2221.79)+1:2.23, (b15-1872.65)+1:13.74, (b15-2221.79)+1:1.13];[y1+1:0.34, y2+1:0.47, y3+1:2.17, y4+1:1.89, y5+1:1.83, y6+1:1.56, y7+1:1.53, y8+1:3.26, y9+1:-12.16, y10+1:-3.45, (y12-1856.66)+1:9.18, (y12-2…	[b2+1:2060, b3+1:2194, b4+1:65311, (b7-2221.79)+1:3683, (b9-2221.79)+1:5019, (b10-2221.79)+1:5699, (b11-2221.79)+1:18779, (b11-2341.83)+1:5928, (b12-2221.79)+1:10728, (b13-2221.79)+1:9126, (b14-2221.79)+1:12972, (b15-1872.65)+1:7761, (b15-2221.79)+1:12920];[y1+1:5861, y2+1:11912, y3+1:5790, y4+1:30879, y5+1:69952, y6+1:14114, y7+1:7584, y8+1:4149, y9+1:13422, y10+1:4930, (y12-1856.66)+1:4906, (y1…	55	T	0	0	0	30.0258	15.088	10.4134	2424.87	H6N5A1F1	25.7853
D:\GlycoData\Hech-EThcD\EThcD-4000\raw\20190307_L1_Ag6_Zhu00015_SA_TestGly_2000_01.raw	17074	60.4006	17055	901.655	4	3602.59	P01833	Homo sapiens	Polymeric immunoglobulin receptor	[466 to 479]	VPGNVTAVLGETLK	K,V	VPGN[N-Glycosylation:H5N4A1F2 on N]VTAVLGETLK	1	3602.59	55.5145	0	[b2+1, b3+1, (b4-2002.71)+1, (b4-2122.75)+1, (b5-2002.71)+1, (b5-2122.75)+1, (b6-2002.71)+1, (b7-1653.58)+1, (b7-2002.71)+1, (b7-2122.75)+1, (b8-2002.71)+1, (b9-1799.63)+1, (b9-2002.71)+1, (b10-1856.66)+1, (b11-2002.71)+1, (b11-2122.75)+1, (b12-2002.71)+1, (b13-2002.71)+1];[y1+1, y2+1, y3+1, y4+1, y5+1, y6+1, y7+1, y8+1, y9+1, y10+1, (y11-1799.63)+1, (y11-2002.71)+1, (y12-1637.58)+1, (y12-1799.63…	[b2+1:197.12817, b3+1:254.15030, (b4-2002.71)+1:571.27277, (b4-2122.75)+1:451.22971, (b5-2002.71)+1:670.34167, (b5-2122.75)+1:550.29877, (b6-2002.71)+1:771.38696, (b7-1653.58)+1:1191.58142, (b7-2002.71)+1:842.43494, (b7-2122.75)+1:722.38922, (b8-2002.71)+1:941.49615, (b9-1799.63)+1:1257.65173, (b9-2002.71)+1:1054.57886, (b10-1856.66)+1:1257.65173, (b11-2002.71)+1:1240.64233, (b11-2122.75)+1:1120.…	[b2+1:-0.00028, b3+1:0.00038, (b4-2002.71)+1:0.00055, (b4-2122.75)+1:-0.00133, (b5-2002.71)+1:0.00105, (b5-2122.75)+1:-0.00068, (b6-2002.71)+1:-0.00134, (b7-1653.58)+1:0.01872, (b7-2002.71)+1:0.00951, (b7-2122.75)+1:0.00498, (b8-2002.71)+1:0.00232, (b9-1799.63)+1:-0.00554, (b9-2002.71)+1:0.00096, (b10-1856.66)+1:-0.00554, (b11-2002.71)+1:0.00038, (b11-2122.75)+1:-0.00080, (b12-2002.71)+1:-0.00348…	[b2+1:-1.43, b3+1:1.51, (b4-2002.71)+1:0.97, (b4-2122.75)+1:-2.95, (b5-2002.71)+1:1.56, (b5-2122.75)+1:-1.24, (b6-2002.71)+1:-1.75, (b7-1653.58)+1:15.72, (b7-2002.71)+1:11.31, (b7-2122.75)+1:6.90, (b8-2002.71)+1:2.47, (b9-1799.63)+1:-4.41, (b9-2002.71)+1:0.91, (b10-1856.66)+1:-4.41, (b11-2002.71)+1:0.30, (b11-2122.75)+1:-0.72, (b12-2002.71)+1:-2.59, (b13-2002.71)+1:2.76];[y1+1:-1.43, y2+1:-0.70, …	[b2+1:14349, b3+1:6259, (b4-2002.71)+1:18175, (b4-2122.75)+1:10546, (b5-2002.71)+1:19190, (b5-2122.75)+1:5981, (b6-2002.71)+1:6221, (b7-1653.58)+1:10200, (b7-2002.71)+1:24691, (b7-2122.75)+1:12013, (b8-2002.71)+1:49198, (b9-1799.63)+1:6709, (b9-2002.71)+1:46109, (b10-1856.66)+1:6709, (b11-2002.71)+1:33999, (b11-2122.75)+1:18715, (b12-2002.71)+1:22023, (b13-2002.71)+1:37102];[y1+1:22896, y2+1:2064…	55	T	0	0	0	35.0263	10.0842	10.4039	2205.79	H5N4A1F2	22.2269
D:\GlycoData\Hech-EThcD\EThcD-4000\raw\20190307_L1_Ag6_Zhu00015_SA_TestGly_2000_02.raw	15765	55.7397	15744	1265.9	3	3794.69	P01024	Homo sapiens	Complement C3	[74 to 94]	TVLTPATNHMGNVTFTIPANR	K,E	TVLTPATNHMGN[N-Glycosylation:H7N2 on N]VTFTIPANR	1	3794.68	55.4067	0	[b2+1, b3+1, b4+1, b6+1, b7+1, b8+1, b9+1, b10+1, b11+1, (b12-1337.45)+1, (b12-1457.49)+1, (b13-1337.45)+1, (b14-1337.45)+1, (b15-1337.45)+1, (b16-1337.45)+1];[y1+1, y2+1, y3+1, y4+1, y5+1, y6+1, y7+1, y8+1, y9+1, (y10-1337.45)+1, (y11-972.32)+1, (y11-1134.37)+1, (y11-1337.45)+1, (y12-972.32)+1, (y12-1134.37)+1, (y12-1337.45)+1, (y13-1337.45)+1, (y14-1337.45)+1, (y15-1337.45)+1, (y17-972.32)+2, (…	[b2+1:201.12370, b3+1:314.20803, b4+1:415.25591, b6+1:583.34424, b7+1:684.39227, b8+1:798.43872, b9+1:935.49481, b10+1:1066.53638, b11+1:1123.55725, (b12-1337.45)+1:1440.67175, (b12-1457.49)+1:1320.66309, (b13-1337.45)+1:1539.74597, (b14-1337.45)+1:1640.79211, (b15-1337.45)+1:1787.84875, (b16-1337.45)+1:1888.90039];[y1+1:175.11906, y2+1:289.16165, y3+1:360.20026, y4+1:457.25244, y5+1:570.33688, y…	[b2+1:0.00033, b3+1:0.00059, b4+1:0.00080, b6+1:-0.00075, b7+1:-0.00039, b8+1:0.00313, b9+1:0.00031, b10+1:0.00139, b11+1:0.00080, (b12-1337.45)+1:-0.00700, (b12-1457.49)+1:0.02551, (b13-1337.45)+1:-0.00120, (b14-1337.45)+1:-0.00273, (b15-1337.45)+1:-0.01450, (b16-1337.45)+1:-0.01055];[y1+1:0.00011, y2+1:-0.00023, y3+1:0.00126, y4+1:0.00068, y5+1:0.00106, y6+1:0.00128, y7+1:0.00108, y8+1:0.00087,…	[b2+1:1.67, b3+1:1.89, b4+1:1.92, b6+1:-1.29, b7+1:-0.58, b8+1:3.92, b9+1:0.33, b10+1:1.30, b11+1:0.71, (b12-1337.45)+1:-4.86, (b12-1457.49)+1:19.33, (b13-1337.45)+1:-0.78, (b14-1337.45)+1:-1.67, (b15-1337.45)+1:-8.12, (b16-1337.45)+1:-5.59];[y1+1:0.64, y2+1:-0.79, y3+1:3.52, y4+1:1.50, y5+1:1.86, y6+1:1.91, y7+1:1.32, y8+1:0.95, y9+1:1.01, (y10-1337.45)+1:-1.00, (y11-972.32)+1:1.69, (y11-1134.37…	[b2+1:179190, b3+1:118228, b4+1:108462, b6+1:10687, b7+1:11312, b8+1:11906, b9+1:46729, b10+1:67095, b11+1:16702, (b12-1337.45)+1:14675, (b12-1457.49)+1:14988, (b13-1337.45)+1:24487, (b14-1337.45)+1:19751, (b15-1337.45)+1:16469, (b16-1337.45)+1:19777];[y1+1:53383, y2+1:20821, y3+1:10293, y4+1:703544, y5+1:98254, y6+1:140445, y7+1:105794, y8+1:183025, y9+1:49487, (y10-1337.45)+1:17713, (y11-972.32…	55	T	0	0	0	40.1437	7.13454	8.1285	1540.53	H7N2	15.7933
D:\GlycoData\Hech-EThcD\EThcD-4000\raw\20190307_L1_Ag6_Zhu00015_SA_TestGly_4000_01.raw	15089	55.651	15068	949.679	4	3794.69	P01024	Homo sapiens	Complement C3	[74 to 94]	TVLTPATNHMGNVTFTIPANR	K,E	TVLTPATNHMGN[N-Glycosylation:H7N2 on N]VTFTIPANR	1	3794.68	55.325	0	[b2+1, b3+1, b4+1, b6+1, b8+1, b9+1, b10+1, (b12-1337.45)+1, (b13-1337.45)+1, (b14-1337.45)+1, (b15-1337.45)+1, (b15-1457.49)+1, (b16-1337.45)+1, (b17-1337.45)+1];[y1+1, y2+1, y3+1, y4+2, y5+1, y6+1, y7+1, y8+1, y9+1, (y10-1337.45)+1, (y11-1337.45)+1, (y12-972.32)+1, (y12-1134.37)+1, (y12-1337.45)+1, (y13-972.32)+2, (y13-1337.45)+1, (y14-1337.45)+1, (y15-1337.45)+1, (y17-972.32)+2, (y17-1134.37)+…	[b2+1:201.12371, b3+1:314.20799, b4+1:415.25589, b6+1:583.34076, b8+1:798.43219, b9+1:935.49335, b10+1:1066.53329, (b12-1337.45)+1:1440.68651, (b13-1337.45)+1:1539.74552, (b14-1337.45)+1:1640.79636, (b15-1337.45)+1:1787.85911, (b15-1457.49)+1:1667.81742, (b16-1337.45)+1:1888.91077, (b17-1337.45)+1:2001.99109];[y1+1:175.11911, y2+1:289.16248, y3+1:360.19882, y4+2:229.12971, y5+1:570.33652, y6+1:67…	[b2+1:0.00034, b3+1:0.00056, b4+1:0.00078, b6+1:-0.00423, b8+1:-0.00340, b9+1:-0.00116, b10+1:-0.00170, (b12-1337.45)+1:0.00776, (b13-1337.45)+1:-0.00165, (b14-1337.45)+1:0.00152, (b15-1337.45)+1:-0.00415, (b15-1457.49)+1:-0.00466, (b16-1337.45)+1:-0.00017, (b17-1337.45)+1:-0.00391];[y1+1:0.00016, y2+1:0.00060, y3+1:-0.00017, y4+2:0.00040, y5+1:0.00069, y6+1:0.00078, y7+1:0.00052, y8+1:0.00062, y…	[b2+1:1.70, b3+1:1.79, b4+1:1.88, b6+1:-7.26, b8+1:-4.27, b9+1:-1.24, b10+1:-1.60, (b12-1337.45)+1:5.39, (b13-1337.45)+1:-1.07, (b14-1337.45)+1:0.92, (b15-1337.45)+1:-2.32, (b15-1457.49)+1:-2.80, (b16-1337.45)+1:-0.09, (b17-1337.45)+1:-1.96];[y1+1:0.91, y2+1:2.07, y3+1:-0.48, y4+2:0.87, y5+1:1.22, y6+1:1.16, y7+1:0.63, y8+1:0.68, y9+1:1.55, (y10-1337.45)+1:4.85, (y11-1337.45)+1:-3.40, (y12-972.32…	[b2+1:139290, b3+1:67742, b4+1:74768, b6+1:2972, b8+1:2562, b9+1:13658, b10+1:16511, (b12-1337.45)+1:9091, (b13-1337.45)+1:14374, (b14-1337.45)+1:11099, (b15-1337.45)+1:9329, (b15-1457.49)+1:5328, (b16-1337.45)+1:12403, (b17-1337.45)+1:19181];[y1+1:14171, y2+1:5922, y3+1:10813, y4+2:21133, y5+1:43312, y6+1:75380, y7+1:73370, y8+1:86069, y9+1:19108, (y10-1337.45)+1:7028, (y11-1337.45)+1:25384, (y1…	55	T	0	0	0	40.1132	7.07563	8.13622	1540.53	H7N2	12.7704
D:\GlycoData\Hech-EThcD\EThcD-4000\raw\20190307_L1_Ag6_Zhu00015_SA_TestGly_4000_02.raw	21430	76.6538	21412	966.668	4	3862.64	P02788	Homo sapiens	Lactotransferrin	[485 to 503]	TAGWNIPMGLLFNQTGSCK	R,F	TAGWNIPMGLLFN[N-Glycosylation:H5N4F1 on N]QTGSC[Common Fixed:Carbamidomethyl on C]K	2	3862.64	54.6052	0	[b2+1, b3+1, b4+1, b5+1, b6+1, b7+1, b8+1, b9+1, b10+1, b11+1, b12+1, (b15-1565.56)+1, (b18-1419.50)+1];[y1+1, y2+1, y3+1, y4+1, y5+1, y6+1, (y7-1362.48)+1, (y7-1565.56)+1, (y8-1200.43)+1, (y8-1362.48)+1, (y8-1565.56)+1, (y9-1200.43)+1, (y9-1362.48)+1, (y9-1565.56)+1, (y10-1565.56)+1, (y11-1200.43)+1, (y11-1362.48)+1, (y11-1565.56)+1, (y11-1685.60)+1, (y12-1565.56)+1, (y13-1200.43)+1, (y13-1362.4…	[b2+1:173.09195, b3+1:230.11343, b4+1:416.19339, b5+1:530.23608, b6+1:643.32035, b7+1:740.37433, b8+1:871.41394, b9+1:928.43610, b10+1:1041.51663, b11+1:1154.59944, b12+1:1301.67102, (b15-1565.56)+1:1847.91858, (b18-1419.50)+1:2298.07792];[y1+1:147.11279, y2+1:307.14415, y3+1:394.17606, y4+1:451.19727, y5+1:552.24405, y6+1:680.30298, (y7-1362.48)+1:1200.49939, (y7-1565.56)+1:997.42455, (y8-1200.4…	[b2+1:-0.00012, b3+1:-0.00010, b4+1:0.00055, b5+1:0.00031, b6+1:0.00051, b7+1:0.00173, b8+1:0.00085, b9+1:0.00155, b10+1:-0.00199, b11+1:-0.00323, b12+1:-0.00007, (b15-1565.56)+1:0.01893, (b18-1419.50)+1:0.03622];[y1+1:-0.00001, y2+1:0.00070, y3+1:0.00057, y4+1:0.00032, y5+1:-0.00058, y6+1:-0.00022, (y7-1362.48)+1:-0.00548, (y7-1565.56)+1:-0.00095, (y8-1200.43)+1:0.00341, (y8-1362.48)+1:-0.00541,…	[b2+1:-0.69, b3+1:-0.43, b4+1:1.32, b5+1:0.58, b6+1:0.79, b7+1:2.34, b8+1:0.98, b9+1:1.67, b10+1:-1.91, b11+1:-2.80, b12+1:-0.05, (b15-1565.56)+1:10.25, (b18-1419.50)+1:15.77];[y1+1:-0.08, y2+1:2.28, y3+1:1.46, y4+1:0.71, y5+1:-1.05, y6+1:-0.33, (y7-1362.48)+1:-4.57, (y7-1565.56)+1:-0.95, (y8-1200.43)+1:2.26, (y8-1362.48)+1:-4.02, (y8-1565.56)+1:-1.17, (y9-1200.43)+1:8.83, (y9-1362.48)+1:-2.93, (…	[b2+1:10905, b3+1:12044, b4+1:30297, b5+1:80525, b6+1:403666, b7+1:9748, b8+1:24096, b9+1:16552, b10+1:59452, b11+1:34099, b12+1:24426, (b15-1565.56)+1:7741, (b18-1419.50)+1:229971];[y1+1:4752, y2+1:26866, y3+1:22745, y4+1:66649, y5+1:56305, y6+1:27869, (y7-1362.48)+1:9127, (y7-1565.56)+1:35118, (y8-1200.43)+1:7766, (y8-1362.48)+1:10543, (y8-1565.56)+1:58009, (y9-1200.43)+1:9551, (y9-1362.48)+1:1…	54	T	0	0	0	42.1315	4.01887	8.45483	1768.64	H5N4F1	20.4694
D:\GlycoData\Hech-EThcD\EThcD-4000\raw\20190307_L1_Ag6_Zhu00015_SA_TestGly_4000_01.raw	18504	67.1482	18486	1293.89	3	3878.64	P02788	Homo sapiens	Lactotransferrin	[485 to 503]	TAGWNIPMGLLFNQTGSCK	R,F	TAGWNIPM[Common Variable:Oxidation on M]GLLFN[N-Glycosylation:H5N4F1 on N]QTGSC[Common Fixed:Carbamidomethyl on C]K	3	3878.64	54.5966	0	[b2+1, b3+1, b4+1, b5+1, b6+1, b7+1, b8+1, b9+1, b11+1, b12+1, (b14-1362.48)+1, (b18-1419.50)+1];[y1+1, y2+1, y3+1, y4+1, y5+1, y6+1, (y7-1362.48)+1, (y7-1565.56)+1, (y7-1685.60)+1, (y8-1200.43)+1, (y8-1362.48)+1, (y8-1565.56)+1, (y9-1362.48)+1, (y9-1565.56)+1, (y9-1685.60)+1, (y10-1362.48)+1, (y10-1565.56)+1, (y11-1362.48)+1, (y11-1419.50)+1, (y11-1565.56)+1, (y11-1685.60)+1, (y12-1565.56)+1, (y…	[b2+1:173.09212, b3+1:230.11394, b4+1:416.19406, b5+1:530.23639, b6+1:643.32071, b7+1:740.37189, b8+1:887.41260, b9+1:944.42999, b11+1:1170.59713, b12+1:1317.66602, (b14-1362.48)+1:1965.90857, (b18-1419.50)+1:2314.07288];[y1+1:147.11295, y2+1:307.14343, y3+1:394.17572, y4+1:451.19728, y5+1:552.24484, y6+1:680.30458, (y7-1362.48)+1:1200.50574, (y7-1565.56)+1:997.42525, (y7-1685.60)+1:877.38666, (y…	[b2+1:0.00005, b3+1:0.00040, b4+1:0.00122, b5+1:0.00061, b6+1:0.00087, b7+1:-0.00071, b8+1:0.00460, b9+1:0.00053, b11+1:-0.00047, b12+1:0.00001, (b14-1362.48)+1:-0.01768, (b18-1419.50)+1:0.03627];[y1+1:0.00014, y2+1:-0.00002, y3+1:0.00024, y4+1:0.00034, y5+1:0.00022, y6+1:0.00138, (y7-1362.48)+1:0.00087, (y7-1565.56)+1:-0.00025, (y7-1685.60)+1:0.00234, (y8-1200.43)+1:-0.00391, (y8-1362.48)+1:0.00…	[b2+1:0.28, b3+1:1.77, b4+1:2.93, b5+1:1.16, b6+1:1.36, b7+1:-0.96, b8+1:5.19, b9+1:0.56, b11+1:-0.40, b12+1:0.01, (b14-1362.48)+1:-9.00, (b18-1419.50)+1:15.68];[y1+1:0.97, y2+1:-0.07, y3+1:0.61, y4+1:0.75, y5+1:0.39, y6+1:2.03, (y7-1362.48)+1:0.72, (y7-1565.56)+1:-0.25, (y7-1685.60)+1:2.67, (y8-1200.43)+1:-2.59, (y8-1362.48)+1:1.06, (y8-1565.56)+1:3.22, (y9-1362.48)+1:5.19, (y9-1565.56)+1:-0.17,…	[b2+1:11878, b3+1:16644, b4+1:58493, b5+1:174223, b6+1:640362, b7+1:24013, b8+1:26982, b9+1:12039, b11+1:70956, b12+1:44752, (b14-1362.48)+1:11278, (b18-1419.50)+1:351288];[y1+1:9268, y2+1:51114, y3+1:45991, y4+1:138153, y5+1:97247, y6+1:62550, (y7-1362.48)+1:21020, (y7-1565.56)+1:98777, (y7-1685.60)+1:10171, (y8-1200.43)+1:12143, (y8-1362.48)+1:20235, (y8-1565.56)+1:102630, (y9-1362.48)+1:9782, …	54	T	0	0	0	42.096	4.00965	8.49097	1768.64	H5N4F1	23.6919
D:\GlycoData\Hech-EThcD\EThcD-4000\raw\20190307_L1_Ag6_Zhu00015_SA_TestGly_4000_02.raw	6777	27.6763	6762	1073.46	3	3217.35	P47710	Homo sapiens	Alpha-S1-casein	[66 to 82]	DTRNESTQNCVVAEPEK	K,M	DTRN[N-Glycosylation:H3N3F1 on N]ESTQNC[Common Fixed:Carbamidomethyl on C]VVAEPEK	2	3217.35	54.5718	0	[(b5-1038.38)+1, b8+1, (b8-835.30)+1, (b8-1038.38)+1, (b10-1038.38)+1, (b11-835.30)+1, (b12-1038.38)+1, (b13-1038.38)+1, (b14-673.24)+1, (b14-689.24)+1, (b14-835.30)+1, (b14-892.32)+1, (b14-1038.38)+1, (b14-1158.42)+1, (b16-689.24)+2, (b16-892.32)+2, (b16-1038.38)+1];[y1+1, y2+1, y3+1, y4+1, y5+1, y6+1, y7+1, y8+1, y9+1, y10+1, y12+1, (y14-673.24)+1, (y14-689.24)+1, (y14-835.30)+1, (y14-892.32)+1…	[(b5-1038.38)+1:819.34668, b8+1:2173.88867, (b8-835.30)+1:1338.56274, (b8-1038.38)+1:1135.49915, (b10-1038.38)+1:1409.57068, (b11-835.30)+1:1711.71313, (b12-1038.38)+1:1607.69922, (b13-1038.38)+1:1678.73319, (b14-673.24)+1:2172.89575, (b14-689.24)+1:2156.90063, (b14-835.30)+1:2010.84253, (b14-892.32)+1:1953.83386, (b14-1038.38)+1:1807.77112, (b14-1158.42)+1:1687.72534, (b16-689.24)+2:1192.03139, …	[(b5-1038.38)+1:-0.00122, b8+1:0.02738, (b8-835.30)+1:-0.00281, (b8-1038.38)+1:0.01296, (b10-1038.38)+1:0.01092, (b11-835.30)+1:0.00559, (b12-1038.38)+1:0.00263, (b13-1038.38)+1:-0.00051, (b14-673.24)+1:-0.01273, (b14-689.24)+1:-0.01294, (b14-835.30)+1:-0.01314, (b14-892.32)+1:-0.00034, (b14-1038.38)+1:-0.00518, (b14-1158.42)+1:-0.00977, (b16-689.24)+2:0.04657, (b16-892.32)+2:0.04316, (b16-1038.3…	[(b5-1038.38)+1:-1.49, b8+1:12.60, (b8-835.30)+1:-2.10, (b8-1038.38)+1:11.43, (b10-1038.38)+1:7.75, (b11-835.30)+1:3.27, (b12-1038.38)+1:1.64, (b13-1038.38)+1:-0.31, (b14-673.24)+1:-5.86, (b14-689.24)+1:-6.00, (b14-835.30)+1:-6.54, (b14-892.32)+1:-0.18, (b14-1038.38)+1:-2.87, (b14-1158.42)+1:-5.79, (b16-689.24)+2:19.55, (b16-892.32)+2:19.81, (b16-1038.38)+1:4.47];[y1+1:0.24, y2+1:0.55, y3+1:0.84,…	[(b5-1038.38)+1:3119, b8+1:4054, (b8-835.30)+1:3066, (b8-1038.38)+1:6010, (b10-1038.38)+1:4451, (b11-835.30)+1:3368, (b12-1038.38)+1:17259, (b13-1038.38)+1:10932, (b14-673.24)+1:5181, (b14-689.24)+1:2930, (b14-835.30)+1:7541, (b14-892.32)+1:8425, (b14-1038.38)+1:35709, (b14-1158.42)+1:4140, (b16-689.24)+2:98309, (b16-892.32)+2:227791, (b16-1038.38)+1:3991];[y1+1:9898, y2+1:4478, y3+1:135114, y4+1…	54	T	0	0	0	35.1592	11.1187	8.29394	1241.45	H3N3F1	8.74051
D:\GlycoData\Hech-EThcD\EThcD-4000\raw\20190307_L1_Ag6_Zhu00015_SA_TestGly_2000_02.raw	6918	27.637	6899	1394.9	3	4181.68	P47710	Homo sapiens	Alpha-S1-casein	[66 to 82]	DTRNESTQNCVVAEPEK	K,M	DTRN[N-Glycosylation:H5N4A1F2 on N]ESTQNC[Common Fixed:Carbamidomethyl on C]VVAEPEK	2	4181.68	54.5596	1	[(b6-1653.58)+1, (b7-1856.66)+1, (b8-1637.58)+1, (b8-1799.63)+1, (b11-1637.58)+1, (b11-1799.63)+1, (b12-2002.71)+1, (b12-2122.75)+1, (b13-2002.71)+1, (b13-2122.75)+1, (b14-1856.66)+1, (b14-2002.71)+1, (b14-2122.75)+1, (b16-1653.58)+2];[y1+1, y2+1, y3+1, y4+1, y5+1, y6+1, y7+1, y8+1, y9+1, y10+1, y12+1, (y14-1856.66)+1, (y14-2002.71)+1, (y14-2122.75)+1];[(M0-2205.79)+1, (M0-2122.75)+2, (M0-2002.71…	[(b6-1653.58)+1:1255.53198, (b7-1856.66)+1:1153.50110, (b8-1637.58)+1:1500.64014, (b8-1799.63)+1:1338.58069, (b11-1637.58)+1:1873.76221, (b11-1799.63)+1:1711.70349, (b12-2002.71)+1:1607.69055, (b12-2122.75)+1:1487.64685, (b13-2002.71)+1:1678.73315, (b13-2122.75)+1:1558.66406, (b14-1856.66)+1:1953.82739, (b14-2002.71)+1:1807.77124, (b14-2122.75)+1:1687.74207, (b16-1653.58)+2:1192.03114];[y1+1:147.…	[(b6-1653.58)+1:0.01477, (b7-1856.66)+1:0.01558, (b8-1637.58)+1:0.02176, (b8-1799.63)+1:0.01513, (b11-1637.58)+1:0.00184, (b11-1799.63)+1:-0.00405, (b12-2002.71)+1:-0.00604, (b12-2122.75)+1:-0.00856, (b13-2002.71)+1:-0.00055, (b13-2122.75)+1:-0.02846, (b14-1856.66)+1:-0.00681, (b14-2002.71)+1:-0.00506, (b14-2122.75)+1:0.00695, (b16-1653.58)+2:0.04608];[y1+1:-0.00007, y2+1:-0.00028, y3+1:0.00037, …	[(b6-1653.58)+1:11.78, (b7-1856.66)+1:13.52, (b8-1637.58)+1:14.51, (b8-1799.63)+1:11.32, (b11-1637.58)+1:0.98, (b11-1799.63)+1:-2.37, (b12-2002.71)+1:-3.76, (b12-2122.75)+1:-5.76, (b13-2002.71)+1:-0.33, (b13-2122.75)+1:-18.27, (b14-1856.66)+1:-3.49, (b14-2002.71)+1:-2.80, (b14-2122.75)+1:4.12, (b16-1653.58)+2:19.35];[y1+1:-0.49, y2+1:-1.00, y3+1:0.98, y4+1:0.38, y5+1:0.02, y6+1:1.95, y7+1:3.07, y…	[(b6-1653.58)+1:7237, (b7-1856.66)+1:6731, (b8-1637.58)+1:39064, (b8-1799.63)+1:10441, (b11-1637.58)+1:17257, (b11-1799.63)+1:10025, (b12-2002.71)+1:22488, (b12-2122.75)+1:7462, (b13-2002.71)+1:16130, (b13-2122.75)+1:10559, (b14-1856.66)+1:24034, (b14-2002.71)+1:85353, (b14-2122.75)+1:9374, (b16-1653.58)+2:415956];[y1+1:24422, y2+1:15052, y3+1:449823, y4+1:70680, y5+1:144745, y6+1:74221, y7+1:129…	54	T	0	0	0	28.0453	16.1464	10.3678	2205.79	H5N4A1F2	19.2036
D:\GlycoData\Hech-EThcD\EThcD-4000\raw\20190307_L1_Ag6_Zhu00015_SA_TestGly_2000_01.raw	4596	19.8228	4567	1088.46	3	3262.36	P10909	Homo sapiens	Clusterin	[80 to 89]	KKEDALNETR	K,E	KKEDALN[N-Glycosylation:H5N4A1F1 on N]ETR	1	3262.36	54.5442	0	[b1+1, b2+1, b3+1, b4+1, b5+1, b6+1, (b8-1491.52)+1, (b8-1856.66)+1];[y1+1, y2+1, y3+1, (y5-1491.52)+1, (y5-1653.58)+1, (y6-1491.52)+1, (y6-1507.52)+1, (y6-1653.58)+1, (y6-1710.60)+1, (y6-1856.66)+1, (y6-1976.70)+1, (y7-1491.52)+1, (y7-1710.60)+1, (y7-1856.66)+1, (y8-1653.58)+1, (y8-1710.60)+1, (y8-1976.70)+1, (y9-1491.52)+1, (y9-1653.58)+1, (y9-1856.66)+1];[(M0-2059.73)+1, (M0-1976.70)+1, (M0-18…	[b1+1:129.10204, b2+1:257.19714, b3+1:386.23932, b4+1:501.26711, b5+1:572.30316, b6+1:685.38916, (b8-1491.52)+1:1496.70850, (b8-1856.66)+1:1131.55396];[y1+1:175.11882, y2+1:276.16669, y3+1:405.20990, (y5-1491.52)+1:1200.54663, (y5-1653.58)+1:1038.49060, (y6-1491.52)+1:1271.59131, (y6-1507.52)+1:1255.58875, (y6-1653.58)+1:1109.53455, (y6-1710.60)+1:1052.50879, (y6-1856.66)+1:906.45288, (y6-1976.70…	[b1+1:-0.00020, b2+1:-0.00006, b3+1:-0.00048, b4+1:0.00037, b5+1:-0.00069, b6+1:0.00124, (b8-1491.52)+1:0.02350, (b8-1856.66)+1:0.00115];[y1+1:-0.00013, y2+1:0.00006, y3+1:0.00068, (y5-1491.52)+1:-0.00114, (y5-1653.58)+1:-0.00435, (y6-1491.52)+1:0.00642, (y6-1507.52)+1:-0.00123, (y6-1653.58)+1:0.00248, (y6-1710.60)+1:-0.00182, (y6-1856.66)+1:0.00018, (y6-1976.70)+1:-0.00325, (y7-1491.52)+1:0.0008…	[b1+1:-1.59, b2+1:-0.23, b3+1:-1.24, b4+1:0.74, b5+1:-1.21, b6+1:1.82, (b8-1491.52)+1:15.71, (b8-1856.66)+1:1.02];[y1+1:-0.76, y2+1:0.21, y3+1:1.67, (y5-1491.52)+1:-0.95, (y5-1653.58)+1:-4.20, (y6-1491.52)+1:5.05, (y6-1507.52)+1:-0.98, (y6-1653.58)+1:2.23, (y6-1710.60)+1:-1.73, (y6-1856.66)+1:0.20, (y6-1976.70)+1:-4.14, (y7-1491.52)+1:0.61, (y7-1710.60)+1:-18.59, (y7-1856.66)+1:-8.76, (y8-1653.58…	[b1+1:9157, b2+1:14295, b3+1:7554, b4+1:44658, b5+1:5158, b6+1:17820, (b8-1491.52)+1:3400, (b8-1856.66)+1:8073];[y1+1:10139, y2+1:43352, y3+1:9958, (y5-1491.52)+1:3425, (y5-1653.58)+1:3220, (y6-1491.52)+1:6431, (y6-1507.52)+1:9515, (y6-1653.58)+1:5571, (y6-1710.60)+1:22782, (y6-1856.66)+1:21520, (y6-1976.70)+1:4342, (y7-1491.52)+1:3207, (y7-1710.60)+1:4921, (y7-1856.66)+1:12624, (y8-1653.58)+1:63…	54	T	0	0	0	28.0099	16.1134	10.4208	2059.73	H5N4A1F1	26.1313
D:\GlycoData\Hech-EThcD\EThcD-4000\raw\20190307_L1_Ag6_Zhu00015_SA_TestGly_2000_02.raw	17314	60.7016	17287	1153.19	3	3456.55	P01833	Homo sapiens	Polymeric immunoglobulin receptor	[466 to 479]	VPGNVTAVLGETLK	K,V	VPGN[N-Glycosylation:H5N4A1F1 on N]VTAVLGETLK	1	3456.53	54.532	0	[b2+1, b3+1, (b4-1856.66)+1, (b5-1856.66)+1, (b5-1976.70)+1, (b6-1856.66)+1, (b7-1856.66)+1, (b7-1976.70)+1, (b8-1856.66)+1, (b8-1976.70)+1, (b9-1856.66)+1, (b9-1976.70)+1, (b10-1856.66)+1, (b11-1856.66)+1, (b11-1976.70)+1, (b12-1856.66)+1, (b13-1856.66)+1];[y1+1, y2+1, y3+1, y4+1, y5+1, y6+1, y7+1, y8+1, y9+1, y10+1, (y11-1653.58)+1, (y12-1491.52)+1, (y12-1653.58)+1, (y12-1710.60)+1, (y12-1856.6…	[b2+1:197.12877, b3+1:254.15096, (b4-1856.66)+1:571.27289, (b5-1856.66)+1:670.34259, (b5-1976.70)+1:550.29987, (b6-1856.66)+1:771.38983, (b7-1856.66)+1:842.42865, (b7-1976.70)+1:722.39117, (b8-1856.66)+1:941.49561, (b8-1976.70)+1:821.45477, (b9-1856.66)+1:1054.57922, (b9-1976.70)+1:934.54150, (b10-1856.66)+1:1111.59570, (b11-1856.66)+1:1240.64136, (b11-1976.70)+1:1120.60059, (b12-1856.66)+1:1341.…	[b2+1:0.00031, b3+1:0.00104, (b4-1856.66)+1:0.00067, (b5-1856.66)+1:0.00196, (b5-1976.70)+1:0.00042, (b6-1856.66)+1:0.00152, (b7-1856.66)+1:0.00323, (b7-1976.70)+1:0.00693, (b8-1856.66)+1:0.00177, (b8-1976.70)+1:0.00212, (b9-1856.66)+1:0.00132, (b9-1976.70)+1:0.00478, (b10-1856.66)+1:-0.00366, (b11-1856.66)+1:-0.00060, (b11-1976.70)+1:-0.00019, (b12-1856.66)+1:0.00275, (b13-1856.66)+1:0.00120];[y…	[b2+1:1.60, b3+1:4.10, (b4-1856.66)+1:1.18, (b5-1856.66)+1:2.93, (b5-1976.70)+1:0.76, (b6-1856.66)+1:1.98, (b7-1856.66)+1:3.84, (b7-1976.70)+1:9.61, (b8-1856.66)+1:1.89, (b8-1976.70)+1:2.58, (b9-1856.66)+1:1.26, (b9-1976.70)+1:5.13, (b10-1856.66)+1:-3.30, (b11-1856.66)+1:-0.48, (b11-1976.70)+1:-0.17, (b12-1856.66)+1:2.05, (b13-1856.66)+1:0.83];[y1+1:-1.12, y2+1:1.42, y3+1:2.18, y4+1:1.75, y5+1:1.…	[b2+1:12394, b3+1:4096, (b4-1856.66)+1:18181, (b5-1856.66)+1:14351, (b5-1976.70)+1:6246, (b6-1856.66)+1:9534, (b7-1856.66)+1:30122, (b7-1976.70)+1:29685, (b8-1856.66)+1:41245, (b8-1976.70)+1:10479, (b9-1856.66)+1:36276, (b9-1976.70)+1:11970, (b10-1856.66)+1:13155, (b11-1856.66)+1:27665, (b11-1976.70)+1:15640, (b12-1856.66)+1:19544, (b13-1856.66)+1:24869];[y1+1:9517, y2+1:12311, y3+1:28512, y4+1:1…	54	T	0	0	0	36.0323	8.07175	10.428	2059.73	H5N4A1F1	21.5753
D:\GlycoData\Hech-EThcD\EThcD-4000\raw\20190307_L1_Ag6_Zhu00015_SA_TestGly_2000_02.raw	16782	58.9737	16756	964.443	4	3853.74	P00738	Homo sapiens	Haptoglobin	[236 to 251]	VVLHPNYSQVDIGLIK	K,L	VVLHPN[N-Glycosylation:H5N4A1F1 on N]YSQVDIGLIK	1	3853.74	54.5241	0	[b2+1, b4+1, b5+1, (b7-1856.66)+1, (b10-1856.66)+1, (b11-1491.52)+1, (b11-1653.58)+1, (b11-1856.66)+1, (b11-1976.70)+1, (b12-1856.66)+1, (b13-1856.66)+1, (b14-1856.66)+1, (b15-1856.66)+1];[y1+1, y2+1, y3+1, y4+1, y5+1, y6+1, y7+1, y8+1, y9+1, y10+1, (y12-1491.52)+1, (y12-1653.58)+1, (y12-1710.60)+1, (y12-1856.66)+1, (y12-1976.70)+1, (y15-1976.70)+1];[(M0-2059.73)+2, (M0-1976.70)+2, (M0-1856.66)+2…	[b2+1:199.14453, b4+1:449.28772, b5+1:546.33997, (b7-1856.66)+1:1026.52063, (b10-1856.66)+1:1340.68103, (b11-1491.52)+1:1820.85022, (b11-1653.58)+1:1658.79883, (b11-1856.66)+1:1455.71555, (b11-1976.70)+1:1335.66602, (b12-1856.66)+1:1568.79228, (b13-1856.66)+1:1625.81506, (b14-1856.66)+1:1738.89353, (b15-1856.66)+1:1851.97916];[y1+1:147.11285, y2+1:260.19693, y3+1:373.28055, y4+1:430.30255, y5+1:5…	[b2+1:0.00043, b4+1:0.00064, b5+1:0.00012, (b7-1856.66)+1:-0.00484, (b10-1856.66)+1:-0.00346, (b11-1491.52)+1:0.00660, (b11-1653.58)+1:0.00803, (b11-1856.66)+1:0.00411, (b11-1976.70)+1:-0.00424, (b12-1856.66)+1:-0.00322, (b13-1856.66)+1:-0.00190, (b14-1856.66)+1:-0.00749, (b15-1856.66)+1:-0.00593];[y1+1:0.00005, y2+1:0.00006, y3+1:-0.00038, y4+1:0.00016, y5+1:0.00087, y6+1:0.00129, y7+1:0.00054, …	[b2+1:2.15, b4+1:1.43, b5+1:0.22, (b7-1856.66)+1:-4.72, (b10-1856.66)+1:-2.58, (b11-1491.52)+1:3.63, (b11-1653.58)+1:4.84, (b11-1856.66)+1:2.83, (b11-1976.70)+1:-3.17, (b12-1856.66)+1:-2.05, (b13-1856.66)+1:-1.17, (b14-1856.66)+1:-4.31, (b15-1856.66)+1:-3.20];[y1+1:0.34, y2+1:0.24, y3+1:-1.03, y4+1:0.37, y5+1:1.60, y6+1:1.96, y7+1:0.72, y8+1:-2.95, y9+1:-9.71, y10+1:-0.22, (y12-1491.52)+1:-5.49, …	[b2+1:2728, b4+1:76368, b5+1:2155, (b7-1856.66)+1:5315, (b10-1856.66)+1:8683, (b11-1491.52)+1:3543, (b11-1653.58)+1:2584, (b11-1856.66)+1:24101, (b11-1976.70)+1:8466, (b12-1856.66)+1:9691, (b13-1856.66)+1:11528, (b14-1856.66)+1:13956, (b15-1856.66)+1:13316];[y1+1:8226, y2+1:14974, y3+1:3896, y4+1:30863, y5+1:75685, y6+1:14165, y7+1:6894, y8+1:4381, y9+1:11185, y10+1:5495, (y12-1491.52)+1:8182, (y…	54	T	0	0	0	29.0402	15.1384	10.3455	2059.73	H5N4A1F1	22.6074
D:\GlycoData\Hech-EThcD\EThcD-4000\raw\20190307_L1_Ag6_Zhu00015_SA_TestGly_4000_01.raw	6796	27.8387	6778	1046.43	4	4181.68	P47710	Homo sapiens	Alpha-S1-casein	[66 to 82]	DTRNESTQNCVVAEPEK	K,M	DTRN[N-Glycosylation:H5N4A1F2 on N]ESTQNC[Common Fixed:Carbamidomethyl on C]VVAEPEK	2	4181.68	54.522	0	[b3+1, (b7-1653.58)+1, (b8-1799.63)+1, (b8-2002.71)+1, (b10-2002.71)+1, (b12-1799.63)+1, (b12-2002.71)+1, (b13-2002.71)+1, (b14-1799.63)+1, (b14-1856.66)+1, (b14-2002.71)+1, (b16-1653.58)+2, (b16-1856.66)+1];[y1+1, y3+1, y4+1, y5+1, y6+1, y7+1, y8+1, y9+1, y10+1, y12+1, (y14-1799.63)+1, (y14-1856.66)+1, (y14-2002.71)+1, (y16-1637.58)+2, (y16-2002.71)+2];[(M0-2205.79)+1, (M0-2122.75)+2, (M0-2002.7…	[b3+1:373.18106, (b7-1653.58)+1:1356.58337, (b8-1799.63)+1:1338.58850, (b8-2002.71)+1:1135.50732, (b10-2002.71)+1:1409.58752, (b12-1799.63)+1:1810.78821, (b12-2002.71)+1:1607.69690, (b13-2002.71)+1:1678.72974, (b14-1799.63)+1:2010.86719, (b14-1856.66)+1:1953.83044, (b14-2002.71)+1:1807.77319, (b16-1653.58)+2:1192.03096, (b16-1856.66)+1:2179.96629];[y1+1:147.11285, y3+1:373.20843, y4+1:502.25107, …	[b3+1:-0.00195, (b7-1653.58)+1:0.01849, (b8-1799.63)+1:0.02295, (b8-2002.71)+1:0.02114, (b10-2002.71)+1:0.02776, (b12-1799.63)+1:0.01225, (b12-2002.71)+1:0.00031, (b13-2002.71)+1:-0.00397, (b14-1799.63)+1:0.01152, (b14-1856.66)+1:-0.00376, (b14-2002.71)+1:-0.00310, (b16-1653.58)+2:0.04571, (b16-1856.66)+1:0.03673];[y1+1:0.00005, y3+1:0.00027, y4+1:0.00031, y5+1:-0.00002, y6+1:-0.00028, y7+1:-0.00…	[b3+1:-5.23, (b7-1653.58)+1:13.64, (b8-1799.63)+1:17.16, (b8-2002.71)+1:18.63, (b10-2002.71)+1:19.71, (b12-1799.63)+1:6.77, (b12-2002.71)+1:0.19, (b13-2002.71)+1:-2.36, (b14-1799.63)+1:5.73, (b14-1856.66)+1:-1.93, (b14-2002.71)+1:-1.72, (b16-1653.58)+2:19.19, (b16-1856.66)+1:16.86];[y1+1:0.34, y3+1:0.72, y4+1:0.63, y5+1:-0.03, y6+1:-0.41, y7+1:-1.05, y8+1:-5.40, y9+1:-2.79, y10+1:-4.65, y12+1:-0.…	[b3+1:44138, (b7-1653.58)+1:30635, (b8-1799.63)+1:37696, (b8-2002.71)+1:42017, (b10-2002.71)+1:31475, (b12-1799.63)+1:35667, (b12-2002.71)+1:81104, (b13-2002.71)+1:37806, (b14-1799.63)+1:26136, (b14-1856.66)+1:48532, (b14-2002.71)+1:226665, (b16-1653.58)+2:764892, (b16-1856.66)+1:314014];[y1+1:35205, y3+1:834606, y4+1:158721, y5+1:252612, y6+1:167342, y7+1:37273, y8+1:37427, y9+1:38034, y10+1:343…	54	T	0	0	0	28.0497	16.1378	10.3345	2205.79	H5N4A1F2	21.6772
D:\GlycoData\Hech-EThcD\EThcD-4000\raw\20190307_L1_Ag6_Zhu00015_SA_TestGly_4000_02.raw	6646	27.235	6631	896.626	4	3582.48	P47710	Homo sapiens	Alpha-S1-casein	[66 to 82]	DTRNESTQNCVVAEPEK	K,M	DTRN[N-Glycosylation:H4N4F1 on N]ESTQNC[Common Fixed:Carbamidomethyl on C]VVAEPEK	2	3582.48	54.5213	0	[b3+1, (b6-1403.51)+1, (b8-1200.43)+1, (b8-1403.51)+1, (b10-1403.51)+1, (b11-1257.45)+1, (b12-1200.43)+1, (b12-1403.51)+1, (b13-1403.51)+1, (b14-1038.38)+1, (b14-1054.37)+1, (b14-1200.43)+1, (b14-1257.45)+1, (b14-1403.51)+1, (b16-1054.37)+2];[y1+1, y2+1, y3+1, y4+1, y5+1, y6+1, y7+1, y8+1, y9+1, y12+1, (y14-1038.38)+1, (y14-1054.37)+1, (y14-1200.43)+1, (y14-1257.45)+1, (y14-1403.51)+1, (y15-1038.…	[b3+1:373.18558, (b6-1403.51)+1:906.37921, (b8-1200.43)+1:1338.57458, (b8-1403.51)+1:1135.50049, (b10-1403.51)+1:1409.58276, (b11-1257.45)+1:1654.67310, (b12-1200.43)+1:1810.77197, (b12-1403.51)+1:1607.69224, (b13-1403.51)+1:1678.73669, (b14-1038.38)+1:2172.89258, (b14-1054.37)+1:2156.90771, (b14-1200.43)+1:2010.84802, (b14-1257.45)+1:1953.83484, (b14-1403.51)+1:1807.77233, (b16-1054.37)+2:1192.0…	[b3+1:0.00257, (b6-1403.51)+1:-0.00072, (b8-1200.43)+1:0.00903, (b8-1403.51)+1:0.01430, (b10-1403.51)+1:0.02300, (b11-1257.45)+1:-0.01299, (b12-1200.43)+1:-0.00399, (b12-1403.51)+1:-0.00435, (b13-1403.51)+1:0.00299, (b14-1038.38)+1:-0.01591, (b14-1054.37)+1:-0.00586, (b14-1200.43)+1:-0.00764, (b14-1257.45)+1:0.00063, (b14-1403.51)+1:-0.00396, (b16-1054.37)+2:0.04603];[y1+1:-0.00012, y2+1:0.00043,…	[b3+1:6.90, (b6-1403.51)+1:-0.79, (b8-1200.43)+1:6.75, (b8-1403.51)+1:12.61, (b10-1403.51)+1:16.33, (b11-1257.45)+1:-7.85, (b12-1200.43)+1:-2.20, (b12-1403.51)+1:-2.70, (b13-1403.51)+1:1.78, (b14-1038.38)+1:-7.32, (b14-1054.37)+1:-2.72, (b14-1200.43)+1:-3.80, (b14-1257.45)+1:0.32, (b14-1403.51)+1:-2.19, (b16-1054.37)+2:19.32];[y1+1:-0.81, y2+1:1.55, y3+1:1.75, y4+1:-0.25, y5+1:0.56, y6+1:3.04, y7…	[b3+1:14547, (b6-1403.51)+1:7650, (b8-1200.43)+1:14487, (b8-1403.51)+1:13416, (b10-1403.51)+1:17046, (b11-1257.45)+1:12010, (b12-1200.43)+1:24319, (b12-1403.51)+1:39650, (b13-1403.51)+1:28916, (b14-1038.38)+1:15854, (b14-1054.37)+1:9067, (b14-1200.43)+1:22818, (b14-1257.45)+1:17999, (b14-1403.51)+1:109891, (b16-1054.37)+2:467747];[y1+1:15797, y2+1:10844, y3+1:403897, y4+1:72589, y5+1:128613, y6+1…	54	T	0	0	0	34.0664	12.133	8.32184	1606.59	H4N4F1	12.6089
D:\GlycoData\Hech-EThcD\EThcD-4000\raw\20190307_L1_Ag6_Zhu00015_SA_TestGly_4000_01.raw	16032	58.8158	16016	1285.59	3	3853.74	P00738	Homo sapiens	Haptoglobin	[236 to 251]	VVLHPNYSQVDIGLIK	K,L	VVLHPN[N-Glycosylation:H5N4A1F1 on N]YSQVDIGLIK	1	3853.74	54.521	0	[b2+1, b4+1, (b7-1856.66)+1, (b9-1856.66)+1, (b10-1856.66)+1, (b11-1653.58)+1, (b11-1710.60)+1, (b11-1856.66)+1, (b11-1976.70)+1, (b12-1856.66)+1, (b13-1856.66)+1, (b14-1856.66)+1, (b15-1507.52)+1, (b15-1856.66)+1];[y1+1, y2+1, y3+1, y4+1, y5+1, y6+1, y7+1, y9+1, y10+1, (y12-1491.52)+1, (y12-1653.58)+1, (y12-1710.60)+1, (y12-1856.66)+1, (y12-1976.70)+1, (y13-1856.66)+1];[(M0-2059.73)+1, (M0-1976.…	[b2+1:199.14368, b4+1:449.28716, (b7-1856.66)+1:1026.51099, (b9-1856.66)+1:1241.60242, (b10-1856.66)+1:1340.68174, (b11-1653.58)+1:1658.80225, (b11-1710.60)+1:1601.77185, (b11-1856.66)+1:1455.70984, (b11-1976.70)+1:1335.66895, (b12-1856.66)+1:1568.79331, (b13-1856.66)+1:1625.81409, (b14-1856.66)+1:1738.89612, (b15-1507.52)+1:2201.16626, (b15-1856.66)+1:1851.97806];[y1+1:147.11272, y2+1:260.19673,…	[b2+1:-0.00043, b4+1:0.00008, (b7-1856.66)+1:-0.01448, (b9-1856.66)+1:-0.01366, (b10-1856.66)+1:-0.00275, (b11-1653.58)+1:0.01144, (b11-1710.60)+1:0.00251, (b11-1856.66)+1:-0.00159, (b11-1976.70)+1:-0.00131, (b12-1856.66)+1:-0.00218, (b13-1856.66)+1:-0.00287, (b14-1856.66)+1:-0.00491, (b15-1507.52)+1:0.04389, (b15-1856.66)+1:-0.00703];[y1+1:-0.00009, y2+1:-0.00014, y3+1:0.00023, y4+1:0.00025, y5+…	[b2+1:-2.16, b4+1:0.17, (b7-1856.66)+1:-14.12, (b9-1856.66)+1:-11.01, (b10-1856.66)+1:-2.05, (b11-1653.58)+1:6.90, (b11-1710.60)+1:1.57, (b11-1856.66)+1:-1.10, (b11-1976.70)+1:-0.98, (b12-1856.66)+1:-1.39, (b13-1856.66)+1:-1.77, (b14-1856.66)+1:-2.82, (b15-1507.52)+1:19.95, (b15-1856.66)+1:-3.80];[y1+1:-0.60, y2+1:-0.52, y3+1:0.61, y4+1:0.58, y5+1:0.76, y6+1:0.66, y7+1:1.53, y9+1:-13.29, y10+1:-6…	[b2+1:13683, b4+1:222571, (b7-1856.66)+1:16650, (b9-1856.66)+1:10659, (b10-1856.66)+1:24437, (b11-1653.58)+1:14630, (b11-1710.60)+1:19626, (b11-1856.66)+1:62743, (b11-1976.70)+1:18661, (b12-1856.66)+1:38662, (b13-1856.66)+1:38924, (b14-1856.66)+1:44889, (b15-1507.52)+1:15326, (b15-1856.66)+1:48098];[y1+1:18373, y2+1:49513, y3+1:16747, y4+1:111820, y5+1:241929, y6+1:49484, y7+1:21782, y9+1:38050, …	54	T	0	0	0	29.0499	15.1154	10.3557	2059.73	H5N4A1F1	24.4693
D:\GlycoData\Hech-EThcD\EThcD-4000\raw\20190307_L1_Ag6_Zhu00015_SA_TestGly_4000_01.raw	7069	28.7424	7048	1443.24	3	4326.71	P47710	Homo sapiens	Alpha-S1-casein	[66 to 82]	DTRNESTQNCVVAEPEK	K,M	DTRN[N-Glycosylation:H5N4A2F1 on N]ESTQNC[Common Fixed:Carbamidomethyl on C]VVAEPEK	2	4326.72	54.5204	1	[(b8-1782.62)+1, (b8-2147.75)+1, (b10-2147.75)+1, (b11-1782.62)+1, (b12-2001.69)+1, (b12-2147.75)+1, (b13-2147.75)+1, (b14-1782.62)+1, (b14-1944.67)+1, (b14-2001.69)+1, (b14-2147.75)+1, (b14-2267.79)+1, (b16-1798.61)+2];[y1+1, y3+1, y4+1, y5+1, y6+1, y7+1, y8+1, y9+1, y10+1, y12+1, (y14-1782.62)+1, (y14-1944.67)+1, (y14-2001.69)+1, (y14-2147.75)+1, (y14-2267.79)+1];[(M0-2350.83)+2, (M0-2267.79)+2…	[(b8-1782.62)+1:1500.63184, (b8-2147.75)+1:1135.50818, (b10-2147.75)+1:1409.58203, (b11-1782.62)+1:1873.76721, (b12-2001.69)+1:1753.73291, (b12-2147.75)+1:1607.69214, (b13-2147.75)+1:1678.73853, (b14-1782.62)+1:2172.89868, (b14-1944.67)+1:2010.85571, (b14-2001.69)+1:1953.82959, (b14-2147.75)+1:1807.77942, (b14-2267.79)+1:1687.74707, (b16-1798.61)+2:1192.03175];[y1+1:147.11234, y3+1:373.20846, y4+…	[(b8-1782.62)+1:0.01346, (b8-2147.75)+1:0.02199, (b10-2147.75)+1:0.02227, (b11-1782.62)+1:0.00685, (b12-2001.69)+1:-0.02159, (b12-2147.75)+1:-0.00445, (b13-2147.75)+1:0.00482, (b14-1782.62)+1:-0.00980, (b14-1944.67)+1:0.00005, (b14-2001.69)+1:-0.00461, (b14-2147.75)+1:0.00312, (b14-2267.79)+1:0.01196, (b16-1798.61)+2:0.04729];[y1+1:-0.00047, y3+1:0.00030, y4+1:-0.00029, y5+1:0.00032, y6+1:0.00155…	[(b8-1782.62)+1:8.98, (b8-2147.75)+1:19.39, (b10-2147.75)+1:15.81, (b11-1782.62)+1:3.66, (b12-2001.69)+1:-12.32, (b12-2147.75)+1:-2.77, (b13-2147.75)+1:2.88, (b14-1782.62)+1:-4.51, (b14-1944.67)+1:0.02, (b14-2001.69)+1:-2.36, (b14-2147.75)+1:1.73, (b14-2267.79)+1:7.09, (b16-1798.61)+2:19.85];[y1+1:-3.21, y3+1:0.80, y4+1:-0.58, y5+1:0.56, y6+1:2.31, y7+1:-2.63, y8+1:-0.22, y9+1:-0.10, y10+1:-6.84,…	[(b8-1782.62)+1:5704, (b8-2147.75)+1:3945, (b10-2147.75)+1:4213, (b11-1782.62)+1:4519, (b12-2001.69)+1:2366, (b12-2147.75)+1:3615, (b13-2147.75)+1:3618, (b14-1782.62)+1:3423, (b14-1944.67)+1:3653, (b14-2001.69)+1:3672, (b14-2147.75)+1:18754, (b14-2267.79)+1:2656, (b16-1798.61)+2:76464];[y1+1:3724, y3+1:98627, y4+1:15663, y5+1:28969, y6+1:18607, y7+1:3113, y8+1:16680, y9+1:5325, y10+1:2748, y12+1:…	54	T	0	0	0	28.0439	16.1277	10.3488	2350.83	H5N4A2F1	21.4155
D:\GlycoData\Hech-EThcD\EThcD-4000\raw\20190307_L1_Ag6_Zhu00015_SA_TestGly_2000_01.raw	18350	64.4795	18329	1189.54	4	4754.12	P00738|P00739	Homo sapiens	Haptoglobin|Haptoglobin-related protein		MVSHHNLTTGATLINEQWLLTTAK	K,N	M[Common Variable:Oxidation on M]VSHHN[N-Glycosylation:H5N4A1F1 on N]LTTGATLINEQWLLTTAK	2	4754.11	54.5059	0	[b2+1, b4+1, b5+1, (b6-1856.66)+1, (b7-1856.66)+1, (b7-1976.70)+1, (b8-1856.66)+1, (b10-1856.66)+1, (b10-1976.70)+1, (b11-1976.70)+1, (b12-1856.66)+1, (b13-1856.66)+1, (b13-1976.70)+1, (b14-1856.66)+1, (b16-1856.66)+1, (b19-1856.66)+2, (b23-1507.52)+2, (b23-1710.60)+2];[y1+1, y2+1, y3+1, y4+1, y5+1, y6+1, y7+1, y8+1, y9+1, y10+1, y11+1, y12+1, y13+1, y15+1, y16+1, y17+1, y18+1];[(M0-2059.73)+2, (…	[b2+1:247.11075, b4+1:471.20227, b5+1:608.26228, (b6-1856.66)+1:925.38605, (b7-1856.66)+1:1038.47012, (b7-1976.70)+1:918.40936, (b8-1856.66)+1:1139.52051, (b10-1856.66)+1:1297.57654, (b10-1976.70)+1:1177.54224, (b11-1976.70)+1:1248.56653, (b12-1856.66)+1:1469.69092, (b13-1856.66)+1:1582.76038, (b13-1976.70)+1:1462.73962, (b14-1856.66)+1:1695.83423, (b16-1856.66)+1:1938.92554, (b19-1856.66)+2:1183…	[b2+1:-0.00034, b4+1:0.00024, b5+1:0.00134, (b6-1856.66)+1:0.00281, (b7-1856.66)+1:0.00281, (b7-1976.70)+1:-0.01676, (b8-1856.66)+1:0.00553, (b10-1856.66)+1:-0.00759, (b10-1976.70)+1:-0.00071, (b11-1976.70)+1:-0.01353, (b12-1856.66)+1:0.02200, (b13-1856.66)+1:0.00740, (b13-1976.70)+1:0.02782, (b14-1856.66)+1:-0.00282, (b16-1856.66)+1:0.00297, (b19-1856.66)+2:0.00105, (b23-1507.52)+2:0.04714, (b23…	[b2+1:-1.39, b4+1:0.51, b5+1:2.20, (b6-1856.66)+1:3.04, (b7-1856.66)+1:2.71, (b7-1976.70)+1:-18.27, (b8-1856.66)+1:4.85, (b10-1856.66)+1:-5.85, (b10-1976.70)+1:-0.60, (b11-1976.70)+1:-10.84, (b12-1856.66)+1:14.98, (b13-1856.66)+1:4.68, (b13-1976.70)+1:19.03, (b14-1856.66)+1:-1.66, (b16-1856.66)+1:1.53, (b19-1856.66)+2:0.44, (b23-1507.52)+2:15.20, (b23-1710.60)+2:16.84];[y1+1:-1.43, y2+1:0.14, y3+…	[b2+1:2177, b4+1:5503, b5+1:22393, (b6-1856.66)+1:6004, (b7-1856.66)+1:13750, (b7-1976.70)+1:2455, (b8-1856.66)+1:10092, (b10-1856.66)+1:4926, (b10-1976.70)+1:2760, (b11-1976.70)+1:2566, (b12-1856.66)+1:7138, (b13-1856.66)+1:12714, (b13-1976.70)+1:6157, (b14-1856.66)+1:20511, (b16-1856.66)+1:5229, (b19-1856.66)+2:15293, (b23-1507.52)+2:131297, (b23-1710.60)+2:784411];[y1+1:4753, y2+1:8148, y3+1:2…	54	T	0	0	0	35.0986	9.09644	10.3108	2059.73	H5N4A1F1	23.6154
D:\GlycoData\Hech-EThcD\EThcD-4000\raw\20190307_L1_Ag6_Zhu00015_SA_TestGly_2000_02.raw	17421	61.0384	17404	1153.18	3	3456.53	P01833	Homo sapiens	Polymeric immunoglobulin receptor	[466 to 479]	VPGNVTAVLGETLK	K,V	VPGN[N-Glycosylation:H5N4A1F1 on N]VTAVLGETLK	1	3456.53	54.4586	0	[b2+1, b3+1, (b4-1856.66)+1, (b4-1976.70)+1, (b5-1856.66)+1, (b6-1856.66)+1, (b7-1856.66)+1, (b7-1976.70)+1, (b8-1653.58)+1, (b8-1856.66)+1, (b8-1976.70)+1, (b9-1856.66)+1, (b10-1856.66)+1, (b11-1856.66)+1, (b11-1976.70)+1, (b12-1856.66)+1, (b13-1856.66)+1, (b13-1976.70)+1];[y1+1, y2+1, y3+1, y4+1, y5+1, y6+1, y7+1, y8+1, y9+1, y10+1, (y11-1507.52)+1, (y11-1653.58)+1, (y11-1710.60)+1, (y12-1653.5…	[b2+1:197.12849, b3+1:254.15041, (b4-1856.66)+1:571.27399, (b4-1976.70)+1:451.23239, (b5-1856.66)+1:670.34222, (b6-1856.66)+1:771.38495, (b7-1856.66)+1:842.42957, (b7-1976.70)+1:722.39026, (b8-1653.58)+1:1144.57898, (b8-1856.66)+1:941.49554, (b8-1976.70)+1:821.45026, (b9-1856.66)+1:1054.57849, (b10-1856.66)+1:1111.58154, (b11-1856.66)+1:1240.63879, (b11-1976.70)+1:1120.59973, (b12-1856.66)+1:1341…	[b2+1:0.00004, b3+1:0.00049, (b4-1856.66)+1:0.00177, (b4-1976.70)+1:0.00136, (b5-1856.66)+1:0.00159, (b6-1856.66)+1:-0.00336, (b7-1856.66)+1:0.00414, (b7-1976.70)+1:0.00602, (b8-1653.58)+1:0.00577, (b8-1856.66)+1:0.00171, (b8-1976.70)+1:-0.00240, (b9-1856.66)+1:0.00059, (b10-1856.66)+1:-0.01782, (b11-1856.66)+1:-0.00316, (b11-1976.70)+1:-0.00104, (b12-1856.66)+1:0.00153, (b13-1856.66)+1:0.00303, …	[b2+1:0.20, b3+1:1.93, (b4-1856.66)+1:3.11, (b4-1976.70)+1:3.01, (b5-1856.66)+1:2.38, (b6-1856.66)+1:-4.36, (b7-1856.66)+1:4.92, (b7-1976.70)+1:8.34, (b8-1653.58)+1:5.05, (b8-1856.66)+1:1.82, (b8-1976.70)+1:-2.92, (b9-1856.66)+1:0.56, (b10-1856.66)+1:-16.05, (b11-1856.66)+1:-2.55, (b11-1976.70)+1:-0.93, (b12-1856.66)+1:1.14, (b13-1856.66)+1:2.09, (b13-1976.70)+1:-15.45];[y1+1:-0.70, y2+1:2.24, y3…	[b2+1:21021, b3+1:13950, (b4-1856.66)+1:33617, (b4-1976.70)+1:17010, (b5-1856.66)+1:21466, (b6-1856.66)+1:13925, (b7-1856.66)+1:60085, (b7-1976.70)+1:74989, (b8-1653.58)+1:8919, (b8-1856.66)+1:63873, (b8-1976.70)+1:14923, (b9-1856.66)+1:57089, (b10-1856.66)+1:11606, (b11-1856.66)+1:48175, (b11-1976.70)+1:24745, (b12-1856.66)+1:21973, (b13-1856.66)+1:31837, (b13-1976.70)+1:10849];[y1+1:27014, y2+1…	54	T	0	0	0	37.0204	7.02556	10.4126	2059.73	H5N4A1F1	24.2731
D:\GlycoData\Hech-EThcD\EThcD-4000\raw\20190307_L1_Ag6_Zhu00015_SA_TestGly_2000_02.raw	15857	56.0214	15836	1211.89	3	3632.64	P01024	Homo sapiens	Complement C3	[74 to 94]	TVLTPATNHMGNVTFTIPANR	K,E	TVLTPATNHMGN[N-Glycosylation:H6N2 on N]VTFTIPANR	1	3632.63	54.4147	0	[b2+1, b3+1, b4+1, b6+1, b7+1, b9+1, b10+1, b11+1, (b12-972.32)+1, (b12-1175.40)+1, (b13-1175.40)+1, (b14-1175.40)+1, (b15-1175.40)+1, (b16-1175.40)+1];[y1+1, y2+1, y3+1, y4+1, y5+1, y6+1, y7+1, y8+1, y9+1, (y10-1175.40)+1, (y11-972.32)+1, (y11-1175.40)+1, (y12-810.26)+1, (y12-1175.40)+1, (y12-1295.44)+1, (y13-810.26)+2, (y13-1175.40)+1, (y14-1175.40)+1, (y15-1175.40)+1, (y17-810.26)+2, (y17-972.…	[b2+1:201.12390, b3+1:314.20838, b4+1:415.25595, b6+1:583.34412, b7+1:684.39532, b9+1:935.49420, b10+1:1066.53640, b11+1:1123.55261, (b12-972.32)+1:1643.76892, (b12-1175.40)+1:1440.67615, (b13-1175.40)+1:1539.74817, (b14-1175.40)+1:1640.78723, (b15-1175.40)+1:1787.85876, (b16-1175.40)+1:1888.89478];[y1+1:175.11914, y2+1:289.16245, y3+1:360.19937, y4+1:457.25260, y5+1:570.33609, y6+1:671.38460, y7…	[b2+1:0.00053, b3+1:0.00094, b4+1:0.00084, b6+1:-0.00087, b7+1:0.00266, b9+1:-0.00031, b10+1:0.00141, b11+1:-0.00384, (b12-972.32)+1:0.01080, (b12-1175.40)+1:-0.00261, (b13-1175.40)+1:0.00100, (b14-1175.40)+1:-0.00761, (b15-1175.40)+1:-0.00449, (b16-1175.40)+1:-0.01616];[y1+1:0.00019, y2+1:0.00057, y3+1:0.00038, y4+1:0.00084, y5+1:0.00027, y6+1:0.00110, y7+1:0.00160, y8+1:0.00108, y9+1:0.00175, (…	[b2+1:2.66, b3+1:3.01, b4+1:2.03, b6+1:-1.50, b7+1:3.89, b9+1:-0.33, b10+1:1.32, b11+1:-3.42, (b12-972.32)+1:6.57, (b12-1175.40)+1:-1.81, (b13-1175.40)+1:0.65, (b14-1175.40)+1:-4.64, (b15-1175.40)+1:-2.52, (b16-1175.40)+1:-8.56];[y1+1:1.08, y2+1:1.96, y3+1:1.05, y4+1:1.84, y5+1:0.47, y6+1:1.64, y7+1:1.95, y8+1:1.18, y9+1:1.72, (y10-1175.40)+1:3.39, (y11-972.32)+1:8.96, (y11-1175.40)+1:-2.93, (y12…	[b2+1:99746, b3+1:48323, b4+1:43926, b6+1:7543, b7+1:4644, b9+1:27281, b10+1:28203, b11+1:8848, (b12-972.32)+1:4772, (b12-1175.40)+1:9959, (b13-1175.40)+1:17160, (b14-1175.40)+1:8142, (b15-1175.40)+1:4864, (b16-1175.40)+1:8453];[y1+1:19663, y2+1:7072, y3+1:10077, y4+1:364516, y5+1:43443, y6+1:63124, y7+1:59692, y8+1:94905, y9+1:23107, (y10-1175.40)+1:8678, (y11-972.32)+1:4655, (y11-1175.40)+1:440…	54	T	0	0	0	40.1551	6.11624	8.14342	1378.48	H6N2	14.1697
D:\GlycoData\Hech-EThcD\EThcD-4000\raw\20190307_L1_Ag6_Zhu00015_SA_TestGly_2000_01.raw	15662	55.8587	15642	1211.89	3	3632.63	P01024	Homo sapiens	Complement C3	[74 to 94]	TVLTPATNHMGNVTFTIPANR	K,E	TVLTPATNHMGN[N-Glycosylation:H6N2 on N]VTFTIPANR	1	3632.63	54.406	0	[b2+1, b3+1, b4+1, b7+1, b9+1, b10+1, b11+1, (b12-1175.40)+1, (b13-1175.40)+1, (b14-1175.40)+1, (b15-1175.40)+1, (b16-1175.40)+1];[y1+1, y2+1, y3+1, y4+1, y5+1, y6+1, y7+1, y8+1, y9+1, (y10-1175.40)+1, (y11-810.26)+1, (y11-972.32)+1, (y11-1175.40)+1, (y11-1295.44)+1, (y12-810.26)+1, (y12-972.32)+1, (y12-1175.40)+1, (y13-810.26)+2, (y13-1175.40)+1, (y14-1175.40)+1, (y15-1175.40)+2, (y17-810.26)+2,…	[b2+1:201.12338, b3+1:314.20786, b4+1:415.25501, b7+1:684.39807, b9+1:935.49402, b10+1:1066.53406, b11+1:1123.55493, (b12-1175.40)+1:1440.68127, (b13-1175.40)+1:1539.74393, (b14-1175.40)+1:1640.78642, (b15-1175.40)+1:1787.85266, (b16-1175.40)+1:1888.90002];[y1+1:175.11885, y2+1:289.16229, y3+1:360.19852, y4+1:457.25192, y5+1:570.33682, y6+1:671.38353, y7+1:818.45231, y8+1:919.49961, y9+1:1018.569…	[b2+1:0.00001, b3+1:0.00042, b4+1:-0.00010, b7+1:0.00540, b9+1:-0.00049, b10+1:-0.00093, b11+1:-0.00152, (b12-1175.40)+1:0.00252, (b13-1175.40)+1:-0.00324, (b14-1175.40)+1:-0.00843, (b15-1175.40)+1:-0.01060, (b16-1175.40)+1:-0.01091];[y1+1:-0.00010, y2+1:0.00041, y3+1:-0.00048, y4+1:0.00017, y5+1:0.00100, y6+1:0.00003, y7+1:0.00040, y8+1:0.00001, y9+1:0.00182, (y10-1175.40)+1:-0.00805, (y11-810.2…	[b2+1:0.07, b3+1:1.36, b4+1:-0.25, b7+1:7.91, b9+1:-0.52, b10+1:-0.88, b11+1:-1.36, (b12-1175.40)+1:1.75, (b13-1175.40)+1:-2.10, (b14-1175.40)+1:-5.14, (b15-1175.40)+1:-5.93, (b16-1175.40)+1:-5.78];[y1+1:-0.58, y2+1:1.43, y3+1:-1.33, y4+1:0.36, y5+1:1.76, y6+1:0.05, y7+1:0.48, y8+1:0.01, y9+1:1.79, (y10-1175.40)+1:-6.03, (y11-810.26)+1:0.09, (y11-972.32)+1:-0.38, (y11-1175.40)+1:-4.66, (y11-1295.…	[b2+1:66637, b3+1:46787, b4+1:41816, b7+1:2383, b9+1:18786, b10+1:22976, b11+1:7123, (b12-1175.40)+1:7892, (b13-1175.40)+1:11978, (b14-1175.40)+1:6675, (b15-1175.40)+1:6174, (b16-1175.40)+1:7506];[y1+1:13015, y2+1:3424, y3+1:7006, y4+1:277944, y5+1:35066, y6+1:45549, y7+1:38908, y8+1:69553, y9+1:22378, (y10-1175.40)+1:3905, (y11-810.26)+1:3726, (y11-972.32)+1:3637, (y11-1175.40)+1:32027, (y11-129…	54	T	0	0	0	39.1474	7.11514	8.14343	1378.48	H6N2	16.0452
D:\GlycoData\Hech-EThcD\EThcD-4000\raw\20190307_L1_Ag6_Zhu00015_SA_TestGly_2000_02.raw	15747	55.6818	15726	990.192	4	3956.74	P01024	Homo sapiens	Complement C3	[74 to 94]	TVLTPATNHMGNVTFTIPANR	K,E	TVLTPATNHMGN[N-Glycosylation:H8N2 on N]VTFTIPANR	1	3956.73	54.4038	0	[b2+1, b3+1, b4+1, b7+1, b8+1, b9+1, b10+1, b11+1, (b12-1499.50)+1, (b13-1499.50)+1, (b13-1619.54)+1, (b14-1499.50)+1, (b15-1499.50)+1, (b15-1619.54)+1, (b16-1499.50)+1];[y1+1, y2+1, y3+1, y4+1, y5+1, y6+1, y7+1, y8+1, y9+1, (y11-1296.42)+1, (y11-1499.50)+1, (y12-1134.37)+1, (y12-1499.50)+1, (y13-1134.37)+2, (y13-1499.50)+1, (y14-1499.50)+1, (y15-1499.50)+2, (y16-1499.50)+2, (y17-1296.42)+2, (y17…	[b2+1:201.12379, b3+1:314.20775, b4+1:415.25591, b7+1:684.39398, b8+1:798.43555, b9+1:935.49426, b10+1:1066.53597, b11+1:1123.55347, (b12-1499.50)+1:1440.68065, (b13-1499.50)+1:1539.74597, (b13-1619.54)+1:1419.69421, (b14-1499.50)+1:1640.79053, (b15-1499.50)+1:1787.85547, (b15-1619.54)+1:1667.81860, (b16-1499.50)+1:1888.90025];[y1+1:175.11909, y2+1:289.16196, y3+1:360.19922, y4+1:457.25220, y5+1:…	[b2+1:0.00042, b3+1:0.00032, b4+1:0.00080, b7+1:0.00131, b8+1:-0.00005, b9+1:-0.00024, b10+1:0.00098, b11+1:-0.00299, (b12-1499.50)+1:0.00190, (b13-1499.50)+1:-0.00120, (b13-1619.54)+1:-0.01177, (b14-1499.50)+1:-0.00432, (b15-1499.50)+1:-0.00779, (b15-1619.54)+1:-0.00348, (b16-1499.50)+1:-0.01069];[y1+1:0.00014, y2+1:0.00008, y3+1:0.00023, y4+1:0.00044, y5+1:0.00100, y6+1:0.00093, y7+1:0.00021, y…	[b2+1:2.09, b3+1:1.01, b4+1:1.92, b7+1:1.92, b8+1:-0.06, b9+1:-0.26, b10+1:0.92, b11+1:-2.66, (b12-1499.50)+1:1.32, (b13-1499.50)+1:-0.78, (b13-1619.54)+1:-8.30, (b14-1499.50)+1:-2.63, (b15-1499.50)+1:-4.36, (b15-1619.54)+1:-2.09, (b16-1499.50)+1:-5.66];[y1+1:0.82, y2+1:0.27, y3+1:0.63, y4+1:0.96, y5+1:1.76, y6+1:1.39, y7+1:0.26, y8+1:0.65, y9+1:1.07, (y11-1296.42)+1:-9.41, (y11-1499.50)+1:-3.32,…	[b2+1:132920, b3+1:67234, b4+1:70276, b7+1:2870, b8+1:6154, b9+1:13973, b10+1:19489, b11+1:6342, (b12-1499.50)+1:6821, (b13-1499.50)+1:15101, (b13-1619.54)+1:5003, (b14-1499.50)+1:14037, (b15-1499.50)+1:8022, (b15-1619.54)+1:6196, (b16-1499.50)+1:7033];[y1+1:15181, y2+1:7751, y3+1:10355, y4+1:406355, y5+1:46969, y6+1:72243, y7+1:72264, y8+1:86178, y9+1:16785, (y11-1296.42)+1:3304, (y11-1499.50)+1…	54	T	0	0	0	40.1648	6.08931	8.14967	1702.58	H8N2	13.0297
D:\GlycoData\Hech-EThcD\EThcD-4000\raw\20190307_L1_Ag6_Zhu00015_SA_TestGly_2000_02.raw	13743	49.4728	13724	953.678	4	3810.68	P01024	Homo sapiens	Complement C3	[74 to 94]	TVLTPATNHMGNVTFTIPANR	K,E	TVLTPATNHM[Common Variable:Oxidation on M]GN[N-Glycosylation:H7N2 on N]VTFTIPANR	2	3810.68	54.3831	0	[b2+1, b3+1, b4+1, b6+1, b7+1, b9+1, (b12-1337.45)+1, (b13-1337.45)+1, (b14-1337.45)+1, (b15-1337.45)+1, (b15-1457.49)+1, (b16-1337.45)+1];[y1+1, y2+1, y3+1, y4+1, y5+1, y6+1, y7+1, y8+1, y9+1, (y10-1337.45)+1, (y11-1337.45)+1, (y11-1457.49)+1, (y12-972.32)+1, (y12-1337.45)+1, (y13-972.32)+2, (y13-1134.37)+1, (y13-1337.45)+1, (y13-1457.49)+1, (y14-1337.45)+1, (y15-1337.45)+2, (y17-972.32)+2, (y17…	[b2+1:201.12388, b3+1:314.20792, b4+1:415.25574, b6+1:583.34271, b7+1:684.39557, b9+1:935.49579, (b12-1337.45)+1:1456.67236, (b13-1337.45)+1:1555.73584, (b14-1337.45)+1:1656.78784, (b15-1337.45)+1:1803.84802, (b15-1457.49)+1:1683.81152, (b16-1337.45)+1:1904.90161];[y1+1:175.11916, y2+1:289.16260, y3+1:360.19980, y4+1:457.25244, y5+1:570.33719, y6+1:671.38460, y7+1:818.45244, y8+1:919.50034, y9+1:…	[b2+1:0.00051, b3+1:0.00049, b4+1:0.00063, b6+1:-0.00228, b7+1:0.00290, b9+1:0.00128, (b12-1337.45)+1:-0.00130, (b13-1337.45)+1:-0.00624, (b14-1337.45)+1:-0.00192, (b15-1337.45)+1:-0.01015, (b15-1457.49)+1:-0.00547, (b16-1337.45)+1:-0.00424];[y1+1:0.00020, y2+1:0.00072, y3+1:0.00081, y4+1:0.00069, y5+1:0.00137, y6+1:0.00110, y7+1:0.00053, y8+1:0.00075, y9+1:-0.00103, (y10-1337.45)+1:-0.02600, (y1…	[b2+1:2.54, b3+1:1.55, b4+1:1.52, b6+1:-3.91, b7+1:4.25, b9+1:1.37, (b12-1337.45)+1:-0.90, (b13-1337.45)+1:-4.01, (b14-1337.45)+1:-1.16, (b15-1337.45)+1:-5.63, (b15-1457.49)+1:-3.25, (b16-1337.45)+1:-2.23];[y1+1:1.17, y2+1:2.49, y3+1:2.24, y4+1:1.51, y5+1:2.40, y6+1:1.64, y7+1:0.65, y8+1:0.81, y9+1:-1.01, (y10-1337.45)+1:-19.48, (y11-1337.45)+1:-3.32, (y11-1457.49)+1:-6.95, (y12-972.32)+1:11.69, …	[b2+1:149538, b3+1:81328, b4+1:74865, b6+1:2691, b7+1:2996, b9+1:11155, (b12-1337.45)+1:5736, (b13-1337.45)+1:11370, (b14-1337.45)+1:8826, (b15-1337.45)+1:5828, (b15-1457.49)+1:7457, (b16-1337.45)+1:8651];[y1+1:16510, y2+1:6373, y3+1:11108, y4+1:394415, y5+1:45621, y6+1:74714, y7+1:67125, y8+1:81618, y9+1:15855, (y10-1337.45)+1:3538, (y11-1337.45)+1:17955, (y11-1457.49)+1:3925, (y12-972.32)+1:865…	54	T	0	0	0	39.1616	7.07384	8.1477	1540.53	H7N2	12.5378
D:\GlycoData\Hech-EThcD\EThcD-4000\raw\20190307_L1_Ag6_Zhu00015_SA_TestGly_4000_01.raw	15053	55.5234	15037	990.192	4	3956.74	P01024	Homo sapiens	Complement C3	[74 to 94]	TVLTPATNHMGNVTFTIPANR	K,E	TVLTPATNHMGN[N-Glycosylation:H8N2 on N]VTFTIPANR	1	3956.73	54.3825	0	[b2+1, b3+1, b4+1, b7+1, b9+1, b10+1, b11+1, (b12-1499.50)+1, (b13-1499.50)+1, (b14-1499.50)+1, (b15-1499.50)+1, (b15-1619.54)+1, (b16-1499.50)+1, (b17-1499.50)+1];[y1+1, y2+1, y3+1, y4+2, y5+1, y6+1, y7+1, y8+1, y9+1, (y11-1134.37)+1, (y11-1296.42)+1, (y11-1499.50)+1, (y12-1134.37)+1, (y12-1499.50)+1, (y13-1499.50)+1, (y14-1499.50)+1, (y15-1499.50)+1, (y17-1134.37)+2, (y17-1296.42)+2, (y17-1499.…	[b2+1:201.12373, b3+1:314.20787, b4+1:415.25598, b7+1:684.39343, b9+1:935.49652, b10+1:1066.53662, b11+1:1123.55261, (b12-1499.50)+1:1440.68811, (b13-1499.50)+1:1539.74906, (b14-1499.50)+1:1640.79842, (b15-1499.50)+1:1787.86511, (b15-1619.54)+1:1667.82227, (b16-1499.50)+1:1888.89734, (b17-1499.50)+1:2001.98850];[y1+1:175.11906, y2+1:289.16293, y3+1:360.19934, y4+2:229.12978, y5+1:570.33664, y6+1:…	[b2+1:0.00036, b3+1:0.00044, b4+1:0.00087, b7+1:0.00077, b9+1:0.00201, b10+1:0.00163, b11+1:-0.00384, (b12-1499.50)+1:0.00936, (b13-1499.50)+1:0.00189, (b14-1499.50)+1:0.00358, (b15-1499.50)+1:0.00185, (b15-1619.54)+1:0.00019, (b16-1499.50)+1:-0.01360, (b17-1499.50)+1:-0.00651];[y1+1:0.00011, y2+1:0.00105, y3+1:0.00035, y4+2:0.00053, y5+1:0.00082, y6+1:0.00116, y7+1:0.00088, y8+1:0.00108, y9+1:0.…	[b2+1:1.82, b3+1:1.40, b4+1:2.10, b7+1:1.12, b9+1:2.16, b10+1:1.53, b11+1:-3.42, (b12-1499.50)+1:6.50, (b13-1499.50)+1:1.23, (b14-1499.50)+1:2.18, (b15-1499.50)+1:1.04, (b15-1619.54)+1:0.11, (b16-1499.50)+1:-7.20, (b17-1499.50)+1:-3.25];[y1+1:0.64, y2+1:3.66, y3+1:0.97, y4+2:1.17, y5+1:1.43, y6+1:1.73, y7+1:1.08, y8+1:1.18, y9+1:0.59, (y11-1134.37)+1:6.48, (y11-1296.42)+1:3.22, (y11-1499.50)+1:-3…	[b2+1:128925, b3+1:64520, b4+1:67315, b7+1:4457, b9+1:13086, b10+1:13747, b11+1:6150, (b12-1499.50)+1:9072, (b13-1499.50)+1:18188, (b14-1499.50)+1:12502, (b15-1499.50)+1:7161, (b15-1619.54)+1:4510, (b16-1499.50)+1:13548, (b17-1499.50)+1:22480];[y1+1:13061, y2+1:3472, y3+1:10026, y4+2:13815, y5+1:40857, y6+1:70458, y7+1:64172, y8+1:77452, y9+1:13912, (y11-1134.37)+1:4266, (y11-1296.42)+1:5407, (y1…	54	T	0	0	0	39.1374	7.09333	8.15175	1702.58	H8N2	16.8481
D:\GlycoData\Hech-EThcD\EThcD-4000\raw\20190307_L1_Ag6_Zhu00015_SA_TestGly_4000_02.raw	13276	49.4879	13258	953.677	4	3810.68	P01024	Homo sapiens	Complement C3	[74 to 94]	TVLTPATNHMGNVTFTIPANR	K,E	TVLTPATNHM[Common Variable:Oxidation on M]GN[N-Glycosylation:H7N2 on N]VTFTIPANR	2	3810.68	54.379	0	[b2+1, b3+1, b4+1, b5+1, b6+1, b9+1, b11+1, (b12-1134.37)+1, (b12-1337.45)+1, (b12-1457.49)+1, (b13-1134.37)+1, (b13-1337.45)+1, (b14-1337.45)+1, (b15-1337.45)+1, (b15-1457.49)+1, (b16-1337.45)+1, (b17-1337.45)+1];[y1+1, y2+1, y3+1, y4+1, y5+1, y6+1, y7+1, y8+1, y9+1, (y11-1337.45)+1, (y12-972.32)+1, (y12-1337.45)+1, (y13-972.32)+2, (y13-1337.45)+1, (y14-1337.45)+1, (y15-1337.45)+2, (y17-972.32)+…	[b2+1:201.12366, b3+1:314.20780, b4+1:415.25548, b5+1:512.30835, b6+1:583.34515, b9+1:935.49121, b11+1:1139.55701, (b12-1134.37)+1:1659.78027, (b12-1337.45)+1:1456.67284, (b12-1457.49)+1:1336.65808, (b13-1134.37)+1:1758.83447, (b13-1337.45)+1:1555.74156, (b14-1337.45)+1:1656.79150, (b15-1337.45)+1:1803.85022, (b15-1457.49)+1:1683.81702, (b16-1337.45)+1:1904.89355, (b17-1337.45)+1:2017.98315];[y1+…	[b2+1:0.00029, b3+1:0.00036, b4+1:0.00037, b5+1:0.00047, b6+1:0.00016, b9+1:-0.00330, b11+1:0.00564, (b12-1134.37)+1:0.02724, (b12-1337.45)+1:-0.00083, (b12-1457.49)+1:0.02559, (b13-1134.37)+1:0.01302, (b13-1337.45)+1:-0.00053, (b14-1337.45)+1:0.00174, (b15-1337.45)+1:-0.00795, (b15-1457.49)+1:0.00002, (b16-1337.45)+1:-0.01230, (b17-1337.45)+1:-0.00676];[y1+1:-0.00006, y2+1:0.00050, y3+1:0.00019,…	[b2+1:1.44, b3+1:1.16, b4+1:0.89, b5+1:0.93, b6+1:0.28, b9+1:-3.53, b11+1:4.95, (b12-1134.37)+1:16.42, (b12-1337.45)+1:-0.57, (b12-1457.49)+1:19.16, (b13-1134.37)+1:7.41, (b13-1337.45)+1:-0.34, (b14-1337.45)+1:1.05, (b15-1337.45)+1:-4.41, (b15-1457.49)+1:0.01, (b16-1337.45)+1:-6.46, (b17-1337.45)+1:-3.35];[y1+1:-0.32, y2+1:1.75, y3+1:0.54, y4+1:-0.73, y5+1:1.38, y6+1:0.43, y7+1:-0.85, y8+1:-0.08,…	[b2+1:191229, b3+1:91016, b4+1:97807, b5+1:3948, b6+1:4383, b9+1:12193, b11+1:11209, (b12-1134.37)+1:5380, (b12-1337.45)+1:10862, (b12-1457.49)+1:10642, (b13-1134.37)+1:5100, (b13-1337.45)+1:21574, (b14-1337.45)+1:9514, (b15-1337.45)+1:5544, (b15-1457.49)+1:5128, (b16-1337.45)+1:13361, (b17-1337.45)+1:34922];[y1+1:24625, y2+1:6121, y3+1:11740, y4+1:527765, y5+1:58498, y6+1:96746, y7+1:91569, y8+1…	54	T	0	0	0	39.1499	7.07525	8.15384	1540.53	H7N2	13.6479
D:\GlycoData\Hech-EThcD\EThcD-4000\raw\20190307_L1_Ag6_Zhu00015_SA_TestGly_2000_01.raw	15580	55.5894	15560	990.192	4	3956.74	P01024	Homo sapiens	Complement C3	[74 to 94]	TVLTPATNHMGNVTFTIPANR	K,E	TVLTPATNHMGN[N-Glycosylation:H8N2 on N]VTFTIPANR	1	3956.73	54.3784	0	[b2+1, b3+1, b4+1, b6+1, b7+1, b9+1, b10+1, (b12-1499.50)+1, (b12-1619.54)+1, (b13-1499.50)+1, (b14-1499.50)+1, (b15-1499.50)+1, (b15-1619.54)+1, (b16-1499.50)+1];[y1+1, y2+1, y3+1, y4+2, y5+1, y6+1, y7+1, y8+1, y9+1, (y11-1134.37)+1, (y11-1499.50)+1, (y12-1134.37)+1, (y12-1499.50)+1, (y13-1134.37)+2, (y13-1499.50)+1, (y15-1499.50)+1, (y17-1134.37)+2, (y17-1296.42)+2, (y17-1499.50)+2, (y17-1619.5…	[b2+1:201.12376, b3+1:314.20764, b4+1:415.25563, b6+1:583.34167, b7+1:684.39227, b9+1:935.49683, b10+1:1066.53430, (b12-1499.50)+1:1440.67326, (b12-1619.54)+1:1320.64893, (b13-1499.50)+1:1539.74782, (b14-1499.50)+1:1640.80176, (b15-1499.50)+1:1787.85758, (b15-1619.54)+1:1667.81873, (b16-1499.50)+1:1888.90100];[y1+1:175.11897, y2+1:289.16214, y3+1:360.19974, y4+2:229.12974, y5+1:570.33594, y6+1:67…	[b2+1:0.00039, b3+1:0.00021, b4+1:0.00052, b6+1:-0.00331, b7+1:-0.00039, b9+1:0.00232, b10+1:-0.00069, (b12-1499.50)+1:-0.00549, (b12-1619.54)+1:0.01135, (b13-1499.50)+1:0.00065, (b14-1499.50)+1:0.00691, (b15-1499.50)+1:-0.00567, (b15-1619.54)+1:-0.00335, (b16-1499.50)+1:-0.00994];[y1+1:0.00002, y2+1:0.00026, y3+1:0.00074, y4+2:0.00044, y5+1:0.00011, y6+1:0.00073, y7+1:0.00091, y8+1:0.00017, y9+1…	[b2+1:1.93, b3+1:0.67, b4+1:1.26, b6+1:-5.69, b7+1:-0.58, b9+1:2.48, b10+1:-0.65, (b12-1499.50)+1:-3.81, (b12-1619.54)+1:8.60, (b13-1499.50)+1:0.42, (b14-1499.50)+1:4.22, (b15-1499.50)+1:-3.18, (b15-1619.54)+1:-2.01, (b16-1499.50)+1:-5.26];[y1+1:0.12, y2+1:0.90, y3+1:2.07, y4+2:0.96, y5+1:0.20, y6+1:1.09, y7+1:1.11, y8+1:0.18, y9+1:0.17, (y11-1134.37)+1:-1.44, (y11-1499.50)+1:-1.65, (y12-1134.37)…	[b2+1:148896, b3+1:80118, b4+1:74276, b6+1:5117, b7+1:3636, b9+1:17068, b10+1:18238, (b12-1499.50)+1:10302, (b12-1619.54)+1:5197, (b13-1499.50)+1:16539, (b14-1499.50)+1:12109, (b15-1499.50)+1:10865, (b15-1619.54)+1:5771, (b16-1499.50)+1:12987];[y1+1:21010, y2+1:6844, y3+1:11595, y4+2:22759, y5+1:56912, y6+1:84918, y7+1:80284, y8+1:101480, y9+1:21328, (y11-1134.37)+1:5478, (y11-1499.50)+1:36011, (…	54	T	0	0	0	39.1369	7.08975	8.15173	1702.58	H8N2	20.3928
D:\GlycoData\Hech-EThcD\EThcD-4000\raw\20190307_L1_Ag6_Zhu00015_SA_TestGly_4000_01.raw	16675	60.9814	16644	1056.15	3	3165.43	P01833	Homo sapiens	Polymeric immunoglobulin receptor	[466 to 479]	VPGNVTAVLGETLK	K,V	VPGN[N-Glycosylation:H5N4F1 on N]VTAVLGETLK	1	3165.43	53.6121	0	[b2+1, b3+1, (b4-1565.56)+1, (b5-1565.56)+1, (b5-1685.60)+1, (b6-1565.56)+1, (b7-1565.56)+1, (b7-1685.60)+1, (b8-1565.56)+1, (b9-1565.56)+1, (b10-1565.56)+1, (b11-1565.56)+1, (b11-1685.60)+1, (b12-1565.56)+1, (b13-1565.56)+1];[y1+1, y2+1, y3+1, y4+1, y5+1, y6+1, y7+1, y8+1, y9+1, y10+1, (y11-1362.48)+1, (y11-1565.56)+1, (y12-1362.48)+1, (y12-1419.50)+1, (y12-1565.56)+1, (y12-1685.60)+1, (y13-1362…	[b2+1:197.12860, b3+1:254.15005, (b4-1565.56)+1:571.27301, (b5-1565.56)+1:670.33789, (b5-1685.60)+1:550.29797, (b6-1565.56)+1:771.38867, (b7-1565.56)+1:842.42834, (b7-1685.60)+1:722.38849, (b8-1565.56)+1:941.49506, (b9-1565.56)+1:1054.57742, (b10-1565.56)+1:1111.59998, (b11-1565.56)+1:1240.64209, (b11-1685.60)+1:1120.59973, (b12-1565.56)+1:1341.69348, (b13-1565.56)+1:1454.77257];[y1+1:147.11279, …	[b2+1:0.00015, b3+1:0.00014, (b4-1565.56)+1:0.00079, (b5-1565.56)+1:-0.00274, (b5-1685.60)+1:-0.00148, (b6-1565.56)+1:0.00036, (b7-1565.56)+1:0.00292, (b7-1685.60)+1:0.00425, (b8-1565.56)+1:0.00122, (b9-1565.56)+1:-0.00048, (b10-1565.56)+1:0.00061, (b11-1565.56)+1:0.00013, (b11-1685.60)+1:-0.00104, (b12-1565.56)+1:0.00385, (b13-1565.56)+1:-0.00113];[y1+1:-0.00001, y2+1:0.00037, y3+1:0.00027, y4+1…	[b2+1:0.75, b3+1:0.54, (b4-1565.56)+1:1.39, (b5-1565.56)+1:-4.09, (b5-1685.60)+1:-2.69, (b6-1565.56)+1:0.47, (b7-1565.56)+1:3.47, (b7-1685.60)+1:5.89, (b8-1565.56)+1:1.30, (b9-1565.56)+1:-0.46, (b10-1565.56)+1:0.55, (b11-1565.56)+1:0.11, (b11-1685.60)+1:-0.93, (b12-1565.56)+1:2.87, (b13-1565.56)+1:-0.78];[y1+1:-0.08, y2+1:1.42, y3+1:0.74, y4+1:0.31, y5+1:0.87, y6+1:1.00, y7+1:1.22, y8+1:1.35, y9+…	[b2+1:3095, b3+1:2847, (b4-1565.56)+1:7521, (b5-1565.56)+1:4011, (b5-1685.60)+1:2293, (b6-1565.56)+1:5266, (b7-1565.56)+1:12295, (b7-1685.60)+1:5539, (b8-1565.56)+1:20195, (b9-1565.56)+1:17413, (b10-1565.56)+1:2915, (b11-1565.56)+1:16438, (b11-1685.60)+1:9915, (b12-1565.56)+1:7041, (b13-1565.56)+1:15568];[y1+1:5668, y2+1:5370, y3+1:12090, y4+1:3621, y5+1:28499, y6+1:46535, y7+1:27541, y8+1:31581,…	53	T	0	0	0	33.0418	12.1328	8.4376	1768.64	H5N4F1	22.3976
D:\GlycoData\Hech-EThcD\EThcD-4000\raw\20190307_L1_Ag6_Zhu00015_SA_TestGly_2000_02.raw	18716	65.1997	18698	1185.54	4	4738.12	P00738|P00739	Homo sapiens	Haptoglobin|Haptoglobin-related protein		MVSHHNLTTGATLINEQWLLTTAK	K,N	MVSHHN[N-Glycosylation:H5N4A1F1 on N]LTTGATLINEQWLLTTAK	1	4738.12	53.5761	0	[b4+1, b5+1, (b6-1856.66)+1, (b7-1653.58)+1, (b7-1856.66)+1, (b7-1976.70)+1, (b8-1856.66)+1, (b10-1856.66)+1, (b11-1856.66)+1, (b13-1856.66)+1, (b14-1856.66)+1, (b19-1856.66)+2, (b23-1507.52)+2, (b23-1710.60)+2];[y1+1, y2+1, y3+1, y4+1, y5+1, y6+1, y7+1, y8+1, y9+1, y10+1, y11+1, y12+1, y13+1, y14+1, y15+1, y16+1, y17+1];[(M0-2059.73)+2, (M0-1976.70)+2, (M0-1856.66)+2, (M0-1710.60)+2, (M0-1653.58…	[b4+1:455.20779, b5+1:592.26576, (b6-1856.66)+1:909.38776, (b7-1653.58)+1:1225.56592, (b7-1856.66)+1:1022.47394, (b7-1976.70)+1:902.43060, (b8-1856.66)+1:1123.51440, (b10-1856.66)+1:1281.58618, (b11-1856.66)+1:1352.63220, (b13-1856.66)+1:1566.75736, (b14-1856.66)+1:1679.83203, (b19-1856.66)+2:1175.57973, (b23-1507.52)+2:1543.27786, (b23-1710.60)+2:1441.73813];[y1+1:147.11285, y2+1:218.15070, y3+1…	[b4+1:0.00068, b5+1:-0.00027, (b6-1856.66)+1:-0.00057, (b7-1653.58)+1:0.01416, (b7-1856.66)+1:0.00155, (b7-1976.70)+1:-0.00061, (b8-1856.66)+1:-0.00566, (b10-1856.66)+1:-0.00303, (b11-1856.66)+1:0.00588, (b13-1856.66)+1:-0.00070, (b14-1856.66)+1:-0.01010, (b19-1856.66)+2:0.00258, (b23-1507.52)+2:0.04503, (b23-1710.60)+2:0.04493];[y1+1:0.00005, y2+1:0.00078, y3+1:0.00013, y4+1:0.00094, y5+1:0.0017…	[b4+1:1.49, b5+1:-0.46, (b6-1856.66)+1:-0.63, (b7-1653.58)+1:11.56, (b7-1856.66)+1:1.52, (b7-1976.70)+1:-0.67, (b8-1856.66)+1:-5.05, (b10-1856.66)+1:-2.36, (b11-1856.66)+1:4.35, (b13-1856.66)+1:-0.45, (b14-1856.66)+1:-6.02, (b19-1856.66)+2:1.10, (b23-1507.52)+2:14.60, (b23-1710.60)+2:15.59];[y1+1:0.34, y2+1:3.58, y3+1:0.40, y4+1:2.25, y5+1:3.28, y6+1:2.75, y7+1:1.19, y8+1:1.57, y9+1:0.13, y10+1:-…	[b4+1:21204, b5+1:99919, (b6-1856.66)+1:29188, (b7-1653.58)+1:34108, (b7-1856.66)+1:61123, (b7-1976.70)+1:21054, (b8-1856.66)+1:33321, (b10-1856.66)+1:21019, (b11-1856.66)+1:45723, (b13-1856.66)+1:53071, (b14-1856.66)+1:88363, (b19-1856.66)+2:55152, (b23-1507.52)+2:549843, (b23-1710.60)+2:3216631];[y1+1:19657, y2+1:32833, y3+1:92855, y4+1:195212, y5+1:214771, y6+1:125473, y7+1:150375, y8+1:98660,…	53	T	0	0	0	31.1138	12.1278	10.3346	2059.73	H5N4A1F1	26.5058
D:\GlycoData\Hech-EThcD\EThcD-4000\raw\20190307_L1_Ag6_Zhu00015_SA_TestGly_2000_01.raw	6830	27.4825	6809	1141.15	3	3420.43	P47710	Homo sapiens	Alpha-S1-casein	[66 to 82]	DTRNESTQNCVVAEPEK	K,M	DTRN[N-Glycosylation:H3N4F1 on N]ESTQNC[Common Fixed:Carbamidomethyl on C]VVAEPEK	2	3420.42	53.5579	0	[(b5-1241.45)+1, (b6-1241.45)+1, (b8-1038.38)+1, (b8-1241.45)+1, (b10-1241.45)+1, (b11-1361.50)+1, (b12-1038.38)+1, (b12-1095.40)+1, (b12-1241.45)+1, (b13-1038.38)+1, (b13-1241.45)+1, (b13-1361.50)+1, (b14-1095.40)+1, (b14-1241.45)+1, (b14-1361.50)+1, (b16-892.32)+2];[y1+1, y2+1, y3+1, y4+1, y5+1, y6+1, y7+1, y8+1, y9+1, y10+1, y12+1, y13+1, (y14-1095.40)+1, (y14-1241.45)+1, (y16-876.32)+2, (y16-…	[(b5-1241.45)+1:819.35046, (b6-1241.45)+1:906.38763, (b8-1038.38)+1:1338.57874, (b8-1241.45)+1:1135.50562, (b10-1241.45)+1:1409.58618, (b11-1361.50)+1:1388.59363, (b12-1038.38)+1:1810.76917, (b12-1095.40)+1:1753.77014, (b12-1241.45)+1:1607.69450, (b13-1038.38)+1:1881.80676, (b13-1241.45)+1:1678.73633, (b13-1361.50)+1:1558.67249, (b14-1095.40)+1:1953.83057, (b14-1241.45)+1:1807.77295, (b14-1361.50…	[(b5-1241.45)+1:0.00256, (b6-1241.45)+1:0.00771, (b8-1038.38)+1:0.01318, (b8-1241.45)+1:0.01943, (b10-1241.45)+1:0.02642, (b11-1361.50)+1:0.00663, (b12-1038.38)+1:-0.00679, (b12-1095.40)+1:0.01564, (b12-1241.45)+1:-0.00209, (b13-1038.38)+1:-0.00631, (b13-1241.45)+1:0.00263, (b13-1361.50)+1:-0.02004, (b14-1095.40)+1:-0.00364, (b14-1241.45)+1:-0.00335, (b14-1361.50)+1:-0.01563, (b16-892.32)+2:0.047…	[(b5-1241.45)+1:3.13, (b6-1241.45)+1:8.51, (b8-1038.38)+1:9.85, (b8-1241.45)+1:17.13, (b10-1241.45)+1:18.76, (b11-1361.50)+1:4.78, (b12-1038.38)+1:-3.75, (b12-1095.40)+1:8.93, (b12-1241.45)+1:-1.30, (b13-1038.38)+1:-3.35, (b13-1241.45)+1:1.57, (b13-1361.50)+1:-12.86, (b14-1095.40)+1:-1.86, (b14-1241.45)+1:-1.85, (b14-1361.50)+1:-9.27, (b16-892.32)+2:19.89];[y1+1:0.45, y2+1:-0.45, y3+1:1.53, y4+1:…	[(b5-1241.45)+1:14018, (b6-1241.45)+1:10810, (b8-1038.38)+1:11073, (b8-1241.45)+1:30051, (b10-1241.45)+1:27803, (b11-1361.50)+1:13354, (b12-1038.38)+1:30337, (b12-1095.40)+1:11389, (b12-1241.45)+1:60915, (b13-1038.38)+1:15193, (b13-1241.45)+1:36226, (b13-1361.50)+1:14098, (b14-1095.40)+1:32135, (b14-1241.45)+1:172069, (b14-1361.50)+1:17354, (b16-892.32)+2:579293];[y1+1:39908, y2+1:38309, y3+1:788…	53	T	0	0	0	33.0938	12.1361	8.32804	1444.53	H3N4F1	6.72284
D:\GlycoData\Hech-EThcD\EThcD-4000\raw\20190307_L1_Ag6_Zhu00015_SA_TestGly_2000_02.raw	6999	27.8995	6982	1009.91	4	4035.62	P47710	Homo sapiens	Alpha-S1-casein	[66 to 82]	DTRNESTQNCVVAEPEK	K,M	DTRN[N-Glycosylation:H5N4A1F1 on N]ESTQNC[Common Fixed:Carbamidomethyl on C]VVAEPEK	2	4035.63	53.5258	0	[b3+1, (b5-1856.66)+1, (b7-1507.52)+1, (b7-1856.66)+1, (b8-1491.52)+1, (b8-1653.58)+1, (b9-1856.66)+1, (b10-1856.66)+1, (b12-1491.52)+1, (b12-1856.66)+1, (b13-1856.66)+1, (b14-1710.60)+1, (b14-1856.66)+1];[y1+1, y2+1, y3+1, y4+1, y5+1, y6+1, y7+1, y8+1, y9+1, y10+1, y12+1, (y14-1710.60)+1, (y14-1856.66)+1, (y16-1856.66)+2];[(M0-2059.73)+2, (M0-1976.70)+2, (M0-1856.66)+2, (M0-1710.60)+2, (M0-1653.…	[b3+1:373.18402, (b5-1856.66)+1:819.34882, (b7-1507.52)+1:1356.59033, (b7-1856.66)+1:1007.42548, (b8-1491.52)+1:1500.63086, (b8-1653.58)+1:1338.57556, (b9-1856.66)+1:1249.53308, (b10-1856.66)+1:1409.58545, (b12-1491.52)+1:1972.82422, (b12-1856.66)+1:1607.69401, (b13-1856.66)+1:1678.73108, (b14-1710.60)+1:1953.83276, (b14-1856.66)+1:1807.77131];[y1+1:147.11276, y2+1:276.15503, y3+1:373.20879, y4+1…	[b3+1:0.00101, (b5-1856.66)+1:0.00092, (b7-1507.52)+1:0.02545, (b7-1856.66)+1:-0.00213, (b8-1491.52)+1:0.01249, (b8-1653.58)+1:0.01001, (b9-1856.66)+1:0.00397, (b10-1856.66)+1:0.02569, (b12-1491.52)+1:-0.00456, (b12-1856.66)+1:-0.00258, (b13-1856.66)+1:-0.00262, (b14-1710.60)+1:-0.00144, (b14-1856.66)+1:-0.00499];[y1+1:-0.00004, y2+1:-0.00037, y3+1:0.00063, y4+1:0.00033, y5+1:0.00035, y6+1:0.0018…	[b3+1:2.72, (b5-1856.66)+1:1.12, (b7-1507.52)+1:18.77, (b7-1856.66)+1:-2.12, (b8-1491.52)+1:8.33, (b8-1653.58)+1:7.48, (b9-1856.66)+1:3.18, (b10-1856.66)+1:18.24, (b12-1491.52)+1:-2.31, (b12-1856.66)+1:-1.60, (b13-1856.66)+1:-1.56, (b14-1710.60)+1:-0.74, (b14-1856.66)+1:-2.76];[y1+1:-0.29, y2+1:-1.34, y3+1:1.69, y4+1:0.67, y5+1:0.61, y6+1:2.75, y7+1:3.55, y8+1:-1.66, y9+1:-3.96, y10+1:-1.32, y12+…	[b3+1:197319, (b5-1856.66)+1:61449, (b7-1507.52)+1:77087, (b7-1856.66)+1:64429, (b8-1491.52)+1:167999, (b8-1653.58)+1:105534, (b9-1856.66)+1:102902, (b10-1856.66)+1:93146, (b12-1491.52)+1:87902, (b12-1856.66)+1:386939, (b13-1856.66)+1:278292, (b14-1710.60)+1:261219, (b14-1856.66)+1:834879];[y1+1:210475, y2+1:121774, y3+1:4696502, y4+1:628257, y5+1:1474414, y6+1:906004, y7+1:218176, y8+1:267943, y…	53	T	0	0	0	27.0328	16.1542	10.3388	2059.73	H5N4A1F1	23.4097
D:\GlycoData\Hech-EThcD\EThcD-4000\raw\20190307_L1_Ag6_Zhu00015_SA_TestGly_2000_01.raw	6690	27.0273	6673	937.14	4	3744.53	P47710	Homo sapiens	Alpha-S1-casein	[66 to 82]	DTRNESTQNCVVAEPEK	K,M	DTRN[N-Glycosylation:H5N4F1 on N]ESTQNC[Common Fixed:Carbamidomethyl on C]VVAEPEK	2	3744.53	53.5257	0	[b3+1, (b5-1565.56)+1, (b5-1685.60)+1, (b6-1565.56)+1, (b8-1200.43)+1, (b8-1362.48)+1, (b8-1565.56)+1, (b9-1565.56)+1, (b11-1362.48)+1, (b12-1200.43)+1, (b12-1362.48)+1, (b12-1419.50)+1, (b12-1565.56)+1, (b13-1565.56)+1, (b14-1419.50)+1, (b14-1565.56)+1, (b14-1685.60)+1];[y1+1, y2+1, y3+1, y4+1, y5+1, y6+1, y7+1, y8+1, y9+1, y10+1, y12+1, y13+1, (y14-1419.50)+1, (y14-1565.56)+1, (y14-1685.60)+1, …	[b3+1:373.18378, (b5-1565.56)+1:819.34772, (b5-1685.60)+1:699.31610, (b6-1565.56)+1:906.37469, (b8-1200.43)+1:1500.62903, (b8-1362.48)+1:1338.56750, (b8-1565.56)+1:1135.50745, (b9-1565.56)+1:1249.53540, (b11-1362.48)+1:1711.69641, (b12-1200.43)+1:1972.81812, (b12-1362.48)+1:1810.77551, (b12-1419.50)+1:1753.74841, (b12-1565.56)+1:1607.69540, (b13-1565.56)+1:1678.73291, (b14-1419.50)+1:1953.83997, …	[b3+1:0.00077, (b5-1565.56)+1:-0.00018, (b5-1685.60)+1:0.00938, (b6-1565.56)+1:-0.00523, (b8-1200.43)+1:0.01065, (b8-1362.48)+1:0.00195, (b8-1565.56)+1:0.02126, (b9-1565.56)+1:0.00629, (b11-1362.48)+1:-0.01113, (b12-1200.43)+1:-0.01066, (b12-1362.48)+1:-0.00045, (b12-1419.50)+1:-0.00608, (b12-1565.56)+1:-0.00119, (b13-1565.56)+1:-0.00079, (b14-1419.50)+1:0.00576, (b14-1565.56)+1:0.00093, (b14-168…	[b3+1:2.06, (b5-1565.56)+1:-0.22, (b5-1685.60)+1:13.43, (b6-1565.56)+1:-5.78, (b8-1200.43)+1:7.10, (b8-1362.48)+1:1.46, (b8-1565.56)+1:18.74, (b9-1565.56)+1:5.04, (b11-1362.48)+1:-6.51, (b12-1200.43)+1:-5.41, (b12-1362.48)+1:-0.25, (b12-1419.50)+1:-3.47, (b12-1565.56)+1:-0.74, (b13-1565.56)+1:-0.47, (b14-1419.50)+1:2.95, (b14-1565.56)+1:0.51, (b14-1685.60)+1:-2.10];[y1+1:-0.49, y2+1:0.55, y3+1:1.…	[b3+1:30613, (b5-1565.56)+1:21692, (b5-1685.60)+1:9118, (b6-1565.56)+1:8566, (b8-1200.43)+1:22140, (b8-1362.48)+1:15191, (b8-1565.56)+1:40767, (b9-1565.56)+1:21215, (b11-1362.48)+1:13585, (b12-1200.43)+1:12432, (b12-1362.48)+1:42250, (b12-1419.50)+1:15074, (b12-1565.56)+1:77012, (b13-1565.56)+1:51075, (b14-1419.50)+1:37910, (b14-1565.56)+1:217228, (b14-1685.60)+1:15828];[y1+1:29527, y2+1:17738, y…	53	T	0	0	0	33.0432	12.1576	8.32494	1768.64	H5N4F1	21.9933
D:\GlycoData\Hech-EThcD\EThcD-4000\raw\20190307_L1_Ag6_Zhu00015_SA_TestGly_4000_02.raw	7088	28.707	7071	1443.25	3	4326.72	P47710	Homo sapiens	Alpha-S1-casein	[66 to 82]	DTRNESTQNCVVAEPEK	K,M	DTRN[N-Glycosylation:H5N4A2F1 on N]ESTQNC[Common Fixed:Carbamidomethyl on C]VVAEPEK	2	4326.72	53.5043	1	[(b8-1782.62)+1, (b9-2267.79)+1, (b11-1782.62)+1, (b12-2147.75)+1, (b13-1782.62)+1, (b13-2147.75)+1, (b13-2267.79)+1, (b14-1944.67)+1, (b14-2001.69)+1, (b14-2147.75)+1, (b16-2147.75)+1];[y1+1, y2+1, y3+1, y4+1, y5+1, y6+1, y7+1, y8+1, y9+1, y10+1, y12+1, (y14-1944.67)+1, (y14-2001.69)+1, (y14-2147.75)+1, (y15-1782.62)+1, (y16-2147.75)+2];[(M0-2350.83)+2, (M0-2267.79)+1, (M0-2147.75)+1, (M0-2001.6…	[(b8-1782.62)+1:1500.63123, (b9-2267.79)+1:1129.49658, (b11-1782.62)+1:1873.76538, (b12-2147.75)+1:1607.70044, (b13-1782.62)+1:2043.88708, (b13-2147.75)+1:1678.73975, (b13-2267.79)+1:1558.67810, (b14-1944.67)+1:2010.85498, (b14-2001.69)+1:1953.83447, (b14-2147.75)+1:1807.77227, (b16-2147.75)+1:2033.88831];[y1+1:147.11282, y2+1:276.15524, y3+1:373.20873, y4+1:502.25191, y5+1:573.28828, y6+1:672.35…	[(b8-1782.62)+1:0.01285, (b9-2267.79)+1:0.00865, (b11-1782.62)+1:0.00502, (b12-2147.75)+1:0.00385, (b13-1782.62)+1:0.02119, (b13-2147.75)+1:0.00604, (b13-2267.79)+1:-0.01442, (b14-1944.67)+1:-0.00068, (b14-2001.69)+1:0.00027, (b14-2147.75)+1:-0.00403, (b16-2147.75)+1:0.01665];[y1+1:0.00002, y2+1:-0.00015, y3+1:0.00057, y4+1:0.00116, y5+1:0.00041, y6+1:0.00122, y7+1:0.00102, y8+1:0.00016, y9+1:-0.…	[(b8-1782.62)+1:8.57, (b9-2267.79)+1:7.67, (b11-1782.62)+1:2.68, (b12-2147.75)+1:2.40, (b13-1782.62)+1:10.37, (b13-2147.75)+1:3.60, (b13-2267.79)+1:-9.26, (b14-1944.67)+1:-0.34, (b14-2001.69)+1:0.14, (b14-2147.75)+1:-2.23, (b16-2147.75)+1:8.19];[y1+1:0.13, y2+1:-0.56, y3+1:1.54, y4+1:2.31, y5+1:0.72, y6+1:1.81, y7+1:1.33, y8+1:0.18, y9+1:-1.73, y10+1:-4.24, y12+1:1.02, (y14-1944.67)+1:-12.85, (y1…	[(b8-1782.62)+1:3912, (b9-2267.79)+1:3642, (b11-1782.62)+1:9515, (b12-2147.75)+1:6613, (b13-1782.62)+1:3391, (b13-2147.75)+1:5667, (b13-2267.79)+1:3346, (b14-1944.67)+1:7981, (b14-2001.69)+1:9311, (b14-2147.75)+1:30327, (b16-2147.75)+1:3227];[y1+1:7520, y2+1:5975, y3+1:154517, y4+1:25043, y5+1:48213, y6+1:28407, y7+1:8675, y8+1:16483, y9+1:10609, y10+1:5371, y12+1:9301, (y14-1944.67)+1:7981, (y14…	53	T	0	0	0	27.0352	16.1233	10.3457	2350.83	H5N4A2F1	19.9501
D:\GlycoData\Hech-EThcD\EThcD-4000\raw\20190307_L1_Ag6_Zhu00015_SA_TestGly_4000_01.raw	17092	62.376	17069	937.914	4	3747.63	P01833	Homo sapiens	Polymeric immunoglobulin receptor	[466 to 479]	VPGNVTAVLGETLK	K,V	VPGN[N-Glycosylation:H5N4A2F1 on N]VTAVLGETLK	1	3747.62	53.5035	0	[b2+1, (b4-2147.75)+1, (b5-1782.62)+1, (b5-2147.75)+1, (b6-2147.75)+1, (b7-1798.61)+1, (b7-2147.75)+1, (b7-2267.79)+1, (b8-2147.75)+1, (b9-2147.75)+1, (b11-2147.75)+1, (b11-2267.79)+1, (b12-2147.75)+1, (b13-2147.75)+1, (b13-2267.79)+1];[y1+1, y2+1, y3+1, y4+1, y5+1, y6+1, y7+1, y8+1, y9+1, y10+1, (y11-1944.67)+1, (y11-2147.75)+1, (y12-1944.67)+1, (y12-2001.69)+1, (y12-2147.75)+1, (y13-2147.75)+2]…	[b2+1:197.12857, (b4-2147.75)+1:571.27277, (b5-1782.62)+1:1035.47974, (b5-2147.75)+1:670.34106, (b6-2147.75)+1:771.38202, (b7-1798.61)+1:1191.58386, (b7-2147.75)+1:842.43597, (b7-2267.79)+1:722.39069, (b8-2147.75)+1:941.49463, (b9-2147.75)+1:1054.57910, (b11-2147.75)+1:1240.63879, (b11-2267.79)+1:1120.59741, (b12-2147.75)+1:1341.69592, (b13-2147.75)+1:1454.77429, (b13-2267.79)+1:1334.72339];[y1+1…	[b2+1:0.00012, (b4-2147.75)+1:0.00055, (b5-1782.62)+1:0.00692, (b5-2147.75)+1:0.00044, (b6-2147.75)+1:-0.00629, (b7-1798.61)+1:0.02116, (b7-2147.75)+1:0.01055, (b7-2267.79)+1:0.00644, (b8-2147.75)+1:0.00079, (b9-2147.75)+1:0.00120, (b11-2147.75)+1:-0.00316, (b11-2267.79)+1:-0.00336, (b12-2147.75)+1:0.00629, (b13-2147.75)+1:0.00059, (b13-2267.79)+1:-0.00913];[y1+1:-0.00001, y2+1:-0.00006, y3+1:0.0…	[b2+1:0.59, (b4-2147.75)+1:0.97, (b5-1782.62)+1:6.69, (b5-2147.75)+1:0.65, (b6-2147.75)+1:-8.16, (b7-1798.61)+1:17.77, (b7-2147.75)+1:12.54, (b7-2267.79)+1:8.93, (b8-2147.75)+1:0.84, (b9-2147.75)+1:1.14, (b11-2147.75)+1:-2.55, (b11-2267.79)+1:-3.00, (b12-2147.75)+1:4.69, (b13-2147.75)+1:0.41, (b13-2267.79)+1:-6.85];[y1+1:-0.08, y2+1:-0.23, y3+1:0.57, y4+1:0.81, y5+1:1.10, y6+1:1.35, y7+1:1.14, y8…	[b2+1:5695, (b4-2147.75)+1:8284, (b5-1782.62)+1:2718, (b5-2147.75)+1:6903, (b6-2147.75)+1:3416, (b7-1798.61)+1:2980, (b7-2147.75)+1:7977, (b7-2267.79)+1:6420, (b8-2147.75)+1:19108, (b9-2147.75)+1:17220, (b11-2147.75)+1:15134, (b11-2267.79)+1:6896, (b12-2147.75)+1:10139, (b13-2147.75)+1:14511, (b13-2267.79)+1:2671];[y1+1:7410, y2+1:7344, y3+1:17985, y4+1:5469, y5+1:42865, y6+1:55865, y7+1:33141, y…	53	T	0	0	0	31.0232	12.0768	10.4034	2350.83	H5N4A2F1	23.5973
D:\GlycoData\Hech-EThcD\EThcD-4000\raw\20190307_L1_Ag6_Zhu00015_SA_TestGly_2000_02.raw	15728	55.6287	15708	1319.92	3	3956.74	P01024	Homo sapiens	Complement C3	[74 to 94]	TVLTPATNHMGNVTFTIPANR	K,E	TVLTPATNHMGN[N-Glycosylation:H8N2 on N]VTFTIPANR	1	3956.73	53.4173	0	[b2+1, b3+1, b4+1, b6+1, b9+1, b10+1, b11+1, (b12-1499.50)+1, (b12-1619.54)+1, (b13-1499.50)+1, (b14-1499.50)+1, (b15-1499.50)+1, (b16-1499.50)+1];[y1+1, y2+1, y3+1, y4+1, y5+1, y6+1, y7+1, y8+1, y9+1, (y10-1499.50)+1, (y11-1134.37)+1, (y11-1499.50)+1, (y12-1134.37)+1, (y12-1499.50)+1, (y13-1134.37)+2, (y13-1499.50)+1, (y14-1499.50)+1, (y15-1499.50)+1, (y17-1134.37)+2, (y17-1296.42)+2, (y17-1499.…	[b2+1:201.12379, b3+1:314.20824, b4+1:415.25591, b6+1:583.35187, b9+1:935.49256, b10+1:1066.53549, b11+1:1123.56519, (b12-1499.50)+1:1440.68481, (b12-1619.54)+1:1320.65784, (b13-1499.50)+1:1539.74686, (b14-1499.50)+1:1640.79948, (b15-1499.50)+1:1787.85620, (b16-1499.50)+1:1888.89966];[y1+1:175.11919, y2+1:289.16229, y3+1:360.19995, y4+1:457.25196, y5+1:570.33728, y6+1:671.38527, y7+1:818.45300, y…	[b2+1:0.00042, b3+1:0.00081, b4+1:0.00080, b6+1:0.00688, b9+1:-0.00195, b10+1:0.00049, b11+1:0.00873, (b12-1499.50)+1:0.00606, (b12-1619.54)+1:0.02026, (b13-1499.50)+1:-0.00031, (b14-1499.50)+1:0.00464, (b15-1499.50)+1:-0.00706, (b16-1499.50)+1:-0.01128];[y1+1:0.00023, y2+1:0.00041, y3+1:0.00096, y4+1:0.00020, y5+1:0.00146, y6+1:0.00177, y7+1:0.00109, y8+1:0.00026, y9+1:0.00127, (y10-1499.50)+1:-…	[b2+1:2.09, b3+1:2.57, b4+1:1.92, b6+1:11.81, b9+1:-2.09, b10+1:0.46, b11+1:7.78, (b12-1499.50)+1:4.21, (b12-1619.54)+1:15.36, (b13-1499.50)+1:-0.20, (b14-1499.50)+1:2.83, (b15-1499.50)+1:-3.95, (b16-1499.50)+1:-5.97];[y1+1:1.35, y2+1:1.43, y3+1:2.67, y4+1:0.44, y5+1:2.56, y6+1:2.64, y7+1:1.33, y8+1:0.28, y9+1:1.25, (y10-1499.50)+1:-1.73, (y11-1134.37)+1:3.50, (y11-1499.50)+1:-2.09, (y12-1134.37)…	[b2+1:113169, b3+1:75622, b4+1:77179, b6+1:6573, b9+1:33798, b10+1:38345, b11+1:12170, (b12-1499.50)+1:12208, (b12-1619.54)+1:9906, (b13-1499.50)+1:25137, (b14-1499.50)+1:18164, (b15-1499.50)+1:11422, (b16-1499.50)+1:16306];[y1+1:24849, y2+1:5038, y3+1:10756, y4+1:527596, y5+1:68197, y6+1:84772, y7+1:74439, y8+1:128554, y9+1:30737, (y10-1499.50)+1:7424, (y11-1134.37)+1:9508, (y11-1499.50)+1:55631…	53	T	0	0	0	38.1437	7.13938	8.1342	1702.58	H8N2	17.0549
D:\GlycoData\Hech-EThcD\EThcD-4000\raw\20190307_L1_Ag6_Zhu00015_SA_TestGly_4000_02.raw	16894	61.498	16878	1350.58	3	4048.72	P01876	Homo sapiens	Ig alpha-1 chain C region	[332 to 353]	LAGKPTHVNVSVVMAEVDGTCY	R,-	LAGKPTHVN[N-Glycosylation:H8N2 on N]VSVVMAEVDGTC[Common Fixed:Carbamidomethyl on C]Y	2	4048.72	53.391	0	[b4+1, b6+1, b7+1, b8+1, (b9-1499.50)+1, (b10-1296.42)+1, (b10-1499.50)+1, (b11-1499.50)+1, (b12-1296.42)+1, (b12-1499.50)+1, (b13-1296.42)+2, (b13-1499.50)+2, (b13-1619.54)+1, (b14-1296.42)+1, (b14-1499.50)+2, (b15-1499.50)+1, (b16-1296.42)+2, (b16-1499.50)+2, (b16-1619.54)+1, (b17-1296.42)+2, (b17-1499.50)+1, (b18-1499.50)+2, (b19-1619.54)+2, (b20-1296.42)+2, (b20-1499.50)+2, (b21-1499.50)+2];[…	[b4+1:370.24496, b6+1:568.34534, b7+1:705.40506, b8+1:804.47314, (b9-1499.50)+1:1121.59354, (b10-1296.42)+1:1423.74548, (b10-1499.50)+1:1220.66357, (b11-1499.50)+1:1307.69845, (b12-1296.42)+1:1609.85217, (b12-1499.50)+1:1406.76465, (b13-1296.42)+2:854.96063, (b13-1499.50)+2:753.41983, (b13-1619.54)+1:1385.78857, (b14-1296.42)+1:1839.94897, (b14-1499.50)+2:818.94078, (b15-1499.50)+1:1707.90676, (b…	[b4+1:0.00008, b6+1:0.00001, b7+1:0.00082, b8+1:0.00050, (b9-1499.50)+1:-0.00141, (b10-1296.42)+1:0.00275, (b10-1499.50)+1:0.00021, (b11-1499.50)+1:0.00307, (b12-1296.42)+1:0.00900, (b12-1499.50)+1:0.00085, (b13-1296.42)+2:0.00240, (b13-1499.50)+2:0.00018, (b13-1619.54)+1:-0.00246, (b14-1296.42)+1:-0.00310, (b14-1499.50)+2:0.00159, (b15-1499.50)+1:-0.00305, (b16-1296.42)+2:-0.00307, (b16-1499.50)…	[b4+1:0.23, b6+1:0.02, b7+1:1.17, b8+1:0.62, (b9-1499.50)+1:-1.26, (b10-1296.42)+1:1.93, (b10-1499.50)+1:0.18, (b11-1499.50)+1:2.35, (b12-1296.42)+1:5.59, (b12-1499.50)+1:0.60, (b13-1296.42)+2:1.41, (b13-1499.50)+2:0.12, (b13-1619.54)+1:-1.78, (b14-1296.42)+1:-1.68, (b14-1499.50)+2:0.97, (b15-1499.50)+1:-1.79, (b16-1296.42)+2:-1.51, (b16-1499.50)+2:1.95, (b16-1619.54)+1:-4.11, (b17-1296.42)+2:-1.…	[b4+1:9447, b6+1:3944, b7+1:20612, b8+1:36134, (b9-1499.50)+1:6856, (b10-1296.42)+1:5393, (b10-1499.50)+1:29149, (b11-1499.50)+1:9077, (b12-1296.42)+1:7113, (b12-1499.50)+1:43826, (b13-1296.42)+2:16333, (b13-1499.50)+2:12727, (b13-1619.54)+1:6030, (b14-1296.42)+1:8965, (b14-1499.50)+2:7824, (b15-1499.50)+1:28901, (b16-1296.42)+2:9426, (b16-1499.50)+2:29033, (b16-1619.54)+1:4386, (b17-1296.42)+2:6…	53	T	0	0	0	39.1257	6.07376	8.19158	1702.58	H8N2	14.9725
D:\GlycoData\Hech-EThcD\EThcD-4000\raw\20190307_L1_Ag6_Zhu00015_SA_TestGly_4000_02.raw	13231	49.3418	13207	994.191	4	3972.73	P01024	Homo sapiens	Complement C3	[74 to 94]	TVLTPATNHMGNVTFTIPANR	K,E	TVLTPATNHM[Common Variable:Oxidation on M]GN[N-Glycosylation:H8N2 on N]VTFTIPANR	2	3972.73	53.3868	0	[b2+1, b3+1, b4+1, b5+1, b6+1, b8+1, b9+1, (b12-1499.50)+1, (b13-1499.50)+1, (b14-1499.50)+1, (b15-1499.50)+1, (b15-1619.54)+1, (b16-1499.50)+1, (b17-1499.50)+1];[y1+1, y2+1, y3+1, y4+1, y5+1, y6+1, y7+1, y8+1, y9+1, (y10-1499.50)+1, (y11-1499.50)+1, (y12-1134.37)+1, (y12-1499.50)+1, (y13-1134.37)+2, (y13-1499.50)+1, (y15-1499.50)+1, (y17-1134.37)+2, (y17-1296.42)+2, (y17-1499.50)+2, (y17-1619.54…	[b2+1:201.12373, b3+1:314.20795, b4+1:415.25510, b5+1:512.30737, b6+1:583.34271, b8+1:798.44208, b9+1:935.49481, (b12-1499.50)+1:1456.65149, (b13-1499.50)+1:1555.73600, (b14-1499.50)+1:1656.78739, (b15-1499.50)+1:1803.85868, (b15-1619.54)+1:1683.82922, (b16-1499.50)+1:1904.89722, (b17-1499.50)+1:2017.98419];[y1+1:175.11899, y2+1:289.16177, y3+1:360.19922, y4+1:457.25208, y5+1:570.33618, y6+1:671.…	[b2+1:0.00036, b3+1:0.00052, b4+1:-0.00001, b5+1:-0.00050, b6+1:-0.00228, b8+1:0.00648, b9+1:0.00031, (b12-1499.50)+1:-0.02218, (b13-1499.50)+1:-0.00608, (b14-1499.50)+1:-0.00237, (b15-1499.50)+1:0.00051, (b15-1619.54)+1:0.01223, (b16-1499.50)+1:-0.00864, (b17-1499.50)+1:-0.00572];[y1+1:0.00004, y2+1:-0.00011, y3+1:0.00023, y4+1:0.00032, y5+1:0.00036, y6+1:0.00053, y7+1:-0.00033, y8+1:0.00062, y9…	[b2+1:1.82, b3+1:1.65, b4+1:-0.03, b5+1:-0.98, b6+1:-3.91, b8+1:8.13, b9+1:0.33, (b12-1499.50)+1:-15.24, (b13-1499.50)+1:-3.91, (b14-1499.50)+1:-1.43, (b15-1499.50)+1:0.28, (b15-1619.54)+1:7.27, (b16-1499.50)+1:-4.54, (b17-1499.50)+1:-2.84];[y1+1:0.21, y2+1:-0.37, y3+1:0.63, y4+1:0.70, y5+1:0.63, y6+1:0.80, y7+1:-0.40, y8+1:0.68, y9+1:-3.68, (y10-1499.50)+1:-0.18, (y11-1499.50)+1:-4.78, (y12-1134…	[b2+1:103116, b3+1:53875, b4+1:60453, b5+1:2058, b6+1:3185, b8+1:3486, b9+1:6472, (b12-1499.50)+1:6777, (b13-1499.50)+1:10520, (b14-1499.50)+1:8894, (b15-1499.50)+1:4853, (b15-1619.54)+1:3816, (b16-1499.50)+1:12211, (b17-1499.50)+1:18390];[y1+1:11011, y2+1:5141, y3+1:10184, y4+1:332934, y5+1:35056, y6+1:64894, y7+1:53888, y8+1:63595, y9+1:12484, (y10-1499.50)+1:3383, (y11-1499.50)+1:10683, (y12-1…	53	T	0	0	0	38.1531	7.082	8.15174	1702.58	H8N2	14.8074
D:\GlycoData\Hech-EThcD\EThcD-4000\raw\20190307_L1_Ag6_Zhu00015_SA_TestGly_4000_02.raw	13259	49.4307	13242	1271.23	3	3810.68	P01024	Homo sapiens	Complement C3	[74 to 94]	TVLTPATNHMGNVTFTIPANR	K,E	TVLTPATNHM[Common Variable:Oxidation on M]GN[N-Glycosylation:H7N2 on N]VTFTIPANR	2	3810.68	53.3524	0	[b2+1, b3+1, b4+1, b6+1, b7+1, b8+1, b9+1, b11+1, (b12-1337.45)+1, (b13-1337.45)+1, (b14-1337.45)+1, (b15-1337.45)+1, (b16-1337.45)+1, (b17-1337.45)+1];[y1+1, y2+1, y3+1, y4+1, y5+1, y6+1, y7+1, y8+1, y9+1, (y11-1337.45)+1, (y11-1457.49)+1, (y12-972.32)+1, (y12-1337.45)+1, (y13-972.32)+2, (y13-1337.45)+1, (y14-1337.45)+1, (y15-1337.45)+2, (y16-1337.45)+1, (y17-972.32)+2, (y17-1134.37)+2, (y17-133…	[b2+1:201.12372, b3+1:314.20769, b4+1:415.25528, b6+1:583.34375, b7+1:684.39459, b8+1:798.43683, b9+1:935.49564, b11+1:1139.55896, (b12-1337.45)+1:1456.66344, (b13-1337.45)+1:1555.73911, (b14-1337.45)+1:1656.78723, (b15-1337.45)+1:1803.85181, (b16-1337.45)+1:1904.89368, (b17-1337.45)+1:2017.98511];[y1+1:175.11891, y2+1:289.16165, y3+1:360.19904, y4+1:457.25190, y5+1:570.33606, y6+1:671.38420, y7+…	[b2+1:0.00035, b3+1:0.00026, b4+1:0.00017, b6+1:-0.00124, b7+1:0.00192, b8+1:0.00123, b9+1:0.00113, b11+1:0.00759, (b12-1337.45)+1:-0.01023, (b13-1337.45)+1:-0.00297, (b14-1337.45)+1:-0.00253, (b15-1337.45)+1:-0.00637, (b16-1337.45)+1:-0.01218, (b17-1337.45)+1:-0.00481];[y1+1:-0.00004, y2+1:-0.00023, y3+1:0.00004, y4+1:0.00014, y5+1:0.00024, y6+1:0.00070, y7+1:0.00074, y8+1:-0.00060, y9+1:-0.0003…	[b2+1:1.74, b3+1:0.82, b4+1:0.41, b6+1:-2.13, b7+1:2.82, b8+1:1.55, b9+1:1.21, b11+1:6.67, (b12-1337.45)+1:-7.03, (b13-1337.45)+1:-1.91, (b14-1337.45)+1:-1.53, (b15-1337.45)+1:-3.53, (b16-1337.45)+1:-6.40, (b17-1337.45)+1:-2.38];[y1+1:-0.23, y2+1:-0.79, y3+1:0.12, y4+1:0.30, y5+1:0.42, y6+1:1.05, y7+1:0.91, y8+1:-0.65, y9+1:-0.32, (y11-1337.45)+1:-3.11, (y11-1457.49)+1:-6.09, (y12-972.32)+1:7.52,…	[b2+1:147431, b3+1:72908, b4+1:75985, b6+1:5936, b7+1:10588, b8+1:12204, b9+1:33881, b11+1:11617, (b12-1337.45)+1:16675, (b13-1337.45)+1:26330, (b14-1337.45)+1:10809, (b15-1337.45)+1:11770, (b16-1337.45)+1:15652, (b17-1337.45)+1:50951];[y1+1:30658, y2+1:10070, y3+1:11769, y4+1:601037, y5+1:74112, y6+1:101030, y7+1:87659, y8+1:137486, y9+1:36178, (y11-1337.45)+1:46787, (y11-1457.49)+1:8753, (y12-9…	53	T	0	0	0	38.1127	7.11288	8.12676	1540.53	H7N2	13.5913
D:\GlycoData\Hech-EThcD\EThcD-4000\raw\20190307_L1_Ag6_Zhu00015_SA_TestGly_4000_01.raw	13216	49.5213	13195	1271.23	3	3810.68	P01024	Homo sapiens	Complement C3	[74 to 94]	TVLTPATNHMGNVTFTIPANR	K,E	TVLTPATNHM[Common Variable:Oxidation on M]GN[N-Glycosylation:H7N2 on N]VTFTIPANR	2	3810.68	53.2958	0	[b2+1, b3+1, b4+1, b6+1, b8+1, b9+1, b10+1, b11+1, (b12-1337.45)+1, (b13-1337.45)+1, (b14-1337.45)+1, (b15-1337.45)+1, (b16-1337.45)+1, (b17-1337.45)+1];[y1+1, y2+1, y3+1, y4+1, y5+1, y6+1, y7+1, y8+1, y9+1, (y10-1337.45)+1, (y11-1337.45)+1, (y12-972.32)+1, (y12-1337.45)+1, (y13-972.32)+2, (y13-1337.45)+1, (y14-1337.45)+1, (y15-1337.45)+1, (y17-972.32)+2, (y17-1134.37)+2, (y17-1337.45)+2, (y17-14…	[b2+1:201.12378, b3+1:314.20775, b4+1:415.25577, b6+1:583.34790, b8+1:798.43323, b9+1:935.49533, b10+1:1082.52988, b11+1:1139.56067, (b12-1337.45)+1:1456.66455, (b13-1337.45)+1:1555.73853, (b14-1337.45)+1:1656.77966, (b15-1337.45)+1:1803.86047, (b16-1337.45)+1:1904.88086, (b17-1337.45)+1:2017.98522];[y1+1:175.11900, y2+1:289.16235, y3+1:360.20050, y4+1:457.25217, y5+1:570.33624, y6+1:671.38451, y…	[b2+1:0.00041, b3+1:0.00032, b4+1:0.00066, b6+1:0.00291, b8+1:-0.00237, b9+1:0.00083, b10+1:-0.00003, b11+1:0.00930, (b12-1337.45)+1:-0.00912, (b13-1337.45)+1:-0.00356, (b14-1337.45)+1:-0.01010, (b15-1337.45)+1:0.00230, (b16-1337.45)+1:-0.02499, (b17-1337.45)+1:-0.00469];[y1+1:0.00005, y2+1:0.00047, y3+1:0.00151, y4+1:0.00041, y5+1:0.00042, y6+1:0.00101, y7+1:0.00131, y8+1:0.00090, y9+1:-0.00795,…	[b2+1:2.05, b3+1:1.01, b4+1:1.59, b6+1:5.00, b8+1:-2.97, b9+1:0.88, b10+1:-0.03, b11+1:8.17, (b12-1337.45)+1:-6.26, (b13-1337.45)+1:-2.29, (b14-1337.45)+1:-6.10, (b15-1337.45)+1:1.28, (b16-1337.45)+1:-13.13, (b17-1337.45)+1:-2.33];[y1+1:0.29, y2+1:1.64, y3+1:4.20, y4+1:0.91, y5+1:0.74, y6+1:1.50, y7+1:1.60, y8+1:0.98, y9+1:-7.81, (y10-1337.45)+1:-3.20, (y11-1337.45)+1:-1.75, (y12-972.32)+1:0.79, …	[b2+1:97714, b3+1:64039, b4+1:63431, b6+1:6088, b8+1:6899, b9+1:26304, b10+1:36345, b11+1:11983, (b12-1337.45)+1:8688, (b13-1337.45)+1:16635, (b14-1337.45)+1:8849, (b15-1337.45)+1:9157, (b16-1337.45)+1:6944, (b17-1337.45)+1:39838];[y1+1:25590, y2+1:9348, y3+1:8759, y4+1:417215, y5+1:57558, y6+1:73311, y7+1:62604, y8+1:104915, y9+1:23908, (y10-1337.45)+1:10022, (y11-1337.45)+1:32927, (y12-972.32)+…	53	T	0	0	0	38.1252	7.0398	8.13083	1540.53	H7N2	12.8373
D:\GlycoData\Hech-EThcD\EThcD-4000\raw\20190307_L1_Ag6_Zhu00015_SA_TestGly_4000_01.raw	21616	77.5694	21596	1240.27	4	4957.05	P02788	Homo sapiens	Lactotransferrin	[485 to 503]	TAGWNIPMGLLFNQTGSCK	R,F	TAGWNIPMGLLFN[N-Glycosylation:H6N5A1F4 on N]QTGSC[Common Fixed:Carbamidomethyl on C]K	2	4957.04	52.6359	0	[b3+1, b4+1, b5+1, b6+1, b7+1, b8+1, b9+1, b10+1, b11+1, b12+1, (b15-2659.96)+1, (b18-2513.90)+2];[y1+1, y2+1, y3+1, y4+1, y5+1, y6+1, (y7-2456.88)+1, (y7-2659.96)+1, (y7-2780.00)+1, (y8-2456.88)+1, (y8-2659.96)+1, (y9-2294.83)+1, (y9-2456.88)+1, (y9-2659.96)+1, (y9-2780.00)+1, (y10-2659.96)+1, (y11-2456.88)+1, (y11-2659.96)+1, (y12-2659.96)+1, (y13-2294.83)+1, (y13-2456.88)+1, (y13-2659.96)+1, (…	[b3+1:230.11324, b4+1:416.19232, b5+1:530.23593, b6+1:643.32008, b7+1:740.36993, b8+1:871.41296, b9+1:928.43585, b10+1:1041.51455, b11+1:1154.59973, b12+1:1301.67004, (b15-2659.96)+1:1847.88477, (b18-2513.90)+2:1149.54291];[y1+1:147.11292, y2+1:307.14355, y3+1:394.17599, y4+1:451.19727, y5+1:552.24542, y6+1:680.30298, (y7-2456.88)+1:1200.51282, (y7-2659.96)+1:997.42800, (y7-2780.00)+1:877.38733, …	[b3+1:-0.00030, b4+1:-0.00052, b5+1:0.00016, b6+1:0.00025, b7+1:-0.00267, b8+1:-0.00012, b9+1:0.00130, b10+1:-0.00406, b11+1:-0.00295, b12+1:-0.00105, (b15-2659.96)+1:-0.01488, (b18-2513.90)+2:0.03685];[y1+1:0.00011, y2+1:0.00010, y3+1:0.00051, y4+1:0.00032, y5+1:0.00080, y6+1:-0.00022, (y7-2456.88)+1:0.00795, (y7-2659.96)+1:0.00250, (y7-2780.00)+1:0.00301, (y8-2456.88)+1:0.00423, (y8-2659.96)+1:…	[b3+1:-1.30, b4+1:-1.26, b5+1:0.30, b6+1:0.39, b7+1:-3.61, b8+1:-0.14, b9+1:1.40, b10+1:-3.90, b11+1:-2.55, b12+1:-0.81, (b15-2659.96)+1:-8.06, (b18-2513.90)+2:16.04];[y1+1:0.76, y2+1:0.33, y3+1:1.31, y4+1:0.71, y5+1:1.45, y6+1:-0.33, (y7-2456.88)+1:6.63, (y7-2659.96)+1:2.51, (y7-2780.00)+1:3.44, (y8-2456.88)+1:3.14, (y8-2659.96)+1:-0.69, (y9-2294.83)+1:2.58, (y9-2456.88)+1:-4.85, (y9-2659.96)+1:…	[b3+1:7122, b4+1:18089, b5+1:45716, b6+1:141185, b7+1:4297, b8+1:11642, b9+1:8321, b10+1:25571, b11+1:13566, b12+1:12245, (b15-2659.96)+1:4583, (b18-2513.90)+2:20537];[y1+1:2173, y2+1:12785, y3+1:11007, y4+1:24247, y5+1:31788, y6+1:17748, (y7-2456.88)+1:4862, (y7-2659.96)+1:24304, (y7-2780.00)+1:4021, (y8-2456.88)+1:4557, (y8-2659.96)+1:35127, (y9-2294.83)+1:4134, (y9-2456.88)+1:5931, (y9-2659.96…	52	T	0	0	0	39.0981	3.02202	10.5157	2863.04	H6N5A1F4	25.0465
D:\GlycoData\Hech-EThcD\EThcD-4000\raw\20190307_L1_Ag6_Zhu00015_SA_TestGly_2000_02.raw	16062	56.6649	16028	982.951	4	3927.78	P00738	Homo sapiens	Haptoglobin	[236 to 251]	VVLHPNYSQVDIGLIK	K,L	VVLHPN[N-Glycosylation:H6N5F1 on N]YSQVDIGLIK	1	3927.78	52.614	0	[b2+1, b4+1, (b7-1930.69)+1, (b10-1930.69)+1, (b11-1784.63)+1, (b11-1930.69)+1, (b11-2050.73)+1, (b12-1727.61)+1, (b12-1930.69)+1, (b13-1784.63)+1, (b13-1930.69)+1, (b14-1930.69)+1, (b15-1930.69)+1];[y1+1, y2+1, y3+1, y4+1, y5+1, y6+1, y7+1, y8+1, y10+1, (y12-1565.56)+1, (y12-1727.61)+1, (y12-1784.63)+1, (y12-1930.69)+1, (y12-2050.73)+1, (y15-2050.73)+1];[(M0-2133.77)+2, (M0-2050.73)+2, (M0-1930.…	[b2+1:199.14439, b4+1:449.28766, (b7-1930.69)+1:1026.50879, (b10-1930.69)+1:1340.68835, (b11-1784.63)+1:1601.75500, (b11-1930.69)+1:1455.71033, (b11-2050.73)+1:1335.66284, (b12-1727.61)+1:1771.86438, (b12-1930.69)+1:1568.79443, (b13-1784.63)+1:1771.86438, (b13-1930.69)+1:1625.81738, (b14-1930.69)+1:1738.90381, (b15-1930.69)+1:1851.98340];[y1+1:147.11285, y2+1:260.19711, y3+1:373.28067, y4+1:430.3…	[b2+1:0.00029, b4+1:0.00058, (b7-1930.69)+1:-0.01668, (b10-1930.69)+1:0.00386, (b11-1784.63)+1:-0.01434, (b11-1930.69)+1:-0.00111, (b11-2050.73)+1:-0.00741, (b12-1727.61)+1:-0.01049, (b12-1930.69)+1:-0.00106, (b13-1784.63)+1:-0.01049, (b13-1930.69)+1:0.00042, (b14-1930.69)+1:0.00278, (b15-1930.69)+1:-0.00169];[y1+1:0.00005, y2+1:0.00024, y3+1:-0.00026, y4+1:-0.00015, y5+1:0.00133, y6+1:0.00254, y…	[b2+1:1.46, b4+1:1.29, (b7-1930.69)+1:-16.27, (b10-1930.69)+1:2.88, (b11-1784.63)+1:-8.96, (b11-1930.69)+1:-0.76, (b11-2050.73)+1:-5.55, (b12-1727.61)+1:-5.92, (b12-1930.69)+1:-0.68, (b13-1784.63)+1:-5.92, (b13-1930.69)+1:0.26, (b14-1930.69)+1:1.60, (b15-1930.69)+1:-0.91];[y1+1:0.34, y2+1:0.94, y3+1:-0.70, y4+1:-0.34, y5+1:2.44, y6+1:3.86, y7+1:-2.43, y8+1:4.64, y10+1:-7.65, (y12-1565.56)+1:-1.98…	[b2+1:2477, b4+1:50074, (b7-1930.69)+1:2693, (b10-1930.69)+1:3993, (b11-1784.63)+1:5033, (b11-1930.69)+1:12972, (b11-2050.73)+1:4177, (b12-1727.61)+1:2512, (b12-1930.69)+1:7625, (b13-1784.63)+1:2512, (b13-1930.69)+1:5881, (b14-1930.69)+1:8070, (b15-1930.69)+1:9295];[y1+1:2920, y2+1:12265, y3+1:2795, y4+1:19086, y5+1:45677, y6+1:10952, y7+1:3728, y8+1:4953, y10+1:3840, (y12-1565.56)+1:2795, (y12-1…	52	T	0	0	0	28.0398	16.1307	8.44342	2133.77	H6N5F1	21.4901
D:\GlycoData\Hech-EThcD\EThcD-4000\raw\20190307_L1_Ag6_Zhu00015_SA_TestGly_2000_01.raw	6543	26.545	6520	1370.9	3	4109.67	P47710	Homo sapiens	Alpha-S1-casein	[66 to 82]	DTRNESTQNCVVAEPEK	K,M	DTRN[N-Glycosylation:H6N5F1 on N]ESTQNC[Common Fixed:Carbamidomethyl on C]VVAEPEK	2	4109.66	52.5969	0	[(b5-1930.69)+1, (b7-1784.63)+1, (b8-1565.56)+1, (b9-2050.73)+1, (b11-1727.61)+1, (b12-1581.56)+1, (b12-1930.69)+1, (b13-1930.69)+1, (b14-1784.63)+1, (b14-1930.69)+1, (b16-1581.56)+2];[y1+1, y2+1, y3+1, y4+1, y5+1, y6+1, y7+1, y8+1, y9+1, y10+1, y12+1, y13+1, (y14-1784.63)+1, (y14-1930.69)+1];[(M0-2133.77)+2, (M0-2050.73)+2, (M0-1930.69)+2, (M0-1784.63)+2, (M0-1727.61)+2, (M0-1581.56)+2, (M0-1565…	[(b5-1930.69)+1:819.34943, (b7-1784.63)+1:1153.50220, (b8-1565.56)+1:1500.62024, (b9-2050.73)+1:1129.50488, (b11-1727.61)+1:1711.71802, (b12-1581.56)+1:1956.81885, (b12-1930.69)+1:1607.69324, (b13-1930.69)+1:1678.72742, (b14-1784.63)+1:1953.82373, (b14-1930.69)+1:1807.77069, (b16-1581.56)+2:1192.03085];[y1+1:147.11278, y2+1:276.15540, y3+1:373.20858, y4+1:502.25075, y5+1:573.28852, y6+1:672.35765…	[(b5-1930.69)+1:0.00153, (b7-1784.63)+1:0.01668, (b8-1565.56)+1:0.00187, (b9-2050.73)+1:0.01695, (b11-1727.61)+1:0.01047, (b12-1581.56)+1:-0.01502, (b12-1930.69)+1:-0.00335, (b13-1930.69)+1:-0.00628, (b14-1784.63)+1:-0.01047, (b14-1930.69)+1:-0.00561, (b16-1581.56)+2:0.04549];[y1+1:-0.00003, y2+1:-0.00000, y3+1:0.00042, y4+1:-0.00000, y5+1:0.00065, y6+1:0.00137, y7+1:0.00298, y8+1:-0.00643, y9+1:…	[(b5-1930.69)+1:1.87, (b7-1784.63)+1:14.47, (b8-1565.56)+1:1.24, (b9-2050.73)+1:15.02, (b11-1727.61)+1:6.12, (b12-1581.56)+1:-7.68, (b12-1930.69)+1:-2.09, (b13-1930.69)+1:-3.75, (b14-1784.63)+1:-5.36, (b14-1930.69)+1:-3.10, (b16-1581.56)+2:19.10];[y1+1:-0.18, y2+1:-0.01, y3+1:1.13, y4+1:-0.00, y5+1:1.14, y6+1:2.04, y7+1:3.86, y8+1:-6.91, y9+1:-0.33, y10+1:-1.95, y12+1:-4.10, y13+1:-17.99, (y14-17…	[(b5-1930.69)+1:3713, (b7-1784.63)+1:5917, (b8-1565.56)+1:3390, (b9-2050.73)+1:2481, (b11-1727.61)+1:5118, (b12-1581.56)+1:3112, (b12-1930.69)+1:4932, (b13-1930.69)+1:5149, (b14-1784.63)+1:5407, (b14-1930.69)+1:21748, (b16-1581.56)+2:132695];[y1+1:7243, y2+1:4130, y3+1:137304, y4+1:18837, y5+1:47993, y6+1:32678, y7+1:6524, y8+1:10529, y9+1:9061, y10+1:5590, y12+1:8522, y13+1:3110, (y14-1784.63)+1…	52	T	0	0	0	25.0429	19.1389	8.41508	2133.77	H6N5F1	27.5084
D:\GlycoData\Hech-EThcD\EThcD-4000\raw\20190307_L1_Ag6_Zhu00015_SA_TestGly_2000_02.raw	16118	56.8461	16099	1237.24	3	3708.71	P00738	Homo sapiens	Haptoglobin	[236 to 251]	VVLHPNYSQVDIGLIK	K,L	VVLHPN[N-Glycosylation:H5N4F2 on N]YSQVDIGLIK	1	3708.7	52.5848	0	[b2+1, b3+1, b4+1, (b7-1711.62)+1, (b9-1711.62)+1, (b10-1711.62)+1, (b11-1508.54)+1, (b11-1711.62)+1, (b11-1831.66)+1, (b12-1508.54)+1, (b12-1711.62)+1, (b13-1565.56)+1, (b13-1711.62)+1, (b14-1508.54)+1, (b14-1711.62)+1, (b15-1711.62)+1];[y1+1, y2+1, y3+1, y4+1, y5+1, y6+1, y7+1, y8+1, y10+1, (y12-1346.49)+1, (y12-1508.54)+1, (y12-1711.62)+1, (y12-1831.66)+1, (y13-1711.62)+1];[(M0-1914.70)+1, (M0…	[b2+1:199.14398, b3+1:312.22925, b4+1:449.28815, (b7-1711.62)+1:1026.50964, (b9-1711.62)+1:1241.61682, (b10-1711.62)+1:1340.67847, (b11-1508.54)+1:1658.80188, (b11-1711.62)+1:1455.70959, (b11-1831.66)+1:1335.66870, (b12-1508.54)+1:1771.86682, (b12-1711.62)+1:1568.79630, (b13-1565.56)+1:1771.86682, (b13-1711.62)+1:1625.81531, (b14-1508.54)+1:1942.00452, (b14-1711.62)+1:1738.89622, (b15-1711.62)+1:…	[b2+1:-0.00012, b3+1:0.00108, b4+1:0.00107, (b7-1711.62)+1:-0.01583, (b9-1711.62)+1:0.00075, (b10-1711.62)+1:-0.00602, (b11-1508.54)+1:0.01108, (b11-1711.62)+1:-0.00184, (b11-1831.66)+1:-0.00155, (b12-1508.54)+1:-0.00805, (b12-1711.62)+1:0.00081, (b13-1565.56)+1:-0.00805, (b13-1711.62)+1:-0.00165, (b14-1508.54)+1:0.02412, (b14-1711.62)+1:-0.00481, (b15-1711.62)+1:-0.00474];[y1+1:0.00013, y2+1:0.0…	[b2+1:-0.62, b3+1:3.47, b4+1:2.38, (b7-1711.62)+1:-15.43, (b9-1711.62)+1:0.60, (b10-1711.62)+1:-4.50, (b11-1508.54)+1:6.68, (b11-1711.62)+1:-1.26, (b11-1831.66)+1:-1.16, (b12-1508.54)+1:-4.54, (b12-1711.62)+1:0.52, (b13-1565.56)+1:-4.55, (b13-1711.62)+1:-1.02, (b14-1508.54)+1:12.43, (b14-1711.62)+1:-2.77, (b15-1711.62)+1:-2.56];[y1+1:0.86, y2+1:0.00, y3+1:1.10, y4+1:3.07, y5+1:2.33, y6+1:2.14, y7…	[b2+1:4638, b3+1:3445, b4+1:62880, (b7-1711.62)+1:7290, (b9-1711.62)+1:3034, (b10-1711.62)+1:6727, (b11-1508.54)+1:4349, (b11-1711.62)+1:25367, (b11-1831.66)+1:4813, (b12-1508.54)+1:3722, (b12-1711.62)+1:14569, (b13-1565.56)+1:3722, (b13-1711.62)+1:9296, (b14-1508.54)+1:3762, (b14-1711.62)+1:10388, (b15-1711.62)+1:12976];[y1+1:8386, y2+1:17256, y3+1:4780, y4+1:32537, y5+1:60707, y6+1:17620, y7+1:…	52	T	0	0	0	30.0539	14.1262	8.40463	1914.7	H5N4F2	22.0428
D:\GlycoData\Hech-EThcD\EThcD-4000\raw\20190307_L1_Ag6_Zhu00015_SA_TestGly_2000_01.raw	16010	56.9631	15992	1188.56	3	3562.65	P00738	Homo sapiens	Haptoglobin	[236 to 251]	VVLHPNYSQVDIGLIK	K,L	VVLHPN[N-Glycosylation:H5N4F1 on N]YSQVDIGLIK	1	3562.64	52.5835	0	[b2+1, b4+1, (b7-1565.56)+1, (b9-1565.56)+1, (b10-1565.56)+1, (b11-1200.43)+1, (b11-1362.48)+1, (b11-1419.50)+1, (b11-1565.56)+1, (b11-1685.60)+1, (b12-1565.56)+1, (b13-1565.56)+1, (b14-1362.48)+1, (b14-1565.56)+1, (b15-1565.56)+1];[y1+1, y2+1, y3+1, y4+1, y5+1, y6+1, y7+1, (y12-1200.43)+1, (y12-1362.48)+1, (y12-1419.50)+1, (y12-1565.56)+1, (y12-1685.60)+1, (y13-1565.56)+1, (y14-1565.56)+1, (y15-…	[b2+1:199.14389, b4+1:449.28766, (b7-1565.56)+1:1026.52014, (b9-1565.56)+1:1241.61719, (b10-1565.56)+1:1340.68589, (b11-1200.43)+1:1820.84424, (b11-1362.48)+1:1658.77649, (b11-1419.50)+1:1601.76929, (b11-1565.56)+1:1455.71363, (b11-1685.60)+1:1335.66919, (b12-1565.56)+1:1568.79026, (b13-1565.56)+1:1625.80933, (b14-1362.48)+1:1942.00513, (b14-1565.56)+1:1738.89924, (b15-1565.56)+1:1851.97776];[y1+…	[b2+1:-0.00021, b4+1:0.00058, (b7-1565.56)+1:-0.00533, (b9-1565.56)+1:0.00111, (b10-1565.56)+1:0.00140, (b11-1200.43)+1:0.00062, (b11-1362.48)+1:-0.01431, (b11-1419.50)+1:-0.00006, (b11-1565.56)+1:0.00220, (b11-1685.60)+1:-0.00106, (b12-1565.56)+1:-0.00523, (b13-1565.56)+1:-0.00763, (b14-1362.48)+1:0.02473, (b14-1565.56)+1:-0.00178, (b15-1565.56)+1:-0.00733];[y1+1:0.00010, y2+1:-0.00006, y3+1:0.0…	[b2+1:-1.08, b4+1:1.29, (b7-1565.56)+1:-5.20, (b9-1565.56)+1:0.90, (b10-1565.56)+1:1.05, (b11-1200.43)+1:0.34, (b11-1362.48)+1:-8.63, (b11-1419.50)+1:-0.03, (b11-1565.56)+1:1.51, (b11-1685.60)+1:-0.80, (b12-1565.56)+1:-3.34, (b13-1565.56)+1:-4.70, (b14-1362.48)+1:12.74, (b14-1565.56)+1:-1.03, (b15-1565.56)+1:-3.96];[y1+1:0.65, y2+1:-0.23, y3+1:1.67, y4+1:-0.17, y5+1:0.92, y6+1:2.61, y7+1:-0.73, (…	[b2+1:4558, b4+1:45930, (b7-1565.56)+1:6652, (b9-1565.56)+1:4732, (b10-1565.56)+1:8354, (b11-1200.43)+1:3666, (b11-1362.48)+1:2899, (b11-1419.50)+1:4697, (b11-1565.56)+1:16558, (b11-1685.60)+1:3519, (b12-1565.56)+1:8258, (b13-1565.56)+1:8505, (b14-1362.48)+1:3003, (b14-1565.56)+1:11379, (b15-1565.56)+1:11897];[y1+1:5913, y2+1:12721, y3+1:3665, y4+1:26260, y5+1:49112, y6+1:13429, y7+1:2843, (y12-1…	52	T	0	0	0	30.0623	14.1117	8.40951	1768.64	H5N4F1	25.3967
D:\GlycoData\Hech-EThcD\EThcD-4000\raw\20190307_L1_Ag6_Zhu00015_SA_TestGly_2000_02.raw	19358	67.2967	19332	1222.05	4	4884.16	P00738|P00739	Homo sapiens	Haptoglobin|Haptoglobin-related protein		MVSHHNLTTGATLINEQWLLTTAK	K,N	MVSHHN[N-Glycosylation:H5N4A1F2 on N]LTTGATLINEQWLLTTAK	1	4884.18	52.5676	0	[b4+1, b5+1, (b6-2002.71)+1, (b7-2002.71)+1, (b8-2002.71)+1, (b9-2002.71)+1, (b11-2002.71)+1, (b12-2002.71)+1, (b13-2002.71)+1, (b14-2002.71)+1, (b14-2122.75)+1, (b15-2002.71)+1, (b16-2002.71)+1, (b21-2002.71)+2, (b23-1653.58)+2, (b23-1856.66)+2];[y1+1, y2+1, y3+1, y4+1, y5+1, y6+1, y7+1, y8+1, y9+1, y10+1, y11+1, y12+1, y13+1, y14+1, y15+1, y16+1, y17+1, y18+1];[(M0-2205.79)+2, (M0-2122.75)+2, (…	[b4+1:455.20853, b5+1:592.26733, (b6-2002.71)+1:909.38751, (b7-2002.71)+1:1022.47565, (b8-2002.71)+1:1123.52197, (b9-2002.71)+1:1224.58203, (b11-2002.71)+1:1352.62742, (b12-2002.71)+1:1453.66968, (b13-2002.71)+1:1566.75793, (b14-2002.71)+1:1679.84199, (b14-2122.75)+1:1559.78772, (b15-2002.71)+1:1793.89050, (b16-2002.71)+1:1922.93201, (b21-2002.71)+2:1282.64928, (b23-1653.58)+2:1543.28073, (b23-18…	[b4+1:0.00141, b5+1:0.00131, (b6-2002.71)+1:-0.00081, (b7-2002.71)+1:0.00326, (b8-2002.71)+1:0.00191, (b9-2002.71)+1:0.01429, (b11-2002.71)+1:0.00110, (b12-2002.71)+1:-0.00432, (b13-2002.71)+1:-0.00013, (b14-2002.71)+1:-0.00014, (b14-2122.75)+1:-0.01323, (b15-2002.71)+1:0.00545, (b16-2002.71)+1:0.00436, (b21-2002.71)+2:0.00995, (b23-1653.58)+2:0.05077, (b23-1856.66)+2:0.04942];[y1+1:0.00039, y2+1…	[b4+1:3.11, b5+1:2.21, (b6-2002.71)+1:-0.89, (b7-2002.71)+1:3.19, (b8-2002.71)+1:1.70, (b9-2002.71)+1:11.68, (b11-2002.71)+1:0.81, (b12-2002.71)+1:-2.98, (b13-2002.71)+1:-0.08, (b14-2002.71)+1:-0.08, (b14-2122.75)+1:-8.49, (b15-2002.71)+1:3.04, (b16-2002.71)+1:2.27, (b21-2002.71)+2:3.88, (b23-1653.58)+2:16.46, (b23-1856.66)+2:17.15];[y1+1:2.64, y2+1:0.63, y3+1:1.45, y4+1:2.61, y5+1:3.16, y6+1:3.4…	[b4+1:8145, b5+1:21500, (b6-2002.71)+1:5584, (b7-2002.71)+1:12063, (b8-2002.71)+1:7130, (b9-2002.71)+1:6469, (b11-2002.71)+1:10870, (b12-2002.71)+1:5187, (b13-2002.71)+1:7871, (b14-2002.71)+1:20061, (b14-2122.75)+1:3575, (b15-2002.71)+1:3326, (b16-2002.71)+1:5190, (b21-2002.71)+2:13595, (b23-1653.58)+2:131071, (b23-1856.66)+2:604375];[y1+1:1928, y2+1:4682, y3+1:15352, y4+1:42400, y5+1:36213, y6+1…	52	T	0	0	0	34.1197	8.11998	10.328	2205.79	H5N4A1F2	21.8817
D:\GlycoData\Hech-EThcD\EThcD-4000\raw\20190307_L1_Ag6_Zhu00015_SA_TestGly_4000_02.raw	18577	67.1436	18558	970.667	4	3878.64	P02788	Homo sapiens	Lactotransferrin	[485 to 503]	TAGWNIPMGLLFNQTGSCK	R,F	TAGWNIPM[Common Variable:Oxidation on M]GLLFN[N-Glycosylation:H5N4F1 on N]QTGSC[Common Fixed:Carbamidomethyl on C]K	3	3878.64	52.5636	0	[b2+1, b3+1, b4+1, b5+1, b6+1, b7+1, b8+1, b9+1, b11+1, b12+1, (b14-1565.56)+1, (b15-1565.56)+1, (b18-1419.50)+2];[y1+1, y2+1, y3+1, y4+1, y5+1, y6+1, (y7-1362.48)+1, (y7-1565.56)+1, (y7-1685.60)+1, (y8-1200.43)+1, (y8-1362.48)+1, (y8-1565.56)+1, (y9-1200.43)+1, (y9-1362.48)+1, (y9-1565.56)+1, (y9-1685.60)+1, (y10-1565.56)+1, (y11-1200.43)+1, (y11-1565.56)+1, (y11-1685.60)+1, (y12-1565.56)+1, (y1…	[b2+1:173.09216, b3+1:230.11353, b4+1:416.19357, b5+1:530.23642, b6+1:643.32037, b7+1:740.37476, b8+1:887.40796, b9+1:944.42603, b11+1:1170.59798, b12+1:1317.66516, (b14-1565.56)+1:1762.84033, (b15-1565.56)+1:1863.88318, (b18-1419.50)+2:1157.54127];[y1+1:147.11290, y2+1:307.14355, y3+1:394.17569, y4+1:451.19722, y5+1:552.24527, y6+1:680.30376, (y7-1362.48)+1:1200.50415, (y7-1565.56)+1:997.42522, …	[b2+1:0.00009, b3+1:-0.00001, b4+1:0.00073, b5+1:0.00064, b6+1:0.00053, b7+1:0.00216, b8+1:-0.00004, b9+1:-0.00344, b11+1:0.00039, b12+1:-0.00084, (b14-1565.56)+1:-0.00655, (b15-1565.56)+1:-0.01138, (b18-1419.50)+2:0.03866];[y1+1:0.00010, y2+1:0.00010, y3+1:0.00021, y4+1:0.00028, y5+1:0.00064, y6+1:0.00056, (y7-1362.48)+1:-0.00072, (y7-1565.56)+1:-0.00028, (y7-1685.60)+1:-0.00321, (y8-1200.43)+1:…	[b2+1:0.55, b3+1:-0.03, b4+1:1.76, b5+1:1.22, b6+1:0.83, b7+1:2.91, b8+1:-0.05, b9+1:-3.64, b11+1:0.33, b12+1:-0.64, (b14-1565.56)+1:-3.72, (b15-1565.56)+1:-6.11, (b18-1419.50)+2:16.71];[y1+1:0.65, y2+1:0.33, y3+1:0.53, y4+1:0.61, y5+1:1.17, y6+1:0.82, (y7-1362.48)+1:-0.60, (y7-1565.56)+1:-0.28, (y7-1685.60)+1:-3.67, (y8-1200.43)+1:-5.10, (y8-1362.48)+1:0.60, (y8-1565.56)+1:-0.94, (y9-1200.43)+1:…	[b2+1:5481, b3+1:6320, b4+1:23178, b5+1:68343, b6+1:253792, b7+1:5752, b8+1:11093, b9+1:7430, b11+1:22986, b12+1:14811, (b14-1565.56)+1:3488, (b15-1565.56)+1:3525, (b18-1419.50)+2:109777];[y1+1:3106, y2+1:17896, y3+1:15033, y4+1:36980, y5+1:34345, y6+1:21226, (y7-1362.48)+1:6619, (y7-1565.56)+1:30229, (y7-1685.60)+1:2992, (y8-1200.43)+1:3192, (y8-1362.48)+1:6894, (y8-1565.56)+1:38668, (y9-1200.43…	52	T	0	0	0	41.1063	3.01233	8.44497	1768.64	H5N4F1	21.4824
D:\GlycoData\Hech-EThcD\EThcD-4000\raw\20190307_L1_Ag6_Zhu00015_SA_TestGly_2000_01.raw	11019	41.2861	10990	1214.85	3	3641.54	Q13410	Homo sapiens	Butyrophilin subfamily 1 member A1	[52 to 64]	LSPNASAEHLELR	R,W	LSPN[N-Glycosylation:H5N4A1F2 on N]ASAEHLELR	1	3641.53	52.561	0	[b2+1, (b4-2002.71)+1, (b5-2002.71)+1, (b6-1637.58)+1, (b8-1637.58)+1, (b8-1653.58)+1, (b8-1799.63)+1, (b8-2002.71)+1, (b8-2122.75)+1, (b9-1799.63)+1, (b9-2002.71)+1, (b10-2002.71)+1, (b11-1856.66)+1, (b11-2002.71)+1, (b12-1856.66)+1, (b12-2002.71)+1];[y1+1, y2+1, y3+1, y4+1, y5+1, y6+1, y7+1, y8+1, y9+1, (y11-1637.58)+2, (y11-1856.66)+1, (y11-2002.71)+2, (y11-2122.75)+1, (y12-2002.71)+1];[(M0-22…	[b2+1:201.12369, (b4-2002.71)+1:615.30121, (b5-2002.71)+1:686.33862, (b6-1637.58)+1:1138.52197, (b8-1637.58)+1:1338.59851, (b8-1653.58)+1:1322.59802, (b8-1799.63)+1:1176.54956, (b8-2002.71)+1:973.44885, (b8-2122.75)+1:853.42175, (b9-1799.63)+1:1313.59717, (b9-2002.71)+1:1110.50586, (b10-2002.71)+1:1223.59143, (b11-1856.66)+1:1498.70886, (b11-2002.71)+1:1352.62659, (b12-1856.66)+1:1611.80518, (b12…	[b2+1:0.00032, (b4-2002.71)+1:0.00278, (b5-2002.71)+1:0.00308, (b6-1637.58)+1:0.02221, (b8-1637.58)+1:0.01904, (b8-1653.58)+1:0.01346, (b8-1799.63)+1:0.02291, (b8-2002.71)+1:0.00157, (b8-2122.75)+1:0.01565, (b9-1799.63)+1:0.01161, (b9-2002.71)+1:-0.00033, (b10-2002.71)+1:0.00118, (b11-1856.66)+1:0.01810, (b11-2002.71)+1:-0.00626, (b12-1856.66)+1:0.03035, (b12-2002.71)+1:0.00465];[y1+1:-0.00006, y…	[b2+1:1.59, (b4-2002.71)+1:4.52, (b5-2002.71)+1:4.49, (b6-1637.58)+1:19.53, (b8-1637.58)+1:14.24, (b8-1653.58)+1:10.19, (b8-1799.63)+1:19.49, (b8-2002.71)+1:1.62, (b8-2122.75)+1:18.36, (b9-1799.63)+1:8.84, (b9-2002.71)+1:-0.30, (b10-2002.71)+1:0.96, (b11-1856.66)+1:12.09, (b11-2002.71)+1:-4.63, (b12-1856.66)+1:18.84, (b12-2002.71)+1:3.17];[y1+1:-0.32, y2+1:-0.63, y3+1:1.09, y4+1:1.34, y5+1:1.28, …	[b2+1:9580, (b4-2002.71)+1:2835, (b5-2002.71)+1:4102, (b6-1637.58)+1:4618, (b8-1637.58)+1:4112, (b8-1653.58)+1:6493, (b8-1799.63)+1:4466, (b8-2002.71)+1:3055, (b8-2122.75)+1:7584, (b9-1799.63)+1:3704, (b9-2002.71)+1:3398, (b10-2002.71)+1:5931, (b11-1856.66)+1:4159, (b11-2002.71)+1:12252, (b12-1856.66)+1:4275, (b12-2002.71)+1:5947];[y1+1:26432, y2+1:65891, y3+1:31735, y4+1:35053, y5+1:94642, y6+1:…	52	T	0	0	0	30.0265	12.0822	10.4523	2205.79	H5N4A1F2	19.5005
D:\GlycoData\Hech-EThcD\EThcD-4000\raw\20190307_L1_Ag6_Zhu00015_SA_TestGly_4000_02.raw	6432	26.4946	6412	1419.58	3	4255.72	P47710	Homo sapiens	Alpha-S1-casein	[66 to 82]	DTRNESTQNCVVAEPEK	K,M	DTRN[N-Glycosylation:H6N5F2 on N]ESTQNC[Common Fixed:Carbamidomethyl on C]VVAEPEK	2	4255.72	52.561	1	[(b5-1930.69)+1, (b8-1711.62)+1, (b8-1873.67)+1, (b11-1873.67)+1, (b12-2076.75)+1, (b13-2076.75)+1, (b14-1711.62)+1, (b14-1873.67)+1, (b14-1930.69)+1, (b14-2076.75)+1];[y1+1, y2+1, y3+1, y4+1, y5+1, y6+1, y7+1, y8+1, y9+1, y10+1, y12+1, (y14-1711.62)+1, (y14-1873.67)+1, (y14-1930.69)+1, (y14-2076.75)+1, (y15-1711.62)+1];[(M0-2279.83)+2, (M0-2196.79)+2, (M0-2076.75)+1, (M0-1930.69)+2, (M0-1873.67)…	[(b5-1930.69)+1:965.40442, (b8-1711.62)+1:1500.63745, (b8-1873.67)+1:1338.56299, (b11-1873.67)+1:1711.72009, (b12-2076.75)+1:1607.69763, (b13-2076.75)+1:1678.73169, (b14-1711.62)+1:2172.91357, (b14-1873.67)+1:2010.85388, (b14-1930.69)+1:1953.83508, (b14-2076.75)+1:1807.77574];[y1+1:147.11276, y2+1:276.15573, y3+1:373.20866, y4+1:502.25168, y5+1:573.28874, y6+1:672.35878, y7+1:771.42438, y8+1:931.…	[(b5-1930.69)+1:-0.00139, (b8-1711.62)+1:0.01908, (b8-1873.67)+1:-0.00257, (b11-1873.67)+1:0.01255, (b12-2076.75)+1:0.00104, (b13-2076.75)+1:-0.00201, (b14-1711.62)+1:0.00509, (b14-1873.67)+1:-0.00178, (b14-1930.69)+1:0.00088, (b14-2076.75)+1:-0.00056];[y1+1:-0.00004, y2+1:0.00033, y3+1:0.00050, y4+1:0.00092, y5+1:0.00087, y6+1:0.00250, y7+1:-0.00032, y8+1:-0.00051, y9+1:0.00075, y10+1:-0.00302, …	[(b5-1930.69)+1:-1.44, (b8-1711.62)+1:12.72, (b8-1873.67)+1:-1.92, (b11-1873.67)+1:7.34, (b12-2076.75)+1:0.65, (b13-2076.75)+1:-1.20, (b14-1711.62)+1:2.34, (b14-1873.67)+1:-0.89, (b14-1930.69)+1:0.45, (b14-2076.75)+1:-0.31];[y1+1:-0.29, y2+1:1.21, y3+1:1.34, y4+1:1.84, y5+1:1.52, y6+1:3.72, y7+1:-0.41, y8+1:-0.55, y9+1:0.72, y10+1:-2.57, y12+1:-3.65, (y14-1711.62)+1:-9.24, (y14-1873.67)+1:-13.40,…	[(b5-1930.69)+1:3361, (b8-1711.62)+1:11650, (b8-1873.67)+1:3680, (b11-1873.67)+1:9411, (b12-2076.75)+1:9114, (b13-2076.75)+1:6164, (b14-1711.62)+1:3919, (b14-1873.67)+1:7610, (b14-1930.69)+1:5545, (b14-2076.75)+1:18836];[y1+1:6552, y2+1:4242, y3+1:133641, y4+1:22288, y5+1:40302, y6+1:25581, y7+1:6647, y8+1:12758, y9+1:8569, y10+1:3230, y12+1:6768, (y14-1711.62)+1:3919, (y14-1873.67)+1:7610, (y14-…	52	T	0	0	0	26.0309	18.1243	8.40584	2279.83	H6N5F2	21.4786
D:\GlycoData\Hech-EThcD\EThcD-4000\raw\20190307_L1_Ag6_Zhu00015_SA_TestGly_2000_01.raw	7216	28.719	7197	1443.25	3	4326.72	P47710	Homo sapiens	Alpha-S1-casein	[66 to 82]	DTRNESTQNCVVAEPEK	K,M	DTRN[N-Glycosylation:H5N4A2F1 on N]ESTQNC[Common Fixed:Carbamidomethyl on C]VVAEPEK	2	4326.72	52.551	1	[(b8-1782.62)+1, (b11-1782.62)+1, (b11-1944.67)+1, (b12-1944.67)+1, (b12-2147.75)+1, (b13-2147.75)+1, (b13-2267.79)+1, (b14-2001.69)+1, (b14-2147.75)+1, (b14-2267.79)+1, (b16-1798.61)+2];[y1+1, y2+1, y3+1, y4+1, y5+1, y6+1, y7+1, y8+1, y9+1, y10+1, y12+1, (y14-2001.69)+1, (y14-2147.75)+1, (y14-2267.79)+1, (y16-2147.75)+2];[(M0-2350.83)+2, (M0-2267.79)+2, (M0-2147.75)+2, (M0-2001.69)+2, (M0-1944.6…	[(b8-1782.62)+1:1500.62256, (b11-1782.62)+1:1873.76526, (b11-1944.67)+1:1711.70728, (b12-1944.67)+1:1810.76636, (b12-2147.75)+1:1607.68860, (b13-2147.75)+1:1678.73889, (b13-2267.79)+1:1558.66504, (b14-2001.69)+1:1953.82764, (b14-2147.75)+1:1807.76904, (b14-2267.79)+1:1687.73071, (b16-1798.61)+2:1192.03002];[y1+1:147.11276, y2+1:276.15543, y3+1:373.20822, y4+1:502.25123, y5+1:573.28809, y6+1:672.3…	[(b8-1782.62)+1:0.00418, (b11-1782.62)+1:0.00489, (b11-1944.67)+1:-0.00027, (b12-1944.67)+1:-0.00960, (b12-2147.75)+1:-0.00799, (b13-2147.75)+1:0.00519, (b13-2267.79)+1:-0.02748, (b14-2001.69)+1:-0.00657, (b14-2147.75)+1:-0.00726, (b14-2267.79)+1:-0.00440, (b16-1798.61)+2:0.04384];[y1+1:-0.00004, y2+1:0.00003, y3+1:0.00006, y4+1:0.00047, y5+1:0.00022, y6+1:0.00128, y7+1:0.00188, y8+1:-0.00106, y9…	[(b8-1782.62)+1:2.79, (b11-1782.62)+1:2.61, (b11-1944.67)+1:-0.16, (b12-1944.67)+1:-5.30, (b12-2147.75)+1:-4.97, (b13-2147.75)+1:3.09, (b13-2267.79)+1:-17.64, (b14-2001.69)+1:-3.36, (b14-2147.75)+1:-4.02, (b14-2267.79)+1:-2.61, (b16-1798.61)+2:18.40];[y1+1:-0.29, y2+1:0.10, y3+1:0.16, y4+1:0.94, y5+1:0.38, y6+1:1.90, y7+1:2.44, y8+1:-1.14, y9+1:-3.96, y10+1:1.80, y12+1:-2.21, (y14-2001.69)+1:-16.…	[(b8-1782.62)+1:3101, (b11-1782.62)+1:9139, (b11-1944.67)+1:3924, (b12-1944.67)+1:4034, (b12-2147.75)+1:5779, (b13-2147.75)+1:3962, (b13-2267.79)+1:4217, (b14-2001.69)+1:5390, (b14-2147.75)+1:23482, (b14-2267.79)+1:3766, (b16-1798.61)+2:142164];[y1+1:6818, y2+1:5237, y3+1:149708, y4+1:28898, y5+1:48478, y6+1:24272, y7+1:8511, y8+1:14364, y9+1:10193, y10+1:5122, y12+1:9700, (y14-2001.69)+1:5390, (…	52	T	0	0	0	26.0417	16.1525	10.3568	2350.83	H5N4A2F1	21.3975
D:\GlycoData\Hech-EThcD\EThcD-4000\raw\20190307_L1_Ag6_Zhu00015_SA_TestGly_4000_01.raw	6430	26.5719	6407	1370.9	3	4109.67	P47710	Homo sapiens	Alpha-S1-casein	[66 to 82]	DTRNESTQNCVVAEPEK	K,M	DTRN[N-Glycosylation:H6N5F1 on N]ESTQNC[Common Fixed:Carbamidomethyl on C]VVAEPEK	2	4109.66	52.5503	1	[(b11-1727.61)+1, (b12-1727.61)+1, (b12-1930.69)+1, (b13-1930.69)+1, (b14-1565.56)+1, (b14-1727.61)+1, (b14-1784.63)+1, (b14-1930.69)+1, (b16-1581.56)+1];[y1+1, y2+1, y3+1, y4+1, y5+1, y6+1, y7+1, y8+1, y9+1, y10+1, y12+1, (y14-1565.56)+1, (y14-1727.61)+1, (y14-1784.63)+1, (y14-1930.69)+1];[(M0-2133.77)+1, (M0-2050.73)+2, (M0-1930.69)+1, (M0-1784.63)+1, (M0-1727.61)+2, (M0-1581.56)+2, (M0-1565.56…	[(b11-1727.61)+1:1711.70471, (b12-1727.61)+1:1810.79041, (b12-1930.69)+1:1607.68884, (b13-1930.69)+1:1678.73499, (b14-1565.56)+1:2172.91431, (b14-1727.61)+1:2010.84290, (b14-1784.63)+1:1953.83423, (b14-1930.69)+1:1807.77376, (b16-1581.56)+1:2383.02075];[y1+1:147.11272, y2+1:276.15482, y3+1:373.20846, y4+1:502.25116, y5+1:573.28813, y6+1:672.35741, y7+1:771.42798, y8+1:931.45575, y9+1:1045.50024, …	[(b11-1727.61)+1:-0.00283, (b12-1727.61)+1:0.01445, (b12-1930.69)+1:-0.00775, (b13-1930.69)+1:0.00128, (b14-1565.56)+1:0.00582, (b14-1727.61)+1:-0.01277, (b14-1784.63)+1:0.00002, (b14-1930.69)+1:-0.00253, (b16-1581.56)+1:0.01182];[y1+1:-0.00009, y2+1:-0.00058, y3+1:0.00030, y4+1:0.00041, y5+1:0.00026, y6+1:0.00113, y7+1:0.00328, y8+1:0.00041, y9+1:0.00197, y10+1:0.00065, y12+1:-0.00484, (y14-1565…	[(b11-1727.61)+1:-1.66, (b12-1727.61)+1:7.98, (b12-1930.69)+1:-4.82, (b13-1930.69)+1:0.77, (b14-1565.56)+1:2.68, (b14-1727.61)+1:-6.35, (b14-1784.63)+1:0.01, (b14-1930.69)+1:-1.40, (b16-1581.56)+1:4.96];[y1+1:-0.60, y2+1:-2.11, y3+1:0.80, y4+1:0.81, y5+1:0.45, y6+1:1.68, y7+1:4.26, y8+1:0.44, y9+1:1.89, y10+1:0.55, y12+1:-3.56, (y14-1565.56)+1:-8.90, (y14-1727.61)+1:-18.87, (y14-1784.63)+1:-12.87…	[(b11-1727.61)+1:3333, (b12-1727.61)+1:3940, (b12-1930.69)+1:3426, (b13-1930.69)+1:4968, (b14-1565.56)+1:2833, (b14-1727.61)+1:6576, (b14-1784.63)+1:7325, (b14-1930.69)+1:19477, (b16-1581.56)+1:2994];[y1+1:3093, y2+1:4300, y3+1:118119, y4+1:16855, y5+1:34067, y6+1:23069, y7+1:4095, y8+1:8171, y9+1:6313, y10+1:4868, y12+1:6944, (y14-1565.56)+1:2833, (y14-1727.61)+1:6576, (y14-1784.63)+1:7325, (y14…	52	T	0	0	0	24.0327	20.1218	8.39577	2133.77	H6N5F1	26.358
D:\GlycoData\Hech-EThcD\EThcD-4000\raw\20190307_L1_Ag6_Zhu00015_SA_TestGly_4000_01.raw	6699	27.5013	6682	1101.2	4	4400.76	P47710	Homo sapiens	Alpha-S1-casein	[66 to 82]	DTRNESTQNCVVAEPEK	K,M	DTRN[N-Glycosylation:H6N5A1F1 on N]ESTQNC[Common Fixed:Carbamidomethyl on C]VVAEPEK	2	4400.76	52.5448	1	[b3+1, (b7-2075.73)+1, (b11-1856.66)+1, (b11-2018.71)+1, (b12-2221.79)+1, (b13-2221.79)+1, (b14-1856.66)+1, (b14-2018.71)+1, (b14-2075.73)+1, (b14-2221.79)+1, (b16-1872.65)+2, (b16-2075.73)+1];[y1+1, y2+1, y3+1, y4+1, y5+1, y6+1, y7+1, y8+1, y9+1, y10+1, y12+1, (y14-1856.66)+1, (y14-2018.71)+1, (y14-2075.73)+1, (y14-2221.79)+1, (y16-2221.79)+2];[(M0-2424.87)+2, (M0-2341.83)+2, (M0-2221.79)+2, (M0…	[b3+1:373.18457, (b7-2075.73)+1:1153.50098, (b11-1856.66)+1:1873.78442, (b11-2018.71)+1:1711.70898, (b12-2221.79)+1:1607.68909, (b13-2221.79)+1:1678.72839, (b14-1856.66)+1:2172.91016, (b14-2018.71)+1:2010.85132, (b14-2075.73)+1:1953.82898, (b14-2221.79)+1:1807.76916, (b16-1872.65)+2:1192.03066, (b16-2075.73)+1:2179.96541];[y1+1:147.11284, y2+1:276.15640, y3+1:373.20846, y4+1:502.25116, y5+1:573.2…	[b3+1:0.00156, (b7-2075.73)+1:0.01546, (b11-1856.66)+1:0.02406, (b11-2018.71)+1:0.00144, (b12-2221.79)+1:-0.00750, (b13-2221.79)+1:-0.00531, (b14-1856.66)+1:0.00167, (b14-2018.71)+1:-0.00435, (b14-2075.73)+1:-0.00523, (b14-2221.79)+1:-0.00714, (b16-1872.65)+2:0.04510, (b16-2075.73)+1:0.03585];[y1+1:0.00003, y2+1:0.00101, y3+1:0.00030, y4+1:0.00041, y5+1:-0.00026, y6+1:0.00090, y7+1:-0.00270, y8+1…	[b3+1:4.20, (b7-2075.73)+1:13.41, (b11-1856.66)+1:12.85, (b11-2018.71)+1:0.84, (b12-2221.79)+1:-4.67, (b13-2221.79)+1:-3.16, (b14-1856.66)+1:0.77, (b14-2018.71)+1:-2.16, (b14-2075.73)+1:-2.68, (b14-2221.79)+1:-3.95, (b16-1872.65)+2:18.94, (b16-2075.73)+1:16.45];[y1+1:0.24, y2+1:3.65, y3+1:0.80, y4+1:0.81, y5+1:-0.46, y6+1:1.33, y7+1:-3.50, y8+1:-5.07, y9+1:7.50, y10+1:6.38, y12+1:-2.39, (y14-1856…	[b3+1:13519, (b7-2075.73)+1:16115, (b11-1856.66)+1:13503, (b11-2018.71)+1:15628, (b12-2221.79)+1:29201, (b13-2221.79)+1:21048, (b14-1856.66)+1:13797, (b14-2018.71)+1:15518, (b14-2075.73)+1:20472, (b14-2221.79)+1:69451, (b16-1872.65)+2:259832, (b16-2075.73)+1:144173];[y1+1:13049, y2+1:8579, y3+1:340947, y4+1:46103, y5+1:99549, y6+1:40736, y7+1:14564, y8+1:20948, y9+1:10313, y10+1:12785, y12+1:1643…	52	T	0	0	0	28.0411	15.1159	9.38774	2424.87	H6N5A1F1	21.5323
D:\GlycoData\Hech-EThcD\EThcD-4000\raw\20190307_L1_Ag6_Zhu00015_SA_TestGly_4000_01.raw	18935	68.6289	18911	1390.91	3	4169.72	P02788	Homo sapiens	Lactotransferrin	[485 to 503]	TAGWNIPMGLLFNQTGSCK	R,F	TAGWNIPM[Common Variable:Oxidation on M]GLLFN[N-Glycosylation:H5N4A1F1 on N]QTGSC[Common Fixed:Carbamidomethyl on C]K	3	4169.73	52.544	0	[b2+1, b3+1, b4+1, b5+1, b6+1, b7+1, b8+1, b9+1, b11+1, b12+1, (b14-1653.58)+1, (b15-1856.66)+1];[y1+1, y2+1, y3+1, y4+1, y5+1, y6+1, (y7-1856.66)+1, (y7-1976.70)+1, (y8-1653.58)+1, (y8-1856.66)+1, (y9-1491.52)+1, (y9-1653.58)+1, (y9-1710.60)+1, (y9-1856.66)+1, (y9-1976.70)+1, (y10-1856.66)+1, (y11-1856.66)+1, (y12-1856.66)+1, (y12-1976.70)+1, (y13-1491.52)+1, (y13-1653.58)+1, (y13-1710.60)+1, (y…	[b2+1:173.09239, b3+1:230.11343, b4+1:416.19403, b5+1:530.23694, b6+1:643.32098, b7+1:740.37280, b8+1:887.41077, b9+1:944.42578, b11+1:1170.59745, b12+1:1317.66479, (b14-1653.58)+1:1965.90869, (b15-1856.66)+1:1863.87549];[y1+1:147.11314, y2+1:307.14374, y3+1:394.17609, y4+1:451.19774, y5+1:552.24566, y6+1:680.30409, (y7-1856.66)+1:997.42676, (y7-1976.70)+1:877.39240, (y8-1653.58)+1:1347.57239, (y…	[b2+1:0.00032, b3+1:-0.00010, b4+1:0.00119, b5+1:0.00116, b6+1:0.00115, b7+1:0.00020, b8+1:0.00277, b9+1:-0.00368, b11+1:-0.00014, b12+1:-0.00121, (b14-1653.58)+1:-0.01756, (b15-1856.66)+1:-0.01907];[y1+1:0.00034, y2+1:0.00028, y3+1:0.00061, y4+1:0.00080, y5+1:0.00104, y6+1:0.00089, (y7-1856.66)+1:0.00126, (y7-1976.70)+1:0.00808, (y8-1653.58)+1:-0.00089, (y8-1856.66)+1:0.00409, (y9-1491.52)+1:-0.…	[b2+1:1.88, b3+1:-0.43, b4+1:2.86, b5+1:2.20, b6+1:1.79, b7+1:0.27, b8+1:3.12, b9+1:-3.90, b11+1:-0.12, b12+1:-0.92, (b14-1653.58)+1:-8.94, (b15-1856.66)+1:-10.24];[y1+1:2.33, y2+1:0.93, y3+1:1.54, y4+1:1.77, y5+1:1.89, y6+1:1.31, (y7-1856.66)+1:1.26, (y7-1976.70)+1:9.22, (y8-1653.58)+1:-0.66, (y8-1856.66)+1:3.58, (y9-1491.52)+1:-14.96, (y9-1653.58)+1:4.77, (y9-1710.60)+1:4.34, (y9-1856.66)+1:2.2…	[b2+1:4401, b3+1:6279, b4+1:23920, b5+1:58599, b6+1:242573, b7+1:7422, b8+1:10941, b9+1:7045, b11+1:19990, b12+1:16917, (b14-1653.58)+1:3042, (b15-1856.66)+1:3051];[y1+1:4135, y2+1:17060, y3+1:15594, y4+1:46668, y5+1:40651, y6+1:27732, (y7-1856.66)+1:31614, (y7-1976.70)+1:4331, (y8-1653.58)+1:7365, (y8-1856.66)+1:32809, (y9-1491.52)+1:3185, (y9-1653.58)+1:5332, (y9-1710.60)+1:2684, (y9-1856.66)+1…	52	T	0	0	0	38.0542	4.0121	10.4776	2059.73	H5N4A1F1	23.8157
D:\GlycoData\Hech-EThcD\EThcD-4000\raw\20190307_L1_Ag6_Zhu00015_SA_TestGly_2000_02.raw	7249	28.6998	7229	1082.69	4	4326.72	P47710	Homo sapiens	Alpha-S1-casein	[66 to 82]	DTRNESTQNCVVAEPEK	K,M	DTRN[N-Glycosylation:H5N4A2F1 on N]ESTQNC[Common Fixed:Carbamidomethyl on C]VVAEPEK	2	4326.72	52.5422	0	[b3+1, (b8-1782.62)+1, (b8-1944.67)+1, (b8-2147.75)+1, (b12-1944.67)+1, (b12-2147.75)+1, (b13-2147.75)+1, (b13-2267.79)+1, (b14-2001.69)+1, (b14-2147.75)+1, (b16-1798.61)+2];[y1+1, y2+1, y3+1, y4+1, y5+1, y6+1, y7+1, y8+1, y9+1, y10+1, y12+1, y13+1, (y14-2001.69)+1, (y14-2147.75)+1, (y16-2147.75)+2];[(M0-2350.83)+2, (M0-2267.79)+2, (M0-2147.75)+2, (M0-2001.69)+2, (M0-1944.67)+2, (M0-1798.61)+2, (…	[b3+1:373.18530, (b8-1782.62)+1:1500.61902, (b8-1944.67)+1:1338.57788, (b8-2147.75)+1:1135.50122, (b12-1944.67)+1:1810.77161, (b12-2147.75)+1:1607.68530, (b13-2147.75)+1:1678.73047, (b13-2267.79)+1:1558.67310, (b14-2001.69)+1:1953.82422, (b14-2147.75)+1:1807.77258, (b16-1798.61)+2:1192.03055];[y1+1:147.11261, y2+1:276.15546, y3+1:373.20846, y4+1:502.25066, y5+1:573.28819, y6+1:672.35564, y7+1:771…	[b3+1:0.00229, (b8-1782.62)+1:0.00064, (b8-1944.67)+1:0.01233, (b8-2147.75)+1:0.01504, (b12-1944.67)+1:-0.00435, (b12-2147.75)+1:-0.01129, (b13-2147.75)+1:-0.00323, (b13-2267.79)+1:-0.01943, (b14-2001.69)+1:-0.00999, (b14-2147.75)+1:-0.00371, (b16-1798.61)+2:0.04489];[y1+1:-0.00019, y2+1:0.00006, y3+1:0.00030, y4+1:-0.00009, y5+1:0.00032, y6+1:-0.00064, y7+1:0.00121, y8+1:-0.00307, y9+1:0.00051, …	[b3+1:6.16, (b8-1782.62)+1:0.43, (b8-1944.67)+1:9.22, (b8-2147.75)+1:13.25, (b12-1944.67)+1:-2.40, (b12-2147.75)+1:-7.02, (b13-2147.75)+1:-1.93, (b13-2267.79)+1:-12.47, (b14-2001.69)+1:-5.11, (b14-2147.75)+1:-2.05, (b16-1798.61)+2:18.85];[y1+1:-1.33, y2+1:0.22, y3+1:0.80, y4+1:-0.18, y5+1:0.56, y6+1:-0.96, y7+1:1.57, y8+1:-3.30, y9+1:0.49, y10+1:-1.43, y12+1:-3.11, y13+1:-14.80, (y14-2001.69)+1:-…	[b3+1:5118, (b8-1782.62)+1:4728, (b8-1944.67)+1:4774, (b8-2147.75)+1:4067, (b12-1944.67)+1:7051, (b12-2147.75)+1:9992, (b13-2147.75)+1:6493, (b13-2267.79)+1:3579, (b14-2001.69)+1:9020, (b14-2147.75)+1:25801, (b16-1798.61)+2:118345];[y1+1:4477, y2+1:4131, y3+1:137244, y4+1:16632, y5+1:39212, y6+1:24523, y7+1:9010, y8+1:10550, y9+1:6912, y10+1:4484, y12+1:8107, y13+1:3303, (y14-2001.69)+1:9020, (y1…	52	T	0	0	0	26.0425	16.1464	10.3532	2350.83	H5N4A2F1	20.7028
D:\GlycoData\Hech-EThcD\EThcD-4000\raw\20190307_L1_Ag6_Zhu00015_SA_TestGly_4000_02.raw	16226	59.2363	16207	1019.21	4	4072.82	P00738	Homo sapiens	Haptoglobin	[236 to 251]	VVLHPNYSQVDIGLIK	K,L	VVLHPN[N-Glycosylation:H6N5A1 on N]YSQVDIGLIK	1	4072.81	52.5396	0	[b2+1, b4+1, b5+1, (b6-2075.73)+1, (b7-2075.73)+1, (b8-2075.73)+1, (b9-2075.73)+1, (b10-1872.65)+1, (b10-2075.73)+1, (b11-1872.65)+1, (b11-2075.73)+1, (b11-2195.77)+1, (b12-2075.73)+1, (b13-2075.73)+1, (b14-2075.73)+1, (b15-2075.73)+1];[y1+1, y2+1, y3+1, y4+1, y5+1, y6+1, y7+1, y8+1, y9+1, y10+1, (y12-1710.60)+1, (y12-1872.65)+1, (y12-2075.73)+1, (y12-2195.77)+1, (y13-2075.73)+1, (y14-2075.73)+1,…	[b2+1:199.14429, b4+1:449.28751, b5+1:546.34161, (b6-2075.73)+1:863.45862, (b7-2075.73)+1:1026.51721, (b8-2075.73)+1:1113.55530, (b9-2075.73)+1:1241.61938, (b10-1872.65)+1:1543.77673, (b10-2075.73)+1:1340.68652, (b11-1872.65)+1:1658.78076, (b11-2075.73)+1:1455.71167, (b11-2195.77)+1:1335.66370, (b12-2075.73)+1:1568.79502, (b13-2075.73)+1:1625.81787, (b14-2075.73)+1:1738.90278, (b15-2075.73)+1:185…	[b2+1:0.00018, b4+1:0.00043, b5+1:0.00177, (b6-2075.73)+1:-0.00352, (b7-2075.73)+1:-0.00826, (b8-2075.73)+1:-0.00220, (b9-2075.73)+1:0.00331, (b10-1872.65)+1:0.01287, (b10-2075.73)+1:0.00203, (b11-1872.65)+1:-0.01004, (b11-2075.73)+1:0.00024, (b11-2195.77)+1:-0.00656, (b12-2075.73)+1:-0.00047, (b13-2075.73)+1:0.00091, (b14-2075.73)+1:0.00176, (b15-2075.73)+1:0.00021];[y1+1:0.00005, y2+1:0.00006, …	[b2+1:0.92, b4+1:0.95, b5+1:3.25, (b6-2075.73)+1:-4.09, (b7-2075.73)+1:-8.05, (b8-2075.73)+1:-1.98, (b9-2075.73)+1:2.67, (b10-1872.65)+1:8.34, (b10-2075.73)+1:1.52, (b11-1872.65)+1:-6.06, (b11-2075.73)+1:0.16, (b11-2195.77)+1:-4.91, (b12-2075.73)+1:-0.30, (b13-2075.73)+1:0.56, (b14-2075.73)+1:1.01, (b15-2075.73)+1:0.11];[y1+1:0.34, y2+1:0.24, y3+1:2.41, y4+1:2.07, y5+1:1.99, y6+1:1.86, y7+1:2.74,…	[b2+1:3072, b4+1:82198, b5+1:3085, (b6-2075.73)+1:3586, (b7-2075.73)+1:5096, (b8-2075.73)+1:4131, (b9-2075.73)+1:5222, (b10-1872.65)+1:3602, (b10-2075.73)+1:7812, (b11-1872.65)+1:6622, (b11-2075.73)+1:30202, (b11-2195.77)+1:8226, (b12-2075.73)+1:16888, (b13-2075.73)+1:13156, (b14-2075.73)+1:19057, (b15-2075.73)+1:20653];[y1+1:11965, y2+1:15990, y3+1:6328, y4+1:36166, y5+1:77706, y6+1:19811, y7+1:…	52	T	0	0	0	33.0383	9.10717	10.3941	2278.81	H6N5A1	24.8813
D:\GlycoData\Hech-EThcD\EThcD-4000\raw\20190307_L1_Ag6_Zhu00015_SA_TestGly_4000_01.raw	17754	64.6215	17734	1189.54	4	4754.12	P00738|P00739	Homo sapiens	Haptoglobin|Haptoglobin-related protein		MVSHHNLTTGATLINEQWLLTTAK	K,N	M[Common Variable:Oxidation on M]VSHHN[N-Glycosylation:H5N4A1F1 on N]LTTGATLINEQWLLTTAK	2	4754.11	52.5311	0	[b4+1, b5+1, (b6-1856.66)+1, (b7-1653.58)+1, (b7-1856.66)+1, (b8-1856.66)+1, (b11-1856.66)+1, (b13-1653.58)+1, (b13-1856.66)+1, (b14-1856.66)+1, (b20-1856.66)+2, (b23-1507.52)+2, (b23-1710.60)+2];[y1+1, y2+1, y3+1, y4+1, y5+1, y6+1, y7+1, y8+1, y9+1, y10+1, y11+1, y12+1, y13+1, y15+1, y16+1, y17+1, y18+1];[(M0-2059.73)+2, (M0-1976.70)+2, (M0-1856.66)+2, (M0-1710.60)+2, (M0-1653.58)+2, (M0-1491.52…	[b4+1:471.20322, b5+1:608.26289, (b6-1856.66)+1:925.37964, (b7-1653.58)+1:1241.56250, (b7-1856.66)+1:1038.47314, (b8-1856.66)+1:1139.51111, (b11-1856.66)+1:1368.63953, (b13-1653.58)+1:1785.84961, (b13-1856.66)+1:1582.77417, (b14-1856.66)+1:1695.83749, (b20-1856.66)+2:1240.12378, (b23-1507.52)+2:1551.27634, (b23-1710.60)+2:1449.73743];[y1+1:147.11250, y2+1:218.14963, y3+1:319.19815, y4+1:420.24588…	[b4+1:0.00119, b5+1:0.00195, (b6-1856.66)+1:-0.00360, (b7-1653.58)+1:0.01583, (b7-1856.66)+1:0.00584, (b8-1856.66)+1:-0.00387, (b11-1856.66)+1:0.01829, (b13-1653.58)+1:0.01726, (b13-1856.66)+1:0.02119, (b14-1856.66)+1:0.00044, (b20-1856.66)+2:0.01170, (b23-1507.52)+2:0.04706, (b23-1710.60)+2:0.04861];[y1+1:-0.00030, y2+1:-0.00029, y3+1:0.00055, y4+1:0.00061, y5+1:0.00062, y6+1:0.00074, y7+1:0.002…	[b4+1:2.52, b5+1:3.20, (b6-1856.66)+1:-3.90, (b7-1653.58)+1:12.76, (b7-1856.66)+1:5.63, (b8-1856.66)+1:-3.40, (b11-1856.66)+1:13.37, (b13-1653.58)+1:9.67, (b13-1856.66)+1:13.40, (b14-1856.66)+1:0.26, (b20-1856.66)+2:4.72, (b23-1507.52)+2:15.18, (b23-1710.60)+2:16.78];[y1+1:-2.06, y2+1:-1.34, y3+1:1.74, y4+1:1.45, y5+1:1.16, y6+1:1.14, y7+1:2.52, y8+1:1.06, y9+1:-0.47, y10+1:1.04, y11+1:-6.78, y12…	[b4+1:25232, b5+1:59054, (b6-1856.66)+1:14215, (b7-1653.58)+1:12591, (b7-1856.66)+1:33562, (b8-1856.66)+1:14339, (b11-1856.66)+1:39651, (b13-1653.58)+1:21433, (b13-1856.66)+1:25203, (b14-1856.66)+1:37907, (b20-1856.66)+2:39804, (b23-1507.52)+2:301103, (b23-1710.60)+2:1656399];[y1+1:9117, y2+1:21895, y3+1:46312, y4+1:133200, y5+1:95132, y6+1:84683, y7+1:101797, y8+1:92336, y9+1:46626, y10+1:240595…	52	T	0	0	0	30.1031	12.1068	10.3211	2059.73	H5N4A1F1	21.1942
D:\GlycoData\Hech-EThcD\EThcD-4000\raw\20190307_L1_Ag6_Zhu00015_SA_TestGly_4000_01.raw	16474	60.3221	16451	1250.55	3	3748.63	P01833	Homo sapiens	Polymeric immunoglobulin receptor	[466 to 479]	VPGNVTAVLGETLK	K,V	VPGN[N-Glycosylation:H5N4A1F3 on N]VTAVLGETLK	1	3748.64	52.5236	0	[b2+1, (b4-2148.77)+1, (b5-2148.77)+1, (b7-2148.77)+1, (b7-2268.81)+1, (b8-1945.69)+1, (b8-2148.77)+1, (b8-2268.81)+1, (b9-2148.77)+1, (b10-2148.77)+1, (b11-2148.77)+1, (b11-2268.81)+1, (b12-2148.77)+1, (b13-1945.69)+1, (b13-2148.77)+1];[y1+1, y2+1, y3+1, y4+1, y5+1, y6+1, y7+1, y8+1, y9+1, y10+1, (y11-1945.69)+1, (y12-1945.69)+1, (y12-2002.71)+1, (y12-2148.77)+1, (y13-2148.77)+1];[(M0-2351.85)+2…	[b2+1:197.12874, (b4-2148.77)+1:571.27136, (b5-2148.77)+1:670.34143, (b7-2148.77)+1:842.43219, (b7-2268.81)+1:722.39038, (b8-1945.69)+1:1144.58069, (b8-2148.77)+1:941.49371, (b8-2268.81)+1:821.45587, (b9-2148.77)+1:1054.57996, (b10-2148.77)+1:1111.57971, (b11-2148.77)+1:1240.64221, (b11-2268.81)+1:1120.59460, (b12-2148.77)+1:1341.68286, (b13-1945.69)+1:1657.86072, (b13-2148.77)+1:1454.77527];[y1+…	[b2+1:0.00028, (b4-2148.77)+1:-0.00085, (b5-2148.77)+1:0.00080, (b7-2148.77)+1:0.00677, (b7-2268.81)+1:0.00614, (b8-1945.69)+1:0.00748, (b8-2148.77)+1:-0.00012, (b8-2268.81)+1:0.00322, (b9-2148.77)+1:0.00206, (b10-2148.77)+1:-0.01965, (b11-2148.77)+1:0.00026, (b11-2268.81)+1:-0.00617, (b12-2148.77)+1:-0.00677, (b13-1945.69)+1:0.00765, (b13-2148.77)+1:0.00157];[y1+1:-0.00013, y2+1:-0.00043, y3+1:-…	[b2+1:1.45, (b4-2148.77)+1:-1.50, (b5-2148.77)+1:1.20, (b7-2148.77)+1:8.04, (b7-2268.81)+1:8.51, (b8-1945.69)+1:6.54, (b8-2148.77)+1:-0.13, (b8-2268.81)+1:3.92, (b9-2148.77)+1:1.95, (b10-2148.77)+1:-17.69, (b11-2148.77)+1:0.21, (b11-2268.81)+1:-5.51, (b12-2148.77)+1:-5.05, (b13-1945.69)+1:4.62, (b13-2148.77)+1:1.08];[y1+1:-0.91, y2+1:-1.65, y3+1:-0.20, y4+1:2.12, y5+1:0.98, y6+1:1.09, y7+1:1.22, …	[b2+1:2528, (b4-2148.77)+1:8240, (b5-2148.77)+1:4795, (b7-2148.77)+1:7198, (b7-2268.81)+1:6694, (b8-1945.69)+1:4093, (b8-2148.77)+1:27133, (b8-2268.81)+1:4238, (b9-2148.77)+1:22897, (b10-2148.77)+1:4368, (b11-2148.77)+1:16612, (b11-2268.81)+1:7501, (b12-2148.77)+1:8603, (b13-1945.69)+1:3792, (b13-2148.77)+1:17554];[y1+1:4494, y2+1:3669, y3+1:15874, y4+1:4834, y5+1:42170, y6+1:66013, y7+1:36628, y…	52	T	0	0	0	30.0225	12.0587	10.4423	2351.85	H5N4A1F3	18.9077
D:\GlycoData\Hech-EThcD\EThcD-4000\raw\20190307_L1_Ag6_Zhu00015_SA_TestGly_4000_02.raw	12894	48.2394	12877	1057.45	4	4225.77	P00450	Homo sapiens	Ceruloplasmin	[754 to 770]	ELHHLQEQNVSNAFLDK	K,G	ELHHLQEQN[N-Glycosylation:H5N4A2 on N]VSNAFLDK	1	4225.77	52.4462	0	[b1+1, b3+1, b4+1, b5+1, b6+1, b7+1, b8+1, (b9-2001.69)+1, (b10-1798.61)+1, (b10-2001.69)+1, (b11-2001.69)+1, (b12-2001.69)+1, (b13-2001.69)+1, (b14-2001.69)+1, (b15-2001.69)+2, (b16-2001.69)+2];[y1+1, y2+1, y3+1, y4+1, y5+1, y6+1, y7+1, y8+1, (y9-1798.61)+1, (y9-2001.69)+1, (y10-1636.56)+1, (y10-2001.69)+1, (y11-2001.69)+1, (y12-2001.69)+1, (y13-2001.69)+1, (y14-2001.69)+1, (y15-2001.69)+2];[(M0…	[b1+1:130.05006, b3+1:380.19320, b4+1:517.25246, b5+1:630.33569, b6+1:758.39286, b7+1:887.43646, b8+1:1015.49383, (b9-2001.69)+1:1332.61609, (b10-1798.61)+1:1634.74927, (b10-2001.69)+1:1431.68298, (b11-2001.69)+1:1518.71826, (b12-2001.69)+1:1632.75232, (b13-2001.69)+1:1703.79215, (b14-2001.69)+1:1850.85974, (b15-2001.69)+2:982.47638, (b16-2001.69)+2:1039.99268];[y1+1:147.11284, y2+1:262.13974, y3…	[b1+1:0.00019, b3+1:0.00036, b4+1:0.00071, b5+1:-0.00013, b6+1:-0.00154, b7+1:-0.00054, b8+1:-0.00174, (b9-2001.69)+1:-0.00178, (b10-1798.61)+1:-0.01638, (b10-2001.69)+1:-0.00330, (b11-2001.69)+1:-0.00005, (b12-2001.69)+1:-0.00892, (b13-2001.69)+1:-0.00620, (b14-2001.69)+1:-0.00702, (b15-2001.69)+2:-0.00535, (b16-2001.69)+2:0.00030];[y1+1:0.00003, y2+1:-0.00001, y3+1:0.00008, y4+1:0.00070, y5+1:0…	[b1+1:1.51, b3+1:0.94, b4+1:1.37, b5+1:-0.21, b6+1:-2.04, b7+1:-0.60, b8+1:-1.71, (b9-2001.69)+1:-1.34, (b10-1798.61)+1:-10.03, (b10-2001.69)+1:-2.30, (b11-2001.69)+1:-0.03, (b12-2001.69)+1:-5.46, (b13-2001.69)+1:-3.64, (b14-2001.69)+1:-3.80, (b15-2001.69)+2:-2.72, (b16-2001.69)+2:0.15];[y1+1:0.24, y2+1:-0.03, y3+1:0.20, y4+1:1.35, y5+1:0.13, y6+1:-2.14, y7+1:0.46, y8+1:0.97, (y9-1798.61)+1:-5.05…	[b1+1:2406, b3+1:33734, b4+1:27666, b5+1:30229, b6+1:24931, b7+1:21343, b8+1:18261, (b9-2001.69)+1:4790, (b10-1798.61)+1:6602, (b10-2001.69)+1:16707, (b11-2001.69)+1:5177, (b12-2001.69)+1:7638, (b13-2001.69)+1:10974, (b14-2001.69)+1:10135, (b15-2001.69)+2:11704, (b16-2001.69)+2:16187];[y1+1:4485, y2+1:18677, y3+1:29263, y4+1:40018, y5+1:17693, y6+1:15213, y7+1:55474, y8+1:9213, (y9-1798.61)+1:559…	52	T	0	0	0	33.0386	9.06602	10.3415	2204.77	H5N4A2	18.247
D:\GlycoData\Hech-EThcD\EThcD-4000\raw\20190307_L1_Ag6_Zhu00015_SA_TestGly_4000_02.raw	15141	55.5808	15121	990.192	4	3956.74	P01024	Homo sapiens	Complement C3	[74 to 94]	TVLTPATNHMGNVTFTIPANR	K,E	TVLTPATNHMGN[N-Glycosylation:H8N2 on N]VTFTIPANR	1	3956.73	52.4236	0	[b2+1, b3+1, b4+1, b6+1, b9+1, b10+1, b11+1, (b12-1499.50)+1, (b13-1499.50)+1, (b14-1499.50)+1, (b15-1499.50)+1, (b16-1499.50)+1, (b17-1499.50)+1];[y1+1, y2+1, y3+1, y4+1, y5+1, y6+1, y7+1, y8+1, y9+1, (y10-1499.50)+1, (y11-1499.50)+1, (y12-1134.37)+1, (y12-1499.50)+1, (y13-1499.50)+1, (y14-1499.50)+1, (y15-1499.50)+1, (y16-1499.50)+1, (y17-1134.37)+2, (y17-1296.42)+2, (y17-1499.50)+2, (y17-1619.…	[b2+1:201.12378, b3+1:314.20790, b4+1:415.25597, b6+1:583.34277, b9+1:935.49744, b10+1:1066.53890, b11+1:1123.55664, (b12-1499.50)+1:1440.68199, (b13-1499.50)+1:1539.74939, (b14-1499.50)+1:1640.79576, (b15-1499.50)+1:1787.86707, (b16-1499.50)+1:1888.89453, (b17-1499.50)+1:2001.99260];[y1+1:175.11894, y2+1:289.16159, y3+1:360.20023, y4+1:457.25238, y5+1:570.33801, y6+1:671.38490, y7+1:818.45284, y…	[b2+1:0.00041, b3+1:0.00047, b4+1:0.00086, b6+1:-0.00222, b9+1:0.00293, b10+1:0.00391, b11+1:0.00019, (b12-1499.50)+1:0.00324, (b13-1499.50)+1:0.00222, (b14-1499.50)+1:0.00091, (b15-1499.50)+1:0.00381, (b16-1499.50)+1:-0.01641, (b17-1499.50)+1:-0.00240];[y1+1:-0.00001, y2+1:-0.00029, y3+1:0.00123, y4+1:0.00063, y5+1:0.00219, y6+1:0.00140, y7+1:0.00093, y8+1:0.00166, y9+1:0.00121, (y10-1499.50)+1:…	[b2+1:2.05, b3+1:1.50, b4+1:2.07, b6+1:-3.80, b9+1:3.14, b10+1:3.67, b11+1:0.16, (b12-1499.50)+1:2.25, (b13-1499.50)+1:1.44, (b14-1499.50)+1:0.56, (b15-1499.50)+1:2.13, (b16-1499.50)+1:-8.69, (b17-1499.50)+1:-1.20];[y1+1:-0.06, y2+1:-1.00, y3+1:3.43, y4+1:1.37, y5+1:3.85, y6+1:2.09, y7+1:1.13, y8+1:1.81, y9+1:1.19, (y10-1499.50)+1:-2.28, (y11-1499.50)+1:-6.05, (y12-1134.37)+1:5.34, (y12-1499.50)+…	[b2+1:80404, b3+1:36760, b4+1:37035, b6+1:3196, b9+1:4801, b10+1:9239, b11+1:2715, (b12-1499.50)+1:4624, (b13-1499.50)+1:9109, (b14-1499.50)+1:9231, (b15-1499.50)+1:7326, (b16-1499.50)+1:6638, (b17-1499.50)+1:12572];[y1+1:10097, y2+1:3733, y3+1:9288, y4+1:235367, y5+1:21543, y6+1:42753, y7+1:43753, y8+1:51931, y9+1:9078, (y10-1499.50)+1:3499, (y11-1499.50)+1:13512, (y12-1134.37)+1:6638, (y12-1499…	52	T	0	0	0	37.1645	7.09441	8.16468	1702.58	H8N2	15.7597
D:\GlycoData\Hech-EThcD\EThcD-4000\raw\20190307_L1_Ag6_Zhu00015_SA_TestGly_2000_01.raw	13625	49.4482	13605	1271.23	3	3810.68	P01024	Homo sapiens	Complement C3	[74 to 94]	TVLTPATNHMGNVTFTIPANR	K,E	TVLTPATNHM[Common Variable:Oxidation on M]GN[N-Glycosylation:H7N2 on N]VTFTIPANR	2	3810.68	52.3619	0	[b2+1, b3+1, b4+1, b6+1, b8+1, b9+1, b10+1, b11+1, (b12-1337.45)+1, (b13-1337.45)+1, (b13-1457.49)+1, (b14-1337.45)+1, (b15-1337.45)+1, (b16-1337.45)+1];[y1+1, y2+1, y3+1, y4+1, y5+1, y6+1, y7+1, y8+1, y9+1, (y10-1134.37)+1, (y11-1134.37)+1, (y11-1337.45)+1, (y12-972.32)+1, (y12-1337.45)+1, (y13-972.32)+2, (y13-1337.45)+1, (y14-1337.45)+1, (y15-1337.45)+2, (y17-972.32)+2, (y17-1134.37)+2, (y17-13…	[b2+1:201.12382, b3+1:314.20777, b4+1:415.25574, b6+1:583.34558, b8+1:798.42902, b9+1:935.49198, b10+1:1082.52823, b11+1:1139.55945, (b12-1337.45)+1:1456.67204, (b13-1337.45)+1:1555.73804, (b13-1457.49)+1:1435.70068, (b14-1337.45)+1:1656.78967, (b15-1337.45)+1:1803.85925, (b16-1337.45)+1:1904.89294];[y1+1:175.11905, y2+1:289.16321, y3+1:360.19870, y4+1:457.25204, y5+1:570.33615, y6+1:671.38469, y…	[b2+1:0.00045, b3+1:0.00033, b4+1:0.00063, b6+1:0.00059, b8+1:-0.00658, b9+1:-0.00253, b10+1:-0.00168, b11+1:0.00808, (b12-1337.45)+1:-0.00162, (b13-1337.45)+1:-0.00404, (b13-1457.49)+1:-0.00022, (b14-1337.45)+1:-0.00009, (b15-1337.45)+1:0.00108, (b16-1337.45)+1:-0.01291];[y1+1:0.00010, y2+1:0.00133, y3+1:-0.00029, y4+1:0.00029, y5+1:0.00033, y6+1:0.00119, y7+1:0.00109, y8+1:-0.00020, y9+1:-0.005…	[b2+1:2.24, b3+1:1.06, b4+1:1.52, b6+1:1.02, b8+1:-8.25, b9+1:-2.71, b10+1:-1.55, b11+1:7.10, (b12-1337.45)+1:-1.12, (b13-1337.45)+1:-2.60, (b13-1457.49)+1:-0.15, (b14-1337.45)+1:-0.05, (b15-1337.45)+1:0.60, (b16-1337.45)+1:-6.78];[y1+1:0.56, y2+1:4.61, y3+1:-0.82, y4+1:0.63, y5+1:0.58, y6+1:1.78, y7+1:1.33, y8+1:-0.22, y9+1:-5.83, (y10-1134.37)+1:-9.06, (y11-1134.37)+1:-11.56, (y11-1337.45)+1:-3…	[b2+1:88784, b3+1:59226, b4+1:57813, b6+1:8698, b8+1:7707, b9+1:18939, b10+1:22637, b11+1:9403, (b12-1337.45)+1:10208, (b13-1337.45)+1:11230, (b13-1457.49)+1:5450, (b14-1337.45)+1:6688, (b15-1337.45)+1:8385, (b16-1337.45)+1:7053];[y1+1:23119, y2+1:7002, y3+1:8555, y4+1:400247, y5+1:49980, y6+1:68303, y7+1:63992, y8+1:90323, y9+1:27608, (y10-1134.37)+1:5042, (y11-1134.37)+1:4898, (y11-1337.45)+1:2…	52	T	0	0	0	37.1166	7.10927	8.13606	1540.53	H7N2	14.2789
D:\GlycoData\Hech-EThcD\EThcD-4000\raw\20190307_L1_Ag6_Zhu00015_SA_TestGly_2000_02.raw	15798	55.8393	15778	949.679	4	3794.69	P01024	Homo sapiens	Complement C3	[74 to 94]	TVLTPATNHMGNVTFTIPANR	K,E	TVLTPATNHMGN[N-Glycosylation:H7N2 on N]VTFTIPANR	1	3794.68	52.3596	0	[b2+1, b3+1, b4+1, b9+1, b10+1, b11+1, (b13-1337.45)+1, (b13-1457.49)+1, (b14-1337.45)+1, (b15-1337.45)+1, (b15-1457.49)+1, (b16-1337.45)+1];[y1+1, y2+1, y3+1, y4+2, y5+1, y6+1, y7+1, y8+1, y9+1, (y10-1337.45)+1, (y11-1337.45)+1, (y12-972.32)+1, (y12-1337.45)+1, (y13-972.32)+2, (y13-1337.45)+1, (y14-1337.45)+1, (y15-1337.45)+2, (y17-972.32)+2, (y17-1134.37)+2, (y17-1337.45)+2, (y17-1457.49)+2, (y…	[b2+1:201.12392, b3+1:314.20827, b4+1:415.25580, b9+1:935.49506, b10+1:1066.53113, b11+1:1123.56641, (b13-1337.45)+1:1539.74540, (b13-1457.49)+1:1419.70093, (b14-1337.45)+1:1640.79680, (b15-1337.45)+1:1787.86389, (b15-1457.49)+1:1667.82312, (b16-1337.45)+1:1888.90930];[y1+1:175.11917, y2+1:289.16312, y3+1:360.19934, y4+2:229.12995, y5+1:570.33685, y6+1:671.38530, y7+1:818.45411, y8+1:919.50110, y…	[b2+1:0.00055, b3+1:0.00084, b4+1:0.00069, b9+1:0.00055, b10+1:-0.00386, b11+1:0.00995, (b13-1337.45)+1:-0.00177, (b13-1457.49)+1:-0.00506, (b14-1337.45)+1:0.00195, (b15-1337.45)+1:0.00063, (b15-1457.49)+1:0.00104, (b16-1337.45)+1:-0.00164];[y1+1:0.00022, y2+1:0.00124, y3+1:0.00035, y4+2:0.00087, y5+1:0.00103, y6+1:0.00180, y7+1:0.00220, y8+1:0.00151, y9+1:0.00005, (y10-1337.45)+1:0.00562, (y11-1…	[b2+1:2.77, b3+1:2.67, b4+1:1.66, b9+1:0.59, b10+1:-3.63, b11+1:8.86, (b13-1337.45)+1:-1.15, (b13-1457.49)+1:-3.57, (b14-1337.45)+1:1.19, (b15-1337.45)+1:0.35, (b15-1457.49)+1:0.62, (b16-1337.45)+1:-0.87];[y1+1:1.26, y2+1:4.29, y3+1:0.97, y4+2:1.90, y5+1:1.81, y6+1:2.69, y7+1:2.69, y8+1:1.64, y9+1:0.05, (y10-1337.45)+1:4.21, (y11-1337.45)+1:-4.03, (y12-972.32)+1:13.17, (y12-1337.45)+1:-0.13, (y13…	[b2+1:177703, b3+1:88686, b4+1:84037, b9+1:10805, b10+1:11835, b11+1:6345, (b13-1337.45)+1:15843, (b13-1457.49)+1:5739, (b14-1337.45)+1:14420, (b15-1337.45)+1:9501, (b15-1457.49)+1:5572, (b16-1337.45)+1:14216];[y1+1:22072, y2+1:6440, y3+1:11622, y4+2:22705, y5+1:55434, y6+1:92105, y7+1:83202, y8+1:108029, y9+1:20809, (y10-1337.45)+1:5882, (y11-1337.45)+1:28358, (y12-972.32)+1:14216, (y12-1337.45)…	52	T	0	0	0	37.1387	7.07465	8.1463	1540.53	H7N2	15.2058
D:\GlycoData\Hech-EThcD\EThcD-4000\raw\20190307_L1_Ag6_Zhu00015_SA_TestGly_4000_01.raw	21271	76.3963	21253	1337.24	3	4008.7	P02788	Homo sapiens	Lactotransferrin	[485 to 503]	TAGWNIPMGLLFNQTGSCK	R,F	TAGWNIPMGLLFN[N-Glycosylation:H5N4F2 on N]QTGSC[Common Fixed:Carbamidomethyl on C]K	2	4008.7	51.633	0	[b2+1, b3+1, b4+1, b5+1, b6+1, b7+1, b8+1, b9+1, b10+1, b11+1, b12+1, (b14-1711.62)+1, (b18-1362.48)+1, (b18-1565.56)+1];[y2+1, y3+1, y4+1, y5+1, y6+1, (y7-1508.54)+1, (y7-1711.62)+1, (y7-1831.66)+1, (y8-1508.54)+1, (y8-1711.62)+1, (y9-1508.54)+1, (y9-1711.62)+1, (y10-1711.62)+1, (y11-1711.62)+1, (y12-1711.62)+1, (y13-1346.49)+1, (y13-1508.54)+1, (y13-1565.56)+1, (y13-1711.62)+1, (y13-1831.66)+1,…	[b2+1:173.09192, b3+1:230.11308, b4+1:416.19260, b5+1:530.23605, b6+1:643.32031, b7+1:740.37677, b8+1:871.41388, b9+1:928.43512, b10+1:1041.51770, b11+1:1154.60229, b12+1:1301.67175, (b14-1711.62)+1:1746.86292, (b18-1362.48)+1:2501.13745, (b18-1565.56)+1:2298.07744];[y2+1:307.14325, y3+1:394.17490, y4+1:451.19727, y5+1:552.24481, y6+1:680.30328, (y7-1508.54)+1:1200.50952, (y7-1711.62)+1:997.42516…	[b2+1:-0.00015, b3+1:-0.00045, b4+1:-0.00025, b5+1:0.00028, b6+1:0.00048, b7+1:0.00417, b8+1:0.00079, b9+1:0.00057, b10+1:-0.00091, b11+1:-0.00038, b12+1:0.00066, (b14-1711.62)+1:0.01095, (b18-1362.48)+1:0.01639, (b18-1565.56)+1:0.03575];[y2+1:-0.00020, y3+1:-0.00059, y4+1:0.00032, y5+1:0.00019, y6+1:0.00008, (y7-1508.54)+1:0.00465, (y7-1711.62)+1:-0.00034, (y7-1831.66)+1:-0.00016, (y8-1508.54)+1…	[b2+1:-0.87, b3+1:-1.96, b4+1:-0.60, b5+1:0.53, b6+1:0.74, b7+1:5.64, b8+1:0.91, b9+1:0.61, b10+1:-0.88, b11+1:-0.33, b12+1:0.51, (b14-1711.62)+1:6.27, (b18-1362.48)+1:6.55, (b18-1565.56)+1:15.56];[y2+1:-0.66, y3+1:-1.49, y4+1:0.71, y5+1:0.34, y6+1:0.12, (y7-1508.54)+1:3.88, (y7-1711.62)+1:-0.34, (y7-1831.66)+1:-0.19, (y8-1508.54)+1:-4.47, (y8-1711.62)+1:-0.16, (y9-1508.54)+1:-0.67, (y9-1711.62)+…	[b2+1:7351, b3+1:12737, b4+1:52451, b5+1:137478, b6+1:482388, b7+1:19334, b8+1:34371, b9+1:21622, b10+1:64392, b11+1:49361, b12+1:36668, (b14-1711.62)+1:13277, (b18-1362.48)+1:10895, (b18-1565.56)+1:388733];[y2+1:30414, y3+1:29931, y4+1:73588, y5+1:77454, y6+1:49917, (y7-1508.54)+1:10851, (y7-1711.62)+1:60064, (y7-1831.66)+1:7280, (y8-1508.54)+1:10825, (y8-1711.62)+1:74584, (y9-1508.54)+1:15962, …	51	T	0	0	0	38.1036	5.02296	8.5065	1914.7	H5N4F2	22.1323
D:\GlycoData\Hech-EThcD\EThcD-4000\raw\20190307_L1_Ag6_Zhu00015_SA_TestGly_2000_01.raw	9964	37.9044	9935	1350.21	3	4047.62	P01833	Homo sapiens	Polymeric immunoglobulin receptor	[498 to 515]	WNNTGCQALPSQDEGPSK	K,A	WN[N-Glycosylation:H5N4A1F1 on N]NTGC[Common Fixed:Carbamidomethyl on C]QALPSQDEGPSK	2	4047.6	51.6279	0	[(b2-1653.58)+1, (b2-1856.66)+1, (b3-1507.52)+1, (b3-1856.66)+1, (b3-1976.70)+1, (b4-1491.52)+1, (b4-1653.58)+1, (b4-1856.66)+1, (b5-1507.52)+1, (b5-1653.58)+1, (b5-1710.60)+1, (b6-1856.66)+1, (b7-1856.66)+1, (b8-1856.66)+1, (b8-1976.70)+1, (b9-1653.58)+1, (b9-1856.66)+1, (b11-1856.66)+1, (b12-1856.66)+1, (b13-1856.66)+1, (b14-1856.66)+1, (b15-1856.66)+1];[y1+1, y3+1, y4+1, y5+1, y6+1, y7+1, y8+1…	[(b2-1653.58)+1:707.28760, (b2-1856.66)+1:504.20947, (b3-1507.52)+1:967.37653, (b3-1856.66)+1:618.25366, (b3-1976.70)+1:498.21155, (b4-1491.52)+1:1084.45081, (b4-1653.58)+1:922.37384, (b4-1856.66)+1:719.29999, (b5-1507.52)+1:1125.47192, (b5-1653.58)+1:979.41870, (b5-1710.60)+1:922.37384, (b6-1856.66)+1:936.35492, (b7-1856.66)+1:1064.41199, (b8-1856.66)+1:1135.45166, (b8-1976.70)+1:1015.39935, (b9…	[(b2-1653.58)+1:-0.00066, (b2-1856.66)+1:0.00059, (b3-1507.52)+1:-0.01257, (b3-1856.66)+1:0.00185, (b3-1976.70)+1:0.00091, (b4-1491.52)+1:0.01912, (b4-1653.58)+1:-0.00502, (b4-1856.66)+1:0.00050, (b5-1507.52)+1:0.01369, (b5-1653.58)+1:0.01837, (b5-1710.60)+1:-0.00503, (b6-1856.66)+1:0.00331, (b7-1856.66)+1:0.00180, (b8-1856.66)+1:0.00436, (b8-1976.70)+1:-0.00676, (b9-1653.58)+1:0.00756, (b9-1856.…	[(b2-1653.58)+1:-0.93, (b2-1856.66)+1:1.16, (b3-1507.52)+1:-13.01, (b3-1856.66)+1:2.99, (b3-1976.70)+1:1.84, (b4-1491.52)+1:17.65, (b4-1653.58)+1:-5.45, (b4-1856.66)+1:0.69, (b5-1507.52)+1:12.17, (b5-1653.58)+1:18.78, (b5-1710.60)+1:-5.46, (b6-1856.66)+1:3.54, (b7-1856.66)+1:1.70, (b8-1856.66)+1:3.85, (b8-1976.70)+1:-6.67, (b9-1653.58)+1:5.21, (b9-1856.66)+1:0.21, (b11-1856.66)+1:6.69, (b12-1856.…	[(b2-1653.58)+1:2462, (b2-1856.66)+1:16153, (b3-1507.52)+1:4148, (b3-1856.66)+1:4742, (b3-1976.70)+1:4343, (b4-1491.52)+1:3312, (b4-1653.58)+1:3153, (b4-1856.66)+1:14789, (b5-1507.52)+1:5572, (b5-1653.58)+1:3263, (b5-1710.60)+1:3153, (b6-1856.66)+1:3808, (b7-1856.66)+1:8703, (b8-1856.66)+1:17241, (b8-1976.70)+1:3918, (b9-1653.58)+1:6452, (b9-1856.66)+1:49697, (b11-1856.66)+1:3023, (b12-1856.66)+1…	51	T	0	0	0	37.1125	4.02271	10.4927	2059.73	H5N4A1F1	18.4758
D:\GlycoData\Hech-EThcD\EThcD-4000\raw\20190307_L1_Ag6_Zhu00015_SA_TestGly_4000_01.raw	16591	60.7039	16574	1104.84	3	3311.49	P01833	Homo sapiens	Polymeric immunoglobulin receptor	[466 to 479]	VPGNVTAVLGETLK	K,V	VPGN[N-Glycosylation:H5N4F2 on N]VTAVLGETLK	1	3311.49	51.614	0	[b2+1, (b4-1711.62)+1, (b5-1711.62)+1, (b6-1711.62)+1, (b7-1711.62)+1, (b7-1831.66)+1, (b8-1711.62)+1, (b9-1711.62)+1, (b10-1711.62)+1, (b11-1711.62)+1, (b11-1831.66)+1, (b12-1711.62)+1, (b12-1831.66)+1, (b13-1711.62)+1];[y1+1, y2+1, y3+1, y4+1, y5+1, y6+1, y7+1, y8+1, y9+1, y10+1, (y11-1508.54)+1, (y11-1711.62)+1, (y12-1346.49)+1, (y12-1508.54)+1, (y12-1565.56)+1, (y12-1711.62)+1, (y13-1711.62)+…	[b2+1:197.12875, (b4-1711.62)+1:571.27277, (b5-1711.62)+1:670.34174, (b6-1711.62)+1:771.39502, (b7-1711.62)+1:842.42914, (b7-1831.66)+1:722.38885, (b8-1711.62)+1:941.49668, (b9-1711.62)+1:1054.57797, (b10-1711.62)+1:1111.59998, (b11-1711.62)+1:1240.64026, (b11-1831.66)+1:1120.60425, (b12-1711.62)+1:1341.68713, (b12-1831.66)+1:1221.64233, (b13-1711.62)+1:1454.77490];[y1+1:147.11281, y2+1:260.19855…	[b2+1:0.00030, (b4-1711.62)+1:0.00055, (b5-1711.62)+1:0.00111, (b6-1711.62)+1:0.00671, (b7-1711.62)+1:0.00372, (b7-1831.66)+1:0.00461, (b8-1711.62)+1:0.00284, (b9-1711.62)+1:0.00007, (b10-1711.62)+1:0.00061, (b11-1711.62)+1:-0.00170, (b11-1831.66)+1:0.00347, (b12-1711.62)+1:-0.00250, (b12-1831.66)+1:-0.00612, (b13-1711.62)+1:0.00120];[y1+1:0.00000, y2+1:0.00168, y3+1:-0.00004, y4+1:0.00003, y5+1:…	[b2+1:1.53, (b4-1711.62)+1:0.97, (b5-1711.62)+1:1.65, (b6-1711.62)+1:8.71, (b7-1711.62)+1:4.42, (b7-1831.66)+1:6.40, (b8-1711.62)+1:3.02, (b9-1711.62)+1:0.06, (b10-1711.62)+1:0.55, (b11-1711.62)+1:-1.37, (b11-1831.66)+1:3.10, (b12-1711.62)+1:-1.87, (b12-1831.66)+1:-5.01, (b13-1711.62)+1:0.83];[y1+1:0.03, y2+1:6.48, y3+1:-0.11, y4+1:0.06, y5+1:0.15, y6+1:2.76, y7+1:1.30, y8+1:1.02, y9+1:0.62, y10+…	[b2+1:2967, (b4-1711.62)+1:4790, (b5-1711.62)+1:3739, (b6-1711.62)+1:2779, (b7-1711.62)+1:6840, (b7-1831.66)+1:5078, (b8-1711.62)+1:17332, (b9-1711.62)+1:12710, (b10-1711.62)+1:3104, (b11-1711.62)+1:11099, (b11-1831.66)+1:7121, (b12-1711.62)+1:7387, (b12-1831.66)+1:3144, (b13-1711.62)+1:9578];[y1+1:5593, y2+1:2905, y3+1:11500, y4+1:3070, y5+1:26292, y6+1:43263, y7+1:25988, y8+1:25004, y9+1:57306,…	51	T	0	0	0	31.0404	12.1295	8.4441	1914.7	H5N4F2	24.2323
D:\GlycoData\Hech-EThcD\EThcD-4000\raw\20190307_L1_Ag6_Zhu00015_SA_TestGly_2000_02.raw	7364	29.0704	7350	1346.22	3	4035.63	P47710	Homo sapiens	Alpha-S1-casein	[66 to 82]	DTRNESTQNCVVAEPEK	K,M	DTRN[N-Glycosylation:H5N4A1F1 on N]ESTQNC[Common Fixed:Carbamidomethyl on C]VVAEPEK	2	4035.63	51.6085	1	[b3+1, (b5-1653.58)+1, (b11-1653.58)+1, (b12-1653.58)+1, (b12-1856.66)+1, (b13-1856.66)+1, (b14-1710.60)+1, (b14-1856.66)+1, (b16-1507.52)+2, (b16-1710.60)+2];[y1+1, y2+1, y3+1, y4+1, y5+1, y6+1, y7+1, y8+1, y9+1, y10+1, y12+1, (y14-1710.60)+1, (y14-1856.66)+1, (y16-1653.58)+2, (y16-1856.66)+2];[(M0-2059.73)+2, (M0-1976.70)+2, (M0-1856.66)+2, (M0-1710.60)+2, (M0-1653.58)+2, (M0-1507.52)+2, (M0-14…	[b3+1:373.18463, (b5-1653.58)+1:1022.44226, (b11-1653.58)+1:1711.69458, (b12-1653.58)+1:1810.77283, (b12-1856.66)+1:1607.69580, (b13-1856.66)+1:1678.73621, (b14-1710.60)+1:1953.83435, (b14-1856.66)+1:1807.77122, (b16-1507.52)+2:1192.02718, (b16-1710.60)+2:1090.48783];[y1+1:147.11284, y2+1:276.15424, y3+1:373.20867, y4+1:502.25159, y5+1:573.28840, y6+1:672.35651, y7+1:771.42426, y8+1:931.45426, y9…	[b3+1:0.00162, (b5-1653.58)+1:0.01499, (b11-1653.58)+1:-0.01296, (b12-1653.58)+1:-0.00313, (b12-1856.66)+1:-0.00079, (b13-1856.66)+1:0.00250, (b14-1710.60)+1:0.00015, (b14-1856.66)+1:-0.00507, (b16-1507.52)+2:0.03814, (b16-1710.60)+2:0.03883];[y1+1:0.00003, y2+1:-0.00116, y3+1:0.00051, y4+1:0.00083, y5+1:0.00053, y6+1:0.00022, y7+1:-0.00044, y8+1:-0.00109, y9+1:-0.00486, y10+1:0.00492, y12+1:0.00…	[b3+1:4.36, (b5-1653.58)+1:14.68, (b11-1653.58)+1:-7.58, (b12-1653.58)+1:-1.73, (b12-1856.66)+1:-0.49, (b13-1856.66)+1:1.49, (b14-1710.60)+1:0.07, (b14-1856.66)+1:-2.81, (b16-1507.52)+2:16.01, (b16-1710.60)+2:17.82];[y1+1:0.24, y2+1:-4.22, y3+1:1.38, y4+1:1.66, y5+1:0.93, y6+1:0.33, y7+1:-0.57, y8+1:-1.17, y9+1:-4.66, y10+1:4.19, y12+1:0.93, (y14-1710.60)+1:-12.80, (y14-1856.66)+1:-16.73, (y16-16…	[b3+1:5902, (b5-1653.58)+1:3481, (b11-1653.58)+1:5339, (b12-1653.58)+1:5583, (b12-1856.66)+1:8232, (b13-1856.66)+1:5049, (b14-1710.60)+1:5001, (b14-1856.66)+1:16948, (b16-1507.52)+2:134221, (b16-1710.60)+2:259335];[y1+1:8237, y2+1:7386, y3+1:171435, y4+1:24456, y5+1:57804, y6+1:27181, y7+1:6730, y8+1:17781, y9+1:6516, y10+1:5182, y12+1:6647, (y14-1710.60)+1:5001, (y14-1856.66)+1:16948, (y16-1653.…	51	T	0	0	0	25.074	16.1405	10.3939	2059.73	H5N4A1F1	23.763
D:\GlycoData\Hech-EThcD\EThcD-4000\raw\20190307_L1_Ag6_Zhu00015_SA_TestGly_4000_01.raw	21918	78.6176	21902	1385.59	3	4153.74	P02788	Homo sapiens	Lactotransferrin	[485 to 503]	TAGWNIPMGLLFNQTGSCK	R,F	TAGWNIPMGLLFN[N-Glycosylation:H5N4A1F1 on N]QTGSC[Common Fixed:Carbamidomethyl on C]K	2	4153.74	51.6082	0	[b2+1, b3+1, b4+1, b5+1, b6+1, b7+1, b8+1, b9+1, b10+1, b11+1, b12+1, (b14-1653.58)+1, (b18-1710.60)+1];[y1+1, y2+1, y3+1, y4+1, y5+1, y6+1, (y7-1856.66)+1, (y8-1653.58)+1, (y8-1856.66)+1, (y9-1653.58)+1, (y9-1856.66)+1, (y9-1976.70)+1, (y10-1856.66)+1, (y11-1653.58)+1, (y11-1856.66)+1, (y12-1856.66)+1, (y12-1976.70)+1, (y13-1491.52)+1, (y13-1653.58)+1, (y13-1710.60)+1, (y13-1856.66)+1, (y13-1976…	[b2+1:173.09178, b3+1:230.11336, b4+1:416.19330, b5+1:530.23572, b6+1:643.31982, b7+1:740.37006, b8+1:871.41339, b9+1:928.43408, b10+1:1041.51831, b11+1:1154.60168, b12+1:1301.66699, (b14-1653.58)+1:1949.94690, (b18-1710.60)+1:2298.07620];[y1+1:147.11256, y2+1:307.14331, y3+1:394.17548, y4+1:451.19718, y5+1:552.24432, y6+1:680.30316, (y7-1856.66)+1:997.42458, (y8-1653.58)+1:1347.56677, (y8-1856.6…	[b2+1:-0.00029, b3+1:-0.00017, b4+1:0.00045, b5+1:-0.00006, b6+1:-0.00001, b7+1:-0.00254, b8+1:0.00031, b9+1:-0.00047, b10+1:-0.00030, b11+1:-0.00099, b12+1:-0.00410, (b14-1653.58)+1:0.01556, (b18-1710.60)+1:0.03450];[y1+1:-0.00024, y2+1:-0.00014, y3+1:-0.00001, y4+1:0.00023, y5+1:-0.00030, y6+1:-0.00004, (y7-1856.66)+1:-0.00092, (y8-1653.58)+1:-0.00651, (y8-1856.66)+1:-0.00250, (y9-1653.58)+1:-0…	[b2+1:-1.67, b3+1:-0.76, b4+1:1.09, b5+1:-0.11, b6+1:-0.02, b7+1:-3.44, b8+1:0.35, b9+1:-0.50, b10+1:-0.29, b11+1:-0.86, b12+1:-3.15, (b14-1653.58)+1:7.99, (b18-1710.60)+1:15.02];[y1+1:-1.64, y2+1:-0.46, y3+1:-0.01, y4+1:0.51, y5+1:-0.55, y6+1:-0.06, (y7-1856.66)+1:-0.92, (y8-1653.58)+1:-4.83, (y8-1856.66)+1:-2.19, (y9-1653.58)+1:-4.93, (y9-1856.66)+1:-0.85, (y9-1976.70)+1:3.71, (y10-1856.66)+1:-…	[b2+1:14303, b3+1:16932, b4+1:69466, b5+1:173130, b6+1:699070, b7+1:35297, b8+1:41347, b9+1:19689, b10+1:111144, b11+1:42949, b12+1:40516, (b14-1653.58)+1:13041, (b18-1710.60)+1:579239];[y1+1:19903, y2+1:44681, y3+1:48368, y4+1:108297, y5+1:100220, y6+1:52750, (y7-1856.66)+1:103789, (y8-1653.58)+1:18451, (y8-1856.66)+1:108340, (y9-1653.58)+1:29398, (y9-1856.66)+1:81614, (y9-1976.70)+1:25504, (y10…	51	T	0	0	0	37.0822	4.02122	10.5048	2059.73	H5N4A1F1	20.2334
D:\GlycoData\Hech-EThcD\EThcD-4000\raw\20190307_L1_Ag6_Zhu00015_SA_TestGly_2000_02.raw	17269	60.5634	17249	1201.87	3	3602.59	P01833	Homo sapiens	Polymeric immunoglobulin receptor	[466 to 479]	VPGNVTAVLGETLK	K,V	VPGN[N-Glycosylation:H5N4A1F2 on N]VTAVLGETLK	1	3602.59	51.6024	0	[b2+1, (b4-2002.71)+1, (b5-2002.71)+1, (b6-2002.71)+1, (b7-2002.71)+1, (b7-2122.75)+1, (b8-2002.71)+1, (b8-2122.75)+1, (b9-1799.63)+1, (b9-2002.71)+1, (b10-1856.66)+1, (b10-2002.71)+1, (b11-1856.66)+1, (b11-2002.71)+1, (b11-2122.75)+1, (b12-2002.71)+1, (b13-2002.71)+1];[y1+1, y2+1, y3+1, y4+1, y5+1, y6+1, y7+1, y8+1, y9+1, y10+1, (y11-1799.63)+1, (y12-1637.58)+1, (y12-1799.63)+1, (y12-1856.66)+1,…	[b2+1:197.12839, (b4-2002.71)+1:571.27185, (b5-2002.71)+1:670.34155, (b6-2002.71)+1:771.38983, (b7-2002.71)+1:842.43091, (b7-2122.75)+1:722.39026, (b8-2002.71)+1:941.49530, (b8-2122.75)+1:821.44977, (b9-1799.63)+1:1257.66846, (b9-2002.71)+1:1054.57922, (b10-1856.66)+1:1257.66846, (b10-2002.71)+1:1111.59253, (b11-1856.66)+1:1386.70996, (b11-2002.71)+1:1240.64258, (b11-2122.75)+1:1120.60144, (b12-2…	[b2+1:-0.00007, (b4-2002.71)+1:-0.00036, (b5-2002.71)+1:0.00092, (b6-2002.71)+1:0.00152, (b7-2002.71)+1:0.00549, (b7-2122.75)+1:0.00602, (b8-2002.71)+1:0.00146, (b8-2122.75)+1:-0.00289, (b9-1799.63)+1:0.01119, (b9-2002.71)+1:0.00132, (b10-1856.66)+1:0.01118, (b10-2002.71)+1:-0.00683, (b11-1856.66)+1:0.01009, (b11-2002.71)+1:0.00062, (b11-2122.75)+1:0.00066, (b12-2002.71)+1:-0.00055, (b13-2002.71)…	[b2+1:-0.34, (b4-2002.71)+1:-0.64, (b5-2002.71)+1:1.38, (b6-2002.71)+1:1.98, (b7-2002.71)+1:6.52, (b7-2122.75)+1:8.34, (b8-2002.71)+1:1.56, (b8-2122.75)+1:-3.52, (b9-1799.63)+1:8.90, (b9-2002.71)+1:1.26, (b10-1856.66)+1:8.90, (b10-2002.71)+1:-6.15, (b11-1856.66)+1:7.28, (b11-2002.71)+1:0.50, (b11-2122.75)+1:0.59, (b12-2002.71)+1:-0.41, (b13-2002.71)+1:1.25];[y1+1:-0.49, y2+1:-0.11, y3+1:-0.11, y4…	[b2+1:51706, (b4-2002.71)+1:113780, (b5-2002.71)+1:204456, (b6-2002.71)+1:55918, (b7-2002.71)+1:220381, (b7-2122.75)+1:123971, (b8-2002.71)+1:452369, (b8-2122.75)+1:79157, (b9-1799.63)+1:60941, (b9-2002.71)+1:421750, (b10-1856.66)+1:60941, (b10-2002.71)+1:83034, (b11-1856.66)+1:51716, (b11-2002.71)+1:289665, (b11-2122.75)+1:141341, (b12-2002.71)+1:216279, (b13-2002.71)+1:326772];[y1+1:77174, y2+1…	51	T	0	0	0	33.029	8.10251	10.4709	2205.79	H5N4A1F2	20.8477
D:\GlycoData\Hech-EThcD\EThcD-4000\raw\20190307_L1_Ag6_Zhu00015_SA_TestGly_2000_02.raw	6705	26.9508	6686	1249.18	3	3744.53	P47710	Homo sapiens	Alpha-S1-casein	[66 to 82]	DTRNESTQNCVVAEPEK	K,M	DTRN[N-Glycosylation:H5N4F1 on N]ESTQNC[Common Fixed:Carbamidomethyl on C]VVAEPEK	2	3744.53	51.5993	0	[(b5-1565.56)+1, (b7-1565.56)+1, (b8-1362.48)+1, (b9-1362.48)+1, (b11-1362.48)+1, (b12-1565.56)+1, (b13-1565.56)+1, (b14-1419.50)+1, (b14-1565.56)+1, (b14-1685.60)+1, (b16-1216.42)+2];[y1+1, y2+1, y3+1, y4+1, y5+1, y6+1, y7+1, y8+1, y9+1, y10+1, y12+1, (y14-1419.50)+1, (y14-1565.56)+1, (y14-1685.60)+1, (y16-1362.48)+2, (y16-1565.56)+2];[(M0-1768.64)+1, (M0-1685.60)+2, (M0-1565.56)+2, (M0-1419.50)…	[(b5-1565.56)+1:819.34711, (b7-1565.56)+1:1007.42609, (b8-1362.48)+1:1338.57397, (b9-1362.48)+1:1452.60400, (b11-1362.48)+1:1711.70984, (b12-1565.56)+1:1607.69407, (b13-1565.56)+1:1678.73328, (b14-1419.50)+1:1953.82385, (b14-1565.56)+1:1807.77282, (b14-1685.60)+1:1687.74365, (b16-1216.42)+2:1192.03131];[y1+1:147.11284, y2+1:276.15552, y3+1:373.20856, y4+1:502.25138, y5+1:573.28843, y6+1:672.35741…	[(b5-1565.56)+1:-0.00079, (b7-1565.56)+1:-0.00152, (b8-1362.48)+1:0.00842, (b9-1362.48)+1:-0.00448, (b11-1362.48)+1:0.00229, (b12-1565.56)+1:-0.00251, (b13-1565.56)+1:-0.00043, (b14-1419.50)+1:-0.01035, (b14-1565.56)+1:-0.00348, (b14-1685.60)+1:0.00854, (b16-1216.42)+2:0.04640];[y1+1:0.00003, y2+1:0.00012, y3+1:0.00040, y4+1:0.00062, y5+1:0.00056, y6+1:0.00113, y7+1:0.00029, y8+1:-0.00136, y9+1:-…	[(b5-1565.56)+1:-0.97, (b7-1565.56)+1:-1.51, (b8-1362.48)+1:6.30, (b9-1362.48)+1:-3.08, (b11-1362.48)+1:1.34, (b12-1565.56)+1:-1.57, (b13-1565.56)+1:-0.25, (b14-1419.50)+1:-5.30, (b14-1565.56)+1:-1.92, (b14-1685.60)+1:5.06, (b16-1216.42)+2:19.48];[y1+1:0.24, y2+1:0.44, y3+1:1.06, y4+1:1.25, y5+1:0.98, y6+1:1.68, y7+1:0.38, y8+1:-1.47, y9+1:-0.22, y10+1:-4.76, y12+1:-2.84, (y14-1419.50)+1:-18.18, …	[(b5-1565.56)+1:137343, (b7-1565.56)+1:113396, (b8-1362.48)+1:129467, (b9-1362.48)+1:132560, (b11-1362.48)+1:213782, (b12-1565.56)+1:771049, (b13-1565.56)+1:505477, (b14-1419.50)+1:360415, (b14-1565.56)+1:1466912, (b14-1685.60)+1:247713, (b16-1216.42)+2:7577435];[y1+1:374528, y2+1:265398, y3+1:9126961, y4+1:1383418, y5+1:2982768, y6+1:1448034, y7+1:441450, y8+1:558201, y9+1:469762, y10+1:257309, …	51	T	0	0	0	27.0633	16.1509	8.38507	1768.64	H5N4F1	22.8566
D:\GlycoData\Hech-EThcD\EThcD-4000\raw\20190307_L1_Ag6_Zhu00015_SA_TestGly_2000_02.raw	13479	48.6636	13456	1032.18	4	4124.69	P25311	Homo sapiens	Zinc-alpha-2-glycoprotein	[103 to 120]	DIVEYYNDSNGSHVLQGR	K,F	DIVEYYNDSN[N-Glycosylation:H5N4A1F1 on N]GSHVLQGR	1	4124.69	51.5896	0	[b2+1, b3+1, b4+1, b5+1, b6+1, b8+1, (b12-1856.66)+1, (b13-1976.70)+1, (b14-1710.60)+1, (b14-1856.66)+1, (b15-1856.66)+1];[y1+1, y2+1, y3+1, y4+1, y5+1, y6+1, y7+1, y8+1, (y9-1856.66)+1, (y10-1653.58)+1, (y10-1856.66)+1, (y11-1653.58)+1, (y11-1856.66)+1, (y12-1653.58)+1, (y12-1856.66)+1, (y13-1710.60)+1, (y13-1856.66)+1, (y15-1856.66)+1, (y16-1856.66)+2];[(M0-2059.73)+2, (M0-1976.70)+2, (M0-1856.…	[b2+1:229.11868, b3+1:328.18704, b4+1:457.22922, b5+1:620.29413, b6+1:783.35712, b8+1:1012.43018, (b12-1856.66)+1:1560.62683, (b13-1976.70)+1:1577.66406, (b14-1710.60)+1:1942.83276, (b14-1856.66)+1:1796.75330, (b15-1856.66)+1:1909.84839];[y1+1:175.11873, y2+1:232.14084, y3+1:360.19922, y4+1:473.28242, y5+1:572.35420, y6+1:709.41159, y7+1:796.44073, y8+1:853.46322, (y9-1856.66)+1:1170.57922, (y10-…	[b2+1:0.00040, b3+1:0.00034, b4+1:-0.00007, b5+1:0.00151, b6+1:0.00117, b8+1:0.00436, (b12-1856.66)+1:-0.00680, (b13-1976.70)+1:0.01269, (b14-1710.60)+1:0.01389, (b14-1856.66)+1:-0.00767, (b15-1856.66)+1:0.00336];[y1+1:-0.00022, y2+1:0.00042, y3+1:0.00023, y4+1:-0.00064, y5+1:0.00273, y6+1:0.00121, y7+1:-0.00168, y8+1:-0.00066, (y9-1856.66)+1:-0.00695, (y10-1653.58)+1:-0.00568, (y10-1856.66)+1:-0…	[b2+1:1.75, b3+1:1.05, b4+1:-0.16, b5+1:2.44, b6+1:1.49, b8+1:4.31, (b12-1856.66)+1:-4.36, (b13-1976.70)+1:8.05, (b14-1710.60)+1:7.15, (b14-1856.66)+1:-4.27, (b15-1856.66)+1:1.76];[y1+1:-1.28, y2+1:1.83, y3+1:0.63, y4+1:-1.36, y5+1:4.77, y6+1:1.70, y7+1:-2.11, y8+1:-0.77, (y9-1856.66)+1:-5.94, (y10-1653.58)+1:-3.89, (y10-1856.66)+1:-0.20, (y11-1653.58)+1:-2.65, (y11-1856.66)+1:-2.85, (y12-1653.58…	[b2+1:21928, b3+1:14190, b4+1:22995, b5+1:16837, b6+1:11475, b8+1:7623, (b12-1856.66)+1:3694, (b13-1976.70)+1:3982, (b14-1710.60)+1:4249, (b14-1856.66)+1:4170, (b15-1856.66)+1:5538];[y1+1:6741, y2+1:27690, y3+1:24249, y4+1:52210, y5+1:17879, y6+1:17550, y7+1:7041, y8+1:21427, (y9-1856.66)+1:4246, (y10-1653.58)+1:3526, (y10-1856.66)+1:14624, (y11-1653.58)+1:3440, (y11-1856.66)+1:5065, (y12-1653.58…	51	T	0	0	0	30.0483	11.1128	10.4285	2059.73	H5N4A1F1	18.7082
D:\GlycoData\Hech-EThcD\EThcD-4000\raw\20190307_L1_Ag6_Zhu00015_SA_TestGly_4000_01.raw	15305	56.3778	15279	1358.96	3	4073.85	P00738	Homo sapiens	Haptoglobin	[236 to 251]	VVLHPNYSQVDIGLIK	K,L	VVLHPN[N-Glycosylation:H6N5F2 on N]YSQVDIGLIK	1	4073.83	51.5733	0	[b2+1, b4+1, (b7-2076.75)+1, (b10-2076.75)+1, (b11-1873.67)+1, (b11-1930.69)+1, (b11-2076.75)+1, (b11-2196.79)+1, (b12-1930.69)+1, (b12-2076.75)+1, (b13-2076.75)+1, (b14-2076.75)+1, (b15-2076.75)+1];[y1+1, y2+1, y3+1, y4+1, y5+1, y6+1, y7+1, y9+1, y10+1, (y12-1711.62)+1, (y12-1873.67)+1, (y12-1930.69)+1, (y12-2076.75)+1, (y12-2196.79)+1];[(M0-2279.83)+1, (M0-2196.79)+2, (M0-2076.75)+1, (M0-1930.6…	[b2+1:199.14403, b4+1:449.28746, (b7-2076.75)+1:1026.52136, (b10-2076.75)+1:1340.68494, (b11-1873.67)+1:1658.78687, (b11-1930.69)+1:1601.77820, (b11-2076.75)+1:1455.71220, (b11-2196.79)+1:1335.65857, (b12-1930.69)+1:1714.84326, (b12-2076.75)+1:1568.78967, (b13-2076.75)+1:1625.79810, (b14-2076.75)+1:1738.89709, (b15-2076.75)+1:1851.98035];[y1+1:147.11273, y2+1:260.19754, y3+1:373.28024, y4+1:430.3…	[b2+1:-0.00008, b4+1:0.00038, (b7-2076.75)+1:-0.00411, (b10-2076.75)+1:0.00045, (b11-1873.67)+1:-0.00394, (b11-1930.69)+1:0.00886, (b11-2076.75)+1:0.00077, (b11-2196.79)+1:-0.01168, (b12-1930.69)+1:-0.01015, (b12-2076.75)+1:-0.00582, (b13-2076.75)+1:-0.01886, (b14-2076.75)+1:-0.00393, (b15-2076.75)+1:-0.00474];[y1+1:-0.00007, y2+1:0.00067, y3+1:-0.00069, y4+1:0.00086, y5+1:0.00102, y6+1:0.00171, …	[b2+1:-0.39, b4+1:0.85, (b7-2076.75)+1:-4.01, (b10-2076.75)+1:0.33, (b11-1873.67)+1:-2.38, (b11-1930.69)+1:5.53, (b11-2076.75)+1:0.53, (b11-2196.79)+1:-8.75, (b12-1930.69)+1:-5.92, (b12-2076.75)+1:-3.71, (b13-2076.75)+1:-11.61, (b14-2076.75)+1:-2.26, (b15-2076.75)+1:-2.56];[y1+1:-0.49, y2+1:2.59, y3+1:-1.85, y4+1:2.00, y5+1:1.88, y6+1:2.61, y7+1:0.64, y9+1:-9.33, y10+1:-2.91, (y12-1711.62)+1:-10.…	[b2+1:3688, b4+1:42017, (b7-2076.75)+1:3772, (b10-2076.75)+1:6414, (b11-1873.67)+1:3562, (b11-1930.69)+1:5367, (b11-2076.75)+1:11621, (b11-2196.79)+1:5943, (b12-1930.69)+1:2667, (b12-2076.75)+1:8303, (b13-2076.75)+1:6653, (b14-2076.75)+1:6088, (b15-2076.75)+1:9746];[y1+1:4834, y2+1:6301, y3+1:5146, y4+1:20225, y5+1:52052, y6+1:12574, y7+1:3262, y9+1:10791, y10+1:3933, (y12-1711.62)+1:3275, (y12-1…	51	T	0	0	0	27.0397	16.1059	8.42767	2279.83	H6N5F2	19.5749
D:\GlycoData\Hech-EThcD\EThcD-4000\raw\20190307_L1_Ag6_Zhu00015_SA_TestGly_4000_01.raw	21960	78.7504	21934	1002.93	4	4007.68	P02788	Homo sapiens	Lactotransferrin	[485 to 503]	TAGWNIPMGLLFNQTGSCK	R,F	TAGWNIPMGLLFN[N-Glycosylation:H5N4A1 on N]QTGSC[Common Fixed:Carbamidomethyl on C]K	2	4007.68	51.5655	0	[b2+1, b3+1, b4+1, b5+1, b6+1, b7+1, b8+1, b9+1, b10+1, b11+1, b12+1];[y1+1, y2+1, y3+1, y4+1, y5+1, y6+1, (y7-1507.52)+1, (y7-1710.60)+1, (y7-1830.64)+1, (y8-1345.47)+1, (y8-1507.52)+1, (y8-1710.60)+1, (y9-1345.47)+1, (y9-1507.52)+1, (y9-1710.60)+1, (y10-1710.60)+1, (y11-1507.52)+1, (y11-1710.60)+1, (y11-1830.64)+1, (y12-1710.60)+1, (y13-1345.47)+1, (y13-1507.52)+1, (y13-1710.60)+1, (y13-1830.64…	[b2+1:173.09203, b3+1:230.11345, b4+1:416.19325, b5+1:530.23627, b6+1:643.32056, b7+1:740.37408, b8+1:871.41403, b9+1:928.43604, b10+1:1041.51669, b11+1:1154.60260, b12+1:1301.67065];[y1+1:147.11302, y2+1:307.14349, y3+1:394.17606, y4+1:451.19678, y5+1:552.24527, y6+1:680.30341, (y7-1507.52)+1:1200.50061, (y7-1710.60)+1:997.42687, (y7-1830.64)+1:877.38153, (y8-1345.47)+1:1509.63660, (y8-1507.52)+…	[b2+1:-0.00004, b3+1:-0.00008, b4+1:0.00041, b5+1:0.00049, b6+1:0.00072, b7+1:0.00148, b8+1:0.00094, b9+1:0.00149, b10+1:-0.00193, b11+1:-0.00008, b12+1:-0.00044];[y1+1:0.00022, y2+1:0.00004, y3+1:0.00057, y4+1:-0.00017, y5+1:0.00064, y6+1:0.00020, (y7-1507.52)+1:-0.00426, (y7-1710.60)+1:0.00137, (y7-1830.64)+1:-0.00279, (y8-1345.47)+1:0.01049, (y8-1507.52)+1:0.00533, (y8-1710.60)+1:0.00006, (y9-…	[b2+1:-0.25, b3+1:-0.36, b4+1:0.98, b5+1:0.93, b6+1:1.12, b7+1:2.01, b8+1:1.08, b9+1:1.60, b10+1:-1.85, b11+1:-0.07, b12+1:-0.34];[y1+1:1.49, y2+1:0.13, y3+1:1.46, y4+1:-0.37, y5+1:1.17, y6+1:0.30, (y7-1507.52)+1:-3.55, (y7-1710.60)+1:1.38, (y7-1830.64)+1:-3.18, (y8-1345.47)+1:6.96, (y8-1507.52)+1:3.96, (y8-1710.60)+1:0.06, (y9-1345.47)+1:12.67, (y9-1507.52)+1:2.09, (y9-1710.60)+1:-0.64, (y10-171…	[b2+1:4354, b3+1:6903, b4+1:21012, b5+1:53069, b6+1:183706, b7+1:6156, b8+1:12872, b9+1:9737, b10+1:21006, b11+1:13277, b12+1:11313];[y1+1:3162, y2+1:11862, y3+1:10469, y4+1:28252, y5+1:27932, y6+1:16697, (y7-1507.52)+1:2677, (y7-1710.60)+1:27308, (y7-1830.64)+1:2587, (y8-1345.47)+1:6468, (y8-1507.52)+1:4331, (y8-1710.60)+1:30378, (y9-1345.47)+1:3191, (y9-1507.52)+1:4274, (y9-1710.60)+1:33631, (y…	51	T	0	0	0	38.0972	3.01854	10.4498	1913.68	H5N4A1	19.5213
D:\GlycoData\Hech-EThcD\EThcD-4000\raw\20190307_L1_Ag6_Zhu00015_SA_TestGly_4000_01.raw	12972	48.7222	12950	1375.91	3	4124.7	P25311	Homo sapiens	Zinc-alpha-2-glycoprotein	[103 to 120]	DIVEYYNDSNGSHVLQGR	K,F	DIVEYYNDSN[N-Glycosylation:H5N4A1F1 on N]GSHVLQGR	1	4124.69	51.5607	0	[b2+1, b3+1, b4+1, b5+1, b6+1, b8+1, (b13-1856.66)+1, (b14-1710.60)+1, (b14-1856.66)+1, (b15-1856.66)+1];[y1+1, y2+1, y3+1, y4+1, y5+1, y6+1, y7+1, y8+1, (y9-1653.58)+1, (y10-1710.60)+1, (y10-1856.66)+1, (y11-1653.58)+1, (y11-1856.66)+1, (y12-1653.58)+1, (y12-1710.60)+1, (y12-1856.66)+1, (y13-1856.66)+1, (y14-1856.66)+2, (y15-1856.66)+1, (y16-1856.66)+1];[(M0-2059.73)+1, (M0-1976.70)+2, (M0-1856.…	[b2+1:229.11853, b3+1:328.18701, b4+1:457.22983, b5+1:620.29364, b6+1:783.35770, b8+1:1012.42727, (b13-1856.66)+1:1697.68433, (b14-1710.60)+1:1942.83789, (b14-1856.66)+1:1796.75574, (b15-1856.66)+1:1909.84863];[y1+1:175.11913, y2+1:232.14046, y3+1:360.19925, y4+1:473.28383, y5+1:572.35139, y6+1:709.41205, y7+1:796.44165, y8+1:853.46422, (y9-1653.58)+1:1373.64771, (y10-1710.60)+1:1403.68054, (y10-…	[b2+1:0.00025, b3+1:0.00031, b4+1:0.00054, b5+1:0.00102, b6+1:0.00175, b8+1:0.00145, (b13-1856.66)+1:-0.00822, (b14-1710.60)+1:0.01902, (b14-1856.66)+1:-0.00522, (b15-1856.66)+1:0.00361];[y1+1:0.00017, y2+1:0.00004, y3+1:0.00026, y4+1:0.00078, y5+1:-0.00008, y6+1:0.00166, y7+1:-0.00076, y8+1:0.00035, (y9-1653.58)+1:-0.01784, (y10-1710.60)+1:0.00443, (y10-1856.66)+1:-0.00553, (y11-1653.58)+1:0.011…	[b2+1:1.08, b3+1:0.96, b4+1:1.18, b5+1:1.65, b6+1:2.24, b8+1:1.44, (b13-1856.66)+1:-4.85, (b14-1710.60)+1:9.79, (b14-1856.66)+1:-2.91, (b15-1856.66)+1:1.89];[y1+1:0.99, y2+1:0.18, y3+1:0.71, y4+1:1.65, y5+1:-0.14, y6+1:2.35, y7+1:-0.96, y8+1:0.41, (y9-1653.58)+1:-12.99, (y10-1710.60)+1:3.16, (y10-1856.66)+1:-4.40, (y11-1653.58)+1:7.04, (y11-1856.66)+1:4.89, (y12-1653.58)+1:4.49, (y12-1710.60)+1:-…	[b2+1:20916, b3+1:15225, b4+1:35325, b5+1:22405, b6+1:16068, b8+1:13437, (b13-1856.66)+1:5820, (b14-1710.60)+1:6816, (b14-1856.66)+1:12444, (b15-1856.66)+1:4910];[y1+1:10943, y2+1:38514, y3+1:39515, y4+1:97609, y5+1:34505, y6+1:36314, y7+1:12403, y8+1:31364, (y9-1653.58)+1:5883, (y10-1710.60)+1:5649, (y10-1856.66)+1:26851, (y11-1653.58)+1:4484, (y11-1856.66)+1:8945, (y12-1653.58)+1:4344, (y12-171…	51	T	0	0	0	30.0485	11.0998	10.4124	2059.73	H5N4A1F1	20.2793
D:\GlycoData\Hech-EThcD\EThcD-4000\raw\20190307_L1_Ag6_Zhu00015_SA_TestGly_2000_02.raw	6706	26.9531	6686	937.14	4	3744.53	P47710	Homo sapiens	Alpha-S1-casein	[66 to 82]	DTRNESTQNCVVAEPEK	K,M	DTRN[N-Glycosylation:H5N4F1 on N]ESTQNC[Common Fixed:Carbamidomethyl on C]VVAEPEK	2	3744.53	51.5395	0	[(b5-1565.56)+1, (b7-1216.42)+1, (b7-1419.50)+1, (b7-1565.56)+1, (b8-1362.48)+1, (b8-1565.56)+1, (b9-1565.56)+1, (b10-1565.56)+1, (b11-1362.48)+1, (b12-1565.56)+1, (b13-1362.48)+1, (b13-1565.56)+1, (b14-1419.50)+1, (b14-1565.56)+1, (b14-1685.60)+1];[y1+1, y2+1, y3+1, y4+1, y5+1, y6+1, y7+1, y8+1, y9+1, y10+1, y12+1, (y14-1419.50)+1, (y14-1565.56)+1, (y14-1685.60)+1, (y16-1362.48)+2, (y16-1565.56)…	[(b5-1565.56)+1:819.35028, (b7-1216.42)+1:1356.59155, (b7-1419.50)+1:1153.50378, (b7-1565.56)+1:1007.44159, (b8-1362.48)+1:1338.57947, (b8-1565.56)+1:1135.50842, (b9-1565.56)+1:1249.52881, (b10-1565.56)+1:1409.58484, (b11-1362.48)+1:1711.70166, (b12-1565.56)+1:1607.69357, (b13-1362.48)+1:1881.80371, (b13-1565.56)+1:1678.73792, (b14-1419.50)+1:1953.83643, (b14-1565.56)+1:1807.77628, (b14-1685.60)+…	[(b5-1565.56)+1:0.00238, (b7-1216.42)+1:0.02667, (b7-1419.50)+1:0.01827, (b7-1565.56)+1:0.01398, (b8-1362.48)+1:0.01391, (b8-1565.56)+1:0.02224, (b9-1565.56)+1:-0.00030, (b10-1565.56)+1:0.02508, (b11-1362.48)+1:-0.00588, (b12-1565.56)+1:-0.00302, (b13-1362.48)+1:-0.00936, (b13-1565.56)+1:0.00421, (b14-1419.50)+1:0.00222, (b14-1565.56)+1:-0.00001, (b14-1685.60)+1:-0.00428];[y1+1:0.00019, y2+1:0.00…	[(b5-1565.56)+1:2.91, (b7-1216.42)+1:19.67, (b7-1419.50)+1:15.85, (b7-1565.56)+1:13.89, (b8-1362.48)+1:10.40, (b8-1565.56)+1:19.60, (b9-1565.56)+1:-0.24, (b10-1565.56)+1:17.80, (b11-1362.48)+1:-3.44, (b12-1565.56)+1:-1.88, (b13-1362.48)+1:-4.98, (b13-1565.56)+1:2.51, (b14-1419.50)+1:1.14, (b14-1565.56)+1:-0.01, (b14-1685.60)+1:-2.54];[y1+1:1.28, y2+1:1.32, y3+1:1.77, y4+1:0.45, y5+1:2.42, y6+1:2.…	[(b5-1565.56)+1:38366, (b7-1216.42)+1:60645, (b7-1419.50)+1:21613, (b7-1565.56)+1:16836, (b8-1362.48)+1:35528, (b8-1565.56)+1:101237, (b9-1565.56)+1:32846, (b10-1565.56)+1:69268, (b11-1362.48)+1:38695, (b12-1565.56)+1:148391, (b13-1362.48)+1:37340, (b13-1565.56)+1:87233, (b14-1419.50)+1:80239, (b14-1565.56)+1:422395, (b14-1685.60)+1:24628];[y1+1:67050, y2+1:48734, y3+1:1714256, y4+1:269817, y5+1:…	51	T	0	0	0	31.0449	12.1665	8.32818	1768.64	H5N4F1	21.394
D:\GlycoData\Hech-EThcD\EThcD-4000\raw\20190307_L1_Ag6_Zhu00015_SA_TestGly_2000_02.raw	17892	62.5703	17867	1153.18	3	3456.53	P01833	Homo sapiens	Polymeric immunoglobulin receptor	[466 to 479]	VPGNVTAVLGETLK	K,V	VPGN[N-Glycosylation:H5N4A1F1 on N]VTAVLGETLK	1	3456.53	51.5369	0	[b2+1, (b4-1856.66)+1, (b4-1976.70)+1, (b5-1856.66)+1, (b5-1976.70)+1, (b7-1856.66)+1, (b8-1856.66)+1, (b8-1976.70)+1, (b9-1491.52)+1, (b9-1856.66)+1, (b10-1856.66)+1, (b11-1856.66)+1, (b11-1976.70)+1, (b12-1856.66)+1, (b13-1856.66)+1, (b13-1976.70)+1];[y1+1, y2+1, y3+1, y4+1, y5+1, y6+1, y7+1, y8+1, y9+1, y10+1, (y11-1653.58)+1, (y11-1856.66)+1, (y12-1653.58)+1, (y12-1710.60)+1, (y12-1856.66)+1,…	[b2+1:197.12875, (b4-1856.66)+1:571.27264, (b4-1976.70)+1:451.23239, (b5-1856.66)+1:670.34363, (b5-1976.70)+1:550.30133, (b7-1856.66)+1:842.43079, (b8-1856.66)+1:941.49469, (b8-1976.70)+1:821.45294, (b9-1491.52)+1:1419.73010, (b9-1856.66)+1:1054.57971, (b10-1856.66)+1:1111.61035, (b11-1856.66)+1:1240.63690, (b11-1976.70)+1:1120.60046, (b12-1856.66)+1:1341.69250, (b13-1856.66)+1:1454.77551, (b13-1…	[b2+1:0.00030, (b4-1856.66)+1:0.00043, (b4-1976.70)+1:0.00136, (b5-1856.66)+1:0.00300, (b5-1976.70)+1:0.00188, (b7-1856.66)+1:0.00536, (b8-1856.66)+1:0.00085, (b8-1976.70)+1:0.00029, (b9-1491.52)+1:0.02001, (b9-1856.66)+1:0.00181, (b10-1856.66)+1:0.01099, (b11-1856.66)+1:-0.00506, (b11-1976.70)+1:-0.00031, (b12-1856.66)+1:0.00287, (b13-1856.66)+1:0.00181, (b13-1976.70)+1:-0.00315];[y1+1:0.00016, …	[b2+1:1.53, (b4-1856.66)+1:0.75, (b4-1976.70)+1:3.01, (b5-1856.66)+1:4.48, (b5-1976.70)+1:3.42, (b7-1856.66)+1:6.38, (b8-1856.66)+1:0.91, (b8-1976.70)+1:0.35, (b9-1491.52)+1:14.11, (b9-1856.66)+1:1.72, (b10-1856.66)+1:9.89, (b11-1856.66)+1:-4.08, (b11-1976.70)+1:-0.28, (b12-1856.66)+1:2.14, (b13-1856.66)+1:1.25, (b13-1976.70)+1:-2.36];[y1+1:1.07, y2+1:1.30, y3+1:1.50, y4+1:-0.37, y5+1:1.88, y6+1:…	[b2+1:3308, (b4-1856.66)+1:10842, (b4-1976.70)+1:4629, (b5-1856.66)+1:7621, (b5-1976.70)+1:2686, (b7-1856.66)+1:12782, (b8-1856.66)+1:18238, (b8-1976.70)+1:6815, (b9-1491.52)+1:3646, (b9-1856.66)+1:18877, (b10-1856.66)+1:3894, (b11-1856.66)+1:19421, (b11-1976.70)+1:10200, (b12-1856.66)+1:10281, (b13-1856.66)+1:16585, (b13-1976.70)+1:4150];[y1+1:6215, y2+1:5783, y3+1:11862, y4+1:3691, y5+1:36470, …	51	T	0	0	0	34.0326	7.05234	10.4519	2059.73	H5N4A1F1	21.3703
D:\GlycoData\Hech-EThcD\EThcD-4000\raw\20190307_L1_Ag6_Zhu00015_SA_TestGly_2000_01.raw	16581	58.793	16557	964.443	4	3853.74	P00738	Homo sapiens	Haptoglobin	[236 to 251]	VVLHPNYSQVDIGLIK	K,L	VVLHPN[N-Glycosylation:H5N4A1F1 on N]YSQVDIGLIK	1	3853.74	51.5164	0	[b2+1, b3+1, b4+1, (b7-1856.66)+1, (b10-1856.66)+1, (b11-1491.52)+1, (b11-1710.60)+1, (b11-1856.66)+1, (b11-1976.70)+1, (b12-1856.66)+1, (b13-1856.66)+1, (b14-1856.66)+1, (b15-1856.66)+1];[y1+1, y2+1, y3+1, y4+1, y5+1, y6+1, y7+1, y9+1, y10+1, (y12-1491.52)+1, (y12-1653.58)+1, (y12-1710.60)+1, (y12-1856.66)+1, (y12-1976.70)+1];[(M0-2059.73)+1, (M0-1976.70)+2, (M0-1856.66)+2, (M0-1710.60)+2, (M0-1…	[b2+1:199.14397, b3+1:312.22824, b4+1:449.28740, (b7-1856.66)+1:1026.51953, (b10-1856.66)+1:1340.68713, (b11-1491.52)+1:1820.83069, (b11-1710.60)+1:1601.76135, (b11-1856.66)+1:1455.70837, (b11-1976.70)+1:1335.66809, (b12-1856.66)+1:1568.79649, (b13-1856.66)+1:1625.80908, (b14-1856.66)+1:1738.89368, (b15-1856.66)+1:1851.98240];[y1+1:147.11267, y2+1:260.19690, y3+1:373.28174, y4+1:430.30243, y5+1:5…	[b2+1:-0.00014, b3+1:0.00007, b4+1:0.00032, (b7-1856.66)+1:-0.00594, (b10-1856.66)+1:0.00264, (b11-1491.52)+1:-0.01293, (b11-1710.60)+1:-0.00799, (b11-1856.66)+1:-0.00306, (b11-1976.70)+1:-0.00216, (b12-1856.66)+1:0.00099, (b13-1856.66)+1:-0.00788, (b14-1856.66)+1:-0.00735, (b15-1856.66)+1:-0.00269];[y1+1:-0.00013, y2+1:0.00003, y3+1:0.00081, y4+1:0.00004, y5+1:0.00032, y6+1:0.00000, y7+1:-0.0017…	[b2+1:-0.69, b3+1:0.23, b4+1:0.72, (b7-1856.66)+1:-5.79, (b10-1856.66)+1:1.97, (b11-1491.52)+1:-7.11, (b11-1710.60)+1:-4.99, (b11-1856.66)+1:-2.10, (b11-1976.70)+1:-1.62, (b12-1856.66)+1:0.63, (b13-1856.66)+1:-4.85, (b14-1856.66)+1:-4.23, (b15-1856.66)+1:-1.45];[y1+1:-0.91, y2+1:0.12, y3+1:2.17, y4+1:0.08, y5+1:0.59, y6+1:0.01, y7+1:-2.35, y9+1:-15.05, y10+1:-6.03, (y12-1491.52)+1:-2.30, (y12-165…	[b2+1:2550, b3+1:4150, b4+1:57033, (b7-1856.66)+1:3716, (b10-1856.66)+1:4759, (b11-1491.52)+1:2825, (b11-1710.60)+1:5122, (b11-1856.66)+1:14497, (b11-1976.70)+1:3754, (b12-1856.66)+1:7308, (b13-1856.66)+1:6246, (b14-1856.66)+1:10928, (b15-1856.66)+1:9288];[y1+1:5014, y2+1:12691, y3+1:3527, y4+1:21649, y5+1:54558, y6+1:12740, y7+1:4051, y9+1:7516, y10+1:4492, (y12-1491.52)+1:4894, (y12-1653.58)+1:…	51	T	0	0	0	27.039	14.1314	10.346	2059.73	H5N4A1F1	22.4758
D:\GlycoData\Hech-EThcD\EThcD-4000\raw\20190307_L1_Ag6_Zhu00015_SA_TestGly_4000_01.raw	14973	55.2478	14956	1229.06	4	4912.2	P24821	Homo sapiens	Tenascin	[33 to 57]	RQSGVNATLPEENQPVVFNHVYNIK	K,L	RQSGVN[N-Glycosylation:H5N4A1F1 on N]ATLPEENQPVVFNHVYNIK	1	4912.19	51.5123	0	[b5+1, (b8-1653.58)+1, (b8-1856.66)+1, (b9-1491.52)+1, (b9-1653.58)+1, (b9-1710.60)+1, (b9-1856.66)+1, (b10-1491.52)+1, (b11-1710.60)+1, (b11-1856.66)+1, (b13-1507.52)+1, (b14-1856.66)+2, (b24-1507.52)+3, (b24-1710.60)+3, (b24-1856.66)+2];[y2+1, y3+1, y4+1, y5+1, y6+1, y7+1, y8+1, y9+1, y10+1, y11+2, y12+1, y13+1, y14+1, y15+1, y16+2];[(M0-2059.73)+2, (M0-1976.70)+2, (M0-1856.66)+2, (M0-1710.60)+…	[b5+1:528.28857, (b8-1653.58)+1:1220.55664, (b8-1856.66)+1:1017.50122, (b9-1491.52)+1:1495.71216, (b9-1653.58)+1:1333.66272, (b9-1710.60)+1:1276.63977, (b9-1856.66)+1:1130.58093, (b10-1491.52)+1:1592.79614, (b11-1710.60)+1:1502.76233, (b11-1856.66)+1:1356.65552, (b13-1507.52)+1:1948.91028, (b14-1856.66)+2:864.41475, (b24-1507.52)+3:1087.21316, (b24-1710.60)+3:1019.51962, (b24-1856.66)+2:1455.7229…	[b5+1:-0.00030, (b8-1653.58)+1:-0.01869, (b8-1856.66)+1:0.00526, (b9-1491.52)+1:-0.00006, (b9-1653.58)+1:0.00333, (b9-1710.60)+1:0.00184, (b9-1856.66)+1:0.00091, (b10-1491.52)+1:0.03116, (b11-1710.60)+1:0.02904, (b11-1856.66)+1:-0.01986, (b13-1507.52)+1:0.01210, (b14-1856.66)+2:0.00275, (b24-1507.52)+3:0.04959, (b24-1710.60)+3:0.04835, (b24-1856.66)+2:0.00064];[y2+1:0.00028, y3+1:-0.00026, y4+1:0…	[b5+1:-0.56, (b8-1653.58)+1:-15.33, (b8-1856.66)+1:5.17, (b9-1491.52)+1:-0.04, (b9-1653.58)+1:2.50, (b9-1710.60)+1:1.44, (b9-1856.66)+1:0.80, (b10-1491.52)+1:19.58, (b11-1710.60)+1:19.34, (b11-1856.66)+1:-14.65, (b13-1507.52)+1:6.21, (b14-1856.66)+2:1.59, (b24-1507.52)+3:15.22, (b24-1710.60)+3:15.82, (b24-1856.66)+2:0.22];[y2+1:1.06, y3+1:-0.70, y4+1:1.55, y5+1:2.18, y6+1:-1.65, y7+1:3.46, y8+1:-…	[b5+1:7732, (b8-1653.58)+1:3421, (b8-1856.66)+1:13137, (b9-1491.52)+1:6351, (b9-1653.58)+1:11857, (b9-1710.60)+1:9138, (b9-1856.66)+1:36779, (b10-1491.52)+1:4962, (b11-1710.60)+1:8283, (b11-1856.66)+1:4540, (b13-1507.52)+1:5315, (b14-1856.66)+2:9264, (b24-1507.52)+3:19692, (b24-1710.60)+3:32047, (b24-1856.66)+2:12656];[y2+1:5445, y3+1:4730, y4+1:15151, y5+1:9794, y6+1:10169, y7+1:15196, y8+1:2623…	51	T	0	0	0	30.0464	11.1111	10.3548	2059.73	H5N4A1F1	22.2105
D:\GlycoData\Hech-EThcD\EThcD-4000\raw\20190307_L1_Ag6_Zhu00015_SA_TestGly_4000_01.raw	12764	48.047	12744	1213.82	3	3638.44	P0C0L4|P0C0L5	Homo sapiens	Complement C4-A|Complement C4-B	[219 to 234]	FSDGLESNSSTQFEVK	R,K	FSDGLESN[N-Glycosylation:H9N2 on N]SSTQFEVK	1	3638.44	51.4656	0	[b2+1, b3+1, b4+1, b5+1, b6+1, b7+1, (b8-1661.55)+1, (b8-1781.60)+1, (b9-1781.60)+1, (b10-1781.60)+1, (b11-1458.48)+1, (b11-1661.55)+1, (b12-1661.55)+1, (b13-1661.55)+1, (b14-1661.55)+1, (b14-1781.60)+1, (b15-1661.55)+1];[y1+1, y2+1, y3+1, y4+1, y5+1, y6+1, y7+1, y8+1, (y9-1458.48)+1, (y9-1661.55)+1, (y9-1781.60)+1, (y10-1458.48)+1, (y10-1661.55)+1, (y10-1781.60)+1, (y11-1458.48)+1, (y11-1661.55)…	[b2+1:235.10791, b3+1:350.13470, b4+1:407.15804, b5+1:520.24117, b6+1:649.28395, b7+1:736.31555, (b8-1661.55)+1:1053.43811, (b8-1781.60)+1:933.41162, (b9-1781.60)+1:1020.43280, (b10-1781.60)+1:1107.45630, (b11-1458.48)+1:1531.63489, (b11-1661.55)+1:1328.54675, (b12-1661.55)+1:1456.61340, (b13-1661.55)+1:1603.68018, (b14-1661.55)+1:1732.72498, (b14-1781.60)+1:1612.67773, (b15-1661.55)+1:1831.79123…	[b2+1:0.00019, b3+1:0.00004, b4+1:0.00192, b5+1:0.00098, b6+1:0.00117, b7+1:0.00074, (b8-1661.55)+1:0.00100, (b8-1781.60)+1:0.01569, (b9-1781.60)+1:0.00484, (b10-1781.60)+1:-0.00369, (b11-1458.48)+1:0.00667, (b11-1661.55)+1:-0.00209, (b12-1661.55)+1:0.00598, (b13-1661.55)+1:0.00434, (b14-1661.55)+1:0.00655, (b14-1781.60)+1:0.00049, (b15-1661.55)+1:0.00439];[y1+1:0.00003, y2+1:0.00041, y3+1:0.0004…	[b2+1:0.82, b3+1:0.12, b4+1:4.73, b5+1:1.89, b6+1:1.80, b7+1:1.01, (b8-1661.55)+1:0.95, (b8-1781.60)+1:16.83, (b9-1781.60)+1:4.75, (b10-1781.60)+1:-3.33, (b11-1458.48)+1:4.36, (b11-1661.55)+1:-1.57, (b12-1661.55)+1:4.11, (b13-1661.55)+1:2.71, (b14-1661.55)+1:3.78, (b14-1781.60)+1:0.30, (b15-1661.55)+1:2.40];[y1+1:0.24, y2+1:1.69, y3+1:1.22, y4+1:2.17, y5+1:1.57, y6+1:1.49, y7+1:1.28, y8+1:0.78, (…	[b2+1:92342, b3+1:128554, b4+1:200833, b5+1:359332, b6+1:418508, b7+1:167438, (b8-1661.55)+1:74224, (b8-1781.60)+1:134803, (b9-1781.60)+1:32305, (b10-1781.60)+1:48283, (b11-1458.48)+1:40770, (b11-1661.55)+1:32885, (b12-1661.55)+1:53081, (b13-1661.55)+1:60667, (b14-1661.55)+1:80205, (b14-1781.60)+1:77503, (b15-1661.55)+1:94827];[y1+1:359040, y2+1:578227, y3+1:411139, y4+1:721991, y5+1:372955, y6+1…	51	T	0	0	0	39.1283	4.07027	8.26701	1864.63	H9N2	14.2201
D:\GlycoData\Hech-EThcD\EThcD-4000\raw\20190307_L1_Ag6_Zhu00015_SA_TestGly_4000_02.raw	15241	55.9181	15222	1211.89	3	3632.64	P01024	Homo sapiens	Complement C3	[74 to 94]	TVLTPATNHMGNVTFTIPANR	K,E	TVLTPATNHMGN[N-Glycosylation:H6N2 on N]VTFTIPANR	1	3632.63	51.4192	0	[b2+1, b3+1, b4+1, b9+1, b10+1, b11+1, (b12-1175.40)+1, (b13-1175.40)+1, (b14-1175.40)+1, (b15-1175.40)+1, (b16-1175.40)+1, (b17-1175.40)+1];[y1+1, y2+1, y3+1, y4+1, y5+1, y6+1, y7+1, y8+1, y9+1, (y10-1175.40)+1, (y11-810.26)+1, (y11-1175.40)+1, (y12-810.26)+1, (y12-1175.40)+1, (y13-810.26)+2, (y13-1175.40)+1, (y14-1175.40)+1, (y15-1175.40)+1, (y17-810.26)+2, (y17-972.32)+2, (y17-1175.40)+2, (y17…	[b2+1:201.12378, b3+1:314.20767, b4+1:415.25574, b9+1:935.49430, b10+1:1066.53369, b11+1:1123.55969, (b12-1175.40)+1:1440.67943, (b13-1175.40)+1:1539.74985, (b14-1175.40)+1:1640.79749, (b15-1175.40)+1:1787.85624, (b16-1175.40)+1:1888.90173, (b17-1175.40)+1:2001.98929];[y1+1:175.11913, y2+1:289.16229, y3+1:360.19901, y4+1:457.25192, y5+1:570.33728, y6+1:671.38448, y7+1:818.45202, y8+1:919.50049, y…	[b2+1:0.00041, b3+1:0.00024, b4+1:0.00063, b9+1:-0.00021, b10+1:-0.00130, b11+1:0.00324, (b12-1175.40)+1:0.00068, (b13-1175.40)+1:0.00269, (b14-1175.40)+1:0.00264, (b15-1175.40)+1:-0.00702, (b16-1175.40)+1:-0.00920, (b17-1175.40)+1:-0.00571];[y1+1:0.00017, y2+1:0.00041, y3+1:0.00001, y4+1:0.00017, y5+1:0.00146, y6+1:0.00098, y7+1:0.00010, y8+1:0.00090, y9+1:-0.00160, (y10-1175.40)+1:0.00745, (y11…	[b2+1:2.05, b3+1:0.76, b4+1:1.52, b9+1:-0.23, b10+1:-1.22, b11+1:2.88, (b12-1175.40)+1:0.47, (b13-1175.40)+1:1.74, (b14-1175.40)+1:1.61, (b15-1175.40)+1:-3.93, (b16-1175.40)+1:-4.88, (b17-1175.40)+1:-2.85];[y1+1:0.99, y2+1:1.43, y3+1:0.03, y4+1:0.37, y5+1:2.56, y6+1:1.46, y7+1:0.12, y8+1:0.98, y9+1:-1.57, (y10-1175.40)+1:5.58, (y11-810.26)+1:-6.72, (y11-1175.40)+1:-2.61, (y12-810.26)+1:9.16, (y12…	[b2+1:64421, b3+1:40460, b4+1:32955, b9+1:16593, b10+1:18125, b11+1:9491, (b12-1175.40)+1:6375, (b13-1175.40)+1:15022, (b14-1175.40)+1:6839, (b15-1175.40)+1:6344, (b16-1175.40)+1:10692, (b17-1175.40)+1:23313];[y1+1:12459, y2+1:6674, y3+1:6785, y4+1:244463, y5+1:33609, y6+1:38029, y7+1:37071, y8+1:59331, y9+1:19441, (y10-1175.40)+1:6203, (y11-810.26)+1:4995, (y11-1175.40)+1:32349, (y12-810.26)+1:1…	51	T	0	0	0	36.1539	7.10793	8.15737	1378.48	H6N2	15.8198
D:\GlycoData\Hech-EThcD\EThcD-4000\raw\20190307_L1_Ag6_Zhu00015_SA_TestGly_4000_02.raw	9415	36.856	9392	1253.18	3	3756.52	P01833	Homo sapiens	Polymeric immunoglobulin receptor	[498 to 515]	WNNTGCQALPSQDEGPSK	K,A	WN[N-Glycosylation:H5N4F1 on N]NTGC[Common Fixed:Carbamidomethyl on C]QALPSQDEGPSK	2	3756.51	50.61	0	[(b2-1200.43)+1, (b2-1565.56)+1, (b3-1216.42)+1, (b3-1565.56)+1, (b3-1685.60)+1, (b4-1565.56)+1, (b5-1216.42)+1, (b5-1565.56)+1, (b7-1565.56)+1, (b8-1565.56)+1, (b8-1685.60)+1, (b9-1362.48)+1, (b9-1565.56)+1, (b12-1565.56)+1, (b13-1565.56)+1, (b14-1565.56)+1, (b15-1565.56)+1, (b17-1216.42)+2, (b17-1419.50)+2];[y1+1, y3+1, y4+1, y5+1, y6+1, y7+1, y8+1, y9+1, y10+1, y11+1, y12+1, y13+1, y14+1, y15+…	[(b2-1200.43)+1:869.34686, (b2-1565.56)+1:504.20999, (b3-1216.42)+1:967.38483, (b3-1565.56)+1:618.25415, (b3-1685.60)+1:498.20978, (b4-1565.56)+1:719.29974, (b5-1216.42)+1:1125.48071, (b5-1565.56)+1:776.32037, (b7-1565.56)+1:1064.40417, (b8-1565.56)+1:1135.45129, (b8-1685.60)+1:1015.40918, (b9-1362.48)+1:1451.60974, (b9-1565.56)+1:1248.52935, (b12-1565.56)+1:1560.67456, (b13-1565.56)+1:1675.69580…	[(b2-1200.43)+1:0.00579, (b2-1565.56)+1:0.00110, (b3-1216.42)+1:-0.00427, (b3-1565.56)+1:0.00234, (b3-1685.60)+1:-0.00086, (b4-1565.56)+1:0.00025, (b5-1216.42)+1:0.02248, (b5-1565.56)+1:-0.00058, (b7-1565.56)+1:-0.00601, (b8-1565.56)+1:0.00400, (b8-1685.60)+1:0.00306, (b9-1362.48)+1:-0.00099, (b9-1565.56)+1:-0.00201, (b12-1565.56)+1:-0.00017, (b13-1565.56)+1:-0.00587, (b14-1565.56)+1:0.00036, (b1…	[(b2-1200.43)+1:6.66, (b2-1565.56)+1:2.20, (b3-1216.42)+1:-4.42, (b3-1565.56)+1:3.78, (b3-1685.60)+1:-1.72, (b4-1565.56)+1:0.35, (b5-1216.42)+1:19.99, (b5-1565.56)+1:-0.75, (b7-1565.56)+1:-5.65, (b8-1565.56)+1:3.52, (b8-1685.60)+1:3.02, (b9-1362.48)+1:-0.68, (b9-1565.56)+1:-1.61, (b12-1565.56)+1:-0.11, (b13-1565.56)+1:-3.51, (b14-1565.56)+1:0.20, (b15-1565.56)+1:-1.43, (b17-1216.42)+2:18.16, (b17…	[(b2-1200.43)+1:2232, (b2-1565.56)+1:11820, (b3-1216.42)+1:2364, (b3-1565.56)+1:3835, (b3-1685.60)+1:4236, (b4-1565.56)+1:8915, (b5-1216.42)+1:3342, (b5-1565.56)+1:3093, (b7-1565.56)+1:6622, (b8-1565.56)+1:11255, (b8-1685.60)+1:3668, (b9-1362.48)+1:4216, (b9-1565.56)+1:38890, (b12-1565.56)+1:4442, (b13-1565.56)+1:15821, (b14-1565.56)+1:9242, (b15-1565.56)+1:4112, (b17-1216.42)+2:29631, (b17-1419.…	50	T	0	0	0	35.1372	7.02622	8.44658	1768.64	H5N4F1	15.5605
D:\GlycoData\Hech-EThcD\EThcD-4000\raw\20190307_L1_Ag6_Zhu00015_SA_TestGly_2000_01.raw	15960	56.8017	15940	1237.24	3	3708.7	P00738	Homo sapiens	Haptoglobin	[236 to 251]	VVLHPNYSQVDIGLIK	K,L	VVLHPN[N-Glycosylation:H5N4F2 on N]YSQVDIGLIK	1	3708.7	50.5928	0	[b2+1, b4+1, (b7-1711.62)+1, (b9-1711.62)+1, (b10-1711.62)+1, (b11-1346.49)+1, (b11-1508.54)+1, (b11-1711.62)+1, (b11-1831.66)+1, (b12-1711.62)+1, (b13-1711.62)+1, (b14-1711.62)+1, (b15-1711.62)+1];[y1+1, y2+1, y3+1, y4+1, y5+1, y6+1, y7+1, y8+1, y9+1, (y12-1346.49)+1, (y12-1508.54)+1, (y12-1565.56)+1, (y12-1711.62)+1, (y12-1831.66)+1];[(M0-1914.70)+1, (M0-1831.66)+2, (M0-1711.62)+2, (M0-1565.56)…	[b2+1:199.14429, b4+1:449.28728, (b7-1711.62)+1:1026.50977, (b9-1711.62)+1:1241.60852, (b10-1711.62)+1:1340.68323, (b11-1346.49)+1:1820.85034, (b11-1508.54)+1:1658.78162, (b11-1711.62)+1:1455.71423, (b11-1831.66)+1:1335.66223, (b12-1711.62)+1:1568.79614, (b13-1711.62)+1:1625.81445, (b14-1711.62)+1:1738.89585, (b15-1711.62)+1:1851.97339];[y1+1:147.11282, y2+1:260.19687, y3+1:373.28210, y4+1:430.30…	[b2+1:0.00018, b4+1:0.00020, (b7-1711.62)+1:-0.01570, (b9-1711.62)+1:-0.00756, (b10-1711.62)+1:-0.00126, (b11-1346.49)+1:0.00672, (b11-1508.54)+1:-0.00919, (b11-1711.62)+1:0.00280, (b11-1831.66)+1:-0.00802, (b12-1711.62)+1:0.00065, (b13-1711.62)+1:-0.00251, (b14-1711.62)+1:-0.00517, (b15-1711.62)+1:-0.01170];[y1+1:0.00002, y2+1:0.00000, y3+1:0.00117, y4+1:-0.00007, y5+1:0.00047, y6+1:0.00151, y7+…	[b2+1:0.92, b4+1:0.44, (b7-1711.62)+1:-15.31, (b9-1711.62)+1:-6.09, (b10-1711.62)+1:-0.94, (b11-1346.49)+1:3.69, (b11-1508.54)+1:-5.54, (b11-1711.62)+1:1.93, (b11-1831.66)+1:-6.01, (b12-1711.62)+1:0.41, (b13-1711.62)+1:-1.54, (b14-1711.62)+1:-2.98, (b15-1711.62)+1:-6.32];[y1+1:0.13, y2+1:0.00, y3+1:3.15, y4+1:-0.17, y5+1:0.87, y6+1:2.30, y7+1:6.69, y8+1:-0.95, y9+1:-17.56, (y12-1346.49)+1:-5.49, …	[b2+1:3203, b4+1:63302, (b7-1711.62)+1:5303, (b9-1711.62)+1:5109, (b10-1711.62)+1:5234, (b11-1346.49)+1:4407, (b11-1508.54)+1:5401, (b11-1711.62)+1:17625, (b11-1831.66)+1:3645, (b12-1711.62)+1:7684, (b13-1711.62)+1:6911, (b14-1711.62)+1:11302, (b15-1711.62)+1:13089];[y1+1:9056, y2+1:16920, y3+1:7832, y4+1:30708, y5+1:58157, y6+1:15155, y7+1:5529, y8+1:3558, y9+1:10540, (y12-1346.49)+1:7949, (y12-…	50	T	0	0	0	27.0539	15.1185	8.42042	1914.7	H5N4F2	22.1474
D:\GlycoData\Hech-EThcD\EThcD-4000\raw\20190307_L1_Ag6_Zhu00015_SA_TestGly_4000_02.raw	9739	37.9484	9717	1012.91	4	4047.61	P01833	Homo sapiens	Polymeric immunoglobulin receptor	[498 to 515]	WNNTGCQALPSQDEGPSK	K,A	WN[N-Glycosylation:H5N4A1F1 on N]NTGC[Common Fixed:Carbamidomethyl on C]QALPSQDEGPSK	2	4047.6	50.5826	0	[(b2-1856.66)+1, (b3-1507.52)+1, (b3-1856.66)+1, (b3-1976.70)+1, (b4-1856.66)+1, (b5-1507.52)+1, (b6-1856.66)+1, (b7-1856.66)+1, (b8-1856.66)+1, (b8-1976.70)+1, (b9-1653.58)+1, (b9-1856.66)+1, (b12-1856.66)+1, (b13-1856.66)+1, (b13-1976.70)+1, (b14-1856.66)+1, (b15-1856.66)+1, (b17-1507.52)+2, (b17-1710.60)+1];[y1+1, y3+1, y4+1, y5+1, y6+1, y7+1, y8+1, y9+1, y10+1, y11+1, y12+1, y13+1, y14+1, y15…	[(b2-1856.66)+1:504.20938, (b3-1507.52)+1:967.39093, (b3-1856.66)+1:618.25208, (b3-1976.70)+1:498.20947, (b4-1856.66)+1:719.29974, (b5-1507.52)+1:1125.47546, (b6-1856.66)+1:936.34460, (b7-1856.66)+1:1064.41174, (b8-1856.66)+1:1135.44922, (b8-1976.70)+1:1015.39954, (b9-1653.58)+1:1451.60242, (b9-1856.66)+1:1248.52884, (b12-1856.66)+1:1560.66968, (b13-1856.66)+1:1675.69299, (b13-1976.70)+1:1555.666…	[(b2-1856.66)+1:0.00049, (b3-1507.52)+1:0.00184, (b3-1856.66)+1:0.00026, (b3-1976.70)+1:-0.00116, (b4-1856.66)+1:0.00025, (b5-1507.52)+1:0.01723, (b6-1856.66)+1:-0.00700, (b7-1856.66)+1:0.00156, (b8-1856.66)+1:0.00192, (b8-1976.70)+1:-0.00658, (b9-1653.58)+1:-0.00831, (b9-1856.66)+1:-0.00252, (b12-1856.66)+1:-0.00505, (b13-1856.66)+1:-0.00868, (b13-1976.70)+1:0.00625, (b14-1856.66)+1:0.00720, (b1…	[(b2-1856.66)+1:0.98, (b3-1507.52)+1:1.90, (b3-1856.66)+1:0.42, (b3-1976.70)+1:-2.34, (b4-1856.66)+1:0.35, (b5-1507.52)+1:15.32, (b6-1856.66)+1:-7.48, (b7-1856.66)+1:1.47, (b8-1856.66)+1:1.69, (b8-1976.70)+1:-6.49, (b9-1653.58)+1:-5.73, (b9-1856.66)+1:-2.02, (b12-1856.66)+1:-3.24, (b13-1856.66)+1:-5.18, (b13-1976.70)+1:4.02, (b14-1856.66)+1:3.99, (b15-1856.66)+1:-2.48, (b17-1507.52)+2:19.07, (b17…	[(b2-1856.66)+1:13657, (b3-1507.52)+1:2903, (b3-1856.66)+1:5239, (b3-1976.70)+1:4576, (b4-1856.66)+1:11569, (b5-1507.52)+1:6866, (b6-1856.66)+1:3291, (b7-1856.66)+1:5902, (b8-1856.66)+1:18136, (b8-1976.70)+1:5360, (b9-1653.58)+1:4266, (b9-1856.66)+1:42249, (b12-1856.66)+1:3024, (b13-1856.66)+1:7523, (b13-1976.70)+1:2728, (b14-1856.66)+1:5099, (b15-1856.66)+1:3102, (b17-1507.52)+2:36193, (b17-1710…	50	T	0	0	0	35.1295	5.02459	10.4285	2059.73	H5N4A1F1	20.5203
D:\GlycoData\Hech-EThcD\EThcD-4000\raw\20190307_L1_Ag6_Zhu00015_SA_TestGly_4000_01.raw	17921	65.1643	17902	1580.38	3	4738.12	P00738|P00739	Homo sapiens	Haptoglobin|Haptoglobin-related protein		MVSHHNLTTGATLINEQWLLTTAK	K,N	MVSHHN[N-Glycosylation:H5N4A1F1 on N]LTTGATLINEQWLLTTAK	1	4738.12	50.5809	0	[b4+1, b5+1, (b6-1856.66)+1, (b7-1856.66)+1, (b8-1856.66)+1, (b9-1856.66)+1, (b11-1856.66)+1, (b13-1856.66)+1, (b14-1856.66)+1, (b17-1856.66)+1, (b19-1856.66)+2, (b21-1856.66)+2, (b23-1507.52)+2, (b23-1710.60)+2];[y2+1, y3+1, y4+1, y5+1, y6+1, y7+1, y8+1, y9+1, y10+1, y11+1, y12+1, y13+1, y14+1, y15+1, y16+1, y17+1, y18+1];[(M0-2059.73)+2, (M0-1976.70)+2, (M0-1856.66)+2, (M0-1710.60)+2, (M0-1653.…	[b4+1:455.20749, b5+1:592.26646, (b6-1856.66)+1:909.39343, (b7-1856.66)+1:1022.47759, (b8-1856.66)+1:1123.50928, (b9-1856.66)+1:1224.58154, (b11-1856.66)+1:1352.64380, (b13-1856.66)+1:1566.76819, (b14-1856.66)+1:1679.83728, (b17-1856.66)+1:2050.97510, (b19-1856.66)+2:1175.57947, (b21-1856.66)+2:1282.66100, (b23-1507.52)+2:1543.28088, (b23-1710.60)+2:1441.74013];[y2+1:218.15007, y3+1:319.19693, y4…	[b4+1:0.00037, b5+1:0.00043, (b6-1856.66)+1:0.00511, (b7-1856.66)+1:0.00521, (b8-1856.66)+1:-0.01079, (b9-1856.66)+1:0.01380, (b11-1856.66)+1:0.01748, (b13-1856.66)+1:0.01012, (b14-1856.66)+1:-0.00485, (b17-1856.66)+1:-0.01113, (b19-1856.66)+2:0.00205, (b21-1856.66)+2:0.03338, (b23-1507.52)+2:0.05107, (b23-1710.60)+2:0.04893];[y2+1:0.00015, y3+1:-0.00067, y4+1:0.00058, y5+1:0.00132, y6+1:0.00034,…	[b4+1:0.82, b5+1:0.73, (b6-1856.66)+1:5.62, (b7-1856.66)+1:5.10, (b8-1856.66)+1:-9.61, (b9-1856.66)+1:11.28, (b11-1856.66)+1:12.93, (b13-1856.66)+1:6.46, (b14-1856.66)+1:-2.89, (b17-1856.66)+1:-5.43, (b19-1856.66)+2:0.87, (b21-1856.66)+2:13.02, (b23-1507.52)+2:16.56, (b23-1710.60)+2:16.98];[y2+1:0.70, y3+1:-2.09, y4+1:1.38, y5+1:2.47, y6+1:0.53, y7+1:0.56, y8+1:2.52, y9+1:-0.91, y10+1:1.72, y11+1…	[b4+1:5701, b5+1:16779, (b6-1856.66)+1:5559, (b7-1856.66)+1:7560, (b8-1856.66)+1:2482, (b9-1856.66)+1:2918, (b11-1856.66)+1:3969, (b13-1856.66)+1:3970, (b14-1856.66)+1:10190, (b17-1856.66)+1:3564, (b19-1856.66)+2:6526, (b21-1856.66)+2:6780, (b23-1507.52)+2:80770, (b23-1710.60)+2:356957];[y2+1:2045, y3+1:2896, y4+1:23120, y5+1:22046, y6+1:15203, y7+1:12743, y8+1:12547, y9+1:5360, y10+1:28908, y11+…	50	T	0	0	0	31.1113	9.12397	10.3456	2059.73	H5N4A1F1	20.7461
D:\GlycoData\Hech-EThcD\EThcD-4000\raw\20190307_L1_Ag6_Zhu00015_SA_TestGly_4000_02.raw	14817	54.5338	14787	1157.24	4	4624.95	P01876	Homo sapiens	Ig alpha-1 chain C region	[332 to 353]	LAGKPTHVNVSVVMAEVDGTCY	R,-	LAGKPTHVN[N-Glycosylation:H5N5A1F1 on N]VSVVM[Common Variable:Oxidation on M]AEVDGTC[Common Fixed:Carbamidomethyl on C]Y	3	4624.94	50.5776	0	[b4+1, b6+1, b7+1, b8+1, (b9-1856.66)+1, (b10-1856.66)+1, (b10-2059.73)+1, (b11-2059.73)+1, (b12-1856.66)+1, (b12-2059.73)+1, (b13-1710.60)+1, (b13-2059.73)+1, (b14-1856.66)+1, (b14-2059.73)+1, (b15-2059.73)+1, (b16-2059.73)+1, (b17-1710.60)+1, (b17-2059.73)+2, (b18-1856.66)+2, (b18-2059.73)+2, (b19-1913.68)+2, (b20-2059.73)+2, (b21-2059.73)+2];[y1+1, y2+1, y3+1, y4+1, y5+1, y6+1, y7+1, y8+1, y9+…	[b4+1:370.24588, b6+1:568.34363, b7+1:705.40704, b8+1:804.47326, (b9-1856.66)+1:1324.67139, (b10-1856.66)+1:1423.73706, (b10-2059.73)+1:1220.66248, (b11-2059.73)+1:1307.69800, (b12-1856.66)+1:1609.83862, (b12-2059.73)+1:1406.76302, (b13-1710.60)+1:1854.93896, (b13-2059.73)+1:1505.83036, (b14-1856.66)+1:1855.92957, (b14-2059.73)+1:1652.86853, (b15-2059.73)+1:1723.89355, (b16-2059.73)+1:1852.93469,…	[b4+1:0.00100, b6+1:-0.00170, b7+1:0.00281, b8+1:0.00061, (b9-1856.66)+1:-0.00293, (b10-1856.66)+1:-0.00567, (b10-2059.73)+1:-0.00088, (b11-2059.73)+1:0.00261, (b12-1856.66)+1:-0.00455, (b12-2059.73)+1:-0.00078, (b13-1710.60)+1:-0.03053, (b13-2059.73)+1:-0.00186, (b14-1856.66)+1:-0.01742, (b14-2059.73)+1:0.00091, (b15-2059.73)+1:-0.01118, (b16-2059.73)+1:-0.01263, (b17-1710.60)+1:-0.00629, (b17-2…	[b4+1:2.71, b6+1:-2.99, b7+1:3.99, b8+1:0.75, (b9-1856.66)+1:-2.21, (b10-1856.66)+1:-3.99, (b10-2059.73)+1:-0.73, (b11-2059.73)+1:2.00, (b12-1856.66)+1:-2.83, (b12-2059.73)+1:-0.56, (b13-1710.60)+1:-16.47, (b13-2059.73)+1:-1.24, (b14-1856.66)+1:-9.39, (b14-2059.73)+1:0.55, (b15-2059.73)+1:-6.49, (b16-2059.73)+1:-6.82, (b17-1710.60)+1:-2.73, (b17-2059.73)+2:-0.60, (b18-1856.66)+2:0.14, (b18-2059.7…	[b4+1:7356, b6+1:4995, b7+1:11173, b8+1:26547, (b9-1856.66)+1:3967, (b10-1856.66)+1:4110, (b10-2059.73)+1:13645, (b11-2059.73)+1:5436, (b12-1856.66)+1:8613, (b12-2059.73)+1:15748, (b13-1710.60)+1:4733, (b13-2059.73)+1:16934, (b14-1856.66)+1:3929, (b14-2059.73)+1:10534, (b15-2059.73)+1:7402, (b16-2059.73)+1:6011, (b17-1710.60)+1:3833, (b17-2059.73)+2:10831, (b18-1856.66)+2:17790, (b18-2059.73)+2:3…	50	T	0	0	0	35.0531	6.06073	9.46377	2262.81	H5N5A1F1	16.9218
D:\GlycoData\Hech-EThcD\EThcD-4000\raw\20190307_L1_Ag6_Zhu00015_SA_TestGly_4000_02.raw	16581	60.4608	16567	1250.56	3	3748.65	P01833	Homo sapiens	Polymeric immunoglobulin receptor	[466 to 479]	VPGNVTAVLGETLK	K,V	VPGN[N-Glycosylation:H5N4A1F3 on N]VTAVLGETLK	1	3748.64	50.5661	0	[b2+1, (b4-2148.77)+1, (b5-2148.77)+1, (b6-2148.77)+1, (b7-2148.77)+1, (b7-2268.81)+1, (b8-2148.77)+1, (b9-2148.77)+1, (b11-2148.77)+1, (b11-2268.81)+1, (b12-2148.77)+1, (b13-2148.77)+1];[y1+1, y2+1, y3+1, y4+1, y5+1, y6+1, y7+1, y8+1, y9+1, y10+1, (y11-1945.69)+1, (y11-2148.77)+1, (y12-1945.69)+1, (y12-2002.71)+1, (y12-2148.77)+1, (y13-2148.77)+1];[(M0-2351.85)+1, (M0-2268.81)+1, (M0-2148.77)+1,…	[b2+1:197.12886, (b4-2148.77)+1:571.27246, (b5-2148.77)+1:670.33948, (b6-2148.77)+1:771.38977, (b7-2148.77)+1:842.43073, (b7-2268.81)+1:722.39056, (b8-2148.77)+1:941.49487, (b9-2148.77)+1:1054.57861, (b11-2148.77)+1:1240.64258, (b11-2268.81)+1:1120.60156, (b12-2148.77)+1:1341.68774, (b13-2148.77)+1:1454.77417];[y1+1:147.11292, y2+1:260.19800, y3+1:361.24527, y4+1:490.28622, y5+1:547.30978, y6+1:6…	[b2+1:0.00041, (b4-2148.77)+1:0.00025, (b5-2148.77)+1:-0.00115, (b6-2148.77)+1:0.00146, (b7-2148.77)+1:0.00530, (b7-2268.81)+1:0.00632, (b8-2148.77)+1:0.00104, (b9-2148.77)+1:0.00071, (b11-2148.77)+1:0.00062, (b11-2268.81)+1:0.00079, (b12-2148.77)+1:-0.00189, (b13-2148.77)+1:0.00047];[y1+1:0.00011, y2+1:0.00113, y3+1:0.00072, y4+1:-0.00092, y5+1:0.00118, y6+1:0.00136, y7+1:0.00111, y8+1:0.00387, …	[b2+1:2.07, (b4-2148.77)+1:0.43, (b5-2148.77)+1:-1.72, (b6-2148.77)+1:1.90, (b7-2148.77)+1:6.30, (b7-2268.81)+1:8.76, (b8-2148.77)+1:1.10, (b9-2148.77)+1:0.68, (b11-2148.77)+1:0.50, (b11-2268.81)+1:0.70, (b12-2148.77)+1:-1.41, (b13-2148.77)+1:0.32];[y1+1:0.76, y2+1:4.36, y3+1:2.01, y4+1:-1.87, y5+1:2.16, y6+1:2.06, y7+1:1.46, y8+1:4.66, y9+1:0.52, y10+1:1.51, (y11-1945.69)+1:0.76, (y11-2148.77)+1…	[b2+1:5723, (b4-2148.77)+1:7983, (b5-2148.77)+1:12346, (b6-2148.77)+1:5674, (b7-2148.77)+1:15533, (b7-2268.81)+1:7136, (b8-2148.77)+1:32319, (b9-2148.77)+1:26712, (b11-2148.77)+1:22405, (b11-2268.81)+1:17068, (b12-2148.77)+1:16655, (b13-2148.77)+1:29676];[y1+1:5843, y2+1:4582, y3+1:16911, y4+1:5600, y5+1:54380, y6+1:66037, y7+1:52631, y8+1:41973, y9+1:108533, y10+1:34458, (y11-1945.69)+1:10288, (…	50	T	0	0	0	28.0243	12.1033	10.4385	2351.85	H5N4A1F3	19.0935
D:\GlycoData\Hech-EThcD\EThcD-4000\raw\20190307_L1_Ag6_Zhu00015_SA_TestGly_2000_02.raw	6931	27.6768	6899	1443.59	3	4327.74	P47710	Homo sapiens	Alpha-S1-casein	[66 to 82]	DTRNESTQNCVVAEPEK	K,M	DTRN[N-Glycosylation:H5N4A1F3 on N]ESTQNC[Common Fixed:Carbamidomethyl on C]VVAEPEK	2	4327.74	50.5605	1	[(b5-2268.81)+1, (b7-2002.71)+1, (b8-2148.77)+1, (b10-2148.77)+1, (b11-1783.64)+1, (b12-2148.77)+1, (b13-2148.77)+1, (b14-2002.71)+1, (b14-2148.77)+1, (b16-1799.63)+2];[y1+1, y2+1, y3+1, y4+1, y5+1, y6+1, y7+1, y8+1, y9+1, y10+1, y12+1, y13+1, (y14-2002.71)+1, (y14-2148.77)+1];[(M0-2351.85)+1, (M0-2268.81)+2, (M0-2148.77)+2, (M0-2002.71)+2, (M0-1945.69)+2, (M0-1799.63)+2, (M0-1783.64)+2, (M0-1637…	[(b5-2268.81)+1:699.31622, (b7-2002.71)+1:1153.50146, (b8-2148.77)+1:1135.50403, (b10-2148.77)+1:1409.58325, (b11-1783.64)+1:1873.76794, (b12-2148.77)+1:1607.69189, (b13-2148.77)+1:1678.73694, (b14-2002.71)+1:1953.83154, (b14-2148.77)+1:1807.77238, (b16-1799.63)+2:1192.03112];[y1+1:147.11272, y2+1:276.15530, y3+1:373.20838, y4+1:502.25181, y5+1:573.28831, y6+1:672.35729, y7+1:771.42444, y8+1:931.…	[(b5-2268.81)+1:0.00950, (b7-2002.71)+1:0.01595, (b8-2148.77)+1:0.01784, (b10-2148.77)+1:0.02349, (b11-1783.64)+1:0.00758, (b12-2148.77)+1:-0.00469, (b13-2148.77)+1:0.00324, (b14-2002.71)+1:-0.00266, (b14-2148.77)+1:-0.00392, (b16-1799.63)+2:0.04604];[y1+1:-0.00009, y2+1:-0.00009, y3+1:0.00022, y4+1:0.00105, y5+1:0.00044, y6+1:0.00100, y7+1:-0.00026, y8+1:-0.00130, y9+1:-0.00169, y10+1:-0.00399, …	[(b5-2268.81)+1:13.61, (b7-2002.71)+1:13.84, (b8-2148.77)+1:15.73, (b10-2148.77)+1:16.68, (b11-1783.64)+1:4.05, (b12-2148.77)+1:-2.92, (b13-2148.77)+1:1.93, (b14-2002.71)+1:-1.36, (b14-2148.77)+1:-2.17, (b16-1799.63)+2:19.33];[y1+1:-0.60, y2+1:-0.34, y3+1:0.60, y4+1:2.10, y5+1:0.77, y6+1:1.50, y7+1:-0.33, y8+1:-1.40, y9+1:-1.62, y10+1:-3.41, y12+1:-1.41, y13+1:-2.42, (y14-2002.71)+1:-14.24, (y14-…	[(b5-2268.81)+1:3018, (b7-2002.71)+1:4487, (b8-2148.77)+1:4113, (b10-2148.77)+1:3701, (b11-1783.64)+1:5800, (b12-2148.77)+1:5255, (b13-2148.77)+1:5819, (b14-2002.71)+1:6504, (b14-2148.77)+1:27180, (b16-1799.63)+2:114895];[y1+1:6091, y2+1:3696, y3+1:132895, y4+1:21805, y5+1:41713, y6+1:28196, y7+1:5651, y8+1:6093, y9+1:9057, y10+1:3955, y12+1:9628, y13+1:2654, (y14-2002.71)+1:6504, (y14-2148.77)+1…	50	T	0	0	0	24.0441	16.1448	10.3717	2351.85	H5N4A1F3	16.8567
D:\GlycoData\Hech-EThcD\EThcD-4000\raw\20190307_L1_Ag6_Zhu00015_SA_TestGly_2000_01.raw	13195	48.1046	13179	1160.23	4	4636.88	P0C0L4|P0C0L5	Homo sapiens	Complement C4-A|Complement C4-B	[219 to 234]	FSDGLESNSSTQFEVK	R,K	FSDGLESN[N-Glycosylation:H6N5A1F4 on N]SSTQFEVK	1	4636.85	50.556	0	[b2+1, b3+1, b4+1, b5+1, b6+1, b7+1, (b8-2310.82)+1, (b8-2659.96)+1, (b8-2780.00)+1, (b10-2780.00)+1, (b11-2456.88)+1, (b12-2659.96)+1, (b13-2659.96)+1, (b14-2659.96)+1, (b14-2780.00)+1, (b15-2659.96)+1];[y1+1, y2+1, y3+1, y4+1, y5+1, y6+1, y7+1, y8+1, (y9-2659.96)+1, (y10-2456.88)+1, (y10-2659.96)+1, (y10-2780.00)+1, (y11-2294.83)+1, (y11-2659.96)+1, (y11-2780.00)+1, (y12-2456.88)+1, (y12-2659.9…	[b2+1:235.10789, b3+1:350.13455, b4+1:407.15878, b5+1:520.24050, b6+1:649.28404, b7+1:736.31500, (b8-2310.82)+1:1402.58691, (b8-2659.96)+1:1053.44421, (b8-2780.00)+1:933.41058, (b10-2780.00)+1:1107.45837, (b11-2456.88)+1:1531.63281, (b12-2659.96)+1:1456.60693, (b13-2659.96)+1:1603.67786, (b14-2659.96)+1:1732.72278, (b14-2780.00)+1:1612.68286, (b15-2659.96)+1:1831.77283];[y1+1:147.11279, y2+1:246.…	[b2+1:0.00018, b3+1:-0.00011, b4+1:0.00266, b5+1:0.00031, b6+1:0.00126, b7+1:0.00019, (b8-2310.82)+1:0.01253, (b8-2659.96)+1:0.00711, (b8-2780.00)+1:0.01466, (b10-2780.00)+1:-0.00161, (b11-2456.88)+1:0.00460, (b12-2659.96)+1:-0.00049, (b13-2659.96)+1:0.00202, (b14-2659.96)+1:0.00435, (b14-2780.00)+1:0.00561, (b15-2659.96)+1:-0.01401];[y1+1:-0.00001, y2+1:0.00063, y3+1:0.00037, y4+1:0.00116, y5+1:…	[b2+1:0.75, b3+1:-0.31, b4+1:6.54, b5+1:0.60, b6+1:1.94, b7+1:0.26, (b8-2310.82)+1:8.94, (b8-2659.96)+1:6.75, (b8-2780.00)+1:15.72, (b10-2780.00)+1:-1.46, (b11-2456.88)+1:3.00, (b12-2659.96)+1:-0.34, (b13-2659.96)+1:1.26, (b14-2659.96)+1:2.51, (b14-2780.00)+1:3.48, (b15-2659.96)+1:-7.66];[y1+1:-0.08, y2+1:2.56, y3+1:0.99, y4+1:2.23, y5+1:3.22, y6+1:1.74, y7+1:1.81, y8+1:0.81, (y9-2659.96)+1:-1.15…	[b2+1:18546, b3+1:20603, b4+1:38345, b5+1:61164, b6+1:66353, b7+1:21492, (b8-2310.82)+1:8424, (b8-2659.96)+1:8854, (b8-2780.00)+1:13805, (b10-2780.00)+1:8731, (b11-2456.88)+1:9461, (b12-2659.96)+1:10126, (b13-2659.96)+1:11679, (b14-2659.96)+1:12294, (b14-2780.00)+1:15599, (b15-2659.96)+1:9884];[y1+1:52154, y2+1:73276, y3+1:73314, y4+1:124536, y5+1:48106, y6+1:75073, y7+1:96700, y8+1:155289, (y9-2…	50	T	0	0	0	37.1739	3.06195	10.3202	2863.04	H6N5A1F4	14.5396
D:\GlycoData\Hech-EThcD\EThcD-4000\raw\20190307_L1_Ag6_Zhu00015_SA_TestGly_2000_02.raw	6637	26.7274	6619	973.655	4	3890.59	P47710	Homo sapiens	Alpha-S1-casein	[66 to 82]	DTRNESTQNCVVAEPEK	K,M	DTRN[N-Glycosylation:H5N4F2 on N]ESTQNC[Common Fixed:Carbamidomethyl on C]VVAEPEK	2	3890.59	50.5502	0	[b3+1, (b5-1711.62)+1, (b7-1362.48)+1, (b10-1711.62)+1, (b12-1565.56)+1, (b12-1711.62)+1, (b13-1711.62)+1, (b14-1565.56)+1, (b14-1711.62)+1, (b16-1362.48)+2];[y1+1, y2+1, y3+1, y4+1, y5+1, y6+1, y7+1, y8+1, y9+1, y10+1, y12+1, y13+1, (y14-1565.56)+1, (y14-1711.62)+1, (y16-1508.54)+2, (y16-1711.62)+2];[(M0-1914.70)+1, (M0-1831.66)+2, (M0-1711.62)+2, (M0-1565.56)+2, (M0-1508.54)+2, (M0-1362.48)+2, …	[b3+1:373.18481, (b5-1711.62)+1:819.35004, (b7-1362.48)+1:1356.58472, (b10-1711.62)+1:1409.58459, (b12-1565.56)+1:1753.75098, (b12-1711.62)+1:1607.69621, (b13-1711.62)+1:1678.73340, (b14-1565.56)+1:1953.82556, (b14-1711.62)+1:1807.77317, (b16-1362.48)+2:1192.03112];[y1+1:147.11279, y2+1:276.15573, y3+1:373.20850, y4+1:502.25134, y5+1:573.28817, y6+1:672.35704, y7+1:771.42560, y8+1:931.45685, y9+1…	[b3+1:0.00181, (b5-1711.62)+1:0.00214, (b7-1362.48)+1:0.01983, (b10-1711.62)+1:0.02483, (b12-1565.56)+1:-0.00352, (b12-1711.62)+1:-0.00038, (b13-1711.62)+1:-0.00030, (b14-1565.56)+1:-0.00864, (b14-1711.62)+1:-0.00312, (b16-1362.48)+2:0.04603];[y1+1:-0.00001, y2+1:0.00033, y3+1:0.00033, y4+1:0.00059, y5+1:0.00030, y6+1:0.00076, y7+1:0.00090, y8+1:0.00150, y9+1:-0.00059, y10+1:0.00028, y12+1:-0.004…	[b3+1:4.85, (b5-1711.62)+1:2.61, (b7-1362.48)+1:14.63, (b10-1711.62)+1:17.63, (b12-1565.56)+1:-2.01, (b12-1711.62)+1:-0.24, (b13-1711.62)+1:-0.18, (b14-1565.56)+1:-4.43, (b14-1711.62)+1:-1.73, (b16-1362.48)+2:19.32];[y1+1:-0.08, y2+1:1.21, y3+1:0.90, y4+1:1.17, y5+1:0.52, y6+1:1.13, y7+1:1.17, y8+1:1.62, y9+1:-0.57, y10+1:0.24, y12+1:-3.65, y13+1:-18.08, (y14-1565.56)+1:-17.31, (y14-1711.62)+1:-1…	[b3+1:9443, (b5-1711.62)+1:4099, (b7-1362.48)+1:6814, (b10-1711.62)+1:8528, (b12-1565.56)+1:6124, (b12-1711.62)+1:26463, (b13-1711.62)+1:13890, (b14-1565.56)+1:15267, (b14-1711.62)+1:58039, (b16-1362.48)+2:268709];[y1+1:8566, y2+1:3015, y3+1:227668, y4+1:41507, y5+1:78731, y6+1:45258, y7+1:11850, y8+1:15220, y9+1:11618, y10+1:6323, y12+1:11827, y13+1:8331, (y14-1565.56)+1:15267, (y14-1711.62)+1:5…	50	T	0	0	0	26.052	16.1666	8.33159	1914.7	H5N4F2	20.5689
D:\GlycoData\Hech-EThcD\EThcD-4000\raw\20190307_L1_Ag6_Zhu00015_SA_TestGly_4000_02.raw	16775	61.0987	16748	1056.15	3	3165.43	P01833	Homo sapiens	Polymeric immunoglobulin receptor	[466 to 479]	VPGNVTAVLGETLK	K,V	VPGN[N-Glycosylation:H5N4F1 on N]VTAVLGETLK	1	3165.43	50.5433	0	[b2+1, (b4-1565.56)+1, (b5-1565.56)+1, (b5-1685.60)+1, (b7-1565.56)+1, (b7-1685.60)+1, (b8-1565.56)+1, (b8-1685.60)+1, (b9-1565.56)+1, (b10-1565.56)+1, (b11-1565.56)+1, (b11-1685.60)+1, (b12-1565.56)+1, (b13-1565.56)+1, (b13-1685.60)+1];[y1+1, y2+1, y3+1, y5+1, y6+1, y7+1, y8+1, y9+1, y10+1, (y11-1362.48)+1, (y12-1200.43)+1, (y12-1362.48)+1, (y12-1419.50)+1, (y12-1565.56)+1, (y13-1565.56)+2];[(M0…	[b2+1:197.12958, (b4-1565.56)+1:571.27362, (b5-1565.56)+1:670.34222, (b5-1685.60)+1:550.29639, (b7-1565.56)+1:842.42737, (b7-1685.60)+1:722.38879, (b8-1565.56)+1:941.49533, (b8-1685.60)+1:821.45282, (b9-1565.56)+1:1054.58169, (b10-1565.56)+1:1111.60437, (b11-1565.56)+1:1240.64456, (b11-1685.60)+1:1120.60327, (b12-1565.56)+1:1341.69995, (b13-1565.56)+1:1454.77185, (b13-1685.60)+1:1334.74817];[y1+1…	[b2+1:0.00112, (b4-1565.56)+1:0.00141, (b5-1565.56)+1:0.00159, (b5-1685.60)+1:-0.00306, (b7-1565.56)+1:0.00195, (b7-1685.60)+1:0.00455, (b8-1565.56)+1:0.00150, (b8-1685.60)+1:0.00016, (b9-1565.56)+1:0.00379, (b10-1565.56)+1:0.00501, (b11-1565.56)+1:0.00260, (b11-1685.60)+1:0.00250, (b12-1565.56)+1:0.01032, (b13-1565.56)+1:-0.00185, (b13-1685.60)+1:0.01565];[y1+1:0.00005, y2+1:0.00049, y3+1:0.0002…	[b2+1:5.73, (b4-1565.56)+1:2.46, (b5-1565.56)+1:2.38, (b5-1685.60)+1:-5.58, (b7-1565.56)+1:2.31, (b7-1685.60)+1:6.31, (b8-1565.56)+1:1.59, (b8-1685.60)+1:0.20, (b9-1565.56)+1:3.60, (b10-1565.56)+1:4.51, (b11-1565.56)+1:2.10, (b11-1685.60)+1:2.23, (b12-1565.56)+1:7.69, (b13-1565.56)+1:-1.27, (b13-1685.60)+1:11.73];[y1+1:0.34, y2+1:1.89, y3+1:0.57, y5+1:0.59, y6+1:1.60, y7+1:3.28, y8+1:2.82, y9+1:2…	[b2+1:2579, (b4-1565.56)+1:7846, (b5-1565.56)+1:5403, (b5-1685.60)+1:2157, (b7-1565.56)+1:7824, (b7-1685.60)+1:4153, (b8-1565.56)+1:17004, (b8-1685.60)+1:2243, (b9-1565.56)+1:13497, (b10-1565.56)+1:3330, (b11-1565.56)+1:13480, (b11-1685.60)+1:8352, (b12-1565.56)+1:5515, (b13-1565.56)+1:12308, (b13-1685.60)+1:3011];[y1+1:3896, y2+1:4939, y3+1:7678, y5+1:24607, y6+1:40376, y7+1:25493, y8+1:26395, y…	50	T	0	0	0	30.0448	12.0552	8.44328	1768.64	H5N4F1	24.9704
D:\GlycoData\Hech-EThcD\EThcD-4000\raw\20190307_L1_Ag6_Zhu00015_SA_TestGly_2000_02.raw	9022	34.6221	9001	1174.17	3	3519.48	P04114	Homo sapiens	Apolipoprotein B-100	[3405 to 3419]	FVEGSHNSTVSLTTK	K,N	FVEGSHN[N-Glycosylation:H5N4A1 on N]STVSLTTK	1	3519.48	50.5424	0	[b2+1, b3+1, b4+1, b6+1, (b7-1710.60)+1, (b8-1710.60)+1, (b8-1830.64)+1, (b9-1710.60)+1, (b10-1507.52)+1, (b10-1710.60)+1, (b11-1710.60)+1, (b12-1507.52)+1, (b12-1710.60)+1, (b12-1830.64)+1, (b13-1710.60)+1, (b13-1830.64)+1, (b14-1710.60)+1];[y1+1, y2+1, y3+1, y4+1, y5+1, y6+1, y7+1, y8+1, (y9-1507.52)+1, (y9-1710.60)+1, (y10-1710.60)+1, (y12-1710.60)+1, (y13-1507.52)+1, (y13-1710.60)+2, (y13-183…	[b2+1:247.14427, b3+1:376.18442, b4+1:433.20779, b6+1:657.29950, (b7-1710.60)+1:974.42365, (b8-1710.60)+1:1061.47058, (b8-1830.64)+1:941.41339, (b9-1710.60)+1:1162.50464, (b10-1507.52)+1:1464.66577, (b10-1710.60)+1:1261.57110, (b11-1710.60)+1:1348.60254, (b12-1507.52)+1:1664.78064, (b12-1710.60)+1:1461.68946, (b12-1830.64)+1:1341.64160, (b13-1710.60)+1:1562.74008, (b13-1830.64)+1:1442.70605, (b14…	[b2+1:0.00017, b3+1:-0.00228, b4+1:-0.00037, b6+1:0.00040, (b7-1710.60)+1:0.00225, (b8-1710.60)+1:0.01715, (b8-1830.64)+1:0.00114, (b9-1710.60)+1:0.00353, (b10-1507.52)+1:0.01688, (b10-1710.60)+1:0.00158, (b11-1710.60)+1:0.00099, (b12-1507.52)+1:0.01566, (b12-1710.60)+1:0.00385, (b12-1830.64)+1:-0.00283, (b13-1710.60)+1:0.00679, (b13-1830.64)+1:0.01394, (b14-1710.60)+1:0.00992];[y1+1:-0.00009, y2…	[b2+1:0.68, b3+1:-6.08, b4+1:-0.85, b6+1:0.61, (b7-1710.60)+1:2.31, (b8-1710.60)+1:16.18, (b8-1830.64)+1:1.22, (b9-1710.60)+1:3.04, (b10-1507.52)+1:11.53, (b10-1710.60)+1:1.26, (b11-1710.60)+1:0.74, (b12-1507.52)+1:9.41, (b12-1710.60)+1:2.64, (b12-1830.64)+1:-2.11, (b13-1710.60)+1:4.35, (b13-1830.64)+1:9.67, (b14-1710.60)+1:5.97];[y1+1:-0.60, y2+1:0.22, y3+1:0.70, y4+1:2.87, y5+1:1.55, y6+1:0.99,…	[b2+1:7702, b3+1:5283, b4+1:4413, b6+1:19516, (b7-1710.60)+1:16373, (b8-1710.60)+1:12854, (b8-1830.64)+1:7076, (b9-1710.60)+1:15768, (b10-1507.52)+1:7708, (b10-1710.60)+1:52315, (b11-1710.60)+1:15156, (b12-1507.52)+1:13797, (b12-1710.60)+1:29341, (b12-1830.64)+1:9867, (b13-1710.60)+1:24729, (b13-1830.64)+1:7360, (b14-1710.60)+1:16275];[y1+1:6986, y2+1:26827, y3+1:42453, y4+1:20437, y5+1:58569, y6…	50	T	0	0	0	32.0297	8.09566	10.417	1913.68	H5N4A1	24.4916
D:\GlycoData\Hech-EThcD\EThcD-4000\raw\20190307_L1_Ag6_Zhu00015_SA_TestGly_4000_01.raw	14705	54.3895	14688	1246.16	3	3735.45	P22897	Homo sapiens	Macrophage mannose receptor 1	[1201 to 1213]	TAHCNESFYFLCK	K,R	TAHC[Common Fixed:Carbamidomethyl on C]N[N-Glycosylation:H5N4A1F1 on N]ESFYFLC[Common Fixed:Carbamidomethyl on C]K	3	3735.45	50.5398	0	[b3+1, (b6-1856.66)+1, (b8-1653.58)+1, (b8-1710.60)+1, (b8-1856.66)+1, (b9-1856.66)+1, (b10-1653.58)+1, (b10-1856.66)+1, (b10-1976.70)+1, (b11-1507.52)+1, (b11-1653.58)+1, (b11-1710.60)+1, (b11-1856.66)+1, (b11-1976.70)+1, (b12-1507.52)+1, (b12-1856.66)+1];[y1+1, y2+1, y3+1, y4+1, y5+1, y6+1, y7+1, y8+1, (y9-1507.52)+1, (y9-1856.66)+1, (y10-1710.60)+1, (y10-1856.66)+1, (y11-1856.66)+2, (y12-1976.…	[b3+1:310.15100, (b6-1856.66)+1:916.34656, (b8-1653.58)+1:1353.54370, (b8-1710.60)+1:1296.49817, (b8-1856.66)+1:1150.44753, (b9-1856.66)+1:1313.51042, (b10-1653.58)+1:1663.67920, (b10-1856.66)+1:1460.57667, (b10-1976.70)+1:1340.54700, (b11-1507.52)+1:1922.82068, (b11-1653.58)+1:1776.74792, (b11-1710.60)+1:1719.73438, (b11-1856.66)+1:1573.65926, (b11-1976.70)+1:1453.62561, (b12-1507.52)+1:2082.864…	[b3+1:0.00002, (b6-1856.66)+1:0.00004, (b8-1653.58)+1:0.01737, (b8-1710.60)+1:-0.00670, (b8-1856.66)+1:0.00057, (b9-1856.66)+1:0.00012, (b10-1653.58)+1:0.02112, (b10-1856.66)+1:-0.00203, (b10-1976.70)+1:0.00947, (b11-1507.52)+1:0.02063, (b11-1653.58)+1:0.00579, (b11-1710.60)+1:0.01370, (b11-1856.66)+1:-0.00351, (b11-1976.70)+1:0.00402, (b12-1507.52)+1:0.03392, (b12-1856.66)+1:0.00226];[y1+1:-0.00…	[b3+1:0.07, (b6-1856.66)+1:0.04, (b8-1653.58)+1:12.84, (b8-1710.60)+1:-5.17, (b8-1856.66)+1:0.49, (b9-1856.66)+1:0.09, (b10-1653.58)+1:12.71, (b10-1856.66)+1:-1.39, (b10-1976.70)+1:7.07, (b11-1507.52)+1:10.73, (b11-1653.58)+1:3.26, (b11-1710.60)+1:7.97, (b11-1856.66)+1:-2.23, (b11-1976.70)+1:2.77, (b12-1507.52)+1:16.29, (b12-1856.66)+1:1.31];[y1+1:-0.60, y2+1:-1.25, y3+1:-0.93, y4+1:-0.44, y5+1:-…	[b3+1:153127, (b6-1856.66)+1:46102, (b8-1653.58)+1:26654, (b8-1710.60)+1:20780, (b8-1856.66)+1:84419, (b9-1856.66)+1:146963, (b10-1653.58)+1:25144, (b10-1856.66)+1:165202, (b10-1976.70)+1:25097, (b11-1507.52)+1:54948, (b11-1653.58)+1:31260, (b11-1710.60)+1:20277, (b11-1856.66)+1:200993, (b11-1976.70)+1:26822, (b12-1507.52)+1:115012, (b12-1856.66)+1:56948];[y1+1:28000, y2+1:349843, y3+1:179929, y4…	50	T	0	0	0	30.0404	10.0749	10.4245	2059.73	H5N4A1F1	22.8289
D:\GlycoData\Hech-EThcD\EThcD-4000\raw\20190307_L1_Ag6_Zhu00015_SA_TestGly_4000_01.raw	16258	59.5844	16240	1236.9	3	3707.68	P00738	Homo sapiens	Haptoglobin	[236 to 251]	VVLHPNYSQVDIGLIK	K,L	VVLHPN[N-Glycosylation:H5N4A1 on N]YSQVDIGLIK	1	3707.68	50.5377	0	[b2+1, b4+1, (b7-1710.60)+1, (b9-1710.60)+1, (b10-1507.52)+1, (b10-1710.60)+1, (b11-1345.47)+1, (b11-1507.52)+1, (b11-1710.60)+1, (b11-1830.64)+1, (b12-1710.60)+1, (b13-1710.60)+1, (b14-1710.60)+1, (b15-1710.60)+1];[y1+1, y2+1, y3+1, y4+1, y5+1, y6+1, y7+1, y8+1, y9+1, y10+1, (y11-1710.60)+1, (y12-1345.47)+1, (y12-1507.52)+1, (y12-1710.60)+1, (y12-1830.64)+1, (y13-1710.60)+1, (y15-1830.64)+1];[(M…	[b2+1:199.14435, b4+1:449.28726, (b7-1710.60)+1:1026.51965, (b9-1710.60)+1:1241.61560, (b10-1507.52)+1:1543.76074, (b10-1710.60)+1:1340.67920, (b11-1345.47)+1:1820.82629, (b11-1507.52)+1:1658.78589, (b11-1710.60)+1:1455.70928, (b11-1830.64)+1:1335.66654, (b12-1710.60)+1:1568.78977, (b13-1710.60)+1:1625.81382, (b14-1710.60)+1:1738.90002, (b15-1710.60)+1:1851.97961];[y1+1:147.11293, y2+1:260.19708,…	[b2+1:0.00024, b4+1:0.00018, (b7-1710.60)+1:-0.00582, (b9-1710.60)+1:-0.00048, (b10-1507.52)+1:-0.00312, (b10-1710.60)+1:-0.00529, (b11-1345.47)+1:-0.01733, (b11-1507.52)+1:-0.00491, (b11-1710.60)+1:-0.00216, (b11-1830.64)+1:-0.00371, (b12-1710.60)+1:-0.00572, (b13-1710.60)+1:-0.00314, (b14-1710.60)+1:-0.00100, (b15-1710.60)+1:-0.00547];[y1+1:0.00013, y2+1:0.00021, y3+1:0.00023, y4+1:0.00054, y5+…	[b2+1:1.23, b4+1:0.41, (b7-1710.60)+1:-5.67, (b9-1710.60)+1:-0.38, (b10-1507.52)+1:-2.02, (b10-1710.60)+1:-3.95, (b11-1345.47)+1:-9.52, (b11-1507.52)+1:-2.96, (b11-1710.60)+1:-1.48, (b11-1830.64)+1:-2.78, (b12-1710.60)+1:-3.65, (b13-1710.60)+1:-1.93, (b14-1710.60)+1:-0.58, (b15-1710.60)+1:-2.96];[y1+1:0.86, y2+1:0.83, y3+1:0.61, y4+1:1.25, y5+1:1.26, y6+1:1.56, y7+1:0.88, y8+1:-2.40, y9+1:-14.67,…	[b2+1:16131, b4+1:156373, (b7-1710.60)+1:15526, (b9-1710.60)+1:7886, (b10-1507.52)+1:8288, (b10-1710.60)+1:14568, (b11-1345.47)+1:10897, (b11-1507.52)+1:12119, (b11-1710.60)+1:75587, (b11-1830.64)+1:21468, (b12-1710.60)+1:36484, (b13-1710.60)+1:32007, (b14-1710.60)+1:46342, (b15-1710.60)+1:39234];[y1+1:17485, y2+1:36799, y3+1:16646, y4+1:78670, y5+1:143945, y6+1:38197, y7+1:10523, y8+1:7279, y9+1…	50	T	0	0	0	31.0616	9.11297	10.3632	1913.68	H5N4A1	23.8584
D:\GlycoData\Hech-EThcD\EThcD-4000\raw\20190307_L1_Ag6_Zhu00015_SA_TestGly_4000_02.raw	10738	41.2648	10717	1214.85	3	3641.54	Q13410	Homo sapiens	Butyrophilin subfamily 1 member A1	[52 to 64]	LSPNASAEHLELR	R,W	LSPN[N-Glycosylation:H5N4A1F2 on N]ASAEHLELR	1	3641.53	50.5231	0	[b2+1, (b4-2002.71)+1, (b5-2002.71)+1, (b8-1653.58)+1, (b8-1799.63)+1, (b8-2002.71)+1, (b8-2122.75)+1, (b9-2002.71)+1, (b11-2002.71)+1, (b12-2002.71)+1];[y1+1, y2+1, y3+1, y4+1, y5+1, y6+1, y7+1, y8+1, y9+1, (y11-1637.58)+2, (y11-1856.66)+1, (y11-2002.71)+2, (y11-2122.75)+1, (y12-2002.71)+1];[(M0-2205.79)+1, (M0-2122.75)+1, (M0-2002.71)+1, (M0-1856.66)+1, (M0-1799.63)+1, (M0-1653.58)+1, (M0-1637.…	[b2+1:201.12338, (b4-2002.71)+1:615.29803, (b5-2002.71)+1:686.33759, (b8-1653.58)+1:1322.59448, (b8-1799.63)+1:1176.53442, (b8-2002.71)+1:973.44958, (b8-2122.75)+1:853.42255, (b9-2002.71)+1:1110.50525, (b11-2002.71)+1:1352.63123, (b12-2002.71)+1:1465.71082];[y1+1:175.11874, y2+1:288.20244, y3+1:417.24567, y4+1:530.32990, y5+1:667.38858, y6+1:796.43127, y7+1:867.46557, y8+1:954.49878, y9+1:1025.53…	[b2+1:0.00001, (b4-2002.71)+1:-0.00040, (b5-2002.71)+1:0.00204, (b8-1653.58)+1:0.00992, (b8-1799.63)+1:0.00777, (b8-2002.71)+1:0.00231, (b8-2122.75)+1:0.01645, (b9-2002.71)+1:-0.00094, (b11-2002.71)+1:-0.00162, (b12-2002.71)+1:-0.00610];[y1+1:-0.00021, y2+1:-0.00058, y3+1:0.00006, y4+1:0.00022, y5+1:-0.00000, y6+1:0.00010, y7+1:-0.00272, y8+1:-0.00154, y9+1:-0.00067, (y11-1637.58)+2:0.00134, (y11…	[b2+1:0.07, (b4-2002.71)+1:-0.64, (b5-2002.71)+1:2.98, (b8-1653.58)+1:7.51, (b8-1799.63)+1:6.61, (b8-2002.71)+1:2.37, (b8-2122.75)+1:19.30, (b9-2002.71)+1:-0.85, (b11-2002.71)+1:-1.20, (b12-2002.71)+1:-4.16];[y1+1:-1.20, y2+1:-2.01, y3+1:0.14, y4+1:0.42, y5+1:-0.00, y6+1:0.12, y7+1:-3.14, y8+1:-1.61, y9+1:-0.65, (y11-1637.58)+2:0.74, (y11-1856.66)+1:-0.71, (y11-2002.71)+2:0.73, (y11-2122.75)+1:-6…	[b2+1:10263, (b4-2002.71)+1:4926, (b5-2002.71)+1:7392, (b8-1653.58)+1:6560, (b8-1799.63)+1:8301, (b8-2002.71)+1:14131, (b8-2122.75)+1:7836, (b9-2002.71)+1:8827, (b11-2002.71)+1:25166, (b12-2002.71)+1:13178];[y1+1:39422, y2+1:98546, y3+1:46437, y4+1:54038, y5+1:161673, y6+1:57854, y7+1:61096, y8+1:140067, y9+1:74594, (y11-1637.58)+2:73285, (y11-1856.66)+1:24183, (y11-2002.71)+2:281425, (y11-2122.7…	50	T	0	0	0	24.0251	16.0847	10.4133	2205.79	H5N4A1F2	19.3163
D:\GlycoData\Hech-EThcD\EThcD-4000\raw\20190307_L1_Ag6_Zhu00015_SA_TestGly_2000_02.raw	19367	67.3232	19348	1221.8	4	4883.17	P00738|P00739	Homo sapiens	Haptoglobin|Haptoglobin-related protein		MVSHHNLTTGATLINEQWLLTTAK	K,N	MVSHHN[N-Glycosylation:H5N4A2 on N]LTTGATLINEQWLLTTAK	1	4883.16	50.5001	0	[b4+1, b5+1, (b6-2001.69)+1, (b7-1798.61)+1, (b7-2001.69)+1, (b8-2001.69)+1, (b8-2121.73)+1, (b9-2001.69)+1, (b11-2001.69)+1, (b12-2001.69)+1, (b13-2001.69)+1, (b14-2001.69)+1, (b16-2001.69)+1, (b19-2001.69)+2];[y2+1, y3+1, y4+1, y5+1, y6+1, y7+1, y8+1, y9+1, y10+1, y11+1, y12+1, y13+1, y14+1, y15+1, y16+1, y17+1, y18+1, (y22-2001.69)+2];[(M0-2204.77)+2, (M0-2121.73)+2, (M0-2001.69)+2, (M0-1798.6…	[b4+1:455.20856, b5+1:592.26640, (b6-2001.69)+1:909.39093, (b7-1798.61)+1:1225.54980, (b7-2001.69)+1:1022.47260, (b8-2001.69)+1:1123.51880, (b8-2121.73)+1:1003.47504, (b9-2001.69)+1:1224.58179, (b11-2001.69)+1:1352.62378, (b12-2001.69)+1:1453.67566, (b13-2001.69)+1:1566.76147, (b14-2001.69)+1:1679.83822, (b16-2001.69)+1:1922.91882, (b19-2001.69)+2:1175.57874];[y2+1:218.15002, y3+1:319.19788, y4+1…	[b4+1:0.00144, b5+1:0.00037, (b6-2001.69)+1:0.00261, (b7-1798.61)+1:-0.00195, (b7-2001.69)+1:0.00021, (b8-2001.69)+1:-0.00127, (b8-2121.73)+1:-0.00385, (b9-2001.69)+1:0.01404, (b11-2001.69)+1:-0.00254, (b12-2001.69)+1:0.00166, (b13-2001.69)+1:0.00341, (b14-2001.69)+1:-0.00391, (b16-2001.69)+1:-0.00883, (b19-2001.69)+2:0.00060];[y2+1:0.00011, y3+1:0.00028, y4+1:0.00032, y5+1:0.00113, y6+1:0.00144,…	[b4+1:3.17, b5+1:0.63, (b6-2001.69)+1:2.87, (b7-1798.61)+1:-1.60, (b7-2001.69)+1:0.20, (b8-2001.69)+1:-1.13, (b8-2121.73)+1:-3.84, (b9-2001.69)+1:11.48, (b11-2001.69)+1:-1.88, (b12-2001.69)+1:1.14, (b13-2001.69)+1:2.18, (b14-2001.69)+1:-2.33, (b16-2001.69)+1:-4.59, (b19-2001.69)+2:0.26];[y2+1:0.49, y3+1:0.88, y4+1:0.76, y5+1:2.13, y6+1:2.23, y7+1:2.40, y8+1:0.96, y9+1:1.31, y10+1:-0.18, y11+1:-4.…	[b4+1:15492, b5+1:38970, (b6-2001.69)+1:5546, (b7-1798.61)+1:5959, (b7-2001.69)+1:14644, (b8-2001.69)+1:12702, (b8-2121.73)+1:4768, (b9-2001.69)+1:7220, (b11-2001.69)+1:12435, (b12-2001.69)+1:7908, (b13-2001.69)+1:11910, (b14-2001.69)+1:19066, (b16-2001.69)+1:10331, (b19-2001.69)+2:15923];[y2+1:9469, y3+1:24052, y4+1:74064, y5+1:60653, y6+1:47614, y7+1:36964, y8+1:37899, y9+1:32788, y10+1:94610, …	50	T	0	0	0	32.0483	8.11602	10.3358	2204.77	H5N4A2	21.2304
D:\GlycoData\Hech-EThcD\EThcD-4000\raw\20190307_L1_Ag6_Zhu00015_SA_TestGly_4000_02.raw	4505	19.5578	4472	1137.15	3	3408.42	P10909	Homo sapiens	Clusterin	[80 to 89]	KKEDALNETR	K,E	KKEDALN[N-Glycosylation:H5N4A1F2 on N]ETR	1	3408.42	50.4866	0	[b1+1, b2+1, b3+1, b4+1, b5+1, b6+1, (b8-1799.63)+1, (b8-2002.71)+1];[y1+1, y2+1, y3+1, (y6-1637.58)+1, (y6-1653.58)+1, (y6-1799.63)+1, (y6-1856.66)+1, (y6-2002.71)+1, (y6-2122.75)+1, (y7-1856.66)+1, (y7-2002.71)+1, (y8-1856.66)+1, (y8-2122.75)+1, (y9-1799.63)+1, (y9-1856.66)+1, (y9-2002.71)+1];[(M0-2205.79)+1, (M0-2122.75)+1, (M0-2002.71)+2, (M0-1856.66)+2, (M0-1799.63)+2, (M0-1653.58)+1, (M0-16…	[b1+1:129.10207, b2+1:257.19727, b3+1:386.24011, b4+1:501.26752, b5+1:572.30420, b6+1:685.38879, (b8-1799.63)+1:1334.65247, (b8-2002.71)+1:1131.54810];[y1+1:175.11888, y2+1:276.16626, y3+1:405.20911, (y6-1637.58)+1:1271.59070, (y6-1653.58)+1:1255.59424, (y6-1799.63)+1:1109.53271, (y6-1856.66)+1:1052.50977, (y6-2002.71)+1:906.45306, (y6-2122.75)+1:786.40875, (y7-1856.66)+1:1167.53210, (y7-2002.71)…	[b1+1:-0.00017, b2+1:0.00006, b3+1:0.00032, b4+1:0.00078, b5+1:0.00035, b6+1:0.00088, (b8-1799.63)+1:0.02029, (b8-2002.71)+1:-0.00471];[y1+1:-0.00007, y2+1:-0.00037, y3+1:-0.00012, (y6-1637.58)+1:0.00581, (y6-1653.58)+1:0.00426, (y6-1799.63)+1:0.00065, (y6-1856.66)+1:-0.00084, (y6-2002.71)+1:0.00037, (y6-2122.75)+1:-0.00277, (y7-1856.66)+1:-0.00545, (y7-2002.71)+1:-0.00705, (y8-1856.66)+1:-0.0020…	[b1+1:-1.35, b2+1:0.25, b3+1:0.82, b4+1:1.57, b5+1:0.61, b6+1:1.28, (b8-1799.63)+1:15.21, (b8-2002.71)+1:-4.17];[y1+1:-0.41, y2+1:-1.35, y3+1:-0.29, (y6-1637.58)+1:4.57, (y6-1653.58)+1:3.40, (y6-1799.63)+1:0.58, (y6-1856.66)+1:-0.80, (y6-2002.71)+1:0.40, (y6-2122.75)+1:-3.52, (y7-1856.66)+1:-4.67, (y7-2002.71)+1:-6.91, (y8-1856.66)+1:-1.56, (y8-2122.75)+1:-9.58, (y9-1799.63)+1:11.77, (y9-1856.66)…	[b1+1:8207, b2+1:12791, b3+1:8679, b4+1:53082, b5+1:6678, b6+1:14642, (b8-1799.63)+1:3472, (b8-2002.71)+1:5789];[y1+1:10423, y2+1:42775, y3+1:10947, (y6-1637.58)+1:4562, (y6-1653.58)+1:4892, (y6-1799.63)+1:6234, (y6-1856.66)+1:19736, (y6-2002.71)+1:22225, (y6-2122.75)+1:5157, (y7-1856.66)+1:6460, (y7-2002.71)+1:15715, (y8-1856.66)+1:14206, (y8-2122.75)+1:8359, (y9-1799.63)+1:3768, (y9-1856.66)+1:…	50	T	0	0	0	24.0093	16.0732	10.4041	2205.79	H5N4A1F2	20.4359
D:\GlycoData\Hech-EThcD\EThcD-4000\raw\20190307_L1_Ag6_Zhu00015_SA_TestGly_2000_02.raw	13253	47.9486	13233	1213.82	3	3638.45	P0C0L4|P0C0L5	Homo sapiens	Complement C4-A|Complement C4-B	[219 to 234]	FSDGLESNSSTQFEVK	R,K	FSDGLESN[N-Glycosylation:H9N2 on N]SSTQFEVK	1	3638.44	50.4761	0	[b2+1, b3+1, b4+1, b5+1, b6+1, b7+1, (b8-1661.55)+1, (b8-1781.60)+1, (b10-1661.55)+1, (b10-1781.60)+1, (b12-1661.55)+1, (b13-1661.55)+1, (b13-1781.60)+1, (b14-1661.55)+1, (b14-1781.60)+1, (b15-1661.55)+1];[y1+1, y2+1, y3+1, y4+1, y5+1, y6+1, y7+1, y8+1, (y9-1458.48)+1, (y9-1661.55)+1, (y9-1781.60)+1, (y10-1296.42)+1, (y10-1458.48)+1, (y10-1661.55)+1, (y10-1781.60)+1, (y11-1458.48)+1, (y11-1661.55…	[b2+1:235.10805, b3+1:350.13519, b4+1:407.15804, b5+1:520.24135, b6+1:649.28334, b7+1:736.31482, (b8-1661.55)+1:1053.43887, (b8-1781.60)+1:933.40631, (b10-1661.55)+1:1227.51160, (b10-1781.60)+1:1107.47668, (b12-1661.55)+1:1456.59888, (b13-1661.55)+1:1603.66357, (b13-1781.60)+1:1483.63879, (b14-1661.55)+1:1732.72119, (b14-1781.60)+1:1612.68162, (b15-1661.55)+1:1831.79333];[y1+1:147.11279, y2+1:246…	[b2+1:0.00033, b3+1:0.00053, b4+1:0.00192, b5+1:0.00116, b6+1:0.00056, b7+1:0.00001, (b8-1661.55)+1:0.00176, (b8-1781.60)+1:0.01038, (b10-1661.55)+1:0.01043, (b10-1781.60)+1:0.01670, (b12-1661.55)+1:-0.00854, (b13-1661.55)+1:-0.01226, (b13-1781.60)+1:0.00414, (b14-1661.55)+1:0.00276, (b14-1781.60)+1:0.00437, (b15-1661.55)+1:0.00649];[y1+1:-0.00001, y2+1:0.00013, y3+1:0.00015, y4+1:0.00064, y5+1:0…	[b2+1:1.40, b3+1:1.52, b4+1:4.73, b5+1:2.24, b6+1:0.86, b7+1:0.01, (b8-1661.55)+1:1.67, (b8-1781.60)+1:11.14, (b10-1661.55)+1:8.51, (b10-1781.60)+1:15.09, (b12-1661.55)+1:-5.87, (b13-1661.55)+1:-7.65, (b13-1781.60)+1:2.79, (b14-1661.55)+1:1.60, (b14-1781.60)+1:2.71, (b15-1661.55)+1:3.55];[y1+1:-0.08, y2+1:0.54, y3+1:0.41, y4+1:1.23, y5+1:1.81, y6+1:0.83, y7+1:1.13, y8+1:0.06, (y9-1458.48)+1:-13.2…	[b2+1:105246, b3+1:153365, b4+1:248391, b5+1:373845, b6+1:497135, b7+1:130863, (b8-1661.55)+1:106627, (b8-1781.60)+1:63800, (b10-1661.55)+1:43561, (b10-1781.60)+1:44219, (b12-1661.55)+1:72039, (b13-1661.55)+1:62345, (b13-1781.60)+1:37241, (b14-1661.55)+1:86597, (b14-1781.60)+1:100561, (b15-1661.55)+1:75567];[y1+1:329860, y2+1:537878, y3+1:466910, y4+1:803400, y5+1:377245, y6+1:517267, y7+1:797002…	50	T	0	0	0	39.132	3.06716	8.27703	1864.63	H9N2	13.433
D:\GlycoData\Hech-EThcD\EThcD-4000\raw\20190307_L1_Ag6_Zhu00015_SA_TestGly_4000_02.raw	9856	38.3219	9820	1183.17	3	3546.49	P01033	Homo sapiens	Metalloproteinase inhibitor 1	[99 to 111]	SHNRSEEFLIAGK	R,L	SHN[N-Glycosylation:H5N4A1F1 on N]RSEEFLIAGK	1	3546.49	50.4745	0	[b2+1, (b8-1491.52)+1, (b8-1653.58)+1, (b9-1491.52)+1, (b9-1710.60)+1, (b9-1856.66)+1, (b10-1491.52)+1, (b10-1507.52)+1, (b10-1653.58)+1, (b10-1710.60)+1, (b10-1856.66)+1, (b10-1976.70)+1, (b11-1491.52)+1, (b11-1710.60)+1, (b11-1976.70)+1, (b12-1856.66)+1];[y1+1, y2+1, y3+1, y4+1, y5+1, y6+1, y7+1, y10+1];[(M0-2059.73)+1, (M0-1976.70)+1, (M0-1856.66)+1, (M0-1710.60)+1, (M0-1653.58)+2, (M0-1507.52…	[b2+1:225.09877, (b8-1491.52)+1:1555.66907, (b8-1653.58)+1:1393.60266, (b9-1491.52)+1:1668.72009, (b9-1710.60)+1:1449.65051, (b9-1856.66)+1:1303.59302, (b10-1491.52)+1:1781.81189, (b10-1507.52)+1:1765.80725, (b10-1653.58)+1:1619.75586, (b10-1710.60)+1:1562.74219, (b10-1856.66)+1:1416.67871, (b10-1976.70)+1:1296.63403, (b11-1491.52)+1:1852.87866, (b11-1710.60)+1:1633.78357, (b11-1976.70)+1:1367.66…	[b2+1:0.00055, (b8-1491.52)+1:0.02962, (b8-1653.58)+1:0.01604, (b9-1491.52)+1:-0.00341, (b9-1710.60)+1:0.00129, (b9-1856.66)+1:0.00170, (b10-1491.52)+1:0.00432, (b10-1507.52)+1:-0.00541, (b10-1653.58)+1:0.00111, (b10-1710.60)+1:0.00890, (b10-1856.66)+1:0.00333, (b10-1976.70)+1:-0.00017, (b11-1491.52)+1:0.03398, (b11-1710.60)+1:0.01316, (b11-1976.70)+1:-0.00762, (b12-1856.66)+1:-0.00190];[y1+1:-0.…	[b2+1:2.47, (b8-1491.52)+1:19.06, (b8-1653.58)+1:11.52, (b9-1491.52)+1:-2.05, (b9-1710.60)+1:0.89, (b9-1856.66)+1:1.31, (b10-1491.52)+1:2.42, (b10-1507.52)+1:-3.07, (b10-1653.58)+1:0.68, (b10-1710.60)+1:5.70, (b10-1856.66)+1:2.35, (b10-1976.70)+1:-0.13, (b11-1491.52)+1:18.35, (b11-1710.60)+1:8.06, (b11-1976.70)+1:-5.57, (b12-1856.66)+1:-1.23];[y1+1:-1.64, y2+1:0.20, y3+1:1.08, y4+1:1.01, y5+1:0.3…	[b2+1:3624, (b8-1491.52)+1:4300, (b8-1653.58)+1:3499, (b9-1491.52)+1:4152, (b9-1710.60)+1:4330, (b9-1856.66)+1:14507, (b10-1491.52)+1:4086, (b10-1507.52)+1:4320, (b10-1653.58)+1:6565, (b10-1710.60)+1:16960, (b10-1856.66)+1:16878, (b10-1976.70)+1:3175, (b11-1491.52)+1:6660, (b11-1710.60)+1:6796, (b11-1976.70)+1:4097, (b12-1856.66)+1:6240];[y1+1:4511, y2+1:13469, y3+1:54044, y4+1:41548, y5+1:16134,…	50	T	0	0	0	24.0161	16.1107	10.3477	2059.73	H5N4A1F1	22.6081
D:\GlycoData\Hech-EThcD\EThcD-4000\raw\20190307_L1_Ag6_Zhu00015_SA_TestGly_2000_01.raw	13144	47.9432	13127	1213.82	3	3638.44	P0C0L4|P0C0L5	Homo sapiens	Complement C4-A|Complement C4-B	[219 to 234]	FSDGLESNSSTQFEVK	R,K	FSDGLESN[N-Glycosylation:H9N2 on N]SSTQFEVK	1	3638.44	50.4556	0	[b2+1, b3+1, b4+1, b5+1, b6+1, b7+1, (b8-1661.55)+1, (b8-1781.60)+1, (b9-1661.55)+1, (b9-1781.60)+1, (b10-1781.60)+1, (b12-1661.55)+1, (b13-1661.55)+1, (b13-1781.60)+1, (b14-1661.55)+1, (b14-1781.60)+1, (b15-1661.55)+1];[y1+1, y2+1, y3+1, y4+1, y5+1, y6+1, y7+1, y8+1, (y9-1661.55)+1, (y9-1781.60)+1, (y10-1296.42)+1, (y10-1458.48)+1, (y10-1661.55)+1, (y10-1781.60)+1, (y11-1458.48)+1, (y11-1661.55)…	[b2+1:235.10773, b3+1:350.13477, b4+1:407.15759, b5+1:520.24059, b6+1:649.28371, b7+1:736.31668, (b8-1661.55)+1:1053.43774, (b8-1781.60)+1:933.41345, (b9-1661.55)+1:1140.46790, (b9-1781.60)+1:1020.43689, (b10-1781.60)+1:1107.46277, (b12-1661.55)+1:1456.61072, (b13-1661.55)+1:1603.66943, (b13-1781.60)+1:1483.65527, (b14-1661.55)+1:1732.72583, (b14-1781.60)+1:1612.67993, (b15-1661.55)+1:1831.79429]…	[b2+1:0.00001, b3+1:0.00010, b4+1:0.00146, b5+1:0.00040, b6+1:0.00093, b7+1:0.00187, (b8-1661.55)+1:0.00064, (b8-1781.60)+1:0.01752, (b9-1661.55)+1:-0.00124, (b9-1781.60)+1:0.00893, (b10-1781.60)+1:0.00278, (b12-1661.55)+1:0.00330, (b13-1661.55)+1:-0.00640, (b13-1781.60)+1:0.02062, (b14-1661.55)+1:0.00740, (b14-1781.60)+1:0.00268, (b15-1661.55)+1:0.00744];[y1+1:-0.00003, y2+1:0.00026, y3+1:0.0006…	[b2+1:0.04, b3+1:0.30, b4+1:3.60, b5+1:0.77, b6+1:1.43, b7+1:2.54, (b8-1661.55)+1:0.60, (b8-1781.60)+1:18.79, (b9-1661.55)+1:-1.09, (b9-1781.60)+1:8.76, (b10-1781.60)+1:2.52, (b12-1661.55)+1:2.26, (b13-1661.55)+1:-3.99, (b13-1781.60)+1:13.91, (b14-1661.55)+1:4.27, (b14-1781.60)+1:1.66, (b15-1661.55)+1:4.07];[y1+1:-0.18, y2+1:1.07, y3+1:1.79, y4+1:1.29, y5+1:2.09, y6+1:1.73, y7+1:1.64, y8+1:0.58, …	[b2+1:98940, b3+1:107865, b4+1:187974, b5+1:362889, b6+1:397251, b7+1:111841, (b8-1661.55)+1:67579, (b8-1781.60)+1:88134, (b9-1661.55)+1:33404, (b9-1781.60)+1:30789, (b10-1781.60)+1:73441, (b12-1661.55)+1:46856, (b13-1661.55)+1:58565, (b13-1781.60)+1:21795, (b14-1661.55)+1:73826, (b14-1781.60)+1:63556, (b15-1661.55)+1:83029];[y1+1:346597, y2+1:475190, y3+1:429260, y4+1:717850, y5+1:360219, y6+1:4…	50	T	0	0	0	38.1274	4.06405	8.26409	1864.63	H9N2	12.0584
D:\GlycoData\Hech-EThcD\EThcD-4000\raw\20190307_L1_Ag6_Zhu00015_SA_TestGly_4000_01.raw	13201	49.4722	13177	994.191	4	3972.73	P01024	Homo sapiens	Complement C3	[74 to 94]	TVLTPATNHMGNVTFTIPANR	K,E	TVLTPATNHM[Common Variable:Oxidation on M]GN[N-Glycosylation:H8N2 on N]VTFTIPANR	2	3972.73	50.4032	0	[b2+1, b3+1, b4+1, b6+1, b9+1, b11+1, (b12-1499.50)+1, (b13-1499.50)+1, (b14-1499.50)+1, (b15-1499.50)+1, (b15-1619.54)+1, (b17-1499.50)+1];[y1+1, y2+1, y3+1, y4+1, y5+1, y6+1, y7+1, y8+1, y9+1, (y11-1499.50)+1, (y12-1134.37)+1, (y12-1499.50)+1, (y13-1134.37)+2, (y13-1499.50)+1, (y13-1619.54)+1, (y17-1134.37)+2, (y17-1296.42)+2, (y17-1499.50)+2, (y17-1619.54)+2, (y18-1296.42)+2, (y18-1499.50)+2, …	[b2+1:201.12382, b3+1:314.20812, b4+1:415.25617, b6+1:583.34406, b9+1:935.49347, b11+1:1139.55798, (b12-1499.50)+1:1456.67285, (b13-1499.50)+1:1555.72986, (b14-1499.50)+1:1656.78101, (b15-1499.50)+1:1803.85925, (b15-1619.54)+1:1683.80310, (b17-1499.50)+1:2017.98489];[y1+1:175.11906, y2+1:289.16177, y3+1:360.20004, y4+1:457.25261, y5+1:570.33642, y6+1:671.38519, y7+1:818.45374, y8+1:919.50122, y9+…	[b2+1:0.00046, b3+1:0.00068, b4+1:0.00105, b6+1:-0.00093, b9+1:-0.00104, b11+1:0.00661, (b12-1499.50)+1:-0.00082, (b13-1499.50)+1:-0.01222, (b14-1499.50)+1:-0.00875, (b15-1499.50)+1:0.00108, (b15-1619.54)+1:-0.01389, (b17-1499.50)+1:-0.00502];[y1+1:0.00011, y2+1:-0.00011, y3+1:0.00105, y4+1:0.00085, y5+1:0.00060, y6+1:0.00169, y7+1:0.00182, y8+1:0.00163, y9+1:0.00279, (y11-1499.50)+1:0.00076, (y1…	[b2+1:2.28, b3+1:2.18, b4+1:2.55, b6+1:-1.60, b9+1:-1.11, b11+1:5.81, (b12-1499.50)+1:-0.56, (b13-1499.50)+1:-7.86, (b14-1499.50)+1:-5.29, (b15-1499.50)+1:0.60, (b15-1619.54)+1:-8.26, (b17-1499.50)+1:-2.49];[y1+1:0.64, y2+1:-0.37, y3+1:2.92, y4+1:1.87, y5+1:1.06, y6+1:2.53, y7+1:2.23, y8+1:1.78, y9+1:2.74, (y11-1499.50)+1:0.54, (y12-1134.37)+1:-15.50, (y12-1499.50)+1:-1.81, (y13-1134.37)+2:19.91,…	[b2+1:92952, b3+1:48451, b4+1:47433, b6+1:3868, b9+1:8949, b11+1:4881, (b12-1499.50)+1:6003, (b13-1499.50)+1:6995, (b14-1499.50)+1:7035, (b15-1499.50)+1:7792, (b15-1619.54)+1:6567, (b17-1499.50)+1:11359];[y1+1:13710, y2+1:6299, y3+1:4168, y4+1:285528, y5+1:36367, y6+1:47956, y7+1:45251, y8+1:59719, y9+1:8663, (y11-1499.50)+1:12845, (y12-1134.37)+1:8232, (y12-1499.50)+1:8176, (y13-1134.37)+2:17289…	50	T	0	0	0	35.153	7.08881	8.1614	1702.58	H8N2	11.3054
D:\GlycoData\Hech-EThcD\EThcD-4000\raw\20190307_L1_Ag6_Zhu00015_SA_TestGly_4000_02.raw	15191	55.7517	15175	1265.9	3	3794.68	P01024	Homo sapiens	Complement C3	[74 to 94]	TVLTPATNHMGNVTFTIPANR	K,E	TVLTPATNHMGN[N-Glycosylation:H7N2 on N]VTFTIPANR	1	3794.68	50.4018	0	[b2+1, b3+1, b4+1, b8+1, b9+1, b10+1, b11+1, (b12-1337.45)+1, (b13-1337.45)+1, (b14-1337.45)+1, (b15-1337.45)+1, (b16-1337.45)+1, (b17-1337.45)+1];[y1+1, y2+1, y4+1, y5+1, y6+1, y7+1, y8+1, y9+1, (y10-1337.45)+1, (y11-972.32)+1, (y11-1337.45)+1, (y12-972.32)+1, (y12-1337.45)+1, (y12-1457.49)+1, (y13-1337.45)+1, (y13-1457.49)+1, (y14-1337.45)+1, (y15-1337.45)+1, (y17-972.32)+2, (y17-1134.37)+2, (y…	[b2+1:201.12392, b3+1:314.20798, b4+1:415.25553, b8+1:798.43994, b9+1:935.49509, b10+1:1066.53720, b11+1:1123.55786, (b12-1337.45)+1:1440.68530, (b13-1337.45)+1:1539.74597, (b14-1337.45)+1:1640.78882, (b15-1337.45)+1:1787.86902, (b16-1337.45)+1:1888.89429, (b17-1337.45)+1:2001.98804];[y1+1:175.11894, y2+1:289.16245, y4+1:457.25208, y5+1:570.33682, y6+1:671.38368, y7+1:818.45311, y8+1:919.50031, y…	[b2+1:0.00055, b3+1:0.00055, b4+1:0.00041, b8+1:0.00435, b9+1:0.00058, b10+1:0.00220, b11+1:0.00141, (b12-1337.45)+1:0.00655, (b13-1337.45)+1:-0.00120, (b14-1337.45)+1:-0.00603, (b15-1337.45)+1:0.00576, (b16-1337.45)+1:-0.01665, (b17-1337.45)+1:-0.00696];[y1+1:-0.00001, y2+1:0.00057, y4+1:0.00032, y5+1:0.00100, y6+1:0.00018, y7+1:0.00120, y8+1:0.00072, y9+1:0.00105, (y10-1337.45)+1:-0.00158, (y11…	[b2+1:2.73, b3+1:1.75, b4+1:1.00, b8+1:5.45, b9+1:0.62, b10+1:2.07, b11+1:1.25, (b12-1337.45)+1:4.55, (b13-1337.45)+1:-0.78, (b14-1337.45)+1:-3.68, (b15-1337.45)+1:3.22, (b16-1337.45)+1:-8.82, (b17-1337.45)+1:-3.48];[y1+1:-0.06, y2+1:1.96, y4+1:0.70, y5+1:1.76, y6+1:0.27, y7+1:1.47, y8+1:0.78, y9+1:1.03, (y10-1337.45)+1:-1.19, (y11-972.32)+1:2.66, (y11-1337.45)+1:-1.97, (y12-972.32)+1:5.21, (y12-…	[b2+1:183286, b3+1:101886, b4+1:110470, b8+1:20222, b9+1:43776, b10+1:54141, b11+1:18270, (b12-1337.45)+1:16875, (b13-1337.45)+1:41641, (b14-1337.45)+1:30433, (b15-1337.45)+1:23274, (b16-1337.45)+1:17521, (b17-1337.45)+1:56251];[y1+1:22969, y2+1:15288, y4+1:734402, y5+1:77180, y6+1:118432, y7+1:110202, y8+1:154296, y9+1:47606, (y10-1337.45)+1:15972, (y11-972.32)+1:14646, (y11-1337.45)+1:91767, (y…	50	T	0	0	0	35.1405	7.13013	8.13118	1540.53	H7N2	20.2481
D:\GlycoData\Hech-EThcD\EThcD-4000\raw\20190307_L1_Ag6_Zhu00015_SA_TestGly_2000_01.raw	17503	61.7453	17482	1188.53	3	3562.56	P01876	Homo sapiens	Ig alpha-1 chain C region	[332 to 353]	LAGKPTHVNVSVVMAEVDGTCY	R,-	LAGKPTHVN[N-Glycosylation:H5N2 on N]VSVVMAEVDGTC[Common Fixed:Carbamidomethyl on C]Y	2	3562.56	50.3951	0	[b4+1, b6+1, b7+1, b8+1, (b9-1013.34)+1, (b9-1133.38)+1, (b10-810.26)+1, (b10-1013.34)+1, (b11-1013.34)+1, (b11-1133.38)+1, (b12-810.26)+1, (b12-1013.34)+1, (b13-1013.34)+2, (b13-1133.38)+1, (b14-1013.34)+1, (b14-1133.38)+1, (b15-810.26)+1, (b15-1013.34)+1, (b16-1013.34)+1, (b16-1133.38)+1, (b17-1013.34)+2, (b17-1133.38)+1, (b18-1013.34)+2, (b19-1013.34)+2, (b20-1013.34)+2, (b21-1013.34)+2];[y1+1…	[b4+1:370.24567, b6+1:568.34479, b7+1:705.40481, b8+1:804.47424, (b9-1013.34)+1:1121.59201, (b9-1133.38)+1:1001.55750, (b10-810.26)+1:1423.73755, (b10-1013.34)+1:1220.66413, (b11-1013.34)+1:1307.69424, (b11-1133.38)+1:1187.65540, (b12-810.26)+1:1609.83948, (b12-1013.34)+1:1406.76343, (b13-1013.34)+2:753.42027, (b13-1133.38)+1:1385.79419, (b14-1013.34)+1:1636.87145, (b14-1133.38)+1:1516.81604, (b1…	[b4+1:0.00079, b6+1:-0.00054, b7+1:0.00058, b8+1:0.00159, (b9-1013.34)+1:-0.00293, (b9-1133.38)+1:0.00373, (b10-810.26)+1:-0.00518, (b10-1013.34)+1:0.00077, (b11-1013.34)+1:-0.00115, (b11-1133.38)+1:0.00119, (b12-810.26)+1:-0.00370, (b12-1013.34)+1:-0.00037, (b13-1013.34)+2:0.00105, (b13-1133.38)+1:0.00315, (b14-1013.34)+1:-0.00125, (b14-1133.38)+1:-0.01548, (b15-810.26)+1:-0.01201, (b15-1013.34)…	[b4+1:2.13, b6+1:-0.94, b7+1:0.82, b8+1:1.98, (b9-1013.34)+1:-2.62, (b9-1133.38)+1:3.73, (b10-810.26)+1:-3.64, (b10-1013.34)+1:0.63, (b11-1013.34)+1:-0.88, (b11-1133.38)+1:1.00, (b12-810.26)+1:-2.30, (b12-1013.34)+1:-0.27, (b13-1013.34)+2:0.70, (b13-1133.38)+1:2.28, (b14-1013.34)+1:-0.76, (b14-1133.38)+1:-10.21, (b15-810.26)+1:-6.29, (b15-1013.34)+1:-0.62, (b16-1013.34)+1:-0.55, (b16-1133.38)+1:-…	[b4+1:13210, b6+1:9610, b7+1:22913, b8+1:53184, (b9-1013.34)+1:10425, (b9-1133.38)+1:3998, (b10-810.26)+1:4923, (b10-1013.34)+1:42631, (b11-1013.34)+1:13897, (b11-1133.38)+1:5494, (b12-810.26)+1:9902, (b12-1013.34)+1:60903, (b13-1013.34)+2:34477, (b13-1133.38)+1:5535, (b14-1013.34)+1:49402, (b14-1133.38)+1:4224, (b15-810.26)+1:4276, (b15-1013.34)+1:39659, (b16-1013.34)+1:45123, (b16-1133.38)+1:51…	50	T	0	0	0	38.1468	4.0434	8.20485	1216.42	H5N2	13.8097
D:\GlycoData\Hech-EThcD\EThcD-4000\raw\20190307_L1_Ag6_Zhu00015_SA_TestGly_4000_01.raw	13196	49.4567	13177	1325.25	3	3972.73	P01024	Homo sapiens	Complement C3	[74 to 94]	TVLTPATNHMGNVTFTIPANR	K,E	TVLTPATNHM[Common Variable:Oxidation on M]GN[N-Glycosylation:H8N2 on N]VTFTIPANR	2	3972.73	50.3608	0	[b2+1, b3+1, b4+1, b8+1, b9+1, b10+1, (b12-1499.50)+1, (b12-1619.54)+1, (b13-1499.50)+1, (b14-1499.50)+1, (b15-1499.50)+1, (b16-1499.50)+1, (b17-1499.50)+1];[y1+1, y2+1, y3+1, y4+1, y5+1, y6+1, y7+1, y8+1, y9+1, (y10-1499.50)+1, (y11-1499.50)+1, (y12-1134.37)+1, (y12-1499.50)+1, (y13-1499.50)+1, (y14-1499.50)+1, (y15-1499.50)+1, (y17-1134.37)+2, (y17-1296.42)+2, (y17-1499.50)+2, (y17-1619.54)+2, …	[b2+1:201.12372, b3+1:314.20795, b4+1:415.25559, b8+1:798.43616, b9+1:935.49274, b10+1:1082.53018, (b12-1499.50)+1:1456.66248, (b12-1619.54)+1:1336.65918, (b13-1499.50)+1:1555.73936, (b14-1499.50)+1:1656.79276, (b15-1499.50)+1:1803.85547, (b16-1499.50)+1:1904.88562, (b17-1499.50)+1:2017.98613];[y1+1:175.11908, y2+1:289.16168, y3+1:360.20074, y4+1:457.25211, y5+1:570.33698, y6+1:671.38506, y7+1:81…	[b2+1:0.00035, b3+1:0.00052, b4+1:0.00048, b8+1:0.00056, b9+1:-0.00177, b10+1:0.00028, (b12-1499.50)+1:-0.01119, (b12-1619.54)+1:0.02669, (b13-1499.50)+1:-0.00272, (b14-1499.50)+1:0.00300, (b15-1499.50)+1:-0.00271, (b16-1499.50)+1:-0.02023, (b17-1499.50)+1:-0.00378];[y1+1:0.00013, y2+1:-0.00020, y3+1:0.00175, y4+1:0.00035, y5+1:0.00115, y6+1:0.00156, y7+1:0.00080, y8+1:0.00114, y9+1:-0.00642, (y1…	[b2+1:1.74, b3+1:1.65, b4+1:1.15, b8+1:0.71, b9+1:-1.89, b10+1:0.26, (b12-1499.50)+1:-7.69, (b12-1619.54)+1:19.98, (b13-1499.50)+1:-1.75, (b14-1499.50)+1:1.81, (b15-1499.50)+1:-1.50, (b16-1499.50)+1:-10.63, (b17-1499.50)+1:-1.88];[y1+1:0.73, y2+1:-0.69, y3+1:4.88, y4+1:0.77, y5+1:2.03, y6+1:2.32, y7+1:0.98, y8+1:1.24, y9+1:-6.31, (y10-1499.50)+1:-5.03, (y11-1499.50)+1:-3.20, (y12-1134.37)+1:3.29,…	[b2+1:111883, b3+1:66815, b4+1:69944, b8+1:5518, b9+1:36192, b10+1:36372, (b12-1499.50)+1:16132, (b12-1619.54)+1:6713, (b13-1499.50)+1:26188, (b14-1499.50)+1:14900, (b15-1499.50)+1:9316, (b16-1499.50)+1:14748, (b17-1499.50)+1:38622];[y1+1:27236, y2+1:7543, y3+1:8236, y4+1:530884, y5+1:68644, y6+1:86229, y7+1:72218, y8+1:114077, y9+1:36093, (y10-1499.50)+1:8016, (y11-1499.50)+1:34818, (y12-1134.37…	50	T	0	0	0	35.1129	7.12273	8.12518	1702.58	H8N2	15.4033
D:\GlycoData\Hech-EThcD\EThcD-4000\raw\20190307_L1_Ag6_Zhu00015_SA_TestGly_2000_01.raw	13593	49.355	13570	1325.25	3	3972.73	P01024	Homo sapiens	Complement C3	[74 to 94]	TVLTPATNHMGNVTFTIPANR	K,E	TVLTPATNHM[Common Variable:Oxidation on M]GN[N-Glycosylation:H8N2 on N]VTFTIPANR	2	3972.73	50.3567	0	[b2+1, b3+1, b4+1, b8+1, b9+1, b10+1, (b12-1499.50)+1, (b13-1499.50)+1, (b14-1499.50)+1, (b15-1499.50)+1, (b16-1499.50)+1];[y1+1, y2+1, y3+1, y4+1, y5+1, y6+1, y7+1, y8+1, y9+1, (y10-1499.50)+1, (y11-1296.42)+1, (y11-1499.50)+1, (y12-1499.50)+1, (y13-1134.37)+2, (y13-1499.50)+1, (y14-1499.50)+1, (y15-1499.50)+1, (y17-1134.37)+2, (y17-1296.42)+2, (y17-1499.50)+2, (y17-1619.54)+2, (y18-1134.37)+2, …	[b2+1:201.12354, b3+1:314.20851, b4+1:415.25563, b8+1:798.43805, b9+1:935.49619, b10+1:1082.53147, (b12-1499.50)+1:1456.66809, (b13-1499.50)+1:1555.74068, (b14-1499.50)+1:1656.79199, (b15-1499.50)+1:1803.86621, (b16-1499.50)+1:1904.92468];[y1+1:175.11913, y2+1:289.16177, y3+1:360.19925, y4+1:457.25223, y5+1:570.33667, y6+1:671.38420, y7+1:818.45305, y8+1:919.50012, y9+1:1018.56580, (y10-1499.50)+…	[b2+1:0.00017, b3+1:0.00108, b4+1:0.00052, b8+1:0.00245, b9+1:0.00168, b10+1:0.00156, (b12-1499.50)+1:-0.00558, (b13-1499.50)+1:-0.00140, (b14-1499.50)+1:0.00223, (b15-1499.50)+1:0.00804, (b16-1499.50)+1:0.01883];[y1+1:0.00017, y2+1:-0.00011, y3+1:0.00026, y4+1:0.00047, y5+1:0.00085, y6+1:0.00070, y7+1:0.00114, y8+1:0.00053, y9+1:-0.00221, (y10-1499.50)+1:-0.01257, (y11-1296.42)+1:0.00781, (y11-1…	[b2+1:0.83, b3+1:3.45, b4+1:1.26, b8+1:3.08, b9+1:1.80, b10+1:1.44, (b12-1499.50)+1:-3.83, (b13-1499.50)+1:-0.90, (b14-1499.50)+1:1.35, (b15-1499.50)+1:4.46, (b16-1499.50)+1:9.89];[y1+1:0.99, y2+1:-0.37, y3+1:0.71, y4+1:1.04, y5+1:1.49, y6+1:1.05, y7+1:1.39, y8+1:0.58, y9+1:-2.17, (y10-1499.50)+1:-9.42, (y11-1296.42)+1:4.90, (y11-1499.50)+1:-3.75, (y12-1499.50)+1:-1.37, (y13-1134.37)+2:19.73, (y1…	[b2+1:86017, b3+1:54632, b4+1:58173, b8+1:6078, b9+1:26577, b10+1:28474, (b12-1499.50)+1:10306, (b13-1499.50)+1:14010, (b14-1499.50)+1:10086, (b15-1499.50)+1:8438, (b16-1499.50)+1:5545];[y1+1:20229, y2+1:10019, y3+1:5273, y4+1:386871, y5+1:54326, y6+1:62812, y7+1:56357, y8+1:98778, y9+1:22346, (y10-1499.50)+1:4414, (y11-1296.42)+1:3850, (y11-1499.50)+1:23720, (y12-1499.50)+1:19918, (y13-1134.37)+…	50	T	0	0	0	35.1119	7.11851	8.12628	1702.58	H8N2	13.5246
D:\GlycoData\Hech-EThcD\EThcD-4000\raw\20190307_L1_Ag6_Zhu00015_SA_TestGly_4000_02.raw	21966	78.46	21950	1385.59	3	4153.74	P02788	Homo sapiens	Lactotransferrin	[485 to 503]	TAGWNIPMGLLFNQTGSCK	R,F	TAGWNIPMGLLFN[N-Glycosylation:H5N4A1F1 on N]QTGSC[Common Fixed:Carbamidomethyl on C]K	2	4153.74	49.6346	0	[b3+1, b4+1, b5+1, b6+1, b8+1, b9+1, b10+1, b11+1, b12+1, (b18-1710.60)+2];[y1+1, y2+1, y3+1, y4+1, y5+1, y6+1, (y7-1653.58)+1, (y7-1856.66)+1, (y8-1653.58)+1, (y8-1856.66)+1, (y9-1491.52)+1, (y9-1653.58)+1, (y9-1856.66)+1, (y10-1856.66)+1, (y11-1653.58)+1, (y11-1856.66)+1, (y11-1976.70)+1, (y12-1856.66)+1, (y13-1491.52)+1, (y13-1653.58)+1, (y13-1710.60)+1, (y13-1856.66)+1, (y13-1976.70)+1, (y14-…	[b3+1:230.11356, b4+1:416.19333, b5+1:530.23627, b6+1:643.32092, b8+1:871.41699, b9+1:928.43597, b10+1:1041.51931, b11+1:1154.60225, b12+1:1301.67310, (b18-1710.60)+2:1149.54726];[y1+1:147.11331, y2+1:307.14386, y3+1:394.17621, y4+1:451.19734, y5+1:552.24561, y6+1:680.30634, (y7-1653.58)+1:1200.50586, (y7-1856.66)+1:997.42639, (y8-1653.58)+1:1347.56897, (y8-1856.66)+1:1144.49569, (y9-1491.52)+1:1…	[b3+1:0.00002, b4+1:0.00048, b5+1:0.00049, b6+1:0.00108, b8+1:0.00391, b9+1:0.00142, b10+1:0.00070, b11+1:-0.00042, b12+1:0.00200, (b18-1710.60)+2:0.04554];[y1+1:0.00051, y2+1:0.00041, y3+1:0.00073, y4+1:0.00040, y5+1:0.00098, y6+1:0.00313, (y7-1653.58)+1:0.00099, (y7-1856.66)+1:0.00089, (y8-1653.58)+1:-0.00431, (y8-1856.66)+1:0.00177, (y9-1491.52)+1:0.00358, (y9-1653.58)+1:0.00757, (y9-1856.66)+…	[b3+1:0.10, b4+1:1.16, b5+1:0.93, b6+1:1.69, b8+1:4.49, b9+1:1.54, b10+1:0.67, b11+1:-0.37, b12+1:1.54, (b18-1710.60)+2:19.83];[y1+1:3.47, y2+1:1.33, y3+1:1.85, y4+1:0.89, y5+1:1.78, y6+1:4.61, (y7-1653.58)+1:0.83, (y7-1856.66)+1:0.90, (y8-1653.58)+1:-3.20, (y8-1856.66)+1:1.55, (y9-1491.52)+1:2.21, (y9-1653.58)+1:5.19, (y9-1856.66)+1:0.02, (y10-1856.66)+1:-0.57, (y11-1653.58)+1:6.78, (y11-1856.66…	[b3+1:4302, b4+1:9082, b5+1:26710, b6+1:105300, b8+1:8373, b9+1:6122, b10+1:16446, b11+1:12066, b12+1:8912, (b18-1710.60)+2:38890];[y1+1:1833, y2+1:7467, y3+1:4816, y4+1:15385, y5+1:15227, y6+1:8728, (y7-1653.58)+1:3327, (y7-1856.66)+1:11607, (y8-1653.58)+1:5163, (y8-1856.66)+1:17124, (y9-1491.52)+1:3205, (y9-1653.58)+1:3044, (y9-1856.66)+1:17965, (y10-1856.66)+1:4951, (y11-1653.58)+1:2519, (y11-…	49	T	0	0	0	35.0892	4.02012	10.5253	2059.73	H5N4A1F1	21.9335
[truncated: 3,526 more rows]
