# Supplementary material for: Precise, fast and comprehensive analysis of intact glycopeptides and modified glycans with pGlyco3
Source: Nat Methods. 2021 Nov 25;18(12):1515–23. doi: 10.1038/s41592-021-01306-0 (PMC8648562; doi:10.1038/s41592-021-01306-0)
Supplement: Supplementary file 3 — All additional data files. [file 41592_2021_1306_MOESM3_ESM.zip › Supplementary Data/Result Files for Figures/Suppl/S-Fig.7/MSFragger-cho.xlsx]

## Sheet: MSFragger-cho-psm
Spectrum	Spectrum File	Peptide	Modified Peptide	Peptide Length	Charge	Retention	Observed Mass	Calibrated Observed Mass	Observed M/Z	Calibrated Observed M/Z	Calculated Peptide Mass	Calculated M/Z	Delta Mass	Expectation	Hyperscore	Nextscore	PeptideProphet Probability	Number of Enzymatic Termini	Number of Missed Cleavages	Intensity	Ion Mobility	Assigned Modifications	Observed Modifications	Is Unique	Protein	Protein ID	Entry Name	Gene	Protein Description	Mapped Genes	Mapped Proteins
20190323_L1_Ag6_Zhu00015_SA_CHOKO_FT_imac_SAX_m2000_01_re.03704.03704.3	D:\GlycoData\Hech-EThcD\EThcD-4000\MSFragger\cho\interact.pep.xml	KDNMTVTR	KDN[2611]M[147]TVTR	8	3	989.814	3478.38	3478.37	1160.47	1160.46	3476.36	1159.8	2498.89	0.137592	14.153	11.818	0.9627	2	0	0	0	3N(2496.8882), 4M(15.9949)		TRUE	tr|A0A061IM78|A0A061IM78_CRIGR	A0A061IM78	A0A061IM78_CRIGR	H671_1g1762	Lysosome-associated membrane glycoprotein 1	H671_3g10597, I79_011073	tr|G3HK56|G3HK56_CRIGR, tr|G3I7Y3|G3I7Y3_CRIGR
20190323_L1_Ag6_Zhu00015_SA_CHOKO_FT_imac_SAX_m2000_01_re.03712.03712.4	D:\GlycoData\Hech-EThcD\EThcD-4000\MSFragger\cho\interact.pep.xml	SHGNTSRPGAAGPGK	SHGN[2611]TSRPGAAGPGK	15	4	991.526	3891.6	3891.59	973.907	973.904	3889.57	973.401	2498.9	0.000432015	18.693	11.503	0.9967	2	1	0	0	4N(2496.8882)		TRUE	tr|G3H1G6|G3H1G6_CRIGR	G3H1G6	G3H1G6_CRIGR	I79_003992	Putative G-protein coupled receptor 124
20190323_L1_Ag6_Zhu00015_SA_CHOKO_FT_imac_SAX_m2000_01_re.03754.03754.3	D:\GlycoData\Hech-EThcD\EThcD-4000\MSFragger\cho\interact.pep.xml	KDNMTVTR	KDN[2248]M[147]TVTR	8	3	1000.29	3113.26	3113.24	1038.76	1038.76	3113.25	1038.76	2133.77	0.320658	16.322	16.264	0.9527	2	0	0	0	3N(2133.7717), 4M(15.9949)		TRUE	tr|A0A061IM78|A0A061IM78_CRIGR	A0A061IM78	A0A061IM78_CRIGR	H671_1g1762	Lysosome-associated membrane glycoprotein 1	H671_3g10597, I79_011073	tr|G3HK56|G3HK56_CRIGR, tr|G3I7Y3|G3I7Y3_CRIGR
20190323_L1_Ag6_Zhu00015_SA_CHOKO_FT_imac_SAX_m2000_01_re.03756.03756.3	D:\GlycoData\Hech-EThcD\EThcD-4000\MSFragger\cho\interact.pep.xml	KDNMTVTR	KDN[2262]MTVTR	8	3	1000.83	3113.26	3113.24	1038.76	1038.76	3111.23	1038.08	2149.76	0.0010091	27.897	25.753	0.9839	2	0	0	0	3N(2147.7510)		TRUE	tr|A0A061IM78|A0A061IM78_CRIGR	A0A061IM78	A0A061IM78_CRIGR	H671_1g1762	Lysosome-associated membrane glycoprotein 1	H671_3g10597, I79_011073	tr|G3HK56|G3HK56_CRIGR, tr|G3I7Y3|G3I7Y3_CRIGR
20190323_L1_Ag6_Zhu00015_SA_CHOKO_FT_imac_SAX_m2000_01_re.03772.03772.3	D:\GlycoData\Hech-EThcD\EThcD-4000\MSFragger\cho\interact.pep.xml	KDNMTVTR	KDN[2539]M[147]TVTR	8	3	1004.22	3404.35	3404.34	1135.79	1135.79	3404.34	1135.79	2424.87	0.931881	14.622	14.15	0.9428	2	0	0	0	3N(2424.8671), 4M(15.9949)		TRUE	tr|A0A061IM78|A0A061IM78_CRIGR	A0A061IM78	A0A061IM78_CRIGR	H671_1g1762	Lysosome-associated membrane glycoprotein 1	H671_3g10597, I79_011073	tr|G3HK56|G3HK56_CRIGR, tr|G3I7Y3|G3I7Y3_CRIGR
20190323_L1_Ag6_Zhu00015_SA_CHOKO_FT_imac_SAX_m2000_01_re.03773.03773.3	D:\GlycoData\Hech-EThcD\EThcD-4000\MSFragger\cho\interact.pep.xml	KDNMTVTR	KDN[3195]M[147]TVTR	8	3	1004.34	4060.58	4060.57	1354.54	1354.53	4060.57	1354.53	3081.1	0.000908114	21.663	10.845	0.9977	2	0	0	0	3N(3081.0947), 4M(15.9949)		TRUE	tr|A0A061IM78|A0A061IM78_CRIGR	A0A061IM78	A0A061IM78_CRIGR	H671_1g1762	Lysosome-associated membrane glycoprotein 1	H671_3g10597, I79_011073	tr|G3HK56|G3HK56_CRIGR, tr|G3I7Y3|G3I7Y3_CRIGR
20190323_L1_Ag6_Zhu00015_SA_CHOKO_FT_imac_SAX_m2000_01_re.03774.03774.3	D:\GlycoData\Hech-EThcD\EThcD-4000\MSFragger\cho\interact.pep.xml	KDNMTVTR	KDN[2539]M[147]TVTR	8	3	1004.66	3404.35	3404.34	1135.79	1135.79	3404.34	1135.79	2424.87	0.000291675	25.25	12.659	0.999	2	0	0	0	3N(2424.8671), 4M(15.9949)		TRUE	tr|A0A061IM78|A0A061IM78_CRIGR	A0A061IM78	A0A061IM78_CRIGR	H671_1g1762	Lysosome-associated membrane glycoprotein 1	H671_3g10597, I79_011073	tr|G3HK56|G3HK56_CRIGR, tr|G3I7Y3|G3I7Y3_CRIGR
20190323_L1_Ag6_Zhu00015_SA_CHOKO_FT_imac_SAX_m2000_01_re.03786.03786.3	D:\GlycoData\Hech-EThcD\EThcD-4000\MSFragger\cho\interact.pep.xml	AVNSSCR	AVN[2174]SSCR	7	3	1007.03	2852.1	2852.09	951.706	951.705	2852.09	951.704	2059.74	0.00434674	24.905	19.912	0.9916	2	0	0	0	3N(2059.7349), 6C(57.0215)		TRUE	tr|A0A061IMQ7|A0A061IMQ7_CRIGR	A0A061IMQ7	A0A061IMQ7_CRIGR	H671_1g1571	Prolow-density lipoprotein receptor-related protein 1	I79_015182	tr|G3HW34|G3HW34_CRIGR
20190323_L1_Ag6_Zhu00015_SA_CHOKO_FT_imac_SAX_m2000_01_re.03808.03808.3	D:\GlycoData\Hech-EThcD\EThcD-4000\MSFragger\cho\interact.pep.xml	THANGSIK	THAN[2174]GSIK	8	3	1011.87	2886.17	2886.16	963.064	963.061	2886.16	963.062	2059.73	0.00183866	18.442	10.775	0.9954	2	0	0	0	4N(2059.7349)		TRUE	tr|A0A061IMQ7|A0A061IMQ7_CRIGR	A0A061IMQ7	A0A061IMQ7_CRIGR	H671_1g1571	Prolow-density lipoprotein receptor-related protein 1
20190323_L1_Ag6_Zhu00015_SA_CHOKO_FT_imac_SAX_m2000_01_re.03820.03820.3	D:\GlycoData\Hech-EThcD\EThcD-4000\MSFragger\cho\interact.pep.xml	AVNSSCR	AVN[2465]SSCR	7	3	1014.32	3143.19	3143.19	1048.74	1048.74	3143.18	1048.74	2350.83	0.000998849	24.502	19.542	0.9937	2	0	0	0	3N(2350.8303), 6C(57.0215)	dHex(1)Hex(5)HexNAc(4)NeuAc(2)(2350.830350)	TRUE	tr|A0A061IMQ7|A0A061IMQ7_CRIGR	A0A061IMQ7	A0A061IMQ7_CRIGR	H671_1g1571	Prolow-density lipoprotein receptor-related protein 1	I79_015182	tr|G3HW34|G3HW34_CRIGR
20190323_L1_Ag6_Zhu00015_SA_CHOKO_FT_imac_SAX_m2000_01_re.03933.03933.3	D:\GlycoData\Hech-EThcD\EThcD-4000\MSFragger\cho\interact.pep.xml	TTNSSAADPR	TTN[1883]SSAADPR	10	3	1037.86	2787.11	2787.1	930.044	930.042	2787.11	930.043	1768.64	1.64532	11.635	10.849	0.9474	2	0	0	0	3N(1768.6395)		TRUE	tr|A0A061IFA6|A0A061IFA6_CRIGR	A0A061IFA6	A0A061IFA6_CRIGR	H671_3g8843	Transmembrane protein 2		tr|A0A061IHF4|A0A061IHF4_CRIGR
20190323_L1_Ag6_Zhu00015_SA_CHOKO_FT_imac_SAX_m2000_01_re.03935.03935.3	D:\GlycoData\Hech-EThcD\EThcD-4000\MSFragger\cho\interact.pep.xml	TTNSSAADPR	TTN[1883]SSAADPR	10	3	1038.28	2787.11	2787.1	930.044	930.042	2787.11	930.043	1768.64	1.12785	8.291	6.949	0.9478	2	0	0	0	3N(1768.6395)		TRUE	tr|A0A061IFA6|A0A061IFA6_CRIGR	A0A061IFA6	A0A061IFA6_CRIGR	H671_3g8843	Transmembrane protein 2		tr|A0A061IHF4|A0A061IHF4_CRIGR
20190323_L1_Ag6_Zhu00015_SA_CHOKO_FT_imac_SAX_m2000_01_re.03960.03960.3	D:\GlycoData\Hech-EThcD\EThcD-4000\MSFragger\cho\interact.pep.xml	KDNETIK	KDN[2539]ETIK	7	3	1043.18	3271.32	3271.31	1091.45	1091.44	3271.31	1091.44	2424.86	0.11463	16.819	12.152	0.9629	2	0	0	0	3N(2424.8671)		TRUE	tr|G3HZ55|G3HZ55_CRIGR	G3HZ55	G3HZ55_CRIGR	I79_016350	Integrin beta
20190323_L1_Ag6_Zhu00015_SA_CHOKO_FT_imac_SAX_m2000_01_re.03977.03977.3	D:\GlycoData\Hech-EThcD\EThcD-4000\MSFragger\cho\interact.pep.xml	DNMTVTR	DN[2539]M[147]TVTR	7	3	1046.43	3276.26	3276.25	1093.09	1093.09	3276.25	1093.09	2424.87	0.043928	20.842	14.247	0.9727	2	0	0	0	2N(2424.8671), 3M(15.9949)		TRUE	tr|A0A061IM78|A0A061IM78_CRIGR	A0A061IM78	A0A061IM78_CRIGR	H671_1g1762	Lysosome-associated membrane glycoprotein 1	H671_3g10597, I79_011073	tr|G3HK56|G3HK56_CRIGR, tr|G3I7Y3|G3I7Y3_CRIGR
20190323_L1_Ag6_Zhu00015_SA_CHOKO_FT_imac_SAX_m2000_01_re.03980.03980.3	D:\GlycoData\Hech-EThcD\EThcD-4000\MSFragger\cho\interact.pep.xml	DNMTVTR	DN[2539]M[147]TVTR	7	3	1047.21	3276.26	3276.25	1093.09	1093.09	3276.25	1093.09	2424.87	1.94422e-05	28.555	18.756	0.9994	2	0	0	0	2N(2424.8671), 3M(15.9949)		TRUE	tr|A0A061IM78|A0A061IM78_CRIGR	A0A061IM78	A0A061IM78_CRIGR	H671_1g1762	Lysosome-associated membrane glycoprotein 1	H671_3g10597, I79_011073	tr|G3HK56|G3HK56_CRIGR, tr|G3I7Y3|G3I7Y3_CRIGR
20190323_L1_Ag6_Zhu00015_SA_CHOKO_FT_imac_SAX_m2000_01_re.03983.03983.3	D:\GlycoData\Hech-EThcD\EThcD-4000\MSFragger\cho\interact.pep.xml	KDNETIK	KDN[2830]ETIK	7	3	1047.67	3562.41	3562.41	1188.48	1188.48	3562.41	1188.48	2715.96	0.000458647	17.155	11.334	0.9968	2	0	0	0	3N(2715.9625)		TRUE	tr|G3HZ55|G3HZ55_CRIGR	G3HZ55	G3HZ55_CRIGR	I79_016350	Integrin beta
20190323_L1_Ag6_Zhu00015_SA_CHOKO_FT_imac_SAX_m2000_01_re.04026.04026.2	D:\GlycoData\Hech-EThcD\EThcD-4000\MSFragger\cho\interact.pep.xml	HNGTGGK	HN[2045]GTGGK	7	2	1056.68	2601.02	2601.02	1301.52	1301.52	2600.01	1301.01	1931.7	2.04527	6.257	5.418	0.9994	2	0	0	0	2N(1930.6923)		FALSE	tr|G3I792|G3I792_CRIGR	G3I792	G3I792_CRIGR	I79_019377	Peptidyl-prolyl cis-trans isomerase	I79_010005, I79_012217, I79_023591	tr|G3HHA7|G3HHA7_CRIGR, tr|G3HN81|G3HN81_CRIGR, tr|G3IIC3|G3IIC3_CRIGR
20190323_L1_Ag6_Zhu00015_SA_CHOKO_FT_imac_SAX_m2000_01_re.04032.04032.3	D:\GlycoData\Hech-EThcD\EThcD-4000\MSFragger\cho\interact.pep.xml	NGVNGTGENGR	NGVN[1883]GTGENGR	11	3	1057.81	2842.13	2842.12	948.384	948.38	2842.12	948.382	1768.63	0.000225048	26.885	13.98	0.9809	2	0	0	0	4N(1768.6395)		TRUE	tr|G3HZ55|G3HZ55_CRIGR	G3HZ55	G3HZ55_CRIGR	I79_016350	Integrin beta
20190323_L1_Ag6_Zhu00015_SA_CHOKO_FT_imac_SAX_m2000_01_re.04085.04085.3	D:\GlycoData\Hech-EThcD\EThcD-4000\MSFragger\cho\interact.pep.xml	RSEGHEQTTTGHAQAAGPEGGK		22	3	1069.29	2205.02	2205.01	736.014	736.012	2205.02	736.013	-0.0002	4.99047e-08	37.461	11.497	0.9794	2	0	0	0			TRUE	tr|G3INN8|G3INN8_CRIGR	G3INN8	G3INN8_CRIGR	I79_025566	Microtubule-associated protein 6
20190323_L1_Ag6_Zhu00015_SA_CHOKO_FT_imac_SAX_m2000_01_re.04087.04087.3	D:\GlycoData\Hech-EThcD\EThcD-4000\MSFragger\cho\interact.pep.xml	RSEGHEQTTTGHAQAAGPEGGK		22	3	1069.52	2205.02	2205.01	736.014	736.012	2205.02	736.013	-0.0002	3.3458e-07	36.402	8.859	0.9932	2	0	0	0			TRUE	tr|G3INN8|G3INN8_CRIGR	G3INN8	G3INN8_CRIGR	I79_025566	Microtubule-associated protein 6
20190323_L1_Ag6_Zhu00015_SA_CHOKO_FT_imac_SAX_m2000_01_re.04109.04109.3	D:\GlycoData\Hech-EThcD\EThcD-4000\MSFragger\cho\interact.pep.xml	NATGDYK	N[2539]ATGDYK	7	3	1074.15	3192.22	3192.22	1065.08	1065.08	3192.21	1065.08	2424.87	0.000454464	22.87	18.337	0.9986	2	0	0	0	1N(2424.8671)		TRUE	tr|G3HRF8|G3HRF8_CRIGR	G3HRF8	G3HRF8_CRIGR	I79_013425	CD166 antigen	H671_4g11392	tr|A0A061I987|A0A061I987_CRIGR
20190323_L1_Ag6_Zhu00015_SA_CHOKO_FT_imac_SAX_m2000_01_re.04110.04110.2	D:\GlycoData\Hech-EThcD\EThcD-4000\MSFragger\cho\interact.pep.xml	NATGDYK	N[1883]ATGDYK	7	2	1074.25	2535.99	2535.99	1269	1269	2535.98	1269	1768.64	0.000367494	23.239	18.694	0.9972	2	0	0	0	1N(1768.6395)		TRUE	tr|G3HRF8|G3HRF8_CRIGR	G3HRF8	G3HRF8_CRIGR	I79_013425	CD166 antigen	H671_4g11392	tr|A0A061I987|A0A061I987_CRIGR
20190323_L1_Ag6_Zhu00015_SA_CHOKO_FT_imac_SAX_m2000_01_re.04111.04111.3	D:\GlycoData\Hech-EThcD\EThcD-4000\MSFragger\cho\interact.pep.xml	NATGDYK	N[2539]ATGDYK	7	3	1074.37	3192.22	3192.22	1065.08	1065.08	3192.21	1065.08	2424.87	9.31108e-06	30.624	16.811	0.9997	2	0	0	0	1N(2424.8671)		TRUE	tr|G3HRF8|G3HRF8_CRIGR	G3HRF8	G3HRF8_CRIGR	I79_013425	CD166 antigen	H671_4g11392	tr|A0A061I987|A0A061I987_CRIGR
20190323_L1_Ag6_Zhu00015_SA_CHOKO_FT_imac_SAX_m2000_01_re.04113.04113.3	D:\GlycoData\Hech-EThcD\EThcD-4000\MSFragger\cho\interact.pep.xml	NATGDYK	N[1883]ATGDYK	7	3	1075.07	2535.99	2535.99	846.337	846.336	2535.98	846.335	1768.64	4.70977e-05	25.808	21.083	0.9994	2	0	0	0	1N(1768.6395)		TRUE	tr|G3HRF8|G3HRF8_CRIGR	G3HRF8	G3HRF8_CRIGR	I79_013425	CD166 antigen	H671_4g11392	tr|A0A061I987|A0A061I987_CRIGR
20190323_L1_Ag6_Zhu00015_SA_CHOKO_FT_imac_SAX_m2000_01_re.04115.04115.3	D:\GlycoData\Hech-EThcD\EThcD-4000\MSFragger\cho\interact.pep.xml	NATGDYK	N[1883]ATGDYK	7	3	1075.28	2535.99	2535.99	846.337	846.336	2535.98	846.335	1768.64	1.31674e-06	32.022	20.616	0.9999	2	0	0	0	1N(1768.6395)	dHex(1)Hex(5)HexNAc(4)(1768.639517)	TRUE	tr|G3HRF8|G3HRF8_CRIGR	G3HRF8	G3HRF8_CRIGR	I79_013425	CD166 antigen	H671_4g11392	tr|A0A061I987|A0A061I987_CRIGR
20190323_L1_Ag6_Zhu00015_SA_CHOKO_FT_imac_SAX_m2000_01_re.04130.04130.3	D:\GlycoData\Hech-EThcD\EThcD-4000\MSFragger\cho\interact.pep.xml	HEEAPGHRPTTNPNASK		17	3	1078.69	1841.88	1841.88	614.967	614.966	1841.88	614.966	0.0008	4.7659e-10	51.755	11.507	1	2	1	0	0			TRUE	tr|G3H3I9|G3H3I9_CRIGR	G3H3I9	G3H3I9_CRIGR	I79_004837	Cysteine and glycine-rich protein 1
20190323_L1_Ag6_Zhu00015_SA_CHOKO_FT_imac_SAX_m2000_01_re.04142.04142.4	D:\GlycoData\Hech-EThcD\EThcD-4000\MSFragger\cho\interact.pep.xml	HEEAPGHRPTTNPNASK		17	4	1081.31	1841.88	1841.88	461.477	461.476	1841.88	461.476	0.0009	2e-14	35.097	5.891	1	2	1	0	0			TRUE	tr|G3H3I9|G3H3I9_CRIGR	G3H3I9	G3H3I9_CRIGR	I79_004837	Cysteine and glycine-rich protein 1
20190323_L1_Ag6_Zhu00015_SA_CHOKO_FT_imac_SAX_m2000_01_re.04152.04152.3	D:\GlycoData\Hech-EThcD\EThcD-4000\MSFragger\cho\interact.pep.xml	NATGDYK	N[2174]ATGDYK	7	3	1083.26	2827.09	2827.08	943.37	943.368	2827.08	943.367	2059.74	1.90875e-05	28.377	21.163	0.9995	2	0	0	0	1N(2059.7349)		TRUE	tr|G3HRF8|G3HRF8_CRIGR	G3HRF8	G3HRF8_CRIGR	I79_013425	CD166 antigen	H671_4g11392	tr|A0A061I987|A0A061I987_CRIGR
20190323_L1_Ag6_Zhu00015_SA_CHOKO_FT_imac_SAX_m2000_01_re.04154.04154.3	D:\GlycoData\Hech-EThcD\EThcD-4000\MSFragger\cho\interact.pep.xml	NATGDYK	N[2174]ATGDYK	7	3	1083.54	2827.09	2827.08	943.37	943.368	2827.08	943.367	2059.74	6.58527e-05	38.956	25.2	0.9994	2	0	0	0	1N(2059.7349)		TRUE	tr|G3HRF8|G3HRF8_CRIGR	G3HRF8	G3HRF8_CRIGR	I79_013425	CD166 antigen	H671_4g11392	tr|A0A061I987|A0A061I987_CRIGR
20190323_L1_Ag6_Zhu00015_SA_CHOKO_FT_imac_SAX_m2000_01_re.04160.04160.2	D:\GlycoData\Hech-EThcD\EThcD-4000\MSFragger\cho\interact.pep.xml	NATGDYK	N[2174]ATGDYK	7	2	1084.87	2827.09	2827.08	1414.55	1414.55	2827.08	1414.55	2059.74	0.00121619	23.16	18.609	0.9947	2	0	0	0	1N(2059.7349)		TRUE	tr|G3HRF8|G3HRF8_CRIGR	G3HRF8	G3HRF8_CRIGR	I79_013425	CD166 antigen	H671_4g11392	tr|A0A061I987|A0A061I987_CRIGR
20190323_L1_Ag6_Zhu00015_SA_CHOKO_FT_imac_SAX_m2000_01_re.04201.04201.2	D:\GlycoData\Hech-EThcD\EThcD-4000\MSFragger\cho\interact.pep.xml	SGGGGGSSGAGGGPSCGTSSSR	SGGGGGSSGAGGGPSCGTSSSR	22	2	1093.74	1782.72	1782.72	892.369	892.366	1782.72	892.367	-0.0008	0	68.518	7.605	1	2	0	0	0	16C(57.0215)		TRUE	tr|G3IM98|G3IM98_CRIGR	G3IM98	G3IM98_CRIGR	I79_025033	Signal peptidase complex subunit 2
20190323_L1_Ag6_Zhu00015_SA_CHOKO_FT_imac_SAX_m2000_01_re.04203.04203.2	D:\GlycoData\Hech-EThcD\EThcD-4000\MSFragger\cho\interact.pep.xml	SGGGGGSSGAGGGPSCGTSSSR	SGGGGGSSGAGGGPSCGTSSSR	22	2	1094.23	1782.72	1782.72	892.369	892.366	1782.72	892.367	-0.0008	0	74.606	6.417	1	2	0	0	0	16C(57.0215)		TRUE	tr|G3IM98|G3IM98_CRIGR	G3IM98	G3IM98_CRIGR	I79_025033	Signal peptidase complex subunit 2
20190323_L1_Ag6_Zhu00015_SA_CHOKO_FT_imac_SAX_m2000_01_re.04252.04252.3	D:\GlycoData\Hech-EThcD\EThcD-4000\MSFragger\cho\interact.pep.xml	CDMDGQNR	CDMDGQN[1883]R	8	3	1104.89	2763.01	2763	922.009	922.007	2763	922.007	1768.64	5.07867e-06	30.677	17.814	0.998	2	0	0	0	1C(57.0215), 7N(1768.6395)	dHex(1)Hex(5)HexNAc(4)(1768.639517)	TRUE	tr|A0A061IMQ7|A0A061IMQ7_CRIGR	A0A061IMQ7	A0A061IMQ7_CRIGR	H671_1g1571	Prolow-density lipoprotein receptor-related protein 1
20190323_L1_Ag6_Zhu00015_SA_CHOKO_FT_imac_SAX_m2000_01_re.04275.04275.2	D:\GlycoData\Hech-EThcD\EThcD-4000\MSFragger\cho\interact.pep.xml	SLSNSTAR	SLSN[1572]STAR	8	2	1110.07	2292.87	2292.87	1147.44	1147.44	2292.86	1147.44	1458.45	2.50179e-05	21.907	14.225	0.9991	2	0	0	0	4N(1458.4420)	Hex(6)HexNAc(2)Phos(1)(1458.442017)	TRUE	tr|G3IDD4|G3IDD4_CRIGR	G3IDD4	G3IDD4_CRIGR	I79_021710	Serpin H1		tr|Q9Z1W7|Q9Z1W7_CRIGR
20190323_L1_Ag6_Zhu00015_SA_CHOKO_FT_imac_SAX_m2000_01_re.04292.04292.3	D:\GlycoData\Hech-EThcD\EThcD-4000\MSFragger\cho\interact.pep.xml	CDMDGQNR	CDMDGQN[2174]R	8	3	1113.69	3054.11	3054.1	1019.04	1019.04	3054.09	1019.04	2059.74	2.73212e-05	28.754	15.587	0.9912	2	0	0	0	1C(57.0215), 7N(2059.7349)		TRUE	tr|A0A061IMQ7|A0A061IMQ7_CRIGR	A0A061IMQ7	A0A061IMQ7_CRIGR	H671_1g1571	Prolow-density lipoprotein receptor-related protein 1
20190323_L1_Ag6_Zhu00015_SA_CHOKO_FT_imac_SAX_m2000_01_re.04303.04303.2	D:\GlycoData\Hech-EThcD\EThcD-4000\MSFragger\cho\interact.pep.xml	VDCTANTNTCNK	VDCTANTNTCNK	12	2	1116.12	1396.57	1396.57	699.294	699.292	1396.57	699.293	-0.0007	7.78036e-05	21.936	5.365	0.9989	2	0	0	0	10C(57.0215), 3C(57.0215)		FALSE	tr|Q91Z81|Q91Z81_CRIGR	Q91Z81	Q91Z81_CRIGR		Protein disulfide-isomerase	I79_003765	tr|G3H0U6|G3H0U6_CRIGR
20190323_L1_Ag6_Zhu00015_SA_CHOKO_FT_imac_SAX_m2000_01_re.04337.04337.2	D:\GlycoData\Hech-EThcD\EThcD-4000\MSFragger\cho\interact.pep.xml	SGQSAAGAAQGGGSDTR		17	2	1123.55	1476.66	1476.66	739.337	739.336	1476.66	739.335	0.0025	1.8082e-10	50.471	10.006	1	2	0	0	0			TRUE	tr|A0A061HU25|A0A061HU25_CRIGR	A0A061HU25	A0A061HU25_CRIGR	H671_xg20754	Filamin-A		tr|A0A061HUL1|A0A061HUL1_CRIGR
20190323_L1_Ag6_Zhu00015_SA_CHOKO_FT_imac_SAX_m2000_01_re.04339.04339.2	D:\GlycoData\Hech-EThcD\EThcD-4000\MSFragger\cho\interact.pep.xml	SGQSAAGAAQGGGSDTR		17	2	1124.05	1476.66	1476.66	739.337	739.336	1476.66	739.335	0.0025	7e-14	62.041	9.681	1	2	0	0	0			TRUE	tr|A0A061HU25|A0A061HU25_CRIGR	A0A061HU25	A0A061HU25_CRIGR	H671_xg20754	Filamin-A		tr|A0A061HUL1|A0A061HUL1_CRIGR
20190323_L1_Ag6_Zhu00015_SA_CHOKO_FT_imac_SAX_m2000_01_re.04382.04382.3	D:\GlycoData\Hech-EThcD\EThcD-4000\MSFragger\cho\interact.pep.xml	ENQGDETQGQQPPQRR		16	3	1132.96	1866.86	1866.86	623.294	623.293	1866.86	623.293	0.0003	1.46808e-06	33.833	12.358	0.9719	2	0	0	0			TRUE	tr|G3IEX2|G3IEX2_CRIGR	G3IEX2	G3IEX2_CRIGR	I79_022277	Nuclease-sensitive element-binding protein 1
20190323_L1_Ag6_Zhu00015_SA_CHOKO_FT_imac_SAX_m2000_01_re.04384.04384.2	D:\GlycoData\Hech-EThcD\EThcD-4000\MSFragger\cho\interact.pep.xml	ENQGDETQGQQPPQRR		16	2	1133.22	1866.86	1866.86	934.438	934.436	1866.86	934.436	0.0006	1.2e-13	34.655	8.764	1	2	0	0	0			TRUE	tr|G3IEX2|G3IEX2_CRIGR	G3IEX2	G3IEX2_CRIGR	I79_022277	Nuclease-sensitive element-binding protein 1
20190323_L1_Ag6_Zhu00015_SA_CHOKO_FT_imac_SAX_m2000_01_re.04408.04408.3	D:\GlycoData\Hech-EThcD\EThcD-4000\MSFragger\cho\interact.pep.xml	NNTAADDK	N[2451]NTAADDK	8	3	1138.43	3185.23	3185.22	1062.75	1062.75	3184.22	1062.41	2337.85	0.192309	10.364	9.11	0.9569	1	0	0	0	1N(2336.8510)		FALSE	tr|G3GWG3|G3GWG3_CRIGR	G3GWG3	G3GWG3_CRIGR	I79_002087	High mobility group protein B1	H671_1g1714, H671_3g8707, I79_003511, I79_017129, I79_021238	tr|A0A061IBB1|A0A061IBB1_CRIGR, tr|G3H061|G3H061_CRIGR, tr|G3H4K0|G3H4K0_CRIGR, tr|G3I180|G3I180_CRIGR, tr|G3IC50|G3IC50_CRIGR
20190323_L1_Ag6_Zhu00015_SA_CHOKO_FT_imac_SAX_m2000_01_re.04416.04416.3	D:\GlycoData\Hech-EThcD\EThcD-4000\MSFragger\cho\interact.pep.xml	KDNMTVTR	KDN[2978]MTVTR	8	3	1140.13	3827.52	3827.51	1276.85	1276.85	3827.52	1276.85	2864.03	0.149238	15.914	15.914	0.9582	2	0	0	0	3N(2864.0361)		TRUE	tr|A0A061IM78|A0A061IM78_CRIGR	A0A061IM78	A0A061IM78_CRIGR	H671_1g1762	Lysosome-associated membrane glycoprotein 1	H671_3g10597, I79_011073	tr|G3HK56|G3HK56_CRIGR, tr|G3I7Y3|G3I7Y3_CRIGR
20190323_L1_Ag6_Zhu00015_SA_CHOKO_FT_imac_SAX_m2000_01_re.04417.04417.3	D:\GlycoData\Hech-EThcD\EThcD-4000\MSFragger\cho\interact.pep.xml	DQGSAYANR	DQGSAYAN[2248]R	9	3	1140.28	3114.21	3114.2	1039.08	1039.07	3114.2	1039.07	2133.77	0.0009946	21.285	11.791	0.9486	2	0	0	0	8N(2133.7717)		TRUE	tr|G3HEI9|G3HEI9_CRIGR	G3HEI9	G3HEI9_CRIGR	I79_008973	CD276 antigen
20190323_L1_Ag6_Zhu00015_SA_CHOKO_FT_imac_SAX_m2000_01_re.04418.04418.3	D:\GlycoData\Hech-EThcD\EThcD-4000\MSFragger\cho\interact.pep.xml	KDNMTVTR	KDN[2978]MTVTR	8	3	1140.61	3827.52	3827.51	1276.85	1276.85	3827.52	1276.85	2864.03	0.0669566	21.096	15.415	0.9657	2	0	0	0	3N(2864.0361)		TRUE	tr|A0A061IM78|A0A061IM78_CRIGR	A0A061IM78	A0A061IM78_CRIGR	H671_1g1762	Lysosome-associated membrane glycoprotein 1	H671_3g10597, I79_011073	tr|G3HK56|G3HK56_CRIGR, tr|G3I7Y3|G3I7Y3_CRIGR
20190323_L1_Ag6_Zhu00015_SA_CHOKO_FT_imac_SAX_m2000_01_re.04438.04438.4	D:\GlycoData\Hech-EThcD\EThcD-4000\MSFragger\cho\interact.pep.xml	KDNMTVTR	KDN[2978]MTVTR	8	4	1144.65	3827.52	3827.51	957.888	957.885	3827.52	957.886	2864.03	0.000135725	28.017	16.04	0.9981	2	0	0	0	3N(2864.0361)		TRUE	tr|A0A061IM78|A0A061IM78_CRIGR	A0A061IM78	A0A061IM78_CRIGR	H671_1g1762	Lysosome-associated membrane glycoprotein 1	H671_3g10597, I79_011073	tr|G3HK56|G3HK56_CRIGR, tr|G3I7Y3|G3I7Y3_CRIGR
20190323_L1_Ag6_Zhu00015_SA_CHOKO_FT_imac_SAX_m2000_01_re.04455.04455.3	D:\GlycoData\Hech-EThcD\EThcD-4000\MSFragger\cho\interact.pep.xml	DQGSAYANR	DQGSAYAN[2539]R	9	3	1148.22	3405.31	3405.3	1136.11	1136.11	3405.3	1136.11	2424.87	1.77578e-05	28.147	15.174	0.9913	2	0	0	0	8N(2424.8671)		TRUE	tr|G3HEI9|G3HEI9_CRIGR	G3HEI9	G3HEI9_CRIGR	I79_008973	CD276 antigen
20190323_L1_Ag6_Zhu00015_SA_CHOKO_FT_imac_SAX_m2000_01_re.04474.04474.3	D:\GlycoData\Hech-EThcD\EThcD-4000\MSFragger\cho\interact.pep.xml	DGSCIGNSSR	DGSCIGN[1883]SSR	10	3	1152.3	2820.08	2820.08	941.035	941.032	2820.07	941.032	1768.64	0.00947327	20.594	20.594	0.9878	2	0	0	0	4C(57.0215), 7N(1768.6395)	dHex(1)Hex(5)HexNAc(4)(1768.639517)	TRUE	tr|A0A061IMQ7|A0A061IMQ7_CRIGR	A0A061IMQ7	A0A061IMQ7_CRIGR	H671_1g1571	Prolow-density lipoprotein receptor-related protein 1	I79_015182	tr|G3HW34|G3HW34_CRIGR
20190323_L1_Ag6_Zhu00015_SA_CHOKO_FT_imac_SAX_m2000_01_re.04476.04476.3	D:\GlycoData\Hech-EThcD\EThcD-4000\MSFragger\cho\interact.pep.xml	DGSCIGNSSR	DGSCIGN[1883]SSR	10	3	1152.51	2820.08	2820.08	941.035	941.032	2820.07	941.032	1768.64	0.000398878	38.386	32.986	0.9989	2	0	0	0	4C(57.0215), 7N(1768.6395)		TRUE	tr|A0A061IMQ7|A0A061IMQ7_CRIGR	A0A061IMQ7	A0A061IMQ7_CRIGR	H671_1g1571	Prolow-density lipoprotein receptor-related protein 1	I79_015182	tr|G3HW34|G3HW34_CRIGR
20190323_L1_Ag6_Zhu00015_SA_CHOKO_FT_imac_SAX_m2000_01_re.04520.04520.2	D:\GlycoData\Hech-EThcD\EThcD-4000\MSFragger\cho\interact.pep.xml	SQHLNSTDAADK	SQHLN[317]STDAADK	12	2	1161.89	1488.67	1488.67	745.344	745.342	1488.67	745.342	203.08	3.1138e-08	41.367	10.892	1	2	0	0	0	5N(203.0794)		TRUE	tr|G3H8Z0|G3H8Z0_CRIGR	G3H8Z0	G3H8Z0_CRIGR	I79_006839	GDP-fucose protein O-fucosyltransferase 2
20190323_L1_Ag6_Zhu00015_SA_CHOKO_FT_imac_SAX_m2000_01_re.04524.04524.3	D:\GlycoData\Hech-EThcD\EThcD-4000\MSFragger\cho\interact.pep.xml	KPCNTSDPQCPPDGR	KPCN[2978]TSDPQCPPDGR	15	3	1162.8	4591.77	4591.78	1531.6	1531.6	4591.77	1531.6	2864.04	0.00422846	15.875	8.643	0.99	2	0	0	0	10C(57.0215), 3C(57.0215), 4N(2864.0361)		TRUE	tr|G3I740|G3I740_CRIGR	G3I740	G3I740_CRIGR	I79_019325	Pantetheinase	H671_2g6527	tr|A0A061ICY3|A0A061ICY3_CRIGR
20190323_L1_Ag6_Zhu00015_SA_CHOKO_FT_imac_SAX_m2000_01_re.04526.04526.3	D:\GlycoData\Hech-EThcD\EThcD-4000\MSFragger\cho\interact.pep.xml	KPCNTSDPQCPPDGR	KPCN[2978]TSDPQCPPDGR	15	3	1163.26	4591.77	4591.78	1531.6	1531.6	4591.77	1531.6	2864.04	0.379971	11.181	9.164	0.9498	2	0	0	0	10C(57.0215), 3C(57.0215), 4N(2864.0361)		TRUE	tr|G3I740|G3I740_CRIGR	G3I740	G3I740_CRIGR	I79_019325	Pantetheinase	H671_2g6527	tr|A0A061ICY3|A0A061ICY3_CRIGR
20190323_L1_Ag6_Zhu00015_SA_CHOKO_FT_imac_SAX_m2000_01_re.04527.04527.3	D:\GlycoData\Hech-EThcD\EThcD-4000\MSFragger\cho\interact.pep.xml	SQHLNSTDAADK	SQHLN[317]STDAADK	12	3	1163.58	1488.67	1488.67	497.231	497.231	1488.67	497.23	203.081	4.98311e-06	30.71	8.756	0.9992	2	0	0	0	5N(203.0794)		TRUE	tr|G3H8Z0|G3H8Z0_CRIGR	G3H8Z0	G3H8Z0_CRIGR	I79_006839	GDP-fucose protein O-fucosyltransferase 2
20190323_L1_Ag6_Zhu00015_SA_CHOKO_FT_imac_SAX_m2000_01_re.04528.04528.3	D:\GlycoData\Hech-EThcD\EThcD-4000\MSFragger\cho\interact.pep.xml	SQHLNSTDAADK	SQHLN[317]STDAADK	12	3	1163.81	1488.67	1488.67	497.231	497.231	1488.67	497.23	203.081	0.000547331	25.547	11.235	0.9902	2	0	0	0	5N(203.0794)	HexNAc(203.079373)	TRUE	tr|G3H8Z0|G3H8Z0_CRIGR	G3H8Z0	G3H8Z0_CRIGR	I79_006839	GDP-fucose protein O-fucosyltransferase 2
20190323_L1_Ag6_Zhu00015_SA_CHOKO_FT_imac_SAX_m2000_01_re.04531.04531.3	D:\GlycoData\Hech-EThcD\EThcD-4000\MSFragger\cho\interact.pep.xml	NATVVWMK	N[2978]ATVVWM[147]K	8	3	1164.35	3827.5	3827.51	1276.84	1276.85	3827.52	1276.85	2864.03	1.82792	8.421	8.421	0.9376	2	0	0	0	1N(2864.0361), 7M(15.9949)		TRUE	tr|G3HRF8|G3HRF8_CRIGR	G3HRF8	G3HRF8_CRIGR	I79_013425	CD166 antigen	H671_4g11392	tr|A0A061I987|A0A061I987_CRIGR
20190323_L1_Ag6_Zhu00015_SA_CHOKO_FT_imac_SAX_m2000_01_re.04534.04534.4	D:\GlycoData\Hech-EThcD\EThcD-4000\MSFragger\cho\interact.pep.xml	KPCNTSDPQCPPDGR	KPCN[2978]TSDPQCPPDGR	15	4	1164.98	4591.78	4591.78	1148.95	1148.95	4591.77	1148.95	2864.04	0.00304392	29.637	15.04	0.9805	2	0	0	0	10C(57.0215), 3C(57.0215), 4N(2864.0361)		TRUE	tr|G3I740|G3I740_CRIGR	G3I740	G3I740_CRIGR	I79_019325	Pantetheinase	H671_2g6527	tr|A0A061ICY3|A0A061ICY3_CRIGR
20190323_L1_Ag6_Zhu00015_SA_CHOKO_FT_imac_SAX_m2000_01_re.04536.04536.4	D:\GlycoData\Hech-EThcD\EThcD-4000\MSFragger\cho\interact.pep.xml	KPCNTSDPQCPPDGR	KPCN[2978]TSDPQCPPDGR	15	4	1165.2	4591.78	4591.78	1148.95	1148.95	4591.77	1148.95	2864.04	1.68768e-08	39.77	15.035	1	2	0	0	0	10C(57.0215), 3C(57.0215), 4N(2864.0361)		TRUE	tr|G3I740|G3I740_CRIGR	G3I740	G3I740_CRIGR	I79_019325	Pantetheinase	H671_2g6527	tr|A0A061ICY3|A0A061ICY3_CRIGR
20190323_L1_Ag6_Zhu00015_SA_CHOKO_FT_imac_SAX_m2000_01_re.04556.04556.2	D:\GlycoData\Hech-EThcD\EThcD-4000\MSFragger\cho\interact.pep.xml	GDAAPEGEKPDEK		13	2	1169.58	1341.61	1341.6	671.811	671.81	1341.6	671.81	0.0008	2.74315e-07	35.747	8.259	1	2	1	0	0			TRUE	tr|G3I973|G3I973_CRIGR	G3I973	G3I973_CRIGR	I79_020107	Hypoxia up-regulated protein 1	H671_4g12994	tr|A0A061I5C0|A0A061I5C0_CRIGR, tr|A0A061I657|A0A061I657_CRIGR
20190323_L1_Ag6_Zhu00015_SA_CHOKO_FT_imac_SAX_m2000_01_re.04558.04558.2	D:\GlycoData\Hech-EThcD\EThcD-4000\MSFragger\cho\interact.pep.xml	GDAAPEGEKPDEK		13	2	1170	1341.61	1341.6	671.811	671.81	1341.6	671.81	0.0008	3.53794e-08	43.305	12.598	1	2	1	0	0			TRUE	tr|G3I973|G3I973_CRIGR	G3I973	G3I973_CRIGR	I79_020107	Hypoxia up-regulated protein 1	H671_4g12994	tr|A0A061I5C0|A0A061I5C0_CRIGR, tr|A0A061I657|A0A061I657_CRIGR
20190323_L1_Ag6_Zhu00015_SA_CHOKO_FT_imac_SAX_m2000_01_re.04569.04569.4	D:\GlycoData\Hech-EThcD\EThcD-4000\MSFragger\cho\interact.pep.xml	KPCNTSDPQCPPDGR	KPCN[3631]TSDPQCPPDGR	15	4	1172.32	5247	5246.99	1312.76	1312.75	5244.96	1312.25	3519.25	0.000128751	26.061	10.946	0.9971	2	0	0	0	10C(57.0215), 3C(57.0215), 4N(3517.2276)		TRUE	tr|G3I740|G3I740_CRIGR	G3I740	G3I740_CRIGR	I79_019325	Pantetheinase	H671_2g6527	tr|A0A061ICY3|A0A061ICY3_CRIGR
20190323_L1_Ag6_Zhu00015_SA_CHOKO_FT_imac_SAX_m2000_01_re.04571.04571.4	D:\GlycoData\Hech-EThcD\EThcD-4000\MSFragger\cho\interact.pep.xml	KPCNTSDPQCPPDGR	KPCN[3631]TSDPQCPPDGR	15	4	1172.74	5247	5246.99	1312.76	1312.75	5244.96	1312.25	3519.25	2.55433e-09	37.088	11.219	1	2	0	0	0	10C(57.0215), 3C(57.0215), 4N(3517.2276)		TRUE	tr|G3I740|G3I740_CRIGR	G3I740	G3I740_CRIGR	I79_019325	Pantetheinase	H671_2g6527	tr|A0A061ICY3|A0A061ICY3_CRIGR
20190323_L1_Ag6_Zhu00015_SA_CHOKO_FT_imac_SAX_m2000_01_re.04583.04583.3	D:\GlycoData\Hech-EThcD\EThcD-4000\MSFragger\cho\interact.pep.xml	KDNMTVTR	KDN[3269]MTVTR	8	3	1175.14	4118.61	4118.61	1373.88	1373.88	4118.61	1373.88	3155.13	0.000809224	27.381	18.09	0.9947	2	0	0	0	3N(3155.1315)		TRUE	tr|A0A061IM78|A0A061IM78_CRIGR	A0A061IM78	A0A061IM78_CRIGR	H671_1g1762	Lysosome-associated membrane glycoprotein 1	H671_3g10597, I79_011073	tr|G3HK56|G3HK56_CRIGR, tr|G3I7Y3|G3I7Y3_CRIGR
20190323_L1_Ag6_Zhu00015_SA_CHOKO_FT_imac_SAX_m2000_01_re.04587.04587.3	D:\GlycoData\Hech-EThcD\EThcD-4000\MSFragger\cho\interact.pep.xml	DQGSAYANR	DQGSAYAN[2174]R	9	3	1176	3040.18	3040.17	1014.4	1014.4	3040.17	1014.4	2059.74	0.000296933	22.357	11.207	0.9855	2	0	0	0	8N(2059.7349)		TRUE	tr|G3HEI9|G3HEI9_CRIGR	G3HEI9	G3HEI9_CRIGR	I79_008973	CD276 antigen
20190323_L1_Ag6_Zhu00015_SA_CHOKO_FT_imac_SAX_m2000_01_re.04598.04598.3	D:\GlycoData\Hech-EThcD\EThcD-4000\MSFragger\cho\interact.pep.xml	DGSCIGNSSR	DGSCIGN[2465]SSR	10	3	1178.39	3402.28	3402.27	1135.1	1135.1	3402.27	1135.1	2350.84	0.0228692	16.063	16.063	0.96	2	0	0	0	4C(57.0215), 7N(2350.8303)		TRUE	tr|A0A061IMQ7|A0A061IMQ7_CRIGR	A0A061IMQ7	A0A061IMQ7_CRIGR	H671_1g1571	Prolow-density lipoprotein receptor-related protein 1	I79_015182	tr|G3HW34|G3HW34_CRIGR
20190323_L1_Ag6_Zhu00015_SA_CHOKO_FT_imac_SAX_m2000_01_re.04600.04600.3	D:\GlycoData\Hech-EThcD\EThcD-4000\MSFragger\cho\interact.pep.xml	DGSCIGNSSR	DGSCIGN[2465]SSR	10	3	1178.68	3402.28	3402.27	1135.1	1135.1	3402.27	1135.1	2350.84	0.00617537	29.456	25.703	0.977	2	0	0	0	4C(57.0215), 7N(2350.8303)		TRUE	tr|A0A061IMQ7|A0A061IMQ7_CRIGR	A0A061IMQ7	A0A061IMQ7_CRIGR	H671_1g1571	Prolow-density lipoprotein receptor-related protein 1	I79_015182	tr|G3HW34|G3HW34_CRIGR
20190323_L1_Ag6_Zhu00015_SA_CHOKO_FT_imac_SAX_m2000_01_re.04651.04651.3	D:\GlycoData\Hech-EThcD\EThcD-4000\MSFragger\cho\interact.pep.xml	KDNMTVTR	KDN[2904]MTVTR	8	3	1189.34	3753.46	3753.48	1252.16	1252.17	3753.48	1252.17	2790	0.0338411	19.086	17.179	0.9697	2	0	0	0	3N(2789.9993)		TRUE	tr|A0A061IM78|A0A061IM78_CRIGR	A0A061IM78	A0A061IM78_CRIGR	H671_1g1762	Lysosome-associated membrane glycoprotein 1	H671_3g10597, I79_011073	tr|G3HK56|G3HK56_CRIGR, tr|G3I7Y3|G3I7Y3_CRIGR
20190323_L1_Ag6_Zhu00015_SA_CHOKO_FT_imac_SAX_m2000_01_re.04653.04653.4	D:\GlycoData\Hech-EThcD\EThcD-4000\MSFragger\cho\interact.pep.xml	KDNMTVTR	KDN[3269]MTVTR	8	4	1190.05	4118.62	4118.61	1030.66	1030.66	4118.61	1030.66	3155.13	0.15868	13.96	13.96	0.9679	2	0	0	0	3N(3155.1315)		TRUE	tr|A0A061IM78|A0A061IM78_CRIGR	A0A061IM78	A0A061IM78_CRIGR	H671_1g1762	Lysosome-associated membrane glycoprotein 1	H671_3g10597, I79_011073	tr|G3HK56|G3HK56_CRIGR, tr|G3I7Y3|G3I7Y3_CRIGR
20190323_L1_Ag6_Zhu00015_SA_CHOKO_FT_imac_SAX_m2000_01_re.04655.04655.4	D:\GlycoData\Hech-EThcD\EThcD-4000\MSFragger\cho\interact.pep.xml	KDNMTVTR	KDN[3269]MTVTR	8	4	1190.26	4118.62	4118.61	1030.66	1030.66	4118.61	1030.66	3155.13	4.8627e-06	30.965	14.976	0.9997	2	0	0	0	3N(3155.1315)		TRUE	tr|A0A061IM78|A0A061IM78_CRIGR	A0A061IM78	A0A061IM78_CRIGR	H671_1g1762	Lysosome-associated membrane glycoprotein 1	H671_3g10597, I79_011073	tr|G3HK56|G3HK56_CRIGR, tr|G3I7Y3|G3I7Y3_CRIGR
20190323_L1_Ag6_Zhu00015_SA_CHOKO_FT_imac_SAX_m2000_01_re.04659.04659.3	D:\GlycoData\Hech-EThcD\EThcD-4000\MSFragger\cho\interact.pep.xml	DQGSAYANR	DQGSAYAN[2465]R	9	3	1191.09	3331.27	3331.26	1111.43	1111.43	3331.26	1111.43	2350.83	0.000463512	20.584	13.132	0.9528	2	0	0	0	8N(2350.8303)	dHex(1)Hex(5)HexNAc(4)NeuAc(2)(2350.830350)	TRUE	tr|G3HEI9|G3HEI9_CRIGR	G3HEI9	G3HEI9_CRIGR	I79_008973	CD276 antigen
20190323_L1_Ag6_Zhu00015_SA_CHOKO_FT_imac_SAX_m2000_01_re.04664.04664.3	D:\GlycoData\Hech-EThcD\EThcD-4000\MSFragger\cho\interact.pep.xml	AMSSNETAAYK	AM[147]SSN[1979]ETAAYK	11	3	1192.26	3052.16	3052.15	1018.39	1018.39	3052.15	1018.39	1864.64	0.0216147	15.161	8.418	0.9657	2	0	0	0	2M(15.9949), 5N(1864.6341)		TRUE	tr|A0A061I8N8|A0A061I8N8_CRIGR	A0A061I8N8	A0A061I8N8_CRIGR	H671_4g11570	Dolichyl-diphosphooligosaccharide--protein glycosyltransferase subunit STT3B	I79_001616	tr|G3GV85|G3GV85_CRIGR
20190323_L1_Ag6_Zhu00015_SA_CHOKO_FT_imac_SAX_m2000_01_re.04674.04674.2	D:\GlycoData\Hech-EThcD\EThcD-4000\MSFragger\cho\interact.pep.xml	ENQQAANGPNQPSAR		15	2	1194.29	1580.73	1580.72	791.373	791.369	1580.73	791.372	-0.0037	3.667e-11	45.34	10.796	1	2	0	0	0			TRUE	tr|A0A061HZE4|A0A061HZE4_CRIGR	A0A061HZE4	A0A061HZE4_CRIGR	H671_8g19397	DNA-binding protein A-like protein	I79_018880	tr|G3I5W9|G3I5W9_CRIGR
20190323_L1_Ag6_Zhu00015_SA_CHOKO_FT_imac_SAX_m2000_01_re.04676.04676.2	D:\GlycoData\Hech-EThcD\EThcD-4000\MSFragger\cho\interact.pep.xml	ENQQAANGPNQPSAR		15	2	1194.5	1580.73	1580.72	791.373	791.369	1580.73	791.372	-0.0037	1.9044e-10	47.381	8.807	1	2	0	0	0			TRUE	tr|A0A061HZE4|A0A061HZE4_CRIGR	A0A061HZE4	A0A061HZE4_CRIGR	H671_8g19397	DNA-binding protein A-like protein	I79_018880	tr|G3I5W9|G3I5W9_CRIGR
20190323_L1_Ag6_Zhu00015_SA_CHOKO_FT_imac_SAX_m2000_01_re.04696.04696.4	D:\GlycoData\Hech-EThcD\EThcD-4000\MSFragger\cho\interact.pep.xml	KDNMTVTR	KDN[2904]MTVTR	8	4	1198.71	3753.48	3753.47	939.378	939.376	3753.48	939.377	2790	0.481195	18.285	16.082	0.9646	2	0	0	0	3N(2789.9993)		TRUE	tr|A0A061IM78|A0A061IM78_CRIGR	A0A061IM78	A0A061IM78_CRIGR	H671_1g1762	Lysosome-associated membrane glycoprotein 1	H671_3g10597, I79_011073	tr|G3HK56|G3HK56_CRIGR, tr|G3I7Y3|G3I7Y3_CRIGR
20190323_L1_Ag6_Zhu00015_SA_CHOKO_FT_imac_SAX_m2000_01_re.04698.04698.4	D:\GlycoData\Hech-EThcD\EThcD-4000\MSFragger\cho\interact.pep.xml	KDNMTVTR	KDN[2904]MTVTR	8	4	1199.11	3753.48	3753.47	939.378	939.376	3753.48	939.377	2790	1.76192e-05	33.436	24.343	0.9998	2	0	0	0	3N(2789.9993)		TRUE	tr|A0A061IM78|A0A061IM78_CRIGR	A0A061IM78	A0A061IM78_CRIGR	H671_1g1762	Lysosome-associated membrane glycoprotein 1	H671_3g10597, I79_011073	tr|G3HK56|G3HK56_CRIGR, tr|G3I7Y3|G3I7Y3_CRIGR
20190323_L1_Ag6_Zhu00015_SA_CHOKO_FT_imac_SAX_m2000_01_re.04701.04701.3	D:\GlycoData\Hech-EThcD\EThcD-4000\MSFragger\cho\interact.pep.xml	KDNMTVTR	KDN[2611]MTVTR	8	3	1199.63	3462.39	3462.38	1155.14	1155.13	3460.37	1154.46	2498.9	1.30434	14.021	14.021	0.9432	2	0	0	0	3N(2496.8882)		TRUE	tr|A0A061IM78|A0A061IM78_CRIGR	A0A061IM78	A0A061IM78_CRIGR	H671_1g1762	Lysosome-associated membrane glycoprotein 1	H671_3g10597, I79_011073	tr|G3HK56|G3HK56_CRIGR, tr|G3I7Y3|G3I7Y3_CRIGR
20190323_L1_Ag6_Zhu00015_SA_CHOKO_FT_imac_SAX_m2000_01_re.04703.04703.3	D:\GlycoData\Hech-EThcD\EThcD-4000\MSFragger\cho\interact.pep.xml	KDNMTVTR	KDN[2611]MTVTR	8	3	1199.98	3462.39	3462.38	1155.14	1155.13	3460.37	1154.46	2498.9	0.0613189	18.176	13.955	0.9698	2	0	0	0	3N(2496.8882)		TRUE	tr|A0A061IM78|A0A061IM78_CRIGR	A0A061IM78	A0A061IM78_CRIGR	H671_1g1762	Lysosome-associated membrane glycoprotein 1	H671_3g10597, I79_011073	tr|G3HK56|G3HK56_CRIGR, tr|G3I7Y3|G3I7Y3_CRIGR
20190323_L1_Ag6_Zhu00015_SA_CHOKO_FT_imac_SAX_m2000_01_re.04711.04711.4	D:\GlycoData\Hech-EThcD\EThcD-4000\MSFragger\cho\interact.pep.xml	KPCNTSDPQCPPDGR	KPCN[2248]TSDPQCPPDGR	15	4	1201.72	3861.5	3861.5	966.382	966.382	3861.51	966.384	2133.76	3.50663e-05	28.384	10.99	0.9997	2	0	0	0	10C(57.0215), 3C(57.0215), 4N(2133.7717)		TRUE	tr|G3I740|G3I740_CRIGR	G3I740	G3I740_CRIGR	I79_019325	Pantetheinase	H671_2g6527	tr|A0A061ICY3|A0A061ICY3_CRIGR
20190323_L1_Ag6_Zhu00015_SA_CHOKO_FT_imac_SAX_m2000_01_re.04713.04713.4	D:\GlycoData\Hech-EThcD\EThcD-4000\MSFragger\cho\interact.pep.xml	KPCNTSDPQCPPDGR	KPCN[2248]TSDPQCPPDGR	15	4	1201.92	3861.5	3861.5	966.382	966.382	3861.51	966.384	2133.76	7.33416e-08	38.367	16.49	0.9986	2	0	0	0	10C(57.0215), 3C(57.0215), 4N(2133.7717)		TRUE	tr|G3I740|G3I740_CRIGR	G3I740	G3I740_CRIGR	I79_019325	Pantetheinase	H671_2g6527	tr|A0A061ICY3|A0A061ICY3_CRIGR
20190323_L1_Ag6_Zhu00015_SA_CHOKO_FT_imac_SAX_m2000_01_re.04716.04716.3	D:\GlycoData\Hech-EThcD\EThcD-4000\MSFragger\cho\interact.pep.xml	KDNMTVTR	KDN[2248]MTVTR	8	3	1202.62	3097.26	3097.25	1033.43	1033.42	3097.25	1033.42	2133.77	0.156229	18.398	16.194	0.9586	2	0	0	0	3N(2133.7717)		TRUE	tr|A0A061IM78|A0A061IM78_CRIGR	A0A061IM78	A0A061IM78_CRIGR	H671_1g1762	Lysosome-associated membrane glycoprotein 1	H671_3g10597, I79_011073	tr|G3HK56|G3HK56_CRIGR, tr|G3I7Y3|G3I7Y3_CRIGR
20190323_L1_Ag6_Zhu00015_SA_CHOKO_FT_imac_SAX_m2000_01_re.04718.04718.3	D:\GlycoData\Hech-EThcD\EThcD-4000\MSFragger\cho\interact.pep.xml	KDNMTVTR	KDN[2248]MTVTR	8	3	1202.89	3097.26	3097.25	1033.43	1033.42	3097.25	1033.42	2133.77	0.0124861	24.658	17.559	0.9839	2	0	0	0	3N(2133.7717)		TRUE	tr|A0A061IM78|A0A061IM78_CRIGR	A0A061IM78	A0A061IM78_CRIGR	H671_1g1762	Lysosome-associated membrane glycoprotein 1	H671_3g10597, I79_011073	tr|G3HK56|G3HK56_CRIGR, tr|G3I7Y3|G3I7Y3_CRIGR
20190323_L1_Ag6_Zhu00015_SA_CHOKO_FT_imac_SAX_m2000_01_re.04723.04723.3	D:\GlycoData\Hech-EThcD\EThcD-4000\MSFragger\cho\interact.pep.xml	LNNSQIK	LN[2467]NSQIK	7	3	1203.99	3168.31	3168.3	1057.11	1057.11	3168.3	1057.11	2352.85	0.00152011	19.238	12.245	0.9823	2	0	0	0	2N(2352.8460)		TRUE	tr|G3HYW4|G3HYW4_CRIGR	G3HYW4	G3HYW4_CRIGR	I79_016257	Lysosome-associated membrane glycoprotein 2
20190323_L1_Ag6_Zhu00015_SA_CHOKO_FT_imac_SAX_m2000_01_re.04724.04724.3	D:\GlycoData\Hech-EThcD\EThcD-4000\MSFragger\cho\interact.pep.xml	KPCNTSDPQCPPDGR	KPCN[1883]TSDPQCPPDGR	15	3	1204.31	3496.38	3496.38	1166.47	1166.47	3496.38	1166.47	1768.64	1.40346e-05	41.325	17.5	0.9996	2	0	0	0	10C(57.0215), 3C(57.0215), 4N(1768.6395)		TRUE	tr|G3I740|G3I740_CRIGR	G3I740	G3I740_CRIGR	I79_019325	Pantetheinase	H671_2g6527	tr|A0A061ICY3|A0A061ICY3_CRIGR
20190323_L1_Ag6_Zhu00015_SA_CHOKO_FT_imac_SAX_m2000_01_re.04726.04726.3	D:\GlycoData\Hech-EThcD\EThcD-4000\MSFragger\cho\interact.pep.xml	KPCNTSDPQCPPDGR	KPCN[1883]TSDPQCPPDGR	15	3	1204.52	3496.38	3496.38	1166.47	1166.47	3496.38	1166.47	1768.64	1.38349e-09	49.457	14.535	1	2	0	0	0	10C(57.0215), 3C(57.0215), 4N(1768.6395)		TRUE	tr|G3I740|G3I740_CRIGR	G3I740	G3I740_CRIGR	I79_019325	Pantetheinase	H671_2g6527	tr|A0A061ICY3|A0A061ICY3_CRIGR
20190323_L1_Ag6_Zhu00015_SA_CHOKO_FT_imac_SAX_m2000_01_re.04728.04728.3	D:\GlycoData\Hech-EThcD\EThcD-4000\MSFragger\cho\interact.pep.xml	KDNMTVTR	KDN[1883]MTVTR	8	3	1205.13	2732.12	2732.12	911.716	911.713	2732.12	911.714	1768.64	0.0206538	25.836	18.448	0.9829	2	0	0	0	3N(1768.6395)	dHex(1)Hex(5)HexNAc(4)(1768.639517)	TRUE	tr|A0A061IM78|A0A061IM78_CRIGR	A0A061IM78	A0A061IM78_CRIGR	H671_1g1762	Lysosome-associated membrane glycoprotein 1	H671_3g10597, I79_011073	tr|G3HK56|G3HK56_CRIGR, tr|G3I7Y3|G3I7Y3_CRIGR
20190323_L1_Ag6_Zhu00015_SA_CHOKO_FT_imac_SAX_m2000_01_re.04730.04730.3	D:\GlycoData\Hech-EThcD\EThcD-4000\MSFragger\cho\interact.pep.xml	KDNMTVTR	KDN[1883]MTVTR	8	3	1205.33	2732.12	2732.12	911.716	911.713	2732.12	911.714	1768.64	0.000828	33.891	19.515	0.9977	2	0	0	0	3N(1768.6395)	dHex(1)Hex(5)HexNAc(4)(1768.639517)	TRUE	tr|A0A061IM78|A0A061IM78_CRIGR	A0A061IM78	A0A061IM78_CRIGR	H671_1g1762	Lysosome-associated membrane glycoprotein 1	H671_3g10597, I79_011073	tr|G3HK56|G3HK56_CRIGR, tr|G3I7Y3|G3I7Y3_CRIGR
20190323_L1_Ag6_Zhu00015_SA_CHOKO_FT_imac_SAX_m2000_01_re.04734.04734.3	D:\GlycoData\Hech-EThcD\EThcD-4000\MSFragger\cho\interact.pep.xml	KDNMTVTR	KDN[2904]MTVTR	8	3	1206.17	3753.49	3753.49	1252.17	1252.17	3753.48	1252.17	2790.01	0.0640227	22.912	13.915	0.9607	2	0	0	0	3N(2789.9993)		TRUE	tr|A0A061IM78|A0A061IM78_CRIGR	A0A061IM78	A0A061IM78_CRIGR	H671_1g1762	Lysosome-associated membrane glycoprotein 1	H671_3g10597, I79_011073	tr|G3HK56|G3HK56_CRIGR, tr|G3I7Y3|G3I7Y3_CRIGR
20190323_L1_Ag6_Zhu00015_SA_CHOKO_FT_imac_SAX_m2000_01_re.04736.04736.3	D:\GlycoData\Hech-EThcD\EThcD-4000\MSFragger\cho\interact.pep.xml	KDNMTVTR	KDN[2904]MTVTR	8	3	1206.51	3753.49	3753.49	1252.17	1252.17	3753.48	1252.17	2790.01	0.0016602	26.894	19.624	0.994	2	0	0	0	3N(2789.9993)		TRUE	tr|A0A061IM78|A0A061IM78_CRIGR	A0A061IM78	A0A061IM78_CRIGR	H671_1g1762	Lysosome-associated membrane glycoprotein 1	H671_3g10597, I79_011073	tr|G3HK56|G3HK56_CRIGR, tr|G3I7Y3|G3I7Y3_CRIGR
20190323_L1_Ag6_Zhu00015_SA_CHOKO_FT_imac_SAX_m2000_01_re.04750.04750.3	D:\GlycoData\Hech-EThcD\EThcD-4000\MSFragger\cho\interact.pep.xml	KDNMTVTR	KDN[2248]MTVTR	8	3	1209.42	3097.23	3097.25	1033.42	1033.42	3097.25	1033.42	2133.77	0.531496	11.598	11.598	0.9459	2	0	0	0	3N(2133.7717)		TRUE	tr|A0A061IM78|A0A061IM78_CRIGR	A0A061IM78	A0A061IM78_CRIGR	H671_1g1762	Lysosome-associated membrane glycoprotein 1	H671_3g10597, I79_011073	tr|G3HK56|G3HK56_CRIGR, tr|G3I7Y3|G3I7Y3_CRIGR
20190323_L1_Ag6_Zhu00015_SA_CHOKO_FT_imac_SAX_m2000_01_re.04752.04752.3	D:\GlycoData\Hech-EThcD\EThcD-4000\MSFragger\cho\interact.pep.xml	KDNMTVTR	KDN[2248]MTVTR	8	3	1209.68	3097.23	3097.25	1033.42	1033.42	3097.25	1033.42	2133.77	1.48079	16.735	15.003	0.9384	2	0	0	0	3N(2133.7717)		TRUE	tr|A0A061IM78|A0A061IM78_CRIGR	A0A061IM78	A0A061IM78_CRIGR	H671_1g1762	Lysosome-associated membrane glycoprotein 1	H671_3g10597, I79_011073	tr|G3HK56|G3HK56_CRIGR, tr|G3I7Y3|G3I7Y3_CRIGR
20190323_L1_Ag6_Zhu00015_SA_CHOKO_FT_imac_SAX_m2000_01_re.04768.04768.2	D:\GlycoData\Hech-EThcD\EThcD-4000\MSFragger\cho\interact.pep.xml	ENQGDETQGQQPPQR		15	2	1213.11	1710.76	1710.76	856.386	856.385	1710.76	856.385	0.0005	1.07e-12	56.38	7.255	1	2	0	0	0			TRUE	tr|G3IEX2|G3IEX2_CRIGR	G3IEX2	G3IEX2_CRIGR	I79_022277	Nuclease-sensitive element-binding protein 1
20190323_L1_Ag6_Zhu00015_SA_CHOKO_FT_imac_SAX_m2000_01_re.04770.04770.2	D:\GlycoData\Hech-EThcD\EThcD-4000\MSFragger\cho\interact.pep.xml	ENQGDETQGQQPPQR		15	2	1213.47	1710.76	1710.76	856.386	856.385	1710.76	856.385	0.0005	1.7e-13	59.553	8.92	1	2	0	0	0			TRUE	tr|G3IEX2|G3IEX2_CRIGR	G3IEX2	G3IEX2_CRIGR	I79_022277	Nuclease-sensitive element-binding protein 1
20190323_L1_Ag6_Zhu00015_SA_CHOKO_FT_imac_SAX_m2000_01_re.04802.04802.3	D:\GlycoData\Hech-EThcD\EThcD-4000\MSFragger\cho\interact.pep.xml	QTGDVTCNCTDGR	QTGDVTCN[1883]CTDGR	13	3	1220.34	3251.23	3251.22	1084.75	1084.75	3251.22	1084.75	1768.64	8.73976e-09	42.734	10.112	1	2	0	0	0	7C(57.0215), 8N(1768.6395), 9C(57.0215)		TRUE	tr|A0A061IMQ7|A0A061IMQ7_CRIGR	A0A061IMQ7	A0A061IMQ7_CRIGR	H671_1g1571	Prolow-density lipoprotein receptor-related protein 1	I79_015182	tr|G3HW34|G3HW34_CRIGR
20190323_L1_Ag6_Zhu00015_SA_CHOKO_FT_imac_SAX_m2000_01_re.04804.04804.3	D:\GlycoData\Hech-EThcD\EThcD-4000\MSFragger\cho\interact.pep.xml	QTGDVTCNCTDGR	QTGDVTCN[1883]CTDGR	13	3	1220.89	3251.23	3251.22	1084.75	1084.75	3251.22	1084.75	1768.64	1.06292e-07	42.394	13.856	0.9999	2	0	0	0	7C(57.0215), 8N(1768.6395), 9C(57.0215)		TRUE	tr|A0A061IMQ7|A0A061IMQ7_CRIGR	A0A061IMQ7	A0A061IMQ7_CRIGR	H671_1g1571	Prolow-density lipoprotein receptor-related protein 1	I79_015182	tr|G3HW34|G3HW34_CRIGR
20190323_L1_Ag6_Zhu00015_SA_CHOKO_FT_imac_SAX_m2000_01_re.04816.04816.3	D:\GlycoData\Hech-EThcD\EThcD-4000\MSFragger\cho\interact.pep.xml	LNNSQIK	LN[2758]NSQIK	7	3	1223.59	3459.4	3459.4	1154.14	1154.14	3459.39	1154.14	2643.95	0.0108322	24.244	15.365	0.9726	2	0	0	0	2N(2643.9414)		TRUE	tr|G3HYW4|G3HYW4_CRIGR	G3HYW4	G3HYW4_CRIGR	I79_016257	Lysosome-associated membrane glycoprotein 2
20190323_L1_Ag6_Zhu00015_SA_CHOKO_FT_imac_SAX_m2000_01_re.04818.04818.3	D:\GlycoData\Hech-EThcD\EThcD-4000\MSFragger\cho\interact.pep.xml	LNNSQIK	LN[2758]NSQIK	7	3	1223.89	3459.4	3459.4	1154.14	1154.14	3459.39	1154.14	2643.95	0.000122084	31.624	15.002	0.9987	2	0	0	0	2N(2643.9414)		TRUE	tr|G3HYW4|G3HYW4_CRIGR	G3HYW4	G3HYW4_CRIGR	I79_016257	Lysosome-associated membrane glycoprotein 2
20190323_L1_Ag6_Zhu00015_SA_CHOKO_FT_imac_SAX_m2000_01_re.04833.04833.3	D:\GlycoData\Hech-EThcD\EThcD-4000\MSFragger\cho\interact.pep.xml	LNNSQIK	LN[2102]NSQIK	7	3	1226.96	2803.17	2803.16	935.398	935.394	2803.16	935.395	1987.71	0.0598354	21.47	14.76	0.9423	2	0	0	0	2N(1987.7138)	Hex(6)HexNAc(5)(1987.713804)	TRUE	tr|G3HYW4|G3HYW4_CRIGR	G3HYW4	G3HYW4_CRIGR	I79_016257	Lysosome-associated membrane glycoprotein 2
20190323_L1_Ag6_Zhu00015_SA_CHOKO_FT_imac_SAX_m2000_01_re.04835.04835.3	D:\GlycoData\Hech-EThcD\EThcD-4000\MSFragger\cho\interact.pep.xml	LNNSQIK	LN[2102]NSQIK	7	3	1227.45	2803.17	2803.16	935.398	935.394	2803.16	935.395	1987.71	0.000521877	31.164	19.859	0.9968	2	0	0	0	2N(1987.7138)		TRUE	tr|G3HYW4|G3HYW4_CRIGR	G3HYW4	G3HYW4_CRIGR	I79_016257	Lysosome-associated membrane glycoprotein 2
20190323_L1_Ag6_Zhu00015_SA_CHOKO_FT_imac_SAX_m2000_01_re.04866.04866.3	D:\GlycoData\Hech-EThcD\EThcD-4000\MSFragger\cho\interact.pep.xml	KPCNTSDPQCPPDGR	KPCN[2174]TSDPQCPPDGR	15	3	1233.99	3787.48	3787.48	1263.5	1263.5	3787.47	1263.5	2059.74	5.18585e-09	43.215	13.285	1	2	0	0	0	10C(57.0215), 3C(57.0215), 4N(2059.7349)		TRUE	tr|G3I740|G3I740_CRIGR	G3I740	G3I740_CRIGR	I79_019325	Pantetheinase	H671_2g6527	tr|A0A061ICY3|A0A061ICY3_CRIGR
20190323_L1_Ag6_Zhu00015_SA_CHOKO_FT_imac_SAX_m2000_01_re.04868.04868.3	D:\GlycoData\Hech-EThcD\EThcD-4000\MSFragger\cho\interact.pep.xml	KPCNTSDPQCPPDGR	KPCN[2174]TSDPQCPPDGR	15	3	1234.44	3787.48	3787.48	1263.5	1263.5	3787.47	1263.5	2059.74	4.71721e-07	34.142	13.202	0.9999	2	0	0	0	10C(57.0215), 3C(57.0215), 4N(2059.7349)		TRUE	tr|G3I740|G3I740_CRIGR	G3I740	G3I740_CRIGR	I79_019325	Pantetheinase	H671_2g6527	tr|A0A061ICY3|A0A061ICY3_CRIGR
20190323_L1_Ag6_Zhu00015_SA_CHOKO_FT_imac_SAX_m2000_01_re.04870.04870.2	D:\GlycoData\Hech-EThcD\EThcD-4000\MSFragger\cho\interact.pep.xml	DLQGRDEQNEEK		12	2	1234.84	1459.66	1459.65	730.836	730.835	1459.65	730.834	0.0016	5.80916e-05	36.889	14.225	0.9809	2	1	0	0			FALSE	tr|A0A061IEH1|A0A061IEH1_CRIGR	A0A061IEH1	A0A061IEH1_CRIGR	H671_2g5970	Myosin-9	I79_023145	tr|A0A061IFH1|A0A061IFH1_CRIGR, tr|A0A061IJ24|A0A061IJ24_CRIGR, tr|A0A061IL44|A0A061IL44_CRIGR, tr|G3IH63|G3IH63_CRIGR
20190323_L1_Ag6_Zhu00015_SA_CHOKO_FT_imac_SAX_m2000_01_re.04877.04877.4	D:\GlycoData\Hech-EThcD\EThcD-4000\MSFragger\cho\interact.pep.xml	KDNMTVTR	KDN[2539]MTVTR	8	4	1236.49	3388.36	3388.35	848.096	848.094	3388.35	848.094	2424.87	1.53436	14.307	13.796	0.9641	2	0	0	0	3N(2424.8671)		TRUE	tr|A0A061IM78|A0A061IM78_CRIGR	A0A061IM78	A0A061IM78_CRIGR	H671_1g1762	Lysosome-associated membrane glycoprotein 1	H671_3g10597, I79_011073	tr|G3HK56|G3HK56_CRIGR, tr|G3I7Y3|G3I7Y3_CRIGR
20190323_L1_Ag6_Zhu00015_SA_CHOKO_FT_imac_SAX_m2000_01_re.04879.04879.4	D:\GlycoData\Hech-EThcD\EThcD-4000\MSFragger\cho\interact.pep.xml	KDNMTVTR	KDN[2539]MTVTR	8	4	1236.69	3388.36	3388.35	848.096	848.094	3388.35	848.094	2424.87	4.34199e-07	43.804	26.211	0.9999	2	0	0	0	3N(2424.8671)		TRUE	tr|A0A061IM78|A0A061IM78_CRIGR	A0A061IM78	A0A061IM78_CRIGR	H671_1g1762	Lysosome-associated membrane glycoprotein 1	H671_3g10597, I79_011073	tr|G3HK56|G3HK56_CRIGR, tr|G3I7Y3|G3I7Y3_CRIGR
20190323_L1_Ag6_Zhu00015_SA_CHOKO_FT_imac_SAX_m2000_01_re.04882.04882.2	D:\GlycoData\Hech-EThcD\EThcD-4000\MSFragger\cho\interact.pep.xml	NATLAEQAK	N[1979]ATLAEQAK	9	2	1237.39	2809.13	2809.13	1405.57	1405.57	2809.13	1405.57	1864.64	0.00560199	35.563	16.119	0.9759	2	0	0	0	1N(1864.6341)		TRUE	tr|G3I973|G3I973_CRIGR	G3I973	G3I973_CRIGR	I79_020107	Hypoxia up-regulated protein 1	H671_4g12994	tr|A0A061I5C0|A0A061I5C0_CRIGR, tr|A0A061I657|A0A061I657_CRIGR
20190323_L1_Ag6_Zhu00015_SA_CHOKO_FT_imac_SAX_m2000_01_re.04888.04888.3	D:\GlycoData\Hech-EThcD\EThcD-4000\MSFragger\cho\interact.pep.xml	LNNSQIK	LN[1940]NSQIK	7	3	1238.61	2641.12	2641.11	881.38	881.377	2641.11	881.378	1825.66	0.00577759	27.908	17.199	0.9624	2	0	0	0	2N(1825.6609)		TRUE	tr|G3HYW4|G3HYW4_CRIGR	G3HYW4	G3HYW4_CRIGR	I79_016257	Lysosome-associated membrane glycoprotein 2
20190323_L1_Ag6_Zhu00015_SA_CHOKO_FT_imac_SAX_m2000_01_re.04890.04890.2	D:\GlycoData\Hech-EThcD\EThcD-4000\MSFragger\cho\interact.pep.xml	HQGVMVGMGQK	HQGVM[147]VGM[147]GQK	11	2	1239.23	1202.55	1202.55	602.281	602.283	1202.55	602.284	-0.0008	4.1841e-10	44.412	11.559	1	2	0	0	0	5M(15.9949), 8M(15.9949)		FALSE	tr|G3GVD0|G3GVD0_CRIGR	G3GVD0	G3GVD0_CRIGR	I79_001666	Actin, cytoplasmic 1	H671_3g8797, H671_3g9856, H671_4g12234, H671_8g19562, I79_005636, I79_012742, I79_018277, I79_019066, I79_021654, I79_021655	tr|A0A061HWQ2|A0A061HWQ2_CRIGR, tr|A0A061HZ54|A0A061HZ54_CRIGR, tr|A0A061I828|A0A061I828_CRIGR, tr|A0A061IAX8|A0A061IAX8_CRIGR, tr|A0A061IER5|A0A061IER5_CRIGR, tr|A0A069C7Y3|A0A069C7Y3_CRIGR, tr|G3H5Q0|G3H5Q0_CRIGR, tr|G3HPM7|G3HPM7_CRIGR, tr|G3HQY2|G3HQY2_CRIGR, tr|G3I4A0|G3I4A0_CRIGR, tr|G3I6E6|G3I6E6_CRIGR, tr|G3ID81|G3ID81_CRIGR, tr|G3ID82|G3ID82_CRIGR
20190323_L1_Ag6_Zhu00015_SA_CHOKO_FT_imac_SAX_m2000_01_re.04898.04898.2	D:\GlycoData\Hech-EThcD\EThcD-4000\MSFragger\cho\interact.pep.xml	NATLAEQAK	N[1817]ATLAEQAK	9	2	1240.75	2647.08	2647.08	1324.55	1324.55	2647.07	1324.54	1702.59	0.000266844	37.641	17.699	0.9949	2	0	0	0	1N(1702.5813)		TRUE	tr|G3I973|G3I973_CRIGR	G3I973	G3I973_CRIGR	I79_020107	Hypoxia up-regulated protein 1	H671_4g12994	tr|A0A061I5C0|A0A061I5C0_CRIGR, tr|A0A061I657|A0A061I657_CRIGR
20190323_L1_Ag6_Zhu00015_SA_CHOKO_FT_imac_SAX_m2000_01_re.04899.04899.3	D:\GlycoData\Hech-EThcD\EThcD-4000\MSFragger\cho\interact.pep.xml	LNNSQIK	LN[1737]NSQIK	7	3	1240.89	2438.04	2438.03	813.686	813.684	2438.03	813.684	1622.58	0.0284613	23.746	16.968	0.9535	2	0	0	0	2N(1622.5816)		TRUE	tr|G3HYW4|G3HYW4_CRIGR	G3HYW4	G3HYW4_CRIGR	I79_016257	Lysosome-associated membrane glycoprotein 2
20190323_L1_Ag6_Zhu00015_SA_CHOKO_FT_imac_SAX_m2000_01_re.04900.04900.2	D:\GlycoData\Hech-EThcD\EThcD-4000\MSFragger\cho\interact.pep.xml	NATLAEQAK	N[1817]ATLAEQAK	9	2	1241.05	2647.08	2647.08	1324.55	1324.55	2647.07	1324.54	1702.59	0.00109711	22.339	13.321	0.9871	2	0	0	0	1N(1702.5813)		TRUE	tr|G3I973|G3I973_CRIGR	G3I973	G3I973_CRIGR	I79_020107	Hypoxia up-regulated protein 1	H671_4g12994	tr|A0A061I5C0|A0A061I5C0_CRIGR, tr|A0A061I657|A0A061I657_CRIGR
20190323_L1_Ag6_Zhu00015_SA_CHOKO_FT_imac_SAX_m2000_01_re.04901.04901.3	D:\GlycoData\Hech-EThcD\EThcD-4000\MSFragger\cho\interact.pep.xml	LNNSQIK	LN[1737]NSQIK	7	3	1241.44	2438.04	2438.03	813.686	813.684	2438.03	813.684	1622.58	1.52612e-05	40.572	17.825	0.999	2	0	0	0	2N(1622.5816)		TRUE	tr|G3HYW4|G3HYW4_CRIGR	G3HYW4	G3HYW4_CRIGR	I79_016257	Lysosome-associated membrane glycoprotein 2
20190323_L1_Ag6_Zhu00015_SA_CHOKO_FT_imac_SAX_m2000_01_re.04903.04903.3	D:\GlycoData\Hech-EThcD\EThcD-4000\MSFragger\cho\interact.pep.xml	TLNCSGGHVK	TLN[2465]CSGGHVK	10	3	1241.79	3422.35	3422.34	1141.79	1141.79	3422.34	1141.79	2350.83	0.00655099	27.753	17.351	0.9763	2	0	0	0	3N(2350.8303), 4C(57.0215)		TRUE	tr|A0A061IK80|A0A061IK80_CRIGR	A0A061IK80	A0A061IK80_CRIGR	H671_1g2508	Disintegrin and metalloproteinase domain-containing protein 22		tr|A0A061IK86|A0A061IK86_CRIGR, tr|A0A061IMQ9|A0A061IMQ9_CRIGR, tr|A0A061INT3|A0A061INT3_CRIGR, tr|A0A061IQ23|A0A061IQ23_CRIGR, tr|A0A061IQ26|A0A061IQ26_CRIGR
20190323_L1_Ag6_Zhu00015_SA_CHOKO_FT_imac_SAX_m2000_01_re.04905.04905.3	D:\GlycoData\Hech-EThcD\EThcD-4000\MSFragger\cho\interact.pep.xml	TLNCSGGHVK	TLN[2465]CSGGHVK	10	3	1242.23	3422.35	3422.34	1141.79	1141.79	3422.34	1141.79	2350.83	0.000387035	22.149	11.217	0.9975	2	0	0	0	3N(2350.8303), 4C(57.0215)	dHex(1)Hex(5)HexNAc(4)NeuAc(2)(2350.830350)	TRUE	tr|A0A061IK80|A0A061IK80_CRIGR	A0A061IK80	A0A061IK80_CRIGR	H671_1g2508	Disintegrin and metalloproteinase domain-containing protein 22		tr|A0A061IK86|A0A061IK86_CRIGR, tr|A0A061IMQ9|A0A061IMQ9_CRIGR, tr|A0A061INT3|A0A061INT3_CRIGR, tr|A0A061IQ23|A0A061IQ23_CRIGR, tr|A0A061IQ26|A0A061IQ26_CRIGR
20190323_L1_Ag6_Zhu00015_SA_CHOKO_FT_imac_SAX_m2000_01_re.04907.04907.3	D:\GlycoData\Hech-EThcD\EThcD-4000\MSFragger\cho\interact.pep.xml	NATLAEQAK	N[1817]ATLAEQAK	9	3	1242.65	2647.08	2647.07	883.368	883.365	2647.07	883.365	1702.58	2.15526e-05	25.166	13.527	0.9991	2	0	0	0	1N(1702.5813)		TRUE	tr|G3I973|G3I973_CRIGR	G3I973	G3I973_CRIGR	I79_020107	Hypoxia up-regulated protein 1	H671_4g12994	tr|A0A061I5C0|A0A061I5C0_CRIGR, tr|A0A061I657|A0A061I657_CRIGR
20190323_L1_Ag6_Zhu00015_SA_CHOKO_FT_imac_SAX_m2000_01_re.04908.04908.3	D:\GlycoData\Hech-EThcD\EThcD-4000\MSFragger\cho\interact.pep.xml	NATLAEQAK	N[1979]ATLAEQAK	9	3	1242.79	2809.13	2809.13	937.385	937.383	2809.13	937.383	1864.63	0.0570492	13.475	7.843	0.9472	2	0	0	0	1N(1864.6341)	Hex(9)HexNAc(2)(1864.634157)	TRUE	tr|G3I973|G3I973_CRIGR	G3I973	G3I973_CRIGR	I79_020107	Hypoxia up-regulated protein 1	H671_4g12994	tr|A0A061I5C0|A0A061I5C0_CRIGR, tr|A0A061I657|A0A061I657_CRIGR
20190323_L1_Ag6_Zhu00015_SA_CHOKO_FT_imac_SAX_m2000_01_re.04909.04909.3	D:\GlycoData\Hech-EThcD\EThcD-4000\MSFragger\cho\interact.pep.xml	NATLAEQAK	N[1817]ATLAEQAK	9	3	1243.11	2647.08	2647.07	883.368	883.365	2647.07	883.365	1702.58	0.000167189	39.233	17.819	0.9988	2	0	0	0	1N(1702.5813)	Hex(8)HexNAc(2)(1702.581333)	TRUE	tr|G3I973|G3I973_CRIGR	G3I973	G3I973_CRIGR	I79_020107	Hypoxia up-regulated protein 1	H671_4g12994	tr|A0A061I5C0|A0A061I5C0_CRIGR, tr|A0A061I657|A0A061I657_CRIGR
20190323_L1_Ag6_Zhu00015_SA_CHOKO_FT_imac_SAX_m2000_01_re.04911.04911.3	D:\GlycoData\Hech-EThcD\EThcD-4000\MSFragger\cho\interact.pep.xml	KPCNTSDPQCPPDGR	KPCN[3195]TSDPQCPPDGR	15	3	1243.53	4808.84	4808.84	1603.95	1603.95	4808.83	1603.95	3081.11	0.0885116	13.712	6.891	0.972	2	0	0	0	10C(57.0215), 3C(57.0215), 4N(3081.0947)		TRUE	tr|G3I740|G3I740_CRIGR	G3I740	G3I740_CRIGR	I79_019325	Pantetheinase	H671_2g6527	tr|A0A061ICY3|A0A061ICY3_CRIGR
20190323_L1_Ag6_Zhu00015_SA_CHOKO_FT_imac_SAX_m2000_01_re.04913.04913.3	D:\GlycoData\Hech-EThcD\EThcD-4000\MSFragger\cho\interact.pep.xml	KPCNTSDPQCPPDGR	KPCN[3195]TSDPQCPPDGR	15	3	1243.96	4808.84	4808.84	1603.95	1603.95	4808.83	1603.95	3081.11	0.41281	10.037	0	0.9612	2	0	0	0	10C(57.0215), 3C(57.0215), 4N(3081.0947)		TRUE	tr|G3I740|G3I740_CRIGR	G3I740	G3I740_CRIGR	I79_019325	Pantetheinase	H671_2g6527	tr|A0A061ICY3|A0A061ICY3_CRIGR
20190323_L1_Ag6_Zhu00015_SA_CHOKO_FT_imac_SAX_m2000_01_re.04916.04916.2	D:\GlycoData\Hech-EThcD\EThcD-4000\MSFragger\cho\interact.pep.xml	HQGVMVGMGQK	HQGVM[147]VGM[147]GQK	11	2	1244.69	1202.56	1202.55	602.285	602.283	1202.55	602.284	-0.001	4.0481e-10	49.071	11.17	1	2	0	0	0	5M(15.9949), 8M(15.9949)		FALSE	tr|G3GVD0|G3GVD0_CRIGR	G3GVD0	G3GVD0_CRIGR	I79_001666	Actin, cytoplasmic 1	H671_3g8797, H671_3g9856, H671_4g12234, H671_8g19562, I79_005636, I79_012742, I79_018277, I79_019066, I79_021654, I79_021655	tr|A0A061HWQ2|A0A061HWQ2_CRIGR, tr|A0A061HZ54|A0A061HZ54_CRIGR, tr|A0A061I828|A0A061I828_CRIGR, tr|A0A061IAX8|A0A061IAX8_CRIGR, tr|A0A061IER5|A0A061IER5_CRIGR, tr|A0A069C7Y3|A0A069C7Y3_CRIGR, tr|G3H5Q0|G3H5Q0_CRIGR, tr|G3HPM7|G3HPM7_CRIGR, tr|G3HQY2|G3HQY2_CRIGR, tr|G3I4A0|G3I4A0_CRIGR, tr|G3I6E6|G3I6E6_CRIGR, tr|G3ID81|G3ID81_CRIGR, tr|G3ID82|G3ID82_CRIGR
20190323_L1_Ag6_Zhu00015_SA_CHOKO_FT_imac_SAX_m2000_01_re.04925.04925.3	D:\GlycoData\Hech-EThcD\EThcD-4000\MSFragger\cho\interact.pep.xml	KDNMTVTR	KDN[2377]MTVTR	8	3	1246.84	3226.29	3226.29	1076.44	1076.44	3226.3	1076.44	2262.81	0.000316073	31.23	16.738	0.9981	2	0	0	0	3N(2262.8143)		TRUE	tr|A0A061IM78|A0A061IM78_CRIGR	A0A061IM78	A0A061IM78_CRIGR	H671_1g1762	Lysosome-associated membrane glycoprotein 1	H671_3g10597, I79_011073	tr|G3HK56|G3HK56_CRIGR, tr|G3I7Y3|G3I7Y3_CRIGR
20190323_L1_Ag6_Zhu00015_SA_CHOKO_FT_imac_SAX_m2000_01_re.04952.04952.2	D:\GlycoData\Hech-EThcD\EThcD-4000\MSFragger\cho\interact.pep.xml	QVESTGSAAGPSR		13	2	1252.72	1245.6	1245.59	623.806	623.804	1245.59	623.805	0	4.49004e-05	26.891	12.472	0.9989	2	0	0	0			TRUE	tr|G3H3G9|G3H3G9_CRIGR	G3H3G9	G3H3G9_CRIGR	I79_004785	Septin-9	H671_7g18400	tr|A0A061I349|A0A061I349_CRIGR
20190323_L1_Ag6_Zhu00015_SA_CHOKO_FT_imac_SAX_m2000_01_re.04954.04954.2	D:\GlycoData\Hech-EThcD\EThcD-4000\MSFragger\cho\interact.pep.xml	PVHHGVNQLK		10	2	1253.14	1127.62	1127.62	564.818	564.817	1127.62	564.817	0.0008	1.84813e-05	31.014	10.661	0.9982	2	0	0	0			TRUE	tr|G3H1F4|G3H1F4_CRIGR	G3H1F4	G3H1F4_CRIGR	I79_003979	Ribosomal protein L15
20190323_L1_Ag6_Zhu00015_SA_CHOKO_FT_imac_SAX_m2000_01_re.04972.04972.2	D:\GlycoData\Hech-EThcD\EThcD-4000\MSFragger\cho\interact.pep.xml	AKPAEAPAAAPK		12	2	1256.51	1120.63	1120.62	561.32	561.319	1120.62	561.319	0.0012	4.33274e-05	23.766	9.304	0.9866	2	1	0	0			TRUE	tr|G3HFQ4|G3HFQ4_CRIGR	G3HFQ4	G3HFQ4_CRIGR	I79_009418	Dihydrolipoamide acetyltransferase component of pyruvate dehydrogenase complex
20190323_L1_Ag6_Zhu00015_SA_CHOKO_FT_imac_SAX_m2000_01_re.04973.04973.2	D:\GlycoData\Hech-EThcD\EThcD-4000\MSFragger\cho\interact.pep.xml	SAEVDSDDTGGSAAQK		16	2	1256.65	1536.66	1536.65	769.336	769.334	1536.65	769.334	0.0009	2.99571e-06	32.594	9.467	0.9998	1	0	0	0			FALSE	tr|A0A061ICM1|A0A061ICM1_CRIGR	A0A061ICM1	A0A061ICM1_CRIGR	H671_3g9463	Kinesin-like protein	I79_004874	tr|A0A061IA72|A0A061IA72_CRIGR, tr|G3H3P5|G3H3P5_CRIGR
20190323_L1_Ag6_Zhu00015_SA_CHOKO_FT_imac_SAX_m2000_01_re.04974.04974.2	D:\GlycoData\Hech-EThcD\EThcD-4000\MSFragger\cho\interact.pep.xml	SAEVDSDDTGGSAAQK		16	2	1256.83	1536.66	1536.65	769.336	769.334	1536.65	769.334	0.0009	1.53816e-08	41.752	9.96	1	1	0	0	0			FALSE	tr|A0A061ICM1|A0A061ICM1_CRIGR	A0A061ICM1	A0A061ICM1_CRIGR	H671_3g9463	Kinesin-like protein	I79_004874	tr|A0A061IA72|A0A061IA72_CRIGR, tr|G3H3P5|G3H3P5_CRIGR
20190323_L1_Ag6_Zhu00015_SA_CHOKO_FT_imac_SAX_m2000_01_re.04977.04977.2	D:\GlycoData\Hech-EThcD\EThcD-4000\MSFragger\cho\interact.pep.xml	NATLAEQAK	N[1655]ATLAEQAK	9	2	1257.43	2485.02	2485.02	1243.52	1243.52	2485.02	1243.52	1540.53	7.85687e-06	29.919	14.389	0.9991	2	0	0	0	1N(1540.5285)		TRUE	tr|G3I973|G3I973_CRIGR	G3I973	G3I973_CRIGR	I79_020107	Hypoxia up-regulated protein 1	H671_4g12994	tr|A0A061I5C0|A0A061I5C0_CRIGR, tr|A0A061I657|A0A061I657_CRIGR
20190323_L1_Ag6_Zhu00015_SA_CHOKO_FT_imac_SAX_m2000_01_re.04982.04982.3	D:\GlycoData\Hech-EThcD\EThcD-4000\MSFragger\cho\interact.pep.xml	LNNSQIK	LN[2190]NSQIK	7	3	1258.51	2891.19	2891.17	964.736	964.732	2891.18	964.734	2075.73	0.000593822	20.177	13.415	0.9933	2	0	0	0	2N(2075.7298)		TRUE	tr|G3HYW4|G3HYW4_CRIGR	G3HYW4	G3HYW4_CRIGR	I79_016257	Lysosome-associated membrane glycoprotein 2
20190323_L1_Ag6_Zhu00015_SA_CHOKO_FT_imac_SAX_m2000_01_re.04993.04993.3	D:\GlycoData\Hech-EThcD\EThcD-4000\MSFragger\cho\interact.pep.xml	QTGDVTCNCTDGR	QTGDVTCN[2174]CTDGR	13	3	1260.95	3542.33	3542.32	1181.78	1181.78	3542.32	1181.78	2059.74	2.16771e-06	34.156	10.215	0.9999	2	0	0	0	7C(57.0215), 8N(2059.7349), 9C(57.0215)	dHex(1)Hex(5)HexNAc(4)NeuAc(1)(2059.734933)	TRUE	tr|A0A061IMQ7|A0A061IMQ7_CRIGR	A0A061IMQ7	A0A061IMQ7_CRIGR	H671_1g1571	Prolow-density lipoprotein receptor-related protein 1	I79_015182	tr|G3HW34|G3HW34_CRIGR
20190323_L1_Ag6_Zhu00015_SA_CHOKO_FT_imac_SAX_m2000_01_re.04995.04995.3	D:\GlycoData\Hech-EThcD\EThcD-4000\MSFragger\cho\interact.pep.xml	QTGDVTCNCTDGR	QTGDVTCN[2174]CTDGR	13	3	1261.25	3542.33	3542.32	1181.78	1181.78	3542.32	1181.78	2059.74	5.01732e-09	48.727	17.705	1	2	0	0	0	7C(57.0215), 8N(2059.7349), 9C(57.0215)	dHex(1)Hex(5)HexNAc(4)NeuAc(1)(2059.734933)	TRUE	tr|A0A061IMQ7|A0A061IMQ7_CRIGR	A0A061IMQ7	A0A061IMQ7_CRIGR	H671_1g1571	Prolow-density lipoprotein receptor-related protein 1	I79_015182	tr|G3HW34|G3HW34_CRIGR
20190323_L1_Ag6_Zhu00015_SA_CHOKO_FT_imac_SAX_m2000_01_re.04997.04997.2	D:\GlycoData\Hech-EThcD\EThcD-4000\MSFragger\cho\interact.pep.xml	TSYAQHQQVR		10	2	1261.84	1216.6	1216.59	609.306	609.304	1216.59	609.305	-0.0001	1.8702e-09	38.267	10.762	1	2	0	0	0			TRUE	tr|G3HKG8|G3HKG8_CRIGR	G3HKG8	G3HKG8_CRIGR	RPS3A	40S ribosomal protein S3a
20190323_L1_Ag6_Zhu00015_SA_CHOKO_FT_imac_SAX_m2000_01_re.04998.04998.2	D:\GlycoData\Hech-EThcD\EThcD-4000\MSFragger\cho\interact.pep.xml	VRGEVAPDAK		10	2	1261.94	1040.56	1040.56	521.289	521.288	1040.56	521.288	0.0003	3.97853e-05	33.001	14.113	0.9872	2	1	0	0			TRUE	tr|G3I4Z7|G3I4Z7_CRIGR	G3I4Z7	G3I4Z7_CRIGR	I79_018538	Galectin
20190323_L1_Ag6_Zhu00015_SA_CHOKO_FT_imac_SAX_m2000_01_re.05009.05009.2	D:\GlycoData\Hech-EThcD\EThcD-4000\MSFragger\cho\interact.pep.xml	NATLAEQAK	N[1493]ATLAEQAK	9	2	1263.88	2322.97	2322.97	1162.49	1162.49	2322.97	1162.49	1378.48	4.13044e-06	37.919	16.432	0.9998	2	0	0	0	1N(1378.4757)		TRUE	tr|G3I973|G3I973_CRIGR	G3I973	G3I973_CRIGR	I79_020107	Hypoxia up-regulated protein 1	H671_4g12994	tr|A0A061I5C0|A0A061I5C0_CRIGR, tr|A0A061I657|A0A061I657_CRIGR
20190323_L1_Ag6_Zhu00015_SA_CHOKO_FT_imac_SAX_m2000_01_re.05011.05011.2	D:\GlycoData\Hech-EThcD\EThcD-4000\MSFragger\cho\interact.pep.xml	NATLAEQAK	N[1493]ATLAEQAK	9	2	1264.18	2322.97	2322.97	1162.49	1162.49	2322.97	1162.49	1378.48	3.42176e-05	27.363	11.327	0.9997	2	0	0	0	1N(1378.4757)	Hex(6)HexNAc(2)(1378.475686)	TRUE	tr|G3I973|G3I973_CRIGR	G3I973	G3I973_CRIGR	I79_020107	Hypoxia up-regulated protein 1	H671_4g12994	tr|A0A061I5C0|A0A061I5C0_CRIGR, tr|A0A061I657|A0A061I657_CRIGR
20190323_L1_Ag6_Zhu00015_SA_CHOKO_FT_imac_SAX_m2000_01_re.05014.05014.3	D:\GlycoData\Hech-EThcD\EThcD-4000\MSFragger\cho\interact.pep.xml	NATLAEQAK	N[1493]ATLAEQAK	9	3	1264.91	2322.97	2322.97	775.331	775.33	2322.97	775.33	1378.48	0.00146302	21.839	11.444	0.9934	2	0	0	0	1N(1378.4757)	Hex(6)HexNAc(2)(1378.475686)	TRUE	tr|G3I973|G3I973_CRIGR	G3I973	G3I973_CRIGR	I79_020107	Hypoxia up-regulated protein 1	H671_4g12994	tr|A0A061I5C0|A0A061I5C0_CRIGR, tr|A0A061I657|A0A061I657_CRIGR
20190323_L1_Ag6_Zhu00015_SA_CHOKO_FT_imac_SAX_m2000_01_re.05016.05016.3	D:\GlycoData\Hech-EThcD\EThcD-4000\MSFragger\cho\interact.pep.xml	NATLAEQAK	N[1493]ATLAEQAK	9	3	1265.35	2322.97	2322.97	775.331	775.33	2322.97	775.33	1378.48	9.59452e-07	44.619	20.318	0.9998	2	0	0	0	1N(1378.4757)	Hex(6)HexNAc(2)(1378.475686)	TRUE	tr|G3I973|G3I973_CRIGR	G3I973	G3I973_CRIGR	I79_020107	Hypoxia up-regulated protein 1	H671_4g12994	tr|A0A061I5C0|A0A061I5C0_CRIGR, tr|A0A061I657|A0A061I657_CRIGR
20190323_L1_Ag6_Zhu00015_SA_CHOKO_FT_imac_SAX_m2000_01_re.05021.05021.2	D:\GlycoData\Hech-EThcD\EThcD-4000\MSFragger\cho\interact.pep.xml	ANEEDEQEEGGDGASGDPK		19	2	1266.49	1932.75	1932.75	967.382	967.381	1932.75	967.38	0.0023	9.67e-12	51.558	10.022	1	2	0	0	0			TRUE	tr|A0A061I927|A0A061I927_CRIGR	A0A061I927	A0A061I927_CRIGR	H671_4g11474	Heat-and acid-stable phosphoprotein	I79_017889	tr|G3I388|G3I388_CRIGR
20190323_L1_Ag6_Zhu00015_SA_CHOKO_FT_imac_SAX_m2000_01_re.05023.05023.2	D:\GlycoData\Hech-EThcD\EThcD-4000\MSFragger\cho\interact.pep.xml	ANEEDEQEEGGDGASGDPK		19	2	1266.69	1932.75	1932.75	967.382	967.381	1932.75	967.38	0.0023	2e-14	62.529	0	1	2	0	0	0			TRUE	tr|A0A061I927|A0A061I927_CRIGR	A0A061I927	A0A061I927_CRIGR	H671_4g11474	Heat-and acid-stable phosphoprotein	I79_017889	tr|G3I388|G3I388_CRIGR
20190323_L1_Ag6_Zhu00015_SA_CHOKO_FT_imac_SAX_m2000_01_re.05034.05034.4	D:\GlycoData\Hech-EThcD\EThcD-4000\MSFragger\cho\interact.pep.xml	KPCNTSDPQCPPDGR	KPCN[2465]TSDPQCPPDGR	15	4	1269.27	4078.58	4078.57	1020.65	1020.65	4078.57	1020.65	2350.83	0.0203822	18.263	11.364	0.9485	2	0	0	0	10C(57.0215), 3C(57.0215), 4N(2350.8303)		TRUE	tr|G3I740|G3I740_CRIGR	G3I740	G3I740_CRIGR	I79_019325	Pantetheinase	H671_2g6527	tr|A0A061ICY3|A0A061ICY3_CRIGR
20190323_L1_Ag6_Zhu00015_SA_CHOKO_FT_imac_SAX_m2000_01_re.05039.05039.2	D:\GlycoData\Hech-EThcD\EThcD-4000\MSFragger\cho\interact.pep.xml	YSEHDMNK		8	2	1270.18	1022.41	1022.41	512.214	512.213	1022.41	512.214	0.0001	0.000489779	22.74	9.104	0.9882	2	0	0	0			TRUE	tr|G3I5L3|G3I5L3_CRIGR	G3I5L3	G3I5L3_CRIGR	H671_3g10393	Annexin		tr|A0A061I6Z5|A0A061I6Z5_CRIGR
20190323_L1_Ag6_Zhu00015_SA_CHOKO_FT_imac_SAX_m2000_01_re.05041.05041.2	D:\GlycoData\Hech-EThcD\EThcD-4000\MSFragger\cho\interact.pep.xml	YSEHDMNK		8	2	1270.6	1022.41	1022.41	512.214	512.213	1022.41	512.214	0.0001	3.66016e-05	25.246	0	0.999	2	0	0	0			TRUE	tr|G3I5L3|G3I5L3_CRIGR	G3I5L3	G3I5L3_CRIGR	H671_3g10393	Annexin		tr|A0A061I6Z5|A0A061I6Z5_CRIGR
20190323_L1_Ag6_Zhu00015_SA_CHOKO_FT_imac_SAX_m2000_01_re.05059.05059.3	D:\GlycoData\Hech-EThcD\EThcD-4000\MSFragger\cho\interact.pep.xml	LNNSQIK	LN[2028]NSQIK	7	3	1274.42	2729.13	2729.13	910.718	910.716	2729.13	910.716	1913.68	0.00119743	31.759	17.75	0.9885	2	0	0	0	2N(1913.6770)		TRUE	tr|G3HYW4|G3HYW4_CRIGR	G3HYW4	G3HYW4_CRIGR	I79_016257	Lysosome-associated membrane glycoprotein 2
20190323_L1_Ag6_Zhu00015_SA_CHOKO_FT_imac_SAX_m2000_01_re.05061.05061.3	D:\GlycoData\Hech-EThcD\EThcD-4000\MSFragger\cho\interact.pep.xml	LNNSQIK	LN[2028]NSQIK	7	3	1274.72	2729.13	2729.13	910.718	910.716	2729.13	910.716	1913.68	0.000268386	36.817	17.951	0.997	2	0	0	0	2N(1913.6770)		TRUE	tr|G3HYW4|G3HYW4_CRIGR	G3HYW4	G3HYW4_CRIGR	I79_016257	Lysosome-associated membrane glycoprotein 2
20190323_L1_Ag6_Zhu00015_SA_CHOKO_FT_imac_SAX_m2000_01_re.05072.05072.2	D:\GlycoData\Hech-EThcD\EThcD-4000\MSFragger\cho\interact.pep.xml	LHSAAQQQGAEAPR		14	2	1276.97	1462.73	1462.73	732.372	732.371	1462.73	732.371	0.0002	0.000310456	23.532	8.259	0.9908	2	0	0	0			TRUE	tr|A0A061ICZ5|A0A061ICZ5_CRIGR	A0A061ICZ5	A0A061ICZ5_CRIGR	H671_2g7347	Thymidylate synthase-like protein		tr|A0A061IFK8|A0A061IFK8_CRIGR, tr|G3IFY1|G3IFY1_CRIGR
20190323_L1_Ag6_Zhu00015_SA_CHOKO_FT_imac_SAX_m2000_01_re.05076.05076.3	D:\GlycoData\Hech-EThcD\EThcD-4000\MSFragger\cho\interact.pep.xml	FIQNASGSGDK	FIQN[2248]ASGSGDK	11	3	1277.85	3256.31	3256.3	1086.44	1086.44	3256.3	1086.44	2133.77	9.76885e-05	35.402	13.287	0.9993	2	0	0	0	4N(2133.7717)		TRUE	tr|G3IK05|G3IK05_CRIGR	G3IK05	G3IK05_CRIGR	I79_024197	Lactadherin (Fragment)
20190323_L1_Ag6_Zhu00015_SA_CHOKO_FT_imac_SAX_m2000_01_re.05078.05078.3	D:\GlycoData\Hech-EThcD\EThcD-4000\MSFragger\cho\interact.pep.xml	FIQNASGSGDK	FIQN[2248]ASGSGDK	11	3	1278.15	3256.31	3256.3	1086.44	1086.44	3256.3	1086.44	2133.77	8.574e-11	45.477	16.272	0.9999	2	0	0	0	4N(2133.7717)		TRUE	tr|G3IK05|G3IK05_CRIGR	G3IK05	G3IK05_CRIGR	I79_024197	Lactadherin (Fragment)
20190323_L1_Ag6_Zhu00015_SA_CHOKO_FT_imac_SAX_m2000_01_re.05102.05102.4	D:\GlycoData\Hech-EThcD\EThcD-4000\MSFragger\cho\interact.pep.xml	DNMTVTR	DN[3269]MTVTR	7	4	1283.29	3990.52	3990.52	998.637	998.637	3990.52	998.637	3155.13	1.34664	11.983	11.983	0.9655	2	0	0	0	2N(3155.1315)		TRUE	tr|A0A061IM78|A0A061IM78_CRIGR	A0A061IM78	A0A061IM78_CRIGR	H671_1g1762	Lysosome-associated membrane glycoprotein 1	H671_3g10597, I79_011073	tr|G3HK56|G3HK56_CRIGR, tr|G3I7Y3|G3I7Y3_CRIGR
20190323_L1_Ag6_Zhu00015_SA_CHOKO_FT_imac_SAX_m2000_01_re.05104.05104.4	D:\GlycoData\Hech-EThcD\EThcD-4000\MSFragger\cho\interact.pep.xml	DNMTVTR	DN[3269]MTVTR	7	4	1283.5	3990.52	3990.52	998.637	998.637	3990.52	998.637	3155.13	0.000200579	22.999	12.802	0.9989	2	0	0	0	2N(3155.1315)		TRUE	tr|A0A061IM78|A0A061IM78_CRIGR	A0A061IM78	A0A061IM78_CRIGR	H671_1g1762	Lysosome-associated membrane glycoprotein 1	H671_3g10597, I79_011073	tr|G3HK56|G3HK56_CRIGR, tr|G3I7Y3|G3I7Y3_CRIGR
20190323_L1_Ag6_Zhu00015_SA_CHOKO_FT_imac_SAX_m2000_01_re.05118.05118.4	D:\GlycoData\Hech-EThcD\EThcD-4000\MSFragger\cho\interact.pep.xml	FIQNASGSGDK	FIQN[2904]ASGSGDK	11	4	1286.39	3912.54	3912.53	979.143	979.139	3912.53	979.14	2790	1.45553	7.985	7.878	0.9644	2	0	0	0	4N(2789.9993)		TRUE	tr|G3IK05|G3IK05_CRIGR	G3IK05	G3IK05_CRIGR	I79_024197	Lactadherin (Fragment)
20190323_L1_Ag6_Zhu00015_SA_CHOKO_FT_imac_SAX_m2000_01_re.05133.05133.3	D:\GlycoData\Hech-EThcD\EThcD-4000\MSFragger\cho\interact.pep.xml	LNNSQIK	LN[1825]NSQIK	7	3	1289.16	2526.06	2526.05	843.026	843.023	2526.05	843.023	1710.6	0.00149968	15.796	13.557	0.9866	2	0	0	0	2N(1710.5976)	dHex(1)Hex(4)HexNAc(3)NeuGc(1)(1710.597652)	TRUE	tr|G3HYW4|G3HYW4_CRIGR	G3HYW4	G3HYW4_CRIGR	I79_016257	Lysosome-associated membrane glycoprotein 2
20190323_L1_Ag6_Zhu00015_SA_CHOKO_FT_imac_SAX_m2000_01_re.05135.05135.3	D:\GlycoData\Hech-EThcD\EThcD-4000\MSFragger\cho\interact.pep.xml	LNNSQIK	LN[1825]NSQIK	7	3	1289.65	2526.06	2526.05	843.026	843.023	2526.05	843.023	1710.6	0.0220964	22.274	13.59	0.9419	2	0	0	0	2N(1710.5976)		TRUE	tr|G3HYW4|G3HYW4_CRIGR	G3HYW4	G3HYW4_CRIGR	I79_016257	Lysosome-associated membrane glycoprotein 2
20190323_L1_Ag6_Zhu00015_SA_CHOKO_FT_imac_SAX_m2000_01_re.05136.05136.3	D:\GlycoData\Hech-EThcD\EThcD-4000\MSFragger\cho\interact.pep.xml	DNMTVTR	DN[2978]MTVTR	7	3	1289.97	3699.43	3699.43	1234.15	1234.15	3699.42	1234.15	2864.05	1.31069	10.03	10.03	0.9375	2	0	0	0	2N(2864.0361)		TRUE	tr|A0A061IM78|A0A061IM78_CRIGR	A0A061IM78	A0A061IM78_CRIGR	H671_1g1762	Lysosome-associated membrane glycoprotein 1	H671_3g10597, I79_011073	tr|G3HK56|G3HK56_CRIGR, tr|G3I7Y3|G3I7Y3_CRIGR
20190323_L1_Ag6_Zhu00015_SA_CHOKO_FT_imac_SAX_m2000_01_re.05138.05138.3	D:\GlycoData\Hech-EThcD\EThcD-4000\MSFragger\cho\interact.pep.xml	DNMTVTR	DN[2978]MTVTR	7	3	1290.18	3699.43	3699.43	1234.15	1234.15	3699.42	1234.15	2864.05	0.000343043	14.598	10.198	0.9988	2	0	0	0	2N(2864.0361)		TRUE	tr|A0A061IM78|A0A061IM78_CRIGR	A0A061IM78	A0A061IM78_CRIGR	H671_1g1762	Lysosome-associated membrane glycoprotein 1	H671_3g10597, I79_011073	tr|G3HK56|G3HK56_CRIGR, tr|G3I7Y3|G3I7Y3_CRIGR
20190323_L1_Ag6_Zhu00015_SA_CHOKO_FT_imac_SAX_m2000_01_re.05147.05147.3	D:\GlycoData\Hech-EThcD\EThcD-4000\MSFragger\cho\interact.pep.xml	LNNSQIK	LN[1866]NSQIK	7	3	1292.07	2567.08	2567.07	856.701	856.699	2567.07	856.699	1751.62	0.00178619	27.816	14.484	0.9757	2	0	0	0	2N(1751.6242)		TRUE	tr|G3HYW4|G3HYW4_CRIGR	G3HYW4	G3HYW4_CRIGR	I79_016257	Lysosome-associated membrane glycoprotein 2
20190323_L1_Ag6_Zhu00015_SA_CHOKO_FT_imac_SAX_m2000_01_re.05152.05152.2	D:\GlycoData\Hech-EThcD\EThcD-4000\MSFragger\cho\interact.pep.xml	AQPSQAADEPAEK		13	2	1293.22	1340.62	1340.62	671.319	671.317	1340.62	671.318	0.0006	2.37738e-08	32.894	9.547	1	2	0	0	0			TRUE	tr|G3HSE4|G3HSE4_CRIGR	G3HSE4	G3HSE4_CRIGR	I79_013775	Proteasome subunit alpha type
20190323_L1_Ag6_Zhu00015_SA_CHOKO_FT_imac_SAX_m2000_01_re.05166.05166.3	D:\GlycoData\Hech-EThcD\EThcD-4000\MSFragger\cho\interact.pep.xml	KDNMTVTR	KDN[2465]MTVTR	8	3	1295.79	3314.32	3314.31	1105.78	1105.78	3314.31	1105.78	2350.83	0.0269068	14.25	9.872	0.9568	2	0	0	0	3N(2350.8303)	dHex(1)Hex(5)HexNAc(4)NeuAc(2)(2350.830350)	TRUE	tr|A0A061IM78|A0A061IM78_CRIGR	A0A061IM78	A0A061IM78_CRIGR	H671_1g1762	Lysosome-associated membrane glycoprotein 1	H671_3g10597, I79_011073	tr|G3HK56|G3HK56_CRIGR, tr|G3I7Y3|G3I7Y3_CRIGR
20190323_L1_Ag6_Zhu00015_SA_CHOKO_FT_imac_SAX_m2000_01_re.05188.05188.3	D:\GlycoData\Hech-EThcD\EThcD-4000\MSFragger\cho\interact.pep.xml	LNNSQIK	LN[1663]NSQIK	7	3	1300.34	2364	2363.99	789.007	789.006	2363.99	789.006	1548.55	0.00350348	15.322	13.611	0.9652	2	0	0	0	2N(1548.5448)		TRUE	tr|G3HYW4|G3HYW4_CRIGR	G3HYW4	G3HYW4_CRIGR	I79_016257	Lysosome-associated membrane glycoprotein 2
20190323_L1_Ag6_Zhu00015_SA_CHOKO_FT_imac_SAX_m2000_01_re.05190.05190.3	D:\GlycoData\Hech-EThcD\EThcD-4000\MSFragger\cho\interact.pep.xml	LNNSQIK	LN[1663]NSQIK	7	3	1300.76	2364	2363.99	789.007	789.006	2363.99	789.006	1548.55	0.00150487	18.79	13.712	0.9811	2	0	0	0	2N(1548.5448)		TRUE	tr|G3HYW4|G3HYW4_CRIGR	G3HYW4	G3HYW4_CRIGR	I79_016257	Lysosome-associated membrane glycoprotein 2
20190323_L1_Ag6_Zhu00015_SA_CHOKO_FT_imac_SAX_m2000_01_re.05192.05192.2	D:\GlycoData\Hech-EThcD\EThcD-4000\MSFragger\cho\interact.pep.xml	FIQNASGSGDK	FIQN[1817]ASGSGDK	11	2	1301.17	2825.12	2825.11	1413.57	1413.56	2825.11	1413.56	1702.58	0.000190611	34.808	12.554	0.996	2	0	0	0	4N(1702.5813)		TRUE	tr|G3IK05|G3IK05_CRIGR	G3IK05	G3IK05_CRIGR	I79_024197	Lactadherin (Fragment)
20190323_L1_Ag6_Zhu00015_SA_CHOKO_FT_imac_SAX_m2000_01_re.05193.05193.3	D:\GlycoData\Hech-EThcD\EThcD-4000\MSFragger\cho\interact.pep.xml	FIQNASGSGDK	FIQN[1817]ASGSGDK	11	3	1301.31	2825.12	2825.11	942.714	942.711	2825.11	942.711	1702.58	1.53742e-08	34.386	12.207	1	2	0	0	0	4N(1702.5813)		TRUE	tr|G3IK05|G3IK05_CRIGR	G3IK05	G3IK05_CRIGR	I79_024197	Lactadherin (Fragment)
20190323_L1_Ag6_Zhu00015_SA_CHOKO_FT_imac_SAX_m2000_01_re.05195.05195.3	D:\GlycoData\Hech-EThcD\EThcD-4000\MSFragger\cho\interact.pep.xml	FIQNASGSGDK	FIQN[1817]ASGSGDK	11	3	1301.85	2825.12	2825.11	942.714	942.711	2825.11	942.711	1702.58	4.25598e-08	45.984	20.473	0.9998	2	0	0	0	4N(1702.5813)		TRUE	tr|G3IK05|G3IK05_CRIGR	G3IK05	G3IK05_CRIGR	I79_024197	Lactadherin (Fragment)
20190323_L1_Ag6_Zhu00015_SA_CHOKO_FT_imac_SAX_m2000_01_re.05196.05196.3	D:\GlycoData\Hech-EThcD\EThcD-4000\MSFragger\cho\interact.pep.xml	ASQNITYHCK	ASQN[1979]ITYHCK	10	3	1302.17	3085.2	3085.19	1029.41	1029.41	3085.19	1029.41	1864.63	0.000934329	22.618	13.561	0.9948	1	0	0	0	4N(1864.6341), 9C(57.0215)		FALSE	tr|G3HJR4|G3HJR4_CRIGR	G3HJR4	G3HJR4_CRIGR	I79_010913	Collagen alpha-1(I) chain	H671_2g5666, I79_002479, I79_024950	tr|A0A061IIR5|A0A061IIR5_CRIGR, tr|A0A061IJT8|A0A061IJT8_CRIGR, tr|G3GXI7|G3GXI7_CRIGR, tr|G3IM20|G3IM20_CRIGR
20190323_L1_Ag6_Zhu00015_SA_CHOKO_FT_imac_SAX_m2000_01_re.05198.05198.3	D:\GlycoData\Hech-EThcD\EThcD-4000\MSFragger\cho\interact.pep.xml	ASQNITYHCK	ASQN[1979]ITYHCK	10	3	1302.38	3085.2	3085.19	1029.41	1029.41	3085.19	1029.41	1864.63	3.23407e-05	31.461	17.701	0.9989	1	0	0	0	4N(1864.6341), 9C(57.0215)	Hex(9)HexNAc(2)(1864.634157)	FALSE	tr|G3HJR4|G3HJR4_CRIGR	G3HJR4	G3HJR4_CRIGR	I79_010913	Collagen alpha-1(I) chain	H671_2g5666, I79_002479, I79_024950	tr|A0A061IIR5|A0A061IIR5_CRIGR, tr|A0A061IJT8|A0A061IJT8_CRIGR, tr|G3GXI7|G3GXI7_CRIGR, tr|G3IM20|G3IM20_CRIGR
20190323_L1_Ag6_Zhu00015_SA_CHOKO_FT_imac_SAX_m2000_01_re.05204.05204.3	D:\GlycoData\Hech-EThcD\EThcD-4000\MSFragger\cho\interact.pep.xml	DNMTVTR	DN[2248]MTVTR	7	3	1303.9	2969.16	2969.15	990.727	990.725	2969.16	990.726	2133.77	0.0351134	20.7	18.39	0.974	2	0	0	0	2N(2133.7717)		TRUE	tr|A0A061IM78|A0A061IM78_CRIGR	A0A061IM78	A0A061IM78_CRIGR	H671_1g1762	Lysosome-associated membrane glycoprotein 1	H671_3g10597, I79_011073	tr|G3HK56|G3HK56_CRIGR, tr|G3I7Y3|G3I7Y3_CRIGR
20190323_L1_Ag6_Zhu00015_SA_CHOKO_FT_imac_SAX_m2000_01_re.05206.05206.3	D:\GlycoData\Hech-EThcD\EThcD-4000\MSFragger\cho\interact.pep.xml	DNMTVTR	DN[2248]MTVTR	7	3	1304.1	2969.16	2969.15	990.727	990.725	2969.16	990.726	2133.77	7.5224e-09	32.481	17.106	1	2	0	0	0	2N(2133.7717)		TRUE	tr|A0A061IM78|A0A061IM78_CRIGR	A0A061IM78	A0A061IM78_CRIGR	H671_1g1762	Lysosome-associated membrane glycoprotein 1	H671_3g10597, I79_011073	tr|G3HK56|G3HK56_CRIGR, tr|G3I7Y3|G3I7Y3_CRIGR
20190323_L1_Ag6_Zhu00015_SA_CHOKO_FT_imac_SAX_m2000_01_re.05211.05211.3	D:\GlycoData\Hech-EThcD\EThcD-4000\MSFragger\cho\interact.pep.xml	KDNMTVTR	KDN[3121]MTVTR	8	3	1305.17	3970.54	3970.54	1324.52	1324.52	3970.54	1324.52	3007.06	0.000137727	26.298	14.806	0.9984	2	0	0	0	3N(3007.0579)		TRUE	tr|A0A061IM78|A0A061IM78_CRIGR	A0A061IM78	A0A061IM78_CRIGR	H671_1g1762	Lysosome-associated membrane glycoprotein 1	H671_3g10597, I79_011073	tr|G3HK56|G3HK56_CRIGR, tr|G3I7Y3|G3I7Y3_CRIGR
20190323_L1_Ag6_Zhu00015_SA_CHOKO_FT_imac_SAX_m2000_01_re.05214.05214.2	D:\GlycoData\Hech-EThcD\EThcD-4000\MSFragger\cho\interact.pep.xml	MNEDAEEDGGEK		12	2	1305.92	1322.5	1322.49	662.255	662.253	1322.49	662.254	-0.0002	7.51623e-05	24.996	0	0.9977	2	0	0	0			TRUE	tr|A0A061HYC2|A0A061HYC2_CRIGR	A0A061HYC2	A0A061HYC2_CRIGR	H671_xg20329	High mobility group nucleosome-binding domain-containing protein 5	I79_017309	tr|G3I1P6|G3I1P6_CRIGR
20190323_L1_Ag6_Zhu00015_SA_CHOKO_FT_imac_SAX_m2000_01_re.05225.05225.3	D:\GlycoData\Hech-EThcD\EThcD-4000\MSFragger\cho\interact.pep.xml	FIQNASGSGDK	FIQN[2539]ASGSGDK	11	3	1308.15	3547.41	3547.4	1183.48	1183.47	3547.4	1183.47	2424.87	1.0805e-10	37.854	13.386	0.9999	2	0	0	0	4N(2424.8671)		TRUE	tr|G3IK05|G3IK05_CRIGR	G3IK05	G3IK05_CRIGR	I79_024197	Lactadherin (Fragment)
20190323_L1_Ag6_Zhu00015_SA_CHOKO_FT_imac_SAX_m2000_01_re.05226.05226.3	D:\GlycoData\Hech-EThcD\EThcD-4000\MSFragger\cho\interact.pep.xml	FIQNASGSGDK	FIQN[1883]ASGSGDK	11	3	1308.29	2891.18	2891.17	964.733	964.73	2891.17	964.731	1768.64	7.34248e-06	43.045	17.467	0.9998	2	0	0	0	4N(1768.6395)	dHex(1)Hex(5)HexNAc(4)(1768.639517)	TRUE	tr|G3IK05|G3IK05_CRIGR	G3IK05	G3IK05_CRIGR	I79_024197	Lactadherin (Fragment)
20190323_L1_Ag6_Zhu00015_SA_CHOKO_FT_imac_SAX_m2000_01_re.05227.05227.3	D:\GlycoData\Hech-EThcD\EThcD-4000\MSFragger\cho\interact.pep.xml	FIQNASGSGDK	FIQN[2539]ASGSGDK	11	3	1308.42	3547.41	3547.4	1183.48	1183.47	3547.4	1183.47	2424.87	7.74475e-09	41.27	13.266	1	2	0	0	0	4N(2424.8671)		TRUE	tr|G3IK05|G3IK05_CRIGR	G3IK05	G3IK05_CRIGR	I79_024197	Lactadherin (Fragment)
20190323_L1_Ag6_Zhu00015_SA_CHOKO_FT_imac_SAX_m2000_01_re.05228.05228.3	D:\GlycoData\Hech-EThcD\EThcD-4000\MSFragger\cho\interact.pep.xml	FIQNASGSGDK	FIQN[1883]ASGSGDK	11	3	1308.62	2891.18	2891.17	964.733	964.73	2891.17	964.731	1768.64	1.21951e-07	53.678	17.751	1	2	0	0	0	4N(1768.6395)		TRUE	tr|G3IK05|G3IK05_CRIGR	G3IK05	G3IK05_CRIGR	I79_024197	Lactadherin (Fragment)
20190323_L1_Ag6_Zhu00015_SA_CHOKO_FT_imac_SAX_m2000_01_re.05248.05248.2	D:\GlycoData\Hech-EThcD\EThcD-4000\MSFragger\cho\interact.pep.xml	RPDQQLQGEGK		11	2	1312.62	1254.63	1254.63	628.324	628.323	1254.63	628.323	0.0002	8.04258e-09	54.521	15.394	1	2	0	0	0			FALSE	tr|A0A061HWU0|A0A061HWU0_CRIGR	A0A061HWU0	A0A061HWU0_CRIGR	H671_8g19471	Plasminogen activator inhibitor 1 RNA-binding protein	H671_6g15793	tr|A0A061HZ89|A0A061HZ89_CRIGR, tr|G3IH35|G3IH35_CRIGR
20190323_L1_Ag6_Zhu00015_SA_CHOKO_FT_imac_SAX_m2000_01_re.05263.05263.2	D:\GlycoData\Hech-EThcD\EThcD-4000\MSFragger\cho\interact.pep.xml	RNTTIPTK		8	2	1315.56	929.53	929.529	465.772	465.772	929.529	465.772	0.0002	0.00203294	27.74	14.65	0.9687	2	0	0	0			FALSE	tr|A0A061I5D1|A0A061I5D1_CRIGR	A0A061I5D1	A0A061I5D1_CRIGR	H671_4g13251	Heat shock cognate protein	H671_1g3745, H671_5g14782, I79_005362, I79_009139, I79_021698, I79_021801, I79_022974	tr|A0A061I5U1|A0A061I5U1_CRIGR, tr|A0A061IJM5|A0A061IJM5_CRIGR, tr|G3H4Z8|G3H4Z8_CRIGR, tr|G3HEZ0|G3HEZ0_CRIGR, tr|G3IDC2|G3IDC2_CRIGR, tr|G3IDL8|G3IDL8_CRIGR, tr|G3IGQ3|G3IGQ3_CRIGR
20190323_L1_Ag6_Zhu00015_SA_CHOKO_FT_imac_SAX_m2000_01_re.05274.05274.3	D:\GlycoData\Hech-EThcD\EThcD-4000\MSFragger\cho\interact.pep.xml	FIQNASGSGDK	FIQN[2539]ASGSGDK	11	3	1317.77	3547.41	3547.4	1183.48	1183.47	3547.4	1183.47	2424.87	0.0531638	20.103	11.832	0.9705	2	0	0	0	4N(2424.8671)		TRUE	tr|G3IK05|G3IK05_CRIGR	G3IK05	G3IK05_CRIGR	I79_024197	Lactadherin (Fragment)
20190323_L1_Ag6_Zhu00015_SA_CHOKO_FT_imac_SAX_m2000_01_re.05276.05276.3	D:\GlycoData\Hech-EThcD\EThcD-4000\MSFragger\cho\interact.pep.xml	FIQNASGSGDK	FIQN[2539]ASGSGDK	11	3	1318.06	3547.41	3547.4	1183.48	1183.47	3547.4	1183.47	2424.87	5.42714e-06	38.348	11.171	0.9999	2	0	0	0	4N(2424.8671)		TRUE	tr|G3IK05|G3IK05_CRIGR	G3IK05	G3IK05_CRIGR	I79_024197	Lactadherin (Fragment)
20190323_L1_Ag6_Zhu00015_SA_CHOKO_FT_imac_SAX_m2000_01_re.05290.05290.4	D:\GlycoData\Hech-EThcD\EThcD-4000\MSFragger\cho\interact.pep.xml	DNMTVTR	DN[2904]MTVTR	7	4	1321.12	3625.4	3625.39	907.356	907.354	3625.39	907.354	2790	0.113828	14.275	14.275	0.9675	2	0	0	0	2N(2789.9993)		TRUE	tr|A0A061IM78|A0A061IM78_CRIGR	A0A061IM78	A0A061IM78_CRIGR	H671_1g1762	Lysosome-associated membrane glycoprotein 1	H671_3g10597, I79_011073	tr|G3HK56|G3HK56_CRIGR, tr|G3I7Y3|G3I7Y3_CRIGR
20190323_L1_Ag6_Zhu00015_SA_CHOKO_FT_imac_SAX_m2000_01_re.05292.05292.4	D:\GlycoData\Hech-EThcD\EThcD-4000\MSFragger\cho\interact.pep.xml	DNMTVTR	DN[2904]MTVTR	7	4	1321.41	3625.4	3625.39	907.356	907.354	3625.39	907.354	2790	8.29157e-06	34.1	20.309	0.9996	2	0	0	0	2N(2789.9993)		TRUE	tr|A0A061IM78|A0A061IM78_CRIGR	A0A061IM78	A0A061IM78_CRIGR	H671_1g1762	Lysosome-associated membrane glycoprotein 1	H671_3g10597, I79_011073	tr|G3HK56|G3HK56_CRIGR, tr|G3I7Y3|G3I7Y3_CRIGR
20190323_L1_Ag6_Zhu00015_SA_CHOKO_FT_imac_SAX_m2000_01_re.05307.05307.3	D:\GlycoData\Hech-EThcD\EThcD-4000\MSFragger\cho\interact.pep.xml	VAEDDEDDDVDTKK		14	3	1324.65	1592.67	1592.67	531.898	531.897	1592.67	531.897	0.0011	1.20642e-08	41.174	8.856	0.9983	2	0	0	0			TRUE	tr|G3IH46|G3IH46_CRIGR	G3IH46	G3IH46_CRIGR	I79_023127	Prothymosin alpha
20190323_L1_Ag6_Zhu00015_SA_CHOKO_FT_imac_SAX_m2000_01_re.05310.05310.2	D:\GlycoData\Hech-EThcD\EThcD-4000\MSFragger\cho\interact.pep.xml	VAEDDEDDDVDTKK		14	2	1325.22	1592.67	1592.67	797.344	797.341	1592.67	797.342	0	5.206e-10	46.634	8.205	1	2	0	0	0			TRUE	tr|G3IH46|G3IH46_CRIGR	G3IH46	G3IH46_CRIGR	I79_023127	Prothymosin alpha
20190323_L1_Ag6_Zhu00015_SA_CHOKO_FT_imac_SAX_m2000_01_re.05312.05312.2	D:\GlycoData\Hech-EThcD\EThcD-4000\MSFragger\cho\interact.pep.xml	VAEDDEDDDVDTKK		14	2	1325.63	1592.67	1592.67	797.344	797.341	1592.67	797.342	0	1.339e-11	52.993	8.721	1	2	0	0	0			TRUE	tr|G3IH46|G3IH46_CRIGR	G3IH46	G3IH46_CRIGR	I79_023127	Prothymosin alpha
20190323_L1_Ag6_Zhu00015_SA_CHOKO_FT_imac_SAX_m2000_01_re.05331.05331.2	D:\GlycoData\Hech-EThcD\EThcD-4000\MSFragger\cho\interact.pep.xml	HVLTGSADNSCR	HVLTGSADNSCR	12	2	1329.64	1315.6	1315.59	658.805	658.803	1315.59	658.804	-0.0007	0.000894334	17.694	0	0.9823	2	0	0	0	11C(57.0215)		TRUE	tr|G3H945|G3H945_CRIGR	G3H945	G3H945_CRIGR	EIF3I	Eukaryotic translation initiation factor 3 subunit I
20190323_L1_Ag6_Zhu00015_SA_CHOKO_FT_imac_SAX_m2000_01_re.05341.05341.3	D:\GlycoData\Hech-EThcD\EThcD-4000\MSFragger\cho\interact.pep.xml	DDVNGTDLK	DDVN[2977]GTDLK	9	3	1331.65	3838.5	3838.49	1280.51	1280.5	3838.49	1280.5	2863.04	0.000121062	18.387	14.831	0.9968	2	0	0	0	4N(2863.0408)		TRUE	tr|A0A061I8B2|A0A061I8B2_CRIGR	A0A061I8B2	A0A061I8B2_CRIGR	H671_3g10243	4F2 cell-surface antigen heavy chain	I79_023340	tr|G3IHN6|G3IHN6_CRIGR, tr|O55221|O55221_CRIGR
20190323_L1_Ag6_Zhu00015_SA_CHOKO_FT_imac_SAX_m2000_01_re.05345.05345.3	D:\GlycoData\Hech-EThcD\EThcD-4000\MSFragger\cho\interact.pep.xml	DNMTVTR	DN[2451]MTVTR	7	3	1332.52	3172.25	3172.24	1058.42	1058.42	3172.24	1058.42	2336.85	0.0214042	16.015	11.281	0.9506	2	0	0	0	2N(2336.8510)		TRUE	tr|A0A061IM78|A0A061IM78_CRIGR	A0A061IM78	A0A061IM78_CRIGR	H671_1g1762	Lysosome-associated membrane glycoprotein 1	H671_3g10597, I79_011073	tr|G3HK56|G3HK56_CRIGR, tr|G3I7Y3|G3I7Y3_CRIGR
20190323_L1_Ag6_Zhu00015_SA_CHOKO_FT_imac_SAX_m2000_01_re.05348.05348.3	D:\GlycoData\Hech-EThcD\EThcD-4000\MSFragger\cho\interact.pep.xml	FIQNASGSGDK	FIQN[2393]ASGSGDK	11	3	1333.31	3401.36	3401.35	1134.79	1134.79	3401.34	1134.79	2278.82	0.00947327	16.594	8.233	0.9506	2	0	0	0	4N(2278.8092)		TRUE	tr|G3IK05|G3IK05_CRIGR	G3IK05	G3IK05_CRIGR	I79_024197	Lactadherin (Fragment)
20190323_L1_Ag6_Zhu00015_SA_CHOKO_FT_imac_SAX_m2000_01_re.05350.05350.3	D:\GlycoData\Hech-EThcD\EThcD-4000\MSFragger\cho\interact.pep.xml	FIQNASGSGDK	FIQN[2393]ASGSGDK	11	3	1333.76	3401.36	3401.35	1134.79	1134.79	3401.34	1134.79	2278.82	5.78228e-08	30.694	9.643	0.9996	2	0	0	0	4N(2278.8092)		TRUE	tr|G3IK05|G3IK05_CRIGR	G3IK05	G3IK05_CRIGR	I79_024197	Lactadherin (Fragment)
20190323_L1_Ag6_Zhu00015_SA_CHOKO_FT_imac_SAX_m2000_01_re.05351.05351.2	D:\GlycoData\Hech-EThcD\EThcD-4000\MSFragger\cho\interact.pep.xml	TPSSSQPPPQPQAK		14	2	1334.08	1448.73	1448.73	725.372	725.37	1448.73	725.37	0.0014	3.31236e-09	30.378	8.918	1	2	0	0	0			TRUE	tr|A0A061IK90|A0A061IK90_CRIGR	A0A061IK90	A0A061IK90_CRIGR	H671_1g3484	Zyxin-like protein	I79_011418	tr|G3HL33|G3HL33_CRIGR
20190323_L1_Ag6_Zhu00015_SA_CHOKO_FT_imac_SAX_m2000_01_re.05353.05353.2	D:\GlycoData\Hech-EThcD\EThcD-4000\MSFragger\cho\interact.pep.xml	TPSSSQPPPQPQAK		14	2	1334.28	1448.73	1448.73	725.372	725.37	1448.73	725.37	0.0014	0.000120573	26.175	9.025	0.9957	2	0	0	0			TRUE	tr|A0A061IK90|A0A061IK90_CRIGR	A0A061IK90	A0A061IK90_CRIGR	H671_1g3484	Zyxin-like protein	I79_011418	tr|G3HL33|G3HL33_CRIGR
20190323_L1_Ag6_Zhu00015_SA_CHOKO_FT_imac_SAX_m2000_01_re.05356.05356.4	D:\GlycoData\Hech-EThcD\EThcD-4000\MSFragger\cho\interact.pep.xml	DNMTVTR	DN[3195]MTVTR	7	4	1334.88	3916.49	3916.48	980.13	980.128	3916.48	980.127	3081.1	0.378225	12.189	12.189	0.9448	2	0	0	0	2N(3081.0947)		TRUE	tr|A0A061IM78|A0A061IM78_CRIGR	A0A061IM78	A0A061IM78_CRIGR	H671_1g1762	Lysosome-associated membrane glycoprotein 1	H671_3g10597, I79_011073	tr|G3HK56|G3HK56_CRIGR, tr|G3I7Y3|G3I7Y3_CRIGR
20190323_L1_Ag6_Zhu00015_SA_CHOKO_FT_imac_SAX_m2000_01_re.05358.05358.4	D:\GlycoData\Hech-EThcD\EThcD-4000\MSFragger\cho\interact.pep.xml	DNMTVTR	DN[3195]MTVTR	7	4	1335.41	3916.49	3916.48	980.13	980.128	3916.48	980.127	3081.1	2.58218e-06	29.266	18.608	0.9998	2	0	0	0	2N(3081.0947)		TRUE	tr|A0A061IM78|A0A061IM78_CRIGR	A0A061IM78	A0A061IM78_CRIGR	H671_1g1762	Lysosome-associated membrane glycoprotein 1	H671_3g10597, I79_011073	tr|G3HK56|G3HK56_CRIGR, tr|G3I7Y3|G3I7Y3_CRIGR
20190323_L1_Ag6_Zhu00015_SA_CHOKO_FT_imac_SAX_m2000_01_re.05361.05361.2	D:\GlycoData\Hech-EThcD\EThcD-4000\MSFragger\cho\interact.pep.xml	NCSETQYESK	NCSETQYESK	10	2	1335.91	1244.5	1244.5	623.257	623.256	1244.5	623.256	0.0005	1.00115e-05	27.498	7.428	0.9983	2	0	0	0	2C(57.0215)		TRUE	tr|A0A061I2D3|A0A061I2D3_CRIGR	A0A061I2D3	A0A061I2D3_CRIGR	H671_4g13226	14-3-3 protein gamma-like protein	I79_007265, I79_025844	tr|G3HA25|G3HA25_CRIGR, tr|G3IPD7|G3IPD7_CRIGR
20190323_L1_Ag6_Zhu00015_SA_CHOKO_FT_imac_SAX_m2000_01_re.05371.05371.3	D:\GlycoData\Hech-EThcD\EThcD-4000\MSFragger\cho\interact.pep.xml	DNMTVTR	DN[2248]MTVTR	7	3	1337.74	2969.17	2969.16	990.729	990.726	2969.16	990.726	2133.77	0.470633	16.384	14.297	0.9476	2	0	0	0	2N(2133.7717)		TRUE	tr|A0A061IM78|A0A061IM78_CRIGR	A0A061IM78	A0A061IM78_CRIGR	H671_1g1762	Lysosome-associated membrane glycoprotein 1	H671_3g10597, I79_011073	tr|G3HK56|G3HK56_CRIGR, tr|G3I7Y3|G3I7Y3_CRIGR
20190323_L1_Ag6_Zhu00015_SA_CHOKO_FT_imac_SAX_m2000_01_re.05372.05372.3	D:\GlycoData\Hech-EThcD\EThcD-4000\MSFragger\cho\interact.pep.xml	DNMTVTR	DN[2539]MTVTR	7	3	1337.88	3260.26	3260.25	1087.76	1087.76	3260.25	1087.76	2424.87	0.110499	20.736	16.225	0.9632	2	0	0	0	2N(2424.8671)		TRUE	tr|A0A061IM78|A0A061IM78_CRIGR	A0A061IM78	A0A061IM78_CRIGR	H671_1g1762	Lysosome-associated membrane glycoprotein 1	H671_3g10597, I79_011073	tr|G3HK56|G3HK56_CRIGR, tr|G3I7Y3|G3I7Y3_CRIGR
20190323_L1_Ag6_Zhu00015_SA_CHOKO_FT_imac_SAX_m2000_01_re.05373.05373.3	D:\GlycoData\Hech-EThcD\EThcD-4000\MSFragger\cho\interact.pep.xml	DNMTVTR	DN[2248]MTVTR	7	3	1338.04	2969.17	2969.16	990.729	990.726	2969.16	990.726	2133.77	4.92131e-06	34.997	19.152	0.9999	2	0	0	0	2N(2133.7717)		TRUE	tr|A0A061IM78|A0A061IM78_CRIGR	A0A061IM78	A0A061IM78_CRIGR	H671_1g1762	Lysosome-associated membrane glycoprotein 1	H671_3g10597, I79_011073	tr|G3HK56|G3HK56_CRIGR, tr|G3I7Y3|G3I7Y3_CRIGR
20190323_L1_Ag6_Zhu00015_SA_CHOKO_FT_imac_SAX_m2000_01_re.05374.05374.3	D:\GlycoData\Hech-EThcD\EThcD-4000\MSFragger\cho\interact.pep.xml	DNMTVTR	DN[2539]MTVTR	7	3	1338.2	3260.26	3260.25	1087.76	1087.76	3260.25	1087.76	2424.87	2.7516e-06	32.357	16.977	0.9999	2	0	0	0	2N(2424.8671)		TRUE	tr|A0A061IM78|A0A061IM78_CRIGR	A0A061IM78	A0A061IM78_CRIGR	H671_1g1762	Lysosome-associated membrane glycoprotein 1	H671_3g10597, I79_011073	tr|G3HK56|G3HK56_CRIGR, tr|G3I7Y3|G3I7Y3_CRIGR
20190323_L1_Ag6_Zhu00015_SA_CHOKO_FT_imac_SAX_m2000_01_re.05380.05380.2	D:\GlycoData\Hech-EThcD\EThcD-4000\MSFragger\cho\interact.pep.xml	YLQAANNTK	YLQAAN[1572]NTK	9	2	1339.54	2479.97	2479.96	1240.99	1240.99	2479.96	1240.99	1458.45	6.67191e-09	38.203	16.546	1	2	0	0	0	6N(1458.4420)		TRUE	tr|G3HWE1|G3HWE1_CRIGR	G3HWE1	G3HWE1_CRIGR	I79_015298	ERO1-like protein beta
20190323_L1_Ag6_Zhu00015_SA_CHOKO_FT_imac_SAX_m2000_01_re.05382.05382.2	D:\GlycoData\Hech-EThcD\EThcD-4000\MSFragger\cho\interact.pep.xml	YLQAANNTK	YLQAAN[1572]NTK	9	2	1339.97	2479.97	2479.96	1240.99	1240.99	2479.96	1240.99	1458.45	0.00381505	14.174	11.395	0.9585	2	0	0	0	6N(1458.4420)		TRUE	tr|G3HWE1|G3HWE1_CRIGR	G3HWE1	G3HWE1_CRIGR	I79_015298	ERO1-like protein beta
20190323_L1_Ag6_Zhu00015_SA_CHOKO_FT_imac_SAX_m2000_01_re.05389.05389.2	D:\GlycoData\Hech-EThcD\EThcD-4000\MSFragger\cho\interact.pep.xml	FIQNASGSGDK	FIQN[2174]ASGSGDK	11	2	1341.39	3182.28	3182.27	1592.14	1592.14	3182.27	1592.14	2059.74	0.00366438	22.334	10.153	0.986	2	0	0	0	4N(2059.7349)	dHex(1)Hex(5)HexNAc(4)NeuAc(1)(2059.734933)	TRUE	tr|G3IK05|G3IK05_CRIGR	G3IK05	G3IK05_CRIGR	I79_024197	Lactadherin (Fragment)
20190323_L1_Ag6_Zhu00015_SA_CHOKO_FT_imac_SAX_m2000_01_re.05397.05397.3	D:\GlycoData\Hech-EThcD\EThcD-4000\MSFragger\cho\interact.pep.xml	YLQAANNTK	YLQAAN[1572]NTK	9	3	1343.26	2479.97	2479.96	827.663	827.661	2479.96	827.661	1458.44	0.000250322	17.906	7.97	0.9973	2	0	0	0	6N(1458.4420)		TRUE	tr|G3HWE1|G3HWE1_CRIGR	G3HWE1	G3HWE1_CRIGR	I79_015298	ERO1-like protein beta
20190323_L1_Ag6_Zhu00015_SA_CHOKO_FT_imac_SAX_m2000_01_re.05399.05399.3	D:\GlycoData\Hech-EThcD\EThcD-4000\MSFragger\cho\interact.pep.xml	YLQAANNTK	YLQAAN[1572]NTK	9	3	1343.72	2479.97	2479.96	827.663	827.661	2479.96	827.661	1458.44	1.8546e-10	45.427	24.182	0.9999	2	0	0	0	6N(1458.4420)	Hex(6)HexNAc(2)Phos(1)(1458.442017)	TRUE	tr|G3HWE1|G3HWE1_CRIGR	G3HWE1	G3HWE1_CRIGR	I79_015298	ERO1-like protein beta
20190323_L1_Ag6_Zhu00015_SA_CHOKO_FT_imac_SAX_m2000_01_re.05405.05405.3	D:\GlycoData\Hech-EThcD\EThcD-4000\MSFragger\cho\interact.pep.xml	DNMTVTR	DN[1883]MTVTR	7	3	1344.99	2604.03	2604.02	869.018	869.015	2604.03	869.016	1768.64	0.0284455	25.812	18.616	0.98	2	0	0	0	2N(1768.6395)		TRUE	tr|A0A061IM78|A0A061IM78_CRIGR	A0A061IM78	A0A061IM78_CRIGR	H671_1g1762	Lysosome-associated membrane glycoprotein 1	H671_3g10597, I79_011073	tr|G3HK56|G3HK56_CRIGR, tr|G3I7Y3|G3I7Y3_CRIGR
20190323_L1_Ag6_Zhu00015_SA_CHOKO_FT_imac_SAX_m2000_01_re.05407.05407.3	D:\GlycoData\Hech-EThcD\EThcD-4000\MSFragger\cho\interact.pep.xml	DNMTVTR	DN[1883]MTVTR	7	3	1345.21	2604.03	2604.02	869.018	869.015	2604.03	869.016	1768.64	6.06195e-07	38.225	21.983	0.9999	2	0	0	0	2N(1768.6395)	dHex(1)Hex(5)HexNAc(4)(1768.639517)	TRUE	tr|A0A061IM78|A0A061IM78_CRIGR	A0A061IM78	A0A061IM78_CRIGR	H671_1g1762	Lysosome-associated membrane glycoprotein 1	H671_3g10597, I79_011073	tr|G3HK56|G3HK56_CRIGR, tr|G3I7Y3|G3I7Y3_CRIGR
20190323_L1_Ag6_Zhu00015_SA_CHOKO_FT_imac_SAX_m2000_01_re.05409.05409.2	D:\GlycoData\Hech-EThcD\EThcD-4000\MSFragger\cho\interact.pep.xml	DNMTVTR	DN[1883]MTVTR	7	2	1345.76	2604.03	2604.03	1303.02	1303.02	2604.03	1303.02	1768.64	0.00893384	25.824	18.245	0.9632	2	0	0	0	2N(1768.6395)	dHex(1)Hex(5)HexNAc(4)(1768.639517)	TRUE	tr|A0A061IM78|A0A061IM78_CRIGR	A0A061IM78	A0A061IM78_CRIGR	H671_1g1762	Lysosome-associated membrane glycoprotein 1	H671_3g10597, I79_011073	tr|G3HK56|G3HK56_CRIGR, tr|G3I7Y3|G3I7Y3_CRIGR
20190323_L1_Ag6_Zhu00015_SA_CHOKO_FT_imac_SAX_m2000_01_re.05415.05415.3	D:\GlycoData\Hech-EThcD\EThcD-4000\MSFragger\cho\interact.pep.xml	DNMTVTR	DN[2086]MTVTR	7	3	1346.87	2807.11	2807.11	936.711	936.709	2807.1	936.709	1971.72	0.0013911	26.613	14.43	0.9913	2	0	0	0	2N(1971.7189)		TRUE	tr|A0A061IM78|A0A061IM78_CRIGR	A0A061IM78	A0A061IM78_CRIGR	H671_1g1762	Lysosome-associated membrane glycoprotein 1	H671_3g10597, I79_011073	tr|G3HK56|G3HK56_CRIGR, tr|G3I7Y3|G3I7Y3_CRIGR
20190323_L1_Ag6_Zhu00015_SA_CHOKO_FT_imac_SAX_m2000_01_re.05418.05418.3	D:\GlycoData\Hech-EThcD\EThcD-4000\MSFragger\cho\interact.pep.xml	FIQNASGSGDK	FIQN[2174]ASGSGDK	11	3	1347.59	3182.27	3182.27	1061.77	1061.76	3182.27	1061.76	2059.74	0.214536	14.174	10.816	0.9631	2	0	0	0	4N(2059.7349)		TRUE	tr|G3IK05|G3IK05_CRIGR	G3IK05	G3IK05_CRIGR	I79_024197	Lactadherin (Fragment)
20190323_L1_Ag6_Zhu00015_SA_CHOKO_FT_imac_SAX_m2000_01_re.05420.05420.3	D:\GlycoData\Hech-EThcD\EThcD-4000\MSFragger\cho\interact.pep.xml	FIQNASGSGDK	FIQN[2174]ASGSGDK	11	3	1347.89	3182.27	3182.27	1061.77	1061.76	3182.27	1061.76	2059.74	1.37589e-09	48.72	17.811	1	2	0	0	0	4N(2059.7349)	dHex(1)Hex(5)HexNAc(4)NeuAc(1)(2059.734933)	TRUE	tr|G3IK05|G3IK05_CRIGR	G3IK05	G3IK05_CRIGR	I79_024197	Lactadherin (Fragment)
20190323_L1_Ag6_Zhu00015_SA_CHOKO_FT_imac_SAX_m2000_01_re.05438.05438.3	D:\GlycoData\Hech-EThcD\EThcD-4000\MSFragger\cho\interact.pep.xml	DNMTVTR	DN[2742]MTVTR	7	3	1351.78	3463.35	3463.34	1155.46	1155.45	3463.33	1155.45	2627.95	0.0108018	18.377	14.084	0.9361	2	0	0	0	2N(2627.9465)		TRUE	tr|A0A061IM78|A0A061IM78_CRIGR	A0A061IM78	A0A061IM78_CRIGR	H671_1g1762	Lysosome-associated membrane glycoprotein 1	H671_3g10597, I79_011073	tr|G3HK56|G3HK56_CRIGR, tr|G3I7Y3|G3I7Y3_CRIGR
20190323_L1_Ag6_Zhu00015_SA_CHOKO_FT_imac_SAX_m2000_01_re.05439.05439.3	D:\GlycoData\Hech-EThcD\EThcD-4000\MSFragger\cho\interact.pep.xml	MFSNCSK	MFSN[1737]CSK	7	3	1351.88	2494.94	2494.93	832.653	832.652	2494.93	832.652	1622.58	0.00116681	13.232	12.128	0.9924	2	0	0	0	4N(1622.5816), 5C(57.0215)		FALSE	tr|Q6W3F6|Q6W3F6_CRIGR	Q6W3F6	Q6W3F6_CRIGR		Tumor necrosis factor-alpha-converting enzyme mutant variant M2a		tr|Q6W3F5|Q6W3F5_CRIGR, tr|Q6W3F7|Q6W3F7_CRIGR, tr|Q6W3F8|Q6W3F8_CRIGR, tr|Q923X3|Q923X3_CRIGR
20190323_L1_Ag6_Zhu00015_SA_CHOKO_FT_imac_SAX_m2000_01_re.05440.05440.3	D:\GlycoData\Hech-EThcD\EThcD-4000\MSFragger\cho\interact.pep.xml	DNMTVTR	DN[2742]MTVTR	7	3	1352	3463.35	3463.34	1155.46	1155.45	3463.33	1155.45	2627.95	3.11292e-05	24.585	14.439	0.9971	2	0	0	0	2N(2627.9465)		TRUE	tr|A0A061IM78|A0A061IM78_CRIGR	A0A061IM78	A0A061IM78_CRIGR	H671_1g1762	Lysosome-associated membrane glycoprotein 1	H671_3g10597, I79_011073	tr|G3HK56|G3HK56_CRIGR, tr|G3I7Y3|G3I7Y3_CRIGR
20190323_L1_Ag6_Zhu00015_SA_CHOKO_FT_imac_SAX_m2000_01_re.05441.05441.3	D:\GlycoData\Hech-EThcD\EThcD-4000\MSFragger\cho\interact.pep.xml	MFSNCSK	MFSN[1737]CSK	7	3	1352.33	2494.94	2494.93	832.653	832.652	2494.93	832.652	1622.58	0.00121199	13.166	12.206	0.9921	2	0	0	0	4N(1622.5816), 5C(57.0215)		FALSE	tr|Q6W3F6|Q6W3F6_CRIGR	Q6W3F6	Q6W3F6_CRIGR		Tumor necrosis factor-alpha-converting enzyme mutant variant M2a		tr|Q6W3F5|Q6W3F5_CRIGR, tr|Q6W3F7|Q6W3F7_CRIGR, tr|Q6W3F8|Q6W3F8_CRIGR, tr|Q923X3|Q923X3_CRIGR
20190323_L1_Ag6_Zhu00015_SA_CHOKO_FT_imac_SAX_m2000_01_re.05456.05456.3	D:\GlycoData\Hech-EThcD\EThcD-4000\MSFragger\cho\interact.pep.xml	SLGMNDTR	SLGMN[2248]DTR	8	3	1355.12	3026.18	3026.18	1009.74	1009.73	3026.18	1009.73	2133.77	0.00922158	18.521	16.314	0.9857	2	0	0	0	5N(2133.7717)		TRUE	tr|G3H3E9|G3H3E9_CRIGR	G3H3E9	G3H3E9_CRIGR	I79_004764	Dynein heavy chain 17, axonemal
20190323_L1_Ag6_Zhu00015_SA_CHOKO_FT_imac_SAX_m2000_01_re.05458.05458.3	D:\GlycoData\Hech-EThcD\EThcD-4000\MSFragger\cho\interact.pep.xml	SLGMNDTR	SLGMN[2248]DTR	8	3	1355.56	3026.18	3026.18	1009.74	1009.73	3026.18	1009.73	2133.77	0.00227821	14.938	14.749	0.9936	2	0	0	0	5N(2133.7717)		TRUE	tr|G3H3E9|G3H3E9_CRIGR	G3H3E9	G3H3E9_CRIGR	I79_004764	Dynein heavy chain 17, axonemal
20190323_L1_Ag6_Zhu00015_SA_CHOKO_FT_imac_SAX_m2000_01_re.05461.05461.3	D:\GlycoData\Hech-EThcD\EThcD-4000\MSFragger\cho\interact.pep.xml	NGSQALVR	N[2611]GSQALVR	8	3	1356.08	3342.37	3342.36	1115.13	1115.13	3340.34	1114.46	2498.9	5.372e-05	22.444	9.038	0.9994	2	0	0	0	1N(2496.8882)		TRUE	tr|G3IA10|G3IA10_CRIGR	G3IA10	G3IA10_CRIGR	I79_020426	Heterogeneous nuclear ribonucleoprotein U-like protein 1	H671_20996, H671_21158	tr|A0A061HTQ7|A0A061HTQ7_CRIGR, tr|A0A061HW02|A0A061HW02_CRIGR
20190323_L1_Ag6_Zhu00015_SA_CHOKO_FT_imac_SAX_m2000_01_re.05465.05465.2	D:\GlycoData\Hech-EThcD\EThcD-4000\MSFragger\cho\interact.pep.xml	HNLCGETEEEK	HNLCGETEEEK	11	2	1356.7	1344.56	1344.56	673.289	673.288	1344.56	673.288	0.0006	1.68655e-08	41.592	9.915	1	2	0	0	0	4C(57.0215)		TRUE	tr|A0A061IJC4|A0A061IJC4_CRIGR	A0A061IJC4	A0A061IJC4_CRIGR	H671_1g2857	Glutathione S-transferase Mu 1-like protein	I79_025478	tr|G3INF7|G3INF7_CRIGR
20190323_L1_Ag6_Zhu00015_SA_CHOKO_FT_imac_SAX_m2000_01_re.05467.05467.2	D:\GlycoData\Hech-EThcD\EThcD-4000\MSFragger\cho\interact.pep.xml	HNLCGETEEEK	HNLCGETEEEK	11	2	1357.12	1344.56	1344.56	673.289	673.288	1344.56	673.288	0.0006	0.000130994	25.031	8.545	0.9953	2	0	0	0	4C(57.0215)		TRUE	tr|A0A061IJC4|A0A061IJC4_CRIGR	A0A061IJC4	A0A061IJC4_CRIGR	H671_1g2857	Glutathione S-transferase Mu 1-like protein	I79_025478	tr|G3INF7|G3INF7_CRIGR
20190323_L1_Ag6_Zhu00015_SA_CHOKO_FT_imac_SAX_m2000_01_re.05472.05472.3	D:\GlycoData\Hech-EThcD\EThcD-4000\MSFragger\cho\interact.pep.xml	DNMTVTR	DN[2539]M[147]TVTR	7	3	1358.19	3276.26	3276.25	1093.1	1093.09	3276.25	1093.09	2424.87	1.05564	10.453	9.641	0.9422	2	0	0	0	2N(2424.8671), 3M(15.9949)		TRUE	tr|A0A061IM78|A0A061IM78_CRIGR	A0A061IM78	A0A061IM78_CRIGR	H671_1g1762	Lysosome-associated membrane glycoprotein 1	H671_3g10597, I79_011073	tr|G3HK56|G3HK56_CRIGR, tr|G3I7Y3|G3I7Y3_CRIGR
20190323_L1_Ag6_Zhu00015_SA_CHOKO_FT_imac_SAX_m2000_01_re.05473.05473.2	D:\GlycoData\Hech-EThcD\EThcD-4000\MSFragger\cho\interact.pep.xml	DTICNQDER	DTICNQDER	9	2	1358.5	1149.47	1149.47	575.744	575.742	1149.47	575.743	-0.0007	0.00186745	17.415	12.109	0.9652	2	0	0	0	4C(57.0215)		TRUE	tr|A0A061I408|A0A061I408_CRIGR	A0A061I408	A0A061I408_CRIGR	H671_4g11994	Coronin		tr|G3HI96|G3HI96_CRIGR
20190323_L1_Ag6_Zhu00015_SA_CHOKO_FT_imac_SAX_m2000_01_re.05478.05478.4	D:\GlycoData\Hech-EThcD\EThcD-4000\MSFragger\cho\interact.pep.xml	DNMTVTR	DN[2904]MTVTR	7	4	1359.5	3625.39	3625.39	907.355	907.354	3625.39	907.354	2790	0.358303	10.283	10.283	0.965	2	0	0	0	2N(2789.9993)		TRUE	tr|A0A061IM78|A0A061IM78_CRIGR	A0A061IM78	A0A061IM78_CRIGR	H671_1g1762	Lysosome-associated membrane glycoprotein 1	H671_3g10597, I79_011073	tr|G3HK56|G3HK56_CRIGR, tr|G3I7Y3|G3I7Y3_CRIGR
20190323_L1_Ag6_Zhu00015_SA_CHOKO_FT_imac_SAX_m2000_01_re.05489.05489.4	D:\GlycoData\Hech-EThcD\EThcD-4000\MSFragger\cho\interact.pep.xml	DDVNGTDLK	DDVN[3269]GTDLK	9	4	1361.87	4130.61	4130.59	1033.66	1033.65	4130.58	1033.65	3155.14	0.145731	16.521	13.048	0.9681	2	0	0	0	4N(3155.1315)		TRUE	tr|A0A061I8B2|A0A061I8B2_CRIGR	A0A061I8B2	A0A061I8B2_CRIGR	H671_3g10243	4F2 cell-surface antigen heavy chain	I79_023340	tr|G3IHN6|G3IHN6_CRIGR, tr|O55221|O55221_CRIGR
20190323_L1_Ag6_Zhu00015_SA_CHOKO_FT_imac_SAX_m2000_01_re.05491.05491.4	D:\GlycoData\Hech-EThcD\EThcD-4000\MSFragger\cho\interact.pep.xml	DDVNGTDLK	DDVN[3269]GTDLK	9	4	1362.09	4130.61	4130.59	1033.66	1033.65	4130.58	1033.65	3155.14	0.0123793	18.446	14.336	0.9775	2	0	0	0	4N(3155.1315)		TRUE	tr|A0A061I8B2|A0A061I8B2_CRIGR	A0A061I8B2	A0A061I8B2_CRIGR	H671_3g10243	4F2 cell-surface antigen heavy chain	I79_023340	tr|G3IHN6|G3IHN6_CRIGR, tr|O55221|O55221_CRIGR
20190323_L1_Ag6_Zhu00015_SA_CHOKO_FT_imac_SAX_m2000_01_re.05503.05503.2	D:\GlycoData\Hech-EThcD\EThcD-4000\MSFragger\cho\interact.pep.xml	DNMTVTR	DN[2539]MTVTR	7	2	1364.58	3260.26	3260.26	1631.14	1631.14	3260.25	1631.13	2424.87	0.0477006	15.913	11.87	0.9999	2	0	0	0	2N(2424.8671)		TRUE	tr|A0A061IM78|A0A061IM78_CRIGR	A0A061IM78	A0A061IM78_CRIGR	H671_1g1762	Lysosome-associated membrane glycoprotein 1	H671_3g10597, I79_011073	tr|G3HK56|G3HK56_CRIGR, tr|G3I7Y3|G3I7Y3_CRIGR
20190323_L1_Ag6_Zhu00015_SA_CHOKO_FT_imac_SAX_m2000_01_re.05509.05509.3	D:\GlycoData\Hech-EThcD\EThcD-4000\MSFragger\cho\interact.pep.xml	FIQNASGSGDK	FIQN[2028]ASGSGDK	11	3	1365.98	3036.22	3036.21	1013.08	1013.08	3036.21	1013.08	1913.68	0.000910961	23.662	12.235	0.991	2	0	0	0	4N(1913.6770)	Hex(5)HexNAc(4)NeuAc(1)(1913.677025)	TRUE	tr|G3IK05|G3IK05_CRIGR	G3IK05	G3IK05_CRIGR	I79_024197	Lactadherin (Fragment)
20190323_L1_Ag6_Zhu00015_SA_CHOKO_FT_imac_SAX_m2000_01_re.05517.05517.3	D:\GlycoData\Hech-EThcD\EThcD-4000\MSFragger\cho\interact.pep.xml	FIQNASGSGDK	FIQN[2465]ASGSGDK	11	3	1367.51	3473.36	3473.36	1158.79	1158.79	3473.36	1158.79	2350.83	0.00676694	31.637	13.755	0.976	2	0	0	0	4N(2350.8303)		TRUE	tr|G3IK05|G3IK05_CRIGR	G3IK05	G3IK05_CRIGR	I79_024197	Lactadherin (Fragment)
20190323_L1_Ag6_Zhu00015_SA_CHOKO_FT_imac_SAX_m2000_01_re.05519.05519.3	D:\GlycoData\Hech-EThcD\EThcD-4000\MSFragger\cho\interact.pep.xml	FIQNASGSGDK	FIQN[2465]ASGSGDK	11	3	1367.82	3473.36	3473.36	1158.79	1158.79	3473.36	1158.79	2350.83	8.33924e-09	45.766	17.289	1	2	0	0	0	4N(2350.8303)		TRUE	tr|G3IK05|G3IK05_CRIGR	G3IK05	G3IK05_CRIGR	I79_024197	Lactadherin (Fragment)
20190323_L1_Ag6_Zhu00015_SA_CHOKO_FT_imac_SAX_m2000_01_re.05535.05535.3	D:\GlycoData\Hech-EThcD\EThcD-4000\MSFragger\cho\interact.pep.xml	DNMTVTR	DN[2174]MTVTR	7	3	1371.07	2895.13	2895.12	966.049	966.047	2895.12	966.048	2059.73	0.000917451	29.144	18.691	0.9975	2	0	0	0	2N(2059.7349)	dHex(1)Hex(5)HexNAc(4)NeuAc(1)(2059.734933)	TRUE	tr|A0A061IM78|A0A061IM78_CRIGR	A0A061IM78	A0A061IM78_CRIGR	H671_1g1762	Lysosome-associated membrane glycoprotein 1	H671_3g10597, I79_011073	tr|G3HK56|G3HK56_CRIGR, tr|G3I7Y3|G3I7Y3_CRIGR
20190323_L1_Ag6_Zhu00015_SA_CHOKO_FT_imac_SAX_m2000_01_re.05537.05537.3	D:\GlycoData\Hech-EThcD\EThcD-4000\MSFragger\cho\interact.pep.xml	DNMTVTR	DN[2174]MTVTR	7	3	1371.51	2895.13	2895.12	966.049	966.047	2895.12	966.048	2059.73	0.00020637	38.75	22.585	0.9993	2	0	0	0	2N(2059.7349)		TRUE	tr|A0A061IM78|A0A061IM78_CRIGR	A0A061IM78	A0A061IM78_CRIGR	H671_1g1762	Lysosome-associated membrane glycoprotein 1	H671_3g10597, I79_011073	tr|G3HK56|G3HK56_CRIGR, tr|G3I7Y3|G3I7Y3_CRIGR
20190323_L1_Ag6_Zhu00015_SA_CHOKO_FT_imac_SAX_m2000_01_re.05552.05552.3	D:\GlycoData\Hech-EThcD\EThcD-4000\MSFragger\cho\interact.pep.xml	DNMTVTR	DN[2830]MTVTR	7	3	1374.64	3551.36	3551.35	1184.79	1184.79	3551.35	1184.79	2715.97	0.0044433	20.569	13.97	0.9789	2	0	0	0	2N(2715.9625)		TRUE	tr|A0A061IM78|A0A061IM78_CRIGR	A0A061IM78	A0A061IM78_CRIGR	H671_1g1762	Lysosome-associated membrane glycoprotein 1	H671_3g10597, I79_011073	tr|G3HK56|G3HK56_CRIGR, tr|G3I7Y3|G3I7Y3_CRIGR
20190323_L1_Ag6_Zhu00015_SA_CHOKO_FT_imac_SAX_m2000_01_re.05554.05554.3	D:\GlycoData\Hech-EThcD\EThcD-4000\MSFragger\cho\interact.pep.xml	DNMTVTR	DN[2830]MTVTR	7	3	1375.16	3551.36	3551.35	1184.79	1184.79	3551.35	1184.79	2715.97	2.13501e-06	29.248	16.616	0.9997	2	0	0	0	2N(2715.9625)		TRUE	tr|A0A061IM78|A0A061IM78_CRIGR	A0A061IM78	A0A061IM78_CRIGR	H671_1g1762	Lysosome-associated membrane glycoprotein 1	H671_3g10597, I79_011073	tr|G3HK56|G3HK56_CRIGR, tr|G3I7Y3|G3I7Y3_CRIGR
20190323_L1_Ag6_Zhu00015_SA_CHOKO_FT_imac_SAX_m2000_01_re.05587.05587.4	D:\GlycoData\Hech-EThcD\EThcD-4000\MSFragger\cho\interact.pep.xml	DNMTVTR	DN[2830]MTVTR	7	4	1381.76	3551.36	3551.35	888.847	888.844	3551.35	888.844	2715.96	2.30012	12.053	12.053	0.9388	2	0	0	0	2N(2715.9625)		TRUE	tr|A0A061IM78|A0A061IM78_CRIGR	A0A061IM78	A0A061IM78_CRIGR	H671_1g1762	Lysosome-associated membrane glycoprotein 1	H671_3g10597, I79_011073	tr|G3HK56|G3HK56_CRIGR, tr|G3I7Y3|G3I7Y3_CRIGR
20190323_L1_Ag6_Zhu00015_SA_CHOKO_FT_imac_SAX_m2000_01_re.05589.05589.4	D:\GlycoData\Hech-EThcD\EThcD-4000\MSFragger\cho\interact.pep.xml	DNMTVTR	DN[2830]MTVTR	7	4	1381.97	3551.36	3551.35	888.847	888.844	3551.35	888.844	2715.96	5.05582e-06	27.805	18.025	0.9993	2	0	0	0	2N(2715.9625)		TRUE	tr|A0A061IM78|A0A061IM78_CRIGR	A0A061IM78	A0A061IM78_CRIGR	H671_1g1762	Lysosome-associated membrane glycoprotein 1	H671_3g10597, I79_011073	tr|G3HK56|G3HK56_CRIGR, tr|G3I7Y3|G3I7Y3_CRIGR
20190323_L1_Ag6_Zhu00015_SA_CHOKO_FT_imac_SAX_m2000_01_re.05593.05593.4	D:\GlycoData\Hech-EThcD\EThcD-4000\MSFragger\cho\interact.pep.xml	DDHGANFSCR	DDHGAN[2611]FSCR	10	4	1382.8	3676.37	3676.36	920.1	920.097	3674.35	919.594	2498.9	0.0243827	12.072	8.434	0.971	2	0	0	0	6N(2496.8882), 9C(57.0215)		TRUE	tr|Q9ERF7|Q9ERF7_CRIGR	Q9ERF7	Q9ERF7_CRIGR	ICAM1	Intercellular adhesion molecule 1
20190323_L1_Ag6_Zhu00015_SA_CHOKO_FT_imac_SAX_m2000_01_re.05610.05610.3	D:\GlycoData\Hech-EThcD\EThcD-4000\MSFragger\cho\interact.pep.xml	MFSNCSK	MFSN[2028]CSK	7	3	1386.2	2786.04	2786.03	929.687	929.684	2786.03	929.684	1913.68	0.0137483	13.947	11.958	0.9513	2	0	0	0	4N(1913.6770), 5C(57.0215)	Hex(5)HexNAc(4)NeuAc(1)(1913.677025)	FALSE	tr|Q6W3F6|Q6W3F6_CRIGR	Q6W3F6	Q6W3F6_CRIGR		Tumor necrosis factor-alpha-converting enzyme mutant variant M2a		tr|Q6W3F5|Q6W3F5_CRIGR, tr|Q6W3F7|Q6W3F7_CRIGR, tr|Q6W3F8|Q6W3F8_CRIGR, tr|Q923X3|Q923X3_CRIGR
20190323_L1_Ag6_Zhu00015_SA_CHOKO_FT_imac_SAX_m2000_01_re.05612.05612.3	D:\GlycoData\Hech-EThcD\EThcD-4000\MSFragger\cho\interact.pep.xml	MFSNCSK	MFSN[2028]CSK	7	3	1386.63	2786.04	2786.03	929.687	929.684	2786.03	929.684	1913.68	0.000143301	21.875	16.62	0.9978	2	0	0	0	4N(1913.6770), 5C(57.0215)		FALSE	tr|Q6W3F6|Q6W3F6_CRIGR	Q6W3F6	Q6W3F6_CRIGR		Tumor necrosis factor-alpha-converting enzyme mutant variant M2a		tr|Q6W3F5|Q6W3F5_CRIGR, tr|Q6W3F7|Q6W3F7_CRIGR, tr|Q6W3F8|Q6W3F8_CRIGR, tr|Q923X3|Q923X3_CRIGR
20190323_L1_Ag6_Zhu00015_SA_CHOKO_FT_imac_SAX_m2000_01_re.05617.05617.3	D:\GlycoData\Hech-EThcD\EThcD-4000\MSFragger\cho\interact.pep.xml	NASNMEYR	N[2977]ASNMEYR	8	3	1387.57	3847.46	3847.46	1283.49	1283.49	3846.45	1283.16	2864.04	4.99747e-06	30.705	18.274	0.9999	2	0	0	0	1N(2863.0408)		TRUE	tr|G3HEJ1|G3HEJ1_CRIGR	G3HEJ1	G3HEJ1_CRIGR	I79_008975	Neuroplastin
20190323_L1_Ag6_Zhu00015_SA_CHOKO_FT_imac_SAX_m2000_01_re.05619.05619.3	D:\GlycoData\Hech-EThcD\EThcD-4000\MSFragger\cho\interact.pep.xml	NASNMEYR	N[2977]ASNMEYR	8	3	1387.88	3847.46	3847.46	1283.49	1283.49	3846.45	1283.16	2864.04	1.4769e-09	38.172	14.519	1	2	0	0	0	1N(2863.0408)		TRUE	tr|G3HEJ1|G3HEJ1_CRIGR	G3HEJ1	G3HEJ1_CRIGR	I79_008975	Neuroplastin
20190323_L1_Ag6_Zhu00015_SA_CHOKO_FT_imac_SAX_m2000_01_re.05640.05640.4	D:\GlycoData\Hech-EThcD\EThcD-4000\MSFragger\cho\interact.pep.xml	ANATIEVK	AN[3197]ATIEVK	8	4	1392.7	3927.58	3927.57	982.903	982.9	3927.58	982.901	3083.11	1.56696e-06	45.062	25.493	0.9999	2	0	0	0	2N(3083.1103)		TRUE	tr|G3HEJ1|G3HEJ1_CRIGR	G3HEJ1	G3HEJ1_CRIGR	I79_008975	Neuroplastin
20190323_L1_Ag6_Zhu00015_SA_CHOKO_FT_imac_SAX_m2000_01_re.05656.05656.2	D:\GlycoData\Hech-EThcD\EThcD-4000\MSFragger\cho\interact.pep.xml	EDAANNYAR		9	2	1396.15	1022.44	1022.44	512.229	512.228	1022.44	512.228	0.0004	0.00177113	20.507	8.297	0.9668	2	0	0	0			FALSE	tr|G3I6I6|G3I6I6_CRIGR	G3I6I6	G3I6I6_CRIGR	I79_019110	Tubulin alpha chain	Calpha1, H671_3g8653, I79_004741, I79_012975, I79_015306, I79_021381, I79_025414	tr|G3GR79|G3GR79_CRIGR, tr|G3H3C6|G3H3C6_CRIGR, tr|G3HQ80|G3HQ80_CRIGR, tr|G3HWE9|G3HWE9_CRIGR, tr|G3ICI3|G3ICI3_CRIGR, tr|G3INA2|G3INA2_CRIGR, tr|Q5VLK2|Q5VLK2_CRIGR
20190323_L1_Ag6_Zhu00015_SA_CHOKO_FT_imac_SAX_m2000_01_re.05657.05657.4	D:\GlycoData\Hech-EThcD\EThcD-4000\MSFragger\cho\interact.pep.xml	DDHGANFSCR	DDHGAN[3269]FSCR	10	4	1396.26	4332.61	4332.6	1084.16	1084.16	4332.59	1084.15	3155.14	0.882064	8.718	7.482	0.9654	2	0	0	0	6N(3155.1315), 9C(57.0215)		TRUE	tr|Q9ERF7|Q9ERF7_CRIGR	Q9ERF7	Q9ERF7_CRIGR	ICAM1	Intercellular adhesion molecule 1
20190323_L1_Ag6_Zhu00015_SA_CHOKO_FT_imac_SAX_m2000_01_re.05658.05658.2	D:\GlycoData\Hech-EThcD\EThcD-4000\MSFragger\cho\interact.pep.xml	EDAANNYAR		9	2	1396.55	1022.44	1022.44	512.229	512.228	1022.44	512.228	0.0004	0.000392645	20.124	0	0.9895	2	0	0	0			FALSE	tr|G3I6I6|G3I6I6_CRIGR	G3I6I6	G3I6I6_CRIGR	I79_019110	Tubulin alpha chain	Calpha1, H671_3g8653, I79_004741, I79_012975, I79_015306, I79_021381, I79_025414	tr|G3GR79|G3GR79_CRIGR, tr|G3H3C6|G3H3C6_CRIGR, tr|G3HQ80|G3HQ80_CRIGR, tr|G3HWE9|G3HWE9_CRIGR, tr|G3ICI3|G3ICI3_CRIGR, tr|G3INA2|G3INA2_CRIGR, tr|Q5VLK2|Q5VLK2_CRIGR
20190323_L1_Ag6_Zhu00015_SA_CHOKO_FT_imac_SAX_m2000_01_re.05677.05677.2	D:\GlycoData\Hech-EThcD\EThcD-4000\MSFragger\cho\interact.pep.xml	LEGGSGGDSEVQR		13	2	1400.72	1289.59	1289.59	645.801	645.8	1289.58	645.8	0.0014	6.82928e-05	24.658	10.25	0.998	2	0	0	0			TRUE	tr|G3HCU8|G3HCU8_CRIGR	G3HCU8	G3HCU8_CRIGR	I79_008315	26S protease regulatory subunit 8
20190323_L1_Ag6_Zhu00015_SA_CHOKO_FT_imac_SAX_m2000_01_re.05680.05680.3	D:\GlycoData\Hech-EThcD\EThcD-4000\MSFragger\cho\interact.pep.xml	DDVNGTDLK	DDVN[2248]GTDLK	9	3	1401.11	3109.23	3109.22	1037.42	1037.41	3109.22	1037.41	2133.77	6.46163e-06	37.621	15.029	0.9998	2	0	0	0	4N(2133.7717)		TRUE	tr|A0A061I8B2|A0A061I8B2_CRIGR	A0A061I8B2	A0A061I8B2_CRIGR	H671_3g10243	4F2 cell-surface antigen heavy chain	I79_023340	tr|G3IHN6|G3IHN6_CRIGR, tr|O55221|O55221_CRIGR
20190323_L1_Ag6_Zhu00015_SA_CHOKO_FT_imac_SAX_m2000_01_re.05682.05682.3	D:\GlycoData\Hech-EThcD\EThcD-4000\MSFragger\cho\interact.pep.xml	DDVNGTDLK	DDVN[2248]GTDLK	9	3	1401.54	3109.23	3109.22	1037.42	1037.41	3109.22	1037.41	2133.77	6.90444e-09	33.054	12.119	1	2	0	0	0	4N(2133.7717)		TRUE	tr|A0A061I8B2|A0A061I8B2_CRIGR	A0A061I8B2	A0A061I8B2_CRIGR	H671_3g10243	4F2 cell-surface antigen heavy chain	I79_023340	tr|G3IHN6|G3IHN6_CRIGR, tr|O55221|O55221_CRIGR
20190323_L1_Ag6_Zhu00015_SA_CHOKO_FT_imac_SAX_m2000_01_re.05692.05692.3	D:\GlycoData\Hech-EThcD\EThcD-4000\MSFragger\cho\interact.pep.xml	NYSDTPPTSK	N[1572]YSDTPPTSK	10	3	1403.52	2566.95	2566.95	856.658	856.656	2566.95	856.656	1458.44	8.77001e-09	35.728	12.291	1	2	0	0	0	1N(1458.4420)	Hex(6)HexNAc(2)Phos(1)(1458.442017)	TRUE	tr|G3HZ28|G3HZ28_CRIGR	G3HZ28	G3HZ28_CRIGR	I79_016323	Twisted gastrulation protein-like 1
20190323_L1_Ag6_Zhu00015_SA_CHOKO_FT_imac_SAX_m2000_01_re.05694.05694.3	D:\GlycoData\Hech-EThcD\EThcD-4000\MSFragger\cho\interact.pep.xml	NYSDTPPTSK	N[1572]YSDTPPTSK	10	3	1404	2566.95	2566.95	856.658	856.656	2566.95	856.656	1458.44	2.8e-13	59.702	26.011	1	2	0	0	0	1N(1458.4420)		TRUE	tr|G3HZ28|G3HZ28_CRIGR	G3HZ28	G3HZ28_CRIGR	I79_016323	Twisted gastrulation protein-like 1
20190323_L1_Ag6_Zhu00015_SA_CHOKO_FT_imac_SAX_m2000_01_re.05696.05696.2	D:\GlycoData\Hech-EThcD\EThcD-4000\MSFragger\cho\interact.pep.xml	NYSDTPPTSK	N[1572]YSDTPPTSK	10	2	1404.37	2566.95	2566.95	1284.48	1284.48	2566.95	1284.48	1458.45	8.03526e-09	35.88	11.359	1	2	0	0	0	1N(1458.4420)	Hex(6)HexNAc(2)Phos(1)(1458.442017)	TRUE	tr|G3HZ28|G3HZ28_CRIGR	G3HZ28	G3HZ28_CRIGR	I79_016323	Twisted gastrulation protein-like 1
20190323_L1_Ag6_Zhu00015_SA_CHOKO_FT_imac_SAX_m2000_01_re.05698.05698.2	D:\GlycoData\Hech-EThcD\EThcD-4000\MSFragger\cho\interact.pep.xml	NYSDTPPTSK	N[1572]YSDTPPTSK	10	2	1404.68	2566.95	2566.95	1284.48	1284.48	2566.95	1284.48	1458.45	0.00514339	17.655	7.97	0.9475	2	0	0	0	1N(1458.4420)	Hex(6)HexNAc(2)Phos(1)(1458.442017)	TRUE	tr|G3HZ28|G3HZ28_CRIGR	G3HZ28	G3HZ28_CRIGR	I79_016323	Twisted gastrulation protein-like 1
20190323_L1_Ag6_Zhu00015_SA_CHOKO_FT_imac_SAX_m2000_01_re.05701.05701.2	D:\GlycoData\Hech-EThcD\EThcD-4000\MSFragger\cho\interact.pep.xml	RVAEDDEDDDVDTK		14	2	1405.44	1620.68	1620.67	811.347	811.345	1620.67	811.345	0.0007	0	75.95	27.98	1	2	0	0	0			TRUE	tr|G3IH46|G3IH46_CRIGR	G3IH46	G3IH46_CRIGR	I79_023127	Prothymosin alpha
20190323_L1_Ag6_Zhu00015_SA_CHOKO_FT_imac_SAX_m2000_01_re.05703.05703.2	D:\GlycoData\Hech-EThcD\EThcD-4000\MSFragger\cho\interact.pep.xml	RVAEDDEDDDVDTK		14	2	1405.94	1620.68	1620.67	811.347	811.345	1620.67	811.345	0.0007	3.6e-13	60.272	9.246	1	2	0	0	0			TRUE	tr|G3IH46|G3IH46_CRIGR	G3IH46	G3IH46_CRIGR	I79_023127	Prothymosin alpha
20190323_L1_Ag6_Zhu00015_SA_CHOKO_FT_imac_SAX_m2000_01_re.05709.05709.3	D:\GlycoData\Hech-EThcD\EThcD-4000\MSFragger\cho\interact.pep.xml	RVAEDDEDDDVDTK		14	3	1407.2	1620.68	1620.68	541.234	541.232	1620.67	541.232	0.0012	8.72e-11	48.738	16.483	0.9759	2	0	0	0			TRUE	tr|G3IH46|G3IH46_CRIGR	G3IH46	G3IH46_CRIGR	I79_023127	Prothymosin alpha
20190323_L1_Ag6_Zhu00015_SA_CHOKO_FT_imac_SAX_m2000_01_re.05744.05744.3	D:\GlycoData\Hech-EThcD\EThcD-4000\MSFragger\cho\interact.pep.xml	QRNNSWVK	QRN[1883]NSWVK	8	3	1414.24	2799.17	2799.17	934.066	934.064	2799.17	934.064	1768.64	0.0252371	14.669	12.56	0.9449	2	1	0	0	3N(1768.6395)		TRUE	tr|G3H902|G3H902_CRIGR	G3H902	G3H902_CRIGR	I79_006863	Prostaglandin F2 receptor negative regulator
20190323_L1_Ag6_Zhu00015_SA_CHOKO_FT_imac_SAX_m2000_01_re.05747.05747.3	D:\GlycoData\Hech-EThcD\EThcD-4000\MSFragger\cho\interact.pep.xml	NMSSGGLMR	N[2611]M[147]SSGGLM[147]R	9	3	1414.78	3482.33	3482.32	1161.78	1161.78	3480.3	1161.11	2498.9	0.039423	16.117	12.078	0.9748	2	0	0	0	1N(2496.8882), 2M(15.9949), 8M(15.9949)		TRUE	tr|G3HGC8|G3HGC8_CRIGR	G3HGC8	G3HGC8_CRIGR	I79_009652	Neurobeachin
20190323_L1_Ag6_Zhu00015_SA_CHOKO_FT_imac_SAX_m2000_01_re.05749.05749.3	D:\GlycoData\Hech-EThcD\EThcD-4000\MSFragger\cho\interact.pep.xml	NMSSGGLMR	N[2611]M[147]SSGGLM[147]R	9	3	1415.25	3482.33	3482.32	1161.78	1161.78	3480.3	1161.11	2498.9	0.176517	15.066	11.106	0.961	2	0	0	0	1N(2496.8882), 2M(15.9949), 8M(15.9949)		TRUE	tr|G3HGC8|G3HGC8_CRIGR	G3HGC8	G3HGC8_CRIGR	I79_009652	Neurobeachin
20190323_L1_Ag6_Zhu00015_SA_CHOKO_FT_imac_SAX_m2000_01_re.05775.05775.3	D:\GlycoData\Hech-EThcD\EThcD-4000\MSFragger\cho\interact.pep.xml	DDHGANFSCR	DDHGAN[1883]FSCR	10	3	1420.57	2946.11	2946.1	983.044	983.04	2946.1	983.039	1768.64	0.00118713	20.202	13.98	0.9968	2	0	0	0	6N(1768.6395), 9C(57.0215)		TRUE	tr|Q9ERF7|Q9ERF7_CRIGR	Q9ERF7	Q9ERF7_CRIGR	ICAM1	Intercellular adhesion molecule 1
20190323_L1_Ag6_Zhu00015_SA_CHOKO_FT_imac_SAX_m2000_01_re.05777.05777.3	D:\GlycoData\Hech-EThcD\EThcD-4000\MSFragger\cho\interact.pep.xml	DDHGANFSCR	DDHGAN[1883]FSCR	10	3	1420.77	2946.11	2946.1	983.044	983.04	2946.1	983.039	1768.64	1.31749e-07	38.803	19.423	1	2	0	0	0	6N(1768.6395), 9C(57.0215)	dHex(1)Hex(5)HexNAc(4)(1768.639517)	TRUE	tr|Q9ERF7|Q9ERF7_CRIGR	Q9ERF7	Q9ERF7_CRIGR	ICAM1	Intercellular adhesion molecule 1
20190323_L1_Ag6_Zhu00015_SA_CHOKO_FT_imac_SAX_m2000_01_re.05803.05803.4	D:\GlycoData\Hech-EThcD\EThcD-4000\MSFragger\cho\interact.pep.xml	ANATIEVK	AN[2832]ATIEVK	8	4	1426.24	3562.45	3562.44	891.62	891.618	3562.44	891.618	2717.98	1.55324e-06	44.896	29.378	0.9999	2	0	0	0	2N(2717.9781)		TRUE	tr|G3HEJ1|G3HEJ1_CRIGR	G3HEJ1	G3HEJ1_CRIGR	I79_008975	Neuroplastin
20190323_L1_Ag6_Zhu00015_SA_CHOKO_FT_imac_SAX_m2000_01_re.05825.05825.2	D:\GlycoData\Hech-EThcD\EThcD-4000\MSFragger\cho\interact.pep.xml	VDDSSGSIGR		10	2	1431.12	991.458	991.457	496.736	496.736	991.457	496.736	0.0009	0.00138118	20.939	11.115	0.9737	2	0	0	0			TRUE	tr|G3HJM2|G3HJM2_CRIGR	G3HJM2	G3HJM2_CRIGR	I79_010870	Glycyl-tRNA synthetase
20190323_L1_Ag6_Zhu00015_SA_CHOKO_FT_imac_SAX_m2000_01_re.05834.05834.2	D:\GlycoData\Hech-EThcD\EThcD-4000\MSFragger\cho\interact.pep.xml	HNLCGETEEER	HNLCGETEEER	11	2	1432.9	1372.57	1372.57	687.292	687.291	1372.57	687.291	0.0006	2.8957e-10	50.653	11.447	1	2	0	0	0	4C(57.0215)		FALSE	tr|G3IKC3|G3IKC3_CRIGR	G3IKC3	G3IKC3_CRIGR	I79_024324	Glutathione S-transferase Mu 6	H671_1g2857, H671_1g2858, I79_024716, I79_024718	tr|A0A061IJC4|A0A061IJC4_CRIGR, tr|A0A061ILU4|A0A061ILU4_CRIGR, tr|A0A061IN16|A0A061IN16_CRIGR, tr|A0A061IPJ5|A0A061IPJ5_CRIGR, tr|G3ILF2|G3ILF2_CRIGR, tr|G3ILF3|G3ILF3_CRIGR
20190323_L1_Ag6_Zhu00015_SA_CHOKO_FT_imac_SAX_m2000_01_re.05836.05836.2	D:\GlycoData\Hech-EThcD\EThcD-4000\MSFragger\cho\interact.pep.xml	QVHPDTGISSK		11	2	1433.33	1167.59	1167.59	584.802	584.802	1167.59	584.802	0.0009	0.000221577	28.06	13.521	0.9926	2	0	0	0			FALSE	tr|A0A061IP52|A0A061IP52_CRIGR	A0A061IP52	A0A061IP52_CRIGR	H671_1g3064	Histone H2B	I79_004536, I79_004542, I79_008688, I79_008696, I79_008709, I79_008720, I79_010126, I79_010992, I79_012822, I79_020906, I79_025665	tr|G3H2T4|G3H2T4_CRIGR, tr|G3H2U0|G3H2U0_CRIGR, tr|G3HDT0|G3HDT0_CRIGR, tr|G3HDT7|G3HDT7_CRIGR, tr|G3HDU3|G3HDU3_CRIGR, tr|G3HDV4|G3HDV4_CRIGR, tr|G3HHM2|G3HHM2_CRIGR, tr|G3HJY9|G3HJY9_CRIGR, tr|G3HPV1|G3HPV1_CRIGR, tr|G3IB92|G3IB92_CRIGR, tr|G3INX0|G3INX0_CRIGR
20190323_L1_Ag6_Zhu00015_SA_CHOKO_FT_imac_SAX_m2000_01_re.05837.05837.3	D:\GlycoData\Hech-EThcD\EThcD-4000\MSFragger\cho\interact.pep.xml	CVANYTGNGR	CVAN[1883]YTGNGR	10	3	1433.43	2879.13	2879.12	960.718	960.714	2879.13	960.716	1768.63	0.0777141	13.938	11.982	0.9699	2	0	0	0	1C(57.0215), 4N(1768.6395)		TRUE	tr|G3HWE4|G3HWE4_CRIGR	G3HWE4	G3HWE4_CRIGR	I79_015301	Nidogen-1
20190323_L1_Ag6_Zhu00015_SA_CHOKO_FT_imac_SAX_m2000_01_re.05839.05839.3	D:\GlycoData\Hech-EThcD\EThcD-4000\MSFragger\cho\interact.pep.xml	CVANYTGNGR	CVAN[1883]YTGNGR	10	3	1433.63	2879.13	2879.12	960.718	960.714	2879.13	960.716	1768.63	0.000124664	30.205	15.854	0.9994	2	0	0	0	1C(57.0215), 4N(1768.6395)		TRUE	tr|G3HWE4|G3HWE4_CRIGR	G3HWE4	G3HWE4_CRIGR	I79_015301	Nidogen-1
20190323_L1_Ag6_Zhu00015_SA_CHOKO_FT_imac_SAX_m2000_01_re.05847.05847.4	D:\GlycoData\Hech-EThcD\EThcD-4000\MSFragger\cho\interact.pep.xml	DDHGANFSCR	DDHGAN[2904]FSCR	10	4	1435.38	3967.46	3967.46	992.873	992.871	3967.46	992.871	2790	0.0125675	14.103	12.147	0.9766	2	0	0	0	6N(2789.9993), 9C(57.0215)		TRUE	tr|Q9ERF7|Q9ERF7_CRIGR	Q9ERF7	Q9ERF7_CRIGR	ICAM1	Intercellular adhesion molecule 1
20190323_L1_Ag6_Zhu00015_SA_CHOKO_FT_imac_SAX_m2000_01_re.05849.05849.4	D:\GlycoData\Hech-EThcD\EThcD-4000\MSFragger\cho\interact.pep.xml	DDHGANFSCR	DDHGAN[2904]FSCR	10	4	1435.88	3967.46	3967.46	992.873	992.871	3967.46	992.871	2790	0.000115678	26.247	14.277	0.9992	2	0	0	0	6N(2789.9993), 9C(57.0215)		TRUE	tr|Q9ERF7|Q9ERF7_CRIGR	Q9ERF7	Q9ERF7_CRIGR	ICAM1	Intercellular adhesion molecule 1
20190323_L1_Ag6_Zhu00015_SA_CHOKO_FT_imac_SAX_m2000_01_re.05851.05851.3	D:\GlycoData\Hech-EThcD\EThcD-4000\MSFragger\cho\interact.pep.xml	DDVNGTDLK	DDVN[1883]GTDLK	9	3	1436.27	2744.1	2744.09	915.706	915.704	2744.09	915.704	1768.64	1.1995e-07	37.184	16.729	1	2	0	0	0	4N(1768.6395)		TRUE	tr|A0A061I8B2|A0A061I8B2_CRIGR	A0A061I8B2	A0A061I8B2_CRIGR	H671_3g10243	4F2 cell-surface antigen heavy chain	I79_023340	tr|G3IHN6|G3IHN6_CRIGR, tr|O55221|O55221_CRIGR
20190323_L1_Ag6_Zhu00015_SA_CHOKO_FT_imac_SAX_m2000_01_re.05853.05853.3	D:\GlycoData\Hech-EThcD\EThcD-4000\MSFragger\cho\interact.pep.xml	DDVNGTDLK	DDVN[1883]GTDLK	9	3	1436.48	2744.1	2744.09	915.706	915.704	2744.09	915.704	1768.64	1.03203e-05	43.654	18.366	0.9997	2	0	0	0	4N(1768.6395)		TRUE	tr|A0A061I8B2|A0A061I8B2_CRIGR	A0A061I8B2	A0A061I8B2_CRIGR	H671_3g10243	4F2 cell-surface antigen heavy chain	I79_023340	tr|G3IHN6|G3IHN6_CRIGR, tr|O55221|O55221_CRIGR
20190323_L1_Ag6_Zhu00015_SA_CHOKO_FT_imac_SAX_m2000_01_re.05855.05855.2	D:\GlycoData\Hech-EThcD\EThcD-4000\MSFragger\cho\interact.pep.xml	FIQNASGSGDK	FIQN[463]ASGSGDK	11	2	1437.13	1471.67	1471.67	736.842	736.841	1471.67	736.841	349.137	9.05732e-05	26.672	9.627	0.9982	2	0	0	0	4N(349.1373)		TRUE	tr|G3IK05|G3IK05_CRIGR	G3IK05	G3IK05_CRIGR	I79_024197	Lactadherin (Fragment)
20190323_L1_Ag6_Zhu00015_SA_CHOKO_FT_imac_SAX_m2000_01_re.05857.05857.2	D:\GlycoData\Hech-EThcD\EThcD-4000\MSFragger\cho\interact.pep.xml	FIQNASGSGDK	FIQN[463]ASGSGDK	11	2	1437.33	1471.67	1471.67	736.842	736.841	1471.67	736.841	349.137	0.00578429	19.451	10.972	0.9482	2	0	0	0	4N(349.1373)	HexNAc(1)dHex(1)(349.137281)	TRUE	tr|G3IK05|G3IK05_CRIGR	G3IK05	G3IK05_CRIGR	I79_024197	Lactadherin (Fragment)
20190323_L1_Ag6_Zhu00015_SA_CHOKO_FT_imac_SAX_m2000_01_re.05866.05866.2	D:\GlycoData\Hech-EThcD\EThcD-4000\MSFragger\cho\interact.pep.xml	DDVNGTDLK	DDVN[1883]GTDLK	9	2	1439.28	2744.09	2744.09	1373.05	1373.05	2744.09	1373.05	1768.64	0.00577431	21.454	17.276	0.975	2	0	0	0	4N(1768.6395)	dHex(1)Hex(5)HexNAc(4)(1768.639517)	TRUE	tr|A0A061I8B2|A0A061I8B2_CRIGR	A0A061I8B2	A0A061I8B2_CRIGR	H671_3g10243	4F2 cell-surface antigen heavy chain	I79_023340	tr|G3IHN6|G3IHN6_CRIGR, tr|O55221|O55221_CRIGR
20190323_L1_Ag6_Zhu00015_SA_CHOKO_FT_imac_SAX_m2000_01_re.05870.05870.3	D:\GlycoData\Hech-EThcD\EThcD-4000\MSFragger\cho\interact.pep.xml	VSNVSCDASVSR	VSN[1883]VSCDASVSR	12	3	1440.2	3048.23	3048.22	1017.08	1017.08	3048.22	1017.08	1768.64	0.0160879	18.674	11.772	0.9848	2	0	0	0	3N(1768.6395), 6C(57.0215)	dHex(1)Hex(5)HexNAc(4)(1768.639517)	TRUE	tr|G3H8V4|G3H8V4_CRIGR	G3H8V4	G3H8V4_CRIGR	I79_006815	Phospholipid transfer protein
20190323_L1_Ag6_Zhu00015_SA_CHOKO_FT_imac_SAX_m2000_01_re.05872.05872.3	D:\GlycoData\Hech-EThcD\EThcD-4000\MSFragger\cho\interact.pep.xml	VSNVSCDASVSR	VSN[1883]VSCDASVSR	12	3	1440.62	3048.23	3048.22	1017.08	1017.08	3048.22	1017.08	1768.64	9.14823e-05	29.927	14.056	0.9994	2	0	0	0	3N(1768.6395), 6C(57.0215)	dHex(1)Hex(5)HexNAc(4)(1768.639517)	TRUE	tr|G3H8V4|G3H8V4_CRIGR	G3H8V4	G3H8V4_CRIGR	I79_006815	Phospholipid transfer protein
20190323_L1_Ag6_Zhu00015_SA_CHOKO_FT_imac_SAX_m2000_01_re.05873.05873.2	D:\GlycoData\Hech-EThcD\EThcD-4000\MSFragger\cho\interact.pep.xml	AGVLAGHDNR		10	2	1440.94	1008.51	1008.51	505.263	505.262	1008.51	505.262	0.0005	0.00123679	28.348	13.065	0.9763	2	0	0	0			FALSE	tr|A0A061I3S9|A0A061I3S9_CRIGR	A0A061I3S9	A0A061I3S9_CRIGR	H671_4g12066	Guanine nucleotide-binding protein G(I)/G(S)/G(T) subunit beta-2-like protein	H671_1g2915, H671_2g6799, I79_017392, I79_018980	tr|A0A061IDM3|A0A061IDM3_CRIGR, tr|G3I1D1|G3I1D1_CRIGR, tr|G3I1X8|G3I1X8_CRIGR, tr|G3I668|G3I668_CRIGR
20190323_L1_Ag6_Zhu00015_SA_CHOKO_FT_imac_SAX_m2000_01_re.05874.05874.2	D:\GlycoData\Hech-EThcD\EThcD-4000\MSFragger\cho\interact.pep.xml	NYSDTPPTSK	N[1572]YSDTPPTSK	10	2	1441.04	2566.97	2566.95	1284.49	1284.48	2566.95	1284.48	1458.45	0.00421211	18.002	7.937	0.9551	2	0	0	0	1N(1458.4420)	Hex(6)HexNAc(2)Phos(1)(1458.442017)	TRUE	tr|G3HZ28|G3HZ28_CRIGR	G3HZ28	G3HZ28_CRIGR	I79_016323	Twisted gastrulation protein-like 1
20190323_L1_Ag6_Zhu00015_SA_CHOKO_FT_imac_SAX_m2000_01_re.05877.05877.3	D:\GlycoData\Hech-EThcD\EThcD-4000\MSFragger\cho\interact.pep.xml	DDHGANFSCR	DDHGAN[2904]FSCR	10	3	1441.68	3967.47	3967.46	1323.5	1323.5	3967.46	1323.49	2790.01	0.00473969	16.797	14.112	0.9875	2	0	0	0	6N(2789.9993), 9C(57.0215)		TRUE	tr|Q9ERF7|Q9ERF7_CRIGR	Q9ERF7	Q9ERF7_CRIGR	ICAM1	Intercellular adhesion molecule 1
20190323_L1_Ag6_Zhu00015_SA_CHOKO_FT_imac_SAX_m2000_01_re.05879.05879.3	D:\GlycoData\Hech-EThcD\EThcD-4000\MSFragger\cho\interact.pep.xml	DDHGANFSCR	DDHGAN[2904]FSCR	10	3	1441.98	3967.47	3967.46	1323.5	1323.5	3967.46	1323.49	2790.01	2.38416e-09	33.857	12.715	1	2	0	0	0	6N(2789.9993), 9C(57.0215)		TRUE	tr|Q9ERF7|Q9ERF7_CRIGR	Q9ERF7	Q9ERF7_CRIGR	ICAM1	Intercellular adhesion molecule 1
20190323_L1_Ag6_Zhu00015_SA_CHOKO_FT_imac_SAX_m2000_01_re.05890.05890.2	D:\GlycoData\Hech-EThcD\EThcD-4000\MSFragger\cho\interact.pep.xml	SGSTETRPLEGK		12	2	1444.42	1260.63	1260.63	631.323	631.322	1260.63	631.323	-0.0007	3.88023e-05	24.351	11.473	0.9874	2	1	0	0			TRUE	tr|A9XHW4|A9XHW4_CRIGR	A9XHW4	A9XHW4_CRIGR	SSB	Sjogren syndrome antigen B (Fragment)	I79_001246	tr|G3GU92|G3GU92_CRIGR
20190323_L1_Ag6_Zhu00015_SA_CHOKO_FT_imac_SAX_m2000_01_re.05893.05893.3	D:\GlycoData\Hech-EThcD\EThcD-4000\MSFragger\cho\interact.pep.xml	CHEGNGTFECGACR	CHEGN[1979]GTFECGACR	14	3	1444.98	3518.25	3518.24	1173.76	1173.76	3518.24	1173.75	1864.64	1.029e-11	50.451	7.902	1	2	0	0	0	10C(57.0215), 13C(57.0215), 1C(57.0215), 5N(1864.6341)	Hex(9)HexNAc(2)(1864.634157)	TRUE	tr|G3HZ55|G3HZ55_CRIGR	G3HZ55	G3HZ55_CRIGR	I79_016350	Integrin beta
20190323_L1_Ag6_Zhu00015_SA_CHOKO_FT_imac_SAX_m2000_01_re.05895.05895.3	D:\GlycoData\Hech-EThcD\EThcD-4000\MSFragger\cho\interact.pep.xml	CHEGNGTFECGACR	CHEGN[1979]GTFECGACR	14	3	1445.28	3518.25	3518.24	1173.76	1173.76	3518.24	1173.75	1864.64	9e-14	57.708	10.817	1	2	0	0	0	10C(57.0215), 13C(57.0215), 1C(57.0215), 5N(1864.6341)	Hex(9)HexNAc(2)(1864.634157)	TRUE	tr|G3HZ55|G3HZ55_CRIGR	G3HZ55	G3HZ55_CRIGR	I79_016350	Integrin beta
20190323_L1_Ag6_Zhu00015_SA_CHOKO_FT_imac_SAX_m2000_01_re.05897.05897.3	D:\GlycoData\Hech-EThcD\EThcD-4000\MSFragger\cho\interact.pep.xml	CHEGNGTFECGACR	CHEGN[2102]GTFECGACR	14	3	1445.93	3641.34	3641.33	1214.79	1214.78	3641.32	1214.78	1987.72	0.00768688	14.957	0	0.976	2	0	0	0	10C(57.0215), 13C(57.0215), 1C(57.0215), 5N(1987.7138)	Hex(6)HexNAc(5)(1987.713804)	TRUE	tr|G3HZ55|G3HZ55_CRIGR	G3HZ55	G3HZ55_CRIGR	I79_016350	Integrin beta
20190323_L1_Ag6_Zhu00015_SA_CHOKO_FT_imac_SAX_m2000_01_re.05899.05899.3	D:\GlycoData\Hech-EThcD\EThcD-4000\MSFragger\cho\interact.pep.xml	CHEGNGTFECGACR	CHEGN[2102]GTFECGACR	14	3	1446.14	3641.34	3641.33	1214.79	1214.78	3641.32	1214.78	1987.72	0.000513452	20.658	0	0.9969	2	0	0	0	10C(57.0215), 13C(57.0215), 1C(57.0215), 5N(1987.7138)		TRUE	tr|G3HZ55|G3HZ55_CRIGR	G3HZ55	G3HZ55_CRIGR	I79_016350	Integrin beta
20190323_L1_Ag6_Zhu00015_SA_CHOKO_FT_imac_SAX_m2000_01_re.05905.05905.3	D:\GlycoData\Hech-EThcD\EThcD-4000\MSFragger\cho\interact.pep.xml	NASNMEYR	N[2248]ASNMEYR	8	3	1447.46	3117.2	3117.19	1040.07	1040.07	3117.18	1040.07	2133.77	0.000153904	25.751	17.513	0.9993	2	0	0	0	1N(2133.7717)		TRUE	tr|G3HEJ1|G3HEJ1_CRIGR	G3HEJ1	G3HEJ1_CRIGR	I79_008975	Neuroplastin
20190323_L1_Ag6_Zhu00015_SA_CHOKO_FT_imac_SAX_m2000_01_re.05907.05907.3	D:\GlycoData\Hech-EThcD\EThcD-4000\MSFragger\cho\interact.pep.xml	NASNMEYR	N[2248]ASNMEYR	8	3	1447.94	3117.2	3117.19	1040.07	1040.07	3117.18	1040.07	2133.77	1.24403e-09	41.611	15.383	1	2	0	0	0	1N(2133.7717)		TRUE	tr|G3HEJ1|G3HEJ1_CRIGR	G3HEJ1	G3HEJ1_CRIGR	I79_008975	Neuroplastin
20190323_L1_Ag6_Zhu00015_SA_CHOKO_FT_imac_SAX_m2000_01_re.05912.05912.2	D:\GlycoData\Hech-EThcD\EThcD-4000\MSFragger\cho\interact.pep.xml	HQGVMVGMGQK	HQGVMVGM[147]GQK	11	2	1448.95	1186.56	1186.56	594.288	594.286	1186.56	594.287	-0.0002	5.06455e-08	47.979	33.458	1	2	0	0	0	8M(15.9949)		FALSE	tr|G3GVD0|G3GVD0_CRIGR	G3GVD0	G3GVD0_CRIGR	I79_001666	Actin, cytoplasmic 1	H671_3g8797, H671_3g9856, H671_4g12234, H671_8g19562, I79_005636, I79_012742, I79_018277, I79_019066, I79_021654, I79_021655	tr|A0A061HWQ2|A0A061HWQ2_CRIGR, tr|A0A061HZ54|A0A061HZ54_CRIGR, tr|A0A061I828|A0A061I828_CRIGR, tr|A0A061IAX8|A0A061IAX8_CRIGR, tr|A0A061IER5|A0A061IER5_CRIGR, tr|A0A069C7Y3|A0A069C7Y3_CRIGR, tr|G3H5Q0|G3H5Q0_CRIGR, tr|G3HPM7|G3HPM7_CRIGR, tr|G3HQY2|G3HQY2_CRIGR, tr|G3I4A0|G3I4A0_CRIGR, tr|G3I6E6|G3I6E6_CRIGR, tr|G3ID81|G3ID81_CRIGR, tr|G3ID82|G3ID82_CRIGR
20190323_L1_Ag6_Zhu00015_SA_CHOKO_FT_imac_SAX_m2000_01_re.05914.05914.3	D:\GlycoData\Hech-EThcD\EThcD-4000\MSFragger\cho\interact.pep.xml	HQGVMVGMGQK	HQGVMVGM[147]GQK	11	3	1449.15	1186.56	1186.56	396.527	396.526	1186.56	396.527	-0.0001	7.47588e-08	29.387	16.625	0.9817	2	0	0	0	8M(15.9949)		FALSE	tr|G3GVD0|G3GVD0_CRIGR	G3GVD0	G3GVD0_CRIGR	I79_001666	Actin, cytoplasmic 1	H671_3g8797, H671_3g9856, H671_4g12234, H671_8g19562, I79_005636, I79_012742, I79_018277, I79_019066, I79_021654, I79_021655	tr|A0A061HWQ2|A0A061HWQ2_CRIGR, tr|A0A061HZ54|A0A061HZ54_CRIGR, tr|A0A061I828|A0A061I828_CRIGR, tr|A0A061IAX8|A0A061IAX8_CRIGR, tr|A0A061IER5|A0A061IER5_CRIGR, tr|A0A069C7Y3|A0A069C7Y3_CRIGR, tr|G3H5Q0|G3H5Q0_CRIGR, tr|G3HPM7|G3HPM7_CRIGR, tr|G3HQY2|G3HQY2_CRIGR, tr|G3I4A0|G3I4A0_CRIGR, tr|G3I6E6|G3I6E6_CRIGR, tr|G3ID81|G3ID81_CRIGR, tr|G3ID82|G3ID82_CRIGR
20190323_L1_Ag6_Zhu00015_SA_CHOKO_FT_imac_SAX_m2000_01_re.05926.05926.3	D:\GlycoData\Hech-EThcD\EThcD-4000\MSFragger\cho\interact.pep.xml	CHEGNGTFECGACR	CHEGN[1817]GTFECGACR	14	3	1451.48	3356.2	3356.2	1119.74	1119.74	3356.19	1119.74	1702.59	6.58036e-09	38.227	0	1	2	0	0	0	10C(57.0215), 13C(57.0215), 1C(57.0215), 5N(1702.5813)		TRUE	tr|G3HZ55|G3HZ55_CRIGR	G3HZ55	G3HZ55_CRIGR	I79_016350	Integrin beta
20190323_L1_Ag6_Zhu00015_SA_CHOKO_FT_imac_SAX_m2000_01_re.05928.05928.3	D:\GlycoData\Hech-EThcD\EThcD-4000\MSFragger\cho\interact.pep.xml	CHEGNGTFECGACR	CHEGN[1817]GTFECGACR	14	3	1451.98	3356.2	3356.2	1119.74	1119.74	3356.19	1119.74	1702.59	1.66533e-06	30.614	9.93	0.9998	2	0	0	0	10C(57.0215), 13C(57.0215), 1C(57.0215), 5N(1702.5813)		TRUE	tr|G3HZ55|G3HZ55_CRIGR	G3HZ55	G3HZ55_CRIGR	I79_016350	Integrin beta
20190323_L1_Ag6_Zhu00015_SA_CHOKO_FT_imac_SAX_m2000_01_re.05930.05930.2	D:\GlycoData\Hech-EThcD\EThcD-4000\MSFragger\cho\interact.pep.xml	TTNVAVEENK		10	2	1452.4	1103.55	1103.55	552.781	552.78	1103.55	552.78	0.0007	5.055e-05	27.585	11.407	0.9987	2	0	0	0			TRUE	tr|A0A061HYC2|A0A061HYC2_CRIGR	A0A061HYC2	A0A061HYC2_CRIGR	H671_xg20329	High mobility group nucleosome-binding domain-containing protein 5	I79_017309	tr|G3I1P6|G3I1P6_CRIGR
20190323_L1_Ag6_Zhu00015_SA_CHOKO_FT_imac_SAX_m2000_01_re.05932.05932.2	D:\GlycoData\Hech-EThcD\EThcD-4000\MSFragger\cho\interact.pep.xml	SQSAAVTPSSTTSSAR		16	2	1452.83	1536.74	1536.74	769.378	769.376	1536.74	769.376	0.0016	2.57522e-07	41.541	12.173	1	2	0	0	0			TRUE	tr|G3HGW5|G3HGW5_CRIGR	G3HGW5	G3HGW5_CRIGR	I79_009857	Proteasomal ubiquitin receptor ADRM1
20190323_L1_Ag6_Zhu00015_SA_CHOKO_FT_imac_SAX_m2000_01_re.05934.05934.2	D:\GlycoData\Hech-EThcD\EThcD-4000\MSFragger\cho\interact.pep.xml	SQSAAVTPSSTTSSAR		16	2	1453.04	1536.74	1536.74	769.378	769.376	1536.74	769.376	0.0016	8.0075e-10	45.886	11.744	1	2	0	0	0			TRUE	tr|G3HGW5|G3HGW5_CRIGR	G3HGW5	G3HGW5_CRIGR	I79_009857	Proteasomal ubiquitin receptor ADRM1
20190323_L1_Ag6_Zhu00015_SA_CHOKO_FT_imac_SAX_m2000_01_re.05942.05942.3	D:\GlycoData\Hech-EThcD\EThcD-4000\MSFragger\cho\interact.pep.xml	ANATIEVK	AN[2832]ATIEVK	8	3	1454.54	3562.45	3562.43	1188.49	1188.49	3562.44	1188.49	2717.97	0.0221468	20.084	15.792	0.9946	2	0	0	0	2N(2717.9781)		TRUE	tr|G3HEJ1|G3HEJ1_CRIGR	G3HEJ1	G3HEJ1_CRIGR	I79_008975	Neuroplastin
20190323_L1_Ag6_Zhu00015_SA_CHOKO_FT_imac_SAX_m2000_01_re.05944.05944.3	D:\GlycoData\Hech-EThcD\EThcD-4000\MSFragger\cho\interact.pep.xml	ANATIEVK	AN[2830]ATIEVK	8	3	1454.98	3562.45	3562.43	1188.49	1188.49	3560.43	1187.82	2717.97	0.000202062	19.078	11.985	0.9998	2	0	0	0	2N(2715.9625)		TRUE	tr|G3HEJ1|G3HEJ1_CRIGR	G3HEJ1	G3HEJ1_CRIGR	I79_008975	Neuroplastin
20190323_L1_Ag6_Zhu00015_SA_CHOKO_FT_imac_SAX_m2000_01_re.05946.05946.3	D:\GlycoData\Hech-EThcD\EThcD-4000\MSFragger\cho\interact.pep.xml	LLNDSER	LLN[1883]DSER	7	3	1455.4	2614.07	2614.06	872.364	872.362	2614.06	872.362	1768.64	0.000945637	20.904	18.597	0.9974	2	0	0	0	3N(1768.6395)		TRUE	tr|G3H4T5|G3H4T5_CRIGR	G3H4T5	G3H4T5_CRIGR	I79_005296	Glypican-1
20190323_L1_Ag6_Zhu00015_SA_CHOKO_FT_imac_SAX_m2000_01_re.05948.05948.3	D:\GlycoData\Hech-EThcD\EThcD-4000\MSFragger\cho\interact.pep.xml	LLNDSER	LLN[1883]DSER	7	3	1455.83	2614.07	2614.06	872.364	872.362	2614.06	872.362	1768.64	0.00138054	27.762	19.469	0.9963	2	0	0	0	3N(1768.6395)	dHex(1)Hex(5)HexNAc(4)(1768.639517)	TRUE	tr|G3H4T5|G3H4T5_CRIGR	G3H4T5	G3H4T5_CRIGR	I79_005296	Glypican-1
20190323_L1_Ag6_Zhu00015_SA_CHOKO_FT_imac_SAX_m2000_01_re.05968.05968.4	D:\GlycoData\Hech-EThcD\EThcD-4000\MSFragger\cho\interact.pep.xml	DDHGANFSCR	DDHGAN[2539]FSCR	10	4	1459.71	3602.33	3602.32	901.591	901.588	3602.32	901.588	2424.87	0.00667191	14.203	12.411	0.9818	2	0	0	0	6N(2424.8671), 9C(57.0215)		TRUE	tr|Q9ERF7|Q9ERF7_CRIGR	Q9ERF7	Q9ERF7_CRIGR	ICAM1	Intercellular adhesion molecule 1
20190323_L1_Ag6_Zhu00015_SA_CHOKO_FT_imac_SAX_m2000_01_re.05970.05970.4	D:\GlycoData\Hech-EThcD\EThcD-4000\MSFragger\cho\interact.pep.xml	DDHGANFSCR	DDHGAN[2539]FSCR	10	4	1460.14	3602.33	3602.32	901.591	901.588	3602.32	901.588	2424.87	2.34019e-06	33.023	17.392	0.9999	2	0	0	0	6N(2424.8671), 9C(57.0215)		TRUE	tr|Q9ERF7|Q9ERF7_CRIGR	Q9ERF7	Q9ERF7_CRIGR	ICAM1	Intercellular adhesion molecule 1
20190323_L1_Ag6_Zhu00015_SA_CHOKO_FT_imac_SAX_m2000_01_re.05973.05973.3	D:\GlycoData\Hech-EThcD\EThcD-4000\MSFragger\cho\interact.pep.xml	ANATIEVK	AN[3122]ATIEVK	8	3	1460.63	3853.53	3853.54	1285.52	1285.52	3852.54	1285.19	3009.08	0.000334173	35.478	19.428	0.9957	2	0	0	0	2N(3008.0783)		TRUE	tr|G3HEJ1|G3HEJ1_CRIGR	G3HEJ1	G3HEJ1_CRIGR	I79_008975	Neuroplastin
20190323_L1_Ag6_Zhu00015_SA_CHOKO_FT_imac_SAX_m2000_01_re.05980.05980.2	D:\GlycoData\Hech-EThcD\EThcD-4000\MSFragger\cho\interact.pep.xml	TQETLSQAGQK		11	2	1462.28	1189.6	1189.59	595.806	595.804	1189.59	595.804	0.0013	0.000305301	31.401	13.642	0.9909	2	0	0	0			TRUE	tr|G3HH02|G3HH02_CRIGR	G3HH02	G3HH02_CRIGR	I79_009897	Uncharacterized protein C20orf135-like
20190323_L1_Ag6_Zhu00015_SA_CHOKO_FT_imac_SAX_m2000_01_re.05986.05986.2	D:\GlycoData\Hech-EThcD\EThcD-4000\MSFragger\cho\interact.pep.xml	VGQAMASTEEK		11	2	1463.31	1149.54	1149.53	575.775	575.774	1149.53	575.774	0.0007	0.00014971	24.799	8.954	0.9947	2	0	0	0			TRUE	tr|G3I7I9|G3I7I9_CRIGR	G3I7I9	G3I7I9_CRIGR	I79_019480	Dolichyl-diphosphooligosaccharide--protein glycosyltransferase subunit STT3A
20190323_L1_Ag6_Zhu00015_SA_CHOKO_FT_imac_SAX_m2000_01_re.05989.05989.2	D:\GlycoData\Hech-EThcD\EThcD-4000\MSFragger\cho\interact.pep.xml	TGSPGSPSAGGVQSTAK		17	2	1463.81	1487.72	1487.72	744.87	744.868	1487.72	744.868	0.0012	8.20824e-05	24.843	7.939	0.9974	2	0	0	0			TRUE	tr|A0A061IEK7|A0A061IEK7_CRIGR	A0A061IEK7	A0A061IEK7_CRIGR	H671_3g9084	Cytoplasmic dynein 1 light intermediate chain 2-like protein	I79_005807	tr|G3H656|G3H656_CRIGR
20190323_L1_Ag6_Zhu00015_SA_CHOKO_FT_imac_SAX_m2000_01_re.06001.06001.3	D:\GlycoData\Hech-EThcD\EThcD-4000\MSFragger\cho\interact.pep.xml	DDVNGTDLK	DDVN[2830]GTDLK	9	3	1466.57	3691.42	3691.42	1231.48	1231.48	3691.41	1231.48	2715.97	6.35579e-06	34.646	15.848	0.9996	2	0	0	0	4N(2715.9625)		TRUE	tr|A0A061I8B2|A0A061I8B2_CRIGR	A0A061I8B2	A0A061I8B2_CRIGR	H671_3g10243	4F2 cell-surface antigen heavy chain	I79_023340	tr|G3IHN6|G3IHN6_CRIGR, tr|O55221|O55221_CRIGR
20190323_L1_Ag6_Zhu00015_SA_CHOKO_FT_imac_SAX_m2000_01_re.06003.06003.3	D:\GlycoData\Hech-EThcD\EThcD-4000\MSFragger\cho\interact.pep.xml	DDVNGTDLK	DDVN[2830]GTDLK	9	3	1466.78	3691.42	3691.42	1231.48	1231.48	3691.41	1231.48	2715.97	1.12525e-05	30.295	12.873	0.9991	2	0	0	0	4N(2715.9625)		TRUE	tr|A0A061I8B2|A0A061I8B2_CRIGR	A0A061I8B2	A0A061I8B2_CRIGR	H671_3g10243	4F2 cell-surface antigen heavy chain	I79_023340	tr|G3IHN6|G3IHN6_CRIGR, tr|O55221|O55221_CRIGR
20190323_L1_Ag6_Zhu00015_SA_CHOKO_FT_imac_SAX_m2000_01_re.06009.06009.2	D:\GlycoData\Hech-EThcD\EThcD-4000\MSFragger\cho\interact.pep.xml	VAEDDEDDDVDTK		13	2	1468.1	1464.58	1464.57	733.296	733.294	1464.57	733.294	0.0009	1.3039e-10	46.039	6.259	1	2	0	0	0			TRUE	tr|G3IH46|G3IH46_CRIGR	G3IH46	G3IH46_CRIGR	I79_023127	Prothymosin alpha
20190323_L1_Ag6_Zhu00015_SA_CHOKO_FT_imac_SAX_m2000_01_re.06010.06010.3	D:\GlycoData\Hech-EThcD\EThcD-4000\MSFragger\cho\interact.pep.xml	CHEGNGTFECGACR	CHEGN[1883]GTFECGACR	14	3	1468.24	3422.26	3422.25	1141.76	1141.76	3422.25	1141.76	1768.64	1.06844e-06	32.385	0	0.9999	2	0	0	0	10C(57.0215), 13C(57.0215), 1C(57.0215), 5N(1768.6395)		TRUE	tr|G3HZ55|G3HZ55_CRIGR	G3HZ55	G3HZ55_CRIGR	I79_016350	Integrin beta
20190323_L1_Ag6_Zhu00015_SA_CHOKO_FT_imac_SAX_m2000_01_re.06011.06011.2	D:\GlycoData\Hech-EThcD\EThcD-4000\MSFragger\cho\interact.pep.xml	VAEDDEDDDVDTK		13	2	1468.4	1464.58	1464.57	733.296	733.294	1464.57	733.294	0.0009	0	83.881	8.46	1	2	0	0	0			TRUE	tr|G3IH46|G3IH46_CRIGR	G3IH46	G3IH46_CRIGR	I79_023127	Prothymosin alpha
20190323_L1_Ag6_Zhu00015_SA_CHOKO_FT_imac_SAX_m2000_01_re.06012.06012.3	D:\GlycoData\Hech-EThcD\EThcD-4000\MSFragger\cho\interact.pep.xml	CHEGNGTFECGACR	CHEGN[1883]GTFECGACR	14	3	1468.79	3422.26	3422.25	1141.76	1141.76	3422.25	1141.76	1768.64	0.00280543	17.708	8.211	0.9937	2	0	0	0	10C(57.0215), 13C(57.0215), 1C(57.0215), 5N(1768.6395)	dHex(1)Hex(5)HexNAc(4)(1768.639517)	TRUE	tr|G3HZ55|G3HZ55_CRIGR	G3HZ55	G3HZ55_CRIGR	I79_016350	Integrin beta
20190323_L1_Ag6_Zhu00015_SA_CHOKO_FT_imac_SAX_m2000_01_re.06013.06013.2	D:\GlycoData\Hech-EThcD\EThcD-4000\MSFragger\cho\interact.pep.xml	DQITAGNAAR		10	2	1469.11	1015.51	1015.5	508.76	508.759	1015.5	508.76	-0.0006	0.0014516	23.798	10.129	0.9724	2	0	0	0			TRUE	tr|M1R372|M1R372_CRIGR	M1R372	M1R372_CRIGR	PAICS	Phosphoribosylaminoimidazole carboxylase/phosphoribosylaminoimidazole succinocarboxamide synthetase	H671_1g1063	tr|A0A061IRG6|A0A061IRG6_CRIGR, tr|M1R995|M1R995_CRIGR, tr|M1RNR0|M1RNR0_CRIGR
20190323_L1_Ag6_Zhu00015_SA_CHOKO_FT_imac_SAX_m2000_01_re.06018.06018.2	D:\GlycoData\Hech-EThcD\EThcD-4000\MSFragger\cho\interact.pep.xml	VGQDYEGGGCR	VGQDYEGGGCR	11	2	1470.16	1196.49	1196.49	599.253	599.253	1196.49	599.251	0.0039	0.00103932	18.433	0	0.9798	2	0	0	0	10C(57.0215)		TRUE	tr|A0A061II70|A0A061II70_CRIGR	A0A061II70	A0A061II70_CRIGR	H671_2g5902	Procollagen-lysine,2-oxoglutarate 5-dioxygenase 1-like protein		tr|A0A061IJ76|A0A061IJ76_CRIGR
20190323_L1_Ag6_Zhu00015_SA_CHOKO_FT_imac_SAX_m2000_01_re.06033.06033.2	D:\GlycoData\Hech-EThcD\EThcD-4000\MSFragger\cho\interact.pep.xml	AQQELEEQTRR		11	2	1473.09	1386.69	1386.69	694.351	694.35	1386.68	694.35	0.0012	9.30304e-08	26.279	12.749	1	2	0	0	0			TRUE	tr|G3HYJ9|G3HYJ9_CRIGR	G3HYJ9	G3HYJ9_CRIGR	I79_016134	Moesin
20190323_L1_Ag6_Zhu00015_SA_CHOKO_FT_imac_SAX_m2000_01_re.06034.06034.3	D:\GlycoData\Hech-EThcD\EThcD-4000\MSFragger\cho\interact.pep.xml	QRNNSWVK	QRN[2174]NSWVK	8	3	1473.2	3090.26	3090.26	1031.1	1031.09	3090.27	1031.1	2059.73	0.00251829	18.977	18.003	0.9826	2	1	0	0	3N(2059.7349)		TRUE	tr|G3H902|G3H902_CRIGR	G3H902	G3H902_CRIGR	I79_006863	Prostaglandin F2 receptor negative regulator
20190323_L1_Ag6_Zhu00015_SA_CHOKO_FT_imac_SAX_m2000_01_re.06040.06040.3	D:\GlycoData\Hech-EThcD\EThcD-4000\MSFragger\cho\interact.pep.xml	DDVNGTDLK	DDVN[2174]GTDLK	9	3	1474.58	3035.19	3035.19	1012.74	1012.74	3035.19	1012.74	2059.74	0.00674916	19.183	11.835	0.9894	2	0	0	0	4N(2059.7349)	dHex(1)Hex(5)HexNAc(4)NeuAc(1)(2059.734933)	TRUE	tr|A0A061I8B2|A0A061I8B2_CRIGR	A0A061I8B2	A0A061I8B2_CRIGR	H671_3g10243	4F2 cell-surface antigen heavy chain	I79_023340	tr|G3IHN6|G3IHN6_CRIGR, tr|O55221|O55221_CRIGR
20190323_L1_Ag6_Zhu00015_SA_CHOKO_FT_imac_SAX_m2000_01_re.06042.06042.3	D:\GlycoData\Hech-EThcD\EThcD-4000\MSFragger\cho\interact.pep.xml	DDVNGTDLK	DDVN[2174]GTDLK	9	3	1474.86	3035.19	3035.19	1012.74	1012.74	3035.19	1012.74	2059.74	1.65982e-05	32.877	15.121	0.9995	2	0	0	0	4N(2059.7349)	dHex(1)Hex(5)HexNAc(4)NeuAc(1)(2059.734933)	TRUE	tr|A0A061I8B2|A0A061I8B2_CRIGR	A0A061I8B2	A0A061I8B2_CRIGR	H671_3g10243	4F2 cell-surface antigen heavy chain	I79_023340	tr|G3IHN6|G3IHN6_CRIGR, tr|O55221|O55221_CRIGR
20190323_L1_Ag6_Zhu00015_SA_CHOKO_FT_imac_SAX_m2000_01_re.06047.06047.4	D:\GlycoData\Hech-EThcD\EThcD-4000\MSFragger\cho\interact.pep.xml	ANATIEVK	AN[3122]ATIEVK	8	4	1475.98	3853.55	3853.54	964.394	964.392	3852.54	964.143	3009.07	6.24573e-08	37.665	21.359	0.9987	2	0	0	0	2N(3008.0783)		TRUE	tr|G3HEJ1|G3HEJ1_CRIGR	G3HEJ1	G3HEJ1_CRIGR	I79_008975	Neuroplastin
20190323_L1_Ag6_Zhu00015_SA_CHOKO_FT_imac_SAX_m2000_01_re.06058.06058.2	D:\GlycoData\Hech-EThcD\EThcD-4000\MSFragger\cho\interact.pep.xml	CDVDIRK	CDVDIRK	7	2	1478.24	904.445	904.443	453.23	453.229	904.444	453.229	0	0.000536223	25.309	12.607	0.9876	2	0	0	0	1C(57.0215)		FALSE	tr|G3GVD0|G3GVD0_CRIGR	G3GVD0	G3GVD0_CRIGR	I79_001666	Actin, cytoplasmic 1	H671_2g6028, H671_4g12234, I79_002381, I79_021654, I79_021655	tr|A0A061IIX6|A0A061IIX6_CRIGR, tr|A0A069C7Y3|A0A069C7Y3_CRIGR, tr|G3GX66|G3GX66_CRIGR, tr|G3ID81|G3ID81_CRIGR, tr|G3ID82|G3ID82_CRIGR
20190323_L1_Ag6_Zhu00015_SA_CHOKO_FT_imac_SAX_m2000_01_re.06068.06068.2	D:\GlycoData\Hech-EThcD\EThcD-4000\MSFragger\cho\interact.pep.xml	NMMAACDPR	NMM[147]AACDPR	9	2	1480.5	1080.42	1080.41	541.216	541.215	1080.41	541.215	0.0009	0.000298195	21.602	21.22	0.991	2	0	0	0	3M(15.9949), 6C(57.0215)		FALSE	tr|G3HQP8|G3HQP8_CRIGR	G3HQP8	G3HQP8_CRIGR	H671_1g3330	Tubulin beta chain	H671_3g8577, I79_000194, I79_003059, I79_008223, I79_012097, I79_022113, I79_022721	tr|A0A061IF90|A0A061IF90_CRIGR, tr|G3GRQ1|G3GRQ1_CRIGR, tr|G3GZ08|G3GZ08_CRIGR, tr|G3HCL2|G3HCL2_CRIGR, tr|G3HMW8|G3HMW8_CRIGR, tr|G3IEG6|G3IEG6_CRIGR, tr|G3IG44|G3IG44_CRIGR, tr|Q4F888|Q4F888_CRIGR, tr|Q60454|Q60454_CRIGR, tr|Q60455|Q60455_CRIGR, tr|Q60456|Q60456_CRIGR
20190323_L1_Ag6_Zhu00015_SA_CHOKO_FT_imac_SAX_m2000_01_re.06070.06070.3	D:\GlycoData\Hech-EThcD\EThcD-4000\MSFragger\cho\interact.pep.xml	TLTPGGHAEHDGQPYCHK	TLTPGGHAEHDGQPYCHK	18	3	1480.7	2003.89	2003.89	668.972	668.971	2003.89	668.971	0.0001	4.77529e-06	30.784	7.677	0.9755	2	0	0	0	16C(57.0215)		TRUE	tr|G3H3B2|G3H3B2_CRIGR	G3H3B2	G3H3B2_CRIGR	I79_004727	Cysteine-rich protein 2	H671_xg20206, I79_013751	tr|A0A061HYJ7|A0A061HYJ7_CRIGR, tr|G3HSC1|G3HSC1_CRIGR
20190323_L1_Ag6_Zhu00015_SA_CHOKO_FT_imac_SAX_m2000_01_re.06092.06092.2	D:\GlycoData\Hech-EThcD\EThcD-4000\MSFragger\cho\interact.pep.xml	DNMTVTR	DN[463]MTVTR	7	2	1485.02	1184.53	1184.52	593.27	593.268	1184.52	593.269	349.137	0.0053518	19.586	9.853	0.9513	2	0	0	0	2N(349.1373)	HexNAc(1)dHex(1)(349.137281)	TRUE	tr|A0A061IM78|A0A061IM78_CRIGR	A0A061IM78	A0A061IM78_CRIGR	H671_1g1762	Lysosome-associated membrane glycoprotein 1	H671_3g10597, I79_011073	tr|G3HK56|G3HK56_CRIGR, tr|G3I7Y3|G3I7Y3_CRIGR
20190323_L1_Ag6_Zhu00015_SA_CHOKO_FT_imac_SAX_m2000_01_re.06094.06094.2	D:\GlycoData\Hech-EThcD\EThcD-4000\MSFragger\cho\interact.pep.xml	DNMTVTR	DN[463]MTVTR	7	2	1485.32	1184.53	1184.52	593.27	593.268	1184.52	593.269	349.137	0.000180821	22.471	9.248	0.9963	2	0	0	0	2N(349.1373)	HexNAc(1)dHex(1)(349.137281)	TRUE	tr|A0A061IM78|A0A061IM78_CRIGR	A0A061IM78	A0A061IM78_CRIGR	H671_1g1762	Lysosome-associated membrane glycoprotein 1	H671_3g10597, I79_011073	tr|G3HK56|G3HK56_CRIGR, tr|G3I7Y3|G3I7Y3_CRIGR
20190323_L1_Ag6_Zhu00015_SA_CHOKO_FT_imac_SAX_m2000_01_re.06097.06097.3	D:\GlycoData\Hech-EThcD\EThcD-4000\MSFragger\cho\interact.pep.xml	YIHENYTK	YIHEN[1979]YTK	8	3	1486.1	2931.15	2931.14	978.057	978.054	2931.14	978.055	1864.63	0.000465854	19.827	13.465	0.9974	2	0	0	0	5N(1864.6341)	Hex(9)HexNAc(2)(1864.634157)	FALSE	tr|A0A061II70|A0A061II70_CRIGR	A0A061II70	A0A061II70_CRIGR	H671_2g5902	Procollagen-lysine,2-oxoglutarate 5-dioxygenase 1-like protein	I79_023615	tr|A0A061IJ76|A0A061IJ76_CRIGR, tr|G3IIE7|G3IIE7_CRIGR
20190323_L1_Ag6_Zhu00015_SA_CHOKO_FT_imac_SAX_m2000_01_re.06099.06099.3	D:\GlycoData\Hech-EThcD\EThcD-4000\MSFragger\cho\interact.pep.xml	YIHENYTK	YIHEN[1979]YTK	8	3	1486.55	2931.15	2931.14	978.057	978.054	2931.14	978.055	1864.63	0.000196562	30.326	20.279	0.9986	2	0	0	0	5N(1864.6341)		FALSE	tr|A0A061II70|A0A061II70_CRIGR	A0A061II70	A0A061II70_CRIGR	H671_2g5902	Procollagen-lysine,2-oxoglutarate 5-dioxygenase 1-like protein	I79_023615	tr|A0A061IJ76|A0A061IJ76_CRIGR, tr|G3IIE7|G3IIE7_CRIGR
20190323_L1_Ag6_Zhu00015_SA_CHOKO_FT_imac_SAX_m2000_01_re.06101.06101.2	D:\GlycoData\Hech-EThcD\EThcD-4000\MSFragger\cho\interact.pep.xml	APGFGDNRK		9	2	1486.96	960.479	960.479	481.247	481.247	960.478	481.246	0.0019	3.74276e-05	26.232	13.144	0.999	2	0	0	0			FALSE	tr|A0A061IE32|A0A061IE32_CRIGR	A0A061IE32	A0A061IE32_CRIGR	H671_2g6481	Heat shock protein	H671_3g9603, H671_5g14297, I79_011398, I79_019042, I79_022300, I79_024407	tr|A0A061I0L5|A0A061I0L5_CRIGR, tr|G3HL13|G3HL13_CRIGR, tr|G3I1J0|G3I1J0_CRIGR, tr|G3I6C6|G3I6C6_CRIGR, tr|G3IEZ0|G3IEZ0_CRIGR, tr|G3IKK4|G3IKK4_CRIGR
20190323_L1_Ag6_Zhu00015_SA_CHOKO_FT_imac_SAX_m2000_01_re.06107.06107.3	D:\GlycoData\Hech-EThcD\EThcD-4000\MSFragger\cho\interact.pep.xml	DDHGANFSCR	DDHGAN[2174]FSCR	10	3	1487.99	3237.2	3237.19	1080.07	1080.07	3237.19	1080.07	2059.74	0.00209652	21.214	20.606	0.9949	2	0	0	0	6N(2059.7349), 9C(57.0215)	dHex(1)Hex(5)HexNAc(4)NeuAc(1)(2059.734933)	TRUE	tr|Q9ERF7|Q9ERF7_CRIGR	Q9ERF7	Q9ERF7_CRIGR	ICAM1	Intercellular adhesion molecule 1
20190323_L1_Ag6_Zhu00015_SA_CHOKO_FT_imac_SAX_m2000_01_re.06108.06108.2	D:\GlycoData\Hech-EThcD\EThcD-4000\MSFragger\cho\interact.pep.xml	EGIPPDQQR		9	2	1488.13	1038.51	1038.51	520.263	520.262	1038.51	520.262	0.0002	0.000212626	19.344	8.075	0.9928	2	0	0	0			TRUE	tr|A0A061IQB8|A0A061IQB8_CRIGR	A0A061IQB8	A0A061IQB8_CRIGR	H671_1g1144	Ubiquitin-60S ribosomal protein L40-like isoform 2	CHUB2, I79_001749, I79_017072	tr|G3GVL0|G3GVL0_CRIGR, tr|G3I129|G3I129_CRIGR, tr|O35079|O35079_CRIGR, tr|O35080|O35080_CRIGR
20190323_L1_Ag6_Zhu00015_SA_CHOKO_FT_imac_SAX_m2000_01_re.06109.06109.3	D:\GlycoData\Hech-EThcD\EThcD-4000\MSFragger\cho\interact.pep.xml	DDHGANFSCR	DDHGAN[2174]FSCR	10	3	1488.3	3237.2	3237.19	1080.07	1080.07	3237.19	1080.07	2059.74	5.40443e-08	38.569	14.92	0.9999	2	0	0	0	6N(2059.7349), 9C(57.0215)		TRUE	tr|Q9ERF7|Q9ERF7_CRIGR	Q9ERF7	Q9ERF7_CRIGR	ICAM1	Intercellular adhesion molecule 1
20190323_L1_Ag6_Zhu00015_SA_CHOKO_FT_imac_SAX_m2000_01_re.06110.06110.2	D:\GlycoData\Hech-EThcD\EThcD-4000\MSFragger\cho\interact.pep.xml	EGIPPDQQR		9	2	1488.63	1038.51	1038.51	520.263	520.262	1038.51	520.262	0.0002	2.24651e-06	33.34	12.94	0.9999	2	0	0	0			TRUE	tr|A0A061IQB8|A0A061IQB8_CRIGR	A0A061IQB8	A0A061IQB8_CRIGR	H671_1g1144	Ubiquitin-60S ribosomal protein L40-like isoform 2	CHUB2, I79_001749, I79_017072	tr|G3GVL0|G3GVL0_CRIGR, tr|G3I129|G3I129_CRIGR, tr|O35079|O35079_CRIGR, tr|O35080|O35080_CRIGR
20190323_L1_Ag6_Zhu00015_SA_CHOKO_FT_imac_SAX_m2000_01_re.06115.06115.2	D:\GlycoData\Hech-EThcD\EThcD-4000\MSFragger\cho\interact.pep.xml	YAEAVAR		7	2	1489.86	778.398	778.397	390.206	390.206	778.397	390.206	0.0006	0.00558021	16.611	13.117	0.9621	2	0	0	0			FALSE	tr|A0A061HVL1|A0A061HVL1_CRIGR	A0A061HVL1	A0A061HVL1_CRIGR	H671_xg20275	Phosphoglycerate kinase	I79_012486	rev_tr|G3IEU0|G3IEU0_CRIGR, tr|G3HNY5|G3HNY5_CRIGR
20190323_L1_Ag6_Zhu00015_SA_CHOKO_FT_imac_SAX_m2000_01_re.06116.06116.2	D:\GlycoData\Hech-EThcD\EThcD-4000\MSFragger\cho\interact.pep.xml	VGSTSENITQK		11	2	1489.96	1162.59	1162.58	582.3	582.299	1162.58	582.299	0.0012	2.87772e-06	33.542	12.639	0.9998	2	0	0	0			FALSE	tr|A0A061HXV1|A0A061HXV1_CRIGR	A0A061HXV1	A0A061HXV1_CRIGR	H671_xg20283	ATP-dependent RNA helicase DDX3X	H671_5g13982, I79_000589	tr|A0A061HYF2|A0A061HYF2_CRIGR, tr|A0A061I0T2|A0A061I0T2_CRIGR, tr|G3GSH5|G3GSH5_CRIGR
20190323_L1_Ag6_Zhu00015_SA_CHOKO_FT_imac_SAX_m2000_01_re.06117.06117.3	D:\GlycoData\Hech-EThcD\EThcD-4000\MSFragger\cho\interact.pep.xml	VSNVSCDASVSR	VSN[2174]VSCDASVSR	12	3	1490.06	3339.33	3339.32	1114.12	1114.11	3339.32	1114.11	2059.74	0.0947327	14.594	10.308	0.9685	2	0	0	0	3N(2059.7349), 6C(57.0215)	dHex(1)Hex(5)HexNAc(4)NeuAc(1)(2059.734933)	TRUE	tr|G3H8V4|G3H8V4_CRIGR	G3H8V4	G3H8V4_CRIGR	I79_006815	Phospholipid transfer protein
20190323_L1_Ag6_Zhu00015_SA_CHOKO_FT_imac_SAX_m2000_01_re.06119.06119.3	D:\GlycoData\Hech-EThcD\EThcD-4000\MSFragger\cho\interact.pep.xml	VSNVSCDASVSR	VSN[2174]VSCDASVSR	12	3	1490.27	3339.33	3339.32	1114.12	1114.11	3339.32	1114.11	2059.74	4.10685e-08	38.821	16.857	0.9999	2	0	0	0	3N(2059.7349), 6C(57.0215)	dHex(1)Hex(5)HexNAc(4)NeuAc(1)(2059.734933)	TRUE	tr|G3H8V4|G3H8V4_CRIGR	G3H8V4	G3H8V4_CRIGR	I79_006815	Phospholipid transfer protein
20190323_L1_Ag6_Zhu00015_SA_CHOKO_FT_imac_SAX_m2000_01_re.06122.06122.3	D:\GlycoData\Hech-EThcD\EThcD-4000\MSFragger\cho\interact.pep.xml	YIHENYTK	YIHEN[1817]YTK	8	3	1490.99	2769.11	2769.09	924.043	924.037	2769.09	924.037	1702.58	0.00152581	22.766	15.56	0.9926	2	0	0	0	5N(1702.5813)		FALSE	tr|A0A061II70|A0A061II70_CRIGR	A0A061II70	A0A061II70_CRIGR	H671_2g5902	Procollagen-lysine,2-oxoglutarate 5-dioxygenase 1-like protein	I79_023615	tr|A0A061IJ76|A0A061IJ76_CRIGR, tr|G3IIE7|G3IIE7_CRIGR
20190323_L1_Ag6_Zhu00015_SA_CHOKO_FT_imac_SAX_m2000_01_re.06124.06124.3	D:\GlycoData\Hech-EThcD\EThcD-4000\MSFragger\cho\interact.pep.xml	YIHENYTK	YIHEN[1817]YTK	8	3	1491.29	2769.11	2769.09	924.043	924.037	2769.09	924.037	1702.58	0.0262495	30.221	19.702	0.9649	2	0	0	0	5N(1702.5813)		FALSE	tr|A0A061II70|A0A061II70_CRIGR	A0A061II70	A0A061II70_CRIGR	H671_2g5902	Procollagen-lysine,2-oxoglutarate 5-dioxygenase 1-like protein	I79_023615	tr|A0A061IJ76|A0A061IJ76_CRIGR, tr|G3IIE7|G3IIE7_CRIGR
20190323_L1_Ag6_Zhu00015_SA_CHOKO_FT_imac_SAX_m2000_01_re.06126.06126.2	D:\GlycoData\Hech-EThcD\EThcD-4000\MSFragger\cho\interact.pep.xml	VADISGDTQK		10	2	1491.94	1032.51	1032.51	517.263	517.262	1032.51	517.262	0.0019	0.000500619	26.216	11.821	0.9881	2	0	0	0			TRUE	tr|G3GZ85|G3GZ85_CRIGR	G3GZ85	G3GZ85_CRIGR	I79_003116	Nuclease domain-containing protein 1
20190323_L1_Ag6_Zhu00015_SA_CHOKO_FT_imac_SAX_m2000_01_re.06127.06127.2	D:\GlycoData\Hech-EThcD\EThcD-4000\MSFragger\cho\interact.pep.xml	NCSPELQQK	NCSPELQQK	9	2	1492.04	1102.51	1102.51	552.262	552.26	1102.51	552.261	-0.0002	6.23017e-05	25.322	7.83	0.9985	2	0	0	0	2C(57.0215)		FALSE	tr|G3IF39|G3IF39_CRIGR	G3IF39	G3IF39_CRIGR	I79_022352	Carbonyl reductase [NADPH] 1	CHCR2, H671_8g19406, I79_014697, I79_022353, I79_022355	tr|A0A061HZE2|A0A061HZE2_CRIGR, tr|G3HUT1|G3HUT1_CRIGR, tr|G3IF40|G3IF40_CRIGR, tr|G3IF42|G3IF42_CRIGR, tr|Q924V2|Q924V2_CRIGR
20190323_L1_Ag6_Zhu00015_SA_CHOKO_FT_imac_SAX_m2000_01_re.06128.06128.2	D:\GlycoData\Hech-EThcD\EThcD-4000\MSFragger\cho\interact.pep.xml	AYSEAHEISK		10	2	1492.14	1133.54	1133.54	567.776	567.775	1133.54	567.775	0.0013	6.97447e-06	26.763	13.338	0.9985	2	0	0	0			TRUE	tr|A0A061I2D3|A0A061I2D3_CRIGR	A0A061I2D3	A0A061I2D3_CRIGR	H671_4g13226	14-3-3 protein gamma-like protein	I79_007265, I79_025844	tr|G3HA25|G3HA25_CRIGR, tr|G3IPD7|G3IPD7_CRIGR
20190323_L1_Ag6_Zhu00015_SA_CHOKO_FT_imac_SAX_m2000_01_re.06130.06130.2	D:\GlycoData\Hech-EThcD\EThcD-4000\MSFragger\cho\interact.pep.xml	QSSGASSSSFSSSR		14	2	1492.34	1360.59	1360.59	681.302	681.3	1360.59	681.3	0.0011	2.01025e-07	36.287	8.541	1	2	0	0	0			FALSE	tr|A0A061HXV1|A0A061HXV1_CRIGR	A0A061HXV1	A0A061HXV1_CRIGR	H671_xg20283	ATP-dependent RNA helicase DDX3X	I79_000589	tr|A0A061HYF2|A0A061HYF2_CRIGR, tr|G3GSH5|G3GSH5_CRIGR
20190323_L1_Ag6_Zhu00015_SA_CHOKO_FT_imac_SAX_m2000_01_re.06132.06132.2	D:\GlycoData\Hech-EThcD\EThcD-4000\MSFragger\cho\interact.pep.xml	QSSGASSSSFSSSR		14	2	1492.75	1360.59	1360.59	681.302	681.3	1360.59	681.3	0.0011	3.2e-13	57.479	6.91	1	2	0	0	0			FALSE	tr|A0A061HXV1|A0A061HXV1_CRIGR	A0A061HXV1	A0A061HXV1_CRIGR	H671_xg20283	ATP-dependent RNA helicase DDX3X	I79_000589	tr|A0A061HYF2|A0A061HYF2_CRIGR, tr|G3GSH5|G3GSH5_CRIGR
20190323_L1_Ag6_Zhu00015_SA_CHOKO_FT_imac_SAX_m2000_01_re.06134.06134.3	D:\GlycoData\Hech-EThcD\EThcD-4000\MSFragger\cho\interact.pep.xml	CHEGNGTFECGACR	CHEGN[2393]GTFECGACR	14	3	1493.23	3932.43	3932.43	1311.82	1311.82	3932.42	1311.81	2278.82	0.000125531	23.105	0	0.9975	2	0	0	0	10C(57.0215), 13C(57.0215), 1C(57.0215), 5N(2278.8092)		TRUE	tr|G3HZ55|G3HZ55_CRIGR	G3HZ55	G3HZ55_CRIGR	I79_016350	Integrin beta
20190323_L1_Ag6_Zhu00015_SA_CHOKO_FT_imac_SAX_m2000_01_re.06136.06136.3	D:\GlycoData\Hech-EThcD\EThcD-4000\MSFragger\cho\interact.pep.xml	CHEGNGTFECGACR	CHEGN[2393]GTFECGACR	14	3	1493.66	3932.43	3932.43	1311.82	1311.82	3932.42	1311.81	2278.82	3.10814e-07	35.53	8.568	0.9999	2	0	0	0	10C(57.0215), 13C(57.0215), 1C(57.0215), 5N(2278.8092)		TRUE	tr|G3HZ55|G3HZ55_CRIGR	G3HZ55	G3HZ55_CRIGR	I79_016350	Integrin beta
20190323_L1_Ag6_Zhu00015_SA_CHOKO_FT_imac_SAX_m2000_01_re.06143.06143.2	D:\GlycoData\Hech-EThcD\EThcD-4000\MSFragger\cho\interact.pep.xml	VADQDGDSMATR		12	2	1495.1	1266.55	1266.55	634.282	634.281	1264.54	633.275	2.0129	1.4388e-06	32.868	8.489	0.9922	2	0	0	0		Label:18O(1)(2.004246), Pro->Val(2.015650)	TRUE	tr|G3ILN5|G3ILN5_CRIGR	G3ILN5	G3ILN5_CRIGR	I79_024805	Reticulocalbin-3
20190323_L1_Ag6_Zhu00015_SA_CHOKO_FT_imac_SAX_m2000_01_re.06164.06164.2	D:\GlycoData\Hech-EThcD\EThcD-4000\MSFragger\cho\interact.pep.xml	SQGGGLSSSGAGEGQGPK		18	2	1499.33	1559.72	1559.72	780.868	780.866	1559.72	780.866	0.0008	2.023e-10	48.276	8.948	1	2	0	0	0			TRUE	tr|G3GRE1|G3GRE1_CRIGR	G3GRE1	G3GRE1_CRIGR	I79_000086	Bifunctional aminoacyl-tRNA synthetase (Fragment)
20190323_L1_Ag6_Zhu00015_SA_CHOKO_FT_imac_SAX_m2000_01_re.06166.06166.2	D:\GlycoData\Hech-EThcD\EThcD-4000\MSFragger\cho\interact.pep.xml	SQGGGLSSSGAGEGQGPK		18	2	1499.76	1559.72	1559.72	780.868	780.866	1559.72	780.866	0.0008	0	89.912	10.399	1	2	0	0	0			TRUE	tr|G3GRE1|G3GRE1_CRIGR	G3GRE1	G3GRE1_CRIGR	I79_000086	Bifunctional aminoacyl-tRNA synthetase (Fragment)
20190323_L1_Ag6_Zhu00015_SA_CHOKO_FT_imac_SAX_m2000_01_re.06172.06172.3	D:\GlycoData\Hech-EThcD\EThcD-4000\MSFragger\cho\interact.pep.xml	ANATIEVK	AN[3413]ATIEVK	8	3	1500.94	4144.64	4144.64	1382.56	1382.56	4143.64	1382.22	3300.18	0.00281838	17.7	13.662	0.9916	2	0	0	0	2N(3299.1737)		TRUE	tr|G3HEJ1|G3HEJ1_CRIGR	G3HEJ1	G3HEJ1_CRIGR	I79_008975	Neuroplastin
20190323_L1_Ag6_Zhu00015_SA_CHOKO_FT_imac_SAX_m2000_01_re.06174.06174.3	D:\GlycoData\Hech-EThcD\EThcD-4000\MSFragger\cho\interact.pep.xml	ANATIEVK	AN[3413]ATIEVK	8	3	1501.43	4144.64	4144.64	1382.56	1382.56	4143.64	1382.22	3300.18	0.00440048	19.926	9.78	0.9887	2	0	0	0	2N(3299.1737)		TRUE	tr|G3HEJ1|G3HEJ1_CRIGR	G3HEJ1	G3HEJ1_CRIGR	I79_008975	Neuroplastin
20190323_L1_Ag6_Zhu00015_SA_CHOKO_FT_imac_SAX_m2000_01_re.06176.06176.3	D:\GlycoData\Hech-EThcD\EThcD-4000\MSFragger\cho\interact.pep.xml	YIHENYTK	YIHEN[1655]YTK	8	3	1501.84	2607.04	2607.04	870.021	870.02	2607.04	870.019	1540.53	0.00286896	24.419	15.536	0.9854	2	0	0	0	5N(1540.5285)	Hex(7)HexNAc(2)(1540.528510)	FALSE	tr|A0A061II70|A0A061II70_CRIGR	A0A061II70	A0A061II70_CRIGR	H671_2g5902	Procollagen-lysine,2-oxoglutarate 5-dioxygenase 1-like protein	I79_023615	tr|A0A061IJ76|A0A061IJ76_CRIGR, tr|G3IIE7|G3IIE7_CRIGR
20190323_L1_Ag6_Zhu00015_SA_CHOKO_FT_imac_SAX_m2000_01_re.06178.06178.3	D:\GlycoData\Hech-EThcD\EThcD-4000\MSFragger\cho\interact.pep.xml	YIHENYTK	YIHEN[1655]YTK	8	3	1502.28	2607.04	2607.04	870.021	870.02	2607.04	870.019	1540.53	0.0398225	27.158	18.558	0.9481	2	0	0	0	5N(1540.5285)		FALSE	tr|A0A061II70|A0A061II70_CRIGR	A0A061II70	A0A061II70_CRIGR	H671_2g5902	Procollagen-lysine,2-oxoglutarate 5-dioxygenase 1-like protein	I79_023615	tr|A0A061IJ76|A0A061IJ76_CRIGR, tr|G3IIE7|G3IIE7_CRIGR
20190323_L1_Ag6_Zhu00015_SA_CHOKO_FT_imac_SAX_m2000_01_re.06179.06179.2	D:\GlycoData\Hech-EThcD\EThcD-4000\MSFragger\cho\interact.pep.xml	EAVAGNPGGQTVK		13	2	1502.6	1226.63	1226.63	614.321	614.32	1226.63	614.32	0.0014	1.3723e-06	31.959	11.624	1	2	0	0	0			TRUE	tr|G3GXT2|G3GXT2_CRIGR	G3GXT2	G3GXT2_CRIGR	I79_002575	CAD protein
20190323_L1_Ag6_Zhu00015_SA_CHOKO_FT_imac_SAX_m2000_01_re.06192.06192.2	D:\GlycoData\Hech-EThcD\EThcD-4000\MSFragger\cho\interact.pep.xml	EECNVENAENGEAK	EECNVENAENGEAK	14	2	1505.14	1591.65	1591.64	796.83	796.828	1591.64	796.828	-0.0002	4.05042e-07	34.07	7.147	1	2	0	0	0	3C(57.0215)		TRUE	tr|A0A061HYC2|A0A061HYC2_CRIGR	A0A061HYC2	A0A061HYC2_CRIGR	H671_xg20329	High mobility group nucleosome-binding domain-containing protein 5	H671_1g1052, I79_017309, I79_020017	tr|A0A061IN47|A0A061IN47_CRIGR, tr|G3I1P6|G3I1P6_CRIGR, tr|G3I8Y4|G3I8Y4_CRIGR
20190323_L1_Ag6_Zhu00015_SA_CHOKO_FT_imac_SAX_m2000_01_re.06194.06194.2	D:\GlycoData\Hech-EThcD\EThcD-4000\MSFragger\cho\interact.pep.xml	EECNVENAENGEAK	EECNVENAENGEAK	14	2	1505.35	1591.65	1591.64	796.83	796.828	1591.64	796.828	-0.0002	1.761e-11	50.517	0	1	2	0	0	0	3C(57.0215)		TRUE	tr|A0A061HYC2|A0A061HYC2_CRIGR	A0A061HYC2	A0A061HYC2_CRIGR	H671_xg20329	High mobility group nucleosome-binding domain-containing protein 5	H671_1g1052, I79_017309, I79_020017	tr|A0A061IN47|A0A061IN47_CRIGR, tr|G3I1P6|G3I1P6_CRIGR, tr|G3I8Y4|G3I8Y4_CRIGR
20190323_L1_Ag6_Zhu00015_SA_CHOKO_FT_imac_SAX_m2000_01_re.06204.06204.4	D:\GlycoData\Hech-EThcD\EThcD-4000\MSFragger\cho\interact.pep.xml	DDHGANFSCR	DDHGAN[2830]FSCR	10	4	1507.4	3893.43	3893.42	974.364	974.363	3893.42	974.362	2715.97	0.00672977	14.188	14.115	0.9679	2	0	0	0	6N(2715.9625), 9C(57.0215)		TRUE	tr|Q9ERF7|Q9ERF7_CRIGR	Q9ERF7	Q9ERF7_CRIGR	ICAM1	Intercellular adhesion molecule 1
20190323_L1_Ag6_Zhu00015_SA_CHOKO_FT_imac_SAX_m2000_01_re.06206.06206.4	D:\GlycoData\Hech-EThcD\EThcD-4000\MSFragger\cho\interact.pep.xml	DDHGANFSCR	DDHGAN[2830]FSCR	10	4	1507.89	3893.43	3893.42	974.364	974.363	3893.42	974.362	2715.97	0.000116279	29.238	19.622	0.9985	2	0	0	0	6N(2715.9625), 9C(57.0215)		TRUE	tr|Q9ERF7|Q9ERF7_CRIGR	Q9ERF7	Q9ERF7_CRIGR	ICAM1	Intercellular adhesion molecule 1
20190323_L1_Ag6_Zhu00015_SA_CHOKO_FT_imac_SAX_m2000_01_re.06207.06207.2	D:\GlycoData\Hech-EThcD\EThcD-4000\MSFragger\cho\interact.pep.xml	QEMQEVQSSR		10	2	1508.19	1220.55	1220.54	611.281	611.28	1220.55	611.28	0.0002	3.23221e-06	32.462	12.086	0.9997	2	0	0	0			TRUE	tr|G3H2J8|G3H2J8_CRIGR	G3H2J8	G3H2J8_CRIGR	I79_004411	Heterogeneous nuclear ribonucleoproteins A2/B1
20190323_L1_Ag6_Zhu00015_SA_CHOKO_FT_imac_SAX_m2000_01_re.06211.06211.3	D:\GlycoData\Hech-EThcD\EThcD-4000\MSFragger\cho\interact.pep.xml	DDVNGTDLK	DDVN[3121]GTDLK	9	3	1508.83	3982.53	3982.52	1328.52	1328.51	3982.51	1328.51	3007.07	0.00307433	19.549	8.817	0.9822	2	0	0	0	4N(3007.0579)		TRUE	tr|A0A061I8B2|A0A061I8B2_CRIGR	A0A061I8B2	A0A061I8B2_CRIGR	H671_3g10243	4F2 cell-surface antigen heavy chain	I79_023340	tr|G3IHN6|G3IHN6_CRIGR, tr|O55221|O55221_CRIGR
20190323_L1_Ag6_Zhu00015_SA_CHOKO_FT_imac_SAX_m2000_01_re.06212.06212.3	D:\GlycoData\Hech-EThcD\EThcD-4000\MSFragger\cho\interact.pep.xml	VSNVSCDASVSR	VSN[2465]VSCDASVSR	12	3	1509.14	3630.42	3630.41	1211.15	1211.14	3630.41	1211.14	2350.82	0.04454	13.905	10.347	0.9457	2	0	0	0	3N(2350.8303), 6C(57.0215)	dHex(1)Hex(5)HexNAc(4)NeuAc(2)(2350.830350)	TRUE	tr|G3H8V4|G3H8V4_CRIGR	G3H8V4	G3H8V4_CRIGR	I79_006815	Phospholipid transfer protein
20190323_L1_Ag6_Zhu00015_SA_CHOKO_FT_imac_SAX_m2000_01_re.06216.06216.2	D:\GlycoData\Hech-EThcD\EThcD-4000\MSFragger\cho\interact.pep.xml	VLENAEGAR		9	2	1509.98	957.489	957.488	479.752	479.751	957.488	479.751	0.0008	0.000286773	17.068	8.186	0.9912	2	0	0	0			TRUE	tr|G3HEZ0|G3HEZ0_CRIGR	G3HEZ0	G3HEZ0_CRIGR	I79_009139	Stress-70 protein, mitochondrial
20190323_L1_Ag6_Zhu00015_SA_CHOKO_FT_imac_SAX_m2000_01_re.06223.06223.2	D:\GlycoData\Hech-EThcD\EThcD-4000\MSFragger\cho\interact.pep.xml	MEGHDPK	n[43]MEGHDPK	7	2	1511.27	854.361	854.359	428.188	428.187	854.359	428.187	0.0004	0.00270396	20.772	8.119	0.9524	2	0	0	0	N-term(42.0106)		FALSE	tr|G3IJ98|G3IJ98_CRIGR	G3IJ98	G3IJ98_CRIGR	I79_023931	Heterogeneous nuclear ribonucleoprotein A3	I79_000386, I79_022116	tr|G3GS73|G3GS73_CRIGR, tr|G3IEG9|G3IEG9_CRIGR
20190323_L1_Ag6_Zhu00015_SA_CHOKO_FT_imac_SAX_m2000_01_re.06225.06225.3	D:\GlycoData\Hech-EThcD\EThcD-4000\MSFragger\cho\interact.pep.xml	YIHENYTK	YIHEN[1493]YTK	8	3	1511.47	2444.99	2444.98	816.004	816.002	2444.98	816.002	1378.48	0.252784	11.889	11.493	0.9358	2	0	0	0	5N(1378.4757)		FALSE	tr|A0A061II70|A0A061II70_CRIGR	A0A061II70	A0A061II70_CRIGR	H671_2g5902	Procollagen-lysine,2-oxoglutarate 5-dioxygenase 1-like protein	I79_023615	tr|A0A061IJ76|A0A061IJ76_CRIGR, tr|G3IIE7|G3IIE7_CRIGR
20190323_L1_Ag6_Zhu00015_SA_CHOKO_FT_imac_SAX_m2000_01_re.06227.06227.3	D:\GlycoData\Hech-EThcD\EThcD-4000\MSFragger\cho\interact.pep.xml	YIHENYTK	YIHEN[1493]YTK	8	3	1511.89	2444.99	2444.98	816.004	816.002	2444.98	816.002	1378.48	0.00029768	29.605	18.331	0.9985	2	0	0	0	5N(1378.4757)	Hex(6)HexNAc(2)(1378.475686)	FALSE	tr|A0A061II70|A0A061II70_CRIGR	A0A061II70	A0A061II70_CRIGR	H671_2g5902	Procollagen-lysine,2-oxoglutarate 5-dioxygenase 1-like protein	I79_023615	tr|A0A061IJ76|A0A061IJ76_CRIGR, tr|G3IIE7|G3IIE7_CRIGR
20190323_L1_Ag6_Zhu00015_SA_CHOKO_FT_imac_SAX_m2000_01_re.06230.06230.3	D:\GlycoData\Hech-EThcD\EThcD-4000\MSFragger\cho\interact.pep.xml	ANATIEVK	AN[2102]ATIEVK	8	3	1512.41	2832.18	2832.18	945.069	945.067	2832.18	945.067	1987.71	0.00433012	19.954	13.077	0.9819	2	0	0	0	2N(1987.7138)		TRUE	tr|G3HEJ1|G3HEJ1_CRIGR	G3HEJ1	G3HEJ1_CRIGR	I79_008975	Neuroplastin
20190323_L1_Ag6_Zhu00015_SA_CHOKO_FT_imac_SAX_m2000_01_re.06231.06231.2	D:\GlycoData\Hech-EThcD\EThcD-4000\MSFragger\cho\interact.pep.xml	VSDATGQMNLTK	VSDATGQM[147]NLTK	12	2	1512.73	1279.61	1279.61	640.813	640.811	1279.61	640.811	0.0006	9.13735e-06	19.445	8.854	0.9984	2	0	0	0	8M(15.9949)		TRUE	tr|G3HPZ5|G3HPZ5_CRIGR	G3HPZ5	G3HPZ5_CRIGR	I79_012882	Macrophage-capping protein
20190323_L1_Ag6_Zhu00015_SA_CHOKO_FT_imac_SAX_m2000_01_re.06232.06232.2	D:\GlycoData\Hech-EThcD\EThcD-4000\MSFragger\cho\interact.pep.xml	DDHGANFSCR	DDHGAN[463]FSCR	10	2	1512.83	1526.6	1526.59	764.306	764.304	1526.59	764.304	349.138	0.00161715	19.665	0	0.982	2	0	0	0	6N(349.1373), 9C(57.0215)		TRUE	tr|Q9ERF7|Q9ERF7_CRIGR	Q9ERF7	Q9ERF7_CRIGR	ICAM1	Intercellular adhesion molecule 1
20190323_L1_Ag6_Zhu00015_SA_CHOKO_FT_imac_SAX_m2000_01_re.06237.06237.3	D:\GlycoData\Hech-EThcD\EThcD-4000\MSFragger\cho\interact.pep.xml	DDVNGTDLK	DDVN[2465]GTDLK	9	3	1513.91	3326.29	3326.28	1109.77	1109.77	3326.28	1109.77	2350.83	0.000168947	25.589	15.037	0.9985	2	0	0	0	4N(2350.8303)		TRUE	tr|A0A061I8B2|A0A061I8B2_CRIGR	A0A061I8B2	A0A061I8B2_CRIGR	H671_3g10243	4F2 cell-surface antigen heavy chain	I79_023340	tr|G3IHN6|G3IHN6_CRIGR, tr|O55221|O55221_CRIGR
20190323_L1_Ag6_Zhu00015_SA_CHOKO_FT_imac_SAX_m2000_01_re.06239.06239.3	D:\GlycoData\Hech-EThcD\EThcD-4000\MSFragger\cho\interact.pep.xml	DDVNGTDLK	DDVN[2465]GTDLK	9	3	1514.25	3326.29	3326.28	1109.77	1109.77	3326.28	1109.77	2350.83	2.33346e-06	33.028	13.023	0.9998	2	0	0	0	4N(2350.8303)		TRUE	tr|A0A061I8B2|A0A061I8B2_CRIGR	A0A061I8B2	A0A061I8B2_CRIGR	H671_3g10243	4F2 cell-surface antigen heavy chain	I79_023340	tr|G3IHN6|G3IHN6_CRIGR, tr|O55221|O55221_CRIGR
20190323_L1_Ag6_Zhu00015_SA_CHOKO_FT_imac_SAX_m2000_01_re.06245.06245.3	D:\GlycoData\Hech-EThcD\EThcD-4000\MSFragger\cho\interact.pep.xml	ANATIEVK	AN[2758]ATIEVK	8	3	1515.52	3488.41	3488.4	1163.81	1163.81	3488.41	1163.81	2643.94	0.00164224	23.671	15.869	0.9909	2	0	0	0	2N(2643.9414)		TRUE	tr|G3HEJ1|G3HEJ1_CRIGR	G3HEJ1	G3HEJ1_CRIGR	I79_008975	Neuroplastin
20190323_L1_Ag6_Zhu00015_SA_CHOKO_FT_imac_SAX_m2000_01_re.06247.06247.3	D:\GlycoData\Hech-EThcD\EThcD-4000\MSFragger\cho\interact.pep.xml	ANATIEVK	AN[2758]ATIEVK	8	3	1515.96	3488.41	3488.4	1163.81	1163.81	3488.41	1163.81	2643.94	4.42353e-07	35.42	19.407	0.9999	2	0	0	0	2N(2643.9414)		TRUE	tr|G3HEJ1|G3HEJ1_CRIGR	G3HEJ1	G3HEJ1_CRIGR	I79_008975	Neuroplastin
20190323_L1_Ag6_Zhu00015_SA_CHOKO_FT_imac_SAX_m2000_01_re.06258.06258.3	D:\GlycoData\Hech-EThcD\EThcD-4000\MSFragger\cho\interact.pep.xml	CHEGNGTFECGACR	CHEGN[2174]GTFECGACR	14	3	1518.43	3713.36	3713.35	1238.79	1238.79	3713.34	1238.79	2059.74	5.22396e-06	29.628	0	0.9999	2	0	0	0	10C(57.0215), 13C(57.0215), 1C(57.0215), 5N(2059.7349)	dHex(1)Hex(5)HexNAc(4)NeuAc(1)(2059.734933)	TRUE	tr|G3HZ55|G3HZ55_CRIGR	G3HZ55	G3HZ55_CRIGR	I79_016350	Integrin beta
20190323_L1_Ag6_Zhu00015_SA_CHOKO_FT_imac_SAX_m2000_01_re.06260.06260.3	D:\GlycoData\Hech-EThcD\EThcD-4000\MSFragger\cho\interact.pep.xml	CHEGNGTFECGACR	CHEGN[2174]GTFECGACR	14	3	1518.87	3713.36	3713.35	1238.79	1238.79	3713.34	1238.79	2059.74	4.3451e-07	34.948	9.403	1	2	0	0	0	10C(57.0215), 13C(57.0215), 1C(57.0215), 5N(2059.7349)		TRUE	tr|G3HZ55|G3HZ55_CRIGR	G3HZ55	G3HZ55_CRIGR	I79_016350	Integrin beta
20190323_L1_Ag6_Zhu00015_SA_CHOKO_FT_imac_SAX_m2000_01_re.06281.06281.3	D:\GlycoData\Hech-EThcD\EThcD-4000\MSFragger\cho\interact.pep.xml	LLNDSER	LLN[2174]DSER	7	3	1523.27	2905.17	2905.16	969.396	969.393	2905.16	969.394	2059.73	0.00144876	32.876	22.275	0.9962	2	0	0	0	3N(2059.7349)	dHex(1)Hex(5)HexNAc(4)NeuAc(1)(2059.734933)	TRUE	tr|G3H4T5|G3H4T5_CRIGR	G3H4T5	G3H4T5_CRIGR	I79_005296	Glypican-1
20190323_L1_Ag6_Zhu00015_SA_CHOKO_FT_imac_SAX_m2000_01_re.06283.06283.3	D:\GlycoData\Hech-EThcD\EThcD-4000\MSFragger\cho\interact.pep.xml	VEAKPEVQSQPPR		13	3	1523.68	1463.78	1463.77	488.933	488.932	1463.77	488.932	0.002	1.50927e-08	30.277	12.457	0.9898	2	1	0	0			TRUE	tr|A0A061IGW0|A0A061IGW0_CRIGR	A0A061IGW0	A0A061IGW0_CRIGR	H671_1g3433	Ras GTPase-activating protein-binding protein 2 isoform 1	I79_020192	tr|A0A061IHV8|A0A061IHV8_CRIGR, tr|A0A061ING8|A0A061ING8_CRIGR, tr|G3I9F1|G3I9F1_CRIGR
20190323_L1_Ag6_Zhu00015_SA_CHOKO_FT_imac_SAX_m2000_01_re.06287.06287.3	D:\GlycoData\Hech-EThcD\EThcD-4000\MSFragger\cho\interact.pep.xml	CHEGNGTFECGACR	CHEGN[2028]GTFECGACR	14	3	1524.37	3567.3	3567.29	1190.11	1190.1	3567.29	1190.1	1913.68	1.59221e-07	35.692	7.476	0.9999	2	0	0	0	10C(57.0215), 13C(57.0215), 1C(57.0215), 5N(1913.6770)		TRUE	tr|G3HZ55|G3HZ55_CRIGR	G3HZ55	G3HZ55_CRIGR	I79_016350	Integrin beta
20190323_L1_Ag6_Zhu00015_SA_CHOKO_FT_imac_SAX_m2000_01_re.06289.06289.3	D:\GlycoData\Hech-EThcD\EThcD-4000\MSFragger\cho\interact.pep.xml	CHEGNGTFECGACR	CHEGN[2028]GTFECGACR	14	3	1524.67	3567.3	3567.29	1190.11	1190.1	3567.29	1190.1	1913.68	1.09522e-08	42.342	9.315	1	2	0	0	0	10C(57.0215), 13C(57.0215), 1C(57.0215), 5N(1913.6770)		TRUE	tr|G3HZ55|G3HZ55_CRIGR	G3HZ55	G3HZ55_CRIGR	I79_016350	Integrin beta
20190323_L1_Ag6_Zhu00015_SA_CHOKO_FT_imac_SAX_m2000_01_re.06291.06291.2	D:\GlycoData\Hech-EThcD\EThcD-4000\MSFragger\cho\interact.pep.xml	TASTNNIAQAR		11	2	1525.09	1145.58	1145.58	573.798	573.797	1145.58	573.797	0.0012	1.03307e-06	29.888	11.181	1	2	0	0	0			TRUE	tr|G3I7T9|G3I7T9_CRIGR	G3I7T9	G3I7T9_CRIGR	I79_019587	Guanine nucleotide-binding protein subunit gamma
20190323_L1_Ag6_Zhu00015_SA_CHOKO_FT_imac_SAX_m2000_01_re.06293.06293.2	D:\GlycoData\Hech-EThcD\EThcD-4000\MSFragger\cho\interact.pep.xml	VPVHDVTDASK		11	2	1525.29	1166.6	1166.59	584.306	584.304	1166.59	584.304	0.0009	1.3121e-09	39.604	13.394	1	2	0	0	0			TRUE	tr|A0A061HU25|A0A061HU25_CRIGR	A0A061HU25	A0A061HU25_CRIGR	H671_xg20754	Filamin-A	I79_021027	tr|A0A061HUL1|A0A061HUL1_CRIGR, tr|G3IBK2|G3IBK2_CRIGR
20190323_L1_Ag6_Zhu00015_SA_CHOKO_FT_imac_SAX_m2000_01_re.06294.06294.2	D:\GlycoData\Hech-EThcD\EThcD-4000\MSFragger\cho\interact.pep.xml	EGIPPDQQR		9	2	1525.39	1038.51	1038.51	520.263	520.262	1038.51	520.262	0.0006	0.000181631	14.367	5.188	0.9937	2	0	0	0			TRUE	tr|A0A061IQB8|A0A061IQB8_CRIGR	A0A061IQB8	A0A061IQB8_CRIGR	H671_1g1144	Ubiquitin-60S ribosomal protein L40-like isoform 2	CHUB2, I79_001749, I79_017072	tr|G3GVL0|G3GVL0_CRIGR, tr|G3I129|G3I129_CRIGR, tr|O35079|O35079_CRIGR, tr|O35080|O35080_CRIGR
20190323_L1_Ag6_Zhu00015_SA_CHOKO_FT_imac_SAX_m2000_01_re.06300.06300.2	D:\GlycoData\Hech-EThcD\EThcD-4000\MSFragger\cho\interact.pep.xml	EIQVQHPAAK		10	2	1526.47	1119.61	1119.6	560.811	560.809	1119.6	560.809	0.0014	1.2119e-06	31.334	13.937	1	2	0	0	0			TRUE	tr|G3HG83|G3HG83_CRIGR	G3HG83	G3HG83_CRIGR	I79_009604	T-complex protein 1 subunit gamma
20190323_L1_Ag6_Zhu00015_SA_CHOKO_FT_imac_SAX_m2000_01_re.06302.06302.2	D:\GlycoData\Hech-EThcD\EThcD-4000\MSFragger\cho\interact.pep.xml	ALTQTGGPHVK		11	2	1526.71	1107.61	1107.6	554.811	554.809	1107.6	554.809	0.0012	2.48261e-06	29.528	15.347	0.9999	2	0	0	0			TRUE	tr|A0A061HU25|A0A061HU25_CRIGR	A0A061HU25	A0A061HU25_CRIGR	H671_xg20754	Filamin-A	I79_021027	tr|A0A061HUL1|A0A061HUL1_CRIGR, tr|G3IBK2|G3IBK2_CRIGR
20190323_L1_Ag6_Zhu00015_SA_CHOKO_FT_imac_SAX_m2000_01_re.06304.06304.3	D:\GlycoData\Hech-EThcD\EThcD-4000\MSFragger\cho\interact.pep.xml	VPVHDVTDASK		11	3	1527.17	1166.6	1166.59	389.873	389.872	1166.59	389.872	0.0011	5.43215e-07	28.199	11.25	0.984	2	0	0	0			TRUE	tr|A0A061HU25|A0A061HU25_CRIGR	A0A061HU25	A0A061HU25_CRIGR	H671_xg20754	Filamin-A	I79_021027	tr|A0A061HUL1|A0A061HUL1_CRIGR, tr|G3IBK2|G3IBK2_CRIGR
20190323_L1_Ag6_Zhu00015_SA_CHOKO_FT_imac_SAX_m2000_01_re.06310.06310.2	D:\GlycoData\Hech-EThcD\EThcD-4000\MSFragger\cho\interact.pep.xml	LEGTNVQEAQK		11	2	1528.62	1215.61	1215.61	608.813	608.812	1215.61	608.812	0.0017	1.10919e-05	35.091	14.465	0.9979	2	0	0	0			TRUE	tr|A0A061I209|A0A061I209_CRIGR	A0A061I209	A0A061I209_CRIGR	SUCLG2	Succinate--CoA ligase [GDP-forming] subunit beta, mitochondrial
20190323_L1_Ag6_Zhu00015_SA_CHOKO_FT_imac_SAX_m2000_01_re.06315.06315.2	D:\GlycoData\Hech-EThcD\EThcD-4000\MSFragger\cho\interact.pep.xml	ATSASSHLNK	n[43]ATSASSHLNK	10	2	1529.6	1056.52	1056.52	529.268	529.268	1056.52	529.267	0.0017	4.64025e-08	36.175	11.581	1	2	0	0	0	N-term(42.0106)		TRUE	tr|G3HLB3|G3HLB3_CRIGR	G3HLB3	G3HLB3_CRIGR	H671_1g2333	Glutamine synthetase
20190323_L1_Ag6_Zhu00015_SA_CHOKO_FT_imac_SAX_m2000_01_re.06316.06316.2	D:\GlycoData\Hech-EThcD\EThcD-4000\MSFragger\cho\interact.pep.xml	IHNAENIQPGEQK		13	2	1529.7	1476.74	1476.73	739.376	739.373	1476.73	739.373	0.0012	5.71479e-05	27.472	7.176	0.9985	2	0	0	0			FALSE	tr|G3I306|G3I306_CRIGR	G3I306	G3I306_CRIGR	I79_017805	Eukaryotic translation initiation factor 4 gamma 1	H671_4g11665	tr|A0A061I4T0|A0A061I4T0_CRIGR
20190323_L1_Ag6_Zhu00015_SA_CHOKO_FT_imac_SAX_m2000_01_re.06318.06318.2	D:\GlycoData\Hech-EThcD\EThcD-4000\MSFragger\cho\interact.pep.xml	IHNAENIQPGEQK		13	2	1529.96	1476.74	1476.73	739.376	739.373	1476.73	739.373	0.0012	0.000900015	20.683	10.049	0.9822	2	0	0	0			FALSE	tr|G3I306|G3I306_CRIGR	G3I306	G3I306_CRIGR	I79_017805	Eukaryotic translation initiation factor 4 gamma 1	H671_4g11665	tr|A0A061I4T0|A0A061I4T0_CRIGR
20190323_L1_Ag6_Zhu00015_SA_CHOKO_FT_imac_SAX_m2000_01_re.06330.06330.2	D:\GlycoData\Hech-EThcD\EThcD-4000\MSFragger\cho\interact.pep.xml	KGEITGEVR		9	2	1532.86	987.537	987.535	494.776	494.775	987.535	494.775	0.0014	0.00273404	22.917	12.381	0.9519	2	0	0	0			FALSE	tr|A0A061HU25|A0A061HU25_CRIGR	A0A061HU25	A0A061HU25_CRIGR	H671_xg20754	Filamin-A	H671_1g2304, I79_003128, I79_021027	tr|A0A061HUL1|A0A061HUL1_CRIGR, tr|A0A061IKT3|A0A061IKT3_CRIGR, tr|G3GZ94|G3GZ94_CRIGR, tr|G3IBK2|G3IBK2_CRIGR
20190323_L1_Ag6_Zhu00015_SA_CHOKO_FT_imac_SAX_m2000_01_re.06350.06350.2	D:\GlycoData\Hech-EThcD\EThcD-4000\MSFragger\cho\interact.pep.xml	AQHEDQVEQYK		11	2	1536.56	1373.62	1373.62	687.819	687.818	1373.62	687.818	0.0009	1.09648e-08	40.34	7.894	1	2	0	0	0			TRUE	tr|G3HG95|G3HG95_CRIGR	G3HG95	G3HG95_CRIGR	I79_009616	Lamin-A/C
20190323_L1_Ag6_Zhu00015_SA_CHOKO_FT_imac_SAX_m2000_01_re.06358.06358.3	D:\GlycoData\Hech-EThcD\EThcD-4000\MSFragger\cho\interact.pep.xml	AQHEDQVEQYK		11	3	1538.07	1373.62	1373.62	458.882	458.881	1373.62	458.881	0.0022	3.9919e-06	22.772	10.8	0.9795	2	0	0	0			TRUE	tr|G3HG95|G3HG95_CRIGR	G3HG95	G3HG95_CRIGR	I79_009616	Lamin-A/C
20190323_L1_Ag6_Zhu00015_SA_CHOKO_FT_imac_SAX_m2000_01_re.06367.06367.2	D:\GlycoData\Hech-EThcD\EThcD-4000\MSFragger\cho\interact.pep.xml	RQVDQLTNDK		10	2	1539.7	1215.62	1215.62	608.818	608.817	1215.62	608.818	-0.0003	4.85413e-08	52.368	18.241	1	2	0	0	0			TRUE	tr|G3HHR3|G3HHR3_CRIGR	G3HHR3	G3HHR3_CRIGR	I79_010171	Vimentin
20190323_L1_Ag6_Zhu00015_SA_CHOKO_FT_imac_SAX_m2000_01_re.06369.06369.2	D:\GlycoData\Hech-EThcD\EThcD-4000\MSFragger\cho\interact.pep.xml	RQVDQLTNDK		10	2	1540.12	1215.62	1215.62	608.818	608.817	1215.62	608.818	-0.0003	3.72979e-09	49.453	16.741	1	2	0	0	0			TRUE	tr|G3HHR3|G3HHR3_CRIGR	G3HHR3	G3HHR3_CRIGR	I79_010171	Vimentin
20190323_L1_Ag6_Zhu00015_SA_CHOKO_FT_imac_SAX_m2000_01_re.06371.06371.2	D:\GlycoData\Hech-EThcD\EThcD-4000\MSFragger\cho\interact.pep.xml	QQYESVAAK		9	2	1540.59	1022.51	1022.5	512.26	512.259	1022.5	512.259	0.0005	0.000487245	28.178	12.364	0.9883	2	0	0	0			TRUE	tr|G3HHR3|G3HHR3_CRIGR	G3HHR3	G3HHR3_CRIGR	I79_010171	Vimentin
20190323_L1_Ag6_Zhu00015_SA_CHOKO_FT_imac_SAX_m2000_01_re.06372.06372.2	D:\GlycoData\Hech-EThcD\EThcD-4000\MSFragger\cho\interact.pep.xml	NQGGYGGSSSSSSYGSGR		18	2	1540.73	1693.7	1693.69	847.856	847.854	1693.69	847.854	0.0014	8.15e-12	53.856	8.555	1	2	0	0	0			TRUE	tr|A0A061IFF1|A0A061IFF1_CRIGR	A0A061IFF1	A0A061IFF1_CRIGR	H671_2g5984	Heterogeneous nuclear ribonucleoprotein A1
20190323_L1_Ag6_Zhu00015_SA_CHOKO_FT_imac_SAX_m2000_01_re.06374.06374.2	D:\GlycoData\Hech-EThcD\EThcD-4000\MSFragger\cho\interact.pep.xml	NQGGYGGSSSSSSYGSGR		18	2	1540.99	1693.7	1693.69	847.856	847.854	1693.69	847.854	0.0014	0	94.703	8.047	1	2	0	0	0			TRUE	tr|A0A061IFF1|A0A061IFF1_CRIGR	A0A061IFF1	A0A061IFF1_CRIGR	H671_2g5984	Heterogeneous nuclear ribonucleoprotein A1
20190323_L1_Ag6_Zhu00015_SA_CHOKO_FT_imac_SAX_m2000_01_re.06377.06377.2	D:\GlycoData\Hech-EThcD\EThcD-4000\MSFragger\cho\interact.pep.xml	TCNCETEDYGEK	TCNCETEDYGEK	12	2	1541.74	1504.55	1504.54	753.281	753.279	1504.54	753.28	0.0005	2.76694e-09	40.732	9.716	1	2	0	0	0	2C(57.0215), 4C(57.0215)		TRUE	tr|G3H7M8|G3H7M8_CRIGR	G3H7M8	G3H7M8_CRIGR	I79_006363	Heterogeneous nuclear ribonucleoprotein U
20190323_L1_Ag6_Zhu00015_SA_CHOKO_FT_imac_SAX_m2000_01_re.06379.06379.2	D:\GlycoData\Hech-EThcD\EThcD-4000\MSFragger\cho\interact.pep.xml	TCNCETEDYGEK	TCNCETEDYGEK	12	2	1542.18	1504.55	1504.54	753.281	753.279	1504.54	753.28	0.0005	5.3e-13	54.591	5.862	1	2	0	0	0	2C(57.0215), 4C(57.0215)		TRUE	tr|G3H7M8|G3H7M8_CRIGR	G3H7M8	G3H7M8_CRIGR	I79_006363	Heterogeneous nuclear ribonucleoprotein U
20190323_L1_Ag6_Zhu00015_SA_CHOKO_FT_imac_SAX_m2000_01_re.06383.06383.3	D:\GlycoData\Hech-EThcD\EThcD-4000\MSFragger\cho\interact.pep.xml	LLNDSER	LLN[2465]DSER	7	3	1542.86	3196.26	3196.25	1066.43	1066.42	3196.25	1066.43	2350.83	0.00245576	32.622	22.04	0.987	2	0	0	0	3N(2350.8303)		TRUE	tr|G3H4T5|G3H4T5_CRIGR	G3H4T5	G3H4T5_CRIGR	I79_005296	Glypican-1
20190323_L1_Ag6_Zhu00015_SA_CHOKO_FT_imac_SAX_m2000_01_re.06397.06397.2	D:\GlycoData\Hech-EThcD\EThcD-4000\MSFragger\cho\interact.pep.xml	FIDEHATK		8	2	1546.01	959.473	959.472	480.744	480.743	959.471	480.743	0.0019	0.000344366	19.901	8.432	0.9902	2	0	0	0			TRUE	tr|A0A061HWS2|A0A061HWS2_CRIGR	A0A061HWS2	A0A061HWS2_CRIGR	H671_8g19557	Protein disulfide-isomerase	I79_021872	tr|G3IDT6|G3IDT6_CRIGR
20190323_L1_Ag6_Zhu00015_SA_CHOKO_FT_imac_SAX_m2000_01_re.06399.06399.2	D:\GlycoData\Hech-EThcD\EThcD-4000\MSFragger\cho\interact.pep.xml	DDVNGTDLK	DDVN[463]GTDLK	9	2	1546.21	1324.59	1324.59	663.303	663.302	1324.59	663.301	349.139	9.85712e-06	31.653	10.783	0.9988	2	0	0	0	4N(349.1373)		TRUE	tr|A0A061I8B2|A0A061I8B2_CRIGR	A0A061I8B2	A0A061I8B2_CRIGR	H671_3g10243	4F2 cell-surface antigen heavy chain	I79_023340	tr|G3IHN6|G3IHN6_CRIGR, tr|O55221|O55221_CRIGR
20190323_L1_Ag6_Zhu00015_SA_CHOKO_FT_imac_SAX_m2000_01_re.06401.06401.2	D:\GlycoData\Hech-EThcD\EThcD-4000\MSFragger\cho\interact.pep.xml	DDVNGTDLK	DDVN[463]GTDLK	9	2	1546.68	1324.59	1324.59	663.303	663.302	1324.59	663.301	349.139	1.05909e-06	34.281	11.786	1	2	0	0	0	4N(349.1373)		TRUE	tr|A0A061I8B2|A0A061I8B2_CRIGR	A0A061I8B2	A0A061I8B2_CRIGR	H671_3g10243	4F2 cell-surface antigen heavy chain	I79_023340	tr|G3IHN6|G3IHN6_CRIGR, tr|O55221|O55221_CRIGR
20190323_L1_Ag6_Zhu00015_SA_CHOKO_FT_imac_SAX_m2000_01_re.06406.06406.3	D:\GlycoData\Hech-EThcD\EThcD-4000\MSFragger\cho\interact.pep.xml	VVNSTTGPGEHLR	VVN[1737]STTGPGEHLR	13	3	1547.76	2988.29	2988.28	997.103	997.101	2988.28	997.101	1622.58	6.31898e-05	24.97	13.4	0.9987	2	0	0	0	3N(1622.5816)		TRUE	tr|G3HHV4|G3HHV4_CRIGR	G3HHV4	G3HHV4_CRIGR	I79_010214	Thrombospondin-1
20190323_L1_Ag6_Zhu00015_SA_CHOKO_FT_imac_SAX_m2000_01_re.06407.06407.2	D:\GlycoData\Hech-EThcD\EThcD-4000\MSFragger\cho\interact.pep.xml	PGPTPSGTNVGSSGR		15	2	1547.86	1369.66	1369.66	685.838	685.837	1369.66	685.837	0.0016	0	46.359	9.782	1	2	0	0	0			TRUE	tr|G3H7H4|G3H7H4_CRIGR	G3H7H4	G3H7H4_CRIGR	I79_006305	Protein transport protein Sec61 subunit beta
20190323_L1_Ag6_Zhu00015_SA_CHOKO_FT_imac_SAX_m2000_01_re.06408.06408.3	D:\GlycoData\Hech-EThcD\EThcD-4000\MSFragger\cho\interact.pep.xml	VVNSTTGPGEHLR	VVN[1737]STTGPGEHLR	13	3	1547.98	2988.29	2988.28	997.103	997.101	2988.28	997.101	1622.58	7.296e-11	44.531	17.618	0.9997	2	0	0	0	3N(1622.5816)		TRUE	tr|G3HHV4|G3HHV4_CRIGR	G3HHV4	G3HHV4_CRIGR	I79_010214	Thrombospondin-1
20190323_L1_Ag6_Zhu00015_SA_CHOKO_FT_imac_SAX_m2000_01_re.06409.06409.2	D:\GlycoData\Hech-EThcD\EThcD-4000\MSFragger\cho\interact.pep.xml	PGPTPSGTNVGSSGR		15	2	1548.31	1369.66	1369.66	685.838	685.837	1369.66	685.837	0.0016	9.89122e-07	36.519	11.478	1	2	0	0	0			TRUE	tr|G3H7H4|G3H7H4_CRIGR	G3H7H4	G3H7H4_CRIGR	I79_006305	Protein transport protein Sec61 subunit beta
20190323_L1_Ag6_Zhu00015_SA_CHOKO_FT_imac_SAX_m2000_01_re.06416.06416.2	D:\GlycoData\Hech-EThcD\EThcD-4000\MSFragger\cho\interact.pep.xml	QEVISTSSK		9	2	1549.78	977.505	977.503	489.76	489.759	977.503	489.759	0.0009	0.00301291	16.548	9.464	0.9481	2	0	0	0			TRUE	tr|G3HK00|G3HK00_CRIGR	G3HK00	G3HK00_CRIGR	I79_011006	Guanine nucleotide-binding protein subunit beta-2-like 1
20190323_L1_Ag6_Zhu00015_SA_CHOKO_FT_imac_SAX_m2000_01_re.06423.06423.2	D:\GlycoData\Hech-EThcD\EThcD-4000\MSFragger\cho\interact.pep.xml	DQLPADECNK	DQLPADECNK	10	2	1550.94	1188.51	1188.51	595.263	595.261	1188.51	595.261	0.0008	0.000263178	21.819	5.583	0.9916	2	0	0	0	8C(57.0215)		TRUE	tr|G3HEZ0|G3HEZ0_CRIGR	G3HEZ0	G3HEZ0_CRIGR	I79_009139	Stress-70 protein, mitochondrial
20190323_L1_Ag6_Zhu00015_SA_CHOKO_FT_imac_SAX_m2000_01_re.06460.06460.2	D:\GlycoData\Hech-EThcD\EThcD-4000\MSFragger\cho\interact.pep.xml	EQSQLTATQTR		11	2	1558.69	1261.63	1261.63	631.822	631.821	1261.63	631.82	0.0013	3.31672e-07	24.85	10.794	1	2	0	0	0			TRUE	tr|G3IPB5|G3IPB5_CRIGR	G3IPB5	G3IPB5_CRIGR	I79_025821	Pre-mRNA-processing-splicing factor 8
20190323_L1_Ag6_Zhu00015_SA_CHOKO_FT_imac_SAX_m2000_01_re.06474.06474.2	D:\GlycoData\Hech-EThcD\EThcD-4000\MSFragger\cho\interact.pep.xml	VACQGEVVR	VACQGEVVR	9	2	1561.35	1016.51	1016.5	509.261	509.259	1016.51	509.261	-0.0037	0.00198225	23.287	13.85	0.9633	2	0	0	0	3C(57.0215)		TRUE	tr|G3GRE1|G3GRE1_CRIGR	G3GRE1	G3GRE1_CRIGR	I79_000086	Bifunctional aminoacyl-tRNA synthetase (Fragment)
20190323_L1_Ag6_Zhu00015_SA_CHOKO_FT_imac_SAX_m2000_01_re.06476.06476.2	D:\GlycoData\Hech-EThcD\EThcD-4000\MSFragger\cho\interact.pep.xml	LLQSEESSSR		10	2	1561.76	1134.55	1134.55	568.285	568.283	1134.55	568.283	0.0013	1.96652e-05	23.687	10.677	0.9983	2	0	0	0			TRUE	tr|G3I220|G3I220_CRIGR	G3I220	G3I220_CRIGR	I79_017443	Cytoskeleton-associated protein 4
20190323_L1_Ag6_Zhu00015_SA_CHOKO_FT_imac_SAX_m2000_01_re.06477.06477.2	D:\GlycoData\Hech-EThcD\EThcD-4000\MSFragger\cho\interact.pep.xml	ALVATPGKK		9	2	1561.86	883.552	883.549	442.783	442.782	883.549	442.782	0.0013	0.00381505	19.174	12.633	0.9377	2	0	0	0			TRUE	tr|G3IF80|G3IF80_CRIGR	G3IF80	G3IF80_CRIGR	I79_022400	Nucleolin
20190323_L1_Ag6_Zhu00015_SA_CHOKO_FT_imac_SAX_m2000_01_re.06513.06513.2	D:\GlycoData\Hech-EThcD\EThcD-4000\MSFragger\cho\interact.pep.xml	AQQELEEQTR		10	2	1569.1	1230.59	1230.58	616.301	616.299	1230.58	616.299	0.0011	0.000969952	23.553	10.973	0.981	2	0	0	0			TRUE	tr|G3HYJ9|G3HYJ9_CRIGR	G3HYJ9	G3HYJ9_CRIGR	I79_016134	Moesin
20190323_L1_Ag6_Zhu00015_SA_CHOKO_FT_imac_SAX_m2000_01_re.06516.06516.2	D:\GlycoData\Hech-EThcD\EThcD-4000\MSFragger\cho\interact.pep.xml	IAVHCTVR	IAVHCTVR	8	2	1569.68	954.509	954.507	478.262	478.261	954.507	478.261	0.0009	0.00173627	18.484	9.898	0.9674	2	0	0	0	5C(57.0215)		TRUE	tr|G3HMV2|G3HMV2_CRIGR	G3HMV2	G3HMV2_CRIGR	I79_012069	60S ribosomal protein L11	I79_025376	tr|G3IN64|G3IN64_CRIGR
20190323_L1_Ag6_Zhu00015_SA_CHOKO_FT_imac_SAX_m2000_01_re.06523.06523.3	D:\GlycoData\Hech-EThcD\EThcD-4000\MSFragger\cho\interact.pep.xml	ELDEEDNSSSSEEDR	ELDEEDN[2248]SSSSEEDR	15	3	1571.11	3873.43	3873.42	1292.15	1292.15	3873.43	1292.15	2133.76	0.090782	13.668	11.957	0.9631	2	0	0	0	7N(2133.7717)		TRUE	tr|G3GYL9|G3GYL9_CRIGR	G3GYL9	G3GYL9_CRIGR	I79_002899	Formin-binding protein 4
20190323_L1_Ag6_Zhu00015_SA_CHOKO_FT_imac_SAX_m2000_01_re.06524.06524.2	D:\GlycoData\Hech-EThcD\EThcD-4000\MSFragger\cho\interact.pep.xml	ADGSSQVIGTK		11	2	1571.21	1061.54	1061.54	531.776	531.775	1061.54	531.775	0.0009	1.45823e-05	30.122	12.46	0.998	2	0	0	0			TRUE	tr|A0A061I3V4|A0A061I3V4_CRIGR	A0A061I3V4	A0A061I3V4_CRIGR	H671_5g13631	Dihydrolipoyl dehydrogenase		tr|G3I277|G3I277_CRIGR
20190323_L1_Ag6_Zhu00015_SA_CHOKO_FT_imac_SAX_m2000_01_re.06531.06531.2	D:\GlycoData\Hech-EThcD\EThcD-4000\MSFragger\cho\interact.pep.xml	ANHQEVLEAGK		11	2	1572.58	1194.6	1194.6	598.308	598.307	1194.6	598.307	0.0005	5.31378e-07	36.285	15.495	1	2	0	0	0			TRUE	tr|A0A061ILE8|A0A061ILE8_CRIGR	A0A061ILE8	A0A061ILE8_CRIGR	H671_1g1985	Purine nucleoside phosphorylase-like protein	I79_017328	tr|G3I1R2|G3I1R2_CRIGR
20190323_L1_Ag6_Zhu00015_SA_CHOKO_FT_imac_SAX_m2000_01_re.06533.06533.2	D:\GlycoData\Hech-EThcD\EThcD-4000\MSFragger\cho\interact.pep.xml	ANHQEVLEAGK		11	2	1572.78	1194.6	1194.6	598.308	598.307	1194.6	598.307	0.0005	0.00077046	21.953	0	0.9843	2	0	0	0			TRUE	tr|A0A061ILE8|A0A061ILE8_CRIGR	A0A061ILE8	A0A061ILE8_CRIGR	H671_1g1985	Purine nucleoside phosphorylase-like protein	I79_017328	tr|G3I1R2|G3I1R2_CRIGR
20190323_L1_Ag6_Zhu00015_SA_CHOKO_FT_imac_SAX_m2000_01_re.06543.06543.2	D:\GlycoData\Hech-EThcD\EThcD-4000\MSFragger\cho\interact.pep.xml	IEGDPQGVQQAK		12	2	1574.7	1268.64	1268.63	635.327	635.325	1268.64	635.325	-0.0001	5.26353e-09	42.207	11.732	1	2	0	0	0			TRUE	tr|G3H4V0|G3H4V0_CRIGR	G3H4V0	G3H4V0_CRIGR	I79_005313	Vigilin
20190323_L1_Ag6_Zhu00015_SA_CHOKO_FT_imac_SAX_m2000_01_re.06563.06563.2	D:\GlycoData\Hech-EThcD\EThcD-4000\MSFragger\cho\interact.pep.xml	LGIHEDSQNR		10	2	1578.92	1167.57	1167.56	584.79	584.788	1167.56	584.789	-0.0004	2.20008e-08	31.798	9.69	1	2	0	0	0			TRUE	tr|A0A061I107|A0A061I107_CRIGR	A0A061I107	A0A061I107_CRIGR	H671_5g13886	Heat shock protein HSP 90-alpha (Fragment)	H671_21268	tr|A0A061HVG1|A0A061HVG1_CRIGR
20190323_L1_Ag6_Zhu00015_SA_CHOKO_FT_imac_SAX_m2000_01_re.06570.06570.2	D:\GlycoData\Hech-EThcD\EThcD-4000\MSFragger\cho\interact.pep.xml	AMEAVAAQGK		10	2	1580.37	974.486	974.484	488.25	488.249	974.486	488.25	-0.0006	0.000155051	26.45	12.898	0.9945	2	0	0	0			TRUE	tr|G3GZW8|G3GZW8_CRIGR	G3GZW8	G3GZW8_CRIGR	I79_003415	Phosphoglycerate mutase 1	H671_1g1704	tr|G3HM99|G3HM99_CRIGR
20190323_L1_Ag6_Zhu00015_SA_CHOKO_FT_imac_SAX_m2000_01_re.06572.06572.2	D:\GlycoData\Hech-EThcD\EThcD-4000\MSFragger\cho\interact.pep.xml	AMEAVAAQGK		10	2	1580.65	974.486	974.484	488.25	488.249	974.486	488.25	-0.0006	8.80765e-09	51.38	16.481	1	2	0	0	0			TRUE	tr|G3GZW8|G3GZW8_CRIGR	G3GZW8	G3GZW8_CRIGR	I79_003415	Phosphoglycerate mutase 1	H671_1g1704	tr|G3HM99|G3HM99_CRIGR
20190323_L1_Ag6_Zhu00015_SA_CHOKO_FT_imac_SAX_m2000_01_re.06586.06586.2	D:\GlycoData\Hech-EThcD\EThcD-4000\MSFragger\cho\interact.pep.xml	TGVACSVSQAQK	TGVACSVSQAQK	12	2	1583.5	1234.6	1234.6	618.307	618.305	1234.6	618.306	-0.0003	1.2626e-10	54.095	18.811	1	2	0	0	0	5C(57.0215)		FALSE	tr|G3GY37|G3GY37_CRIGR	G3GY37	G3GY37_CRIGR	I79_002692	60S ribosomal protein L9	H671_1g3665	tr|G3ILP4|G3ILP4_CRIGR
20190323_L1_Ag6_Zhu00015_SA_CHOKO_FT_imac_SAX_m2000_01_re.06599.06599.2	D:\GlycoData\Hech-EThcD\EThcD-4000\MSFragger\cho\interact.pep.xml	NTDQASMPDNTAAQK		15	2	1585.97	1590.69	1590.69	796.354	796.354	1590.69	796.354	0.0008	1.61715e-08	40.665	9.599	1	2	0	0	0			FALSE	tr|A0A061IEH1|A0A061IEH1_CRIGR	A0A061IEH1	A0A061IEH1_CRIGR	H671_2g5970	Myosin-9	H671_1g2067, I79_009389, I79_023145	tr|A0A061IFH1|A0A061IFH1_CRIGR, tr|A0A061IJ24|A0A061IJ24_CRIGR, tr|A0A061IK64|A0A061IK64_CRIGR, tr|A0A061IL44|A0A061IL44_CRIGR, tr|A0A061IL56|A0A061IL56_CRIGR, tr|A0A061INJ3|A0A061INJ3_CRIGR, tr|A0A061IPF3|A0A061IPF3_CRIGR, tr|A0A061IQM3|A0A061IQM3_CRIGR, tr|G3HFM7|G3HFM7_CRIGR, tr|G3IH63|G3IH63_CRIGR
20190323_L1_Ag6_Zhu00015_SA_CHOKO_FT_imac_SAX_m2000_01_re.06601.06601.2	D:\GlycoData\Hech-EThcD\EThcD-4000\MSFragger\cho\interact.pep.xml	NTDQASMPDNTAAQK		15	2	1586.45	1590.69	1590.69	796.354	796.354	1590.69	796.354	0.0008	0	74.271	15.633	1	2	0	0	0			FALSE	tr|A0A061IEH1|A0A061IEH1_CRIGR	A0A061IEH1	A0A061IEH1_CRIGR	H671_2g5970	Myosin-9	H671_1g2067, I79_009389, I79_023145	tr|A0A061IFH1|A0A061IFH1_CRIGR, tr|A0A061IJ24|A0A061IJ24_CRIGR, tr|A0A061IK64|A0A061IK64_CRIGR, tr|A0A061IL44|A0A061IL44_CRIGR, tr|A0A061IL56|A0A061IL56_CRIGR, tr|A0A061INJ3|A0A061INJ3_CRIGR, tr|A0A061IPF3|A0A061IPF3_CRIGR, tr|A0A061IQM3|A0A061IQM3_CRIGR, tr|G3HFM7|G3HFM7_CRIGR, tr|G3IH63|G3IH63_CRIGR
20190323_L1_Ag6_Zhu00015_SA_CHOKO_FT_imac_SAX_m2000_01_re.06607.06607.2	D:\GlycoData\Hech-EThcD\EThcD-4000\MSFragger\cho\interact.pep.xml	VAQGVSGAVQDK		12	2	1587.63	1157.58	1157.6	579.799	579.808	1157.6	579.809	-0.0017	0.00308766	21.084	11.203	0.9471	2	0	0	0			TRUE	tr|A0A061I4E3|A0A061I4E3_CRIGR	A0A061I4E3	A0A061I4E3_CRIGR	IMPDH	Inosine-5'-monophosphate dehydrogenase
20190323_L1_Ag6_Zhu00015_SA_CHOKO_FT_imac_SAX_m2000_01_re.06625.06625.2	D:\GlycoData\Hech-EThcD\EThcD-4000\MSFragger\cho\interact.pep.xml	AYGGSMCAK	AYGGSMCAK	9	2	1590.96	943.391	943.387	472.703	472.701	943.389	472.702	-0.0009	0.000274315	18.747	0	0.9914	2	0	0	0	7C(57.0215)		TRUE	tr|A0A061IHM4|A0A061IHM4_CRIGR	A0A061IHM4	A0A061IHM4_CRIGR	H671_1g3509	60S ribosomal protein L34-like protein	I79_023163	tr|G3IH79|G3IH79_CRIGR
20190323_L1_Ag6_Zhu00015_SA_CHOKO_FT_imac_SAX_m2000_01_re.06626.06626.2	D:\GlycoData\Hech-EThcD\EThcD-4000\MSFragger\cho\interact.pep.xml	LRQEVNQNMN		10	2	1591.06	1244.6	1244.59	623.305	623.304	1244.59	623.304	0.0005	4.78079e-06	30.782	7.881	0.9905	2	1	0	0			TRUE	tr|G3HLS5|G3HLS5_CRIGR	G3HLS5	G3HLS5_CRIGR	I79_011669	Mitochondrial import receptor subunit TOM34
20190323_L1_Ag6_Zhu00015_SA_CHOKO_FT_imac_SAX_m2000_01_re.06641.06641.2	D:\GlycoData\Hech-EThcD\EThcD-4000\MSFragger\cho\interact.pep.xml	VETSDEEIK		9	2	1594.23	1048.49	1048.49	525.255	525.253	1048.49	525.253	0.0003	0.00225294	20.089	8.26	0.959	2	0	0	0			TRUE	tr|G3I0X5|G3I0X5_CRIGR	G3I0X5	G3I0X5_CRIGR	I79_017017	Epoxide hydrolase 1
20190323_L1_Ag6_Zhu00015_SA_CHOKO_FT_imac_SAX_m2000_01_re.06655.06655.2	D:\GlycoData\Hech-EThcD\EThcD-4000\MSFragger\cho\interact.pep.xml	VAQGVSGAVQDK		12	2	1596.7	1157.61	1157.6	579.811	579.807	1157.6	579.809	-0.0032	2.84745e-06	37.984	11.068	0.9998	2	0	0	0			TRUE	tr|A0A061I4E3|A0A061I4E3_CRIGR	A0A061I4E3	A0A061I4E3_CRIGR	IMPDH	Inosine-5'-monophosphate dehydrogenase
20190323_L1_Ag6_Zhu00015_SA_CHOKO_FT_imac_SAX_m2000_01_re.06661.06661.2	D:\GlycoData\Hech-EThcD\EThcD-4000\MSFragger\cho\interact.pep.xml	EVEEDEYK		8	2	1597.77	1039.44	1039.43	520.726	520.725	1039.43	520.725	0.0014	0.00346138	18.343	10.409	0.9422	2	0	0	0			TRUE	tr|G3HQM6|G3HQM6_CRIGR	G3HQM6	G3HQM6_CRIGR	I79_013131	Endoplasmin
20190323_L1_Ag6_Zhu00015_SA_CHOKO_FT_imac_SAX_m2000_01_re.06670.06670.2	D:\GlycoData\Hech-EThcD\EThcD-4000\MSFragger\cho\interact.pep.xml	GPPCGPVNCNEK	GPPCGPVNCNEK	12	2	1599.34	1327.57	1327.56	664.792	664.789	1327.56	664.79	-0.0002	2.01025e-06	30.287	5.98	0.9999	2	0	0	0	4C(57.0215), 9C(57.0215)		TRUE	tr|G3HDE5|G3HDE5_CRIGR	G3HDE5	G3HDE5_CRIGR	I79_008549	Proteasome activator complex subunit 1	I79_014541	tr|G3HUD3|G3HUD3_CRIGR
20190323_L1_Ag6_Zhu00015_SA_CHOKO_FT_imac_SAX_m2000_01_re.06671.06671.2	D:\GlycoData\Hech-EThcD\EThcD-4000\MSFragger\cho\interact.pep.xml	GPPCGPVNCNEK	GPPCGPVNCNEK	12	2	1599.52	1327.57	1327.56	664.792	664.789	1327.56	664.79	-0.0002	3.34003e-05	27.405	6.801	0.999	2	0	0	0	4C(57.0215), 9C(57.0215)		TRUE	tr|G3HDE5|G3HDE5_CRIGR	G3HDE5	G3HDE5_CRIGR	I79_008549	Proteasome activator complex subunit 1	I79_014541	tr|G3HUD3|G3HUD3_CRIGR
20190323_L1_Ag6_Zhu00015_SA_CHOKO_FT_imac_SAX_m2000_01_re.06678.06678.2	D:\GlycoData\Hech-EThcD\EThcD-4000\MSFragger\cho\interact.pep.xml	SYVTTSTR		8	2	1601.02	913.452	913.45	457.733	457.732	913.451	457.733	0.0008	0.000224193	19.227	6.53	0.9925	2	0	0	0			TRUE	tr|G3HHR3|G3HHR3_CRIGR	G3HHR3	G3HHR3_CRIGR	I79_010171	Vimentin
20190323_L1_Ag6_Zhu00015_SA_CHOKO_FT_imac_SAX_m2000_01_re.06680.06680.2	D:\GlycoData\Hech-EThcD\EThcD-4000\MSFragger\cho\interact.pep.xml	KPNEGADGQWK		11	2	1601.45	1228.59	1228.59	615.3	615.3	1228.58	615.299	0.0033	7.4342e-10	38.926	17.84	1	2	0	0	0			FALSE	tr|A0A061HWU0|A0A061HWU0_CRIGR	A0A061HWU0	A0A061HWU0_CRIGR	H671_8g19471	Plasminogen activator inhibitor 1 RNA-binding protein	I79_018995	tr|A0A061HZ89|A0A061HZ89_CRIGR, tr|G3I683|G3I683_CRIGR
20190323_L1_Ag6_Zhu00015_SA_CHOKO_FT_imac_SAX_m2000_01_re.06685.06685.2	D:\GlycoData\Hech-EThcD\EThcD-4000\MSFragger\cho\interact.pep.xml	HTLTQIK		7	2	1602.15	839.488	839.486	420.751	420.75	839.486	420.75	0.0006	0.00287144	26.031	13.51	0.95	2	0	0	0			TRUE	tr|G3I2M1|G3I2M1_CRIGR	G3I2M1	G3I2M1_CRIGR	I79_017661	T-complex protein 1 subunit zeta
20190323_L1_Ag6_Zhu00015_SA_CHOKO_FT_imac_SAX_m2000_01_re.06693.06693.2	D:\GlycoData\Hech-EThcD\EThcD-4000\MSFragger\cho\interact.pep.xml	NITETMNSK	N[2141]ITETMNSK	9	2	1603.62	3063.18	3063.18	1532.6	1532.6	3063.17	1532.59	2026.7	0.00230542	20.049	8.689	0.9737	2	0	0	0	1N(2026.6869)		TRUE	tr|Q9JLG3|Q9JLG3_CRIGR	Q9JLG3	Q9JLG3_CRIGR	NPC1	Niemann-Pick type C1 protein	I79_014078	tr|G3HT60|G3HT60_CRIGR
20190323_L1_Ag6_Zhu00015_SA_CHOKO_FT_imac_SAX_m2000_01_re.06716.06716.2	D:\GlycoData\Hech-EThcD\EThcD-4000\MSFragger\cho\interact.pep.xml	NITETMNSK	N[1979]ITETMNSK	9	2	1608.47	2901.13	2901.12	1451.57	1451.57	2901.12	1451.57	1864.64	0.000181238	24.467	11.296	0.9983	2	0	0	0	1N(1864.6341)		TRUE	tr|Q9JLG3|Q9JLG3_CRIGR	Q9JLG3	Q9JLG3_CRIGR	NPC1	Niemann-Pick type C1 protein	I79_014078	tr|G3HT60|G3HT60_CRIGR
20190323_L1_Ag6_Zhu00015_SA_CHOKO_FT_imac_SAX_m2000_01_re.06737.06737.2	D:\GlycoData\Hech-EThcD\EThcD-4000\MSFragger\cho\interact.pep.xml	VAEDEAEAEAGAK		13	2	1612.88	1288.58	1288.58	645.298	645.297	1288.58	645.296	0.0012	6.83912e-06	33.16	12.154	0.9985	2	0	0	0			TRUE	tr|A0A061I8B2|A0A061I8B2_CRIGR	A0A061I8B2	A0A061I8B2_CRIGR	H671_3g10243	4F2 cell-surface antigen heavy chain	I79_023340	tr|G3IHN6|G3IHN6_CRIGR, tr|O55221|O55221_CRIGR
20190323_L1_Ag6_Zhu00015_SA_CHOKO_FT_imac_SAX_m2000_01_re.06741.06741.3	D:\GlycoData\Hech-EThcD\EThcD-4000\MSFragger\cho\interact.pep.xml	AVTEQGHELSNEER		14	3	1613.58	1597.74	1597.73	533.587	533.585	1597.73	533.585	0.0012	4.59896e-07	32.913	15.248	0.9877	2	0	0	0			TRUE	tr|G3HLS2|G3HLS2_CRIGR	G3HLS2	G3HLS2_CRIGR	I79_011666	14-3-3 protein beta/alpha
20190323_L1_Ag6_Zhu00015_SA_CHOKO_FT_imac_SAX_m2000_01_re.06742.06742.4	D:\GlycoData\Hech-EThcD\EThcD-4000\MSFragger\cho\interact.pep.xml	DKNGTRTEPPLNATAGDQEEK	DKN[2465]GTRTEPPLNATAGDQEEK	21	4	1613.75	4621.87	4621.85	1156.48	1156.47	4620.87	1156.22	2351.78	0.000177885	30.393	15.448	0.9928	2	2	0	0	3N(2350.7926)		TRUE	tr|G3I973|G3I973_CRIGR	G3I973	G3I973_CRIGR	I79_020107	Hypoxia up-regulated protein 1	H671_4g12994	tr|A0A061I5C0|A0A061I5C0_CRIGR, tr|A0A061I657|A0A061I657_CRIGR
20190323_L1_Ag6_Zhu00015_SA_CHOKO_FT_imac_SAX_m2000_01_re.06743.06743.2	D:\GlycoData\Hech-EThcD\EThcD-4000\MSFragger\cho\interact.pep.xml	AVTEQGHELSNEER		14	2	1614.04	1597.74	1597.73	799.876	799.874	1597.73	799.874	0.0013	8.341e-11	53.462	13.034	1	2	0	0	0			TRUE	tr|G3HLS2|G3HLS2_CRIGR	G3HLS2	G3HLS2_CRIGR	I79_011666	14-3-3 protein beta/alpha
20190323_L1_Ag6_Zhu00015_SA_CHOKO_FT_imac_SAX_m2000_01_re.06745.06745.2	D:\GlycoData\Hech-EThcD\EThcD-4000\MSFragger\cho\interact.pep.xml	AVTEQGHELSNEER		14	2	1614.26	1597.74	1597.73	799.876	799.874	1597.73	799.874	0.0013	1.7338e-08	40.544	8.935	1	2	0	0	0			TRUE	tr|G3HLS2|G3HLS2_CRIGR	G3HLS2	G3HLS2_CRIGR	I79_011666	14-3-3 protein beta/alpha
20190323_L1_Ag6_Zhu00015_SA_CHOKO_FT_imac_SAX_m2000_01_re.06746.06746.2	D:\GlycoData\Hech-EThcD\EThcD-4000\MSFragger\cho\interact.pep.xml	EDSQRPGAHLTVK		13	2	1614.65	1436.74	1436.74	719.378	719.376	1436.74	719.376	0.0012	5.87827e-05	25.423	6.696	0.9806	2	1	0	0			FALSE	tr|A0A061IFF1|A0A061IFF1_CRIGR	A0A061IFF1	A0A061IFF1_CRIGR	H671_2g5984	Heterogeneous nuclear ribonucleoprotein A1	I79_006752, I79_022927	tr|A0A061IHZ6|A0A061IHZ6_CRIGR, tr|G3H8P4|G3H8P4_CRIGR, tr|G3IGL0|G3IGL0_CRIGR
20190323_L1_Ag6_Zhu00015_SA_CHOKO_FT_imac_SAX_m2000_01_re.06760.06760.2	D:\GlycoData\Hech-EThcD\EThcD-4000\MSFragger\cho\interact.pep.xml	YHNVGLSK		8	2	1617.48	916.481	916.479	459.248	459.247	916.477	459.246	0.0033	0.00282219	22.884	19.209	0.9507	2	0	0	0			TRUE	tr|G3I782|G3I782_CRIGR	G3I782	G3I782_CRIGR	I79_019367	Heterogeneous nuclear ribonucleoprotein D0
20190323_L1_Ag6_Zhu00015_SA_CHOKO_FT_imac_SAX_m2000_01_re.06778.06778.2	D:\GlycoData\Hech-EThcD\EThcD-4000\MSFragger\cho\interact.pep.xml	PGSDTIKPDVQK		12	2	1620.69	1283.68	1283.67	642.845	642.844	1283.67	642.843	0.0016	9.95468e-08	51.675	18.147	1	2	1	0	0			TRUE	tr|G3GYP9|G3GYP9_CRIGR	G3GYP9	G3GYP9_CRIGR	I79_002954	Peroxiredoxin-1
20190323_L1_Ag6_Zhu00015_SA_CHOKO_FT_imac_SAX_m2000_01_re.06779.06779.3	D:\GlycoData\Hech-EThcD\EThcD-4000\MSFragger\cho\interact.pep.xml	PNMVTPGHACTQK	PNMVTPGHACTQK	13	3	1620.79	1439.67	1439.66	480.897	480.895	1439.66	480.896	-0.0003	2.57086e-08	34.645	12.604	0.9885	2	0	0	0	10C(57.0215)		TRUE	tr|A0A061IB69|A0A061IB69_CRIGR	A0A061IB69	A0A061IB69_CRIGR	H671_3g9049	Fructose-bisphosphate aldolase	I79_018355	tr|G3I4H6|G3I4H6_CRIGR
20190323_L1_Ag6_Zhu00015_SA_CHOKO_FT_imac_SAX_m2000_01_re.06780.06780.2	D:\GlycoData\Hech-EThcD\EThcD-4000\MSFragger\cho\interact.pep.xml	PNMVTPGHACTQK	PNMVTPGHACTQK	13	2	1620.89	1439.67	1439.66	720.842	720.84	1439.66	720.84	0.0007	2.44e-12	47.903	10.794	1	2	0	0	0	10C(57.0215)		TRUE	tr|A0A061IB69|A0A061IB69_CRIGR	A0A061IB69	A0A061IB69_CRIGR	H671_3g9049	Fructose-bisphosphate aldolase	I79_018355	tr|G3I4H6|G3I4H6_CRIGR
20190323_L1_Ag6_Zhu00015_SA_CHOKO_FT_imac_SAX_m2000_01_re.06782.06782.2	D:\GlycoData\Hech-EThcD\EThcD-4000\MSFragger\cho\interact.pep.xml	PNMVTPGHACTQK	PNMVTPGHACTQK	13	2	1621.1	1439.67	1439.66	720.842	720.84	1439.66	720.84	0.0007	7.83881e-07	35.923	10.756	1	2	0	0	0	10C(57.0215)		TRUE	tr|A0A061IB69|A0A061IB69_CRIGR	A0A061IB69	A0A061IB69_CRIGR	H671_3g9049	Fructose-bisphosphate aldolase	I79_018355	tr|G3I4H6|G3I4H6_CRIGR
20190323_L1_Ag6_Zhu00015_SA_CHOKO_FT_imac_SAX_m2000_01_re.06793.06793.2	D:\GlycoData\Hech-EThcD\EThcD-4000\MSFragger\cho\interact.pep.xml	HLNDDVVK		8	2	1623.26	938.484	938.482	470.25	470.248	938.482	470.248	0.0012	0.000103049	30.172	14.442	0.9964	2	0	0	0			TRUE	tr|G3H9I8|G3H9I8_CRIGR	G3H9I8	G3H9I8_CRIGR	I79_007062	Caveolin
20190323_L1_Ag6_Zhu00015_SA_CHOKO_FT_imac_SAX_m2000_01_re.06795.06795.3	D:\GlycoData\Hech-EThcD\EThcD-4000\MSFragger\cho\interact.pep.xml	LGIHEDSTNR		10	3	1623.46	1140.55	1140.55	381.192	381.191	1140.55	381.191	0.0012	7.74267e-06	25.008	9.536	0.9525	2	0	0	0			TRUE	tr|G3HC84|G3HC84_CRIGR	G3HC84	G3HC84_CRIGR	I79_008088	Heat shock protein HSP 90-beta
20190323_L1_Ag6_Zhu00015_SA_CHOKO_FT_imac_SAX_m2000_01_re.06797.06797.2	D:\GlycoData\Hech-EThcD\EThcD-4000\MSFragger\cho\interact.pep.xml	LGIHEDSTNR		10	2	1623.96	1140.56	1140.55	571.285	571.283	1140.55	571.283	0.0006	8.57159e-07	31.621	9.2	1	2	0	0	0			TRUE	tr|G3HC84|G3HC84_CRIGR	G3HC84	G3HC84_CRIGR	I79_008088	Heat shock protein HSP 90-beta
20190323_L1_Ag6_Zhu00015_SA_CHOKO_FT_imac_SAX_m2000_01_re.06816.06816.2	D:\GlycoData\Hech-EThcD\EThcD-4000\MSFragger\cho\interact.pep.xml	DSYVGDEAQSK		11	2	1627.32	1197.52	1197.52	599.767	599.765	1197.51	599.765	0.0011	4.12573e-06	32.038	9.754	0.9994	2	0	0	0			FALSE	tr|G3GVD0|G3GVD0_CRIGR	G3GVD0	G3GVD0_CRIGR	I79_001666	Actin, cytoplasmic 1	H671_3g8797, H671_3g9856, H671_4g12234, H671_8g19562, I79_005636, I79_018277, I79_019066	tr|A0A061HWQ2|A0A061HWQ2_CRIGR, tr|A0A061HZ54|A0A061HZ54_CRIGR, tr|A0A061I828|A0A061I828_CRIGR, tr|A0A061IAX8|A0A061IAX8_CRIGR, tr|A0A061IER5|A0A061IER5_CRIGR, tr|A0A069C7Y3|A0A069C7Y3_CRIGR, tr|G3H5Q0|G3H5Q0_CRIGR, tr|G3HQY2|G3HQY2_CRIGR, tr|G3I4A0|G3I4A0_CRIGR, tr|G3I6E6|G3I6E6_CRIGR
20190323_L1_Ag6_Zhu00015_SA_CHOKO_FT_imac_SAX_m2000_01_re.06819.06819.2	D:\GlycoData\Hech-EThcD\EThcD-4000\MSFragger\cho\interact.pep.xml	TNADTDGMVK		10	2	1627.83	1050.47	1050.46	526.241	526.239	1050.47	526.24	-0.0009	0.00212202	22.193	13.724	0.9611	2	0	0	0			TRUE	tr|A0A061I3V4|A0A061I3V4_CRIGR	A0A061I3V4	A0A061I3V4_CRIGR	H671_5g13631	Dihydrolipoyl dehydrogenase		tr|G3I277|G3I277_CRIGR
20190323_L1_Ag6_Zhu00015_SA_CHOKO_FT_imac_SAX_m2000_01_re.06828.06828.2	D:\GlycoData\Hech-EThcD\EThcD-4000\MSFragger\cho\interact.pep.xml	DYSVTANSK		9	2	1629.43	983.458	983.456	492.736	492.735	983.456	492.735	0.0009	0.000100635	23.489	9.386	0.9965	2	0	0	0			FALSE	tr|G3I255|G3I255_CRIGR	G3I255	G3I255_CRIGR	I79_017480	L-lactate dehydrogenase	H671_3g10390, I79_009909	tr|A0A061IAK4|A0A061IAK4_CRIGR, tr|G3HH14|G3HH14_CRIGR, tr|Q06BU8|Q06BU8_CRIGR, tr|Q99MH4|Q99MH4_CRIGR
20190323_L1_Ag6_Zhu00015_SA_CHOKO_FT_imac_SAX_m2000_01_re.06833.06833.2	D:\GlycoData\Hech-EThcD\EThcD-4000\MSFragger\cho\interact.pep.xml	HLVYESDQNK		10	2	1630.53	1231.59	1231.58	616.8	616.799	1231.58	616.799	0.0012	2.77438e-06	38.351	15.59	0.9998	2	0	0	0			TRUE	tr|A0A061IJV1|A0A061IJV1_CRIGR	A0A061IJV1	A0A061IJV1_CRIGR	H671_1g2307	Calumenin	I79_003123, I79_005340	tr|A0A061IKT7|A0A061IKT7_CRIGR, tr|G3GZ90|G3GZ90_CRIGR, tr|G3H4X7|G3H4X7_CRIGR
20190323_L1_Ag6_Zhu00015_SA_CHOKO_FT_imac_SAX_m2000_01_re.06835.06835.2	D:\GlycoData\Hech-EThcD\EThcD-4000\MSFragger\cho\interact.pep.xml	HLVYESDQNK		10	2	1630.74	1231.59	1231.58	616.8	616.799	1231.58	616.799	0.0012	1.45966e-07	40.843	12.382	1	2	0	0	0			TRUE	tr|A0A061IJV1|A0A061IJV1_CRIGR	A0A061IJV1	A0A061IJV1_CRIGR	H671_1g2307	Calumenin	I79_003123, I79_005340	tr|A0A061IKT7|A0A061IKT7_CRIGR, tr|G3GZ90|G3GZ90_CRIGR, tr|G3H4X7|G3H4X7_CRIGR
20190323_L1_Ag6_Zhu00015_SA_CHOKO_FT_imac_SAX_m2000_01_re.06843.06843.3	D:\GlycoData\Hech-EThcD\EThcD-4000\MSFragger\cho\interact.pep.xml	ELDEEDNSSSSEEDR	ELDEEDN[2539]SSSSEEDR	15	3	1632.51	4164.53	4164.53	1389.18	1389.18	4164.53	1389.18	2424.87	0.0261517	15.83	12.08	0.9786	2	0	0	0	7N(2424.8671)		TRUE	tr|G3GYL9|G3GYL9_CRIGR	G3GYL9	G3GYL9_CRIGR	I79_002899	Formin-binding protein 4
20190323_L1_Ag6_Zhu00015_SA_CHOKO_FT_imac_SAX_m2000_01_re.06846.06846.2	D:\GlycoData\Hech-EThcD\EThcD-4000\MSFragger\cho\interact.pep.xml	GQAVDYEGSR		10	2	1633.3	1080.49	1080.48	541.25	541.249	1080.48	541.249	0.0008	9.03649e-05	22.676	8.125	0.997	2	0	0	0			TRUE	tr|A0A061HWS2|A0A061HWS2_CRIGR	A0A061HWS2	A0A061HWS2_CRIGR	H671_8g19557	Protein disulfide-isomerase	I79_021872	tr|G3IDT6|G3IDT6_CRIGR
20190323_L1_Ag6_Zhu00015_SA_CHOKO_FT_imac_SAX_m2000_01_re.06852.06852.4	D:\GlycoData\Hech-EThcD\EThcD-4000\MSFragger\cho\interact.pep.xml	ELDEEDNSSSSEEDR	ELDEEDN[2539]SSSSEEDR	15	4	1634.41	4164.52	4164.52	1042.14	1042.14	4164.53	1042.14	2424.86	0.0680378	12.169	10.196	0.9684	2	0	0	0	7N(2424.8671)		TRUE	tr|G3GYL9|G3GYL9_CRIGR	G3GYL9	G3GYL9_CRIGR	I79_002899	Formin-binding protein 4
20190323_L1_Ag6_Zhu00015_SA_CHOKO_FT_imac_SAX_m2000_01_re.06871.06871.3	D:\GlycoData\Hech-EThcD\EThcD-4000\MSFragger\cho\interact.pep.xml	NQSVPLSCCR	N[2467]QSVPLSCCR	10	3	1638.4	3572.4	3572.39	1191.81	1191.8	3572.39	1191.8	2352.84	0.0151269	15.781	8.171	0.9368	2	0	0	0	1N(2352.8460), 8C(57.0215), 9C(57.0215)		TRUE	tr|G3H0D6|G3H0D6_CRIGR	G3H0D6	G3H0D6_CRIGR	I79_003591	Tetraspanin
20190323_L1_Ag6_Zhu00015_SA_CHOKO_FT_imac_SAX_m2000_01_re.06872.06872.2	D:\GlycoData\Hech-EThcD\EThcD-4000\MSFragger\cho\interact.pep.xml	IVQAEGEAEAAK		12	2	1638.54	1214.62	1214.61	608.315	608.314	1214.61	608.314	0.0009	2.6691e-09	32.203	10.87	1	2	0	0	0			TRUE	tr|G3GUQ6|G3GUQ6_CRIGR	G3GUQ6	G3GUQ6_CRIGR	I79_001428	Prohibitin-2
20190323_L1_Ag6_Zhu00015_SA_CHOKO_FT_imac_SAX_m2000_01_re.06873.06873.3	D:\GlycoData\Hech-EThcD\EThcD-4000\MSFragger\cho\interact.pep.xml	NQSVPLSCCR	N[2467]QSVPLSCCR	10	3	1638.7	3572.4	3572.39	1191.81	1191.8	3572.39	1191.8	2352.84	1.4125e-05	24.876	10.934	0.9981	2	0	0	0	1N(2352.8460), 8C(57.0215), 9C(57.0215)		TRUE	tr|G3H0D6|G3H0D6_CRIGR	G3H0D6	G3H0D6_CRIGR	I79_003591	Tetraspanin
20190323_L1_Ag6_Zhu00015_SA_CHOKO_FT_imac_SAX_m2000_01_re.06874.06874.2	D:\GlycoData\Hech-EThcD\EThcD-4000\MSFragger\cho\interact.pep.xml	IVQAEGEAEAAK		12	2	1639.03	1214.62	1214.61	608.315	608.314	1214.61	608.314	0.0009	3e-13	60.772	16.151	1	2	0	0	0			TRUE	tr|G3GUQ6|G3GUQ6_CRIGR	G3GUQ6	G3GUQ6_CRIGR	I79_001428	Prohibitin-2
20190323_L1_Ag6_Zhu00015_SA_CHOKO_FT_imac_SAX_m2000_01_re.06875.06875.2	D:\GlycoData\Hech-EThcD\EThcD-4000\MSFragger\cho\interact.pep.xml	NSRPEANEALER		12	2	1639.4	1384.67	1384.67	693.343	693.342	1384.67	693.342	0.0002	6.10483e-05	27.469	13.949	0.9795	2	1	0	0			TRUE	tr|G3HMU4|G3HMU4_CRIGR	G3HMU4	G3HMU4_CRIGR	I79_012085	Chloride intracellular channel protein
20190323_L1_Ag6_Zhu00015_SA_CHOKO_FT_imac_SAX_m2000_01_re.06879.06879.2	D:\GlycoData\Hech-EThcD\EThcD-4000\MSFragger\cho\interact.pep.xml	TVGVEPAADGK		11	2	1640.32	1042.53	1042.53	522.273	522.273	1042.53	522.272	0.002	2.80993e-05	29.146	12.292	0.9988	2	0	0	0			TRUE	tr|A0A061HU34|A0A061HU34_CRIGR	A0A061HU34	A0A061HU34_CRIGR	H671_21205	60S ribosomal protein L28-like protein	I79_016110	tr|G3HYH7|G3HYH7_CRIGR
20190323_L1_Ag6_Zhu00015_SA_CHOKO_FT_imac_SAX_m2000_01_re.06886.06886.2	D:\GlycoData\Hech-EThcD\EThcD-4000\MSFragger\cho\interact.pep.xml	QVDQLTNDK		9	2	1641.54	1059.52	1059.52	530.768	530.767	1059.52	530.767	0.0011	0.000440187	23.89	13.969	0.9889	2	0	0	0			TRUE	tr|G3HHR3|G3HHR3_CRIGR	G3HHR3	G3HHR3_CRIGR	I79_010171	Vimentin
20190323_L1_Ag6_Zhu00015_SA_CHOKO_FT_imac_SAX_m2000_01_re.06895.06895.2	D:\GlycoData\Hech-EThcD\EThcD-4000\MSFragger\cho\interact.pep.xml	GCEVVVSGK	GCEVVVSGK	9	2	1643.19	933.461	933.458	467.738	467.736	933.459	467.737	0.0004	0.000119259	22.188	11.795	0.9958	2	0	0	0	2C(57.0215)		FALSE	tr|A0A061INH5|A0A061INH5_CRIGR	A0A061INH5	A0A061INH5_CRIGR	H671_1g2607	40S ribosomal protein S3-like protein	I79_021716	tr|G3IDD9|G3IDD9_CRIGR
20190323_L1_Ag6_Zhu00015_SA_CHOKO_FT_imac_SAX_m2000_01_re.06897.06897.2	D:\GlycoData\Hech-EThcD\EThcD-4000\MSFragger\cho\interact.pep.xml	SVTQQPGPEGTATPK		15	2	1643.68	1496.75	1496.75	749.383	749.381	1496.75	749.381	0.0017	5.02416e-06	25.499	8.912	0.9991	2	0	0	0			TRUE	tr|A0A061IJI9|A0A061IJI9_CRIGR	A0A061IJI9	A0A061IJI9_CRIGR	H671_1g2778	Valyl-tRNA synthetase-like protein	I79_016450	tr|A0A061IM03|A0A061IM03_CRIGR, tr|G3HZE9|G3HZE9_CRIGR
20190323_L1_Ag6_Zhu00015_SA_CHOKO_FT_imac_SAX_m2000_01_re.06899.06899.2	D:\GlycoData\Hech-EThcD\EThcD-4000\MSFragger\cho\interact.pep.xml	SVTQQPGPEGTATPK		15	2	1643.88	1496.75	1496.75	749.383	749.381	1496.75	749.381	0.0017	0.00126546	21.091	9.52	0.9758	2	0	0	0			TRUE	tr|A0A061IJI9|A0A061IJI9_CRIGR	A0A061IJI9	A0A061IJI9_CRIGR	H671_1g2778	Valyl-tRNA synthetase-like protein	I79_016450	tr|A0A061IM03|A0A061IM03_CRIGR, tr|G3HZE9|G3HZE9_CRIGR
20190323_L1_Ag6_Zhu00015_SA_CHOKO_FT_imac_SAX_m2000_01_re.06905.06905.2	D:\GlycoData\Hech-EThcD\EThcD-4000\MSFragger\cho\interact.pep.xml	VQESADELQK		10	2	1645.27	1145.56	1145.56	573.787	573.785	1145.56	573.785	0.0007	0.00330351	24.214	12.68	0.9442	2	0	0	0			TRUE	tr|G3GZ81|G3GZ81_CRIGR	G3GZ81	G3GZ81_CRIGR	I79_003112	ADP-ribosylation factor 5
20190323_L1_Ag6_Zhu00015_SA_CHOKO_FT_imac_SAX_m2000_01_re.06910.06910.3	D:\GlycoData\Hech-EThcD\EThcD-4000\MSFragger\cho\interact.pep.xml	VTHETSAHEGQTEAPSIDEK		20	3	1646.38	2164.99	2164.99	722.671	722.67	2164.99	722.67	0.0017	0	67.846	10.944	1	2	0	0	0			TRUE	tr|A0A061IL36|A0A061IL36_CRIGR	A0A061IL36	A0A061IL36_CRIGR	H671_1g3085	Ubiquitin carboxyl-terminal hydrolase
20190323_L1_Ag6_Zhu00015_SA_CHOKO_FT_imac_SAX_m2000_01_re.06911.06911.3	D:\GlycoData\Hech-EThcD\EThcD-4000\MSFragger\cho\interact.pep.xml	NQSVPLSCCR	N[2611]QSVPLSCCR	10	3	1646.48	3718.46	3718.45	1240.49	1240.49	3716.43	1239.82	2498.91	0.00317505	18.493	10.214	0.9925	2	0	0	0	1N(2496.8882), 8C(57.0215), 9C(57.0215)		TRUE	tr|G3H0D6|G3H0D6_CRIGR	G3H0D6	G3H0D6_CRIGR	I79_003591	Tetraspanin
20190323_L1_Ag6_Zhu00015_SA_CHOKO_FT_imac_SAX_m2000_01_re.06912.06912.3	D:\GlycoData\Hech-EThcD\EThcD-4000\MSFragger\cho\interact.pep.xml	VTHETSAHEGQTEAPSIDEK		20	3	1646.58	2164.99	2164.99	722.671	722.67	2164.99	722.67	0.0017	0	133.075	21.958	1	2	0	0	0			TRUE	tr|A0A061IL36|A0A061IL36_CRIGR	A0A061IL36	A0A061IL36_CRIGR	H671_1g3085	Ubiquitin carboxyl-terminal hydrolase
20190323_L1_Ag6_Zhu00015_SA_CHOKO_FT_imac_SAX_m2000_01_re.06913.06913.3	D:\GlycoData\Hech-EThcD\EThcD-4000\MSFragger\cho\interact.pep.xml	NQSVPLSCCR	N[2611]QSVPLSCCR	10	3	1646.9	3718.46	3718.45	1240.49	1240.49	3716.43	1239.82	2498.91	7.96401e-05	25.082	12.524	0.9994	2	0	0	0	1N(2496.8882), 8C(57.0215), 9C(57.0215)		TRUE	tr|G3H0D6|G3H0D6_CRIGR	G3H0D6	G3H0D6_CRIGR	I79_003591	Tetraspanin
20190323_L1_Ag6_Zhu00015_SA_CHOKO_FT_imac_SAX_m2000_01_re.06923.06923.2	D:\GlycoData\Hech-EThcD\EThcD-4000\MSFragger\cho\interact.pep.xml	FGGSGSQVDSAR		12	2	1648.93	1166.53	1166.53	584.274	584.273	1166.53	584.273	0.0013	1.03753e-05	31.436	10.887	0.998	2	0	0	0			TRUE	tr|A0A061IBI6|A0A061IBI6_CRIGR	A0A061IBI6	A0A061IBI6_CRIGR	H671_4g11664	26S proteasome non-ATPase regulatory subunit 2-like protein	I79_017809	tr|G3I310|G3I310_CRIGR
20190323_L1_Ag6_Zhu00015_SA_CHOKO_FT_imac_SAX_m2000_01_re.06936.06936.2	D:\GlycoData\Hech-EThcD\EThcD-4000\MSFragger\cho\interact.pep.xml	TPVQSQQPSATAPAGADEK		19	2	1651.38	1881.91	1881.91	941.964	941.96	1881.91	941.961	0.0005	0	66.416	10.931	1	2	0	0	0			TRUE	tr|A0A061IBI6|A0A061IBI6_CRIGR	A0A061IBI6	A0A061IBI6_CRIGR	H671_4g11664	26S proteasome non-ATPase regulatory subunit 2-like protein	I79_017809	tr|G3I310|G3I310_CRIGR
20190323_L1_Ag6_Zhu00015_SA_CHOKO_FT_imac_SAX_m2000_01_re.06938.06938.2	D:\GlycoData\Hech-EThcD\EThcD-4000\MSFragger\cho\interact.pep.xml	TPVQSQQPSATAPAGADEK		19	2	1651.84	1881.91	1881.91	941.964	941.96	1881.91	941.961	0.0005	0	74.814	11.624	1	2	0	0	0			TRUE	tr|A0A061IBI6|A0A061IBI6_CRIGR	A0A061IBI6	A0A061IBI6_CRIGR	H671_4g11664	26S proteasome non-ATPase regulatory subunit 2-like protein	I79_017809	tr|G3I310|G3I310_CRIGR
20190323_L1_Ag6_Zhu00015_SA_CHOKO_FT_imac_SAX_m2000_01_re.06946.06946.2	D:\GlycoData\Hech-EThcD\EThcD-4000\MSFragger\cho\interact.pep.xml	VGGTSDVEVNEK		12	2	1653.4	1232.59	1232.59	617.303	617.302	1232.59	617.302	0.0012	3.63871e-09	37.895	24.38	1	2	0	0	0			TRUE	tr|A0A061IE32|A0A061IE32_CRIGR	A0A061IE32	A0A061IE32_CRIGR	H671_2g6481	Heat shock protein	I79_011398	tr|G3HL13|G3HL13_CRIGR
20190323_L1_Ag6_Zhu00015_SA_CHOKO_FT_imac_SAX_m2000_01_re.06947.06947.2	D:\GlycoData\Hech-EThcD\EThcD-4000\MSFragger\cho\interact.pep.xml	QVVENMTR	QVVEN[1006]MTR	8	2	1653.54	1867.8	1867.8	934.909	934.906	1867.8	934.906	892.318	0.00260316	23.838	14.044	0.978	2	0	0	0	5N(892.3172)		TRUE	tr|G3HTE5|G3HTE5_CRIGR	G3HTE5	G3HTE5_CRIGR	I79_014170	Lysosomal alpha-glucosidase
20190323_L1_Ag6_Zhu00015_SA_CHOKO_FT_imac_SAX_m2000_01_re.06952.06952.2	D:\GlycoData\Hech-EThcD\EThcD-4000\MSFragger\cho\interact.pep.xml	YEEGKDDYVK		10	2	1654.59	1244.56	1244.56	623.287	623.286	1244.56	623.285	0.003	1.77217e-08	40.983	16.324	1	2	1	0	0			TRUE	tr|G3I3Y6|G3I3Y6_CRIGR	G3I3Y6	G3I3Y6_CRIGR	I79_018157	Glutathione S-transferase P
20190323_L1_Ag6_Zhu00015_SA_CHOKO_FT_imac_SAX_m2000_01_re.06954.06954.2	D:\GlycoData\Hech-EThcD\EThcD-4000\MSFragger\cho\interact.pep.xml	YEEGKDDYVK		10	2	1655.01	1244.56	1244.56	623.287	623.286	1244.56	623.285	0.003	4.0926e-10	48.052	17.134	1	2	1	0	0			TRUE	tr|G3I3Y6|G3I3Y6_CRIGR	G3I3Y6	G3I3Y6_CRIGR	I79_018157	Glutathione S-transferase P
20190323_L1_Ag6_Zhu00015_SA_CHOKO_FT_imac_SAX_m2000_01_re.06956.06956.3	D:\GlycoData\Hech-EThcD\EThcD-4000\MSFragger\cho\interact.pep.xml	TPVQSQQPSATAPAGADEK		19	3	1655.48	1881.91	1881.91	628.311	628.31	1881.91	628.309	0.0013	1e-14	45.112	9.261	1	2	0	0	0			TRUE	tr|A0A061IBI6|A0A061IBI6_CRIGR	A0A061IBI6	A0A061IBI6_CRIGR	H671_4g11664	26S proteasome non-ATPase regulatory subunit 2-like protein	I79_017809	tr|G3I310|G3I310_CRIGR
20190323_L1_Ag6_Zhu00015_SA_CHOKO_FT_imac_SAX_m2000_01_re.06964.06964.2	D:\GlycoData\Hech-EThcD\EThcD-4000\MSFragger\cho\interact.pep.xml	HQGVMVGMGQK	HQGVM[147]VGMGQK	11	2	1656.79	1186.56	1186.56	594.288	594.287	1186.56	594.287	0.0018	3.46794e-07	50.733	33.594	1	2	0	0	0	5M(15.9949)		FALSE	tr|G3GVD0|G3GVD0_CRIGR	G3GVD0	G3GVD0_CRIGR	I79_001666	Actin, cytoplasmic 1	H671_3g8797, H671_3g9856, H671_4g12234, H671_8g19562, I79_005636, I79_012742, I79_018277, I79_019066, I79_021654, I79_021655	tr|A0A061HWQ2|A0A061HWQ2_CRIGR, tr|A0A061HZ54|A0A061HZ54_CRIGR, tr|A0A061I828|A0A061I828_CRIGR, tr|A0A061IAX8|A0A061IAX8_CRIGR, tr|A0A061IER5|A0A061IER5_CRIGR, tr|A0A069C7Y3|A0A069C7Y3_CRIGR, tr|G3H5Q0|G3H5Q0_CRIGR, tr|G3HPM7|G3HPM7_CRIGR, tr|G3HQY2|G3HQY2_CRIGR, tr|G3I4A0|G3I4A0_CRIGR, tr|G3I6E6|G3I6E6_CRIGR, tr|G3ID81|G3ID81_CRIGR, tr|G3ID82|G3ID82_CRIGR
20190323_L1_Ag6_Zhu00015_SA_CHOKO_FT_imac_SAX_m2000_01_re.06965.06965.2	D:\GlycoData\Hech-EThcD\EThcD-4000\MSFragger\cho\interact.pep.xml	HTAAPTDPTDGP		12	2	1656.93	1178.52	1178.52	590.269	590.268	1178.52	590.267	0.0018	3.08496e-07	34.543	7.6	1	2	0	0	0			TRUE	tr|G3HNB8|G3HNB8_CRIGR	G3HNB8	G3HNB8_CRIGR	H671_xg20585	Proteolipid protein 2
20190323_L1_Ag6_Zhu00015_SA_CHOKO_FT_imac_SAX_m2000_01_re.06966.06966.2	D:\GlycoData\Hech-EThcD\EThcD-4000\MSFragger\cho\interact.pep.xml	CSQAVYAAEK	CSQAVYAAEK	10	2	1657.06	1125.52	1125.51	563.765	563.764	1125.51	563.764	0.0012	2.40713e-05	29.974	10.676	0.9986	2	0	0	0	1C(57.0215)		TRUE	tr|G3H3I9|G3H3I9_CRIGR	G3H3I9	G3H3I9_CRIGR	I79_004837	Cysteine and glycine-rich protein 1
20190323_L1_Ag6_Zhu00015_SA_CHOKO_FT_imac_SAX_m2000_01_re.06971.06971.3	D:\GlycoData\Hech-EThcD\EThcD-4000\MSFragger\cho\interact.pep.xml	HQGVMVGMGQK	HQGVM[147]VGMGQK	11	3	1657.78	1186.56	1186.56	396.527	396.526	1186.56	396.527	0	2.20209e-06	31.233	16.688	0.9771	2	0	0	0	5M(15.9949)		FALSE	tr|G3GVD0|G3GVD0_CRIGR	G3GVD0	G3GVD0_CRIGR	I79_001666	Actin, cytoplasmic 1	H671_3g8797, H671_3g9856, H671_4g12234, H671_8g19562, I79_005636, I79_012742, I79_018277, I79_019066, I79_021654, I79_021655	tr|A0A061HWQ2|A0A061HWQ2_CRIGR, tr|A0A061HZ54|A0A061HZ54_CRIGR, tr|A0A061I828|A0A061I828_CRIGR, tr|A0A061IAX8|A0A061IAX8_CRIGR, tr|A0A061IER5|A0A061IER5_CRIGR, tr|A0A069C7Y3|A0A069C7Y3_CRIGR, tr|G3H5Q0|G3H5Q0_CRIGR, tr|G3HPM7|G3HPM7_CRIGR, tr|G3HQY2|G3HQY2_CRIGR, tr|G3I4A0|G3I4A0_CRIGR, tr|G3I6E6|G3I6E6_CRIGR, tr|G3ID81|G3ID81_CRIGR, tr|G3ID82|G3ID82_CRIGR
20190323_L1_Ag6_Zhu00015_SA_CHOKO_FT_imac_SAX_m2000_01_re.06990.06990.3	D:\GlycoData\Hech-EThcD\EThcD-4000\MSFragger\cho\interact.pep.xml	ATAPQTQHVSPMR		13	3	1661.4	1422.71	1422.7	475.243	475.242	1422.7	475.242	0.0013	6.62854e-08	30.914	11.99	0.9803	2	0	0	0			TRUE	tr|A0A061IEA0|A0A061IEA0_CRIGR	A0A061IEA0	A0A061IEA0_CRIGR	H671_2g6374	Elongation factor 1-delta-like isoform 1	I79_018721	tr|A0A061ID94|A0A061ID94_CRIGR, tr|A0A061IE95|A0A061IE95_CRIGR, tr|A0A061IGU4|A0A061IGU4_CRIGR, tr|A0A061IHT6|A0A061IHT6_CRIGR, tr|A0A061IJX7|A0A061IJX7_CRIGR, tr|G3I5H3|G3I5H3_CRIGR
20190323_L1_Ag6_Zhu00015_SA_CHOKO_FT_imac_SAX_m2000_01_re.06996.06996.2	D:\GlycoData\Hech-EThcD\EThcD-4000\MSFragger\cho\interact.pep.xml	ATAPQTQHVSPMR		13	2	1662.44	1422.71	1422.7	712.361	712.359	1422.7	712.359	0.0016	3.003e-10	45.926	12.379	1	2	0	0	0			TRUE	tr|A0A061IEA0|A0A061IEA0_CRIGR	A0A061IEA0	A0A061IEA0_CRIGR	H671_2g6374	Elongation factor 1-delta-like isoform 1	I79_018721	tr|A0A061ID94|A0A061ID94_CRIGR, tr|A0A061IE95|A0A061IE95_CRIGR, tr|A0A061IGU4|A0A061IGU4_CRIGR, tr|A0A061IHT6|A0A061IHT6_CRIGR, tr|A0A061IJX7|A0A061IJX7_CRIGR, tr|G3I5H3|G3I5H3_CRIGR
20190323_L1_Ag6_Zhu00015_SA_CHOKO_FT_imac_SAX_m2000_01_re.06997.06997.3	D:\GlycoData\Hech-EThcD\EThcD-4000\MSFragger\cho\interact.pep.xml	PGSDTIKPNVDDSK		14	3	1662.54	1471.72	1471.72	491.58	491.579	1471.72	491.579	0.0019	5.42435e-08	39.169	10.63	0.9397	2	1	0	0			TRUE	tr|A0A061I7R6|A0A061I7R6_CRIGR	A0A061I7R6	A0A061I7R6_CRIGR	H671_3g9966	Peroxiredoxin-2	I79_008337	tr|G3HCW9|G3HCW9_CRIGR
20190323_L1_Ag6_Zhu00015_SA_CHOKO_FT_imac_SAX_m2000_01_re.06998.06998.2	D:\GlycoData\Hech-EThcD\EThcD-4000\MSFragger\cho\interact.pep.xml	ATAPQTQHVSPMR		13	2	1662.64	1422.71	1422.7	712.361	712.359	1422.7	712.359	0.0016	5.37651e-07	34.578	8.7	1	2	0	0	0			TRUE	tr|A0A061IEA0|A0A061IEA0_CRIGR	A0A061IEA0	A0A061IEA0_CRIGR	H671_2g6374	Elongation factor 1-delta-like isoform 1	I79_018721	tr|A0A061ID94|A0A061ID94_CRIGR, tr|A0A061IE95|A0A061IE95_CRIGR, tr|A0A061IGU4|A0A061IGU4_CRIGR, tr|A0A061IHT6|A0A061IHT6_CRIGR, tr|A0A061IJX7|A0A061IJX7_CRIGR, tr|G3I5H3|G3I5H3_CRIGR
20190323_L1_Ag6_Zhu00015_SA_CHOKO_FT_imac_SAX_m2000_01_re.06999.06999.2	D:\GlycoData\Hech-EThcD\EThcD-4000\MSFragger\cho\interact.pep.xml	VDCQAYPQTCQK	VDCQAYPQTCQK	12	2	1663.02	1496.64	1496.64	749.329	749.326	1496.64	749.327	0	4.42334e-07	32.917	5.703	1	2	0	0	0	10C(57.0215), 3C(57.0215)		TRUE	tr|A0A061HZF8|A0A061HZF8_CRIGR	A0A061HZF8	A0A061HZF8_CRIGR	H671_6g15452	Putative dnaJ subfamily C member 10	I79_006677	tr|A0A061I1U8|A0A061I1U8_CRIGR, tr|G3H8H7|G3H8H7_CRIGR
20190323_L1_Ag6_Zhu00015_SA_CHOKO_FT_imac_SAX_m2000_01_re.07001.07001.2	D:\GlycoData\Hech-EThcD\EThcD-4000\MSFragger\cho\interact.pep.xml	VDCQAYPQTCQK	VDCQAYPQTCQK	12	2	1663.22	1496.64	1496.64	749.329	749.326	1496.64	749.327	0	0.00255123	20.873	0	0.9545	2	0	0	0	10C(57.0215), 3C(57.0215)		TRUE	tr|A0A061HZF8|A0A061HZF8_CRIGR	A0A061HZF8	A0A061HZF8_CRIGR	H671_6g15452	Putative dnaJ subfamily C member 10	I79_006677	tr|A0A061I1U8|A0A061I1U8_CRIGR, tr|G3H8H7|G3H8H7_CRIGR
20190323_L1_Ag6_Zhu00015_SA_CHOKO_FT_imac_SAX_m2000_01_re.07005.07005.3	D:\GlycoData\Hech-EThcD\EThcD-4000\MSFragger\cho\interact.pep.xml	AEVAAGDHPTDTEMK		15	3	1664.12	1570.7	1570.69	524.573	524.572	1570.69	524.572	0.0008	6.83518e-07	35.161	13.808	0.9787	2	0	0	0			TRUE	tr|G3GUI3|G3GUI3_CRIGR	G3GUI3	G3GUI3_CRIGR	I79_001345	Peptidylprolyl isomerase
20190323_L1_Ag6_Zhu00015_SA_CHOKO_FT_imac_SAX_m2000_01_re.07007.07007.4	D:\GlycoData\Hech-EThcD\EThcD-4000\MSFragger\cho\interact.pep.xml	TSDSGDQLITNSSESK	TSDSGDQLITN[2978]SSESK	16	4	1664.65	4531.8	4531.79	1133.96	1133.95	4531.78	1133.95	2864.04	2.40501e-06	34.092	13.687	0.9998	2	0	0	0	11N(2864.0361)		TRUE	tr|A0A061HYF8|A0A061HYF8_CRIGR	A0A061HYF8	A0A061HYF8_CRIGR	H671_5g15077	Potassium/sodium hyperpolarization-activated cyclic nucleotide-gated channel 2-like protein	I79_009191	tr|A0A061HZS2|A0A061HZS2_CRIGR, tr|G3HF38|G3HF38_CRIGR
20190323_L1_Ag6_Zhu00015_SA_CHOKO_FT_imac_SAX_m2000_01_re.07009.07009.4	D:\GlycoData\Hech-EThcD\EThcD-4000\MSFragger\cho\interact.pep.xml	TSDSGDQLITNSSESK	TSDSGDQLITN[2977]SSESK	16	4	1664.87	4531.8	4531.79	1133.96	1133.95	4530.79	1133.7	2864.04	1.24837e-07	50.043	25.848	0.9989	2	0	0	0	11N(2863.0408)		TRUE	tr|A0A061HYF8|A0A061HYF8_CRIGR	A0A061HYF8	A0A061HYF8_CRIGR	H671_5g15077	Potassium/sodium hyperpolarization-activated cyclic nucleotide-gated channel 2-like protein	I79_009191	tr|A0A061HZS2|A0A061HZS2_CRIGR, tr|G3HF38|G3HF38_CRIGR
20190323_L1_Ag6_Zhu00015_SA_CHOKO_FT_imac_SAX_m2000_01_re.07016.07016.2	D:\GlycoData\Hech-EThcD\EThcD-4000\MSFragger\cho\interact.pep.xml	AEVAAGDHPTDTEMK		15	2	1666.48	1570.7	1570.69	786.356	786.353	1570.69	786.354	-0.0009	7.98914e-08	39.89	10.172	1	2	0	0	0			TRUE	tr|G3GUI3|G3GUI3_CRIGR	G3GUI3	G3GUI3_CRIGR	I79_001345	Peptidylprolyl isomerase
20190323_L1_Ag6_Zhu00015_SA_CHOKO_FT_imac_SAX_m2000_01_re.07018.07018.2	D:\GlycoData\Hech-EThcD\EThcD-4000\MSFragger\cho\interact.pep.xml	AEVAAGDHPTDTEMK		15	2	1666.88	1570.7	1570.69	786.356	786.353	1570.69	786.354	-0.0009	0.000247315	25.927	0	0.992	2	0	0	0			TRUE	tr|G3GUI3|G3GUI3_CRIGR	G3GUI3	G3GUI3_CRIGR	I79_001345	Peptidylprolyl isomerase
20190323_L1_Ag6_Zhu00015_SA_CHOKO_FT_imac_SAX_m2000_01_re.07023.07023.3	D:\GlycoData\Hech-EThcD\EThcD-4000\MSFragger\cho\interact.pep.xml	TSDSGDQLITNSSESK	TSDSGDQLITN[2978]SSESK	16	3	1667.94	4531.81	4531.8	1511.61	1511.61	4531.78	1511.6	2864.05	3.50298e-08	29.833	12.217	0.9999	2	0	0	0	11N(2864.0361)		TRUE	tr|A0A061HYF8|A0A061HYF8_CRIGR	A0A061HYF8	A0A061HYF8_CRIGR	H671_5g15077	Potassium/sodium hyperpolarization-activated cyclic nucleotide-gated channel 2-like protein	I79_009191	tr|A0A061HZS2|A0A061HZS2_CRIGR, tr|G3HF38|G3HF38_CRIGR
20190323_L1_Ag6_Zhu00015_SA_CHOKO_FT_imac_SAX_m2000_01_re.07025.07025.3	D:\GlycoData\Hech-EThcD\EThcD-4000\MSFragger\cho\interact.pep.xml	TSDSGDQLITNSSESK	TSDSGDQLITN[2977]SSESK	16	3	1668.16	4531.81	4531.8	1511.61	1511.61	4530.79	1511.27	2864.05	6.85252e-06	28.107	11.558	0.9998	2	0	0	0	11N(2863.0408)		TRUE	tr|A0A061HYF8|A0A061HYF8_CRIGR	A0A061HYF8	A0A061HYF8_CRIGR	H671_5g15077	Potassium/sodium hyperpolarization-activated cyclic nucleotide-gated channel 2-like protein	I79_009191	tr|A0A061HZS2|A0A061HZS2_CRIGR, tr|G3HF38|G3HF38_CRIGR
20190323_L1_Ag6_Zhu00015_SA_CHOKO_FT_imac_SAX_m2000_01_re.07027.07027.2	D:\GlycoData\Hech-EThcD\EThcD-4000\MSFragger\cho\interact.pep.xml	GPCSPNPCYNDGK	GPCSPNPCYNDGK	13	2	1669.07	1464.58	1464.58	733.297	733.295	1464.58	733.295	0.0012	2.89568e-09	40.653	6.432	1	2	0	0	0	3C(57.0215), 8C(57.0215)		TRUE	tr|G3IK05|G3IK05_CRIGR	G3IK05	G3IK05_CRIGR	I79_024197	Lactadherin (Fragment)
20190323_L1_Ag6_Zhu00015_SA_CHOKO_FT_imac_SAX_m2000_01_re.07029.07029.2	D:\GlycoData\Hech-EThcD\EThcD-4000\MSFragger\cho\interact.pep.xml	GPCSPNPCYNDGK	GPCSPNPCYNDGK	13	2	1669.3	1464.58	1464.58	733.297	733.295	1464.58	733.295	0.0012	1.5153e-07	35.778	7.63	1	2	0	0	0	3C(57.0215), 8C(57.0215)		TRUE	tr|G3IK05|G3IK05_CRIGR	G3IK05	G3IK05_CRIGR	I79_024197	Lactadherin (Fragment)
20190323_L1_Ag6_Zhu00015_SA_CHOKO_FT_imac_SAX_m2000_01_re.07043.07043.2	D:\GlycoData\Hech-EThcD\EThcD-4000\MSFragger\cho\interact.pep.xml	VTNLSEDTR		9	2	1672.55	1033.51	1033.5	517.761	517.76	1033.5	517.759	0.0018	7.53572e-05	22.089	11.026	0.9981	2	0	0	0			TRUE	tr|G3H6E1|G3H6E1_CRIGR	G3H6E1	G3H6E1_CRIGR	EIF3G	Eukaryotic translation initiation factor 3 subunit G	H671_4g12470	tr|A0A061I6I2|A0A061I6I2_CRIGR
20190323_L1_Ag6_Zhu00015_SA_CHOKO_FT_imac_SAX_m2000_01_re.07047.07047.2	D:\GlycoData\Hech-EThcD\EThcD-4000\MSFragger\cho\interact.pep.xml	DSYVGDEAQSK		11	2	1672.95	1197.52	1197.52	599.767	599.765	1197.51	599.765	0.0012	5.84117e-05	24.434	4.169	0.9984	2	0	0	0			FALSE	tr|G3GVD0|G3GVD0_CRIGR	G3GVD0	G3GVD0_CRIGR	I79_001666	Actin, cytoplasmic 1	H671_3g8797, H671_3g9856, H671_4g12234, H671_8g19562, I79_005636, I79_018277, I79_019066	tr|A0A061HWQ2|A0A061HWQ2_CRIGR, tr|A0A061HZ54|A0A061HZ54_CRIGR, tr|A0A061I828|A0A061I828_CRIGR, tr|A0A061IAX8|A0A061IAX8_CRIGR, tr|A0A061IER5|A0A061IER5_CRIGR, tr|A0A069C7Y3|A0A069C7Y3_CRIGR, tr|G3H5Q0|G3H5Q0_CRIGR, tr|G3HQY2|G3HQY2_CRIGR, tr|G3I4A0|G3I4A0_CRIGR, tr|G3I6E6|G3I6E6_CRIGR
20190323_L1_Ag6_Zhu00015_SA_CHOKO_FT_imac_SAX_m2000_01_re.07055.07055.2	D:\GlycoData\Hech-EThcD\EThcD-4000\MSFragger\cho\interact.pep.xml	GVAQGGLDTTK		11	2	1674.3	1045.54	1045.54	523.779	523.777	1045.54	523.777	0.0009	0.000161521	26.772	15.154	0.9943	2	0	0	0			TRUE	tr|A0A061I1Y4|A0A061I1Y4_CRIGR	A0A061I1Y4	A0A061I1Y4_CRIGR	H671_5g15167	Perilipin-4-like protein
20190323_L1_Ag6_Zhu00015_SA_CHOKO_FT_imac_SAX_m2000_01_re.07070.07070.3	D:\GlycoData\Hech-EThcD\EThcD-4000\MSFragger\cho\interact.pep.xml	NQSVPLSCCR	N[2248]QSVPLSCCR	10	3	1677.58	3353.33	3353.32	1118.78	1118.78	3353.32	1118.78	2133.77	0.000254181	26.301	14.08	0.999	2	0	0	0	1N(2133.7717), 8C(57.0215), 9C(57.0215)		TRUE	tr|G3H0D6|G3H0D6_CRIGR	G3H0D6	G3H0D6_CRIGR	I79_003591	Tetraspanin
20190323_L1_Ag6_Zhu00015_SA_CHOKO_FT_imac_SAX_m2000_01_re.07072.07072.3	D:\GlycoData\Hech-EThcD\EThcD-4000\MSFragger\cho\interact.pep.xml	NQSVPLSCCR	N[2248]QSVPLSCCR	10	3	1677.88	3353.33	3353.32	1118.78	1118.78	3353.32	1118.78	2133.77	1.99471e-07	32.847	12.723	1	2	0	0	0	1N(2133.7717), 8C(57.0215), 9C(57.0215)		TRUE	tr|G3H0D6|G3H0D6_CRIGR	G3H0D6	G3H0D6_CRIGR	I79_003591	Tetraspanin
20190323_L1_Ag6_Zhu00015_SA_CHOKO_FT_imac_SAX_m2000_01_re.07084.07084.2	D:\GlycoData\Hech-EThcD\EThcD-4000\MSFragger\cho\interact.pep.xml	DGASEEETNLSK		12	2	1680.37	1278.56	1278.56	640.287	640.286	1278.56	640.286	0.0006	0.000218902	25.139	9.499	0.9939	2	0	0	0			FALSE	tr|A0A061I6Q8|A0A061I6Q8_CRIGR	A0A061I6Q8	A0A061I6Q8_CRIGR	H671_3g10564	Liver carboxylesterase B-1-like protein (Fragment)	I79_018763, I79_019626	tr|A0A061I7X9|A0A061I7X9_CRIGR, tr|A0A061IAA7|A0A061IAA7_CRIGR, tr|G3I5L0|G3I5L0_CRIGR, tr|G3I7X5|G3I7X5_CRIGR
20190323_L1_Ag6_Zhu00015_SA_CHOKO_FT_imac_SAX_m2000_01_re.07085.07085.2	D:\GlycoData\Hech-EThcD\EThcD-4000\MSFragger\cho\interact.pep.xml	DGASEEETNLSK		12	2	1680.59	1278.56	1278.56	640.287	640.286	1278.56	640.286	0.0006	8.60498e-05	24.761	0	0.9977	2	0	0	0			FALSE	tr|A0A061I6Q8|A0A061I6Q8_CRIGR	A0A061I6Q8	A0A061I6Q8_CRIGR	H671_3g10564	Liver carboxylesterase B-1-like protein (Fragment)	I79_018763, I79_019626	tr|A0A061I7X9|A0A061I7X9_CRIGR, tr|A0A061IAA7|A0A061IAA7_CRIGR, tr|G3I5L0|G3I5L0_CRIGR, tr|G3I7X5|G3I7X5_CRIGR
20190323_L1_Ag6_Zhu00015_SA_CHOKO_FT_imac_SAX_m2000_01_re.07091.07091.3	D:\GlycoData\Hech-EThcD\EThcD-4000\MSFragger\cho\interact.pep.xml	NQSVPLSCCR	N[2102]QSVPLSCCR	10	3	1681.97	3207.27	3207.26	1070.1	1070.09	3207.26	1070.09	1987.72	6.84666e-05	28.062	13.597	0.9988	2	0	0	0	1N(1987.7138), 8C(57.0215), 9C(57.0215)	Hex(6)HexNAc(5)(1987.713804)	TRUE	tr|G3H0D6|G3H0D6_CRIGR	G3H0D6	G3H0D6_CRIGR	I79_003591	Tetraspanin
20190323_L1_Ag6_Zhu00015_SA_CHOKO_FT_imac_SAX_m2000_01_re.07092.07092.2	D:\GlycoData\Hech-EThcD\EThcD-4000\MSFragger\cho\interact.pep.xml	APASAPAQVPK		11	2	1682.07	1035.57	1035.57	518.794	518.793	1035.57	518.793	0.0009	6.35534e-08	45.843	15.013	1	2	0	0	0			TRUE	tr|A0A061I857|A0A061I857_CRIGR	A0A061I857	A0A061I857_CRIGR	H671_4g12093	Dual specificity protein phosphatase 7-like protein	I79_003962, I79_020377	tr|G3H1D7|G3H1D7_CRIGR, tr|G3I9W6|G3I9W6_CRIGR
20190323_L1_Ag6_Zhu00015_SA_CHOKO_FT_imac_SAX_m2000_01_re.07093.07093.3	D:\GlycoData\Hech-EThcD\EThcD-4000\MSFragger\cho\interact.pep.xml	NQSVPLSCCR	N[2102]QSVPLSCCR	10	3	1682.18	3207.27	3207.26	1070.1	1070.09	3207.26	1070.09	1987.72	6.53398e-05	24.487	10.628	0.9988	2	0	0	0	1N(1987.7138), 8C(57.0215), 9C(57.0215)		TRUE	tr|G3H0D6|G3H0D6_CRIGR	G3H0D6	G3H0D6_CRIGR	I79_003591	Tetraspanin
20190323_L1_Ag6_Zhu00015_SA_CHOKO_FT_imac_SAX_m2000_01_re.07099.07099.2	D:\GlycoData\Hech-EThcD\EThcD-4000\MSFragger\cho\interact.pep.xml	DANGNSFATR		10	2	1683.45	1051.47	1051.47	526.742	526.741	1051.47	526.741	0.0006	9.69393e-05	27.554	10.037	0.9934	2	0	0	0			FALSE	tr|G3I0H2|G3I0H2_CRIGR	G3I0H2	G3I0H2_CRIGR	I79_016857	40S ribosomal protein S4	H671_xg20714, I79_022364	tr|A0A061HUN3|A0A061HUN3_CRIGR, tr|G3IF49|G3IF49_CRIGR
20190323_L1_Ag6_Zhu00015_SA_CHOKO_FT_imac_SAX_m2000_01_re.07103.07103.3	D:\GlycoData\Hech-EThcD\EThcD-4000\MSFragger\cho\interact.pep.xml	YHVLQQQQQQQQQQQQQQQQQR		22	3	1684.15	2863.39	2863.38	955.472	955.468	2863.38	955.468	0.0012	0	83.817	16.862	1	2	0	0	0			TRUE	tr|A0A061ILE1|A0A061ILE1_CRIGR	A0A061ILE1	A0A061ILE1_CRIGR	H671_1g1689	TBC1 domain family member 5		tr|A0A061IMD0|A0A061IMD0_CRIGR
20190323_L1_Ag6_Zhu00015_SA_CHOKO_FT_imac_SAX_m2000_01_re.07105.07105.3	D:\GlycoData\Hech-EThcD\EThcD-4000\MSFragger\cho\interact.pep.xml	YHVLQQQQQQQQQQQQQQQQQR		22	3	1684.63	2863.39	2863.38	955.472	955.468	2863.38	955.468	0.0012	0	170.998	19.389	1	2	0	0	0			TRUE	tr|A0A061ILE1|A0A061ILE1_CRIGR	A0A061ILE1	A0A061ILE1_CRIGR	H671_1g1689	TBC1 domain family member 5		tr|A0A061IMD0|A0A061IMD0_CRIGR
20190323_L1_Ag6_Zhu00015_SA_CHOKO_FT_imac_SAX_m2000_01_re.07108.07108.3	D:\GlycoData\Hech-EThcD\EThcD-4000\MSFragger\cho\interact.pep.xml	ALGYENATR	ALGYEN[2611]ATR	9	3	1685.16	3492.4	3492.39	1165.14	1165.14	3490.38	1164.47	2498.9	0.0110647	17.114	10.98	0.9859	2	0	0	0	6N(2496.8882)		TRUE	tr|G3H3E4|G3H3E4_CRIGR	G3H3E4	G3H3E4_CRIGR	I79_004759	Galectin-3-binding protein
20190323_L1_Ag6_Zhu00015_SA_CHOKO_FT_imac_SAX_m2000_01_re.07112.07112.2	D:\GlycoData\Hech-EThcD\EThcD-4000\MSFragger\cho\interact.pep.xml	SEENEEPMETDQNAK		15	2	1685.99	1749.71	1749.7	875.86	875.857	1749.7	875.857	-0.0001	3.89269e-08	36.139	4.569	1	2	0	0	0			TRUE	tr|G3H2C4|G3H2C4_CRIGR	G3H2C4	G3H2C4_CRIGR	I79_004332	Heat shock 70 kDa protein 4 (Fragment)
20190323_L1_Ag6_Zhu00015_SA_CHOKO_FT_imac_SAX_m2000_01_re.07114.07114.2	D:\GlycoData\Hech-EThcD\EThcD-4000\MSFragger\cho\interact.pep.xml	SEENEEPMETDQNAK		15	2	1686.46	1749.71	1749.7	875.86	875.857	1749.7	875.857	-0.0001	6.019e-11	47.382	0	1	2	0	0	0			TRUE	tr|G3H2C4|G3H2C4_CRIGR	G3H2C4	G3H2C4_CRIGR	I79_004332	Heat shock 70 kDa protein 4 (Fragment)
20190323_L1_Ag6_Zhu00015_SA_CHOKO_FT_imac_SAX_m2000_01_re.07118.07118.2	D:\GlycoData\Hech-EThcD\EThcD-4000\MSFragger\cho\interact.pep.xml	FHVEEEGK		8	2	1687.42	973.452	973.451	487.733	487.733	973.451	487.733	0.0011	0.000281148	23.605	12.126	0.9913	2	0	0	0			FALSE	tr|A0A061HVL1|A0A061HVL1_CRIGR	A0A061HVL1	A0A061HVL1_CRIGR	H671_xg20275	Phosphoglycerate kinase	H671_1g2759, I79_012485, I79_015556	tr|A0A061IN88|A0A061IN88_CRIGR, tr|G3HNY4|G3HNY4_CRIGR, tr|G3HX39|G3HX39_CRIGR
20190323_L1_Ag6_Zhu00015_SA_CHOKO_FT_imac_SAX_m2000_01_re.07119.07119.2	D:\GlycoData\Hech-EThcD\EThcD-4000\MSFragger\cho\interact.pep.xml	KDDEVQVVR		9	2	1687.56	1086.57	1086.57	544.292	544.291	1086.57	544.291	0.0007	3.08119e-05	30.681	12.188	0.9989	2	0	0	0			TRUE	tr|G3GR58|G3GR58_CRIGR	G3GR58	G3GR58_CRIGR	I79_000001	60S ribosomal protein L26	H671_3g9631, I79_002702	tr|A0A061I9S6|A0A061I9S6_CRIGR, tr|G3GY47|G3GY47_CRIGR
20190323_L1_Ag6_Zhu00015_SA_CHOKO_FT_imac_SAX_m2000_01_re.07128.07128.2	D:\GlycoData\Hech-EThcD\EThcD-4000\MSFragger\cho\interact.pep.xml	VTQVDGNSPVR		11	2	1689.45	1170.6	1170.6	586.308	586.306	1170.6	586.307	-0.0013	0.000218691	26.152	10.789	0.9927	2	0	0	0			TRUE	tr|A0A061I898|A0A061I898_CRIGR	A0A061I898	A0A061I898_CRIGR	H671_4g12983	Coatomer subunit delta	I79_018833	tr|G3I5S7|G3I5S7_CRIGR
20190323_L1_Ag6_Zhu00015_SA_CHOKO_FT_imac_SAX_m2000_01_re.07134.07134.3	D:\GlycoData\Hech-EThcD\EThcD-4000\MSFragger\cho\interact.pep.xml	IEVLHRPENCSK	IEVLHRPEN[1572]CSK	12	3	1690.51	2939.2	2939.18	980.74	980.734	2939.19	980.736	1458.43	0.000150487	23.79	14.044	0.9934	2	1	0	0	10C(57.0215), 9N(1458.4420)		TRUE	tr|G3HAC4|G3HAC4_CRIGR	G3HAC4	G3HAC4_CRIGR	I79_007372	Peptidylprolyl isomerase
20190323_L1_Ag6_Zhu00015_SA_CHOKO_FT_imac_SAX_m2000_01_re.07135.07135.2	D:\GlycoData\Hech-EThcD\EThcD-4000\MSFragger\cho\interact.pep.xml	HNDLDDVGK		9	2	1690.65	1011.46	1011.46	506.739	506.736	1011.46	506.738	-0.0028	8.96721e-07	32.697	10.357	1	2	0	0	0			TRUE	tr|G3IG23|G3IG23_CRIGR	G3IG23	G3IG23_CRIGR	AARS	Alanyl-tRNA synthetase, cytoplasmic
20190323_L1_Ag6_Zhu00015_SA_CHOKO_FT_imac_SAX_m2000_01_re.07136.07136.3	D:\GlycoData\Hech-EThcD\EThcD-4000\MSFragger\cho\interact.pep.xml	IEVLHRPENCSK	IEVLHRPEN[1572]CSK	12	3	1690.82	2939.2	2939.18	980.74	980.734	2939.19	980.736	1458.43	0.000307787	24.547	18.202	0.9904	2	1	0	0	10C(57.0215), 9N(1458.4420)	Hex(6)HexNAc(2)Phos(1)(1458.442017)	TRUE	tr|G3HAC4|G3HAC4_CRIGR	G3HAC4	G3HAC4_CRIGR	I79_007372	Peptidylprolyl isomerase
20190323_L1_Ag6_Zhu00015_SA_CHOKO_FT_imac_SAX_m2000_01_re.07140.07140.2	D:\GlycoData\Hech-EThcD\EThcD-4000\MSFragger\cho\interact.pep.xml	NSAQGNVYVK		10	2	1691.71	1078.54	1078.54	540.279	540.278	1078.54	540.278	0.0022	3.74669e-06	24.134	11.031	0.9996	2	0	0	0			TRUE	tr|G3HAR7|G3HAR7_CRIGR	G3HAR7	G3HAR7_CRIGR	I79_007525	RNA-binding protein 39
20190323_L1_Ag6_Zhu00015_SA_CHOKO_FT_imac_SAX_m2000_01_re.07152.07152.2	D:\GlycoData\Hech-EThcD\EThcD-4000\MSFragger\cho\interact.pep.xml	HQPTAIIAK		9	2	1693.84	977.568	977.567	489.791	489.791	977.566	489.79	0.0021	0.000229956	31.606	13.212	0.9924	2	0	0	0			TRUE	tr|G3GUU5|G3GUU5_CRIGR	G3GUU5	G3GUU5_CRIGR	I79_001469	Transketolase
20190323_L1_Ag6_Zhu00015_SA_CHOKO_FT_imac_SAX_m2000_01_re.07158.07158.4	D:\GlycoData\Hech-EThcD\EThcD-4000\MSFragger\cho\interact.pep.xml	TSDSGDQLITNSSESK	TSDSGDQLITN[2611]SSESK	16	4	1695.18	4166.66	4166.65	1042.67	1042.67	4164.64	1042.17	2498.91	0.211227	10.201	6.251	0.9631	2	0	0	0	11N(2496.8882)		TRUE	tr|A0A061HYF8|A0A061HYF8_CRIGR	A0A061HYF8	A0A061HYF8_CRIGR	H671_5g15077	Potassium/sodium hyperpolarization-activated cyclic nucleotide-gated channel 2-like protein	I79_009191	tr|A0A061HZS2|A0A061HZS2_CRIGR, tr|G3HF38|G3HF38_CRIGR
20190323_L1_Ag6_Zhu00015_SA_CHOKO_FT_imac_SAX_m2000_01_re.07160.07160.4	D:\GlycoData\Hech-EThcD\EThcD-4000\MSFragger\cho\interact.pep.xml	TSDSGDQLITNSSESK	TSDSGDQLITN[2611]SSESK	16	4	1695.39	4166.66	4166.65	1042.67	1042.67	4164.64	1042.17	2498.91	7.48112e-08	29.916	12.872	0.9996	2	0	0	0	11N(2496.8882)		TRUE	tr|A0A061HYF8|A0A061HYF8_CRIGR	A0A061HYF8	A0A061HYF8_CRIGR	H671_5g15077	Potassium/sodium hyperpolarization-activated cyclic nucleotide-gated channel 2-like protein	I79_009191	tr|A0A061HZS2|A0A061HZS2_CRIGR, tr|G3HF38|G3HF38_CRIGR
20190323_L1_Ag6_Zhu00015_SA_CHOKO_FT_imac_SAX_m2000_01_re.07173.07173.2	D:\GlycoData\Hech-EThcD\EThcD-4000\MSFragger\cho\interact.pep.xml	LQDEIQNMK	LQDEIQNM[147]K	9	2	1698.1	1133.54	1133.54	567.778	567.777	1133.54	567.777	0.0013	0.00104684	23.392	11.872	0.9797	2	0	0	0	8M(15.9949)		TRUE	tr|G3HHR3|G3HHR3_CRIGR	G3HHR3	G3HHR3_CRIGR	I79_010171	Vimentin
20190323_L1_Ag6_Zhu00015_SA_CHOKO_FT_imac_SAX_m2000_01_re.07176.07176.2	D:\GlycoData\Hech-EThcD\EThcD-4000\MSFragger\cho\interact.pep.xml	GEGQLGPAER		10	2	1698.61	1012.5	1012.49	507.255	507.254	1012.49	507.254	0.0008	0.000121206	28.404	11.65	0.9957	2	0	0	0			TRUE	tr|G3HSL4|G3HSL4_CRIGR	G3HSL4	G3HSL4_CRIGR	I79_013848	Elongation factor 2
20190323_L1_Ag6_Zhu00015_SA_CHOKO_FT_imac_SAX_m2000_01_re.07181.07181.3	D:\GlycoData\Hech-EThcD\EThcD-4000\MSFragger\cho\interact.pep.xml	TSDSGDQLITNSSESK	TSDSGDQLITN[2978]SSESK	16	3	1699.58	4531.78	4531.8	1511.6	1511.61	4531.78	1511.6	2864.05	0.320074	8.479	0	0.9519	2	0	0	0	11N(2864.0361)		TRUE	tr|A0A061HYF8|A0A061HYF8_CRIGR	A0A061HYF8	A0A061HYF8_CRIGR	H671_5g15077	Potassium/sodium hyperpolarization-activated cyclic nucleotide-gated channel 2-like protein	I79_009191	tr|A0A061HZS2|A0A061HZS2_CRIGR, tr|G3HF38|G3HF38_CRIGR
20190323_L1_Ag6_Zhu00015_SA_CHOKO_FT_imac_SAX_m2000_01_re.07184.07184.3	D:\GlycoData\Hech-EThcD\EThcD-4000\MSFragger\cho\interact.pep.xml	NQSVPLSCCR	N[2086]QSVPLSCCR	10	3	1700.18	3191.27	3191.26	1064.77	1064.76	3191.26	1064.76	1971.72	5.94952e-05	31.878	16.131	0.9987	2	0	0	0	1N(1971.7189), 8C(57.0215), 9C(57.0215)	dHex(1)Hex(5)HexNAc(5)(1971.718889)	TRUE	tr|G3H0D6|G3H0D6_CRIGR	G3H0D6	G3H0D6_CRIGR	I79_003591	Tetraspanin
20190323_L1_Ag6_Zhu00015_SA_CHOKO_FT_imac_SAX_m2000_01_re.07186.07186.3	D:\GlycoData\Hech-EThcD\EThcD-4000\MSFragger\cho\interact.pep.xml	NQSVPLSCCR	N[2086]QSVPLSCCR	10	3	1700.48	3191.27	3191.26	1064.77	1064.76	3191.26	1064.76	1971.72	9.03177e-05	32.778	13.544	0.9986	2	0	0	0	1N(1971.7189), 8C(57.0215), 9C(57.0215)		TRUE	tr|G3H0D6|G3H0D6_CRIGR	G3H0D6	G3H0D6_CRIGR	I79_003591	Tetraspanin
20190323_L1_Ag6_Zhu00015_SA_CHOKO_FT_imac_SAX_m2000_01_re.07192.07192.2	D:\GlycoData\Hech-EThcD\EThcD-4000\MSFragger\cho\interact.pep.xml	EMDEAATAEER		11	2	1702	1250.51	1250.51	626.263	626.261	1250.51	626.261	0.0007	0.00355222	18.298	6.988	0.941	2	0	0	0			TRUE	tr|G3I306|G3I306_CRIGR	G3I306	G3I306_CRIGR	I79_017805	Eukaryotic translation initiation factor 4 gamma 1
20190323_L1_Ag6_Zhu00015_SA_CHOKO_FT_imac_SAX_m2000_01_re.07201.07201.3	D:\GlycoData\Hech-EThcD\EThcD-4000\MSFragger\cho\interact.pep.xml	ELDEEDNSSSSEEDR	ELDEEDN[2830]SSSSEEDR	15	3	1703.69	4455.62	4455.62	1486.22	1486.22	4455.62	1486.21	2715.97	0.00984577	14.527	12.146	0.9696	2	0	0	0	7N(2715.9625)		TRUE	tr|G3GYL9|G3GYL9_CRIGR	G3GYL9	G3GYL9_CRIGR	I79_002899	Formin-binding protein 4
20190323_L1_Ag6_Zhu00015_SA_CHOKO_FT_imac_SAX_m2000_01_re.07204.07204.2	D:\GlycoData\Hech-EThcD\EThcD-4000\MSFragger\cho\interact.pep.xml	QIDNPDYK		8	2	1704.48	991.464	991.462	496.739	496.738	991.461	496.738	0.0014	0.000237948	19.395	8.662	0.9922	2	0	0	0			TRUE	tr|G3HCX8|G3HCX8_CRIGR	G3HCX8	G3HCX8_CRIGR	H671_3g9525	Calreticulin
20190323_L1_Ag6_Zhu00015_SA_CHOKO_FT_imac_SAX_m2000_01_re.07205.07205.3	D:\GlycoData\Hech-EThcD\EThcD-4000\MSFragger\cho\interact.pep.xml	NQSVPLSCCR	N[1817]QSVPLSCCR	10	3	1704.58	2922.13	2922.13	975.052	975.049	2922.12	975.049	1702.58	0.0152318	14.769	0	0.9727	2	0	0	0	1N(1702.5813), 8C(57.0215), 9C(57.0215)		TRUE	tr|G3H0D6|G3H0D6_CRIGR	G3H0D6	G3H0D6_CRIGR	I79_003591	Tetraspanin
20190323_L1_Ag6_Zhu00015_SA_CHOKO_FT_imac_SAX_m2000_01_re.07207.07207.3	D:\GlycoData\Hech-EThcD\EThcD-4000\MSFragger\cho\interact.pep.xml	NQSVPLSCCR	N[1817]QSVPLSCCR	10	3	1704.8	2922.13	2922.13	975.052	975.049	2922.12	975.049	1702.58	0.00490993	18.518	12.747	0.9832	2	0	0	0	1N(1702.5813), 8C(57.0215), 9C(57.0215)	Hex(8)HexNAc(2)(1702.581333)	TRUE	tr|G3H0D6|G3H0D6_CRIGR	G3H0D6	G3H0D6_CRIGR	I79_003591	Tetraspanin
20190323_L1_Ag6_Zhu00015_SA_CHOKO_FT_imac_SAX_m2000_01_re.07214.07214.2	D:\GlycoData\Hech-EThcD\EThcD-4000\MSFragger\cho\interact.pep.xml	TCDESSFCK	TCDESSFCK	9	2	1706.38	1132.42	1132.42	567.217	567.215	1132.42	567.216	0.0001	0.000204998	21.253	6.56	0.993	2	0	0	0	2C(57.0215), 8C(57.0215)		TRUE	tr|G3I064|G3I064_CRIGR	G3I064	G3I064_CRIGR	I79_016741	Neutral alpha-glucosidase AB	H671_3g9657	tr|A0A061ID46|A0A061ID46_CRIGR, tr|A0A061IF92|A0A061IF92_CRIGR
20190323_L1_Ag6_Zhu00015_SA_CHOKO_FT_imac_SAX_m2000_01_re.07226.07226.2	D:\GlycoData\Hech-EThcD\EThcD-4000\MSFragger\cho\interact.pep.xml	GHLENNPALEK		11	2	1708.58	1220.62	1220.61	611.316	611.315	1220.61	611.315	0.0007	2.2462e-09	36.438	13.469	1	2	0	0	0			FALSE	tr|G3HDY7|G3HDY7_CRIGR	G3HDY7	G3HDY7_CRIGR	I79_008756	60S acidic ribosomal protein P0	I79_001228, I79_011192	tr|G3GU76|G3GU76_CRIGR, tr|G3HKG9|G3HKG9_CRIGR
20190323_L1_Ag6_Zhu00015_SA_CHOKO_FT_imac_SAX_m2000_01_re.07230.07230.3	D:\GlycoData\Hech-EThcD\EThcD-4000\MSFragger\cho\interact.pep.xml	QVVENMTR	QVVEN[2319]MTR	8	3	1709.26	3180.26	3180.24	1061.09	1061.09	3180.25	1061.09	2204.76	9.6407e-07	19.085	11.37	0.9992	2	0	0	0	5N(2204.7724)		TRUE	tr|G3HTE5|G3HTE5_CRIGR	G3HTE5	G3HTE5_CRIGR	I79_014170	Lysosomal alpha-glucosidase
20190323_L1_Ag6_Zhu00015_SA_CHOKO_FT_imac_SAX_m2000_01_re.07242.07242.2	D:\GlycoData\Hech-EThcD\EThcD-4000\MSFragger\cho\interact.pep.xml	GQGASPVAMQK		11	2	1711.99	1072.54	1072.53	537.275	537.273	1072.53	537.274	-0.0009	0.00018603	25.893	10.415	0.9935	2	0	0	0			TRUE	tr|G3GWQ1|G3GWQ1_CRIGR	G3GWQ1	G3GWQ1_CRIGR	I79_002180	Vinculin
20190323_L1_Ag6_Zhu00015_SA_CHOKO_FT_imac_SAX_m2000_01_re.07260.07260.3	D:\GlycoData\Hech-EThcD\EThcD-4000\MSFragger\cho\interact.pep.xml	NQSVPLSCCR	N[1883]QSVPLSCCR	10	3	1715.56	2988.19	2988.18	997.071	997.068	2988.18	997.068	1768.64	0.000177419	24.504	12.105	0.9993	2	0	0	0	1N(1768.6395), 8C(57.0215), 9C(57.0215)		TRUE	tr|G3H0D6|G3H0D6_CRIGR	G3H0D6	G3H0D6_CRIGR	I79_003591	Tetraspanin
20190323_L1_Ag6_Zhu00015_SA_CHOKO_FT_imac_SAX_m2000_01_re.07262.07262.3	D:\GlycoData\Hech-EThcD\EThcD-4000\MSFragger\cho\interact.pep.xml	NQSVPLSCCR	N[1883]QSVPLSCCR	10	3	1715.77	2988.19	2988.18	997.071	997.068	2988.18	997.068	1768.64	2.62865e-08	38.161	19.849	0.9999	2	0	0	0	1N(1768.6395), 8C(57.0215), 9C(57.0215)		TRUE	tr|G3H0D6|G3H0D6_CRIGR	G3H0D6	G3H0D6_CRIGR	I79_003591	Tetraspanin
20190323_L1_Ag6_Zhu00015_SA_CHOKO_FT_imac_SAX_m2000_01_re.07274.07274.3	D:\GlycoData\Hech-EThcD\EThcD-4000\MSFragger\cho\interact.pep.xml	STSAPQMSPGSSDNQSSSPQPAQQK		25	3	1718.29	2531.13	2531.12	844.717	844.714	2531.12	844.714	0.0022	1.061e-11	41.696	12.987	0.9999	2	0	0	0			TRUE	tr|G3HBZ8|G3HBZ8_CRIGR	G3HBZ8	G3HBZ8_CRIGR	I79_008037	Ubiquitin-associated protein 2-like
20190323_L1_Ag6_Zhu00015_SA_CHOKO_FT_imac_SAX_m2000_01_re.07276.07276.3	D:\GlycoData\Hech-EThcD\EThcD-4000\MSFragger\cho\interact.pep.xml	STSAPQMSPGSSDNQSSSPQPAQQK		25	3	1718.72	2531.13	2531.12	844.717	844.714	2531.12	844.714	0.0022	0	102.709	11.274	1	2	0	0	0			TRUE	tr|G3HBZ8|G3HBZ8_CRIGR	G3HBZ8	G3HBZ8_CRIGR	I79_008037	Ubiquitin-associated protein 2-like
20190323_L1_Ag6_Zhu00015_SA_CHOKO_FT_imac_SAX_m2000_01_re.07285.07285.4	D:\GlycoData\Hech-EThcD\EThcD-4000\MSFragger\cho\interact.pep.xml	TSDSGDQLITNSSESK	TSDSGDQLITN[2611]SSESK	16	4	1720.55	4166.66	4166.65	1042.67	1042.67	4164.64	1042.17	2498.9	5.19482e-08	30.493	14.816	0.9998	2	0	0	0	11N(2496.8882)		TRUE	tr|A0A061HYF8|A0A061HYF8_CRIGR	A0A061HYF8	A0A061HYF8_CRIGR	H671_5g15077	Potassium/sodium hyperpolarization-activated cyclic nucleotide-gated channel 2-like protein	I79_009191	tr|A0A061HZS2|A0A061HZS2_CRIGR, tr|G3HF38|G3HF38_CRIGR
20190323_L1_Ag6_Zhu00015_SA_CHOKO_FT_imac_SAX_m2000_01_re.07286.07286.4	D:\GlycoData\Hech-EThcD\EThcD-4000\MSFragger\cho\interact.pep.xml	ELDEEDNSSSSEEDR	ELDEEDN[2830]SSSSEEDR	15	4	1720.84	4455.62	4455.61	1114.91	1114.91	4455.62	1114.91	2715.95	0.0183126	15.449	14.055	0.9553	2	0	0	0	7N(2715.9625)		TRUE	tr|G3GYL9|G3GYL9_CRIGR	G3GYL9	G3GYL9_CRIGR	I79_002899	Formin-binding protein 4
20190323_L1_Ag6_Zhu00015_SA_CHOKO_FT_imac_SAX_m2000_01_re.07288.07288.4	D:\GlycoData\Hech-EThcD\EThcD-4000\MSFragger\cho\interact.pep.xml	ELDEEDNSSSSEEDR	ELDEEDN[2830]SSSSEEDR	15	4	1721.06	4455.62	4455.61	1114.91	1114.91	4455.62	1114.91	2715.95	1.33352	9	8.54	0.9375	2	0	0	0	7N(2715.9625)		TRUE	tr|G3GYL9|G3GYL9_CRIGR	G3GYL9	G3GYL9_CRIGR	I79_002899	Formin-binding protein 4
20190323_L1_Ag6_Zhu00015_SA_CHOKO_FT_imac_SAX_m2000_01_re.07291.07291.3	D:\GlycoData\Hech-EThcD\EThcD-4000\MSFragger\cho\interact.pep.xml	NQSVPLSCCR	N[1924]QSVPLSCCR	10	3	1721.76	3029.22	3029.21	1010.75	1010.74	3029.21	1010.74	1809.67	0.00601866	19.382	12.043	0.9627	2	0	0	0	1N(1809.6660), 8C(57.0215), 9C(57.0215)	dHex(1)Hex(4)HexNAc(5)(1809.666066)	TRUE	tr|G3H0D6|G3H0D6_CRIGR	G3H0D6	G3H0D6_CRIGR	I79_003591	Tetraspanin
20190323_L1_Ag6_Zhu00015_SA_CHOKO_FT_imac_SAX_m2000_01_re.07293.07293.3	D:\GlycoData\Hech-EThcD\EThcD-4000\MSFragger\cho\interact.pep.xml	NQSVPLSCCR	N[1924]QSVPLSCCR	10	3	1721.96	3029.22	3029.21	1010.75	1010.74	3029.21	1010.74	1809.67	0.000752033	17.915	11.302	0.992	2	0	0	0	1N(1809.6660), 8C(57.0215), 9C(57.0215)	dHex(1)Hex(4)HexNAc(5)(1809.666066)	TRUE	tr|G3H0D6|G3H0D6_CRIGR	G3H0D6	G3H0D6_CRIGR	I79_003591	Tetraspanin
20190323_L1_Ag6_Zhu00015_SA_CHOKO_FT_imac_SAX_m2000_01_re.07294.07294.3	D:\GlycoData\Hech-EThcD\EThcD-4000\MSFragger\cho\interact.pep.xml	SPNQPQTADTQSTGTAQQPPPPDPKPDESR		30	3	1722.28	3171.48	3171.47	1058.17	1058.16	3171.47	1058.16	0.0017	0	80.532	10.166	1	2	1	0	0			TRUE	tr|G3HPZ6|G3HPZ6_CRIGR	G3HPZ6	G3HPZ6_CRIGR	I79_012884	ELMO domain-containing protein 3
20190323_L1_Ag6_Zhu00015_SA_CHOKO_FT_imac_SAX_m2000_01_re.07296.07296.3	D:\GlycoData\Hech-EThcD\EThcD-4000\MSFragger\cho\interact.pep.xml	SPNQPQTADTQSTGTAQQPPPPDPKPDESR		30	3	1722.48	3171.48	3171.47	1058.17	1058.16	3171.47	1058.16	0.0017	0	107.641	20.308	1	2	1	0	0			TRUE	tr|G3HPZ6|G3HPZ6_CRIGR	G3HPZ6	G3HPZ6_CRIGR	I79_012884	ELMO domain-containing protein 3
20190323_L1_Ag6_Zhu00015_SA_CHOKO_FT_imac_SAX_m2000_01_re.07308.07308.2	D:\GlycoData\Hech-EThcD\EThcD-4000\MSFragger\cho\interact.pep.xml	LLEGEESR		8	2	1725.07	931.463	931.461	466.739	466.738	931.461	466.738	0.0009	0.000122041	19.726	9.353	0.9957	2	0	0	0			FALSE	tr|G3HHR3|G3HHR3_CRIGR	G3HHR3	G3HHR3_CRIGR	I79_010171	Vimentin	H671_4g11922, I79_009066, I79_018932, I79_023186, I79_024099, I79_024389	tr|A0A061I7Q7|A0A061I7Q7_CRIGR, tr|G3HES2|G3HES2_CRIGR, tr|G3I621|G3I621_CRIGR, tr|G3IH98|G3IH98_CRIGR, tr|G3IJR3|G3IJR3_CRIGR, tr|G3IKI6|G3IKI6_CRIGR
20190323_L1_Ag6_Zhu00015_SA_CHOKO_FT_imac_SAX_m2000_01_re.07333.07333.3	D:\GlycoData\Hech-EThcD\EThcD-4000\MSFragger\cho\interact.pep.xml	ENGTDAVQEEEESPTEGSK	EN[1817]GTDAVQEEEESPTEGSK	19	3	1729.56	3737.44	3737.44	1246.82	1246.82	3737.43	1246.82	1702.59	0	63.5	10.184	1	2	0	0	0	2N(1702.5813)		TRUE	tr|G3I973|G3I973_CRIGR	G3I973	G3I973_CRIGR	I79_020107	Hypoxia up-regulated protein 1	H671_4g12994	tr|A0A061I5C0|A0A061I5C0_CRIGR, tr|A0A061I657|A0A061I657_CRIGR
20190323_L1_Ag6_Zhu00015_SA_CHOKO_FT_imac_SAX_m2000_01_re.07335.07335.3	D:\GlycoData\Hech-EThcD\EThcD-4000\MSFragger\cho\interact.pep.xml	ENGTDAVQEEEESPTEGSK	EN[1817]GTDAVQEEEESPTEGSK	19	3	1730.04	3737.44	3737.44	1246.82	1246.82	3737.43	1246.82	1702.59	3.6e-13	75.415	13.836	1	2	0	0	0	2N(1702.5813)	Hex(8)HexNAc(2)(1702.581333)	TRUE	tr|G3I973|G3I973_CRIGR	G3I973	G3I973_CRIGR	I79_020107	Hypoxia up-regulated protein 1	H671_4g12994	tr|A0A061I5C0|A0A061I5C0_CRIGR, tr|A0A061I657|A0A061I657_CRIGR
20190323_L1_Ag6_Zhu00015_SA_CHOKO_FT_imac_SAX_m2000_01_re.07337.07337.3	D:\GlycoData\Hech-EThcD\EThcD-4000\MSFragger\cho\interact.pep.xml	ENGTDAVQEEEESPTEGSK	EN[1762]GTDAVQEEEESPTEGSK	19	3	1730.46	3682.46	3682.45	1228.5	1228.49	3682.46	1228.5	1647.6	7.55527e-06	27.987	0	0.9992	2	0	0	0	2N(1647.6132)	dHex(1)Hex(3)HexNAc(5)(1647.613242)	TRUE	tr|G3I973|G3I973_CRIGR	G3I973	G3I973_CRIGR	I79_020107	Hypoxia up-regulated protein 1	H671_4g12994	tr|A0A061I5C0|A0A061I5C0_CRIGR, tr|A0A061I657|A0A061I657_CRIGR
20190323_L1_Ag6_Zhu00015_SA_CHOKO_FT_imac_SAX_m2000_01_re.07339.07339.3	D:\GlycoData\Hech-EThcD\EThcD-4000\MSFragger\cho\interact.pep.xml	ENGTDAVQEEEESPTEGSK	EN[1762]GTDAVQEEEESPTEGSK	19	3	1730.88	3682.46	3682.45	1228.5	1228.49	3682.46	1228.5	1647.6	1.47231e-06	35.828	11.031	0.9995	2	0	0	0	2N(1647.6132)		TRUE	tr|G3I973|G3I973_CRIGR	G3I973	G3I973_CRIGR	I79_020107	Hypoxia up-regulated protein 1	H671_4g12994	tr|A0A061I5C0|A0A061I5C0_CRIGR, tr|A0A061I657|A0A061I657_CRIGR
20190323_L1_Ag6_Zhu00015_SA_CHOKO_FT_imac_SAX_m2000_01_re.07344.07344.4	D:\GlycoData\Hech-EThcD\EThcD-4000\MSFragger\cho\interact.pep.xml	SPNQPQTADTQSTGTAQQPPPPDPKPDESR		30	4	1731.87	3171.48	3171.47	793.878	793.875	3171.47	793.875	0.0014	1.16e-12	53.35	10.214	1	2	1	0	0			TRUE	tr|G3HPZ6|G3HPZ6_CRIGR	G3HPZ6	G3HPZ6_CRIGR	I79_012884	ELMO domain-containing protein 3
20190323_L1_Ag6_Zhu00015_SA_CHOKO_FT_imac_SAX_m2000_01_re.07346.07346.4	D:\GlycoData\Hech-EThcD\EThcD-4000\MSFragger\cho\interact.pep.xml	SPNQPQTADTQSTGTAQQPPPPDPKPDESR		30	4	1732.27	3171.48	3171.47	793.878	793.875	3171.47	793.875	0.0014	0	105.135	16.277	1	2	1	0	0			TRUE	tr|G3HPZ6|G3HPZ6_CRIGR	G3HPZ6	G3HPZ6_CRIGR	I79_012884	ELMO domain-containing protein 3
20190323_L1_Ag6_Zhu00015_SA_CHOKO_FT_imac_SAX_m2000_01_re.07393.07393.2	D:\GlycoData\Hech-EThcD\EThcD-4000\MSFragger\cho\interact.pep.xml	DSCPLDCK	DSCPLDCK	8	2	1741.9	993.392	993.39	497.703	497.702	993.389	497.702	0.0014	0.00314413	19.51	8.046	0.9761	2	0	0	0	3C(57.0215), 7C(57.0215)		TRUE	tr|G3H3V5|G3H3V5_CRIGR	G3H3V5	G3H3V5_CRIGR	I79_004945	Splicing factor, arginine/serine-rich 3	H671_2g5833, I79_011145	tr|A0A061ILG2|A0A061ILG2_CRIGR, tr|G3HKC5|G3HKC5_CRIGR
20190323_L1_Ag6_Zhu00015_SA_CHOKO_FT_imac_SAX_m2000_01_re.07394.07394.3	D:\GlycoData\Hech-EThcD\EThcD-4000\MSFragger\cho\interact.pep.xml	ENGTDAVQEEEESPTEGSK	EN[1493]GTDAVQEEEESPTEGSK	19	3	1742	3413.34	3413.33	1138.79	1138.78	3413.33	1138.78	1378.48	0	62.037	11.487	1	2	0	0	0	2N(1378.4757)		TRUE	tr|G3I973|G3I973_CRIGR	G3I973	G3I973_CRIGR	I79_020107	Hypoxia up-regulated protein 1	H671_4g12994	tr|A0A061I5C0|A0A061I5C0_CRIGR, tr|A0A061I657|A0A061I657_CRIGR
20190323_L1_Ag6_Zhu00015_SA_CHOKO_FT_imac_SAX_m2000_01_re.07396.07396.3	D:\GlycoData\Hech-EThcD\EThcD-4000\MSFragger\cho\interact.pep.xml	ENGTDAVQEEEESPTEGSK	EN[1493]GTDAVQEEEESPTEGSK	19	3	1742.2	3413.34	3413.33	1138.79	1138.78	3413.33	1138.78	1378.48	0	88.743	13.611	1	2	0	0	0	2N(1378.4757)		TRUE	tr|G3I973|G3I973_CRIGR	G3I973	G3I973_CRIGR	I79_020107	Hypoxia up-regulated protein 1	H671_4g12994	tr|A0A061I5C0|A0A061I5C0_CRIGR, tr|A0A061I657|A0A061I657_CRIGR
20190323_L1_Ag6_Zhu00015_SA_CHOKO_FT_imac_SAX_m2000_01_re.07410.07410.3	D:\GlycoData\Hech-EThcD\EThcD-4000\MSFragger\cho\interact.pep.xml	ELDEEDNSSSSEEDR	ELDEEDN[3121]SSSSEEDR	15	3	1745.32	4746.71	4746.72	1583.24	1583.25	4746.72	1583.25	3007.06	0.00875488	14.731	12.096	0.9689	2	0	0	0	7N(3007.0579)		TRUE	tr|G3GYL9|G3GYL9_CRIGR	G3GYL9	G3GYL9_CRIGR	I79_002899	Formin-binding protein 4
20190323_L1_Ag6_Zhu00015_SA_CHOKO_FT_imac_SAX_m2000_01_re.07428.07428.2	D:\GlycoData\Hech-EThcD\EThcD-4000\MSFragger\cho\interact.pep.xml	LQSIGTENTEENRR		14	2	1748.71	1645.81	1645.8	823.91	823.908	1645.8	823.908	0.0007	0.0019476	22.342	10.623	0.9639	2	0	0	0			TRUE	tr|A0A061IB69|A0A061IB69_CRIGR	A0A061IB69	A0A061IB69_CRIGR	H671_3g9049	Fructose-bisphosphate aldolase	I79_018355	tr|G3I4H6|G3I4H6_CRIGR
20190323_L1_Ag6_Zhu00015_SA_CHOKO_FT_imac_SAX_m2000_01_re.07432.07432.3	D:\GlycoData\Hech-EThcD\EThcD-4000\MSFragger\cho\interact.pep.xml	TSDSGDQLITNSSESK	TSDSGDQLITN[1817]SSESK	16	3	1749.45	3370.35	3370.34	1124.46	1124.45	3370.33	1124.45	1702.59	0	62.201	20.445	1	2	0	0	0	11N(1702.5813)		TRUE	tr|A0A061HYF8|A0A061HYF8_CRIGR	A0A061HYF8	A0A061HYF8_CRIGR	H671_5g15077	Potassium/sodium hyperpolarization-activated cyclic nucleotide-gated channel 2-like protein	I79_009191	tr|A0A061HZS2|A0A061HZS2_CRIGR, tr|G3HF38|G3HF38_CRIGR
20190323_L1_Ag6_Zhu00015_SA_CHOKO_FT_imac_SAX_m2000_01_re.07434.07434.3	D:\GlycoData\Hech-EThcD\EThcD-4000\MSFragger\cho\interact.pep.xml	TSDSGDQLITNSSESK	TSDSGDQLITN[1817]SSESK	16	3	1749.67	3370.35	3370.34	1124.46	1124.45	3370.33	1124.45	1702.59	8.5507e-10	50.772	24.376	1	2	0	0	0	11N(1702.5813)		TRUE	tr|A0A061HYF8|A0A061HYF8_CRIGR	A0A061HYF8	A0A061HYF8_CRIGR	H671_5g15077	Potassium/sodium hyperpolarization-activated cyclic nucleotide-gated channel 2-like protein	I79_009191	tr|A0A061HZS2|A0A061HZS2_CRIGR, tr|G3HF38|G3HF38_CRIGR
20190323_L1_Ag6_Zhu00015_SA_CHOKO_FT_imac_SAX_m2000_01_re.07436.07436.2	D:\GlycoData\Hech-EThcD\EThcD-4000\MSFragger\cho\interact.pep.xml	EVYQQQQYGSGGR		13	2	1750.32	1498.68	1498.68	750.35	750.347	1498.68	750.347	0.0009	9.91584e-08	42.867	11.464	1	2	0	0	0			TRUE	tr|G3H2E2|G3H2E2_CRIGR	G3H2E2	G3H2E2_CRIGR	I79_004352	Heterogeneous nuclear ribonucleoprotein A/B
20190323_L1_Ag6_Zhu00015_SA_CHOKO_FT_imac_SAX_m2000_01_re.07437.07437.2	D:\GlycoData\Hech-EThcD\EThcD-4000\MSFragger\cho\interact.pep.xml	YTQSNSVCYAK	YTQSNSVCYAK	11	2	1750.42	1319.59	1319.58	660.8	660.798	1319.58	660.798	0.0009	0.000113828	26.275	9.538	0.996	2	0	0	0	8C(57.0215)		TRUE	tr|G3I1V4|G3I1V4_CRIGR	G3I1V4	G3I1V4_CRIGR	I79_017373	Bifunctional purine biosynthesis protein PURH
20190323_L1_Ag6_Zhu00015_SA_CHOKO_FT_imac_SAX_m2000_01_re.07438.07438.2	D:\GlycoData\Hech-EThcD\EThcD-4000\MSFragger\cho\interact.pep.xml	EVYQQQQYGSGGR		13	2	1750.53	1498.68	1498.68	750.35	750.347	1498.68	750.347	0.0009	6.92e-12	60.148	12.353	1	2	0	0	0			TRUE	tr|G3H2E2|G3H2E2_CRIGR	G3H2E2	G3H2E2_CRIGR	I79_004352	Heterogeneous nuclear ribonucleoprotein A/B
20190323_L1_Ag6_Zhu00015_SA_CHOKO_FT_imac_SAX_m2000_01_re.07443.07443.2	D:\GlycoData\Hech-EThcD\EThcD-4000\MSFragger\cho\interact.pep.xml	QDVDNASLAR		10	2	1751.53	1087.53	1087.53	544.771	544.77	1087.53	544.77	0.0007	1.91632e-05	26.379	13.359	0.9986	2	0	0	0			TRUE	tr|G3HHR3|G3HHR3_CRIGR	G3HHR3	G3HHR3_CRIGR	I79_010171	Vimentin
20190323_L1_Ag6_Zhu00015_SA_CHOKO_FT_imac_SAX_m2000_01_re.07454.07454.3	D:\GlycoData\Hech-EThcD\EThcD-4000\MSFragger\cho\interact.pep.xml	ALGYENATR	ALGYEN[2904]ATR	9	3	1753.68	3783.49	3783.49	1262.17	1262.17	3783.49	1262.17	2790	0.00911834	16.237	11.991	0.9831	2	0	0	0	6N(2789.9993)		TRUE	tr|G3H3E4|G3H3E4_CRIGR	G3H3E4	G3H3E4_CRIGR	I79_004759	Galectin-3-binding protein
20190323_L1_Ag6_Zhu00015_SA_CHOKO_FT_imac_SAX_m2000_01_re.07472.07472.2	D:\GlycoData\Hech-EThcD\EThcD-4000\MSFragger\cho\interact.pep.xml	MEGYHKPDQQK	n[43]MEGYHKPDQQK	11	2	1757.35	1401.64	1401.64	701.827	701.826	1401.63	701.825	0.0041	5e-14	43.485	12.79	1	2	1	0	0	N-term(42.0106)		TRUE	tr|G3GUU5|G3GUU5_CRIGR	G3GUU5	G3GUU5_CRIGR	I79_001469	Transketolase
20190323_L1_Ag6_Zhu00015_SA_CHOKO_FT_imac_SAX_m2000_01_re.07474.07474.2	D:\GlycoData\Hech-EThcD\EThcD-4000\MSFragger\cho\interact.pep.xml	MEGYHKPDQQK	n[43]MEGYHKPDQQK	11	2	1757.76	1401.64	1401.64	701.827	701.826	1401.63	701.825	0.0041	1.04352e-06	34.426	8.667	1	2	1	0	0	N-term(42.0106)		TRUE	tr|G3GUU5|G3GUU5_CRIGR	G3GUU5	G3GUU5_CRIGR	I79_001469	Transketolase
20190323_L1_Ag6_Zhu00015_SA_CHOKO_FT_imac_SAX_m2000_01_re.07482.07482.2	D:\GlycoData\Hech-EThcD\EThcD-4000\MSFragger\cho\interact.pep.xml	HEANNLQLK		9	2	1759.31	1065.56	1065.56	533.787	533.786	1065.56	533.786	0.0009	1.40663e-07	34.576	13.999	1	2	0	0	0			TRUE	tr|G3I877|G3I877_CRIGR	G3I877	G3I877_CRIGR	I79_019739	Stress-induced-phosphoprotein 1
20190323_L1_Ag6_Zhu00015_SA_CHOKO_FT_imac_SAX_m2000_01_re.07490.07490.3	D:\GlycoData\Hech-EThcD\EThcD-4000\MSFragger\cho\interact.pep.xml	APKPDGPGGGPGGSHMGGNYGDDR		24	3	1760.84	2251.97	2251.97	751.664	751.663	2251.97	751.663	0.0009	0	84.442	14.823	1	2	1	0	0			TRUE	tr|A0A061I7M4|A0A061I7M4_CRIGR	A0A061I7M4	A0A061I7M4_CRIGR	H671_3g10026	RNA-binding protein FUS-like protein	I79_019424	tr|A0A061I8T7|A0A061I8T7_CRIGR, tr|G3I7D7|G3I7D7_CRIGR
20190323_L1_Ag6_Zhu00015_SA_CHOKO_FT_imac_SAX_m2000_01_re.07508.07508.2	D:\GlycoData\Hech-EThcD\EThcD-4000\MSFragger\cho\interact.pep.xml	TENNDHINLK		10	2	1764.32	1196.58	1196.58	599.298	599.297	1196.58	599.297	0.0018	5.09786e-06	31.895	14.131	0.9991	2	0	0	0			TRUE	tr|A0A061HW09|A0A061HW09_CRIGR	A0A061HW09	A0A061HW09_CRIGR	H671_7g18833	Small ubiquitin-related modifier (Fragment)	H671_6g15792, I79_023115	tr|A0A061I253|A0A061I253_CRIGR, tr|G3IH36|G3IH36_CRIGR
20190323_L1_Ag6_Zhu00015_SA_CHOKO_FT_imac_SAX_m2000_01_re.07509.07509.2	D:\GlycoData\Hech-EThcD\EThcD-4000\MSFragger\cho\interact.pep.xml	GCQPSDIENPR	GCQPSDIENPR	11	2	1764.42	1271.56	1271.56	636.787	636.785	1271.56	636.785	0.0005	2.64698e-05	25.809	10.327	0.9988	2	0	0	0	2C(57.0215)		TRUE	tr|G3HZ55|G3HZ55_CRIGR	G3HZ55	G3HZ55_CRIGR	I79_016350	Integrin beta
20190323_L1_Ag6_Zhu00015_SA_CHOKO_FT_imac_SAX_m2000_01_re.07518.07518.3	D:\GlycoData\Hech-EThcD\EThcD-4000\MSFragger\cho\interact.pep.xml	LNITCESSK	LN[2757]ITCESSK	9	3	1765.86	3694.47	3694.45	1232.5	1232.49	3693.45	1232.16	2643.95	0.0092045	13.644	11.686	0.9742	2	0	0	0	2N(2642.9461), 5C(57.0215)		TRUE	tr|A0A061IFK2|A0A061IFK2_CRIGR	A0A061IFK2	A0A061IFK2_CRIGR	H671_2g5570	Anoctamin	I79_025400	tr|A0A061IGK5|A0A061IGK5_CRIGR, tr|A0A061IM73|A0A061IM73_CRIGR, tr|G3IN88|G3IN88_CRIGR
20190323_L1_Ag6_Zhu00015_SA_CHOKO_FT_imac_SAX_m2000_01_re.07524.07524.2	D:\GlycoData\Hech-EThcD\EThcD-4000\MSFragger\cho\interact.pep.xml	QQSELQSQVR		10	2	1766.9	1201.61	1201.61	601.812	601.81	1201.61	601.81	0.0016	0.000116673	24.134	12.312	0.9959	2	0	0	0			TRUE	tr|G3H5W5|G3H5W5_CRIGR	G3H5W5	G3H5W5_CRIGR	I79_005710	LIM and SH3 domain protein 1
20190323_L1_Ag6_Zhu00015_SA_CHOKO_FT_imac_SAX_m2000_01_re.07550.07550.2	D:\GlycoData\Hech-EThcD\EThcD-4000\MSFragger\cho\interact.pep.xml	FDDGAGGDNEVQR		13	2	1771.9	1378.58	1378.57	690.297	690.294	1378.57	690.295	0.0006	1.5355e-06	30.755	0	1	2	0	0	0			TRUE	tr|G3HE31|G3HE31_CRIGR	G3HE31	G3HE31_CRIGR	I79_008802	26S protease regulatory subunit 7
20190323_L1_Ag6_Zhu00015_SA_CHOKO_FT_imac_SAX_m2000_01_re.07555.07555.2	D:\GlycoData\Hech-EThcD\EThcD-4000\MSFragger\cho\interact.pep.xml	VDATEQTDLAK		11	2	1772.91	1189.59	1189.58	595.8	595.798	1189.58	595.798	0.0003	0.000344931	29.311	13.056	0.9902	2	0	0	0			TRUE	tr|A0A061HWS2|A0A061HWS2_CRIGR	A0A061HWS2	A0A061HWS2_CRIGR	H671_8g19557	Protein disulfide-isomerase	I79_021872	tr|G3IDT6|G3IDT6_CRIGR
20190323_L1_Ag6_Zhu00015_SA_CHOKO_FT_imac_SAX_m2000_01_re.07559.07559.3	D:\GlycoData\Hech-EThcD\EThcD-4000\MSFragger\cho\interact.pep.xml	HMSLALNR	HM[147]SLALN[1572]R	8	3	1773.46	2414.93	2414.93	805.985	805.984	2414.93	805.983	1458.44	4.59991e-06	29.849	16.963	0.994	2	0	0	0	2M(15.9949), 7N(1458.4420)	Hex(6)HexNAc(2)Phos(1)(1458.442017)	TRUE	sp|P06280|AGAL_HUMAN	P06280	AGAL_HUMAN	GLA	Alpha-galactosidase A
20190323_L1_Ag6_Zhu00015_SA_CHOKO_FT_imac_SAX_m2000_01_re.07563.07563.4	D:\GlycoData\Hech-EThcD\EThcD-4000\MSFragger\cho\interact.pep.xml	TSDSGDQLITNSSESK	TSDSGDQLITN[2904]SSESK	16	4	1774.3	4457.77	4457.75	1115.45	1115.45	4457.75	1115.44	2790.01	1.33361e-05	23.984	11.646	0.9997	2	0	0	0	11N(2789.9993)		TRUE	tr|A0A061HYF8|A0A061HYF8_CRIGR	A0A061HYF8	A0A061HYF8_CRIGR	H671_5g15077	Potassium/sodium hyperpolarization-activated cyclic nucleotide-gated channel 2-like protein	I79_009191	tr|A0A061HZS2|A0A061HZS2_CRIGR, tr|G3HF38|G3HF38_CRIGR
20190323_L1_Ag6_Zhu00015_SA_CHOKO_FT_imac_SAX_m2000_01_re.07565.07565.3	D:\GlycoData\Hech-EThcD\EThcD-4000\MSFragger\cho\interact.pep.xml	ENGTDAVQEEEESPTEGSK	EN[1330]GTDAVQEEEESPTEGSK	19	3	1774.92	3251.28	3251.28	1084.77	1084.77	3251.27	1084.76	1216.43	0.00144461	17.861	0	0.9905	2	0	0	0	2N(1216.4228)		TRUE	tr|G3I973|G3I973_CRIGR	G3I973	G3I973_CRIGR	I79_020107	Hypoxia up-regulated protein 1	H671_4g12994	tr|A0A061I5C0|A0A061I5C0_CRIGR, tr|A0A061I657|A0A061I657_CRIGR
20190323_L1_Ag6_Zhu00015_SA_CHOKO_FT_imac_SAX_m2000_01_re.07567.07567.3	D:\GlycoData\Hech-EThcD\EThcD-4000\MSFragger\cho\interact.pep.xml	ENGTDAVQEEEESPTEGSK	EN[1330]GTDAVQEEEESPTEGSK	19	3	1775.12	3251.28	3251.28	1084.77	1084.77	3251.27	1084.76	1216.43	0.00845765	16.791	7.399	0.9713	2	0	0	0	2N(1216.4228)		TRUE	tr|G3I973|G3I973_CRIGR	G3I973	G3I973_CRIGR	I79_020107	Hypoxia up-regulated protein 1	H671_4g12994	tr|A0A061I5C0|A0A061I5C0_CRIGR, tr|A0A061I657|A0A061I657_CRIGR
20190323_L1_Ag6_Zhu00015_SA_CHOKO_FT_imac_SAX_m2000_01_re.07579.07579.3	D:\GlycoData\Hech-EThcD\EThcD-4000\MSFragger\cho\interact.pep.xml	TSDSGDQLITNSSESK	TSDSGDQLITN[1493]SSESK	16	3	1777.73	3046.23	3046.22	1016.42	1016.42	3046.22	1016.42	1378.48	6.068e-11	43.284	12.845	0.9998	2	0	0	0	11N(1378.4757)		TRUE	tr|A0A061HYF8|A0A061HYF8_CRIGR	A0A061HYF8	A0A061HYF8_CRIGR	H671_5g15077	Potassium/sodium hyperpolarization-activated cyclic nucleotide-gated channel 2-like protein	I79_009191	tr|A0A061HZS2|A0A061HZS2_CRIGR, tr|G3HF38|G3HF38_CRIGR
20190323_L1_Ag6_Zhu00015_SA_CHOKO_FT_imac_SAX_m2000_01_re.07581.07581.3	D:\GlycoData\Hech-EThcD\EThcD-4000\MSFragger\cho\interact.pep.xml	TSDSGDQLITNSSESK	TSDSGDQLITN[1493]SSESK	16	3	1778.15	3046.23	3046.22	1016.42	1016.42	3046.22	1016.42	1378.48	5.34e-12	40.705	19.02	1	2	0	0	0	11N(1378.4757)		TRUE	tr|A0A061HYF8|A0A061HYF8_CRIGR	A0A061HYF8	A0A061HYF8_CRIGR	H671_5g15077	Potassium/sodium hyperpolarization-activated cyclic nucleotide-gated channel 2-like protein	I79_009191	tr|A0A061HZS2|A0A061HZS2_CRIGR, tr|G3HF38|G3HF38_CRIGR
20190323_L1_Ag6_Zhu00015_SA_CHOKO_FT_imac_SAX_m2000_01_re.07583.07583.2	D:\GlycoData\Hech-EThcD\EThcD-4000\MSFragger\cho\interact.pep.xml	LAGESESNLR		10	2	1778.57	1074.53	1074.53	538.274	538.273	1074.53	538.273	0.0018	0.000704119	21.284	11.837	0.9853	2	0	0	0			TRUE	tr|G3HN14|G3HN14_CRIGR	G3HN14	G3HN14_CRIGR	I79_012144	Transitional endoplasmic reticulum ATPase
20190323_L1_Ag6_Zhu00015_SA_CHOKO_FT_imac_SAX_m2000_01_re.07591.07591.2	D:\GlycoData\Hech-EThcD\EThcD-4000\MSFragger\cho\interact.pep.xml	VVQGHQQLDSYK		12	2	1780.2	1400.71	1400.71	701.361	701.36	1400.7	701.36	0.0014	2.07492e-07	36.232	8.945	1	2	0	0	0			TRUE	tr|G3IBG3|G3IBG3_CRIGR	G3IBG3	G3IBG3_CRIGR	Uba1	Ubiquitin activating enzyme E1
20190323_L1_Ag6_Zhu00015_SA_CHOKO_FT_imac_SAX_m2000_01_re.07595.07595.2	D:\GlycoData\Hech-EThcD\EThcD-4000\MSFragger\cho\interact.pep.xml	GGSGSHNWGTVK		12	2	1781.04	1185.56	1185.55	593.785	593.784	1185.55	593.784	0.0019	1.65291e-06	33.627	12.324	1	2	0	0	0			TRUE	tr|A0A061HWU0|A0A061HWU0_CRIGR	A0A061HWU0	A0A061HWU0_CRIGR	H671_8g19471	Plasminogen activator inhibitor 1 RNA-binding protein		tr|A0A061HZ89|A0A061HZ89_CRIGR
20190323_L1_Ag6_Zhu00015_SA_CHOKO_FT_imac_SAX_m2000_01_re.07601.07601.3	D:\GlycoData\Hech-EThcD\EThcD-4000\MSFragger\cho\interact.pep.xml	FGTCSQLCNNTK	FGTCSQLCN[1883]NTK	12	3	1782.09	3197.26	3197.25	1066.76	1066.76	3197.25	1066.76	1768.64	6e-13	50.848	14.389	1	2	0	0	0	4C(57.0215), 8C(57.0215), 9N(1768.6395)	dHex(1)Hex(5)HexNAc(4)(1768.639517)	TRUE	tr|A0A061IMQ7|A0A061IMQ7_CRIGR	A0A061IMQ7	A0A061IMQ7_CRIGR	H671_1g1571	Prolow-density lipoprotein receptor-related protein 1	I79_015182	tr|G3HW34|G3HW34_CRIGR
20190323_L1_Ag6_Zhu00015_SA_CHOKO_FT_imac_SAX_m2000_01_re.07602.07602.2	D:\GlycoData\Hech-EThcD\EThcD-4000\MSFragger\cho\interact.pep.xml	LENCGITSANCK	LENCGITSANCK	12	2	1782.23	1365.61	1365.6	683.81	683.808	1365.6	683.808	-0.0002	3.66016e-07	36.246	9.494	1	2	0	0	0	11C(57.0215), 4C(57.0215)		TRUE	tr|A0A061IDQ0|A0A061IDQ0_CRIGR	A0A061IDQ0	A0A061IDQ0_CRIGR	H671_3g9396	Ribonuclease inhibitor-like protein	I79_017958	tr|G3I3F3|G3I3F3_CRIGR
20190323_L1_Ag6_Zhu00015_SA_CHOKO_FT_imac_SAX_m2000_01_re.07603.07603.3	D:\GlycoData\Hech-EThcD\EThcD-4000\MSFragger\cho\interact.pep.xml	FGTCSQLCNNTK	FGTCSQLCN[1883]NTK	12	3	1782.4	3197.26	3197.25	1066.76	1066.76	3197.25	1066.76	1768.64	0.00117158	28.85	14.196	0.9968	2	0	0	0	4C(57.0215), 8C(57.0215), 9N(1768.6395)		TRUE	tr|A0A061IMQ7|A0A061IMQ7_CRIGR	A0A061IMQ7	A0A061IMQ7_CRIGR	H671_1g1571	Prolow-density lipoprotein receptor-related protein 1	I79_015182	tr|G3HW34|G3HW34_CRIGR
20190323_L1_Ag6_Zhu00015_SA_CHOKO_FT_imac_SAX_m2000_01_re.07604.07604.2	D:\GlycoData\Hech-EThcD\EThcD-4000\MSFragger\cho\interact.pep.xml	LENCGITSANCK	LENCGITSANCK	12	2	1782.63	1365.61	1365.6	683.81	683.808	1365.6	683.808	-0.0002	3.612e-10	50.269	11.418	1	2	0	0	0	11C(57.0215), 4C(57.0215)		TRUE	tr|A0A061IDQ0|A0A061IDQ0_CRIGR	A0A061IDQ0	A0A061IDQ0_CRIGR	H671_3g9396	Ribonuclease inhibitor-like protein	I79_017958	tr|G3I3F3|G3I3F3_CRIGR
20190323_L1_Ag6_Zhu00015_SA_CHOKO_FT_imac_SAX_m2000_01_re.07606.07606.2	D:\GlycoData\Hech-EThcD\EThcD-4000\MSFragger\cho\interact.pep.xml	GIHSVDSSTDIK		12	2	1783.11	1257.62	1257.62	629.819	629.817	1257.62	629.817	0	2.30273e-06	29.56	16.323	0.9999	2	0	0	0			TRUE	tr|A0A061IM78|A0A061IM78_CRIGR	A0A061IM78	A0A061IM78_CRIGR	H671_1g1762	Lysosome-associated membrane glycoprotein 1	H671_3g10597, I79_011073	tr|G3HK56|G3HK56_CRIGR, tr|G3I7Y3|G3I7Y3_CRIGR
20190323_L1_Ag6_Zhu00015_SA_CHOKO_FT_imac_SAX_m2000_01_re.07614.07614.2	D:\GlycoData\Hech-EThcD\EThcD-4000\MSFragger\cho\interact.pep.xml	ANPFGGASHAK		11	2	1784.55	1055.52	1055.51	528.766	528.764	1055.51	528.765	0.0002	0.00090261	21.678	0	0.9822	2	0	0	0			TRUE	tr|G3HIY3|G3HIY3_CRIGR	G3HIY3	G3HIY3_CRIGR	I79_010614	40S ribosomal protein S23
20190323_L1_Ag6_Zhu00015_SA_CHOKO_FT_imac_SAX_m2000_01_re.07617.07617.3	D:\GlycoData\Hech-EThcD\EThcD-4000\MSFragger\cho\interact.pep.xml	HGIPDETCNNYQAK	HGIPDETCNNYQAK	14	3	1785.31	1645.72	1645.72	549.581	549.579	1645.72	549.579	0.0006	2.4308e-08	41.957	10.394	0.9896	2	0	0	0	8C(57.0215)		TRUE	tr|Q9EPP7|Q9EPP7_CRIGR	Q9EPP7	Q9EPP7_CRIGR	ctsz	Cathepsin Z
20190323_L1_Ag6_Zhu00015_SA_CHOKO_FT_imac_SAX_m2000_01_re.07619.07619.2	D:\GlycoData\Hech-EThcD\EThcD-4000\MSFragger\cho\interact.pep.xml	HGIPDETCNNYQAK	HGIPDETCNNYQAK	14	2	1785.58	1645.72	1645.71	823.867	823.864	1645.72	823.865	-0.0002	9e-14	60.718	7.23	1	2	0	0	0	8C(57.0215)		TRUE	tr|Q9EPP7|Q9EPP7_CRIGR	Q9EPP7	Q9EPP7_CRIGR	ctsz	Cathepsin Z
20190323_L1_Ag6_Zhu00015_SA_CHOKO_FT_imac_SAX_m2000_01_re.07621.07621.2	D:\GlycoData\Hech-EThcD\EThcD-4000\MSFragger\cho\interact.pep.xml	HGIPDETCNNYQAK	HGIPDETCNNYQAK	14	2	1786.1	1645.72	1645.71	823.867	823.864	1645.72	823.865	-0.0002	1.178e-11	53.216	9.975	1	2	0	0	0	8C(57.0215)		TRUE	tr|Q9EPP7|Q9EPP7_CRIGR	Q9EPP7	Q9EPP7_CRIGR	ctsz	Cathepsin Z
20190323_L1_Ag6_Zhu00015_SA_CHOKO_FT_imac_SAX_m2000_01_re.07622.07622.2	D:\GlycoData\Hech-EThcD\EThcD-4000\MSFragger\cho\interact.pep.xml	DCPLNTEAASNK	DCPLNTEAASNK	12	2	1786.47	1318.59	1318.59	660.3	660.3	1318.58	660.298	0.0038	5.392e-05	25.573	6.197	0.9986	2	0	0	0	2C(57.0215)		TRUE	tr|A0A061IMV9|A0A061IMV9_CRIGR	A0A061IMV9	A0A061IMV9_CRIGR	H671_1g1182	AP complex subunit beta		tr|A0A061INS0|A0A061INS0_CRIGR, tr|A0A061IQA4|A0A061IQA4_CRIGR, tr|A0A061IQW5|A0A061IQW5_CRIGR, tr|A0A061IRD9|A0A061IRD9_CRIGR
20190323_L1_Ag6_Zhu00015_SA_CHOKO_FT_imac_SAX_m2000_01_re.07623.07623.3	D:\GlycoData\Hech-EThcD\EThcD-4000\MSFragger\cho\interact.pep.xml	DPAEGNGAQPEATPGDGDQPEETQEK		26	3	1786.57	2666.13	2666.12	889.717	889.714	2666.12	889.714	0.0005	0	64.221	12.346	1	2	0	0	0			TRUE	tr|G3I064|G3I064_CRIGR	G3I064	G3I064_CRIGR	I79_016741	Neutral alpha-glucosidase AB
20190323_L1_Ag6_Zhu00015_SA_CHOKO_FT_imac_SAX_m2000_01_re.07624.07624.3	D:\GlycoData\Hech-EThcD\EThcD-4000\MSFragger\cho\interact.pep.xml	TEPPLNATAGDQEEK	TEPPLN[1493]ATAGDQEEK	15	3	1786.71	2977.23	2977.22	993.418	993.414	2977.22	993.413	1378.48	4.6124e-10	31.146	8.08	1	2	0	0	0	6N(1378.4757)	Hex(6)HexNAc(2)(1378.475686)	TRUE	tr|G3I973|G3I973_CRIGR	G3I973	G3I973_CRIGR	I79_020107	Hypoxia up-regulated protein 1	H671_4g12994	tr|A0A061I5C0|A0A061I5C0_CRIGR, tr|A0A061I657|A0A061I657_CRIGR
20190323_L1_Ag6_Zhu00015_SA_CHOKO_FT_imac_SAX_m2000_01_re.07625.07625.3	D:\GlycoData\Hech-EThcD\EThcD-4000\MSFragger\cho\interact.pep.xml	DPAEGNGAQPEATPGDGDQPEETQEK		26	3	1786.82	2666.13	2666.12	889.717	889.714	2666.12	889.714	0.0005	0	134.422	12.582	1	2	0	0	0			TRUE	tr|G3I064|G3I064_CRIGR	G3I064	G3I064_CRIGR	I79_016741	Neutral alpha-glucosidase AB
20190323_L1_Ag6_Zhu00015_SA_CHOKO_FT_imac_SAX_m2000_01_re.07626.07626.3	D:\GlycoData\Hech-EThcD\EThcD-4000\MSFragger\cho\interact.pep.xml	TEPPLNATAGDQEEK	TEPPLN[1493]ATAGDQEEK	15	3	1787.14	2977.23	2977.22	993.418	993.414	2977.22	993.413	1378.48	1.2848e-10	60.311	20.606	0.9999	2	0	0	0	6N(1378.4757)		TRUE	tr|G3I973|G3I973_CRIGR	G3I973	G3I973_CRIGR	I79_020107	Hypoxia up-regulated protein 1	H671_4g12994	tr|A0A061I5C0|A0A061I5C0_CRIGR, tr|A0A061I657|A0A061I657_CRIGR
20190323_L1_Ag6_Zhu00015_SA_CHOKO_FT_imac_SAX_m2000_01_re.07631.07631.2	D:\GlycoData\Hech-EThcD\EThcD-4000\MSFragger\cho\interact.pep.xml	LAGENMTGAAK		11	2	1788.06	1061.52	1061.52	531.768	531.767	1061.52	531.766	0.002	0.000119088	25.915	11.379	0.9965	2	0	0	0			TRUE	tr|A0A061HYH9|A0A061HYH9_CRIGR	A0A061HYH9	A0A061HYH9_CRIGR	H671_xg19977	Apoptosis-inducing factor 1		tr|A0A061HZ30|A0A061HZ30_CRIGR, tr|G3H3X1|G3H3X1_CRIGR
20190323_L1_Ag6_Zhu00015_SA_CHOKO_FT_imac_SAX_m2000_01_re.07634.07634.2	D:\GlycoData\Hech-EThcD\EThcD-4000\MSFragger\cho\interact.pep.xml	KLDVVDQEK		9	2	1788.81	1072.58	1072.58	537.297	537.296	1072.58	537.295	0.0023	0.000609995	36.088	25.637	0.9867	2	0	0	0			TRUE	tr|G3IAQ0|G3IAQ0_CRIGR	G3IAQ0	G3IAQ0_CRIGR	I79_020676	Alpha-enolase
20190323_L1_Ag6_Zhu00015_SA_CHOKO_FT_imac_SAX_m2000_01_re.07641.07641.3	D:\GlycoData\Hech-EThcD\EThcD-4000\MSFragger\cho\interact.pep.xml	DNSTMGYMMAKK	DN[1883]STMGYMMAKK	12	3	1790.12	3144.23	3144.23	1049.08	1049.08	3144.23	1049.08	1768.64	0.151792	11.775	11.775	0.9649	2	0	0	0	2N(1768.6395)		TRUE	tr|G3HC84|G3HC84_CRIGR	G3HC84	G3HC84_CRIGR	I79_008088	Heat shock protein HSP 90-beta
20190323_L1_Ag6_Zhu00015_SA_CHOKO_FT_imac_SAX_m2000_01_re.07657.07657.3	D:\GlycoData\Hech-EThcD\EThcD-4000\MSFragger\cho\interact.pep.xml	VMQQQQQATQQQLPQK		16	3	1793.36	1910.97	1910.96	637.997	637.995	1910.96	637.995	0.0014	1.67736e-09	37.928	15.171	1	2	0	0	0			TRUE	tr|G3I142|G3I142_CRIGR	G3I142	G3I142_CRIGR	H671_1g2882	Splicing factor 3 subunit 1
20190323_L1_Ag6_Zhu00015_SA_CHOKO_FT_imac_SAX_m2000_01_re.07659.07659.3	D:\GlycoData\Hech-EThcD\EThcD-4000\MSFragger\cho\interact.pep.xml	VMQQQQQATQQQLPQK		16	3	1793.78	1910.97	1910.96	637.997	637.995	1910.96	637.995	0.0014	0	111.973	18.24	1	2	0	0	0			TRUE	tr|G3I142|G3I142_CRIGR	G3I142	G3I142_CRIGR	H671_1g2882	Splicing factor 3 subunit 1
20190323_L1_Ag6_Zhu00015_SA_CHOKO_FT_imac_SAX_m2000_01_re.07669.07669.3	D:\GlycoData\Hech-EThcD\EThcD-4000\MSFragger\cho\interact.pep.xml	TEPPLNATAGDQEEK	TEPPLN[1330]ATAGDQEEK	15	3	1795.8	2815.17	2815.16	939.398	939.395	2815.16	939.396	1216.42	3.88e-12	40.05	7.273	1	2	0	0	0	6N(1216.4228)		TRUE	tr|G3I973|G3I973_CRIGR	G3I973	G3I973_CRIGR	I79_020107	Hypoxia up-regulated protein 1	H671_4g12994	tr|A0A061I5C0|A0A061I5C0_CRIGR, tr|A0A061I657|A0A061I657_CRIGR
20190323_L1_Ag6_Zhu00015_SA_CHOKO_FT_imac_SAX_m2000_01_re.07671.07671.3	D:\GlycoData\Hech-EThcD\EThcD-4000\MSFragger\cho\interact.pep.xml	TEPPLNATAGDQEEK	TEPPLN[1330]ATAGDQEEK	15	3	1796.01	2815.17	2815.16	939.398	939.395	2815.16	939.396	1216.42	1.67e-12	69.821	20.415	1	2	0	0	0	6N(1216.4228)	Hex(5)HexNAc(2)(1216.422863)	TRUE	tr|G3I973|G3I973_CRIGR	G3I973	G3I973_CRIGR	I79_020107	Hypoxia up-regulated protein 1	H671_4g12994	tr|A0A061I5C0|A0A061I5C0_CRIGR, tr|A0A061I657|A0A061I657_CRIGR
20190323_L1_Ag6_Zhu00015_SA_CHOKO_FT_imac_SAX_m2000_01_re.07672.07672.2	D:\GlycoData\Hech-EThcD\EThcD-4000\MSFragger\cho\interact.pep.xml	AVSEEQQPGLR		11	2	1796.33	1212.61	1212.61	607.314	607.312	1212.61	607.312	0.0017	0.000136784	26.411	10.348	0.9951	2	0	0	0			TRUE	tr|A0A061INL5|A0A061INL5_CRIGR	A0A061INL5	A0A061INL5_CRIGR	H671_1g3322	ATP-binding cassette sub-family F member 1-like protein
20190323_L1_Ag6_Zhu00015_SA_CHOKO_FT_imac_SAX_m2000_01_re.07673.07673.2	D:\GlycoData\Hech-EThcD\EThcD-4000\MSFragger\cho\interact.pep.xml	MQHLIAR		7	2	1796.43	867.477	867.474	434.746	434.744	867.475	434.745	0.0003	0.00126788	24.608	11.277	0.9757	2	0	0	0			FALSE	tr|A0A098KXC0|A0A098KXC0_CRIGR	A0A098KXC0	A0A098KXC0_CRIGR	H671_4g13041	Pyruvate kinase	I79_004880, I79_020755	tr|A0A098KX85|A0A098KX85_CRIGR, tr|A0A098KXC4|A0A098KXC4_CRIGR, tr|A0A098KXF7|A0A098KXF7_CRIGR, tr|G3H3Q1|G3H3Q1_CRIGR, tr|G3IAX3|G3IAX3_CRIGR
20190323_L1_Ag6_Zhu00015_SA_CHOKO_FT_imac_SAX_m2000_01_re.07675.07675.2	D:\GlycoData\Hech-EThcD\EThcD-4000\MSFragger\cho\interact.pep.xml	VMQQQQQATQQQLPQK		16	2	1796.63	1910.97	1910.96	956.491	956.489	1910.96	956.489	0.0013	8.08625e-06	27.982	9.433	0.9983	2	0	0	0			TRUE	tr|G3I142|G3I142_CRIGR	G3I142	G3I142_CRIGR	H671_1g2882	Splicing factor 3 subunit 1
20190323_L1_Ag6_Zhu00015_SA_CHOKO_FT_imac_SAX_m2000_01_re.07684.07684.3	D:\GlycoData\Hech-EThcD\EThcD-4000\MSFragger\cho\interact.pep.xml	DNSTMGYMMAKK	DN[2539]STMGYMMAKK	12	3	1798.48	3800.47	3800.47	1267.83	1267.83	3800.46	1267.83	2424.88	2.02302	8.276	0	0.9419	2	0	0	0	2N(2424.8671)		TRUE	tr|G3HC84|G3HC84_CRIGR	G3HC84	G3HC84_CRIGR	I79_008088	Heat shock protein HSP 90-beta
20190323_L1_Ag6_Zhu00015_SA_CHOKO_FT_imac_SAX_m2000_01_re.07688.07688.2	D:\GlycoData\Hech-EThcD\EThcD-4000\MSFragger\cho\interact.pep.xml	LLCGGGAAADR	LLCGGGAAADR	11	2	1799.38	1059.52	1059.51	530.765	530.763	1059.51	530.764	0.0002	1.36336e-05	26.965	11.188	0.9979	2	0	0	0	3C(57.0215)		TRUE	tr|A0A061IA65|A0A061IA65_CRIGR	A0A061IA65	A0A061IA65_CRIGR	H671_4g11405	Acyl-CoA dehydrogenase family member 10	I79_004260	tr|G3H289|G3H289_CRIGR
20190323_L1_Ag6_Zhu00015_SA_CHOKO_FT_imac_SAX_m2000_01_re.07709.07709.3	D:\GlycoData\Hech-EThcD\EThcD-4000\MSFragger\cho\interact.pep.xml	LNITCESSK	LN[2393]ITCESSK	9	3	1803.62	3329.32	3329.31	1110.78	1110.78	3329.31	1110.78	2278.81	0.00064084	20.273	13.645	0.9925	2	0	0	0	2N(2278.8092), 5C(57.0215)		TRUE	tr|A0A061IFK2|A0A061IFK2_CRIGR	A0A061IFK2	A0A061IFK2_CRIGR	H671_2g5570	Anoctamin	I79_025400	tr|A0A061IGK5|A0A061IGK5_CRIGR, tr|A0A061IM73|A0A061IM73_CRIGR, tr|G3IN88|G3IN88_CRIGR
20190323_L1_Ag6_Zhu00015_SA_CHOKO_FT_imac_SAX_m2000_01_re.07714.07714.2	D:\GlycoData\Hech-EThcD\EThcD-4000\MSFragger\cho\interact.pep.xml	EGVHGGLINK		10	2	1804.62	1022.55	1022.55	512.283	512.283	1022.55	512.283	0.0005	3.92767e-06	35.813	16.255	0.9995	2	0	0	0			TRUE	tr|G3GYC6|G3GYC6_CRIGR	G3GYC6	G3GYC6_CRIGR	I79_002801	Profilin-1
20190323_L1_Ag6_Zhu00015_SA_CHOKO_FT_imac_SAX_m2000_01_re.07736.07736.2	D:\GlycoData\Hech-EThcD\EThcD-4000\MSFragger\cho\interact.pep.xml	HTLSYVDNNTGK		12	2	1809.65	1347.65	1347.64	674.83	674.828	1347.64	674.828	0.0008	2.66245e-08	36.479	11.89	1	2	0	0	0			TRUE	tr|G3IFX1|G3IFX1_CRIGR	G3IFX1	G3IFX1_CRIGR	I79_022646	Succinate dehydrogenase [ubiquinone] flavoprotein subunit, mitochondrial
20190323_L1_Ag6_Zhu00015_SA_CHOKO_FT_imac_SAX_m2000_01_re.07737.07737.3	D:\GlycoData\Hech-EThcD\EThcD-4000\MSFragger\cho\interact.pep.xml	FNSSSSSLEEK	FN[1572]SSSSSLEEK	11	3	1809.75	2672	2671.99	891.674	891.672	2671.99	891.67	1458.45	9.03129e-05	23.677	6.48	0.998	2	0	0	0	2N(1458.4420)	Hex(6)HexNAc(2)Phos(1)(1458.442017)	TRUE	tr|G3HEY8|G3HEY8_CRIGR	G3HEY8	G3HEY8_CRIGR	I79_009136	Nucleotide exchange factor SIL1
20190323_L1_Ag6_Zhu00015_SA_CHOKO_FT_imac_SAX_m2000_01_re.07738.07738.2	D:\GlycoData\Hech-EThcD\EThcD-4000\MSFragger\cho\interact.pep.xml	HTLSYVDNNTGK		12	2	1809.86	1347.65	1347.64	674.83	674.828	1347.64	674.828	0.0008	0.000201604	25.282	9.943	0.9943	2	0	0	0			TRUE	tr|G3IFX1|G3IFX1_CRIGR	G3IFX1	G3IFX1_CRIGR	I79_022646	Succinate dehydrogenase [ubiquinone] flavoprotein subunit, mitochondrial
20190323_L1_Ag6_Zhu00015_SA_CHOKO_FT_imac_SAX_m2000_01_re.07739.07739.3	D:\GlycoData\Hech-EThcD\EThcD-4000\MSFragger\cho\interact.pep.xml	FNSSSSSLEEK	FN[1572]SSSSSLEEK	11	3	1810.23	2672	2671.99	891.674	891.672	2671.99	891.67	1458.45	6.88652e-07	31.148	13.86	0.9997	2	0	0	0	2N(1458.4420)		TRUE	tr|G3HEY8|G3HEY8_CRIGR	G3HEY8	G3HEY8_CRIGR	I79_009136	Nucleotide exchange factor SIL1
20190323_L1_Ag6_Zhu00015_SA_CHOKO_FT_imac_SAX_m2000_01_re.07745.07745.2	D:\GlycoData\Hech-EThcD\EThcD-4000\MSFragger\cho\interact.pep.xml	IADGYEQAAR		10	2	1811.42	1092.52	1092.52	547.268	547.267	1092.52	547.267	0.0012	3.40203e-05	24.787	9.809	0.999	2	0	0	0			TRUE	tr|G3H7K5|G3H7K5_CRIGR	G3H7K5	G3H7K5_CRIGR	I79_006338	T-complex protein 1 subunit epsilon
20190323_L1_Ag6_Zhu00015_SA_CHOKO_FT_imac_SAX_m2000_01_re.07747.07747.2	D:\GlycoData\Hech-EThcD\EThcD-4000\MSFragger\cho\interact.pep.xml	IADGYEQAAR		10	2	1811.63	1092.52	1092.52	547.268	547.267	1092.52	547.267	0.0012	7.40406e-08	47.6	13.499	1	2	0	0	0			TRUE	tr|G3H7K5|G3H7K5_CRIGR	G3H7K5	G3H7K5_CRIGR	I79_006338	T-complex protein 1 subunit epsilon
20190323_L1_Ag6_Zhu00015_SA_CHOKO_FT_imac_SAX_m2000_01_re.07749.07749.2	D:\GlycoData\Hech-EThcD\EThcD-4000\MSFragger\cho\interact.pep.xml	IETNENNLESAK		12	2	1812.4	1360.65	1360.65	681.332	681.331	1360.65	681.331	0.0017	9.44124e-05	30.439	12.88	0.9968	2	0	0	0			TRUE	tr|G3I220|G3I220_CRIGR	G3I220	G3I220_CRIGR	I79_017443	Cytoskeleton-associated protein 4
20190323_L1_Ag6_Zhu00015_SA_CHOKO_FT_imac_SAX_m2000_01_re.07751.07751.2	D:\GlycoData\Hech-EThcD\EThcD-4000\MSFragger\cho\interact.pep.xml	IETNENNLESAK		12	2	1812.61	1360.65	1360.65	681.332	681.331	1360.65	681.331	0.0017	2.09517e-08	51.974	23.315	1	2	0	0	0			TRUE	tr|G3I220|G3I220_CRIGR	G3I220	G3I220_CRIGR	I79_017443	Cytoskeleton-associated protein 4
20190323_L1_Ag6_Zhu00015_SA_CHOKO_FT_imac_SAX_m2000_01_re.07755.07755.2	D:\GlycoData\Hech-EThcD\EThcD-4000\MSFragger\cho\interact.pep.xml	AETPGPQIK		9	2	1813.5	939.505	939.503	470.76	470.759	939.503	470.759	0.0016	0.00149391	16.925	12.767	0.9717	2	0	0	0			TRUE	tr|A0A061IEW1|A0A061IEW1_CRIGR	A0A061IEW1	A0A061IEW1_CRIGR	H671_2g6173	Nuclear migration protein nudC-like protein	I79_013747, I79_016187	tr|G3HSB7|G3HSB7_CRIGR, tr|G3HYP6|G3HYP6_CRIGR
20190323_L1_Ag6_Zhu00015_SA_CHOKO_FT_imac_SAX_m2000_01_re.07758.07758.2	D:\GlycoData\Hech-EThcD\EThcD-4000\MSFragger\cho\interact.pep.xml	QLANYVHSK		9	2	1814.01	1058.55	1058.55	530.284	530.283	1058.55	530.283	0.0023	3.89772e-05	27.599	15.289	0.999	2	0	0	0			TRUE	sp|P06280|AGAL_HUMAN	P06280	AGAL_HUMAN	GLA	Alpha-galactosidase A
20190323_L1_Ag6_Zhu00015_SA_CHOKO_FT_imac_SAX_m2000_01_re.07782.07782.2	D:\GlycoData\Hech-EThcD\EThcD-4000\MSFragger\cho\interact.pep.xml	HIDCAQVYQNEK	HIDCAQVYQNEK	12	2	1818.94	1503.68	1503.68	752.848	752.846	1503.68	752.846	-0.0001	1.83e-12	50.977	11.087	1	2	0	0	0	4C(57.0215)		TRUE	tr|G3HH30|G3HH30_CRIGR	G3HH30	G3HH30_CRIGR	I79_009926	Aldose reductase
20190323_L1_Ag6_Zhu00015_SA_CHOKO_FT_imac_SAX_m2000_01_re.07784.07784.2	D:\GlycoData\Hech-EThcD\EThcD-4000\MSFragger\cho\interact.pep.xml	HIDCAQVYQNEK	HIDCAQVYQNEK	12	2	1819.37	1503.68	1503.68	752.848	752.846	1503.68	752.846	-0.0001	1.65577e-08	42.624	11.104	1	2	0	0	0	4C(57.0215)		TRUE	tr|G3HH30|G3HH30_CRIGR	G3HH30	G3HH30_CRIGR	I79_009926	Aldose reductase
20190323_L1_Ag6_Zhu00015_SA_CHOKO_FT_imac_SAX_m2000_01_re.07785.07785.2	D:\GlycoData\Hech-EThcD\EThcD-4000\MSFragger\cho\interact.pep.xml	MGVVECAK	MGVVECAK	8	2	1819.74	892.418	892.415	447.216	447.215	892.415	447.215	0.0014	0.000254242	14.978	6.227	0.9918	2	0	0	0	6C(57.0215)		TRUE	tr|G3HRK0|G3HRK0_CRIGR	G3HRK0	G3HRK0_CRIGR	I79_013505	Proliferation-associated protein 2G4
20190323_L1_Ag6_Zhu00015_SA_CHOKO_FT_imac_SAX_m2000_01_re.07801.07801.2	D:\GlycoData\Hech-EThcD\EThcD-4000\MSFragger\cho\interact.pep.xml	EQWNEVHK		8	2	1822.82	1068.5	1068.5	535.258	535.256	1068.5	535.257	0.0006	0.000160156	24.216	9.481	0.9943	2	0	0	0			TRUE	tr|G3I255|G3I255_CRIGR	G3I255	G3I255_CRIGR	I79_017480	L-lactate dehydrogenase		tr|Q06BU8|Q06BU8_CRIGR
20190323_L1_Ag6_Zhu00015_SA_CHOKO_FT_imac_SAX_m2000_01_re.07804.07804.3	D:\GlycoData\Hech-EThcD\EThcD-4000\MSFragger\cho\interact.pep.xml	CHEGNGTFECGACR	CHEGN[1979]GTFECGACR	14	3	1823.33	3518.26	3518.25	1173.76	1173.76	3518.24	1173.75	1864.64	0.0270396	11.772	0	0.9618	2	0	0	0	10C(57.0215), 13C(57.0215), 1C(57.0215), 5N(1864.6341)	Hex(9)HexNAc(2)(1864.634157)	TRUE	tr|G3HZ55|G3HZ55_CRIGR	G3HZ55	G3HZ55_CRIGR	I79_016350	Integrin beta
20190323_L1_Ag6_Zhu00015_SA_CHOKO_FT_imac_SAX_m2000_01_re.07806.07806.3	D:\GlycoData\Hech-EThcD\EThcD-4000\MSFragger\cho\interact.pep.xml	CHEGNGTFECGACR	CHEGN[1979]GTFECGACR	14	3	1823.63	3518.26	3518.25	1173.76	1173.76	3518.24	1173.75	1864.64	1.72683e-05	25.551	0	0.9991	2	0	0	0	10C(57.0215), 13C(57.0215), 1C(57.0215), 5N(1864.6341)	Hex(9)HexNAc(2)(1864.634157)	TRUE	tr|G3HZ55|G3HZ55_CRIGR	G3HZ55	G3HZ55_CRIGR	I79_016350	Integrin beta
20190323_L1_Ag6_Zhu00015_SA_CHOKO_FT_imac_SAX_m2000_01_re.07812.07812.2	D:\GlycoData\Hech-EThcD\EThcD-4000\MSFragger\cho\interact.pep.xml	NIIHGSDSVQSAEK		14	2	1825.14	1483.73	1483.73	742.873	742.871	1483.73	742.871	0.0011	1.229e-11	53.249	11.841	1	2	0	0	0			TRUE	tr|G3HBD3|G3HBD3_CRIGR	G3HBD3	G3HBD3_CRIGR	H671_7g18194	Nucleoside diphosphate kinase
20190323_L1_Ag6_Zhu00015_SA_CHOKO_FT_imac_SAX_m2000_01_re.07813.07813.2	D:\GlycoData\Hech-EThcD\EThcD-4000\MSFragger\cho\interact.pep.xml	VAPAPAVVK		9	2	1825.25	850.53	850.529	426.272	426.272	850.528	426.271	0.0019	0.000194984	23.34	13.541	0.9933	2	0	0	0			FALSE	tr|G3HTQ7|G3HTQ7_CRIGR	G3HTQ7	G3HTQ7_CRIGR	I79_014285	60S ribosomal protein L7a	I79_012015, I79_020677	tr|G3HMP4|G3HMP4_CRIGR, tr|G3IAQ1|G3IAQ1_CRIGR
20190323_L1_Ag6_Zhu00015_SA_CHOKO_FT_imac_SAX_m2000_01_re.07814.07814.2	D:\GlycoData\Hech-EThcD\EThcD-4000\MSFragger\cho\interact.pep.xml	NIIHGSDSVQSAEK		14	2	1825.35	1483.73	1483.73	742.873	742.871	1483.73	742.871	0.0011	0	86.249	22.112	1	2	0	0	0			TRUE	tr|G3HBD3|G3HBD3_CRIGR	G3HBD3	G3HBD3_CRIGR	H671_7g18194	Nucleoside diphosphate kinase
20190323_L1_Ag6_Zhu00015_SA_CHOKO_FT_imac_SAX_m2000_01_re.07820.07820.3	D:\GlycoData\Hech-EThcD\EThcD-4000\MSFragger\cho\interact.pep.xml	NIIHGSDSVQSAEK		14	3	1826.49	1483.73	1483.73	495.584	495.583	1483.73	495.583	0.0019	1.3868e-08	46.569	12.761	0.9974	2	0	0	0			TRUE	tr|G3HBD3|G3HBD3_CRIGR	G3HBD3	G3HBD3_CRIGR	H671_7g18194	Nucleoside diphosphate kinase
20190323_L1_Ag6_Zhu00015_SA_CHOKO_FT_imac_SAX_m2000_01_re.07838.07838.3	D:\GlycoData\Hech-EThcD\EThcD-4000\MSFragger\cho\interact.pep.xml	KENSSEICSNNGECVCGQCVCR	KEN[1979]SSEICSNNGECVCGQCVCR	22	3	1830.31	4510.69	4510.69	1504.57	1504.57	4510.67	1504.56	1864.66	3.58096e-06	31.284	9.543	0.9998	2	0	0	0	14C(57.0215), 16C(57.0215), 19C(57.0215), 21C(57.0215), 3N(1864.6341), 8C(57.0215)		TRUE	tr|G3HZ55|G3HZ55_CRIGR	G3HZ55	G3HZ55_CRIGR	I79_016350	Integrin beta
20190323_L1_Ag6_Zhu00015_SA_CHOKO_FT_imac_SAX_m2000_01_re.07842.07842.2	D:\GlycoData\Hech-EThcD\EThcD-4000\MSFragger\cho\interact.pep.xml	MGANSLER		8	2	1831.16	876.415	876.412	439.215	439.213	876.412	439.214	0.0009	0.000193706	17.873	9.734	0.9933	2	0	0	0			TRUE	tr|A0A061I1E0|A0A061I1E0_CRIGR	A0A061I1E0	A0A061I1E0_CRIGR	H671_5g13702	Myelin expression factor 2	I79_018809	tr|A0A061I3R4|A0A061I3R4_CRIGR, tr|G3I5Q4|G3I5Q4_CRIGR
20190323_L1_Ag6_Zhu00015_SA_CHOKO_FT_imac_SAX_m2000_01_re.07843.07843.2	D:\GlycoData\Hech-EThcD\EThcD-4000\MSFragger\cho\interact.pep.xml	SPPGQVTEAVK		11	2	1831.26	1111.59	1111.59	556.803	556.801	1111.59	556.801	0.0016	2.95886e-09	38.658	11.427	1	2	0	0	0			TRUE	tr|G3HH30|G3HH30_CRIGR	G3HH30	G3HH30_CRIGR	I79_009926	Aldose reductase
20190323_L1_Ag6_Zhu00015_SA_CHOKO_FT_imac_SAX_m2000_01_re.07846.07846.2	D:\GlycoData\Hech-EThcD\EThcD-4000\MSFragger\cho\interact.pep.xml	ADTQTYQPYNK		11	2	1831.6	1327.61	1327.61	664.812	664.81	1327.6	664.809	0.0023	3.32277e-05	26.414	10.746	0.9989	2	0	0	0			TRUE	tr|A0A061I081|A0A061I081_CRIGR	A0A061I081	A0A061I081_CRIGR	H671_7g18823	Putative enhancer of rudimentary like protein	I79_004052	tr|G3H1P3|G3H1P3_CRIGR
20190323_L1_Ag6_Zhu00015_SA_CHOKO_FT_imac_SAX_m2000_01_re.07848.07848.2	D:\GlycoData\Hech-EThcD\EThcD-4000\MSFragger\cho\interact.pep.xml	VIVTEGCQPSR	VIVTEGCQPSR	11	2	1832.02	1244.62	1244.62	623.318	623.316	1244.62	623.316	0.0007	9.69952e-05	24.553	6.464	0.9967	2	0	0	0	7C(57.0215)		TRUE	tr|G3HFM4|G3HFM4_CRIGR	G3HFM4	G3HFM4_CRIGR	I79_009386	Filamin-B	H671_1g3079	tr|A0A061IP39|A0A061IP39_CRIGR
20190323_L1_Ag6_Zhu00015_SA_CHOKO_FT_imac_SAX_m2000_01_re.07855.07855.3	D:\GlycoData\Hech-EThcD\EThcD-4000\MSFragger\cho\interact.pep.xml	FGTCSQLCNNTK	FGTCSQLCN[2191]NTK	12	3	1833.36	3505.39	3505.38	1169.47	1169.47	3505.36	1169.46	2076.76	0.0109585	16.341	0	0.9703	2	0	0	0	4C(57.0215), 8C(57.0215), 9N(2076.7502)		TRUE	tr|A0A061IMQ7|A0A061IMQ7_CRIGR	A0A061IMQ7	A0A061IMQ7_CRIGR	H671_1g1571	Prolow-density lipoprotein receptor-related protein 1	I79_015182	tr|G3HW34|G3HW34_CRIGR
20190323_L1_Ag6_Zhu00015_SA_CHOKO_FT_imac_SAX_m2000_01_re.07856.07856.2	D:\GlycoData\Hech-EThcD\EThcD-4000\MSFragger\cho\interact.pep.xml	DDQGNVLTSK		10	2	1833.57	1075.52	1075.51	538.766	538.764	1075.51	538.764	0.0008	2.75038e-05	33.191	12.589	0.9988	2	0	0	0			TRUE	tr|G3IE21|G3IE21_CRIGR	G3IE21	G3IE21_CRIGR	I79_021963	Aldose reductase-related protein 2
20190323_L1_Ag6_Zhu00015_SA_CHOKO_FT_imac_SAX_m2000_01_re.07857.07857.2	D:\GlycoData\Hech-EThcD\EThcD-4000\MSFragger\cho\interact.pep.xml	GTQGATAGASSELDASK		17	2	1833.66	1549.73	1549.72	775.87	775.868	1549.72	775.868	-0.0002	1.09721e-09	35.126	9.315	1	2	0	0	0			TRUE	tr|A0A061IP05|A0A061IP05_CRIGR	A0A061IP05	A0A061IP05_CRIGR	H671_1g1062	Signal recognition particle protein	I79_022536	tr|A0A061IQH6|A0A061IQH6_CRIGR, tr|A0A061IR05|A0A061IR05_CRIGR, tr|G3IFL3|G3IFL3_CRIGR
20190323_L1_Ag6_Zhu00015_SA_CHOKO_FT_imac_SAX_m2000_01_re.07858.07858.2	D:\GlycoData\Hech-EThcD\EThcD-4000\MSFragger\cho\interact.pep.xml	SVDEALR		7	2	1833.76	788.404	788.403	395.209	395.209	788.403	395.209	0.0011	0.00321767	14.885	14.58	0.9756	2	0	0	0			TRUE	tr|A0A061I7R6|A0A061I7R6_CRIGR	A0A061I7R6	A0A061I7R6_CRIGR	H671_3g9966	Peroxiredoxin-2	H671_7g18527, I79_008337, I79_012561	tr|A0A061HXN2|A0A061HXN2_CRIGR, tr|A0A061I033|A0A061I033_CRIGR, tr|A0A061I0S1|A0A061I0S1_CRIGR, tr|G3HCW9|G3HCW9_CRIGR, tr|G3HP57|G3HP57_CRIGR
20190323_L1_Ag6_Zhu00015_SA_CHOKO_FT_imac_SAX_m2000_01_re.07859.07859.2	D:\GlycoData\Hech-EThcD\EThcD-4000\MSFragger\cho\interact.pep.xml	GTQGATAGASSELDASK		17	2	1833.88	1549.73	1549.72	775.87	775.868	1549.72	775.868	-0.0002	7.5112e-10	36.802	10.325	1	2	0	0	0			TRUE	tr|A0A061IP05|A0A061IP05_CRIGR	A0A061IP05	A0A061IP05_CRIGR	H671_1g1062	Signal recognition particle protein	I79_022536	tr|A0A061IQH6|A0A061IQH6_CRIGR, tr|A0A061IR05|A0A061IR05_CRIGR, tr|G3IFL3|G3IFL3_CRIGR
20190323_L1_Ag6_Zhu00015_SA_CHOKO_FT_imac_SAX_m2000_01_re.07870.07870.3	D:\GlycoData\Hech-EThcD\EThcD-4000\MSFragger\cho\interact.pep.xml	FGTCSQLCNNTK	FGTCSQLCN[2174]NTK	12	3	1836.14	3488.36	3488.35	1163.79	1163.79	3488.35	1163.79	2059.74	2.91793e-06	38.027	11.567	0.9999	2	0	0	0	4C(57.0215), 8C(57.0215), 9N(2059.7349)		TRUE	tr|A0A061IMQ7|A0A061IMQ7_CRIGR	A0A061IMQ7	A0A061IMQ7_CRIGR	H671_1g1571	Prolow-density lipoprotein receptor-related protein 1	I79_015182	tr|G3HW34|G3HW34_CRIGR
20190323_L1_Ag6_Zhu00015_SA_CHOKO_FT_imac_SAX_m2000_01_re.07872.07872.3	D:\GlycoData\Hech-EThcD\EThcD-4000\MSFragger\cho\interact.pep.xml	FGTCSQLCNNTK	FGTCSQLCN[2174]NTK	12	3	1836.44	3488.36	3488.35	1163.79	1163.79	3488.35	1163.79	2059.74	4.38888e-05	30.014	13.731	0.9994	2	0	0	0	4C(57.0215), 8C(57.0215), 9N(2059.7349)		TRUE	tr|A0A061IMQ7|A0A061IMQ7_CRIGR	A0A061IMQ7	A0A061IMQ7_CRIGR	H671_1g1571	Prolow-density lipoprotein receptor-related protein 1	I79_015182	tr|G3HW34|G3HW34_CRIGR
20190323_L1_Ag6_Zhu00015_SA_CHOKO_FT_imac_SAX_m2000_01_re.07874.07874.2	D:\GlycoData\Hech-EThcD\EThcD-4000\MSFragger\cho\interact.pep.xml	PALESGDGEQVSEQK		15	2	1836.94	1572.73	1572.73	787.372	787.373	1572.73	787.371	0.0063	6.5e-13	53.93	16.101	1	2	0	0	0			TRUE	tr|G3GUP7|G3GUP7_CRIGR	G3GUP7	G3GUP7_CRIGR	I79_001414	Ubiquitinyl hydrolase 1
20190323_L1_Ag6_Zhu00015_SA_CHOKO_FT_imac_SAX_m2000_01_re.07875.07875.2	D:\GlycoData\Hech-EThcD\EThcD-4000\MSFragger\cho\interact.pep.xml	NVLCSACSGQGGK	NVLCSACSGQGGK	13	2	1837.04	1336.59	1336.59	669.302	669.3	1336.59	669.3	0.0006	1.54971e-06	32.739	8.674	1	2	0	0	0	4C(57.0215), 7C(57.0215)		TRUE	tr|A0A061IAJ4|A0A061IAJ4_CRIGR	A0A061IAJ4	A0A061IAJ4_CRIGR	H671_3g10404	Putative dnaJ subfamily A member 2-like protein (Fragment)
20190323_L1_Ag6_Zhu00015_SA_CHOKO_FT_imac_SAX_m2000_01_re.07876.07876.2	D:\GlycoData\Hech-EThcD\EThcD-4000\MSFragger\cho\interact.pep.xml	PALESGDGEQVSEQK		15	2	1837.16	1572.73	1572.73	787.372	787.373	1572.73	787.371	0.0063	1.4363e-10	53.871	13.684	1	2	0	0	0			TRUE	tr|G3GUP7|G3GUP7_CRIGR	G3GUP7	G3GUP7_CRIGR	I79_001414	Ubiquitinyl hydrolase 1
20190323_L1_Ag6_Zhu00015_SA_CHOKO_FT_imac_SAX_m2000_01_re.07877.07877.2	D:\GlycoData\Hech-EThcD\EThcD-4000\MSFragger\cho\interact.pep.xml	NVLCSACSGQGGK	NVLCSACSGQGGK	13	2	1837.54	1336.59	1336.59	669.302	669.3	1336.59	669.3	0.0006	5.52714e-09	42.53	12.123	1	2	0	0	0	4C(57.0215), 7C(57.0215)		TRUE	tr|A0A061IAJ4|A0A061IAJ4_CRIGR	A0A061IAJ4	A0A061IAJ4_CRIGR	H671_3g10404	Putative dnaJ subfamily A member 2-like protein (Fragment)
20190323_L1_Ag6_Zhu00015_SA_CHOKO_FT_imac_SAX_m2000_01_re.07879.07879.2	D:\GlycoData\Hech-EThcD\EThcD-4000\MSFragger\cho\interact.pep.xml	TPGPGAQSALR		11	2	1838.02	1053.56	1053.56	527.786	527.786	1053.56	527.786	0.0013	1.20328e-07	37.042	12.059	1	2	0	0	0			TRUE	tr|G3HS40|G3HS40_CRIGR	G3HS40	G3HS40_CRIGR	I79_013666	H-2 class II histocompatibility antigen gamma chain
20190323_L1_Ag6_Zhu00015_SA_CHOKO_FT_imac_SAX_m2000_01_re.07881.07881.2	D:\GlycoData\Hech-EThcD\EThcD-4000\MSFragger\cho\interact.pep.xml	TPGPGAQSALR		11	2	1838.5	1053.56	1053.56	527.786	527.786	1053.56	527.786	0.0013	3.806e-10	42.672	13.599	1	2	0	0	0			TRUE	tr|G3HS40|G3HS40_CRIGR	G3HS40	G3HS40_CRIGR	I79_013666	H-2 class II histocompatibility antigen gamma chain
20190323_L1_Ag6_Zhu00015_SA_CHOKO_FT_imac_SAX_m2000_01_re.07886.07886.2	D:\GlycoData\Hech-EThcD\EThcD-4000\MSFragger\cho\interact.pep.xml	VDCTANSDVCSAQGVR	VDCTANSDVCSAQGVR	16	2	1839.56	1737.75	1737.74	869.881	869.877	1737.74	869.878	-0.0001	4.093e-11	51.052	12.887	1	2	0	0	0	10C(57.0215), 3C(57.0215)		TRUE	tr|G3HD97|G3HD97_CRIGR	G3HD97	G3HD97_CRIGR	I79_008476	Thioredoxin domain-containing protein 5
20190323_L1_Ag6_Zhu00015_SA_CHOKO_FT_imac_SAX_m2000_01_re.07888.07888.2	D:\GlycoData\Hech-EThcD\EThcD-4000\MSFragger\cho\interact.pep.xml	VDCTANSDVCSAQGVR	VDCTANSDVCSAQGVR	16	2	1839.87	1737.75	1737.74	869.881	869.877	1737.74	869.878	-0.0001	0	71.412	7.581	1	2	0	0	0	10C(57.0215), 3C(57.0215)		TRUE	tr|G3HD97|G3HD97_CRIGR	G3HD97	G3HD97_CRIGR	I79_008476	Thioredoxin domain-containing protein 5
20190323_L1_Ag6_Zhu00015_SA_CHOKO_FT_imac_SAX_m2000_01_re.07890.07890.2	D:\GlycoData\Hech-EThcD\EThcD-4000\MSFragger\cho\interact.pep.xml	VTDALNATR		9	2	1840.34	959.505	959.503	480.76	480.759	959.504	480.759	0.0006	0.00211956	22.634	11.412	0.9675	2	0	0	0			TRUE	tr|A0A061IE32|A0A061IE32_CRIGR	A0A061IE32	A0A061IE32_CRIGR	H671_2g6481	Heat shock protein	I79_011398	tr|G3HL13|G3HL13_CRIGR
20190323_L1_Ag6_Zhu00015_SA_CHOKO_FT_imac_SAX_m2000_01_re.07907.07907.2	D:\GlycoData\Hech-EThcD\EThcD-4000\MSFragger\cho\interact.pep.xml	LECVEPNCR	LECVEPNCR	9	2	1843.45	1175.51	1175.51	588.762	588.761	1175.51	588.76	0.0023	0.000234153	25.022	9.616	0.9923	2	0	0	0	3C(57.0215), 8C(57.0215)		TRUE	tr|A0A061HYC0|A0A061HYC0_CRIGR	A0A061HYC0	A0A061HYC0_CRIGR	H671_xg20017	60S ribosomal protein L36a-like protein	I79_009931, I79_011589, I79_012161, I79_016771	tr|G3HH35|G3HH35_CRIGR, tr|G3HLJ9|G3HLJ9_CRIGR, tr|G3HN30|G3HN30_CRIGR, tr|G3I094|G3I094_CRIGR
20190323_L1_Ag6_Zhu00015_SA_CHOKO_FT_imac_SAX_m2000_01_re.07917.07917.2	D:\GlycoData\Hech-EThcD\EThcD-4000\MSFragger\cho\interact.pep.xml	MDSTEPPYSQK		11	2	1845.34	1281.56	1281.55	641.786	641.785	1281.55	641.785	0.0009	0.000241546	21.968	5.02	0.9921	2	0	0	0			FALSE	tr|G3HH39|G3HH39_CRIGR	G3HH39	G3HH39_CRIGR	I79_009935	Elongation factor 1-alpha 1	I79_015487	tr|G3HWX4|G3HWX4_CRIGR, tr|Q540F6|Q540F6_CRIGR
20190323_L1_Ag6_Zhu00015_SA_CHOKO_FT_imac_SAX_m2000_01_re.07919.07919.2	D:\GlycoData\Hech-EThcD\EThcD-4000\MSFragger\cho\interact.pep.xml	MDSTEPPYSQK		11	2	1845.54	1281.56	1281.55	641.786	641.785	1281.55	641.785	0.0009	6.88257e-07	36.149	11.137	1	2	0	0	0			FALSE	tr|G3HH39|G3HH39_CRIGR	G3HH39	G3HH39_CRIGR	I79_009935	Elongation factor 1-alpha 1	I79_015487	tr|G3HWX4|G3HWX4_CRIGR, tr|Q540F6|Q540F6_CRIGR
20190323_L1_Ag6_Zhu00015_SA_CHOKO_FT_imac_SAX_m2000_01_re.07924.07924.3	D:\GlycoData\Hech-EThcD\EThcD-4000\MSFragger\cho\interact.pep.xml	KENSSEICSNNGECVCGQCVCR	KEN[1493]SSEICSNNGECVCGQCVCR	22	3	1846.59	4024.54	4024.53	1342.52	1342.52	4024.51	1342.51	1378.5	4.288e-10	45.971	8.135	1	2	0	0	0	14C(57.0215), 16C(57.0215), 19C(57.0215), 21C(57.0215), 3N(1378.4757), 8C(57.0215)		TRUE	tr|G3HZ55|G3HZ55_CRIGR	G3HZ55	G3HZ55_CRIGR	I79_016350	Integrin beta
20190323_L1_Ag6_Zhu00015_SA_CHOKO_FT_imac_SAX_m2000_01_re.07926.07926.3	D:\GlycoData\Hech-EThcD\EThcD-4000\MSFragger\cho\interact.pep.xml	KENSSEICSNNGECVCGQCVCR	KEN[1493]SSEICSNNGECVCGQCVCR	22	3	1847.04	4024.54	4024.53	1342.52	1342.52	4024.51	1342.51	1378.5	0.0485289	13.756	9.637	0.957	2	0	0	0	14C(57.0215), 16C(57.0215), 19C(57.0215), 21C(57.0215), 3N(1378.4757), 8C(57.0215)		TRUE	tr|G3HZ55|G3HZ55_CRIGR	G3HZ55	G3HZ55_CRIGR	I79_016350	Integrin beta
20190323_L1_Ag6_Zhu00015_SA_CHOKO_FT_imac_SAX_m2000_01_re.07928.07928.2	D:\GlycoData\Hech-EThcD\EThcD-4000\MSFragger\cho\interact.pep.xml	ALEENNNFSK		10	2	1847.46	1164.54	1164.54	583.279	583.278	1164.54	583.278	0.0019	3.31582e-05	24.693	24.693	0.9991	2	0	0	0			TRUE	tr|A0A061IHN3|A0A061IHN3_CRIGR	A0A061IHN3	A0A061IHN3_CRIGR	H671_2g6450	Platelet-activating factor acetylhydrolase 2, cytoplasmic-like protein	H671_2g6690, I79_015032	tr|A0A061IDR8|A0A061IDR8_CRIGR, tr|A0A061IJR9|A0A061IJR9_CRIGR, tr|G3HVP2|G3HVP2_CRIGR
20190323_L1_Ag6_Zhu00015_SA_CHOKO_FT_imac_SAX_m2000_01_re.07931.07931.2	D:\GlycoData\Hech-EThcD\EThcD-4000\MSFragger\cho\interact.pep.xml	ITIGQGSTEK		10	2	1847.99	1032.55	1032.55	517.281	517.28	1032.55	517.28	0.0009	8.66732e-05	21.995	10.324	0.9972	2	0	0	0			TRUE	tr|G3GU10|G3GU10_CRIGR	G3GU10	G3GU10_CRIGR	I79_001156	Monofunctional C1-tetrahydrofolate synthase, mitochondrial
20190323_L1_Ag6_Zhu00015_SA_CHOKO_FT_imac_SAX_m2000_01_re.07938.07938.2	D:\GlycoData\Hech-EThcD\EThcD-4000\MSFragger\cho\interact.pep.xml	HEQNIDCGGGYVK	HEQNIDCGGGYVK	13	2	1849.32	1475.65	1475.65	738.833	738.831	1475.65	738.83	0.0012	6.69e-12	57.199	17.746	1	2	0	0	0	7C(57.0215)		TRUE	tr|G3HCX8|G3HCX8_CRIGR	G3HCX8	G3HCX8_CRIGR	H671_3g9525	Calreticulin
20190323_L1_Ag6_Zhu00015_SA_CHOKO_FT_imac_SAX_m2000_01_re.07940.07940.2	D:\GlycoData\Hech-EThcD\EThcD-4000\MSFragger\cho\interact.pep.xml	HEQNIDCGGGYVK	HEQNIDCGGGYVK	13	2	1849.61	1475.65	1475.65	738.833	738.831	1475.65	738.83	0.0012	1e-14	68.335	11.26	1	2	0	0	0	7C(57.0215)		TRUE	tr|G3HCX8|G3HCX8_CRIGR	G3HCX8	G3HCX8_CRIGR	H671_3g9525	Calreticulin
20190323_L1_Ag6_Zhu00015_SA_CHOKO_FT_imac_SAX_m2000_01_re.07943.07943.3	D:\GlycoData\Hech-EThcD\EThcD-4000\MSFragger\cho\interact.pep.xml	HEQNIDCGGGYVK	HEQNIDCGGGYVK	13	3	1850.39	1475.65	1475.65	492.891	492.89	1475.65	492.889	0.0018	6.5539e-08	38.234	8.28	0.9803	2	0	0	0	7C(57.0215)		TRUE	tr|G3HCX8|G3HCX8_CRIGR	G3HCX8	G3HCX8_CRIGR	H671_3g9525	Calreticulin
20190323_L1_Ag6_Zhu00015_SA_CHOKO_FT_imac_SAX_m2000_01_re.07960.07960.2	D:\GlycoData\Hech-EThcD\EThcD-4000\MSFragger\cho\interact.pep.xml	VDNSSLTGESEPQTR		15	2	1853.58	1618.75	1618.74	810.382	810.38	1618.74	810.379	0.0025	1.9242e-07	36.363	8.606	1	2	0	0	0			FALSE	tr|A0A061IKK9|A0A061IKK9_CRIGR	A0A061IKK9	A0A061IKK9_CRIGR	H671_1g1941	Sodium/potassium-transporting ATPase subunit alpha	H671_21064, H671_21334, I79_006481, I79_006860, I79_012804, I79_016917	tr|A0A061HVE0|A0A061HVE0_CRIGR, tr|A0A061HW93|A0A061HW93_CRIGR, tr|A0A061ILJ8|A0A061ILJ8_CRIGR, tr|G3H7Y5|G3H7Y5_CRIGR, tr|G3H8Z9|G3H8Z9_CRIGR, tr|G3HPT4|G3HPT4_CRIGR, tr|G3I0M9|G3I0M9_CRIGR
20190323_L1_Ag6_Zhu00015_SA_CHOKO_FT_imac_SAX_m2000_01_re.07962.07962.2	D:\GlycoData\Hech-EThcD\EThcD-4000\MSFragger\cho\interact.pep.xml	VDNSSLTGESEPQTR		15	2	1853.8	1618.75	1618.74	810.382	810.38	1618.74	810.379	0.0025	1.22744e-08	42.144	10.746	1	2	0	0	0			FALSE	tr|A0A061IKK9|A0A061IKK9_CRIGR	A0A061IKK9	A0A061IKK9_CRIGR	H671_1g1941	Sodium/potassium-transporting ATPase subunit alpha	H671_21064, H671_21334, I79_006481, I79_006860, I79_012804, I79_016917	tr|A0A061HVE0|A0A061HVE0_CRIGR, tr|A0A061HW93|A0A061HW93_CRIGR, tr|A0A061ILJ8|A0A061ILJ8_CRIGR, tr|G3H7Y5|G3H7Y5_CRIGR, tr|G3H8Z9|G3H8Z9_CRIGR, tr|G3HPT4|G3HPT4_CRIGR, tr|G3I0M9|G3I0M9_CRIGR
20190323_L1_Ag6_Zhu00015_SA_CHOKO_FT_imac_SAX_m2000_01_re.07965.07965.2	D:\GlycoData\Hech-EThcD\EThcD-4000\MSFragger\cho\interact.pep.xml	HLTGEFEK		8	2	1854.6	959.474	959.472	480.744	480.743	959.471	480.743	0.0016	0.00200936	29.797	14.906	0.9629	2	0	0	0			FALSE	tr|G3IHE5|G3IHE5_CRIGR	G3IHE5	G3IHE5_CRIGR	H671_2g5922	GTP-binding nuclear protein Ran	I79_012596	tr|G3HP89|G3HP89_CRIGR
20190323_L1_Ag6_Zhu00015_SA_CHOKO_FT_imac_SAX_m2000_01_re.07968.07968.2	D:\GlycoData\Hech-EThcD\EThcD-4000\MSFragger\cho\interact.pep.xml	VQPNEAVYTK		10	2	1855.17	1147.59	1147.59	574.803	574.801	1147.59	574.801	0.0016	3.6546e-05	18.796	7.41	0.999	2	0	0	0			FALSE	tr|A0A061HU29|A0A061HU29_CRIGR	A0A061HU29	A0A061HU29_CRIGR	H671_xg20764	Glucose-6-phosphate 1-dehydrogenase	G6PDH, I79_021040	tr|A0A061HUL7|A0A061HUL7_CRIGR, tr|G3IBL4|G3IBL4_CRIGR, tr|G4Y369|G4Y369_CRIGR
20190323_L1_Ag6_Zhu00015_SA_CHOKO_FT_imac_SAX_m2000_01_re.07975.07975.3	D:\GlycoData\Hech-EThcD\EThcD-4000\MSFragger\cho\interact.pep.xml	FGTCSQLCNNTK	FGTCSQLCN[2012]NTK	12	3	1856.17	3326.3	3326.3	1109.78	1109.77	3326.29	1109.77	1897.69	7.70461e-06	23.74	13.954	0.9993	2	0	0	0	4C(57.0215), 8C(57.0215), 9N(1897.6821)		TRUE	tr|A0A061IMQ7|A0A061IMQ7_CRIGR	A0A061IMQ7	A0A061IMQ7_CRIGR	H671_1g1571	Prolow-density lipoprotein receptor-related protein 1	I79_015182	tr|G3HW34|G3HW34_CRIGR
20190323_L1_Ag6_Zhu00015_SA_CHOKO_FT_imac_SAX_m2000_01_re.07992.07992.2	D:\GlycoData\Hech-EThcD\EThcD-4000\MSFragger\cho\interact.pep.xml	ADLSGMSGSR		10	2	1859.95	979.441	979.438	490.728	490.726	979.439	490.727	0.0002	3.89112e-05	24.55	9.687	0.999	2	0	0	0			TRUE	tr|G3GWX6|G3GWX6_CRIGR	G3GWX6	G3GWX6_CRIGR	I79_002261	Leukocyte elastase inhibitor A
20190323_L1_Ag6_Zhu00015_SA_CHOKO_FT_imac_SAX_m2000_01_re.07997.07997.2	D:\GlycoData\Hech-EThcD\EThcD-4000\MSFragger\cho\interact.pep.xml	TGGSEIVVTNK		11	2	1860.91	1103.58	1103.58	552.8	552.798	1103.58	552.798	0.0011	1.06187e-06	37.482	16.935	1	2	0	0	0			TRUE	tr|G3GRK8|G3GRK8_CRIGR	G3GRK8	G3GRK8_CRIGR	I79_000157	E3 ubiquitin-protein ligase NEDD4
20190323_L1_Ag6_Zhu00015_SA_CHOKO_FT_imac_SAX_m2000_01_re.07999.07999.2	D:\GlycoData\Hech-EThcD\EThcD-4000\MSFragger\cho\interact.pep.xml	NATDAAWR	N[1572]ATDAAWR	8	2	1861.11	2361.87	2361.87	1181.94	1181.94	2361.86	1181.94	1458.45	0.000132282	18.014	17.964	0.9969	2	0	0	0	1N(1458.4420)	Hex(6)HexNAc(2)Phos(1)(1458.442017)	TRUE	tr|G3HGM6|G3HGM6_CRIGR	G3HGM6	G3HGM6_CRIGR	I79_009764	N(4)-(Beta-N-acetylglucosaminyl)-L-asparaginase
20190323_L1_Ag6_Zhu00015_SA_CHOKO_FT_imac_SAX_m2000_01_re.08002.08002.2	D:\GlycoData\Hech-EThcD\EThcD-4000\MSFragger\cho\interact.pep.xml	MSQEIGGDVQK		11	2	1861.91	1190.56	1190.56	596.289	596.287	1190.56	596.287	0.0007	1.48873e-06	26.582	7.718	1	2	0	0	0			TRUE	tr|G3HN88|G3HN88_CRIGR	G3HN88	G3HN88_CRIGR	I79_012224	Adenylyl cyclase-associated protein
20190323_L1_Ag6_Zhu00015_SA_CHOKO_FT_imac_SAX_m2000_01_re.08008.08008.2	D:\GlycoData\Hech-EThcD\EThcD-4000\MSFragger\cho\interact.pep.xml	TAVAPIER		8	2	1862.93	855.483	855.482	428.749	428.748	855.481	428.748	0.0011	0.00179219	20.487	9.508	0.9665	2	0	0	0			TRUE	tr|A0A061INB7|A0A061INB7_CRIGR	A0A061INB7	A0A061INB7_CRIGR	H671_1g2681	ADP/ATP translocase 2-like protein	I79_008982, I79_011966	tr|G3HEJ8|G3HEJ8_CRIGR, tr|G3HMK1|G3HMK1_CRIGR
20190323_L1_Ag6_Zhu00015_SA_CHOKO_FT_imac_SAX_m2000_01_re.08011.08011.3	D:\GlycoData\Hech-EThcD\EThcD-4000\MSFragger\cho\interact.pep.xml	WTGHNVTVVQR	WTGHN[1883]VTVVQR	11	3	1863.22	3064.32	3064.31	1022.45	1022.44	3064.31	1022.44	1768.63	0.00796214	21.502	15.288	0.9886	2	0	0	0	5N(1768.6395)	dHex(1)Hex(5)HexNAc(4)(1768.639517)	TRUE	tr|A0A061IMQ7|A0A061IMQ7_CRIGR	A0A061IMQ7	A0A061IMQ7_CRIGR	H671_1g1571	Prolow-density lipoprotein receptor-related protein 1
20190323_L1_Ag6_Zhu00015_SA_CHOKO_FT_imac_SAX_m2000_01_re.08014.08014.3	D:\GlycoData\Hech-EThcD\EThcD-4000\MSFragger\cho\interact.pep.xml	WTGHNVTVVQR	WTGHN[1883]VTVVQR	11	3	1863.98	3064.32	3064.31	1022.45	1022.44	3064.31	1022.44	1768.63	0.000398169	24.952	12.649	0.9989	2	0	0	0	5N(1768.6395)		TRUE	tr|A0A061IMQ7|A0A061IMQ7_CRIGR	A0A061IMQ7	A0A061IMQ7_CRIGR	H671_1g1571	Prolow-density lipoprotein receptor-related protein 1
20190323_L1_Ag6_Zhu00015_SA_CHOKO_FT_imac_SAX_m2000_01_re.08022.08022.3	D:\GlycoData\Hech-EThcD\EThcD-4000\MSFragger\cho\interact.pep.xml	TCNSSLTLR	TCN[1721]SSLTLR	9	3	1865.52	2657.1	2657.09	886.708	886.705	2657.1	886.707	1606.58	0.005831	14.323	10.274	0.9551	2	0	0	0	2C(57.0215), 3N(1606.5867)		TRUE	tr|G3I5B7|G3I5B7_CRIGR	G3I5B7	G3I5B7_CRIGR	I79_018661	Metabotropic glutamate receptor 5 (Fragment)
20190323_L1_Ag6_Zhu00015_SA_CHOKO_FT_imac_SAX_m2000_01_re.08024.08024.3	D:\GlycoData\Hech-EThcD\EThcD-4000\MSFragger\cho\interact.pep.xml	SEQAEPPAAADAQATDQNEAEK		22	3	1866.1	2270	2269.99	757.675	757.672	2269.99	757.672	0.0014	0	64.786	11.103	1	2	0	0	0			TRUE	tr|G3GTH2|G3GTH2_CRIGR	G3GTH2	G3GTH2_CRIGR	I79_000956	Na(+)/H(+) exchange regulatory cofactor NHE-RF
20190323_L1_Ag6_Zhu00015_SA_CHOKO_FT_imac_SAX_m2000_01_re.08025.08025.2	D:\GlycoData\Hech-EThcD\EThcD-4000\MSFragger\cho\interact.pep.xml	SYEPQEDPGVK		11	2	1866.19	1247.57	1247.57	624.793	624.791	1247.57	624.791	0.0011	0.00013788	23.942	8.357	0.9951	2	0	0	0			TRUE	tr|G3I3G8|G3I3G8_CRIGR	G3I3G8	G3I3G8_CRIGR	H671_3g9883	Transaldolase	H671_2g6232, I79_024784	tr|A0A061IH89|A0A061IH89_CRIGR, tr|G3ILL5|G3ILL5_CRIGR
20190323_L1_Ag6_Zhu00015_SA_CHOKO_FT_imac_SAX_m2000_01_re.08026.08026.3	D:\GlycoData\Hech-EThcD\EThcD-4000\MSFragger\cho\interact.pep.xml	SEQAEPPAAADAQATDQNEAEK		22	3	1866.31	2270	2269.99	757.675	757.672	2269.99	757.672	0.0014	0	158.572	18.353	1	2	0	0	0			TRUE	tr|G3GTH2|G3GTH2_CRIGR	G3GTH2	G3GTH2_CRIGR	I79_000956	Na(+)/H(+) exchange regulatory cofactor NHE-RF
20190323_L1_Ag6_Zhu00015_SA_CHOKO_FT_imac_SAX_m2000_01_re.08028.08028.2	D:\GlycoData\Hech-EThcD\EThcD-4000\MSFragger\cho\interact.pep.xml	NVTAIQGPGGK		11	2	1866.72	1040.56	1040.56	521.289	521.288	1040.56	521.288	0.0016	4.47883e-05	28.592	9.486	0.9991	2	0	0	0			TRUE	tr|A0A061I7Z2|A0A061I7Z2_CRIGR	A0A061I7Z2	A0A061I7Z2_CRIGR	H671_4g11827	Isocitrate dehydrogenase [NAD] subunit alpha	I79_003570	tr|A0A061I8W6|A0A061I8W6_CRIGR, tr|G3H0B5|G3H0B5_CRIGR
20190323_L1_Ag6_Zhu00015_SA_CHOKO_FT_imac_SAX_m2000_01_re.08045.08045.2	D:\GlycoData\Hech-EThcD\EThcD-4000\MSFragger\cho\interact.pep.xml	STESLQANVQR		11	2	1869.89	1231.62	1231.62	616.816	616.815	1231.62	616.815	0.0008	0.000169016	33.194	13.655	0.994	2	0	0	0			TRUE	tr|A0A061IE18|A0A061IE18_CRIGR	A0A061IE18	A0A061IE18_CRIGR	H671_2g6490	60S ribosomal protein L13 (Fragment)	H671_3g8716, I79_000212	tr|A0A061IET8|A0A061IET8_CRIGR, tr|G3GRR8|G3GRR8_CRIGR
20190323_L1_Ag6_Zhu00015_SA_CHOKO_FT_imac_SAX_m2000_01_re.08049.08049.3	D:\GlycoData\Hech-EThcD\EThcD-4000\MSFragger\cho\interact.pep.xml	GGPPPPPPPPHSSGPPPPPAR		21	3	1870.44	1989.03	1989.02	664.016	664.015	1989.02	664.015	0.0017	1.264e-10	54.202	8.586	0.9847	2	0	0	0			TRUE	tr|A0A061IJY1|A0A061IJY1_CRIGR	A0A061IJY1	A0A061IJY1_CRIGR	H671_1g2598	Neural Wiskott-Aldrich syndrome protein
20190323_L1_Ag6_Zhu00015_SA_CHOKO_FT_imac_SAX_m2000_01_re.08051.08051.2	D:\GlycoData\Hech-EThcD\EThcD-4000\MSFragger\cho\interact.pep.xml	IANPVEGSSGR		11	2	1870.87	1085.55	1085.54	543.781	543.779	1085.55	543.78	-0.0017	0.000180173	27.383	11	0.9937	2	0	0	0			TRUE	tr|G3HXL1|G3HXL1_CRIGR	G3HXL1	G3HXL1_CRIGR	I79_015737	Poly(RC)-binding protein 1
20190323_L1_Ag6_Zhu00015_SA_CHOKO_FT_imac_SAX_m2000_01_re.08053.08053.2	D:\GlycoData\Hech-EThcD\EThcD-4000\MSFragger\cho\interact.pep.xml	QAASGLVGQENAR		13	2	1871.07	1299.66	1299.65	650.836	650.834	1299.65	650.834	0.0008	5.16348e-07	34.461	10.528	1	2	0	0	0			TRUE	tr|G3HIC5|G3HIC5_CRIGR	G3HIC5	G3HIC5_CRIGR	I79_010385	RuvB-like helicase
20190323_L1_Ag6_Zhu00015_SA_CHOKO_FT_imac_SAX_m2000_01_re.08055.08055.2	D:\GlycoData\Hech-EThcD\EThcD-4000\MSFragger\cho\interact.pep.xml	QAASGLVGQENAR		13	2	1871.55	1299.66	1299.65	650.836	650.834	1299.65	650.834	0.0008	1.62836e-05	27.653	10.27	0.9981	2	0	0	0			TRUE	tr|G3HIC5|G3HIC5_CRIGR	G3HIC5	G3HIC5_CRIGR	I79_010385	RuvB-like helicase
20190323_L1_Ag6_Zhu00015_SA_CHOKO_FT_imac_SAX_m2000_01_re.08078.08078.3	D:\GlycoData\Hech-EThcD\EThcD-4000\MSFragger\cho\interact.pep.xml	PNYTEIR	PN[2141]YTEIR	7	3	1876.07	2918.14	2918.13	973.719	973.718	2918.13	973.718	2026.69	0.0102624	15.455	11.968	0.9589	2	0	0	0	2N(2026.6869)		TRUE	sp|P06280|AGAL_HUMAN	P06280	AGAL_HUMAN	GLA	Alpha-galactosidase A
20190323_L1_Ag6_Zhu00015_SA_CHOKO_FT_imac_SAX_m2000_01_re.08080.08080.3	D:\GlycoData\Hech-EThcD\EThcD-4000\MSFragger\cho\interact.pep.xml	PNYTEIR	PN[2141]YTEIR	7	3	1876.57	2918.14	2918.13	973.719	973.718	2918.13	973.718	2026.69	0.0287306	22.54	15.551	0.9359	2	0	0	0	2N(2026.6869)		TRUE	sp|P06280|AGAL_HUMAN	P06280	AGAL_HUMAN	GLA	Alpha-galactosidase A
20190323_L1_Ag6_Zhu00015_SA_CHOKO_FT_imac_SAX_m2000_01_re.08094.08094.2	D:\GlycoData\Hech-EThcD\EThcD-4000\MSFragger\cho\interact.pep.xml	LGVIEDHSNR		10	2	1879.6	1138.58	1138.57	570.295	570.294	1138.57	570.294	0.0012	2.61e-12	33.386	12.136	1	2	0	0	0			TRUE	tr|G3HQM6|G3HQM6_CRIGR	G3HQM6	G3HQM6_CRIGR	I79_013131	Endoplasmin
20190323_L1_Ag6_Zhu00015_SA_CHOKO_FT_imac_SAX_m2000_01_re.08096.08096.2	D:\GlycoData\Hech-EThcD\EThcD-4000\MSFragger\cho\interact.pep.xml	SGAQASSTPLSPTR		14	2	1879.8	1358.68	1358.68	680.348	680.347	1358.68	680.347	0.0014	1.69311e-06	45.273	15.515	1	2	0	0	0			TRUE	tr|G3HG95|G3HG95_CRIGR	G3HG95	G3HG95_CRIGR	I79_009616	Lamin-A/C
20190323_L1_Ag6_Zhu00015_SA_CHOKO_FT_imac_SAX_m2000_01_re.08098.08098.2	D:\GlycoData\Hech-EThcD\EThcD-4000\MSFragger\cho\interact.pep.xml	SGAQASSTPLSPTR		14	2	1880.29	1358.68	1358.68	680.348	680.347	1358.68	680.347	0.0014	3.6e-13	54.246	10.582	1	2	0	0	0			TRUE	tr|G3HG95|G3HG95_CRIGR	G3HG95	G3HG95_CRIGR	I79_009616	Lamin-A/C
20190323_L1_Ag6_Zhu00015_SA_CHOKO_FT_imac_SAX_m2000_01_re.08104.08104.2	D:\GlycoData\Hech-EThcD\EThcD-4000\MSFragger\cho\interact.pep.xml	PNYTEIR	PN[1979]YTEIR	7	2	1881.57	2756.09	2756.08	1379.05	1379.05	2756.08	1379.05	1864.64	0.00716143	20.08	13.489	0.9702	2	0	0	0	2N(1864.6341)		TRUE	sp|P06280|AGAL_HUMAN	P06280	AGAL_HUMAN	GLA	Alpha-galactosidase A
20190323_L1_Ag6_Zhu00015_SA_CHOKO_FT_imac_SAX_m2000_01_re.08108.08108.3	D:\GlycoData\Hech-EThcD\EThcD-4000\MSFragger\cho\interact.pep.xml	DNATDSVPLR	DN[1883]ATDSVPLR	10	3	1882.58	2855.18	2855.17	952.733	952.731	2855.17	952.731	1768.64	0.0409945	18.357	14.014	0.9763	2	0	0	0	2N(1768.6395)	dHex(1)Hex(5)HexNAc(4)(1768.639517)	TRUE	tr|A0A061IMQ7|A0A061IMQ7_CRIGR	A0A061IMQ7	A0A061IMQ7_CRIGR	H671_1g1571	Prolow-density lipoprotein receptor-related protein 1
20190323_L1_Ag6_Zhu00015_SA_CHOKO_FT_imac_SAX_m2000_01_re.08110.08110.3	D:\GlycoData\Hech-EThcD\EThcD-4000\MSFragger\cho\interact.pep.xml	DNATDSVPLR	DN[1883]ATDSVPLR	10	3	1882.78	2855.18	2855.17	952.733	952.731	2855.17	952.731	1768.64	6.958e-11	35.485	15.002	0.9999	2	0	0	0	2N(1768.6395)	dHex(1)Hex(5)HexNAc(4)(1768.639517)	TRUE	tr|A0A061IMQ7|A0A061IMQ7_CRIGR	A0A061IMQ7	A0A061IMQ7_CRIGR	H671_1g1571	Prolow-density lipoprotein receptor-related protein 1
20190323_L1_Ag6_Zhu00015_SA_CHOKO_FT_imac_SAX_m2000_01_re.08114.08114.2	D:\GlycoData\Hech-EThcD\EThcD-4000\MSFragger\cho\interact.pep.xml	ITESEEVVSR		10	2	1883.59	1147.57	1147.57	574.794	574.794	1147.57	574.793	0.0016	0.000327783	21.849	13.842	0.9905	2	0	0	0			TRUE	tr|G3HG95|G3HG95_CRIGR	G3HG95	G3HG95_CRIGR	I79_009616	Lamin-A/C
20190323_L1_Ag6_Zhu00015_SA_CHOKO_FT_imac_SAX_m2000_01_re.08124.08124.2	D:\GlycoData\Hech-EThcD\EThcD-4000\MSFragger\cho\interact.pep.xml	QTYSTEPNNLK		11	2	1885.31	1293.62	1293.62	647.819	647.818	1293.62	647.817	0.0016	8.03622e-05	25.696	12.179	0.9974	2	0	0	0			TRUE	tr|A0A061HU34|A0A061HU34_CRIGR	A0A061HU34	A0A061HU34_CRIGR	H671_21205	60S ribosomal protein L28-like protein
20190323_L1_Ag6_Zhu00015_SA_CHOKO_FT_imac_SAX_m2000_01_re.08126.08126.3	D:\GlycoData\Hech-EThcD\EThcD-4000\MSFragger\cho\interact.pep.xml	APVPSALDTNSSK	APVPSALDTN[2248]SSK	13	3	1885.72	3419.43	3419.42	1140.82	1140.81	3419.42	1140.81	2133.77	0.00240732	17.965	11.854	0.9933	2	0	0	0	10N(2133.7717)		TRUE	tr|G3H3E4|G3H3E4_CRIGR	G3H3E4	G3H3E4_CRIGR	I79_004759	Galectin-3-binding protein
20190323_L1_Ag6_Zhu00015_SA_CHOKO_FT_imac_SAX_m2000_01_re.08128.08128.3	D:\GlycoData\Hech-EThcD\EThcD-4000\MSFragger\cho\interact.pep.xml	APVPSALDTNSSK	APVPSALDTN[2248]SSK	13	3	1885.93	3419.43	3419.42	1140.82	1140.81	3419.42	1140.81	2133.77	0.00498034	21.35	13.219	0.9892	2	0	0	0	10N(2133.7717)		TRUE	tr|G3H3E4|G3H3E4_CRIGR	G3H3E4	G3H3E4_CRIGR	I79_004759	Galectin-3-binding protein
20190323_L1_Ag6_Zhu00015_SA_CHOKO_FT_imac_SAX_m2000_01_re.08144.08144.2	D:\GlycoData\Hech-EThcD\EThcD-4000\MSFragger\cho\interact.pep.xml	IMEDQQESLNK		11	2	1889.2	1333.62	1333.62	667.818	667.816	1333.62	667.816	0.0001	5.00323e-06	32.703	11.191	0.9991	2	0	0	0			TRUE	tr|A9XHW4|A9XHW4_CRIGR	A9XHW4	A9XHW4_CRIGR	SSB	Sjogren syndrome antigen B (Fragment)	I79_001246	tr|G3GU92|G3GU92_CRIGR
20190323_L1_Ag6_Zhu00015_SA_CHOKO_FT_imac_SAX_m2000_01_re.08146.08146.2	D:\GlycoData\Hech-EThcD\EThcD-4000\MSFragger\cho\interact.pep.xml	IMEDQQESLNK		11	2	1889.63	1333.62	1333.62	667.818	667.816	1333.62	667.816	0.0001	4.68913e-09	38.683	9.557	1	2	0	0	0			TRUE	tr|A9XHW4|A9XHW4_CRIGR	A9XHW4	A9XHW4_CRIGR	SSB	Sjogren syndrome antigen B (Fragment)	I79_001246	tr|G3GU92|G3GU92_CRIGR
20190323_L1_Ag6_Zhu00015_SA_CHOKO_FT_imac_SAX_m2000_01_re.08148.08148.3	D:\GlycoData\Hech-EThcD\EThcD-4000\MSFragger\cho\interact.pep.xml	TVQNSSVSPSSSSSSSLSTGETQTQSSSR		29	3	1890.1	2889.31	2889.31	964.112	964.11	2889.31	964.11	0.0024	0	71.1	12.127	1	2	0	0	0			TRUE	tr|G3IJF2|G3IJF2_CRIGR	G3IJF2	G3IJF2_CRIGR	I79_023986	Nuclear fragile X mental retardation-interacting protein 2
20190323_L1_Ag6_Zhu00015_SA_CHOKO_FT_imac_SAX_m2000_01_re.08150.08150.3	D:\GlycoData\Hech-EThcD\EThcD-4000\MSFragger\cho\interact.pep.xml	TVQNSSVSPSSSSSSSLSTGETQTQSSSR		29	3	1890.49	2889.31	2889.31	964.112	964.11	2889.31	964.11	0.0024	0	144.945	20.74	1	2	0	0	0			TRUE	tr|G3IJF2|G3IJF2_CRIGR	G3IJF2	G3IJF2_CRIGR	I79_023986	Nuclear fragile X mental retardation-interacting protein 2
20190323_L1_Ag6_Zhu00015_SA_CHOKO_FT_imac_SAX_m2000_01_re.08163.08163.2	D:\GlycoData\Hech-EThcD\EThcD-4000\MSFragger\cho\interact.pep.xml	YNCSIESPR	YN[1572]CSIESPR	9	2	1893.03	2582.93	2582.94	1292.47	1292.48	2582.93	1292.47	1458.44	4.39288e-06	24.929	13.403	0.9996	2	0	0	0	2N(1458.4420), 3C(57.0215)		TRUE	tr|A0A061I6X6|A0A061I6X6_CRIGR	A0A061I6X6	A0A061I6X6_CRIGR	H671_4g12243	Procollagen-lysine,2-oxoglutarate 5-dioxygenase 2	I79_015057	tr|A0A061I7S0|A0A061I7S0_CRIGR, tr|G3HVR6|G3HVR6_CRIGR
20190323_L1_Ag6_Zhu00015_SA_CHOKO_FT_imac_SAX_m2000_01_re.08168.08168.3	D:\GlycoData\Hech-EThcD\EThcD-4000\MSFragger\cho\interact.pep.xml	TTHFVEGGDAGNREDQINR		19	3	1894.12	2114.98	2114.97	706.001	705.999	2114.97	705.998	0.0029	1.74181e-07	36.536	27.887	0.9836	2	1	0	0			TRUE	tr|A0A061IJF5|A0A061IJF5_CRIGR	A0A061IJF5	A0A061IJF5_CRIGR	H671_1g3985	60S ribosomal protein L7-like protein
20190323_L1_Ag6_Zhu00015_SA_CHOKO_FT_imac_SAX_m2000_01_re.08170.08170.3	D:\GlycoData\Hech-EThcD\EThcD-4000\MSFragger\cho\interact.pep.xml	LQAPGLNK	LQAPGLN[1883]K	8	3	1894.59	2608.14	2608.13	870.386	870.383	2608.13	870.383	1768.64	0.000647142	22.256	13.997	0.9707	2	0	0	0	7N(1768.6395)		TRUE	tr|G3IA10|G3IA10_CRIGR	G3IA10	G3IA10_CRIGR	I79_020426	Heterogeneous nuclear ribonucleoprotein U-like protein 1
20190323_L1_Ag6_Zhu00015_SA_CHOKO_FT_imac_SAX_m2000_01_re.08172.08172.3	D:\GlycoData\Hech-EThcD\EThcD-4000\MSFragger\cho\interact.pep.xml	LQAPGLNK	LQAPGLN[1883]K	8	3	1894.81	2608.14	2608.13	870.386	870.383	2608.13	870.383	1768.64	0.0002528	21.78	12.639	0.9869	2	0	0	0	7N(1768.6395)	dHex(1)Hex(5)HexNAc(4)(1768.639517)	TRUE	tr|G3IA10|G3IA10_CRIGR	G3IA10	G3IA10_CRIGR	I79_020426	Heterogeneous nuclear ribonucleoprotein U-like protein 1
20190323_L1_Ag6_Zhu00015_SA_CHOKO_FT_imac_SAX_m2000_01_re.08175.08175.3	D:\GlycoData\Hech-EThcD\EThcD-4000\MSFragger\cho\interact.pep.xml	DNATDSVPLR	DN[2539]ATDSVPLR	10	3	1895.56	3511.41	3511.4	1171.48	1171.47	3511.4	1171.47	2424.87	0.000725269	20.776	14.063	0.9977	2	0	0	0	2N(2424.8671)		TRUE	tr|A0A061IMQ7|A0A061IMQ7_CRIGR	A0A061IMQ7	A0A061IMQ7_CRIGR	H671_1g1571	Prolow-density lipoprotein receptor-related protein 1
20190323_L1_Ag6_Zhu00015_SA_CHOKO_FT_imac_SAX_m2000_01_re.08177.08177.3	D:\GlycoData\Hech-EThcD\EThcD-4000\MSFragger\cho\interact.pep.xml	DNATDSVPLR	DN[2539]ATDSVPLR	10	3	1895.77	3511.41	3511.4	1171.48	1171.47	3511.4	1171.47	2424.87	5.16043e-06	33.018	15.024	0.9999	2	0	0	0	2N(2424.8671)		TRUE	tr|A0A061IMQ7|A0A061IMQ7_CRIGR	A0A061IMQ7	A0A061IMQ7_CRIGR	H671_1g1571	Prolow-density lipoprotein receptor-related protein 1
20190323_L1_Ag6_Zhu00015_SA_CHOKO_FT_imac_SAX_m2000_01_re.08180.08180.4	D:\GlycoData\Hech-EThcD\EThcD-4000\MSFragger\cho\interact.pep.xml	TTHFVEGGDAGNREDQINR		19	4	1896.51	2114.98	2114.97	529.752	529.751	2114.97	529.75	0.0012	1.14939e-08	34.486	23.129	0.9993	2	1	0	0			TRUE	tr|A0A061IJF5|A0A061IJF5_CRIGR	A0A061IJF5	A0A061IJF5_CRIGR	H671_1g3985	60S ribosomal protein L7-like protein
20190323_L1_Ag6_Zhu00015_SA_CHOKO_FT_imac_SAX_m2000_01_re.08182.08182.4	D:\GlycoData\Hech-EThcD\EThcD-4000\MSFragger\cho\interact.pep.xml	TTHFVEGGDAGNREDQINR		19	4	1896.91	2114.98	2114.97	529.752	529.751	2114.97	529.75	0.0012	0	73.358	29.084	1	2	1	0	0			TRUE	tr|A0A061IJF5|A0A061IJF5_CRIGR	A0A061IJF5	A0A061IJF5_CRIGR	H671_1g3985	60S ribosomal protein L7-like protein
20190323_L1_Ag6_Zhu00015_SA_CHOKO_FT_imac_SAX_m2000_01_re.08188.08188.2	D:\GlycoData\Hech-EThcD\EThcD-4000\MSFragger\cho\interact.pep.xml	GPSSVEDIK		9	2	1898.24	930.468	930.466	466.241	466.24	930.466	466.24	0.0014	2.49913e-05	28.593	11.225	0.9987	2	0	0	0			TRUE	tr|G3IBF1|G3IBF1_CRIGR	G3IBF1	G3IBF1_CRIGR	I79_020971	Nucleophosmin
20190323_L1_Ag6_Zhu00015_SA_CHOKO_FT_imac_SAX_m2000_01_re.08218.08218.4	D:\GlycoData\Hech-EThcD\EThcD-4000\MSFragger\cho\interact.pep.xml	CTQQVCAGYCANNSTCTVNQGNQPQCR	CTQQVCAGYCAN[2174]NSTCTVNQGNQPQCR	27	4	1904.2	5235.04	5235.03	1309.77	1309.76	5235.01	1309.76	2059.75	0	71.774	12.798	1	2	0	0	0	10C(57.0215), 12N(2059.7349), 16C(57.0215), 1C(57.0215), 26C(57.0215), 6C(57.0215)		TRUE	tr|A0A061IMQ7|A0A061IMQ7_CRIGR	A0A061IMQ7	A0A061IMQ7_CRIGR	H671_1g1571	Prolow-density lipoprotein receptor-related protein 1	I79_015182	tr|G3HW34|G3HW34_CRIGR
20190323_L1_Ag6_Zhu00015_SA_CHOKO_FT_imac_SAX_m2000_01_re.08220.08220.4	D:\GlycoData\Hech-EThcD\EThcD-4000\MSFragger\cho\interact.pep.xml	CTQQVCAGYCANNSTCTVNQGNQPQCR	CTQQVCAGYCAN[2174]NSTCTVNQGNQPQCR	27	4	1904.5	5235.04	5235.03	1309.77	1309.76	5235.01	1309.76	2059.75	0	110.063	15.578	1	2	0	0	0	10C(57.0215), 12N(2059.7349), 16C(57.0215), 1C(57.0215), 26C(57.0215), 6C(57.0215)		TRUE	tr|A0A061IMQ7|A0A061IMQ7_CRIGR	A0A061IMQ7	A0A061IMQ7_CRIGR	H671_1g1571	Prolow-density lipoprotein receptor-related protein 1	I79_015182	tr|G3HW34|G3HW34_CRIGR
20190323_L1_Ag6_Zhu00015_SA_CHOKO_FT_imac_SAX_m2000_01_re.08222.08222.2	D:\GlycoData\Hech-EThcD\EThcD-4000\MSFragger\cho\interact.pep.xml	AAYLQETGK		9	2	1905.14	979.5	979.499	490.757	490.757	979.497	490.756	0.0025	0.000611535	21.962	10.207	0.9866	2	0	0	0			TRUE	tr|G3I5L3|G3I5L3_CRIGR	G3I5L3	G3I5L3_CRIGR	H671_3g10393	Annexin		tr|A0A061I6Z5|A0A061I6Z5_CRIGR
20190323_L1_Ag6_Zhu00015_SA_CHOKO_FT_imac_SAX_m2000_01_re.08224.08224.3	D:\GlycoData\Hech-EThcD\EThcD-4000\MSFragger\cho\interact.pep.xml	GGPPPPPPPPHSSGPPPPPAR		21	3	1905.33	1989.03	1989.02	664.017	664.015	1989.02	664.015	0.0019	9.73e-12	45.898	9.075	0.9992	2	0	0	0			TRUE	tr|A0A061IJY1|A0A061IJY1_CRIGR	A0A061IJY1	A0A061IJY1_CRIGR	H671_1g2598	Neural Wiskott-Aldrich syndrome protein
20190323_L1_Ag6_Zhu00015_SA_CHOKO_FT_imac_SAX_m2000_01_re.08226.08226.2	D:\GlycoData\Hech-EThcD\EThcD-4000\MSFragger\cho\interact.pep.xml	AAQEEYIK		8	2	1905.76	950.473	950.472	476.244	476.243	950.471	476.243	0.002	0.000122582	25.346	12.263	0.9957	2	0	0	0			FALSE	tr|A0A061IB69|A0A061IB69_CRIGR	A0A061IB69	A0A061IB69_CRIGR	H671_3g9049	Fructose-bisphosphate aldolase	H671_5g14946, I79_018355	tr|G3I3X4|G3I3X4_CRIGR, tr|G3I4H6|G3I4H6_CRIGR
20190323_L1_Ag6_Zhu00015_SA_CHOKO_FT_imac_SAX_m2000_01_re.08227.08227.3	D:\GlycoData\Hech-EThcD\EThcD-4000\MSFragger\cho\interact.pep.xml	CTQQVCAGYCANNSTCTVNQGNQPQCR	CTQQVCAGYCAN[2191]NSTCTVNQGNQPQCR	27	3	1905.86	5253.04	5253.05	1752.02	1752.02	5252.02	1751.68	2077.78	0.00101625	21.472	9.134	0.9873	2	0	0	0	10C(57.0215), 12N(2076.7502), 16C(57.0215), 1C(57.0215), 26C(57.0215), 6C(57.0215)		TRUE	tr|A0A061IMQ7|A0A061IMQ7_CRIGR	A0A061IMQ7	A0A061IMQ7_CRIGR	H671_1g1571	Prolow-density lipoprotein receptor-related protein 1	I79_015182	tr|G3HW34|G3HW34_CRIGR
20190323_L1_Ag6_Zhu00015_SA_CHOKO_FT_imac_SAX_m2000_01_re.08235.08235.3	D:\GlycoData\Hech-EThcD\EThcD-4000\MSFragger\cho\interact.pep.xml	LTSCATNASICGDEAR	LTSCATN[2174]ASICGDEAR	16	3	1907.33	3784.49	3784.49	1262.51	1262.5	3784.48	1262.5	2059.74	6.84e-12	41.823	9.348	1	2	0	0	0	11C(57.0215), 4C(57.0215), 7N(2059.7349)		TRUE	tr|A0A061IMQ7|A0A061IMQ7_CRIGR	A0A061IMQ7	A0A061IMQ7_CRIGR	H671_1g1571	Prolow-density lipoprotein receptor-related protein 1	I79_015182	tr|G3HW34|G3HW34_CRIGR
20190323_L1_Ag6_Zhu00015_SA_CHOKO_FT_imac_SAX_m2000_01_re.08237.08237.3	D:\GlycoData\Hech-EThcD\EThcD-4000\MSFragger\cho\interact.pep.xml	LTSCATNASICGDEAR	LTSCATN[2174]ASICGDEAR	16	3	1907.61	3784.49	3784.49	1262.51	1262.5	3784.48	1262.5	2059.74	9.533e-11	60.645	17.503	0.9999	2	0	0	0	11C(57.0215), 4C(57.0215), 7N(2059.7349)		TRUE	tr|A0A061IMQ7|A0A061IMQ7_CRIGR	A0A061IMQ7	A0A061IMQ7_CRIGR	H671_1g1571	Prolow-density lipoprotein receptor-related protein 1	I79_015182	tr|G3HW34|G3HW34_CRIGR
20190323_L1_Ag6_Zhu00015_SA_CHOKO_FT_imac_SAX_m2000_01_re.08240.08240.2	D:\GlycoData\Hech-EThcD\EThcD-4000\MSFragger\cho\interact.pep.xml	TSDSGDQLITNSSESK	TSDSGDQLITN[463]SSESK	16	2	1908.34	2016.89	2016.88	1009.45	1009.45	2016.89	1009.45	349.137	3.4e-13	56.336	15.082	1	2	0	0	0	11N(349.1373)	HexNAc(1)dHex(1)(349.137281)	TRUE	tr|A0A061HYF8|A0A061HYF8_CRIGR	A0A061HYF8	A0A061HYF8_CRIGR	H671_5g15077	Potassium/sodium hyperpolarization-activated cyclic nucleotide-gated channel 2-like protein	I79_009191	tr|A0A061HZS2|A0A061HZS2_CRIGR, tr|G3HF38|G3HF38_CRIGR
20190323_L1_Ag6_Zhu00015_SA_CHOKO_FT_imac_SAX_m2000_01_re.08242.08242.2	D:\GlycoData\Hech-EThcD\EThcD-4000\MSFragger\cho\interact.pep.xml	TSDSGDQLITNSSESK	TSDSGDQLITN[463]SSESK	16	2	1908.76	2016.89	2016.88	1009.45	1009.45	2016.89	1009.45	349.137	6.99991e-09	42.024	14.204	1	2	0	0	0	11N(349.1373)		TRUE	tr|A0A061HYF8|A0A061HYF8_CRIGR	A0A061HYF8	A0A061HYF8_CRIGR	H671_5g15077	Potassium/sodium hyperpolarization-activated cyclic nucleotide-gated channel 2-like protein	I79_009191	tr|A0A061HZS2|A0A061HZS2_CRIGR, tr|G3HF38|G3HF38_CRIGR
20190323_L1_Ag6_Zhu00015_SA_CHOKO_FT_imac_SAX_m2000_01_re.08254.08254.2	D:\GlycoData\Hech-EThcD\EThcD-4000\MSFragger\cho\interact.pep.xml	YKPESDELTAEK		12	2	1911.27	1408.68	1408.67	705.345	705.343	1408.67	705.343	0.0013	9.73367e-06	37.618	12.365	0.9761	2	1	0	0			TRUE	tr|A0A061I0G5|A0A061I0G5_CRIGR	A0A061I0G5	A0A061I0G5_CRIGR	H671_7g18349	Protein disulfide-isomerase	I79_002399	tr|G3GXA9|G3GXA9_CRIGR
20190323_L1_Ag6_Zhu00015_SA_CHOKO_FT_imac_SAX_m2000_01_re.08266.08266.2	D:\GlycoData\Hech-EThcD\EThcD-4000\MSFragger\cho\interact.pep.xml	VTQDATPGSALDK		13	2	1913.7	1301.65	1301.65	651.832	651.831	1301.65	651.83	0.0022	2.26599e-06	35.125	12.933	0.9999	2	0	0	0			TRUE	tr|G3HMY0|G3HMY0_CRIGR	G3HMY0	G3HMY0_CRIGR	I79_012110	3-hydroxy-3-methylglutaryl coenzyme A synthase
20190323_L1_Ag6_Zhu00015_SA_CHOKO_FT_imac_SAX_m2000_01_re.08272.08272.2	D:\GlycoData\Hech-EThcD\EThcD-4000\MSFragger\cho\interact.pep.xml	DPLAVDK		7	2	1914.8	756.403	756.404	379.209	379.209	756.402	379.208	0.0034	0.00257069	23.162	13.148	0.9543	2	0	0	0			TRUE	tr|A0A061IKI0|A0A061IKI0_CRIGR	A0A061IKI0	A0A061IKI0_CRIGR	H671_1g3382	EF-HAND 2 containing protein	I79_014715	tr|A0A061ILN9|A0A061ILN9_CRIGR, tr|G3HUU7|G3HUU7_CRIGR
20190323_L1_Ag6_Zhu00015_SA_CHOKO_FT_imac_SAX_m2000_01_re.08277.08277.2	D:\GlycoData\Hech-EThcD\EThcD-4000\MSFragger\cho\interact.pep.xml	MFGGPGTSSRPSSNR		15	2	1915.75	1536.71	1536.71	769.365	769.362	1536.71	769.362	0.0006	5.13158e-07	38.349	13.045	1	2	1	0	0			TRUE	tr|G3HHR3|G3HHR3_CRIGR	G3HHR3	G3HHR3_CRIGR	I79_010171	Vimentin
20190323_L1_Ag6_Zhu00015_SA_CHOKO_FT_imac_SAX_m2000_01_re.08285.08285.2	D:\GlycoData\Hech-EThcD\EThcD-4000\MSFragger\cho\interact.pep.xml	GEAPVDYDGGR		11	2	1917.33	1134.5	1134.5	568.256	568.255	1134.49	568.254	0.0023	0.000185887	23.423	10.206	0.9935	2	0	0	0			TRUE	tr|G3HB04|G3HB04_CRIGR	G3HB04	G3HB04_CRIGR	I79_007616	Protein disulfide-isomerase A6
20190323_L1_Ag6_Zhu00015_SA_CHOKO_FT_imac_SAX_m2000_01_re.08290.08290.2	D:\GlycoData\Hech-EThcD\EThcD-4000\MSFragger\cho\interact.pep.xml	SCEAGYSPSYK	SCEAGYSPSYK	11	2	1918.3	1247.52	1247.51	624.765	624.764	1247.51	624.764	0.0011	6.28058e-05	28.308	11.656	0.9982	2	0	0	0	2C(57.0215)		TRUE	tr|G3H0L9|G3H0L9_CRIGR	G3H0L9	G3H0L9_CRIGR	I79_003681	Cathepsin B
20190323_L1_Ag6_Zhu00015_SA_CHOKO_FT_imac_SAX_m2000_01_re.08301.08301.2	D:\GlycoData\Hech-EThcD\EThcD-4000\MSFragger\cho\interact.pep.xml	GSTASQVLQR		10	2	1920.36	1045.55	1045.55	523.784	523.783	1045.55	523.783	0.0009	5.00714e-06	27.274	13.582	0.9991	2	0	0	0			TRUE	tr|A0A061IHM9|A0A061IHM9_CRIGR	A0A061IHM9	A0A061IHM9_CRIGR	H671_1g3498	Phosphate carrier protein	I79_017672	tr|A0A061IK63|A0A061IK63_CRIGR, tr|G3I2N1|G3I2N1_CRIGR
20190323_L1_Ag6_Zhu00015_SA_CHOKO_FT_imac_SAX_m2000_01_re.08302.08302.4	D:\GlycoData\Hech-EThcD\EThcD-4000\MSFragger\cho\interact.pep.xml	LDSLLACFNLSSSK	LDSLLACFN[3269]LSSSK	14	4	1920.5	4708.94	4708.91	1178.24	1178.24	4708.91	1178.23	3155.14	0.0751776	16.334	16.331	0.9696	2	0	0	0	7C(57.0215), 9N(3155.1315)		TRUE	tr|G3HNT8|G3HNT8_CRIGR	G3HNT8	G3HNT8_CRIGR	I79_012432	Constitutive coactivator of peroxisome proliferator-activated receptor gamma
20190323_L1_Ag6_Zhu00015_SA_CHOKO_FT_imac_SAX_m2000_01_re.08309.08309.2	D:\GlycoData\Hech-EThcD\EThcD-4000\MSFragger\cho\interact.pep.xml	AQVIYTR		7	2	1921.88	849.472	849.471	425.743	425.743	849.471	425.743	0.0006	0.000980996	16.67	7.89	0.9808	2	0	0	0			TRUE	tr|A0A061I1P3|A0A061I1P3_CRIGR	A0A061I1P3	A0A061I1P3_CRIGR	H671_4g12992	40S ribosomal protein S25-like protein	I79_017865, I79_020113, I79_021743, I79_022582	tr|G3I364|G3I364_CRIGR, tr|G3I979|G3I979_CRIGR, tr|G3IDG5|G3IDG5_CRIGR, tr|G3IFQ9|G3IFQ9_CRIGR
20190323_L1_Ag6_Zhu00015_SA_CHOKO_FT_imac_SAX_m2000_01_re.08310.08310.2	D:\GlycoData\Hech-EThcD\EThcD-4000\MSFragger\cho\interact.pep.xml	LGGPQEEQIK		10	2	1921.98	1097.57	1097.57	549.794	549.793	1097.57	549.793	0.0008	9.86472e-07	35.006	14.312	1	2	0	0	0			TRUE	tr|G3I3G8|G3I3G8_CRIGR	G3I3G8	G3I3G8_CRIGR	H671_3g9883	Transaldolase	H671_2g6232, I79_024784	tr|A0A061IH89|A0A061IH89_CRIGR, tr|G3ILL5|G3ILL5_CRIGR
20190323_L1_Ag6_Zhu00015_SA_CHOKO_FT_imac_SAX_m2000_01_re.08328.08328.2	D:\GlycoData\Hech-EThcD\EThcD-4000\MSFragger\cho\interact.pep.xml	DINAYNGDEPTNK		13	2	1925.46	1449.64	1449.64	725.828	725.826	1449.64	725.826	0.0014	5.10211e-06	31.669	12.139	0.9982	2	0	0	0			TRUE	tr|A0A061HYZ1|A0A061HYZ1_CRIGR	A0A061HYZ1	A0A061HYZ1_CRIGR	H671_5g14835	Peroxiredoxin-6-like protein
20190323_L1_Ag6_Zhu00015_SA_CHOKO_FT_imac_SAX_m2000_01_re.08329.08329.3	D:\GlycoData\Hech-EThcD\EThcD-4000\MSFragger\cho\interact.pep.xml	NIIHGSDSVESAEK		14	3	1925.56	1484.71	1484.71	495.912	495.911	1484.71	495.911	0.0016	3.91217e-09	38.51	11.433	1	2	0	0	0			TRUE	tr|G3HBD4|G3HBD4_CRIGR	G3HBD4	G3HBD4_CRIGR	H671_7g18193	Nucleoside diphosphate kinase
20190323_L1_Ag6_Zhu00015_SA_CHOKO_FT_imac_SAX_m2000_01_re.08330.08330.2	D:\GlycoData\Hech-EThcD\EThcD-4000\MSFragger\cho\interact.pep.xml	DINAYNGDEPTNK		13	2	1925.67	1449.64	1449.64	725.828	725.826	1449.64	725.826	0.0014	1.2417e-10	51.124	10.484	1	2	0	0	0			TRUE	tr|A0A061HYZ1|A0A061HYZ1_CRIGR	A0A061HYZ1	A0A061HYZ1_CRIGR	H671_5g14835	Peroxiredoxin-6-like protein
20190323_L1_Ag6_Zhu00015_SA_CHOKO_FT_imac_SAX_m2000_01_re.08331.08331.2	D:\GlycoData\Hech-EThcD\EThcD-4000\MSFragger\cho\interact.pep.xml	NIIHGSDSVESAEK		14	2	1926.04	1484.71	1484.71	743.365	743.363	1484.71	743.363	0.002	2e-14	50.753	11.863	1	2	0	0	0			TRUE	tr|G3HBD4|G3HBD4_CRIGR	G3HBD4	G3HBD4_CRIGR	H671_7g18193	Nucleoside diphosphate kinase
20190323_L1_Ag6_Zhu00015_SA_CHOKO_FT_imac_SAX_m2000_01_re.08333.08333.2	D:\GlycoData\Hech-EThcD\EThcD-4000\MSFragger\cho\interact.pep.xml	NIIHGSDSVESAEK		14	2	1926.24	1484.71	1484.71	743.365	743.363	1484.71	743.363	0.002	2.6592e-09	46.801	11.238	1	2	0	0	0			TRUE	tr|G3HBD4|G3HBD4_CRIGR	G3HBD4	G3HBD4_CRIGR	H671_7g18193	Nucleoside diphosphate kinase
20190323_L1_Ag6_Zhu00015_SA_CHOKO_FT_imac_SAX_m2000_01_re.08341.08341.2	D:\GlycoData\Hech-EThcD\EThcD-4000\MSFragger\cho\interact.pep.xml	SNVSDAVAQSTR		12	2	1928.12	1233.6	1233.59	617.806	617.805	1233.59	617.805	0.0009	4.14598e-07	40.272	11.276	1	2	0	0	0			TRUE	tr|G3I216|G3I216_CRIGR	G3I216	G3I216_CRIGR	I79_017439	Triosephosphate isomerase
20190323_L1_Ag6_Zhu00015_SA_CHOKO_FT_imac_SAX_m2000_01_re.08347.08347.3	D:\GlycoData\Hech-EThcD\EThcD-4000\MSFragger\cho\interact.pep.xml	SGEENPASKPTPVQDAQGDGR	n[43]SGEENPASKPTPVQDAQGDGR	21	3	1929.17	2181	2180.99	728.007	728.005	2180.99	728.005	0.0014	0	60.591	12.137	1	2	1	0	0	N-term(42.0106)		TRUE	tr|A0A061HUZ2|A0A061HUZ2_CRIGR	A0A061HUZ2	A0A061HUZ2_CRIGR	H671_21690	Platelet-activating factor acetylhydrolase IB subunit gamma-like protein
20190323_L1_Ag6_Zhu00015_SA_CHOKO_FT_imac_SAX_m2000_01_re.08349.08349.2	D:\GlycoData\Hech-EThcD\EThcD-4000\MSFragger\cho\interact.pep.xml	AGFAGDDAPR		10	2	1929.59	975.444	975.441	488.729	488.728	975.441	488.728	0.001	1.40814e-05	28.513	8.351	0.9979	2	0	0	0			FALSE	tr|G3GVD0|G3GVD0_CRIGR	G3GVD0	G3GVD0_CRIGR	I79_001666	Actin, cytoplasmic 1	H671_3g8797, H671_3g9856, H671_4g12234, H671_8g19562, I79_005636, I79_018277, I79_019066	tr|A0A061HWQ2|A0A061HWQ2_CRIGR, tr|A0A061HZ54|A0A061HZ54_CRIGR, tr|A0A061I828|A0A061I828_CRIGR, tr|A0A061IAX8|A0A061IAX8_CRIGR, tr|A0A061IER5|A0A061IER5_CRIGR, tr|A0A069C7Y3|A0A069C7Y3_CRIGR, tr|G3H5Q0|G3H5Q0_CRIGR, tr|G3HQY2|G3HQY2_CRIGR, tr|G3I4A0|G3I4A0_CRIGR, tr|G3I6E6|G3I6E6_CRIGR
20190323_L1_Ag6_Zhu00015_SA_CHOKO_FT_imac_SAX_m2000_01_re.08351.08351.2	D:\GlycoData\Hech-EThcD\EThcD-4000\MSFragger\cho\interact.pep.xml	EYVPGQPPASQK		12	2	1929.79	1299.65	1299.65	650.832	650.831	1299.65	650.83	0.0027	0.0010858	20.548	8.248	0.979	2	0	0	0			TRUE	tr|G3GRE1|G3GRE1_CRIGR	G3GRE1	G3GRE1_CRIGR	I79_000086	Bifunctional aminoacyl-tRNA synthetase (Fragment)
20190323_L1_Ag6_Zhu00015_SA_CHOKO_FT_imac_SAX_m2000_01_re.08353.08353.2	D:\GlycoData\Hech-EThcD\EThcD-4000\MSFragger\cho\interact.pep.xml	EYVPGQPPASQK		12	2	1930.19	1299.65	1299.65	650.832	650.831	1299.65	650.83	0.0027	0.00148679	21.811	9.508	0.9718	2	0	0	0			TRUE	tr|G3GRE1|G3GRE1_CRIGR	G3GRE1	G3GRE1_CRIGR	I79_000086	Bifunctional aminoacyl-tRNA synthetase (Fragment)
20190323_L1_Ag6_Zhu00015_SA_CHOKO_FT_imac_SAX_m2000_01_re.08355.08355.3	D:\GlycoData\Hech-EThcD\EThcD-4000\MSFragger\cho\interact.pep.xml	DNATDSVPLR	DN[2174]ATDSVPLR	10	3	1930.65	3146.28	3146.27	1049.77	1049.76	3146.27	1049.76	2059.74	0.0489011	18.425	14.07	0.9747	2	0	0	0	2N(2059.7349)		TRUE	tr|A0A061IMQ7|A0A061IMQ7_CRIGR	A0A061IMQ7	A0A061IMQ7_CRIGR	H671_1g1571	Prolow-density lipoprotein receptor-related protein 1
20190323_L1_Ag6_Zhu00015_SA_CHOKO_FT_imac_SAX_m2000_01_re.08357.08357.3	D:\GlycoData\Hech-EThcD\EThcD-4000\MSFragger\cho\interact.pep.xml	DNATDSVPLR	DN[2174]ATDSVPLR	10	3	1931.21	3146.28	3146.27	1049.77	1049.76	3146.27	1049.76	2059.74	8.18596e-05	30.246	14.762	0.9994	2	0	0	0	2N(2059.7349)		TRUE	tr|A0A061IMQ7|A0A061IMQ7_CRIGR	A0A061IMQ7	A0A061IMQ7_CRIGR	H671_1g1571	Prolow-density lipoprotein receptor-related protein 1
20190323_L1_Ag6_Zhu00015_SA_CHOKO_FT_imac_SAX_m2000_01_re.08358.08358.3	D:\GlycoData\Hech-EThcD\EThcD-4000\MSFragger\cho\interact.pep.xml	VPSPPQGQGSVSEAQQHVQK		20	3	1931.52	2087.05	2087.04	696.69	696.687	2087.04	696.687	0.0014	0	78.274	18.375	1	2	0	0	0			TRUE	tr|G3HLE5|G3HLE5_CRIGR	G3HLE5	G3HLE5_CRIGR	I79_011533	NADH dehydrogenase [ubiquinone] flavoprotein 3, mitochondrial
20190323_L1_Ag6_Zhu00015_SA_CHOKO_FT_imac_SAX_m2000_01_re.08359.08359.2	D:\GlycoData\Hech-EThcD\EThcD-4000\MSFragger\cho\interact.pep.xml	NIGVDNPAAK		10	2	1931.62	997.522	997.519	499.768	499.767	997.519	499.767	0.001	0.00114122	17.929	7.284	0.978	2	0	0	0			TRUE	tr|G3HZ42|G3HZ42_CRIGR	G3HZ42	G3HZ42_CRIGR	I79_016337	T-complex protein 1 subunit beta
20190323_L1_Ag6_Zhu00015_SA_CHOKO_FT_imac_SAX_m2000_01_re.08360.08360.3	D:\GlycoData\Hech-EThcD\EThcD-4000\MSFragger\cho\interact.pep.xml	VPSPPQGQGSVSEAQQHVQK		20	3	1931.78	2087.05	2087.04	696.69	696.687	2087.04	696.687	0.0014	0	119.381	16.155	1	2	0	0	0			TRUE	tr|G3HLE5|G3HLE5_CRIGR	G3HLE5	G3HLE5_CRIGR	I79_011533	NADH dehydrogenase [ubiquinone] flavoprotein 3, mitochondrial
20190323_L1_Ag6_Zhu00015_SA_CHOKO_FT_imac_SAX_m2000_01_re.08371.08371.3	D:\GlycoData\Hech-EThcD\EThcD-4000\MSFragger\cho\interact.pep.xml	WTGHNVTVVQR	WTGHN[2174]VTVVQR	11	3	1934.06	3355.41	3355.4	1119.48	1119.47	3355.41	1119.48	2059.73	0.000362617	30.295	16.397	0.999	2	0	0	0	5N(2059.7349)	dHex(1)Hex(5)HexNAc(4)NeuAc(1)(2059.734933)	TRUE	tr|A0A061IMQ7|A0A061IMQ7_CRIGR	A0A061IMQ7	A0A061IMQ7_CRIGR	H671_1g1571	Prolow-density lipoprotein receptor-related protein 1
20190323_L1_Ag6_Zhu00015_SA_CHOKO_FT_imac_SAX_m2000_01_re.08373.08373.3	D:\GlycoData\Hech-EThcD\EThcD-4000\MSFragger\cho\interact.pep.xml	WTGHNVTVVQR	WTGHN[2174]VTVVQR	11	3	1934.58	3355.41	3355.4	1119.48	1119.47	3355.41	1119.48	2059.73	2.60421e-06	33.498	16.591	0.9999	2	0	0	0	5N(2059.7349)		TRUE	tr|A0A061IMQ7|A0A061IMQ7_CRIGR	A0A061IMQ7	A0A061IMQ7_CRIGR	H671_1g1571	Prolow-density lipoprotein receptor-related protein 1
20190323_L1_Ag6_Zhu00015_SA_CHOKO_FT_imac_SAX_m2000_01_re.08378.08378.2	D:\GlycoData\Hech-EThcD\EThcD-4000\MSFragger\cho\interact.pep.xml	VAVEEVDEEGK		11	2	1935.76	1202.57	1202.57	602.292	602.29	1202.57	602.29	-0.0001	3.10099e-05	28.534	8.87	0.9989	2	0	0	0			TRUE	tr|G3HG95|G3HG95_CRIGR	G3HG95	G3HG95_CRIGR	I79_009616	Lamin-A/C
20190323_L1_Ag6_Zhu00015_SA_CHOKO_FT_imac_SAX_m2000_01_re.08392.08392.3	D:\GlycoData\Hech-EThcD\EThcD-4000\MSFragger\cho\interact.pep.xml	MQVDQEEPHAEEQQPQTPAENK		22	3	1938.33	2562.14	2562.13	855.053	855.05	2562.13	855.05	0.0012	0	68.486	10.67	1	2	0	0	0			TRUE	tr|G3H2C4|G3H2C4_CRIGR	G3H2C4	G3H2C4_CRIGR	I79_004332	Heat shock 70 kDa protein 4 (Fragment)
20190323_L1_Ag6_Zhu00015_SA_CHOKO_FT_imac_SAX_m2000_01_re.08394.08394.3	D:\GlycoData\Hech-EThcD\EThcD-4000\MSFragger\cho\interact.pep.xml	MQVDQEEPHAEEQQPQTPAENK		22	3	1938.78	2562.14	2562.13	855.053	855.05	2562.13	855.05	0.0012	0	153.062	15.831	1	2	0	0	0			TRUE	tr|G3H2C4|G3H2C4_CRIGR	G3H2C4	G3H2C4_CRIGR	I79_004332	Heat shock 70 kDa protein 4 (Fragment)
20190323_L1_Ag6_Zhu00015_SA_CHOKO_FT_imac_SAX_m2000_01_re.08412.08412.4	D:\GlycoData\Hech-EThcD\EThcD-4000\MSFragger\cho\interact.pep.xml	ENSSEICSNNGECVCGQCVCR	EN[2611]SSEICSNNGECVCGQCVCR	21	4	1942.62	5016.86	5016.86	1255.22	1255.22	5014.83	1254.71	2498.92	9.705e-11	49.552	9.154	1	2	0	0	0	13C(57.0215), 15C(57.0215), 18C(57.0215), 20C(57.0215), 2N(2496.8882), 7C(57.0215)		TRUE	tr|G3HZ55|G3HZ55_CRIGR	G3HZ55	G3HZ55_CRIGR	I79_016350	Integrin beta
20190323_L1_Ag6_Zhu00015_SA_CHOKO_FT_imac_SAX_m2000_01_re.08414.08414.4	D:\GlycoData\Hech-EThcD\EThcD-4000\MSFragger\cho\interact.pep.xml	ENSSEICSNNGECVCGQCVCR	EN[2611]SSEICSNNGECVCGQCVCR	21	4	1942.81	5016.86	5016.86	1255.22	1255.22	5014.83	1254.71	2498.92	1.38277e-06	32.937	9.078	1	2	0	0	0	13C(57.0215), 15C(57.0215), 18C(57.0215), 20C(57.0215), 2N(2496.8882), 7C(57.0215)		TRUE	tr|G3HZ55|G3HZ55_CRIGR	G3HZ55	G3HZ55_CRIGR	I79_016350	Integrin beta
20190323_L1_Ag6_Zhu00015_SA_CHOKO_FT_imac_SAX_m2000_01_re.08419.08419.3	D:\GlycoData\Hech-EThcD\EThcD-4000\MSFragger\cho\interact.pep.xml	LQAPGLNK	LQAPGLN[2174]K	8	3	1943.73	2899.23	2899.22	967.418	967.414	2899.22	967.414	2059.74	0.000200224	21.924	12.744	0.9886	2	0	0	0	7N(2059.7349)		TRUE	tr|G3IA10|G3IA10_CRIGR	G3IA10	G3IA10_CRIGR	I79_020426	Heterogeneous nuclear ribonucleoprotein U-like protein 1
20190323_L1_Ag6_Zhu00015_SA_CHOKO_FT_imac_SAX_m2000_01_re.08422.08422.2	D:\GlycoData\Hech-EThcD\EThcD-4000\MSFragger\cho\interact.pep.xml	IAVAAQNCYK	IAVAAQNCYK	10	2	1944.45	1136.57	1136.56	569.291	569.29	1136.56	569.29	0.0008	0.000256793	29.49	11.433	0.9918	2	0	0	0	8C(57.0215)		TRUE	tr|A0A061IJP1|A0A061IJP1_CRIGR	A0A061IJP1	A0A061IJP1_CRIGR	H671_2g5691	Triosephosphate isomerase	I79_012448	tr|G3HNV4|G3HNV4_CRIGR
20190323_L1_Ag6_Zhu00015_SA_CHOKO_FT_imac_SAX_m2000_01_re.08424.08424.2	D:\GlycoData\Hech-EThcD\EThcD-4000\MSFragger\cho\interact.pep.xml	IAVAAQNCYK	IAVAAQNCYK	10	2	1944.76	1136.57	1136.56	569.291	569.29	1136.56	569.29	0.0008	6e-14	50.389	14.229	1	2	0	0	0	8C(57.0215)		TRUE	tr|A0A061IJP1|A0A061IJP1_CRIGR	A0A061IJP1	A0A061IJP1_CRIGR	H671_2g5691	Triosephosphate isomerase	I79_012448	tr|G3HNV4|G3HNV4_CRIGR
20190323_L1_Ag6_Zhu00015_SA_CHOKO_FT_imac_SAX_m2000_01_re.08426.08426.2	D:\GlycoData\Hech-EThcD\EThcD-4000\MSFragger\cho\interact.pep.xml	YLSEVASGDNK		11	2	1945.39	1181.56	1181.56	591.787	591.786	1181.56	591.785	0.0014	6.83518e-05	26.161	7.069	0.998	2	0	0	0			TRUE	tr|G3HLS2|G3HLS2_CRIGR	G3HLS2	G3HLS2_CRIGR	I79_011666	14-3-3 protein beta/alpha
20190323_L1_Ag6_Zhu00015_SA_CHOKO_FT_imac_SAX_m2000_01_re.08431.08431.2	D:\GlycoData\Hech-EThcD\EThcD-4000\MSFragger\cho\interact.pep.xml	TPCNAGTFSQPEK	TPCNAGTFSQPEK	13	2	1946.1	1435.64	1435.64	718.83	718.827	1435.64	718.827	0.0009	7.92463e-06	28.127	8.928	0.9983	2	0	0	0	3C(57.0215)		TRUE	tr|G3I5V6|G3I5V6_CRIGR	G3I5V6	G3I5V6_CRIGR	I79_018864	Mitotic checkpoint protein BUB3
20190323_L1_Ag6_Zhu00015_SA_CHOKO_FT_imac_SAX_m2000_01_re.08435.08435.2	D:\GlycoData\Hech-EThcD\EThcD-4000\MSFragger\cho\interact.pep.xml	AAIISAEGDSK		11	2	1946.98	1060.54	1060.54	531.278	531.277	1060.54	531.277	0.0001	0.000476436	21.937	14.967	0.9884	2	0	0	0			TRUE	tr|G3H2N4|G3H2N4_CRIGR	G3H2N4	G3H2N4_CRIGR	I79_004452	Prohibitin	I79_010895	tr|G3HJP6|G3HJP6_CRIGR
20190323_L1_Ag6_Zhu00015_SA_CHOKO_FT_imac_SAX_m2000_01_re.08445.08445.2	D:\GlycoData\Hech-EThcD\EThcD-4000\MSFragger\cho\interact.pep.xml	AVTEQGAELSNEER		14	2	1948.52	1531.72	1531.71	766.865	766.863	1531.71	766.863	0.0009	1.63725e-07	42.288	16.717	1	2	0	0	0			TRUE	tr|G3IEY9|G3IEY9_CRIGR	G3IEY9	G3IEY9_CRIGR	I79_022299	14-3-3 protein theta
20190323_L1_Ag6_Zhu00015_SA_CHOKO_FT_imac_SAX_m2000_01_re.08447.08447.2	D:\GlycoData\Hech-EThcD\EThcD-4000\MSFragger\cho\interact.pep.xml	AVTEQGAELSNEER		14	2	1948.74	1531.72	1531.71	766.865	766.863	1531.71	766.863	0.0009	5e-14	71.519	21.374	1	2	0	0	0			TRUE	tr|G3IEY9|G3IEY9_CRIGR	G3IEY9	G3IEY9_CRIGR	I79_022299	14-3-3 protein theta
20190323_L1_Ag6_Zhu00015_SA_CHOKO_FT_imac_SAX_m2000_01_re.08449.08449.2	D:\GlycoData\Hech-EThcD\EThcD-4000\MSFragger\cho\interact.pep.xml	DCAVIVTQK	DCAVIVTQK	9	2	1949.44	1032.53	1032.53	517.272	517.271	1032.53	517.271	0.0009	3.20908e-05	24.471	10.622	0.9989	2	0	0	0	2C(57.0215)		TRUE	tr|A0A061I019|A0A061I019_CRIGR	A0A061I019	A0A061I019_CRIGR	H671_5g14943	Proteasome subunit alpha type		tr|A0A061I2E1|A0A061I2E1_CRIGR
20190323_L1_Ag6_Zhu00015_SA_CHOKO_FT_imac_SAX_m2000_01_re.08484.08484.2	D:\GlycoData\Hech-EThcD\EThcD-4000\MSFragger\cho\interact.pep.xml	SLQEQADAAEER		12	2	1955.91	1345.61	1345.61	673.814	673.813	1345.61	673.813	0.0009	4.92034e-06	36.308	20.224	0.9992	2	0	0	0			TRUE	tr|A0A061I4X2|A0A061I4X2_CRIGR	A0A061I4X2	A0A061I4X2_CRIGR	H671_4g11605	Tropomyosin alpha-1 chain-like isoform 2		tr|A0A061I660|A0A061I660_CRIGR, tr|A0A061I8I3|A0A061I8I3_CRIGR, tr|A0A061I9G0|A0A061I9G0_CRIGR
20190323_L1_Ag6_Zhu00015_SA_CHOKO_FT_imac_SAX_m2000_01_re.08486.08486.2	D:\GlycoData\Hech-EThcD\EThcD-4000\MSFragger\cho\interact.pep.xml	SLQEQADAAEER		12	2	1956.35	1345.61	1345.61	673.814	673.813	1345.61	673.813	0.0009	5.2509e-10	49.953	16.578	1	2	0	0	0			TRUE	tr|A0A061I4X2|A0A061I4X2_CRIGR	A0A061I4X2	A0A061I4X2_CRIGR	H671_4g11605	Tropomyosin alpha-1 chain-like isoform 2		tr|A0A061I660|A0A061I660_CRIGR, tr|A0A061I8I3|A0A061I8I3_CRIGR, tr|A0A061I9G0|A0A061I9G0_CRIGR
20190323_L1_Ag6_Zhu00015_SA_CHOKO_FT_imac_SAX_m2000_01_re.08503.08503.3	D:\GlycoData\Hech-EThcD\EThcD-4000\MSFragger\cho\interact.pep.xml	TASVSINQTEPPK	TASVSIN[2174]QTEPPK	13	3	1959.93	3430.44	3430.43	1144.49	1144.48	3430.44	1144.49	2059.73	3.35971e-07	22.562	8.073	1	2	0	0	0	7N(2059.7349)	dHex(1)Hex(5)HexNAc(4)NeuAc(1)(2059.734933)	TRUE	tr|G3I863|G3I863_CRIGR	G3I863	G3I863_CRIGR	I79_019726	Ephrin type-A receptor 2
20190323_L1_Ag6_Zhu00015_SA_CHOKO_FT_imac_SAX_m2000_01_re.08504.08504.2	D:\GlycoData\Hech-EThcD\EThcD-4000\MSFragger\cho\interact.pep.xml	ADIEVSGPK		9	2	1960.25	914.474	914.471	458.244	458.243	914.471	458.243	0.0005	0.00214829	21.404	12.74	0.9607	2	0	0	0			TRUE	tr|A0A061I743|A0A061I743_CRIGR	A0A061I743	A0A061I743_CRIGR	H671_3g10301	Periaxin (Fragment)
20190323_L1_Ag6_Zhu00015_SA_CHOKO_FT_imac_SAX_m2000_01_re.08518.08518.3	D:\GlycoData\Hech-EThcD\EThcD-4000\MSFragger\cho\interact.pep.xml	ENSSEICSNNGECVCGQCVCR	EN[1817]SSEICSNNGECVCGQCVCR	21	3	1962.93	4220.54	4220.53	1407.86	1407.85	4220.52	1407.85	1702.6	0	80.89	10.642	1	2	0	0	0	13C(57.0215), 15C(57.0215), 18C(57.0215), 20C(57.0215), 2N(1702.5813), 7C(57.0215)		TRUE	tr|G3HZ55|G3HZ55_CRIGR	G3HZ55	G3HZ55_CRIGR	I79_016350	Integrin beta
20190323_L1_Ag6_Zhu00015_SA_CHOKO_FT_imac_SAX_m2000_01_re.08521.08521.3	D:\GlycoData\Hech-EThcD\EThcD-4000\MSFragger\cho\interact.pep.xml	ENSSEICSNNGECVCGQCVCR	EN[1817]SSEICSNNGECVCGQCVCR	21	3	1963.22	4220.54	4220.53	1407.86	1407.85	4220.52	1407.85	1702.6	0	89.861	8.301	1	2	0	0	0	13C(57.0215), 15C(57.0215), 18C(57.0215), 20C(57.0215), 2N(1702.5813), 7C(57.0215)		TRUE	tr|G3HZ55|G3HZ55_CRIGR	G3HZ55	G3HZ55_CRIGR	I79_016350	Integrin beta
20190323_L1_Ag6_Zhu00015_SA_CHOKO_FT_imac_SAX_m2000_01_re.08530.08530.3	D:\GlycoData\Hech-EThcD\EThcD-4000\MSFragger\cho\interact.pep.xml	LDSLLACFNLSSSK	LDSLLACFN[1883]LSSSK	14	3	1965.28	3322.43	3322.42	1108.48	1108.48	3322.42	1108.48	1768.64	0.176799	20.242	16.223	0.964	2	0	0	0	7C(57.0215), 9N(1768.6395)	dHex(1)Hex(5)HexNAc(4)(1768.639517)	TRUE	tr|G3HNT8|G3HNT8_CRIGR	G3HNT8	G3HNT8_CRIGR	I79_012432	Constitutive coactivator of peroxisome proliferator-activated receptor gamma
20190323_L1_Ag6_Zhu00015_SA_CHOKO_FT_imac_SAX_m2000_01_re.08536.08536.3	D:\GlycoData\Hech-EThcD\EThcD-4000\MSFragger\cho\interact.pep.xml	TCNSSLTLR	TCN[2012]SSLTLR	9	3	1966.16	2948.2	2948.19	983.741	983.737	2948.19	983.739	1897.68	0.00587405	14.482	10.214	0.9704	2	0	0	0	2C(57.0215), 3N(1897.6821)	dHex(1)Hex(4)HexNAc(4)NeuAc(1)(1897.682110)	TRUE	tr|G3I5B7|G3I5B7_CRIGR	G3I5B7	G3I5B7_CRIGR	I79_018661	Metabotropic glutamate receptor 5 (Fragment)
20190323_L1_Ag6_Zhu00015_SA_CHOKO_FT_imac_SAX_m2000_01_re.08569.08569.2	D:\GlycoData\Hech-EThcD\EThcD-4000\MSFragger\cho\interact.pep.xml	LQDVTDDHIR		10	2	1972.54	1210.6	1210.59	606.306	606.303	1210.59	606.304	-0.0006	8.10268e-08	28.872	12.493	1	2	0	0	0			TRUE	tr|A0A061HTH1|A0A061HTH1_CRIGR	A0A061HTH1	A0A061HTH1_CRIGR	H671_21760	Flavin reductase (NADPH)
20190323_L1_Ag6_Zhu00015_SA_CHOKO_FT_imac_SAX_m2000_01_re.08572.08572.2	D:\GlycoData\Hech-EThcD\EThcD-4000\MSFragger\cho\interact.pep.xml	NCTIVSPDAGGAK	NCTIVSPDAGGAK	13	2	1973.04	1288.61	1288.61	645.313	645.312	1288.61	645.311	0.0018	0.00018281	26.452	10.308	0.9947	2	0	0	0	2C(57.0215)		TRUE	tr|G3HV97|G3HV97_CRIGR	G3HV97	G3HV97_CRIGR	I79_014877	Ribose-phosphate pyrophosphokinase 1
20190323_L1_Ag6_Zhu00015_SA_CHOKO_FT_imac_SAX_m2000_01_re.08574.08574.4	D:\GlycoData\Hech-EThcD\EThcD-4000\MSFragger\cho\interact.pep.xml	CTQQVCAGYCANNSTCTVNQGNQPQCR	CTQQVCAGYCAN[2174]NSTCTVNQGNQPQCR	27	4	1973.45	5237.02	5237.04	1310.26	1310.27	5235.01	1309.76	2061.77	2.46054e-09	33.161	7.687	1	2	0	0	0	10C(57.0215), 12N(2059.7349), 16C(57.0215), 1C(57.0215), 26C(57.0215), 6C(57.0215)		TRUE	tr|A0A061IMQ7|A0A061IMQ7_CRIGR	A0A061IMQ7	A0A061IMQ7_CRIGR	H671_1g1571	Prolow-density lipoprotein receptor-related protein 1	I79_015182	tr|G3HW34|G3HW34_CRIGR
20190323_L1_Ag6_Zhu00015_SA_CHOKO_FT_imac_SAX_m2000_01_re.08576.08576.4	D:\GlycoData\Hech-EThcD\EThcD-4000\MSFragger\cho\interact.pep.xml	CTQQVCAGYCANNSTCTVNQGNQPQCR	CTQQVCAGYCAN[2174]NSTCTVNQGNQPQCR	27	4	1973.66	5237.02	5237.04	1310.26	1310.27	5235.01	1309.76	2061.77	5.69699e-06	25.384	11.202	0.9961	2	0	0	0	10C(57.0215), 12N(2059.7349), 16C(57.0215), 1C(57.0215), 26C(57.0215), 6C(57.0215)		TRUE	tr|A0A061IMQ7|A0A061IMQ7_CRIGR	A0A061IMQ7	A0A061IMQ7_CRIGR	H671_1g1571	Prolow-density lipoprotein receptor-related protein 1	I79_015182	tr|G3HW34|G3HW34_CRIGR
20190323_L1_Ag6_Zhu00015_SA_CHOKO_FT_imac_SAX_m2000_01_re.08579.08579.2	D:\GlycoData\Hech-EThcD\EThcD-4000\MSFragger\cho\interact.pep.xml	TAVCDIPPR	TAVCDIPPR	9	2	1974.38	1027.51	1027.51	514.764	514.763	1027.51	514.763	0.0001	0.000210015	25.211	9.843	0.9929	2	0	0	0	4C(57.0215)		FALSE	tr|G3HQP8|G3HQP8_CRIGR	G3HQP8	G3HQP8_CRIGR	H671_1g3330	Tubulin beta chain	I79_003059, I79_008223, I79_022113, I79_022721	tr|G3GZ08|G3GZ08_CRIGR, tr|G3HCL2|G3HCL2_CRIGR, tr|G3IEG6|G3IEG6_CRIGR, tr|G3IG44|G3IG44_CRIGR, tr|Q60454|Q60454_CRIGR, tr|Q60455|Q60455_CRIGR
20190323_L1_Ag6_Zhu00015_SA_CHOKO_FT_imac_SAX_m2000_01_re.08590.08590.2	D:\GlycoData\Hech-EThcD\EThcD-4000\MSFragger\cho\interact.pep.xml	GSGTAEVELK		10	2	1976.34	989.505	989.503	495.76	495.759	989.503	495.759	0.0007	2.45173e-05	26.605	12.745	0.9987	2	0	0	0			FALSE	tr|A0A098KXC0|A0A098KXC0_CRIGR	A0A098KXC0	A0A098KXC0_CRIGR	H671_4g13041	Pyruvate kinase	H671_1g2487, I79_004880, I79_020755	tr|A0A061IKC1|A0A061IKC1_CRIGR, tr|A0A098KX85|A0A098KX85_CRIGR, tr|A0A098KXC4|A0A098KXC4_CRIGR, tr|A0A098KXF7|A0A098KXF7_CRIGR, tr|G3H3Q1|G3H3Q1_CRIGR, tr|G3IAX3|G3IAX3_CRIGR
20190323_L1_Ag6_Zhu00015_SA_CHOKO_FT_imac_SAX_m2000_01_re.08593.08593.2	D:\GlycoData\Hech-EThcD\EThcD-4000\MSFragger\cho\interact.pep.xml	STTTGHLIYK		10	2	1976.85	1119.59	1119.59	560.804	560.803	1119.59	560.803	0.0009	7.85056e-05	29.841	14.098	0.9975	2	0	0	0			FALSE	tr|G3HH39|G3HH39_CRIGR	G3HH39	G3HH39_CRIGR	I79_009935	Elongation factor 1-alpha 1	H671_4g13064, I79_009882, I79_015487	tr|A0A061I1E7|A0A061I1E7_CRIGR, tr|G3HGY8|G3HGY8_CRIGR, tr|G3HWX4|G3HWX4_CRIGR, tr|Q540F6|Q540F6_CRIGR
20190323_L1_Ag6_Zhu00015_SA_CHOKO_FT_imac_SAX_m2000_01_re.08602.08602.4	D:\GlycoData\Hech-EThcD\EThcD-4000\MSFragger\cho\interact.pep.xml	ENSSEICSNNGECVCGQCVCR	EN[2904]SSEICSNNGECVCGQCVCR	21	4	1978.33	5307.96	5307.95	1328	1327.99	5307.94	1327.99	2790.01	1e-14	65.536	13.928	1	2	0	0	0	13C(57.0215), 15C(57.0215), 18C(57.0215), 20C(57.0215), 2N(2789.9993), 7C(57.0215)		TRUE	tr|G3HZ55|G3HZ55_CRIGR	G3HZ55	G3HZ55_CRIGR	I79_016350	Integrin beta
20190323_L1_Ag6_Zhu00015_SA_CHOKO_FT_imac_SAX_m2000_01_re.08604.08604.4	D:\GlycoData\Hech-EThcD\EThcD-4000\MSFragger\cho\interact.pep.xml	ENSSEICSNNGECVCGQCVCR	EN[2904]SSEICSNNGECVCGQCVCR	21	4	1978.62	5307.96	5307.95	1328	1327.99	5307.94	1327.99	2790.01	5e-13	62.712	13.217	1	2	0	0	0	13C(57.0215), 15C(57.0215), 18C(57.0215), 20C(57.0215), 2N(2789.9993), 7C(57.0215)		TRUE	tr|G3HZ55|G3HZ55_CRIGR	G3HZ55	G3HZ55_CRIGR	I79_016350	Integrin beta
20190323_L1_Ag6_Zhu00015_SA_CHOKO_FT_imac_SAX_m2000_01_re.08611.08611.2	D:\GlycoData\Hech-EThcD\EThcD-4000\MSFragger\cho\interact.pep.xml	VTLTSEEEAR		10	2	1979.93	1133.56	1133.55	567.785	567.782	1133.56	567.785	-0.006	0.000417507	23.581	10.926	0.9892	2	0	0	0			TRUE	tr|G3I255|G3I255_CRIGR	G3I255	G3I255_CRIGR	I79_017480	L-lactate dehydrogenase	H671_3g11191	tr|A0A061ICT0|A0A061ICT0_CRIGR, tr|Q06BU8|Q06BU8_CRIGR
20190323_L1_Ag6_Zhu00015_SA_CHOKO_FT_imac_SAX_m2000_01_re.08622.08622.3	D:\GlycoData\Hech-EThcD\EThcD-4000\MSFragger\cho\interact.pep.xml	ENSSEICSNNGECVCGQCVCR	EN[1493]SSEICSNNGECVCGQCVCR	21	3	1981.84	3896.43	3896.41	1299.82	1299.81	3896.42	1299.81	1378.47	0	69.83	7.468	1	2	0	0	0	13C(57.0215), 15C(57.0215), 18C(57.0215), 20C(57.0215), 2N(1378.4757), 7C(57.0215)		TRUE	tr|G3HZ55|G3HZ55_CRIGR	G3HZ55	G3HZ55_CRIGR	I79_016350	Integrin beta
20190323_L1_Ag6_Zhu00015_SA_CHOKO_FT_imac_SAX_m2000_01_re.08624.08624.3	D:\GlycoData\Hech-EThcD\EThcD-4000\MSFragger\cho\interact.pep.xml	ENSSEICSNNGECVCGQCVCR	EN[1493]SSEICSNNGECVCGQCVCR	21	3	1982.06	3896.43	3896.41	1299.82	1299.81	3896.42	1299.81	1378.47	1e-14	63.201	5.946	1	2	0	0	0	13C(57.0215), 15C(57.0215), 18C(57.0215), 20C(57.0215), 2N(1378.4757), 7C(57.0215)	Hex(6)HexNAc(2)(1378.475686)	TRUE	tr|G3HZ55|G3HZ55_CRIGR	G3HZ55	G3HZ55_CRIGR	I79_016350	Integrin beta
20190323_L1_Ag6_Zhu00015_SA_CHOKO_FT_imac_SAX_m2000_01_re.08658.08658.2	D:\GlycoData\Hech-EThcD\EThcD-4000\MSFragger\cho\interact.pep.xml	VTLTSEEEAR		10	2	1988.84	1133.55	1133.55	567.782	567.783	1133.56	567.785	-0.0046	0.00400407	19.368	10.635	0.9354	2	0	0	0			TRUE	tr|G3I255|G3I255_CRIGR	G3I255	G3I255_CRIGR	I79_017480	L-lactate dehydrogenase	H671_3g11191	tr|A0A061ICT0|A0A061ICT0_CRIGR, tr|Q06BU8|Q06BU8_CRIGR
20190323_L1_Ag6_Zhu00015_SA_CHOKO_FT_imac_SAX_m2000_01_re.08663.08663.3	D:\GlycoData\Hech-EThcD\EThcD-4000\MSFragger\cho\interact.pep.xml	LDSLLACFNLSSSK	LDSLLACFN[2539]LSSSK	14	3	1989.44	3978.65	3978.65	1327.23	1327.22	3978.64	1327.22	2424.87	0.104913	15.853	15.536	0.9637	2	0	0	0	7C(57.0215), 9N(2424.8671)		TRUE	tr|G3HNT8|G3HNT8_CRIGR	G3HNT8	G3HNT8_CRIGR	I79_012432	Constitutive coactivator of peroxisome proliferator-activated receptor gamma
20190323_L1_Ag6_Zhu00015_SA_CHOKO_FT_imac_SAX_m2000_01_re.08670.08670.2	D:\GlycoData\Hech-EThcD\EThcD-4000\MSFragger\cho\interact.pep.xml	HQGVMVGMGQK		11	2	1990.98	1170.57	1170.56	586.29	586.289	1170.56	586.289	0.0005	7.0045e-06	48.18	17.416	0.9985	2	0	0	0			FALSE	tr|G3GVD0|G3GVD0_CRIGR	G3GVD0	G3GVD0_CRIGR	I79_001666	Actin, cytoplasmic 1	H671_3g8797, H671_3g9856, H671_4g12234, H671_8g19562, I79_005636, I79_012742, I79_018277, I79_019066, I79_021654, I79_021655	tr|A0A061HWQ2|A0A061HWQ2_CRIGR, tr|A0A061HZ54|A0A061HZ54_CRIGR, tr|A0A061I828|A0A061I828_CRIGR, tr|A0A061IAX8|A0A061IAX8_CRIGR, tr|A0A061IER5|A0A061IER5_CRIGR, tr|A0A069C7Y3|A0A069C7Y3_CRIGR, tr|G3H5Q0|G3H5Q0_CRIGR, tr|G3HPM7|G3HPM7_CRIGR, tr|G3HQY2|G3HQY2_CRIGR, tr|G3I4A0|G3I4A0_CRIGR, tr|G3I6E6|G3I6E6_CRIGR, tr|G3ID81|G3ID81_CRIGR, tr|G3ID82|G3ID82_CRIGR
20190323_L1_Ag6_Zhu00015_SA_CHOKO_FT_imac_SAX_m2000_01_re.08675.08675.2	D:\GlycoData\Hech-EThcD\EThcD-4000\MSFragger\cho\interact.pep.xml	VTLTSEEEAR		10	2	1992.02	1133.54	1133.55	567.779	567.783	1133.56	567.785	-0.0049	0.00369297	18.855	11.061	0.9392	2	0	0	0			TRUE	tr|G3I255|G3I255_CRIGR	G3I255	G3I255_CRIGR	I79_017480	L-lactate dehydrogenase	H671_3g11191	tr|A0A061ICT0|A0A061ICT0_CRIGR, tr|Q06BU8|Q06BU8_CRIGR
20190323_L1_Ag6_Zhu00015_SA_CHOKO_FT_imac_SAX_m2000_01_re.08681.08681.3	D:\GlycoData\Hech-EThcD\EThcD-4000\MSFragger\cho\interact.pep.xml	ALSNISVR	ALSN[1883]ISVR	8	3	1992.85	2627.14	2627.13	876.72	876.718	2627.13	876.718	1768.64	0.00940797	16.367	16.077	0.9878	2	0	0	0	4N(1768.6395)		TRUE	tr|G3I2V6|G3I2V6_CRIGR	G3I2V6	G3I2V6_CRIGR	I79_017750	Plexin-B2
20190323_L1_Ag6_Zhu00015_SA_CHOKO_FT_imac_SAX_m2000_01_re.08683.08683.3	D:\GlycoData\Hech-EThcD\EThcD-4000\MSFragger\cho\interact.pep.xml	ALSNISVR	ALSN[1883]ISVR	8	3	1993.28	2627.14	2627.13	876.72	876.718	2627.13	876.718	1768.64	0.00971441	22.828	16.304	0.9876	2	0	0	0	4N(1768.6395)		TRUE	tr|G3I2V6|G3I2V6_CRIGR	G3I2V6	G3I2V6_CRIGR	I79_017750	Plexin-B2
20190323_L1_Ag6_Zhu00015_SA_CHOKO_FT_imac_SAX_m2000_01_re.08694.08694.2	D:\GlycoData\Hech-EThcD\EThcD-4000\MSFragger\cho\interact.pep.xml	NSTAVWR	N[1572]STAVWR	7	2	1995.51	2290.87	2290.86	1146.44	1146.44	2290.86	1146.44	1458.44	6.34965e-06	24.289	15.584	0.9991	2	0	0	0	1N(1458.4420)		TRUE	tr|A0A061IJC9|A0A061IJC9_CRIGR	A0A061IJC9	A0A061IJC9_CRIGR	H671_2g5847	KDEL motif-containing protein 1	I79_021901	tr|G3IDW3|G3IDW3_CRIGR
20190323_L1_Ag6_Zhu00015_SA_CHOKO_FT_imac_SAX_m2000_01_re.08696.08696.2	D:\GlycoData\Hech-EThcD\EThcD-4000\MSFragger\cho\interact.pep.xml	NSTAVWR	N[1572]STAVWR	7	2	1995.96	2290.87	2290.86	1146.44	1146.44	2290.86	1146.44	1458.44	0.000303389	15.572	11.531	0.994	2	0	0	0	1N(1458.4420)		TRUE	tr|A0A061IJC9|A0A061IJC9_CRIGR	A0A061IJC9	A0A061IJC9_CRIGR	H671_2g5847	KDEL motif-containing protein 1	I79_021901	tr|G3IDW3|G3IDW3_CRIGR
20190323_L1_Ag6_Zhu00015_SA_CHOKO_FT_imac_SAX_m2000_01_re.08710.08710.2	D:\GlycoData\Hech-EThcD\EThcD-4000\MSFragger\cho\interact.pep.xml	NMMAACDPR	NMMAACDPR	9	2	1998.95	1064.42	1064.42	533.219	533.218	1064.42	533.217	0.0018	5.47961e-05	24.545	7.285	0.9985	2	0	0	0	6C(57.0215)		FALSE	tr|G3HQP8|G3HQP8_CRIGR	G3HQP8	G3HQP8_CRIGR	H671_1g3330	Tubulin beta chain	H671_3g8577, I79_000194, I79_003059, I79_008223, I79_012097, I79_022113, I79_022721	tr|A0A061IF90|A0A061IF90_CRIGR, tr|G3GRQ1|G3GRQ1_CRIGR, tr|G3GZ08|G3GZ08_CRIGR, tr|G3HCL2|G3HCL2_CRIGR, tr|G3HMW8|G3HMW8_CRIGR, tr|G3IEG6|G3IEG6_CRIGR, tr|G3IG44|G3IG44_CRIGR, tr|Q4F888|Q4F888_CRIGR, tr|Q60454|Q60454_CRIGR, tr|Q60455|Q60455_CRIGR, tr|Q60456|Q60456_CRIGR
20190323_L1_Ag6_Zhu00015_SA_CHOKO_FT_imac_SAX_m2000_01_re.08737.08737.2	D:\GlycoData\Hech-EThcD\EThcD-4000\MSFragger\cho\interact.pep.xml	SVTEQGAELSNEER		14	2	2004.34	1547.71	1547.71	774.862	774.86	1547.71	774.86	0.0007	1.46893e-06	37.984	15.524	1	2	0	0	0			TRUE	tr|G3HKZ1|G3HKZ1_CRIGR	G3HKZ1	G3HKZ1_CRIGR	I79_011374	14-3-3 protein zeta/delta
20190323_L1_Ag6_Zhu00015_SA_CHOKO_FT_imac_SAX_m2000_01_re.08739.08739.2	D:\GlycoData\Hech-EThcD\EThcD-4000\MSFragger\cho\interact.pep.xml	SVTEQGAELSNEER		14	2	2004.75	1547.71	1547.71	774.862	774.86	1547.71	774.86	0.0007	9e-14	69.908	14.861	1	2	0	0	0			TRUE	tr|G3HKZ1|G3HKZ1_CRIGR	G3HKZ1	G3HKZ1_CRIGR	I79_011374	14-3-3 protein zeta/delta
20190323_L1_Ag6_Zhu00015_SA_CHOKO_FT_imac_SAX_m2000_01_re.08742.08742.3	D:\GlycoData\Hech-EThcD\EThcD-4000\MSFragger\cho\interact.pep.xml	VNASTTDPNSTVEQSALTR	VN[2888]ASTTDPNSTVEQSALTR	19	3	2005.35	4763.95	4763.95	1588.99	1588.99	4763.97	1589	2773.99	2.79934e-08	48.975	15.768	0.9999	2	0	0	0	2N(2774.0044)		TRUE	tr|A0A061I094|A0A061I094_CRIGR	A0A061I094	A0A061I094_CRIGR	H671_5g13632	Laminin subunit beta-1	I79_017505	tr|A0A061I6V4|A0A061I6V4_CRIGR, tr|G3I278|G3I278_CRIGR
20190323_L1_Ag6_Zhu00015_SA_CHOKO_FT_imac_SAX_m2000_01_re.08744.08744.3	D:\GlycoData\Hech-EThcD\EThcD-4000\MSFragger\cho\interact.pep.xml	VNASTTDPNSTVEQSALTR	VN[2887]ASTTDPNSTVEQSALTR	19	3	2005.75	4763.95	4763.95	1588.99	1588.99	4762.94	1588.66	2773.99	4.28347e-07	48.585	14.9	0.9999	2	0	0	0	2N(2772.9840)		TRUE	tr|A0A061I094|A0A061I094_CRIGR	A0A061I094	A0A061I094_CRIGR	H671_5g13632	Laminin subunit beta-1	I79_017505	tr|A0A061I6V4|A0A061I6V4_CRIGR, tr|G3I278|G3I278_CRIGR
20190323_L1_Ag6_Zhu00015_SA_CHOKO_FT_imac_SAX_m2000_01_re.08748.08748.3	D:\GlycoData\Hech-EThcD\EThcD-4000\MSFragger\cho\interact.pep.xml	TNQSGLER	TN[1572]QSGLER	8	3	2006.58	2361.89	2361.89	788.305	788.303	2361.88	788.302	1458.45	0.000388597	21.142	21.142	0.9961	2	0	0	0	2N(1458.4420)		TRUE	tr|A0A061I7N0|A0A061I7N0_CRIGR	A0A061I7N0	A0A061I7N0_CRIGR	H671_4g12290	Serine/threonine-protein kinase receptor	I79_013212	tr|A0A061I9V2|A0A061I9V2_CRIGR, tr|G3HQV6|G3HQV6_CRIGR
20190323_L1_Ag6_Zhu00015_SA_CHOKO_FT_imac_SAX_m2000_01_re.08771.08771.2	D:\GlycoData\Hech-EThcD\EThcD-4000\MSFragger\cho\interact.pep.xml	YESLTDPSK		9	2	2011.03	1038.49	1038.49	520.252	520.251	1038.49	520.251	0.0017	0.000304967	20.312	17.048	0.9909	2	0	0	0			FALSE	tr|A0A061I107|A0A061I107_CRIGR	A0A061I107	A0A061I107_CRIGR	H671_5g13886	Heat shock protein HSP 90-alpha (Fragment)	I79_004665	tr|G3H354|G3H354_CRIGR
20190323_L1_Ag6_Zhu00015_SA_CHOKO_FT_imac_SAX_m2000_01_re.08775.08775.2	D:\GlycoData\Hech-EThcD\EThcD-4000\MSFragger\cho\interact.pep.xml	ASSNESLVVNR		11	2	2011.65	1174.6	1174.59	588.306	588.304	1174.59	588.304	0.0013	0.000403312	22.264	10.355	0.9912	2	0	0	0			TRUE	tr|A0A061ILB0|A0A061ILB0_CRIGR	A0A061ILB0	A0A061ILB0_CRIGR	H671_1g3499	Lamina-associated polypeptide 2, isoforms beta/delta/epsilon/gamma		tr|A0A061IGN9|A0A061IGN9_CRIGR, tr|A0A061INA9|A0A061INA9_CRIGR
20190323_L1_Ag6_Zhu00015_SA_CHOKO_FT_imac_SAX_m2000_01_re.08799.08799.2	D:\GlycoData\Hech-EThcD\EThcD-4000\MSFragger\cho\interact.pep.xml	PNYTEIR	PN[1572]YTEIR	7	2	2016.08	2349.9	2349.89	1175.96	1175.95	2349.89	1175.95	1458.44	2.78933e-06	25.718	16.325	0.9999	2	0	0	0	2N(1458.4420)		TRUE	sp|P06280|AGAL_HUMAN	P06280	AGAL_HUMAN	GLA	Alpha-galactosidase A
20190323_L1_Ag6_Zhu00015_SA_CHOKO_FT_imac_SAX_m2000_01_re.08801.08801.2	D:\GlycoData\Hech-EThcD\EThcD-4000\MSFragger\cho\interact.pep.xml	PNYTEIR	PN[1572]YTEIR	7	2	2016.3	2349.9	2349.89	1175.96	1175.95	2349.89	1175.95	1458.44	7.16144e-05	20.08	15.573	0.9986	2	0	0	0	2N(1458.4420)		TRUE	sp|P06280|AGAL_HUMAN	P06280	AGAL_HUMAN	GLA	Alpha-galactosidase A
20190323_L1_Ag6_Zhu00015_SA_CHOKO_FT_imac_SAX_m2000_01_re.08803.08803.3	D:\GlycoData\Hech-EThcD\EThcD-4000\MSFragger\cho\interact.pep.xml	VNASTTDPNSTVEQSALTR	VN[2726]ASTTDPNSTVEQSALTR	19	3	2017	4601.9	4601.89	1534.97	1534.97	4601.91	1534.98	2611.93	2.127e-11	42.964	11.863	0.9998	2	0	0	0	2N(2611.9516)		TRUE	tr|A0A061I094|A0A061I094_CRIGR	A0A061I094	A0A061I094_CRIGR	H671_5g13632	Laminin subunit beta-1	I79_017505	tr|A0A061I6V4|A0A061I6V4_CRIGR, tr|G3I278|G3I278_CRIGR
20190323_L1_Ag6_Zhu00015_SA_CHOKO_FT_imac_SAX_m2000_01_re.08805.08805.3	D:\GlycoData\Hech-EThcD\EThcD-4000\MSFragger\cho\interact.pep.xml	VNASTTDPNSTVEQSALTR	VN[2726]ASTTDPNSTVEQSALTR	19	3	2017.21	4601.9	4601.89	1534.97	1534.97	4601.91	1534.98	2611.93	0.000103939	36.782	16.515	0.9978	2	0	0	0	2N(2611.9516)		TRUE	tr|A0A061I094|A0A061I094_CRIGR	A0A061I094	A0A061I094_CRIGR	H671_5g13632	Laminin subunit beta-1	I79_017505	tr|A0A061I6V4|A0A061I6V4_CRIGR, tr|G3I278|G3I278_CRIGR
20190323_L1_Ag6_Zhu00015_SA_CHOKO_FT_imac_SAX_m2000_01_re.08817.08817.2	D:\GlycoData\Hech-EThcD\EThcD-4000\MSFragger\cho\interact.pep.xml	TSLGATPAAVK		11	2	2019.79	1014.57	1014.57	508.294	508.293	1014.57	508.293	0.0008	0.0024752	26.966	13.642	0.9557	2	0	0	0			TRUE	tr|G3HPZ5|G3HPZ5_CRIGR	G3HPZ5	G3HPZ5_CRIGR	I79_012882	Macrophage-capping protein
20190323_L1_Ag6_Zhu00015_SA_CHOKO_FT_imac_SAX_m2000_01_re.08819.08819.2	D:\GlycoData\Hech-EThcD\EThcD-4000\MSFragger\cho\interact.pep.xml	INISEGNCPER	INISEGNCPER	11	2	2020.2	1287.59	1287.59	644.803	644.801	1287.59	644.801	0.0009	3.23221e-07	35.462	11.979	1	2	0	0	0	8C(57.0215)		FALSE	tr|G3HXL1|G3HXL1_CRIGR	G3HXL1	G3HXL1_CRIGR	I79_015737	Poly(RC)-binding protein 1	I79_006835, I79_014816, I79_023415	tr|G3H8Y6|G3H8Y6_CRIGR, tr|G3HV39|G3HV39_CRIGR, tr|G3IHV9|G3IHV9_CRIGR
20190323_L1_Ag6_Zhu00015_SA_CHOKO_FT_imac_SAX_m2000_01_re.08831.08831.2	D:\GlycoData\Hech-EThcD\EThcD-4000\MSFragger\cho\interact.pep.xml	FGQGGAGPVGGQGPR		15	2	2022.3	1340.66	1340.66	671.338	671.337	1340.66	671.337	0.0013	9.129e-11	55.103	13.333	1	2	0	0	0			TRUE	tr|G3H9U3|G3H9U3_CRIGR	G3H9U3	G3H9U3_CRIGR	I79_007174	Splicing factor, proline-and glutamine-rich
20190323_L1_Ag6_Zhu00015_SA_CHOKO_FT_imac_SAX_m2000_01_re.08832.08832.3	D:\GlycoData\Hech-EThcD\EThcD-4000\MSFragger\cho\interact.pep.xml	PNYTEIR	PN[1572]YTEIR	7	3	2022.43	2349.89	2349.89	784.304	784.303	2349.89	784.303	1458.44	5.13748e-05	20.657	17.65	0.9981	2	0	0	0	2N(1458.4420)	Hex(6)HexNAc(2)Phos(1)(1458.442017)	TRUE	sp|P06280|AGAL_HUMAN	P06280	AGAL_HUMAN	GLA	Alpha-galactosidase A
20190323_L1_Ag6_Zhu00015_SA_CHOKO_FT_imac_SAX_m2000_01_re.08833.08833.2	D:\GlycoData\Hech-EThcD\EThcD-4000\MSFragger\cho\interact.pep.xml	FGQGGAGPVGGQGPR		15	2	2022.55	1340.66	1340.66	671.338	671.337	1340.66	671.337	0.0013	4e-14	61.019	6.817	1	2	0	0	0			TRUE	tr|G3H9U3|G3H9U3_CRIGR	G3H9U3	G3H9U3_CRIGR	I79_007174	Splicing factor, proline-and glutamine-rich
20190323_L1_Ag6_Zhu00015_SA_CHOKO_FT_imac_SAX_m2000_01_re.08834.08834.3	D:\GlycoData\Hech-EThcD\EThcD-4000\MSFragger\cho\interact.pep.xml	PNYTEIR	PN[1572]YTEIR	7	3	2022.94	2349.89	2349.89	784.304	784.303	2349.89	784.303	1458.44	6.89049e-08	42.147	20.493	0.9997	2	0	0	0	2N(1458.4420)		TRUE	sp|P06280|AGAL_HUMAN	P06280	AGAL_HUMAN	GLA	Alpha-galactosidase A
20190323_L1_Ag6_Zhu00015_SA_CHOKO_FT_imac_SAX_m2000_01_re.08851.08851.2	D:\GlycoData\Hech-EThcD\EThcD-4000\MSFragger\cho\interact.pep.xml	VGEVIVTK		8	2	2026.43	843.509	843.507	422.762	422.761	843.506	422.76	0.0011	0.00251032	21.478	15.193	0.9551	2	0	0	0			TRUE	tr|A0A061IE32|A0A061IE32_CRIGR	A0A061IE32	A0A061IE32_CRIGR	H671_2g6481	Heat shock protein	H671_5g14542, I79_011398	tr|A0A061I2Y2|A0A061I2Y2_CRIGR, tr|G3HL13|G3HL13_CRIGR
20190323_L1_Ag6_Zhu00015_SA_CHOKO_FT_imac_SAX_m2000_01_re.08857.08857.2	D:\GlycoData\Hech-EThcD\EThcD-4000\MSFragger\cho\interact.pep.xml	PNYTEIR	PN[1168]YTEIR	7	2	2027.48	1945.82	1945.81	973.918	973.914	1945.82	973.915	1054.37	5.17011e-06	31.646	17.354	0.9997	2	0	0	0	2N(1054.3700)	Hex(4)HexNAc(2)(1054.370039)	TRUE	sp|P06280|AGAL_HUMAN	P06280	AGAL_HUMAN	GLA	Alpha-galactosidase A
20190323_L1_Ag6_Zhu00015_SA_CHOKO_FT_imac_SAX_m2000_01_re.08859.08859.2	D:\GlycoData\Hech-EThcD\EThcD-4000\MSFragger\cho\interact.pep.xml	PNYTEIR	PN[1168]YTEIR	7	2	2027.68	1945.82	1945.81	973.918	973.914	1945.82	973.915	1054.37	0.000754223	24.99	13.407	0.9954	2	0	0	0	2N(1054.3700)		TRUE	sp|P06280|AGAL_HUMAN	P06280	AGAL_HUMAN	GLA	Alpha-galactosidase A
20190323_L1_Ag6_Zhu00015_SA_CHOKO_FT_imac_SAX_m2000_01_re.08862.08862.3	D:\GlycoData\Hech-EThcD\EThcD-4000\MSFragger\cho\interact.pep.xml	LDSLLACFNLSSSK	LDSLLACFN[2174]LSSSK	14	3	2028.47	3613.53	3613.51	1205.52	1205.51	3613.51	1205.51	2059.74	0.892754	18.78	16.096	0.9493	2	0	0	0	7C(57.0215), 9N(2059.7349)	dHex(1)Hex(5)HexNAc(4)NeuAc(1)(2059.734933)	TRUE	tr|G3HNT8|G3HNT8_CRIGR	G3HNT8	G3HNT8_CRIGR	I79_012432	Constitutive coactivator of peroxisome proliferator-activated receptor gamma
20190323_L1_Ag6_Zhu00015_SA_CHOKO_FT_imac_SAX_m2000_01_re.08864.08864.3	D:\GlycoData\Hech-EThcD\EThcD-4000\MSFragger\cho\interact.pep.xml	LDSLLACFNLSSSK	LDSLLACFN[2174]LSSSK	14	3	2028.77	3613.53	3613.51	1205.52	1205.51	3613.51	1205.51	2059.74	0.0126303	17.859	15.06	0.9864	2	0	0	0	7C(57.0215), 9N(2059.7349)		TRUE	tr|G3HNT8|G3HNT8_CRIGR	G3HNT8	G3HNT8_CRIGR	I79_012432	Constitutive coactivator of peroxisome proliferator-activated receptor gamma
20190323_L1_Ag6_Zhu00015_SA_CHOKO_FT_imac_SAX_m2000_01_re.08890.08890.2	D:\GlycoData\Hech-EThcD\EThcD-4000\MSFragger\cho\interact.pep.xml	INSITVDNCK	INSITVDNCK	10	2	2034.07	1162.57	1162.56	582.291	582.289	1162.57	582.29	-0.0002	0.000303627	24.301	11.709	0.9909	2	0	0	0	9C(57.0215)		TRUE	tr|G3HN88|G3HN88_CRIGR	G3HN88	G3HN88_CRIGR	I79_012224	Adenylyl cyclase-associated protein	I79_001318	tr|G3GUF9|G3GUF9_CRIGR
20190323_L1_Ag6_Zhu00015_SA_CHOKO_FT_imac_SAX_m2000_01_re.08898.08898.2	D:\GlycoData\Hech-EThcD\EThcD-4000\MSFragger\cho\interact.pep.xml	CVVVGDGAVGK	CVVVGDGAVGK	11	2	2035.36	1059.54	1059.54	530.778	530.776	1059.54	530.776	0.0006	1.092e-05	33.481	11.064	0.9979	2	0	0	0	1C(57.0215)		TRUE	tr|A0A061IFC2|A0A061IFC2_CRIGR	A0A061IFC2	A0A061IFC2_CRIGR	H671_3g8575	Rho-related GTP-binding protein RhoG-like protein	I79_010498, I79_017919	tr|G3HIM4|G3HIM4_CRIGR, tr|G3I3B5|G3I3B5_CRIGR
20190323_L1_Ag6_Zhu00015_SA_CHOKO_FT_imac_SAX_m2000_01_re.08920.08920.3	D:\GlycoData\Hech-EThcD\EThcD-4000\MSFragger\cho\interact.pep.xml	FNAHGDANTIVCNSK	FNAHGDANTIVCNSK	15	3	2039.96	1646.75	1646.75	549.924	549.923	1646.75	549.923	0.0014	6.76083e-07	33.18	7.361	0.9789	2	0	0	0	12C(57.0215)		TRUE	tr|G3I4Z7|G3I4Z7_CRIGR	G3I4Z7	G3I4Z7_CRIGR	I79_018538	Galectin
20190323_L1_Ag6_Zhu00015_SA_CHOKO_FT_imac_SAX_m2000_01_re.08921.08921.2	D:\GlycoData\Hech-EThcD\EThcD-4000\MSFragger\cho\interact.pep.xml	FNAHGDANTIVCNSK	FNAHGDANTIVCNSK	15	2	2040.06	1646.75	1646.75	824.383	824.38	1646.75	824.381	0.0002	7e-14	56.383	11.215	1	2	0	0	0	12C(57.0215)		TRUE	tr|G3I4Z7|G3I4Z7_CRIGR	G3I4Z7	G3I4Z7_CRIGR	I79_018538	Galectin
20190323_L1_Ag6_Zhu00015_SA_CHOKO_FT_imac_SAX_m2000_01_re.08923.08923.2	D:\GlycoData\Hech-EThcD\EThcD-4000\MSFragger\cho\interact.pep.xml	FNAHGDANTIVCNSK	FNAHGDANTIVCNSK	15	2	2040.27	1646.75	1646.75	824.383	824.38	1646.75	824.381	0.0002	4.9e-12	64.783	10.236	1	2	0	0	0	12C(57.0215)		TRUE	tr|G3I4Z7|G3I4Z7_CRIGR	G3I4Z7	G3I4Z7_CRIGR	I79_018538	Galectin
20190323_L1_Ag6_Zhu00015_SA_CHOKO_FT_imac_SAX_m2000_01_re.08926.08926.4	D:\GlycoData\Hech-EThcD\EThcD-4000\MSFragger\cho\interact.pep.xml	SQDNLAQAEAQASTCNR	SQDNLAQAEAQASTCN[3269]R	17	4	2041.04	5017.98	5017.96	1255.5	1255.5	5017.95	1255.49	3155.14	1e-14	49.427	9.409	1	2	0	0	0	15C(57.0215), 16N(3155.1315)		TRUE	tr|A0A061IGY1|A0A061IGY1_CRIGR	A0A061IGY1	A0A061IGY1_CRIGR	H671_1g3972	Bone marrow stromal antigen 2	I79_005141	tr|G3H4E0|G3H4E0_CRIGR
20190323_L1_Ag6_Zhu00015_SA_CHOKO_FT_imac_SAX_m2000_01_re.08928.08928.4	D:\GlycoData\Hech-EThcD\EThcD-4000\MSFragger\cho\interact.pep.xml	SQDNLAQAEAQASTCNR	SQDNLAQAEAQASTCN[3269]R	17	4	2041.25	5017.98	5017.96	1255.5	1255.5	5017.95	1255.49	3155.14	8.61e-12	60.76	18.719	1	2	0	0	0	15C(57.0215), 16N(3155.1315)		TRUE	tr|A0A061IGY1|A0A061IGY1_CRIGR	A0A061IGY1	A0A061IGY1_CRIGR	H671_1g3972	Bone marrow stromal antigen 2	I79_005141	tr|G3H4E0|G3H4E0_CRIGR
20190323_L1_Ag6_Zhu00015_SA_CHOKO_FT_imac_SAX_m2000_01_re.08934.08934.2	D:\GlycoData\Hech-EThcD\EThcD-4000\MSFragger\cho\interact.pep.xml	NLTEGMLR	N[1572]LTEGM[147]LR	8	2	2042.46	2406.92	2406.91	1204.46	1204.46	2406.91	1204.46	1458.44	0.000322293	18.467	18.467	0.9938	2	0	0	0	1N(1458.4420), 6M(15.9949)	Hex(6)HexNAc(2)Phos(1)(1458.442017)	FALSE	tr|A0A061I194|A0A061I194_CRIGR	A0A061I194	A0A061I194_CRIGR	H671_4g13124	Extracellular leucine-rich repeat and fibronectin type-III domain-containing protein 1	I79_022269	tr|G3IEW4|G3IEW4_CRIGR
20190323_L1_Ag6_Zhu00015_SA_CHOKO_FT_imac_SAX_m2000_01_re.08936.08936.2	D:\GlycoData\Hech-EThcD\EThcD-4000\MSFragger\cho\interact.pep.xml	NLTEGMLR	N[1572]LTEGM[147]LR	8	2	2042.66	2406.92	2406.91	1204.46	1204.46	2406.91	1204.46	1458.44	0.00331512	13.418	13.418	0.9628	2	0	0	0	1N(1458.4420), 6M(15.9949)		FALSE	tr|A0A061I194|A0A061I194_CRIGR	A0A061I194	A0A061I194_CRIGR	H671_4g13124	Extracellular leucine-rich repeat and fibronectin type-III domain-containing protein 1	I79_022269	tr|G3IEW4|G3IEW4_CRIGR
20190323_L1_Ag6_Zhu00015_SA_CHOKO_FT_imac_SAX_m2000_01_re.08942.08942.2	D:\GlycoData\Hech-EThcD\EThcD-4000\MSFragger\cho\interact.pep.xml	NNASTDYDLSDK		12	2	2044.38	1341.57	1341.57	671.793	671.791	1341.57	671.792	-0.0002	1.65482e-05	29.625	10.022	0.9984	2	0	0	0			TRUE	tr|G3I2I9|G3I2I9_CRIGR	G3I2I9	G3I2I9_CRIGR	I79_017622	60S ribosomal protein L3
20190323_L1_Ag6_Zhu00015_SA_CHOKO_FT_imac_SAX_m2000_01_re.08943.08943.2	D:\GlycoData\Hech-EThcD\EThcD-4000\MSFragger\cho\interact.pep.xml	NNASTDYDLSDK		12	2	2044.59	1341.57	1341.57	671.793	671.791	1341.57	671.792	-0.0002	1.256e-10	51.104	11.407	1	2	0	0	0			TRUE	tr|G3I2I9|G3I2I9_CRIGR	G3I2I9	G3I2I9_CRIGR	I79_017622	60S ribosomal protein L3
20190323_L1_Ag6_Zhu00015_SA_CHOKO_FT_imac_SAX_m2000_01_re.08945.08945.2	D:\GlycoData\Hech-EThcD\EThcD-4000\MSFragger\cho\interact.pep.xml	HELQANCYEEVK	HELQANCYEEVK	12	2	2045.05	1518.68	1518.68	760.348	760.346	1518.68	760.346	0.0007	3.192e-11	48.96	12.782	1	2	0	0	0	7C(57.0215)		TRUE	tr|G3IDM2|G3IDM2_CRIGR	G3IDM2	G3IDM2_CRIGR	I79_021805	Cofilin-1
20190323_L1_Ag6_Zhu00015_SA_CHOKO_FT_imac_SAX_m2000_01_re.08947.08947.2	D:\GlycoData\Hech-EThcD\EThcD-4000\MSFragger\cho\interact.pep.xml	HELQANCYEEVK	HELQANCYEEVK	12	2	2045.44	1518.68	1518.68	760.348	760.346	1518.68	760.346	0.0007	1.206e-11	63.351	13.169	1	2	0	0	0	7C(57.0215)		TRUE	tr|G3IDM2|G3IDM2_CRIGR	G3IDM2	G3IDM2_CRIGR	I79_021805	Cofilin-1
20190323_L1_Ag6_Zhu00015_SA_CHOKO_FT_imac_SAX_m2000_01_re.08951.08951.3	D:\GlycoData\Hech-EThcD\EThcD-4000\MSFragger\cho\interact.pep.xml	HELQANCYEEVK	HELQANCYEEVK	12	3	2046.28	1518.68	1518.68	507.234	507.233	1518.68	507.233	0.0013	2.62724e-06	32.822	9.442	0.9795	2	0	0	0	7C(57.0215)		TRUE	tr|G3IDM2|G3IDM2_CRIGR	G3IDM2	G3IDM2_CRIGR	I79_021805	Cofilin-1
20190323_L1_Ag6_Zhu00015_SA_CHOKO_FT_imac_SAX_m2000_01_re.08958.08958.3	D:\GlycoData\Hech-EThcD\EThcD-4000\MSFragger\cho\interact.pep.xml	SQDNLAQAEAQASTCNR	SQDNLAQAEAQASTCN[2248]R	17	3	2047.74	3996.6	3996.59	1333.21	1333.2	3996.59	1333.2	2133.78	0	52.445	17.276	1	2	0	0	0	15C(57.0215), 16N(2133.7717)		TRUE	tr|A0A061IGY1|A0A061IGY1_CRIGR	A0A061IGY1	A0A061IGY1_CRIGR	H671_1g3972	Bone marrow stromal antigen 2	I79_005141	tr|G3H4E0|G3H4E0_CRIGR
20190323_L1_Ag6_Zhu00015_SA_CHOKO_FT_imac_SAX_m2000_01_re.08960.08960.3	D:\GlycoData\Hech-EThcD\EThcD-4000\MSFragger\cho\interact.pep.xml	SQDNLAQAEAQASTCNR	SQDNLAQAEAQASTCN[2248]R	17	3	2047.94	3996.6	3996.59	1333.21	1333.2	3996.59	1333.2	2133.78	1.96053e-05	45.001	19.671	0.9905	2	0	0	0	15C(57.0215), 16N(2133.7717)		TRUE	tr|A0A061IGY1|A0A061IGY1_CRIGR	A0A061IGY1	A0A061IGY1_CRIGR	H671_1g3972	Bone marrow stromal antigen 2	I79_005141	tr|G3H4E0|G3H4E0_CRIGR
20190323_L1_Ag6_Zhu00015_SA_CHOKO_FT_imac_SAX_m2000_01_re.08973.08973.2	D:\GlycoData\Hech-EThcD\EThcD-4000\MSFragger\cho\interact.pep.xml	LIEYCQSK	LIEYCQSK	8	2	2050.72	1039.5	1039.5	520.759	520.758	1039.5	520.758	0.0019	0.000345007	15.296	8.18	0.9902	2	0	0	0	5C(57.0215)		TRUE	tr|G3HH30|G3HH30_CRIGR	G3HH30	G3HH30_CRIGR	I79_009926	Aldose reductase
20190323_L1_Ag6_Zhu00015_SA_CHOKO_FT_imac_SAX_m2000_01_re.08983.08983.2	D:\GlycoData\Hech-EThcD\EThcD-4000\MSFragger\cho\interact.pep.xml	PNYTEIR	PN[1572]YTEIR	7	2	2052.6	2349.9	2349.89	1175.96	1175.95	2349.89	1175.95	1458.44	3.07256e-05	22.55	15.642	0.9993	2	0	0	0	2N(1458.4420)	Hex(6)HexNAc(2)Phos(1)(1458.442017)	TRUE	sp|P06280|AGAL_HUMAN	P06280	AGAL_HUMAN	GLA	Alpha-galactosidase A
20190323_L1_Ag6_Zhu00015_SA_CHOKO_FT_imac_SAX_m2000_01_re.08991.08991.3	D:\GlycoData\Hech-EThcD\EThcD-4000\MSFragger\cho\interact.pep.xml	VLSEPNATKESSR	VLSEPN[1572]ATKESSR	13	3	2054.18	2875.17	2875.16	959.396	959.393	2875.16	959.395	1458.44	2.68592e-05	12.202	12.195	0.9944	2	1	0	0	6N(1458.4420)		TRUE	tr|G3HNI8|G3HNI8_CRIGR	G3HNI8	G3HNI8_CRIGR	I79_012327	N-acetyltransferase ESCO2
20190323_L1_Ag6_Zhu00015_SA_CHOKO_FT_imac_SAX_m2000_01_re.08996.08996.2	D:\GlycoData\Hech-EThcD\EThcD-4000\MSFragger\cho\interact.pep.xml	TIIQNPTDQQK		11	2	2055.12	1284.67	1284.67	643.343	643.341	1284.67	643.341	0.0012	7.11378e-07	31.867	11.904	1	2	0	0	0			TRUE	tr|G3HRK0|G3HRK0_CRIGR	G3HRK0	G3HRK0_CRIGR	I79_013505	Proliferation-associated protein 2G4
20190323_L1_Ag6_Zhu00015_SA_CHOKO_FT_imac_SAX_m2000_01_re.09013.09013.4	D:\GlycoData\Hech-EThcD\EThcD-4000\MSFragger\cho\interact.pep.xml	LDSLLACFNLSSSK	LDSLLACFN[2830]LSSSK	14	4	2058.44	4269.75	4269.73	1068.44	1068.44	4269.74	1068.44	2715.95	0.00141884	18.413	16.195	0.9909	2	0	0	0	7C(57.0215), 9N(2715.9625)		TRUE	tr|G3HNT8|G3HNT8_CRIGR	G3HNT8	G3HNT8_CRIGR	I79_012432	Constitutive coactivator of peroxisome proliferator-activated receptor gamma
20190323_L1_Ag6_Zhu00015_SA_CHOKO_FT_imac_SAX_m2000_01_re.09015.09015.4	D:\GlycoData\Hech-EThcD\EThcD-4000\MSFragger\cho\interact.pep.xml	LDSLLACFNLSSSK	LDSLLACFN[2830]LSSSK	14	4	2058.93	4269.75	4269.73	1068.44	1068.44	4269.74	1068.44	2715.95	0.244879	17.1	13.14	0.9398	2	0	0	0	7C(57.0215), 9N(2715.9625)		TRUE	tr|G3HNT8|G3HNT8_CRIGR	G3HNT8	G3HNT8_CRIGR	I79_012432	Constitutive coactivator of peroxisome proliferator-activated receptor gamma
20190323_L1_Ag6_Zhu00015_SA_CHOKO_FT_imac_SAX_m2000_01_re.09019.09019.3	D:\GlycoData\Hech-EThcD\EThcD-4000\MSFragger\cho\interact.pep.xml	HMSLALNR	HMSLALN[2141]R	8	3	2059.76	2967.19	2967.18	990.069	990.067	2967.18	990.067	2026.69	2.89561e-06	27.266	14.933	0.9951	2	0	0	0	7N(2026.6869)		TRUE	sp|P06280|AGAL_HUMAN	P06280	AGAL_HUMAN	GLA	Alpha-galactosidase A
20190323_L1_Ag6_Zhu00015_SA_CHOKO_FT_imac_SAX_m2000_01_re.09021.09021.2	D:\GlycoData\Hech-EThcD\EThcD-4000\MSFragger\cho\interact.pep.xml	VGSVLQEGCEK	VGSVLQEGCEK	11	2	2060.11	1204.58	1204.58	603.296	603.296	1204.58	603.295	0.002	1.00788e-05	27.89	10.085	0.998	2	0	0	0	9C(57.0215)		TRUE	tr|G3IFX1|G3IFX1_CRIGR	G3IFX1	G3IFX1_CRIGR	I79_022646	Succinate dehydrogenase [ubiquinone] flavoprotein subunit, mitochondrial
20190323_L1_Ag6_Zhu00015_SA_CHOKO_FT_imac_SAX_m2000_01_re.09028.09028.3	D:\GlycoData\Hech-EThcD\EThcD-4000\MSFragger\cho\interact.pep.xml	LDSLLACFNLSSSK	LDSLLACFN[2174]LSSSK	14	3	2061.44	3613.53	3613.52	1205.52	1205.51	3613.51	1205.51	2059.74	1.32664	13.947	13.943	0.9479	2	0	0	0	7C(57.0215), 9N(2059.7349)		TRUE	tr|G3HNT8|G3HNT8_CRIGR	G3HNT8	G3HNT8_CRIGR	I79_012432	Constitutive coactivator of peroxisome proliferator-activated receptor gamma
20190323_L1_Ag6_Zhu00015_SA_CHOKO_FT_imac_SAX_m2000_01_re.09032.09032.2	D:\GlycoData\Hech-EThcD\EThcD-4000\MSFragger\cho\interact.pep.xml	EESDDEAAVEEEEEEK		16	2	2062.4	1865.72	1865.72	933.869	933.866	1865.72	933.866	0.0014	2.1577e-10	44.164	15.094	1	2	0	0	0			TRUE	tr|G3HQM6|G3HQM6_CRIGR	G3HQM6	G3HQM6_CRIGR	I79_013131	Endoplasmin
20190323_L1_Ag6_Zhu00015_SA_CHOKO_FT_imac_SAX_m2000_01_re.09034.09034.2	D:\GlycoData\Hech-EThcD\EThcD-4000\MSFragger\cho\interact.pep.xml	EESDDEAAVEEEEEEK		16	2	2062.61	1865.72	1865.72	933.869	933.866	1865.72	933.866	0.0014	0	85.812	21.062	1	2	0	0	0			TRUE	tr|G3HQM6|G3HQM6_CRIGR	G3HQM6	G3HQM6_CRIGR	I79_013131	Endoplasmin
20190323_L1_Ag6_Zhu00015_SA_CHOKO_FT_imac_SAX_m2000_01_re.09035.09035.3	D:\GlycoData\Hech-EThcD\EThcD-4000\MSFragger\cho\interact.pep.xml	ALSNISVR	ALSN[2174]ISVR	8	3	2062.99	2918.24	2918.22	973.753	973.747	2918.23	973.75	2059.73	0.966205	18.63	18.628	0.9489	2	0	0	0	4N(2059.7349)		TRUE	tr|G3I2V6|G3I2V6_CRIGR	G3I2V6	G3I2V6_CRIGR	I79_017750	Plexin-B2
20190323_L1_Ag6_Zhu00015_SA_CHOKO_FT_imac_SAX_m2000_01_re.09036.09036.2	D:\GlycoData\Hech-EThcD\EThcD-4000\MSFragger\cho\interact.pep.xml	PNYTEIR	PN[317]YTEIR	7	2	2063.09	1094.53	1094.52	548.271	548.27	1094.52	548.269	203.081	7.8389e-05	23.327	8.44	0.9983	2	0	0	0	2N(203.0794)		TRUE	sp|P06280|AGAL_HUMAN	P06280	AGAL_HUMAN	GLA	Alpha-galactosidase A
20190323_L1_Ag6_Zhu00015_SA_CHOKO_FT_imac_SAX_m2000_01_re.09037.09037.3	D:\GlycoData\Hech-EThcD\EThcD-4000\MSFragger\cho\interact.pep.xml	ALSNISVR	ALSN[2174]ISVR	8	3	2063.2	2918.24	2918.22	973.753	973.747	2918.23	973.75	2059.73	0.00435398	28.682	19.856	0.9916	2	0	0	0	4N(2059.7349)	dHex(1)Hex(5)HexNAc(4)NeuAc(1)(2059.734933)	TRUE	tr|G3I2V6|G3I2V6_CRIGR	G3I2V6	G3I2V6_CRIGR	I79_017750	Plexin-B2
20190323_L1_Ag6_Zhu00015_SA_CHOKO_FT_imac_SAX_m2000_01_re.09038.09038.2	D:\GlycoData\Hech-EThcD\EThcD-4000\MSFragger\cho\interact.pep.xml	PNYTEIR	PN[317]YTEIR	7	2	2063.52	1094.53	1094.52	548.271	548.27	1094.52	548.269	203.081	0.00047867	26.331	12.942	0.9918	2	0	0	0	2N(203.0794)		TRUE	sp|P06280|AGAL_HUMAN	P06280	AGAL_HUMAN	GLA	Alpha-galactosidase A
20190323_L1_Ag6_Zhu00015_SA_CHOKO_FT_imac_SAX_m2000_01_re.09039.09039.2	D:\GlycoData\Hech-EThcD\EThcD-4000\MSFragger\cho\interact.pep.xml	QAASSLQQASLK		12	2	2063.89	1230.66	1230.66	616.337	616.336	1230.66	616.336	0.0008	3.36358e-06	27.089	10.564	0.9997	2	0	0	0			TRUE	tr|G3HEZ0|G3HEZ0_CRIGR	G3HEZ0	G3HEZ0_CRIGR	I79_009139	Stress-70 protein, mitochondrial
20190323_L1_Ag6_Zhu00015_SA_CHOKO_FT_imac_SAX_m2000_01_re.09045.09045.2	D:\GlycoData\Hech-EThcD\EThcD-4000\MSFragger\cho\interact.pep.xml	VIGSGCNLDSAR	VIGSGCNLDSAR	12	2	2064.9	1247.6	1247.59	624.805	624.803	1247.59	624.804	-0.0006	1.2419e-09	35.921	13.448	1	2	0	0	0	6C(57.0215)		FALSE	tr|G3I255|G3I255_CRIGR	G3I255	G3I255_CRIGR	I79_017480	L-lactate dehydrogenase	H671_3g9446, I79_009909	tr|A0A061IDL7|A0A061IDL7_CRIGR, tr|G3HH14|G3HH14_CRIGR, tr|Q06BU8|Q06BU8_CRIGR
20190323_L1_Ag6_Zhu00015_SA_CHOKO_FT_imac_SAX_m2000_01_re.09051.09051.2	D:\GlycoData\Hech-EThcD\EThcD-4000\MSFragger\cho\interact.pep.xml	ALANSLACQGK	ALANSLACQGK	11	2	2066.1	1131.57	1131.57	566.794	566.792	1131.57	566.793	0.0007	9.4065e-05	32.086	15.372	0.9968	2	0	0	0	8C(57.0215)		TRUE	tr|A0A061IB69|A0A061IB69_CRIGR	A0A061IB69	A0A061IB69_CRIGR	H671_3g9049	Fructose-bisphosphate aldolase	I79_018355	tr|G3I4H6|G3I4H6_CRIGR
20190323_L1_Ag6_Zhu00015_SA_CHOKO_FT_imac_SAX_m2000_01_re.09060.09060.3	D:\GlycoData\Hech-EThcD\EThcD-4000\MSFragger\cho\interact.pep.xml	HMSLALNR	HMSLALN[1979]R	8	3	2067.88	2805.14	2805.12	936.053	936.049	2805.13	936.049	1864.63	1.3007e-06	31.712	15.236	0.9957	2	0	0	0	7N(1864.6341)	Hex(9)HexNAc(2)(1864.634157)	TRUE	sp|P06280|AGAL_HUMAN	P06280	AGAL_HUMAN	GLA	Alpha-galactosidase A
20190323_L1_Ag6_Zhu00015_SA_CHOKO_FT_imac_SAX_m2000_01_re.09063.09063.2	D:\GlycoData\Hech-EThcD\EThcD-4000\MSFragger\cho\interact.pep.xml	ALQATVGNSYK		11	2	2068.42	1150.6	1150.6	576.308	576.306	1150.6	576.306	0.0008	5.15768e-06	29.37	11.78	0.9991	2	0	0	0			TRUE	tr|A0A061IM78|A0A061IM78_CRIGR	A0A061IM78	A0A061IM78_CRIGR	H671_1g1762	Lysosome-associated membrane glycoprotein 1	H671_3g10597, I79_011073	tr|G3HK56|G3HK56_CRIGR, tr|G3I7Y3|G3I7Y3_CRIGR
20190323_L1_Ag6_Zhu00015_SA_CHOKO_FT_imac_SAX_m2000_01_re.09069.09069.3	D:\GlycoData\Hech-EThcD\EThcD-4000\MSFragger\cho\interact.pep.xml	NNSNNFDLNR	N[2028]NSNNFDLNR	10	3	2069.6	3120.22	3120.22	1041.08	1041.08	3120.21	1041.08	1913.68	0.00347937	20.334	9.873	0.9744	2	0	0	0	1N(1913.6770)	Hex(5)HexNAc(4)NeuAc(1)(1913.677025)	TRUE	tr|G3HR95|G3HR95_CRIGR	G3HR95	G3HR95_CRIGR	I79_013358	Carboxypeptidase D
20190323_L1_Ag6_Zhu00015_SA_CHOKO_FT_imac_SAX_m2000_01_re.09071.09071.3	D:\GlycoData\Hech-EThcD\EThcD-4000\MSFragger\cho\interact.pep.xml	NNSNNFDLNR	N[2028]NSNNFDLNR	10	3	2069.81	3120.22	3120.22	1041.08	1041.08	3120.21	1041.08	1913.68	1.03e-12	27.075	12.623	1	2	0	0	0	1N(1913.6770)	Hex(5)HexNAc(4)NeuAc(1)(1913.677025)	TRUE	tr|G3HR95|G3HR95_CRIGR	G3HR95	G3HR95_CRIGR	I79_013358	Carboxypeptidase D
20190323_L1_Ag6_Zhu00015_SA_CHOKO_FT_imac_SAX_m2000_01_re.09074.09074.2	D:\GlycoData\Hech-EThcD\EThcD-4000\MSFragger\cho\interact.pep.xml	AVAQGNLSSADVQAAK		16	2	2070.53	1528.79	1528.78	765.402	765.399	1528.78	765.399	0.0009	6.8e-12	48.322	15.804	1	2	0	0	0			TRUE	tr|G3IGA2|G3IGA2_CRIGR	G3IGA2	G3IGA2_CRIGR	I79_022785	Cytochrome b-c1 complex subunit 2, mitochondrial
20190323_L1_Ag6_Zhu00015_SA_CHOKO_FT_imac_SAX_m2000_01_re.09076.09076.2	D:\GlycoData\Hech-EThcD\EThcD-4000\MSFragger\cho\interact.pep.xml	AVAQGNLSSADVQAAK		16	2	2071.01	1528.79	1528.78	765.402	765.399	1528.78	765.399	0.0009	0	82.902	18.343	1	2	0	0	0			TRUE	tr|G3IGA2|G3IGA2_CRIGR	G3IGA2	G3IGA2_CRIGR	I79_022785	Cytochrome b-c1 complex subunit 2, mitochondrial
20190323_L1_Ag6_Zhu00015_SA_CHOKO_FT_imac_SAX_m2000_01_re.09078.09078.2	D:\GlycoData\Hech-EThcD\EThcD-4000\MSFragger\cho\interact.pep.xml	EGALCEENMR	EGALCEENMR	10	2	2071.47	1207.5	1207.5	604.757	604.755	1207.5	604.755	0.0007	0.000155955	24.728	8.218	0.9945	2	0	0	0	5C(57.0215)		TRUE	tr|G3HSL4|G3HSL4_CRIGR	G3HSL4	G3HSL4_CRIGR	I79_013848	Elongation factor 2
20190323_L1_Ag6_Zhu00015_SA_CHOKO_FT_imac_SAX_m2000_01_re.09083.09083.2	D:\GlycoData\Hech-EThcD\EThcD-4000\MSFragger\cho\interact.pep.xml	VEIIANDQGNR		11	2	2072.37	1227.62	1227.62	614.819	614.818	1227.62	614.818	0.0009	0.00015015	31.959	11.84	0.9947	2	0	0	0			FALSE	tr|A0A061I5D1|A0A061I5D1_CRIGR	A0A061I5D1	A0A061I5D1_CRIGR	H671_4g13251	Heat shock cognate protein	H671_1g2777, H671_1g2778, H671_1g3745, H671_5g14782, I79_005362, I79_016446, I79_016447, I79_016448, I79_021800, I79_022973	tr|A0A061I5U1|A0A061I5U1_CRIGR, tr|A0A061IIJ4|A0A061IIJ4_CRIGR, tr|A0A061IJI9|A0A061IJI9_CRIGR, tr|A0A061IJM5|A0A061IJM5_CRIGR, tr|A0A061IM03|A0A061IM03_CRIGR, tr|G3H4Z8|G3H4Z8_CRIGR, tr|G3HZE5|G3HZE5_CRIGR, tr|G3HZE6|G3HZE6_CRIGR, tr|G3HZE7|G3HZE7_CRIGR, tr|G3IDL7|G3IDL7_CRIGR, tr|G3IGQ2|G3IGQ2_CRIGR
20190323_L1_Ag6_Zhu00015_SA_CHOKO_FT_imac_SAX_m2000_01_re.09091.09091.2	D:\GlycoData\Hech-EThcD\EThcD-4000\MSFragger\cho\interact.pep.xml	AIASAAEGESAPQVR		15	2	2073.58	1455.73	1455.73	728.875	728.874	1455.73	728.873	0.0017	7.4958e-10	41.175	10.622	1	2	0	0	0			TRUE	tr|A0A061HYH9|A0A061HYH9_CRIGR	A0A061HYH9	A0A061HYH9_CRIGR	H671_xg19977	Apoptosis-inducing factor 1		tr|A0A061HZ30|A0A061HZ30_CRIGR, tr|G3H3X1|G3H3X1_CRIGR
20190323_L1_Ag6_Zhu00015_SA_CHOKO_FT_imac_SAX_m2000_01_re.09093.09093.2	D:\GlycoData\Hech-EThcD\EThcD-4000\MSFragger\cho\interact.pep.xml	AIASAAEGESAPQVR		15	2	2073.99	1455.73	1455.73	728.875	728.874	1455.73	728.873	0.0017	2.126e-11	52.19	8.609	1	2	0	0	0			TRUE	tr|A0A061HYH9|A0A061HYH9_CRIGR	A0A061HYH9	A0A061HYH9_CRIGR	H671_xg19977	Apoptosis-inducing factor 1		tr|A0A061HZ30|A0A061HZ30_CRIGR, tr|G3H3X1|G3H3X1_CRIGR
20190323_L1_Ag6_Zhu00015_SA_CHOKO_FT_imac_SAX_m2000_01_re.09106.09106.3	D:\GlycoData\Hech-EThcD\EThcD-4000\MSFragger\cho\interact.pep.xml	HMSLALNR	HMSLALN[1817]R	8	3	2076.81	2643.08	2643.07	882.034	882.031	2643.07	882.031	1702.58	6.40499e-05	31.896	14.826	0.983	2	0	0	0	7N(1702.5813)	Hex(8)HexNAc(2)(1702.581333)	TRUE	sp|P06280|AGAL_HUMAN	P06280	AGAL_HUMAN	GLA	Alpha-galactosidase A
20190323_L1_Ag6_Zhu00015_SA_CHOKO_FT_imac_SAX_m2000_01_re.09112.09112.3	D:\GlycoData\Hech-EThcD\EThcD-4000\MSFragger\cho\interact.pep.xml	SQDNLAQAEAQASTCNR	SQDNLAQAEAQASTCN[1883]R	17	3	2077.86	3631.47	3631.46	1211.5	1211.49	3631.46	1211.49	1768.64	6.4e-13	44.99	15.413	1	2	0	0	0	15C(57.0215), 16N(1768.6395)		TRUE	tr|A0A061IGY1|A0A061IGY1_CRIGR	A0A061IGY1	A0A061IGY1_CRIGR	H671_1g3972	Bone marrow stromal antigen 2	I79_005141	tr|G3H4E0|G3H4E0_CRIGR
20190323_L1_Ag6_Zhu00015_SA_CHOKO_FT_imac_SAX_m2000_01_re.09114.09114.3	D:\GlycoData\Hech-EThcD\EThcD-4000\MSFragger\cho\interact.pep.xml	SQDNLAQAEAQASTCNR	SQDNLAQAEAQASTCN[1883]R	17	3	2078.29	3631.47	3631.46	1211.5	1211.49	3631.46	1211.49	1768.64	8.4528e-10	55.792	24.918	1	2	0	0	0	15C(57.0215), 16N(1768.6395)		TRUE	tr|A0A061IGY1|A0A061IGY1_CRIGR	A0A061IGY1	A0A061IGY1_CRIGR	H671_1g3972	Bone marrow stromal antigen 2	I79_005141	tr|G3H4E0|G3H4E0_CRIGR
20190323_L1_Ag6_Zhu00015_SA_CHOKO_FT_imac_SAX_m2000_01_re.09122.09122.2	D:\GlycoData\Hech-EThcD\EThcD-4000\MSFragger\cho\interact.pep.xml	NCNDFQYESK	NCNDFQYESK	10	2	2079.77	1303.52	1303.51	652.766	652.764	1303.51	652.764	0.0005	1.14419e-05	28.266	0	0.9979	2	0	0	0	2C(57.0215)		TRUE	tr|G3HK90|G3HK90_CRIGR	G3HK90	G3HK90_CRIGR	I79_011108	14-3-3 protein eta
20190323_L1_Ag6_Zhu00015_SA_CHOKO_FT_imac_SAX_m2000_01_re.09132.09132.2	D:\GlycoData\Hech-EThcD\EThcD-4000\MSFragger\cho\interact.pep.xml	MDSTANEVEAVK		12	2	2081.82	1292.59	1292.59	647.305	647.303	1292.59	647.303	0.0002	2.10984e-08	41.203	13.293	1	2	0	0	0			TRUE	tr|A0A061I0G5|A0A061I0G5_CRIGR	A0A061I0G5	A0A061I0G5_CRIGR	H671_7g18349	Protein disulfide-isomerase	I79_002399	tr|G3GXA9|G3GXA9_CRIGR
20190323_L1_Ag6_Zhu00015_SA_CHOKO_FT_imac_SAX_m2000_01_re.09133.09133.4	D:\GlycoData\Hech-EThcD\EThcD-4000\MSFragger\cho\interact.pep.xml	SQDNLAQAEAQASTCNR	SQDNLAQAEAQASTCN[2904]R	17	4	2081.92	4652.84	4652.83	1164.22	1164.21	4652.82	1164.21	2790.01	2.13916e-06	32.815	8.451	0.9981	2	0	0	0	15C(57.0215), 16N(2789.9993)		TRUE	tr|A0A061IGY1|A0A061IGY1_CRIGR	A0A061IGY1	A0A061IGY1_CRIGR	H671_1g3972	Bone marrow stromal antigen 2	I79_005141	tr|G3H4E0|G3H4E0_CRIGR
20190323_L1_Ag6_Zhu00015_SA_CHOKO_FT_imac_SAX_m2000_01_re.09134.09134.2	D:\GlycoData\Hech-EThcD\EThcD-4000\MSFragger\cho\interact.pep.xml	MDSTANEVEAVK		12	2	2082.03	1292.59	1292.59	647.305	647.303	1292.59	647.303	0.0002	1.7e-13	63.566	12.99	1	2	0	0	0			TRUE	tr|A0A061I0G5|A0A061I0G5_CRIGR	A0A061I0G5	A0A061I0G5_CRIGR	H671_7g18349	Protein disulfide-isomerase	I79_002399	tr|G3GXA9|G3GXA9_CRIGR
20190323_L1_Ag6_Zhu00015_SA_CHOKO_FT_imac_SAX_m2000_01_re.09135.09135.4	D:\GlycoData\Hech-EThcD\EThcD-4000\MSFragger\cho\interact.pep.xml	SQDNLAQAEAQASTCNR	SQDNLAQAEAQASTCN[2904]R	17	4	2082.42	4652.84	4652.83	1164.22	1164.21	4652.82	1164.21	2790.01	8.157e-10	53.43	16.439	1	2	0	0	0	15C(57.0215), 16N(2789.9993)		TRUE	tr|A0A061IGY1|A0A061IGY1_CRIGR	A0A061IGY1	A0A061IGY1_CRIGR	H671_1g3972	Bone marrow stromal antigen 2	I79_005141	tr|G3H4E0|G3H4E0_CRIGR
20190323_L1_Ag6_Zhu00015_SA_CHOKO_FT_imac_SAX_m2000_01_re.09141.09141.2	D:\GlycoData\Hech-EThcD\EThcD-4000\MSFragger\cho\interact.pep.xml	VVGCSCVVVK	VVGCSCVVVK	10	2	2083.57	1105.56	1105.56	553.79	553.788	1105.56	553.788	-0.0003	6.57e-12	34.083	17.539	1	2	0	0	0	4C(57.0215), 6C(57.0215)		TRUE	tr|A0A061IHI0|A0A061IHI0_CRIGR	A0A061IHI0	A0A061IHI0_CRIGR	H671_2g6530	40S ribosomal protein S12	I79_019322	tr|G3I737|G3I737_CRIGR
20190323_L1_Ag6_Zhu00015_SA_CHOKO_FT_imac_SAX_m2000_01_re.09145.09145.2	D:\GlycoData\Hech-EThcD\EThcD-4000\MSFragger\cho\interact.pep.xml	DGQVINETSQHHDDLE		16	2	2084.21	1835.8	1835.8	918.907	918.908	1835.79	918.903	0.0108	9.42432e-08	38.603	9.531	1	2	0	0	0			TRUE	tr|G3HHR3|G3HHR3_CRIGR	G3HHR3	G3HHR3_CRIGR	I79_010171	Vimentin
20190323_L1_Ag6_Zhu00015_SA_CHOKO_FT_imac_SAX_m2000_01_re.09147.09147.2	D:\GlycoData\Hech-EThcD\EThcD-4000\MSFragger\cho\interact.pep.xml	DGQVINETSQHHDDLE		16	2	2084.74	1835.8	1835.8	918.907	918.908	1835.79	918.903	0.0108	3.17e-12	55.498	8.543	1	2	0	0	0			TRUE	tr|G3HHR3|G3HHR3_CRIGR	G3HHR3	G3HHR3_CRIGR	I79_010171	Vimentin
20190323_L1_Ag6_Zhu00015_SA_CHOKO_FT_imac_SAX_m2000_01_re.09149.09149.3	D:\GlycoData\Hech-EThcD\EThcD-4000\MSFragger\cho\interact.pep.xml	NLTSSPPGQTQFK	N[1979]LTSSPPGQTQFK	13	3	2085.19	3268.35	3268.34	1090.46	1090.45	3268.34	1090.45	1864.63	8e-14	47.526	11.011	1	2	0	0	0	1N(1864.6341)	Hex(9)HexNAc(2)(1864.634157)	TRUE	tr|A0A061I344|A0A061I344_CRIGR	A0A061I344	A0A061I344_CRIGR	H671_4g12304	KDEL motif-containing protein 2
20190323_L1_Ag6_Zhu00015_SA_CHOKO_FT_imac_SAX_m2000_01_re.09151.09151.3	D:\GlycoData\Hech-EThcD\EThcD-4000\MSFragger\cho\interact.pep.xml	NLTSSPPGQTQFK	N[1979]LTSSPPGQTQFK	13	3	2085.63	3268.35	3268.34	1090.46	1090.45	3268.34	1090.45	1864.63	1.5508e-10	65.219	19.729	0.9999	2	0	0	0	1N(1864.6341)		TRUE	tr|A0A061I344|A0A061I344_CRIGR	A0A061I344	A0A061I344_CRIGR	H671_4g12304	KDEL motif-containing protein 2
20190323_L1_Ag6_Zhu00015_SA_CHOKO_FT_imac_SAX_m2000_01_re.09161.09161.3	D:\GlycoData\Hech-EThcD\EThcD-4000\MSFragger\cho\interact.pep.xml	DGQVINETSQHHDDLE		16	3	2087.64	1835.8	1835.79	612.939	612.938	1835.79	612.938	0.0008	4.26825e-07	35.979	9.511	0.9993	2	0	0	0			TRUE	tr|G3HHR3|G3HHR3_CRIGR	G3HHR3	G3HHR3_CRIGR	I79_010171	Vimentin
20190323_L1_Ag6_Zhu00015_SA_CHOKO_FT_imac_SAX_m2000_01_re.09162.09162.2	D:\GlycoData\Hech-EThcD\EThcD-4000\MSFragger\cho\interact.pep.xml	SDPVVSYR		8	2	2087.78	921.457	921.456	461.736	461.735	921.456	461.735	0.0012	3.80346e-05	20.023	6.71	0.999	2	0	0	0			TRUE	tr|G3HSL4|G3HSL4_CRIGR	G3HSL4	G3HSL4_CRIGR	I79_013848	Elongation factor 2
20190323_L1_Ag6_Zhu00015_SA_CHOKO_FT_imac_SAX_m2000_01_re.09163.09163.3	D:\GlycoData\Hech-EThcD\EThcD-4000\MSFragger\cho\interact.pep.xml	DGQVINETSQHHDDLE		16	3	2087.94	1835.8	1835.79	612.939	612.938	1835.79	612.938	0.0008	0	99.719	11.799	1	2	0	0	0			TRUE	tr|G3HHR3|G3HHR3_CRIGR	G3HHR3	G3HHR3_CRIGR	I79_010171	Vimentin
20190323_L1_Ag6_Zhu00015_SA_CHOKO_FT_imac_SAX_m2000_01_re.09168.09168.3	D:\GlycoData\Hech-EThcD\EThcD-4000\MSFragger\cho\interact.pep.xml	HMSLALNR	HMSLALN[1655]R	8	3	2088.84	2481.03	2481.02	828.016	828.014	2481.02	828.014	1540.53	1.19271e-09	42.841	13.875	1	2	0	0	0	7N(1540.5285)		TRUE	sp|P06280|AGAL_HUMAN	P06280	AGAL_HUMAN	GLA	Alpha-galactosidase A
20190323_L1_Ag6_Zhu00015_SA_CHOKO_FT_imac_SAX_m2000_01_re.09176.09176.3	D:\GlycoData\Hech-EThcD\EThcD-4000\MSFragger\cho\interact.pep.xml	NNSNNFDLNR	N[2319]NSNNFDLNR	10	3	2090.66	3411.32	3411.32	1138.11	1138.11	3411.31	1138.11	2204.78	0.000425437	29.95	13.533	0.9919	2	0	0	0	1N(2204.7724)	Hex(5)HexNAc(4)NeuAc(2)(2204.772441)	TRUE	tr|G3HR95|G3HR95_CRIGR	G3HR95	G3HR95_CRIGR	I79_013358	Carboxypeptidase D
20190323_L1_Ag6_Zhu00015_SA_CHOKO_FT_imac_SAX_m2000_01_re.09178.09178.3	D:\GlycoData\Hech-EThcD\EThcD-4000\MSFragger\cho\interact.pep.xml	NNSNNFDLNR	N[2319]NSNNFDLNR	10	3	2090.96	3411.32	3411.32	1138.11	1138.11	3411.31	1138.11	2204.78	3.8563e-10	54.112	22.799	1	2	0	0	0	1N(2204.7724)	Hex(5)HexNAc(4)NeuAc(2)(2204.772441)	TRUE	tr|G3HR95|G3HR95_CRIGR	G3HR95	G3HR95_CRIGR	I79_013358	Carboxypeptidase D
20190323_L1_Ag6_Zhu00015_SA_CHOKO_FT_imac_SAX_m2000_01_re.09181.09181.2	D:\GlycoData\Hech-EThcD\EThcD-4000\MSFragger\cho\interact.pep.xml	LVNANGEAVYCK	LVNANGEAVYCK	12	2	2091.66	1336.65	1336.65	669.331	669.33	1336.64	669.33	0.0017	6.70611e-05	29.614	12.293	0.996	2	0	0	0	11C(57.0215)		TRUE	tr|G3GYY6|G3GYY6_CRIGR	G3GYY6	G3GYY6_CRIGR	I79_003036	Catalase
20190323_L1_Ag6_Zhu00015_SA_CHOKO_FT_imac_SAX_m2000_01_re.09204.09204.3	D:\GlycoData\Hech-EThcD\EThcD-4000\MSFragger\cho\interact.pep.xml	NLTSSPPGQTQFK	N[1817]LTSSPPGQTQFK	13	3	2096.37	3106.3	3106.28	1036.44	1036.43	3106.29	1036.44	1702.58	3.80033e-07	28.265	9.365	0.9999	2	0	0	0	1N(1702.5813)		TRUE	tr|A0A061I344|A0A061I344_CRIGR	A0A061I344	A0A061I344_CRIGR	H671_4g12304	KDEL motif-containing protein 2
20190323_L1_Ag6_Zhu00015_SA_CHOKO_FT_imac_SAX_m2000_01_re.09206.09206.3	D:\GlycoData\Hech-EThcD\EThcD-4000\MSFragger\cho\interact.pep.xml	NLTSSPPGQTQFK	N[1817]LTSSPPGQTQFK	13	3	2096.57	3106.3	3106.28	1036.44	1036.43	3106.29	1036.44	1702.58	4.31958e-09	41.241	16.62	1	2	0	0	0	1N(1702.5813)		TRUE	tr|A0A061I344|A0A061I344_CRIGR	A0A061I344	A0A061I344_CRIGR	H671_4g12304	KDEL motif-containing protein 2
20190323_L1_Ag6_Zhu00015_SA_CHOKO_FT_imac_SAX_m2000_01_re.09223.09223.2	D:\GlycoData\Hech-EThcD\EThcD-4000\MSFragger\cho\interact.pep.xml	LQMEQQQQLQQR		12	2	2099.98	1556.78	1556.77	779.396	779.394	1556.77	779.394	0.0011	0.00021855	26.485	12.148	0.9927	2	0	0	0			TRUE	tr|G3I2J8|G3I2J8_CRIGR	G3I2J8	G3I2J8_CRIGR	I79_017634	Mitochondrial import receptor subunit TOM22-like
20190323_L1_Ag6_Zhu00015_SA_CHOKO_FT_imac_SAX_m2000_01_re.09236.09236.2	D:\GlycoData\Hech-EThcD\EThcD-4000\MSFragger\cho\interact.pep.xml	YIDQEELNK		9	2	2102.85	1150.55	1150.55	576.284	576.283	1150.55	576.283	0.0011	9.99183e-05	27.063	11.268	0.9966	2	0	0	0			FALSE	tr|A0A061I107|A0A061I107_CRIGR	A0A061I107	A0A061I107_CRIGR	H671_5g13886	Heat shock protein HSP 90-alpha (Fragment)	I79_004665	tr|G3H354|G3H354_CRIGR
20190323_L1_Ag6_Zhu00015_SA_CHOKO_FT_imac_SAX_m2000_01_re.09243.09243.2	D:\GlycoData\Hech-EThcD\EThcD-4000\MSFragger\cho\interact.pep.xml	HGEVCPAGWK	HGEVCPAGWK	10	2	2104.22	1139.52	1139.52	570.768	570.766	1139.52	570.766	0.0009	2.90113e-07	43.517	17.014	1	2	0	0	0	5C(57.0215)		FALSE	tr|G3GYP9|G3GYP9_CRIGR	G3GYP9	G3GYP9_CRIGR	I79_002954	Peroxiredoxin-1	H671_3g9966, I79_008337	tr|A0A061I7R6|A0A061I7R6_CRIGR, tr|G3HCW9|G3HCW9_CRIGR
20190323_L1_Ag6_Zhu00015_SA_CHOKO_FT_imac_SAX_m2000_01_re.09244.09244.2	D:\GlycoData\Hech-EThcD\EThcD-4000\MSFragger\cho\interact.pep.xml	TNQELQEINR		10	2	2104.36	1243.62	1243.62	622.816	622.815	1243.62	622.815	0.0014	1.91577e-05	36.121	18.88	0.9983	2	0	0	0			TRUE	tr|G3IG05|G3IG05_CRIGR	G3IG05	G3IG05_CRIGR	I79_022682	Annexin
20190323_L1_Ag6_Zhu00015_SA_CHOKO_FT_imac_SAX_m2000_01_re.09246.09246.2	D:\GlycoData\Hech-EThcD\EThcD-4000\MSFragger\cho\interact.pep.xml	TNQELQEINR		10	2	2104.62	1243.62	1243.62	622.816	622.815	1243.62	622.815	0.0014	9.55272e-06	47.793	16.575	0.998	2	0	0	0			TRUE	tr|G3IG05|G3IG05_CRIGR	G3IG05	G3IG05_CRIGR	I79_022682	Annexin
20190323_L1_Ag6_Zhu00015_SA_CHOKO_FT_imac_SAX_m2000_01_re.09247.09247.4	D:\GlycoData\Hech-EThcD\EThcD-4000\MSFragger\cho\interact.pep.xml	LDSLLACFNLSSSK	LDSLLACFN[2465]LSSSK	14	4	2104.93	3904.6	3904.58	977.157	977.153	3904.57	977.149	2350.81	0.0110983	20.11	15.465	0.9549	2	0	0	0	7C(57.0215), 9N(2350.7926)		TRUE	tr|G3HNT8|G3HNT8_CRIGR	G3HNT8	G3HNT8_CRIGR	I79_012432	Constitutive coactivator of peroxisome proliferator-activated receptor gamma
20190323_L1_Ag6_Zhu00015_SA_CHOKO_FT_imac_SAX_m2000_01_re.09251.09251.3	D:\GlycoData\Hech-EThcD\EThcD-4000\MSFragger\cho\interact.pep.xml	HMSLALNR	HMSLALN[1493]R	8	3	2105.82	2318.97	2318.97	773.998	773.996	2318.97	773.996	1378.48	4.17326e-09	45.711	13.765	1	2	0	0	0	7N(1378.4757)	Hex(6)HexNAc(2)(1378.475686)	TRUE	sp|P06280|AGAL_HUMAN	P06280	AGAL_HUMAN	GLA	Alpha-galactosidase A
20190323_L1_Ag6_Zhu00015_SA_CHOKO_FT_imac_SAX_m2000_01_re.09253.09253.3	D:\GlycoData\Hech-EThcD\EThcD-4000\MSFragger\cho\interact.pep.xml	FNLSGLGSK	FN[2539]LSGLGSK	9	3	2106.24	3346.37	3346.36	1116.46	1116.46	3346.36	1116.46	2424.87	0.00592946	16.825	15.076	0.9888	2	0	0	0	2N(2424.8671)		TRUE	tr|G3I363|G3I363_CRIGR	G3I363	G3I363_CRIGR	I79_017864	Fibrillin-2
20190323_L1_Ag6_Zhu00015_SA_CHOKO_FT_imac_SAX_m2000_01_re.09256.09256.3	D:\GlycoData\Hech-EThcD\EThcD-4000\MSFragger\cho\interact.pep.xml	NLTSSPPGQTQFK	N[1655]LTSSPPGQTQFK	13	3	2107.04	2944.24	2944.23	982.42	982.418	2944.23	982.418	1540.53	9.31743e-08	28.286	9.061	0.9998	2	0	0	0	1N(1540.5285)		TRUE	tr|A0A061I344|A0A061I344_CRIGR	A0A061I344	A0A061I344_CRIGR	H671_4g12304	KDEL motif-containing protein 2
20190323_L1_Ag6_Zhu00015_SA_CHOKO_FT_imac_SAX_m2000_01_re.09257.09257.3	D:\GlycoData\Hech-EThcD\EThcD-4000\MSFragger\cho\interact.pep.xml	NLTSSPPGQTQFK	N[1655]LTSSPPGQTQFK	13	3	2107.22	2944.24	2944.23	982.42	982.418	2944.23	982.418	1540.53	1.90546e-06	33.38	12.363	0.9997	2	0	0	0	1N(1540.5285)		TRUE	tr|A0A061I344|A0A061I344_CRIGR	A0A061I344	A0A061I344_CRIGR	H671_4g12304	KDEL motif-containing protein 2
20190323_L1_Ag6_Zhu00015_SA_CHOKO_FT_imac_SAX_m2000_01_re.09267.09267.2	D:\GlycoData\Hech-EThcD\EThcD-4000\MSFragger\cho\interact.pep.xml	YGPASVEDTTGSGTADAK		18	2	2109.39	1725.77	1725.77	863.895	863.892	1725.77	863.892	0.0019	2.1e-13	52.616	9.782	1	2	0	0	0			TRUE	tr|G3HDL6|G3HDL6_CRIGR	G3HDL6	G3HDL6_CRIGR	I79_008601	Elongation factor 1-beta
20190323_L1_Ag6_Zhu00015_SA_CHOKO_FT_imac_SAX_m2000_01_re.09268.09268.2	D:\GlycoData\Hech-EThcD\EThcD-4000\MSFragger\cho\interact.pep.xml	QVLVAPGNAGTASSGK		16	2	2109.49	1455.77	1455.77	728.893	728.891	1455.77	728.891	0.0012	1.98547e-08	40.503	11.748	1	2	0	0	0			TRUE	tr|A0A061I985|A0A061I985_CRIGR	A0A061I985	A0A061I985_CRIGR	H671_4g11686	Trifunctional purine biosynthetic protein adenosine-3	GART, I79_000830	tr|A0A061IBE4|A0A061IBE4_CRIGR, tr|B2ZA78|B2ZA78_CRIGR, tr|G3GT56|G3GT56_CRIGR
20190323_L1_Ag6_Zhu00015_SA_CHOKO_FT_imac_SAX_m2000_01_re.09269.09269.2	D:\GlycoData\Hech-EThcD\EThcD-4000\MSFragger\cho\interact.pep.xml	YGPASVEDTTGSGTADAK		18	2	2109.59	1725.77	1725.77	863.895	863.892	1725.77	863.892	0.0019	3.36124e-08	42.394	14.349	1	2	0	0	0			TRUE	tr|G3HDL6|G3HDL6_CRIGR	G3HDL6	G3HDL6_CRIGR	I79_008601	Elongation factor 1-beta
20190323_L1_Ag6_Zhu00015_SA_CHOKO_FT_imac_SAX_m2000_01_re.09270.09270.2	D:\GlycoData\Hech-EThcD\EThcD-4000\MSFragger\cho\interact.pep.xml	QVLVAPGNAGTASSGK		16	2	2109.98	1455.77	1455.77	728.893	728.891	1455.77	728.891	0.0012	9.06253e-09	44.671	11.728	1	2	0	0	0			TRUE	tr|A0A061I985|A0A061I985_CRIGR	A0A061I985	A0A061I985_CRIGR	H671_4g11686	Trifunctional purine biosynthetic protein adenosine-3	GART, I79_000830	tr|A0A061IBE4|A0A061IBE4_CRIGR, tr|B2ZA78|B2ZA78_CRIGR, tr|G3GT56|G3GT56_CRIGR
20190323_L1_Ag6_Zhu00015_SA_CHOKO_FT_imac_SAX_m2000_01_re.09272.09272.4	D:\GlycoData\Hech-EThcD\EThcD-4000\MSFragger\cho\interact.pep.xml	SQDNLAQAEAQASTCNR	SQDNLAQAEAQASTCN[2539]R	17	4	2110.45	4287.7	4287.69	1072.93	1072.93	4287.68	1072.93	2424.87	1.1e-13	32.974	10.72	1	2	0	0	0	15C(57.0215), 16N(2424.8671)		TRUE	tr|A0A061IGY1|A0A061IGY1_CRIGR	A0A061IGY1	A0A061IGY1_CRIGR	H671_1g3972	Bone marrow stromal antigen 2	I79_005141	tr|G3H4E0|G3H4E0_CRIGR
20190323_L1_Ag6_Zhu00015_SA_CHOKO_FT_imac_SAX_m2000_01_re.09274.09274.4	D:\GlycoData\Hech-EThcD\EThcD-4000\MSFragger\cho\interact.pep.xml	SQDNLAQAEAQASTCNR	SQDNLAQAEAQASTCN[2539]R	17	4	2110.92	4287.7	4287.69	1072.93	1072.93	4287.68	1072.93	2424.87	7.9038e-10	45.21	17.744	1	2	0	0	0	15C(57.0215), 16N(2424.8671)		TRUE	tr|A0A061IGY1|A0A061IGY1_CRIGR	A0A061IGY1	A0A061IGY1_CRIGR	H671_1g3972	Bone marrow stromal antigen 2	I79_005141	tr|G3H4E0|G3H4E0_CRIGR
20190323_L1_Ag6_Zhu00015_SA_CHOKO_FT_imac_SAX_m2000_01_re.09276.09276.2	D:\GlycoData\Hech-EThcD\EThcD-4000\MSFragger\cho\interact.pep.xml	FNSANEDNVTQVR		13	2	2111.31	1492.7	1492.69	747.355	747.353	1492.69	747.353	0.0009	1.79267e-08	43.486	13.672	1	2	0	0	0			TRUE	tr|G3GYY6|G3GYY6_CRIGR	G3GYY6	G3GYY6_CRIGR	I79_003036	Catalase
20190323_L1_Ag6_Zhu00015_SA_CHOKO_FT_imac_SAX_m2000_01_re.09278.09278.2	D:\GlycoData\Hech-EThcD\EThcD-4000\MSFragger\cho\interact.pep.xml	FNSANEDNVTQVR		13	2	2111.61	1492.7	1492.69	747.355	747.353	1492.69	747.353	0.0009	0	71.208	11.271	1	2	0	0	0			TRUE	tr|G3GYY6|G3GYY6_CRIGR	G3GYY6	G3GYY6_CRIGR	I79_003036	Catalase
20190323_L1_Ag6_Zhu00015_SA_CHOKO_FT_imac_SAX_m2000_01_re.09280.09280.2	D:\GlycoData\Hech-EThcD\EThcD-4000\MSFragger\cho\interact.pep.xml	QGGGGAGGSVPGIER		15	2	2112.29	1297.64	1297.64	649.828	649.826	1297.64	649.826	0.0019	1.41e-12	49.199	8.266	1	2	0	0	0			TRUE	tr|A0A061I1E0|A0A061I1E0_CRIGR	A0A061I1E0	A0A061I1E0_CRIGR	H671_5g13702	Myelin expression factor 2	I79_018809	tr|G3I5Q4|G3I5Q4_CRIGR
20190323_L1_Ag6_Zhu00015_SA_CHOKO_FT_imac_SAX_m2000_01_re.09282.09282.2	D:\GlycoData\Hech-EThcD\EThcD-4000\MSFragger\cho\interact.pep.xml	QGGGGAGGSVPGIER		15	2	2112.5	1297.64	1297.64	649.828	649.826	1297.64	649.826	0.0019	7.3918e-10	45.025	7	1	2	0	0	0			TRUE	tr|A0A061I1E0|A0A061I1E0_CRIGR	A0A061I1E0	A0A061I1E0_CRIGR	H671_5g13702	Myelin expression factor 2	I79_018809	tr|G3I5Q4|G3I5Q4_CRIGR
20190323_L1_Ag6_Zhu00015_SA_CHOKO_FT_imac_SAX_m2000_01_re.09300.09300.2	D:\GlycoData\Hech-EThcD\EThcD-4000\MSFragger\cho\interact.pep.xml	DITSDTSGDFRK		12	2	2116.51	1340.63	1340.62	671.32	671.318	1340.62	671.318	0.0025	4.81665e-05	33.702	12.245	0.9988	2	0	0	0			TRUE	tr|G3I5L3|G3I5L3_CRIGR	G3I5L3	G3I5L3_CRIGR	H671_3g10393	Annexin		tr|A0A061I6Z5|A0A061I6Z5_CRIGR
20190323_L1_Ag6_Zhu00015_SA_CHOKO_FT_imac_SAX_m2000_01_re.09302.09302.2	D:\GlycoData\Hech-EThcD\EThcD-4000\MSFragger\cho\interact.pep.xml	DITSDTSGDFRK		12	2	2116.72	1340.63	1340.62	671.32	671.318	1340.62	671.318	0.0025	4.74242e-08	42.796	12.2	1	2	0	0	0			TRUE	tr|G3I5L3|G3I5L3_CRIGR	G3I5L3	G3I5L3_CRIGR	H671_3g10393	Annexin		tr|A0A061I6Z5|A0A061I6Z5_CRIGR
20190323_L1_Ag6_Zhu00015_SA_CHOKO_FT_imac_SAX_m2000_01_re.09305.09305.4	D:\GlycoData\Hech-EThcD\EThcD-4000\MSFragger\cho\interact.pep.xml	LQQEFHCCGSNNSQDWR	LQQEFHCCGSN[2832]NSQDWR	17	4	2117.3	4882.87	4882.87	1221.72	1221.72	4882.86	1221.72	2717.99	4.80978e-07	27.02	9.661	0.9997	2	0	0	0	11N(2717.9781), 7C(57.0215), 8C(57.0215)		TRUE	tr|A0A061IBK7|A0A061IBK7_CRIGR	A0A061IBK7	A0A061IBK7_CRIGR	H671_3g9876	Tetraspanin
20190323_L1_Ag6_Zhu00015_SA_CHOKO_FT_imac_SAX_m2000_01_re.09312.09312.2	D:\GlycoData\Hech-EThcD\EThcD-4000\MSFragger\cho\interact.pep.xml	VSDATGQMNLTK		12	2	2118.72	1263.62	1263.61	632.815	632.813	1263.61	632.814	0.0001	5.67194e-08	36.568	10.316	1	2	0	0	0			TRUE	tr|G3HPZ5|G3HPZ5_CRIGR	G3HPZ5	G3HPZ5_CRIGR	I79_012882	Macrophage-capping protein
20190323_L1_Ag6_Zhu00015_SA_CHOKO_FT_imac_SAX_m2000_01_re.09318.09318.2	D:\GlycoData\Hech-EThcD\EThcD-4000\MSFragger\cho\interact.pep.xml	GGEIQPVSVK		10	2	2119.88	1012.56	1012.55	507.286	507.285	1012.56	507.285	0.0003	0.000426404	30.638	13.167	0.9891	2	0	0	0			TRUE	tr|A0A061ID29|A0A061ID29_CRIGR	A0A061ID29	A0A061ID29_CRIGR	H671_2g6480	Heat shock protein	H671_4g11586, I79_016132	tr|A0A061IBR4|A0A061IBR4_CRIGR, tr|G3HYJ8|G3HYJ8_CRIGR
20190323_L1_Ag6_Zhu00015_SA_CHOKO_FT_imac_SAX_m2000_01_re.09319.09319.2	D:\GlycoData\Hech-EThcD\EThcD-4000\MSFragger\cho\interact.pep.xml	IYIDSNNNPER		11	2	2119.98	1333.63	1333.63	667.822	667.821	1333.63	667.82	0.0019	2.67635e-05	25.196	8.491	0.9988	2	0	0	0			TRUE	tr|A0A061I1I7|A0A061I1I7_CRIGR	A0A061I1I7	A0A061I1I7_CRIGR	H671_7g18204	Clathrin heavy chain 1-like protein	I79_010729	tr|G3HJ89|G3HJ89_CRIGR
20190323_L1_Ag6_Zhu00015_SA_CHOKO_FT_imac_SAX_m2000_01_re.09321.09321.2	D:\GlycoData\Hech-EThcD\EThcD-4000\MSFragger\cho\interact.pep.xml	IYIDSNNNPER		11	2	2120.19	1333.63	1333.63	667.822	667.821	1333.63	667.82	0.0019	1.35348e-08	41.272	9.7	1	2	0	0	0			TRUE	tr|A0A061I1I7|A0A061I1I7_CRIGR	A0A061I1I7	A0A061I1I7_CRIGR	H671_7g18204	Clathrin heavy chain 1-like protein	I79_010729	tr|G3HJ89|G3HJ89_CRIGR
20190323_L1_Ag6_Zhu00015_SA_CHOKO_FT_imac_SAX_m2000_01_re.09323.09323.2	D:\GlycoData\Hech-EThcD\EThcD-4000\MSFragger\cho\interact.pep.xml	SCSGVEFSTSGSSNTDTGK	SCSGVEFSTSGSSNTDTGK	19	2	2120.87	1906.79	1906.78	954.402	954.399	1906.79	954.4	-0.0009	7.745e-11	49.944	8.97	1	2	0	0	0	2C(57.0215)		TRUE	tr|G3GWR2|G3GWR2_CRIGR	G3GWR2	G3GWR2_CRIGR	I79_002192	Voltage-dependent anion-selective channel protein 2
20190323_L1_Ag6_Zhu00015_SA_CHOKO_FT_imac_SAX_m2000_01_re.09325.09325.2	D:\GlycoData\Hech-EThcD\EThcD-4000\MSFragger\cho\interact.pep.xml	SCSGVEFSTSGSSNTDTGK	SCSGVEFSTSGSSNTDTGK	19	2	2121.07	1906.79	1906.78	954.402	954.399	1906.79	954.4	-0.0009	0	83.638	12.571	1	2	0	0	0	2C(57.0215)		TRUE	tr|G3GWR2|G3GWR2_CRIGR	G3GWR2	G3GWR2_CRIGR	I79_002192	Voltage-dependent anion-selective channel protein 2
20190323_L1_Ag6_Zhu00015_SA_CHOKO_FT_imac_SAX_m2000_01_re.09331.09331.3	D:\GlycoData\Hech-EThcD\EThcD-4000\MSFragger\cho\interact.pep.xml	CVLVNLSK	CVLVN[2248]LSK	8	3	2122.46	3065.29	3065.28	1022.77	1022.77	3065.29	1022.77	2133.77	0.305228	13.843	11.332	0.9533	2	0	0	0	1C(57.0215), 5N(2133.7717)		TRUE	tr|G3HMA9|G3HMA9_CRIGR	G3HMA9	G3HMA9_CRIGR	H671_1g1697	NudC domain-containing protein 3
20190323_L1_Ag6_Zhu00015_SA_CHOKO_FT_imac_SAX_m2000_01_re.09338.09338.3	D:\GlycoData\Hech-EThcD\EThcD-4000\MSFragger\cho\interact.pep.xml	ALSNISVR	ALSN[2465]ISVR	8	3	2123.81	3209.34	3209.32	1070.79	1070.78	3209.32	1070.78	2350.83	0.00092951	30.805	17.651	0.9941	2	0	0	0	4N(2350.8303)		TRUE	tr|G3I2V6|G3I2V6_CRIGR	G3I2V6	G3I2V6_CRIGR	I79_017750	Plexin-B2
20190323_L1_Ag6_Zhu00015_SA_CHOKO_FT_imac_SAX_m2000_01_re.09339.09339.2	D:\GlycoData\Hech-EThcD\EThcD-4000\MSFragger\cho\interact.pep.xml	MFGGPGTSSR		10	2	2124.13	995.451	995.448	498.733	498.731	995.449	498.732	-0.0001	0.00057578	20.322	8.908	0.9871	2	0	0	0			TRUE	tr|G3HHR3|G3HHR3_CRIGR	G3HHR3	G3HHR3_CRIGR	I79_010171	Vimentin
20190323_L1_Ag6_Zhu00015_SA_CHOKO_FT_imac_SAX_m2000_01_re.09343.09343.3	D:\GlycoData\Hech-EThcD\EThcD-4000\MSFragger\cho\interact.pep.xml	HMSLALNR	HMSLALN[1330]R	8	3	2124.74	2156.92	2156.92	719.98	719.979	2156.91	719.979	1216.43	5.88698e-08	40.205	10.422	0.9962	2	0	0	0	7N(1216.4228)		TRUE	sp|P06280|AGAL_HUMAN	P06280	AGAL_HUMAN	GLA	Alpha-galactosidase A
20190323_L1_Ag6_Zhu00015_SA_CHOKO_FT_imac_SAX_m2000_01_re.09351.09351.3	D:\GlycoData\Hech-EThcD\EThcD-4000\MSFragger\cho\interact.pep.xml	FNLSGLGSK	FN[3195]LSGLGSK	9	3	2126.27	4002.6	4002.59	1335.21	1335.2	4002.59	1335.2	3081.09	0.0366438	16.244	14.434	0.9798	2	0	0	0	2N(3081.0947)		TRUE	tr|G3I363|G3I363_CRIGR	G3I363	G3I363_CRIGR	I79_017864	Fibrillin-2
20190323_L1_Ag6_Zhu00015_SA_CHOKO_FT_imac_SAX_m2000_01_re.09355.09355.3	D:\GlycoData\Hech-EThcD\EThcD-4000\MSFragger\cho\interact.pep.xml	NQSTGLIQPVATNGK	N[1979]QSTGLIQPVATNGK	15	3	2127.1	3391.44	3391.44	1131.49	1131.49	3391.44	1131.49	1864.63	1.84e-12	46.058	10.042	1	2	0	0	0	1N(1864.6341)		TRUE	tr|A0A061IDG6|A0A061IDG6_CRIGR	A0A061IDG6	A0A061IDG6_CRIGR	H671_2g6297	Leucyl-cystinyl aminopeptidase	I79_006172	tr|A0A061IK54|A0A061IK54_CRIGR, tr|G3H746|G3H746_CRIGR
20190323_L1_Ag6_Zhu00015_SA_CHOKO_FT_imac_SAX_m2000_01_re.09357.09357.3	D:\GlycoData\Hech-EThcD\EThcD-4000\MSFragger\cho\interact.pep.xml	NQSTGLIQPVATNGK	N[1979]QSTGLIQPVATNGK	15	3	2127.31	3391.44	3391.44	1131.49	1131.49	3391.44	1131.49	1864.63	4.3e-13	60.661	14.792	1	2	0	0	0	1N(1864.6341)		TRUE	tr|A0A061IDG6|A0A061IDG6_CRIGR	A0A061IDG6	A0A061IDG6_CRIGR	H671_2g6297	Leucyl-cystinyl aminopeptidase	I79_006172	tr|A0A061IK54|A0A061IK54_CRIGR, tr|G3H746|G3H746_CRIGR
20190323_L1_Ag6_Zhu00015_SA_CHOKO_FT_imac_SAX_m2000_01_re.09359.09359.2	D:\GlycoData\Hech-EThcD\EThcD-4000\MSFragger\cho\interact.pep.xml	LVTSDPEINTK		11	2	2127.91	1215.64	1215.63	608.826	608.825	1215.63	608.825	0.0012	0.000170381	21.563	9.883	0.994	2	0	0	0			TRUE	tr|A0A061IEW1|A0A061IEW1_CRIGR	A0A061IEW1	A0A061IEW1_CRIGR	H671_2g6173	Nuclear migration protein nudC-like protein	I79_016187	tr|G3HYP6|G3HYP6_CRIGR
20190323_L1_Ag6_Zhu00015_SA_CHOKO_FT_imac_SAX_m2000_01_re.09360.09360.2	D:\GlycoData\Hech-EThcD\EThcD-4000\MSFragger\cho\interact.pep.xml	LVTSDPEINTK		11	2	2128.09	1215.64	1215.63	608.826	608.825	1215.63	608.825	0.0012	0.000250755	25.903	10.568	0.9919	2	0	0	0			TRUE	tr|A0A061IEW1|A0A061IEW1_CRIGR	A0A061IEW1	A0A061IEW1_CRIGR	H671_2g6173	Nuclear migration protein nudC-like protein	I79_016187	tr|G3HYP6|G3HYP6_CRIGR
20190323_L1_Ag6_Zhu00015_SA_CHOKO_FT_imac_SAX_m2000_01_re.09366.09366.2	D:\GlycoData\Hech-EThcD\EThcD-4000\MSFragger\cho\interact.pep.xml	NFSDNQLQEGK		11	2	2129.23	1278.59	1278.58	640.301	640.299	1278.58	640.299	0.0002	2.93765e-07	36.628	10.489	1	2	0	0	0			TRUE	tr|G3H7Z2|G3H7Z2_CRIGR	G3H7Z2	G3H7Z2_CRIGR	I79_006488	Transgelin
20190323_L1_Ag6_Zhu00015_SA_CHOKO_FT_imac_SAX_m2000_01_re.09368.09368.3	D:\GlycoData\Hech-EThcD\EThcD-4000\MSFragger\cho\interact.pep.xml	VDNDENEHQLSLR		13	3	2129.43	1567.73	1567.72	523.582	523.581	1567.72	523.581	0.0001	7.95701e-06	30.897	9.181	0.9509	2	0	0	0			TRUE	tr|G3IBF1|G3IBF1_CRIGR	G3IBF1	G3IBF1_CRIGR	I79_020971	Nucleophosmin	H671_2g5765	tr|A0A061ILH2|A0A061ILH2_CRIGR
20190323_L1_Ag6_Zhu00015_SA_CHOKO_FT_imac_SAX_m2000_01_re.09371.09371.2	D:\GlycoData\Hech-EThcD\EThcD-4000\MSFragger\cho\interact.pep.xml	VDNDENEHQLSLR		13	2	2129.96	1567.73	1567.72	784.871	784.869	1567.72	784.869	0.0009	3.913e-11	51.277	12.049	1	2	0	0	0			TRUE	tr|G3IBF1|G3IBF1_CRIGR	G3IBF1	G3IBF1_CRIGR	I79_020971	Nucleophosmin	H671_2g5765	tr|A0A061ILH2|A0A061ILH2_CRIGR
20190323_L1_Ag6_Zhu00015_SA_CHOKO_FT_imac_SAX_m2000_01_re.09373.09373.2	D:\GlycoData\Hech-EThcD\EThcD-4000\MSFragger\cho\interact.pep.xml	VDNDENEHQLSLR		13	2	2130.4	1567.73	1567.72	784.871	784.869	1567.72	784.869	0.0009	1.68171e-09	43.597	11.328	1	2	0	0	0			TRUE	tr|G3IBF1|G3IBF1_CRIGR	G3IBF1	G3IBF1_CRIGR	I79_020971	Nucleophosmin	H671_2g5765	tr|A0A061ILH2|A0A061ILH2_CRIGR
20190323_L1_Ag6_Zhu00015_SA_CHOKO_FT_imac_SAX_m2000_01_re.09377.09377.3	D:\GlycoData\Hech-EThcD\EThcD-4000\MSFragger\cho\interact.pep.xml	DTCAQECSHFNLTK	DTCAQECSHFN[1883]LTK	14	3	2131.3	3478.37	3478.36	1160.46	1160.46	3478.35	1160.46	1768.64	0.00225315	14.447	9.144	0.9946	2	0	0	0	11N(1768.6395), 3C(57.0215), 7C(57.0215)	dHex(1)Hex(5)HexNAc(4)(1768.639517)	TRUE	tr|G3HZ55|G3HZ55_CRIGR	G3HZ55	G3HZ55_CRIGR	I79_016350	Integrin beta
20190323_L1_Ag6_Zhu00015_SA_CHOKO_FT_imac_SAX_m2000_01_re.09387.09387.3	D:\GlycoData\Hech-EThcD\EThcD-4000\MSFragger\cho\interact.pep.xml	TVTISEPHNVTYNGSSCGDDQGVAK	TVTISEPHNVTYN[2191]GSSCGDDQGVAK	25	3	2133.24	4711.93	4711.94	1571.65	1571.66	4711.93	1571.65	2076.76	8.70494e-08	32.759	14.086	0.9998	2	0	0	0	13N(2076.7502), 17C(57.0215)		TRUE	tr|G3HYW4|G3HYW4_CRIGR	G3HYW4	G3HYW4_CRIGR	I79_016257	Lysosome-associated membrane glycoprotein 2
20190323_L1_Ag6_Zhu00015_SA_CHOKO_FT_imac_SAX_m2000_01_re.09388.09388.2	D:\GlycoData\Hech-EThcD\EThcD-4000\MSFragger\cho\interact.pep.xml	VGDYGSLSGR		10	2	2133.34	1009.48	1009.48	505.75	505.749	1009.48	505.749	0.0009	1.06991e-05	27.527	9.889	0.9979	2	0	0	0			TRUE	tr|Q9EPP7|Q9EPP7_CRIGR	Q9EPP7	Q9EPP7_CRIGR	ctsz	Cathepsin Z
20190323_L1_Ag6_Zhu00015_SA_CHOKO_FT_imac_SAX_m2000_01_re.09389.09389.3	D:\GlycoData\Hech-EThcD\EThcD-4000\MSFragger\cho\interact.pep.xml	TVTISEPHNVTYNGSSCGDDQGVAK	TVTISEPHN[2191]VTYNGSSCGDDQGVAK	25	3	2133.44	4711.93	4711.94	1571.65	1571.66	4711.93	1571.65	2076.76	5.11592e-06	27.364	11.03	0.9997	2	0	0	0	17C(57.0215), 9N(2076.7502)		TRUE	tr|G3HYW4|G3HYW4_CRIGR	G3HYW4	G3HYW4_CRIGR	I79_016257	Lysosome-associated membrane glycoprotein 2
20190323_L1_Ag6_Zhu00015_SA_CHOKO_FT_imac_SAX_m2000_01_re.09403.09403.2	D:\GlycoData\Hech-EThcD\EThcD-4000\MSFragger\cho\interact.pep.xml	NSNPALNDNLEK		12	2	2136.4	1327.64	1327.64	664.827	664.826	1327.64	664.826	0.0006	5.79111e-06	31.403	10.267	0.9989	2	0	0	0			TRUE	tr|A0A061IIJ8|A0A061IIJ8_CRIGR	A0A061IIJ8	A0A061IIJ8_CRIGR	H671_1g2780	Chloride intracellular channel protein 1	I79_016455	tr|A0A061IPN4|A0A061IPN4_CRIGR, tr|G3HZF4|G3HZF4_CRIGR
20190323_L1_Ag6_Zhu00015_SA_CHOKO_FT_imac_SAX_m2000_01_re.09405.09405.2	D:\GlycoData\Hech-EThcD\EThcD-4000\MSFragger\cho\interact.pep.xml	NSNPALNDNLEK		12	2	2136.61	1327.64	1327.64	664.827	664.826	1327.64	664.826	0.0006	1.38695e-09	55.825	16.377	1	2	0	0	0			TRUE	tr|A0A061IIJ8|A0A061IIJ8_CRIGR	A0A061IIJ8	A0A061IIJ8_CRIGR	H671_1g2780	Chloride intracellular channel protein 1	I79_016455	tr|A0A061IPN4|A0A061IPN4_CRIGR, tr|G3HZF4|G3HZF4_CRIGR
20190323_L1_Ag6_Zhu00015_SA_CHOKO_FT_imac_SAX_m2000_01_re.09432.09432.3	D:\GlycoData\Hech-EThcD\EThcD-4000\MSFragger\cho\interact.pep.xml	FNLSGLGSK	FN[2174]LSGLGSK	9	3	2142.01	2981.24	2981.22	994.753	994.749	2981.23	994.75	2059.73	1.83237	14.092	13.885	0.948	2	0	0	0	2N(2059.7349)		TRUE	tr|G3I363|G3I363_CRIGR	G3I363	G3I363_CRIGR	I79_017864	Fibrillin-2
20190323_L1_Ag6_Zhu00015_SA_CHOKO_FT_imac_SAX_m2000_01_re.09444.09444.2	D:\GlycoData\Hech-EThcD\EThcD-4000\MSFragger\cho\interact.pep.xml	LGVTAEDVK		9	2	2144.49	930.504	930.502	466.259	466.258	930.502	466.258	0.0005	0.00176838	20.884	10.487	0.9669	2	0	0	0			TRUE	tr|G3HDQ2|G3HDQ2_CRIGR	G3HDQ2	G3HDQ2_CRIGR	I79_008638	Malate dehydrogenase
20190323_L1_Ag6_Zhu00015_SA_CHOKO_FT_imac_SAX_m2000_01_re.09463.09463.3	D:\GlycoData\Hech-EThcD\EThcD-4000\MSFragger\cho\interact.pep.xml	QEYDESGPSIVHR		13	3	2148.14	1515.7	1515.7	506.24	506.239	1515.7	506.239	0.0014	4.17e-12	37.994	9.737	1	2	0	0	0			TRUE	tr|G3GVD0|G3GVD0_CRIGR	G3GVD0	G3GVD0_CRIGR	I79_001666	Actin, cytoplasmic 1	I79_002381	tr|G3GX66|G3GX66_CRIGR
20190323_L1_Ag6_Zhu00015_SA_CHOKO_FT_imac_SAX_m2000_01_re.09475.09475.2	D:\GlycoData\Hech-EThcD\EThcD-4000\MSFragger\cho\interact.pep.xml	HYGGLTGLNK		10	2	2150.51	1058.55	1058.55	530.284	530.283	1058.55	530.283	0.0014	2.02886e-06	41.132	16.763	0.9999	2	0	0	0			TRUE	tr|G3GZW8|G3GZW8_CRIGR	G3GZW8	G3GZW8_CRIGR	I79_003415	Phosphoglycerate mutase 1	H671_1g1704	tr|G3HM99|G3HM99_CRIGR
20190323_L1_Ag6_Zhu00015_SA_CHOKO_FT_imac_SAX_m2000_01_re.09477.09477.2	D:\GlycoData\Hech-EThcD\EThcD-4000\MSFragger\cho\interact.pep.xml	INAWTAQSNSNK		12	2	2150.71	1332.65	1332.64	667.33	667.329	1332.64	667.328	0.0024	2.67542e-07	34.56	11.709	1	2	0	0	0			TRUE	tr|G3ICD3|G3ICD3_CRIGR	G3ICD3	G3ICD3_CRIGR	I79_021326	Lactadherin
20190323_L1_Ag6_Zhu00015_SA_CHOKO_FT_imac_SAX_m2000_01_re.09482.09482.2	D:\GlycoData\Hech-EThcD\EThcD-4000\MSFragger\cho\interact.pep.xml	QEYDESGPSIVHR		13	2	2151.78	1515.7	1515.7	758.857	758.855	1515.7	758.855	0.0019	2.9674e-10	40.678	13.191	1	2	0	0	0			TRUE	tr|G3GVD0|G3GVD0_CRIGR	G3GVD0	G3GVD0_CRIGR	I79_001666	Actin, cytoplasmic 1	I79_002381	tr|G3GX66|G3GX66_CRIGR
20190323_L1_Ag6_Zhu00015_SA_CHOKO_FT_imac_SAX_m2000_01_re.09484.09484.2	D:\GlycoData\Hech-EThcD\EThcD-4000\MSFragger\cho\interact.pep.xml	QEYDESGPSIVHR		13	2	2152.24	1515.7	1515.7	758.857	758.855	1515.7	758.855	0.0019	0	69.231	12.268	1	2	0	0	0			TRUE	tr|G3GVD0|G3GVD0_CRIGR	G3GVD0	G3GVD0_CRIGR	I79_001666	Actin, cytoplasmic 1	I79_002381	tr|G3GX66|G3GX66_CRIGR
20190323_L1_Ag6_Zhu00015_SA_CHOKO_FT_imac_SAX_m2000_01_re.09486.09486.2	D:\GlycoData\Hech-EThcD\EThcD-4000\MSFragger\cho\interact.pep.xml	ATAVMPDGQFR	ATAVM[147]PDGQFR	11	2	2152.69	1207.57	1207.57	604.792	604.79	1207.57	604.79	0.0011	4.87825e-05	24.258	8.41	0.9988	2	0	0	0	5M(15.9949)		TRUE	tr|G3GYP9|G3GYP9_CRIGR	G3GYP9	G3GYP9_CRIGR	I79_002954	Peroxiredoxin-1
20190323_L1_Ag6_Zhu00015_SA_CHOKO_FT_imac_SAX_m2000_01_re.09492.09492.2	D:\GlycoData\Hech-EThcD\EThcD-4000\MSFragger\cho\interact.pep.xml	VTVVDVNESR		10	2	2153.89	1116.58	1116.58	559.298	559.297	1116.58	559.296	0.0023	0.00133393	23.033	11.367	0.9788	2	0	0	0			TRUE	tr|G3INU6|G3INU6_CRIGR	G3INU6	G3INU6_CRIGR	I79_025636	UDP-glucose 6-dehydrogenase
20190323_L1_Ag6_Zhu00015_SA_CHOKO_FT_imac_SAX_m2000_01_re.09493.09493.3	D:\GlycoData\Hech-EThcD\EThcD-4000\MSFragger\cho\interact.pep.xml	CVLVNLSK	CVLVN[1883]LSK	8	3	2153.99	2700.16	2700.15	901.06	901.058	2700.16	901.059	1768.64	0.0346357	17.5	16.806	0.9781	2	0	0	0	1C(57.0215), 5N(1768.6395)	dHex(1)Hex(5)HexNAc(4)(1768.639517)	TRUE	tr|G3HMA9|G3HMA9_CRIGR	G3HMA9	G3HMA9_CRIGR	H671_1g1697	NudC domain-containing protein 3
20190323_L1_Ag6_Zhu00015_SA_CHOKO_FT_imac_SAX_m2000_01_re.09495.09495.3	D:\GlycoData\Hech-EThcD\EThcD-4000\MSFragger\cho\interact.pep.xml	CVLVNLSK	CVLVN[1883]LSK	8	3	2154.22	2700.16	2700.15	901.06	901.058	2700.16	901.059	1768.64	0.152395	18.006	13.367	0.9649	2	0	0	0	1C(57.0215), 5N(1768.6395)		TRUE	tr|G3HMA9|G3HMA9_CRIGR	G3HMA9	G3HMA9_CRIGR	H671_1g1697	NudC domain-containing protein 3
20190323_L1_Ag6_Zhu00015_SA_CHOKO_FT_imac_SAX_m2000_01_re.09498.09498.3	D:\GlycoData\Hech-EThcD\EThcD-4000\MSFragger\cho\interact.pep.xml	VQNFSVPEGGTR	VQN[2248]FSVPEGGTR	12	3	2154.94	3423.41	3423.4	1142.14	1142.14	3423.41	1142.14	2133.76	5.29934e-05	29.36	11.869	0.9993	2	0	0	0	3N(2133.7717)		TRUE	tr|G3H0E4|G3H0E4_CRIGR	G3H0E4	G3H0E4_CRIGR	I79_003599	Chondroitin sulfate proteoglycan 4
20190323_L1_Ag6_Zhu00015_SA_CHOKO_FT_imac_SAX_m2000_01_re.09500.09500.3	D:\GlycoData\Hech-EThcD\EThcD-4000\MSFragger\cho\interact.pep.xml	VQNFSVPEGGTR	VQN[2248]FSVPEGGTR	12	3	2155.52	3423.41	3423.4	1142.14	1142.14	3423.41	1142.14	2133.76	6.029e-11	58.379	21.643	0.9998	2	0	0	0	3N(2133.7717)		TRUE	tr|G3H0E4|G3H0E4_CRIGR	G3H0E4	G3H0E4_CRIGR	I79_003599	Chondroitin sulfate proteoglycan 4
20190323_L1_Ag6_Zhu00015_SA_CHOKO_FT_imac_SAX_m2000_01_re.09502.09502.2	D:\GlycoData\Hech-EThcD\EThcD-4000\MSFragger\cho\interact.pep.xml	EDMAALEK		8	2	2156.12	905.418	905.416	453.716	453.715	905.416	453.716	0.0005	0.00115825	20.532	11.471	0.9777	2	0	0	0			FALSE	tr|G3I6I6|G3I6I6_CRIGR	G3I6I6	G3I6I6_CRIGR	I79_019110	Tubulin alpha chain	Calpha1, H671_1g2485, I79_001766, I79_005464, I79_015306, I79_016573, I79_025414	tr|A0A061IQ44|A0A061IQ44_CRIGR, tr|G3GVM3|G3GVM3_CRIGR, tr|G3H588|G3H588_CRIGR, tr|G3HWE9|G3HWE9_CRIGR, tr|G3HZR3|G3HZR3_CRIGR, tr|G3INA2|G3INA2_CRIGR, tr|Q5VLK2|Q5VLK2_CRIGR
20190323_L1_Ag6_Zhu00015_SA_CHOKO_FT_imac_SAX_m2000_01_re.09507.09507.2	D:\GlycoData\Hech-EThcD\EThcD-4000\MSFragger\cho\interact.pep.xml	NQNSWGTGEDVK		12	2	2157.11	1333.59	1333.59	667.804	667.803	1333.59	667.802	0.0019	3.0479e-05	28.564	9.788	0.9989	2	0	0	0			TRUE	tr|A0A061IDB2|A0A061IDB2_CRIGR	A0A061IDB2	A0A061IDB2_CRIGR	H671_2g6350	Prelamin-A/C-like isoform 1	I79_003938	tr|A0A061IEC2|A0A061IEC2_CRIGR, tr|G3H1B3|G3H1B3_CRIGR
20190323_L1_Ag6_Zhu00015_SA_CHOKO_FT_imac_SAX_m2000_01_re.09509.09509.2	D:\GlycoData\Hech-EThcD\EThcD-4000\MSFragger\cho\interact.pep.xml	NQNSWGTGEDVK		12	2	2157.34	1333.59	1333.59	667.804	667.803	1333.59	667.802	0.0019	0.000206776	22.238	6.85	0.993	2	0	0	0			TRUE	tr|A0A061IDB2|A0A061IDB2_CRIGR	A0A061IDB2	A0A061IDB2_CRIGR	H671_2g6350	Prelamin-A/C-like isoform 1	I79_003938	tr|A0A061IEC2|A0A061IEC2_CRIGR, tr|G3H1B3|G3H1B3_CRIGR
20190323_L1_Ag6_Zhu00015_SA_CHOKO_FT_imac_SAX_m2000_01_re.09517.09517.3	D:\GlycoData\Hech-EThcD\EThcD-4000\MSFragger\cho\interact.pep.xml	CNASSQFLCSSGR	CN[1883]ASSQFLCSSGR	13	3	2159.23	3241.27	3241.25	1081.43	1081.42	3241.25	1081.42	1768.64	1.65448e-06	32.272	8.17	0.9999	2	0	0	0	1C(57.0215), 2N(1768.6395), 9C(57.0215)	dHex(1)Hex(5)HexNAc(4)(1768.639517)	TRUE	tr|A0A061IMQ7|A0A061IMQ7_CRIGR	A0A061IMQ7	A0A061IMQ7_CRIGR	H671_1g1571	Prolow-density lipoprotein receptor-related protein 1	I79_015182	tr|G3HW34|G3HW34_CRIGR
20190323_L1_Ag6_Zhu00015_SA_CHOKO_FT_imac_SAX_m2000_01_re.09519.09519.3	D:\GlycoData\Hech-EThcD\EThcD-4000\MSFragger\cho\interact.pep.xml	CNASSQFLCSSGR	CN[1883]ASSQFLCSSGR	13	3	2159.67	3241.27	3241.25	1081.43	1081.42	3241.25	1081.42	1768.64	7.639e-11	57.115	14.293	0.9999	2	0	0	0	1C(57.0215), 2N(1768.6395), 9C(57.0215)	dHex(1)Hex(5)HexNAc(4)(1768.639517)	TRUE	tr|A0A061IMQ7|A0A061IMQ7_CRIGR	A0A061IMQ7	A0A061IMQ7_CRIGR	H671_1g1571	Prolow-density lipoprotein receptor-related protein 1	I79_015182	tr|G3HW34|G3HW34_CRIGR
20190323_L1_Ag6_Zhu00015_SA_CHOKO_FT_imac_SAX_m2000_01_re.09520.09520.3	D:\GlycoData\Hech-EThcD\EThcD-4000\MSFragger\cho\interact.pep.xml	CVLVNLSK	CVLVN[2102]LSK	8	3	2159.99	2919.24	2919.22	974.086	974.082	2919.23	974.084	1987.71	0.00815037	17.156	16.44	0.9754	2	0	0	0	1C(57.0215), 5N(1987.7138)		TRUE	tr|G3HMA9|G3HMA9_CRIGR	G3HMA9	G3HMA9_CRIGR	H671_1g1697	NudC domain-containing protein 3
20190323_L1_Ag6_Zhu00015_SA_CHOKO_FT_imac_SAX_m2000_01_re.09522.09522.3	D:\GlycoData\Hech-EThcD\EThcD-4000\MSFragger\cho\interact.pep.xml	CVLVNLSK	CVLVN[2102]LSK	8	3	2160.2	2919.24	2919.22	974.086	974.082	2919.23	974.084	1987.71	0.000873749	20.924	15.597	0.9947	2	0	0	0	1C(57.0215), 5N(1987.7138)		TRUE	tr|G3HMA9|G3HMA9_CRIGR	G3HMA9	G3HMA9_CRIGR	H671_1g1697	NudC domain-containing protein 3
20190323_L1_Ag6_Zhu00015_SA_CHOKO_FT_imac_SAX_m2000_01_re.09525.09525.2	D:\GlycoData\Hech-EThcD\EThcD-4000\MSFragger\cho\interact.pep.xml	VYVGNLGNNGNK		12	2	2160.93	1247.63	1247.63	624.822	624.82	1247.63	624.82	0.0008	1.90896e-07	32.423	9.239	1	2	0	0	0			TRUE	tr|G3H3V5|G3H3V5_CRIGR	G3H3V5	G3H3V5_CRIGR	I79_004945	Splicing factor, arginine/serine-rich 3	I79_011145	tr|G3HKC5|G3HKC5_CRIGR
20190323_L1_Ag6_Zhu00015_SA_CHOKO_FT_imac_SAX_m2000_01_re.09540.09540.3	D:\GlycoData\Hech-EThcD\EThcD-4000\MSFragger\cho\interact.pep.xml	HMSLALNR	HMSLALN[1006]R	8	3	2163.93	1832.81	1832.81	611.944	611.944	1832.81	611.943	892.319	0.000146612	24.591	9.486	0.9555	2	0	0	0	7N(892.3172)	Hex(3)HexNAc(2)(892.317216)	TRUE	sp|P06280|AGAL_HUMAN	P06280	AGAL_HUMAN	GLA	Alpha-galactosidase A
20190323_L1_Ag6_Zhu00015_SA_CHOKO_FT_imac_SAX_m2000_01_re.09542.09542.3	D:\GlycoData\Hech-EThcD\EThcD-4000\MSFragger\cho\interact.pep.xml	HMSLALNR	HMSLALN[1006]R	8	3	2164.13	1832.81	1832.81	611.944	611.944	1832.81	611.943	892.319	1.11773e-09	50.516	13.332	1	2	0	0	0	7N(892.3172)	Hex(3)HexNAc(2)(892.317216)	TRUE	sp|P06280|AGAL_HUMAN	P06280	AGAL_HUMAN	GLA	Alpha-galactosidase A
20190323_L1_Ag6_Zhu00015_SA_CHOKO_FT_imac_SAX_m2000_01_re.09544.09544.2	D:\GlycoData\Hech-EThcD\EThcD-4000\MSFragger\cho\interact.pep.xml	HMSLALNR	HMSLALN[1006]R	8	2	2164.53	1832.81	1832.81	917.415	917.411	1832.81	917.412	892.318	0.000706317	22.104	11.436	0.9917	2	0	0	0	7N(892.3172)	Hex(3)HexNAc(2)(892.317216)	TRUE	sp|P06280|AGAL_HUMAN	P06280	AGAL_HUMAN	GLA	Alpha-galactosidase A
20190323_L1_Ag6_Zhu00015_SA_CHOKO_FT_imac_SAX_m2000_01_re.09561.09561.3	D:\GlycoData\Hech-EThcD\EThcD-4000\MSFragger\cho\interact.pep.xml	FNLSGLGSK	FN[2830]LSGLGSK	9	3	2168.16	3637.46	3637.45	1213.49	1213.49	3637.45	1213.49	2715.96	0.0094614	15.652	13.9	0.97	2	0	0	0	2N(2715.9625)		TRUE	tr|G3I363|G3I363_CRIGR	G3I363	G3I363_CRIGR	I79_017864	Fibrillin-2
[truncated: 10,140 more rows]
