# Supplementary material for: Precise, fast and comprehensive analysis of intact glycopeptides and modified glycans with pGlyco3
Source: Nat Methods. 2021 Nov 25;18(12):1515–23. doi: 10.1038/s41592-021-01306-0 (PMC8648562; doi:10.1038/s41592-021-01306-0)
Supplement: Supplementary file 3 — All additional data files. [file 41592_2021_1306_MOESM3_ESM.zip › Supplementary Data/Result Files for Figures/Suppl/S-Fig.7/MSFragger-milk.xlsx]

## Sheet: MSFragger-milk-psm
Spectrum	Spectrum File	Peptide	Modified Peptide	Peptide Length	Charge	Retention	Observed Mass	Calibrated Observed Mass	Observed M/Z	Calibrated Observed M/Z	Calculated Peptide Mass	Calculated M/Z	Delta Mass	Expectation	Hyperscore	Nextscore	PeptideProphet Probability	Number of Enzymatic Termini	Number of Missed Cleavages	Intensity	Ion Mobility	Assigned Modifications	Observed Modifications	Is Unique	Protein	Protein ID	Entry Name	Gene	Protein Description	Mapped Genes	Mapped Proteins
20190307_L1_Ag6_Zhu00015_SA_TestGly_2000_01.03800.03800.3	D:\GlycoData\Hech-EThcD\EThcD-4000\MSFragger\milk\interact.pep.xml	NGSDCPDK	N[2319]GSDCPDK	8	3	1024.91	3097.13	3097.12	1033.38	1033.38	3096.11	1033.04	2205.78	0.000825563	13.833	0	0.9947	2	0	0	0	1N(2204.7724), 5C(57.0215)		TRUE	sp|P02788|TRFL_HUMAN	P02788	TRFL_HUMAN	LTF	Lactotransferrin
20190307_L1_Ag6_Zhu00015_SA_TestGly_2000_01.03801.03801.2	D:\GlycoData\Hech-EThcD\EThcD-4000\MSFragger\milk\interact.pep.xml	NGSDCPDK	N[2174]GSDCPDK	8	2	1025.05	2951.08	2951.07	1476.54	1476.54	2951.07	1476.54	2059.74	2.20293e-07	28.128	0	1	2	0	0	0	1N(2059.7349), 5C(57.0215)	dHex(1)Hex(5)HexNAc(4)NeuAc(1)(2059.734933)	TRUE	sp|P02788|TRFL_HUMAN	P02788	TRFL_HUMAN	LTF	Lactotransferrin
20190307_L1_Ag6_Zhu00015_SA_TestGly_2000_01.03802.03802.3	D:\GlycoData\Hech-EThcD\EThcD-4000\MSFragger\milk\interact.pep.xml	NGSDCPDK	N[2319]GSDCPDK	8	3	1025.18	3097.13	3097.12	1033.38	1033.38	3096.11	1033.04	2205.78	5.66892e-08	30.486	8.979	1	2	0	0	0	1N(2204.7724), 5C(57.0215)		TRUE	sp|P02788|TRFL_HUMAN	P02788	TRFL_HUMAN	LTF	Lactotransferrin
20190307_L1_Ag6_Zhu00015_SA_TestGly_2000_01.03804.03804.3	D:\GlycoData\Hech-EThcD\EThcD-4000\MSFragger\milk\interact.pep.xml	NGSDCPDK	N[2539]GSDCPDK	8	3	1025.61	3316.21	3316.2	1106.41	1106.41	3316.21	1106.41	2424.86	0.00020773	16.23	0	0.9986	2	0	0	0	1N(2424.8671), 5C(57.0215)		TRUE	sp|P02788|TRFL_HUMAN	P02788	TRFL_HUMAN	LTF	Lactotransferrin
20190307_L1_Ag6_Zhu00015_SA_TestGly_2000_01.03807.03807.3	D:\GlycoData\Hech-EThcD\EThcD-4000\MSFragger\milk\interact.pep.xml	NGSDCPDK	N[2539]GSDCPDK	8	3	1025.83	3316.21	3316.2	1106.41	1106.41	3316.21	1106.41	2424.86	0.000134819	16.981	7.267	0.9994	2	0	0	0	1N(2424.8671), 5C(57.0215)		TRUE	sp|P02788|TRFL_HUMAN	P02788	TRFL_HUMAN	LTF	Lactotransferrin
20190307_L1_Ag6_Zhu00015_SA_TestGly_2000_01.03811.03811.3	D:\GlycoData\Hech-EThcD\EThcD-4000\MSFragger\milk\interact.pep.xml	NGSDCPDK	N[2611]GSDCPDK	8	3	1026.71	3389.24	3389.23	1130.75	1130.75	3388.23	1130.42	2497.89	2.17395e-05	20.151	6.647	1	2	0	0	0	1N(2496.8882), 5C(57.0215)		TRUE	sp|P02788|TRFL_HUMAN	P02788	TRFL_HUMAN	LTF	Lactotransferrin
20190307_L1_Ag6_Zhu00015_SA_TestGly_2000_01.03813.03813.3	D:\GlycoData\Hech-EThcD\EThcD-4000\MSFragger\milk\interact.pep.xml	NGSDCPDK	N[2611]GSDCPDK	8	3	1027.11	3389.24	3389.23	1130.75	1130.75	3388.23	1130.42	2497.89	2.43781e-05	24.952	0	1	2	0	0	0	1N(2496.8882), 5C(57.0215)		TRUE	sp|P02788|TRFL_HUMAN	P02788	TRFL_HUMAN	LTF	Lactotransferrin
20190307_L1_Ag6_Zhu00015_SA_TestGly_2000_01.03815.03815.2	D:\GlycoData\Hech-EThcD\EThcD-4000\MSFragger\milk\interact.pep.xml	NGSDCPDK	N[2465]GSDCPDK	8	2	1027.52	3242.19	3242.17	1622.1	1622.09	3242.17	1622.09	2350.83	8.38494e-06	21.806	0	1	2	0	0	0	1N(2350.8303), 5C(57.0215)		TRUE	sp|P02788|TRFL_HUMAN	P02788	TRFL_HUMAN	LTF	Lactotransferrin
20190307_L1_Ag6_Zhu00015_SA_TestGly_2000_01.03819.03819.3	D:\GlycoData\Hech-EThcD\EThcD-4000\MSFragger\milk\interact.pep.xml	NGSDCPDK	N[2685]GSDCPDK	8	3	1028.43	3462.27	3462.27	1155.1	1155.1	3462.26	1155.1	2570.93	0.00746879	10.007	0	0.973	2	0	0	0	1N(2570.9250), 5C(57.0215)		TRUE	sp|P02788|TRFL_HUMAN	P02788	TRFL_HUMAN	LTF	Lactotransferrin
20190307_L1_Ag6_Zhu00015_SA_TestGly_2000_01.03821.03821.3	D:\GlycoData\Hech-EThcD\EThcD-4000\MSFragger\milk\interact.pep.xml	NGSDCPDK	N[2685]GSDCPDK	8	3	1028.76	3462.27	3462.27	1155.1	1155.1	3462.26	1155.1	2570.93	8.48692e-06	21.785	0	1	2	0	0	0	1N(2570.9250), 5C(57.0215)		TRUE	sp|P02788|TRFL_HUMAN	P02788	TRFL_HUMAN	LTF	Lactotransferrin
20190307_L1_Ag6_Zhu00015_SA_TestGly_2000_01.03849.03849.3	D:\GlycoData\Hech-EThcD\EThcD-4000\MSFragger\milk\interact.pep.xml	NGSDCPDK	N[2465]GSDCPDK	8	3	1034.94	3242.17	3242.16	1081.73	1081.73	3242.17	1081.73	2350.82	3.49341e-05	19.327	0	1	2	0	0	0	1N(2350.8303), 5C(57.0215)	dHex(1)Hex(5)HexNAc(4)NeuAc(2)(2350.830350)	TRUE	sp|P02788|TRFL_HUMAN	P02788	TRFL_HUMAN	LTF	Lactotransferrin
20190307_L1_Ag6_Zhu00015_SA_TestGly_2000_01.03850.03850.3	D:\GlycoData\Hech-EThcD\EThcD-4000\MSFragger\milk\interact.pep.xml	NGSDCPDK	N[2831]GSDCPDK	8	3	1035.08	3608.33	3608.33	1203.78	1203.78	3608.32	1203.78	2716.99	0.000767361	13.96	0	0.9941	2	0	0	0	1N(2716.9829), 5C(57.0215)		TRUE	sp|P02788|TRFL_HUMAN	P02788	TRFL_HUMAN	LTF	Lactotransferrin
20190307_L1_Ag6_Zhu00015_SA_TestGly_2000_01.03851.03851.3	D:\GlycoData\Hech-EThcD\EThcD-4000\MSFragger\milk\interact.pep.xml	NGSDCPDK	N[2465]GSDCPDK	8	3	1035.22	3242.17	3242.16	1081.73	1081.73	3242.17	1081.73	2350.82	1.40767e-07	28.906	0	1	2	0	0	0	1N(2350.8303), 5C(57.0215)		TRUE	sp|P02788|TRFL_HUMAN	P02788	TRFL_HUMAN	LTF	Lactotransferrin
20190307_L1_Ag6_Zhu00015_SA_TestGly_2000_01.03852.03852.3	D:\GlycoData\Hech-EThcD\EThcD-4000\MSFragger\milk\interact.pep.xml	NGSDCPDK	N[2831]GSDCPDK	8	3	1035.56	3608.33	3608.33	1203.78	1203.78	3608.32	1203.78	2716.99	0.0010227	13.461	0	0.9926	2	0	0	0	1N(2716.9829), 5C(57.0215)		TRUE	sp|P02788|TRFL_HUMAN	P02788	TRFL_HUMAN	LTF	Lactotransferrin
20190307_L1_Ag6_Zhu00015_SA_TestGly_2000_01.03882.03882.6	D:\GlycoData\Hech-EThcD\EThcD-4000\MSFragger\milk\interact.pep.xml	GHGHRNGTGHGNSTHHGPEYMR	GHGHRN[2319]GTGHGNSTHHGPEYM[147]R	22	6	1041.96	4616.81	4616.8	770.475	770.474	4615.82	770.31	2205.76	0.624094	7.319	0	1	2	1	0	0	21M(15.9949), 6N(2204.7724)		TRUE	sp|P02790|HEMO_HUMAN	P02790	HEMO_HUMAN	HPX	Hemopexin
20190307_L1_Ag6_Zhu00015_SA_TestGly_2000_01.03884.03884.6	D:\GlycoData\Hech-EThcD\EThcD-4000\MSFragger\milk\interact.pep.xml	GHGHRNGTGHGNSTHHGPEYMR	GHGHRN[2319]GTGHGNSTHHGPEYM[147]R	22	6	1042.25	4616.81	4616.8	770.475	770.474	4615.82	770.31	2205.76	0.00567545	10.484	0	1	2	1	0	0	21M(15.9949), 6N(2204.7724)		TRUE	sp|P02790|HEMO_HUMAN	P02790	HEMO_HUMAN	HPX	Hemopexin
20190307_L1_Ag6_Zhu00015_SA_TestGly_2000_01.03921.03921.3	D:\GlycoData\Hech-EThcD\EThcD-4000\MSFragger\milk\interact.pep.xml	NACCSTNTSQEAHK	NACCSTN[2174]TSQEAHK	14	3	1051.12	3666.39	3666.39	1223.14	1223.14	3666.38	1223.13	2059.74	4.81947e-08	35.768	11.748	1	2	0	0	0	3C(57.0215), 4C(57.0215), 7N(2059.7349)		TRUE	sp|P15328|FOLR1_HUMAN	P15328	FOLR1_HUMAN	FOLR1	Folate receptor alpha
20190307_L1_Ag6_Zhu00015_SA_TestGly_2000_01.03923.03923.3	D:\GlycoData\Hech-EThcD\EThcD-4000\MSFragger\milk\interact.pep.xml	NACCSTNTSQEAHK	NACCSTN[2174]TSQEAHK	14	3	1051.37	3666.39	3666.39	1223.14	1223.14	3666.38	1223.13	2059.74	3.408e-05	24.37	9.483	1	2	0	0	0	3C(57.0215), 4C(57.0215), 7N(2059.7349)		TRUE	sp|P15328|FOLR1_HUMAN	P15328	FOLR1_HUMAN	FOLR1	Folate receptor alpha
20190307_L1_Ag6_Zhu00015_SA_TestGly_2000_01.03928.03928.3	D:\GlycoData\Hech-EThcD\EThcD-4000\MSFragger\milk\interact.pep.xml	HNSTGCLR	HN[2977]STGCLR	8	3	1052.52	3807.47	3807.47	1270.17	1270.16	3806.47	1269.83	2864.04	6.20155e-05	18.33	14.029	1	2	0	0	0	2N(2863.0408), 6C(57.0215)		TRUE	sp|P10909|CLUS_HUMAN	P10909	CLUS_HUMAN	CLU	Clusterin
20190307_L1_Ag6_Zhu00015_SA_TestGly_2000_01.03930.03930.3	D:\GlycoData\Hech-EThcD\EThcD-4000\MSFragger\milk\interact.pep.xml	HNSTGCLR	HN[2978]STGCLR	8	3	1052.9	3807.47	3807.47	1270.17	1270.16	3807.47	1270.16	2864.04	9.00534e-05	24.682	9.884	0.9999	2	0	0	0	2N(2864.0361), 6C(57.0215)		TRUE	sp|P10909|CLUS_HUMAN	P10909	CLUS_HUMAN	CLU	Clusterin
20190307_L1_Ag6_Zhu00015_SA_TestGly_2000_01.03932.03932.3	D:\GlycoData\Hech-EThcD\EThcD-4000\MSFragger\milk\interact.pep.xml	HNSTGCLR	HN[2393]STGCLR	8	3	1053.27	3223.26	3223.25	1075.43	1075.42	3222.24	1075.09	2279.82	0.00754224	13.99	12.028	0.961	2	0	0	0	2N(2278.8092), 6C(57.0215)		TRUE	sp|P10909|CLUS_HUMAN	P10909	CLUS_HUMAN	CLU	Clusterin
20190307_L1_Ag6_Zhu00015_SA_TestGly_2000_01.03933.03933.3	D:\GlycoData\Hech-EThcD\EThcD-4000\MSFragger\milk\interact.pep.xml	ENGTVSR	EN[2830]GTVSR	7	3	1053.48	3477.34	3477.33	1160.12	1160.12	3477.33	1160.12	2715.97	0.0483894	13.761	8.195	0.7415	2	0	0	0	2N(2715.9625)		TRUE	sp|P19652|A1AG2_HUMAN	P19652	A1AG2_HUMAN	ORM2	Alpha-1-acid glycoprotein 2
20190307_L1_Ag6_Zhu00015_SA_TestGly_2000_01.03934.03934.3	D:\GlycoData\Hech-EThcD\EThcD-4000\MSFragger\milk\interact.pep.xml	HNSTGCLR	HN[2393]STGCLR	8	3	1053.8	3223.26	3223.25	1075.43	1075.42	3222.24	1075.09	2279.82	2.49747e-05	24.91	10.6	1	2	0	0	0	2N(2278.8092), 6C(57.0215)		TRUE	sp|P10909|CLUS_HUMAN	P10909	CLUS_HUMAN	CLU	Clusterin
20190307_L1_Ag6_Zhu00015_SA_TestGly_2000_01.03942.03942.3	D:\GlycoData\Hech-EThcD\EThcD-4000\MSFragger\milk\interact.pep.xml	HNSTGCLR	HN[2611]STGCLR	8	3	1055.6	3442.34	3442.33	1148.45	1148.45	3440.32	1147.78	2498.9	0.00193197	12.356	10.531	0.9807	2	0	0	0	2N(2496.8882), 6C(57.0215)		TRUE	sp|P10909|CLUS_HUMAN	P10909	CLUS_HUMAN	CLU	Clusterin
20190307_L1_Ag6_Zhu00015_SA_TestGly_2000_01.03943.03943.3	D:\GlycoData\Hech-EThcD\EThcD-4000\MSFragger\milk\interact.pep.xml	HNSTGCLR	HN[2540]STGCLR	8	3	1055.74	3369.32	3369.31	1124.11	1124.11	3369.32	1124.11	2425.88	0.00374111	16.208	14.112	0.9753	2	0	0	0	2N(2425.8875), 6C(57.0215)		TRUE	sp|P10909|CLUS_HUMAN	P10909	CLUS_HUMAN	CLU	Clusterin
20190307_L1_Ag6_Zhu00015_SA_TestGly_2000_01.03944.03944.3	D:\GlycoData\Hech-EThcD\EThcD-4000\MSFragger\milk\interact.pep.xml	HNSTGCLR	HN[2611]STGCLR	8	3	1055.89	3442.34	3442.33	1148.45	1148.45	3440.32	1147.78	2498.9	4.87809e-05	23.747	6.318	1	2	0	0	0	2N(2496.8882), 6C(57.0215)		TRUE	sp|P10909|CLUS_HUMAN	P10909	CLUS_HUMAN	CLU	Clusterin
20190307_L1_Ag6_Zhu00015_SA_TestGly_2000_01.03945.03945.3	D:\GlycoData\Hech-EThcD\EThcD-4000\MSFragger\milk\interact.pep.xml	HNSTGCLR	HN[2540]STGCLR	8	3	1056.22	3369.32	3369.31	1124.11	1124.11	3369.32	1124.11	2425.88	1.74181e-05	26.536	10.187	1	2	0	0	0	2N(2425.8875), 6C(57.0215)		TRUE	sp|P10909|CLUS_HUMAN	P10909	CLUS_HUMAN	CLU	Clusterin
20190307_L1_Ag6_Zhu00015_SA_TestGly_2000_01.03960.03960.3	D:\GlycoData\Hech-EThcD\EThcD-4000\MSFragger\milk\interact.pep.xml	HNSTGCLR	HN[2467]STGCLR	8	3	1059.21	3296.3	3296.27	1099.77	1099.76	3296.28	1099.77	2352.84	0.00129494	16.051	13.96	0.9907	2	0	0	0	2N(2352.8460), 6C(57.0215)		TRUE	sp|P10909|CLUS_HUMAN	P10909	CLUS_HUMAN	CLU	Clusterin
20190307_L1_Ag6_Zhu00015_SA_TestGly_2000_01.03962.03962.3	D:\GlycoData\Hech-EThcD\EThcD-4000\MSFragger\milk\interact.pep.xml	HNSTGCLR	HN[2467]STGCLR	8	3	1059.69	3296.3	3296.27	1099.77	1099.76	3296.28	1099.77	2352.84	0.000141498	21.897	10.376	0.9994	2	0	0	0	2N(2352.8460), 6C(57.0215)		TRUE	sp|P10909|CLUS_HUMAN	P10909	CLUS_HUMAN	CLU	Clusterin
20190307_L1_Ag6_Zhu00015_SA_TestGly_2000_01.03963.03963.3	D:\GlycoData\Hech-EThcD\EThcD-4000\MSFragger\milk\interact.pep.xml	HNSTGCLR	HN[2320]STGCLR	8	3	1060	3150.24	3150.23	1051.09	1051.08	3149.22	1050.75	2206.8	0.00708762	14.098	12.119	0.958	2	0	0	0	2N(2205.7928), 6C(57.0215)		TRUE	sp|P10909|CLUS_HUMAN	P10909	CLUS_HUMAN	CLU	Clusterin
20190307_L1_Ag6_Zhu00015_SA_TestGly_2000_01.03965.03965.3	D:\GlycoData\Hech-EThcD\EThcD-4000\MSFragger\milk\interact.pep.xml	HNSTGCLR	HN[2320]STGCLR	8	3	1060.26	3150.24	3150.23	1051.09	1051.08	3149.22	1050.75	2206.8	0.0138835	14.93	0	0.9432	2	0	0	0	2N(2205.7928), 6C(57.0215)		TRUE	sp|P10909|CLUS_HUMAN	P10909	CLUS_HUMAN	CLU	Clusterin
20190307_L1_Ag6_Zhu00015_SA_TestGly_2000_01.03972.03972.4	D:\GlycoData\Hech-EThcD\EThcD-4000\MSFragger\milk\interact.pep.xml	HNSTGCLR	HN[2978]STGCLR	8	4	1061.81	3807.47	3807.46	952.874	952.872	3807.47	952.874	2864.03	0.00102094	18.464	14.172	0.9986	2	0	0	0	2N(2864.0361), 6C(57.0215)		TRUE	sp|P10909|CLUS_HUMAN	P10909	CLUS_HUMAN	CLU	Clusterin
20190307_L1_Ag6_Zhu00015_SA_TestGly_2000_01.03974.03974.4	D:\GlycoData\Hech-EThcD\EThcD-4000\MSFragger\milk\interact.pep.xml	HNSTGCLR	HN[2978]STGCLR	8	4	1062.27	3807.47	3807.46	952.874	952.872	3807.47	952.874	2864.03	1.98267e-05	25.311	12.485	1	2	0	0	0	2N(2864.0361), 6C(57.0215)		TRUE	sp|P10909|CLUS_HUMAN	P10909	CLUS_HUMAN	CLU	Clusterin
20190307_L1_Ag6_Zhu00015_SA_TestGly_2000_01.03976.03976.3	D:\GlycoData\Hech-EThcD\EThcD-4000\MSFragger\milk\interact.pep.xml	HNSTGCLR	HN[2759]STGCLR	8	3	1062.65	3588.39	3588.39	1197.14	1197.14	3588.39	1197.14	2644.96	0.0118236	14.209	12.246	0.9056	2	0	0	0	2N(2644.9618), 6C(57.0215)		TRUE	sp|P10909|CLUS_HUMAN	P10909	CLUS_HUMAN	CLU	Clusterin
20190307_L1_Ag6_Zhu00015_SA_TestGly_2000_01.03978.03978.3	D:\GlycoData\Hech-EThcD\EThcD-4000\MSFragger\milk\interact.pep.xml	HNSTGCLR	HN[2759]STGCLR	8	3	1062.92	3588.39	3588.39	1197.14	1197.14	3588.39	1197.14	2644.96	7.26942e-05	27.054	10.368	0.9998	2	0	0	0	2N(2644.9618), 6C(57.0215)		TRUE	sp|P10909|CLUS_HUMAN	P10909	CLUS_HUMAN	CLU	Clusterin
20190307_L1_Ag6_Zhu00015_SA_TestGly_2000_01.03981.03981.3	D:\GlycoData\Hech-EThcD\EThcD-4000\MSFragger\milk\interact.pep.xml	HPQDPCSSDAGRK	HPQDPCSSDAGRK	13	3	1063.61	1453.64	1453.64	485.553	485.553	1453.64	485.553	0	4.40809e-09	34.923	0	1	2	0	0	0	6C(57.0215)		TRUE	sp|Q6WN34|CRDL2_HUMAN	Q6WN34	CRDL2_HUMAN	CHRDL2	Chordin-like protein 2
20190307_L1_Ag6_Zhu00015_SA_TestGly_2000_01.03985.03985.3	D:\GlycoData\Hech-EThcD\EThcD-4000\MSFragger\milk\interact.pep.xml	NGSDCPDK	N[2319]GSDCPDK	8	3	1064.28	3097.14	3097.12	1033.39	1033.38	3096.11	1033.04	2205.78	0.0215402	8.167	0	0.9496	2	0	0	0	1N(2204.7724), 5C(57.0215)		TRUE	sp|P02788|TRFL_HUMAN	P02788	TRFL_HUMAN	LTF	Lactotransferrin
20190307_L1_Ag6_Zhu00015_SA_TestGly_2000_01.03998.03998.3	D:\GlycoData\Hech-EThcD\EThcD-4000\MSFragger\milk\interact.pep.xml	HNSTGCLR	HN[2028]STGCLR	8	3	1066.88	2858.13	2858.12	953.717	953.713	2857.11	953.376	1914.69	0.000180926	18.47	14.174	0.9992	2	0	0	0	2N(1913.6770), 6C(57.0215)		TRUE	sp|P10909|CLUS_HUMAN	P10909	CLUS_HUMAN	CLU	Clusterin
20190307_L1_Ag6_Zhu00015_SA_TestGly_2000_01.04000.04000.3	D:\GlycoData\Hech-EThcD\EThcD-4000\MSFragger\milk\interact.pep.xml	HNSTGCLR	HN[2028]STGCLR	8	3	1067.35	2858.13	2858.12	953.717	953.713	2857.11	953.376	1914.69	7.54658e-07	34.989	15.037	1	2	0	0	0	2N(1913.6770), 6C(57.0215)		TRUE	sp|P10909|CLUS_HUMAN	P10909	CLUS_HUMAN	CLU	Clusterin
20190307_L1_Ag6_Zhu00015_SA_TestGly_2000_01.04010.04010.3	D:\GlycoData\Hech-EThcD\EThcD-4000\MSFragger\milk\interact.pep.xml	HNSTGCLR	HN[1883]STGCLR	8	3	1069.51	2712.07	2712.06	905.031	905.028	2712.07	905.03	1768.63	0.00217395	16.151	14.062	0.9883	2	0	0	0	2N(1768.6395), 6C(57.0215)	dHex(1)Hex(5)HexNAc(4)(1768.639517)	TRUE	sp|P10909|CLUS_HUMAN	P10909	CLUS_HUMAN	CLU	Clusterin
20190307_L1_Ag6_Zhu00015_SA_TestGly_2000_01.04012.04012.3	D:\GlycoData\Hech-EThcD\EThcD-4000\MSFragger\milk\interact.pep.xml	HNSTGCLR	HN[1883]STGCLR	8	3	1069.79	2712.07	2712.06	905.031	905.028	2712.07	905.03	1768.63	2.02885e-07	35.271	13.287	1	2	0	0	0	2N(1768.6395), 6C(57.0215)	dHex(1)Hex(5)HexNAc(4)(1768.639517)	TRUE	sp|P10909|CLUS_HUMAN	P10909	CLUS_HUMAN	CLU	Clusterin
20190307_L1_Ag6_Zhu00015_SA_TestGly_2000_01.04016.04016.3	D:\GlycoData\Hech-EThcD\EThcD-4000\MSFragger\milk\interact.pep.xml	HNSTGCLR	HN[2904]STGCLR	8	3	1070.53	3733.45	3733.43	1245.49	1245.48	3733.43	1245.48	2790	0.000186102	16.421	14.313	0.9994	2	0	0	0	2N(2789.9993), 6C(57.0215)		TRUE	sp|P10909|CLUS_HUMAN	P10909	CLUS_HUMAN	CLU	Clusterin
20190307_L1_Ag6_Zhu00015_SA_TestGly_2000_01.04018.04018.3	D:\GlycoData\Hech-EThcD\EThcD-4000\MSFragger\milk\interact.pep.xml	HNSTGCLR	HN[2904]STGCLR	8	3	1070.97	3733.45	3733.43	1245.49	1245.48	3733.43	1245.48	2790	0.00232006	17.038	0	0.9917	2	0	0	0	2N(2789.9993), 6C(57.0215)		TRUE	sp|P10909|CLUS_HUMAN	P10909	CLUS_HUMAN	CLU	Clusterin
20190307_L1_Ag6_Zhu00015_SA_TestGly_2000_01.04020.04020.3	D:\GlycoData\Hech-EThcD\EThcD-4000\MSFragger\milk\interact.pep.xml	NGSDCPDK	N[2465]GSDCPDK	8	3	1071.38	3242.18	3242.16	1081.74	1081.73	3242.17	1081.73	2350.82	0.000215278	16.168	0	0.9989	2	0	0	0	1N(2350.8303), 5C(57.0215)	dHex(1)Hex(5)HexNAc(4)NeuAc(2)(2350.830350)	TRUE	sp|P02788|TRFL_HUMAN	P02788	TRFL_HUMAN	LTF	Lactotransferrin
20190307_L1_Ag6_Zhu00015_SA_TestGly_2000_01.04021.04021.4	D:\GlycoData\Hech-EThcD\EThcD-4000\MSFragger\milk\interact.pep.xml	RYHSQTYGNGSK	RYHSQTYGN[2319]GSK	12	4	1071.49	3602.45	3602.43	901.619	901.615	3601.42	901.362	2205.78	0.0199526	14.3	0	0.9759	2	0	0	0	9N(2204.7724)		TRUE	sp|Q13438|OS9_HUMAN	Q13438	OS9_HUMAN	OS9	Protein
20190307_L1_Ag6_Zhu00015_SA_TestGly_2000_01.04022.04022.3	D:\GlycoData\Hech-EThcD\EThcD-4000\MSFragger\milk\interact.pep.xml	NGSDCPDK	N[2465]GSDCPDK	8	3	1071.79	3242.18	3242.16	1081.74	1081.73	3242.17	1081.73	2350.82	0.000115878	17.244	0	0.9997	2	0	0	0	1N(2350.8303), 5C(57.0215)		TRUE	sp|P02788|TRFL_HUMAN	P02788	TRFL_HUMAN	LTF	Lactotransferrin
20190307_L1_Ag6_Zhu00015_SA_TestGly_2000_01.04032.04032.3	D:\GlycoData\Hech-EThcD\EThcD-4000\MSFragger\milk\interact.pep.xml	HNSTGCLR	HN[1899]STGCLR	8	3	1074.04	2728.07	2728.06	910.363	910.36	2728.06	910.362	1784.63	0.00252784	15.889	13.794	0.9672	2	0	0	0	2N(1784.6344), 6C(57.0215)	Hex(6)HexNAc(4)(1784.634431)	TRUE	sp|P10909|CLUS_HUMAN	P10909	CLUS_HUMAN	CLU	Clusterin
20190307_L1_Ag6_Zhu00015_SA_TestGly_2000_01.04043.04043.3	D:\GlycoData\Hech-EThcD\EThcD-4000\MSFragger\milk\interact.pep.xml	HNSTGCLR	HN[2174]STGCLR	8	3	1076.38	3004.19	3004.17	1002.4	1002.4	3003.16	1002.06	2060.74	0.00347937	16.334	14.234	0.9793	2	0	0	0	2N(2059.7349), 6C(57.0215)		TRUE	sp|P10909|CLUS_HUMAN	P10909	CLUS_HUMAN	CLU	Clusterin
20190307_L1_Ag6_Zhu00015_SA_TestGly_2000_01.04044.04044.3	D:\GlycoData\Hech-EThcD\EThcD-4000\MSFragger\milk\interact.pep.xml	HNSTGCLR	HN[3196]STGCLR	8	3	1076.52	4025.55	4025.55	1342.86	1342.86	4025.54	1342.86	3082.12	0.000661454	14.218	12.247	0.9948	2	0	0	0	2N(3082.1151), 6C(57.0215)		TRUE	sp|P10909|CLUS_HUMAN	P10909	CLUS_HUMAN	CLU	Clusterin
20190307_L1_Ag6_Zhu00015_SA_TestGly_2000_01.04045.04045.3	D:\GlycoData\Hech-EThcD\EThcD-4000\MSFragger\milk\interact.pep.xml	HNSTGCLR	HN[2174]STGCLR	8	3	1076.67	3004.19	3004.17	1002.4	1002.4	3003.16	1002.06	2060.74	5.18203e-05	26.642	8.879	1	2	0	0	0	2N(2059.7349), 6C(57.0215)		TRUE	sp|P10909|CLUS_HUMAN	P10909	CLUS_HUMAN	CLU	Clusterin
20190307_L1_Ag6_Zhu00015_SA_TestGly_2000_01.04046.04046.3	D:\GlycoData\Hech-EThcD\EThcD-4000\MSFragger\milk\interact.pep.xml	HNSTGCLR	HN[3196]STGCLR	8	3	1077	4025.55	4025.55	1342.86	1342.86	4025.54	1342.86	3082.12	0.000912536	20.659	7.556	0.9934	2	0	0	0	2N(3082.1151), 6C(57.0215)		TRUE	sp|P10909|CLUS_HUMAN	P10909	CLUS_HUMAN	CLU	Clusterin
20190307_L1_Ag6_Zhu00015_SA_TestGly_2000_01.04047.04047.3	D:\GlycoData\Hech-EThcD\EThcD-4000\MSFragger\milk\interact.pep.xml	HNSTGCLR	HN[2977]STGCLR	8	3	1077.31	3806.48	3806.47	1269.83	1269.83	3806.47	1269.83	2863.04	0.000194872	16.341	14.24	0.9993	2	0	0	0	2N(2863.0408), 6C(57.0215)		TRUE	sp|P10909|CLUS_HUMAN	P10909	CLUS_HUMAN	CLU	Clusterin
20190307_L1_Ag6_Zhu00015_SA_TestGly_2000_01.04048.04048.3	D:\GlycoData\Hech-EThcD\EThcD-4000\MSFragger\milk\interact.pep.xml	HNSTGCLR	HN[2831]STGCLR	8	3	1077.42	3660.42	3660.41	1221.15	1221.14	3660.41	1221.14	2716.98	0.00736631	14.031	12.07	0.9621	2	0	0	0	2N(2716.9829), 6C(57.0215)		TRUE	sp|P10909|CLUS_HUMAN	P10909	CLUS_HUMAN	CLU	Clusterin
20190307_L1_Ag6_Zhu00015_SA_TestGly_2000_01.04049.04049.3	D:\GlycoData\Hech-EThcD\EThcD-4000\MSFragger\milk\interact.pep.xml	HNSTGCLR	HN[2977]STGCLR	8	3	1077.53	3806.48	3806.47	1269.83	1269.83	3806.47	1269.83	2863.04	6.29506e-06	30.304	8.722	1	2	0	0	0	2N(2863.0408), 6C(57.0215)		TRUE	sp|P10909|CLUS_HUMAN	P10909	CLUS_HUMAN	CLU	Clusterin
20190307_L1_Ag6_Zhu00015_SA_TestGly_2000_01.04050.04050.3	D:\GlycoData\Hech-EThcD\EThcD-4000\MSFragger\milk\interact.pep.xml	HNSTGCLR	HN[2831]STGCLR	8	3	1077.81	3660.42	3660.41	1221.15	1221.14	3660.41	1221.14	2716.98	1.18372e-05	27.207	10.829	1	2	0	0	0	2N(2716.9829), 6C(57.0215)		TRUE	sp|P10909|CLUS_HUMAN	P10909	CLUS_HUMAN	CLU	Clusterin
20190307_L1_Ag6_Zhu00015_SA_TestGly_2000_01.04057.04057.3	D:\GlycoData\Hech-EThcD\EThcD-4000\MSFragger\milk\interact.pep.xml	HNSTGCLR	HN[3269]STGCLR	8	3	1079.25	4098.57	4098.56	1367.2	1367.19	4098.56	1367.19	3155.13	0.0157761	13.708	7.482	0.7516	2	0	0	0	2N(3155.1315), 6C(57.0215)		TRUE	sp|P10909|CLUS_HUMAN	P10909	CLUS_HUMAN	CLU	Clusterin
20190307_L1_Ag6_Zhu00015_SA_TestGly_2000_01.04060.04060.3	D:\GlycoData\Hech-EThcD\EThcD-4000\MSFragger\milk\interact.pep.xml	HNSTGCLR	HN[1737]STGCLR	8	3	1080.03	2566.01	2566.01	856.345	856.343	2566.01	856.344	1622.58	0.000701859	14.115	12.162	0.9923	2	0	0	0	2N(1622.5816), 6C(57.0215)		TRUE	sp|P10909|CLUS_HUMAN	P10909	CLUS_HUMAN	CLU	Clusterin
20190307_L1_Ag6_Zhu00015_SA_TestGly_2000_01.04062.04062.3	D:\GlycoData\Hech-EThcD\EThcD-4000\MSFragger\milk\interact.pep.xml	HNSTGCLR	HN[1737]STGCLR	8	3	1080.3	2566.01	2566.01	856.345	856.343	2566.01	856.344	1622.58	6.89049e-09	38.147	13.366	1	2	0	0	0	2N(1622.5816), 6C(57.0215)	Hex(5)HexNAc(4)(1622.581608)	TRUE	sp|P10909|CLUS_HUMAN	P10909	CLUS_HUMAN	CLU	Clusterin
20190307_L1_Ag6_Zhu00015_SA_TestGly_2000_01.04066.04066.4	D:\GlycoData\Hech-EThcD\EThcD-4000\MSFragger\milk\interact.pep.xml	RYHSQTYGNGSK	RYHSQTYGN[2174]GSK	12	4	1081.15	3456.39	3456.37	865.104	865.101	3456.38	865.103	2059.72	0.0113828	14.275	0	0.9749	2	0	0	0	9N(2059.7349)		TRUE	sp|Q13438|OS9_HUMAN	Q13438	OS9_HUMAN	OS9	Protein
20190307_L1_Ag6_Zhu00015_SA_TestGly_2000_01.04077.04077.3	D:\GlycoData\Hech-EThcD\EThcD-4000\MSFragger\milk\interact.pep.xml	HNSTGCLR	HN[2904]STGCLR	8	3	1083.68	3733.43	3733.43	1245.49	1245.48	3733.43	1245.48	2790	0.00129793	16.047	13.949	0.9952	2	0	0	0	2N(2789.9993), 6C(57.0215)		TRUE	sp|P10909|CLUS_HUMAN	P10909	CLUS_HUMAN	CLU	Clusterin
20190307_L1_Ag6_Zhu00015_SA_TestGly_2000_01.04078.04078.3	D:\GlycoData\Hech-EThcD\EThcD-4000\MSFragger\milk\interact.pep.xml	HNSTGCLR	HN[2758]STGCLR	8	3	1083.82	3587.38	3587.37	1196.8	1196.8	3587.37	1196.8	2643.94	0.000247742	15.924	13.832	0.9978	2	0	0	0	2N(2643.9414), 6C(57.0215)		TRUE	sp|P10909|CLUS_HUMAN	P10909	CLUS_HUMAN	CLU	Clusterin
20190307_L1_Ag6_Zhu00015_SA_TestGly_2000_01.04079.04079.3	D:\GlycoData\Hech-EThcD\EThcD-4000\MSFragger\milk\interact.pep.xml	HNSTGCLR	HN[2904]STGCLR	8	3	1083.97	3733.43	3733.43	1245.49	1245.48	3733.43	1245.48	2790	2.57188e-05	26.859	8.53	1	2	0	0	0	2N(2789.9993), 6C(57.0215)		TRUE	sp|P10909|CLUS_HUMAN	P10909	CLUS_HUMAN	CLU	Clusterin
20190307_L1_Ag6_Zhu00015_SA_TestGly_2000_01.04080.04080.3	D:\GlycoData\Hech-EThcD\EThcD-4000\MSFragger\milk\interact.pep.xml	HNSTGCLR	HN[2758]STGCLR	8	3	1084.3	3587.38	3587.37	1196.8	1196.8	3587.37	1196.8	2643.94	1.92975e-06	29.358	10.415	1	2	0	0	0	2N(2643.9414), 6C(57.0215)		TRUE	sp|P10909|CLUS_HUMAN	P10909	CLUS_HUMAN	CLU	Clusterin
20190307_L1_Ag6_Zhu00015_SA_TestGly_2000_01.04095.04095.3	D:\GlycoData\Hech-EThcD\EThcD-4000\MSFragger\milk\interact.pep.xml	HNSTGCLR	HN[2393]STGCLR	8	3	1087.54	3222.26	3222.23	1075.09	1075.08	3222.24	1075.09	2278.8	0.000230675	16.048	13.955	0.9981	2	0	0	0	2N(2278.8092), 6C(57.0215)		TRUE	sp|P10909|CLUS_HUMAN	P10909	CLUS_HUMAN	CLU	Clusterin
20190307_L1_Ag6_Zhu00015_SA_TestGly_2000_01.04097.04097.3	D:\GlycoData\Hech-EThcD\EThcD-4000\MSFragger\milk\interact.pep.xml	HNSTGCLR	HN[2393]STGCLR	8	3	1087.99	3222.26	3222.23	1075.09	1075.08	3222.24	1075.09	2278.8	1.01508e-07	33.474	12.867	1	2	0	0	0	2N(2278.8092), 6C(57.0215)		TRUE	sp|P10909|CLUS_HUMAN	P10909	CLUS_HUMAN	CLU	Clusterin
20190307_L1_Ag6_Zhu00015_SA_TestGly_2000_01.04098.04098.3	D:\GlycoData\Hech-EThcD\EThcD-4000\MSFragger\milk\interact.pep.xml	HNSTGCLR	HN[3050]STGCLR	8	3	1088.31	3879.49	3879.49	1294.17	1294.17	3879.49	1294.17	2936.06	0.014101	13.903	11.933	0.8393	2	0	0	0	2N(2936.0572), 6C(57.0215)		TRUE	sp|P10909|CLUS_HUMAN	P10909	CLUS_HUMAN	CLU	Clusterin
20190307_L1_Ag6_Zhu00015_SA_TestGly_2000_01.04100.04100.3	D:\GlycoData\Hech-EThcD\EThcD-4000\MSFragger\milk\interact.pep.xml	HNSTGCLR	HN[3050]STGCLR	8	3	1088.52	3879.49	3879.49	1294.17	1294.17	3879.49	1294.17	2936.06	0.000118441	24.206	8.647	0.9986	2	0	0	0	2N(2936.0572), 6C(57.0215)		TRUE	sp|P10909|CLUS_HUMAN	P10909	CLUS_HUMAN	CLU	Clusterin
20190307_L1_Ag6_Zhu00015_SA_TestGly_2000_01.04111.04111.3	D:\GlycoData\Hech-EThcD\EThcD-4000\MSFragger\milk\interact.pep.xml	HNSTGCLR	HN[2539]STGCLR	8	3	1091.04	3368.3	3368.29	1123.77	1123.77	3368.3	1123.77	2424.86	0.000358922	18.28	13.983	0.9968	2	0	0	0	2N(2424.8671), 6C(57.0215)		TRUE	sp|P10909|CLUS_HUMAN	P10909	CLUS_HUMAN	CLU	Clusterin
20190307_L1_Ag6_Zhu00015_SA_TestGly_2000_01.04112.04112.3	D:\GlycoData\Hech-EThcD\EThcD-4000\MSFragger\milk\interact.pep.xml	HNSTGCLR	HN[2685]STGCLR	8	3	1091.18	3514.36	3514.35	1172.46	1172.46	3514.35	1172.46	2570.92	0.000969952	18.553	14.253	0.995	2	0	0	0	2N(2570.9250), 6C(57.0215)		TRUE	sp|P10909|CLUS_HUMAN	P10909	CLUS_HUMAN	CLU	Clusterin
20190307_L1_Ag6_Zhu00015_SA_TestGly_2000_01.04113.04113.3	D:\GlycoData\Hech-EThcD\EThcD-4000\MSFragger\milk\interact.pep.xml	HNSTGCLR	HN[2539]STGCLR	8	3	1091.31	3368.3	3368.29	1123.77	1123.77	3368.3	1123.77	2424.86	8.87667e-08	34.707	12.447	1	2	0	0	0	2N(2424.8671), 6C(57.0215)		TRUE	sp|P10909|CLUS_HUMAN	P10909	CLUS_HUMAN	CLU	Clusterin
20190307_L1_Ag6_Zhu00015_SA_TestGly_2000_01.04114.04114.3	D:\GlycoData\Hech-EThcD\EThcD-4000\MSFragger\milk\interact.pep.xml	HNSTGCLR	HN[2685]STGCLR	8	3	1091.5	3514.36	3514.35	1172.46	1172.46	3514.35	1172.46	2570.92	1.65482e-05	26.625	10.384	1	2	0	0	0	2N(2570.9250), 6C(57.0215)		TRUE	sp|P10909|CLUS_HUMAN	P10909	CLUS_HUMAN	CLU	Clusterin
20190307_L1_Ag6_Zhu00015_SA_TestGly_2000_01.04115.04115.4	D:\GlycoData\Hech-EThcD\EThcD-4000\MSFragger\milk\interact.pep.xml	HNSTGCLR	HN[2539]STGCLR	8	4	1091.65	3368.3	3368.29	843.082	843.08	3368.3	843.081	2424.86	0.000214783	16.172	14.077	0.9999	2	0	0	0	2N(2424.8671), 6C(57.0215)		TRUE	sp|P10909|CLUS_HUMAN	P10909	CLUS_HUMAN	CLU	Clusterin
20190307_L1_Ag6_Zhu00015_SA_TestGly_2000_01.04117.04117.4	D:\GlycoData\Hech-EThcD\EThcD-4000\MSFragger\milk\interact.pep.xml	HNSTGCLR	HN[2539]STGCLR	8	4	1091.87	3368.3	3368.29	843.082	843.08	3368.3	843.081	2424.86	5.2511e-05	24.619	12.574	1	2	0	0	0	2N(2424.8671), 6C(57.0215)		TRUE	sp|P10909|CLUS_HUMAN	P10909	CLUS_HUMAN	CLU	Clusterin
20190307_L1_Ag6_Zhu00015_SA_TestGly_2000_01.04128.04128.4	D:\GlycoData\Hech-EThcD\EThcD-4000\MSFragger\milk\interact.pep.xml	HNSTGCLR	HN[2393]STGCLR	8	4	1094.25	3222.24	3222.24	806.568	806.566	3222.24	806.567	2278.81	0.000718208	14.075	12.118	0.9979	2	0	0	0	2N(2278.8092), 6C(57.0215)		TRUE	sp|P10909|CLUS_HUMAN	P10909	CLUS_HUMAN	CLU	Clusterin
20190307_L1_Ag6_Zhu00015_SA_TestGly_2000_01.04129.04129.4	D:\GlycoData\Hech-EThcD\EThcD-4000\MSFragger\milk\interact.pep.xml	HNSTGCLR	HN[2685]STGCLR	8	4	1094.39	3514.36	3514.35	879.596	879.594	3514.35	879.596	2570.92	0.00887156	14.708	12.324	0.9864	2	0	0	0	2N(2570.9250), 6C(57.0215)		TRUE	sp|P10909|CLUS_HUMAN	P10909	CLUS_HUMAN	CLU	Clusterin
20190307_L1_Ag6_Zhu00015_SA_TestGly_2000_01.04130.04130.4	D:\GlycoData\Hech-EThcD\EThcD-4000\MSFragger\milk\interact.pep.xml	HNSTGCLR	HN[2393]STGCLR	8	4	1094.52	3222.24	3222.24	806.568	806.566	3222.24	806.567	2278.81	4.15671e-09	40.025	13.958	1	2	0	0	0	2N(2278.8092), 6C(57.0215)		TRUE	sp|P10909|CLUS_HUMAN	P10909	CLUS_HUMAN	CLU	Clusterin
20190307_L1_Ag6_Zhu00015_SA_TestGly_2000_01.04131.04131.4	D:\GlycoData\Hech-EThcD\EThcD-4000\MSFragger\milk\interact.pep.xml	HNSTGCLR	HN[2685]STGCLR	8	4	1094.73	3514.36	3514.35	879.596	879.594	3514.35	879.596	2570.92	0.00346338	11.342	0	0.9947	2	0	0	0	2N(2570.9250), 6C(57.0215)		TRUE	sp|P10909|CLUS_HUMAN	P10909	CLUS_HUMAN	CLU	Clusterin
20190307_L1_Ag6_Zhu00015_SA_TestGly_2000_01.04134.04134.3	D:\GlycoData\Hech-EThcD\EThcD-4000\MSFragger\milk\interact.pep.xml	HNSTGCLR	HN[2466]STGCLR	8	3	1095.24	3295.28	3295.27	1099.43	1099.43	3295.28	1099.43	2351.84	1.52318e-05	27.769	11.113	1	2	0	0	0	2N(2351.8507), 6C(57.0215)		TRUE	sp|P10909|CLUS_HUMAN	P10909	CLUS_HUMAN	CLU	Clusterin
20190307_L1_Ag6_Zhu00015_SA_TestGly_2000_01.04147.04147.3	D:\GlycoData\Hech-EThcD\EThcD-4000\MSFragger\milk\interact.pep.xml	HNSTGCLR	HN[2393]STGCLR	8	3	1097.89	3222.24	3222.23	1075.09	1075.08	3222.24	1075.09	2278.8	1.35363e-06	29.974	10.578	1	2	0	0	0	2N(2278.8092), 6C(57.0215)		TRUE	sp|P10909|CLUS_HUMAN	P10909	CLUS_HUMAN	CLU	Clusterin
20190307_L1_Ag6_Zhu00015_SA_TestGly_2000_01.04149.04149.3	D:\GlycoData\Hech-EThcD\EThcD-4000\MSFragger\milk\interact.pep.xml	HNSTGCLR	HN[2028]STGCLR	8	3	1098.19	2857.12	2857.1	953.38	953.375	2857.11	953.376	1913.67	0.00020773	16.23	14.14	0.9981	2	0	0	0	2N(1913.6770), 6C(57.0215)		TRUE	sp|P10909|CLUS_HUMAN	P10909	CLUS_HUMAN	CLU	Clusterin
20190307_L1_Ag6_Zhu00015_SA_TestGly_2000_01.04151.04151.3	D:\GlycoData\Hech-EThcD\EThcD-4000\MSFragger\milk\interact.pep.xml	HNSTGCLR	HN[2028]STGCLR	8	3	1098.41	2857.12	2857.1	953.38	953.375	2857.11	953.376	1913.67	1.46218e-07	35.84	15.767	1	2	0	0	0	2N(1913.6770), 6C(57.0215)	Hex(5)HexNAc(4)NeuAc(1)(1913.677025)	TRUE	sp|P10909|CLUS_HUMAN	P10909	CLUS_HUMAN	CLU	Clusterin
20190307_L1_Ag6_Zhu00015_SA_TestGly_2000_01.04154.04154.4	D:\GlycoData\Hech-EThcD\EThcD-4000\MSFragger\milk\interact.pep.xml	KKEDALNETR	KKEDALN[2539]ETR	10	4	1099.15	3628.52	3628.5	908.138	908.133	3627.49	907.88	2425.88	0.0630957	14.3	8.486	0.8335	2	1	0	0	7N(2424.8671)		TRUE	sp|P10909|CLUS_HUMAN	P10909	CLUS_HUMAN	CLU	Clusterin
20190307_L1_Ag6_Zhu00015_SA_TestGly_2000_01.04156.04156.4	D:\GlycoData\Hech-EThcD\EThcD-4000\MSFragger\milk\interact.pep.xml	KKEDALNETR	KKEDALN[2539]ETR	10	4	1099.68	3628.52	3628.5	908.138	908.133	3627.49	907.88	2425.88	0.00845765	19.791	11.226	0.953	2	1	0	0	7N(2424.8671)		TRUE	sp|P10909|CLUS_HUMAN	P10909	CLUS_HUMAN	CLU	Clusterin
20190307_L1_Ag6_Zhu00015_SA_TestGly_2000_01.04157.04157.4	D:\GlycoData\Hech-EThcD\EThcD-4000\MSFragger\milk\interact.pep.xml	HNFSHCCSK	HN[2319]FSHCCSK	9	4	1099.97	3380.24	3380.23	846.068	846.065	3380.23	846.065	2204.77	0.00024533	15.941	11.88	0.9997	2	0	0	0	2N(2204.7724), 6C(57.0215), 7C(57.0215)	Hex(5)HexNAc(4)NeuAc(2)(2204.772441)	TRUE	sp|P43652|AFAM_HUMAN	P43652	AFAM_HUMAN	AFM	Afamin
20190307_L1_Ag6_Zhu00015_SA_TestGly_2000_01.04159.04159.4	D:\GlycoData\Hech-EThcD\EThcD-4000\MSFragger\milk\interact.pep.xml	HNFSHCCSK	HN[2319]FSHCCSK	9	4	1100.17	3380.24	3380.23	846.068	846.065	3380.23	846.065	2204.77	0.00161808	12.664	0	0.9954	2	0	0	0	2N(2204.7724), 6C(57.0215), 7C(57.0215)	Hex(5)HexNAc(4)NeuAc(2)(2204.772441)	TRUE	sp|P43652|AFAM_HUMAN	P43652	AFAM_HUMAN	AFM	Afamin
20190307_L1_Ag6_Zhu00015_SA_TestGly_2000_01.04162.04162.3	D:\GlycoData\Hech-EThcD\EThcD-4000\MSFragger\milk\interact.pep.xml	HNSTGCLR	HN[2319]STGCLR	8	3	1100.87	3149.22	3149.21	1050.75	1050.74	3148.2	1050.41	2205.78	0.00114551	16.264	12.218	0.993	2	0	0	0	2N(2204.7724), 6C(57.0215)		TRUE	sp|P10909|CLUS_HUMAN	P10909	CLUS_HUMAN	CLU	Clusterin
20190307_L1_Ag6_Zhu00015_SA_TestGly_2000_01.04164.04164.3	D:\GlycoData\Hech-EThcD\EThcD-4000\MSFragger\milk\interact.pep.xml	HNSTGCLR	HN[2319]STGCLR	8	3	1101.13	3149.22	3149.21	1050.75	1050.74	3148.2	1050.41	2205.78	8.85626e-08	34.711	12.788	1	2	0	0	0	2N(2204.7724), 6C(57.0215)		TRUE	sp|P10909|CLUS_HUMAN	P10909	CLUS_HUMAN	CLU	Clusterin
20190307_L1_Ag6_Zhu00015_SA_TestGly_2000_01.04167.04167.4	D:\GlycoData\Hech-EThcD\EThcD-4000\MSFragger\milk\interact.pep.xml	HNSTGCLR	HN[2320]STGCLR	8	4	1101.59	3149.22	3149.22	788.313	788.313	3149.22	788.313	2205.79	0.012517	14.11	12.15	0.9824	2	0	0	0	2N(2205.7928), 6C(57.0215)		TRUE	sp|P10909|CLUS_HUMAN	P10909	CLUS_HUMAN	CLU	Clusterin
20190307_L1_Ag6_Zhu00015_SA_TestGly_2000_01.04169.04169.4	D:\GlycoData\Hech-EThcD\EThcD-4000\MSFragger\milk\interact.pep.xml	HNSTGCLR	HN[2320]STGCLR	8	4	1102.09	3149.22	3149.22	788.313	788.313	3149.22	788.313	2205.79	8.02602e-08	36.882	19.742	1	2	0	0	0	2N(2205.7928), 6C(57.0215)		TRUE	sp|P10909|CLUS_HUMAN	P10909	CLUS_HUMAN	CLU	Clusterin
20190307_L1_Ag6_Zhu00015_SA_TestGly_2000_01.04180.04180.4	D:\GlycoData\Hech-EThcD\EThcD-4000\MSFragger\milk\interact.pep.xml	HNSTGCLR	HN[2466]STGCLR	8	4	1104.26	3295.28	3295.28	824.828	824.827	3295.28	824.827	2351.85	0.000196562	16.326	14.228	0.9999	2	0	0	0	2N(2351.8507), 6C(57.0215)		TRUE	sp|P10909|CLUS_HUMAN	P10909	CLUS_HUMAN	CLU	Clusterin
20190307_L1_Ag6_Zhu00015_SA_TestGly_2000_01.04182.04182.4	D:\GlycoData\Hech-EThcD\EThcD-4000\MSFragger\milk\interact.pep.xml	HNSTGCLR	HN[2466]STGCLR	8	4	1104.83	3295.28	3295.28	824.828	824.827	3295.28	824.827	2351.85	0.0111109	16.317	7.718	0.9758	2	0	0	0	2N(2351.8507), 6C(57.0215)		TRUE	sp|P10909|CLUS_HUMAN	P10909	CLUS_HUMAN	CLU	Clusterin
20190307_L1_Ag6_Zhu00015_SA_TestGly_2000_01.04186.04186.3	D:\GlycoData\Hech-EThcD\EThcD-4000\MSFragger\milk\interact.pep.xml	HNSTGCLR	HN[1883]STGCLR	8	3	1105.7	2712.07	2712.06	905.031	905.028	2712.07	905.03	1768.63	0.0247885	12.923	8.018	0.9515	2	0	0	0	2N(1768.6395), 6C(57.0215)		TRUE	sp|P10909|CLUS_HUMAN	P10909	CLUS_HUMAN	CLU	Clusterin
20190307_L1_Ag6_Zhu00015_SA_TestGly_2000_01.04188.04188.3	D:\GlycoData\Hech-EThcD\EThcD-4000\MSFragger\milk\interact.pep.xml	HNSTGCLR	HN[2231]STGCLR	8	3	1106.12	3060.19	3060.18	1021.07	1021.07	3060.19	1021.07	2116.75	0.0024533	11.941	10.119	0.9615	2	0	0	0	2N(2116.7564), 6C(57.0215)		TRUE	sp|P10909|CLUS_HUMAN	P10909	CLUS_HUMAN	CLU	Clusterin
20190307_L1_Ag6_Zhu00015_SA_TestGly_2000_01.04190.04190.3	D:\GlycoData\Hech-EThcD\EThcD-4000\MSFragger\milk\interact.pep.xml	HNSTGCLR	HN[2231]STGCLR	8	3	1106.54	3060.19	3060.18	1021.07	1021.07	3060.19	1021.07	2116.75	3.00608e-05	25.588	10.412	1	2	0	0	0	2N(2116.7564), 6C(57.0215)		TRUE	sp|P10909|CLUS_HUMAN	P10909	CLUS_HUMAN	CLU	Clusterin
20190307_L1_Ag6_Zhu00015_SA_TestGly_2000_01.04197.04197.3	D:\GlycoData\Hech-EThcD\EThcD-4000\MSFragger\milk\interact.pep.xml	HNSTGCLR	HN[1987]STGCLR	8	3	1107.86	2816.08	2816.07	939.702	939.698	2816.08	939.701	1872.64	0.000950058	13.589	11.625	0.9921	2	0	0	0	2N(1872.6504), 6C(57.0215)		TRUE	sp|P10909|CLUS_HUMAN	P10909	CLUS_HUMAN	CLU	Clusterin
20190307_L1_Ag6_Zhu00015_SA_TestGly_2000_01.04199.04199.3	D:\GlycoData\Hech-EThcD\EThcD-4000\MSFragger\milk\interact.pep.xml	HNSTGCLR	HN[1987]STGCLR	8	3	1108.29	2816.08	2816.07	939.702	939.698	2816.08	939.701	1872.64	1.68752e-05	24.591	13.392	1	2	0	0	0	2N(1872.6504), 6C(57.0215)	dHex(1)Hex(5)HexNAc(3)NeuGc(1)(1872.650475)	TRUE	sp|P10909|CLUS_HUMAN	P10909	CLUS_HUMAN	CLU	Clusterin
20190307_L1_Ag6_Zhu00015_SA_TestGly_2000_01.04211.04211.3	D:\GlycoData\Hech-EThcD\EThcD-4000\MSFragger\milk\interact.pep.xml	KKEDALNETR	KKEDALN[2905]ETR	10	3	1110.89	3993.64	3993.64	1332.22	1332.22	3993.64	1332.22	2791.02	0.0397192	12.104	0	0.7278	2	1	0	0	7N(2791.0197)		TRUE	sp|P10909|CLUS_HUMAN	P10909	CLUS_HUMAN	CLU	Clusterin
20190307_L1_Ag6_Zhu00015_SA_TestGly_2000_01.04217.04217.4	D:\GlycoData\Hech-EThcD\EThcD-4000\MSFragger\milk\interact.pep.xml	KKEDALNETR	KKEDALN[2758]ETR	10	4	1112.27	3847.59	3847.57	962.904	962.899	3846.57	962.649	2644.94	0.0529054	13.606	7.333	0.8201	2	1	0	0	7N(2643.9414)		TRUE	sp|P10909|CLUS_HUMAN	P10909	CLUS_HUMAN	CLU	Clusterin
20190307_L1_Ag6_Zhu00015_SA_TestGly_2000_01.04219.04219.4	D:\GlycoData\Hech-EThcD\EThcD-4000\MSFragger\milk\interact.pep.xml	KKEDALNETR	KKEDALN[2758]ETR	10	4	1112.48	3847.59	3847.57	962.904	962.899	3846.57	962.649	2644.94	0.00274423	19.263	13.879	0.9816	2	1	0	0	7N(2643.9414)		TRUE	sp|P10909|CLUS_HUMAN	P10909	CLUS_HUMAN	CLU	Clusterin
20190307_L1_Ag6_Zhu00015_SA_TestGly_2000_01.04221.04221.3	D:\GlycoData\Hech-EThcD\EThcD-4000\MSFragger\milk\interact.pep.xml	KKEDALNETR	KKEDALN[2174]ETR	10	3	1113.08	3263.39	3263.37	1088.8	1088.8	3262.36	1088.46	2060.74	3.3826e-05	19.383	0	1	2	1	0	0	7N(2059.7349)		TRUE	sp|P10909|CLUS_HUMAN	P10909	CLUS_HUMAN	CLU	Clusterin
20190307_L1_Ag6_Zhu00015_SA_TestGly_2000_01.04223.04223.3	D:\GlycoData\Hech-EThcD\EThcD-4000\MSFragger\milk\interact.pep.xml	KKEDALNETR	KKEDALN[2174]ETR	10	3	1113.28	3263.39	3263.37	1088.8	1088.8	3262.36	1088.46	2060.74	0.00284283	21.685	10.276	0.9439	2	1	0	0	7N(2059.7349)		TRUE	sp|P10909|CLUS_HUMAN	P10909	CLUS_HUMAN	CLU	Clusterin
20190307_L1_Ag6_Zhu00015_SA_TestGly_2000_01.04228.04228.3	D:\GlycoData\Hech-EThcD\EThcD-4000\MSFragger\milk\interact.pep.xml	KKEDALNETR	KKEDALN[2759]ETR	10	3	1114.39	3847.57	3847.58	1283.53	1283.53	3847.59	1283.54	2644.96	0.00548277	16.544	6.865	0.8108	2	1	0	0	7N(2644.9618)		TRUE	sp|P10909|CLUS_HUMAN	P10909	CLUS_HUMAN	CLU	Clusterin
20190307_L1_Ag6_Zhu00015_SA_TestGly_2000_01.04234.04234.3	D:\GlycoData\Hech-EThcD\EThcD-4000\MSFragger\milk\interact.pep.xml	LIDNNKTEK	LIDNN[2174]KTEK	9	3	1115.81	3133.3	3133.3	1045.44	1045.44	3133.31	1045.44	2059.72	5.3518e-05	18.586	14	0.9999	2	1	0	0	5N(2059.7349)		TRUE	sp|P07602|SAP_HUMAN	P07602	SAP_HUMAN	PSAP	Prosaposin
20190307_L1_Ag6_Zhu00015_SA_TestGly_2000_01.04235.04235.4	D:\GlycoData\Hech-EThcD\EThcD-4000\MSFragger\milk\interact.pep.xml	KKEDALNETR	KKEDALN[2320]ETR	10	4	1115.91	3409.44	3409.43	853.368	853.365	3408.42	853.112	2206.8	0.00343756	11.355	0	0.9351	2	1	0	0	7N(2205.7928)		TRUE	sp|P10909|CLUS_HUMAN	P10909	CLUS_HUMAN	CLU	Clusterin
20190307_L1_Ag6_Zhu00015_SA_TestGly_2000_01.04236.04236.3	D:\GlycoData\Hech-EThcD\EThcD-4000\MSFragger\milk\interact.pep.xml	LIDNNKTEK	LIDNN[2174]KTEK	9	3	1116.03	3133.3	3133.3	1045.44	1045.44	3133.31	1045.44	2059.72	0.0217395	13.151	0	0.831	2	1	0	0	5N(2059.7349)		TRUE	sp|P07602|SAP_HUMAN	P07602	SAP_HUMAN	PSAP	Prosaposin
20190307_L1_Ag6_Zhu00015_SA_TestGly_2000_01.04243.04243.3	D:\GlycoData\Hech-EThcD\EThcD-4000\MSFragger\milk\interact.pep.xml	KKEDALNETR	KKEDALN[2394]ETR	10	3	1117.55	3483.46	3483.45	1162.16	1162.16	3482.45	1161.83	2280.83	0.0121409	14.163	0	0.9993	2	1	0	0	7N(2279.8296)		TRUE	sp|P10909|CLUS_HUMAN	P10909	CLUS_HUMAN	CLU	Clusterin
20190307_L1_Ag6_Zhu00015_SA_TestGly_2000_01.04245.04245.3	D:\GlycoData\Hech-EThcD\EThcD-4000\MSFragger\milk\interact.pep.xml	KKEDALNETR	KKEDALN[2393]ETR	10	3	1118.07	3483.46	3483.45	1162.16	1162.16	3481.43	1161.49	2280.83	0.000673213	22.387	13.481	0.9999	2	1	0	0	7N(2278.8092)		TRUE	sp|P10909|CLUS_HUMAN	P10909	CLUS_HUMAN	CLU	Clusterin
20190307_L1_Ag6_Zhu00015_SA_TestGly_2000_01.04262.04262.3	D:\GlycoData\Hech-EThcD\EThcD-4000\MSFragger\milk\interact.pep.xml	KKEDALNETR	KKEDALN[2540]ETR	10	3	1121.63	3628.52	3628.51	1210.51	1210.51	3628.51	1210.51	2425.89	0.00211958	18.195	10.779	0.9513	2	1	0	0	7N(2425.8875)		TRUE	sp|P10909|CLUS_HUMAN	P10909	CLUS_HUMAN	CLU	Clusterin
20190307_L1_Ag6_Zhu00015_SA_TestGly_2000_01.04269.04269.4	D:\GlycoData\Hech-EThcD\EThcD-4000\MSFragger\milk\interact.pep.xml	KKEDALNETR	KKEDALN[2029]ETR	10	4	1123.12	3117.33	3117.32	780.339	780.338	3117.32	780.338	1914.7	0.000860498	19.761	0	0.9843	2	1	0	0	7N(1914.6974)		TRUE	sp|P10909|CLUS_HUMAN	P10909	CLUS_HUMAN	CLU	Clusterin
20190307_L1_Ag6_Zhu00015_SA_TestGly_2000_01.04271.04271.4	D:\GlycoData\Hech-EThcD\EThcD-4000\MSFragger\milk\interact.pep.xml	KKEDALNETR	KKEDALN[2029]ETR	10	4	1123.56	3117.33	3117.32	780.339	780.338	3117.32	780.338	1914.7	4.82226e-06	33.767	15.42	1	2	1	0	0	7N(1914.6974)	dHex(2)Hex(5)HexNAc(4)(1914.697426)	TRUE	sp|P10909|CLUS_HUMAN	P10909	CLUS_HUMAN	CLU	Clusterin
20190307_L1_Ag6_Zhu00015_SA_TestGly_2000_01.04282.04282.3	D:\GlycoData\Hech-EThcD\EThcD-4000\MSFragger\milk\interact.pep.xml	KKEDALNETR	KKEDALN[2028]ETR	10	3	1125.8	3117.32	3117.31	1040.12	1040.11	3116.3	1039.77	1914.68	0.000102624	24.455	7.416	0.9993	2	1	0	0	7N(1913.6770)		TRUE	sp|P10909|CLUS_HUMAN	P10909	CLUS_HUMAN	CLU	Clusterin
20190307_L1_Ag6_Zhu00015_SA_TestGly_2000_01.04284.04284.3	D:\GlycoData\Hech-EThcD\EThcD-4000\MSFragger\milk\interact.pep.xml	KKEDALNETR	KKEDALN[2028]ETR	10	3	1126.27	3117.32	3117.31	1040.12	1040.11	3116.3	1039.77	1914.68	0.00126183	24.096	13.091	0.9756	2	1	0	0	7N(1913.6770)		TRUE	sp|P10909|CLUS_HUMAN	P10909	CLUS_HUMAN	CLU	Clusterin
20190307_L1_Ag6_Zhu00015_SA_TestGly_2000_01.04293.04293.4	D:\GlycoData\Hech-EThcD\EThcD-4000\MSFragger\milk\interact.pep.xml	KKEDALNETR	KKEDALN[2248]ETR	10	4	1128.4	3336.4	3336.39	835.107	835.106	3336.4	835.106	2133.77	0.0178546	14.493	0	0.9213	2	1	0	0	7N(2133.7717)		TRUE	sp|P10909|CLUS_HUMAN	P10909	CLUS_HUMAN	CLU	Clusterin
20190307_L1_Ag6_Zhu00015_SA_TestGly_2000_01.04294.04294.4	D:\GlycoData\Hech-EThcD\EThcD-4000\MSFragger\milk\interact.pep.xml	KKEDALNETR	KKEDALN[2248]ETR	10	4	1128.59	3336.4	3336.39	835.107	835.106	3336.4	835.106	2133.77	0.011933	16.193	10.006	0.9396	2	1	0	0	7N(2133.7717)		TRUE	sp|P10909|CLUS_HUMAN	P10909	CLUS_HUMAN	CLU	Clusterin
20190307_L1_Ag6_Zhu00015_SA_TestGly_2000_01.04296.04296.3	D:\GlycoData\Hech-EThcD\EThcD-4000\MSFragger\milk\interact.pep.xml	HNSTGCLR	HN[1663]STGCLR	8	3	1128.97	2491.98	2491.97	831.667	831.665	2491.97	831.665	1548.54	0.000927364	13.631	11.662	0.9558	2	0	0	0	2N(1548.5448), 6C(57.0215)	Hex(4)HexNAc(3)NeuAc(1)(1548.544828)	TRUE	sp|P10909|CLUS_HUMAN	P10909	CLUS_HUMAN	CLU	Clusterin
20190307_L1_Ag6_Zhu00015_SA_TestGly_2000_01.04298.04298.3	D:\GlycoData\Hech-EThcD\EThcD-4000\MSFragger\milk\interact.pep.xml	HNSTGCLR	HN[1663]STGCLR	8	3	1129.26	2491.98	2491.97	831.667	831.665	2491.97	831.665	1548.54	5.83781e-05	23.435	12.123	0.9997	2	0	0	0	2N(1548.5448), 6C(57.0215)	Hex(4)HexNAc(3)NeuAc(1)(1548.544828)	TRUE	sp|P10909|CLUS_HUMAN	P10909	CLUS_HUMAN	CLU	Clusterin
20190307_L1_Ag6_Zhu00015_SA_TestGly_2000_01.04314.04314.3	D:\GlycoData\Hech-EThcD\EThcD-4000\MSFragger\milk\interact.pep.xml	NNTRGPGLK	N[1883]NTRGPGLK	9	3	1132.76	2724.16	2724.15	909.061	909.058	2724.16	909.06	1768.63	0.0383266	14.166	12.216	0.8359	2	1	0	0	1N(1768.6395)		TRUE	sp|P24821|TENA_HUMAN	P24821	TENA_HUMAN	TNC	Tenascin
20190307_L1_Ag6_Zhu00015_SA_TestGly_2000_01.04316.04316.3	D:\GlycoData\Hech-EThcD\EThcD-4000\MSFragger\milk\interact.pep.xml	NNTRGPGLK	N[1883]NTRGPGLK	9	3	1133.24	2724.16	2724.15	909.061	909.058	2724.16	909.06	1768.63	5.33642e-07	35.591	15.151	1	2	1	0	0	1N(1768.6395)		TRUE	sp|P24821|TENA_HUMAN	P24821	TENA_HUMAN	TNC	Tenascin
20190307_L1_Ag6_Zhu00015_SA_TestGly_2000_01.04317.04317.3	D:\GlycoData\Hech-EThcD\EThcD-4000\MSFragger\milk\interact.pep.xml	NGTAVCATNRR	N[2028]GTAVCATNRR	11	3	1133.55	3132.27	3132.26	1045.1	1045.09	3132.27	1045.1	1913.67	0.00178341	12.495	0	0.9818	2	0	0	0	1N(1913.6770), 6C(57.0215)	Hex(5)HexNAc(4)NeuAc(1)(1913.677025)	TRUE	sp|P05156|CFAI_HUMAN	P05156	CFAI_HUMAN	CFI	Complement factor I
20190307_L1_Ag6_Zhu00015_SA_TestGly_2000_01.04318.04318.3	D:\GlycoData\Hech-EThcD\EThcD-4000\MSFragger\milk\interact.pep.xml	HNSTGCLR	HN[1809]STGCLR	8	3	1133.65	2638.04	2638.03	880.352	880.349	2638.03	880.351	1694.6	1.60787e-05	20.675	16.153	1	2	0	0	0	2N(1694.6027), 6C(57.0215)		TRUE	sp|P10909|CLUS_HUMAN	P10909	CLUS_HUMAN	CLU	Clusterin
20190307_L1_Ag6_Zhu00015_SA_TestGly_2000_01.04320.04320.3	D:\GlycoData\Hech-EThcD\EThcD-4000\MSFragger\milk\interact.pep.xml	HNSTGCLR	HN[1809]STGCLR	8	3	1134.09	2638.04	2638.03	880.352	880.349	2638.03	880.351	1694.6	4.46941e-05	26.899	11.404	1	2	0	0	0	2N(1694.6027), 6C(57.0215)	dHex(1)Hex(4)HexNAc(3)NeuAc(1)(1694.602737)	TRUE	sp|P10909|CLUS_HUMAN	P10909	CLUS_HUMAN	CLU	Clusterin
20190307_L1_Ag6_Zhu00015_SA_TestGly_2000_01.04328.04328.3	D:\GlycoData\Hech-EThcD\EThcD-4000\MSFragger\milk\interact.pep.xml	NNTRGPGLK	N[1737]NTRGPGLK	9	3	1135.73	2578.1	2578.1	860.375	860.373	2578.1	860.375	1622.58	0.00175287	17.525	0	0.9447	2	1	0	0	1N(1622.5816)		TRUE	sp|P24821|TENA_HUMAN	P24821	TENA_HUMAN	TNC	Tenascin
20190307_L1_Ag6_Zhu00015_SA_TestGly_2000_01.04338.04338.3	D:\GlycoData\Hech-EThcD\EThcD-4000\MSFragger\milk\interact.pep.xml	HNSTGCLR	HN[2393]STGCLR	8	3	1137.84	3222.24	3222.23	1075.09	1075.08	3222.24	1075.09	2278.8	0.00403645	16.076	13.976	0.9698	2	0	0	0	2N(2278.8092), 6C(57.0215)		TRUE	sp|P10909|CLUS_HUMAN	P10909	CLUS_HUMAN	CLU	Clusterin
20190307_L1_Ag6_Zhu00015_SA_TestGly_2000_01.04340.04340.3	D:\GlycoData\Hech-EThcD\EThcD-4000\MSFragger\milk\interact.pep.xml	HNSTGCLR	HN[2393]STGCLR	8	3	1138.05	3222.24	3222.23	1075.09	1075.08	3222.24	1075.09	2278.8	4.0411e-05	23.074	10.854	1	2	0	0	0	2N(2278.8092), 6C(57.0215)		TRUE	sp|P10909|CLUS_HUMAN	P10909	CLUS_HUMAN	CLU	Clusterin
20190307_L1_Ag6_Zhu00015_SA_TestGly_2000_01.04343.04343.4	D:\GlycoData\Hech-EThcD\EThcD-4000\MSFragger\milk\interact.pep.xml	KKEDALNETR	KKEDALN[1883]ETR	10	4	1138.76	2971.27	2971.27	743.825	743.824	2971.26	743.823	1768.64	0.00298023	18.603	7.016	0.9738	2	1	0	0	7N(1768.6395)		TRUE	sp|P10909|CLUS_HUMAN	P10909	CLUS_HUMAN	CLU	Clusterin
20190307_L1_Ag6_Zhu00015_SA_TestGly_2000_01.04345.04345.4	D:\GlycoData\Hech-EThcD\EThcD-4000\MSFragger\milk\interact.pep.xml	KKEDALNETR	KKEDALN[1883]ETR	10	4	1139.19	2971.27	2971.27	743.825	743.824	2971.26	743.823	1768.64	2.87243e-06	33.667	15.506	1	2	1	0	0	7N(1768.6395)		TRUE	sp|P10909|CLUS_HUMAN	P10909	CLUS_HUMAN	CLU	Clusterin
20190307_L1_Ag6_Zhu00015_SA_TestGly_2000_01.04352.04352.4	D:\GlycoData\Hech-EThcD\EThcD-4000\MSFragger\milk\interact.pep.xml	KKEDALNETR	KKEDALN[3195]ETR	10	4	1140.6	4284.74	4284.73	1072.19	1072.19	4283.72	1071.94	3082.1	0.0124882	16.114	11.152	0.7719	2	1	0	0	7N(3081.0947)		TRUE	sp|P10909|CLUS_HUMAN	P10909	CLUS_HUMAN	CLU	Clusterin
20190307_L1_Ag6_Zhu00015_SA_TestGly_2000_01.04354.04354.4	D:\GlycoData\Hech-EThcD\EThcD-4000\MSFragger\milk\interact.pep.xml	KKEDALNETR	KKEDALN[3195]ETR	10	4	1141.04	4284.74	4284.73	1072.19	1072.19	4283.72	1071.94	3082.1	0.00478145	24.344	13.738	0.8887	2	1	0	0	7N(3081.0947)		TRUE	sp|P10909|CLUS_HUMAN	P10909	CLUS_HUMAN	CLU	Clusterin
20190307_L1_Ag6_Zhu00015_SA_TestGly_2000_01.04359.04359.3	D:\GlycoData\Hech-EThcD\EThcD-4000\MSFragger\milk\interact.pep.xml	FGRNGSDCPDK	FGRN[2905]GSDCPDK	11	3	1142.21	4042.54	4042.55	1348.52	1348.52	4042.55	1348.52	2791.02	0.000199756	16.298	14.145	0.994	2	1	0	0	4N(2791.0197), 8C(57.0215)		TRUE	sp|P02788|TRFL_HUMAN	P02788	TRFL_HUMAN	LTF	Lactotransferrin
20190307_L1_Ag6_Zhu00015_SA_TestGly_2000_01.04361.04361.3	D:\GlycoData\Hech-EThcD\EThcD-4000\MSFragger\milk\interact.pep.xml	FGRNGSDCPDK	FGRN[2905]GSDCPDK	11	3	1142.4	4042.54	4042.55	1348.52	1348.52	4042.55	1348.52	2791.02	0.000100404	17.493	0	0.9988	2	1	0	0	4N(2791.0197), 8C(57.0215)		TRUE	sp|P02788|TRFL_HUMAN	P02788	TRFL_HUMAN	LTF	Lactotransferrin
20190307_L1_Ag6_Zhu00015_SA_TestGly_2000_01.04369.04369.3	D:\GlycoData\Hech-EThcD\EThcD-4000\MSFragger\milk\interact.pep.xml	KKEDALNETR	KKEDALN[2831]ETR	10	3	1144	3919.6	3919.61	1307.54	1307.54	3919.61	1307.54	2716.98	0.00422425	15.997	0	0.9159	2	1	0	0	7N(2716.9829)		TRUE	sp|P10909|CLUS_HUMAN	P10909	CLUS_HUMAN	CLU	Clusterin
20190307_L1_Ag6_Zhu00015_SA_TestGly_2000_01.04371.04371.3	D:\GlycoData\Hech-EThcD\EThcD-4000\MSFragger\milk\interact.pep.xml	KKEDALNETR	KKEDALN[2831]ETR	10	3	1144.48	3919.6	3919.61	1307.54	1307.54	3919.61	1307.54	2716.98	0.00540518	23.032	11.05	0.9012	2	1	0	0	7N(2716.9829)		TRUE	sp|P10909|CLUS_HUMAN	P10909	CLUS_HUMAN	CLU	Clusterin
20190307_L1_Ag6_Zhu00015_SA_TestGly_2000_01.04380.04380.4	D:\GlycoData\Hech-EThcD\EThcD-4000\MSFragger\milk\interact.pep.xml	KKEDALNETR	KKEDALN[2830]ETR	10	4	1146.25	3919.61	3919.59	980.91	980.905	3918.59	980.654	2716.96	0.00132358	18.013	0	0.986	2	1	0	0	7N(2715.9625)		TRUE	sp|P10909|CLUS_HUMAN	P10909	CLUS_HUMAN	CLU	Clusterin
20190307_L1_Ag6_Zhu00015_SA_TestGly_2000_01.04381.04381.3	D:\GlycoData\Hech-EThcD\EThcD-4000\MSFragger\milk\interact.pep.xml	HNSTGCLR	HN[2465]STGCLR	8	3	1146.39	3294.27	3294.25	1099.1	1099.09	3294.26	1099.09	2350.82	1.40039e-05	20.915	14.311	1	2	0	0	0	2N(2350.8303), 6C(57.0215)		TRUE	sp|P10909|CLUS_HUMAN	P10909	CLUS_HUMAN	CLU	Clusterin
20190307_L1_Ag6_Zhu00015_SA_TestGly_2000_01.04382.04382.4	D:\GlycoData\Hech-EThcD\EThcD-4000\MSFragger\milk\interact.pep.xml	KKEDALNETR	KKEDALN[2830]ETR	10	4	1146.56	3919.61	3919.59	980.91	980.905	3918.59	980.654	2716.96	0.0011648	22.235	11.349	0.9874	2	1	0	0	7N(2715.9625)		TRUE	sp|P10909|CLUS_HUMAN	P10909	CLUS_HUMAN	CLU	Clusterin
20190307_L1_Ag6_Zhu00015_SA_TestGly_2000_01.04383.04383.3	D:\GlycoData\Hech-EThcD\EThcD-4000\MSFragger\milk\interact.pep.xml	HNSTGCLR	HN[2465]STGCLR	8	3	1146.79	3294.27	3294.25	1099.1	1099.09	3294.26	1099.09	2350.82	1.08705e-06	31.355	12.347	1	2	0	0	0	2N(2350.8303), 6C(57.0215)		TRUE	sp|P10909|CLUS_HUMAN	P10909	CLUS_HUMAN	CLU	Clusterin
20190307_L1_Ag6_Zhu00015_SA_TestGly_2000_01.04389.04389.3	D:\GlycoData\Hech-EThcD\EThcD-4000\MSFragger\milk\interact.pep.xml	HNSTGCLR	HN[2684]STGCLR	8	3	1147.87	3513.34	3513.33	1172.12	1172.12	3513.33	1172.12	2569.9	0.00229879	16.054	13.958	0.9759	2	0	0	0	2N(2569.9046), 6C(57.0215)		TRUE	sp|P10909|CLUS_HUMAN	P10909	CLUS_HUMAN	CLU	Clusterin
20190307_L1_Ag6_Zhu00015_SA_TestGly_2000_01.04391.04391.3	D:\GlycoData\Hech-EThcD\EThcD-4000\MSFragger\milk\interact.pep.xml	HNSTGCLR	HN[2684]STGCLR	8	3	1148.29	3513.34	3513.33	1172.12	1172.12	3513.33	1172.12	2569.9	0.00193419	19.354	10.331	0.9794	2	0	0	0	2N(2569.9046), 6C(57.0215)		TRUE	sp|P10909|CLUS_HUMAN	P10909	CLUS_HUMAN	CLU	Clusterin
20190307_L1_Ag6_Zhu00015_SA_TestGly_2000_01.04397.04397.3	D:\GlycoData\Hech-EThcD\EThcD-4000\MSFragger\milk\interact.pep.xml	DGGCCGGDGNNPNCCMNQK	DGGCCGGDGNNPNCCM[147]NQK	19	3	1149.53	2129.71	2129.71	710.91	710.909	2129.71	710.91	-0.002	5.919e-10	38.411	0	1	2	0	0	0	14C(57.0215), 15C(57.0215), 16M(15.9949), 4C(57.0215), 5C(57.0215)		TRUE	sp|P47989|XDH_HUMAN	P47989	XDH_HUMAN	XDH	Xanthine dehydrogenase/oxidase
20190307_L1_Ag6_Zhu00015_SA_TestGly_2000_01.04398.04398.2	D:\GlycoData\Hech-EThcD\EThcD-4000\MSFragger\milk\interact.pep.xml	DGGCCGGDGNNPNCCMNQK	DGGCCGGDGNNPNCCM[147]NQK	19	2	1149.67	2129.71	2129.7	1065.86	1065.86	2129.71	1065.86	-0.0099	3.9e-13	51.121	0	1	2	0	0	0	14C(57.0215), 15C(57.0215), 16M(15.9949), 4C(57.0215), 5C(57.0215)		TRUE	sp|P47989|XDH_HUMAN	P47989	XDH_HUMAN	XDH	Xanthine dehydrogenase/oxidase
20190307_L1_Ag6_Zhu00015_SA_TestGly_2000_01.04399.04399.3	D:\GlycoData\Hech-EThcD\EThcD-4000\MSFragger\milk\interact.pep.xml	DGGCCGGDGNNPNCCMNQK	DGGCCGGDGNNPNCCM[147]NQK	19	3	1149.82	2129.71	2129.71	710.91	710.909	2129.71	710.91	-0.002	0	85.52	0	1	2	0	0	0	14C(57.0215), 15C(57.0215), 16M(15.9949), 4C(57.0215), 5C(57.0215)		TRUE	sp|P47989|XDH_HUMAN	P47989	XDH_HUMAN	XDH	Xanthine dehydrogenase/oxidase
20190307_L1_Ag6_Zhu00015_SA_TestGly_2000_01.04400.04400.2	D:\GlycoData\Hech-EThcD\EThcD-4000\MSFragger\milk\interact.pep.xml	DGGCCGGDGNNPNCCMNQK	DGGCCGGDGNNPNCCM[147]NQK	19	2	1150.15	2129.71	2129.7	1065.86	1065.86	2129.71	1065.86	-0.0099	2.161e-11	44.161	0	1	2	0	0	0	14C(57.0215), 15C(57.0215), 16M(15.9949), 4C(57.0215), 5C(57.0215)		TRUE	sp|P47989|XDH_HUMAN	P47989	XDH_HUMAN	XDH	Xanthine dehydrogenase/oxidase
20190307_L1_Ag6_Zhu00015_SA_TestGly_2000_01.04402.04402.3	D:\GlycoData\Hech-EThcD\EThcD-4000\MSFragger\milk\interact.pep.xml	KKEDALNETR	KKEDALN[2977]ETR	10	3	1150.62	4065.66	4065.66	1356.23	1356.23	4065.67	1356.23	2863.04	0.0157761	8.708	0	0.8965	2	1	0	0	7N(2863.0408)		TRUE	sp|P10909|CLUS_HUMAN	P10909	CLUS_HUMAN	CLU	Clusterin
20190307_L1_Ag6_Zhu00015_SA_TestGly_2000_01.04403.04403.3	D:\GlycoData\Hech-EThcD\EThcD-4000\MSFragger\milk\interact.pep.xml	ENGTISR	EN[3340]GTISR	7	3	1150.74	4001.52	4001.52	1334.85	1334.85	4001.51	1334.85	3226.14	5.03501e-06	27.692	9.47	1	2	0	0	0	2N(3226.1322)		TRUE	sp|P02763|A1AG1_HUMAN	P02763	A1AG1_HUMAN	ORM1	Alpha-1-acid glycoprotein 1
20190307_L1_Ag6_Zhu00015_SA_TestGly_2000_01.04404.04404.3	D:\GlycoData\Hech-EThcD\EThcD-4000\MSFragger\milk\interact.pep.xml	KKEDALNETR	KKEDALN[2977]ETR	10	3	1151.06	4065.66	4065.66	1356.23	1356.23	4065.67	1356.23	2863.04	0.0246888	13.93	0	0.8798	2	1	0	0	7N(2863.0408)		TRUE	sp|P10909|CLUS_HUMAN	P10909	CLUS_HUMAN	CLU	Clusterin
20190307_L1_Ag6_Zhu00015_SA_TestGly_2000_01.04407.04407.4	D:\GlycoData\Hech-EThcD\EThcD-4000\MSFragger\milk\interact.pep.xml	EIRHNSTGCLR	EIRHN[2540]STGCLR	11	4	1151.58	3767.55	3767.53	942.894	942.89	3767.54	942.893	2425.88	0.0295121	14.62	11.868	0.8933	2	1	0	0	5N(2425.8875), 9C(57.0215)		TRUE	sp|P10909|CLUS_HUMAN	P10909	CLUS_HUMAN	CLU	Clusterin
20190307_L1_Ag6_Zhu00015_SA_TestGly_2000_01.04409.04409.3	D:\GlycoData\Hech-EThcD\EThcD-4000\MSFragger\milk\interact.pep.xml	FGRNGSDCPDK	FGRN[2759]GSDCPDK	11	3	1152.15	3896.5	3896.5	1299.84	1299.84	3896.49	1299.84	2644.97	0.000720692	14.069	10.227	0.9617	2	1	0	0	4N(2644.9618), 8C(57.0215)		TRUE	sp|P02788|TRFL_HUMAN	P02788	TRFL_HUMAN	LTF	Lactotransferrin
20190307_L1_Ag6_Zhu00015_SA_TestGly_2000_01.04411.04411.3	D:\GlycoData\Hech-EThcD\EThcD-4000\MSFragger\milk\interact.pep.xml	FGRNGSDCPDK	FGRN[2759]GSDCPDK	11	3	1152.36	3896.5	3896.5	1299.84	1299.84	3896.49	1299.84	2644.97	0.000799374	13.889	0	0.9586	2	1	0	0	4N(2644.9618), 8C(57.0215)		TRUE	sp|P02788|TRFL_HUMAN	P02788	TRFL_HUMAN	LTF	Lactotransferrin
20190307_L1_Ag6_Zhu00015_SA_TestGly_2000_01.04414.04414.3	D:\GlycoData\Hech-EThcD\EThcD-4000\MSFragger\milk\interact.pep.xml	HNSTGCLR	HN[2319]STGCLR	8	3	1153.07	3148.2	3148.19	1050.41	1050.4	3148.2	1050.41	2204.76	0.000694225	14.134	12.179	0.9911	2	0	0	0	2N(2204.7724), 6C(57.0215)		TRUE	sp|P10909|CLUS_HUMAN	P10909	CLUS_HUMAN	CLU	Clusterin
20190307_L1_Ag6_Zhu00015_SA_TestGly_2000_01.04416.04416.3	D:\GlycoData\Hech-EThcD\EThcD-4000\MSFragger\milk\interact.pep.xml	HNSTGCLR	HN[2319]STGCLR	8	3	1153.36	3148.2	3148.19	1050.41	1050.4	3148.2	1050.41	2204.76	4.67197e-07	32.822	11.223	1	2	0	0	0	2N(2204.7724), 6C(57.0215)		TRUE	sp|P10909|CLUS_HUMAN	P10909	CLUS_HUMAN	CLU	Clusterin
20190307_L1_Ag6_Zhu00015_SA_TestGly_2000_01.04417.04417.4	D:\GlycoData\Hech-EThcD\EThcD-4000\MSFragger\milk\interact.pep.xml	EIRHNSTGCLR	EIRHN[2394]STGCLR	11	4	1153.52	3621.49	3621.48	906.38	906.377	3621.49	906.379	2279.82	2.22715e-06	30.109	14.961	1	2	1	0	0	5N(2279.8296), 9C(57.0215)		TRUE	sp|P10909|CLUS_HUMAN	P10909	CLUS_HUMAN	CLU	Clusterin
20190307_L1_Ag6_Zhu00015_SA_TestGly_2000_01.04418.04418.4	D:\GlycoData\Hech-EThcD\EThcD-4000\MSFragger\milk\interact.pep.xml	KKEDALNETR	KKEDALN[2684]ETR	10	4	1153.82	3773.54	3773.54	944.393	944.391	3772.53	944.14	2570.91	0.0036919	16.231	0	0.9787	2	1	0	0	7N(2569.9046)		TRUE	sp|P10909|CLUS_HUMAN	P10909	CLUS_HUMAN	CLU	Clusterin
20190307_L1_Ag6_Zhu00015_SA_TestGly_2000_01.04420.04420.4	D:\GlycoData\Hech-EThcD\EThcD-4000\MSFragger\milk\interact.pep.xml	KKEDALNETR	KKEDALN[2684]ETR	10	4	1154.01	3773.54	3773.54	944.393	944.391	3772.53	944.14	2570.91	0.000125591	26.406	11.414	0.9999	2	1	0	0	7N(2569.9046)		TRUE	sp|P10909|CLUS_HUMAN	P10909	CLUS_HUMAN	CLU	Clusterin
20190307_L1_Ag6_Zhu00015_SA_TestGly_2000_01.04425.04425.3	D:\GlycoData\Hech-EThcD\EThcD-4000\MSFragger\milk\interact.pep.xml	ENGTISR	EN[3121]GTISR	7	3	1155.1	3782.44	3782.44	1261.82	1261.82	3782.44	1261.82	3007.06	7.01455e-08	36.116	17.95	1	2	0	0	0	2N(3007.0579)		TRUE	sp|P02763|A1AG1_HUMAN	P02763	A1AG1_HUMAN	ORM1	Alpha-1-acid glycoprotein 1
20190307_L1_Ag6_Zhu00015_SA_TestGly_2000_01.04428.04428.3	D:\GlycoData\Hech-EThcD\EThcD-4000\MSFragger\milk\interact.pep.xml	ENGTISR	EN[2684]GTISR	7	3	1155.63	3345.29	3345.28	1116.1	1116.1	3345.29	1116.1	2569.9	7.76248e-07	32.94	13.258	1	2	0	0	0	2N(2569.9046)		TRUE	sp|P02763|A1AG1_HUMAN	P02763	A1AG1_HUMAN	ORM1	Alpha-1-acid glycoprotein 1
20190307_L1_Ag6_Zhu00015_SA_TestGly_2000_01.04429.04429.3	D:\GlycoData\Hech-EThcD\EThcD-4000\MSFragger\milk\interact.pep.xml	NNSDISSTR	N[1737]NSDISSTR	9	3	1155.95	2615.03	2615.03	872.685	872.684	2615.03	872.685	1622.58	0.0111109	13.317	0	0.937	2	0	0	0	1N(1622.5816)	Hex(5)HexNAc(4)(1622.581608)	TRUE	sp|P01871|IGHM_HUMAN	P01871	IGHM_HUMAN	IGHM	Ig mu chain C region
20190307_L1_Ag6_Zhu00015_SA_TestGly_2000_01.04432.04432.3	D:\GlycoData\Hech-EThcD\EThcD-4000\MSFragger\milk\interact.pep.xml	NNSDISSTR	N[1883]NSDISSTR	9	3	1156.49	2761.09	2761.08	921.372	921.369	2761.09	921.371	1768.63	6.84699e-05	23.158	0	0.9999	2	0	0	0	1N(1768.6395)		TRUE	sp|P01871|IGHM_HUMAN	P01871	IGHM_HUMAN	IGHM	Ig mu chain C region
20190307_L1_Ag6_Zhu00015_SA_TestGly_2000_01.04434.04434.3	D:\GlycoData\Hech-EThcD\EThcD-4000\MSFragger\milk\interact.pep.xml	NNSDISSTR	N[1883]NSDISSTR	9	3	1156.82	2761.09	2761.08	921.372	921.369	2761.09	921.371	1768.63	0.000273527	21.752	0	0.9984	2	0	0	0	1N(1768.6395)		TRUE	sp|P01871|IGHM_HUMAN	P01871	IGHM_HUMAN	IGHM	Ig mu chain C region
20190307_L1_Ag6_Zhu00015_SA_TestGly_2000_01.04436.04436.3	D:\GlycoData\Hech-EThcD\EThcD-4000\MSFragger\milk\interact.pep.xml	FGRNGSDCPDK	FGRN[2394]GSDCPDK	11	3	1157.23	3531.36	3531.36	1178.13	1178.13	3531.36	1178.13	2279.83	5.25714e-05	18.617	14.278	0.9999	2	1	0	0	4N(2279.8296), 8C(57.0215)		TRUE	sp|P02788|TRFL_HUMAN	P02788	TRFL_HUMAN	LTF	Lactotransferrin
20190307_L1_Ag6_Zhu00015_SA_TestGly_2000_01.04438.04438.3	D:\GlycoData\Hech-EThcD\EThcD-4000\MSFragger\milk\interact.pep.xml	FGRNGSDCPDK	FGRN[2394]GSDCPDK	11	3	1157.77	3531.36	3531.36	1178.13	1178.13	3531.36	1178.13	2279.83	0.000312608	15.52	0	0.9914	2	1	0	0	4N(2279.8296), 8C(57.0215)		TRUE	sp|P02788|TRFL_HUMAN	P02788	TRFL_HUMAN	LTF	Lactotransferrin
20190307_L1_Ag6_Zhu00015_SA_TestGly_2000_01.04442.04442.4	D:\GlycoData\Hech-EThcD\EThcD-4000\MSFragger\milk\interact.pep.xml	EIRHNSTGCLR	EIRHN[2174]STGCLR	11	4	1158.66	3402.41	3402.41	851.611	851.609	3401.39	851.355	2060.75	0.00576435	15.457	8.52	0.9713	2	1	0	0	5N(2059.7349), 9C(57.0215)		TRUE	sp|P10909|CLUS_HUMAN	P10909	CLUS_HUMAN	CLU	Clusterin
20190307_L1_Ag6_Zhu00015_SA_TestGly_2000_01.04451.04451.4	D:\GlycoData\Hech-EThcD\EThcD-4000\MSFragger\milk\interact.pep.xml	KKEDALNETR	KKEDALN[3049]ETR	10	4	1160.41	4138.69	4138.67	1035.68	1035.67	4137.66	1035.42	2936.04	0.00383707	20.164	9.566	0.8216	2	1	0	0	7N(2935.0368)		TRUE	sp|P10909|CLUS_HUMAN	P10909	CLUS_HUMAN	CLU	Clusterin
20190307_L1_Ag6_Zhu00015_SA_TestGly_2000_01.04454.04454.4	D:\GlycoData\Hech-EThcD\EThcD-4000\MSFragger\milk\interact.pep.xml	EIRHNSTGCLR	EIRHN[2248]STGCLR	11	4	1160.92	3475.43	3475.42	869.865	869.863	3475.43	869.865	2133.77	5.07937e-06	31.877	13.748	1	2	1	0	0	5N(2133.7717), 9C(57.0215)		TRUE	sp|P10909|CLUS_HUMAN	P10909	CLUS_HUMAN	CLU	Clusterin
20190307_L1_Ag6_Zhu00015_SA_TestGly_2000_01.04455.04455.3	D:\GlycoData\Hech-EThcD\EThcD-4000\MSFragger\milk\interact.pep.xml	NNTRGPGLK	N[2319]NTRGPGLK	9	3	1161.23	3160.3	3160.29	1054.44	1054.44	3160.29	1054.44	2204.77	1.10027e-05	24.334	0	1	2	1	0	0	1N(2204.7724)		TRUE	sp|P24821|TENA_HUMAN	P24821	TENA_HUMAN	TNC	Tenascin
20190307_L1_Ag6_Zhu00015_SA_TestGly_2000_01.04457.04457.3	D:\GlycoData\Hech-EThcD\EThcD-4000\MSFragger\milk\interact.pep.xml	ENGTISR	EN[2975]GTISR	7	3	1161.64	3636.38	3636.38	1213.13	1213.13	3636.38	1213.13	2861	0.000221564	16.118	12.083	0.9964	2	0	0	0	2N(2861.0000)		TRUE	sp|P02763|A1AG1_HUMAN	P02763	A1AG1_HUMAN	ORM1	Alpha-1-acid glycoprotein 1
20190307_L1_Ag6_Zhu00015_SA_TestGly_2000_01.04459.04459.3	D:\GlycoData\Hech-EThcD\EThcD-4000\MSFragger\milk\interact.pep.xml	ENGTISR	EN[2975]GTISR	7	3	1161.91	3636.38	3636.38	1213.13	1213.13	3636.38	1213.13	2861	3.57479e-07	33.287	13.585	1	2	0	0	0	2N(2861.0000)		TRUE	sp|P02763|A1AG1_HUMAN	P02763	A1AG1_HUMAN	ORM1	Alpha-1-acid glycoprotein 1
20190307_L1_Ag6_Zhu00015_SA_TestGly_2000_01.04471.04471.4	D:\GlycoData\Hech-EThcD\EThcD-4000\MSFragger\milk\interact.pep.xml	EIRHNSTGCLR	EIRHN[2029]STGCLR	11	4	1164.24	3256.36	3256.35	815.097	815.096	3256.35	815.096	1914.7	2.57781e-08	37.855	13.727	1	2	1	0	0	5N(1914.6974), 9C(57.0215)	dHex(2)Hex(5)HexNAc(4)(1914.697426)	TRUE	sp|P10909|CLUS_HUMAN	P10909	CLUS_HUMAN	CLU	Clusterin
20190307_L1_Ag6_Zhu00015_SA_TestGly_2000_01.04484.04484.3	D:\GlycoData\Hech-EThcD\EThcD-4000\MSFragger\milk\interact.pep.xml	EIRHNSTGCLR	EIRHN[2029]STGCLR	11	3	1167.07	3256.36	3256.35	1086.46	1086.46	3256.35	1086.46	1914.69	0.000941348	24.605	11.777	0.9811	2	1	0	0	5N(1914.6974), 9C(57.0215)		TRUE	sp|P10909|CLUS_HUMAN	P10909	CLUS_HUMAN	CLU	Clusterin
20190307_L1_Ag6_Zhu00015_SA_TestGly_2000_01.04503.04503.3	D:\GlycoData\Hech-EThcD\EThcD-4000\MSFragger\milk\interact.pep.xml	FGRNGSDCPDK	FGRN[2029]GSDCPDK	11	3	1171.32	3166.23	3166.22	1056.42	1056.41	3166.23	1056.42	1914.69	5.01476e-05	18.699	14.365	0.9999	2	1	0	0	4N(1914.6974), 8C(57.0215)		TRUE	sp|P02788|TRFL_HUMAN	P02788	TRFL_HUMAN	LTF	Lactotransferrin
20190307_L1_Ag6_Zhu00015_SA_TestGly_2000_01.04505.04505.3	D:\GlycoData\Hech-EThcD\EThcD-4000\MSFragger\milk\interact.pep.xml	FGRNGSDCPDK	FGRN[2029]GSDCPDK	11	3	1171.54	3166.23	3166.22	1056.42	1056.41	3166.23	1056.42	1914.69	7.56397e-08	32.985	9.791	1	2	1	0	0	4N(1914.6974), 8C(57.0215)	dHex(2)Hex(5)HexNAc(4)(1914.697426)	TRUE	sp|P02788|TRFL_HUMAN	P02788	TRFL_HUMAN	LTF	Lactotransferrin
20190307_L1_Ag6_Zhu00015_SA_TestGly_2000_01.04508.04508.3	D:\GlycoData\Hech-EThcD\EThcD-4000\MSFragger\milk\interact.pep.xml	NNSDISSTR	N[1721]NSDISSTR	9	3	1172.26	2599.04	2599.04	867.355	867.353	2599.04	867.354	1606.59	7.61641e-05	17.973	0	0.9999	2	0	0	0	1N(1606.5867)	dHex(1)Hex(4)HexNAc(4)(1606.586693)	TRUE	sp|P01871|IGHM_HUMAN	P01871	IGHM_HUMAN	IGHM	Ig mu chain C region
20190307_L1_Ag6_Zhu00015_SA_TestGly_2000_01.04510.04510.3	D:\GlycoData\Hech-EThcD\EThcD-4000\MSFragger\milk\interact.pep.xml	NNSDISSTR	N[1721]NSDISSTR	9	3	1172.61	2599.04	2599.04	867.355	867.353	2599.04	867.354	1606.59	0.000147656	22.823	0	0.9993	2	0	0	0	1N(1606.5867)		TRUE	sp|P01871|IGHM_HUMAN	P01871	IGHM_HUMAN	IGHM	Ig mu chain C region
20190307_L1_Ag6_Zhu00015_SA_TestGly_2000_01.04514.04514.3	D:\GlycoData\Hech-EThcD\EThcD-4000\MSFragger\milk\interact.pep.xml	ENGTISR	EN[3631]GTISR	7	3	1173.34	4292.61	4292.61	1431.88	1431.88	4292.61	1431.88	3517.23	4.10677e-06	28.046	11.628	1	2	0	0	0	2N(3517.2276)		TRUE	sp|P02763|A1AG1_HUMAN	P02763	A1AG1_HUMAN	ORM1	Alpha-1-acid glycoprotein 1
20190307_L1_Ag6_Zhu00015_SA_TestGly_2000_01.04516.04516.4	D:\GlycoData\Hech-EThcD\EThcD-4000\MSFragger\milk\interact.pep.xml	KKEDALNETR	KKEDALN[2539]ETR	10	4	1173.74	3627.5	3627.48	907.881	907.878	3627.49	907.88	2424.86	0.0018197	18.46	0	0.9894	2	1	0	0	7N(2424.8671)		TRUE	sp|P10909|CLUS_HUMAN	P10909	CLUS_HUMAN	CLU	Clusterin
20190307_L1_Ag6_Zhu00015_SA_TestGly_2000_01.04518.04518.4	D:\GlycoData\Hech-EThcD\EThcD-4000\MSFragger\milk\interact.pep.xml	KKEDALNETR	KKEDALN[2539]ETR	10	4	1174.03	3627.5	3627.48	907.881	907.878	3627.49	907.88	2424.86	0.000408319	24.056	9.929	0.9979	2	1	0	0	7N(2424.8671)		TRUE	sp|P10909|CLUS_HUMAN	P10909	CLUS_HUMAN	CLU	Clusterin
20190307_L1_Ag6_Zhu00015_SA_TestGly_2000_01.04520.04520.3	D:\GlycoData\Hech-EThcD\EThcD-4000\MSFragger\milk\interact.pep.xml	KKEDALNETR	KKEDALN[2539]ETR	10	3	1174.7	3627.5	3627.49	1210.17	1210.17	3627.49	1210.17	2424.87	0.0021966	18.133	7.063	0.9474	2	1	0	0	7N(2424.8671)		TRUE	sp|P10909|CLUS_HUMAN	P10909	CLUS_HUMAN	CLU	Clusterin
20190307_L1_Ag6_Zhu00015_SA_TestGly_2000_01.04521.04521.2	D:\GlycoData\Hech-EThcD\EThcD-4000\MSFragger\milk\interact.pep.xml	NNSDISSTR	N[1355]NSDISSTR	9	2	1174.78	2233.91	2233.9	1117.96	1117.96	2233.91	1117.96	1241.45	1.2113e-06	28.167	0	1	2	0	0	0	1N(1241.4545)		TRUE	sp|P01871|IGHM_HUMAN	P01871	IGHM_HUMAN	IGHM	Ig mu chain C region
20190307_L1_Ag6_Zhu00015_SA_TestGly_2000_01.04522.04522.3	D:\GlycoData\Hech-EThcD\EThcD-4000\MSFragger\milk\interact.pep.xml	KKEDALNETR	KKEDALN[2539]ETR	10	3	1174.89	3627.5	3627.49	1210.17	1210.17	3627.49	1210.17	2424.87	0.00250467	21.905	10.141	0.941	2	1	0	0	7N(2424.8671)		TRUE	sp|P10909|CLUS_HUMAN	P10909	CLUS_HUMAN	CLU	Clusterin
20190307_L1_Ag6_Zhu00015_SA_TestGly_2000_01.04527.04527.4	D:\GlycoData\Hech-EThcD\EThcD-4000\MSFragger\milk\interact.pep.xml	EIRHNSTGCLR	EIRHN[1883]STGCLR	11	4	1176.15	3110.3	3110.3	778.582	778.581	3110.3	778.581	1768.64	4.89778e-08	37.74	16.051	1	2	1	0	0	5N(1768.6395), 9C(57.0215)	dHex(1)Hex(5)HexNAc(4)(1768.639517)	TRUE	sp|P10909|CLUS_HUMAN	P10909	CLUS_HUMAN	CLU	Clusterin
20190307_L1_Ag6_Zhu00015_SA_TestGly_2000_01.04533.04533.3	D:\GlycoData\Hech-EThcD\EThcD-4000\MSFragger\milk\interact.pep.xml	KKEDALNETR	KKEDALN[2320]ETR	10	3	1177.34	3408.42	3408.41	1137.15	1137.15	3408.42	1137.15	2205.79	0.000213182	19.185	5.764	0.9961	2	1	0	0	7N(2205.7928)		TRUE	sp|P10909|CLUS_HUMAN	P10909	CLUS_HUMAN	CLU	Clusterin
20190307_L1_Ag6_Zhu00015_SA_TestGly_2000_01.04534.04534.3	D:\GlycoData\Hech-EThcD\EThcD-4000\MSFragger\milk\interact.pep.xml	NNSDISSTR	N[1924]NSDISSTR	9	3	1177.48	2802.12	2802.11	935.048	935.044	2802.12	935.047	1809.66	0.00228428	12.065	0	0.9937	2	0	0	0	1N(1809.6660)	dHex(1)Hex(4)HexNAc(5)(1809.666066)	TRUE	sp|P01871|IGHM_HUMAN	P01871	IGHM_HUMAN	IGHM	Ig mu chain C region
20190307_L1_Ag6_Zhu00015_SA_TestGly_2000_01.04535.04535.3	D:\GlycoData\Hech-EThcD\EThcD-4000\MSFragger\milk\interact.pep.xml	KKEDALNETR	KKEDALN[2320]ETR	10	3	1177.61	3408.42	3408.41	1137.15	1137.15	3408.42	1137.15	2205.79	3.34965e-05	28.4	10.57	1	2	1	0	0	7N(2205.7928)		TRUE	sp|P10909|CLUS_HUMAN	P10909	CLUS_HUMAN	CLU	Clusterin
20190307_L1_Ag6_Zhu00015_SA_TestGly_2000_01.04536.04536.3	D:\GlycoData\Hech-EThcD\EThcD-4000\MSFragger\milk\interact.pep.xml	NNSDISSTR	N[1924]NSDISSTR	9	3	1177.76	2802.12	2802.11	935.048	935.044	2802.12	935.047	1809.66	9.80054e-08	34.535	0	1	2	0	0	0	1N(1809.6660)	dHex(1)Hex(4)HexNAc(5)(1809.666066)	TRUE	sp|P01871|IGHM_HUMAN	P01871	IGHM_HUMAN	IGHM	Ig mu chain C region
20190307_L1_Ag6_Zhu00015_SA_TestGly_2000_01.04537.04537.3	D:\GlycoData\Hech-EThcD\EThcD-4000\MSFragger\milk\interact.pep.xml	KKEDALNETR	KKEDALN[2466]ETR	10	3	1178.08	3554.48	3554.47	1185.83	1185.83	3554.48	1185.83	2351.84	0.000244062	15.95	0	0.9965	2	1	0	0	7N(2351.8507)		TRUE	sp|P10909|CLUS_HUMAN	P10909	CLUS_HUMAN	CLU	Clusterin
20190307_L1_Ag6_Zhu00015_SA_TestGly_2000_01.04538.04538.2	D:\GlycoData\Hech-EThcD\EThcD-4000\MSFragger\milk\interact.pep.xml	NNSDISSTR	N[1762]NSDISSTR	9	2	1178.15	2640.07	2640.07	1321.04	1321.04	2640.07	1321.04	1647.61	4.60522e-07	30.847	0	1	2	0	0	0	1N(1647.6132)		TRUE	sp|P01871|IGHM_HUMAN	P01871	IGHM_HUMAN	IGHM	Ig mu chain C region
20190307_L1_Ag6_Zhu00015_SA_TestGly_2000_01.04539.04539.3	D:\GlycoData\Hech-EThcD\EThcD-4000\MSFragger\milk\interact.pep.xml	NNSDISSTR	N[1616]NSDISSTR	9	3	1178.23	2494.01	2494	832.343	832.342	2494.01	832.343	1501.55	0.00459198	15.852	0	0.9325	2	0	0	0	1N(1501.5553)		TRUE	sp|P01871|IGHM_HUMAN	P01871	IGHM_HUMAN	IGHM	Ig mu chain C region
20190307_L1_Ag6_Zhu00015_SA_TestGly_2000_01.04540.04540.3	D:\GlycoData\Hech-EThcD\EThcD-4000\MSFragger\milk\interact.pep.xml	KKEDALNETR	KKEDALN[2466]ETR	10	3	1178.34	3554.48	3554.47	1185.83	1185.83	3554.48	1185.83	2351.84	2.86253e-05	26.673	12.487	1	2	1	0	0	7N(2351.8507)		TRUE	sp|P10909|CLUS_HUMAN	P10909	CLUS_HUMAN	CLU	Clusterin
20190307_L1_Ag6_Zhu00015_SA_TestGly_2000_01.04541.04541.2	D:\GlycoData\Hech-EThcD\EThcD-4000\MSFragger\milk\interact.pep.xml	NNSDISSTR	N[1762]NSDISSTR	9	2	1178.65	2640.07	2640.07	1321.04	1321.04	2640.07	1321.04	1647.61	6.81946e-05	23.165	0	0.9856	2	0	0	0	1N(1647.6132)	dHex(1)Hex(3)HexNAc(5)(1647.613242)	TRUE	sp|P01871|IGHM_HUMAN	P01871	IGHM_HUMAN	IGHM	Ig mu chain C region
20190307_L1_Ag6_Zhu00015_SA_TestGly_2000_01.04542.04542.3	D:\GlycoData\Hech-EThcD\EThcD-4000\MSFragger\milk\interact.pep.xml	NNSDISSTR	N[1616]NSDISSTR	9	3	1178.91	2494.01	2494	832.343	832.342	2494.01	832.343	1501.55	0.000893306	18.696	0	0.9837	2	0	0	0	1N(1501.5553)		TRUE	sp|P01871|IGHM_HUMAN	P01871	IGHM_HUMAN	IGHM	Ig mu chain C region
20190307_L1_Ag6_Zhu00015_SA_TestGly_2000_01.04548.04548.2	D:\GlycoData\Hech-EThcD\EThcD-4000\MSFragger\milk\interact.pep.xml	CVPNSNER	CVPNSNER	8	2	1180.16	974.424	974.423	488.219	488.219	974.424	488.219	-0.001	0.00420484	11.005	0	0.9012	2	0	0	0	1C(57.0215)		TRUE	sp|P02788|TRFL_HUMAN	P02788	TRFL_HUMAN	LTF	Lactotransferrin
20190307_L1_Ag6_Zhu00015_SA_TestGly_2000_01.04549.04549.3	D:\GlycoData\Hech-EThcD\EThcD-4000\MSFragger\milk\interact.pep.xml	NNSDISSTR	N[1355]NSDISSTR	9	3	1180.26	2233.91	2233.91	745.643	745.643	2233.91	745.643	1241.45	0.00948965	9.591	0	0.7949	2	0	0	0	1N(1241.4545)		TRUE	sp|P01871|IGHM_HUMAN	P01871	IGHM_HUMAN	IGHM	Ig mu chain C region
20190307_L1_Ag6_Zhu00015_SA_TestGly_2000_01.04551.04551.3	D:\GlycoData\Hech-EThcD\EThcD-4000\MSFragger\milk\interact.pep.xml	NNSDISSTR	N[1762]NSDISSTR	9	3	1180.67	2640.07	2640.06	881.03	881.027	2640.07	881.029	1647.61	0.0126255	14.095	0	0.948	2	0	0	0	1N(1647.6132)		TRUE	sp|P01871|IGHM_HUMAN	P01871	IGHM_HUMAN	IGHM	Ig mu chain C region
20190307_L1_Ag6_Zhu00015_SA_TestGly_2000_01.04552.04552.4	D:\GlycoData\Hech-EThcD\EThcD-4000\MSFragger\milk\interact.pep.xml	KKEDALNETR	KKEDALN[2320]ETR	10	4	1180.81	3408.42	3408.41	853.113	853.111	3408.42	853.112	2205.79	0.0612703	12.351	0	0.8341	2	1	0	0	7N(2205.7928)		TRUE	sp|P10909|CLUS_HUMAN	P10909	CLUS_HUMAN	CLU	Clusterin
20190307_L1_Ag6_Zhu00015_SA_TestGly_2000_01.04553.04553.3	D:\GlycoData\Hech-EThcD\EThcD-4000\MSFragger\milk\interact.pep.xml	NNSDISSTR	N[1762]NSDISSTR	9	3	1180.93	2640.07	2640.06	881.03	881.027	2640.07	881.029	1647.61	9.63829e-09	38.564	5.809	1	2	0	0	0	1N(1647.6132)		TRUE	sp|P01871|IGHM_HUMAN	P01871	IGHM_HUMAN	IGHM	Ig mu chain C region
20190307_L1_Ag6_Zhu00015_SA_TestGly_2000_01.04554.04554.4	D:\GlycoData\Hech-EThcD\EThcD-4000\MSFragger\milk\interact.pep.xml	KKEDALNETR	KKEDALN[2320]ETR	10	4	1181.11	3408.42	3408.41	853.113	853.111	3408.42	853.112	2205.79	2.93765e-05	26.628	11.059	1	2	1	0	0	7N(2205.7928)		TRUE	sp|P10909|CLUS_HUMAN	P10909	CLUS_HUMAN	CLU	Clusterin
20190307_L1_Ag6_Zhu00015_SA_TestGly_2000_01.04560.04560.3	D:\GlycoData\Hech-EThcD\EThcD-4000\MSFragger\milk\interact.pep.xml	NNSDISSTR	N[1559]NSDISSTR	9	3	1182.06	2436.99	2436.99	813.337	813.336	2436.99	813.336	1444.53	4.00867e-06	23.088	0	1	2	0	0	0	1N(1444.5338)		TRUE	sp|P01871|IGHM_HUMAN	P01871	IGHM_HUMAN	IGHM	Ig mu chain C region
20190307_L1_Ag6_Zhu00015_SA_TestGly_2000_01.04562.04562.3	D:\GlycoData\Hech-EThcD\EThcD-4000\MSFragger\milk\interact.pep.xml	NNSDISSTR	N[1559]NSDISSTR	9	3	1182.49	2436.99	2436.99	813.337	813.336	2436.99	813.336	1444.53	6.21942e-09	42.325	9.908	1	2	0	0	0	1N(1444.5338)		TRUE	sp|P01871|IGHM_HUMAN	P01871	IGHM_HUMAN	IGHM	Ig mu chain C region
20190307_L1_Ag6_Zhu00015_SA_TestGly_2000_01.04564.04564.3	D:\GlycoData\Hech-EThcD\EThcD-4000\MSFragger\milk\interact.pep.xml	KKEDALNETR	KKEDALN[2685]ETR	10	3	1182.9	3773.55	3773.55	1258.86	1258.86	3773.55	1258.86	2570.92	0.0702263	12.114	7.466	0.8241	2	1	0	0	7N(2570.9250)		TRUE	sp|P10909|CLUS_HUMAN	P10909	CLUS_HUMAN	CLU	Clusterin
20190307_L1_Ag6_Zhu00015_SA_TestGly_2000_01.04566.04566.3	D:\GlycoData\Hech-EThcD\EThcD-4000\MSFragger\milk\interact.pep.xml	KKEDALNETR	KKEDALN[2685]ETR	10	3	1183.32	3773.55	3773.55	1258.86	1258.86	3773.55	1258.86	2570.92	0.00372365	18.418	8.536	0.9452	2	1	0	0	7N(2570.9250)		TRUE	sp|P10909|CLUS_HUMAN	P10909	CLUS_HUMAN	CLU	Clusterin
20190307_L1_Ag6_Zhu00015_SA_TestGly_2000_01.04572.04572.2	D:\GlycoData\Hech-EThcD\EThcD-4000\MSFragger\milk\interact.pep.xml	ASVDSGSSEEQGGSSR		16	2	1184.71	1538.65	1538.64	770.331	770.329	1538.64	770.33	-0.0007	1.3351e-10	45.998	11.787	1	2	0	0	0			TRUE	sp|P01833|PIGR_HUMAN	P01833	PIGR_HUMAN	PIGR	Polymeric immunoglobulin receptor
20190307_L1_Ag6_Zhu00015_SA_TestGly_2000_01.04573.04573.3	D:\GlycoData\Hech-EThcD\EThcD-4000\MSFragger\milk\interact.pep.xml	FGRNGSDCPDK	FGRN[2831]GSDCPDK	11	3	1184.81	3968.52	3968.51	1323.85	1323.85	3968.51	1323.85	2716.98	0.000283302	18.691	14.337	0.9926	2	1	0	0	4N(2716.9829), 8C(57.0215)		TRUE	sp|P02788|TRFL_HUMAN	P02788	TRFL_HUMAN	LTF	Lactotransferrin
20190307_L1_Ag6_Zhu00015_SA_TestGly_2000_01.04574.04574.2	D:\GlycoData\Hech-EThcD\EThcD-4000\MSFragger\milk\interact.pep.xml	ASVDSGSSEEQGGSSR		16	2	1184.93	1538.65	1538.64	770.331	770.329	1538.64	770.33	-0.0007	0	79.201	7.128	1	2	0	0	0			TRUE	sp|P01833|PIGR_HUMAN	P01833	PIGR_HUMAN	PIGR	Polymeric immunoglobulin receptor
20190307_L1_Ag6_Zhu00015_SA_TestGly_2000_01.04575.04575.3	D:\GlycoData\Hech-EThcD\EThcD-4000\MSFragger\milk\interact.pep.xml	FGRNGSDCPDK	FGRN[2831]GSDCPDK	11	3	1185.21	3968.52	3968.51	1323.85	1323.85	3968.51	1323.85	2716.98	4.9545e-05	18.72	0	0.9999	2	1	0	0	4N(2716.9829), 8C(57.0215)		TRUE	sp|P02788|TRFL_HUMAN	P02788	TRFL_HUMAN	LTF	Lactotransferrin
20190307_L1_Ag6_Zhu00015_SA_TestGly_2000_01.04577.04577.3	D:\GlycoData\Hech-EThcD\EThcD-4000\MSFragger\milk\interact.pep.xml	FGRNGSDCPDK	FGRN[3196]GSDCPDK	11	3	1185.5	4333.65	4333.65	1445.56	1445.56	4333.65	1445.56	3082.12	0.000714908	14.083	10.228	0.9819	2	1	0	0	4N(3082.1151), 8C(57.0215)		TRUE	sp|P02788|TRFL_HUMAN	P02788	TRFL_HUMAN	LTF	Lactotransferrin
20190307_L1_Ag6_Zhu00015_SA_TestGly_2000_01.04579.04579.3	D:\GlycoData\Hech-EThcD\EThcD-4000\MSFragger\milk\interact.pep.xml	FGRNGSDCPDK	FGRN[3196]GSDCPDK	11	3	1185.98	4333.65	4333.65	1445.56	1445.56	4333.65	1445.56	3082.12	0.00188148	17.402	0	0.9578	2	1	0	0	4N(3082.1151), 8C(57.0215)		TRUE	sp|P02788|TRFL_HUMAN	P02788	TRFL_HUMAN	LTF	Lactotransferrin
20190307_L1_Ag6_Zhu00015_SA_TestGly_2000_01.04583.04583.3	D:\GlycoData\Hech-EThcD\EThcD-4000\MSFragger\milk\interact.pep.xml	EIRHNSTGCLR	EIRHN[2977]STGCLR	11	3	1186.81	4204.69	4204.69	1402.57	1402.57	4204.7	1402.57	2863.03	0.00940806	9.606	0	0.9156	2	1	0	0	5N(2863.0408), 9C(57.0215)		TRUE	sp|P10909|CLUS_HUMAN	P10909	CLUS_HUMAN	CLU	Clusterin
20190307_L1_Ag6_Zhu00015_SA_TestGly_2000_01.04585.04585.3	D:\GlycoData\Hech-EThcD\EThcD-4000\MSFragger\milk\interact.pep.xml	NNSDISSTR	N[2377]NSDISSTR	9	3	1187.21	3255.27	3255.26	1086.1	1086.09	3255.27	1086.1	2262.81	8.91765e-06	25.699	0	1	2	0	0	0	1N(2262.8143)		TRUE	sp|P01871|IGHM_HUMAN	P01871	IGHM_HUMAN	IGHM	Ig mu chain C region
20190307_L1_Ag6_Zhu00015_SA_TestGly_2000_01.04587.04587.3	D:\GlycoData\Hech-EThcD\EThcD-4000\MSFragger\milk\interact.pep.xml	NNSDISSTR	N[2377]NSDISSTR	9	3	1187.48	3255.27	3255.26	1086.1	1086.09	3255.27	1086.1	2262.81	2.32541e-09	41.034	5.983	1	2	0	0	0	1N(2262.8143)		TRUE	sp|P01871|IGHM_HUMAN	P01871	IGHM_HUMAN	IGHM	Ig mu chain C region
20190307_L1_Ag6_Zhu00015_SA_TestGly_2000_01.04590.04590.3	D:\GlycoData\Hech-EThcD\EThcD-4000\MSFragger\milk\interact.pep.xml	FGRNGSDCPDK	FGRN[3050]GSDCPDK	11	3	1188.12	4187.59	4187.59	1396.87	1396.87	4187.59	1396.87	2936.06	5.70821e-05	18.474	14.049	0.9995	2	1	0	0	4N(2936.0572), 8C(57.0215)		TRUE	sp|P02788|TRFL_HUMAN	P02788	TRFL_HUMAN	LTF	Lactotransferrin
20190307_L1_Ag6_Zhu00015_SA_TestGly_2000_01.04593.04593.3	D:\GlycoData\Hech-EThcD\EThcD-4000\MSFragger\milk\interact.pep.xml	FGRNGSDCPDK	FGRN[3050]GSDCPDK	11	3	1188.64	4187.59	4187.59	1396.87	1396.87	4187.59	1396.87	2936.06	5.54626e-05	22.524	0	0.9996	2	1	0	0	4N(2936.0572), 8C(57.0215)		TRUE	sp|P02788|TRFL_HUMAN	P02788	TRFL_HUMAN	LTF	Lactotransferrin
20190307_L1_Ag6_Zhu00015_SA_TestGly_2000_01.04604.04604.2	D:\GlycoData\Hech-EThcD\EThcD-4000\MSFragger\milk\interact.pep.xml	NNSIPDK	N[1655]NSIPDK	7	2	1190.87	2326.92	2326.91	1164.47	1164.46	2326.92	1164.46	1540.53	0.000409261	21.052	11.622	0.7267	2	0	0	0	1N(1540.5285)		TRUE	sp|Q08431|MFGM_HUMAN	Q08431	MFGM_HUMAN	MFGE8	Lactadherin
20190307_L1_Ag6_Zhu00015_SA_TestGly_2000_01.04605.04605.4	D:\GlycoData\Hech-EThcD\EThcD-4000\MSFragger\milk\interact.pep.xml	KKEDALNETR	KKEDALN[2174]ETR	10	4	1191.01	3262.36	3262.36	816.598	816.597	3262.36	816.597	2059.73	3.12428e-05	19.521	5.997	1	2	1	0	0	7N(2059.7349)		TRUE	sp|P10909|CLUS_HUMAN	P10909	CLUS_HUMAN	CLU	Clusterin
20190307_L1_Ag6_Zhu00015_SA_TestGly_2000_01.04607.04607.4	D:\GlycoData\Hech-EThcD\EThcD-4000\MSFragger\milk\interact.pep.xml	KKEDALNETR	KKEDALN[2174]ETR	10	4	1191.35	3262.36	3262.36	816.598	816.597	3262.36	816.597	2059.73	1.54436e-05	26.745	10.827	1	2	1	0	0	7N(2059.7349)		TRUE	sp|P10909|CLUS_HUMAN	P10909	CLUS_HUMAN	CLU	Clusterin
20190307_L1_Ag6_Zhu00015_SA_TestGly_2000_01.04608.04608.3	D:\GlycoData\Hech-EThcD\EThcD-4000\MSFragger\milk\interact.pep.xml	FGRNGSDCPDK	FGRN[1883]GSDCPDK	11	3	1191.47	3020.17	3020.16	1007.73	1007.73	3020.17	1007.73	1768.63	0.000193754	16.351	12.264	0.997	2	1	0	0	4N(1768.6395), 8C(57.0215)		TRUE	sp|P02788|TRFL_HUMAN	P02788	TRFL_HUMAN	LTF	Lactotransferrin
20190307_L1_Ag6_Zhu00015_SA_TestGly_2000_01.04610.04610.3	D:\GlycoData\Hech-EThcD\EThcD-4000\MSFragger\milk\interact.pep.xml	FGRNGSDCPDK	FGRN[1883]GSDCPDK	11	3	1191.68	3020.17	3020.16	1007.73	1007.73	3020.17	1007.73	1768.63	4.16869e-06	23.02	0	1	2	1	0	0	4N(1768.6395), 8C(57.0215)		TRUE	sp|P02788|TRFL_HUMAN	P02788	TRFL_HUMAN	LTF	Lactotransferrin
20190307_L1_Ag6_Zhu00015_SA_TestGly_2000_01.04612.04612.3	D:\GlycoData\Hech-EThcD\EThcD-4000\MSFragger\milk\interact.pep.xml	NNSIPDK	N[1655]NSIPDK	7	3	1192.44	2326.92	2326.91	776.646	776.646	2326.92	776.646	1540.53	0.000948965	13.591	9.779	0.9832	2	0	0	0	1N(1540.5285)		TRUE	sp|Q08431|MFGM_HUMAN	Q08431	MFGM_HUMAN	MFGE8	Lactadherin
20190307_L1_Ag6_Zhu00015_SA_TestGly_2000_01.04614.04614.3	D:\GlycoData\Hech-EThcD\EThcD-4000\MSFragger\milk\interact.pep.xml	NNSIPDK	N[1655]NSIPDK	7	3	1192.68	2326.92	2326.91	776.646	776.646	2326.92	776.646	1540.53	6.01174e-09	41.384	15.789	1	2	0	0	0	1N(1540.5285)		TRUE	sp|Q08431|MFGM_HUMAN	Q08431	MFGM_HUMAN	MFGE8	Lactadherin
20190307_L1_Ag6_Zhu00015_SA_TestGly_2000_01.04621.04621.3	D:\GlycoData\Hech-EThcD\EThcD-4000\MSFragger\milk\interact.pep.xml	FGRNGSDCPDK	FGRN[2685]GSDCPDK	11	3	1194.23	3822.46	3822.46	1275.16	1275.16	3822.45	1275.16	2570.93	5.23299e-05	18.625	14.275	0.9999	2	1	0	0	4N(2570.9250), 8C(57.0215)		TRUE	sp|P02788|TRFL_HUMAN	P02788	TRFL_HUMAN	LTF	Lactotransferrin
20190307_L1_Ag6_Zhu00015_SA_TestGly_2000_01.04623.04623.3	D:\GlycoData\Hech-EThcD\EThcD-4000\MSFragger\milk\interact.pep.xml	FGRNGSDCPDK	FGRN[2685]GSDCPDK	11	3	1194.59	3822.46	3822.46	1275.16	1275.16	3822.45	1275.16	2570.93	0.000235099	16.015	0	0.9961	2	1	0	0	4N(2570.9250), 8C(57.0215)		TRUE	sp|P02788|TRFL_HUMAN	P02788	TRFL_HUMAN	LTF	Lactotransferrin
20190307_L1_Ag6_Zhu00015_SA_TestGly_2000_01.04629.04629.3	D:\GlycoData\Hech-EThcD\EThcD-4000\MSFragger\milk\interact.pep.xml	NNSDISSTR	N[1809]NSDISSTR	9	3	1195.99	2687.06	2687.05	896.693	896.691	2687.05	896.692	1694.6	1.96902e-05	25.323	0	1	2	0	0	0	1N(1694.6027)		TRUE	sp|P01871|IGHM_HUMAN	P01871	IGHM_HUMAN	IGHM	Ig mu chain C region
20190307_L1_Ag6_Zhu00015_SA_TestGly_2000_01.04630.04630.3	D:\GlycoData\Hech-EThcD\EThcD-4000\MSFragger\milk\interact.pep.xml	NNSIPDK	N[1842]NSIPDK	7	3	1196.09	2514	2514	839.008	839.007	2514	839.007	1727.61	0.016788	11.6	9.723	0.9647	2	0	0	0	1N(1727.6129)		TRUE	sp|Q08431|MFGM_HUMAN	Q08431	MFGM_HUMAN	MFGE8	Lactadherin
20190307_L1_Ag6_Zhu00015_SA_TestGly_2000_01.04631.04631.3	D:\GlycoData\Hech-EThcD\EThcD-4000\MSFragger\milk\interact.pep.xml	NNSDISSTR	N[1809]NSDISSTR	9	3	1196.23	2687.06	2687.05	896.693	896.691	2687.05	896.692	1694.6	7.6e-13	54.966	6.307	1	2	0	0	0	1N(1694.6027)	dHex(1)Hex(4)HexNAc(3)NeuAc(1)(1694.602737)	TRUE	sp|P01871|IGHM_HUMAN	P01871	IGHM_HUMAN	IGHM	Ig mu chain C region
20190307_L1_Ag6_Zhu00015_SA_TestGly_2000_01.04632.04632.3	D:\GlycoData\Hech-EThcD\EThcD-4000\MSFragger\milk\interact.pep.xml	NNSIPDK	N[1842]NSIPDK	7	3	1196.48	2514	2514	839.008	839.007	2514	839.007	1727.61	0.0320258	11.478	0	0.956	2	0	0	0	1N(1727.6129)		TRUE	sp|Q08431|MFGM_HUMAN	Q08431	MFGM_HUMAN	MFGE8	Lactadherin
20190307_L1_Ag6_Zhu00015_SA_TestGly_2000_01.04634.04634.3	D:\GlycoData\Hech-EThcD\EThcD-4000\MSFragger\milk\interact.pep.xml	FGRNGSDCPDK	FGRN[2977]GSDCPDK	11	3	1196.9	4114.58	4114.57	1372.53	1372.53	4114.57	1372.53	2863.04	0.00225554	12.087	8.562	0.9682	2	1	0	0	4N(2863.0408), 8C(57.0215)		TRUE	sp|P02788|TRFL_HUMAN	P02788	TRFL_HUMAN	LTF	Lactotransferrin
20190307_L1_Ag6_Zhu00015_SA_TestGly_2000_01.04636.04636.3	D:\GlycoData\Hech-EThcD\EThcD-4000\MSFragger\milk\interact.pep.xml	FGRNGSDCPDK	FGRN[2977]GSDCPDK	11	3	1197.41	4114.58	4114.57	1372.53	1372.53	4114.57	1372.53	2863.04	0.0114882	9.259	0	0.9083	2	1	0	0	4N(2863.0408), 8C(57.0215)		TRUE	sp|P02788|TRFL_HUMAN	P02788	TRFL_HUMAN	LTF	Lactotransferrin
20190307_L1_Ag6_Zhu00015_SA_TestGly_2000_01.04638.04638.3	D:\GlycoData\Hech-EThcD\EThcD-4000\MSFragger\milk\interact.pep.xml	KKEDALNETR	KKEDALN[2174]ETR	10	3	1197.81	3262.36	3262.35	1088.46	1088.46	3262.36	1088.46	2059.73	0.00169531	12.583	0	0.9626	2	1	0	0	7N(2059.7349)		TRUE	sp|P10909|CLUS_HUMAN	P10909	CLUS_HUMAN	CLU	Clusterin
20190307_L1_Ag6_Zhu00015_SA_TestGly_2000_01.04640.04640.3	D:\GlycoData\Hech-EThcD\EThcD-4000\MSFragger\milk\interact.pep.xml	KKEDALNETR	KKEDALN[2174]ETR	10	3	1198.11	3262.36	3262.35	1088.46	1088.46	3262.36	1088.46	2059.73	0.00307964	18.546	7.941	0.9365	2	1	0	0	7N(2059.7349)	dHex(1)Hex(5)HexNAc(4)NeuAc(1)(2059.734933)	TRUE	sp|P10909|CLUS_HUMAN	P10909	CLUS_HUMAN	CLU	Clusterin
20190307_L1_Ag6_Zhu00015_SA_TestGly_2000_01.04649.04649.3	D:\GlycoData\Hech-EThcD\EThcD-4000\MSFragger\milk\interact.pep.xml	EIRHNSTGCLR	EIRHN[2685]STGCLR	11	3	1200.1	3912.58	3912.58	1305.2	1305.2	3912.58	1305.2	2570.93	0.0145462	14.849	7.583	0.8877	2	1	0	0	5N(2570.9250), 9C(57.0215)		TRUE	sp|P10909|CLUS_HUMAN	P10909	CLUS_HUMAN	CLU	Clusterin
20190307_L1_Ag6_Zhu00015_SA_TestGly_2000_01.04655.04655.2	D:\GlycoData\Hech-EThcD\EThcD-4000\MSFragger\milk\interact.pep.xml	NNSIPDK	N[1493]NSIPDK	7	2	1201.35	2164.86	2164.86	1083.44	1083.44	2164.86	1083.44	1378.47	3.16592e-05	19.498	11.62	0.9933	2	0	0	0	1N(1378.4757)		TRUE	sp|Q08431|MFGM_HUMAN	Q08431	MFGM_HUMAN	MFGE8	Lactadherin
20190307_L1_Ag6_Zhu00015_SA_TestGly_2000_01.04672.04672.3	D:\GlycoData\Hech-EThcD\EThcD-4000\MSFragger\milk\interact.pep.xml	NNSIPDK	N[1493]NSIPDK	7	3	1204.74	2164.86	2164.86	722.629	722.628	2164.86	722.628	1378.48	0.0162368	11.658	8.186	0.9533	2	0	0	0	1N(1378.4757)		TRUE	sp|Q08431|MFGM_HUMAN	Q08431	MFGM_HUMAN	MFGE8	Lactadherin
20190307_L1_Ag6_Zhu00015_SA_TestGly_2000_01.04674.04674.3	D:\GlycoData\Hech-EThcD\EThcD-4000\MSFragger\milk\interact.pep.xml	NNSIPDK	N[1493]NSIPDK	7	3	1205.03	2164.86	2164.86	722.629	722.628	2164.86	722.628	1378.48	9.39722e-08	36.608	16.771	1	2	0	0	0	1N(1378.4757)		TRUE	sp|Q08431|MFGM_HUMAN	Q08431	MFGM_HUMAN	MFGE8	Lactadherin
20190307_L1_Ag6_Zhu00015_SA_TestGly_2000_01.04676.04676.2	D:\GlycoData\Hech-EThcD\EThcD-4000\MSFragger\milk\interact.pep.xml	NNSIPDK	N[1696]NSIPDK	7	2	1205.67	2367.95	2367.94	1184.98	1184.98	2367.94	1184.98	1581.56	1.09333e-05	24.345	11.983	1	2	0	0	0	1N(1581.5550)		TRUE	sp|Q08431|MFGM_HUMAN	Q08431	MFGM_HUMAN	MFGE8	Lactadherin
20190307_L1_Ag6_Zhu00015_SA_TestGly_2000_01.04677.04677.3	D:\GlycoData\Hech-EThcD\EThcD-4000\MSFragger\milk\interact.pep.xml	NNSDISSTR	N[2465]NSDISSTR	9	3	1205.77	3343.29	3343.28	1115.44	1115.43	3343.28	1115.43	2350.83	0.015506	8.738	0	0.9573	2	0	0	0	1N(2350.8303)	dHex(1)Hex(5)HexNAc(4)NeuAc(2)(2350.830350)	TRUE	sp|P01871|IGHM_HUMAN	P01871	IGHM_HUMAN	IGHM	Ig mu chain C region
20190307_L1_Ag6_Zhu00015_SA_TestGly_2000_01.04679.04679.3	D:\GlycoData\Hech-EThcD\EThcD-4000\MSFragger\milk\interact.pep.xml	NNSDISSTR	N[2465]NSDISSTR	9	3	1206.25	3343.29	3343.28	1115.44	1115.43	3343.28	1115.43	2350.83	0.88869	7.705	0	0.8291	2	0	0	0	1N(2350.8303)		TRUE	sp|P01871|IGHM_HUMAN	P01871	IGHM_HUMAN	IGHM	Ig mu chain C region
20190307_L1_Ag6_Zhu00015_SA_TestGly_2000_01.04689.04689.3	D:\GlycoData\Hech-EThcD\EThcD-4000\MSFragger\milk\interact.pep.xml	NNSIPDK	N[1696]NSIPDK	7	3	1208.42	2367.95	2367.94	790.322	790.322	2367.94	790.321	1581.56	0.0438783	12.931	7.939	0.9011	2	0	0	0	1N(1581.5550)		TRUE	sp|Q08431|MFGM_HUMAN	Q08431	MFGM_HUMAN	MFGE8	Lactadherin
20190307_L1_Ag6_Zhu00015_SA_TestGly_2000_01.04690.04690.4	D:\GlycoData\Hech-EThcD\EThcD-4000\MSFragger\milk\interact.pep.xml	FGRNGSDCPDK	FGRN[2684]GSDCPDK	11	4	1208.56	3822.46	3822.44	956.622	956.618	3821.43	956.366	2570.91	0.000204527	16.257	12.11	0.9996	2	1	0	0	4N(2569.9046), 8C(57.0215)		TRUE	sp|P02788|TRFL_HUMAN	P02788	TRFL_HUMAN	LTF	Lactotransferrin
20190307_L1_Ag6_Zhu00015_SA_TestGly_2000_01.04691.04691.3	D:\GlycoData\Hech-EThcD\EThcD-4000\MSFragger\milk\interact.pep.xml	NNSIPDK	N[1696]NSIPDK	7	3	1208.71	2367.95	2367.94	790.322	790.322	2367.94	790.321	1581.56	5.20595e-08	36.634	14.118	1	2	0	0	0	1N(1581.5550)		TRUE	sp|Q08431|MFGM_HUMAN	Q08431	MFGM_HUMAN	MFGE8	Lactadherin
20190307_L1_Ag6_Zhu00015_SA_TestGly_2000_01.04698.04698.3	D:\GlycoData\Hech-EThcD\EThcD-4000\MSFragger\milk\interact.pep.xml	FGRNGSDCPDK	FGRN[2539]GSDCPDK	11	3	1210.31	3676.4	3676.4	1226.47	1226.47	3676.4	1226.47	2424.87	5.54307e-05	18.525	14.185	0.9999	2	1	0	0	4N(2424.8671), 8C(57.0215)		TRUE	sp|P02788|TRFL_HUMAN	P02788	TRFL_HUMAN	LTF	Lactotransferrin
20190307_L1_Ag6_Zhu00015_SA_TestGly_2000_01.04700.04700.3	D:\GlycoData\Hech-EThcD\EThcD-4000\MSFragger\milk\interact.pep.xml	FGRNGSDCPDK	FGRN[2539]GSDCPDK	11	3	1210.71	3676.4	3676.4	1226.47	1226.47	3676.4	1226.47	2424.87	9.95406e-05	17.508	0	0.9991	2	1	0	0	4N(2424.8671), 8C(57.0215)		TRUE	sp|P02788|TRFL_HUMAN	P02788	TRFL_HUMAN	LTF	Lactotransferrin
20190307_L1_Ag6_Zhu00015_SA_TestGly_2000_01.04703.04703.3	D:\GlycoData\Hech-EThcD\EThcD-4000\MSFragger\milk\interact.pep.xml	EIRHNSTGCLR	EIRHN[2539]STGCLR	11	3	1211.22	3766.53	3766.52	1256.52	1256.52	3766.52	1256.52	2424.87	0.0048001	17.775	8.075	0.9027	2	1	0	0	5N(2424.8671), 9C(57.0215)		TRUE	sp|P10909|CLUS_HUMAN	P10909	CLUS_HUMAN	CLU	Clusterin
20190307_L1_Ag6_Zhu00015_SA_TestGly_2000_01.04707.04707.3	D:\GlycoData\Hech-EThcD\EThcD-4000\MSFragger\milk\interact.pep.xml	FGRNGSDCPDK	FGRN[2320]GSDCPDK	11	3	1211.94	3457.33	3457.32	1153.45	1153.45	3457.32	1153.45	2205.79	0.000273842	18.75	14.399	0.9941	2	1	0	0	4N(2205.7928), 8C(57.0215)		TRUE	sp|P02788|TRFL_HUMAN	P02788	TRFL_HUMAN	LTF	Lactotransferrin
20190307_L1_Ag6_Zhu00015_SA_TestGly_2000_01.04708.04708.4	D:\GlycoData\Hech-EThcD\EThcD-4000\MSFragger\milk\interact.pep.xml	EIRHNSTGCLR	EIRHN[2539]STGCLR	11	4	1212.09	3766.53	3766.51	942.64	942.636	3766.52	942.638	2424.86	0.000126765	22.088	15.81	0.9999	2	1	0	0	5N(2424.8671), 9C(57.0215)		TRUE	sp|P10909|CLUS_HUMAN	P10909	CLUS_HUMAN	CLU	Clusterin
20190307_L1_Ag6_Zhu00015_SA_TestGly_2000_01.04709.04709.3	D:\GlycoData\Hech-EThcD\EThcD-4000\MSFragger\milk\interact.pep.xml	FGRNGSDCPDK	FGRN[2320]GSDCPDK	11	3	1212.23	3457.33	3457.32	1153.45	1153.45	3457.32	1153.45	2205.79	2.06895e-05	25.237	0	1	2	1	0	0	4N(2205.7928), 8C(57.0215)		TRUE	sp|P02788|TRFL_HUMAN	P02788	TRFL_HUMAN	LTF	Lactotransferrin
20190307_L1_Ag6_Zhu00015_SA_TestGly_2000_01.04718.04718.3	D:\GlycoData\Hech-EThcD\EThcD-4000\MSFragger\milk\interact.pep.xml	LISNCSK	LISN[2028]CSK	7	3	1214.08	2734.09	2734.08	912.372	912.368	2734.09	912.37	1913.67	0.0126255	12.095	12.038	0.931	2	0	0	0	4N(1913.6770), 5C(57.0215)		FALSE	sp|P05156|CFAI_HUMAN	P05156	CFAI_HUMAN	CFI	Complement factor I	TRAPPC8	sp|Q9Y2L5|TPPC8_HUMAN
20190307_L1_Ag6_Zhu00015_SA_TestGly_2000_01.04720.04720.3	D:\GlycoData\Hech-EThcD\EThcD-4000\MSFragger\milk\interact.pep.xml	LISNCSK	LISN[2028]CSK	7	3	1214.28	2734.09	2734.08	912.372	912.368	2734.09	912.37	1913.67	0.000113566	20.279	13.466	0.9995	2	0	0	0	4N(1913.6770), 5C(57.0215)		FALSE	sp|P05156|CFAI_HUMAN	P05156	CFAI_HUMAN	CFI	Complement factor I	TRAPPC8	sp|Q9Y2L5|TPPC8_HUMAN
20190307_L1_Ag6_Zhu00015_SA_TestGly_2000_01.04723.04723.4	D:\GlycoData\Hech-EThcD\EThcD-4000\MSFragger\milk\interact.pep.xml	EIRHNSTGCLR	EIRHN[2466]STGCLR	11	4	1215.05	3693.51	3693.5	924.385	924.382	3693.51	924.384	2351.84	0.00402717	15.08	14.587	0.9651	2	1	0	0	5N(2351.8507), 9C(57.0215)		TRUE	sp|P10909|CLUS_HUMAN	P10909	CLUS_HUMAN	CLU	Clusterin
20190307_L1_Ag6_Zhu00015_SA_TestGly_2000_01.04724.04724.2	D:\GlycoData\Hech-EThcD\EThcD-4000\MSFragger\milk\interact.pep.xml	SEEEVAARR		9	2	1215.19	1045.52	1045.51	523.765	523.765	1045.52	523.765	-0.0005	0.000109585	27.341	10.203	0.9979	2	0	0	0			TRUE	sp|P02788|TRFL_HUMAN	P02788	TRFL_HUMAN	LTF	Lactotransferrin
20190307_L1_Ag6_Zhu00015_SA_TestGly_2000_01.04725.04725.4	D:\GlycoData\Hech-EThcD\EThcD-4000\MSFragger\milk\interact.pep.xml	EIRHNSTGCLR	EIRHN[2466]STGCLR	11	4	1215.34	3693.51	3693.5	924.385	924.382	3693.51	924.384	2351.84	1.00404e-05	28.493	8.859	1	2	1	0	0	5N(2351.8507), 9C(57.0215)		TRUE	sp|P10909|CLUS_HUMAN	P10909	CLUS_HUMAN	CLU	Clusterin
20190307_L1_Ag6_Zhu00015_SA_TestGly_2000_01.04726.04726.2	D:\GlycoData\Hech-EThcD\EThcD-4000\MSFragger\milk\interact.pep.xml	CVPNSNER	CVPNSNER	8	2	1215.51	974.424	974.423	488.219	488.219	974.424	488.219	-0.0016	0.00658036	10.227	0	0.8655	2	0	0	0	1C(57.0215)		TRUE	sp|P02788|TRFL_HUMAN	P02788	TRFL_HUMAN	LTF	Lactotransferrin
20190307_L1_Ag6_Zhu00015_SA_TestGly_2000_01.04727.04727.4	D:\GlycoData\Hech-EThcD\EThcD-4000\MSFragger\milk\interact.pep.xml	FGRNGSDCPDK	FGRN[2320]GSDCPDK	11	4	1215.61	3457.33	3457.32	865.339	865.337	3457.32	865.338	2205.79	0.000262422	18.824	14.494	0.9992	2	1	0	0	4N(2205.7928), 8C(57.0215)		TRUE	sp|P02788|TRFL_HUMAN	P02788	TRFL_HUMAN	LTF	Lactotransferrin
20190307_L1_Ag6_Zhu00015_SA_TestGly_2000_01.04728.04728.4	D:\GlycoData\Hech-EThcD\EThcD-4000\MSFragger\milk\interact.pep.xml	FGRNGSDCPDK	FGRN[2466]GSDCPDK	11	4	1215.75	3603.39	3603.38	901.855	901.852	3603.38	901.852	2351.85	4.28795e-05	18.971	14.586	1	2	1	0	0	4N(2351.8507), 8C(57.0215)		TRUE	sp|P02788|TRFL_HUMAN	P02788	TRFL_HUMAN	LTF	Lactotransferrin
20190307_L1_Ag6_Zhu00015_SA_TestGly_2000_01.04729.04729.4	D:\GlycoData\Hech-EThcD\EThcD-4000\MSFragger\milk\interact.pep.xml	FGRNGSDCPDK	FGRN[2320]GSDCPDK	11	4	1215.87	3457.33	3457.32	865.339	865.337	3457.32	865.338	2205.79	3.91967e-06	29.127	6.726	1	2	1	0	0	4N(2205.7928), 8C(57.0215)		TRUE	sp|P02788|TRFL_HUMAN	P02788	TRFL_HUMAN	LTF	Lactotransferrin
20190307_L1_Ag6_Zhu00015_SA_TestGly_2000_01.04730.04730.4	D:\GlycoData\Hech-EThcD\EThcD-4000\MSFragger\milk\interact.pep.xml	FGRNGSDCPDK	FGRN[2466]GSDCPDK	11	4	1216.11	3603.39	3603.38	901.855	901.852	3603.38	901.852	2351.85	0.0857038	9.768	0	0.7242	2	1	0	0	4N(2351.8507), 8C(57.0215)		TRUE	sp|P02788|TRFL_HUMAN	P02788	TRFL_HUMAN	LTF	Lactotransferrin
20190307_L1_Ag6_Zhu00015_SA_TestGly_2000_01.04732.04732.3	D:\GlycoData\Hech-EThcD\EThcD-4000\MSFragger\milk\interact.pep.xml	NNSIPDK	N[1737]NSIPDK	7	3	1216.5	2408.97	2408.97	803.997	803.997	2408.97	803.997	1622.58	0.000301648	15.582	11.261	0.9966	2	0	0	0	1N(1622.5816)		TRUE	sp|Q08431|MFGM_HUMAN	Q08431	MFGM_HUMAN	MFGE8	Lactadherin
20190307_L1_Ag6_Zhu00015_SA_TestGly_2000_01.04734.04734.3	D:\GlycoData\Hech-EThcD\EThcD-4000\MSFragger\milk\interact.pep.xml	NNSIPDK	N[1737]NSIPDK	7	3	1217.03	2408.97	2408.97	803.997	803.997	2408.97	803.997	1622.58	1.16078e-05	27.241	14.919	1	2	0	0	0	1N(1622.5816)		TRUE	sp|Q08431|MFGM_HUMAN	Q08431	MFGM_HUMAN	MFGE8	Lactadherin
20190307_L1_Ag6_Zhu00015_SA_TestGly_2000_01.04735.04735.4	D:\GlycoData\Hech-EThcD\EThcD-4000\MSFragger\milk\interact.pep.xml	KKEDALNETR	KKEDALN[2320]ETR	10	4	1217.34	3408.41	3408.41	853.111	853.111	3408.42	853.112	2205.79	0.0658794	11.225	0	0.8269	2	1	0	0	7N(2205.7928)		TRUE	sp|P10909|CLUS_HUMAN	P10909	CLUS_HUMAN	CLU	Clusterin
20190307_L1_Ag6_Zhu00015_SA_TestGly_2000_01.04737.04737.4	D:\GlycoData\Hech-EThcD\EThcD-4000\MSFragger\milk\interact.pep.xml	KKEDALNETR	KKEDALN[2320]ETR	10	4	1217.54	3408.41	3408.41	853.111	853.111	3408.42	853.112	2205.79	0.0298882	12.598	0	0.8909	2	1	0	0	7N(2205.7928)		TRUE	sp|P10909|CLUS_HUMAN	P10909	CLUS_HUMAN	CLU	Clusterin
20190307_L1_Ag6_Zhu00015_SA_TestGly_2000_01.04742.04742.4	D:\GlycoData\Hech-EThcD\EThcD-4000\MSFragger\milk\interact.pep.xml	EIRHNSTGCLR	EIRHN[2320]STGCLR	11	4	1218.51	3547.45	3547.45	887.87	887.869	3547.45	887.87	2205.79	8.55559e-06	30.771	10.221	1	2	1	0	0	5N(2205.7928), 9C(57.0215)		TRUE	sp|P10909|CLUS_HUMAN	P10909	CLUS_HUMAN	CLU	Clusterin
20190307_L1_Ag6_Zhu00015_SA_TestGly_2000_01.04745.04745.3	D:\GlycoData\Hech-EThcD\EThcD-4000\MSFragger\milk\interact.pep.xml	FGRNGSDCPDK	FGRN[2466]GSDCPDK	11	3	1218.98	3603.38	3603.38	1202.13	1202.13	3603.38	1202.13	2351.85	0.00591902	10.411	8.768	0.9353	2	1	0	0	4N(2351.8507), 8C(57.0215)		TRUE	sp|P02788|TRFL_HUMAN	P02788	TRFL_HUMAN	LTF	Lactotransferrin
20190307_L1_Ag6_Zhu00015_SA_TestGly_2000_01.04747.04747.3	D:\GlycoData\Hech-EThcD\EThcD-4000\MSFragger\milk\interact.pep.xml	EIRHNSTGCLR	EIRHN[2320]STGCLR	11	3	1219.17	3547.45	3547.45	1183.49	1183.49	3547.45	1183.49	2205.79	0.000884607	23.713	13.22	0.9816	2	1	0	0	5N(2205.7928), 9C(57.0215)		TRUE	sp|P10909|CLUS_HUMAN	P10909	CLUS_HUMAN	CLU	Clusterin
20190307_L1_Ag6_Zhu00015_SA_TestGly_2000_01.04748.04748.3	D:\GlycoData\Hech-EThcD\EThcD-4000\MSFragger\milk\interact.pep.xml	FGRNGSDCPDK	FGRN[2466]GSDCPDK	11	3	1219.42	3603.38	3603.38	1202.13	1202.13	3603.38	1202.13	2351.85	0.00183443	16.446	0	0.9746	2	1	0	0	4N(2351.8507), 8C(57.0215)		TRUE	sp|P02788|TRFL_HUMAN	P02788	TRFL_HUMAN	LTF	Lactotransferrin
20190307_L1_Ag6_Zhu00015_SA_TestGly_2000_01.04752.04752.3	D:\GlycoData\Hech-EThcD\EThcD-4000\MSFragger\milk\interact.pep.xml	NNTRGPGLK	N[2465]NTRGPGLK	9	3	1220.31	3306.35	3306.34	1103.12	1103.12	3306.35	1103.12	2350.82	0.0370894	9.223	0	0.8312	2	1	0	0	1N(2350.8303)		TRUE	sp|P24821|TENA_HUMAN	P24821	TENA_HUMAN	TNC	Tenascin
20190307_L1_Ag6_Zhu00015_SA_TestGly_2000_01.04760.04760.3	D:\GlycoData\Hech-EThcD\EThcD-4000\MSFragger\milk\interact.pep.xml	GNATHDNICSGNSESTQK	GN[2028]ATHDNICSGNSESTQK	18	3	1222.25	3832.51	3832.5	1278.51	1278.51	3832.48	1278.5	1913.69	4.0738e-10	45.06	9.972	1	2	0	0	0	2N(1913.6770), 9C(57.0215)		TRUE	sp|O00300|TR11B_HUMAN	O00300	TR11B_HUMAN	TNFRSF11B	Tumor necrosis factor receptor superfamily member 11B
20190307_L1_Ag6_Zhu00015_SA_TestGly_2000_01.04762.04762.3	D:\GlycoData\Hech-EThcD\EThcD-4000\MSFragger\milk\interact.pep.xml	GNATHDNICSGNSESTQK	GN[2028]ATHDNICSGNSESTQK	18	3	1222.47	3832.51	3832.5	1278.51	1278.51	3832.48	1278.5	1913.69	1.4e-13	57.859	9.479	1	2	0	0	0	2N(1913.6770), 9C(57.0215)		TRUE	sp|O00300|TR11B_HUMAN	O00300	TR11B_HUMAN	TNFRSF11B	Tumor necrosis factor receptor superfamily member 11B
20190307_L1_Ag6_Zhu00015_SA_TestGly_2000_01.04779.04779.3	D:\GlycoData\Hech-EThcD\EThcD-4000\MSFragger\milk\interact.pep.xml	EIRHNSTGCLR	EIRHN[2174]STGCLR	11	3	1225.99	3401.4	3401.39	1134.81	1134.8	3401.39	1134.8	2059.73	0.0105986	15.399	6.161	0.8684	2	1	0	0	5N(2059.7349), 9C(57.0215)		TRUE	sp|P10909|CLUS_HUMAN	P10909	CLUS_HUMAN	CLU	Clusterin
20190307_L1_Ag6_Zhu00015_SA_TestGly_2000_01.04781.04781.3	D:\GlycoData\Hech-EThcD\EThcD-4000\MSFragger\milk\interact.pep.xml	HNSTGCLR	HN[2028]STGCLR	8	3	1226.41	2857.11	2857.1	953.379	953.375	2857.11	953.376	1913.67	0.000697831	14.125	14.122	0.992	2	0	0	0	2N(1913.6770), 6C(57.0215)		TRUE	sp|P10909|CLUS_HUMAN	P10909	CLUS_HUMAN	CLU	Clusterin
20190307_L1_Ag6_Zhu00015_SA_TestGly_2000_01.04783.04783.3	D:\GlycoData\Hech-EThcD\EThcD-4000\MSFragger\milk\interact.pep.xml	HNSTGCLR	HN[2028]STGCLR	8	3	1226.62	2857.11	2857.1	953.379	953.375	2857.11	953.376	1913.67	0.0133275	15.001	7.6	0.9295	2	0	0	0	2N(1913.6770), 6C(57.0215)	Hex(5)HexNAc(4)NeuAc(1)(1913.677025)	TRUE	sp|P10909|CLUS_HUMAN	P10909	CLUS_HUMAN	CLU	Clusterin
20190307_L1_Ag6_Zhu00015_SA_TestGly_2000_01.04786.04786.3	D:\GlycoData\Hech-EThcD\EThcD-4000\MSFragger\milk\interact.pep.xml	NNSIPDK	N[1534]NSIPDK	7	3	1227.35	2205.89	2205.89	736.305	736.304	2205.89	736.304	1419.5	1.18168	8.21	0	0.8012	2	0	0	0	1N(1419.5022)	Hex(5)HexNAc(3)(1419.502235)	TRUE	sp|Q08431|MFGM_HUMAN	Q08431	MFGM_HUMAN	MFGE8	Lactadherin
20190307_L1_Ag6_Zhu00015_SA_TestGly_2000_01.04792.04792.4	D:\GlycoData\Hech-EThcD\EThcD-4000\MSFragger\milk\interact.pep.xml	EIRHNSTGCLR	EIRHN[2174]STGCLR	11	4	1228.5	3401.4	3401.39	851.358	851.355	3401.39	851.355	2059.73	1.05257e-06	32.411	7.894	1	2	1	0	0	5N(2059.7349), 9C(57.0215)	dHex(1)Hex(5)HexNAc(4)NeuAc(1)(2059.734933)	TRUE	sp|P10909|CLUS_HUMAN	P10909	CLUS_HUMAN	CLU	Clusterin
20190307_L1_Ag6_Zhu00015_SA_TestGly_2000_01.04794.04794.3	D:\GlycoData\Hech-EThcD\EThcD-4000\MSFragger\milk\interact.pep.xml	FGRNGSDCPDK	FGRN[2685]GSDCPDK	11	3	1229	3822.46	3822.46	1275.16	1275.16	3822.45	1275.16	2570.93	0.000664508	14.21	12.176	0.9877	2	1	0	0	4N(2570.9250), 8C(57.0215)		TRUE	sp|P02788|TRFL_HUMAN	P02788	TRFL_HUMAN	LTF	Lactotransferrin
20190307_L1_Ag6_Zhu00015_SA_TestGly_2000_01.04796.04796.3	D:\GlycoData\Hech-EThcD\EThcD-4000\MSFragger\milk\interact.pep.xml	FGRNGSDCPDK	FGRN[2685]GSDCPDK	11	3	1229.21	3822.46	3822.46	1275.16	1275.16	3822.45	1275.16	2570.93	0.000340408	15.372	0	0.9934	2	1	0	0	4N(2570.9250), 8C(57.0215)		TRUE	sp|P02788|TRFL_HUMAN	P02788	TRFL_HUMAN	LTF	Lactotransferrin
20190307_L1_Ag6_Zhu00015_SA_TestGly_2000_01.04807.04807.3	D:\GlycoData\Hech-EThcD\EThcD-4000\MSFragger\milk\interact.pep.xml	FGRNGSDCPDK	FGRN[2174]GSDCPDK	11	3	1231.65	3311.27	3311.26	1104.76	1104.76	3311.27	1104.76	2059.73	0.000637896	14.281	12.294	0.9838	2	1	0	0	4N(2059.7349), 8C(57.0215)		TRUE	sp|P02788|TRFL_HUMAN	P02788	TRFL_HUMAN	LTF	Lactotransferrin
20190307_L1_Ag6_Zhu00015_SA_TestGly_2000_01.04808.04808.4	D:\GlycoData\Hech-EThcD\EThcD-4000\MSFragger\milk\interact.pep.xml	FGRNGSDCPDK	FGRN[2174]GSDCPDK	11	4	1231.79	3311.27	3311.26	828.824	828.823	3311.27	828.824	2059.73	0.000632412	14.296	12.282	0.9944	2	1	0	0	4N(2059.7349), 8C(57.0215)		TRUE	sp|P02788|TRFL_HUMAN	P02788	TRFL_HUMAN	LTF	Lactotransferrin
20190307_L1_Ag6_Zhu00015_SA_TestGly_2000_01.04809.04809.3	D:\GlycoData\Hech-EThcD\EThcD-4000\MSFragger\milk\interact.pep.xml	FGRNGSDCPDK	FGRN[2174]GSDCPDK	11	3	1231.93	3311.27	3311.26	1104.76	1104.76	3311.27	1104.76	2059.73	6.10239e-06	24.358	0	1	2	1	0	0	4N(2059.7349), 8C(57.0215)		TRUE	sp|P02788|TRFL_HUMAN	P02788	TRFL_HUMAN	LTF	Lactotransferrin
20190307_L1_Ag6_Zhu00015_SA_TestGly_2000_01.04810.04810.4	D:\GlycoData\Hech-EThcD\EThcD-4000\MSFragger\milk\interact.pep.xml	FGRNGSDCPDK	FGRN[2174]GSDCPDK	11	4	1232.11	3311.27	3311.26	828.824	828.823	3311.27	828.824	2059.73	3.36705e-06	28.391	8.318	1	2	1	0	0	4N(2059.7349), 8C(57.0215)	dHex(1)Hex(5)HexNAc(4)NeuAc(1)(2059.734933)	TRUE	sp|P02788|TRFL_HUMAN	P02788	TRFL_HUMAN	LTF	Lactotransferrin
20190307_L1_Ag6_Zhu00015_SA_TestGly_2000_01.04832.04832.2	D:\GlycoData\Hech-EThcD\EThcD-4000\MSFragger\milk\interact.pep.xml	NNSIPDK	N[1493]NSIPDK	7	2	1236.86	2164.87	2164.86	1083.44	1083.44	2164.86	1083.44	1378.47	0.000457615	17.858	9.818	0.7555	2	0	0	0	1N(1378.4757)		TRUE	sp|Q08431|MFGM_HUMAN	Q08431	MFGM_HUMAN	MFGE8	Lactadherin
20190307_L1_Ag6_Zhu00015_SA_TestGly_2000_01.04840.04840.3	D:\GlycoData\Hech-EThcD\EThcD-4000\MSFragger\milk\interact.pep.xml	NNSIPDK	N[2174]NSIPDK	7	3	1238.64	2846.13	2846.12	949.716	949.713	2846.12	949.715	2059.73	6.08135e-07	26.364	14.03	1	2	0	0	0	1N(2059.7349)	dHex(1)Hex(5)HexNAc(4)NeuAc(1)(2059.734933)	TRUE	sp|Q08431|MFGM_HUMAN	Q08431	MFGM_HUMAN	MFGE8	Lactadherin
20190307_L1_Ag6_Zhu00015_SA_TestGly_2000_01.04842.04842.3	D:\GlycoData\Hech-EThcD\EThcD-4000\MSFragger\milk\interact.pep.xml	NNSIPDK	N[2174]NSIPDK	7	3	1239.06	2846.13	2846.12	949.716	949.713	2846.12	949.715	2059.73	2.13673e-08	32.181	15.31	1	2	0	0	0	1N(2059.7349)		TRUE	sp|Q08431|MFGM_HUMAN	Q08431	MFGM_HUMAN	MFGE8	Lactadherin
20190307_L1_Ag6_Zhu00015_SA_TestGly_2000_01.04846.04846.4	D:\GlycoData\Hech-EThcD\EThcD-4000\MSFragger\milk\interact.pep.xml	KKEDALNETR	KKEDALN[3121]ETR	10	4	1239.93	4210.7	4210.69	1053.68	1053.68	4209.68	1053.43	3008.06	0.0130092	17.043	8.515	0.7451	2	1	0	0	7N(3007.0579)		TRUE	sp|P10909|CLUS_HUMAN	P10909	CLUS_HUMAN	CLU	Clusterin
20190307_L1_Ag6_Zhu00015_SA_TestGly_2000_01.04848.04848.3	D:\GlycoData\Hech-EThcD\EThcD-4000\MSFragger\milk\interact.pep.xml	TRLHPVQER		9	3	1240.32	1134.63	1134.63	379.216	379.216	1134.63	379.216	0.0008	0.000126547	17.091	0	0.9703	2	1	0	0			TRUE	sp|P47989|XDH_HUMAN	P47989	XDH_HUMAN	XDH	Xanthine dehydrogenase/oxidase
20190307_L1_Ag6_Zhu00015_SA_TestGly_2000_01.04854.04854.3	D:\GlycoData\Hech-EThcD\EThcD-4000\MSFragger\milk\interact.pep.xml	NNSIPDK	N[1987]NSIPDK	7	3	1241.46	2659.04	2659.03	887.355	887.352	2659.04	887.353	1872.65	3.1989e-05	19.48	11.64	1	2	0	0	0	1N(1872.6504)		TRUE	sp|Q08431|MFGM_HUMAN	Q08431	MFGM_HUMAN	MFGE8	Lactadherin
20190307_L1_Ag6_Zhu00015_SA_TestGly_2000_01.04856.04856.3	D:\GlycoData\Hech-EThcD\EThcD-4000\MSFragger\milk\interact.pep.xml	NNSIPDK	N[1987]NSIPDK	7	3	1241.75	2659.04	2659.03	887.355	887.352	2659.04	887.353	1872.65	4.06911e-08	35.062	15.075	1	2	0	0	0	1N(1872.6504)		TRUE	sp|Q08431|MFGM_HUMAN	Q08431	MFGM_HUMAN	MFGE8	Lactadherin
20190307_L1_Ag6_Zhu00015_SA_TestGly_2000_01.04858.04858.3	D:\GlycoData\Hech-EThcD\EThcD-4000\MSFragger\milk\interact.pep.xml	NNSIPDK	N[2393]NSIPDK	7	3	1242.24	3065.2	3065.19	1022.74	1022.74	3065.2	1022.74	2278.8	1.66245e-05	20.617	12.064	1	2	0	0	0	1N(2278.8092)		TRUE	sp|Q08431|MFGM_HUMAN	Q08431	MFGM_HUMAN	MFGE8	Lactadherin
20190307_L1_Ag6_Zhu00015_SA_TestGly_2000_01.04859.04859.2	D:\GlycoData\Hech-EThcD\EThcD-4000\MSFragger\milk\interact.pep.xml	NNSIPDK	N[1987]NSIPDK	7	2	1242.35	2659.05	2659.04	1330.53	1330.53	2659.04	1330.53	1872.65	6.55768e-05	24.233	11.981	0.9471	2	0	0	0	1N(1872.6504)	dHex(1)Hex(5)HexNAc(3)NeuGc(1)(1872.650475)	TRUE	sp|Q08431|MFGM_HUMAN	Q08431	MFGM_HUMAN	MFGE8	Lactadherin
20190307_L1_Ag6_Zhu00015_SA_TestGly_2000_01.04860.04860.3	D:\GlycoData\Hech-EThcD\EThcD-4000\MSFragger\milk\interact.pep.xml	NNSIPDK	N[2393]NSIPDK	7	3	1242.46	3065.2	3065.19	1022.74	1022.74	3065.2	1022.74	2278.8	4.67466e-06	22.821	14.153	1	2	0	0	0	1N(2278.8092)		TRUE	sp|Q08431|MFGM_HUMAN	Q08431	MFGM_HUMAN	MFGE8	Lactadherin
20190307_L1_Ag6_Zhu00015_SA_TestGly_2000_01.04888.04888.3	D:\GlycoData\Hech-EThcD\EThcD-4000\MSFragger\milk\interact.pep.xml	KEDALNETR	KEDALN[2029]ETR	9	3	1248.45	2989.24	2989.24	997.419	997.42	2989.23	997.417	1914.71	0.00213673	12.181	8.516	0.9878	2	0	0	0	6N(1914.6974)		TRUE	sp|P10909|CLUS_HUMAN	P10909	CLUS_HUMAN	CLU	Clusterin
20190307_L1_Ag6_Zhu00015_SA_TestGly_2000_01.04890.04890.3	D:\GlycoData\Hech-EThcD\EThcD-4000\MSFragger\milk\interact.pep.xml	KEDALNETR	KEDALN[2029]ETR	9	3	1248.74	2989.24	2989.24	997.419	997.42	2989.23	997.417	1914.71	0.00499459	17.706	7.721	0.9752	2	0	0	0	6N(1914.6974)	dHex(2)Hex(5)HexNAc(4)(1914.697426)	TRUE	sp|P10909|CLUS_HUMAN	P10909	CLUS_HUMAN	CLU	Clusterin
20190307_L1_Ag6_Zhu00015_SA_TestGly_2000_01.04892.04892.3	D:\GlycoData\Hech-EThcD\EThcD-4000\MSFragger\milk\interact.pep.xml	NNSIPDK	N[2028]NSIPDK	7	3	1249.44	2700.07	2700.06	901.03	901.027	2700.06	901.029	1913.67	2.83792e-05	22.688	12.076	1	2	0	0	0	1N(1913.6770)		TRUE	sp|Q08431|MFGM_HUMAN	Q08431	MFGM_HUMAN	MFGE8	Lactadherin
20190307_L1_Ag6_Zhu00015_SA_TestGly_2000_01.04894.04894.3	D:\GlycoData\Hech-EThcD\EThcD-4000\MSFragger\milk\interact.pep.xml	NNSIPDK	N[2028]NSIPDK	7	3	1249.65	2700.07	2700.06	901.03	901.027	2700.06	901.029	1913.67	2.29615e-07	30.056	13.872	1	2	0	0	0	1N(1913.6770)		TRUE	sp|Q08431|MFGM_HUMAN	Q08431	MFGM_HUMAN	MFGE8	Lactadherin
20190307_L1_Ag6_Zhu00015_SA_TestGly_2000_01.04896.04896.3	D:\GlycoData\Hech-EThcD\EThcD-4000\MSFragger\milk\interact.pep.xml	KKEDALNETR	KKEDALN[2684]ETR	10	3	1250.2	3772.54	3772.53	1258.52	1258.52	3772.53	1258.52	2569.91	0.0191867	8.368	0	0.7638	2	1	0	0	7N(2569.9046)		TRUE	sp|P10909|CLUS_HUMAN	P10909	CLUS_HUMAN	CLU	Clusterin
20190307_L1_Ag6_Zhu00015_SA_TestGly_2000_01.04905.04905.2	D:\GlycoData\Hech-EThcD\EThcD-4000\MSFragger\milk\interact.pep.xml	NNSIPDK	N[2028]NSIPDK	7	2	1252.04	2700.06	2700.07	1351.04	1351.04	2700.06	1351.04	1913.68	0.0002435	23.954	11.942	0.7766	2	0	0	0	1N(1913.6770)		TRUE	sp|Q08431|MFGM_HUMAN	Q08431	MFGM_HUMAN	MFGE8	Lactadherin
20190307_L1_Ag6_Zhu00015_SA_TestGly_2000_01.04915.04915.3	D:\GlycoData\Hech-EThcD\EThcD-4000\MSFragger\milk\interact.pep.xml	NNSIPDK	N[2133]NSIPDK	7	3	1254.09	2805.1	2805.1	936.042	936.04	2805.1	936.039	2018.71	0.120642	10.174	0	0.8723	2	0	0	0	1N(2018.7084)		TRUE	sp|Q08431|MFGM_HUMAN	Q08431	MFGM_HUMAN	MFGE8	Lactadherin
20190307_L1_Ag6_Zhu00015_SA_TestGly_2000_01.04921.04921.3	D:\GlycoData\Hech-EThcD\EThcD-4000\MSFragger\milk\interact.pep.xml	KKEDALNETR	KKEDALN[2465]ETR	10	3	1255.37	3553.46	3553.46	1185.49	1185.49	3553.46	1185.49	2350.83	6.52755e-05	18.241	0	0.9998	2	1	0	0	7N(2350.8303)	dHex(1)Hex(5)HexNAc(4)NeuAc(2)(2350.830350)	TRUE	sp|P10909|CLUS_HUMAN	P10909	CLUS_HUMAN	CLU	Clusterin
20190307_L1_Ag6_Zhu00015_SA_TestGly_2000_01.04923.04923.3	D:\GlycoData\Hech-EThcD\EThcD-4000\MSFragger\milk\interact.pep.xml	KKEDALNETR	KKEDALN[2465]ETR	10	3	1255.65	3553.46	3553.46	1185.49	1185.49	3553.46	1185.49	2350.83	0.000599101	19.39	8.289	0.987	2	1	0	0	7N(2350.8303)		TRUE	sp|P10909|CLUS_HUMAN	P10909	CLUS_HUMAN	CLU	Clusterin
20190307_L1_Ag6_Zhu00015_SA_TestGly_2000_01.04928.04928.2	D:\GlycoData\Hech-EThcD\EThcD-4000\MSFragger\milk\interact.pep.xml	NNSIPDK	N[1825]NSIPDK	7	2	1256.64	2496.99	2496.98	1249.5	1249.5	2496.98	1249.5	1710.6	3.11889e-05	24.524	13.407	0.9899	2	0	0	0	1N(1710.5976)		TRUE	sp|Q08431|MFGM_HUMAN	Q08431	MFGM_HUMAN	MFGE8	Lactadherin
20190307_L1_Ag6_Zhu00015_SA_TestGly_2000_01.04929.04929.3	D:\GlycoData\Hech-EThcD\EThcD-4000\MSFragger\milk\interact.pep.xml	NNSIPDK	N[1825]NSIPDK	7	3	1256.74	2496.99	2496.98	833.338	833.335	2496.98	833.336	1710.6	0.000238095	17.993	11.686	0.9967	2	0	0	0	1N(1710.5976)		TRUE	sp|Q08431|MFGM_HUMAN	Q08431	MFGM_HUMAN	MFGE8	Lactadherin
20190307_L1_Ag6_Zhu00015_SA_TestGly_2000_01.04931.04931.3	D:\GlycoData\Hech-EThcD\EThcD-4000\MSFragger\milk\interact.pep.xml	NNSIPDK	N[1825]NSIPDK	7	3	1257.15	2496.99	2496.98	833.338	833.335	2496.98	833.336	1710.6	2.80866e-08	36.706	15.573	1	2	0	0	0	1N(1710.5976)		TRUE	sp|Q08431|MFGM_HUMAN	Q08431	MFGM_HUMAN	MFGE8	Lactadherin
20190307_L1_Ag6_Zhu00015_SA_TestGly_2000_01.04937.04937.3	D:\GlycoData\Hech-EThcD\EThcD-4000\MSFragger\milk\interact.pep.xml	KKEDALNETR	KKEDALN[2319]ETR	10	3	1258.37	3407.4	3407.4	1136.81	1136.81	3407.4	1136.81	2204.77	0.000821296	13.842	0	0.9669	2	1	0	0	7N(2204.7724)		TRUE	sp|P10909|CLUS_HUMAN	P10909	CLUS_HUMAN	CLU	Clusterin
20190307_L1_Ag6_Zhu00015_SA_TestGly_2000_01.04938.04938.3	D:\GlycoData\Hech-EThcD\EThcD-4000\MSFragger\milk\interact.pep.xml	KEDALNETR	KEDALN[2977]ETR	9	3	1258.51	3937.57	3937.57	1313.53	1313.53	3937.57	1313.53	2863.04	0.0223615	12.102	8.49	0.9621	2	0	0	0	6N(2863.0408)		TRUE	sp|P10909|CLUS_HUMAN	P10909	CLUS_HUMAN	CLU	Clusterin
20190307_L1_Ag6_Zhu00015_SA_TestGly_2000_01.04939.04939.3	D:\GlycoData\Hech-EThcD\EThcD-4000\MSFragger\milk\interact.pep.xml	KKEDALNETR	KKEDALN[2319]ETR	10	3	1258.66	3407.4	3407.4	1136.81	1136.81	3407.4	1136.81	2204.77	8.83588e-05	23.715	9.856	0.9991	2	1	0	0	7N(2204.7724)		TRUE	sp|P10909|CLUS_HUMAN	P10909	CLUS_HUMAN	CLU	Clusterin
20190307_L1_Ag6_Zhu00015_SA_TestGly_2000_01.04940.04940.3	D:\GlycoData\Hech-EThcD\EThcD-4000\MSFragger\milk\interact.pep.xml	KEDALNETR	KEDALN[2977]ETR	9	3	1258.99	3937.57	3937.57	1313.53	1313.53	3937.57	1313.53	2863.04	0.00186853	18.414	0	0.9919	2	0	0	0	6N(2863.0408)		TRUE	sp|P10909|CLUS_HUMAN	P10909	CLUS_HUMAN	CLU	Clusterin
20190307_L1_Ag6_Zhu00015_SA_TestGly_2000_01.04942.04942.3	D:\GlycoData\Hech-EThcD\EThcD-4000\MSFragger\milk\interact.pep.xml	FGRNGSDCPDK	FGRN[2320]GSDCPDK	11	3	1259.4	3457.33	3457.32	1153.45	1153.45	3457.32	1153.45	2205.79	0.00204527	12.257	10.404	0.9607	2	1	0	0	4N(2205.7928), 8C(57.0215)		TRUE	sp|P02788|TRFL_HUMAN	P02788	TRFL_HUMAN	LTF	Lactotransferrin
20190307_L1_Ag6_Zhu00015_SA_TestGly_2000_01.04944.04944.3	D:\GlycoData\Hech-EThcD\EThcD-4000\MSFragger\milk\interact.pep.xml	FGRNGSDCPDK	FGRN[2320]GSDCPDK	11	3	1259.84	3457.33	3457.32	1153.45	1153.45	3457.32	1153.45	2205.79	0.125314	10.108	0	0.759	2	1	0	0	4N(2205.7928), 8C(57.0215)		TRUE	sp|P02788|TRFL_HUMAN	P02788	TRFL_HUMAN	LTF	Lactotransferrin
20190307_L1_Ag6_Zhu00015_SA_TestGly_2000_01.04946.04946.2	D:\GlycoData\Hech-EThcD\EThcD-4000\MSFragger\milk\interact.pep.xml	NNSIPDK	N[1655]NSIPDK	7	2	1260.25	2326.91	2326.91	1164.46	1164.46	2326.92	1164.46	1540.52	0.000181134	16.468	9.798	0.8239	2	0	0	0	1N(1540.5285)		TRUE	sp|Q08431|MFGM_HUMAN	Q08431	MFGM_HUMAN	MFGE8	Lactadherin
20190307_L1_Ag6_Zhu00015_SA_TestGly_2000_01.04950.04950.3	D:\GlycoData\Hech-EThcD\EThcD-4000\MSFragger\milk\interact.pep.xml	KKEDALNETR	KKEDALN[2174]ETR	10	3	1261.14	3262.37	3262.35	1088.46	1088.46	3262.36	1088.46	2059.73	0.00192642	16.361	0	0.9578	2	1	0	0	7N(2059.7349)		TRUE	sp|P10909|CLUS_HUMAN	P10909	CLUS_HUMAN	CLU	Clusterin
20190307_L1_Ag6_Zhu00015_SA_TestGly_2000_01.04951.04951.3	D:\GlycoData\Hech-EThcD\EThcD-4000\MSFragger\milk\interact.pep.xml	KKEDALNETR	KKEDALN[2174]ETR	10	3	1261.33	3262.37	3262.35	1088.46	1088.46	3262.36	1088.46	2059.73	0.00281676	19.701	8.213	0.941	2	1	0	0	7N(2059.7349)		TRUE	sp|P10909|CLUS_HUMAN	P10909	CLUS_HUMAN	CLU	Clusterin
20190307_L1_Ag6_Zhu00015_SA_TestGly_2000_01.04958.04958.3	D:\GlycoData\Hech-EThcD\EThcD-4000\MSFragger\milk\interact.pep.xml	PEENLSR	PEEN[1987]LSR	7	3	1262.82	2716.07	2716.06	906.365	906.36	2716.06	906.36	1872.65	0.0086896	9.744	0	0.9536	2	0	0	0	4N(1872.6504)		TRUE	sp|Q9UPN3|MACF1_HUMAN	Q9UPN3	MACF1_HUMAN	MACF1	Microtubule-actin cross-linking factor 1, isoforms 1/2/3/5
20190307_L1_Ag6_Zhu00015_SA_TestGly_2000_01.04959.04959.3	D:\GlycoData\Hech-EThcD\EThcD-4000\MSFragger\milk\interact.pep.xml	HNSTGCLR	HN[2028]STGCLR	8	3	1262.93	2857.11	2857.11	953.377	953.376	2857.11	953.376	1913.68	0.0336124	13.394	7.868	0.9038	2	0	0	0	2N(1913.6770), 6C(57.0215)		TRUE	sp|P10909|CLUS_HUMAN	P10909	CLUS_HUMAN	CLU	Clusterin
20190307_L1_Ag6_Zhu00015_SA_TestGly_2000_01.04960.04960.3	D:\GlycoData\Hech-EThcD\EThcD-4000\MSFragger\milk\interact.pep.xml	PEENLSR	PEEN[1987]LSR	7	3	1263.26	2716.07	2716.06	906.365	906.36	2716.06	906.36	1872.65	0.0229615	8.056	0	0.9319	2	0	0	0	4N(1872.6504)		TRUE	sp|Q9UPN3|MACF1_HUMAN	Q9UPN3	MACF1_HUMAN	MACF1	Microtubule-actin cross-linking factor 1, isoforms 1/2/3/5
20190307_L1_Ag6_Zhu00015_SA_TestGly_2000_01.04969.04969.4	D:\GlycoData\Hech-EThcD\EThcD-4000\MSFragger\milk\interact.pep.xml	KKEDALNETR	KKEDALN[2465]ETR	10	4	1265.07	3553.46	3553.45	889.373	889.37	3553.46	889.371	2350.83	0.00193086	12.357	0	0.9869	2	1	0	0	7N(2350.8303)		TRUE	sp|P10909|CLUS_HUMAN	P10909	CLUS_HUMAN	CLU	Clusterin
20190307_L1_Ag6_Zhu00015_SA_TestGly_2000_01.04970.04970.2	D:\GlycoData\Hech-EThcD\EThcD-4000\MSFragger\milk\interact.pep.xml	ATNYNAGDR		9	2	1265.21	980.432	980.431	491.223	491.223	980.431	491.223	-0.0002	7.97077e-05	21.894	9.946	0.9986	2	0	0	0			TRUE	sp|P61626|LYSC_HUMAN	P61626	LYSC_HUMAN	LYZ	Lysozyme C
20190307_L1_Ag6_Zhu00015_SA_TestGly_2000_01.04971.04971.4	D:\GlycoData\Hech-EThcD\EThcD-4000\MSFragger\milk\interact.pep.xml	KKEDALNETR	KKEDALN[2465]ETR	10	4	1265.35	3553.46	3553.45	889.373	889.37	3553.46	889.371	2350.83	4.52898e-05	25.876	9.302	1	2	1	0	0	7N(2350.8303)	dHex(1)Hex(5)HexNAc(4)NeuAc(2)(2350.830350)	TRUE	sp|P10909|CLUS_HUMAN	P10909	CLUS_HUMAN	CLU	Clusterin
20190307_L1_Ag6_Zhu00015_SA_TestGly_2000_01.04972.04972.6	D:\GlycoData\Hech-EThcD\EThcD-4000\MSFragger\milk\interact.pep.xml	QEDQLQDYRKNNTYLVK	QEDQLQDYRKN[2506]NTYLVK	17	6	1265.64	4546.94	4546.94	758.831	758.83	4545.93	758.662	2392.86	1.61529	5.667	0	0.9998	2	1	0	0	11N(2391.8569)		TRUE	sp|Q6P4E1|CASC4_HUMAN	Q6P4E1	CASC4_HUMAN	CASC4	Protein CASC4
20190307_L1_Ag6_Zhu00015_SA_TestGly_2000_01.04978.04978.4	D:\GlycoData\Hech-EThcD\EThcD-4000\MSFragger\milk\interact.pep.xml	EIRHNSTGCLR	EIRHN[2174]STGCLR	11	4	1266.67	3401.4	3401.39	851.357	851.355	3401.39	851.355	2059.73	1.9242e-05	20.363	0	1	2	1	0	0	5N(2059.7349), 9C(57.0215)		TRUE	sp|P10909|CLUS_HUMAN	P10909	CLUS_HUMAN	CLU	Clusterin
20190307_L1_Ag6_Zhu00015_SA_TestGly_2000_01.04985.04985.3	D:\GlycoData\Hech-EThcD\EThcD-4000\MSFragger\milk\interact.pep.xml	NNSIPDK	N[1971]NSIPDK	7	3	1268.21	2643.05	2643.05	882.023	882.022	2643.04	882.021	1856.66	0.00913587	13.657	11.609	0.8904	2	0	0	0	1N(1856.6555)		TRUE	sp|Q08431|MFGM_HUMAN	Q08431	MFGM_HUMAN	MFGE8	Lactadherin
20190307_L1_Ag6_Zhu00015_SA_TestGly_2000_01.04987.04987.3	D:\GlycoData\Hech-EThcD\EThcD-4000\MSFragger\milk\interact.pep.xml	NNSIPDK	N[1971]NSIPDK	7	3	1268.49	2643.05	2643.05	882.023	882.022	2643.04	882.021	1856.66	5.59113e-05	22.51	10.12	0.9999	2	0	0	0	1N(1856.6555)	dHex(1)Hex(5)HexNAc(3)NeuAc(1)(1856.655561)	TRUE	sp|Q08431|MFGM_HUMAN	Q08431	MFGM_HUMAN	MFGE8	Lactadherin
20190307_L1_Ag6_Zhu00015_SA_TestGly_2000_01.04993.04993.3	D:\GlycoData\Hech-EThcD\EThcD-4000\MSFragger\milk\interact.pep.xml	NNSIPDK	N[1663]NSIPDK	7	3	1269.94	2334.94	2334.93	779.319	779.318	2334.93	779.318	1548.55	3.03389e-05	19.572	11.719	1	2	0	0	0	1N(1548.5448)		TRUE	sp|Q08431|MFGM_HUMAN	Q08431	MFGM_HUMAN	MFGE8	Lactadherin
20190307_L1_Ag6_Zhu00015_SA_TestGly_2000_01.04995.04995.3	D:\GlycoData\Hech-EThcD\EThcD-4000\MSFragger\milk\interact.pep.xml	NNSIPDK	N[1663]NSIPDK	7	3	1270.15	2334.94	2334.93	779.319	779.318	2334.93	779.318	1548.55	2.17395e-08	36.151	15.829	1	2	0	0	0	1N(1548.5448)		TRUE	sp|Q08431|MFGM_HUMAN	Q08431	MFGM_HUMAN	MFGE8	Lactadherin
20190307_L1_Ag6_Zhu00015_SA_TestGly_2000_01.05003.05003.3	D:\GlycoData\Hech-EThcD\EThcD-4000\MSFragger\milk\interact.pep.xml	FGRNGSDCPDK	FGRN[2465]GSDCPDK	11	3	1271.78	3602.36	3602.36	1201.8	1201.79	3602.36	1201.79	2350.83	0.000906776	18.67	14.32	0.9821	2	1	0	0	4N(2350.8303), 8C(57.0215)		TRUE	sp|P02788|TRFL_HUMAN	P02788	TRFL_HUMAN	LTF	Lactotransferrin
20190307_L1_Ag6_Zhu00015_SA_TestGly_2000_01.05004.05004.2	D:\GlycoData\Hech-EThcD\EThcD-4000\MSFragger\milk\interact.pep.xml	NNSIPDK	N[1663]NSIPDK	7	2	1271.92	2334.93	2334.93	1168.47	1168.47	2334.93	1168.47	1548.54	1.95321e-07	31.337	14.249	1	2	0	0	0	1N(1548.5448)	Hex(4)HexNAc(3)NeuAc(1)(1548.544828)	TRUE	sp|Q08431|MFGM_HUMAN	Q08431	MFGM_HUMAN	MFGE8	Lactadherin
20190307_L1_Ag6_Zhu00015_SA_TestGly_2000_01.05005.05005.3	D:\GlycoData\Hech-EThcD\EThcD-4000\MSFragger\milk\interact.pep.xml	FGRNGSDCPDK	FGRN[2465]GSDCPDK	11	3	1272.04	3602.36	3602.36	1201.8	1201.79	3602.36	1201.79	2350.83	2.82163e-05	19.698	0	1	2	1	0	0	4N(2350.8303), 8C(57.0215)		TRUE	sp|P02788|TRFL_HUMAN	P02788	TRFL_HUMAN	LTF	Lactotransferrin
20190307_L1_Ag6_Zhu00015_SA_TestGly_2000_01.05021.05021.3	D:\GlycoData\Hech-EThcD\EThcD-4000\MSFragger\milk\interact.pep.xml	NNSIPDK	N[1987]NSIPDK	7	3	1275.35	2659.04	2659.03	887.355	887.352	2659.04	887.353	1872.65	0.000274315	15.747	11.639	0.9976	2	0	0	0	1N(1872.6504)		TRUE	sp|Q08431|MFGM_HUMAN	Q08431	MFGM_HUMAN	MFGE8	Lactadherin
20190307_L1_Ag6_Zhu00015_SA_TestGly_2000_01.05023.05023.3	D:\GlycoData\Hech-EThcD\EThcD-4000\MSFragger\milk\interact.pep.xml	NNSIPDK	N[1987]NSIPDK	7	3	1275.81	2659.04	2659.03	887.355	887.352	2659.04	887.353	1872.65	4.4157e-07	30.92	15.005	1	2	0	0	0	1N(1872.6504)	dHex(1)Hex(5)HexNAc(3)NeuGc(1)(1872.650475)	TRUE	sp|Q08431|MFGM_HUMAN	Q08431	MFGM_HUMAN	MFGE8	Lactadherin
20190307_L1_Ag6_Zhu00015_SA_TestGly_2000_01.05026.05026.3	D:\GlycoData\Hech-EThcD\EThcD-4000\MSFragger\milk\interact.pep.xml	HNSTGCLR	HN[2319]STGCLR	8	3	1276.38	3148.2	3148.2	1050.41	1050.41	3148.2	1050.41	2204.77	0.0926296	12.633	7.899	0.8594	2	0	0	0	2N(2204.7724), 6C(57.0215)		TRUE	sp|P10909|CLUS_HUMAN	P10909	CLUS_HUMAN	CLU	Clusterin
20190307_L1_Ag6_Zhu00015_SA_TestGly_2000_01.05030.05030.3	D:\GlycoData\Hech-EThcD\EThcD-4000\MSFragger\milk\interact.pep.xml	EIRHNSTGCLR	EIRHN[2174]STGCLR	11	3	1277.26	3401.39	3401.39	1134.8	1134.8	3401.39	1134.8	2059.73	0.0399485	10.094	0	0.8015	2	1	0	0	5N(2059.7349), 9C(57.0215)	dHex(1)Hex(5)HexNAc(4)NeuAc(1)(2059.734933)	TRUE	sp|P10909|CLUS_HUMAN	P10909	CLUS_HUMAN	CLU	Clusterin
20190307_L1_Ag6_Zhu00015_SA_TestGly_2000_01.05032.05032.3	D:\GlycoData\Hech-EThcD\EThcD-4000\MSFragger\milk\interact.pep.xml	MFSQNDTR	M[147]FSQN[2685]DTR	8	3	1277.89	3584.35	3584.35	1195.79	1195.79	3584.35	1195.79	2570.93	0.00313509	11.515	0	0.9853	2	0	0	0	1M(15.9949), 5N(2570.9250)		TRUE	sp|P02750|A2GL_HUMAN	P02750	A2GL_HUMAN	LRG1	Leucine-rich alpha-2-glycoprotein
20190307_L1_Ag6_Zhu00015_SA_TestGly_2000_01.05034.05034.3	D:\GlycoData\Hech-EThcD\EThcD-4000\MSFragger\milk\interact.pep.xml	MFSQNDTR	M[147]FSQN[2685]DTR	8	3	1278.13	3584.35	3584.35	1195.79	1195.79	3584.35	1195.79	2570.93	0.00283792	16.688	6.759	0.9865	2	0	0	0	1M(15.9949), 5N(2570.9250)		TRUE	sp|P02750|A2GL_HUMAN	P02750	A2GL_HUMAN	LRG1	Leucine-rich alpha-2-glycoprotein
20190307_L1_Ag6_Zhu00015_SA_TestGly_2000_01.05038.05038.3	D:\GlycoData\Hech-EThcD\EThcD-4000\MSFragger\milk\interact.pep.xml	KEDALNETR	KEDALN[2685]ETR	9	3	1278.99	3645.46	3645.46	1216.16	1216.16	3645.46	1216.16	2570.93	0.00206063	16.244	10.041	0.9899	2	0	0	0	6N(2570.9250)		TRUE	sp|P10909|CLUS_HUMAN	P10909	CLUS_HUMAN	CLU	Clusterin
20190307_L1_Ag6_Zhu00015_SA_TestGly_2000_01.05040.05040.3	D:\GlycoData\Hech-EThcD\EThcD-4000\MSFragger\milk\interact.pep.xml	KEDALNETR	KEDALN[2685]ETR	9	3	1279.52	3645.46	3645.46	1216.16	1216.16	3645.46	1216.16	2570.93	0.00454726	17.869	6.341	0.9802	2	0	0	0	6N(2570.9250)		TRUE	sp|P10909|CLUS_HUMAN	P10909	CLUS_HUMAN	CLU	Clusterin
20190307_L1_Ag6_Zhu00015_SA_TestGly_2000_01.05053.05053.4	D:\GlycoData\Hech-EThcD\EThcD-4000\MSFragger\milk\interact.pep.xml	FGRNGSDCPDK	FGRN[2465]GSDCPDK	11	4	1282.41	3602.37	3602.36	901.599	901.596	3602.36	901.597	2350.82	0.000645283	14.261	10.387	0.9953	2	1	0	0	4N(2350.8303), 8C(57.0215)		TRUE	sp|P02788|TRFL_HUMAN	P02788	TRFL_HUMAN	LTF	Lactotransferrin
20190307_L1_Ag6_Zhu00015_SA_TestGly_2000_01.05054.05054.3	D:\GlycoData\Hech-EThcD\EThcD-4000\MSFragger\milk\interact.pep.xml	MFSQNDTR	M[147]FSQN[2685]DTR	8	3	1282.55	3584.36	3584.35	1195.79	1195.79	3584.35	1195.79	2570.93	0.00208689	12.222	0	0.9898	2	0	0	0	1M(15.9949), 5N(2570.9250)		TRUE	sp|P02750|A2GL_HUMAN	P02750	A2GL_HUMAN	LRG1	Leucine-rich alpha-2-glycoprotein
20190307_L1_Ag6_Zhu00015_SA_TestGly_2000_01.05056.05056.3	D:\GlycoData\Hech-EThcD\EThcD-4000\MSFragger\milk\interact.pep.xml	MFSQNDTR	M[147]FSQN[2685]DTR	8	3	1283.01	3584.36	3584.35	1195.79	1195.79	3584.35	1195.79	2570.93	0.00292247	16.637	8.244	0.9861	2	0	0	0	1M(15.9949), 5N(2570.9250)		TRUE	sp|P02750|A2GL_HUMAN	P02750	A2GL_HUMAN	LRG1	Leucine-rich alpha-2-glycoprotein
20190307_L1_Ag6_Zhu00015_SA_TestGly_2000_01.05060.05060.4	D:\GlycoData\Hech-EThcD\EThcD-4000\MSFragger\milk\interact.pep.xml	KEDALNETRESETK	KEDALN[2029]ETRESETK	14	4	1283.89	3563.49	3563.49	891.88	891.879	3563.49	891.879	1914.69	0.000709578	21.096	9.68	0.9871	2	1	0	0	6N(1914.6974)		TRUE	sp|P10909|CLUS_HUMAN	P10909	CLUS_HUMAN	CLU	Clusterin
20190307_L1_Ag6_Zhu00015_SA_TestGly_2000_01.05067.05067.4	D:\GlycoData\Hech-EThcD\EThcD-4000\MSFragger\milk\interact.pep.xml	EIRHNSTGCLR	EIRHN[2465]STGCLR	11	4	1285.06	3692.49	3692.48	924.131	924.128	3692.49	924.129	2350.83	3.68553e-05	26.234	7.988	1	2	1	0	0	5N(2350.8303), 9C(57.0215)		TRUE	sp|P10909|CLUS_HUMAN	P10909	CLUS_HUMAN	CLU	Clusterin
20190307_L1_Ag6_Zhu00015_SA_TestGly_2000_01.05068.05068.3	D:\GlycoData\Hech-EThcD\EThcD-4000\MSFragger\milk\interact.pep.xml	EIRHNSTGCLR	EIRHN[2465]STGCLR	11	3	1285.3	3692.49	3692.49	1231.84	1231.84	3692.49	1231.84	2350.83	9.14639e-06	26.655	8.152	1	2	1	0	0	5N(2350.8303), 9C(57.0215)	dHex(1)Hex(5)HexNAc(4)NeuAc(2)(2350.830350)	TRUE	sp|P10909|CLUS_HUMAN	P10909	CLUS_HUMAN	CLU	Clusterin
20190307_L1_Ag6_Zhu00015_SA_TestGly_2000_01.05082.05082.3	D:\GlycoData\Hech-EThcD\EThcD-4000\MSFragger\milk\interact.pep.xml	NNSIPDK	N[2465]NSIPDK	7	3	1288.33	3137.23	3137.22	1046.75	1046.75	3137.22	1046.75	2350.83	0.000666039	14.206	12.169	0.9957	2	0	0	0	1N(2350.8303)		TRUE	sp|Q08431|MFGM_HUMAN	Q08431	MFGM_HUMAN	MFGE8	Lactadherin
20190307_L1_Ag6_Zhu00015_SA_TestGly_2000_01.05084.05084.3	D:\GlycoData\Hech-EThcD\EThcD-4000\MSFragger\milk\interact.pep.xml	NNSIPDK	N[2465]NSIPDK	7	3	1288.65	3137.23	3137.22	1046.75	1046.75	3137.22	1046.75	2350.83	6.09186e-05	18.361	8.026	1	2	0	0	0	1N(2350.8303)		TRUE	sp|Q08431|MFGM_HUMAN	Q08431	MFGM_HUMAN	MFGE8	Lactadherin
20190307_L1_Ag6_Zhu00015_SA_TestGly_2000_01.05085.05085.3	D:\GlycoData\Hech-EThcD\EThcD-4000\MSFragger\milk\interact.pep.xml	HNSTGCLR	HN[2319]STGCLR	8	3	1288.98	3148.22	3148.2	1050.41	1050.41	3148.2	1050.41	2204.78	0.327906	8.437	0	0.7741	2	0	0	0	2N(2204.7724), 6C(57.0215)		TRUE	sp|P10909|CLUS_HUMAN	P10909	CLUS_HUMAN	CLU	Clusterin
20190307_L1_Ag6_Zhu00015_SA_TestGly_2000_01.05087.05087.3	D:\GlycoData\Hech-EThcD\EThcD-4000\MSFragger\milk\interact.pep.xml	NNSIPDK	N[2319]NSIPDK	7	3	1289.39	2991.17	2991.16	998.063	998.06	2991.16	998.061	2204.77	0.00211349	12.2	10.326	0.9761	2	0	0	0	1N(2204.7724)	Hex(5)HexNAc(4)NeuAc(2)(2204.772441)	TRUE	sp|Q08431|MFGM_HUMAN	Q08431	MFGM_HUMAN	MFGE8	Lactadherin
20190307_L1_Ag6_Zhu00015_SA_TestGly_2000_01.05105.05105.3	D:\GlycoData\Hech-EThcD\EThcD-4000\MSFragger\milk\interact.pep.xml	KKEDALNETR	KKEDALN[2465]ETR	10	3	1293.32	3553.45	3553.46	1185.49	1185.49	3553.46	1185.49	2350.83	0.00614823	10.345	0	0.9126	2	1	0	0	7N(2350.8303)		TRUE	sp|P10909|CLUS_HUMAN	P10909	CLUS_HUMAN	CLU	Clusterin
20190307_L1_Ag6_Zhu00015_SA_TestGly_2000_01.05107.05107.3	D:\GlycoData\Hech-EThcD\EThcD-4000\MSFragger\milk\interact.pep.xml	KKEDALNETR	KKEDALN[2465]ETR	10	3	1293.78	3553.45	3553.46	1185.49	1185.49	3553.46	1185.49	2350.83	0.0283792	11.688	0	0.8426	2	1	0	0	7N(2350.8303)		TRUE	sp|P10909|CLUS_HUMAN	P10909	CLUS_HUMAN	CLU	Clusterin
20190307_L1_Ag6_Zhu00015_SA_TestGly_2000_01.05111.05111.2	D:\GlycoData\Hech-EThcD\EThcD-4000\MSFragger\milk\interact.pep.xml	SEEEVAAR		8	2	1294.68	889.415	889.414	445.715	445.714	889.414	445.714	0.0002	0.000433511	18.952	0	0.9939	2	0	0	0			TRUE	sp|P02788|TRFL_HUMAN	P02788	TRFL_HUMAN	LTF	Lactotransferrin
20190307_L1_Ag6_Zhu00015_SA_TestGly_2000_01.05112.05112.3	D:\GlycoData\Hech-EThcD\EThcD-4000\MSFragger\milk\interact.pep.xml	NATLAEQAK	N[1883]ATLAEQAK	9	3	1294.82	2713.14	2713.13	905.386	905.383	2713.13	905.385	1768.63	6.49755e-05	18.249	14.683	1	2	0	0	0	1N(1768.6395)		TRUE	sp|Q9Y4L1|HYOU1_HUMAN	Q9Y4L1	HYOU1_HUMAN	HYOU1	Hypoxia up-regulated protein 1
20190307_L1_Ag6_Zhu00015_SA_TestGly_2000_01.05113.05113.4	D:\GlycoData\Hech-EThcD\EThcD-4000\MSFragger\milk\interact.pep.xml	KKEDALNETR	KKEDALN[3121]ETR	10	4	1294.93	4209.69	4209.68	1053.43	1053.43	4209.68	1053.43	3007.05	0.00368978	11.232	0	0.8888	2	1	0	0	7N(3007.0579)		TRUE	sp|P10909|CLUS_HUMAN	P10909	CLUS_HUMAN	CLU	Clusterin
20190307_L1_Ag6_Zhu00015_SA_TestGly_2000_01.05114.05114.3	D:\GlycoData\Hech-EThcD\EThcD-4000\MSFragger\milk\interact.pep.xml	NATLAEQAK	N[1883]ATLAEQAK	9	3	1295.05	2713.14	2713.13	905.386	905.383	2713.13	905.385	1768.63	2.25165e-05	25.09	12.27	1	2	0	0	0	1N(1768.6395)	dHex(1)Hex(5)HexNAc(4)(1768.639517)	TRUE	sp|Q9Y4L1|HYOU1_HUMAN	Q9Y4L1	HYOU1_HUMAN	HYOU1	Hypoxia up-regulated protein 1
20190307_L1_Ag6_Zhu00015_SA_TestGly_2000_01.05115.05115.4	D:\GlycoData\Hech-EThcD\EThcD-4000\MSFragger\milk\interact.pep.xml	KKEDALNETR	KKEDALN[3121]ETR	10	4	1295.38	4209.69	4209.68	1053.43	1053.43	4209.68	1053.43	3007.05	1.12331e-05	28.298	8.422	1	2	1	0	0	7N(3007.0579)		TRUE	sp|P10909|CLUS_HUMAN	P10909	CLUS_HUMAN	CLU	Clusterin
20190307_L1_Ag6_Zhu00015_SA_TestGly_2000_01.05124.05124.3	D:\GlycoData\Hech-EThcD\EThcD-4000\MSFragger\milk\interact.pep.xml	FGRNGSDCPDK	FGRN[2320]GSDCPDK	11	3	1297.38	3457.34	3457.32	1153.45	1153.45	3457.32	1153.45	2205.79	0.00198039	12.313	10.464	0.9618	2	1	0	0	4N(2205.7928), 8C(57.0215)		TRUE	sp|P02788|TRFL_HUMAN	P02788	TRFL_HUMAN	LTF	Lactotransferrin
20190307_L1_Ag6_Zhu00015_SA_TestGly_2000_01.05132.05132.3	D:\GlycoData\Hech-EThcD\EThcD-4000\MSFragger\milk\interact.pep.xml	HNSTGCLR	HN[2174]STGCLR	8	3	1299.06	3003.17	3003.16	1002.06	1002.06	3003.16	1002.06	2059.73	0.0266226	12.799	8.078	0.9389	2	0	0	0	2N(2059.7349), 6C(57.0215)	dHex(1)Hex(5)HexNAc(4)NeuAc(1)(2059.734933)	TRUE	sp|P10909|CLUS_HUMAN	P10909	CLUS_HUMAN	CLU	Clusterin
20190307_L1_Ag6_Zhu00015_SA_TestGly_2000_01.05140.05140.3	D:\GlycoData\Hech-EThcD\EThcD-4000\MSFragger\milk\interact.pep.xml	MFSQNDTR	M[147]FSQN[2320]DTR	8	3	1300.91	3219.24	3219.21	1074.09	1074.08	3219.22	1074.08	2205.79	0.00696226	15.129	0	0.9688	2	0	0	0	1M(15.9949), 5N(2205.7928)		TRUE	sp|P02750|A2GL_HUMAN	P02750	A2GL_HUMAN	LRG1	Leucine-rich alpha-2-glycoprotein
20190307_L1_Ag6_Zhu00015_SA_TestGly_2000_01.05142.05142.3	D:\GlycoData\Hech-EThcD\EThcD-4000\MSFragger\milk\interact.pep.xml	NNSIPDK	N[1825]NSIPDK	7	3	1301.44	2496.99	2496.99	833.337	833.336	2496.98	833.336	1710.6	0.18103	9.469	0	0.7941	2	0	0	0	1N(1710.5976)	dHex(1)Hex(4)HexNAc(3)NeuGc(1)(1710.597652)	TRUE	sp|Q08431|MFGM_HUMAN	Q08431	MFGM_HUMAN	MFGE8	Lactadherin
20190307_L1_Ag6_Zhu00015_SA_TestGly_2000_01.05152.05152.3	D:\GlycoData\Hech-EThcD\EThcD-4000\MSFragger\milk\interact.pep.xml	DQADGSRASVDSGSSEEQGGSSR		23	3	1303.61	2267.95	2267.95	756.991	756.991	2267.95	756.99	0.0023	1.3213e-06	25.016	0	1	2	1	0	0			TRUE	sp|P01833|PIGR_HUMAN	P01833	PIGR_HUMAN	PIGR	Polymeric immunoglobulin receptor
20190307_L1_Ag6_Zhu00015_SA_TestGly_2000_01.05154.05154.3	D:\GlycoData\Hech-EThcD\EThcD-4000\MSFragger\milk\interact.pep.xml	DQADGSRASVDSGSSEEQGGSSR		23	3	1303.85	2267.95	2267.95	756.991	756.991	2267.95	756.99	0.0023	0.00030761	15.548	0	0.8569	2	1	0	0			TRUE	sp|P01833|PIGR_HUMAN	P01833	PIGR_HUMAN	PIGR	Polymeric immunoglobulin receptor
20190307_L1_Ag6_Zhu00015_SA_TestGly_2000_01.05162.05162.3	D:\GlycoData\Hech-EThcD\EThcD-4000\MSFragger\milk\interact.pep.xml	MFSQNDTR	M[147]FSQN[2320]DTR	8	3	1305.61	3219.22	3219.21	1074.08	1074.08	3219.22	1074.08	2205.79	0.000222203	16.113	7.309	0.9987	2	0	0	0	1M(15.9949), 5N(2205.7928)		TRUE	sp|P02750|A2GL_HUMAN	P02750	A2GL_HUMAN	LRG1	Leucine-rich alpha-2-glycoprotein
20190307_L1_Ag6_Zhu00015_SA_TestGly_2000_01.05164.05164.3	D:\GlycoData\Hech-EThcD\EThcD-4000\MSFragger\milk\interact.pep.xml	MFSQNDTR	M[147]FSQN[2320]DTR	8	3	1306.06	3219.22	3219.21	1074.08	1074.08	3219.22	1074.08	2205.79	3.25462e-05	24.45	12.51	1	2	0	0	0	1M(15.9949), 5N(2205.7928)		TRUE	sp|P02750|A2GL_HUMAN	P02750	A2GL_HUMAN	LRG1	Leucine-rich alpha-2-glycoprotein
20190307_L1_Ag6_Zhu00015_SA_TestGly_2000_01.05169.05169.3	D:\GlycoData\Hech-EThcD\EThcD-4000\MSFragger\milk\interact.pep.xml	KKEDALNETR	KKEDALN[2975]ETR	10	3	1307.32	4063.63	4063.63	1355.55	1355.55	4063.63	1355.55	2861	0.000465318	14.829	0	0.9687	2	1	0	0	7N(2861.0000)		TRUE	sp|P10909|CLUS_HUMAN	P10909	CLUS_HUMAN	CLU	Clusterin
20190307_L1_Ag6_Zhu00015_SA_TestGly_2000_01.05171.05171.3	D:\GlycoData\Hech-EThcD\EThcD-4000\MSFragger\milk\interact.pep.xml	KKEDALNETR	KKEDALN[2975]ETR	10	3	1307.53	4063.63	4063.63	1355.55	1355.55	4063.63	1355.55	2861	0.00118236	19.209	7.122	0.9348	2	1	0	0	7N(2861.0000)		TRUE	sp|P10909|CLUS_HUMAN	P10909	CLUS_HUMAN	CLU	Clusterin
20190307_L1_Ag6_Zhu00015_SA_TestGly_2000_01.05180.05180.3	D:\GlycoData\Hech-EThcD\EThcD-4000\MSFragger\milk\interact.pep.xml	KEDALNETR	KEDALN[2466]ETR	9	3	1309.14	3426.39	3426.38	1143.14	1143.13	3426.38	1143.13	2351.85	0.00662598	16.215	10.081	0.9784	2	0	0	0	6N(2351.8507)		TRUE	sp|P10909|CLUS_HUMAN	P10909	CLUS_HUMAN	CLU	Clusterin
20190307_L1_Ag6_Zhu00015_SA_TestGly_2000_01.05182.05182.3	D:\GlycoData\Hech-EThcD\EThcD-4000\MSFragger\milk\interact.pep.xml	KEDALNETR	KEDALN[2466]ETR	9	3	1309.36	3426.39	3426.38	1143.14	1143.13	3426.38	1143.13	2351.85	0.00077983	20.932	8.283	0.9964	2	0	0	0	6N(2351.8507)		TRUE	sp|P10909|CLUS_HUMAN	P10909	CLUS_HUMAN	CLU	Clusterin
20190307_L1_Ag6_Zhu00015_SA_TestGly_2000_01.05183.05183.3	D:\GlycoData\Hech-EThcD\EThcD-4000\MSFragger\milk\interact.pep.xml	FGRNGSDCPDK	FGRN[2465]GSDCPDK	11	3	1309.69	3602.38	3602.36	1201.8	1201.8	3602.36	1201.79	2350.83	0.0122815	9.143	0	0.8806	2	1	0	0	4N(2350.8303), 8C(57.0215)	dHex(1)Hex(5)HexNAc(4)NeuAc(2)(2350.830350)	TRUE	sp|P02788|TRFL_HUMAN	P02788	TRFL_HUMAN	LTF	Lactotransferrin
20190307_L1_Ag6_Zhu00015_SA_TestGly_2000_01.05184.05184.3	D:\GlycoData\Hech-EThcD\EThcD-4000\MSFragger\milk\interact.pep.xml	KEDALNETR	KEDALN[2539]ETR	9	3	1310	3499.4	3499.4	1167.47	1167.47	3499.4	1167.47	2424.87	0.0394685	12.115	10.17	0.9243	2	0	0	0	6N(2424.8671)		TRUE	sp|P10909|CLUS_HUMAN	P10909	CLUS_HUMAN	CLU	Clusterin
20190307_L1_Ag6_Zhu00015_SA_TestGly_2000_01.05186.05186.3	D:\GlycoData\Hech-EThcD\EThcD-4000\MSFragger\milk\interact.pep.xml	KEDALNETR	KEDALN[2539]ETR	9	3	1310.25	3499.4	3499.4	1167.47	1167.47	3499.4	1167.47	2424.87	0.0260166	14.839	0	0.9329	2	0	0	0	6N(2424.8671)		TRUE	sp|P10909|CLUS_HUMAN	P10909	CLUS_HUMAN	CLU	Clusterin
20190307_L1_Ag6_Zhu00015_SA_TestGly_2000_01.05188.05188.3	D:\GlycoData\Hech-EThcD\EThcD-4000\MSFragger\milk\interact.pep.xml	NNSIPDK	N[1987]NSIPDK	7	3	1310.87	2659.04	2659.04	887.354	887.354	2659.04	887.353	1872.65	1.31371	8.026	0	0.7631	2	0	0	0	1N(1872.6504)		TRUE	sp|Q08431|MFGM_HUMAN	Q08431	MFGM_HUMAN	MFGE8	Lactadherin
20190307_L1_Ag6_Zhu00015_SA_TestGly_2000_01.05189.05189.3	D:\GlycoData\Hech-EThcD\EThcD-4000\MSFragger\milk\interact.pep.xml	MFSQNDTR	M[147]FSQN[2539]DTR	8	3	1310.97	3438.3	3438.29	1147.11	1147.11	3438.29	1147.1	2424.87	0.00472879	10.801	0	0.9692	2	0	0	0	1M(15.9949), 5N(2424.8671)		TRUE	sp|P02750|A2GL_HUMAN	P02750	A2GL_HUMAN	LRG1	Leucine-rich alpha-2-glycoprotein
20190307_L1_Ag6_Zhu00015_SA_TestGly_2000_01.05190.05190.3	D:\GlycoData\Hech-EThcD\EThcD-4000\MSFragger\milk\interact.pep.xml	NNSIPDK	N[1987]NSIPDK	7	3	1311.11	2659.04	2659.04	887.354	887.354	2659.04	887.353	1872.65	0.00292584	11.635	0	0.9777	2	0	0	0	1N(1872.6504)		TRUE	sp|Q08431|MFGM_HUMAN	Q08431	MFGM_HUMAN	MFGE8	Lactadherin
20190307_L1_Ag6_Zhu00015_SA_TestGly_2000_01.05191.05191.3	D:\GlycoData\Hech-EThcD\EThcD-4000\MSFragger\milk\interact.pep.xml	MFSQNDTR	M[147]FSQN[2539]DTR	8	3	1311.42	3438.3	3438.29	1147.11	1147.11	3438.29	1147.1	2424.87	0.0842364	10.798	5.962	0.9063	2	0	0	0	1M(15.9949), 5N(2424.8671)		TRUE	sp|P02750|A2GL_HUMAN	P02750	A2GL_HUMAN	LRG1	Leucine-rich alpha-2-glycoprotein
20190307_L1_Ag6_Zhu00015_SA_TestGly_2000_01.05193.05193.3	D:\GlycoData\Hech-EThcD\EThcD-4000\MSFragger\milk\interact.pep.xml	KEDALNETR	KEDALN[2320]ETR	9	3	1311.83	3280.33	3280.33	1094.45	1094.45	3280.32	1094.45	2205.8	0.026212	14.826	8.485	0.9462	2	0	0	0	6N(2205.7928)		TRUE	sp|P10909|CLUS_HUMAN	P10909	CLUS_HUMAN	CLU	Clusterin
20190307_L1_Ag6_Zhu00015_SA_TestGly_2000_01.05195.05195.3	D:\GlycoData\Hech-EThcD\EThcD-4000\MSFragger\milk\interact.pep.xml	KEDALNETR	KEDALN[2320]ETR	9	3	1312.12	3280.33	3280.33	1094.45	1094.45	3280.32	1094.45	2205.8	0.000347336	22.337	7.83	0.9976	2	0	0	0	6N(2205.7928)		TRUE	sp|P10909|CLUS_HUMAN	P10909	CLUS_HUMAN	CLU	Clusterin
20190307_L1_Ag6_Zhu00015_SA_TestGly_2000_01.05198.05198.2	D:\GlycoData\Hech-EThcD\EThcD-4000\MSFragger\milk\interact.pep.xml	AGVETTTPSK		10	2	1312.74	989.503	989.503	495.759	495.759	989.503	495.759	0	7.19864e-05	25.071	8.329	0.9988	2	0	0	0			TRUE	sp|P0CG05|LAC2_HUMAN	P0CG05	LAC2_HUMAN	IGLC2	Ig lambda-2 chain C regions
20190307_L1_Ag6_Zhu00015_SA_TestGly_2000_01.05202.05202.4	D:\GlycoData\Hech-EThcD\EThcD-4000\MSFragger\milk\interact.pep.xml	TKPREEQYNSTYR	TKPREEQYN[1883]STYR	13	4	1313.38	3439.44	3439.44	860.868	860.867	3439.44	860.867	1768.64	2.55859e-07	35.868	23.132	1	2	2	0	0	9N(1768.6395)	dHex(1)Hex(5)HexNAc(4)(1768.639517)	TRUE	sp|P01857|IGHG1_HUMAN	P01857	IGHG1_HUMAN	IGHG1	Ig gamma-1 chain C region
20190307_L1_Ag6_Zhu00015_SA_TestGly_2000_01.05209.05209.4	D:\GlycoData\Hech-EThcD\EThcD-4000\MSFragger\milk\interact.pep.xml	KKEDALNETR	KKEDALN[2975]ETR	10	4	1314.95	4063.63	4063.62	1016.91	1016.91	4063.63	1016.91	2860.99	0.000801678	13.884	0	0.9909	2	1	0	0	7N(2861.0000)		TRUE	sp|P10909|CLUS_HUMAN	P10909	CLUS_HUMAN	CLU	Clusterin
20190307_L1_Ag6_Zhu00015_SA_TestGly_2000_01.05211.05211.4	D:\GlycoData\Hech-EThcD\EThcD-4000\MSFragger\milk\interact.pep.xml	KKEDALNETR	KKEDALN[2975]ETR	10	4	1315.23	4063.63	4063.62	1016.91	1016.91	4063.63	1016.91	2860.99	8.79022e-05	23.724	8.525	1	2	1	0	0	7N(2861.0000)		TRUE	sp|P10909|CLUS_HUMAN	P10909	CLUS_HUMAN	CLU	Clusterin
20190307_L1_Ag6_Zhu00015_SA_TestGly_2000_01.05213.05213.3	D:\GlycoData\Hech-EThcD\EThcD-4000\MSFragger\milk\interact.pep.xml	TKPREEQYNSTYR	TKPREEQYN[1883]STYR	13	3	1315.85	3439.44	3439.44	1147.49	1147.49	3439.44	1147.49	1768.64	0.0796159	14.896	10.739	0.8031	2	2	0	0	9N(1768.6395)		TRUE	sp|P01857|IGHG1_HUMAN	P01857	IGHG1_HUMAN	IGHG1	Ig gamma-1 chain C region
20190307_L1_Ag6_Zhu00015_SA_TestGly_2000_01.05215.05215.3	D:\GlycoData\Hech-EThcD\EThcD-4000\MSFragger\milk\interact.pep.xml	TKPREEQYNSTYR	TKPREEQYN[1883]STYR	13	3	1316.07	3439.44	3439.44	1147.49	1147.49	3439.44	1147.49	1768.64	0.000190217	23.383	18.821	0.9971	2	2	0	0	9N(1768.6395)		TRUE	sp|P01857|IGHG1_HUMAN	P01857	IGHG1_HUMAN	IGHG1	Ig gamma-1 chain C region
20190307_L1_Ag6_Zhu00015_SA_TestGly_2000_01.05223.05223.3	D:\GlycoData\Hech-EThcD\EThcD-4000\MSFragger\milk\interact.pep.xml	KEDALNETR	KEDALN[2685]ETR	9	3	1317.65	3645.45	3645.46	1216.16	1216.16	3645.46	1216.16	2570.93	0.408319	9.056	0	0.8785	2	0	0	0	6N(2570.9250)		TRUE	sp|P10909|CLUS_HUMAN	P10909	CLUS_HUMAN	CLU	Clusterin
20190307_L1_Ag6_Zhu00015_SA_TestGly_2000_01.05239.05239.4	D:\GlycoData\Hech-EThcD\EThcD-4000\MSFragger\milk\interact.pep.xml	TKPREEQYNSTYR	TKPREEQYN[1721]STYR	13	4	1320.93	3277.39	3277.39	820.355	820.355	3277.39	820.354	1606.59	7.73126e-09	42.947	23.57	1	2	2	0	0	9N(1606.5867)		TRUE	sp|P01857|IGHG1_HUMAN	P01857	IGHG1_HUMAN	IGHG1	Ig gamma-1 chain C region
20190307_L1_Ag6_Zhu00015_SA_TestGly_2000_01.05241.05241.3	D:\GlycoData\Hech-EThcD\EThcD-4000\MSFragger\milk\interact.pep.xml	GHVNITR	GHVN[2028]ITR	7	3	1321.45	2709.12	2709.11	904.046	904.045	2709.11	904.045	1913.68	0.00147741	12.822	12.43	0.9848	2	0	0	0	4N(1913.6770)		TRUE	sp|P00734|THRB_HUMAN	P00734	THRB_HUMAN	F2	Prothrombin
20190307_L1_Ag6_Zhu00015_SA_TestGly_2000_01.05243.05243.3	D:\GlycoData\Hech-EThcD\EThcD-4000\MSFragger\milk\interact.pep.xml	GHVNITR	GHVN[2028]ITR	7	3	1321.66	2709.12	2709.11	904.046	904.045	2709.11	904.045	1913.68	0.000837047	19.809	11.388	0.9908	2	0	0	0	4N(1913.6770)		TRUE	sp|P00734|THRB_HUMAN	P00734	THRB_HUMAN	F2	Prothrombin
20190307_L1_Ag6_Zhu00015_SA_TestGly_2000_01.05255.05255.3	D:\GlycoData\Hech-EThcD\EThcD-4000\MSFragger\milk\interact.pep.xml	MFSQNDTR	M[147]FSQN[2174]DTR	8	3	1324.31	3073.16	3073.15	1025.39	1025.39	3073.16	1025.39	2059.73	0.000219913	16.131	7.299	0.9986	2	0	0	0	1M(15.9949), 5N(2059.7349)		TRUE	sp|P02750|A2GL_HUMAN	P02750	A2GL_HUMAN	LRG1	Leucine-rich alpha-2-glycoprotein
20190307_L1_Ag6_Zhu00015_SA_TestGly_2000_01.05256.05256.3	D:\GlycoData\Hech-EThcD\EThcD-4000\MSFragger\milk\interact.pep.xml	TKPREEQYNSTYR	TKPREEQYN[1721]STYR	13	3	1324.47	3277.39	3277.38	1093.47	1093.47	3277.39	1093.47	1606.58	3.06902e-06	32.552	23.086	1	2	2	0	0	9N(1606.5867)		TRUE	sp|P01857|IGHG1_HUMAN	P01857	IGHG1_HUMAN	IGHG1	Ig gamma-1 chain C region
20190307_L1_Ag6_Zhu00015_SA_TestGly_2000_01.05257.05257.3	D:\GlycoData\Hech-EThcD\EThcD-4000\MSFragger\milk\interact.pep.xml	MFSQNDTR	M[147]FSQN[2174]DTR	8	3	1324.71	3073.16	3073.15	1025.39	1025.39	3073.16	1025.39	2059.73	4.37019e-06	27.938	12.257	1	2	0	0	0	1M(15.9949), 5N(2059.7349)	dHex(1)Hex(5)HexNAc(4)NeuAc(1)(2059.734933)	TRUE	sp|P02750|A2GL_HUMAN	P02750	A2GL_HUMAN	LRG1	Leucine-rich alpha-2-glycoprotein
20190307_L1_Ag6_Zhu00015_SA_TestGly_2000_01.05260.05260.4	D:\GlycoData\Hech-EThcD\EThcD-4000\MSFragger\milk\interact.pep.xml	KEDALNETRESETK	KEDALN[2685]ETRESETK	14	4	1325.24	4219.72	4219.71	1055.94	1055.93	4219.72	1055.94	2570.92	2.74315e-06	30.747	0	1	2	1	0	0	6N(2570.9250)		TRUE	sp|P10909|CLUS_HUMAN	P10909	CLUS_HUMAN	CLU	Clusterin
20190307_L1_Ag6_Zhu00015_SA_TestGly_2000_01.05278.05278.3	D:\GlycoData\Hech-EThcD\EThcD-4000\MSFragger\milk\interact.pep.xml	TKPREEQYNSTYR	TKPREEQYN[1355]STYR	13	3	1329.17	2912.25	2912.25	971.758	971.758	2912.26	971.759	1241.45	0.000980054	22.535	17.766	0.8774	2	2	0	0	9N(1241.4545)		TRUE	sp|P01857|IGHG1_HUMAN	P01857	IGHG1_HUMAN	IGHG1	Ig gamma-1 chain C region
20190307_L1_Ag6_Zhu00015_SA_TestGly_2000_01.05288.05288.3	D:\GlycoData\Hech-EThcD\EThcD-4000\MSFragger\milk\interact.pep.xml	KEDALNETR	KEDALN[2174]ETR	9	3	1331.38	3134.27	3134.26	1045.76	1045.76	3134.27	1045.76	2059.73	0.0260615	16.836	9.727	0.9393	2	0	0	0	6N(2059.7349)		TRUE	sp|P10909|CLUS_HUMAN	P10909	CLUS_HUMAN	CLU	Clusterin
20190307_L1_Ag6_Zhu00015_SA_TestGly_2000_01.05289.05289.4	D:\GlycoData\Hech-EThcD\EThcD-4000\MSFragger\milk\interact.pep.xml	TKPREEQYNSTYR	TKPREEQYN[1559]STYR	13	4	1331.52	3115.34	3115.34	779.842	779.842	3115.34	779.841	1444.54	0.0154882	15.74	14.026	0.8208	2	2	0	0	9N(1444.5338)		TRUE	sp|P01857|IGHG1_HUMAN	P01857	IGHG1_HUMAN	IGHG1	Ig gamma-1 chain C region
20190307_L1_Ag6_Zhu00015_SA_TestGly_2000_01.05290.05290.3	D:\GlycoData\Hech-EThcD\EThcD-4000\MSFragger\milk\interact.pep.xml	KEDALNETR	KEDALN[2174]ETR	9	3	1331.67	3134.27	3134.26	1045.76	1045.76	3134.27	1045.76	2059.73	0.00010617	25.396	11.971	0.9997	2	0	0	0	6N(2059.7349)	dHex(1)Hex(5)HexNAc(4)NeuAc(1)(2059.734933)	TRUE	sp|P10909|CLUS_HUMAN	P10909	CLUS_HUMAN	CLU	Clusterin
20190307_L1_Ag6_Zhu00015_SA_TestGly_2000_01.05291.05291.4	D:\GlycoData\Hech-EThcD\EThcD-4000\MSFragger\milk\interact.pep.xml	TKPREEQYNSTYR	TKPREEQYN[1559]STYR	13	4	1331.97	3115.34	3115.34	779.842	779.842	3115.34	779.841	1444.54	6.69885e-09	42.196	24.981	1	2	2	0	0	9N(1444.5338)		TRUE	sp|P01857|IGHG1_HUMAN	P01857	IGHG1_HUMAN	IGHG1	Ig gamma-1 chain C region
20190307_L1_Ag6_Zhu00015_SA_TestGly_2000_01.05292.05292.4	D:\GlycoData\Hech-EThcD\EThcD-4000\MSFragger\milk\interact.pep.xml	TKPREEQYNSTYR	TKPREEQYN[1924]STYR	13	4	1332.17	3480.47	3480.47	871.125	871.124	3480.47	871.124	1809.67	0.101801	15.469	12.907	0.9056	2	2	0	0	9N(1809.6660)		TRUE	sp|P01857|IGHG1_HUMAN	P01857	IGHG1_HUMAN	IGHG1	Ig gamma-1 chain C region
20190307_L1_Ag6_Zhu00015_SA_TestGly_2000_01.05294.05294.4	D:\GlycoData\Hech-EThcD\EThcD-4000\MSFragger\milk\interact.pep.xml	TKPREEQYNSTYR	TKPREEQYN[1924]STYR	13	4	1332.39	3480.47	3480.47	871.125	871.124	3480.47	871.124	1809.67	8.7448e-06	27.733	21.472	1	2	2	0	0	9N(1809.6660)		TRUE	sp|P01857|IGHG1_HUMAN	P01857	IGHG1_HUMAN	IGHG1	Ig gamma-1 chain C region
20190307_L1_Ag6_Zhu00015_SA_TestGly_2000_01.05305.05305.3	D:\GlycoData\Hech-EThcD\EThcD-4000\MSFragger\milk\interact.pep.xml	YIHQNYTK	YIHQN[1737]YTK	8	3	1334.66	2688.11	2688.1	897.044	897.042	2688.11	897.043	1622.58	0.0100693	15.488	11.898	0.9396	2	0	0	0	5N(1622.5816)	Hex(5)HexNAc(4)(1622.581608)	TRUE	sp|Q02809|PLOD1_HUMAN	Q02809	PLOD1_HUMAN	PLOD1	Procollagen-lysine,2-oxoglutarate 5-dioxygenase 1
20190307_L1_Ag6_Zhu00015_SA_TestGly_2000_01.05306.05306.3	D:\GlycoData\Hech-EThcD\EThcD-4000\MSFragger\milk\interact.pep.xml	TKPREEQYNSTYR	TKPREEQYN[1559]STYR	13	3	1334.81	3115.34	3115.33	1039.45	1039.45	3115.34	1039.45	1444.53	2.33884e-06	33.024	23.717	1	2	2	0	0	9N(1444.5338)	dHex(1)Hex(3)HexNAc(4)(1444.533870)	TRUE	sp|P01857|IGHG1_HUMAN	P01857	IGHG1_HUMAN	IGHG1	Ig gamma-1 chain C region
20190307_L1_Ag6_Zhu00015_SA_TestGly_2000_01.05307.05307.3	D:\GlycoData\Hech-EThcD\EThcD-4000\MSFragger\milk\interact.pep.xml	YIHQNYTK	YIHQN[1737]YTK	8	3	1335.14	2688.11	2688.1	897.044	897.042	2688.11	897.043	1622.58	0.000169141	22.587	13.341	0.9988	2	0	0	0	5N(1622.5816)		TRUE	sp|Q02809|PLOD1_HUMAN	Q02809	PLOD1_HUMAN	PLOD1	Procollagen-lysine,2-oxoglutarate 5-dioxygenase 1
20190307_L1_Ag6_Zhu00015_SA_TestGly_2000_01.05308.05308.2	D:\GlycoData\Hech-EThcD\EThcD-4000\MSFragger\milk\interact.pep.xml	HYEGSTVPEK		10	2	1335.45	1145.54	1145.54	573.776	573.775	1145.54	573.775	0.0008	2.42242e-06	28.963	0	1	2	0	0	0			TRUE	sp|P00738|HPT_HUMAN	P00738	HPT_HUMAN	HP	Haptoglobin
20190307_L1_Ag6_Zhu00015_SA_TestGly_2000_01.05323.05323.4	D:\GlycoData\Hech-EThcD\EThcD-4000\MSFragger\milk\interact.pep.xml	TKPREEQYNSTYR	TKPREEQYN[2086]STYR	13	4	1338.34	3642.53	3642.52	911.64	911.637	3642.52	911.637	1971.72	0.00453158	16.875	14.953	0.9077	2	2	0	0	9N(1971.7189)	dHex(1)Hex(5)HexNAc(5)(1971.718889)	TRUE	sp|P01857|IGHG1_HUMAN	P01857	IGHG1_HUMAN	IGHG1	Ig gamma-1 chain C region
20190307_L1_Ag6_Zhu00015_SA_TestGly_2000_01.05324.05324.3	D:\GlycoData\Hech-EThcD\EThcD-4000\MSFragger\milk\interact.pep.xml	HNSTGCLR	HN[2174]STGCLR	8	3	1338.65	3003.15	3003.16	1002.06	1002.06	3003.16	1002.06	2059.73	0.0171494	12.563	6.866	0.9475	2	0	0	0	2N(2059.7349), 6C(57.0215)		TRUE	sp|P10909|CLUS_HUMAN	P10909	CLUS_HUMAN	CLU	Clusterin
20190307_L1_Ag6_Zhu00015_SA_TestGly_2000_01.05327.05327.3	D:\GlycoData\Hech-EThcD\EThcD-4000\MSFragger\milk\interact.pep.xml	MFSQNDTR	M[147]FSQN[2320]DTR	8	3	1339.22	3219.23	3219.22	1074.08	1074.08	3219.22	1074.08	2205.79	0.963274	7.565	0	0.8201	2	0	0	0	1M(15.9949), 5N(2205.7928)		TRUE	sp|P02750|A2GL_HUMAN	P02750	A2GL_HUMAN	LRG1	Leucine-rich alpha-2-glycoprotein
20190307_L1_Ag6_Zhu00015_SA_TestGly_2000_01.05328.05328.3	D:\GlycoData\Hech-EThcD\EThcD-4000\MSFragger\milk\interact.pep.xml	TKPREEQYNSTYR	TKPREEQYN[1355]STYR	13	3	1339.54	2912.26	2912.25	971.761	971.758	2912.26	971.759	1241.45	0.00131978	19.018	15.316	0.8451	2	2	0	0	9N(1241.4545)		TRUE	sp|P01857|IGHG1_HUMAN	P01857	IGHG1_HUMAN	IGHG1	Ig gamma-1 chain C region
20190307_L1_Ag6_Zhu00015_SA_TestGly_2000_01.05341.05341.4	D:\GlycoData\Hech-EThcD\EThcD-4000\MSFragger\milk\interact.pep.xml	YNSQNQSNNQFVLYR	YNSQN[1737]QSNNQFVLYR	15	4	1342.1	3496.47	3496.46	875.124	875.123	3496.45	875.12	1622.59	0.0162401	16.849	13.566	0.9335	2	0	0	0	5N(1622.5816)		TRUE	sp|P01042|KNG1_HUMAN	P01042	KNG1_HUMAN	KNG1	Kininogen-1
20190307_L1_Ag6_Zhu00015_SA_TestGly_2000_01.05350.05350.4	D:\GlycoData\Hech-EThcD\EThcD-4000\MSFragger\milk\interact.pep.xml	TKPREEQYNSTYR	TKPREEQYN[1737]STYR	13	4	1344.32	3293.39	3293.39	824.354	824.354	3293.38	824.353	1622.59	7.9708e-10	43.894	15.578	1	2	2	0	0	9N(1622.5816)		TRUE	sp|P01857|IGHG1_HUMAN	P01857	IGHG1_HUMAN	IGHG1	Ig gamma-1 chain C region
20190307_L1_Ag6_Zhu00015_SA_TestGly_2000_01.05354.05354.4	D:\GlycoData\Hech-EThcD\EThcD-4000\MSFragger\milk\interact.pep.xml	TKPREEQYNSTYR	TKPREEQYN[1762]STYR	13	4	1344.99	3318.42	3318.42	830.612	830.611	3318.41	830.611	1647.61	4.26825e-07	32.979	22.485	1	2	2	0	0	9N(1647.6132)		TRUE	sp|P01857|IGHG1_HUMAN	P01857	IGHG1_HUMAN	IGHG1	Ig gamma-1 chain C region
20190307_L1_Ag6_Zhu00015_SA_TestGly_2000_01.05355.05355.3	D:\GlycoData\Hech-EThcD\EThcD-4000\MSFragger\milk\interact.pep.xml	TKPREEQYNSTYR	TKPREEQYN[1762]STYR	13	3	1345.3	3318.41	3318.41	1107.14	1107.14	3318.41	1107.15	1647.61	0.00200217	17.294	11.56	0.9512	2	2	0	0	9N(1647.6132)		TRUE	sp|P01857|IGHG1_HUMAN	P01857	IGHG1_HUMAN	IGHG1	Ig gamma-1 chain C region
20190307_L1_Ag6_Zhu00015_SA_TestGly_2000_01.05357.05357.3	D:\GlycoData\Hech-EThcD\EThcD-4000\MSFragger\milk\interact.pep.xml	TDTSHHDQDHPTFNK		15	3	1345.72	1778.76	1778.76	593.928	593.928	1778.76	593.928	0.0014	1.37404e-09	43.948	8.77	1	2	0	0	0			TRUE	sp|P01009|A1AT_HUMAN	P01009	A1AT_HUMAN	SERPINA1	Alpha-1-antitrypsin
20190307_L1_Ag6_Zhu00015_SA_TestGly_2000_01.05362.05362.4	D:\GlycoData\Hech-EThcD\EThcD-4000\MSFragger\milk\interact.pep.xml	KEDALNETRESETK	KEDALN[2539]ETRESETK	14	4	1346.79	4073.65	4073.65	1019.42	1019.42	4073.66	1019.42	2424.86	5.47961e-06	27.545	8.393	1	2	1	0	0	6N(2424.8671)		TRUE	sp|P10909|CLUS_HUMAN	P10909	CLUS_HUMAN	CLU	Clusterin
20190307_L1_Ag6_Zhu00015_SA_TestGly_2000_01.05368.05368.4	D:\GlycoData\Hech-EThcD\EThcD-4000\MSFragger\milk\interact.pep.xml	TDTSHHDQDHPTFNK		15	4	1348.1	1778.76	1778.76	445.698	445.698	1778.76	445.697	0.0014	1.78546e-06	29.493	0	1	2	0	0	0			TRUE	sp|P01009|A1AT_HUMAN	P01009	A1AT_HUMAN	SERPINA1	Alpha-1-antitrypsin
20190307_L1_Ag6_Zhu00015_SA_TestGly_2000_01.05372.05372.4	D:\GlycoData\Hech-EThcD\EThcD-4000\MSFragger\milk\interact.pep.xml	TKPREEQYNSTYR	TKPREEQYN[1575]STYR	13	4	1348.84	3131.34	3131.33	783.841	783.841	3131.33	783.84	1460.53	1.23453e-07	39.134	13.756	1	2	2	0	0	9N(1460.5288)	Hex(4)HexNAc(4)(1460.528784)	TRUE	sp|P01857|IGHG1_HUMAN	P01857	IGHG1_HUMAN	IGHG1	Ig gamma-1 chain C region
20190307_L1_Ag6_Zhu00015_SA_TestGly_2000_01.05375.05375.3	D:\GlycoData\Hech-EThcD\EThcD-4000\MSFragger\milk\interact.pep.xml	TKPREEQYNSTYR	TKPREEQYN[1737]STYR	13	3	1349.39	3293.39	3293.38	1098.8	1098.8	3293.38	1098.8	1622.58	0.000225554	23.087	8.822	0.9928	2	2	0	0	9N(1622.5816)		TRUE	sp|P01857|IGHG1_HUMAN	P01857	IGHG1_HUMAN	IGHG1	Ig gamma-1 chain C region
20190307_L1_Ag6_Zhu00015_SA_TestGly_2000_01.05383.05383.2	D:\GlycoData\Hech-EThcD\EThcD-4000\MSFragger\milk\interact.pep.xml	TPVSDRVTK		9	2	1351.33	1001.55	1001.55	501.783	501.783	1001.55	501.783	0.0006	6.35697e-05	24.287	11.177	0.9912	2	1	0	0			TRUE	sp|P02768|ALBU_HUMAN	P02768	ALBU_HUMAN	ALB	Serum albumin
20190307_L1_Ag6_Zhu00015_SA_TestGly_2000_01.05389.05389.2	D:\GlycoData\Hech-EThcD\EThcD-4000\MSFragger\milk\interact.pep.xml	VPSHAVVAR		9	2	1352.5	934.536	934.535	468.275	468.275	934.535	468.275	0.0002	5.5049e-05	23.537	0	0.9993	2	0	0	0			TRUE	sp|P02788|TRFL_HUMAN	P02788	TRFL_HUMAN	LTF	Lactotransferrin
20190307_L1_Ag6_Zhu00015_SA_TestGly_2000_01.05405.05405.4	D:\GlycoData\Hech-EThcD\EThcD-4000\MSFragger\milk\interact.pep.xml	TKPREEQYNSTYR	TKPREEQYN[1721]STYR	13	4	1356.01	3277.4	3277.39	820.357	820.355	3277.39	820.354	1606.59	0.00451076	19.883	19.017	0.8442	2	2	0	0	9N(1606.5867)		TRUE	sp|P01857|IGHG1_HUMAN	P01857	IGHG1_HUMAN	IGHG1	Ig gamma-1 chain C region
20190307_L1_Ag6_Zhu00015_SA_TestGly_2000_01.05408.05408.3	D:\GlycoData\Hech-EThcD\EThcD-4000\MSFragger\milk\interact.pep.xml	KEDALNETRESETK	KEDALN[2320]ETRESETK	14	3	1356.78	3854.59	3854.58	1285.87	1285.87	3854.58	1285.87	2205.79	0.00268999	16.781	14.677	0.9498	2	1	0	0	6N(2205.7928)		TRUE	sp|P10909|CLUS_HUMAN	P10909	CLUS_HUMAN	CLU	Clusterin
20190307_L1_Ag6_Zhu00015_SA_TestGly_2000_01.05410.05410.3	D:\GlycoData\Hech-EThcD\EThcD-4000\MSFragger\milk\interact.pep.xml	KEDALNETRESETK	KEDALN[2320]ETRESETK	14	3	1357.15	3854.59	3854.58	1285.87	1285.87	3854.58	1285.87	2205.79	4.27071e-05	24.978	0	1	2	1	0	0	6N(2205.7928)		TRUE	sp|P10909|CLUS_HUMAN	P10909	CLUS_HUMAN	CLU	Clusterin
20190307_L1_Ag6_Zhu00015_SA_TestGly_2000_01.05420.05420.4	D:\GlycoData\Hech-EThcD\EThcD-4000\MSFragger\milk\interact.pep.xml	YNSQNQSNNQFVLYR	YNSQN[1413]QSNNQFVLYR	15	4	1359.14	3172.36	3172.36	794.097	794.097	3172.35	794.094	1298.49	0.00716143	10.08	0	0.7344	2	0	0	0	5N(1298.4759)		TRUE	sp|P01042|KNG1_HUMAN	P01042	KNG1_HUMAN	KNG1	Kininogen-1
20190307_L1_Ag6_Zhu00015_SA_TestGly_2000_01.05427.05427.2	D:\GlycoData\Hech-EThcD\EThcD-4000\MSFragger\milk\interact.pep.xml	AATGECTATVGK	AATGECTATVGK	12	2	1360.72	1164.55	1164.54	583.28	583.28	1164.54	583.279	0.0001	0.00208809	12.221	0	0.945	2	0	0	0	6C(57.0215)		TRUE	sp|P01042|KNG1_HUMAN	P01042	KNG1_HUMAN	KNG1	Kininogen-1
20190307_L1_Ag6_Zhu00015_SA_TestGly_2000_01.05431.05431.3	D:\GlycoData\Hech-EThcD\EThcD-4000\MSFragger\milk\interact.pep.xml	MFSQNDTR	M[147]FSQN[2465]DTR	8	3	1361.43	3364.26	3364.26	1122.43	1122.43	3364.25	1122.43	2350.83	0.000662598	14.215	0	0.9958	2	0	0	0	1M(15.9949), 5N(2350.8303)		TRUE	sp|P02750|A2GL_HUMAN	P02750	A2GL_HUMAN	LRG1	Leucine-rich alpha-2-glycoprotein
20190307_L1_Ag6_Zhu00015_SA_TestGly_2000_01.05433.05433.3	D:\GlycoData\Hech-EThcD\EThcD-4000\MSFragger\milk\interact.pep.xml	MFSQNDTR	M[147]FSQN[2465]DTR	8	3	1361.71	3364.26	3364.26	1122.43	1122.43	3364.25	1122.43	2350.83	4.90908e-05	25.736	8.111	1	2	0	0	0	1M(15.9949), 5N(2350.8303)		TRUE	sp|P02750|A2GL_HUMAN	P02750	A2GL_HUMAN	LRG1	Leucine-rich alpha-2-glycoprotein
20190307_L1_Ag6_Zhu00015_SA_TestGly_2000_01.05435.05435.2	D:\GlycoData\Hech-EThcD\EThcD-4000\MSFragger\milk\interact.pep.xml	ADPGHSEISSTR		12	2	1362.35	1255.58	1255.58	628.798	628.798	1255.58	628.797	0.0015	0.002509	11.902	0	0.9343	2	0	0	0			TRUE	sp|Q6WN34|CRDL2_HUMAN	Q6WN34	CRDL2_HUMAN	CHRDL2	Chordin-like protein 2
20190307_L1_Ag6_Zhu00015_SA_TestGly_2000_01.05438.05438.3	D:\GlycoData\Hech-EThcD\EThcD-4000\MSFragger\milk\interact.pep.xml	MFSQNDTR	M[147]FSQN[2319]DTR	8	3	1362.74	3218.21	3218.2	1073.74	1073.74	3218.2	1073.74	2204.78	0.0175691	8.521	0	0.913	2	0	0	0	1M(15.9949), 5N(2204.7724)		TRUE	sp|P02750|A2GL_HUMAN	P02750	A2GL_HUMAN	LRG1	Leucine-rich alpha-2-glycoprotein
20190307_L1_Ag6_Zhu00015_SA_TestGly_2000_01.05440.05440.3	D:\GlycoData\Hech-EThcD\EThcD-4000\MSFragger\milk\interact.pep.xml	MFSQNDTR	M[147]FSQN[2319]DTR	8	3	1363.21	3218.21	3218.2	1073.74	1073.74	3218.2	1073.74	2204.78	0.00830807	9.822	0	0.9358	2	0	0	0	1M(15.9949), 5N(2204.7724)	Hex(5)HexNAc(4)NeuAc(2)(2204.772441)	TRUE	sp|P02750|A2GL_HUMAN	P02750	A2GL_HUMAN	LRG1	Leucine-rich alpha-2-glycoprotein
20190307_L1_Ag6_Zhu00015_SA_TestGly_2000_01.05442.05442.4	D:\GlycoData\Hech-EThcD\EThcD-4000\MSFragger\milk\interact.pep.xml	KEDALNETRESETK	KEDALN[2174]ETRESETK	14	4	1363.62	3708.53	3708.52	928.14	928.138	3708.53	928.139	2059.73	0.00294951	20.621	12.495	0.975	2	1	0	0	6N(2059.7349)		TRUE	sp|P10909|CLUS_HUMAN	P10909	CLUS_HUMAN	CLU	Clusterin
20190307_L1_Ag6_Zhu00015_SA_TestGly_2000_01.05444.05444.4	D:\GlycoData\Hech-EThcD\EThcD-4000\MSFragger\milk\interact.pep.xml	KEDALNETRESETK	KEDALN[2174]ETRESETK	14	4	1363.91	3708.53	3708.52	928.14	928.138	3708.53	928.139	2059.73	7.50758e-09	42.998	11.075	1	2	1	0	0	6N(2059.7349)		TRUE	sp|P10909|CLUS_HUMAN	P10909	CLUS_HUMAN	CLU	Clusterin
20190307_L1_Ag6_Zhu00015_SA_TestGly_2000_01.05450.05450.3	D:\GlycoData\Hech-EThcD\EThcD-4000\MSFragger\milk\interact.pep.xml	FNETTEK	FN[2319]ETTEK	7	3	1365.45	3072.17	3072.17	1025.07	1025.06	3072.17	1025.06	2204.77	0.000810494	13.865	11.903	0.99	2	0	0	0	2N(2204.7724)		TRUE	sp|P43652|AFAM_HUMAN	P43652	AFAM_HUMAN	AFM	Afamin
20190307_L1_Ag6_Zhu00015_SA_TestGly_2000_01.05452.05452.3	D:\GlycoData\Hech-EThcD\EThcD-4000\MSFragger\milk\interact.pep.xml	FNETTEK	FN[2319]ETTEK	7	3	1365.65	3072.17	3072.17	1025.07	1025.06	3072.17	1025.06	2204.77	0.000205352	19.25	11.052	0.9979	2	0	0	0	2N(2204.7724)		TRUE	sp|P43652|AFAM_HUMAN	P43652	AFAM_HUMAN	AFM	Afamin
20190307_L1_Ag6_Zhu00015_SA_TestGly_2000_01.05453.05453.4	D:\GlycoData\Hech-EThcD\EThcD-4000\MSFragger\milk\interact.pep.xml	TKPREEQYNSTYR	TKPREEQYN[1413]STYR	13	4	1365.97	2969.28	2969.28	743.328	743.328	2969.28	743.327	1298.48	0.000554945	20.523	0	0.9105	2	2	0	0	9N(1298.4759)		TRUE	sp|P01857|IGHG1_HUMAN	P01857	IGHG1_HUMAN	IGHG1	Ig gamma-1 chain C region
20190307_L1_Ag6_Zhu00015_SA_TestGly_2000_01.05455.05455.3	D:\GlycoData\Hech-EThcD\EThcD-4000\MSFragger\milk\interact.pep.xml	KEDALNETRESETK	KEDALN[2174]ETRESETK	14	3	1366.36	3708.53	3708.53	1237.18	1237.18	3708.53	1237.18	2059.73	6.85883e-05	25.155	16.323	0.9998	2	1	0	0	6N(2059.7349)	dHex(1)Hex(5)HexNAc(4)NeuAc(1)(2059.734933)	TRUE	sp|P10909|CLUS_HUMAN	P10909	CLUS_HUMAN	CLU	Clusterin
20190307_L1_Ag6_Zhu00015_SA_TestGly_2000_01.05457.05457.3	D:\GlycoData\Hech-EThcD\EThcD-4000\MSFragger\milk\interact.pep.xml	KEDALNETRESETK	KEDALN[2174]ETRESETK	14	3	1366.64	3708.53	3708.53	1237.18	1237.18	3708.53	1237.18	2059.73	1.55507e-06	29.733	9.067	1	2	1	0	0	6N(2059.7349)		TRUE	sp|P10909|CLUS_HUMAN	P10909	CLUS_HUMAN	CLU	Clusterin
20190307_L1_Ag6_Zhu00015_SA_TestGly_2000_01.05461.05461.3	D:\GlycoData\Hech-EThcD\EThcD-4000\MSFragger\milk\interact.pep.xml	EEQYNSTYR	EEQYN[1883]STYR	9	3	1367.54	2957.14	2957.15	986.722	986.722	2957.14	986.722	1768.64	0.00390166	16.135	9.804	0.9806	2	0	0	0	5N(1768.6395)	dHex(1)Hex(5)HexNAc(4)(1768.639517)	TRUE	sp|P01857|IGHG1_HUMAN	P01857	IGHG1_HUMAN	IGHG1	Ig gamma-1 chain C region
20190307_L1_Ag6_Zhu00015_SA_TestGly_2000_01.05465.05465.4	D:\GlycoData\Hech-EThcD\EThcD-4000\MSFragger\milk\interact.pep.xml	KEDALNETRESETK	KEDALN[2319]ETRESETK	14	4	1368.2	3854.59	3854.58	964.654	964.652	3853.56	964.398	2205.79	0.0959401	12.572	10.275	0.7865	2	1	0	0	6N(2204.7724)		TRUE	sp|P10909|CLUS_HUMAN	P10909	CLUS_HUMAN	CLU	Clusterin
20190307_L1_Ag6_Zhu00015_SA_TestGly_2000_01.05467.05467.4	D:\GlycoData\Hech-EThcD\EThcD-4000\MSFragger\milk\interact.pep.xml	KEDALNETRESETK	KEDALN[2320]ETRESETK	14	4	1368.68	3854.59	3854.58	964.654	964.652	3854.58	964.653	2205.79	0.00848204	16.786	8.908	0.9521	2	1	0	0	6N(2205.7928)		TRUE	sp|P10909|CLUS_HUMAN	P10909	CLUS_HUMAN	CLU	Clusterin
20190307_L1_Ag6_Zhu00015_SA_TestGly_2000_01.05475.05475.3	D:\GlycoData\Hech-EThcD\EThcD-4000\MSFragger\milk\interact.pep.xml	EDALNETR	EDALN[2905]ETR	8	3	1370.24	3737.46	3737.46	1246.83	1246.83	3737.46	1246.83	2791.02	0.00896396	14.69	0	0.9405	2	0	0	0	5N(2791.0197)		TRUE	sp|P10909|CLUS_HUMAN	P10909	CLUS_HUMAN	CLU	Clusterin
20190307_L1_Ag6_Zhu00015_SA_TestGly_2000_01.05491.05491.3	D:\GlycoData\Hech-EThcD\EThcD-4000\MSFragger\milk\interact.pep.xml	EDALNETR	EDALN[2686]ETR	8	3	1373.63	3518.39	3518.39	1173.8	1173.8	3518.38	1173.8	2571.95	0.118919	10.199	0	0.8585	2	0	0	0	5N(2571.9454)		TRUE	sp|P10909|CLUS_HUMAN	P10909	CLUS_HUMAN	CLU	Clusterin
20190307_L1_Ag6_Zhu00015_SA_TestGly_2000_01.05493.05493.3	D:\GlycoData\Hech-EThcD\EThcD-4000\MSFragger\milk\interact.pep.xml	EDALNETR	EDALN[2686]ETR	8	3	1374.06	3518.39	3518.39	1173.8	1173.8	3518.38	1173.8	2571.95	0.0157217	14.714	7.206	0.9229	2	0	0	0	5N(2571.9454)		TRUE	sp|P10909|CLUS_HUMAN	P10909	CLUS_HUMAN	CLU	Clusterin
20190307_L1_Ag6_Zhu00015_SA_TestGly_2000_01.05499.05499.4	D:\GlycoData\Hech-EThcD\EThcD-4000\MSFragger\milk\interact.pep.xml	TKPREEQYNSTYR	TKPREEQYN[1883]STYR	13	4	1375.27	3439.44	3439.43	860.866	860.866	3439.44	860.867	1768.63	0.00262573	16.823	14.466	0.9773	2	2	0	0	9N(1768.6395)		TRUE	sp|P01857|IGHG1_HUMAN	P01857	IGHG1_HUMAN	IGHG1	Ig gamma-1 chain C region
20190307_L1_Ag6_Zhu00015_SA_TestGly_2000_01.05500.05500.3	D:\GlycoData\Hech-EThcD\EThcD-4000\MSFragger\milk\interact.pep.xml	EDALNETR	EDALN[2905]ETR	8	3	1375.56	3737.47	3737.46	1246.83	1246.83	3737.46	1246.83	2791.02	0.0169629	8.582	0	0.923	2	0	0	0	5N(2791.0197)		TRUE	sp|P10909|CLUS_HUMAN	P10909	CLUS_HUMAN	CLU	Clusterin
20190307_L1_Ag6_Zhu00015_SA_TestGly_2000_01.05503.05503.3	D:\GlycoData\Hech-EThcD\EThcD-4000\MSFragger\milk\interact.pep.xml	EEQYNSTYR	EEQYN[1721]STYR	9	3	1376.1	2795.1	2795.09	932.706	932.705	2795.09	932.704	1606.59	0.0513748	11.657	0	0.9166	2	0	0	0	5N(1606.5867)		TRUE	sp|P01857|IGHG1_HUMAN	P01857	IGHG1_HUMAN	IGHG1	Ig gamma-1 chain C region
20190307_L1_Ag6_Zhu00015_SA_TestGly_2000_01.05521.05521.4	D:\GlycoData\Hech-EThcD\EThcD-4000\MSFragger\milk\interact.pep.xml	TKPREEQYNSTYR	TKPREEQYN[1721]STYR	13	4	1379.99	3277.39	3277.39	820.354	820.354	3277.39	820.354	1606.58	0.00049119	19.735	18.622	0.9825	2	2	0	0	9N(1606.5867)		TRUE	sp|P01857|IGHG1_HUMAN	P01857	IGHG1_HUMAN	IGHG1	Ig gamma-1 chain C region
20190307_L1_Ag6_Zhu00015_SA_TestGly_2000_01.05537.05537.3	D:\GlycoData\Hech-EThcD\EThcD-4000\MSFragger\milk\interact.pep.xml	GMWSEGNGSHTIR	GM[147]WSEGN[2012]GSHTIR	13	3	1383.47	3344.32	3344.32	1115.78	1115.78	3344.31	1115.78	1897.69	1.55955	7.728	0	0.7332	2	0	0	0	2M(15.9949), 7N(1897.6821)		TRUE	sp|Q7KZF4|SND1_HUMAN	Q7KZF4	SND1_HUMAN	SND1	Staphylococcal nuclease domain-containing protein 1
20190307_L1_Ag6_Zhu00015_SA_TestGly_2000_01.05544.05544.2	D:\GlycoData\Hech-EThcD\EThcD-4000\MSFragger\milk\interact.pep.xml	VPSHAVVAR		9	2	1384.87	934.536	934.535	468.275	468.275	934.535	468.275	0.0005	0.000956093	18.578	0	0.9817	2	0	0	0			TRUE	sp|P02788|TRFL_HUMAN	P02788	TRFL_HUMAN	LTF	Lactotransferrin
20190307_L1_Ag6_Zhu00015_SA_TestGly_2000_01.05566.05566.2	D:\GlycoData\Hech-EThcD\EThcD-4000\MSFragger\milk\interact.pep.xml	SFNRGEC	SFNRGEC	7	2	1389.35	868.35	868.349	435.182	435.182	868.35	435.182	-0.0007	0.00044412	14.91	0	0.9425	2	1	0	0	7C(57.0215)		TRUE	sp|P01834|IGKC_HUMAN	P01834	IGKC_HUMAN	IGKC	Ig kappa chain C region
20190307_L1_Ag6_Zhu00015_SA_TestGly_2000_01.05584.05584.3	D:\GlycoData\Hech-EThcD\EThcD-4000\MSFragger\milk\interact.pep.xml	EDALNETR	EDALN[2759]ETR	8	3	1393.08	3591.4	3591.4	1198.14	1198.14	3591.4	1198.14	2644.97	0.306373	8.555	0	0.7332	2	0	0	0	5N(2644.9618)		TRUE	sp|P10909|CLUS_HUMAN	P10909	CLUS_HUMAN	CLU	Clusterin
20190307_L1_Ag6_Zhu00015_SA_TestGly_2000_01.05586.05586.3	D:\GlycoData\Hech-EThcD\EThcD-4000\MSFragger\milk\interact.pep.xml	EDALNETR	EDALN[2759]ETR	8	3	1393.36	3591.4	3591.4	1198.14	1198.14	3591.4	1198.14	2644.97	0.00435011	17.946	8.47	0.9443	2	0	0	0	5N(2644.9618)		TRUE	sp|P10909|CLUS_HUMAN	P10909	CLUS_HUMAN	CLU	Clusterin
20190307_L1_Ag6_Zhu00015_SA_TestGly_2000_01.05603.05603.2	D:\GlycoData\Hech-EThcD\EThcD-4000\MSFragger\milk\interact.pep.xml	AELQEGAR		8	2	1397.08	872.436	872.435	437.225	437.225	872.435	437.225	-0.0002	0.000746879	19.007	11.111	0.9878	2	0	0	0			TRUE	sp|P02647|APOA1_HUMAN	P02647	APOA1_HUMAN	APOA1	Apolipoprotein A-I
20190307_L1_Ag6_Zhu00015_SA_TestGly_2000_01.05608.05608.3	D:\GlycoData\Hech-EThcD\EThcD-4000\MSFragger\milk\interact.pep.xml	EDALNETR	EDALN[2540]ETR	8	3	1398.16	3372.33	3372.33	1125.12	1125.12	3372.32	1125.11	2425.89	0.0118987	14.198	0	0.9519	2	0	0	0	5N(2425.8875)		TRUE	sp|P10909|CLUS_HUMAN	P10909	CLUS_HUMAN	CLU	Clusterin
20190307_L1_Ag6_Zhu00015_SA_TestGly_2000_01.05610.05610.3	D:\GlycoData\Hech-EThcD\EThcD-4000\MSFragger\milk\interact.pep.xml	EDALNETR	EDALN[2540]ETR	8	3	1398.48	3372.33	3372.33	1125.12	1125.12	3372.32	1125.11	2425.89	0.000415432	20.026	0	0.9964	2	0	0	0	5N(2425.8875)		TRUE	sp|P10909|CLUS_HUMAN	P10909	CLUS_HUMAN	CLU	Clusterin
20190307_L1_Ag6_Zhu00015_SA_TestGly_2000_01.05614.05614.3	D:\GlycoData\Hech-EThcD\EThcD-4000\MSFragger\milk\interact.pep.xml	EDALNETR	EDALN[2394]ETR	8	3	1399.36	3226.28	3226.27	1076.43	1076.43	3226.27	1076.43	2279.84	0.0356656	12.291	0	0.9296	2	0	0	0	5N(2279.8296)		TRUE	sp|P10909|CLUS_HUMAN	P10909	CLUS_HUMAN	CLU	Clusterin
20190307_L1_Ag6_Zhu00015_SA_TestGly_2000_01.05615.05615.4	D:\GlycoData\Hech-EThcD\EThcD-4000\MSFragger\milk\interact.pep.xml	TKPREEQYNSTYR	TKPREEQYN[2174]STYR	13	4	1399.5	3730.54	3730.54	933.643	933.642	3730.54	933.641	2059.74	4.22425e-09	42.997	21.53	1	2	2	0	0	9N(2059.7349)		TRUE	sp|P01857|IGHG1_HUMAN	P01857	IGHG1_HUMAN	IGHG1	Ig gamma-1 chain C region
20190307_L1_Ag6_Zhu00015_SA_TestGly_2000_01.05616.05616.3	D:\GlycoData\Hech-EThcD\EThcD-4000\MSFragger\milk\interact.pep.xml	EDALNETR	EDALN[2394]ETR	8	3	1399.81	3226.28	3226.27	1076.43	1076.43	3226.27	1076.43	2279.84	0.0023134	18.043	6.674	0.9837	2	0	0	0	5N(2279.8296)		TRUE	sp|P10909|CLUS_HUMAN	P10909	CLUS_HUMAN	CLU	Clusterin
20190307_L1_Ag6_Zhu00015_SA_TestGly_2000_01.05622.05622.3	D:\GlycoData\Hech-EThcD\EThcD-4000\MSFragger\milk\interact.pep.xml	TKPREEQYNSTYR	TKPREEQYN[2174]STYR	13	3	1400.88	3730.54	3730.54	1244.52	1244.52	3730.54	1244.52	2059.74	0.109144	12.348	10.616	0.7451	2	2	0	0	9N(2059.7349)		TRUE	sp|P01857|IGHG1_HUMAN	P01857	IGHG1_HUMAN	IGHG1	Ig gamma-1 chain C region
20190307_L1_Ag6_Zhu00015_SA_TestGly_2000_01.05624.05624.3	D:\GlycoData\Hech-EThcD\EThcD-4000\MSFragger\milk\interact.pep.xml	TKPREEQYNSTYR	TKPREEQYN[2174]STYR	13	3	1401.16	3730.54	3730.54	1244.52	1244.52	3730.54	1244.52	2059.74	0.000385388	21.603	17.072	0.9896	2	2	0	0	9N(2059.7349)		TRUE	sp|P01857|IGHG1_HUMAN	P01857	IGHG1_HUMAN	IGHG1	Ig gamma-1 chain C region
20190307_L1_Ag6_Zhu00015_SA_TestGly_2000_01.05629.05629.3	D:\GlycoData\Hech-EThcD\EThcD-4000\MSFragger\milk\interact.pep.xml	GHVNITR	GHVN[2319]ITR	7	3	1402.38	3000.17	3000.21	1001.07	1001.08	3000.21	1001.08	2204.77	0.00412335	16.039	8.469	0.9579	2	0	0	0	4N(2204.7724)	Hex(5)HexNAc(4)NeuAc(2)(2204.772441)	TRUE	sp|P00734|THRB_HUMAN	P00734	THRB_HUMAN	F2	Prothrombin
20190307_L1_Ag6_Zhu00015_SA_TestGly_2000_01.05635.05635.3	D:\GlycoData\Hech-EThcD\EThcD-4000\MSFragger\milk\interact.pep.xml	GHVNITR	GHVN[2319]ITR	7	3	1403.62	3000.21	3000.21	1001.08	1001.08	3000.21	1001.08	2204.77	0.000606387	14.369	12.419	0.992	2	0	0	0	4N(2204.7724)		TRUE	sp|P00734|THRB_HUMAN	P00734	THRB_HUMAN	F2	Prothrombin
20190307_L1_Ag6_Zhu00015_SA_TestGly_2000_01.05637.05637.3	D:\GlycoData\Hech-EThcD\EThcD-4000\MSFragger\milk\interact.pep.xml	GHVNITR	GHVN[2319]ITR	7	3	1403.85	3000.21	3000.21	1001.08	1001.08	3000.21	1001.08	2204.77	5.5049e-05	24.537	15.603	0.9999	2	0	0	0	4N(2204.7724)		TRUE	sp|P00734|THRB_HUMAN	P00734	THRB_HUMAN	F2	Prothrombin
20190307_L1_Ag6_Zhu00015_SA_TestGly_2000_01.05639.05639.3	D:\GlycoData\Hech-EThcD\EThcD-4000\MSFragger\milk\interact.pep.xml	YIHQNYTK	YIHQN[2028]YTK	8	3	1404.49	2979.21	2979.2	994.077	994.074	2979.2	994.074	1913.68	0.0199297	14.302	11.878	0.9181	2	0	0	0	5N(1913.6770)		TRUE	sp|Q02809|PLOD1_HUMAN	Q02809	PLOD1_HUMAN	PLOD1	Procollagen-lysine,2-oxoglutarate 5-dioxygenase 1
20190307_L1_Ag6_Zhu00015_SA_TestGly_2000_01.05641.05641.3	D:\GlycoData\Hech-EThcD\EThcD-4000\MSFragger\milk\interact.pep.xml	YIHQNYTK	YIHQN[2028]YTK	8	3	1404.7	2979.21	2979.2	994.077	994.074	2979.2	994.074	1913.68	0.00747308	18.006	13.005	0.9453	2	0	0	0	5N(1913.6770)	Hex(5)HexNAc(4)NeuAc(1)(1913.677025)	TRUE	sp|Q02809|PLOD1_HUMAN	Q02809	PLOD1_HUMAN	PLOD1	Procollagen-lysine,2-oxoglutarate 5-dioxygenase 1
20190307_L1_Ag6_Zhu00015_SA_TestGly_2000_01.05674.05674.4	D:\GlycoData\Hech-EThcD\EThcD-4000\MSFragger\milk\interact.pep.xml	DTRNESTQNCVVAEPEK	DTRN[1883]ESTQNCVVAEPEK	17	4	1411.62	3744.54	3744.53	937.141	937.14	3744.53	937.14	1768.64	0.000645654	14.26	10.288	0.9941	2	1	0	0	10C(57.0215), 4N(1768.6395)	dHex(1)Hex(5)HexNAc(4)(1768.639517)	TRUE	sp|P47710|CASA1_HUMAN	P47710	CASA1_HUMAN	CSN1S1	Alpha-S1-casein
20190307_L1_Ag6_Zhu00015_SA_TestGly_2000_01.05675.05675.4	D:\GlycoData\Hech-EThcD\EThcD-4000\MSFragger\milk\interact.pep.xml	DTRNESTQNCVVAEPEK	DTRN[1883]ESTQNCVVAEPEK	17	4	1411.87	3744.54	3744.53	937.141	937.14	3744.53	937.14	1768.64	3.12068e-06	29.523	11.35	1	2	1	0	0	10C(57.0215), 4N(1768.6395)	dHex(1)Hex(5)HexNAc(4)(1768.639517)	TRUE	sp|P47710|CASA1_HUMAN	P47710	CASA1_HUMAN	CSN1S1	Alpha-S1-casein
20190307_L1_Ag6_Zhu00015_SA_TestGly_2000_01.05677.05677.3	D:\GlycoData\Hech-EThcD\EThcD-4000\MSFragger\milk\interact.pep.xml	RVVRDPQGIR		10	3	1412.25	1194.69	1194.69	399.239	399.239	1194.69	399.239	0.0002	1.9242e-05	27.363	0	1	2	1	0	0			TRUE	sp|P61626|LYSC_HUMAN	P61626	LYSC_HUMAN	LYZ	Lysozyme C
20190307_L1_Ag6_Zhu00015_SA_TestGly_2000_01.05678.05678.3	D:\GlycoData\Hech-EThcD\EThcD-4000\MSFragger\milk\interact.pep.xml	EDALNETR	EDALN[3196]ETR	8	3	1412.39	4028.56	4028.55	1343.86	1343.86	4028.55	1343.86	3082.12	0.116413	10.236	0	0.9033	2	0	0	0	5N(3082.1151)		TRUE	sp|P10909|CLUS_HUMAN	P10909	CLUS_HUMAN	CLU	Clusterin
20190307_L1_Ag6_Zhu00015_SA_TestGly_2000_01.05680.05680.3	D:\GlycoData\Hech-EThcD\EThcD-4000\MSFragger\milk\interact.pep.xml	EDALNETR	EDALN[3196]ETR	8	3	1412.66	4028.56	4028.55	1343.86	1343.86	4028.55	1343.86	3082.12	0.0645283	11.261	0	0.9198	2	0	0	0	5N(3082.1151)		TRUE	sp|P10909|CLUS_HUMAN	P10909	CLUS_HUMAN	CLU	Clusterin
20190307_L1_Ag6_Zhu00015_SA_TestGly_2000_01.05685.05685.4	D:\GlycoData\Hech-EThcD\EThcD-4000\MSFragger\milk\interact.pep.xml	GHVNITR	GHVN[2319]ITR	7	4	1413.66	3000.21	3000.21	751.06	751.06	3000.21	751.059	2204.78	0.00114288	13.268	10.864	0.9966	2	0	0	0	4N(2204.7724)		TRUE	sp|P00734|THRB_HUMAN	P00734	THRB_HUMAN	F2	Prothrombin
20190307_L1_Ag6_Zhu00015_SA_TestGly_2000_01.05688.05688.4	D:\GlycoData\Hech-EThcD\EThcD-4000\MSFragger\milk\interact.pep.xml	KEDALNETR	KEDALN[2465]ETR	9	4	1414.19	3425.37	3425.37	857.35	857.349	3425.36	857.347	2350.84	0.325837	8.448	0	0.8406	2	0	0	0	6N(2350.8303)		TRUE	sp|P10909|CLUS_HUMAN	P10909	CLUS_HUMAN	CLU	Clusterin
20190307_L1_Ag6_Zhu00015_SA_TestGly_2000_01.05719.05719.3	D:\GlycoData\Hech-EThcD\EThcD-4000\MSFragger\milk\interact.pep.xml	TKPREEQYNSTYR	TKPREEQYN[2012]STYR	13	3	1420.83	3568.49	3568.48	1190.5	1190.5	3568.48	1190.5	1897.68	0.00358096	17.284	11.855	0.9055	2	2	0	0	9N(1897.6821)		TRUE	sp|P01857|IGHG1_HUMAN	P01857	IGHG1_HUMAN	IGHG1	Ig gamma-1 chain C region
20190307_L1_Ag6_Zhu00015_SA_TestGly_2000_01.05731.05731.3	D:\GlycoData\Hech-EThcD\EThcD-4000\MSFragger\milk\interact.pep.xml	HQGVMVGMGQK	HQGVMVGM[147]GQK	11	3	1423.56	1186.56	1186.56	396.527	396.527	1186.56	396.527	-0.0007	8.53101e-06	21.776	12.513	1	2	0	0	0	8M(15.9949)		FALSE	sp|P60709|ACTB_HUMAN	P60709	ACTB_HUMAN	ACTB	Actin, cytoplasmic 1	ACTBL2, ACTC1	sp|P68032|ACTC_HUMAN, sp|Q562R1|ACTBL_HUMAN
20190307_L1_Ag6_Zhu00015_SA_TestGly_2000_01.05732.05732.2	D:\GlycoData\Hech-EThcD\EThcD-4000\MSFragger\milk\interact.pep.xml	HQGVMVGMGQK	HQGVMVGM[147]GQK	11	2	1423.7	1186.56	1186.56	594.287	594.287	1186.56	594.287	-0.0001	2.88071e-06	23.662	17.99	1	2	0	0	0	8M(15.9949)		FALSE	sp|P60709|ACTB_HUMAN	P60709	ACTB_HUMAN	ACTB	Actin, cytoplasmic 1	ACTBL2, ACTC1	sp|P68032|ACTC_HUMAN, sp|Q562R1|ACTBL_HUMAN
20190307_L1_Ag6_Zhu00015_SA_TestGly_2000_01.05734.05734.3	D:\GlycoData\Hech-EThcD\EThcD-4000\MSFragger\milk\interact.pep.xml	EDALNETR	EDALN[2977]ETR	8	3	1423.95	3809.48	3809.48	1270.83	1270.83	3809.48	1270.83	2863.04	0.302866	8.575	0	0.9043	2	0	0	0	5N(2863.0408)		TRUE	sp|P10909|CLUS_HUMAN	P10909	CLUS_HUMAN	CLU	Clusterin
20190307_L1_Ag6_Zhu00015_SA_TestGly_2000_01.05736.05736.3	D:\GlycoData\Hech-EThcD\EThcD-4000\MSFragger\milk\interact.pep.xml	EDALNETR	EDALN[2977]ETR	8	3	1424.43	3809.48	3809.48	1270.83	1270.83	3809.48	1270.83	2863.04	0.000235912	25.009	9.981	0.999	2	0	0	0	5N(2863.0408)		TRUE	sp|P10909|CLUS_HUMAN	P10909	CLUS_HUMAN	CLU	Clusterin
20190307_L1_Ag6_Zhu00015_SA_TestGly_2000_01.05743.05743.4	D:\GlycoData\Hech-EThcD\EThcD-4000\MSFragger\milk\interact.pep.xml	TKPREEQYNSTYR	TKPREEQYN[2012]STYR	13	4	1425.94	3568.49	3568.48	893.13	893.128	3568.48	893.128	1897.68	7.60326e-07	33.976	23.72	1	2	2	0	0	9N(1897.6821)	dHex(1)Hex(4)HexNAc(4)NeuAc(1)(1897.682110)	TRUE	sp|P01857|IGHG1_HUMAN	P01857	IGHG1_HUMAN	IGHG1	Ig gamma-1 chain C region
20190307_L1_Ag6_Zhu00015_SA_TestGly_2000_01.05751.05751.3	D:\GlycoData\Hech-EThcD\EThcD-4000\MSFragger\milk\interact.pep.xml	KEDALNETR	KEDALN[2465]ETR	9	3	1427.6	3425.37	3425.36	1142.8	1142.79	3425.36	1142.79	2350.83	0.0161343	8.669	0	0.9566	2	0	0	0	6N(2350.8303)	dHex(1)Hex(5)HexNAc(4)NeuAc(2)(2350.830350)	TRUE	sp|P10909|CLUS_HUMAN	P10909	CLUS_HUMAN	CLU	Clusterin
20190307_L1_Ag6_Zhu00015_SA_TestGly_2000_01.05752.05752.3	D:\GlycoData\Hech-EThcD\EThcD-4000\MSFragger\milk\interact.pep.xml	EDALNETR	EDALN[2029]ETR	8	3	1427.92	2861.14	2861.14	954.721	954.719	2861.13	954.718	1914.7	0.0221947	12.115	0	0.9503	2	0	0	0	5N(1914.6974)		TRUE	sp|P10909|CLUS_HUMAN	P10909	CLUS_HUMAN	CLU	Clusterin
20190307_L1_Ag6_Zhu00015_SA_TestGly_2000_01.05754.05754.3	D:\GlycoData\Hech-EThcD\EThcD-4000\MSFragger\milk\interact.pep.xml	EDALNETR	EDALN[2029]ETR	8	3	1428.12	2861.14	2861.14	954.721	954.719	2861.13	954.718	1914.7	0.000427317	22.977	9.444	0.997	2	0	0	0	5N(1914.6974)	dHex(2)Hex(5)HexNAc(4)(1914.697426)	TRUE	sp|P10909|CLUS_HUMAN	P10909	CLUS_HUMAN	CLU	Clusterin
20190307_L1_Ag6_Zhu00015_SA_TestGly_2000_01.05786.05786.3	D:\GlycoData\Hech-EThcD\EThcD-4000\MSFragger\milk\interact.pep.xml	EDALNETR	EDALN[3050]ETR	8	3	1434.93	3882.5	3882.5	1295.17	1295.17	3882.49	1295.17	2936.06	0.00146302	18.839	6.316	0.9637	2	0	0	0	5N(2936.0572)		TRUE	sp|P10909|CLUS_HUMAN	P10909	CLUS_HUMAN	CLU	Clusterin
20190307_L1_Ag6_Zhu00015_SA_TestGly_2000_01.05794.05794.3	D:\GlycoData\Hech-EThcD\EThcD-4000\MSFragger\milk\interact.pep.xml	KEDALNETR	KEDALN[3121]ETR	9	3	1436.47	4081.6	4081.6	1361.54	1361.54	4081.59	1361.54	3007.07	0.0125242	9.109	0	0.7698	2	0	0	0	6N(3007.0579)		TRUE	sp|P10909|CLUS_HUMAN	P10909	CLUS_HUMAN	CLU	Clusterin
20190307_L1_Ag6_Zhu00015_SA_TestGly_2000_01.05799.05799.3	D:\GlycoData\Hech-EThcD\EThcD-4000\MSFragger\milk\interact.pep.xml	PREEQYNSTYR	PREEQYN[1883]STYR	11	3	1437.69	3210.3	3210.3	1071.11	1071.11	3210.3	1071.11	1768.64	0.0277172	14.729	10.624	0.8493	2	1	0	0	7N(1768.6395)		TRUE	sp|P01857|IGHG1_HUMAN	P01857	IGHG1_HUMAN	IGHG1	Ig gamma-1 chain C region
20190307_L1_Ag6_Zhu00015_SA_TestGly_2000_01.05801.05801.3	D:\GlycoData\Hech-EThcD\EThcD-4000\MSFragger\milk\interact.pep.xml	PREEQYNSTYR	PREEQYN[1883]STYR	11	3	1437.98	3210.3	3210.3	1071.11	1071.11	3210.3	1071.11	1768.64	0.000190436	21.381	13.536	0.9971	2	1	0	0	7N(1768.6395)	dHex(1)Hex(5)HexNAc(4)(1768.639517)	TRUE	sp|P01857|IGHG1_HUMAN	P01857	IGHG1_HUMAN	IGHG1	Ig gamma-1 chain C region
20190307_L1_Ag6_Zhu00015_SA_TestGly_2000_01.05803.05803.3	D:\GlycoData\Hech-EThcD\EThcD-4000\MSFragger\milk\interact.pep.xml	EDALNETR	EDALN[2394]ETR	8	3	1438.29	3226.27	3226.27	1076.43	1076.43	3226.27	1076.43	2279.83	0.00627336	10.31	0	0.9647	2	0	0	0	5N(2279.8296)		TRUE	sp|P10909|CLUS_HUMAN	P10909	CLUS_HUMAN	CLU	Clusterin
20190307_L1_Ag6_Zhu00015_SA_TestGly_2000_01.05811.05811.4	D:\GlycoData\Hech-EThcD\EThcD-4000\MSFragger\milk\interact.pep.xml	AVADTRDQADGSRASVDSGSSEEQGGSSR		29	4	1440.17	2881.27	2881.27	721.325	721.325	2881.27	721.324	0.0028	1.14e-11	51.273	7.794	1	2	2	0	0			TRUE	sp|P01833|PIGR_HUMAN	P01833	PIGR_HUMAN	PIGR	Polymeric immunoglobulin receptor
20190307_L1_Ag6_Zhu00015_SA_TestGly_2000_01.05813.05813.4	D:\GlycoData\Hech-EThcD\EThcD-4000\MSFragger\milk\interact.pep.xml	AVADTRDQADGSRASVDSGSSEEQGGSSR		29	4	1440.58	2881.27	2881.27	721.325	721.325	2881.27	721.324	0.0028	0	159.124	7.896	1	2	2	0	0			TRUE	sp|P01833|PIGR_HUMAN	P01833	PIGR_HUMAN	PIGR	Polymeric immunoglobulin receptor
20190307_L1_Ag6_Zhu00015_SA_TestGly_2000_01.05816.05816.2	D:\GlycoData\Hech-EThcD\EThcD-4000\MSFragger\milk\interact.pep.xml	TCVADESAENCDK	TCVADESAENCDK	13	2	1441.11	1497.55	1497.57	749.784	749.793	1497.57	749.793	-0.0005	0.00138039	12.94	0	0.9672	2	0	0	0	11C(57.0215), 2C(57.0215)		TRUE	sp|P02768|ALBU_HUMAN	P02768	ALBU_HUMAN	ALB	Serum albumin
20190307_L1_Ag6_Zhu00015_SA_TestGly_2000_01.05818.05818.2	D:\GlycoData\Hech-EThcD\EThcD-4000\MSFragger\milk\interact.pep.xml	TCVADESAENCDK	TCVADESAENCDK	13	2	1441.58	1497.55	1497.57	749.784	749.793	1497.57	749.793	-0.0005	8.56545e-06	21.769	0	1	2	0	0	0	11C(57.0215), 2C(57.0215)		TRUE	sp|P02768|ALBU_HUMAN	P02768	ALBU_HUMAN	ALB	Serum albumin
20190307_L1_Ag6_Zhu00015_SA_TestGly_2000_01.05822.05822.3	D:\GlycoData\Hech-EThcD\EThcD-4000\MSFragger\milk\interact.pep.xml	PREEQYNSTYR	PREEQYN[1721]STYR	11	3	1442.33	3048.24	3048.24	1017.09	1017.09	3048.24	1017.09	1606.59	0.00995406	16.508	12.401	0.8559	2	1	0	0	7N(1606.5867)	dHex(1)Hex(4)HexNAc(4)(1606.586693)	TRUE	sp|P01857|IGHG1_HUMAN	P01857	IGHG1_HUMAN	IGHG1	Ig gamma-1 chain C region
20190307_L1_Ag6_Zhu00015_SA_TestGly_2000_01.05823.05823.3	D:\GlycoData\Hech-EThcD\EThcD-4000\MSFragger\milk\interact.pep.xml	AVADTRDQADGSRASVDSGSSEEQGGSSR		29	3	1442.48	2881.27	2881.26	961.431	961.429	2881.27	961.429	-0.0028	1.03098e-05	25.447	0	1	2	2	0	0			TRUE	sp|P01833|PIGR_HUMAN	P01833	PIGR_HUMAN	PIGR	Polymeric immunoglobulin receptor
20190307_L1_Ag6_Zhu00015_SA_TestGly_2000_01.05824.05824.3	D:\GlycoData\Hech-EThcD\EThcD-4000\MSFragger\milk\interact.pep.xml	PREEQYNSTYR	PREEQYN[1721]STYR	11	3	1442.8	3048.24	3048.24	1017.09	1017.09	3048.24	1017.09	1606.59	4.94026e-05	23.725	15.412	0.9999	2	1	0	0	7N(1606.5867)		TRUE	sp|P01857|IGHG1_HUMAN	P01857	IGHG1_HUMAN	IGHG1	Ig gamma-1 chain C region
20190307_L1_Ag6_Zhu00015_SA_TestGly_2000_01.05826.05826.3	D:\GlycoData\Hech-EThcD\EThcD-4000\MSFragger\milk\interact.pep.xml	EDALNETRESETK	EDALN[2394]ETRESETK	13	3	1443.22	3800.53	3800.52	1267.85	1267.85	3800.53	1267.85	2279.83	0.00287906	16.663	14.55	0.9365	2	1	0	0	5N(2279.8296)		TRUE	sp|P10909|CLUS_HUMAN	P10909	CLUS_HUMAN	CLU	Clusterin
20190307_L1_Ag6_Zhu00015_SA_TestGly_2000_01.05827.05827.3	D:\GlycoData\Hech-EThcD\EThcD-4000\MSFragger\milk\interact.pep.xml	EEQYNSTYR	EEQYN[1883]STYR	9	3	1443.32	2957.16	2957.15	986.726	986.723	2957.14	986.722	1768.64	0.765156	8.965	0	0.84	2	0	0	0	5N(1768.6395)	dHex(1)Hex(5)HexNAc(4)(1768.639517)	TRUE	sp|P01857|IGHG1_HUMAN	P01857	IGHG1_HUMAN	IGHG1	Ig gamma-1 chain C region
20190307_L1_Ag6_Zhu00015_SA_TestGly_2000_01.05828.05828.3	D:\GlycoData\Hech-EThcD\EThcD-4000\MSFragger\milk\interact.pep.xml	EDALNETRESETK	EDALN[2394]ETRESETK	13	3	1443.63	3800.53	3800.52	1267.85	1267.85	3800.53	1267.85	2279.83	0.0663361	13.213	9.719	0.7658	2	1	0	0	5N(2279.8296)		TRUE	sp|P10909|CLUS_HUMAN	P10909	CLUS_HUMAN	CLU	Clusterin
20190307_L1_Ag6_Zhu00015_SA_TestGly_2000_01.05843.05843.3	D:\GlycoData\Hech-EThcD\EThcD-4000\MSFragger\milk\interact.pep.xml	EDALNETR	EDALN[2831]ETR	8	3	1446.99	3663.42	3663.42	1222.15	1222.15	3663.42	1222.15	2716.99	0.0120226	14.18	0	0.9526	2	0	0	0	5N(2716.9829)		TRUE	sp|P10909|CLUS_HUMAN	P10909	CLUS_HUMAN	CLU	Clusterin
20190307_L1_Ag6_Zhu00015_SA_TestGly_2000_01.05844.05844.2	D:\GlycoData\Hech-EThcD\EThcD-4000\MSFragger\milk\interact.pep.xml	TCVADESAENCDK	TCVADESAENCDK	13	2	1447.13	1497.57	1497.57	749.794	749.793	1497.57	749.793	-0.0003	1.15945e-08	35.243	3.315	1	2	0	0	0	11C(57.0215), 2C(57.0215)		TRUE	sp|P02768|ALBU_HUMAN	P02768	ALBU_HUMAN	ALB	Serum albumin
20190307_L1_Ag6_Zhu00015_SA_TestGly_2000_01.05845.05845.3	D:\GlycoData\Hech-EThcD\EThcD-4000\MSFragger\milk\interact.pep.xml	EDALNETR	EDALN[2831]ETR	8	3	1447.27	3663.42	3663.42	1222.15	1222.15	3663.42	1222.15	2716.99	5.96005e-05	25.399	8.127	1	2	0	0	0	5N(2716.9829)		TRUE	sp|P10909|CLUS_HUMAN	P10909	CLUS_HUMAN	CLU	Clusterin
20190307_L1_Ag6_Zhu00015_SA_TestGly_2000_01.05846.05846.2	D:\GlycoData\Hech-EThcD\EThcD-4000\MSFragger\milk\interact.pep.xml	TCVADESAENCDK	TCVADESAENCDK	13	2	1447.59	1497.57	1497.57	749.794	749.793	1497.57	749.793	-0.0003	0	61.983	0	1	2	0	0	0	11C(57.0215), 2C(57.0215)		TRUE	sp|P02768|ALBU_HUMAN	P02768	ALBU_HUMAN	ALB	Serum albumin
20190307_L1_Ag6_Zhu00015_SA_TestGly_2000_01.05864.05864.2	D:\GlycoData\Hech-EThcD\EThcD-4000\MSFragger\milk\interact.pep.xml	SAVQGPPER		9	2	1451.45	939.478	939.477	470.746	470.746	939.477	470.746	-0.0002	0.000272898	20.756	0	0.9957	2	0	0	0			FALSE	sp|P01876|IGHA1_HUMAN	P01876	IGHA1_HUMAN	IGHA1	Ig alpha-1 chain C region	IGHA2	sp|P01877|IGHA2_HUMAN
20190307_L1_Ag6_Zhu00015_SA_TestGly_2000_01.05866.05866.3	D:\GlycoData\Hech-EThcD\EThcD-4000\MSFragger\milk\interact.pep.xml	EDALNETR	EDALN[2248]ETR	8	3	1451.91	3080.21	3080.22	1027.74	1027.75	3080.21	1027.74	2133.78	0.00199641	12.299	0	0.9855	2	0	0	0	5N(2133.7717)		TRUE	sp|P10909|CLUS_HUMAN	P10909	CLUS_HUMAN	CLU	Clusterin
20190307_L1_Ag6_Zhu00015_SA_TestGly_2000_01.05867.05867.2	D:\GlycoData\Hech-EThcD\EThcD-4000\MSFragger\milk\interact.pep.xml	NPANPVQR		8	2	1452.01	894.467	894.469	448.241	448.242	894.467	448.241	0.0013	2.60166e-05	19.839	0	0.9999	2	0	0	0			TRUE	sp|P00738|HPT_HUMAN	P00738	HPT_HUMAN	HP	Haptoglobin	HPR	sp|P00739|HPTR_HUMAN
20190307_L1_Ag6_Zhu00015_SA_TestGly_2000_01.05868.05868.3	D:\GlycoData\Hech-EThcD\EThcD-4000\MSFragger\milk\interact.pep.xml	EDALNETR	EDALN[2248]ETR	8	3	1452.16	3080.21	3080.22	1027.74	1027.75	3080.21	1027.74	2133.78	0.0287906	12.663	0	0.9326	2	0	0	0	5N(2133.7717)		TRUE	sp|P10909|CLUS_HUMAN	P10909	CLUS_HUMAN	CLU	Clusterin
20190307_L1_Ag6_Zhu00015_SA_TestGly_2000_01.05874.05874.3	D:\GlycoData\Hech-EThcD\EThcD-4000\MSFragger\milk\interact.pep.xml	EDALNETR	EDALN[2248]ETR	8	3	1453.39	3080.22	3080.21	1027.75	1027.74	3080.21	1027.74	2133.78	0.015767	8.709	0	0.9452	2	0	0	0	5N(2133.7717)		TRUE	sp|P10909|CLUS_HUMAN	P10909	CLUS_HUMAN	CLU	Clusterin
20190307_L1_Ag6_Zhu00015_SA_TestGly_2000_01.05875.05875.3	D:\GlycoData\Hech-EThcD\EThcD-4000\MSFragger\milk\interact.pep.xml	EDALNETR	EDALN[2904]ETR	8	3	1453.53	3736.45	3736.44	1246.49	1246.49	3736.43	1246.49	2790.01	0.00703072	14.112	0	0.9807	2	0	0	0	5N(2789.9993)		TRUE	sp|P10909|CLUS_HUMAN	P10909	CLUS_HUMAN	CLU	Clusterin
20190307_L1_Ag6_Zhu00015_SA_TestGly_2000_01.05876.05876.3	D:\GlycoData\Hech-EThcD\EThcD-4000\MSFragger\milk\interact.pep.xml	EDALNETR	EDALN[2248]ETR	8	3	1453.71	3080.22	3080.21	1027.75	1027.74	3080.21	1027.74	2133.78	0.117761	9.216	0	0.8978	2	0	0	0	5N(2133.7717)		TRUE	sp|P10909|CLUS_HUMAN	P10909	CLUS_HUMAN	CLU	Clusterin
20190307_L1_Ag6_Zhu00015_SA_TestGly_2000_01.05877.05877.3	D:\GlycoData\Hech-EThcD\EThcD-4000\MSFragger\milk\interact.pep.xml	EDALNETR	EDALN[2904]ETR	8	3	1454.04	3736.45	3736.44	1246.49	1246.49	3736.43	1246.49	2790.01	0.0716556	12.079	7.232	0.9552	2	0	0	0	5N(2789.9993)		TRUE	sp|P10909|CLUS_HUMAN	P10909	CLUS_HUMAN	CLU	Clusterin
20190307_L1_Ag6_Zhu00015_SA_TestGly_2000_01.05889.05889.3	D:\GlycoData\Hech-EThcD\EThcD-4000\MSFragger\milk\interact.pep.xml	PREEQYNSTYR	PREEQYN[1924]STYR	11	3	1456.76	3251.33	3251.32	1084.78	1084.78	3251.32	1084.78	1809.67	0.0325837	16.448	10.973	0.9125	2	1	0	0	7N(1809.6660)		TRUE	sp|P01857|IGHG1_HUMAN	P01857	IGHG1_HUMAN	IGHG1	Ig gamma-1 chain C region
20190307_L1_Ag6_Zhu00015_SA_TestGly_2000_01.05891.05891.3	D:\GlycoData\Hech-EThcD\EThcD-4000\MSFragger\milk\interact.pep.xml	PREEQYNSTYR	PREEQYN[1924]STYR	11	3	1457.05	3251.33	3251.32	1084.78	1084.78	3251.32	1084.78	1809.67	0.00114025	22.272	13.021	0.9892	2	1	0	0	7N(1809.6660)		TRUE	sp|P01857|IGHG1_HUMAN	P01857	IGHG1_HUMAN	IGHG1	Ig gamma-1 chain C region
20190307_L1_Ag6_Zhu00015_SA_TestGly_2000_01.05893.05893.3	D:\GlycoData\Hech-EThcD\EThcD-4000\MSFragger\milk\interact.pep.xml	EDALNETR	EDALN[2685]ETR	8	3	1457.69	3517.37	3517.36	1173.46	1173.46	3517.36	1173.46	2570.93	0.00201372	16.284	0	0.9901	2	0	0	0	5N(2570.9250)		TRUE	sp|P10909|CLUS_HUMAN	P10909	CLUS_HUMAN	CLU	Clusterin
20190307_L1_Ag6_Zhu00015_SA_TestGly_2000_01.05895.05895.3	D:\GlycoData\Hech-EThcD\EThcD-4000\MSFragger\milk\interact.pep.xml	EDALNETR	EDALN[2685]ETR	8	3	1457.9	3517.37	3517.36	1173.46	1173.46	3517.36	1173.46	2570.93	1.69239e-05	27.586	8.056	1	2	0	0	0	5N(2570.9250)		TRUE	sp|P10909|CLUS_HUMAN	P10909	CLUS_HUMAN	CLU	Clusterin
20190307_L1_Ag6_Zhu00015_SA_TestGly_2000_01.05913.05913.3	D:\GlycoData\Hech-EThcD\EThcD-4000\MSFragger\milk\interact.pep.xml	PREEQYNSTYR	PREEQYN[1721]STYR	11	3	1461.87	3048.25	3048.25	1017.09	1017.09	3048.24	1017.09	1606.59	0.00223486	17.103	11.328	0.9452	2	1	0	0	7N(1606.5867)	dHex(1)Hex(4)HexNAc(4)(1606.586693)	TRUE	sp|P01857|IGHG1_HUMAN	P01857	IGHG1_HUMAN	IGHG1	Ig gamma-1 chain C region
20190307_L1_Ag6_Zhu00015_SA_TestGly_2000_01.05924.05924.3	D:\GlycoData\Hech-EThcD\EThcD-4000\MSFragger\milk\interact.pep.xml	PREEQYNSTYR	PREEQYN[1559]STYR	11	3	1464.25	2886.2	2886.19	963.073	963.072	2886.19	963.071	1444.54	3.4574e-05	26.345	17.661	1	2	1	0	0	7N(1444.5338)		TRUE	sp|P01857|IGHG1_HUMAN	P01857	IGHG1_HUMAN	IGHG1	Ig gamma-1 chain C region
20190307_L1_Ag6_Zhu00015_SA_TestGly_2000_01.05925.05925.3	D:\GlycoData\Hech-EThcD\EThcD-4000\MSFragger\milk\interact.pep.xml	EDALNETR	EDALN[1883]ETR	8	3	1464.55	2715.08	2715.08	906.034	906.033	2715.08	906.032	1768.64	0.0116614	14.233	0	0.9635	2	0	0	0	5N(1768.6395)		TRUE	sp|P10909|CLUS_HUMAN	P10909	CLUS_HUMAN	CLU	Clusterin
20190307_L1_Ag6_Zhu00015_SA_TestGly_2000_01.05927.05927.3	D:\GlycoData\Hech-EThcD\EThcD-4000\MSFragger\milk\interact.pep.xml	EDALNETR	EDALN[1883]ETR	8	3	1464.76	2715.08	2715.08	906.034	906.033	2715.08	906.032	1768.64	2.90904e-05	26.645	8.023	1	2	0	0	0	5N(1768.6395)		TRUE	sp|P10909|CLUS_HUMAN	P10909	CLUS_HUMAN	CLU	Clusterin
20190307_L1_Ag6_Zhu00015_SA_TestGly_2000_01.05930.05930.3	D:\GlycoData\Hech-EThcD\EThcD-4000\MSFragger\milk\interact.pep.xml	VSNVSCQASVSR	VSN[2174]VSCQASVSR	12	3	1465.5	3352.35	3352.35	1118.46	1118.46	3352.35	1118.46	2059.74	0.00811428	9.863	8.217	0.9617	2	0	0	0	3N(2059.7349), 6C(57.0215)	dHex(1)Hex(5)HexNAc(4)NeuAc(1)(2059.734933)	TRUE	sp|P55058|PLTP_HUMAN	P55058	PLTP_HUMAN	PLTP	Phospholipid transfer protein
20190307_L1_Ag6_Zhu00015_SA_TestGly_2000_01.05932.05932.3	D:\GlycoData\Hech-EThcD\EThcD-4000\MSFragger\milk\interact.pep.xml	VSNVSCQASVSR	VSN[2174]VSCQASVSR	12	3	1465.93	3352.35	3352.35	1118.46	1118.46	3352.35	1118.46	2059.74	0.0763396	10.969	0	0.9175	2	0	0	0	3N(2059.7349), 6C(57.0215)	dHex(1)Hex(5)HexNAc(4)NeuAc(1)(2059.734933)	TRUE	sp|P55058|PLTP_HUMAN	P55058	PLTP_HUMAN	PLTP	Phospholipid transfer protein
20190307_L1_Ag6_Zhu00015_SA_TestGly_2000_01.05938.05938.4	D:\GlycoData\Hech-EThcD\EThcD-4000\MSFragger\milk\interact.pep.xml	DTRNESTQNCVVAEPEK	DTRN[2174]ESTQNCVVAEPEK	17	4	1467.2	4035.63	4035.63	1009.92	1009.91	4035.63	1009.91	2059.74	5.31496e-05	23.598	14.193	1	2	1	0	0	10C(57.0215), 4N(2059.7349)	dHex(1)Hex(5)HexNAc(4)NeuAc(1)(2059.734933)	TRUE	sp|P47710|CASA1_HUMAN	P47710	CASA1_HUMAN	CSN1S1	Alpha-S1-casein
20190307_L1_Ag6_Zhu00015_SA_TestGly_2000_01.05939.05939.3	D:\GlycoData\Hech-EThcD\EThcD-4000\MSFragger\milk\interact.pep.xml	DGGCCGGDGNNPNCCMNQK	DGGCCGGDGNNPNCCMNQK	19	3	1467.34	2113.72	2113.71	705.58	705.578	2113.71	705.578	0.0006	3.175e-11	43.493	0	1	2	0	0	0	14C(57.0215), 15C(57.0215), 4C(57.0215), 5C(57.0215)		TRUE	sp|P47989|XDH_HUMAN	P47989	XDH_HUMAN	XDH	Xanthine dehydrogenase/oxidase
20190307_L1_Ag6_Zhu00015_SA_TestGly_2000_01.05940.05940.4	D:\GlycoData\Hech-EThcD\EThcD-4000\MSFragger\milk\interact.pep.xml	DTRNESTQNCVVAEPEK	DTRN[2174]ESTQNCVVAEPEK	17	4	1467.49	4035.63	4035.63	1009.92	1009.91	4035.63	1009.91	2059.74	1e-14	63.511	14.273	1	2	1	0	0	10C(57.0215), 4N(2059.7349)		TRUE	sp|P47710|CASA1_HUMAN	P47710	CASA1_HUMAN	CSN1S1	Alpha-S1-casein
20190307_L1_Ag6_Zhu00015_SA_TestGly_2000_01.05941.05941.3	D:\GlycoData\Hech-EThcD\EThcD-4000\MSFragger\milk\interact.pep.xml	DGGCCGGDGNNPNCCMNQK	DGGCCGGDGNNPNCCMNQK	19	3	1467.8	2113.72	2113.71	705.58	705.578	2113.71	705.578	0.0006	0	104.733	0	1	2	0	0	0	14C(57.0215), 15C(57.0215), 4C(57.0215), 5C(57.0215)		TRUE	sp|P47989|XDH_HUMAN	P47989	XDH_HUMAN	XDH	Xanthine dehydrogenase/oxidase
20190307_L1_Ag6_Zhu00015_SA_TestGly_2000_01.05942.05942.2	D:\GlycoData\Hech-EThcD\EThcD-4000\MSFragger\milk\interact.pep.xml	DGGCCGGDGNNPNCCMNQK	DGGCCGGDGNNPNCCMNQK	19	2	1468.11	2113.72	2113.71	1057.87	1057.86	2113.71	1057.86	-0.0003	1.5e-13	52.809	0	1	2	0	0	0	14C(57.0215), 15C(57.0215), 4C(57.0215), 5C(57.0215)		TRUE	sp|P47989|XDH_HUMAN	P47989	XDH_HUMAN	XDH	Xanthine dehydrogenase/oxidase
20190307_L1_Ag6_Zhu00015_SA_TestGly_2000_01.05943.05943.3	D:\GlycoData\Hech-EThcD\EThcD-4000\MSFragger\milk\interact.pep.xml	EDALNETRESETK	EDALN[2540]ETRESETK	13	3	1468.21	3946.59	3946.58	1316.54	1316.54	3946.58	1316.53	2425.89	0.0378225	14.189	12.211	0.7946	2	1	0	0	5N(2425.8875)		TRUE	sp|P10909|CLUS_HUMAN	P10909	CLUS_HUMAN	CLU	Clusterin
20190307_L1_Ag6_Zhu00015_SA_TestGly_2000_01.05944.05944.2	D:\GlycoData\Hech-EThcD\EThcD-4000\MSFragger\milk\interact.pep.xml	DGGCCGGDGNNPNCCMNQK	DGGCCGGDGNNPNCCMNQK	19	2	1468.33	2113.72	2113.71	1057.87	1057.86	2113.71	1057.86	-0.0003	0	81.431	0	1	2	0	0	0	14C(57.0215), 15C(57.0215), 4C(57.0215), 5C(57.0215)		TRUE	sp|P47989|XDH_HUMAN	P47989	XDH_HUMAN	XDH	Xanthine dehydrogenase/oxidase
20190307_L1_Ag6_Zhu00015_SA_TestGly_2000_01.05945.05945.3	D:\GlycoData\Hech-EThcD\EThcD-4000\MSFragger\milk\interact.pep.xml	EDALNETRESETK	EDALN[2540]ETRESETK	13	3	1468.71	3946.59	3946.58	1316.54	1316.54	3946.58	1316.53	2425.89	0.0802602	11.882	9.882	0.7546	2	1	0	0	5N(2425.8875)		TRUE	sp|P10909|CLUS_HUMAN	P10909	CLUS_HUMAN	CLU	Clusterin
20190307_L1_Ag6_Zhu00015_SA_TestGly_2000_01.05956.05956.3	D:\GlycoData\Hech-EThcD\EThcD-4000\MSFragger\milk\interact.pep.xml	PREEQYNSTYR	PREEQYN[1762]STYR	11	3	1471.2	3089.28	3089.27	1030.77	1030.76	3089.27	1030.76	1647.61	0.000188257	23.401	15.858	0.996	2	1	0	0	7N(1647.6132)		TRUE	sp|P01857|IGHG1_HUMAN	P01857	IGHG1_HUMAN	IGHG1	Ig gamma-1 chain C region
20190307_L1_Ag6_Zhu00015_SA_TestGly_2000_01.05962.05962.3	D:\GlycoData\Hech-EThcD\EThcD-4000\MSFragger\milk\interact.pep.xml	EDALNETRESETK	EDALN[2029]ETRESETK	13	3	1472.52	3435.4	3435.39	1146.14	1146.14	3435.39	1146.14	1914.7	0.0190766	14.378	12.409	0.8579	2	1	0	0	5N(1914.6974)		TRUE	sp|P10909|CLUS_HUMAN	P10909	CLUS_HUMAN	CLU	Clusterin
20190307_L1_Ag6_Zhu00015_SA_TestGly_2000_01.05964.05964.3	D:\GlycoData\Hech-EThcD\EThcD-4000\MSFragger\milk\interact.pep.xml	EDALNETRESETK	EDALN[2029]ETRESETK	13	3	1472.94	3435.4	3435.39	1146.14	1146.14	3435.39	1146.14	1914.7	7.79381e-05	22.933	8.582	0.9997	2	1	0	0	5N(1914.6974)		TRUE	sp|P10909|CLUS_HUMAN	P10909	CLUS_HUMAN	CLU	Clusterin
20190307_L1_Ag6_Zhu00015_SA_TestGly_2000_01.05984.05984.2	D:\GlycoData\Hech-EThcD\EThcD-4000\MSFragger\milk\interact.pep.xml	ATVNPSAPR		9	2	1477.06	911.483	911.483	456.749	456.749	911.482	456.748	0.0005	0.0192642	8.361	0	0.7447	2	0	0	0			TRUE	sp|P08571|CD14_HUMAN	P08571	CD14_HUMAN	CD14	Monocyte differentiation antigen CD14
20190307_L1_Ag6_Zhu00015_SA_TestGly_2000_01.05988.05988.3	D:\GlycoData\Hech-EThcD\EThcD-4000\MSFragger\milk\interact.pep.xml	PREEQYNSTYR	PREEQYN[1737]STYR	11	3	1477.75	3064.24	3064.24	1022.42	1022.42	3064.24	1022.42	1622.58	0.00332468	13.413	9.021	0.9045	2	1	0	0	7N(1622.5816)	Hex(5)HexNAc(4)(1622.581608)	TRUE	sp|P01857|IGHG1_HUMAN	P01857	IGHG1_HUMAN	IGHG1	Ig gamma-1 chain C region
20190307_L1_Ag6_Zhu00015_SA_TestGly_2000_01.05990.05990.3	D:\GlycoData\Hech-EThcD\EThcD-4000\MSFragger\milk\interact.pep.xml	PREEQYNSTYR	PREEQYN[1737]STYR	11	3	1478.23	3064.24	3064.24	1022.42	1022.42	3064.24	1022.42	1622.58	0.000651629	21.244	7.23	0.9761	2	1	0	0	7N(1622.5816)		TRUE	sp|P01857|IGHG1_HUMAN	P01857	IGHG1_HUMAN	IGHG1	Ig gamma-1 chain C region
20190307_L1_Ag6_Zhu00015_SA_TestGly_2000_01.06003.06003.3	D:\GlycoData\Hech-EThcD\EThcD-4000\MSFragger\milk\interact.pep.xml	KNNTYLVK	KN[1518]NTYLVK	8	3	1480.95	2383.06	2383.06	795.361	795.361	2382.06	795.026	1404.51	2.90737	6.646	0	0.8578	2	0	0	0	2N(1403.5073)		TRUE	sp|Q6P4E1|CASC4_HUMAN	Q6P4E1	CASC4_HUMAN	CASC4	Protein CASC4
20190307_L1_Ag6_Zhu00015_SA_TestGly_2000_01.06016.06016.3	D:\GlycoData\Hech-EThcD\EThcD-4000\MSFragger\milk\interact.pep.xml	PREEQYNSTYR	PREEQYN[1575]STYR	11	3	1483.49	2902.19	2902.19	968.405	968.404	2902.19	968.403	1460.53	8.60994e-05	23.76	6.383	0.9985	2	1	0	0	7N(1460.5288)		TRUE	sp|P01857|IGHG1_HUMAN	P01857	IGHG1_HUMAN	IGHG1	Ig gamma-1 chain C region
20190307_L1_Ag6_Zhu00015_SA_TestGly_2000_01.06028.06028.2	D:\GlycoData\Hech-EThcD\EThcD-4000\MSFragger\milk\interact.pep.xml	TCVADESAENCDK	TCVADESAENCDK	13	2	1486.17	1497.57	1497.57	749.794	749.793	1497.57	749.793	-0.0005	8.50159e-08	29.782	0	1	2	0	0	0	11C(57.0215), 2C(57.0215)		TRUE	sp|P02768|ALBU_HUMAN	P02768	ALBU_HUMAN	ALB	Serum albumin
20190307_L1_Ag6_Zhu00015_SA_TestGly_2000_01.06030.06030.2	D:\GlycoData\Hech-EThcD\EThcD-4000\MSFragger\milk\interact.pep.xml	TCVADESAENCDK	TCVADESAENCDK	13	2	1486.42	1497.57	1497.57	749.794	749.793	1497.57	749.793	-0.0005	1.60509e-07	28.678	0	1	2	0	0	0	11C(57.0215), 2C(57.0215)		TRUE	sp|P02768|ALBU_HUMAN	P02768	ALBU_HUMAN	ALB	Serum albumin
20190307_L1_Ag6_Zhu00015_SA_TestGly_2000_01.06033.06033.3	D:\GlycoData\Hech-EThcD\EThcD-4000\MSFragger\milk\interact.pep.xml	DTRNESTQNCVVAEPEK	DTRN[2174]ESTQNCVVAEPEK	17	3	1487.19	4035.62	4035.63	1346.22	1346.22	4035.63	1346.22	2059.74	0.000273842	15.75	11.486	0.9932	2	1	0	0	10C(57.0215), 4N(2059.7349)		TRUE	sp|P47710|CASA1_HUMAN	P47710	CASA1_HUMAN	CSN1S1	Alpha-S1-casein
20190307_L1_Ag6_Zhu00015_SA_TestGly_2000_01.06035.06035.3	D:\GlycoData\Hech-EThcD\EThcD-4000\MSFragger\milk\interact.pep.xml	DTRNESTQNCVVAEPEK	DTRN[2174]ESTQNCVVAEPEK	17	3	1487.52	4035.62	4035.63	1346.22	1346.22	4035.63	1346.22	2059.74	0.0501187	11.7	0	0.7907	2	1	0	0	10C(57.0215), 4N(2059.7349)		TRUE	sp|P47710|CASA1_HUMAN	P47710	CASA1_HUMAN	CSN1S1	Alpha-S1-casein
20190307_L1_Ag6_Zhu00015_SA_TestGly_2000_01.06050.06050.3	D:\GlycoData\Hech-EThcD\EThcD-4000\MSFragger\milk\interact.pep.xml	EDALNETR	EDALN[2539]ETR	8	3	1490.79	3371.31	3371.31	1124.78	1124.78	3371.3	1124.77	2424.87	0.00669499	14.197	0	0.9616	2	0	0	0	5N(2424.8671)		TRUE	sp|P10909|CLUS_HUMAN	P10909	CLUS_HUMAN	CLU	Clusterin
20190307_L1_Ag6_Zhu00015_SA_TestGly_2000_01.06052.06052.3	D:\GlycoData\Hech-EThcD\EThcD-4000\MSFragger\milk\interact.pep.xml	EDALNETR	EDALN[2539]ETR	8	3	1491.07	3371.31	3371.31	1124.78	1124.78	3371.3	1124.77	2424.87	9.86847e-06	27.523	6.196	1	2	0	0	0	5N(2424.8671)		TRUE	sp|P10909|CLUS_HUMAN	P10909	CLUS_HUMAN	CLU	Clusterin
20190307_L1_Ag6_Zhu00015_SA_TestGly_2000_01.06060.06060.3	D:\GlycoData\Hech-EThcD\EThcD-4000\MSFragger\milk\interact.pep.xml	DTRNESTQNCVVAEPEK	DTRN[1899]ESTQNCVVAEPEK	17	3	1492.81	3760.53	3760.53	1254.52	1254.52	3760.53	1254.52	1784.64	6.42688e-05	23.268	0	0.9996	2	1	0	0	10C(57.0215), 4N(1784.6344)	Hex(6)HexNAc(4)(1784.634431)	TRUE	sp|P47710|CASA1_HUMAN	P47710	CASA1_HUMAN	CSN1S1	Alpha-S1-casein
20190307_L1_Ag6_Zhu00015_SA_TestGly_2000_01.06067.06067.4	D:\GlycoData\Hech-EThcD\EThcD-4000\MSFragger\milk\interact.pep.xml	EDALNETRESETK	EDALN[2977]ETRESETK	13	4	1494.4	4383.74	4383.74	1096.94	1096.94	4383.74	1096.94	2863.05	4.27317e-05	18.977	12.717	1	2	1	0	0	5N(2863.0408)		TRUE	sp|P10909|CLUS_HUMAN	P10909	CLUS_HUMAN	CLU	Clusterin
20190307_L1_Ag6_Zhu00015_SA_TestGly_2000_01.06069.06069.4	D:\GlycoData\Hech-EThcD\EThcD-4000\MSFragger\milk\interact.pep.xml	EDALNETRESETK	EDALN[2977]ETRESETK	13	4	1494.68	4383.74	4383.74	1096.94	1096.94	4383.74	1096.94	2863.05	0.0198381	11.31	0	0.9392	2	1	0	0	5N(2863.0408)		TRUE	sp|P10909|CLUS_HUMAN	P10909	CLUS_HUMAN	CLU	Clusterin
20190307_L1_Ag6_Zhu00015_SA_TestGly_2000_01.06071.06071.3	D:\GlycoData\Hech-EThcD\EThcD-4000\MSFragger\milk\interact.pep.xml	EDALNETR	EDALN[2831]ETR	8	3	1495.28	3663.43	3663.43	1222.15	1222.15	3663.42	1222.15	2716.99	0.0117828	14.215	0	0.953	2	0	0	0	5N(2716.9829)		TRUE	sp|P10909|CLUS_HUMAN	P10909	CLUS_HUMAN	CLU	Clusterin
20190307_L1_Ag6_Zhu00015_SA_TestGly_2000_01.06073.06073.3	D:\GlycoData\Hech-EThcD\EThcD-4000\MSFragger\milk\interact.pep.xml	EDALNETR	EDALN[2831]ETR	8	3	1495.5	3663.43	3663.43	1222.15	1222.15	3663.42	1222.15	2716.99	3.28473e-06	30.434	7.301	1	2	0	0	0	5N(2716.9829)		TRUE	sp|P10909|CLUS_HUMAN	P10909	CLUS_HUMAN	CLU	Clusterin
20190307_L1_Ag6_Zhu00015_SA_TestGly_2000_01.06077.06077.4	D:\GlycoData\Hech-EThcD\EThcD-4000\MSFragger\milk\interact.pep.xml	EDALNETRESETK	EDALN[3196]ETRESETK	13	4	1496.38	4602.81	4602.81	1151.71	1151.71	4602.81	1151.71	3082.12	0.0111429	16.312	7.247	0.7866	2	1	0	0	5N(3082.1151)		TRUE	sp|P10909|CLUS_HUMAN	P10909	CLUS_HUMAN	CLU	Clusterin
20190307_L1_Ag6_Zhu00015_SA_TestGly_2000_01.06083.06083.3	D:\GlycoData\Hech-EThcD\EThcD-4000\MSFragger\milk\interact.pep.xml	EDALNETR	EDALN[2685]ETR	8	3	1497.71	3517.37	3517.36	1173.46	1173.46	3517.36	1173.46	2570.93	0.000190546	16.38	0	0.9992	2	0	0	0	5N(2570.9250)		TRUE	sp|P10909|CLUS_HUMAN	P10909	CLUS_HUMAN	CLU	Clusterin
20190307_L1_Ag6_Zhu00015_SA_TestGly_2000_01.06084.06084.3	D:\GlycoData\Hech-EThcD\EThcD-4000\MSFragger\milk\interact.pep.xml	EDALNETRESETK	EDALN[1883]ETRESETK	13	3	1497.85	3289.33	3289.33	1097.45	1097.45	3289.34	1097.45	1768.64	0.00158946	18.695	14.379	0.9715	2	1	0	0	5N(1768.6395)		TRUE	sp|P10909|CLUS_HUMAN	P10909	CLUS_HUMAN	CLU	Clusterin
20190307_L1_Ag6_Zhu00015_SA_TestGly_2000_01.06085.06085.3	D:\GlycoData\Hech-EThcD\EThcD-4000\MSFragger\milk\interact.pep.xml	EDALNETR	EDALN[2685]ETR	8	3	1497.97	3517.37	3517.36	1173.46	1173.46	3517.36	1173.46	2570.93	2.10741e-05	27.205	8.005	1	2	0	0	0	5N(2570.9250)		TRUE	sp|P10909|CLUS_HUMAN	P10909	CLUS_HUMAN	CLU	Clusterin
20190307_L1_Ag6_Zhu00015_SA_TestGly_2000_01.06086.06086.3	D:\GlycoData\Hech-EThcD\EThcD-4000\MSFragger\milk\interact.pep.xml	EDALNETRESETK	EDALN[1883]ETRESETK	13	3	1498.25	3289.33	3289.33	1097.45	1097.45	3289.34	1097.45	1768.64	1.03455e-08	40.441	13.477	1	2	1	0	0	5N(1768.6395)		TRUE	sp|P10909|CLUS_HUMAN	P10909	CLUS_HUMAN	CLU	Clusterin
20190307_L1_Ag6_Zhu00015_SA_TestGly_2000_01.06088.06088.3	D:\GlycoData\Hech-EThcD\EThcD-4000\MSFragger\milk\interact.pep.xml	EDALNETR	EDALN[2466]ETR	8	3	1498.65	3298.3	3298.29	1100.44	1100.44	3298.29	1100.44	2351.85	0.0115944	14.243	0	0.9717	2	0	0	0	5N(2351.8507)		TRUE	sp|P10909|CLUS_HUMAN	P10909	CLUS_HUMAN	CLU	Clusterin
20190307_L1_Ag6_Zhu00015_SA_TestGly_2000_01.06089.06089.5	D:\GlycoData\Hech-EThcD\EThcD-4000\MSFragger\milk\interact.pep.xml	LEEDINSSMTNSTAASR	LEEDINSSMTN[1940]STAASR	17	5	1498.77	3650.49	3650.49	731.106	731.105	3650.48	731.103	1825.67	0.216147	12.161	9.937	1	2	0	0	0	11N(1825.6609)		TRUE	sp|Q15365|PCBP1_HUMAN	Q15365	PCBP1_HUMAN	PCBP1	Poly(rC)-binding protein 1
20190307_L1_Ag6_Zhu00015_SA_TestGly_2000_01.06090.06090.3	D:\GlycoData\Hech-EThcD\EThcD-4000\MSFragger\milk\interact.pep.xml	EDALNETR	EDALN[2466]ETR	8	3	1499.06	3298.3	3298.29	1100.44	1100.44	3298.29	1100.44	2351.85	8.81049e-06	29.72	12.103	1	2	0	0	0	5N(2351.8507)		TRUE	sp|P10909|CLUS_HUMAN	P10909	CLUS_HUMAN	CLU	Clusterin
20190307_L1_Ag6_Zhu00015_SA_TestGly_2000_01.06095.06095.2	D:\GlycoData\Hech-EThcD\EThcD-4000\MSFragger\milk\interact.pep.xml	QETLPSK		7	2	1500.21	801.423	801.423	401.719	401.719	801.423	401.719	-0.0002	0.0121199	15.166	5.96	0.8037	2	0	0	0			TRUE	sp|P10451|OSTP_HUMAN	P10451	OSTP_HUMAN	SPP1	Osteopontin
20190307_L1_Ag6_Zhu00015_SA_TestGly_2000_01.06104.06104.3	D:\GlycoData\Hech-EThcD\EThcD-4000\MSFragger\milk\interact.pep.xml	EEQYNSTYR	EEQYN[1883]STYR	9	3	1501.78	2957.15	2957.15	986.724	986.723	2957.14	986.722	1768.64	0.00440808	15.923	11.883	0.9787	2	0	0	0	5N(1768.6395)		TRUE	sp|P01857|IGHG1_HUMAN	P01857	IGHG1_HUMAN	IGHG1	Ig gamma-1 chain C region
20190307_L1_Ag6_Zhu00015_SA_TestGly_2000_01.06106.06106.3	D:\GlycoData\Hech-EThcD\EThcD-4000\MSFragger\milk\interact.pep.xml	EEQYNSTYR	EEQYN[1883]STYR	9	3	1502	2957.15	2957.15	986.724	986.723	2957.14	986.722	1768.64	5.40754e-07	35.568	15.27	1	2	0	0	0	5N(1768.6395)	dHex(1)Hex(5)HexNAc(4)(1768.639517)	TRUE	sp|P01857|IGHG1_HUMAN	P01857	IGHG1_HUMAN	IGHG1	Ig gamma-1 chain C region
20190307_L1_Ag6_Zhu00015_SA_TestGly_2000_01.06130.06130.3	D:\GlycoData\Hech-EThcD\EThcD-4000\MSFragger\milk\interact.pep.xml	DAGVVCTNETR	DAGVVCTN[2701]ETR	11	3	1506.9	3808.47	3808.47	1270.5	1270.5	3807.47	1270.16	2587.92	0.2476	8.925	0	0.9898	2	0	0	0	6C(57.0215), 8N(2586.9199)		TRUE	sp|Q08380|LG3BP_HUMAN	Q08380	LG3BP_HUMAN	LGALS3BP	Galectin-3-binding protein
20190307_L1_Ag6_Zhu00015_SA_TestGly_2000_01.06144.06144.3	D:\GlycoData\Hech-EThcD\EThcD-4000\MSFragger\milk\interact.pep.xml	EEQYNSTYR	EEQYN[1721]STYR	9	3	1510.02	2795.09	2795.09	932.705	932.705	2795.09	932.704	1606.59	0.0146977	13.831	10.08	0.9438	2	0	0	0	5N(1606.5867)		TRUE	sp|P01857|IGHG1_HUMAN	P01857	IGHG1_HUMAN	IGHG1	Ig gamma-1 chain C region
20190307_L1_Ag6_Zhu00015_SA_TestGly_2000_01.06146.06146.3	D:\GlycoData\Hech-EThcD\EThcD-4000\MSFragger\milk\interact.pep.xml	EEQYNSTYR	EEQYN[1721]STYR	9	3	1510.23	2795.09	2795.09	932.705	932.705	2795.09	932.704	1606.59	1.02035e-06	32.465	15.056	1	2	0	0	0	5N(1606.5867)	dHex(1)Hex(4)HexNAc(4)(1606.586693)	TRUE	sp|P01857|IGHG1_HUMAN	P01857	IGHG1_HUMAN	IGHG1	Ig gamma-1 chain C region
20190307_L1_Ag6_Zhu00015_SA_TestGly_2000_01.06155.06155.3	D:\GlycoData\Hech-EThcD\EThcD-4000\MSFragger\milk\interact.pep.xml	NMTEAEKAFTR	N[2028]M[147]TEAEKAFTR	11	3	1511.95	3226.29	3226.28	1076.44	1076.44	3226.29	1076.44	1913.68	0.012517	9.11	0	0.8016	2	1	0	0	1N(1913.6770), 2M(15.9949)	Hex(5)HexNAc(4)NeuAc(1)(1913.677025)	TRUE	sp|P19878|NCF2_HUMAN	P19878	NCF2_HUMAN	NCF2	Neutrophil cytosol factor 2
20190307_L1_Ag6_Zhu00015_SA_TestGly_2000_01.06158.06158.3	D:\GlycoData\Hech-EThcD\EThcD-4000\MSFragger\milk\interact.pep.xml	EDALNETRESETK	EDALN[2831]ETRESETK	13	3	1512.59	4237.68	4237.68	1413.57	1413.57	4237.68	1413.57	2716.99	0.000639735	21.276	12.693	0.983	2	1	0	0	5N(2716.9829)		TRUE	sp|P10909|CLUS_HUMAN	P10909	CLUS_HUMAN	CLU	Clusterin
20190307_L1_Ag6_Zhu00015_SA_TestGly_2000_01.06161.06161.3	D:\GlycoData\Hech-EThcD\EThcD-4000\MSFragger\milk\interact.pep.xml	EDALNETRESETK	EDALN[2831]ETRESETK	13	3	1513.11	4237.68	4237.68	1413.57	1413.57	4237.68	1413.57	2716.99	0.0199412	13.301	0	0.8297	2	1	0	0	5N(2716.9829)		TRUE	sp|P10909|CLUS_HUMAN	P10909	CLUS_HUMAN	CLU	Clusterin
20190307_L1_Ag6_Zhu00015_SA_TestGly_2000_01.06169.06169.3	D:\GlycoData\Hech-EThcD\EThcD-4000\MSFragger\milk\interact.pep.xml	KNNTYLVK	KN[1518]NTYLVK	8	3	1514.85	2383.06	2383.06	795.36	795.36	2382.06	795.026	1404.51	1.32358	7.013	0	0.868	2	0	0	0	2N(1403.5073)		TRUE	sp|Q6P4E1|CASC4_HUMAN	Q6P4E1	CASC4_HUMAN	CASC4	Protein CASC4
20190307_L1_Ag6_Zhu00015_SA_TestGly_2000_01.06183.06183.3	D:\GlycoData\Hech-EThcD\EThcD-4000\MSFragger\milk\interact.pep.xml	EDALNETR	EDALN[2320]ETR	8	3	1518.14	3152.23	3152.23	1051.75	1051.75	3152.23	1051.75	2205.79	0.01181	14.211	0	0.96	2	0	0	0	5N(2205.7928)		TRUE	sp|P10909|CLUS_HUMAN	P10909	CLUS_HUMAN	CLU	Clusterin
20190307_L1_Ag6_Zhu00015_SA_TestGly_2000_01.06185.06185.3	D:\GlycoData\Hech-EThcD\EThcD-4000\MSFragger\milk\interact.pep.xml	EDALNETR	EDALN[2320]ETR	8	3	1518.4	3152.23	3152.23	1051.75	1051.75	3152.23	1051.75	2205.79	1.51095e-05	28.783	9.941	1	2	0	0	0	5N(2205.7928)		TRUE	sp|P10909|CLUS_HUMAN	P10909	CLUS_HUMAN	CLU	Clusterin
20190307_L1_Ag6_Zhu00015_SA_TestGly_2000_01.06187.06187.4	D:\GlycoData\Hech-EThcD\EThcD-4000\MSFragger\milk\interact.pep.xml	EDALNETRESETK	EDALN[2685]ETRESETK	13	4	1518.97	4091.63	4091.62	1023.91	1023.91	4091.62	1023.91	2570.93	0.0626253	14.313	12.343	0.831	2	1	0	0	5N(2570.9250)		TRUE	sp|P10909|CLUS_HUMAN	P10909	CLUS_HUMAN	CLU	Clusterin
20190307_L1_Ag6_Zhu00015_SA_TestGly_2000_01.06189.06189.4	D:\GlycoData\Hech-EThcD\EThcD-4000\MSFragger\milk\interact.pep.xml	EDALNETRESETK	EDALN[2685]ETRESETK	13	4	1519.19	4091.63	4091.62	1023.91	1023.91	4091.62	1023.91	2570.93	0.0118304	16.208	0	0.9381	2	1	0	0	5N(2570.9250)		TRUE	sp|P10909|CLUS_HUMAN	P10909	CLUS_HUMAN	CLU	Clusterin
20190307_L1_Ag6_Zhu00015_SA_TestGly_2000_01.06199.06199.3	D:\GlycoData\Hech-EThcD\EThcD-4000\MSFragger\milk\interact.pep.xml	EEQYNSTYR	EEQYN[1924]STYR	9	3	1521.69	2998.17	2998.17	1000.4	1000.4	2998.17	1000.4	1809.67	0.0446426	11.901	10.1	0.9695	2	0	0	0	5N(1809.6660)		TRUE	sp|P01857|IGHG1_HUMAN	P01857	IGHG1_HUMAN	IGHG1	Ig gamma-1 chain C region
20190307_L1_Ag6_Zhu00015_SA_TestGly_2000_01.06201.06201.3	D:\GlycoData\Hech-EThcD\EThcD-4000\MSFragger\milk\interact.pep.xml	EEQYNSTYR	EEQYN[1924]STYR	9	3	1522.24	2998.17	2998.17	1000.4	1000.4	2998.17	1000.4	1809.67	4.98598e-05	23.709	10.247	1	2	0	0	0	5N(1809.6660)		TRUE	sp|P01857|IGHG1_HUMAN	P01857	IGHG1_HUMAN	IGHG1	Ig gamma-1 chain C region
20190307_L1_Ag6_Zhu00015_SA_TestGly_2000_01.06203.06203.3	D:\GlycoData\Hech-EThcD\EThcD-4000\MSFragger\milk\interact.pep.xml	EDALNETR	EDALN[2174]ETR	8	3	1522.65	3006.18	3006.17	1003.07	1003.07	3006.17	1003.06	2059.74	0.00649008	14.251	0	0.966	2	0	0	0	5N(2059.7349)		TRUE	sp|P10909|CLUS_HUMAN	P10909	CLUS_HUMAN	CLU	Clusterin
20190307_L1_Ag6_Zhu00015_SA_TestGly_2000_01.06205.06205.3	D:\GlycoData\Hech-EThcD\EThcD-4000\MSFragger\milk\interact.pep.xml	EDALNETR	EDALN[2174]ETR	8	3	1523.24	3006.18	3006.17	1003.07	1003.07	3006.17	1003.06	2059.74	6.92229e-06	30.139	9.82	1	2	0	0	0	5N(2059.7349)		TRUE	sp|P10909|CLUS_HUMAN	P10909	CLUS_HUMAN	CLU	Clusterin
20190307_L1_Ag6_Zhu00015_SA_TestGly_2000_01.06216.06216.3	D:\GlycoData\Hech-EThcD\EThcD-4000\MSFragger\milk\interact.pep.xml	EEQYNSTYR	EEQYN[2086]STYR	9	3	1525.5	3160.23	3160.23	1054.42	1054.42	3160.22	1054.42	1971.72	0.000130542	22.037	10.796	0.9987	2	0	0	0	5N(1971.7189)		TRUE	sp|P01857|IGHG1_HUMAN	P01857	IGHG1_HUMAN	IGHG1	Ig gamma-1 chain C region
20190307_L1_Ag6_Zhu00015_SA_TestGly_2000_01.06221.06221.3	D:\GlycoData\Hech-EThcD\EThcD-4000\MSFragger\milk\interact.pep.xml	EDALNETR	EDALN[2539]ETR	8	3	1526.84	3371.31	3371.31	1124.78	1124.78	3371.3	1124.77	2424.87	0.0899498	10.684	0	0.9044	2	0	0	0	5N(2424.8671)		TRUE	sp|P10909|CLUS_HUMAN	P10909	CLUS_HUMAN	CLU	Clusterin
20190307_L1_Ag6_Zhu00015_SA_TestGly_2000_01.06229.06229.3	D:\GlycoData\Hech-EThcD\EThcD-4000\MSFragger\milk\interact.pep.xml	PREEQYNSTYR	PREEQYN[2174]STYR	11	3	1528.37	3501.4	3501.4	1168.14	1168.14	3501.39	1168.14	2059.74	0.000342768	21.36	13.636	0.9909	2	1	0	0	7N(2059.7349)		TRUE	sp|P01857|IGHG1_HUMAN	P01857	IGHG1_HUMAN	IGHG1	Ig gamma-1 chain C region
20190307_L1_Ag6_Zhu00015_SA_TestGly_2000_01.06243.06243.3	D:\GlycoData\Hech-EThcD\EThcD-4000\MSFragger\milk\interact.pep.xml	EEQYNSTYR	EEQYN[1559]STYR	9	3	1531.39	2633.04	2633.04	878.688	878.688	2633.04	878.687	1444.54	0.00907298	13.669	9.916	0.9375	2	0	0	0	5N(1444.5338)	dHex(1)Hex(3)HexNAc(4)(1444.533870)	TRUE	sp|P01857|IGHG1_HUMAN	P01857	IGHG1_HUMAN	IGHG1	Ig gamma-1 chain C region
20190307_L1_Ag6_Zhu00015_SA_TestGly_2000_01.06244.06244.2	D:\GlycoData\Hech-EThcD\EThcD-4000\MSFragger\milk\interact.pep.xml	EEQYNSTYR	EEQYN[1559]STYR	9	2	1531.53	2633.04	2633.04	1317.53	1317.53	2633.04	1317.53	1444.54	0.000565588	20.49	13.891	0.8112	2	0	0	0	5N(1444.5338)		TRUE	sp|P01857|IGHG1_HUMAN	P01857	IGHG1_HUMAN	IGHG1	Ig gamma-1 chain C region
20190307_L1_Ag6_Zhu00015_SA_TestGly_2000_01.06245.06245.3	D:\GlycoData\Hech-EThcD\EThcD-4000\MSFragger\milk\interact.pep.xml	EEQYNSTYR	EEQYN[1559]STYR	9	3	1531.65	2633.04	2633.04	878.688	878.688	2633.04	878.687	1444.54	7.35783e-08	36.033	15.706	1	2	0	0	0	5N(1444.5338)		TRUE	sp|P01857|IGHG1_HUMAN	P01857	IGHG1_HUMAN	IGHG1	Ig gamma-1 chain C region
20190307_L1_Ag6_Zhu00015_SA_TestGly_2000_01.06247.06247.3	D:\GlycoData\Hech-EThcD\EThcD-4000\MSFragger\milk\interact.pep.xml	CCAAADPHECYAK	CCAAADPHECYAK	13	3	1532.13	1551.59	1551.59	518.205	518.204	1551.59	518.204	-0.0003	6.2015e-10	38.33	9.579	1	2	0	0	0	10C(57.0215), 1C(57.0215), 2C(57.0215)		TRUE	sp|P02768|ALBU_HUMAN	P02768	ALBU_HUMAN	ALB	Serum albumin
20190307_L1_Ag6_Zhu00015_SA_TestGly_2000_01.06248.06248.3	D:\GlycoData\Hech-EThcD\EThcD-4000\MSFragger\milk\interact.pep.xml	DTRNESTQNCVVAEPEK	DTRN[2190]ESTQNCVVAEPEK	17	3	1532.23	4051.63	4051.62	1351.55	1351.55	4051.62	1351.55	2075.73	0.111237	11.315	10.433	0.7669	2	1	0	0	10C(57.0215), 4N(2075.7298)		TRUE	sp|P47710|CASA1_HUMAN	P47710	CASA1_HUMAN	CSN1S1	Alpha-S1-casein
20190307_L1_Ag6_Zhu00015_SA_TestGly_2000_01.06250.06250.3	D:\GlycoData\Hech-EThcD\EThcD-4000\MSFragger\milk\interact.pep.xml	DTRNESTQNCVVAEPEK	DTRN[2190]ESTQNCVVAEPEK	17	3	1532.45	4051.63	4051.62	1351.55	1351.55	4051.62	1351.55	2075.73	3.10993e-06	28.529	9.923	1	2	1	0	0	10C(57.0215), 4N(2075.7298)		TRUE	sp|P47710|CASA1_HUMAN	P47710	CASA1_HUMAN	CSN1S1	Alpha-S1-casein
20190307_L1_Ag6_Zhu00015_SA_TestGly_2000_01.06256.06256.2	D:\GlycoData\Hech-EThcD\EThcD-4000\MSFragger\milk\interact.pep.xml	CCAAADPHECYAK	CCAAADPHECYAK	13	2	1534	1551.59	1551.59	776.803	776.803	1551.59	776.802	0.0007	2.62e-12	47.826	10.811	1	2	0	0	0	10C(57.0215), 1C(57.0215), 2C(57.0215)		TRUE	sp|P02768|ALBU_HUMAN	P02768	ALBU_HUMAN	ALB	Serum albumin
20190307_L1_Ag6_Zhu00015_SA_TestGly_2000_01.06258.06258.2	D:\GlycoData\Hech-EThcD\EThcD-4000\MSFragger\milk\interact.pep.xml	CCAAADPHECYAK	CCAAADPHECYAK	13	2	1534.2	1551.59	1551.59	776.803	776.803	1551.59	776.802	0.0007	0	60.43	0	1	2	0	0	0	10C(57.0215), 1C(57.0215), 2C(57.0215)		TRUE	sp|P02768|ALBU_HUMAN	P02768	ALBU_HUMAN	ALB	Serum albumin
20190307_L1_Ag6_Zhu00015_SA_TestGly_2000_01.06262.06262.3	D:\GlycoData\Hech-EThcD\EThcD-4000\MSFragger\milk\interact.pep.xml	DTRNESTQNCVVAEPEK	DTRN[2174]ESTQNCVVAEPEK	17	3	1535.1	4035.62	4035.63	1346.22	1346.22	4035.63	1346.22	2059.74	0.000303564	15.571	9.05	0.9922	2	1	0	0	10C(57.0215), 4N(2059.7349)	dHex(1)Hex(5)HexNAc(4)NeuAc(1)(2059.734933)	TRUE	sp|P47710|CASA1_HUMAN	P47710	CASA1_HUMAN	CSN1S1	Alpha-S1-casein
20190307_L1_Ag6_Zhu00015_SA_TestGly_2000_01.06264.06264.3	D:\GlycoData\Hech-EThcD\EThcD-4000\MSFragger\milk\interact.pep.xml	DTRNESTQNCVVAEPEK	DTRN[2174]ESTQNCVVAEPEK	17	3	1535.62	4035.62	4035.63	1346.22	1346.22	4035.63	1346.22	2059.74	0.0052632	15.615	0	0.9063	2	1	0	0	10C(57.0215), 4N(2059.7349)	dHex(1)Hex(5)HexNAc(4)NeuAc(1)(2059.734933)	TRUE	sp|P47710|CASA1_HUMAN	P47710	CASA1_HUMAN	CSN1S1	Alpha-S1-casein
20190307_L1_Ag6_Zhu00015_SA_TestGly_2000_01.06277.06277.4	D:\GlycoData\Hech-EThcD\EThcD-4000\MSFragger\milk\interact.pep.xml	DTRNESTQNCVVAEPEK	DTRN[2190]ESTQNCVVAEPEK	17	4	1538.21	4051.63	4051.62	1013.91	1013.91	4051.62	1013.91	2075.73	0.000368129	23.236	11.913	0.9838	2	1	0	0	10C(57.0215), 4N(2075.7298)		TRUE	sp|P47710|CASA1_HUMAN	P47710	CASA1_HUMAN	CSN1S1	Alpha-S1-casein
20190307_L1_Ag6_Zhu00015_SA_TestGly_2000_01.06279.06279.3	D:\GlycoData\Hech-EThcD\EThcD-4000\MSFragger\milk\interact.pep.xml	GNGTILK	GN[2174]GTILK	7	3	1538.89	2761.15	2761.15	921.39	921.389	2761.14	921.388	2059.74	0.00726106	14.056	12.098	0.9638	2	0	0	0	2N(2059.7349)		TRUE	sp|Q6UXI9|NPNT_HUMAN	Q6UXI9	NPNT_HUMAN	NPNT	Nephronectin
20190307_L1_Ag6_Zhu00015_SA_TestGly_2000_01.06280.06280.3	D:\GlycoData\Hech-EThcD\EThcD-4000\MSFragger\milk\interact.pep.xml	EDALNETR	EDALN[2028]ETR	8	3	1538.99	2860.12	2860.12	954.379	954.379	2860.11	954.378	1913.68	0.00590201	10.416	0	0.952	2	0	0	0	5N(1913.6770)		TRUE	sp|P10909|CLUS_HUMAN	P10909	CLUS_HUMAN	CLU	Clusterin
20190307_L1_Ag6_Zhu00015_SA_TestGly_2000_01.06281.06281.3	D:\GlycoData\Hech-EThcD\EThcD-4000\MSFragger\milk\interact.pep.xml	GNGTILK	GN[2174]GTILK	7	3	1539.1	2761.15	2761.15	921.39	921.389	2761.14	921.388	2059.74	0.00027479	21.744	12.76	0.998	2	0	0	0	2N(2059.7349)		TRUE	sp|Q6UXI9|NPNT_HUMAN	Q6UXI9	NPNT_HUMAN	NPNT	Nephronectin
20190307_L1_Ag6_Zhu00015_SA_TestGly_2000_01.06282.06282.3	D:\GlycoData\Hech-EThcD\EThcD-4000\MSFragger\milk\interact.pep.xml	EDALNETR	EDALN[2028]ETR	8	3	1539.43	2860.12	2860.12	954.379	954.379	2860.11	954.378	1913.68	0.0115279	14.253	0	0.9335	2	0	0	0	5N(1913.6770)		TRUE	sp|P10909|CLUS_HUMAN	P10909	CLUS_HUMAN	CLU	Clusterin
20190307_L1_Ag6_Zhu00015_SA_TestGly_2000_01.06291.06291.3	D:\GlycoData\Hech-EThcD\EThcD-4000\MSFragger\milk\interact.pep.xml	EEQYNSTYR	EEQYN[1762]STYR	9	3	1541.3	2836.12	2836.12	946.381	946.38	2836.12	946.38	1647.61	9.72188e-05	20.549	13.955	0.9998	2	0	0	0	5N(1647.6132)		TRUE	sp|P01857|IGHG1_HUMAN	P01857	IGHG1_HUMAN	IGHG1	Ig gamma-1 chain C region
20190307_L1_Ag6_Zhu00015_SA_TestGly_2000_01.06293.06293.3	D:\GlycoData\Hech-EThcD\EThcD-4000\MSFragger\milk\interact.pep.xml	EEQYNSTYR	EEQYN[1762]STYR	9	3	1541.58	2836.12	2836.12	946.381	946.38	2836.12	946.38	1647.61	2.26074e-05	27.083	12.93	1	2	0	0	0	5N(1647.6132)	dHex(1)Hex(3)HexNAc(5)(1647.613242)	TRUE	sp|P01857|IGHG1_HUMAN	P01857	IGHG1_HUMAN	IGHG1	Ig gamma-1 chain C region
20190307_L1_Ag6_Zhu00015_SA_TestGly_2000_01.06301.06301.3	D:\GlycoData\Hech-EThcD\EThcD-4000\MSFragger\milk\interact.pep.xml	DTRNESTQNCVVAEPEK	DTRN[1355]ESTQNCVVAEPEK	17	3	1543.45	3217.34	3217.34	1073.46	1073.45	3217.34	1073.46	1241.44	1.69239e-05	25.586	11.748	1	2	1	0	0	10C(57.0215), 4N(1241.4545)		TRUE	sp|P47710|CASA1_HUMAN	P47710	CASA1_HUMAN	CSN1S1	Alpha-S1-casein
20190307_L1_Ag6_Zhu00015_SA_TestGly_2000_01.06310.06310.3	D:\GlycoData\Hech-EThcD\EThcD-4000\MSFragger\milk\interact.pep.xml	EEQYNSTYR	EEQYN[1721]STYR	9	3	1545.41	2795.09	2795.09	932.706	932.706	2795.09	932.704	1606.59	1.78649e-05	25.492	13.303	1	2	0	0	0	5N(1606.5867)		TRUE	sp|P01857|IGHG1_HUMAN	P01857	IGHG1_HUMAN	IGHG1	Ig gamma-1 chain C region
20190307_L1_Ag6_Zhu00015_SA_TestGly_2000_01.06313.06313.2	D:\GlycoData\Hech-EThcD\EThcD-4000\MSFragger\milk\interact.pep.xml	ADIGCTPGSGK	ADIGCTPGSGK	11	2	1546.15	1061.48	1061.48	531.749	531.748	1061.48	531.748	0.0004	0.00202652	12.273	0	0.9468	2	0	0	0	5C(57.0215)		TRUE	sp|P01024|CO3_HUMAN	P01024	CO3_HUMAN	C3	Complement C3
20190307_L1_Ag6_Zhu00015_SA_TestGly_2000_01.06320.06320.3	D:\GlycoData\Hech-EThcD\EThcD-4000\MSFragger\milk\interact.pep.xml	EDALNETRESETK	EDALN[2685]ETRESETK	13	3	1547.49	4091.62	4091.62	1364.88	1364.88	4091.62	1364.88	2570.93	0.00496021	16.718	14.616	0.9327	2	1	0	0	5N(2570.9250)		TRUE	sp|P10909|CLUS_HUMAN	P10909	CLUS_HUMAN	CLU	Clusterin
20190307_L1_Ag6_Zhu00015_SA_TestGly_2000_01.06322.06322.3	D:\GlycoData\Hech-EThcD\EThcD-4000\MSFragger\milk\interact.pep.xml	EDALNETRESETK	EDALN[2685]ETRESETK	13	3	1547.77	4091.62	4091.62	1364.88	1364.88	4091.62	1364.88	2570.93	0.00126256	17.095	0	0.9791	2	1	0	0	5N(2570.9250)		TRUE	sp|P10909|CLUS_HUMAN	P10909	CLUS_HUMAN	CLU	Clusterin
20190307_L1_Ag6_Zhu00015_SA_TestGly_2000_01.06323.06323.4	D:\GlycoData\Hech-EThcD\EThcD-4000\MSFragger\milk\interact.pep.xml	EDALNETRESETK	EDALN[2539]ETRESETK	13	4	1548.1	3945.56	3945.56	987.396	987.398	3945.56	987.398	2424.87	0.00496021	17.718	11.013	0.9685	2	1	0	0	5N(2424.8671)		TRUE	sp|P10909|CLUS_HUMAN	P10909	CLUS_HUMAN	CLU	Clusterin
20190307_L1_Ag6_Zhu00015_SA_TestGly_2000_01.06326.06326.3	D:\GlycoData\Hech-EThcD\EThcD-4000\MSFragger\milk\interact.pep.xml	PREEQYNSTYR	PREEQYN[2012]STYR	11	3	1548.61	3339.34	3339.34	1114.12	1114.12	3339.34	1114.12	1897.68	0.00037627	22.198	13.06	0.9863	2	1	0	0	7N(1897.6821)	dHex(1)Hex(4)HexNAc(4)NeuAc(1)(1897.682110)	TRUE	sp|P01857|IGHG1_HUMAN	P01857	IGHG1_HUMAN	IGHG1	Ig gamma-1 chain C region
20190307_L1_Ag6_Zhu00015_SA_TestGly_2000_01.06327.06327.3	D:\GlycoData\Hech-EThcD\EThcD-4000\MSFragger\milk\interact.pep.xml	EDALNETRESETK	EDALN[2831]ETRESETK	13	3	1548.93	4237.68	4237.68	1413.57	1413.57	4237.68	1413.57	2716.98	0.0275899	12.737	0	0.8129	2	1	0	0	5N(2716.9829)		TRUE	sp|P10909|CLUS_HUMAN	P10909	CLUS_HUMAN	CLU	Clusterin
20190307_L1_Ag6_Zhu00015_SA_TestGly_2000_01.06331.06331.3	D:\GlycoData\Hech-EThcD\EThcD-4000\MSFragger\milk\interact.pep.xml	DAGVVCTNETR	DAGVVCTN[2701]ETR	11	3	1549.87	3808.47	3808.46	1270.5	1270.5	3807.47	1270.16	2587.92	1.90546	8.38	7.182	0.9812	2	0	0	0	6C(57.0215), 8N(2586.9199)		TRUE	sp|Q08380|LG3BP_HUMAN	Q08380	LG3BP_HUMAN	LGALS3BP	Galectin-3-binding protein
20190307_L1_Ag6_Zhu00015_SA_TestGly_2000_01.06332.06332.3	D:\GlycoData\Hech-EThcD\EThcD-4000\MSFragger\milk\interact.pep.xml	ETCFAEEGKK	ETCFAEEGKK	10	3	1550.18	1197.53	1197.53	400.185	400.185	1197.53	400.185	-0.0002	4.77254e-05	22.785	12.332	0.9996	2	0	0	0	3C(57.0215)		TRUE	sp|P02768|ALBU_HUMAN	P02768	ALBU_HUMAN	ALB	Serum albumin
20190307_L1_Ag6_Zhu00015_SA_TestGly_2000_01.06336.06336.3	D:\GlycoData\Hech-EThcD\EThcD-4000\MSFragger\milk\interact.pep.xml	EDALNETRESETK	EDALN[2320]ETRESETK	13	3	1550.84	3726.49	3726.49	1243.17	1243.17	3726.49	1243.17	2205.8	0.000164816	23.632	14.61	0.9976	2	1	0	0	5N(2205.7928)		TRUE	sp|P10909|CLUS_HUMAN	P10909	CLUS_HUMAN	CLU	Clusterin
20190307_L1_Ag6_Zhu00015_SA_TestGly_2000_01.06338.06338.3	D:\GlycoData\Hech-EThcD\EThcD-4000\MSFragger\milk\interact.pep.xml	EDALNETRESETK	EDALN[2320]ETRESETK	13	3	1551.13	3726.49	3726.49	1243.17	1243.17	3726.49	1243.17	2205.8	3.31322e-05	24.419	6.751	1	2	1	0	0	5N(2205.7928)		TRUE	sp|P10909|CLUS_HUMAN	P10909	CLUS_HUMAN	CLU	Clusterin
20190307_L1_Ag6_Zhu00015_SA_TestGly_2000_01.06340.06340.2	D:\GlycoData\Hech-EThcD\EThcD-4000\MSFragger\milk\interact.pep.xml	ETCFAEEGKK	ETCFAEEGKK	10	2	1551.57	1197.53	1197.53	599.774	599.774	1197.53	599.774	-0.0005	4.74515e-06	26.795	10.779	1	2	0	0	0	3C(57.0215)		TRUE	sp|P02768|ALBU_HUMAN	P02768	ALBU_HUMAN	ALB	Serum albumin
20190307_L1_Ag6_Zhu00015_SA_TestGly_2000_01.06341.06341.3	D:\GlycoData\Hech-EThcD\EThcD-4000\MSFragger\milk\interact.pep.xml	EDALNETR	EDALN[2830]ETR	8	3	1551.67	3662.41	3662.41	1221.81	1221.81	3662.4	1221.81	2715.97	0.0413523	12.034	0	0.7503	2	0	0	0	5N(2715.9625)		TRUE	sp|P10909|CLUS_HUMAN	P10909	CLUS_HUMAN	CLU	Clusterin
20190307_L1_Ag6_Zhu00015_SA_TestGly_2000_01.06343.06343.3	D:\GlycoData\Hech-EThcD\EThcD-4000\MSFragger\milk\interact.pep.xml	EDALNETR	EDALN[2830]ETR	8	3	1551.89	3662.41	3662.41	1221.81	1221.81	3662.4	1221.81	2715.97	0.00241129	16.971	0	0.9325	2	0	0	0	5N(2715.9625)		TRUE	sp|P10909|CLUS_HUMAN	P10909	CLUS_HUMAN	CLU	Clusterin
20190307_L1_Ag6_Zhu00015_SA_TestGly_2000_01.06344.06344.5	D:\GlycoData\Hech-EThcD\EThcD-4000\MSFragger\milk\interact.pep.xml	PNLSPEEAYDLGR	PN[2742]LSPEEAYDLGR	13	5	1552.21	4087.64	4087.64	818.536	818.536	4087.64	818.535	2627.95	0.8077	6.871	0	0.9571	2	0	0	0	2N(2627.9465)		TRUE	sp|P28062|PSB8_HUMAN	P28062	PSB8_HUMAN	PSMB8	Proteasome subunit beta type-8
20190307_L1_Ag6_Zhu00015_SA_TestGly_2000_01.06346.06346.4	D:\GlycoData\Hech-EThcD\EThcD-4000\MSFragger\milk\interact.pep.xml	DTRNESTQNCVVAEPEK	DTRN[2978]ESTQNCVVAEPEK	17	4	1552.6	4839.91	4839.93	1210.99	1210.99	4839.93	1210.99	2864.04	0.00663361	16.213	11.973	0.9646	2	1	0	0	10C(57.0215), 4N(2864.0361)		TRUE	sp|P47710|CASA1_HUMAN	P47710	CASA1_HUMAN	CSN1S1	Alpha-S1-casein
20190307_L1_Ag6_Zhu00015_SA_TestGly_2000_01.06348.06348.4	D:\GlycoData\Hech-EThcD\EThcD-4000\MSFragger\milk\interact.pep.xml	DTRNESTQNCVVAEPEK	DTRN[2978]ESTQNCVVAEPEK	17	4	1553.02	4839.91	4839.93	1210.99	1210.99	4839.93	1210.99	2864.04	0.0116346	14.237	0	0.9444	2	1	0	0	10C(57.0215), 4N(2864.0361)		TRUE	sp|P47710|CASA1_HUMAN	P47710	CASA1_HUMAN	CSN1S1	Alpha-S1-casein
20190307_L1_Ag6_Zhu00015_SA_TestGly_2000_01.06355.06355.3	D:\GlycoData\Hech-EThcD\EThcD-4000\MSFragger\milk\interact.pep.xml	EDALNETRESETK	EDALN[2539]ETRESETK	13	3	1554.37	3945.57	3945.57	1316.2	1316.2	3945.56	1316.19	2424.87	0.0557506	14.515	12.518	0.7668	2	1	0	0	5N(2424.8671)		TRUE	sp|P10909|CLUS_HUMAN	P10909	CLUS_HUMAN	CLU	Clusterin
20190307_L1_Ag6_Zhu00015_SA_TestGly_2000_01.06356.06356.3	D:\GlycoData\Hech-EThcD\EThcD-4000\MSFragger\milk\interact.pep.xml	EEQYNSTYR	EEQYN[1737]STYR	9	3	1554.51	2811.09	2811.09	938.037	938.038	2811.09	938.036	1622.59	5.94292e-06	27.404	13.215	1	2	0	0	0	5N(1622.5816)	Hex(5)HexNAc(4)(1622.581608)	TRUE	sp|P01857|IGHG1_HUMAN	P01857	IGHG1_HUMAN	IGHG1	Ig gamma-1 chain C region
20190307_L1_Ag6_Zhu00015_SA_TestGly_2000_01.06357.06357.3	D:\GlycoData\Hech-EThcD\EThcD-4000\MSFragger\milk\interact.pep.xml	EDALNETRESETK	EDALN[2539]ETRESETK	13	3	1554.84	3945.57	3945.57	1316.2	1316.2	3945.56	1316.19	2424.87	0.0801678	11.884	0	0.7458	2	1	0	0	5N(2424.8671)		TRUE	sp|P10909|CLUS_HUMAN	P10909	CLUS_HUMAN	CLU	Clusterin
20190307_L1_Ag6_Zhu00015_SA_TestGly_2000_01.06371.06371.3	D:\GlycoData\Hech-EThcD\EThcD-4000\MSFragger\milk\interact.pep.xml	DVNCSVMGPQEK	DVN[2174]CSVM[147]GPQEK	12	3	1557.83	3438.33	3438.33	1147.12	1147.12	3438.32	1147.11	2059.74	0.00165101	15.629	0	0.9888	2	0	0	0	3N(2059.7349), 4C(57.0215), 7M(15.9949)		TRUE	sp|P53634|CATC_HUMAN	P53634	CATC_HUMAN	CTSC	Dipeptidyl peptidase 1
20190307_L1_Ag6_Zhu00015_SA_TestGly_2000_01.06373.06373.3	D:\GlycoData\Hech-EThcD\EThcD-4000\MSFragger\milk\interact.pep.xml	DVNCSVMGPQEK	DVN[2174]CSVM[147]GPQEK	12	3	1558.12	3438.33	3438.33	1147.12	1147.12	3438.32	1147.11	2059.74	5.41377e-06	27.566	6.511	1	2	0	0	0	3N(2059.7349), 4C(57.0215), 7M(15.9949)	dHex(1)Hex(5)HexNAc(4)NeuAc(1)(2059.734933)	TRUE	sp|P53634|CATC_HUMAN	P53634	CATC_HUMAN	CTSC	Dipeptidyl peptidase 1
20190307_L1_Ag6_Zhu00015_SA_TestGly_2000_01.06384.06384.3	D:\GlycoData\Hech-EThcD\EThcD-4000\MSFragger\milk\interact.pep.xml	EEQYNSTYR	EEQYN[1575]STYR	9	3	1560.53	2649.03	2649.04	884.018	884.02	2649.03	884.018	1460.53	0.00781628	9.928	8.308	0.899	2	0	0	0	5N(1460.5288)		TRUE	sp|P01857|IGHG1_HUMAN	P01857	IGHG1_HUMAN	IGHG1	Ig gamma-1 chain C region
20190307_L1_Ag6_Zhu00015_SA_TestGly_2000_01.06386.06386.3	D:\GlycoData\Hech-EThcD\EThcD-4000\MSFragger\milk\interact.pep.xml	EEQYNSTYR	EEQYN[1575]STYR	9	3	1560.98	2649.03	2649.04	884.018	884.02	2649.03	884.018	1460.53	1.181e-05	27.211	11.042	1	2	0	0	0	5N(1460.5288)		TRUE	sp|P01857|IGHG1_HUMAN	P01857	IGHG1_HUMAN	IGHG1	Ig gamma-1 chain C region
20190307_L1_Ag6_Zhu00015_SA_TestGly_2000_01.06391.06391.3	D:\GlycoData\Hech-EThcD\EThcD-4000\MSFragger\milk\interact.pep.xml	EEQYNSTYR	EEQYN[1575]STYR	9	3	1561.89	2649.04	2649.04	884.02	884.02	2649.03	884.018	1460.53	0.00791134	9.907	8.291	0.8985	2	0	0	0	5N(1460.5288)		TRUE	sp|P01857|IGHG1_HUMAN	P01857	IGHG1_HUMAN	IGHG1	Ig gamma-1 chain C region
20190307_L1_Ag6_Zhu00015_SA_TestGly_2000_01.06393.06393.3	D:\GlycoData\Hech-EThcD\EThcD-4000\MSFragger\milk\interact.pep.xml	EEQYNSTYR	EEQYN[1575]STYR	9	3	1562.11	2649.04	2649.04	884.02	884.02	2649.03	884.018	1460.53	6.1695e-06	27.339	11.145	1	2	0	0	0	5N(1460.5288)	Hex(4)HexNAc(4)(1460.528784)	TRUE	sp|P01857|IGHG1_HUMAN	P01857	IGHG1_HUMAN	IGHG1	Ig gamma-1 chain C region
20190307_L1_Ag6_Zhu00015_SA_TestGly_2000_01.06394.06394.3	D:\GlycoData\Hech-EThcD\EThcD-4000\MSFragger\milk\interact.pep.xml	EDALNETRESETK	EDALN[2466]ETRESETK	13	3	1562.44	3872.55	3872.55	1291.86	1291.86	3872.55	1291.86	2351.85	0.000712443	14.089	0	0.989	2	1	0	0	5N(2351.8507)		TRUE	sp|P10909|CLUS_HUMAN	P10909	CLUS_HUMAN	CLU	Clusterin
20190307_L1_Ag6_Zhu00015_SA_TestGly_2000_01.06399.06399.3	D:\GlycoData\Hech-EThcD\EThcD-4000\MSFragger\milk\interact.pep.xml	EDALNETRESETK	EDALN[2174]ETRESETK	13	3	1563.58	3580.44	3580.43	1194.49	1194.48	3580.43	1194.48	2059.74	0.000117422	23.221	12.468	0.9988	2	1	0	0	5N(2059.7349)		TRUE	sp|P10909|CLUS_HUMAN	P10909	CLUS_HUMAN	CLU	Clusterin
20190307_L1_Ag6_Zhu00015_SA_TestGly_2000_01.06401.06401.3	D:\GlycoData\Hech-EThcD\EThcD-4000\MSFragger\milk\interact.pep.xml	EDALNETRESETK	EDALN[2174]ETRESETK	13	3	1563.78	3580.44	3580.43	1194.49	1194.48	3580.43	1194.48	2059.74	6.49755e-06	29.249	9.007	1	2	1	0	0	5N(2059.7349)		TRUE	sp|P10909|CLUS_HUMAN	P10909	CLUS_HUMAN	CLU	Clusterin
20190307_L1_Ag6_Zhu00015_SA_TestGly_2000_01.06406.06406.5	D:\GlycoData\Hech-EThcD\EThcD-4000\MSFragger\milk\interact.pep.xml	LEEDINSSMTNSTAASR	LEEDINSSM[147]TN[2215]STAASR	17	5	1564.76	3941.59	3941.59	789.325	789.325	3941.57	789.322	2100.78	0.450298	9.886	9.886	1	2	0	0	0	11N(2100.7615), 9M(15.9949)		TRUE	sp|Q15365|PCBP1_HUMAN	Q15365	PCBP1_HUMAN	PCBP1	Poly(rC)-binding protein 1
20190307_L1_Ag6_Zhu00015_SA_TestGly_2000_01.06422.06422.4	D:\GlycoData\Hech-EThcD\EThcD-4000\MSFragger\milk\interact.pep.xml	EDALNETRESETK	EDALN[2174]ETRESETK	13	4	1568	3580.44	3580.43	896.116	896.116	3580.43	896.115	2059.74	0.0043451	18.948	14.635	0.9615	2	1	0	0	5N(2059.7349)	dHex(1)Hex(5)HexNAc(4)NeuAc(1)(2059.734933)	TRUE	sp|P10909|CLUS_HUMAN	P10909	CLUS_HUMAN	CLU	Clusterin
20190307_L1_Ag6_Zhu00015_SA_TestGly_2000_01.06424.06424.4	D:\GlycoData\Hech-EThcD\EThcD-4000\MSFragger\milk\interact.pep.xml	EDALNETRESETK	EDALN[2174]ETRESETK	13	4	1568.28	3580.44	3580.43	896.116	896.116	3580.43	896.115	2059.74	9.38102e-06	27.611	8.871	1	2	1	0	0	5N(2059.7349)		TRUE	sp|P10909|CLUS_HUMAN	P10909	CLUS_HUMAN	CLU	Clusterin
20190307_L1_Ag6_Zhu00015_SA_TestGly_2000_01.06426.06426.3	D:\GlycoData\Hech-EThcD\EThcD-4000\MSFragger\milk\interact.pep.xml	DTRNESTQNCVVAEPEK	DTRN[2905]ESTQNCVVAEPEK	17	3	1568.96	4766.91	4766.91	1589.98	1589.98	4766.91	1589.98	2791.02	0.0163587	13.645	11.487	0.7838	2	1	0	0	10C(57.0215), 4N(2791.0197)		TRUE	sp|P47710|CASA1_HUMAN	P47710	CASA1_HUMAN	CSN1S1	Alpha-S1-casein
20190307_L1_Ag6_Zhu00015_SA_TestGly_2000_01.06428.06428.3	D:\GlycoData\Hech-EThcD\EThcD-4000\MSFragger\milk\interact.pep.xml	DTRNESTQNCVVAEPEK	DTRN[2905]ESTQNCVVAEPEK	17	3	1569.17	4766.91	4766.91	1589.98	1589.98	4766.91	1589.98	2791.02	0.00519397	17.638	0	0.8659	2	1	0	0	10C(57.0215), 4N(2791.0197)		TRUE	sp|P47710|CASA1_HUMAN	P47710	CASA1_HUMAN	CSN1S1	Alpha-S1-casein
20190307_L1_Ag6_Zhu00015_SA_TestGly_2000_01.06430.06430.4	D:\GlycoData\Hech-EThcD\EThcD-4000\MSFragger\milk\interact.pep.xml	DTRNESTQNCVVAEPEK	DTRN[2759]ESTQNCVVAEPEK	17	4	1569.87	4620.85	4620.86	1156.22	1156.22	4620.85	1156.22	2644.97	0.00244062	18.95	12.53	0.9839	2	1	0	0	10C(57.0215), 4N(2644.9618)		TRUE	sp|P47710|CASA1_HUMAN	P47710	CASA1_HUMAN	CSN1S1	Alpha-S1-casein
20190307_L1_Ag6_Zhu00015_SA_TestGly_2000_01.06432.06432.4	D:\GlycoData\Hech-EThcD\EThcD-4000\MSFragger\milk\interact.pep.xml	DTRNESTQNCVVAEPEK	DTRN[2759]ESTQNCVVAEPEK	17	4	1570.08	4620.85	4620.86	1156.22	1156.22	4620.85	1156.22	2644.97	1.27424e-07	34.079	9.728	1	2	1	0	0	10C(57.0215), 4N(2644.9618)		TRUE	sp|P47710|CASA1_HUMAN	P47710	CASA1_HUMAN	CSN1S1	Alpha-S1-casein
20190307_L1_Ag6_Zhu00015_SA_TestGly_2000_01.06439.06439.3	D:\GlycoData\Hech-EThcD\EThcD-4000\MSFragger\milk\interact.pep.xml	DTRNESTQNCVVAEPEK	DTRN[2905]ESTQNCVVAEPEK	17	3	1571.58	4766.91	4766.91	1589.98	1589.98	4766.91	1589.98	2791.02	3.06549e-05	24.554	0	1	2	1	0	0	10C(57.0215), 4N(2791.0197)		TRUE	sp|P47710|CASA1_HUMAN	P47710	CASA1_HUMAN	CSN1S1	Alpha-S1-casein
20190307_L1_Ag6_Zhu00015_SA_TestGly_2000_01.06444.06444.3	D:\GlycoData\Hech-EThcD\EThcD-4000\MSFragger\milk\interact.pep.xml	DTRNESTQNCVVAEPEK	DTRN[2540]ESTQNCVVAEPEK	17	3	1572.83	4401.77	4401.78	1468.27	1468.27	4401.78	1468.27	2425.89	0.0561694	12.502	10.54	0.7748	2	1	0	0	10C(57.0215), 4N(2425.8875)		TRUE	sp|P47710|CASA1_HUMAN	P47710	CASA1_HUMAN	CSN1S1	Alpha-S1-casein
20190307_L1_Ag6_Zhu00015_SA_TestGly_2000_01.06446.06446.3	D:\GlycoData\Hech-EThcD\EThcD-4000\MSFragger\milk\interact.pep.xml	DTRNESTQNCVVAEPEK	DTRN[2540]ESTQNCVVAEPEK	17	3	1573.08	4401.77	4401.78	1468.27	1468.27	4401.78	1468.27	2425.89	0.000462647	19.839	0	0.9867	2	1	0	0	10C(57.0215), 4N(2425.8875)		TRUE	sp|P47710|CASA1_HUMAN	P47710	CASA1_HUMAN	CSN1S1	Alpha-S1-casein
20190307_L1_Ag6_Zhu00015_SA_TestGly_2000_01.06452.06452.2	D:\GlycoData\Hech-EThcD\EThcD-4000\MSFragger\milk\interact.pep.xml	QVLLHQQAK		9	2	1574.46	1063.61	1063.61	532.815	532.814	1063.61	532.814	0.0002	2.16521e-05	26.158	9.585	1	2	0	0	0			TRUE	sp|P02788|TRFL_HUMAN	P02788	TRFL_HUMAN	LTF	Lactotransferrin
20190307_L1_Ag6_Zhu00015_SA_TestGly_2000_01.06455.06455.5	D:\GlycoData\Hech-EThcD\EThcD-4000\MSFragger\milk\interact.pep.xml	DPSQIDNNEPYMKIPCNDSK	DPSQIDNNEPYMKIPCN[1518]DSK	20	5	1574.84	3767.56	3767.56	754.519	754.519	3767.54	754.516	1403.52	0.195209	9.338	8.33	1	2	1	0	0	16C(57.0215), 17N(1403.5073)		TRUE	sp|Q13347|EIF3I_HUMAN	Q13347	EIF3I_HUMAN	EIF3I	Eukaryotic translation initiation factor 3 subunit I
20190307_L1_Ag6_Zhu00015_SA_TestGly_2000_01.06458.06458.3	D:\GlycoData\Hech-EThcD\EThcD-4000\MSFragger\milk\interact.pep.xml	EEQYNSTYR	EEQYN[1778]STYR	9	3	1575.38	2852.12	2852.11	951.713	951.712	2852.11	951.712	1663.61	1.27497	8.078	0	0.7338	2	0	0	0	5N(1663.6081)		TRUE	sp|P01857|IGHG1_HUMAN	P01857	IGHG1_HUMAN	IGHG1	Ig gamma-1 chain C region
20190307_L1_Ag6_Zhu00015_SA_TestGly_2000_01.06469.06469.3	D:\GlycoData\Hech-EThcD\EThcD-4000\MSFragger\milk\interact.pep.xml	DTRNESTQNCVVAEPEK	DTRN[2611]ESTQNCVVAEPEK	17	3	1577.82	4474.79	4474.8	1492.6	1492.61	4472.78	1491.93	2498.91	3.87035e-05	26.149	14.183	1	2	1	0	0	10C(57.0215), 4N(2496.8882)		TRUE	sp|P47710|CASA1_HUMAN	P47710	CASA1_HUMAN	CSN1S1	Alpha-S1-casein
20190307_L1_Ag6_Zhu00015_SA_TestGly_2000_01.06470.06470.4	D:\GlycoData\Hech-EThcD\EThcD-4000\MSFragger\milk\interact.pep.xml	DTRNESTQNCVVAEPEK	DTRN[2611]ESTQNCVVAEPEK	17	4	1577.96	4474.8	4474.8	1119.71	1119.71	4472.78	1119.2	2498.91	0.000138755	24.931	15.772	1	2	1	0	0	10C(57.0215), 4N(2496.8882)		TRUE	sp|P47710|CASA1_HUMAN	P47710	CASA1_HUMAN	CSN1S1	Alpha-S1-casein
20190307_L1_Ag6_Zhu00015_SA_TestGly_2000_01.06471.06471.3	D:\GlycoData\Hech-EThcD\EThcD-4000\MSFragger\milk\interact.pep.xml	DTRNESTQNCVVAEPEK	DTRN[2611]ESTQNCVVAEPEK	17	3	1578.11	4474.79	4474.8	1492.6	1492.61	4472.78	1491.93	2498.91	6.9944e-09	40.121	7.814	1	2	1	0	0	10C(57.0215), 4N(2496.8882)		TRUE	sp|P47710|CASA1_HUMAN	P47710	CASA1_HUMAN	CSN1S1	Alpha-S1-casein
20190307_L1_Ag6_Zhu00015_SA_TestGly_2000_01.06472.06472.4	D:\GlycoData\Hech-EThcD\EThcD-4000\MSFragger\milk\interact.pep.xml	DTRNESTQNCVVAEPEK	DTRN[2611]ESTQNCVVAEPEK	17	4	1578.44	4474.8	4474.8	1119.71	1119.71	4472.78	1119.2	2498.91	3.17046e-07	46.938	14.155	1	2	1	0	0	10C(57.0215), 4N(2496.8882)		TRUE	sp|P47710|CASA1_HUMAN	P47710	CASA1_HUMAN	CSN1S1	Alpha-S1-casein
20190307_L1_Ag6_Zhu00015_SA_TestGly_2000_01.06483.06483.3	D:\GlycoData\Hech-EThcD\EThcD-4000\MSFragger\milk\interact.pep.xml	DTRNESTQNCVVAEPEK	DTRN[2686]ESTQNCVVAEPEK	17	3	1580.55	4547.84	4547.84	1516.95	1516.95	4547.84	1516.95	2571.95	0.00270863	16.769	12.518	0.9136	2	1	0	0	10C(57.0215), 4N(2571.9454)		TRUE	sp|P47710|CASA1_HUMAN	P47710	CASA1_HUMAN	CSN1S1	Alpha-S1-casein
20190307_L1_Ag6_Zhu00015_SA_TestGly_2000_01.06484.06484.4	D:\GlycoData\Hech-EThcD\EThcD-4000\MSFragger\milk\interact.pep.xml	LEEDINSSMTNSTAASR	LEEDINSSM[147]TN[2069]STAASR	17	4	1580.65	3795.53	3795.53	949.889	949.889	3795.51	949.886	1954.72	0.646398	9.258	7.813	0.7487	2	0	0	0	11N(1954.7035), 9M(15.9949)		TRUE	sp|Q15365|PCBP1_HUMAN	Q15365	PCBP1_HUMAN	PCBP1	Poly(rC)-binding protein 1
20190307_L1_Ag6_Zhu00015_SA_TestGly_2000_01.06485.06485.3	D:\GlycoData\Hech-EThcD\EThcD-4000\MSFragger\milk\interact.pep.xml	DTRNESTQNCVVAEPEK	DTRN[2686]ESTQNCVVAEPEK	17	3	1580.95	4547.84	4547.84	1516.95	1516.95	4547.84	1516.95	2571.95	1.70412e-06	29.574	0	1	2	1	0	0	10C(57.0215), 4N(2571.9454)		TRUE	sp|P47710|CASA1_HUMAN	P47710	CASA1_HUMAN	CSN1S1	Alpha-S1-casein
20190307_L1_Ag6_Zhu00015_SA_TestGly_2000_01.06493.06493.5	D:\GlycoData\Hech-EThcD\EThcD-4000\MSFragger\milk\interact.pep.xml	LEEDINSSMTNSTAASR	LEEDINSSM[147]TN[2069]STAASR	17	5	1582.54	3795.53	3795.53	760.113	760.113	3795.51	760.11	1954.72	0.196675	10.325	9.397	1	2	0	0	0	11N(1954.7035), 9M(15.9949)		TRUE	sp|Q15365|PCBP1_HUMAN	Q15365	PCBP1_HUMAN	PCBP1	Poly(rC)-binding protein 1
20190307_L1_Ag6_Zhu00015_SA_TestGly_2000_01.06506.06506.5	D:\GlycoData\Hech-EThcD\EThcD-4000\MSFragger\milk\interact.pep.xml	MTDNELSALVVDNGSGMCKAGFGGDDAPR	MTDNELSALVVDN[1801]GSGM[147]CKAGFGGDDAPR	29	5	1585.13	4687.92	4687.92	938.592	938.591	4685.89	938.186	1688.61	0.190985	9.376	9.376	1	2	1	0	0	13N(1686.5864), 17M(15.9949), 18C(57.0215)		TRUE	sp|Q562R1|ACTBL_HUMAN	Q562R1	ACTBL_HUMAN	ACTBL2	Beta-actin-like protein 2
20190307_L1_Ag6_Zhu00015_SA_TestGly_2000_01.06508.06508.3	D:\GlycoData\Hech-EThcD\EThcD-4000\MSFragger\milk\interact.pep.xml	PVPAHPSSNSTLNQAR	PVPAHPSSN[2029]STLNQAR	16	3	1585.73	3589.55	3589.54	1197.52	1197.52	3589.54	1197.52	1914.69	7.36631e-05	27.031	9.37	0.9999	2	0	0	0	9N(1914.6974)		TRUE	sp|Q6X4U4|SOSD1_HUMAN	Q6X4U4	SOSD1_HUMAN	SOSTDC1	Sclerostin domain-containing protein 1
20190307_L1_Ag6_Zhu00015_SA_TestGly_2000_01.06510.06510.3	D:\GlycoData\Hech-EThcD\EThcD-4000\MSFragger\milk\interact.pep.xml	PVPAHPSSNSTLNQAR	PVPAHPSSN[2029]STLNQAR	16	3	1585.94	3589.55	3589.54	1197.52	1197.52	3589.54	1197.52	1914.69	2.14289e-05	28.176	9.918	1	2	0	0	0	9N(1914.6974)	dHex(2)Hex(5)HexNAc(4)(1914.697426)	TRUE	sp|Q6X4U4|SOSD1_HUMAN	Q6X4U4	SOSD1_HUMAN	SOSTDC1	Sclerostin domain-containing protein 1
20190307_L1_Ag6_Zhu00015_SA_TestGly_2000_01.06512.06512.3	D:\GlycoData\Hech-EThcD\EThcD-4000\MSFragger\milk\interact.pep.xml	MFSQNDTR	MFSQN[2029]DTR	8	3	1586.63	2912.13	2912.13	971.718	971.717	2912.13	971.716	1914.7	0.000731981	14.042	0	0.9953	2	0	0	0	5N(1914.6974)		TRUE	sp|P02750|A2GL_HUMAN	P02750	A2GL_HUMAN	LRG1	Leucine-rich alpha-2-glycoprotein
20190307_L1_Ag6_Zhu00015_SA_TestGly_2000_01.06513.06513.4	D:\GlycoData\Hech-EThcD\EThcD-4000\MSFragger\milk\interact.pep.xml	PVPAHPSSNSTLNQAR	PVPAHPSSN[2029]STLNQAR	16	4	1586.73	3589.54	3589.55	898.393	898.395	3589.54	898.393	1914.71	0.00430774	15.963	0	0.979	2	0	0	0	9N(1914.6974)	dHex(2)Hex(5)HexNAc(4)(1914.697426)	TRUE	sp|Q6X4U4|SOSD1_HUMAN	Q6X4U4	SOSD1_HUMAN	SOSTDC1	Sclerostin domain-containing protein 1
20190307_L1_Ag6_Zhu00015_SA_TestGly_2000_01.06514.06514.3	D:\GlycoData\Hech-EThcD\EThcD-4000\MSFragger\milk\interact.pep.xml	MFSQNDTR	MFSQN[2029]DTR	8	3	1586.88	2912.13	2912.13	971.718	971.717	2912.13	971.716	1914.7	7.03072e-05	23.112	0	0.9999	2	0	0	0	5N(1914.6974)		TRUE	sp|P02750|A2GL_HUMAN	P02750	A2GL_HUMAN	LRG1	Leucine-rich alpha-2-glycoprotein
20190307_L1_Ag6_Zhu00015_SA_TestGly_2000_01.06515.06515.4	D:\GlycoData\Hech-EThcD\EThcD-4000\MSFragger\milk\interact.pep.xml	PVPAHPSSNSTLNQAR	PVPAHPSSN[2029]STLNQAR	16	4	1587.19	3589.54	3589.55	898.393	898.395	3589.54	898.393	1914.71	0.00033787	22.385	0	0.9989	2	0	0	0	9N(1914.6974)	dHex(2)Hex(5)HexNAc(4)(1914.697426)	TRUE	sp|Q6X4U4|SOSD1_HUMAN	Q6X4U4	SOSD1_HUMAN	SOSTDC1	Sclerostin domain-containing protein 1
20190307_L1_Ag6_Zhu00015_SA_TestGly_2000_01.06523.06523.3	D:\GlycoData\Hech-EThcD\EThcD-4000\MSFragger\milk\interact.pep.xml	EEQYNSTYR	EEQYN[2174]STYR	9	3	1588.67	3248.24	3248.24	1083.76	1083.75	3248.24	1083.75	2059.74	3.298e-07	33.427	15.039	1	2	0	0	0	5N(2059.7349)		TRUE	sp|P01857|IGHG1_HUMAN	P01857	IGHG1_HUMAN	IGHG1	Ig gamma-1 chain C region
20190307_L1_Ag6_Zhu00015_SA_TestGly_2000_01.06529.06529.3	D:\GlycoData\Hech-EThcD\EThcD-4000\MSFragger\milk\interact.pep.xml	PVPAHPSSNSTLNQAR	PVPAHPSSN[1883]STLNQAR	16	3	1590.13	3443.49	3443.49	1148.84	1148.84	3443.48	1148.84	1768.64	0.00370681	21.224	10.605	0.9814	2	0	0	0	9N(1768.6395)	dHex(1)Hex(5)HexNAc(4)(1768.639517)	TRUE	sp|Q6X4U4|SOSD1_HUMAN	Q6X4U4	SOSD1_HUMAN	SOSTDC1	Sclerostin domain-containing protein 1
20190307_L1_Ag6_Zhu00015_SA_TestGly_2000_01.06530.06530.3	D:\GlycoData\Hech-EThcD\EThcD-4000\MSFragger\milk\interact.pep.xml	DTRNESTQNCVVAEPEK	DTRN[1883]ESTQNCVVAEPEK	17	3	1590.23	3744.53	3744.53	1249.18	1249.18	3744.53	1249.18	1768.64	0.000181134	23.468	16.162	0.9974	2	1	0	0	10C(57.0215), 4N(1768.6395)	dHex(1)Hex(5)HexNAc(4)(1768.639517)	TRUE	sp|P47710|CASA1_HUMAN	P47710	CASA1_HUMAN	CSN1S1	Alpha-S1-casein
20190307_L1_Ag6_Zhu00015_SA_TestGly_2000_01.06531.06531.3	D:\GlycoData\Hech-EThcD\EThcD-4000\MSFragger\milk\interact.pep.xml	PVPAHPSSNSTLNQAR	PVPAHPSSN[1883]STLNQAR	16	3	1590.34	3443.49	3443.49	1148.84	1148.84	3443.48	1148.84	1768.64	1.24094e-06	34.125	12.828	1	2	0	0	0	9N(1768.6395)		TRUE	sp|Q6X4U4|SOSD1_HUMAN	Q6X4U4	SOSD1_HUMAN	SOSTDC1	Sclerostin domain-containing protein 1
20190307_L1_Ag6_Zhu00015_SA_TestGly_2000_01.06532.06532.3	D:\GlycoData\Hech-EThcD\EThcD-4000\MSFragger\milk\interact.pep.xml	DTRNESTQNCVVAEPEK	DTRN[1883]ESTQNCVVAEPEK	17	3	1590.65	3744.53	3744.53	1249.18	1249.18	3744.53	1249.18	1768.64	6.18373e-08	38.335	8.416	1	2	1	0	0	10C(57.0215), 4N(1768.6395)		TRUE	sp|P47710|CASA1_HUMAN	P47710	CASA1_HUMAN	CSN1S1	Alpha-S1-casein
20190307_L1_Ag6_Zhu00015_SA_TestGly_2000_01.06533.06533.3	D:\GlycoData\Hech-EThcD\EThcD-4000\MSFragger\milk\interact.pep.xml	EDALNETR	EDALN[2319]ETR	8	3	1590.97	3151.22	3151.22	1051.41	1051.41	3151.21	1051.41	2204.78	0.000641948	14.27	0	0.9916	2	0	0	0	5N(2204.7724)		TRUE	sp|P10909|CLUS_HUMAN	P10909	CLUS_HUMAN	CLU	Clusterin
20190307_L1_Ag6_Zhu00015_SA_TestGly_2000_01.06535.06535.3	D:\GlycoData\Hech-EThcD\EThcD-4000\MSFragger\milk\interact.pep.xml	EDALNETR	EDALN[2319]ETR	8	3	1591.17	3151.22	3151.22	1051.41	1051.41	3151.21	1051.41	2204.78	7.28618e-05	22.05	0	0.9998	2	0	0	0	5N(2204.7724)		TRUE	sp|P10909|CLUS_HUMAN	P10909	CLUS_HUMAN	CLU	Clusterin
20190307_L1_Ag6_Zhu00015_SA_TestGly_2000_01.06538.06538.3	D:\GlycoData\Hech-EThcD\EThcD-4000\MSFragger\milk\interact.pep.xml	EDALNETR	EDALN[2465]ETR	8	3	1591.94	3297.27	3297.27	1100.1	1100.1	3297.27	1100.1	2350.83	0.00189126	12.393	0	0.9893	2	0	0	0	5N(2350.8303)	dHex(1)Hex(5)HexNAc(4)NeuAc(2)(2350.830350)	TRUE	sp|P10909|CLUS_HUMAN	P10909	CLUS_HUMAN	CLU	Clusterin
20190307_L1_Ag6_Zhu00015_SA_TestGly_2000_01.06539.06539.3	D:\GlycoData\Hech-EThcD\EThcD-4000\MSFragger\milk\interact.pep.xml	DTRNESTQNCVVAEPEK	DTRN[2394]ESTQNCVVAEPEK	17	3	1592.08	4255.73	4255.72	1419.58	1419.58	4255.72	1419.58	2279.83	4.38027e-09	40.934	17.935	1	2	1	0	0	10C(57.0215), 4N(2279.8296)		TRUE	sp|P47710|CASA1_HUMAN	P47710	CASA1_HUMAN	CSN1S1	Alpha-S1-casein
20190307_L1_Ag6_Zhu00015_SA_TestGly_2000_01.06540.06540.3	D:\GlycoData\Hech-EThcD\EThcD-4000\MSFragger\milk\interact.pep.xml	EDALNETR	EDALN[2465]ETR	8	3	1592.21	3297.27	3297.27	1100.1	1100.1	3297.27	1100.1	2350.83	4.60257e-07	32.848	10.073	1	2	0	0	0	5N(2350.8303)		TRUE	sp|P10909|CLUS_HUMAN	P10909	CLUS_HUMAN	CLU	Clusterin
20190307_L1_Ag6_Zhu00015_SA_TestGly_2000_01.06541.06541.3	D:\GlycoData\Hech-EThcD\EThcD-4000\MSFragger\milk\interact.pep.xml	DTRNESTQNCVVAEPEK	DTRN[2393]ESTQNCVVAEPEK	17	3	1592.45	4255.73	4255.72	1419.58	1419.58	4254.7	1419.24	2279.83	1.7308e-10	48.547	8.031	1	2	1	0	0	10C(57.0215), 4N(2278.8092)		TRUE	sp|P47710|CASA1_HUMAN	P47710	CASA1_HUMAN	CSN1S1	Alpha-S1-casein
20190307_L1_Ag6_Zhu00015_SA_TestGly_2000_01.06543.06543.3	D:\GlycoData\Hech-EThcD\EThcD-4000\MSFragger\milk\interact.pep.xml	DTRNESTQNCVVAEPEK	DTRN[2248]ESTQNCVVAEPEK	17	3	1592.7	4109.66	4109.66	1370.9	1370.9	4109.66	1370.89	2133.77	2.44906e-08	37.944	15.981	1	2	1	0	0	10C(57.0215), 4N(2133.7717)		TRUE	sp|P47710|CASA1_HUMAN	P47710	CASA1_HUMAN	CSN1S1	Alpha-S1-casein
20190307_L1_Ag6_Zhu00015_SA_TestGly_2000_01.06545.06545.3	D:\GlycoData\Hech-EThcD\EThcD-4000\MSFragger\milk\interact.pep.xml	DTRNESTQNCVVAEPEK	DTRN[2248]ESTQNCVVAEPEK	17	3	1593.12	4109.66	4109.66	1370.9	1370.9	4109.66	1370.89	2133.77	4.9e-13	58.756	10.87	1	2	1	0	0	10C(57.0215), 4N(2133.7717)		TRUE	sp|P47710|CASA1_HUMAN	P47710	CASA1_HUMAN	CSN1S1	Alpha-S1-casein
20190307_L1_Ag6_Zhu00015_SA_TestGly_2000_01.06556.06556.3	D:\GlycoData\Hech-EThcD\EThcD-4000\MSFragger\milk\interact.pep.xml	DTRNESTQNCVVAEPEK	DTRN[2174]ESTQNCVVAEPEK	17	3	1595.31	4036.65	4036.64	1346.56	1346.56	4035.63	1346.22	2060.75	7.12852e-09	41.088	15.857	1	2	1	0	0	10C(57.0215), 4N(2059.7349)		TRUE	sp|P47710|CASA1_HUMAN	P47710	CASA1_HUMAN	CSN1S1	Alpha-S1-casein
20190307_L1_Ag6_Zhu00015_SA_TestGly_2000_01.06558.06558.3	D:\GlycoData\Hech-EThcD\EThcD-4000\MSFragger\milk\interact.pep.xml	DTRNESTQNCVVAEPEK	DTRN[2174]ESTQNCVVAEPEK	17	3	1595.6	4036.65	4036.64	1346.56	1346.56	4035.63	1346.22	2060.75	2.772e-11	51.729	8.158	1	2	1	0	0	10C(57.0215), 4N(2059.7349)		TRUE	sp|P47710|CASA1_HUMAN	P47710	CASA1_HUMAN	CSN1S1	Alpha-S1-casein
20190307_L1_Ag6_Zhu00015_SA_TestGly_2000_01.06565.06565.2	D:\GlycoData\Hech-EThcD\EThcD-4000\MSFragger\milk\interact.pep.xml	EEYMNGMNR	EEYM[147]NGMNR	9	2	1597.14	1158.44	1158.44	580.23	580.229	1158.44	580.229	-0.0001	0.000105075	17.414	11.128	0.991	2	0	0	0	4M(15.9949)		TRUE	sp|P47710|CASA1_HUMAN	P47710	CASA1_HUMAN	CSN1S1	Alpha-S1-casein
20190307_L1_Ag6_Zhu00015_SA_TestGly_2000_01.06568.06568.4	D:\GlycoData\Hech-EThcD\EThcD-4000\MSFragger\milk\interact.pep.xml	PVPAHPSSNSTLNQAR	PVPAHPSSN[1883]STLNQAR	16	4	1597.66	3443.48	3443.49	861.877	861.879	3443.48	861.878	1768.64	0.00629869	16.303	0	0.9841	2	0	0	0	9N(1768.6395)		TRUE	sp|Q6X4U4|SOSD1_HUMAN	Q6X4U4	SOSD1_HUMAN	SOSTDC1	Sclerostin domain-containing protein 1
20190307_L1_Ag6_Zhu00015_SA_TestGly_2000_01.06570.06570.4	D:\GlycoData\Hech-EThcD\EThcD-4000\MSFragger\milk\interact.pep.xml	PVPAHPSSNSTLNQAR	PVPAHPSSN[1883]STLNQAR	16	4	1598.06	3443.48	3443.49	861.877	861.879	3443.48	861.878	1768.64	0.00013513	24.977	11.32	1	2	0	0	0	9N(1768.6395)		TRUE	sp|Q6X4U4|SOSD1_HUMAN	Q6X4U4	SOSD1_HUMAN	SOSTDC1	Sclerostin domain-containing protein 1
20190307_L1_Ag6_Zhu00015_SA_TestGly_2000_01.06586.06586.2	D:\GlycoData\Hech-EThcD\EThcD-4000\MSFragger\milk\interact.pep.xml	EGTCPEAPTDECK	EGTCPEAPTDECK	13	2	1601.24	1492.58	1492.58	747.299	747.298	1492.58	747.298	0.0007	5.86813e-06	22.426	0	1	2	0	0	0	12C(57.0215), 4C(57.0215)		TRUE	sp|P02787|TRFE_HUMAN	P02787	TRFE_HUMAN	TF	Serotransferrin
20190307_L1_Ag6_Zhu00015_SA_TestGly_2000_01.06588.06588.2	D:\GlycoData\Hech-EThcD\EThcD-4000\MSFragger\milk\interact.pep.xml	EGTCPEAPTDECK	EGTCPEAPTDECK	13	2	1601.69	1492.58	1492.58	747.299	747.298	1492.58	747.298	0.0007	4.37019e-08	30.938	0	1	2	0	0	0	12C(57.0215), 4C(57.0215)		TRUE	sp|P02787|TRFE_HUMAN	P02787	TRFE_HUMAN	TF	Serotransferrin
20190307_L1_Ag6_Zhu00015_SA_TestGly_2000_01.06590.06590.4	D:\GlycoData\Hech-EThcD\EThcD-4000\MSFragger\milk\interact.pep.xml	DTRNESTQNCVVAEPEK	DTRN[2394]ESTQNCVVAEPEK	17	4	1602.15	4255.73	4255.72	1064.94	1064.94	4255.72	1064.94	2279.83	8.90226e-05	23.702	12.56	1	2	1	0	0	10C(57.0215), 4N(2279.8296)		TRUE	sp|P47710|CASA1_HUMAN	P47710	CASA1_HUMAN	CSN1S1	Alpha-S1-casein
20190307_L1_Ag6_Zhu00015_SA_TestGly_2000_01.06591.06591.4	D:\GlycoData\Hech-EThcD\EThcD-4000\MSFragger\milk\interact.pep.xml	DTRNESTQNCVVAEPEK	DTRN[2248]ESTQNCVVAEPEK	17	4	1602.29	4109.67	4109.66	1028.42	1028.42	4109.66	1028.42	2133.77	6.23376e-09	40.321	17.836	1	2	1	0	0	10C(57.0215), 4N(2133.7717)		TRUE	sp|P47710|CASA1_HUMAN	P47710	CASA1_HUMAN	CSN1S1	Alpha-S1-casein
20190307_L1_Ag6_Zhu00015_SA_TestGly_2000_01.06592.06592.4	D:\GlycoData\Hech-EThcD\EThcD-4000\MSFragger\milk\interact.pep.xml	DTRNESTQNCVVAEPEK	DTRN[2394]ESTQNCVVAEPEK	17	4	1602.42	4255.73	4255.72	1064.94	1064.94	4255.72	1064.94	2279.83	1e-14	56.617	11.33	1	2	1	0	0	10C(57.0215), 4N(2279.8296)		TRUE	sp|P47710|CASA1_HUMAN	P47710	CASA1_HUMAN	CSN1S1	Alpha-S1-casein
20190307_L1_Ag6_Zhu00015_SA_TestGly_2000_01.06593.06593.4	D:\GlycoData\Hech-EThcD\EThcD-4000\MSFragger\milk\interact.pep.xml	DTRNESTQNCVVAEPEK	DTRN[2248]ESTQNCVVAEPEK	17	4	1602.69	4109.67	4109.66	1028.42	1028.42	4109.66	1028.42	2133.77	0	70.668	12.493	1	2	1	0	0	10C(57.0215), 4N(2133.7717)		TRUE	sp|P47710|CASA1_HUMAN	P47710	CASA1_HUMAN	CSN1S1	Alpha-S1-casein
20190307_L1_Ag6_Zhu00015_SA_TestGly_2000_01.06599.06599.3	D:\GlycoData\Hech-EThcD\EThcD-4000\MSFragger\milk\interact.pep.xml	MFSQNDTR	MFSQN[2831]DTR	8	3	1603.73	3714.44	3714.41	1239.15	1239.14	3714.41	1239.14	2716.98	0.0187607	8.407	0	0.9436	2	0	0	0	5N(2716.9829)		TRUE	sp|P02750|A2GL_HUMAN	P02750	A2GL_HUMAN	LRG1	Leucine-rich alpha-2-glycoprotein
20190307_L1_Ag6_Zhu00015_SA_TestGly_2000_01.06601.06601.3	D:\GlycoData\Hech-EThcD\EThcD-4000\MSFragger\milk\interact.pep.xml	MFSQNDTR	MFSQN[2831]DTR	8	3	1604.13	3714.44	3714.41	1239.15	1239.14	3714.41	1239.14	2716.98	0.316592	8.498	0	0.8508	2	0	0	0	5N(2716.9829)		TRUE	sp|P02750|A2GL_HUMAN	P02750	A2GL_HUMAN	LRG1	Leucine-rich alpha-2-glycoprotein
20190307_L1_Ag6_Zhu00015_SA_TestGly_2000_01.06603.06603.2	D:\GlycoData\Hech-EThcD\EThcD-4000\MSFragger\milk\interact.pep.xml	ETFTSGR		7	2	1604.54	796.371	796.371	399.193	399.193	796.371	399.193	-0.0004	0.00632412	10.296	0	0.869	2	0	0	0			TRUE	sp|Q13410|BT1A1_HUMAN	Q13410	BT1A1_HUMAN	BTN1A1	Butyrophilin subfamily 1 member A1
20190307_L1_Ag6_Zhu00015_SA_TestGly_2000_01.06610.06610.3	D:\GlycoData\Hech-EThcD\EThcD-4000\MSFragger\milk\interact.pep.xml	MFSQNDTR	MFSQN[1883]DTR	8	3	1605.67	2766.07	2766.07	923.031	923.031	2766.07	923.03	1768.64	0.000705099	14.107	0	0.9957	2	0	0	0	5N(1768.6395)		TRUE	sp|P02750|A2GL_HUMAN	P02750	A2GL_HUMAN	LRG1	Leucine-rich alpha-2-glycoprotein
20190307_L1_Ag6_Zhu00015_SA_TestGly_2000_01.06612.06612.3	D:\GlycoData\Hech-EThcD\EThcD-4000\MSFragger\milk\interact.pep.xml	MFSQNDTR	MFSQN[1883]DTR	8	3	1606.16	2766.07	2766.07	923.031	923.031	2766.07	923.03	1768.64	6.86673e-07	30.153	10.278	1	2	0	0	0	5N(1768.6395)		TRUE	sp|P02750|A2GL_HUMAN	P02750	A2GL_HUMAN	LRG1	Leucine-rich alpha-2-glycoprotein
20190307_L1_Ag6_Zhu00015_SA_TestGly_2000_01.06618.06618.3	D:\GlycoData\Hech-EThcD\EThcD-4000\MSFragger\milk\interact.pep.xml	DTRNESTQNCVVAEPEK	DTRN[2232]ESTQNCVVAEPEK	17	3	1607.44	4093.67	4093.66	1365.56	1365.56	4093.67	1365.56	2117.77	0.000683912	21.16	16.434	0.9768	2	1	0	0	10C(57.0215), 4N(2117.7768)		TRUE	sp|P47710|CASA1_HUMAN	P47710	CASA1_HUMAN	CSN1S1	Alpha-S1-casein
20190307_L1_Ag6_Zhu00015_SA_TestGly_2000_01.06620.06620.3	D:\GlycoData\Hech-EThcD\EThcD-4000\MSFragger\milk\interact.pep.xml	DTRNESTQNCVVAEPEK	DTRN[2232]ESTQNCVVAEPEK	17	3	1607.95	4093.67	4093.66	1365.56	1365.56	4093.67	1365.56	2117.77	1.40039e-05	26.915	0	1	2	1	0	0	10C(57.0215), 4N(2117.7768)		TRUE	sp|P47710|CASA1_HUMAN	P47710	CASA1_HUMAN	CSN1S1	Alpha-S1-casein
20190307_L1_Ag6_Zhu00015_SA_TestGly_2000_01.06624.06624.3	D:\GlycoData\Hech-EThcD\EThcD-4000\MSFragger\milk\interact.pep.xml	DTRNESTQNCVVAEPEK	DTRN[2029]ESTQNCVVAEPEK	17	3	1608.83	3890.59	3890.59	1297.87	1297.87	3890.59	1297.87	1914.7	1.94424e-09	43.345	18.237	1	2	1	0	0	10C(57.0215), 4N(1914.6974)	dHex(2)Hex(5)HexNAc(4)(1914.697426)	TRUE	sp|P47710|CASA1_HUMAN	P47710	CASA1_HUMAN	CSN1S1	Alpha-S1-casein
20190307_L1_Ag6_Zhu00015_SA_TestGly_2000_01.06626.06626.3	D:\GlycoData\Hech-EThcD\EThcD-4000\MSFragger\milk\interact.pep.xml	DTRNESTQNCVVAEPEK	DTRN[2028]ESTQNCVVAEPEK	17	3	1609.12	3890.59	3890.59	1297.87	1297.87	3889.57	1297.53	1914.7	1e-14	63.44	10.25	1	2	1	0	0	10C(57.0215), 4N(1913.6770)	dHex(2)Hex(5)HexNAc(4)(1914.697426)	TRUE	sp|P47710|CASA1_HUMAN	P47710	CASA1_HUMAN	CSN1S1	Alpha-S1-casein
20190307_L1_Ag6_Zhu00015_SA_TestGly_2000_01.06627.06627.3	D:\GlycoData\Hech-EThcD\EThcD-4000\MSFragger\milk\interact.pep.xml	MFSQNDTR	MFSQN[2685]DTR	8	3	1609.25	3568.36	3568.36	1190.46	1190.46	3568.35	1190.46	2570.93	0.000654259	14.237	0	0.9964	2	0	0	0	5N(2570.9250)		TRUE	sp|P02750|A2GL_HUMAN	P02750	A2GL_HUMAN	LRG1	Leucine-rich alpha-2-glycoprotein
20190307_L1_Ag6_Zhu00015_SA_TestGly_2000_01.06629.06629.3	D:\GlycoData\Hech-EThcD\EThcD-4000\MSFragger\milk\interact.pep.xml	MFSQNDTR	MFSQN[2685]DTR	8	3	1609.47	3568.36	3568.36	1190.46	1190.46	3568.35	1190.46	2570.93	5.31496e-05	26.598	12.855	1	2	0	0	0	5N(2570.9250)		TRUE	sp|P02750|A2GL_HUMAN	P02750	A2GL_HUMAN	LRG1	Leucine-rich alpha-2-glycoprotein
20190307_L1_Ag6_Zhu00015_SA_TestGly_2000_01.06632.06632.3	D:\GlycoData\Hech-EThcD\EThcD-4000\MSFragger\milk\interact.pep.xml	DTRNESTQNCVVAEPEK	DTRN[2102]ESTQNCVVAEPEK	17	3	1610.21	3963.61	3963.6	1322.21	1322.21	3963.6	1322.21	1987.71	0.00971068	16.551	12.369	0.9226	2	1	0	0	10C(57.0215), 4N(1987.7138)		TRUE	sp|P47710|CASA1_HUMAN	P47710	CASA1_HUMAN	CSN1S1	Alpha-S1-casein
20190307_L1_Ag6_Zhu00015_SA_TestGly_2000_01.06634.06634.3	D:\GlycoData\Hech-EThcD\EThcD-4000\MSFragger\milk\interact.pep.xml	DTRNESTQNCVVAEPEK	DTRN[2102]ESTQNCVVAEPEK	17	3	1610.64	3963.61	3963.6	1322.21	1322.21	3963.6	1322.21	1987.71	2.68071e-05	23.787	0	1	2	1	0	0	10C(57.0215), 4N(1987.7138)		TRUE	sp|P47710|CASA1_HUMAN	P47710	CASA1_HUMAN	CSN1S1	Alpha-S1-casein
20190307_L1_Ag6_Zhu00015_SA_TestGly_2000_01.06640.06640.4	D:\GlycoData\Hech-EThcD\EThcD-4000\MSFragger\milk\interact.pep.xml	DTRNESTQNCVVAEPEK	DTRN[2029]ESTQNCVVAEPEK	17	4	1611.85	3890.59	3890.59	973.655	973.655	3890.59	973.654	1914.7	2.94951e-08	37.621	17.072	1	2	1	0	0	10C(57.0215), 4N(1914.6974)	dHex(2)Hex(5)HexNAc(4)(1914.697426)	TRUE	sp|P47710|CASA1_HUMAN	P47710	CASA1_HUMAN	CSN1S1	Alpha-S1-casein
20190307_L1_Ag6_Zhu00015_SA_TestGly_2000_01.06642.06642.4	D:\GlycoData\Hech-EThcD\EThcD-4000\MSFragger\milk\interact.pep.xml	DTRNESTQNCVVAEPEK	DTRN[2029]ESTQNCVVAEPEK	17	4	1612.12	3890.59	3890.59	973.655	973.655	3890.59	973.654	1914.7	0	74.379	13.549	1	2	1	0	0	10C(57.0215), 4N(1914.6974)		TRUE	sp|P47710|CASA1_HUMAN	P47710	CASA1_HUMAN	CSN1S1	Alpha-S1-casein
20190307_L1_Ag6_Zhu00015_SA_TestGly_2000_01.06644.06644.3	D:\GlycoData\Hech-EThcD\EThcD-4000\MSFragger\milk\interact.pep.xml	DTRNESTQNCVVAEPEK	DTRN[1817]ESTQNCVVAEPEK	17	3	1612.57	3678.47	3678.47	1227.17	1227.16	3678.47	1227.16	1702.58	1.67591e-05	25.603	12.462	1	2	1	0	0	10C(57.0215), 4N(1702.5813)	Hex(8)HexNAc(2)(1702.581333)	TRUE	sp|P47710|CASA1_HUMAN	P47710	CASA1_HUMAN	CSN1S1	Alpha-S1-casein
20190307_L1_Ag6_Zhu00015_SA_TestGly_2000_01.06646.06646.3	D:\GlycoData\Hech-EThcD\EThcD-4000\MSFragger\milk\interact.pep.xml	DTRNESTQNCVVAEPEK	DTRN[1817]ESTQNCVVAEPEK	17	3	1612.76	3678.47	3678.47	1227.17	1227.16	3678.47	1227.16	1702.58	1e-14	63.29	11.753	1	2	1	0	0	10C(57.0215), 4N(1702.5813)		TRUE	sp|P47710|CASA1_HUMAN	P47710	CASA1_HUMAN	CSN1S1	Alpha-S1-casein
20190307_L1_Ag6_Zhu00015_SA_TestGly_2000_01.06658.06658.3	D:\GlycoData\Hech-EThcD\EThcD-4000\MSFragger\milk\interact.pep.xml	DTRNESTQNCVVAEPEK	DTRN[2045]ESTQNCVVAEPEK	17	3	1615.2	3906.59	3906.59	1303.2	1303.2	3906.58	1303.2	1930.69	0.00113371	21.282	14.476	0.966	2	1	0	0	10C(57.0215), 4N(1930.6923)	dHex(1)Hex(6)HexNAc(4)(1930.692340)	TRUE	sp|P47710|CASA1_HUMAN	P47710	CASA1_HUMAN	CSN1S1	Alpha-S1-casein
20190307_L1_Ag6_Zhu00015_SA_TestGly_2000_01.06660.06660.3	D:\GlycoData\Hech-EThcD\EThcD-4000\MSFragger\milk\interact.pep.xml	DTRNESTQNCVVAEPEK	DTRN[2045]ESTQNCVVAEPEK	17	3	1615.59	3906.59	3906.59	1303.2	1303.2	3906.58	1303.2	1930.69	5.54626e-06	28.524	8.759	1	2	1	0	0	10C(57.0215), 4N(1930.6923)	dHex(1)Hex(6)HexNAc(4)(1930.692340)	TRUE	sp|P47710|CASA1_HUMAN	P47710	CASA1_HUMAN	CSN1S1	Alpha-S1-casein
20190307_L1_Ag6_Zhu00015_SA_TestGly_2000_01.06671.06671.3	D:\GlycoData\Hech-EThcD\EThcD-4000\MSFragger\milk\interact.pep.xml	DTRNESTQNCVVAEPEK	DTRN[2232]ESTQNCVVAEPEK	17	3	1617.85	4093.67	4093.66	1365.56	1365.56	4093.67	1365.56	2117.77	3.74757e-06	23.205	10.325	1	2	1	0	0	10C(57.0215), 4N(2117.7768)		TRUE	sp|P47710|CASA1_HUMAN	P47710	CASA1_HUMAN	CSN1S1	Alpha-S1-casein
20190307_L1_Ag6_Zhu00015_SA_TestGly_2000_01.06675.06675.3	D:\GlycoData\Hech-EThcD\EThcD-4000\MSFragger\milk\interact.pep.xml	DTRNESTQNCVVAEPEK	DTRN[2086]ESTQNCVVAEPEK	17	3	1618.71	3947.61	3947.61	1316.88	1316.88	3947.61	1316.88	1971.72	3.60164e-07	35.274	18.256	1	2	1	0	0	10C(57.0215), 4N(1971.7189)		TRUE	sp|P47710|CASA1_HUMAN	P47710	CASA1_HUMAN	CSN1S1	Alpha-S1-casein
20190307_L1_Ag6_Zhu00015_SA_TestGly_2000_01.06677.06677.3	D:\GlycoData\Hech-EThcD\EThcD-4000\MSFragger\milk\interact.pep.xml	DTRNESTQNCVVAEPEK	DTRN[2086]ESTQNCVVAEPEK	17	3	1619.03	3947.61	3947.61	1316.88	1316.88	3947.61	1316.88	1971.72	3.0391e-10	46.569	12.064	1	2	1	0	0	10C(57.0215), 4N(1971.7189)	dHex(1)Hex(5)HexNAc(5)(1971.718889)	TRUE	sp|P47710|CASA1_HUMAN	P47710	CASA1_HUMAN	CSN1S1	Alpha-S1-casein
20190307_L1_Ag6_Zhu00015_SA_TestGly_2000_01.06687.06687.2	D:\GlycoData\Hech-EThcD\EThcD-4000\MSFragger\milk\interact.pep.xml	RAPAFEGR		8	2	1621.14	902.472	902.472	452.243	452.243	902.472	452.243	-0.0005	0.000142151	23.889	0	0.9972	2	0	0	0			TRUE	sp|P01833|PIGR_HUMAN	P01833	PIGR_HUMAN	PIGR	Polymeric immunoglobulin receptor
20190307_L1_Ag6_Zhu00015_SA_TestGly_2000_01.06690.06690.4	D:\GlycoData\Hech-EThcD\EThcD-4000\MSFragger\milk\interact.pep.xml	DTRNESTQNCVVAEPEK	DTRN[1883]ESTQNCVVAEPEK	17	4	1621.64	3744.53	3744.53	937.14	937.14	3744.53	937.14	1768.64	2.65308e-08	38.805	17.467	1	2	1	0	0	10C(57.0215), 4N(1768.6395)		TRUE	sp|P47710|CASA1_HUMAN	P47710	CASA1_HUMAN	CSN1S1	Alpha-S1-casein
20190307_L1_Ag6_Zhu00015_SA_TestGly_2000_01.06691.06691.4	D:\GlycoData\Hech-EThcD\EThcD-4000\MSFragger\milk\interact.pep.xml	DTRNESTQNCVVAEPEK	DTRN[2086]ESTQNCVVAEPEK	17	4	1621.78	3947.61	3947.6	987.91	987.908	3947.61	987.91	1971.71	5.26623e-05	26.614	15.407	1	2	1	0	0	10C(57.0215), 4N(1971.7189)	dHex(1)Hex(5)HexNAc(5)(1971.718889)	TRUE	sp|P47710|CASA1_HUMAN	P47710	CASA1_HUMAN	CSN1S1	Alpha-S1-casein
20190307_L1_Ag6_Zhu00015_SA_TestGly_2000_01.06692.06692.4	D:\GlycoData\Hech-EThcD\EThcD-4000\MSFragger\milk\interact.pep.xml	DTRNESTQNCVVAEPEK	DTRN[1883]ESTQNCVVAEPEK	17	4	1621.92	3744.53	3744.53	937.14	937.14	3744.53	937.14	1768.64	0	82.368	16.547	1	2	1	0	0	10C(57.0215), 4N(1768.6395)		TRUE	sp|P47710|CASA1_HUMAN	P47710	CASA1_HUMAN	CSN1S1	Alpha-S1-casein
20190307_L1_Ag6_Zhu00015_SA_TestGly_2000_01.06693.06693.4	D:\GlycoData\Hech-EThcD\EThcD-4000\MSFragger\milk\interact.pep.xml	DTRNESTQNCVVAEPEK	DTRN[2086]ESTQNCVVAEPEK	17	4	1622.06	3947.61	3947.6	987.91	987.908	3947.61	987.91	1971.71	5.61e-12	54.505	8.304	1	2	1	0	0	10C(57.0215), 4N(1971.7189)	dHex(1)Hex(5)HexNAc(5)(1971.718889)	TRUE	sp|P47710|CASA1_HUMAN	P47710	CASA1_HUMAN	CSN1S1	Alpha-S1-casein
20190307_L1_Ag6_Zhu00015_SA_TestGly_2000_01.06696.06696.3	D:\GlycoData\Hech-EThcD\EThcD-4000\MSFragger\milk\interact.pep.xml	DTRNESTQNCVVAEPEK	DTRN[2978]ESTQNCVVAEPEK	17	3	1622.55	4839.94	4839.94	1614.32	1614.32	4839.93	1614.32	2864.04	0.00989122	15.519	11.224	0.9114	2	1	0	0	10C(57.0215), 4N(2864.0361)		TRUE	sp|P47710|CASA1_HUMAN	P47710	CASA1_HUMAN	CSN1S1	Alpha-S1-casein
20190307_L1_Ag6_Zhu00015_SA_TestGly_2000_01.06698.06698.3	D:\GlycoData\Hech-EThcD\EThcD-4000\MSFragger\milk\interact.pep.xml	DTRNESTQNCVVAEPEK	DTRN[2978]ESTQNCVVAEPEK	17	3	1622.99	4839.94	4839.94	1614.32	1614.32	4839.93	1614.32	2864.04	0.000375621	15.201	0	0.9933	2	1	0	0	10C(57.0215), 4N(2864.0361)		TRUE	sp|P47710|CASA1_HUMAN	P47710	CASA1_HUMAN	CSN1S1	Alpha-S1-casein
20190307_L1_Ag6_Zhu00015_SA_TestGly_2000_01.06702.06702.3	D:\GlycoData\Hech-EThcD\EThcD-4000\MSFragger\milk\interact.pep.xml	DTRNESTQNCVVAEPEK	DTRN[1899]ESTQNCVVAEPEK	17	3	1623.83	3760.53	3760.54	1254.52	1254.52	3760.53	1254.52	1784.65	0.00651253	10.245	0	0.8087	2	1	0	0	10C(57.0215), 4N(1784.6344)		TRUE	sp|P47710|CASA1_HUMAN	P47710	CASA1_HUMAN	CSN1S1	Alpha-S1-casein
20190307_L1_Ag6_Zhu00015_SA_TestGly_2000_01.06703.06703.3	D:\GlycoData\Hech-EThcD\EThcD-4000\MSFragger\milk\interact.pep.xml	DTRNESTQNCVVAEPEK	DTRN[1518]ESTQNCVVAEPEK	17	3	1624.15	3379.41	3379.4	1127.48	1127.47	3379.4	1127.47	1403.51	9.47873e-09	40.593	15.808	1	2	1	0	0	10C(57.0215), 4N(1403.5073)		TRUE	sp|P47710|CASA1_HUMAN	P47710	CASA1_HUMAN	CSN1S1	Alpha-S1-casein
20190307_L1_Ag6_Zhu00015_SA_TestGly_2000_01.06705.06705.3	D:\GlycoData\Hech-EThcD\EThcD-4000\MSFragger\milk\interact.pep.xml	DTRNESTQNCVVAEPEK	DTRN[1518]ESTQNCVVAEPEK	17	3	1624.35	3379.41	3379.4	1127.48	1127.47	3379.4	1127.47	1403.51	2e-14	62.053	10.875	1	2	1	0	0	10C(57.0215), 4N(1403.5073)		TRUE	sp|P47710|CASA1_HUMAN	P47710	CASA1_HUMAN	CSN1S1	Alpha-S1-casein
20190307_L1_Ag6_Zhu00015_SA_TestGly_2000_01.06713.06713.3	D:\GlycoData\Hech-EThcD\EThcD-4000\MSFragger\milk\interact.pep.xml	DTRNESTQNCVVAEPEK	DTRN[2904]ESTQNCVVAEPEK	17	3	1626.13	4766.89	4766.89	1589.97	1589.97	4765.89	1589.64	2791	0.00249173	18.914	12.403	0.9218	2	1	0	0	10C(57.0215), 4N(2789.9993)		TRUE	sp|P47710|CASA1_HUMAN	P47710	CASA1_HUMAN	CSN1S1	Alpha-S1-casein
20190307_L1_Ag6_Zhu00015_SA_TestGly_2000_01.06715.06715.3	D:\GlycoData\Hech-EThcD\EThcD-4000\MSFragger\milk\interact.pep.xml	DTRNESTQNCVVAEPEK	DTRN[2904]ESTQNCVVAEPEK	17	3	1626.57	4766.89	4766.89	1589.97	1589.97	4765.89	1589.64	2791	8.42364e-07	31.798	0	1	2	1	0	0	10C(57.0215), 4N(2789.9993)		TRUE	sp|P47710|CASA1_HUMAN	P47710	CASA1_HUMAN	CSN1S1	Alpha-S1-casein
20190307_L1_Ag6_Zhu00015_SA_TestGly_2000_01.06727.06727.3	D:\GlycoData\Hech-EThcD\EThcD-4000\MSFragger\milk\interact.pep.xml	DTRNESTQNCVVAEPEK	DTRN[1899]ESTQNCVVAEPEK	17	3	1628.89	3761.55	3761.55	1254.86	1254.86	3760.53	1254.52	1785.66	0.00438026	10.934	0	0.7589	2	1	0	0	10C(57.0215), 4N(1784.6344)		TRUE	sp|P47710|CASA1_HUMAN	P47710	CASA1_HUMAN	CSN1S1	Alpha-S1-casein
20190307_L1_Ag6_Zhu00015_SA_TestGly_2000_01.06733.06733.4	D:\GlycoData\Hech-EThcD\EThcD-4000\MSFragger\milk\interact.pep.xml	DTRNESTQNCVVAEPEK	DTRN[2904]ESTQNCVVAEPEK	17	4	1630.33	4765.89	4765.89	1192.48	1192.48	4765.89	1192.48	2790	9.08343e-05	23.667	12.556	1	2	1	0	0	10C(57.0215), 4N(2789.9993)		TRUE	sp|P47710|CASA1_HUMAN	P47710	CASA1_HUMAN	CSN1S1	Alpha-S1-casein
20190307_L1_Ag6_Zhu00015_SA_TestGly_2000_01.06735.06735.4	D:\GlycoData\Hech-EThcD\EThcD-4000\MSFragger\milk\interact.pep.xml	DTRNESTQNCVVAEPEK	DTRN[2904]ESTQNCVVAEPEK	17	4	1630.52	4765.89	4765.89	1192.48	1192.48	4765.89	1192.48	2790	1.2823e-10	49.068	11.132	1	2	1	0	0	10C(57.0215), 4N(2789.9993)		TRUE	sp|P47710|CASA1_HUMAN	P47710	CASA1_HUMAN	CSN1S1	Alpha-S1-casein
20190307_L1_Ag6_Zhu00015_SA_TestGly_2000_01.06736.06736.3	D:\GlycoData\Hech-EThcD\EThcD-4000\MSFragger\milk\interact.pep.xml	KAENSSNEEETSSEGNMR	KAEN[1899]SSNEEETSSEGNM[147]R	18	3	1630.82	3798.45	3798.45	1267.16	1267.16	3798.45	1267.16	1784.63	0.0399485	7.094	0	0.8712	2	0	0	0	17M(15.9949), 4N(1784.6344)		TRUE	sp|Q14515|SPRL1_HUMAN	Q14515	SPRL1_HUMAN	SPARCL1	SPARC-like protein 1
20190307_L1_Ag6_Zhu00015_SA_TestGly_2000_01.06738.06738.4	D:\GlycoData\Hech-EThcD\EThcD-4000\MSFragger\milk\interact.pep.xml	DTRNESTQNCVVAEPEK	DTRN[2978]ESTQNCVVAEPEK	17	4	1631.23	4839.93	4839.93	1210.99	1210.99	4839.93	1210.99	2864.04	0.0524505	11.621	9.662	0.8604	2	1	0	0	10C(57.0215), 4N(2864.0361)		TRUE	sp|P47710|CASA1_HUMAN	P47710	CASA1_HUMAN	CSN1S1	Alpha-S1-casein
20190307_L1_Ag6_Zhu00015_SA_TestGly_2000_01.06743.06743.3	D:\GlycoData\Hech-EThcD\EThcD-4000\MSFragger\milk\interact.pep.xml	DTRNESTQNCVVAEPEK	DTRN[1737]ESTQNCVVAEPEK	17	3	1632.12	3598.47	3598.47	1200.5	1200.5	3598.47	1200.5	1622.58	1.00809e-06	32.486	15.837	1	2	1	0	0	10C(57.0215), 4N(1622.5816)	Hex(5)HexNAc(4)(1622.581608)	TRUE	sp|P47710|CASA1_HUMAN	P47710	CASA1_HUMAN	CSN1S1	Alpha-S1-casein
20190307_L1_Ag6_Zhu00015_SA_TestGly_2000_01.06745.06745.3	D:\GlycoData\Hech-EThcD\EThcD-4000\MSFragger\milk\interact.pep.xml	DTRNESTQNCVVAEPEK	DTRN[1737]ESTQNCVVAEPEK	17	3	1632.56	3598.47	3598.47	1200.5	1200.5	3598.47	1200.5	1622.58	1e-13	60.548	8.352	1	2	1	0	0	10C(57.0215), 4N(1622.5816)		TRUE	sp|P47710|CASA1_HUMAN	P47710	CASA1_HUMAN	CSN1S1	Alpha-S1-casein
20190307_L1_Ag6_Zhu00015_SA_TestGly_2000_01.06747.06747.3	D:\GlycoData\Hech-EThcD\EThcD-4000\MSFragger\milk\interact.pep.xml	DTRNESTQNCVVAEPEK	DTRN[1867]ESTQNCVVAEPEK	17	3	1632.92	3728.54	3728.53	1243.85	1243.85	3728.54	1243.85	1752.64	9.10961e-06	28.662	18.127	1	2	1	0	0	10C(57.0215), 4N(1752.6446)		TRUE	sp|P47710|CASA1_HUMAN	P47710	CASA1_HUMAN	CSN1S1	Alpha-S1-casein
20190307_L1_Ag6_Zhu00015_SA_TestGly_2000_01.06750.06750.3	D:\GlycoData\Hech-EThcD\EThcD-4000\MSFragger\milk\interact.pep.xml	DTRNESTQNCVVAEPEK	DTRN[1867]ESTQNCVVAEPEK	17	3	1633.34	3728.54	3728.53	1243.85	1243.85	3728.54	1243.85	1752.64	2.63027e-09	42.82	8.102	1	2	1	0	0	10C(57.0215), 4N(1752.6446)	dHex(2)Hex(4)HexNAc(4)(1752.644602)	TRUE	sp|P47710|CASA1_HUMAN	P47710	CASA1_HUMAN	CSN1S1	Alpha-S1-casein
20190307_L1_Ag6_Zhu00015_SA_TestGly_2000_01.06756.06756.2	D:\GlycoData\Hech-EThcD\EThcD-4000\MSFragger\milk\interact.pep.xml	ETYGEMADCCAK	ETYGEM[147]ADCCAK	12	2	1634.77	1449.52	1449.52	725.767	725.767	1449.52	725.768	-0.0012	6.07086e-06	22.367	0	1	2	0	0	0	10C(57.0215), 6M(15.9949), 9C(57.0215)		TRUE	sp|P02768|ALBU_HUMAN	P02768	ALBU_HUMAN	ALB	Serum albumin
20190307_L1_Ag6_Zhu00015_SA_TestGly_2000_01.06757.06757.2	D:\GlycoData\Hech-EThcD\EThcD-4000\MSFragger\milk\interact.pep.xml	ETYGEMADCCAK	ETYGEM[147]ADCCAK	12	2	1634.95	1449.52	1449.52	725.767	725.767	1449.52	725.768	-0.0012	2.032e-11	44.268	0	1	2	0	0	0	10C(57.0215), 6M(15.9949), 9C(57.0215)		TRUE	sp|P02768|ALBU_HUMAN	P02768	ALBU_HUMAN	ALB	Serum albumin
20190307_L1_Ag6_Zhu00015_SA_TestGly_2000_01.06759.06759.3	D:\GlycoData\Hech-EThcD\EThcD-4000\MSFragger\milk\interact.pep.xml	DTRNESTQNCVVAEPEK	DTRN[1721]ESTQNCVVAEPEK	17	3	1635.41	3582.48	3582.48	1195.17	1195.17	3582.48	1195.17	1606.59	1.08143e-09	43.364	17.899	1	2	1	0	0	10C(57.0215), 4N(1606.5867)	dHex(1)Hex(4)HexNAc(4)(1606.586693)	TRUE	sp|P47710|CASA1_HUMAN	P47710	CASA1_HUMAN	CSN1S1	Alpha-S1-casein
20190307_L1_Ag6_Zhu00015_SA_TestGly_2000_01.06761.06761.3	D:\GlycoData\Hech-EThcD\EThcD-4000\MSFragger\milk\interact.pep.xml	DTRNESTQNCVVAEPEK	DTRN[1721]ESTQNCVVAEPEK	17	3	1635.7	3582.48	3582.48	1195.17	1195.17	3582.48	1195.17	1606.59	3e-13	57.575	9.925	1	2	1	0	0	10C(57.0215), 4N(1606.5867)	dHex(1)Hex(4)HexNAc(4)(1606.586693)	TRUE	sp|P47710|CASA1_HUMAN	P47710	CASA1_HUMAN	CSN1S1	Alpha-S1-casein
20190307_L1_Ag6_Zhu00015_SA_TestGly_2000_01.06772.06772.3	D:\GlycoData\Hech-EThcD\EThcD-4000\MSFragger\milk\interact.pep.xml	DTRNESTQNCVVAEPEK	DTRN[2831]ESTQNCVVAEPEK	17	3	1637.74	4692.87	4692.87	1565.3	1565.3	4692.87	1565.3	2716.98	0.000882572	18.717	12.27	0.9783	2	1	0	0	10C(57.0215), 4N(2716.9829)		TRUE	sp|P47710|CASA1_HUMAN	P47710	CASA1_HUMAN	CSN1S1	Alpha-S1-casein
20190307_L1_Ag6_Zhu00015_SA_TestGly_2000_01.06774.06774.3	D:\GlycoData\Hech-EThcD\EThcD-4000\MSFragger\milk\interact.pep.xml	DTRNESTQNCVVAEPEK	DTRN[2831]ESTQNCVVAEPEK	17	3	1638.16	4692.87	4692.87	1565.3	1565.3	4692.87	1565.3	2716.98	2.78612e-06	29.72	0	1	2	1	0	0	10C(57.0215), 4N(2716.9829)		TRUE	sp|P47710|CASA1_HUMAN	P47710	CASA1_HUMAN	CSN1S1	Alpha-S1-casein
20190307_L1_Ag6_Zhu00015_SA_TestGly_2000_01.06776.06776.4	D:\GlycoData\Hech-EThcD\EThcD-4000\MSFragger\milk\interact.pep.xml	DTRNESTQNCVVAEPEK	DTRN[1721]ESTQNCVVAEPEK	17	4	1638.56	3582.48	3582.48	896.627	896.627	3582.48	896.626	1606.59	3.73465e-07	33.211	15.034	1	2	1	0	0	10C(57.0215), 4N(1606.5867)		TRUE	sp|P47710|CASA1_HUMAN	P47710	CASA1_HUMAN	CSN1S1	Alpha-S1-casein
20190307_L1_Ag6_Zhu00015_SA_TestGly_2000_01.06778.06778.4	D:\GlycoData\Hech-EThcD\EThcD-4000\MSFragger\milk\interact.pep.xml	DTRNESTQNCVVAEPEK	DTRN[1721]ESTQNCVVAEPEK	17	4	1638.83	3582.48	3582.48	896.627	896.627	3582.48	896.626	1606.59	0	74.068	15.573	1	2	1	0	0	10C(57.0215), 4N(1606.5867)	dHex(1)Hex(4)HexNAc(4)(1606.586693)	TRUE	sp|P47710|CASA1_HUMAN	P47710	CASA1_HUMAN	CSN1S1	Alpha-S1-casein
20190307_L1_Ag6_Zhu00015_SA_TestGly_2000_01.06780.06780.3	D:\GlycoData\Hech-EThcD\EThcD-4000\MSFragger\milk\interact.pep.xml	NESTQNCVVAEPEK	N[1883]ESTQNCVVAEPEK	14	3	1639.25	3372.36	3372.36	1125.13	1125.13	3372.35	1125.13	1768.64	4.73969e-08	34.797	0	1	2	0	0	0	1N(1768.6395), 7C(57.0215)		TRUE	sp|P47710|CASA1_HUMAN	P47710	CASA1_HUMAN	CSN1S1	Alpha-S1-casein
20190307_L1_Ag6_Zhu00015_SA_TestGly_2000_01.06782.06782.3	D:\GlycoData\Hech-EThcD\EThcD-4000\MSFragger\milk\interact.pep.xml	NESTQNCVVAEPEK	N[1883]ESTQNCVVAEPEK	14	3	1639.47	3372.36	3372.36	1125.13	1125.13	3372.35	1125.13	1768.64	1.2459e-10	47.118	6.685	1	2	0	0	0	1N(1768.6395), 7C(57.0215)	dHex(1)Hex(5)HexNAc(4)(1768.639517)	TRUE	sp|P47710|CASA1_HUMAN	P47710	CASA1_HUMAN	CSN1S1	Alpha-S1-casein
20190307_L1_Ag6_Zhu00015_SA_TestGly_2000_01.06785.06785.2	D:\GlycoData\Hech-EThcD\EThcD-4000\MSFragger\milk\interact.pep.xml	VGCPVGDAAR	VGCPVGDAAR	10	2	1640.21	1000.48	1000.47	501.245	501.245	1000.48	501.245	-0.0012	1.44046e-05	20.866	0	1	2	0	0	0	3C(57.0215)		TRUE	sp|P19835|CEL_HUMAN	P19835	CEL_HUMAN	CEL	Bile salt-activated lipase
20190307_L1_Ag6_Zhu00015_SA_TestGly_2000_01.06790.06790.3	D:\GlycoData\Hech-EThcD\EThcD-4000\MSFragger\milk\interact.pep.xml	DTRNESTQNCVVAEPEK	DTRN[2248]ESTQNCVVAEPEK	17	3	1641.21	4110.67	4110.67	1371.23	1371.23	4109.66	1370.89	2134.78	0.000470164	20.811	0	0.9528	2	1	0	0	10C(57.0215), 4N(2133.7717)		TRUE	sp|P47710|CASA1_HUMAN	P47710	CASA1_HUMAN	CSN1S1	Alpha-S1-casein
20190307_L1_Ag6_Zhu00015_SA_TestGly_2000_01.06792.06792.3	D:\GlycoData\Hech-EThcD\EThcD-4000\MSFragger\milk\interact.pep.xml	DTRNESTQNCVVAEPEK	DTRN[1883]ESTQNCVVAEPEK	17	3	1641.61	3744.53	3744.53	1249.18	1249.18	3744.53	1249.18	1768.64	2.10257e-06	31.209	18.1	1	2	1	0	0	10C(57.0215), 4N(1768.6395)		TRUE	sp|P47710|CASA1_HUMAN	P47710	CASA1_HUMAN	CSN1S1	Alpha-S1-casein
20190307_L1_Ag6_Zhu00015_SA_TestGly_2000_01.06793.06793.3	D:\GlycoData\Hech-EThcD\EThcD-4000\MSFragger\milk\interact.pep.xml	MFSQNDTR	MFSQN[2539]DTR	8	3	1641.75	3422.3	3422.3	1141.77	1141.77	3422.3	1141.77	2424.87	0.000681553	14.166	0	0.9943	2	0	0	0	5N(2424.8671)		TRUE	sp|P02750|A2GL_HUMAN	P02750	A2GL_HUMAN	LRG1	Leucine-rich alpha-2-glycoprotein
20190307_L1_Ag6_Zhu00015_SA_TestGly_2000_01.06794.06794.3	D:\GlycoData\Hech-EThcD\EThcD-4000\MSFragger\milk\interact.pep.xml	DTRNESTQNCVVAEPEK	DTRN[1883]ESTQNCVVAEPEK	17	3	1641.88	3744.53	3744.53	1249.18	1249.18	3744.53	1249.18	1768.64	0	66.17	9.825	1	2	1	0	0	10C(57.0215), 4N(1768.6395)		TRUE	sp|P47710|CASA1_HUMAN	P47710	CASA1_HUMAN	CSN1S1	Alpha-S1-casein
20190307_L1_Ag6_Zhu00015_SA_TestGly_2000_01.06795.06795.3	D:\GlycoData\Hech-EThcD\EThcD-4000\MSFragger\milk\interact.pep.xml	MFSQNDTR	MFSQN[2539]DTR	8	3	1642.07	3422.3	3422.3	1141.77	1141.77	3422.3	1141.77	2424.87	0.000299744	20.593	6.883	0.9974	2	0	0	0	5N(2424.8671)		TRUE	sp|P02750|A2GL_HUMAN	P02750	A2GL_HUMAN	LRG1	Leucine-rich alpha-2-glycoprotein
20190307_L1_Ag6_Zhu00015_SA_TestGly_2000_01.06798.06798.3	D:\GlycoData\Hech-EThcD\EThcD-4000\MSFragger\milk\interact.pep.xml	DTRNESTQNCVVAEPEK	DTRN[1355]ESTQNCVVAEPEK	17	3	1642.58	3217.34	3217.34	1073.46	1073.45	3217.34	1073.46	1241.45	2.09411e-07	34.216	18.343	1	2	1	0	0	10C(57.0215), 4N(1241.4545)		TRUE	sp|P47710|CASA1_HUMAN	P47710	CASA1_HUMAN	CSN1S1	Alpha-S1-casein
20190307_L1_Ag6_Zhu00015_SA_TestGly_2000_01.06800.06800.3	D:\GlycoData\Hech-EThcD\EThcD-4000\MSFragger\milk\interact.pep.xml	DTRNESTQNCVVAEPEK	DTRN[1355]ESTQNCVVAEPEK	17	3	1643.11	3217.34	3217.34	1073.46	1073.45	3217.34	1073.46	1241.45	1e-14	63.013	11.297	1	2	1	0	0	10C(57.0215), 4N(1241.4545)	dHex(1)Hex(3)HexNAc(3)(1241.454497)	TRUE	sp|P47710|CASA1_HUMAN	P47710	CASA1_HUMAN	CSN1S1	Alpha-S1-casein
20190307_L1_Ag6_Zhu00015_SA_TestGly_2000_01.06807.06807.3	D:\GlycoData\Hech-EThcD\EThcD-4000\MSFragger\milk\interact.pep.xml	VFLNGSRQER	VFLN[1655]GSRQER	10	3	1644.48	2745.16	2745.16	916.062	916.061	2745.16	916.061	1540.53	0.000863973	18.754	12.273	0.9497	2	1	0	0	4N(1540.5285)		TRUE	sp|P01133|EGF_HUMAN	P01133	EGF_HUMAN	EGF	Pro-epidermal growth factor
20190307_L1_Ag6_Zhu00015_SA_TestGly_2000_01.06810.06810.3	D:\GlycoData\Hech-EThcD\EThcD-4000\MSFragger\milk\interact.pep.xml	DTRNESTQNCVVAEPEK	DTRN[2685]ESTQNCVVAEPEK	17	3	1645.2	4546.82	4546.82	1516.61	1516.61	4546.82	1516.61	2570.93	9.13587e-05	23.657	16.472	0.9996	2	1	0	0	10C(57.0215), 4N(2570.9250)		TRUE	sp|P47710|CASA1_HUMAN	P47710	CASA1_HUMAN	CSN1S1	Alpha-S1-casein
20190307_L1_Ag6_Zhu00015_SA_TestGly_2000_01.06811.06811.4	D:\GlycoData\Hech-EThcD\EThcD-4000\MSFragger\milk\interact.pep.xml	EDALNETRESETK	EDALN[2465]ETRESETK	13	4	1645.34	3871.53	3871.53	968.89	968.89	3871.53	968.889	2350.83	0.0162461	14.657	12.684	0.9058	2	1	0	0	5N(2350.8303)		TRUE	sp|P10909|CLUS_HUMAN	P10909	CLUS_HUMAN	CLU	Clusterin
20190307_L1_Ag6_Zhu00015_SA_TestGly_2000_01.06812.06812.3	D:\GlycoData\Hech-EThcD\EThcD-4000\MSFragger\milk\interact.pep.xml	DTRNESTQNCVVAEPEK	DTRN[2684]ESTQNCVVAEPEK	17	3	1645.47	4546.82	4546.82	1516.61	1516.61	4545.8	1516.27	2570.93	1.28e-12	54.069	0	1	2	1	0	0	10C(57.0215), 4N(2569.9046)		TRUE	sp|P47710|CASA1_HUMAN	P47710	CASA1_HUMAN	CSN1S1	Alpha-S1-casein
20190307_L1_Ag6_Zhu00015_SA_TestGly_2000_01.06813.06813.4	D:\GlycoData\Hech-EThcD\EThcD-4000\MSFragger\milk\interact.pep.xml	EDALNETRESETK	EDALN[2465]ETRESETK	13	4	1645.77	3871.53	3871.53	968.89	968.89	3871.53	968.889	2350.83	2.95971e-08	36.615	10.478	1	2	1	0	0	5N(2350.8303)		TRUE	sp|P10909|CLUS_HUMAN	P10909	CLUS_HUMAN	CLU	Clusterin
20190307_L1_Ag6_Zhu00015_SA_TestGly_2000_01.06817.06817.3	D:\GlycoData\Hech-EThcD\EThcD-4000\MSFragger\milk\interact.pep.xml	DTRNESTQNCVVAEPEK	DTRN[2028]ESTQNCVVAEPEK	17	3	1646.59	3890.58	3890.59	1297.87	1297.87	3889.57	1297.53	1914.7	2.27379e-05	26.073	16.754	1	2	1	0	0	10C(57.0215), 4N(1913.6770)	dHex(2)Hex(5)HexNAc(4)(1914.697426)	TRUE	sp|P47710|CASA1_HUMAN	P47710	CASA1_HUMAN	CSN1S1	Alpha-S1-casein
20190307_L1_Ag6_Zhu00015_SA_TestGly_2000_01.06819.06819.3	D:\GlycoData\Hech-EThcD\EThcD-4000\MSFragger\milk\interact.pep.xml	DTRNESTQNCVVAEPEK	DTRN[2028]ESTQNCVVAEPEK	17	3	1646.8	3890.58	3890.59	1297.87	1297.87	3889.57	1297.53	1914.7	7.29877e-08	36.047	0	1	2	1	0	0	10C(57.0215), 4N(1913.6770)	dHex(2)Hex(5)HexNAc(4)(1914.697426)	TRUE	sp|P47710|CASA1_HUMAN	P47710	CASA1_HUMAN	CSN1S1	Alpha-S1-casein
20190307_L1_Ag6_Zhu00015_SA_TestGly_2000_01.06821.06821.3	D:\GlycoData\Hech-EThcD\EThcD-4000\MSFragger\milk\interact.pep.xml	DTRNESTQNCVVAEPEK	DTRN[1924]ESTQNCVVAEPEK	17	3	1647.41	3785.56	3785.55	1262.86	1262.86	3785.56	1262.86	1809.66	1.10408e-05	28.328	17.299	1	2	1	0	0	10C(57.0215), 4N(1809.6660)		TRUE	sp|P47710|CASA1_HUMAN	P47710	CASA1_HUMAN	CSN1S1	Alpha-S1-casein
20190307_L1_Ag6_Zhu00015_SA_TestGly_2000_01.06823.06823.3	D:\GlycoData\Hech-EThcD\EThcD-4000\MSFragger\milk\interact.pep.xml	DTRNESTQNCVVAEPEK	DTRN[1924]ESTQNCVVAEPEK	17	3	1647.61	3785.56	3785.55	1262.86	1262.86	3785.56	1262.86	1809.66	1.35519e-07	33.972	10.334	1	2	1	0	0	10C(57.0215), 4N(1809.6660)		TRUE	sp|P47710|CASA1_HUMAN	P47710	CASA1_HUMAN	CSN1S1	Alpha-S1-casein
20190307_L1_Ag6_Zhu00015_SA_TestGly_2000_01.06826.06826.3	D:\GlycoData\Hech-EThcD\EThcD-4000\MSFragger\milk\interact.pep.xml	EDALNETRESETK	EDALN[2465]ETRESETK	13	3	1648.31	3871.53	3871.53	1291.52	1291.52	3871.53	1291.52	2350.83	0.00931644	16.623	12.55	0.8931	2	1	0	0	5N(2350.8303)		TRUE	sp|P10909|CLUS_HUMAN	P10909	CLUS_HUMAN	CLU	Clusterin
20190307_L1_Ag6_Zhu00015_SA_TestGly_2000_01.06827.06827.3	D:\GlycoData\Hech-EThcD\EThcD-4000\MSFragger\milk\interact.pep.xml	DTRNESTQNCVVAEPEK	DTRN[2539]ESTQNCVVAEPEK	17	3	1648.45	4400.76	4400.76	1467.93	1467.93	4400.76	1467.93	2424.87	1.02624e-08	39.455	16.039	1	2	1	0	0	10C(57.0215), 4N(2424.8671)		TRUE	sp|P47710|CASA1_HUMAN	P47710	CASA1_HUMAN	CSN1S1	Alpha-S1-casein
20190307_L1_Ag6_Zhu00015_SA_TestGly_2000_01.06828.06828.3	D:\GlycoData\Hech-EThcD\EThcD-4000\MSFragger\milk\interact.pep.xml	EDALNETRESETK	EDALN[2465]ETRESETK	13	3	1648.57	3871.53	3871.53	1291.52	1291.52	3871.53	1291.52	2350.83	2.4322e-07	31.956	0	1	2	1	0	0	5N(2350.8303)	dHex(1)Hex(5)HexNAc(4)NeuAc(2)(2350.830350)	TRUE	sp|P10909|CLUS_HUMAN	P10909	CLUS_HUMAN	CLU	Clusterin
20190307_L1_Ag6_Zhu00015_SA_TestGly_2000_01.06829.06829.3	D:\GlycoData\Hech-EThcD\EThcD-4000\MSFragger\milk\interact.pep.xml	DTRNESTQNCVVAEPEK	DTRN[2539]ESTQNCVVAEPEK	17	3	1648.8	4400.76	4400.76	1467.93	1467.93	4400.76	1467.93	2424.87	3.2e-13	57.454	7.219	1	2	1	0	0	10C(57.0215), 4N(2424.8671)		TRUE	sp|P47710|CASA1_HUMAN	P47710	CASA1_HUMAN	CSN1S1	Alpha-S1-casein
20190307_L1_Ag6_Zhu00015_SA_TestGly_2000_01.06830.06830.3	D:\GlycoData\Hech-EThcD\EThcD-4000\MSFragger\milk\interact.pep.xml	DTRNESTQNCVVAEPEK	DTRN[1559]ESTQNCVVAEPEK	17	3	1648.95	3420.43	3420.42	1141.15	1141.15	3420.42	1141.15	1444.53	3.9062e-10	46.133	17.909	1	2	1	0	0	10C(57.0215), 4N(1444.5338)		TRUE	sp|P47710|CASA1_HUMAN	P47710	CASA1_HUMAN	CSN1S1	Alpha-S1-casein
20190307_L1_Ag6_Zhu00015_SA_TestGly_2000_01.06832.06832.3	D:\GlycoData\Hech-EThcD\EThcD-4000\MSFragger\milk\interact.pep.xml	DTRNESTQNCVVAEPEK	DTRN[1559]ESTQNCVVAEPEK	17	3	1649.14	3420.43	3420.42	1141.15	1141.15	3420.42	1141.15	1444.53	0	67.223	10.116	1	2	1	0	0	10C(57.0215), 4N(1444.5338)		TRUE	sp|P47710|CASA1_HUMAN	P47710	CASA1_HUMAN	CSN1S1	Alpha-S1-casein
20190307_L1_Ag6_Zhu00015_SA_TestGly_2000_01.06843.06843.4	D:\GlycoData\Hech-EThcD\EThcD-4000\MSFragger\milk\interact.pep.xml	DTRNESTQNCVVAEPEK	DTRN[1559]ESTQNCVVAEPEK	17	4	1651.58	3420.43	3420.43	856.114	856.114	3420.42	856.113	1444.54	2.41824e-07	33.966	16.541	1	2	1	0	0	10C(57.0215), 4N(1444.5338)		TRUE	sp|P47710|CASA1_HUMAN	P47710	CASA1_HUMAN	CSN1S1	Alpha-S1-casein
20190307_L1_Ag6_Zhu00015_SA_TestGly_2000_01.06845.06845.4	D:\GlycoData\Hech-EThcD\EThcD-4000\MSFragger\milk\interact.pep.xml	DTRNESTQNCVVAEPEK	DTRN[1559]ESTQNCVVAEPEK	17	4	1651.86	3420.43	3420.43	856.114	856.114	3420.42	856.113	1444.54	0	67.637	11.08	1	2	1	0	0	10C(57.0215), 4N(1444.5338)	dHex(1)Hex(3)HexNAc(4)(1444.533870)	TRUE	sp|P47710|CASA1_HUMAN	P47710	CASA1_HUMAN	CSN1S1	Alpha-S1-casein
20190307_L1_Ag6_Zhu00015_SA_TestGly_2000_01.06848.06848.3	D:\GlycoData\Hech-EThcD\EThcD-4000\MSFragger\milk\interact.pep.xml	DTRNESTQNCVVAEPEK	DTRN[1575]ESTQNCVVAEPEK	17	3	1652.56	3436.42	3436.42	1146.48	1146.48	3436.42	1146.48	1460.53	0.00565588	16.49	10.429	0.7622	2	1	0	0	10C(57.0215), 4N(1460.5288)		TRUE	sp|P47710|CASA1_HUMAN	P47710	CASA1_HUMAN	CSN1S1	Alpha-S1-casein
20190307_L1_Ag6_Zhu00015_SA_TestGly_2000_01.06850.06850.3	D:\GlycoData\Hech-EThcD\EThcD-4000\MSFragger\milk\interact.pep.xml	DTRNESTQNCVVAEPEK	DTRN[1575]ESTQNCVVAEPEK	17	3	1653	3436.42	3436.42	1146.48	1146.48	3436.42	1146.48	1460.53	1.0858e-06	31.357	6.94	1	2	1	0	0	10C(57.0215), 4N(1460.5288)		TRUE	sp|P47710|CASA1_HUMAN	P47710	CASA1_HUMAN	CSN1S1	Alpha-S1-casein
20190307_L1_Ag6_Zhu00015_SA_TestGly_2000_01.06851.06851.3	D:\GlycoData\Hech-EThcD\EThcD-4000\MSFragger\milk\interact.pep.xml	MFSQNDTR	MFSQN[2685]DTR	8	3	1653.31	3568.36	3568.36	1190.46	1190.46	3568.35	1190.46	2570.93	0.0157489	8.711	0	0.9625	2	0	0	0	5N(2570.9250)		TRUE	sp|P02750|A2GL_HUMAN	P02750	A2GL_HUMAN	LRG1	Leucine-rich alpha-2-glycoprotein
20190307_L1_Ag6_Zhu00015_SA_TestGly_2000_01.06853.06853.3	D:\GlycoData\Hech-EThcD\EThcD-4000\MSFragger\milk\interact.pep.xml	MFSQNDTR	MFSQN[2685]DTR	8	3	1653.56	3568.36	3568.36	1190.46	1190.46	3568.35	1190.46	2570.93	0.188365	9.4	0	0.9138	2	0	0	0	5N(2570.9250)		TRUE	sp|P02750|A2GL_HUMAN	P02750	A2GL_HUMAN	LRG1	Leucine-rich alpha-2-glycoprotein
20190307_L1_Ag6_Zhu00015_SA_TestGly_2000_01.06859.06859.3	D:\GlycoData\Hech-EThcD\EThcD-4000\MSFragger\milk\interact.pep.xml	DTRNESTQNCVVAEPEK	DTRN[1940]ESTQNCVVAEPEK	17	3	1654.75	3801.55	3801.55	1268.19	1268.19	3801.55	1268.19	1825.66	0.000762518	19.971	9.23	0.953	2	1	0	0	10C(57.0215), 4N(1825.6609)	Hex(5)HexNAc(5)(1825.660981)	TRUE	sp|P47710|CASA1_HUMAN	P47710	CASA1_HUMAN	CSN1S1	Alpha-S1-casein
20190307_L1_Ag6_Zhu00015_SA_TestGly_2000_01.06860.06860.4	D:\GlycoData\Hech-EThcD\EThcD-4000\MSFragger\milk\interact.pep.xml	DTRNESTQNCVVAEPEK	DTRN[2685]ESTQNCVVAEPEK	17	4	1654.89	4546.82	4546.82	1137.71	1137.71	4546.82	1137.71	2570.93	0.000381285	21.175	14.184	0.9983	2	1	0	0	10C(57.0215), 4N(2570.9250)		TRUE	sp|P47710|CASA1_HUMAN	P47710	CASA1_HUMAN	CSN1S1	Alpha-S1-casein
20190307_L1_Ag6_Zhu00015_SA_TestGly_2000_01.06861.06861.3	D:\GlycoData\Hech-EThcD\EThcD-4000\MSFragger\milk\interact.pep.xml	DTRNESTQNCVVAEPEK	DTRN[1940]ESTQNCVVAEPEK	17	3	1655.02	3801.55	3801.55	1268.19	1268.19	3801.55	1268.19	1825.66	6.379e-10	44.281	8.68	1	2	1	0	0	10C(57.0215), 4N(1825.6609)		TRUE	sp|P47710|CASA1_HUMAN	P47710	CASA1_HUMAN	CSN1S1	Alpha-S1-casein
20190307_L1_Ag6_Zhu00015_SA_TestGly_2000_01.06862.06862.4	D:\GlycoData\Hech-EThcD\EThcD-4000\MSFragger\milk\interact.pep.xml	DTRNESTQNCVVAEPEK	DTRN[2685]ESTQNCVVAEPEK	17	4	1655.25	4546.82	4546.82	1137.71	1137.71	4546.82	1137.71	2570.93	1.38915e-09	44.929	9.246	1	2	1	0	0	10C(57.0215), 4N(2570.9250)		TRUE	sp|P47710|CASA1_HUMAN	P47710	CASA1_HUMAN	CSN1S1	Alpha-S1-casein
20190307_L1_Ag6_Zhu00015_SA_TestGly_2000_01.06863.06863.3	D:\GlycoData\Hech-EThcD\EThcD-4000\MSFragger\milk\interact.pep.xml	PVPAHPSSNSTLNQAR	PVPAHPSSN[2320]STLNQAR	16	3	1655.5	3880.63	3880.63	1294.55	1294.55	3880.64	1294.55	2205.79	3.54201e-05	26.303	10.582	1	2	0	0	0	9N(2205.7928)		TRUE	sp|Q6X4U4|SOSD1_HUMAN	Q6X4U4	SOSD1_HUMAN	SOSTDC1	Sclerostin domain-containing protein 1
20190307_L1_Ag6_Zhu00015_SA_TestGly_2000_01.06864.06864.3	D:\GlycoData\Hech-EThcD\EThcD-4000\MSFragger\milk\interact.pep.xml	DTRNESTQNCVVAEPEK	DTRN[1371]ESTQNCVVAEPEK	17	3	1655.61	3233.34	3233.34	1078.79	1078.79	3233.34	1078.79	1257.45	5.70164e-06	28.476	15.347	1	2	1	0	0	10C(57.0215), 4N(1257.4494)	Hex(4)HexNAc(3)(1257.449412)	TRUE	sp|P47710|CASA1_HUMAN	P47710	CASA1_HUMAN	CSN1S1	Alpha-S1-casein
20190307_L1_Ag6_Zhu00015_SA_TestGly_2000_01.06865.06865.3	D:\GlycoData\Hech-EThcD\EThcD-4000\MSFragger\milk\interact.pep.xml	PVPAHPSSNSTLNQAR	PVPAHPSSN[2319]STLNQAR	16	3	1655.72	3880.63	3880.63	1294.55	1294.55	3879.62	1294.21	2205.79	1.378e-05	25.943	0	1	2	0	0	0	9N(2204.7724)		TRUE	sp|Q6X4U4|SOSD1_HUMAN	Q6X4U4	SOSD1_HUMAN	SOSTDC1	Sclerostin domain-containing protein 1
20190307_L1_Ag6_Zhu00015_SA_TestGly_2000_01.06866.06866.3	D:\GlycoData\Hech-EThcD\EThcD-4000\MSFragger\milk\interact.pep.xml	DTRNESTQNCVVAEPEK	DTRN[1371]ESTQNCVVAEPEK	17	3	1656.05	3233.34	3233.34	1078.79	1078.79	3233.34	1078.79	1257.45	7.4088e-10	46.021	10.146	1	2	1	0	0	10C(57.0215), 4N(1257.4494)		TRUE	sp|P47710|CASA1_HUMAN	P47710	CASA1_HUMAN	CSN1S1	Alpha-S1-casein
20190307_L1_Ag6_Zhu00015_SA_TestGly_2000_01.06875.06875.3	D:\GlycoData\Hech-EThcD\EThcD-4000\MSFragger\milk\interact.pep.xml	DTRNESTQNCVVAEPEK	DTRN[1924]ESTQNCVVAEPEK	17	3	1657.62	3785.55	3785.55	1262.86	1262.86	3785.56	1262.86	1809.66	0.00160879	12.674	0	0.985	2	1	0	0	10C(57.0215), 4N(1809.6660)		TRUE	sp|P47710|CASA1_HUMAN	P47710	CASA1_HUMAN	CSN1S1	Alpha-S1-casein
20190307_L1_Ag6_Zhu00015_SA_TestGly_2000_01.06882.06882.4	D:\GlycoData\Hech-EThcD\EThcD-4000\MSFragger\milk\interact.pep.xml	DTRNESTQNCVVAEPEK	DTRN[2174]ESTQNCVVAEPEK	17	4	1658.88	4035.62	4035.63	1009.91	1009.91	4035.63	1009.91	2059.74	0.000547016	20.548	13.755	0.9954	2	1	0	0	10C(57.0215), 4N(2059.7349)	dHex(1)Hex(5)HexNAc(4)NeuAc(1)(2059.734933)	TRUE	sp|P47710|CASA1_HUMAN	P47710	CASA1_HUMAN	CSN1S1	Alpha-S1-casein
20190307_L1_Ag6_Zhu00015_SA_TestGly_2000_01.06884.06884.4	D:\GlycoData\Hech-EThcD\EThcD-4000\MSFragger\milk\interact.pep.xml	DTRNESTQNCVVAEPEK	DTRN[2174]ESTQNCVVAEPEK	17	4	1659.32	4035.62	4035.63	1009.91	1009.91	4035.63	1009.91	2059.74	0.0671429	14.192	8.204	0.7537	2	1	0	0	10C(57.0215), 4N(2059.7349)	dHex(1)Hex(5)HexNAc(4)NeuAc(1)(2059.734933)	TRUE	sp|P47710|CASA1_HUMAN	P47710	CASA1_HUMAN	CSN1S1	Alpha-S1-casein
20190307_L1_Ag6_Zhu00015_SA_TestGly_2000_01.06887.06887.3	D:\GlycoData\Hech-EThcD\EThcD-4000\MSFragger\milk\interact.pep.xml	DTRNESTQNCVVAEPEK	DTRN[1413]ESTQNCVVAEPEK	17	3	1659.82	3274.38	3274.37	1092.47	1092.46	3274.37	1092.46	1298.48	5.17904e-08	34.643	9.131	1	2	1	0	0	10C(57.0215), 4N(1298.4759)	Hex(3)HexNAc(4)(1298.475961)	TRUE	sp|P47710|CASA1_HUMAN	P47710	CASA1_HUMAN	CSN1S1	Alpha-S1-casein
20190307_L1_Ag6_Zhu00015_SA_TestGly_2000_01.06888.06888.5	D:\GlycoData\Hech-EThcD\EThcD-4000\MSFragger\milk\interact.pep.xml	NTVCKRCPDGFFSNETSSK	NTVCKRCPDGFFSN[1940]ETSSK	19	5	1660.14	4058.66	4058.66	812.738	812.739	4058.65	812.737	1825.67	0.012582	14.101	10.656	1	2	1	0	0	14N(1825.6609), 4C(57.0215), 7C(57.0215)		TRUE	sp|O00300|TR11B_HUMAN	O00300	TR11B_HUMAN	TNFRSF11B	Tumor necrosis factor receptor superfamily member 11B
20190307_L1_Ag6_Zhu00015_SA_TestGly_2000_01.06894.06894.3	D:\GlycoData\Hech-EThcD\EThcD-4000\MSFragger\milk\interact.pep.xml	DTRNESTQNCVVAEPEK	DTRN[2174]ESTQNCVVAEPEK	17	3	1661.38	4035.63	4035.63	1346.22	1346.22	4035.63	1346.22	2059.74	1.04052e-05	27.431	14.049	1	2	1	0	0	10C(57.0215), 4N(2059.7349)	dHex(1)Hex(5)HexNAc(4)NeuAc(1)(2059.734933)	TRUE	sp|P47710|CASA1_HUMAN	P47710	CASA1_HUMAN	CSN1S1	Alpha-S1-casein
20190307_L1_Ag6_Zhu00015_SA_TestGly_2000_01.06896.06896.3	D:\GlycoData\Hech-EThcD\EThcD-4000\MSFragger\milk\interact.pep.xml	DTRNESTQNCVVAEPEK	DTRN[2174]ESTQNCVVAEPEK	17	3	1661.67	4035.63	4035.63	1346.22	1346.22	4035.63	1346.22	2059.74	5.012e-11	48.7	9.423	1	2	1	0	0	10C(57.0215), 4N(2059.7349)	dHex(1)Hex(5)HexNAc(4)NeuAc(1)(2059.734933)	TRUE	sp|P47710|CASA1_HUMAN	P47710	CASA1_HUMAN	CSN1S1	Alpha-S1-casein
20190307_L1_Ag6_Zhu00015_SA_TestGly_2000_01.06901.06901.4	D:\GlycoData\Hech-EThcD\EThcD-4000\MSFragger\milk\interact.pep.xml	NTVCKRCPDGFFSNETSSK	NTVCKRCPDGFFSN[1940]ETSSK	19	4	1662.87	4058.65	4058.65	1015.67	1015.67	4058.65	1015.67	1825.66	0.00797995	13.892	7.313	0.9202	2	1	0	0	14N(1825.6609), 4C(57.0215), 7C(57.0215)		TRUE	sp|O00300|TR11B_HUMAN	O00300	TR11B_HUMAN	TNFRSF11B	Tumor necrosis factor receptor superfamily member 11B
20190307_L1_Ag6_Zhu00015_SA_TestGly_2000_01.06902.06902.4	D:\GlycoData\Hech-EThcD\EThcD-4000\MSFragger\milk\interact.pep.xml	PVPAHPSSNSTLNQAR	PVPAHPSSN[2320]STLNQAR	16	4	1663.16	3880.64	3880.64	971.167	971.166	3880.64	971.166	2205.79	0.0013788	18.942	0	0.998	2	0	0	0	9N(2205.7928)		TRUE	sp|Q6X4U4|SOSD1_HUMAN	Q6X4U4	SOSD1_HUMAN	SOSTDC1	Sclerostin domain-containing protein 1
20190307_L1_Ag6_Zhu00015_SA_TestGly_2000_01.06904.06904.4	D:\GlycoData\Hech-EThcD\EThcD-4000\MSFragger\milk\interact.pep.xml	PVPAHPSSNSTLNQAR	PVPAHPSSN[2320]STLNQAR	16	4	1663.37	3880.64	3880.64	971.167	971.166	3880.64	971.166	2205.79	5.82527e-06	36.341	12.876	1	2	0	0	0	9N(2205.7928)		TRUE	sp|Q6X4U4|SOSD1_HUMAN	Q6X4U4	SOSD1_HUMAN	SOSTDC1	Sclerostin domain-containing protein 1
20190307_L1_Ag6_Zhu00015_SA_TestGly_2000_01.06910.06910.3	D:\GlycoData\Hech-EThcD\EThcD-4000\MSFragger\milk\interact.pep.xml	DTRNESTQNCVVAEPEK	DTRN[2320]ESTQNCVVAEPEK	17	3	1664.52	4181.68	4181.69	1394.9	1394.9	4181.68	1394.9	2205.79	3.70894e-08	38.223	15.929	1	2	1	0	0	10C(57.0215), 4N(2205.7928)		TRUE	sp|P47710|CASA1_HUMAN	P47710	CASA1_HUMAN	CSN1S1	Alpha-S1-casein
20190307_L1_Ag6_Zhu00015_SA_TestGly_2000_01.06911.06911.2	D:\GlycoData\Hech-EThcD\EThcD-4000\MSFragger\milk\interact.pep.xml	LDELRDEGK		9	2	1664.66	1073.54	1073.54	537.775	537.775	1073.54	537.775	-0.0001	2.82976e-06	30.693	13.217	1	2	1	0	0			TRUE	sp|P02768|ALBU_HUMAN	P02768	ALBU_HUMAN	ALB	Serum albumin
20190307_L1_Ag6_Zhu00015_SA_TestGly_2000_01.06912.06912.3	D:\GlycoData\Hech-EThcD\EThcD-4000\MSFragger\milk\interact.pep.xml	DTRNESTQNCVVAEPEK	DTRN[2320]ESTQNCVVAEPEK	17	3	1664.81	4181.68	4181.69	1394.9	1394.9	4181.68	1394.9	2205.79	8e-14	60.896	7.44	1	2	1	0	0	10C(57.0215), 4N(2205.7928)		TRUE	sp|P47710|CASA1_HUMAN	P47710	CASA1_HUMAN	CSN1S1	Alpha-S1-casein
20190307_L1_Ag6_Zhu00015_SA_TestGly_2000_01.06913.06913.3	D:\GlycoData\Hech-EThcD\EThcD-4000\MSFragger\milk\interact.pep.xml	DTRNESTQNCVVAEPEK	DTRN[2466]ESTQNCVVAEPEK	17	3	1664.94	4327.74	4327.74	1443.59	1443.59	4327.74	1443.59	2351.85	4.59727e-08	36.85	18.356	1	2	1	0	0	10C(57.0215), 4N(2351.8507)		TRUE	sp|P47710|CASA1_HUMAN	P47710	CASA1_HUMAN	CSN1S1	Alpha-S1-casein
20190307_L1_Ag6_Zhu00015_SA_TestGly_2000_01.06914.06914.3	D:\GlycoData\Hech-EThcD\EThcD-4000\MSFragger\milk\interact.pep.xml	MFSQNDTR	MFSQN[2320]DTR	8	3	1665.03	3203.22	3203.23	1068.75	1068.75	3203.22	1068.75	2205.8	0.00219533	12.134	0	0.9871	2	0	0	0	5N(2205.7928)		TRUE	sp|P02750|A2GL_HUMAN	P02750	A2GL_HUMAN	LRG1	Leucine-rich alpha-2-glycoprotein
20190307_L1_Ag6_Zhu00015_SA_TestGly_2000_01.06915.06915.3	D:\GlycoData\Hech-EThcD\EThcD-4000\MSFragger\milk\interact.pep.xml	DTRNESTQNCVVAEPEK	DTRN[2466]ESTQNCVVAEPEK	17	3	1665.15	4327.74	4327.74	1443.59	1443.59	4327.74	1443.59	2351.85	9.6e-13	55.57	0	1	2	1	0	0	10C(57.0215), 4N(2351.8507)		TRUE	sp|P47710|CASA1_HUMAN	P47710	CASA1_HUMAN	CSN1S1	Alpha-S1-casein
20190307_L1_Ag6_Zhu00015_SA_TestGly_2000_01.06916.06916.3	D:\GlycoData\Hech-EThcD\EThcD-4000\MSFragger\milk\interact.pep.xml	MFSQNDTR	MFSQN[2320]DTR	8	3	1665.41	3203.22	3203.23	1068.75	1068.75	3203.22	1068.75	2205.8	0.00124452	13.12	0	0.9925	2	0	0	0	5N(2205.7928)		TRUE	sp|P02750|A2GL_HUMAN	P02750	A2GL_HUMAN	LRG1	Leucine-rich alpha-2-glycoprotein
20190307_L1_Ag6_Zhu00015_SA_TestGly_2000_01.06917.06917.4	D:\GlycoData\Hech-EThcD\EThcD-4000\MSFragger\milk\interact.pep.xml	DTRNESTQNCVVAEPEK	DTRN[2466]ESTQNCVVAEPEK	17	4	1665.72	4327.74	4327.74	1082.94	1082.94	4327.74	1082.94	2351.85	1.1272e-07	35.292	17.964	1	2	1	0	0	10C(57.0215), 4N(2351.8507)		TRUE	sp|P47710|CASA1_HUMAN	P47710	CASA1_HUMAN	CSN1S1	Alpha-S1-casein
20190307_L1_Ag6_Zhu00015_SA_TestGly_2000_01.06919.06919.4	D:\GlycoData\Hech-EThcD\EThcD-4000\MSFragger\milk\interact.pep.xml	DTRNESTQNCVVAEPEK	DTRN[2466]ESTQNCVVAEPEK	17	4	1665.94	4327.74	4327.74	1082.94	1082.94	4327.74	1082.94	2351.85	0	67.362	12.78	1	2	1	0	0	10C(57.0215), 4N(2351.8507)		TRUE	sp|P47710|CASA1_HUMAN	P47710	CASA1_HUMAN	CSN1S1	Alpha-S1-casein
20190307_L1_Ag6_Zhu00015_SA_TestGly_2000_01.06932.06932.3	D:\GlycoData\Hech-EThcD\EThcD-4000\MSFragger\milk\interact.pep.xml	PVPAHPSSNSTLNQAR	PVPAHPSSN[2174]STLNQAR	16	3	1668.81	3734.58	3734.58	1245.87	1245.87	3734.58	1245.87	2059.73	0.001018	24.469	11.692	0.9929	2	0	0	0	9N(2059.7349)	dHex(1)Hex(5)HexNAc(4)NeuAc(1)(2059.734933)	TRUE	sp|Q6X4U4|SOSD1_HUMAN	Q6X4U4	SOSD1_HUMAN	SOSTDC1	Sclerostin domain-containing protein 1
20190307_L1_Ag6_Zhu00015_SA_TestGly_2000_01.06934.06934.3	D:\GlycoData\Hech-EThcD\EThcD-4000\MSFragger\milk\interact.pep.xml	PVPAHPSSNSTLNQAR	PVPAHPSSN[2174]STLNQAR	16	3	1669.03	3734.58	3734.58	1245.87	1245.87	3734.58	1245.87	2059.73	2.86418e-06	32.672	10.877	1	2	0	0	0	9N(2059.7349)		TRUE	sp|Q6X4U4|SOSD1_HUMAN	Q6X4U4	SOSD1_HUMAN	SOSTDC1	Sclerostin domain-containing protein 1
20190307_L1_Ag6_Zhu00015_SA_TestGly_2000_01.06936.06936.3	D:\GlycoData\Hech-EThcD\EThcD-4000\MSFragger\milk\interact.pep.xml	DTRNESTQNCVVAEPEK	DTRN[1883]ESTQNCVVAEPEK	17	3	1669.64	3744.53	3744.53	1249.18	1249.18	3744.53	1249.18	1768.64	2.37684e-07	33.996	19.466	1	2	1	0	0	10C(57.0215), 4N(1768.6395)		TRUE	sp|P47710|CASA1_HUMAN	P47710	CASA1_HUMAN	CSN1S1	Alpha-S1-casein
20190307_L1_Ag6_Zhu00015_SA_TestGly_2000_01.06938.06938.3	D:\GlycoData\Hech-EThcD\EThcD-4000\MSFragger\milk\interact.pep.xml	DTRNESTQNCVVAEPEK	DTRN[1883]ESTQNCVVAEPEK	17	3	1669.85	3744.53	3744.53	1249.18	1249.18	3744.53	1249.18	1768.64	1.769e-11	51.509	7.559	1	2	1	0	0	10C(57.0215), 4N(1768.6395)		TRUE	sp|P47710|CASA1_HUMAN	P47710	CASA1_HUMAN	CSN1S1	Alpha-S1-casein
20190307_L1_Ag6_Zhu00015_SA_TestGly_2000_01.06940.06940.3	D:\GlycoData\Hech-EThcD\EThcD-4000\MSFragger\milk\interact.pep.xml	DTRNESTQNCVVAEPEK	DTRN[2174]ESTQNCVVAEPEK	17	3	1670.54	4035.64	4035.63	1346.22	1346.22	4035.63	1346.22	2059.74	0.00958849	15.573	7.39	0.8736	2	1	0	0	10C(57.0215), 4N(2059.7349)	dHex(1)Hex(5)HexNAc(4)NeuAc(1)(2059.734933)	TRUE	sp|P47710|CASA1_HUMAN	P47710	CASA1_HUMAN	CSN1S1	Alpha-S1-casein
20190307_L1_Ag6_Zhu00015_SA_TestGly_2000_01.06942.06942.3	D:\GlycoData\Hech-EThcD\EThcD-4000\MSFragger\milk\interact.pep.xml	DTRNESTQNCVVAEPEK	DTRN[2174]ESTQNCVVAEPEK	17	3	1670.78	4035.64	4035.63	1346.22	1346.22	4035.63	1346.22	2059.74	5.7544e-07	30.46	0	1	2	1	0	0	10C(57.0215), 4N(2059.7349)	dHex(1)Hex(5)HexNAc(4)NeuAc(1)(2059.734933)	TRUE	sp|P47710|CASA1_HUMAN	P47710	CASA1_HUMAN	CSN1S1	Alpha-S1-casein
20190307_L1_Ag6_Zhu00015_SA_TestGly_2000_01.06945.06945.4	D:\GlycoData\Hech-EThcD\EThcD-4000\MSFragger\milk\interact.pep.xml	DTRNESTQNCVVAEPEK	DTRN[2539]ESTQNCVVAEPEK	17	4	1671.49	4400.76	4400.76	1101.2	1101.2	4400.76	1101.2	2424.87	0.00028119	23.704	16.364	0.999	2	1	0	0	10C(57.0215), 4N(2424.8671)		TRUE	sp|P47710|CASA1_HUMAN	P47710	CASA1_HUMAN	CSN1S1	Alpha-S1-casein
20190307_L1_Ag6_Zhu00015_SA_TestGly_2000_01.06946.06946.3	D:\GlycoData\Hech-EThcD\EThcD-4000\MSFragger\milk\interact.pep.xml	MFSQNDTR	MFSQN[2174]DTR	8	3	1671.64	3057.17	3057.17	1020.06	1020.06	3057.16	1020.06	2059.74	0.000684305	14.159	0	0.9948	2	0	0	0	5N(2059.7349)		TRUE	sp|P02750|A2GL_HUMAN	P02750	A2GL_HUMAN	LRG1	Leucine-rich alpha-2-glycoprotein
20190307_L1_Ag6_Zhu00015_SA_TestGly_2000_01.06947.06947.4	D:\GlycoData\Hech-EThcD\EThcD-4000\MSFragger\milk\interact.pep.xml	DTRNESTQNCVVAEPEK	DTRN[2539]ESTQNCVVAEPEK	17	4	1671.83	4400.76	4400.76	1101.2	1101.2	4400.76	1101.2	2424.87	0	68.895	10.872	1	2	1	0	0	10C(57.0215), 4N(2424.8671)		TRUE	sp|P47710|CASA1_HUMAN	P47710	CASA1_HUMAN	CSN1S1	Alpha-S1-casein
20190307_L1_Ag6_Zhu00015_SA_TestGly_2000_01.06948.06948.3	D:\GlycoData\Hech-EThcD\EThcD-4000\MSFragger\milk\interact.pep.xml	MFSQNDTR	MFSQN[2174]DTR	8	3	1672.11	3057.17	3057.17	1020.06	1020.06	3057.16	1020.06	2059.74	1.18919e-05	26.199	0	1	2	0	0	0	5N(2059.7349)	dHex(1)Hex(5)HexNAc(4)NeuAc(1)(2059.734933)	TRUE	sp|P02750|A2GL_HUMAN	P02750	A2GL_HUMAN	LRG1	Leucine-rich alpha-2-glycoprotein
20190307_L1_Ag6_Zhu00015_SA_TestGly_2000_01.06949.06949.3	D:\GlycoData\Hech-EThcD\EThcD-4000\MSFragger\milk\interact.pep.xml	PVPAHPSSNSTLNQAR	PVPAHPSSN[2174]STLNQAR	16	3	1672.31	3734.57	3734.58	1245.86	1245.87	3734.58	1245.87	2059.73	3.60994e-05	28.27	9.994	1	2	0	0	0	9N(2059.7349)		TRUE	sp|Q6X4U4|SOSD1_HUMAN	Q6X4U4	SOSD1_HUMAN	SOSTDC1	Sclerostin domain-containing protein 1
20190307_L1_Ag6_Zhu00015_SA_TestGly_2000_01.06952.06952.3	D:\GlycoData\Hech-EThcD\EThcD-4000\MSFragger\milk\interact.pep.xml	PVPAHPSSNSTLNQAR	PVPAHPSSN[2174]STLNQAR	16	3	1672.59	3734.57	3734.58	1245.86	1245.87	3734.58	1245.87	2059.73	7.16249e-06	36.962	11.872	1	2	0	0	0	9N(2059.7349)	dHex(1)Hex(5)HexNAc(4)NeuAc(1)(2059.734933)	TRUE	sp|Q6X4U4|SOSD1_HUMAN	Q6X4U4	SOSD1_HUMAN	SOSTDC1	Sclerostin domain-containing protein 1
20190307_L1_Ag6_Zhu00015_SA_TestGly_2000_01.06957.06957.3	D:\GlycoData\Hech-EThcD\EThcD-4000\MSFragger\milk\interact.pep.xml	DTRNESTQNCVVAEPEK	DTRN[1778]ESTQNCVVAEPEK	17	3	1673.74	3639.5	3639.49	1214.17	1214.17	3639.5	1214.17	1663.6	0.0297167	11.608	0	0.7613	2	1	0	0	10C(57.0215), 4N(1663.6081)		TRUE	sp|P47710|CASA1_HUMAN	P47710	CASA1_HUMAN	CSN1S1	Alpha-S1-casein
20190307_L1_Ag6_Zhu00015_SA_TestGly_2000_01.06958.06958.3	D:\GlycoData\Hech-EThcD\EThcD-4000\MSFragger\milk\interact.pep.xml	DTRNESTQNCVVAEPEK	DTRN[1721]ESTQNCVVAEPEK	17	3	1674.05	3583.47	3583.48	1195.5	1195.5	3582.48	1195.17	1607.59	7.85687e-05	25.919	15.709	0.9997	2	1	0	0	10C(57.0215), 4N(1606.5867)		TRUE	sp|P47710|CASA1_HUMAN	P47710	CASA1_HUMAN	CSN1S1	Alpha-S1-casein
20190307_L1_Ag6_Zhu00015_SA_TestGly_2000_01.06959.06959.4	D:\GlycoData\Hech-EThcD\EThcD-4000\MSFragger\milk\interact.pep.xml	PVPAHPSSNSTLNQAR	PVPAHPSSN[2174]STLNQAR	16	4	1674.15	3734.58	3734.58	934.651	934.653	3734.58	934.652	2059.74	0.00810961	18.864	9.948	0.9808	2	0	0	0	9N(2059.7349)		TRUE	sp|Q6X4U4|SOSD1_HUMAN	Q6X4U4	SOSD1_HUMAN	SOSTDC1	Sclerostin domain-containing protein 1
20190307_L1_Ag6_Zhu00015_SA_TestGly_2000_01.06960.06960.3	D:\GlycoData\Hech-EThcD\EThcD-4000\MSFragger\milk\interact.pep.xml	DTRNESTQNCVVAEPEK	DTRN[1721]ESTQNCVVAEPEK	17	3	1674.25	3583.47	3583.48	1195.5	1195.5	3582.48	1195.17	1607.59	8.99e-11	48.685	8.305	1	2	1	0	0	10C(57.0215), 4N(1606.5867)		TRUE	sp|P47710|CASA1_HUMAN	P47710	CASA1_HUMAN	CSN1S1	Alpha-S1-casein
20190307_L1_Ag6_Zhu00015_SA_TestGly_2000_01.06961.06961.4	D:\GlycoData\Hech-EThcD\EThcD-4000\MSFragger\milk\interact.pep.xml	PVPAHPSSNSTLNQAR	PVPAHPSSN[2174]STLNQAR	16	4	1674.57	3734.58	3734.58	934.651	934.653	3734.58	934.652	2059.74	5.999e-11	50.294	17.339	1	2	0	0	0	9N(2059.7349)	dHex(1)Hex(5)HexNAc(4)NeuAc(1)(2059.734933)	TRUE	sp|Q6X4U4|SOSD1_HUMAN	Q6X4U4	SOSD1_HUMAN	SOSTDC1	Sclerostin domain-containing protein 1
20190307_L1_Ag6_Zhu00015_SA_TestGly_2000_01.06975.06975.2	D:\GlycoData\Hech-EThcD\EThcD-4000\MSFragger\milk\interact.pep.xml	GRVMPVLK	GRVM[147]PVLK	8	2	1677.49	914.537	914.538	458.276	458.276	914.537	458.276	0.0003	0.00131674	20.022	0	0.7656	2	1	0	0	4M(15.9949)		TRUE	sp|P05814|CASB_HUMAN	P05814	CASB_HUMAN	CSN2	Beta-casein
20190307_L1_Ag6_Zhu00015_SA_TestGly_2000_01.06982.06982.3	D:\GlycoData\Hech-EThcD\EThcD-4000\MSFragger\milk\interact.pep.xml	NESTQNCVVAEPEK	N[2029]ESTQNCVVAEPEK	14	3	1678.59	3518.41	3518.41	1173.81	1173.81	3518.41	1173.81	1914.7	3.03564e-06	23.571	15.837	1	2	0	0	0	1N(1914.6974), 7C(57.0215)		TRUE	sp|P47710|CASA1_HUMAN	P47710	CASA1_HUMAN	CSN1S1	Alpha-S1-casein
20190307_L1_Ag6_Zhu00015_SA_TestGly_2000_01.06984.06984.3	D:\GlycoData\Hech-EThcD\EThcD-4000\MSFragger\milk\interact.pep.xml	NESTQNCVVAEPEK	N[2028]ESTQNCVVAEPEK	14	3	1678.86	3518.41	3518.41	1173.81	1173.81	3517.39	1173.47	1914.7	1.12073e-05	25.302	20.023	1	2	0	0	0	1N(1913.6770), 7C(57.0215)	dHex(2)Hex(5)HexNAc(4)(1914.697426)	TRUE	sp|P47710|CASA1_HUMAN	P47710	CASA1_HUMAN	CSN1S1	Alpha-S1-casein
20190307_L1_Ag6_Zhu00015_SA_TestGly_2000_01.06986.06986.2	D:\GlycoData\Hech-EThcD\EThcD-4000\MSFragger\milk\interact.pep.xml	DSYVGDEAQSK		11	2	1679.51	1197.52	1197.51	599.765	599.764	1197.51	599.765	-0.0007	1.55507e-05	20.733	0	1	2	0	0	0			FALSE	sp|P60709|ACTB_HUMAN	P60709	ACTB_HUMAN	ACTB	Actin, cytoplasmic 1	ACTC1	sp|P68032|ACTC_HUMAN
20190307_L1_Ag6_Zhu00015_SA_TestGly_2000_01.06988.06988.2	D:\GlycoData\Hech-EThcD\EThcD-4000\MSFragger\milk\interact.pep.xml	SPELQAEAK		9	2	1679.75	971.492	971.491	486.753	486.753	971.492	486.753	-0.0009	6.07436e-06	29.366	8.687	1	2	0	0	0			TRUE	sp|P02652|APOA2_HUMAN	P02652	APOA2_HUMAN	APOA2	Apolipoprotein A-II
20190307_L1_Ag6_Zhu00015_SA_TestGly_2000_01.07003.07003.3	D:\GlycoData\Hech-EThcD\EThcD-4000\MSFragger\milk\interact.pep.xml	DTRNESTQNCVVAEPEK	DTRN[1883]ESTQNCVVAEPEK	17	3	1682.76	3744.53	3744.52	1249.19	1249.18	3744.53	1249.18	1768.63	7.7046e-09	41.953	18.196	1	2	1	0	0	10C(57.0215), 4N(1768.6395)		TRUE	sp|P47710|CASA1_HUMAN	P47710	CASA1_HUMAN	CSN1S1	Alpha-S1-casein
20190307_L1_Ag6_Zhu00015_SA_TestGly_2000_01.07005.07005.3	D:\GlycoData\Hech-EThcD\EThcD-4000\MSFragger\milk\interact.pep.xml	DTRNESTQNCVVAEPEK	DTRN[1883]ESTQNCVVAEPEK	17	3	1682.95	3744.53	3744.52	1249.19	1249.18	3744.53	1249.18	1768.63	7.8e-13	56.924	7.548	1	2	1	0	0	10C(57.0215), 4N(1768.6395)		TRUE	sp|P47710|CASA1_HUMAN	P47710	CASA1_HUMAN	CSN1S1	Alpha-S1-casein
20190307_L1_Ag6_Zhu00015_SA_TestGly_2000_01.07013.07013.4	D:\GlycoData\Hech-EThcD\EThcD-4000\MSFragger\milk\interact.pep.xml	DTRNESTQNCVVAEPEK	DTRN[2191]ESTQNCVVAEPEK	17	4	1684.39	4052.65	4052.65	1014.17	1014.17	4052.64	1014.17	2076.76	0.010858	16.357	12.186	0.9218	2	1	0	0	10C(57.0215), 4N(2076.7502)		TRUE	sp|P47710|CASA1_HUMAN	P47710	CASA1_HUMAN	CSN1S1	Alpha-S1-casein
20190307_L1_Ag6_Zhu00015_SA_TestGly_2000_01.07015.07015.4	D:\GlycoData\Hech-EThcD\EThcD-4000\MSFragger\milk\interact.pep.xml	DTRNESTQNCVVAEPEK	DTRN[2191]ESTQNCVVAEPEK	17	4	1684.62	4052.65	4052.65	1014.17	1014.17	4052.64	1014.17	2076.76	5.08745e-06	29.674	7.515	1	2	1	0	0	10C(57.0215), 4N(2076.7502)		TRUE	sp|P47710|CASA1_HUMAN	P47710	CASA1_HUMAN	CSN1S1	Alpha-S1-casein
20190307_L1_Ag6_Zhu00015_SA_TestGly_2000_01.07021.07021.3	D:\GlycoData\Hech-EThcD\EThcD-4000\MSFragger\milk\interact.pep.xml	NESTQNCVVAEPEK	N[1883]ESTQNCVVAEPEK	14	3	1685.67	3372.36	3372.36	1125.13	1125.13	3372.35	1125.13	1768.64	1.29643e-08	37.049	0	1	2	0	0	0	1N(1768.6395), 7C(57.0215)		TRUE	sp|P47710|CASA1_HUMAN	P47710	CASA1_HUMAN	CSN1S1	Alpha-S1-casein
20190307_L1_Ag6_Zhu00015_SA_TestGly_2000_01.07023.07023.3	D:\GlycoData\Hech-EThcD\EThcD-4000\MSFragger\milk\interact.pep.xml	NESTQNCVVAEPEK	N[1883]ESTQNCVVAEPEK	14	3	1685.95	3372.36	3372.36	1125.13	1125.13	3372.35	1125.13	1768.64	0	65.904	0	1	2	0	0	0	1N(1768.6395), 7C(57.0215)		TRUE	sp|P47710|CASA1_HUMAN	P47710	CASA1_HUMAN	CSN1S1	Alpha-S1-casein
20190307_L1_Ag6_Zhu00015_SA_TestGly_2000_01.07029.07029.3	D:\GlycoData\Hech-EThcD\EThcD-4000\MSFragger\milk\interact.pep.xml	DTRNESTQNCVVAEPEK	DTRN[2174]ESTQNCVVAEPEK	17	3	1686.86	4035.62	4035.63	1346.21	1346.22	4035.63	1346.22	2059.74	0.14388	8.868	0	0.7228	2	1	0	0	10C(57.0215), 4N(2059.7349)		TRUE	sp|P47710|CASA1_HUMAN	P47710	CASA1_HUMAN	CSN1S1	Alpha-S1-casein
20190307_L1_Ag6_Zhu00015_SA_TestGly_2000_01.07034.07034.3	D:\GlycoData\Hech-EThcD\EThcD-4000\MSFragger\milk\interact.pep.xml	DTRNESTQNCVVAEPEK	DTRN[2028]ESTQNCVVAEPEK	17	3	1687.9	3889.57	3889.57	1297.53	1297.53	3889.57	1297.53	1913.68	1.48423e-07	34.814	15.829	1	2	1	0	0	10C(57.0215), 4N(1913.6770)	Hex(5)HexNAc(4)NeuAc(1)(1913.677025)	TRUE	sp|P47710|CASA1_HUMAN	P47710	CASA1_HUMAN	CSN1S1	Alpha-S1-casein
20190307_L1_Ag6_Zhu00015_SA_TestGly_2000_01.07036.07036.3	D:\GlycoData\Hech-EThcD\EThcD-4000\MSFragger\milk\interact.pep.xml	DTRNESTQNCVVAEPEK	DTRN[2028]ESTQNCVVAEPEK	17	3	1688.16	3889.57	3889.57	1297.53	1297.53	3889.57	1297.53	1913.68	1e-14	63.488	8.506	1	2	1	0	0	10C(57.0215), 4N(1913.6770)	Hex(5)HexNAc(4)NeuAc(1)(1913.677025)	TRUE	sp|P47710|CASA1_HUMAN	P47710	CASA1_HUMAN	CSN1S1	Alpha-S1-casein
20190307_L1_Ag6_Zhu00015_SA_TestGly_2000_01.07060.07060.3	D:\GlycoData\Hech-EThcD\EThcD-4000\MSFragger\milk\interact.pep.xml	DTRNESTQNCVVAEPEK	DTRN[2012]ESTQNCVVAEPEK	17	3	1692.77	3873.58	3873.57	1292.2	1292.2	3873.57	1292.2	1897.68	8.1611e-10	43.853	18.606	1	2	1	0	0	10C(57.0215), 4N(1897.6821)		TRUE	sp|P47710|CASA1_HUMAN	P47710	CASA1_HUMAN	CSN1S1	Alpha-S1-casein
20190307_L1_Ag6_Zhu00015_SA_TestGly_2000_01.07062.07062.3	D:\GlycoData\Hech-EThcD\EThcD-4000\MSFragger\milk\interact.pep.xml	DTRNESTQNCVVAEPEK	DTRN[2012]ESTQNCVVAEPEK	17	3	1693.05	3873.58	3873.57	1292.2	1292.2	3873.57	1292.2	1897.68	6.54e-12	50.238	7.236	1	2	1	0	0	10C(57.0215), 4N(1897.6821)		TRUE	sp|P47710|CASA1_HUMAN	P47710	CASA1_HUMAN	CSN1S1	Alpha-S1-casein
20190307_L1_Ag6_Zhu00015_SA_TestGly_2000_01.07084.07084.4	D:\GlycoData\Hech-EThcD\EThcD-4000\MSFragger\milk\interact.pep.xml	DTRNESTQNCVVAEPEK	DTRN[2028]ESTQNCVVAEPEK	17	4	1697.47	3889.55	3889.58	973.394	973.402	3889.57	973.399	1913.69	2.45471e-05	25.94	12.315	1	2	1	0	0	10C(57.0215), 4N(1913.6770)		TRUE	sp|P47710|CASA1_HUMAN	P47710	CASA1_HUMAN	CSN1S1	Alpha-S1-casein
20190307_L1_Ag6_Zhu00015_SA_TestGly_2000_01.07085.07085.3	D:\GlycoData\Hech-EThcD\EThcD-4000\MSFragger\milk\interact.pep.xml	DTRNESTQNCVVAEPEK	DTRN[1518]ESTQNCVVAEPEK	17	3	1697.54	3379.44	3379.41	1127.49	1127.48	3379.4	1127.47	1403.52	0.000244906	20.944	13.722	0.9814	2	1	0	0	10C(57.0215), 4N(1403.5073)		TRUE	sp|P47710|CASA1_HUMAN	P47710	CASA1_HUMAN	CSN1S1	Alpha-S1-casein
20190307_L1_Ag6_Zhu00015_SA_TestGly_2000_01.07087.07087.4	D:\GlycoData\Hech-EThcD\EThcD-4000\MSFragger\milk\interact.pep.xml	DTRNESTQNCVVAEPEK	DTRN[2028]ESTQNCVVAEPEK	17	4	1697.97	3889.55	3889.58	973.394	973.402	3889.57	973.399	1913.69	6.82e-12	51.164	11.088	1	2	1	0	0	10C(57.0215), 4N(1913.6770)		TRUE	sp|P47710|CASA1_HUMAN	P47710	CASA1_HUMAN	CSN1S1	Alpha-S1-casein
20190307_L1_Ag6_Zhu00015_SA_TestGly_2000_01.07088.07088.3	D:\GlycoData\Hech-EThcD\EThcD-4000\MSFragger\milk\interact.pep.xml	DTRNESTQNCVVAEPEK	DTRN[1518]ESTQNCVVAEPEK	17	3	1698.26	3379.44	3379.41	1127.49	1127.48	3379.4	1127.47	1403.52	3.93097e-07	34.122	9.08	1	2	1	0	0	10C(57.0215), 4N(1403.5073)		TRUE	sp|P47710|CASA1_HUMAN	P47710	CASA1_HUMAN	CSN1S1	Alpha-S1-casein
20190307_L1_Ag6_Zhu00015_SA_TestGly_2000_01.07092.07092.3	D:\GlycoData\Hech-EThcD\EThcD-4000\MSFragger\milk\interact.pep.xml	NESTQNCVVAEPEK	N[2174]ESTQNCVVAEPEK	14	3	1699.19	3663.46	3663.45	1222.16	1222.16	3663.45	1222.16	2059.73	1.54081e-09	39.749	0	1	2	0	0	0	1N(2059.7349), 7C(57.0215)	dHex(1)Hex(5)HexNAc(4)NeuAc(1)(2059.734933)	TRUE	sp|P47710|CASA1_HUMAN	P47710	CASA1_HUMAN	CSN1S1	Alpha-S1-casein
20190307_L1_Ag6_Zhu00015_SA_TestGly_2000_01.07094.07094.3	D:\GlycoData\Hech-EThcD\EThcD-4000\MSFragger\milk\interact.pep.xml	NESTQNCVVAEPEK	N[2174]ESTQNCVVAEPEK	14	3	1699.39	3663.46	3663.45	1222.16	1222.16	3663.45	1222.16	2059.73	7.29877e-09	38.047	0	1	2	0	0	0	1N(2059.7349), 7C(57.0215)		TRUE	sp|P47710|CASA1_HUMAN	P47710	CASA1_HUMAN	CSN1S1	Alpha-S1-casein
20190307_L1_Ag6_Zhu00015_SA_TestGly_2000_01.07097.07097.4	D:\GlycoData\Hech-EThcD\EThcD-4000\MSFragger\milk\interact.pep.xml	DTRNESTQNCVVAEPEK	DTRN[2012]ESTQNCVVAEPEK	17	4	1699.99	3873.58	3873.57	969.401	969.401	3873.57	969.4	1897.68	2.98882e-05	26.598	13.618	1	2	1	0	0	10C(57.0215), 4N(1897.6821)	dHex(1)Hex(4)HexNAc(4)NeuAc(1)(1897.682110)	TRUE	sp|P47710|CASA1_HUMAN	P47710	CASA1_HUMAN	CSN1S1	Alpha-S1-casein
20190307_L1_Ag6_Zhu00015_SA_TestGly_2000_01.07099.07099.4	D:\GlycoData\Hech-EThcD\EThcD-4000\MSFragger\milk\interact.pep.xml	DTRNESTQNCVVAEPEK	DTRN[2012]ESTQNCVVAEPEK	17	4	1700.25	3873.58	3873.57	969.401	969.401	3873.57	969.4	1897.68	0	76.932	18.939	1	2	1	0	0	10C(57.0215), 4N(1897.6821)	dHex(1)Hex(4)HexNAc(4)NeuAc(1)(1897.682110)	TRUE	sp|P47710|CASA1_HUMAN	P47710	CASA1_HUMAN	CSN1S1	Alpha-S1-casein
20190307_L1_Ag6_Zhu00015_SA_TestGly_2000_01.07101.07101.3	D:\GlycoData\Hech-EThcD\EThcD-4000\MSFragger\milk\interact.pep.xml	NESTQNCVVAEPEK	N[1721]ESTQNCVVAEPEK	14	3	1700.66	3210.3	3210.3	1071.11	1071.11	3210.3	1071.11	1606.59	1.39556e-09	41.921	0	1	2	0	0	0	1N(1606.5867), 7C(57.0215)	dHex(1)Hex(4)HexNAc(4)(1606.586693)	TRUE	sp|P47710|CASA1_HUMAN	P47710	CASA1_HUMAN	CSN1S1	Alpha-S1-casein
20190307_L1_Ag6_Zhu00015_SA_TestGly_2000_01.07103.07103.3	D:\GlycoData\Hech-EThcD\EThcD-4000\MSFragger\milk\interact.pep.xml	NESTQNCVVAEPEK	N[1721]ESTQNCVVAEPEK	14	3	1700.86	3210.3	3210.3	1071.11	1071.11	3210.3	1071.11	1606.59	0	67.382	6.487	1	2	0	0	0	1N(1606.5867), 7C(57.0215)		TRUE	sp|P47710|CASA1_HUMAN	P47710	CASA1_HUMAN	CSN1S1	Alpha-S1-casein
20190307_L1_Ag6_Zhu00015_SA_TestGly_2000_01.07119.07119.3	D:\GlycoData\Hech-EThcD\EThcD-4000\MSFragger\milk\interact.pep.xml	DTRNESTQNCVVAEPEK	DTRN[1866]ESTQNCVVAEPEK	17	3	1704.23	3727.51	3727.51	1243.51	1243.51	3727.51	1243.51	1751.62	1.37642e-08	38.945	15.663	1	2	1	0	0	10C(57.0215), 4N(1751.6242)		TRUE	sp|P47710|CASA1_HUMAN	P47710	CASA1_HUMAN	CSN1S1	Alpha-S1-casein
20190307_L1_Ag6_Zhu00015_SA_TestGly_2000_01.07121.07121.3	D:\GlycoData\Hech-EThcD\EThcD-4000\MSFragger\milk\interact.pep.xml	DTRNESTQNCVVAEPEK	DTRN[1866]ESTQNCVVAEPEK	17	3	1704.67	3727.51	3727.51	1243.51	1243.51	3727.51	1243.51	1751.62	5.8e-13	57.446	8.706	1	2	1	0	0	10C(57.0215), 4N(1751.6242)	Hex(4)HexNAc(4)NeuAc(1)(1751.624201)	TRUE	sp|P47710|CASA1_HUMAN	P47710	CASA1_HUMAN	CSN1S1	Alpha-S1-casein
20190307_L1_Ag6_Zhu00015_SA_TestGly_2000_01.07123.07123.3	D:\GlycoData\Hech-EThcD\EThcD-4000\MSFragger\milk\interact.pep.xml	NESTQNCVVAEPEK	N[1883]ESTQNCVVAEPEK	14	3	1705.08	3372.35	3372.36	1125.13	1125.13	3372.35	1125.13	1768.64	1.02329e-06	25.46	0	1	2	0	0	0	1N(1768.6395), 7C(57.0215)		TRUE	sp|P47710|CASA1_HUMAN	P47710	CASA1_HUMAN	CSN1S1	Alpha-S1-casein
20190307_L1_Ag6_Zhu00015_SA_TestGly_2000_01.07125.07125.3	D:\GlycoData\Hech-EThcD\EThcD-4000\MSFragger\milk\interact.pep.xml	NESTQNCVVAEPEK	N[1883]ESTQNCVVAEPEK	14	3	1705.6	3372.35	3372.36	1125.13	1125.13	3372.35	1125.13	1768.64	4.72879e-09	38.801	0	1	2	0	0	0	1N(1768.6395), 7C(57.0215)		TRUE	sp|P47710|CASA1_HUMAN	P47710	CASA1_HUMAN	CSN1S1	Alpha-S1-casein
20190307_L1_Ag6_Zhu00015_SA_TestGly_2000_01.07127.07127.3	D:\GlycoData\Hech-EThcD\EThcD-4000\MSFragger\milk\interact.pep.xml	NESTQNCVVAEPEK	N[1371]ESTQNCVVAEPEK	14	3	1706.01	2863.16	2863.16	955.393	955.393	2861.16	954.729	1259.44	1.04894	8.417	0	0.9512	2	0	0	0	1N(1257.4494), 7C(57.0215)		TRUE	sp|P47710|CASA1_HUMAN	P47710	CASA1_HUMAN	CSN1S1	Alpha-S1-casein
20190307_L1_Ag6_Zhu00015_SA_TestGly_2000_01.07129.07129.3	D:\GlycoData\Hech-EThcD\EThcD-4000\MSFragger\milk\interact.pep.xml	NESTQNCVVAEPEK	N[1371]ESTQNCVVAEPEK	14	3	1706.4	2863.16	2863.16	955.393	955.393	2861.16	954.729	1259.44	0.889713	7.703	0	0.9527	2	0	0	0	1N(1257.4494), 7C(57.0215)		TRUE	sp|P47710|CASA1_HUMAN	P47710	CASA1_HUMAN	CSN1S1	Alpha-S1-casein
20190307_L1_Ag6_Zhu00015_SA_TestGly_2000_01.07131.07131.3	D:\GlycoData\Hech-EThcD\EThcD-4000\MSFragger\milk\interact.pep.xml	NESTQNCVVAEPEK	N[2174]ESTQNCVVAEPEK	14	3	1706.8	3663.45	3663.45	1222.16	1222.16	3663.45	1222.16	2059.73	8.79529e-06	21.723	0	1	2	0	0	0	1N(2059.7349), 7C(57.0215)		TRUE	sp|P47710|CASA1_HUMAN	P47710	CASA1_HUMAN	CSN1S1	Alpha-S1-casein
20190307_L1_Ag6_Zhu00015_SA_TestGly_2000_01.07132.07132.4	D:\GlycoData\Hech-EThcD\EThcD-4000\MSFragger\milk\interact.pep.xml	SCHLAMAPNHAVVSR	SCHLAM[147]APNHAVVSR	15	4	1706.94	1664.79	1664.79	417.204	417.204	1664.79	417.204	-0.0008	1.32816e-09	43.007	0	1	2	0	0	0	2C(57.0215), 6M(15.9949)		TRUE	sp|P02788|TRFL_HUMAN	P02788	TRFL_HUMAN	LTF	Lactotransferrin
20190307_L1_Ag6_Zhu00015_SA_TestGly_2000_01.07133.07133.3	D:\GlycoData\Hech-EThcD\EThcD-4000\MSFragger\milk\interact.pep.xml	NESTQNCVVAEPEK	N[2174]ESTQNCVVAEPEK	14	3	1707.09	3663.45	3663.45	1222.16	1222.16	3663.45	1222.16	2059.73	6.60693e-09	38.22	0	1	2	0	0	0	1N(2059.7349), 7C(57.0215)	dHex(1)Hex(5)HexNAc(4)NeuAc(1)(2059.734933)	TRUE	sp|P47710|CASA1_HUMAN	P47710	CASA1_HUMAN	CSN1S1	Alpha-S1-casein
20190307_L1_Ag6_Zhu00015_SA_TestGly_2000_01.07139.07139.3	D:\GlycoData\Hech-EThcD\EThcD-4000\MSFragger\milk\interact.pep.xml	SCHLAMAPNHAVVSR	SCHLAM[147]APNHAVVSR	15	3	1708.04	1664.79	1664.79	555.937	555.936	1664.79	555.936	-0.0007	1.508e-11	48.786	0	1	2	0	0	0	2C(57.0215), 6M(15.9949)		TRUE	sp|P02788|TRFL_HUMAN	P02788	TRFL_HUMAN	LTF	Lactotransferrin
20190307_L1_Ag6_Zhu00015_SA_TestGly_2000_01.07152.07152.3	D:\GlycoData\Hech-EThcD\EThcD-4000\MSFragger\milk\interact.pep.xml	DTRNESTQNCVVAEPEK	DTRN[2028]ESTQNCVVAEPEK	17	3	1710.55	3889.58	3889.57	1297.53	1297.53	3889.57	1297.53	1913.68	0.000157127	16.715	10.553	0.9963	2	1	0	0	10C(57.0215), 4N(1913.6770)		TRUE	sp|P47710|CASA1_HUMAN	P47710	CASA1_HUMAN	CSN1S1	Alpha-S1-casein
20190307_L1_Ag6_Zhu00015_SA_TestGly_2000_01.07154.07154.3	D:\GlycoData\Hech-EThcD\EThcD-4000\MSFragger\milk\interact.pep.xml	DTRNESTQNCVVAEPEK	DTRN[2028]ESTQNCVVAEPEK	17	3	1710.77	3889.58	3889.57	1297.53	1297.53	3889.57	1297.53	1913.68	0.00018281	20.452	0	0.9949	2	1	0	0	10C(57.0215), 4N(1913.6770)	Hex(5)HexNAc(4)NeuAc(1)(1913.677025)	TRUE	sp|P47710|CASA1_HUMAN	P47710	CASA1_HUMAN	CSN1S1	Alpha-S1-casein
20190307_L1_Ag6_Zhu00015_SA_TestGly_2000_01.07157.07157.4	D:\GlycoData\Hech-EThcD\EThcD-4000\MSFragger\milk\interact.pep.xml	DTRNESTQNCVVAEPEK	DTRN[2320]ESTQNCVVAEPEK	17	4	1711.51	4181.69	4181.69	1046.43	1046.43	4181.68	1046.43	2205.8	0.00293596	19.629	8.19	0.9837	2	1	0	0	10C(57.0215), 4N(2205.7928)		TRUE	sp|P47710|CASA1_HUMAN	P47710	CASA1_HUMAN	CSN1S1	Alpha-S1-casein
20190307_L1_Ag6_Zhu00015_SA_TestGly_2000_01.07159.07159.4	D:\GlycoData\Hech-EThcD\EThcD-4000\MSFragger\milk\interact.pep.xml	DTRNESTQNCVVAEPEK	DTRN[2320]ESTQNCVVAEPEK	17	4	1711.92	4181.69	4181.69	1046.43	1046.43	4181.68	1046.43	2205.8	0.00113045	18.287	0	0.9936	2	1	0	0	10C(57.0215), 4N(2205.7928)		TRUE	sp|P47710|CASA1_HUMAN	P47710	CASA1_HUMAN	CSN1S1	Alpha-S1-casein
20190307_L1_Ag6_Zhu00015_SA_TestGly_2000_01.07164.07164.4	D:\GlycoData\Hech-EThcD\EThcD-4000\MSFragger\milk\interact.pep.xml	DTRNESTQNCVVAEPEK	DTRN[2231]ESTQNCVVAEPEK	17	4	1712.84	4092.65	4092.64	1024.17	1024.17	4092.65	1024.17	2116.75	0.00320812	17.475	6.396	0.8726	2	1	0	0	10C(57.0215), 4N(2116.7564)		TRUE	sp|P47710|CASA1_HUMAN	P47710	CASA1_HUMAN	CSN1S1	Alpha-S1-casein
20190307_L1_Ag6_Zhu00015_SA_TestGly_2000_01.07166.07166.4	D:\GlycoData\Hech-EThcD\EThcD-4000\MSFragger\milk\interact.pep.xml	DTRNESTQNCVVAEPEK	DTRN[2231]ESTQNCVVAEPEK	17	4	1713.12	4092.65	4092.64	1024.17	1024.17	4092.65	1024.17	2116.75	3.9069e-10	43.786	9.351	1	2	1	0	0	10C(57.0215), 4N(2116.7564)		TRUE	sp|P47710|CASA1_HUMAN	P47710	CASA1_HUMAN	CSN1S1	Alpha-S1-casein
20190307_L1_Ag6_Zhu00015_SA_TestGly_2000_01.07168.07168.3	D:\GlycoData\Hech-EThcD\EThcD-4000\MSFragger\milk\interact.pep.xml	DTRNESTQNCVVAEPEK	DTRN[1663]ESTQNCVVAEPEK	17	3	1713.67	3524.44	3524.44	1175.82	1175.82	3524.44	1175.82	1548.54	4.97737e-07	32.712	14.482	1	2	1	0	0	10C(57.0215), 4N(1548.5448)		TRUE	sp|P47710|CASA1_HUMAN	P47710	CASA1_HUMAN	CSN1S1	Alpha-S1-casein
20190307_L1_Ag6_Zhu00015_SA_TestGly_2000_01.07169.07169.2	D:\GlycoData\Hech-EThcD\EThcD-4000\MSFragger\milk\interact.pep.xml	SCHLAMAPNHAVVSR	SCHLAM[147]APNHAVVSR	15	2	1713.77	1664.79	1664.79	833.402	833.402	1664.79	833.401	0.0013	3.15137e-09	39.506	0	1	2	0	0	0	2C(57.0215), 6M(15.9949)		TRUE	sp|P02788|TRFL_HUMAN	P02788	TRFL_HUMAN	LTF	Lactotransferrin
20190307_L1_Ag6_Zhu00015_SA_TestGly_2000_01.07170.07170.3	D:\GlycoData\Hech-EThcD\EThcD-4000\MSFragger\milk\interact.pep.xml	DTRNESTQNCVVAEPEK	DTRN[1663]ESTQNCVVAEPEK	17	3	1713.88	3524.44	3524.44	1175.82	1175.82	3524.44	1175.82	1548.54	1.6e-13	56.711	10.025	1	2	1	0	0	10C(57.0215), 4N(1548.5448)	Hex(4)HexNAc(3)NeuAc(1)(1548.544828)	TRUE	sp|P47710|CASA1_HUMAN	P47710	CASA1_HUMAN	CSN1S1	Alpha-S1-casein
20190307_L1_Ag6_Zhu00015_SA_TestGly_2000_01.07171.07171.2	D:\GlycoData\Hech-EThcD\EThcD-4000\MSFragger\milk\interact.pep.xml	SCHLAMAPNHAVVSR	SCHLAM[147]APNHAVVSR	15	2	1714.2	1664.79	1664.79	833.402	833.402	1664.79	833.401	0.0013	3.05316e-05	19.561	0	0.9999	2	0	0	0	2C(57.0215), 6M(15.9949)		TRUE	sp|P02788|TRFL_HUMAN	P02788	TRFL_HUMAN	LTF	Lactotransferrin
20190307_L1_Ag6_Zhu00015_SA_TestGly_2000_01.07182.07182.4	D:\GlycoData\Hech-EThcD\EThcD-4000\MSFragger\milk\interact.pep.xml	DTRNESTQNCVVAEPEK	DTRN[2174]ESTQNCVVAEPEK	17	4	1716.44	4035.63	4035.63	1009.91	1009.91	4035.63	1009.91	2059.74	0.000409732	21.05	11.96	0.997	2	1	0	0	10C(57.0215), 4N(2059.7349)		TRUE	sp|P47710|CASA1_HUMAN	P47710	CASA1_HUMAN	CSN1S1	Alpha-S1-casein
20190307_L1_Ag6_Zhu00015_SA_TestGly_2000_01.07184.07184.4	D:\GlycoData\Hech-EThcD\EThcD-4000\MSFragger\milk\interact.pep.xml	DTRNESTQNCVVAEPEK	DTRN[2174]ESTQNCVVAEPEK	17	4	1716.75	4035.63	4035.63	1009.91	1009.91	4035.63	1009.91	2059.74	0	73.227	15.31	1	2	1	0	0	10C(57.0215), 4N(2059.7349)	dHex(1)Hex(5)HexNAc(4)NeuAc(1)(2059.734933)	TRUE	sp|P47710|CASA1_HUMAN	P47710	CASA1_HUMAN	CSN1S1	Alpha-S1-casein
20190307_L1_Ag6_Zhu00015_SA_TestGly_2000_01.07194.07194.3	D:\GlycoData\Hech-EThcD\EThcD-4000\MSFragger\milk\interact.pep.xml	DTRNESTQNCVVAEPEK	DTRN[2319]ESTQNCVVAEPEK	17	3	1718.73	4182.68	4182.68	1395.23	1395.24	4180.66	1394.56	2206.79	5.99101e-05	18.39	11.88	0.9998	2	1	0	0	10C(57.0215), 4N(2204.7724)		TRUE	sp|P47710|CASA1_HUMAN	P47710	CASA1_HUMAN	CSN1S1	Alpha-S1-casein
20190307_L1_Ag6_Zhu00015_SA_TestGly_2000_01.07196.07196.3	D:\GlycoData\Hech-EThcD\EThcD-4000\MSFragger\milk\interact.pep.xml	DTRNESTQNCVVAEPEK	DTRN[2319]ESTQNCVVAEPEK	17	3	1719.15	4182.68	4182.68	1395.23	1395.24	4180.66	1394.56	2206.79	1.40686e-05	20.907	0	1	2	1	0	0	10C(57.0215), 4N(2204.7724)		TRUE	sp|P47710|CASA1_HUMAN	P47710	CASA1_HUMAN	CSN1S1	Alpha-S1-casein
20190307_L1_Ag6_Zhu00015_SA_TestGly_2000_01.07198.07198.3	D:\GlycoData\Hech-EThcD\EThcD-4000\MSFragger\milk\interact.pep.xml	DTRNESTQNCVVAEPEK	DTRN[2174]ESTQNCVVAEPEK	17	3	1719.55	4035.63	4035.63	1346.22	1346.22	4035.63	1346.22	2059.74	2.26334e-05	26.081	13.636	1	2	1	0	0	10C(57.0215), 4N(2059.7349)		TRUE	sp|P47710|CASA1_HUMAN	P47710	CASA1_HUMAN	CSN1S1	Alpha-S1-casein
20190307_L1_Ag6_Zhu00015_SA_TestGly_2000_01.07200.07200.3	D:\GlycoData\Hech-EThcD\EThcD-4000\MSFragger\milk\interact.pep.xml	DTRNESTQNCVVAEPEK	DTRN[2174]ESTQNCVVAEPEK	17	3	1719.82	4035.63	4035.63	1346.22	1346.22	4035.63	1346.22	2059.74	7.8e-13	55.93	0	1	2	1	0	0	10C(57.0215), 4N(2059.7349)		TRUE	sp|P47710|CASA1_HUMAN	P47710	CASA1_HUMAN	CSN1S1	Alpha-S1-casein
20190307_L1_Ag6_Zhu00015_SA_TestGly_2000_01.07201.07201.3	D:\GlycoData\Hech-EThcD\EThcD-4000\MSFragger\milk\interact.pep.xml	DTRNESTQNCVVAEPEK	DTRN[2231]ESTQNCVVAEPEK	17	3	1720.02	4092.65	4092.64	1365.22	1365.22	4092.65	1365.22	2116.75	1.34974e-09	41.979	0	1	2	1	0	0	10C(57.0215), 4N(2116.7564)		TRUE	sp|P47710|CASA1_HUMAN	P47710	CASA1_HUMAN	CSN1S1	Alpha-S1-casein
20190307_L1_Ag6_Zhu00015_SA_TestGly_2000_01.07202.07202.3	D:\GlycoData\Hech-EThcD\EThcD-4000\MSFragger\milk\interact.pep.xml	MFSQNDTR	MFSQN[2465]DTR	8	3	1720.32	3348.26	3348.26	1117.09	1117.09	3348.26	1117.09	2350.83	0.000183865	16.442	0	0.9992	2	0	0	0	5N(2350.8303)	dHex(1)Hex(5)HexNAc(4)NeuAc(2)(2350.830350)	TRUE	sp|P02750|A2GL_HUMAN	P02750	A2GL_HUMAN	LRG1	Leucine-rich alpha-2-glycoprotein
20190307_L1_Ag6_Zhu00015_SA_TestGly_2000_01.07204.07204.3	D:\GlycoData\Hech-EThcD\EThcD-4000\MSFragger\milk\interact.pep.xml	MFSQNDTR	MFSQN[2465]DTR	8	3	1720.53	3348.26	3348.26	1117.09	1117.09	3348.26	1117.09	2350.83	2.49172e-06	29.914	6.901	1	2	0	0	0	5N(2350.8303)	dHex(1)Hex(5)HexNAc(4)NeuAc(2)(2350.830350)	TRUE	sp|P02750|A2GL_HUMAN	P02750	A2GL_HUMAN	LRG1	Leucine-rich alpha-2-glycoprotein
20190307_L1_Ag6_Zhu00015_SA_TestGly_2000_01.07216.07216.3	D:\GlycoData\Hech-EThcD\EThcD-4000\MSFragger\milk\interact.pep.xml	DTRNESTQNCVVAEPEK	DTRN[2465]ESTQNCVVAEPEK	17	3	1723.14	4326.72	4326.72	1443.25	1443.25	4326.72	1443.25	2350.83	4.32265e-09	40.957	15.95	1	2	1	0	0	10C(57.0215), 4N(2350.8303)	dHex(1)Hex(5)HexNAc(4)NeuAc(2)(2350.830350)	TRUE	sp|P47710|CASA1_HUMAN	P47710	CASA1_HUMAN	CSN1S1	Alpha-S1-casein
20190307_L1_Ag6_Zhu00015_SA_TestGly_2000_01.07218.07218.3	D:\GlycoData\Hech-EThcD\EThcD-4000\MSFragger\milk\interact.pep.xml	DTRNESTQNCVVAEPEK	DTRN[2465]ESTQNCVVAEPEK	17	3	1723.69	4326.72	4326.72	1443.25	1443.25	4326.72	1443.25	2350.83	4e-14	56.076	6.328	1	2	1	0	0	10C(57.0215), 4N(2350.8303)		TRUE	sp|P47710|CASA1_HUMAN	P47710	CASA1_HUMAN	CSN1S1	Alpha-S1-casein
20190307_L1_Ag6_Zhu00015_SA_TestGly_2000_01.07220.07220.3	D:\GlycoData\Hech-EThcD\EThcD-4000\MSFragger\milk\interact.pep.xml	DTRNESTQNCVVAEPEK	DTRN[2069]ESTQNCVVAEPEK	17	3	1724.02	3930.6	3930.6	1311.21	1311.21	3930.59	1311.21	1954.7	0.00261818	17.828	0	0.9268	2	1	0	0	10C(57.0215), 4N(1954.7035)	Hex(4)HexNAc(5)NeuAc(1)(1954.703574)	TRUE	sp|P47710|CASA1_HUMAN	P47710	CASA1_HUMAN	CSN1S1	Alpha-S1-casein
20190307_L1_Ag6_Zhu00015_SA_TestGly_2000_01.07222.07222.3	D:\GlycoData\Hech-EThcD\EThcD-4000\MSFragger\milk\interact.pep.xml	DTRNESTQNCVVAEPEK	DTRN[2069]ESTQNCVVAEPEK	17	3	1724.51	3930.6	3930.6	1311.21	1311.21	3930.59	1311.21	1954.7	1.83654e-09	41.444	0	1	2	1	0	0	10C(57.0215), 4N(1954.7035)	Hex(4)HexNAc(5)NeuAc(1)(1954.703574)	TRUE	sp|P47710|CASA1_HUMAN	P47710	CASA1_HUMAN	CSN1S1	Alpha-S1-casein
20190307_L1_Ag6_Zhu00015_SA_TestGly_2000_01.07223.07223.3	D:\GlycoData\Hech-EThcD\EThcD-4000\MSFragger\milk\interact.pep.xml	NESTQNCVVAEPEK	N[2012]ESTQNCVVAEPEK	14	3	1724.83	3501.4	3501.39	1168.14	1168.14	3501.4	1168.14	1897.68	5.14932e-06	22.653	0	1	2	0	0	0	1N(1897.6821), 7C(57.0215)	dHex(1)Hex(4)HexNAc(4)NeuAc(1)(1897.682110)	TRUE	sp|P47710|CASA1_HUMAN	P47710	CASA1_HUMAN	CSN1S1	Alpha-S1-casein
20190307_L1_Ag6_Zhu00015_SA_TestGly_2000_01.07225.07225.3	D:\GlycoData\Hech-EThcD\EThcD-4000\MSFragger\milk\interact.pep.xml	NESTQNCVVAEPEK	N[2012]ESTQNCVVAEPEK	14	3	1725.03	3501.4	3501.39	1168.14	1168.14	3501.4	1168.14	1897.68	4.563e-10	43.863	0	1	2	0	0	0	1N(1897.6821), 7C(57.0215)		TRUE	sp|P47710|CASA1_HUMAN	P47710	CASA1_HUMAN	CSN1S1	Alpha-S1-casein
20190307_L1_Ag6_Zhu00015_SA_TestGly_2000_01.07227.07227.3	D:\GlycoData\Hech-EThcD\EThcD-4000\MSFragger\milk\interact.pep.xml	DTRNESTQNCVVAEPEK	DTRN[1883]ESTQNCVVAEPEK	17	3	1725.72	3744.53	3744.53	1249.18	1249.18	3744.53	1249.18	1768.64	0.000636795	21.284	14.362	0.9869	2	1	0	0	10C(57.0215), 4N(1768.6395)	dHex(1)Hex(5)HexNAc(4)(1768.639517)	TRUE	sp|P47710|CASA1_HUMAN	P47710	CASA1_HUMAN	CSN1S1	Alpha-S1-casein
20190307_L1_Ag6_Zhu00015_SA_TestGly_2000_01.07229.07229.3	D:\GlycoData\Hech-EThcD\EThcD-4000\MSFragger\milk\interact.pep.xml	DTRNESTQNCVVAEPEK	DTRN[1883]ESTQNCVVAEPEK	17	3	1725.92	3744.53	3744.53	1249.18	1249.18	3744.53	1249.18	1768.64	4.20969e-08	37.003	0	1	2	1	0	0	10C(57.0215), 4N(1768.6395)	dHex(1)Hex(5)HexNAc(4)(1768.639517)	TRUE	sp|P47710|CASA1_HUMAN	P47710	CASA1_HUMAN	CSN1S1	Alpha-S1-casein
20190307_L1_Ag6_Zhu00015_SA_TestGly_2000_01.07237.07237.2	D:\GlycoData\Hech-EThcD\EThcD-4000\MSFragger\milk\interact.pep.xml	FLENEDRR		8	2	1727.25	1077.52	1077.52	539.768	539.767	1077.52	539.767	-0.0005	0.00128381	23.066	11.381	0.9706	2	0	0	0			TRUE	sp|P01009|A1AT_HUMAN	P01009	A1AT_HUMAN	SERPINA1	Alpha-1-antitrypsin
20190307_L1_Ag6_Zhu00015_SA_TestGly_2000_01.07244.07244.3	D:\GlycoData\Hech-EThcD\EThcD-4000\MSFragger\milk\interact.pep.xml	NESTQNCVVAEPEK	N[2466]ESTQNCVVAEPEK	14	3	1728.73	3955.57	3955.57	1319.53	1319.53	3955.57	1319.53	2351.85	0.00740031	10.023	0	0.9771	2	0	0	0	1N(2351.8507), 7C(57.0215)		TRUE	sp|P47710|CASA1_HUMAN	P47710	CASA1_HUMAN	CSN1S1	Alpha-S1-casein
20190307_L1_Ag6_Zhu00015_SA_TestGly_2000_01.07246.07246.3	D:\GlycoData\Hech-EThcD\EThcD-4000\MSFragger\milk\interact.pep.xml	NESTQNCVVAEPEK	N[2466]ESTQNCVVAEPEK	14	3	1729.19	3955.57	3955.57	1319.53	1319.53	3955.57	1319.53	2351.85	0.00375405	11.202	0	0.9854	2	0	0	0	1N(2351.8507), 7C(57.0215)		TRUE	sp|P47710|CASA1_HUMAN	P47710	CASA1_HUMAN	CSN1S1	Alpha-S1-casein
20190307_L1_Ag6_Zhu00015_SA_TestGly_2000_01.07249.07249.3	D:\GlycoData\Hech-EThcD\EThcD-4000\MSFragger\milk\interact.pep.xml	NESTQNCVVAEPEK	N[2320]ESTQNCVVAEPEK	14	3	1729.73	3809.51	3809.51	1270.84	1270.84	3809.51	1270.84	2205.8	3.73465e-08	31.211	0	1	2	0	0	0	1N(2205.7928), 7C(57.0215)		TRUE	sp|P47710|CASA1_HUMAN	P47710	CASA1_HUMAN	CSN1S1	Alpha-S1-casein
20190307_L1_Ag6_Zhu00015_SA_TestGly_2000_01.07251.07251.3	D:\GlycoData\Hech-EThcD\EThcD-4000\MSFragger\milk\interact.pep.xml	NESTQNCVVAEPEK	N[2320]ESTQNCVVAEPEK	14	3	1730.07	3809.51	3809.51	1270.84	1270.84	3809.51	1270.84	2205.8	1.11e-12	54.317	0	1	2	0	0	0	1N(2205.7928), 7C(57.0215)		TRUE	sp|P47710|CASA1_HUMAN	P47710	CASA1_HUMAN	CSN1S1	Alpha-S1-casein
20190307_L1_Ag6_Zhu00015_SA_TestGly_2000_01.07260.07260.4	D:\GlycoData\Hech-EThcD\EThcD-4000\MSFragger\milk\interact.pep.xml	NESTQNCVVAEPEK	N[2320]ESTQNCVVAEPEK	14	4	1731.69	3809.51	3809.51	953.385	953.385	3809.51	953.384	2205.8	0.00171002	12.568	0	0.9976	2	0	0	0	1N(2205.7928), 7C(57.0215)		TRUE	sp|P47710|CASA1_HUMAN	P47710	CASA1_HUMAN	CSN1S1	Alpha-S1-casein
20190307_L1_Ag6_Zhu00015_SA_TestGly_2000_01.07262.07262.4	D:\GlycoData\Hech-EThcD\EThcD-4000\MSFragger\milk\interact.pep.xml	NESTQNCVVAEPEK	N[2320]ESTQNCVVAEPEK	14	4	1732.08	3809.51	3809.51	953.385	953.385	3809.51	953.384	2205.8	0.0118372	14.207	0	0.9831	2	0	0	0	1N(2205.7928), 7C(57.0215)		TRUE	sp|P47710|CASA1_HUMAN	P47710	CASA1_HUMAN	CSN1S1	Alpha-S1-casein
20190307_L1_Ag6_Zhu00015_SA_TestGly_2000_01.07267.07267.4	D:\GlycoData\Hech-EThcD\EThcD-4000\MSFragger\milk\interact.pep.xml	DTRNESTQNCVVAEPEK	DTRN[2174]ESTQNCVVAEPEK	17	4	1733.14	4035.62	4035.63	1009.91	1009.91	4035.63	1009.91	2059.74	2.05944e-05	27.245	15.856	1	2	1	0	0	10C(57.0215), 4N(2059.7349)		TRUE	sp|P47710|CASA1_HUMAN	P47710	CASA1_HUMAN	CSN1S1	Alpha-S1-casein
20190307_L1_Ag6_Zhu00015_SA_TestGly_2000_01.07269.07269.4	D:\GlycoData\Hech-EThcD\EThcD-4000\MSFragger\milk\interact.pep.xml	DTRNESTQNCVVAEPEK	DTRN[2174]ESTQNCVVAEPEK	17	4	1733.61	4035.62	4035.63	1009.91	1009.91	4035.63	1009.91	2059.74	0	67.51	12.03	1	2	1	0	0	10C(57.0215), 4N(2059.7349)		TRUE	sp|P47710|CASA1_HUMAN	P47710	CASA1_HUMAN	CSN1S1	Alpha-S1-casein
20190307_L1_Ag6_Zhu00015_SA_TestGly_2000_01.07279.07279.3	D:\GlycoData\Hech-EThcD\EThcD-4000\MSFragger\milk\interact.pep.xml	DTRNESTQNCVVAEPEK	DTRN[2174]ESTQNCVVAEPEK	17	3	1735.68	4036.62	4036.63	1346.55	1346.55	4035.63	1346.22	2060.74	2.27641e-05	26.071	16.274	1	2	1	0	0	10C(57.0215), 4N(2059.7349)		TRUE	sp|P47710|CASA1_HUMAN	P47710	CASA1_HUMAN	CSN1S1	Alpha-S1-casein
20190307_L1_Ag6_Zhu00015_SA_TestGly_2000_01.07280.07280.3	D:\GlycoData\Hech-EThcD\EThcD-4000\MSFragger\milk\interact.pep.xml	DTRNESTQNCVVAEPEK	DTRN[2174]ESTQNCVVAEPEK	17	3	1735.85	4036.62	4036.63	1346.55	1346.55	4035.63	1346.22	2060.74	6.3e-13	57.289	7.503	1	2	1	0	0	10C(57.0215), 4N(2059.7349)		TRUE	sp|P47710|CASA1_HUMAN	P47710	CASA1_HUMAN	CSN1S1	Alpha-S1-casein
20190307_L1_Ag6_Zhu00015_SA_TestGly_2000_01.07284.07284.3	D:\GlycoData\Hech-EThcD\EThcD-4000\MSFragger\milk\interact.pep.xml	MFSQNDTR	MFSQN[2465]DTR	8	3	1736.44	3348.26	3348.26	1117.09	1117.09	3348.26	1117.09	2350.83	0.000195884	16.332	0	0.999	2	0	0	0	5N(2350.8303)		TRUE	sp|P02750|A2GL_HUMAN	P02750	A2GL_HUMAN	LRG1	Leucine-rich alpha-2-glycoprotein
20190307_L1_Ag6_Zhu00015_SA_TestGly_2000_01.07286.07286.3	D:\GlycoData\Hech-EThcD\EThcD-4000\MSFragger\milk\interact.pep.xml	MFSQNDTR	MFSQN[2465]DTR	8	3	1736.89	3348.26	3348.26	1117.09	1117.09	3348.26	1117.09	2350.83	0.000379315	21.184	6.758	0.9974	2	0	0	0	5N(2350.8303)		TRUE	sp|P02750|A2GL_HUMAN	P02750	A2GL_HUMAN	LRG1	Leucine-rich alpha-2-glycoprotein
20190307_L1_Ag6_Zhu00015_SA_TestGly_2000_01.07287.07287.3	D:\GlycoData\Hech-EThcD\EThcD-4000\MSFragger\milk\interact.pep.xml	DTRNESTQNCVVAEPEK	DTRN[2320]ESTQNCVVAEPEK	17	3	1737.21	4181.67	4181.69	1394.9	1394.91	4181.68	1394.9	2205.8	0.160694	11.676	7.567	0.7386	2	1	0	0	10C(57.0215), 4N(2205.7928)		TRUE	sp|P47710|CASA1_HUMAN	P47710	CASA1_HUMAN	CSN1S1	Alpha-S1-casein
20190307_L1_Ag6_Zhu00015_SA_TestGly_2000_01.07289.07289.3	D:\GlycoData\Hech-EThcD\EThcD-4000\MSFragger\milk\interact.pep.xml	DTRNESTQNCVVAEPEK	DTRN[2320]ESTQNCVVAEPEK	17	3	1737.42	4181.67	4181.69	1394.9	1394.91	4181.68	1394.9	2205.8	3.57478e-05	24.287	0	1	2	1	0	0	10C(57.0215), 4N(2205.7928)		TRUE	sp|P47710|CASA1_HUMAN	P47710	CASA1_HUMAN	CSN1S1	Alpha-S1-casein
20190307_L1_Ag6_Zhu00015_SA_TestGly_2000_01.07301.07301.3	D:\GlycoData\Hech-EThcD\EThcD-4000\MSFragger\milk\interact.pep.xml	MFSQNDTR	MFSQN[2319]DTR	8	3	1739.96	3203.21	3203.2	1068.74	1068.74	3202.2	1068.41	2205.77	0.00219786	12.132	0	0.9871	2	0	0	0	5N(2204.7724)		TRUE	sp|P02750|A2GL_HUMAN	P02750	A2GL_HUMAN	LRG1	Leucine-rich alpha-2-glycoprotein
20190307_L1_Ag6_Zhu00015_SA_TestGly_2000_01.07303.07303.3	D:\GlycoData\Hech-EThcD\EThcD-4000\MSFragger\milk\interact.pep.xml	MFSQNDTR	MFSQN[2319]DTR	8	3	1740.38	3203.21	3203.2	1068.74	1068.74	3202.2	1068.41	2205.77	0.000220166	21.129	0	0.9988	2	0	0	0	5N(2204.7724)		TRUE	sp|P02750|A2GL_HUMAN	P02750	A2GL_HUMAN	LRG1	Leucine-rich alpha-2-glycoprotein
20190307_L1_Ag6_Zhu00015_SA_TestGly_2000_01.07306.07306.3	D:\GlycoData\Hech-EThcD\EThcD-4000\MSFragger\milk\interact.pep.xml	NESTQNCVVAEPEK	N[2174]ESTQNCVVAEPEK	14	3	1740.92	3663.45	3663.45	1222.16	1222.16	3663.45	1222.16	2059.73	2.08689e-09	40.222	0	1	2	0	0	0	1N(2059.7349), 7C(57.0215)		TRUE	sp|P47710|CASA1_HUMAN	P47710	CASA1_HUMAN	CSN1S1	Alpha-S1-casein
20190307_L1_Ag6_Zhu00015_SA_TestGly_2000_01.07308.07308.3	D:\GlycoData\Hech-EThcD\EThcD-4000\MSFragger\milk\interact.pep.xml	NESTQNCVVAEPEK	N[2174]ESTQNCVVAEPEK	14	3	1741.27	3663.45	3663.45	1222.16	1222.16	3663.45	1222.16	2059.73	6.9e-13	54.149	0	1	2	0	0	0	1N(2059.7349), 7C(57.0215)	dHex(1)Hex(5)HexNAc(4)NeuAc(1)(2059.734933)	TRUE	sp|P47710|CASA1_HUMAN	P47710	CASA1_HUMAN	CSN1S1	Alpha-S1-casein
20190307_L1_Ag6_Zhu00015_SA_TestGly_2000_01.07314.07314.3	D:\GlycoData\Hech-EThcD\EThcD-4000\MSFragger\milk\interact.pep.xml	DTRNESTQNCVVAEPEK	DTRN[2012]ESTQNCVVAEPEK	17	3	1742.35	3873.55	3873.56	1292.19	1292.19	3873.57	1292.2	1897.67	0.000183021	23.45	14.152	0.9955	2	1	0	0	10C(57.0215), 4N(1897.6821)		TRUE	sp|P47710|CASA1_HUMAN	P47710	CASA1_HUMAN	CSN1S1	Alpha-S1-casein
20190307_L1_Ag6_Zhu00015_SA_TestGly_2000_01.07316.07316.3	D:\GlycoData\Hech-EThcD\EThcD-4000\MSFragger\milk\interact.pep.xml	DTRNESTQNCVVAEPEK	DTRN[2012]ESTQNCVVAEPEK	17	3	1742.87	3873.55	3873.56	1292.19	1292.19	3873.57	1292.2	1897.67	1.70118e-05	25.577	0	1	2	1	0	0	10C(57.0215), 4N(1897.6821)		TRUE	sp|P47710|CASA1_HUMAN	P47710	CASA1_HUMAN	CSN1S1	Alpha-S1-casein
20190307_L1_Ag6_Zhu00015_SA_TestGly_2000_01.07322.07322.4	D:\GlycoData\Hech-EThcD\EThcD-4000\MSFragger\milk\interact.pep.xml	NESTQNCVVAEPEK	N[2174]ESTQNCVVAEPEK	14	4	1744.17	3663.45	3663.45	916.87	916.871	3663.45	916.87	2059.74	2.30277e-08	37.051	0	1	2	0	0	0	1N(2059.7349), 7C(57.0215)	dHex(1)Hex(5)HexNAc(4)NeuAc(1)(2059.734933)	TRUE	sp|P47710|CASA1_HUMAN	P47710	CASA1_HUMAN	CSN1S1	Alpha-S1-casein
20190307_L1_Ag6_Zhu00015_SA_TestGly_2000_01.07324.07324.4	D:\GlycoData\Hech-EThcD\EThcD-4000\MSFragger\milk\interact.pep.xml	NESTQNCVVAEPEK	N[2174]ESTQNCVVAEPEK	14	4	1744.45	3663.45	3663.45	916.87	916.871	3663.45	916.87	2059.74	0	70.34	10.393	1	2	0	0	0	1N(2059.7349), 7C(57.0215)		TRUE	sp|P47710|CASA1_HUMAN	P47710	CASA1_HUMAN	CSN1S1	Alpha-S1-casein
20190307_L1_Ag6_Zhu00015_SA_TestGly_2000_01.07337.07337.4	D:\GlycoData\Hech-EThcD\EThcD-4000\MSFragger\milk\interact.pep.xml	NESTQNCVVAEPEK	N[2174]ESTQNCVVAEPEK	14	4	1747.36	3663.45	3663.45	916.87	916.871	3663.45	916.87	2059.74	3.79315e-08	36.184	0	1	2	0	0	0	1N(2059.7349), 7C(57.0215)	dHex(1)Hex(5)HexNAc(4)NeuAc(1)(2059.734933)	TRUE	sp|P47710|CASA1_HUMAN	P47710	CASA1_HUMAN	CSN1S1	Alpha-S1-casein
20190307_L1_Ag6_Zhu00015_SA_TestGly_2000_01.07339.07339.4	D:\GlycoData\Hech-EThcD\EThcD-4000\MSFragger\milk\interact.pep.xml	NESTQNCVVAEPEK	N[2174]ESTQNCVVAEPEK	14	4	1747.64	3663.45	3663.45	916.87	916.871	3663.45	916.87	2059.74	0	71.625	13.161	1	2	0	0	0	1N(2059.7349), 7C(57.0215)	dHex(1)Hex(5)HexNAc(4)NeuAc(1)(2059.734933)	TRUE	sp|P47710|CASA1_HUMAN	P47710	CASA1_HUMAN	CSN1S1	Alpha-S1-casein
20190307_L1_Ag6_Zhu00015_SA_TestGly_2000_01.07341.07341.3	D:\GlycoData\Hech-EThcD\EThcD-4000\MSFragger\milk\interact.pep.xml	GPNCSEPECPGNCHLR	GPN[2174]CSEPECPGNCHLR	16	3	1748.21	3942.48	3942.49	1315.17	1315.17	3942.49	1315.17	2059.74	2.94781e-07	31.622	0	1	2	0	0	0	13C(57.0215), 3N(2059.7349), 4C(57.0215), 9C(57.0215)		TRUE	sp|P24821|TENA_HUMAN	P24821	TENA_HUMAN	TNC	Tenascin
20190307_L1_Ag6_Zhu00015_SA_TestGly_2000_01.07343.07343.3	D:\GlycoData\Hech-EThcD\EThcD-4000\MSFragger\milk\interact.pep.xml	GPNCSEPECPGNCHLR	GPN[2174]CSEPECPGNCHLR	16	3	1748.42	3942.48	3942.49	1315.17	1315.17	3942.49	1315.17	2059.74	9.36483e-08	29.614	0	1	2	0	0	0	13C(57.0215), 3N(2059.7349), 4C(57.0215), 9C(57.0215)	dHex(1)Hex(5)HexNAc(4)NeuAc(1)(2059.734933)	TRUE	sp|P24821|TENA_HUMAN	P24821	TENA_HUMAN	TNC	Tenascin
20190307_L1_Ag6_Zhu00015_SA_TestGly_2000_01.07354.07354.3	D:\GlycoData\Hech-EThcD\EThcD-4000\MSFragger\milk\interact.pep.xml	SYSCQVTHEGSTVEK	SYSCQVTHEGSTVEK	15	3	1750.97	1710.75	1710.75	571.258	571.258	1710.75	571.258	-0.0001	4.46941e-08	33.899	0	1	2	0	0	0	4C(57.0215)		TRUE	sp|P0CG05|LAC2_HUMAN	P0CG05	LAC2_HUMAN	IGLC2	Ig lambda-2 chain C regions	IGLL5	sp|B9A064|IGLL5_HUMAN
20190307_L1_Ag6_Zhu00015_SA_TestGly_2000_01.07356.07356.2	D:\GlycoData\Hech-EThcD\EThcD-4000\MSFragger\milk\interact.pep.xml	CAEQFCR	CAEQFCR	7	2	1751.2	969.38	969.38	485.697	485.697	969.38	485.697	-0.0003	1.47486e-05	20.825	0	1	2	0	0	0	1C(57.0215), 6C(57.0215)		TRUE	sp|P47710|CASA1_HUMAN	P47710	CASA1_HUMAN	CSN1S1	Alpha-S1-casein
20190307_L1_Ag6_Zhu00015_SA_TestGly_2000_01.07357.07357.3	D:\GlycoData\Hech-EThcD\EThcD-4000\MSFragger\milk\interact.pep.xml	NESTQNCVVAEPEK	N[2191]ESTQNCVVAEPEK	14	3	1751.31	3680.48	3680.47	1227.83	1227.83	3680.46	1227.83	2076.76	0.00394457	11.116	7.156	0.9567	2	0	0	0	1N(2076.7502), 7C(57.0215)		TRUE	sp|P47710|CASA1_HUMAN	P47710	CASA1_HUMAN	CSN1S1	Alpha-S1-casein
20190307_L1_Ag6_Zhu00015_SA_TestGly_2000_01.07359.07359.4	D:\GlycoData\Hech-EThcD\EThcD-4000\MSFragger\milk\interact.pep.xml	GPNCSEPECPGNCHLR	GPN[2174]CSEPECPGNCHLR	16	4	1751.73	3942.49	3942.49	986.63	986.629	3942.49	986.629	2059.74	8.78516e-06	25.725	0	1	2	0	0	0	13C(57.0215), 3N(2059.7349), 4C(57.0215), 9C(57.0215)	dHex(1)Hex(5)HexNAc(4)NeuAc(1)(2059.734933)	TRUE	sp|P24821|TENA_HUMAN	P24821	TENA_HUMAN	TNC	Tenascin
20190307_L1_Ag6_Zhu00015_SA_TestGly_2000_01.07361.07361.4	D:\GlycoData\Hech-EThcD\EThcD-4000\MSFragger\milk\interact.pep.xml	GPNCSEPECPGNCHLR	GPN[2174]CSEPECPGNCHLR	16	4	1752.17	3942.49	3942.49	986.63	986.629	3942.49	986.629	2059.74	0.000777589	18.937	0	0.9982	2	0	0	0	13C(57.0215), 3N(2059.7349), 4C(57.0215), 9C(57.0215)	dHex(1)Hex(5)HexNAc(4)NeuAc(1)(2059.734933)	TRUE	sp|P24821|TENA_HUMAN	P24821	TENA_HUMAN	TNC	Tenascin
20190307_L1_Ag6_Zhu00015_SA_TestGly_2000_01.07366.07366.2	D:\GlycoData\Hech-EThcD\EThcD-4000\MSFragger\milk\interact.pep.xml	SYSCQVTHEGSTVEK	SYSCQVTHEGSTVEK	15	2	1753.29	1710.75	1710.75	856.381	856.384	1710.75	856.383	0.0015	3e-14	61.737	0	1	2	0	0	0	4C(57.0215)		TRUE	sp|P0CG05|LAC2_HUMAN	P0CG05	LAC2_HUMAN	IGLC2	Ig lambda-2 chain C regions	IGLL5	sp|B9A064|IGLL5_HUMAN
20190307_L1_Ag6_Zhu00015_SA_TestGly_2000_01.07368.07368.2	D:\GlycoData\Hech-EThcD\EThcD-4000\MSFragger\milk\interact.pep.xml	SYSCQVTHEGSTVEK	SYSCQVTHEGSTVEK	15	2	1753.5	1710.75	1710.75	856.381	856.384	1710.75	856.383	0.0015	0	62.722	0	1	2	0	0	0	4C(57.0215)		TRUE	sp|P0CG05|LAC2_HUMAN	P0CG05	LAC2_HUMAN	IGLC2	Ig lambda-2 chain C regions	IGLL5	sp|B9A064|IGLL5_HUMAN
20190307_L1_Ag6_Zhu00015_SA_TestGly_2000_01.07379.07379.4	D:\GlycoData\Hech-EThcD\EThcD-4000\MSFragger\milk\interact.pep.xml	DTRNESTQNCVVAEPEK	DTRN[2465]ESTQNCVVAEPEK	17	4	1756.03	4326.72	4326.72	1082.69	1082.69	4326.72	1082.69	2350.83	4.75883e-05	18.79	12.491	1	2	1	0	0	10C(57.0215), 4N(2350.8303)	dHex(1)Hex(5)HexNAc(4)NeuAc(2)(2350.830350)	TRUE	sp|P47710|CASA1_HUMAN	P47710	CASA1_HUMAN	CSN1S1	Alpha-S1-casein
20190307_L1_Ag6_Zhu00015_SA_TestGly_2000_01.07381.07381.4	D:\GlycoData\Hech-EThcD\EThcD-4000\MSFragger\milk\interact.pep.xml	DTRNESTQNCVVAEPEK	DTRN[2465]ESTQNCVVAEPEK	17	4	1756.24	4326.72	4326.72	1082.69	1082.69	4326.72	1082.69	2350.83	0.011695	14.228	0	0.9241	2	1	0	0	10C(57.0215), 4N(2350.8303)	dHex(1)Hex(5)HexNAc(4)NeuAc(2)(2350.830350)	TRUE	sp|P47710|CASA1_HUMAN	P47710	CASA1_HUMAN	CSN1S1	Alpha-S1-casein
20190307_L1_Ag6_Zhu00015_SA_TestGly_2000_01.07383.07383.3	D:\GlycoData\Hech-EThcD\EThcD-4000\MSFragger\milk\interact.pep.xml	GPNCSEPECPGNCHLR	GPN[2028]CSEPECPGNCHLR	16	3	1756.82	3796.43	3796.42	1266.48	1266.48	3796.43	1266.48	1913.67	0.000200909	16.288	0	0.9982	2	0	0	0	13C(57.0215), 3N(1913.6770), 4C(57.0215), 9C(57.0215)		TRUE	sp|P24821|TENA_HUMAN	P24821	TENA_HUMAN	TNC	Tenascin
20190307_L1_Ag6_Zhu00015_SA_TestGly_2000_01.07384.07384.2	D:\GlycoData\Hech-EThcD\EThcD-4000\MSFragger\milk\interact.pep.xml	VNHVTLSQPK		10	2	1756.92	1121.62	1121.62	561.817	561.817	1121.62	561.817	-0.0006	0.00872971	9.736	0	0.8389	2	0	0	0			TRUE	sp|P61769|B2MG_HUMAN	P61769	B2MG_HUMAN	B2M	Beta-2-microglobulin
20190307_L1_Ag6_Zhu00015_SA_TestGly_2000_01.07385.07385.3	D:\GlycoData\Hech-EThcD\EThcD-4000\MSFragger\milk\interact.pep.xml	GPNCSEPECPGNCHLR	GPN[2028]CSEPECPGNCHLR	16	3	1757.02	3796.43	3796.42	1266.48	1266.48	3796.43	1266.48	1913.67	0.0150661	8.788	0	0.9261	2	0	0	0	13C(57.0215), 3N(1913.6770), 4C(57.0215), 9C(57.0215)	Hex(5)HexNAc(4)NeuAc(1)(1913.677025)	TRUE	sp|P24821|TENA_HUMAN	P24821	TENA_HUMAN	TNC	Tenascin
20190307_L1_Ag6_Zhu00015_SA_TestGly_2000_01.07388.07388.3	D:\GlycoData\Hech-EThcD\EThcD-4000\MSFragger\milk\interact.pep.xml	GPNCSEPECPGNCHLR	GPN[2174]CSEPECPGNCHLR	16	3	1757.57	3942.49	3942.49	1315.17	1315.17	3942.49	1315.17	2059.73	7.01051e-08	30.117	0	1	2	0	0	0	13C(57.0215), 3N(2059.7349), 4C(57.0215), 9C(57.0215)		TRUE	sp|P24821|TENA_HUMAN	P24821	TENA_HUMAN	TNC	Tenascin
20190307_L1_Ag6_Zhu00015_SA_TestGly_2000_01.07390.07390.3	D:\GlycoData\Hech-EThcD\EThcD-4000\MSFragger\milk\interact.pep.xml	GPNCSEPECPGNCHLR	GPN[2174]CSEPECPGNCHLR	16	3	1757.93	3942.49	3942.49	1315.17	1315.17	3942.49	1315.17	2059.73	1.38915e-08	32.929	0	1	2	0	0	0	13C(57.0215), 3N(2059.7349), 4C(57.0215), 9C(57.0215)	dHex(1)Hex(5)HexNAc(4)NeuAc(1)(2059.734933)	TRUE	sp|P24821|TENA_HUMAN	P24821	TENA_HUMAN	TNC	Tenascin
20190307_L1_Ag6_Zhu00015_SA_TestGly_2000_01.07391.07391.3	D:\GlycoData\Hech-EThcD\EThcD-4000\MSFragger\milk\interact.pep.xml	NESTQNCVVAEPEK	N[2028]ESTQNCVVAEPEK	14	3	1758.25	3517.4	3517.39	1173.47	1173.47	3517.39	1173.47	1913.68	7.63396e-05	17.969	0	0.9998	2	0	0	0	1N(1913.6770), 7C(57.0215)		TRUE	sp|P47710|CASA1_HUMAN	P47710	CASA1_HUMAN	CSN1S1	Alpha-S1-casein
20190307_L1_Ag6_Zhu00015_SA_TestGly_2000_01.07393.07393.3	D:\GlycoData\Hech-EThcD\EThcD-4000\MSFragger\milk\interact.pep.xml	NESTQNCVVAEPEK	N[2028]ESTQNCVVAEPEK	14	3	1758.46	3517.4	3517.39	1173.47	1173.47	3517.39	1173.47	1913.68	4.83894e-07	30.761	0	1	2	0	0	0	1N(1913.6770), 7C(57.0215)		TRUE	sp|P47710|CASA1_HUMAN	P47710	CASA1_HUMAN	CSN1S1	Alpha-S1-casein
20190307_L1_Ag6_Zhu00015_SA_TestGly_2000_01.07395.07395.3	D:\GlycoData\Hech-EThcD\EThcD-4000\MSFragger\milk\interact.pep.xml	DTRNESTQNCVVAEPEK	DTRN[2465]ESTQNCVVAEPEK	17	3	1759.11	4326.73	4326.72	1443.25	1443.25	4326.72	1443.25	2350.83	0.000486687	14.751	10.736	0.989	2	1	0	0	10C(57.0215), 4N(2350.8303)	dHex(1)Hex(5)HexNAc(4)NeuAc(2)(2350.830350)	TRUE	sp|P47710|CASA1_HUMAN	P47710	CASA1_HUMAN	CSN1S1	Alpha-S1-casein
20190307_L1_Ag6_Zhu00015_SA_TestGly_2000_01.07397.07397.3	D:\GlycoData\Hech-EThcD\EThcD-4000\MSFragger\milk\interact.pep.xml	DTRNESTQNCVVAEPEK	DTRN[2465]ESTQNCVVAEPEK	17	3	1759.31	4326.73	4326.72	1443.25	1443.25	4326.72	1443.25	2350.83	0.000231606	20.041	0	0.9957	2	1	0	0	10C(57.0215), 4N(2350.8303)		TRUE	sp|P47710|CASA1_HUMAN	P47710	CASA1_HUMAN	CSN1S1	Alpha-S1-casein
20190307_L1_Ag6_Zhu00015_SA_TestGly_2000_01.07404.07404.3	D:\GlycoData\Hech-EThcD\EThcD-4000\MSFragger\milk\interact.pep.xml	NESTQNCVVAEPEK	N[2012]ESTQNCVVAEPEK	14	3	1760.79	3501.4	3501.39	1168.14	1168.14	3501.4	1168.14	1897.68	3.0567e-10	43.559	0	1	2	0	0	0	1N(1897.6821), 7C(57.0215)	dHex(1)Hex(4)HexNAc(4)NeuAc(1)(1897.682110)	TRUE	sp|P47710|CASA1_HUMAN	P47710	CASA1_HUMAN	CSN1S1	Alpha-S1-casein
20190307_L1_Ag6_Zhu00015_SA_TestGly_2000_01.07406.07406.3	D:\GlycoData\Hech-EThcD\EThcD-4000\MSFragger\milk\interact.pep.xml	NESTQNCVVAEPEK	N[2012]ESTQNCVVAEPEK	14	3	1761.08	3501.4	3501.39	1168.14	1168.14	3501.4	1168.14	1897.68	0	68.367	7.227	1	2	0	0	0	1N(1897.6821), 7C(57.0215)	dHex(1)Hex(4)HexNAc(4)NeuAc(1)(1897.682110)	TRUE	sp|P47710|CASA1_HUMAN	P47710	CASA1_HUMAN	CSN1S1	Alpha-S1-casein
20190307_L1_Ag6_Zhu00015_SA_TestGly_2000_01.07421.07421.4	D:\GlycoData\Hech-EThcD\EThcD-4000\MSFragger\milk\interact.pep.xml	DTRNESTQNCVVAEPEK	DTRN[1883]ESTQNCVVAEPEK	17	4	1763.92	3744.52	3744.55	937.138	937.144	3744.53	937.14	1768.66	0.00251333	16.899	6.075	0.9783	2	1	0	0	10C(57.0215), 4N(1768.6395)		TRUE	sp|P47710|CASA1_HUMAN	P47710	CASA1_HUMAN	CSN1S1	Alpha-S1-casein
20190307_L1_Ag6_Zhu00015_SA_TestGly_2000_01.07423.07423.3	D:\GlycoData\Hech-EThcD\EThcD-4000\MSFragger\milk\interact.pep.xml	DTRNESTQNCVVAEPEK	DTRN[2174]ESTQNCVVAEPEK	17	3	1764.3	4035.62	4035.62	1346.21	1346.21	4035.63	1346.22	2059.73	0.000302517	23.577	14.008	0.9922	2	1	0	0	10C(57.0215), 4N(2059.7349)	dHex(1)Hex(5)HexNAc(4)NeuAc(1)(2059.734933)	TRUE	sp|P47710|CASA1_HUMAN	P47710	CASA1_HUMAN	CSN1S1	Alpha-S1-casein
20190307_L1_Ag6_Zhu00015_SA_TestGly_2000_01.07425.07425.3	D:\GlycoData\Hech-EThcD\EThcD-4000\MSFragger\milk\interact.pep.xml	DTRNESTQNCVVAEPEK	DTRN[2174]ESTQNCVVAEPEK	17	3	1764.58	4035.62	4035.62	1346.21	1346.21	4035.63	1346.22	2059.73	6.21e-12	53.329	10.696	1	2	1	0	0	10C(57.0215), 4N(2059.7349)	dHex(1)Hex(5)HexNAc(4)NeuAc(1)(2059.734933)	TRUE	sp|P47710|CASA1_HUMAN	P47710	CASA1_HUMAN	CSN1S1	Alpha-S1-casein
20190307_L1_Ag6_Zhu00015_SA_TestGly_2000_01.07444.07444.3	D:\GlycoData\Hech-EThcD\EThcD-4000\MSFragger\milk\interact.pep.xml	NESTQNCVVAEPEK	N[2174]ESTQNCVVAEPEK	14	3	1768.51	3663.45	3663.45	1222.16	1222.16	3663.45	1222.16	2059.73	2.17646e-07	28.149	0	1	2	0	0	0	1N(2059.7349), 7C(57.0215)		TRUE	sp|P47710|CASA1_HUMAN	P47710	CASA1_HUMAN	CSN1S1	Alpha-S1-casein
20190307_L1_Ag6_Zhu00015_SA_TestGly_2000_01.07445.07445.4	D:\GlycoData\Hech-EThcD\EThcD-4000\MSFragger\milk\interact.pep.xml	DTRNESTQNCVVAEPEK	DTRN[2174]ESTQNCVVAEPEK	17	4	1768.59	4036.62	4036.62	1010.16	1010.16	4035.63	1009.91	2060.73	0.000392871	21.123	12.312	0.9985	2	1	0	0	10C(57.0215), 4N(2059.7349)		TRUE	sp|P47710|CASA1_HUMAN	P47710	CASA1_HUMAN	CSN1S1	Alpha-S1-casein
20190307_L1_Ag6_Zhu00015_SA_TestGly_2000_01.07447.07447.3	D:\GlycoData\Hech-EThcD\EThcD-4000\MSFragger\milk\interact.pep.xml	NESTQNCVVAEPEK	N[2174]ESTQNCVVAEPEK	14	3	1768.79	3663.45	3663.45	1222.16	1222.16	3663.45	1222.16	2059.73	2.18e-12	53.147	6.782	1	2	0	0	0	1N(2059.7349), 7C(57.0215)		TRUE	sp|P47710|CASA1_HUMAN	P47710	CASA1_HUMAN	CSN1S1	Alpha-S1-casein
20190307_L1_Ag6_Zhu00015_SA_TestGly_2000_01.07448.07448.4	D:\GlycoData\Hech-EThcD\EThcD-4000\MSFragger\milk\interact.pep.xml	DTRNESTQNCVVAEPEK	DTRN[2174]ESTQNCVVAEPEK	17	4	1769.11	4036.62	4036.62	1010.16	1010.16	4035.63	1009.91	2060.73	1.114e-11	51.312	13.15	1	2	1	0	0	10C(57.0215), 4N(2059.7349)		TRUE	sp|P47710|CASA1_HUMAN	P47710	CASA1_HUMAN	CSN1S1	Alpha-S1-casein
20190307_L1_Ag6_Zhu00015_SA_TestGly_2000_01.07468.07468.3	D:\GlycoData\Hech-EThcD\EThcD-4000\MSFragger\milk\interact.pep.xml	NESTQNCVVAEPEK	N[1663]ESTQNCVVAEPEK	14	3	1773.57	3152.26	3152.25	1051.76	1051.76	3152.26	1051.76	1548.54	5.06116e-06	22.683	0	1	2	0	0	0	1N(1548.5448), 7C(57.0215)		TRUE	sp|P47710|CASA1_HUMAN	P47710	CASA1_HUMAN	CSN1S1	Alpha-S1-casein
20190307_L1_Ag6_Zhu00015_SA_TestGly_2000_01.07470.07470.3	D:\GlycoData\Hech-EThcD\EThcD-4000\MSFragger\milk\interact.pep.xml	NESTQNCVVAEPEK	N[1663]ESTQNCVVAEPEK	14	3	1773.81	3152.26	3152.25	1051.76	1051.76	3152.26	1051.76	1548.54	8.05379e-07	30.876	7.531	1	2	0	0	0	1N(1548.5448), 7C(57.0215)		TRUE	sp|P47710|CASA1_HUMAN	P47710	CASA1_HUMAN	CSN1S1	Alpha-S1-casein
20190307_L1_Ag6_Zhu00015_SA_TestGly_2000_01.07471.07471.3	D:\GlycoData\Hech-EThcD\EThcD-4000\MSFragger\milk\interact.pep.xml	FLNNGTCTAEGK	FLNN[2174]GTCTAEGK	12	3	1774.12	3370.33	3370.33	1124.45	1124.45	3370.33	1124.45	2059.74	0.0262422	7.824	0	0.9392	2	0	0	0	4N(2059.7349), 7C(57.0215)		TRUE	sp|P05156|CFAI_HUMAN	P05156	CFAI_HUMAN	CFI	Complement factor I
20190307_L1_Ag6_Zhu00015_SA_TestGly_2000_01.07477.07477.3	D:\GlycoData\Hech-EThcD\EThcD-4000\MSFragger\milk\interact.pep.xml	DFVNASSK	DFVN[2319]ASSK	8	3	1775.45	3071.18	3071.19	1024.74	1024.74	3071.19	1024.74	2204.78	0.000664508	14.21	10.088	0.9914	2	0	0	0	4N(2204.7724)	Hex(5)HexNAc(4)NeuAc(2)(2204.772441)	TRUE	sp|P05546|HEP2_HUMAN	P05546	HEP2_HUMAN	SERPIND1	Heparin cofactor 2
20190307_L1_Ag6_Zhu00015_SA_TestGly_2000_01.07478.07478.4	D:\GlycoData\Hech-EThcD\EThcD-4000\MSFragger\milk\interact.pep.xml	DTRNESTQNCVVAEPEK	DTRN[2174]ESTQNCVVAEPEK	17	4	1775.55	4036.63	4036.62	1010.16	1010.16	4035.63	1009.91	2060.73	2.23615e-05	26.102	16.46	1	2	1	0	0	10C(57.0215), 4N(2059.7349)		TRUE	sp|P47710|CASA1_HUMAN	P47710	CASA1_HUMAN	CSN1S1	Alpha-S1-casein
20190307_L1_Ag6_Zhu00015_SA_TestGly_2000_01.07479.07479.3	D:\GlycoData\Hech-EThcD\EThcD-4000\MSFragger\milk\interact.pep.xml	DFVNASSK	DFVN[2319]ASSK	8	3	1775.66	3071.18	3071.19	1024.74	1024.74	3071.19	1024.74	2204.78	3.83486e-05	22.165	11.341	1	2	0	0	0	4N(2204.7724)		TRUE	sp|P05546|HEP2_HUMAN	P05546	HEP2_HUMAN	SERPIND1	Heparin cofactor 2
20190307_L1_Ag6_Zhu00015_SA_TestGly_2000_01.07480.07480.4	D:\GlycoData\Hech-EThcD\EThcD-4000\MSFragger\milk\interact.pep.xml	DTRNESTQNCVVAEPEK	DTRN[2174]ESTQNCVVAEPEK	17	4	1775.99	4036.63	4036.62	1010.16	1010.16	4035.63	1009.91	2060.73	1.5506e-09	43.738	11.271	1	2	1	0	0	10C(57.0215), 4N(2059.7349)		TRUE	sp|P47710|CASA1_HUMAN	P47710	CASA1_HUMAN	CSN1S1	Alpha-S1-casein
20190307_L1_Ag6_Zhu00015_SA_TestGly_2000_01.07482.07482.3	D:\GlycoData\Hech-EThcD\EThcD-4000\MSFragger\milk\interact.pep.xml	NESTQNCVVAEPEK	N[2174]ESTQNCVVAEPEK	14	3	1776.38	3663.45	3663.45	1222.16	1222.16	3663.45	1222.16	2059.73	8.06771e-07	25.873	0	1	2	0	0	0	1N(2059.7349), 7C(57.0215)		TRUE	sp|P47710|CASA1_HUMAN	P47710	CASA1_HUMAN	CSN1S1	Alpha-S1-casein
20190307_L1_Ag6_Zhu00015_SA_TestGly_2000_01.07484.07484.3	D:\GlycoData\Hech-EThcD\EThcD-4000\MSFragger\milk\interact.pep.xml	NESTQNCVVAEPEK	N[2174]ESTQNCVVAEPEK	14	3	1776.86	3663.45	3663.45	1222.16	1222.16	3663.45	1222.16	2059.73	7.08354e-09	39.099	0	1	2	0	0	0	1N(2059.7349), 7C(57.0215)		TRUE	sp|P47710|CASA1_HUMAN	P47710	CASA1_HUMAN	CSN1S1	Alpha-S1-casein
20190307_L1_Ag6_Zhu00015_SA_TestGly_2000_01.07490.07490.4	D:\GlycoData\Hech-EThcD\EThcD-4000\MSFragger\milk\interact.pep.xml	DTRNESTQNCVVAEPEK	DTRN[2174]ESTQNCVVAEPEK	17	4	1778.15	4035.63	4035.63	1009.91	1009.91	4035.63	1009.91	2059.74	0.000416869	21.02	13.458	0.9969	2	1	0	0	10C(57.0215), 4N(2059.7349)		TRUE	sp|P47710|CASA1_HUMAN	P47710	CASA1_HUMAN	CSN1S1	Alpha-S1-casein
20190307_L1_Ag6_Zhu00015_SA_TestGly_2000_01.07491.07491.3	D:\GlycoData\Hech-EThcD\EThcD-4000\MSFragger\milk\interact.pep.xml	DTRNESTQNCVVAEPEK	DTRN[2012]ESTQNCVVAEPEK	17	3	1778.29	3874.57	3874.56	1292.53	1292.53	3873.57	1292.2	1898.67	0.0040879	16.054	8.067	0.9328	2	1	0	0	10C(57.0215), 4N(1897.6821)		TRUE	sp|P47710|CASA1_HUMAN	P47710	CASA1_HUMAN	CSN1S1	Alpha-S1-casein
20190307_L1_Ag6_Zhu00015_SA_TestGly_2000_01.07492.07492.4	D:\GlycoData\Hech-EThcD\EThcD-4000\MSFragger\milk\interact.pep.xml	DTRNESTQNCVVAEPEK	DTRN[2174]ESTQNCVVAEPEK	17	4	1778.44	4035.63	4035.63	1009.91	1009.91	4035.63	1009.91	2059.74	2.5912e-10	46.846	14.504	1	2	1	0	0	10C(57.0215), 4N(2059.7349)		TRUE	sp|P47710|CASA1_HUMAN	P47710	CASA1_HUMAN	CSN1S1	Alpha-S1-casein
20190307_L1_Ag6_Zhu00015_SA_TestGly_2000_01.07493.07493.3	D:\GlycoData\Hech-EThcD\EThcD-4000\MSFragger\milk\interact.pep.xml	DTRNESTQNCVVAEPEK	DTRN[2012]ESTQNCVVAEPEK	17	3	1778.75	3874.57	3874.56	1292.53	1292.53	3873.57	1292.2	1898.67	0.000452637	20.877	0	0.9897	2	1	0	0	10C(57.0215), 4N(1897.6821)		TRUE	sp|P47710|CASA1_HUMAN	P47710	CASA1_HUMAN	CSN1S1	Alpha-S1-casein
20190307_L1_Ag6_Zhu00015_SA_TestGly_2000_01.07511.07511.3	D:\GlycoData\Hech-EThcD\EThcD-4000\MSFragger\milk\interact.pep.xml	DTRNESTQNCVVAEPEK	DTRN[1721]ESTQNCVVAEPEK	17	3	1782.38	3583.45	3583.46	1195.49	1195.49	3582.48	1195.17	1607.57	0.053858	11.575	0	0.8142	2	1	0	0	10C(57.0215), 4N(1606.5867)		TRUE	sp|P47710|CASA1_HUMAN	P47710	CASA1_HUMAN	CSN1S1	Alpha-S1-casein
20190307_L1_Ag6_Zhu00015_SA_TestGly_2000_01.07513.07513.3	D:\GlycoData\Hech-EThcD\EThcD-4000\MSFragger\milk\interact.pep.xml	DTRNESTQNCVVAEPEK	DTRN[1721]ESTQNCVVAEPEK	17	3	1782.6	3583.45	3583.46	1195.49	1195.49	3582.48	1195.17	1607.57	0.0138436	14.935	0	0.8744	2	1	0	0	10C(57.0215), 4N(1606.5867)		TRUE	sp|P47710|CASA1_HUMAN	P47710	CASA1_HUMAN	CSN1S1	Alpha-S1-casein
20190307_L1_Ag6_Zhu00015_SA_TestGly_2000_01.07515.07515.3	D:\GlycoData\Hech-EThcD\EThcD-4000\MSFragger\milk\interact.pep.xml	DTRNESTQNCVVAEPEK	DTRN[2012]ESTQNCVVAEPEK	17	3	1783.23	3874.54	3874.56	1292.52	1292.53	3873.57	1292.2	1898.67	0.0380408	12.179	10.196	0.83	2	1	0	0	10C(57.0215), 4N(1897.6821)		TRUE	sp|P47710|CASA1_HUMAN	P47710	CASA1_HUMAN	CSN1S1	Alpha-S1-casein
20190307_L1_Ag6_Zhu00015_SA_TestGly_2000_01.07517.07517.3	D:\GlycoData\Hech-EThcD\EThcD-4000\MSFragger\milk\interact.pep.xml	DTRNESTQNCVVAEPEK	DTRN[2012]ESTQNCVVAEPEK	17	3	1783.44	3874.54	3874.56	1292.52	1292.53	3873.57	1292.2	1898.67	0.00086896	13.744	0	0.9827	2	1	0	0	10C(57.0215), 4N(1897.6821)		TRUE	sp|P47710|CASA1_HUMAN	P47710	CASA1_HUMAN	CSN1S1	Alpha-S1-casein
20190307_L1_Ag6_Zhu00015_SA_TestGly_2000_01.07523.07523.3	D:\GlycoData\Hech-EThcD\EThcD-4000\MSFragger\milk\interact.pep.xml	NESTQNCVVAEPEK	N[2465]ESTQNCVVAEPEK	14	3	1784.95	3954.55	3954.55	1319.19	1319.19	3954.55	1319.19	2350.83	1.04954e-07	34.416	0	1	2	0	0	0	1N(2350.8303), 7C(57.0215)		TRUE	sp|P47710|CASA1_HUMAN	P47710	CASA1_HUMAN	CSN1S1	Alpha-S1-casein
20190307_L1_Ag6_Zhu00015_SA_TestGly_2000_01.07525.07525.3	D:\GlycoData\Hech-EThcD\EThcD-4000\MSFragger\milk\interact.pep.xml	NESTQNCVVAEPEK	N[2465]ESTQNCVVAEPEK	14	3	1785.32	3954.55	3954.55	1319.19	1319.19	3954.55	1319.19	2350.83	2.22e-12	53.115	0	1	2	0	0	0	1N(2350.8303), 7C(57.0215)		TRUE	sp|P47710|CASA1_HUMAN	P47710	CASA1_HUMAN	CSN1S1	Alpha-S1-casein
20190307_L1_Ag6_Zhu00015_SA_TestGly_2000_01.07534.07534.2	D:\GlycoData\Hech-EThcD\EThcD-4000\MSFragger\milk\interact.pep.xml	DYAEVGR		7	2	1787.29	808.371	808.371	405.193	405.193	808.371	405.193	-0.0009	0.00235234	15.014	0	0.9381	2	0	0	0			TRUE	sp|P00738|HPT_HUMAN	P00738	HPT_HUMAN	HP	Haptoglobin
20190307_L1_Ag6_Zhu00015_SA_TestGly_2000_01.07540.07540.3	D:\GlycoData\Hech-EThcD\EThcD-4000\MSFragger\milk\interact.pep.xml	FLNNGTCTAEGK	FLNN[2028]GTCTAEGK	12	3	1788.33	3224.27	3224.27	1075.76	1075.76	3224.27	1075.76	1913.68	0.00775354	13.942	7.942	0.9443	2	0	0	0	4N(1913.6770), 7C(57.0215)	Hex(5)HexNAc(4)NeuAc(1)(1913.677025)	TRUE	sp|P05156|CFAI_HUMAN	P05156	CFAI_HUMAN	CFI	Complement factor I
20190307_L1_Ag6_Zhu00015_SA_TestGly_2000_01.07542.07542.3	D:\GlycoData\Hech-EThcD\EThcD-4000\MSFragger\milk\interact.pep.xml	FLNNGTCTAEGK	FLNN[2028]GTCTAEGK	12	3	1788.62	3224.27	3224.27	1075.76	1075.76	3224.27	1075.76	1913.68	1.1995e-06	31.184	11.08	1	2	0	0	0	4N(1913.6770), 7C(57.0215)		TRUE	sp|P05156|CFAI_HUMAN	P05156	CFAI_HUMAN	CFI	Complement factor I
20190307_L1_Ag6_Zhu00015_SA_TestGly_2000_01.07552.07552.2	D:\GlycoData\Hech-EThcD\EThcD-4000\MSFragger\milk\interact.pep.xml	FMETVAEK	FM[147]ETVAEK	8	2	1791	969.448	969.447	485.731	485.731	969.448	485.731	-0.0005	0.00121339	19.164	7.485	0.973	2	0	0	0	2M(15.9949)		TRUE	sp|P10909|CLUS_HUMAN	P10909	CLUS_HUMAN	CLU	Clusterin
20190307_L1_Ag6_Zhu00015_SA_TestGly_2000_01.07557.07557.3	D:\GlycoData\Hech-EThcD\EThcD-4000\MSFragger\milk\interact.pep.xml	DTRNESTQNCVVAEPEK	DTRNESTQNCVVAEPEK	17	3	1792.05	1975.89	1975.89	659.638	659.638	1975.89	659.637	0.0009	2.14413e-08	36.175	0	1	2	1	0	0	10C(57.0215)		TRUE	sp|P47710|CASA1_HUMAN	P47710	CASA1_HUMAN	CSN1S1	Alpha-S1-casein
20190307_L1_Ag6_Zhu00015_SA_TestGly_2000_01.07559.07559.3	D:\GlycoData\Hech-EThcD\EThcD-4000\MSFragger\milk\interact.pep.xml	DTRNESTQNCVVAEPEK	DTRNESTQNCVVAEPEK	17	3	1792.43	1975.89	1975.89	659.638	659.638	1975.89	659.637	0.0009	0	106.977	7.258	1	2	1	0	0	10C(57.0215)		TRUE	sp|P47710|CASA1_HUMAN	P47710	CASA1_HUMAN	CSN1S1	Alpha-S1-casein
20190307_L1_Ag6_Zhu00015_SA_TestGly_2000_01.07568.07568.3	D:\GlycoData\Hech-EThcD\EThcD-4000\MSFragger\milk\interact.pep.xml	NESTQNCVVAEPEK	N[2572]ESTQNCVVAEPEK	14	3	1794.4	4063.62	4063.61	1355.55	1355.54	4061.59	1354.87	2459.89	0.877001	9.728	7.965	0.8105	2	0	0	0	1N(2457.8773), 7C(57.0215)		TRUE	sp|P47710|CASA1_HUMAN	P47710	CASA1_HUMAN	CSN1S1	Alpha-S1-casein
20190307_L1_Ag6_Zhu00015_SA_TestGly_2000_01.07569.07569.3	D:\GlycoData\Hech-EThcD\EThcD-4000\MSFragger\milk\interact.pep.xml	DTRNESTQNCVVAEPEK	DTRN[1883]ESTQNCVVAEPEK	17	3	1794.5	3744.53	3744.52	1249.18	1249.18	3744.53	1249.18	1768.63	0.00627336	15.31	9.328	0.9151	2	1	0	0	10C(57.0215), 4N(1768.6395)	dHex(1)Hex(5)HexNAc(4)(1768.639517)	TRUE	sp|P47710|CASA1_HUMAN	P47710	CASA1_HUMAN	CSN1S1	Alpha-S1-casein
20190307_L1_Ag6_Zhu00015_SA_TestGly_2000_01.07570.07570.3	D:\GlycoData\Hech-EThcD\EThcD-4000\MSFragger\milk\interact.pep.xml	NESTQNCVVAEPEK	N[2572]ESTQNCVVAEPEK	14	3	1794.6	4063.62	4063.61	1355.55	1355.54	4061.59	1354.87	2459.89	0.000924698	19.636	9.823	0.9937	2	0	0	0	1N(2457.8773), 7C(57.0215)		TRUE	sp|P47710|CASA1_HUMAN	P47710	CASA1_HUMAN	CSN1S1	Alpha-S1-casein
20190307_L1_Ag6_Zhu00015_SA_TestGly_2000_01.07571.07571.3	D:\GlycoData\Hech-EThcD\EThcD-4000\MSFragger\milk\interact.pep.xml	DTRNESTQNCVVAEPEK	DTRN[1883]ESTQNCVVAEPEK	17	3	1794.91	3744.53	3744.52	1249.18	1249.18	3744.53	1249.18	1768.63	0.000120365	21.178	10.289	0.999	2	1	0	0	10C(57.0215), 4N(1768.6395)	dHex(1)Hex(5)HexNAc(4)(1768.639517)	TRUE	sp|P47710|CASA1_HUMAN	P47710	CASA1_HUMAN	CSN1S1	Alpha-S1-casein
20190307_L1_Ag6_Zhu00015_SA_TestGly_2000_01.07585.07585.2	D:\GlycoData\Hech-EThcD\EThcD-4000\MSFragger\milk\interact.pep.xml	EANYIGSDK		9	2	1797.94	995.456	995.456	498.735	498.735	995.456	498.735	0	0.000390841	19.132	0	0.9944	2	0	0	0			FALSE	sp|P0DJI8|SAA1_HUMAN	P0DJI8	SAA1_HUMAN	SAA1	Serum amyloid A-1 protein	SAA2	sp|P0DJI9|SAA2_HUMAN
20190307_L1_Ag6_Zhu00015_SA_TestGly_2000_01.07593.07593.3	D:\GlycoData\Hech-EThcD\EThcD-4000\MSFragger\milk\interact.pep.xml	FNSSSSSLEEK	FN[2174]SSSSSLEEK	11	3	1799.56	3273.28	3273.28	1092.1	1092.1	3273.28	1092.1	2059.74	5.68198e-05	24.482	10.326	1	2	0	0	0	2N(2059.7349)	dHex(1)Hex(5)HexNAc(4)NeuAc(1)(2059.734933)	TRUE	sp|Q9H173|SIL1_HUMAN	Q9H173	SIL1_HUMAN	SIL1	Nucleotide exchange factor SIL1
20190307_L1_Ag6_Zhu00015_SA_TestGly_2000_01.07595.07595.3	D:\GlycoData\Hech-EThcD\EThcD-4000\MSFragger\milk\interact.pep.xml	FNSSSSSLEEK	FN[2174]SSSSSLEEK	11	3	1800.05	3273.28	3273.28	1092.1	1092.1	3273.28	1092.1	2059.74	1.313e-10	46.027	15.954	1	2	0	0	0	2N(2059.7349)		TRUE	sp|Q9H173|SIL1_HUMAN	Q9H173	SIL1_HUMAN	SIL1	Nucleotide exchange factor SIL1
20190307_L1_Ag6_Zhu00015_SA_TestGly_2000_01.07614.07614.3	D:\GlycoData\Hech-EThcD\EThcD-4000\MSFragger\milk\interact.pep.xml	DTRNESTQNCVVAEPEK	DTRN[2320]ESTQNCVVAEPEK	17	3	1804.22	4181.67	4181.67	1394.9	1394.9	4181.68	1394.9	2205.78	0.000230012	19.053	0	0.9955	2	1	0	0	10C(57.0215), 4N(2205.7928)		TRUE	sp|P47710|CASA1_HUMAN	P47710	CASA1_HUMAN	CSN1S1	Alpha-S1-casein
20190307_L1_Ag6_Zhu00015_SA_TestGly_2000_01.07624.07624.3	D:\GlycoData\Hech-EThcD\EThcD-4000\MSFragger\milk\interact.pep.xml	DTRNESTQNCVVAEPEK	DTRN[2174]ESTQNCVVAEPEK	17	3	1806.41	4035.63	4035.62	1346.22	1346.21	4035.63	1346.22	2059.73	1.68171e-05	27.597	16.178	1	2	1	0	0	10C(57.0215), 4N(2059.7349)		TRUE	sp|P47710|CASA1_HUMAN	P47710	CASA1_HUMAN	CSN1S1	Alpha-S1-casein
20190307_L1_Ag6_Zhu00015_SA_TestGly_2000_01.07626.07626.3	D:\GlycoData\Hech-EThcD\EThcD-4000\MSFragger\milk\interact.pep.xml	DTRNESTQNCVVAEPEK	DTRN[2174]ESTQNCVVAEPEK	17	3	1806.62	4035.63	4035.62	1346.22	1346.21	4035.63	1346.22	2059.73	1.92752e-09	42.36	0	1	2	1	0	0	10C(57.0215), 4N(2059.7349)		TRUE	sp|P47710|CASA1_HUMAN	P47710	CASA1_HUMAN	CSN1S1	Alpha-S1-casein
20190307_L1_Ag6_Zhu00015_SA_TestGly_2000_01.07638.07638.3	D:\GlycoData\Hech-EThcD\EThcD-4000\MSFragger\milk\interact.pep.xml	PSAGNNSLYR	PSAGN[2319]NSLYR	10	3	1809.18	3282.3	3282.3	1095.11	1095.11	3282.29	1095.1	2204.77	5.99101e-07	33.39	13.338	1	2	0	0	0	5N(2204.7724)	Hex(5)HexNAc(4)NeuAc(2)(2204.772441)	TRUE	sp|P02749|APOH_HUMAN	P02749	APOH_HUMAN	APOH	Beta-2-glycoprotein 1
20190307_L1_Ag6_Zhu00015_SA_TestGly_2000_01.07641.07641.3	D:\GlycoData\Hech-EThcD\EThcD-4000\MSFragger\milk\interact.pep.xml	DTRNESTQNCVVAEPEK	DTRN[2320]ESTQNCVVAEPEK	17	3	1809.63	4182.67	4182.67	1395.23	1395.23	4181.68	1394.9	2206.78	0.00176706	12.511	0	0.9543	2	1	0	0	10C(57.0215), 4N(2205.7928)		TRUE	sp|P47710|CASA1_HUMAN	P47710	CASA1_HUMAN	CSN1S1	Alpha-S1-casein
20190307_L1_Ag6_Zhu00015_SA_TestGly_2000_01.07646.07646.2	D:\GlycoData\Hech-EThcD\EThcD-4000\MSFragger\milk\interact.pep.xml	HISVAMDK		8	2	1810.78	899.454	899.454	450.734	450.735	899.453	450.734	0.0007	3.59957e-05	27.275	8.07	0.9998	2	0	0	0			TRUE	sp|P15291|B4GT1_HUMAN	P15291	B4GT1_HUMAN	B4GALT1	Beta-1,4-galactosyltransferase 1
20190307_L1_Ag6_Zhu00015_SA_TestGly_2000_01.07657.07657.4	D:\GlycoData\Hech-EThcD\EThcD-4000\MSFragger\milk\interact.pep.xml	DTRNESTQNCVVAEPEK	DTRN[2174]ESTQNCVVAEPEK	17	4	1812.92	4035.63	4035.62	1009.91	1009.91	4035.63	1009.91	2059.73	0.000642318	20.269	10.088	0.9943	2	1	0	0	10C(57.0215), 4N(2059.7349)		TRUE	sp|P47710|CASA1_HUMAN	P47710	CASA1_HUMAN	CSN1S1	Alpha-S1-casein
20190307_L1_Ag6_Zhu00015_SA_TestGly_2000_01.07659.07659.4	D:\GlycoData\Hech-EThcD\EThcD-4000\MSFragger\milk\interact.pep.xml	DTRNESTQNCVVAEPEK	DTRN[2174]ESTQNCVVAEPEK	17	4	1813.41	4035.63	4035.62	1009.91	1009.91	4035.63	1009.91	2059.73	1.871e-11	50.412	12.061	1	2	1	0	0	10C(57.0215), 4N(2059.7349)	dHex(1)Hex(5)HexNAc(4)NeuAc(1)(2059.734933)	TRUE	sp|P47710|CASA1_HUMAN	P47710	CASA1_HUMAN	CSN1S1	Alpha-S1-casein
20190307_L1_Ag6_Zhu00015_SA_TestGly_2000_01.07666.07666.3	D:\GlycoData\Hech-EThcD\EThcD-4000\MSFragger\milk\interact.pep.xml	PSAGNNSLYR	PSAGN[3121]NSLYR	10	3	1814.82	4084.58	4084.58	1362.54	1362.54	4084.58	1362.53	3007.06	0.000604296	14.375	0	0.9718	2	0	0	0	5N(3007.0579)		TRUE	sp|P02749|APOH_HUMAN	P02749	APOH_HUMAN	APOH	Beta-2-glycoprotein 1
20190307_L1_Ag6_Zhu00015_SA_TestGly_2000_01.07676.07676.3	D:\GlycoData\Hech-EThcD\EThcD-4000\MSFragger\milk\interact.pep.xml	NIETNYTR	NIETN[2028]YTR	8	3	1817.16	2923.17	2923.17	975.396	975.396	2923.16	975.394	1913.68	0.00630231	10.302	0	0.9501	2	0	0	0	5N(1913.6770)	Hex(5)HexNAc(4)NeuAc(1)(1913.677025)	TRUE	sp|O75503|CLN5_HUMAN	O75503	CLN5_HUMAN	CLN5	Ceroid-lipofuscinosis neuronal protein 5
20190307_L1_Ag6_Zhu00015_SA_TestGly_2000_01.07678.07678.3	D:\GlycoData\Hech-EThcD\EThcD-4000\MSFragger\milk\interact.pep.xml	NIETNYTR	NIETN[2028]YTR	8	3	1817.36	2923.17	2923.17	975.396	975.396	2923.16	975.394	1913.68	0.000130092	23.043	7.106	0.9993	2	0	0	0	5N(1913.6770)		TRUE	sp|O75503|CLN5_HUMAN	O75503	CLN5_HUMAN	CLN5	Ceroid-lipofuscinosis neuronal protein 5
20190307_L1_Ag6_Zhu00015_SA_TestGly_2000_01.07716.07716.4	D:\GlycoData\Hech-EThcD\EThcD-4000\MSFragger\milk\interact.pep.xml	DTRNESTQNCVVAEPEK	DTRN[2174]ESTQNCVVAEPEK	17	4	1825.5	4036.62	4036.62	1010.16	1010.16	4035.63	1009.91	2060.73	9.71068e-07	31.551	10.09	1	2	1	0	0	10C(57.0215), 4N(2059.7349)		TRUE	sp|P47710|CASA1_HUMAN	P47710	CASA1_HUMAN	CSN1S1	Alpha-S1-casein
20190307_L1_Ag6_Zhu00015_SA_TestGly_2000_01.07718.07718.3	D:\GlycoData\Hech-EThcD\EThcD-4000\MSFragger\milk\interact.pep.xml	VTACHSSQPNATLYK	VTACHSSQPN[2028]ATLYK	15	3	1826.08	3589.49	3589.47	1197.5	1197.5	3589.48	1197.5	1913.67	0.0156225	14.725	10.028	0.925	2	0	0	0	10N(1913.6770), 4C(57.0215)	Hex(5)HexNAc(4)NeuAc(1)(1913.677025)	TRUE	sp|P05543|THBG_HUMAN	P05543	THBG_HUMAN	SERPINA7	Thyroxine-binding globulin
20190307_L1_Ag6_Zhu00015_SA_TestGly_2000_01.07720.07720.3	D:\GlycoData\Hech-EThcD\EThcD-4000\MSFragger\milk\interact.pep.xml	VTACHSSQPNATLYK	VTACHSSQPN[2028]ATLYK	15	3	1826.33	3589.49	3589.47	1197.5	1197.5	3589.48	1197.5	1913.67	9.80054e-05	22.535	9.921	0.9997	2	0	0	0	10N(1913.6770), 4C(57.0215)		TRUE	sp|P05543|THBG_HUMAN	P05543	THBG_HUMAN	SERPINA7	Thyroxine-binding globulin
20190307_L1_Ag6_Zhu00015_SA_TestGly_2000_01.07726.07726.3	D:\GlycoData\Hech-EThcD\EThcD-4000\MSFragger\milk\interact.pep.xml	DTRNESTQNCVVAEPEK	DTRN[2012]ESTQNCVVAEPEK	17	3	1827.54	3873.57	3873.56	1292.2	1292.19	3873.57	1292.2	1897.67	0.00667191	10.203	0	0.8604	2	1	0	0	10C(57.0215), 4N(1897.6821)		TRUE	sp|P47710|CASA1_HUMAN	P47710	CASA1_HUMAN	CSN1S1	Alpha-S1-casein
20190307_L1_Ag6_Zhu00015_SA_TestGly_2000_01.07739.07739.3	D:\GlycoData\Hech-EThcD\EThcD-4000\MSFragger\milk\interact.pep.xml	FNSSSSSLEEK	FN[2028]SSSSSLEEK	11	3	1830.17	3127.23	3127.23	1043.42	1043.42	3127.22	1043.41	1913.68	0.0890738	9.701	8.075	0.8743	2	0	0	0	2N(1913.6770)	Hex(5)HexNAc(4)NeuAc(1)(1913.677025)	TRUE	sp|Q9H173|SIL1_HUMAN	Q9H173	SIL1_HUMAN	SIL1	Nucleotide exchange factor SIL1
20190307_L1_Ag6_Zhu00015_SA_TestGly_2000_01.07741.07741.3	D:\GlycoData\Hech-EThcD\EThcD-4000\MSFragger\milk\interact.pep.xml	FNSSSSSLEEK	FN[2028]SSSSSLEEK	11	3	1830.42	3127.23	3127.23	1043.42	1043.42	3127.22	1043.41	1913.68	6.1624e-09	40.341	12.489	1	2	0	0	0	2N(1913.6770)		TRUE	sp|Q9H173|SIL1_HUMAN	Q9H173	SIL1_HUMAN	SIL1	Nucleotide exchange factor SIL1
20190307_L1_Ag6_Zhu00015_SA_TestGly_2000_01.07743.07743.3	D:\GlycoData\Hech-EThcD\EThcD-4000\MSFragger\milk\interact.pep.xml	VTACHSSQPNATLYK	VTACHSSQPN[2028]ATLYK	15	3	1831.05	3589.47	3589.47	1197.5	1197.5	3589.48	1197.5	1913.67	0.0257484	14.857	8.258	0.911	2	0	0	0	10N(1913.6770), 4C(57.0215)		TRUE	sp|P05543|THBG_HUMAN	P05543	THBG_HUMAN	SERPINA7	Thyroxine-binding globulin
20190307_L1_Ag6_Zhu00015_SA_TestGly_2000_01.07745.07745.3	D:\GlycoData\Hech-EThcD\EThcD-4000\MSFragger\milk\interact.pep.xml	VTACHSSQPNATLYK	VTACHSSQPN[2028]ATLYK	15	3	1831.25	3589.47	3589.47	1197.5	1197.5	3589.48	1197.5	1913.67	0.00212202	19.193	7.789	0.9786	2	0	0	0	10N(1913.6770), 4C(57.0215)	Hex(5)HexNAc(4)NeuAc(1)(1913.677025)	TRUE	sp|P05543|THBG_HUMAN	P05543	THBG_HUMAN	SERPINA7	Thyroxine-binding globulin
20190307_L1_Ag6_Zhu00015_SA_TestGly_2000_01.07764.07764.3	D:\GlycoData\Hech-EThcD\EThcD-4000\MSFragger\milk\interact.pep.xml	DTRNESTQNCVVAEPEK	DTRN[1883]ESTQNCVVAEPEK	17	3	1835.33	3744.54	3744.53	1249.19	1249.18	3744.53	1249.18	1768.64	0.0396735	14.106	0	0.8345	2	1	0	0	10C(57.0215), 4N(1768.6395)	dHex(1)Hex(5)HexNAc(4)(1768.639517)	TRUE	sp|P47710|CASA1_HUMAN	P47710	CASA1_HUMAN	CSN1S1	Alpha-S1-casein
20190307_L1_Ag6_Zhu00015_SA_TestGly_2000_01.07770.07770.3	D:\GlycoData\Hech-EThcD\EThcD-4000\MSFragger\milk\interact.pep.xml	DTRNESTQNCVVAEPEK	DTRN[2174]ESTQNCVVAEPEK	17	3	1836.54	4036.62	4036.62	1346.55	1346.55	4035.63	1346.22	2060.73	0.000664508	21.21	14.179	0.9842	2	1	0	0	10C(57.0215), 4N(2059.7349)		TRUE	sp|P47710|CASA1_HUMAN	P47710	CASA1_HUMAN	CSN1S1	Alpha-S1-casein
20190307_L1_Ag6_Zhu00015_SA_TestGly_2000_01.07772.07772.3	D:\GlycoData\Hech-EThcD\EThcD-4000\MSFragger\milk\interact.pep.xml	DTRNESTQNCVVAEPEK	DTRN[2174]ESTQNCVVAEPEK	17	3	1836.73	4036.62	4036.62	1346.55	1346.55	4035.63	1346.22	2060.73	5.74777e-08	36.462	0	1	2	1	0	0	10C(57.0215), 4N(2059.7349)		TRUE	sp|P47710|CASA1_HUMAN	P47710	CASA1_HUMAN	CSN1S1	Alpha-S1-casein
20190307_L1_Ag6_Zhu00015_SA_TestGly_2000_01.07784.07784.2	D:\GlycoData\Hech-EThcD\EThcD-4000\MSFragger\milk\interact.pep.xml	ATEHLSTLSEK		11	2	1839.17	1214.61	1214.61	608.314	608.314	1214.61	608.314	0.0001	1.10918e-06	34.32	9.474	1	2	0	0	0			TRUE	sp|P02647|APOA1_HUMAN	P02647	APOA1_HUMAN	APOA1	Apolipoprotein A-I
20190307_L1_Ag6_Zhu00015_SA_TestGly_2000_01.07786.07786.3	D:\GlycoData\Hech-EThcD\EThcD-4000\MSFragger\milk\interact.pep.xml	ATEHLSTLSEK		11	3	1839.58	1214.61	1214.61	405.879	405.878	1214.61	405.879	-0.0011	7.26524e-06	30.055	0	1	2	0	0	0			TRUE	sp|P02647|APOA1_HUMAN	P02647	APOA1_HUMAN	APOA1	Apolipoprotein A-I
20190307_L1_Ag6_Zhu00015_SA_TestGly_2000_01.07796.07796.4	D:\GlycoData\Hech-EThcD\EThcD-4000\MSFragger\milk\interact.pep.xml	LENSLLDHRNK	LENSLLDHRN[2320]K	11	4	1841.41	3543.5	3543.5	886.882	886.883	3543.5	886.882	2205.8	8.25088e-07	33.834	11.762	1	2	1	0	0	10N(2205.7928)		TRUE	sp|P23280|CAH6_HUMAN	P23280	CAH6_HUMAN	CA6	Carbonic anhydrase 6
20190307_L1_Ag6_Zhu00015_SA_TestGly_2000_01.07801.07801.3	D:\GlycoData\Hech-EThcD\EThcD-4000\MSFragger\milk\interact.pep.xml	MDGASNVTCINSR	M[147]DGASN[2320]VTCINSR	13	3	1842.54	3645.42	3645.4	1216.15	1216.14	3645.41	1216.14	2205.78	0.00496878	14.715	6.415	0.9746	2	0	0	0	1M(15.9949), 6N(2205.7928), 9C(57.0215)		TRUE	sp|P08603|CFAH_HUMAN	P08603	CFAH_HUMAN	CFH	Complement factor H
20190307_L1_Ag6_Zhu00015_SA_TestGly_2000_01.07803.07803.3	D:\GlycoData\Hech-EThcD\EThcD-4000\MSFragger\milk\interact.pep.xml	MDGASNVTCINSR	M[147]DGASN[2320]VTCINSR	13	3	1842.75	3645.42	3645.4	1216.15	1216.14	3645.41	1216.14	2205.78	0.000803526	20.88	8.212	0.9949	2	0	0	0	1M(15.9949), 6N(2205.7928), 9C(57.0215)		TRUE	sp|P08603|CFAH_HUMAN	P08603	CFAH_HUMAN	CFH	Complement factor H
20190307_L1_Ag6_Zhu00015_SA_TestGly_2000_01.07809.07809.2	D:\GlycoData\Hech-EThcD\EThcD-4000\MSFragger\milk\interact.pep.xml	ETCFAEEGK	ETCFAEEGK	9	2	1844.12	1069.44	1069.44	535.727	535.726	1069.44	535.726	-0.0006	0.000318236	19.489	0	0.9953	2	0	0	0	3C(57.0215)		TRUE	sp|P02768|ALBU_HUMAN	P02768	ALBU_HUMAN	ALB	Serum albumin
20190307_L1_Ag6_Zhu00015_SA_TestGly_2000_01.07832.07832.3	D:\GlycoData\Hech-EThcD\EThcD-4000\MSFragger\milk\interact.pep.xml	DTRNESTQNCVVAEPEK	DTRNESTQNCVVAEPEK	17	3	1848.78	1975.87	1975.89	659.632	659.636	1975.89	659.637	-0.0049	0.00195997	12.331	0	0.9519	2	1	0	0	10C(57.0215)		TRUE	sp|P47710|CASA1_HUMAN	P47710	CASA1_HUMAN	CSN1S1	Alpha-S1-casein
20190307_L1_Ag6_Zhu00015_SA_TestGly_2000_01.07834.07834.3	D:\GlycoData\Hech-EThcD\EThcD-4000\MSFragger\milk\interact.pep.xml	DTRNESTQNCVVAEPEK	DTRNESTQNCVVAEPEK	17	3	1849.02	1975.87	1975.89	659.632	659.636	1975.89	659.637	-0.0049	9.73307e-05	22.547	0	0.9992	2	1	0	0	10C(57.0215)		TRUE	sp|P47710|CASA1_HUMAN	P47710	CASA1_HUMAN	CSN1S1	Alpha-S1-casein
20190307_L1_Ag6_Zhu00015_SA_TestGly_2000_01.07838.07838.3	D:\GlycoData\Hech-EThcD\EThcD-4000\MSFragger\milk\interact.pep.xml	HLDACETMGNATAICSDK	HLDACETM[147]GN[1655]ATAICSDK	18	3	1849.85	3549.35	3549.35	1184.12	1184.12	3549.36	1184.13	1540.52	0.0312968	7.518	0	0.8521	2	0	0	0	10N(1540.5285), 15C(57.0215), 5C(57.0215), 8M(15.9949)		TRUE	sp|Q01814|AT2B2_HUMAN	Q01814	AT2B2_HUMAN	ATP2B2	Plasma membrane calcium-transporting ATPase 2
20190307_L1_Ag6_Zhu00015_SA_TestGly_2000_01.07849.07849.4	D:\GlycoData\Hech-EThcD\EThcD-4000\MSFragger\milk\interact.pep.xml	DTRNESTQNCVVAEPEK	DTRN[2174]ESTQNCVVAEPEK	17	4	1852.4	4035.63	4035.62	1009.91	1009.91	4035.63	1009.91	2059.73	0.00606387	16.369	10.328	0.9461	2	1	0	0	10C(57.0215), 4N(2059.7349)	dHex(1)Hex(5)HexNAc(4)NeuAc(1)(2059.734933)	TRUE	sp|P47710|CASA1_HUMAN	P47710	CASA1_HUMAN	CSN1S1	Alpha-S1-casein
20190307_L1_Ag6_Zhu00015_SA_TestGly_2000_01.07851.07851.4	D:\GlycoData\Hech-EThcD\EThcD-4000\MSFragger\milk\interact.pep.xml	DTRNESTQNCVVAEPEK	DTRN[2174]ESTQNCVVAEPEK	17	4	1852.6	4035.63	4035.62	1009.91	1009.91	4035.63	1009.91	2059.73	3.78443e-07	34.188	7.448	1	2	1	0	0	10C(57.0215), 4N(2059.7349)	dHex(1)Hex(5)HexNAc(4)NeuAc(1)(2059.734933)	TRUE	sp|P47710|CASA1_HUMAN	P47710	CASA1_HUMAN	CSN1S1	Alpha-S1-casein
20190307_L1_Ag6_Zhu00015_SA_TestGly_2000_01.07855.07855.4	D:\GlycoData\Hech-EThcD\EThcD-4000\MSFragger\milk\interact.pep.xml	LENSLLDHRNK	LENSLLDHRN[2174]K	11	4	1853.41	3397.44	3397.45	850.367	850.369	3397.44	850.367	2059.74	2.31473e-08	40.042	11.126	1	2	1	0	0	10N(2059.7349)		TRUE	sp|P23280|CAH6_HUMAN	P23280	CAH6_HUMAN	CA6	Carbonic anhydrase 6
20190307_L1_Ag6_Zhu00015_SA_TestGly_2000_01.07859.07859.2	D:\GlycoData\Hech-EThcD\EThcD-4000\MSFragger\milk\interact.pep.xml	DDNPNLPR		8	2	1854.25	939.442	939.441	470.728	470.728	939.441	470.728	-0.0003	0.000507575	16.678	0	0.9928	2	0	0	0			TRUE	sp|P02768|ALBU_HUMAN	P02768	ALBU_HUMAN	ALB	Serum albumin
20190307_L1_Ag6_Zhu00015_SA_TestGly_2000_01.07860.07860.3	D:\GlycoData\Hech-EThcD\EThcD-4000\MSFragger\milk\interact.pep.xml	LENSLLDHRNK	LENSLLDHRN[2174]K	11	3	1854.41	3397.44	3397.44	1133.49	1133.49	3397.44	1133.49	2059.74	0.000268689	19.783	9.66	0.8915	2	1	0	0	10N(2059.7349)		TRUE	sp|P23280|CAH6_HUMAN	P23280	CAH6_HUMAN	CA6	Carbonic anhydrase 6
20190307_L1_Ag6_Zhu00015_SA_TestGly_2000_01.07867.07867.3	D:\GlycoData\Hech-EThcD\EThcD-4000\MSFragger\milk\interact.pep.xml	FLNNGTCTAEGK	FLNN[2319]GTCTAEGK	12	3	1855.75	3515.37	3515.36	1172.8	1172.8	3515.36	1172.8	2204.77	0.000147231	21.828	8.074	0.9989	2	0	0	0	4N(2204.7724), 7C(57.0215)		TRUE	sp|P05156|CFAI_HUMAN	P05156	CFAI_HUMAN	CFI	Complement factor I
20190307_L1_Ag6_Zhu00015_SA_TestGly_2000_01.07875.07875.2	D:\GlycoData\Hech-EThcD\EThcD-4000\MSFragger\milk\interact.pep.xml	NESTQNCVVAEPEK	NESTQNCVVAEPEK	14	2	1857.44	1603.72	1603.72	802.865	802.866	1603.71	802.865	0.0025	6.97028e-07	33.127	0	1	2	0	0	0	7C(57.0215)		TRUE	sp|P47710|CASA1_HUMAN	P47710	CASA1_HUMAN	CSN1S1	Alpha-S1-casein
20190307_L1_Ag6_Zhu00015_SA_TestGly_2000_01.07876.07876.3	D:\GlycoData\Hech-EThcD\EThcD-4000\MSFragger\milk\interact.pep.xml	DSYETSQLDDQSAETHSHK		19	3	1857.55	2176.92	2176.92	726.646	726.646	2176.91	726.645	0.0032	1.8782e-10	43.405	0	1	2	0	0	0			TRUE	sp|P10451|OSTP_HUMAN	P10451	OSTP_HUMAN	SPP1	Osteopontin
20190307_L1_Ag6_Zhu00015_SA_TestGly_2000_01.07877.07877.2	D:\GlycoData\Hech-EThcD\EThcD-4000\MSFragger\milk\interact.pep.xml	NESTQNCVVAEPEK	NESTQNCVVAEPEK	14	2	1857.68	1603.72	1603.72	802.865	802.866	1603.71	802.865	0.0025	2e-14	62.369	6.363	1	2	0	0	0	7C(57.0215)		TRUE	sp|P47710|CASA1_HUMAN	P47710	CASA1_HUMAN	CSN1S1	Alpha-S1-casein
20190307_L1_Ag6_Zhu00015_SA_TestGly_2000_01.07878.07878.3	D:\GlycoData\Hech-EThcD\EThcD-4000\MSFragger\milk\interact.pep.xml	DSYETSQLDDQSAETHSHK		19	3	1857.93	2176.92	2176.92	726.646	726.646	2176.91	726.645	0.0032	0	115.687	0	1	2	0	0	0			TRUE	sp|P10451|OSTP_HUMAN	P10451	OSTP_HUMAN	SPP1	Osteopontin
20190307_L1_Ag6_Zhu00015_SA_TestGly_2000_01.07880.07880.4	D:\GlycoData\Hech-EThcD\EThcD-4000\MSFragger\milk\interact.pep.xml	DSYETSQLDDQSAETHSHK		19	4	1858.3	2176.92	2176.91	545.236	545.236	2176.91	545.236	0.0003	3.06725e-09	39.553	0	1	2	0	0	0			TRUE	sp|P10451|OSTP_HUMAN	P10451	OSTP_HUMAN	SPP1	Osteopontin
20190307_L1_Ag6_Zhu00015_SA_TestGly_2000_01.07888.07888.3	D:\GlycoData\Hech-EThcD\EThcD-4000\MSFragger\milk\interact.pep.xml	DTRNESTQNCVVAEPEK	DTRN[1883]ESTQNCVVAEPEK	17	3	1859.77	3744.51	3744.53	1249.18	1249.18	3744.53	1249.18	1768.64	4.95165e-05	18.721	12.21	0.9999	2	1	0	0	10C(57.0215), 4N(1768.6395)		TRUE	sp|P47710|CASA1_HUMAN	P47710	CASA1_HUMAN	CSN1S1	Alpha-S1-casein
20190307_L1_Ag6_Zhu00015_SA_TestGly_2000_01.07890.07890.3	D:\GlycoData\Hech-EThcD\EThcD-4000\MSFragger\milk\interact.pep.xml	DTRNESTQNCVVAEPEK	DTRN[1883]ESTQNCVVAEPEK	17	3	1860.01	3744.51	3744.53	1249.18	1249.18	3744.53	1249.18	1768.64	0.00110726	18.323	0	0.9796	2	1	0	0	10C(57.0215), 4N(1768.6395)	dHex(1)Hex(5)HexNAc(4)(1768.639517)	TRUE	sp|P47710|CASA1_HUMAN	P47710	CASA1_HUMAN	CSN1S1	Alpha-S1-casein
20190307_L1_Ag6_Zhu00015_SA_TestGly_2000_01.07893.07893.3	D:\GlycoData\Hech-EThcD\EThcD-4000\MSFragger\milk\interact.pep.xml	DTRNESTQNCVVAEPEK	DTRN[2174]ESTQNCVVAEPEK	17	3	1860.73	4035.62	4035.62	1346.22	1346.21	4035.63	1346.22	2059.73	8.83588e-05	23.715	14.836	0.9994	2	1	0	0	10C(57.0215), 4N(2059.7349)		TRUE	sp|P47710|CASA1_HUMAN	P47710	CASA1_HUMAN	CSN1S1	Alpha-S1-casein
20190307_L1_Ag6_Zhu00015_SA_TestGly_2000_01.07894.07894.2	D:\GlycoData\Hech-EThcD\EThcD-4000\MSFragger\milk\interact.pep.xml	LGQENLEDK		9	2	1860.87	1044.51	1044.51	523.262	523.262	1044.51	523.262	0	1.2942e-05	26.052	5.719	1	2	0	0	0			TRUE	sp|P47989|XDH_HUMAN	P47989	XDH_HUMAN	XDH	Xanthine dehydrogenase/oxidase
20190307_L1_Ag6_Zhu00015_SA_TestGly_2000_01.07895.07895.3	D:\GlycoData\Hech-EThcD\EThcD-4000\MSFragger\milk\interact.pep.xml	DTRNESTQNCVVAEPEK	DTRN[2174]ESTQNCVVAEPEK	17	3	1861.02	4035.62	4035.62	1346.22	1346.21	4035.63	1346.22	2059.73	3.59957e-07	31.275	8.71	1	2	1	0	0	10C(57.0215), 4N(2059.7349)	dHex(1)Hex(5)HexNAc(4)NeuAc(1)(2059.734933)	TRUE	sp|P47710|CASA1_HUMAN	P47710	CASA1_HUMAN	CSN1S1	Alpha-S1-casein
20190307_L1_Ag6_Zhu00015_SA_TestGly_2000_01.07935.07935.3	D:\GlycoData\Hech-EThcD\EThcD-4000\MSFragger\milk\interact.pep.xml	NESTQNCVVAEPEK	NESTQNCVVAEPEK	14	3	1869.19	1603.72	1603.71	535.579	535.579	1603.71	535.579	0.0001	0.000636429	18.285	5.837	0.9945	2	0	0	0	7C(57.0215)		TRUE	sp|P47710|CASA1_HUMAN	P47710	CASA1_HUMAN	CSN1S1	Alpha-S1-casein
20190307_L1_Ag6_Zhu00015_SA_TestGly_2000_01.07946.07946.3	D:\GlycoData\Hech-EThcD\EThcD-4000\MSFragger\milk\interact.pep.xml	DTFVNASR	DTFVN[2319]ASR	8	3	1870.98	3113.22	3113.21	1038.75	1038.75	3113.21	1038.74	2204.78	0.00159772	17.686	13.444	0.9817	2	0	0	0	5N(2204.7724)		TRUE	sp|P05155|IC1_HUMAN	P05155	IC1_HUMAN	SERPING1	Plasma protease C1 inhibitor
20190307_L1_Ag6_Zhu00015_SA_TestGly_2000_01.07982.07982.3	D:\GlycoData\Hech-EThcD\EThcD-4000\MSFragger\milk\interact.pep.xml	FGCEIENNR	FGCEIENN[2320]R	9	3	1878.05	3343.28	3343.28	1115.44	1115.43	3343.28	1115.43	2205.79	0.00116078	20.241	10.049	0.8845	2	0	0	0	3C(57.0215), 8N(2205.7928)		TRUE	sp|P25311|ZA2G_HUMAN	P25311	ZA2G_HUMAN	AZGP1	Zinc-alpha-2-glycoprotein
20190307_L1_Ag6_Zhu00015_SA_TestGly_2000_01.07992.07992.2	D:\GlycoData\Hech-EThcD\EThcD-4000\MSFragger\milk\interact.pep.xml	GPPVSCIK	GPPVSCIK	8	2	1880.36	856.448	856.447	429.231	429.231	856.448	429.231	-0.0008	0.00205589	15.248	0	0.9459	2	0	0	0	6C(57.0215)		TRUE	sp|P02788|TRFL_HUMAN	P02788	TRFL_HUMAN	LTF	Lactotransferrin
20190307_L1_Ag6_Zhu00015_SA_TestGly_2000_01.08017.08017.4	D:\GlycoData\Hech-EThcD\EThcD-4000\MSFragger\milk\interact.pep.xml	RLPEMAQPVDPAHNVSR	RLPEM[147]AQPVDPAHN[2174]VSR	17	4	1885.36	3991.71	3991.71	998.934	998.935	3991.7	998.932	2059.75	0.409261	12.052	9.451	0.791	2	0	0	0	14N(2059.7349), 5M(15.9949)		TRUE	sp|Q9BY76|ANGL4_HUMAN	Q9BY76	ANGL4_HUMAN	ANGPTL4	Angiopoietin-related protein 4
20190307_L1_Ag6_Zhu00015_SA_TestGly_2000_01.08019.08019.4	D:\GlycoData\Hech-EThcD\EThcD-4000\MSFragger\milk\interact.pep.xml	RLPEMAQPVDPAHNVSR	RLPEM[147]AQPVDPAHN[2174]VSR	17	4	1885.8	3991.71	3991.71	998.934	998.935	3991.7	998.932	2059.75	0.0287667	24.6	15.452	0.9539	2	0	0	0	14N(2059.7349), 5M(15.9949)		TRUE	sp|Q9BY76|ANGL4_HUMAN	Q9BY76	ANGL4_HUMAN	ANGPTL4	Angiopoietin-related protein 4
20190307_L1_Ag6_Zhu00015_SA_TestGly_2000_01.08023.08023.2	D:\GlycoData\Hech-EThcD\EThcD-4000\MSFragger\milk\interact.pep.xml	PTTIIEK		7	2	1886.52	800.465	800.465	401.24	401.24	800.464	401.24	0	0.00488371	19.745	9.77	0.8901	2	0	0	0			TRUE	sp|P05413|FABPH_HUMAN	P05413	FABPH_HUMAN	FABP3	Fatty acid-binding protein, heart
20190307_L1_Ag6_Zhu00015_SA_TestGly_2000_01.08025.08025.4	D:\GlycoData\Hech-EThcD\EThcD-4000\MSFragger\milk\interact.pep.xml	DTRNESTQNCVVAEPEK	DTRN[2174]ESTQNCVVAEPEK	17	4	1886.98	4035.63	4035.63	1009.92	1009.91	4035.63	1009.91	2059.74	0.00302517	16.577	10.501	0.9743	2	1	0	0	10C(57.0215), 4N(2059.7349)	dHex(1)Hex(5)HexNAc(4)NeuAc(1)(2059.734933)	TRUE	sp|P47710|CASA1_HUMAN	P47710	CASA1_HUMAN	CSN1S1	Alpha-S1-casein
20190307_L1_Ag6_Zhu00015_SA_TestGly_2000_01.08027.08027.4	D:\GlycoData\Hech-EThcD\EThcD-4000\MSFragger\milk\interact.pep.xml	DTRNESTQNCVVAEPEK	DTRN[2174]ESTQNCVVAEPEK	17	4	1887.2	4035.63	4035.63	1009.92	1009.91	4035.63	1009.91	2059.74	1.29942e-05	28.045	10.776	1	2	1	0	0	10C(57.0215), 4N(2059.7349)	dHex(1)Hex(5)HexNAc(4)NeuAc(1)(2059.734933)	TRUE	sp|P47710|CASA1_HUMAN	P47710	CASA1_HUMAN	CSN1S1	Alpha-S1-casein
20190307_L1_Ag6_Zhu00015_SA_TestGly_2000_01.08038.08038.2	D:\GlycoData\Hech-EThcD\EThcD-4000\MSFragger\milk\interact.pep.xml	DDNPNLPR		8	2	1889.6	939.442	939.441	470.728	470.728	939.441	470.728	-0.0003	0.000156675	16.72	0	0.997	2	0	0	0			TRUE	sp|P02768|ALBU_HUMAN	P02768	ALBU_HUMAN	ALB	Serum albumin
20190307_L1_Ag6_Zhu00015_SA_TestGly_2000_01.08043.08043.2	D:\GlycoData\Hech-EThcD\EThcD-4000\MSFragger\milk\interact.pep.xml	AFVNCDENSR	AFVNCDENSR	10	2	1890.68	1210.5	1210.5	606.26	606.259	1210.5	606.259	-0.0005	8.4918e-06	21.784	0	1	2	0	0	0	5C(57.0215)		TRUE	sp|P01833|PIGR_HUMAN	P01833	PIGR_HUMAN	PIGR	Polymeric immunoglobulin receptor
20190307_L1_Ag6_Zhu00015_SA_TestGly_2000_01.08074.08074.3	D:\GlycoData\Hech-EThcD\EThcD-4000\MSFragger\milk\interact.pep.xml	FGCEIENNR	FGCEIENN[2174]R	9	3	1896.6	3197.23	3197.22	1066.75	1066.75	3197.22	1066.75	2059.74	9.68278e-06	28.556	15.239	1	2	0	0	0	3C(57.0215), 8N(2059.7349)	dHex(1)Hex(5)HexNAc(4)NeuAc(1)(2059.734933)	TRUE	sp|P25311|ZA2G_HUMAN	P25311	ZA2G_HUMAN	AZGP1	Zinc-alpha-2-glycoprotein
20190307_L1_Ag6_Zhu00015_SA_TestGly_2000_01.08081.08081.3	D:\GlycoData\Hech-EThcD\EThcD-4000\MSFragger\milk\interact.pep.xml	NYTLTGR	N[2174]YTLTGR	7	3	1898.08	2883.16	2883.16	962.059	962.06	2883.15	962.058	2059.74	0.000183231	16.448	14.356	0.999	2	0	0	0	1N(2059.7349)		TRUE	sp|P10643|CO7_HUMAN	P10643	CO7_HUMAN	C7	Complement component C7
20190307_L1_Ag6_Zhu00015_SA_TestGly_2000_01.08083.08083.3	D:\GlycoData\Hech-EThcD\EThcD-4000\MSFragger\milk\interact.pep.xml	NYTLTGR	N[2174]YTLTGR	7	3	1898.51	2883.16	2883.16	962.059	962.06	2883.15	962.058	2059.74	5.00611e-06	27.702	11.245	1	2	0	0	0	1N(2059.7349)		TRUE	sp|P10643|CO7_HUMAN	P10643	CO7_HUMAN	C7	Complement component C7
20190307_L1_Ag6_Zhu00015_SA_TestGly_2000_01.08095.08095.3	D:\GlycoData\Hech-EThcD\EThcD-4000\MSFragger\milk\interact.pep.xml	DTRNESTQNCVVAEPEK	DTRN[2174]ESTQNCVVAEPEK	17	3	1900.86	4035.63	4035.63	1346.22	1346.22	4035.63	1346.22	2059.73	9.66051e-05	23.56	14.091	0.9993	2	1	0	0	10C(57.0215), 4N(2059.7349)	dHex(1)Hex(5)HexNAc(4)NeuAc(1)(2059.734933)	TRUE	sp|P47710|CASA1_HUMAN	P47710	CASA1_HUMAN	CSN1S1	Alpha-S1-casein
20190307_L1_Ag6_Zhu00015_SA_TestGly_2000_01.08097.08097.3	D:\GlycoData\Hech-EThcD\EThcD-4000\MSFragger\milk\interact.pep.xml	DTRNESTQNCVVAEPEK	DTRN[2174]ESTQNCVVAEPEK	17	3	1901.07	4035.63	4035.63	1346.22	1346.22	4035.63	1346.22	2059.73	2.68689e-07	33.783	7.458	1	2	1	0	0	10C(57.0215), 4N(2059.7349)	dHex(1)Hex(5)HexNAc(4)NeuAc(1)(2059.734933)	TRUE	sp|P47710|CASA1_HUMAN	P47710	CASA1_HUMAN	CSN1S1	Alpha-S1-casein
20190307_L1_Ag6_Zhu00015_SA_TestGly_2000_01.08109.08109.3	D:\GlycoData\Hech-EThcD\EThcD-4000\MSFragger\milk\interact.pep.xml	QEYDESGPSIVHRK		14	3	1903.37	1643.79	1643.79	548.938	548.938	1643.79	548.937	0.0006	1.34045e-06	30.991	0	1	2	0	0	0			TRUE	sp|P60709|ACTB_HUMAN	P60709	ACTB_HUMAN	ACTB	Actin, cytoplasmic 1
20190307_L1_Ag6_Zhu00015_SA_TestGly_2000_01.08131.08131.4	D:\GlycoData\Hech-EThcD\EThcD-4000\MSFragger\milk\interact.pep.xml	QEYDESGPSIVHRK		14	4	1907.84	1643.79	1643.79	411.955	411.955	1643.79	411.955	0.0003	6.4121e-06	22.272	0	1	2	0	0	0			TRUE	sp|P60709|ACTB_HUMAN	P60709	ACTB_HUMAN	ACTB	Actin, cytoplasmic 1
20190307_L1_Ag6_Zhu00015_SA_TestGly_2000_01.08171.08171.2	D:\GlycoData\Hech-EThcD\EThcD-4000\MSFragger\milk\interact.pep.xml	GPPVSCIK	GPPVSCIK	8	2	1916.14	856.448	856.447	429.231	429.231	856.448	429.231	-0.0009	0.000397191	15.104	0	0.9944	2	0	0	0	6C(57.0215)		TRUE	sp|P02788|TRFL_HUMAN	P02788	TRFL_HUMAN	LTF	Lactotransferrin
20190307_L1_Ag6_Zhu00015_SA_TestGly_2000_01.08174.08174.4	D:\GlycoData\Hech-EThcD\EThcD-4000\MSFragger\milk\interact.pep.xml	TKPREEQFNSTFR	TKPREEQFN[1883]STFR	13	4	1916.53	3407.46	3407.46	852.871	852.871	3407.45	852.87	1768.64	6.5993e-10	47.222	32.137	1	2	2	0	0	9N(1768.6395)		TRUE	sp|P01859|IGHG2_HUMAN	P01859	IGHG2_HUMAN	IGHG2	Ig gamma-2 chain C region
20190307_L1_Ag6_Zhu00015_SA_TestGly_2000_01.08176.08176.3	D:\GlycoData\Hech-EThcD\EThcD-4000\MSFragger\milk\interact.pep.xml	VTACHSSQPNATLYK	VTACHSSQPN[2319]ATLYK	15	3	1916.99	3880.57	3880.57	1294.53	1294.53	3880.57	1294.53	2204.77	3.41193e-05	23.368	10.159	1	2	0	0	0	10N(2204.7724), 4C(57.0215)		TRUE	sp|P05543|THBG_HUMAN	P05543	THBG_HUMAN	SERPINA7	Thyroxine-binding globulin
20190307_L1_Ag6_Zhu00015_SA_TestGly_2000_01.08178.08178.3	D:\GlycoData\Hech-EThcD\EThcD-4000\MSFragger\milk\interact.pep.xml	VTACHSSQPNATLYK	VTACHSSQPN[2319]ATLYK	15	3	1917.2	3880.57	3880.57	1294.53	1294.53	3880.57	1294.53	2204.77	4.75062e-07	26.793	9.295	1	2	0	0	0	10N(2204.7724), 4C(57.0215)		TRUE	sp|P05543|THBG_HUMAN	P05543	THBG_HUMAN	SERPINA7	Thyroxine-binding globulin
20190307_L1_Ag6_Zhu00015_SA_TestGly_2000_01.08201.08201.2	D:\GlycoData\Hech-EThcD\EThcD-4000\MSFragger\milk\interact.pep.xml	DAQYAPGYDK		10	2	1921.99	1126.49	1126.49	564.254	564.254	1126.49	564.254	0.0003	0.000414954	19.028	0	0.9941	2	0	0	0			TRUE	sp|P00751|CFAB_HUMAN	P00751	CFAB_HUMAN	CFB	Complement factor B
20190307_L1_Ag6_Zhu00015_SA_TestGly_2000_01.08209.08209.4	D:\GlycoData\Hech-EThcD\EThcD-4000\MSFragger\milk\interact.pep.xml	TKPREEQFNSTFR	TKPREEQFN[1721]STFR	13	4	1923.48	3245.4	3245.4	812.358	812.358	3245.4	812.357	1606.59	5.90201e-09	42.416	15.154	1	2	2	0	0	9N(1606.5867)	dHex(1)Hex(4)HexNAc(4)(1606.586693)	TRUE	sp|P01859|IGHG2_HUMAN	P01859	IGHG2_HUMAN	IGHG2	Ig gamma-2 chain C region
20190307_L1_Ag6_Zhu00015_SA_TestGly_2000_01.08212.08212.3	D:\GlycoData\Hech-EThcD\EThcD-4000\MSFragger\milk\interact.pep.xml	TKPREEQFNSTFR	TKPREEQFN[1721]STFR	13	3	1923.86	3245.4	3245.4	1082.81	1082.81	3245.4	1082.81	1606.59	0.00242661	16.96	11.011	0.9411	2	2	0	0	9N(1606.5867)		TRUE	sp|P01859|IGHG2_HUMAN	P01859	IGHG2_HUMAN	IGHG2	Ig gamma-2 chain C region
20190307_L1_Ag6_Zhu00015_SA_TestGly_2000_01.08214.08214.3	D:\GlycoData\Hech-EThcD\EThcD-4000\MSFragger\milk\interact.pep.xml	TKPREEQFNSTFR	TKPREEQFN[1721]STFR	13	3	1924.29	3245.4	3245.4	1082.81	1082.81	3245.4	1082.81	1606.59	2.13182e-06	31.185	11.911	1	2	2	0	0	9N(1606.5867)		TRUE	sp|P01859|IGHG2_HUMAN	P01859	IGHG2_HUMAN	IGHG2	Ig gamma-2 chain C region
20190307_L1_Ag6_Zhu00015_SA_TestGly_2000_01.08217.08217.4	D:\GlycoData\Hech-EThcD\EThcD-4000\MSFragger\milk\interact.pep.xml	TKPREEQFNSTFR	TKPREEQFN[2086]STFR	13	4	1924.82	3610.53	3610.53	903.64	903.641	3610.53	903.64	1971.72	3.24352e-07	28.607	24.102	1	2	2	0	0	9N(1971.7189)		TRUE	sp|P01859|IGHG2_HUMAN	P01859	IGHG2_HUMAN	IGHG2	Ig gamma-2 chain C region
20190307_L1_Ag6_Zhu00015_SA_TestGly_2000_01.08228.08228.4	D:\GlycoData\Hech-EThcD\EThcD-4000\MSFragger\milk\interact.pep.xml	TKPREEQFNSTFR	TKPREEQFN[1924]STFR	13	4	1926.94	3448.48	3448.48	863.128	863.129	3448.48	863.127	1809.67	0.179473	9.484	9.15	0.8703	2	2	0	0	9N(1809.6660)	dHex(1)Hex(4)HexNAc(5)(1809.666066)	TRUE	sp|P01859|IGHG2_HUMAN	P01859	IGHG2_HUMAN	IGHG2	Ig gamma-2 chain C region
20190307_L1_Ag6_Zhu00015_SA_TestGly_2000_01.08230.08230.4	D:\GlycoData\Hech-EThcD\EThcD-4000\MSFragger\milk\interact.pep.xml	TKPREEQFNSTFR	TKPREEQFN[1924]STFR	13	4	1927.15	3448.48	3448.48	863.128	863.129	3448.48	863.127	1809.67	1.8074e-10	37.378	30.242	1	2	2	0	0	9N(1809.6660)		TRUE	sp|P01859|IGHG2_HUMAN	P01859	IGHG2_HUMAN	IGHG2	Ig gamma-2 chain C region
20190307_L1_Ag6_Zhu00015_SA_TestGly_2000_01.08234.08234.3	D:\GlycoData\Hech-EThcD\EThcD-4000\MSFragger\milk\interact.pep.xml	TKPREEQFNSTFR	TKPREEQFN[1924]STFR	13	3	1927.98	3448.48	3448.48	1150.5	1150.5	3448.48	1150.5	1809.67	1.34417e-06	29.327	25.109	1	2	2	0	0	9N(1809.6660)		TRUE	sp|P01859|IGHG2_HUMAN	P01859	IGHG2_HUMAN	IGHG2	Ig gamma-2 chain C region
20190307_L1_Ag6_Zhu00015_SA_TestGly_2000_01.08243.08243.4	D:\GlycoData\Hech-EThcD\EThcD-4000\MSFragger\milk\interact.pep.xml	TKPREEQFNSTFR	TKPREEQFN[2086]STFR	13	4	1929.87	3611.53	3611.54	903.891	903.892	3610.53	903.64	1972.73	0.00346924	21.031	16.911	0.8367	2	2	0	0	9N(1971.7189)		TRUE	sp|P01859|IGHG2_HUMAN	P01859	IGHG2_HUMAN	IGHG2	Ig gamma-2 chain C region
20190307_L1_Ag6_Zhu00015_SA_TestGly_2000_01.08245.08245.2	D:\GlycoData\Hech-EThcD\EThcD-4000\MSFragger\milk\interact.pep.xml	YWCNDGK	YWCNDGK	7	2	1930.49	941.37	941.37	471.692	471.692	941.37	471.692	-0.0008	0.000373895	15.209	0	0.9946	2	0	0	0	3C(57.0215)		TRUE	sp|P61626|LYSC_HUMAN	P61626	LYSC_HUMAN	LYZ	Lysozyme C
20190307_L1_Ag6_Zhu00015_SA_TestGly_2000_01.08261.08261.3	D:\GlycoData\Hech-EThcD\EThcD-4000\MSFragger\milk\interact.pep.xml	DVNCSVMGPQEK	DVN[2319]CSVMGPQEK	12	3	1933.89	3567.37	3567.37	1190.13	1190.13	3567.36	1190.13	2204.78	0.021727	8.152	0	0.9064	2	0	0	0	3N(2204.7724), 4C(57.0215)	Hex(5)HexNAc(4)NeuAc(2)(2204.772441)	TRUE	sp|P53634|CATC_HUMAN	P53634	CATC_HUMAN	CTSC	Dipeptidyl peptidase 1
20190307_L1_Ag6_Zhu00015_SA_TestGly_2000_01.08263.08263.3	D:\GlycoData\Hech-EThcD\EThcD-4000\MSFragger\milk\interact.pep.xml	DVNCSVMGPQEK	DVN[2319]CSVMGPQEK	12	3	1934.13	3567.37	3567.37	1190.13	1190.13	3567.36	1190.13	2204.78	0.137483	9.947	0	0.8396	2	0	0	0	3N(2204.7724), 4C(57.0215)		TRUE	sp|P53634|CATC_HUMAN	P53634	CATC_HUMAN	CTSC	Dipeptidyl peptidase 1
20190307_L1_Ag6_Zhu00015_SA_TestGly_2000_01.08274.08274.3	D:\GlycoData\Hech-EThcD\EThcD-4000\MSFragger\milk\interact.pep.xml	WCAVSEHEATK	WCAVSEHEATK	11	3	1936.3	1316.58	1316.58	439.868	439.868	1316.58	439.868	0	1.16748e-05	25.231	0	1	2	0	0	0	2C(57.0215)		TRUE	sp|P02787|TRFE_HUMAN	P02787	TRFE_HUMAN	TF	Serotransferrin
20190307_L1_Ag6_Zhu00015_SA_TestGly_2000_01.08283.08283.4	D:\GlycoData\Hech-EThcD\EThcD-4000\MSFragger\milk\interact.pep.xml	LENSLLDHRNK	LENSLLDHRN[2465]K	11	4	1938.16	3688.54	3688.54	923.142	923.142	3688.54	923.141	2350.84	0.00324153	15.457	12.746	0.739	2	1	0	0	10N(2350.8303)		TRUE	sp|P23280|CAH6_HUMAN	P23280	CAH6_HUMAN	CA6	Carbonic anhydrase 6
20190307_L1_Ag6_Zhu00015_SA_TestGly_2000_01.08285.08285.4	D:\GlycoData\Hech-EThcD\EThcD-4000\MSFragger\milk\interact.pep.xml	LENSLLDHRNK	LENSLLDHRN[2465]K	11	4	1938.37	3688.54	3688.54	923.142	923.142	3688.54	923.141	2350.84	9.89122e-08	34.519	8.936	1	2	1	0	0	10N(2350.8303)		TRUE	sp|P23280|CAH6_HUMAN	P23280	CAH6_HUMAN	CA6	Carbonic anhydrase 6
20190307_L1_Ag6_Zhu00015_SA_TestGly_2000_01.08286.08286.2	D:\GlycoData\Hech-EThcD\EThcD-4000\MSFragger\milk\interact.pep.xml	NESTQNCVVAEPEK	NESTQNCVVAEPEK	14	2	1938.66	1604.7	1604.7	803.356	803.359	1603.71	802.865	0.9881	3.4257e-07	31.361	0	1	2	0	0	0	7C(57.0215)	Asn->Asp(0.984016), Deamidated(0.984016), Gln->Glu(0.984016), Label:15N(1)(0.997035)	TRUE	sp|P47710|CASA1_HUMAN	P47710	CASA1_HUMAN	CSN1S1	Alpha-S1-casein
20190307_L1_Ag6_Zhu00015_SA_TestGly_2000_01.08288.08288.2	D:\GlycoData\Hech-EThcD\EThcD-4000\MSFragger\milk\interact.pep.xml	NESTQNCVVAEPEK	NESTQNCVVAEPEK	14	2	1938.87	1604.7	1604.7	803.356	803.359	1603.71	802.865	0.9881	1.02329e-09	42.46	0	1	2	0	0	0	7C(57.0215)	Asn->Asp(0.984016), Deamidated(0.984016), Gln->Glu(0.984016), Label:15N(1)(0.997035)	TRUE	sp|P47710|CASA1_HUMAN	P47710	CASA1_HUMAN	CSN1S1	Alpha-S1-casein
20190307_L1_Ag6_Zhu00015_SA_TestGly_2000_01.08295.08295.2	D:\GlycoData\Hech-EThcD\EThcD-4000\MSFragger\milk\interact.pep.xml	EIQNAVNGVK		10	2	1940.37	1070.57	1070.57	536.294	536.294	1070.57	536.293	0.0009	0.000688256	21.149	6.488	0.9538	2	0	0	0			TRUE	sp|P10909|CLUS_HUMAN	P10909	CLUS_HUMAN	CLU	Clusterin
20190307_L1_Ag6_Zhu00015_SA_TestGly_2000_01.08298.08298.3	D:\GlycoData\Hech-EThcD\EThcD-4000\MSFragger\milk\interact.pep.xml	LENSLLDHRNK	LENSLLDHRN[2465]K	11	3	1940.69	3688.54	3688.53	1230.52	1230.52	3688.54	1230.52	2350.83	0.000461583	14.843	0	0.8366	2	1	0	0	10N(2350.8303)	dHex(1)Hex(5)HexNAc(4)NeuAc(2)(2350.830350)	TRUE	sp|P23280|CAH6_HUMAN	P23280	CAH6_HUMAN	CA6	Carbonic anhydrase 6
20190307_L1_Ag6_Zhu00015_SA_TestGly_2000_01.08309.08309.4	D:\GlycoData\Hech-EThcD\EThcD-4000\MSFragger\milk\interact.pep.xml	QPACHENDERPFYQK	QPACHENDERPFYQK	15	4	1942.96	1917.85	1917.84	480.469	480.468	1917.84	480.468	0.0007	5.16416e-05	24.648	17.645	0.9999	2	1	0	0	4C(57.0215)		TRUE	sp|P07498|CASK_HUMAN	P07498	CASK_HUMAN	CSN3	Kappa-casein
20190307_L1_Ag6_Zhu00015_SA_TestGly_2000_01.08310.08310.3	D:\GlycoData\Hech-EThcD\EThcD-4000\MSFragger\milk\interact.pep.xml	DVNCSVMGPQEK	DVN[2174]CSVMGPQEK	12	3	1943.1	3422.33	3422.33	1141.78	1141.78	3422.33	1141.78	2059.73	0.000231073	21.045	0	0.9985	2	0	0	0	3N(2059.7349), 4C(57.0215)		TRUE	sp|P53634|CATC_HUMAN	P53634	CATC_HUMAN	CTSC	Dipeptidyl peptidase 1
20190307_L1_Ag6_Zhu00015_SA_TestGly_2000_01.08312.08312.3	D:\GlycoData\Hech-EThcD\EThcD-4000\MSFragger\milk\interact.pep.xml	DVNCSVMGPQEK	DVN[2174]CSVMGPQEK	12	3	1943.34	3422.33	3422.33	1141.78	1141.78	3422.33	1141.78	2059.73	1.24666e-08	38.117	6.382	1	2	0	0	0	3N(2059.7349), 4C(57.0215)	dHex(1)Hex(5)HexNAc(4)NeuAc(1)(2059.734933)	TRUE	sp|P53634|CATC_HUMAN	P53634	CATC_HUMAN	CTSC	Dipeptidyl peptidase 1
20190307_L1_Ag6_Zhu00015_SA_TestGly_2000_01.08315.08315.3	D:\GlycoData\Hech-EThcD\EThcD-4000\MSFragger\milk\interact.pep.xml	QPACHENDERPFYQK	QPACHENDERPFYQK	15	3	1944.08	1917.85	1917.84	640.289	640.289	1917.84	640.288	0.0014	1.46302e-06	28.839	13.824	1	2	1	0	0	4C(57.0215)		TRUE	sp|P07498|CASK_HUMAN	P07498	CASK_HUMAN	CSN3	Kappa-casein
20190307_L1_Ag6_Zhu00015_SA_TestGly_2000_01.08319.08319.4	D:\GlycoData\Hech-EThcD\EThcD-4000\MSFragger\milk\interact.pep.xml	TKPREEQFNSTFR	TKPREEQFN[1559]STFR	13	4	1944.77	3083.35	3083.35	771.845	771.845	3083.35	771.844	1444.54	1.35832e-07	35.968	17.716	1	2	2	0	0	9N(1444.5338)		TRUE	sp|P01859|IGHG2_HUMAN	P01859	IGHG2_HUMAN	IGHG2	Ig gamma-2 chain C region
20190307_L1_Ag6_Zhu00015_SA_TestGly_2000_01.08329.08329.3	D:\GlycoData\Hech-EThcD\EThcD-4000\MSFragger\milk\interact.pep.xml	TLLNASR	TLLN[2231]ASR	7	3	1946.57	2890.2	2890.2	964.406	964.407	2890.2	964.406	2116.76	0.00998274	17.503	12.889	0.9035	2	0	0	0	4N(2116.7564)		TRUE	sp|P01880|IGHD_HUMAN	P01880	IGHD_HUMAN	IGHD	Ig delta chain C region
20190307_L1_Ag6_Zhu00015_SA_TestGly_2000_01.08335.08335.4	D:\GlycoData\Hech-EThcD\EThcD-4000\MSFragger\milk\interact.pep.xml	DCHLARVPSHAVVAR	DCHLARVPSHAVVAR	15	4	1947.84	1686.88	1686.87	422.726	422.726	1686.87	422.726	0.001	2.16895e-07	34.155	0	1	2	1	0	0	2C(57.0215)		TRUE	sp|P02788|TRFL_HUMAN	P02788	TRFL_HUMAN	LTF	Lactotransferrin
20190307_L1_Ag6_Zhu00015_SA_TestGly_2000_01.08336.08336.3	D:\GlycoData\Hech-EThcD\EThcD-4000\MSFragger\milk\interact.pep.xml	TKPREEQFNSTFR	TKPREEQFN[1559]STFR	13	3	1947.95	3083.35	3083.35	1028.79	1028.79	3083.35	1028.79	1444.53	1.20921e-05	28.17	13.928	1	2	2	0	0	9N(1444.5338)		TRUE	sp|P01859|IGHG2_HUMAN	P01859	IGHG2_HUMAN	IGHG2	Ig gamma-2 chain C region
20190307_L1_Ag6_Zhu00015_SA_TestGly_2000_01.08345.08345.2	D:\GlycoData\Hech-EThcD\EThcD-4000\MSFragger\milk\interact.pep.xml	GPPVSCIK	GPPVSCIK	8	2	1949.82	856.448	856.447	429.231	429.231	856.448	429.231	-0.0009	0.000393097	15.122	0	0.9944	2	0	0	0	6C(57.0215)		TRUE	sp|P02788|TRFL_HUMAN	P02788	TRFL_HUMAN	LTF	Lactotransferrin
20190307_L1_Ag6_Zhu00015_SA_TestGly_2000_01.08351.08351.3	D:\GlycoData\Hech-EThcD\EThcD-4000\MSFragger\milk\interact.pep.xml	KPVEEYANCHLAR	KPVEEYANCHLAR	13	3	1951.03	1585.77	1585.77	529.596	529.596	1585.77	529.596	-0.0002	4.8223e-10	43.767	0	1	2	0	0	0	9C(57.0215)		TRUE	sp|P02787|TRFE_HUMAN	P02787	TRFE_HUMAN	TF	Serotransferrin
20190307_L1_Ag6_Zhu00015_SA_TestGly_2000_01.08356.08356.2	D:\GlycoData\Hech-EThcD\EThcD-4000\MSFragger\milk\interact.pep.xml	DTRNESTQNCVVAEPEK	DTRNESTQNCVVAEPEK	17	2	1951.86	1976.88	1976.88	989.446	989.445	1975.89	988.952	0.9843	1.78033e-07	33.498	0	1	2	1	0	0	10C(57.0215)	Asn->Asp(0.984016), Deamidated(0.984016), Gln->Glu(0.984016)	TRUE	sp|P47710|CASA1_HUMAN	P47710	CASA1_HUMAN	CSN1S1	Alpha-S1-casein
20190307_L1_Ag6_Zhu00015_SA_TestGly_2000_01.08358.08358.2	D:\GlycoData\Hech-EThcD\EThcD-4000\MSFragger\milk\interact.pep.xml	DTRNESTQNCVVAEPEK	DTRNESTQNCVVAEPEK	17	2	1952.5	1976.88	1976.88	989.446	989.445	1975.89	988.952	0.9843	9.1359e-10	42.657	0	1	2	1	0	0	10C(57.0215)	Asn->Asp(0.984016), Deamidated(0.984016), Gln->Glu(0.984016)	TRUE	sp|P47710|CASA1_HUMAN	P47710	CASA1_HUMAN	CSN1S1	Alpha-S1-casein
20190307_L1_Ag6_Zhu00015_SA_TestGly_2000_01.08363.08363.4	D:\GlycoData\Hech-EThcD\EThcD-4000\MSFragger\milk\interact.pep.xml	KPVEEYANCHLAR	KPVEEYANCHLAR	13	4	1953.6	1585.77	1585.77	397.449	397.449	1585.77	397.449	-0.0003	9.2204e-06	27.641	0	1	2	0	0	0	9C(57.0215)		TRUE	sp|P02787|TRFE_HUMAN	P02787	TRFE_HUMAN	TF	Serotransferrin
20190307_L1_Ag6_Zhu00015_SA_TestGly_2000_01.08365.08365.2	D:\GlycoData\Hech-EThcD\EThcD-4000\MSFragger\milk\interact.pep.xml	VRGPPVSCIK	VRGPPVSCIK	10	2	1953.81	1111.62	1111.62	556.816	556.816	1111.62	556.816	-0.0005	4.15193e-05	26.027	0	0.9969	2	1	0	0	8C(57.0215)		TRUE	sp|P02788|TRFL_HUMAN	P02788	TRFL_HUMAN	LTF	Lactotransferrin
20190307_L1_Ag6_Zhu00015_SA_TestGly_2000_01.08367.08367.4	D:\GlycoData\Hech-EThcD\EThcD-4000\MSFragger\milk\interact.pep.xml	DTRNESTQNCVVAEPEK	DTRN[2174]ESTQNCVVAEPEK	17	4	1954.35	4035.63	4035.64	1009.91	1009.92	4035.63	1009.91	2059.74	0.00335738	15.396	11.084	0.9711	2	1	0	0	10C(57.0215), 4N(2059.7349)	dHex(1)Hex(5)HexNAc(4)NeuAc(1)(2059.734933)	TRUE	sp|P47710|CASA1_HUMAN	P47710	CASA1_HUMAN	CSN1S1	Alpha-S1-casein
20190307_L1_Ag6_Zhu00015_SA_TestGly_2000_01.08383.08383.4	D:\GlycoData\Hech-EThcD\EThcD-4000\MSFragger\milk\interact.pep.xml	TKPREEQFNSTFR	TKPREEQFN[1721]STFR	13	4	1957.58	3245.4	3245.41	812.358	812.359	3245.4	812.357	1606.59	1.67205e-05	27.607	15.839	1	2	2	0	0	9N(1606.5867)	dHex(1)Hex(4)HexNAc(4)(1606.586693)	TRUE	sp|P01859|IGHG2_HUMAN	P01859	IGHG2_HUMAN	IGHG2	Ig gamma-2 chain C region
20190307_L1_Ag6_Zhu00015_SA_TestGly_2000_01.08385.08385.3	D:\GlycoData\Hech-EThcD\EThcD-4000\MSFragger\milk\interact.pep.xml	DTRNESTQNCVVAEPEK	DTRNESTQNCVVAEPEK	17	3	1957.98	1976.88	1976.88	659.966	659.966	1975.89	659.637	0.985	4.24619e-05	18.988	0	0.9995	2	1	0	0	10C(57.0215)	Asn->Asp(0.984016), Deamidated(0.984016), Gln->Glu(0.984016)	TRUE	sp|P47710|CASA1_HUMAN	P47710	CASA1_HUMAN	CSN1S1	Alpha-S1-casein
20190307_L1_Ag6_Zhu00015_SA_TestGly_2000_01.08387.08387.3	D:\GlycoData\Hech-EThcD\EThcD-4000\MSFragger\milk\interact.pep.xml	DTRNESTQNCVVAEPEK	DTRNESTQNCVVAEPEK	17	3	1958.44	1976.88	1976.88	659.966	659.966	1975.89	659.637	0.985	2.4336e-05	25.955	0	1	2	1	0	0	10C(57.0215)	Asn->Asp(0.984016), Deamidated(0.984016), Gln->Glu(0.984016)	TRUE	sp|P47710|CASA1_HUMAN	P47710	CASA1_HUMAN	CSN1S1	Alpha-S1-casein
20190307_L1_Ag6_Zhu00015_SA_TestGly_2000_01.08406.08406.2	D:\GlycoData\Hech-EThcD\EThcD-4000\MSFragger\milk\interact.pep.xml	DAVTTTVTGAK		11	2	1962.08	1062.56	1062.56	532.286	532.285	1062.56	532.285	-0.0002	0.000202185	16.277	0	0.9965	2	0	0	0			TRUE	sp|Q99541|PLIN2_HUMAN	Q99541	PLIN2_HUMAN	PLIN2	Perilipin-2
20190307_L1_Ag6_Zhu00015_SA_TestGly_2000_01.08427.08427.2	D:\GlycoData\Hech-EThcD\EThcD-4000\MSFragger\milk\interact.pep.xml	AAFTECCQAADK	AAFTECCQAADK	12	2	1966.53	1370.56	1370.56	686.288	686.287	1370.56	686.287	0.0003	1.72484e-07	33.553	5.8	1	2	0	0	0	6C(57.0215), 7C(57.0215)		TRUE	sp|P02768|ALBU_HUMAN	P02768	ALBU_HUMAN	ALB	Serum albumin
20190307_L1_Ag6_Zhu00015_SA_TestGly_2000_01.08440.08440.3	D:\GlycoData\Hech-EThcD\EThcD-4000\MSFragger\milk\interact.pep.xml	NVTLHVPSK	N[2540]VTLHVPSK	9	3	1969.11	3419.45	3419.45	1140.83	1140.82	3419.45	1140.82	2425.89	0.57115	7.473	0	0.8124	2	0	0	0	1N(2425.8875)		TRUE	sp|Q02487|DSC2_HUMAN	Q02487	DSC2_HUMAN	DSC2	Desmocollin-2
20190307_L1_Ag6_Zhu00015_SA_TestGly_2000_01.08447.08447.4	D:\GlycoData\Hech-EThcD\EThcD-4000\MSFragger\milk\interact.pep.xml	DLGPTLANSTHHNVR	DLGPTLAN[2174]STHHNVR	15	4	1970.39	3690.56	3690.55	923.647	923.646	3690.55	923.645	2059.74	0.0105743	16.403	12.317	0.9763	2	0	0	0	8N(2059.7349)	dHex(1)Hex(5)HexNAc(4)NeuAc(1)(2059.734933)	TRUE	sp|P04062|GLCM_HUMAN	P04062	GLCM_HUMAN	GBA	Glucosylceramidase
20190307_L1_Ag6_Zhu00015_SA_TestGly_2000_01.08449.08449.4	D:\GlycoData\Hech-EThcD\EThcD-4000\MSFragger\milk\interact.pep.xml	DLGPTLANSTHHNVR	DLGPTLAN[2174]STHHNVR	15	4	1970.83	3690.56	3690.55	923.647	923.646	3690.55	923.645	2059.74	6.29869e-05	18.303	0	1	2	0	0	0	8N(2059.7349)		TRUE	sp|P04062|GLCM_HUMAN	P04062	GLCM_HUMAN	GBA	Glucosylceramidase
20190307_L1_Ag6_Zhu00015_SA_TestGly_2000_01.08452.08452.4	D:\GlycoData\Hech-EThcD\EThcD-4000\MSFragger\milk\interact.pep.xml	DLGPTLANSTHHNVR	DLGPTLAN[2320]STHHNVR	15	4	1971.33	3836.62	3836.61	960.162	960.161	3836.61	960.16	2205.8	0.352371	9.312	0	0.8643	2	0	0	0	8N(2205.7928)		TRUE	sp|P04062|GLCM_HUMAN	P04062	GLCM_HUMAN	GBA	Glucosylceramidase
20190307_L1_Ag6_Zhu00015_SA_TestGly_2000_01.08497.08497.3	D:\GlycoData\Hech-EThcD\EThcD-4000\MSFragger\milk\interact.pep.xml	QEPERNECFLQHK	QEPERNECFLQHK	13	3	1980.74	1713.79	1713.79	572.27	572.27	1713.79	572.27	0.0002	1.74683e-06	28.531	5.665	1	2	1	0	0	8C(57.0215)		TRUE	sp|P02768|ALBU_HUMAN	P02768	ALBU_HUMAN	ALB	Serum albumin
20190307_L1_Ag6_Zhu00015_SA_TestGly_2000_01.08524.08524.4	D:\GlycoData\Hech-EThcD\EThcD-4000\MSFragger\milk\interact.pep.xml	QEPERNECFLQHK	QEPERNECFLQHK	13	4	1986.2	1713.79	1713.79	429.455	429.455	1713.79	429.455	0	0.000428055	19.974	0	0.9066	2	1	0	0	8C(57.0215)		TRUE	sp|P02768|ALBU_HUMAN	P02768	ALBU_HUMAN	ALB	Serum albumin
20190307_L1_Ag6_Zhu00015_SA_TestGly_2000_01.08530.08530.2	D:\GlycoData\Hech-EThcD\EThcD-4000\MSFragger\milk\interact.pep.xml	AGFAGDDAPR		10	2	1987.48	975.441	975.441	488.728	488.728	975.441	488.728	0	2.59717e-05	23.842	0	0.9999	2	0	0	0			FALSE	sp|P60709|ACTB_HUMAN	P60709	ACTB_HUMAN	ACTB	Actin, cytoplasmic 1	ACTC1	sp|P68032|ACTC_HUMAN
20190307_L1_Ag6_Zhu00015_SA_TestGly_2000_01.08540.08540.3	D:\GlycoData\Hech-EThcD\EThcD-4000\MSFragger\milk\interact.pep.xml	VDNALQSGNSQESVTEQDSK		20	3	1989.43	2134.97	2134.96	712.663	712.662	2134.96	712.661	0.0025	5.0787e-10	43.677	0	1	2	0	0	0			TRUE	sp|P01834|IGKC_HUMAN	P01834	IGKC_HUMAN	IGKC	Ig kappa chain C region
20190307_L1_Ag6_Zhu00015_SA_TestGly_2000_01.08541.08541.3	D:\GlycoData\Hech-EThcD\EThcD-4000\MSFragger\milk\interact.pep.xml	NVTLHVPSK	N[2029]VTLHVPSK	9	3	1989.57	2908.26	2908.25	970.428	970.425	2908.26	970.427	1914.69	0.000248599	15.918	14.061	0.9985	2	0	0	0	1N(1914.6974)	dHex(2)Hex(5)HexNAc(4)(1914.697426)	TRUE	sp|Q02487|DSC2_HUMAN	Q02487	DSC2_HUMAN	DSC2	Desmocollin-2
20190307_L1_Ag6_Zhu00015_SA_TestGly_2000_01.08542.08542.3	D:\GlycoData\Hech-EThcD\EThcD-4000\MSFragger\milk\interact.pep.xml	VDNALQSGNSQESVTEQDSK		20	3	1989.72	2134.97	2134.96	712.663	712.662	2134.96	712.661	0.0025	0	139.237	8.987	1	2	0	0	0			TRUE	sp|P01834|IGKC_HUMAN	P01834	IGKC_HUMAN	IGKC	Ig kappa chain C region
20190307_L1_Ag6_Zhu00015_SA_TestGly_2000_01.08543.08543.3	D:\GlycoData\Hech-EThcD\EThcD-4000\MSFragger\milk\interact.pep.xml	NVTLHVPSK	N[2029]VTLHVPSK	9	3	1989.93	2908.26	2908.25	970.428	970.425	2908.26	970.427	1914.69	0.00113371	20.282	7.322	0.9933	2	0	0	0	1N(1914.6974)		TRUE	sp|Q02487|DSC2_HUMAN	Q02487	DSC2_HUMAN	DSC2	Desmocollin-2
20190307_L1_Ag6_Zhu00015_SA_TestGly_2000_01.08544.08544.2	D:\GlycoData\Hech-EThcD\EThcD-4000\MSFragger\milk\interact.pep.xml	VRGPPVSCIK	VRGPPVSCIK	10	2	1990.24	1111.62	1111.62	556.817	556.816	1111.62	556.816	-0.0001	7.72236e-05	25.949	0	0.9874	2	1	0	0	8C(57.0215)		TRUE	sp|P02788|TRFL_HUMAN	P02788	TRFL_HUMAN	LTF	Lactotransferrin
20190307_L1_Ag6_Zhu00015_SA_TestGly_2000_01.08545.08545.2	D:\GlycoData\Hech-EThcD\EThcD-4000\MSFragger\milk\interact.pep.xml	YICENQDSISSK	YICENQDSISSK	12	2	1990.35	1442.64	1442.64	722.326	722.325	1442.63	722.325	0.0009	1.37246e-06	27.95	0	1	2	0	0	0	3C(57.0215)		TRUE	sp|P02768|ALBU_HUMAN	P02768	ALBU_HUMAN	ALB	Serum albumin
20190307_L1_Ag6_Zhu00015_SA_TestGly_2000_01.08546.08546.3	D:\GlycoData\Hech-EThcD\EThcD-4000\MSFragger\milk\interact.pep.xml	FVEGSHNSTVSLTTK	FVEGSHN[1737]STVSLTTK	15	3	1990.49	3228.38	3228.38	1077.14	1077.13	3228.38	1077.13	1622.58	1.03753e-07	35.436	11.675	1	2	0	0	0	7N(1622.5816)		TRUE	sp|P04114|APOB_HUMAN	P04114	APOB_HUMAN	APOB	Apolipoprotein B-100
20190307_L1_Ag6_Zhu00015_SA_TestGly_2000_01.08547.08547.2	D:\GlycoData\Hech-EThcD\EThcD-4000\MSFragger\milk\interact.pep.xml	YICENQDSISSK	YICENQDSISSK	12	2	1990.6	1442.64	1442.64	722.326	722.325	1442.63	722.325	0.0009	1.1e-13	58.37	7.124	1	2	0	0	0	3C(57.0215)		TRUE	sp|P02768|ALBU_HUMAN	P02768	ALBU_HUMAN	ALB	Serum albumin
20190307_L1_Ag6_Zhu00015_SA_TestGly_2000_01.08548.08548.3	D:\GlycoData\Hech-EThcD\EThcD-4000\MSFragger\milk\interact.pep.xml	FVEGSHNSTVSLTTK	FVEGSHN[1737]STVSLTTK	15	3	1990.9	3228.38	3228.38	1077.14	1077.13	3228.38	1077.13	1622.58	5.79763e-08	37.447	12.505	1	2	0	0	0	7N(1622.5816)	Hex(5)HexNAc(4)(1622.581608)	TRUE	sp|P04114|APOB_HUMAN	P04114	APOB_HUMAN	APOB	Apolipoprotein B-100
20190307_L1_Ag6_Zhu00015_SA_TestGly_2000_01.08556.08556.3	D:\GlycoData\Hech-EThcD\EThcD-4000\MSFragger\milk\interact.pep.xml	NVSWATGR	N[2759]VSWATGR	8	3	1992.63	3534.39	3534.39	1179.14	1179.14	3534.4	1179.14	2644.95	1.75388e-05	25.524	11.576	1	2	0	0	0	1N(2644.9618)		TRUE	sp|P08571|CD14_HUMAN	P08571	CD14_HUMAN	CD14	Monocyte differentiation antigen CD14
20190307_L1_Ag6_Zhu00015_SA_TestGly_2000_01.08558.08558.2	D:\GlycoData\Hech-EThcD\EThcD-4000\MSFragger\milk\interact.pep.xml	VDNALQSGNSQESVTEQDSK		20	2	1993.03	2134.96	2134.96	1068.49	1068.49	2134.96	1068.49	-0.0001	1.715e-11	50.563	0	1	2	0	0	0			TRUE	sp|P01834|IGKC_HUMAN	P01834	IGKC_HUMAN	IGKC	Ig kappa chain C region
20190307_L1_Ag6_Zhu00015_SA_TestGly_2000_01.08560.08560.2	D:\GlycoData\Hech-EThcD\EThcD-4000\MSFragger\milk\interact.pep.xml	VDNALQSGNSQESVTEQDSK		20	2	1993.32	2134.96	2134.96	1068.49	1068.49	2134.96	1068.49	-0.0001	0	90.951	11.297	1	2	0	0	0			TRUE	sp|P01834|IGKC_HUMAN	P01834	IGKC_HUMAN	IGKC	Ig kappa chain C region
20190307_L1_Ag6_Zhu00015_SA_TestGly_2000_01.08562.08562.3	D:\GlycoData\Hech-EThcD\EThcD-4000\MSFragger\milk\interact.pep.xml	DTRNESTQNCVVAEPEK	DTRN[2174]ESTQNCVVAEPEK	17	3	1993.96	4035.63	4035.62	1346.22	1346.22	4035.63	1346.22	2059.73	0.00869461	16.743	12.845	0.8787	2	1	0	0	10C(57.0215), 4N(2059.7349)	dHex(1)Hex(5)HexNAc(4)NeuAc(1)(2059.734933)	TRUE	sp|P47710|CASA1_HUMAN	P47710	CASA1_HUMAN	CSN1S1	Alpha-S1-casein
20190307_L1_Ag6_Zhu00015_SA_TestGly_2000_01.08564.08564.3	D:\GlycoData\Hech-EThcD\EThcD-4000\MSFragger\milk\interact.pep.xml	DTRNESTQNCVVAEPEK	DTRN[2174]ESTQNCVVAEPEK	17	3	1994.17	4035.63	4035.62	1346.22	1346.22	4035.63	1346.22	2059.73	3.0761e-07	32.548	0	1	2	1	0	0	10C(57.0215), 4N(2059.7349)	dHex(1)Hex(5)HexNAc(4)NeuAc(1)(2059.734933)	TRUE	sp|P47710|CASA1_HUMAN	P47710	CASA1_HUMAN	CSN1S1	Alpha-S1-casein
20190307_L1_Ag6_Zhu00015_SA_TestGly_2000_01.08573.08573.2	D:\GlycoData\Hech-EThcD\EThcD-4000\MSFragger\milk\interact.pep.xml	CCTESLVNR	CCTESLVNR	9	2	1996.02	1137.49	1137.49	569.753	569.752	1137.49	569.753	-0.0013	1.23524e-05	25.133	8	1	2	0	0	0	1C(57.0215), 2C(57.0215)		TRUE	sp|P02768|ALBU_HUMAN	P02768	ALBU_HUMAN	ALB	Serum albumin
20190307_L1_Ag6_Zhu00015_SA_TestGly_2000_01.08582.08582.3	D:\GlycoData\Hech-EThcD\EThcD-4000\MSFragger\milk\interact.pep.xml	NVTLHVPSK	N[1883]VTLHVPSK	9	3	1997.89	2762.21	2762.2	921.743	921.741	2762.2	921.741	1768.64	1.86531e-05	24.417	14.095	1	2	0	0	0	1N(1768.6395)		TRUE	sp|Q02487|DSC2_HUMAN	Q02487	DSC2_HUMAN	DSC2	Desmocollin-2
20190307_L1_Ag6_Zhu00015_SA_TestGly_2000_01.08584.08584.3	D:\GlycoData\Hech-EThcD\EThcD-4000\MSFragger\milk\interact.pep.xml	NVTLHVPSK	N[1883]VTLHVPSK	9	3	1998.1	2762.21	2762.2	921.743	921.741	2762.2	921.741	1768.64	7.09577e-06	28.096	11.652	1	2	0	0	0	1N(1768.6395)	dHex(1)Hex(5)HexNAc(4)(1768.639517)	TRUE	sp|Q02487|DSC2_HUMAN	Q02487	DSC2_HUMAN	DSC2	Desmocollin-2
20190307_L1_Ag6_Zhu00015_SA_TestGly_2000_01.08586.08586.2	D:\GlycoData\Hech-EThcD\EThcD-4000\MSFragger\milk\interact.pep.xml	GDSGGPLIVHK		11	2	1998.79	1078.58	1078.58	540.296	540.295	1078.58	540.296	-0.0011	4.25353e-06	22.985	0	1	2	0	0	0			TRUE	sp|P00751|CFAB_HUMAN	P00751	CFAB_HUMAN	CFB	Complement factor B
20190307_L1_Ag6_Zhu00015_SA_TestGly_2000_01.08624.08624.3	D:\GlycoData\Hech-EThcD\EThcD-4000\MSFragger\milk\interact.pep.xml	TLLNASR	TLLN[2069]ASR	7	3	2006.26	2728.14	2728.14	910.388	910.389	2728.14	910.388	1954.7	0.157398	10.712	0	0.8619	2	0	0	0	4N(1954.7035)	Hex(4)HexNAc(5)NeuAc(1)(1954.703574)	TRUE	sp|P01880|IGHD_HUMAN	P01880	IGHD_HUMAN	IGHD	Ig delta chain C region
20190307_L1_Ag6_Zhu00015_SA_TestGly_2000_01.08634.08634.3	D:\GlycoData\Hech-EThcD\EThcD-4000\MSFragger\milk\interact.pep.xml	FVEGSHNSTVSLTTK	FVEGSHN[1534]STVSLTTK	15	3	2008.4	3025.29	3025.3	1009.44	1009.44	3025.3	1009.44	1419.5	6.49008e-07	33.251	11.607	1	2	0	0	0	7N(1419.5022)	Hex(5)HexNAc(3)(1419.502235)	TRUE	sp|P04114|APOB_HUMAN	P04114	APOB_HUMAN	APOB	Apolipoprotein B-100
20190307_L1_Ag6_Zhu00015_SA_TestGly_2000_01.08636.08636.3	D:\GlycoData\Hech-EThcD\EThcD-4000\MSFragger\milk\interact.pep.xml	FVEGSHNSTVSLTTK	FVEGSHN[1534]STVSLTTK	15	3	2008.85	3025.29	3025.3	1009.44	1009.44	3025.3	1009.44	1419.5	2.4071e-10	46.974	16.614	1	2	0	0	0	7N(1419.5022)		TRUE	sp|P04114|APOB_HUMAN	P04114	APOB_HUMAN	APOB	Apolipoprotein B-100
20190307_L1_Ag6_Zhu00015_SA_TestGly_2000_01.08674.08674.3	D:\GlycoData\Hech-EThcD\EThcD-4000\MSFragger\milk\interact.pep.xml	NVSWATGR	N[2467]VSWATGR	8	3	2016.09	3242.28	3242.29	1081.77	1081.77	3242.29	1081.77	2352.85	5.52396e-08	37.531	15.024	1	2	0	0	0	1N(2352.8460)		TRUE	sp|P08571|CD14_HUMAN	P08571	CD14_HUMAN	CD14	Monocyte differentiation antigen CD14
20190307_L1_Ag6_Zhu00015_SA_TestGly_2000_01.08680.08680.3	D:\GlycoData\Hech-EThcD\EThcD-4000\MSFragger\milk\interact.pep.xml	QEPERNECFLQHK	QEPERNECFLQHK	13	3	2017.65	1713.79	1713.79	572.271	572.27	1713.79	572.27	-0.0016	1.56495e-05	24.722	5.429	1	2	1	0	0	8C(57.0215)		TRUE	sp|P02768|ALBU_HUMAN	P02768	ALBU_HUMAN	ALB	Serum albumin
20190307_L1_Ag6_Zhu00015_SA_TestGly_2000_01.08698.08698.3	D:\GlycoData\Hech-EThcD\EThcD-4000\MSFragger\milk\interact.pep.xml	ILTTASSHEFEHTK		14	3	2021.3	1599.79	1599.79	534.27	534.271	1599.79	534.27	0.0012	9.42432e-05	17.603	0	0.9959	2	0	0	0			TRUE	sp|Q16851|UGPA_HUMAN	Q16851	UGPA_HUMAN	UGP2	UTP--glucose-1-phosphate uridylyltransferase
20190307_L1_Ag6_Zhu00015_SA_TestGly_2000_01.08702.08702.3	D:\GlycoData\Hech-EThcD\EThcD-4000\MSFragger\milk\interact.pep.xml	NVSWATGR	N[2394]VSWATGR	8	3	2021.97	3169.28	3169.27	1057.43	1057.43	3169.27	1057.43	2279.83	2.5527e-06	29.872	11.444	1	2	0	0	0	1N(2279.8296)		TRUE	sp|P08571|CD14_HUMAN	P08571	CD14_HUMAN	CD14	Monocyte differentiation antigen CD14
20190307_L1_Ag6_Zhu00015_SA_TestGly_2000_01.08740.08740.3	D:\GlycoData\Hech-EThcD\EThcD-4000\MSFragger\milk\interact.pep.xml	TLLNASR	TLLN[2319]ASR	7	3	2029.35	2978.22	2978.21	993.746	993.745	2978.21	993.745	2204.77	0.00086846	19.745	11.347	0.9894	2	0	0	0	4N(2204.7724)	Hex(5)HexNAc(4)NeuAc(2)(2204.772441)	TRUE	sp|P01880|IGHD_HUMAN	P01880	IGHD_HUMAN	IGHD	Ig delta chain C region
20190307_L1_Ag6_Zhu00015_SA_TestGly_2000_01.08744.08744.3	D:\GlycoData\Hech-EThcD\EThcD-4000\MSFragger\milk\interact.pep.xml	QINDYVEKGTQGK		13	3	2030.19	1478.74	1478.74	493.92	493.92	1478.74	493.919	0.0003	6.42318e-06	29.269	7.665	1	2	1	0	0			TRUE	sp|P01009|A1AT_HUMAN	P01009	A1AT_HUMAN	SERPINA1	Alpha-1-antitrypsin
20190307_L1_Ag6_Zhu00015_SA_TestGly_2000_01.08747.08747.3	D:\GlycoData\Hech-EThcD\EThcD-4000\MSFragger\milk\interact.pep.xml	NVSWATGR	N[2248]VSWATGR	8	3	2030.49	3023.22	3023.22	1008.75	1008.75	3023.21	1008.74	2133.77	1.03157e-06	32.446	11.949	1	2	0	0	0	1N(2133.7717)		TRUE	sp|P08571|CD14_HUMAN	P08571	CD14_HUMAN	CD14	Monocyte differentiation antigen CD14
20190307_L1_Ag6_Zhu00015_SA_TestGly_2000_01.08751.08751.3	D:\GlycoData\Hech-EThcD\EThcD-4000\MSFragger\milk\interact.pep.xml	NVSWATGR	N[2394]VSWATGR	8	3	2031.3	3169.28	3169.27	1057.43	1057.43	3169.27	1057.43	2279.83	0.0360786	15.271	8.102	0.9293	2	0	0	0	1N(2279.8296)		TRUE	sp|P08571|CD14_HUMAN	P08571	CD14_HUMAN	CD14	Monocyte differentiation antigen CD14
20190307_L1_Ag6_Zhu00015_SA_TestGly_2000_01.08756.08756.4	D:\GlycoData\Hech-EThcD\EThcD-4000\MSFragger\milk\interact.pep.xml	RSIGYDDTDESHCAEHIESR	RSIGYDDTDESHCAEHIESR	20	4	2032.28	2376.01	2376.01	595.009	595.009	2376	595.008	0.0013	1e-14	57.536	0	1	2	0	0	0	13C(57.0215)		TRUE	sp|Q99541|PLIN2_HUMAN	Q99541	PLIN2_HUMAN	PLIN2	Perilipin-2
20190307_L1_Ag6_Zhu00015_SA_TestGly_2000_01.08777.08777.3	D:\GlycoData\Hech-EThcD\EThcD-4000\MSFragger\milk\interact.pep.xml	TLLNASR	TLLN[2522]ASR	7	3	2036.67	3181.29	3181.29	1061.44	1061.44	3181.29	1061.44	2407.85	0.000125675	22.103	17.179	0.9993	2	0	0	0	4N(2407.8518)		TRUE	sp|P01880|IGHD_HUMAN	P01880	IGHD_HUMAN	IGHD	Ig delta chain C region
20190307_L1_Ag6_Zhu00015_SA_TestGly_2000_01.08781.08781.3	D:\GlycoData\Hech-EThcD\EThcD-4000\MSFragger\milk\interact.pep.xml	NVSWATGR	N[2029]VSWATGR	8	3	2037.47	2804.14	2804.14	935.721	935.721	2804.14	935.72	1914.7	1.76299e-08	38.515	13.759	1	2	0	0	0	1N(1914.6974)	dHex(2)Hex(5)HexNAc(4)(1914.697426)	TRUE	sp|P08571|CD14_HUMAN	P08571	CD14_HUMAN	CD14	Monocyte differentiation antigen CD14
20190307_L1_Ag6_Zhu00015_SA_TestGly_2000_01.08790.08790.3	D:\GlycoData\Hech-EThcD\EThcD-4000\MSFragger\milk\interact.pep.xml	TLLNASR	TLLN[2522]ASR	7	3	2039.25	3181.29	3181.29	1061.44	1061.44	3181.29	1061.44	2407.85	0.00224776	17.093	12.721	0.9771	2	0	0	0	4N(2407.8518)		TRUE	sp|P01880|IGHD_HUMAN	P01880	IGHD_HUMAN	IGHD	Ig delta chain C region
20190307_L1_Ag6_Zhu00015_SA_TestGly_2000_01.08794.08794.3	D:\GlycoData\Hech-EThcD\EThcD-4000\MSFragger\milk\interact.pep.xml	DTRNESTQNCVVAEPEK	DTRN[2174]ESTQNCVVAEPEK	17	3	2040.08	4035.63	4035.63	1346.22	1346.22	4035.63	1346.22	2059.74	0.00611294	16.355	10.205	0.8978	2	1	0	0	10C(57.0215), 4N(2059.7349)	dHex(1)Hex(5)HexNAc(4)NeuAc(1)(2059.734933)	TRUE	sp|P47710|CASA1_HUMAN	P47710	CASA1_HUMAN	CSN1S1	Alpha-S1-casein
20190307_L1_Ag6_Zhu00015_SA_TestGly_2000_01.08796.08796.3	D:\GlycoData\Hech-EThcD\EThcD-4000\MSFragger\milk\interact.pep.xml	DTRNESTQNCVVAEPEK	DTRN[2174]ESTQNCVVAEPEK	17	3	2040.57	4035.63	4035.63	1346.22	1346.22	4035.63	1346.22	2059.74	5.02632e-06	22.695	0	1	2	1	0	0	10C(57.0215), 4N(2059.7349)	dHex(1)Hex(5)HexNAc(4)NeuAc(1)(2059.734933)	TRUE	sp|P47710|CASA1_HUMAN	P47710	CASA1_HUMAN	CSN1S1	Alpha-S1-casein
20190307_L1_Ag6_Zhu00015_SA_TestGly_2000_01.08806.08806.2	D:\GlycoData\Hech-EThcD\EThcD-4000\MSFragger\milk\interact.pep.xml	TYETTLEK		8	2	2042.36	983.482	983.481	492.748	492.748	983.481	492.748	0	0.00148594	16.812	6.288	0.9636	2	0	0	0			TRUE	sp|P02768|ALBU_HUMAN	P02768	ALBU_HUMAN	ALB	Serum albumin
20190307_L1_Ag6_Zhu00015_SA_TestGly_2000_01.08815.08815.2	D:\GlycoData\Hech-EThcD\EThcD-4000\MSFragger\milk\interact.pep.xml	MESSISSSSEEMSLSK	M[147]ESSISSSSEEM[147]SLSK	16	2	2044.16	1749.73	1749.73	875.873	875.872	1749.73	875.871	0.001	1.33e-11	45.004	13.832	1	2	0	0	0	12M(15.9949), 1M(15.9949)		TRUE	sp|P47710|CASA1_HUMAN	P47710	CASA1_HUMAN	CSN1S1	Alpha-S1-casein
20190307_L1_Ag6_Zhu00015_SA_TestGly_2000_01.08817.08817.2	D:\GlycoData\Hech-EThcD\EThcD-4000\MSFragger\milk\interact.pep.xml	MESSISSSSEEMSLSK	M[147]ESSISSSSEEM[147]SLSK	16	2	2044.37	1749.73	1749.73	875.873	875.872	1749.73	875.871	0.001	0	83.445	13.9	1	2	0	0	0	12M(15.9949), 1M(15.9949)		TRUE	sp|P47710|CASA1_HUMAN	P47710	CASA1_HUMAN	CSN1S1	Alpha-S1-casein
20190307_L1_Ag6_Zhu00015_SA_TestGly_2000_01.08824.08824.4	D:\GlycoData\Hech-EThcD\EThcD-4000\MSFragger\milk\interact.pep.xml	SCHLAMAPNHAVVSR	SCHLAMAPNHAVVSR	15	4	2045.8	1648.79	1648.79	413.206	413.205	1648.79	413.205	-0.0006	1.14749e-06	31.261	0	1	2	0	0	0	2C(57.0215)		TRUE	sp|P02788|TRFL_HUMAN	P02788	TRFL_HUMAN	LTF	Lactotransferrin
20190307_L1_Ag6_Zhu00015_SA_TestGly_2000_01.08830.08830.3	D:\GlycoData\Hech-EThcD\EThcD-4000\MSFragger\milk\interact.pep.xml	SCHLAMAPNHAVVSR	SCHLAMAPNHAVVSR	15	3	2047.12	1648.79	1648.79	550.606	550.605	1648.79	550.605	-0.0002	6.361e-11	47.286	0	1	2	0	0	0	2C(57.0215)		TRUE	sp|P02788|TRFL_HUMAN	P02788	TRFL_HUMAN	LTF	Lactotransferrin
20190307_L1_Ag6_Zhu00015_SA_TestGly_2000_01.08831.08831.2	D:\GlycoData\Hech-EThcD\EThcD-4000\MSFragger\milk\interact.pep.xml	EGDLTHFNQK		10	2	2047.22	1187.56	1187.56	594.787	594.787	1187.56	594.786	0.0019	0.000100461	23.492	0	0.9981	2	0	0	0			TRUE	sp|P47989|XDH_HUMAN	P47989	XDH_HUMAN	XDH	Xanthine dehydrogenase/oxidase
20190307_L1_Ag6_Zhu00015_SA_TestGly_2000_01.08845.08845.2	D:\GlycoData\Hech-EThcD\EThcD-4000\MSFragger\milk\interact.pep.xml	SCHLAMAPNHAVVSR	SCHLAMAPNHAVVSR	15	2	2049.81	1648.79	1648.79	825.404	825.404	1648.79	825.404	-0.0001	1.605e-11	48.678	0	1	2	0	0	0	2C(57.0215)		TRUE	sp|P02788|TRFL_HUMAN	P02788	TRFL_HUMAN	LTF	Lactotransferrin
20190307_L1_Ag6_Zhu00015_SA_TestGly_2000_01.08847.08847.2	D:\GlycoData\Hech-EThcD\EThcD-4000\MSFragger\milk\interact.pep.xml	SCHLAMAPNHAVVSR	SCHLAMAPNHAVVSR	15	2	2050.02	1648.79	1648.79	825.404	825.404	1648.79	825.404	-0.0001	1.59772e-09	36.686	0	1	2	0	0	0	2C(57.0215)		TRUE	sp|P02788|TRFL_HUMAN	P02788	TRFL_HUMAN	LTF	Lactotransferrin
20190307_L1_Ag6_Zhu00015_SA_TestGly_2000_01.08848.08848.3	D:\GlycoData\Hech-EThcD\EThcD-4000\MSFragger\milk\interact.pep.xml	TKPREEQFNSTFR	TKPREEQFN[2174]STFR	13	3	2050.41	3698.55	3698.54	1233.86	1233.85	3698.55	1233.86	2059.73	5.47331e-05	23.547	9.653	0.9999	2	2	0	0	9N(2059.7349)		TRUE	sp|P01859|IGHG2_HUMAN	P01859	IGHG2_HUMAN	IGHG2	Ig gamma-2 chain C region
20190307_L1_Ag6_Zhu00015_SA_TestGly_2000_01.08860.08860.3	D:\GlycoData\Hech-EThcD\EThcD-4000\MSFragger\milk\interact.pep.xml	NVSWATGR	N[1883]VSWATGR	8	3	2052.97	2658.08	2658.08	887.035	887.034	2658.08	887.034	1768.64	0.00187824	18.405	14.11	0.9898	2	0	0	0	1N(1768.6395)		TRUE	sp|P08571|CD14_HUMAN	P08571	CD14_HUMAN	CD14	Monocyte differentiation antigen CD14
20190307_L1_Ag6_Zhu00015_SA_TestGly_2000_01.08862.08862.3	D:\GlycoData\Hech-EThcD\EThcD-4000\MSFragger\milk\interact.pep.xml	NVSWATGR	N[1883]VSWATGR	8	3	2053.18	2658.08	2658.08	887.035	887.034	2658.08	887.034	1768.64	3.2359e-10	44.46	13.645	1	2	0	0	0	1N(1768.6395)		TRUE	sp|P08571|CD14_HUMAN	P08571	CD14_HUMAN	CD14	Monocyte differentiation antigen CD14
20190307_L1_Ag6_Zhu00015_SA_TestGly_2000_01.08873.08873.4	D:\GlycoData\Hech-EThcD\EThcD-4000\MSFragger\milk\interact.pep.xml	TKPREEQFNSTFR	TKPREEQFN[2174]STFR	13	4	2055.7	3698.55	3698.55	925.644	925.644	3698.55	925.644	2059.74	0.0669114	14.198	12.124	0.7542	2	2	0	0	9N(2059.7349)		TRUE	sp|P01859|IGHG2_HUMAN	P01859	IGHG2_HUMAN	IGHG2	Ig gamma-2 chain C region
20190307_L1_Ag6_Zhu00015_SA_TestGly_2000_01.08875.08875.4	D:\GlycoData\Hech-EThcD\EThcD-4000\MSFragger\milk\interact.pep.xml	TKPREEQFNSTFR	TKPREEQFN[2174]STFR	13	4	2055.99	3698.55	3698.55	925.644	925.644	3698.55	925.644	2059.74	3.28102e-05	40.313	17.106	1	2	2	0	0	9N(2059.7349)		TRUE	sp|P01859|IGHG2_HUMAN	P01859	IGHG2_HUMAN	IGHG2	Ig gamma-2 chain C region
20190307_L1_Ag6_Zhu00015_SA_TestGly_2000_01.08882.08882.2	D:\GlycoData\Hech-EThcD\EThcD-4000\MSFragger\milk\interact.pep.xml	LPECEAVCGK	LPECEAVCGK	10	2	2057.5	1161.52	1161.52	581.766	581.765	1161.52	581.765	-0.0006	1.41173e-06	24.901	0	1	2	0	0	0	4C(57.0215), 8C(57.0215)		TRUE	sp|P00738|HPT_HUMAN	P00738	HPT_HUMAN	HP	Haptoglobin	HPR	sp|P00739|HPTR_HUMAN
20190307_L1_Ag6_Zhu00015_SA_TestGly_2000_01.08890.08890.3	D:\GlycoData\Hech-EThcD\EThcD-4000\MSFragger\milk\interact.pep.xml	TPLTANITK	TPLTAN[2086]ITK	9	3	2059.13	2929.27	2929.27	977.43	977.43	2929.27	977.43	1971.72	2.9057e-05	23.647	17.376	1	2	0	0	0	6N(1971.7189)	dHex(1)Hex(5)HexNAc(5)(1971.718889)	TRUE	sp|P01877|IGHA2_HUMAN	P01877	IGHA2_HUMAN	IGHA2	Ig alpha-2 chain C region
20190307_L1_Ag6_Zhu00015_SA_TestGly_2000_01.08892.08892.3	D:\GlycoData\Hech-EThcD\EThcD-4000\MSFragger\milk\interact.pep.xml	TPLTANITK	TPLTAN[2086]ITK	9	3	2059.69	2929.27	2929.27	977.43	977.43	2929.27	977.43	1971.72	0.000462914	21.838	11.14	0.9901	2	0	0	0	6N(1971.7189)		TRUE	sp|P01877|IGHA2_HUMAN	P01877	IGHA2_HUMAN	IGHA2	Ig alpha-2 chain C region
20190307_L1_Ag6_Zhu00015_SA_TestGly_2000_01.08901.08901.2	D:\GlycoData\Hech-EThcD\EThcD-4000\MSFragger\milk\interact.pep.xml	WESGYNTR		8	2	2061.65	1011.44	1011.44	506.728	506.728	1011.44	506.728	-0.0005	0.000805842	16.875	0	0.9862	2	0	0	0			TRUE	sp|P61626|LYSC_HUMAN	P61626	LYSC_HUMAN	LYZ	Lysozyme C
20190307_L1_Ag6_Zhu00015_SA_TestGly_2000_01.08904.08904.2	D:\GlycoData\Hech-EThcD\EThcD-4000\MSFragger\milk\interact.pep.xml	ISHELDSASSEVN		13	2	2061.99	1386.63	1386.63	694.321	694.32	1386.63	694.32	-0.0002	7.78933e-07	25.934	0	1	2	0	0	0			TRUE	sp|P10451|OSTP_HUMAN	P10451	OSTP_HUMAN	SPP1	Osteopontin
20190307_L1_Ag6_Zhu00015_SA_TestGly_2000_01.08906.08906.2	D:\GlycoData\Hech-EThcD\EThcD-4000\MSFragger\milk\interact.pep.xml	QVGSGVTTDQVQAEAK		16	2	2062.25	1616.8	1616.8	809.408	809.407	1616.8	809.408	-0.0006	6.24453e-08	35.318	0	1	2	0	0	0			TRUE	sp|P01871|IGHM_HUMAN	P01871	IGHM_HUMAN	IGHM	Ig mu chain C region
20190307_L1_Ag6_Zhu00015_SA_TestGly_2000_01.08908.08908.2	D:\GlycoData\Hech-EThcD\EThcD-4000\MSFragger\milk\interact.pep.xml	QVGSGVTTDQVQAEAK		16	2	2062.7	1616.8	1616.8	809.408	809.407	1616.8	809.408	-0.0006	1.1e-13	62.396	9.806	1	2	0	0	0			TRUE	sp|P01871|IGHM_HUMAN	P01871	IGHM_HUMAN	IGHM	Ig mu chain C region
20190307_L1_Ag6_Zhu00015_SA_TestGly_2000_01.08912.08912.3	D:\GlycoData\Hech-EThcD\EThcD-4000\MSFragger\milk\interact.pep.xml	NVSWATGR	N[2102]VSWATGR	8	3	2063.66	2877.16	2877.15	960.06	960.058	2877.15	960.059	1987.71	0.000267454	20.791	11.965	0.9989	2	0	0	0	1N(1987.7138)		TRUE	sp|P08571|CD14_HUMAN	P08571	CD14_HUMAN	CD14	Monocyte differentiation antigen CD14
20190307_L1_Ag6_Zhu00015_SA_TestGly_2000_01.08922.08922.3	D:\GlycoData\Hech-EThcD\EThcD-4000\MSFragger\milk\interact.pep.xml	NVSWATGR	N[1842]VSWATGR	8	3	2066.14	2617.06	2617.05	873.36	873.359	2617.05	873.358	1727.61	0.000230012	20.053	13.598	0.999	2	0	0	0	1N(1727.6129)		TRUE	sp|P08571|CD14_HUMAN	P08571	CD14_HUMAN	CD14	Monocyte differentiation antigen CD14
20190307_L1_Ag6_Zhu00015_SA_TestGly_2000_01.08924.08924.3	D:\GlycoData\Hech-EThcD\EThcD-4000\MSFragger\milk\interact.pep.xml	NVSWATGR	N[1842]VSWATGR	8	3	2066.35	2617.06	2617.05	873.36	873.359	2617.05	873.358	1727.61	4.92e-11	50.732	18.982	1	2	0	0	0	1N(1727.6129)	dHex(1)Hex(6)HexNAc(3)(1727.612968)	TRUE	sp|P08571|CD14_HUMAN	P08571	CD14_HUMAN	CD14	Monocyte differentiation antigen CD14
20190307_L1_Ag6_Zhu00015_SA_TestGly_2000_01.08938.08938.3	D:\GlycoData\Hech-EThcD\EThcD-4000\MSFragger\milk\interact.pep.xml	NVTLHVPSK	N[2320]VTLHVPSK	9	3	2069.52	3199.35	3199.35	1067.46	1067.46	3199.35	1067.46	2205.79	0.000293596	20.629	14.103	0.998	2	0	0	0	1N(2205.7928)		TRUE	sp|Q02487|DSC2_HUMAN	Q02487	DSC2_HUMAN	DSC2	Desmocollin-2
20190307_L1_Ag6_Zhu00015_SA_TestGly_2000_01.08939.08939.2	D:\GlycoData\Hech-EThcD\EThcD-4000\MSFragger\milk\interact.pep.xml	HTLNQIDEVK		10	2	2069.62	1195.62	1195.62	598.817	598.817	1195.62	598.817	-0.0005	3.7779e-06	29.191	13.156	1	2	0	0	0			TRUE	sp|P02765|FETUA_HUMAN	P02765	FETUA_HUMAN	AHSG	Alpha-2-HS-glycoprotein
20190307_L1_Ag6_Zhu00015_SA_TestGly_2000_01.08940.08940.3	D:\GlycoData\Hech-EThcD\EThcD-4000\MSFragger\milk\interact.pep.xml	NVTLHVPSK	N[2320]VTLHVPSK	9	3	2069.74	3199.35	3199.35	1067.46	1067.46	3199.35	1067.46	2205.79	3.39234e-06	23.378	9.115	1	2	0	0	0	1N(2205.7928)		TRUE	sp|Q02487|DSC2_HUMAN	Q02487	DSC2_HUMAN	DSC2	Desmocollin-2
20190307_L1_Ag6_Zhu00015_SA_TestGly_2000_01.08951.08951.3	D:\GlycoData\Hech-EThcD\EThcD-4000\MSFragger\milk\interact.pep.xml	TPLTANITK	TPLTAN[1924]ITK	9	3	2071.97	2767.22	2767.22	923.413	923.413	2767.22	923.413	1809.67	8.24613e-05	17.835	15.113	0.9999	2	0	0	0	6N(1809.6660)		TRUE	sp|P01877|IGHA2_HUMAN	P01877	IGHA2_HUMAN	IGHA2	Ig alpha-2 chain C region
[truncated: 15,342 more rows]
