# Supplementary material for: Precise, fast and comprehensive analysis of intact glycopeptides and modified glycans with pGlyco3
Source: Nat Methods. 2021 Nov 25;18(12):1515–23. doi: 10.1038/s41592-021-01306-0 (PMC8648562; doi:10.1038/s41592-021-01306-0)
Supplement: Supplementary file 3 — All additional data files. [file 41592_2021_1306_MOESM3_ESM.zip › Supplementary Data/Result Files for Figures/Suppl/S-Fig.7/pGlyco3-cho.xlsx]

## Sheet: pGlyco3-cho
GlySpec	PepSpec	RawName	Scan	RT	PrecursorMH	PrecursorMZ	Charge	Rank	Peptide	Mod	PeptideMH	Glycan(H,N,A,G,F,pH)	GlycanComposition	PlausibleStruct	GlyID	GlyFrag	GlyMass	GlySite	TotalScore	PepScore	GlyScore	CoreMatched	MassDeviation	PPM	GlyIonRatio	byIonRatio	czIonRatio	GlyDecoy	PepDecoy	IsSmallGlycan	GlycanPEP	GlycanFDR	PeptidePEP	PeptideFDR	TotalFDR	Proteins	Genes	ProSites	MonoArea	IsotopeArea
20190323_L1_Ag6_Zhu00015_SA_CHOKO_IMAC_m4000_02.3685.3685.3.0.dta	20190323_L1_Ag6_Zhu00015_SA_CHOKO_IMAC_m4000_02.3685.3685.3.0.dta	20190323_L1_Ag6_Zhu00015_SA_CHOKO_IMAC_m4000_02	3685	960.262	2445.93	815.983	3	1	QSJHTVR		841.427	5 2 0 0 1 1	H(5)N(2)F(1)pH(1)	(N(F)(N(H(H)(H(H(H(pH)))))))	8039	0 1 0 0 0 0;0 1 0 0 1 0;0 2 0 0 0 0;0 2 0 0 1 0;1 2 0 0 0 0;1 2 0 0 1 0;2 2 0 0 0 0;2 2 0 0 1 0;3 2 0 0 0 0;3 2 0 0 1 0;4 2 0 0 0 0;4 2 0 0 0 1;4 2 0 0 1 0;4 2 0 0 1 1;5 2 0 0 0 0;5 2 0 0 0 1;5 2 0 0 1 0;	1604.5	3	27.1577	20.5104	39.5027	7	0.00599	2.44849	0.63158	0.33333	0.75	0	0	0	5.71771e-55	5.5755e-57	-1	0	5.5755e-57	tr|G3GWD3|G3GWD3_CRIGR	I79_002054	567	1429320	4802970
20190323_L1_Ag6_Zhu00015_SA_CHOKO_IMAC_m4000_02.4716.4716.2.0.dta	20190323_L1_Ag6_Zhu00015_SA_CHOKO_IMAC_m4000_02.4716.4716.2.0.dta	20190323_L1_Ag6_Zhu00015_SA_CHOKO_IMAC_m4000_02	4716	1081.26	2352.87	1176.94	2	1	NLJESR		732.363	6 2 0 0 0 1	H(6)N(2)pH(1)	(N(N(H(H(H))(H(H(pH(H)))))))	22836	0 1 0 0 0 0;0 2 0 0 0 0;1 2 0 0 0 0;2 2 0 0 0 0;3 2 0 0 0 0;3 2 0 0 0 1;4 2 0 0 0 0;4 2 0 0 0 1;5 2 0 0 0 0;5 2 0 0 0 1;	1620.49	3	39.3589	18.4594	78.1724	7	0.00968	4.11465	0.91667	0.8	0.3	0	0	0	7.39922e-112	1.28816e-113	-1	0	1.28816e-113	tr|G3HQY6|G3HQY6_CRIGR	I79_013245	271	4945160	17980300
20190323_L1_Ag6_Zhu00015_SA_CHOKO_IMAC_m4000_02.5082.5082.3.0.dta	20190323_L1_Ag6_Zhu00015_SA_CHOKO_IMAC_m4000_02.5082.5082.3.0.dta	20190323_L1_Ag6_Zhu00015_SA_CHOKO_IMAC_m4000_02	5082	1124.87	2499.95	833.989	3	1	CVJETYKK	1,Carbamidomethyl[C];	1041.5	5 2 0 0 0 1	H(5)N(2)pH(1)	(N(N(H(H)(H(H(pH(H)))))))	31723	0 1 0 0 0 0;0 2 0 0 0 0;1 2 0 0 0 0;2 2 0 0 0 0;3 2 0 0 0 0;3 2 0 0 0 1;4 2 0 0 0 0;4 2 0 0 0 1;	1458.44	3	93.1761	101.745	77.2626	7	0.00672	2.68912	0.9	1.28571	0.78571	0	0	0	1.60565e-110	4.94514e-112	-1	0	4.94514e-112	tr|G3HN89|G3HN89_CRIGR	I79_012225	212	17463100	64840700
20190323_L1_Ag6_Zhu00015_SA_CHOKO_IMAC_m4000_02.5089.5089.3.0.dta	20190323_L1_Ag6_Zhu00015_SA_CHOKO_IMAC_m4000_02.5089.5089.3.0.dta	20190323_L1_Ag6_Zhu00015_SA_CHOKO_IMAC_m4000_02	5089	1125.62	2909.18	970.397	3	1	GPGIKPJQTSK		1126.62	7 2 0 0 0 1	H(7)N(2)pH(1)	(N(N(H(H)(H(H)(H(H(pH(H))))))))	31740	0 1 0 0 0 0;0 2 0 0 0 0;1 2 0 0 0 0;2 2 0 0 0 0;3 2 0 0 0 0;4 2 0 0 0 0;4 2 0 0 0 1;5 2 0 0 0 0;5 2 0 0 0 1;6 2 0 0 0 0;6 2 0 0 0 1;	1782.55	7	41.1749	20.3265	79.8933	7	0.00645	2.21671	0.92308	0.3	0.3	0	0	0	2.19937e-114	5.01634e-116	-1	0	5.01634e-116	tr|G3I8P7|G3I8P7_CRIGR	I79_019923	284	4000210	15426000
20190323_L1_Ag6_Zhu00015_SA_CHOKO_IMAC_m4000_02.5113.5113.2.0.dta	20190323_L1_Ag6_Zhu00015_SA_CHOKO_IMAC_m4000_02.5113.5113.2.0.dta	20190323_L1_Ag6_Zhu00015_SA_CHOKO_IMAC_m4000_02	5113	1128.76	2499.95	1250.48	2	1	CVJETYKK	1,Carbamidomethyl[C];	1041.5	5 2 0 0 0 1	H(5)N(2)pH(1)	(N(N(H(H)(H(H(pH(H)))))))	31723	0 1 0 0 0 0;0 2 0 0 0 0;1 2 0 0 0 0;2 2 0 0 0 0;3 2 0 0 0 0;3 2 0 0 0 1;4 2 0 0 0 0;4 2 0 0 0 1;	1458.44	3	56.3794	43.0456	81.142	7	0.00295	1.17949	1	1.21429	0.21429	0	0	0	3.23126e-116	4.71354e-118	-1	0	4.71354e-118	tr|G3HN89|G3HN89_CRIGR	I79_012225	212	5738560	16953300
20190323_L1_Ag6_Zhu00015_SA_CHOKO_IMAC_m4000_02.5246.5246.3.0.dta	20190323_L1_Ag6_Zhu00015_SA_CHOKO_IMAC_m4000_02.5246.5246.3.0.dta	20190323_L1_Ag6_Zhu00015_SA_CHOKO_IMAC_m4000_02	5246	1142.63	2585.07	862.361	3	1	GPGIKPJQTSK		1126.62	5 2 0 0 0 1	H(5)N(2)pH(1)	(N(N(H(H)(H(H(pH(H)))))))	31723	0 1 0 0 0 0;0 2 0 0 0 0;1 2 0 0 0 0;2 2 0 0 0 0;3 2 0 0 0 0;3 2 0 0 0 1;4 2 0 0 0 0;4 2 0 0 0 1;	1458.44	7	40.2033	31.4189	56.5172	7	0.00576	2.2296	0.8	0.4	0.4	0	0	0	5.68653e-80	7.35881e-82	-1	0	7.35881e-82	tr|G3I8P7|G3I8P7_CRIGR	I79_019923	284	1167290	7531680
20190323_L1_Ag6_Zhu00015_SA_CHOKO_IMAC_m4000_02.6611.6611.2.0.dta	20190323_L1_Ag6_Zhu00015_SA_CHOKO_IMAC_m4000_02.6611.6611.2.0.dta	20190323_L1_Ag6_Zhu00015_SA_CHOKO_IMAC_m4000_02	6611	1284.44	2533.91	1267.46	2	1	CVJETYK	1,Carbamidomethyl[C];	913.408	6 2 0 0 0 1	H(6)N(2)pH(1)	(N(N(H(H)(H(H(H(pH(H))))))))	31681	0 1 0 0 0 0;0 2 0 0 0 0;1 2 0 0 0 0;2 2 0 0 0 0;3 2 0 0 0 0;4 2 0 0 0 0;4 2 0 0 0 1;5 2 0 0 0 0;5 2 0 0 0 1;	1620.49	3	23.7468	16.9635	36.3442	7	0.00743	2.93389	0.63636	0.75	0.25	0	0	0	2.15998e-50	1.51565e-52	-1	0	1.51565e-52	tr|G3HN89|G3HN89_CRIGR	I79_012225	212	4499890	15273600
20190323_L1_Ag6_Zhu00015_SA_CHOKO_IMAC_m4000_02.6642.6642.2.0.dta	20190323_L1_Ag6_Zhu00015_SA_CHOKO_IMAC_m4000_02.6642.6642.2.0.dta	20190323_L1_Ag6_Zhu00015_SA_CHOKO_IMAC_m4000_02	6642	1288.03	2371.86	1186.43	2	1	CVJETYK	1,Carbamidomethyl[C];	913.408	5 2 0 0 0 1	H(5)N(2)pH(1)	(N(N(H(H)(H(H(pH(H)))))))	31723	0 1 0 0 0 0;0 2 0 0 0 0;1 2 0 0 0 0;2 2 0 0 0 0;3 2 0 0 0 0;3 2 0 0 0 1;4 2 0 0 0 0;4 2 0 0 0 1;	1458.44	3	64.5889	61.7328	69.893	7	0.00681	2.87187	0.8	1.25	0.25	0	0	0	1.10019e-99	2.23477e-101	-1	0	2.23477e-101	tr|G3HN89|G3HN89_CRIGR	I79_012225	212	42534100	143207000
20190323_L1_Ag6_Zhu00015_SA_CHOKO_IMAC_m4000_02.7984.7984.2.0.dta	20190323_L1_Ag6_Zhu00015_SA_CHOKO_IMAC_m4000_02.7984.7984.2.0.dta	20190323_L1_Ag6_Zhu00015_SA_CHOKO_IMAC_m4000_02	7984	1446.96	2482.99	1242	2	1	KIETJYTR		1024.54	5 2 0 0 0 1	H(5)N(2)pH(1)	(N(N(H(H)(H(H(pH(H)))))))	31723	0 1 0 0 0 0;0 2 0 0 0 0;1 2 0 0 0 0;2 2 0 0 0 0;3 2 0 0 0 0;3 2 0 0 0 1;4 2 0 0 0 0;4 2 0 0 0 1;	1458.44	5	51.6463	28.934	93.8263	7	0.00642	2.58586	1	0.85714	0.28571	0	0	0	8.37737e-135	1.52803e-136	-1	0	1.52803e-136	tr|G3HI29|G3HI29_CRIGR	I79_010294	170	7633070	25947200
20190323_L1_Ag6_Zhu00015_SA_CHOKO_IMAC_m4000_02.8756.8756.3.1.dta	20190323_L1_Ag6_Zhu00015_SA_CHOKO_IMAC_m4000_02.8756.8756.3.1.dta	20190323_L1_Ag6_Zhu00015_SA_CHOKO_IMAC_m4000_02	8756	1532.93	2892.17	964.727	3	1	HMSLALJRTGR	2,Oxidation[M];	1271.66	6 2 0 0 0 1	H(6)N(2)pH(1)	(N(N(H(H)(H(H(H))(H(pH))))))	31705	0 1 0 0 0 0;0 2 0 0 0 0;1 2 0 0 0 0;2 2 0 0 0 0;3 2 0 0 0 0;3 2 0 0 0 1;4 2 0 0 0 0;4 2 0 0 0 1;5 2 0 0 0 0;5 2 0 0 0 1;6 2 0 0 0 0;	1620.49	7	62.0698	33.2614	115.571	7	0.00668	2.31115	1	0.3	0.5	0	0	0	1.58903e-166	8.51708e-168	-1	0	8.51708e-168	sp|P06280|AGAL_HUMAN	GLA	192	38821500	258451000
20190323_L1_Ag6_Zhu00015_SA_CHOKO_IMAC_m4000_02.8773.8773.3.0.dta	20190323_L1_Ag6_Zhu00015_SA_CHOKO_IMAC_m4000_02.8773.8773.3.0.dta	20190323_L1_Ag6_Zhu00015_SA_CHOKO_IMAC_m4000_02	8773	1535.26	2730.11	910.709	3	1	HMSLALJRTGR	2,Oxidation[M];	1271.66	5 2 0 0 0 1	H(5)N(2)pH(1)	(N(N(H(H)(H(H)(H(pH))))))	31751	0 1 0 0 0 0;0 2 0 0 0 0;1 2 0 0 0 0;2 2 0 0 0 0;3 2 0 0 0 0;3 2 0 0 0 1;4 2 0 0 0 0;4 2 0 0 0 1;5 2 0 0 0 0;	1458.44	7	81.1634	66.4678	108.455	7	0.00548	2.00749	1	0.5	0.7	0	0	0	3.64947e-156	1.52923e-157	-1	0	1.52923e-157	sp|P06280|AGAL_HUMAN	GLA	192	63525700	230553000
20190323_L1_Ag6_Zhu00015_SA_CHOKO_IMAC_m4000_02.8786.8786.3.1.dta	20190323_L1_Ag6_Zhu00015_SA_CHOKO_IMAC_m4000_02.8786.8786.3.1.dta	20190323_L1_Ag6_Zhu00015_SA_CHOKO_IMAC_m4000_02	8786	1537.15	2892.17	964.727	3	1	HMSLALJRTGR	2,Oxidation[M];	1271.66	6 2 0 0 0 1	H(6)N(2)pH(1)	(N(N(H(H(H)(H))(H(H(pH))))))	22068	0 1 0 0 0 0;0 2 0 0 0 0;1 2 0 0 0 0;2 2 0 0 0 0;3 2 0 0 0 0;3 2 0 0 0 1;4 2 0 0 0 0;4 2 0 0 0 1;5 2 0 0 0 0;5 2 0 0 0 1;6 2 0 0 0 0;	1620.49	7	74.1872	47.3428	124.041	7	0.00752	2.59951	1	0.5	0.5	0	0	0	7.8284e-179	5.22022e-180	-1	0	5.22022e-180	sp|P06280|AGAL_HUMAN	GLA	192	38821500	258451000
20190323_L1_Ag6_Zhu00015_SA_CHOKO_IMAC_m4000_02.9627.9627.3.0.dta	20190323_L1_Ag6_Zhu00015_SA_CHOKO_IMAC_m4000_02.9627.9627.3.0.dta	20190323_L1_Ag6_Zhu00015_SA_CHOKO_IMAC_m4000_02	9627	1641.78	2896.13	966.047	3	1	VCHTIQJYTR	2,Carbamidomethyl[C];	1291.62	5 2 0 0 1 1	H(5)N(2)F(1)pH(1)	(N(F)(N(H(H)(H(H(pH(H)))))))	8041	0 1 0 0 0 0;0 1 0 0 1 0;0 2 0 0 0 0;0 2 0 0 1 0;1 2 0 0 0 0;1 2 0 0 1 0;2 2 0 0 0 0;2 2 0 0 1 0;3 2 0 0 0 0;3 2 0 0 0 1;3 2 0 0 1 0;3 2 0 0 1 1;4 2 0 0 0 0;4 2 0 0 0 1;4 2 0 0 1 0;4 2 0 0 1 1;5 2 0 0 0 1;	1604.5	7	77.8048	75.6201	81.8623	8	0.00625	2.15766	0.73684	0.77778	0.5	0	0	0	2.83385e-117	3.75629e-119	-1	0	3.75629e-119	tr|Q9EPP7|Q9EPP7_CRIGR	ctsz	186	78588000	264536000
20190323_L1_Ag6_Zhu00015_SA_CHOKO_IMAC_m4000_02.9655.9655.3.0.dta	20190323_L1_Ag6_Zhu00015_SA_CHOKO_IMAC_m4000_02.9655.9655.3.0.dta	20190323_L1_Ag6_Zhu00015_SA_CHOKO_IMAC_m4000_02	9655	1645.12	2912.12	971.377	3	1	VCHTIQJYTR	2,Carbamidomethyl[C];	1291.62	6 2 0 0 0 1	H(6)N(2)pH(1)	(N(N(H(H)(H(H(H(H(pH))))))))	31650	0 1 0 0 0 0;0 2 0 0 0 0;1 2 0 0 0 0;2 2 0 0 0 0;3 2 0 0 0 0;4 2 0 0 0 0;5 2 0 0 0 0;5 2 0 0 0 1;6 2 0 0 0 0;	1620.49	7	61.8937	55.9319	72.9655	7	0.00172	0.589	0.81818	0.66667	0.44444	0	0	0	3.32276e-104	3.61731e-106	-1	0	3.61731e-106	tr|Q9EPP7|Q9EPP7_CRIGR	ctsz	186	28190800	118935000
20190323_L1_Ag6_Zhu00015_SA_CHOKO_IMAC_m4000_02.9681.9681.3.0.dta	20190323_L1_Ag6_Zhu00015_SA_CHOKO_IMAC_m4000_02.9681.9681.3.0.dta	20190323_L1_Ag6_Zhu00015_SA_CHOKO_IMAC_m4000_02	9681	1648.46	2912.12	971.378	3	1	VCHTIQJYTR	2,Carbamidomethyl[C];	1291.62	6 2 0 0 0 1	H(6)N(2)pH(1)	(N(N(H(H)(H(H(H(pH(H))))))))	31681	0 1 0 0 0 0;0 2 0 0 0 0;1 2 0 0 0 0;2 2 0 0 0 0;3 2 0 0 0 0;4 2 0 0 0 0;4 2 0 0 0 1;5 2 0 0 0 0;5 2 0 0 0 1;	1620.49	7	42.9148	28.0765	70.4718	7	0.00401	1.37811	0.81818	0.44444	0.33333	0	0	0	1.54804e-100	1.50366e-102	-1	0	1.50366e-102	tr|Q9EPP7|Q9EPP7_CRIGR	ctsz	186	172188000	813812000
20190323_L1_Ag6_Zhu00015_SA_CHOKO_IMAC_m4000_02.9719.9719.3.0.dta	20190323_L1_Ag6_Zhu00015_SA_CHOKO_IMAC_m4000_02.9719.9719.3.0.dta	20190323_L1_Ag6_Zhu00015_SA_CHOKO_IMAC_m4000_02	9719	1653.33	2734.08	912.03	3	1	VCHTIQJYTR	2,Carbamidomethyl[C];	1291.62	4 2 0 0 1 1	H(4)N(2)F(1)pH(1)	(N(N(H(H)(H(H(pH(F)))))))	31711	0 1 0 0 0 0;0 2 0 0 0 0;1 2 0 0 0 0;2 2 0 0 0 0;3 2 0 0 0 0;3 2 0 0 0 1;3 2 0 0 1 1;4 2 0 0 0 0;4 2 0 0 0 1;	1442.45	7	59.7845	60.9095	57.6952	7	0.00674	2.46638	0.72727	0.77778	0.44444	0	0	0	1.03913e-81	9.63216e-84	-1	0	9.63216e-84	tr|Q9EPP7|Q9EPP7_CRIGR	ctsz	186	14873400	44381400
20190323_L1_Ag6_Zhu00015_SA_CHOKO_IMAC_m4000_02.9754.9754.3.0.dta	20190323_L1_Ag6_Zhu00015_SA_CHOKO_IMAC_m4000_02.9754.9754.3.0.dta	20190323_L1_Ag6_Zhu00015_SA_CHOKO_IMAC_m4000_02	9754	1657.98	2577.99	860.003	3	1	HMSLALJR	2,Oxidation[M];	957.493	6 2 0 0 0 1	H(6)N(2)pH(1)	(N(N(H(H(H))(H(H(pH(H)))))))	22836	0 1 0 0 0 0;0 2 0 0 0 0;1 2 0 0 0 0;2 2 0 0 0 0;3 2 0 0 0 0;3 2 0 0 0 1;4 2 0 0 0 0;4 2 0 0 0 1;5 2 0 0 0 0;5 2 0 0 0 1;	1620.49	7	55.633	39.3797	85.8178	7	0.00558	2.1634	0.91667	0.28571	0.78571	0	0	0	4.47657e-123	1.0923e-124	-1	0	1.0923e-124	sp|P06280|AGAL_HUMAN	GLA	192	391688000	1430330000
20190323_L1_Ag6_Zhu00015_SA_CHOKO_IMAC_m4000_02.9755.9755.2.0.dta	20190323_L1_Ag6_Zhu00015_SA_CHOKO_IMAC_m4000_02.9755.9755.2.0.dta	20190323_L1_Ag6_Zhu00015_SA_CHOKO_IMAC_m4000_02	9755	1658.05	2912.12	1456.57	2	1	VCHTIQJYTR	2,Carbamidomethyl[C];	1291.62	6 2 0 0 0 1	H(6)N(2)pH(1)	(N(N(H(H(H))(H(H(pH(H)))))))	22836	0 1 0 0 0 0;0 2 0 0 0 0;1 2 0 0 0 0;2 2 0 0 0 0;3 2 0 0 0 0;3 2 0 0 0 1;4 2 0 0 0 0;4 2 0 0 0 1;5 2 0 0 0 0;5 2 0 0 0 1;	1620.49	7	64.9522	44.5917	102.765	7	0.00757	2.60024	1	0.83333	0.16667	0	0	0	7.27311e-148	2.36351e-149	-1	0	2.36351e-149	tr|Q9EPP7|Q9EPP7_CRIGR	ctsz	186	34293600	130565000
20190323_L1_Ag6_Zhu00015_SA_CHOKO_IMAC_m4000_02.9777.9777.2.0.dta	20190323_L1_Ag6_Zhu00015_SA_CHOKO_IMAC_m4000_02.9777.9777.2.0.dta	20190323_L1_Ag6_Zhu00015_SA_CHOKO_IMAC_m4000_02	9777	1661.54	2577.99	1289.5	2	1	HMSLALJR	2,Oxidation[M];	957.493	6 2 0 0 0 1	H(6)N(2)pH(1)	(N(N(H(H(H))(H(H)(H(pH))))))	22861	0 1 0 0 0 0;0 2 0 0 0 0;1 2 0 0 0 0;2 2 0 0 0 0;3 2 0 0 0 0;3 2 0 0 0 1;4 2 0 0 0 0;4 2 0 0 0 1;5 2 0 0 0 0;5 2 0 0 0 1;6 2 0 0 0 0;	1620.49	7	69.1218	37.1553	128.488	7	0.00539	2.0897	1	0.71429	0.28571	0	0	0	2.77423e-185	4.07373e-186	-1	0	4.07373e-186	sp|P06280|AGAL_HUMAN	GLA	192	198566000	749933000
20190323_L1_Ag6_Zhu00015_SA_CHOKO_IMAC_m4000_02.9797.9797.3.0.dta	20190323_L1_Ag6_Zhu00015_SA_CHOKO_IMAC_m4000_02.9797.9797.3.0.dta	20190323_L1_Ag6_Zhu00015_SA_CHOKO_IMAC_m4000_02	9797	1664.4	2750.07	917.362	3	1	VCHTIQJYTR	2,Carbamidomethyl[C];	1291.62	5 2 0 0 0 1	H(5)N(2)pH(1)	(N(N(H(H)(H(H(pH(H)))))))	31723	0 1 0 0 0 0;0 2 0 0 0 0;1 2 0 0 0 0;2 2 0 0 0 0;3 2 0 0 0 0;3 2 0 0 0 1;4 2 0 0 0 0;4 2 0 0 0 1;	1458.44	7	98.5786	105.672	85.4061	7	0.00706	2.56745	0.9	0.83333	0.61111	0	0	0	1.79715e-122	4.80822e-124	-1	0	4.80822e-124	tr|Q9EPP7|Q9EPP7_CRIGR	ctsz	186	419485000	1774920000
20190323_L1_Ag6_Zhu00015_SA_CHOKO_IMAC_m4000_02.9828.9828.2.0.dta	20190323_L1_Ag6_Zhu00015_SA_CHOKO_IMAC_m4000_02.9828.9828.2.0.dta	20190323_L1_Ag6_Zhu00015_SA_CHOKO_IMAC_m4000_02	9828	1668.07	2750.07	1375.54	2	1	VCHTIQJYTR	2,Carbamidomethyl[C];	1291.62	5 2 0 0 0 1	H(5)N(2)pH(1)	(N(N(H(H)(H(H(pH(H)))))))	31723	0 1 0 0 0 0;0 2 0 0 0 0;1 2 0 0 0 0;2 2 0 0 0 0;3 2 0 0 0 0;3 2 0 0 0 1;4 2 0 0 0 0;4 2 0 0 0 1;	1458.44	7	51.7307	35.9278	81.0789	7	0.00484	1.75911	0.9	0.72222	0	0	0	0	3.99953e-116	9.53354e-118	-1	0	9.53354e-118	tr|Q9EPP7|Q9EPP7_CRIGR	ctsz	186	94140500	418083000
20190323_L1_Ag6_Zhu00015_SA_CHOKO_IMAC_m4000_02.9883.9883.3.0.dta	20190323_L1_Ag6_Zhu00015_SA_CHOKO_IMAC_m4000_02.9883.9883.3.0.dta	20190323_L1_Ag6_Zhu00015_SA_CHOKO_IMAC_m4000_02	9883	1675.46	2588.02	863.344	3	1	VCHTIQJYTR	2,Carbamidomethyl[C];	1291.62	4 2 0 0 0 1	H(4)N(2)pH(1)	(N(N(H(H)(H(H)(pH)))))	31762	0 1 0 0 0 0;0 2 0 0 0 0;1 2 0 0 0 0;2 2 0 0 0 0;2 2 0 0 0 1;3 2 0 0 0 0;3 2 0 0 0 1;4 2 0 0 0 0;	1296.39	7	84.5147	103.992	48.3426	7	0.00582	2.25041	0.7	0.94444	0.61111	0	0	0	6.4993e-68	5.84094e-70	-1	0	5.84094e-70	tr|Q9EPP7|Q9EPP7_CRIGR	ctsz	186	87216800	342349000
20190323_L1_Ag6_Zhu00015_SA_CHOKO_IMAC_m4000_02.9925.9925.3.1.dta	20190323_L1_Ag6_Zhu00015_SA_CHOKO_IMAC_m4000_02.9925.9925.3.1.dta	20190323_L1_Ag6_Zhu00015_SA_CHOKO_IMAC_m4000_02	9925	1681.3	2912.12	971.378	3	1	VCHTIQJYTR	2,Carbamidomethyl[C];	1291.62	6 2 0 0 0 1	H(6)N(2)pH(1)	(N(N(H(H(H(H)))(H(pH(H))))))	21527	0 1 0 0 0 0;0 2 0 0 0 0;1 2 0 0 0 0;2 2 0 0 0 0;2 2 0 0 0 1;3 2 0 0 0 0;3 2 0 0 0 1;4 2 0 0 0 0;4 2 0 0 0 1;5 2 0 0 0 0;5 2 0 0 0 1;	1620.49	7	76.6534	68.6846	91.4527	8	0.00343	1.17826	0.92308	0.61111	0.66667	0	0	0	2.49243e-131	5.03634e-133	-1	0	5.03634e-133	tr|Q9EPP7|Q9EPP7_CRIGR	ctsz	186	147516000	706419000
20190323_L1_Ag6_Zhu00015_SA_CHOKO_IMAC_m4000_02.9927.9927.3.0.dta	20190323_L1_Ag6_Zhu00015_SA_CHOKO_IMAC_m4000_02.9927.9927.3.0.dta	20190323_L1_Ag6_Zhu00015_SA_CHOKO_IMAC_m4000_02	9927	1681.45	2415.94	805.985	3	1	HMSLALJR	2,Oxidation[M];	957.493	5 2 0 0 0 1	H(5)N(2)pH(1)	(N(N(H(H)(H(H(pH(H)))))))	31723	0 1 0 0 0 0;0 2 0 0 0 0;1 2 0 0 0 0;2 2 0 0 0 0;3 2 0 0 0 0;3 2 0 0 0 1;4 2 0 0 0 0;4 2 0 0 0 1;	1458.44	7	79.5302	72.846	91.9436	7	0.00641	2.65472	1	0.42857	1	0	0	0	4.76479e-132	8.97239e-134	-1	0	8.97239e-134	sp|P06280|AGAL_HUMAN	GLA	192	455324000	1595790000
20190323_L1_Ag6_Zhu00015_SA_CHOKO_IMAC_m4000_02.9936.9936.2.0.dta	20190323_L1_Ag6_Zhu00015_SA_CHOKO_IMAC_m4000_02.9936.9936.2.0.dta	20190323_L1_Ag6_Zhu00015_SA_CHOKO_IMAC_m4000_02	9936	1682.56	2415.94	1208.47	2	1	HMSLALJR	2,Oxidation[M];	957.493	5 2 0 0 0 1	H(5)N(2)pH(1)	(N(N(H(H(pH))(H(H)(H)))))	31527	0 1 0 0 0 0;0 2 0 0 0 0;1 2 0 0 0 0;2 2 0 0 0 0;2 2 0 0 0 1;3 2 0 0 0 0;3 2 0 0 0 1;4 2 0 0 0 0;4 2 0 0 0 1;5 2 0 0 0 0;	1458.44	7	64.3638	32.6801	123.205	8	0.00605	2.50613	1	0.5	0.28571	0	0	0	1.28044e-177	1.16759e-178	-1	0	1.16759e-178	sp|P06280|AGAL_HUMAN	GLA	192	298511000	1038630000
20190323_L1_Ag6_Zhu00015_SA_CHOKO_IMAC_m4000_02.9937.9937.2.0.dta	20190323_L1_Ag6_Zhu00015_SA_CHOKO_IMAC_m4000_02.9937.9937.2.0.dta	20190323_L1_Ag6_Zhu00015_SA_CHOKO_IMAC_m4000_02	9937	1682.64	2588.02	1294.51	2	1	VCHTIQJYTR	2,Carbamidomethyl[C];	1291.62	4 2 0 0 0 1	H(4)N(2)pH(1)	(N(N(H(H)(H(H)(pH)))))	31762	0 1 0 0 0 0;0 2 0 0 0 0;1 2 0 0 0 0;2 2 0 0 0 0;2 2 0 0 0 1;3 2 0 0 0 0;3 2 0 0 0 1;4 2 0 0 0 0;	1296.39	7	51.6393	47.2547	59.7822	7	0.00616	2.37985	0.8	0.77778	0.11111	0	0	0	8.66944e-85	1.47368e-86	-1	0	1.47368e-86	tr|Q9EPP7|Q9EPP7_CRIGR	ctsz	186	25324900	100123000
20190323_L1_Ag6_Zhu00015_SA_CHOKO_IMAC_m4000_02.10013.10013.3.0.dta	20190323_L1_Ag6_Zhu00015_SA_CHOKO_IMAC_m4000_02.10013.10013.3.0.dta	20190323_L1_Ag6_Zhu00015_SA_CHOKO_IMAC_m4000_02	10013	1694.04	2577.99	860.003	3	1	HMSLALJR	2,Oxidation[M];	957.493	6 2 0 0 0 1	H(6)N(2)pH(1)	(N(N(H(H(H))(H(H(pH(H)))))))	22836	0 1 0 0 0 0;0 2 0 0 0 0;1 2 0 0 0 0;2 2 0 0 0 0;3 2 0 0 0 0;3 2 0 0 0 1;4 2 0 0 0 0;4 2 0 0 0 1;5 2 0 0 0 0;5 2 0 0 0 1;	1620.49	7	32.9943	24.1761	49.371	6	0.00586	2.27395	0.83333	0.21429	0.64286	0	0	0	1.98419e-69	1.37234e-71	-1	0	1.37234e-71	sp|P06280|AGAL_HUMAN	GLA	192	391688000	1430330000
20190323_L1_Ag6_Zhu00015_SA_CHOKO_IMAC_m4000_02.10051.10051.2.0.dta	20190323_L1_Ag6_Zhu00015_SA_CHOKO_IMAC_m4000_02.10051.10051.2.0.dta	20190323_L1_Ag6_Zhu00015_SA_CHOKO_IMAC_m4000_02	10051	1698.33	2577.99	1289.5	2	1	HMSLALJR	2,Oxidation[M];	957.493	6 2 0 0 0 1	H(6)N(2)pH(1)	(N(N(H(H(pH))(H(H(H(H)))))))	31513	0 1 0 0 0 0;0 2 0 0 0 0;1 2 0 0 0 0;2 2 0 0 0 0;2 2 0 0 0 1;3 2 0 0 0 0;3 2 0 0 0 1;4 2 0 0 0 0;4 2 0 0 0 1;5 2 0 0 0 0;5 2 0 0 0 1;6 2 0 0 0 0;	1620.49	7	51.4267	18.2342	113.07	8	0.00553	2.144	1	0.42857	0.35714	0	0	0	6.928e-163	2.47889e-164	-1	0	2.47889e-164	sp|P06280|AGAL_HUMAN	GLA	192	198566000	749933000
20190323_L1_Ag6_Zhu00015_SA_CHOKO_IMAC_m4000_02.10064.10064.3.0.dta	20190323_L1_Ag6_Zhu00015_SA_CHOKO_IMAC_m4000_02.10064.10064.3.0.dta	20190323_L1_Ag6_Zhu00015_SA_CHOKO_IMAC_m4000_02	10064	1700.54	2750.07	917.362	3	1	VCHTIQJYTR	2,Carbamidomethyl[C];	1291.62	5 2 0 0 0 1	H(5)N(2)pH(1)	(N(N(H(H)(H(H(H(pH)))))))	31685	0 1 0 0 0 0;0 2 0 0 0 0;1 2 0 0 0 0;2 2 0 0 0 0;3 2 0 0 0 0;4 2 0 0 0 0;4 2 0 0 0 1;5 2 0 0 0 0;	1458.44	7	47.538	40.88	59.9029	7	0.00718	2.60999	0.8	0.55556	0.33333	0	0	0	5.75384e-85	7.91912e-87	-1	0	7.91912e-87	tr|Q9EPP7|Q9EPP7_CRIGR	ctsz	186	419485000	1774920000
20190323_L1_Ag6_Zhu00015_SA_CHOKO_IMAC_m4000_02.10099.10099.3.0.dta	20190323_L1_Ag6_Zhu00015_SA_CHOKO_IMAC_m4000_02.10099.10099.3.0.dta	20190323_L1_Ag6_Zhu00015_SA_CHOKO_IMAC_m4000_02	10099	1704.68	2253.89	751.968	3	1	HMSLALJR	2,Oxidation[M];	957.493	4 2 0 0 0 1	H(4)N(2)pH(1)	(N(N(H(H)(H(H)(pH)))))	31762	0 1 0 0 0 0;0 2 0 0 0 0;1 2 0 0 0 0;2 2 0 0 0 0;2 2 0 0 0 1;3 2 0 0 0 0;3 2 0 0 0 1;4 2 0 0 0 0;	1296.39	7	38.3345	34.41	45.6228	7	0.00697	3.09292	0.7	0.5	0.5	0	0	0	6.50959e-64	1.31375e-65	-1	0	1.31375e-65	sp|P06280|AGAL_HUMAN	GLA	192	26258600	91309100
20190323_L1_Ag6_Zhu00015_SA_CHOKO_IMAC_m4000_02.10174.10174.2.0.dta	20190323_L1_Ag6_Zhu00015_SA_CHOKO_IMAC_m4000_02.10174.10174.2.0.dta	20190323_L1_Ag6_Zhu00015_SA_CHOKO_IMAC_m4000_02	10174	1713.98	2253.89	1127.45	2	1	HMSLALJR	2,Oxidation[M];	957.493	4 2 0 0 0 1	H(4)N(2)pH(1)	(N(N(H(H)(H(H)(pH)))))	31762	0 1 0 0 0 0;0 2 0 0 0 0;1 2 0 0 0 0;2 2 0 0 0 0;2 2 0 0 0 1;3 2 0 0 0 0;3 2 0 0 0 1;4 2 0 0 0 0;	1296.39	7	41.7195	18.11	85.5656	8	0.00668	2.96381	1	0.35714	0.28571	0	0	0	1.0488e-122	2.47613e-124	-1	0	2.47613e-124	sp|P06280|AGAL_HUMAN	GLA	192	22356200	63227300
20190323_L1_Ag6_Zhu00015_SA_CHOKO_IMAC_m4000_02.10194.10194.3.0.dta	20190323_L1_Ag6_Zhu00015_SA_CHOKO_IMAC_m4000_02.10194.10194.3.0.dta	20190323_L1_Ag6_Zhu00015_SA_CHOKO_IMAC_m4000_02	10194	1716.91	2415.94	805.986	3	1	HMSLALJR	2,Oxidation[M];	957.493	5 2 0 0 0 1	H(5)N(2)pH(1)	(N(N(H(H)(H(H(pH(H)))))))	31723	0 1 0 0 0 0;0 2 0 0 0 0;1 2 0 0 0 0;2 2 0 0 0 0;3 2 0 0 0 0;3 2 0 0 0 1;4 2 0 0 0 0;4 2 0 0 0 1;	1458.44	7	24.964	20.192	33.8263	6	0.0065	2.68949	0.7	0.21429	0.57143	0	0	0	9.33738e-47	9.01813e-49	-1	0	9.01813e-49	sp|P06280|AGAL_HUMAN	GLA	192	455324000	1595790000
20190323_L1_Ag6_Zhu00015_SA_CHOKO_IMAC_m4000_02.10292.10292.3.1.dta	20190323_L1_Ag6_Zhu00015_SA_CHOKO_IMAC_m4000_02.10292.10292.3.1.dta	20190323_L1_Ag6_Zhu00015_SA_CHOKO_IMAC_m4000_02	10292	1730.21	2263.91	755.308	3	1	VCHTIQJYTR	2,Carbamidomethyl[C];	1291.62	2 2 0 0 0 1	H(2)N(2)pH(1)	(N(N(H(H)(pH))))	32166	0 1 0 0 0 0;0 2 0 0 0 0;1 2 0 0 0 0;1 2 0 0 0 1;2 2 0 0 0 0;	972.284	7	96.6753	134.155	27.0705	5	0.00564	2.49124	0.71429	1.11111	0.77778	0	0	0	5.32003e-37	3.26525e-39	-1	0	3.26525e-39	tr|Q9EPP7|Q9EPP7_CRIGR	ctsz	186	27307400	82716300
20190323_L1_Ag6_Zhu00015_SA_CHOKO_IMAC_m4000_02.10318.10318.2.0.dta	20190323_L1_Ag6_Zhu00015_SA_CHOKO_IMAC_m4000_02.10318.10318.2.0.dta	20190323_L1_Ag6_Zhu00015_SA_CHOKO_IMAC_m4000_02	10318	1733.73	2263.91	1132.46	2	1	VCHTIQJYTR	2,Carbamidomethyl[C];	1291.62	2 2 0 0 0 1	H(2)N(2)pH(1)	(N(N(H(H)(pH))))	32166	0 1 0 0 0 0;0 2 0 0 0 0;1 2 0 0 0 0;1 2 0 0 0 1;2 2 0 0 0 0;	972.284	7	70.5734	83.5504	46.4733	6	0.00971	4.28813	0.85714	1.16667	0.22222	0	0	0	3.66212e-65	3.83396e-67	-1	0	3.83396e-67	tr|Q9EPP7|Q9EPP7_CRIGR	ctsz	186	16252900	46744000
20190323_L1_Ag6_Zhu00015_SA_CHOKO_IMAC_m4000_02.10787.10787.2.0.dta	20190323_L1_Ag6_Zhu00015_SA_CHOKO_IMAC_m4000_02.10787.10787.2.0.dta	20190323_L1_Ag6_Zhu00015_SA_CHOKO_IMAC_m4000_02	10787	1794.54	2350.9	1175.96	2	1	PJYTEIR		892.452	5 2 0 0 0 1	H(5)N(2)pH(1)	(N(N(H(H)(H(H)(pH(H))))))	31759	0 1 0 0 0 0;0 2 0 0 0 0;1 2 0 0 0 0;2 2 0 0 0 0;2 2 0 0 0 1;3 2 0 0 0 0;3 2 0 0 0 1;4 2 0 0 0 0;4 2 0 0 0 1;	1458.44	2	54.1357	29.7693	99.3876	8	0.0088	3.74182	1	1.16667	0.16667	0	0	0	6.20852e-143	2.8309e-144	-1	0	2.8309e-144	sp|P06280|AGAL_HUMAN	GLA	215	11161400	48012300
20190323_L1_Ag6_Zhu00015_SA_CHOKO_IMAC_m4000_02.11939.11939.2.0.dta	20190323_L1_Ag6_Zhu00015_SA_CHOKO_IMAC_m4000_02.11939.11939.2.0.dta	20190323_L1_Ag6_Zhu00015_SA_CHOKO_IMAC_m4000_02	11939	1941.45	2496.96	1248.98	2	1	PJYTEIR		892.452	5 2 0 0 1 1	H(5)N(2)F(1)pH(1)	(N(F)(N(H(H)(H(H(pH(H)))))))	8041	0 1 0 0 0 0;0 1 0 0 1 0;0 2 0 0 0 0;0 2 0 0 1 0;1 2 0 0 0 0;1 2 0 0 1 0;2 2 0 0 0 0;2 2 0 0 1 0;3 2 0 0 0 0;3 2 0 0 0 1;3 2 0 0 1 0;3 2 0 0 1 1;4 2 0 0 0 0;4 2 0 0 0 1;4 2 0 0 1 0;4 2 0 0 1 1;5 2 0 0 0 1;	1604.5	2	72.4264	25.1858	160.159	9	0.00388	1.55543	1	1	0.08333	0	0	0	5.3329e-231	2.66645e-231	-1	0	2.66645e-231	sp|P06280|AGAL_HUMAN	GLA	215	23351500	87514300
20190323_L1_Ag6_Zhu00015_SA_CHOKO_IMAC_m4000_02.11994.11994.3.0.dta	20190323_L1_Ag6_Zhu00015_SA_CHOKO_IMAC_m4000_02.11994.11994.3.0.dta	20190323_L1_Ag6_Zhu00015_SA_CHOKO_IMAC_m4000_02	11994	1948.86	3038.22	1013.41	3	1	HMSLALJRTGR		1255.67	7 2 0 0 0 1	H(7)N(2)pH(1)	(N(N(H(H(H))(H(H)(H)(H(pH))))))	22863	0 1 0 0 0 0;0 2 0 0 0 0;1 2 0 0 0 0;2 2 0 0 0 0;3 2 0 0 0 0;3 2 0 0 0 1;4 2 0 0 0 0;4 2 0 0 0 1;5 2 0 0 0 0;5 2 0 0 0 1;6 2 0 0 0 0;6 2 0 0 0 1;7 2 0 0 0 0;	1782.55	7	78.897	46.5925	138.891	7	0.00757	2.49086	0.93333	0.45	0.5	0	0	0	2.41599e-200	3.14951e-201	-1	0	3.14951e-201	sp|P06280|AGAL_HUMAN	GLA	192	26655100	138682000
20190323_L1_Ag6_Zhu00015_SA_CHOKO_IMAC_m4000_02.12004.12004.2.0.dta	20190323_L1_Ag6_Zhu00015_SA_CHOKO_IMAC_m4000_02.12004.12004.2.0.dta	20190323_L1_Ag6_Zhu00015_SA_CHOKO_IMAC_m4000_02	12004	1950.22	2512.95	1256.98	2	1	PJYTEIR		892.452	6 2 0 0 0 1	H(6)N(2)pH(1)	(N(N(H(H)(H(H(H))(pH(H))))))	31710	0 1 0 0 0 0;0 2 0 0 0 0;1 2 0 0 0 0;2 2 0 0 0 0;2 2 0 0 0 1;3 2 0 0 0 0;3 2 0 0 0 1;4 2 0 0 0 0;4 2 0 0 0 1;5 2 0 0 0 0;5 2 0 0 0 1;	1620.49	2	72.045	33.9693	142.757	8	0.0043	1.71162	1	1.16667	0.08333	0	0	0	6.27551e-206	1.04594e-206	-1	0	1.04594e-206	sp|P06280|AGAL_HUMAN	GLA	215	214915000	773922000
20190323_L1_Ag6_Zhu00015_SA_CHOKO_IMAC_m4000_02.12010.12010.3.0.dta	20190323_L1_Ag6_Zhu00015_SA_CHOKO_IMAC_m4000_02.12010.12010.3.0.dta	20190323_L1_Ag6_Zhu00015_SA_CHOKO_IMAC_m4000_02	12010	1951.2	2876.17	959.395	3	1	HMSLALJRTGR		1255.67	6 2 0 0 0 1	H(6)N(2)pH(1)	(N(N(H(H(H)(H))(H(H(pH))))))	22068	0 1 0 0 0 0;0 2 0 0 0 0;1 2 0 0 0 0;2 2 0 0 0 0;3 2 0 0 0 0;3 2 0 0 0 1;4 2 0 0 0 0;4 2 0 0 0 1;5 2 0 0 0 0;5 2 0 0 0 1;6 2 0 0 0 0;	1620.49	7	106.724	74.5428	166.489	7	0.00602	2.09279	1	0.45	0.65	0	0	0	4.33176e-240	4.33176e-240	-1	0	4.33176e-240	sp|P06280|AGAL_HUMAN	GLA	192	926668000	4058250000
20190323_L1_Ag6_Zhu00015_SA_CHOKO_IMAC_m4000_02.12031.12031.4.1.dta	20190323_L1_Ag6_Zhu00015_SA_CHOKO_IMAC_m4000_02.12031.12031.4.1.dta	20190323_L1_Ag6_Zhu00015_SA_CHOKO_IMAC_m4000_02	12031	1954.26	2876.17	719.798	4	1	HMSLALJRTGR		1255.67	6 2 0 0 0 1	H(6)N(2)pH(1)	(N(N(H(H)(H(H)(H(pH(H)))))))	31750	0 1 0 0 0 0;0 2 0 0 0 0;1 2 0 0 0 0;2 2 0 0 0 0;3 2 0 0 0 0;3 2 0 0 0 1;4 2 0 0 0 0;4 2 0 0 0 1;5 2 0 0 0 0;5 2 0 0 0 1;	1620.49	7	68.6702	31.2252	138.211	7	0.00603	2.09731	1	0.35	0.35	0	0	0	2.3261e-199	2.86452e-200	-1	0	2.86452e-200	sp|P06280|AGAL_HUMAN	GLA	192	78124400	393269000
20190323_L1_Ag6_Zhu00015_SA_CHOKO_IMAC_m4000_02.12032.12032.3.0.dta	20190323_L1_Ag6_Zhu00015_SA_CHOKO_IMAC_m4000_02.12032.12032.3.0.dta	20190323_L1_Ag6_Zhu00015_SA_CHOKO_IMAC_m4000_02	12032	1954.4	2512.95	838.322	3	1	PJYTEIR		892.452	6 2 0 0 0 1	H(6)N(2)pH(1)	(N(N(H(H(H))(H(H(pH(H)))))))	22836	0 1 0 0 0 0;0 2 0 0 0 0;1 2 0 0 0 0;2 2 0 0 0 0;3 2 0 0 0 0;3 2 0 0 0 1;4 2 0 0 0 0;4 2 0 0 0 1;5 2 0 0 0 0;5 2 0 0 0 1;	1620.49	2	45.689	18.9183	95.4059	7	0.00457	1.81748	1	0.33333	0.58333	0	0	0	4.0994e-137	1.26634e-138	-1	0	1.26634e-138	sp|P06280|AGAL_HUMAN	GLA	215	50835100	182766000
20190323_L1_Ag6_Zhu00015_SA_CHOKO_IMAC_m4000_02.12040.12040.2.0.dta	20190323_L1_Ag6_Zhu00015_SA_CHOKO_IMAC_m4000_02.12040.12040.2.0.dta	20190323_L1_Ag6_Zhu00015_SA_CHOKO_IMAC_m4000_02	12040	1955.23	2876.17	1438.59	2	1	HMSLALJRTGR		1255.67	6 2 0 0 0 1	H(6)N(2)pH(1)	(N(N(H(H)(H(H(H))(H(pH))))))	31705	0 1 0 0 0 0;0 2 0 0 0 0;1 2 0 0 0 0;2 2 0 0 0 0;3 2 0 0 0 0;3 2 0 0 0 1;4 2 0 0 0 0;4 2 0 0 0 1;5 2 0 0 0 0;5 2 0 0 0 1;6 2 0 0 0 0;	1620.49	7	58.0009	33.704	103.124	7	0.00258	0.89572	1	0.55	0.15	0	0	0	2.17656e-148	5.59209e-150	-1	0	5.59209e-150	sp|P06280|AGAL_HUMAN	GLA	192	39328100	195982000
20190323_L1_Ag6_Zhu00015_SA_CHOKO_IMAC_m4000_02.12080.12080.2.0.dta	20190323_L1_Ag6_Zhu00015_SA_CHOKO_IMAC_m4000_02.12080.12080.2.0.dta	20190323_L1_Ag6_Zhu00015_SA_CHOKO_IMAC_m4000_02	12080	1961.08	2350.9	1175.95	2	1	PJYTEIR		892.452	5 2 0 0 0 1	H(5)N(2)pH(1)	(N(N(H(H)(H(H)(pH(H))))))	31759	0 1 0 0 0 0;0 2 0 0 0 0;1 2 0 0 0 0;2 2 0 0 0 0;2 2 0 0 0 1;3 2 0 0 0 0;3 2 0 0 0 1;4 2 0 0 0 0;4 2 0 0 0 1;	1458.44	2	75.9144	48.0413	127.679	8	0.00529	2.25133	1	1.16667	0.16667	0	0	0	4.13631e-184	3.55781e-185	-1	0	3.55781e-185	sp|P06280|AGAL_HUMAN	GLA	215	3096750000	10263900000
20190323_L1_Ag6_Zhu00015_SA_CHOKO_IMAC_m4000_02.12089.12089.3.1.dta	20190323_L1_Ag6_Zhu00015_SA_CHOKO_IMAC_m4000_02.12089.12089.3.1.dta	20190323_L1_Ag6_Zhu00015_SA_CHOKO_IMAC_m4000_02	12089	1961.98	2350.91	784.308	3	1	PJYTEIR		892.452	5 2 0 0 0 1	H(5)N(2)pH(1)	(N(N(H(H)(H(H(pH(H)))))))	31723	0 1 0 0 0 0;0 2 0 0 0 0;1 2 0 0 0 0;2 2 0 0 0 0;3 2 0 0 0 0;3 2 0 0 0 1;4 2 0 0 0 0;4 2 0 0 0 1;	1458.44	2	51.4743	35.712	80.7472	7	0.01362	5.79251	0.9	0.66667	0.58333	0	0	0	1.22685e-115	2.42e-117	-1	0	2.42e-117	sp|P06280|AGAL_HUMAN	GLA	215	479711000	1494220000
20190323_L1_Ag6_Zhu00015_SA_CHOKO_IMAC_m4000_02.12131.12131.3.0.dta	20190323_L1_Ag6_Zhu00015_SA_CHOKO_IMAC_m4000_02.12131.12131.3.0.dta	20190323_L1_Ag6_Zhu00015_SA_CHOKO_IMAC_m4000_02	12131	1967.77	2188.85	730.287	3	1	PJYTEIR		892.452	4 2 0 0 0 1	H(4)N(2)pH(1)	(N(N(H(H)(H(H)(pH)))))	31762	0 1 0 0 0 0;0 2 0 0 0 0;1 2 0 0 0 0;2 2 0 0 0 0;2 2 0 0 0 1;3 2 0 0 0 0;3 2 0 0 0 1;4 2 0 0 0 0;	1296.39	2	71.2763	82.1582	51.0672	7	0.005	2.28207	0.7	1.33333	0.58333	0	0	0	6.26057e-72	4.21539e-74	-1	0	4.21539e-74	sp|P06280|AGAL_HUMAN	GLA	215	129543000	376642000
20190323_L1_Ag6_Zhu00015_SA_CHOKO_IMAC_m4000_02.12133.12133.2.0.dta	20190323_L1_Ag6_Zhu00015_SA_CHOKO_IMAC_m4000_02.12133.12133.2.0.dta	20190323_L1_Ag6_Zhu00015_SA_CHOKO_IMAC_m4000_02	12133	1967.92	2714.11	1357.56	2	1	HMSLALJRTGR		1255.67	5 2 0 0 0 1	H(5)N(2)pH(1)	(N(N(H(pH)(H(H)(H(H))))))	42232	0 1 0 0 0 0;0 2 0 0 0 0;1 2 0 0 0 0;1 2 0 0 0 1;2 2 0 0 0 0;2 2 0 0 0 1;3 2 0 0 0 0;3 2 0 0 0 1;4 2 0 0 0 0;4 2 0 0 0 1;5 2 0 0 0 0;	1458.44	7	64.3543	38.6773	112.04	9	0.0038	1.39923	1	0.6	0.3	0	0	0	2.18823e-161	7.78497e-163	-1	0	7.78497e-163	sp|P06280|AGAL_HUMAN	GLA	192	59934000	242183000
20190323_L1_Ag6_Zhu00015_SA_CHOKO_IMAC_m4000_02.12150.12150.4.2.dta	20190323_L1_Ag6_Zhu00015_SA_CHOKO_IMAC_m4000_02.12150.12150.4.2.dta	20190323_L1_Ag6_Zhu00015_SA_CHOKO_IMAC_m4000_02	12150	1970.49	2714.12	679.284	4	1	HMSLALJRTGR		1255.67	5 2 0 0 0 1	H(5)N(2)pH(1)	(N(N(H(H)(H(H(pH(H)))))))	31723	0 1 0 0 0 0;0 2 0 0 0 0;1 2 0 0 0 0;2 2 0 0 0 0;3 2 0 0 0 0;3 2 0 0 0 1;4 2 0 0 0 0;4 2 0 0 0 1;	1458.44	7	57.929	25.3392	118.453	7	0.00471	1.73598	1	0.3	0.3	0	0	0	1.02455e-170	4.589e-172	-1	0	4.589e-172	sp|P06280|AGAL_HUMAN	GLA	192	72646900	299577000
20190323_L1_Ag6_Zhu00015_SA_CHOKO_IMAC_m4000_02.12153.12153.2.0.dta	20190323_L1_Ag6_Zhu00015_SA_CHOKO_IMAC_m4000_02.12153.12153.2.0.dta	20190323_L1_Ag6_Zhu00015_SA_CHOKO_IMAC_m4000_02	12153	1970.9	1946.83	973.917	2	1	PJYTEIR		892.452	4 2 0 0 0 0	H(4)N(2)	(N(N(H(H)(H)(H))))	31903	0 1 0 0 0 0;0 2 0 0 0 0;1 2 0 0 0 0;2 2 0 0 0 0;3 2 0 0 0 0;	1054.37	2	73.8354	65.6793	88.9823	7	0.00405	2.08058	1	1.41667	0.16667	0	0	0	1.03254e-127	1.58527e-129	-1	0	1.58527e-129	sp|P06280|AGAL_HUMAN	GLA	215	69028300	215542000
20190323_L1_Ag6_Zhu00015_SA_CHOKO_IMAC_m4000_02.12182.12182.2.1.dta	20190323_L1_Ag6_Zhu00015_SA_CHOKO_IMAC_m4000_02.12182.12182.2.1.dta	20190323_L1_Ag6_Zhu00015_SA_CHOKO_IMAC_m4000_02	12182	1975.24	1864.74	932.876	2	1	PJYTEIR		892.452	2 2 0 0 0 1	H(2)N(2)pH(1)	(N(N(H(H)(pH))))	32166	0 1 0 0 0 0;0 2 0 0 0 0;1 2 0 0 0 0;1 2 0 0 0 1;2 2 0 0 0 0;	972.284	2	38.7673	42.8767	31.1354	5	0.00837	4.48692	0.71429	1.33333	0.16667	0	0	0	7.10771e-43	6.39031e-45	-1	0	6.39031e-45	sp|P06280|AGAL_HUMAN	GLA	215	39315900	84903000
20190323_L1_Ag6_Zhu00015_SA_CHOKO_IMAC_m4000_02.12195.12195.2.2.dta	20190323_L1_Ag6_Zhu00015_SA_CHOKO_IMAC_m4000_02.12195.12195.2.2.dta	20190323_L1_Ag6_Zhu00015_SA_CHOKO_IMAC_m4000_02	12195	1976.96	1784.77	892.89	2	1	PJYTEIR		892.452	3 2 0 0 0 0	H(3)N(2)	(N(N(H(H)(H))))	31905	0 1 0 0 0 0;0 2 0 0 0 0;1 2 0 0 0 0;2 2 0 0 0 0;	892.317	2	28.9307	19.8923	45.7164	5	0.00394	2.20642	0.83333	1	0.08333	0	0	0	4.74351e-64	6.08465e-66	-1	0	6.08465e-66	sp|P06280|AGAL_HUMAN	GLA	215	49625600	99833600
20190323_L1_Ag6_Zhu00015_SA_CHOKO_IMAC_m4000_02.12283.12283.3.0.dta	20190323_L1_Ag6_Zhu00015_SA_CHOKO_IMAC_m4000_02.12283.12283.3.0.dta	20190323_L1_Ag6_Zhu00015_SA_CHOKO_IMAC_m4000_02	12283	1988.2	2698.12	900.046	3	1	HMSLALJRTGR		1255.67	4 2 0 0 1 1	H(4)N(2)F(1)pH(1)	(N(F)(N(H(H(H))(H(pH)))))	653	0 1 0 0 0 0;0 1 0 0 1 0;0 2 0 0 0 0;0 2 0 0 1 0;1 2 0 0 0 0;1 2 0 0 1 0;2 2 0 0 0 0;2 2 0 0 0 1;2 2 0 0 1 0;2 2 0 0 1 1;3 2 0 0 0 0;3 2 0 0 0 1;3 2 0 0 1 0;3 2 0 0 1 1;4 2 0 0 0 0;4 2 0 0 0 1;4 2 0 0 1 0;	1442.45	7	51.0767	31.2435	87.9098	9	0.0064	2.37101	0.78947	0.35	0.5	0	0	0	3.84688e-126	5.89777e-128	-1	0	5.89777e-128	sp|P06280|AGAL_HUMAN	GLA	192	8970590	43032900
20190323_L1_Ag6_Zhu00015_SA_CHOKO_IMAC_m4000_02.12298.12298.3.0.dta	20190323_L1_Ag6_Zhu00015_SA_CHOKO_IMAC_m4000_02.12298.12298.3.0.dta	20190323_L1_Ag6_Zhu00015_SA_CHOKO_IMAC_m4000_02	12298	1990.38	2188.85	730.287	3	1	PJYTEIR		892.452	4 2 0 0 0 1	H(4)N(2)pH(1)	(N(N(H(H)(H(H)(pH)))))	31762	0 1 0 0 0 0;0 2 0 0 0 0;1 2 0 0 0 0;2 2 0 0 0 0;2 2 0 0 0 1;3 2 0 0 0 0;3 2 0 0 0 1;4 2 0 0 0 0;	1296.39	2	58.9628	63.5246	50.4909	7	0.0052	2.37664	0.7	1.33333	0.41667	0	0	0	4.43096e-71	4.83135e-73	-1	0	4.83135e-73	sp|P06280|AGAL_HUMAN	GLA	215	129543000	376642000
20190323_L1_Ag6_Zhu00015_SA_CHOKO_IMAC_m4000_02.12304.12304.3.1.dta	20190323_L1_Ag6_Zhu00015_SA_CHOKO_IMAC_m4000_02.12304.12304.3.1.dta	20190323_L1_Ag6_Zhu00015_SA_CHOKO_IMAC_m4000_02	12304	1991.19	2552.06	851.359	3	1	HMSLALJRTGR		1255.67	4 2 0 0 0 1	H(4)N(2)pH(1)	(N(N(H(H)(H(H)(pH)))))	31762	0 1 0 0 0 0;0 2 0 0 0 0;1 2 0 0 0 0;2 2 0 0 0 0;2 2 0 0 0 1;3 2 0 0 0 0;3 2 0 0 0 1;4 2 0 0 0 0;	1296.39	7	81.0079	65.7274	109.386	8	0.00489	1.91496	1	0.45	0.7	0	0	0	1.60624e-157	8.9858e-159	-1	0	8.9858e-159	sp|P06280|AGAL_HUMAN	GLA	192	91689000	348006000
20190323_L1_Ag6_Zhu00015_SA_CHOKO_IMAC_m4000_02.12318.12318.2.0.dta	20190323_L1_Ag6_Zhu00015_SA_CHOKO_IMAC_m4000_02.12318.12318.2.0.dta	20190323_L1_Ag6_Zhu00015_SA_CHOKO_IMAC_m4000_02	12318	1993	2188.85	1094.93	2	1	PJYTEIR		892.452	4 2 0 0 0 1	H(4)N(2)pH(1)	(N(N(H(H)(H(H)(pH)))))	31762	0 1 0 0 0 0;0 2 0 0 0 0;1 2 0 0 0 0;2 2 0 0 0 0;2 2 0 0 0 1;3 2 0 0 0 0;3 2 0 0 0 1;4 2 0 0 0 0;	1296.39	2	76.0281	54.7986	115.454	8	0.00554	2.53105	0.9	1.33333	0.16667	0	0	0	2.34994e-166	1.72277e-167	-1	0	1.72277e-167	sp|P06280|AGAL_HUMAN	GLA	215	886290000	2687880000
20190323_L1_Ag6_Zhu00015_SA_CHOKO_IMAC_m4000_02.12344.12344.2.0.dta	20190323_L1_Ag6_Zhu00015_SA_CHOKO_IMAC_m4000_02.12344.12344.2.0.dta	20190323_L1_Ag6_Zhu00015_SA_CHOKO_IMAC_m4000_02	12344	1996.83	2350.9	1175.95	2	1	PJYTEIR		892.452	5 2 0 0 0 1	H(5)N(2)pH(1)	(N(N(H(H)(H(H)(pH(H))))))	31759	0 1 0 0 0 0;0 2 0 0 0 0;1 2 0 0 0 0;2 2 0 0 0 0;2 2 0 0 0 1;3 2 0 0 0 0;3 2 0 0 0 1;4 2 0 0 0 0;4 2 0 0 0 1;	1458.44	2	59.9582	27.8857	119.521	8	0.00549	2.33471	1	1	0.16667	0	0	0	2.86872e-172	1.40539e-173	-1	0	1.40539e-173	sp|P06280|AGAL_HUMAN	GLA	215	3096750000	10263900000
20190323_L1_Ag6_Zhu00015_SA_CHOKO_IMAC_m4000_02.12358.12358.3.0.dta	20190323_L1_Ag6_Zhu00015_SA_CHOKO_IMAC_m4000_02.12358.12358.3.0.dta	20190323_L1_Ag6_Zhu00015_SA_CHOKO_IMAC_m4000_02	12358	1998.66	2714.12	905.377	3	1	HMSLALJRTGR		1255.67	5 2 0 0 0 1	H(5)N(2)pH(1)	(N(N(H(H)(H(H(pH(H)))))))	31723	0 1 0 0 0 0;0 2 0 0 0 0;1 2 0 0 0 0;2 2 0 0 0 0;3 2 0 0 0 0;3 2 0 0 0 1;4 2 0 0 0 0;4 2 0 0 0 1;	1458.44	7	66.9154	49.2839	99.6597	7	0.00545	2.00974	1	0.35	0.6	0	0	0	2.48626e-143	6.94061e-145	-1	0	6.94061e-145	sp|P06280|AGAL_HUMAN	GLA	192	1072610000	4373750000
20190323_L1_Ag6_Zhu00015_SA_CHOKO_IMAC_m4000_02.12373.12373.2.0.dta	20190323_L1_Ag6_Zhu00015_SA_CHOKO_IMAC_m4000_02.12373.12373.2.0.dta	20190323_L1_Ag6_Zhu00015_SA_CHOKO_IMAC_m4000_02	12373	2000.76	1864.74	932.876	2	1	PJYTEIR		892.452	2 2 0 0 0 1	H(2)N(2)pH(1)	(N(N(H(H)(pH))))	32166	0 1 0 0 0 0;0 2 0 0 0 0;1 2 0 0 0 0;1 2 0 0 0 1;2 2 0 0 0 0;	972.284	2	18.7347	14.275	27.0169	5	0.00837	4.48906	0.71429	0.91667	0	0	0	0	6.36107e-37	6.32246e-39	-1	0.00507614	0.00507614	sp|P06280|AGAL_HUMAN	GLA	215	2136780	63308800
20190323_L1_Ag6_Zhu00015_SA_CHOKO_IMAC_m4000_02.12390.12390.3.0.dta	20190323_L1_Ag6_Zhu00015_SA_CHOKO_IMAC_m4000_02.12390.12390.3.0.dta	20190323_L1_Ag6_Zhu00015_SA_CHOKO_IMAC_m4000_02	12390	2003.24	2188.85	730.287	3	1	PJYTEIR		892.452	4 2 0 0 0 1	H(4)N(2)pH(1)	(N(N(H(H)(H(H)(pH)))))	31762	0 1 0 0 0 0;0 2 0 0 0 0;1 2 0 0 0 0;2 2 0 0 0 0;2 2 0 0 0 1;3 2 0 0 0 0;3 2 0 0 0 1;4 2 0 0 0 0;	1296.39	2	77.9867	73.0801	87.0992	8	0.00556	2.53973	0.9	1.25	0.58333	0	0	0	5.92819e-125	1.64512e-126	-1	0	1.64512e-126	sp|P06280|AGAL_HUMAN	GLA	215	129543000	376642000
20190323_L1_Ag6_Zhu00015_SA_CHOKO_IMAC_m4000_02.12731.12731.2.1.dta	20190323_L1_Ag6_Zhu00015_SA_CHOKO_IMAC_m4000_02.12731.12731.2.1.dta	20190323_L1_Ag6_Zhu00015_SA_CHOKO_IMAC_m4000_02	12731	2047.6	2350.9	1175.96	2	1	PJYTEIR		892.452	5 2 0 0 0 1	H(5)N(2)pH(1)	(N(N(H(H)(H(H)(pH(H))))))	31759	0 1 0 0 0 0;0 2 0 0 0 0;1 2 0 0 0 0;2 2 0 0 0 0;2 2 0 0 0 1;3 2 0 0 0 0;3 2 0 0 0 1;4 2 0 0 0 0;4 2 0 0 0 1;	1458.44	2	42.5217	14.2052	95.1094	8	0.00926	3.93919	1	0.83333	0.16667	0	0	0	1.11219e-136	3.26548e-138	-1	0.00507614	0.00507614	sp|P06280|AGAL_HUMAN	GLA	215	29476800	113251000
20190323_L1_Ag6_Zhu00015_SA_CHOKO_IMAC_m4000_02.12821.12821.2.1.dta	20190323_L1_Ag6_Zhu00015_SA_CHOKO_IMAC_m4000_02.12821.12821.2.1.dta	20190323_L1_Ag6_Zhu00015_SA_CHOKO_IMAC_m4000_02	12821	2059.22	1864.74	932.874	2	1	PJYTEIR		892.452	2 2 0 0 0 1	H(2)N(2)pH(1)	(N(N(H(H)(pH))))	32166	0 1 0 0 0 0;0 2 0 0 0 0;1 2 0 0 0 0;1 2 0 0 0 1;2 2 0 0 0 0;	972.284	2	47.609	47.9706	46.9374	6	0.00575	3.08405	0.85714	1.33333	0.25	0	0	0	7.60866e-66	7.41684e-68	-1	0	7.41684e-68	sp|P06280|AGAL_HUMAN	GLA	215	51440900	118679000
20190323_L1_Ag6_Zhu00015_SA_CHOKO_IMAC_m4000_02.12959.12959.2.0.dta	20190323_L1_Ag6_Zhu00015_SA_CHOKO_IMAC_m4000_02.12959.12959.2.0.dta	20190323_L1_Ag6_Zhu00015_SA_CHOKO_IMAC_m4000_02	12959	2078.11	2188.84	1094.93	2	1	PJYTEIR		892.452	4 2 0 0 0 1	H(4)N(2)pH(1)	(N(N(H(H)(H(H)(pH)))))	31762	0 1 0 0 0 0;0 2 0 0 0 0;1 2 0 0 0 0;2 2 0 0 0 0;2 2 0 0 0 1;3 2 0 0 0 0;3 2 0 0 0 1;4 2 0 0 0 0;	1296.39	2	72.3263	58.1284	98.6937	8	0.00339	1.54972	0.9	1.25	0.16667	0	0	0	6.40778e-142	2.04664e-143	-1	0	2.04664e-143	sp|P06280|AGAL_HUMAN	GLA	215	76345000	210529000
20190323_L1_Ag6_Zhu00015_SA_CHOKO_IMAC_m4000_02.12989.12989.2.0.dta	20190323_L1_Ag6_Zhu00015_SA_CHOKO_IMAC_m4000_02.12989.12989.2.0.dta	20190323_L1_Ag6_Zhu00015_SA_CHOKO_IMAC_m4000_02	12989	2082.36	2026.79	1013.9	2	1	PJYTEIR		892.452	3 2 0 0 0 1	H(3)N(2)pH(1)	(N(N(H(H)(H)(pH))))	31904	0 1 0 0 0 0;0 2 0 0 0 0;1 2 0 0 0 0;1 2 0 0 0 1;2 2 0 0 0 0;2 2 0 0 0 1;3 2 0 0 0 0;	1134.34	2	53.5279	47.9778	63.8352	8	0.0028	1.38323	0.88889	1.33333	0.16667	0	0	0	9.17521e-91	1.08879e-92	-1	0	1.08879e-92	sp|P06280|AGAL_HUMAN	GLA	215	13764700	38235800
20190323_L1_Ag6_Zhu00015_SA_CHOKO_IMAC_m4000_02.13049.13049.2.1.dta	20190323_L1_Ag6_Zhu00015_SA_CHOKO_IMAC_m4000_02.13049.13049.2.1.dta	20190323_L1_Ag6_Zhu00015_SA_CHOKO_IMAC_m4000_02	13049	2090.99	2026.79	1013.9	2	1	PJYTEIR		892.452	3 2 0 0 0 1	H(3)N(2)pH(1)	(N(N(H(H)(H)(pH))))	31904	0 1 0 0 0 0;0 2 0 0 0 0;1 2 0 0 0 0;1 2 0 0 0 1;2 2 0 0 0 0;2 2 0 0 0 1;3 2 0 0 0 0;	1134.34	2	46.3087	41.6309	54.9959	8	0.0028	1.38323	0.88889	1.25	0.25	0	0	0	9.99234e-78	1.21497e-79	-1	0	1.21497e-79	sp|P06280|AGAL_HUMAN	GLA	215	17316300	53974900
20190323_L1_Ag6_Zhu00015_SA_CHOKO_IMAC_m4000_02.13427.13427.3.0.dta	20190323_L1_Ag6_Zhu00015_SA_CHOKO_IMAC_m4000_02.13427.13427.3.0.dta	20190323_L1_Ag6_Zhu00015_SA_CHOKO_IMAC_m4000_02	13427	2140.96	2724.05	908.689	3	1	HMSLALJR		941.499	7 2 0 0 0 1	H(7)N(2)pH(1)	(N(N(H(H(H))(H(H)(H(pH(H)))))))	22860	0 1 0 0 0 0;0 2 0 0 0 0;1 2 0 0 0 0;2 2 0 0 0 0;3 2 0 0 0 0;3 2 0 0 0 1;4 2 0 0 0 0;4 2 0 0 0 1;5 2 0 0 0 0;5 2 0 0 0 1;6 2 0 0 0 0;6 2 0 0 0 1;	1782.55	7	97.5669	84.4247	121.974	7	0.00542	1.98961	0.92857	0.57143	0.85714	0	0	0	7.84941e-176	6.92009e-177	-1	0	6.92009e-177	sp|P06280|AGAL_HUMAN	GLA	192	232075000	1033200000
20190323_L1_Ag6_Zhu00015_SA_CHOKO_IMAC_m4000_02.13445.13445.2.1.dta	20190323_L1_Ag6_Zhu00015_SA_CHOKO_IMAC_m4000_02.13445.13445.2.1.dta	20190323_L1_Ag6_Zhu00015_SA_CHOKO_IMAC_m4000_02	13445	2143.03	2724.05	1362.53	2	1	HMSLALJR		941.499	7 2 0 0 0 1	H(7)N(2)pH(1)	(N(N(H(H(H(H)))(H(H(pH(H)))))))	21456	0 1 0 0 0 0;0 2 0 0 0 0;1 2 0 0 0 0;2 2 0 0 0 0;3 2 0 0 0 0;3 2 0 0 0 1;4 2 0 0 0 0;4 2 0 0 0 1;5 2 0 0 0 0;5 2 0 0 0 1;6 2 0 0 0 0;6 2 0 0 0 1;	1782.55	7	76.1949	38.5275	146.149	7	0.00456	1.67574	1	0.57143	0.35714	0	0	0	7.97296e-211	1.96528e-211	-1	0	1.96528e-211	sp|P06280|AGAL_HUMAN	GLA	192	106684000	412644000
20190323_L1_Ag6_Zhu00015_SA_CHOKO_IMAC_m4000_02.13450.13450.3.0.dta	20190323_L1_Ag6_Zhu00015_SA_CHOKO_IMAC_m4000_02.13450.13450.3.0.dta	20190323_L1_Ag6_Zhu00015_SA_CHOKO_IMAC_m4000_02	13450	2143.93	2886.11	962.707	3	1	HMSLALJR		941.499	8 2 0 0 0 1	H(8)N(2)pH(1)	(N(N(H(H(H))(H(H(H))(H(pH(H)))))))	22815	0 1 0 0 0 0;0 2 0 0 0 0;1 2 0 0 0 0;2 2 0 0 0 0;3 2 0 0 0 0;3 2 0 0 0 1;4 2 0 0 0 0;4 2 0 0 0 1;5 2 0 0 0 0;5 2 0 0 0 1;6 2 0 0 0 0;6 2 0 0 0 1;7 2 0 0 0 0;7 2 0 0 0 1;	1944.6	7	36.1374	23.7769	59.0926	6	0.00726	2.51424	0.875	0.21429	0.78571	0	0	0	9.01747e-84	9.5382e-86	-1	0	9.5382e-86	sp|P06280|AGAL_HUMAN	GLA	192	40642400	177635000
20190323_L1_Ag6_Zhu00015_SA_CHOKO_IMAC_m4000_02.13451.13451.2.0.dta	20190323_L1_Ag6_Zhu00015_SA_CHOKO_IMAC_m4000_02.13451.13451.2.0.dta	20190323_L1_Ag6_Zhu00015_SA_CHOKO_IMAC_m4000_02	13451	2144	2562	1281.5	2	1	HMSLALJR		941.499	6 2 0 0 0 1	H(6)N(2)pH(1)	(N(N(H(H(H))(H(H(pH(H)))))))	22836	0 1 0 0 0 0;0 2 0 0 0 0;1 2 0 0 0 0;2 2 0 0 0 0;3 2 0 0 0 0;3 2 0 0 0 1;4 2 0 0 0 0;4 2 0 0 0 1;5 2 0 0 0 0;5 2 0 0 0 1;	1620.49	7	85.6219	52.7912	146.593	7	0.00376	1.46926	1	0.57143	0.42857	0	0	0	1.82151e-211	4.6336e-212	-1	0	4.6336e-212	sp|P06280|AGAL_HUMAN	GLA	192	4922830000	20304700000
20190323_L1_Ag6_Zhu00015_SA_CHOKO_IMAC_m4000_02.13455.13455.3.0.dta	20190323_L1_Ag6_Zhu00015_SA_CHOKO_IMAC_m4000_02.13455.13455.3.0.dta	20190323_L1_Ag6_Zhu00015_SA_CHOKO_IMAC_m4000_02	13455	2144.58	2765.08	922.364	3	1	HMSLALJR		941.499	6 3 0 0 0 1	H(6)N(3)pH(1)	(N(N(H(H(N(H)))(H(H(pH(H)))))))	29184	0 1 0 0 0 0;0 2 0 0 0 0;1 2 0 0 0 0;2 2 0 0 0 0;2 3 0 0 0 0;3 2 0 0 0 0;3 2 0 0 0 1;3 3 0 0 0 0;4 2 0 0 0 0;4 2 0 0 0 1;4 3 0 0 0 0;4 3 0 0 0 1;5 2 0 0 0 1;5 3 0 0 0 0;5 3 0 0 0 1;	1823.57	7	77.0815	60.0177	108.771	7	0.00581	2.10182	0.82353	0.5	0.78571	0	0	0	1.26236e-156	4.69668e-158	-1	0	4.69668e-158	sp|P06280|AGAL_HUMAN	GLA	192	125260000	506472000
20190323_L1_Ag6_Zhu00015_SA_CHOKO_IMAC_m4000_02.13470.13470.3.0.dta	20190323_L1_Ag6_Zhu00015_SA_CHOKO_IMAC_m4000_02.13470.13470.3.0.dta	20190323_L1_Ag6_Zhu00015_SA_CHOKO_IMAC_m4000_02	13470	2146.26	2562	854.671	3	1	HMSLALJR		941.499	6 2 0 0 0 1	H(6)N(2)pH(1)	(N(N(H(H)(H(H)(H(pH(H)))))))	31750	0 1 0 0 0 0;0 2 0 0 0 0;1 2 0 0 0 0;2 2 0 0 0 0;3 2 0 0 0 0;3 2 0 0 0 1;4 2 0 0 0 0;4 2 0 0 0 1;5 2 0 0 0 0;5 2 0 0 0 1;	1620.49	7	106.2	96.9287	123.419	7	0.00543	2.11992	0.91667	0.5	0.85714	0	0	0	6.26158e-178	4.40288e-179	-1	0	4.40288e-179	sp|P06280|AGAL_HUMAN	GLA	192	9449170000	35150800000
20190323_L1_Ag6_Zhu00015_SA_CHOKO_IMAC_m4000_02.13482.13482.3.0.dta	20190323_L1_Ag6_Zhu00015_SA_CHOKO_IMAC_m4000_02.13482.13482.3.0.dta	20190323_L1_Ag6_Zhu00015_SA_CHOKO_IMAC_m4000_02	13482	2147.92	2399.95	800.654	3	1	HMSLALJR		941.499	5 2 0 0 0 1	H(5)N(2)pH(1)	(N(N(H(H)(H(H(pH(H)))))))	31723	0 1 0 0 0 0;0 2 0 0 0 0;1 2 0 0 0 0;2 2 0 0 0 0;3 2 0 0 0 0;3 2 0 0 0 1;4 2 0 0 0 0;4 2 0 0 0 1;	1458.44	7	112.989	116.255	106.925	7	0.00539	2.24533	1	0.78571	1	0	0	0	6.20675e-154	1.78821e-155	-1	0	1.78821e-155	sp|P06280|AGAL_HUMAN	GLA	192	75770400	251349000
20190323_L1_Ag6_Zhu00015_SA_CHOKO_IMAC_m4000_02.13495.13495.2.0.dta	20190323_L1_Ag6_Zhu00015_SA_CHOKO_IMAC_m4000_02.13495.13495.2.0.dta	20190323_L1_Ag6_Zhu00015_SA_CHOKO_IMAC_m4000_02	13495	2149.48	2562	1281.5	2	1	HMSLALJR		941.499	6 2 0 0 0 1	H(6)N(2)pH(1)	(N(N(H(H)(H(H(pH(H(H))))))))	31719	0 1 0 0 0 0;0 2 0 0 0 0;1 2 0 0 0 0;2 2 0 0 0 0;3 2 0 0 0 0;3 2 0 0 0 1;4 2 0 0 0 0;4 2 0 0 0 1;5 2 0 0 0 1;	1620.49	7	34.6662	13.6512	73.6941	7	0.00373	1.45598	0.63636	0.42857	0	0	0	0	2.81929e-105	3.30726e-107	-1	0.00507614	0.00507614	sp|P06280|AGAL_HUMAN	GLA	192	4922830000	20304700000
20190323_L1_Ag6_Zhu00015_SA_CHOKO_IMAC_m4000_02.13499.13499.3.0.dta	20190323_L1_Ag6_Zhu00015_SA_CHOKO_IMAC_m4000_02.13499.13499.3.0.dta	20190323_L1_Ag6_Zhu00015_SA_CHOKO_IMAC_m4000_02	13499	2150.02	2237.89	746.635	3	1	HMSLALJR		941.499	4 2 0 0 0 1	H(4)N(2)pH(1)	(N(N(H(H)(H(H)(pH)))))	31762	0 1 0 0 0 0;0 2 0 0 0 0;1 2 0 0 0 0;2 2 0 0 0 0;2 2 0 0 0 1;3 2 0 0 0 0;3 2 0 0 0 1;4 2 0 0 0 0;	1296.39	7	87.6044	104.086	56.995	7	0.00416	1.85938	0.7	0.78571	0.92857	0	0	0	1.12127e-80	1.34709e-82	-1	0	1.34709e-82	sp|P06280|AGAL_HUMAN	GLA	192	952593000	2937360000
20190323_L1_Ag6_Zhu00015_SA_CHOKO_IMAC_m4000_02.13501.13501.2.0.dta	20190323_L1_Ag6_Zhu00015_SA_CHOKO_IMAC_m4000_02.13501.13501.2.0.dta	20190323_L1_Ag6_Zhu00015_SA_CHOKO_IMAC_m4000_02	13501	2150.17	1833.82	917.413	2	1	HMSLALJR		941.499	3 2 0 0 0 0	H(3)N(2)	(N(N(H(H)(H))))	31905	0 1 0 0 0 0;0 2 0 0 0 0;1 2 0 0 0 0;2 2 0 0 0 0;	892.317	7	77.5321	77.0656	78.3984	6	0.00271	1.48049	1	0.85714	0.5	0	0	0	3.44562e-112	4.80336e-114	-1	0	4.80336e-114	sp|P06280|AGAL_HUMAN	GLA	192	313205000	815077000
20190323_L1_Ag6_Zhu00015_SA_CHOKO_IMAC_m4000_02.13505.13505.2.1.dta	20190323_L1_Ag6_Zhu00015_SA_CHOKO_IMAC_m4000_02.13505.13505.2.1.dta	20190323_L1_Ag6_Zhu00015_SA_CHOKO_IMAC_m4000_02	13505	2150.84	2157.93	1079.47	2	1	HMSLALJR		941.499	5 2 0 0 0 0	H(5)N(2)	(N(N(H(H)(H(H)(H)))))	31754	0 1 0 0 0 0;0 2 0 0 0 0;1 2 0 0 0 0;2 2 0 0 0 0;3 2 0 0 0 0;4 2 0 0 0 0;	1216.42	7	57.0216	37.6561	92.9862	7	0.00361	1.67387	1	0.5	0.42857	0	0	0	1.41977e-133	2.64094e-135	-1	0	2.64094e-135	sp|P06280|AGAL_HUMAN	GLA	192	102211000	310383000
20190323_L1_Ag6_Zhu00015_SA_CHOKO_IMAC_m4000_02.13506.13506.2.0.dta	20190323_L1_Ag6_Zhu00015_SA_CHOKO_IMAC_m4000_02.13506.13506.2.0.dta	20190323_L1_Ag6_Zhu00015_SA_CHOKO_IMAC_m4000_02	13506	2150.92	2237.89	1119.45	2	1	HMSLALJR		941.499	4 2 0 0 0 1	H(4)N(2)pH(1)	(N(N(H(H)(H(H)(pH)))))	31762	0 1 0 0 0 0;0 2 0 0 0 0;1 2 0 0 0 0;2 2 0 0 0 0;2 2 0 0 0 1;3 2 0 0 0 0;3 2 0 0 0 1;4 2 0 0 0 0;	1296.39	7	42.6506	32.9803	60.6097	7	0.00462	2.06404	0.8	0.57143	0.28571	0	0	0	5.21956e-86	4.47372e-88	-1	0	4.47372e-88	sp|P06280|AGAL_HUMAN	GLA	192	145760000	480665000
20190323_L1_Ag6_Zhu00015_SA_CHOKO_IMAC_m4000_02.13513.13513.2.0.dta	20190323_L1_Ag6_Zhu00015_SA_CHOKO_IMAC_m4000_02.13513.13513.2.0.dta	20190323_L1_Ag6_Zhu00015_SA_CHOKO_IMAC_m4000_02	13513	2151.93	1995.87	998.44	2	1	HMSLALJR		941.499	4 2 0 0 0 0	H(4)N(2)	(N(N(H(H)(H)(H))))	31903	0 1 0 0 0 0;0 2 0 0 0 0;1 2 0 0 0 0;2 2 0 0 0 0;3 2 0 0 0 0;	1054.37	7	55.9485	42.914	80.1554	7	0.00389	1.94978	1	0.57143	0.42857	0	0	0	9.06802e-115	2.51726e-116	-1	0	2.51726e-116	sp|P06280|AGAL_HUMAN	GLA	192	272380000	706595000
20190323_L1_Ag6_Zhu00015_SA_CHOKO_IMAC_m4000_02.13576.13576.2.0.dta	20190323_L1_Ag6_Zhu00015_SA_CHOKO_IMAC_m4000_02.13576.13576.2.0.dta	20190323_L1_Ag6_Zhu00015_SA_CHOKO_IMAC_m4000_02	13576	2161.36	2603.02	1302.01	2	1	HMSLALJR		941.499	5 3 0 0 0 1	H(5)N(3)pH(1)	(N(N(H(H(N(H)))(H(H(pH))))))	29185	0 1 0 0 0 0;0 2 0 0 0 0;1 2 0 0 0 0;2 2 0 0 0 0;2 3 0 0 0 0;3 2 0 0 0 0;3 2 0 0 0 1;3 3 0 0 0 0;4 2 0 0 0 0;4 2 0 0 0 1;4 3 0 0 0 0;4 3 0 0 0 1;5 3 0 0 0 0;	1661.52	7	64.6078	31.2615	126.537	7	0.00224	0.86174	0.93333	0.57143	0.28571	0	0	0	1.87459e-182	1.37203e-183	-1	0	1.37203e-183	sp|P06280|AGAL_HUMAN	GLA	192	18321800	57586900
20190323_L1_Ag6_Zhu00015_SA_CHOKO_IMAC_m4000_02.13594.13594.2.0.dta	20190323_L1_Ag6_Zhu00015_SA_CHOKO_IMAC_m4000_02.13594.13594.2.0.dta	20190323_L1_Ag6_Zhu00015_SA_CHOKO_IMAC_m4000_02	13594	2164.93	2399.94	1200.48	2	1	HMSLALJR		941.499	5 2 0 0 0 1	H(5)N(2)pH(1)	(N(N(H(H(pH))(H(H(H))))))	31519	0 1 0 0 0 0;0 2 0 0 0 0;1 2 0 0 0 0;2 2 0 0 0 0;2 2 0 0 0 1;3 2 0 0 0 0;3 2 0 0 0 1;4 2 0 0 0 0;4 2 0 0 0 1;5 2 0 0 0 0;	1458.44	7	59.4675	36.3284	102.44	8	0.00339	1.41156	1	0.57143	0.35714	0	0	0	2.1661e-147	7.58904e-149	-1	0	7.58904e-149	sp|P06280|AGAL_HUMAN	GLA	192	12424700	30578400
20190323_L1_Ag6_Zhu00015_SA_CHOKO_IMAC_m4000_02.13608.13608.2.0.dta	20190323_L1_Ag6_Zhu00015_SA_CHOKO_IMAC_m4000_02.13608.13608.2.0.dta	20190323_L1_Ag6_Zhu00015_SA_CHOKO_IMAC_m4000_02	13608	2167.18	2765.08	1383.04	2	1	HMSLALJR		941.499	6 3 0 0 0 1	H(6)N(3)pH(1)	(N(N(H(H(N(H)))(H(H(pH(H)))))))	29184	0 1 0 0 0 0;0 2 0 0 0 0;1 2 0 0 0 0;2 2 0 0 0 0;2 3 0 0 0 0;3 2 0 0 0 0;3 2 0 0 0 1;3 3 0 0 0 0;4 2 0 0 0 0;4 2 0 0 0 1;4 3 0 0 0 0;4 3 0 0 0 1;5 2 0 0 0 1;5 3 0 0 0 0;5 3 0 0 0 1;	1823.57	7	63.8599	29.0163	128.57	7	0.00541	1.95643	0.94118	0.57143	0.42857	0	0	0	2.11424e-185	1.92204e-186	-1	0	1.92204e-186	sp|P06280|AGAL_HUMAN	GLA	192	11909400	32122400
20190323_L1_Ag6_Zhu00015_SA_CHOKO_IMAC_m4000_02.13613.13613.2.0.dta	20190323_L1_Ag6_Zhu00015_SA_CHOKO_IMAC_m4000_02.13613.13613.2.0.dta	20190323_L1_Ag6_Zhu00015_SA_CHOKO_IMAC_m4000_02	13613	2168.14	2603.02	1302.01	2	1	HMSLALJR		941.499	5 3 0 0 0 1	H(5)N(3)pH(1)	(N(N(H(H(N(H)))(H(H)(pH)))))	29186	0 1 0 0 0 0;0 2 0 0 0 0;1 2 0 0 0 0;2 2 0 0 0 0;2 2 0 0 0 1;2 3 0 0 0 0;3 2 0 0 0 0;3 2 0 0 0 1;3 3 0 0 0 0;3 3 0 0 0 1;4 2 0 0 0 0;4 2 0 0 0 1;4 3 0 0 0 0;4 3 0 0 0 1;5 3 0 0 0 0;	1661.52	7	67.915	31.6354	135.291	8	0.00224	0.86174	0.88235	0.57143	0.35714	0	0	0	3.88697e-195	3.88723e-196	-1	0	3.88723e-196	sp|P06280|AGAL_HUMAN	GLA	192	18321800	57586900
20190323_L1_Ag6_Zhu00015_SA_CHOKO_IMAC_m4000_02.13646.13646.3.1.dta	20190323_L1_Ag6_Zhu00015_SA_CHOKO_IMAC_m4000_02.13646.13646.3.1.dta	20190323_L1_Ag6_Zhu00015_SA_CHOKO_IMAC_m4000_02	13646	2172.82	2603.02	868.346	3	1	HMSLALJR		941.499	5 3 0 0 0 1	H(5)N(3)pH(1)	(N(N(H(H(N(H)))(H(H(pH))))))	29185	0 1 0 0 0 0;0 2 0 0 0 0;1 2 0 0 0 0;2 2 0 0 0 0;2 3 0 0 0 0;3 2 0 0 0 0;3 2 0 0 0 1;3 3 0 0 0 0;4 2 0 0 0 0;4 2 0 0 0 1;4 3 0 0 0 0;4 3 0 0 0 1;5 3 0 0 0 0;	1661.52	7	33.709	17.3092	64.1659	7	0.00334	1.28394	0.66667	0.21429	0.5	0	0	0	2.98724e-91	3.00414e-93	-1	0	3.00414e-93	sp|P06280|AGAL_HUMAN	GLA	192	51617000	177453000
20190323_L1_Ag6_Zhu00015_SA_CHOKO_IMAC_m4000_02.13676.13676.2.0.dta	20190323_L1_Ag6_Zhu00015_SA_CHOKO_IMAC_m4000_02.13676.13676.2.0.dta	20190323_L1_Ag6_Zhu00015_SA_CHOKO_IMAC_m4000_02	13676	2177.54	2603.02	1302.01	2	1	HMSLALJR		941.499	5 3 0 0 0 1	H(5)N(3)pH(1)	(N(N(H(H(N(H)))(H(H)(pH)))))	29186	0 1 0 0 0 0;0 2 0 0 0 0;1 2 0 0 0 0;2 2 0 0 0 0;2 2 0 0 0 1;2 3 0 0 0 0;3 2 0 0 0 0;3 2 0 0 0 1;3 3 0 0 0 0;3 3 0 0 0 1;4 2 0 0 0 0;4 2 0 0 0 1;4 3 0 0 0 0;4 3 0 0 0 1;5 3 0 0 0 0;	1661.52	7	59.0326	26.0497	120.287	8	0.00224	0.86174	0.88235	0.5	0.42857	0	0	0	2.21763e-173	1.0626e-174	-1	0	1.0626e-174	sp|P06280|AGAL_HUMAN	GLA	192	18321800	57586900
20190323_L1_Ag6_Zhu00015_SA_CHOKO_IMAC_m4000_02.13684.13684.2.0.dta	20190323_L1_Ag6_Zhu00015_SA_CHOKO_IMAC_m4000_02.13684.13684.2.0.dta	20190323_L1_Ag6_Zhu00015_SA_CHOKO_IMAC_m4000_02	13684	2178.89	2562	1281.5	2	1	HMSLALJR		941.499	6 2 0 0 0 1	H(6)N(2)pH(1)	(N(N(H(H(H)(H))(H(pH(H))))))	22413	0 1 0 0 0 0;0 2 0 0 0 0;1 2 0 0 0 0;2 2 0 0 0 0;2 2 0 0 0 1;3 2 0 0 0 0;3 2 0 0 0 1;4 2 0 0 0 0;4 2 0 0 0 1;5 2 0 0 0 0;5 2 0 0 0 1;	1620.49	7	76.5214	38.1348	147.811	8	0.00367	1.43256	1	0.42857	0.35714	0	0	0	3.1936e-213	1.06453e-213	-1	0	1.06453e-213	sp|P06280|AGAL_HUMAN	GLA	192	4922830000	20304700000
20190323_L1_Ag6_Zhu00015_SA_CHOKO_IMAC_m4000_02.13705.13705.3.0.dta	20190323_L1_Ag6_Zhu00015_SA_CHOKO_IMAC_m4000_02.13705.13705.3.0.dta	20190323_L1_Ag6_Zhu00015_SA_CHOKO_IMAC_m4000_02	13705	2182.04	2399.95	800.654	3	1	HMSLALJR		941.499	5 2 0 0 0 1	H(5)N(2)pH(1)	(N(N(H(H)(H(H(pH(H)))))))	31723	0 1 0 0 0 0;0 2 0 0 0 0;1 2 0 0 0 0;2 2 0 0 0 0;3 2 0 0 0 0;3 2 0 0 0 1;4 2 0 0 0 0;4 2 0 0 0 1;	1458.44	7	100.892	98.5381	105.263	7	0.00588	2.44908	0.9	0.64286	0.78571	0	0	0	1.64418e-151	4.53795e-153	-1	0	4.53795e-153	sp|P06280|AGAL_HUMAN	GLA	192	10118500000	34813500000
20190323_L1_Ag6_Zhu00015_SA_CHOKO_IMAC_m4000_02.13706.13706.3.0.dta	20190323_L1_Ag6_Zhu00015_SA_CHOKO_IMAC_m4000_02.13706.13706.3.0.dta	20190323_L1_Ag6_Zhu00015_SA_CHOKO_IMAC_m4000_02	13706	2182.18	2562	854.671	3	1	HMSLALJR		941.499	6 2 0 0 0 1	H(6)N(2)pH(1)	(N(N(H(H(H(H)))(H(pH(H))))))	21527	0 1 0 0 0 0;0 2 0 0 0 0;1 2 0 0 0 0;2 2 0 0 0 0;2 2 0 0 0 1;3 2 0 0 0 0;3 2 0 0 0 1;4 2 0 0 0 0;4 2 0 0 0 1;5 2 0 0 0 0;5 2 0 0 0 1;	1620.49	7	95.348	80.9349	122.115	8	0.00514	2.00516	1	0.5	0.92857	0	0	0	4.89557e-176	3.15304e-177	-1	0	3.15304e-177	sp|P06280|AGAL_HUMAN	GLA	192	9449170000	35150800000
20190323_L1_Ag6_Zhu00015_SA_CHOKO_IMAC_m4000_02.13709.13709.2.0.dta	20190323_L1_Ag6_Zhu00015_SA_CHOKO_IMAC_m4000_02.13709.13709.2.0.dta	20190323_L1_Ag6_Zhu00015_SA_CHOKO_IMAC_m4000_02	13709	2182.6	2399.94	1200.48	2	1	HMSLALJR		941.499	5 2 0 0 0 1	H(5)N(2)pH(1)	(N(N(H(H)(H(H(pH(H)))))))	31723	0 1 0 0 0 0;0 2 0 0 0 0;1 2 0 0 0 0;2 2 0 0 0 0;3 2 0 0 0 0;3 2 0 0 0 1;4 2 0 0 0 0;4 2 0 0 0 1;	1458.44	7	37.845	16.5109	77.4655	7	0.00386	1.60823	0.7	0.5	0	0	0	0	8.08253e-111	1.13041e-112	-1	0	1.13041e-112	sp|P06280|AGAL_HUMAN	GLA	192	7062690000	25717100000
20190323_L1_Ag6_Zhu00015_SA_CHOKO_IMAC_m4000_02.13724.13724.3.1.dta	20190323_L1_Ag6_Zhu00015_SA_CHOKO_IMAC_m4000_02.13724.13724.3.1.dta	20190323_L1_Ag6_Zhu00015_SA_CHOKO_IMAC_m4000_02	13724	2184.34	2075.84	692.618	3	1	HMSLALJR		941.499	3 2 0 0 0 1	H(3)N(2)pH(1)	(N(N(H(H)(H)(pH))))	31904	0 1 0 0 0 0;0 2 0 0 0 0;1 2 0 0 0 0;1 2 0 0 0 1;2 2 0 0 0 0;2 2 0 0 0 1;3 2 0 0 0 0;	1134.34	7	81.6584	110.119	28.8037	6	0.004	1.92622	0.66667	0.85714	1	0	0	0	1.65341e-39	1.80613e-41	-1	0	1.80613e-41	sp|P06280|AGAL_HUMAN	GLA	192	48667800	180974000
20190323_L1_Ag6_Zhu00015_SA_CHOKO_IMAC_m4000_02.13729.13729.3.1.dta	20190323_L1_Ag6_Zhu00015_SA_CHOKO_IMAC_m4000_02.13729.13729.3.1.dta	20190323_L1_Ag6_Zhu00015_SA_CHOKO_IMAC_m4000_02	13729	2185.06	2237.89	746.636	3	1	HMSLALJR		941.499	4 2 0 0 0 1	H(4)N(2)pH(1)	(N(N(H(H)(H(H)(pH)))))	31762	0 1 0 0 0 0;0 2 0 0 0 0;1 2 0 0 0 0;2 2 0 0 0 0;2 2 0 0 0 1;3 2 0 0 0 0;3 2 0 0 0 1;4 2 0 0 0 0;	1296.39	7	91.134	107.616	60.524	7	0.00499	2.22937	0.7	0.71429	0.92857	0	0	0	6.98303e-86	1.01146e-87	-1	0	1.01146e-87	sp|P06280|AGAL_HUMAN	GLA	192	529914000	1669100000
20190323_L1_Ag6_Zhu00015_SA_CHOKO_IMAC_m4000_02.13730.13730.2.0.dta	20190323_L1_Ag6_Zhu00015_SA_CHOKO_IMAC_m4000_02.13730.13730.2.0.dta	20190323_L1_Ag6_Zhu00015_SA_CHOKO_IMAC_m4000_02	13730	2185.2	1995.87	998.44	2	1	HMSLALJR		941.499	4 2 0 0 0 0	H(4)N(2)	(N(N(H(H)(H)(H))))	31903	0 1 0 0 0 0;0 2 0 0 0 0;1 2 0 0 0 0;2 2 0 0 0 0;3 2 0 0 0 0;	1054.37	7	72.8884	65.2101	87.148	7	0.00353	1.76741	1	0.85714	0.42857	0	0	0	5.02799e-125	7.9752e-127	-1	0	7.9752e-127	sp|P06280|AGAL_HUMAN	GLA	192	272380000	706595000
20190323_L1_Ag6_Zhu00015_SA_CHOKO_IMAC_m4000_02.13733.13733.2.0.dta	20190323_L1_Ag6_Zhu00015_SA_CHOKO_IMAC_m4000_02.13733.13733.2.0.dta	20190323_L1_Ag6_Zhu00015_SA_CHOKO_IMAC_m4000_02	13733	2185.7	1833.82	917.413	2	1	HMSLALJR		941.499	3 2 0 0 0 0	H(3)N(2)	(N(N(H(H)(H))))	31905	0 1 0 0 0 0;0 2 0 0 0 0;1 2 0 0 0 0;2 2 0 0 0 0;	892.317	7	68.9438	68.4025	69.949	6	0.00299	1.62882	1	0.85714	0.42857	0	0	0	9.10089e-100	1.20826e-101	-1	0	1.20826e-101	sp|P06280|AGAL_HUMAN	GLA	192	313205000	815077000
20190323_L1_Ag6_Zhu00015_SA_CHOKO_IMAC_m4000_02.13888.13888.2.0.dta	20190323_L1_Ag6_Zhu00015_SA_CHOKO_IMAC_m4000_02.13888.13888.2.0.dta	20190323_L1_Ag6_Zhu00015_SA_CHOKO_IMAC_m4000_02	13888	2208.49	2399.94	1200.48	2	1	HMSLALJR		941.499	5 2 0 0 0 1	H(5)N(2)pH(1)	(N(N(H(H)(H(H)(pH(H))))))	31759	0 1 0 0 0 0;0 2 0 0 0 0;1 2 0 0 0 0;2 2 0 0 0 0;2 2 0 0 0 1;3 2 0 0 0 0;3 2 0 0 0 1;4 2 0 0 0 0;4 2 0 0 0 1;	1458.44	7	85.0704	55.5806	139.837	8	0.00397	1.6524	1	0.57143	0.35714	0	0	0	1.03608e-201	1.48021e-202	-1	0	1.48021e-202	sp|P06280|AGAL_HUMAN	GLA	192	7062690000	25717100000
20190323_L1_Ag6_Zhu00015_SA_CHOKO_IMAC_m4000_02.13911.13911.3.1.dta	20190323_L1_Ag6_Zhu00015_SA_CHOKO_IMAC_m4000_02.13911.13911.3.1.dta	20190323_L1_Ag6_Zhu00015_SA_CHOKO_IMAC_m4000_02	13911	2211.77	2237.89	746.636	3	1	HMSLALJR		941.499	4 2 0 0 0 1	H(4)N(2)pH(1)	(N(N(H(H)(H(H)(pH)))))	31762	0 1 0 0 0 0;0 2 0 0 0 0;1 2 0 0 0 0;2 2 0 0 0 0;2 2 0 0 0 1;3 2 0 0 0 0;3 2 0 0 0 1;4 2 0 0 0 0;	1296.39	7	80.7922	93.495	57.2011	7	0.00453	2.02427	0.7	0.57143	1	0	0	0	5.56686e-81	5.14158e-83	-1	0	5.14158e-83	sp|P06280|AGAL_HUMAN	GLA	192	952593000	2937360000
20190323_L1_Ag6_Zhu00015_SA_CHOKO_IMAC_m4000_02.13945.13945.2.0.dta	20190323_L1_Ag6_Zhu00015_SA_CHOKO_IMAC_m4000_02.13945.13945.2.0.dta	20190323_L1_Ag6_Zhu00015_SA_CHOKO_IMAC_m4000_02	13945	2216.42	2562	1281.5	2	1	HMSLALJR		941.499	6 2 0 0 0 1	H(6)N(2)pH(1)	(N(N(H(H(H))(H(pH)(H(H))))))	23039	0 1 0 0 0 0;0 2 0 0 0 0;1 2 0 0 0 0;2 2 0 0 0 0;2 2 0 0 0 1;3 2 0 0 0 0;3 2 0 0 0 1;4 2 0 0 0 0;4 2 0 0 0 1;5 2 0 0 0 0;5 2 0 0 0 1;6 2 0 0 0 0;	1620.49	7	66.914	36.9169	122.623	8	0.00414	1.61523	1	0.64286	0.35714	0	0	0	8.96712e-177	6.08446e-178	-1	0	6.08446e-178	sp|P06280|AGAL_HUMAN	GLA	192	92374000	345292000
20190323_L1_Ag6_Zhu00015_SA_CHOKO_IMAC_m4000_02.13958.13958.3.0.dta	20190323_L1_Ag6_Zhu00015_SA_CHOKO_IMAC_m4000_02.13958.13958.3.0.dta	20190323_L1_Ag6_Zhu00015_SA_CHOKO_IMAC_m4000_02	13958	2218.07	2399.95	800.654	3	1	HMSLALJR		941.499	5 2 0 0 0 1	H(5)N(2)pH(1)	(N(N(H(H)(H(H(pH(H)))))))	31723	0 1 0 0 0 0;0 2 0 0 0 0;1 2 0 0 0 0;2 2 0 0 0 0;3 2 0 0 0 0;3 2 0 0 0 1;4 2 0 0 0 0;4 2 0 0 0 1;	1458.44	7	107.6	111.618	100.138	7	0.00616	2.56658	0.9	0.71429	0.92857	0	0	0	4.97888e-144	1.18619e-145	-1	0	1.18619e-145	sp|P06280|AGAL_HUMAN	GLA	192	10118500000	34813500000
20190323_L1_Ag6_Zhu00015_SA_CHOKO_IMAC_m4000_02.13961.13961.3.1.dta	20190323_L1_Ag6_Zhu00015_SA_CHOKO_IMAC_m4000_02.13961.13961.3.1.dta	20190323_L1_Ag6_Zhu00015_SA_CHOKO_IMAC_m4000_02	13961	2218.47	2237.89	746.636	3	1	HMSLALJR		941.499	4 2 0 0 0 1	H(4)N(2)pH(1)	(N(N(H(H)(H(H)(pH)))))	31762	0 1 0 0 0 0;0 2 0 0 0 0;1 2 0 0 0 0;2 2 0 0 0 0;2 2 0 0 0 1;3 2 0 0 0 0;3 2 0 0 0 1;4 2 0 0 0 0;	1296.39	7	85.7768	96.3478	66.145	7	0.00478	2.13419	0.8	0.64286	0.92857	0	0	0	3.62741e-94	3.3244e-96	-1	0	3.3244e-96	sp|P06280|AGAL_HUMAN	GLA	192	952593000	2937360000
20190323_L1_Ag6_Zhu00015_SA_CHOKO_IMAC_m4000_02.13963.13963.2.0.dta	20190323_L1_Ag6_Zhu00015_SA_CHOKO_IMAC_m4000_02.13963.13963.2.0.dta	20190323_L1_Ag6_Zhu00015_SA_CHOKO_IMAC_m4000_02	13963	2218.62	1995.87	998.44	2	1	HMSLALJR		941.499	4 2 0 0 0 0	H(4)N(2)	(N(N(H(H)(H)(H))))	31903	0 1 0 0 0 0;0 2 0 0 0 0;1 2 0 0 0 0;2 2 0 0 0 0;3 2 0 0 0 0;	1054.37	7	62.9976	52.8433	81.8555	7	0.00375	1.87964	1	0.71429	0.42857	0	0	0	2.89961e-117	7.33385e-119	-1	0	7.33385e-119	sp|P06280|AGAL_HUMAN	GLA	192	272380000	706595000
20190323_L1_Ag6_Zhu00015_SA_CHOKO_IMAC_m4000_02.13977.13977.3.2.dta	20190323_L1_Ag6_Zhu00015_SA_CHOKO_IMAC_m4000_02.13977.13977.3.2.dta	20190323_L1_Ag6_Zhu00015_SA_CHOKO_IMAC_m4000_02	13977	2220.64	2075.84	692.618	3	1	HMSLALJR		941.499	3 2 0 0 0 1	H(3)N(2)pH(1)	(N(N(H(H)(H)(pH))))	31904	0 1 0 0 0 0;0 2 0 0 0 0;1 2 0 0 0 0;1 2 0 0 0 1;2 2 0 0 0 0;2 2 0 0 0 1;3 2 0 0 0 0;	1134.34	7	73.2564	96.6196	29.8675	6	0.00401	1.932	0.66667	0.71429	1	0	0	0	4.80446e-41	3.4394e-43	-1	0	3.4394e-43	sp|P06280|AGAL_HUMAN	GLA	192	10320200	43492100
20190323_L1_Ag6_Zhu00015_SA_CHOKO_IMAC_m4000_02.13987.13987.2.0.dta	20190323_L1_Ag6_Zhu00015_SA_CHOKO_IMAC_m4000_02.13987.13987.2.0.dta	20190323_L1_Ag6_Zhu00015_SA_CHOKO_IMAC_m4000_02	13987	2222.29	1833.82	917.413	2	1	HMSLALJR		941.499	3 2 0 0 0 0	H(3)N(2)	(N(N(H(H)(H))))	31905	0 1 0 0 0 0;0 2 0 0 0 0;1 2 0 0 0 0;2 2 0 0 0 0;	892.317	7	63.5854	60.2046	69.8641	6	0.00332	1.81204	1	0.85714	0.42857	0	0	0	1.21334e-99	3.34784e-101	-1	0	3.34784e-101	sp|P06280|AGAL_HUMAN	GLA	192	313205000	815077000
20190323_L1_Ag6_Zhu00015_SA_CHOKO_IMAC_m4000_02.14023.14023.2.1.dta	20190323_L1_Ag6_Zhu00015_SA_CHOKO_IMAC_m4000_02.14023.14023.2.1.dta	20190323_L1_Ag6_Zhu00015_SA_CHOKO_IMAC_m4000_02	14023	2228.06	2237.89	1119.45	2	1	HMSLALJR		941.499	4 2 0 0 0 1	H(4)N(2)pH(1)	(N(N(H(H)(H(H)(pH)))))	31762	0 1 0 0 0 0;0 2 0 0 0 0;1 2 0 0 0 0;2 2 0 0 0 0;2 2 0 0 0 1;3 2 0 0 0 0;3 2 0 0 0 1;4 2 0 0 0 0;	1296.39	7	60.0258	43.5942	90.5415	8	0.00519	2.31874	0.9	0.57143	0.35714	0	0	0	5.37692e-130	2.11397e-131	-1	0	2.11397e-131	sp|P06280|AGAL_HUMAN	GLA	192	395265000	1233480000
20190323_L1_Ag6_Zhu00015_SA_CHOKO_IMAC_m4000_02.14033.14033.3.0.dta	20190323_L1_Ag6_Zhu00015_SA_CHOKO_IMAC_m4000_02.14033.14033.3.0.dta	20190323_L1_Ag6_Zhu00015_SA_CHOKO_IMAC_m4000_02	14033	2229.28	2507.05	836.357	3	1	HMSLALJR		941.499	5 3 0 0 1 0	H(5)N(3)F(1)	(N(N(H(H(H))(H(N(H)(F))))))	22967	0 1 0 0 0 0;0 2 0 0 0 0;1 2 0 0 0 0;2 2 0 0 0 0;2 3 0 0 0 0;2 3 0 0 1 0;3 2 0 0 0 0;3 3 0 0 0 0;3 3 0 0 1 0;4 2 0 0 0 0;4 3 0 0 0 0;4 3 0 0 1 0;5 3 0 0 0 0;	1565.56	7	26.0463	18.9948	39.1419	6	-0.0037	-1.47434	0.46667	0.57143	0	0	0	0	1.9118e-54	2.0959e-56	-1	0	2.0959e-56	sp|P06280|AGAL_HUMAN	GLA	192	15162200	75729400
20190323_L1_Ag6_Zhu00015_SA_CHOKO_IMAC_m4000_02.14071.14071.3.0.dta	20190323_L1_Ag6_Zhu00015_SA_CHOKO_IMAC_m4000_02.14071.14071.3.0.dta	20190323_L1_Ag6_Zhu00015_SA_CHOKO_IMAC_m4000_02	14071	2234.83	2507.05	836.357	3	1	HMSLALJR		941.499	5 3 0 0 1 0	H(5)N(3)F(1)	(N(N(H(H(H))(H(N(H)(F))))))	22967	0 1 0 0 0 0;0 2 0 0 0 0;1 2 0 0 0 0;2 2 0 0 0 0;2 3 0 0 0 0;2 3 0 0 1 0;3 2 0 0 0 0;3 3 0 0 0 0;3 3 0 0 1 0;4 2 0 0 0 0;4 3 0 0 0 0;4 3 0 0 1 0;5 3 0 0 0 0;	1565.56	7	25.4467	17.9395	39.3886	6	-0.0037	-1.47434	0.46667	0.57143	0	0	0	0	8.37612e-55	1.02763e-56	-1	0	1.02763e-56	sp|P06280|AGAL_HUMAN	GLA	192	15162200	75729400
20190323_L1_Ag6_Zhu00015_SA_CHOKO_IMAC_m4000_02.14131.14131.3.1.dta	20190323_L1_Ag6_Zhu00015_SA_CHOKO_IMAC_m4000_02.14131.14131.3.1.dta	20190323_L1_Ag6_Zhu00015_SA_CHOKO_IMAC_m4000_02	14131	2241.73	2562	854.671	3	1	HMSLALJR		941.499	6 2 0 0 0 1	H(6)N(2)pH(1)	(N(N(H(H(H))(H(H(pH(H)))))))	22836	0 1 0 0 0 0;0 2 0 0 0 0;1 2 0 0 0 0;2 2 0 0 0 0;3 2 0 0 0 0;3 2 0 0 0 1;4 2 0 0 0 0;4 2 0 0 0 1;5 2 0 0 0 0;5 2 0 0 0 1;	1620.49	7	64.9842	51.0306	90.898	7	0.00488	1.90446	0.91667	0.35714	0.85714	0	0	0	1.61674e-130	4.46582e-132	-1	0	4.46582e-132	sp|P06280|AGAL_HUMAN	GLA	192	222782000	808894000
20190323_L1_Ag6_Zhu00015_SA_CHOKO_IMAC_m4000_02.14152.14152.2.0.dta	20190323_L1_Ag6_Zhu00015_SA_CHOKO_IMAC_m4000_02.14152.14152.2.0.dta	20190323_L1_Ag6_Zhu00015_SA_CHOKO_IMAC_m4000_02	14152	2244.97	2399.95	1200.48	2	1	HMSLALJR		941.499	5 2 0 0 0 1	H(5)N(2)pH(1)	(N(N(H(H)(H(H)(pH(H))))))	31759	0 1 0 0 0 0;0 2 0 0 0 0;1 2 0 0 0 0;2 2 0 0 0 0;2 2 0 0 0 1;3 2 0 0 0 0;3 2 0 0 0 1;4 2 0 0 0 0;4 2 0 0 0 1;	1458.44	7	70.9766	46.7907	115.893	8	0.00498	2.07574	1	0.71429	0.35714	0	0	0	5.40131e-167	2.25098e-168	-1	0	2.25098e-168	sp|P06280|AGAL_HUMAN	GLA	192	7128030000	25942400000
20190323_L1_Ag6_Zhu00015_SA_CHOKO_IMAC_m4000_02.14196.14196.3.0.dta	20190323_L1_Ag6_Zhu00015_SA_CHOKO_IMAC_m4000_02.14196.14196.3.0.dta	20190323_L1_Ag6_Zhu00015_SA_CHOKO_IMAC_m4000_02	14196	2251.52	2399.95	800.654	3	1	HMSLALJR		941.499	5 2 0 0 0 1	H(5)N(2)pH(1)	(N(N(H(H)(H(H(H(pH)))))))	31685	0 1 0 0 0 0;0 2 0 0 0 0;1 2 0 0 0 0;2 2 0 0 0 0;3 2 0 0 0 0;4 2 0 0 0 0;4 2 0 0 0 1;5 2 0 0 0 0;	1458.44	7	76.7188	76.3275	77.4455	7	0.0061	2.54033	0.9	0.5	0.92857	0	0	0	8.64763e-111	2.03835e-112	-1	0	2.03835e-112	sp|P06280|AGAL_HUMAN	GLA	192	10230400000	35191100000
20190323_L1_Ag6_Zhu00015_SA_CHOKO_IMAC_m4000_02.14207.14207.3.3.dta	20190323_L1_Ag6_Zhu00015_SA_CHOKO_IMAC_m4000_02.14207.14207.3.3.dta	20190323_L1_Ag6_Zhu00015_SA_CHOKO_IMAC_m4000_02	14207	2252.65	2383.95	795.322	3	1	HMSLALJR		941.499	4 2 0 0 1 1	H(4)N(2)F(1)pH(1)	(N(F)(N(H(H)(H(H)(pH)))))	8055	0 1 0 0 0 0;0 1 0 0 1 0;0 2 0 0 0 0;0 2 0 0 1 0;1 2 0 0 0 0;1 2 0 0 1 0;2 2 0 0 0 0;2 2 0 0 0 1;2 2 0 0 1 0;2 2 0 0 1 1;3 2 0 0 0 0;3 2 0 0 0 1;3 2 0 0 1 0;3 2 0 0 1 1;4 2 0 0 0 0;4 2 0 0 0 1;4 2 0 0 1 0;	1442.45	7	28.6334	18.87	46.7654	8	0.00608	2.54883	0.57895	0.21429	0.42857	0	0	0	1.3622e-65	1.58316e-67	-1	0	1.58316e-67	sp|P06280|AGAL_HUMAN	GLA	192	13822600	57389800
20190323_L1_Ag6_Zhu00015_SA_CHOKO_IMAC_m4000_02.14223.14223.2.0.dta	20190323_L1_Ag6_Zhu00015_SA_CHOKO_IMAC_m4000_02.14223.14223.2.0.dta	20190323_L1_Ag6_Zhu00015_SA_CHOKO_IMAC_m4000_02	14223	2255.09	2562	1281.5	2	1	HMSLALJR		941.499	6 2 0 0 0 1	H(6)N(2)pH(1)	(N(N(H(H)(H(H)(H(pH(H)))))))	31750	0 1 0 0 0 0;0 2 0 0 0 0;1 2 0 0 0 0;2 2 0 0 0 0;3 2 0 0 0 0;3 2 0 0 0 1;4 2 0 0 0 0;4 2 0 0 0 1;5 2 0 0 0 0;5 2 0 0 0 1;	1620.49	7	63.3494	35.498	115.073	7	0.00451	1.76199	1	0.57143	0.35714	0	0	0	8.41819e-166	4.77682e-167	-1	0	4.77682e-167	sp|P06280|AGAL_HUMAN	GLA	192	23908400	87419700
20190323_L1_Ag6_Zhu00015_SA_CHOKO_IMAC_m4000_02.14225.14225.3.1.dta	20190323_L1_Ag6_Zhu00015_SA_CHOKO_IMAC_m4000_02.14225.14225.3.1.dta	20190323_L1_Ag6_Zhu00015_SA_CHOKO_IMAC_m4000_02	14225	2255.25	2075.84	692.618	3	1	HMSLALJR		941.499	3 2 0 0 0 1	H(3)N(2)pH(1)	(N(N(H(H)(H)(pH))))	31904	0 1 0 0 0 0;0 2 0 0 0 0;1 2 0 0 0 0;1 2 0 0 0 1;2 2 0 0 0 0;2 2 0 0 0 1;3 2 0 0 0 0;	1134.34	7	67.0713	87.8932	28.402	6	0.00347	1.67331	0.66667	0.78571	0.92857	0	0	0	6.29725e-39	4.88416e-41	-1	0	4.88416e-41	sp|P06280|AGAL_HUMAN	GLA	192	13711800	42116900
20190323_L1_Ag6_Zhu00015_SA_CHOKO_IMAC_m4000_02.14240.14240.3.0.dta	20190323_L1_Ag6_Zhu00015_SA_CHOKO_IMAC_m4000_02.14240.14240.3.0.dta	20190323_L1_Ag6_Zhu00015_SA_CHOKO_IMAC_m4000_02	14240	2257.77	2237.89	746.636	3	1	HMSLALJR		941.499	4 2 0 0 0 1	H(4)N(2)pH(1)	(N(N(H(H)(H(H)(pH)))))	31762	0 1 0 0 0 0;0 2 0 0 0 0;1 2 0 0 0 0;2 2 0 0 0 0;2 2 0 0 0 1;3 2 0 0 0 0;3 2 0 0 0 1;4 2 0 0 0 0;	1296.39	7	78.5577	90.7397	55.9341	7	0.00447	1.99746	0.8	0.64286	1	0	0	0	4.12368e-79	4.98813e-81	-1	0	4.98813e-81	sp|P06280|AGAL_HUMAN	GLA	192	952593000	2937360000
20190323_L1_Ag6_Zhu00015_SA_CHOKO_IMAC_m4000_02.14395.14395.3.0.dta	20190323_L1_Ag6_Zhu00015_SA_CHOKO_IMAC_m4000_02.14395.14395.3.0.dta	20190323_L1_Ag6_Zhu00015_SA_CHOKO_IMAC_m4000_02	14395	2278.31	2562	854.671	3	1	HMSLALJR		941.499	6 2 0 0 0 1	H(6)N(2)pH(1)	(N(N(H(H)(H(H(pH(H(H))))))))	31719	0 1 0 0 0 0;0 2 0 0 0 0;1 2 0 0 0 0;2 2 0 0 0 0;3 2 0 0 0 0;3 2 0 0 0 1;4 2 0 0 0 0;4 2 0 0 0 1;5 2 0 0 0 1;	1620.49	7	32.8206	21.6588	53.5497	7	0.00526	2.052	0.72727	0.21429	0.57143	0	0	0	1.36111e-75	9.72869e-78	-1	0	9.72869e-78	sp|P06280|AGAL_HUMAN	GLA	192	67607300	238811000
20190323_L1_Ag6_Zhu00015_SA_CHOKO_IMAC_m4000_02.14442.14442.2.0.dta	20190323_L1_Ag6_Zhu00015_SA_CHOKO_IMAC_m4000_02.14442.14442.2.0.dta	20190323_L1_Ag6_Zhu00015_SA_CHOKO_IMAC_m4000_02	14442	2284.45	2399.94	1200.47	2	1	HMSLALJR		941.499	5 2 0 0 0 1	H(5)N(2)pH(1)	(N(N(H(H)(H(H)(pH(H))))))	31759	0 1 0 0 0 0;0 2 0 0 0 0;1 2 0 0 0 0;2 2 0 0 0 0;2 2 0 0 0 1;3 2 0 0 0 0;3 2 0 0 0 1;4 2 0 0 0 0;4 2 0 0 0 1;	1458.44	7	55.8381	33.3554	97.5915	8	0.00201	0.83571	1	0.57143	0.35714	0	0	0	2.61471e-140	5.64771e-142	-1	0	5.64771e-142	sp|P06280|AGAL_HUMAN	GLA	192	11730600	40077400
20190323_L1_Ag6_Zhu00015_SA_CHOKO_IMAC_m4000_02.14462.14462.3.0.dta	20190323_L1_Ag6_Zhu00015_SA_CHOKO_IMAC_m4000_02.14462.14462.3.0.dta	20190323_L1_Ag6_Zhu00015_SA_CHOKO_IMAC_m4000_02	14462	2287.25	2399.94	800.653	3	1	HMSLALJR		941.499	5 2 0 0 0 1	H(5)N(2)pH(1)	(N(N(H(H)(H(H(H(pH)))))))	31685	0 1 0 0 0 0;0 2 0 0 0 0;1 2 0 0 0 0;2 2 0 0 0 0;3 2 0 0 0 0;4 2 0 0 0 0;4 2 0 0 0 1;5 2 0 0 0 0;	1458.44	7	44.6777	34.5758	63.4384	7	0.00396	1.65031	0.8	0.5	0.5	0	0	0	3.52672e-90	6.39169e-92	-1	0	6.39169e-92	sp|P06280|AGAL_HUMAN	GLA	192	9919620	38629900
20190323_L1_Ag6_Zhu00015_SA_CHOKO_IMAC_m4000_02.14584.14584.2.0.dta	20190323_L1_Ag6_Zhu00015_SA_CHOKO_IMAC_m4000_02.14584.14584.2.0.dta	20190323_L1_Ag6_Zhu00015_SA_CHOKO_IMAC_m4000_02	14584	2303.81	2562	1281.5	2	1	HMSLALJR		941.499	6 2 0 0 0 1	H(6)N(2)pH(1)	(N(N(H(H(H))(H(H(pH(H)))))))	22836	0 1 0 0 0 0;0 2 0 0 0 0;1 2 0 0 0 0;2 2 0 0 0 0;3 2 0 0 0 0;3 2 0 0 0 1;4 2 0 0 0 0;4 2 0 0 0 1;5 2 0 0 0 0;5 2 0 0 0 1;	1620.49	7	56.3601	30.1055	105.119	7	0.00722	2.81898	1	0.57143	0.35714	0	0	0	2.67167e-151	1.14492e-152	-1	0	1.14492e-152	sp|P06280|AGAL_HUMAN	GLA	192	15005200	45082200
20190323_L1_Ag6_Zhu00015_SA_CHOKO_IMAC_m4000_02.14651.14651.3.0.dta	20190323_L1_Ag6_Zhu00015_SA_CHOKO_IMAC_m4000_02.14651.14651.3.0.dta	20190323_L1_Ag6_Zhu00015_SA_CHOKO_IMAC_m4000_02	14651	2313.22	2562	854.671	3	1	HMSLALJR		941.499	6 2 0 0 0 1	H(6)N(2)pH(1)	(N(N(H(H)(H(H(H(H(pH))))))))	31650	0 1 0 0 0 0;0 2 0 0 0 0;1 2 0 0 0 0;2 2 0 0 0 0;3 2 0 0 0 0;4 2 0 0 0 0;5 2 0 0 0 0;5 2 0 0 0 1;6 2 0 0 0 0;	1620.49	7	39.2239	25.3594	64.9723	7	0.00599	2.33655	0.81818	0.21429	0.64286	0	0	0	1.93678e-92	1.74692e-94	-1	0	1.74692e-94	sp|P06280|AGAL_HUMAN	GLA	192	55722000	195727000
20190323_L1_Ag6_Zhu00015_SA_CHOKO_IMAC_m4000_02.14673.14673.2.0.dta	20190323_L1_Ag6_Zhu00015_SA_CHOKO_IMAC_m4000_02.14673.14673.2.0.dta	20190323_L1_Ag6_Zhu00015_SA_CHOKO_IMAC_m4000_02	14673	2316.77	2399.94	1200.48	2	1	HMSLALJR		941.499	5 2 0 0 0 1	H(5)N(2)pH(1)	(N(N(H(H)(H(H(pH(H)))))))	31723	0 1 0 0 0 0;0 2 0 0 0 0;1 2 0 0 0 0;2 2 0 0 0 0;3 2 0 0 0 0;3 2 0 0 0 1;4 2 0 0 0 0;4 2 0 0 0 1;	1458.44	7	52.8266	29.0892	96.9103	7	0.00319	1.32906	1	0.57143	0.35714	0	0	0	2.58859e-139	1.06493e-140	-1	0	1.06493e-140	sp|P06280|AGAL_HUMAN	GLA	192	47405100	129188000
20190323_L1_Ag6_Zhu00015_SA_CHOKO_IMAC_m4000_02.14691.14691.2.0.dta	20190323_L1_Ag6_Zhu00015_SA_CHOKO_IMAC_m4000_02.14691.14691.2.0.dta	20190323_L1_Ag6_Zhu00015_SA_CHOKO_IMAC_m4000_02	14691	2319.54	2399.94	1200.48	2	1	HMSLALJR		941.499	5 2 0 0 0 1	H(5)N(2)pH(1)	(N(N(H(H)(H(H(pH(H)))))))	31723	0 1 0 0 0 0;0 2 0 0 0 0;1 2 0 0 0 0;2 2 0 0 0 0;3 2 0 0 0 0;3 2 0 0 0 1;4 2 0 0 0 0;4 2 0 0 0 1;	1458.44	7	47.3054	21.0199	96.1214	7	0.00325	1.35489	1	0.42857	0.28571	0	0	0	3.68468e-138	8.13037e-140	-1	0	8.13037e-140	sp|P06280|AGAL_HUMAN	GLA	192	47405100	129188000
20190323_L1_Ag6_Zhu00015_SA_CHOKO_IMAC_m4000_02.14718.14718.3.0.dta	20190323_L1_Ag6_Zhu00015_SA_CHOKO_IMAC_m4000_02.14718.14718.3.0.dta	20190323_L1_Ag6_Zhu00015_SA_CHOKO_IMAC_m4000_02	14718	2323.6	2399.95	800.654	3	1	HMSLALJR		941.499	5 2 0 0 0 1	H(5)N(2)pH(1)	(N(N(H(H)(H(H(pH(H)))))))	31723	0 1 0 0 0 0;0 2 0 0 0 0;1 2 0 0 0 0;2 2 0 0 0 0;3 2 0 0 0 0;3 2 0 0 0 1;4 2 0 0 0 0;4 2 0 0 0 1;	1458.44	7	51.8043	45.5004	63.5115	7	0.00551	2.29408	0.8	0.5	0.71429	0	0	0	2.75248e-90	3.43203e-92	-1	0	3.43203e-92	sp|P06280|AGAL_HUMAN	GLA	192	56259400	200432000
20190323_L1_Ag6_Zhu00015_SA_CHOKO_IMAC_m4000_02.14891.14891.2.0.dta	20190323_L1_Ag6_Zhu00015_SA_CHOKO_IMAC_m4000_02.14891.14891.2.0.dta	20190323_L1_Ag6_Zhu00015_SA_CHOKO_IMAC_m4000_02	14891	2346.18	2362.91	1181.96	2	1	GASJLTWR		904.464	5 2 0 0 0 1	H(5)N(2)pH(1)	(N(N(H(H)(H(H)(pH(H))))))	31759	0 1 0 0 0 0;0 2 0 0 0 0;1 2 0 0 0 0;2 2 0 0 0 0;2 2 0 0 0 1;3 2 0 0 0 0;3 2 0 0 0 1;4 2 0 0 0 0;4 2 0 0 0 1;	1458.44	4	46.0313	27.6442	80.1787	8	0.00691	2.92464	0.90909	0.92857	0.21429	0	0	0	8.37926e-115	1.48005e-116	-1	0	1.48005e-116	tr|G3I8P7|G3I8P7_CRIGR	I79_019923	327	25108600	94988700
20190323_L1_Ag6_Zhu00015_SA_CHOKO_IMAC_m4000_02.14977.14977.2.0.dta	20190323_L1_Ag6_Zhu00015_SA_CHOKO_IMAC_m4000_02.14977.14977.2.0.dta	20190323_L1_Ag6_Zhu00015_SA_CHOKO_IMAC_m4000_02	14977	2357.64	2399.95	1200.48	2	1	HMSLALJR		941.499	5 2 0 0 0 1	H(5)N(2)pH(1)	(N(N(H(H)(H(H(pH(H)))))))	31723	0 1 0 0 0 0;0 2 0 0 0 0;1 2 0 0 0 0;2 2 0 0 0 0;3 2 0 0 0 0;3 2 0 0 0 1;4 2 0 0 0 0;4 2 0 0 0 1;	1458.44	7	44.5812	19.7593	90.6791	7	0.00929	3.87161	1	0.42857	0.35714	0	0	0	3.3814e-130	1.30686e-131	-1	0	1.30686e-131	sp|P06280|AGAL_HUMAN	GLA	192	15883000	46750600
20190323_L1_Ag6_Zhu00015_SA_CHOKO_IMAC_m4000_02.15309.15309.2.0.dta	20190323_L1_Ag6_Zhu00015_SA_CHOKO_IMAC_m4000_02.15309.15309.2.0.dta	20190323_L1_Ag6_Zhu00015_SA_CHOKO_IMAC_m4000_02	15309	2401.61	2399.95	1200.48	2	1	HMSLALJR		941.499	5 2 0 0 0 1	H(5)N(2)pH(1)	(N(N(H(H)(H(H)(H)(pH)))))	31753	0 1 0 0 0 0;0 2 0 0 0 0;1 2 0 0 0 0;2 2 0 0 0 0;2 2 0 0 0 1;3 2 0 0 0 0;3 2 0 0 0 1;4 2 0 0 0 0;4 2 0 0 0 1;5 2 0 0 0 0;	1458.44	7	52.7275	27.5131	99.5541	8	0.00458	1.90907	1	0.42857	0.42857	0	0	0	3.54606e-143	1.48421e-144	-1	0	1.48421e-144	sp|P06280|AGAL_HUMAN	GLA	192	14353200	42290900
20190323_L1_Ag6_Zhu00015_SA_CHOKO_IMAC_m4000_02.15505.15505.3.1.dta	20190323_L1_Ag6_Zhu00015_SA_CHOKO_IMAC_m4000_02.15505.15505.3.1.dta	20190323_L1_Ag6_Zhu00015_SA_CHOKO_IMAC_m4000_02	15505	2428.54	2399.95	800.654	3	1	HMSLALJR		941.499	5 2 0 0 0 1	H(5)N(2)pH(1)	(N(N(H(H)(H(H(H(pH)))))))	31685	0 1 0 0 0 0;0 2 0 0 0 0;1 2 0 0 0 0;2 2 0 0 0 0;3 2 0 0 0 0;4 2 0 0 0 0;4 2 0 0 0 1;5 2 0 0 0 0;	1458.44	7	32.8094	21.048	54.6518	7	0.00796	3.31785	0.8	0.35714	0.42857	0	0	0	3.21722e-77	3.44071e-79	-1	0	3.44071e-79	sp|P06280|AGAL_HUMAN	GLA	192	70454500	247174000
20190323_L1_Ag6_Zhu00015_SA_CHOKO_IMAC_m4000_02.15531.15531.2.0.dta	20190323_L1_Ag6_Zhu00015_SA_CHOKO_IMAC_m4000_02.15531.15531.2.0.dta	20190323_L1_Ag6_Zhu00015_SA_CHOKO_IMAC_m4000_02	15531	2432.6	2075.83	1038.42	2	1	HMSLALJR		941.499	3 2 0 0 0 1	H(3)N(2)pH(1)	(N(N(H(H)(H)(pH))))	31904	0 1 0 0 0 0;0 2 0 0 0 0;1 2 0 0 0 0;1 2 0 0 0 1;2 2 0 0 0 0;2 2 0 0 0 1;3 2 0 0 0 0;	1134.34	7	37.5951	16.1927	77.3424	9	-0.00429	-2.06735	1	0.28571	0.35714	0	0	0	1.22564e-110	3.30704e-112	-1	0	3.30704e-112	sp|P06280|AGAL_HUMAN	GLA	192	6022420	15550400
20190323_L1_Ag6_Zhu00015_SA_CHOKO_IMAC_m4000_02.15548.15548.2.0.dta	20190323_L1_Ag6_Zhu00015_SA_CHOKO_IMAC_m4000_02.15548.15548.2.0.dta	20190323_L1_Ag6_Zhu00015_SA_CHOKO_IMAC_m4000_02	15548	2435.25	2237.89	1119.45	2	1	HMSLALJR		941.499	4 2 0 0 0 1	H(4)N(2)pH(1)	(N(N(H(H)(H(H)(pH)))))	31762	0 1 0 0 0 0;0 2 0 0 0 0;1 2 0 0 0 0;2 2 0 0 0 0;2 2 0 0 0 1;3 2 0 0 0 0;3 2 0 0 0 1;4 2 0 0 0 0;	1296.39	7	58.6922	41.2478	91.0887	8	0.00529	2.36342	1	0.57143	0.42857	0	0	0	8.49896e-131	1.88865e-132	-1	0	1.88865e-132	sp|P06280|AGAL_HUMAN	GLA	192	14497500	45113500
20190323_L1_Ag6_Zhu00015_SA_CHOKO_IMAC_m4000_02.15945.15945.2.0.dta	20190323_L1_Ag6_Zhu00015_SA_CHOKO_IMAC_m4000_02.15945.15945.2.0.dta	20190323_L1_Ag6_Zhu00015_SA_CHOKO_IMAC_m4000_02	15945	2490.56	2670.07	1335.54	2	1	LGIYADVGJK		1049.56	6 2 0 0 0 1	H(6)N(2)pH(1)	(N(N(H(H)(H(pH(H(H(H))))))))	31887	0 1 0 0 0 0;0 2 0 0 0 0;1 2 0 0 0 0;2 2 0 0 0 0;2 2 0 0 0 1;3 2 0 0 0 0;3 2 0 0 0 1;4 2 0 0 0 1;5 2 0 0 0 1;	1620.49	9	74.0782	86.6098	50.8053	8	0.00805	3.01574	0.72727	1.16667	0.33333	0	0	0	1.52357e-71	1.92893e-73	-1	0	1.92893e-73	tr|A0A061HW17|A0A061HW17_CRIGR;tr|G3H604|G3H604_CRIGR;sp|P06280|AGAL_HUMAN	H671_xg20016;I79_005753;GLA	70;68;139	11863000	109074000
20190323_L1_Ag6_Zhu00015_SA_CHOKO_IMAC_m4000_02.15949.15949.2.0.dta	20190323_L1_Ag6_Zhu00015_SA_CHOKO_IMAC_m4000_02.15949.15949.2.0.dta	20190323_L1_Ag6_Zhu00015_SA_CHOKO_IMAC_m4000_02	15949	2491.4	2654.07	1327.54	2	1	LGIYADVGJK		1049.56	5 2 0 0 1 1	H(5)N(2)F(1)pH(1)	(N(F)(N(H(H)(H(H(H(pH)))))))	8039	0 1 0 0 0 0;0 1 0 0 1 0;0 2 0 0 0 0;0 2 0 0 1 0;1 2 0 0 0 0;1 2 0 0 1 0;2 2 0 0 0 0;2 2 0 0 1 0;3 2 0 0 0 0;3 2 0 0 1 0;4 2 0 0 0 0;4 2 0 0 0 1;4 2 0 0 1 0;4 2 0 0 1 1;5 2 0 0 0 0;5 2 0 0 0 1;5 2 0 0 1 0;	1604.5	9	69.0733	76.3697	55.5229	9	0.00733	2.76136	0.52632	0.94444	0.33333	0	0	0	1.66757e-78	2.73581e-80	-1	0	2.73581e-80	tr|A0A061HW17|A0A061HW17_CRIGR;tr|G3H604|G3H604_CRIGR;sp|P06280|AGAL_HUMAN	H671_xg20016;I79_005753;GLA	70;68;139	90337600	350136000
20190323_L1_Ag6_Zhu00015_SA_CHOKO_IMAC_m4000_02.16036.16036.2.0.dta	20190323_L1_Ag6_Zhu00015_SA_CHOKO_IMAC_m4000_02.16036.16036.2.0.dta	20190323_L1_Ag6_Zhu00015_SA_CHOKO_IMAC_m4000_02	16036	2502.37	2508.01	1254.51	2	1	LGIYADVGJK		1049.56	5 2 0 0 0 1	H(5)N(2)pH(1)	(N(N(H(H)(H(pH(H(H)))))))	31891	0 1 0 0 0 0;0 2 0 0 0 0;1 2 0 0 0 0;2 2 0 0 0 0;2 2 0 0 0 1;3 2 0 0 0 0;3 2 0 0 0 1;4 2 0 0 0 1;	1458.44	9	89.0152	102.014	64.8743	8	0.00623	2.4839	0.8	1.16667	0.33333	0	0	0	2.7012e-92	4.10107e-94	-1	0	4.10107e-94	tr|A0A061HW17|A0A061HW17_CRIGR;tr|G3H604|G3H604_CRIGR;sp|P06280|AGAL_HUMAN	H671_xg20016;I79_005753;GLA	70;68;139	683870000	2491800000
20190323_L1_Ag6_Zhu00015_SA_CHOKO_IMAC_m4000_02.16055.16055.3.0.dta	20190323_L1_Ag6_Zhu00015_SA_CHOKO_IMAC_m4000_02.16055.16055.3.0.dta	20190323_L1_Ag6_Zhu00015_SA_CHOKO_IMAC_m4000_02	16055	2505.23	2508.01	836.675	3	1	LGIYADVGJK		1049.56	5 2 0 0 0 1	H(5)N(2)pH(1)	(N(N(H(H)(H(H(H(pH)))))))	31685	0 1 0 0 0 0;0 2 0 0 0 0;1 2 0 0 0 0;2 2 0 0 0 0;3 2 0 0 0 0;4 2 0 0 0 0;4 2 0 0 0 1;5 2 0 0 0 0;	1458.44	9	107.606	135.634	55.5547	6	0.00584	2.3292	0.8	1.16667	0.61111	0	0	0	1.49657e-78	1.56423e-80	-1	0	1.56423e-80	tr|A0A061HW17|A0A061HW17_CRIGR;tr|G3H604|G3H604_CRIGR;sp|P06280|AGAL_HUMAN	H671_xg20016;I79_005753;GLA	70;68;139	258801000	924462000
20190323_L1_Ag6_Zhu00015_SA_CHOKO_IMAC_m4000_02.16083.16083.2.0.dta	20190323_L1_Ag6_Zhu00015_SA_CHOKO_IMAC_m4000_02.16083.16083.2.0.dta	20190323_L1_Ag6_Zhu00015_SA_CHOKO_IMAC_m4000_02	16083	2509.28	2492.01	1246.51	2	1	LGIYADVGJK		1049.56	4 2 0 0 1 1	H(4)N(2)F(1)pH(1)	(N(F)(N(H(H)(pH(H)(H)))))	8368	0 1 0 0 0 0;0 1 0 0 1 0;0 2 0 0 0 0;0 2 0 0 1 0;1 2 0 0 0 0;1 2 0 0 0 1;1 2 0 0 1 0;1 2 0 0 1 1;2 2 0 0 0 0;2 2 0 0 0 1;2 2 0 0 1 0;2 2 0 0 1 1;3 2 0 0 0 1;3 2 0 0 1 1;4 2 0 0 0 1;	1442.45	9	71.8216	84.493	48.289	9	0.0053	2.12771	0.58824	1.05556	0.33333	0	0	0	7.79463e-68	1.07685e-69	-1	0	1.07685e-69	tr|A0A061HW17|A0A061HW17_CRIGR;tr|G3H604|G3H604_CRIGR;sp|P06280|AGAL_HUMAN	H671_xg20016;I79_005753;GLA	70;68;139	66051100	226101000
20190323_L1_Ag6_Zhu00015_SA_CHOKO_IMAC_m4000_02.16091.16091.2.1.dta	20190323_L1_Ag6_Zhu00015_SA_CHOKO_IMAC_m4000_02.16091.16091.2.1.dta	20190323_L1_Ag6_Zhu00015_SA_CHOKO_IMAC_m4000_02	16091	2510.57	2103.94	1052.47	2	1	LGIYADVGJK		1049.56	4 2 0 0 0 0	H(4)N(2)	(N(N(H(H)(H)(H))))	31903	0 1 0 0 0 0;0 2 0 0 0 0;1 2 0 0 0 0;2 2 0 0 0 0;3 2 0 0 0 0;	1054.37	9	83.8564	116.897	22.4949	5	0.00638	3.03313	0.71429	1.33333	0.44444	0	0	0	2.37684e-30	1.2244e-32	-1	0	1.2244e-32	tr|A0A061HW17|A0A061HW17_CRIGR;tr|G3H604|G3H604_CRIGR;sp|P06280|AGAL_HUMAN	H671_xg20016;I79_005753;GLA	70;68;139	14192400	46855000
20190323_L1_Ag6_Zhu00015_SA_CHOKO_IMAC_m4000_02.16106.16106.2.2.dta	20190323_L1_Ag6_Zhu00015_SA_CHOKO_IMAC_m4000_02.16106.16106.2.2.dta	20190323_L1_Ag6_Zhu00015_SA_CHOKO_IMAC_m4000_02	16106	2512.37	1941.89	971.449	2	1	LGIYADVGJK		1049.56	3 2 0 0 0 0	H(3)N(2)	(N(N(H(H)(H))))	31905	0 1 0 0 0 0;0 2 0 0 0 0;1 2 0 0 0 0;2 2 0 0 0 0;	892.317	9	89.065	122.607	26.7732	5	0.01189	6.12339	0.83333	1.38889	0.44444	0	0	0	1.4338e-36	1.31854e-38	-1	0	1.31854e-38	tr|A0A061HW17|A0A061HW17_CRIGR;tr|G3H604|G3H604_CRIGR;sp|P06280|AGAL_HUMAN	H671_xg20016;I79_005753;GLA	70;68;139	27060500	90103900
20190323_L1_Ag6_Zhu00015_SA_CHOKO_IMAC_m4000_02.16119.16119.3.0.dta	20190323_L1_Ag6_Zhu00015_SA_CHOKO_IMAC_m4000_02.16119.16119.3.0.dta	20190323_L1_Ag6_Zhu00015_SA_CHOKO_IMAC_m4000_02	16119	2514.63	2508.01	836.675	3	1	LGIYADVGJK		1049.56	5 2 0 0 0 1	H(5)N(2)pH(1)	(N(N(H(H)(H(H(pH(H)))))))	31723	0 1 0 0 0 0;0 2 0 0 0 0;1 2 0 0 0 0;2 2 0 0 0 0;3 2 0 0 0 0;3 2 0 0 0 1;4 2 0 0 0 0;4 2 0 0 0 1;	1458.44	9	83.1833	85.5101	78.8623	7	0.00585	2.33279	1	0.38889	0.83333	0	0	0	7.17814e-113	9.85841e-115	-1	0	9.85841e-115	tr|A0A061HW17|A0A061HW17_CRIGR;tr|G3H604|G3H604_CRIGR;sp|P06280|AGAL_HUMAN	H671_xg20016;I79_005753;GLA	70;68;139	258801000	924462000
20190323_L1_Ag6_Zhu00015_SA_CHOKO_IMAC_m4000_02.16128.16128.3.2.dta	20190323_L1_Ag6_Zhu00015_SA_CHOKO_IMAC_m4000_02.16128.16128.3.2.dta	20190323_L1_Ag6_Zhu00015_SA_CHOKO_IMAC_m4000_02	16128	2515.51	2492.02	831.344	3	1	LGIYADVGJK		1049.56	4 2 0 0 1 1	H(4)N(2)F(1)pH(1)	(N(N(H(H)(H(H(pH(F)))))))	31711	0 1 0 0 0 0;0 2 0 0 0 0;1 2 0 0 0 0;2 2 0 0 0 0;3 2 0 0 0 0;3 2 0 0 0 1;3 2 0 0 1 1;4 2 0 0 0 0;4 2 0 0 0 1;	1442.45	9	41.0643	50.5312	23.4829	5	0.00821	3.29303	0.63636	0.61111	0.5	0	0	0	8.62448e-32	4.66659e-34	-1	0	4.66659e-34	tr|A0A061HW17|A0A061HW17_CRIGR;tr|G3H604|G3H604_CRIGR;sp|P06280|AGAL_HUMAN	H671_xg20016;I79_005753;GLA	70;68;139	34528400	113175000
20190323_L1_Ag6_Zhu00015_SA_CHOKO_IMAC_m4000_02.16183.16183.2.0.dta	20190323_L1_Ag6_Zhu00015_SA_CHOKO_IMAC_m4000_02.16183.16183.2.0.dta	20190323_L1_Ag6_Zhu00015_SA_CHOKO_IMAC_m4000_02	16183	2524.15	2345.96	1173.48	2	1	LGIYADVGJK		1049.56	4 2 0 0 0 1	H(4)N(2)pH(1)	(N(N(H(H)(pH(H)(H)))))	32112	0 1 0 0 0 0;0 2 0 0 0 0;1 2 0 0 0 0;1 2 0 0 0 1;2 2 0 0 0 0;2 2 0 0 0 1;3 2 0 0 0 1;	1296.39	9	95.2407	125.952	38.2051	6	0.00484	2.06444	0.66667	1.27778	0.38889	0	0	0	4.37026e-53	2.6499e-55	-1	0	2.6499e-55	tr|A0A061HW17|A0A061HW17_CRIGR;tr|G3H604|G3H604_CRIGR;sp|P06280|AGAL_HUMAN	H671_xg20016;I79_005753;GLA	70;68;139	1759930000	5938350000
20190323_L1_Ag6_Zhu00015_SA_CHOKO_IMAC_m4000_02.16186.16186.3.1.dta	20190323_L1_Ag6_Zhu00015_SA_CHOKO_IMAC_m4000_02.16186.16186.3.1.dta	20190323_L1_Ag6_Zhu00015_SA_CHOKO_IMAC_m4000_02	16186	2524.63	2345.96	782.657	3	1	LGIYADVGJK		1049.56	4 2 0 0 0 1	H(4)N(2)pH(1)	(N(N(H(H)(H(H)(pH)))))	31762	0 1 0 0 0 0;0 2 0 0 0 0;1 2 0 0 0 0;2 2 0 0 0 0;2 2 0 0 0 1;3 2 0 0 0 0;3 2 0 0 0 1;4 2 0 0 0 0;	1296.39	9	120.337	148.313	68.3835	8	0.00426	1.81465	0.9	1.05556	0.77778	0	0	0	1.83347e-97	2.12122e-99	-1	0	2.12122e-99	tr|A0A061HW17|A0A061HW17_CRIGR;tr|G3H604|G3H604_CRIGR;sp|P06280|AGAL_HUMAN	H671_xg20016;I79_005753;GLA	70;68;139	329523000	1095740000
20190323_L1_Ag6_Zhu00015_SA_CHOKO_IMAC_m4000_02.16216.16216.2.2.dta	20190323_L1_Ag6_Zhu00015_SA_CHOKO_IMAC_m4000_02.16216.16216.2.2.dta	20190323_L1_Ag6_Zhu00015_SA_CHOKO_IMAC_m4000_02	16216	2529.33	1941.89	971.449	2	1	LGIYADVGJK		1049.56	3 2 0 0 0 0	H(3)N(2)	(N(N(H(H)(H))))	31905	0 1 0 0 0 0;0 2 0 0 0 0;1 2 0 0 0 0;2 2 0 0 0 0;	892.317	9	93.9289	127.109	32.308	5	0.01041	5.35919	0.83333	1.33333	0.44444	0	0	0	1.44616e-44	7.82477e-47	-1	0	7.82477e-47	tr|A0A061HW17|A0A061HW17_CRIGR;tr|G3H604|G3H604_CRIGR;sp|P06280|AGAL_HUMAN	H671_xg20016;I79_005753;GLA	70;68;139	27060500	82238800
20190323_L1_Ag6_Zhu00015_SA_CHOKO_IMAC_m4000_02.16227.16227.3.1.dta	20190323_L1_Ag6_Zhu00015_SA_CHOKO_IMAC_m4000_02.16227.16227.3.1.dta	20190323_L1_Ag6_Zhu00015_SA_CHOKO_IMAC_m4000_02	16227	2530.88	2345.96	782.657	3	1	LGIYADVGJK		1049.56	4 2 0 0 0 1	H(4)N(2)pH(1)	(N(N(H(H)(H(H)(pH)))))	31762	0 1 0 0 0 0;0 2 0 0 0 0;1 2 0 0 0 0;2 2 0 0 0 0;2 2 0 0 0 1;3 2 0 0 0 0;3 2 0 0 0 1;4 2 0 0 0 0;	1296.39	9	131.045	163.705	70.3907	8	0.00422	1.7993	0.9	1.11111	0.77778	0	0	0	2.03704e-100	3.4479e-102	-1	0	3.4479e-102	tr|A0A061HW17|A0A061HW17_CRIGR;tr|G3H604|G3H604_CRIGR;sp|P06280|AGAL_HUMAN	H671_xg20016;I79_005753;GLA	70;68;139	329523000	1095740000
20190323_L1_Ag6_Zhu00015_SA_CHOKO_IMAC_m4000_02.16247.16247.3.0.dta	20190323_L1_Ag6_Zhu00015_SA_CHOKO_IMAC_m4000_02.16247.16247.3.0.dta	20190323_L1_Ag6_Zhu00015_SA_CHOKO_IMAC_m4000_02	16247	2533.32	2183.9	728.639	3	1	LGIYADVGJK		1049.56	3 2 0 0 0 1	H(3)N(2)pH(1)	(N(N(H(H)(H)(pH))))	31904	0 1 0 0 0 0;0 2 0 0 0 0;1 2 0 0 0 0;1 2 0 0 0 1;2 2 0 0 0 0;2 2 0 0 0 1;3 2 0 0 0 0;	1134.34	9	91.6638	133.101	14.7081	5	0.00447	2.04795	0.55556	1.44444	0.44444	0	0	0	6.57411e-19	4.89961e-21	-1	0	4.89961e-21	tr|A0A061HW17|A0A061HW17_CRIGR;tr|G3H604|G3H604_CRIGR;sp|P06280|AGAL_HUMAN	H671_xg20016;I79_005753;GLA	70;68;139	25696500	89385500
20190323_L1_Ag6_Zhu00015_SA_CHOKO_IMAC_m4000_02.16403.16403.2.0.dta	20190323_L1_Ag6_Zhu00015_SA_CHOKO_IMAC_m4000_02.16403.16403.2.0.dta	20190323_L1_Ag6_Zhu00015_SA_CHOKO_IMAC_m4000_02	16403	2555.6	2183.9	1092.46	2	1	LGIYADVGJK		1049.56	3 2 0 0 0 1	H(3)N(2)pH(1)	(N(N(H(H)(H)(pH))))	31904	0 1 0 0 0 0;0 2 0 0 0 0;1 2 0 0 0 0;1 2 0 0 0 1;2 2 0 0 0 0;2 2 0 0 0 1;3 2 0 0 0 0;	1134.34	9	78.2193	107.856	23.1795	6	0.00516	2.36298	0.66667	1.27778	0.33333	0	0	0	2.38673e-31	1.54452e-33	-1	0	1.54452e-33	tr|A0A061HW17|A0A061HW17_CRIGR;tr|G3H604|G3H604_CRIGR;sp|P06280|AGAL_HUMAN	H671_xg20016;I79_005753;GLA	70;68;139	71247000	219274000
20190323_L1_Ag6_Zhu00015_SA_CHOKO_IMAC_m4000_02.16419.16419.2.0.dta	20190323_L1_Ag6_Zhu00015_SA_CHOKO_IMAC_m4000_02.16419.16419.2.0.dta	20190323_L1_Ag6_Zhu00015_SA_CHOKO_IMAC_m4000_02	16419	2557.8	2345.96	1173.48	2	1	LGIYADVGJK		1049.56	4 2 0 0 0 1	H(4)N(2)pH(1)	(N(N(H(H)(H(H)(pH)))))	31762	0 1 0 0 0 0;0 2 0 0 0 0;1 2 0 0 0 0;2 2 0 0 0 0;2 2 0 0 0 1;3 2 0 0 0 0;3 2 0 0 0 1;4 2 0 0 0 0;	1296.39	9	81.0508	102.741	40.7696	7	0.00473	2.0167	0.7	1.38889	0.33333	0	0	0	8.20676e-57	4.84448e-59	-1	0	4.84448e-59	tr|A0A061HW17|A0A061HW17_CRIGR;tr|G3H604|G3H604_CRIGR;sp|P06280|AGAL_HUMAN	H671_xg20016;I79_005753;GLA	70;68;139	1759930000	5938350000
20190323_L1_Ag6_Zhu00015_SA_CHOKO_IMAC_m4000_02.16429.16429.2.0.dta	20190323_L1_Ag6_Zhu00015_SA_CHOKO_IMAC_m4000_02.16429.16429.2.0.dta	20190323_L1_Ag6_Zhu00015_SA_CHOKO_IMAC_m4000_02	16429	2559.25	2565.03	1283.02	2	1	GLGIVFSJGSR		1106.6	5 2 0 0 0 1	H(5)N(2)pH(1)	(N(N(H(H)(H(H(H(pH)))))))	31685	0 1 0 0 0 0;0 2 0 0 0 0;1 2 0 0 0 0;2 2 0 0 0 0;3 2 0 0 0 0;4 2 0 0 0 0;4 2 0 0 0 1;5 2 0 0 0 0;	1458.44	8	21.5098	16.8605	30.1444	6	-0.00665	-2.59075	0.6	0.4	0.2	0	0	0	1.91405e-41	1.03027e-43	-1	0	1.03027e-43	tr|G3I8K1|G3I8K1_CRIGR	I79_019876	203	14570100	52890500
20190323_L1_Ag6_Zhu00015_SA_CHOKO_IMAC_m4000_02.16572.16572.2.0.dta	20190323_L1_Ag6_Zhu00015_SA_CHOKO_IMAC_m4000_02.16572.16572.2.0.dta	20190323_L1_Ag6_Zhu00015_SA_CHOKO_IMAC_m4000_02	16572	2579.12	2402.98	1201.99	2	1	GLGIVFSJGSR		1106.6	4 2 0 0 0 1	H(4)N(2)pH(1)	(N(N(H(H)(pH(H)(H)))))	32112	0 1 0 0 0 0;0 2 0 0 0 0;1 2 0 0 0 0;1 2 0 0 0 1;2 2 0 0 0 0;2 2 0 0 0 1;3 2 0 0 0 1;	1296.39	8	24.4516	23.8372	25.5927	6	-0.0071	-2.95629	0.66667	0.55	0.2	0	0	0	7.38574e-35	5.98863e-37	-1	0	5.98863e-37	tr|G3I8K1|G3I8K1_CRIGR	I79_019876	203	28961900	106498000
20190323_L1_Ag6_Zhu00015_SA_CHOKO_IMAC_m4000_02.16669.16669.2.0.dta	20190323_L1_Ag6_Zhu00015_SA_CHOKO_IMAC_m4000_02.16669.16669.2.0.dta	20190323_L1_Ag6_Zhu00015_SA_CHOKO_IMAC_m4000_02	16669	2593.11	2345.96	1173.48	2	1	LGIYADVGJK		1049.56	4 2 0 0 0 1	H(4)N(2)pH(1)	(N(N(H(H)(pH(H)(H)))))	32112	0 1 0 0 0 0;0 2 0 0 0 0;1 2 0 0 0 0;1 2 0 0 0 1;2 2 0 0 0 0;2 2 0 0 0 1;3 2 0 0 0 1;	1296.39	9	60.9019	80.1076	25.2342	6	0.00555	2.36709	0.66667	1.16667	0.27778	0	0	0	2.44815e-34	3.58189e-36	-1	0	3.58189e-36	tr|A0A061HW17|A0A061HW17_CRIGR;tr|G3H604|G3H604_CRIGR;sp|P06280|AGAL_HUMAN	H671_xg20016;I79_005753;GLA	70;68;139	23973600	71780400
20190323_L1_Ag6_Zhu00015_SA_CHOKO_IMAC_m4000_02.17719.17719.3.0.dta	20190323_L1_Ag6_Zhu00015_SA_CHOKO_IMAC_m4000_02.17719.17719.3.0.dta	20190323_L1_Ag6_Zhu00015_SA_CHOKO_IMAC_m4000_02	17719	2733.74	3693.49	1231.83	3	1	TYVTJDTEVAQNNYEALK		2072.98	6 2 0 0 0 1	H(6)N(2)pH(1)	(N(N(H(H)(H(H(H(pH(H))))))))	31681	0 1 0 0 0 0;0 2 0 0 0 0;1 2 0 0 0 0;2 2 0 0 0 0;3 2 0 0 0 0;4 2 0 0 0 0;4 2 0 0 0 1;5 2 0 0 0 0;5 2 0 0 0 1;	1620.49	5	99.4622	147.18	10.8438	4	0.01419	3.84115	0.45455	1.20588	0.32353	0	0	0	3.25635e-13	2.92253e-15	-1	0	2.92253e-15	tr|G3H8V5|G3H8V5_CRIGR	I79_006816	140	9694520	93632800
20190323_L1_Ag6_Zhu00015_SA_CHOKO_IMAC_m4000_02.17790.17790.3.0.dta	20190323_L1_Ag6_Zhu00015_SA_CHOKO_IMAC_m4000_02.17790.17790.3.0.dta	20190323_L1_Ag6_Zhu00015_SA_CHOKO_IMAC_m4000_02	17790	2744.1	3531.43	1177.81	3	1	TYVTJDTEVAQNNYEALK		2072.98	5 2 0 0 0 1	H(5)N(2)pH(1)	(N(N(pH(H(H))(H(H)(H)))))	42609	0 1 0 0 0 0;0 2 0 0 0 0;0 2 0 0 0 1;1 2 0 0 0 1;2 2 0 0 0 1;3 2 0 0 0 1;4 2 0 0 0 1;	1458.44	5	101.228	151.7	7.49459	3	0.01037	2.93667	0.44444	1.20588	0.32353	0	0	0	9.42586e-09	1.01479e-10	-1	0	1.01479e-10	tr|G3H8V5|G3H8V5_CRIGR	I79_006816	140	59466400	341372000
20190323_L1_Ag6_Zhu00015_SA_CHOKO_IMAC_m4000_02.17799.17799.3.0.dta	20190323_L1_Ag6_Zhu00015_SA_CHOKO_IMAC_m4000_02.17799.17799.3.0.dta	20190323_L1_Ag6_Zhu00015_SA_CHOKO_IMAC_m4000_02	17799	2744.99	3693.49	1231.83	3	1	TYVTJDTEVAQNNYEALK		2072.98	6 2 0 0 0 1	H(6)N(2)pH(1)	(N(N(H(H)(H(H(H(pH(H))))))))	31681	0 1 0 0 0 0;0 2 0 0 0 0;1 2 0 0 0 0;2 2 0 0 0 0;3 2 0 0 0 0;4 2 0 0 0 0;4 2 0 0 0 1;5 2 0 0 0 0;5 2 0 0 0 1;	1620.49	5	64.4862	90.856	15.5136	5	0.01419	3.84115	0.54545	1.08824	0.35294	0	0	0	4.23655e-20	2.81061e-22	-1	0	2.81061e-22	tr|G3H8V5|G3H8V5_CRIGR	I79_006816	140	9694520	93632800
20190323_L1_Ag6_Zhu00015_SA_CHOKO_IMAC_m4000_02.17833.17833.2.0.dta	20190323_L1_Ag6_Zhu00015_SA_CHOKO_IMAC_m4000_02.17833.17833.2.0.dta	20190323_L1_Ag6_Zhu00015_SA_CHOKO_IMAC_m4000_02	17833	2749.01	3531.43	1766.22	2	1	TYVTJDTEVAQNNYEALK		2072.98	5 2 0 0 0 1	H(5)N(2)pH(1)	(N(N(H(H)(H(H(pH(H)))))))	31723	0 1 0 0 0 0;0 2 0 0 0 0;1 2 0 0 0 0;2 2 0 0 0 0;3 2 0 0 0 0;3 2 0 0 0 1;4 2 0 0 0 0;4 2 0 0 0 1;	1458.44	5	44.1693	59.8631	15.0236	5	0.01353	3.83263	0.5	1.05882	0.05882	0	0	0	2.24534e-19	1.20773e-21	-1	0	1.20773e-21	tr|G3H8V5|G3H8V5_CRIGR	I79_006816	140	2184340	17824600
20190323_L1_Ag6_Zhu00015_SA_CHOKO_IMAC_m4000_02.18991.18991.3.0.dta	20190323_L1_Ag6_Zhu00015_SA_CHOKO_IMAC_m4000_02.18991.18991.3.0.dta	20190323_L1_Ag6_Zhu00015_SA_CHOKO_IMAC_m4000_02	18991	2902.98	3343.34	1115.12	3	1	JITDQDYIYSIHTR		1738.84	5 2 0 0 1 1	H(5)N(2)F(1)pH(1)	(N(F)(N(H(H)(H(H(pH(H)))))))	8041	0 1 0 0 0 0;0 1 0 0 1 0;0 2 0 0 0 0;0 2 0 0 1 0;1 2 0 0 0 0;1 2 0 0 1 0;2 2 0 0 0 0;2 2 0 0 1 0;3 2 0 0 0 0;3 2 0 0 0 1;3 2 0 0 1 0;3 2 0 0 1 1;4 2 0 0 0 0;4 2 0 0 0 1;4 2 0 0 1 0;4 2 0 0 1 1;5 2 0 0 0 1;	1604.5	1	124.517	148.809	79.4015	9	0.00362	1.08181	0.73684	1.23077	0.61538	0	0	0	1.15943e-113	1.81346e-115	-1	0	1.81346e-115	tr|G3GWD3|G3GWD3_CRIGR	I79_002054	629	13436900	71918600
20190323_L1_Ag6_Zhu00015_SA_CHOKO_IMAC_m4000_02.19337.19337.3.0.dta	20190323_L1_Ag6_Zhu00015_SA_CHOKO_IMAC_m4000_02.19337.19337.3.0.dta	20190323_L1_Ag6_Zhu00015_SA_CHOKO_IMAC_m4000_02	19337	2946.34	3146.4	1049.47	3	1	RGVFITJSTGQPLIGK		1687.95	5 2 0 0 0 1	H(5)N(2)pH(1)	(N(N(H(H)(H(H(H(pH)))))))	31685	0 1 0 0 0 0;0 2 0 0 0 0;1 2 0 0 0 0;2 2 0 0 0 0;3 2 0 0 0 0;4 2 0 0 0 0;4 2 0 0 0 1;5 2 0 0 0 0;	1458.44	7	94.0531	114.372	56.3174	7	0.00818	2.60032	0.8	0.8	0.5	0	0	0	1.12091e-79	2.0361e-81	-1	0	2.0361e-81	tr|G3HTE5|G3HTE5_CRIGR	I79_014170	464	27789600	150861000
20190323_L1_Ag6_Zhu00015_SA_CHOKO_IMAC_m4000_02.20151.20151.3.0.dta	20190323_L1_Ag6_Zhu00015_SA_CHOKO_IMAC_m4000_02.20151.20151.3.0.dta	20190323_L1_Ag6_Zhu00015_SA_CHOKO_IMAC_m4000_02	20151	3052.38	3668.38	1223.46	3	1	JVSGTWEFTCQHGELECR	10,Carbamidomethyl[C];17,Carbamidomethyl[C];	2209.94	5 2 0 0 0 1	H(5)N(2)pH(1)	(N(N(H(H)(H(H(H(pH)))))))	31685	0 1 0 0 0 0;0 2 0 0 0 0;1 2 0 0 0 0;2 2 0 0 0 0;3 2 0 0 0 0;4 2 0 0 0 0;4 2 0 0 0 1;5 2 0 0 0 0;	1458.44	1	85.9378	116.527	29.1289	6	-0.00137	-0.37274	0.6	1.17647	0.11765	0	0	0	5.60351e-40	3.37868e-42	-1	0	3.37868e-42	tr|G3H4A9|G3H4A9_CRIGR;tr|A0A061IIU8|A0A061IIU8_CRIGR	I79_005109;H671_1g2631	130;153	29392800	245610000
20190323_L1_Ag6_Zhu00015_SA_CHOKO_IMAC_m4000_02.20177.20177.4.1.dta	20190323_L1_Ag6_Zhu00015_SA_CHOKO_IMAC_m4000_02.20177.20177.4.1.dta	20190323_L1_Ag6_Zhu00015_SA_CHOKO_IMAC_m4000_02	20177	3055.59	3668.39	917.853	4	1	JVSGTWEFTCQHGELECR	10,Carbamidomethyl[C];17,Carbamidomethyl[C];	2209.94	5 2 0 0 0 1	H(5)N(2)pH(1)	(N(N(pH(H(H))(H(H)(H)))))	42609	0 1 0 0 0 0;0 2 0 0 0 0;0 2 0 0 0 1;1 2 0 0 0 1;2 2 0 0 0 1;3 2 0 0 0 1;4 2 0 0 0 1;	1458.44	1	34.6727	49.4157	7.29288	4	0.01019	2.77905	0.44444	1	0	0	0	0	1.69285e-08	2.58309e-10	-1	0	2.58309e-10	tr|G3H4A9|G3H4A9_CRIGR;tr|A0A061IIU8|A0A061IIU8_CRIGR	I79_005109;H671_1g2631	130;153	10094400	50277100
20190323_L1_Ag6_Zhu00015_SA_CHOKO_IMAC_m4000_02.20186.20186.3.0.dta	20190323_L1_Ag6_Zhu00015_SA_CHOKO_IMAC_m4000_02.20186.20186.3.0.dta	20190323_L1_Ag6_Zhu00015_SA_CHOKO_IMAC_m4000_02	20186	3057.27	3668.38	1223.46	3	1	JVSGTWEFTCQHGELECR	10,Carbamidomethyl[C];17,Carbamidomethyl[C];	2209.94	5 2 0 0 0 1	H(5)N(2)pH(1)	(N(N(H(H)(H(H(H(pH)))))))	31685	0 1 0 0 0 0;0 2 0 0 0 0;1 2 0 0 0 0;2 2 0 0 0 0;3 2 0 0 0 0;4 2 0 0 0 0;4 2 0 0 0 1;5 2 0 0 0 0;	1458.44	1	83.679	119.052	17.9855	5	-0.00487	-1.32711	0.5	1.20588	0.11765	0	0	0	9.60828e-24	4.58063e-26	-1	0	4.58063e-26	tr|G3H4A9|G3H4A9_CRIGR;tr|A0A061IIU8|A0A061IIU8_CRIGR	I79_005109;H671_1g2631	130;153	29392800	245610000
20190323_L1_Ag6_Zhu00015_SA_CHOKO_IMAC_m4000_02.21061.21061.3.1.dta	20190323_L1_Ag6_Zhu00015_SA_CHOKO_IMAC_m4000_02.21061.21061.3.1.dta	20190323_L1_Ag6_Zhu00015_SA_CHOKO_IMAC_m4000_02	21061	3170.75	3152.35	1051.46	3	1	GVFITJSTGQPLIGK		1531.85	6 2 0 0 0 1	H(6)N(2)pH(1)	(N(N(H(H)(H(H(H(pH(H))))))))	31681	0 1 0 0 0 0;0 2 0 0 0 0;1 2 0 0 0 0;2 2 0 0 0 0;3 2 0 0 0 0;4 2 0 0 0 0;4 2 0 0 0 1;5 2 0 0 0 0;5 2 0 0 0 1;	1620.49	6	89.255	125.96	21.0882	5	0.0096	3.04542	0.54545	1.17857	0.32143	0	0	0	2.69849e-28	1.85249e-30	-1	0	1.85249e-30	tr|G3HTE5|G3HTE5_CRIGR	I79_014170	464	80538800	434034000
20190323_L1_Ag6_Zhu00015_SA_CHOKO_IMAC_m4000_02.21071.21071.2.0.dta	20190323_L1_Ag6_Zhu00015_SA_CHOKO_IMAC_m4000_02.21071.21071.2.0.dta	20190323_L1_Ag6_Zhu00015_SA_CHOKO_IMAC_m4000_02	21071	3171.93	3152.35	1576.68	2	1	GVFITJSTGQPLIGK		1531.85	6 2 0 0 0 1	H(6)N(2)pH(1)	(N(N(H(H)(H(H(H(pH(H))))))))	31681	0 1 0 0 0 0;0 2 0 0 0 0;1 2 0 0 0 0;2 2 0 0 0 0;3 2 0 0 0 0;4 2 0 0 0 0;4 2 0 0 0 1;5 2 0 0 0 0;5 2 0 0 0 1;	1620.49	6	88.7597	113.905	42.0612	7	0.00686	2.17464	0.63636	1.32143	0.21429	0	0	0	1.07255e-58	7.35391e-61	-1	0	7.35391e-61	tr|G3HTE5|G3HTE5_CRIGR	I79_014170	464	18397900	88443600
20190323_L1_Ag6_Zhu00015_SA_CHOKO_IMAC_m4000_02.21129.21129.3.0.dta	20190323_L1_Ag6_Zhu00015_SA_CHOKO_IMAC_m4000_02.21129.21129.3.0.dta	20190323_L1_Ag6_Zhu00015_SA_CHOKO_IMAC_m4000_02	21129	3180.54	3339.38	1113.8	3	1	YYEGELSYLJVTRK		1734.87	5 2 0 0 1 1	H(5)N(2)F(1)pH(1)	(N(F)(N(H(H)(H(H(pH(H)))))))	8041	0 1 0 0 0 0;0 1 0 0 1 0;0 2 0 0 0 0;0 2 0 0 1 0;1 2 0 0 0 0;1 2 0 0 1 0;2 2 0 0 0 0;2 2 0 0 1 0;3 2 0 0 0 0;3 2 0 0 0 1;3 2 0 0 1 0;3 2 0 0 1 1;4 2 0 0 0 0;4 2 0 0 0 1;4 2 0 0 1 0;4 2 0 0 1 1;5 2 0 0 0 1;	1604.5	10	71.3006	63.0854	86.5573	8	0.00876	2.6223	0.73684	0.53846	0.26923	0	0	0	3.69014e-124	8.38712e-126	-1	0	8.38712e-126	tr|G3I4W7|G3I4W7_CRIGR	H671_3g9701	259	71389500	464032000
20190323_L1_Ag6_Zhu00015_SA_CHOKO_IMAC_m4000_02.21177.21177.3.1.dta	20190323_L1_Ag6_Zhu00015_SA_CHOKO_IMAC_m4000_02.21177.21177.3.1.dta	20190323_L1_Ag6_Zhu00015_SA_CHOKO_IMAC_m4000_02	21177	3187.18	2990.28	997.432	3	1	GVFITJSTGQPLIGK		1531.85	5 2 0 0 0 1	H(5)N(2)pH(1)	(N(N(pH(H(H))(H(H)(H)))))	42609	0 1 0 0 0 0;0 2 0 0 0 0;0 2 0 0 0 1;1 2 0 0 0 1;2 2 0 0 0 1;3 2 0 0 0 1;4 2 0 0 0 1;	1458.44	6	67.7753	101.685	4.80084	3	-0.00914	-3.05501	0.33333	1.10714	0.28571	0	0	0	3.09189e-05	3.0189e-07	-1	0	3.0189e-07	tr|G3HTE5|G3HTE5_CRIGR	I79_014170	464	142706000	647143000
20190323_L1_Ag6_Zhu00015_SA_CHOKO_IMAC_m4000_02.21194.21194.3.2.dta	20190323_L1_Ag6_Zhu00015_SA_CHOKO_IMAC_m4000_02.21194.21194.3.2.dta	20190323_L1_Ag6_Zhu00015_SA_CHOKO_IMAC_m4000_02	21194	3189.74	2990.28	997.432	3	1	GVFITJSTGQPLIGK		1531.85	5 2 0 0 0 1	H(5)N(2)pH(1)	(N(N(pH(H(H))(H(H)(H)))))	42609	0 1 0 0 0 0;0 2 0 0 0 0;0 2 0 0 0 1;1 2 0 0 0 1;2 2 0 0 0 1;3 2 0 0 0 1;4 2 0 0 0 1;	1458.44	6	67.3315	98.1967	10.0105	4	-0.00914	-3.05501	0.44444	1.10714	0.25	0	0	0	4.93546e-12	4.21136e-14	-1	0	4.21136e-14	tr|G3HTE5|G3HTE5_CRIGR	I79_014170	464	142706000	647143000
20190323_L1_Ag6_Zhu00015_SA_CHOKO_IMAC_m4000_02.21197.21197.3.0.dta	20190323_L1_Ag6_Zhu00015_SA_CHOKO_IMAC_m4000_02.21197.21197.3.0.dta	20190323_L1_Ag6_Zhu00015_SA_CHOKO_IMAC_m4000_02	21197	3190.16	3177.33	1059.78	3	1	YYEGELSYLJVTRK		1734.87	4 2 0 0 1 1	H(4)N(2)F(1)pH(1)	(N(N(H(H)(H(H(pH(F)))))))	31711	0 1 0 0 0 0;0 2 0 0 0 0;1 2 0 0 0 0;2 2 0 0 0 0;3 2 0 0 0 0;3 2 0 0 0 1;3 2 0 0 1 1;4 2 0 0 0 0;4 2 0 0 0 1;	1442.45	10	58.9674	62.0136	53.3104	7	0.00904	2.84651	0.72727	0.5	0.30769	0	0	0	3.06937e-75	3.06852e-77	-1	0	3.06852e-77	tr|G3I4W7|G3I4W7_CRIGR	H671_3g9701	259	20164200	125359000
20190323_L1_Ag6_Zhu00015_SA_CHOKO_IMAC_m4000_02.21199.21199.2.0.dta	20190323_L1_Ag6_Zhu00015_SA_CHOKO_IMAC_m4000_02.21199.21199.2.0.dta	20190323_L1_Ag6_Zhu00015_SA_CHOKO_IMAC_m4000_02	21199	3190.32	2990.3	1495.65	2	1	GVFITJSTGQPLIGK		1531.85	5 2 0 0 0 1	H(5)N(2)pH(1)	(N(N(H(H)(H(H(H(pH)))))))	31685	0 1 0 0 0 0;0 2 0 0 0 0;1 2 0 0 0 0;2 2 0 0 0 0;3 2 0 0 0 0;4 2 0 0 0 0;4 2 0 0 0 1;5 2 0 0 0 0;	1458.44	6	105.662	143.588	35.2287	6	0.00599	2.0027	0.6	1.39286	0.28571	0	0	0	8.83328e-49	7.87778e-51	-1	0	7.87778e-51	tr|G3HTE5|G3HTE5_CRIGR	I79_014170	464	25186400	130522000
20190323_L1_Ag6_Zhu00015_SA_CHOKO_IMAC_m4000_02.21279.21279.3.2.dta	20190323_L1_Ag6_Zhu00015_SA_CHOKO_IMAC_m4000_02.21279.21279.3.2.dta	20190323_L1_Ag6_Zhu00015_SA_CHOKO_IMAC_m4000_02	21279	3202.42	2990.28	997.432	3	1	GVFITJSTGQPLIGK		1531.85	5 2 0 0 0 1	H(5)N(2)pH(1)	(N(N(H(H)(H(H(H(pH)))))))	31685	0 1 0 0 0 0;0 2 0 0 0 0;1 2 0 0 0 0;2 2 0 0 0 0;3 2 0 0 0 0;4 2 0 0 0 0;4 2 0 0 0 1;5 2 0 0 0 0;	1458.44	6	86.475	119.072	25.9382	6	-0.00758	-2.53533	0.6	1.14286	0.32143	0	0	0	2.32869e-35	2.53304e-37	-1	0	2.53304e-37	tr|G3HTE5|G3HTE5_CRIGR	I79_014170	464	142706000	647143000
20190323_L1_Ag6_Zhu00015_SA_CHOKO_IMAC_m4000_02.21283.21283.2.0.dta	20190323_L1_Ag6_Zhu00015_SA_CHOKO_IMAC_m4000_02.21283.21283.2.0.dta	20190323_L1_Ag6_Zhu00015_SA_CHOKO_IMAC_m4000_02	21283	3202.97	2990.3	1495.65	2	1	GVFITJSTGQPLIGK		1531.85	5 2 0 0 0 1	H(5)N(2)pH(1)	(N(N(pH(H(H))(H(H)(H)))))	42609	0 1 0 0 0 0;0 2 0 0 0 0;0 2 0 0 0 1;1 2 0 0 0 1;2 2 0 0 0 1;3 2 0 0 0 1;4 2 0 0 0 1;	1458.44	6	40.1876	57.7393	7.59141	4	0.00599	2.0027	0.44444	1.10714	0	0	0	0	7.1183e-09	3.68626e-11	-1	0	3.68626e-11	tr|G3HTE5|G3HTE5_CRIGR	I79_014170	464	25186400	130522000
20190323_L1_Ag6_Zhu00015_SA_CHOKO_IMAC_m4000_02.21408.21408.3.0.dta	20190323_L1_Ag6_Zhu00015_SA_CHOKO_IMAC_m4000_02.21408.21408.3.0.dta	20190323_L1_Ag6_Zhu00015_SA_CHOKO_IMAC_m4000_02	21408	3223.13	3355.38	1119.13	3	1	YYEGELSYLJVTRK		1734.87	6 2 0 0 0 1	H(6)N(2)pH(1)	(N(N(H(H)(H(H(H(pH(H))))))))	31681	0 1 0 0 0 0;0 2 0 0 0 0;1 2 0 0 0 0;2 2 0 0 0 0;3 2 0 0 0 0;4 2 0 0 0 0;4 2 0 0 0 1;5 2 0 0 0 0;5 2 0 0 0 1;	1620.49	10	29.9679	14.4098	58.8617	7	0.01129	3.36422	0.81818	0.26923	0.15385	0	0	0	1.97568e-83	2.47796e-85	-1	0.00507614	0.00507614	tr|G3I4W7|G3I4W7_CRIGR	H671_3g9701	259	6737590	44268400
20190323_L1_Ag6_Zhu00015_SA_CHOKO_IMAC_m4000_02.21428.21428.3.0.dta	20190323_L1_Ag6_Zhu00015_SA_CHOKO_IMAC_m4000_02.21428.21428.3.0.dta	20190323_L1_Ag6_Zhu00015_SA_CHOKO_IMAC_m4000_02	21428	3225.84	3193.32	1065.11	3	1	YYEGELSYLJVTRK		1734.87	5 2 0 0 0 1	H(5)N(2)pH(1)	(N(N(H(H(H))(H(pH(H))))))	23034	0 1 0 0 0 0;0 2 0 0 0 0;1 2 0 0 0 0;2 2 0 0 0 0;2 2 0 0 0 1;3 2 0 0 0 0;3 2 0 0 0 1;4 2 0 0 0 0;4 2 0 0 0 1;	1458.44	10	85.9869	90.8472	76.9608	8	0.00875	2.73999	0.81818	0.53846	0.46154	0	0	0	4.45617e-110	9.48815e-112	-1	0	9.48815e-112	tr|G3I4W7|G3I4W7_CRIGR	H671_3g9701	259	106697000	560984000
20190323_L1_Ag6_Zhu00015_SA_CHOKO_IMAC_m4000_02.21579.21579.3.1.dta	20190323_L1_Ag6_Zhu00015_SA_CHOKO_IMAC_m4000_02.21579.21579.3.1.dta	20190323_L1_Ag6_Zhu00015_SA_CHOKO_IMAC_m4000_02	21579	3248.72	3031.27	1011.09	3	1	YYEGELSYLJVTRK		1734.87	4 2 0 0 0 1	H(4)N(2)pH(1)	(N(N(H(H)(H(H)(pH)))))	31762	0 1 0 0 0 0;0 2 0 0 0 0;1 2 0 0 0 0;2 2 0 0 0 0;2 2 0 0 0 1;3 2 0 0 0 0;3 2 0 0 0 1;4 2 0 0 0 0;	1296.39	10	51.0953	57.1251	39.8971	7	0.00838	2.76356	0.7	0.42308	0.34615	0	0	0	1.52774e-55	1.16118e-57	-1	0	1.16118e-57	tr|G3I4W7|G3I4W7_CRIGR	H671_3g9701	259	18981100	78499500
20190323_L1_Ag6_Zhu00015_SA_CHOKO_IMAC_m4000_02.21658.21658.3.0.dta	20190323_L1_Ag6_Zhu00015_SA_CHOKO_IMAC_m4000_02.21658.21658.3.0.dta	20190323_L1_Ag6_Zhu00015_SA_CHOKO_IMAC_m4000_02	21658	3260.03	3517.39	1173.13	3	1	NYFHYJQTCPPVYDLK	9,Carbamidomethyl[C];	2058.94	5 2 0 0 0 1	H(5)N(2)pH(1)	(N(N(H(H)(H(H(pH(H)))))))	31723	0 1 0 0 0 0;0 2 0 0 0 0;1 2 0 0 0 0;2 2 0 0 0 0;3 2 0 0 0 0;3 2 0 0 0 1;4 2 0 0 0 0;4 2 0 0 0 1;	1458.44	6	41.0844	49.9734	24.5762	6	0.01003	2.8523	0.6	0.86667	0.03333	0	0	0	2.2126e-33	1.37617e-35	-1	0	1.37617e-35	tr|G3HQY6|G3HQY6_CRIGR	I79_013245	319	3705080	17580900
20190323_L1_Ag6_Zhu00015_SA_CHOKO_IMAC_m4000_02.21684.21684.3.0.dta	20190323_L1_Ag6_Zhu00015_SA_CHOKO_IMAC_m4000_02.21684.21684.3.0.dta	20190323_L1_Ag6_Zhu00015_SA_CHOKO_IMAC_m4000_02	21684	3263.89	3517.38	1173.13	3	1	NYFHYJQTCPPVYDLK	9,Carbamidomethyl[C];	2058.94	5 2 0 0 0 1	H(5)N(2)pH(1)	(N(N(pH(H(H))(H(H)(H)))))	42609	0 1 0 0 0 0;0 2 0 0 0 0;0 2 0 0 0 1;1 2 0 0 0 1;2 2 0 0 0 1;3 2 0 0 0 1;4 2 0 0 0 1;	1458.44	6	11.0827	15.3704	3.11983	3	0	0.00019	0.33333	0.53333	0	0	0	0	0.0375379	0.000340234	-1	0	0.000340234	tr|G3HQY6|G3HQY6_CRIGR	I79_013245	319	3705080	17580900
20190323_L1_Ag6_Zhu00015_SA_CHOKO_IMAC_m4000_02.22438.22438.3.0.dta	20190323_L1_Ag6_Zhu00015_SA_CHOKO_IMAC_m4000_02.22438.22438.3.0.dta	20190323_L1_Ag6_Zhu00015_SA_CHOKO_IMAC_m4000_02	22438	3368.99	2662.13	888.049	3	1	JITQAFLIQR		1203.68	5 2 0 0 0 1	H(5)N(2)pH(1)	(N(N(pH(H(H))(H(H(H))))))	42601	0 1 0 0 0 0;0 2 0 0 0 0;0 2 0 0 0 1;1 2 0 0 0 1;2 2 0 0 0 1;3 2 0 0 0 1;4 2 0 0 0 1;	1458.44	1	18.8239	27.6472	2.43794	3	0.00705	2.64963	0.33333	0.83333	0.22222	0	0	0	0.211421	0.00482417	-1	0	0.00482417	tr|G3H2P3|G3H2P3_CRIGR;tr|A0A061I7D9|A0A061I7D9_CRIGR	I79_004461;H671_4g12443	229;262	4931020	45992200
20190323_L1_Ag6_Zhu00015_SA_CHOKO_IMAC_m4000_02.22445.22445.2.0.dta	20190323_L1_Ag6_Zhu00015_SA_CHOKO_IMAC_m4000_02.22445.22445.2.0.dta	20190323_L1_Ag6_Zhu00015_SA_CHOKO_IMAC_m4000_02	22445	3369.93	2662.13	1331.57	2	1	JITQAFLIQR		1203.68	5 2 0 0 0 1	H(5)N(2)pH(1)	(N(N(H(H)(pH(H(H(H)))))))	32098	0 1 0 0 0 0;0 2 0 0 0 0;1 2 0 0 0 0;1 2 0 0 0 1;2 2 0 0 0 0;2 2 0 0 0 1;3 2 0 0 0 1;4 2 0 0 0 1;	1458.44	1	16.757	17.88	14.6715	6	0.00695	2.60906	0.6	1	0	0	0	0	7.44693e-19	7.91918e-21	-1	0	7.91918e-21	tr|G3H2P3|G3H2P3_CRIGR;tr|A0A061I7D9|A0A061I7D9_CRIGR	I79_004461;H671_4g12443	229;262	3528370	17680700
20190323_L1_Ag6_Zhu00015_SA_CHOKO_IMAC_m4000_02.23031.23031.3.0.dta	20190323_L1_Ag6_Zhu00015_SA_CHOKO_IMAC_m4000_02.23031.23031.3.0.dta	20190323_L1_Ag6_Zhu00015_SA_CHOKO_IMAC_m4000_02	23031	3454.95	3056.29	1019.44	3	1	JDTIVNELVHVAK		1451.79	5 2 0 0 1 1	H(5)N(2)F(1)pH(1)	(N(F)(N(H(H)(H(H(H(pH)))))))	8039	0 1 0 0 0 0;0 1 0 0 1 0;0 2 0 0 0 0;0 2 0 0 1 0;1 2 0 0 0 0;1 2 0 0 1 0;2 2 0 0 0 0;2 2 0 0 1 0;3 2 0 0 0 0;3 2 0 0 1 0;4 2 0 0 0 0;4 2 0 0 0 1;4 2 0 0 1 0;4 2 0 0 1 1;5 2 0 0 0 0;5 2 0 0 0 1;5 2 0 0 1 0;	1604.5	1	25.7939	26.0895	25.2451	7	0.00934	3.05594	0.47368	0.66667	0.08333	0	0	0	2.36092e-34	2.45988e-36	-1	0	2.45988e-36	tr|G3HTE5|G3HTE5_CRIGR	I79_014170	879	3467030	15021400
20190323_L1_Ag6_Zhu00015_SA_CHOKO_IMAC_m4000_02.23196.23196.3.0.dta	20190323_L1_Ag6_Zhu00015_SA_CHOKO_IMAC_m4000_02.23196.23196.3.0.dta	20190323_L1_Ag6_Zhu00015_SA_CHOKO_IMAC_m4000_02	23196	3477.07	3211.28	1071.1	3	1	YYEGELSYLJVTR		1606.77	5 2 0 0 1 1	H(5)N(2)F(1)pH(1)	(N(F)(N(H(H)(H(H(H(pH)))))))	8039	0 1 0 0 0 0;0 1 0 0 1 0;0 2 0 0 0 0;0 2 0 0 1 0;1 2 0 0 0 0;1 2 0 0 1 0;2 2 0 0 0 0;2 2 0 0 1 0;3 2 0 0 0 0;3 2 0 0 1 0;4 2 0 0 0 0;4 2 0 0 0 1;4 2 0 0 1 0;4 2 0 0 1 1;5 2 0 0 0 0;5 2 0 0 0 1;5 2 0 0 1 0;	1604.5	10	93.1218	127.72	28.8682	7	0.00937	2.91841	0.42105	1.125	0.45833	0	0	0	1.33393e-39	9.96556e-42	-1	0	9.96556e-42	tr|G3I4W7|G3I4W7_CRIGR	H671_3g9701	259	29702400	192102000
20190323_L1_Ag6_Zhu00015_SA_CHOKO_IMAC_m4000_02.23239.23239.2.0.dta	20190323_L1_Ag6_Zhu00015_SA_CHOKO_IMAC_m4000_02.23239.23239.2.0.dta	20190323_L1_Ag6_Zhu00015_SA_CHOKO_IMAC_m4000_02	23239	3483.2	3211.28	1606.14	2	1	YYEGELSYLJVTR		1606.77	5 2 0 0 1 1	H(5)N(2)F(1)pH(1)	(N(F)(N(H(H)(H(H(pH(H)))))))	8041	0 1 0 0 0 0;0 1 0 0 1 0;0 2 0 0 0 0;0 2 0 0 1 0;1 2 0 0 0 0;1 2 0 0 1 0;2 2 0 0 0 0;2 2 0 0 1 0;3 2 0 0 0 0;3 2 0 0 0 1;3 2 0 0 1 0;3 2 0 0 1 1;4 2 0 0 0 0;4 2 0 0 0 1;4 2 0 0 1 0;4 2 0 0 1 1;5 2 0 0 0 1;	1604.5	10	63.6758	65.8408	59.6552	9	0.00799	2.48837	0.57895	0.95833	0.125	0	0	0	1.3346e-84	2.51294e-86	-1	0	2.51294e-86	tr|G3I4W7|G3I4W7_CRIGR	H671_3g9701	259	8883440	47021700
20190323_L1_Ag6_Zhu00015_SA_CHOKO_IMAC_m4000_02.23379.23379.3.1.dta	20190323_L1_Ag6_Zhu00015_SA_CHOKO_IMAC_m4000_02.23379.23379.3.1.dta	20190323_L1_Ag6_Zhu00015_SA_CHOKO_IMAC_m4000_02	23379	3502.07	2748.18	916.732	3	1	JDTIVNELVHVAK		1451.79	4 2 0 0 0 1	H(4)N(2)pH(1)	(N(N(H(H)(H(H)(pH)))))	31762	0 1 0 0 0 0;0 2 0 0 0 0;1 2 0 0 0 0;2 2 0 0 0 0;2 2 0 0 0 1;3 2 0 0 0 0;3 2 0 0 0 1;4 2 0 0 0 0;	1296.39	1	89.34	117.637	36.7885	7	0.00672	2.44601	0.7	1.29167	0.45833	0	0	0	4.91917e-51	3.43617e-53	-1	0	3.43617e-53	tr|G3HTE5|G3HTE5_CRIGR	I79_014170	879	18342800	101349000
20190323_L1_Ag6_Zhu00015_SA_CHOKO_IMAC_m4000_02.23483.23483.3.2.dta	20190323_L1_Ag6_Zhu00015_SA_CHOKO_IMAC_m4000_02.23483.23483.3.2.dta	20190323_L1_Ag6_Zhu00015_SA_CHOKO_IMAC_m4000_02	23483	3518.35	3065.22	1022.41	3	1	YYEGELSYLJVTR		1606.77	5 2 0 0 0 1	H(5)N(2)pH(1)	(N(N(H(H)(H(H(pH(H)))))))	31723	0 1 0 0 0 0;0 2 0 0 0 0;1 2 0 0 0 0;2 2 0 0 0 0;3 2 0 0 0 0;3 2 0 0 0 1;4 2 0 0 0 0;4 2 0 0 0 1;	1458.44	10	110.028	146.337	42.5985	6	0.00384	1.25331	0.7	1.04167	0.5	0	0	0	1.76011e-59	1.08805e-61	-1	0	1.08805e-61	tr|G3I4W7|G3I4W7_CRIGR	H671_3g9701	259	50654300	217681000
20190323_L1_Ag6_Zhu00015_SA_CHOKO_IMAC_m4000_02.23522.23522.2.0.dta	20190323_L1_Ag6_Zhu00015_SA_CHOKO_IMAC_m4000_02.23522.23522.2.0.dta	20190323_L1_Ag6_Zhu00015_SA_CHOKO_IMAC_m4000_02	23522	3525.03	3065.21	1533.11	2	1	YYEGELSYLJVTR		1606.77	5 2 0 0 0 1	H(5)N(2)pH(1)	(N(N(H(H)(H(pH(H(H)))))))	31891	0 1 0 0 0 0;0 2 0 0 0 0;1 2 0 0 0 0;2 2 0 0 0 0;2 2 0 0 0 1;3 2 0 0 0 0;3 2 0 0 0 1;4 2 0 0 0 1;	1458.44	10	63.8708	69.7468	52.9582	8	-0.00588	-1.91776	0.8	0.91667	0.20833	0	0	0	1.01583e-74	1.37633e-76	-1	0	1.37633e-76	tr|G3I4W7|G3I4W7_CRIGR	H671_3g9701	259	11631900	61455900
20190323_L1_Ag6_Zhu00015_SA_CHOKO_IMAC_m4000_02.23764.23764.3.3.dta	20190323_L1_Ag6_Zhu00015_SA_CHOKO_IMAC_m4000_02.23764.23764.3.3.dta	20190323_L1_Ag6_Zhu00015_SA_CHOKO_IMAC_m4000_02	23764	3557.91	3989.65	1330.55	3	1	YKPEFAAAJDTGYVDIPQLEK		2369.17	6 2 0 0 0 1	H(6)N(2)pH(1)	(N(N(pH(H(H(H)))(H(H(H))))))	42419	0 1 0 0 0 0;0 2 0 0 0 0;0 2 0 0 0 1;1 2 0 0 0 1;2 2 0 0 0 1;3 2 0 0 0 1;4 2 0 0 0 1;5 2 0 0 0 1;	1620.49	9	23.6125	32.7826	6.58254	4	-0.0143	-3.58397	0.4	0.625	0.025	0	0	0	1.35231e-07	1.60499e-09	-1	0	1.60499e-09	tr|G3INC5|G3INC5_CRIGR	I79_025440	221	10697100	61099700
20190323_L1_Ag6_Zhu00015_SA_CHOKO_IMAC_m4000_02.23803.23803.3.0.dta	20190323_L1_Ag6_Zhu00015_SA_CHOKO_IMAC_m4000_02.23803.23803.3.0.dta	20190323_L1_Ag6_Zhu00015_SA_CHOKO_IMAC_m4000_02	23803	3564.25	3827.61	1276.54	3	1	YKPEFAAAJDTGYVDIPQLEK		2369.17	5 2 0 0 0 1	H(5)N(2)pH(1)	(N(N(H(H)(H(H(pH(H)))))))	31723	0 1 0 0 0 0;0 2 0 0 0 0;1 2 0 0 0 0;2 2 0 0 0 0;3 2 0 0 0 0;3 2 0 0 0 1;4 2 0 0 0 0;4 2 0 0 0 1;	1458.44	9	110.049	145.377	44.4396	7	0.00673	1.75766	0.7	1.175	0.25	0	0	0	3.54778e-62	2.61783e-64	-1	0	2.61783e-64	tr|G3INC5|G3INC5_CRIGR	I79_025440	221	41088400	304194000
20190323_L1_Ag6_Zhu00015_SA_CHOKO_IMAC_m4000_02.23813.23813.3.0.dta	20190323_L1_Ag6_Zhu00015_SA_CHOKO_IMAC_m4000_02.23813.23813.3.0.dta	20190323_L1_Ag6_Zhu00015_SA_CHOKO_IMAC_m4000_02	23813	3566.02	3989.66	1330.56	3	1	YKPEFAAAJDTGYVDIPQLEK		2369.17	6 2 0 0 0 1	H(6)N(2)pH(1)	(N(N(H(H)(H(H(pH(H(H))))))))	31719	0 1 0 0 0 0;0 2 0 0 0 0;1 2 0 0 0 0;2 2 0 0 0 0;3 2 0 0 0 0;3 2 0 0 0 1;4 2 0 0 0 0;4 2 0 0 0 1;5 2 0 0 0 1;	1620.49	9	92.951	121.568	39.8056	7	-0.00285	-0.71379	0.63636	0.975	0.25	0	0	0	2.07473e-55	2.3401e-57	-1	0	2.3401e-57	tr|G3INC5|G3INC5_CRIGR	I79_025440	221	10697100	61099700
20190323_L1_Ag6_Zhu00015_SA_CHOKO_IMAC_m4000_02.23822.23822.3.0.dta	20190323_L1_Ag6_Zhu00015_SA_CHOKO_IMAC_m4000_02.23822.23822.3.0.dta	20190323_L1_Ag6_Zhu00015_SA_CHOKO_IMAC_m4000_02	23822	3567.01	3827.62	1276.54	3	1	YKPEFAAAJDTGYVDIPQLEK		2369.17	5 2 0 0 0 1	H(5)N(2)pH(1)	(N(N(H(H)(H(H(H(pH)))))))	31685	0 1 0 0 0 0;0 2 0 0 0 0;1 2 0 0 0 0;2 2 0 0 0 0;3 2 0 0 0 0;4 2 0 0 0 0;4 2 0 0 0 1;5 2 0 0 0 0;	1458.44	9	109.705	154.415	26.6719	6	0.00986	2.57514	0.6	1.1	0.25	0	0	0	2.01068e-36	2.27428e-38	-1	0	2.27428e-38	tr|G3INC5|G3INC5_CRIGR	I79_025440	221	41088400	304194000
20190323_L1_Ag6_Zhu00015_SA_CHOKO_IMAC_m4000_02.23894.23894.3.2.dta	20190323_L1_Ag6_Zhu00015_SA_CHOKO_IMAC_m4000_02.23894.23894.3.2.dta	20190323_L1_Ag6_Zhu00015_SA_CHOKO_IMAC_m4000_02	23894	3577.89	3827.62	1276.54	3	1	YKPEFAAAJDTGYVDIPQLEK		2369.17	5 2 0 0 0 1	H(5)N(2)pH(1)	(N(N(H(H)(H(H(pH(H)))))))	31723	0 1 0 0 0 0;0 2 0 0 0 0;1 2 0 0 0 0;2 2 0 0 0 0;3 2 0 0 0 0;3 2 0 0 0 1;4 2 0 0 0 0;4 2 0 0 0 1;	1458.44	9	127.183	178.661	31.5795	6	0.00986	2.57514	0.6	1.15	0.275	0	0	0	1.62544e-43	1.02996e-45	-1	0	1.02996e-45	tr|G3INC5|G3INC5_CRIGR	I79_025440	221	41088400	304194000
20190323_L1_Ag6_Zhu00015_SA_CHOKO_IMAC_m4000_02.23968.23968.3.1.dta	20190323_L1_Ag6_Zhu00015_SA_CHOKO_IMAC_m4000_02.23968.23968.3.1.dta	20190323_L1_Ag6_Zhu00015_SA_CHOKO_IMAC_m4000_02	23968	3589.08	3665.56	1222.52	3	1	YKPEFAAAJDTGYVDIPQLEK		2369.17	4 2 0 0 0 1	H(4)N(2)pH(1)	(N(N(H(H)(pH(H)(H)))))	32112	0 1 0 0 0 0;0 2 0 0 0 0;1 2 0 0 0 0;1 2 0 0 0 1;2 2 0 0 0 0;2 2 0 0 0 1;3 2 0 0 0 1;	1296.39	9	112.288	165.215	13.9943	5	0.00441	1.20257	0.55556	1.1	0.35	0	0	0	7.48445e-18	6.03465e-20	-1	0	6.03465e-20	tr|G3INC5|G3INC5_CRIGR	I79_025440	221	6695560	54637900
20190323_L1_Ag6_Zhu00015_SA_CHOKO_IMAC_m4000_02.24088.24088.4.1.dta	20190323_L1_Ag6_Zhu00015_SA_CHOKO_IMAC_m4000_02.24088.24088.4.1.dta	20190323_L1_Ag6_Zhu00015_SA_CHOKO_IMAC_m4000_02	24088	3609.11	4448.91	1112.98	4	1	SDLNPAJGSYPFQALYQRPHGGIDVK		2844.41	5 2 0 0 1 1	H(5)N(2)F(1)pH(1)	(N(F)(N(H(H)(H(H(pH(H)))))))	8041	0 1 0 0 0 0;0 1 0 0 1 0;0 2 0 0 0 0;0 2 0 0 1 0;1 2 0 0 0 0;1 2 0 0 1 0;2 2 0 0 0 0;2 2 0 0 1 0;3 2 0 0 0 0;3 2 0 0 0 1;3 2 0 0 1 0;3 2 0 0 1 1;4 2 0 0 0 0;4 2 0 0 0 1;4 2 0 0 1 0;4 2 0 0 1 1;5 2 0 0 0 1;	1604.5	7	38.802	52.1108	14.0857	6	0.00535	1.20296	0.31579	0.7	0	0	0	0	5.48093e-18	3.01672e-20	-1	0	3.01672e-20	tr|G3I6T1|G3I6T1_CRIGR	I79_019209	511	6626550	91647100
20190323_L1_Ag6_Zhu00015_SA_CHOKO_IMAC_m4000_02.24130.24130.4.1.dta	20190323_L1_Ag6_Zhu00015_SA_CHOKO_IMAC_m4000_02.24130.24130.4.1.dta	20190323_L1_Ag6_Zhu00015_SA_CHOKO_IMAC_m4000_02	24130	3615.11	4448.91	1112.98	4	1	SDLNPAJGSYPFQALYQRPHGGIDVK		2844.41	5 2 0 0 1 1	H(5)N(2)F(1)pH(1)	(N(F)(N(H(H)(H(H(H(pH)))))))	8039	0 1 0 0 0 0;0 1 0 0 1 0;0 2 0 0 0 0;0 2 0 0 1 0;1 2 0 0 0 0;1 2 0 0 1 0;2 2 0 0 0 0;2 2 0 0 1 0;3 2 0 0 0 0;3 2 0 0 1 0;4 2 0 0 0 0;4 2 0 0 0 1;4 2 0 0 1 0;4 2 0 0 1 1;5 2 0 0 0 0;5 2 0 0 0 1;5 2 0 0 1 0;	1604.5	7	35.5774	45.4109	17.3152	7	0.00535	1.20296	0.36842	0.68	0	0	0	0	9.31896e-23	6.01085e-25	-1	0	6.01085e-25	tr|G3I6T1|G3I6T1_CRIGR	I79_019209	511	6626550	91647100
20190323_L1_Ag6_Zhu00015_SA_CHOKO_IMAC_m4000_02.24178.24178.4.4.dta	20190323_L1_Ag6_Zhu00015_SA_CHOKO_IMAC_m4000_02.24178.24178.4.4.dta	20190323_L1_Ag6_Zhu00015_SA_CHOKO_IMAC_m4000_02	24178	3622.58	4286.86	1072.47	4	1	SDLNPAJGSYPFQALYQRPHGGIDVK		2844.41	4 2 0 0 1 1	H(4)N(2)F(1)pH(1)	(N(F)(N(pH(H(H))(H(H)))))	17205	0 1 0 0 0 0;0 1 0 0 1 0;0 2 0 0 0 0;0 2 0 0 0 1;0 2 0 0 1 0;0 2 0 0 1 1;1 2 0 0 0 1;1 2 0 0 1 1;2 2 0 0 0 1;2 2 0 0 1 1;3 2 0 0 0 1;3 2 0 0 1 1;4 2 0 0 0 1;	1442.45	7	18.7833	26.627	4.21647	4	0.00606	1.41252	0.26667	0.5	0	0	0	0	0.00020026	2.5934e-06	-1	0	2.5934e-06	tr|G3I6T1|G3I6T1_CRIGR	I79_019209	511	9435940	91071300
20190323_L1_Ag6_Zhu00015_SA_CHOKO_IMAC_m4000_02.24296.24296.4.2.dta	20190323_L1_Ag6_Zhu00015_SA_CHOKO_IMAC_m4000_02.24296.24296.4.2.dta	20190323_L1_Ag6_Zhu00015_SA_CHOKO_IMAC_m4000_02	24296	3641.01	4140.82	1035.96	4	1	SDLNPAJGSYPFQALYQRPHGGIDVK		2844.41	4 2 0 0 0 1	H(4)N(2)pH(1)	(N(N(H(H)(pH(H)(H)))))	32112	0 1 0 0 0 0;0 2 0 0 0 0;1 2 0 0 0 0;1 2 0 0 0 1;2 2 0 0 0 0;2 2 0 0 0 1;3 2 0 0 0 1;	1296.39	7	24.171	33.7994	6.28983	4	0.02197	5.30622	0.44444	0.56	0	0	0	0	3.22069e-07	5.18502e-09	-1	0	5.18502e-09	tr|G3I6T1|G3I6T1_CRIGR	I79_019209	511	7328140	48725700
20190323_L1_Ag6_Zhu00015_SA_CHOKO_IMAC_m4000_02.27862.27862.3.1.dta	20190323_L1_Ag6_Zhu00015_SA_CHOKO_IMAC_m4000_02.27862.27862.3.1.dta	20190323_L1_Ag6_Zhu00015_SA_CHOKO_IMAC_m4000_02	27862	4162.94	3528.45	1176.82	3	1	YDLPASIYYIVJK		1558.82	6 3 0 0 1 1	H(6)N(3)F(1)pH(1)	(N(F)(N(H(H(H)(H))(H(N(pH(H)))))))	285	0 1 0 0 0 0;0 1 0 0 1 0;0 2 0 0 0 0;0 2 0 0 1 0;1 2 0 0 0 0;1 2 0 0 1 0;2 2 0 0 0 0;2 2 0 0 1 0;2 3 0 0 0 0;2 3 0 0 0 1;2 3 0 0 1 0;2 3 0 0 1 1;3 2 0 0 0 0;3 2 0 0 1 0;3 3 0 0 0 0;3 3 0 0 0 1;3 3 0 0 1 0;3 3 0 0 1 1;4 2 0 0 0 0;4 2 0 0 1 0;4 3 0 0 0 0;4 3 0 0 0 1;4 3 0 0 1 0;4 3 0 0 1 1;5 2 0 0 0 0;5 2 0 0 1 0;5 3 0 0 0 0;5 3 0 0 0 1;5 3 0 0 1 0;5 3 0 0 1 1;6 3 0 0 0 1;	1969.63	12	28.6841	40.4147	6.89873	6	0.00362	1.02591	0.18182	0.625	0.20833	0	0	0	5.34077e-08	6.8294e-10	-1	0	6.8294e-10	tr|G3HQY6|G3HQY6_CRIGR	I79_013245	159	2313980	9777250
20190323_L1_Ag6_Zhu00015_SA_CHOKO_IMAC_m4000_02.28056.28056.2.0.dta	20190323_L1_Ag6_Zhu00015_SA_CHOKO_IMAC_m4000_02.28056.28056.2.0.dta	20190323_L1_Ag6_Zhu00015_SA_CHOKO_IMAC_m4000_02	28056	4191.01	3163.33	1582.17	2	1	YDLPASIYYIVJK		1558.82	5 2 0 0 1 1	H(5)N(2)F(1)pH(1)	(N(F)(N(H(H)(H(H(H(pH)))))))	8039	0 1 0 0 0 0;0 1 0 0 1 0;0 2 0 0 0 0;0 2 0 0 1 0;1 2 0 0 0 0;1 2 0 0 1 0;2 2 0 0 0 0;2 2 0 0 1 0;3 2 0 0 0 0;3 2 0 0 1 0;4 2 0 0 0 0;4 2 0 0 0 1;4 2 0 0 1 0;4 2 0 0 1 1;5 2 0 0 0 0;5 2 0 0 0 1;5 2 0 0 1 0;	1604.5	12	28.2443	37.7845	10.5267	6	0.01202	3.7988	0.36842	0.58333	0.16667	0	0	0	9.26903e-13	7.81708e-15	-1	0	7.81708e-15	tr|G3HQY6|G3HQY6_CRIGR	I79_013245	159	3007010	12764500
20190323_L1_Ag6_Zhu00015_SA_CHOKO_IMAC_m4000_02.28205.28205.3.3.dta	20190323_L1_Ag6_Zhu00015_SA_CHOKO_IMAC_m4000_02.28205.28205.3.3.dta	20190323_L1_Ag6_Zhu00015_SA_CHOKO_IMAC_m4000_02	28205	4216.73	3017.27	1006.43	3	1	YDLPASIYYIVJK		1558.82	5 2 0 0 0 1	H(5)N(2)pH(1)	(N(N(H(H)(H(H(H(pH)))))))	31685	0 1 0 0 0 0;0 2 0 0 0 0;1 2 0 0 0 0;2 2 0 0 0 0;3 2 0 0 0 0;4 2 0 0 0 0;4 2 0 0 0 1;5 2 0 0 0 0;	1458.44	12	89.5398	129.106	16.0592	5	0.015	4.9716	0.6	1.29167	0.29167	0	0	0	6.62618e-21	6.69873e-23	-1	0	6.69873e-23	tr|G3HQY6|G3HQY6_CRIGR	I79_013245	159	8198730	47341800
20190323_L1_Ag6_Zhu00015_SA_CHOKO_IMAC_m4000_02.28235.28235.2.0.dta	20190323_L1_Ag6_Zhu00015_SA_CHOKO_IMAC_m4000_02.28235.28235.2.0.dta	20190323_L1_Ag6_Zhu00015_SA_CHOKO_IMAC_m4000_02	28235	4222.2	3017.27	1509.14	2	1	YDLPASIYYIVJK		1558.82	5 2 0 0 0 1	H(5)N(2)pH(1)	(N(N(H(H)(H(H(pH(H)))))))	31723	0 1 0 0 0 0;0 2 0 0 0 0;1 2 0 0 0 0;2 2 0 0 0 0;3 2 0 0 0 0;3 2 0 0 0 1;4 2 0 0 0 0;4 2 0 0 0 1;	1458.44	12	57.3649	76.7963	21.278	6	0.01741	5.76867	0.6	1.08333	0.16667	0	0	0	1.42389e-28	6.50706e-31	-1	0	6.50706e-31	tr|G3HQY6|G3HQY6_CRIGR	I79_013245	159	2119210	10190800
20190323_L1_Ag6_Zhu00015_SA_CHOKO_IMAC_m4000_02.28683.28683.3.0.dta	20190323_L1_Ag6_Zhu00015_SA_CHOKO_IMAC_m4000_02.28683.28683.3.0.dta	20190323_L1_Ag6_Zhu00015_SA_CHOKO_IMAC_m4000_02	28683	4296.03	2853.2	951.737	3	1	LMAPAYFILGGJK		1394.75	5 2 0 0 0 1	H(5)N(2)pH(1)	(N(N(pH(H(H))(H(H)(H)))))	42609	0 1 0 0 0 0;0 2 0 0 0 0;0 2 0 0 0 1;1 2 0 0 0 1;2 2 0 0 0 1;3 2 0 0 0 1;4 2 0 0 0 1;	1458.44	12	86.5069	126.756	11.7596	4	0.00575	2.01516	0.55556	1.08333	0.375	0	0	0	1.50673e-14	6.61697e-17	-1	0	6.61697e-17	tr|G3GZB2|G3GZB2_CRIGR	I79_003173	286	16156300	84000400
20190323_L1_Ag6_Zhu00015_SA_CHOKO_IMAC_m4000_02.28931.28931.3.1.dta	20190323_L1_Ag6_Zhu00015_SA_CHOKO_IMAC_m4000_02.28931.28931.3.1.dta	20190323_L1_Ag6_Zhu00015_SA_CHOKO_IMAC_m4000_02	28931	4335.97	3463.38	1155.13	3	1	TPMTJSSIQFLDDAFR		1842.87	6 2 0 0 0 1	H(6)N(2)pH(1)	(N(N(H(H)(H(H(H(H(pH))))))))	31650	0 1 0 0 0 0;0 2 0 0 0 0;1 2 0 0 0 0;2 2 0 0 0 0;3 2 0 0 0 0;4 2 0 0 0 0;5 2 0 0 0 0;5 2 0 0 0 1;6 2 0 0 0 0;	1620.49	5	56.9641	68.8317	34.9243	7	0.01301	3.75594	0.63636	1.1	0.23333	0	0	0	2.43018e-48	2.07624e-50	-1	0	2.07624e-50	tr|G3I8P7|G3I8P7_CRIGR	I79_019923	201	2446610	16564100
20190323_L1_Ag6_Zhu00015_SA_CHOKO_IMAC_m4000_02.29161.29161.3.0.dta	20190323_L1_Ag6_Zhu00015_SA_CHOKO_IMAC_m4000_02.29161.29161.3.0.dta	20190323_L1_Ag6_Zhu00015_SA_CHOKO_IMAC_m4000_02	29161	4370.05	3301.32	1101.11	3	1	TPMTJSSIQFLDDAFR		1842.87	5 2 0 0 0 1	H(5)N(2)pH(1)	(N(N(H(H)(H(H(H(pH)))))))	31685	0 1 0 0 0 0;0 2 0 0 0 0;1 2 0 0 0 0;2 2 0 0 0 0;3 2 0 0 0 0;4 2 0 0 0 0;4 2 0 0 0 1;5 2 0 0 0 0;	1458.44	5	107.454	139.605	47.7435	7	0.00965	2.92236	0.8	1.26667	0.5	0	0	0	4.95367e-67	4.20526e-69	-1	0	4.20526e-69	tr|G3I8P7|G3I8P7_CRIGR	I79_019923	201	3985260	22282500
20190323_L1_Ag6_Zhu00015_SA_CHOKO_IMAC_m4000_02.29161.29161.3.1.dta	20190323_L1_Ag6_Zhu00015_SA_CHOKO_IMAC_m4000_02.29161.29161.3.1.dta	20190323_L1_Ag6_Zhu00015_SA_CHOKO_IMAC_m4000_02	29161	4370.05	3302.32	1101.45	3	1	JSSTFSDLTERR		1412.68	3 5 0 0 1 1	H(3)N(5)F(1)pH(1)	(N(N(pH(H(N(F)))(H(N)(N(H))))))	43162	0 1 0 0 0 0;0 2 0 0 0 0;0 2 0 0 0 1;1 2 0 0 0 1;1 3 0 0 0 1;1 3 0 0 1 1;1 4 0 0 0 1;2 2 0 0 0 1;2 3 0 0 0 1;2 3 0 0 1 1;2 4 0 0 0 1;2 4 0 0 1 1;2 5 0 0 0 1;2 5 0 0 1 1;3 3 0 0 0 1;3 4 0 0 0 1;3 4 0 0 1 1;3 5 0 0 0 1;	1889.63	1	10.7756	15.4727	2.05228	3	0.01612	4.88175	0.2	0.40909	0.18182	0	0	0	0.293994	0.00915105	-1	0	0.00915105	tr|G3HAA5|G3HAA5_CRIGR;tr|A0A061IQA1|A0A061IQA1_CRIGR	I79_007351;H671_1g2425	194;203	6026850	18014300
20190323_L1_Ag6_Zhu00015_SA_CHOKO_IMAC_m4000_02.31821.31821.3.0.dta	20190323_L1_Ag6_Zhu00015_SA_CHOKO_IMAC_m4000_02.31821.31821.3.0.dta	20190323_L1_Ag6_Zhu00015_SA_CHOKO_IMAC_m4000_02	31821	4777.14	3306.39	1102.8	3	1	VIDLWDLAQTAJFTEK		1863.95	4 2 0 0 1 1	H(4)N(2)F(1)pH(1)	(N(F)(N(pH(H)(H(H)(H)))))	18753	0 1 0 0 0 0;0 1 0 0 1 0;0 2 0 0 0 0;0 2 0 0 0 1;0 2 0 0 1 0;0 2 0 0 1 1;1 2 0 0 0 1;1 2 0 0 1 1;2 2 0 0 0 1;2 2 0 0 1 1;3 2 0 0 0 1;3 2 0 0 1 1;4 2 0 0 0 1;	1442.45	12	22.2149	31.0792	5.75261	4	-0.00343	-1.03851	0.46667	0.53333	0.16667	0	0	0	1.62087e-06	1.21992e-08	-1	0	1.21992e-08	tr|G3GWB3|G3GWB3_CRIGR	I79_002033	262	1044720	4094320
20190323_L1_Ag6_Zhu00015_SA_CHOKO_IMAC_m4000_02.32009.32009.3.0.dta	20190323_L1_Ag6_Zhu00015_SA_CHOKO_IMAC_m4000_02.32009.32009.3.0.dta	20190323_L1_Ag6_Zhu00015_SA_CHOKO_IMAC_m4000_02	32009	4806.15	3185.37	1062.46	3	1	VIDLWDLAQTAJFTEK		1863.95	2 3 0 0 1 1	H(2)N(3)F(1)pH(1)	(N(F)(N(pH(H)(H(N)))))	18810	0 1 0 0 0 0;0 1 0 0 1 0;0 2 0 0 0 0;0 2 0 0 0 1;0 2 0 0 1 0;0 2 0 0 1 1;1 2 0 0 0 1;1 2 0 0 1 1;1 3 0 0 0 1;1 3 0 0 1 1;2 2 0 0 0 1;2 2 0 0 1 1;2 3 0 0 0 1;	1321.42	12	12.6097	17.0352	4.39104	4	0.00499	1.5661	0.4	0.33333	0.2	0	0	0	0.000114067	1.93451e-06	-1	0	1.93451e-06	tr|G3GWB3|G3GWB3_CRIGR	I79_002033	262	917460	4258480
20190323_L1_Ag6_Zhu00015_SA_CHOKO_IMAC_m4000_02.32184.32184.3.0.dta	20190323_L1_Ag6_Zhu00015_SA_CHOKO_IMAC_m4000_02.32184.32184.3.0.dta	20190323_L1_Ag6_Zhu00015_SA_CHOKO_IMAC_m4000_02	32184	4831.95	2982.3	994.771	3	1	VIDLWDLAQTAJFTEK		1863.95	2 2 0 0 1 1	H(2)N(2)F(1)pH(1)	(N(F)(N(pH(H)(H))))	18812	0 1 0 0 0 0;0 1 0 0 1 0;0 2 0 0 0 0;0 2 0 0 0 1;0 2 0 0 1 0;0 2 0 0 1 1;1 2 0 0 0 1;1 2 0 0 1 1;2 2 0 0 0 1;	1118.34	12	85.9787	131.005	2.35758	3	0.00876	2.93839	0.27273	1.3	0.3	0	0	0	0.194999	0.00541847	-1	0	0.00541847	tr|G3GWB3|G3GWB3_CRIGR	I79_002033	262	3317280	20057300
20190323_L1_Ag6_Zhu00015_SA_CHOKO_IMAC_m4000_02.32195.32195.3.0.dta	20190323_L1_Ag6_Zhu00015_SA_CHOKO_IMAC_m4000_02.32195.32195.3.0.dta	20190323_L1_Ag6_Zhu00015_SA_CHOKO_IMAC_m4000_02	32195	4833.85	3322.39	1108.14	3	1	VIDLWDLAQTAJFTEK		1863.95	5 2 0 0 0 1	H(5)N(2)pH(1)	(N(N(pH(H(H))(H(H)(H)))))	42609	0 1 0 0 0 0;0 2 0 0 0 0;0 2 0 0 0 1;1 2 0 0 0 1;2 2 0 0 0 1;3 2 0 0 0 1;4 2 0 0 0 1;	1458.44	12	79.1217	119.339	4.43296	3	0.00266	0.80203	0.44444	1.26667	0.3	0	0	0	9.97069e-05	1.18905e-06	-1	0	1.18905e-06	tr|G3GWB3|G3GWB3_CRIGR	I79_002033	262	2134790	8745530
20190323_L1_Ag6_Zhu00015_SA_CHOKO_IMAC_m4000_02.32475.32475.3.0.dta	20190323_L1_Ag6_Zhu00015_SA_CHOKO_IMAC_m4000_02.32475.32475.3.0.dta	20190323_L1_Ag6_Zhu00015_SA_CHOKO_IMAC_m4000_02	32475	4877.86	3174.4	1058.8	3	1	JLSSPVTLNLQNLFR		1715.94	5 2 0 0 0 1	H(5)N(2)pH(1)	(N(N(H(H)(H(H(pH(H)))))))	31723	0 1 0 0 0 0;0 2 0 0 0 0;1 2 0 0 0 0;2 2 0 0 0 0;3 2 0 0 0 0;3 2 0 0 0 1;4 2 0 0 0 0;4 2 0 0 0 1;	1458.44	1	35.4311	50.9482	6.61362	4	0.01073	3.38132	0.4	0.82143	0.39286	0	0	0	1.23385e-07	1.12431e-09	-1	0	1.12431e-09	tr|G3HCV4|G3HCV4_CRIGR;tr|A0A061IEI3|A0A061IEI3_CRIGR;tr|A0A061ICB3|A0A061ICB3_CRIGR	H671_3g9977;H671_3g9977;H671_3g9977	929;930;918	853881	5191850
20190323_L1_Ag6_Zhu00015_SA_CHOKO_IMAC_m2000_02.5474.5474.3.0.dta	20190323_L1_Ag6_Zhu00015_SA_CHOKO_IMAC_m2000_02.5474.5474.3.0.dta	20190323_L1_Ag6_Zhu00015_SA_CHOKO_IMAC_m2000_02	5474	1168.36	2499.95	833.989	3	1	CVJETYKK	1,Carbamidomethyl[C];	1041.5	5 2 0 0 0 1	H(5)N(2)pH(1)	(N(N(H(H)(H(H(pH(H)))))))	31723	0 1 0 0 0 0;0 2 0 0 0 0;1 2 0 0 0 0;2 2 0 0 0 0;3 2 0 0 0 0;3 2 0 0 0 1;4 2 0 0 0 0;4 2 0 0 0 1;	1458.44	3	78.5085	74.1797	86.5477	7	0.00622	2.48751	1	1.28571	0.5	0	0	0	9.40664e-179	1.66647e-180	-1	0	1.66647e-180	tr|G3HN89|G3HN89_CRIGR	I79_012225	212	19342900	69510100
20190323_L1_Ag6_Zhu00015_SA_CHOKO_IMAC_m2000_02.7019.7019.2.0.dta	20190323_L1_Ag6_Zhu00015_SA_CHOKO_IMAC_m2000_02.7019.7019.2.0.dta	20190323_L1_Ag6_Zhu00015_SA_CHOKO_IMAC_m2000_02	7019	1331.05	2533.91	1267.46	2	1	CVJETYK	1,Carbamidomethyl[C];	913.408	6 2 0 0 0 1	H(6)N(2)pH(1)	(N(N(H(H)(H(H(pH(H(H))))))))	31719	0 1 0 0 0 0;0 2 0 0 0 0;1 2 0 0 0 0;2 2 0 0 0 0;3 2 0 0 0 0;3 2 0 0 0 1;4 2 0 0 0 0;4 2 0 0 0 1;5 2 0 0 0 1;	1620.49	3	34.2215	27.5717	46.5711	7	0.00655	2.58345	0.63636	1.25	0	0	0	0	6.62085e-90	4.46066e-92	-1	0	4.46066e-92	tr|G3HN89|G3HN89_CRIGR	I79_012225	212	1769780	12147300
20190323_L1_Ag6_Zhu00015_SA_CHOKO_IMAC_m2000_02.7092.7092.2.0.dta	20190323_L1_Ag6_Zhu00015_SA_CHOKO_IMAC_m2000_02.7092.7092.2.0.dta	20190323_L1_Ag6_Zhu00015_SA_CHOKO_IMAC_m2000_02	7092	1339.3	2371.86	1186.43	2	1	CVJETYK	1,Carbamidomethyl[C];	913.408	5 2 0 0 0 1	H(5)N(2)pH(1)	(N(N(H(H)(H(H(H(pH)))))))	31685	0 1 0 0 0 0;0 2 0 0 0 0;1 2 0 0 0 0;2 2 0 0 0 0;3 2 0 0 0 0;4 2 0 0 0 0;4 2 0 0 0 1;5 2 0 0 0 0;	1458.44	3	59.6547	54.3282	69.5469	7	0.00714	3.00931	0.8	1.41667	0.08333	0	0	0	7.20703e-141	7.38163e-143	-1	0	7.38163e-143	tr|G3HN89|G3HN89_CRIGR	I79_012225	212	38946400	131294000
20190323_L1_Ag6_Zhu00015_SA_CHOKO_IMAC_m2000_02.7238.7238.2.0.dta	20190323_L1_Ag6_Zhu00015_SA_CHOKO_IMAC_m2000_02.7238.7238.2.0.dta	20190323_L1_Ag6_Zhu00015_SA_CHOKO_IMAC_m2000_02	7238	1355.35	2371.86	1186.43	2	1	CVJETYK	1,Carbamidomethyl[C];	913.408	5 2 0 0 0 1	H(5)N(2)pH(1)	(N(N(H(H)(H(H(pH(H)))))))	31723	0 1 0 0 0 0;0 2 0 0 0 0;1 2 0 0 0 0;2 2 0 0 0 0;3 2 0 0 0 0;3 2 0 0 0 1;4 2 0 0 0 0;4 2 0 0 0 1;	1458.44	3	32.767	21.6975	53.3246	7	0.01164	4.90739	0.9	1	0.16667	0	0	0	7.82381e-105	5.81487e-107	-1	0	5.81487e-107	tr|G3HN89|G3HN89_CRIGR	I79_012225	212	38946400	131294000
20190323_L1_Ag6_Zhu00015_SA_CHOKO_IMAC_m2000_02.8428.8428.2.0.dta	20190323_L1_Ag6_Zhu00015_SA_CHOKO_IMAC_m2000_02.8428.8428.2.0.dta	20190323_L1_Ag6_Zhu00015_SA_CHOKO_IMAC_m2000_02	8428	1498.73	2482.99	1242	2	1	KIETJYTR		1024.54	5 2 0 0 0 1	H(5)N(2)pH(1)	(N(N(H(H)(H(H)(H(pH))))))	31751	0 1 0 0 0 0;0 2 0 0 0 0;1 2 0 0 0 0;2 2 0 0 0 0;3 2 0 0 0 0;3 2 0 0 0 1;4 2 0 0 0 0;4 2 0 0 0 1;5 2 0 0 0 0;	1458.44	5	46.2252	20.9352	93.1923	7	0.00489	1.97128	1	0.85714	0.07143	0	0	0	1.41606e-193	4.0805e-195	-1	0	4.0805e-195	tr|G3HI29|G3HI29_CRIGR	I79_010294	170	9172750	29798700
20190323_L1_Ag6_Zhu00015_SA_CHOKO_IMAC_m2000_02.10115.10115.3.0.dta	20190323_L1_Ag6_Zhu00015_SA_CHOKO_IMAC_m2000_02.10115.10115.3.0.dta	20190323_L1_Ag6_Zhu00015_SA_CHOKO_IMAC_m2000_02	10115	1693.88	2896.13	966.047	3	1	VCHTIQJYTR	2,Carbamidomethyl[C];	1291.62	5 2 0 0 1 1	H(5)N(2)F(1)pH(1)	(N(F)(N(H(H)(H(H(pH(H)))))))	8041	0 1 0 0 0 0;0 1 0 0 1 0;0 2 0 0 0 0;0 2 0 0 1 0;1 2 0 0 0 0;1 2 0 0 1 0;2 2 0 0 0 0;2 2 0 0 1 0;3 2 0 0 0 0;3 2 0 0 0 1;3 2 0 0 1 0;3 2 0 0 1 1;4 2 0 0 0 0;4 2 0 0 0 1;4 2 0 0 1 0;4 2 0 0 1 1;5 2 0 0 0 1;	1604.5	7	81.9382	69.629	104.798	9	0.00667	2.30475	0.84211	0.88889	0.38889	0	0	0	1.7505e-219	6.12468e-221	-1	0	6.12468e-221	tr|Q9EPP7|Q9EPP7_CRIGR	ctsz	186	49059600	267202000
20190323_L1_Ag6_Zhu00015_SA_CHOKO_IMAC_m2000_02.10181.10181.3.0.dta	20190323_L1_Ag6_Zhu00015_SA_CHOKO_IMAC_m2000_02.10181.10181.3.0.dta	20190323_L1_Ag6_Zhu00015_SA_CHOKO_IMAC_m2000_02	10181	1702.1	2734.07	912.029	3	1	VCHTIQJYTR	2,Carbamidomethyl[C];	1291.62	4 2 0 0 1 1	H(4)N(2)F(1)pH(1)	(N(N(H(H)(H(H(pH(F)))))))	31711	0 1 0 0 0 0;0 2 0 0 0 0;1 2 0 0 0 0;2 2 0 0 0 0;3 2 0 0 0 0;3 2 0 0 0 1;3 2 0 0 1 1;4 2 0 0 0 0;4 2 0 0 0 1;	1442.45	7	67.732	64.0601	74.5514	7	0.00409	1.49421	0.90909	0.77778	0.38889	0	0	0	5.17069e-152	9.71474e-154	-1	0	9.71474e-154	tr|Q9EPP7|Q9EPP7_CRIGR	ctsz	186	20074500	78301200
20190323_L1_Ag6_Zhu00015_SA_CHOKO_IMAC_m2000_02.10255.10255.3.0.dta	20190323_L1_Ag6_Zhu00015_SA_CHOKO_IMAC_m2000_02.10255.10255.3.0.dta	20190323_L1_Ag6_Zhu00015_SA_CHOKO_IMAC_m2000_02	10255	1711.57	2912.12	971.378	3	1	VCHTIQJYTR	2,Carbamidomethyl[C];	1291.62	6 2 0 0 0 1	H(6)N(2)pH(1)	(N(N(H(H(H))(H(H(pH(H)))))))	22836	0 1 0 0 0 0;0 2 0 0 0 0;1 2 0 0 0 0;2 2 0 0 0 0;3 2 0 0 0 0;3 2 0 0 0 1;4 2 0 0 0 0;4 2 0 0 0 1;5 2 0 0 0 0;5 2 0 0 0 1;	1620.49	7	64.6556	53.3707	85.6133	7	0.00256	0.87745	0.91667	0.66667	0.33333	0	0	0	1.14061e-176	3.71479e-178	-1	0	3.71479e-178	tr|Q9EPP7|Q9EPP7_CRIGR	ctsz	186	157161000	766372000
20190323_L1_Ag6_Zhu00015_SA_CHOKO_IMAC_m2000_02.10278.10278.2.0.dta	20190323_L1_Ag6_Zhu00015_SA_CHOKO_IMAC_m2000_02.10278.10278.2.0.dta	20190323_L1_Ag6_Zhu00015_SA_CHOKO_IMAC_m2000_02	10278	1715.2	2912.12	1456.57	2	1	VCHTIQJYTR	2,Carbamidomethyl[C];	1291.62	6 2 0 0 0 1	H(6)N(2)pH(1)	(N(N(H(H(H)(H))(H(H(pH))))))	22068	0 1 0 0 0 0;0 2 0 0 0 0;1 2 0 0 0 0;2 2 0 0 0 0;3 2 0 0 0 0;3 2 0 0 0 1;4 2 0 0 0 0;4 2 0 0 0 1;5 2 0 0 0 0;5 2 0 0 0 1;6 2 0 0 0 0;	1620.49	7	47.6181	26.0555	87.6628	7	0.00882	3.03017	1	0.72222	0	0	0	0	3.0642e-181	8.21799e-183	-1	0	8.21799e-183	tr|Q9EPP7|Q9EPP7_CRIGR	ctsz	186	8296980	29131900
20190323_L1_Ag6_Zhu00015_SA_CHOKO_IMAC_m2000_02.10299.10299.3.0.dta	20190323_L1_Ag6_Zhu00015_SA_CHOKO_IMAC_m2000_02.10299.10299.3.0.dta	20190323_L1_Ag6_Zhu00015_SA_CHOKO_IMAC_m2000_02	10299	1718.59	2577.99	860.002	3	1	HMSLALJR	2,Oxidation[M];	957.493	6 2 0 0 0 1	H(6)N(2)pH(1)	(N(N(H(H)(H(H(pH(H(H))))))))	31719	0 1 0 0 0 0;0 2 0 0 0 0;1 2 0 0 0 0;2 2 0 0 0 0;3 2 0 0 0 0;3 2 0 0 0 1;4 2 0 0 0 0;4 2 0 0 0 1;5 2 0 0 0 1;	1620.49	7	38.684	27.6553	59.166	7	0.00349	1.3523	0.72727	0.35714	0.5	0	0	0	8.67927e-118	8.64005e-120	-1	0	8.64005e-120	sp|P06280|AGAL_HUMAN	GLA	192	216211000	829657000
20190323_L1_Ag6_Zhu00015_SA_CHOKO_IMAC_m2000_02.10321.10321.3.0.dta	20190323_L1_Ag6_Zhu00015_SA_CHOKO_IMAC_m2000_02.10321.10321.3.0.dta	20190323_L1_Ag6_Zhu00015_SA_CHOKO_IMAC_m2000_02	10321	1721.27	2750.07	917.361	3	1	VCHTIQJYTR	2,Carbamidomethyl[C];	1291.62	5 2 0 0 0 1	H(5)N(2)pH(1)	(N(N(H(H)(H(H(pH(H)))))))	31723	0 1 0 0 0 0;0 2 0 0 0 0;1 2 0 0 0 0;2 2 0 0 0 0;3 2 0 0 0 0;3 2 0 0 0 1;4 2 0 0 0 0;4 2 0 0 0 1;	1458.44	7	91.1445	91.4152	90.6419	7	0.00469	1.70456	1	0.94444	0.44444	0	0	0	6.93899e-188	2.60126e-189	-1	0	2.60126e-189	tr|Q9EPP7|Q9EPP7_CRIGR	ctsz	186	428540000	1762380000
20190323_L1_Ag6_Zhu00015_SA_CHOKO_IMAC_m2000_02.10325.10325.2.0.dta	20190323_L1_Ag6_Zhu00015_SA_CHOKO_IMAC_m2000_02.10325.10325.2.0.dta	20190323_L1_Ag6_Zhu00015_SA_CHOKO_IMAC_m2000_02	10325	1721.69	2750.06	1375.54	2	1	VCHTIQJYTR	2,Carbamidomethyl[C];	1291.62	5 2 0 0 0 1	H(5)N(2)pH(1)	(N(N(H(H)(H(H(pH(H)))))))	31723	0 1 0 0 0 0;0 2 0 0 0 0;1 2 0 0 0 0;2 2 0 0 0 0;3 2 0 0 0 0;3 2 0 0 0 1;4 2 0 0 0 0;4 2 0 0 0 1;	1458.44	7	49.2955	36.6838	72.7173	7	0.0016	0.58168	0.9	0.77778	0	0	0	0	6.28969e-148	9.36338e-150	-1	0	9.36338e-150	tr|Q9EPP7|Q9EPP7_CRIGR	ctsz	186	107449000	456129000
20190323_L1_Ag6_Zhu00015_SA_CHOKO_IMAC_m2000_02.10393.10393.3.0.dta	20190323_L1_Ag6_Zhu00015_SA_CHOKO_IMAC_m2000_02.10393.10393.3.0.dta	20190323_L1_Ag6_Zhu00015_SA_CHOKO_IMAC_m2000_02	10393	1731.24	2588.01	863.342	3	1	VCHTIQJYTR	2,Carbamidomethyl[C];	1291.62	4 2 0 0 0 1	H(4)N(2)pH(1)	(N(N(H(H)(H(H)(pH)))))	31762	0 1 0 0 0 0;0 2 0 0 0 0;1 2 0 0 0 0;2 2 0 0 0 0;2 2 0 0 0 1;3 2 0 0 0 0;3 2 0 0 0 1;4 2 0 0 0 0;	1296.39	7	81.7463	95.5563	56.0991	7	0.00258	0.99848	0.8	0.94444	0.5	0	0	0	5.54471e-111	4.72801e-113	-1	0	4.72801e-113	tr|Q9EPP7|Q9EPP7_CRIGR	ctsz	186	81069500	308500000
20190323_L1_Ag6_Zhu00015_SA_CHOKO_IMAC_m2000_02.10423.10423.2.0.dta	20190323_L1_Ag6_Zhu00015_SA_CHOKO_IMAC_m2000_02.10423.10423.2.0.dta	20190323_L1_Ag6_Zhu00015_SA_CHOKO_IMAC_m2000_02	10423	1734.59	2588.01	1294.51	2	1	VCHTIQJYTR	2,Carbamidomethyl[C];	1291.62	4 2 0 0 0 1	H(4)N(2)pH(1)	(N(N(H(H)(H(H)(pH)))))	31762	0 1 0 0 0 0;0 2 0 0 0 0;1 2 0 0 0 0;2 2 0 0 0 0;2 2 0 0 0 1;3 2 0 0 0 0;3 2 0 0 0 1;4 2 0 0 0 0;	1296.39	7	46.6401	44.0289	51.4897	7	0.00343	1.32576	0.8	0.88889	0	0	0	0	9.03046e-101	6.61482e-103	-1	0	6.61482e-103	tr|Q9EPP7|Q9EPP7_CRIGR	ctsz	186	24406200	102319000
20190323_L1_Ag6_Zhu00015_SA_CHOKO_IMAC_m2000_02.10434.10434.2.0.dta	20190323_L1_Ag6_Zhu00015_SA_CHOKO_IMAC_m2000_02.10434.10434.2.0.dta	20190323_L1_Ag6_Zhu00015_SA_CHOKO_IMAC_m2000_02	10434	1736.35	2750.06	1375.54	2	1	VCHTIQJYTR	2,Carbamidomethyl[C];	1291.62	5 2 0 0 0 1	H(5)N(2)pH(1)	(N(N(H(H)(H(H)(pH(H))))))	31759	0 1 0 0 0 0;0 2 0 0 0 0;1 2 0 0 0 0;2 2 0 0 0 0;2 2 0 0 0 1;3 2 0 0 0 0;3 2 0 0 0 1;4 2 0 0 0 0;4 2 0 0 0 1;	1458.44	7	57.9087	38.7026	93.577	8	0.00166	0.60423	1	0.77778	0	0	0	0	1.96265e-194	5.30948e-196	-1	0	5.30948e-196	tr|Q9EPP7|Q9EPP7_CRIGR	ctsz	186	107449000	456129000
20190323_L1_Ag6_Zhu00015_SA_CHOKO_IMAC_m2000_02.10477.10477.3.0.dta	20190323_L1_Ag6_Zhu00015_SA_CHOKO_IMAC_m2000_02.10477.10477.3.0.dta	20190323_L1_Ag6_Zhu00015_SA_CHOKO_IMAC_m2000_02	10477	1741.71	2415.94	805.985	3	1	HMSLALJR	2,Oxidation[M];	957.493	5 2 0 0 0 1	H(5)N(2)pH(1)	(N(N(H(H)(H(H(pH(H)))))))	31723	0 1 0 0 0 0;0 2 0 0 0 0;1 2 0 0 0 0;2 2 0 0 0 0;3 2 0 0 0 0;3 2 0 0 0 1;4 2 0 0 0 0;4 2 0 0 0 1;	1458.44	7	75.728	65.673	94.4017	7	0.00464	1.92209	1	0.64286	0.71429	0	0	0	2.83473e-196	6.68927e-198	-1	0	6.68927e-198	sp|P06280|AGAL_HUMAN	GLA	192	265956000	949720000
20190323_L1_Ag6_Zhu00015_SA_CHOKO_IMAC_m2000_02.10484.10484.2.0.dta	20190323_L1_Ag6_Zhu00015_SA_CHOKO_IMAC_m2000_02.10484.10484.2.0.dta	20190323_L1_Ag6_Zhu00015_SA_CHOKO_IMAC_m2000_02	10484	1742.53	2415.94	1208.47	2	1	HMSLALJR	2,Oxidation[M];	957.493	5 2 0 0 0 1	H(5)N(2)pH(1)	(N(N(H(H(H))(H(H)(pH)))))	22874	0 1 0 0 0 0;0 2 0 0 0 0;1 2 0 0 0 0;2 2 0 0 0 0;2 2 0 0 0 1;3 2 0 0 0 0;3 2 0 0 0 1;4 2 0 0 0 0;4 2 0 0 0 1;5 2 0 0 0 0;	1458.44	7	54.3116	23.4579	111.611	8	0.00454	1.88111	1	0.57143	0.07143	0	0	0	1.04625e-234	8.58065e-236	-1	0	8.58065e-236	sp|P06280|AGAL_HUMAN	GLA	192	195118000	667483000
20190323_L1_Ag6_Zhu00015_SA_CHOKO_IMAC_m2000_02.10565.10565.3.0.dta	20190323_L1_Ag6_Zhu00015_SA_CHOKO_IMAC_m2000_02.10565.10565.3.0.dta	20190323_L1_Ag6_Zhu00015_SA_CHOKO_IMAC_m2000_02	10565	1753.67	2577.99	860.002	3	1	HMSLALJR	2,Oxidation[M];	957.493	6 2 0 0 0 1	H(6)N(2)pH(1)	(N(N(H(H(H))(H(H(pH(H)))))))	22836	0 1 0 0 0 0;0 2 0 0 0 0;1 2 0 0 0 0;2 2 0 0 0 0;3 2 0 0 0 0;3 2 0 0 0 1;4 2 0 0 0 0;4 2 0 0 0 1;5 2 0 0 0 0;5 2 0 0 0 1;	1620.49	7	41.1122	20.7789	78.874	7	0.00362	1.40583	1	0.21429	0.5	0	0	0	1.20757e-161	1.56828e-163	-1	0	1.56828e-163	sp|P06280|AGAL_HUMAN	GLA	192	216211000	829657000
20190323_L1_Ag6_Zhu00015_SA_CHOKO_IMAC_m2000_02.10590.10590.3.0.dta	20190323_L1_Ag6_Zhu00015_SA_CHOKO_IMAC_m2000_02.10590.10590.3.0.dta	20190323_L1_Ag6_Zhu00015_SA_CHOKO_IMAC_m2000_02	10590	1757.06	2750.07	917.361	3	1	VCHTIQJYTR	2,Carbamidomethyl[C];	1291.62	5 2 0 0 0 1	H(5)N(2)pH(1)	(N(N(H(H(H))(H(pH(H))))))	23034	0 1 0 0 0 0;0 2 0 0 0 0;1 2 0 0 0 0;2 2 0 0 0 0;2 2 0 0 0 1;3 2 0 0 0 0;3 2 0 0 0 1;4 2 0 0 0 0;4 2 0 0 0 1;	1458.44	7	51.1167	44.6761	63.0777	8	0.00492	1.78965	0.81818	0.66667	0.33333	0	0	0	1.77157e-126	2.79923e-128	-1	0	2.79923e-128	tr|Q9EPP7|Q9EPP7_CRIGR	ctsz	186	428540000	1762380000
20190323_L1_Ag6_Zhu00015_SA_CHOKO_IMAC_m2000_02.10824.10824.3.2.dta	20190323_L1_Ag6_Zhu00015_SA_CHOKO_IMAC_m2000_02.10824.10824.3.2.dta	20190323_L1_Ag6_Zhu00015_SA_CHOKO_IMAC_m2000_02	10824	1786.97	2263.91	755.308	3	1	VCHTIQJYTR	2,Carbamidomethyl[C];	1291.62	2 2 0 0 0 1	H(2)N(2)pH(1)	(N(N(H(H)(pH))))	32166	0 1 0 0 0 0;0 2 0 0 0 0;1 2 0 0 0 0;1 2 0 0 0 1;2 2 0 0 0 0;	972.284	7	93.9643	129.785	27.4409	5	0.00379	1.67628	0.71429	1.22222	0.61111	0	0	0	8.53917e-49	9.15007e-51	-1	0	9.15007e-51	tr|Q9EPP7|Q9EPP7_CRIGR	ctsz	186	22867800	74347900
20190323_L1_Ag6_Zhu00015_SA_CHOKO_IMAC_m2000_02.10838.10838.2.0.dta	20190323_L1_Ag6_Zhu00015_SA_CHOKO_IMAC_m2000_02.10838.10838.2.0.dta	20190323_L1_Ag6_Zhu00015_SA_CHOKO_IMAC_m2000_02	10838	1789.07	2263.91	1132.46	2	1	VCHTIQJYTR	2,Carbamidomethyl[C];	1291.62	2 2 0 0 0 1	H(2)N(2)pH(1)	(N(N(H(H)(pH))))	32166	0 1 0 0 0 0;0 2 0 0 0 0;1 2 0 0 0 0;1 2 0 0 0 1;2 2 0 0 0 0;	972.284	7	55.1814	69.8709	27.901	5	0.00638	2.81811	0.71429	1.16667	0.16667	0	0	0	9.39402e-50	6.19789e-52	-1	0	6.19789e-52	tr|Q9EPP7|Q9EPP7_CRIGR	ctsz	186	15641600	45782900
20190323_L1_Ag6_Zhu00015_SA_CHOKO_IMAC_m2000_02.12438.12438.3.1.dta	20190323_L1_Ag6_Zhu00015_SA_CHOKO_IMAC_m2000_02.12438.12438.3.1.dta	20190323_L1_Ag6_Zhu00015_SA_CHOKO_IMAC_m2000_02	12438	1991.09	3343.31	1115.11	3	1	CPVAGISHTTWHSJR	1,Carbamidomethyl[C];	1722.81	6 2 0 0 0 1	H(6)N(2)pH(1)	(N(N(H(H)(H(H(pH(H(H))))))))	31719	0 1 0 0 0 0;0 2 0 0 0 0;1 2 0 0 0 0;2 2 0 0 0 0;3 2 0 0 0 0;3 2 0 0 0 1;4 2 0 0 0 0;4 2 0 0 0 1;5 2 0 0 0 1;	1620.49	14	32.2353	31.4548	33.685	7	0.0015	0.44932	0.63636	0.42857	0.14286	0	0	0	6.56928e-62	6.96625e-64	-1	0	6.96625e-64	tr|A0A098KXG4|A0A098KXG4_CRIGR;tr|A0A098KXD8|A0A098KXD8_CRIGR	H671_1g3843;H671_1g3843	265;289	3361110	18731700
20190323_L1_Ag6_Zhu00015_SA_CHOKO_IMAC_m2000_02.12536.12536.3.1.dta	20190323_L1_Ag6_Zhu00015_SA_CHOKO_IMAC_m2000_02.12536.12536.3.1.dta	20190323_L1_Ag6_Zhu00015_SA_CHOKO_IMAC_m2000_02	12536	2003.83	3038.22	1013.41	3	1	HMSLALJRTGR		1255.67	7 2 0 0 0 1	H(7)N(2)pH(1)	(N(N(H(pH)(H(H(H))(H(H(H)))))))	42226	0 1 0 0 0 0;0 2 0 0 0 0;1 2 0 0 0 0;1 2 0 0 0 1;2 2 0 0 0 0;2 2 0 0 0 1;3 2 0 0 0 0;3 2 0 0 0 1;4 2 0 0 0 0;4 2 0 0 0 1;5 2 0 0 0 0;5 2 0 0 0 1;6 2 0 0 0 0;6 2 0 0 0 1;7 2 0 0 0 0;	1782.55	7	82.9041	34.5116	172.776	9	0.00514	1.69303	1	0.5	0.3	0	0	0	0	0	-1	0	0	sp|P06280|AGAL_HUMAN	GLA	192	29127000	134234000
20190323_L1_Ag6_Zhu00015_SA_CHOKO_IMAC_m2000_02.12558.12558.3.0.dta	20190323_L1_Ag6_Zhu00015_SA_CHOKO_IMAC_m2000_02.12558.12558.3.0.dta	20190323_L1_Ag6_Zhu00015_SA_CHOKO_IMAC_m2000_02	12558	2006.7	3200.27	1067.43	3	1	HMSLALJRTGR		1255.67	8 2 0 0 0 1	H(8)N(2)pH(1)	(N(N(H(H(H))(H(H(H))(H(pH(H)))))))	22815	0 1 0 0 0 0;0 2 0 0 0 0;1 2 0 0 0 0;2 2 0 0 0 0;3 2 0 0 0 0;3 2 0 0 0 1;4 2 0 0 0 0;4 2 0 0 0 1;5 2 0 0 0 0;5 2 0 0 0 1;6 2 0 0 0 0;6 2 0 0 0 1;7 2 0 0 0 0;7 2 0 0 0 1;	1944.6	7	46.0488	18.479	97.2498	7	0.00055	0.17041	0.9375	0.35	0.35	0	0	0	1.2485e-202	3.2868e-204	-1	0	3.2868e-204	sp|P06280|AGAL_HUMAN	GLA	192	9473880	34194000
20190323_L1_Ag6_Zhu00015_SA_CHOKO_IMAC_m2000_02.12565.12565.2.0.dta	20190323_L1_Ag6_Zhu00015_SA_CHOKO_IMAC_m2000_02.12565.12565.2.0.dta	20190323_L1_Ag6_Zhu00015_SA_CHOKO_IMAC_m2000_02	12565	2007.67	2496.96	1248.98	2	1	PJYTEIR		892.452	5 2 0 0 1 1	H(5)N(2)F(1)pH(1)	(N(F)(N(H(H)(H(H(pH(H)))))))	8041	0 1 0 0 0 0;0 1 0 0 1 0;0 2 0 0 0 0;0 2 0 0 1 0;1 2 0 0 0 0;1 2 0 0 1 0;2 2 0 0 0 0;2 2 0 0 1 0;3 2 0 0 0 0;3 2 0 0 0 1;3 2 0 0 1 0;3 2 0 0 1 1;4 2 0 0 0 0;4 2 0 0 0 1;4 2 0 0 1 0;4 2 0 0 1 1;5 2 0 0 0 1;	1604.5	2	70.8281	26.3025	153.518	9	0.00293	1.17497	1	1.25	0	0	0	0	0	0	-1	0	0	sp|P06280|AGAL_HUMAN	GLA	215	18540700	72434100
20190323_L1_Ag6_Zhu00015_SA_CHOKO_IMAC_m2000_02.12601.12601.3.0.dta	20190323_L1_Ag6_Zhu00015_SA_CHOKO_IMAC_m2000_02.12601.12601.3.0.dta	20190323_L1_Ag6_Zhu00015_SA_CHOKO_IMAC_m2000_02	12601	2012.37	2876.17	959.394	3	1	HMSLALJRTGR		1255.67	6 2 0 0 0 1	H(6)N(2)pH(1)	(N(N(H(H(H(H)))(H(H(pH))))))	21463	0 1 0 0 0 0;0 2 0 0 0 0;1 2 0 0 0 0;2 2 0 0 0 0;3 2 0 0 0 0;3 2 0 0 0 1;4 2 0 0 0 0;4 2 0 0 0 1;5 2 0 0 0 0;5 2 0 0 0 1;6 2 0 0 0 0;	1620.49	7	95.9746	46.5404	187.781	7	0.00417	1.45132	1	0.5	0.3	0	0	0	0	0	-1	0	0	sp|P06280|AGAL_HUMAN	GLA	192	921173000	4067870000
20190323_L1_Ag6_Zhu00015_SA_CHOKO_IMAC_m2000_02.12610.12610.4.2.dta	20190323_L1_Ag6_Zhu00015_SA_CHOKO_IMAC_m2000_02.12610.12610.4.2.dta	20190323_L1_Ag6_Zhu00015_SA_CHOKO_IMAC_m2000_02	12610	2013.36	2876.17	719.797	4	1	HMSLALJRTGR		1255.67	6 2 0 0 0 1	H(6)N(2)pH(1)	(N(N(H(H)(H(H)(H(pH(H)))))))	31750	0 1 0 0 0 0;0 2 0 0 0 0;1 2 0 0 0 0;2 2 0 0 0 0;3 2 0 0 0 0;3 2 0 0 0 1;4 2 0 0 0 0;4 2 0 0 0 1;5 2 0 0 0 0;5 2 0 0 0 1;	1620.49	7	71.3912	34.7314	139.474	7	0.00446	1.55214	1	0.45	0.35	0	0	0	4.04787e-297	4.49763e-298	-1	0	4.49763e-298	sp|P06280|AGAL_HUMAN	GLA	192	80686100	353434000
20190323_L1_Ag6_Zhu00015_SA_CHOKO_IMAC_m2000_02.12630.12630.2.1.dta	20190323_L1_Ag6_Zhu00015_SA_CHOKO_IMAC_m2000_02.12630.12630.2.1.dta	20190323_L1_Ag6_Zhu00015_SA_CHOKO_IMAC_m2000_02	12630	2015.85	2876.16	1438.59	2	1	HMSLALJRTGR		1255.67	6 2 0 0 0 1	H(6)N(2)pH(1)	(N(N(H(pH)(H(H(H))(H(H))))))	42227	0 1 0 0 0 0;0 2 0 0 0 0;1 2 0 0 0 0;1 2 0 0 0 1;2 2 0 0 0 0;2 2 0 0 0 1;3 2 0 0 0 0;3 2 0 0 0 1;4 2 0 0 0 0;4 2 0 0 0 1;5 2 0 0 0 0;5 2 0 0 0 1;6 2 0 0 0 0;	1620.49	7	56.1258	17.949	127.026	9	-0.00074	-0.25582	1	0.65	0	0	0	0	3.32804e-269	2.77337e-270	-1	0	2.77337e-270	sp|P06280|AGAL_HUMAN	GLA	192	49022500	201902000
20190323_L1_Ag6_Zhu00015_SA_CHOKO_IMAC_m2000_02.12637.12637.2.0.dta	20190323_L1_Ag6_Zhu00015_SA_CHOKO_IMAC_m2000_02.12637.12637.2.0.dta	20190323_L1_Ag6_Zhu00015_SA_CHOKO_IMAC_m2000_02	12637	2016.64	2512.95	1256.98	2	1	PJYTEIR		892.452	6 2 0 0 0 1	H(6)N(2)pH(1)	(N(N(H(pH(H))(H(H(H(H)))))))	40766	0 1 0 0 0 0;0 2 0 0 0 0;1 2 0 0 0 0;1 2 0 0 0 1;2 2 0 0 0 0;2 2 0 0 0 1;3 2 0 0 0 0;3 2 0 0 0 1;4 2 0 0 0 0;4 2 0 0 0 1;5 2 0 0 0 0;5 2 0 0 0 1;	1620.49	2	74.982	42.7583	134.826	9	0.00285	1.13382	1	1.33333	0	0	0	0	1.08139e-286	1.08139e-287	-1	0	1.08139e-287	sp|P06280|AGAL_HUMAN	GLA	215	242415000	879545000
20190323_L1_Ag6_Zhu00015_SA_CHOKO_IMAC_m2000_02.12675.12675.3.0.dta	20190323_L1_Ag6_Zhu00015_SA_CHOKO_IMAC_m2000_02.12675.12675.3.0.dta	20190323_L1_Ag6_Zhu00015_SA_CHOKO_IMAC_m2000_02	12675	2021.86	2512.95	838.322	3	1	PJYTEIR		892.452	6 2 0 0 0 1	H(6)N(2)pH(1)	(N(N(H(H(H(H)))(H(pH(H))))))	21527	0 1 0 0 0 0;0 2 0 0 0 0;1 2 0 0 0 0;2 2 0 0 0 0;2 2 0 0 0 1;3 2 0 0 0 0;3 2 0 0 0 1;4 2 0 0 0 0;4 2 0 0 0 1;5 2 0 0 0 0;5 2 0 0 0 1;	1620.49	2	43.1373	19.7673	86.5387	8	0.00307	1.22296	1	0.66667	0.5	0	0	0	9.8526e-179	3.13404e-180	-1	0	3.13404e-180	sp|P06280|AGAL_HUMAN	GLA	215	39704100	139379000
20190323_L1_Ag6_Zhu00015_SA_CHOKO_IMAC_m2000_02.12708.12708.4.3.dta	20190323_L1_Ag6_Zhu00015_SA_CHOKO_IMAC_m2000_02.12708.12708.4.3.dta	20190323_L1_Ag6_Zhu00015_SA_CHOKO_IMAC_m2000_02	12708	2026.26	2714.11	679.284	4	1	HMSLALJRTGR		1255.67	5 2 0 0 0 1	H(5)N(2)pH(1)	(N(N(H(H)(H(H(pH(H)))))))	31723	0 1 0 0 0 0;0 2 0 0 0 0;1 2 0 0 0 0;2 2 0 0 0 0;3 2 0 0 0 0;3 2 0 0 0 1;4 2 0 0 0 0;4 2 0 0 0 1;	1458.44	7	50.3452	18.3342	109.794	7	0.00285	1.05068	1	0.3	0.25	0	0	0	1.2059e-230	4.98516e-232	-1	0	4.98516e-232	sp|P06280|AGAL_HUMAN	GLA	192	50595200	214387000
20190323_L1_Ag6_Zhu00015_SA_CHOKO_IMAC_m2000_02.12719.12719.2.0.dta	20190323_L1_Ag6_Zhu00015_SA_CHOKO_IMAC_m2000_02.12719.12719.2.0.dta	20190323_L1_Ag6_Zhu00015_SA_CHOKO_IMAC_m2000_02	12719	2028.04	2714.11	1357.56	2	1	HMSLALJRTGR		1255.67	5 2 0 0 0 1	H(5)N(2)pH(1)	(N(N(H(pH)(H(H)(H)(H)))))	42235	0 1 0 0 0 0;0 2 0 0 0 0;1 2 0 0 0 0;1 2 0 0 0 1;2 2 0 0 0 0;2 2 0 0 0 1;3 2 0 0 0 0;3 2 0 0 0 1;4 2 0 0 0 0;4 2 0 0 0 1;5 2 0 0 0 0;	1458.44	7	50.095	17.6498	110.35	9	0.00281	1.03594	1	0.55	0	0	0	0	6.89446e-232	3.60962e-233	-1	0	3.60962e-233	sp|P06280|AGAL_HUMAN	GLA	192	64891400	253723000
20190323_L1_Ag6_Zhu00015_SA_CHOKO_IMAC_m2000_02.12729.12729.3.1.dta	20190323_L1_Ag6_Zhu00015_SA_CHOKO_IMAC_m2000_02.12729.12729.3.1.dta	20190323_L1_Ag6_Zhu00015_SA_CHOKO_IMAC_m2000_02	12729	2029.23	2350.91	784.308	3	1	PJYTEIR		892.452	5 2 0 0 0 1	H(5)N(2)pH(1)	(N(N(H(H)(H(H(H(pH)))))))	31685	0 1 0 0 0 0;0 2 0 0 0 0;1 2 0 0 0 0;2 2 0 0 0 0;3 2 0 0 0 0;4 2 0 0 0 0;4 2 0 0 0 1;5 2 0 0 0 0;	1458.44	2	53.0331	36.3551	84.0065	7	0.01393	5.92522	0.9	0.91667	0.41667	0	0	0	4.36759e-173	7.86935e-175	-1	0	7.86935e-175	sp|P06280|AGAL_HUMAN	GLA	215	412861000	1171760000
20190323_L1_Ag6_Zhu00015_SA_CHOKO_IMAC_m2000_02.12746.12746.2.0.dta	20190323_L1_Ag6_Zhu00015_SA_CHOKO_IMAC_m2000_02.12746.12746.2.0.dta	20190323_L1_Ag6_Zhu00015_SA_CHOKO_IMAC_m2000_02	12746	2031.47	2350.9	1175.95	2	1	PJYTEIR		892.452	5 2 0 0 0 1	H(5)N(2)pH(1)	(N(N(H(H(H))(H(pH(H))))))	23034	0 1 0 0 0 0;0 2 0 0 0 0;1 2 0 0 0 0;2 2 0 0 0 0;2 2 0 0 0 1;3 2 0 0 0 0;3 2 0 0 0 1;4 2 0 0 0 0;4 2 0 0 0 1;	1458.44	2	83.2549	51.1813	142.82	8	0.00402	1.70941	1	1.16667	0.08333	0	0	0	1.24954e-304	1.62394e-305	-1	0	1.62394e-305	sp|P06280|AGAL_HUMAN	GLA	215	3086230000	10339000000
20190323_L1_Ag6_Zhu00015_SA_CHOKO_IMAC_m2000_02.12765.12765.3.1.dta	20190323_L1_Ag6_Zhu00015_SA_CHOKO_IMAC_m2000_02.12765.12765.3.1.dta	20190323_L1_Ag6_Zhu00015_SA_CHOKO_IMAC_m2000_02	12765	2033.82	2188.85	730.287	3	1	PJYTEIR		892.452	4 2 0 0 0 1	H(4)N(2)pH(1)	(N(N(H(H)(H(H)(pH)))))	31762	0 1 0 0 0 0;0 2 0 0 0 0;1 2 0 0 0 0;2 2 0 0 0 0;2 2 0 0 0 1;3 2 0 0 0 0;3 2 0 0 0 1;4 2 0 0 0 0;	1296.39	2	72.0031	77.5978	61.6131	7	0.00401	1.83251	0.8	1.33333	0.5	0	0	0	3.18654e-123	2.88932e-125	-1	0	2.88932e-125	sp|P06280|AGAL_HUMAN	GLA	215	81533000	263500000
20190323_L1_Ag6_Zhu00015_SA_CHOKO_IMAC_m2000_02.12799.12799.2.0.dta	20190323_L1_Ag6_Zhu00015_SA_CHOKO_IMAC_m2000_02.12799.12799.2.0.dta	20190323_L1_Ag6_Zhu00015_SA_CHOKO_IMAC_m2000_02	12799	2038.3	1946.82	973.916	2	1	PJYTEIR		892.452	4 2 0 0 0 0	H(4)N(2)	(N(N(H(H)(H)(H))))	31903	0 1 0 0 0 0;0 2 0 0 0 0;1 2 0 0 0 0;2 2 0 0 0 0;3 2 0 0 0 0;	1054.37	2	60.571	50.8586	78.6083	7	0.00251	1.28749	1	1.33333	0	0	0	0	4.72052e-161	1.08908e-162	-1	0	1.08908e-162	sp|P06280|AGAL_HUMAN	GLA	215	48286700	154378000
20190323_L1_Ag6_Zhu00015_SA_CHOKO_IMAC_m2000_02.12825.12825.2.0.dta	20190323_L1_Ag6_Zhu00015_SA_CHOKO_IMAC_m2000_02.12825.12825.2.0.dta	20190323_L1_Ag6_Zhu00015_SA_CHOKO_IMAC_m2000_02	12825	2041.56	1946.82	973.916	2	1	PJYTEIR		892.452	4 2 0 0 0 0	H(4)N(2)	(N(N(H(H)(H)(H))))	31903	0 1 0 0 0 0;0 2 0 0 0 0;1 2 0 0 0 0;2 2 0 0 0 0;3 2 0 0 0 0;	1054.37	2	72.135	63.9285	87.3758	7	0.00251	1.28749	1	1.41667	0.16667	0	0	0	1.33832e-180	2.93308e-182	-1	0	2.93308e-182	sp|P06280|AGAL_HUMAN	GLA	215	48286700	154378000
20190323_L1_Ag6_Zhu00015_SA_CHOKO_IMAC_m2000_02.12900.12900.3.1.dta	20190323_L1_Ag6_Zhu00015_SA_CHOKO_IMAC_m2000_02.12900.12900.3.1.dta	20190323_L1_Ag6_Zhu00015_SA_CHOKO_IMAC_m2000_02	12900	2051.95	2552.06	851.359	3	1	HMSLALJRTGR		1255.67	4 2 0 0 0 1	H(4)N(2)pH(1)	(N(N(H(H)(H(H)(pH)))))	31762	0 1 0 0 0 0;0 2 0 0 0 0;1 2 0 0 0 0;2 2 0 0 0 0;2 2 0 0 0 1;3 2 0 0 0 0;3 2 0 0 0 1;4 2 0 0 0 0;	1296.39	7	70.1892	46.6241	113.953	8	0.00572	2.2394	1	0.55	0.4	0	0	0	6.08409e-240	5.98105e-241	-1	0	5.98105e-241	sp|P06280|AGAL_HUMAN	GLA	192	88070300	315719000
20190323_L1_Ag6_Zhu00015_SA_CHOKO_IMAC_m2000_02.12924.12924.3.0.dta	20190323_L1_Ag6_Zhu00015_SA_CHOKO_IMAC_m2000_02.12924.12924.3.0.dta	20190323_L1_Ag6_Zhu00015_SA_CHOKO_IMAC_m2000_02	12924	2056.08	2188.85	730.287	3	1	PJYTEIR		892.452	4 2 0 0 0 1	H(4)N(2)pH(1)	(N(N(H(H)(H(H)(pH)))))	31762	0 1 0 0 0 0;0 2 0 0 0 0;1 2 0 0 0 0;2 2 0 0 0 0;2 2 0 0 0 1;3 2 0 0 0 0;3 2 0 0 0 1;4 2 0 0 0 0;	1296.39	2	42.1786	48.4052	30.6149	6	0.00426	1.94627	0.6	1.33333	0.25	0	0	0	1.97916e-55	1.35741e-57	-1	0	1.35741e-57	sp|P06280|AGAL_HUMAN	GLA	215	81533000	263500000
20190323_L1_Ag6_Zhu00015_SA_CHOKO_IMAC_m2000_02.12936.12936.2.0.dta	20190323_L1_Ag6_Zhu00015_SA_CHOKO_IMAC_m2000_02.12936.12936.2.0.dta	20190323_L1_Ag6_Zhu00015_SA_CHOKO_IMAC_m2000_02	12936	2057.67	2188.85	1094.93	2	1	PJYTEIR		892.452	4 2 0 0 0 1	H(4)N(2)pH(1)	(N(N(H(H)(H(H)(pH)))))	31762	0 1 0 0 0 0;0 2 0 0 0 0;1 2 0 0 0 0;2 2 0 0 0 0;2 2 0 0 0 1;3 2 0 0 0 0;3 2 0 0 0 1;4 2 0 0 0 0;	1296.39	2	73.5861	50.5354	116.395	8	0.00442	2.02028	1	1.33333	0.08333	0	0	0	2.1051e-245	1.24021e-246	-1	0	1.24021e-246	sp|P06280|AGAL_HUMAN	GLA	215	877010000	2657070000
20190323_L1_Ag6_Zhu00015_SA_CHOKO_IMAC_m2000_02.13009.13009.2.0.dta	20190323_L1_Ag6_Zhu00015_SA_CHOKO_IMAC_m2000_02.13009.13009.2.0.dta	20190323_L1_Ag6_Zhu00015_SA_CHOKO_IMAC_m2000_02	13009	2067.37	2350.9	1175.95	2	1	PJYTEIR		892.452	5 2 0 0 0 1	H(5)N(2)pH(1)	(N(N(H(H(pH))(H(H)(H)))))	31527	0 1 0 0 0 0;0 2 0 0 0 0;1 2 0 0 0 0;2 2 0 0 0 0;2 2 0 0 0 1;3 2 0 0 0 0;3 2 0 0 0 1;4 2 0 0 0 0;4 2 0 0 0 1;5 2 0 0 0 0;	1458.44	2	58.1279	27.8155	114.423	8	0.00411	1.74855	1	1.08333	0.08333	0	0	0	5.42319e-241	3.013e-242	-1	0	3.013e-242	sp|P06280|AGAL_HUMAN	GLA	215	32930000	108843000
20190323_L1_Ag6_Zhu00015_SA_CHOKO_IMAC_m2000_02.13015.13015.3.1.dta	20190323_L1_Ag6_Zhu00015_SA_CHOKO_IMAC_m2000_02.13015.13015.3.1.dta	20190323_L1_Ag6_Zhu00015_SA_CHOKO_IMAC_m2000_02	13015	2068.39	2188.85	730.287	3	1	PJYTEIR		892.452	4 2 0 0 0 1	H(4)N(2)pH(1)	(N(N(H(H)(H(H)(pH)))))	31762	0 1 0 0 0 0;0 2 0 0 0 0;1 2 0 0 0 0;2 2 0 0 0 0;2 2 0 0 0 1;3 2 0 0 0 0;3 2 0 0 0 1;4 2 0 0 0 0;	1296.39	2	59.4168	59.161	59.8919	7	0.00382	1.7448	0.8	1.16667	0.5	0	0	0	2.12118e-119	1.72305e-121	-1	0	1.72305e-121	sp|P06280|AGAL_HUMAN	GLA	215	81533000	263500000
20190323_L1_Ag6_Zhu00015_SA_CHOKO_IMAC_m2000_02.13488.13488.2.2.dta	20190323_L1_Ag6_Zhu00015_SA_CHOKO_IMAC_m2000_02.13488.13488.2.2.dta	20190323_L1_Ag6_Zhu00015_SA_CHOKO_IMAC_m2000_02	13488	2127.9	1864.74	932.874	2	1	PJYTEIR		892.452	2 2 0 0 0 1	H(2)N(2)pH(1)	(N(N(H(H)(pH))))	32166	0 1 0 0 0 0;0 2 0 0 0 0;1 2 0 0 0 0;1 2 0 0 0 1;2 2 0 0 0 0;	972.284	2	44.1144	43.098	46.002	6	0.00387	2.07801	0.85714	1.16667	0.25	0	0	0	1.18894e-88	1.1219e-90	-1	0	1.1219e-90	sp|P06280|AGAL_HUMAN	GLA	215	46688600	109830000
20190323_L1_Ag6_Zhu00015_SA_CHOKO_IMAC_m2000_02.13610.13610.2.0.dta	20190323_L1_Ag6_Zhu00015_SA_CHOKO_IMAC_m2000_02.13610.13610.2.0.dta	20190323_L1_Ag6_Zhu00015_SA_CHOKO_IMAC_m2000_02	13610	2143.6	2188.85	1094.93	2	1	PJYTEIR		892.452	4 2 0 0 0 1	H(4)N(2)pH(1)	(N(N(H(pH)(H(H)(H)))))	42236	0 1 0 0 0 0;0 2 0 0 0 0;1 2 0 0 0 0;1 2 0 0 0 1;2 2 0 0 0 0;2 2 0 0 0 1;3 2 0 0 0 0;3 2 0 0 0 1;4 2 0 0 0 0;	1296.39	2	71.6198	54.0359	104.276	9	0.00475	2.17013	1	1.41667	0.08333	0	0	0	2.5702e-218	9.15938e-220	-1	0	9.15938e-220	sp|P06280|AGAL_HUMAN	GLA	215	63403300	203210000
20190323_L1_Ag6_Zhu00015_SA_CHOKO_IMAC_m2000_02.13673.13673.2.2.dta	20190323_L1_Ag6_Zhu00015_SA_CHOKO_IMAC_m2000_02.13673.13673.2.2.dta	20190323_L1_Ag6_Zhu00015_SA_CHOKO_IMAC_m2000_02	13673	2153.39	2026.79	1013.9	2	1	PJYTEIR		892.452	3 2 0 0 0 1	H(3)N(2)pH(1)	(N(N(H(H)(H)(pH))))	31904	0 1 0 0 0 0;0 2 0 0 0 0;1 2 0 0 0 0;1 2 0 0 0 1;2 2 0 0 0 0;2 2 0 0 0 1;3 2 0 0 0 0;	1134.34	2	54.5116	43.808	74.3896	9	0.00191	0.94115	1	1.33333	0.16667	0	0	0	1.1854e-151	2.27779e-153	-1	0	2.27779e-153	sp|P06280|AGAL_HUMAN	GLA	215	19724200	53700400
20190323_L1_Ag6_Zhu00015_SA_CHOKO_IMAC_m2000_02.14128.14128.3.0.dta	20190323_L1_Ag6_Zhu00015_SA_CHOKO_IMAC_m2000_02.14128.14128.3.0.dta	20190323_L1_Ag6_Zhu00015_SA_CHOKO_IMAC_m2000_02	14128	2211.24	2886.1	962.706	3	1	HMSLALJR		941.499	8 2 0 0 0 1	H(8)N(2)pH(1)	(N(N(H(H)(H(H(H(H)))(H(pH(H)))))))	31668	0 1 0 0 0 0;0 2 0 0 0 0;1 2 0 0 0 0;2 2 0 0 0 0;3 2 0 0 0 0;3 2 0 0 0 1;4 2 0 0 0 0;4 2 0 0 0 1;5 2 0 0 0 0;5 2 0 0 0 1;6 2 0 0 0 0;6 2 0 0 0 1;7 2 0 0 0 0;7 2 0 0 0 1;	1944.6	7	38.4303	18.8497	74.7944	6	0.00487	1.68579	0.875	0.21429	0.5	0	0	0	1.48671e-152	3.94935e-154	-1	0	3.94935e-154	sp|P06280|AGAL_HUMAN	GLA	192	33704500	167374000
20190323_L1_Ag6_Zhu00015_SA_CHOKO_IMAC_m2000_02.14132.14132.2.0.dta	20190323_L1_Ag6_Zhu00015_SA_CHOKO_IMAC_m2000_02.14132.14132.2.0.dta	20190323_L1_Ag6_Zhu00015_SA_CHOKO_IMAC_m2000_02	14132	2211.76	2724.05	1362.53	2	1	HMSLALJR		941.499	7 2 0 0 0 1	H(7)N(2)pH(1)	(N(N(H(H(pH))(H(H)(H)(H(H))))))	31525	0 1 0 0 0 0;0 2 0 0 0 0;1 2 0 0 0 0;2 2 0 0 0 0;2 2 0 0 0 1;3 2 0 0 0 0;3 2 0 0 0 1;4 2 0 0 0 0;4 2 0 0 0 1;5 2 0 0 0 0;5 2 0 0 0 1;6 2 0 0 0 0;6 2 0 0 0 1;7 2 0 0 0 0;	1782.55	7	68.6462	27.0183	145.955	8	0.00296	1.08544	1	0.71429	0	0	0	0	1.149801903988e-311	2.299603807974e-312	-1	0	2.299603807974e-312	sp|P06280|AGAL_HUMAN	GLA	192	93277800	378201000
20190323_L1_Ag6_Zhu00015_SA_CHOKO_IMAC_m2000_02.14146.14146.3.0.dta	20190323_L1_Ag6_Zhu00015_SA_CHOKO_IMAC_m2000_02.14146.14146.3.0.dta	20190323_L1_Ag6_Zhu00015_SA_CHOKO_IMAC_m2000_02	14146	2213.34	2399.95	800.654	3	1	HMSLALJR		941.499	5 2 0 0 0 1	H(5)N(2)pH(1)	(N(N(H(H)(H(H(pH(H)))))))	31723	0 1 0 0 0 0;0 2 0 0 0 0;1 2 0 0 0 0;2 2 0 0 0 0;3 2 0 0 0 0;3 2 0 0 0 1;4 2 0 0 0 0;4 2 0 0 0 1;	1458.44	7	93.756	88.4943	103.528	7	0.00723	3.01159	1	0.85714	0.71429	0	0	0	1.20527e-216	4.4956e-218	-1	0	4.4956e-218	sp|P06280|AGAL_HUMAN	GLA	192	25398600	103511000
20190323_L1_Ag6_Zhu00015_SA_CHOKO_IMAC_m2000_02.14152.14152.2.0.dta	20190323_L1_Ag6_Zhu00015_SA_CHOKO_IMAC_m2000_02.14152.14152.2.0.dta	20190323_L1_Ag6_Zhu00015_SA_CHOKO_IMAC_m2000_02	14152	2214.15	2562	1281.5	2	1	HMSLALJR		941.499	6 2 0 0 0 1	H(6)N(2)pH(1)	(N(N(H(H(H)(H))(H(H(pH))))))	22068	0 1 0 0 0 0;0 2 0 0 0 0;1 2 0 0 0 0;2 2 0 0 0 0;3 2 0 0 0 0;3 2 0 0 0 1;4 2 0 0 0 0;4 2 0 0 0 1;5 2 0 0 0 0;5 2 0 0 0 1;6 2 0 0 0 0;	1620.49	7	77.1804	37.2454	151.346	7	0.00305	1.18979	1	0.71429	0.07143	0	0	0	0	0	-1	0	0	sp|P06280|AGAL_HUMAN	GLA	192	4425830000	18334400000
20190323_L1_Ag6_Zhu00015_SA_CHOKO_IMAC_m2000_02.14156.14156.3.0.dta	20190323_L1_Ag6_Zhu00015_SA_CHOKO_IMAC_m2000_02.14156.14156.3.0.dta	20190323_L1_Ag6_Zhu00015_SA_CHOKO_IMAC_m2000_02	14156	2214.67	2765.08	922.364	3	1	HMSLALJR		941.499	6 3 0 0 0 1	H(6)N(3)pH(1)	(N(N(H(H(N(H)))(H(H(pH(H)))))))	29184	0 1 0 0 0 0;0 2 0 0 0 0;1 2 0 0 0 0;2 2 0 0 0 0;2 3 0 0 0 0;3 2 0 0 0 0;3 2 0 0 0 1;3 3 0 0 0 0;4 2 0 0 0 0;4 2 0 0 0 1;4 3 0 0 0 0;4 3 0 0 0 1;5 2 0 0 0 1;5 3 0 0 0 0;5 3 0 0 0 1;	1823.57	7	52.3955	23.7365	105.619	7	0.00484	1.74921	0.88235	0.28571	0.5	0	0	0	2.56566e-221	9.16313e-223	-1	0	9.16313e-223	sp|P06280|AGAL_HUMAN	GLA	192	105406000	474399000
20190323_L1_Ag6_Zhu00015_SA_CHOKO_IMAC_m2000_02.14183.14183.3.1.dta	20190323_L1_Ag6_Zhu00015_SA_CHOKO_IMAC_m2000_02.14183.14183.3.1.dta	20190323_L1_Ag6_Zhu00015_SA_CHOKO_IMAC_m2000_02	14183	2218.02	2237.89	746.635	3	1	HMSLALJR		941.499	4 2 0 0 0 1	H(4)N(2)pH(1)	(N(N(H(H)(H(H)(pH)))))	31762	0 1 0 0 0 0;0 2 0 0 0 0;1 2 0 0 0 0;2 2 0 0 0 0;2 2 0 0 0 1;3 2 0 0 0 0;3 2 0 0 0 1;4 2 0 0 0 0;	1296.39	7	80.6075	89.987	63.1883	7	0.00332	1.48537	0.8	0.78571	0.85714	0	0	0	1.00549e-126	1.28308e-128	-1	0	1.28308e-128	sp|P06280|AGAL_HUMAN	GLA	192	829098000	2621050000
20190323_L1_Ag6_Zhu00015_SA_CHOKO_IMAC_m2000_02.14188.14188.2.0.dta	20190323_L1_Ag6_Zhu00015_SA_CHOKO_IMAC_m2000_02.14188.14188.2.0.dta	20190323_L1_Ag6_Zhu00015_SA_CHOKO_IMAC_m2000_02	14188	2218.47	1833.82	917.413	2	1	HMSLALJR		941.499	3 2 0 0 0 0	H(3)N(2)	(N(N(H(H)(H))))	31905	0 1 0 0 0 0;0 2 0 0 0 0;1 2 0 0 0 0;2 2 0 0 0 0;	892.317	7	72.9913	70.6482	77.3427	6	0.00285	1.55465	1	0.85714	0.42857	0	0	0	3.12232e-158	3.91365e-160	-1	0	3.91365e-160	sp|P06280|AGAL_HUMAN	GLA	192	243277000	653073000
20190323_L1_Ag6_Zhu00015_SA_CHOKO_IMAC_m2000_02.14196.14196.2.0.dta	20190323_L1_Ag6_Zhu00015_SA_CHOKO_IMAC_m2000_02.14196.14196.2.0.dta	20190323_L1_Ag6_Zhu00015_SA_CHOKO_IMAC_m2000_02	14196	2219.37	2237.89	1119.45	2	1	HMSLALJR		941.499	4 2 0 0 0 1	H(4)N(2)pH(1)	(N(N(H(H)(H(H)(pH)))))	31762	0 1 0 0 0 0;0 2 0 0 0 0;1 2 0 0 0 0;2 2 0 0 0 0;2 2 0 0 0 1;3 2 0 0 0 0;3 2 0 0 0 1;4 2 0 0 0 0;	1296.39	7	52.7473	35.039	85.634	8	0.00408	1.82184	0.9	0.57143	0.28571	0	0	0	1.02586e-176	2.09205e-178	-1	0	2.09205e-178	sp|P06280|AGAL_HUMAN	GLA	192	100246000	301013000
20190323_L1_Ag6_Zhu00015_SA_CHOKO_IMAC_m2000_02.14217.14217.2.0.dta	20190323_L1_Ag6_Zhu00015_SA_CHOKO_IMAC_m2000_02.14217.14217.2.0.dta	20190323_L1_Ag6_Zhu00015_SA_CHOKO_IMAC_m2000_02	14217	2222.18	2157.92	1079.47	2	1	HMSLALJR		941.499	5 2 0 0 0 0	H(5)N(2)	(N(N(H(H)(H(H)(H)))))	31754	0 1 0 0 0 0;0 2 0 0 0 0;1 2 0 0 0 0;2 2 0 0 0 0;3 2 0 0 0 0;4 2 0 0 0 0;	1216.42	7	64.7807	50.846	90.6595	7	0.00201	0.93335	1	0.71429	0.35714	0	0	0	6.33788e-188	1.40861e-189	-1	0	1.40861e-189	sp|P06280|AGAL_HUMAN	GLA	192	73016700	233040000
20190323_L1_Ag6_Zhu00015_SA_CHOKO_IMAC_m2000_02.14225.14225.2.0.dta	20190323_L1_Ag6_Zhu00015_SA_CHOKO_IMAC_m2000_02.14225.14225.2.0.dta	20190323_L1_Ag6_Zhu00015_SA_CHOKO_IMAC_m2000_02	14225	2223.3	1995.87	998.439	2	1	HMSLALJR		941.499	4 2 0 0 0 0	H(4)N(2)	(N(N(H(H)(H)(H))))	31903	0 1 0 0 0 0;0 2 0 0 0 0;1 2 0 0 0 0;2 2 0 0 0 0;3 2 0 0 0 0;	1054.37	7	70.079	63.5365	82.2294	7	0.00296	1.48282	1	0.85714	0.42857	0	0	0	4.00277e-169	5.37673e-171	-1	0	5.37673e-171	sp|P06280|AGAL_HUMAN	GLA	192	199757000	574273000
20190323_L1_Ag6_Zhu00015_SA_CHOKO_IMAC_m2000_02.14236.14236.2.0.dta	20190323_L1_Ag6_Zhu00015_SA_CHOKO_IMAC_m2000_02.14236.14236.2.0.dta	20190323_L1_Ag6_Zhu00015_SA_CHOKO_IMAC_m2000_02	14236	2224.74	2399.94	1200.48	2	1	HMSLALJR		941.499	5 2 0 0 0 1	H(5)N(2)pH(1)	(N(N(H(pH)(H(H)(H(H))))))	42232	0 1 0 0 0 0;0 2 0 0 0 0;1 2 0 0 0 0;1 2 0 0 0 1;2 2 0 0 0 0;2 2 0 0 0 1;3 2 0 0 0 0;3 2 0 0 0 1;4 2 0 0 0 0;4 2 0 0 0 1;5 2 0 0 0 0;	1458.44	7	53.7366	27.055	103.288	9	0.00331	1.37739	1	0.57143	0.21429	0	0	0	4.12603e-216	1.68625e-217	-1	0	1.68625e-217	sp|P06280|AGAL_HUMAN	GLA	192	22572900	34276300
20190323_L1_Ag6_Zhu00015_SA_CHOKO_IMAC_m2000_02.14316.14316.3.0.dta	20190323_L1_Ag6_Zhu00015_SA_CHOKO_IMAC_m2000_02.14316.14316.3.0.dta	20190323_L1_Ag6_Zhu00015_SA_CHOKO_IMAC_m2000_02	14316	2237.79	2562	854.671	3	1	HMSLALJR		941.499	6 2 0 0 0 1	H(6)N(2)pH(1)	(N(N(H(H)(H(H)(H(pH(H)))))))	31750	0 1 0 0 0 0;0 2 0 0 0 0;1 2 0 0 0 0;2 2 0 0 0 0;3 2 0 0 0 0;3 2 0 0 0 1;4 2 0 0 0 0;4 2 0 0 0 1;5 2 0 0 0 0;5 2 0 0 0 1;	1620.49	7	85.574	59.8126	133.417	7	0.00474	1.84826	1	0.5	0.57143	0	0	0	1.56817e-283	1.4266e-284	-1	0	1.4266e-284	sp|P06280|AGAL_HUMAN	GLA	192	7940810000	30163600000
20190323_L1_Ag6_Zhu00015_SA_CHOKO_IMAC_m2000_02.14325.14325.3.0.dta	20190323_L1_Ag6_Zhu00015_SA_CHOKO_IMAC_m2000_02.14325.14325.3.0.dta	20190323_L1_Ag6_Zhu00015_SA_CHOKO_IMAC_m2000_02	14325	2239.1	2724.05	908.688	3	1	HMSLALJR		941.499	7 2 0 0 0 1	H(7)N(2)pH(1)	(N(N(H(H)(H(H(H(pH(H(H)))))))))	31678	0 1 0 0 0 0;0 2 0 0 0 0;1 2 0 0 0 0;2 2 0 0 0 0;3 2 0 0 0 0;4 2 0 0 0 0;4 2 0 0 0 1;5 2 0 0 0 0;5 2 0 0 0 1;6 2 0 0 0 1;	1782.55	7	41.3377	34.9678	53.1677	7	0.00399	1.46539	0.66667	0.92857	0.35714	0	0	0	1.74127e-104	1.84824e-106	-1	0	1.84824e-106	sp|P06280|AGAL_HUMAN	GLA	192	235725000	910936000
20190323_L1_Ag6_Zhu00015_SA_CHOKO_IMAC_m2000_02.14391.14391.3.0.dta	20190323_L1_Ag6_Zhu00015_SA_CHOKO_IMAC_m2000_02.14391.14391.3.0.dta	20190323_L1_Ag6_Zhu00015_SA_CHOKO_IMAC_m2000_02	14391	2247.69	2399.95	800.654	3	1	HMSLALJR		941.499	5 2 0 0 0 1	H(5)N(2)pH(1)	(N(N(H(H)(H(H(pH(H)))))))	31723	0 1 0 0 0 0;0 2 0 0 0 0;1 2 0 0 0 0;2 2 0 0 0 0;3 2 0 0 0 0;3 2 0 0 0 1;4 2 0 0 0 0;4 2 0 0 0 1;	1458.44	7	89.9181	73.0879	121.174	7	0.0056	2.33283	1	0.5	0.71429	0	0	0	4.24129e-256	3.26253e-257	-1	0	3.26253e-257	sp|P06280|AGAL_HUMAN	GLA	192	8881450000	30855300000
20190323_L1_Ag6_Zhu00015_SA_CHOKO_IMAC_m2000_02.14392.14392.2.0.dta	20190323_L1_Ag6_Zhu00015_SA_CHOKO_IMAC_m2000_02.14392.14392.2.0.dta	20190323_L1_Ag6_Zhu00015_SA_CHOKO_IMAC_m2000_02	14392	2247.83	2562	1281.5	2	1	HMSLALJR		941.499	6 2 0 0 0 1	H(6)N(2)pH(1)	(N(N(H(pH)(H(H)(H(H(H)))))))	42231	0 1 0 0 0 0;0 2 0 0 0 0;1 2 0 0 0 0;1 2 0 0 0 1;2 2 0 0 0 0;2 2 0 0 0 1;3 2 0 0 0 0;3 2 0 0 0 1;4 2 0 0 0 0;4 2 0 0 0 1;5 2 0 0 0 0;5 2 0 0 0 1;6 2 0 0 0 0;	1620.49	7	67.6121	25.4922	145.835	9	0.00298	1.16402	1	0.57143	0.07143	0	0	0	2.1407907443926e-311	5.484321080633e-312	-1	0	5.484321080633e-312	sp|P06280|AGAL_HUMAN	GLA	192	4425830000	18334400000
20190323_L1_Ag6_Zhu00015_SA_CHOKO_IMAC_m2000_02.14395.14395.2.0.dta	20190323_L1_Ag6_Zhu00015_SA_CHOKO_IMAC_m2000_02.14395.14395.2.0.dta	20190323_L1_Ag6_Zhu00015_SA_CHOKO_IMAC_m2000_02	14395	2248.28	2399.94	1200.48	2	1	HMSLALJR		941.499	5 2 0 0 0 1	H(5)N(2)pH(1)	(N(N(H(H)(H(H(pH(H)))))))	31723	0 1 0 0 0 0;0 2 0 0 0 0;1 2 0 0 0 0;2 2 0 0 0 0;3 2 0 0 0 0;3 2 0 0 0 1;4 2 0 0 0 0;4 2 0 0 0 1;	1458.44	7	35.9314	19.6492	66.1697	7	0.00327	1.36322	0.7	0.57143	0	0	0	0	2.3589e-133	4.86742e-135	-1	0	4.86742e-135	sp|P06280|AGAL_HUMAN	GLA	192	6657350000	24334800000
20190323_L1_Ag6_Zhu00015_SA_CHOKO_IMAC_m2000_02.14435.14435.3.0.dta	20190323_L1_Ag6_Zhu00015_SA_CHOKO_IMAC_m2000_02.14435.14435.3.0.dta	20190323_L1_Ag6_Zhu00015_SA_CHOKO_IMAC_m2000_02	14435	2254.98	2237.89	746.635	3	1	HMSLALJR		941.499	4 2 0 0 0 1	H(4)N(2)pH(1)	(N(N(H(H)(H(H)(pH)))))	31762	0 1 0 0 0 0;0 2 0 0 0 0;1 2 0 0 0 0;2 2 0 0 0 0;2 2 0 0 0 1;3 2 0 0 0 0;3 2 0 0 0 1;4 2 0 0 0 0;	1296.39	7	97.375	112.639	69.0275	7	0.00316	1.41164	0.8	0.85714	0.85714	0	0	0	1.03205e-139	2.10905e-141	-1	0	2.10905e-141	sp|P06280|AGAL_HUMAN	GLA	192	829098000	2621050000
20190323_L1_Ag6_Zhu00015_SA_CHOKO_IMAC_m2000_02.14441.14441.2.0.dta	20190323_L1_Ag6_Zhu00015_SA_CHOKO_IMAC_m2000_02.14441.14441.2.0.dta	20190323_L1_Ag6_Zhu00015_SA_CHOKO_IMAC_m2000_02	14441	2255.8	1833.82	917.413	2	1	HMSLALJR		941.499	3 2 0 0 0 0	H(3)N(2)	(N(N(H(H)(H))))	31905	0 1 0 0 0 0;0 2 0 0 0 0;1 2 0 0 0 0;2 2 0 0 0 0;	892.317	7	70.3645	67.9113	74.9203	6	0.00264	1.43905	1	0.85714	0.42857	0	0	0	7.79312e-153	1.01523e-154	-1	0	1.01523e-154	sp|P06280|AGAL_HUMAN	GLA	192	243277000	653073000
20190323_L1_Ag6_Zhu00015_SA_CHOKO_IMAC_m2000_02.14452.14452.3.0.dta	20190323_L1_Ag6_Zhu00015_SA_CHOKO_IMAC_m2000_02.14452.14452.3.0.dta	20190323_L1_Ag6_Zhu00015_SA_CHOKO_IMAC_m2000_02	14452	2257.5	2075.84	692.618	3	1	HMSLALJR		941.499	3 2 0 0 0 1	H(3)N(2)pH(1)	(N(N(H(H)(H)(pH))))	31904	0 1 0 0 0 0;0 2 0 0 0 0;1 2 0 0 0 0;1 2 0 0 0 1;2 2 0 0 0 0;2 2 0 0 0 1;3 2 0 0 0 0;	1134.34	7	81.4001	108.558	30.9648	6	0.00405	1.95223	0.66667	0.78571	1	0	0	0	3.64314e-56	2.59315e-58	-1	0	2.59315e-58	sp|P06280|AGAL_HUMAN	GLA	192	59847300	178075000
20190323_L1_Ag6_Zhu00015_SA_CHOKO_IMAC_m2000_02.14462.14462.2.0.dta	20190323_L1_Ag6_Zhu00015_SA_CHOKO_IMAC_m2000_02.14462.14462.2.0.dta	20190323_L1_Ag6_Zhu00015_SA_CHOKO_IMAC_m2000_02	14462	2258.97	1995.87	998.439	2	1	HMSLALJR		941.499	4 2 0 0 0 0	H(4)N(2)	(N(N(H(H)(H)(H))))	31903	0 1 0 0 0 0;0 2 0 0 0 0;1 2 0 0 0 0;2 2 0 0 0 0;3 2 0 0 0 0;	1054.37	7	70.9254	62.9002	85.8294	7	0.00247	1.23832	1	0.85714	0.42857	0	0	0	3.76051e-177	5.92142e-179	-1	0	5.92142e-179	sp|P06280|AGAL_HUMAN	GLA	192	199757000	574273000
20190323_L1_Ag6_Zhu00015_SA_CHOKO_IMAC_m2000_02.14491.14491.2.1.dta	20190323_L1_Ag6_Zhu00015_SA_CHOKO_IMAC_m2000_02.14491.14491.2.1.dta	20190323_L1_Ag6_Zhu00015_SA_CHOKO_IMAC_m2000_02	14491	2262.93	2237.89	1119.45	2	1	HMSLALJR		941.499	4 2 0 0 0 1	H(4)N(2)pH(1)	(N(N(H(H)(H(H)(pH)))))	31762	0 1 0 0 0 0;0 2 0 0 0 0;1 2 0 0 0 0;2 2 0 0 0 0;2 2 0 0 0 1;3 2 0 0 0 0;3 2 0 0 0 1;4 2 0 0 0 0;	1296.39	7	48.9689	28.5217	86.9422	8	0.005	2.23384	0.9	0.57143	0.21429	0	0	0	1.24061e-179	2.22718e-181	-1	0	2.22718e-181	sp|P06280|AGAL_HUMAN	GLA	192	21386400	66468900
20190323_L1_Ag6_Zhu00015_SA_CHOKO_IMAC_m2000_02.14578.14578.2.0.dta	20190323_L1_Ag6_Zhu00015_SA_CHOKO_IMAC_m2000_02.14578.14578.2.0.dta	20190323_L1_Ag6_Zhu00015_SA_CHOKO_IMAC_m2000_02	14578	2274.38	2399.94	1200.48	2	1	HMSLALJR		941.499	5 2 0 0 0 1	H(5)N(2)pH(1)	(N(N(H(H)(H(H)(H)(pH)))))	31753	0 1 0 0 0 0;0 2 0 0 0 0;1 2 0 0 0 0;2 2 0 0 0 0;2 2 0 0 0 1;3 2 0 0 0 0;3 2 0 0 0 1;4 2 0 0 0 0;4 2 0 0 0 1;5 2 0 0 0 0;	1458.44	7	76.5912	40.5933	143.445	8	0.00336	1.39989	1	0.57143	0.21429	0	0	0	4.96157e-306	7.08801e-307	-1	0	7.08801e-307	sp|P06280|AGAL_HUMAN	GLA	192	6657350000	24334800000
20190323_L1_Ag6_Zhu00015_SA_CHOKO_IMAC_m2000_02.14623.14623.3.0.dta	20190323_L1_Ag6_Zhu00015_SA_CHOKO_IMAC_m2000_02.14623.14623.3.0.dta	20190323_L1_Ag6_Zhu00015_SA_CHOKO_IMAC_m2000_02	14623	2280.97	2399.95	800.654	3	1	HMSLALJR		941.499	5 2 0 0 0 1	H(5)N(2)pH(1)	(N(N(H(H(H))(H(pH(H))))))	23034	0 1 0 0 0 0;0 2 0 0 0 0;1 2 0 0 0 0;2 2 0 0 0 0;2 2 0 0 0 1;3 2 0 0 0 0;3 2 0 0 0 1;4 2 0 0 0 0;4 2 0 0 0 1;	1458.44	7	92.6886	83.0545	110.58	8	0.0054	2.25158	0.90909	0.57143	0.71429	0	0	0	2.10987e-232	8.87335e-234	-1	0	8.87335e-234	sp|P06280|AGAL_HUMAN	GLA	192	8881450000	30855300000
20190323_L1_Ag6_Zhu00015_SA_CHOKO_IMAC_m2000_02.14633.14633.2.0.dta	20190323_L1_Ag6_Zhu00015_SA_CHOKO_IMAC_m2000_02.14633.14633.2.0.dta	20190323_L1_Ag6_Zhu00015_SA_CHOKO_IMAC_m2000_02	14633	2282.48	2562	1281.5	2	1	HMSLALJR		941.499	6 2 0 0 0 1	H(6)N(2)pH(1)	(N(N(H(H(H(H)))(H(H)(pH)))))	21499	0 1 0 0 0 0;0 2 0 0 0 0;1 2 0 0 0 0;2 2 0 0 0 0;2 2 0 0 0 1;3 2 0 0 0 0;3 2 0 0 0 1;4 2 0 0 0 0;4 2 0 0 0 1;5 2 0 0 0 0;5 2 0 0 0 1;6 2 0 0 0 0;	1620.49	7	59.2739	26.8727	119.448	8	0.00268	1.04771	1	0.71429	0.07143	0	0	0	3.10653e-252	2.21926e-253	-1	0	2.21926e-253	sp|P06280|AGAL_HUMAN	GLA	192	110753000	399622000
20190323_L1_Ag6_Zhu00015_SA_CHOKO_IMAC_m2000_02.14635.14635.3.1.dta	20190323_L1_Ag6_Zhu00015_SA_CHOKO_IMAC_m2000_02.14635.14635.3.1.dta	20190323_L1_Ag6_Zhu00015_SA_CHOKO_IMAC_m2000_02	14635	2282.63	2075.84	692.619	3	1	HMSLALJR		941.499	3 2 0 0 0 1	H(3)N(2)pH(1)	(N(N(H(H)(H)(pH))))	31904	0 1 0 0 0 0;0 2 0 0 0 0;1 2 0 0 0 0;1 2 0 0 0 1;2 2 0 0 0 0;2 2 0 0 0 1;3 2 0 0 0 0;	1134.34	7	81.5892	109.545	29.6706	6	0.00635	3.05925	0.66667	0.85714	1	0	0	0	1.88831e-53	1.17533e-55	-1	0	1.17533e-55	sp|P06280|AGAL_HUMAN	GLA	192	83073800	238151000
20190323_L1_Ag6_Zhu00015_SA_CHOKO_IMAC_m2000_02.14670.14670.3.0.dta	20190323_L1_Ag6_Zhu00015_SA_CHOKO_IMAC_m2000_02.14670.14670.3.0.dta	20190323_L1_Ag6_Zhu00015_SA_CHOKO_IMAC_m2000_02	14670	2287.96	2399.95	800.653	3	1	HMSLALJR		941.499	5 2 0 0 0 1	H(5)N(2)pH(1)	(N(N(H(H)(H(H(pH(H)))))))	31723	0 1 0 0 0 0;0 2 0 0 0 0;1 2 0 0 0 0;2 2 0 0 0 0;3 2 0 0 0 0;3 2 0 0 0 1;4 2 0 0 0 0;4 2 0 0 0 1;	1458.44	7	48.3957	44.3414	55.9251	6	0.00524	2.18532	0.7	0.42857	0.5	0	0	0	1.34873e-110	1.47579e-112	-1	0	1.47579e-112	sp|P06280|AGAL_HUMAN	GLA	192	8881450000	30855300000
20190323_L1_Ag6_Zhu00015_SA_CHOKO_IMAC_m2000_02.14674.14674.2.1.dta	20190323_L1_Ag6_Zhu00015_SA_CHOKO_IMAC_m2000_02.14674.14674.2.1.dta	20190323_L1_Ag6_Zhu00015_SA_CHOKO_IMAC_m2000_02	14674	2288.44	2237.89	1119.45	2	1	HMSLALJR		941.499	4 2 0 0 0 1	H(4)N(2)pH(1)	(N(N(H(H)(H(H)(pH)))))	31762	0 1 0 0 0 0;0 2 0 0 0 0;1 2 0 0 0 0;2 2 0 0 0 0;2 2 0 0 0 1;3 2 0 0 0 0;3 2 0 0 0 1;4 2 0 0 0 0;	1296.39	7	59.6775	38.6217	98.7811	8	0.00426	1.90317	1	0.71429	0.28571	0	0	0	4.76973e-206	1.29605e-207	-1	0	1.29605e-207	sp|P06280|AGAL_HUMAN	GLA	192	399781000	1278470000
20190323_L1_Ag6_Zhu00015_SA_CHOKO_IMAC_m2000_02.14696.14696.3.0.dta	20190323_L1_Ag6_Zhu00015_SA_CHOKO_IMAC_m2000_02.14696.14696.3.0.dta	20190323_L1_Ag6_Zhu00015_SA_CHOKO_IMAC_m2000_02	14696	2291.61	2237.89	746.635	3	1	HMSLALJR		941.499	4 2 0 0 0 1	H(4)N(2)pH(1)	(N(N(H(H)(H(H)(pH)))))	31762	0 1 0 0 0 0;0 2 0 0 0 0;1 2 0 0 0 0;2 2 0 0 0 0;2 2 0 0 0 1;3 2 0 0 0 0;3 2 0 0 0 1;4 2 0 0 0 0;	1296.39	7	85.2045	96.8457	63.5851	7	0.00357	1.59529	0.8	0.78571	0.85714	0	0	0	1.31962e-127	1.16844e-129	-1	0	1.16844e-129	sp|P06280|AGAL_HUMAN	GLA	192	829098000	2621050000
20190323_L1_Ag6_Zhu00015_SA_CHOKO_IMAC_m2000_02.14703.14703.3.0.dta	20190323_L1_Ag6_Zhu00015_SA_CHOKO_IMAC_m2000_02.14703.14703.3.0.dta	20190323_L1_Ag6_Zhu00015_SA_CHOKO_IMAC_m2000_02	14703	2292.34	2507.05	836.356	3	1	HMSLALJR		941.499	5 3 0 0 1 0	H(5)N(3)F(1)	(N(N(H(H(H))(H(N(H)(F))))))	22967	0 1 0 0 0 0;0 2 0 0 0 0;1 2 0 0 0 0;2 2 0 0 0 0;2 3 0 0 0 0;2 3 0 0 1 0;3 2 0 0 0 0;3 3 0 0 0 0;3 3 0 0 1 0;4 2 0 0 0 0;4 3 0 0 0 0;4 3 0 0 1 0;5 3 0 0 0 0;	1565.56	7	26.909	19.1681	41.2849	6	-0.00533	-2.1253	0.46667	0.57143	0	0	0	0	2.69533e-78	1.71062e-80	-1	0	1.71062e-80	sp|P06280|AGAL_HUMAN	GLA	192	13111100	58180600
20190323_L1_Ag6_Zhu00015_SA_CHOKO_IMAC_m2000_02.14711.14711.2.0.dta	20190323_L1_Ag6_Zhu00015_SA_CHOKO_IMAC_m2000_02.14711.14711.2.0.dta	20190323_L1_Ag6_Zhu00015_SA_CHOKO_IMAC_m2000_02	14711	2293.45	1833.82	917.413	2	1	HMSLALJR		941.499	3 2 0 0 0 0	H(3)N(2)	(N(N(H(H)(H))))	31905	0 1 0 0 0 0;0 2 0 0 0 0;1 2 0 0 0 0;2 2 0 0 0 0;	892.317	7	59.6283	55.5692	67.1665	6	0.0021	1.14349	1	0.85714	0.42857	0	0	0	1.42946e-135	1.38803e-137	-1	0	1.38803e-137	sp|P06280|AGAL_HUMAN	GLA	192	243277000	653073000
20190323_L1_Ag6_Zhu00015_SA_CHOKO_IMAC_m2000_02.14733.14733.2.0.dta	20190323_L1_Ag6_Zhu00015_SA_CHOKO_IMAC_m2000_02.14733.14733.2.0.dta	20190323_L1_Ag6_Zhu00015_SA_CHOKO_IMAC_m2000_02	14733	2296.39	1995.87	998.439	2	1	HMSLALJR		941.499	4 2 0 0 0 0	H(4)N(2)	(N(N(H(H)(H)(H))))	31903	0 1 0 0 0 0;0 2 0 0 0 0;1 2 0 0 0 0;2 2 0 0 0 0;3 2 0 0 0 0;	1054.37	7	62.8862	55.4364	76.7216	7	0.00281	1.40767	1	0.85714	0.42857	0	0	0	7.55912e-157	9.71878e-159	-1	0	9.71878e-159	sp|P06280|AGAL_HUMAN	GLA	192	199757000	574273000
20190323_L1_Ag6_Zhu00015_SA_CHOKO_IMAC_m2000_02.14848.14848.3.1.dta	20190323_L1_Ag6_Zhu00015_SA_CHOKO_IMAC_m2000_02.14848.14848.3.1.dta	20190323_L1_Ag6_Zhu00015_SA_CHOKO_IMAC_m2000_02	14848	2311.85	2562	854.671	3	1	HMSLALJR		941.499	6 2 0 0 0 1	H(6)N(2)pH(1)	(N(N(H(H(H))(H(H(pH(H)))))))	22836	0 1 0 0 0 0;0 2 0 0 0 0;1 2 0 0 0 0;2 2 0 0 0 0;3 2 0 0 0 0;3 2 0 0 0 1;4 2 0 0 0 0;4 2 0 0 0 1;5 2 0 0 0 0;5 2 0 0 0 1;	1620.49	7	48.8238	29.6088	84.5087	7	0.00374	1.46067	0.91667	0.35714	0.5	0	0	0	3.31448e-174	5.77874e-176	-1	0	5.77874e-176	sp|P06280|AGAL_HUMAN	GLA	192	239931000	892460000
20190323_L1_Ag6_Zhu00015_SA_CHOKO_IMAC_m2000_02.14870.14870.3.0.dta	20190323_L1_Ag6_Zhu00015_SA_CHOKO_IMAC_m2000_02.14870.14870.3.0.dta	20190323_L1_Ag6_Zhu00015_SA_CHOKO_IMAC_m2000_02	14870	2314.66	2399.95	800.653	3	1	HMSLALJR		941.499	5 2 0 0 0 1	H(5)N(2)pH(1)	(N(N(H(H)(H(H(pH(H)))))))	31723	0 1 0 0 0 0;0 2 0 0 0 0;1 2 0 0 0 0;2 2 0 0 0 0;3 2 0 0 0 0;3 2 0 0 0 1;4 2 0 0 0 0;4 2 0 0 0 1;	1458.44	7	70.3863	58.9786	91.5722	7	0.00484	2.01782	1	0.5	0.71429	0	0	0	5.83067e-190	1.46938e-191	-1	0	1.46938e-191	sp|P06280|AGAL_HUMAN	GLA	192	8966900000	31160300000
20190323_L1_Ag6_Zhu00015_SA_CHOKO_IMAC_m2000_02.14941.14941.2.0.dta	20190323_L1_Ag6_Zhu00015_SA_CHOKO_IMAC_m2000_02.14941.14941.2.0.dta	20190323_L1_Ag6_Zhu00015_SA_CHOKO_IMAC_m2000_02	14941	2324.25	2237.89	1119.45	2	1	HMSLALJR		941.499	4 2 0 0 0 1	H(4)N(2)pH(1)	(N(N(H(H)(H(H)(pH)))))	31762	0 1 0 0 0 0;0 2 0 0 0 0;1 2 0 0 0 0;2 2 0 0 0 0;2 2 0 0 0 1;3 2 0 0 0 0;3 2 0 0 0 1;4 2 0 0 0 0;	1296.39	7	51.4479	27.8719	95.232	8	0.0045	2.01041	1	0.42857	0.35714	0	0	0	3.97899e-198	9.91748e-200	-1	0	9.91748e-200	sp|P06280|AGAL_HUMAN	GLA	192	399781000	1278470000
20190323_L1_Ag6_Zhu00015_SA_CHOKO_IMAC_m2000_02.14953.14953.2.0.dta	20190323_L1_Ag6_Zhu00015_SA_CHOKO_IMAC_m2000_02.14953.14953.2.0.dta	20190323_L1_Ag6_Zhu00015_SA_CHOKO_IMAC_m2000_02	14953	2325.43	2562	1281.5	2	1	HMSLALJR		941.499	6 2 0 0 0 1	H(6)N(2)pH(1)	(N(N(H(H(H(H)))(H(H)(pH)))))	21499	0 1 0 0 0 0;0 2 0 0 0 0;1 2 0 0 0 0;2 2 0 0 0 0;2 2 0 0 0 1;3 2 0 0 0 0;3 2 0 0 0 1;4 2 0 0 0 0;4 2 0 0 0 1;5 2 0 0 0 0;5 2 0 0 0 1;6 2 0 0 0 0;	1620.49	7	55.5766	23.969	114.276	8	0.00423	1.64958	1	0.71429	0.07143	0	0	0	1.15104e-240	8.91253e-242	-1	0	8.91253e-242	sp|P06280|AGAL_HUMAN	GLA	192	20493500	72776100
20190323_L1_Ag6_Zhu00015_SA_CHOKO_IMAC_m2000_02.15099.15099.2.0.dta	20190323_L1_Ag6_Zhu00015_SA_CHOKO_IMAC_m2000_02.15099.15099.2.0.dta	20190323_L1_Ag6_Zhu00015_SA_CHOKO_IMAC_m2000_02	15099	2344.7	2399.94	1200.47	2	1	HMSLALJR		941.499	5 2 0 0 0 1	H(5)N(2)pH(1)	(N(N(H(pH)(H(H(H(H)))))))	42222	0 1 0 0 0 0;0 2 0 0 0 0;1 2 0 0 0 0;1 2 0 0 0 1;2 2 0 0 0 0;2 2 0 0 0 1;3 2 0 0 0 0;3 2 0 0 0 1;4 2 0 0 0 0;4 2 0 0 0 1;5 2 0 0 0 0;	1458.44	7	51.4432	24.361	101.739	9	0.00204	0.84988	1	0.57143	0.21429	0	0	0	1.19027e-212	3.50242e-214	-1	0	3.50242e-214	sp|P06280|AGAL_HUMAN	GLA	192	6806340000	24838700000
20190323_L1_Ag6_Zhu00015_SA_CHOKO_IMAC_m2000_02.15126.15126.3.0.dta	20190323_L1_Ag6_Zhu00015_SA_CHOKO_IMAC_m2000_02.15126.15126.3.0.dta	20190323_L1_Ag6_Zhu00015_SA_CHOKO_IMAC_m2000_02	15126	2348.44	2562	854.671	3	1	HMSLALJR		941.499	6 2 0 0 0 1	H(6)N(2)pH(1)	(N(N(H(H)(H(H(H(pH(H))))))))	31681	0 1 0 0 0 0;0 2 0 0 0 0;1 2 0 0 0 0;2 2 0 0 0 0;3 2 0 0 0 0;4 2 0 0 0 0;4 2 0 0 0 1;5 2 0 0 0 0;5 2 0 0 0 1;	1620.49	7	39.0928	19.0917	76.2378	7	0.00385	1.50399	0.90909	0.28571	0.5	0	0	0	9.04361e-156	1.31348e-157	-1	0	1.31348e-157	sp|P06280|AGAL_HUMAN	GLA	192	74456100	273157000
20190323_L1_Ag6_Zhu00015_SA_CHOKO_IMAC_m2000_02.15138.15138.3.0.dta	20190323_L1_Ag6_Zhu00015_SA_CHOKO_IMAC_m2000_02.15138.15138.3.0.dta	20190323_L1_Ag6_Zhu00015_SA_CHOKO_IMAC_m2000_02	15138	2349.82	2399.94	800.653	3	1	HMSLALJR		941.499	5 2 0 0 0 1	H(5)N(2)pH(1)	(N(N(H(H)(H(H(H(pH)))))))	31685	0 1 0 0 0 0;0 2 0 0 0 0;1 2 0 0 0 0;2 2 0 0 0 0;3 2 0 0 0 0;4 2 0 0 0 0;4 2 0 0 0 1;5 2 0 0 0 0;	1458.44	7	46.4932	38.0744	62.1282	7	0.00258	1.07655	0.8	0.5	0.57143	0	0	0	2.28356e-124	2.3583e-126	-1	0	2.3583e-126	sp|P06280|AGAL_HUMAN	GLA	192	17572200	59562100
20190323_L1_Ag6_Zhu00015_SA_CHOKO_IMAC_m2000_02.15410.15410.3.0.dta	20190323_L1_Ag6_Zhu00015_SA_CHOKO_IMAC_m2000_02.15410.15410.3.0.dta	20190323_L1_Ag6_Zhu00015_SA_CHOKO_IMAC_m2000_02	15410	2386.01	2399.94	800.653	3	1	HMSLALJR		941.499	5 2 0 0 0 1	H(5)N(2)pH(1)	(N(N(H(H)(H(H(H(pH)))))))	31685	0 1 0 0 0 0;0 2 0 0 0 0;1 2 0 0 0 0;2 2 0 0 0 0;3 2 0 0 0 0;4 2 0 0 0 0;4 2 0 0 0 1;5 2 0 0 0 0;	1458.44	7	46.5352	33.1257	71.4387	7	0.00415	1.72906	0.9	0.42857	0.57143	0	0	0	4.425e-145	4.8091e-147	-1	0	4.8091e-147	sp|P06280|AGAL_HUMAN	GLA	192	66400800	230190000
20190323_L1_Ag6_Zhu00015_SA_CHOKO_IMAC_m2000_02.15616.15616.2.0.dta	20190323_L1_Ag6_Zhu00015_SA_CHOKO_IMAC_m2000_02.15616.15616.2.0.dta	20190323_L1_Ag6_Zhu00015_SA_CHOKO_IMAC_m2000_02	15616	2414.33	2362.91	1181.96	2	1	GASJLTWR		904.464	5 2 0 0 0 1	H(5)N(2)pH(1)	(N(N(H(H)(H(H)(pH(H))))))	31759	0 1 0 0 0 0;0 2 0 0 0 0;1 2 0 0 0 0;2 2 0 0 0 0;2 2 0 0 0 1;3 2 0 0 0 0;3 2 0 0 0 1;4 2 0 0 0 0;4 2 0 0 0 1;	1458.44	4	54.767	33.6331	94.0157	8	0.00598	2.53105	1	1.21429	0.07143	0	0	0	2.06008e-195	5.33572e-197	-1	0	5.33572e-197	tr|G3I8P7|G3I8P7_CRIGR	I79_019923	327	28117800	99491900
20190323_L1_Ag6_Zhu00015_SA_CHOKO_IMAC_m2000_02.15638.15638.2.0.dta	20190323_L1_Ag6_Zhu00015_SA_CHOKO_IMAC_m2000_02.15638.15638.2.0.dta	20190323_L1_Ag6_Zhu00015_SA_CHOKO_IMAC_m2000_02	15638	2417.54	2399.95	1200.48	2	1	HMSLALJR		941.499	5 2 0 0 0 1	H(5)N(2)pH(1)	(N(N(H(H)(H(H(pH(H)))))))	31723	0 1 0 0 0 0;0 2 0 0 0 0;1 2 0 0 0 0;2 2 0 0 0 0;3 2 0 0 0 0;3 2 0 0 0 1;4 2 0 0 0 0;4 2 0 0 0 1;	1458.44	7	43.5536	18.5657	89.9599	7	0.00453	1.88823	1	0.57143	0.14286	0	0	0	2.30524e-186	4.23019e-188	-1	0	4.23019e-188	sp|P06280|AGAL_HUMAN	GLA	192	15859800	40709200
20190323_L1_Ag6_Zhu00015_SA_CHOKO_IMAC_m2000_02.16711.16711.2.1.dta	20190323_L1_Ag6_Zhu00015_SA_CHOKO_IMAC_m2000_02.16711.16711.2.1.dta	20190323_L1_Ag6_Zhu00015_SA_CHOKO_IMAC_m2000_02	16711	2561.42	2654.07	1327.54	2	1	LGIYADVGJK		1049.56	5 2 0 0 1 1	H(5)N(2)F(1)pH(1)	(N(F)(N(H(H)(H(H(pH(H)))))))	8041	0 1 0 0 0 0;0 1 0 0 1 0;0 2 0 0 0 0;0 2 0 0 1 0;1 2 0 0 0 0;1 2 0 0 1 0;2 2 0 0 0 0;2 2 0 0 1 0;3 2 0 0 0 0;3 2 0 0 0 1;3 2 0 0 1 0;3 2 0 0 1 1;4 2 0 0 0 0;4 2 0 0 0 1;4 2 0 0 1 0;4 2 0 0 1 1;5 2 0 0 0 1;	1604.5	9	59.8342	62.8614	54.2125	9	0.00535	2.01609	0.52632	1.16667	0	0	0	0	8.43935e-107	6.25283e-109	-1	0	6.25283e-109	tr|A0A061HW17|A0A061HW17_CRIGR;tr|G3H604|G3H604_CRIGR;sp|P06280|AGAL_HUMAN	H671_xg20016;I79_005753;GLA	70;68;139	85155600	318532000
20190323_L1_Ag6_Zhu00015_SA_CHOKO_IMAC_m2000_02.16727.16727.2.0.dta	20190323_L1_Ag6_Zhu00015_SA_CHOKO_IMAC_m2000_02.16727.16727.2.0.dta	20190323_L1_Ag6_Zhu00015_SA_CHOKO_IMAC_m2000_02	16727	2563.95	2670.07	1335.54	2	1	LGIYADVGJK		1049.56	6 2 0 0 0 1	H(6)N(2)pH(1)	(N(N(H(H(H))(H(pH(H(H)))))))	23029	0 1 0 0 0 0;0 2 0 0 0 0;1 2 0 0 0 0;2 2 0 0 0 0;2 2 0 0 0 1;3 2 0 0 0 0;3 2 0 0 0 1;4 2 0 0 0 0;4 2 0 0 0 1;5 2 0 0 0 1;	1620.49	9	56.2313	51.0039	65.9394	8	0.01153	4.31758	0.83333	1.11111	0	0	0	0	7.67189e-133	1.18612e-134	-1	0	1.18612e-134	tr|A0A061HW17|A0A061HW17_CRIGR;tr|G3H604|G3H604_CRIGR;sp|P06280|AGAL_HUMAN	H671_xg20016;I79_005753;GLA	70;68;139	13532500	189256000
20190323_L1_Ag6_Zhu00015_SA_CHOKO_IMAC_m2000_02.16797.16797.2.0.dta	20190323_L1_Ag6_Zhu00015_SA_CHOKO_IMAC_m2000_02.16797.16797.2.0.dta	20190323_L1_Ag6_Zhu00015_SA_CHOKO_IMAC_m2000_02	16797	2573.5	2508.01	1254.51	2	1	LGIYADVGJK		1049.56	5 2 0 0 0 1	H(5)N(2)pH(1)	(N(N(H(H)(H(pH(H(H)))))))	31891	0 1 0 0 0 0;0 2 0 0 0 0;1 2 0 0 0 0;2 2 0 0 0 0;2 2 0 0 0 1;3 2 0 0 0 0;3 2 0 0 0 1;4 2 0 0 0 1;	1458.44	9	89.1707	97.6667	73.3925	8	0.00529	2.1099	0.9	1.33333	0.16667	0	0	0	1.9725e-149	2.7862e-151	-1	0	2.7862e-151	tr|A0A061HW17|A0A061HW17_CRIGR;tr|G3H604|G3H604_CRIGR;sp|P06280|AGAL_HUMAN	H671_xg20016;I79_005753;GLA	70;68;139	673448000	2518160000
20190323_L1_Ag6_Zhu00015_SA_CHOKO_IMAC_m2000_02.16817.16817.3.0.dta	20190323_L1_Ag6_Zhu00015_SA_CHOKO_IMAC_m2000_02.16817.16817.3.0.dta	20190323_L1_Ag6_Zhu00015_SA_CHOKO_IMAC_m2000_02	16817	2576.93	2508.01	836.675	3	1	LGIYADVGJK		1049.56	5 2 0 0 0 1	H(5)N(2)pH(1)	(N(N(H(H)(H(H)(pH(H))))))	31759	0 1 0 0 0 0;0 2 0 0 0 0;1 2 0 0 0 0;2 2 0 0 0 0;2 2 0 0 0 1;3 2 0 0 0 0;3 2 0 0 0 1;4 2 0 0 0 0;4 2 0 0 0 1;	1458.44	9	117.418	148.883	58.9835	7	0.00497	1.98351	0.90909	1.33333	0.55556	0	0	0	2.20596e-117	3.51246e-119	-1	0	3.51246e-119	tr|A0A061HW17|A0A061HW17_CRIGR;tr|G3H604|G3H604_CRIGR;sp|P06280|AGAL_HUMAN	H671_xg20016;I79_005753;GLA	70;68;139	239043000	857921000
20190323_L1_Ag6_Zhu00015_SA_CHOKO_IMAC_m2000_02.16853.16853.2.0.dta	20190323_L1_Ag6_Zhu00015_SA_CHOKO_IMAC_m2000_02.16853.16853.2.0.dta	20190323_L1_Ag6_Zhu00015_SA_CHOKO_IMAC_m2000_02	16853	2581.04	2492.01	1246.51	2	1	LGIYADVGJK		1049.56	4 2 0 0 1 1	H(4)N(2)F(1)pH(1)	(N(F)(N(H(H)(pH(H)(H)))))	8368	0 1 0 0 0 0;0 1 0 0 1 0;0 2 0 0 0 0;0 2 0 0 1 0;1 2 0 0 0 0;1 2 0 0 0 1;1 2 0 0 1 0;1 2 0 0 1 1;2 2 0 0 0 0;2 2 0 0 0 1;2 2 0 0 1 0;2 2 0 0 1 1;3 2 0 0 0 1;3 2 0 0 1 1;4 2 0 0 0 1;	1442.45	9	71.3043	79.1959	56.6486	9	0.00498	1.99769	0.64706	1.33333	0.11111	0	0	0	3.35116e-112	2.98618e-114	-1	0	2.98618e-114	tr|A0A061HW17|A0A061HW17_CRIGR;tr|G3H604|G3H604_CRIGR;sp|P06280|AGAL_HUMAN	H671_xg20016;I79_005753;GLA	70;68;139	63454100	221328000
20190323_L1_Ag6_Zhu00015_SA_CHOKO_IMAC_m2000_02.16860.16860.2.0.dta	20190323_L1_Ag6_Zhu00015_SA_CHOKO_IMAC_m2000_02.16860.16860.2.0.dta	20190323_L1_Ag6_Zhu00015_SA_CHOKO_IMAC_m2000_02	16860	2582.06	2103.94	1052.47	2	1	LGIYADVGJK		1049.56	4 2 0 0 0 0	H(4)N(2)	(N(N(H(H)(H)(H))))	31903	0 1 0 0 0 0;0 2 0 0 0 0;1 2 0 0 0 0;2 2 0 0 0 0;3 2 0 0 0 0;	1054.37	9	90.39	118.834	37.5647	6	0.00362	1.72226	0.85714	1.38889	0.44444	0	0	0	3.26e-70	2.07425e-72	-1	0	2.07425e-72	tr|A0A061HW17|A0A061HW17_CRIGR;tr|G3H604|G3H604_CRIGR;sp|P06280|AGAL_HUMAN	H671_xg20016;I79_005753;GLA	70;68;139	14389800	42526100
20190323_L1_Ag6_Zhu00015_SA_CHOKO_IMAC_m2000_02.16877.16877.3.0.dta	20190323_L1_Ag6_Zhu00015_SA_CHOKO_IMAC_m2000_02.16877.16877.3.0.dta	20190323_L1_Ag6_Zhu00015_SA_CHOKO_IMAC_m2000_02	16877	2584.06	2492.02	831.344	3	1	LGIYADVGJK		1049.56	4 2 0 0 1 1	H(4)N(2)F(1)pH(1)	(N(N(H(H)(H(H(pH(F)))))))	31711	0 1 0 0 0 0;0 2 0 0 0 0;1 2 0 0 0 0;2 2 0 0 0 0;3 2 0 0 0 0;3 2 0 0 0 1;3 2 0 0 1 1;4 2 0 0 0 0;4 2 0 0 0 1;	1442.45	9	49.3337	53.7147	41.1976	6	0.00671	2.69111	0.81818	0.61111	0.44444	0	0	0	4.18186e-78	4.32996e-80	-1	0	4.32996e-80	tr|A0A061HW17|A0A061HW17_CRIGR;tr|G3H604|G3H604_CRIGR;sp|P06280|AGAL_HUMAN	H671_xg20016;I79_005753;GLA	70;68;139	32377900	103231000
20190323_L1_Ag6_Zhu00015_SA_CHOKO_IMAC_m2000_02.16901.16901.3.1.dta	20190323_L1_Ag6_Zhu00015_SA_CHOKO_IMAC_m2000_02.16901.16901.3.1.dta	20190323_L1_Ag6_Zhu00015_SA_CHOKO_IMAC_m2000_02	16901	2587.42	2428.05	810.022	3	1	LGIYADVGJK		1049.56	6 2 0 0 0 0	H(6)N(2)	(N(N(H(H)(H(H(H(H)))))))	31673	0 1 0 0 0 0;0 2 0 0 0 0;1 2 0 0 0 0;2 2 0 0 0 0;3 2 0 0 0 0;4 2 0 0 0 0;5 2 0 0 0 0;	1378.48	9	34.2278	48.5656	7.60045	4	0.01287	5.29917	0.44444	1.16667	0.05556	0	0	0	7.96256e-10	9.38439e-12	-1	0	9.38439e-12	tr|A0A061HW17|A0A061HW17_CRIGR;tr|G3H604|G3H604_CRIGR;sp|P06280|AGAL_HUMAN	H671_xg20016;I79_005753;GLA	70;68;139	7757830	26219200
20190323_L1_Ag6_Zhu00015_SA_CHOKO_IMAC_m2000_02.16945.16945.2.0.dta	20190323_L1_Ag6_Zhu00015_SA_CHOKO_IMAC_m2000_02.16945.16945.2.0.dta	20190323_L1_Ag6_Zhu00015_SA_CHOKO_IMAC_m2000_02	16945	2594.02	2345.96	1173.48	2	1	LGIYADVGJK		1049.56	4 2 0 0 0 1	H(4)N(2)pH(1)	(N(N(H(H)(H(H)(pH)))))	31762	0 1 0 0 0 0;0 2 0 0 0 0;1 2 0 0 0 0;2 2 0 0 0 0;2 2 0 0 0 1;3 2 0 0 0 0;3 2 0 0 0 1;4 2 0 0 0 0;	1296.39	9	95.2887	109.152	69.5434	8	0.00439	1.87262	0.8	1.33333	0.27778	0	0	0	7.3371e-141	1.46449e-142	-1	0	1.46449e-142	tr|A0A061HW17|A0A061HW17_CRIGR;tr|G3H604|G3H604_CRIGR;sp|P06280|AGAL_HUMAN	H671_xg20016;I79_005753;GLA	70;68;139	1795950000	5987640000
20190323_L1_Ag6_Zhu00015_SA_CHOKO_IMAC_m2000_02.16963.16963.3.1.dta	20190323_L1_Ag6_Zhu00015_SA_CHOKO_IMAC_m2000_02.16963.16963.3.1.dta	20190323_L1_Ag6_Zhu00015_SA_CHOKO_IMAC_m2000_02	16963	2596.34	2345.96	782.657	3	1	LGIYADVGJK		1049.56	4 2 0 0 0 1	H(4)N(2)pH(1)	(N(N(H(H)(H(H)(pH)))))	31762	0 1 0 0 0 0;0 2 0 0 0 0;1 2 0 0 0 0;2 2 0 0 0 0;2 2 0 0 0 1;3 2 0 0 0 0;3 2 0 0 0 1;4 2 0 0 0 0;	1296.39	9	119.385	147.928	66.3768	8	0.00332	1.41695	0.9	1.22222	0.66667	0	0	0	8.16606e-134	1.41355e-135	-1	0	1.41355e-135	tr|A0A061HW17|A0A061HW17_CRIGR;tr|G3H604|G3H604_CRIGR;sp|P06280|AGAL_HUMAN	H671_xg20016;I79_005753;GLA	70;68;139	341784000	1146770000
20190323_L1_Ag6_Zhu00015_SA_CHOKO_IMAC_m2000_02.16992.16992.2.2.dta	20190323_L1_Ag6_Zhu00015_SA_CHOKO_IMAC_m2000_02.16992.16992.2.2.dta	20190323_L1_Ag6_Zhu00015_SA_CHOKO_IMAC_m2000_02	16992	2599.71	1941.89	971.448	2	1	LGIYADVGJK		1049.56	3 2 0 0 0 0	H(3)N(2)	(N(N(H(H)(H))))	31905	0 1 0 0 0 0;0 2 0 0 0 0;1 2 0 0 0 0;2 2 0 0 0 0;	892.317	9	91.0746	123.289	31.2479	5	0.00822	4.23348	0.83333	1.27778	0.44444	0	0	0	9.24963e-57	5.6101e-59	-1	0	5.6101e-59	tr|A0A061HW17|A0A061HW17_CRIGR;tr|G3H604|G3H604_CRIGR;sp|P06280|AGAL_HUMAN	H671_xg20016;I79_005753;GLA	70;68;139	34159500	93218400
20190323_L1_Ag6_Zhu00015_SA_CHOKO_IMAC_m2000_02.17020.17020.3.0.dta	20190323_L1_Ag6_Zhu00015_SA_CHOKO_IMAC_m2000_02.17020.17020.3.0.dta	20190323_L1_Ag6_Zhu00015_SA_CHOKO_IMAC_m2000_02	17020	2603.82	2183.9	728.639	3	1	LGIYADVGJK		1049.56	3 2 0 0 0 1	H(3)N(2)pH(1)	(N(N(H(H)(H)(pH))))	31904	0 1 0 0 0 0;0 2 0 0 0 0;1 2 0 0 0 0;1 2 0 0 0 1;2 2 0 0 0 0;2 2 0 0 0 1;3 2 0 0 0 0;	1134.34	9	89.0411	129.023	14.7898	5	0.00368	1.6853	0.55556	1.33333	0.5	0	0	0	6.80946e-23	6.44304e-25	-1	0	6.44304e-25	tr|A0A061HW17|A0A061HW17_CRIGR;tr|G3H604|G3H604_CRIGR;sp|P06280|AGAL_HUMAN	H671_xg20016;I79_005753;GLA	70;68;139	27297500	81600400
20190323_L1_Ag6_Zhu00015_SA_CHOKO_IMAC_m2000_02.17082.17082.2.2.dta	20190323_L1_Ag6_Zhu00015_SA_CHOKO_IMAC_m2000_02.17082.17082.2.2.dta	20190323_L1_Ag6_Zhu00015_SA_CHOKO_IMAC_m2000_02	17082	2613.64	2511.02	1256.01	2	1	JYTVVLSTR		1052.57	5 2 0 0 0 1	H(5)N(2)pH(1)	(N(N(H(H)(H(H(pH(H)))))))	31723	0 1 0 0 0 0;0 2 0 0 0 0;1 2 0 0 0 0;2 2 0 0 0 0;3 2 0 0 0 0;3 2 0 0 0 1;4 2 0 0 0 0;4 2 0 0 0 1;	1458.44	1	28.7523	23.0721	39.3012	7	0.0028	1.11694	0.7	1.1875	0	0	0	0	5.66318e-74	3.69595e-76	-1	0	3.69595e-76	tr|G3GV64|G3GV64_CRIGR;tr|A0A061IBM7|A0A061IBM7_CRIGR	I79_001595;H671_3g8583	199;187	10670000	29841700
20190323_L1_Ag6_Zhu00015_SA_CHOKO_IMAC_m2000_02.17157.17157.2.0.dta	20190323_L1_Ag6_Zhu00015_SA_CHOKO_IMAC_m2000_02.17157.17157.2.0.dta	20190323_L1_Ag6_Zhu00015_SA_CHOKO_IMAC_m2000_02	17157	2624.3	2183.9	1092.46	2	1	LGIYADVGJK		1049.56	3 2 0 0 0 1	H(3)N(2)pH(1)	(N(N(H(H)(H)(pH))))	31904	0 1 0 0 0 0;0 2 0 0 0 0;1 2 0 0 0 0;1 2 0 0 0 1;2 2 0 0 0 0;2 2 0 0 0 1;3 2 0 0 0 0;	1134.34	9	84.2863	116.953	23.6201	6	0.0041	1.87578	0.66667	1.44444	0.33333	0	0	0	7.19928e-41	4.78541e-43	-1	0	4.78541e-43	tr|A0A061HW17|A0A061HW17_CRIGR;tr|G3H604|G3H604_CRIGR;sp|P06280|AGAL_HUMAN	H671_xg20016;I79_005753;GLA	70;68;139	60575400	187169000
20190323_L1_Ag6_Zhu00015_SA_CHOKO_IMAC_m2000_02.17162.17162.2.0.dta	20190323_L1_Ag6_Zhu00015_SA_CHOKO_IMAC_m2000_02.17162.17162.2.0.dta	20190323_L1_Ag6_Zhu00015_SA_CHOKO_IMAC_m2000_02	17162	2624.88	2508.01	1254.51	2	1	LGIYADVGJK		1049.56	5 2 0 0 0 1	H(5)N(2)pH(1)	(N(N(H(H)(pH(H(H(H)))))))	32098	0 1 0 0 0 0;0 2 0 0 0 0;1 2 0 0 0 0;1 2 0 0 0 1;2 2 0 0 0 0;2 2 0 0 0 1;3 2 0 0 0 1;4 2 0 0 0 1;	1458.44	9	49.2789	57.1772	34.6107	7	0.0063	2.51022	0.7	1.27778	0.05556	0	0	0	7.05718e-64	4.15129e-66	-1	0	4.15129e-66	tr|A0A061HW17|A0A061HW17_CRIGR;tr|G3H604|G3H604_CRIGR;sp|P06280|AGAL_HUMAN	H671_xg20016;I79_005753;GLA	70;68;139	8664970	34192600
20190323_L1_Ag6_Zhu00015_SA_CHOKO_IMAC_m2000_02.17192.17192.2.0.dta	20190323_L1_Ag6_Zhu00015_SA_CHOKO_IMAC_m2000_02.17192.17192.2.0.dta	20190323_L1_Ag6_Zhu00015_SA_CHOKO_IMAC_m2000_02	17192	2629.66	2345.96	1173.48	2	1	LGIYADVGJK		1049.56	4 2 0 0 0 1	H(4)N(2)pH(1)	(N(N(H(H)(pH(H)(H)))))	32112	0 1 0 0 0 0;0 2 0 0 0 0;1 2 0 0 0 0;1 2 0 0 0 1;2 2 0 0 0 0;2 2 0 0 0 1;3 2 0 0 0 1;	1296.39	9	62.3557	80.501	28.6574	6	0.0041	1.74815	0.66667	1.22222	0.27778	0	0	0	2.48118e-51	2.65483e-53	-1	0	2.65483e-53	tr|A0A061HW17|A0A061HW17_CRIGR;tr|G3H604|G3H604_CRIGR;sp|P06280|AGAL_HUMAN	H671_xg20016;I79_005753;GLA	70;68;139	1795950000	5987640000
20190323_L1_Ag6_Zhu00015_SA_CHOKO_IMAC_m2000_02.17469.17469.2.1.dta	20190323_L1_Ag6_Zhu00015_SA_CHOKO_IMAC_m2000_02.17469.17469.2.1.dta	20190323_L1_Ag6_Zhu00015_SA_CHOKO_IMAC_m2000_02	17469	2667.63	2345.96	1173.48	2	1	LGIYADVGJK		1049.56	4 2 0 0 0 1	H(4)N(2)pH(1)	(N(N(H(H)(pH(H)(H)))))	32112	0 1 0 0 0 0;0 2 0 0 0 0;1 2 0 0 0 0;1 2 0 0 0 1;2 2 0 0 0 0;2 2 0 0 0 1;3 2 0 0 0 1;	1296.39	9	39.1894	48.028	22.7749	6	0.00572	2.4387	0.66667	1	0.11111	0	0	0	3.99929e-39	3.66368e-41	-1	0	3.66368e-41	tr|A0A061HW17|A0A061HW17_CRIGR;tr|G3H604|G3H604_CRIGR;sp|P06280|AGAL_HUMAN	H671_xg20016;I79_005753;GLA	70;68;139	20670300	60288100
20190323_L1_Ag6_Zhu00015_SA_CHOKO_IMAC_m2000_02.18478.18478.3.1.dta	20190323_L1_Ag6_Zhu00015_SA_CHOKO_IMAC_m2000_02.18478.18478.3.1.dta	20190323_L1_Ag6_Zhu00015_SA_CHOKO_IMAC_m2000_02	18478	2803.78	3693.48	1231.83	3	1	TYVTJDTEVAQNNYEALK		2072.98	6 2 0 0 0 1	H(6)N(2)pH(1)	(N(N(H(H)(H(H(H(H(pH))))))))	31650	0 1 0 0 0 0;0 2 0 0 0 0;1 2 0 0 0 0;2 2 0 0 0 0;3 2 0 0 0 0;4 2 0 0 0 0;5 2 0 0 0 0;5 2 0 0 0 1;6 2 0 0 0 0;	1620.49	5	86.5601	125.774	13.7348	5	0.00702	1.8999	0.54545	1.20588	0.32353	0	0	0	8.31607e-21	4.78737e-23	-1	0	4.78737e-23	tr|G3H8V5|G3H8V5_CRIGR	I79_006816	140	12176300	84367100
20190323_L1_Ag6_Zhu00015_SA_CHOKO_IMAC_m2000_02.18525.18525.3.1.dta	20190323_L1_Ag6_Zhu00015_SA_CHOKO_IMAC_m2000_02.18525.18525.3.1.dta	20190323_L1_Ag6_Zhu00015_SA_CHOKO_IMAC_m2000_02	18525	2809.88	3531.42	1177.81	3	1	TYVTJDTEVAQNNYEALK		2072.98	5 2 0 0 0 1	H(5)N(2)pH(1)	(N(N(H(H)(H(H(pH(H)))))))	31723	0 1 0 0 0 0;0 2 0 0 0 0;1 2 0 0 0 0;2 2 0 0 0 0;3 2 0 0 0 0;3 2 0 0 0 1;4 2 0 0 0 0;4 2 0 0 0 1;	1458.44	5	103.294	149.552	17.3851	5	0.00545	1.54432	0.6	1.26471	0.20588	0	0	0	4.21632e-28	5.36308e-30	-1	0	5.36308e-30	tr|G3H8V5|G3H8V5_CRIGR	I79_006816	140	56805500	369333000
20190323_L1_Ag6_Zhu00015_SA_CHOKO_IMAC_m2000_02.18658.18658.3.1.dta	20190323_L1_Ag6_Zhu00015_SA_CHOKO_IMAC_m2000_02.18658.18658.3.1.dta	20190323_L1_Ag6_Zhu00015_SA_CHOKO_IMAC_m2000_02	18658	2826.7	3369.37	1123.8	3	1	TYVTJDTEVAQNNYEALK		2072.98	4 2 0 0 0 1	H(4)N(2)pH(1)	(N(N(pH(H)(H(H)(H)))))	44323	0 1 0 0 0 0;0 2 0 0 0 0;0 2 0 0 0 1;1 2 0 0 0 1;2 2 0 0 0 1;3 2 0 0 0 1;	1296.39	5	72.9321	109.209	5.56008	4	0.00657	1.94876	0.5	1.17647	0.23529	0	0	0	6.76021e-07	7.32393e-09	-1	0	7.32393e-09	tr|G3H8V5|G3H8V5_CRIGR	I79_006816	140	7224410	54664700
20190323_L1_Ag6_Zhu00015_SA_CHOKO_IMAC_m2000_02.19805.19805.3.0.dta	20190323_L1_Ag6_Zhu00015_SA_CHOKO_IMAC_m2000_02.19805.19805.3.0.dta	20190323_L1_Ag6_Zhu00015_SA_CHOKO_IMAC_m2000_02	19805	2973.27	3343.34	1115.12	3	1	JITDQDYIYSIHTR		1738.84	5 2 0 0 1 1	H(5)N(2)F(1)pH(1)	(N(F)(N(H(H)(H(H(H(pH)))))))	8039	0 1 0 0 0 0;0 1 0 0 1 0;0 2 0 0 0 0;0 2 0 0 1 0;1 2 0 0 0 0;1 2 0 0 1 0;2 2 0 0 0 0;2 2 0 0 1 0;3 2 0 0 0 0;3 2 0 0 1 0;4 2 0 0 0 0;4 2 0 0 0 1;4 2 0 0 1 0;4 2 0 0 1 1;5 2 0 0 0 0;5 2 0 0 0 1;5 2 0 0 1 0;	1604.5	1	100.446	118.848	66.2716	8	0.00407	1.2182	0.78947	1.23077	0.42308	0	0	0	1.39955e-133	2.70833e-135	-1	0	2.70833e-135	tr|G3GWD3|G3GWD3_CRIGR	I79_002054	629	11367400	57104300
20190323_L1_Ag6_Zhu00015_SA_CHOKO_IMAC_m2000_02.19938.19938.3.2.dta	20190323_L1_Ag6_Zhu00015_SA_CHOKO_IMAC_m2000_02.19938.19938.3.2.dta	20190323_L1_Ag6_Zhu00015_SA_CHOKO_IMAC_m2000_02	19938	2989.76	3197.28	1066.43	3	1	JITDQDYIYSIHTR		1738.84	5 2 0 0 0 1	H(5)N(2)pH(1)	(N(N(H(H)(H(H(pH(H)))))))	31723	0 1 0 0 0 0;0 2 0 0 0 0;1 2 0 0 0 0;2 2 0 0 0 0;3 2 0 0 0 0;3 2 0 0 0 1;4 2 0 0 0 0;4 2 0 0 0 1;	1458.44	1	106.292	135.433	52.1746	7	-0.00065	-0.2034	0.8	1.30769	0.38462	0	0	0	2.75358e-102	2.5715e-104	-1	0	2.5715e-104	tr|G3GWD3|G3GWD3_CRIGR	I79_002054	629	14831300	67530400
20190323_L1_Ag6_Zhu00015_SA_CHOKO_IMAC_m2000_02.20143.20143.3.0.dta	20190323_L1_Ag6_Zhu00015_SA_CHOKO_IMAC_m2000_02.20143.20143.3.0.dta	20190323_L1_Ag6_Zhu00015_SA_CHOKO_IMAC_m2000_02	20143	3015.43	3146.4	1049.47	3	1	RGVFITJSTGQPLIGK		1687.95	5 2 0 0 0 1	H(5)N(2)pH(1)	(N(N(H(H)(H(H(pH(H)))))))	31723	0 1 0 0 0 0;0 2 0 0 0 0;1 2 0 0 0 0;2 2 0 0 0 0;3 2 0 0 0 0;3 2 0 0 0 1;4 2 0 0 0 0;4 2 0 0 0 1;	1458.44	7	85.5047	102.963	53.083	7	0.00611	1.94243	0.8	0.8	0.4	0	0	0	2.68197e-104	3.77831e-106	-1	0	3.77831e-106	tr|G3HTE5|G3HTE5_CRIGR	I79_014170	464	24809400	128756000
20190323_L1_Ag6_Zhu00015_SA_CHOKO_IMAC_m2000_02.20995.20995.3.1.dta	20190323_L1_Ag6_Zhu00015_SA_CHOKO_IMAC_m2000_02.20995.20995.3.1.dta	20190323_L1_Ag6_Zhu00015_SA_CHOKO_IMAC_m2000_02	20995	3123.77	3668.37	1223.46	3	1	JVSGTWEFTCQHGELECR	10,Carbamidomethyl[C];17,Carbamidomethyl[C];	2209.94	5 2 0 0 0 1	H(5)N(2)pH(1)	(N(N(H(H)(H(H(H(pH)))))))	31685	0 1 0 0 0 0;0 2 0 0 0 0;1 2 0 0 0 0;2 2 0 0 0 0;3 2 0 0 0 0;4 2 0 0 0 0;4 2 0 0 0 1;5 2 0 0 0 0;	1458.44	1	77.6216	107.689	21.7822	6	-0.00773	-2.10648	0.6	1.17647	0.08824	0	0	0	4.43192e-37	3.20984e-39	-1	0	3.20984e-39	tr|G3H4A9|G3H4A9_CRIGR;tr|A0A061IIU8|A0A061IIU8_CRIGR	I79_005109;H671_1g2631	130;153	43650900	293816000
20190323_L1_Ag6_Zhu00015_SA_CHOKO_IMAC_m2000_02.21048.21048.3.3.dta	20190323_L1_Ag6_Zhu00015_SA_CHOKO_IMAC_m2000_02.21048.21048.3.3.dta	20190323_L1_Ag6_Zhu00015_SA_CHOKO_IMAC_m2000_02	21048	3130.7	3668.38	1223.46	3	1	JVSGTWEFTCQHGELECR	10,Carbamidomethyl[C];17,Carbamidomethyl[C];	2209.94	5 2 0 0 0 1	H(5)N(2)pH(1)	(N(N(H(H)(H(H(H(pH)))))))	31685	0 1 0 0 0 0;0 2 0 0 0 0;1 2 0 0 0 0;2 2 0 0 0 0;3 2 0 0 0 0;4 2 0 0 0 0;4 2 0 0 0 1;5 2 0 0 0 0;	1458.44	1	83.8813	117.236	21.9362	6	-0.00415	-1.13002	0.6	1.17647	0.11765	0	0	0	2.13662e-37	1.09454e-39	-1	0	1.09454e-39	tr|G3H4A9|G3H4A9_CRIGR;tr|A0A061IIU8|A0A061IIU8_CRIGR	I79_005109;H671_1g2631	130;153	43650900	293816000
20190323_L1_Ag6_Zhu00015_SA_CHOKO_IMAC_m2000_02.21175.21175.3.0.dta	20190323_L1_Ag6_Zhu00015_SA_CHOKO_IMAC_m2000_02.21175.21175.3.0.dta	20190323_L1_Ag6_Zhu00015_SA_CHOKO_IMAC_m2000_02	21175	3146.74	3506.33	1169.45	3	1	JVSGTWEFTCQHGELECR	10,Carbamidomethyl[C];17,Carbamidomethyl[C];	2209.94	4 2 0 0 0 1	H(4)N(2)pH(1)	(N(N(H(H)(pH(H)(H)))))	32112	0 1 0 0 0 0;0 2 0 0 0 0;1 2 0 0 0 0;1 2 0 0 0 1;2 2 0 0 0 0;2 2 0 0 0 1;3 2 0 0 0 1;	1296.39	1	76.1246	107.837	17.2298	6	0.00313	0.89156	0.66667	1.17647	0.17647	0	0	0	8.68824e-28	1.39554e-29	-1	0	1.39554e-29	tr|G3H4A9|G3H4A9_CRIGR;tr|A0A061IIU8|A0A061IIU8_CRIGR	I79_005109;H671_1g2631	130;153	6580290	37790800
20190323_L1_Ag6_Zhu00015_SA_CHOKO_IMAC_m2000_02.21227.21227.3.1.dta	20190323_L1_Ag6_Zhu00015_SA_CHOKO_IMAC_m2000_02.21227.21227.3.1.dta	20190323_L1_Ag6_Zhu00015_SA_CHOKO_IMAC_m2000_02	21227	3153.62	3668.38	1223.46	3	1	JVSGTWEFTCQHGELECR	10,Carbamidomethyl[C];17,Carbamidomethyl[C];	2209.94	5 2 0 0 0 1	H(5)N(2)pH(1)	(N(N(H(H)(H(H(H(pH)))))))	31685	0 1 0 0 0 0;0 2 0 0 0 0;1 2 0 0 0 0;2 2 0 0 0 0;3 2 0 0 0 0;4 2 0 0 0 0;4 2 0 0 0 1;5 2 0 0 0 0;	1458.44	1	48.9949	65.6467	18.0701	6	-0.00456	-1.24369	0.6	1.11765	0	0	0	0	1.72509e-29	2.64328e-31	-1	0	2.64328e-31	tr|G3H4A9|G3H4A9_CRIGR;tr|A0A061IIU8|A0A061IIU8_CRIGR	I79_005109;H671_1g2631	130;153	43650900	293816000
20190323_L1_Ag6_Zhu00015_SA_CHOKO_IMAC_m2000_02.21930.21930.3.1.dta	20190323_L1_Ag6_Zhu00015_SA_CHOKO_IMAC_m2000_02.21930.21930.3.1.dta	20190323_L1_Ag6_Zhu00015_SA_CHOKO_IMAC_m2000_02	21930	3240.88	3152.35	1051.45	3	1	GVFITJSTGQPLIGK		1531.85	6 2 0 0 0 1	H(6)N(2)pH(1)	(N(N(H(H)(H(H(H(pH(H))))))))	31681	0 1 0 0 0 0;0 2 0 0 0 0;1 2 0 0 0 0;2 2 0 0 0 0;3 2 0 0 0 0;4 2 0 0 0 0;4 2 0 0 0 1;5 2 0 0 0 0;5 2 0 0 0 1;	1620.49	6	80.6122	108.23	29.3215	6	0.00716	2.27171	0.63636	1.17857	0.25	0	0	0	1.01514e-52	6.68602e-55	-1	0	6.68602e-55	tr|G3HTE5|G3HTE5_CRIGR	I79_014170	464	78324600	427529000
20190323_L1_Ag6_Zhu00015_SA_CHOKO_IMAC_m2000_02.21932.21932.2.0.dta	20190323_L1_Ag6_Zhu00015_SA_CHOKO_IMAC_m2000_02.21932.21932.2.0.dta	20190323_L1_Ag6_Zhu00015_SA_CHOKO_IMAC_m2000_02	21932	3241.04	3152.35	1576.68	2	1	GVFITJSTGQPLIGK		1531.85	6 2 0 0 0 1	H(6)N(2)pH(1)	(N(N(H(H)(H(H(H(H(pH))))))))	31650	0 1 0 0 0 0;0 2 0 0 0 0;1 2 0 0 0 0;2 2 0 0 0 0;3 2 0 0 0 0;4 2 0 0 0 0;5 2 0 0 0 0;5 2 0 0 0 1;6 2 0 0 0 0;	1620.49	6	75.6086	95.7845	38.1392	7	0.00378	1.19823	0.63636	1.39286	0	0	0	0	1.86997e-71	1.22887e-73	-1	0	1.22887e-73	tr|G3HTE5|G3HTE5_CRIGR	I79_014170	464	17723400	89931200
20190323_L1_Ag6_Zhu00015_SA_CHOKO_IMAC_m2000_02.21997.21997.3.0.dta	20190323_L1_Ag6_Zhu00015_SA_CHOKO_IMAC_m2000_02.21997.21997.3.0.dta	20190323_L1_Ag6_Zhu00015_SA_CHOKO_IMAC_m2000_02	21997	3250.1	3339.38	1113.8	3	1	YYEGELSYLJVTRK		1734.87	5 2 0 0 1 1	H(5)N(2)F(1)pH(1)	(N(F)(N(H(H)(H(H(H(pH)))))))	8039	0 1 0 0 0 0;0 1 0 0 1 0;0 2 0 0 0 0;0 2 0 0 1 0;1 2 0 0 0 0;1 2 0 0 1 0;2 2 0 0 0 0;2 2 0 0 1 0;3 2 0 0 0 0;3 2 0 0 1 0;4 2 0 0 0 0;4 2 0 0 0 1;4 2 0 0 1 0;4 2 0 0 1 1;5 2 0 0 0 0;5 2 0 0 0 1;5 2 0 0 1 0;	1604.5	10	65.1999	60.0035	74.8504	8	0.00658	1.96918	0.73684	0.5	0.23077	0	0	0	1.11563e-152	2.28589e-154	-1	0	2.28589e-154	tr|G3I4W7|G3I4W7_CRIGR	H671_3g9701	259	80259100	463032000
20190323_L1_Ag6_Zhu00015_SA_CHOKO_IMAC_m2000_02.22050.22050.3.1.dta	20190323_L1_Ag6_Zhu00015_SA_CHOKO_IMAC_m2000_02.22050.22050.3.1.dta	20190323_L1_Ag6_Zhu00015_SA_CHOKO_IMAC_m2000_02	22050	3256.8	2990.28	997.431	3	1	GVFITJSTGQPLIGK		1531.85	5 2 0 0 0 1	H(5)N(2)pH(1)	(N(N(pH(H(H))(H(H)(H)))))	42609	0 1 0 0 0 0;0 2 0 0 0 0;0 2 0 0 0 1;1 2 0 0 0 1;2 2 0 0 0 1;3 2 0 0 0 1;4 2 0 0 0 1;	1458.44	6	61.7506	92.9225	3.86003	3	-0.01153	-3.85661	0.33333	1.17857	0.21429	0	0	0	0.108149	0.000358563	-1	0	0.000358563	tr|G3HTE5|G3HTE5_CRIGR	I79_014170	464	157055000	644915000
20190323_L1_Ag6_Zhu00015_SA_CHOKO_IMAC_m2000_02.22052.22052.2.0.dta	20190323_L1_Ag6_Zhu00015_SA_CHOKO_IMAC_m2000_02.22052.22052.2.0.dta	20190323_L1_Ag6_Zhu00015_SA_CHOKO_IMAC_m2000_02	22052	3256.92	2990.3	1495.65	2	1	GVFITJSTGQPLIGK		1531.85	5 2 0 0 0 1	H(5)N(2)pH(1)	(N(N(H(H)(H(H(pH(H)))))))	31723	0 1 0 0 0 0;0 2 0 0 0 0;1 2 0 0 0 0;2 2 0 0 0 0;3 2 0 0 0 0;3 2 0 0 0 1;4 2 0 0 0 0;4 2 0 0 0 1;	1458.44	6	77.4308	103.639	28.7584	6	0.00561	1.87696	0.6	1.35714	0	0	0	0	1.5259e-51	1.33513e-53	-1	0	1.33513e-53	tr|G3HTE5|G3HTE5_CRIGR	I79_014170	464	27015100	136351000
20190323_L1_Ag6_Zhu00015_SA_CHOKO_IMAC_m2000_02.22108.22108.3.0.dta	20190323_L1_Ag6_Zhu00015_SA_CHOKO_IMAC_m2000_02.22108.22108.3.0.dta	20190323_L1_Ag6_Zhu00015_SA_CHOKO_IMAC_m2000_02	22108	3265.31	3177.32	1059.78	3	1	YYEGELSYLJVTRK		1734.87	4 2 0 0 1 1	H(4)N(2)F(1)pH(1)	(N(N(H(H)(H(H(pH(F)))))))	31711	0 1 0 0 0 0;0 2 0 0 0 0;1 2 0 0 0 0;2 2 0 0 0 0;3 2 0 0 0 0;3 2 0 0 0 1;3 2 0 0 1 1;4 2 0 0 0 0;4 2 0 0 0 1;	1442.45	10	59.5836	63.3922	52.5107	7	0.0067	2.10721	0.72727	0.61538	0.26923	0	0	0	4.96343e-103	6.23029e-105	-1	0	6.23029e-105	tr|G3I4W7|G3I4W7_CRIGR	H671_3g9701	259	22398600	110695000
20190323_L1_Ag6_Zhu00015_SA_CHOKO_IMAC_m2000_02.22151.22151.3.0.dta	20190323_L1_Ag6_Zhu00015_SA_CHOKO_IMAC_m2000_02.22151.22151.3.0.dta	20190323_L1_Ag6_Zhu00015_SA_CHOKO_IMAC_m2000_02	22151	3271.02	2828.24	943.419	3	1	GVFITJSTGQPLIGK		1531.85	4 2 0 0 0 1	H(4)N(2)pH(1)	(N(N(pH(H)(H(H)(H)))))	44323	0 1 0 0 0 0;0 2 0 0 0 0;0 2 0 0 0 1;1 2 0 0 0 1;2 2 0 0 0 1;3 2 0 0 0 1;	1296.39	6	65.0397	97.634	4.50755	3	0.00418	1.47621	0.375	1.25	0.25	0	0	0	1.52165e-05	2.381e-07	-1	0	2.381e-07	tr|G3HTE5|G3HTE5_CRIGR	I79_014170	464	2118070	103335000
20190323_L1_Ag6_Zhu00015_SA_CHOKO_IMAC_m2000_02.22316.22316.3.0.dta	20190323_L1_Ag6_Zhu00015_SA_CHOKO_IMAC_m2000_02.22316.22316.3.0.dta	20190323_L1_Ag6_Zhu00015_SA_CHOKO_IMAC_m2000_02	22316	3295.34	3355.37	1119.13	3	1	YYEGELSYLJVTRK		1734.87	6 2 0 0 0 1	H(6)N(2)pH(1)	(N(N(H(H)(H(H(H))(pH(H))))))	31710	0 1 0 0 0 0;0 2 0 0 0 0;1 2 0 0 0 0;2 2 0 0 0 0;2 2 0 0 0 1;3 2 0 0 0 0;3 2 0 0 0 1;4 2 0 0 0 0;4 2 0 0 0 1;5 2 0 0 0 0;5 2 0 0 0 1;	1620.49	10	53.7139	44.7394	70.3808	8	0.00326	0.97075	0.84615	0.5	0.23077	0	0	0	1.00325e-142	1.02849e-144	-1	0	1.02849e-144	tr|G3I4W7|G3I4W7_CRIGR	H671_3g9701	259	9121600	48258600
20190323_L1_Ag6_Zhu00015_SA_CHOKO_IMAC_m2000_02.22333.22333.3.0.dta	20190323_L1_Ag6_Zhu00015_SA_CHOKO_IMAC_m2000_02.22333.22333.3.0.dta	20190323_L1_Ag6_Zhu00015_SA_CHOKO_IMAC_m2000_02	22333	3297.58	2828.24	943.42	3	1	GVFITJSTGQPLIGK		1531.85	4 2 0 0 0 1	H(4)N(2)pH(1)	(N(N(H(H)(pH(H)(H)))))	32112	0 1 0 0 0 0;0 2 0 0 0 0;1 2 0 0 0 0;1 2 0 0 0 1;2 2 0 0 0 0;2 2 0 0 0 1;3 2 0 0 0 1;	1296.39	6	53.5877	75.6183	12.6738	5	0.00753	2.66105	0.66667	1.17857	0.17857	0	0	0	9.84731e-19	8.79951e-21	-1	0	8.79951e-21	tr|G3HTE5|G3HTE5_CRIGR	I79_014170	464	7038150	33048200
20190323_L1_Ag6_Zhu00015_SA_CHOKO_IMAC_m2000_02.22359.22359.3.0.dta	20190323_L1_Ag6_Zhu00015_SA_CHOKO_IMAC_m2000_02.22359.22359.3.0.dta	20190323_L1_Ag6_Zhu00015_SA_CHOKO_IMAC_m2000_02	22359	3301.77	3193.32	1065.11	3	1	YYEGELSYLJVTRK		1734.87	5 2 0 0 0 1	H(5)N(2)pH(1)	(N(N(H(H)(H(H)(pH(H))))))	31759	0 1 0 0 0 0;0 2 0 0 0 0;1 2 0 0 0 0;2 2 0 0 0 0;2 2 0 0 0 1;3 2 0 0 0 0;3 2 0 0 0 1;4 2 0 0 0 0;4 2 0 0 0 1;	1458.44	10	87.9352	94.0098	76.6537	8	0.00626	1.96118	0.90909	0.73077	0.26923	0	0	0	1.07105e-156	2.26619e-158	-1	0	2.26619e-158	tr|G3I4W7|G3I4W7_CRIGR	H671_3g9701	259	94782100	539660000
20190323_L1_Ag6_Zhu00015_SA_CHOKO_IMAC_m2000_02.22506.22506.3.1.dta	20190323_L1_Ag6_Zhu00015_SA_CHOKO_IMAC_m2000_02.22506.22506.3.1.dta	20190323_L1_Ag6_Zhu00015_SA_CHOKO_IMAC_m2000_02	22506	3321.5	3031.26	1011.09	3	1	YYEGELSYLJVTRK		1734.87	4 2 0 0 0 1	H(4)N(2)pH(1)	(N(N(H(H)(H(H)(pH)))))	31762	0 1 0 0 0 0;0 2 0 0 0 0;1 2 0 0 0 0;2 2 0 0 0 0;2 2 0 0 0 1;3 2 0 0 0 0;3 2 0 0 0 1;4 2 0 0 0 0;	1296.39	10	57.0788	66.9348	38.775	7	0.00436	1.43936	0.7	0.57692	0.30769	0	0	0	7.85339e-73	1.03006e-74	-1	0	1.03006e-74	tr|G3I4W7|G3I4W7_CRIGR	H671_3g9701	259	19154800	86598000
20190323_L1_Ag6_Zhu00015_SA_CHOKO_IMAC_m2000_02.22525.22525.3.1.dta	20190323_L1_Ag6_Zhu00015_SA_CHOKO_IMAC_m2000_02.22525.22525.3.1.dta	20190323_L1_Ag6_Zhu00015_SA_CHOKO_IMAC_m2000_02	22525	3323.98	3031.26	1011.09	3	1	YYEGELSYLJVTRK		1734.87	4 2 0 0 0 1	H(4)N(2)pH(1)	(N(N(H(H)(H(H)(pH)))))	31762	0 1 0 0 0 0;0 2 0 0 0 0;1 2 0 0 0 0;2 2 0 0 0 0;2 2 0 0 0 1;3 2 0 0 0 0;3 2 0 0 0 1;4 2 0 0 0 0;	1296.39	10	51.6684	58.3871	39.1907	7	0.00436	1.43936	0.7	0.5	0.30769	0	0	0	9.84073e-74	9.71054e-76	-1	0	9.71054e-76	tr|G3I4W7|G3I4W7_CRIGR	H671_3g9701	259	19154800	86598000
20190323_L1_Ag6_Zhu00015_SA_CHOKO_IMAC_m2000_02.24208.24208.2.0.dta	20190323_L1_Ag6_Zhu00015_SA_CHOKO_IMAC_m2000_02.24208.24208.2.0.dta	20190323_L1_Ag6_Zhu00015_SA_CHOKO_IMAC_m2000_02	24208	3550.6	3211.28	1606.14	2	1	YYEGELSYLJVTR		1606.77	5 2 0 0 1 1	H(5)N(2)F(1)pH(1)	(N(F)(N(H(H)(H(H(H(pH)))))))	8039	0 1 0 0 0 0;0 1 0 0 1 0;0 2 0 0 0 0;0 2 0 0 1 0;1 2 0 0 0 0;1 2 0 0 1 0;2 2 0 0 0 0;2 2 0 0 1 0;3 2 0 0 0 0;3 2 0 0 1 0;4 2 0 0 0 0;4 2 0 0 0 1;4 2 0 0 1 0;4 2 0 0 1 1;5 2 0 0 0 0;5 2 0 0 0 1;5 2 0 0 1 0;	1604.5	10	50.7292	60.8407	31.9508	8	0.00579	1.80328	0.47368	1.08333	0	0	0	0	3.06199e-58	1.74703e-60	-1	0	1.74703e-60	tr|G3I4W7|G3I4W7_CRIGR	H671_3g9701	259	7687980	39952800
20190323_L1_Ag6_Zhu00015_SA_CHOKO_IMAC_m2000_02.24237.24237.3.0.dta	20190323_L1_Ag6_Zhu00015_SA_CHOKO_IMAC_m2000_02.24237.24237.3.0.dta	20190323_L1_Ag6_Zhu00015_SA_CHOKO_IMAC_m2000_02	24237	3555.12	3211.28	1071.1	3	1	YYEGELSYLJVTR		1606.77	5 2 0 0 1 1	H(5)N(2)F(1)pH(1)	(N(F)(N(H(H)(H(H(pH(H)))))))	8041	0 1 0 0 0 0;0 1 0 0 1 0;0 2 0 0 0 0;0 2 0 0 1 0;1 2 0 0 0 0;1 2 0 0 1 0;2 2 0 0 0 0;2 2 0 0 1 0;3 2 0 0 0 0;3 2 0 0 0 1;3 2 0 0 1 0;3 2 0 0 1 1;4 2 0 0 0 0;4 2 0 0 0 1;4 2 0 0 1 0;4 2 0 0 1 1;5 2 0 0 0 1;	1604.5	10	66.0712	71.1502	56.6388	8	0.00518	1.61239	0.73684	0.58333	0.41667	0	0	0	3.52353e-112	5.6329e-114	-1	0	5.6329e-114	tr|G3I4W7|G3I4W7_CRIGR	H671_3g9701	259	23339900	137577000
20190323_L1_Ag6_Zhu00015_SA_CHOKO_IMAC_m2000_02.24242.24242.3.0.dta	20190323_L1_Ag6_Zhu00015_SA_CHOKO_IMAC_m2000_02.24242.24242.3.0.dta	20190323_L1_Ag6_Zhu00015_SA_CHOKO_IMAC_m2000_02	24242	3555.75	2910.23	970.748	3	1	JDTIVNELVHVAK		1451.79	5 2 0 0 0 1	H(5)N(2)pH(1)	(N(N(H(H)(H(H(H(pH)))))))	31685	0 1 0 0 0 0;0 2 0 0 0 0;1 2 0 0 0 0;2 2 0 0 0 0;3 2 0 0 0 0;4 2 0 0 0 0;4 2 0 0 0 1;5 2 0 0 0 0;	1458.44	1	60.2188	70.7088	40.7372	7	0.00185	0.63592	0.7	1.25	0.20833	0	0	0	4.23092e-77	3.07462e-79	-1	0	3.07462e-79	tr|G3HTE5|G3HTE5_CRIGR	I79_014170	879	7973820	39105900
20190323_L1_Ag6_Zhu00015_SA_CHOKO_IMAC_m2000_02.24356.24356.3.0.dta	20190323_L1_Ag6_Zhu00015_SA_CHOKO_IMAC_m2000_02.24356.24356.3.0.dta	20190323_L1_Ag6_Zhu00015_SA_CHOKO_IMAC_m2000_02	24356	3571.97	2748.18	916.731	3	1	JDTIVNELVHVAK		1451.79	4 2 0 0 0 1	H(4)N(2)pH(1)	(N(N(H(H)(H(H)(pH)))))	31762	0 1 0 0 0 0;0 2 0 0 0 0;1 2 0 0 0 0;2 2 0 0 0 0;2 2 0 0 0 1;3 2 0 0 0 0;3 2 0 0 0 1;4 2 0 0 0 0;	1296.39	1	118.097	161.513	37.4658	7	0.00286	1.04218	0.7	1.41667	0.625	0	0	0	5.32841e-70	7.93114e-72	-1	0	7.93114e-72	tr|G3HTE5|G3HTE5_CRIGR	I79_014170	879	17495200	85523200
20190323_L1_Ag6_Zhu00015_SA_CHOKO_IMAC_m2000_02.24460.24460.3.3.dta	20190323_L1_Ag6_Zhu00015_SA_CHOKO_IMAC_m2000_02.24460.24460.3.3.dta	20190323_L1_Ag6_Zhu00015_SA_CHOKO_IMAC_m2000_02	24460	3588.61	3065.22	1022.41	3	1	YYEGELSYLJVTR		1606.77	5 2 0 0 0 1	H(5)N(2)pH(1)	(N(N(H(H)(H(H(pH(H)))))))	31723	0 1 0 0 0 0;0 2 0 0 0 0;1 2 0 0 0 0;2 2 0 0 0 0;3 2 0 0 0 0;3 2 0 0 0 1;4 2 0 0 0 0;4 2 0 0 0 1;	1458.44	10	89.0741	111.132	48.1097	7	0.00328	1.07126	0.8	1.04167	0.375	0	0	0	2.67136e-93	1.92338e-95	-1	0	1.92338e-95	tr|G3I4W7|G3I4W7_CRIGR	H671_3g9701	259	42530000	187810000
20190323_L1_Ag6_Zhu00015_SA_CHOKO_IMAC_m2000_02.24610.24610.2.1.dta	20190323_L1_Ag6_Zhu00015_SA_CHOKO_IMAC_m2000_02.24610.24610.2.1.dta	20190323_L1_Ag6_Zhu00015_SA_CHOKO_IMAC_m2000_02	24610	3609.45	2903.18	1452.09	2	1	YYEGELSYLJVTR		1606.77	4 2 0 0 0 1	H(4)N(2)pH(1)	(N(N(H(H)(pH(H)(H)))))	32112	0 1 0 0 0 0;0 2 0 0 0 0;1 2 0 0 0 0;1 2 0 0 0 1;2 2 0 0 0 0;2 2 0 0 0 1;3 2 0 0 0 1;	1296.39	10	28.8456	29.5913	27.4607	7	0.01219	4.19854	0.77778	0.66667	0	0	0	0	7.76606e-49	4.70393e-51	-1	0	4.70393e-51	tr|G3I4W7|G3I4W7_CRIGR	H671_3g9701	259	6231950	26341700
20190323_L1_Ag6_Zhu00015_SA_CHOKO_IMAC_m2000_02.24636.24636.3.0.dta	20190323_L1_Ag6_Zhu00015_SA_CHOKO_IMAC_m2000_02.24636.24636.3.0.dta	20190323_L1_Ag6_Zhu00015_SA_CHOKO_IMAC_m2000_02	24636	3612.98	3989.67	1330.56	3	1	YKPEFAAAJDTGYVDIPQLEK		2369.17	6 2 0 0 0 1	H(6)N(2)pH(1)	(N(N(H(H)(H(H(pH(H(H))))))))	31719	0 1 0 0 0 0;0 2 0 0 0 0;1 2 0 0 0 0;2 2 0 0 0 0;3 2 0 0 0 0;3 2 0 0 0 1;4 2 0 0 0 0;4 2 0 0 0 1;5 2 0 0 0 1;	1620.49	9	61.054	88.2734	10.5037	5	0.00564	1.41271	0.45455	0.825	0.225	0	0	0	1.22639e-14	1.30318e-16	-1	0	1.30318e-16	tr|G3INC5|G3INC5_CRIGR	I79_025440	221	16967800	101499000
20190323_L1_Ag6_Zhu00015_SA_CHOKO_IMAC_m2000_02.24679.24679.3.1.dta	20190323_L1_Ag6_Zhu00015_SA_CHOKO_IMAC_m2000_02.24679.24679.3.1.dta	20190323_L1_Ag6_Zhu00015_SA_CHOKO_IMAC_m2000_02	24679	3619.36	3827.62	1276.54	3	1	YKPEFAAAJDTGYVDIPQLEK		2369.17	5 2 0 0 0 1	H(5)N(2)pH(1)	(N(N(H(H)(H(H(pH(H)))))))	31723	0 1 0 0 0 0;0 2 0 0 0 0;1 2 0 0 0 0;2 2 0 0 0 0;3 2 0 0 0 0;3 2 0 0 0 1;4 2 0 0 0 0;4 2 0 0 0 1;	1458.44	9	107.826	158.705	13.335	5	0.00873	2.28123	0.5	1.175	0.275	0	0	0	5.06626e-20	2.57025e-22	-1	0	2.57025e-22	tr|G3INC5|G3INC5_CRIGR	I79_025440	221	38694900	258014000
20190323_L1_Ag6_Zhu00015_SA_CHOKO_IMAC_m2000_02.24718.24718.4.1.dta	20190323_L1_Ag6_Zhu00015_SA_CHOKO_IMAC_m2000_02.24718.24718.4.1.dta	20190323_L1_Ag6_Zhu00015_SA_CHOKO_IMAC_m2000_02	24718	3625.47	3989.67	998.172	4	1	YKPEFAAAJDTGYVDIPQLEK		2369.17	6 2 0 0 0 1	H(6)N(2)pH(1)	(N(N(H(H)(H(H(pH(H(H))))))))	31719	0 1 0 0 0 0;0 2 0 0 0 0;1 2 0 0 0 0;2 2 0 0 0 0;3 2 0 0 0 0;3 2 0 0 0 1;4 2 0 0 0 0;4 2 0 0 0 1;5 2 0 0 0 1;	1620.49	9	63.2665	90.6645	12.3846	5	0.00473	1.18587	0.54545	0.9	0.25	0	0	0	3.57112e-18	3.1691e-20	-1	0	3.1691e-20	tr|G3INC5|G3INC5_CRIGR	I79_025440	221	1465450	13007300
20190323_L1_Ag6_Zhu00015_SA_CHOKO_IMAC_m2000_02.24770.24770.3.1.dta	20190323_L1_Ag6_Zhu00015_SA_CHOKO_IMAC_m2000_02.24770.24770.3.1.dta	20190323_L1_Ag6_Zhu00015_SA_CHOKO_IMAC_m2000_02	24770	3631.36	3989.64	1330.55	3	1	YKPEFAAAJDTGYVDIPQLEK		2369.17	6 2 0 0 0 1	H(6)N(2)pH(1)	(N(N(H(H)(H(H(H(pH(H))))))))	31681	0 1 0 0 0 0;0 2 0 0 0 0;1 2 0 0 0 0;2 2 0 0 0 0;3 2 0 0 0 0;4 2 0 0 0 0;4 2 0 0 0 1;5 2 0 0 0 0;5 2 0 0 0 1;	1620.49	9	35.069	48.674	9.80262	5	-0.01706	-4.27652	0.45455	0.775	0.075	0	0	0	2.16207e-13	2.11368e-15	-1	0	2.11368e-15	tr|G3INC5|G3INC5_CRIGR	I79_025440	221	16967800	101499000
20190323_L1_Ag6_Zhu00015_SA_CHOKO_IMAC_m2000_02.24898.24898.3.0.dta	20190323_L1_Ag6_Zhu00015_SA_CHOKO_IMAC_m2000_02.24898.24898.3.0.dta	20190323_L1_Ag6_Zhu00015_SA_CHOKO_IMAC_m2000_02	24898	3649.45	3665.56	1222.53	3	1	YKPEFAAAJDTGYVDIPQLEK		2369.17	4 2 0 0 0 1	H(4)N(2)pH(1)	(N(N(H(H)(pH(H)(H)))))	32112	0 1 0 0 0 0;0 2 0 0 0 0;1 2 0 0 0 0;1 2 0 0 0 1;2 2 0 0 0 0;2 2 0 0 0 1;3 2 0 0 0 1;	1296.39	9	114.152	165.325	19.1174	6	0.00792	2.16013	0.66667	1.225	0.3	0	0	0	1.27617e-31	1.03293e-33	-1	0	1.03293e-33	tr|G3INC5|G3INC5_CRIGR	I79_025440	221	4790370	40616800
20190323_L1_Ag6_Zhu00015_SA_CHOKO_IMAC_m2000_02.25214.25214.4.3.dta	20190323_L1_Ag6_Zhu00015_SA_CHOKO_IMAC_m2000_02.25214.25214.4.3.dta	20190323_L1_Ag6_Zhu00015_SA_CHOKO_IMAC_m2000_02	25214	3697.19	4302.85	1076.47	4	1	SDLNPAJGSYPFQALYQRPHGGIDVK		2844.41	5 2 0 0 0 1	H(5)N(2)pH(1)	(N(N(H(H)(H(H(pH(H)))))))	31723	0 1 0 0 0 0;0 2 0 0 0 0;1 2 0 0 0 0;2 2 0 0 0 0;3 2 0 0 0 0;3 2 0 0 0 1;4 2 0 0 0 0;4 2 0 0 0 1;	1458.44	7	25.4587	31.1935	14.8085	5	0.003	0.69737	0.5	0.56	0	0	0	0	6.25253e-23	3.57282e-25	-1	0	3.57282e-25	tr|G3I6T1|G3I6T1_CRIGR	I79_019209	511	11777000	153496000
20190323_L1_Ag6_Zhu00015_SA_CHOKO_IMAC_m2000_02.26009.26009.3.0.dta	20190323_L1_Ag6_Zhu00015_SA_CHOKO_IMAC_m2000_02.26009.26009.3.0.dta	20190323_L1_Ag6_Zhu00015_SA_CHOKO_IMAC_m2000_02	26009	3815.44	4434.82	1478.94	3	1	JGTSFDIHYGSGSLSGYLSQDTVSVPCK	27,Carbamidomethyl[C];	2976.37	5 2 0 0 0 1	H(5)N(2)pH(1)	(N(N(H(H)(H(H(H(pH)))))))	31685	0 1 0 0 0 0;0 2 0 0 0 0;1 2 0 0 0 0;2 2 0 0 0 0;3 2 0 0 0 0;4 2 0 0 0 0;4 2 0 0 0 1;5 2 0 0 0 0;	1458.44	1	69.4848	97.5049	17.4475	6	0.00833	1.87802	0.6	0.96296	0.22222	0	0	0	3.15253e-28	1.83656e-30	-1	0	1.83656e-30	tr|G3I4W7|G3I4W7_CRIGR	H671_3g9701	134	8690970	105262000
20190323_L1_Ag6_Zhu00015_SA_CHOKO_IMAC_m2000_02.26065.26065.3.0.dta	20190323_L1_Ag6_Zhu00015_SA_CHOKO_IMAC_m2000_02.26065.26065.3.0.dta	20190323_L1_Ag6_Zhu00015_SA_CHOKO_IMAC_m2000_02	26065	3823.17	4434.82	1478.94	3	1	JGTSFDIHYGSGSLSGYLSQDTVSVPCK	27,Carbamidomethyl[C];	2976.37	5 2 0 0 0 1	H(5)N(2)pH(1)	(N(N(H(H)(H(H(pH(H)))))))	31723	0 1 0 0 0 0;0 2 0 0 0 0;1 2 0 0 0 0;2 2 0 0 0 0;3 2 0 0 0 0;3 2 0 0 0 1;4 2 0 0 0 0;4 2 0 0 0 1;	1458.44	1	85.991	122.462	18.2598	6	0.00833	1.87802	0.6	1.03704	0.18519	0	0	0	7.10603e-30	5.5476e-32	-1	0	5.5476e-32	tr|G3I4W7|G3I4W7_CRIGR	H671_3g9701	134	8690970	105262000
20190323_L1_Ag6_Zhu00015_SA_CHOKO_IMAC_m2000_02.27131.27131.3.0.dta	20190323_L1_Ag6_Zhu00015_SA_CHOKO_IMAC_m2000_02.27131.27131.3.0.dta	20190323_L1_Ag6_Zhu00015_SA_CHOKO_IMAC_m2000_02	27131	3975.86	3408.41	1136.81	3	1	DJSSQLAFLLYNDQPPK		1949.96	5 2 0 0 0 1	H(5)N(2)pH(1)	(N(N(pH(H(H))(H(H)(H)))))	42609	0 1 0 0 0 0;0 2 0 0 0 0;0 2 0 0 0 1;1 2 0 0 0 1;2 2 0 0 0 1;3 2 0 0 0 1;4 2 0 0 0 1;	1458.44	2	60.5373	89.326	7.07275	4	0.0121	3.54906	0.55556	1.1875	0.1875	0	0	0	4.88723e-09	3.10468e-11	-1	0	3.10468e-11	tr|G3HCX3|G3HCX3_CRIGR;tr|A0A061I8W9|A0A061I8W9_CRIGR	H671_3g9963;H671_3g9963	89;89	2856900	15403600
20190323_L1_Ag6_Zhu00015_SA_CHOKO_IMAC_m2000_02.28501.28501.3.0.dta	20190323_L1_Ag6_Zhu00015_SA_CHOKO_IMAC_m2000_02.28501.28501.3.0.dta	20190323_L1_Ag6_Zhu00015_SA_CHOKO_IMAC_m2000_02	28501	4166.21	3897.61	1299.87	3	1	TTLPQECJGSMPIFSSPFNGVR	7,Carbamidomethyl[C];	2439.14	5 2 0 0 0 1	H(5)N(2)pH(1)	(N(N(pH(H(H))(H(H)(H)))))	42609	0 1 0 0 0 0;0 2 0 0 0 0;0 2 0 0 0 1;1 2 0 0 0 1;2 2 0 0 0 1;3 2 0 0 0 1;4 2 0 0 0 1;	1458.44	8	60.0521	89.8279	4.75405	4	0.02167	5.55999	0.44444	1	0.19048	0	0	0	7.57859e-06	1.06282e-07	-1	0	1.06282e-07	tr|G3H2P3|G3H2P3_CRIGR;tr|A0A061I7D9|A0A061I7D9_CRIGR	I79_004461;H671_4g12443	409;372	1635460	30176000
20190323_L1_Ag6_Zhu00015_SA_CHOKO_IMAC_m2000_02.28701.28701.3.0.dta	20190323_L1_Ag6_Zhu00015_SA_CHOKO_IMAC_m2000_02.28701.28701.3.0.dta	20190323_L1_Ag6_Zhu00015_SA_CHOKO_IMAC_m2000_02	28701	4194.45	3735.54	1245.85	3	1	TTLPQECJGSMPIFSSPFNGVR	7,Carbamidomethyl[C];	2439.14	4 2 0 0 0 1	H(4)N(2)pH(1)	(N(N(pH(H)(H(H)(H)))))	44323	0 1 0 0 0 0;0 2 0 0 0 0;0 2 0 0 0 1;1 2 0 0 0 1;2 2 0 0 0 1;3 2 0 0 0 1;	1296.39	8	67.2994	102.246	2.39911	3	0.00537	1.43864	0.375	1.04762	0.16667	0	0	0	0.0426818	0.00584679	-1	0	0.00584679	tr|G3H2P3|G3H2P3_CRIGR;tr|A0A061I7D9|A0A061I7D9_CRIGR	I79_004461;H671_4g12443	409;372	1074310	13517600
20190323_L1_Ag6_Zhu00015_SA_CHOKO_IMAC_m2000_02.28936.28936.3.0.dta	20190323_L1_Ag6_Zhu00015_SA_CHOKO_IMAC_m2000_02.28936.28936.3.0.dta	20190323_L1_Ag6_Zhu00015_SA_CHOKO_IMAC_m2000_02	28936	4224.27	3528.45	1176.82	3	1	YDLPASIYYIVJK		1558.82	6 3 0 0 1 1	H(6)N(3)F(1)pH(1)	(N(F)(N(pH(H(H)(H))(H(N(H(H)))))))	17166	0 1 0 0 0 0;0 1 0 0 1 0;0 2 0 0 0 0;0 2 0 0 0 1;0 2 0 0 1 0;0 2 0 0 1 1;1 2 0 0 0 1;1 2 0 0 1 1;1 3 0 0 0 1;1 3 0 0 1 1;2 2 0 0 0 1;2 2 0 0 1 1;2 3 0 0 0 1;2 3 0 0 1 1;3 2 0 0 0 1;3 2 0 0 1 1;3 3 0 0 0 1;3 3 0 0 1 1;4 2 0 0 0 1;4 2 0 0 1 1;4 3 0 0 0 1;4 3 0 0 1 1;5 3 0 0 0 1;5 3 0 0 1 1;6 3 0 0 0 1;	1969.63	12	16.4109	23.2553	3.6999	4	0.00608	1.7231	0.18519	0.41667	0.16667	0	0	0	0.282719	0.00401595	-1	0	0.00401595	tr|G3HQY6|G3HQY6_CRIGR	I79_013245	159	2587020	12278200
20190323_L1_Ag6_Zhu00015_SA_CHOKO_IMAC_m2000_02.29093.29093.3.0.dta	20190323_L1_Ag6_Zhu00015_SA_CHOKO_IMAC_m2000_02.29093.29093.3.0.dta	20190323_L1_Ag6_Zhu00015_SA_CHOKO_IMAC_m2000_02	29093	4245.85	3163.32	1055.11	3	1	YDLPASIYYIVJK		1558.82	5 2 0 0 1 1	H(5)N(2)F(1)pH(1)	(N(F)(N(H(H)(H(H(pH(H)))))))	8041	0 1 0 0 0 0;0 1 0 0 1 0;0 2 0 0 0 0;0 2 0 0 1 0;1 2 0 0 0 0;1 2 0 0 1 0;2 2 0 0 0 0;2 2 0 0 1 0;3 2 0 0 0 0;3 2 0 0 0 1;3 2 0 0 1 0;3 2 0 0 1 1;4 2 0 0 0 0;4 2 0 0 0 1;4 2 0 0 1 0;4 2 0 0 1 1;5 2 0 0 0 1;	1604.5	12	75.3564	107.763	15.1724	6	0.00761	2.40565	0.42105	1.25	0.25	0	0	0	1.17851e-23	9.16069e-26	-1	0	9.16069e-26	tr|G3HQY6|G3HQY6_CRIGR	I79_013245	159	8859000	54213700
20190323_L1_Ag6_Zhu00015_SA_CHOKO_IMAC_m2000_02.29321.29321.3.1.dta	20190323_L1_Ag6_Zhu00015_SA_CHOKO_IMAC_m2000_02.29321.29321.3.1.dta	20190323_L1_Ag6_Zhu00015_SA_CHOKO_IMAC_m2000_02	29321	4278.7	3017.27	1006.43	3	1	YDLPASIYYIVJK		1558.82	5 2 0 0 0 1	H(5)N(2)pH(1)	(N(N(H(H)(H(H(H(pH)))))))	31685	0 1 0 0 0 0;0 2 0 0 0 0;1 2 0 0 0 0;2 2 0 0 0 0;3 2 0 0 0 0;4 2 0 0 0 0;4 2 0 0 0 1;5 2 0 0 0 0;	1458.44	12	76.8747	108.894	17.41	5	0.0106	3.513	0.6	1.16667	0.29167	0	0	0	3.75508e-28	3.50474e-30	-1	0	3.50474e-30	tr|G3HQY6|G3HQY6_CRIGR	I79_013245	159	9516700	49145800
20190323_L1_Ag6_Zhu00015_SA_CHOKO_IMAC_m2000_02.29890.29890.3.0.dta	20190323_L1_Ag6_Zhu00015_SA_CHOKO_IMAC_m2000_02.29890.29890.3.0.dta	20190323_L1_Ag6_Zhu00015_SA_CHOKO_IMAC_m2000_02	29890	4364.06	2853.19	951.736	3	1	LMAPAYFILGGJK		1394.75	5 2 0 0 0 1	H(5)N(2)pH(1)	(N(N(H(H)(H(H(H(pH)))))))	31685	0 1 0 0 0 0;0 2 0 0 0 0;1 2 0 0 0 0;2 2 0 0 0 0;3 2 0 0 0 0;4 2 0 0 0 0;4 2 0 0 0 1;5 2 0 0 0 0;	1458.44	12	72.7224	101.522	19.237	5	0.00098	0.3423	0.6	1.08333	0.20833	0	0	0	7.27796e-32	4.41417e-34	-1	0	4.41417e-34	tr|G3GZB2|G3GZB2_CRIGR	I79_003173	286	12033600	58038900
20190323_L1_Ag6_Zhu00015_SA_CHOKO_IMAC_m2000_02.30115.30115.3.0.dta	20190323_L1_Ag6_Zhu00015_SA_CHOKO_IMAC_m2000_02.30115.30115.3.0.dta	20190323_L1_Ag6_Zhu00015_SA_CHOKO_IMAC_m2000_02	30115	4397.4	3463.36	1155.13	3	1	TPMTJSSIQFLDDAFR		1842.87	6 2 0 0 0 1	H(6)N(2)pH(1)	(N(N(H(H)(H(H(H(H(pH))))))))	31650	0 1 0 0 0 0;0 2 0 0 0 0;1 2 0 0 0 0;2 2 0 0 0 0;3 2 0 0 0 0;4 2 0 0 0 0;5 2 0 0 0 0;5 2 0 0 0 1;6 2 0 0 0 0;	1620.49	5	56.6148	68.9326	33.7389	7	0.00091	0.26253	0.72727	1.1	0.26667	0	0	0	5.04648e-62	3.1874e-64	-1	0	3.1874e-64	tr|G3I8P7|G3I8P7_CRIGR	I79_019923	201	2130540	9580230
20190323_L1_Ag6_Zhu00015_SA_CHOKO_IMAC_m2000_02.30394.30394.3.1.dta	20190323_L1_Ag6_Zhu00015_SA_CHOKO_IMAC_m2000_02.30394.30394.3.1.dta	20190323_L1_Ag6_Zhu00015_SA_CHOKO_IMAC_m2000_02	30394	4434.59	3301.32	1101.11	3	1	TPMTJSSIQFLDDAFR		1842.87	5 2 0 0 0 1	H(5)N(2)pH(1)	(N(N(H(H)(H(H(H(pH)))))))	31685	0 1 0 0 0 0;0 2 0 0 0 0;1 2 0 0 0 0;2 2 0 0 0 0;3 2 0 0 0 0;4 2 0 0 0 0;4 2 0 0 0 1;5 2 0 0 0 0;	1458.44	5	54.5737	68.752	28.2423	7	0.00887	2.687	0.7	1	0.3	0	0	0	1.82355e-50	1.23404e-52	-1	0	1.23404e-52	tr|G3I8P7|G3I8P7_CRIGR	I79_019923	201	2585530	13386400
20190323_L1_Ag6_Zhu00015_SA_CHOKO_IMAC_m2000_02.30889.30889.3.1.dta	20190323_L1_Ag6_Zhu00015_SA_CHOKO_IMAC_m2000_02.30889.30889.3.1.dta	20190323_L1_Ag6_Zhu00015_SA_CHOKO_IMAC_m2000_02	30889	4505.08	3652.62	1218.21	3	1	LVDGIHPYAVAWAJLTNAIR		2194.18	5 2 0 0 0 1	H(5)N(2)pH(1)	(N(N(H(H)(H(H(pH(H)))))))	31723	0 1 0 0 0 0;0 2 0 0 0 0;1 2 0 0 0 0;2 2 0 0 0 0;3 2 0 0 0 0;3 2 0 0 0 1;4 2 0 0 0 0;4 2 0 0 0 1;	1458.44	14	81.3438	104.261	38.7826	7	0.00544	1.48815	0.8	0.78947	0.26316	0	0	0	7.55985e-73	5.5748e-75	-1	0	5.5748e-75	tr|G3I6T1|G3I6T1_CRIGR	I79_019209	84	6349030	43762400
20190323_L1_Ag6_Zhu00015_SA_CHOKO_IMAC_m2000_02.32351.32351.3.0.dta	20190323_L1_Ag6_Zhu00015_SA_CHOKO_IMAC_m2000_02.32351.32351.3.0.dta	20190323_L1_Ag6_Zhu00015_SA_CHOKO_IMAC_m2000_02	32351	4715.57	3486.43	1162.82	3	1	QFFJASVQFENMDPLLK		2027.99	5 2 0 0 0 1	H(5)N(2)pH(1)	(N(N(H(H)(H(H(pH(H)))))))	31723	0 1 0 0 0 0;0 2 0 0 0 0;1 2 0 0 0 0;2 2 0 0 0 0;3 2 0 0 0 0;3 2 0 0 0 1;4 2 0 0 0 0;4 2 0 0 0 1;	1458.44	4	28.1802	42.0878	2.35168	3	0.00167	0.47804	0.4	0.78125	0.1875	0	0	0	0.111549	0.00634488	-1	0	0.00634488	tr|G3GWD3|G3GWD3_CRIGR	I79_002054	258	591602	3548640
20190323_L1_Ag6_Zhu00015_SA_CHOKO_IMAC_m2000_02.33720.33720.3.0.dta	20190323_L1_Ag6_Zhu00015_SA_CHOKO_IMAC_m2000_02.33720.33720.3.0.dta	20190323_L1_Ag6_Zhu00015_SA_CHOKO_IMAC_m2000_02	33720	4901.45	2982.3	994.77	3	1	VIDLWDLAQTAJFTEK		1863.95	2 2 0 0 1 1	H(2)N(2)F(1)pH(1)	(N(F)(N(pH(H)(H))))	18812	0 1 0 0 0 0;0 1 0 0 1 0;0 2 0 0 0 0;0 2 0 0 0 1;0 2 0 0 1 0;0 2 0 0 1 1;1 2 0 0 0 1;1 2 0 0 1 1;2 2 0 0 0 1;	1118.34	12	77.3684	117.647	2.56576	3	0.00595	1.99583	0.36364	1.26667	0.3	0	0	0	0.00557733	0.00552606	-1	0	0.00552606	tr|G3GWB3|G3GWB3_CRIGR	I79_002033	262	5231490	24684500
20190323_L1_Ag6_Zhu00015_SA_CHOKO_IMAC_m4000_01.3877.3877.3.1.dta	20190323_L1_Ag6_Zhu00015_SA_CHOKO_IMAC_m4000_01.3877.3877.3.1.dta	20190323_L1_Ag6_Zhu00015_SA_CHOKO_IMAC_m4000_01	3877	998.373	2283.88	761.963	3	1	QSJHTVR		841.427	4 2 0 0 1 1	H(4)N(2)F(1)pH(1)	(N(F)(N(H(H(H))(H(pH)))))	653	0 1 0 0 0 0;0 1 0 0 1 0;0 2 0 0 0 0;0 2 0 0 1 0;1 2 0 0 0 0;1 2 0 0 1 0;2 2 0 0 0 0;2 2 0 0 0 1;2 2 0 0 1 0;2 2 0 0 1 1;3 2 0 0 0 0;3 2 0 0 0 1;3 2 0 0 1 0;3 2 0 0 1 1;4 2 0 0 0 0;4 2 0 0 0 1;4 2 0 0 1 0;	1442.45	3	29.6873	20.3158	47.0914	9	0.0011	0.48088	0.63158	0.33333	0.66667	0	0	0	8.45207e-113	5.83828e-115	-1	0	5.83828e-115	tr|G3GWD3|G3GWD3_CRIGR	I79_002054	567	721055	2000980
20190323_L1_Ag6_Zhu00015_SA_CHOKO_IMAC_m4000_01.5267.5267.3.0.dta	20190323_L1_Ag6_Zhu00015_SA_CHOKO_IMAC_m4000_01.5267.5267.3.0.dta	20190323_L1_Ag6_Zhu00015_SA_CHOKO_IMAC_m4000_01	5267	1158.87	2499.95	833.989	3	1	CVJETYKK	1,Carbamidomethyl[C];	1041.5	5 2 0 0 0 1	H(5)N(2)pH(1)	(N(N(H(H)(H(H(pH(H)))))))	31723	0 1 0 0 0 0;0 2 0 0 0 0;1 2 0 0 0 0;2 2 0 0 0 0;3 2 0 0 0 0;3 2 0 0 0 1;4 2 0 0 0 0;4 2 0 0 0 1;	1458.44	3	91.7525	93.9958	87.5865	7	0.00595	2.38191	1	1.21429	0.78571	0	0	0	6.11642e-218	1.23261e-219	-1	0	1.23261e-219	tr|G3HN89|G3HN89_CRIGR	I79_012225	212	19190400	66603200
20190323_L1_Ag6_Zhu00015_SA_CHOKO_IMAC_m4000_01.5303.5303.3.0.dta	20190323_L1_Ag6_Zhu00015_SA_CHOKO_IMAC_m4000_01.5303.5303.3.0.dta	20190323_L1_Ag6_Zhu00015_SA_CHOKO_IMAC_m4000_01	5303	1162.74	2909.17	970.396	3	1	GPGIKPJQTSK		1126.62	7 2 0 0 0 1	H(7)N(2)pH(1)	(N(N(H(H(H))(H(H)(H(pH(H)))))))	22860	0 1 0 0 0 0;0 2 0 0 0 0;1 2 0 0 0 0;2 2 0 0 0 0;3 2 0 0 0 0;3 2 0 0 0 1;4 2 0 0 0 0;4 2 0 0 0 1;5 2 0 0 0 0;5 2 0 0 0 1;6 2 0 0 0 0;6 2 0 0 0 1;	1782.55	7	45.8812	23.3559	87.7139	7	0.00407	1.39895	0.92857	0.4	0.25	0	0	0	2.8544e-218	4.0023e-220	-1	0	4.0023e-220	tr|G3I8P7|G3I8P7_CRIGR	I79_019923	284	5092340	17695900
20190323_L1_Ag6_Zhu00015_SA_CHOKO_IMAC_m4000_01.6763.6763.2.0.dta	20190323_L1_Ag6_Zhu00015_SA_CHOKO_IMAC_m4000_01.6763.6763.2.0.dta	20190323_L1_Ag6_Zhu00015_SA_CHOKO_IMAC_m4000_01	6763	1320.18	2533.9	1267.45	2	1	CVJETYK	1,Carbamidomethyl[C];	913.408	6 2 0 0 0 1	H(6)N(2)pH(1)	(N(N(H(H)(H(H(pH(H(H))))))))	31719	0 1 0 0 0 0;0 2 0 0 0 0;1 2 0 0 0 0;2 2 0 0 0 0;3 2 0 0 0 0;3 2 0 0 0 1;4 2 0 0 0 0;4 2 0 0 0 1;5 2 0 0 0 1;	1620.49	3	40.7529	38.5572	44.8305	7	-0.00096	-0.37719	0.63636	1	0.33333	0	0	0	5.48745e-107	3.665e-109	-1	0	3.665e-109	tr|G3HN89|G3HN89_CRIGR	I79_012225	212	4001560	14010300
20190323_L1_Ag6_Zhu00015_SA_CHOKO_IMAC_m4000_01.6851.6851.2.0.dta	20190323_L1_Ag6_Zhu00015_SA_CHOKO_IMAC_m4000_01.6851.6851.2.0.dta	20190323_L1_Ag6_Zhu00015_SA_CHOKO_IMAC_m4000_01	6851	1330.21	2371.86	1186.43	2	1	CVJETYK	1,Carbamidomethyl[C];	913.408	5 2 0 0 0 1	H(5)N(2)pH(1)	(N(N(H(H)(H(H(pH(H)))))))	31723	0 1 0 0 0 0;0 2 0 0 0 0;1 2 0 0 0 0;2 2 0 0 0 0;3 2 0 0 0 0;3 2 0 0 0 1;4 2 0 0 0 0;4 2 0 0 0 1;	1458.44	3	63.2759	60.3952	68.6257	7	0.00608	2.56156	0.8	1.25	0.25	0	0	0	1.2069e-168	1.19956e-170	-1	0	1.19956e-170	tr|G3HN89|G3HN89_CRIGR	I79_012225	212	38020200	131109000
20190323_L1_Ag6_Zhu00015_SA_CHOKO_IMAC_m4000_01.8162.8162.2.0.dta	20190323_L1_Ag6_Zhu00015_SA_CHOKO_IMAC_m4000_01.8162.8162.2.0.dta	20190323_L1_Ag6_Zhu00015_SA_CHOKO_IMAC_m4000_01	8162	1489.56	2482.99	1242	2	1	KIETJYTR		1024.54	5 2 0 0 0 1	H(5)N(2)pH(1)	(N(N(H(H(H))(H(H(pH))))))	22841	0 1 0 0 0 0;0 2 0 0 0 0;1 2 0 0 0 0;2 2 0 0 0 0;3 2 0 0 0 0;3 2 0 0 0 1;4 2 0 0 0 0;4 2 0 0 0 1;5 2 0 0 0 0;	1458.44	5	54.8278	29.772	101.36	7	0.00686	2.76226	1	0.92857	0.21429	0	0	0	1.00986e-253	2.53019e-255	-1	0	2.53019e-255	tr|G3HI29|G3HI29_CRIGR	I79_010294	170	8362950	30810200
20190323_L1_Ag6_Zhu00015_SA_CHOKO_IMAC_m4000_01.8978.8978.3.0.dta	20190323_L1_Ag6_Zhu00015_SA_CHOKO_IMAC_m4000_01.8978.8978.3.0.dta	20190323_L1_Ag6_Zhu00015_SA_CHOKO_IMAC_m4000_01	8978	1582.42	2730.11	910.707	3	1	HMSLALJRTGR	2,Oxidation[M];	1271.66	5 2 0 0 0 1	H(5)N(2)pH(1)	(N(N(H(H)(H(H)(H(pH))))))	31751	0 1 0 0 0 0;0 2 0 0 0 0;1 2 0 0 0 0;2 2 0 0 0 0;3 2 0 0 0 0;3 2 0 0 0 1;4 2 0 0 0 0;4 2 0 0 0 1;5 2 0 0 0 0;	1458.44	7	65.0857	46.4911	99.6184	7	-0.00029	-0.10452	1	0.4	0.6	0	0	0	3.36618e-249	8.62882e-251	-1	0	8.62882e-251	sp|P06280|AGAL_HUMAN	GLA	192	30552700	96282500
20190323_L1_Ag6_Zhu00015_SA_CHOKO_IMAC_m4000_01.9942.9942.3.0.dta	20190323_L1_Ag6_Zhu00015_SA_CHOKO_IMAC_m4000_01.9942.9942.3.0.dta	20190323_L1_Ag6_Zhu00015_SA_CHOKO_IMAC_m4000_01	9942	1705	2912.12	971.377	3	1	VCHTIQJYTR	2,Carbamidomethyl[C];	1291.62	6 2 0 0 0 1	H(6)N(2)pH(1)	(N(N(H(H)(H(H)(H(pH(H)))))))	31750	0 1 0 0 0 0;0 2 0 0 0 0;1 2 0 0 0 0;2 2 0 0 0 0;3 2 0 0 0 0;3 2 0 0 0 1;4 2 0 0 0 0;4 2 0 0 0 1;5 2 0 0 0 0;5 2 0 0 0 1;	1620.49	7	73.841	61.5291	96.7059	7	0.0011	0.37884	0.91667	0.66667	0.44444	0	0	0	1.23508e-241	5.96231e-243	-1	0	5.96231e-243	tr|Q9EPP7|Q9EPP7_CRIGR	ctsz	186	164645000	768180000
20190323_L1_Ag6_Zhu00015_SA_CHOKO_IMAC_m4000_01.9948.9948.3.0.dta	20190323_L1_Ag6_Zhu00015_SA_CHOKO_IMAC_m4000_01.9948.9948.3.0.dta	20190323_L1_Ag6_Zhu00015_SA_CHOKO_IMAC_m4000_01	9948	1705.84	2577.99	860.002	3	1	HMSLALJR	2,Oxidation[M];	957.493	6 2 0 0 0 1	H(6)N(2)pH(1)	(N(N(H(H)(H(H)(H(pH(H)))))))	31750	0 1 0 0 0 0;0 2 0 0 0 0;1 2 0 0 0 0;2 2 0 0 0 0;3 2 0 0 0 0;3 2 0 0 0 1;4 2 0 0 0 0;4 2 0 0 0 1;5 2 0 0 0 0;5 2 0 0 0 1;	1620.49	7	45.9991	26.1548	82.8529	7	0.00331	1.28365	0.91667	0.21429	0.64286	0	0	0	1.23226e-205	1.58917e-207	-1	0	1.58917e-207	sp|P06280|AGAL_HUMAN	GLA	192	266140000	976397000
20190323_L1_Ag6_Zhu00015_SA_CHOKO_IMAC_m4000_01.9985.9985.3.0.dta	20190323_L1_Ag6_Zhu00015_SA_CHOKO_IMAC_m4000_01.9985.9985.3.0.dta	20190323_L1_Ag6_Zhu00015_SA_CHOKO_IMAC_m4000_01	9985	1711.64	2750.07	917.361	3	1	VCHTIQJYTR	2,Carbamidomethyl[C];	1291.62	5 2 0 0 0 1	H(5)N(2)pH(1)	(N(N(H(H)(H(H(pH(H)))))))	31723	0 1 0 0 0 0;0 2 0 0 0 0;1 2 0 0 0 0;2 2 0 0 0 0;3 2 0 0 0 0;3 2 0 0 0 1;4 2 0 0 0 0;4 2 0 0 0 1;	1458.44	7	111.039	124.373	86.2749	7	0.00465	1.68929	0.9	0.94444	0.66667	0	0	0	1.56884e-214	2.12128e-216	-1	0	2.12128e-216	tr|Q9EPP7|Q9EPP7_CRIGR	ctsz	186	428671000	1769380000
20190323_L1_Ag6_Zhu00015_SA_CHOKO_IMAC_m4000_01.9997.9997.2.0.dta	20190323_L1_Ag6_Zhu00015_SA_CHOKO_IMAC_m4000_01.9997.9997.2.0.dta	20190323_L1_Ag6_Zhu00015_SA_CHOKO_IMAC_m4000_01	9997	1713.37	2577.99	1289.5	2	1	HMSLALJR	2,Oxidation[M];	957.493	6 2 0 0 0 1	H(6)N(2)pH(1)	(N(N(H(H(H(H)))(H(H(pH))))))	21463	0 1 0 0 0 0;0 2 0 0 0 0;1 2 0 0 0 0;2 2 0 0 0 0;3 2 0 0 0 0;3 2 0 0 0 1;4 2 0 0 0 0;4 2 0 0 0 1;5 2 0 0 0 0;5 2 0 0 0 1;6 2 0 0 0 0;	1620.49	7	62.7832	30.9298	121.939	7	0.00347	1.34571	1	0.64286	0.28571	0	0	0	4.14442e-307	2.31727e-308	-1	0	2.31727e-308	sp|P06280|AGAL_HUMAN	GLA	192	129697000	487726000
20190323_L1_Ag6_Zhu00015_SA_CHOKO_IMAC_m4000_01.10011.10011.2.0.dta	20190323_L1_Ag6_Zhu00015_SA_CHOKO_IMAC_m4000_01.10011.10011.2.0.dta	20190323_L1_Ag6_Zhu00015_SA_CHOKO_IMAC_m4000_01	10011	1715.06	2750.07	1375.54	2	1	VCHTIQJYTR	2,Carbamidomethyl[C];	1291.62	5 2 0 0 0 1	H(5)N(2)pH(1)	(N(N(H(H(H))(H(H)(pH)))))	22874	0 1 0 0 0 0;0 2 0 0 0 0;1 2 0 0 0 0;2 2 0 0 0 0;2 2 0 0 0 1;3 2 0 0 0 0;3 2 0 0 0 1;4 2 0 0 0 0;4 2 0 0 0 1;5 2 0 0 0 0;	1458.44	7	66.6429	46.0213	104.94	8	0.0026	0.94458	1	0.83333	0.16667	0	0	0	5.12404e-263	1.46417e-264	-1	0	1.46417e-264	tr|Q9EPP7|Q9EPP7_CRIGR	ctsz	186	108766000	448419000
20190323_L1_Ag6_Zhu00015_SA_CHOKO_IMAC_m4000_01.10047.10047.2.0.dta	20190323_L1_Ag6_Zhu00015_SA_CHOKO_IMAC_m4000_01.10047.10047.2.0.dta	20190323_L1_Ag6_Zhu00015_SA_CHOKO_IMAC_m4000_01	10047	1719.97	2912.12	1456.56	2	1	VCHTIQJYTR	2,Carbamidomethyl[C];	1291.62	6 2 0 0 0 1	H(6)N(2)pH(1)	(N(N(H(H(H)(H))(H(pH(H))))))	22413	0 1 0 0 0 0;0 2 0 0 0 0;1 2 0 0 0 0;2 2 0 0 0 0;2 2 0 0 0 1;3 2 0 0 0 0;3 2 0 0 0 1;4 2 0 0 0 0;4 2 0 0 0 1;5 2 0 0 0 0;5 2 0 0 0 1;	1620.49	7	53.8358	31.8695	94.6304	8	0.00143	0.49044	0.92308	0.72222	0	0	0	0	3.04182e-236	5.43272e-238	-1	0	5.43272e-238	tr|Q9EPP7|Q9EPP7_CRIGR	ctsz	186	22692400	97889600
20190323_L1_Ag6_Zhu00015_SA_CHOKO_IMAC_m4000_01.10082.10082.3.0.dta	20190323_L1_Ag6_Zhu00015_SA_CHOKO_IMAC_m4000_01.10082.10082.3.0.dta	20190323_L1_Ag6_Zhu00015_SA_CHOKO_IMAC_m4000_01	10082	1724.86	2588.01	863.343	3	1	VCHTIQJYTR	2,Carbamidomethyl[C];	1291.62	4 2 0 0 0 1	H(4)N(2)pH(1)	(N(N(H(H)(H(H)(pH)))))	31762	0 1 0 0 0 0;0 2 0 0 0 0;1 2 0 0 0 0;2 2 0 0 0 0;2 2 0 0 0 1;3 2 0 0 0 0;3 2 0 0 0 1;4 2 0 0 0 0;	1296.39	7	98.6454	121.313	56.5483	7	0.00342	1.3219	0.8	0.88889	0.77778	0	0	0	2.91763e-137	3.43803e-139	-1	0	3.43803e-139	tr|Q9EPP7|Q9EPP7_CRIGR	ctsz	186	83768400	323755000
20190323_L1_Ag6_Zhu00015_SA_CHOKO_IMAC_m4000_01.10118.10118.2.0.dta	20190323_L1_Ag6_Zhu00015_SA_CHOKO_IMAC_m4000_01.10118.10118.2.0.dta	20190323_L1_Ag6_Zhu00015_SA_CHOKO_IMAC_m4000_01	10118	1729.32	2588.02	1294.51	2	1	VCHTIQJYTR	2,Carbamidomethyl[C];	1291.62	4 2 0 0 0 1	H(4)N(2)pH(1)	(N(N(H(H)(H(H)(pH)))))	31762	0 1 0 0 0 0;0 2 0 0 0 0;1 2 0 0 0 0;2 2 0 0 0 0;2 2 0 0 0 1;3 2 0 0 0 0;3 2 0 0 0 1;4 2 0 0 0 0;	1296.39	7	65.55	51.9362	90.8326	8	0.00524	2.02282	1	0.88889	0.16667	0	0	0	2.24252e-226	3.81598e-228	-1	0	3.81598e-228	tr|Q9EPP7|Q9EPP7_CRIGR	ctsz	186	22640100	97883400
20190323_L1_Ag6_Zhu00015_SA_CHOKO_IMAC_m4000_01.10150.10150.3.0.dta	20190323_L1_Ag6_Zhu00015_SA_CHOKO_IMAC_m4000_01.10150.10150.3.0.dta	20190323_L1_Ag6_Zhu00015_SA_CHOKO_IMAC_m4000_01	10150	1734.02	2415.94	805.985	3	1	HMSLALJR	2,Oxidation[M];	957.493	5 2 0 0 0 1	H(5)N(2)pH(1)	(N(N(H(H)(H(H(pH(H)))))))	31723	0 1 0 0 0 0;0 2 0 0 0 0;1 2 0 0 0 0;2 2 0 0 0 0;3 2 0 0 0 0;3 2 0 0 0 1;4 2 0 0 0 0;4 2 0 0 0 1;	1458.44	7	76.9762	68.168	93.3344	7	0.0042	1.73707	1	0.5	0.85714	0	0	0	7.08199e-233	1.43148e-234	-1	0	1.43148e-234	sp|P06280|AGAL_HUMAN	GLA	192	293792000	1025660000
20190323_L1_Ag6_Zhu00015_SA_CHOKO_IMAC_m4000_01.10158.10158.2.0.dta	20190323_L1_Ag6_Zhu00015_SA_CHOKO_IMAC_m4000_01.10158.10158.2.0.dta	20190323_L1_Ag6_Zhu00015_SA_CHOKO_IMAC_m4000_01	10158	1735.04	2415.94	1208.47	2	1	HMSLALJR	2,Oxidation[M];	957.493	5 2 0 0 0 1	H(5)N(2)pH(1)	(N(N(H(H(H))(H(H(pH))))))	22841	0 1 0 0 0 0;0 2 0 0 0 0;1 2 0 0 0 0;2 2 0 0 0 0;3 2 0 0 0 0;3 2 0 0 0 1;4 2 0 0 0 0;4 2 0 0 0 1;5 2 0 0 0 0;	1458.44	7	61.1876	31.2896	116.712	7	0.0039	1.61455	1	0.5	0.28571	0	0	0	1.47083e-293	6.39497e-295	-1	0	6.39497e-295	sp|P06280|AGAL_HUMAN	GLA	192	197114000	704684000
20190323_L1_Ag6_Zhu00015_SA_CHOKO_IMAC_m4000_01.10203.10203.3.0.dta	20190323_L1_Ag6_Zhu00015_SA_CHOKO_IMAC_m4000_01.10203.10203.3.0.dta	20190323_L1_Ag6_Zhu00015_SA_CHOKO_IMAC_m4000_01	10203	1740.75	2577.99	860.002	3	1	HMSLALJR	2,Oxidation[M];	957.493	6 2 0 0 0 1	H(6)N(2)pH(1)	(N(N(H(H(H))(H(H(pH(H)))))))	22836	0 1 0 0 0 0;0 2 0 0 0 0;1 2 0 0 0 0;2 2 0 0 0 0;3 2 0 0 0 0;3 2 0 0 0 1;4 2 0 0 0 0;4 2 0 0 0 1;5 2 0 0 0 0;5 2 0 0 0 1;	1620.49	7	60.7917	44.8819	90.3385	7	0.00323	1.25106	0.91667	0.28571	0.78571	0	0	0	4.31082e-225	7.00776e-227	-1	0	7.00776e-227	sp|P06280|AGAL_HUMAN	GLA	192	266140000	976397000
20190323_L1_Ag6_Zhu00015_SA_CHOKO_IMAC_m4000_01.10254.10254.3.1.dta	20190323_L1_Ag6_Zhu00015_SA_CHOKO_IMAC_m4000_01.10254.10254.3.1.dta	20190323_L1_Ag6_Zhu00015_SA_CHOKO_IMAC_m4000_01	10254	1747.76	2750.07	917.361	3	1	VCHTIQJYTR	2,Carbamidomethyl[C];	1291.62	5 2 0 0 0 1	H(5)N(2)pH(1)	(N(N(H(H(H))(H(pH(H))))))	23034	0 1 0 0 0 0;0 2 0 0 0 0;1 2 0 0 0 0;2 2 0 0 0 0;2 2 0 0 0 1;3 2 0 0 0 0;3 2 0 0 0 1;4 2 0 0 0 0;4 2 0 0 0 1;	1458.44	7	70.1346	68.9886	72.2629	8	0.00505	1.83547	0.90909	0.77778	0.55556	0	0	0	4.21117e-178	4.31286e-180	-1	0	4.31286e-180	tr|Q9EPP7|Q9EPP7_CRIGR	ctsz	186	428671000	1769380000
20190323_L1_Ag6_Zhu00015_SA_CHOKO_IMAC_m4000_01.10415.10415.3.0.dta	20190323_L1_Ag6_Zhu00015_SA_CHOKO_IMAC_m4000_01.10415.10415.3.0.dta	20190323_L1_Ag6_Zhu00015_SA_CHOKO_IMAC_m4000_01	10415	1769.33	2415.94	805.985	3	1	HMSLALJR	2,Oxidation[M];	957.493	5 2 0 0 0 1	H(5)N(2)pH(1)	(N(N(H(H)(H(H(H(pH)))))))	31685	0 1 0 0 0 0;0 2 0 0 0 0;1 2 0 0 0 0;2 2 0 0 0 0;3 2 0 0 0 0;4 2 0 0 0 0;4 2 0 0 0 1;5 2 0 0 0 0;	1458.44	7	33.8133	20.6347	58.2879	7	0.00431	1.7855	0.8	0.28571	0.57143	0	0	0	8.89436e-142	9.08728e-144	-1	0	9.08728e-144	sp|P06280|AGAL_HUMAN	GLA	192	293792000	1025660000
20190323_L1_Ag6_Zhu00015_SA_CHOKO_IMAC_m4000_01.10424.10424.2.0.dta	20190323_L1_Ag6_Zhu00015_SA_CHOKO_IMAC_m4000_01.10424.10424.2.0.dta	20190323_L1_Ag6_Zhu00015_SA_CHOKO_IMAC_m4000_01	10424	1770.37	2415.94	1208.47	2	1	HMSLALJR	2,Oxidation[M];	957.493	5 2 0 0 0 1	H(5)N(2)pH(1)	(N(N(H(H)(H(H)(pH(H))))))	31759	0 1 0 0 0 0;0 2 0 0 0 0;1 2 0 0 0 0;2 2 0 0 0 0;2 2 0 0 0 1;3 2 0 0 0 0;3 2 0 0 0 1;4 2 0 0 0 0;4 2 0 0 0 1;	1458.44	7	44.2921	18.4462	92.2915	8	0.00391	1.61952	1	0.35714	0.35714	0	0	0	3.6287e-230	6.90229e-232	-1	0.00613497	0.00613497	sp|P06280|AGAL_HUMAN	GLA	192	197114000	704684000
20190323_L1_Ag6_Zhu00015_SA_CHOKO_IMAC_m4000_01.10510.10510.3.1.dta	20190323_L1_Ag6_Zhu00015_SA_CHOKO_IMAC_m4000_01.10510.10510.3.1.dta	20190323_L1_Ag6_Zhu00015_SA_CHOKO_IMAC_m4000_01	10510	1781.53	2263.91	755.307	3	1	VCHTIQJYTR	2,Carbamidomethyl[C];	1291.62	2 2 0 0 0 1	H(2)N(2)pH(1)	(N(N(H(H)(pH))))	32166	0 1 0 0 0 0;0 2 0 0 0 0;1 2 0 0 0 0;1 2 0 0 0 1;2 2 0 0 0 0;	972.284	7	66.8311	87.9859	27.5434	5	0.00312	1.3768	0.71429	0.88889	0.55556	0	0	0	6.38183e-63	3.33052e-65	-1	0	3.33052e-65	tr|Q9EPP7|Q9EPP7_CRIGR	ctsz	186	31417600	90101500
20190323_L1_Ag6_Zhu00015_SA_CHOKO_IMAC_m4000_01.10513.10513.2.0.dta	20190323_L1_Ag6_Zhu00015_SA_CHOKO_IMAC_m4000_01.10513.10513.2.0.dta	20190323_L1_Ag6_Zhu00015_SA_CHOKO_IMAC_m4000_01	10513	1781.9	2263.91	1132.46	2	1	VCHTIQJYTR	2,Carbamidomethyl[C];	1291.62	2 2 0 0 0 1	H(2)N(2)pH(1)	(N(N(H(H)(pH))))	32166	0 1 0 0 0 0;0 2 0 0 0 0;1 2 0 0 0 0;1 2 0 0 0 1;2 2 0 0 0 0;	972.284	7	83.9994	93.1123	67.0753	7	0.00518	2.28629	1	1.27778	0.22222	0	0	0	1.29582e-164	1.20219e-166	-1	0	1.20219e-166	tr|Q9EPP7|Q9EPP7_CRIGR	ctsz	186	20265400	55687100
20190323_L1_Ag6_Zhu00015_SA_CHOKO_IMAC_m4000_01.11037.11037.2.0.dta	20190323_L1_Ag6_Zhu00015_SA_CHOKO_IMAC_m4000_01.11037.11037.2.0.dta	20190323_L1_Ag6_Zhu00015_SA_CHOKO_IMAC_m4000_01	11037	1851.37	2350.9	1175.95	2	1	PJYTEIR		892.452	5 2 0 0 0 1	H(5)N(2)pH(1)	(N(N(H(H)(H(H)(pH(H))))))	31759	0 1 0 0 0 0;0 2 0 0 0 0;1 2 0 0 0 0;2 2 0 0 0 0;2 2 0 0 0 1;3 2 0 0 0 0;3 2 0 0 0 1;4 2 0 0 0 0;4 2 0 0 0 1;	1458.44	2	48.7877	22.797	97.0561	8	0.00624	2.65288	1	1	0.16667	0	0	0	1.52038e-242	3.48011e-244	-1	0	3.48011e-244	sp|P06280|AGAL_HUMAN	GLA	215	9364110	51448100
20190323_L1_Ag6_Zhu00015_SA_CHOKO_IMAC_m4000_01.12132.12132.3.0.dta	20190323_L1_Ag6_Zhu00015_SA_CHOKO_IMAC_m4000_01.12132.12132.3.0.dta	20190323_L1_Ag6_Zhu00015_SA_CHOKO_IMAC_m4000_01	12132	1994.19	3343.31	1115.11	3	1	CPVAGISHTTWHSJR	1,Carbamidomethyl[C];	1722.81	6 2 0 0 0 1	H(6)N(2)pH(1)	(N(N(H(H)(H(H(H(H(pH))))))))	31650	0 1 0 0 0 0;0 2 0 0 0 0;1 2 0 0 0 0;2 2 0 0 0 0;3 2 0 0 0 0;4 2 0 0 0 0;5 2 0 0 0 0;5 2 0 0 0 1;6 2 0 0 0 0;	1620.49	14	49.5917	45.8782	56.4882	7	-8e-05	-0.02536	0.81818	0.39286	0.32143	0	0	0	4.17877e-137	6.60169e-139	-1	0	6.60169e-139	tr|A0A098KXG4|A0A098KXG4_CRIGR;tr|A0A098KXD8|A0A098KXD8_CRIGR	H671_1g3843;H671_1g3843	265;289	1169790	16682900
20190323_L1_Ag6_Zhu00015_SA_CHOKO_IMAC_m4000_01.12154.12154.2.1.dta	20190323_L1_Ag6_Zhu00015_SA_CHOKO_IMAC_m4000_01.12154.12154.2.1.dta	20190323_L1_Ag6_Zhu00015_SA_CHOKO_IMAC_m4000_01	12154	1997.16	2496.96	1248.98	2	1	PJYTEIR		892.452	5 2 0 0 1 1	H(5)N(2)F(1)pH(1)	(N(F)(N(H(H)(H(H(pH(H)))))))	8041	0 1 0 0 0 0;0 1 0 0 1 0;0 2 0 0 0 0;0 2 0 0 1 0;1 2 0 0 0 0;1 2 0 0 1 0;2 2 0 0 0 0;2 2 0 0 1 0;3 2 0 0 0 0;3 2 0 0 0 1;3 2 0 0 1 0;3 2 0 0 1 1;4 2 0 0 0 0;4 2 0 0 0 1;4 2 0 0 1 0;4 2 0 0 1 1;5 2 0 0 0 1;	1604.5	2	56.8519	20.1667	124.981	9	0.00438	1.75568	0.84211	1	0	0	0	0	5.433611094e-315	5.29486294e-316	-1	0	5.29486294e-316	sp|P06280|AGAL_HUMAN	GLA	215	22674900	79728400
20190323_L1_Ag6_Zhu00015_SA_CHOKO_IMAC_m4000_01.12205.12205.3.0.dta	20190323_L1_Ag6_Zhu00015_SA_CHOKO_IMAC_m4000_01.12205.12205.3.0.dta	20190323_L1_Ag6_Zhu00015_SA_CHOKO_IMAC_m4000_01	12205	2004.76	2876.17	959.394	3	1	HMSLALJRTGR		1255.67	6 2 0 0 0 1	H(6)N(2)pH(1)	(N(N(H(H)(H(H(H))(H(pH))))))	31705	0 1 0 0 0 0;0 2 0 0 0 0;1 2 0 0 0 0;2 2 0 0 0 0;3 2 0 0 0 0;3 2 0 0 0 1;4 2 0 0 0 0;4 2 0 0 0 1;5 2 0 0 0 0;5 2 0 0 0 1;6 2 0 0 0 0;	1620.49	7	122.378	87.8508	186.501	7	0.00285	0.99237	1	0.45	0.7	0	0	0	0	0	-1	0	0	sp|P06280|AGAL_HUMAN	GLA	192	942829000	4263580000
20190323_L1_Ag6_Zhu00015_SA_CHOKO_IMAC_m4000_01.12206.12206.4.1.dta	20190323_L1_Ag6_Zhu00015_SA_CHOKO_IMAC_m4000_01.12206.12206.4.1.dta	20190323_L1_Ag6_Zhu00015_SA_CHOKO_IMAC_m4000_01	12206	2004.9	2876.17	719.797	4	1	HMSLALJRTGR		1255.67	6 2 0 0 0 1	H(6)N(2)pH(1)	(N(N(H(H(H))(H(H(pH(H)))))))	22836	0 1 0 0 0 0;0 2 0 0 0 0;1 2 0 0 0 0;2 2 0 0 0 0;3 2 0 0 0 0;3 2 0 0 0 1;4 2 0 0 0 0;4 2 0 0 0 1;5 2 0 0 0 0;5 2 0 0 0 1;	1620.49	7	71.8587	38.415	133.969	7	0.00287	0.99724	1	0.4	0.35	0	0	0	0	0	-1	0	0	sp|P06280|AGAL_HUMAN	GLA	192	82380200	360946000
20190323_L1_Ag6_Zhu00015_SA_CHOKO_IMAC_m4000_01.12210.12210.2.0.dta	20190323_L1_Ag6_Zhu00015_SA_CHOKO_IMAC_m4000_01.12210.12210.2.0.dta	20190323_L1_Ag6_Zhu00015_SA_CHOKO_IMAC_m4000_01	12210	2005.39	2876.16	1438.59	2	1	HMSLALJRTGR		1255.67	6 2 0 0 0 1	H(6)N(2)pH(1)	(N(N(H(H)(H(pH)(H(H(H)))))))	31899	0 1 0 0 0 0;0 2 0 0 0 0;1 2 0 0 0 0;2 2 0 0 0 0;2 2 0 0 0 1;3 2 0 0 0 0;3 2 0 0 0 1;4 2 0 0 0 0;4 2 0 0 0 1;5 2 0 0 0 0;5 2 0 0 0 1;6 2 0 0 0 0;	1620.49	7	65.0028	33.0713	124.304	8	0.00096	0.33525	1	0.5	0.3	0	0	0	3.08798581996e-313	1.979630477e-314	-1	0	1.979630477e-314	sp|P06280|AGAL_HUMAN	GLA	192	47458500	199814000
20190323_L1_Ag6_Zhu00015_SA_CHOKO_IMAC_m4000_01.12215.12215.2.0.dta	20190323_L1_Ag6_Zhu00015_SA_CHOKO_IMAC_m4000_01.12215.12215.2.0.dta	20190323_L1_Ag6_Zhu00015_SA_CHOKO_IMAC_m4000_01	12215	2006.31	2512.95	1256.98	2	1	PJYTEIR		892.452	6 2 0 0 0 1	H(6)N(2)pH(1)	(N(N(H(H(H(H)))(H(pH(H))))))	21527	0 1 0 0 0 0;0 2 0 0 0 0;1 2 0 0 0 0;2 2 0 0 0 0;2 2 0 0 0 1;3 2 0 0 0 0;3 2 0 0 0 1;4 2 0 0 0 0;4 2 0 0 0 1;5 2 0 0 0 0;5 2 0 0 0 1;	1620.49	2	75.3958	35.6986	149.119	8	0.00184	0.73349	1	1.16667	0.08333	0	0	0	0	0	-1	0	0	sp|P06280|AGAL_HUMAN	GLA	215	251209000	867897000
20190323_L1_Ag6_Zhu00015_SA_CHOKO_IMAC_m4000_01.12245.12245.3.0.dta	20190323_L1_Ag6_Zhu00015_SA_CHOKO_IMAC_m4000_01.12245.12245.3.0.dta	20190323_L1_Ag6_Zhu00015_SA_CHOKO_IMAC_m4000_01	12245	2010.47	2512.95	838.321	3	1	PJYTEIR		892.452	6 2 0 0 0 1	H(6)N(2)pH(1)	(N(N(H(H)(H(H(H(pH(H))))))))	31681	0 1 0 0 0 0;0 2 0 0 0 0;1 2 0 0 0 0;2 2 0 0 0 0;3 2 0 0 0 0;4 2 0 0 0 0;4 2 0 0 0 1;5 2 0 0 0 0;5 2 0 0 0 1;	1620.49	2	54.8629	31.6744	97.9273	7	0.002	0.79438	1	0.83333	0.58333	0	0	0	8.30138e-245	3.61834e-246	-1	0	3.61834e-246	sp|P06280|AGAL_HUMAN	GLA	215	51613700	171159000
20190323_L1_Ag6_Zhu00015_SA_CHOKO_IMAC_m4000_01.12286.12286.2.1.dta	20190323_L1_Ag6_Zhu00015_SA_CHOKO_IMAC_m4000_01.12286.12286.2.1.dta	20190323_L1_Ag6_Zhu00015_SA_CHOKO_IMAC_m4000_01	12286	2016.48	2350.9	1175.95	2	1	PJYTEIR		892.452	5 2 0 0 0 1	H(5)N(2)pH(1)	(N(N(H(H)(H(H)(H)(pH)))))	31753	0 1 0 0 0 0;0 2 0 0 0 0;1 2 0 0 0 0;2 2 0 0 0 0;2 2 0 0 0 1;3 2 0 0 0 0;3 2 0 0 0 1;4 2 0 0 0 0;4 2 0 0 0 1;5 2 0 0 0 0;	1458.44	2	78.2562	49.8897	130.937	8	0.00257	1.09178	1	1.16667	0.16667	0	0	0	0	0	-1	0	0	sp|P06280|AGAL_HUMAN	GLA	215	3138330000	10363200000
20190323_L1_Ag6_Zhu00015_SA_CHOKO_IMAC_m4000_01.12300.12300.2.0.dta	20190323_L1_Ag6_Zhu00015_SA_CHOKO_IMAC_m4000_01.12300.12300.2.0.dta	20190323_L1_Ag6_Zhu00015_SA_CHOKO_IMAC_m4000_01	12300	2018.87	2714.11	1357.56	2	1	HMSLALJRTGR		1255.67	5 2 0 0 0 1	H(5)N(2)pH(1)	(N(N(H(pH)(H(H)(H(H))))))	42232	0 1 0 0 0 0;0 2 0 0 0 0;1 2 0 0 0 0;1 2 0 0 0 1;2 2 0 0 0 0;2 2 0 0 0 1;3 2 0 0 0 0;3 2 0 0 0 1;4 2 0 0 0 0;4 2 0 0 0 1;5 2 0 0 0 0;	1458.44	7	64.032	38.3037	111.813	9	0.00222	0.81635	1	0.6	0.3	0	0	0	7.48667e-281	3.59609e-282	-1	0	3.59609e-282	sp|P06280|AGAL_HUMAN	GLA	192	60106200	236076000
20190323_L1_Ag6_Zhu00015_SA_CHOKO_IMAC_m4000_01.12301.12301.3.2.dta	20190323_L1_Ag6_Zhu00015_SA_CHOKO_IMAC_m4000_01.12301.12301.3.2.dta	20190323_L1_Ag6_Zhu00015_SA_CHOKO_IMAC_m4000_01	12301	2019.01	2350.91	784.307	3	1	PJYTEIR		892.452	5 2 0 0 0 1	H(5)N(2)pH(1)	(N(N(H(H)(H(H(pH(H)))))))	31723	0 1 0 0 0 0;0 2 0 0 0 0;1 2 0 0 0 0;2 2 0 0 0 0;3 2 0 0 0 0;3 2 0 0 0 1;4 2 0 0 0 0;4 2 0 0 0 1;	1458.44	2	62.424	45.2435	94.3307	7	0.01187	5.0511	0.9	0.91667	0.58333	0	0	0	1.82675e-235	3.73857e-237	-1	0	3.73857e-237	sp|P06280|AGAL_HUMAN	GLA	215	454570000	1354280000
20190323_L1_Ag6_Zhu00015_SA_CHOKO_IMAC_m4000_01.12308.12308.4.2.dta	20190323_L1_Ag6_Zhu00015_SA_CHOKO_IMAC_m4000_01.12308.12308.4.2.dta	20190323_L1_Ag6_Zhu00015_SA_CHOKO_IMAC_m4000_01	12308	2019.84	2714.11	679.284	4	1	HMSLALJRTGR		1255.67	5 2 0 0 0 1	H(5)N(2)pH(1)	(N(N(H(H)(H(H(pH(H)))))))	31723	0 1 0 0 0 0;0 2 0 0 0 0;1 2 0 0 0 0;2 2 0 0 0 0;3 2 0 0 0 0;3 2 0 0 0 1;4 2 0 0 0 0;4 2 0 0 0 1;	1458.44	7	51.472	18.8846	111.991	7	0.0027	0.99467	1	0.25	0.25	0	0	0	2.58198e-281	9.56442e-283	-1	0.00613497	0.00613497	sp|P06280|AGAL_HUMAN	GLA	192	57422100	238261000
20190323_L1_Ag6_Zhu00015_SA_CHOKO_IMAC_m4000_01.12333.12333.3.0.dta	20190323_L1_Ag6_Zhu00015_SA_CHOKO_IMAC_m4000_01.12333.12333.3.0.dta	20190323_L1_Ag6_Zhu00015_SA_CHOKO_IMAC_m4000_01	12333	2023.39	2188.84	730.286	3	1	PJYTEIR		892.452	4 2 0 0 0 1	H(4)N(2)pH(1)	(N(N(H(H)(H(H)(pH)))))	31762	0 1 0 0 0 0;0 2 0 0 0 0;1 2 0 0 0 0;2 2 0 0 0 0;2 2 0 0 0 1;3 2 0 0 0 0;3 2 0 0 0 1;4 2 0 0 0 0;	1296.39	2	68.0359	76.1552	52.9574	7	0.00286	1.30621	0.7	1.33333	0.58333	0	0	0	5.96449e-128	4.406e-130	-1	0	4.406e-130	sp|P06280|AGAL_HUMAN	GLA	215	108278000	322380000
20190323_L1_Ag6_Zhu00015_SA_CHOKO_IMAC_m4000_01.12363.12363.2.1.dta	20190323_L1_Ag6_Zhu00015_SA_CHOKO_IMAC_m4000_01.12363.12363.2.1.dta	20190323_L1_Ag6_Zhu00015_SA_CHOKO_IMAC_m4000_01	12363	2027.05	1864.74	932.875	2	1	PJYTEIR		892.452	2 2 0 0 0 1	H(2)N(2)pH(1)	(N(N(H(H)(pH))))	32166	0 1 0 0 0 0;0 2 0 0 0 0;1 2 0 0 0 0;1 2 0 0 0 1;2 2 0 0 0 0;	972.284	2	47.5053	45.9138	50.4609	6	0.00675	3.62139	0.85714	1.25	0.16667	0	0	0	1.7165e-121	2.0411e-123	-1	0	2.0411e-123	sp|P06280|AGAL_HUMAN	GLA	215	46828800	95141300
20190323_L1_Ag6_Zhu00015_SA_CHOKO_IMAC_m4000_01.12371.12371.2.0.dta	20190323_L1_Ag6_Zhu00015_SA_CHOKO_IMAC_m4000_01.12371.12371.2.0.dta	20190323_L1_Ag6_Zhu00015_SA_CHOKO_IMAC_m4000_01	12371	2028.49	1946.82	973.916	2	1	PJYTEIR		892.452	4 2 0 0 0 0	H(4)N(2)	(N(N(H(H)(H)(H))))	31903	0 1 0 0 0 0;0 2 0 0 0 0;1 2 0 0 0 0;2 2 0 0 0 0;3 2 0 0 0 0;	1054.37	2	73.3318	65.0193	88.7693	7	0.00146	0.75021	1	1.41667	0.16667	0	0	0	5.15804e-221	1.67926e-222	-1	0	1.67926e-222	sp|P06280|AGAL_HUMAN	GLA	215	63041100	190910000
20190323_L1_Ag6_Zhu00015_SA_CHOKO_IMAC_m4000_01.12386.12386.3.1.dta	20190323_L1_Ag6_Zhu00015_SA_CHOKO_IMAC_m4000_01.12386.12386.3.1.dta	20190323_L1_Ag6_Zhu00015_SA_CHOKO_IMAC_m4000_01	12386	2030.27	2876.17	959.394	3	1	HMSLALJRTGR		1255.67	6 2 0 0 0 1	H(6)N(2)pH(1)	(N(N(H(H)(H(H(H))(H(pH))))))	31705	0 1 0 0 0 0;0 2 0 0 0 0;1 2 0 0 0 0;2 2 0 0 0 0;3 2 0 0 0 0;3 2 0 0 0 1;4 2 0 0 0 0;4 2 0 0 0 1;5 2 0 0 0 0;5 2 0 0 0 1;6 2 0 0 0 0;	1620.49	7	48.4162	22.6347	96.2963	7	0.00285	0.98924	0.92308	0.15	0.45	0	0	0	1.43121e-240	3.23559e-242	-1	0	3.23559e-242	sp|P06280|AGAL_HUMAN	GLA	192	942829000	4263580000
20190323_L1_Ag6_Zhu00015_SA_CHOKO_IMAC_m4000_01.12459.12459.3.0.dta	20190323_L1_Ag6_Zhu00015_SA_CHOKO_IMAC_m4000_01.12459.12459.3.0.dta	20190323_L1_Ag6_Zhu00015_SA_CHOKO_IMAC_m4000_01	12459	2040.23	2698.12	900.045	3	1	HMSLALJRTGR		1255.67	4 2 0 0 1 1	H(4)N(2)F(1)pH(1)	(N(F)(N(H(H)(H(H)(pH)))))	8055	0 1 0 0 0 0;0 1 0 0 1 0;0 2 0 0 0 0;0 2 0 0 1 0;1 2 0 0 0 0;1 2 0 0 1 0;2 2 0 0 0 0;2 2 0 0 0 1;2 2 0 0 1 0;2 2 0 0 1 1;3 2 0 0 0 0;3 2 0 0 0 1;3 2 0 0 1 0;3 2 0 0 1 1;4 2 0 0 0 0;4 2 0 0 0 1;4 2 0 0 1 0;	1442.45	7	35.8675	21.5219	62.5093	9	0.00332	1.23022	0.68421	0.25	0.45	0	0	0	9.59471e-153	1.2922e-154	-1	0	1.2922e-154	sp|P06280|AGAL_HUMAN	GLA	192	11039200	39228400
20190323_L1_Ag6_Zhu00015_SA_CHOKO_IMAC_m4000_01.12460.12460.3.1.dta	20190323_L1_Ag6_Zhu00015_SA_CHOKO_IMAC_m4000_01.12460.12460.3.1.dta	20190323_L1_Ag6_Zhu00015_SA_CHOKO_IMAC_m4000_01	12460	2040.35	2552.06	851.359	3	1	HMSLALJRTGR		1255.67	4 2 0 0 0 1	H(4)N(2)pH(1)	(N(N(H(H)(H(H)(pH)))))	31762	0 1 0 0 0 0;0 2 0 0 0 0;1 2 0 0 0 0;2 2 0 0 0 0;2 2 0 0 0 1;3 2 0 0 0 0;3 2 0 0 0 1;4 2 0 0 0 0;	1296.39	7	86.5913	74.5324	108.986	8	0.00435	1.70571	1	0.5	0.7	0	0	0	1.61735e-273	5.3916e-275	-1	0	5.3916e-275	sp|P06280|AGAL_HUMAN	GLA	192	86940400	334449000
20190323_L1_Ag6_Zhu00015_SA_CHOKO_IMAC_m4000_01.12493.12493.3.0.dta	20190323_L1_Ag6_Zhu00015_SA_CHOKO_IMAC_m4000_01.12493.12493.3.0.dta	20190323_L1_Ag6_Zhu00015_SA_CHOKO_IMAC_m4000_01	12493	2045.14	2188.84	730.286	3	1	PJYTEIR		892.452	4 2 0 0 0 1	H(4)N(2)pH(1)	(N(N(H(H)(H(H)(pH)))))	31762	0 1 0 0 0 0;0 2 0 0 0 0;1 2 0 0 0 0;2 2 0 0 0 0;2 2 0 0 0 1;3 2 0 0 0 0;3 2 0 0 0 1;4 2 0 0 0 0;	1296.39	2	61.6273	68.9836	47.9657	7	0.003	1.372	0.7	1.33333	0.5	0	0	0	4.72954e-115	3.42876e-117	-1	0	3.42876e-117	sp|P06280|AGAL_HUMAN	GLA	215	108278000	322380000
20190323_L1_Ag6_Zhu00015_SA_CHOKO_IMAC_m4000_01.12510.12510.2.0.dta	20190323_L1_Ag6_Zhu00015_SA_CHOKO_IMAC_m4000_01.12510.12510.2.0.dta	20190323_L1_Ag6_Zhu00015_SA_CHOKO_IMAC_m4000_01	12510	2047.59	2188.85	1094.93	2	1	PJYTEIR		892.452	4 2 0 0 0 1	H(4)N(2)pH(1)	(N(N(H(H)(H(H)(pH)))))	31762	0 1 0 0 0 0;0 2 0 0 0 0;1 2 0 0 0 0;2 2 0 0 0 0;2 2 0 0 0 1;3 2 0 0 0 0;3 2 0 0 0 1;4 2 0 0 0 0;	1296.39	2	79.2474	59.4043	116.099	8	0.00428	1.95632	0.9	1.41667	0.16667	0	0	0	5.72775e-292	2.44785e-293	-1	0	2.44785e-293	sp|P06280|AGAL_HUMAN	GLA	215	802869000	2480470000
20190323_L1_Ag6_Zhu00015_SA_CHOKO_IMAC_m4000_01.12536.12536.2.0.dta	20190323_L1_Ag6_Zhu00015_SA_CHOKO_IMAC_m4000_01.12536.12536.2.0.dta	20190323_L1_Ag6_Zhu00015_SA_CHOKO_IMAC_m4000_01	12536	2051.18	2350.9	1175.95	2	1	PJYTEIR		892.452	5 2 0 0 0 1	H(5)N(2)pH(1)	(N(N(H(H(pH))(H(H)(H)))))	31527	0 1 0 0 0 0;0 2 0 0 0 0;1 2 0 0 0 0;2 2 0 0 0 0;2 2 0 0 0 1;3 2 0 0 0 0;3 2 0 0 0 1;4 2 0 0 0 0;4 2 0 0 0 1;5 2 0 0 0 0;	1458.44	2	56.9993	26.5907	113.472	8	0.00276	1.17345	1	0.91667	0.25	0	0	0	3.71917e-285	1.59664e-286	-1	0	1.59664e-286	sp|P06280|AGAL_HUMAN	GLA	215	3145260000	10387200000
20190323_L1_Ag6_Zhu00015_SA_CHOKO_IMAC_m4000_01.12575.12575.3.0.dta	20190323_L1_Ag6_Zhu00015_SA_CHOKO_IMAC_m4000_01.12575.12575.3.0.dta	20190323_L1_Ag6_Zhu00015_SA_CHOKO_IMAC_m4000_01	12575	2056.56	2714.11	905.376	3	1	HMSLALJRTGR		1255.67	5 2 0 0 0 1	H(5)N(2)pH(1)	(N(N(H(H)(H(H)(H(pH))))))	31751	0 1 0 0 0 0;0 2 0 0 0 0;1 2 0 0 0 0;2 2 0 0 0 0;3 2 0 0 0 0;3 2 0 0 0 1;4 2 0 0 0 0;4 2 0 0 0 1;5 2 0 0 0 0;	1458.44	7	66.5715	46.797	103.296	7	0.00305	1.12437	1	0.35	0.65	0	0	0	9.53137e-259	2.51784e-260	-1	0	2.51784e-260	sp|P06280|AGAL_HUMAN	GLA	192	12916900	52913600
20190323_L1_Ag6_Zhu00015_SA_CHOKO_IMAC_m4000_01.12586.12586.3.1.dta	20190323_L1_Ag6_Zhu00015_SA_CHOKO_IMAC_m4000_01.12586.12586.3.1.dta	20190323_L1_Ag6_Zhu00015_SA_CHOKO_IMAC_m4000_01	12586	2058.55	2188.84	730.286	3	1	PJYTEIR		892.452	4 2 0 0 0 1	H(4)N(2)pH(1)	(N(N(H(H)(H(H)(pH)))))	31762	0 1 0 0 0 0;0 2 0 0 0 0;1 2 0 0 0 0;2 2 0 0 0 0;2 2 0 0 0 1;3 2 0 0 0 0;3 2 0 0 0 1;4 2 0 0 0 0;	1296.39	2	49.5939	54.8922	39.754	6	0.00335	1.52962	0.7	1.08333	0.58333	0	0	0	5.38895e-94	3.74503e-96	-1	0	3.74503e-96	sp|P06280|AGAL_HUMAN	GLA	215	108278000	322380000
20190323_L1_Ag6_Zhu00015_SA_CHOKO_IMAC_m4000_01.13021.13021.2.3.dta	20190323_L1_Ag6_Zhu00015_SA_CHOKO_IMAC_m4000_01.13021.13021.2.3.dta	20190323_L1_Ag6_Zhu00015_SA_CHOKO_IMAC_m4000_01	13021	2115.46	1864.74	932.874	2	1	PJYTEIR		892.452	2 2 0 0 0 1	H(2)N(2)pH(1)	(N(N(H(H)(pH))))	32166	0 1 0 0 0 0;0 2 0 0 0 0;1 2 0 0 0 0;1 2 0 0 0 1;2 2 0 0 0 0;	972.284	2	40.6836	46.574	29.7443	5	0.00503	2.69686	0.71429	1.33333	0.25	0	0	0	1.62639e-68	9.87762e-71	-1	0	9.87762e-71	sp|P06280|AGAL_HUMAN	GLA	215	54909500	123754000
20190323_L1_Ag6_Zhu00015_SA_CHOKO_IMAC_m4000_01.13120.13120.2.0.dta	20190323_L1_Ag6_Zhu00015_SA_CHOKO_IMAC_m4000_01.13120.13120.2.0.dta	20190323_L1_Ag6_Zhu00015_SA_CHOKO_IMAC_m4000_01	13120	2128.54	2188.85	1094.93	2	1	PJYTEIR		892.452	4 2 0 0 0 1	H(4)N(2)pH(1)	(N(N(H(H)(H(H)(pH)))))	31762	0 1 0 0 0 0;0 2 0 0 0 0;1 2 0 0 0 0;2 2 0 0 0 0;2 2 0 0 0 1;3 2 0 0 0 0;3 2 0 0 0 1;4 2 0 0 0 0;	1296.39	2	75.9276	61.6816	102.384	8	0.00362	1.65571	1	1.41667	0.16667	0	0	0	2.21132e-256	5.6946e-258	-1	0	5.6946e-258	sp|P06280|AGAL_HUMAN	GLA	215	74153000	238554000
20190323_L1_Ag6_Zhu00015_SA_CHOKO_IMAC_m4000_01.13633.13633.3.1.dta	20190323_L1_Ag6_Zhu00015_SA_CHOKO_IMAC_m4000_01.13633.13633.3.1.dta	20190323_L1_Ag6_Zhu00015_SA_CHOKO_IMAC_m4000_01	13633	2197.5	2886.1	962.706	3	1	HMSLALJR		941.499	8 2 0 0 0 1	H(8)N(2)pH(1)	(N(N(H(H(H(H(H))))(H(H(pH(H)))))))	20978	0 1 0 0 0 0;0 2 0 0 0 0;1 2 0 0 0 0;2 2 0 0 0 0;3 2 0 0 0 0;3 2 0 0 0 1;4 2 0 0 0 0;4 2 0 0 0 1;5 2 0 0 0 0;5 2 0 0 0 1;6 2 0 0 0 0;6 2 0 0 0 1;7 2 0 0 0 0;7 2 0 0 0 1;	1944.6	7	79.9958	59.0836	118.833	7	0.00559	1.93734	0.9375	0.5	0.78571	0	0	0	4.67783e-299	2.22794e-300	-1	0	2.22794e-300	sp|P06280|AGAL_HUMAN	GLA	192	45013900	192796000
20190323_L1_Ag6_Zhu00015_SA_CHOKO_IMAC_m4000_01.13640.13640.3.0.dta	20190323_L1_Ag6_Zhu00015_SA_CHOKO_IMAC_m4000_01.13640.13640.3.0.dta	20190323_L1_Ag6_Zhu00015_SA_CHOKO_IMAC_m4000_01	13640	2198.45	2724.05	908.688	3	1	HMSLALJR		941.499	7 2 0 0 0 1	H(7)N(2)pH(1)	(N(N(H(H(H)(H))(H(H(pH(H)))))))	22066	0 1 0 0 0 0;0 2 0 0 0 0;1 2 0 0 0 0;2 2 0 0 0 0;3 2 0 0 0 0;3 2 0 0 0 1;4 2 0 0 0 0;4 2 0 0 0 1;5 2 0 0 0 0;5 2 0 0 0 1;6 2 0 0 0 0;6 2 0 0 0 1;	1782.55	7	88.1475	67.2955	126.873	7	0.00416	1.52596	1	0.42857	0.85714	0	0	0	6.657e-320	5.55e-321	-1	0	5.55e-321	sp|P06280|AGAL_HUMAN	GLA	192	258899000	1085870000
20190323_L1_Ag6_Zhu00015_SA_CHOKO_IMAC_m4000_01.13645.13645.2.0.dta	20190323_L1_Ag6_Zhu00015_SA_CHOKO_IMAC_m4000_01.13645.13645.2.0.dta	20190323_L1_Ag6_Zhu00015_SA_CHOKO_IMAC_m4000_01	13645	2199.14	2724.05	1362.53	2	1	HMSLALJR		941.499	7 2 0 0 0 1	H(7)N(2)pH(1)	(N(N(H(H(H))(H(H)(H(pH(H)))))))	22860	0 1 0 0 0 0;0 2 0 0 0 0;1 2 0 0 0 0;2 2 0 0 0 0;3 2 0 0 0 0;3 2 0 0 0 1;4 2 0 0 0 0;4 2 0 0 0 1;5 2 0 0 0 0;5 2 0 0 0 1;6 2 0 0 0 0;6 2 0 0 0 1;	1782.55	7	75.771	36.7709	148.2	7	0.00395	1.44887	1	0.57143	0.28571	0	0	0	0	0	-1	0	0	sp|P06280|AGAL_HUMAN	GLA	192	110300000	446983000
20190323_L1_Ag6_Zhu00015_SA_CHOKO_IMAC_m4000_01.13669.13669.3.0.dta	20190323_L1_Ag6_Zhu00015_SA_CHOKO_IMAC_m4000_01.13669.13669.3.0.dta	20190323_L1_Ag6_Zhu00015_SA_CHOKO_IMAC_m4000_01	13669	2202.38	2562	854.671	3	1	HMSLALJR		941.499	6 2 0 0 0 1	H(6)N(2)pH(1)	(N(N(H(H(H))(H(H(pH(H)))))))	22836	0 1 0 0 0 0;0 2 0 0 0 0;1 2 0 0 0 0;2 2 0 0 0 0;3 2 0 0 0 0;3 2 0 0 0 1;4 2 0 0 0 0;4 2 0 0 0 1;5 2 0 0 0 0;5 2 0 0 0 1;	1620.49	7	117.434	107.702	135.509	7	0.00391	1.52741	1	0.64286	0.85714	0	0	0	0	0	-1	0	0	sp|P06280|AGAL_HUMAN	GLA	192	9025940000	33837400000
20190323_L1_Ag6_Zhu00015_SA_CHOKO_IMAC_m4000_01.13670.13670.2.0.dta	20190323_L1_Ag6_Zhu00015_SA_CHOKO_IMAC_m4000_01.13670.13670.2.0.dta	20190323_L1_Ag6_Zhu00015_SA_CHOKO_IMAC_m4000_01	13670	2202.52	2562	1281.5	2	1	HMSLALJR		941.499	6 2 0 0 0 1	H(6)N(2)pH(1)	(N(N(H(H)(H(H)(H(pH(H)))))))	31750	0 1 0 0 0 0;0 2 0 0 0 0;1 2 0 0 0 0;2 2 0 0 0 0;3 2 0 0 0 0;3 2 0 0 0 1;4 2 0 0 0 0;4 2 0 0 0 1;5 2 0 0 0 0;5 2 0 0 0 1;	1620.49	7	87.3752	51.8862	153.283	7	0.00213	0.83069	1	0.57143	0.35714	0	0	0	0	0	-1	0	0	sp|P06280|AGAL_HUMAN	GLA	192	4657720000	19055400000
20190323_L1_Ag6_Zhu00015_SA_CHOKO_IMAC_m4000_01.13675.13675.3.0.dta	20190323_L1_Ag6_Zhu00015_SA_CHOKO_IMAC_m4000_01.13675.13675.3.0.dta	20190323_L1_Ag6_Zhu00015_SA_CHOKO_IMAC_m4000_01	13675	2203.15	2765.08	922.364	3	1	HMSLALJR		941.499	6 3 0 0 0 1	H(6)N(3)pH(1)	(N(N(H(H(N(H)))(H(H(pH(H)))))))	29184	0 1 0 0 0 0;0 2 0 0 0 0;1 2 0 0 0 0;2 2 0 0 0 0;2 3 0 0 0 0;3 2 0 0 0 0;3 2 0 0 0 1;3 3 0 0 0 0;4 2 0 0 0 0;4 2 0 0 0 1;4 3 0 0 0 0;4 3 0 0 0 1;5 2 0 0 0 1;5 3 0 0 0 0;5 3 0 0 0 1;	1823.57	7	63.2329	41.1549	104.235	7	0.00344	1.24253	0.82353	0.21429	0.85714	0	0	0	3.46764e-261	9.84102e-263	-1	0	9.84102e-263	sp|P06280|AGAL_HUMAN	GLA	192	129097000	533722000
20190323_L1_Ag6_Zhu00015_SA_CHOKO_IMAC_m4000_01.13686.13686.2.0.dta	20190323_L1_Ag6_Zhu00015_SA_CHOKO_IMAC_m4000_01.13686.13686.2.0.dta	20190323_L1_Ag6_Zhu00015_SA_CHOKO_IMAC_m4000_01	13686	2204.78	2765.07	1383.04	2	1	HMSLALJR		941.499	6 3 0 0 0 1	H(6)N(3)pH(1)	(N(N(H(H(N(H)))(H(H(pH(H)))))))	29184	0 1 0 0 0 0;0 2 0 0 0 0;1 2 0 0 0 0;2 2 0 0 0 0;2 3 0 0 0 0;3 2 0 0 0 0;3 2 0 0 0 1;3 3 0 0 0 0;4 2 0 0 0 0;4 2 0 0 0 1;4 3 0 0 0 0;4 3 0 0 0 1;5 2 0 0 0 1;5 3 0 0 0 0;5 3 0 0 0 1;	1823.57	7	64.6243	20.9234	145.783	7	0.0016	0.57998	1	0.35714	0.35714	0	0	0	0	0	-1	0	0	sp|P06280|AGAL_HUMAN	GLA	192	16578200	76190700
20190323_L1_Ag6_Zhu00015_SA_CHOKO_IMAC_m4000_01.13691.13691.2.0.dta	20190323_L1_Ag6_Zhu00015_SA_CHOKO_IMAC_m4000_01.13691.13691.2.0.dta	20190323_L1_Ag6_Zhu00015_SA_CHOKO_IMAC_m4000_01	13691	2205.43	2562	1281.5	2	1	HMSLALJR		941.499	6 2 0 0 0 1	H(6)N(2)pH(1)	(N(N(H(H)(H(H(H(H(pH))))))))	31650	0 1 0 0 0 0;0 2 0 0 0 0;1 2 0 0 0 0;2 2 0 0 0 0;3 2 0 0 0 0;4 2 0 0 0 0;5 2 0 0 0 0;5 2 0 0 0 1;6 2 0 0 0 0;	1620.49	7	44.9321	25.4766	81.0638	7	0.00209	0.81508	0.63636	0.5	0.07143	0	0	0	5.51795e-201	8.79753e-203	-1	0	8.79753e-203	sp|P06280|AGAL_HUMAN	GLA	192	4657720000	19055400000
20190323_L1_Ag6_Zhu00015_SA_CHOKO_IMAC_m4000_01.13695.13695.2.0.dta	20190323_L1_Ag6_Zhu00015_SA_CHOKO_IMAC_m4000_01.13695.13695.2.0.dta	20190323_L1_Ag6_Zhu00015_SA_CHOKO_IMAC_m4000_01	13695	2205.97	1833.82	917.413	2	1	HMSLALJR		941.499	3 2 0 0 0 0	H(3)N(2)	(N(N(H(H)(H))))	31905	0 1 0 0 0 0;0 2 0 0 0 0;1 2 0 0 0 0;2 2 0 0 0 0;	892.317	7	74.0655	71.6696	78.5151	6	0.00206	1.12277	1	0.85714	0.42857	0	0	0	2.3343e-194	2.85608e-196	-1	0	2.85608e-196	sp|P06280|AGAL_HUMAN	GLA	192	291797000	735660000
20190323_L1_Ag6_Zhu00015_SA_CHOKO_IMAC_m4000_01.13697.13697.3.0.dta	20190323_L1_Ag6_Zhu00015_SA_CHOKO_IMAC_m4000_01.13697.13697.3.0.dta	20190323_L1_Ag6_Zhu00015_SA_CHOKO_IMAC_m4000_01	13697	2206.12	2399.95	800.653	3	1	HMSLALJR		941.499	5 2 0 0 0 1	H(5)N(2)pH(1)	(N(N(H(H)(H(H(pH(H)))))))	31723	0 1 0 0 0 0;0 2 0 0 0 0;1 2 0 0 0 0;2 2 0 0 0 0;3 2 0 0 0 0;3 2 0 0 0 1;4 2 0 0 0 0;4 2 0 0 0 1;	1458.44	7	108.634	109.772	106.521	7	0.00532	2.21532	1	0.78571	1	0	0	0	4.04469e-267	1.632e-268	-1	0	1.632e-268	sp|P06280|AGAL_HUMAN	GLA	192	100431000	341508000
20190323_L1_Ag6_Zhu00015_SA_CHOKO_IMAC_m4000_01.13704.13704.3.0.dta	20190323_L1_Ag6_Zhu00015_SA_CHOKO_IMAC_m4000_01.13704.13704.3.0.dta	20190323_L1_Ag6_Zhu00015_SA_CHOKO_IMAC_m4000_01	13704	2206.87	2237.89	746.635	3	1	HMSLALJR		941.499	4 2 0 0 0 1	H(4)N(2)pH(1)	(N(N(H(H)(H(H)(pH)))))	31762	0 1 0 0 0 0;0 2 0 0 0 0;1 2 0 0 0 0;2 2 0 0 0 0;2 2 0 0 0 1;3 2 0 0 0 0;3 2 0 0 0 1;4 2 0 0 0 0;	1296.39	7	84.8652	95.8835	64.4028	7	0.00207	0.92636	0.8	0.64286	1	0	0	0	1.14902e-157	2.1448e-159	-1	0	2.1448e-159	sp|P06280|AGAL_HUMAN	GLA	192	884439000	2759690000
20190323_L1_Ag6_Zhu00015_SA_CHOKO_IMAC_m4000_01.13709.13709.2.0.dta	20190323_L1_Ag6_Zhu00015_SA_CHOKO_IMAC_m4000_01.13709.13709.2.0.dta	20190323_L1_Ag6_Zhu00015_SA_CHOKO_IMAC_m4000_01	13709	2207.74	2157.92	1079.47	2	1	HMSLALJR		941.499	5 2 0 0 0 0	H(5)N(2)	(N(N(H(H)(H(H)(H)))))	31754	0 1 0 0 0 0;0 2 0 0 0 0;1 2 0 0 0 0;2 2 0 0 0 0;3 2 0 0 0 0;4 2 0 0 0 0;	1216.42	7	62.2072	45.2966	93.6124	7	0.00161	0.74613	1	0.57143	0.42857	0	0	0	1.34241e-233	2.35123e-235	-1	0	2.35123e-235	sp|P06280|AGAL_HUMAN	GLA	192	90678600	288682000
20190323_L1_Ag6_Zhu00015_SA_CHOKO_IMAC_m4000_01.13718.13718.2.0.dta	20190323_L1_Ag6_Zhu00015_SA_CHOKO_IMAC_m4000_01.13718.13718.2.0.dta	20190323_L1_Ag6_Zhu00015_SA_CHOKO_IMAC_m4000_01	13718	2209	2237.89	1119.45	2	1	HMSLALJR		941.499	4 2 0 0 0 1	H(4)N(2)pH(1)	(N(N(H(H)(H(H)(pH)))))	31762	0 1 0 0 0 0;0 2 0 0 0 0;1 2 0 0 0 0;2 2 0 0 0 0;2 2 0 0 0 1;3 2 0 0 0 0;3 2 0 0 0 1;4 2 0 0 0 0;	1296.39	7	49.7117	37.9959	71.4698	7	0.00176	0.78516	0.9	0.57143	0.35714	0	0	0	4.86104e-176	4.95283e-178	-1	0	4.95283e-178	sp|P06280|AGAL_HUMAN	GLA	192	139065000	401988000
20190323_L1_Ag6_Zhu00015_SA_CHOKO_IMAC_m4000_01.13748.13748.2.0.dta	20190323_L1_Ag6_Zhu00015_SA_CHOKO_IMAC_m4000_01.13748.13748.2.0.dta	20190323_L1_Ag6_Zhu00015_SA_CHOKO_IMAC_m4000_01	13748	2213.25	1995.87	998.438	2	1	HMSLALJR		941.499	4 2 0 0 0 0	H(4)N(2)	(N(N(H(H)(H)(H))))	31903	0 1 0 0 0 0;0 2 0 0 0 0;1 2 0 0 0 0;2 2 0 0 0 0;3 2 0 0 0 0;	1054.37	7	60.1944	49.27	80.4827	7	0.00096	0.48276	1	0.71429	0.42857	0	0	0	1.7886e-199	2.19117e-201	-1	0	2.19117e-201	sp|P06280|AGAL_HUMAN	GLA	192	238629000	671608000
20190323_L1_Ag6_Zhu00015_SA_CHOKO_IMAC_m4000_01.13775.13775.2.1.dta	20190323_L1_Ag6_Zhu00015_SA_CHOKO_IMAC_m4000_01.13775.13775.2.1.dta	20190323_L1_Ag6_Zhu00015_SA_CHOKO_IMAC_m4000_01	13775	2217.27	2399.94	1200.47	2	1	HMSLALJR		941.499	5 2 0 0 0 1	H(5)N(2)pH(1)	(N(N(H(H)(H(H)(H)(pH)))))	31753	0 1 0 0 0 0;0 2 0 0 0 0;1 2 0 0 0 0;2 2 0 0 0 0;2 2 0 0 0 1;3 2 0 0 0 0;3 2 0 0 0 1;4 2 0 0 0 0;4 2 0 0 0 1;5 2 0 0 0 0;	1458.44	7	60.1329	40.4364	96.712	8	0.00188	0.78404	1	0.57143	0.42857	0	0	0	1.19083e-241	3.70183e-243	-1	0	3.70183e-243	sp|P06280|AGAL_HUMAN	GLA	192	20929100	43133300
20190323_L1_Ag6_Zhu00015_SA_CHOKO_IMAC_m4000_01.13776.13776.3.1.dta	20190323_L1_Ag6_Zhu00015_SA_CHOKO_IMAC_m4000_01.13776.13776.3.1.dta	20190323_L1_Ag6_Zhu00015_SA_CHOKO_IMAC_m4000_01	13776	2217.36	2603.02	868.345	3	1	HMSLALJR		941.499	5 3 0 0 0 1	H(5)N(3)pH(1)	(N(N(H(H(N(H)))(H(H(pH))))))	29185	0 1 0 0 0 0;0 2 0 0 0 0;1 2 0 0 0 0;2 2 0 0 0 0;2 3 0 0 0 0;3 2 0 0 0 0;3 2 0 0 0 1;3 3 0 0 0 0;4 2 0 0 0 0;4 2 0 0 0 1;4 3 0 0 0 0;4 3 0 0 0 1;5 3 0 0 0 0;	1661.52	7	41.5784	25.925	70.649	7	0.00179	0.68579	0.66667	0.28571	0.57143	0	0	0	6.61805e-174	6.86356e-176	-1	0	6.86356e-176	sp|P06280|AGAL_HUMAN	GLA	192	43021300	159772000
20190323_L1_Ag6_Zhu00015_SA_CHOKO_IMAC_m4000_01.13797.13797.3.0.dta	20190323_L1_Ag6_Zhu00015_SA_CHOKO_IMAC_m4000_01.13797.13797.3.0.dta	20190323_L1_Ag6_Zhu00015_SA_CHOKO_IMAC_m4000_01	13797	2220.85	2603.02	868.345	3	1	HMSLALJR		941.499	5 3 0 0 0 1	H(5)N(3)pH(1)	(N(N(H(H(N(H)))(H(H(pH))))))	29185	0 1 0 0 0 0;0 2 0 0 0 0;1 2 0 0 0 0;2 2 0 0 0 0;2 3 0 0 0 0;3 2 0 0 0 0;3 2 0 0 0 1;3 3 0 0 0 0;4 2 0 0 0 0;4 2 0 0 0 1;4 3 0 0 0 0;4 3 0 0 0 1;5 3 0 0 0 0;	1661.52	7	40.6409	25.7592	68.2782	7	0.00129	0.49563	0.66667	0.28571	0.57143	0	0	0	9.66052e-168	1.03019e-169	-1	0	1.03019e-169	sp|P06280|AGAL_HUMAN	GLA	192	43021300	159772000
20190323_L1_Ag6_Zhu00015_SA_CHOKO_IMAC_m4000_01.13851.13851.2.0.dta	20190323_L1_Ag6_Zhu00015_SA_CHOKO_IMAC_m4000_01.13851.13851.2.0.dta	20190323_L1_Ag6_Zhu00015_SA_CHOKO_IMAC_m4000_01	13851	2229.59	2399.94	1200.47	2	1	HMSLALJR		941.499	5 2 0 0 0 1	H(5)N(2)pH(1)	(N(N(H(H)(H(H(pH(H)))))))	31723	0 1 0 0 0 0;0 2 0 0 0 0;1 2 0 0 0 0;2 2 0 0 0 0;3 2 0 0 0 0;3 2 0 0 0 1;4 2 0 0 0 0;4 2 0 0 0 1;	1458.44	7	74.2594	48.1302	122.785	7	0.00189	0.78654	1	0.57143	0.35714	0	0	0	0	1.5685381500887e-310	-1	0	1.5685381500887e-310	sp|P06280|AGAL_HUMAN	GLA	192	6729070000	24489700000
20190323_L1_Ag6_Zhu00015_SA_CHOKO_IMAC_m4000_01.13893.13893.3.0.dta	20190323_L1_Ag6_Zhu00015_SA_CHOKO_IMAC_m4000_01.13893.13893.3.0.dta	20190323_L1_Ag6_Zhu00015_SA_CHOKO_IMAC_m4000_01	13893	2235.74	2562	854.671	3	1	HMSLALJR		941.499	6 2 0 0 0 1	H(6)N(2)pH(1)	(N(N(H(H(H)(H))(H(pH(H))))))	22413	0 1 0 0 0 0;0 2 0 0 0 0;1 2 0 0 0 0;2 2 0 0 0 0;2 2 0 0 0 1;3 2 0 0 0 0;3 2 0 0 0 1;4 2 0 0 0 0;4 2 0 0 0 1;5 2 0 0 0 0;5 2 0 0 0 1;	1620.49	7	85.7698	64.5076	125.257	8	0.0037	1.4431	1	0.35714	0.85714	0	0	0	1.051647674e-315	8.0901095e-317	-1	0	8.0901095e-317	sp|P06280|AGAL_HUMAN	GLA	192	9025940000	33837400000
20190323_L1_Ag6_Zhu00015_SA_CHOKO_IMAC_m4000_01.13894.13894.2.0.dta	20190323_L1_Ag6_Zhu00015_SA_CHOKO_IMAC_m4000_01.13894.13894.2.0.dta	20190323_L1_Ag6_Zhu00015_SA_CHOKO_IMAC_m4000_01	13894	2235.88	2562	1281.5	2	1	HMSLALJR		941.499	6 2 0 0 0 1	H(6)N(2)pH(1)	(N(N(H(H(H(H)))(H(pH(H))))))	21527	0 1 0 0 0 0;0 2 0 0 0 0;1 2 0 0 0 0;2 2 0 0 0 0;2 2 0 0 0 1;3 2 0 0 0 0;3 2 0 0 0 1;4 2 0 0 0 0;4 2 0 0 0 1;5 2 0 0 0 0;5 2 0 0 0 1;	1620.49	7	79.1423	44.3279	143.798	8	0.00184	0.71906	1	0.57143	0.35714	0	0	0	0	0	-1	0	0	sp|P06280|AGAL_HUMAN	GLA	192	4657720000	19055400000
20190323_L1_Ag6_Zhu00015_SA_CHOKO_IMAC_m4000_01.13923.13923.2.0.dta	20190323_L1_Ag6_Zhu00015_SA_CHOKO_IMAC_m4000_01.13923.13923.2.0.dta	20190323_L1_Ag6_Zhu00015_SA_CHOKO_IMAC_m4000_01	13923	2240.07	1833.82	917.412	2	1	HMSLALJR		941.499	3 2 0 0 0 0	H(3)N(2)	(N(N(H(H)(H))))	31905	0 1 0 0 0 0;0 2 0 0 0 0;1 2 0 0 0 0;2 2 0 0 0 0;	892.317	7	71.0319	68.5865	75.5733	6	0.00136	0.73996	1	0.85714	0.42857	0	0	0	1.03935e-186	1.12835e-188	-1	0	1.12835e-188	sp|P06280|AGAL_HUMAN	GLA	192	291797000	735660000
20190323_L1_Ag6_Zhu00015_SA_CHOKO_IMAC_m4000_01.13943.13943.3.0.dta	20190323_L1_Ag6_Zhu00015_SA_CHOKO_IMAC_m4000_01.13943.13943.3.0.dta	20190323_L1_Ag6_Zhu00015_SA_CHOKO_IMAC_m4000_01	13943	2242.96	2399.95	800.653	3	1	HMSLALJR		941.499	5 2 0 0 0 1	H(5)N(2)pH(1)	(N(N(H(H)(H(H(pH(H)))))))	31723	0 1 0 0 0 0;0 2 0 0 0 0;1 2 0 0 0 0;2 2 0 0 0 0;3 2 0 0 0 0;3 2 0 0 0 1;4 2 0 0 0 0;4 2 0 0 0 1;	1458.44	7	102.941	98.8333	110.568	7	0.0049	2.04157	0.9	0.64286	0.78571	0	0	0	1.26863e-277	4.37806e-279	-1	0	4.37806e-279	sp|P06280|AGAL_HUMAN	GLA	192	9613490000	33210400000
20190323_L1_Ag6_Zhu00015_SA_CHOKO_IMAC_m4000_01.13944.13944.3.1.dta	20190323_L1_Ag6_Zhu00015_SA_CHOKO_IMAC_m4000_01.13944.13944.3.1.dta	20190323_L1_Ag6_Zhu00015_SA_CHOKO_IMAC_m4000_01	13944	2243.1	2237.89	746.635	3	1	HMSLALJR		941.499	4 2 0 0 0 1	H(4)N(2)pH(1)	(N(N(H(H)(H(H)(pH)))))	31762	0 1 0 0 0 0;0 2 0 0 0 0;1 2 0 0 0 0;2 2 0 0 0 0;2 2 0 0 0 1;3 2 0 0 0 0;3 2 0 0 0 1;4 2 0 0 0 0;	1296.39	7	100.156	116.845	69.1624	7	0.00302	1.34997	0.8	0.85714	0.92857	0	0	0	4.8533e-170	5.06084e-172	-1	0	5.06084e-172	sp|P06280|AGAL_HUMAN	GLA	192	886634000	2764090000
20190323_L1_Ag6_Zhu00015_SA_CHOKO_IMAC_m4000_01.13991.13991.2.0.dta	20190323_L1_Ag6_Zhu00015_SA_CHOKO_IMAC_m4000_01.13991.13991.2.0.dta	20190323_L1_Ag6_Zhu00015_SA_CHOKO_IMAC_m4000_01	13991	2250.16	1995.87	998.439	2	1	HMSLALJR		941.499	4 2 0 0 0 0	H(4)N(2)	(N(N(H(H)(H)(H))))	31903	0 1 0 0 0 0;0 2 0 0 0 0;1 2 0 0 0 0;2 2 0 0 0 0;3 2 0 0 0 0;	1054.37	7	66.6055	54.7307	88.6586	7	0.00162	0.80943	1	0.57143	0.42857	0	0	0	1.00035e-220	3.83976e-222	-1	0	3.83976e-222	sp|P06280|AGAL_HUMAN	GLA	192	238629000	671608000
20190323_L1_Ag6_Zhu00015_SA_CHOKO_IMAC_m4000_01.13999.13999.2.1.dta	20190323_L1_Ag6_Zhu00015_SA_CHOKO_IMAC_m4000_01.13999.13999.2.1.dta	20190323_L1_Ag6_Zhu00015_SA_CHOKO_IMAC_m4000_01	13999	2251.3	2237.89	1119.45	2	1	HMSLALJR		941.499	4 2 0 0 0 1	H(4)N(2)pH(1)	(N(N(H(H)(H(H)(pH)))))	31762	0 1 0 0 0 0;0 2 0 0 0 0;1 2 0 0 0 0;2 2 0 0 0 0;2 2 0 0 0 1;3 2 0 0 0 0;3 2 0 0 0 1;4 2 0 0 0 0;	1296.39	7	60.4109	40.4351	97.5087	8	0.00397	1.77269	1	0.57143	0.35714	0	0	0	1.015e-243	4.48326e-245	-1	0	4.48326e-245	sp|P06280|AGAL_HUMAN	GLA	192	28206600	60743400
20190323_L1_Ag6_Zhu00015_SA_CHOKO_IMAC_m4000_01.14001.14001.3.0.dta	20190323_L1_Ag6_Zhu00015_SA_CHOKO_IMAC_m4000_01.14001.14001.3.0.dta	20190323_L1_Ag6_Zhu00015_SA_CHOKO_IMAC_m4000_01	14001	2251.45	2075.84	692.617	3	1	HMSLALJR		941.499	3 2 0 0 0 1	H(3)N(2)pH(1)	(N(N(H(H)(H)(pH))))	31904	0 1 0 0 0 0;0 2 0 0 0 0;1 2 0 0 0 0;1 2 0 0 0 1;2 2 0 0 0 0;2 2 0 0 0 1;3 2 0 0 0 0;	1134.34	7	78.2097	103.516	31.2118	6	0.00233	1.12269	0.66667	0.71429	1	0	0	0	3.02339e-72	2.59463e-74	-1	0	2.59463e-74	sp|P06280|AGAL_HUMAN	GLA	192	76936600	246302000
20190323_L1_Ag6_Zhu00015_SA_CHOKO_IMAC_m4000_01.14014.14014.3.0.dta	20190323_L1_Ag6_Zhu00015_SA_CHOKO_IMAC_m4000_01.14014.14014.3.0.dta	20190323_L1_Ag6_Zhu00015_SA_CHOKO_IMAC_m4000_01	14014	2253.37	2075.84	692.617	3	1	HMSLALJR		941.499	3 2 0 0 0 1	H(3)N(2)pH(1)	(N(N(H(H)(H)(pH))))	31904	0 1 0 0 0 0;0 2 0 0 0 0;1 2 0 0 0 0;1 2 0 0 0 1;2 2 0 0 0 0;2 2 0 0 0 1;3 2 0 0 0 0;	1134.34	7	83.6114	110.929	32.8786	6	0.00284	1.36982	0.66667	0.85714	1	0	0	0	1.74606e-76	1.21559e-78	-1	0	1.21559e-78	sp|P06280|AGAL_HUMAN	GLA	192	76936600	246302000
20190323_L1_Ag6_Zhu00015_SA_CHOKO_IMAC_m4000_01.14074.14074.2.0.dta	20190323_L1_Ag6_Zhu00015_SA_CHOKO_IMAC_m4000_01.14074.14074.2.0.dta	20190323_L1_Ag6_Zhu00015_SA_CHOKO_IMAC_m4000_01	14074	2262.3	2399.94	1200.48	2	1	HMSLALJR		941.499	5 2 0 0 0 1	H(5)N(2)pH(1)	(N(N(H(H(H))(H(pH(H))))))	23034	0 1 0 0 0 0;0 2 0 0 0 0;1 2 0 0 0 0;2 2 0 0 0 0;2 2 0 0 0 1;3 2 0 0 0 0;3 2 0 0 0 1;4 2 0 0 0 0;4 2 0 0 0 1;	1458.44	7	83.2466	52.8773	139.647	8	0.00226	0.94071	1	0.57143	0.35714	0	0	0	0	0	-1	0	0	sp|P06280|AGAL_HUMAN	GLA	192	6729070000	24489700000
20190323_L1_Ag6_Zhu00015_SA_CHOKO_IMAC_m4000_01.14128.14128.2.0.dta	20190323_L1_Ag6_Zhu00015_SA_CHOKO_IMAC_m4000_01.14128.14128.2.0.dta	20190323_L1_Ag6_Zhu00015_SA_CHOKO_IMAC_m4000_01	14128	2270.65	2561.99	1281.5	2	1	HMSLALJR		941.499	6 2 0 0 0 1	H(6)N(2)pH(1)	(N(N(H(H(H)(H))(H(pH(H))))))	22413	0 1 0 0 0 0;0 2 0 0 0 0;1 2 0 0 0 0;2 2 0 0 0 0;2 2 0 0 0 1;3 2 0 0 0 0;3 2 0 0 0 1;4 2 0 0 0 0;4 2 0 0 0 1;5 2 0 0 0 0;5 2 0 0 0 1;	1620.49	7	65.7327	35.9397	121.062	8	0.00127	0.49658	1	0.57143	0.35714	0	0	0	7.76881e-305	4.1108e-306	-1	0	4.1108e-306	sp|P06280|AGAL_HUMAN	GLA	192	142429000	487024000
20190323_L1_Ag6_Zhu00015_SA_CHOKO_IMAC_m4000_01.14163.14163.2.0.dta	20190323_L1_Ag6_Zhu00015_SA_CHOKO_IMAC_m4000_01.14163.14163.2.0.dta	20190323_L1_Ag6_Zhu00015_SA_CHOKO_IMAC_m4000_01	14163	2276.53	1833.82	917.412	2	1	HMSLALJR		941.499	3 2 0 0 0 0	H(3)N(2)	(N(N(H(H)(H))))	31905	0 1 0 0 0 0;0 2 0 0 0 0;1 2 0 0 0 0;2 2 0 0 0 0;	892.317	7	64.6418	61.9839	69.5779	6	0.00107	0.58291	1	0.85714	0.42857	0	0	0	4.03463e-171	3.98033e-173	-1	0	3.98033e-173	sp|P06280|AGAL_HUMAN	GLA	192	291797000	735660000
20190323_L1_Ag6_Zhu00015_SA_CHOKO_IMAC_m4000_01.14179.14179.3.0.dta	20190323_L1_Ag6_Zhu00015_SA_CHOKO_IMAC_m4000_01.14179.14179.3.0.dta	20190323_L1_Ag6_Zhu00015_SA_CHOKO_IMAC_m4000_01	14179	2279.42	2399.95	800.653	3	1	HMSLALJR		941.499	5 2 0 0 0 1	H(5)N(2)pH(1)	(N(N(H(H)(H(H(pH(H)))))))	31723	0 1 0 0 0 0;0 2 0 0 0 0;1 2 0 0 0 0;2 2 0 0 0 0;3 2 0 0 0 0;3 2 0 0 0 1;4 2 0 0 0 0;4 2 0 0 0 1;	1458.44	7	103.492	106.713	97.5092	7	0.0048	2.00032	0.9	0.78571	0.85714	0	0	0	1.01173e-243	2.46207e-245	-1	0	2.46207e-245	sp|P06280|AGAL_HUMAN	GLA	192	9613490000	33210400000
20190323_L1_Ag6_Zhu00015_SA_CHOKO_IMAC_m4000_01.14182.14182.3.0.dta	20190323_L1_Ag6_Zhu00015_SA_CHOKO_IMAC_m4000_01.14182.14182.3.0.dta	20190323_L1_Ag6_Zhu00015_SA_CHOKO_IMAC_m4000_01	14182	2279.83	2237.89	746.635	3	1	HMSLALJR		941.499	4 2 0 0 0 1	H(4)N(2)pH(1)	(N(N(H(H)(H(H)(pH)))))	31762	0 1 0 0 0 0;0 2 0 0 0 0;1 2 0 0 0 0;2 2 0 0 0 0;2 2 0 0 0 1;3 2 0 0 0 0;3 2 0 0 0 1;4 2 0 0 0 0;	1296.39	7	89.3958	102.816	64.4726	7	0.00345	1.54301	0.8	0.78571	0.92857	0	0	0	7.56408e-158	1.14694e-159	-1	0	1.14694e-159	sp|P06280|AGAL_HUMAN	GLA	192	886634000	2764090000
20190323_L1_Ag6_Zhu00015_SA_CHOKO_IMAC_m4000_01.14227.14227.3.1.dta	20190323_L1_Ag6_Zhu00015_SA_CHOKO_IMAC_m4000_01.14227.14227.3.1.dta	20190323_L1_Ag6_Zhu00015_SA_CHOKO_IMAC_m4000_01	14227	2286.04	2562	854.67	3	1	HMSLALJR		941.499	6 2 0 0 0 1	H(6)N(2)pH(1)	(N(N(H(H)(H(H)(H(pH(H)))))))	31750	0 1 0 0 0 0;0 2 0 0 0 0;1 2 0 0 0 0;2 2 0 0 0 0;3 2 0 0 0 0;3 2 0 0 0 1;4 2 0 0 0 0;4 2 0 0 0 1;5 2 0 0 0 0;5 2 0 0 0 1;	1620.49	7	68.4542	57.425	88.9371	7	0.00313	1.22179	0.91667	0.35714	0.85714	0	0	0	1.89019e-221	2.85849e-223	-1	0	2.85849e-223	sp|P06280|AGAL_HUMAN	GLA	192	252760000	887940000
20190323_L1_Ag6_Zhu00015_SA_CHOKO_IMAC_m4000_01.14228.14228.2.2.dta	20190323_L1_Ag6_Zhu00015_SA_CHOKO_IMAC_m4000_01.14228.14228.2.2.dta	20190323_L1_Ag6_Zhu00015_SA_CHOKO_IMAC_m4000_01	14228	2286.12	2237.89	1119.45	2	1	HMSLALJR		941.499	4 2 0 0 0 1	H(4)N(2)pH(1)	(N(N(H(H)(H(H)(pH)))))	31762	0 1 0 0 0 0;0 2 0 0 0 0;1 2 0 0 0 0;2 2 0 0 0 0;2 2 0 0 0 1;3 2 0 0 0 0;3 2 0 0 0 1;4 2 0 0 0 0;	1296.39	7	60.0476	39.0679	99.0098	8	0.00472	2.10693	1	0.5	0.35714	0	0	0	1.28123e-247	3.42157e-249	-1	0	3.42157e-249	sp|P06280|AGAL_HUMAN	GLA	192	385374000	1221580000
20190323_L1_Ag6_Zhu00015_SA_CHOKO_IMAC_m4000_01.14297.14297.2.0.dta	20190323_L1_Ag6_Zhu00015_SA_CHOKO_IMAC_m4000_01.14297.14297.2.0.dta	20190323_L1_Ag6_Zhu00015_SA_CHOKO_IMAC_m4000_01	14297	2295.88	2399.94	1200.48	2	1	HMSLALJR		941.499	5 2 0 0 0 1	H(5)N(2)pH(1)	(N(N(H(H)(H(H)(pH(H))))))	31759	0 1 0 0 0 0;0 2 0 0 0 0;1 2 0 0 0 0;2 2 0 0 0 0;2 2 0 0 0 1;3 2 0 0 0 0;3 2 0 0 0 1;4 2 0 0 0 0;4 2 0 0 0 1;	1458.44	7	68.5456	41.4944	118.784	8	0.00367	1.52739	1	0.57143	0.35714	0	0	0	6.26794e-299	4.97573e-300	-1	0	4.97573e-300	sp|P06280|AGAL_HUMAN	GLA	192	6783160000	24674600000
20190323_L1_Ag6_Zhu00015_SA_CHOKO_IMAC_m4000_01.14387.14387.3.0.dta	20190323_L1_Ag6_Zhu00015_SA_CHOKO_IMAC_m4000_01.14387.14387.3.0.dta	20190323_L1_Ag6_Zhu00015_SA_CHOKO_IMAC_m4000_01	14387	2308.45	2075.84	692.617	3	1	HMSLALJR		941.499	3 2 0 0 0 1	H(3)N(2)pH(1)	(N(N(H(H)(H)(pH))))	31904	0 1 0 0 0 0;0 2 0 0 0 0;1 2 0 0 0 0;1 2 0 0 0 1;2 2 0 0 0 0;2 2 0 0 0 1;3 2 0 0 0 0;	1134.34	7	60.096	77.1233	28.4737	6	0.00162	0.78162	0.66667	0.5	1	0	0	0	2.75873e-65	2.73464e-67	-1	0	2.73464e-67	sp|P06280|AGAL_HUMAN	GLA	192	11930900	29715700
20190323_L1_Ag6_Zhu00015_SA_CHOKO_IMAC_m4000_01.14413.14413.3.0.dta	20190323_L1_Ag6_Zhu00015_SA_CHOKO_IMAC_m4000_01.14413.14413.3.0.dta	20190323_L1_Ag6_Zhu00015_SA_CHOKO_IMAC_m4000_01	14413	2312.29	2399.94	800.653	3	1	HMSLALJR		941.499	5 2 0 0 0 1	H(5)N(2)pH(1)	(N(N(H(H)(H(H(pH(H)))))))	31723	0 1 0 0 0 0;0 2 0 0 0 0;1 2 0 0 0 0;2 2 0 0 0 0;3 2 0 0 0 0;3 2 0 0 0 1;4 2 0 0 0 0;4 2 0 0 0 1;	1458.44	7	71.1955	63.6972	85.1208	7	0.00412	1.71781	0.9	0.5	0.78571	0	0	0	1.56804e-211	2.15767e-213	-1	0	2.15767e-213	sp|P06280|AGAL_HUMAN	GLA	192	9770610000	33746100000
20190323_L1_Ag6_Zhu00015_SA_CHOKO_IMAC_m4000_01.14427.14427.2.0.dta	20190323_L1_Ag6_Zhu00015_SA_CHOKO_IMAC_m4000_01.14427.14427.2.0.dta	20190323_L1_Ag6_Zhu00015_SA_CHOKO_IMAC_m4000_01	14427	2313.64	2562	1281.5	2	1	HMSLALJR		941.499	6 2 0 0 0 1	H(6)N(2)pH(1)	(N(N(H(H(H(H)))(H(H(pH))))))	21463	0 1 0 0 0 0;0 2 0 0 0 0;1 2 0 0 0 0;2 2 0 0 0 0;3 2 0 0 0 0;3 2 0 0 0 1;4 2 0 0 0 0;4 2 0 0 0 1;5 2 0 0 0 0;5 2 0 0 0 1;6 2 0 0 0 0;	1620.49	7	62.9032	35.4796	113.833	7	0.00383	1.49658	1	0.57143	0.35714	0	0	0	4.32096e-286	1.72839e-287	-1	0	1.72839e-287	sp|P06280|AGAL_HUMAN	GLA	192	41756400	150149000
20190323_L1_Ag6_Zhu00015_SA_CHOKO_IMAC_m4000_01.14574.14574.2.0.dta	20190323_L1_Ag6_Zhu00015_SA_CHOKO_IMAC_m4000_01.14574.14574.2.0.dta	20190323_L1_Ag6_Zhu00015_SA_CHOKO_IMAC_m4000_01	14574	2333.17	2399.94	1200.48	2	1	HMSLALJR		941.499	5 2 0 0 0 1	H(5)N(2)pH(1)	(N(N(H(H(H))(H(H)(pH)))))	22874	0 1 0 0 0 0;0 2 0 0 0 0;1 2 0 0 0 0;2 2 0 0 0 0;2 2 0 0 0 1;3 2 0 0 0 0;3 2 0 0 0 1;4 2 0 0 0 0;4 2 0 0 0 1;5 2 0 0 0 0;	1458.44	7	59.8397	39.3201	97.9474	8	0.00283	1.17822	1	0.71429	0.35714	0	0	0	7.35937e-245	1.89235e-246	-1	0	1.89235e-246	sp|P06280|AGAL_HUMAN	GLA	192	11115200	31514400
20190323_L1_Ag6_Zhu00015_SA_CHOKO_IMAC_m4000_01.14594.14594.3.0.dta	20190323_L1_Ag6_Zhu00015_SA_CHOKO_IMAC_m4000_01.14594.14594.3.0.dta	20190323_L1_Ag6_Zhu00015_SA_CHOKO_IMAC_m4000_01	14594	2336.47	2562	854.671	3	1	HMSLALJR		941.499	6 2 0 0 0 1	H(6)N(2)pH(1)	(N(N(H(H)(H(H(H(pH(H))))))))	31681	0 1 0 0 0 0;0 2 0 0 0 0;1 2 0 0 0 0;2 2 0 0 0 0;3 2 0 0 0 0;4 2 0 0 0 0;4 2 0 0 0 1;5 2 0 0 0 0;5 2 0 0 0 1;	1620.49	7	44.2023	26.3517	77.3533	7	0.00358	1.39627	0.90909	0.21429	0.64286	0	0	0	2.4468e-191	2.73605e-193	-1	0	2.73605e-193	sp|P06280|AGAL_HUMAN	GLA	192	68541800	231294000
20190323_L1_Ag6_Zhu00015_SA_CHOKO_IMAC_m4000_01.14632.14632.3.1.dta	20190323_L1_Ag6_Zhu00015_SA_CHOKO_IMAC_m4000_01.14632.14632.3.1.dta	20190323_L1_Ag6_Zhu00015_SA_CHOKO_IMAC_m4000_01	14632	2341.67	2562	854.671	3	1	HMSLALJR		941.499	6 2 0 0 0 1	H(6)N(2)pH(1)	(N(N(H(H)(H(H(H(pH(H))))))))	31681	0 1 0 0 0 0;0 2 0 0 0 0;1 2 0 0 0 0;2 2 0 0 0 0;3 2 0 0 0 0;4 2 0 0 0 0;4 2 0 0 0 1;5 2 0 0 0 0;5 2 0 0 0 1;	1620.49	7	43.5278	24.8438	78.2266	7	0.00384	1.49697	0.90909	0.28571	0.57143	0	0	0	1.31263e-193	1.75727e-195	-1	0	1.75727e-195	sp|P06280|AGAL_HUMAN	GLA	192	68541800	231294000
20190323_L1_Ag6_Zhu00015_SA_CHOKO_IMAC_m4000_01.14682.14682.3.0.dta	20190323_L1_Ag6_Zhu00015_SA_CHOKO_IMAC_m4000_01.14682.14682.3.0.dta	20190323_L1_Ag6_Zhu00015_SA_CHOKO_IMAC_m4000_01	14682	2348.93	2399.94	800.653	3	1	HMSLALJR		941.499	5 2 0 0 0 1	H(5)N(2)pH(1)	(N(N(H(H)(H(H(H(pH)))))))	31685	0 1 0 0 0 0;0 2 0 0 0 0;1 2 0 0 0 0;2 2 0 0 0 0;3 2 0 0 0 0;4 2 0 0 0 0;4 2 0 0 0 1;5 2 0 0 0 0;	1458.44	7	48.78	39.688	65.6652	7	0.0031	1.2903	0.8	0.35714	0.71429	0	0	0	6.00598e-161	6.17788e-163	-1	0	6.17788e-163	sp|P06280|AGAL_HUMAN	GLA	192	28565400	103432000
20190323_L1_Ag6_Zhu00015_SA_CHOKO_IMAC_m4000_01.14693.14693.2.0.dta	20190323_L1_Ag6_Zhu00015_SA_CHOKO_IMAC_m4000_01.14693.14693.2.0.dta	20190323_L1_Ag6_Zhu00015_SA_CHOKO_IMAC_m4000_01	14693	2350.27	2562	1281.5	2	1	HMSLALJR		941.499	6 2 0 0 0 1	H(6)N(2)pH(1)	(N(N(H(H)(H(H(H))(H(pH))))))	31705	0 1 0 0 0 0;0 2 0 0 0 0;1 2 0 0 0 0;2 2 0 0 0 0;3 2 0 0 0 0;3 2 0 0 0 1;4 2 0 0 0 0;4 2 0 0 0 1;5 2 0 0 0 0;5 2 0 0 0 1;6 2 0 0 0 0;	1620.49	7	55.4791	28.9246	104.795	7	0.00678	2.6449	1	0.5	0.35714	0	0	0	1.22296e-262	4.8206e-264	-1	0	4.8206e-264	sp|P06280|AGAL_HUMAN	GLA	192	23273200	76633400
20190323_L1_Ag6_Zhu00015_SA_CHOKO_IMAC_m4000_01.14877.14877.2.1.dta	20190323_L1_Ag6_Zhu00015_SA_CHOKO_IMAC_m4000_01.14877.14877.2.1.dta	20190323_L1_Ag6_Zhu00015_SA_CHOKO_IMAC_m4000_01	14877	2375.22	2399.94	1200.47	2	1	HMSLALJR		941.499	5 2 0 0 0 1	H(5)N(2)pH(1)	(N(N(H(H)(H(H(pH(H)))))))	31723	0 1 0 0 0 0;0 2 0 0 0 0;1 2 0 0 0 0;2 2 0 0 0 0;3 2 0 0 0 0;3 2 0 0 0 1;4 2 0 0 0 0;4 2 0 0 0 1;	1458.44	7	52.6968	31.9443	91.2371	7	0.00118	0.49154	1	0.57143	0.42857	0	0	0	1.99279e-227	3.16995e-229	-1	0	3.16995e-229	sp|P06280|AGAL_HUMAN	GLA	192	52829800	153378000
20190323_L1_Ag6_Zhu00015_SA_CHOKO_IMAC_m4000_01.14904.14904.3.0.dta	20190323_L1_Ag6_Zhu00015_SA_CHOKO_IMAC_m4000_01.14904.14904.3.0.dta	20190323_L1_Ag6_Zhu00015_SA_CHOKO_IMAC_m4000_01	14904	2378.94	2562	854.671	3	1	HMSLALJR		941.499	6 2 0 0 0 1	H(6)N(2)pH(1)	(N(N(H(H)(H(H(H(pH(H))))))))	31681	0 1 0 0 0 0;0 2 0 0 0 0;1 2 0 0 0 0;2 2 0 0 0 0;3 2 0 0 0 0;4 2 0 0 0 0;4 2 0 0 0 1;5 2 0 0 0 0;5 2 0 0 0 1;	1620.49	7	41.8175	23.7223	75.4228	7	0.00546	2.13046	0.90909	0.28571	0.57143	0	0	0	2.55876e-186	3.80991e-188	-1	0	3.80991e-188	sp|P06280|AGAL_HUMAN	GLA	192	68541800	231294000
20190323_L1_Ag6_Zhu00015_SA_CHOKO_IMAC_m4000_01.14907.14907.2.1.dta	20190323_L1_Ag6_Zhu00015_SA_CHOKO_IMAC_m4000_01.14907.14907.2.1.dta	20190323_L1_Ag6_Zhu00015_SA_CHOKO_IMAC_m4000_01	14907	2379.41	2399.94	1200.48	2	1	HMSLALJR		941.499	5 2 0 0 0 1	H(5)N(2)pH(1)	(N(N(H(H)(H(H)(pH(H))))))	31759	0 1 0 0 0 0;0 2 0 0 0 0;1 2 0 0 0 0;2 2 0 0 0 0;2 2 0 0 0 1;3 2 0 0 0 0;3 2 0 0 0 1;4 2 0 0 0 0;4 2 0 0 0 1;	1458.44	7	50.4341	24.696	98.2335	8	0.00229	0.95238	1	0.42857	0.42857	0	0	0	1.33038e-245	2.98985e-247	-1	0	2.98985e-247	sp|P06280|AGAL_HUMAN	GLA	192	54357600	163172000
20190323_L1_Ag6_Zhu00015_SA_CHOKO_IMAC_m4000_01.15069.15069.2.0.dta	20190323_L1_Ag6_Zhu00015_SA_CHOKO_IMAC_m4000_01.15069.15069.2.0.dta	20190323_L1_Ag6_Zhu00015_SA_CHOKO_IMAC_m4000_01	15069	2401.83	2362.91	1181.96	2	1	GASJLTWR		904.464	5 2 0 0 0 1	H(5)N(2)pH(1)	(N(N(H(H(H))(H(pH(H))))))	23034	0 1 0 0 0 0;0 2 0 0 0 0;1 2 0 0 0 0;2 2 0 0 0 0;2 2 0 0 0 1;3 2 0 0 0 0;3 2 0 0 0 1;4 2 0 0 0 0;4 2 0 0 0 1;	1458.44	4	55.6917	37.3995	89.663	8	0.00449	1.89879	1	1.07143	0.28571	0	0	0	2.4549e-223	3.78856e-225	-1	0	3.78856e-225	tr|G3I8P7|G3I8P7_CRIGR	I79_019923	327	26854700	91611700
20190323_L1_Ag6_Zhu00015_SA_CHOKO_IMAC_m4000_01.15714.15714.2.0.dta	20190323_L1_Ag6_Zhu00015_SA_CHOKO_IMAC_m4000_01.15714.15714.2.0.dta	20190323_L1_Ag6_Zhu00015_SA_CHOKO_IMAC_m4000_01	15714	2491.29	2237.89	1119.45	2	1	HMSLALJR		941.499	4 2 0 0 0 1	H(4)N(2)pH(1)	(N(N(H(H)(H(H)(pH)))))	31762	0 1 0 0 0 0;0 2 0 0 0 0;1 2 0 0 0 0;2 2 0 0 0 0;2 2 0 0 0 1;3 2 0 0 0 0;3 2 0 0 0 1;4 2 0 0 0 0;	1296.39	7	48.5597	30.2417	82.5787	8	0.00397	1.77537	0.9	0.5	0.35714	0	0	0	6.35888e-205	1.75408e-206	-1	0	1.75408e-206	sp|P06280|AGAL_HUMAN	GLA	192	15335000	41385500
20190323_L1_Ag6_Zhu00015_SA_CHOKO_IMAC_m4000_01.16125.16125.2.0.dta	20190323_L1_Ag6_Zhu00015_SA_CHOKO_IMAC_m4000_01.16125.16125.2.0.dta	20190323_L1_Ag6_Zhu00015_SA_CHOKO_IMAC_m4000_01	16125	2548.64	2654.07	1327.54	2	1	LGIYADVGJK		1049.56	5 2 0 0 1 1	H(5)N(2)F(1)pH(1)	(N(F)(N(H(H)(H(H(H(pH)))))))	8039	0 1 0 0 0 0;0 1 0 0 1 0;0 2 0 0 0 0;0 2 0 0 1 0;1 2 0 0 0 0;1 2 0 0 1 0;2 2 0 0 0 0;2 2 0 0 1 0;3 2 0 0 0 0;3 2 0 0 1 0;4 2 0 0 0 0;4 2 0 0 0 1;4 2 0 0 1 0;4 2 0 0 1 1;5 2 0 0 0 0;5 2 0 0 0 1;5 2 0 0 1 0;	1604.5	9	82.1831	88.5893	70.2859	9	0.00531	2.00102	0.63158	1.05556	0.33333	0	0	0	5.81821e-173	6.38375e-175	-1	0	6.38375e-175	tr|A0A061HW17|A0A061HW17_CRIGR;tr|G3H604|G3H604_CRIGR;sp|P06280|AGAL_HUMAN	H671_xg20016;I79_005753;GLA	70;68;139	75633400	314309000
20190323_L1_Ag6_Zhu00015_SA_CHOKO_IMAC_m4000_01.16133.16133.2.0.dta	20190323_L1_Ag6_Zhu00015_SA_CHOKO_IMAC_m4000_01.16133.16133.2.0.dta	20190323_L1_Ag6_Zhu00015_SA_CHOKO_IMAC_m4000_01	16133	2549.74	2670.07	1335.54	2	1	LGIYADVGJK		1049.56	6 2 0 0 0 1	H(6)N(2)pH(1)	(N(N(H(H)(H(H(pH(H(H))))))))	31719	0 1 0 0 0 0;0 2 0 0 0 0;1 2 0 0 0 0;2 2 0 0 0 0;3 2 0 0 0 0;3 2 0 0 0 1;4 2 0 0 0 0;4 2 0 0 0 1;5 2 0 0 0 1;	1620.49	9	64.348	75.9188	42.8594	7	0.0078	2.92286	0.63636	1.16667	0.27778	0	0	0	6.20923e-102	4.28267e-104	-1	0	4.28267e-104	tr|A0A061HW17|A0A061HW17_CRIGR;tr|G3H604|G3H604_CRIGR;sp|P06280|AGAL_HUMAN	H671_xg20016;I79_005753;GLA	70;68;139	10338200	93641000
20190323_L1_Ag6_Zhu00015_SA_CHOKO_IMAC_m4000_01.16135.16135.3.0.dta	20190323_L1_Ag6_Zhu00015_SA_CHOKO_IMAC_m4000_01.16135.16135.3.0.dta	20190323_L1_Ag6_Zhu00015_SA_CHOKO_IMAC_m4000_01	16135	2549.9	2670.06	890.693	3	1	LGIYADVGJK		1049.56	6 2 0 0 0 1	H(6)N(2)pH(1)	(N(N(H(H)(H(H(pH(H(H))))))))	31719	0 1 0 0 0 0;0 2 0 0 0 0;1 2 0 0 0 0;2 2 0 0 0 0;3 2 0 0 0 0;3 2 0 0 0 1;4 2 0 0 0 0;4 2 0 0 0 1;5 2 0 0 0 1;	1620.49	9	35.5307	40.5858	26.1426	6	0.00623	2.33299	0.54545	1	0.05556	0	0	0	2.31356e-59	1.45999e-61	-1	0	1.45999e-61	tr|A0A061HW17|A0A061HW17_CRIGR;tr|G3H604|G3H604_CRIGR;sp|P06280|AGAL_HUMAN	H671_xg20016;I79_005753;GLA	70;68;139	5433540	21437200
20190323_L1_Ag6_Zhu00015_SA_CHOKO_IMAC_m4000_01.16194.16194.2.0.dta	20190323_L1_Ag6_Zhu00015_SA_CHOKO_IMAC_m4000_01.16194.16194.2.0.dta	20190323_L1_Ag6_Zhu00015_SA_CHOKO_IMAC_m4000_01	16194	2558.43	2508.01	1254.51	2	1	LGIYADVGJK		1049.56	5 2 0 0 0 1	H(5)N(2)pH(1)	(N(N(H(H)(H(pH(H(H)))))))	31891	0 1 0 0 0 0;0 2 0 0 0 0;1 2 0 0 0 0;2 2 0 0 0 0;2 2 0 0 0 1;3 2 0 0 0 0;3 2 0 0 0 1;4 2 0 0 0 1;	1458.44	9	85.3812	97.5754	62.7347	8	0.00582	2.32123	0.8	1.16667	0.33333	0	0	0	2.48908e-153	5.03406e-155	-1	0	5.03406e-155	tr|A0A061HW17|A0A061HW17_CRIGR;tr|G3H604|G3H604_CRIGR;sp|P06280|AGAL_HUMAN	H671_xg20016;I79_005753;GLA	70;68;139	709848000	2592250000
20190323_L1_Ag6_Zhu00015_SA_CHOKO_IMAC_m4000_01.16222.16222.2.1.dta	20190323_L1_Ag6_Zhu00015_SA_CHOKO_IMAC_m4000_01.16222.16222.2.1.dta	20190323_L1_Ag6_Zhu00015_SA_CHOKO_IMAC_m4000_01	16222	2562.66	2103.94	1052.47	2	1	LGIYADVGJK		1049.56	4 2 0 0 0 0	H(4)N(2)	(N(N(H(H)(H)(H))))	31903	0 1 0 0 0 0;0 2 0 0 0 0;1 2 0 0 0 0;2 2 0 0 0 0;3 2 0 0 0 0;	1054.37	9	79.8747	100.165	42.1924	6	0.00362	1.71846	0.85714	1.16667	0.44444	0	0	0	3.16558e-100	2.51664e-102	-1	0	2.51664e-102	tr|A0A061HW17|A0A061HW17_CRIGR;tr|G3H604|G3H604_CRIGR;sp|P06280|AGAL_HUMAN	H671_xg20016;I79_005753;GLA	70;68;139	11750300	39587600
20190323_L1_Ag6_Zhu00015_SA_CHOKO_IMAC_m4000_01.16231.16231.3.0.dta	20190323_L1_Ag6_Zhu00015_SA_CHOKO_IMAC_m4000_01.16231.16231.3.0.dta	20190323_L1_Ag6_Zhu00015_SA_CHOKO_IMAC_m4000_01	16231	2564.56	2508.01	836.675	3	1	LGIYADVGJK		1049.56	5 2 0 0 0 1	H(5)N(2)pH(1)	(N(N(H(H)(H(H(pH(H)))))))	31723	0 1 0 0 0 0;0 2 0 0 0 0;1 2 0 0 0 0;2 2 0 0 0 0;3 2 0 0 0 0;3 2 0 0 0 1;4 2 0 0 0 0;4 2 0 0 0 1;	1458.44	9	107.992	133.018	61.5142	6	0.00504	2.00863	0.9	0.88889	0.77778	0	0	0	3.69907e-150	3.0934e-152	-1	0	3.0934e-152	tr|A0A061HW17|A0A061HW17_CRIGR;tr|G3H604|G3H604_CRIGR;sp|P06280|AGAL_HUMAN	H671_xg20016;I79_005753;GLA	70;68;139	230495000	837838000
20190323_L1_Ag6_Zhu00015_SA_CHOKO_IMAC_m4000_01.16242.16242.3.1.dta	20190323_L1_Ag6_Zhu00015_SA_CHOKO_IMAC_m4000_01.16242.16242.3.1.dta	20190323_L1_Ag6_Zhu00015_SA_CHOKO_IMAC_m4000_01	16242	2566.02	2345.95	782.656	3	1	LGIYADVGJK		1049.56	4 2 0 0 0 1	H(4)N(2)pH(1)	(N(N(H(H)(H(H)(pH)))))	31762	0 1 0 0 0 0;0 2 0 0 0 0;1 2 0 0 0 0;2 2 0 0 0 0;2 2 0 0 0 1;3 2 0 0 0 0;3 2 0 0 0 1;4 2 0 0 0 0;	1296.39	9	110.128	145.713	44.0403	7	0.00293	1.2507	0.8	1.22222	0.77778	0	0	0	5.84583e-105	1.08605e-106	-1	0	1.08605e-106	tr|A0A061HW17|A0A061HW17_CRIGR;tr|G3H604|G3H604_CRIGR;sp|P06280|AGAL_HUMAN	H671_xg20016;I79_005753;GLA	70;68;139	332864000	1130370000
20190323_L1_Ag6_Zhu00015_SA_CHOKO_IMAC_m4000_01.16248.16248.2.0.dta	20190323_L1_Ag6_Zhu00015_SA_CHOKO_IMAC_m4000_01.16248.16248.2.0.dta	20190323_L1_Ag6_Zhu00015_SA_CHOKO_IMAC_m4000_01	16248	2566.85	2492.01	1246.51	2	1	LGIYADVGJK		1049.56	4 2 0 0 1 1	H(4)N(2)F(1)pH(1)	(N(F)(N(H(H)(pH(H)(H)))))	8368	0 1 0 0 0 0;0 1 0 0 1 0;0 2 0 0 0 0;0 2 0 0 1 0;1 2 0 0 0 0;1 2 0 0 0 1;1 2 0 0 1 0;1 2 0 0 1 1;2 2 0 0 0 0;2 2 0 0 0 1;2 2 0 0 1 0;2 2 0 0 1 1;3 2 0 0 0 1;3 2 0 0 1 1;4 2 0 0 0 1;	1442.45	9	75.4125	92.5601	43.5669	8	0.00437	1.75291	0.58824	1.16667	0.33333	0	0	0	9.56001e-104	9.09272e-106	-1	0	9.09272e-106	tr|A0A061HW17|A0A061HW17_CRIGR;tr|G3H604|G3H604_CRIGR;sp|P06280|AGAL_HUMAN	H671_xg20016;I79_005753;GLA	70;68;139	67141200	232788000
20190323_L1_Ag6_Zhu00015_SA_CHOKO_IMAC_m4000_01.16260.16260.2.0.dta	20190323_L1_Ag6_Zhu00015_SA_CHOKO_IMAC_m4000_01.16260.16260.2.0.dta	20190323_L1_Ag6_Zhu00015_SA_CHOKO_IMAC_m4000_01	16260	2569.41	2103.94	1052.47	2	1	LGIYADVGJK		1049.56	4 2 0 0 0 0	H(4)N(2)	(N(N(H(H)(H)(H))))	31903	0 1 0 0 0 0;0 2 0 0 0 0;1 2 0 0 0 0;2 2 0 0 0 0;3 2 0 0 0 0;	1054.37	9	92.6096	123.378	35.4686	6	0.00422	2.00459	0.85714	1.44444	0.44444	0	0	0	4.49173e-83	2.66828e-85	-1	0	2.66828e-85	tr|A0A061HW17|A0A061HW17_CRIGR;tr|G3H604|G3H604_CRIGR;sp|P06280|AGAL_HUMAN	H671_xg20016;I79_005753;GLA	70;68;139	11750300	39587600
20190323_L1_Ag6_Zhu00015_SA_CHOKO_IMAC_m4000_01.16274.16274.3.1.dta	20190323_L1_Ag6_Zhu00015_SA_CHOKO_IMAC_m4000_01.16274.16274.3.1.dta	20190323_L1_Ag6_Zhu00015_SA_CHOKO_IMAC_m4000_01	16274	2571.63	2492.02	831.344	3	1	LGIYADVGJK		1049.56	4 2 0 0 1 1	H(4)N(2)F(1)pH(1)	(N(N(H(H)(H(H(pH(F)))))))	31711	0 1 0 0 0 0;0 2 0 0 0 0;1 2 0 0 0 0;2 2 0 0 0 0;3 2 0 0 0 0;3 2 0 0 0 1;3 2 0 0 1 1;4 2 0 0 0 0;4 2 0 0 0 1;	1442.45	9	61.1257	75.1677	35.0477	6	0.00681	2.73204	0.72727	1	0.5	0	0	0	5.29129e-82	3.65182e-84	-1	0	3.65182e-84	tr|A0A061HW17|A0A061HW17_CRIGR;tr|G3H604|G3H604_CRIGR;sp|P06280|AGAL_HUMAN	H671_xg20016;I79_005753;GLA	70;68;139	30668500	104363000
20190323_L1_Ag6_Zhu00015_SA_CHOKO_IMAC_m4000_01.16337.16337.2.0.dta	20190323_L1_Ag6_Zhu00015_SA_CHOKO_IMAC_m4000_01.16337.16337.2.0.dta	20190323_L1_Ag6_Zhu00015_SA_CHOKO_IMAC_m4000_01	16337	2581.15	2345.96	1173.48	2	1	LGIYADVGJK		1049.56	4 2 0 0 0 1	H(4)N(2)pH(1)	(N(N(H(H)(H(H)(pH)))))	31762	0 1 0 0 0 0;0 2 0 0 0 0;1 2 0 0 0 0;2 2 0 0 0 0;2 2 0 0 0 1;3 2 0 0 0 0;3 2 0 0 0 1;4 2 0 0 0 0;	1296.39	9	99.9543	127.691	48.4441	7	0.00391	1.66802	0.7	1.27778	0.44444	0	0	0	2.76444e-116	1.90662e-118	-1	0	1.90662e-118	tr|A0A061HW17|A0A061HW17_CRIGR;tr|G3H604|G3H604_CRIGR;sp|P06280|AGAL_HUMAN	H671_xg20016;I79_005753;GLA	70;68;139	1773550000	5994200000
20190323_L1_Ag6_Zhu00015_SA_CHOKO_IMAC_m4000_01.16377.16377.2.2.dta	20190323_L1_Ag6_Zhu00015_SA_CHOKO_IMAC_m4000_01.16377.16377.2.2.dta	20190323_L1_Ag6_Zhu00015_SA_CHOKO_IMAC_m4000_01	16377	2586.41	1941.89	971.448	2	1	LGIYADVGJK		1049.56	3 2 0 0 0 0	H(3)N(2)	(N(N(H(H)(H))))	31905	0 1 0 0 0 0;0 2 0 0 0 0;1 2 0 0 0 0;2 2 0 0 0 0;	892.317	9	95.1813	129.534	31.384	5	0.00833	4.28807	0.83333	1.33333	0.44444	0	0	0	1.10342e-72	9.65585e-75	-1	0	9.65585e-75	tr|A0A061HW17|A0A061HW17_CRIGR;tr|G3H604|G3H604_CRIGR;sp|P06280|AGAL_HUMAN	H671_xg20016;I79_005753;GLA	70;68;139	32126000	90631800
20190323_L1_Ag6_Zhu00015_SA_CHOKO_IMAC_m4000_01.16418.16418.3.1.dta	20190323_L1_Ag6_Zhu00015_SA_CHOKO_IMAC_m4000_01.16418.16418.3.1.dta	20190323_L1_Ag6_Zhu00015_SA_CHOKO_IMAC_m4000_01	16418	2592.96	2183.9	728.639	3	1	LGIYADVGJK		1049.56	3 2 0 0 0 1	H(3)N(2)pH(1)	(N(N(H(H)(H)(pH))))	31904	0 1 0 0 0 0;0 2 0 0 0 0;1 2 0 0 0 0;1 2 0 0 0 1;2 2 0 0 0 0;2 2 0 0 0 1;3 2 0 0 0 0;	1134.34	9	94.9352	132.788	24.6374	6	0.00381	1.74574	0.66667	1.44444	0.55556	0	0	0	1.53946e-55	1.62762e-57	-1	0	1.62762e-57	tr|A0A061HW17|A0A061HW17_CRIGR;tr|G3H604|G3H604_CRIGR;sp|P06280|AGAL_HUMAN	H671_xg20016;I79_005753;GLA	70;68;139	30046500	85394100
20190323_L1_Ag6_Zhu00015_SA_CHOKO_IMAC_m4000_01.16435.16435.2.0.dta	20190323_L1_Ag6_Zhu00015_SA_CHOKO_IMAC_m4000_01.16435.16435.2.0.dta	20190323_L1_Ag6_Zhu00015_SA_CHOKO_IMAC_m4000_01	16435	2595.7	2508.01	1254.51	2	1	LGIYADVGJK		1049.56	5 2 0 0 0 1	H(5)N(2)pH(1)	(N(N(H(H)(H(H(H(pH)))))))	31685	0 1 0 0 0 0;0 2 0 0 0 0;1 2 0 0 0 0;2 2 0 0 0 0;3 2 0 0 0 0;4 2 0 0 0 0;4 2 0 0 0 1;5 2 0 0 0 0;	1458.44	9	62.2701	72.3641	43.5241	7	0.00589	2.34674	0.7	1.11111	0.33333	0	0	0	1.2312e-103	1.68769e-105	-1	0	1.68769e-105	tr|A0A061HW17|A0A061HW17_CRIGR;tr|G3H604|G3H604_CRIGR;sp|P06280|AGAL_HUMAN	H671_xg20016;I79_005753;GLA	70;68;139	11684300	50323700
20190323_L1_Ag6_Zhu00015_SA_CHOKO_IMAC_m4000_01.16466.16466.3.0.dta	20190323_L1_Ag6_Zhu00015_SA_CHOKO_IMAC_m4000_01.16466.16466.3.0.dta	20190323_L1_Ag6_Zhu00015_SA_CHOKO_IMAC_m4000_01	16466	2600.81	2345.95	782.656	3	1	LGIYADVGJK		1049.56	4 2 0 0 0 1	H(4)N(2)pH(1)	(N(N(H(H)(H(H)(pH)))))	31762	0 1 0 0 0 0;0 2 0 0 0 0;1 2 0 0 0 0;2 2 0 0 0 0;2 2 0 0 0 1;3 2 0 0 0 0;3 2 0 0 0 1;4 2 0 0 0 0;	1296.39	9	93.1599	109.307	63.1731	8	0.00301	1.28139	0.9	0.77778	0.72222	0	0	0	1.80584e-154	1.69372e-156	-1	0	1.69372e-156	tr|A0A061HW17|A0A061HW17_CRIGR;tr|G3H604|G3H604_CRIGR;sp|P06280|AGAL_HUMAN	H671_xg20016;I79_005753;GLA	70;68;139	312569000	1065810000
20190323_L1_Ag6_Zhu00015_SA_CHOKO_IMAC_m4000_01.16535.16535.2.0.dta	20190323_L1_Ag6_Zhu00015_SA_CHOKO_IMAC_m4000_01.16535.16535.2.0.dta	20190323_L1_Ag6_Zhu00015_SA_CHOKO_IMAC_m4000_01	16535	2610.92	2183.9	1092.46	2	1	LGIYADVGJK		1049.56	3 2 0 0 0 1	H(3)N(2)pH(1)	(N(N(H(H)(H)(pH))))	31904	0 1 0 0 0 0;0 2 0 0 0 0;1 2 0 0 0 0;1 2 0 0 0 1;2 2 0 0 0 0;2 2 0 0 0 1;3 2 0 0 0 0;	1134.34	9	85.3499	119.075	22.7183	6	0.00437	2.00216	0.66667	1.44444	0.33333	0	0	0	1.14448e-50	5.78868e-53	-1	0	5.78868e-53	tr|A0A061HW17|A0A061HW17_CRIGR;tr|G3H604|G3H604_CRIGR;sp|P06280|AGAL_HUMAN	H671_xg20016;I79_005753;GLA	70;68;139	62791300	198462000
20190323_L1_Ag6_Zhu00015_SA_CHOKO_IMAC_m4000_01.16575.16575.2.0.dta	20190323_L1_Ag6_Zhu00015_SA_CHOKO_IMAC_m4000_01.16575.16575.2.0.dta	20190323_L1_Ag6_Zhu00015_SA_CHOKO_IMAC_m4000_01	16575	2616.53	2345.96	1173.48	2	1	LGIYADVGJK		1049.56	4 2 0 0 0 1	H(4)N(2)pH(1)	(N(N(H(H)(pH(H)(H)))))	32112	0 1 0 0 0 0;0 2 0 0 0 0;1 2 0 0 0 0;1 2 0 0 0 1;2 2 0 0 0 0;2 2 0 0 0 1;3 2 0 0 0 1;	1296.39	9	73.7346	97.9036	28.8494	6	0.00399	1.69871	0.66667	1.27778	0.33333	0	0	0	3.0622e-66	2.85324e-68	-1	0	2.85324e-68	tr|A0A061HW17|A0A061HW17_CRIGR;tr|G3H604|G3H604_CRIGR;sp|P06280|AGAL_HUMAN	H671_xg20016;I79_005753;GLA	70;68;139	1779220000	6013270000
20190323_L1_Ag6_Zhu00015_SA_CHOKO_IMAC_m4000_01.16721.16721.2.0.dta	20190323_L1_Ag6_Zhu00015_SA_CHOKO_IMAC_m4000_01.16721.16721.2.0.dta	20190323_L1_Ag6_Zhu00015_SA_CHOKO_IMAC_m4000_01	16721	2637.26	2402.98	1201.99	2	1	GLGIVFSJGSR		1106.6	4 2 0 0 0 1	H(4)N(2)pH(1)	(N(N(H(H)(pH(H)(H)))))	32112	0 1 0 0 0 0;0 2 0 0 0 0;1 2 0 0 0 0;1 2 0 0 0 1;2 2 0 0 0 0;2 2 0 0 0 1;3 2 0 0 0 1;	1296.39	8	24.1453	23.2923	25.7296	6	-0.00641	-2.66582	0.66667	0.55	0.2	0	0	0	2.58981e-58	1.86453e-60	-1	0	1.86453e-60	tr|G3I8K1|G3I8K1_CRIGR	I79_019876	203	32193100	105374000
20190323_L1_Ag6_Zhu00015_SA_CHOKO_IMAC_m4000_01.16825.16825.2.0.dta	20190323_L1_Ag6_Zhu00015_SA_CHOKO_IMAC_m4000_01.16825.16825.2.0.dta	20190323_L1_Ag6_Zhu00015_SA_CHOKO_IMAC_m4000_01	16825	2651.96	2345.96	1173.48	2	1	LGIYADVGJK		1049.56	4 2 0 0 0 1	H(4)N(2)pH(1)	(N(N(H(H)(pH(H)(H)))))	32112	0 1 0 0 0 0;0 2 0 0 0 0;1 2 0 0 0 0;1 2 0 0 0 1;2 2 0 0 0 0;2 2 0 0 0 1;3 2 0 0 0 1;	1296.39	9	41.7849	51.5728	23.6072	6	0.0052	2.21534	0.66667	0.77778	0.27778	0	0	0	6.34807e-53	5.81868e-55	-1	0	5.81868e-55	tr|A0A061HW17|A0A061HW17_CRIGR;tr|G3H604|G3H604_CRIGR;sp|P06280|AGAL_HUMAN	H671_xg20016;I79_005753;GLA	70;68;139	22196900	61729100
20190323_L1_Ag6_Zhu00015_SA_CHOKO_IMAC_m4000_01.17809.17809.3.0.dta	20190323_L1_Ag6_Zhu00015_SA_CHOKO_IMAC_m4000_01.17809.17809.3.0.dta	20190323_L1_Ag6_Zhu00015_SA_CHOKO_IMAC_m4000_01	17809	2791.56	3693.48	1231.83	3	1	TYVTJDTEVAQNNYEALK		2072.98	6 2 0 0 0 1	H(6)N(2)pH(1)	(N(N(H(H)(H(H(pH(H(H))))))))	31719	0 1 0 0 0 0;0 2 0 0 0 0;1 2 0 0 0 0;2 2 0 0 0 0;3 2 0 0 0 0;3 2 0 0 0 1;4 2 0 0 0 0;4 2 0 0 0 1;5 2 0 0 0 1;	1620.49	5	88.5843	125.935	19.2183	5	0.01233	3.33918	0.54545	1.23529	0.23529	0	0	0	8.46546e-42	3.84063e-44	-1	0	3.84063e-44	tr|G3H8V5|G3H8V5_CRIGR	I79_006816	140	12176500	87262500
20190323_L1_Ag6_Zhu00015_SA_CHOKO_IMAC_m4000_01.17830.17830.3.0.dta	20190323_L1_Ag6_Zhu00015_SA_CHOKO_IMAC_m4000_01.17830.17830.3.0.dta	20190323_L1_Ag6_Zhu00015_SA_CHOKO_IMAC_m4000_01	17830	2794.98	3531.43	1177.81	3	1	TYVTJDTEVAQNNYEALK		2072.98	5 2 0 0 0 1	H(5)N(2)pH(1)	(N(N(H(H)(H(H(pH(H)))))))	31723	0 1 0 0 0 0;0 2 0 0 0 0;1 2 0 0 0 0;2 2 0 0 0 0;3 2 0 0 0 0;3 2 0 0 0 1;4 2 0 0 0 0;4 2 0 0 0 1;	1458.44	5	117.567	169.828	20.5113	5	0.00725	2.05403	0.6	1.23529	0.38235	0	0	0	4.5091e-45	2.72948e-47	-1	0	2.72948e-47	tr|G3H8V5|G3H8V5_CRIGR	I79_006816	140	54774800	341995000
20190323_L1_Ag6_Zhu00015_SA_CHOKO_IMAC_m4000_01.19046.19046.3.0.dta	20190323_L1_Ag6_Zhu00015_SA_CHOKO_IMAC_m4000_01.19046.19046.3.0.dta	20190323_L1_Ag6_Zhu00015_SA_CHOKO_IMAC_m4000_01	19046	2960.13	3343.35	1115.12	3	1	JITDQDYIYSIHTR		1738.84	5 2 0 0 1 1	H(5)N(2)F(1)pH(1)	(N(F)(N(H(H)(H(H(pH(H)))))))	8041	0 1 0 0 0 0;0 1 0 0 1 0;0 2 0 0 0 0;0 2 0 0 1 0;1 2 0 0 0 0;1 2 0 0 1 0;2 2 0 0 0 0;2 2 0 0 1 0;3 2 0 0 0 0;3 2 0 0 0 1;3 2 0 0 1 0;3 2 0 0 1 1;4 2 0 0 0 0;4 2 0 0 0 1;4 2 0 0 1 0;4 2 0 0 1 1;5 2 0 0 0 1;	1604.5	1	113.153	144.13	55.6232	8	0.00673	2.01321	0.63158	1.23077	0.5	0	0	0	7.33368e-135	5.62134e-137	-1	0	5.62134e-137	tr|G3GWD3|G3GWD3_CRIGR	I79_002054	629	11877200	64363900
20190323_L1_Ag6_Zhu00015_SA_CHOKO_IMAC_m4000_01.19075.19075.3.0.dta	20190323_L1_Ag6_Zhu00015_SA_CHOKO_IMAC_m4000_01.19075.19075.3.0.dta	20190323_L1_Ag6_Zhu00015_SA_CHOKO_IMAC_m4000_01	19075	2963.54	3343.35	1115.12	3	1	JITDQDYIYSIHTR		1738.84	5 2 0 0 1 1	H(5)N(2)F(1)pH(1)	(N(F)(N(H(H)(H(H(H(pH)))))))	8039	0 1 0 0 0 0;0 1 0 0 1 0;0 2 0 0 0 0;0 2 0 0 1 0;1 2 0 0 0 0;1 2 0 0 1 0;2 2 0 0 0 0;2 2 0 0 1 0;3 2 0 0 0 0;3 2 0 0 1 0;4 2 0 0 0 0;4 2 0 0 0 1;4 2 0 0 1 0;4 2 0 0 1 1;5 2 0 0 0 0;5 2 0 0 0 1;5 2 0 0 1 0;	1604.5	1	124.506	162.623	53.7166	8	0.00673	2.01321	0.63158	1.26923	0.53846	0	0	0	6.43815e-130	5.27423e-132	-1	0	5.27423e-132	tr|G3GWD3|G3GWD3_CRIGR	I79_002054	629	11877200	64363900
20190323_L1_Ag6_Zhu00015_SA_CHOKO_IMAC_m4000_01.19205.19205.3.1.dta	20190323_L1_Ag6_Zhu00015_SA_CHOKO_IMAC_m4000_01.19205.19205.3.1.dta	20190323_L1_Ag6_Zhu00015_SA_CHOKO_IMAC_m4000_01	19205	2982.22	3197.28	1066.43	3	1	JITDQDYIYSIHTR		1738.84	5 2 0 0 0 1	H(5)N(2)pH(1)	(N(N(H(H)(H(H(pH(H)))))))	31723	0 1 0 0 0 0;0 2 0 0 0 0;1 2 0 0 0 0;2 2 0 0 0 0;3 2 0 0 0 0;3 2 0 0 0 1;4 2 0 0 0 0;4 2 0 0 0 1;	1458.44	1	122.1	159.523	52.5983	7	-0.00205	-0.64253	0.8	1.30769	0.57692	0	0	0	5.07575e-127	4.11549e-129	-1	0	4.11549e-129	tr|G3GWD3|G3GWD3_CRIGR	I79_002054	629	24136100	84567100
20190323_L1_Ag6_Zhu00015_SA_CHOKO_IMAC_m4000_01.19220.19220.3.1.dta	20190323_L1_Ag6_Zhu00015_SA_CHOKO_IMAC_m4000_01.19220.19220.3.1.dta	20190323_L1_Ag6_Zhu00015_SA_CHOKO_IMAC_m4000_01	19220	2983.81	3308.45	1103.49	3	1	RGVFITJSTGQPLIGK		1687.95	6 2 0 0 0 1	H(6)N(2)pH(1)	(N(N(H(H)(H(H(H(pH(H))))))))	31681	0 1 0 0 0 0;0 2 0 0 0 0;1 2 0 0 0 0;2 2 0 0 0 0;3 2 0 0 0 0;4 2 0 0 0 0;4 2 0 0 0 1;5 2 0 0 0 0;5 2 0 0 0 1;	1620.49	7	58.5409	59.1795	57.3548	7	0.00129	0.39028	0.81818	0.53333	0.4	0	0	0	2.35407e-139	2.97391e-141	-1	0	2.97391e-141	tr|G3HTE5|G3HTE5_CRIGR	I79_014170	464	9662260	68659400
20190323_L1_Ag6_Zhu00015_SA_CHOKO_IMAC_m4000_01.19337.19337.3.0.dta	20190323_L1_Ag6_Zhu00015_SA_CHOKO_IMAC_m4000_01.19337.19337.3.0.dta	20190323_L1_Ag6_Zhu00015_SA_CHOKO_IMAC_m4000_01	19337	2998.1	3146.4	1049.47	3	1	RGVFITJSTGQPLIGK		1687.95	5 2 0 0 0 1	H(5)N(2)pH(1)	(N(N(H(H)(H(H(pH(H)))))))	31723	0 1 0 0 0 0;0 2 0 0 0 0;1 2 0 0 0 0;2 2 0 0 0 0;3 2 0 0 0 0;3 2 0 0 0 1;4 2 0 0 0 0;4 2 0 0 0 1;	1458.44	7	75.1128	85.7003	55.4502	7	0.00554	1.76032	0.8	0.63333	0.43333	0	0	0	2.06138e-134	2.10782e-136	-1	0	2.10782e-136	tr|G3HTE5|G3HTE5_CRIGR	I79_014170	464	27828800	144293000
20190323_L1_Ag6_Zhu00015_SA_CHOKO_IMAC_m4000_01.19914.19914.3.0.dta	20190323_L1_Ag6_Zhu00015_SA_CHOKO_IMAC_m4000_01.19914.19914.3.0.dta	20190323_L1_Ag6_Zhu00015_SA_CHOKO_IMAC_m4000_01	19914	3073.89	2853.18	951.73	3	1	JHSIFLADINQER		1556.78	4 2 0 0 0 1	H(4)N(2)pH(1)	(N(N(H(H)(H(H)(pH)))))	31762	0 1 0 0 0 0;0 2 0 0 0 0;1 2 0 0 0 0;2 2 0 0 0 0;2 2 0 0 0 1;3 2 0 0 0 0;3 2 0 0 0 1;4 2 0 0 0 0;	1296.39	1	33.9223	34.2108	33.3866	7	0.00439	1.53972	0.7	0.83333	0.16667	0	0	0	8.91251e-78	5.12242e-80	-1	0	5.12242e-80	tr|G3HN89|G3HN89_CRIGR	I79_012225	197	3540420	16781000
20190323_L1_Ag6_Zhu00015_SA_CHOKO_IMAC_m4000_01.20165.20165.3.0.dta	20190323_L1_Ag6_Zhu00015_SA_CHOKO_IMAC_m4000_01.20165.20165.3.0.dta	20190323_L1_Ag6_Zhu00015_SA_CHOKO_IMAC_m4000_01	20165	3108.22	3830.45	1277.49	3	1	JVSGTWEFTCQHGELECR	10,Carbamidomethyl[C];17,Carbamidomethyl[C];	2209.94	6 2 0 0 0 1	H(6)N(2)pH(1)	(N(N(H(H)(H(H(pH(H(H))))))))	31719	0 1 0 0 0 0;0 2 0 0 0 0;1 2 0 0 0 0;2 2 0 0 0 0;3 2 0 0 0 0;3 2 0 0 0 1;4 2 0 0 0 0;4 2 0 0 0 1;5 2 0 0 0 1;	1620.49	1	51.4351	62.7985	30.3315	7	0.01213	3.16679	0.63636	1.11765	0.05882	0	0	0	5.23038e-70	4.60802e-72	-1	0	4.60802e-72	tr|G3H4A9|G3H4A9_CRIGR;tr|A0A061IIU8|A0A061IIU8_CRIGR	I79_005109;H671_1g2631	130;153	841187	13807800
20190323_L1_Ag6_Zhu00015_SA_CHOKO_IMAC_m4000_01.20223.20223.3.1.dta	20190323_L1_Ag6_Zhu00015_SA_CHOKO_IMAC_m4000_01.20223.20223.3.1.dta	20190323_L1_Ag6_Zhu00015_SA_CHOKO_IMAC_m4000_01	20223	3117.26	3668.38	1223.46	3	1	JVSGTWEFTCQHGELECR	10,Carbamidomethyl[C];17,Carbamidomethyl[C];	2209.94	5 2 0 0 0 1	H(5)N(2)pH(1)	(N(N(H(H)(H(H(pH(H)))))))	31723	0 1 0 0 0 0;0 2 0 0 0 0;1 2 0 0 0 0;2 2 0 0 0 0;3 2 0 0 0 0;3 2 0 0 0 1;4 2 0 0 0 0;4 2 0 0 0 1;	1458.44	1	84.8164	114.916	28.9174	6	-0.0029	-0.79145	0.6	1.17647	0.08824	0	0	0	2.05611e-66	1.2732e-68	-1	0	1.2732e-68	tr|G3H4A9|G3H4A9_CRIGR;tr|A0A061IIU8|A0A061IIU8_CRIGR	I79_005109;H671_1g2631	130;153	34705200	255809000
20190323_L1_Ag6_Zhu00015_SA_CHOKO_IMAC_m4000_01.20365.20365.3.0.dta	20190323_L1_Ag6_Zhu00015_SA_CHOKO_IMAC_m4000_01.20365.20365.3.0.dta	20190323_L1_Ag6_Zhu00015_SA_CHOKO_IMAC_m4000_01	20365	3136.49	3668.38	1223.46	3	1	JVSGTWEFTCQHGELECR	10,Carbamidomethyl[C];17,Carbamidomethyl[C];	2209.94	5 2 0 0 0 1	H(5)N(2)pH(1)	(N(N(H(H)(H(H(H(pH)))))))	31685	0 1 0 0 0 0;0 2 0 0 0 0;1 2 0 0 0 0;2 2 0 0 0 0;3 2 0 0 0 0;4 2 0 0 0 0;4 2 0 0 0 1;5 2 0 0 0 0;	1458.44	1	63.9004	84.9407	24.8256	6	-0.0029	-0.79145	0.6	1.11765	0.08824	0	0	0	5.11918e-56	3.15941e-58	-1	0	3.15941e-58	tr|G3H4A9|G3H4A9_CRIGR;tr|A0A061IIU8|A0A061IIU8_CRIGR	I79_005109;H671_1g2631	130;153	34705200	255809000
20190323_L1_Ag6_Zhu00015_SA_CHOKO_IMAC_m4000_01.21026.21026.3.1.dta	20190323_L1_Ag6_Zhu00015_SA_CHOKO_IMAC_m4000_01.21026.21026.3.1.dta	20190323_L1_Ag6_Zhu00015_SA_CHOKO_IMAC_m4000_01	21026	3222.6	3152.35	1051.45	3	1	GVFITJSTGQPLIGK		1531.85	6 2 0 0 0 1	H(6)N(2)pH(1)	(N(N(H(H)(H(H(pH(H(H))))))))	31719	0 1 0 0 0 0;0 2 0 0 0 0;1 2 0 0 0 0;2 2 0 0 0 0;3 2 0 0 0 0;3 2 0 0 0 1;4 2 0 0 0 0;4 2 0 0 0 1;5 2 0 0 0 1;	1620.49	6	89.513	120.697	31.6001	6	0.00693	2.19748	0.63636	1.21429	0.32143	0	0	0	3.11222e-73	3.679e-75	-1	0	3.679e-75	tr|G3HTE5|G3HTE5_CRIGR	I79_014170	464	69478700	369332000
20190323_L1_Ag6_Zhu00015_SA_CHOKO_IMAC_m4000_01.21038.21038.2.0.dta	20190323_L1_Ag6_Zhu00015_SA_CHOKO_IMAC_m4000_01.21038.21038.2.0.dta	20190323_L1_Ag6_Zhu00015_SA_CHOKO_IMAC_m4000_01	21038	3224.33	3152.35	1576.68	2	1	GVFITJSTGQPLIGK		1531.85	6 2 0 0 0 1	H(6)N(2)pH(1)	(N(N(H(H)(H(H(H(H(pH))))))))	31650	0 1 0 0 0 0;0 2 0 0 0 0;1 2 0 0 0 0;2 2 0 0 0 0;3 2 0 0 0 0;4 2 0 0 0 0;5 2 0 0 0 0;5 2 0 0 0 1;6 2 0 0 0 0;	1620.49	6	85.66	122.089	18.0062	5	0.00544	1.72672	0.45455	1.39286	0.17857	0	0	0	9.81432e-39	4.41469e-41	-1	0	4.41469e-41	tr|G3HTE5|G3HTE5_CRIGR	I79_014170	464	14837600	73084000
20190323_L1_Ag6_Zhu00015_SA_CHOKO_IMAC_m4000_01.21092.21092.3.0.dta	20190323_L1_Ag6_Zhu00015_SA_CHOKO_IMAC_m4000_01.21092.21092.3.0.dta	20190323_L1_Ag6_Zhu00015_SA_CHOKO_IMAC_m4000_01	21092	3232.67	3339.38	1113.8	3	1	YYEGELSYLJVTRK		1734.87	5 2 0 0 1 1	H(5)N(2)F(1)pH(1)	(N(F)(N(H(H)(H(H(H(pH)))))))	8039	0 1 0 0 0 0;0 1 0 0 1 0;0 2 0 0 0 0;0 2 0 0 1 0;1 2 0 0 0 0;1 2 0 0 1 0;2 2 0 0 0 0;2 2 0 0 1 0;3 2 0 0 0 0;3 2 0 0 1 0;4 2 0 0 0 0;4 2 0 0 0 1;4 2 0 0 1 0;4 2 0 0 1 1;5 2 0 0 0 0;5 2 0 0 0 1;5 2 0 0 1 0;	1604.5	10	66.5953	61.0673	76.8616	8	0.00868	2.59894	0.73684	0.46154	0.34615	0	0	0	4.64755e-190	6.07393e-192	-1	0	6.07393e-192	tr|G3I4W7|G3I4W7_CRIGR	H671_3g9701	259	69017900	405793000
20190323_L1_Ag6_Zhu00015_SA_CHOKO_IMAC_m4000_01.21132.21132.3.2.dta	20190323_L1_Ag6_Zhu00015_SA_CHOKO_IMAC_m4000_01.21132.21132.3.2.dta	20190323_L1_Ag6_Zhu00015_SA_CHOKO_IMAC_m4000_01	21132	3239.01	2990.28	997.431	3	1	GVFITJSTGQPLIGK		1531.85	5 2 0 0 0 1	H(5)N(2)pH(1)	(N(N(pH(H(H))(H(H)(H)))))	42609	0 1 0 0 0 0;0 2 0 0 0 0;0 2 0 0 0 1;1 2 0 0 0 1;2 2 0 0 0 1;3 2 0 0 0 1;4 2 0 0 0 1;	1458.44	6	74.7355	112.451	4.69239	3	-0.01094	-3.65897	0.33333	1.14286	0.28571	0	0	0	2.87994e-07	4.06337e-09	-1	0	4.06337e-09	tr|G3HTE5|G3HTE5_CRIGR	I79_014170	464	154812000	656391000
20190323_L1_Ag6_Zhu00015_SA_CHOKO_IMAC_m4000_01.21137.21137.2.0.dta	20190323_L1_Ag6_Zhu00015_SA_CHOKO_IMAC_m4000_01.21137.21137.2.0.dta	20190323_L1_Ag6_Zhu00015_SA_CHOKO_IMAC_m4000_01	21137	3239.59	2990.3	1495.65	2	1	GVFITJSTGQPLIGK		1531.85	5 2 0 0 0 1	H(5)N(2)pH(1)	(N(N(H(H)(H(H(pH(H)))))))	31723	0 1 0 0 0 0;0 2 0 0 0 0;1 2 0 0 0 0;2 2 0 0 0 0;3 2 0 0 0 0;3 2 0 0 0 1;4 2 0 0 0 0;4 2 0 0 0 1;	1458.44	6	99.5901	136.441	31.1528	6	0.00736	2.46285	0.6	1.35714	0.28571	0	0	0	4.27148e-72	4.87717e-74	-1	0	4.87717e-74	tr|G3HTE5|G3HTE5_CRIGR	I79_014170	464	28832300	156420000
20190323_L1_Ag6_Zhu00015_SA_CHOKO_IMAC_m4000_01.21216.21216.3.0.dta	20190323_L1_Ag6_Zhu00015_SA_CHOKO_IMAC_m4000_01.21216.21216.3.0.dta	20190323_L1_Ag6_Zhu00015_SA_CHOKO_IMAC_m4000_01	21216	3251.61	3177.32	1059.78	3	1	YYEGELSYLJVTRK		1734.87	4 2 0 0 1 1	H(4)N(2)F(1)pH(1)	(N(N(H(H)(H(H(pH(F)))))))	31711	0 1 0 0 0 0;0 2 0 0 0 0;1 2 0 0 0 0;2 2 0 0 0 0;3 2 0 0 0 0;3 2 0 0 0 1;3 2 0 0 1 1;4 2 0 0 0 0;4 2 0 0 0 1;	1442.45	10	54.0878	55.0521	52.2969	7	0.006	1.88816	0.72727	0.42308	0.34615	0	0	0	3.061e-126	3.62822e-128	-1	0	3.62822e-128	tr|G3I4W7|G3I4W7_CRIGR	H671_3g9701	259	22338200	117657000
20190323_L1_Ag6_Zhu00015_SA_CHOKO_IMAC_m4000_01.21393.21393.3.0.dta	20190323_L1_Ag6_Zhu00015_SA_CHOKO_IMAC_m4000_01.21393.21393.3.0.dta	20190323_L1_Ag6_Zhu00015_SA_CHOKO_IMAC_m4000_01	21393	3278.23	3355.37	1119.13	3	1	YYEGELSYLJVTRK		1734.87	6 2 0 0 0 1	H(6)N(2)pH(1)	(N(N(H(H(H(H)))(H(pH(H))))))	21527	0 1 0 0 0 0;0 2 0 0 0 0;1 2 0 0 0 0;2 2 0 0 0 0;2 2 0 0 0 1;3 2 0 0 0 0;3 2 0 0 0 1;4 2 0 0 0 0;4 2 0 0 0 1;5 2 0 0 0 0;5 2 0 0 0 1;	1620.49	10	43.6634	31.6376	65.9972	8	0.00645	1.92295	0.76923	0.38462	0.19231	0	0	0	8.22943e-162	7.74059e-164	-1	0	7.74059e-164	tr|G3I4W7|G3I4W7_CRIGR	H671_3g9701	259	6978750	39966600
20190323_L1_Ag6_Zhu00015_SA_CHOKO_IMAC_m4000_01.21453.21453.3.0.dta	20190323_L1_Ag6_Zhu00015_SA_CHOKO_IMAC_m4000_01.21453.21453.3.0.dta	20190323_L1_Ag6_Zhu00015_SA_CHOKO_IMAC_m4000_01	21453	3287.34	3193.32	1065.11	3	1	YYEGELSYLJVTRK		1734.87	5 2 0 0 0 1	H(5)N(2)pH(1)	(N(N(H(H)(H(H)(pH(H))))))	31759	0 1 0 0 0 0;0 2 0 0 0 0;1 2 0 0 0 0;2 2 0 0 0 0;2 2 0 0 0 1;3 2 0 0 0 0;3 2 0 0 0 1;4 2 0 0 0 0;4 2 0 0 0 1;	1458.44	10	88.5195	88.373	88.7916	8	0.00549	1.7188	0.90909	0.57692	0.38462	0	0	0	4.51368e-221	9.45421e-223	-1	0	9.45421e-223	tr|G3I4W7|G3I4W7_CRIGR	H671_3g9701	259	100211000	550690000
20190323_L1_Ag6_Zhu00015_SA_CHOKO_IMAC_m4000_01.21583.21583.3.1.dta	20190323_L1_Ag6_Zhu00015_SA_CHOKO_IMAC_m4000_01.21583.21583.3.1.dta	20190323_L1_Ag6_Zhu00015_SA_CHOKO_IMAC_m4000_01	21583	3306.99	3031.26	1011.09	3	1	YYEGELSYLJVTRK		1734.87	4 2 0 0 0 1	H(4)N(2)pH(1)	(N(N(H(H)(H(H)(pH)))))	31762	0 1 0 0 0 0;0 2 0 0 0 0;1 2 0 0 0 0;2 2 0 0 0 0;2 2 0 0 0 1;3 2 0 0 0 0;3 2 0 0 0 1;4 2 0 0 0 0;	1296.39	10	53.7255	61.4023	39.4688	7	0.00586	1.93223	0.7	0.38462	0.46154	0	0	0	2.87951e-93	2.11739e-95	-1	0	2.11739e-95	tr|G3I4W7|G3I4W7_CRIGR	H671_3g9701	259	20405100	86268500
20190323_L1_Ag6_Zhu00015_SA_CHOKO_IMAC_m4000_01.22410.22410.3.1.dta	20190323_L1_Ag6_Zhu00015_SA_CHOKO_IMAC_m4000_01.22410.22410.3.1.dta	20190323_L1_Ag6_Zhu00015_SA_CHOKO_IMAC_m4000_01	22410	3424.28	2662.14	888.051	3	1	JITQAFLIQR		1203.68	5 2 0 0 0 1	H(5)N(2)pH(1)	(N(N(H(H)(H(H(pH(H)))))))	31723	0 1 0 0 0 0;0 2 0 0 0 0;1 2 0 0 0 0;2 2 0 0 0 0;3 2 0 0 0 0;3 2 0 0 0 1;4 2 0 0 0 0;4 2 0 0 0 1;	1458.44	1	36.1471	47.0441	15.9096	5	0.01121	4.21152	0.6	0.94444	0.5	0	0	0	1.89836e-33	9.4635e-36	-1	0	9.4635e-36	tr|G3H2P3|G3H2P3_CRIGR;tr|A0A061I7D9|A0A061I7D9_CRIGR	I79_004461;H671_4g12443	229;262	3128370	40047400
20190323_L1_Ag6_Zhu00015_SA_CHOKO_IMAC_m4000_01.22430.22430.2.0.dta	20190323_L1_Ag6_Zhu00015_SA_CHOKO_IMAC_m4000_01.22430.22430.2.0.dta	20190323_L1_Ag6_Zhu00015_SA_CHOKO_IMAC_m4000_01	22430	3426.99	2662.14	1331.58	2	1	JITQAFLIQR		1203.68	5 2 0 0 0 1	H(5)N(2)pH(1)	(N(N(H(H)(H(H(H(pH)))))))	31685	0 1 0 0 0 0;0 2 0 0 0 0;1 2 0 0 0 0;2 2 0 0 0 0;3 2 0 0 0 0;4 2 0 0 0 0;4 2 0 0 0 1;5 2 0 0 0 0;	1458.44	1	29.6202	22.7269	42.422	7	0.01734	6.51342	0.7	1.05556	0.05556	0	0	0	8.18113e-101	5.5388e-103	-1	0	5.5388e-103	tr|G3H2P3|G3H2P3_CRIGR;tr|A0A061I7D9|A0A061I7D9_CRIGR	I79_004461;H671_4g12443	229;262	2453950	13995100
20190323_L1_Ag6_Zhu00015_SA_CHOKO_IMAC_m4000_01.23190.23190.3.0.dta	20190323_L1_Ag6_Zhu00015_SA_CHOKO_IMAC_m4000_01.23190.23190.3.0.dta	20190323_L1_Ag6_Zhu00015_SA_CHOKO_IMAC_m4000_01	23190	3537.27	3211.28	1071.1	3	1	YYEGELSYLJVTR		1606.77	5 2 0 0 1 1	H(5)N(2)F(1)pH(1)	(N(F)(N(H(H)(H(H(H(pH)))))))	8039	0 1 0 0 0 0;0 1 0 0 1 0;0 2 0 0 0 0;0 2 0 0 1 0;1 2 0 0 0 0;1 2 0 0 1 0;2 2 0 0 0 0;2 2 0 0 1 0;3 2 0 0 0 0;3 2 0 0 1 0;4 2 0 0 0 0;4 2 0 0 0 1;4 2 0 0 1 0;4 2 0 0 1 1;5 2 0 0 0 0;5 2 0 0 0 1;5 2 0 0 1 0;	1604.5	10	91.5779	113.902	50.119	8	0.00555	1.72824	0.57895	0.875	0.5	0	0	0	1.31299e-120	1.11449e-122	-1	0	1.11449e-122	tr|G3I4W7|G3I4W7_CRIGR	H671_3g9701	259	25468100	142417000
20190323_L1_Ag6_Zhu00015_SA_CHOKO_IMAC_m4000_01.23203.23203.2.0.dta	20190323_L1_Ag6_Zhu00015_SA_CHOKO_IMAC_m4000_01.23203.23203.2.0.dta	20190323_L1_Ag6_Zhu00015_SA_CHOKO_IMAC_m4000_01	23203	3539.07	3211.28	1606.14	2	1	YYEGELSYLJVTR		1606.77	5 2 0 0 1 1	H(5)N(2)F(1)pH(1)	(N(F)(N(H(H)(H(H(pH(H)))))))	8041	0 1 0 0 0 0;0 1 0 0 1 0;0 2 0 0 0 0;0 2 0 0 1 0;1 2 0 0 0 0;1 2 0 0 1 0;2 2 0 0 0 0;2 2 0 0 1 0;3 2 0 0 0 0;3 2 0 0 0 1;3 2 0 0 1 0;3 2 0 0 1 1;4 2 0 0 0 0;4 2 0 0 0 1;4 2 0 0 1 0;4 2 0 0 1 1;5 2 0 0 0 1;	1604.5	10	66.8388	69.0113	62.8043	9	0.00708	2.20561	0.63158	1.04167	0.125	0	0	0	1.64124e-153	1.55882e-155	-1	0	1.55882e-155	tr|G3I4W7|G3I4W7_CRIGR	H671_3g9701	259	8179640	41415800
20190323_L1_Ag6_Zhu00015_SA_CHOKO_IMAC_m4000_01.23212.23212.3.0.dta	20190323_L1_Ag6_Zhu00015_SA_CHOKO_IMAC_m4000_01.23212.23212.3.0.dta	20190323_L1_Ag6_Zhu00015_SA_CHOKO_IMAC_m4000_01	23212	3540.51	2910.23	970.748	3	1	JDTIVNELVHVAK		1451.79	5 2 0 0 0 1	H(5)N(2)pH(1)	(N(N(H(H)(H(pH(H(H)))))))	31891	0 1 0 0 0 0;0 2 0 0 0 0;1 2 0 0 0 0;2 2 0 0 0 0;2 2 0 0 0 1;3 2 0 0 0 0;3 2 0 0 0 1;4 2 0 0 0 1;	1458.44	1	39.1456	44.7809	28.6799	7	0.00353	1.21422	0.7	0.95833	0.125	0	0	0	8.25687e-66	7.09465e-68	-1	0	7.09465e-68	tr|G3HTE5|G3HTE5_CRIGR	I79_014170	879	7859890	39632900
20190323_L1_Ag6_Zhu00015_SA_CHOKO_IMAC_m4000_01.23321.23321.3.0.dta	20190323_L1_Ag6_Zhu00015_SA_CHOKO_IMAC_m4000_01.23321.23321.3.0.dta	20190323_L1_Ag6_Zhu00015_SA_CHOKO_IMAC_m4000_01	23321	3556.05	2748.18	916.731	3	1	JDTIVNELVHVAK		1451.79	4 2 0 0 0 1	H(4)N(2)pH(1)	(N(N(H(H)(H(H)(pH)))))	31762	0 1 0 0 0 0;0 2 0 0 0 0;1 2 0 0 0 0;2 2 0 0 0 0;2 2 0 0 0 1;3 2 0 0 0 0;3 2 0 0 0 1;4 2 0 0 0 0;	1296.39	1	132.279	183.665	36.8481	7	0.00309	1.12405	0.7	1.375	0.83333	0	0	0	1.38012e-86	8.60202e-89	-1	0	8.60202e-89	tr|G3HTE5|G3HTE5_CRIGR	I79_014170	879	12458500	79762900
20190323_L1_Ag6_Zhu00015_SA_CHOKO_IMAC_m4000_01.23361.23361.3.0.dta	20190323_L1_Ag6_Zhu00015_SA_CHOKO_IMAC_m4000_01.23361.23361.3.0.dta	20190323_L1_Ag6_Zhu00015_SA_CHOKO_IMAC_m4000_01	23361	3561.29	3204.31	1068.78	3	1	IYWPDVIHPSSJR		1583.8	6 2 0 0 0 1	H(6)N(2)pH(1)	(N(N(H(H)(H(H(H(pH(H))))))))	31681	0 1 0 0 0 0;0 2 0 0 0 0;1 2 0 0 0 0;2 2 0 0 0 0;3 2 0 0 0 0;4 2 0 0 0 0;4 2 0 0 0 1;5 2 0 0 0 0;5 2 0 0 0 1;	1620.49	12	46.7109	38.049	62.7972	7	0.02209	6.89422	0.90909	0.45833	0.33333	0	0	0	1.71238e-153	2.9847e-155	-1	0	2.9847e-155	tr|G3I4D4|G3I4D4_CRIGR	I79_018311	110	2772850	41888300
20190323_L1_Ag6_Zhu00015_SA_CHOKO_IMAC_m4000_01.23375.23375.3.0.dta	20190323_L1_Ag6_Zhu00015_SA_CHOKO_IMAC_m4000_01.23375.23375.3.0.dta	20190323_L1_Ag6_Zhu00015_SA_CHOKO_IMAC_m4000_01	23375	3563.74	3227.29	1076.43	3	1	YYEGELSYLJVTR		1606.77	6 2 0 0 0 1	H(6)N(2)pH(1)	(N(N(pH(H(H(H)))(H(H)(H)))))	42428	0 1 0 0 0 0;0 2 0 0 0 0;0 2 0 0 0 1;1 2 0 0 0 1;2 2 0 0 0 1;3 2 0 0 0 1;4 2 0 0 0 1;5 2 0 0 0 1;	1620.49	10	15.8356	20.4175	7.32644	4	0.01679	5.20165	0.4	0.375	0.16667	0	0	0	1.06759e-12	9.18361e-15	-1	0	9.18361e-15	tr|G3I4W7|G3I4W7_CRIGR	H671_3g9701	259	9798450	23922900
20190323_L1_Ag6_Zhu00015_SA_CHOKO_IMAC_m4000_01.23433.23433.3.3.dta	20190323_L1_Ag6_Zhu00015_SA_CHOKO_IMAC_m4000_01.23433.23433.3.3.dta	20190323_L1_Ag6_Zhu00015_SA_CHOKO_IMAC_m4000_01	23433	3572.28	3065.22	1022.41	3	1	YYEGELSYLJVTR		1606.77	5 2 0 0 0 1	H(5)N(2)pH(1)	(N(N(H(H)(H(H(pH(H)))))))	31723	0 1 0 0 0 0;0 2 0 0 0 0;1 2 0 0 0 0;2 2 0 0 0 0;3 2 0 0 0 0;3 2 0 0 0 1;4 2 0 0 0 0;4 2 0 0 0 1;	1458.44	10	55.2762	68.0038	31.6394	6	0.00047	0.1542	0.7	0.58333	0.41667	0	0	0	2.47399e-73	1.9892e-75	-1	0	1.9892e-75	tr|G3I4W7|G3I4W7_CRIGR	H671_3g9701	259	36379200	161394000
20190323_L1_Ag6_Zhu00015_SA_CHOKO_IMAC_m4000_01.23543.23543.3.2.dta	20190323_L1_Ag6_Zhu00015_SA_CHOKO_IMAC_m4000_01.23543.23543.3.2.dta	20190323_L1_Ag6_Zhu00015_SA_CHOKO_IMAC_m4000_01	23543	3589.27	2880.2	960.738	3	1	IYWPDVIHPSSJR		1583.8	4 2 0 0 0 1	H(4)N(2)pH(1)	(N(N(H(H)(H(H)(pH)))))	31762	0 1 0 0 0 0;0 2 0 0 0 0;1 2 0 0 0 0;2 2 0 0 0 0;2 2 0 0 0 1;3 2 0 0 0 0;3 2 0 0 0 1;4 2 0 0 0 0;	1296.39	12	23.6449	21.6117	27.4209	7	0.01499	5.20314	0.7	0.29167	0.125	0	0	0	1.30725e-62	9.88289e-65	-1	0	9.88289e-65	tr|G3I4D4|G3I4D4_CRIGR	I79_018311	110	18268200	40782400
20190323_L1_Ag6_Zhu00015_SA_CHOKO_IMAC_m4000_01.23607.23607.3.0.dta	20190323_L1_Ag6_Zhu00015_SA_CHOKO_IMAC_m4000_01.23607.23607.3.0.dta	20190323_L1_Ag6_Zhu00015_SA_CHOKO_IMAC_m4000_01	23607	3598.92	3989.67	1330.56	3	1	YKPEFAAAJDTGYVDIPQLEK		2369.17	6 2 0 0 0 1	H(6)N(2)pH(1)	(N(N(H(H)(H(H(H(H(pH))))))))	31650	0 1 0 0 0 0;0 2 0 0 0 0;1 2 0 0 0 0;2 2 0 0 0 0;3 2 0 0 0 0;4 2 0 0 0 0;5 2 0 0 0 0;5 2 0 0 0 1;6 2 0 0 0 0;	1620.49	9	85.2726	112.794	34.1612	7	0.00626	1.56836	0.63636	1	0.225	0	0	0	9.53504e-80	5.88311e-82	-1	0	5.88311e-82	tr|G3INC5|G3INC5_CRIGR	I79_025440	221	12221200	74490500
20190323_L1_Ag6_Zhu00015_SA_CHOKO_IMAC_m4000_01.23635.23635.3.0.dta	20190323_L1_Ag6_Zhu00015_SA_CHOKO_IMAC_m4000_01.23635.23635.3.0.dta	20190323_L1_Ag6_Zhu00015_SA_CHOKO_IMAC_m4000_01	23635	3604.09	3989.67	1330.56	3	1	YKPEFAAAJDTGYVDIPQLEK		2369.17	6 2 0 0 0 1	H(6)N(2)pH(1)	(N(N(H(H)(H(H(pH(H(H))))))))	31719	0 1 0 0 0 0;0 2 0 0 0 0;1 2 0 0 0 0;2 2 0 0 0 0;3 2 0 0 0 0;3 2 0 0 0 1;4 2 0 0 0 0;4 2 0 0 0 1;5 2 0 0 0 1;	1620.49	9	95.7092	133.049	26.3646	6	0.0068	1.70446	0.54545	1.05	0.25	0	0	0	6.31344e-60	3.16231e-62	-1	0	3.16231e-62	tr|G3INC5|G3INC5_CRIGR	I79_025440	221	12221200	74490500
20190323_L1_Ag6_Zhu00015_SA_CHOKO_IMAC_m4000_01.23685.23685.3.1.dta	20190323_L1_Ag6_Zhu00015_SA_CHOKO_IMAC_m4000_01.23685.23685.3.1.dta	20190323_L1_Ag6_Zhu00015_SA_CHOKO_IMAC_m4000_01	23685	3611.12	3827.62	1276.54	3	1	YKPEFAAAJDTGYVDIPQLEK		2369.17	5 2 0 0 0 1	H(5)N(2)pH(1)	(N(N(H(H)(H(H(pH(H)))))))	31723	0 1 0 0 0 0;0 2 0 0 0 0;1 2 0 0 0 0;2 2 0 0 0 0;3 2 0 0 0 0;3 2 0 0 0 1;4 2 0 0 0 0;4 2 0 0 0 1;	1458.44	9	99.1155	137.079	28.6125	6	0.01135	2.96546	0.6	1.075	0.2	0	0	0	1.22481e-65	1.33393e-67	-1	0	1.33393e-67	tr|G3INC5|G3INC5_CRIGR	I79_025440	221	30772600	241956000
20190323_L1_Ag6_Zhu00015_SA_CHOKO_IMAC_m4000_01.23871.23871.3.0.dta	20190323_L1_Ag6_Zhu00015_SA_CHOKO_IMAC_m4000_01.23871.23871.3.0.dta	20190323_L1_Ag6_Zhu00015_SA_CHOKO_IMAC_m4000_01	23871	3639.35	3665.56	1222.53	3	1	YKPEFAAAJDTGYVDIPQLEK		2369.17	4 2 0 0 0 1	H(4)N(2)pH(1)	(N(N(H(H)(pH(H)(H)))))	32112	0 1 0 0 0 0;0 2 0 0 0 0;1 2 0 0 0 0;1 2 0 0 0 1;2 2 0 0 0 0;2 2 0 0 0 1;3 2 0 0 0 1;	1296.39	9	100.686	142.184	23.6199	6	0.00683	1.86386	0.66667	1.075	0.275	0	0	0	5.89532e-53	2.82349e-55	-1	0	2.82349e-55	tr|G3INC5|G3INC5_CRIGR	I79_025440	221	8770000	60044300
20190323_L1_Ag6_Zhu00015_SA_CHOKO_IMAC_m4000_01.23952.23952.4.3.dta	20190323_L1_Ag6_Zhu00015_SA_CHOKO_IMAC_m4000_01.23952.23952.4.3.dta	20190323_L1_Ag6_Zhu00015_SA_CHOKO_IMAC_m4000_01	23952	3651.36	4448.91	1112.98	4	1	SDLNPAJGSYPFQALYQRPHGGIDVK		2844.41	5 2 0 0 1 1	H(5)N(2)F(1)pH(1)	(N(F)(N(H(H)(H(H(pH(H)))))))	8041	0 1 0 0 0 0;0 1 0 0 1 0;0 2 0 0 0 0;0 2 0 0 1 0;1 2 0 0 0 0;1 2 0 0 1 0;2 2 0 0 0 0;2 2 0 0 1 0;3 2 0 0 0 0;3 2 0 0 0 1;3 2 0 0 1 0;3 2 0 0 1 1;4 2 0 0 0 0;4 2 0 0 0 1;4 2 0 0 1 0;4 2 0 0 1 1;5 2 0 0 0 1;	1604.5	7	46.2165	60.8421	19.0546	7	0.00622	1.39806	0.36842	0.8	0	0	0	0	2.1959e-41	1.37148e-43	-1	0	1.37148e-43	tr|G3I6T1|G3I6T1_CRIGR	I79_019209	511	7966910	107873000
20190323_L1_Ag6_Zhu00015_SA_CHOKO_IMAC_m4000_01.24093.24093.4.3.dta	20190323_L1_Ag6_Zhu00015_SA_CHOKO_IMAC_m4000_01.24093.24093.4.3.dta	20190323_L1_Ag6_Zhu00015_SA_CHOKO_IMAC_m4000_01	24093	3674.1	4302.85	1076.47	4	1	SDLNPAJGSYPFQALYQRPHGGIDVK		2844.41	5 2 0 0 0 1	H(5)N(2)pH(1)	(N(N(H(H)(H(H(H(pH)))))))	31685	0 1 0 0 0 0;0 2 0 0 0 0;1 2 0 0 0 0;2 2 0 0 0 0;3 2 0 0 0 0;4 2 0 0 0 0;4 2 0 0 0 1;5 2 0 0 0 0;	1458.44	7	44.8981	60.3191	16.2591	5	0.0017	0.39431	0.5	0.76	0	0	0	0	2.50387e-34	1.17888e-36	-1	0	1.17888e-36	tr|G3I6T1|G3I6T1_CRIGR	I79_019209	511	9019200	148857000
20190323_L1_Ag6_Zhu00015_SA_CHOKO_IMAC_m4000_01.27608.27608.3.0.dta	20190323_L1_Ag6_Zhu00015_SA_CHOKO_IMAC_m4000_01.27608.27608.3.0.dta	20190323_L1_Ag6_Zhu00015_SA_CHOKO_IMAC_m4000_01	27608	4185.25	3735.54	1245.85	3	1	TTLPQECJGSMPIFSSPFNGVR	7,Carbamidomethyl[C];	2439.14	4 2 0 0 0 1	H(4)N(2)pH(1)	(N(N(pH(H)(H(H)(H)))))	44323	0 1 0 0 0 0;0 2 0 0 0 0;0 2 0 0 0 1;1 2 0 0 0 1;2 2 0 0 0 1;3 2 0 0 0 1;	1296.39	8	49.1295	73.6404	3.60934	3	0.00352	0.94313	0.375	0.95238	0.09524	0	0	0	4.66588e-05	0.000641808	-1	0	0.000641808	tr|G3H2P3|G3H2P3_CRIGR;tr|A0A061I7D9|A0A061I7D9_CRIGR	I79_004461;H671_4g12443	409;372	1455920	17317800
20190323_L1_Ag6_Zhu00015_SA_CHOKO_IMAC_m4000_01.27985.27985.3.0.dta	20190323_L1_Ag6_Zhu00015_SA_CHOKO_IMAC_m4000_01.27985.27985.3.0.dta	20190323_L1_Ag6_Zhu00015_SA_CHOKO_IMAC_m4000_01	27985	4236.95	3163.32	1055.11	3	1	YDLPASIYYIVJK		1558.82	5 2 0 0 1 1	H(5)N(2)F(1)pH(1)	(N(F)(N(H(H)(H(H(pH(H)))))))	8041	0 1 0 0 0 0;0 1 0 0 1 0;0 2 0 0 0 0;0 2 0 0 1 0;1 2 0 0 0 0;1 2 0 0 1 0;2 2 0 0 0 0;2 2 0 0 1 0;3 2 0 0 0 0;3 2 0 0 0 1;3 2 0 0 1 0;3 2 0 0 1 1;4 2 0 0 0 0;4 2 0 0 0 1;4 2 0 0 1 0;4 2 0 0 1 1;5 2 0 0 0 1;	1604.5	12	21.9463	29.3568	8.18389	5	0.00804	2.54316	0.36842	0.375	0.33333	0	0	0	1.57743e-14	1.19749e-16	-1	0	1.19749e-16	tr|G3HQY6|G3HQY6_CRIGR	I79_013245	159	8040780	60159700
20190323_L1_Ag6_Zhu00015_SA_CHOKO_IMAC_m4000_01.28162.28162.3.2.dta	20190323_L1_Ag6_Zhu00015_SA_CHOKO_IMAC_m4000_01.28162.28162.3.2.dta	20190323_L1_Ag6_Zhu00015_SA_CHOKO_IMAC_m4000_01	28162	4263.66	3017.27	1006.43	3	1	YDLPASIYYIVJK		1558.82	5 2 0 0 0 1	H(5)N(2)pH(1)	(N(N(H(H)(H(H(pH(H)))))))	31723	0 1 0 0 0 0;0 2 0 0 0 0;1 2 0 0 0 0;2 2 0 0 0 0;3 2 0 0 0 0;3 2 0 0 0 1;4 2 0 0 0 0;4 2 0 0 0 1;	1458.44	12	85.7865	122.825	17.0014	5	0.00869	2.87865	0.6	1.20833	0.375	0	0	0	3.37136e-36	3.1384e-38	-1	0	3.1384e-38	tr|G3HQY6|G3HQY6_CRIGR	I79_013245	159	7674200	42147600
20190323_L1_Ag6_Zhu00015_SA_CHOKO_IMAC_m4000_01.28173.28173.2.0.dta	20190323_L1_Ag6_Zhu00015_SA_CHOKO_IMAC_m4000_01.28173.28173.2.0.dta	20190323_L1_Ag6_Zhu00015_SA_CHOKO_IMAC_m4000_01	28173	4265.38	3017.26	1509.14	2	1	YDLPASIYYIVJK		1558.82	5 2 0 0 0 1	H(5)N(2)pH(1)	(N(N(H(H)(H(H(pH(H)))))))	31723	0 1 0 0 0 0;0 2 0 0 0 0;1 2 0 0 0 0;2 2 0 0 0 0;3 2 0 0 0 0;3 2 0 0 0 1;4 2 0 0 0 0;4 2 0 0 0 1;	1458.44	12	66.6021	90.7671	21.7244	6	0.00623	2.06335	0.6	1.25	0.20833	0	0	0	3.7989e-48	1.99237e-50	-1	0	1.99237e-50	tr|G3HQY6|G3HQY6_CRIGR	I79_013245	159	2661000	14713000
20190323_L1_Ag6_Zhu00015_SA_CHOKO_IMAC_m4000_01.28713.28713.3.0.dta	20190323_L1_Ag6_Zhu00015_SA_CHOKO_IMAC_m4000_01.28713.28713.3.0.dta	20190323_L1_Ag6_Zhu00015_SA_CHOKO_IMAC_m4000_01	28713	4348.86	2853.19	951.736	3	1	LMAPAYFILGGJK		1394.75	5 2 0 0 0 1	H(5)N(2)pH(1)	(N(N(pH(H(H))(H(H)(H)))))	42609	0 1 0 0 0 0;0 2 0 0 0 0;0 2 0 0 0 1;1 2 0 0 0 1;2 2 0 0 0 1;3 2 0 0 0 1;4 2 0 0 0 1;	1458.44	12	77.331	113.107	10.889	4	0.00284	0.99631	0.55556	1	0.375	0	0	0	6.43805e-21	2.72981e-23	-1	0	2.72981e-23	tr|G3GZB2|G3GZB2_CRIGR	I79_003173	286	12071700	55891100
20190323_L1_Ag6_Zhu00015_SA_CHOKO_IMAC_m4000_01.28960.28960.3.1.dta	20190323_L1_Ag6_Zhu00015_SA_CHOKO_IMAC_m4000_01.28960.28960.3.1.dta	20190323_L1_Ag6_Zhu00015_SA_CHOKO_IMAC_m4000_01	28960	4387.83	3463.38	1155.13	3	1	TPMTJSSIQFLDDAFR		1842.87	6 2 0 0 0 1	H(6)N(2)pH(1)	(N(N(H(H)(H(H(pH(H(H))))))))	31719	0 1 0 0 0 0;0 2 0 0 0 0;1 2 0 0 0 0;2 2 0 0 0 0;3 2 0 0 0 0;3 2 0 0 0 1;4 2 0 0 0 0;4 2 0 0 0 1;5 2 0 0 0 1;	1620.49	5	33.3387	35.0629	30.1365	7	0.0165	4.76333	0.63636	0.86667	0.13333	0	0	0	1.6373e-69	1.32466e-71	-1	0	1.32466e-71	tr|G3I8P7|G3I8P7_CRIGR	I79_019923	201	1979500	9259170
20190323_L1_Ag6_Zhu00015_SA_CHOKO_IMAC_m4000_01.29181.29181.3.1.dta	20190323_L1_Ag6_Zhu00015_SA_CHOKO_IMAC_m4000_01.29181.29181.3.1.dta	20190323_L1_Ag6_Zhu00015_SA_CHOKO_IMAC_m4000_01	29181	4418.79	3301.32	1101.11	3	1	TPMTJSSIQFLDDAFR		1842.87	5 2 0 0 0 1	H(5)N(2)pH(1)	(N(N(H(H)(H(H(H(pH)))))))	31685	0 1 0 0 0 0;0 2 0 0 0 0;1 2 0 0 0 0;2 2 0 0 0 0;3 2 0 0 0 0;4 2 0 0 0 0;4 2 0 0 0 1;5 2 0 0 0 0;	1458.44	5	90.0368	118.384	37.3922	7	0.00919	2.78424	0.7	1.23333	0.43333	0	0	0	5.67559e-88	4.38239e-90	-1	0	4.38239e-90	tr|G3I8P7|G3I8P7_CRIGR	I79_019923	201	1921450	9689230
20190323_L1_Ag6_Zhu00015_SA_CHOKO_IMAC_m4000_01.29690.29690.3.1.dta	20190323_L1_Ag6_Zhu00015_SA_CHOKO_IMAC_m4000_01.29690.29690.3.1.dta	20190323_L1_Ag6_Zhu00015_SA_CHOKO_IMAC_m4000_01	29690	4494.27	3652.61	1218.21	3	1	LVDGIHPYAVAWAJLTNAIR		2194.18	5 2 0 0 0 1	H(5)N(2)pH(1)	(N(N(H(H)(H(H(pH(H)))))))	31723	0 1 0 0 0 0;0 2 0 0 0 0;1 2 0 0 0 0;2 2 0 0 0 0;3 2 0 0 0 0;3 2 0 0 0 1;4 2 0 0 0 0;4 2 0 0 0 1;	1458.44	14	73.807	89.8217	44.0654	7	-0.00488	-1.3364	0.8	0.68421	0.23684	0	0	0	5.03934e-105	7.11064e-107	-1	0	7.11064e-107	tr|G3I6T1|G3I6T1_CRIGR	I79_019209	84	4204200	22526900
20190323_L1_Ag6_Zhu00015_SA_CHOKO_IMAC_m4000_01.32313.32313.3.0.dta	20190323_L1_Ag6_Zhu00015_SA_CHOKO_IMAC_m4000_01.32313.32313.3.0.dta	20190323_L1_Ag6_Zhu00015_SA_CHOKO_IMAC_m4000_01	32313	4878.8	3322.39	1108.13	3	1	VIDLWDLAQTAJFTEK		1863.95	5 2 0 0 0 1	H(5)N(2)pH(1)	(N(N(pH(H(H))(H(H(H))))))	42601	0 1 0 0 0 0;0 2 0 0 0 0;0 2 0 0 0 1;1 2 0 0 0 1;2 2 0 0 0 1;3 2 0 0 0 1;4 2 0 0 0 1;	1458.44	12	59.2379	88.8615	4.2225	3	-0.00275	-0.82872	0.44444	1.03333	0.26667	0	0	0	0.185049	0.000641808	-1	0	0.000641808	tr|G3GWB3|G3GWB3_CRIGR	I79_002033	262	1652780	8968670
20190323_L1_Ag6_Zhu00015_SA_CHOKO_IMAC_m4000_01.32613.32613.3.0.dta	20190323_L1_Ag6_Zhu00015_SA_CHOKO_IMAC_m4000_01.32613.32613.3.0.dta	20190323_L1_Ag6_Zhu00015_SA_CHOKO_IMAC_m4000_01	32613	4924.2	3174.39	1058.8	3	1	JLSSPVTLNLQNLFR		1715.94	5 2 0 0 0 1	H(5)N(2)pH(1)	(N(N(pH(H(H))(H(H)(H)))))	42609	0 1 0 0 0 0;0 2 0 0 0 0;0 2 0 0 0 1;1 2 0 0 0 1;2 2 0 0 0 1;3 2 0 0 0 1;4 2 0 0 0 1;	1458.44	1	22.4807	32.9322	3.07059	3	0.00646	2.03461	0.33333	0.82143	0.17857	0	0	0	0.124529	0.00147267	-1	0	0.00147267	tr|G3HCV4|G3HCV4_CRIGR;tr|A0A061IEI3|A0A061IEI3_CRIGR;tr|A0A061ICB3|A0A061ICB3_CRIGR	H671_3g9977;H671_3g9977;H671_3g9977	929;930;918	719259	3916350
20190323_L1_Ag6_Zhu00015_SA_CHOKO_FT_imac_SAX_m4000_01.3786.3786.3.1.dta	20190323_L1_Ag6_Zhu00015_SA_CHOKO_FT_imac_SAX_m4000_01.3786.3786.3.1.dta	20190323_L1_Ag6_Zhu00015_SA_CHOKO_FT_imac_SAX_m4000_01	3786	1004.81	3479.39	1160.47	3	1	KDJMTVTR	4,Oxidation[M];	980.483	7 6 0 0 1 0	H(7)N(6)F(1)	(N(F)(N(H(H(N(H(N(H)))))(H(N(H(N(H))))))))	4560	0 1 0 0 0 0;0 1 0 0 1 0;0 2 0 0 0 0;0 2 0 0 1 0;1 2 0 0 0 0;1 2 0 0 1 0;2 2 0 0 0 0;2 2 0 0 1 0;2 3 0 0 0 0;2 3 0 0 1 0;3 2 0 0 0 0;3 2 0 0 1 0;3 3 0 0 0 0;3 3 0 0 1 0;3 4 0 0 0 0;3 4 0 0 1 0;4 3 0 0 0 0;4 3 0 0 1 0;4 4 0 0 0 0;4 4 0 0 1 0;4 5 0 0 0 0;4 5 0 0 1 0;5 4 0 0 0 0;5 4 0 0 1 0;5 5 0 0 0 0;5 5 0 0 1 0;5 6 0 0 0 0;5 6 0 0 1 0;6 5 0 0 0 0;6 5 0 0 1 0;6 6 0 0 0 0;6 6 0 0 1 0;7 6 0 0 0 0;	2498.9	3	61.1011	10.3161	155.416	9	-0.00106	-0.30601	0.77143	0.14286	0.42857	0	0	0	2.36129e-106	3.62653e-107	-1	0.004363	0.004363	tr|A0A061IM78|A0A061IM78_CRIGR;tr|G3HK56|G3HK56_CRIGR	H671_1g1762;I79_011073	241;204	2562570	15794900
20190323_L1_Ag6_Zhu00015_SA_CHOKO_FT_imac_SAX_m4000_01.3801.3801.3.2.dta	20190323_L1_Ag6_Zhu00015_SA_CHOKO_FT_imac_SAX_m4000_01.3801.3801.3.2.dta	20190323_L1_Ag6_Zhu00015_SA_CHOKO_FT_imac_SAX_m4000_01	3801	1007.82	3114.26	1038.76	3	1	KDJMTVTR	4,Oxidation[M];	980.483	6 5 0 0 1 0	H(6)N(5)F(1)	(N(F)(N(H(H(N(H)))(H(N(H(N(H))))))))	6009	0 1 0 0 0 0;0 1 0 0 1 0;0 2 0 0 0 0;0 2 0 0 1 0;1 2 0 0 0 0;1 2 0 0 1 0;2 2 0 0 0 0;2 2 0 0 1 0;2 3 0 0 0 0;2 3 0 0 1 0;3 2 0 0 0 0;3 2 0 0 1 0;3 3 0 0 0 0;3 3 0 0 1 0;3 4 0 0 0 0;3 4 0 0 1 0;4 3 0 0 0 0;4 3 0 0 1 0;4 4 0 0 0 0;4 4 0 0 1 0;4 5 0 0 0 0;4 5 0 0 1 0;5 4 0 0 0 0;5 4 0 0 1 0;5 5 0 0 0 0;5 5 0 0 1 0;6 5 0 0 0 0;	2133.77	3	75.1229	21.582	174.556	9	0.0063	2.02303	0.86207	0.14286	0.71429	0	0	0	1.75993e-119	5.86642e-120	-1	0	5.86642e-120	tr|A0A061IM78|A0A061IM78_CRIGR;tr|G3HK56|G3HK56_CRIGR	H671_1g1762;I79_011073	241;204	3237160	16956500
20190323_L1_Ag6_Zhu00015_SA_CHOKO_FT_imac_SAX_m4000_01.3829.3829.3.2.dta	20190323_L1_Ag6_Zhu00015_SA_CHOKO_FT_imac_SAX_m4000_01.3829.3829.3.2.dta	20190323_L1_Ag6_Zhu00015_SA_CHOKO_FT_imac_SAX_m4000_01	3829	1014.19	3405.36	1135.79	3	1	KDJMTVTR	4,Oxidation[M];	980.483	6 5 1 0 1 0	H(6)N(5)A(1)F(1)	(N(F)(N(H(H(N(H(A))))(H(N(H))(N(H))))))	3317	0 1 0 0 0 0;0 1 0 0 1 0;0 2 0 0 0 0;0 2 0 0 1 0;1 2 0 0 0 0;1 2 0 0 1 0;2 2 0 0 0 0;2 2 0 0 1 0;2 3 0 0 0 0;2 3 0 0 1 0;2 4 0 0 0 0;2 4 0 0 1 0;3 2 0 0 0 0;3 2 0 0 1 0;3 3 0 0 0 0;3 3 0 0 1 0;3 3 1 0 0 0;3 3 1 0 1 0;3 4 0 0 0 0;3 4 0 0 1 0;3 5 0 0 0 0;3 5 0 0 1 0;4 3 0 0 0 0;4 3 0 0 1 0;4 3 1 0 0 0;4 3 1 0 1 0;4 4 0 0 0 0;4 4 0 0 1 0;4 4 1 0 0 0;4 4 1 0 1 0;4 5 0 0 0 0;4 5 0 0 1 0;4 5 1 0 0 0;4 5…	2424.87	3	71.1003	16.3542	172.772	9	0.00559	1.64263	0.6383	0.28571	0.5	0	0	0	2.9131e-118	7.72273e-119	-1	0.000943396	0.000943396	tr|A0A061IM78|A0A061IM78_CRIGR;tr|G3HK56|G3HK56_CRIGR	H671_1g1762;I79_011073	241;204	6358080	42728200
20190323_L1_Ag6_Zhu00015_SA_CHOKO_FT_imac_SAX_m4000_01.3844.3844.3.2.dta	20190323_L1_Ag6_Zhu00015_SA_CHOKO_FT_imac_SAX_m4000_01.3844.3844.3.2.dta	20190323_L1_Ag6_Zhu00015_SA_CHOKO_FT_imac_SAX_m4000_01	3844	1017.38	3696.45	1232.82	3	1	KDJMTVTR	4,Oxidation[M];	980.483	6 5 2 0 1 0	H(6)N(5)A(2)F(1)	(N(F)(N(H(H(N(H(A))))(H(N(H(N(H(A)))))))))	3290	0 1 0 0 0 0;0 1 0 0 1 0;0 2 0 0 0 0;0 2 0 0 1 0;1 2 0 0 0 0;1 2 0 0 1 0;2 2 0 0 0 0;2 2 0 0 1 0;2 3 0 0 0 0;2 3 0 0 1 0;3 2 0 0 0 0;3 2 0 0 1 0;3 3 0 0 0 0;3 3 0 0 1 0;3 3 1 0 0 0;3 3 1 0 1 0;3 4 0 0 0 0;3 4 0 0 1 0;4 3 0 0 0 0;4 3 0 0 1 0;4 3 1 0 0 0;4 3 1 0 1 0;4 4 0 0 0 0;4 4 0 0 1 0;4 4 1 0 0 0;4 4 1 0 1 0;4 5 0 0 0 0;4 5 0 0 1 0;5 4 0 0 0 0;5 4 0 0 1 0;5 4 1 0 0 0;5 4 1 0 1 0;5 5 0 0 0 0;5 5…	2715.96	3	64.3722	9.94738	165.447	9	0.00484	1.30915	0.65116	0.14286	0.42857	0	0	0	3.0103e-113	5.29292e-114	-1	0.004363	0.004363	tr|A0A061IM78|A0A061IM78_CRIGR;tr|G3HK56|G3HK56_CRIGR	H671_1g1762;I79_011073	241;204	4273060	31839000
20190323_L1_Ag6_Zhu00015_SA_CHOKO_FT_imac_SAX_m4000_01.3880.3880.3.4.dta	20190323_L1_Ag6_Zhu00015_SA_CHOKO_FT_imac_SAX_m4000_01.3880.3880.3.4.dta	20190323_L1_Ag6_Zhu00015_SA_CHOKO_FT_imac_SAX_m4000_01	3880	1025.63	3245.3	1082.44	3	1	NGVJGTGENGRK		1202.59	4 4 2 0 0 0	H(4)N(4)A(2)	(N(N(H(H(N(A)))(H(N(H(A)))))))	23239	0 1 0 0 0 0;0 2 0 0 0 0;1 2 0 0 0 0;2 2 0 0 0 0;2 3 0 0 0 0;2 3 1 0 0 0;3 2 0 0 0 0;3 3 0 0 0 0;3 3 1 0 0 0;3 4 0 0 0 0;3 4 1 0 0 0;4 3 0 0 0 0;4 3 1 0 0 0;4 4 0 0 0 0;4 4 1 0 0 0;	2042.72	4	34.9777	22.834	57.5301	7	-0.00308	-0.95017	0.58824	0.31818	0.36364	0	0	0	1.58244e-38	2.80085e-40	-1	0	2.80085e-40	tr|G3HZ55|G3HZ55_CRIGR	I79_016350	406	11170500	54820400
20190323_L1_Ag6_Zhu00015_SA_CHOKO_FT_imac_SAX_m4000_01.3887.3887.3.1.dta	20190323_L1_Ag6_Zhu00015_SA_CHOKO_FT_imac_SAX_m4000_01.3887.3887.3.1.dta	20190323_L1_Ag6_Zhu00015_SA_CHOKO_FT_imac_SAX_m4000_01	3887	1027.2	2836.1	946.037	3	1	AVJSSCR	6,Carbamidomethyl[C];	793.362	4 4 2 0 0 0	H(4)N(4)A(2)	(N(N(H(H(N))(H(N(H(A(A))))))))	31203	0 1 0 0 0 0;0 2 0 0 0 0;1 2 0 0 0 0;2 2 0 0 0 0;2 3 0 0 0 0;3 2 0 0 0 0;3 3 0 0 0 0;3 3 1 0 0 0;3 3 2 0 0 0;3 4 0 0 0 0;4 3 0 0 0 0;4 3 1 0 0 0;4 3 2 0 0 0;4 4 0 0 0 0;4 4 1 0 0 0;	2042.72	3	24.6306	11.8908	48.2903	7	0.01413	4.98164	0.64706	0.33333	0.25	0	0	0	5.01362e-32	8.32414e-34	-1	0.000943396	0.000943396	tr|A0A061IMQ7|A0A061IMQ7_CRIGR;tr|G3HW34|G3HW34_CRIGR	H671_1g1571;I79_015182	2451;194	7310900	18327700
20190323_L1_Ag6_Zhu00015_SA_CHOKO_FT_imac_SAX_m4000_01.3899.3899.3.3.dta	20190323_L1_Ag6_Zhu00015_SA_CHOKO_FT_imac_SAX_m4000_01.3899.3899.3.3.dta	20190323_L1_Ag6_Zhu00015_SA_CHOKO_FT_imac_SAX_m4000_01	3899	1029.88	2897.16	966.39	3	1	GEGLJK		617.325	6 5 0 0 2 0	H(6)N(5)F(2)	(N(F)(N(H(N)(H(H))(H(N(H))(N(H)(F))))))	8909	0 1 0 0 0 0;0 1 0 0 1 0;0 2 0 0 0 0;0 2 0 0 1 0;1 2 0 0 0 0;1 2 0 0 1 0;1 3 0 0 0 0;1 3 0 0 1 0;2 2 0 0 0 0;2 2 0 0 1 0;2 3 0 0 0 0;2 3 0 0 1 0;2 3 0 0 2 0;2 4 0 0 0 0;2 4 0 0 1 0;2 4 0 0 2 0;2 5 0 0 0 0;2 5 0 0 1 0;2 5 0 0 2 0;3 2 0 0 0 0;3 2 0 0 1 0;3 3 0 0 0 0;3 3 0 0 1 0;3 3 0 0 2 0;3 4 0 0 0 0;3 4 0 0 1 0;3 4 0 0 2 0;3 5 0 0 0 0;3 5 0 0 1 0;3 5 0 0 2 0;4 2 0 0 0 0;4 2 0 0 1 0;4 3 0 0 0 0;4 3…	2279.83	5	7.83641	9.81795	4.15641	3	0.00034	0.11647	0.21053	0.6	0.2	0	0	0	0.0189299	0.000742969	-1	0.004363	0.00482877	tr|G3GVB3|G3GVB3_CRIGR;tr|G3IBA6|G3IBA6_CRIGR;tr|G3H3E8|G3H3E8_CRIGR;tr|A0A061I8Q3|A0A061I8Q3_CRIGR	I79_001648;I79_020926;I79_004763;H671_4g11914	64;91;110;104	1377550	7895840
20190323_L1_Ag6_Zhu00015_SA_CHOKO_FT_imac_SAX_m4000_01.3903.3903.3.1.dta	20190323_L1_Ag6_Zhu00015_SA_CHOKO_FT_imac_SAX_m4000_01.3903.3903.3.1.dta	20190323_L1_Ag6_Zhu00015_SA_CHOKO_FT_imac_SAX_m4000_01	3903	1030.64	3245.3	1082.44	3	1	NGVJGTGENGRK		1202.59	4 4 2 0 0 0	H(4)N(4)A(2)	(N(N(H(H(N))(H(N(H(A(A))))))))	31203	0 1 0 0 0 0;0 2 0 0 0 0;1 2 0 0 0 0;2 2 0 0 0 0;2 3 0 0 0 0;3 2 0 0 0 0;3 3 0 0 0 0;3 3 1 0 0 0;3 3 2 0 0 0;3 4 0 0 0 0;4 3 0 0 0 0;4 3 1 0 0 0;4 3 2 0 0 0;4 4 0 0 0 0;4 4 1 0 0 0;	2042.72	4	34.0921	20.998	58.4098	7	-0.00262	-0.80689	0.64706	0.31818	0.36364	0	0	0	3.81255e-39	6.60453e-41	-1	0	6.60453e-41	tr|G3HZ55|G3HZ55_CRIGR	I79_016350	406	11170500	54820400
20190323_L1_Ag6_Zhu00015_SA_CHOKO_FT_imac_SAX_m4000_01.3907.3907.3.3.dta	20190323_L1_Ag6_Zhu00015_SA_CHOKO_FT_imac_SAX_m4000_01.3907.3907.3.3.dta	20190323_L1_Ag6_Zhu00015_SA_CHOKO_FT_imac_SAX_m4000_01	3907	1031.62	3388.35	1130.12	3	1	KDJMTVTR	4,Oxidation[M];	980.483	5 5 2 0 0 0	H(5)N(5)A(2)	(N(N(H(H)(N)(H(N(H(A)))(N(H(A)))))))	31958	0 1 0 0 0 0;0 2 0 0 0 0;1 2 0 0 0 0;1 3 0 0 0 0;2 2 0 0 0 0;2 3 0 0 0 0;2 4 0 0 0 0;2 5 0 0 0 0;3 2 0 0 0 0;3 3 0 0 0 0;3 3 1 0 0 0;3 4 0 0 0 0;3 4 1 0 0 0;3 5 0 0 0 0;3 5 1 0 0 0;4 3 0 0 0 0;4 3 1 0 0 0;4 4 0 0 0 0;4 4 1 0 0 0;4 4 2 0 0 0;4 5 0 0 0 0;4 5 1 0 0 0;4 5 2 0 0 0;5 4 0 0 0 0;5 4 1 0 0 0;5 4 2 0 0 0;5 5 0 0 0 0;5 5 1 0 0 0;	2407.85	3	20.1038	13.8485	31.7206	7	0.01088	3.21084	0.33333	0.14286	0.57143	0	0	0	1.35316e-20	2.14989e-22	-1	0.000943396	0.000943396	tr|A0A061IM78|A0A061IM78_CRIGR;tr|G3HK56|G3HK56_CRIGR	H671_1g1762;I79_011073	241;204	4154280	24277800
20190323_L1_Ag6_Zhu00015_SA_CHOKO_FT_imac_SAX_m4000_01.3918.3918.3.1.dta	20190323_L1_Ag6_Zhu00015_SA_CHOKO_FT_imac_SAX_m4000_01.3918.3918.3.1.dta	20190323_L1_Ag6_Zhu00015_SA_CHOKO_FT_imac_SAX_m4000_01	3918	1034	3553.4	1185.14	3	1	NGVJGTGENGRK		1202.59	5 4 2 0 1 0	H(5)N(4)A(2)F(1)	(N(F)(N(H(H(N(H(A))))(H(N(H(A)))))))	3242	0 1 0 0 0 0;0 1 0 0 1 0;0 2 0 0 0 0;0 2 0 0 1 0;1 2 0 0 0 0;1 2 0 0 1 0;2 2 0 0 0 0;2 2 0 0 1 0;2 3 0 0 0 0;2 3 0 0 1 0;3 2 0 0 0 0;3 2 0 0 1 0;3 3 0 0 0 0;3 3 0 0 1 0;3 3 1 0 0 0;3 3 1 0 1 0;3 4 0 0 0 0;3 4 0 0 1 0;4 3 0 0 0 0;4 3 0 0 1 0;4 3 1 0 0 0;4 3 1 0 1 0;4 4 0 0 0 0;4 4 0 0 1 0;4 4 1 0 0 0;4 4 1 0 1 0;5 4 0 0 0 0;5 4 0 0 1 0;5 4 1 0 0 0;5 4 1 0 1 0;5 4 2 0 0 0;	2350.83	4	30.4134	12.0902	64.4423	9	-0.01518	-4.27304	0.57576	0.27273	0.13636	0	0	0	2.26732e-43	5.35893e-45	-1	0.000943396	0.000943396	tr|G3HZ55|G3HZ55_CRIGR	I79_016350	406	2287650	52599300
20190323_L1_Ag6_Zhu00015_SA_CHOKO_FT_imac_SAX_m4000_01.3964.3964.2.2.dta	20190323_L1_Ag6_Zhu00015_SA_CHOKO_FT_imac_SAX_m4000_01.3964.3964.2.2.dta	20190323_L1_Ag6_Zhu00015_SA_CHOKO_FT_imac_SAX_m4000_01	3964	1043.9	2677.06	1339.03	2	1	GEGLJK		617.325	5 4 1 0 1 0	H(5)N(4)A(1)F(1)	(N(N(H(H(N(H)(F)))(H(N(H(A)))))))	27858	0 1 0 0 0 0;0 2 0 0 0 0;1 2 0 0 0 0;2 2 0 0 0 0;2 3 0 0 0 0;2 3 0 0 1 0;3 2 0 0 0 0;3 3 0 0 0 0;3 3 0 0 1 0;3 3 1 0 0 0;3 4 0 0 0 0;3 4 0 0 1 0;4 3 0 0 0 0;4 3 0 0 1 0;4 3 1 0 0 0;4 4 0 0 0 0;4 4 0 0 1 0;4 4 1 0 0 0;4 4 1 0 1 0;5 4 0 0 0 0;5 4 0 0 1 0;5 4 1 0 0 0;	2059.73	5	24.5066	13.8046	44.3819	7	-0.00339	-1.26718	0.58333	0.6	0.3	0	0	0	2.69833e-29	3.69477e-31	-1	0.000943396	0.000943396	tr|G3GVB3|G3GVB3_CRIGR;tr|G3IBA6|G3IBA6_CRIGR;tr|G3H3E8|G3H3E8_CRIGR;tr|A0A061I8Q3|A0A061I8Q3_CRIGR	I79_001648;I79_020926;I79_004763;H671_4g11914	64;91;110;104	1148620	6022190
20190323_L1_Ag6_Zhu00015_SA_CHOKO_FT_imac_SAX_m4000_01.3982.3982.3.0.dta	20190323_L1_Ag6_Zhu00015_SA_CHOKO_FT_imac_SAX_m4000_01.3982.3982.3.0.dta	20190323_L1_Ag6_Zhu00015_SA_CHOKO_FT_imac_SAX_m4000_01	3982	1047.96	2907.19	969.735	3	1	KDJETIK		847.452	5 4 1 0 1 0	H(5)N(4)A(1)F(1)	(N(F)(N(H(H(N(H)))(H(N(H(A)))))))	5986	0 1 0 0 0 0;0 1 0 0 1 0;0 2 0 0 0 0;0 2 0 0 1 0;1 2 0 0 0 0;1 2 0 0 1 0;2 2 0 0 0 0;2 2 0 0 1 0;2 3 0 0 0 0;2 3 0 0 1 0;3 2 0 0 0 0;3 2 0 0 1 0;3 3 0 0 0 0;3 3 0 0 1 0;3 3 1 0 0 0;3 3 1 0 1 0;3 4 0 0 0 0;3 4 0 0 1 0;4 3 0 0 0 0;4 3 0 0 1 0;4 3 1 0 0 0;4 3 1 0 1 0;4 4 0 0 0 0;4 4 0 0 1 0;4 4 1 0 0 0;4 4 1 0 1 0;5 4 0 0 0 0;5 4 0 0 1 0;5 4 1 0 0 0;	2059.73	3	65.3687	17.3887	154.474	9	0.00478	1.64375	0.70968	0	0.66667	0	0	0	1.05206e-105	1.08822e-106	-1	0.000943396	0.000943396	tr|G3HZ55|G3HZ55_CRIGR	I79_016350	440	9325880	38464500
20190323_L1_Ag6_Zhu00015_SA_CHOKO_FT_imac_SAX_m4000_01.4000.4000.3.0.dta	20190323_L1_Ag6_Zhu00015_SA_CHOKO_FT_imac_SAX_m4000_01.4000.4000.3.0.dta	20190323_L1_Ag6_Zhu00015_SA_CHOKO_FT_imac_SAX_m4000_01	4000	1051.75	3441.3	1147.77	3	1	VDCTANTJTCNK	3,Carbamidomethyl[C];10,Carbamidomethyl[C];	1397.58	4 4 1 0 2 0	H(4)N(4)A(1)F(2)	(N(N(H(H(N(F)))(H(N(F)(H(A)))))))	24870	0 1 0 0 0 0;0 2 0 0 0 0;1 2 0 0 0 0;2 2 0 0 0 0;2 3 0 0 0 0;2 3 0 0 1 0;3 2 0 0 0 0;3 3 0 0 0 0;3 3 0 0 1 0;3 3 1 0 0 0;3 3 1 0 1 0;3 4 0 0 0 0;3 4 0 0 1 0;3 4 0 0 2 0;4 3 0 0 0 0;4 3 0 0 1 0;4 3 1 0 0 0;4 3 1 0 1 0;4 4 0 0 0 0;4 4 0 0 1 0;4 4 0 0 2 0;4 4 1 0 0 0;4 4 1 0 1 0;	2043.74	8	12.3365	10.0373	16.6066	6	-0.01893	-5.50132	0.28	0	0.31818	0	0	0	5.04458e-10	5.31398e-12	-1	0.004363	0.004363	tr|Q91Z81|Q91Z81_CRIGR		90	7263050	65135800
20190323_L1_Ag6_Zhu00015_SA_CHOKO_FT_imac_SAX_m4000_01.4005.4005.3.4.dta	20190323_L1_Ag6_Zhu00015_SA_CHOKO_FT_imac_SAX_m4000_01.4005.4005.3.4.dta	20190323_L1_Ag6_Zhu00015_SA_CHOKO_FT_imac_SAX_m4000_01	4005	1052.61	3424.28	1142.1	3	1	VDCTANTJTCNK	3,Carbamidomethyl[C];10,Carbamidomethyl[C];	1397.58	10 2 0 0 0 0	H(10)N(2)	(N(N(H(H(H)(H))(H(H(H))(H(H(H)))))))	22051	0 1 0 0 0 0;0 2 0 0 0 0;1 2 0 0 0 0;2 2 0 0 0 0;3 2 0 0 0 0;4 2 0 0 0 0;5 2 0 0 0 0;6 2 0 0 0 0;7 2 0 0 0 0;8 2 0 0 0 0;9 2 0 0 0 0;	2026.69	8	74.7846	91.3107	44.0934	7	0.00997	2.91184	0.61538	1.27273	0.27273	0	0	0	4.28203e-29	5.43643e-31	-1	0	5.43643e-31	tr|Q91Z81|Q91Z81_CRIGR		90	3554020	24844000
20190323_L1_Ag6_Zhu00015_SA_CHOKO_FT_imac_SAX_m4000_01.4040.4040.3.6.dta	20190323_L1_Ag6_Zhu00015_SA_CHOKO_FT_imac_SAX_m4000_01.4040.4040.3.6.dta	20190323_L1_Ag6_Zhu00015_SA_CHOKO_FT_imac_SAX_m4000_01	4040	1060.15	3162.25	1054.76	3	1	THAJGSIK		827.437	4 4 2 0 2 0	H(4)N(4)A(2)F(2)	(N(F)(N(H(H(N))(H(N(F)(H(A(A))))))))	7765	0 1 0 0 0 0;0 1 0 0 1 0;0 2 0 0 0 0;0 2 0 0 1 0;1 2 0 0 0 0;1 2 0 0 1 0;2 2 0 0 0 0;2 2 0 0 1 0;2 3 0 0 0 0;2 3 0 0 1 0;2 3 0 0 2 0;3 2 0 0 0 0;3 2 0 0 1 0;3 3 0 0 0 0;3 3 0 0 1 0;3 3 0 0 2 0;3 3 1 0 0 0;3 3 1 0 1 0;3 3 1 0 2 0;3 3 2 0 0 0;3 3 2 0 1 0;3 3 2 0 2 0;3 4 0 0 0 0;3 4 0 0 1 0;3 4 0 0 2 0;4 3 0 0 0 0;4 3 0 0 1 0;4 3 0 0 2 0;4 3 1 0 0 0;4 3 1 0 1 0;4 3 1 0 2 0;4 3 2 0 0 0;4 3 2 0 1 0;4 3…	2334.84	4	25.7886	8.52957	57.8411	9	-0.01935	-6.11912	0.38636	0.07143	0.35714	0	0	0	9.56704e-39	1.10768e-40	-1	0.00751252	0.00751252	tr|A0A061IMQ7|A0A061IMQ7_CRIGR	H671_1g1571	2077	1811630	3739930
20190323_L1_Ag6_Zhu00015_SA_CHOKO_FT_imac_SAX_m4000_01.4057.4057.3.1.dta	20190323_L1_Ag6_Zhu00015_SA_CHOKO_FT_imac_SAX_m4000_01.4057.4057.3.1.dta	20190323_L1_Ag6_Zhu00015_SA_CHOKO_FT_imac_SAX_m4000_01	4057	1063.96	3790.47	1264.16	3	1	NGVJGTGENGR		1074.49	6 5 2 0 1 0	H(6)N(5)A(2)F(1)	(N(F)(N(H(H(N(H(A))))(H(N(H(N(H(A)))))))))	3290	0 1 0 0 0 0;0 1 0 0 1 0;0 2 0 0 0 0;0 2 0 0 1 0;1 2 0 0 0 0;1 2 0 0 1 0;2 2 0 0 0 0;2 2 0 0 1 0;2 3 0 0 0 0;2 3 0 0 1 0;3 2 0 0 0 0;3 2 0 0 1 0;3 3 0 0 0 0;3 3 0 0 1 0;3 3 1 0 0 0;3 3 1 0 1 0;3 4 0 0 0 0;3 4 0 0 1 0;4 3 0 0 0 0;4 3 0 0 1 0;4 3 1 0 0 0;4 3 1 0 1 0;4 4 0 0 0 0;4 4 0 0 1 0;4 4 1 0 0 0;4 4 1 0 1 0;4 5 0 0 0 0;4 5 0 0 1 0;5 4 0 0 0 0;5 4 0 0 1 0;5 4 1 0 0 0;5 4 1 0 1 0;5 5 0 0 0 0;5 5…	2715.96	4	22.848	8.82421	48.892	8	0.01427	3.76555	0.44186	0.2	0.2	0	0	0	1.8958e-32	2.38998e-34	-1	0.00751252	0.00751252	tr|G3HZ55|G3HZ55_CRIGR	I79_016350	406	987552	17775700
20190323_L1_Ag6_Zhu00015_SA_CHOKO_FT_imac_SAX_m4000_01.4067.4067.3.2.dta	20190323_L1_Ag6_Zhu00015_SA_CHOKO_FT_imac_SAX_m4000_01.4067.4067.3.2.dta	20190323_L1_Ag6_Zhu00015_SA_CHOKO_FT_imac_SAX_m4000_01	4067	1066.42	3134.24	1045.42	3	1	NGVJGTGENGR		1074.49	5 4 1 0 1 0	H(5)N(4)A(1)F(1)	(N(F)(N(H(H(N(H)))(H(N(H(A)))))))	5986	0 1 0 0 0 0;0 1 0 0 1 0;0 2 0 0 0 0;0 2 0 0 1 0;1 2 0 0 0 0;1 2 0 0 1 0;2 2 0 0 0 0;2 2 0 0 1 0;2 3 0 0 0 0;2 3 0 0 1 0;3 2 0 0 0 0;3 2 0 0 1 0;3 3 0 0 0 0;3 3 0 0 1 0;3 3 1 0 0 0;3 3 1 0 1 0;3 4 0 0 0 0;3 4 0 0 1 0;4 3 0 0 0 0;4 3 0 0 1 0;4 3 1 0 0 0;4 3 1 0 1 0;4 4 0 0 0 0;4 4 0 0 1 0;4 4 1 0 0 0;4 4 1 0 1 0;5 4 0 0 0 0;5 4 0 0 1 0;5 4 1 0 0 0;	2059.73	4	70.8884	39.5083	129.166	9	0.00826	2.63435	0.67742	0.65	0.4	0	0	0	3.29366e-88	9.30084e-90	-1	0	9.30084e-90	tr|G3HZ55|G3HZ55_CRIGR	I79_016350	406	16521100	154301000
20190323_L1_Ag6_Zhu00015_SA_CHOKO_FT_imac_SAX_m4000_01.4092.4092.3.1.dta	20190323_L1_Ag6_Zhu00015_SA_CHOKO_FT_imac_SAX_m4000_01.4092.4092.3.1.dta	20190323_L1_Ag6_Zhu00015_SA_CHOKO_FT_imac_SAX_m4000_01	4092	1071.98	3134.23	1045.42	3	1	NGVJGTGENGR		1074.49	5 4 1 0 1 0	H(5)N(4)A(1)F(1)	(N(F)(N(H(H(N(H)))(H(N(H(A)))))))	5986	0 1 0 0 0 0;0 1 0 0 1 0;0 2 0 0 0 0;0 2 0 0 1 0;1 2 0 0 0 0;1 2 0 0 1 0;2 2 0 0 0 0;2 2 0 0 1 0;2 3 0 0 0 0;2 3 0 0 1 0;3 2 0 0 0 0;3 2 0 0 1 0;3 3 0 0 0 0;3 3 0 0 1 0;3 3 1 0 0 0;3 3 1 0 1 0;3 4 0 0 0 0;3 4 0 0 1 0;4 3 0 0 0 0;4 3 0 0 1 0;4 3 1 0 0 0;4 3 1 0 1 0;4 4 0 0 0 0;4 4 0 0 1 0;4 4 1 0 0 0;4 4 1 0 1 0;5 4 0 0 0 0;5 4 0 0 1 0;5 4 1 0 0 0;	2059.73	4	35.7777	20.259	64.5982	9	0.00728	2.32327	0.54839	0.45	0.2	0	0	0	1.76456e-43	4.04425e-45	-1	0	4.04425e-45	tr|G3HZ55|G3HZ55_CRIGR	I79_016350	406	16521100	154301000
20190323_L1_Ag6_Zhu00015_SA_CHOKO_FT_imac_SAX_m4000_01.4132.4132.3.4.dta	20190323_L1_Ag6_Zhu00015_SA_CHOKO_FT_imac_SAX_m4000_01.4132.4132.3.4.dta	20190323_L1_Ag6_Zhu00015_SA_CHOKO_FT_imac_SAX_m4000_01	4132	1080.74	2902.13	968.049	3	1	JATGDYK		768.352	6 5 0 0 1 0	H(6)N(5)F(1)	(N(F)(N(H(H(N(H)))(H(N(H(N(H))))))))	6009	0 1 0 0 0 0;0 1 0 0 1 0;0 2 0 0 0 0;0 2 0 0 1 0;1 2 0 0 0 0;1 2 0 0 1 0;2 2 0 0 0 0;2 2 0 0 1 0;2 3 0 0 0 0;2 3 0 0 1 0;3 2 0 0 0 0;3 2 0 0 1 0;3 3 0 0 0 0;3 3 0 0 1 0;3 4 0 0 0 0;3 4 0 0 1 0;4 3 0 0 0 0;4 3 0 0 1 0;4 4 0 0 0 0;4 4 0 0 1 0;4 5 0 0 0 0;4 5 0 0 1 0;5 4 0 0 0 0;5 4 0 0 1 0;5 5 0 0 0 0;5 5 0 0 1 0;6 5 0 0 0 0;	2133.77	1	23.5275	13.7059	41.7677	8	0.00757	2.60955	0.58621	0.33333	0.58333	0	0	0	1.74815e-27	2.3603e-29	-1	0.000943396	0.000943396	tr|G3HRF8|G3HRF8_CRIGR;tr|A0A061I987|A0A061I987_CRIGR	I79_013425;H671_4g11392	306;316	2671790	11643200
20190323_L1_Ag6_Zhu00015_SA_CHOKO_FT_imac_SAX_m4000_01.4136.4136.3.2.dta	20190323_L1_Ag6_Zhu00015_SA_CHOKO_FT_imac_SAX_m4000_01.4136.4136.3.2.dta	20190323_L1_Ag6_Zhu00015_SA_CHOKO_FT_imac_SAX_m4000_01	4136	1081.48	3775.43	1259.15	3	1	JATGDYK		768.352	6 5 3 0 1 0	H(6)N(5)A(3)F(1)	(N(N(H(H(N(F)(H(A))))(H(N(H(A)))(N(H(A)))))))	23291	0 1 0 0 0 0;0 2 0 0 0 0;1 2 0 0 0 0;2 2 0 0 0 0;2 3 0 0 0 0;2 3 0 0 1 0;2 4 0 0 0 0;3 2 0 0 0 0;3 3 0 0 0 0;3 3 0 0 1 0;3 3 1 0 0 0;3 3 1 0 1 0;3 4 0 0 0 0;3 4 0 0 1 0;3 4 1 0 0 0;3 5 0 0 0 0;3 5 0 0 1 0;4 3 0 0 0 0;4 3 0 0 1 0;4 3 1 0 0 0;4 3 1 0 1 0;4 4 0 0 0 0;4 4 0 0 1 0;4 4 1 0 0 0;4 4 1 0 1 0;4 4 2 0 0 0;4 5 0 0 0 0;4 5 0 0 1 0;4 5 1 0 0 0;4 5 1 0 1 0;5 4 0 0 0 0;5 4 0 0 1 0;5 4 1 0 0 0;5 4…	3007.06	1	21.9552	9.02702	45.9647	7	0.02057	5.44936	0.35294	0.33333	0.33333	0	0	0	2.12871e-30	3.41766e-32	-1	0.00751252	0.00751252	tr|G3HRF8|G3HRF8_CRIGR;tr|A0A061I987|A0A061I987_CRIGR	I79_013425;H671_4g11392	306;316	1063260	8490450
20190323_L1_Ag6_Zhu00015_SA_CHOKO_FT_imac_SAX_m4000_01.4144.4144.2.2.dta	20190323_L1_Ag6_Zhu00015_SA_CHOKO_FT_imac_SAX_m4000_01.4144.4144.2.2.dta	20190323_L1_Ag6_Zhu00015_SA_CHOKO_FT_imac_SAX_m4000_01	4144	1083.28	2537	1269	2	1	JATGDYK		768.352	5 4 0 0 1 0	H(5)N(4)F(1)	(N(F)(N(H(H(N(H)))(H(N(H))))))	6036	0 1 0 0 0 0;0 1 0 0 1 0;0 2 0 0 0 0;0 2 0 0 1 0;1 2 0 0 0 0;1 2 0 0 1 0;2 2 0 0 0 0;2 2 0 0 1 0;2 3 0 0 0 0;2 3 0 0 1 0;3 2 0 0 0 0;3 2 0 0 1 0;3 3 0 0 0 0;3 3 0 0 1 0;3 4 0 0 0 0;3 4 0 0 1 0;4 3 0 0 0 0;4 3 0 0 1 0;4 4 0 0 0 0;4 4 0 0 1 0;5 4 0 0 0 0;	1768.64	1	27.3643	11.8515	56.174	9	0.00369	1.45417	0.69565	0.66667	0.08333	0	0	0	1.42255e-37	2.61869e-39	-1	0.000943396	0.000943396	tr|G3HRF8|G3HRF8_CRIGR;tr|A0A061I987|A0A061I987_CRIGR	I79_013425;H671_4g11392	306;316	2290070	12095300
20190323_L1_Ag6_Zhu00015_SA_CHOKO_FT_imac_SAX_m4000_01.4145.4145.3.0.dta	20190323_L1_Ag6_Zhu00015_SA_CHOKO_FT_imac_SAX_m4000_01.4145.4145.3.0.dta	20190323_L1_Ag6_Zhu00015_SA_CHOKO_FT_imac_SAX_m4000_01	4145	1083.39	2537	846.338	3	1	JATGDYK		768.352	5 4 0 0 1 0	H(5)N(4)F(1)	(N(F)(N(H(H(N))(H(N(H(H)))))))	7830	0 1 0 0 0 0;0 1 0 0 1 0;0 2 0 0 0 0;0 2 0 0 1 0;1 2 0 0 0 0;1 2 0 0 1 0;2 2 0 0 0 0;2 2 0 0 1 0;2 3 0 0 0 0;2 3 0 0 1 0;3 2 0 0 0 0;3 2 0 0 1 0;3 3 0 0 0 0;3 3 0 0 1 0;3 4 0 0 0 0;3 4 0 0 1 0;4 3 0 0 0 0;4 3 0 0 1 0;4 4 0 0 0 0;4 4 0 0 1 0;5 3 0 0 0 0;5 3 0 0 1 0;5 4 0 0 0 0;	1768.64	1	37.3432	30.3286	50.3703	9	0.00631	2.48728	0.6	0.75	0.66667	0	0	0	1.73314e-33	3.30776e-35	-1	0	3.30776e-35	tr|G3HRF8|G3HRF8_CRIGR;tr|A0A061I987|A0A061I987_CRIGR	I79_013425;H671_4g11392	306;316	1936470	7857000
20190323_L1_Ag6_Zhu00015_SA_CHOKO_FT_imac_SAX_m4000_01.4148.4148.3.1.dta	20190323_L1_Ag6_Zhu00015_SA_CHOKO_FT_imac_SAX_m4000_01.4148.4148.3.1.dta	20190323_L1_Ag6_Zhu00015_SA_CHOKO_FT_imac_SAX_m4000_01	4148	1084.24	3484.33	1162.11	3	1	JATGDYK		768.352	6 5 2 0 1 0	H(6)N(5)A(2)F(1)	(N(N(H(H(N(F)(H(A))))(H(N(H))(N(H(A)))))))	23313	0 1 0 0 0 0;0 2 0 0 0 0;1 2 0 0 0 0;2 2 0 0 0 0;2 3 0 0 0 0;2 3 0 0 1 0;2 4 0 0 0 0;3 2 0 0 0 0;3 3 0 0 0 0;3 3 0 0 1 0;3 3 1 0 0 0;3 3 1 0 1 0;3 4 0 0 0 0;3 4 0 0 1 0;3 4 1 0 0 0;3 5 0 0 0 0;3 5 0 0 1 0;4 3 0 0 0 0;4 3 0 0 1 0;4 3 1 0 0 0;4 3 1 0 1 0;4 4 0 0 0 0;4 4 0 0 1 0;4 4 1 0 0 0;4 4 1 0 1 0;4 5 0 0 0 0;4 5 0 0 1 0;4 5 1 0 0 0;4 5 1 0 1 0;5 4 0 0 0 0;5 4 0 0 1 0;5 4 1 0 0 0;5 4 1 0 1 0;5 4…	2715.96	1	36.3299	22.9461	61.1857	7	0.01349	3.87225	0.41667	0.83333	0.33333	0	0	0	4.30229e-41	9.66783e-43	-1	0	9.66783e-43	tr|G3HRF8|G3HRF8_CRIGR;tr|A0A061I987|A0A061I987_CRIGR	I79_013425;H671_4g11392	306;316	10648000	61511200
20190323_L1_Ag6_Zhu00015_SA_CHOKO_FT_imac_SAX_m4000_01.4156.4156.3.1.dta	20190323_L1_Ag6_Zhu00015_SA_CHOKO_FT_imac_SAX_m4000_01.4156.4156.3.1.dta	20190323_L1_Ag6_Zhu00015_SA_CHOKO_FT_imac_SAX_m4000_01	4156	1085.89	3193.23	1065.08	3	1	JATGDYK		768.352	6 5 1 0 1 0	H(6)N(5)A(1)F(1)	(N(N(H(H(N(H(A))))(H(N(H))(N(H)(F))))))	26058	0 1 0 0 0 0;0 2 0 0 0 0;1 2 0 0 0 0;2 2 0 0 0 0;2 3 0 0 0 0;2 3 0 0 1 0;2 4 0 0 0 0;2 4 0 0 1 0;3 2 0 0 0 0;3 3 0 0 0 0;3 3 0 0 1 0;3 3 1 0 0 0;3 4 0 0 0 0;3 4 0 0 1 0;3 5 0 0 0 0;3 5 0 0 1 0;4 3 0 0 0 0;4 3 0 0 1 0;4 3 1 0 0 0;4 4 0 0 0 0;4 4 0 0 1 0;4 4 1 0 0 0;4 4 1 0 1 0;4 5 0 0 0 0;4 5 0 0 1 0;4 5 1 0 0 0;4 5 1 0 1 0;5 4 0 0 0 0;5 4 0 0 1 0;5 4 1 0 0 0;5 4 1 0 1 0;5 5 0 0 0 0;5 5 0 0 1 0;5 5…	2424.87	1	42.0083	32.7345	59.2311	7	0.00907	2.83999	0.475	0.83333	0.58333	0	0	0	1.01045e-39	1.85264e-41	-1	0	1.85264e-41	tr|G3HRF8|G3HRF8_CRIGR;tr|A0A061I987|A0A061I987_CRIGR	I79_013425;H671_4g11392	306;316	11518700	60186300
20190323_L1_Ag6_Zhu00015_SA_CHOKO_FT_imac_SAX_m4000_01.4186.4186.3.1.dta	20190323_L1_Ag6_Zhu00015_SA_CHOKO_FT_imac_SAX_m4000_01.4186.4186.3.1.dta	20190323_L1_Ag6_Zhu00015_SA_CHOKO_FT_imac_SAX_m4000_01	4186	1092.42	2828.09	943.37	3	1	JATGDYK		768.352	5 4 1 0 1 0	H(5)N(4)A(1)F(1)	(N(F)(N(H(H(N(H)))(H(N(H(A)))))))	5986	0 1 0 0 0 0;0 1 0 0 1 0;0 2 0 0 0 0;0 2 0 0 1 0;1 2 0 0 0 0;1 2 0 0 1 0;2 2 0 0 0 0;2 2 0 0 1 0;2 3 0 0 0 0;2 3 0 0 1 0;3 2 0 0 0 0;3 2 0 0 1 0;3 3 0 0 0 0;3 3 0 0 1 0;3 3 1 0 0 0;3 3 1 0 1 0;3 4 0 0 0 0;3 4 0 0 1 0;4 3 0 0 0 0;4 3 0 0 1 0;4 3 1 0 0 0;4 3 1 0 1 0;4 4 0 0 0 0;4 4 0 0 1 0;4 4 1 0 0 0;4 4 1 0 1 0;5 4 0 0 0 0;5 4 0 0 1 0;5 4 1 0 0 0;	2059.73	1	58.8455	45.621	83.4055	9	0.00704	2.49061	0.67742	1	0.66667	0	0	0	1.5351e-56	6.25326e-58	-1	0	6.25326e-58	tr|G3HRF8|G3HRF8_CRIGR;tr|A0A061I987|A0A061I987_CRIGR	I79_013425;H671_4g11392	306;316	14097700	60180200
20190323_L1_Ag6_Zhu00015_SA_CHOKO_FT_imac_SAX_m4000_01.4228.4228.3.0.dta	20190323_L1_Ag6_Zhu00015_SA_CHOKO_FT_imac_SAX_m4000_01.4228.4228.3.0.dta	20190323_L1_Ag6_Zhu00015_SA_CHOKO_FT_imac_SAX_m4000_01	4228	1101.91	3081.21	1027.74	3	1	GDVPTJK		730.373	5 4 2 0 1 0	H(5)N(4)A(2)F(1)	(N(F)(N(H(H)(H(N(H(A)))(N(H(A)))))))	8106	0 1 0 0 0 0;0 1 0 0 1 0;0 2 0 0 0 0;0 2 0 0 1 0;1 2 0 0 0 0;1 2 0 0 1 0;2 2 0 0 0 0;2 2 0 0 1 0;2 3 0 0 0 0;2 3 0 0 1 0;2 4 0 0 0 0;2 4 0 0 1 0;3 2 0 0 0 0;3 2 0 0 1 0;3 3 0 0 0 0;3 3 0 0 1 0;3 3 1 0 0 0;3 3 1 0 1 0;3 4 0 0 0 0;3 4 0 0 1 0;3 4 1 0 0 0;3 4 1 0 1 0;4 3 0 0 0 0;4 3 0 0 1 0;4 3 1 0 0 0;4 3 1 0 1 0;4 4 0 0 0 0;4 4 0 0 1 0;4 4 1 0 0 0;4 4 1 0 1 0;4 4 2 0 0 0;4 4 2 0 1 0;5 4 0 0 0 0;5 4…	2350.83	6	35.436	8.81867	84.8683	9	0.0046	1.49395	0.61538	0.33333	0.25	0	0	0	1.48916e-57	2.94122e-59	-1	0.00751252	0.00751252	tr|G3IAW1|G3IAW1_CRIGR	H671_3g10407	199	4171500	20343600
20190323_L1_Ag6_Zhu00015_SA_CHOKO_FT_imac_SAX_m4000_01.4254.4254.3.2.dta	20190323_L1_Ag6_Zhu00015_SA_CHOKO_FT_imac_SAX_m4000_01.4254.4254.3.2.dta	20190323_L1_Ag6_Zhu00015_SA_CHOKO_FT_imac_SAX_m4000_01	4254	1107.74	3259.27	1087.09	3	1	RJATGDYK		924.453	4 4 2 0 2 0	H(4)N(4)A(2)F(2)	(N(F)(N(H(H(N))(H(N(F)(H(A(A))))))))	7765	0 1 0 0 0 0;0 1 0 0 1 0;0 2 0 0 0 0;0 2 0 0 1 0;1 2 0 0 0 0;1 2 0 0 1 0;2 2 0 0 0 0;2 2 0 0 1 0;2 3 0 0 0 0;2 3 0 0 1 0;2 3 0 0 2 0;3 2 0 0 0 0;3 2 0 0 1 0;3 3 0 0 0 0;3 3 0 0 1 0;3 3 0 0 2 0;3 3 1 0 0 0;3 3 1 0 1 0;3 3 1 0 2 0;3 3 2 0 0 0;3 3 2 0 1 0;3 3 2 0 2 0;3 4 0 0 0 0;3 4 0 0 1 0;3 4 0 0 2 0;4 3 0 0 0 0;4 3 0 0 1 0;4 3 0 0 2 0;4 3 1 0 0 0;4 3 1 0 1 0;4 3 1 0 2 0;4 3 2 0 0 0;4 3 2 0 1 0;4 3…	2334.84	2	35.7522	11.9569	79.9434	9	-0.0198	-6.07413	0.40909	0.28571	0.28571	0	0	0	3.84085e-54	8.55512e-56	-1	0.000943396	0.000943396	tr|G3HRF8|G3HRF8_CRIGR;tr|A0A061I987|A0A061I987_CRIGR	I79_013425;H671_4g11392	306;316	3760040	5179890
20190323_L1_Ag6_Zhu00015_SA_CHOKO_FT_imac_SAX_m4000_01.4274.4274.3.0.dta	20190323_L1_Ag6_Zhu00015_SA_CHOKO_FT_imac_SAX_m4000_01.4274.4274.3.0.dta	20190323_L1_Ag6_Zhu00015_SA_CHOKO_FT_imac_SAX_m4000_01	4274	1112.32	3805.45	1269.15	3	1	DEJYTR		797.342	6 5 2 0 3 0	H(6)N(5)A(2)F(3)	(N(N(H(N)(H(N(F)(H(H))))(H(N(F)(H(F)(A(A))))))))	33196	0 1 0 0 0 0;0 2 0 0 0 0;1 2 0 0 0 0;1 3 0 0 0 0;2 2 0 0 0 0;2 3 0 0 0 0;2 3 0 0 1 0;2 4 0 0 0 0;2 4 0 0 1 0;3 2 0 0 0 0;3 3 0 0 0 0;3 3 0 0 1 0;3 3 0 0 2 0;3 3 1 0 0 0;3 3 1 0 1 0;3 3 1 0 2 0;3 3 2 0 0 0;3 3 2 0 1 0;3 3 2 0 2 0;3 4 0 0 0 0;3 4 0 0 1 0;3 4 0 0 2 0;3 4 1 0 0 0;3 4 1 0 1 0;3 4 1 0 2 0;3 4 2 0 0 0;3 4 2 0 1 0;3 4 2 0 2 0;3 5 0 0 0 0;3 5 0 0 1 0;3 5 0 0 2 0;4 3 0 0 0 0;4 3 0 0 1 0;4 3…	3008.08	3	21.3948	12.5924	37.7421	7	0.02539	6.67217	0.17391	0.7	0.2	0	0	0	1.02206e-24	1.50019e-26	-1	0.000943396	0.000943396	tr|Q9R119|Q9R119_CRIGR	Upar	158	952786	58688700
20190323_L1_Ag6_Zhu00015_SA_CHOKO_FT_imac_SAX_m4000_01.4283.4283.3.0.dta	20190323_L1_Ag6_Zhu00015_SA_CHOKO_FT_imac_SAX_m4000_01.4283.4283.3.0.dta	20190323_L1_Ag6_Zhu00015_SA_CHOKO_FT_imac_SAX_m4000_01	4283	1114.24	2764.01	922.009	3	1	CDMDGQJR	1,Carbamidomethyl[C];	995.367	5 4 0 0 1 0	H(5)N(4)F(1)	(N(F)(N(H(H(N))(H(N(H(H)))))))	7830	0 1 0 0 0 0;0 1 0 0 1 0;0 2 0 0 0 0;0 2 0 0 1 0;1 2 0 0 0 0;1 2 0 0 1 0;2 2 0 0 0 0;2 2 0 0 1 0;2 3 0 0 0 0;2 3 0 0 1 0;3 2 0 0 0 0;3 2 0 0 1 0;3 3 0 0 0 0;3 3 0 0 1 0;3 4 0 0 0 0;3 4 0 0 1 0;4 3 0 0 0 0;4 3 0 0 1 0;4 4 0 0 0 0;4 4 0 0 1 0;5 3 0 0 0 0;5 3 0 0 1 0;5 4 0 0 0 0;	1768.64	7	41.4397	25.8464	70.3988	9	0.00642	2.32387	0.64	0.21429	0.71429	0	0	0	1.60539e-47	3.18596e-49	-1	0	3.18596e-49	tr|A0A061IMQ7|A0A061IMQ7_CRIGR	H671_1g1571	318	3585320	15434300
20190323_L1_Ag6_Zhu00015_SA_CHOKO_FT_imac_SAX_m4000_01.4287.4287.3.2.dta	20190323_L1_Ag6_Zhu00015_SA_CHOKO_FT_imac_SAX_m4000_01.4287.4287.3.2.dta	20190323_L1_Ag6_Zhu00015_SA_CHOKO_FT_imac_SAX_m4000_01	4287	1115.22	3176.23	1059.41	3	1	JATGDYK		768.352	5 5 2 0 0 0	H(5)N(5)A(2)	(N(N(H(H(N))(H(N(H(A)))(N(H(A)))))))	31210	0 1 0 0 0 0;0 2 0 0 0 0;1 2 0 0 0 0;2 2 0 0 0 0;2 3 0 0 0 0;2 4 0 0 0 0;3 2 0 0 0 0;3 3 0 0 0 0;3 3 1 0 0 0;3 4 0 0 0 0;3 4 1 0 0 0;3 5 0 0 0 0;4 3 0 0 0 0;4 3 1 0 0 0;4 4 0 0 0 0;4 4 1 0 0 0;4 4 2 0 0 0;4 5 0 0 0 0;4 5 1 0 0 0;5 4 0 0 0 0;5 4 1 0 0 0;5 4 2 0 0 0;5 5 0 0 0 0;5 5 1 0 0 0;	2407.85	1	23.9819	16.1642	38.5006	7	0.02184	6.87496	0.5	0.41667	0.5	0	0	0	3.0884e-25	4.85122e-27	-1	0.000943396	0.000943396	tr|G3HRF8|G3HRF8_CRIGR;tr|A0A061I987|A0A061I987_CRIGR	I79_013425;H671_4g11392	306;316	4251590	16839000
20190323_L1_Ag6_Zhu00015_SA_CHOKO_FT_imac_SAX_m4000_01.4292.4292.3.4.dta	20190323_L1_Ag6_Zhu00015_SA_CHOKO_FT_imac_SAX_m4000_01.4292.4292.3.4.dta	20190323_L1_Ag6_Zhu00015_SA_CHOKO_FT_imac_SAX_m4000_01	4292	1116.24	3579.39	1193.8	3	1	JISSEEK		806.389	6 6 2 0 0 0	H(6)N(6)A(2)	(N(N(H(H(N)(N(H(A))))(H(N(H))(N(H(A)))))))	30474	0 1 0 0 0 0;0 2 0 0 0 0;1 2 0 0 0 0;2 2 0 0 0 0;2 3 0 0 0 0;2 4 0 0 0 0;3 2 0 0 0 0;3 3 0 0 0 0;3 3 1 0 0 0;3 4 0 0 0 0;3 4 1 0 0 0;3 5 0 0 0 0;3 6 0 0 0 0;4 3 0 0 0 0;4 3 1 0 0 0;4 4 0 0 0 0;4 4 1 0 0 0;4 5 0 0 0 0;4 5 1 0 0 0;4 6 0 0 0 0;4 6 1 0 0 0;5 4 0 0 0 0;5 4 1 0 0 0;5 4 2 0 0 0;5 5 0 0 0 0;5 5 1 0 0 0;5 5 2 0 0 0;5 6 0 0 0 0;5 6 1 0 0 0;5 6 2 0 0 0;6 5 0 0 0 0;6 5 1 0 0 0;6 5 2 0 0 0;6 6…	2772.98	1	12.1578	9.41461	17.2523	7	0.01592	4.44726	0.24324	0.16667	0.41667	0	0	0	1.77643e-10	2.10069e-12	-1	0.0060241	0.0060241	tr|G3H2I6|G3H2I6_CRIGR	I79_004399	337	1580480	7567580
20190323_L1_Ag6_Zhu00015_SA_CHOKO_FT_imac_SAX_m4000_01.4303.4303.3.0.dta	20190323_L1_Ag6_Zhu00015_SA_CHOKO_FT_imac_SAX_m4000_01.4303.4303.3.0.dta	20190323_L1_Ag6_Zhu00015_SA_CHOKO_FT_imac_SAX_m4000_01	4303	1118.76	2779.1	927.038	3	1	DJETIK		719.357	5 4 1 0 1 0	H(5)N(4)A(1)F(1)	(N(F)(N(H(H(N(H)))(H(N(H(A)))))))	5986	0 1 0 0 0 0;0 1 0 0 1 0;0 2 0 0 0 0;0 2 0 0 1 0;1 2 0 0 0 0;1 2 0 0 1 0;2 2 0 0 0 0;2 2 0 0 1 0;2 3 0 0 0 0;2 3 0 0 1 0;3 2 0 0 0 0;3 2 0 0 1 0;3 3 0 0 0 0;3 3 0 0 1 0;3 3 1 0 0 0;3 3 1 0 1 0;3 4 0 0 0 0;3 4 0 0 1 0;4 3 0 0 0 0;4 3 0 0 1 0;4 3 1 0 0 0;4 3 1 0 1 0;4 4 0 0 0 0;4 4 0 0 1 0;4 4 1 0 0 0;4 4 1 0 1 0;5 4 0 0 0 0;5 4 0 0 1 0;5 4 1 0 0 0;	2059.73	2	27.1112	14.1632	51.1575	9	0.00776	2.79252	0.51613	0.8	0.4	0	0	0	4.84068e-34	7.95646e-36	-1	0.000943396	0.000943396	tr|G3HZ55|G3HZ55_CRIGR	I79_016350	440	1226860	4444640
20190323_L1_Ag6_Zhu00015_SA_CHOKO_FT_imac_SAX_m4000_01.4312.4312.2.3.dta	20190323_L1_Ag6_Zhu00015_SA_CHOKO_FT_imac_SAX_m4000_01.4312.4312.2.3.dta	20190323_L1_Ag6_Zhu00015_SA_CHOKO_FT_imac_SAX_m4000_01	4312	1120.72	2293.88	1147.44	2	1	SLSJSTAR		835.427	5 2 0 0 0 1	H(5)N(2)pH(1)	(N(N(H(H)(H(H)(pH(H))))))	31759	0 1 0 0 0 0;0 2 0 0 0 0;1 2 0 0 0 0;2 2 0 0 0 0;2 2 0 0 0 1;3 2 0 0 0 0;3 2 0 0 0 1;4 2 0 0 0 0;4 2 0 0 0 1;	1458.44	4	42.4612	22.145	80.1914	8	0.00721	3.14126	0.90909	0.85714	0.21429	0	0	0	2.58576e-54	5.08508e-56	-1	0	5.08508e-56	tr|G3IDD4|G3IDD4_CRIGR;tr|Q9Z1W7|Q9Z1W7_CRIGR	I79_021710;	119;119	11260700	47127800
20190323_L1_Ag6_Zhu00015_SA_CHOKO_FT_imac_SAX_m4000_01.4316.4316.2.4.dta	20190323_L1_Ag6_Zhu00015_SA_CHOKO_FT_imac_SAX_m4000_01.4316.4316.2.4.dta	20190323_L1_Ag6_Zhu00015_SA_CHOKO_FT_imac_SAX_m4000_01	4316	1121.75	2496.96	1248.98	2	1	SLSJSTAR		835.427	5 3 0 0 0 1	H(5)N(3)pH(1)	(N(N(H(H(H)(H))(H(pH(N))))))	22414	0 1 0 0 0 0;0 2 0 0 0 0;1 2 0 0 0 0;2 2 0 0 0 0;2 2 0 0 0 1;2 3 0 0 0 1;3 2 0 0 0 0;3 2 0 0 0 1;3 3 0 0 0 1;4 2 0 0 0 0;4 2 0 0 0 1;4 3 0 0 0 1;5 2 0 0 0 0;5 2 0 0 0 1;	1661.52	4	43.3255	16.0758	93.932	8	0.0077	3.0826	0.875	0.78571	0.14286	0	0	0	7.85246e-64	1.59068e-65	-1	0.000943396	0.000943396	tr|G3IDD4|G3IDD4_CRIGR;tr|Q9Z1W7|Q9Z1W7_CRIGR	I79_021710;	119;119	7052990	44159600
20190323_L1_Ag6_Zhu00015_SA_CHOKO_FT_imac_SAX_m4000_01.4325.4325.3.0.dta	20190323_L1_Ag6_Zhu00015_SA_CHOKO_FT_imac_SAX_m4000_01.4325.4325.3.0.dta	20190323_L1_Ag6_Zhu00015_SA_CHOKO_FT_imac_SAX_m4000_01	4325	1123.7	3055.11	1019.04	3	1	CDMDGQJR	1,Carbamidomethyl[C];	995.367	5 4 1 0 1 0	H(5)N(4)A(1)F(1)	(N(F)(N(H(H(N(H)))(H(N(H(A)))))))	5986	0 1 0 0 0 0;0 1 0 0 1 0;0 2 0 0 0 0;0 2 0 0 1 0;1 2 0 0 0 0;1 2 0 0 1 0;2 2 0 0 0 0;2 2 0 0 1 0;2 3 0 0 0 0;2 3 0 0 1 0;3 2 0 0 0 0;3 2 0 0 1 0;3 3 0 0 0 0;3 3 0 0 1 0;3 3 1 0 0 0;3 3 1 0 1 0;3 4 0 0 0 0;3 4 0 0 1 0;4 3 0 0 0 0;4 3 0 0 1 0;4 3 1 0 0 0;4 3 1 0 1 0;4 4 0 0 0 0;4 4 0 0 1 0;4 4 1 0 0 0;4 4 1 0 1 0;5 4 0 0 0 0;5 4 0 0 1 0;5 4 1 0 0 0;	2059.73	7	57.9023	22.7185	123.244	9	0.00818	2.67738	0.70968	0.14286	0.57143	0	0	0	4.1324e-84	1.71074e-85	-1	0	1.71074e-85	tr|A0A061IMQ7|A0A061IMQ7_CRIGR	H671_1g1571	318	7668900	36558700
20190323_L1_Ag6_Zhu00015_SA_CHOKO_FT_imac_SAX_m4000_01.4347.4347.3.3.dta	20190323_L1_Ag6_Zhu00015_SA_CHOKO_FT_imac_SAX_m4000_01.4347.4347.3.3.dta	20190323_L1_Ag6_Zhu00015_SA_CHOKO_FT_imac_SAX_m4000_01	4347	1128.96	3176.22	1059.41	3	1	JATGDYK		768.352	5 5 2 0 0 0	H(5)N(5)A(2)	(N(N(H(H(N))(H(N(H(A)))(N(H(A)))))))	31210	0 1 0 0 0 0;0 2 0 0 0 0;1 2 0 0 0 0;2 2 0 0 0 0;2 3 0 0 0 0;2 4 0 0 0 0;3 2 0 0 0 0;3 3 0 0 0 0;3 3 1 0 0 0;3 4 0 0 0 0;3 4 1 0 0 0;3 5 0 0 0 0;4 3 0 0 0 0;4 3 1 0 0 0;4 4 0 0 0 0;4 4 1 0 0 0;4 4 2 0 0 0;4 5 0 0 0 0;4 5 1 0 0 0;5 4 0 0 0 0;5 4 1 0 0 0;5 4 2 0 0 0;5 5 0 0 0 0;5 5 1 0 0 0;	2407.85	1	12.4231	10.6172	15.7769	6	0.02051	6.45843	0.34615	0.33333	0.41667	0	0	0	1.88937e-09	1.84855e-11	-1	0.00366636	0.00366636	tr|G3HRF8|G3HRF8_CRIGR;tr|A0A061I987|A0A061I987_CRIGR	I79_013425;H671_4g11392	306;316	4251590	16839000
20190323_L1_Ag6_Zhu00015_SA_CHOKO_FT_imac_SAX_m4000_01.4374.4374.3.2.dta	20190323_L1_Ag6_Zhu00015_SA_CHOKO_FT_imac_SAX_m4000_01.4374.4374.3.2.dta	20190323_L1_Ag6_Zhu00015_SA_CHOKO_FT_imac_SAX_m4000_01	4374	1135.19	3522.36	1174.79	3	1	JISSEEK		806.389	6 5 2 0 1 0	H(6)N(5)A(2)F(1)	(N(F)(N(H(H(N(H(A))))(H(N(H(N(H(A)))))))))	3290	0 1 0 0 0 0;0 1 0 0 1 0;0 2 0 0 0 0;0 2 0 0 1 0;1 2 0 0 0 0;1 2 0 0 1 0;2 2 0 0 0 0;2 2 0 0 1 0;2 3 0 0 0 0;2 3 0 0 1 0;3 2 0 0 0 0;3 2 0 0 1 0;3 3 0 0 0 0;3 3 0 0 1 0;3 3 1 0 0 0;3 3 1 0 1 0;3 4 0 0 0 0;3 4 0 0 1 0;4 3 0 0 0 0;4 3 0 0 1 0;4 3 1 0 0 0;4 3 1 0 1 0;4 4 0 0 0 0;4 4 0 0 1 0;4 4 1 0 0 0;4 4 1 0 1 0;4 5 0 0 0 0;4 5 0 0 1 0;5 4 0 0 0 0;5 4 0 0 1 0;5 4 1 0 0 0;5 4 1 0 1 0;5 5 0 0 0 0;5 5…	2715.96	1	28.3322	9.90562	62.5529	9	0.01033	2.93133	0.46512	0.41667	0.25	0	0	0	4.74667e-42	7.98479e-44	-1	0.004363	0.004363	tr|G3H2I6|G3H2I6_CRIGR	I79_004399	337	5340960	35105900
20190323_L1_Ag6_Zhu00015_SA_CHOKO_FT_imac_SAX_m4000_01.4396.4396.4.0.dta	20190323_L1_Ag6_Zhu00015_SA_CHOKO_FT_imac_SAX_m4000_01.4396.4396.4.0.dta	20190323_L1_Ag6_Zhu00015_SA_CHOKO_FT_imac_SAX_m4000_01	4396	1139.95	3886.56	972.395	4	1	JQTLQK		731.405	8 7 1 0 1 0	H(8)N(7)A(1)F(1)	(N(N(H(H(N(H))(N(H(N(H)))))(H(N(H))(N(F)(H(A)))))))	28849	0 1 0 0 0 0;0 2 0 0 0 0;1 2 0 0 0 0;2 2 0 0 0 0;2 3 0 0 0 0;2 3 0 0 1 0;2 4 0 0 0 0;2 4 0 0 1 0;3 2 0 0 0 0;3 3 0 0 0 0;3 3 0 0 1 0;3 3 1 0 0 0;3 3 1 0 1 0;3 4 0 0 0 0;3 4 0 0 1 0;3 4 1 0 0 0;3 4 1 0 1 0;3 5 0 0 0 0;3 5 0 0 1 0;3 6 0 0 0 0;3 6 0 0 1 0;4 3 0 0 0 0;4 3 0 0 1 0;4 3 1 0 0 0;4 3 1 0 1 0;4 4 0 0 0 0;4 4 0 0 1 0;4 4 1 0 0 0;4 4 1 0 1 0;4 5 0 0 0 0;4 5 0 0 1 0;4 5 1 0 0 0;4 5 1 0 1 0;4 6…	3155.13	1	8.7753	11.2478	4.18357	4	0.02179	5.60645	0.0875	0.7	0.1	0	0	0	0.0185611	0.000714761	-1	0.00185185	0.00246471	tr|A0A061IRC2|A0A061IRC2_CRIGR;tr|G3H3R3|G3H3R3_CRIGR;tr|A0A061INL4|A0A061INL4_CRIGR;tr|G3HJS1|G3HJS1_CRIGR;tr|A0A061IE49|A0A061IE49_CRIGR	H671_1g1302;I79_004892;H671_1g1302;I79_010920;H671_3g10083	99;699;99;104;1530	235284	2800300
20190323_L1_Ag6_Zhu00015_SA_CHOKO_FT_imac_SAX_m4000_01.4409.4409.3.1.dta	20190323_L1_Ag6_Zhu00015_SA_CHOKO_FT_imac_SAX_m4000_01.4409.4409.3.1.dta	20190323_L1_Ag6_Zhu00015_SA_CHOKO_FT_imac_SAX_m4000_01	4409	1142.89	3440.31	1147.44	3	1	DEJYTR		797.342	5 4 2 0 3 0	H(5)N(4)A(2)F(3)	(N(N(H(H(N(F)(H(F))))(H(N(F)(H(A(A))))))))	23383	0 1 0 0 0 0;0 2 0 0 0 0;1 2 0 0 0 0;2 2 0 0 0 0;2 3 0 0 0 0;2 3 0 0 1 0;3 2 0 0 0 0;3 3 0 0 0 0;3 3 0 0 1 0;3 3 0 0 2 0;3 3 1 0 0 0;3 3 1 0 1 0;3 3 2 0 0 0;3 3 2 0 1 0;3 4 0 0 0 0;3 4 0 0 1 0;3 4 0 0 2 0;4 3 0 0 0 0;4 3 0 0 1 0;4 3 0 0 2 0;4 3 1 0 0 0;4 3 1 0 1 0;4 3 2 0 0 0;4 3 2 0 1 0;4 4 0 0 0 0;4 4 0 0 1 0;4 4 0 0 2 0;4 4 0 0 3 0;4 4 1 0 0 0;4 4 1 0 1 0;4 4 1 0 2 0;4 4 2 0 0 0;4 4 2 0 1 0;4 4…	2642.95	3	22.7191	9.85752	46.6049	7	0.0218	6.33738	0.3617	0.4	0.3	0	0	0	7.5982e-31	1.07601e-32	-1	0.004363	0.004363	tr|Q9R119|Q9R119_CRIGR	Upar	158	4908640	58913800
20190323_L1_Ag6_Zhu00015_SA_CHOKO_FT_imac_SAX_m4000_01.4424.4424.2.1.dta	20190323_L1_Ag6_Zhu00015_SA_CHOKO_FT_imac_SAX_m4000_01.4424.4424.2.1.dta	20190323_L1_Ag6_Zhu00015_SA_CHOKO_FT_imac_SAX_m4000_01	4424	1146.25	2537.97	1269.49	2	1	SLSJSTAR		835.427	4 4 0 0 0 1	H(4)N(4)pH(1)	(N(N(H(H(N)(N))(H(H)(pH)))))	30983	0 1 0 0 0 0;0 2 0 0 0 0;1 2 0 0 0 0;2 2 0 0 0 0;2 2 0 0 0 1;2 3 0 0 0 0;2 4 0 0 0 0;3 2 0 0 0 0;3 2 0 0 0 1;3 3 0 0 0 0;3 3 0 0 0 1;3 4 0 0 0 0;3 4 0 0 0 1;4 2 0 0 0 0;4 2 0 0 0 1;4 3 0 0 0 0;4 3 0 0 0 1;4 4 0 0 0 0;	1702.55	4	23.0119	9.53498	48.0403	8	-0.00946	-3.72817	0.5	0.64286	0	0	0	0	7.50717e-32	1.47464e-33	-1	0.004363	0.004363	tr|G3IDD4|G3IDD4_CRIGR;tr|Q9Z1W7|Q9Z1W7_CRIGR	I79_021710;	119;119	5660300	114923000
20190323_L1_Ag6_Zhu00015_SA_CHOKO_FT_imac_SAX_m4000_01.4425.4425.2.1.dta	20190323_L1_Ag6_Zhu00015_SA_CHOKO_FT_imac_SAX_m4000_01.4425.4425.2.1.dta	20190323_L1_Ag6_Zhu00015_SA_CHOKO_FT_imac_SAX_m4000_01	4425	1146.39	2334.91	1167.96	2	1	SLSJSTAR		835.427	4 3 0 0 0 1	H(4)N(3)pH(1)	(N(H)(N(H(H)(H(N(pH))))))	20170	0 1 0 0 0 0;0 2 0 0 0 0;1 1 0 0 0 0;1 2 0 0 0 0;2 2 0 0 0 0;2 3 0 0 0 0;2 3 0 0 0 1;3 2 0 0 0 0;3 3 0 0 0 0;3 3 0 0 0 1;4 2 0 0 0 0;4 3 0 0 0 0;	1499.47	4	27.0943	13.316	52.6826	7	0.01011	4.33189	0.64286	0.78571	0	0	0	0	4.08469e-35	6.8056e-37	-1	0.000943396	0.000943396	tr|G3IDD4|G3IDD4_CRIGR;tr|Q9Z1W7|Q9Z1W7_CRIGR	I79_021710;	119;119	1815910	94674600
20190323_L1_Ag6_Zhu00015_SA_CHOKO_FT_imac_SAX_m4000_01.4437.4437.3.0.dta	20190323_L1_Ag6_Zhu00015_SA_CHOKO_FT_imac_SAX_m4000_01.4437.4437.3.0.dta	20190323_L1_Ag6_Zhu00015_SA_CHOKO_FT_imac_SAX_m4000_01	4437	1149.32	3231.2	1077.74	3	1	SQHLJSTDAADK		1286.6	8 2 0 0 0 1	H(8)N(2)pH(1)	(N(N(H(H(H)(H(H)))(H(H(pH(H)))))))	21942	0 1 0 0 0 0;0 2 0 0 0 0;1 2 0 0 0 0;2 2 0 0 0 0;3 2 0 0 0 0;3 2 0 0 0 1;4 2 0 0 0 0;4 2 0 0 0 1;5 2 0 0 0 0;5 2 0 0 0 1;6 2 0 0 0 0;6 2 0 0 0 1;7 2 0 0 0 0;7 2 0 0 0 1;	1944.6	5	86.0013	83.0301	91.5193	7	0.00735	2.27573	0.875	1	0.31818	0	0	0	3.68203e-62	7.22751e-64	-1	0	7.22751e-64	tr|G3H8Z0|G3H8Z0_CRIGR	I79_006839	20	3185870	17824000
20190323_L1_Ag6_Zhu00015_SA_CHOKO_FT_imac_SAX_m4000_01.4438.4438.3.1.dta	20190323_L1_Ag6_Zhu00015_SA_CHOKO_FT_imac_SAX_m4000_01.4438.4438.3.1.dta	20190323_L1_Ag6_Zhu00015_SA_CHOKO_FT_imac_SAX_m4000_01	4438	1149.46	3828.53	1276.85	3	1	KDJMTVTR		964.488	8 7 0 0 1 0	H(8)N(7)F(1)	(N(F)(N(H(H(N(H))(N(H)))(H(N(H))(N(H(N(H))))))))	5743	0 1 0 0 0 0;0 1 0 0 1 0;0 2 0 0 0 0;0 2 0 0 1 0;1 2 0 0 0 0;1 2 0 0 1 0;2 2 0 0 0 0;2 2 0 0 1 0;2 3 0 0 0 0;2 3 0 0 1 0;2 4 0 0 0 0;2 4 0 0 1 0;3 2 0 0 0 0;3 2 0 0 1 0;3 3 0 0 0 0;3 3 0 0 1 0;3 4 0 0 0 0;3 4 0 0 1 0;3 5 0 0 0 0;3 5 0 0 1 0;3 6 0 0 0 0;3 6 0 0 1 0;4 3 0 0 0 0;4 3 0 0 1 0;4 4 0 0 0 0;4 4 0 0 1 0;4 5 0 0 0 0;4 5 0 0 1 0;4 6 0 0 0 0;4 6 0 0 1 0;4 7 0 0 0 0;4 7 0 0 1 0;5 4 0 0 0 0;5 4…	2864.04	3	59.2178	11.1093	148.562	9	0.00451	1.1773	0.54717	0.14286	0.42857	0	0	0	1.25947e-101	7.8616e-103	-1	0.00185185	0.00185185	tr|A0A061IM78|A0A061IM78_CRIGR;tr|G3HK56|G3HK56_CRIGR	H671_1g1762;I79_011073	241;204	10675200	104337000
20190323_L1_Ag6_Zhu00015_SA_CHOKO_FT_imac_SAX_m4000_01.4442.4442.3.1.dta	20190323_L1_Ag6_Zhu00015_SA_CHOKO_FT_imac_SAX_m4000_01.4442.4442.3.1.dta	20190323_L1_Ag6_Zhu00015_SA_CHOKO_FT_imac_SAX_m4000_01	4442	1150.42	2786.06	929.359	3	1	SQHLJSTDAADK		1286.6	4 3 0 0 0 1	H(4)N(3)pH(1)	(N(N(H(H(H))(H(N(pH))))))	23000	0 1 0 0 0 0;0 2 0 0 0 0;1 2 0 0 0 0;2 2 0 0 0 0;2 3 0 0 0 0;2 3 0 0 0 1;3 2 0 0 0 0;3 3 0 0 0 0;3 3 0 0 0 1;4 2 0 0 0 0;4 3 0 0 0 0;	1499.47	5	49.6651	50.9509	47.2772	7	-0.00292	-1.04752	0.69231	0.59091	0.54545	0	0	0	2.57181e-31	3.9035e-33	-1	0	3.9035e-33	tr|G3H8Z0|G3H8Z0_CRIGR	I79_006839	20	1039840	2540680
20190323_L1_Ag6_Zhu00015_SA_CHOKO_FT_imac_SAX_m4000_01.4453.4453.4.1.dta	20190323_L1_Ag6_Zhu00015_SA_CHOKO_FT_imac_SAX_m4000_01.4453.4453.4.1.dta	20190323_L1_Ag6_Zhu00015_SA_CHOKO_FT_imac_SAX_m4000_01	4453	1152.95	4957.92	1240.24	4	1	KPCJTSDPQCPPDGR	3,Carbamidomethyl[C];10,Carbamidomethyl[C];	1728.74	9 8 0 0 1 0	H(9)N(8)F(1)	(N(F)(N(H(H(N(H(N(H(N(H)))))))(H(N(H(N(H(N(H))))))))))	4552	0 1 0 0 0 0;0 1 0 0 1 0;0 2 0 0 0 0;0 2 0 0 1 0;1 2 0 0 0 0;1 2 0 0 1 0;2 2 0 0 0 0;2 2 0 0 1 0;2 3 0 0 0 0;2 3 0 0 1 0;3 2 0 0 0 0;3 2 0 0 1 0;3 3 0 0 0 0;3 3 0 0 1 0;3 4 0 0 0 0;3 4 0 0 1 0;4 3 0 0 0 0;4 3 0 0 1 0;4 4 0 0 0 0;4 4 0 0 1 0;4 5 0 0 0 0;4 5 0 0 1 0;5 4 0 0 0 0;5 4 0 0 1 0;5 5 0 0 0 0;5 5 0 0 1 0;5 6 0 0 0 0;5 6 0 0 1 0;6 5 0 0 0 0;6 5 0 0 1 0;6 6 0 0 0 0;6 6 0 0 1 0;6 7 0 0 0 0;6 7…	3229.17	4	44.1687	9.07869	109.336	9	0.00901	1.81716	0.61702	0.21429	0.10714	0	0	0	1.71681e-74	6.81293e-76	-1	0.00751252	0.00751252	tr|G3I740|G3I740_CRIGR;tr|A0A061ICY3|A0A061ICY3_CRIGR	I79_019325;H671_2g6527	147;147	4155200	41928300
20190323_L1_Ag6_Zhu00015_SA_CHOKO_FT_imac_SAX_m4000_01.4457.4457.2.0.dta	20190323_L1_Ag6_Zhu00015_SA_CHOKO_FT_imac_SAX_m4000_01.4457.4457.2.0.dta	20190323_L1_Ag6_Zhu00015_SA_CHOKO_FT_imac_SAX_m4000_01	4457	1153.94	3272.23	1636.62	2	1	SQHLJSTDAADK		1286.6	7 3 0 0 0 1	H(7)N(3)pH(1)	(N(N(H(H(N(H)))(H(H(H(H(pH))))))))	29177	0 1 0 0 0 0;0 2 0 0 0 0;1 2 0 0 0 0;2 2 0 0 0 0;2 3 0 0 0 0;3 2 0 0 0 0;3 3 0 0 0 0;4 2 0 0 0 0;4 3 0 0 0 0;5 2 0 0 0 0;5 2 0 0 0 1;5 3 0 0 0 0;6 2 0 0 0 0;6 2 0 0 0 1;6 3 0 0 0 0;6 3 0 0 0 1;7 3 0 0 0 0;	1985.63	5	31.4485	14.9739	62.0441	7	0.00775	2.36849	0.63158	0.40909	0.09091	0	0	0	1.0777e-41	2.19703e-43	-1	0.000943396	0.000943396	tr|G3H8Z0|G3H8Z0_CRIGR	I79_006839	20	1459150	7770100
20190323_L1_Ag6_Zhu00015_SA_CHOKO_FT_imac_SAX_m4000_01.4466.4466.3.2.dta	20190323_L1_Ag6_Zhu00015_SA_CHOKO_FT_imac_SAX_m4000_01.4466.4466.3.2.dta	20190323_L1_Ag6_Zhu00015_SA_CHOKO_FT_imac_SAX_m4000_01	4466	1156.04	3110.18	1037.4	3	1	SQHLJSTDAADK		1286.6	6 3 0 0 0 1	H(6)N(3)pH(1)	(N(N(H(H(N(H)))(H(H(H(pH)))))))	29180	0 1 0 0 0 0;0 2 0 0 0 0;1 2 0 0 0 0;2 2 0 0 0 0;2 3 0 0 0 0;3 2 0 0 0 0;3 3 0 0 0 0;4 2 0 0 0 0;4 2 0 0 0 1;4 3 0 0 0 0;5 2 0 0 0 0;5 2 0 0 0 1;5 3 0 0 0 0;5 3 0 0 0 1;6 3 0 0 0 0;	1823.57	5	81.1674	88.1298	68.2372	7	0.0094	3.02159	0.64706	1.13636	0.36364	0	0	0	5.12041e-46	1.22443e-47	-1	0	1.22443e-47	tr|G3H8Z0|G3H8Z0_CRIGR	I79_006839	20	3337400	16644000
20190323_L1_Ag6_Zhu00015_SA_CHOKO_FT_imac_SAX_m4000_01.4470.4470.3.1.dta	20190323_L1_Ag6_Zhu00015_SA_CHOKO_FT_imac_SAX_m4000_01.4470.4470.3.1.dta	20190323_L1_Ag6_Zhu00015_SA_CHOKO_FT_imac_SAX_m4000_01	4470	1156.89	3406.31	1136.11	3	1	DQGSAYAJR		981.438	6 5 1 0 1 0	H(6)N(5)A(1)F(1)	(N(F)(N(H(H(N(H(A))))(H(N(H))(N(H))))))	3317	0 1 0 0 0 0;0 1 0 0 1 0;0 2 0 0 0 0;0 2 0 0 1 0;1 2 0 0 0 0;1 2 0 0 1 0;2 2 0 0 0 0;2 2 0 0 1 0;2 3 0 0 0 0;2 3 0 0 1 0;2 4 0 0 0 0;2 4 0 0 1 0;3 2 0 0 0 0;3 2 0 0 1 0;3 3 0 0 0 0;3 3 0 0 1 0;3 3 1 0 0 0;3 3 1 0 1 0;3 4 0 0 0 0;3 4 0 0 1 0;3 5 0 0 0 0;3 5 0 0 1 0;4 3 0 0 0 0;4 3 0 0 1 0;4 3 1 0 0 0;4 3 1 0 1 0;4 4 0 0 0 0;4 4 0 0 1 0;4 4 1 0 0 0;4 4 1 0 1 0;4 5 0 0 0 0;4 5 0 0 1 0;4 5 1 0 0 0;4 5…	2424.87	8	41.4048	13.5623	93.1125	9	0.00317	0.93113	0.51064	0.1875	0.375	0	0	0	2.90119e-63	7.01994e-65	-1	0.000943396	0.000943396	tr|G3HEI9|G3HEI9_CRIGR	I79_008973	91	8246090	79057200
20190323_L1_Ag6_Zhu00015_SA_CHOKO_FT_imac_SAX_m4000_01.4474.4474.3.5.dta	20190323_L1_Ag6_Zhu00015_SA_CHOKO_FT_imac_SAX_m4000_01.4474.4474.3.5.dta	20190323_L1_Ag6_Zhu00015_SA_CHOKO_FT_imac_SAX_m4000_01	4474	1157.8	3103.19	1035.07	3	1	JATGDYK		768.352	4 4 2 0 2 0	H(4)N(4)A(2)F(2)	(N(F)(N(H(H(N))(H(N(F)(H(A(A))))))))	7765	0 1 0 0 0 0;0 1 0 0 1 0;0 2 0 0 0 0;0 2 0 0 1 0;1 2 0 0 0 0;1 2 0 0 1 0;2 2 0 0 0 0;2 2 0 0 1 0;2 3 0 0 0 0;2 3 0 0 1 0;2 3 0 0 2 0;3 2 0 0 0 0;3 2 0 0 1 0;3 3 0 0 0 0;3 3 0 0 1 0;3 3 0 0 2 0;3 3 1 0 0 0;3 3 1 0 1 0;3 3 1 0 2 0;3 3 2 0 0 0;3 3 2 0 1 0;3 3 2 0 2 0;3 4 0 0 0 0;3 4 0 0 1 0;3 4 0 0 2 0;4 3 0 0 0 0;4 3 0 0 1 0;4 3 0 0 2 0;4 3 1 0 0 0;4 3 1 0 1 0;4 3 1 0 2 0;4 3 2 0 0 0;4 3 2 0 1 0;4 3…	2334.84	1	33.3911	29.8026	40.0553	8	0.00104	0.3341	0.38636	1	0.33333	0	0	0	2.64487e-26	3.19709e-28	-1	0	3.19709e-28	tr|G3HRF8|G3HRF8_CRIGR;tr|A0A061I987|A0A061I987_CRIGR	I79_013425;H671_4g11392	306;316	8994990	26214900
20190323_L1_Ag6_Zhu00015_SA_CHOKO_FT_imac_SAX_m4000_01.4482.4482.4.1.dta	20190323_L1_Ag6_Zhu00015_SA_CHOKO_FT_imac_SAX_m4000_01.4482.4482.4.1.dta	20190323_L1_Ag6_Zhu00015_SA_CHOKO_FT_imac_SAX_m4000_01	4482	1159.36	3828.53	957.888	4	1	KDJMTVTR		964.488	8 7 0 0 1 0	H(8)N(7)F(1)	(N(F)(N(H(H(N(H))(N(H)))(H(N(H))(N(H))(N(H))))))	5747	0 1 0 0 0 0;0 1 0 0 1 0;0 2 0 0 0 0;0 2 0 0 1 0;1 2 0 0 0 0;1 2 0 0 1 0;2 2 0 0 0 0;2 2 0 0 1 0;2 3 0 0 0 0;2 3 0 0 1 0;2 4 0 0 0 0;2 4 0 0 1 0;2 5 0 0 0 0;2 5 0 0 1 0;3 2 0 0 0 0;3 2 0 0 1 0;3 3 0 0 0 0;3 3 0 0 1 0;3 4 0 0 0 0;3 4 0 0 1 0;3 5 0 0 0 0;3 5 0 0 1 0;3 6 0 0 0 0;3 6 0 0 1 0;3 7 0 0 0 0;3 7 0 0 1 0;4 3 0 0 0 0;4 3 0 0 1 0;4 4 0 0 0 0;4 4 0 0 1 0;4 5 0 0 0 0;4 5 0 0 1 0;4 6 0 0 0 0;4 6…	2864.04	3	38.9001	8.26888	95.7868	8	0.00763	1.99197	0.47368	0.21429	0.28571	0	0	0	4.07882e-65	1.68227e-66	-1	0.00907591	0.00907591	tr|A0A061IM78|A0A061IM78_CRIGR;tr|G3HK56|G3HK56_CRIGR	H671_1g1762;I79_011073	241;204	2367090	20591800
20190323_L1_Ag6_Zhu00015_SA_CHOKO_FT_imac_SAX_m4000_01.4490.4490.3.0.dta	20190323_L1_Ag6_Zhu00015_SA_CHOKO_FT_imac_SAX_m4000_01.4490.4490.3.0.dta	20190323_L1_Ag6_Zhu00015_SA_CHOKO_FT_imac_SAX_m4000_01	4490	1161.12	2821.09	941.035	3	1	DGSCIGJSSR	4,Carbamidomethyl[C];	1052.44	5 4 0 0 1 0	H(5)N(4)F(1)	(N(F)(N(H(H(N))(H(N(H(H)))))))	7830	0 1 0 0 0 0;0 1 0 0 1 0;0 2 0 0 0 0;0 2 0 0 1 0;1 2 0 0 0 0;1 2 0 0 1 0;2 2 0 0 0 0;2 2 0 0 1 0;2 3 0 0 0 0;2 3 0 0 1 0;3 2 0 0 0 0;3 2 0 0 1 0;3 3 0 0 0 0;3 3 0 0 1 0;3 4 0 0 0 0;3 4 0 0 1 0;4 3 0 0 0 0;4 3 0 0 1 0;4 4 0 0 0 0;4 4 0 0 1 0;5 3 0 0 0 0;5 3 0 0 1 0;5 4 0 0 0 0;	1768.64	7	58.8048	32.1892	108.234	9	0.00717	2.54165	0.76	0.38889	0.44444	0	0	0	9.92694e-74	4.8666e-75	-1	0	4.8666e-75	tr|A0A061IMQ7|A0A061IMQ7_CRIGR;tr|G3HW34|G3HW34_CRIGR	H671_1g1571;I79_015182	2550;293	4647170	21410400
20190323_L1_Ag6_Zhu00015_SA_CHOKO_FT_imac_SAX_m4000_01.4498.4498.3.0.dta	20190323_L1_Ag6_Zhu00015_SA_CHOKO_FT_imac_SAX_m4000_01.4498.4498.3.0.dta	20190323_L1_Ag6_Zhu00015_SA_CHOKO_FT_imac_SAX_m4000_01	4498	1162.88	3069.15	1023.72	3	1	SQHLJSTDAADK		1286.6	7 2 0 0 0 1	H(7)N(2)pH(1)	(N(N(H(H(H))(H(H)(H(pH(H)))))))	22860	0 1 0 0 0 0;0 2 0 0 0 0;1 2 0 0 0 0;2 2 0 0 0 0;3 2 0 0 0 0;3 2 0 0 0 1;4 2 0 0 0 0;4 2 0 0 0 1;5 2 0 0 0 0;5 2 0 0 0 1;6 2 0 0 0 0;6 2 0 0 0 1;	1782.55	5	76.5499	70.336	88.09	7	0.00815	2.65474	0.92857	0.81818	0.36364	0	0	0	8.73672e-60	2.26904e-61	-1	0	2.26904e-61	tr|G3H8Z0|G3H8Z0_CRIGR	I79_006839	20	20740800	85115700
20190323_L1_Ag6_Zhu00015_SA_CHOKO_FT_imac_SAX_m4000_01.4513.4513.3.5.dta	20190323_L1_Ag6_Zhu00015_SA_CHOKO_FT_imac_SAX_m4000_01.4513.4513.3.5.dta	20190323_L1_Ag6_Zhu00015_SA_CHOKO_FT_imac_SAX_m4000_01	4513	1166.24	3103.19	1035.07	3	1	JATGDYK		768.352	4 4 2 0 2 0	H(4)N(4)A(2)F(2)	(N(F)(N(H(H(N))(H(N(F)(H(A(A))))))))	7765	0 1 0 0 0 0;0 1 0 0 1 0;0 2 0 0 0 0;0 2 0 0 1 0;1 2 0 0 0 0;1 2 0 0 1 0;2 2 0 0 0 0;2 2 0 0 1 0;2 3 0 0 0 0;2 3 0 0 1 0;2 3 0 0 2 0;3 2 0 0 0 0;3 2 0 0 1 0;3 3 0 0 0 0;3 3 0 0 1 0;3 3 0 0 2 0;3 3 1 0 0 0;3 3 1 0 1 0;3 3 1 0 2 0;3 3 2 0 0 0;3 3 2 0 1 0;3 3 2 0 2 0;3 4 0 0 0 0;3 4 0 0 1 0;3 4 0 0 2 0;4 3 0 0 0 0;4 3 0 0 1 0;4 3 0 0 2 0;4 3 1 0 0 0;4 3 1 0 1 0;4 3 1 0 2 0;4 3 2 0 0 0;4 3 2 0 1 0;4 3…	2334.84	1	32.285	29.7197	37.0491	8	0.00115	0.36987	0.36364	0.83333	0.33333	0	0	0	3.04695e-24	5.18814e-26	-1	0	5.18814e-26	tr|G3HRF8|G3HRF8_CRIGR;tr|A0A061I987|A0A061I987_CRIGR	I79_013425;H671_4g11392	306;316	8994990	26214900
20190323_L1_Ag6_Zhu00015_SA_CHOKO_FT_imac_SAX_m4000_01.4514.4514.3.2.dta	20190323_L1_Ag6_Zhu00015_SA_CHOKO_FT_imac_SAX_m4000_01.4514.4514.3.2.dta	20190323_L1_Ag6_Zhu00015_SA_CHOKO_FT_imac_SAX_m4000_01	4514	1166.38	2907.1	969.706	3	1	SQHLJSTDAADK		1286.6	6 2 0 0 0 1	H(6)N(2)pH(1)	(N(N(H(H)(H(H)(H(pH(H)))))))	31750	0 1 0 0 0 0;0 2 0 0 0 0;1 2 0 0 0 0;2 2 0 0 0 0;3 2 0 0 0 0;3 2 0 0 0 1;4 2 0 0 0 0;4 2 0 0 0 1;5 2 0 0 0 0;5 2 0 0 0 1;	1620.49	5	52.6211	48.671	59.957	7	0.01007	3.46504	0.83333	0.72727	0.31818	0	0	0	3.12689e-40	5.81627e-42	-1	0	5.81627e-42	tr|G3H8Z0|G3H8Z0_CRIGR	I79_006839	20	1754220	11500000
20190323_L1_Ag6_Zhu00015_SA_CHOKO_FT_imac_SAX_m4000_01.4528.4528.3.0.dta	20190323_L1_Ag6_Zhu00015_SA_CHOKO_FT_imac_SAX_m4000_01.4528.4528.3.0.dta	20190323_L1_Ag6_Zhu00015_SA_CHOKO_FT_imac_SAX_m4000_01	4528	1169.72	3463.4	1155.14	3	1	KDJMTVTR		964.488	7 6 0 0 1 0	H(7)N(6)F(1)	(N(F)(N(H(H(N(H(N(H)))))(H(N(H(N(H))))))))	4560	0 1 0 0 0 0;0 1 0 0 1 0;0 2 0 0 0 0;0 2 0 0 1 0;1 2 0 0 0 0;1 2 0 0 1 0;2 2 0 0 0 0;2 2 0 0 1 0;2 3 0 0 0 0;2 3 0 0 1 0;3 2 0 0 0 0;3 2 0 0 1 0;3 3 0 0 0 0;3 3 0 0 1 0;3 4 0 0 0 0;3 4 0 0 1 0;4 3 0 0 0 0;4 3 0 0 1 0;4 4 0 0 0 0;4 4 0 0 1 0;4 5 0 0 0 0;4 5 0 0 1 0;5 4 0 0 0 0;5 4 0 0 1 0;5 5 0 0 0 0;5 5 0 0 1 0;5 6 0 0 0 0;5 6 0 0 1 0;6 5 0 0 0 0;6 5 0 0 1 0;6 6 0 0 0 0;6 6 0 0 1 0;7 6 0 0 0 0;	2498.9	3	84.1512	19.1259	204.912	9	0.00321	0.92721	0.8	0.14286	0.57143	0	0	0	4.801e-140	4.801e-140	-1	0	4.801e-140	tr|A0A061IM78|A0A061IM78_CRIGR;tr|G3HK56|G3HK56_CRIGR	H671_1g1762;I79_011073	241;204	17667300	116128000
20190323_L1_Ag6_Zhu00015_SA_CHOKO_FT_imac_SAX_m4000_01.4537.4537.3.0.dta	20190323_L1_Ag6_Zhu00015_SA_CHOKO_FT_imac_SAX_m4000_01.4537.4537.3.0.dta	20190323_L1_Ag6_Zhu00015_SA_CHOKO_FT_imac_SAX_m4000_01	4537	1171.57	4592.78	1531.6	3	1	KPCJTSDPQCPPDGR	3,Carbamidomethyl[C];10,Carbamidomethyl[C];	1728.74	8 7 0 0 1 0	H(8)N(7)F(1)	(N(F)(N(H(H(N(H))(N(H)))(H(N(H))(N(H(N(H))))))))	5743	0 1 0 0 0 0;0 1 0 0 1 0;0 2 0 0 0 0;0 2 0 0 1 0;1 2 0 0 0 0;1 2 0 0 1 0;2 2 0 0 0 0;2 2 0 0 1 0;2 3 0 0 0 0;2 3 0 0 1 0;2 4 0 0 0 0;2 4 0 0 1 0;3 2 0 0 0 0;3 2 0 0 1 0;3 3 0 0 0 0;3 3 0 0 1 0;3 4 0 0 0 0;3 4 0 0 1 0;3 5 0 0 0 0;3 5 0 0 1 0;3 6 0 0 0 0;3 6 0 0 1 0;4 3 0 0 0 0;4 3 0 0 1 0;4 4 0 0 0 0;4 4 0 0 1 0;4 5 0 0 0 0;4 5 0 0 1 0;4 6 0 0 0 0;4 6 0 0 1 0;4 7 0 0 0 0;4 7 0 0 1 0;5 4 0 0 0 0;5 4…	2864.04	4	21.7091	15.0214	34.1292	7	0.00272	0.59317	0.32075	0.42857	0.07143	0	0	0	3.02831e-22	3.29591e-24	-1	0.000943396	0.000943396	tr|G3I740|G3I740_CRIGR;tr|A0A061ICY3|A0A061ICY3_CRIGR	I79_019325;H671_2g6527	147;147	2020640	15549200
20190323_L1_Ag6_Zhu00015_SA_CHOKO_FT_imac_SAX_m4000_01.4567.4567.3.0.dta	20190323_L1_Ag6_Zhu00015_SA_CHOKO_FT_imac_SAX_m4000_01.4567.4567.3.0.dta	20190323_L1_Ag6_Zhu00015_SA_CHOKO_FT_imac_SAX_m4000_01	4567	1178.06	3041.18	1014.4	3	1	DQGSAYAJR		981.438	5 4 1 0 1 0	H(5)N(4)A(1)F(1)	(N(F)(N(H(H(N(H)))(H(N(H(A)))))))	5986	0 1 0 0 0 0;0 1 0 0 1 0;0 2 0 0 0 0;0 2 0 0 1 0;1 2 0 0 0 0;1 2 0 0 1 0;2 2 0 0 0 0;2 2 0 0 1 0;2 3 0 0 0 0;2 3 0 0 1 0;3 2 0 0 0 0;3 2 0 0 1 0;3 3 0 0 0 0;3 3 0 0 1 0;3 3 1 0 0 0;3 3 1 0 1 0;3 4 0 0 0 0;3 4 0 0 1 0;4 3 0 0 0 0;4 3 0 0 1 0;4 3 1 0 0 0;4 3 1 0 1 0;4 4 0 0 0 0;4 4 0 0 1 0;4 4 1 0 0 0;4 4 1 0 1 0;5 4 0 0 0 0;5 4 0 0 1 0;5 4 1 0 0 0;	2059.73	8	49.9608	17.9126	109.479	9	0.0079	2.59856	0.74194	0.1875	0.5	0	0	0	1.36696e-74	5.00119e-76	-1	0	5.00119e-76	tr|G3HEI9|G3HEI9_CRIGR	I79_008973	91	5213450	26016600
20190323_L1_Ag6_Zhu00015_SA_CHOKO_FT_imac_SAX_m4000_01.4570.4570.3.1.dta	20190323_L1_Ag6_Zhu00015_SA_CHOKO_FT_imac_SAX_m4000_01.4570.4570.3.1.dta	20190323_L1_Ag6_Zhu00015_SA_CHOKO_FT_imac_SAX_m4000_01	4570	1178.88	4119.63	1373.88	3	1	KDJMTVTR		964.488	8 7 1 0 1 0	H(8)N(7)A(1)F(1)	(N(F)(N(H(H(N(H))(N(H(A))))(H(N(H))(N(H(N(H))))))))	5229	0 1 0 0 0 0;0 1 0 0 1 0;0 2 0 0 0 0;0 2 0 0 1 0;1 2 0 0 0 0;1 2 0 0 1 0;2 2 0 0 0 0;2 2 0 0 1 0;2 3 0 0 0 0;2 3 0 0 1 0;2 4 0 0 0 0;2 4 0 0 1 0;3 2 0 0 0 0;3 2 0 0 1 0;3 3 0 0 0 0;3 3 0 0 1 0;3 3 1 0 0 0;3 3 1 0 1 0;3 4 0 0 0 0;3 4 0 0 1 0;3 4 1 0 0 0;3 4 1 0 1 0;3 5 0 0 0 0;3 5 0 0 1 0;3 6 0 0 0 0;3 6 0 0 1 0;4 3 0 0 0 0;4 3 0 0 1 0;4 3 1 0 0 0;4 3 1 0 1 0;4 4 0 0 0 0;4 4 0 0 1 0;4 4 1 0 0 0;4 4…	3155.13	3	32.5654	13.4932	67.9852	8	0.00843	2.04552	0.28235	0.42857	0.28571	0	0	0	7.66976e-46	1.65757e-47	-1	0.000943396	0.000943396	tr|A0A061IM78|A0A061IM78_CRIGR;tr|G3HK56|G3HK56_CRIGR	H671_1g1762;I79_011073	241;204	17059900	160313000
20190323_L1_Ag6_Zhu00015_SA_CHOKO_FT_imac_SAX_m4000_01.4593.4593.3.1.dta	20190323_L1_Ag6_Zhu00015_SA_CHOKO_FT_imac_SAX_m4000_01.4593.4593.3.1.dta	20190323_L1_Ag6_Zhu00015_SA_CHOKO_FT_imac_SAX_m4000_01	4593	1184.01	4119.63	1373.88	3	1	KDJMTVTR		964.488	8 7 1 0 1 0	H(8)N(7)A(1)F(1)	(N(F)(N(H(H(N(H))(N(H(A))))(H(N(H))(N(H(N(H))))))))	5229	0 1 0 0 0 0;0 1 0 0 1 0;0 2 0 0 0 0;0 2 0 0 1 0;1 2 0 0 0 0;1 2 0 0 1 0;2 2 0 0 0 0;2 2 0 0 1 0;2 3 0 0 0 0;2 3 0 0 1 0;2 4 0 0 0 0;2 4 0 0 1 0;3 2 0 0 0 0;3 2 0 0 1 0;3 3 0 0 0 0;3 3 0 0 1 0;3 3 1 0 0 0;3 3 1 0 1 0;3 4 0 0 0 0;3 4 0 0 1 0;3 4 1 0 0 0;3 4 1 0 1 0;3 5 0 0 0 0;3 5 0 0 1 0;3 6 0 0 0 0;3 6 0 0 1 0;4 3 0 0 0 0;4 3 0 0 1 0;4 3 1 0 0 0;4 3 1 0 1 0;4 4 0 0 0 0;4 4 0 0 1 0;4 4 1 0 0 0;4 4…	3155.13	3	57.1475	12.9784	139.176	9	0.00838	2.03314	0.36471	0.42857	0.28571	0	0	0	3.88189e-95	2.11804e-96	-1	0.000943396	0.000943396	tr|A0A061IM78|A0A061IM78_CRIGR;tr|G3HK56|G3HK56_CRIGR	H671_1g1762;I79_011073	241;204	17059900	160313000
20190323_L1_Ag6_Zhu00015_SA_CHOKO_FT_imac_SAX_m4000_01.4597.4597.3.9.dta	20190323_L1_Ag6_Zhu00015_SA_CHOKO_FT_imac_SAX_m4000_01.4597.4597.3.9.dta	20190323_L1_Ag6_Zhu00015_SA_CHOKO_FT_imac_SAX_m4000_01	4597	1184.79	3173.26	1058.42	3	1	KPCJTSDPQCPPDGR	3,Carbamidomethyl[C];10,Carbamidomethyl[C];	1728.74	3 4 0 0 1 0	H(3)N(4)F(1)	(N(F)(N(H(H(N))(H(N)))))	7899	0 1 0 0 0 0;0 1 0 0 1 0;0 2 0 0 0 0;0 2 0 0 1 0;1 2 0 0 0 0;1 2 0 0 1 0;2 2 0 0 0 0;2 2 0 0 1 0;2 3 0 0 0 0;2 3 0 0 1 0;3 2 0 0 0 0;3 2 0 0 1 0;3 3 0 0 0 0;3 3 0 0 1 0;3 4 0 0 0 0;	1444.53	4	47.5231	18.7826	100.898	9	-0.01928	-6.07638	0.94118	0.35714	0.17857	0	0	0	1.17985e-68	5.1133e-70	-1	0	5.1133e-70	tr|G3I740|G3I740_CRIGR;tr|A0A061ICY3|A0A061ICY3_CRIGR	I79_019325;H671_2g6527	147;147	25782100	125830000
20190323_L1_Ag6_Zhu00015_SA_CHOKO_FT_imac_SAX_m4000_01.4610.4610.3.1.dta	20190323_L1_Ag6_Zhu00015_SA_CHOKO_FT_imac_SAX_m4000_01.4610.4610.3.1.dta	20190323_L1_Ag6_Zhu00015_SA_CHOKO_FT_imac_SAX_m4000_01	4610	1187.55	4227.65	1409.89	3	1	KPCJTSDPQCPPDGR	3,Carbamidomethyl[C];10,Carbamidomethyl[C];	1728.74	7 6 0 0 1 0	H(7)N(6)F(1)	(N(F)(N(H(H(N(H(N(H)))))(H(N(H(N(H))))))))	4560	0 1 0 0 0 0;0 1 0 0 1 0;0 2 0 0 0 0;0 2 0 0 1 0;1 2 0 0 0 0;1 2 0 0 1 0;2 2 0 0 0 0;2 2 0 0 1 0;2 3 0 0 0 0;2 3 0 0 1 0;3 2 0 0 0 0;3 2 0 0 1 0;3 3 0 0 0 0;3 3 0 0 1 0;3 4 0 0 0 0;3 4 0 0 1 0;4 3 0 0 0 0;4 3 0 0 1 0;4 4 0 0 0 0;4 4 0 0 1 0;4 5 0 0 0 0;4 5 0 0 1 0;5 4 0 0 0 0;5 4 0 0 1 0;5 5 0 0 0 0;5 5 0 0 1 0;5 6 0 0 0 0;5 6 0 0 1 0;6 5 0 0 0 0;6 5 0 0 1 0;6 6 0 0 0 0;6 6 0 0 1 0;7 6 0 0 0 0;	2498.9	4	49.3034	15.4739	112.13	9	0.00707	1.67121	0.68571	0.32143	0.14286	0	0	0	2.00807e-76	1.18808e-77	-1	0.000943396	0.000943396	tr|G3I740|G3I740_CRIGR;tr|A0A061ICY3|A0A061ICY3_CRIGR	I79_019325;H671_2g6527	147;147	4485660	41246600
20190323_L1_Ag6_Zhu00015_SA_CHOKO_FT_imac_SAX_m4000_01.4615.4615.4.1.dta	20190323_L1_Ag6_Zhu00015_SA_CHOKO_FT_imac_SAX_m4000_01.4615.4615.4.1.dta	20190323_L1_Ag6_Zhu00015_SA_CHOKO_FT_imac_SAX_m4000_01	4615	1188.65	4882.88	1221.48	4	1	KPCJTSDPQCPPDGR	3,Carbamidomethyl[C];10,Carbamidomethyl[C];	1728.74	6 5 2 0 4 0	H(6)N(5)A(2)F(4)	(N(F)(N(H(H(N(F)(H(A))))(H(N(H)(F))(N(F)(H(A)))))))	778	0 1 0 0 0 0;0 1 0 0 1 0;0 2 0 0 0 0;0 2 0 0 1 0;1 2 0 0 0 0;1 2 0 0 1 0;2 2 0 0 0 0;2 2 0 0 1 0;2 3 0 0 0 0;2 3 0 0 1 0;2 3 0 0 2 0;2 4 0 0 0 0;2 4 0 0 1 0;2 4 0 0 2 0;2 4 0 0 3 0;3 2 0 0 0 0;3 2 0 0 1 0;3 3 0 0 0 0;3 3 0 0 1 0;3 3 0 0 2 0;3 3 1 0 0 0;3 3 1 0 1 0;3 3 1 0 2 0;3 4 0 0 0 0;3 4 0 0 1 0;3 4 0 0 2 0;3 4 0 0 3 0;3 4 1 0 0 0;3 4 1 0 1 0;3 4 1 0 2 0;3 4 1 0 3 0;3 5 0 0 0 0;3 5 0 0 1 0;3 5…	3154.14	4	36.6719	12.8646	80.8855	9	0.00481	0.98503	0.28155	0.28571	0.14286	0	0	0	8.54532e-55	2.58901e-56	-1	0.000943396	0.000943396	tr|G3I740|G3I740_CRIGR;tr|A0A061ICY3|A0A061ICY3_CRIGR	I79_019325;H671_2g6527	147;147	3036490	111180000
20190323_L1_Ag6_Zhu00015_SA_CHOKO_FT_imac_SAX_m4000_01.4619.4619.3.6.dta	20190323_L1_Ag6_Zhu00015_SA_CHOKO_FT_imac_SAX_m4000_01.4619.4619.3.6.dta	20190323_L1_Ag6_Zhu00015_SA_CHOKO_FT_imac_SAX_m4000_01	4619	1189.54	3403.28	1135.1	3	1	DGSCIGJSSR	4,Carbamidomethyl[C];	1052.44	5 4 2 0 1 0	H(5)N(4)A(2)F(1)	(N(F)(N(H(H(N(H(A))))(H(N(H(A)))))))	3242	0 1 0 0 0 0;0 1 0 0 1 0;0 2 0 0 0 0;0 2 0 0 1 0;1 2 0 0 0 0;1 2 0 0 1 0;2 2 0 0 0 0;2 2 0 0 1 0;2 3 0 0 0 0;2 3 0 0 1 0;3 2 0 0 0 0;3 2 0 0 1 0;3 3 0 0 0 0;3 3 0 0 1 0;3 3 1 0 0 0;3 3 1 0 1 0;3 4 0 0 0 0;3 4 0 0 1 0;4 3 0 0 0 0;4 3 0 0 1 0;4 3 1 0 0 0;4 3 1 0 1 0;4 4 0 0 0 0;4 4 0 0 1 0;4 4 1 0 0 0;4 4 1 0 1 0;5 4 0 0 0 0;5 4 0 0 1 0;5 4 1 0 0 0;5 4 1 0 1 0;5 4 2 0 0 0;	2350.83	7	44.5868	16.5758	96.6072	9	0.00711	2.08833	0.66667	0.38889	0.22222	0	0	0	1.10269e-65	4.35013e-67	-1	0.000943396	0.000943396	tr|A0A061IMQ7|A0A061IMQ7_CRIGR;tr|G3HW34|G3HW34_CRIGR	H671_1g1571;I79_015182	2550;293	3395400	19504700
20190323_L1_Ag6_Zhu00015_SA_CHOKO_FT_imac_SAX_m4000_01.4625.4625.3.0.dta	20190323_L1_Ag6_Zhu00015_SA_CHOKO_FT_imac_SAX_m4000_01.4625.4625.3.0.dta	20190323_L1_Ag6_Zhu00015_SA_CHOKO_FT_imac_SAX_m4000_01	4625	1190.94	3463.39	1155.14	3	1	KDJMTVTR		964.488	7 6 0 0 1 0	H(7)N(6)F(1)	(N(F)(N(H(H(N(H(N(H)))))(H(N(H(N(H))))))))	4560	0 1 0 0 0 0;0 1 0 0 1 0;0 2 0 0 0 0;0 2 0 0 1 0;1 2 0 0 0 0;1 2 0 0 1 0;2 2 0 0 0 0;2 2 0 0 1 0;2 3 0 0 0 0;2 3 0 0 1 0;3 2 0 0 0 0;3 2 0 0 1 0;3 3 0 0 0 0;3 3 0 0 1 0;3 4 0 0 0 0;3 4 0 0 1 0;4 3 0 0 0 0;4 3 0 0 1 0;4 4 0 0 0 0;4 4 0 0 1 0;4 5 0 0 0 0;4 5 0 0 1 0;5 4 0 0 0 0;5 4 0 0 1 0;5 5 0 0 0 0;5 5 0 0 1 0;5 6 0 0 0 0;5 6 0 0 1 0;6 5 0 0 0 0;6 5 0 0 1 0;6 6 0 0 0 0;6 6 0 0 1 0;7 6 0 0 0 0;	2498.9	3	60.7644	14.895	145.951	9	0.0024	0.69333	0.68571	0.14286	0.5	0	0	0	8.02025e-100	4.28452e-101	-1	0.000943396	0.000943396	tr|A0A061IM78|A0A061IM78_CRIGR;tr|G3HK56|G3HK56_CRIGR	H671_1g1762;I79_011073	241;204	35925600	166145000
20190323_L1_Ag6_Zhu00015_SA_CHOKO_FT_imac_SAX_m4000_01.4637.4637.3.3.dta	20190323_L1_Ag6_Zhu00015_SA_CHOKO_FT_imac_SAX_m4000_01.4637.4637.3.3.dta	20190323_L1_Ag6_Zhu00015_SA_CHOKO_FT_imac_SAX_m4000_01	4637	1193.67	3431.33	1144.45	3	1	KPCJTSDPQCPPDGR	3,Carbamidomethyl[C];10,Carbamidomethyl[C];	1728.74	8 2 0 0 0 0	H(8)N(2)	(N(N(H(H(H(H)))(H(H(H(H)))))))	21396	0 1 0 0 0 0;0 2 0 0 0 0;1 2 0 0 0 0;2 2 0 0 0 0;3 2 0 0 0 0;4 2 0 0 0 0;5 2 0 0 0 0;6 2 0 0 0 0;7 2 0 0 0 0;	1702.58	4	35.0742	29.2438	45.9021	7	0.00177	0.51461	0.81818	0.57143	0.14286	0	0	0	2.35394e-30	3.99394e-32	-1	0	3.99394e-32	tr|G3I740|G3I740_CRIGR;tr|A0A061ICY3|A0A061ICY3_CRIGR	I79_019325;H671_2g6527	147;147	4714570	19269400
20190323_L1_Ag6_Zhu00015_SA_CHOKO_FT_imac_SAX_m4000_01.4640.4640.3.3.dta	20190323_L1_Ag6_Zhu00015_SA_CHOKO_FT_imac_SAX_m4000_01.4640.4640.3.3.dta	20190323_L1_Ag6_Zhu00015_SA_CHOKO_FT_imac_SAX_m4000_01	4640	1194.28	3132.25	1044.76	3	1	TLJCSGGHVK	4,Carbamidomethyl[C];	1072.52	5 4 1 0 1 0	H(5)N(4)A(1)F(1)	(N(F)(N(H(H(N(H)))(H(N(H(A)))))))	5986	0 1 0 0 0 0;0 1 0 0 1 0;0 2 0 0 0 0;0 2 0 0 1 0;1 2 0 0 0 0;1 2 0 0 1 0;2 2 0 0 0 0;2 2 0 0 1 0;2 3 0 0 0 0;2 3 0 0 1 0;3 2 0 0 0 0;3 2 0 0 1 0;3 3 0 0 0 0;3 3 0 0 1 0;3 3 1 0 0 0;3 3 1 0 1 0;3 4 0 0 0 0;3 4 0 0 1 0;4 3 0 0 0 0;4 3 0 0 1 0;4 3 1 0 0 0;4 3 1 0 1 0;4 4 0 0 0 0;4 4 0 0 1 0;4 4 1 0 0 0;4 4 1 0 1 0;5 4 0 0 0 0;5 4 0 0 1 0;5 4 1 0 0 0;	2059.73	3	50.2788	21.2622	104.167	9	-0.0008	-0.25455	0.64516	0.44444	0.27778	0	0	0	6.45776e-71	1.71975e-72	-1	0	1.71975e-72	tr|A0A061IK86|A0A061IK86_CRIGR;tr|A0A061IQ26|A0A061IQ26_CRIGR;tr|A0A061INT3|A0A061INT3_CRIGR;tr|A0A061IK80|A0A061IK80_CRIGR;tr|A0A061IMQ9|A0A061IMQ9_CRIGR;tr|A0A061IQ23|A0A061IQ23_CRIGR	H671_1g2508;H671_1g2508;H671_1g2508;H671_1g2508;H671_1g2508;H671_1g2508	632;632;632;632;475;632	2295540	10654100
20190323_L1_Ag6_Zhu00015_SA_CHOKO_FT_imac_SAX_m4000_01.4654.4654.3.1.dta	20190323_L1_Ag6_Zhu00015_SA_CHOKO_FT_imac_SAX_m4000_01.4654.4654.3.1.dta	20190323_L1_Ag6_Zhu00015_SA_CHOKO_FT_imac_SAX_m4000_01	4654	1197.47	3862.5	1288.17	3	1	KPCJTSDPQCPPDGR	3,Carbamidomethyl[C];10,Carbamidomethyl[C];	1728.74	6 5 0 0 1 0	H(6)N(5)F(1)	(N(N(H(H(N(H)(F)))(H(N(H(N(H))))))))	27865	0 1 0 0 0 0;0 2 0 0 0 0;1 2 0 0 0 0;2 2 0 0 0 0;2 3 0 0 0 0;2 3 0 0 1 0;3 2 0 0 0 0;3 3 0 0 0 0;3 3 0 0 1 0;3 4 0 0 0 0;3 4 0 0 1 0;4 3 0 0 0 0;4 3 0 0 1 0;4 4 0 0 0 0;4 4 0 0 1 0;4 5 0 0 0 0;4 5 0 0 1 0;5 4 0 0 0 0;5 4 0 0 1 0;5 5 0 0 0 0;5 5 0 0 1 0;6 5 0 0 0 0;	2133.77	4	46.5067	26.851	83.0101	7	-0.01207	-3.12382	0.66667	0.46429	0.17857	0	0	0	2.88398e-56	1.08183e-57	-1	0	1.08183e-57	tr|G3I740|G3I740_CRIGR;tr|A0A061ICY3|A0A061ICY3_CRIGR	I79_019325;H671_2g6527	147;147	8381320	63529800
20190323_L1_Ag6_Zhu00015_SA_CHOKO_FT_imac_SAX_m4000_01.4657.4657.3.0.dta	20190323_L1_Ag6_Zhu00015_SA_CHOKO_FT_imac_SAX_m4000_01.4657.4657.3.0.dta	20190323_L1_Ag6_Zhu00015_SA_CHOKO_FT_imac_SAX_m4000_01	4657	1198.36	3332.28	1111.43	3	1	DQGSAYAJR		981.438	5 4 2 0 1 0	H(5)N(4)A(2)F(1)	(N(F)(N(H(H(N(H(A))))(H(N(H(A)))))))	3242	0 1 0 0 0 0;0 1 0 0 1 0;0 2 0 0 0 0;0 2 0 0 1 0;1 2 0 0 0 0;1 2 0 0 1 0;2 2 0 0 0 0;2 2 0 0 1 0;2 3 0 0 0 0;2 3 0 0 1 0;3 2 0 0 0 0;3 2 0 0 1 0;3 3 0 0 0 0;3 3 0 0 1 0;3 3 1 0 0 0;3 3 1 0 1 0;3 4 0 0 0 0;3 4 0 0 1 0;4 3 0 0 0 0;4 3 0 0 1 0;4 3 1 0 0 0;4 3 1 0 1 0;4 4 0 0 0 0;4 4 0 0 1 0;4 4 1 0 0 0;4 4 1 0 1 0;5 4 0 0 0 0;5 4 0 0 1 0;5 4 1 0 0 0;5 4 1 0 1 0;5 4 2 0 0 0;	2350.83	8	39.6911	12.3563	90.4558	9	0.00672	2.01639	0.66667	0.1875	0.375	0	0	0	2.00767e-61	4.62362e-63	-1	0.000943396	0.000943396	tr|G3HEI9|G3HEI9_CRIGR	I79_008973	91	4325240	27872400
20190323_L1_Ag6_Zhu00015_SA_CHOKO_FT_imac_SAX_m4000_01.4686.4686.3.0.dta	20190323_L1_Ag6_Zhu00015_SA_CHOKO_FT_imac_SAX_m4000_01.4686.4686.3.0.dta	20190323_L1_Ag6_Zhu00015_SA_CHOKO_FT_imac_SAX_m4000_01	4686	1204.44	3098.26	1033.43	3	1	KDJMTVTR		964.488	6 5 0 0 1 0	H(6)N(5)F(1)	(N(F)(N(H(H(N(H)))(H(N(H(N(H))))))))	6009	0 1 0 0 0 0;0 1 0 0 1 0;0 2 0 0 0 0;0 2 0 0 1 0;1 2 0 0 0 0;1 2 0 0 1 0;2 2 0 0 0 0;2 2 0 0 1 0;2 3 0 0 0 0;2 3 0 0 1 0;3 2 0 0 0 0;3 2 0 0 1 0;3 3 0 0 0 0;3 3 0 0 1 0;3 4 0 0 0 0;3 4 0 0 1 0;4 3 0 0 0 0;4 3 0 0 1 0;4 4 0 0 0 0;4 4 0 0 1 0;4 5 0 0 0 0;4 5 0 0 1 0;5 4 0 0 0 0;5 4 0 0 1 0;5 5 0 0 0 0;5 5 0 0 1 0;6 5 0 0 0 0;	2133.77	3	75.7842	26.5982	167.13	9	0.00104	0.33446	0.72414	0.14286	0.71429	0	0	0	2.11445e-114	4.22953e-115	-1	0	4.22953e-115	tr|A0A061IM78|A0A061IM78_CRIGR;tr|G3HK56|G3HK56_CRIGR	H671_1g1762;I79_011073	241;204	40762600	189629000
20190323_L1_Ag6_Zhu00015_SA_CHOKO_FT_imac_SAX_m4000_01.4687.4687.3.0.dta	20190323_L1_Ag6_Zhu00015_SA_CHOKO_FT_imac_SAX_m4000_01.4687.4687.3.0.dta	20190323_L1_Ag6_Zhu00015_SA_CHOKO_FT_imac_SAX_m4000_01	4687	1204.58	3754.49	1252.17	3	1	KDJMTVTR		964.488	7 6 1 0 1 0	H(7)N(6)A(1)F(1)	(N(F)(N(H(H(N(H))(N(H)))(H(N(H))(N(H(A)))))))	5740	0 1 0 0 0 0;0 1 0 0 1 0;0 2 0 0 0 0;0 2 0 0 1 0;1 2 0 0 0 0;1 2 0 0 1 0;2 2 0 0 0 0;2 2 0 0 1 0;2 3 0 0 0 0;2 3 0 0 1 0;2 4 0 0 0 0;2 4 0 0 1 0;3 2 0 0 0 0;3 2 0 0 1 0;3 3 0 0 0 0;3 3 0 0 1 0;3 3 1 0 0 0;3 3 1 0 1 0;3 4 0 0 0 0;3 4 0 0 1 0;3 4 1 0 0 0;3 4 1 0 1 0;3 5 0 0 0 0;3 5 0 0 1 0;3 6 0 0 0 0;3 6 0 0 1 0;4 3 0 0 0 0;4 3 0 0 1 0;4 3 1 0 0 0;4 3 1 0 1 0;4 4 0 0 0 0;4 4 0 0 1 0;4 4 1 0 0 0;4 4…	2790	3	63.5286	16.0608	151.683	9	0.00634	1.68831	0.41791	0.42857	0.35714	0	0	0	8.83924e-104	5.9944e-105	-1	0.000943396	0.000943396	tr|A0A061IM78|A0A061IM78_CRIGR;tr|G3HK56|G3HK56_CRIGR	H671_1g1762;I79_011073	241;204	58540500	414606000
20190323_L1_Ag6_Zhu00015_SA_CHOKO_FT_imac_SAX_m4000_01.4695.4695.3.1.dta	20190323_L1_Ag6_Zhu00015_SA_CHOKO_FT_imac_SAX_m4000_01.4695.4695.3.1.dta	20190323_L1_Ag6_Zhu00015_SA_CHOKO_FT_imac_SAX_m4000_01	4695	1206.12	3497.39	1166.47	3	1	KPCJTSDPQCPPDGR	3,Carbamidomethyl[C];10,Carbamidomethyl[C];	1728.74	5 4 0 0 1 0	H(5)N(4)F(1)	(N(F)(N(H(H(N))(H(N(H(H)))))))	7830	0 1 0 0 0 0;0 1 0 0 1 0;0 2 0 0 0 0;0 2 0 0 1 0;1 2 0 0 0 0;1 2 0 0 1 0;2 2 0 0 0 0;2 2 0 0 1 0;2 3 0 0 0 0;2 3 0 0 1 0;3 2 0 0 0 0;3 2 0 0 1 0;3 3 0 0 0 0;3 3 0 0 1 0;3 4 0 0 0 0;3 4 0 0 1 0;4 3 0 0 0 0;4 3 0 0 1 0;4 4 0 0 0 0;4 4 0 0 1 0;5 3 0 0 0 0;5 3 0 0 1 0;5 4 0 0 0 0;	1768.64	4	49.4305	33.6254	78.7826	8	0.00283	0.80981	0.68	0.60714	0.10714	0	0	0	2.44744e-53	8.04009e-55	-1	0	8.04009e-55	tr|G3I740|G3I740_CRIGR;tr|A0A061ICY3|A0A061ICY3_CRIGR	I79_019325;H671_2g6527	147;147	9404240	51377900
20190323_L1_Ag6_Zhu00015_SA_CHOKO_FT_imac_SAX_m4000_01.4708.4708.3.1.dta	20190323_L1_Ag6_Zhu00015_SA_CHOKO_FT_imac_SAX_m4000_01.4708.4708.3.1.dta	20190323_L1_Ag6_Zhu00015_SA_CHOKO_FT_imac_SAX_m4000_01	4708	1208.77	3169.31	1057.11	3	1	LJNSQIK		816.457	7 6 0 0 0 0	H(7)N(6)	(N(N(H(H(N(H(N(H)))))(H(N(H(N(H))))))))	27672	0 1 0 0 0 0;0 2 0 0 0 0;1 2 0 0 0 0;2 2 0 0 0 0;2 3 0 0 0 0;3 2 0 0 0 0;3 3 0 0 0 0;3 4 0 0 0 0;4 3 0 0 0 0;4 4 0 0 0 0;4 5 0 0 0 0;5 4 0 0 0 0;5 5 0 0 0 0;5 6 0 0 0 0;6 5 0 0 0 0;6 6 0 0 0 0;	2352.85	2	39.7656	25.4165	66.4139	7	0.00371	1.16906	0.77778	0.5	0.66667	0	0	0	9.54218e-45	1.82339e-46	-1	0	1.82339e-46	tr|G3HYW4|G3HYW4_CRIGR	I79_016257	243	7340870	41095300
20190323_L1_Ag6_Zhu00015_SA_CHOKO_FT_imac_SAX_m4000_01.4712.4712.3.0.dta	20190323_L1_Ag6_Zhu00015_SA_CHOKO_FT_imac_SAX_m4000_01.4712.4712.3.0.dta	20190323_L1_Ag6_Zhu00015_SA_CHOKO_FT_imac_SAX_m4000_01	4712	1209.72	2733.13	911.716	3	1	KDJMTVTR		964.488	5 4 0 0 1 0	H(5)N(4)F(1)	(N(F)(N(H(H(N))(H(N(H(H)))))))	7830	0 1 0 0 0 0;0 1 0 0 1 0;0 2 0 0 0 0;0 2 0 0 1 0;1 2 0 0 0 0;1 2 0 0 1 0;2 2 0 0 0 0;2 2 0 0 1 0;2 3 0 0 0 0;2 3 0 0 1 0;3 2 0 0 0 0;3 2 0 0 1 0;3 3 0 0 0 0;3 3 0 0 1 0;3 4 0 0 0 0;3 4 0 0 1 0;4 3 0 0 0 0;4 3 0 0 1 0;4 4 0 0 0 0;4 4 0 0 1 0;5 3 0 0 0 0;5 3 0 0 1 0;5 4 0 0 0 0;	1768.64	3	82.4882	52.0073	139.096	9	0.00487	1.78082	0.8	0.71429	0.78571	0	0	0	4.41029e-95	3.5658e-96	-1	0	3.5658e-96	tr|A0A061IM78|A0A061IM78_CRIGR;tr|G3HK56|G3HK56_CRIGR	H671_1g1762;I79_011073	241;204	6343240	28117500
20190323_L1_Ag6_Zhu00015_SA_CHOKO_FT_imac_SAX_m4000_01.4729.4729.3.0.dta	20190323_L1_Ag6_Zhu00015_SA_CHOKO_FT_imac_SAX_m4000_01.4729.4729.3.0.dta	20190323_L1_Ag6_Zhu00015_SA_CHOKO_FT_imac_SAX_m4000_01	4729	1213.2	4518.76	1506.92	3	1	KPCJTSDPQCPPDGR	3,Carbamidomethyl[C];10,Carbamidomethyl[C];	1728.74	7 6 1 0 1 0	H(7)N(6)A(1)F(1)	(N(F)(N(H(H(N(H))(N(H)))(H(N(H))(N(H(A)))))))	5740	0 1 0 0 0 0;0 1 0 0 1 0;0 2 0 0 0 0;0 2 0 0 1 0;1 2 0 0 0 0;1 2 0 0 1 0;2 2 0 0 0 0;2 2 0 0 1 0;2 3 0 0 0 0;2 3 0 0 1 0;2 4 0 0 0 0;2 4 0 0 1 0;3 2 0 0 0 0;3 2 0 0 1 0;3 3 0 0 0 0;3 3 0 0 1 0;3 3 1 0 0 0;3 3 1 0 1 0;3 4 0 0 0 0;3 4 0 0 1 0;3 4 1 0 0 0;3 4 1 0 1 0;3 5 0 0 0 0;3 5 0 0 1 0;3 6 0 0 0 0;3 6 0 0 1 0;4 3 0 0 0 0;4 3 0 0 1 0;4 3 1 0 0 0;4 3 1 0 1 0;4 4 0 0 0 0;4 4 0 0 1 0;4 4 1 0 0 0;4 4…	2790	4	35.1921	14.077	74.4058	9	0.01455	3.22097	0.35821	0.32143	0.10714	0	0	0	2.64911e-50	6.01712e-52	-1	0.000943396	0.000943396	tr|G3I740|G3I740_CRIGR;tr|A0A061ICY3|A0A061ICY3_CRIGR	I79_019325;H671_2g6527	147;147	3456960	48595500
20190323_L1_Ag6_Zhu00015_SA_CHOKO_FT_imac_SAX_m4000_01.4732.4732.3.1.dta	20190323_L1_Ag6_Zhu00015_SA_CHOKO_FT_imac_SAX_m4000_01.4732.4732.3.1.dta	20190323_L1_Ag6_Zhu00015_SA_CHOKO_FT_imac_SAX_m4000_01	4732	1213.99	2936.21	979.408	3	1	KDJMTVTR		964.488	5 5 0 0 1 0	H(5)N(5)F(1)	(N(F)(N(H(H(N(H)))(H(N)(N(H))))))	6066	0 1 0 0 0 0;0 1 0 0 1 0;0 2 0 0 0 0;0 2 0 0 1 0;1 2 0 0 0 0;1 2 0 0 1 0;2 2 0 0 0 0;2 2 0 0 1 0;2 3 0 0 0 0;2 3 0 0 1 0;2 4 0 0 0 0;2 4 0 0 1 0;3 2 0 0 0 0;3 2 0 0 1 0;3 3 0 0 0 0;3 3 0 0 1 0;3 4 0 0 0 0;3 4 0 0 1 0;3 5 0 0 0 0;3 5 0 0 1 0;4 3 0 0 0 0;4 3 0 0 1 0;4 4 0 0 0 0;4 4 0 0 1 0;4 5 0 0 0 0;4 5 0 0 1 0;5 4 0 0 0 0;5 4 0 0 1 0;5 5 0 0 0 0;	1971.72	3	38.4979	19.9013	73.0344	8	0.0011	0.37316	0.54839	0.21429	0.64286	0	0	0	2.37025e-49	3.92797e-51	-1	0	3.92797e-51	tr|A0A061IM78|A0A061IM78_CRIGR;tr|G3HK56|G3HK56_CRIGR	H671_1g1762;I79_011073	241;204	2387010	11472200
20190323_L1_Ag6_Zhu00015_SA_CHOKO_FT_imac_SAX_m4000_01.4733.4733.4.3.dta	20190323_L1_Ag6_Zhu00015_SA_CHOKO_FT_imac_SAX_m4000_01.4733.4733.4.3.dta	20190323_L1_Ag6_Zhu00015_SA_CHOKO_FT_imac_SAX_m4000_01	4733	1214.11	4153.62	1039.16	4	1	KPCJTSDPQCPPDGR	3,Carbamidomethyl[C];10,Carbamidomethyl[C];	1728.74	6 5 1 0 1 0	H(6)N(5)A(1)F(1)	(N(F)(N(H(H(N(H(A))))(H(N(H))(N(H))))))	3317	0 1 0 0 0 0;0 1 0 0 1 0;0 2 0 0 0 0;0 2 0 0 1 0;1 2 0 0 0 0;1 2 0 0 1 0;2 2 0 0 0 0;2 2 0 0 1 0;2 3 0 0 0 0;2 3 0 0 1 0;2 4 0 0 0 0;2 4 0 0 1 0;3 2 0 0 0 0;3 2 0 0 1 0;3 3 0 0 0 0;3 3 0 0 1 0;3 3 1 0 0 0;3 3 1 0 1 0;3 4 0 0 0 0;3 4 0 0 1 0;3 5 0 0 0 0;3 5 0 0 1 0;4 3 0 0 0 0;4 3 0 0 1 0;4 3 1 0 0 0;4 3 1 0 1 0;4 4 0 0 0 0;4 4 0 0 1 0;4 4 1 0 0 0;4 4 1 0 1 0;4 5 0 0 0 0;4 5 0 0 1 0;4 5 1 0 0 0;4 5…	2424.87	4	28.4004	31.4019	22.8262	7	0.01439	3.4651	0.2766	0.71429	0.03571	0	0	0	2.0159e-14	2.9969e-16	-1	0	2.9969e-16	tr|G3I740|G3I740_CRIGR;tr|A0A061ICY3|A0A061ICY3_CRIGR	I79_019325;H671_2g6527	147;147	6106420	53760500
20190323_L1_Ag6_Zhu00015_SA_CHOKO_FT_imac_SAX_m4000_01.4753.4753.3.0.dta	20190323_L1_Ag6_Zhu00015_SA_CHOKO_FT_imac_SAX_m4000_01.4753.4753.3.0.dta	20190323_L1_Ag6_Zhu00015_SA_CHOKO_FT_imac_SAX_m4000_01	4753	1218.55	3098.26	1033.43	3	1	KDJMTVTR		964.488	6 5 0 0 1 0	H(6)N(5)F(1)	(N(F)(N(H(H(N(H)))(H(N(H(N(H))))))))	6009	0 1 0 0 0 0;0 1 0 0 1 0;0 2 0 0 0 0;0 2 0 0 1 0;1 2 0 0 0 0;1 2 0 0 1 0;2 2 0 0 0 0;2 2 0 0 1 0;2 3 0 0 0 0;2 3 0 0 1 0;3 2 0 0 0 0;3 2 0 0 1 0;3 3 0 0 0 0;3 3 0 0 1 0;3 4 0 0 0 0;3 4 0 0 1 0;4 3 0 0 0 0;4 3 0 0 1 0;4 4 0 0 0 0;4 4 0 0 1 0;4 5 0 0 0 0;4 5 0 0 1 0;5 4 0 0 0 0;5 4 0 0 1 0;5 5 0 0 0 0;5 5 0 0 1 0;6 5 0 0 0 0;	2133.77	3	47.2458	17.904	101.738	9	0.001	0.32284	0.72414	0.14286	0.64286	0	0	0	3.09578e-69	9.41656e-71	-1	0	9.41656e-71	tr|A0A061IM78|A0A061IM78_CRIGR;tr|G3HK56|G3HK56_CRIGR	H671_1g1762;I79_011073	241;204	40762600	189629000
20190323_L1_Ag6_Zhu00015_SA_CHOKO_FT_imac_SAX_m4000_01.4769.4769.3.4.dta	20190323_L1_Ag6_Zhu00015_SA_CHOKO_FT_imac_SAX_m4000_01.4769.4769.3.4.dta	20190323_L1_Ag6_Zhu00015_SA_CHOKO_FT_imac_SAX_m4000_01	4769	1222.11	3389.36	1130.46	3	1	KDJMTVTR		964.488	6 5 1 0 1 0	H(6)N(5)A(1)F(1)	(N(F)(N(H(H(N(H(A))))(H(N(H))(N(H))))))	3317	0 1 0 0 0 0;0 1 0 0 1 0;0 2 0 0 0 0;0 2 0 0 1 0;1 2 0 0 0 0;1 2 0 0 1 0;2 2 0 0 0 0;2 2 0 0 1 0;2 3 0 0 0 0;2 3 0 0 1 0;2 4 0 0 0 0;2 4 0 0 1 0;3 2 0 0 0 0;3 2 0 0 1 0;3 3 0 0 0 0;3 3 0 0 1 0;3 3 1 0 0 0;3 3 1 0 1 0;3 4 0 0 0 0;3 4 0 0 1 0;3 5 0 0 0 0;3 5 0 0 1 0;4 3 0 0 0 0;4 3 0 0 1 0;4 3 1 0 0 0;4 3 1 0 1 0;4 4 0 0 0 0;4 4 0 0 1 0;4 4 1 0 0 0;4 4 1 0 1 0;4 5 0 0 0 0;4 5 0 0 1 0;4 5 1 0 0 0;4 5…	2424.87	3	53.1724	12.2771	129.121	9	0.0038	1.12137	0.51064	0.14286	0.42857	0	0	0	3.53829e-88	1.73131e-89	-1	0.000943396	0.000943396	tr|A0A061IM78|A0A061IM78_CRIGR;tr|G3HK56|G3HK56_CRIGR	H671_1g1762;I79_011073	241;204	78593700	424479000
20190323_L1_Ag6_Zhu00015_SA_CHOKO_FT_imac_SAX_m4000_01.4778.4778.3.1.dta	20190323_L1_Ag6_Zhu00015_SA_CHOKO_FT_imac_SAX_m4000_01.4778.4778.3.1.dta	20190323_L1_Ag6_Zhu00015_SA_CHOKO_FT_imac_SAX_m4000_01	4778	1224.03	3007.26	1003.09	3	1	LJNSQIK		816.457	6 6 0 0 0 0	H(6)N(6)	(N(N(H(H(N)(N(H)))(H(N(H))(N(H))))))	30808	0 1 0 0 0 0;0 2 0 0 0 0;1 2 0 0 0 0;2 2 0 0 0 0;2 3 0 0 0 0;2 4 0 0 0 0;3 2 0 0 0 0;3 3 0 0 0 0;3 4 0 0 0 0;3 5 0 0 0 0;3 6 0 0 0 0;4 3 0 0 0 0;4 4 0 0 0 0;4 5 0 0 0 0;4 6 0 0 0 0;5 4 0 0 0 0;5 5 0 0 0 0;5 6 0 0 0 0;6 5 0 0 0 0;	2190.79	2	43.6886	27.3791	73.9777	7	0.00549	1.82543	0.7619	0.5	0.75	0	0	0	5.24952e-50	9.97655e-52	-1	0	9.97655e-52	tr|G3HYW4|G3HYW4_CRIGR	I79_016257	243	3003260	12922200
20190323_L1_Ag6_Zhu00015_SA_CHOKO_FT_imac_SAX_m4000_01.4789.4789.3.2.dta	20190323_L1_Ag6_Zhu00015_SA_CHOKO_FT_imac_SAX_m4000_01.4789.4789.3.2.dta	20190323_L1_Ag6_Zhu00015_SA_CHOKO_FT_imac_SAX_m4000_01	4789	1226.58	3737.48	1246.5	3	1	KDJMTVTR		964.488	6 6 2 0 0 0	H(6)N(6)A(2)	(N(N(H(H(N)(N(H(A))))(H(N(H))(N(H(A)))))))	30474	0 1 0 0 0 0;0 2 0 0 0 0;1 2 0 0 0 0;2 2 0 0 0 0;2 3 0 0 0 0;2 4 0 0 0 0;3 2 0 0 0 0;3 3 0 0 0 0;3 3 1 0 0 0;3 4 0 0 0 0;3 4 1 0 0 0;3 5 0 0 0 0;3 6 0 0 0 0;4 3 0 0 0 0;4 3 1 0 0 0;4 4 0 0 0 0;4 4 1 0 0 0;4 5 0 0 0 0;4 5 1 0 0 0;4 6 0 0 0 0;4 6 1 0 0 0;5 4 0 0 0 0;5 4 1 0 0 0;5 4 2 0 0 0;5 5 0 0 0 0;5 5 1 0 0 0;5 5 2 0 0 0;5 6 0 0 0 0;5 6 1 0 0 0;5 6 2 0 0 0;6 5 0 0 0 0;6 5 1 0 0 0;6 5 2 0 0 0;6 6…	2772.98	3	22.0344	11.1883	42.1771	7	0.01031	2.75786	0.32432	0.14286	0.42857	0	0	0	9.11545e-28	9.58865e-30	-1	0.00185185	0.00185185	tr|A0A061IM78|A0A061IM78_CRIGR;tr|G3HK56|G3HK56_CRIGR	H671_1g1762;I79_011073	241;204	39965800	136905000
20190323_L1_Ag6_Zhu00015_SA_CHOKO_FT_imac_SAX_m4000_01.4793.4793.3.4.dta	20190323_L1_Ag6_Zhu00015_SA_CHOKO_FT_imac_SAX_m4000_01.4793.4793.3.4.dta	20190323_L1_Ag6_Zhu00015_SA_CHOKO_FT_imac_SAX_m4000_01	4793	1227.55	2804.18	935.397	3	1	LJNSQIK		816.457	6 5 0 0 0 0	H(6)N(5)	(N(N(H(H(N(H)))(H(N(H(N(H))))))))	29272	0 1 0 0 0 0;0 2 0 0 0 0;1 2 0 0 0 0;2 2 0 0 0 0;2 3 0 0 0 0;3 2 0 0 0 0;3 3 0 0 0 0;3 4 0 0 0 0;4 3 0 0 0 0;4 4 0 0 0 0;4 5 0 0 0 0;5 4 0 0 0 0;5 5 0 0 0 0;	1987.71	2	51.485	44.3379	64.758	7	0.00412	1.46997	0.8	0.83333	0.75	0	0	0	1.36479e-43	2.42155e-45	-1	0	2.42155e-45	tr|G3HYW4|G3HYW4_CRIGR	I79_016257	243	8123350	37612100
20190323_L1_Ag6_Zhu00015_SA_CHOKO_FT_imac_SAX_m4000_01.4798.4798.3.1.dta	20190323_L1_Ag6_Zhu00015_SA_CHOKO_FT_imac_SAX_m4000_01.4798.4798.3.1.dta	20190323_L1_Ag6_Zhu00015_SA_CHOKO_FT_imac_SAX_m4000_01	4798	1228.55	3459.41	1153.81	3	1	LJNSQIK		816.457	5 4 2 0 3 0	H(5)N(4)A(2)F(3)	(N(N(H(H(N(F)(H(F))))(H(N(F)(H(A(A))))))))	23383	0 1 0 0 0 0;0 2 0 0 0 0;1 2 0 0 0 0;2 2 0 0 0 0;2 3 0 0 0 0;2 3 0 0 1 0;3 2 0 0 0 0;3 3 0 0 0 0;3 3 0 0 1 0;3 3 0 0 2 0;3 3 1 0 0 0;3 3 1 0 1 0;3 3 2 0 0 0;3 3 2 0 1 0;3 4 0 0 0 0;3 4 0 0 1 0;3 4 0 0 2 0;4 3 0 0 0 0;4 3 0 0 1 0;4 3 0 0 2 0;4 3 1 0 0 0;4 3 1 0 1 0;4 3 2 0 0 0;4 3 2 0 1 0;4 4 0 0 0 0;4 4 0 0 1 0;4 4 0 0 2 0;4 4 0 0 3 0;4 4 1 0 0 0;4 4 1 0 1 0;4 4 1 0 2 0;4 4 2 0 0 0;4 4 2 0 1 0;4 4…	2642.95	2	29.0522	21.7858	42.547	7	0.00977	2.82549	0.31915	0.66667	0.33333	0	0	0	5.05773e-28	6.20129e-30	-1	0	6.20129e-30	tr|G3HYW4|G3HYW4_CRIGR	I79_016257	243	3608270	90090500
20190323_L1_Ag6_Zhu00015_SA_CHOKO_FT_imac_SAX_m4000_01.4813.4813.3.0.dta	20190323_L1_Ag6_Zhu00015_SA_CHOKO_FT_imac_SAX_m4000_01.4813.4813.3.0.dta	20190323_L1_Ag6_Zhu00015_SA_CHOKO_FT_imac_SAX_m4000_01	4813	1231.96	3202.32	1068.11	3	1	VTJLTR		703.41	7 6 0 0 1 0	H(7)N(6)F(1)	(N(F)(N(H(H(N(H)))(H(N(H(N(H(N(H))))))))))	6005	0 1 0 0 0 0;0 1 0 0 1 0;0 2 0 0 0 0;0 2 0 0 1 0;1 2 0 0 0 0;1 2 0 0 1 0;2 2 0 0 0 0;2 2 0 0 1 0;2 3 0 0 0 0;2 3 0 0 1 0;3 2 0 0 0 0;3 2 0 0 1 0;3 3 0 0 0 0;3 3 0 0 1 0;3 4 0 0 0 0;3 4 0 0 1 0;4 3 0 0 0 0;4 3 0 0 1 0;4 4 0 0 0 0;4 4 0 0 1 0;4 5 0 0 0 0;4 5 0 0 1 0;5 4 0 0 0 0;5 4 0 0 1 0;5 5 0 0 0 0;5 5 0 0 1 0;5 6 0 0 0 0;5 6 0 0 1 0;6 5 0 0 0 0;6 5 0 0 1 0;6 6 0 0 0 0;6 6 0 0 1 0;7 6 0 0 0 0;	2498.9	3	42.0371	11.7076	98.3631	9	0.00538	1.68106	0.68571	0.2	0.5	0	0	0	6.70961e-67	3.28605e-68	-1	0.000943396	0.000943396	tr|G3H7X9|G3H7X9_CRIGR	I79_006475	486	6441950	28343700
20190323_L1_Ag6_Zhu00015_SA_CHOKO_FT_imac_SAX_m4000_01.4821.4821.3.1.dta	20190323_L1_Ag6_Zhu00015_SA_CHOKO_FT_imac_SAX_m4000_01.4821.4821.3.1.dta	20190323_L1_Ag6_Zhu00015_SA_CHOKO_FT_imac_SAX_m4000_01	4821	1233.74	3788.48	1263.5	3	1	KPCJTSDPQCPPDGR	3,Carbamidomethyl[C];10,Carbamidomethyl[C];	1728.74	5 4 1 0 1 0	H(5)N(4)A(1)F(1)	(N(F)(N(H(H(N(H)))(H(N(H(A)))))))	5986	0 1 0 0 0 0;0 1 0 0 1 0;0 2 0 0 0 0;0 2 0 0 1 0;1 2 0 0 0 0;1 2 0 0 1 0;2 2 0 0 0 0;2 2 0 0 1 0;2 3 0 0 0 0;2 3 0 0 1 0;3 2 0 0 0 0;3 2 0 0 1 0;3 3 0 0 0 0;3 3 0 0 1 0;3 3 1 0 0 0;3 3 1 0 1 0;3 4 0 0 0 0;3 4 0 0 1 0;4 3 0 0 0 0;4 3 0 0 1 0;4 3 1 0 0 0;4 3 1 0 1 0;4 4 0 0 0 0;4 4 0 0 1 0;4 4 1 0 0 0;4 4 1 0 1 0;5 4 0 0 0 0;5 4 0 0 1 0;5 4 1 0 0 0;	2059.73	4	51.7059	21.8444	107.163	9	0.00696	1.8368	0.70968	0.53571	0.07143	0	0	0	5.46436e-73	1.43261e-74	-1	0	1.43261e-74	tr|G3I740|G3I740_CRIGR;tr|A0A061ICY3|A0A061ICY3_CRIGR	I79_019325;H671_2g6527	147;147	11380600	67566900
20190323_L1_Ag6_Zhu00015_SA_CHOKO_FT_imac_SAX_m4000_01.4833.4833.3.1.dta	20190323_L1_Ag6_Zhu00015_SA_CHOKO_FT_imac_SAX_m4000_01.4833.4833.3.1.dta	20190323_L1_Ag6_Zhu00015_SA_CHOKO_FT_imac_SAX_m4000_01	4833	1236.45	4809.86	1603.96	3	1	KPCJTSDPQCPPDGR	3,Carbamidomethyl[C];10,Carbamidomethyl[C];	1728.74	7 6 2 0 1 0	H(7)N(6)A(2)F(1)	(N(F)(N(H(H(N(H))(N(H)))(H(N(H(A)))(N(H(A)))))))	5697	0 1 0 0 0 0;0 1 0 0 1 0;0 2 0 0 0 0;0 2 0 0 1 0;1 2 0 0 0 0;1 2 0 0 1 0;2 2 0 0 0 0;2 2 0 0 1 0;2 3 0 0 0 0;2 3 0 0 1 0;2 4 0 0 0 0;2 4 0 0 1 0;3 2 0 0 0 0;3 2 0 0 1 0;3 3 0 0 0 0;3 3 0 0 1 0;3 3 1 0 0 0;3 3 1 0 1 0;3 4 0 0 0 0;3 4 0 0 1 0;3 4 1 0 0 0;3 4 1 0 1 0;3 5 0 0 0 0;3 5 0 0 1 0;3 6 0 0 0 0;3 6 0 0 1 0;4 3 0 0 0 0;4 3 0 0 1 0;4 3 1 0 0 0;4 3 1 0 1 0;4 4 0 0 0 0;4 4 0 0 1 0;4 4 1 0 0 0;4 4…	3081.09	4	19.0641	11.8129	32.5305	6	0.01952	4.05796	0.30864	0.28571	0.10714	0	0	0	3.76603e-21	6.87207e-23	-1	0.000943396	0.000943396	tr|G3I740|G3I740_CRIGR;tr|A0A061ICY3|A0A061ICY3_CRIGR	I79_019325;H671_2g6527	147;147	1125990	16831000
20190323_L1_Ag6_Zhu00015_SA_CHOKO_FT_imac_SAX_m4000_01.4843.4843.3.1.dta	20190323_L1_Ag6_Zhu00015_SA_CHOKO_FT_imac_SAX_m4000_01.4843.4843.3.1.dta	20190323_L1_Ag6_Zhu00015_SA_CHOKO_FT_imac_SAX_m4000_01	4843	1238.71	3372.35	1124.79	3	1	KDJMTVTR		964.488	5 5 2 0 0 0	H(5)N(5)A(2)	(N(N(H(H)(N)(H(N(H(A)))(N(H(A)))))))	31958	0 1 0 0 0 0;0 2 0 0 0 0;1 2 0 0 0 0;1 3 0 0 0 0;2 2 0 0 0 0;2 3 0 0 0 0;2 4 0 0 0 0;2 5 0 0 0 0;3 2 0 0 0 0;3 3 0 0 0 0;3 3 1 0 0 0;3 4 0 0 0 0;3 4 1 0 0 0;3 5 0 0 0 0;3 5 1 0 0 0;4 3 0 0 0 0;4 3 1 0 0 0;4 4 0 0 0 0;4 4 1 0 0 0;4 4 2 0 0 0;4 5 0 0 0 0;4 5 1 0 0 0;4 5 2 0 0 0;5 4 0 0 0 0;5 4 1 0 0 0;5 4 2 0 0 0;5 5 0 0 0 0;5 5 1 0 0 0;	2407.85	3	37.2407	28.219	53.9955	7	0.01337	3.96383	0.36667	0.42857	0.57143	0	0	0	4.8596e-36	8.85787e-38	-1	0	8.85787e-38	tr|A0A061IM78|A0A061IM78_CRIGR;tr|G3HK56|G3HK56_CRIGR	H671_1g1762;I79_011073	241;204	46521100	147734000
20190323_L1_Ag6_Zhu00015_SA_CHOKO_FT_imac_SAX_m4000_01.4847.4847.2.0.dta	20190323_L1_Ag6_Zhu00015_SA_CHOKO_FT_imac_SAX_m4000_01.4847.4847.2.0.dta	20190323_L1_Ag6_Zhu00015_SA_CHOKO_FT_imac_SAX_m4000_01	4847	1239.52	2810.14	1405.57	2	1	JATLAEQAK		945.5	9 2 0 0 0 0	H(9)N(2)	(N(N(H(H(H)(H))(H(H(H(H(H))))))))	22028	0 1 0 0 0 0;0 2 0 0 0 0;1 2 0 0 0 0;2 2 0 0 0 0;3 2 0 0 0 0;4 2 0 0 0 0;5 2 0 0 0 0;6 2 0 0 0 0;7 2 0 0 0 0;8 2 0 0 0 0;	1864.63	1	63.8152	62.5176	66.225	7	0.00562	1.99967	0.83333	1.3125	0.1875	0	0	0	1.29233e-44	2.3494e-46	-1	0	2.3494e-46	tr|A0A061I657|A0A061I657_CRIGR;tr|A0A061I5C0|A0A061I5C0_CRIGR;tr|G3I973|G3I973_CRIGR	H671_4g12994;H671_4g12994;I79_020107	631;643;869	6690850	25881700
20190323_L1_Ag6_Zhu00015_SA_CHOKO_FT_imac_SAX_m4000_01.4851.4851.3.0.dta	20190323_L1_Ag6_Zhu00015_SA_CHOKO_FT_imac_SAX_m4000_01.4851.4851.3.0.dta	20190323_L1_Ag6_Zhu00015_SA_CHOKO_FT_imac_SAX_m4000_01	4851	1240.54	2642.12	881.379	3	1	LJNSQIK		816.457	5 5 0 0 0 0	H(5)N(5)	(N(N(H(H(N))(H(N(H))(N(H))))))	31248	0 1 0 0 0 0;0 2 0 0 0 0;1 2 0 0 0 0;2 2 0 0 0 0;2 3 0 0 0 0;2 4 0 0 0 0;3 2 0 0 0 0;3 3 0 0 0 0;3 4 0 0 0 0;3 5 0 0 0 0;4 3 0 0 0 0;4 4 0 0 0 0;4 5 0 0 0 0;5 4 0 0 0 0;	1825.66	2	45.0346	32.801	67.754	7	0.00543	2.05384	0.8125	0.66667	0.66667	0	0	0	1.11117e-45	2.28616e-47	-1	0	2.28616e-47	tr|G3HYW4|G3HYW4_CRIGR	I79_016257	243	2897300	11025500
20190323_L1_Ag6_Zhu00015_SA_CHOKO_FT_imac_SAX_m4000_01.4860.4860.3.2.dta	20190323_L1_Ag6_Zhu00015_SA_CHOKO_FT_imac_SAX_m4000_01.4860.4860.3.2.dta	20190323_L1_Ag6_Zhu00015_SA_CHOKO_FT_imac_SAX_m4000_01	4860	1242.37	2810.14	937.384	3	1	JATLAEQAK		945.5	9 2 0 0 0 0	H(9)N(2)	(N(N(H(H(H(H)))(H(H(H(H(H))))))))	21365	0 1 0 0 0 0;0 2 0 0 0 0;1 2 0 0 0 0;2 2 0 0 0 0;3 2 0 0 0 0;4 2 0 0 0 0;5 2 0 0 0 0;6 2 0 0 0 0;7 2 0 0 0 0;8 2 0 0 0 0;	1864.63	1	88.7275	92.3177	82.0598	7	0.00404	1.43885	1	1.25	0.875	0	0	0	1.31306e-55	4.43111e-57	-1	0	4.43111e-57	tr|A0A061I657|A0A061I657_CRIGR;tr|A0A061I5C0|A0A061I5C0_CRIGR;tr|G3I973|G3I973_CRIGR	H671_4g12994;H671_4g12994;I79_020107	631;643;869	4509860	18585000
20190323_L1_Ag6_Zhu00015_SA_CHOKO_FT_imac_SAX_m4000_01.4876.4876.3.4.dta	20190323_L1_Ag6_Zhu00015_SA_CHOKO_FT_imac_SAX_m4000_01.4876.4876.3.4.dta	20190323_L1_Ag6_Zhu00015_SA_CHOKO_FT_imac_SAX_m4000_01	4876	1245.78	3024.23	1008.75	3	1	KDJMTVTR		964.488	5 4 1 0 1 0	H(5)N(4)A(1)F(1)	(N(F)(N(H(H(N(H)))(H(N(H(A)))))))	5986	0 1 0 0 0 0;0 1 0 0 1 0;0 2 0 0 0 0;0 2 0 0 1 0;1 2 0 0 0 0;1 2 0 0 1 0;2 2 0 0 0 0;2 2 0 0 1 0;2 3 0 0 0 0;2 3 0 0 1 0;3 2 0 0 0 0;3 2 0 0 1 0;3 3 0 0 0 0;3 3 0 0 1 0;3 3 1 0 0 0;3 3 1 0 1 0;3 4 0 0 0 0;3 4 0 0 1 0;4 3 0 0 0 0;4 3 0 0 1 0;4 3 1 0 0 0;4 3 1 0 1 0;4 4 0 0 0 0;4 4 0 0 1 0;4 4 1 0 0 0;4 4 1 0 1 0;5 4 0 0 0 0;5 4 0 0 1 0;5 4 1 0 0 0;	2059.73	3	68.8402	24.9928	150.271	9	0.00661	2.18425	0.67742	0.28571	0.71429	0	0	0	8.326e-103	6.43606e-104	-1	0	6.43606e-104	tr|A0A061IM78|A0A061IM78_CRIGR;tr|G3HK56|G3HK56_CRIGR	H671_1g1762;I79_011073	241;204	9717290	46766300
20190323_L1_Ag6_Zhu00015_SA_CHOKO_FT_imac_SAX_m4000_01.4877.4877.2.0.dta	20190323_L1_Ag6_Zhu00015_SA_CHOKO_FT_imac_SAX_m4000_01.4877.4877.2.0.dta	20190323_L1_Ag6_Zhu00015_SA_CHOKO_FT_imac_SAX_m4000_01	4877	1245.92	2648.09	1324.55	2	1	JATLAEQAK		945.5	8 2 0 0 0 0	H(8)N(2)	(N(N(H(H(H(H)))(H(H)(H)(H)))))	21490	0 1 0 0 0 0;0 2 0 0 0 0;1 2 0 0 0 0;2 2 0 0 0 0;3 2 0 0 0 0;4 2 0 0 0 0;5 2 0 0 0 0;6 2 0 0 0 0;7 2 0 0 0 0;	1702.58	1	63.1172	64.442	60.657	7	0.00455	1.72003	0.81818	1.1875	0.3125	0	0	0	1.00988e-40	1.60686e-42	-1	0	1.60686e-42	tr|A0A061I657|A0A061I657_CRIGR;tr|A0A061I5C0|A0A061I5C0_CRIGR;tr|G3I973|G3I973_CRIGR	H671_4g12994;H671_4g12994;I79_020107	631;643;869	9630500	37236500
20190323_L1_Ag6_Zhu00015_SA_CHOKO_FT_imac_SAX_m4000_01.4880.4880.3.0.dta	20190323_L1_Ag6_Zhu00015_SA_CHOKO_FT_imac_SAX_m4000_01.4880.4880.3.0.dta	20190323_L1_Ag6_Zhu00015_SA_CHOKO_FT_imac_SAX_m4000_01	4880	1246.81	2439.04	813.686	3	1	LJNSQIK		816.457	5 4 0 0 0 0	H(5)N(4)	(N(N(H(H(N(H)))(H(N(H))))))	29303	0 1 0 0 0 0;0 2 0 0 0 0;1 2 0 0 0 0;2 2 0 0 0 0;2 3 0 0 0 0;3 2 0 0 0 0;3 3 0 0 0 0;3 4 0 0 0 0;4 3 0 0 0 0;4 4 0 0 0 0;	1622.58	2	62.3432	59.0591	68.4421	7	0.00586	2.40218	0.83333	1.08333	0.75	0	0	0	3.68725e-46	6.24498e-48	-1	0	6.24498e-48	tr|G3HYW4|G3HYW4_CRIGR	I79_016257	243	9277570	34187900
20190323_L1_Ag6_Zhu00015_SA_CHOKO_FT_imac_SAX_m4000_01.4885.4885.3.3.dta	20190323_L1_Ag6_Zhu00015_SA_CHOKO_FT_imac_SAX_m4000_01.4885.4885.3.3.dta	20190323_L1_Ag6_Zhu00015_SA_CHOKO_FT_imac_SAX_m4000_01	4885	1247.76	3007.22	1003.08	3	1	KDJMTVTR		964.488	4 4 2 0 0 0	H(4)N(4)A(2)	(N(N(H(H(N(A)))(H(N(H(A)))))))	23239	0 1 0 0 0 0;0 2 0 0 0 0;1 2 0 0 0 0;2 2 0 0 0 0;2 3 0 0 0 0;2 3 1 0 0 0;3 2 0 0 0 0;3 3 0 0 0 0;3 3 1 0 0 0;3 4 0 0 0 0;3 4 1 0 0 0;4 3 0 0 0 0;4 3 1 0 0 0;4 4 0 0 0 0;4 4 1 0 0 0;	2042.72	3	33.7038	20.2259	58.7342	7	0.01672	5.55941	0.58824	0.14286	0.64286	0	0	0	2.25605e-39	4.33501e-41	-1	0	4.33501e-41	tr|A0A061IM78|A0A061IM78_CRIGR;tr|G3HK56|G3HK56_CRIGR	H671_1g1762;I79_011073	241;204	5080670	15137400
20190323_L1_Ag6_Zhu00015_SA_CHOKO_FT_imac_SAX_m4000_01.4890.4890.2.0.dta	20190323_L1_Ag6_Zhu00015_SA_CHOKO_FT_imac_SAX_m4000_01.4890.4890.2.0.dta	20190323_L1_Ag6_Zhu00015_SA_CHOKO_FT_imac_SAX_m4000_01	4890	1248.79	2439.05	1220.03	2	1	LJNSQIK		816.457	5 4 0 0 0 0	H(5)N(4)	(N(N(H(H(N(H)))(H(N(H))))))	29303	0 1 0 0 0 0;0 2 0 0 0 0;1 2 0 0 0 0;2 2 0 0 0 0;2 3 0 0 0 0;3 2 0 0 0 0;3 3 0 0 0 0;3 4 0 0 0 0;4 3 0 0 0 0;4 4 0 0 0 0;	1622.58	2	41.3433	36.4599	50.4125	7	0.00605	2.48008	0.83333	1.08333	0.25	0	0	0	1.61864e-33	3.0673e-35	-1	0	3.0673e-35	tr|G3HYW4|G3HYW4_CRIGR	I79_016257	243	9316390	32075200
20190323_L1_Ag6_Zhu00015_SA_CHOKO_FT_imac_SAX_m4000_01.4895.4895.3.0.dta	20190323_L1_Ag6_Zhu00015_SA_CHOKO_FT_imac_SAX_m4000_01.4895.4895.3.0.dta	20190323_L1_Ag6_Zhu00015_SA_CHOKO_FT_imac_SAX_m4000_01	4895	1249.92	2648.09	883.368	3	1	JATLAEQAK		945.5	8 2 0 0 0 0	H(8)N(2)	(N(N(H(H(H(H)))(H(H(H(H)))))))	21396	0 1 0 0 0 0;0 2 0 0 0 0;1 2 0 0 0 0;2 2 0 0 0 0;3 2 0 0 0 0;4 2 0 0 0 0;5 2 0 0 0 0;6 2 0 0 0 0;7 2 0 0 0 0;	1702.58	1	60.964	59.2267	64.1905	7	0.00712	2.69017	1	1.0625	0.75	0	0	0	3.39962e-43	8.49565e-45	-1	0	8.49565e-45	tr|A0A061I657|A0A061I657_CRIGR;tr|A0A061I5C0|A0A061I5C0_CRIGR;tr|G3I973|G3I973_CRIGR	H671_4g12994;H671_4g12994;I79_020107	631;643;869	13312200	48898700
20190323_L1_Ag6_Zhu00015_SA_CHOKO_FT_imac_SAX_m4000_01.4906.4906.4.7.dta	20190323_L1_Ag6_Zhu00015_SA_CHOKO_FT_imac_SAX_m4000_01.4906.4906.4.7.dta	20190323_L1_Ag6_Zhu00015_SA_CHOKO_FT_imac_SAX_m4000_01	4906	1252.35	4809.86	1203.22	4	1	KPCJTSDPQCPPDGR	3,Carbamidomethyl[C];10,Carbamidomethyl[C];	1728.74	7 6 2 0 1 0	H(7)N(6)A(2)F(1)	(N(F)(N(H(H(N(H))(N(H(A))))(H(N(H))(N(H(A)))))))	5225	0 1 0 0 0 0;0 1 0 0 1 0;0 2 0 0 0 0;0 2 0 0 1 0;1 2 0 0 0 0;1 2 0 0 1 0;2 2 0 0 0 0;2 2 0 0 1 0;2 3 0 0 0 0;2 3 0 0 1 0;2 4 0 0 0 0;2 4 0 0 1 0;3 2 0 0 0 0;3 2 0 0 1 0;3 3 0 0 0 0;3 3 0 0 1 0;3 3 1 0 0 0;3 3 1 0 1 0;3 4 0 0 0 0;3 4 0 0 1 0;3 4 1 0 0 0;3 4 1 0 1 0;3 5 0 0 0 0;3 5 0 0 1 0;3 6 0 0 0 0;3 6 0 0 1 0;4 3 0 0 0 0;4 3 0 0 1 0;4 3 1 0 0 0;4 3 1 0 1 0;4 4 0 0 0 0;4 4 0 0 1 0;4 4 1 0 0 0;4 4…	3081.09	4	32.9872	8.25875	78.9116	9	0.02462	5.11953	0.34177	0.32143	0.07143	0	0	0	1.99229e-53	5.85785e-55	-1	0.00907591	0.00907591	tr|G3I740|G3I740_CRIGR;tr|A0A061ICY3|A0A061ICY3_CRIGR	I79_019325;H671_2g6527	147;147	14429800	124255000
20190323_L1_Ag6_Zhu00015_SA_CHOKO_FT_imac_SAX_m4000_01.4909.4909.3.7.dta	20190323_L1_Ag6_Zhu00015_SA_CHOKO_FT_imac_SAX_m4000_01.4909.4909.3.7.dta	20190323_L1_Ag6_Zhu00015_SA_CHOKO_FT_imac_SAX_m4000_01	4909	1253.15	3227.31	1076.44	3	1	KDJMTVTR		964.488	5 5 1 0 1 0	H(5)N(5)A(1)F(1)	(N(F)(N(H(H(N)(N(H)))(H(N(H(A)))))))	7391	0 1 0 0 0 0;0 1 0 0 1 0;0 2 0 0 0 0;0 2 0 0 1 0;1 2 0 0 0 0;1 2 0 0 1 0;2 2 0 0 0 0;2 2 0 0 1 0;2 3 0 0 0 0;2 3 0 0 1 0;2 4 0 0 0 0;2 4 0 0 1 0;3 2 0 0 0 0;3 2 0 0 1 0;3 3 0 0 0 0;3 3 0 0 1 0;3 3 1 0 0 0;3 3 1 0 1 0;3 4 0 0 0 0;3 4 0 0 1 0;3 5 0 0 0 0;3 5 0 0 1 0;4 3 0 0 0 0;4 3 0 0 1 0;4 3 1 0 0 0;4 3 1 0 1 0;4 4 0 0 0 0;4 4 0 0 1 0;4 4 1 0 0 0;4 4 1 0 1 0;4 5 0 0 0 0;4 5 0 0 1 0;4 5 1 0 0 0;4 5…	2262.81	3	66.5275	18.2976	156.098	9	0.00323	0.99995	0.65116	0.28571	0.57143	0	0	0	8.01463e-107	7.89757e-108	-1	0	7.89757e-108	tr|A0A061IM78|A0A061IM78_CRIGR;tr|G3HK56|G3HK56_CRIGR	H671_1g1762;I79_011073	241;204	6890230	46913800
20190323_L1_Ag6_Zhu00015_SA_CHOKO_FT_imac_SAX_m4000_01.4919.4919.3.0.dta	20190323_L1_Ag6_Zhu00015_SA_CHOKO_FT_imac_SAX_m4000_01.4919.4919.3.0.dta	20190323_L1_Ag6_Zhu00015_SA_CHOKO_FT_imac_SAX_m4000_01	4919	1255.3	2837.19	946.4	3	1	VTJLTR		703.41	6 5 0 0 1 0	H(6)N(5)F(1)	(N(F)(N(H(H(N(H)))(H(N(H(N(H))))))))	6009	0 1 0 0 0 0;0 1 0 0 1 0;0 2 0 0 0 0;0 2 0 0 1 0;1 2 0 0 0 0;1 2 0 0 1 0;2 2 0 0 0 0;2 2 0 0 1 0;2 3 0 0 0 0;2 3 0 0 1 0;3 2 0 0 0 0;3 2 0 0 1 0;3 3 0 0 0 0;3 3 0 0 1 0;3 4 0 0 0 0;3 4 0 0 1 0;4 3 0 0 0 0;4 3 0 0 1 0;4 4 0 0 0 0;4 4 0 0 1 0;4 5 0 0 0 0;4 5 0 0 1 0;5 4 0 0 0 0;5 4 0 0 1 0;5 5 0 0 0 0;5 5 0 0 1 0;6 5 0 0 0 0;	2133.77	3	38.2319	14.5641	82.1864	9	0.00469	1.65208	0.68966	0.3	0.5	0	0	0	1.07288e-55	3.98279e-57	-1	0.000943396	0.000943396	tr|G3H7X9|G3H7X9_CRIGR	I79_006475	486	3736810	15233300
20190323_L1_Ag6_Zhu00015_SA_CHOKO_FT_imac_SAX_m4000_01.4935.4935.3.1.dta	20190323_L1_Ag6_Zhu00015_SA_CHOKO_FT_imac_SAX_m4000_01.4935.4935.3.1.dta	20190323_L1_Ag6_Zhu00015_SA_CHOKO_FT_imac_SAX_m4000_01	4935	1258.62	3095.28	1032.43	3	1	LJNSQIK		816.457	6 5 1 0 0 0	H(6)N(5)A(1)	(N(N(H(H(N(H(A))))(H(N(H))(N(H))))))	26059	0 1 0 0 0 0;0 2 0 0 0 0;1 2 0 0 0 0;2 2 0 0 0 0;2 3 0 0 0 0;2 4 0 0 0 0;3 2 0 0 0 0;3 3 0 0 0 0;3 3 1 0 0 0;3 4 0 0 0 0;3 5 0 0 0 0;4 3 0 0 0 0;4 3 1 0 0 0;4 4 0 0 0 0;4 4 1 0 0 0;4 5 0 0 0 0;4 5 1 0 0 0;5 4 0 0 0 0;5 4 1 0 0 0;5 5 0 0 0 0;5 5 1 0 0 0;6 5 0 0 0 0;	2278.81	2	56.3979	35.1353	95.8855	7	0.01034	3.34042	0.66667	0.5	0.66667	0	0	0	3.48477e-65	1.45752e-66	-1	0	1.45752e-66	tr|G3HYW4|G3HYW4_CRIGR	I79_016257	243	45950200	215087000
20190323_L1_Ag6_Zhu00015_SA_CHOKO_FT_imac_SAX_m4000_01.4939.4939.3.1.dta	20190323_L1_Ag6_Zhu00015_SA_CHOKO_FT_imac_SAX_m4000_01.4939.4939.3.1.dta	20190323_L1_Ag6_Zhu00015_SA_CHOKO_FT_imac_SAX_m4000_01	4939	1259.29	3680.46	1227.49	3	1	KDJMTVTR		964.488	6 5 2 0 1 0	H(6)N(5)A(2)F(1)	(N(F)(N(H(H(N(H(A))))(H(N(H(N(H(A)))))))))	3290	0 1 0 0 0 0;0 1 0 0 1 0;0 2 0 0 0 0;0 2 0 0 1 0;1 2 0 0 0 0;1 2 0 0 1 0;2 2 0 0 0 0;2 2 0 0 1 0;2 3 0 0 0 0;2 3 0 0 1 0;3 2 0 0 0 0;3 2 0 0 1 0;3 3 0 0 0 0;3 3 0 0 1 0;3 3 1 0 0 0;3 3 1 0 1 0;3 4 0 0 0 0;3 4 0 0 1 0;4 3 0 0 0 0;4 3 0 0 1 0;4 3 1 0 0 0;4 3 1 0 1 0;4 4 0 0 0 0;4 4 0 0 1 0;4 4 1 0 0 0;4 4 1 0 1 0;4 5 0 0 0 0;4 5 0 0 1 0;5 4 0 0 0 0;5 4 0 0 1 0;5 4 1 0 0 0;5 4 1 0 1 0;5 5 0 0 0 0;5 5…	2715.96	3	76.4553	16.1207	188.505	9	0.00744	2.02018	0.65116	0.42857	0.35714	0	0	0	5.69777e-129	2.84889e-129	-1	0.000943396	0.000943396	tr|A0A061IM78|A0A061IM78_CRIGR;tr|G3HK56|G3HK56_CRIGR	H671_1g1762;I79_011073	241;204	34780200	228118000
20190323_L1_Ag6_Zhu00015_SA_CHOKO_FT_imac_SAX_m4000_01.4943.4943.2.1.dta	20190323_L1_Ag6_Zhu00015_SA_CHOKO_FT_imac_SAX_m4000_01.4943.4943.2.1.dta	20190323_L1_Ag6_Zhu00015_SA_CHOKO_FT_imac_SAX_m4000_01	4943	1260.11	2486.03	1243.52	2	1	JATLAEQAK		945.5	7 2 0 0 0 0	H(7)N(2)	(N(N(H(H(H)(H))(H(H)(H)))))	22074	0 1 0 0 0 0;0 2 0 0 0 0;1 2 0 0 0 0;2 2 0 0 0 0;3 2 0 0 0 0;4 2 0 0 0 0;5 2 0 0 0 0;6 2 0 0 0 0;	1540.53	1	45.3981	46.877	42.6516	7	0.00136	0.54876	0.8	1.1875	0.25	0	0	0	4.2811e-28	5.60727e-30	-1	0	5.60727e-30	tr|A0A061I657|A0A061I657_CRIGR;tr|A0A061I5C0|A0A061I5C0_CRIGR;tr|G3I973|G3I973_CRIGR	H671_4g12994;H671_4g12994;I79_020107	631;643;869	2900450	8792640
20190323_L1_Ag6_Zhu00015_SA_CHOKO_FT_imac_SAX_m4000_01.4952.4952.3.2.dta	20190323_L1_Ag6_Zhu00015_SA_CHOKO_FT_imac_SAX_m4000_01.4952.4952.3.2.dta	20190323_L1_Ag6_Zhu00015_SA_CHOKO_FT_imac_SAX_m4000_01	4952	1262.14	3622.45	1208.15	3	1	FIQJASGSGDK		1123.54	7 6 0 0 1 0	H(7)N(6)F(1)	(N(F)(N(H(H(N(H(N(H)))))(H(N(H(N(H))))))))	4560	0 1 0 0 0 0;0 1 0 0 1 0;0 2 0 0 0 0;0 2 0 0 1 0;1 2 0 0 0 0;1 2 0 0 1 0;2 2 0 0 0 0;2 2 0 0 1 0;2 3 0 0 0 0;2 3 0 0 1 0;3 2 0 0 0 0;3 2 0 0 1 0;3 3 0 0 0 0;3 3 0 0 1 0;3 4 0 0 0 0;3 4 0 0 1 0;4 3 0 0 0 0;4 3 0 0 1 0;4 4 0 0 0 0;4 4 0 0 1 0;4 5 0 0 0 0;4 5 0 0 1 0;5 4 0 0 0 0;5 4 0 0 1 0;5 5 0 0 0 0;5 5 0 0 1 0;5 6 0 0 0 0;5 6 0 0 1 0;6 5 0 0 0 0;6 5 0 0 1 0;6 6 0 0 0 0;6 6 0 0 1 0;7 6 0 0 0 0;	2498.9	4	50.9555	33.4265	83.5093	9	0.00678	1.87257	0.57143	0.5	0.3	0	0	0	1.3008e-56	4.64018e-58	-1	0	4.64018e-58	tr|G3IK05|G3IK05_CRIGR	I79_024197	192	12243800	81318900
20190323_L1_Ag6_Zhu00015_SA_CHOKO_FT_imac_SAX_m4000_01.4956.4956.3.1.dta	20190323_L1_Ag6_Zhu00015_SA_CHOKO_FT_imac_SAX_m4000_01.4956.4956.3.1.dta	20190323_L1_Ag6_Zhu00015_SA_CHOKO_FT_imac_SAX_m4000_01	4956	1263.34	3543.34	1181.78	3	1	QTGDVTCJCTDGR	7,Carbamidomethyl[C];9,Carbamidomethyl[C];	1483.59	5 4 1 0 1 0	H(5)N(4)A(1)F(1)	(N(F)(N(H(H(N(H)))(H(N(H(A)))))))	5986	0 1 0 0 0 0;0 1 0 0 1 0;0 2 0 0 0 0;0 2 0 0 1 0;1 2 0 0 0 0;1 2 0 0 1 0;2 2 0 0 0 0;2 2 0 0 1 0;2 3 0 0 0 0;2 3 0 0 1 0;3 2 0 0 0 0;3 2 0 0 1 0;3 3 0 0 0 0;3 3 0 0 1 0;3 3 1 0 0 0;3 3 1 0 1 0;3 4 0 0 0 0;3 4 0 0 1 0;4 3 0 0 0 0;4 3 0 0 1 0;4 3 1 0 0 0;4 3 1 0 1 0;4 4 0 0 0 0;4 4 0 0 1 0;4 4 1 0 0 0;4 4 1 0 1 0;5 4 0 0 0 0;5 4 0 0 1 0;5 4 1 0 0 0;	2059.73	8	60.139	51.9741	75.3023	8	0.01449	4.0904	0.54839	0.66667	0.25	0	0	0	6.32734e-51	1.31232e-52	-1	0	1.31232e-52	tr|A0A061IMQ7|A0A061IMQ7_CRIGR;tr|G3HW34|G3HW34_CRIGR	H671_1g1571;I79_015182	4294;2037	7960420	51615600
20190323_L1_Ag6_Zhu00015_SA_CHOKO_FT_imac_SAX_m4000_01.4982.4982.3.1.dta	20190323_L1_Ag6_Zhu00015_SA_CHOKO_FT_imac_SAX_m4000_01.4982.4982.3.1.dta	20190323_L1_Ag6_Zhu00015_SA_CHOKO_FT_imac_SAX_m4000_01	4982	1268.7	3095.28	1032.43	3	1	LJNSQIK		816.457	6 5 1 0 0 0	H(6)N(5)A(1)	(N(N(H(H(N(H(A))))(H(N(H))(N(H))))))	26059	0 1 0 0 0 0;0 2 0 0 0 0;1 2 0 0 0 0;2 2 0 0 0 0;2 3 0 0 0 0;2 4 0 0 0 0;3 2 0 0 0 0;3 3 0 0 0 0;3 3 1 0 0 0;3 4 0 0 0 0;3 5 0 0 0 0;4 3 0 0 0 0;4 3 1 0 0 0;4 4 0 0 0 0;4 4 1 0 0 0;4 5 0 0 0 0;4 5 1 0 0 0;5 4 0 0 0 0;5 4 1 0 0 0;5 5 0 0 0 0;5 5 1 0 0 0;6 5 0 0 0 0;	2278.81	2	39.1747	19.3521	75.9881	7	0.01029	3.32395	0.70833	0.33333	0.66667	0	0	0	2.11681e-51	4.50519e-53	-1	0	4.50519e-53	tr|G3HYW4|G3HYW4_CRIGR	I79_016257	243	45950200	215087000
20190323_L1_Ag6_Zhu00015_SA_CHOKO_FT_imac_SAX_m4000_01.4986.4986.3.2.dta	20190323_L1_Ag6_Zhu00015_SA_CHOKO_FT_imac_SAX_m4000_01.4986.4986.3.2.dta	20190323_L1_Ag6_Zhu00015_SA_CHOKO_FT_imac_SAX_m4000_01	4986	1269.68	3372.35	1124.79	3	1	KDJMTVTR		964.488	5 5 2 0 0 0	H(5)N(5)A(2)	(N(N(H(H)(N)(H(N(H(A)))(N(H(A)))))))	31958	0 1 0 0 0 0;0 2 0 0 0 0;1 2 0 0 0 0;1 3 0 0 0 0;2 2 0 0 0 0;2 3 0 0 0 0;2 4 0 0 0 0;2 5 0 0 0 0;3 2 0 0 0 0;3 3 0 0 0 0;3 3 1 0 0 0;3 4 0 0 0 0;3 4 1 0 0 0;3 5 0 0 0 0;3 5 1 0 0 0;4 3 0 0 0 0;4 3 1 0 0 0;4 4 0 0 0 0;4 4 1 0 0 0;4 4 2 0 0 0;4 5 0 0 0 0;4 5 1 0 0 0;4 5 2 0 0 0;5 4 0 0 0 0;5 4 1 0 0 0;5 4 2 0 0 0;5 5 0 0 0 0;5 5 1 0 0 0;	2407.85	3	23.9476	11.9962	46.1429	7	0.00885	2.62412	0.4	0.14286	0.42857	0	0	0	1.59808e-30	2.22863e-32	-1	0.000943396	0.000943396	tr|A0A061IM78|A0A061IM78_CRIGR;tr|G3HK56|G3HK56_CRIGR	H671_1g1762;I79_011073	241;204	46521100	147734000
20190323_L1_Ag6_Zhu00015_SA_CHOKO_FT_imac_SAX_m4000_01.4994.4994.2.0.dta	20190323_L1_Ag6_Zhu00015_SA_CHOKO_FT_imac_SAX_m4000_01.4994.4994.2.0.dta	20190323_L1_Ag6_Zhu00015_SA_CHOKO_FT_imac_SAX_m4000_01	4994	1271.49	2323.98	1162.49	2	1	JATLAEQAK		945.5	6 2 0 0 0 0	H(6)N(2)	(N(N(H(H(H))(H(H)(H)))))	22867	0 1 0 0 0 0;0 2 0 0 0 0;1 2 0 0 0 0;2 2 0 0 0 0;3 2 0 0 0 0;4 2 0 0 0 0;5 2 0 0 0 0;	1378.48	1	53.8794	59.6244	43.2102	7	0.00452	1.94651	0.77778	1.1875	0.3125	0	0	0	1.75636e-28	2.45635e-30	-1	0	2.45635e-30	tr|A0A061I657|A0A061I657_CRIGR;tr|A0A061I5C0|A0A061I5C0_CRIGR;tr|G3I973|G3I973_CRIGR	H671_4g12994;H671_4g12994;I79_020107	631;643;869	15623000	50203700
20190323_L1_Ag6_Zhu00015_SA_CHOKO_FT_imac_SAX_m4000_01.4995.4995.3.1.dta	20190323_L1_Ag6_Zhu00015_SA_CHOKO_FT_imac_SAX_m4000_01.4995.4995.3.1.dta	20190323_L1_Ag6_Zhu00015_SA_CHOKO_FT_imac_SAX_m4000_01	4995	1271.63	3663.45	1221.82	3	1	KDJMTVTR		964.488	5 5 3 0 0 0	H(5)N(5)A(3)	(N(N(H(N)(H(N(H(A))))(H(N(H(A(A))))))))	35127	0 1 0 0 0 0;0 2 0 0 0 0;1 2 0 0 0 0;1 3 0 0 0 0;2 2 0 0 0 0;2 3 0 0 0 0;2 4 0 0 0 0;3 2 0 0 0 0;3 3 0 0 0 0;3 3 1 0 0 0;3 3 2 0 0 0;3 4 0 0 0 0;3 4 1 0 0 0;3 4 2 0 0 0;3 5 0 0 0 0;4 3 0 0 0 0;4 3 1 0 0 0;4 3 2 0 0 0;4 4 0 0 0 0;4 4 1 0 0 0;4 4 2 0 0 0;4 5 0 0 0 0;4 5 1 0 0 0;4 5 2 0 0 0;5 4 0 0 0 0;5 4 1 0 0 0;5 4 2 0 0 0;5 4 3 0 0 0;5 5 0 0 0 0;5 5 1 0 0 0;5 5 2 0 0 0;	2698.95	3	30.7325	14.3535	61.1506	7	0.01672	4.56398	0.39394	0.28571	0.42857	0	0	0	4.55339e-41	1.12888e-42	-1	0.000943396	0.000943396	tr|A0A061IM78|A0A061IM78_CRIGR;tr|G3HK56|G3HK56_CRIGR	H671_1g1762;I79_011073	241;204	47376400	167900000
20190323_L1_Ag6_Zhu00015_SA_CHOKO_FT_imac_SAX_m4000_01.4998.4998.3.1.dta	20190323_L1_Ag6_Zhu00015_SA_CHOKO_FT_imac_SAX_m4000_01.4998.4998.3.1.dta	20190323_L1_Ag6_Zhu00015_SA_CHOKO_FT_imac_SAX_m4000_01	4998	1272.44	3700.44	1234.15	3	1	DJMTVTR		836.393	8 7 0 0 1 0	H(8)N(7)F(1)	(N(F)(N(H(H(N(H))(N(H)))(H(N(H))(N(H(N(H))))))))	5743	0 1 0 0 0 0;0 1 0 0 1 0;0 2 0 0 0 0;0 2 0 0 1 0;1 2 0 0 0 0;1 2 0 0 1 0;2 2 0 0 0 0;2 2 0 0 1 0;2 3 0 0 0 0;2 3 0 0 1 0;2 4 0 0 0 0;2 4 0 0 1 0;3 2 0 0 0 0;3 2 0 0 1 0;3 3 0 0 0 0;3 3 0 0 1 0;3 4 0 0 0 0;3 4 0 0 1 0;3 5 0 0 0 0;3 5 0 0 1 0;3 6 0 0 0 0;3 6 0 0 1 0;4 3 0 0 0 0;4 3 0 0 1 0;4 4 0 0 0 0;4 4 0 0 1 0;4 5 0 0 0 0;4 5 0 0 1 0;4 6 0 0 0 0;4 6 0 0 1 0;4 7 0 0 0 0;4 7 0 0 1 0;5 4 0 0 0 0;5 4…	2864.04	2	44.6151	15.0023	99.6102	9	0.01526	4.12446	0.50943	0.66667	0.25	0	0	0	9.19065e-68	3.24882e-69	-1	0.000943396	0.000943396	tr|G3I7Y3|G3I7Y3_CRIGR;tr|A0A061IM78|A0A061IM78_CRIGR;tr|G3HK56|G3HK56_CRIGR	H671_3g10597;H671_1g1762;I79_011073	237;241;204	16452000	115968000
20190323_L1_Ag6_Zhu00015_SA_CHOKO_FT_imac_SAX_m4000_01.5002.5002.3.0.dta	20190323_L1_Ag6_Zhu00015_SA_CHOKO_FT_imac_SAX_m4000_01.5002.5002.3.0.dta	20190323_L1_Ag6_Zhu00015_SA_CHOKO_FT_imac_SAX_m4000_01	5002	1273.33	2730.14	910.719	3	1	LJNSQIK		816.457	5 4 1 0 0 0	H(5)N(4)A(1)	(N(N(H(H(N(H)))(H(N(H(A)))))))	29244	0 1 0 0 0 0;0 2 0 0 0 0;1 2 0 0 0 0;2 2 0 0 0 0;2 3 0 0 0 0;3 2 0 0 0 0;3 3 0 0 0 0;3 3 1 0 0 0;3 4 0 0 0 0;4 3 0 0 0 0;4 3 1 0 0 0;4 4 0 0 0 0;4 4 1 0 0 0;5 4 0 0 0 0;	1913.68	2	46.3015	37.7676	62.1502	7	0.00715	2.62019	0.6875	0.83333	0.75	0	0	0	9.08291e-42	1.62267e-43	-1	0	1.62267e-43	tr|G3HYW4|G3HYW4_CRIGR	I79_016257	243	27839800	116417000
20190323_L1_Ag6_Zhu00015_SA_CHOKO_FT_imac_SAX_m4000_01.5006.5006.3.0.dta	20190323_L1_Ag6_Zhu00015_SA_CHOKO_FT_imac_SAX_m4000_01.5006.5006.3.0.dta	20190323_L1_Ag6_Zhu00015_SA_CHOKO_FT_imac_SAX_m4000_01	5006	1274.28	2933.22	978.412	3	1	LJNSQIK		816.457	5 5 1 0 0 0	H(5)N(5)A(1)	(N(N(H(H(N)(N(H)))(H(N(H(A)))))))	30783	0 1 0 0 0 0;0 2 0 0 0 0;1 2 0 0 0 0;2 2 0 0 0 0;2 3 0 0 0 0;2 4 0 0 0 0;3 2 0 0 0 0;3 3 0 0 0 0;3 3 1 0 0 0;3 4 0 0 0 0;3 5 0 0 0 0;4 3 0 0 0 0;4 3 1 0 0 0;4 4 0 0 0 0;4 4 1 0 0 0;4 5 0 0 0 0;4 5 1 0 0 0;5 4 0 0 0 0;5 4 1 0 0 0;5 5 0 0 0 0;	2116.76	2	64.5239	43.0729	104.362	7	0.00789	2.69123	0.77273	0.83333	0.75	0	0	0	4.73466e-71	1.16837e-72	-1	0	1.16837e-72	tr|G3HYW4|G3HYW4_CRIGR	I79_016257	243	10782900	44651800
20190323_L1_Ag6_Zhu00015_SA_CHOKO_FT_imac_SAX_m4000_01.5026.5026.3.1.dta	20190323_L1_Ag6_Zhu00015_SA_CHOKO_FT_imac_SAX_m4000_01.5026.5026.3.1.dta	20190323_L1_Ag6_Zhu00015_SA_CHOKO_FT_imac_SAX_m4000_01	5026	1278.59	3834.44	1278.82	3	1	QTGDVTCJCTDGR	7,Carbamidomethyl[C];9,Carbamidomethyl[C];	1483.59	5 4 2 0 1 0	H(5)N(4)A(2)F(1)	(N(F)(N(H(H(N(H(A))))(H(N(H(A)))))))	3242	0 1 0 0 0 0;0 1 0 0 1 0;0 2 0 0 0 0;0 2 0 0 1 0;1 2 0 0 0 0;1 2 0 0 1 0;2 2 0 0 0 0;2 2 0 0 1 0;2 3 0 0 0 0;2 3 0 0 1 0;3 2 0 0 0 0;3 2 0 0 1 0;3 3 0 0 0 0;3 3 0 0 1 0;3 3 1 0 0 0;3 3 1 0 1 0;3 4 0 0 0 0;3 4 0 0 1 0;4 3 0 0 0 0;4 3 0 0 1 0;4 3 1 0 0 0;4 3 1 0 1 0;4 4 0 0 0 0;4 4 0 0 1 0;4 4 1 0 0 0;4 4 1 0 1 0;5 4 0 0 0 0;5 4 0 0 1 0;5 4 1 0 0 0;5 4 1 0 1 0;5 4 2 0 0 0;	2350.83	8	43.8809	24.5402	79.7994	9	0.02425	6.32534	0.60606	0.45833	0.25	0	0	0	4.83283e-54	1.15395e-55	-1	0	1.15395e-55	tr|A0A061IMQ7|A0A061IMQ7_CRIGR;tr|G3HW34|G3HW34_CRIGR	H671_1g1571;I79_015182	4294;2037	2625210	18532700
20190323_L1_Ag6_Zhu00015_SA_CHOKO_FT_imac_SAX_m4000_01.5034.5034.3.2.dta	20190323_L1_Ag6_Zhu00015_SA_CHOKO_FT_imac_SAX_m4000_01.5034.5034.3.2.dta	20190323_L1_Ag6_Zhu00015_SA_CHOKO_FT_imac_SAX_m4000_01	5034	1280.45	4427.71	1476.58	3	1	KPCJTSDPQCPPDGR	3,Carbamidomethyl[C];10,Carbamidomethyl[C];	1728.74	5 5 3 0 0 0	H(5)N(5)A(3)	(N(N(H(N)(H(N(H(A))))(H(N(H(A(A))))))))	35127	0 1 0 0 0 0;0 2 0 0 0 0;1 2 0 0 0 0;1 3 0 0 0 0;2 2 0 0 0 0;2 3 0 0 0 0;2 4 0 0 0 0;3 2 0 0 0 0;3 3 0 0 0 0;3 3 1 0 0 0;3 3 2 0 0 0;3 4 0 0 0 0;3 4 1 0 0 0;3 4 2 0 0 0;3 5 0 0 0 0;4 3 0 0 0 0;4 3 1 0 0 0;4 3 2 0 0 0;4 4 0 0 0 0;4 4 1 0 0 0;4 4 2 0 0 0;4 5 0 0 0 0;4 5 1 0 0 0;4 5 2 0 0 0;5 4 0 0 0 0;5 4 1 0 0 0;5 4 2 0 0 0;5 4 3 0 0 0;5 5 0 0 0 0;5 5 1 0 0 0;5 5 2 0 0 0;	2698.95	4	18.6769	9.75838	35.2398	7	0.02464	5.5647	0.39394	0.25	0.07143	0	0	0	5.26628e-23	5.95372e-25	-1	0.004363	0.004363	tr|G3I740|G3I740_CRIGR;tr|A0A061ICY3|A0A061ICY3_CRIGR	I79_019325;H671_2g6527	147;147	6010000	26684000
[truncated: 3,616 more rows]
