# Supplementary material for: Precise, fast and comprehensive analysis of intact glycopeptides and modified glycans with pGlyco3
Source: Nat Methods. 2021 Nov 25;18(12):1515–23. doi: 10.1038/s41592-021-01306-0 (PMC8648562; doi:10.1038/s41592-021-01306-0)
Supplement: Supplementary file 3 — All additional data files. [file 41592_2021_1306_MOESM3_ESM.zip › Supplementary Data/Result Files for Figures/Suppl/S-Fig.7/pGlyco3-milk.xlsx]

## Sheet: pGlyco3-milk
GlySpec	PepSpec	RawName	Scan	RT	PrecursorMH	PrecursorMZ	Charge	Rank	Peptide	Mod	PeptideMH	Glycan(H,N,A,G,F,pH)	GlycanComposition	PlausibleStruct	GlyID	GlyFrag	GlyMass	GlySite	TotalScore	PepScore	GlyScore	CoreMatched	MassDeviation	PPM	GlyIonRatio	byIonRatio	czIonRatio	GlyDecoy	PepDecoy	IsSmallGlycan	GlycanPEP	GlycanFDR	PeptidePEP	PeptideFDR	TotalFDR	Proteins	Genes	ProSites	MonoArea	IsotopeArea
20190307_L1_Ag6_Zhu00015_SA_TestGly_2000_01.3793.3793.3.0.dta	20190307_L1_Ag6_Zhu00015_SA_TestGly_2000_01.3793.3793.3.0.dta	20190307_L1_Ag6_Zhu00015_SA_TestGly_2000_01	3793	1023.38	3973.44	1325.15	3	1	JGSDCPDK	5,Carbamidomethyl[C];	892.347	7 6 2 0 1 0	H(7)N(6)A(2)F(1)	(N(F)(N(H(H(N(H))(N(H(A))))(H(N(H))(N(H(A)))))))	5225	0 1 0 0 0 0;0 1 0 0 1 0;0 2 0 0 0 0;0 2 0 0 1 0;1 2 0 0 0 0;1 2 0 0 1 0;2 2 0 0 0 0;2 2 0 0 1 0;2 3 0 0 0 0;2 3 0 0 1 0;2 4 0 0 0 0;2 4 0 0 1 0;3 2 0 0 0 0;3 2 0 0 1 0;3 3 0 0 0 0;3 3 0 0 1 0;3 3 1 0 0 0;3 3 1 0 1 0;3 4 0 0 0 0;3 4 0 0 1 0;3 4 1 0 0 0;3 4 1 0 1 0;3 5 0 0 0 0;3 5 0 0 1 0;3 6 0 0 0 0;3 6 0 0 1 0;4 3 0 0 0 0;4 3 0 0 1 0;4 3 1 0 0 0;4 3 1 0 1 0;4 4 0 0 0 0;4 4 0 0 1 0;4 4 1 0 0 0;4 4…	3081.09	1	21.348	10.5053	41.4845	9	-0.005	-1.25956	0.26582	0.5	0.14286	0	0	0	5.80652e-47	3.93866e-49	-1	0	3.93866e-49	sp|P02788|TRFL_HUMAN	LTF	642	172947	8559050
20190307_L1_Ag6_Zhu00015_SA_TestGly_2000_01.3797.3797.2.1.dta	20190307_L1_Ag6_Zhu00015_SA_TestGly_2000_01.3797.3797.2.1.dta	20190307_L1_Ag6_Zhu00015_SA_TestGly_2000_01	3797	1024.32	2586.95	1293.98	2	1	JGSDCPDK	5,Carbamidomethyl[C];	892.347	4 3 1 0 1 0	H(4)N(3)A(1)F(1)	(N(F)(N(H(H)(H(N(H(A)))))))	8110	0 1 0 0 0 0;0 1 0 0 1 0;0 2 0 0 0 0;0 2 0 0 1 0;1 2 0 0 0 0;1 2 0 0 1 0;2 2 0 0 0 0;2 2 0 0 1 0;2 3 0 0 0 0;2 3 0 0 1 0;3 2 0 0 0 0;3 2 0 0 1 0;3 3 0 0 0 0;3 3 0 0 1 0;3 3 1 0 0 0;3 3 1 0 1 0;4 3 0 0 0 0;4 3 0 0 1 0;4 3 1 0 0 0;	1694.6	1	18.1529	3.44313	45.4711	9	0.00438	1.6922	0.61905	0.42857	0	0	0	0	1.38993e-51	1.87037e-53	-1	0.00765832	0.00765832	sp|P02788|TRFL_HUMAN	LTF	642	996672	4344810
20190307_L1_Ag6_Zhu00015_SA_TestGly_2000_01.3800.3800.3.0.dta	20190307_L1_Ag6_Zhu00015_SA_TestGly_2000_01.3800.3800.3.0.dta	20190307_L1_Ag6_Zhu00015_SA_TestGly_2000_01	3800	1024.91	3097.12	1033.05	3	1	JGSDCPDK	5,Carbamidomethyl[C];	892.347	5 4 2 0 0 0	H(5)N(4)A(2)	(N(N(H(H(N(H(A))))(H(N(H(A)))))))	25997	0 1 0 0 0 0;0 2 0 0 0 0;1 2 0 0 0 0;2 2 0 0 0 0;2 3 0 0 0 0;3 2 0 0 0 0;3 3 0 0 0 0;3 3 1 0 0 0;3 4 0 0 0 0;4 3 0 0 0 0;4 3 1 0 0 0;4 4 0 0 0 0;4 4 1 0 0 0;5 4 0 0 0 0;5 4 1 0 0 0;	2204.77	1	33.0546	16.3599	64.0592	7	0.00272	0.87693	0.70588	0.71429	0.21429	0	0	0	3.14096e-73	2.91321e-75	-1	0	2.91321e-75	sp|P02788|TRFL_HUMAN	LTF	642	573297	118279000
20190307_L1_Ag6_Zhu00015_SA_TestGly_2000_01.3801.3801.2.0.dta	20190307_L1_Ag6_Zhu00015_SA_TestGly_2000_01.3801.3801.2.0.dta	20190307_L1_Ag6_Zhu00015_SA_TestGly_2000_01	3801	1025.05	2952.08	1476.54	2	1	JGSDCPDK	5,Carbamidomethyl[C];	892.347	5 4 1 0 1 0	H(5)N(4)A(1)F(1)	(N(F)(N(H(H(N(H)))(H(N(H(A)))))))	5986	0 1 0 0 0 0;0 1 0 0 1 0;0 2 0 0 0 0;0 2 0 0 1 0;1 2 0 0 0 0;1 2 0 0 1 0;2 2 0 0 0 0;2 2 0 0 1 0;2 3 0 0 0 0;2 3 0 0 1 0;3 2 0 0 0 0;3 2 0 0 1 0;3 3 0 0 0 0;3 3 0 0 1 0;3 3 1 0 0 0;3 3 1 0 1 0;3 4 0 0 0 0;3 4 0 0 1 0;4 3 0 0 0 0;4 3 0 0 1 0;4 3 1 0 0 0;4 3 1 0 1 0;4 4 0 0 0 0;4 4 0 0 1 0;4 4 1 0 0 0;4 4 1 0 1 0;5 4 0 0 0 0;5 4 0 0 1 0;5 4 1 0 0 0;	2059.73	1	24.5	17.7484	37.0386	8	0.00116	0.39216	0.41935	0.92857	0	0	0	0	8.5166e-42	7.09732e-44	-1	0	7.09732e-44	sp|P02788|TRFL_HUMAN	LTF	642	21235300	104792000
20190307_L1_Ag6_Zhu00015_SA_TestGly_2000_01.3804.3804.3.0.dta	20190307_L1_Ag6_Zhu00015_SA_TestGly_2000_01.3804.3804.3.0.dta	20190307_L1_Ag6_Zhu00015_SA_TestGly_2000_01	3804	1025.61	3317.21	1106.41	3	1	JGSDCPDK	5,Carbamidomethyl[C];	892.347	6 5 1 0 1 0	H(6)N(5)A(1)F(1)	(N(F)(N(H(H(N(H(A))))(H(N(H))(N(H))))))	3317	0 1 0 0 0 0;0 1 0 0 1 0;0 2 0 0 0 0;0 2 0 0 1 0;1 2 0 0 0 0;1 2 0 0 1 0;2 2 0 0 0 0;2 2 0 0 1 0;2 3 0 0 0 0;2 3 0 0 1 0;2 4 0 0 0 0;2 4 0 0 1 0;3 2 0 0 0 0;3 2 0 0 1 0;3 3 0 0 0 0;3 3 0 0 1 0;3 3 1 0 0 0;3 3 1 0 1 0;3 4 0 0 0 0;3 4 0 0 1 0;3 5 0 0 0 0;3 5 0 0 1 0;4 3 0 0 0 0;4 3 0 0 1 0;4 3 1 0 0 0;4 3 1 0 1 0;4 4 0 0 0 0;4 4 0 0 1 0;4 4 1 0 0 0;4 4 1 0 1 0;4 5 0 0 0 0;4 5 0 0 1 0;4 5 1 0 0 0;4 5…	2424.87	1	23.8443	9.80241	49.922	9	0.00111	0.33393	0.38298	0.42857	0.21429	0	0	0	9.58314e-57	7.3022e-59	-1	0	7.3022e-59	sp|P02788|TRFL_HUMAN	LTF	642	14321500	76117500
20190307_L1_Ag6_Zhu00015_SA_TestGly_2000_01.3805.3805.3.0.dta	20190307_L1_Ag6_Zhu00015_SA_TestGly_2000_01.3805.3805.3.0.dta	20190307_L1_Ag6_Zhu00015_SA_TestGly_2000_01	3805	1025.69	3754.37	1252.13	3	1	JGSDCPDK	5,Carbamidomethyl[C];	892.347	6 5 2 0 2 0	H(6)N(5)A(2)F(2)	(N(F)(N(H(H(N(H)))(H(N(H(A)))(N(F)(H(A)))))))	5977	0 1 0 0 0 0;0 1 0 0 1 0;0 2 0 0 0 0;0 2 0 0 1 0;1 2 0 0 0 0;1 2 0 0 1 0;2 2 0 0 0 0;2 2 0 0 1 0;2 3 0 0 0 0;2 3 0 0 1 0;2 3 0 0 2 0;2 4 0 0 0 0;2 4 0 0 1 0;2 4 0 0 2 0;3 2 0 0 0 0;3 2 0 0 1 0;3 3 0 0 0 0;3 3 0 0 1 0;3 3 0 0 2 0;3 3 1 0 0 0;3 3 1 0 1 0;3 3 1 0 2 0;3 4 0 0 0 0;3 4 0 0 1 0;3 4 0 0 2 0;3 4 1 0 0 0;3 4 1 0 1 0;3 4 1 0 2 0;3 5 0 0 0 0;3 5 0 0 1 0;3 5 0 0 2 0;4 3 0 0 0 0;4 3 0 0 1 0;4 3…	2862.02	1	26.613	9.84388	57.7557	9	-0.00025	-0.06702	0.3125	0.42857	0.21429	0	0	0	7.24402e-66	7.72916e-68	-1	0	7.72916e-68	sp|P02788|TRFL_HUMAN	LTF	642	2920740	28213500
20190307_L1_Ag6_Zhu00015_SA_TestGly_2000_01.3806.3806.3.0.dta	20190307_L1_Ag6_Zhu00015_SA_TestGly_2000_01.3806.3806.3.0.dta	20190307_L1_Ag6_Zhu00015_SA_TestGly_2000_01	3806	1025.76	3682.35	1228.12	3	1	JGSDCPDK	5,Carbamidomethyl[C];	892.347	7 6 1 0 1 0	H(7)N(6)A(1)F(1)	(N(F)(N(H(H(N(H))(N(H)))(H(N(H))(N(H(A)))))))	5740	0 1 0 0 0 0;0 1 0 0 1 0;0 2 0 0 0 0;0 2 0 0 1 0;1 2 0 0 0 0;1 2 0 0 1 0;2 2 0 0 0 0;2 2 0 0 1 0;2 3 0 0 0 0;2 3 0 0 1 0;2 4 0 0 0 0;2 4 0 0 1 0;3 2 0 0 0 0;3 2 0 0 1 0;3 3 0 0 0 0;3 3 0 0 1 0;3 3 1 0 0 0;3 3 1 0 1 0;3 4 0 0 0 0;3 4 0 0 1 0;3 4 1 0 0 0;3 4 1 0 1 0;3 5 0 0 0 0;3 5 0 0 1 0;3 6 0 0 0 0;3 6 0 0 1 0;4 3 0 0 0 0;4 3 0 0 1 0;4 3 1 0 0 0;4 3 1 0 1 0;4 4 0 0 0 0;4 4 0 0 1 0;4 4 1 0 0 0;4 4…	2790	1	15.2718	8.81015	27.2719	8	0.00864	2.34735	0.25373	0.42857	0.14286	0	0	0	2.43163e-30	2.13548e-32	-1	0	2.13548e-32	sp|P02788|TRFL_HUMAN	LTF	642	1546360	15984300
20190307_L1_Ag6_Zhu00015_SA_TestGly_2000_01.3811.3811.3.0.dta	20190307_L1_Ag6_Zhu00015_SA_TestGly_2000_01.3811.3811.3.0.dta	20190307_L1_Ag6_Zhu00015_SA_TestGly_2000_01	3811	1026.71	3389.24	1130.42	3	1	JGSDCPDK	5,Carbamidomethyl[C];	892.347	5 4 2 0 2 0	H(5)N(4)A(2)F(2)	(N(F)(N(H(H)(H(N(H(A)))(N(F)(H(A)))))))	8101	0 1 0 0 0 0;0 1 0 0 1 0;0 2 0 0 0 0;0 2 0 0 1 0;1 2 0 0 0 0;1 2 0 0 1 0;2 2 0 0 0 0;2 2 0 0 1 0;2 3 0 0 0 0;2 3 0 0 1 0;2 3 0 0 2 0;2 4 0 0 0 0;2 4 0 0 1 0;2 4 0 0 2 0;3 2 0 0 0 0;3 2 0 0 1 0;3 3 0 0 0 0;3 3 0 0 1 0;3 3 0 0 2 0;3 3 1 0 0 0;3 3 1 0 1 0;3 3 1 0 2 0;3 4 0 0 0 0;3 4 0 0 1 0;3 4 0 0 2 0;3 4 1 0 0 0;3 4 1 0 1 0;3 4 1 0 2 0;4 3 0 0 0 0;4 3 0 0 1 0;4 3 0 0 2 0;4 3 1 0 0 0;4 3 1 0 1 0;4 3…	2496.89	1	54.1363	30.4471	98.1305	9	0.00757	2.23246	0.54717	0.92857	0.28571	0	0	0	7.79206e-113	1.03237e-114	-1	0	1.03237e-114	sp|P02788|TRFL_HUMAN	LTF	642	1555160	12135400
20190307_L1_Ag6_Zhu00015_SA_TestGly_2000_01.3815.3815.2.0.dta	20190307_L1_Ag6_Zhu00015_SA_TestGly_2000_01.3815.3815.2.0.dta	20190307_L1_Ag6_Zhu00015_SA_TestGly_2000_01	3815	1027.52	3243.18	1622.09	2	1	JGSDCPDK	5,Carbamidomethyl[C];	892.347	5 4 2 0 1 0	H(5)N(4)A(2)F(1)	(N(F)(N(H(H(N(H(A))))(H(N(H(A)))))))	3242	0 1 0 0 0 0;0 1 0 0 1 0;0 2 0 0 0 0;0 2 0 0 1 0;1 2 0 0 0 0;1 2 0 0 1 0;2 2 0 0 0 0;2 2 0 0 1 0;2 3 0 0 0 0;2 3 0 0 1 0;3 2 0 0 0 0;3 2 0 0 1 0;3 3 0 0 0 0;3 3 0 0 1 0;3 3 1 0 0 0;3 3 1 0 1 0;3 4 0 0 0 0;3 4 0 0 1 0;4 3 0 0 0 0;4 3 0 0 1 0;4 3 1 0 0 0;4 3 1 0 1 0;4 4 0 0 0 0;4 4 0 0 1 0;4 4 1 0 0 0;4 4 1 0 1 0;5 4 0 0 0 0;5 4 0 0 1 0;5 4 1 0 0 0;5 4 1 0 1 0;5 4 2 0 0 0;	2350.83	1	22.7704	15.134	36.9524	9	0.00097	0.29821	0.39394	0.92857	0	0	0	0	1.07328e-41	1.05718e-43	-1	0	1.05718e-43	sp|P02788|TRFL_HUMAN	LTF	642	1881750	14770200
20190307_L1_Ag6_Zhu00015_SA_TestGly_2000_01.3819.3819.3.0.dta	20190307_L1_Ag6_Zhu00015_SA_TestGly_2000_01.3819.3819.3.0.dta	20190307_L1_Ag6_Zhu00015_SA_TestGly_2000_01	3819	1028.43	3463.27	1155.1	3	1	JGSDCPDK	5,Carbamidomethyl[C];	892.347	6 5 1 0 2 0	H(6)N(5)A(1)F(2)	(N(F)(N(H(H(N(H)(F)))(H(N(H(N(H(A)))))))))	4713	0 1 0 0 0 0;0 1 0 0 1 0;0 2 0 0 0 0;0 2 0 0 1 0;1 2 0 0 0 0;1 2 0 0 1 0;2 2 0 0 0 0;2 2 0 0 1 0;2 3 0 0 0 0;2 3 0 0 1 0;2 3 0 0 2 0;3 2 0 0 0 0;3 2 0 0 1 0;3 3 0 0 0 0;3 3 0 0 1 0;3 3 0 0 2 0;3 4 0 0 0 0;3 4 0 0 1 0;3 4 0 0 2 0;4 3 0 0 0 0;4 3 0 0 1 0;4 3 0 0 2 0;4 4 0 0 0 0;4 4 0 0 1 0;4 4 0 0 2 0;4 4 1 0 0 0;4 4 1 0 1 0;4 5 0 0 0 0;4 5 0 0 1 0;4 5 0 0 2 0;5 4 0 0 0 0;5 4 0 0 1 0;5 4 0 0 2 0;5 4…	2570.93	1	38.4311	13.6116	84.5246	9	0.00237	0.68314	0.5625	0.71429	0.14286	0	0	0	5.00153e-97	7.59901e-99	-1	0	7.59901e-99	sp|P02788|TRFL_HUMAN	LTF	642	20394000	131664000
20190307_L1_Ag6_Zhu00015_SA_TestGly_2000_01.3832.3832.3.0.dta	20190307_L1_Ag6_Zhu00015_SA_TestGly_2000_01.3832.3832.3.0.dta	20190307_L1_Ag6_Zhu00015_SA_TestGly_2000_01	3832	1031.38	2952.09	984.7	3	1	JGSDCPDK	5,Carbamidomethyl[C];	892.347	5 4 1 0 1 0	H(5)N(4)A(1)F(1)	(N(F)(N(H(H(N(H)))(H(N(H(A)))))))	5986	0 1 0 0 0 0;0 1 0 0 1 0;0 2 0 0 0 0;0 2 0 0 1 0;1 2 0 0 0 0;1 2 0 0 1 0;2 2 0 0 0 0;2 2 0 0 1 0;2 3 0 0 0 0;2 3 0 0 1 0;3 2 0 0 0 0;3 2 0 0 1 0;3 3 0 0 0 0;3 3 0 0 1 0;3 3 1 0 0 0;3 3 1 0 1 0;3 4 0 0 0 0;3 4 0 0 1 0;4 3 0 0 0 0;4 3 0 0 1 0;4 3 1 0 0 0;4 3 1 0 1 0;4 4 0 0 0 0;4 4 0 0 1 0;4 4 1 0 0 0;4 4 1 0 1 0;5 4 0 0 0 0;5 4 0 0 1 0;5 4 1 0 0 0;	2059.73	1	47.9918	26.0365	88.766	9	0.00516	1.74815	0.67742	0.92857	0.28571	0	0	0	5.9979e-102	3.50269e-104	-1	0	3.50269e-104	sp|P02788|TRFL_HUMAN	LTF	642	116082000	519623000
20190307_L1_Ag6_Zhu00015_SA_TestGly_2000_01.3849.3849.3.0.dta	20190307_L1_Ag6_Zhu00015_SA_TestGly_2000_01.3849.3849.3.0.dta	20190307_L1_Ag6_Zhu00015_SA_TestGly_2000_01	3849	1034.94	3243.18	1081.73	3	1	JGSDCPDK	5,Carbamidomethyl[C];	892.347	5 4 2 0 1 0	H(5)N(4)A(2)F(1)	(N(F)(N(H(H)(H(N(H(A)))(N(H(A)))))))	8106	0 1 0 0 0 0;0 1 0 0 1 0;0 2 0 0 0 0;0 2 0 0 1 0;1 2 0 0 0 0;1 2 0 0 1 0;2 2 0 0 0 0;2 2 0 0 1 0;2 3 0 0 0 0;2 3 0 0 1 0;2 4 0 0 0 0;2 4 0 0 1 0;3 2 0 0 0 0;3 2 0 0 1 0;3 3 0 0 0 0;3 3 0 0 1 0;3 3 1 0 0 0;3 3 1 0 1 0;3 4 0 0 0 0;3 4 0 0 1 0;3 4 1 0 0 0;3 4 1 0 1 0;4 3 0 0 0 0;4 3 0 0 1 0;4 3 1 0 0 0;4 3 1 0 1 0;4 4 0 0 0 0;4 4 0 0 1 0;4 4 1 0 0 0;4 4 1 0 1 0;4 4 2 0 0 0;4 4 2 0 1 0;5 4 0 0 0 0;5 4…	2350.83	1	42.2026	17.6445	87.8105	9	0.00381	1.17451	0.58974	0.78571	0.21429	0	0	0	7.70937e-101	8.20654e-103	-1	0	8.20654e-103	sp|P02788|TRFL_HUMAN	LTF	642	38458200	239570000
20190307_L1_Ag6_Zhu00015_SA_TestGly_2000_01.3850.3850.3.2.dta	20190307_L1_Ag6_Zhu00015_SA_TestGly_2000_01.3850.3850.3.2.dta	20190307_L1_Ag6_Zhu00015_SA_TestGly_2000_01	3850	1035.08	3609.33	1203.78	3	1	JGSDCPDK	5,Carbamidomethyl[C];	892.347	6 5 1 0 3 0	H(6)N(5)A(1)F(3)	(N(F)(N(H(H(N(H)(F)))(H(N(F)(H(N(H(A)))))))))	4693	0 1 0 0 0 0;0 1 0 0 1 0;0 2 0 0 0 0;0 2 0 0 1 0;1 2 0 0 0 0;1 2 0 0 1 0;2 2 0 0 0 0;2 2 0 0 1 0;2 3 0 0 0 0;2 3 0 0 1 0;2 3 0 0 2 0;3 2 0 0 0 0;3 2 0 0 1 0;3 3 0 0 0 0;3 3 0 0 1 0;3 3 0 0 2 0;3 4 0 0 0 0;3 4 0 0 1 0;3 4 0 0 2 0;3 4 0 0 3 0;4 3 0 0 0 0;4 3 0 0 1 0;4 3 0 0 2 0;4 4 0 0 0 0;4 4 0 0 1 0;4 4 0 0 2 0;4 4 0 0 3 0;4 4 1 0 0 0;4 4 1 0 1 0;4 4 1 0 2 0;4 5 0 0 0 0;4 5 0 0 1 0;4 5 0 0 2 0;4 5…	2716.98	1	15.5658	3.9302	37.1748	8	0.00098	0.27099	0.34483	0.14286	0.14286	0	0	0	5.91243e-42	4.86701e-44	-1	0.00513595	0.00513595	sp|P02788|TRFL_HUMAN	LTF	642	6799760	41275300
20190307_L1_Ag6_Zhu00015_SA_TestGly_2000_01.3883.3883.3.0.dta	20190307_L1_Ag6_Zhu00015_SA_TestGly_2000_01.3883.3883.3.0.dta	20190307_L1_Ag6_Zhu00015_SA_TestGly_2000_01	3883	1042.1	2941.16	981.058	3	1	LSSJSTK		736.384	5 4 2 0 0 0	H(5)N(4)A(2)	(N(N(H(H(N(H(A))))(H(N(H(A)))))))	25997	0 1 0 0 0 0;0 2 0 0 0 0;1 2 0 0 0 0;2 2 0 0 0 0;2 3 0 0 0 0;3 2 0 0 0 0;3 3 0 0 0 0;3 3 1 0 0 0;3 4 0 0 0 0;4 3 0 0 0 0;4 3 1 0 0 0;4 4 0 0 0 0;4 4 1 0 0 0;5 4 0 0 0 0;5 4 1 0 0 0;	2204.77	4	28.801	4.33298	74.2416	7	0.00416	1.41576	0.88235	0.25	0.16667	0	0	0	4.2836e-85	3.099e-87	-1	0.00397797	0.00397797	sp|P13671|CO6_HUMAN	C6	855	1165140	5126390
20190307_L1_Ag6_Zhu00015_SA_TestGly_2000_01.3886.3886.3.0.dta	20190307_L1_Ag6_Zhu00015_SA_TestGly_2000_01.3886.3886.3.0.dta	20190307_L1_Ag6_Zhu00015_SA_TestGly_2000_01	3886	1042.86	2822.12	941.379	3	1	PFSJECLGTTR	6,Carbamidomethyl[C];	1281.59	7 2 0 0 0 0	H(7)N(2)	(N(N(H(H(H(H)))(H(H(H))))))	21444	0 1 0 0 0 0;0 2 0 0 0 0;1 2 0 0 0 0;2 2 0 0 0 0;3 2 0 0 0 0;4 2 0 0 0 0;5 2 0 0 0 0;6 2 0 0 0 0;	1540.53	4	2.728	3.28179	1.69954	2	0.00473	1.67577	0.4	0.2	0.1	0	0	0	0.178762	0.00512851	-1	0.00964912	0.00964912	sp|P19021|AMD_HUMAN	PAM	40	536794	5372690
20190307_L1_Ag6_Zhu00015_SA_TestGly_2000_01.3886.3886.3.2.dta	20190307_L1_Ag6_Zhu00015_SA_TestGly_2000_01.3886.3886.3.2.dta	20190307_L1_Ag6_Zhu00015_SA_TestGly_2000_01	3886	1042.86	2824.13	942.047	3	1	VSTJSTR		764.39	5 4 1 0 1 0	H(5)N(4)A(1)F(1)	(N(F)(N(H(H(N(H)))(H(N(H(A)))))))	5986	0 1 0 0 0 0;0 1 0 0 1 0;0 2 0 0 0 0;0 2 0 0 1 0;1 2 0 0 0 0;1 2 0 0 1 0;2 2 0 0 0 0;2 2 0 0 1 0;2 3 0 0 0 0;2 3 0 0 1 0;3 2 0 0 0 0;3 2 0 0 1 0;3 3 0 0 0 0;3 3 0 0 1 0;3 3 1 0 0 0;3 3 1 0 1 0;3 4 0 0 0 0;3 4 0 0 1 0;4 3 0 0 0 0;4 3 0 0 1 0;4 3 1 0 0 0;4 3 1 0 1 0;4 4 0 0 0 0;4 4 0 0 1 0;4 4 1 0 0 0;4 4 1 0 1 0;5 4 0 0 0 0;5 4 0 0 1 0;5 4 1 0 0 0;	2059.73	4	27.9743	7.66276	65.6958	9	0.00248	0.87839	0.6129	0.33333	0.33333	0	0	0	3.85617e-75	4.62771e-77	-1	0	4.62771e-77	sp|Q99650|OSMR_HUMAN	OSMR	42	1302670	4820440
20190307_L1_Ag6_Zhu00015_SA_TestGly_2000_01.3907.3907.3.0.dta	20190307_L1_Ag6_Zhu00015_SA_TestGly_2000_01.3907.3907.3.0.dta	20190307_L1_Ag6_Zhu00015_SA_TestGly_2000_01	3907	1048.13	3881.5	1294.51	3	1	HJSTGCLR	6,Carbamidomethyl[C];	944.437	7 6 0 0 4 0	H(7)N(6)F(4)	(N(F)(N(H(H(N(F)(H(N(H)))))(H(N(F)(H(N(H)(F))))))))	1052	0 1 0 0 0 0;0 1 0 0 1 0;0 2 0 0 0 0;0 2 0 0 1 0;1 2 0 0 0 0;1 2 0 0 1 0;2 2 0 0 0 0;2 2 0 0 1 0;2 3 0 0 0 0;2 3 0 0 1 0;2 3 0 0 2 0;3 2 0 0 0 0;3 2 0 0 1 0;3 3 0 0 0 0;3 3 0 0 1 0;3 3 0 0 2 0;3 4 0 0 0 0;3 4 0 0 1 0;3 4 0 0 2 0;3 4 0 0 3 0;4 3 0 0 0 0;4 3 0 0 1 0;4 3 0 0 2 0;4 4 0 0 0 0;4 4 0 0 1 0;4 4 0 0 2 0;4 4 0 0 3 0;4 5 0 0 0 0;4 5 0 0 1 0;4 5 0 0 2 0;4 5 0 0 3 0;4 5 0 0 4 0;5 4 0 0 0 0;5 4…	2937.08	2	37.0692	7.97014	91.1104	8	-0.01141	-2.94039	0.51613	0.14286	0.35714	0	0	0	1.13663e-104	2.16651e-106	-1	0	2.16651e-106	sp|P10909|CLUS_HUMAN	CLU	291	8538600	35635600
20190307_L1_Ag6_Zhu00015_SA_TestGly_2000_01.3917.3917.3.0.dta	20190307_L1_Ag6_Zhu00015_SA_TestGly_2000_01.3917.3917.3.0.dta	20190307_L1_Ag6_Zhu00015_SA_TestGly_2000_01	3917	1050.22	4100.58	1367.53	3	1	HJSTGCLR	6,Carbamidomethyl[C];	944.437	8 7 0 0 3 0	H(8)N(7)F(3)	(N(F)(N(H(H(N(H))(N(H(N(H)))))(H(N(H)(F))(N(H)(F))))))	5586	0 1 0 0 0 0;0 1 0 0 1 0;0 2 0 0 0 0;0 2 0 0 1 0;1 2 0 0 0 0;1 2 0 0 1 0;2 2 0 0 0 0;2 2 0 0 1 0;2 3 0 0 0 0;2 3 0 0 1 0;2 3 0 0 2 0;2 4 0 0 0 0;2 4 0 0 1 0;2 4 0 0 2 0;2 4 0 0 3 0;3 2 0 0 0 0;3 2 0 0 1 0;3 3 0 0 0 0;3 3 0 0 1 0;3 3 0 0 2 0;3 4 0 0 0 0;3 4 0 0 1 0;3 4 0 0 2 0;3 4 0 0 3 0;3 5 0 0 0 0;3 5 0 0 1 0;3 5 0 0 2 0;3 5 0 0 3 0;3 6 0 0 0 0;3 6 0 0 1 0;3 6 0 0 2 0;3 6 0 0 3 0;4 3 0 0 0 0;4 3…	3156.15	2	45.1893	8.86223	112.654	9	-0.00745	-1.81567	0.41304	0.28571	0.28571	0	0	0	9.53277e-130	1.34556e-131	-1	0	1.34556e-131	sp|P10909|CLUS_HUMAN	CLU	291	2887700	15677800
20190307_L1_Ag6_Zhu00015_SA_TestGly_2000_01.3921.3921.3.1.dta	20190307_L1_Ag6_Zhu00015_SA_TestGly_2000_01.3921.3921.3.1.dta	20190307_L1_Ag6_Zhu00015_SA_TestGly_2000_01	3921	1051.12	3667.4	1223.14	3	1	JACCSTJTSQEAHK	3,Carbamidomethyl[C];4,Carbamidomethyl[C];	1607.65	5 4 1 0 1 0	H(5)N(4)A(1)F(1)	(N(F)(N(H(H(N(H)))(H(N(H(A)))))))	5986	0 1 0 0 0 0;0 1 0 0 1 0;0 2 0 0 0 0;0 2 0 0 1 0;1 2 0 0 0 0;1 2 0 0 1 0;2 2 0 0 0 0;2 2 0 0 1 0;2 3 0 0 0 0;2 3 0 0 1 0;3 2 0 0 0 0;3 2 0 0 1 0;3 3 0 0 0 0;3 3 0 0 1 0;3 3 1 0 0 0;3 3 1 0 1 0;3 4 0 0 0 0;3 4 0 0 1 0;4 3 0 0 0 0;4 3 0 0 1 0;4 3 1 0 0 0;4 3 1 0 1 0;4 4 0 0 0 0;4 4 0 0 1 0;4 4 1 0 0 0;4 4 1 0 1 0;5 4 0 0 0 0;5 4 0 0 1 0;5 4 1 0 0 0;	2059.73	7	70.1665	67.7168	74.7161	8	0.01194	3.25535	0.64516	0.92308	0.26923	0	0	0	1.20342e-85	1.10462e-87	-1	0	1.10462e-87	sp|P15328|FOLR1_HUMAN	FOLR1	69	4364270	26464500
20190307_L1_Ag6_Zhu00015_SA_TestGly_2000_01.3928.3928.3.1.dta	20190307_L1_Ag6_Zhu00015_SA_TestGly_2000_01.3928.3928.3.1.dta	20190307_L1_Ag6_Zhu00015_SA_TestGly_2000_01	3928	1052.52	3808.48	1270.17	3	1	HJSTGCLR	6,Carbamidomethyl[C];	944.437	8 7 0 0 1 0	H(8)N(7)F(1)	(N(F)(N(H(H(N(H))(N(H)))(H(N(H))(N(H(N(H))))))))	5743	0 1 0 0 0 0;0 1 0 0 1 0;0 2 0 0 0 0;0 2 0 0 1 0;1 2 0 0 0 0;1 2 0 0 1 0;2 2 0 0 0 0;2 2 0 0 1 0;2 3 0 0 0 0;2 3 0 0 1 0;2 4 0 0 0 0;2 4 0 0 1 0;3 2 0 0 0 0;3 2 0 0 1 0;3 3 0 0 0 0;3 3 0 0 1 0;3 4 0 0 0 0;3 4 0 0 1 0;3 5 0 0 0 0;3 5 0 0 1 0;3 6 0 0 0 0;3 6 0 0 1 0;4 3 0 0 0 0;4 3 0 0 1 0;4 4 0 0 0 0;4 4 0 0 1 0;4 5 0 0 0 0;4 5 0 0 1 0;4 6 0 0 0 0;4 6 0 0 1 0;4 7 0 0 0 0;4 7 0 0 1 0;5 4 0 0 0 0;5 4…	2864.04	2	58.8496	11.9335	145.98	9	0.00962	2.52655	0.62264	0.42857	0.21429	0	0	0	2.1702e-168	9.72598e-170	-1	0	9.72598e-170	sp|P10909|CLUS_HUMAN	CLU	291	11897200	55115400
20190307_L1_Ag6_Zhu00015_SA_TestGly_2000_01.3931.3931.3.0.dta	20190307_L1_Ag6_Zhu00015_SA_TestGly_2000_01.3931.3931.3.0.dta	20190307_L1_Ag6_Zhu00015_SA_TestGly_2000_01	3931	1053.17	3479.35	1160.45	3	1	EJGTVSR		762.374	6 5 1 0 3 0	H(6)N(5)A(1)F(3)	(N(N(H(H(N(F)(H(A))))(H(N(H)(F))(N(H)(F))))))	23307	0 1 0 0 0 0;0 2 0 0 0 0;1 2 0 0 0 0;2 2 0 0 0 0;2 3 0 0 0 0;2 3 0 0 1 0;2 4 0 0 0 0;2 4 0 0 1 0;2 4 0 0 2 0;3 2 0 0 0 0;3 3 0 0 0 0;3 3 0 0 1 0;3 3 1 0 0 0;3 3 1 0 1 0;3 4 0 0 0 0;3 4 0 0 1 0;3 4 0 0 2 0;3 5 0 0 0 0;3 5 0 0 1 0;3 5 0 0 2 0;3 5 0 0 3 0;4 3 0 0 0 0;4 3 0 0 1 0;4 3 1 0 0 0;4 3 1 0 1 0;4 4 0 0 0 0;4 4 0 0 1 0;4 4 0 0 2 0;4 4 1 0 0 0;4 4 1 0 1 0;4 4 1 0 2 0;4 5 0 0 0 0;4 5 0 0 1 0;4 5…	2716.98	2	6.48442	5.20549	8.85958	5	-0.0085	-2.44353	0.16129	0.16667	0.25	0	0	0	3.38681e-09	2.85651e-11	-1	0.00157381	0.00157381	sp|P19652|A1AG2_HUMAN	ORM2	103	552367	1269390
20190307_L1_Ag6_Zhu00015_SA_TestGly_2000_01.3932.3932.3.0.dta	20190307_L1_Ag6_Zhu00015_SA_TestGly_2000_01.3932.3932.3.0.dta	20190307_L1_Ag6_Zhu00015_SA_TestGly_2000_01	3932	1053.27	3224.27	1075.43	3	1	HJSTGCLR	6,Carbamidomethyl[C];	944.437	6 5 0 0 2 0	H(6)N(5)F(2)	(N(F)(N(H(H(N(H)(F)))(H(N(H(N(H))))))))	4715	0 1 0 0 0 0;0 1 0 0 1 0;0 2 0 0 0 0;0 2 0 0 1 0;1 2 0 0 0 0;1 2 0 0 1 0;2 2 0 0 0 0;2 2 0 0 1 0;2 3 0 0 0 0;2 3 0 0 1 0;2 3 0 0 2 0;3 2 0 0 0 0;3 2 0 0 1 0;3 3 0 0 0 0;3 3 0 0 1 0;3 3 0 0 2 0;3 4 0 0 0 0;3 4 0 0 1 0;3 4 0 0 2 0;4 3 0 0 0 0;4 3 0 0 1 0;4 3 0 0 2 0;4 4 0 0 0 0;4 4 0 0 1 0;4 4 0 0 2 0;4 5 0 0 0 0;4 5 0 0 1 0;4 5 0 0 2 0;5 4 0 0 0 0;5 4 0 0 1 0;5 4 0 0 2 0;5 5 0 0 0 0;5 5 0 0 1 0;5 5…	2279.83	2	43.6784	14.7161	97.4656	8	0.00178	0.55251	0.68421	0.57143	0.28571	0	0	0	4.62987e-112	1.08807e-113	-1	0	1.08807e-113	sp|P10909|CLUS_HUMAN	CLU	291	1862140	9224500
20190307_L1_Ag6_Zhu00015_SA_TestGly_2000_01.3942.3942.3.0.dta	20190307_L1_Ag6_Zhu00015_SA_TestGly_2000_01.3942.3942.3.0.dta	20190307_L1_Ag6_Zhu00015_SA_TestGly_2000_01	3942	1055.6	3443.34	1148.45	3	1	HJSTGCLR	6,Carbamidomethyl[C];	944.437	7 6 0 0 1 0	H(7)N(6)F(1)	(N(F)(N(H(H(N(H)))(H(N(H(N(H(N(H))))))))))	6005	0 1 0 0 0 0;0 1 0 0 1 0;0 2 0 0 0 0;0 2 0 0 1 0;1 2 0 0 0 0;1 2 0 0 1 0;2 2 0 0 0 0;2 2 0 0 1 0;2 3 0 0 0 0;2 3 0 0 1 0;3 2 0 0 0 0;3 2 0 0 1 0;3 3 0 0 0 0;3 3 0 0 1 0;3 4 0 0 0 0;3 4 0 0 1 0;4 3 0 0 0 0;4 3 0 0 1 0;4 4 0 0 0 0;4 4 0 0 1 0;4 5 0 0 0 0;4 5 0 0 1 0;5 4 0 0 0 0;5 4 0 0 1 0;5 5 0 0 0 0;5 5 0 0 1 0;5 6 0 0 0 0;5 6 0 0 1 0;6 5 0 0 0 0;6 5 0 0 1 0;6 6 0 0 0 0;6 6 0 0 1 0;7 6 0 0 0 0;	2498.9	2	61.6788	17.8871	143.006	9	0.00227	0.65991	0.82857	0.57143	0.35714	0	0	0	5.93483e-165	1.22532e-166	-1	0	1.22532e-166	sp|P10909|CLUS_HUMAN	CLU	291	9981320	56563200
20190307_L1_Ag6_Zhu00015_SA_TestGly_2000_01.3943.3943.3.2.dta	20190307_L1_Ag6_Zhu00015_SA_TestGly_2000_01.3943.3943.3.2.dta	20190307_L1_Ag6_Zhu00015_SA_TestGly_2000_01	3943	1055.74	3370.32	1124.11	3	1	HJSTGCLR	6,Carbamidomethyl[C];	944.437	6 5 0 0 3 0	H(6)N(5)F(3)	(N(F)(N(H(H(N(H)(F)))(H(N(H))(N(H)(F))))))	4729	0 1 0 0 0 0;0 1 0 0 1 0;0 2 0 0 0 0;0 2 0 0 1 0;1 2 0 0 0 0;1 2 0 0 1 0;2 2 0 0 0 0;2 2 0 0 1 0;2 3 0 0 0 0;2 3 0 0 1 0;2 3 0 0 2 0;2 4 0 0 0 0;2 4 0 0 1 0;2 4 0 0 2 0;3 2 0 0 0 0;3 2 0 0 1 0;3 3 0 0 0 0;3 3 0 0 1 0;3 3 0 0 2 0;3 4 0 0 0 0;3 4 0 0 1 0;3 4 0 0 2 0;3 4 0 0 3 0;3 5 0 0 0 0;3 5 0 0 1 0;3 5 0 0 2 0;3 5 0 0 3 0;4 3 0 0 0 0;4 3 0 0 1 0;4 3 0 0 2 0;4 4 0 0 0 0;4 4 0 0 1 0;4 4 0 0 2 0;4 4…	2425.89	2	75.7231	23.5087	172.693	9	-0.00784	-2.3266	0.70588	0.71429	0.35714	0	0	0	3.56885e-199	5.26557e-200	-1	0	5.26557e-200	sp|P10909|CLUS_HUMAN	CLU	291	3596450	19096000
20190307_L1_Ag6_Zhu00015_SA_TestGly_2000_01.3946.3946.3.1.dta	20190307_L1_Ag6_Zhu00015_SA_TestGly_2000_01.3946.3946.3.1.dta	20190307_L1_Ag6_Zhu00015_SA_TestGly_2000_01	3946	1056.52	3078.21	1026.74	3	1	HJSTGCLR	6,Carbamidomethyl[C];	944.437	6 5 0 0 1 0	H(6)N(5)F(1)	(N(F)(N(H(H(N(H(H))))(H(N(H(N)))))))	4481	0 1 0 0 0 0;0 1 0 0 1 0;0 2 0 0 0 0;0 2 0 0 1 0;1 2 0 0 0 0;1 2 0 0 1 0;2 2 0 0 0 0;2 2 0 0 1 0;2 3 0 0 0 0;2 3 0 0 1 0;3 2 0 0 0 0;3 2 0 0 1 0;3 3 0 0 0 0;3 3 0 0 1 0;3 4 0 0 0 0;3 4 0 0 1 0;4 3 0 0 0 0;4 3 0 0 1 0;4 4 0 0 0 0;4 4 0 0 1 0;4 5 0 0 0 0;4 5 0 0 1 0;5 3 0 0 0 0;5 3 0 0 1 0;5 4 0 0 0 0;5 4 0 0 1 0;5 5 0 0 0 0;5 5 0 0 1 0;6 4 0 0 0 0;6 4 0 0 1 0;6 5 0 0 0 0;	2133.77	2	76.6173	37.7141	148.866	9	0.00316	1.02568	0.81818	1	0.35714	0	0	0	1.00328e-171	4.91102e-173	-1	0	4.91102e-173	sp|P10909|CLUS_HUMAN	CLU	291	29900100	147509000
20190307_L1_Ag6_Zhu00015_SA_TestGly_2000_01.3950.3950.3.0.dta	20190307_L1_Ag6_Zhu00015_SA_TestGly_2000_01.3950.3950.3.0.dta	20190307_L1_Ag6_Zhu00015_SA_TestGly_2000_01	3950	1057.27	3954.53	1318.85	3	1	HJSTGCLR	6,Carbamidomethyl[C];	944.437	8 7 0 0 2 0	H(8)N(7)F(2)	(N(F)(N(H(H(N(H))(N(H)(F)))(H(N(H))(N(H(N(H))))))))	5660	0 1 0 0 0 0;0 1 0 0 1 0;0 2 0 0 0 0;0 2 0 0 1 0;1 2 0 0 0 0;1 2 0 0 1 0;2 2 0 0 0 0;2 2 0 0 1 0;2 3 0 0 0 0;2 3 0 0 1 0;2 3 0 0 2 0;2 4 0 0 0 0;2 4 0 0 1 0;2 4 0 0 2 0;3 2 0 0 0 0;3 2 0 0 1 0;3 3 0 0 0 0;3 3 0 0 1 0;3 3 0 0 2 0;3 4 0 0 0 0;3 4 0 0 1 0;3 4 0 0 2 0;3 5 0 0 0 0;3 5 0 0 1 0;3 5 0 0 2 0;3 6 0 0 0 0;3 6 0 0 1 0;3 6 0 0 2 0;4 3 0 0 0 0;4 3 0 0 1 0;4 3 0 0 2 0;4 4 0 0 0 0;4 4 0 0 1 0;4 4…	3010.09	2	45.6759	10.8234	110.402	9	0.00387	0.97774	0.45946	0.42857	0.21429	0	0	0	3.98223e-127	8.93811e-129	-1	0	8.93811e-129	sp|P10909|CLUS_HUMAN	CLU	291	6554670	34852800
20190307_L1_Ag6_Zhu00015_SA_TestGly_2000_01.3951.3951.3.0.dta	20190307_L1_Ag6_Zhu00015_SA_TestGly_2000_01.3951.3951.3.0.dta	20190307_L1_Ag6_Zhu00015_SA_TestGly_2000_01	3951	1057.37	3881.5	1294.51	3	1	HJSTGCLR	6,Carbamidomethyl[C];	944.437	7 6 0 0 4 0	H(7)N(6)F(4)	(N(F)(N(H(H(N(F)(H(N(H)))))(H(N(F)(H(N(H)(F))))))))	1052	0 1 0 0 0 0;0 1 0 0 1 0;0 2 0 0 0 0;0 2 0 0 1 0;1 2 0 0 0 0;1 2 0 0 1 0;2 2 0 0 0 0;2 2 0 0 1 0;2 3 0 0 0 0;2 3 0 0 1 0;2 3 0 0 2 0;3 2 0 0 0 0;3 2 0 0 1 0;3 3 0 0 0 0;3 3 0 0 1 0;3 3 0 0 2 0;3 4 0 0 0 0;3 4 0 0 1 0;3 4 0 0 2 0;3 4 0 0 3 0;4 3 0 0 0 0;4 3 0 0 1 0;4 3 0 0 2 0;4 4 0 0 0 0;4 4 0 0 1 0;4 4 0 0 2 0;4 4 0 0 3 0;4 5 0 0 0 0;4 5 0 0 1 0;4 5 0 0 2 0;4 5 0 0 3 0;4 5 0 0 4 0;5 4 0 0 0 0;5 4…	2937.08	2	48.3363	11.1111	117.469	9	-0.01255	-3.23255	0.54839	0.42857	0.28571	0	0	0	2.39005e-135	3.60619e-137	-1	0	3.60619e-137	sp|P10909|CLUS_HUMAN	CLU	291	8538600	35635600
20190307_L1_Ag6_Zhu00015_SA_TestGly_2000_01.3959.3959.3.1.dta	20190307_L1_Ag6_Zhu00015_SA_TestGly_2000_01.3959.3959.3.1.dta	20190307_L1_Ag6_Zhu00015_SA_TestGly_2000_01	3959	1059.07	3078.21	1026.74	3	1	HJSTGCLR	6,Carbamidomethyl[C];	944.437	6 5 0 0 1 0	H(6)N(5)F(1)	(N(N(H(H(N(H)(F)))(H(N(H(N(H))))))))	27865	0 1 0 0 0 0;0 2 0 0 0 0;1 2 0 0 0 0;2 2 0 0 0 0;2 3 0 0 0 0;2 3 0 0 1 0;3 2 0 0 0 0;3 3 0 0 0 0;3 3 0 0 1 0;3 4 0 0 0 0;3 4 0 0 1 0;4 3 0 0 0 0;4 3 0 0 1 0;4 4 0 0 0 0;4 4 0 0 1 0;4 5 0 0 0 0;4 5 0 0 1 0;5 4 0 0 0 0;5 4 0 0 1 0;5 5 0 0 0 0;5 5 0 0 1 0;6 5 0 0 0 0;	2133.77	2	37.2999	18.3969	72.4053	7	0.00316	1.02568	0.70833	0.71429	0.28571	0	0	0	5.8489e-83	5.27149e-85	-1	0	5.27149e-85	sp|P10909|CLUS_HUMAN	CLU	291	29900100	147509000
20190307_L1_Ag6_Zhu00015_SA_TestGly_2000_01.3960.3960.3.2.dta	20190307_L1_Ag6_Zhu00015_SA_TestGly_2000_01.3960.3960.3.2.dta	20190307_L1_Ag6_Zhu00015_SA_TestGly_2000_01	3960	1059.21	3297.29	1099.77	3	1	HJSTGCLR	6,Carbamidomethyl[C];	944.437	7 6 0 0 0 0	H(7)N(6)	(N(N(H(H(N(H(N(H)))))(H(N(H(N(H))))))))	27672	0 1 0 0 0 0;0 2 0 0 0 0;1 2 0 0 0 0;2 2 0 0 0 0;2 3 0 0 0 0;3 2 0 0 0 0;3 3 0 0 0 0;3 4 0 0 0 0;4 3 0 0 0 0;4 4 0 0 0 0;4 5 0 0 0 0;5 4 0 0 0 0;5 5 0 0 0 0;5 6 0 0 0 0;6 5 0 0 0 0;6 6 0 0 0 0;	2352.85	2	40.5868	11.1667	95.2241	7	0.00562	1.70325	0.94444	0.28571	0.35714	0	0	0	1.87765e-109	2.9326e-111	-1	0	2.9326e-111	sp|P10909|CLUS_HUMAN	CLU	291	1719550	9449130
20190307_L1_Ag6_Zhu00015_SA_TestGly_2000_01.3963.3963.3.0.dta	20190307_L1_Ag6_Zhu00015_SA_TestGly_2000_01.3963.3963.3.0.dta	20190307_L1_Ag6_Zhu00015_SA_TestGly_2000_01	3963	1060	3151.25	1051.09	3	1	HJSTGCLR	6,Carbamidomethyl[C];	944.437	5 4 0 0 4 0	H(5)N(4)F(4)	(N(F)(N(H(H(N(H)(F)))(H(N(F)(H(F)))))))	4690	0 1 0 0 0 0;0 1 0 0 1 0;0 2 0 0 0 0;0 2 0 0 1 0;1 2 0 0 0 0;1 2 0 0 1 0;2 2 0 0 0 0;2 2 0 0 1 0;2 3 0 0 0 0;2 3 0 0 1 0;2 3 0 0 2 0;3 2 0 0 0 0;3 2 0 0 1 0;3 3 0 0 0 0;3 3 0 0 1 0;3 3 0 0 2 0;3 3 0 0 3 0;3 4 0 0 0 0;3 4 0 0 1 0;3 4 0 0 2 0;3 4 0 0 3 0;4 3 0 0 0 0;4 3 0 0 1 0;4 3 0 0 2 0;4 3 0 0 3 0;4 4 0 0 0 0;4 4 0 0 1 0;4 4 0 0 2 0;4 4 0 0 3 0;4 4 0 0 4 0;5 4 0 0 0 0;5 4 0 0 1 0;5 4 0 0 2 0;5 4…	2206.81	2	33.6136	7.69849	81.7418	9	-0.0036	-1.14279	0.58333	0.14286	0.35714	0	0	0	8.44166e-94	1.28535e-95	-1	0	1.28535e-95	sp|P10909|CLUS_HUMAN	CLU	291	2872090	14296600
20190307_L1_Ag6_Zhu00015_SA_TestGly_2000_01.3971.3971.3.0.dta	20190307_L1_Ag6_Zhu00015_SA_TestGly_2000_01.3971.3971.3.0.dta	20190307_L1_Ag6_Zhu00015_SA_TestGly_2000_01	3971	1061.71	4279.62	1427.21	3	1	EJGTVSR		762.374	7 6 4 0 0 0	H(7)N(6)A(4)	(N(N(H(H(N(H(A)))(N(H(A))))(H(N(H(A)))(N(H(A)))))))	25399	0 1 0 0 0 0;0 2 0 0 0 0;1 2 0 0 0 0;2 2 0 0 0 0;2 3 0 0 0 0;2 4 0 0 0 0;3 2 0 0 0 0;3 3 0 0 0 0;3 3 1 0 0 0;3 4 0 0 0 0;3 4 1 0 0 0;3 5 0 0 0 0;3 6 0 0 0 0;4 3 0 0 0 0;4 3 1 0 0 0;4 4 0 0 0 0;4 4 1 0 0 0;4 4 2 0 0 0;4 5 0 0 0 0;4 5 1 0 0 0;4 6 0 0 0 0;4 6 1 0 0 0;5 4 0 0 0 0;5 4 1 0 0 0;5 4 2 0 0 0;5 5 0 0 0 0;5 5 1 0 0 0;5 5 2 0 0 0;5 6 0 0 0 0;5 6 1 0 0 0;5 6 2 0 0 0;6 5 0 0 0 0;6 5 1 0 0 0;6 5…	3517.23	2	7.21853	6.93432	7.74633	5	0.01931	4.51184	0.17778	0.5	0.08333	0	0	0	1.38515e-07	9.93638e-10	-1	0	9.93638e-10	sp|P19652|A1AG2_HUMAN	ORM2	103	798558	6736140
20190307_L1_Ag6_Zhu00015_SA_TestGly_2000_01.3972.3972.3.4.dta	20190307_L1_Ag6_Zhu00015_SA_TestGly_2000_01.3972.3972.3.4.dta	20190307_L1_Ag6_Zhu00015_SA_TestGly_2000_01	3972	1061.81	2859.14	953.717	3	1	HJSTGCLR	6,Carbamidomethyl[C];	944.437	5 4 0 0 2 0	H(5)N(4)F(2)	(N(F)(N(H(H(N))(H(N(H(H)(F)))))))	7829	0 1 0 0 0 0;0 1 0 0 1 0;0 2 0 0 0 0;0 2 0 0 1 0;1 2 0 0 0 0;1 2 0 0 1 0;2 2 0 0 0 0;2 2 0 0 1 0;2 3 0 0 0 0;2 3 0 0 1 0;3 2 0 0 0 0;3 2 0 0 1 0;3 3 0 0 0 0;3 3 0 0 1 0;3 3 0 0 2 0;3 4 0 0 0 0;3 4 0 0 1 0;4 3 0 0 0 0;4 3 0 0 1 0;4 3 0 0 2 0;4 4 0 0 0 0;4 4 0 0 1 0;4 4 0 0 2 0;5 3 0 0 0 0;5 3 0 0 1 0;5 3 0 0 2 0;5 4 0 0 0 0;5 4 0 0 1 0;	1914.7	2	60.9134	18.3407	139.977	9	0.00326	1.14035	0.86667	0.57143	0.35714	0	0	0	1.89285e-161	3.08483e-163	-1	0	3.08483e-163	sp|P10909|CLUS_HUMAN	CLU	291	2085120	8841320
20190307_L1_Ag6_Zhu00015_SA_TestGly_2000_01.3976.3976.3.1.dta	20190307_L1_Ag6_Zhu00015_SA_TestGly_2000_01.3976.3976.3.1.dta	20190307_L1_Ag6_Zhu00015_SA_TestGly_2000_01	3976	1062.65	3589.39	1197.14	3	1	HJSTGCLR	6,Carbamidomethyl[C];	944.437	7 6 0 0 2 0	H(7)N(6)F(2)	(N(F)(N(H(H(N(H))(N(H)))(H(N(H))(N(H)(F))))))	5746	0 1 0 0 0 0;0 1 0 0 1 0;0 2 0 0 0 0;0 2 0 0 1 0;1 2 0 0 0 0;1 2 0 0 1 0;2 2 0 0 0 0;2 2 0 0 1 0;2 3 0 0 0 0;2 3 0 0 1 0;2 3 0 0 2 0;2 4 0 0 0 0;2 4 0 0 1 0;2 4 0 0 2 0;3 2 0 0 0 0;3 2 0 0 1 0;3 3 0 0 0 0;3 3 0 0 1 0;3 3 0 0 2 0;3 4 0 0 0 0;3 4 0 0 1 0;3 4 0 0 2 0;3 5 0 0 0 0;3 5 0 0 1 0;3 5 0 0 2 0;3 6 0 0 0 0;3 6 0 0 1 0;3 6 0 0 2 0;4 3 0 0 0 0;4 3 0 0 1 0;4 3 0 0 2 0;4 4 0 0 0 0;4 4 0 0 1 0;4 4…	2644.96	2	65.3428	21.0448	147.611	9	-0.0044	-1.22459	0.61017	0.71429	0.35714	0	0	0	2.83114e-170	6.78334e-172	-1	0	6.78334e-172	sp|P10909|CLUS_HUMAN	CLU	291	14757300	74011000
20190307_L1_Ag6_Zhu00015_SA_TestGly_2000_01.3977.3977.3.0.dta	20190307_L1_Ag6_Zhu00015_SA_TestGly_2000_01.3977.3977.3.0.dta	20190307_L1_Ag6_Zhu00015_SA_TestGly_2000_01	3977	1062.79	2932.15	978.056	3	1	HJSTGCLR	6,Carbamidomethyl[C];	944.437	6 5 0 0 0 0	H(6)N(5)	(N(N(H(H(N(H)))(H(N(H(N(H))))))))	29272	0 1 0 0 0 0;0 2 0 0 0 0;1 2 0 0 0 0;2 2 0 0 0 0;2 3 0 0 0 0;3 2 0 0 0 0;3 3 0 0 0 0;3 4 0 0 0 0;4 3 0 0 0 0;4 4 0 0 0 0;4 5 0 0 0 0;5 4 0 0 0 0;5 5 0 0 0 0;	1987.71	2	51.341	27.0039	96.5383	7	0.00258	0.88094	0.86667	0.71429	0.35714	0	0	0	5.55486e-111	1.16944e-112	-1	0	1.16944e-112	sp|P10909|CLUS_HUMAN	CLU	291	17537500	78863100
20190307_L1_Ag6_Zhu00015_SA_TestGly_2000_01.3980.3980.3.3.dta	20190307_L1_Ag6_Zhu00015_SA_TestGly_2000_01.3980.3980.3.3.dta	20190307_L1_Ag6_Zhu00015_SA_TestGly_2000_01	3980	1063.51	3623.39	1208.47	3	1	EJGTVSR		762.374	6 5 3 0 0 0	H(6)N(5)A(3)	(N(N(H(H(N(H(A))))(H(N(H(A)))(N(H(A)))))))	25989	0 1 0 0 0 0;0 2 0 0 0 0;1 2 0 0 0 0;2 2 0 0 0 0;2 3 0 0 0 0;2 4 0 0 0 0;3 2 0 0 0 0;3 3 0 0 0 0;3 3 1 0 0 0;3 4 0 0 0 0;3 4 1 0 0 0;3 5 0 0 0 0;4 3 0 0 0 0;4 3 1 0 0 0;4 4 0 0 0 0;4 4 1 0 0 0;4 4 2 0 0 0;4 5 0 0 0 0;4 5 1 0 0 0;5 4 0 0 0 0;5 4 1 0 0 0;5 4 2 0 0 0;5 5 0 0 0 0;5 5 1 0 0 0;5 5 2 0 0 0;6 5 0 0 0 0;6 5 1 0 0 0;6 5 2 0 0 0;	2861	2	14.9483	8.74445	26.4699	7	0.0133	3.67101	0.36667	0.33333	0.33333	0	0	0	2.1588e-29	1.06992e-31	-1	0	1.06992e-31	sp|P19652|A1AG2_HUMAN	ORM2	103	1268400	6526450
20190307_L1_Ag6_Zhu00015_SA_TestGly_2000_01.3993.3993.3.0.dta	20190307_L1_Ag6_Zhu00015_SA_TestGly_2000_01.3993.3993.3.0.dta	20190307_L1_Ag6_Zhu00015_SA_TestGly_2000_01	3993	1065.94	3078.21	1026.74	3	1	HJSTGCLR	6,Carbamidomethyl[C];	944.437	6 5 0 0 1 0	H(6)N(5)F(1)	(N(F)(N(H(H(N(H(H))))(H(N(H(N)))))))	4481	0 1 0 0 0 0;0 1 0 0 1 0;0 2 0 0 0 0;0 2 0 0 1 0;1 2 0 0 0 0;1 2 0 0 1 0;2 2 0 0 0 0;2 2 0 0 1 0;2 3 0 0 0 0;2 3 0 0 1 0;3 2 0 0 0 0;3 2 0 0 1 0;3 3 0 0 0 0;3 3 0 0 1 0;3 4 0 0 0 0;3 4 0 0 1 0;4 3 0 0 0 0;4 3 0 0 1 0;4 4 0 0 0 0;4 4 0 0 1 0;4 5 0 0 0 0;4 5 0 0 1 0;5 3 0 0 0 0;5 3 0 0 1 0;5 4 0 0 0 0;5 4 0 0 1 0;5 5 0 0 0 0;5 5 0 0 1 0;6 4 0 0 0 0;6 4 0 0 1 0;6 5 0 0 0 0;	2133.77	2	72.3244	27.0076	156.484	9	0.00317	1.0286	0.81818	0.85714	0.28571	0	0	0	1.62139e-180	9.49626e-182	-1	0	9.49626e-182	sp|P10909|CLUS_HUMAN	CLU	291	29900100	147509000
20190307_L1_Ag6_Zhu00015_SA_TestGly_2000_01.3998.3998.3.3.dta	20190307_L1_Ag6_Zhu00015_SA_TestGly_2000_01.3998.3998.3.3.dta	20190307_L1_Ag6_Zhu00015_SA_TestGly_2000_01	3998	1066.88	2859.14	953.717	3	1	HJSTGCLR	6,Carbamidomethyl[C];	944.437	5 4 0 0 2 0	H(5)N(4)F(2)	(N(F)(N(H(H(N(H)))(H(N(H(F)))))))	5988	0 1 0 0 0 0;0 1 0 0 1 0;0 2 0 0 0 0;0 2 0 0 1 0;1 2 0 0 0 0;1 2 0 0 1 0;2 2 0 0 0 0;2 2 0 0 1 0;2 3 0 0 0 0;2 3 0 0 1 0;3 2 0 0 0 0;3 2 0 0 1 0;3 3 0 0 0 0;3 3 0 0 1 0;3 3 0 0 2 0;3 4 0 0 0 0;3 4 0 0 1 0;4 3 0 0 0 0;4 3 0 0 1 0;4 3 0 0 2 0;4 4 0 0 0 0;4 4 0 0 1 0;4 4 0 0 2 0;5 4 0 0 0 0;5 4 0 0 1 0;	1914.7	2	65.1244	19.9904	148.945	9	0.00312	1.09208	0.85185	0.71429	0.21429	0	0	0	8.14551e-172	2.88089e-173	-1	0	2.88089e-173	sp|P10909|CLUS_HUMAN	CLU	291	3599950	14989000
20190307_L1_Ag6_Zhu00015_SA_TestGly_2000_01.4002.4002.3.0.dta	20190307_L1_Ag6_Zhu00015_SA_TestGly_2000_01.4002.4002.3.0.dta	20190307_L1_Ag6_Zhu00015_SA_TestGly_2000_01	4002	1067.77	3662.43	1221.48	3	1	HJSTGCLR	6,Carbamidomethyl[C];	944.437	8 7 0 0 0 0	H(8)N(7)	(N(N(H(H(N(H))(N(H)))(H(N(H))(N(H(N(H))))))))	28993	0 1 0 0 0 0;0 2 0 0 0 0;1 2 0 0 0 0;2 2 0 0 0 0;2 3 0 0 0 0;2 4 0 0 0 0;3 2 0 0 0 0;3 3 0 0 0 0;3 4 0 0 0 0;3 5 0 0 0 0;3 6 0 0 0 0;4 3 0 0 0 0;4 4 0 0 0 0;4 5 0 0 0 0;4 6 0 0 0 0;4 7 0 0 0 0;5 4 0 0 0 0;5 5 0 0 0 0;5 6 0 0 0 0;5 7 0 0 0 0;6 5 0 0 0 0;6 6 0 0 0 0;6 7 0 0 0 0;7 6 0 0 0 0;7 7 0 0 0 0;	2717.98	2	11.4342	3.26559	26.6044	6	0.01137	3.10535	0.44444	0	0.21429	0	0	0	1.49642e-29	7.9627e-32	-1	0.00964912	0.00964912	sp|P10909|CLUS_HUMAN	CLU	291	16744600	66915300
20190307_L1_Ag6_Zhu00015_SA_TestGly_2000_01.4010.4010.3.0.dta	20190307_L1_Ag6_Zhu00015_SA_TestGly_2000_01.4010.4010.3.0.dta	20190307_L1_Ag6_Zhu00015_SA_TestGly_2000_01	4010	1069.51	2713.08	905.031	3	1	HJSTGCLR	6,Carbamidomethyl[C];	944.437	5 4 0 0 1 0	H(5)N(4)F(1)	(N(N(H(N)(H(H))(H(N(H)(F))))))	32794	0 1 0 0 0 0;0 2 0 0 0 0;1 2 0 0 0 0;1 3 0 0 0 0;2 2 0 0 0 0;2 3 0 0 0 0;2 3 0 0 1 0;2 4 0 0 0 0;2 4 0 0 1 0;3 2 0 0 0 0;3 3 0 0 0 0;3 3 0 0 1 0;3 4 0 0 0 0;3 4 0 0 1 0;4 2 0 0 0 0;4 3 0 0 0 0;4 3 0 0 1 0;4 4 0 0 0 0;4 4 0 0 1 0;5 3 0 0 0 0;5 3 0 0 1 0;5 4 0 0 0 0;	1768.64	2	54.0528	27.5585	103.256	7	0.00279	1.02991	0.66667	0.71429	0.28571	0	0	0	8.36439e-119	6.95436e-121	-1	0	6.95436e-121	sp|P10909|CLUS_HUMAN	CLU	291	34729400	141328000
20190307_L1_Ag6_Zhu00015_SA_TestGly_2000_01.4015.4015.3.0.dta	20190307_L1_Ag6_Zhu00015_SA_TestGly_2000_01.4015.4015.3.0.dta	20190307_L1_Ag6_Zhu00015_SA_TestGly_2000_01	4015	1070.39	4172.61	1391.54	3	1	HJSTGCLR	6,Carbamidomethyl[C];	944.437	7 6 1 0 4 0	H(7)N(6)A(1)F(4)	(N(F)(N(H(H(N(F)(H(N(H)(F)))))(H(N(F)(H(N(H(A)))))))))	1048	0 1 0 0 0 0;0 1 0 0 1 0;0 2 0 0 0 0;0 2 0 0 1 0;1 2 0 0 0 0;1 2 0 0 1 0;2 2 0 0 0 0;2 2 0 0 1 0;2 3 0 0 0 0;2 3 0 0 1 0;2 3 0 0 2 0;3 2 0 0 0 0;3 2 0 0 1 0;3 3 0 0 0 0;3 3 0 0 1 0;3 3 0 0 2 0;3 4 0 0 0 0;3 4 0 0 1 0;3 4 0 0 2 0;3 4 0 0 3 0;4 3 0 0 0 0;4 3 0 0 1 0;4 3 0 0 2 0;4 4 0 0 0 0;4 4 0 0 1 0;4 4 0 0 2 0;4 4 0 0 3 0;4 4 1 0 0 0;4 4 1 0 1 0;4 4 1 0 2 0;4 5 0 0 0 0;4 5 0 0 1 0;4 5 0 0 2 0;4 5…	3228.17	2	44.9573	10.6181	108.73	9	0.00233	0.55728	0.43023	0.28571	0.35714	0	0	0	3.5247e-125	4.55632e-127	-1	0	4.55632e-127	sp|P10909|CLUS_HUMAN	CLU	291	1071640	15009800
20190307_L1_Ag6_Zhu00015_SA_TestGly_2000_01.4016.4016.3.0.dta	20190307_L1_Ag6_Zhu00015_SA_TestGly_2000_01.4016.4016.3.0.dta	20190307_L1_Ag6_Zhu00015_SA_TestGly_2000_01	4016	1070.53	3734.44	1245.48	3	1	HJSTGCLR	6,Carbamidomethyl[C];	944.437	7 6 1 0 1 0	H(7)N(6)A(1)F(1)	(N(F)(N(H(H(N(H))(N(H)))(H(N(H))(N(H(A)))))))	5740	0 1 0 0 0 0;0 1 0 0 1 0;0 2 0 0 0 0;0 2 0 0 1 0;1 2 0 0 0 0;1 2 0 0 1 0;2 2 0 0 0 0;2 2 0 0 1 0;2 3 0 0 0 0;2 3 0 0 1 0;2 4 0 0 0 0;2 4 0 0 1 0;3 2 0 0 0 0;3 2 0 0 1 0;3 3 0 0 0 0;3 3 0 0 1 0;3 3 1 0 0 0;3 3 1 0 1 0;3 4 0 0 0 0;3 4 0 0 1 0;3 4 1 0 0 0;3 4 1 0 1 0;3 5 0 0 0 0;3 5 0 0 1 0;3 6 0 0 0 0;3 6 0 0 1 0;4 3 0 0 0 0;4 3 0 0 1 0;4 3 1 0 0 0;4 3 1 0 1 0;4 4 0 0 0 0;4 4 0 0 1 0;4 4 1 0 0 0;4 4…	2790	2	31.5332	12.7301	66.4533	9	0.00361	0.96635	0.37313	0.42857	0.35714	0	0	0	5.03542e-76	5.34026e-78	-1	0	5.34026e-78	sp|P10909|CLUS_HUMAN	CLU	291	6993630	72905800
20190307_L1_Ag6_Zhu00015_SA_TestGly_2000_01.4019.4019.4.1.dta	20190307_L1_Ag6_Zhu00015_SA_TestGly_2000_01.4019.4019.4.1.dta	20190307_L1_Ag6_Zhu00015_SA_TestGly_2000_01	4019	1071.28	3603.45	901.618	4	1	RYHSQTYGJGSK		1397.66	5 4 1 0 2 0	H(5)N(4)A(1)F(2)	(N(F)(N(H(H(N(H(A))))(H(N(H(F)))))))	3243	0 1 0 0 0 0;0 1 0 0 1 0;0 2 0 0 0 0;0 2 0 0 1 0;1 2 0 0 0 0;1 2 0 0 1 0;2 2 0 0 0 0;2 2 0 0 1 0;2 3 0 0 0 0;2 3 0 0 1 0;3 2 0 0 0 0;3 2 0 0 1 0;3 3 0 0 0 0;3 3 0 0 1 0;3 3 0 0 2 0;3 3 1 0 0 0;3 3 1 0 1 0;3 4 0 0 0 0;3 4 0 0 1 0;4 3 0 0 0 0;4 3 0 0 1 0;4 3 0 0 2 0;4 3 1 0 0 0;4 3 1 0 1 0;4 4 0 0 0 0;4 4 0 0 1 0;4 4 0 0 2 0;4 4 1 0 0 0;4 4 1 0 1 0;5 4 0 0 0 0;5 4 0 0 1 0;5 4 0 0 2 0;5 4 1 0 0 0;5 4…	2205.79	9	14.4131	4.97892	31.9337	8	0.00321	0.89133	0.38889	0	0.31818	0	0	0	7.8774e-36	7.07096e-38	-1	0.00157381	0.00157381	sp|Q13438|OS9_HUMAN	OS9	177	388758	2876890
20190307_L1_Ag6_Zhu00015_SA_TestGly_2000_01.4020.4020.3.3.dta	20190307_L1_Ag6_Zhu00015_SA_TestGly_2000_01.4020.4020.3.3.dta	20190307_L1_Ag6_Zhu00015_SA_TestGly_2000_01	4020	1071.38	3243.18	1081.73	3	1	JGSDCPDK	5,Carbamidomethyl[C];	892.347	5 4 2 0 1 0	H(5)N(4)A(2)F(1)	(N(F)(N(H(H(N(H(A))))(H(N(H(A)))))))	3242	0 1 0 0 0 0;0 1 0 0 1 0;0 2 0 0 0 0;0 2 0 0 1 0;1 2 0 0 0 0;1 2 0 0 1 0;2 2 0 0 0 0;2 2 0 0 1 0;2 3 0 0 0 0;2 3 0 0 1 0;3 2 0 0 0 0;3 2 0 0 1 0;3 3 0 0 0 0;3 3 0 0 1 0;3 3 1 0 0 0;3 3 1 0 1 0;3 4 0 0 0 0;3 4 0 0 1 0;4 3 0 0 0 0;4 3 0 0 1 0;4 3 1 0 0 0;4 3 1 0 1 0;4 4 0 0 0 0;4 4 0 0 1 0;4 4 1 0 0 0;4 4 1 0 1 0;5 4 0 0 0 0;5 4 0 0 1 0;5 4 1 0 0 0;5 4 1 0 1 0;5 4 2 0 0 0;	2350.83	1	14.9869	8.01999	27.9255	8	0.0055	1.69715	0.39394	0.57143	0.07143	0	0	0	4.10949e-31	2.57203e-33	-1	0	2.57203e-33	sp|P02788|TRFL_HUMAN	LTF	642	1094660	7281890
20190307_L1_Ag6_Zhu00015_SA_TestGly_2000_01.4033.4033.3.0.dta	20190307_L1_Ag6_Zhu00015_SA_TestGly_2000_01.4033.4033.3.0.dta	20190307_L1_Ag6_Zhu00015_SA_TestGly_2000_01	4033	1074.14	2952.09	984.7	3	1	JGSDCPDK	5,Carbamidomethyl[C];	892.347	5 4 1 0 1 0	H(5)N(4)A(1)F(1)	(N(F)(N(H(H(N(H)))(H(N(H(A)))))))	5986	0 1 0 0 0 0;0 1 0 0 1 0;0 2 0 0 0 0;0 2 0 0 1 0;1 2 0 0 0 0;1 2 0 0 1 0;2 2 0 0 0 0;2 2 0 0 1 0;2 3 0 0 0 0;2 3 0 0 1 0;3 2 0 0 0 0;3 2 0 0 1 0;3 3 0 0 0 0;3 3 0 0 1 0;3 3 1 0 0 0;3 3 1 0 1 0;3 4 0 0 0 0;3 4 0 0 1 0;4 3 0 0 0 0;4 3 0 0 1 0;4 3 1 0 0 0;4 3 1 0 1 0;4 4 0 0 0 0;4 4 0 0 1 0;4 4 1 0 0 0;4 4 1 0 1 0;5 4 0 0 0 0;5 4 0 0 1 0;5 4 1 0 0 0;	2059.73	1	12.5608	4.43648	27.6488	8	0.00446	1.51238	0.41935	0.28571	0.07143	0	0	0	8.72053e-31	5.17843e-33	-1	0.00277435	0.00277435	sp|P02788|TRFL_HUMAN	LTF	642	1274350	6284150
20190307_L1_Ag6_Zhu00015_SA_TestGly_2000_01.4043.4043.3.0.dta	20190307_L1_Ag6_Zhu00015_SA_TestGly_2000_01.4043.4043.3.0.dta	20190307_L1_Ag6_Zhu00015_SA_TestGly_2000_01	4043	1076.38	3005.18	1002.4	3	1	HJSTGCLR	6,Carbamidomethyl[C];	944.437	5 4 0 0 3 0	H(5)N(4)F(3)	(N(F)(N(H(H(N(H)))(H(N(F)(H(F)))))))	5948	0 1 0 0 0 0;0 1 0 0 1 0;0 2 0 0 0 0;0 2 0 0 1 0;1 2 0 0 0 0;1 2 0 0 1 0;2 2 0 0 0 0;2 2 0 0 1 0;2 3 0 0 0 0;2 3 0 0 1 0;2 3 0 0 2 0;3 2 0 0 0 0;3 2 0 0 1 0;3 3 0 0 0 0;3 3 0 0 1 0;3 3 0 0 2 0;3 3 0 0 3 0;3 4 0 0 0 0;3 4 0 0 1 0;3 4 0 0 2 0;4 3 0 0 0 0;4 3 0 0 1 0;4 3 0 0 2 0;4 3 0 0 3 0;4 4 0 0 0 0;4 4 0 0 1 0;4 4 0 0 2 0;4 4 0 0 3 0;5 4 0 0 0 0;5 4 0 0 1 0;5 4 0 0 2 0;	2060.76	2	66.7402	19.8862	153.755	9	-0.01352	-4.49804	0.81818	0.71429	0.28571	0	0	0	2.28175e-177	7.10047e-179	-1	0	7.10047e-179	sp|P10909|CLUS_HUMAN	CLU	291	3567030	15681400
20190307_L1_Ag6_Zhu00015_SA_TestGly_2000_01.4044.4044.3.0.dta	20190307_L1_Ag6_Zhu00015_SA_TestGly_2000_01.4044.4044.3.0.dta	20190307_L1_Ag6_Zhu00015_SA_TestGly_2000_01	4044	1076.52	4026.55	1342.86	3	1	HJSTGCLR	6,Carbamidomethyl[C];	944.437	7 6 1 0 3 0	H(7)N(6)A(1)F(3)	(N(F)(N(H(H(N(H))(N(H)(F)))(H(N(H))(N(F)(H(A)))))))	5654	0 1 0 0 0 0;0 1 0 0 1 0;0 2 0 0 0 0;0 2 0 0 1 0;1 2 0 0 0 0;1 2 0 0 1 0;2 2 0 0 0 0;2 2 0 0 1 0;2 3 0 0 0 0;2 3 0 0 1 0;2 3 0 0 2 0;2 4 0 0 0 0;2 4 0 0 1 0;2 4 0 0 2 0;3 2 0 0 0 0;3 2 0 0 1 0;3 3 0 0 0 0;3 3 0 0 1 0;3 3 0 0 2 0;3 3 1 0 0 0;3 3 1 0 1 0;3 3 1 0 2 0;3 4 0 0 0 0;3 4 0 0 1 0;3 4 0 0 2 0;3 4 0 0 3 0;3 4 1 0 0 0;3 4 1 0 1 0;3 4 1 0 2 0;3 5 0 0 0 0;3 5 0 0 1 0;3 5 0 0 2 0;3 5 0 0 3 0;3 6…	3082.12	2	49.6233	13.4948	116.719	9	3e-05	0.00724	0.36207	0.42857	0.35714	0	0	0	1.77807e-134	2.44324e-136	-1	0	2.44324e-136	sp|P10909|CLUS_HUMAN	CLU	291	1599550	19853300
20190307_L1_Ag6_Zhu00015_SA_TestGly_2000_01.4047.4047.3.0.dta	20190307_L1_Ag6_Zhu00015_SA_TestGly_2000_01.4047.4047.3.0.dta	20190307_L1_Ag6_Zhu00015_SA_TestGly_2000_01	4047	1077.31	3807.48	1269.83	3	1	HJSTGCLR	6,Carbamidomethyl[C];	944.437	6 5 1 0 4 0	H(6)N(5)A(1)F(4)	(N(F)(N(H(H(N(H)(F)))(H(N(H)(F))(N(F)(H(A)))))))	4716	0 1 0 0 0 0;0 1 0 0 1 0;0 2 0 0 0 0;0 2 0 0 1 0;1 2 0 0 0 0;1 2 0 0 1 0;2 2 0 0 0 0;2 2 0 0 1 0;2 3 0 0 0 0;2 3 0 0 1 0;2 3 0 0 2 0;2 4 0 0 0 0;2 4 0 0 1 0;2 4 0 0 2 0;2 4 0 0 3 0;3 2 0 0 0 0;3 2 0 0 1 0;3 3 0 0 0 0;3 3 0 0 1 0;3 3 0 0 2 0;3 3 1 0 0 0;3 3 1 0 1 0;3 3 1 0 2 0;3 4 0 0 0 0;3 4 0 0 1 0;3 4 0 0 2 0;3 4 0 0 3 0;3 4 1 0 0 0;3 4 1 0 1 0;3 4 1 0 2 0;3 4 1 0 3 0;3 5 0 0 0 0;3 5 0 0 1 0;3 5…	2863.04	2	66.3066	18.7385	154.648	9	-0.00031	-0.08187	0.46067	0.71429	0.21429	0	0	0	2.12882e-178	9.59498e-180	-1	0	9.59498e-180	sp|P10909|CLUS_HUMAN	CLU	291	5791310	61979000
20190307_L1_Ag6_Zhu00015_SA_TestGly_2000_01.4048.4048.3.0.dta	20190307_L1_Ag6_Zhu00015_SA_TestGly_2000_01.4048.4048.3.0.dta	20190307_L1_Ag6_Zhu00015_SA_TestGly_2000_01	4048	1077.42	3661.42	1221.15	3	1	HJSTGCLR	6,Carbamidomethyl[C];	944.437	6 5 1 0 3 0	H(6)N(5)A(1)F(3)	(N(F)(N(H(H(N(H)(F)))(H(N(F)(H(N(H(A)))))))))	4693	0 1 0 0 0 0;0 1 0 0 1 0;0 2 0 0 0 0;0 2 0 0 1 0;1 2 0 0 0 0;1 2 0 0 1 0;2 2 0 0 0 0;2 2 0 0 1 0;2 3 0 0 0 0;2 3 0 0 1 0;2 3 0 0 2 0;3 2 0 0 0 0;3 2 0 0 1 0;3 3 0 0 0 0;3 3 0 0 1 0;3 3 0 0 2 0;3 4 0 0 0 0;3 4 0 0 1 0;3 4 0 0 2 0;3 4 0 0 3 0;4 3 0 0 0 0;4 3 0 0 1 0;4 3 0 0 2 0;4 4 0 0 0 0;4 4 0 0 1 0;4 4 0 0 2 0;4 4 0 0 3 0;4 4 1 0 0 0;4 4 1 0 1 0;4 4 1 0 2 0;4 5 0 0 0 0;4 5 0 0 1 0;4 5 0 0 2 0;4 5…	2716.98	2	60.2508	11.5858	150.629	9	0.00236	0.64377	0.62069	0.42857	0.21429	0	0	0	9.2536e-174	2.829e-175	-1	0	2.829e-175	sp|P10909|CLUS_HUMAN	CLU	291	8005030	76867800
20190307_L1_Ag6_Zhu00015_SA_TestGly_2000_01.4055.4055.3.0.dta	20190307_L1_Ag6_Zhu00015_SA_TestGly_2000_01.4055.4055.3.0.dta	20190307_L1_Ag6_Zhu00015_SA_TestGly_2000_01	4055	1079.05	4099.57	1367.19	3	1	HJSTGCLR	6,Carbamidomethyl[C];	944.437	8 7 1 0 1 0	H(8)N(7)A(1)F(1)	(N(F)(N(H(H(N(H))(N(H(A))))(H(N(H))(N(H(N(H))))))))	5229	0 1 0 0 0 0;0 1 0 0 1 0;0 2 0 0 0 0;0 2 0 0 1 0;1 2 0 0 0 0;1 2 0 0 1 0;2 2 0 0 0 0;2 2 0 0 1 0;2 3 0 0 0 0;2 3 0 0 1 0;2 4 0 0 0 0;2 4 0 0 1 0;3 2 0 0 0 0;3 2 0 0 1 0;3 3 0 0 0 0;3 3 0 0 1 0;3 3 1 0 0 0;3 3 1 0 1 0;3 4 0 0 0 0;3 4 0 0 1 0;3 4 1 0 0 0;3 4 1 0 1 0;3 5 0 0 0 0;3 5 0 0 1 0;3 6 0 0 0 0;3 6 0 0 1 0;4 3 0 0 0 0;4 3 0 0 1 0;4 3 1 0 0 0;4 3 1 0 1 0;4 4 0 0 0 0;4 4 0 0 1 0;4 4 1 0 0 0;4 4…	3155.13	2	30.932	7.87912	73.7446	9	-0.00011	-0.02786	0.35294	0.28571	0.28571	0	0	0	1.62013e-84	1.08112e-86	-1	0	1.08112e-86	sp|P10909|CLUS_HUMAN	CLU	291	711287	16017300
20190307_L1_Ag6_Zhu00015_SA_TestGly_2000_01.4060.4060.3.0.dta	20190307_L1_Ag6_Zhu00015_SA_TestGly_2000_01.4060.4060.3.0.dta	20190307_L1_Ag6_Zhu00015_SA_TestGly_2000_01	4060	1080.03	2567.02	856.345	3	1	HJSTGCLR	6,Carbamidomethyl[C];	944.437	5 4 0 0 0 0	H(5)N(4)	(N(N(H(H(N))(H(H)(H)(N)))))	31159	0 1 0 0 0 0;0 2 0 0 0 0;1 2 0 0 0 0;2 2 0 0 0 0;2 3 0 0 0 0;3 2 0 0 0 0;3 3 0 0 0 0;3 4 0 0 0 0;4 2 0 0 0 0;4 3 0 0 0 0;4 4 0 0 0 0;5 2 0 0 0 0;5 3 0 0 0 0;	1622.58	2	58.2837	38.3799	95.248	7	0.00287	1.11609	0.8	0.71429	0.42857	0	0	0	1.76155e-109	2.003e-111	-1	0	2.003e-111	sp|P10909|CLUS_HUMAN	CLU	291	15023000	54019400
20190307_L1_Ag6_Zhu00015_SA_TestGly_2000_01.4064.4064.4.1.dta	20190307_L1_Ag6_Zhu00015_SA_TestGly_2000_01.4064.4064.4.1.dta	20190307_L1_Ag6_Zhu00015_SA_TestGly_2000_01	4064	1080.9	3457.39	865.104	4	1	RYHSQTYGJGSK		1397.66	5 4 1 0 1 0	H(5)N(4)A(1)F(1)	(N(F)(N(H(H(N(H)))(H(N(H(A)))))))	5986	0 1 0 0 0 0;0 1 0 0 1 0;0 2 0 0 0 0;0 2 0 0 1 0;1 2 0 0 0 0;1 2 0 0 1 0;2 2 0 0 0 0;2 2 0 0 1 0;2 3 0 0 0 0;2 3 0 0 1 0;3 2 0 0 0 0;3 2 0 0 1 0;3 3 0 0 0 0;3 3 0 0 1 0;3 3 1 0 0 0;3 3 1 0 1 0;3 4 0 0 0 0;3 4 0 0 1 0;4 3 0 0 0 0;4 3 0 0 1 0;4 3 1 0 0 0;4 3 1 0 1 0;4 4 0 0 0 0;4 4 0 0 1 0;4 4 1 0 0 0;4 4 1 0 1 0;5 4 0 0 0 0;5 4 0 0 1 0;5 4 1 0 0 0;	2059.73	9	15.3087	4.92257	34.5971	7	0.00224	0.64924	0.48387	0	0.31818	0	0	0	6.00253e-39	4.61483e-41	-1	0.00187559	0.00187559	sp|Q13438|OS9_HUMAN	OS9	177	758558	3716190
20190307_L1_Ag6_Zhu00015_SA_TestGly_2000_01.4077.4077.3.0.dta	20190307_L1_Ag6_Zhu00015_SA_TestGly_2000_01.4077.4077.3.0.dta	20190307_L1_Ag6_Zhu00015_SA_TestGly_2000_01	4077	1083.68	3734.44	1245.48	3	1	HJSTGCLR	6,Carbamidomethyl[C];	944.437	7 6 1 0 1 0	H(7)N(6)A(1)F(1)	(N(F)(N(H(H(N(H))(N(H)))(H(N(H))(N(H(A)))))))	5740	0 1 0 0 0 0;0 1 0 0 1 0;0 2 0 0 0 0;0 2 0 0 1 0;1 2 0 0 0 0;1 2 0 0 1 0;2 2 0 0 0 0;2 2 0 0 1 0;2 3 0 0 0 0;2 3 0 0 1 0;2 4 0 0 0 0;2 4 0 0 1 0;3 2 0 0 0 0;3 2 0 0 1 0;3 3 0 0 0 0;3 3 0 0 1 0;3 3 1 0 0 0;3 3 1 0 1 0;3 4 0 0 0 0;3 4 0 0 1 0;3 4 1 0 0 0;3 4 1 0 1 0;3 5 0 0 0 0;3 5 0 0 1 0;3 6 0 0 0 0;3 6 0 0 1 0;4 3 0 0 0 0;4 3 0 0 1 0;4 3 1 0 0 0;4 3 1 0 1 0;4 4 0 0 0 0;4 4 0 0 1 0;4 4 1 0 0 0;4 4…	2790	2	69.2477	16.5346	167.143	9	0.00322	0.86352	0.61194	0.57143	0.21429	0	0	0	8.54965e-193	5.37942e-194	-1	0	5.37942e-194	sp|P10909|CLUS_HUMAN	CLU	291	6993630	72905800
20190307_L1_Ag6_Zhu00015_SA_TestGly_2000_01.4078.4078.3.0.dta	20190307_L1_Ag6_Zhu00015_SA_TestGly_2000_01.4078.4078.3.0.dta	20190307_L1_Ag6_Zhu00015_SA_TestGly_2000_01	4078	1083.82	3588.38	1196.8	3	1	HJSTGCLR	6,Carbamidomethyl[C];	944.437	7 6 1 0 0 0	H(7)N(6)A(1)	(N(N(H(N)(H(N(H(H))))(H(N(H))(N(H(A)))))))	35947	0 1 0 0 0 0;0 2 0 0 0 0;1 2 0 0 0 0;1 3 0 0 0 0;2 2 0 0 0 0;2 3 0 0 0 0;2 4 0 0 0 0;2 5 0 0 0 0;3 2 0 0 0 0;3 3 0 0 0 0;3 3 1 0 0 0;3 4 0 0 0 0;3 4 1 0 0 0;3 5 0 0 0 0;3 5 1 0 0 0;3 6 0 0 0 0;4 3 0 0 0 0;4 3 1 0 0 0;4 4 0 0 0 0;4 4 1 0 0 0;4 5 0 0 0 0;4 5 1 0 0 0;4 6 0 0 0 0;4 6 1 0 0 0;5 3 0 0 0 0;5 4 0 0 0 0;5 4 1 0 0 0;5 5 0 0 0 0;5 5 1 0 0 0;5 6 0 0 0 0;5 6 1 0 0 0;6 4 0 0 0 0;6 4 1 0 0 0;6 5…	2643.94	2	52.4993	17.0453	118.343	7	0.00312	0.86824	0.64286	0.57143	0.28571	0	0	0	2.30531e-136	4.45219e-138	-1	0	4.45219e-138	sp|P10909|CLUS_HUMAN	CLU	291	3366960	79293300
20190307_L1_Ag6_Zhu00015_SA_TestGly_2000_01.4082.4082.3.0.dta	20190307_L1_Ag6_Zhu00015_SA_TestGly_2000_01.4082.4082.3.0.dta	20190307_L1_Ag6_Zhu00015_SA_TestGly_2000_01	4082	1084.71	2655.03	885.682	3	1	SYJETK		741.341	5 4 1 0 0 0	H(5)N(4)A(1)	(N(N(H(H(N(H)))(H(N(H(A)))))))	29244	0 1 0 0 0 0;0 2 0 0 0 0;1 2 0 0 0 0;2 2 0 0 0 0;2 3 0 0 0 0;3 2 0 0 0 0;3 3 0 0 0 0;3 3 1 0 0 0;3 4 0 0 0 0;4 3 0 0 0 0;4 3 1 0 0 0;4 4 0 0 0 0;4 4 1 0 0 0;5 4 0 0 0 0;	1913.68	3	36.3777	15.368	75.3958	7	0.01173	4.41784	0.875	0.8	0.3	0	0	0	1.95334e-86	2.24033e-88	-1	0	2.24033e-88	sp|P04114|APOB_HUMAN	APOB	3224	1973760	9479470
20190307_L1_Ag6_Zhu00015_SA_TestGly_2000_01.4086.4086.4.1.dta	20190307_L1_Ag6_Zhu00015_SA_TestGly_2000_01.4086.4086.4.1.dta	20190307_L1_Ag6_Zhu00015_SA_TestGly_2000_01	4086	1085.61	3880.49	970.879	4	1	HJSTGCLR	6,Carbamidomethyl[C];	944.437	7 6 1 0 2 0	H(7)N(6)A(1)F(2)	(N(F)(N(H(H(N(H))(N(H)(F)))(H(N(H))(N(H(A)))))))	5657	0 1 0 0 0 0;0 1 0 0 1 0;0 2 0 0 0 0;0 2 0 0 1 0;1 2 0 0 0 0;1 2 0 0 1 0;2 2 0 0 0 0;2 2 0 0 1 0;2 3 0 0 0 0;2 3 0 0 1 0;2 3 0 0 2 0;2 4 0 0 0 0;2 4 0 0 1 0;2 4 0 0 2 0;3 2 0 0 0 0;3 2 0 0 1 0;3 3 0 0 0 0;3 3 0 0 1 0;3 3 0 0 2 0;3 3 1 0 0 0;3 3 1 0 1 0;3 4 0 0 0 0;3 4 0 0 1 0;3 4 0 0 2 0;3 4 1 0 0 0;3 4 1 0 1 0;3 5 0 0 0 0;3 5 0 0 1 0;3 5 0 0 2 0;3 6 0 0 0 0;3 6 0 0 1 0;3 6 0 0 2 0;4 3 0 0 0 0;4 3…	2936.06	2	20.5575	5.43336	48.6453	7	0.0006	0.15358	0.31522	0.28571	0.14286	0	0	0	2.90528e-55	2.15134e-57	-1	0.00126622	0.00126622	sp|P10909|CLUS_HUMAN	CLU	291	929250	6298520
20190307_L1_Ag6_Zhu00015_SA_TestGly_2000_01.4095.4095.3.0.dta	20190307_L1_Ag6_Zhu00015_SA_TestGly_2000_01.4095.4095.3.0.dta	20190307_L1_Ag6_Zhu00015_SA_TestGly_2000_01	4095	1087.54	3223.25	1075.09	3	1	HJSTGCLR	6,Carbamidomethyl[C];	944.437	6 5 1 0 0 0	H(6)N(5)A(1)	(N(N(H(H(N(H(A))))(H(N(H))(N(H))))))	26059	0 1 0 0 0 0;0 2 0 0 0 0;1 2 0 0 0 0;2 2 0 0 0 0;2 3 0 0 0 0;2 4 0 0 0 0;3 2 0 0 0 0;3 3 0 0 0 0;3 3 1 0 0 0;3 4 0 0 0 0;3 5 0 0 0 0;4 3 0 0 0 0;4 3 1 0 0 0;4 4 0 0 0 0;4 4 1 0 0 0;4 5 0 0 0 0;4 5 1 0 0 0;5 4 0 0 0 0;5 4 1 0 0 0;5 5 0 0 0 0;5 5 1 0 0 0;6 5 0 0 0 0;	2278.81	2	50.0836	24.995	96.6769	7	0.00212	0.65758	0.75	0.85714	0.35714	0	0	0	3.83253e-111	5.63211e-113	-1	0	5.63211e-113	sp|P10909|CLUS_HUMAN	CLU	291	114570000	615016000
20190307_L1_Ag6_Zhu00015_SA_TestGly_2000_01.4098.4098.3.0.dta	20190307_L1_Ag6_Zhu00015_SA_TestGly_2000_01.4098.4098.3.0.dta	20190307_L1_Ag6_Zhu00015_SA_TestGly_2000_01	4098	1088.31	3880.49	1294.17	3	1	HJSTGCLR	6,Carbamidomethyl[C];	944.437	7 6 1 0 2 0	H(7)N(6)A(1)F(2)	(N(F)(N(H(H(N(H))(N(H)(F)))(H(N(H))(N(H(A)))))))	5657	0 1 0 0 0 0;0 1 0 0 1 0;0 2 0 0 0 0;0 2 0 0 1 0;1 2 0 0 0 0;1 2 0 0 1 0;2 2 0 0 0 0;2 2 0 0 1 0;2 3 0 0 0 0;2 3 0 0 1 0;2 3 0 0 2 0;2 4 0 0 0 0;2 4 0 0 1 0;2 4 0 0 2 0;3 2 0 0 0 0;3 2 0 0 1 0;3 3 0 0 0 0;3 3 0 0 1 0;3 3 0 0 2 0;3 3 1 0 0 0;3 3 1 0 1 0;3 4 0 0 0 0;3 4 0 0 1 0;3 4 0 0 2 0;3 4 1 0 0 0;3 4 1 0 1 0;3 5 0 0 0 0;3 5 0 0 1 0;3 5 0 0 2 0;3 6 0 0 0 0;3 6 0 0 1 0;3 6 0 0 2 0;4 3 0 0 0 0;4 3…	2936.06	2	75.8011	24.0785	171.857	9	-0.00184	-0.47289	0.53261	0.85714	0.35714	0	0	0	3.25265e-198	3.57313e-199	-1	0	3.57313e-199	sp|P10909|CLUS_HUMAN	CLU	291	3416240	38645500
20190307_L1_Ag6_Zhu00015_SA_TestGly_2000_01.4111.4111.3.0.dta	20190307_L1_Ag6_Zhu00015_SA_TestGly_2000_01.4111.4111.3.0.dta	20190307_L1_Ag6_Zhu00015_SA_TestGly_2000_01	4111	1091.04	3369.31	1123.77	3	1	HJSTGCLR	6,Carbamidomethyl[C];	944.437	6 5 1 0 1 0	H(6)N(5)A(1)F(1)	(N(F)(N(H(H(N(H)))(H(N(H))(N(H(A)))))))	6026	0 1 0 0 0 0;0 1 0 0 1 0;0 2 0 0 0 0;0 2 0 0 1 0;1 2 0 0 0 0;1 2 0 0 1 0;2 2 0 0 0 0;2 2 0 0 1 0;2 3 0 0 0 0;2 3 0 0 1 0;2 4 0 0 0 0;2 4 0 0 1 0;3 2 0 0 0 0;3 2 0 0 1 0;3 3 0 0 0 0;3 3 0 0 1 0;3 3 1 0 0 0;3 3 1 0 1 0;3 4 0 0 0 0;3 4 0 0 1 0;3 4 1 0 0 0;3 4 1 0 1 0;3 5 0 0 0 0;3 5 0 0 1 0;4 3 0 0 0 0;4 3 0 0 1 0;4 3 1 0 0 0;4 3 1 0 1 0;4 4 0 0 0 0;4 4 0 0 1 0;4 4 1 0 0 0;4 4 1 0 1 0;4 5 0 0 0 0;4 5…	2424.87	2	83.2163	28.9922	183.918	9	0.0033	0.97846	0.73469	0.85714	0.35714	0	0	0	4.74638e-212	1.35649e-212	-1	0	1.35649e-212	sp|P10909|CLUS_HUMAN	CLU	291	113961000	656121000
20190307_L1_Ag6_Zhu00015_SA_TestGly_2000_01.4112.4112.3.0.dta	20190307_L1_Ag6_Zhu00015_SA_TestGly_2000_01.4112.4112.3.0.dta	20190307_L1_Ag6_Zhu00015_SA_TestGly_2000_01	4112	1091.18	3515.36	1172.46	3	1	HJSTGCLR	6,Carbamidomethyl[C];	944.437	6 5 1 0 2 0	H(6)N(5)A(1)F(2)	(N(F)(N(H(H(N(H)(F)))(H(N(H(N(H(A)))))))))	4713	0 1 0 0 0 0;0 1 0 0 1 0;0 2 0 0 0 0;0 2 0 0 1 0;1 2 0 0 0 0;1 2 0 0 1 0;2 2 0 0 0 0;2 2 0 0 1 0;2 3 0 0 0 0;2 3 0 0 1 0;2 3 0 0 2 0;3 2 0 0 0 0;3 2 0 0 1 0;3 3 0 0 0 0;3 3 0 0 1 0;3 3 0 0 2 0;3 4 0 0 0 0;3 4 0 0 1 0;3 4 0 0 2 0;4 3 0 0 0 0;4 3 0 0 1 0;4 3 0 0 2 0;4 4 0 0 0 0;4 4 0 0 1 0;4 4 0 0 2 0;4 4 1 0 0 0;4 4 1 0 1 0;4 5 0 0 0 0;4 5 0 0 1 0;4 5 0 0 2 0;5 4 0 0 0 0;5 4 0 0 1 0;5 4 0 0 2 0;5 4…	2570.93	2	89.4099	25.3246	208.425	9	-0.00067	-0.18919	0.72917	0.71429	0.21429	0	0	0	5.18494e-240	2.59247e-240	-1	0	2.59247e-240	sp|P10909|CLUS_HUMAN	CLU	291	23596800	135899000
20190307_L1_Ag6_Zhu00015_SA_TestGly_2000_01.4115.4115.4.1.dta	20190307_L1_Ag6_Zhu00015_SA_TestGly_2000_01.4115.4115.4.1.dta	20190307_L1_Ag6_Zhu00015_SA_TestGly_2000_01	4115	1091.65	3369.31	843.082	4	1	HJSTGCLR	6,Carbamidomethyl[C];	944.437	6 5 1 0 1 0	H(6)N(5)A(1)F(1)	(N(F)(N(H(H(N(H)))(H(N(H))(N(H(A)))))))	6026	0 1 0 0 0 0;0 1 0 0 1 0;0 2 0 0 0 0;0 2 0 0 1 0;1 2 0 0 0 0;1 2 0 0 1 0;2 2 0 0 0 0;2 2 0 0 1 0;2 3 0 0 0 0;2 3 0 0 1 0;2 4 0 0 0 0;2 4 0 0 1 0;3 2 0 0 0 0;3 2 0 0 1 0;3 3 0 0 0 0;3 3 0 0 1 0;3 3 1 0 0 0;3 3 1 0 1 0;3 4 0 0 0 0;3 4 0 0 1 0;3 4 1 0 0 0;3 4 1 0 1 0;3 5 0 0 0 0;3 5 0 0 1 0;4 3 0 0 0 0;4 3 0 0 1 0;4 3 1 0 0 0;4 3 1 0 1 0;4 4 0 0 0 0;4 4 0 0 1 0;4 4 1 0 0 0;4 4 1 0 1 0;4 5 0 0 0 0;4 5…	2424.87	2	54.0752	17.425	122.14	9	0.00302	0.89535	0.61224	0.85714	0.28571	0	0	0	8.92453e-141	2.19387e-142	-1	0	2.19387e-142	sp|P10909|CLUS_HUMAN	CLU	291	8202050	49391300
20190307_L1_Ag6_Zhu00015_SA_TestGly_2000_01.4116.4116.3.1.dta	20190307_L1_Ag6_Zhu00015_SA_TestGly_2000_01.4116.4116.3.1.dta	20190307_L1_Ag6_Zhu00015_SA_TestGly_2000_01	4116	1091.75	2801.09	934.368	3	1	HJSTGCLR	6,Carbamidomethyl[C];	944.437	5 3 1 0 1 0	H(5)N(3)A(1)F(1)	(N(F)(N(H(H(H))(H(N(H(A)))))))	576	0 1 0 0 0 0;0 1 0 0 1 0;0 2 0 0 0 0;0 2 0 0 1 0;1 2 0 0 0 0;1 2 0 0 1 0;2 2 0 0 0 0;2 2 0 0 1 0;2 3 0 0 0 0;2 3 0 0 1 0;3 2 0 0 0 0;3 2 0 0 1 0;3 3 0 0 0 0;3 3 0 0 1 0;3 3 1 0 0 0;3 3 1 0 1 0;4 2 0 0 0 0;4 2 0 0 1 0;4 3 0 0 0 0;4 3 0 0 1 0;4 3 1 0 0 0;4 3 1 0 1 0;5 3 0 0 0 0;5 3 0 0 1 0;5 3 1 0 0 0;	1856.66	2	39.6529	11.5864	91.7763	9	-0.00383	-1.36653	0.7037	0.57143	0.14286	0	0	0	1.91393e-105	2.41351e-107	-1	0	2.41351e-107	sp|P10909|CLUS_HUMAN	CLU	291	595982	1286630
20190307_L1_Ag6_Zhu00015_SA_TestGly_2000_01.4124.4124.3.0.dta	20190307_L1_Ag6_Zhu00015_SA_TestGly_2000_01.4124.4124.3.0.dta	20190307_L1_Ag6_Zhu00015_SA_TestGly_2000_01	4124	1093.41	3499.38	1167.13	3	1	HJSTGCLR	6,Carbamidomethyl[C];	944.437	5 5 1 0 3 0	H(5)N(5)A(1)F(3)	(N(F)(N(H(H(N(H)))(H(N(F))(N(F)(H(A)))))))	5964	0 1 0 0 0 0;0 1 0 0 1 0;0 2 0 0 0 0;0 2 0 0 1 0;1 2 0 0 0 0;1 2 0 0 1 0;2 2 0 0 0 0;2 2 0 0 1 0;2 3 0 0 0 0;2 3 0 0 1 0;2 3 0 0 2 0;2 4 0 0 0 0;2 4 0 0 1 0;2 4 0 0 2 0;2 4 0 0 3 0;3 2 0 0 0 0;3 2 0 0 1 0;3 3 0 0 0 0;3 3 0 0 1 0;3 3 0 0 2 0;3 3 1 0 0 0;3 3 1 0 1 0;3 3 1 0 2 0;3 4 0 0 0 0;3 4 0 0 1 0;3 4 0 0 2 0;3 4 0 0 3 0;3 4 1 0 0 0;3 4 1 0 1 0;3 4 1 0 2 0;3 4 1 0 3 0;3 5 0 0 0 0;3 5 0 0 1 0;3 5…	2554.93	2	31.2957	9.80403	71.2089	8	0.01478	4.22433	0.41667	0.28571	0.28571	0	0	0	1.44301e-81	1.34568e-83	-1	0	1.34568e-83	sp|P10909|CLUS_HUMAN	CLU	291	382687	1492230
20190307_L1_Ag6_Zhu00015_SA_TestGly_2000_01.4128.4128.4.1.dta	20190307_L1_Ag6_Zhu00015_SA_TestGly_2000_01.4128.4128.4.1.dta	20190307_L1_Ag6_Zhu00015_SA_TestGly_2000_01	4128	1094.25	3223.25	806.568	4	1	HJSTGCLR	6,Carbamidomethyl[C];	944.437	6 5 1 0 0 0	H(6)N(5)A(1)	(N(N(H(H(N(H)))(H(N(H))(N(H(A)))))))	29290	0 1 0 0 0 0;0 2 0 0 0 0;1 2 0 0 0 0;2 2 0 0 0 0;2 3 0 0 0 0;2 4 0 0 0 0;3 2 0 0 0 0;3 3 0 0 0 0;3 3 1 0 0 0;3 4 0 0 0 0;3 4 1 0 0 0;3 5 0 0 0 0;4 3 0 0 0 0;4 3 1 0 0 0;4 4 0 0 0 0;4 4 1 0 0 0;4 5 0 0 0 0;4 5 1 0 0 0;5 4 0 0 0 0;5 4 1 0 0 0;5 5 0 0 0 0;5 5 1 0 0 0;6 5 0 0 0 0;	2278.81	2	56.462	24.1774	116.419	7	0.00258	0.79967	0.76	0.85714	0.21429	0	0	0	3.97067e-134	9.01164e-136	-1	0	9.01164e-136	sp|P10909|CLUS_HUMAN	CLU	291	3532470	21926600
20190307_L1_Ag6_Zhu00015_SA_TestGly_2000_01.4129.4129.3.5.dta	20190307_L1_Ag6_Zhu00015_SA_TestGly_2000_01.4129.4129.3.5.dta	20190307_L1_Ag6_Zhu00015_SA_TestGly_2000_01	4129	1094.39	2639.04	880.35	3	1	HJSTGCLR	6,Carbamidomethyl[C];	944.437	4 3 1 0 1 0	H(4)N(3)A(1)F(1)	(N(F)(N(H(H)(H(N(H(A)))))))	8110	0 1 0 0 0 0;0 1 0 0 1 0;0 2 0 0 0 0;0 2 0 0 1 0;1 2 0 0 0 0;1 2 0 0 1 0;2 2 0 0 0 0;2 2 0 0 1 0;2 3 0 0 0 0;2 3 0 0 1 0;3 2 0 0 0 0;3 2 0 0 1 0;3 3 0 0 0 0;3 3 0 0 1 0;3 3 1 0 0 0;3 3 1 0 1 0;4 3 0 0 0 0;4 3 0 0 1 0;4 3 1 0 0 0;	1694.6	2	27.8777	5.90144	68.6908	8	-0.00419	-1.58594	0.71429	0.28571	0.21429	0	0	0	1.23741e-78	1.70498e-80	-1	0.00032041	0.00032041	sp|P10909|CLUS_HUMAN	CLU	291	1124850	2523800
20190307_L1_Ag6_Zhu00015_SA_TestGly_2000_01.4132.4132.3.0.dta	20190307_L1_Ag6_Zhu00015_SA_TestGly_2000_01.4132.4132.3.0.dta	20190307_L1_Ag6_Zhu00015_SA_TestGly_2000_01	4132	1095.03	3296.29	1099.43	3	1	HJSTGCLR	6,Carbamidomethyl[C];	944.437	5 4 1 0 3 0	H(5)N(4)A(1)F(3)	(N(F)(N(H(H(N(H)(F)))(H(N(F)(H(A)))))))	4689	0 1 0 0 0 0;0 1 0 0 1 0;0 2 0 0 0 0;0 2 0 0 1 0;1 2 0 0 0 0;1 2 0 0 1 0;2 2 0 0 0 0;2 2 0 0 1 0;2 3 0 0 0 0;2 3 0 0 1 0;2 3 0 0 2 0;3 2 0 0 0 0;3 2 0 0 1 0;3 3 0 0 0 0;3 3 0 0 1 0;3 3 0 0 2 0;3 3 1 0 0 0;3 3 1 0 1 0;3 3 1 0 2 0;3 4 0 0 0 0;3 4 0 0 1 0;3 4 0 0 2 0;3 4 0 0 3 0;4 3 0 0 0 0;4 3 0 0 1 0;4 3 0 0 2 0;4 3 1 0 0 0;4 3 1 0 1 0;4 3 1 0 2 0;4 4 0 0 0 0;4 4 0 0 1 0;4 4 0 0 2 0;4 4 0 0 3 0;4 4…	2351.85	2	66.0003	17.7833	155.546	9	0.00175	0.53213	0.73913	0.71429	0.28571	0	0	0	1.95653e-179	1.69154e-180	-1	0	1.69154e-180	sp|P10909|CLUS_HUMAN	CLU	291	60175300	254537000
20190307_L1_Ag6_Zhu00015_SA_TestGly_2000_01.4145.4145.3.0.dta	20190307_L1_Ag6_Zhu00015_SA_TestGly_2000_01.4145.4145.3.0.dta	20190307_L1_Ag6_Zhu00015_SA_TestGly_2000_01	4145	1097.64	3223.25	1075.09	3	1	HJSTGCLR	6,Carbamidomethyl[C];	944.437	6 5 1 0 0 0	H(6)N(5)A(1)	(N(N(H(N)(H(N(H(H))))(H(N(H(A)))))))	35932	0 1 0 0 0 0;0 2 0 0 0 0;1 2 0 0 0 0;1 3 0 0 0 0;2 2 0 0 0 0;2 3 0 0 0 0;2 4 0 0 0 0;3 2 0 0 0 0;3 3 0 0 0 0;3 3 1 0 0 0;3 4 0 0 0 0;3 4 1 0 0 0;3 5 0 0 0 0;4 3 0 0 0 0;4 3 1 0 0 0;4 4 0 0 0 0;4 4 1 0 0 0;4 5 0 0 0 0;4 5 1 0 0 0;5 3 0 0 0 0;5 4 0 0 0 0;5 4 1 0 0 0;5 5 0 0 0 0;5 5 1 0 0 0;6 4 0 0 0 0;6 4 1 0 0 0;6 5 0 0 0 0;	2278.81	2	65.3909	29.6916	131.689	7	0.00213	0.65944	0.7931	0.71429	0.42857	0	0	0	7.46079e-152	1.495e-153	-1	0	1.495e-153	sp|P10909|CLUS_HUMAN	CLU	291	114570000	615016000
20190307_L1_Ag6_Zhu00015_SA_TestGly_2000_01.4146.4146.3.0.dta	20190307_L1_Ag6_Zhu00015_SA_TestGly_2000_01.4146.4146.3.0.dta	20190307_L1_Ag6_Zhu00015_SA_TestGly_2000_01	4146	1097.78	3004.18	1002.06	3	1	HJSTGCLR	6,Carbamidomethyl[C];	944.437	5 4 1 0 1 0	H(5)N(4)A(1)F(1)	(N(F)(N(H(H(N(H)))(H(N(H(A)))))))	5986	0 1 0 0 0 0;0 1 0 0 1 0;0 2 0 0 0 0;0 2 0 0 1 0;1 2 0 0 0 0;1 2 0 0 1 0;2 2 0 0 0 0;2 2 0 0 1 0;2 3 0 0 0 0;2 3 0 0 1 0;3 2 0 0 0 0;3 2 0 0 1 0;3 3 0 0 0 0;3 3 0 0 1 0;3 3 1 0 0 0;3 3 1 0 1 0;3 4 0 0 0 0;3 4 0 0 1 0;4 3 0 0 0 0;4 3 0 0 1 0;4 3 1 0 0 0;4 3 1 0 1 0;4 4 0 0 0 0;4 4 0 0 1 0;4 4 1 0 0 0;4 4 1 0 1 0;5 4 0 0 0 0;5 4 0 0 1 0;5 4 1 0 0 0;	2059.73	2	77.5945	32.2244	161.853	9	0.00398	1.32405	0.77419	0.85714	0.21429	0	0	0	1.05118e-186	5.31282e-188	-1	0	5.31282e-188	sp|P10909|CLUS_HUMAN	CLU	291	297877000	1379500000
20190307_L1_Ag6_Zhu00015_SA_TestGly_2000_01.4149.4149.3.0.dta	20190307_L1_Ag6_Zhu00015_SA_TestGly_2000_01.4149.4149.3.0.dta	20190307_L1_Ag6_Zhu00015_SA_TestGly_2000_01	4149	1098.19	2858.12	953.377	3	1	HJSTGCLR	6,Carbamidomethyl[C];	944.437	5 4 1 0 0 0	H(5)N(4)A(1)	(N(N(H(H)(H(N(H))(N(H(A)))))))	31839	0 1 0 0 0 0;0 2 0 0 0 0;1 2 0 0 0 0;2 2 0 0 0 0;2 3 0 0 0 0;2 4 0 0 0 0;3 2 0 0 0 0;3 3 0 0 0 0;3 3 1 0 0 0;3 4 0 0 0 0;3 4 1 0 0 0;4 3 0 0 0 0;4 3 1 0 0 0;4 4 0 0 0 0;4 4 1 0 0 0;5 4 0 0 0 0;	1913.68	2	48.1673	26.7464	87.949	7	0.00182	0.63661	0.72222	0.71429	0.28571	0	0	0	5.32456e-101	5.48295e-103	-1	0	5.48295e-103	sp|P10909|CLUS_HUMAN	CLU	291	1260260	12238700
20190307_L1_Ag6_Zhu00015_SA_TestGly_2000_01.4154.4154.4.1.dta	20190307_L1_Ag6_Zhu00015_SA_TestGly_2000_01.4154.4154.4.1.dta	20190307_L1_Ag6_Zhu00015_SA_TestGly_2000_01	4154	1099.15	3629.52	908.136	4	1	KKEDALJETR		1203.63	6 5 0 0 3 0	H(6)N(5)F(3)	(N(F)(N(H(H(N(H)(F)))(H(N(H))(N(H)(F))))))	4729	0 1 0 0 0 0;0 1 0 0 1 0;0 2 0 0 0 0;0 2 0 0 1 0;1 2 0 0 0 0;1 2 0 0 1 0;2 2 0 0 0 0;2 2 0 0 1 0;2 3 0 0 0 0;2 3 0 0 1 0;2 3 0 0 2 0;2 4 0 0 0 0;2 4 0 0 1 0;2 4 0 0 2 0;3 2 0 0 0 0;3 2 0 0 1 0;3 3 0 0 0 0;3 3 0 0 1 0;3 3 0 0 2 0;3 4 0 0 0 0;3 4 0 0 1 0;3 4 0 0 2 0;3 4 0 0 3 0;3 5 0 0 0 0;3 5 0 0 1 0;3 5 0 0 2 0;3 5 0 0 3 0;4 3 0 0 0 0;4 3 0 0 1 0;4 3 0 0 2 0;4 4 0 0 0 0;4 4 0 0 1 0;4 4 0 0 2 0;4 4…	2425.89	7	48.9682	18.3551	105.821	9	0.00102	0.28093	0.54902	0.33333	0.44444	0	0	0	8.61187e-122	2.17899e-123	-1	0	2.17899e-123	sp|P10909|CLUS_HUMAN	CLU	86	4752140	31093800
20190307_L1_Ag6_Zhu00015_SA_TestGly_2000_01.4162.4162.3.0.dta	20190307_L1_Ag6_Zhu00015_SA_TestGly_2000_01.4162.4162.3.0.dta	20190307_L1_Ag6_Zhu00015_SA_TestGly_2000_01	4162	1100.87	3150.23	1050.75	3	1	HJSTGCLR	6,Carbamidomethyl[C];	944.437	5 4 1 0 2 0	H(5)N(4)A(1)F(2)	(N(F)(N(H(H(N(H)))(H(N(F)(H(A)))))))	5947	0 1 0 0 0 0;0 1 0 0 1 0;0 2 0 0 0 0;0 2 0 0 1 0;1 2 0 0 0 0;1 2 0 0 1 0;2 2 0 0 0 0;2 2 0 0 1 0;2 3 0 0 0 0;2 3 0 0 1 0;2 3 0 0 2 0;3 2 0 0 0 0;3 2 0 0 1 0;3 3 0 0 0 0;3 3 0 0 1 0;3 3 0 0 2 0;3 3 1 0 0 0;3 3 1 0 1 0;3 3 1 0 2 0;3 4 0 0 0 0;3 4 0 0 1 0;3 4 0 0 2 0;4 3 0 0 0 0;4 3 0 0 1 0;4 3 0 0 2 0;4 3 1 0 0 0;4 3 1 0 1 0;4 3 1 0 2 0;4 4 0 0 0 0;4 4 0 0 1 0;4 4 0 0 2 0;4 4 1 0 0 0;4 4 1 0 1 0;4 4…	2205.79	2	90.7647	23.755	215.211	9	0.00504	1.60111	0.7561	0.57143	0.21429	0	0	0	1.02467e-247	1.02467e-247	-1	0	1.02467e-247	sp|P10909|CLUS_HUMAN	CLU	291	84326800	426282000
20190307_L1_Ag6_Zhu00015_SA_TestGly_2000_01.4167.4167.4.1.dta	20190307_L1_Ag6_Zhu00015_SA_TestGly_2000_01.4167.4167.4.1.dta	20190307_L1_Ag6_Zhu00015_SA_TestGly_2000_01	4167	1101.59	3150.23	788.313	4	1	HJSTGCLR	6,Carbamidomethyl[C];	944.437	5 4 1 0 2 0	H(5)N(4)A(1)F(2)	(N(F)(N(H(H(N(H(A))))(H(N(H(F)))))))	3243	0 1 0 0 0 0;0 1 0 0 1 0;0 2 0 0 0 0;0 2 0 0 1 0;1 2 0 0 0 0;1 2 0 0 1 0;2 2 0 0 0 0;2 2 0 0 1 0;2 3 0 0 0 0;2 3 0 0 1 0;3 2 0 0 0 0;3 2 0 0 1 0;3 3 0 0 0 0;3 3 0 0 1 0;3 3 0 0 2 0;3 3 1 0 0 0;3 3 1 0 1 0;3 4 0 0 0 0;3 4 0 0 1 0;4 3 0 0 0 0;4 3 0 0 1 0;4 3 0 0 2 0;4 3 1 0 0 0;4 3 1 0 1 0;4 4 0 0 0 0;4 4 0 0 1 0;4 4 0 0 2 0;4 4 1 0 0 0;4 4 1 0 1 0;5 4 0 0 0 0;5 4 0 0 1 0;5 4 0 0 2 0;5 4 1 0 0 0;5 4…	2205.79	2	52.0687	9.4024	131.306	9	0.00217	0.68943	0.66667	0.57143	0.07143	0	0	0	2.07551e-151	5.83173e-153	-1	0	5.83173e-153	sp|P10909|CLUS_HUMAN	CLU	291	968517	6121930
20190307_L1_Ag6_Zhu00015_SA_TestGly_2000_01.4170.4170.3.0.dta	20190307_L1_Ag6_Zhu00015_SA_TestGly_2000_01.4170.4170.3.0.dta	20190307_L1_Ag6_Zhu00015_SA_TestGly_2000_01	4170	1102.39	2858.12	953.377	3	1	HJSTGCLR	6,Carbamidomethyl[C];	944.437	5 4 1 0 0 0	H(5)N(4)A(1)	(N(N(H(H(N(H)))(H(N(H(A)))))))	29244	0 1 0 0 0 0;0 2 0 0 0 0;1 2 0 0 0 0;2 2 0 0 0 0;2 3 0 0 0 0;3 2 0 0 0 0;3 3 0 0 0 0;3 3 1 0 0 0;3 4 0 0 0 0;4 3 0 0 0 0;4 3 1 0 0 0;4 4 0 0 0 0;4 4 1 0 0 0;5 4 0 0 0 0;	1913.68	2	39.5863	18.8106	78.1697	7	0.00184	0.645	0.75	0.57143	0.28571	0	0	0	1.17538e-89	1.61062e-91	-1	0	1.61062e-91	sp|P10909|CLUS_HUMAN	CLU	291	254162	3310700
20190307_L1_Ag6_Zhu00015_SA_TestGly_2000_01.4170.4170.4.3.dta	20190307_L1_Ag6_Zhu00015_SA_TestGly_2000_01.4170.4170.4.3.dta	20190307_L1_Ag6_Zhu00015_SA_TestGly_2000_01	4170	1102.39	3813.45	954.118	4	1	HTJYTMEHIR	6,Oxidation[M];	1317.6	5 4 3 0 0 0	H(5)N(4)A(3)	(N(N(H(H(N(H(A))))(H(N(H(A(A))))))))	25969	0 1 0 0 0 0;0 2 0 0 0 0;1 2 0 0 0 0;2 2 0 0 0 0;2 3 0 0 0 0;3 2 0 0 0 0;3 3 0 0 0 0;3 3 1 0 0 0;3 3 2 0 0 0;3 4 0 0 0 0;4 3 0 0 0 0;4 3 1 0 0 0;4 3 2 0 0 0;4 4 0 0 0 0;4 4 1 0 0 0;4 4 2 0 0 0;5 4 0 0 0 0;5 4 1 0 0 0;5 4 2 0 0 0;	2495.87	3	8.21472	3.69207	16.6139	4	-0.01865	-4.88968	0.52381	0.11111	0.16667	0	0	0	5.44312e-18	3.84066e-20	-1	0.00598086	0.00598086	sp|P12814|ACTN1_HUMAN;sp|O43707|ACTN4_HUMAN	ACTN1;ACTN4	707;726	527574	64715500
20190307_L1_Ag6_Zhu00015_SA_TestGly_2000_01.4174.4174.4.1.dta	20190307_L1_Ag6_Zhu00015_SA_TestGly_2000_01.4174.4174.4.1.dta	20190307_L1_Ag6_Zhu00015_SA_TestGly_2000_01	4174	1103.18	4359.79	1090.7	4	1	KKEDALJETR		1203.63	8 7 0 0 3 0	H(8)N(7)F(3)	(N(F)(N(H(H(N(H))(N(H(N(H)))))(H(N(H)(F))(N(H)(F))))))	5586	0 1 0 0 0 0;0 1 0 0 1 0;0 2 0 0 0 0;0 2 0 0 1 0;1 2 0 0 0 0;1 2 0 0 1 0;2 2 0 0 0 0;2 2 0 0 1 0;2 3 0 0 0 0;2 3 0 0 1 0;2 3 0 0 2 0;2 4 0 0 0 0;2 4 0 0 1 0;2 4 0 0 2 0;2 4 0 0 3 0;3 2 0 0 0 0;3 2 0 0 1 0;3 3 0 0 0 0;3 3 0 0 1 0;3 3 0 0 2 0;3 4 0 0 0 0;3 4 0 0 1 0;3 4 0 0 2 0;3 4 0 0 3 0;3 5 0 0 0 0;3 5 0 0 1 0;3 5 0 0 2 0;3 5 0 0 3 0;3 6 0 0 0 0;3 6 0 0 1 0;3 6 0 0 2 0;3 6 0 0 3 0;4 3 0 0 0 0;4 3…	3156.15	7	16.132	7.21797	32.6866	5	0.00555	1.27339	0.3587	0	0.44444	0	0	0	1.03209e-36	9.23853e-39	-1	0	9.23853e-39	sp|P10909|CLUS_HUMAN	CLU	86	432071	8186830
20190307_L1_Ag6_Zhu00015_SA_TestGly_2000_01.4180.4180.4.1.dta	20190307_L1_Ag6_Zhu00015_SA_TestGly_2000_01.4180.4180.4.1.dta	20190307_L1_Ag6_Zhu00015_SA_TestGly_2000_01	4180	1104.26	3296.29	824.828	4	1	HJSTGCLR	6,Carbamidomethyl[C];	944.437	5 4 1 0 3 0	H(5)N(4)A(1)F(3)	(N(F)(N(H(H(N(H)(F)))(H(N(F)(H(A)))))))	4689	0 1 0 0 0 0;0 1 0 0 1 0;0 2 0 0 0 0;0 2 0 0 1 0;1 2 0 0 0 0;1 2 0 0 1 0;2 2 0 0 0 0;2 2 0 0 1 0;2 3 0 0 0 0;2 3 0 0 1 0;2 3 0 0 2 0;3 2 0 0 0 0;3 2 0 0 1 0;3 3 0 0 0 0;3 3 0 0 1 0;3 3 0 0 2 0;3 3 1 0 0 0;3 3 1 0 1 0;3 3 1 0 2 0;3 4 0 0 0 0;3 4 0 0 1 0;3 4 0 0 2 0;3 4 0 0 3 0;4 3 0 0 0 0;4 3 0 0 1 0;4 3 0 0 2 0;4 3 1 0 0 0;4 3 1 0 1 0;4 3 1 0 2 0;4 4 0 0 0 0;4 4 0 0 1 0;4 4 0 0 2 0;4 4 0 0 3 0;4 4…	2351.85	2	33.312	6.68053	82.7704	9	0.0012	0.36498	0.45652	0.42857	0.14286	0	0	0	5.41304e-95	3.49582e-97	-1	0	3.49582e-97	sp|P10909|CLUS_HUMAN	CLU	291	962427	4706700
20190307_L1_Ag6_Zhu00015_SA_TestGly_2000_01.4184.4184.3.0.dta	20190307_L1_Ag6_Zhu00015_SA_TestGly_2000_01.4184.4184.3.0.dta	20190307_L1_Ag6_Zhu00015_SA_TestGly_2000_01	4184	1105.23	2710.03	904.014	3	1	NEEYJK		796.347	5 4 1 0 0 0	H(5)N(4)A(1)	(N(N(H(H(N(H)))(H(N(H(A)))))))	29244	0 1 0 0 0 0;0 2 0 0 0 0;1 2 0 0 0 0;2 2 0 0 0 0;2 3 0 0 0 0;3 2 0 0 0 0;3 3 0 0 0 0;3 3 1 0 0 0;3 4 0 0 0 0;4 3 0 0 0 0;4 3 1 0 0 0;4 4 0 0 0 0;4 4 1 0 0 0;5 4 0 0 0 0;	1913.68	5	8.49113	4.57566	15.7627	6	0.00386	1.42563	0.4375	0.2	0.3	0	0	0	4.6968e-17	4.16518e-19	-1	0.0024699	0.0024699	sp|P02763|A1AG1_HUMAN;sp|P19652|A1AG2_HUMAN	ORM1;ORM2	56;56	3019840	9575170
20190307_L1_Ag6_Zhu00015_SA_TestGly_2000_01.4184.4184.3.3.dta	20190307_L1_Ag6_Zhu00015_SA_TestGly_2000_01.4184.4184.3.3.dta	20190307_L1_Ag6_Zhu00015_SA_TestGly_2000_01	4184	1105.23	2713.08	905.031	3	1	HJSTGCLR	6,Carbamidomethyl[C];	944.437	5 4 0 0 1 0	H(5)N(4)F(1)	(N(F)(N(H(H(N(H)))(H(N(H))))))	6036	0 1 0 0 0 0;0 1 0 0 1 0;0 2 0 0 0 0;0 2 0 0 1 0;1 2 0 0 0 0;1 2 0 0 1 0;2 2 0 0 0 0;2 2 0 0 1 0;2 3 0 0 0 0;2 3 0 0 1 0;3 2 0 0 0 0;3 2 0 0 1 0;3 3 0 0 0 0;3 3 0 0 1 0;3 4 0 0 0 0;3 4 0 0 1 0;4 3 0 0 0 0;4 3 0 0 1 0;4 4 0 0 0 0;4 4 0 0 1 0;5 4 0 0 0 0;	1768.64	2	44.1118	5.2881	116.213	9	0.00187	0.68823	0.86957	0.14286	0.21429	0	0	0	6.89813e-134	2.48232e-135	-1	0.00126622	0.00126622	sp|P10909|CLUS_HUMAN	CLU	291	34729400	141328000
20190307_L1_Ag6_Zhu00015_SA_TestGly_2000_01.4188.4188.3.0.dta	20190307_L1_Ag6_Zhu00015_SA_TestGly_2000_01.4188.4188.3.0.dta	20190307_L1_Ag6_Zhu00015_SA_TestGly_2000_01	4188	1106.12	3061.2	1021.07	3	1	HJSTGCLR	6,Carbamidomethyl[C];	944.437	5 5 1 0 0 0	H(5)N(5)A(1)	(N(N(H(H)(N)(H(N(H))(N(H(A)))))))	31986	0 1 0 0 0 0;0 2 0 0 0 0;1 2 0 0 0 0;1 3 0 0 0 0;2 2 0 0 0 0;2 3 0 0 0 0;2 4 0 0 0 0;2 5 0 0 0 0;3 2 0 0 0 0;3 3 0 0 0 0;3 3 1 0 0 0;3 4 0 0 0 0;3 4 1 0 0 0;3 5 0 0 0 0;3 5 1 0 0 0;4 3 0 0 0 0;4 3 1 0 0 0;4 4 0 0 0 0;4 4 1 0 0 0;4 5 0 0 0 0;4 5 1 0 0 0;5 4 0 0 0 0;5 4 1 0 0 0;5 5 0 0 0 0;	2116.76	2	32.9848	11.4817	72.9189	6	0.00242	0.7902	0.76923	0.28571	0.42857	0	0	0	1.47768e-83	1.06582e-85	-1	0	1.06582e-85	sp|P10909|CLUS_HUMAN	CLU	291	751819	4798090
20190307_L1_Ag6_Zhu00015_SA_TestGly_2000_01.4196.4196.3.0.dta	20190307_L1_Ag6_Zhu00015_SA_TestGly_2000_01.4196.4196.3.0.dta	20190307_L1_Ag6_Zhu00015_SA_TestGly_2000_01	4196	1107.72	2946.12	982.711	3	1	SYJETK		741.341	5 4 2 0 0 0	H(5)N(4)A(2)	(N(N(H(H(N(H(A))))(H(N(H(A)))))))	25997	0 1 0 0 0 0;0 2 0 0 0 0;1 2 0 0 0 0;2 2 0 0 0 0;2 3 0 0 0 0;3 2 0 0 0 0;3 3 0 0 0 0;3 3 1 0 0 0;3 4 0 0 0 0;4 3 0 0 0 0;4 3 1 0 0 0;4 4 0 0 0 0;4 4 1 0 0 0;5 4 0 0 0 0;5 4 1 0 0 0;	2204.77	3	40.2587	14.2189	88.6183	7	0.00346	1.17543	0.88235	0.8	0.2	0	0	0	8.90216e-102	1.15569e-103	-1	0	1.15569e-103	sp|P04114|APOB_HUMAN	APOB	3224	5501920	25950500
20190307_L1_Ag6_Zhu00015_SA_TestGly_2000_01.4197.4197.3.1.dta	20190307_L1_Ag6_Zhu00015_SA_TestGly_2000_01.4197.4197.3.1.dta	20190307_L1_Ag6_Zhu00015_SA_TestGly_2000_01	4197	1107.86	2817.09	939.702	3	1	HJSTGCLR	6,Carbamidomethyl[C];	944.437	6 3 1 0 0 0	H(6)N(3)A(1)	(N(N(H(H(H(H)))(H(N(H(A)))))))	21500	0 1 0 0 0 0;0 2 0 0 0 0;1 2 0 0 0 0;2 2 0 0 0 0;2 3 0 0 0 0;3 2 0 0 0 0;3 3 0 0 0 0;3 3 1 0 0 0;4 2 0 0 0 0;4 3 0 0 0 0;4 3 1 0 0 0;5 2 0 0 0 0;5 3 0 0 0 0;5 3 1 0 0 0;6 3 0 0 0 0;	1872.65	2	40.7363	11.6332	94.7849	7	0.00387	1.37361	0.82353	0.42857	0.21429	0	0	0	6.08804e-109	6.24936e-111	-1	0	6.24936e-111	sp|P10909|CLUS_HUMAN	CLU	291	2798100	10226200
20190307_L1_Ag6_Zhu00015_SA_TestGly_2000_01.4201.4201.3.1.dta	20190307_L1_Ag6_Zhu00015_SA_TestGly_2000_01.4201.4201.3.1.dta	20190307_L1_Ag6_Zhu00015_SA_TestGly_2000_01	4201	1108.7	2858.12	953.377	3	1	HJSTGCLR	6,Carbamidomethyl[C];	944.437	5 4 1 0 0 0	H(5)N(4)A(1)	(N(N(H(H(N(H)))(H(N(H(A)))))))	29244	0 1 0 0 0 0;0 2 0 0 0 0;1 2 0 0 0 0;2 2 0 0 0 0;2 3 0 0 0 0;3 2 0 0 0 0;3 3 0 0 0 0;3 3 1 0 0 0;3 4 0 0 0 0;4 3 0 0 0 0;4 3 1 0 0 0;4 4 0 0 0 0;4 4 1 0 0 0;5 4 0 0 0 0;	1913.68	2	59.9832	30.795	114.19	7	0.00183	0.63976	0.9375	0.85714	0.28571	0	0	0	1.55583e-131	1.69574e-133	-1	0	1.69574e-133	sp|P10909|CLUS_HUMAN	CLU	291	189912000	821930000
20190307_L1_Ag6_Zhu00015_SA_TestGly_2000_01.4204.4204.3.1.dta	20190307_L1_Ag6_Zhu00015_SA_TestGly_2000_01.4204.4204.3.1.dta	20190307_L1_Ag6_Zhu00015_SA_TestGly_2000_01	4204	1109.44	3207.25	1069.76	3	1	HJSTGCLR	6,Carbamidomethyl[C];	944.437	5 5 1 0 1 0	H(5)N(5)A(1)F(1)	(N(F)(N(H(N)(H(N(H)))(H(N(H(A)))))))	12672	0 1 0 0 0 0;0 1 0 0 1 0;0 2 0 0 0 0;0 2 0 0 1 0;1 2 0 0 0 0;1 2 0 0 1 0;1 3 0 0 0 0;1 3 0 0 1 0;2 2 0 0 0 0;2 2 0 0 1 0;2 3 0 0 0 0;2 3 0 0 1 0;2 4 0 0 0 0;2 4 0 0 1 0;3 2 0 0 0 0;3 2 0 0 1 0;3 3 0 0 0 0;3 3 0 0 1 0;3 3 1 0 0 0;3 3 1 0 1 0;3 4 0 0 0 0;3 4 0 0 1 0;3 4 1 0 0 0;3 4 1 0 1 0;3 5 0 0 0 0;3 5 0 0 1 0;4 3 0 0 0 0;4 3 0 0 1 0;4 3 1 0 0 0;4 3 1 0 1 0;4 4 0 0 0 0;4 4 0 0 1 0;4 4 1 0 0 0;4 4…	2262.81	2	38.9973	12.738	87.7645	8	0.00149	0.46556	0.59574	0.42857	0.35714	0	0	0	8.71678e-101	9.96873e-103	-1	0	9.96873e-103	sp|P10909|CLUS_HUMAN	CLU	291	2233400	10184100
20190307_L1_Ag6_Zhu00015_SA_TestGly_2000_01.4209.4209.3.0.dta	20190307_L1_Ag6_Zhu00015_SA_TestGly_2000_01.4209.4209.3.0.dta	20190307_L1_Ag6_Zhu00015_SA_TestGly_2000_01	4209	1110.43	3994.65	1332.22	3	1	KKEDALJETR		1203.63	7 6 0 0 3 0	H(7)N(6)F(3)	(N(F)(N(H(H(N(H))(N(H)(F)))(H(N(H))(N(H)(F))))))	5661	0 1 0 0 0 0;0 1 0 0 1 0;0 2 0 0 0 0;0 2 0 0 1 0;1 2 0 0 0 0;1 2 0 0 1 0;2 2 0 0 0 0;2 2 0 0 1 0;2 3 0 0 0 0;2 3 0 0 1 0;2 3 0 0 2 0;2 4 0 0 0 0;2 4 0 0 1 0;2 4 0 0 2 0;3 2 0 0 0 0;3 2 0 0 1 0;3 3 0 0 0 0;3 3 0 0 1 0;3 3 0 0 2 0;3 4 0 0 0 0;3 4 0 0 1 0;3 4 0 0 2 0;3 4 0 0 3 0;3 5 0 0 0 0;3 5 0 0 1 0;3 5 0 0 2 0;3 5 0 0 3 0;3 6 0 0 0 0;3 6 0 0 1 0;3 6 0 0 2 0;3 6 0 0 3 0;4 3 0 0 0 0;4 3 0 0 1 0;4 3…	2791.02	7	18.5722	8.98936	36.369	8	-0.00057	-0.14202	0.29577	0.16667	0.22222	0	0	0	5.13521e-41	3.3448e-43	-1	0	3.3448e-43	sp|P10909|CLUS_HUMAN	CLU	86	315460	3431530
20190307_L1_Ag6_Zhu00015_SA_TestGly_2000_01.4217.4217.4.1.dta	20190307_L1_Ag6_Zhu00015_SA_TestGly_2000_01.4217.4217.4.1.dta	20190307_L1_Ag6_Zhu00015_SA_TestGly_2000_01	4217	1112.27	3848.6	962.904	4	1	KKEDALJETR		1203.63	7 6 0 0 2 0	H(7)N(6)F(2)	(N(F)(N(H(H(N(H))(N(H)))(H(N(H))(N(H)(F))))))	5746	0 1 0 0 0 0;0 1 0 0 1 0;0 2 0 0 0 0;0 2 0 0 1 0;1 2 0 0 0 0;1 2 0 0 1 0;2 2 0 0 0 0;2 2 0 0 1 0;2 3 0 0 0 0;2 3 0 0 1 0;2 3 0 0 2 0;2 4 0 0 0 0;2 4 0 0 1 0;2 4 0 0 2 0;3 2 0 0 0 0;3 2 0 0 1 0;3 3 0 0 0 0;3 3 0 0 1 0;3 3 0 0 2 0;3 4 0 0 0 0;3 4 0 0 1 0;3 4 0 0 2 0;3 5 0 0 0 0;3 5 0 0 1 0;3 5 0 0 2 0;3 6 0 0 0 0;3 6 0 0 1 0;3 6 0 0 2 0;4 3 0 0 0 0;4 3 0 0 1 0;4 3 0 0 2 0;4 4 0 0 0 0;4 4 0 0 1 0;4 4…	2644.96	7	59.7452	16.8271	139.45	9	0.00104	0.26931	0.59322	0.27778	0.44444	0	0	0	7.70177e-161	1.34509e-162	-1	0	1.34509e-162	sp|P10909|CLUS_HUMAN	CLU	86	2269220	13525100
20190307_L1_Ag6_Zhu00015_SA_TestGly_2000_01.4218.4218.4.1.dta	20190307_L1_Ag6_Zhu00015_SA_TestGly_2000_01.4218.4218.4.1.dta	20190307_L1_Ag6_Zhu00015_SA_TestGly_2000_01	4218	1112.37	3264.39	816.853	4	1	KKEDALJETR		1203.63	5 4 0 0 3 0	H(5)N(4)F(3)	(N(F)(N(H(H(N(H)))(H(N(F)(H(F)))))))	5948	0 1 0 0 0 0;0 1 0 0 1 0;0 2 0 0 0 0;0 2 0 0 1 0;1 2 0 0 0 0;1 2 0 0 1 0;2 2 0 0 0 0;2 2 0 0 1 0;2 3 0 0 0 0;2 3 0 0 1 0;2 3 0 0 2 0;3 2 0 0 0 0;3 2 0 0 1 0;3 3 0 0 0 0;3 3 0 0 1 0;3 3 0 0 2 0;3 3 0 0 3 0;3 4 0 0 0 0;3 4 0 0 1 0;3 4 0 0 2 0;4 3 0 0 0 0;4 3 0 0 1 0;4 3 0 0 2 0;4 3 0 0 3 0;4 4 0 0 0 0;4 4 0 0 1 0;4 4 0 0 2 0;4 4 0 0 3 0;5 4 0 0 0 0;5 4 0 0 1 0;5 4 0 0 2 0;	2060.76	7	64.2243	15.2469	155.182	9	0.00031	0.09423	0.78788	0.27778	0.33333	0	0	0	5.14277e-179	3.78677e-180	-1	0	3.78677e-180	sp|P10909|CLUS_HUMAN	CLU	86	3757790	18428100
20190307_L1_Ag6_Zhu00015_SA_TestGly_2000_01.4221.4221.3.0.dta	20190307_L1_Ag6_Zhu00015_SA_TestGly_2000_01.4221.4221.3.0.dta	20190307_L1_Ag6_Zhu00015_SA_TestGly_2000_01	4221	1113.08	3264.39	1088.8	3	1	KKEDALJETR		1203.63	5 4 0 0 3 0	H(5)N(4)F(3)	(N(F)(N(H(H(N(H)(F)))(H(N(H)(F))))))	4722	0 1 0 0 0 0;0 1 0 0 1 0;0 2 0 0 0 0;0 2 0 0 1 0;1 2 0 0 0 0;1 2 0 0 1 0;2 2 0 0 0 0;2 2 0 0 1 0;2 3 0 0 0 0;2 3 0 0 1 0;2 3 0 0 2 0;3 2 0 0 0 0;3 2 0 0 1 0;3 3 0 0 0 0;3 3 0 0 1 0;3 3 0 0 2 0;3 4 0 0 0 0;3 4 0 0 1 0;3 4 0 0 2 0;3 4 0 0 3 0;4 3 0 0 0 0;4 3 0 0 1 0;4 3 0 0 2 0;4 4 0 0 0 0;4 4 0 0 1 0;4 4 0 0 2 0;4 4 0 0 3 0;5 4 0 0 0 0;5 4 0 0 1 0;5 4 0 0 2 0;	2060.76	7	61.1621	28.1294	122.508	9	-0.0006	-0.18301	0.78125	0.44444	0.44444	0	0	0	3.33263e-141	6.68385e-143	-1	0	6.68385e-143	sp|P10909|CLUS_HUMAN	CLU	86	2342310	12794900
20190307_L1_Ag6_Zhu00015_SA_TestGly_2000_01.4225.4225.2.0.dta	20190307_L1_Ag6_Zhu00015_SA_TestGly_2000_01.4225.4225.2.0.dta	20190307_L1_Ag6_Zhu00015_SA_TestGly_2000_01	4225	1113.91	2858.11	1429.56	2	1	HJSTGCLR	6,Carbamidomethyl[C];	944.437	5 4 1 0 0 0	H(5)N(4)A(1)	(N(N(H(H(N(H)))(H(N(H(A)))))))	29244	0 1 0 0 0 0;0 2 0 0 0 0;1 2 0 0 0 0;2 2 0 0 0 0;2 3 0 0 0 0;3 2 0 0 0 0;3 3 0 0 0 0;3 3 1 0 0 0;3 4 0 0 0 0;4 3 0 0 0 0;4 3 1 0 0 0;4 4 0 0 0 0;4 4 1 0 0 0;5 4 0 0 0 0;	1913.68	2	48.1305	8.802	121.169	7	-0.00021	-0.07365	1	0.64286	0	0	0	0	1.19761e-139	1.95789e-141	-1	0	1.95789e-141	sp|P10909|CLUS_HUMAN	CLU	291	10860300	45545000
20190307_L1_Ag6_Zhu00015_SA_TestGly_2000_01.4234.4234.3.0.dta	20190307_L1_Ag6_Zhu00015_SA_TestGly_2000_01.4234.4234.3.0.dta	20190307_L1_Ag6_Zhu00015_SA_TestGly_2000_01	4234	1115.81	3135.31	1045.78	3	1	LIDNJKTEK		1074.58	5 4 0 0 3 0	H(5)N(4)F(3)	(N(F)(N(H(H(N(H(F))))(H(N(H(F)))))))	3479	0 1 0 0 0 0;0 1 0 0 1 0;0 2 0 0 0 0;0 2 0 0 1 0;1 2 0 0 0 0;1 2 0 0 1 0;2 2 0 0 0 0;2 2 0 0 1 0;2 3 0 0 0 0;2 3 0 0 1 0;3 2 0 0 0 0;3 2 0 0 1 0;3 3 0 0 0 0;3 3 0 0 1 0;3 3 0 0 2 0;3 4 0 0 0 0;3 4 0 0 1 0;4 3 0 0 0 0;4 3 0 0 1 0;4 3 0 0 2 0;4 4 0 0 0 0;4 4 0 0 1 0;4 4 0 0 2 0;5 4 0 0 0 0;5 4 0 0 1 0;5 4 0 0 2 0;	2060.76	5	36.9985	7.00804	92.6951	9	-0.02104	-6.71206	0.71429	0.25	0.1875	0	0	0	1.63778e-106	2.16471e-108	-1	0	2.16471e-108	sp|P07602|SAP_HUMAN	PSAP	332	2413170	4279330
20190307_L1_Ag6_Zhu00015_SA_TestGly_2000_01.4235.4235.4.1.dta	20190307_L1_Ag6_Zhu00015_SA_TestGly_2000_01.4235.4235.4.1.dta	20190307_L1_Ag6_Zhu00015_SA_TestGly_2000_01	4235	1115.91	3410.45	853.367	4	1	KKEDALJETR		1203.63	5 4 0 0 4 0	H(5)N(4)F(4)	(N(F)(N(H(H(N(H(F))))(H(N(F)(H(F)))))))	3476	0 1 0 0 0 0;0 1 0 0 1 0;0 2 0 0 0 0;0 2 0 0 1 0;1 2 0 0 0 0;1 2 0 0 1 0;2 2 0 0 0 0;2 2 0 0 1 0;2 3 0 0 0 0;2 3 0 0 1 0;2 3 0 0 2 0;3 2 0 0 0 0;3 2 0 0 1 0;3 3 0 0 0 0;3 3 0 0 1 0;3 3 0 0 2 0;3 3 0 0 3 0;3 4 0 0 0 0;3 4 0 0 1 0;3 4 0 0 2 0;4 3 0 0 0 0;4 3 0 0 1 0;4 3 0 0 2 0;4 3 0 0 3 0;4 4 0 0 0 0;4 4 0 0 1 0;4 4 0 0 2 0;4 4 0 0 3 0;5 4 0 0 0 0;5 4 0 0 1 0;5 4 0 0 2 0;5 4 0 0 3 0;	2206.81	7	13.3269	7.31787	24.4866	6	0.00176	0.51571	0.5	0.11111	0.33333	0	0	0	4.80727e-27	4.00879e-29	-1	0	4.00879e-29	sp|P10909|CLUS_HUMAN	CLU	86	1128380	6208500
20190307_L1_Ag6_Zhu00015_SA_TestGly_2000_01.4243.4243.3.0.dta	20190307_L1_Ag6_Zhu00015_SA_TestGly_2000_01.4243.4243.3.0.dta	20190307_L1_Ag6_Zhu00015_SA_TestGly_2000_01	4243	1117.55	3483.46	1161.83	3	1	KKEDALJETR		1203.63	6 5 0 0 2 0	H(6)N(5)F(2)	(N(F)(N(H(H(N(H)(F)))(H(N(H(N(H))))))))	4715	0 1 0 0 0 0;0 1 0 0 1 0;0 2 0 0 0 0;0 2 0 0 1 0;1 2 0 0 0 0;1 2 0 0 1 0;2 2 0 0 0 0;2 2 0 0 1 0;2 3 0 0 0 0;2 3 0 0 1 0;2 3 0 0 2 0;3 2 0 0 0 0;3 2 0 0 1 0;3 3 0 0 0 0;3 3 0 0 1 0;3 3 0 0 2 0;3 4 0 0 0 0;3 4 0 0 1 0;3 4 0 0 2 0;4 3 0 0 0 0;4 3 0 0 1 0;4 3 0 0 2 0;4 4 0 0 0 0;4 4 0 0 1 0;4 4 0 0 2 0;4 5 0 0 0 0;4 5 0 0 1 0;4 5 0 0 2 0;5 4 0 0 0 0;5 4 0 0 1 0;5 4 0 0 2 0;5 5 0 0 0 0;5 5 0 0 1 0;5 5…	2279.83	7	54.8856	21.0089	117.799	9	0.00234	0.67302	0.71053	0.38889	0.38889	0	0	0	9.86393e-136	1.72805e-137	-1	0	1.72805e-137	sp|P10909|CLUS_HUMAN	CLU	86	2373510	10718500
20190307_L1_Ag6_Zhu00015_SA_TestGly_2000_01.4248.4248.3.0.dta	20190307_L1_Ag6_Zhu00015_SA_TestGly_2000_01.4248.4248.3.0.dta	20190307_L1_Ag6_Zhu00015_SA_TestGly_2000_01	4248	1118.61	3442.34	1148.12	3	1	VSJYSR		725.358	6 5 1 0 3 0	H(6)N(5)A(1)F(3)	(N(F)(N(H(H(N(H)(F)))(H(N(F)(H(N(H(A)))))))))	4693	0 1 0 0 0 0;0 1 0 0 1 0;0 2 0 0 0 0;0 2 0 0 1 0;1 2 0 0 0 0;1 2 0 0 1 0;2 2 0 0 0 0;2 2 0 0 1 0;2 3 0 0 0 0;2 3 0 0 1 0;2 3 0 0 2 0;3 2 0 0 0 0;3 2 0 0 1 0;3 3 0 0 0 0;3 3 0 0 1 0;3 3 0 0 2 0;3 4 0 0 0 0;3 4 0 0 1 0;3 4 0 0 2 0;3 4 0 0 3 0;4 3 0 0 0 0;4 3 0 0 1 0;4 3 0 0 2 0;4 4 0 0 0 0;4 4 0 0 1 0;4 4 0 0 2 0;4 4 0 0 3 0;4 4 1 0 0 0;4 4 1 0 1 0;4 4 1 0 2 0;4 5 0 0 0 0;4 5 0 0 1 0;4 5 0 0 2 0;4 5…	2716.98	3	52.3692	6.90972	136.794	9	0.00087	0.25189	0.63793	0.4	0.2	0	0	0	9.13065e-158	3.48242e-159	-1	0	3.48242e-159	sp|P15328|FOLR1_HUMAN	FOLR1	201	3564630	18525700
20190307_L1_Ag6_Zhu00015_SA_TestGly_2000_01.4252.4252.4.1.dta	20190307_L1_Ag6_Zhu00015_SA_TestGly_2000_01.4252.4252.4.1.dta	20190307_L1_Ag6_Zhu00015_SA_TestGly_2000_01	4252	1119.36	3483.46	871.622	4	1	KKEDALJETR		1203.63	6 5 0 0 2 0	H(6)N(5)F(2)	(N(F)(N(H(H(N(H)(F)))(H(N(H(N(H))))))))	4715	0 1 0 0 0 0;0 1 0 0 1 0;0 2 0 0 0 0;0 2 0 0 1 0;1 2 0 0 0 0;1 2 0 0 1 0;2 2 0 0 0 0;2 2 0 0 1 0;2 3 0 0 0 0;2 3 0 0 1 0;2 3 0 0 2 0;3 2 0 0 0 0;3 2 0 0 1 0;3 3 0 0 0 0;3 3 0 0 1 0;3 3 0 0 2 0;3 4 0 0 0 0;3 4 0 0 1 0;3 4 0 0 2 0;4 3 0 0 0 0;4 3 0 0 1 0;4 3 0 0 2 0;4 4 0 0 0 0;4 4 0 0 1 0;4 4 0 0 2 0;4 5 0 0 0 0;4 5 0 0 1 0;4 5 0 0 2 0;5 4 0 0 0 0;5 4 0 0 1 0;5 4 0 0 2 0;5 5 0 0 0 0;5 5 0 0 1 0;5 5…	2279.83	7	54.2682	17.7131	122.156	9	0.00195	0.55934	0.68421	0.33333	0.44444	0	0	0	8.54618e-141	1.63225e-142	-1	0	1.63225e-142	sp|P10909|CLUS_HUMAN	CLU	86	4567330	24887400
20190307_L1_Ag6_Zhu00015_SA_TestGly_2000_01.4260.4260.3.0.dta	20190307_L1_Ag6_Zhu00015_SA_TestGly_2000_01.4260.4260.3.0.dta	20190307_L1_Ag6_Zhu00015_SA_TestGly_2000_01	4260	1121.24	3629.52	1210.51	3	1	KKEDALJETR		1203.63	6 5 0 0 3 0	H(6)N(5)F(3)	(N(F)(N(H(H(N(H)(F)))(H(N(H))(N(H)(F))))))	4729	0 1 0 0 0 0;0 1 0 0 1 0;0 2 0 0 0 0;0 2 0 0 1 0;1 2 0 0 0 0;1 2 0 0 1 0;2 2 0 0 0 0;2 2 0 0 1 0;2 3 0 0 0 0;2 3 0 0 1 0;2 3 0 0 2 0;2 4 0 0 0 0;2 4 0 0 1 0;2 4 0 0 2 0;3 2 0 0 0 0;3 2 0 0 1 0;3 3 0 0 0 0;3 3 0 0 1 0;3 3 0 0 2 0;3 4 0 0 0 0;3 4 0 0 1 0;3 4 0 0 2 0;3 4 0 0 3 0;3 5 0 0 0 0;3 5 0 0 1 0;3 5 0 0 2 0;3 5 0 0 3 0;4 3 0 0 0 0;4 3 0 0 1 0;4 3 0 0 2 0;4 4 0 0 0 0;4 4 0 0 1 0;4 4 0 0 2 0;4 4…	2425.89	7	28.2843	12.1901	58.1735	8	0.0003	0.08338	0.45098	0.11111	0.44444	0	0	0	2.3564e-66	2.13778e-68	-1	0	2.13778e-68	sp|P10909|CLUS_HUMAN	CLU	86	2324950	13336900
20190307_L1_Ag6_Zhu00015_SA_TestGly_2000_01.4269.4269.4.1.dta	20190307_L1_Ag6_Zhu00015_SA_TestGly_2000_01.4269.4269.4.1.dta	20190307_L1_Ag6_Zhu00015_SA_TestGly_2000_01	4269	1123.12	3118.33	780.339	4	1	KKEDALJETR		1203.63	5 4 0 0 2 0	H(5)N(4)F(2)	(N(F)(N(H(H(N(H)))(H(N(H(F)))))))	5988	0 1 0 0 0 0;0 1 0 0 1 0;0 2 0 0 0 0;0 2 0 0 1 0;1 2 0 0 0 0;1 2 0 0 1 0;2 2 0 0 0 0;2 2 0 0 1 0;2 3 0 0 0 0;2 3 0 0 1 0;3 2 0 0 0 0;3 2 0 0 1 0;3 3 0 0 0 0;3 3 0 0 1 0;3 3 0 0 2 0;3 4 0 0 0 0;3 4 0 0 1 0;4 3 0 0 0 0;4 3 0 0 1 0;4 3 0 0 2 0;4 4 0 0 0 0;4 4 0 0 1 0;4 4 0 0 2 0;5 4 0 0 0 0;5 4 0 0 1 0;	1914.7	7	64.8769	18.3373	151.308	9	0.00285	0.91344	0.81481	0.38889	0.33333	0	0	0	1.52256e-174	7.42792e-176	-1	0	7.42792e-176	sp|P10909|CLUS_HUMAN	CLU	86	4450360	21594600
20190307_L1_Ag6_Zhu00015_SA_TestGly_2000_01.4272.4272.3.0.dta	20190307_L1_Ag6_Zhu00015_SA_TestGly_2000_01.4272.4272.3.0.dta	20190307_L1_Ag6_Zhu00015_SA_TestGly_2000_01	4272	1123.85	3482.46	1161.49	3	1	KKEDALJETR		1203.63	6 5 1 0 0 0	H(6)N(5)A(1)	(N(N(H(H(N(H(A))))(H(N(H))(N(H))))))	26059	0 1 0 0 0 0;0 2 0 0 0 0;1 2 0 0 0 0;2 2 0 0 0 0;2 3 0 0 0 0;2 4 0 0 0 0;3 2 0 0 0 0;3 3 0 0 0 0;3 3 1 0 0 0;3 4 0 0 0 0;3 5 0 0 0 0;4 3 0 0 0 0;4 3 1 0 0 0;4 4 0 0 0 0;4 4 1 0 0 0;4 5 0 0 0 0;4 5 1 0 0 0;5 4 0 0 0 0;5 4 1 0 0 0;5 5 0 0 0 0;5 5 1 0 0 0;6 5 0 0 0 0;	2278.81	7	28.8664	16.1927	52.4034	7	0.02129	6.11221	0.58333	0.22222	0.44444	0	0	0	1.2532e-59	1.584e-61	-1	0	1.584e-61	sp|P10909|CLUS_HUMAN	CLU	86	92740.9	9190380
20190307_L1_Ag6_Zhu00015_SA_TestGly_2000_01.4281.4281.3.0.dta	20190307_L1_Ag6_Zhu00015_SA_TestGly_2000_01.4281.4281.3.0.dta	20190307_L1_Ag6_Zhu00015_SA_TestGly_2000_01	4281	1125.66	2963.15	988.389	3	1	HJSTGCLR	6,Carbamidomethyl[C];	944.437	6 3 1 0 1 0	H(6)N(3)A(1)F(1)	(N(F)(N(H(H(H(H)))(H(N(H(A)))))))	9	0 1 0 0 0 0;0 1 0 0 1 0;0 2 0 0 0 0;0 2 0 0 1 0;1 2 0 0 0 0;1 2 0 0 1 0;2 2 0 0 0 0;2 2 0 0 1 0;2 3 0 0 0 0;2 3 0 0 1 0;3 2 0 0 0 0;3 2 0 0 1 0;3 3 0 0 0 0;3 3 0 0 1 0;3 3 1 0 0 0;3 3 1 0 1 0;4 2 0 0 0 0;4 2 0 0 1 0;4 3 0 0 0 0;4 3 0 0 1 0;4 3 1 0 0 0;4 3 1 0 1 0;5 2 0 0 0 0;5 2 0 0 1 0;5 3 0 0 0 0;5 3 0 0 1 0;5 3 1 0 0 0;5 3 1 0 1 0;6 3 0 0 0 0;6 3 0 0 1 0;6 3 1 0 0 0;	2018.71	2	33.9733	6.7186	84.5891	9	0.00695	2.34608	0.60606	0.14286	0.28571	0	0	0	4.21023e-97	5.81042e-99	-1	0	5.81042e-99	sp|P10909|CLUS_HUMAN	CLU	291	1249490	5068250
20190307_L1_Ag6_Zhu00015_SA_TestGly_2000_01.4282.4282.3.0.dta	20190307_L1_Ag6_Zhu00015_SA_TestGly_2000_01.4282.4282.3.0.dta	20190307_L1_Ag6_Zhu00015_SA_TestGly_2000_01	4282	1125.8	3118.33	1040.12	3	1	KKEDALJETR		1203.63	5 4 0 0 2 0	H(5)N(4)F(2)	(N(F)(N(H(H(N(H)))(H(N(H(F)))))))	5988	0 1 0 0 0 0;0 1 0 0 1 0;0 2 0 0 0 0;0 2 0 0 1 0;1 2 0 0 0 0;1 2 0 0 1 0;2 2 0 0 0 0;2 2 0 0 1 0;2 3 0 0 0 0;2 3 0 0 1 0;3 2 0 0 0 0;3 2 0 0 1 0;3 3 0 0 0 0;3 3 0 0 1 0;3 3 0 0 2 0;3 4 0 0 0 0;3 4 0 0 1 0;4 3 0 0 0 0;4 3 0 0 1 0;4 3 0 0 2 0;4 4 0 0 0 0;4 4 0 0 1 0;4 4 0 0 2 0;5 4 0 0 0 0;5 4 0 0 1 0;	1914.7	7	69.3379	35.3549	132.449	9	0.00173	0.55556	0.81481	0.55556	0.44444	0	0	0	9.82768e-153	2.12044e-154	-1	0	2.12044e-154	sp|P10909|CLUS_HUMAN	CLU	86	2208110	13548400
20190307_L1_Ag6_Zhu00015_SA_TestGly_2000_01.4290.4290.3.0.dta	20190307_L1_Ag6_Zhu00015_SA_TestGly_2000_01.4290.4290.3.0.dta	20190307_L1_Ag6_Zhu00015_SA_TestGly_2000_01	4290	1127.63	2842.12	948.045	3	1	HJSTGCLR	6,Carbamidomethyl[C];	944.437	4 4 1 0 1 0	H(4)N(4)A(1)F(1)	(N(F)(N(H(H(N))(H(N(H(A)))))))	7816	0 1 0 0 0 0;0 1 0 0 1 0;0 2 0 0 0 0;0 2 0 0 1 0;1 2 0 0 0 0;1 2 0 0 1 0;2 2 0 0 0 0;2 2 0 0 1 0;2 3 0 0 0 0;2 3 0 0 1 0;3 2 0 0 0 0;3 2 0 0 1 0;3 3 0 0 0 0;3 3 0 0 1 0;3 3 1 0 0 0;3 3 1 0 1 0;3 4 0 0 0 0;3 4 0 0 1 0;4 3 0 0 0 0;4 3 0 0 1 0;4 3 1 0 0 0;4 3 1 0 1 0;4 4 0 0 0 0;4 4 0 0 1 0;4 4 1 0 0 0;	1897.68	2	44.4715	10.0052	108.48	9	0.00297	1.04468	0.77778	0.28571	0.35714	0	0	0	6.88532e-125	1.25201e-126	-1	0	1.25201e-126	sp|P10909|CLUS_HUMAN	CLU	291	779700	3435280
20190307_L1_Ag6_Zhu00015_SA_TestGly_2000_01.4293.4293.4.1.dta	20190307_L1_Ag6_Zhu00015_SA_TestGly_2000_01.4293.4293.4.1.dta	20190307_L1_Ag6_Zhu00015_SA_TestGly_2000_01	4293	1128.4	3337.41	835.108	4	1	KKEDALJETR		1203.63	6 5 0 0 1 0	H(6)N(5)F(1)	(N(F)(N(H(H(N(H)))(H(N(H(N(H))))))))	6009	0 1 0 0 0 0;0 1 0 0 1 0;0 2 0 0 0 0;0 2 0 0 1 0;1 2 0 0 0 0;1 2 0 0 1 0;2 2 0 0 0 0;2 2 0 0 1 0;2 3 0 0 0 0;2 3 0 0 1 0;3 2 0 0 0 0;3 2 0 0 1 0;3 3 0 0 0 0;3 3 0 0 1 0;3 4 0 0 0 0;3 4 0 0 1 0;4 3 0 0 0 0;4 3 0 0 1 0;4 4 0 0 0 0;4 4 0 0 1 0;4 5 0 0 0 0;4 5 0 0 1 0;5 4 0 0 0 0;5 4 0 0 1 0;5 5 0 0 0 0;5 5 0 0 1 0;6 5 0 0 0 0;	2133.77	7	29.3819	11.402	62.7731	8	0.00525	1.57285	0.62069	0.22222	0.33333	0	0	0	9.98188e-72	1.28242e-73	-1	0	1.28242e-73	sp|P10909|CLUS_HUMAN	CLU	86	1433140	6549830
20190307_L1_Ag6_Zhu00015_SA_TestGly_2000_01.4296.4296.3.0.dta	20190307_L1_Ag6_Zhu00015_SA_TestGly_2000_01.4296.4296.3.0.dta	20190307_L1_Ag6_Zhu00015_SA_TestGly_2000_01	4296	1128.97	2492.98	831.666	3	1	HJSTGCLR	6,Carbamidomethyl[C];	944.437	4 3 1 0 0 0	H(4)N(3)A(1)	(N(N(H(H)(H(N(H(A)))))))	31814	0 1 0 0 0 0;0 2 0 0 0 0;1 2 0 0 0 0;2 2 0 0 0 0;2 3 0 0 0 0;3 2 0 0 0 0;3 3 0 0 0 0;3 3 1 0 0 0;4 3 0 0 0 0;	1548.54	2	30.6634	12.5836	64.2402	7	0.00255	1.02105	0.81818	0.42857	0.35714	0	0	0	1.93013e-73	1.71077e-75	-1	0	1.71077e-75	sp|P10909|CLUS_HUMAN	CLU	291	3552780	12019100
20190307_L1_Ag6_Zhu00015_SA_TestGly_2000_01.4300.4300.3.0.dta	20190307_L1_Ag6_Zhu00015_SA_TestGly_2000_01.4300.4300.3.0.dta	20190307_L1_Ag6_Zhu00015_SA_TestGly_2000_01	4300	1129.9	3296.28	1099.43	3	1	HJSTGCLR	6,Carbamidomethyl[C];	944.437	5 4 1 0 3 0	H(5)N(4)A(1)F(3)	(N(F)(N(H(H(N(H)(F)))(H(N(F)(H(A)))))))	4689	0 1 0 0 0 0;0 1 0 0 1 0;0 2 0 0 0 0;0 2 0 0 1 0;1 2 0 0 0 0;1 2 0 0 1 0;2 2 0 0 0 0;2 2 0 0 1 0;2 3 0 0 0 0;2 3 0 0 1 0;2 3 0 0 2 0;3 2 0 0 0 0;3 2 0 0 1 0;3 3 0 0 0 0;3 3 0 0 1 0;3 3 0 0 2 0;3 3 1 0 0 0;3 3 1 0 1 0;3 3 1 0 2 0;3 4 0 0 0 0;3 4 0 0 1 0;3 4 0 0 2 0;3 4 0 0 3 0;4 3 0 0 0 0;4 3 0 0 1 0;4 3 0 0 2 0;4 3 1 0 0 0;4 3 1 0 1 0;4 3 1 0 2 0;4 4 0 0 0 0;4 4 0 0 1 0;4 4 0 0 2 0;4 4 0 0 3 0;4 4…	2351.85	2	35.7805	4.4144	94.0319	9	-0.00704	-2.13542	0.58696	0	0.28571	0	0	0	4.57276e-108	4.77288e-110	-1	0.00338462	0.00338462	sp|P10909|CLUS_HUMAN	CLU	291	60175300	254537000
20190307_L1_Ag6_Zhu00015_SA_TestGly_2000_01.4301.4301.3.1.dta	20190307_L1_Ag6_Zhu00015_SA_TestGly_2000_01.4301.4301.3.1.dta	20190307_L1_Ag6_Zhu00015_SA_TestGly_2000_01	4301	1130	3660.39	1220.8	3	1	HJSTGCLR	6,Carbamidomethyl[C];	944.437	6 5 2 0 1 0	H(6)N(5)A(2)F(1)	(N(F)(N(H(H(N(H(A))))(H(N(H(N(H(A)))))))))	3290	0 1 0 0 0 0;0 1 0 0 1 0;0 2 0 0 0 0;0 2 0 0 1 0;1 2 0 0 0 0;1 2 0 0 1 0;2 2 0 0 0 0;2 2 0 0 1 0;2 3 0 0 0 0;2 3 0 0 1 0;3 2 0 0 0 0;3 2 0 0 1 0;3 3 0 0 0 0;3 3 0 0 1 0;3 3 1 0 0 0;3 3 1 0 1 0;3 4 0 0 0 0;3 4 0 0 1 0;4 3 0 0 0 0;4 3 0 0 1 0;4 3 1 0 0 0;4 3 1 0 1 0;4 4 0 0 0 0;4 4 0 0 1 0;4 4 1 0 0 0;4 4 1 0 1 0;4 5 0 0 0 0;4 5 0 0 1 0;5 4 0 0 0 0;5 4 0 0 1 0;5 4 1 0 0 0;5 4 1 0 1 0;5 5 0 0 0 0;5 5…	2715.96	2	58.7528	14.4819	140.97	9	-0.01242	-3.39194	0.72093	0.57143	0.28571	0	0	0	1.3434e-162	4.98716e-164	-1	0	4.98716e-164	sp|P10909|CLUS_HUMAN	CLU	291	664524	10116400
20190307_L1_Ag6_Zhu00015_SA_TestGly_2000_01.4313.4313.3.0.dta	20190307_L1_Ag6_Zhu00015_SA_TestGly_2000_01.4313.4313.3.0.dta	20190307_L1_Ag6_Zhu00015_SA_TestGly_2000_01	4313	1132.62	3366.26	1122.76	3	1	NEEYJK		796.347	6 5 2 0 0 0	H(6)N(5)A(2)	(N(N(H(H(N(H(A))))(H(N(H))(N(H(A)))))))	26056	0 1 0 0 0 0;0 2 0 0 0 0;1 2 0 0 0 0;2 2 0 0 0 0;2 3 0 0 0 0;2 4 0 0 0 0;3 2 0 0 0 0;3 3 0 0 0 0;3 3 1 0 0 0;3 4 0 0 0 0;3 4 1 0 0 0;3 5 0 0 0 0;4 3 0 0 0 0;4 3 1 0 0 0;4 4 0 0 0 0;4 4 1 0 0 0;4 5 0 0 0 0;4 5 1 0 0 0;5 4 0 0 0 0;5 4 1 0 0 0;5 4 2 0 0 0;5 5 0 0 0 0;5 5 1 0 0 0;5 5 2 0 0 0;6 5 0 0 0 0;6 5 1 0 0 0;	2569.9	5	33.0306	10.669	74.5593	7	0.00348	1.03231	0.71429	0.4	0.3	0	0	0	1.83058e-85	2.48623e-87	-1	0	2.48623e-87	sp|P02763|A1AG1_HUMAN;sp|P19652|A1AG2_HUMAN	ORM1;ORM2	56;56	3749780	17783300
20190307_L1_Ag6_Zhu00015_SA_TestGly_2000_01.4314.4314.3.1.dta	20190307_L1_Ag6_Zhu00015_SA_TestGly_2000_01.4314.4314.3.1.dta	20190307_L1_Ag6_Zhu00015_SA_TestGly_2000_01	4314	1132.76	2725.17	909.062	3	1	JNTRGPGLK		956.527	5 4 0 0 1 0	H(5)N(4)F(1)	(N(F)(N(H(H(N(H)))(H(N(H))))))	6036	0 1 0 0 0 0;0 1 0 0 1 0;0 2 0 0 0 0;0 2 0 0 1 0;1 2 0 0 0 0;1 2 0 0 1 0;2 2 0 0 0 0;2 2 0 0 1 0;2 3 0 0 0 0;2 3 0 0 1 0;3 2 0 0 0 0;3 2 0 0 1 0;3 3 0 0 0 0;3 3 0 0 1 0;3 4 0 0 0 0;3 4 0 0 1 0;4 3 0 0 0 0;4 3 0 0 1 0;4 4 0 0 0 0;4 4 0 0 1 0;5 4 0 0 0 0;	1768.64	1	54.4383	16.7138	124.498	9	0.00321	1.17909	0.78261	0.375	0.3125	0	0	0	1.63268e-143	4.30906e-145	-1	0	4.30906e-145	sp|P24821|TENA_HUMAN	TNC	788	4841560	20032800
20190307_L1_Ag6_Zhu00015_SA_TestGly_2000_01.4317.4317.3.0.dta	20190307_L1_Ag6_Zhu00015_SA_TestGly_2000_01.4317.4317.3.0.dta	20190307_L1_Ag6_Zhu00015_SA_TestGly_2000_01	4317	1133.55	3133.28	1045.1	3	1	JGTAVCATNRR	6,Carbamidomethyl[C];	1219.6	5 4 1 0 0 0	H(5)N(4)A(1)	(N(N(H(H(N(H)))(H(N(H(A)))))))	29244	0 1 0 0 0 0;0 2 0 0 0 0;1 2 0 0 0 0;2 2 0 0 0 0;2 3 0 0 0 0;3 2 0 0 0 0;3 3 0 0 0 0;3 3 1 0 0 0;3 4 0 0 0 0;4 3 0 0 0 0;4 3 1 0 0 0;4 4 0 0 0 0;4 4 1 0 0 0;5 4 0 0 0 0;	1913.68	1	27.7593	3.82519	72.2084	7	0.00217	0.69177	0.875	0.2	0.05	0	0	0	9.91135e-83	1.0547e-84	-1	0.00540703	0.00540703	sp|P05156|CFAI_HUMAN	CFI	70	1955170	9166410
20190307_L1_Ag6_Zhu00015_SA_TestGly_2000_01.4322.4322.4.1.dta	20190307_L1_Ag6_Zhu00015_SA_TestGly_2000_01.4322.4322.4.1.dta	20190307_L1_Ag6_Zhu00015_SA_TestGly_2000_01	4322	1134.51	4430.76	1108.45	4	1	KKEDALJETR		1203.63	7 6 2 0 2 0	H(7)N(6)A(2)F(2)	(N(F)(N(H(H(N(H))(N(H(A))))(H(N(H)(F))(N(H(A)))))))	5217	0 1 0 0 0 0;0 1 0 0 1 0;0 2 0 0 0 0;0 2 0 0 1 0;1 2 0 0 0 0;1 2 0 0 1 0;2 2 0 0 0 0;2 2 0 0 1 0;2 3 0 0 0 0;2 3 0 0 1 0;2 3 0 0 2 0;2 4 0 0 0 0;2 4 0 0 1 0;2 4 0 0 2 0;3 2 0 0 0 0;3 2 0 0 1 0;3 3 0 0 0 0;3 3 0 0 1 0;3 3 0 0 2 0;3 3 1 0 0 0;3 3 1 0 1 0;3 4 0 0 0 0;3 4 0 0 1 0;3 4 0 0 2 0;3 4 1 0 0 0;3 4 1 0 1 0;3 4 1 0 2 0;3 5 0 0 0 0;3 5 0 0 1 0;3 5 0 0 2 0;3 6 0 0 0 0;3 6 0 0 1 0;3 6 0 0 2 0;4 3…	3227.15	7	25.7133	15.4901	44.6991	8	-0.02653	-5.98737	0.22727	0.16667	0.5	0	0	0	1.09028e-50	1.33592e-52	-1	0	1.33592e-52	sp|P10909|CLUS_HUMAN	CLU	86	293242	28671100
20190307_L1_Ag6_Zhu00015_SA_TestGly_2000_01.4325.4325.3.0.dta	20190307_L1_Ag6_Zhu00015_SA_TestGly_2000_01.4325.4325.3.0.dta	20190307_L1_Ag6_Zhu00015_SA_TestGly_2000_01	4325	1135.28	2931.15	977.723	3	1	VSJYSR		725.358	5 4 1 0 2 0	H(5)N(4)A(1)F(2)	(N(F)(N(H(H(N(H)))(H(N(F)(H(A)))))))	5947	0 1 0 0 0 0;0 1 0 0 1 0;0 2 0 0 0 0;0 2 0 0 1 0;1 2 0 0 0 0;1 2 0 0 1 0;2 2 0 0 0 0;2 2 0 0 1 0;2 3 0 0 0 0;2 3 0 0 1 0;2 3 0 0 2 0;3 2 0 0 0 0;3 2 0 0 1 0;3 3 0 0 0 0;3 3 0 0 1 0;3 3 0 0 2 0;3 3 1 0 0 0;3 3 1 0 1 0;3 3 1 0 2 0;3 4 0 0 0 0;3 4 0 0 1 0;3 4 0 0 2 0;4 3 0 0 0 0;4 3 0 0 1 0;4 3 0 0 2 0;4 3 1 0 0 0;4 3 1 0 1 0;4 3 1 0 2 0;4 4 0 0 0 0;4 4 0 0 1 0;4 4 0 0 2 0;4 4 1 0 0 0;4 4 1 0 1 0;4 4…	2205.79	3	58.3983	9.92263	148.425	9	0.00317	1.08042	0.73171	0.6	0.2	0	0	0	3.24797e-171	1.14393e-172	-1	0	1.14393e-172	sp|P15328|FOLR1_HUMAN	FOLR1	201	5639060	27235600
20190307_L1_Ag6_Zhu00015_SA_TestGly_2000_01.4326.4326.3.0.dta	20190307_L1_Ag6_Zhu00015_SA_TestGly_2000_01.4326.4326.3.0.dta	20190307_L1_Ag6_Zhu00015_SA_TestGly_2000_01	4326	1135.38	2579.11	860.376	3	1	JNTRGPGLK		956.527	5 4 0 0 0 0	H(5)N(4)	(N(N(H(H(N(H)))(H(N(H))))))	29303	0 1 0 0 0 0;0 2 0 0 0 0;1 2 0 0 0 0;2 2 0 0 0 0;2 3 0 0 0 0;3 2 0 0 0 0;3 3 0 0 0 0;3 4 0 0 0 0;4 3 0 0 0 0;4 4 0 0 0 0;	1622.58	1	25.1536	6.48695	59.8203	7	0.00326	1.26401	0.83333	0	0.375	0	0	0	2.81168e-68	2.43989e-70	-1	0	2.43989e-70	sp|P24821|TENA_HUMAN	TNC	788	966662	3425710
20190307_L1_Ag6_Zhu00015_SA_TestGly_2000_01.4330.4330.3.0.dta	20190307_L1_Ag6_Zhu00015_SA_TestGly_2000_01.4330.4330.3.0.dta	20190307_L1_Ag6_Zhu00015_SA_TestGly_2000_01	4330	1136.13	3001.12	1001.05	3	1	NEEYJK		796.347	5 4 2 0 0 0	H(5)N(4)A(2)	(N(N(H(H(N(H(A))))(H(N(H(A)))))))	25997	0 1 0 0 0 0;0 2 0 0 0 0;1 2 0 0 0 0;2 2 0 0 0 0;2 3 0 0 0 0;3 2 0 0 0 0;3 3 0 0 0 0;3 3 1 0 0 0;3 4 0 0 0 0;4 3 0 0 0 0;4 3 1 0 0 0;4 4 0 0 0 0;4 4 1 0 0 0;5 4 0 0 0 0;5 4 1 0 0 0;	2204.77	5	54.6491	38.5002	84.6399	7	0.00392	1.30583	0.88235	1	0.3	0	0	0	3.67599e-97	4.31206e-99	-1	0	4.31206e-99	sp|P02763|A1AG1_HUMAN;sp|P19652|A1AG2_HUMAN	ORM1;ORM2	56;56	39299600	165960000
20190307_L1_Ag6_Zhu00015_SA_TestGly_2000_01.4334.4334.2.0.dta	20190307_L1_Ag6_Zhu00015_SA_TestGly_2000_01.4334.4334.2.0.dta	20190307_L1_Ag6_Zhu00015_SA_TestGly_2000_01	4334	1136.89	3001.12	1501.06	2	1	NEEYJK		796.347	5 4 2 0 0 0	H(5)N(4)A(2)	(N(N(H(H(N(H(A))))(H(N(H(A)))))))	25997	0 1 0 0 0 0;0 2 0 0 0 0;1 2 0 0 0 0;2 2 0 0 0 0;2 3 0 0 0 0;3 2 0 0 0 0;3 3 0 0 0 0;3 3 1 0 0 0;3 4 0 0 0 0;4 3 0 0 0 0;4 3 1 0 0 0;4 4 0 0 0 0;4 4 1 0 0 0;5 4 0 0 0 0;5 4 1 0 0 0;	2204.77	5	29.2156	24.0659	38.7793	7	0.003	0.99895	0.58824	1.2	0	0	0	0	8.0353e-44	7.49901e-46	-1	0	7.49901e-46	sp|P02763|A1AG1_HUMAN;sp|P19652|A1AG2_HUMAN	ORM1;ORM2	56;56	5784320	26394300
20190307_L1_Ag6_Zhu00015_SA_TestGly_2000_01.4338.4338.3.0.dta	20190307_L1_Ag6_Zhu00015_SA_TestGly_2000_01.4338.4338.3.0.dta	20190307_L1_Ag6_Zhu00015_SA_TestGly_2000_01	4338	1137.84	3223.25	1075.09	3	1	HJSTGCLR	6,Carbamidomethyl[C];	944.437	6 5 1 0 0 0	H(6)N(5)A(1)	(N(N(H(H(N(H)))(H(N(H))(N(H)(A))))))	29294	0 1 0 0 0 0;0 2 0 0 0 0;1 2 0 0 0 0;2 2 0 0 0 0;2 3 0 0 0 0;2 3 1 0 0 0;2 4 0 0 0 0;2 4 1 0 0 0;3 2 0 0 0 0;3 3 0 0 0 0;3 3 1 0 0 0;3 4 0 0 0 0;3 4 1 0 0 0;3 5 0 0 0 0;3 5 1 0 0 0;4 3 0 0 0 0;4 3 1 0 0 0;4 4 0 0 0 0;4 4 1 0 0 0;4 5 0 0 0 0;4 5 1 0 0 0;5 4 0 0 0 0;5 4 1 0 0 0;5 5 0 0 0 0;5 5 1 0 0 0;6 5 0 0 0 0;	2278.81	2	32.0757	11.4007	70.4723	7	0.00232	0.71901	0.60714	0.42857	0.28571	0	0	0	1.03965e-80	1.00331e-82	-1	0	1.00331e-82	sp|P10909|CLUS_HUMAN	CLU	291	4529730	32966200
20190307_L1_Ag6_Zhu00015_SA_TestGly_2000_01.4339.4339.4.2.dta	20190307_L1_Ag6_Zhu00015_SA_TestGly_2000_01.4339.4339.4.2.dta	20190307_L1_Ag6_Zhu00015_SA_TestGly_2000_01	4339	1137.94	4650.88	1163.48	4	1	KKEDALJETR		1203.63	8 7 1 0 3 0	H(8)N(7)A(1)F(3)	(N(F)(N(H(N)(H(N(H)(F))(N(H)(F)))(H(N(H(H)))(N(H(A)))))))	11575	0 1 0 0 0 0;0 1 0 0 1 0;0 2 0 0 0 0;0 2 0 0 1 0;1 2 0 0 0 0;1 2 0 0 1 0;1 3 0 0 0 0;1 3 0 0 1 0;2 2 0 0 0 0;2 2 0 0 1 0;2 3 0 0 0 0;2 3 0 0 1 0;2 3 0 0 2 0;2 4 0 0 0 0;2 4 0 0 1 0;2 4 0 0 2 0;2 4 0 0 3 0;2 5 0 0 0 0;2 5 0 0 1 0;2 5 0 0 2 0;2 5 0 0 3 0;3 2 0 0 0 0;3 2 0 0 1 0;3 3 0 0 0 0;3 3 0 0 1 0;3 3 0 0 2 0;3 3 1 0 0 0;3 3 1 0 1 0;3 4 0 0 0 0;3 4 0 0 1 0;3 4 0 0 2 0;3 4 0 0 3 0;3 4 1 0 0 0;3 4…	3447.25	7	22.5663	8.5685	48.5622	7	0.00311	0.66808	0.19892	0	0.44444	0	0	0	3.62694e-55	3.17892e-57	-1	0	3.17892e-57	sp|P10909|CLUS_HUMAN	CLU	86	2091970	13857600
20190307_L1_Ag6_Zhu00015_SA_TestGly_2000_01.4343.4343.4.1.dta	20190307_L1_Ag6_Zhu00015_SA_TestGly_2000_01.4343.4343.4.1.dta	20190307_L1_Ag6_Zhu00015_SA_TestGly_2000_01	4343	1138.76	2972.27	743.824	4	1	KKEDALJETR		1203.63	5 4 0 0 1 0	H(5)N(4)F(1)	(N(F)(N(H(H(N(H)))(H(N(H))))))	6036	0 1 0 0 0 0;0 1 0 0 1 0;0 2 0 0 0 0;0 2 0 0 1 0;1 2 0 0 0 0;1 2 0 0 1 0;2 2 0 0 0 0;2 2 0 0 1 0;2 3 0 0 0 0;2 3 0 0 1 0;3 2 0 0 0 0;3 2 0 0 1 0;3 3 0 0 0 0;3 3 0 0 1 0;3 4 0 0 0 0;3 4 0 0 1 0;4 3 0 0 0 0;4 3 0 0 1 0;4 4 0 0 0 0;4 4 0 0 1 0;5 4 0 0 0 0;	1768.64	7	56.6508	16.39	131.421	9	0.00257	0.86574	0.82609	0.27778	0.33333	0	0	0	1.5274e-151	3.94651e-153	-1	0	3.94651e-153	sp|P10909|CLUS_HUMAN	CLU	86	2862390	12923300
20190307_L1_Ag6_Zhu00015_SA_TestGly_2000_01.4347.4347.3.1.dta	20190307_L1_Ag6_Zhu00015_SA_TestGly_2000_01.4347.4347.3.1.dta	20190307_L1_Ag6_Zhu00015_SA_TestGly_2000_01	4347	1139.57	3803.42	1268.48	3	1	NEEYJK		796.347	6 5 3 0 1 0	H(6)N(5)A(3)F(1)	(N(F)(N(H(H(N(H(A))))(H(N(H(A)))(N(H(A)))))))	3230	0 1 0 0 0 0;0 1 0 0 1 0;0 2 0 0 0 0;0 2 0 0 1 0;1 2 0 0 0 0;1 2 0 0 1 0;2 2 0 0 0 0;2 2 0 0 1 0;2 3 0 0 0 0;2 3 0 0 1 0;2 4 0 0 0 0;2 4 0 0 1 0;3 2 0 0 0 0;3 2 0 0 1 0;3 3 0 0 0 0;3 3 0 0 1 0;3 3 1 0 0 0;3 3 1 0 1 0;3 4 0 0 0 0;3 4 0 0 1 0;3 4 1 0 0 0;3 4 1 0 1 0;3 5 0 0 0 0;3 5 0 0 1 0;4 3 0 0 0 0;4 3 0 0 1 0;4 3 1 0 0 0;4 3 1 0 1 0;4 4 0 0 0 0;4 4 0 0 1 0;4 4 1 0 0 0;4 4 1 0 1 0;4 4 2 0 0 0;4 4…	3007.06	5	34.2478	10.917	77.5763	9	0.01013	2.66383	0.47458	0.4	0.3	0	0	0	5.73959e-89	5.9829e-91	-1	0	5.9829e-91	sp|P02763|A1AG1_HUMAN;sp|P19652|A1AG2_HUMAN	ORM1;ORM2	56;56	7008680	47065800
20190307_L1_Ag6_Zhu00015_SA_TestGly_2000_01.4351.4351.3.0.dta	20190307_L1_Ag6_Zhu00015_SA_TestGly_2000_01.4351.4351.3.0.dta	20190307_L1_Ag6_Zhu00015_SA_TestGly_2000_01	4351	1140.49	2858.12	953.377	3	1	HJSTGCLR	6,Carbamidomethyl[C];	944.437	5 4 1 0 0 0	H(5)N(4)A(1)	(N(N(H(H(N(H)))(H(N(H(A)))))))	29244	0 1 0 0 0 0;0 2 0 0 0 0;1 2 0 0 0 0;2 2 0 0 0 0;2 3 0 0 0 0;3 2 0 0 0 0;3 3 0 0 0 0;3 3 1 0 0 0;3 4 0 0 0 0;4 3 0 0 0 0;4 3 1 0 0 0;4 4 0 0 0 0;4 4 1 0 0 0;5 4 0 0 0 0;	1913.68	2	46.0736	26.8475	81.7791	7	0.00185	0.64815	0.75	0.85714	0.28571	0	0	0	7.64113e-94	1.14002e-95	-1	0	1.14002e-95	sp|P10909|CLUS_HUMAN	CLU	291	190628000	825044000
20190307_L1_Ag6_Zhu00015_SA_TestGly_2000_01.4352.4352.4.3.dta	20190307_L1_Ag6_Zhu00015_SA_TestGly_2000_01.4352.4352.4.3.dta	20190307_L1_Ag6_Zhu00015_SA_TestGly_2000_01	4352	1140.6	4285.75	1072.19	4	1	KKEDALJETR		1203.63	7 6 1 0 3 0	H(7)N(6)A(1)F(3)	(N(F)(N(H(H(N(H))(N(H(A))))(H(N(H)(F))(N(H)(F))))))	5219	0 1 0 0 0 0;0 1 0 0 1 0;0 2 0 0 0 0;0 2 0 0 1 0;1 2 0 0 0 0;1 2 0 0 1 0;2 2 0 0 0 0;2 2 0 0 1 0;2 3 0 0 0 0;2 3 0 0 1 0;2 3 0 0 2 0;2 4 0 0 0 0;2 4 0 0 1 0;2 4 0 0 2 0;2 4 0 0 3 0;3 2 0 0 0 0;3 2 0 0 1 0;3 3 0 0 0 0;3 3 0 0 1 0;3 3 0 0 2 0;3 3 1 0 0 0;3 3 1 0 1 0;3 4 0 0 0 0;3 4 0 0 1 0;3 4 0 0 2 0;3 4 0 0 3 0;3 4 1 0 0 0;3 4 1 0 1 0;3 5 0 0 0 0;3 5 0 0 1 0;3 5 0 0 2 0;3 5 0 0 3 0;3 6 0 0 0 0;3 6…	3082.12	7	73.0653	16.585	177.958	9	0.00222	0.51873	0.44643	0.27778	0.44444	0	0	0	3.22449e-205	4.03115e-206	-1	0	4.03115e-206	sp|P10909|CLUS_HUMAN	CLU	86	4577800	40000500
20190307_L1_Ag6_Zhu00015_SA_TestGly_2000_01.4355.4355.3.0.dta	20190307_L1_Ag6_Zhu00015_SA_TestGly_2000_01.4355.4355.3.0.dta	20190307_L1_Ag6_Zhu00015_SA_TestGly_2000_01	4355	1141.33	2972.27	991.429	3	1	KKEDALJETR		1203.63	5 4 0 0 1 0	H(5)N(4)F(1)	(N(F)(N(H(H(N(H)))(H(N(H))))))	6036	0 1 0 0 0 0;0 1 0 0 1 0;0 2 0 0 0 0;0 2 0 0 1 0;1 2 0 0 0 0;1 2 0 0 1 0;2 2 0 0 0 0;2 2 0 0 1 0;2 3 0 0 0 0;2 3 0 0 1 0;3 2 0 0 0 0;3 2 0 0 1 0;3 3 0 0 0 0;3 3 0 0 1 0;3 4 0 0 0 0;3 4 0 0 1 0;4 3 0 0 0 0;4 3 0 0 1 0;4 4 0 0 0 0;4 4 0 0 1 0;5 4 0 0 0 0;	1768.64	7	24.5254	15.6573	40.9946	8	-0.00064	-0.21491	0.56522	0.33333	0.44444	0	0	0	2.14894e-46	1.44361e-48	-1	0	1.44361e-48	sp|P10909|CLUS_HUMAN	CLU	86	2125400	8318780
20190307_L1_Ag6_Zhu00015_SA_TestGly_2000_01.4359.4359.3.0.dta	20190307_L1_Ag6_Zhu00015_SA_TestGly_2000_01.4359.4359.3.0.dta	20190307_L1_Ag6_Zhu00015_SA_TestGly_2000_01	4359	1142.21	4043.56	1348.52	3	1	FGRJGSDCPDK	8,Carbamidomethyl[C];	1252.54	7 6 0 0 3 0	H(7)N(6)F(3)	(N(F)(N(H(H(N(H))(N(H)(F)))(H(N(H))(N(H)(F))))))	5661	0 1 0 0 0 0;0 1 0 0 1 0;0 2 0 0 0 0;0 2 0 0 1 0;1 2 0 0 0 0;1 2 0 0 1 0;2 2 0 0 0 0;2 2 0 0 1 0;2 3 0 0 0 0;2 3 0 0 1 0;2 3 0 0 2 0;2 4 0 0 0 0;2 4 0 0 1 0;2 4 0 0 2 0;3 2 0 0 0 0;3 2 0 0 1 0;3 3 0 0 0 0;3 3 0 0 1 0;3 3 0 0 2 0;3 4 0 0 0 0;3 4 0 0 1 0;3 4 0 0 2 0;3 4 0 0 3 0;3 5 0 0 0 0;3 5 0 0 1 0;3 5 0 0 2 0;3 5 0 0 3 0;3 6 0 0 0 0;3 6 0 0 1 0;3 6 0 0 2 0;3 6 0 0 3 0;4 3 0 0 0 0;4 3 0 0 1 0;4 3…	2791.02	4	49.6041	12.7418	118.063	9	-0.00112	-0.27632	0.47887	0.3	0.2	0	0	0	4.87527e-136	1.20136e-137	-1	0	1.20136e-137	sp|P02788|TRFL_HUMAN	LTF	642	2156840	15123500
20190307_L1_Ag6_Zhu00015_SA_TestGly_2000_01.4364.4364.3.0.dta	20190307_L1_Ag6_Zhu00015_SA_TestGly_2000_01.4364.4364.3.0.dta	20190307_L1_Ag6_Zhu00015_SA_TestGly_2000_01	4364	1143.09	3657.35	1219.79	3	1	NEEYJK		796.347	6 5 3 0 0 0	H(6)N(5)A(3)	(N(N(H(H(N(H(A))))(H(N(H)(A))(N(H(A)))))))	26033	0 1 0 0 0 0;0 2 0 0 0 0;1 2 0 0 0 0;2 2 0 0 0 0;2 3 0 0 0 0;2 3 1 0 0 0;2 4 0 0 0 0;2 4 1 0 0 0;3 2 0 0 0 0;3 3 0 0 0 0;3 3 1 0 0 0;3 4 0 0 0 0;3 4 1 0 0 0;3 4 2 0 0 0;3 5 0 0 0 0;3 5 1 0 0 0;4 3 0 0 0 0;4 3 1 0 0 0;4 4 0 0 0 0;4 4 1 0 0 0;4 4 2 0 0 0;4 5 0 0 0 0;4 5 1 0 0 0;4 5 2 0 0 0;5 4 0 0 0 0;5 4 1 0 0 0;5 4 2 0 0 0;5 5 0 0 0 0;5 5 1 0 0 0;5 5 2 0 0 0;5 5 3 0 0 0;6 5 0 0 0 0;6 5 1 0 0 0;6 5…	2861	5	45.0486	24.306	83.5705	7	0.00423	1.15561	0.61111	0.8	0.3	0	0	0	6.39191e-96	5.95131e-98	-1	0	5.95131e-98	sp|P02763|A1AG1_HUMAN;sp|P19652|A1AG2_HUMAN	ORM1;ORM2	56;56	8656210	54230000
20190307_L1_Ag6_Zhu00015_SA_TestGly_2000_01.4365.4365.4.1.dta	20190307_L1_Ag6_Zhu00015_SA_TestGly_2000_01.4365.4365.4.1.dta	20190307_L1_Ag6_Zhu00015_SA_TestGly_2000_01	4365	1143.23	3657.35	915.093	4	1	NEEYJK		796.347	6 5 3 0 0 0	H(6)N(5)A(3)	(N(N(H(H(N(H(A))))(H(N(H(A)))(N(H(A)))))))	25989	0 1 0 0 0 0;0 2 0 0 0 0;1 2 0 0 0 0;2 2 0 0 0 0;2 3 0 0 0 0;2 4 0 0 0 0;3 2 0 0 0 0;3 3 0 0 0 0;3 3 1 0 0 0;3 4 0 0 0 0;3 4 1 0 0 0;3 5 0 0 0 0;4 3 0 0 0 0;4 3 1 0 0 0;4 4 0 0 0 0;4 4 1 0 0 0;4 4 2 0 0 0;4 5 0 0 0 0;4 5 1 0 0 0;5 4 0 0 0 0;5 4 1 0 0 0;5 4 2 0 0 0;5 5 0 0 0 0;5 5 1 0 0 0;5 5 2 0 0 0;6 5 0 0 0 0;6 5 1 0 0 0;6 5 2 0 0 0;	2861	5	22.3934	5.57614	53.6256	7	0.00135	0.36952	0.56667	0.1	0.5	0	0	0	4.73881e-61	4.0735e-63	-1	0.00126622	0.00126622	sp|P02763|A1AG1_HUMAN;sp|P19652|A1AG2_HUMAN	ORM1;ORM2	56;56	316022	4028980
20190307_L1_Ag6_Zhu00015_SA_TestGly_2000_01.4368.4368.3.0.dta	20190307_L1_Ag6_Zhu00015_SA_TestGly_2000_01.4368.4368.3.0.dta	20190307_L1_Ag6_Zhu00015_SA_TestGly_2000_01	4368	1143.9	4189.61	1397.21	3	1	FGRJGSDCPDK	8,Carbamidomethyl[C];	1252.54	7 6 0 0 4 0	H(7)N(6)F(4)	(N(F)(N(H(H(N(F)(H(N(H)))))(H(N(F)(H(N(H)(F))))))))	1052	0 1 0 0 0 0;0 1 0 0 1 0;0 2 0 0 0 0;0 2 0 0 1 0;1 2 0 0 0 0;1 2 0 0 1 0;2 2 0 0 0 0;2 2 0 0 1 0;2 3 0 0 0 0;2 3 0 0 1 0;2 3 0 0 2 0;3 2 0 0 0 0;3 2 0 0 1 0;3 3 0 0 0 0;3 3 0 0 1 0;3 3 0 0 2 0;3 4 0 0 0 0;3 4 0 0 1 0;3 4 0 0 2 0;3 4 0 0 3 0;4 3 0 0 0 0;4 3 0 0 1 0;4 3 0 0 2 0;4 4 0 0 0 0;4 4 0 0 1 0;4 4 0 0 2 0;4 4 0 0 3 0;4 5 0 0 0 0;4 5 0 0 1 0;4 5 0 0 2 0;4 5 0 0 3 0;4 5 0 0 4 0;5 4 0 0 0 0;5 4…	2937.08	4	28.1606	9.20206	63.3693	7	-0.00487	-1.16219	0.5	0.3	0.15	0	0	0	2.00822e-72	2.69203e-74	-1	0	2.69203e-74	sp|P02788|TRFL_HUMAN	LTF	642	956375	8663610
20190307_L1_Ag6_Zhu00015_SA_TestGly_2000_01.4369.4369.3.0.dta	20190307_L1_Ag6_Zhu00015_SA_TestGly_2000_01.4369.4369.3.0.dta	20190307_L1_Ag6_Zhu00015_SA_TestGly_2000_01	4369	1144	3920.62	1307.54	3	1	KKEDALJETR		1203.63	6 5 1 0 3 0	H(6)N(5)A(1)F(3)	(N(F)(N(H(H(N(H)(F)))(H(N(F)(H(N(H(A)))))))))	4693	0 1 0 0 0 0;0 1 0 0 1 0;0 2 0 0 0 0;0 2 0 0 1 0;1 2 0 0 0 0;1 2 0 0 1 0;2 2 0 0 0 0;2 2 0 0 1 0;2 3 0 0 0 0;2 3 0 0 1 0;2 3 0 0 2 0;3 2 0 0 0 0;3 2 0 0 1 0;3 3 0 0 0 0;3 3 0 0 1 0;3 3 0 0 2 0;3 4 0 0 0 0;3 4 0 0 1 0;3 4 0 0 2 0;3 4 0 0 3 0;4 3 0 0 0 0;4 3 0 0 1 0;4 3 0 0 2 0;4 4 0 0 0 0;4 4 0 0 1 0;4 4 0 0 2 0;4 4 0 0 3 0;4 4 1 0 0 0;4 4 1 0 1 0;4 4 1 0 2 0;4 5 0 0 0 0;4 5 0 0 1 0;4 5 0 0 2 0;4 5…	2716.98	7	69.1646	24.5502	152.02	9	-0.00032	-0.08159	0.62069	0.38889	0.38889	0	0	0	2.29184e-175	6.04012e-177	-1	0	6.04012e-177	sp|P10909|CLUS_HUMAN	CLU	86	7119710	54794100
20190307_L1_Ag6_Zhu00015_SA_TestGly_2000_01.4380.4380.4.2.dta	20190307_L1_Ag6_Zhu00015_SA_TestGly_2000_01.4380.4380.4.2.dta	20190307_L1_Ag6_Zhu00015_SA_TestGly_2000_01	4380	1146.25	3920.62	980.91	4	1	KKEDALJETR		1203.63	6 5 1 0 3 0	H(6)N(5)A(1)F(3)	(N(F)(N(H(H(N(H)(F)))(H(N(F)(H(N(H(A)))))))))	4693	0 1 0 0 0 0;0 1 0 0 1 0;0 2 0 0 0 0;0 2 0 0 1 0;1 2 0 0 0 0;1 2 0 0 1 0;2 2 0 0 0 0;2 2 0 0 1 0;2 3 0 0 0 0;2 3 0 0 1 0;2 3 0 0 2 0;3 2 0 0 0 0;3 2 0 0 1 0;3 3 0 0 0 0;3 3 0 0 1 0;3 3 0 0 2 0;3 4 0 0 0 0;3 4 0 0 1 0;3 4 0 0 2 0;3 4 0 0 3 0;4 3 0 0 0 0;4 3 0 0 1 0;4 3 0 0 2 0;4 4 0 0 0 0;4 4 0 0 1 0;4 4 0 0 2 0;4 4 0 0 3 0;4 4 1 0 0 0;4 4 1 0 1 0;4 4 1 0 2 0;4 5 0 0 0 0;4 5 0 0 1 0;4 5 0 0 2 0;4 5…	2716.98	7	76.7465	18.969	184.048	9	0.00106	0.27116	0.65517	0.27778	0.44444	0	0	0	3.37368e-212	6.78506e-213	-1	0	6.78506e-213	sp|P10909|CLUS_HUMAN	CLU	86	12680400	88394100
20190307_L1_Ag6_Zhu00015_SA_TestGly_2000_01.4381.4381.3.0.dta	20190307_L1_Ag6_Zhu00015_SA_TestGly_2000_01.4381.4381.3.0.dta	20190307_L1_Ag6_Zhu00015_SA_TestGly_2000_01	4381	1146.39	3295.27	1099.09	3	1	HJSTGCLR	6,Carbamidomethyl[C];	944.437	5 4 2 0 1 0	H(5)N(4)A(2)F(1)	(N(F)(N(H(H(N(H(A))))(H(N(H(A)))))))	3242	0 1 0 0 0 0;0 1 0 0 1 0;0 2 0 0 0 0;0 2 0 0 1 0;1 2 0 0 0 0;1 2 0 0 1 0;2 2 0 0 0 0;2 2 0 0 1 0;2 3 0 0 0 0;2 3 0 0 1 0;3 2 0 0 0 0;3 2 0 0 1 0;3 3 0 0 0 0;3 3 0 0 1 0;3 3 1 0 0 0;3 3 1 0 1 0;3 4 0 0 0 0;3 4 0 0 1 0;4 3 0 0 0 0;4 3 0 0 1 0;4 3 1 0 0 0;4 3 1 0 1 0;4 4 0 0 0 0;4 4 0 0 1 0;4 4 1 0 0 0;4 4 1 0 1 0;5 4 0 0 0 0;5 4 0 0 1 0;5 4 1 0 0 0;5 4 1 0 1 0;5 4 2 0 0 0;	2350.83	2	80.5753	23.7998	186.015	9	0.00206	0.62488	0.81818	0.71429	0.21429	0	0	0	1.88474e-214	4.71186e-215	-1	0	4.71186e-215	sp|P10909|CLUS_HUMAN	CLU	291	19717800	131164000
20190307_L1_Ag6_Zhu00015_SA_TestGly_2000_01.4384.4384.4.3.dta	20190307_L1_Ag6_Zhu00015_SA_TestGly_2000_01.4384.4384.4.3.dta	20190307_L1_Ag6_Zhu00015_SA_TestGly_2000_01	4384	1146.95	4066.67	1017.42	4	1	KKEDALJETR		1203.63	6 5 1 0 4 0	H(6)N(5)A(1)F(4)	(N(F)(N(H(H(N(F)(H(A))))(H(N(H)(F))(N(H)(F))))))	782	0 1 0 0 0 0;0 1 0 0 1 0;0 2 0 0 0 0;0 2 0 0 1 0;1 2 0 0 0 0;1 2 0 0 1 0;2 2 0 0 0 0;2 2 0 0 1 0;2 3 0 0 0 0;2 3 0 0 1 0;2 3 0 0 2 0;2 4 0 0 0 0;2 4 0 0 1 0;2 4 0 0 2 0;2 4 0 0 3 0;3 2 0 0 0 0;3 2 0 0 1 0;3 3 0 0 0 0;3 3 0 0 1 0;3 3 0 0 2 0;3 3 1 0 0 0;3 3 1 0 1 0;3 3 1 0 2 0;3 4 0 0 0 0;3 4 0 0 1 0;3 4 0 0 2 0;3 4 0 0 3 0;3 5 0 0 0 0;3 5 0 0 1 0;3 5 0 0 2 0;3 5 0 0 3 0;3 5 0 0 4 0;4 3 0 0 0 0;4 3…	2863.04	7	49.7951	13.9472	116.37	9	5e-05	0.01138	0.45882	0.22222	0.44444	0	0	0	4.52917e-134	1.57057e-135	-1	0	1.57057e-135	sp|P10909|CLUS_HUMAN	CLU	86	6730090	48774000
20190307_L1_Ag6_Zhu00015_SA_TestGly_2000_01.4388.4388.3.1.dta	20190307_L1_Ag6_Zhu00015_SA_TestGly_2000_01.4388.4388.3.1.dta	20190307_L1_Ag6_Zhu00015_SA_TestGly_2000_01	4388	1147.77	3803.42	1268.48	3	1	NEEYJK		796.347	6 5 3 0 1 0	H(6)N(5)A(3)F(1)	(N(N(H(H(N(F)(H(A))))(H(N(H(A)))(N(H(A)))))))	23291	0 1 0 0 0 0;0 2 0 0 0 0;1 2 0 0 0 0;2 2 0 0 0 0;2 3 0 0 0 0;2 3 0 0 1 0;2 4 0 0 0 0;3 2 0 0 0 0;3 3 0 0 0 0;3 3 0 0 1 0;3 3 1 0 0 0;3 3 1 0 1 0;3 4 0 0 0 0;3 4 0 0 1 0;3 4 1 0 0 0;3 5 0 0 0 0;3 5 0 0 1 0;4 3 0 0 0 0;4 3 0 0 1 0;4 3 1 0 0 0;4 3 1 0 1 0;4 4 0 0 0 0;4 4 0 0 1 0;4 4 1 0 0 0;4 4 1 0 1 0;4 4 2 0 0 0;4 5 0 0 0 0;4 5 0 0 1 0;4 5 1 0 0 0;4 5 1 0 1 0;5 4 0 0 0 0;5 4 0 0 1 0;5 4 1 0 0 0;5 4…	3007.06	5	22.91	8.58337	49.5166	7	0.01013	2.66383	0.39216	0.5	0.3	0	0	0	2.83188e-56	2.10299e-58	-1	0	2.10299e-58	sp|P02763|A1AG1_HUMAN;sp|P19652|A1AG2_HUMAN	ORM1;ORM2	56;56	7008680	47065800
20190307_L1_Ag6_Zhu00015_SA_TestGly_2000_01.4389.4389.3.0.dta	20190307_L1_Ag6_Zhu00015_SA_TestGly_2000_01.4389.4389.3.0.dta	20190307_L1_Ag6_Zhu00015_SA_TestGly_2000_01	4389	1147.87	3514.33	1172.12	3	1	HJSTGCLR	6,Carbamidomethyl[C];	944.437	6 5 2 0 0 0	H(6)N(5)A(2)	(N(N(H(H(N(H)))(H(N(H(A)))(N(H(A)))))))	29238	0 1 0 0 0 0;0 2 0 0 0 0;1 2 0 0 0 0;2 2 0 0 0 0;2 3 0 0 0 0;2 4 0 0 0 0;3 2 0 0 0 0;3 3 0 0 0 0;3 3 1 0 0 0;3 4 0 0 0 0;3 4 1 0 0 0;3 5 0 0 0 0;4 3 0 0 0 0;4 3 1 0 0 0;4 4 0 0 0 0;4 4 1 0 0 0;4 4 2 0 0 0;4 5 0 0 0 0;4 5 1 0 0 0;5 4 0 0 0 0;5 4 1 0 0 0;5 4 2 0 0 0;5 5 0 0 0 0;5 5 1 0 0 0;5 5 2 0 0 0;6 5 0 0 0 0;6 5 1 0 0 0;	2569.9	2	41.0563	11.1737	96.5527	7	-0.00956	-2.72143	0.72414	0.42857	0.28571	0	0	0	5.34562e-111	1.02404e-112	-1	0	1.02404e-112	sp|P10909|CLUS_HUMAN	CLU	291	6445720	166652000
20190307_L1_Ag6_Zhu00015_SA_TestGly_2000_01.4392.4392.4.1.dta	20190307_L1_Ag6_Zhu00015_SA_TestGly_2000_01.4392.4392.4.1.dta	20190307_L1_Ag6_Zhu00015_SA_TestGly_2000_01	4392	1148.61	4568.91	1142.98	4	1	KKEDALJETRESETK		1777.89	7 6 0 0 3 0	H(7)N(6)F(3)	(N(N(H(H(N(H))(N(H)(F)))(H(N(H)(F))(N(H)(F))))))	28910	0 1 0 0 0 0;0 2 0 0 0 0;1 2 0 0 0 0;2 2 0 0 0 0;2 3 0 0 0 0;2 3 0 0 1 0;2 4 0 0 0 0;2 4 0 0 1 0;2 4 0 0 2 0;3 2 0 0 0 0;3 3 0 0 0 0;3 3 0 0 1 0;3 4 0 0 0 0;3 4 0 0 1 0;3 4 0 0 2 0;3 5 0 0 0 0;3 5 0 0 1 0;3 5 0 0 2 0;3 5 0 0 3 0;3 6 0 0 0 0;3 6 0 0 1 0;3 6 0 0 2 0;3 6 0 0 3 0;4 3 0 0 0 0;4 3 0 0 1 0;4 4 0 0 0 0;4 4 0 0 1 0;4 4 0 0 2 0;4 5 0 0 0 0;4 5 0 0 1 0;4 5 0 0 2 0;4 5 0 0 3 0;4 6 0 0 0 0;4 6…	2791.02	7	20.4091	11.4351	37.0749	7	0.00032	0.06997	0.3	0.07143	0.39286	0	0	0	7.72786e-42	6.12178e-44	-1	0	6.12178e-44	sp|P10909|CLUS_HUMAN	CLU	86	274160	2683390
20190307_L1_Ag6_Zhu00015_SA_TestGly_2000_01.4401.4401.3.0.dta	20190307_L1_Ag6_Zhu00015_SA_TestGly_2000_01.4401.4401.3.0.dta	20190307_L1_Ag6_Zhu00015_SA_TestGly_2000_01	4401	1150.52	4002.53	1334.85	3	1	EJGTISR		776.39	7 6 3 0 0 0	H(7)N(6)A(3)	(N(N(H(H(N(H))(N(H(A))))(H(N(H(A)))(N(H(A)))))))	28440	0 1 0 0 0 0;0 2 0 0 0 0;1 2 0 0 0 0;2 2 0 0 0 0;2 3 0 0 0 0;2 4 0 0 0 0;3 2 0 0 0 0;3 3 0 0 0 0;3 3 1 0 0 0;3 4 0 0 0 0;3 4 1 0 0 0;3 5 0 0 0 0;3 6 0 0 0 0;4 3 0 0 0 0;4 3 1 0 0 0;4 4 0 0 0 0;4 4 1 0 0 0;4 4 2 0 0 0;4 5 0 0 0 0;4 5 1 0 0 0;4 6 0 0 0 0;4 6 1 0 0 0;5 4 0 0 0 0;5 4 1 0 0 0;5 4 2 0 0 0;5 5 0 0 0 0;5 5 1 0 0 0;5 5 2 0 0 0;5 6 0 0 0 0;5 6 1 0 0 0;5 6 2 0 0 0;6 5 0 0 0 0;6 5 1 0 0 0;6 5…	3226.13	2	34.0917	22.2058	56.1655	7	0.00705	1.76251	0.45455	0.83333	0.41667	0	0	0	5.196e-64	5.40782e-66	-1	0	5.40782e-66	sp|P02763|A1AG1_HUMAN	ORM1	103	3247600	20969600
20190307_L1_Ag6_Zhu00015_SA_TestGly_2000_01.4402.4402.3.0.dta	20190307_L1_Ag6_Zhu00015_SA_TestGly_2000_01.4402.4402.3.0.dta	20190307_L1_Ag6_Zhu00015_SA_TestGly_2000_01	4402	1150.62	4066.67	1356.23	3	1	KKEDALJETR		1203.63	6 5 1 0 4 0	H(6)N(5)A(1)F(4)	(N(F)(N(H(N)(H(N(F)(H(H))))(H(N(F)(H(A)(F)))))))	9300	0 1 0 0 0 0;0 1 0 0 1 0;0 2 0 0 0 0;0 2 0 0 1 0;1 2 0 0 0 0;1 2 0 0 1 0;1 3 0 0 0 0;1 3 0 0 1 0;2 2 0 0 0 0;2 2 0 0 1 0;2 3 0 0 0 0;2 3 0 0 1 0;2 3 0 0 2 0;2 4 0 0 0 0;2 4 0 0 1 0;2 4 0 0 2 0;3 2 0 0 0 0;3 2 0 0 1 0;3 3 0 0 0 0;3 3 0 0 1 0;3 3 0 0 2 0;3 3 0 0 3 0;3 3 1 0 0 0;3 3 1 0 1 0;3 3 1 0 2 0;3 3 1 0 3 0;3 4 0 0 0 0;3 4 0 0 1 0;3 4 0 0 2 0;3 4 0 0 3 0;3 4 1 0 0 0;3 4 1 0 1 0;3 4 1 0 2 0;3 4…	2863.04	7	10.6845	6.91795	17.6794	7	-0.00017	-0.04148	0.15455	0	0.33333	0	0	0	3.61597e-19	2.65546e-21	-1	0	2.65546e-21	sp|P10909|CLUS_HUMAN	CLU	86	4124840	32551700
20190307_L1_Ag6_Zhu00015_SA_TestGly_2000_01.4405.4405.4.1.dta	20190307_L1_Ag6_Zhu00015_SA_TestGly_2000_01.4405.4405.4.1.dta	20190307_L1_Ag6_Zhu00015_SA_TestGly_2000_01	4405	1151.37	3768.56	942.894	4	1	EIRHJSTGCLR	9,Carbamidomethyl[C];	1342.66	6 5 0 0 3 0	H(6)N(5)F(3)	(N(F)(N(H(N)(H(H))(H(N(H))(N(F)(H(F)))))))	8900	0 1 0 0 0 0;0 1 0 0 1 0;0 2 0 0 0 0;0 2 0 0 1 0;1 2 0 0 0 0;1 2 0 0 1 0;1 3 0 0 0 0;1 3 0 0 1 0;2 2 0 0 0 0;2 2 0 0 1 0;2 3 0 0 0 0;2 3 0 0 1 0;2 3 0 0 2 0;2 4 0 0 0 0;2 4 0 0 1 0;2 4 0 0 2 0;2 5 0 0 0 0;2 5 0 0 1 0;2 5 0 0 2 0;3 2 0 0 0 0;3 2 0 0 1 0;3 3 0 0 0 0;3 3 0 0 1 0;3 3 0 0 2 0;3 3 0 0 3 0;3 4 0 0 0 0;3 4 0 0 1 0;3 4 0 0 2 0;3 4 0 0 3 0;3 5 0 0 0 0;3 5 0 0 1 0;3 5 0 0 2 0;3 5 0 0 3 0;4 2…	2425.89	5	16.5402	9.55612	29.5106	5	0.00381	1.01143	0.38235	0.2	0.3	0	0	0	5.55418e-33	4.05143e-35	-1	0	4.05143e-35	sp|P10909|CLUS_HUMAN	CLU	291	1412690	22550400
20190307_L1_Ag6_Zhu00015_SA_TestGly_2000_01.4406.4406.3.0.dta	20190307_L1_Ag6_Zhu00015_SA_TestGly_2000_01.4406.4406.3.0.dta	20190307_L1_Ag6_Zhu00015_SA_TestGly_2000_01	4406	1151.47	2785.09	929.036	3	1	VSJYSR		725.358	5 4 1 0 1 0	H(5)N(4)A(1)F(1)	(N(F)(N(H(H(N(H)))(H(N(H(A)))))))	5986	0 1 0 0 0 0;0 1 0 0 1 0;0 2 0 0 0 0;0 2 0 0 1 0;1 2 0 0 0 0;1 2 0 0 1 0;2 2 0 0 0 0;2 2 0 0 1 0;2 3 0 0 0 0;2 3 0 0 1 0;3 2 0 0 0 0;3 2 0 0 1 0;3 3 0 0 0 0;3 3 0 0 1 0;3 3 1 0 0 0;3 3 1 0 1 0;3 4 0 0 0 0;3 4 0 0 1 0;4 3 0 0 0 0;4 3 0 0 1 0;4 3 1 0 0 0;4 3 1 0 1 0;4 4 0 0 0 0;4 4 0 0 1 0;4 4 1 0 0 0;4 4 1 0 1 0;5 4 0 0 0 0;5 4 0 0 1 0;5 4 1 0 0 0;	2059.73	3	48.147	13.3448	112.78	9	0.00138	0.49466	0.67742	0.6	0.4	0	0	0	6.80102e-130	9.22222e-132	-1	0	9.22222e-132	sp|P15328|FOLR1_HUMAN	FOLR1	201	4805780	19144600
20190307_L1_Ag6_Zhu00015_SA_TestGly_2000_01.4409.4409.3.0.dta	20190307_L1_Ag6_Zhu00015_SA_TestGly_2000_01.4409.4409.3.0.dta	20190307_L1_Ag6_Zhu00015_SA_TestGly_2000_01	4409	1152.15	3897.5	1299.84	3	1	FGRJGSDCPDK	8,Carbamidomethyl[C];	1252.54	7 6 0 0 2 0	H(7)N(6)F(2)	(N(F)(N(H(H(N(H))(N(H)))(H(N(H))(N(H)(F))))))	5746	0 1 0 0 0 0;0 1 0 0 1 0;0 2 0 0 0 0;0 2 0 0 1 0;1 2 0 0 0 0;1 2 0 0 1 0;2 2 0 0 0 0;2 2 0 0 1 0;2 3 0 0 0 0;2 3 0 0 1 0;2 3 0 0 2 0;2 4 0 0 0 0;2 4 0 0 1 0;2 4 0 0 2 0;3 2 0 0 0 0;3 2 0 0 1 0;3 3 0 0 0 0;3 3 0 0 1 0;3 3 0 0 2 0;3 4 0 0 0 0;3 4 0 0 1 0;3 4 0 0 2 0;3 5 0 0 0 0;3 5 0 0 1 0;3 5 0 0 2 0;3 6 0 0 0 0;3 6 0 0 1 0;3 6 0 0 2 0;4 3 0 0 0 0;4 3 0 0 1 0;4 3 0 0 2 0;4 4 0 0 0 0;4 4 0 0 1 0;4 4…	2644.96	4	38.0793	10.5901	89.1306	8	-8e-05	-0.02066	0.50847	0.3	0.2	0	0	0	2.26324e-102	2.24204e-104	-1	0	2.24204e-104	sp|P02788|TRFL_HUMAN	LTF	642	1533440	11657600
20190307_L1_Ag6_Zhu00015_SA_TestGly_2000_01.4410.4410.3.0.dta	20190307_L1_Ag6_Zhu00015_SA_TestGly_2000_01.4410.4410.3.0.dta	20190307_L1_Ag6_Zhu00015_SA_TestGly_2000_01	4410	1152.26	3207.25	1069.75	3	1	HJSTGCLR	6,Carbamidomethyl[C];	944.437	5 5 1 0 1 0	H(5)N(5)A(1)F(1)	(N(N(H(N)(H(N(H)(F)))(H(N(H(A)))))))	36098	0 1 0 0 0 0;0 2 0 0 0 0;1 2 0 0 0 0;1 3 0 0 0 0;2 2 0 0 0 0;2 3 0 0 0 0;2 3 0 0 1 0;2 4 0 0 0 0;2 4 0 0 1 0;3 2 0 0 0 0;3 3 0 0 0 0;3 3 0 0 1 0;3 3 1 0 0 0;3 4 0 0 0 0;3 4 0 0 1 0;3 4 1 0 0 0;3 5 0 0 0 0;3 5 0 0 1 0;4 3 0 0 0 0;4 3 0 0 1 0;4 3 1 0 0 0;4 4 0 0 0 0;4 4 0 0 1 0;4 4 1 0 0 0;4 4 1 0 1 0;4 5 0 0 0 0;4 5 0 0 1 0;4 5 1 0 0 0;4 5 1 0 1 0;5 4 0 0 0 0;5 4 0 0 1 0;5 4 1 0 0 0;5 4 1 0 1 0;5 5…	2262.81	2	12.1477	10.9173	14.4327	4	-0.00312	-0.974	0.34211	0.42857	0.28571	0	0	0	1.36673e-15	1.06696e-17	-1	0	1.06696e-17	sp|P10909|CLUS_HUMAN	CLU	291	1432060	5693950
20190307_L1_Ag6_Zhu00015_SA_TestGly_2000_01.4414.4414.3.0.dta	20190307_L1_Ag6_Zhu00015_SA_TestGly_2000_01.4414.4414.3.0.dta	20190307_L1_Ag6_Zhu00015_SA_TestGly_2000_01	4414	1153.07	3149.21	1050.41	3	1	HJSTGCLR	6,Carbamidomethyl[C];	944.437	5 4 2 0 0 0	H(5)N(4)A(2)	(N(N(H(H(N(H(A))))(H(N(H(A)))))))	25997	0 1 0 0 0 0;0 2 0 0 0 0;1 2 0 0 0 0;2 2 0 0 0 0;2 3 0 0 0 0;3 2 0 0 0 0;3 3 0 0 0 0;3 3 1 0 0 0;3 4 0 0 0 0;4 3 0 0 0 0;4 3 1 0 0 0;4 4 0 0 0 0;4 4 1 0 0 0;5 4 0 0 0 0;5 4 1 0 0 0;	2204.77	2	75.5732	43.0659	135.944	7	0.00283	0.89831	0.94118	1.07143	0.21429	0	0	0	8.80659e-157	2.28831e-158	-1	0	2.28831e-158	sp|P10909|CLUS_HUMAN	CLU	291	34683300	295590000
20190307_L1_Ag6_Zhu00015_SA_TestGly_2000_01.4415.4415.4.2.dta	20190307_L1_Ag6_Zhu00015_SA_TestGly_2000_01.4415.4415.4.2.dta	20190307_L1_Ag6_Zhu00015_SA_TestGly_2000_01	4415	1153.21	3622.49	906.379	4	1	EIRHJSTGCLR	9,Carbamidomethyl[C];	1342.66	6 5 0 0 2 0	H(6)N(5)F(2)	(N(F)(N(H(H(N(H)(F)))(H(N(H(N(H))))))))	4715	0 1 0 0 0 0;0 1 0 0 1 0;0 2 0 0 0 0;0 2 0 0 1 0;1 2 0 0 0 0;1 2 0 0 1 0;2 2 0 0 0 0;2 2 0 0 1 0;2 3 0 0 0 0;2 3 0 0 1 0;2 3 0 0 2 0;3 2 0 0 0 0;3 2 0 0 1 0;3 3 0 0 0 0;3 3 0 0 1 0;3 3 0 0 2 0;3 4 0 0 0 0;3 4 0 0 1 0;3 4 0 0 2 0;4 3 0 0 0 0;4 3 0 0 1 0;4 3 0 0 2 0;4 4 0 0 0 0;4 4 0 0 1 0;4 4 0 0 2 0;4 5 0 0 0 0;4 5 0 0 1 0;4 5 0 0 2 0;5 4 0 0 0 0;5 4 0 0 1 0;5 4 0 0 2 0;5 5 0 0 0 0;5 5 0 0 1 0;5 5…	2279.83	5	37.5199	16.7987	76.0022	7	0.00084	0.23311	0.68421	0.45	0.25	0	0	0	3.85875e-87	3.13757e-89	-1	0	3.13757e-89	sp|P10909|CLUS_HUMAN	CLU	291	4948570	34111500
20190307_L1_Ag6_Zhu00015_SA_TestGly_2000_01.4418.4418.4.1.dta	20190307_L1_Ag6_Zhu00015_SA_TestGly_2000_01.4418.4418.4.1.dta	20190307_L1_Ag6_Zhu00015_SA_TestGly_2000_01	4418	1153.82	3774.56	944.396	4	1	KKEDALJETR		1203.63	6 5 1 0 2 0	H(6)N(5)A(1)F(2)	(N(F)(N(H(H(N(H(A))))(H(N(H(N(H)(F))))))))	3297	0 1 0 0 0 0;0 1 0 0 1 0;0 2 0 0 0 0;0 2 0 0 1 0;1 2 0 0 0 0;1 2 0 0 1 0;2 2 0 0 0 0;2 2 0 0 1 0;2 3 0 0 0 0;2 3 0 0 1 0;3 2 0 0 0 0;3 2 0 0 1 0;3 3 0 0 0 0;3 3 0 0 1 0;3 3 1 0 0 0;3 3 1 0 1 0;3 4 0 0 0 0;3 4 0 0 1 0;3 4 0 0 2 0;4 3 0 0 0 0;4 3 0 0 1 0;4 3 1 0 0 0;4 3 1 0 1 0;4 4 0 0 0 0;4 4 0 0 1 0;4 4 0 0 2 0;4 4 1 0 0 0;4 4 1 0 1 0;4 5 0 0 0 0;4 5 0 0 1 0;4 5 0 0 2 0;5 4 0 0 0 0;5 4 0 0 1 0;5 4…	2570.93	7	76.1273	24.0326	172.874	9	0.00356	0.94419	0.65306	0.38889	0.44444	0	0	0	2.20633e-199	2.22328e-200	-1	0	2.22328e-200	sp|P10909|CLUS_HUMAN	CLU	86	16426900	100457000
20190307_L1_Ag6_Zhu00015_SA_TestGly_2000_01.4419.4419.3.0.dta	20190307_L1_Ag6_Zhu00015_SA_TestGly_2000_01.4419.4419.3.0.dta	20190307_L1_Ag6_Zhu00015_SA_TestGly_2000_01	4419	1153.89	3587.38	1196.47	3	1	VSJYSR		725.358	6 5 2 0 2 0	H(6)N(5)A(2)F(2)	(N(F)(N(H(H(N(H(A))))(H(N(H)(F))(N(H(A)))))))	3303	0 1 0 0 0 0;0 1 0 0 1 0;0 2 0 0 0 0;0 2 0 0 1 0;1 2 0 0 0 0;1 2 0 0 1 0;2 2 0 0 0 0;2 2 0 0 1 0;2 3 0 0 0 0;2 3 0 0 1 0;2 3 0 0 2 0;2 4 0 0 0 0;2 4 0 0 1 0;2 4 0 0 2 0;3 2 0 0 0 0;3 2 0 0 1 0;3 3 0 0 0 0;3 3 0 0 1 0;3 3 0 0 2 0;3 3 1 0 0 0;3 3 1 0 1 0;3 4 0 0 0 0;3 4 0 0 1 0;3 4 0 0 2 0;3 4 1 0 0 0;3 4 1 0 1 0;3 4 1 0 2 0;3 5 0 0 0 0;3 5 0 0 1 0;3 5 0 0 2 0;4 3 0 0 0 0;4 3 0 0 1 0;4 3 0 0 2 0;4 3…	2862.02	3	42.9675	9.46489	105.187	9	0.00324	0.90411	0.48649	0.6	0.2	0	0	0	4.72016e-121	5.69635e-123	-1	0	5.69635e-123	sp|P15328|FOLR1_HUMAN	FOLR1	201	2236910	15098600
20190307_L1_Ag6_Zhu00015_SA_TestGly_2000_01.4423.4423.3.0.dta	20190307_L1_Ag6_Zhu00015_SA_TestGly_2000_01.4423.4423.3.0.dta	20190307_L1_Ag6_Zhu00015_SA_TestGly_2000_01	4423	1154.61	3783.45	1261.82	3	1	EJGTISR		776.39	6 5 3 0 1 0	H(6)N(5)A(3)F(1)	(N(N(H(H(N(F)(H(A))))(H(N(H(A)))(N(H(A)))))))	23291	0 1 0 0 0 0;0 2 0 0 0 0;1 2 0 0 0 0;2 2 0 0 0 0;2 3 0 0 0 0;2 3 0 0 1 0;2 4 0 0 0 0;3 2 0 0 0 0;3 3 0 0 0 0;3 3 0 0 1 0;3 3 1 0 0 0;3 3 1 0 1 0;3 4 0 0 0 0;3 4 0 0 1 0;3 4 1 0 0 0;3 5 0 0 0 0;3 5 0 0 1 0;4 3 0 0 0 0;4 3 0 0 1 0;4 3 1 0 0 0;4 3 1 0 1 0;4 4 0 0 0 0;4 4 0 0 1 0;4 4 1 0 0 0;4 4 1 0 1 0;4 4 2 0 0 0;4 5 0 0 0 0;4 5 0 0 1 0;4 5 1 0 0 0;4 5 1 0 1 0;5 4 0 0 0 0;5 4 0 0 1 0;5 4 1 0 0 0;5 4…	3007.06	2	39.0891	21.1963	72.3186	7	0.00589	1.55722	0.47059	0.83333	0.25	0	0	0	7.37698e-83	8.04722e-85	-1	0	8.04722e-85	sp|P02763|A1AG1_HUMAN	ORM1	103	2776740	18177200
20190307_L1_Ag6_Zhu00015_SA_TestGly_2000_01.4426.4426.3.0.dta	20190307_L1_Ag6_Zhu00015_SA_TestGly_2000_01.4426.4426.3.0.dta	20190307_L1_Ag6_Zhu00015_SA_TestGly_2000_01	4426	1155.39	3346.3	1116.1	3	1	EJGTISR		776.39	6 5 2 0 0 0	H(6)N(5)A(2)	(N(N(H(H(N(H(A))))(H(N(H))(N(H(A)))))))	26056	0 1 0 0 0 0;0 2 0 0 0 0;1 2 0 0 0 0;2 2 0 0 0 0;2 3 0 0 0 0;2 4 0 0 0 0;3 2 0 0 0 0;3 3 0 0 0 0;3 3 1 0 0 0;3 4 0 0 0 0;3 4 1 0 0 0;3 5 0 0 0 0;4 3 0 0 0 0;4 3 1 0 0 0;4 4 0 0 0 0;4 4 1 0 0 0;4 5 0 0 0 0;4 5 1 0 0 0;5 4 0 0 0 0;5 4 1 0 0 0;5 4 2 0 0 0;5 5 0 0 0 0;5 5 1 0 0 0;5 5 2 0 0 0;6 5 0 0 0 0;6 5 1 0 0 0;	2569.9	2	28.9898	20.2411	45.2373	7	0.00527	1.57428	0.53571	0.91667	0.33333	0	0	0	2.59377e-51	3.02503e-53	-1	0	3.02503e-53	sp|P02763|A1AG1_HUMAN	ORM1	103	2295620	11853500
20190307_L1_Ag6_Zhu00015_SA_TestGly_2000_01.4431.4431.3.0.dta	20190307_L1_Ag6_Zhu00015_SA_TestGly_2000_01.4431.4431.3.0.dta	20190307_L1_Ag6_Zhu00015_SA_TestGly_2000_01	4431	1156.35	3149.21	1050.41	3	1	HJSTGCLR	6,Carbamidomethyl[C];	944.437	5 4 2 0 0 0	H(5)N(4)A(2)	(N(N(H(H(N(H(A))))(H(N(H(A)))))))	25997	0 1 0 0 0 0;0 2 0 0 0 0;1 2 0 0 0 0;2 2 0 0 0 0;2 3 0 0 0 0;3 2 0 0 0 0;3 3 0 0 0 0;3 3 1 0 0 0;3 4 0 0 0 0;4 3 0 0 0 0;4 3 1 0 0 0;4 4 0 0 0 0;4 4 1 0 0 0;5 4 0 0 0 0;5 4 1 0 0 0;	2204.77	2	35.8728	19.1252	66.9756	7	0.00277	0.88116	0.64706	0.57143	0.28571	0	0	0	1.23793e-76	1.16231e-78	-1	0	1.16231e-78	sp|P10909|CLUS_HUMAN	CLU	291	34683300	295590000
20190307_L1_Ag6_Zhu00015_SA_TestGly_2000_01.4432.4432.3.0.dta	20190307_L1_Ag6_Zhu00015_SA_TestGly_2000_01.4432.4432.3.0.dta	20190307_L1_Ag6_Zhu00015_SA_TestGly_2000_01	4432	1156.49	2762.1	921.371	3	1	JNSDISSTR		993.46	5 4 0 0 1 0	H(5)N(4)F(1)	(N(F)(N(H(H(N(H)))(H(N(H))))))	6036	0 1 0 0 0 0;0 1 0 0 1 0;0 2 0 0 0 0;0 2 0 0 1 0;1 2 0 0 0 0;1 2 0 0 1 0;2 2 0 0 0 0;2 2 0 0 1 0;2 3 0 0 0 0;2 3 0 0 1 0;3 2 0 0 0 0;3 2 0 0 1 0;3 3 0 0 0 0;3 3 0 0 1 0;3 4 0 0 0 0;3 4 0 0 1 0;4 3 0 0 0 0;4 3 0 0 1 0;4 4 0 0 0 0;4 4 0 0 1 0;5 4 0 0 0 0;	1768.64	1	29.4436	21.7551	43.7223	9	-0.00094	-0.33952	0.56522	0.5	0.375	0	0	0	1.47726e-49	1.21064e-51	-1	0	1.21064e-51	sp|P01871|IGHM_HUMAN	IGHM	46	7372790	16174000
20190307_L1_Ag6_Zhu00015_SA_TestGly_2000_01.4436.4436.3.0.dta	20190307_L1_Ag6_Zhu00015_SA_TestGly_2000_01.4436.4436.3.0.dta	20190307_L1_Ag6_Zhu00015_SA_TestGly_2000_01	4436	1157.23	3532.37	1178.13	3	1	FGRJGSDCPDK	8,Carbamidomethyl[C];	1252.54	6 5 0 0 2 0	H(6)N(5)F(2)	(N(F)(N(H(H(N(H)(F)))(H(N(H(N(H))))))))	4715	0 1 0 0 0 0;0 1 0 0 1 0;0 2 0 0 0 0;0 2 0 0 1 0;1 2 0 0 0 0;1 2 0 0 1 0;2 2 0 0 0 0;2 2 0 0 1 0;2 3 0 0 0 0;2 3 0 0 1 0;2 3 0 0 2 0;3 2 0 0 0 0;3 2 0 0 1 0;3 3 0 0 0 0;3 3 0 0 1 0;3 3 0 0 2 0;3 4 0 0 0 0;3 4 0 0 1 0;3 4 0 0 2 0;4 3 0 0 0 0;4 3 0 0 1 0;4 3 0 0 2 0;4 4 0 0 0 0;4 4 0 0 1 0;4 4 0 0 2 0;4 5 0 0 0 0;4 5 0 0 1 0;4 5 0 0 2 0;5 4 0 0 0 0;5 4 0 0 1 0;5 4 0 0 2 0;5 5 0 0 0 0;5 5 0 0 1 0;5 5…	2279.83	4	61.1204	17.0855	142.899	9	0.00193	0.54707	0.73684	0.4	0.2	0	0	0	7.88611e-165	2.43838e-166	-1	0	2.43838e-166	sp|P02788|TRFL_HUMAN	LTF	642	6146730	42959900
20190307_L1_Ag6_Zhu00015_SA_TestGly_2000_01.4440.4440.4.2.dta	20190307_L1_Ag6_Zhu00015_SA_TestGly_2000_01.4440.4440.4.2.dta	20190307_L1_Ag6_Zhu00015_SA_TestGly_2000_01	4440	1158.19	3403.42	851.611	4	1	EIRHJSTGCLR	9,Carbamidomethyl[C];	1342.66	5 4 0 0 3 0	H(5)N(4)F(3)	(N(F)(N(H(H(N(H)))(H(N(F)(H(F)))))))	5948	0 1 0 0 0 0;0 1 0 0 1 0;0 2 0 0 0 0;0 2 0 0 1 0;1 2 0 0 0 0;1 2 0 0 1 0;2 2 0 0 0 0;2 2 0 0 1 0;2 3 0 0 0 0;2 3 0 0 1 0;2 3 0 0 2 0;3 2 0 0 0 0;3 2 0 0 1 0;3 3 0 0 0 0;3 3 0 0 1 0;3 3 0 0 2 0;3 3 0 0 3 0;3 4 0 0 0 0;3 4 0 0 1 0;3 4 0 0 2 0;4 3 0 0 0 0;4 3 0 0 1 0;4 3 0 0 2 0;4 3 0 0 3 0;4 4 0 0 0 0;4 4 0 0 1 0;4 4 0 0 2 0;4 4 0 0 3 0;5 4 0 0 0 0;5 4 0 0 1 0;5 4 0 0 2 0;	2060.76	5	25.4159	12.678	49.0721	7	0.00048	0.14209	0.63636	0.25	0.3	0	0	0	9.28897e-56	6.46262e-58	-1	0	6.46262e-58	sp|P10909|CLUS_HUMAN	CLU	291	1554960	26887700
20190307_L1_Ag6_Zhu00015_SA_TestGly_2000_01.4449.4449.4.2.dta	20190307_L1_Ag6_Zhu00015_SA_TestGly_2000_01.4449.4449.4.2.dta	20190307_L1_Ag6_Zhu00015_SA_TestGly_2000_01	4449	1160.06	4139.69	1035.68	4	1	KKEDALJETR		1203.63	7 6 1 0 2 0	H(7)N(6)A(1)F(2)	(N(F)(N(H(H(N(H))(N(H)(F)))(H(N(H))(N(H(A)))))))	5657	0 1 0 0 0 0;0 1 0 0 1 0;0 2 0 0 0 0;0 2 0 0 1 0;1 2 0 0 0 0;1 2 0 0 1 0;2 2 0 0 0 0;2 2 0 0 1 0;2 3 0 0 0 0;2 3 0 0 1 0;2 3 0 0 2 0;2 4 0 0 0 0;2 4 0 0 1 0;2 4 0 0 2 0;3 2 0 0 0 0;3 2 0 0 1 0;3 3 0 0 0 0;3 3 0 0 1 0;3 3 0 0 2 0;3 3 1 0 0 0;3 3 1 0 1 0;3 4 0 0 0 0;3 4 0 0 1 0;3 4 0 0 2 0;3 4 1 0 0 0;3 4 1 0 1 0;3 5 0 0 0 0;3 5 0 0 1 0;3 5 0 0 2 0;3 6 0 0 0 0;3 6 0 0 1 0;3 6 0 0 2 0;4 3 0 0 0 0;4 3…	2936.06	7	58.0017	13.2442	141.123	9	0.00184	0.4435	0.45652	0.22222	0.44444	0	0	0	8.94379e-163	1.76172e-164	-1	0	1.76172e-164	sp|P10909|CLUS_HUMAN	CLU	86	4111340	31100700
20190307_L1_Ag6_Zhu00015_SA_TestGly_2000_01.4452.4452.4.1.dta	20190307_L1_Ag6_Zhu00015_SA_TestGly_2000_01.4452.4452.4.1.dta	20190307_L1_Ag6_Zhu00015_SA_TestGly_2000_01	4452	1160.7	3476.44	869.865	4	1	EIRHJSTGCLR	9,Carbamidomethyl[C];	1342.66	6 5 0 0 1 0	H(6)N(5)F(1)	(N(F)(N(H(H(N(H)))(H(N(H(N(H))))))))	6009	0 1 0 0 0 0;0 1 0 0 1 0;0 2 0 0 0 0;0 2 0 0 1 0;1 2 0 0 0 0;1 2 0 0 1 0;2 2 0 0 0 0;2 2 0 0 1 0;2 3 0 0 0 0;2 3 0 0 1 0;3 2 0 0 0 0;3 2 0 0 1 0;3 3 0 0 0 0;3 3 0 0 1 0;3 4 0 0 0 0;3 4 0 0 1 0;4 3 0 0 0 0;4 3 0 0 1 0;4 4 0 0 0 0;4 4 0 0 1 0;4 5 0 0 0 0;4 5 0 0 1 0;5 4 0 0 0 0;5 4 0 0 1 0;5 5 0 0 0 0;5 5 0 0 1 0;6 5 0 0 0 0;	2133.77	5	52.8522	20.2192	113.456	9	0.00349	1.00484	0.7931	0.5	0.25	0	0	0	1.10975e-130	1.10996e-132	-1	0	1.10996e-132	sp|P10909|CLUS_HUMAN	CLU	291	4884470	28440300
20190307_L1_Ag6_Zhu00015_SA_TestGly_2000_01.4453.4453.3.0.dta	20190307_L1_Ag6_Zhu00015_SA_TestGly_2000_01.4453.4453.3.0.dta	20190307_L1_Ag6_Zhu00015_SA_TestGly_2000_01	4453	1160.8	3161.31	1054.44	3	1	JNTRGPGLK		956.527	5 4 2 0 0 0	H(5)N(4)A(2)	(N(N(H(H(N(H(A))))(H(N(H(A)))))))	25997	0 1 0 0 0 0;0 2 0 0 0 0;1 2 0 0 0 0;2 2 0 0 0 0;2 3 0 0 0 0;3 2 0 0 0 0;3 3 0 0 0 0;3 3 1 0 0 0;3 4 0 0 0 0;4 3 0 0 0 0;4 3 1 0 0 0;4 4 0 0 0 0;4 4 1 0 0 0;5 4 0 0 0 0;5 4 1 0 0 0;	2204.77	1	38.5366	12.8049	86.3239	7	0.00684	2.16239	0.88235	0.5	0.25	0	0	0	4.09247e-99	4.20763e-101	-1	0	4.20763e-101	sp|P24821|TENA_HUMAN	TNC	788	1087180	12499500
20190307_L1_Ag6_Zhu00015_SA_TestGly_2000_01.4457.4457.3.0.dta	20190307_L1_Ag6_Zhu00015_SA_TestGly_2000_01.4457.4457.3.0.dta	20190307_L1_Ag6_Zhu00015_SA_TestGly_2000_01	4457	1161.64	3637.39	1213.14	3	1	EJGTISR		776.39	6 5 3 0 0 0	H(6)N(5)A(3)	(N(N(H(H(N(H(A))))(H(N(H(A)))(N(H(A)))))))	25989	0 1 0 0 0 0;0 2 0 0 0 0;1 2 0 0 0 0;2 2 0 0 0 0;2 3 0 0 0 0;2 4 0 0 0 0;3 2 0 0 0 0;3 3 0 0 0 0;3 3 1 0 0 0;3 4 0 0 0 0;3 4 1 0 0 0;3 5 0 0 0 0;4 3 0 0 0 0;4 3 1 0 0 0;4 4 0 0 0 0;4 4 1 0 0 0;4 4 2 0 0 0;4 5 0 0 0 0;4 5 1 0 0 0;5 4 0 0 0 0;5 4 1 0 0 0;5 4 2 0 0 0;5 5 0 0 0 0;5 5 1 0 0 0;5 5 2 0 0 0;6 5 0 0 0 0;6 5 1 0 0 0;6 5 2 0 0 0;	2861	2	42.6481	27.7204	70.3709	7	0.00266	0.73032	0.6	0.83333	0.41667	0	0	0	1.36447e-80	1.47087e-82	-1	0	1.47087e-82	sp|P02763|A1AG1_HUMAN	ORM1	103	5261460	32463500
20190307_L1_Ag6_Zhu00015_SA_TestGly_2000_01.4466.4466.3.1.dta	20190307_L1_Ag6_Zhu00015_SA_TestGly_2000_01.4466.4466.3.1.dta	20190307_L1_Ag6_Zhu00015_SA_TestGly_2000_01	4466	1163.27	3313.3	1105.11	3	1	FGRJGSDCPDK	8,Carbamidomethyl[C];	1252.54	5 4 0 0 3 0	H(5)N(4)F(3)	(N(F)(N(H(H(N(H)(F)))(H(N(H)(F))))))	4722	0 1 0 0 0 0;0 1 0 0 1 0;0 2 0 0 0 0;0 2 0 0 1 0;1 2 0 0 0 0;1 2 0 0 1 0;2 2 0 0 0 0;2 2 0 0 1 0;2 3 0 0 0 0;2 3 0 0 1 0;2 3 0 0 2 0;3 2 0 0 0 0;3 2 0 0 1 0;3 3 0 0 0 0;3 3 0 0 1 0;3 3 0 0 2 0;3 4 0 0 0 0;3 4 0 0 1 0;3 4 0 0 2 0;3 4 0 0 3 0;4 3 0 0 0 0;4 3 0 0 1 0;4 3 0 0 2 0;4 4 0 0 0 0;4 4 0 0 1 0;4 4 0 0 2 0;4 4 0 0 3 0;5 4 0 0 0 0;5 4 0 0 1 0;5 4 0 0 2 0;	2060.76	4	52.7127	14.9347	122.872	9	0.00937	2.82817	0.75	0.5	0.15	0	0	0	1.26144e-141	2.06428e-143	-1	0	2.06428e-143	sp|P02788|TRFL_HUMAN	LTF	642	5011800	27415100
20190307_L1_Ag6_Zhu00015_SA_TestGly_2000_01.4469.4469.4.1.dta	20190307_L1_Ag6_Zhu00015_SA_TestGly_2000_01.4469.4469.4.1.dta	20190307_L1_Ag6_Zhu00015_SA_TestGly_2000_01	4469	1164.02	3257.37	815.097	4	1	EIRHJSTGCLR	9,Carbamidomethyl[C];	1342.66	5 4 0 0 2 0	H(5)N(4)F(2)	(N(F)(N(H(H(N))(H(N(H(H)(F)))))))	7829	0 1 0 0 0 0;0 1 0 0 1 0;0 2 0 0 0 0;0 2 0 0 1 0;1 2 0 0 0 0;1 2 0 0 1 0;2 2 0 0 0 0;2 2 0 0 1 0;2 3 0 0 0 0;2 3 0 0 1 0;3 2 0 0 0 0;3 2 0 0 1 0;3 3 0 0 0 0;3 3 0 0 1 0;3 3 0 0 2 0;3 4 0 0 0 0;3 4 0 0 1 0;4 3 0 0 0 0;4 3 0 0 1 0;4 3 0 0 2 0;4 4 0 0 0 0;4 4 0 0 1 0;4 4 0 0 2 0;5 3 0 0 0 0;5 3 0 0 1 0;5 3 0 0 2 0;5 4 0 0 0 0;5 4 0 0 1 0;	1914.7	5	55.9864	15.7261	130.755	9	0.00364	1.11759	0.8	0.45	0.2	0	0	0	9.02105e-151	1.40544e-152	-1	0	1.40544e-152	sp|P10909|CLUS_HUMAN	CLU	291	4638610	25721800
20190307_L1_Ag6_Zhu00015_SA_TestGly_2000_01.4470.4470.3.0.dta	20190307_L1_Ag6_Zhu00015_SA_TestGly_2000_01.4470.4470.3.0.dta	20190307_L1_Ag6_Zhu00015_SA_TestGly_2000_01	4470	1164.12	4285.75	1429.25	3	1	KKEDALJETR		1203.63	7 6 1 0 3 0	H(7)N(6)A(1)F(3)	(N(N(H(H(N(H)(F))(N(H)(F)))(H(N(H)(F))(N(H(A)))))))	27833	0 1 0 0 0 0;0 2 0 0 0 0;1 2 0 0 0 0;2 2 0 0 0 0;2 3 0 0 0 0;2 3 0 0 1 0;2 4 0 0 0 0;2 4 0 0 1 0;2 4 0 0 2 0;3 2 0 0 0 0;3 3 0 0 0 0;3 3 0 0 1 0;3 3 1 0 0 0;3 4 0 0 0 0;3 4 0 0 1 0;3 4 0 0 2 0;3 4 1 0 0 0;3 4 1 0 1 0;3 5 0 0 0 0;3 5 0 0 1 0;3 5 0 0 2 0;3 5 0 0 3 0;3 6 0 0 0 0;3 6 0 0 1 0;3 6 0 0 2 0;3 6 0 0 3 0;4 3 0 0 0 0;4 3 0 0 1 0;4 3 1 0 0 0;4 4 0 0 0 0;4 4 0 0 1 0;4 4 0 0 2 0;4 4 1 0 0 0;4 4…	3082.12	7	6.47702	4.86081	9.47856	5	0.00156	0.36426	0.13978	0	0.27778	0	0	0	5.86784e-10	5.82602e-12	-1	0.00187559	0.00187559	sp|P10909|CLUS_HUMAN	CLU	86	1222710	14589700
20190307_L1_Ag6_Zhu00015_SA_TestGly_2000_01.4473.4473.3.0.dta	20190307_L1_Ag6_Zhu00015_SA_TestGly_2000_01.4473.4473.3.0.dta	20190307_L1_Ag6_Zhu00015_SA_TestGly_2000_01	4473	1164.91	4480.71	1494.24	3	1	FGRJGSDCPDK	8,Carbamidomethyl[C];	1252.54	7 6 1 0 4 0	H(7)N(6)A(1)F(4)	(N(F)(N(H(H(N(F)(H(N(H)(F)))))(H(N(F)(H(N(H(A)))))))))	1048	0 1 0 0 0 0;0 1 0 0 1 0;0 2 0 0 0 0;0 2 0 0 1 0;1 2 0 0 0 0;1 2 0 0 1 0;2 2 0 0 0 0;2 2 0 0 1 0;2 3 0 0 0 0;2 3 0 0 1 0;2 3 0 0 2 0;3 2 0 0 0 0;3 2 0 0 1 0;3 3 0 0 0 0;3 3 0 0 1 0;3 3 0 0 2 0;3 4 0 0 0 0;3 4 0 0 1 0;3 4 0 0 2 0;3 4 0 0 3 0;4 3 0 0 0 0;4 3 0 0 1 0;4 3 0 0 2 0;4 4 0 0 0 0;4 4 0 0 1 0;4 4 0 0 2 0;4 4 0 0 3 0;4 4 1 0 0 0;4 4 1 0 1 0;4 4 1 0 2 0;4 5 0 0 0 0;4 5 0 0 1 0;4 5 0 0 2 0;4 5…	3228.17	4	12.6175	4.48606	27.7187	6	0.00271	0.60422	0.27907	0.2	0.05	0	0	0	7.21098e-31	4.74325e-33	-1	0.0024699	0.0024699	sp|P02788|TRFL_HUMAN	LTF	642	867499	8009150
20190307_L1_Ag6_Zhu00015_SA_TestGly_2000_01.4482.4482.3.0.dta	20190307_L1_Ag6_Zhu00015_SA_TestGly_2000_01.4482.4482.3.0.dta	20190307_L1_Ag6_Zhu00015_SA_TestGly_2000_01	4482	1166.78	3257.36	1086.46	3	1	EIRHJSTGCLR	9,Carbamidomethyl[C];	1342.66	5 4 0 0 2 0	H(5)N(4)F(2)	(N(F)(N(H(H(N(H)))(H(N(H(F)))))))	5988	0 1 0 0 0 0;0 1 0 0 1 0;0 2 0 0 0 0;0 2 0 0 1 0;1 2 0 0 0 0;1 2 0 0 1 0;2 2 0 0 0 0;2 2 0 0 1 0;2 3 0 0 0 0;2 3 0 0 1 0;3 2 0 0 0 0;3 2 0 0 1 0;3 3 0 0 0 0;3 3 0 0 1 0;3 3 0 0 2 0;3 4 0 0 0 0;3 4 0 0 1 0;4 3 0 0 0 0;4 3 0 0 1 0;4 3 0 0 2 0;4 4 0 0 0 0;4 4 0 0 1 0;4 4 0 0 2 0;5 4 0 0 0 0;5 4 0 0 1 0;	1914.7	5	62.4848	21.856	137.938	9	0.00132	0.40567	0.96296	0.45	0.3	0	0	0	4.32756e-159	8.86083e-161	-1	0	8.86083e-161	sp|P10909|CLUS_HUMAN	CLU	291	2174870	12976100
20190307_L1_Ag6_Zhu00015_SA_TestGly_2000_01.4483.4483.3.0.dta	20190307_L1_Ag6_Zhu00015_SA_TestGly_2000_01.4483.4483.3.0.dta	20190307_L1_Ag6_Zhu00015_SA_TestGly_2000_01	4483	1166.92	2965.18	989.065	3	1	JNSDISSTR		993.46	5 5 0 0 1 0	H(5)N(5)F(1)	(N(F)(N(H(N)(H(N(H)))(H(N(H))))))	12706	0 1 0 0 0 0;0 1 0 0 1 0;0 2 0 0 0 0;0 2 0 0 1 0;1 2 0 0 0 0;1 2 0 0 1 0;1 3 0 0 0 0;1 3 0 0 1 0;2 2 0 0 0 0;2 2 0 0 1 0;2 3 0 0 0 0;2 3 0 0 1 0;2 4 0 0 0 0;2 4 0 0 1 0;3 2 0 0 0 0;3 2 0 0 1 0;3 3 0 0 0 0;3 3 0 0 1 0;3 4 0 0 0 0;3 4 0 0 1 0;3 5 0 0 0 0;3 5 0 0 1 0;4 3 0 0 0 0;4 3 0 0 1 0;4 4 0 0 0 0;4 4 0 0 1 0;4 5 0 0 0 0;4 5 0 0 1 0;5 4 0 0 0 0;5 4 0 0 1 0;5 5 0 0 0 0;	1971.72	1	48.1136	35.5519	71.4426	9	0.0027	0.9108	0.60606	1	0.375	0	0	0	7.71357e-82	8.41018e-84	-1	0	8.41018e-84	sp|P01871|IGHM_HUMAN	IGHM	46	1927800	9308910
20190307_L1_Ag6_Zhu00015_SA_TestGly_2000_01.4490.4490.3.0.dta	20190307_L1_Ag6_Zhu00015_SA_TestGly_2000_01.4490.4490.3.0.dta	20190307_L1_Ag6_Zhu00015_SA_TestGly_2000_01	4490	1168.61	3061.2	1021.07	3	1	HJSTGCLR	6,Carbamidomethyl[C];	944.437	5 5 1 0 0 0	H(5)N(5)A(1)	(N(N(H(N)(H(N(H)))(H(N(H(A)))))))	37312	0 1 0 0 0 0;0 2 0 0 0 0;1 2 0 0 0 0;1 3 0 0 0 0;2 2 0 0 0 0;2 3 0 0 0 0;2 4 0 0 0 0;3 2 0 0 0 0;3 3 0 0 0 0;3 3 1 0 0 0;3 4 0 0 0 0;3 4 1 0 0 0;3 5 0 0 0 0;4 3 0 0 0 0;4 3 1 0 0 0;4 4 0 0 0 0;4 4 1 0 0 0;4 5 0 0 0 0;4 5 1 0 0 0;5 4 0 0 0 0;5 4 1 0 0 0;5 5 0 0 0 0;	2116.76	2	20.4177	18.2731	24.4006	4	0.00257	0.83822	0.58333	0.71429	0.28571	0	0	0	6.0765e-27	5.3153e-29	-1	0	5.3153e-29	sp|P10909|CLUS_HUMAN	CLU	291	2988720	15720100
20190307_L1_Ag6_Zhu00015_SA_TestGly_2000_01.4495.4495.3.1.dta	20190307_L1_Ag6_Zhu00015_SA_TestGly_2000_01.4495.4495.3.1.dta	20190307_L1_Ag6_Zhu00015_SA_TestGly_2000_01	4495	1169.55	4439.69	1480.57	3	1	EJGTISR		776.39	7 6 4 0 1 0	H(7)N(6)A(4)F(1)	(N(N(H(H(N(H(A)))(N(H(A))))(H(N(H(A)))(N(F)(H(A)))))))	25392	0 1 0 0 0 0;0 2 0 0 0 0;1 2 0 0 0 0;2 2 0 0 0 0;2 3 0 0 0 0;2 3 0 0 1 0;2 4 0 0 0 0;2 4 0 0 1 0;3 2 0 0 0 0;3 3 0 0 0 0;3 3 0 0 1 0;3 3 1 0 0 0;3 3 1 0 1 0;3 4 0 0 0 0;3 4 0 0 1 0;3 4 1 0 0 0;3 4 1 0 1 0;3 5 0 0 0 0;3 5 0 0 1 0;3 6 0 0 0 0;3 6 0 0 1 0;4 3 0 0 0 0;4 3 0 0 1 0;4 3 1 0 0 0;4 3 1 0 1 0;4 4 0 0 0 0;4 4 0 0 1 0;4 4 1 0 0 0;4 4 1 0 1 0;4 4 2 0 0 0;4 4 2 0 1 0;4 5 0 0 0 0;4 5 0 0 1 0;4 5…	3663.29	2	12.2976	11.6449	13.5098	5	0.01433	3.22752	0.17857	0.5	0.25	0	0	0	1.44058e-14	1.36886e-16	-1	0	1.36886e-16	sp|P02763|A1AG1_HUMAN	ORM1	103	2117000	12240100
20190307_L1_Ag6_Zhu00015_SA_TestGly_2000_01.4500.4500.3.0.dta	20190307_L1_Ag6_Zhu00015_SA_TestGly_2000_01.4500.4500.3.0.dta	20190307_L1_Ag6_Zhu00015_SA_TestGly_2000_01	4500	1170.53	3076.19	1026.07	3	1	VSJYSR		725.358	5 4 2 0 1 0	H(5)N(4)A(2)F(1)	(N(F)(N(H(H(N(H(A))))(H(N(H(A)))))))	3242	0 1 0 0 0 0;0 1 0 0 1 0;0 2 0 0 0 0;0 2 0 0 1 0;1 2 0 0 0 0;1 2 0 0 1 0;2 2 0 0 0 0;2 2 0 0 1 0;2 3 0 0 0 0;2 3 0 0 1 0;3 2 0 0 0 0;3 2 0 0 1 0;3 3 0 0 0 0;3 3 0 0 1 0;3 3 1 0 0 0;3 3 1 0 1 0;3 4 0 0 0 0;3 4 0 0 1 0;4 3 0 0 0 0;4 3 0 0 1 0;4 3 1 0 0 0;4 3 1 0 1 0;4 4 0 0 0 0;4 4 0 0 1 0;4 4 1 0 0 0;4 4 1 0 1 0;5 4 0 0 0 0;5 4 0 0 1 0;5 4 1 0 0 0;5 4 1 0 1 0;5 4 2 0 0 0;	2350.83	3	47.2805	8.24759	119.77	9	0.0023	0.74773	0.78788	0.6	0.2	0	0	0	5.05176e-138	1.65538e-139	-1	0	1.65538e-139	sp|P15328|FOLR1_HUMAN	FOLR1	201	4100770	21422200
20190307_L1_Ag6_Zhu00015_SA_TestGly_2000_01.4503.4503.3.0.dta	20190307_L1_Ag6_Zhu00015_SA_TestGly_2000_01.4503.4503.3.0.dta	20190307_L1_Ag6_Zhu00015_SA_TestGly_2000_01	4503	1171.32	3167.24	1056.42	3	1	FGRJGSDCPDK	8,Carbamidomethyl[C];	1252.54	5 4 0 0 2 0	H(5)N(4)F(2)	(N(F)(N(H(H(N(H)))(H(N(H(F)))))))	5988	0 1 0 0 0 0;0 1 0 0 1 0;0 2 0 0 0 0;0 2 0 0 1 0;1 2 0 0 0 0;1 2 0 0 1 0;2 2 0 0 0 0;2 2 0 0 1 0;2 3 0 0 0 0;2 3 0 0 1 0;3 2 0 0 0 0;3 2 0 0 1 0;3 3 0 0 0 0;3 3 0 0 1 0;3 3 0 0 2 0;3 4 0 0 0 0;3 4 0 0 1 0;4 3 0 0 0 0;4 3 0 0 1 0;4 3 0 0 2 0;4 4 0 0 0 0;4 4 0 0 1 0;4 4 0 0 2 0;5 4 0 0 0 0;5 4 0 0 1 0;	1914.7	4	57.0953	19.9181	126.139	9	0.00271	0.85639	0.74074	0.55	0.15	0	0	0	2.03739e-145	5.61832e-147	-1	0	5.61832e-147	sp|P02788|TRFL_HUMAN	LTF	642	7524430	37655000
20190307_L1_Ag6_Zhu00015_SA_TestGly_2000_01.4504.4504.3.0.dta	20190307_L1_Ag6_Zhu00015_SA_TestGly_2000_01.4504.4504.3.0.dta	20190307_L1_Ag6_Zhu00015_SA_TestGly_2000_01	4504	1171.42	2858.12	953.378	3	1	HJSTGCLR	6,Carbamidomethyl[C];	944.437	5 4 1 0 0 0	H(5)N(4)A(1)	(N(N(H(H(N(H)))(H(N(H(A)))))))	29244	0 1 0 0 0 0;0 2 0 0 0 0;1 2 0 0 0 0;2 2 0 0 0 0;2 3 0 0 0 0;3 2 0 0 0 0;3 3 0 0 0 0;3 3 1 0 0 0;3 4 0 0 0 0;4 3 0 0 0 0;4 3 1 0 0 0;4 4 0 0 0 0;4 4 1 0 0 0;5 4 0 0 0 0;	1913.68	2	39.4998	19.0372	77.5018	7	0.00595	2.08091	0.75	0.71429	0.28571	0	0	0	7.0043e-89	9.01703e-91	-1	0	9.01703e-91	sp|P10909|CLUS_HUMAN	CLU	291	6071880	33289700
20190307_L1_Ag6_Zhu00015_SA_TestGly_2000_01.4507.4507.3.0.dta	20190307_L1_Ag6_Zhu00015_SA_TestGly_2000_01.4507.4507.3.0.dta	20190307_L1_Ag6_Zhu00015_SA_TestGly_2000_01	4507	1172.16	3016.26	1006.09	3	1	JNTRGPGLK		956.527	5 4 1 0 1 0	H(5)N(4)A(1)F(1)	(N(F)(N(H(H(N(H)))(H(N(H(A)))))))	5986	0 1 0 0 0 0;0 1 0 0 1 0;0 2 0 0 0 0;0 2 0 0 1 0;1 2 0 0 0 0;1 2 0 0 1 0;2 2 0 0 0 0;2 2 0 0 1 0;2 3 0 0 0 0;2 3 0 0 1 0;3 2 0 0 0 0;3 2 0 0 1 0;3 3 0 0 0 0;3 3 0 0 1 0;3 3 1 0 0 0;3 3 1 0 1 0;3 4 0 0 0 0;3 4 0 0 1 0;4 3 0 0 0 0;4 3 0 0 1 0;4 3 1 0 0 0;4 3 1 0 1 0;4 4 0 0 0 0;4 4 0 0 1 0;4 4 1 0 0 0;4 4 1 0 1 0;5 4 0 0 0 0;5 4 0 0 1 0;5 4 1 0 0 0;	2059.73	1	66.818	16.7218	159.854	9	0.00203	0.67192	0.77419	0.5	0.25	0	0	0	2.11439e-184	9.41003e-186	-1	0	9.41003e-186	sp|P24821|TENA_HUMAN	TNC	788	10571000	48449200
20190307_L1_Ag6_Zhu00015_SA_TestGly_2000_01.4508.4508.4.4.dta	20190307_L1_Ag6_Zhu00015_SA_TestGly_2000_01.4508.4508.4.4.dta	20190307_L1_Ag6_Zhu00015_SA_TestGly_2000_01	4508	1172.26	3467.45	867.618	4	1	KKEDALJETR		1203.63	5 5 0 0 3 0	H(5)N(5)F(3)	(N(F)(N(H(N)(H(N(H(F))))(H(N(H(F)))))))	11016	0 1 0 0 0 0;0 1 0 0 1 0;0 2 0 0 0 0;0 2 0 0 1 0;1 2 0 0 0 0;1 2 0 0 1 0;1 3 0 0 0 0;1 3 0 0 1 0;2 2 0 0 0 0;2 2 0 0 1 0;2 3 0 0 0 0;2 3 0 0 1 0;2 4 0 0 0 0;2 4 0 0 1 0;3 2 0 0 0 0;3 2 0 0 1 0;3 3 0 0 0 0;3 3 0 0 1 0;3 3 0 0 2 0;3 4 0 0 0 0;3 4 0 0 1 0;3 4 0 0 2 0;3 5 0 0 0 0;3 5 0 0 1 0;4 3 0 0 0 0;4 3 0 0 1 0;4 3 0 0 2 0;4 4 0 0 0 0;4 4 0 0 1 0;4 4 0 0 2 0;4 5 0 0 0 0;4 5 0 0 1 0;4 5 0 0 2 0;5 4…	2263.83	7	29.697	14.5084	57.9043	8	-0.01721	-4.96415	0.45238	0.22222	0.38889	0	0	0	4.85901e-66	6.49506e-68	-1	0	6.49506e-68	sp|P10909|CLUS_HUMAN	CLU	86	1198730	3042800
20190307_L1_Ag6_Zhu00015_SA_TestGly_2000_01.4511.4511.4.1.dta	20190307_L1_Ag6_Zhu00015_SA_TestGly_2000_01.4511.4511.4.1.dta	20190307_L1_Ag6_Zhu00015_SA_TestGly_2000_01	4511	1172.92	3555.48	889.626	4	1	KKEDALJETR		1203.63	5 4 1 0 3 0	H(5)N(4)A(1)F(3)	(N(F)(N(H(H(N(H)(F)))(H(N(F)(H(A)))))))	4689	0 1 0 0 0 0;0 1 0 0 1 0;0 2 0 0 0 0;0 2 0 0 1 0;1 2 0 0 0 0;1 2 0 0 1 0;2 2 0 0 0 0;2 2 0 0 1 0;2 3 0 0 0 0;2 3 0 0 1 0;2 3 0 0 2 0;3 2 0 0 0 0;3 2 0 0 1 0;3 3 0 0 0 0;3 3 0 0 1 0;3 3 0 0 2 0;3 3 1 0 0 0;3 3 1 0 1 0;3 3 1 0 2 0;3 4 0 0 0 0;3 4 0 0 1 0;3 4 0 0 2 0;3 4 0 0 3 0;4 3 0 0 0 0;4 3 0 0 1 0;4 3 0 0 2 0;4 3 1 0 0 0;4 3 1 0 1 0;4 3 1 0 2 0;4 4 0 0 0 0;4 4 0 0 1 0;4 4 0 0 2 0;4 4 0 0 3 0;4 4…	2351.85	7	71.554	23.1318	161.481	9	-0.00024	-0.06664	0.65217	0.38889	0.38889	0	0	0	2.8218e-186	1.8497e-187	-1	0	1.8497e-187	sp|P10909|CLUS_HUMAN	CLU	86	5936500	38194300
20190307_L1_Ag6_Zhu00015_SA_TestGly_2000_01.4512.4512.3.0.dta	20190307_L1_Ag6_Zhu00015_SA_TestGly_2000_01.4512.4512.3.0.dta	20190307_L1_Ag6_Zhu00015_SA_TestGly_2000_01	4512	1173.02	4293.63	1431.88	3	1	EJGTISR		776.39	7 6 4 0 0 0	H(7)N(6)A(4)	(N(N(H(H(N(H(A)))(N(H(A))))(H(N(H(A)))(N(H(A)))))))	25399	0 1 0 0 0 0;0 2 0 0 0 0;1 2 0 0 0 0;2 2 0 0 0 0;2 3 0 0 0 0;2 4 0 0 0 0;3 2 0 0 0 0;3 3 0 0 0 0;3 3 1 0 0 0;3 4 0 0 0 0;3 4 1 0 0 0;3 5 0 0 0 0;3 6 0 0 0 0;4 3 0 0 0 0;4 3 1 0 0 0;4 4 0 0 0 0;4 4 1 0 0 0;4 4 2 0 0 0;4 5 0 0 0 0;4 5 1 0 0 0;4 6 0 0 0 0;4 6 1 0 0 0;5 4 0 0 0 0;5 4 1 0 0 0;5 4 2 0 0 0;5 5 0 0 0 0;5 5 1 0 0 0;5 5 2 0 0 0;5 6 0 0 0 0;5 6 1 0 0 0;5 6 2 0 0 0;6 5 0 0 0 0;6 5 1 0 0 0;6 5…	3517.23	2	27.2299	18.15	44.0927	7	0.00844	1.96687	0.4	0.83333	0.25	0	0	0	5.4989e-50	5.13318e-52	-1	0	5.13318e-52	sp|P02763|A1AG1_HUMAN	ORM1	103	1909950	18676900
20190307_L1_Ag6_Zhu00015_SA_TestGly_2000_01.4516.4516.4.4.dta	20190307_L1_Ag6_Zhu00015_SA_TestGly_2000_01.4516.4516.4.4.dta	20190307_L1_Ag6_Zhu00015_SA_TestGly_2000_01	4516	1173.74	3628.5	907.881	4	1	KKEDALJETR		1203.63	6 5 1 0 1 0	H(6)N(5)A(1)F(1)	(N(F)(N(H(H(N(H(A))))(H(N(H))(N(H))))))	3317	0 1 0 0 0 0;0 1 0 0 1 0;0 2 0 0 0 0;0 2 0 0 1 0;1 2 0 0 0 0;1 2 0 0 1 0;2 2 0 0 0 0;2 2 0 0 1 0;2 3 0 0 0 0;2 3 0 0 1 0;2 4 0 0 0 0;2 4 0 0 1 0;3 2 0 0 0 0;3 2 0 0 1 0;3 3 0 0 0 0;3 3 0 0 1 0;3 3 1 0 0 0;3 3 1 0 1 0;3 4 0 0 0 0;3 4 0 0 1 0;3 5 0 0 0 0;3 5 0 0 1 0;4 3 0 0 0 0;4 3 0 0 1 0;4 3 1 0 0 0;4 3 1 0 1 0;4 4 0 0 0 0;4 4 0 0 1 0;4 4 1 0 0 0;4 4 1 0 1 0;4 5 0 0 0 0;4 5 0 0 1 0;4 5 1 0 0 0;4 5…	2424.87	7	61.6328	23.1979	133.012	9	0.00415	1.14447	0.59574	0.33333	0.44444	0	0	0	2.19117e-153	6.69591e-155	-1	0	6.69591e-155	sp|P10909|CLUS_HUMAN	CLU	86	5570340	34331600
20190307_L1_Ag6_Zhu00015_SA_TestGly_2000_01.4520.4520.3.0.dta	20190307_L1_Ag6_Zhu00015_SA_TestGly_2000_01.4520.4520.3.0.dta	20190307_L1_Ag6_Zhu00015_SA_TestGly_2000_01	4520	1174.7	3628.5	1210.17	3	1	KKEDALJETR		1203.63	6 5 1 0 1 0	H(6)N(5)A(1)F(1)	(N(F)(N(H(H(N(H)))(H(N(H))(N(H(A)))))))	6026	0 1 0 0 0 0;0 1 0 0 1 0;0 2 0 0 0 0;0 2 0 0 1 0;1 2 0 0 0 0;1 2 0 0 1 0;2 2 0 0 0 0;2 2 0 0 1 0;2 3 0 0 0 0;2 3 0 0 1 0;2 4 0 0 0 0;2 4 0 0 1 0;3 2 0 0 0 0;3 2 0 0 1 0;3 3 0 0 0 0;3 3 0 0 1 0;3 3 1 0 0 0;3 3 1 0 1 0;3 4 0 0 0 0;3 4 0 0 1 0;3 4 1 0 0 0;3 4 1 0 1 0;3 5 0 0 0 0;3 5 0 0 1 0;4 3 0 0 0 0;4 3 0 0 1 0;4 3 1 0 0 0;4 3 1 0 1 0;4 4 0 0 0 0;4 4 0 0 1 0;4 4 1 0 0 0;4 4 1 0 1 0;4 5 0 0 0 0;4 5…	2424.87	7	66.3305	24.7431	143.564	9	0.00273	0.75285	0.65306	0.38889	0.38889	0	0	0	1.34369e-165	2.87854e-167	-1	0	2.87854e-167	sp|P10909|CLUS_HUMAN	CLU	86	3421790	22373700
20190307_L1_Ag6_Zhu00015_SA_TestGly_2000_01.4521.4521.2.1.dta	20190307_L1_Ag6_Zhu00015_SA_TestGly_2000_01.4521.4521.2.1.dta	20190307_L1_Ag6_Zhu00015_SA_TestGly_2000_01	4521	1174.78	2234.92	1117.96	2	1	JNSDISSTR		993.46	3 3 0 0 1 0	H(3)N(3)F(1)	(N(F)(N(H(H)(H(N)))))	8180	0 1 0 0 0 0;0 1 0 0 1 0;0 2 0 0 0 0;0 2 0 0 1 0;1 2 0 0 0 0;1 2 0 0 1 0;2 2 0 0 0 0;2 2 0 0 1 0;2 3 0 0 0 0;2 3 0 0 1 0;3 2 0 0 0 0;3 2 0 0 1 0;3 3 0 0 0 0;	1241.45	1	32.1391	17.5279	59.2742	9	0.00121	0.54034	0.73333	0.9375	0.0625	0	0	0	1.22116e-67	1.46548e-69	-1	0	1.46548e-69	sp|P01871|IGHM_HUMAN	IGHM	46	3004910	9432520
20190307_L1_Ag6_Zhu00015_SA_TestGly_2000_01.4525.4525.4.1.dta	20190307_L1_Ag6_Zhu00015_SA_TestGly_2000_01.4525.4525.4.1.dta	20190307_L1_Ag6_Zhu00015_SA_TestGly_2000_01	4525	1175.69	3111.31	778.582	4	1	EIRHJSTGCLR	9,Carbamidomethyl[C];	1342.66	5 4 0 0 1 0	H(5)N(4)F(1)	(N(F)(N(H(H(N(H)))(H(N(H))))))	6036	0 1 0 0 0 0;0 1 0 0 1 0;0 2 0 0 0 0;0 2 0 0 1 0;1 2 0 0 0 0;1 2 0 0 1 0;2 2 0 0 0 0;2 2 0 0 1 0;2 3 0 0 0 0;2 3 0 0 1 0;3 2 0 0 0 0;3 2 0 0 1 0;3 3 0 0 0 0;3 3 0 0 1 0;3 4 0 0 0 0;3 4 0 0 1 0;4 3 0 0 0 0;4 3 0 0 1 0;4 4 0 0 0 0;4 4 0 0 1 0;5 4 0 0 0 0;	1768.64	5	41.1328	14.4778	90.6349	9	0.00201	0.64706	0.78261	0.45	0.2	0	0	0	4.05404e-104	5.70775e-106	-1	0	5.70775e-106	sp|P10909|CLUS_HUMAN	CLU	291	4711250	27353600
20190307_L1_Ag6_Zhu00015_SA_TestGly_2000_01.4528.4528.3.2.dta	20190307_L1_Ag6_Zhu00015_SA_TestGly_2000_01.4528.4528.3.2.dta	20190307_L1_Ag6_Zhu00015_SA_TestGly_2000_01	4528	1176.44	2600.06	867.358	3	1	JNSDISSTR		993.46	4 4 0 0 1 0	H(4)N(4)F(1)	(N(F)(N(H(H(N))(H(N(H))))))	7853	0 1 0 0 0 0;0 1 0 0 1 0;0 2 0 0 0 0;0 2 0 0 1 0;1 2 0 0 0 0;1 2 0 0 1 0;2 2 0 0 0 0;2 2 0 0 1 0;2 3 0 0 0 0;2 3 0 0 1 0;3 2 0 0 0 0;3 2 0 0 1 0;3 3 0 0 0 0;3 3 0 0 1 0;3 4 0 0 0 0;3 4 0 0 1 0;4 3 0 0 0 0;4 3 0 0 1 0;4 4 0 0 0 0;	1606.59	1	43.9909	25.2468	78.8013	9	0.013	5.0009	0.80952	0.375	0.5	0	0	0	2.174e-90	2.52229e-92	-1	0	2.52229e-92	sp|P01871|IGHM_HUMAN	IGHM	46	2218320	9954350
20190307_L1_Ag6_Zhu00015_SA_TestGly_2000_01.4528.4528.4.5.dta	20190307_L1_Ag6_Zhu00015_SA_TestGly_2000_01.4528.4528.4.5.dta	20190307_L1_Ag6_Zhu00015_SA_TestGly_2000_01	4528	1176.44	3467.45	867.618	4	1	KKEDALJETR		1203.63	5 5 0 0 3 0	H(5)N(5)F(3)	(N(F)(N(H(N)(H(N(H(F))))(H(N(H(F)))))))	11016	0 1 0 0 0 0;0 1 0 0 1 0;0 2 0 0 0 0;0 2 0 0 1 0;1 2 0 0 0 0;1 2 0 0 1 0;1 3 0 0 0 0;1 3 0 0 1 0;2 2 0 0 0 0;2 2 0 0 1 0;2 3 0 0 0 0;2 3 0 0 1 0;2 4 0 0 0 0;2 4 0 0 1 0;3 2 0 0 0 0;3 2 0 0 1 0;3 3 0 0 0 0;3 3 0 0 1 0;3 3 0 0 2 0;3 4 0 0 0 0;3 4 0 0 1 0;3 4 0 0 2 0;3 5 0 0 0 0;3 5 0 0 1 0;4 3 0 0 0 0;4 3 0 0 1 0;4 3 0 0 2 0;4 4 0 0 0 0;4 4 0 0 1 0;4 4 0 0 2 0;4 5 0 0 0 0;4 5 0 0 1 0;4 5 0 0 2 0;5 4…	2263.83	7	25.4608	9.02489	55.9845	8	-0.01721	-4.96415	0.47619	0.11111	0.33333	0	0	0	8.44732e-64	1.09287e-65	-1	0	1.09287e-65	sp|P10909|CLUS_HUMAN	CLU	86	1198730	3042800
20190307_L1_Ag6_Zhu00015_SA_TestGly_2000_01.4533.4533.3.0.dta	20190307_L1_Ag6_Zhu00015_SA_TestGly_2000_01.4533.4533.3.0.dta	20190307_L1_Ag6_Zhu00015_SA_TestGly_2000_01	4533	1177.34	3409.43	1137.15	3	1	KKEDALJETR		1203.63	5 4 1 0 2 0	H(5)N(4)A(1)F(2)	(N(F)(N(H(H(N(H(A))))(H(N(H(F)))))))	3243	0 1 0 0 0 0;0 1 0 0 1 0;0 2 0 0 0 0;0 2 0 0 1 0;1 2 0 0 0 0;1 2 0 0 1 0;2 2 0 0 0 0;2 2 0 0 1 0;2 3 0 0 0 0;2 3 0 0 1 0;3 2 0 0 0 0;3 2 0 0 1 0;3 3 0 0 0 0;3 3 0 0 1 0;3 3 0 0 2 0;3 3 1 0 0 0;3 3 1 0 1 0;3 4 0 0 0 0;3 4 0 0 1 0;4 3 0 0 0 0;4 3 0 0 1 0;4 3 0 0 2 0;4 3 1 0 0 0;4 3 1 0 1 0;4 4 0 0 0 0;4 4 0 0 1 0;4 4 0 0 2 0;4 4 1 0 0 0;4 4 1 0 1 0;5 4 0 0 0 0;5 4 0 0 1 0;5 4 0 0 2 0;5 4 1 0 0 0;5 4…	2205.79	7	82.702	40.3763	161.307	9	0.00247	0.72589	0.75	0.5	0.38889	0	0	0	4.47788e-186	3.80102e-187	-1	0	3.80102e-187	sp|P10909|CLUS_HUMAN	CLU	86	21195200	121698000
20190307_L1_Ag6_Zhu00015_SA_TestGly_2000_01.4534.4534.3.2.dta	20190307_L1_Ag6_Zhu00015_SA_TestGly_2000_01.4534.4534.3.2.dta	20190307_L1_Ag6_Zhu00015_SA_TestGly_2000_01	4534	1177.48	2803.13	935.048	3	1	JNSDISSTR		993.46	4 5 0 0 1 0	H(4)N(5)F(1)	(N(F)(N(H(N)(H(N))(H(N(H))))))	14370	0 1 0 0 0 0;0 1 0 0 1 0;0 2 0 0 0 0;0 2 0 0 1 0;1 2 0 0 0 0;1 2 0 0 1 0;1 3 0 0 0 0;1 3 0 0 1 0;2 2 0 0 0 0;2 2 0 0 1 0;2 3 0 0 0 0;2 3 0 0 1 0;2 4 0 0 0 0;2 4 0 0 1 0;3 2 0 0 0 0;3 2 0 0 1 0;3 3 0 0 0 0;3 3 0 0 1 0;3 4 0 0 0 0;3 4 0 0 1 0;3 5 0 0 0 0;3 5 0 0 1 0;4 3 0 0 0 0;4 3 0 0 1 0;4 4 0 0 0 0;4 4 0 0 1 0;4 5 0 0 0 0;	1809.67	1	35.5024	20.5477	63.2755	8	0.00302	1.07562	0.65517	0.375	0.5	0	0	0	2.58458e-72	4.18128e-74	-1	0	4.18128e-74	sp|P01871|IGHM_HUMAN	IGHM	46	12848000	50854400
20190307_L1_Ag6_Zhu00015_SA_TestGly_2000_01.4537.4537.3.0.dta	20190307_L1_Ag6_Zhu00015_SA_TestGly_2000_01.4537.4537.3.0.dta	20190307_L1_Ag6_Zhu00015_SA_TestGly_2000_01	4537	1178.08	3555.49	1185.83	3	1	KKEDALJETR		1203.63	5 4 1 0 3 0	H(5)N(4)A(1)F(3)	(N(N(H(H(N(F)(H(A))))(H(N(F)(H(F)))))))	23254	0 1 0 0 0 0;0 2 0 0 0 0;1 2 0 0 0 0;2 2 0 0 0 0;2 3 0 0 0 0;2 3 0 0 1 0;3 2 0 0 0 0;3 3 0 0 0 0;3 3 0 0 1 0;3 3 0 0 2 0;3 3 1 0 0 0;3 3 1 0 1 0;3 4 0 0 0 0;3 4 0 0 1 0;3 4 0 0 2 0;4 3 0 0 0 0;4 3 0 0 1 0;4 3 0 0 2 0;4 3 1 0 0 0;4 3 1 0 1 0;4 4 0 0 0 0;4 4 0 0 1 0;4 4 0 0 2 0;4 4 0 0 3 0;4 4 1 0 0 0;4 4 1 0 1 0;4 4 1 0 2 0;5 4 0 0 0 0;5 4 0 0 1 0;5 4 0 0 2 0;5 4 0 0 3 0;5 4 1 0 0 0;5 4 1 0 1 0;5 4…	2351.85	7	52.5212	21.2462	110.603	7	0.00221	0.62047	0.72222	0.38889	0.38889	0	0	0	2.32176e-127	5.77321e-129	-1	0	5.77321e-129	sp|P10909|CLUS_HUMAN	CLU	86	5506480	35753200
20190307_L1_Ag6_Zhu00015_SA_TestGly_2000_01.4538.4538.2.0.dta	20190307_L1_Ag6_Zhu00015_SA_TestGly_2000_01.4538.4538.2.0.dta	20190307_L1_Ag6_Zhu00015_SA_TestGly_2000_01	4538	1178.15	2641.07	1321.04	2	1	JNSDISSTR		993.46	3 5 0 0 1 0	H(3)N(5)F(1)	(N(F)(N(H(N)(H(N))(H(N)))))	14403	0 1 0 0 0 0;0 1 0 0 1 0;0 2 0 0 0 0;0 2 0 0 1 0;1 2 0 0 0 0;1 2 0 0 1 0;1 3 0 0 0 0;1 3 0 0 1 0;2 2 0 0 0 0;2 2 0 0 1 0;2 3 0 0 0 0;2 3 0 0 1 0;2 4 0 0 0 0;2 4 0 0 1 0;3 2 0 0 0 0;3 2 0 0 1 0;3 3 0 0 0 0;3 3 0 0 1 0;3 4 0 0 0 0;3 4 0 0 1 0;3 5 0 0 0 0;	1647.61	1	40.6388	22.7897	73.7871	9	0.00115	0.43715	0.6087	1.125	0	0	0	0	1.4458e-84	8.50888e-87	-1	0	8.50888e-87	sp|P01871|IGHM_HUMAN	IGHM	46	9760560	35908700
20190307_L1_Ag6_Zhu00015_SA_TestGly_2000_01.4539.4539.3.0.dta	20190307_L1_Ag6_Zhu00015_SA_TestGly_2000_01.4539.4539.3.0.dta	20190307_L1_Ag6_Zhu00015_SA_TestGly_2000_01	4539	1178.23	2495.01	832.343	3	1	JNSDISSTR		993.46	3 5 0 0 0 0	H(3)N(5)	(N(N(H(N)(H(N))(H(N)))))	39096	0 1 0 0 0 0;0 2 0 0 0 0;1 2 0 0 0 0;1 3 0 0 0 0;2 2 0 0 0 0;2 3 0 0 0 0;2 4 0 0 0 0;3 2 0 0 0 0;3 3 0 0 0 0;3 4 0 0 0 0;	1501.56	1	28.6578	14.6597	54.6543	7	3e-05	0.01136	1	0.375	0.375	0	0	0	3.00246e-62	2.18858e-64	-1	0	2.18858e-64	sp|P01871|IGHM_HUMAN	IGHM	46	1245990	4519710
20190307_L1_Ag6_Zhu00015_SA_TestGly_2000_01.4551.4551.3.0.dta	20190307_L1_Ag6_Zhu00015_SA_TestGly_2000_01.4551.4551.3.0.dta	20190307_L1_Ag6_Zhu00015_SA_TestGly_2000_01	4551	1180.67	2641.08	881.03	3	1	JNSDISSTR		993.46	3 5 0 0 1 0	H(3)N(5)F(1)	(N(F)(N(H(N)(H(N))(H(N)))))	14403	0 1 0 0 0 0;0 1 0 0 1 0;0 2 0 0 0 0;0 2 0 0 1 0;1 2 0 0 0 0;1 2 0 0 1 0;1 3 0 0 0 0;1 3 0 0 1 0;2 2 0 0 0 0;2 2 0 0 1 0;2 3 0 0 0 0;2 3 0 0 1 0;2 4 0 0 0 0;2 4 0 0 1 0;3 2 0 0 0 0;3 2 0 0 1 0;3 3 0 0 0 0;3 3 0 0 1 0;3 4 0 0 0 0;3 4 0 0 1 0;3 5 0 0 0 0;	1647.61	1	68.7487	34.7436	131.901	9	0.00286	1.08461	0.86957	0.75	0.4375	0	0	0	4.24277e-152	7.91993e-154	-1	0	7.91993e-154	sp|P01871|IGHM_HUMAN	IGHM	46	32275300	122878000
20190307_L1_Ag6_Zhu00015_SA_TestGly_2000_01.4552.4552.4.1.dta	20190307_L1_Ag6_Zhu00015_SA_TestGly_2000_01.4552.4552.4.1.dta	20190307_L1_Ag6_Zhu00015_SA_TestGly_2000_01	4552	1180.81	3409.43	853.113	4	1	KKEDALJETR		1203.63	5 4 1 0 2 0	H(5)N(4)A(1)F(2)	(N(F)(N(H(H(N(H)(F)))(H(N(H(A)))))))	4706	0 1 0 0 0 0;0 1 0 0 1 0;0 2 0 0 0 0;0 2 0 0 1 0;1 2 0 0 0 0;1 2 0 0 1 0;2 2 0 0 0 0;2 2 0 0 1 0;2 3 0 0 0 0;2 3 0 0 1 0;2 3 0 0 2 0;3 2 0 0 0 0;3 2 0 0 1 0;3 3 0 0 0 0;3 3 0 0 1 0;3 3 0 0 2 0;3 3 1 0 0 0;3 3 1 0 1 0;3 4 0 0 0 0;3 4 0 0 1 0;3 4 0 0 2 0;4 3 0 0 0 0;4 3 0 0 1 0;4 3 0 0 2 0;4 3 1 0 0 0;4 3 1 0 1 0;4 4 0 0 0 0;4 4 0 0 1 0;4 4 0 0 2 0;4 4 1 0 0 0;4 4 1 0 1 0;4 4 1 0 2 0;5 4 0 0 0 0;5 4…	2205.79	7	72.5651	19.3786	171.34	9	0.00342	1.00306	0.79487	0.33333	0.38889	0	0	0	1.2779e-197	1.24458e-198	-1	0	1.24458e-198	sp|P10909|CLUS_HUMAN	CLU	86	22529400	127265000
20190307_L1_Ag6_Zhu00015_SA_TestGly_2000_01.4555.4555.3.0.dta	20190307_L1_Ag6_Zhu00015_SA_TestGly_2000_01.4555.4555.3.0.dta	20190307_L1_Ag6_Zhu00015_SA_TestGly_2000_01	4555	1181.3	3053.2	1018.4	3	1	JNSDISSTR		993.46	5 4 1 0 1 0	H(5)N(4)A(1)F(1)	(N(F)(N(H(H(N(H)))(H(N(H(A)))))))	5986	0 1 0 0 0 0;0 1 0 0 1 0;0 2 0 0 0 0;0 2 0 0 1 0;1 2 0 0 0 0;1 2 0 0 1 0;2 2 0 0 0 0;2 2 0 0 1 0;2 3 0 0 0 0;2 3 0 0 1 0;3 2 0 0 0 0;3 2 0 0 1 0;3 3 0 0 0 0;3 3 0 0 1 0;3 3 1 0 0 0;3 3 1 0 1 0;3 4 0 0 0 0;3 4 0 0 1 0;4 3 0 0 0 0;4 3 0 0 1 0;4 3 1 0 0 0;4 3 1 0 1 0;4 4 0 0 0 0;4 4 0 0 1 0;4 4 1 0 0 0;4 4 1 0 1 0;5 4 0 0 0 0;5 4 0 0 1 0;5 4 1 0 0 0;	2059.73	1	67.8064	46.0271	108.254	9	0.00384	1.25858	0.70968	1	0.4375	0	0	0	1.26412e-124	1.72972e-126	-1	0	1.72972e-126	sp|P01871|IGHM_HUMAN	IGHM	46	19997200	92956100
20190307_L1_Ag6_Zhu00015_SA_TestGly_2000_01.4556.4556.4.1.dta	20190307_L1_Ag6_Zhu00015_SA_TestGly_2000_01.4556.4556.4.1.dta	20190307_L1_Ag6_Zhu00015_SA_TestGly_2000_01	4556	1181.38	3546.53	887.388	4	1	KKEDALJETRESETK		1777.89	5 4 0 0 1 0	H(5)N(4)F(1)	(N(F)(N(H(H(N(H)))(H(N(H))))))	6036	0 1 0 0 0 0;0 1 0 0 1 0;0 2 0 0 0 0;0 2 0 0 1 0;1 2 0 0 0 0;1 2 0 0 1 0;2 2 0 0 0 0;2 2 0 0 1 0;2 3 0 0 0 0;2 3 0 0 1 0;3 2 0 0 0 0;3 2 0 0 1 0;3 3 0 0 0 0;3 3 0 0 1 0;3 4 0 0 0 0;3 4 0 0 1 0;4 3 0 0 0 0;4 3 0 0 1 0;4 4 0 0 0 0;4 4 0 0 1 0;5 4 0 0 0 0;	1768.64	7	45.3298	25.3531	82.4294	9	-7e-05	-0.01883	0.78261	0.28571	0.46429	0	0	0	1.34563e-94	1.33251e-96	-1	0	1.33251e-96	sp|P10909|CLUS_HUMAN	CLU	86	1217240	7680000
20190307_L1_Ag6_Zhu00015_SA_TestGly_2000_01.4559.4559.3.2.dta	20190307_L1_Ag6_Zhu00015_SA_TestGly_2000_01.4559.4559.3.2.dta	20190307_L1_Ag6_Zhu00015_SA_TestGly_2000_01	4559	1181.96	3004.17	1002.06	3	1	HJSTGCLR	6,Carbamidomethyl[C];	944.437	5 4 1 0 1 0	H(5)N(4)A(1)F(1)	(N(F)(N(H(H(N(H)))(H(N(H(A)))))))	5986	0 1 0 0 0 0;0 1 0 0 1 0;0 2 0 0 0 0;0 2 0 0 1 0;1 2 0 0 0 0;1 2 0 0 1 0;2 2 0 0 0 0;2 2 0 0 1 0;2 3 0 0 0 0;2 3 0 0 1 0;3 2 0 0 0 0;3 2 0 0 1 0;3 3 0 0 0 0;3 3 0 0 1 0;3 3 1 0 0 0;3 3 1 0 1 0;3 4 0 0 0 0;3 4 0 0 1 0;4 3 0 0 0 0;4 3 0 0 1 0;4 3 1 0 0 0;4 3 1 0 1 0;4 4 0 0 0 0;4 4 0 0 1 0;4 4 1 0 0 0;4 4 1 0 1 0;5 4 0 0 0 0;5 4 0 0 1 0;5 4 1 0 0 0;	2059.73	2	52.4792	13.4876	124.892	9	-0.00287	-0.95578	0.74194	0.57143	0.21429	0	0	0	5.69522e-144	1.13531e-145	-1	0	1.13531e-145	sp|P10909|CLUS_HUMAN	CLU	291	3477220	16366000
20190307_L1_Ag6_Zhu00015_SA_TestGly_2000_01.4560.4560.3.0.dta	20190307_L1_Ag6_Zhu00015_SA_TestGly_2000_01.4560.4560.3.0.dta	20190307_L1_Ag6_Zhu00015_SA_TestGly_2000_01	4560	1182.06	2438	813.337	3	1	JNSDISSTR		993.46	3 4 0 0 1 0	H(3)N(4)F(1)	(N(F)(N(H(H)(N)(H(N)))))	8305	0 1 0 0 0 0;0 1 0 0 1 0;0 2 0 0 0 0;0 2 0 0 1 0;1 2 0 0 0 0;1 2 0 0 1 0;1 3 0 0 0 0;1 3 0 0 1 0;2 2 0 0 0 0;2 2 0 0 1 0;2 3 0 0 0 0;2 3 0 0 1 0;2 4 0 0 0 0;2 4 0 0 1 0;3 2 0 0 0 0;3 2 0 0 1 0;3 3 0 0 0 0;3 3 0 0 1 0;3 4 0 0 0 0;	1444.53	1	54.9169	37.7632	86.7738	9	0.0035	1.43605	0.85714	0.625	0.625	0	0	0	1.23028e-99	1.31701e-101	-1	0	1.31701e-101	sp|P01871|IGHM_HUMAN	IGHM	46	2428910	14617100
20190307_L1_Ag6_Zhu00015_SA_TestGly_2000_01.4564.4564.3.0.dta	20190307_L1_Ag6_Zhu00015_SA_TestGly_2000_01.4564.4564.3.0.dta	20190307_L1_Ag6_Zhu00015_SA_TestGly_2000_01	4564	1182.9	3773.55	1258.52	3	1	KKEDALJETR		1203.63	6 5 2 0 0 0	H(6)N(5)A(2)	(N(N(H(H(N(H(A))))(H(N(H))(N(H(A)))))))	26056	0 1 0 0 0 0;0 2 0 0 0 0;1 2 0 0 0 0;2 2 0 0 0 0;2 3 0 0 0 0;2 4 0 0 0 0;3 2 0 0 0 0;3 3 0 0 0 0;3 3 1 0 0 0;3 4 0 0 0 0;3 4 1 0 0 0;3 5 0 0 0 0;4 3 0 0 0 0;4 3 1 0 0 0;4 4 0 0 0 0;4 4 1 0 0 0;4 5 0 0 0 0;4 5 1 0 0 0;5 4 0 0 0 0;5 4 1 0 0 0;5 4 2 0 0 0;5 5 0 0 0 0;5 5 1 0 0 0;5 5 2 0 0 0;6 5 0 0 0 0;6 5 1 0 0 0;	2569.9	7	22.7781	16.9007	33.6933	7	0.01554	4.11867	0.42857	0.33333	0.38889	0	0	0	6.83976e-38	8.74965e-40	-1	0	8.74965e-40	sp|P10909|CLUS_HUMAN	CLU	86	959947	69061700
20190307_L1_Ag6_Zhu00015_SA_TestGly_2000_01.4573.4573.3.0.dta	20190307_L1_Ag6_Zhu00015_SA_TestGly_2000_01.4573.4573.3.0.dta	20190307_L1_Ag6_Zhu00015_SA_TestGly_2000_01	4573	1184.81	3969.52	1323.85	3	1	FGRJGSDCPDK	8,Carbamidomethyl[C];	1252.54	6 5 1 0 3 0	H(6)N(5)A(1)F(3)	(N(F)(N(H(H(N(H)(F)))(H(N(F)(H(N(H(A)))))))))	4693	0 1 0 0 0 0;0 1 0 0 1 0;0 2 0 0 0 0;0 2 0 0 1 0;1 2 0 0 0 0;1 2 0 0 1 0;2 2 0 0 0 0;2 2 0 0 1 0;2 3 0 0 0 0;2 3 0 0 1 0;2 3 0 0 2 0;3 2 0 0 0 0;3 2 0 0 1 0;3 3 0 0 0 0;3 3 0 0 1 0;3 3 0 0 2 0;3 4 0 0 0 0;3 4 0 0 1 0;3 4 0 0 2 0;3 4 0 0 3 0;4 3 0 0 0 0;4 3 0 0 1 0;4 3 0 0 2 0;4 4 0 0 0 0;4 4 0 0 1 0;4 4 0 0 2 0;4 4 0 0 3 0;4 4 1 0 0 0;4 4 1 0 1 0;4 4 1 0 2 0;4 5 0 0 0 0;4 5 0 0 1 0;4 5 0 0 2 0;4 5…	2716.98	4	69.0192	18.1109	163.563	9	0.00073	0.18292	0.62069	0.4	0.15	0	0	0	1.12842e-188	5.99419e-190	-1	0	5.99419e-190	sp|P02788|TRFL_HUMAN	LTF	642	13586700	102866000
20190307_L1_Ag6_Zhu00015_SA_TestGly_2000_01.4577.4577.3.0.dta	20190307_L1_Ag6_Zhu00015_SA_TestGly_2000_01.4577.4577.3.0.dta	20190307_L1_Ag6_Zhu00015_SA_TestGly_2000_01	4577	1185.5	4334.65	1445.56	3	1	FGRJGSDCPDK	8,Carbamidomethyl[C];	1252.54	7 6 1 0 3 0	H(7)N(6)A(1)F(3)	(N(F)(N(H(H(N(H))(N(H)(F)))(H(N(H))(N(F)(H(A)))))))	5654	0 1 0 0 0 0;0 1 0 0 1 0;0 2 0 0 0 0;0 2 0 0 1 0;1 2 0 0 0 0;1 2 0 0 1 0;2 2 0 0 0 0;2 2 0 0 1 0;2 3 0 0 0 0;2 3 0 0 1 0;2 3 0 0 2 0;2 4 0 0 0 0;2 4 0 0 1 0;2 4 0 0 2 0;3 2 0 0 0 0;3 2 0 0 1 0;3 3 0 0 0 0;3 3 0 0 1 0;3 3 0 0 2 0;3 3 1 0 0 0;3 3 1 0 1 0;3 3 1 0 2 0;3 4 0 0 0 0;3 4 0 0 1 0;3 4 0 0 2 0;3 4 0 0 3 0;3 4 1 0 0 0;3 4 1 0 1 0;3 4 1 0 2 0;3 5 0 0 0 0;3 5 0 0 1 0;3 5 0 0 2 0;3 5 0 0 3 0;3 6…	3082.12	4	40.127	14.2555	88.1741	8	0.00115	0.2658	0.34483	0.4	0.2	0	0	0	2.91749e-101	2.39303e-103	-1	0	2.39303e-103	sp|P02788|TRFL_HUMAN	LTF	642	2150070	20725400
20190307_L1_Ag6_Zhu00015_SA_TestGly_2000_01.4580.4580.3.0.dta	20190307_L1_Ag6_Zhu00015_SA_TestGly_2000_01.4580.4580.3.0.dta	20190307_L1_Ag6_Zhu00015_SA_TestGly_2000_01	4580	1186.29	2858.12	953.379	3	1	HJSTGCLR	6,Carbamidomethyl[C];	944.437	5 4 1 0 0 0	H(5)N(4)A(1)	(N(N(H(H(N(H)))(H(N(H(A)))))))	29244	0 1 0 0 0 0;0 2 0 0 0 0;1 2 0 0 0 0;2 2 0 0 0 0;2 3 0 0 0 0;3 2 0 0 0 0;3 3 0 0 0 0;3 3 1 0 0 0;3 4 0 0 0 0;4 3 0 0 0 0;4 3 1 0 0 0;4 4 0 0 0 0;4 4 1 0 0 0;5 4 0 0 0 0;	1913.68	2	32.3358	12.4113	69.3384	7	0.009	3.14839	0.75	0.42857	0.28571	0	0	0	2.17652e-79	2.50331e-81	-1	0	2.50331e-81	sp|P10909|CLUS_HUMAN	CLU	291	7638670	41046200
20190307_L1_Ag6_Zhu00015_SA_TestGly_2000_01.4585.4585.3.0.dta	20190307_L1_Ag6_Zhu00015_SA_TestGly_2000_01.4585.4585.3.0.dta	20190307_L1_Ag6_Zhu00015_SA_TestGly_2000_01	4585	1187.21	3256.28	1086.1	3	1	JNSDISSTR		993.46	5 5 1 0 1 0	H(5)N(5)A(1)F(1)	(N(F)(N(H(N)(H(N(H)))(H(N(H(A)))))))	12672	0 1 0 0 0 0;0 1 0 0 1 0;0 2 0 0 0 0;0 2 0 0 1 0;1 2 0 0 0 0;1 2 0 0 1 0;1 3 0 0 0 0;1 3 0 0 1 0;2 2 0 0 0 0;2 2 0 0 1 0;2 3 0 0 0 0;2 3 0 0 1 0;2 4 0 0 0 0;2 4 0 0 1 0;3 2 0 0 0 0;3 2 0 0 1 0;3 3 0 0 0 0;3 3 0 0 1 0;3 3 1 0 0 0;3 3 1 0 1 0;3 4 0 0 0 0;3 4 0 0 1 0;3 4 1 0 0 0;3 4 1 0 1 0;3 5 0 0 0 0;3 5 0 0 1 0;4 3 0 0 0 0;4 3 0 0 1 0;4 3 1 0 0 0;4 3 1 0 1 0;4 4 0 0 0 0;4 4 0 0 1 0;4 4 1 0 0 0;4 4…	2262.81	1	56.747	35.6241	95.9751	9	0.00288	0.88326	0.53191	1.0625	0.25	0	0	0	2.51187e-110	5.42723e-112	-1	0	5.42723e-112	sp|P01871|IGHM_HUMAN	IGHM	46	10189600	50777100
20190307_L1_Ag6_Zhu00015_SA_TestGly_2000_01.4586.4586.2.0.dta	20190307_L1_Ag6_Zhu00015_SA_TestGly_2000_01.4586.4586.2.0.dta	20190307_L1_Ag6_Zhu00015_SA_TestGly_2000_01	4586	1187.35	2489.98	1245.49	2	1	JNSIPDK		787.394	8 2 0 0 0 0	H(8)N(2)	(N(N(H(H)(H(H(H(H(H(H)))))))))	31618	0 1 0 0 0 0;0 2 0 0 0 0;1 2 0 0 0 0;2 2 0 0 0 0;3 2 0 0 0 0;4 2 0 0 0 0;5 2 0 0 0 0;6 2 0 0 0 0;7 2 0 0 0 0;	1702.58	1	44.9785	39.0147	56.054	7	-0.00011	-0.04225	0.81818	1.33333	0.08333	0	0	0	7.01039e-64	8.80432e-66	-1	0	8.80432e-66	sp|Q08431|MFGM_HUMAN	MFGE8	238	9269710	29972900
20190307_L1_Ag6_Zhu00015_SA_TestGly_2000_01.4590.4590.3.1.dta	20190307_L1_Ag6_Zhu00015_SA_TestGly_2000_01.4590.4590.3.1.dta	20190307_L1_Ag6_Zhu00015_SA_TestGly_2000_01	4590	1188.12	4188.59	1396.87	3	1	FGRJGSDCPDK	8,Carbamidomethyl[C];	1252.54	7 6 1 0 2 0	H(7)N(6)A(1)F(2)	(N(F)(N(H(H(N(H))(N(H)(F)))(H(N(H))(N(H(A)))))))	5657	0 1 0 0 0 0;0 1 0 0 1 0;0 2 0 0 0 0;0 2 0 0 1 0;1 2 0 0 0 0;1 2 0 0 1 0;2 2 0 0 0 0;2 2 0 0 1 0;2 3 0 0 0 0;2 3 0 0 1 0;2 3 0 0 2 0;2 4 0 0 0 0;2 4 0 0 1 0;2 4 0 0 2 0;3 2 0 0 0 0;3 2 0 0 1 0;3 3 0 0 0 0;3 3 0 0 1 0;3 3 0 0 2 0;3 3 1 0 0 0;3 3 1 0 1 0;3 4 0 0 0 0;3 4 0 0 1 0;3 4 0 0 2 0;3 4 1 0 0 0;3 4 1 0 1 0;3 5 0 0 0 0;3 5 0 0 1 0;3 5 0 0 2 0;3 6 0 0 0 0;3 6 0 0 1 0;3 6 0 0 2 0;4 3 0 0 0 0;4 3…	2936.06	4	55.256	18.0482	124.356	9	0.0002	0.04845	0.41304	0.5	0.15	0	0	0	2.38666e-143	7.20587e-145	-1	0	7.20587e-145	sp|P02788|TRFL_HUMAN	LTF	642	2725130	25984200
20190307_L1_Ag6_Zhu00015_SA_TestGly_2000_01.4596.4596.3.1.dta	20190307_L1_Ag6_Zhu00015_SA_TestGly_2000_01.4596.4596.3.1.dta	20190307_L1_Ag6_Zhu00015_SA_TestGly_2000_01	4596	1189.37	3263.37	1088.46	3	1	KKEDALJETR		1203.63	5 4 1 0 1 0	H(5)N(4)A(1)F(1)	(N(F)(N(H(H(N(H)))(H(N(H(A)))))))	5986	0 1 0 0 0 0;0 1 0 0 1 0;0 2 0 0 0 0;0 2 0 0 1 0;1 2 0 0 0 0;1 2 0 0 1 0;2 2 0 0 0 0;2 2 0 0 1 0;2 3 0 0 0 0;2 3 0 0 1 0;3 2 0 0 0 0;3 2 0 0 1 0;3 3 0 0 0 0;3 3 0 0 1 0;3 3 1 0 0 0;3 3 1 0 1 0;3 4 0 0 0 0;3 4 0 0 1 0;4 3 0 0 0 0;4 3 0 0 1 0;4 3 1 0 0 0;4 3 1 0 1 0;4 4 0 0 0 0;4 4 0 0 1 0;4 4 1 0 0 0;4 4 1 0 1 0;5 4 0 0 0 0;5 4 0 0 1 0;5 4 1 0 0 0;	2059.73	7	76.9286	40.0426	145.431	9	0.00285	0.87385	0.74194	0.5	0.38889	0	0	0	9.3365e-168	2.65246e-169	-1	0	2.65246e-169	sp|P10909|CLUS_HUMAN	CLU	86	37441500	138003000
20190307_L1_Ag6_Zhu00015_SA_TestGly_2000_01.4604.4604.2.0.dta	20190307_L1_Ag6_Zhu00015_SA_TestGly_2000_01.4604.4604.2.0.dta	20190307_L1_Ag6_Zhu00015_SA_TestGly_2000_01	4604	1190.87	2327.93	1164.47	2	1	JNSIPDK		787.394	7 2 0 0 0 0	H(7)N(2)	(N(N(H(H(H))(H(H)(H)(H)))))	22864	0 1 0 0 0 0;0 2 0 0 0 0;1 2 0 0 0 0;2 2 0 0 0 0;3 2 0 0 0 0;4 2 0 0 0 0;5 2 0 0 0 0;6 2 0 0 0 0;	1540.53	1	60.6868	55.5615	70.2054	7	0.00257	1.10494	0.8	1.41667	0.16667	0	0	0	2.12656e-80	2.44068e-82	-1	0	2.44068e-82	sp|Q08431|MFGM_HUMAN	MFGE8	238	85570600	278799000
20190307_L1_Ag6_Zhu00015_SA_TestGly_2000_01.4605.4605.4.1.dta	20190307_L1_Ag6_Zhu00015_SA_TestGly_2000_01.4605.4605.4.1.dta	20190307_L1_Ag6_Zhu00015_SA_TestGly_2000_01	4605	1191.01	3263.37	816.598	4	1	KKEDALJETR		1203.63	5 4 1 0 1 0	H(5)N(4)A(1)F(1)	(N(F)(N(H(H(N(H)))(H(N(H(A)))))))	5986	0 1 0 0 0 0;0 1 0 0 1 0;0 2 0 0 0 0;0 2 0 0 1 0;1 2 0 0 0 0;1 2 0 0 1 0;2 2 0 0 0 0;2 2 0 0 1 0;2 3 0 0 0 0;2 3 0 0 1 0;3 2 0 0 0 0;3 2 0 0 1 0;3 3 0 0 0 0;3 3 0 0 1 0;3 3 1 0 0 0;3 3 1 0 1 0;3 4 0 0 0 0;3 4 0 0 1 0;4 3 0 0 0 0;4 3 0 0 1 0;4 3 1 0 0 0;4 3 1 0 1 0;4 4 0 0 0 0;4 4 0 0 1 0;4 4 1 0 0 0;4 4 1 0 1 0;5 4 0 0 0 0;5 4 0 0 1 0;5 4 1 0 0 0;	2059.73	7	64.4688	21.4999	144.268	9	0.00413	1.26516	0.67742	0.33333	0.33333	0	0	0	2.06226e-166	7.22959e-168	-1	0	7.22959e-168	sp|P10909|CLUS_HUMAN	CLU	86	20055100	104030000
20190307_L1_Ag6_Zhu00015_SA_TestGly_2000_01.4609.4609.3.1.dta	20190307_L1_Ag6_Zhu00015_SA_TestGly_2000_01.4609.4609.3.1.dta	20190307_L1_Ag6_Zhu00015_SA_TestGly_2000_01	4609	1191.56	3094.23	1032.08	3	1	JNSDISSTR		993.46	4 5 1 0 1 0	H(4)N(5)A(1)F(1)	(N(F)(N(H(N)(H(N))(H(N(H(A)))))))	14339	0 1 0 0 0 0;0 1 0 0 1 0;0 2 0 0 0 0;0 2 0 0 1 0;1 2 0 0 0 0;1 2 0 0 1 0;1 3 0 0 0 0;1 3 0 0 1 0;2 2 0 0 0 0;2 2 0 0 1 0;2 3 0 0 0 0;2 3 0 0 1 0;2 4 0 0 0 0;2 4 0 0 1 0;3 2 0 0 0 0;3 2 0 0 1 0;3 3 0 0 0 0;3 3 0 0 1 0;3 3 1 0 0 0;3 3 1 0 1 0;3 4 0 0 0 0;3 4 0 0 1 0;3 4 1 0 0 0;3 4 1 0 1 0;3 5 0 0 0 0;3 5 0 0 1 0;4 3 0 0 0 0;4 3 0 0 1 0;4 3 1 0 0 0;4 3 1 0 1 0;4 4 0 0 0 0;4 4 0 0 1 0;4 4 1 0 0 0;4 4…	2100.76	1	61.2275	42.3235	96.335	9	0.00575	1.85817	0.5641	1	0.4375	0	0	0	9.57933e-111	1.81889e-112	-1	0	1.81889e-112	sp|P01871|IGHM_HUMAN	IGHM	46	10696100	43040400
20190307_L1_Ag6_Zhu00015_SA_TestGly_2000_01.4612.4612.3.0.dta	20190307_L1_Ag6_Zhu00015_SA_TestGly_2000_01.4612.4612.3.0.dta	20190307_L1_Ag6_Zhu00015_SA_TestGly_2000_01	4612	1192.44	2327.92	776.646	3	1	JNSIPDK		787.394	7 2 0 0 0 0	H(7)N(2)	(N(N(H(H(H))(H(H(H(H)))))))	22782	0 1 0 0 0 0;0 2 0 0 0 0;1 2 0 0 0 0;2 2 0 0 0 0;3 2 0 0 0 0;4 2 0 0 0 0;5 2 0 0 0 0;6 2 0 0 0 0;	1540.53	1	72.5596	61.1613	93.7279	7	0.00192	0.82444	1	1.33333	0.58333	0	0	0	1.03194e-107	1.27843e-109	-1	0	1.27843e-109	sp|Q08431|MFGM_HUMAN	MFGE8	238	6269680	22129700
20190307_L1_Ag6_Zhu00015_SA_TestGly_2000_01.4613.4613.3.1.dta	20190307_L1_Ag6_Zhu00015_SA_TestGly_2000_01.4613.4613.3.1.dta	20190307_L1_Ag6_Zhu00015_SA_TestGly_2000_01	4613	1192.54	2891.14	964.386	3	1	JNSDISSTR		993.46	4 4 1 0 1 0	H(4)N(4)A(1)F(1)	(N(F)(N(H(H)(N)(H(N(H(A)))))))	8243	0 1 0 0 0 0;0 1 0 0 1 0;0 2 0 0 0 0;0 2 0 0 1 0;1 2 0 0 0 0;1 2 0 0 1 0;1 3 0 0 0 0;1 3 0 0 1 0;2 2 0 0 0 0;2 2 0 0 1 0;2 3 0 0 0 0;2 3 0 0 1 0;2 4 0 0 0 0;2 4 0 0 1 0;3 2 0 0 0 0;3 2 0 0 1 0;3 3 0 0 0 0;3 3 0 0 1 0;3 3 1 0 0 0;3 3 1 0 1 0;3 4 0 0 0 0;3 4 0 0 1 0;3 4 1 0 0 0;3 4 1 0 1 0;4 3 0 0 0 0;4 3 0 0 1 0;4 3 1 0 0 0;4 3 1 0 1 0;4 4 0 0 0 0;4 4 0 0 1 0;4 4 1 0 0 0;	1897.68	1	54.6937	36.4249	88.6214	9	0.00067	0.23213	0.63636	1	0.4375	0	0	0	8.82682e-102	9.71866e-104	-1	0	9.71866e-104	sp|P01871|IGHM_HUMAN	IGHM	46	3538950	13198000
20190307_L1_Ag6_Zhu00015_SA_TestGly_2000_01.4616.4616.3.0.dta	20190307_L1_Ag6_Zhu00015_SA_TestGly_2000_01.4616.4616.3.0.dta	20190307_L1_Ag6_Zhu00015_SA_TestGly_2000_01	4616	1193.3	3369.31	1123.77	3	1	HJSTGCLR	6,Carbamidomethyl[C];	944.437	6 5 1 0 1 0	H(6)N(5)A(1)F(1)	(N(F)(N(H(H(N(H(A))))(H(N(H))(N(H))))))	3317	0 1 0 0 0 0;0 1 0 0 1 0;0 2 0 0 0 0;0 2 0 0 1 0;1 2 0 0 0 0;1 2 0 0 1 0;2 2 0 0 0 0;2 2 0 0 1 0;2 3 0 0 0 0;2 3 0 0 1 0;2 4 0 0 0 0;2 4 0 0 1 0;3 2 0 0 0 0;3 2 0 0 1 0;3 3 0 0 0 0;3 3 0 0 1 0;3 3 1 0 0 0;3 3 1 0 1 0;3 4 0 0 0 0;3 4 0 0 1 0;3 5 0 0 0 0;3 5 0 0 1 0;4 3 0 0 0 0;4 3 0 0 1 0;4 3 1 0 0 0;4 3 1 0 1 0;4 4 0 0 0 0;4 4 0 0 1 0;4 4 1 0 0 0;4 4 1 0 1 0;4 5 0 0 0 0;4 5 0 0 1 0;4 5 1 0 0 0;4 5…	2424.87	2	23.9612	3.39036	62.1643	9	0.00239	0.70867	0.46809	0	0.21429	0	0	0	5.13493e-71	4.13423e-73	-1	0.00793418	0.00793418	sp|P10909|CLUS_HUMAN	CLU	291	4928220	29457200
20190307_L1_Ag6_Zhu00015_SA_TestGly_2000_01.4616.4616.4.2.dta	20190307_L1_Ag6_Zhu00015_SA_TestGly_2000_01.4616.4616.4.2.dta	20190307_L1_Ag6_Zhu00015_SA_TestGly_2000_01	4616	1193.3	4494.87	1124.47	4	1	KKEDALJETRESETK		1777.89	6 5 1 0 3 0	H(6)N(5)A(1)F(3)	(N(F)(N(H(H(N(H(A))))(H(N(F)(H(N(H)(F))))))))	3177	0 1 0 0 0 0;0 1 0 0 1 0;0 2 0 0 0 0;0 2 0 0 1 0;1 2 0 0 0 0;1 2 0 0 1 0;2 2 0 0 0 0;2 2 0 0 1 0;2 3 0 0 0 0;2 3 0 0 1 0;2 3 0 0 2 0;3 2 0 0 0 0;3 2 0 0 1 0;3 3 0 0 0 0;3 3 0 0 1 0;3 3 0 0 2 0;3 3 1 0 0 0;3 3 1 0 1 0;3 4 0 0 0 0;3 4 0 0 1 0;3 4 0 0 2 0;3 4 0 0 3 0;4 3 0 0 0 0;4 3 0 0 1 0;4 3 0 0 2 0;4 3 1 0 0 0;4 3 1 0 1 0;4 4 0 0 0 0;4 4 0 0 1 0;4 4 0 0 2 0;4 4 0 0 3 0;4 4 1 0 0 0;4 4 1 0 1 0;4 4…	2716.98	7	38.9821	20.7711	72.8024	8	-0.00838	-1.86544	0.45161	0.21429	0.39286	0	0	0	2.01925e-83	1.5669e-85	-1	0	1.5669e-85	sp|P10909|CLUS_HUMAN	CLU	86	5068120	53552000
20190307_L1_Ag6_Zhu00015_SA_TestGly_2000_01.4621.4621.3.0.dta	20190307_L1_Ag6_Zhu00015_SA_TestGly_2000_01.4621.4621.3.0.dta	20190307_L1_Ag6_Zhu00015_SA_TestGly_2000_01	4621	1194.23	3823.46	1275.16	3	1	FGRJGSDCPDK	8,Carbamidomethyl[C];	1252.54	6 5 1 0 2 0	H(6)N(5)A(1)F(2)	(N(F)(N(H(H(N(H)(F)))(H(N(H(N(H(A)))))))))	4713	0 1 0 0 0 0;0 1 0 0 1 0;0 2 0 0 0 0;0 2 0 0 1 0;1 2 0 0 0 0;1 2 0 0 1 0;2 2 0 0 0 0;2 2 0 0 1 0;2 3 0 0 0 0;2 3 0 0 1 0;2 3 0 0 2 0;3 2 0 0 0 0;3 2 0 0 1 0;3 3 0 0 0 0;3 3 0 0 1 0;3 3 0 0 2 0;3 4 0 0 0 0;3 4 0 0 1 0;3 4 0 0 2 0;4 3 0 0 0 0;4 3 0 0 1 0;4 3 0 0 2 0;4 4 0 0 0 0;4 4 0 0 1 0;4 4 0 0 2 0;4 4 1 0 0 0;4 4 1 0 1 0;4 5 0 0 0 0;4 5 0 0 1 0;4 5 0 0 2 0;5 4 0 0 0 0;5 4 0 0 1 0;5 4 0 0 2 0;5 4…	2570.93	4	70.6156	15.8187	172.381	9	0.00206	0.53954	0.66667	0.4	0.15	0	0	0	8.13202e-199	1.16035e-199	-1	0	1.16035e-199	sp|P02788|TRFL_HUMAN	LTF	642	31947000	224357000
20190307_L1_Ag6_Zhu00015_SA_TestGly_2000_01.4625.4625.4.1.dta	20190307_L1_Ag6_Zhu00015_SA_TestGly_2000_01.4625.4625.4.1.dta	20190307_L1_Ag6_Zhu00015_SA_TestGly_2000_01	4625	1195.07	4640.94	1160.99	4	1	KKEDALJETRESETK		1777.89	6 5 1 0 4 0	H(6)N(5)A(1)F(4)	(N(F)(N(H(H(N(F)(H(A))))(H(N(H)(F))(N(H)(F))))))	782	0 1 0 0 0 0;0 1 0 0 1 0;0 2 0 0 0 0;0 2 0 0 1 0;1 2 0 0 0 0;1 2 0 0 1 0;2 2 0 0 0 0;2 2 0 0 1 0;2 3 0 0 0 0;2 3 0 0 1 0;2 3 0 0 2 0;2 4 0 0 0 0;2 4 0 0 1 0;2 4 0 0 2 0;2 4 0 0 3 0;3 2 0 0 0 0;3 2 0 0 1 0;3 3 0 0 0 0;3 3 0 0 1 0;3 3 0 0 2 0;3 3 1 0 0 0;3 3 1 0 1 0;3 3 1 0 2 0;3 4 0 0 0 0;3 4 0 0 1 0;3 4 0 0 2 0;3 4 0 0 3 0;3 5 0 0 0 0;3 5 0 0 1 0;3 5 0 0 2 0;3 5 0 0 3 0;3 5 0 0 4 0;4 3 0 0 0 0;4 3…	2863.04	7	28.6733	14.9027	54.2472	7	0.00397	0.85549	0.34118	0.10714	0.39286	0	0	0	8.94767e-62	5.2683e-64	-1	0	5.2683e-64	sp|P10909|CLUS_HUMAN	CLU	86	2994940	32539400
20190307_L1_Ag6_Zhu00015_SA_TestGly_2000_01.4626.4626.3.0.dta	20190307_L1_Ag6_Zhu00015_SA_TestGly_2000_01.4626.4626.3.0.dta	20190307_L1_Ag6_Zhu00015_SA_TestGly_2000_01	4626	1195.16	3149.22	1050.41	3	1	HJSTGCLR	6,Carbamidomethyl[C];	944.437	5 4 2 0 0 0	H(5)N(4)A(2)	(N(N(H(H(N(H(A))))(H(N(H(A)))))))	25997	0 1 0 0 0 0;0 2 0 0 0 0;1 2 0 0 0 0;2 2 0 0 0 0;2 3 0 0 0 0;3 2 0 0 0 0;3 3 0 0 0 0;3 3 1 0 0 0;3 4 0 0 0 0;4 3 0 0 0 0;4 3 1 0 0 0;4 4 0 0 0 0;4 4 1 0 0 0;5 4 0 0 0 0;5 4 1 0 0 0;	2204.77	2	35.945	8.27415	87.3337	7	0.01077	3.42084	0.94118	0.28571	0.28571	0	0	0	2.75584e-100	2.29476e-102	-1	0	2.29476e-102	sp|P10909|CLUS_HUMAN	CLU	291	2968230	21224700
20190307_L1_Ag6_Zhu00015_SA_TestGly_2000_01.4629.4629.3.0.dta	20190307_L1_Ag6_Zhu00015_SA_TestGly_2000_01.4629.4629.3.0.dta	20190307_L1_Ag6_Zhu00015_SA_TestGly_2000_01	4629	1195.99	2688.06	896.693	3	1	JNSDISSTR		993.46	4 3 1 0 1 0	H(4)N(3)A(1)F(1)	(N(F)(N(H(H)(H(N(H(A)))))))	8110	0 1 0 0 0 0;0 1 0 0 1 0;0 2 0 0 0 0;0 2 0 0 1 0;1 2 0 0 0 0;1 2 0 0 1 0;2 2 0 0 0 0;2 2 0 0 1 0;2 3 0 0 0 0;2 3 0 0 1 0;3 2 0 0 0 0;3 2 0 0 1 0;3 3 0 0 0 0;3 3 0 0 1 0;3 3 1 0 0 0;3 3 1 0 1 0;4 3 0 0 0 0;4 3 0 0 1 0;4 3 1 0 0 0;	1694.6	1	74.6951	52.7339	115.48	9	0.00228	0.84806	0.85714	1	0.5625	0	0	0	4.90818e-133	9.31836e-135	-1	0	9.31836e-135	sp|P01871|IGHM_HUMAN	IGHM	46	6135440	21868900
20190307_L1_Ag6_Zhu00015_SA_TestGly_2000_01.4630.4630.3.0.dta	20190307_L1_Ag6_Zhu00015_SA_TestGly_2000_01.4630.4630.3.0.dta	20190307_L1_Ag6_Zhu00015_SA_TestGly_2000_01	4630	1196.09	2515.01	839.008	3	1	JNSIPDK		787.394	6 3 0 0 1 0	H(6)N(3)F(1)	(N(N(H(H(H)(H))(H(N(H)(F))))))	22342	0 1 0 0 0 0;0 2 0 0 0 0;1 2 0 0 0 0;2 2 0 0 0 0;2 3 0 0 0 0;2 3 0 0 1 0;3 2 0 0 0 0;3 3 0 0 0 0;3 3 0 0 1 0;4 2 0 0 0 0;4 3 0 0 0 0;4 3 0 0 1 0;5 2 0 0 0 0;5 3 0 0 0 0;5 3 0 0 1 0;6 3 0 0 0 0;	1727.61	1	7.89351	4.77376	13.6873	6	0.00179	0.71305	0.33333	0.16667	0.25	0	0	0	9.14328e-15	8.17441e-17	-1	0.00187559	0.00187559	sp|Q08431|MFGM_HUMAN	MFGE8	238	542838	2707040
20190307_L1_Ag6_Zhu00015_SA_TestGly_2000_01.4634.4634.3.0.dta	20190307_L1_Ag6_Zhu00015_SA_TestGly_2000_01.4634.4634.3.0.dta	20190307_L1_Ag6_Zhu00015_SA_TestGly_2000_01	4634	1196.9	4115.58	1372.53	3	1	FGRJGSDCPDK	8,Carbamidomethyl[C];	1252.54	6 5 1 0 4 0	H(6)N(5)A(1)F(4)	(N(F)(N(H(N)(H(N(F)(H(H))))(H(N(F)(H(A)(F)))))))	9300	0 1 0 0 0 0;0 1 0 0 1 0;0 2 0 0 0 0;0 2 0 0 1 0;1 2 0 0 0 0;1 2 0 0 1 0;1 3 0 0 0 0;1 3 0 0 1 0;2 2 0 0 0 0;2 2 0 0 1 0;2 3 0 0 0 0;2 3 0 0 1 0;2 3 0 0 2 0;2 4 0 0 0 0;2 4 0 0 1 0;2 4 0 0 2 0;3 2 0 0 0 0;3 2 0 0 1 0;3 3 0 0 0 0;3 3 0 0 1 0;3 3 0 0 2 0;3 3 0 0 3 0;3 3 1 0 0 0;3 3 1 0 1 0;3 3 1 0 2 0;3 3 1 0 3 0;3 4 0 0 0 0;3 4 0 0 1 0;3 4 0 0 2 0;3 4 0 0 3 0;3 4 1 0 0 0;3 4 1 0 1 0;3 4 1 0 2 0;3 4…	2863.04	4	22.5367	7.2323	50.9591	8	0.00311	0.75549	0.27273	0.3	0.1	0	0	0	5.98405e-58	4.38724e-60	-1	0	4.38724e-60	sp|P02788|TRFL_HUMAN	LTF	642	5365140	45622900
20190307_L1_Ag6_Zhu00015_SA_TestGly_2000_01.4638.4638.4.1.dta	20190307_L1_Ag6_Zhu00015_SA_TestGly_2000_01.4638.4638.4.1.dta	20190307_L1_Ag6_Zhu00015_SA_TestGly_2000_01	4638	1197.81	4348.82	1087.96	4	1	KKEDALJETRESETK		1777.89	6 5 1 0 2 0	H(6)N(5)A(1)F(2)	(N(F)(N(H(H(N(H)(F)))(H(N(H(N(H(A)))))))))	4713	0 1 0 0 0 0;0 1 0 0 1 0;0 2 0 0 0 0;0 2 0 0 1 0;1 2 0 0 0 0;1 2 0 0 1 0;2 2 0 0 0 0;2 2 0 0 1 0;2 3 0 0 0 0;2 3 0 0 1 0;2 3 0 0 2 0;3 2 0 0 0 0;3 2 0 0 1 0;3 3 0 0 0 0;3 3 0 0 1 0;3 3 0 0 2 0;3 4 0 0 0 0;3 4 0 0 1 0;3 4 0 0 2 0;4 3 0 0 0 0;4 3 0 0 1 0;4 3 0 0 2 0;4 4 0 0 0 0;4 4 0 0 1 0;4 4 0 0 2 0;4 4 1 0 0 0;4 4 1 0 1 0;4 5 0 0 0 0;4 5 0 0 1 0;4 5 0 0 2 0;5 4 0 0 0 0;5 4 0 0 1 0;5 4 0 0 2 0;5 4…	2570.93	7	19.9444	14.9292	29.2583	8	0.00282	0.64843	0.29167	0.10714	0.32143	0	0	0	1.10109e-32	6.93487e-35	-1	0	6.93487e-35	sp|P10909|CLUS_HUMAN	CLU	86	8190430	113224000
20190307_L1_Ag6_Zhu00015_SA_TestGly_2000_01.4638.4638.3.4.dta	20190307_L1_Ag6_Zhu00015_SA_TestGly_2000_01.4638.4638.3.4.dta	20190307_L1_Ag6_Zhu00015_SA_TestGly_2000_01	4638	1197.81	3263.37	1088.46	3	1	KKEDALJETR		1203.63	5 4 1 0 1 0	H(5)N(4)A(1)F(1)	(N(F)(N(H(H(N(H)))(H(N(H(A)))))))	5986	0 1 0 0 0 0;0 1 0 0 1 0;0 2 0 0 0 0;0 2 0 0 1 0;1 2 0 0 0 0;1 2 0 0 1 0;2 2 0 0 0 0;2 2 0 0 1 0;2 3 0 0 0 0;2 3 0 0 1 0;3 2 0 0 0 0;3 2 0 0 1 0;3 3 0 0 0 0;3 3 0 0 1 0;3 3 1 0 0 0;3 3 1 0 1 0;3 4 0 0 0 0;3 4 0 0 1 0;4 3 0 0 0 0;4 3 0 0 1 0;4 3 1 0 0 0;4 3 1 0 1 0;4 4 0 0 0 0;4 4 0 0 1 0;4 4 1 0 0 0;4 4 1 0 1 0;5 4 0 0 0 0;5 4 0 0 1 0;5 4 1 0 0 0;	2059.73	7	37.3716	18.5239	72.3744	8	0.00282	0.86373	0.6129	0.27778	0.38889	0	0	0	6.35226e-83	6.14159e-85	-1	0	6.14159e-85	sp|P10909|CLUS_HUMAN	CLU	86	37441500	138003000
20190307_L1_Ag6_Zhu00015_SA_TestGly_2000_01.4642.4642.5.3.dta	20190307_L1_Ag6_Zhu00015_SA_TestGly_2000_01.4642.4642.5.3.dta	20190307_L1_Ag6_Zhu00015_SA_TestGly_2000_01	4642	1198.75	4860.01	972.808	5	1	KKEDALJETRESETK		1777.89	7 6 1 0 3 0	H(7)N(6)A(1)F(3)	(N(F)(N(H(H(N(H))(N(H(A))))(H(N(H)(F))(N(H)(F))))))	5219	0 1 0 0 0 0;0 1 0 0 1 0;0 2 0 0 0 0;0 2 0 0 1 0;1 2 0 0 0 0;1 2 0 0 1 0;2 2 0 0 0 0;2 2 0 0 1 0;2 3 0 0 0 0;2 3 0 0 1 0;2 3 0 0 2 0;2 4 0 0 0 0;2 4 0 0 1 0;2 4 0 0 2 0;2 4 0 0 3 0;3 2 0 0 0 0;3 2 0 0 1 0;3 3 0 0 0 0;3 3 0 0 1 0;3 3 0 0 2 0;3 3 1 0 0 0;3 3 1 0 1 0;3 4 0 0 0 0;3 4 0 0 1 0;3 4 0 0 2 0;3 4 0 0 3 0;3 4 1 0 0 0;3 4 1 0 1 0;3 5 0 0 0 0;3 5 0 0 1 0;3 5 0 0 2 0;3 5 0 0 3 0;3 6 0 0 0 0;3 6…	3082.12	7	8.04074	7.20923	9.58497	5	0.0038	0.78233	0.15179	0.14286	0.21429	0	0	0	4.38048e-10	4.00305e-12	-1	0	4.00305e-12	sp|P10909|CLUS_HUMAN	CLU	86	970361	12506400
20190307_L1_Ag6_Zhu00015_SA_TestGly_2000_01.4646.4646.3.0.dta	20190307_L1_Ag6_Zhu00015_SA_TestGly_2000_01.4646.4646.3.0.dta	20190307_L1_Ag6_Zhu00015_SA_TestGly_2000_01	4646	1199.57	4494.87	1498.96	3	1	KKEDALJETRESETK		1777.89	6 5 1 0 3 0	H(6)N(5)A(1)F(3)	(N(F)(N(H(H(N(H)(F)))(H(N(F)(H(N(H(A)))))))))	4693	0 1 0 0 0 0;0 1 0 0 1 0;0 2 0 0 0 0;0 2 0 0 1 0;1 2 0 0 0 0;1 2 0 0 1 0;2 2 0 0 0 0;2 2 0 0 1 0;2 3 0 0 0 0;2 3 0 0 1 0;2 3 0 0 2 0;3 2 0 0 0 0;3 2 0 0 1 0;3 3 0 0 0 0;3 3 0 0 1 0;3 3 0 0 2 0;3 4 0 0 0 0;3 4 0 0 1 0;3 4 0 0 2 0;3 4 0 0 3 0;4 3 0 0 0 0;4 3 0 0 1 0;4 3 0 0 2 0;4 4 0 0 0 0;4 4 0 0 1 0;4 4 0 0 2 0;4 4 0 0 3 0;4 4 1 0 0 0;4 4 1 0 1 0;4 4 1 0 2 0;4 5 0 0 0 0;4 5 0 0 1 0;4 5 0 0 2 0;4 5…	2716.98	7	27.185	9.11894	60.7363	8	-0.00205	-0.45694	0.46552	0.03571	0.28571	0	0	0	2.3924e-69	1.77376e-71	-1	0	1.77376e-71	sp|P10909|CLUS_HUMAN	CLU	86	868088	7786210
20190307_L1_Ag6_Zhu00015_SA_TestGly_2000_01.4655.4655.2.0.dta	20190307_L1_Ag6_Zhu00015_SA_TestGly_2000_01.4655.4655.2.0.dta	20190307_L1_Ag6_Zhu00015_SA_TestGly_2000_01	4655	1201.35	2165.87	1083.44	2	1	JNSIPDK		787.394	6 2 0 0 0 0	H(6)N(2)	(N(N(H(H)(H(H(H(H)))))))	31673	0 1 0 0 0 0;0 2 0 0 0 0;1 2 0 0 0 0;2 2 0 0 0 0;3 2 0 0 0 0;4 2 0 0 0 0;5 2 0 0 0 0;	1378.48	1	55.0942	49.4135	65.644	7	0.00205	0.94819	0.88889	1.41667	0.08333	0	0	0	4.43245e-75	6.04827e-77	-1	0	6.04827e-77	sp|Q08431|MFGM_HUMAN	MFGE8	238	49631000	152354000
20190307_L1_Ag6_Zhu00015_SA_TestGly_2000_01.4656.4656.4.2.dta	20190307_L1_Ag6_Zhu00015_SA_TestGly_2000_01.4656.4656.4.2.dta	20190307_L1_Ag6_Zhu00015_SA_TestGly_2000_01	4656	1201.49	4132.67	1033.92	4	1	EIRHJSTGCLR	9,Carbamidomethyl[C];	1342.66	7 6 1 0 1 0	H(7)N(6)A(1)F(1)	(N(F)(N(H(H(N(H))(N(H)))(H(N(H))(N(H(A)))))))	5740	0 1 0 0 0 0;0 1 0 0 1 0;0 2 0 0 0 0;0 2 0 0 1 0;1 2 0 0 0 0;1 2 0 0 1 0;2 2 0 0 0 0;2 2 0 0 1 0;2 3 0 0 0 0;2 3 0 0 1 0;2 4 0 0 0 0;2 4 0 0 1 0;3 2 0 0 0 0;3 2 0 0 1 0;3 3 0 0 0 0;3 3 0 0 1 0;3 3 1 0 0 0;3 3 1 0 1 0;3 4 0 0 0 0;3 4 0 0 1 0;3 4 1 0 0 0;3 4 1 0 1 0;3 5 0 0 0 0;3 5 0 0 1 0;3 6 0 0 0 0;3 6 0 0 1 0;4 3 0 0 0 0;4 3 0 0 1 0;4 3 1 0 0 0;4 3 1 0 1 0;4 4 0 0 0 0;4 4 0 0 1 0;4 4 1 0 0 0;4 4…	2790	5	19.8393	14.9101	28.9936	4	0.00252	0.60899	0.44776	0.4	0.25	0	0	0	2.25827e-32	1.07017e-34	-1	0	1.07017e-34	sp|P10909|CLUS_HUMAN	CLU	291	1729120	12607300
20190307_L1_Ag6_Zhu00015_SA_TestGly_2000_01.4667.4667.3.1.dta	20190307_L1_Ag6_Zhu00015_SA_TestGly_2000_01.4667.4667.3.1.dta	20190307_L1_Ag6_Zhu00015_SA_TestGly_2000_01	4667	1203.84	2368.95	790.323	3	1	JNSIPDK		787.394	6 3 0 0 0 0	H(6)N(3)	(N(N(H(H(H(H)))(H(N(H))))))	21502	0 1 0 0 0 0;0 2 0 0 0 0;1 2 0 0 0 0;2 2 0 0 0 0;2 3 0 0 0 0;3 2 0 0 0 0;3 3 0 0 0 0;4 2 0 0 0 0;4 3 0 0 0 0;5 2 0 0 0 0;5 3 0 0 0 0;	1581.56	1	59.3419	49.7493	77.1565	7	0.004	1.68983	0.84615	1	0.66667	0	0	0	1.76249e-88	2.31246e-90	-1	0	2.31246e-90	sp|Q08431|MFGM_HUMAN	MFGE8	238	4518280	16075200
20190307_L1_Ag6_Zhu00015_SA_TestGly_2000_01.4668.4668.3.2.dta	20190307_L1_Ag6_Zhu00015_SA_TestGly_2000_01.4668.4668.3.2.dta	20190307_L1_Ag6_Zhu00015_SA_TestGly_2000_01	4668	1203.94	3621.39	1207.8	3	1	EJGTISR		776.39	5 5 3 0 1 0	H(5)N(5)A(3)F(1)	(N(N(H(N)(H(N(H(A(A)))))(H(N(F)(H(A)))))))	34606	0 1 0 0 0 0;0 2 0 0 0 0;1 2 0 0 0 0;1 3 0 0 0 0;2 2 0 0 0 0;2 3 0 0 0 0;2 3 0 0 1 0;2 4 0 0 0 0;2 4 0 0 1 0;3 2 0 0 0 0;3 3 0 0 0 0;3 3 0 0 1 0;3 3 1 0 0 0;3 3 1 0 1 0;3 3 2 0 0 0;3 4 0 0 0 0;3 4 0 0 1 0;3 4 1 0 0 0;3 4 1 0 1 0;3 4 2 0 0 0;3 5 0 0 0 0;3 5 0 0 1 0;4 3 0 0 0 0;4 3 0 0 1 0;4 3 1 0 0 0;4 3 1 0 1 0;4 3 2 0 0 0;4 4 0 0 0 0;4 4 0 0 1 0;4 4 1 0 0 0;4 4 1 0 1 0;4 4 2 0 0 0;4 4 2 0 1 0;4 5…	2845.01	2	14.9257	11.8946	20.5549	7	-0.00466	-1.2876	0.21429	0.5	0.33333	0	0	0	1.99823e-22	8.11916e-25	-1	0	8.11916e-25	sp|P02763|A1AG1_HUMAN	ORM1	103	1598160	3288710
20190307_L1_Ag6_Zhu00015_SA_TestGly_2000_01.4672.4672.3.0.dta	20190307_L1_Ag6_Zhu00015_SA_TestGly_2000_01.4672.4672.3.0.dta	20190307_L1_Ag6_Zhu00015_SA_TestGly_2000_01	4672	1204.74	2165.87	722.629	3	1	JNSIPDK		787.394	6 2 0 0 0 0	H(6)N(2)	(N(N(H(H(H))(H(H(H))))))	22822	0 1 0 0 0 0;0 2 0 0 0 0;1 2 0 0 0 0;2 2 0 0 0 0;3 2 0 0 0 0;4 2 0 0 0 0;5 2 0 0 0 0;	1378.48	1	72.1192	65.2224	84.9274	7	0.00164	0.75704	1	1.25	0.75	0	0	0	1.70553e-97	1.52921e-99	-1	0	1.52921e-99	sp|Q08431|MFGM_HUMAN	MFGE8	238	3224250	10695300
20190307_L1_Ag6_Zhu00015_SA_TestGly_2000_01.4676.4676.2.0.dta	20190307_L1_Ag6_Zhu00015_SA_TestGly_2000_01.4676.4676.2.0.dta	20190307_L1_Ag6_Zhu00015_SA_TestGly_2000_01	4676	1205.67	2368.95	1184.98	2	1	JNSIPDK		787.394	6 3 0 0 0 0	H(6)N(3)	(N(N(H(H(H(H)))(H(N(H))))))	21502	0 1 0 0 0 0;0 2 0 0 0 0;1 2 0 0 0 0;2 2 0 0 0 0;2 3 0 0 0 0;3 2 0 0 0 0;3 3 0 0 0 0;4 2 0 0 0 0;4 3 0 0 0 0;5 2 0 0 0 0;5 3 0 0 0 0;	1581.56	1	39.6897	38.6221	41.6723	7	0.00256	1.08112	0.69231	1.41667	0.08333	0	0	0	3.51602e-47	2.70631e-49	-1	0	2.70631e-49	sp|Q08431|MFGM_HUMAN	MFGE8	238	7786010	25629100
20190307_L1_Ag6_Zhu00015_SA_TestGly_2000_01.4681.4681.2.1.dta	20190307_L1_Ag6_Zhu00015_SA_TestGly_2000_01.4681.4681.2.1.dta	20190307_L1_Ag6_Zhu00015_SA_TestGly_2000_01	4681	1206.67	1841.76	921.384	2	1	JNSIPDK		787.394	4 2 0 0 0 0	H(4)N(2)	(N(N(H(H)(H)(H))))	31903	0 1 0 0 0 0;0 2 0 0 0 0;1 2 0 0 0 0;2 2 0 0 0 0;3 2 0 0 0 0;	1054.37	1	49.4111	51.0476	46.3718	7	-0.00447	-2.42783	1	1.33333	0.25	0	0	0	1.25648e-52	1.13959e-54	-1	0	1.13959e-54	sp|Q08431|MFGM_HUMAN	MFGE8	238	2003910	5895910
20190307_L1_Ag6_Zhu00015_SA_TestGly_2000_01.4689.4689.3.1.dta	20190307_L1_Ag6_Zhu00015_SA_TestGly_2000_01.4689.4689.3.1.dta	20190307_L1_Ag6_Zhu00015_SA_TestGly_2000_01	4689	1208.42	2368.95	790.323	3	1	JNSIPDK		787.394	6 3 0 0 0 0	H(6)N(3)	(N(N(H(H(H(H)))(H(N(H))))))	21502	0 1 0 0 0 0;0 2 0 0 0 0;1 2 0 0 0 0;2 2 0 0 0 0;2 3 0 0 0 0;3 2 0 0 0 0;3 3 0 0 0 0;4 2 0 0 0 0;4 3 0 0 0 0;5 2 0 0 0 0;5 3 0 0 0 0;	1581.56	1	63.4516	62.6047	65.0244	7	0.00365	1.54166	0.76923	1.33333	0.58333	0	0	0	2.34384e-74	2.33385e-76	-1	0	2.33385e-76	sp|Q08431|MFGM_HUMAN	MFGE8	238	4518280	16075200
20190307_L1_Ag6_Zhu00015_SA_TestGly_2000_01.4690.4690.4.1.dta	20190307_L1_Ag6_Zhu00015_SA_TestGly_2000_01.4690.4690.4.1.dta	20190307_L1_Ag6_Zhu00015_SA_TestGly_2000_01	4690	1208.56	3823.47	956.622	4	1	FGRJGSDCPDK	8,Carbamidomethyl[C];	1252.54	6 5 1 0 2 0	H(6)N(5)A(1)F(2)	(N(F)(N(H(H(N(H))(N(H)))(H(N(F)(H(A)))))))	5666	0 1 0 0 0 0;0 1 0 0 1 0;0 2 0 0 0 0;0 2 0 0 1 0;1 2 0 0 0 0;1 2 0 0 1 0;2 2 0 0 0 0;2 2 0 0 1 0;2 3 0 0 0 0;2 3 0 0 1 0;2 3 0 0 2 0;2 4 0 0 0 0;2 4 0 0 1 0;3 2 0 0 0 0;3 2 0 0 1 0;3 3 0 0 0 0;3 3 0 0 1 0;3 3 0 0 2 0;3 3 1 0 0 0;3 3 1 0 1 0;3 3 1 0 2 0;3 4 0 0 0 0;3 4 0 0 1 0;3 4 0 0 2 0;3 5 0 0 0 0;3 5 0 0 1 0;3 5 0 0 2 0;4 3 0 0 0 0;4 3 0 0 1 0;4 3 0 0 2 0;4 3 1 0 0 0;4 3 1 0 1 0;4 3 1 0 2 0;4 4…	2570.93	4	35.4626	5.91485	90.3371	8	0.00297	0.77624	0.5	0.2	0.1	0	0	0	8.99026e-104	1.01823e-105	-1	0.00032041	0.00032041	sp|P02788|TRFL_HUMAN	LTF	642	5236610	30994900
20190307_L1_Ag6_Zhu00015_SA_TestGly_2000_01.4697.4697.4.1.dta	20190307_L1_Ag6_Zhu00015_SA_TestGly_2000_01.4697.4697.4.1.dta	20190307_L1_Ag6_Zhu00015_SA_TestGly_2000_01	4697	1210.2	4787.99	1197.75	4	1	KKEDALJETRESETK		1777.89	6 5 0 0 7 0	H(6)N(5)F(7)	(N(F)(N(H(H(N(F)(H(F))))(H(N(F)(H(F)))(N(F)(H(F)))))))	860	0 1 0 0 0 0;0 1 0 0 1 0;0 2 0 0 0 0;0 2 0 0 1 0;1 2 0 0 0 0;1 2 0 0 1 0;2 2 0 0 0 0;2 2 0 0 1 0;2 3 0 0 0 0;2 3 0 0 1 0;2 3 0 0 2 0;2 4 0 0 0 0;2 4 0 0 1 0;2 4 0 0 2 0;2 4 0 0 3 0;3 2 0 0 0 0;3 2 0 0 1 0;3 3 0 0 0 0;3 3 0 0 1 0;3 3 0 0 2 0;3 3 0 0 3 0;3 4 0 0 0 0;3 4 0 0 1 0;3 4 0 0 2 0;3 4 0 0 3 0;3 4 0 0 4 0;3 5 0 0 0 0;3 5 0 0 1 0;3 5 0 0 2 0;3 5 0 0 3 0;3 5 0 0 4 0;4 3 0 0 0 0;4 3 0 0 1 0;4 3…	3010.12	7	4.33977	4.33591	4.34694	2	-0.01977	-4.12941	0.26087	0	0.21429	0	0	0	0.00722351	0.000148607	-1	0.00397797	0.00397797	sp|P10909|CLUS_HUMAN	CLU	86	246306	1709730
20190307_L1_Ag6_Zhu00015_SA_TestGly_2000_01.4698.4698.3.1.dta	20190307_L1_Ag6_Zhu00015_SA_TestGly_2000_01.4698.4698.3.1.dta	20190307_L1_Ag6_Zhu00015_SA_TestGly_2000_01	4698	1210.31	3677.41	1226.47	3	1	FGRJGSDCPDK	8,Carbamidomethyl[C];	1252.54	6 5 1 0 1 0	H(6)N(5)A(1)F(1)	(N(F)(N(H(H(N(H)))(H(N(H))(N(H(A)))))))	6026	0 1 0 0 0 0;0 1 0 0 1 0;0 2 0 0 0 0;0 2 0 0 1 0;1 2 0 0 0 0;1 2 0 0 1 0;2 2 0 0 0 0;2 2 0 0 1 0;2 3 0 0 0 0;2 3 0 0 1 0;2 4 0 0 0 0;2 4 0 0 1 0;3 2 0 0 0 0;3 2 0 0 1 0;3 3 0 0 0 0;3 3 0 0 1 0;3 3 1 0 0 0;3 3 1 0 1 0;3 4 0 0 0 0;3 4 0 0 1 0;3 4 1 0 0 0;3 4 1 0 1 0;3 5 0 0 0 0;3 5 0 0 1 0;4 3 0 0 0 0;4 3 0 0 1 0;4 3 1 0 0 0;4 3 1 0 1 0;4 4 0 0 0 0;4 4 0 0 1 0;4 4 1 0 0 0;4 4 1 0 1 0;4 5 0 0 0 0;4 5…	2424.87	4	53.4307	17.5541	120.059	9	0.00295	0.80212	0.55102	0.4	0.2	0	0	0	2.3355e-138	4.181e-140	-1	0	4.181e-140	sp|P02788|TRFL_HUMAN	LTF	642	6296890	44330100
20190307_L1_Ag6_Zhu00015_SA_TestGly_2000_01.4701.4701.3.0.dta	20190307_L1_Ag6_Zhu00015_SA_TestGly_2000_01.4701.4701.3.0.dta	20190307_L1_Ag6_Zhu00015_SA_TestGly_2000_01	4701	1211.02	3767.53	1256.52	3	1	EIRHJSTGCLR	9,Carbamidomethyl[C];	1342.66	6 5 1 0 1 0	H(6)N(5)A(1)F(1)	(N(F)(N(H(H(N(H)))(H(N(H))(N(H(A)))))))	6026	0 1 0 0 0 0;0 1 0 0 1 0;0 2 0 0 0 0;0 2 0 0 1 0;1 2 0 0 0 0;1 2 0 0 1 0;2 2 0 0 0 0;2 2 0 0 1 0;2 3 0 0 0 0;2 3 0 0 1 0;2 4 0 0 0 0;2 4 0 0 1 0;3 2 0 0 0 0;3 2 0 0 1 0;3 3 0 0 0 0;3 3 0 0 1 0;3 3 1 0 0 0;3 3 1 0 1 0;3 4 0 0 0 0;3 4 0 0 1 0;3 4 1 0 0 0;3 4 1 0 1 0;3 5 0 0 0 0;3 5 0 0 1 0;4 3 0 0 0 0;4 3 0 0 1 0;4 3 1 0 0 0;4 3 1 0 1 0;4 4 0 0 0 0;4 4 0 0 1 0;4 4 1 0 0 0;4 4 1 0 1 0;4 5 0 0 0 0;4 5…	2424.87	5	51.102	27.074	95.7256	7	0.00252	0.66853	0.63265	0.45	0.3	0	0	0	4.90144e-110	7.32596e-112	-1	0	7.32596e-112	sp|P10909|CLUS_HUMAN	CLU	291	13062900	87878200
20190307_L1_Ag6_Zhu00015_SA_TestGly_2000_01.4706.4706.4.1.dta	20190307_L1_Ag6_Zhu00015_SA_TestGly_2000_01.4706.4706.4.1.dta	20190307_L1_Ag6_Zhu00015_SA_TestGly_2000_01	4706	1211.8	3767.54	942.64	4	1	EIRHJSTGCLR	9,Carbamidomethyl[C];	1342.66	6 5 1 0 1 0	H(6)N(5)A(1)F(1)	(N(F)(N(H(H(N(H(A))))(H(H(N))(H(N))))))	3157	0 1 0 0 0 0;0 1 0 0 1 0;0 2 0 0 0 0;0 2 0 0 1 0;1 2 0 0 0 0;1 2 0 0 1 0;2 2 0 0 0 0;2 2 0 0 1 0;2 3 0 0 0 0;2 3 0 0 1 0;3 2 0 0 0 0;3 2 0 0 1 0;3 3 0 0 0 0;3 3 0 0 1 0;3 3 1 0 0 0;3 3 1 0 1 0;4 2 0 0 0 0;4 2 0 0 1 0;4 3 0 0 0 0;4 3 0 0 1 0;4 3 1 0 0 0;4 3 1 0 1 0;4 4 0 0 0 0;4 4 0 0 1 0;5 2 0 0 0 0;5 2 0 0 1 0;5 3 0 0 0 0;5 3 0 0 1 0;5 3 1 0 0 0;5 3 1 0 1 0;5 4 0 0 0 0;5 4 0 0 1 0;5 4 1 0 0 0;5 4…	2424.87	5	38.3762	16.8122	78.4237	7	0.00497	1.31989	0.4898	0.35	0.25	0	0	0	5.96201e-90	7.47042e-92	-1	0	7.47042e-92	sp|P10909|CLUS_HUMAN	CLU	291	24657100	169765000
20190307_L1_Ag6_Zhu00015_SA_TestGly_2000_01.4707.4707.3.0.dta	20190307_L1_Ag6_Zhu00015_SA_TestGly_2000_01.4707.4707.3.0.dta	20190307_L1_Ag6_Zhu00015_SA_TestGly_2000_01	4707	1211.94	3458.33	1153.45	3	1	FGRJGSDCPDK	8,Carbamidomethyl[C];	1252.54	5 4 1 0 2 0	H(5)N(4)A(1)F(2)	(N(F)(N(H(H(N(H)))(H(N(F)(H(A)))))))	5947	0 1 0 0 0 0;0 1 0 0 1 0;0 2 0 0 0 0;0 2 0 0 1 0;1 2 0 0 0 0;1 2 0 0 1 0;2 2 0 0 0 0;2 2 0 0 1 0;2 3 0 0 0 0;2 3 0 0 1 0;2 3 0 0 2 0;3 2 0 0 0 0;3 2 0 0 1 0;3 3 0 0 0 0;3 3 0 0 1 0;3 3 0 0 2 0;3 3 1 0 0 0;3 3 1 0 1 0;3 3 1 0 2 0;3 4 0 0 0 0;3 4 0 0 1 0;3 4 0 0 2 0;4 3 0 0 0 0;4 3 0 0 1 0;4 3 0 0 2 0;4 3 1 0 0 0;4 3 1 0 1 0;4 3 1 0 2 0;4 4 0 0 0 0;4 4 0 0 1 0;4 4 0 0 2 0;4 4 1 0 0 0;4 4 1 0 1 0;4 4…	2205.79	4	68.8969	22.161	155.692	9	0.00355	1.02589	0.65854	0.5	0.2	0	0	0	1.32763e-179	6.22445e-181	-1	0	6.22445e-181	sp|P02788|TRFL_HUMAN	LTF	642	68737800	418900000
20190307_L1_Ag6_Zhu00015_SA_TestGly_2000_01.4714.4714.5.1.dta	20190307_L1_Ag6_Zhu00015_SA_TestGly_2000_01.4714.4714.5.1.dta	20190307_L1_Ag6_Zhu00015_SA_TestGly_2000_01	4714	1213.2	4494.88	899.782	5	1	KKEDALJETRESETK		1777.89	6 5 1 0 3 0	H(6)N(5)A(1)F(3)	(N(F)(N(H(H(N(H(A))))(H(N(F)(H(N(H)(F))))))))	3177	0 1 0 0 0 0;0 1 0 0 1 0;0 2 0 0 0 0;0 2 0 0 1 0;1 2 0 0 0 0;1 2 0 0 1 0;2 2 0 0 0 0;2 2 0 0 1 0;2 3 0 0 0 0;2 3 0 0 1 0;2 3 0 0 2 0;3 2 0 0 0 0;3 2 0 0 1 0;3 3 0 0 0 0;3 3 0 0 1 0;3 3 0 0 2 0;3 3 1 0 0 0;3 3 1 0 1 0;3 4 0 0 0 0;3 4 0 0 1 0;3 4 0 0 2 0;3 4 0 0 3 0;4 3 0 0 0 0;4 3 0 0 1 0;4 3 0 0 2 0;4 3 1 0 0 0;4 3 1 0 1 0;4 4 0 0 0 0;4 4 0 0 1 0;4 4 0 0 2 0;4 4 0 0 3 0;4 4 1 0 0 0;4 4 1 0 1 0;4 4…	2716.98	7	42.7238	7.12174	108.842	9	0.0034	0.75599	0.48387	0.10714	0.17857	0	0	0	2.60993e-125	3.19728e-127	-1	0	3.19728e-127	sp|P10909|CLUS_HUMAN	CLU	86	2503480	27658200
20190307_L1_Ag6_Zhu00015_SA_TestGly_2000_01.4718.4718.3.0.dta	20190307_L1_Ag6_Zhu00015_SA_TestGly_2000_01.4718.4718.3.0.dta	20190307_L1_Ag6_Zhu00015_SA_TestGly_2000_01	4718	1214.08	2735.1	912.371	3	1	LISJCSK	5,Carbamidomethyl[C];	821.419	5 4 1 0 0 0	H(5)N(4)A(1)	(N(N(H(H(N(H)))(H(N(H(A)))))))	29244	0 1 0 0 0 0;0 2 0 0 0 0;1 2 0 0 0 0;2 2 0 0 0 0;2 3 0 0 0 0;3 2 0 0 0 0;3 3 0 0 0 0;3 3 1 0 0 0;3 4 0 0 0 0;4 3 0 0 0 0;4 3 1 0 0 0;4 4 0 0 0 0;4 4 1 0 0 0;5 4 0 0 0 0;	1913.68	4	30.335	8.41055	71.0518	7	0.00359	1.31348	0.875	0.33333	0.25	0	0	0	2.19856e-81	2.6319e-83	-1	0	2.6319e-83	sp|P05156|CFAI_HUMAN	CFI	494	2445650	9605410
20190307_L1_Ag6_Zhu00015_SA_TestGly_2000_01.4719.4719.2.0.dta	20190307_L1_Ag6_Zhu00015_SA_TestGly_2000_01.4719.4719.2.0.dta	20190307_L1_Ag6_Zhu00015_SA_TestGly_2000_01	4719	1214.18	2409.98	1205.49	2	1	JNSIPDK		787.394	5 4 0 0 0 0	H(5)N(4)	(N(N(H(H(N(H)))(H(N(H))))))	29303	0 1 0 0 0 0;0 2 0 0 0 0;1 2 0 0 0 0;2 2 0 0 0 0;2 3 0 0 0 0;3 2 0 0 0 0;3 3 0 0 0 0;3 4 0 0 0 0;4 3 0 0 0 0;4 4 0 0 0 0;	1622.58	1	14.3188	3.77344	33.903	7	0.00412	1.7104	0.75	0.41667	0.08333	0	0	0	3.8878e-38	2.83335e-40	-1	0.00540703	0.00540703	sp|Q08431|MFGM_HUMAN	MFGE8	238	1335640	5458570
20190307_L1_Ag6_Zhu00015_SA_TestGly_2000_01.4723.4723.4.1.dta	20190307_L1_Ag6_Zhu00015_SA_TestGly_2000_01.4723.4723.4.1.dta	20190307_L1_Ag6_Zhu00015_SA_TestGly_2000_01	4723	1215.05	3694.52	924.385	4	1	EIRHJSTGCLR	9,Carbamidomethyl[C];	1342.66	5 4 1 0 3 0	H(5)N(4)A(1)F(3)	(N(F)(N(H(H(N(H)(F)))(H(N(F)(H(A)))))))	4689	0 1 0 0 0 0;0 1 0 0 1 0;0 2 0 0 0 0;0 2 0 0 1 0;1 2 0 0 0 0;1 2 0 0 1 0;2 2 0 0 0 0;2 2 0 0 1 0;2 3 0 0 0 0;2 3 0 0 1 0;2 3 0 0 2 0;3 2 0 0 0 0;3 2 0 0 1 0;3 3 0 0 0 0;3 3 0 0 1 0;3 3 0 0 2 0;3 3 1 0 0 0;3 3 1 0 1 0;3 3 1 0 2 0;3 4 0 0 0 0;3 4 0 0 1 0;3 4 0 0 2 0;3 4 0 0 3 0;4 3 0 0 0 0;4 3 0 0 1 0;4 3 0 0 2 0;4 3 1 0 0 0;4 3 1 0 1 0;4 3 1 0 2 0;4 4 0 0 0 0;4 4 0 0 1 0;4 4 0 0 2 0;4 4 0 0 3 0;4 4…	2351.85	5	54.3856	14.8864	127.741	9	0.00286	0.77387	0.6087	0.4	0.2	0	0	0	2.81985e-147	4.34097e-149	-1	0	4.34097e-149	sp|P10909|CLUS_HUMAN	CLU	291	7109970	46775600
20190307_L1_Ag6_Zhu00015_SA_TestGly_2000_01.4727.4727.4.1.dta	20190307_L1_Ag6_Zhu00015_SA_TestGly_2000_01.4727.4727.4.1.dta	20190307_L1_Ag6_Zhu00015_SA_TestGly_2000_01	4727	1215.61	3458.33	865.339	4	1	FGRJGSDCPDK	8,Carbamidomethyl[C];	1252.54	5 4 1 0 2 0	H(5)N(4)A(1)F(2)	(N(F)(N(H(H(N(H)))(H(N(F)(H(A)))))))	5947	0 1 0 0 0 0;0 1 0 0 1 0;0 2 0 0 0 0;0 2 0 0 1 0;1 2 0 0 0 0;1 2 0 0 1 0;2 2 0 0 0 0;2 2 0 0 1 0;2 3 0 0 0 0;2 3 0 0 1 0;2 3 0 0 2 0;3 2 0 0 0 0;3 2 0 0 1 0;3 3 0 0 0 0;3 3 0 0 1 0;3 3 0 0 2 0;3 3 1 0 0 0;3 3 1 0 1 0;3 3 1 0 2 0;3 4 0 0 0 0;3 4 0 0 1 0;3 4 0 0 2 0;4 3 0 0 0 0;4 3 0 0 1 0;4 3 0 0 2 0;4 3 1 0 0 0;4 3 1 0 1 0;4 3 1 0 2 0;4 4 0 0 0 0;4 4 0 0 1 0;4 4 0 0 2 0;4 4 1 0 0 0;4 4 1 0 1 0;4 4…	2205.79	4	63.9943	17.6199	150.118	9	0.00226	0.65346	0.68293	0.5	0.15	0	0	0	3.59692e-173	1.07593e-174	-1	0	1.07593e-174	sp|P02788|TRFL_HUMAN	LTF	642	4489250	25335200
20190307_L1_Ag6_Zhu00015_SA_TestGly_2000_01.4728.4728.4.1.dta	20190307_L1_Ag6_Zhu00015_SA_TestGly_2000_01.4728.4728.4.1.dta	20190307_L1_Ag6_Zhu00015_SA_TestGly_2000_01	4728	1215.75	3604.4	901.855	4	1	FGRJGSDCPDK	8,Carbamidomethyl[C];	1252.54	5 4 1 0 3 0	H(5)N(4)A(1)F(3)	(N(F)(N(H(H(N(H)(F)))(H(N(F)(H(A)))))))	4689	0 1 0 0 0 0;0 1 0 0 1 0;0 2 0 0 0 0;0 2 0 0 1 0;1 2 0 0 0 0;1 2 0 0 1 0;2 2 0 0 0 0;2 2 0 0 1 0;2 3 0 0 0 0;2 3 0 0 1 0;2 3 0 0 2 0;3 2 0 0 0 0;3 2 0 0 1 0;3 3 0 0 0 0;3 3 0 0 1 0;3 3 0 0 2 0;3 3 1 0 0 0;3 3 1 0 1 0;3 3 1 0 2 0;3 4 0 0 0 0;3 4 0 0 1 0;3 4 0 0 2 0;3 4 0 0 3 0;4 3 0 0 0 0;4 3 0 0 1 0;4 3 0 0 2 0;4 3 1 0 0 0;4 3 1 0 1 0;4 3 1 0 2 0;4 4 0 0 0 0;4 4 0 0 1 0;4 4 0 0 2 0;4 4 0 0 3 0;4 4…	2351.85	4	34.7128	11.8079	77.2504	9	0.00796	2.20816	0.43478	0.35	0.1	0	0	0	1.37142e-88	1.56086e-90	-1	0	1.56086e-90	sp|P02788|TRFL_HUMAN	LTF	642	865123	4573770
20190307_L1_Ag6_Zhu00015_SA_TestGly_2000_01.4732.4732.3.1.dta	20190307_L1_Ag6_Zhu00015_SA_TestGly_2000_01.4732.4732.3.1.dta	20190307_L1_Ag6_Zhu00015_SA_TestGly_2000_01	4732	1216.5	2409.98	803.998	3	1	JNSIPDK		787.394	5 4 0 0 0 0	H(5)N(4)	(N(N(H(H(N(H)))(H(N(H))))))	29303	0 1 0 0 0 0;0 2 0 0 0 0;1 2 0 0 0 0;2 2 0 0 0 0;2 3 0 0 0 0;3 2 0 0 0 0;3 3 0 0 0 0;3 4 0 0 0 0;4 3 0 0 0 0;4 4 0 0 0 0;	1622.58	1	21.9922	15.2714	34.4739	7	0.00442	1.83239	0.75	0.58333	0.41667	0	0	0	8.36218e-39	6.42053e-41	-1	0	6.42053e-41	sp|Q08431|MFGM_HUMAN	MFGE8	238	1244580	3757250
20190307_L1_Ag6_Zhu00015_SA_TestGly_2000_01.4735.4735.3.0.dta	20190307_L1_Ag6_Zhu00015_SA_TestGly_2000_01.4735.4735.3.0.dta	20190307_L1_Ag6_Zhu00015_SA_TestGly_2000_01	4735	1217.34	2556.04	852.684	3	1	JNSIPDK		787.394	5 4 0 0 1 0	H(5)N(4)F(1)	(N(F)(N(H(H(N(H)))(H(N(H))))))	6036	0 1 0 0 0 0;0 1 0 0 1 0;0 2 0 0 0 0;0 2 0 0 1 0;1 2 0 0 0 0;1 2 0 0 1 0;2 2 0 0 0 0;2 2 0 0 1 0;2 3 0 0 0 0;2 3 0 0 1 0;3 2 0 0 0 0;3 2 0 0 1 0;3 3 0 0 0 0;3 3 0 0 1 0;3 4 0 0 0 0;3 4 0 0 1 0;4 3 0 0 0 0;4 3 0 0 1 0;4 4 0 0 0 0;4 4 0 0 1 0;5 4 0 0 0 0;	1768.64	1	23.0374	4.52089	57.4253	9	0.00364	1.42416	0.69565	0.16667	0.25	0	0	0	1.76044e-65	1.7846e-67	-1	0.0024699	0.0024699	sp|Q08431|MFGM_HUMAN	MFGE8	238	1546160	4676650
20190307_L1_Ag6_Zhu00015_SA_TestGly_2000_01.4735.4735.4.2.dta	20190307_L1_Ag6_Zhu00015_SA_TestGly_2000_01.4735.4735.4.2.dta	20190307_L1_Ag6_Zhu00015_SA_TestGly_2000_01	4735	1217.34	3409.42	853.112	4	1	KKEDALJETR		1203.63	5 4 1 0 2 0	H(5)N(4)A(1)F(2)	(N(F)(N(H(H(N(H(A))))(H(N(H(F)))))))	3243	0 1 0 0 0 0;0 1 0 0 1 0;0 2 0 0 0 0;0 2 0 0 1 0;1 2 0 0 0 0;1 2 0 0 1 0;2 2 0 0 0 0;2 2 0 0 1 0;2 3 0 0 0 0;2 3 0 0 1 0;3 2 0 0 0 0;3 2 0 0 1 0;3 3 0 0 0 0;3 3 0 0 1 0;3 3 0 0 2 0;3 3 1 0 0 0;3 3 1 0 1 0;3 4 0 0 0 0;3 4 0 0 1 0;4 3 0 0 0 0;4 3 0 0 1 0;4 3 0 0 2 0;4 3 1 0 0 0;4 3 1 0 1 0;4 4 0 0 0 0;4 4 0 0 1 0;4 4 0 0 2 0;4 4 1 0 0 0;4 4 1 0 1 0;5 4 0 0 0 0;5 4 0 0 1 0;5 4 0 0 2 0;5 4 1 0 0 0;5 4…	2205.79	7	19.9934	6.55865	44.9436	7	-0.0011	-0.32384	0.52778	0.11111	0.33333	0	0	0	5.67906e-51	5.18858e-53	-1	0	5.18858e-53	sp|P10909|CLUS_HUMAN	CLU	86	3595650	10938500
20190307_L1_Ag6_Zhu00015_SA_TestGly_2000_01.4740.4740.4.1.dta	20190307_L1_Ag6_Zhu00015_SA_TestGly_2000_01.4740.4740.4.1.dta	20190307_L1_Ag6_Zhu00015_SA_TestGly_2000_01	4740	1218.24	3548.46	887.871	4	1	EIRHJSTGCLR	9,Carbamidomethyl[C];	1342.66	5 4 1 0 2 0	H(5)N(4)A(1)F(2)	(N(F)(N(H(H(N(H(A))))(H(N(H(F)))))))	3243	0 1 0 0 0 0;0 1 0 0 1 0;0 2 0 0 0 0;0 2 0 0 1 0;1 2 0 0 0 0;1 2 0 0 1 0;2 2 0 0 0 0;2 2 0 0 1 0;2 3 0 0 0 0;2 3 0 0 1 0;3 2 0 0 0 0;3 2 0 0 1 0;3 3 0 0 0 0;3 3 0 0 1 0;3 3 0 0 2 0;3 3 1 0 0 0;3 3 1 0 1 0;3 4 0 0 0 0;3 4 0 0 1 0;4 3 0 0 0 0;4 3 0 0 1 0;4 3 0 0 2 0;4 3 1 0 0 0;4 3 1 0 1 0;4 4 0 0 0 0;4 4 0 0 1 0;4 4 0 0 2 0;4 4 1 0 0 0;4 4 1 0 1 0;5 4 0 0 0 0;5 4 0 0 1 0;5 4 0 0 2 0;5 4 1 0 0 0;5 4…	2205.79	5	42.8576	11.5218	101.053	8	0.0035	0.98518	0.63889	0.25	0.25	0	0	0	3.08391e-116	4.98989e-118	-1	0	4.98989e-118	sp|P10909|CLUS_HUMAN	CLU	291	13945500	88592600
20190307_L1_Ag6_Zhu00015_SA_TestGly_2000_01.4741.4741.2.0.dta	20190307_L1_Ag6_Zhu00015_SA_TestGly_2000_01.4741.4741.2.0.dta	20190307_L1_Ag6_Zhu00015_SA_TestGly_2000_01	4741	1218.38	2003.82	1002.41	2	1	JNSIPDK		787.394	5 2 0 0 0 0	H(5)N(2)	(N(N(H(H)(H(H)(H)))))	31754	0 1 0 0 0 0;0 2 0 0 0 0;1 2 0 0 0 0;2 2 0 0 0 0;3 2 0 0 0 0;4 2 0 0 0 0;	1216.42	1	67.1855	69.0882	63.6519	7	-0.00089	-0.44361	1	1.41667	0.25	0	0	0	9.39122e-73	9.41818e-75	-1	0	9.41818e-75	sp|Q08431|MFGM_HUMAN	MFGE8	238	48272700	133465000
20190307_L1_Ag6_Zhu00015_SA_TestGly_2000_01.4744.4744.3.0.dta	20190307_L1_Ag6_Zhu00015_SA_TestGly_2000_01.4744.4744.3.0.dta	20190307_L1_Ag6_Zhu00015_SA_TestGly_2000_01	4744	1218.91	3548.46	1183.49	3	1	EIRHJSTGCLR	9,Carbamidomethyl[C];	1342.66	5 4 1 0 2 0	H(5)N(4)A(1)F(2)	(N(F)(N(H(H(N(H(A))))(H(N(H(F)))))))	3243	0 1 0 0 0 0;0 1 0 0 1 0;0 2 0 0 0 0;0 2 0 0 1 0;1 2 0 0 0 0;1 2 0 0 1 0;2 2 0 0 0 0;2 2 0 0 1 0;2 3 0 0 0 0;2 3 0 0 1 0;3 2 0 0 0 0;3 2 0 0 1 0;3 3 0 0 0 0;3 3 0 0 1 0;3 3 0 0 2 0;3 3 1 0 0 0;3 3 1 0 1 0;3 4 0 0 0 0;3 4 0 0 1 0;4 3 0 0 0 0;4 3 0 0 1 0;4 3 0 0 2 0;4 3 1 0 0 0;4 3 1 0 1 0;4 4 0 0 0 0;4 4 0 0 1 0;4 4 0 0 2 0;4 4 1 0 0 0;4 4 1 0 1 0;5 4 0 0 0 0;5 4 0 0 1 0;5 4 0 0 2 0;5 4 1 0 0 0;5 4…	2205.79	5	36.5584	26.2721	55.6615	6	0.00145	0.40916	0.66667	0.55	0.3	0	0	0	2.01111e-63	2.48038e-65	-1	0	2.48038e-65	sp|P10909|CLUS_HUMAN	CLU	291	9864600	67379500
20190307_L1_Ag6_Zhu00015_SA_TestGly_2000_01.4745.4745.3.0.dta	20190307_L1_Ag6_Zhu00015_SA_TestGly_2000_01.4745.4745.3.0.dta	20190307_L1_Ag6_Zhu00015_SA_TestGly_2000_01	4745	1218.98	3604.39	1202.14	3	1	FGRJGSDCPDK	8,Carbamidomethyl[C];	1252.54	5 4 1 0 3 0	H(5)N(4)A(1)F(3)	(N(F)(N(H(H(N(H)(F)))(H(N(F)(H(A)))))))	4689	0 1 0 0 0 0;0 1 0 0 1 0;0 2 0 0 0 0;0 2 0 0 1 0;1 2 0 0 0 0;1 2 0 0 1 0;2 2 0 0 0 0;2 2 0 0 1 0;2 3 0 0 0 0;2 3 0 0 1 0;2 3 0 0 2 0;3 2 0 0 0 0;3 2 0 0 1 0;3 3 0 0 0 0;3 3 0 0 1 0;3 3 0 0 2 0;3 3 1 0 0 0;3 3 1 0 1 0;3 3 1 0 2 0;3 4 0 0 0 0;3 4 0 0 1 0;3 4 0 0 2 0;3 4 0 0 3 0;4 3 0 0 0 0;4 3 0 0 1 0;4 3 0 0 2 0;4 3 1 0 0 0;4 3 1 0 1 0;4 3 1 0 2 0;4 4 0 0 0 0;4 4 0 0 1 0;4 4 0 0 2 0;4 4 0 0 3 0;4 4…	2351.85	4	47.4879	13.4819	110.642	9	0.00334	0.92639	0.63043	0.5	0.2	0	0	0	2.09314e-127	3.89184e-129	-1	0	3.89184e-129	sp|P02788|TRFL_HUMAN	LTF	642	8126420	48069200
20190307_L1_Ag6_Zhu00015_SA_TestGly_2000_01.4746.4746.3.1.dta	20190307_L1_Ag6_Zhu00015_SA_TestGly_2000_01.4746.4746.3.1.dta	20190307_L1_Ag6_Zhu00015_SA_TestGly_2000_01	4746	1219.06	3833.51	1278.51	3	1	GJATHDJICSGNSESTQK	9,Carbamidomethyl[C];	1919.81	5 4 1 0 0 0	H(5)N(4)A(1)	(N(N(H(H(N(H)))(H(N(H(A)))))))	29244	0 1 0 0 0 0;0 2 0 0 0 0;1 2 0 0 0 0;2 2 0 0 0 0;2 3 0 0 0 0;3 2 0 0 0 0;3 3 0 0 0 0;3 3 1 0 0 0;3 4 0 0 0 0;4 3 0 0 0 0;4 3 1 0 0 0;4 4 0 0 0 0;4 4 1 0 0 0;5 4 0 0 0 0;	1913.68	2	74.0383	94.1059	36.77	6	0.02244	5.85298	0.6875	0.94118	0.26471	0	0	0	1.75083e-41	1.50523e-43	-1	0	1.50523e-43	sp|O00300|TR11B_HUMAN	TNFRSF11B	178	3054030	17799900
20190307_L1_Ag6_Zhu00015_SA_TestGly_2000_01.4750.4750.3.0.dta	20190307_L1_Ag6_Zhu00015_SA_TestGly_2000_01.4750.4750.3.0.dta	20190307_L1_Ag6_Zhu00015_SA_TestGly_2000_01	4750	1220.1	3307.36	1103.13	3	1	JNTRGPGLK		956.527	5 4 2 0 1 0	H(5)N(4)A(2)F(1)	(N(F)(N(H(H(N(H(A))))(H(N(H(A)))))))	3242	0 1 0 0 0 0;0 1 0 0 1 0;0 2 0 0 0 0;0 2 0 0 1 0;1 2 0 0 0 0;1 2 0 0 1 0;2 2 0 0 0 0;2 2 0 0 1 0;2 3 0 0 0 0;2 3 0 0 1 0;3 2 0 0 0 0;3 2 0 0 1 0;3 3 0 0 0 0;3 3 0 0 1 0;3 3 1 0 0 0;3 3 1 0 1 0;3 4 0 0 0 0;3 4 0 0 1 0;4 3 0 0 0 0;4 3 0 0 1 0;4 3 1 0 0 0;4 3 1 0 1 0;4 4 0 0 0 0;4 4 0 0 1 0;4 4 1 0 0 0;4 4 1 0 1 0;5 4 0 0 0 0;5 4 0 0 1 0;5 4 1 0 0 0;5 4 1 0 1 0;5 4 2 0 0 0;	2350.83	1	46.9741	7.88339	119.571	9	0.0032	0.9688	0.75758	0.125	0.3125	0	0	0	8.60886e-138	2.13785e-139	-1	0	2.13785e-139	sp|P24821|TENA_HUMAN	TNC	788	2630990	18537200
20190307_L1_Ag6_Zhu00015_SA_TestGly_2000_01.4757.4757.5.0.dta	20190307_L1_Ag6_Zhu00015_SA_TestGly_2000_01.4757.4757.5.0.dta	20190307_L1_Ag6_Zhu00015_SA_TestGly_2000_01	4757	1221.68	4129.74	826.755	5	1	KKEDALJETRESETK		1777.89	5 4 1 0 3 0	H(5)N(4)A(1)F(3)	(N(F)(N(H(H(N(H)(F)))(H(N(F)(H(A)))))))	4689	0 1 0 0 0 0;0 1 0 0 1 0;0 2 0 0 0 0;0 2 0 0 1 0;1 2 0 0 0 0;1 2 0 0 1 0;2 2 0 0 0 0;2 2 0 0 1 0;2 3 0 0 0 0;2 3 0 0 1 0;2 3 0 0 2 0;3 2 0 0 0 0;3 2 0 0 1 0;3 3 0 0 0 0;3 3 0 0 1 0;3 3 0 0 2 0;3 3 1 0 0 0;3 3 1 0 1 0;3 3 1 0 2 0;3 4 0 0 0 0;3 4 0 0 1 0;3 4 0 0 2 0;3 4 0 0 3 0;4 3 0 0 0 0;4 3 0 0 1 0;4 3 0 0 2 0;4 3 1 0 0 0;4 3 1 0 1 0;4 3 1 0 2 0;4 4 0 0 0 0;4 4 0 0 1 0;4 4 0 0 2 0;4 4 0 0 3 0;4 4…	2351.85	7	45.3196	12.7344	105.835	9	0.00133	0.32183	0.54348	0.25	0.21429	0	0	0	8.29806e-122	1.87921e-123	-1	0	1.87921e-123	sp|P10909|CLUS_HUMAN	CLU	86	1737700	11669000
20190307_L1_Ag6_Zhu00015_SA_TestGly_2000_01.4760.4760.3.1.dta	20190307_L1_Ag6_Zhu00015_SA_TestGly_2000_01.4760.4760.3.1.dta	20190307_L1_Ag6_Zhu00015_SA_TestGly_2000_01	4760	1222.25	3833.51	1278.51	3	1	GJATHDJICSGNSESTQK	9,Carbamidomethyl[C];	1919.81	5 4 1 0 0 0	H(5)N(4)A(1)	(N(N(H(H(N(H)))(H(N(H(A)))))))	29244	0 1 0 0 0 0;0 2 0 0 0 0;1 2 0 0 0 0;2 2 0 0 0 0;2 3 0 0 0 0;3 2 0 0 0 0;3 3 0 0 0 0;3 3 1 0 0 0;3 4 0 0 0 0;4 3 0 0 0 0;4 3 1 0 0 0;4 4 0 0 0 0;4 4 1 0 0 0;5 4 0 0 0 0;	1913.68	2	87.4233	102.638	59.1664	7	0.01365	3.56162	0.75	0.88235	0.32353	0	0	0	1.63194e-67	1.6242e-69	-1	0	1.6242e-69	sp|O00300|TR11B_HUMAN	TNFRSF11B	178	3054030	17799900
20190307_L1_Ag6_Zhu00015_SA_TestGly_2000_01.4761.4761.3.0.dta	20190307_L1_Ag6_Zhu00015_SA_TestGly_2000_01.4761.4761.3.0.dta	20190307_L1_Ag6_Zhu00015_SA_TestGly_2000_01	4761	1222.35	4129.74	1377.25	3	1	KKEDALJETRESETK		1777.89	5 4 1 0 3 0	H(5)N(4)A(1)F(3)	(N(F)(N(H(H(N(H)(F)))(H(N(F)(H(A)))))))	4689	0 1 0 0 0 0;0 1 0 0 1 0;0 2 0 0 0 0;0 2 0 0 1 0;1 2 0 0 0 0;1 2 0 0 1 0;2 2 0 0 0 0;2 2 0 0 1 0;2 3 0 0 0 0;2 3 0 0 1 0;2 3 0 0 2 0;3 2 0 0 0 0;3 2 0 0 1 0;3 3 0 0 0 0;3 3 0 0 1 0;3 3 0 0 2 0;3 3 1 0 0 0;3 3 1 0 1 0;3 3 1 0 2 0;3 4 0 0 0 0;3 4 0 0 1 0;3 4 0 0 2 0;3 4 0 0 3 0;4 3 0 0 0 0;4 3 0 0 1 0;4 3 0 0 2 0;4 3 1 0 0 0;4 3 1 0 1 0;4 3 1 0 2 0;4 4 0 0 0 0;4 4 0 0 1 0;4 4 0 0 2 0;4 4 0 0 3 0;4 4…	2351.85	7	35.2976	10.9637	80.4892	9	4e-05	0.0097	0.52174	0.10714	0.28571	0	0	0	2.39417e-92	3.1649e-94	-1	0	3.1649e-94	sp|P10909|CLUS_HUMAN	CLU	86	737662	6316950
20190307_L1_Ag6_Zhu00015_SA_TestGly_2000_01.4773.4773.5.0.dta	20190307_L1_Ag6_Zhu00015_SA_TestGly_2000_01.4773.4773.5.0.dta	20190307_L1_Ag6_Zhu00015_SA_TestGly_2000_01	4773	1224.86	3983.69	797.544	5	1	KKEDALJETRESETK		1777.89	5 4 1 0 2 0	H(5)N(4)A(1)F(2)	(N(F)(N(H(H(N(H(A))))(H(N(H(F)))))))	3243	0 1 0 0 0 0;0 1 0 0 1 0;0 2 0 0 0 0;0 2 0 0 1 0;1 2 0 0 0 0;1 2 0 0 1 0;2 2 0 0 0 0;2 2 0 0 1 0;2 3 0 0 0 0;2 3 0 0 1 0;3 2 0 0 0 0;3 2 0 0 1 0;3 3 0 0 0 0;3 3 0 0 1 0;3 3 0 0 2 0;3 3 1 0 0 0;3 3 1 0 1 0;3 4 0 0 0 0;3 4 0 0 1 0;4 3 0 0 0 0;4 3 0 0 1 0;4 3 0 0 2 0;4 3 1 0 0 0;4 3 1 0 1 0;4 4 0 0 0 0;4 4 0 0 1 0;4 4 0 0 2 0;4 4 1 0 0 0;4 4 1 0 1 0;5 4 0 0 0 0;5 4 0 0 1 0;5 4 0 0 2 0;5 4 1 0 0 0;5 4…	2205.79	7	43.3207	16.5983	92.9479	8	0.00582	1.46168	0.61111	0.32143	0.21429	0	0	0	8.3253e-107	9.40269e-109	-1	0	9.40269e-109	sp|P10909|CLUS_HUMAN	CLU	86	3995590	31260200
20190307_L1_Ag6_Zhu00015_SA_TestGly_2000_01.4774.4774.2.0.dta	20190307_L1_Ag6_Zhu00015_SA_TestGly_2000_01.4774.4774.2.0.dta	20190307_L1_Ag6_Zhu00015_SA_TestGly_2000_01	4774	1225	2327.93	1164.47	2	1	JNSIPDK		787.394	7 2 0 0 0 0	H(7)N(2)	(N(N(H(H(H))(H(H(H(H)))))))	22782	0 1 0 0 0 0;0 2 0 0 0 0;1 2 0 0 0 0;2 2 0 0 0 0;3 2 0 0 0 0;4 2 0 0 0 0;5 2 0 0 0 0;6 2 0 0 0 0;	1540.53	1	27.2545	16.5639	47.1084	7	0.00224	0.96405	0.8	0.91667	0	0	0	0	1.75959e-53	1.41491e-55	-1	0	1.41491e-55	sp|Q08431|MFGM_HUMAN	MFGE8	238	2189120	6816230
20190307_L1_Ag6_Zhu00015_SA_TestGly_2000_01.4777.4777.3.0.dta	20190307_L1_Ag6_Zhu00015_SA_TestGly_2000_01.4777.4777.3.0.dta	20190307_L1_Ag6_Zhu00015_SA_TestGly_2000_01	4777	1225.79	3402.4	1134.81	3	1	EIRHJSTGCLR	9,Carbamidomethyl[C];	1342.66	5 4 1 0 1 0	H(5)N(4)A(1)F(1)	(N(F)(N(H(H(N(H)))(H(N(H(A)))))))	5986	0 1 0 0 0 0;0 1 0 0 1 0;0 2 0 0 0 0;0 2 0 0 1 0;1 2 0 0 0 0;1 2 0 0 1 0;2 2 0 0 0 0;2 2 0 0 1 0;2 3 0 0 0 0;2 3 0 0 1 0;3 2 0 0 0 0;3 2 0 0 1 0;3 3 0 0 0 0;3 3 0 0 1 0;3 3 1 0 0 0;3 3 1 0 1 0;3 4 0 0 0 0;3 4 0 0 1 0;4 3 0 0 0 0;4 3 0 0 1 0;4 3 1 0 0 0;4 3 1 0 1 0;4 4 0 0 0 0;4 4 0 0 1 0;4 4 1 0 0 0;4 4 1 0 1 0;5 4 0 0 0 0;5 4 0 0 1 0;5 4 1 0 0 0;	2059.73	5	68.7646	31.3598	138.231	9	0.00367	1.07973	0.77419	0.55	0.3	0	0	0	1.98519e-159	3.42628e-161	-1	0	3.42628e-161	sp|P10909|CLUS_HUMAN	CLU	291	35789100	211300000
20190307_L1_Ag6_Zhu00015_SA_TestGly_2000_01.4781.4781.3.0.dta	20190307_L1_Ag6_Zhu00015_SA_TestGly_2000_01.4781.4781.3.0.dta	20190307_L1_Ag6_Zhu00015_SA_TestGly_2000_01	4781	1226.41	2858.12	953.379	3	1	HJSTGCLR	6,Carbamidomethyl[C];	944.437	5 4 1 0 0 0	H(5)N(4)A(1)	(N(N(H(H(N(H)))(H(N(H(A)))))))	29244	0 1 0 0 0 0;0 2 0 0 0 0;1 2 0 0 0 0;2 2 0 0 0 0;2 3 0 0 0 0;3 2 0 0 0 0;3 3 0 0 0 0;3 3 1 0 0 0;3 4 0 0 0 0;4 3 0 0 0 0;4 3 1 0 0 0;4 4 0 0 0 0;4 4 1 0 0 0;5 4 0 0 0 0;	1913.68	2	20.5148	7.36391	44.9379	6	0.00765	2.67606	0.6875	0.14286	0.35714	0	0	0	5.76578e-51	5.58816e-53	-1	0	5.58816e-53	sp|P10909|CLUS_HUMAN	CLU	291	7994630	43402600
20190307_L1_Ag6_Zhu00015_SA_TestGly_2000_01.4790.4790.4.1.dta	20190307_L1_Ag6_Zhu00015_SA_TestGly_2000_01.4790.4790.4.1.dta	20190307_L1_Ag6_Zhu00015_SA_TestGly_2000_01	4790	1228.21	3402.41	851.357	4	1	EIRHJSTGCLR	9,Carbamidomethyl[C];	1342.66	5 4 1 0 1 0	H(5)N(4)A(1)F(1)	(N(F)(N(H(H(H))(H(N)(N(H(A)))))))	638	0 1 0 0 0 0;0 1 0 0 1 0;0 2 0 0 0 0;0 2 0 0 1 0;1 2 0 0 0 0;1 2 0 0 1 0;2 2 0 0 0 0;2 2 0 0 1 0;2 3 0 0 0 0;2 3 0 0 1 0;2 4 0 0 0 0;2 4 0 0 1 0;3 2 0 0 0 0;3 2 0 0 1 0;3 3 0 0 0 0;3 3 0 0 1 0;3 3 1 0 0 0;3 3 1 0 1 0;3 4 0 0 0 0;3 4 0 0 1 0;3 4 1 0 0 0;3 4 1 0 1 0;4 2 0 0 0 0;4 2 0 0 1 0;4 3 0 0 0 0;4 3 0 0 1 0;4 3 1 0 0 0;4 3 1 0 1 0;4 4 0 0 0 0;4 4 0 0 1 0;4 4 1 0 0 0;4 4 1 0 1 0;5 3 0 0 0 0;5 3…	2059.73	5	61.8184	23.6543	132.695	9	0.00625	1.83655	0.60976	0.55	0.2	0	0	0	5.10488e-153	1.16839e-154	-1	0	1.16839e-154	sp|P10909|CLUS_HUMAN	CLU	291	42961300	260172000
20190307_L1_Ag6_Zhu00015_SA_TestGly_2000_01.4794.4794.3.0.dta	20190307_L1_Ag6_Zhu00015_SA_TestGly_2000_01.4794.4794.3.0.dta	20190307_L1_Ag6_Zhu00015_SA_TestGly_2000_01	4794	1229	3823.46	1275.16	3	1	FGRJGSDCPDK	8,Carbamidomethyl[C];	1252.54	6 5 1 0 2 0	H(6)N(5)A(1)F(2)	(N(F)(N(H(H(N(H)))(H(N(H))(N(F)(H(A)))))))	6020	0 1 0 0 0 0;0 1 0 0 1 0;0 2 0 0 0 0;0 2 0 0 1 0;1 2 0 0 0 0;1 2 0 0 1 0;2 2 0 0 0 0;2 2 0 0 1 0;2 3 0 0 0 0;2 3 0 0 1 0;2 3 0 0 2 0;2 4 0 0 0 0;2 4 0 0 1 0;2 4 0 0 2 0;3 2 0 0 0 0;3 2 0 0 1 0;3 3 0 0 0 0;3 3 0 0 1 0;3 3 0 0 2 0;3 3 1 0 0 0;3 3 1 0 1 0;3 3 1 0 2 0;3 4 0 0 0 0;3 4 0 0 1 0;3 4 0 0 2 0;3 4 1 0 0 0;3 4 1 0 1 0;3 4 1 0 2 0;3 5 0 0 0 0;3 5 0 0 1 0;3 5 0 0 2 0;4 3 0 0 0 0;4 3 0 0 1 0;4 3…	2570.93	4	42.1279	7.90576	105.683	9	0.00232	0.60623	0.5	0.2	0.2	0	0	0	1.24552e-121	2.61294e-123	-1	0	2.61294e-123	sp|P02788|TRFL_HUMAN	LTF	642	32106100	225454000
20190307_L1_Ag6_Zhu00015_SA_TestGly_2000_01.4798.4798.3.0.dta	20190307_L1_Ag6_Zhu00015_SA_TestGly_2000_01.4798.4798.3.0.dta	20190307_L1_Ag6_Zhu00015_SA_TestGly_2000_01	4798	1229.85	3111.31	1037.78	3	1	EIRHJSTGCLR	9,Carbamidomethyl[C];	1342.66	5 4 0 0 1 0	H(5)N(4)F(1)	(N(F)(N(H(H(N(H)))(H(N(H))))))	6036	0 1 0 0 0 0;0 1 0 0 1 0;0 2 0 0 0 0;0 2 0 0 1 0;1 2 0 0 0 0;1 2 0 0 1 0;2 2 0 0 0 0;2 2 0 0 1 0;2 3 0 0 0 0;2 3 0 0 1 0;3 2 0 0 0 0;3 2 0 0 1 0;3 3 0 0 0 0;3 3 0 0 1 0;3 4 0 0 0 0;3 4 0 0 1 0;4 3 0 0 0 0;4 3 0 0 1 0;4 4 0 0 0 0;4 4 0 0 1 0;5 4 0 0 0 0;	1768.64	5	43.3289	18.0482	90.279	9	0.00683	2.19657	0.82609	0.35	0.35	0	0	0	1.05031e-103	1.65903e-105	-1	0	1.65903e-105	sp|P10909|CLUS_HUMAN	CLU	291	557633	3221560
20190307_L1_Ag6_Zhu00015_SA_TestGly_2000_01.4803.4803.3.0.dta	20190307_L1_Ag6_Zhu00015_SA_TestGly_2000_01.4803.4803.3.0.dta	20190307_L1_Ag6_Zhu00015_SA_TestGly_2000_01	4803	1230.79	2746.17	916.062	3	1	EIRHJSTGCLR	9,Carbamidomethyl[C];	1342.66	4 3 0 0 1 0	H(4)N(3)F(1)	(N(F)(N(H(H)(H(N(H))))))	8144	0 1 0 0 0 0;0 1 0 0 1 0;0 2 0 0 0 0;0 2 0 0 1 0;1 2 0 0 0 0;1 2 0 0 1 0;2 2 0 0 0 0;2 2 0 0 1 0;2 3 0 0 0 0;2 3 0 0 1 0;3 2 0 0 0 0;3 2 0 0 1 0;3 3 0 0 0 0;3 3 0 0 1 0;4 3 0 0 0 0;	1403.51	5	11.7205	8.0032	18.6242	6	-0.00086	-0.31455	0.58824	0.2	0.2	0	0	0	3.18222e-20	2.54761e-22	-1	0	2.54761e-22	sp|P10909|CLUS_HUMAN	CLU	291	488450	2347380
20190307_L1_Ag6_Zhu00015_SA_TestGly_2000_01.4807.4807.3.0.dta	20190307_L1_Ag6_Zhu00015_SA_TestGly_2000_01.4807.4807.3.0.dta	20190307_L1_Ag6_Zhu00015_SA_TestGly_2000_01	4807	1231.65	3312.28	1104.76	3	1	FGRJGSDCPDK	8,Carbamidomethyl[C];	1252.54	5 4 1 0 1 0	H(5)N(4)A(1)F(1)	(N(F)(N(H(H(N(H)))(H(N(H(A)))))))	5986	0 1 0 0 0 0;0 1 0 0 1 0;0 2 0 0 0 0;0 2 0 0 1 0;1 2 0 0 0 0;1 2 0 0 1 0;2 2 0 0 0 0;2 2 0 0 1 0;2 3 0 0 0 0;2 3 0 0 1 0;3 2 0 0 0 0;3 2 0 0 1 0;3 3 0 0 0 0;3 3 0 0 1 0;3 3 1 0 0 0;3 3 1 0 1 0;3 4 0 0 0 0;3 4 0 0 1 0;4 3 0 0 0 0;4 3 0 0 1 0;4 3 1 0 0 0;4 3 1 0 1 0;4 4 0 0 0 0;4 4 0 0 1 0;4 4 1 0 0 0;4 4 1 0 1 0;5 4 0 0 0 0;5 4 0 0 1 0;5 4 1 0 0 0;	2059.73	4	60.0522	16.4243	141.076	9	0.00347	1.04632	0.74194	0.5	0.1	0	0	0	1.01416e-162	3.16529e-164	-1	0	3.16529e-164	sp|P02788|TRFL_HUMAN	LTF	642	33198000	187762000
20190307_L1_Ag6_Zhu00015_SA_TestGly_2000_01.4808.4808.4.1.dta	20190307_L1_Ag6_Zhu00015_SA_TestGly_2000_01.4808.4808.4.1.dta	20190307_L1_Ag6_Zhu00015_SA_TestGly_2000_01	4808	1231.79	3312.28	828.825	4	1	FGRJGSDCPDK	8,Carbamidomethyl[C];	1252.54	5 4 1 0 1 0	H(5)N(4)A(1)F(1)	(N(F)(N(H(H(N(H)))(H(N(H(A)))))))	5986	0 1 0 0 0 0;0 1 0 0 1 0;0 2 0 0 0 0;0 2 0 0 1 0;1 2 0 0 0 0;1 2 0 0 1 0;2 2 0 0 0 0;2 2 0 0 1 0;2 3 0 0 0 0;2 3 0 0 1 0;3 2 0 0 0 0;3 2 0 0 1 0;3 3 0 0 0 0;3 3 0 0 1 0;3 3 1 0 0 0;3 3 1 0 1 0;3 4 0 0 0 0;3 4 0 0 1 0;4 3 0 0 0 0;4 3 0 0 1 0;4 3 1 0 0 0;4 3 1 0 1 0;4 4 0 0 0 0;4 4 0 0 1 0;4 4 1 0 0 0;4 4 1 0 1 0;5 4 0 0 0 0;5 4 0 0 1 0;5 4 1 0 0 0;	2059.73	4	48.4848	14.0167	112.497	9	0.00378	1.14262	0.74194	0.5	0.25	0	0	0	1.45127e-129	2.4585e-131	-1	0	2.4585e-131	sp|P02788|TRFL_HUMAN	LTF	642	1180760	7382980
20190307_L1_Ag6_Zhu00015_SA_TestGly_2000_01.4812.4812.5.0.dta	20190307_L1_Ag6_Zhu00015_SA_TestGly_2000_01.4812.4812.5.0.dta	20190307_L1_Ag6_Zhu00015_SA_TestGly_2000_01	4812	1232.51	3983.69	797.544	5	1	KKEDALJETRESETK		1777.89	5 4 1 0 2 0	H(5)N(4)A(1)F(2)	(N(F)(N(H(H(N(H(A))))(H(N(H(F)))))))	3243	0 1 0 0 0 0;0 1 0 0 1 0;0 2 0 0 0 0;0 2 0 0 1 0;1 2 0 0 0 0;1 2 0 0 1 0;2 2 0 0 0 0;2 2 0 0 1 0;2 3 0 0 0 0;2 3 0 0 1 0;3 2 0 0 0 0;3 2 0 0 1 0;3 3 0 0 0 0;3 3 0 0 1 0;3 3 0 0 2 0;3 3 1 0 0 0;3 3 1 0 1 0;3 4 0 0 0 0;3 4 0 0 1 0;4 3 0 0 0 0;4 3 0 0 1 0;4 3 0 0 2 0;4 3 1 0 0 0;4 3 1 0 1 0;4 4 0 0 0 0;4 4 0 0 1 0;4 4 0 0 2 0;4 4 1 0 0 0;4 4 1 0 1 0;5 4 0 0 0 0;5 4 0 0 1 0;5 4 0 0 2 0;5 4 1 0 0 0;5 4…	2205.79	7	39.8638	10.9659	93.5313	9	0.00584	1.46544	0.58333	0.21429	0.17857	0	0	0	1.74687e-107	2.90535e-109	-1	0	2.90535e-109	sp|P10909|CLUS_HUMAN	CLU	86	3995590	31260200
20190307_L1_Ag6_Zhu00015_SA_TestGly_2000_01.4832.4832.2.0.dta	20190307_L1_Ag6_Zhu00015_SA_TestGly_2000_01.4832.4832.2.0.dta	20190307_L1_Ag6_Zhu00015_SA_TestGly_2000_01	4832	1236.86	2165.87	1083.44	2	1	JNSIPDK		787.394	6 2 0 0 0 0	H(6)N(2)	(N(N(H(H(H))(H(H(H))))))	22822	0 1 0 0 0 0;0 2 0 0 0 0;1 2 0 0 0 0;2 2 0 0 0 0;3 2 0 0 0 0;4 2 0 0 0 0;5 2 0 0 0 0;	1378.48	1	21.2763	10.5949	41.1132	7	0.00226	1.04423	0.88889	0.66667	0	0	0	0	1.56549e-46	1.06421e-48	-1	0	1.06421e-48	sp|Q08431|MFGM_HUMAN	MFGE8	238	1357850	4521370
20190307_L1_Ag6_Zhu00015_SA_TestGly_2000_01.4833.4833.2.0.dta	20190307_L1_Ag6_Zhu00015_SA_TestGly_2000_01.4833.4833.2.0.dta	20190307_L1_Ag6_Zhu00015_SA_TestGly_2000_01	4833	1236.96	2327.92	1164.47	2	1	JNSIPDK		787.394	7 2 0 0 0 0	H(7)N(2)	(N(N(H(H(H)(H))(H(H)(H)))))	22074	0 1 0 0 0 0;0 2 0 0 0 0;1 2 0 0 0 0;2 2 0 0 0 0;3 2 0 0 0 0;4 2 0 0 0 0;5 2 0 0 0 0;6 2 0 0 0 0;	1540.53	1	17.029	7.49579	34.7334	7	0.00066	0.28361	0.7	0.5	0	0	0	0	4.15956e-39	3.44683e-41	-1	0	3.44683e-41	sp|Q08431|MFGM_HUMAN	MFGE8	238	6999090	30435100
20190307_L1_Ag6_Zhu00015_SA_TestGly_2000_01.4839.4839.5.0.dta	20190307_L1_Ag6_Zhu00015_SA_TestGly_2000_01.4839.4839.5.0.dta	20190307_L1_Ag6_Zhu00015_SA_TestGly_2000_01	4839	1238.49	3837.63	768.332	5	1	KKEDALJETRESETK		1777.89	5 4 1 0 1 0	H(5)N(4)A(1)F(1)	(N(F)(N(H(H(N(H)))(H(N(H(A)))))))	5986	0 1 0 0 0 0;0 1 0 0 1 0;0 2 0 0 0 0;0 2 0 0 1 0;1 2 0 0 0 0;1 2 0 0 1 0;2 2 0 0 0 0;2 2 0 0 1 0;2 3 0 0 0 0;2 3 0 0 1 0;3 2 0 0 0 0;3 2 0 0 1 0;3 3 0 0 0 0;3 3 0 0 1 0;3 3 1 0 0 0;3 3 1 0 1 0;3 4 0 0 0 0;3 4 0 0 1 0;4 3 0 0 0 0;4 3 0 0 1 0;4 3 1 0 0 0;4 3 1 0 1 0;4 4 0 0 0 0;4 4 0 0 1 0;4 4 1 0 0 0;4 4 1 0 1 0;5 4 0 0 0 0;5 4 0 0 1 0;5 4 1 0 0 0;	2059.73	7	42.1805	13.812	94.8647	9	0.00497	1.29551	0.58065	0.25	0.21429	0	0	0	4.91713e-109	4.7354e-111	-1	0	4.7354e-111	sp|P10909|CLUS_HUMAN	CLU	86	3285650	23957200
20190307_L1_Ag6_Zhu00015_SA_TestGly_2000_01.4840.4840.3.3.dta	20190307_L1_Ag6_Zhu00015_SA_TestGly_2000_01.4840.4840.3.3.dta	20190307_L1_Ag6_Zhu00015_SA_TestGly_2000_01	4840	1238.64	2847.13	949.716	3	1	JNSIPDK		787.394	5 4 1 0 1 0	H(5)N(4)A(1)F(1)	(N(N(H(H(N(H)(F)))(H(N(H(A)))))))	27858	0 1 0 0 0 0;0 2 0 0 0 0;1 2 0 0 0 0;2 2 0 0 0 0;2 3 0 0 0 0;2 3 0 0 1 0;3 2 0 0 0 0;3 3 0 0 0 0;3 3 0 0 1 0;3 3 1 0 0 0;3 4 0 0 0 0;3 4 0 0 1 0;4 3 0 0 0 0;4 3 0 0 1 0;4 3 1 0 0 0;4 4 0 0 0 0;4 4 0 0 1 0;4 4 1 0 0 0;4 4 1 0 1 0;5 4 0 0 0 0;5 4 0 0 1 0;5 4 1 0 0 0;	2059.73	1	41.3233	26.7434	68.4004	7	0.00517	1.81751	0.70833	0.91667	0.33333	0	0	0	2.69798e-78	2.48841e-80	-1	0	2.48841e-80	sp|Q08431|MFGM_HUMAN	MFGE8	238	10588900	45933600
20190307_L1_Ag6_Zhu00015_SA_TestGly_2000_01.4844.4844.4.1.dta	20190307_L1_Ag6_Zhu00015_SA_TestGly_2000_01.4844.4844.4.1.dta	20190307_L1_Ag6_Zhu00015_SA_TestGly_2000_01	4844	1239.45	4211.71	1053.68	4	1	KKEDALJETR		1203.63	6 5 2 0 3 0	H(6)N(5)A(2)F(3)	(N(F)(N(H(H(N(F)(H(A))))(H(N(H))(N(F)(H(A)))))))	783	0 1 0 0 0 0;0 1 0 0 1 0;0 2 0 0 0 0;0 2 0 0 1 0;1 2 0 0 0 0;1 2 0 0 1 0;2 2 0 0 0 0;2 2 0 0 1 0;2 3 0 0 0 0;2 3 0 0 1 0;2 3 0 0 2 0;2 4 0 0 0 0;2 4 0 0 1 0;2 4 0 0 2 0;3 2 0 0 0 0;3 2 0 0 1 0;3 3 0 0 0 0;3 3 0 0 1 0;3 3 0 0 2 0;3 3 1 0 0 0;3 3 1 0 1 0;3 3 1 0 2 0;3 4 0 0 0 0;3 4 0 0 1 0;3 4 0 0 2 0;3 4 0 0 3 0;3 4 1 0 0 0;3 4 1 0 1 0;3 4 1 0 2 0;3 5 0 0 0 0;3 5 0 0 1 0;3 5 0 0 2 0;3 5 0 0 3 0;4 3…	3008.08	7	26.0602	9.05191	57.6472	7	0.00335	0.79649	0.38043	0	0.44444	0	0	0	9.6978e-66	1.26254e-67	-1	0	1.26254e-67	sp|P10909|CLUS_HUMAN	CLU	86	544071	4576610
20190307_L1_Ag6_Zhu00015_SA_TestGly_2000_01.4847.4847.2.0.dta	20190307_L1_Ag6_Zhu00015_SA_TestGly_2000_01.4847.4847.2.0.dta	20190307_L1_Ag6_Zhu00015_SA_TestGly_2000_01	4847	1240.22	2847.13	1424.07	2	1	JNSIPDK		787.394	5 4 1 0 1 0	H(5)N(4)A(1)F(1)	(N(N(H(H(N(H)(F)))(H(N(H(A)))))))	27858	0 1 0 0 0 0;0 2 0 0 0 0;1 2 0 0 0 0;2 2 0 0 0 0;2 3 0 0 0 0;2 3 0 0 1 0;3 2 0 0 0 0;3 3 0 0 0 0;3 3 0 0 1 0;3 3 1 0 0 0;3 4 0 0 0 0;3 4 0 0 1 0;4 3 0 0 0 0;4 3 0 0 1 0;4 3 1 0 0 0;4 4 0 0 0 0;4 4 0 0 1 0;4 4 1 0 0 0;4 4 1 0 1 0;5 4 0 0 0 0;5 4 0 0 1 0;5 4 1 0 0 0;	2059.73	1	10.0572	5.14638	19.1773	7	0.00339	1.19232	0.33333	0.5	0.08333	0	0	0	7.55652e-21	4.77353e-23	-1	0.00157381	0.00157381	sp|Q08431|MFGM_HUMAN	MFGE8	238	2701910	11303800
20190307_L1_Ag6_Zhu00015_SA_TestGly_2000_01.4854.4854.3.0.dta	20190307_L1_Ag6_Zhu00015_SA_TestGly_2000_01.4854.4854.3.0.dta	20190307_L1_Ag6_Zhu00015_SA_TestGly_2000_01	4854	1241.46	2660.05	887.354	3	1	JNSIPDK		787.394	6 3 1 0 0 0	H(6)N(3)A(1)	(N(N(H(H(H)(H))(H(N(H(A)))))))	22171	0 1 0 0 0 0;0 2 0 0 0 0;1 2 0 0 0 0;2 2 0 0 0 0;2 3 0 0 0 0;3 2 0 0 0 0;3 3 0 0 0 0;3 3 1 0 0 0;4 2 0 0 0 0;4 3 0 0 0 0;4 3 1 0 0 0;5 2 0 0 0 0;5 3 0 0 0 0;5 3 1 0 0 0;6 3 0 0 0 0;	1872.65	1	66.3915	47.8205	100.881	7	0.00349	1.31148	0.88235	1.25	0.33333	0	0	0	4.89368e-116	9.67566e-118	-1	0	9.67566e-118	sp|Q08431|MFGM_HUMAN	MFGE8	238	62666600	241966000
20190307_L1_Ag6_Zhu00015_SA_TestGly_2000_01.4855.4855.3.3.dta	20190307_L1_Ag6_Zhu00015_SA_TestGly_2000_01.4855.4855.3.3.dta	20190307_L1_Ag6_Zhu00015_SA_TestGly_2000_01	4855	1241.6	2993.2	998.404	3	1	JNSIPDK		787.394	5 4 1 0 2 0	H(5)N(4)A(1)F(2)	(N(F)(N(H(H(N(H(A))))(H(N(H(F)))))))	3243	0 1 0 0 0 0;0 1 0 0 1 0;0 2 0 0 0 0;0 2 0 0 1 0;1 2 0 0 0 0;1 2 0 0 1 0;2 2 0 0 0 0;2 2 0 0 1 0;2 3 0 0 0 0;2 3 0 0 1 0;3 2 0 0 0 0;3 2 0 0 1 0;3 3 0 0 0 0;3 3 0 0 1 0;3 3 0 0 2 0;3 3 1 0 0 0;3 3 1 0 1 0;3 4 0 0 0 0;3 4 0 0 1 0;4 3 0 0 0 0;4 3 0 0 1 0;4 3 0 0 2 0;4 3 1 0 0 0;4 3 1 0 1 0;4 4 0 0 0 0;4 4 0 0 1 0;4 4 0 0 2 0;4 4 1 0 0 0;4 4 1 0 1 0;5 4 0 0 0 0;5 4 0 0 1 0;5 4 0 0 2 0;5 4 1 0 0 0;5 4…	2205.79	1	21.7505	5.14156	52.5957	9	0.01034	3.45513	0.52778	0.16667	0.25	0	0	0	7.48746e-60	1.05659e-61	-1	0.00157381	0.00157381	sp|Q08431|MFGM_HUMAN	MFGE8	238	1463670	7336680
20190307_L1_Ag6_Zhu00015_SA_TestGly_2000_01.4858.4858.2.1.dta	20190307_L1_Ag6_Zhu00015_SA_TestGly_2000_01.4858.4858.2.1.dta	20190307_L1_Ag6_Zhu00015_SA_TestGly_2000_01	4858	1242.24	2044.84	1022.93	2	1	JNSIPDK		787.394	4 3 0 0 0 0	H(4)N(3)	(N(N(H(H(H))(H(N)))))	23015	0 1 0 0 0 0;0 2 0 0 0 0;1 2 0 0 0 0;2 2 0 0 0 0;2 3 0 0 0 0;3 2 0 0 0 0;3 3 0 0 0 0;4 2 0 0 0 0;	1257.45	1	29.1591	19.492	47.1123	7	0.00112	0.54869	1	0.66667	0.41667	0	0	0	1.74141e-53	1.28591e-55	-1	0	1.28591e-55	sp|Q08431|MFGM_HUMAN	MFGE8	238	1294220	3510880
20190307_L1_Ag6_Zhu00015_SA_TestGly_2000_01.4859.4859.2.0.dta	20190307_L1_Ag6_Zhu00015_SA_TestGly_2000_01.4859.4859.2.0.dta	20190307_L1_Ag6_Zhu00015_SA_TestGly_2000_01	4859	1242.35	2660.05	1330.53	2	1	JNSIPDK		787.394	6 3 1 0 0 0	H(6)N(3)A(1)	(N(N(H(H(H(H)))(H(N(H(A)))))))	21500	0 1 0 0 0 0;0 2 0 0 0 0;1 2 0 0 0 0;2 2 0 0 0 0;2 3 0 0 0 0;3 2 0 0 0 0;3 3 0 0 0 0;3 3 1 0 0 0;4 2 0 0 0 0;4 3 0 0 0 0;4 3 1 0 0 0;5 2 0 0 0 0;5 3 0 0 0 0;5 3 1 0 0 0;6 3 0 0 0 0;	1872.65	1	41.9868	38.5765	48.3202	7	0.00097	0.36488	0.58824	1.41667	0	0	0	0	6.92217e-55	5.20726e-57	-1	0	5.20726e-57	sp|Q08431|MFGM_HUMAN	MFGE8	238	34980700	132306000
20190307_L1_Ag6_Zhu00015_SA_TestGly_2000_01.4863.4863.3.0.dta	20190307_L1_Ag6_Zhu00015_SA_TestGly_2000_01.4863.4863.3.0.dta	20190307_L1_Ag6_Zhu00015_SA_TestGly_2000_01	4863	1243.19	3837.63	1279.88	3	1	KKEDALJETRESETK		1777.89	5 4 1 0 1 0	H(5)N(4)A(1)F(1)	(N(F)(N(H(H(N(H)))(H(N(H(A)))))))	5986	0 1 0 0 0 0;0 1 0 0 1 0;0 2 0 0 0 0;0 2 0 0 1 0;1 2 0 0 0 0;1 2 0 0 1 0;2 2 0 0 0 0;2 2 0 0 1 0;2 3 0 0 0 0;2 3 0 0 1 0;3 2 0 0 0 0;3 2 0 0 1 0;3 3 0 0 0 0;3 3 0 0 1 0;3 3 1 0 0 0;3 3 1 0 1 0;3 4 0 0 0 0;3 4 0 0 1 0;4 3 0 0 0 0;4 3 0 0 1 0;4 3 1 0 0 0;4 3 1 0 1 0;4 4 0 0 0 0;4 4 0 0 1 0;4 4 1 0 0 0;4 4 1 0 1 0;5 4 0 0 0 0;5 4 0 0 1 0;5 4 1 0 0 0;	2059.73	7	25.8749	5.51698	63.6824	9	0.00264	0.6868	0.6129	0.03571	0.17857	0	0	0	8.65186e-73	8.3954e-75	-1	0.00126622	0.00126622	sp|P10909|CLUS_HUMAN	CLU	86	3104790	22569900
20190307_L1_Ag6_Zhu00015_SA_TestGly_2000_01.4866.4866.4.4.dta	20190307_L1_Ag6_Zhu00015_SA_TestGly_2000_01.4866.4866.4.4.dta	20190307_L1_Ag6_Zhu00015_SA_TestGly_2000_01	4866	1244.02	3919.6	980.655	4	1	KKEDALJETR		1203.63	6 5 2 0 1 0	H(6)N(5)A(2)F(1)	(N(F)(N(H(H(N(H(A))))(H(N(H(N(H(A)))))))))	3290	0 1 0 0 0 0;0 1 0 0 1 0;0 2 0 0 0 0;0 2 0 0 1 0;1 2 0 0 0 0;1 2 0 0 1 0;2 2 0 0 0 0;2 2 0 0 1 0;2 3 0 0 0 0;2 3 0 0 1 0;3 2 0 0 0 0;3 2 0 0 1 0;3 3 0 0 0 0;3 3 0 0 1 0;3 3 1 0 0 0;3 3 1 0 1 0;3 4 0 0 0 0;3 4 0 0 1 0;4 3 0 0 0 0;4 3 0 0 1 0;4 3 1 0 0 0;4 3 1 0 1 0;4 4 0 0 0 0;4 4 0 0 1 0;4 4 1 0 0 0;4 4 1 0 1 0;4 5 0 0 0 0;4 5 0 0 1 0;5 4 0 0 0 0;5 4 0 0 1 0;5 4 1 0 0 0;5 4 1 0 1 0;5 5 0 0 0 0;5 5…	2715.96	7	23.4446	11.6082	45.4264	7	0.00289	0.73686	0.48837	0.11111	0.44444	0	0	0	1.566e-51	1.97972e-53	-1	0	1.97972e-53	sp|P10909|CLUS_HUMAN	CLU	86	1510490	12098000
20190307_L1_Ag6_Zhu00015_SA_TestGly_2000_01.4871.4871.4.1.dta	20190307_L1_Ag6_Zhu00015_SA_TestGly_2000_01.4871.4871.4.1.dta	20190307_L1_Ag6_Zhu00015_SA_TestGly_2000_01	4871	1244.96	3837.63	960.164	4	1	KKEDALJETRESETK		1777.89	5 4 1 0 1 0	H(5)N(4)A(1)F(1)	(N(F)(N(H(H(N(H)))(H(N(H(A)))))))	5986	0 1 0 0 0 0;0 1 0 0 1 0;0 2 0 0 0 0;0 2 0 0 1 0;1 2 0 0 0 0;1 2 0 0 1 0;2 2 0 0 0 0;2 2 0 0 1 0;2 3 0 0 0 0;2 3 0 0 1 0;3 2 0 0 0 0;3 2 0 0 1 0;3 3 0 0 0 0;3 3 0 0 1 0;3 3 1 0 0 0;3 3 1 0 1 0;3 4 0 0 0 0;3 4 0 0 1 0;4 3 0 0 0 0;4 3 0 0 1 0;4 3 1 0 0 0;4 3 1 0 1 0;4 4 0 0 0 0;4 4 0 0 1 0;4 4 1 0 0 0;4 4 1 0 1 0;5 4 0 0 0 0;5 4 0 0 1 0;5 4 1 0 0 0;	2059.73	7	52.2202	22.9389	106.6	9	0.00598	1.55843	0.67742	0.25	0.42857	0	0	0	1.0668e-122	8.90699e-125	-1	0	8.90699e-125	sp|P10909|CLUS_HUMAN	CLU	86	13315500	104157000
20190307_L1_Ag6_Zhu00015_SA_TestGly_2000_01.4872.4872.3.0.dta	20190307_L1_Ag6_Zhu00015_SA_TestGly_2000_01.4872.4872.3.0.dta	20190307_L1_Ag6_Zhu00015_SA_TestGly_2000_01	4872	1245.1	3026.19	1009.4	3	1	LISJCSK	5,Carbamidomethyl[C];	821.419	5 4 2 0 0 0	H(5)N(4)A(2)	(N(N(H(H(N(H(A))))(H(N(H(A)))))))	25997	0 1 0 0 0 0;0 2 0 0 0 0;1 2 0 0 0 0;2 2 0 0 0 0;2 3 0 0 0 0;3 2 0 0 0 0;3 3 0 0 0 0;3 3 1 0 0 0;3 4 0 0 0 0;4 3 0 0 0 0;4 3 1 0 0 0;4 4 0 0 0 0;4 4 1 0 0 0;5 4 0 0 0 0;5 4 1 0 0 0;	2204.77	4	42.599	19.6058	85.3005	7	0.00182	0.60174	0.88235	1	0.08333	0	0	0	6.29718e-98	8.15332e-100	-1	0	8.15332e-100	sp|P05156|CFAI_HUMAN	CFI	494	6054760	26650000
20190307_L1_Ag6_Zhu00015_SA_TestGly_2000_01.4883.4883.3.0.dta	20190307_L1_Ag6_Zhu00015_SA_TestGly_2000_01.4883.4883.3.0.dta	20190307_L1_Ag6_Zhu00015_SA_TestGly_2000_01	4883	1247.5	2947.14	983.053	3	1	FGRJGSDCPDK	8,Carbamidomethyl[C];	1252.54	4 3 1 0 1 0	H(4)N(3)A(1)F(1)	(N(F)(N(H(H)(H(N(H(A)))))))	8110	0 1 0 0 0 0;0 1 0 0 1 0;0 2 0 0 0 0;0 2 0 0 1 0;1 2 0 0 0 0;1 2 0 0 1 0;2 2 0 0 0 0;2 2 0 0 1 0;2 3 0 0 0 0;2 3 0 0 1 0;3 2 0 0 0 0;3 2 0 0 1 0;3 3 0 0 0 0;3 3 0 0 1 0;3 3 1 0 0 0;3 3 1 0 1 0;4 3 0 0 0 0;4 3 0 0 1 0;4 3 1 0 0 0;	1694.6	4	23.9743	3.74615	61.5409	9	0.00425	1.44162	0.71429	0.2	0.05	0	0	0	2.74662e-70	2.90386e-72	-1	0.00598086	0.00598086	sp|P02788|TRFL_HUMAN	LTF	642	415881	2084780
20190307_L1_Ag6_Zhu00015_SA_TestGly_2000_01.4888.4888.3.3.dta	20190307_L1_Ag6_Zhu00015_SA_TestGly_2000_01.4888.4888.3.3.dta	20190307_L1_Ag6_Zhu00015_SA_TestGly_2000_01	4888	1248.45	2990.25	997.42	3	1	KEDALJETR		1075.54	5 4 0 0 2 0	H(5)N(4)F(2)	(N(F)(N(H(H(N(H)))(H(N(H(F)))))))	5988	0 1 0 0 0 0;0 1 0 0 1 0;0 2 0 0 0 0;0 2 0 0 1 0;1 2 0 0 0 0;1 2 0 0 1 0;2 2 0 0 0 0;2 2 0 0 1 0;2 3 0 0 0 0;2 3 0 0 1 0;3 2 0 0 0 0;3 2 0 0 1 0;3 3 0 0 0 0;3 3 0 0 1 0;3 3 0 0 2 0;3 4 0 0 0 0;3 4 0 0 1 0;4 3 0 0 0 0;4 3 0 0 1 0;4 3 0 0 2 0;4 4 0 0 0 0;4 4 0 0 1 0;4 4 0 0 2 0;5 4 0 0 0 0;5 4 0 0 1 0;	1914.7	6	46.6032	12.8228	109.338	9	0.01009	3.37444	0.81481	0.25	0.4375	0	0	0	6.89954e-126	1.24638e-127	-1	0	1.24638e-127	sp|P10909|CLUS_HUMAN	CLU	86	1186080	5106900
20190307_L1_Ag6_Zhu00015_SA_TestGly_2000_01.4892.4892.3.0.dta	20190307_L1_Ag6_Zhu00015_SA_TestGly_2000_01.4892.4892.3.0.dta	20190307_L1_Ag6_Zhu00015_SA_TestGly_2000_01	4892	1249.44	2701.07	901.029	3	1	JNSIPDK		787.394	5 4 1 0 0 0	H(5)N(4)A(1)	(N(N(H(H(N(H)))(H(N(H(A)))))))	29244	0 1 0 0 0 0;0 2 0 0 0 0;1 2 0 0 0 0;2 2 0 0 0 0;2 3 0 0 0 0;3 2 0 0 0 0;3 3 0 0 0 0;3 3 1 0 0 0;3 4 0 0 0 0;4 3 0 0 0 0;4 3 1 0 0 0;4 4 0 0 0 0;4 4 1 0 0 0;5 4 0 0 0 0;	1913.68	1	51.0756	40.711	70.3242	7	0.00243	0.89909	0.875	1.25	0.33333	0	0	0	1.54659e-80	1.67059e-82	-1	0	1.67059e-82	sp|Q08431|MFGM_HUMAN	MFGE8	238	14838800	57910800
20190307_L1_Ag6_Zhu00015_SA_TestGly_2000_01.4896.4896.3.1.dta	20190307_L1_Ag6_Zhu00015_SA_TestGly_2000_01.4896.4896.3.1.dta	20190307_L1_Ag6_Zhu00015_SA_TestGly_2000_01	4896	1250.2	3773.55	1258.52	3	1	KKEDALJETR		1203.63	6 5 2 0 0 0	H(6)N(5)A(2)	(N(N(H(H(N(H(A))))(H(N(H))(N(H(A)))))))	26056	0 1 0 0 0 0;0 2 0 0 0 0;1 2 0 0 0 0;2 2 0 0 0 0;2 3 0 0 0 0;2 4 0 0 0 0;3 2 0 0 0 0;3 3 0 0 0 0;3 3 1 0 0 0;3 4 0 0 0 0;3 4 1 0 0 0;3 5 0 0 0 0;4 3 0 0 0 0;4 3 1 0 0 0;4 4 0 0 0 0;4 4 1 0 0 0;4 5 0 0 0 0;4 5 1 0 0 0;5 4 0 0 0 0;5 4 1 0 0 0;5 4 2 0 0 0;5 5 0 0 0 0;5 5 1 0 0 0;5 5 2 0 0 0;6 5 0 0 0 0;6 5 1 0 0 0;	2569.9	7	18.8268	5.70572	43.1944	7	0.01033	2.73615	0.46429	0	0.33333	0	0	0	6.04354e-49	4.05114e-51	-1	0.00032041	0.00032041	sp|P10909|CLUS_HUMAN	CLU	86	1302390	6411450
20190307_L1_Ag6_Zhu00015_SA_TestGly_2000_01.4901.4901.3.0.dta	20190307_L1_Ag6_Zhu00015_SA_TestGly_2000_01.4901.4901.3.0.dta	20190307_L1_Ag6_Zhu00015_SA_TestGly_2000_01	4901	1251.17	3919.59	1307.2	3	1	KKEDALJETR		1203.63	6 5 2 0 1 0	H(6)N(5)A(2)F(1)	(N(F)(N(H(H(N(H(A))))(H(N(H(N(H(A)))))))))	3290	0 1 0 0 0 0;0 1 0 0 1 0;0 2 0 0 0 0;0 2 0 0 1 0;1 2 0 0 0 0;1 2 0 0 1 0;2 2 0 0 0 0;2 2 0 0 1 0;2 3 0 0 0 0;2 3 0 0 1 0;3 2 0 0 0 0;3 2 0 0 1 0;3 3 0 0 0 0;3 3 0 0 1 0;3 3 1 0 0 0;3 3 1 0 1 0;3 4 0 0 0 0;3 4 0 0 1 0;4 3 0 0 0 0;4 3 0 0 1 0;4 3 1 0 0 0;4 3 1 0 1 0;4 4 0 0 0 0;4 4 0 0 1 0;4 4 1 0 0 0;4 4 1 0 1 0;4 5 0 0 0 0;4 5 0 0 1 0;5 4 0 0 0 0;5 4 0 0 1 0;5 4 1 0 0 0;5 4 1 0 1 0;5 5 0 0 0 0;5 5…	2715.96	7	22.5991	10.7366	44.6296	7	-0.00126	-0.32218	0.46512	0.11111	0.38889	0	0	0	1.3126e-50	1.50216e-52	-1	0	1.50216e-52	sp|P10909|CLUS_HUMAN	CLU	86	691878	7733070
20190307_L1_Ag6_Zhu00015_SA_TestGly_2000_01.4905.4905.2.0.dta	20190307_L1_Ag6_Zhu00015_SA_TestGly_2000_01.4905.4905.2.0.dta	20190307_L1_Ag6_Zhu00015_SA_TestGly_2000_01	4905	1252.04	2701.07	1351.04	2	1	JNSIPDK		787.394	5 4 1 0 0 0	H(5)N(4)A(1)	(N(N(H(H(N(H)))(H(N(H(A)))))))	29244	0 1 0 0 0 0;0 2 0 0 0 0;1 2 0 0 0 0;2 2 0 0 0 0;2 3 0 0 0 0;3 2 0 0 0 0;3 3 0 0 0 0;3 3 1 0 0 0;3 4 0 0 0 0;4 3 0 0 0 0;4 3 1 0 0 0;4 4 0 0 0 0;4 4 1 0 0 0;5 4 0 0 0 0;	1913.68	1	30.2995	28.037	34.5013	7	0.00227	0.83948	0.5625	1.33333	0	0	0	0	7.76783e-39	5.05733e-41	-1	0	5.05733e-41	sp|Q08431|MFGM_HUMAN	MFGE8	238	4759190	21703600
20190307_L1_Ag6_Zhu00015_SA_TestGly_2000_01.4909.4909.3.1.dta	20190307_L1_Ag6_Zhu00015_SA_TestGly_2000_01.4909.4909.3.1.dta	20190307_L1_Ag6_Zhu00015_SA_TestGly_2000_01	4909	1253.01	3554.47	1185.49	3	1	KKEDALJETR		1203.63	5 4 2 0 1 0	H(5)N(4)A(2)F(1)	(N(F)(N(H(H(N(H(A))))(H(N(H(A)))))))	3242	0 1 0 0 0 0;0 1 0 0 1 0;0 2 0 0 0 0;0 2 0 0 1 0;1 2 0 0 0 0;1 2 0 0 1 0;2 2 0 0 0 0;2 2 0 0 1 0;2 3 0 0 0 0;2 3 0 0 1 0;3 2 0 0 0 0;3 2 0 0 1 0;3 3 0 0 0 0;3 3 0 0 1 0;3 3 1 0 0 0;3 3 1 0 1 0;3 4 0 0 0 0;3 4 0 0 1 0;4 3 0 0 0 0;4 3 0 0 1 0;4 3 1 0 0 0;4 3 1 0 1 0;4 4 0 0 0 0;4 4 0 0 1 0;4 4 1 0 0 0;4 4 1 0 1 0;5 4 0 0 0 0;5 4 0 0 1 0;5 4 1 0 0 0;5 4 1 0 1 0;5 4 2 0 0 0;	2350.83	7	75.4618	49.9445	122.851	9	0.00348	0.97825	0.72727	0.77778	0.38889	0	0	0	1.33297e-141	2.93337e-143	-1	0	2.93337e-143	sp|P10909|CLUS_HUMAN	CLU	86	22590300	133352000
20190307_L1_Ag6_Zhu00015_SA_TestGly_2000_01.4910.4910.3.0.dta	20190307_L1_Ag6_Zhu00015_SA_TestGly_2000_01.4910.4910.3.0.dta	20190307_L1_Ag6_Zhu00015_SA_TestGly_2000_01	4910	1253.11	3919.59	1307.2	3	1	KKEDALJETR		1203.63	6 5 2 0 1 0	H(6)N(5)A(2)F(1)	(N(F)(N(H(H(N(H(A))))(H(N(H(N(H(A)))))))))	3290	0 1 0 0 0 0;0 1 0 0 1 0;0 2 0 0 0 0;0 2 0 0 1 0;1 2 0 0 0 0;1 2 0 0 1 0;2 2 0 0 0 0;2 2 0 0 1 0;2 3 0 0 0 0;2 3 0 0 1 0;3 2 0 0 0 0;3 2 0 0 1 0;3 3 0 0 0 0;3 3 0 0 1 0;3 3 1 0 0 0;3 3 1 0 1 0;3 4 0 0 0 0;3 4 0 0 1 0;4 3 0 0 0 0;4 3 0 0 1 0;4 3 1 0 0 0;4 3 1 0 1 0;4 4 0 0 0 0;4 4 0 0 1 0;4 4 1 0 0 0;4 4 1 0 1 0;4 5 0 0 0 0;4 5 0 0 1 0;5 4 0 0 0 0;5 4 0 0 1 0;5 4 1 0 0 0;5 4 1 0 1 0;5 5 0 0 0 0;5 5…	2715.96	7	39.8506	12.0809	91.4229	9	-0.00126	-0.32218	0.5814	0.05556	0.44444	0	0	0	4.92619e-105	7.75523e-107	-1	0	7.75523e-107	sp|P10909|CLUS_HUMAN	CLU	86	691878	7733070
20190307_L1_Ag6_Zhu00015_SA_TestGly_2000_01.4921.4921.3.0.dta	20190307_L1_Ag6_Zhu00015_SA_TestGly_2000_01.4921.4921.3.0.dta	20190307_L1_Ag6_Zhu00015_SA_TestGly_2000_01	4921	1255.37	3554.47	1185.49	3	1	KKEDALJETR		1203.63	5 4 2 0 1 0	H(5)N(4)A(2)F(1)	(N(F)(N(H(H(N(H(A))))(H(N(H(A)))))))	3242	0 1 0 0 0 0;0 1 0 0 1 0;0 2 0 0 0 0;0 2 0 0 1 0;1 2 0 0 0 0;1 2 0 0 1 0;2 2 0 0 0 0;2 2 0 0 1 0;2 3 0 0 0 0;2 3 0 0 1 0;3 2 0 0 0 0;3 2 0 0 1 0;3 3 0 0 0 0;3 3 0 0 1 0;3 3 1 0 0 0;3 3 1 0 1 0;3 4 0 0 0 0;3 4 0 0 1 0;4 3 0 0 0 0;4 3 0 0 1 0;4 3 1 0 0 0;4 3 1 0 1 0;4 4 0 0 0 0;4 4 0 0 1 0;4 4 1 0 0 0;4 4 1 0 1 0;5 4 0 0 0 0;5 4 0 0 1 0;5 4 1 0 0 0;5 4 1 0 1 0;5 4 2 0 0 0;	2350.83	7	84.2818	32.0211	181.337	9	0.00358	1.00779	0.81818	0.44444	0.38889	0	0	0	4.29489e-209	6.14718e-210	-1	0	6.14718e-210	sp|P10909|CLUS_HUMAN	CLU	86	22590300	133352000
20190307_L1_Ag6_Zhu00015_SA_TestGly_2000_01.4925.4925.3.0.dta	20190307_L1_Ag6_Zhu00015_SA_TestGly_2000_01.4925.4925.3.0.dta	20190307_L1_Ag6_Zhu00015_SA_TestGly_2000_01	4925	1256.11	3004.17	1002.06	3	1	HJSTGCLR	6,Carbamidomethyl[C];	944.437	5 4 1 0 1 0	H(5)N(4)A(1)F(1)	(N(F)(N(H(H(N(H)))(H(N(H(A)))))))	5986	0 1 0 0 0 0;0 1 0 0 1 0;0 2 0 0 0 0;0 2 0 0 1 0;1 2 0 0 0 0;1 2 0 0 1 0;2 2 0 0 0 0;2 2 0 0 1 0;2 3 0 0 0 0;2 3 0 0 1 0;3 2 0 0 0 0;3 2 0 0 1 0;3 3 0 0 0 0;3 3 0 0 1 0;3 3 1 0 0 0;3 3 1 0 1 0;3 4 0 0 0 0;3 4 0 0 1 0;4 3 0 0 0 0;4 3 0 0 1 0;4 3 1 0 0 0;4 3 1 0 1 0;4 4 0 0 0 0;4 4 0 0 1 0;4 4 1 0 0 0;4 4 1 0 1 0;5 4 0 0 0 0;5 4 0 0 1 0;5 4 1 0 0 0;	2059.73	2	38.3996	10.4007	90.3977	9	0.00085	0.2815	0.64516	0.42857	0.28571	0	0	0	7.64526e-104	8.24155e-106	-1	0	8.24155e-106	sp|P10909|CLUS_HUMAN	CLU	291	1522560	7557750
20190307_L1_Ag6_Zhu00015_SA_TestGly_2000_01.4928.4928.2.0.dta	20190307_L1_Ag6_Zhu00015_SA_TestGly_2000_01.4928.4928.2.0.dta	20190307_L1_Ag6_Zhu00015_SA_TestGly_2000_01	4928	1256.64	2497.99	1249.5	2	1	JNSIPDK		787.394	5 3 1 0 0 0	H(5)N(3)A(1)	(N(N(H(H(H))(H(N(H(A)))))))	22950	0 1 0 0 0 0;0 2 0 0 0 0;1 2 0 0 0 0;2 2 0 0 0 0;2 3 0 0 0 0;3 2 0 0 0 0;3 3 0 0 0 0;3 3 1 0 0 0;4 2 0 0 0 0;4 3 0 0 0 0;4 3 1 0 0 0;5 3 0 0 0 0;	1710.6	1	40.3277	35.9044	48.5423	7	0.0026	1.04165	0.71429	1.41667	0	0	0	0	3.82463e-55	3.46735e-57	-1	0	3.46735e-57	sp|Q08431|MFGM_HUMAN	MFGE8	238	27177100	97849000
20190307_L1_Ag6_Zhu00015_SA_TestGly_2000_01.4929.4929.3.0.dta	20190307_L1_Ag6_Zhu00015_SA_TestGly_2000_01.4929.4929.3.0.dta	20190307_L1_Ag6_Zhu00015_SA_TestGly_2000_01	4929	1256.74	2498	833.337	3	1	JNSIPDK		787.394	5 3 1 0 0 0	H(5)N(3)A(1)	(N(N(H(H(H))(H(N(H(A)))))))	22950	0 1 0 0 0 0;0 2 0 0 0 0;1 2 0 0 0 0;2 2 0 0 0 0;2 3 0 0 0 0;3 2 0 0 0 0;3 3 0 0 0 0;3 3 1 0 0 0;4 2 0 0 0 0;4 3 0 0 0 0;4 3 1 0 0 0;5 3 0 0 0 0;	1710.6	1	71.1063	60.5641	90.6847	7	0.00342	1.36871	0.92857	1.33333	0.5	0	0	0	3.54917e-104	4.8293e-106	-1	0	4.8293e-106	sp|Q08431|MFGM_HUMAN	MFGE8	238	23086100	81489300
20190307_L1_Ag6_Zhu00015_SA_TestGly_2000_01.4937.4937.3.0.dta	20190307_L1_Ag6_Zhu00015_SA_TestGly_2000_01.4937.4937.3.0.dta	20190307_L1_Ag6_Zhu00015_SA_TestGly_2000_01	4937	1258.37	3408.42	1136.81	3	1	KKEDALJETR		1203.63	5 4 2 0 0 0	H(5)N(4)A(2)	(N(N(H(H(N(H(A))))(H(N(H(A)))))))	25997	0 1 0 0 0 0;0 2 0 0 0 0;1 2 0 0 0 0;2 2 0 0 0 0;2 3 0 0 0 0;3 2 0 0 0 0;3 3 0 0 0 0;3 3 1 0 0 0;3 4 0 0 0 0;4 3 0 0 0 0;4 3 1 0 0 0;4 4 0 0 0 0;4 4 1 0 0 0;5 4 0 0 0 0;5 4 1 0 0 0;	2204.77	7	35.069	20.4103	62.2922	7	0.01009	2.9606	0.70588	0.38889	0.44444	0	0	0	3.63931e-71	3.17845e-73	-1	0	3.17845e-73	sp|P10909|CLUS_HUMAN	CLU	86	4407640	17421700
20190307_L1_Ag6_Zhu00015_SA_TestGly_2000_01.4938.4938.3.0.dta	20190307_L1_Ag6_Zhu00015_SA_TestGly_2000_01.4938.4938.3.0.dta	20190307_L1_Ag6_Zhu00015_SA_TestGly_2000_01	4938	1258.51	3938.58	1313.53	3	1	KEDALJETR		1075.54	6 5 1 0 4 0	H(6)N(5)A(1)F(4)	(N(F)(N(H(H(N(H)(F)))(H(N(H)(F))(N(F)(H(A)))))))	4716	0 1 0 0 0 0;0 1 0 0 1 0;0 2 0 0 0 0;0 2 0 0 1 0;1 2 0 0 0 0;1 2 0 0 1 0;2 2 0 0 0 0;2 2 0 0 1 0;2 3 0 0 0 0;2 3 0 0 1 0;2 3 0 0 2 0;2 4 0 0 0 0;2 4 0 0 1 0;2 4 0 0 2 0;2 4 0 0 3 0;3 2 0 0 0 0;3 2 0 0 1 0;3 3 0 0 0 0;3 3 0 0 1 0;3 3 0 0 2 0;3 3 1 0 0 0;3 3 1 0 1 0;3 3 1 0 2 0;3 4 0 0 0 0;3 4 0 0 1 0;3 4 0 0 2 0;3 4 0 0 3 0;3 4 1 0 0 0;3 4 1 0 1 0;3 4 1 0 2 0;3 4 1 0 3 0;3 5 0 0 0 0;3 5 0 0 1 0;3 5…	2863.04	6	56.6262	13.2458	137.19	9	0.00498	1.26347	0.47191	0.3125	0.375	0	0	0	3.18164e-158	6.18844e-160	-1	0	6.18844e-160	sp|P10909|CLUS_HUMAN	CLU	86	1187360	7885010
20190307_L1_Ag6_Zhu00015_SA_TestGly_2000_01.4942.4942.3.0.dta	20190307_L1_Ag6_Zhu00015_SA_TestGly_2000_01.4942.4942.3.0.dta	20190307_L1_Ag6_Zhu00015_SA_TestGly_2000_01	4942	1259.4	3458.33	1153.45	3	1	FGRJGSDCPDK	8,Carbamidomethyl[C];	1252.54	5 4 1 0 2 0	H(5)N(4)A(1)F(2)	(N(F)(N(H(H(N(H)))(H(N(F)(H(A)))))))	5947	0 1 0 0 0 0;0 1 0 0 1 0;0 2 0 0 0 0;0 2 0 0 1 0;1 2 0 0 0 0;1 2 0 0 1 0;2 2 0 0 0 0;2 2 0 0 1 0;2 3 0 0 0 0;2 3 0 0 1 0;2 3 0 0 2 0;3 2 0 0 0 0;3 2 0 0 1 0;3 3 0 0 0 0;3 3 0 0 1 0;3 3 0 0 2 0;3 3 1 0 0 0;3 3 1 0 1 0;3 3 1 0 2 0;3 4 0 0 0 0;3 4 0 0 1 0;3 4 0 0 2 0;4 3 0 0 0 0;4 3 0 0 1 0;4 3 0 0 2 0;4 3 1 0 0 0;4 3 1 0 1 0;4 3 1 0 2 0;4 4 0 0 0 0;4 4 0 0 1 0;4 4 0 0 2 0;4 4 1 0 0 0;4 4 1 0 1 0;4 4…	2205.79	4	25.794	3.55185	67.101	8	0.00414	1.19592	0.53659	0.15	0.1	0	0	0	8.83859e-77	6.20264e-79	-1	0.00683101	0.00683101	sp|P02788|TRFL_HUMAN	LTF	642	3690540	22862500
20190307_L1_Ag6_Zhu00015_SA_TestGly_2000_01.4946.4946.2.0.dta	20190307_L1_Ag6_Zhu00015_SA_TestGly_2000_01.4946.4946.2.0.dta	20190307_L1_Ag6_Zhu00015_SA_TestGly_2000_01	4946	1260.25	2327.92	1164.47	2	1	JNSIPDK		787.394	7 2 0 0 0 0	H(7)N(2)	(N(N(H(H(H)(H))(H(H)(H)))))	22074	0 1 0 0 0 0;0 2 0 0 0 0;1 2 0 0 0 0;2 2 0 0 0 0;3 2 0 0 0 0;4 2 0 0 0 0;5 2 0 0 0 0;6 2 0 0 0 0;	1540.53	1	15.725	8.91046	28.3806	7	0.00036	0.15646	0.7	0.75	0	0	0	0	1.19313e-31	1.0306e-33	-1	0	1.0306e-33	sp|Q08431|MFGM_HUMAN	MFGE8	238	6967570	28378300
20190307_L1_Ag6_Zhu00015_SA_TestGly_2000_01.4950.4950.3.0.dta	20190307_L1_Ag6_Zhu00015_SA_TestGly_2000_01.4950.4950.3.0.dta	20190307_L1_Ag6_Zhu00015_SA_TestGly_2000_01	4950	1261.14	3263.37	1088.46	3	1	KKEDALJETR		1203.63	5 4 1 0 1 0	H(5)N(4)A(1)F(1)	(N(F)(N(H(H(N(H)))(H(N(H(A)))))))	5986	0 1 0 0 0 0;0 1 0 0 1 0;0 2 0 0 0 0;0 2 0 0 1 0;1 2 0 0 0 0;1 2 0 0 1 0;2 2 0 0 0 0;2 2 0 0 1 0;2 3 0 0 0 0;2 3 0 0 1 0;3 2 0 0 0 0;3 2 0 0 1 0;3 3 0 0 0 0;3 3 0 0 1 0;3 3 1 0 0 0;3 3 1 0 1 0;3 4 0 0 0 0;3 4 0 0 1 0;4 3 0 0 0 0;4 3 0 0 1 0;4 3 1 0 0 0;4 3 1 0 1 0;4 4 0 0 0 0;4 4 0 0 1 0;4 4 1 0 0 0;4 4 1 0 1 0;5 4 0 0 0 0;5 4 0 0 1 0;5 4 1 0 0 0;	2059.73	7	44.003	15.6416	96.6742	9	0.00189	0.57967	0.74194	0.22222	0.44444	0	0	0	3.85984e-111	6.65732e-113	-1	0	6.65732e-113	sp|P10909|CLUS_HUMAN	CLU	86	2688830	7285690
20190307_L1_Ag6_Zhu00015_SA_TestGly_2000_01.4957.4957.3.0.dta	20190307_L1_Ag6_Zhu00015_SA_TestGly_2000_01.4957.4957.3.0.dta	20190307_L1_Ag6_Zhu00015_SA_TestGly_2000_01	4957	1262.72	2858.12	953.379	3	1	HJSTGCLR	6,Carbamidomethyl[C];	944.437	5 4 1 0 0 0	H(5)N(4)A(1)	(N(N(H(H(N(H)))(H(N(H(A)))))))	29244	0 1 0 0 0 0;0 2 0 0 0 0;1 2 0 0 0 0;2 2 0 0 0 0;2 3 0 0 0 0;3 2 0 0 0 0;3 3 0 0 0 0;3 3 1 0 0 0;3 4 0 0 0 0;4 3 0 0 0 0;4 3 1 0 0 0;4 4 0 0 0 0;4 4 1 0 0 0;5 4 0 0 0 0;	1913.68	2	16.5047	4.22375	39.3121	6	0.00861	3.01089	0.625	0	0.28571	0	0	0	1.93082e-44	1.27839e-46	-1	0.00397797	0.00397797	sp|P10909|CLUS_HUMAN	CLU	291	7994630	43402600
20190307_L1_Ag6_Zhu00015_SA_TestGly_2000_01.4969.4969.4.2.dta	20190307_L1_Ag6_Zhu00015_SA_TestGly_2000_01.4969.4969.4.2.dta	20190307_L1_Ag6_Zhu00015_SA_TestGly_2000_01	4969	1265.07	3554.47	889.373	4	1	KKEDALJETR		1203.63	5 4 2 0 1 0	H(5)N(4)A(2)F(1)	(N(F)(N(H(H(N(H(A))))(H(N(H(A)))))))	3242	0 1 0 0 0 0;0 1 0 0 1 0;0 2 0 0 0 0;0 2 0 0 1 0;1 2 0 0 0 0;1 2 0 0 1 0;2 2 0 0 0 0;2 2 0 0 1 0;2 3 0 0 0 0;2 3 0 0 1 0;3 2 0 0 0 0;3 2 0 0 1 0;3 3 0 0 0 0;3 3 0 0 1 0;3 3 1 0 0 0;3 3 1 0 1 0;3 4 0 0 0 0;3 4 0 0 1 0;4 3 0 0 0 0;4 3 0 0 1 0;4 3 1 0 0 0;4 3 1 0 1 0;4 4 0 0 0 0;4 4 0 0 1 0;4 4 1 0 0 0;4 4 1 0 1 0;5 4 0 0 0 0;5 4 0 0 1 0;5 4 1 0 0 0;5 4 1 0 1 0;5 4 2 0 0 0;	2350.83	7	48.4346	11.8826	116.317	8	0.00598	1.68131	0.78788	0.11111	0.44444	0	0	0	5.2213e-134	1.82634e-135	-1	0	1.82634e-135	sp|P10909|CLUS_HUMAN	CLU	86	17968700	106721000
20190307_L1_Ag6_Zhu00015_SA_TestGly_2000_01.4976.4976.4.1.dta	20190307_L1_Ag6_Zhu00015_SA_TestGly_2000_01.4976.4976.4.1.dta	20190307_L1_Ag6_Zhu00015_SA_TestGly_2000_01	4976	1266.46	3402.4	851.356	4	1	EIRHJSTGCLR	9,Carbamidomethyl[C];	1342.66	5 4 1 0 1 0	H(5)N(4)A(1)F(1)	(N(F)(N(H(H(N(H)))(H(N(H(A)))))))	5986	0 1 0 0 0 0;0 1 0 0 1 0;0 2 0 0 0 0;0 2 0 0 1 0;1 2 0 0 0 0;1 2 0 0 1 0;2 2 0 0 0 0;2 2 0 0 1 0;2 3 0 0 0 0;2 3 0 0 1 0;3 2 0 0 0 0;3 2 0 0 1 0;3 3 0 0 0 0;3 3 0 0 1 0;3 3 1 0 0 0;3 3 1 0 1 0;3 4 0 0 0 0;3 4 0 0 1 0;4 3 0 0 0 0;4 3 0 0 1 0;4 3 1 0 0 0;4 3 1 0 1 0;4 4 0 0 0 0;4 4 0 0 1 0;4 4 1 0 0 0;4 4 1 0 1 0;5 4 0 0 0 0;5 4 0 0 1 0;5 4 1 0 0 0;	2059.73	5	14.9795	7.0889	29.6335	6	0.00265	0.77848	0.51613	0.25	0.2	0	0	0	3.97931e-33	2.55392e-35	-1	0	2.55392e-35	sp|P10909|CLUS_HUMAN	CLU	291	705479	3636670
20190307_L1_Ag6_Zhu00015_SA_TestGly_2000_01.4985.4985.3.1.dta	20190307_L1_Ag6_Zhu00015_SA_TestGly_2000_01.4985.4985.3.1.dta	20190307_L1_Ag6_Zhu00015_SA_TestGly_2000_01	4985	1268.21	2644.06	882.024	3	1	JNSIPDK		787.394	5 3 1 0 1 0	H(5)N(3)A(1)F(1)	(N(F)(N(H(H(H))(H(N(H(A)))))))	576	0 1 0 0 0 0;0 1 0 0 1 0;0 2 0 0 0 0;0 2 0 0 1 0;1 2 0 0 0 0;1 2 0 0 1 0;2 2 0 0 0 0;2 2 0 0 1 0;2 3 0 0 0 0;2 3 0 0 1 0;3 2 0 0 0 0;3 2 0 0 1 0;3 3 0 0 0 0;3 3 0 0 1 0;3 3 1 0 0 0;3 3 1 0 1 0;4 2 0 0 0 0;4 2 0 0 1 0;4 3 0 0 0 0;4 3 0 0 1 0;4 3 1 0 0 0;4 3 1 0 1 0;5 3 0 0 0 0;5 3 0 0 1 0;5 3 1 0 0 0;	1856.66	1	26.6571	12.3356	53.2541	9	0.00891	3.37104	0.59259	0.58333	0.33333	0	0	0	1.28281e-60	1.29923e-62	-1	0	1.29923e-62	sp|Q08431|MFGM_HUMAN	MFGE8	238	1139880	4387110
20190307_L1_Ag6_Zhu00015_SA_TestGly_2000_01.4993.4993.3.0.dta	20190307_L1_Ag6_Zhu00015_SA_TestGly_2000_01.4993.4993.3.0.dta	20190307_L1_Ag6_Zhu00015_SA_TestGly_2000_01	4993	1269.94	2335.94	779.319	3	1	JNSIPDK		787.394	4 3 1 0 0 0	H(4)N(3)A(1)	(N(N(H(H)(H(N(H(A)))))))	31814	0 1 0 0 0 0;0 2 0 0 0 0;1 2 0 0 0 0;2 2 0 0 0 0;2 3 0 0 0 0;3 2 0 0 0 0;3 3 0 0 0 0;3 3 1 0 0 0;4 3 0 0 0 0;	1548.54	1	56.7641	55.2415	59.5919	7	0.00344	1.47369	0.90909	1.25	0.58333	0	0	0	5.19699e-68	5.41053e-70	-1	0	5.41053e-70	sp|Q08431|MFGM_HUMAN	MFGE8	238	4497500	14674100
20190307_L1_Ag6_Zhu00015_SA_TestGly_2000_01.5003.5003.3.0.dta	20190307_L1_Ag6_Zhu00015_SA_TestGly_2000_01.5003.5003.3.0.dta	20190307_L1_Ag6_Zhu00015_SA_TestGly_2000_01	5003	1271.78	3603.37	1201.8	3	1	FGRJGSDCPDK	8,Carbamidomethyl[C];	1252.54	5 4 2 0 1 0	H(5)N(4)A(2)F(1)	(N(F)(N(H(H)(H(N(H(A)))(N(H(A)))))))	8106	0 1 0 0 0 0;0 1 0 0 1 0;0 2 0 0 0 0;0 2 0 0 1 0;1 2 0 0 0 0;1 2 0 0 1 0;2 2 0 0 0 0;2 2 0 0 1 0;2 3 0 0 0 0;2 3 0 0 1 0;2 4 0 0 0 0;2 4 0 0 1 0;3 2 0 0 0 0;3 2 0 0 1 0;3 3 0 0 0 0;3 3 0 0 1 0;3 3 1 0 0 0;3 3 1 0 1 0;3 4 0 0 0 0;3 4 0 0 1 0;3 4 1 0 0 0;3 4 1 0 1 0;4 3 0 0 0 0;4 3 0 0 1 0;4 3 1 0 0 0;4 3 1 0 1 0;4 4 0 0 0 0;4 4 0 0 1 0;4 4 1 0 0 0;4 4 1 0 1 0;4 4 2 0 0 0;4 4 2 0 1 0;5 4 0 0 0 0;5 4…	2350.83	4	67.6949	19.0193	158.092	9	0.00366	1.01631	0.69231	0.5	0.15	0	0	0	2.26662e-182	9.9434e-184	-1	0	9.9434e-184	sp|P02788|TRFL_HUMAN	LTF	642	31000900	204299000
20190307_L1_Ag6_Zhu00015_SA_TestGly_2000_01.5004.5004.2.0.dta	20190307_L1_Ag6_Zhu00015_SA_TestGly_2000_01.5004.5004.2.0.dta	20190307_L1_Ag6_Zhu00015_SA_TestGly_2000_01	5004	1271.92	2335.94	1168.47	2	1	JNSIPDK		787.394	4 3 1 0 0 0	H(4)N(3)A(1)	(N(N(H(H)(H(N(H(A)))))))	31814	0 1 0 0 0 0;0 2 0 0 0 0;1 2 0 0 0 0;2 2 0 0 0 0;2 3 0 0 0 0;3 2 0 0 0 0;3 3 0 0 0 0;3 3 1 0 0 0;4 3 0 0 0 0;	1548.54	1	36.8121	36.5397	37.3178	7	0.00305	1.3046	0.72727	1.33333	0.16667	0	0	0	4.02891e-42	1.59453e-44	-1	0	1.59453e-44	sp|Q08431|MFGM_HUMAN	MFGE8	238	10770600	34826800
20190307_L1_Ag6_Zhu00015_SA_TestGly_2000_01.5015.5015.4.3.dta	20190307_L1_Ag6_Zhu00015_SA_TestGly_2000_01.5015.5015.4.3.dta	20190307_L1_Ag6_Zhu00015_SA_TestGly_2000_01	5015	1274.27	5297.15	1325.04	4	1	KKEDALJETRESETK		1777.89	7 6 2 0 4 0	H(7)N(6)A(2)F(4)	(N(F)(N(H(H(N(H)(F))(N(H(A))))(H(N(H)(F))(N(F)(H(A)))))))	4636	0 1 0 0 0 0;0 1 0 0 1 0;0 2 0 0 0 0;0 2 0 0 1 0;1 2 0 0 0 0;1 2 0 0 1 0;2 2 0 0 0 0;2 2 0 0 1 0;2 3 0 0 0 0;2 3 0 0 1 0;2 3 0 0 2 0;2 4 0 0 0 0;2 4 0 0 1 0;2 4 0 0 2 0;2 4 0 0 3 0;3 2 0 0 0 0;3 2 0 0 1 0;3 3 0 0 0 0;3 3 0 0 1 0;3 3 0 0 2 0;3 3 1 0 0 0;3 3 1 0 1 0;3 3 1 0 2 0;3 4 0 0 0 0;3 4 0 0 1 0;3 4 0 0 2 0;3 4 0 0 3 0;3 4 1 0 0 0;3 4 1 0 1 0;3 4 1 0 2 0;3 4 1 0 3 0;3 5 0 0 0 0;3 5 0 0 1 0;3 5…	3519.27	7	5.05338	5.40832	4.39422	3	-0.00983	-1.85651	0.1125	0	0.25	0	0	0	0.00668458	0.000121532	-1	0.00126622	0.00137314	sp|P10909|CLUS_HUMAN	CLU	86	222339	2404830
20190307_L1_Ag6_Zhu00015_SA_TestGly_2000_01.5020.5020.4.1.dta	20190307_L1_Ag6_Zhu00015_SA_TestGly_2000_01.5020.5020.4.1.dta	20190307_L1_Ag6_Zhu00015_SA_TestGly_2000_01	5020	1275.21	3554.47	889.373	4	1	KKEDALJETR		1203.63	5 4 2 0 1 0	H(5)N(4)A(2)F(1)	(N(F)(N(H(H(N(H(A))))(H(N(H(A)))))))	3242	0 1 0 0 0 0;0 1 0 0 1 0;0 2 0 0 0 0;0 2 0 0 1 0;1 2 0 0 0 0;1 2 0 0 1 0;2 2 0 0 0 0;2 2 0 0 1 0;2 3 0 0 0 0;2 3 0 0 1 0;3 2 0 0 0 0;3 2 0 0 1 0;3 3 0 0 0 0;3 3 0 0 1 0;3 3 1 0 0 0;3 3 1 0 1 0;3 4 0 0 0 0;3 4 0 0 1 0;4 3 0 0 0 0;4 3 0 0 1 0;4 3 1 0 0 0;4 3 1 0 1 0;4 4 0 0 0 0;4 4 0 0 1 0;4 4 1 0 0 0;4 4 1 0 1 0;5 4 0 0 0 0;5 4 0 0 1 0;5 4 1 0 0 0;5 4 1 0 1 0;5 4 2 0 0 0;	2350.83	7	31.5222	12.5794	66.7016	7	0.00611	1.71844	0.63636	0.22222	0.38889	0	0	0	2.58398e-76	2.30831e-78	-1	0	2.30831e-78	sp|P10909|CLUS_HUMAN	CLU	86	17968700	106721000
20190307_L1_Ag6_Zhu00015_SA_TestGly_2000_01.5021.5021.3.0.dta	20190307_L1_Ag6_Zhu00015_SA_TestGly_2000_01.5021.5021.3.0.dta	20190307_L1_Ag6_Zhu00015_SA_TestGly_2000_01	5021	1275.35	2660.05	887.354	3	1	JNSIPDK		787.394	6 3 1 0 0 0	H(6)N(3)A(1)	(N(N(H(H)(H(H)(H(N(H(A))))))))	31743	0 1 0 0 0 0;0 2 0 0 0 0;1 2 0 0 0 0;2 2 0 0 0 0;3 2 0 0 0 0;3 3 0 0 0 0;4 2 0 0 0 0;4 3 0 0 0 0;4 3 1 0 0 0;5 2 0 0 0 0;5 3 0 0 0 0;5 3 1 0 0 0;6 3 0 0 0 0;	1872.65	1	23.7923	13.5949	42.7305	7	0.00346	1.3002	0.66667	0.66667	0.33333	0	0	0	2.08491e-48	2.3354e-50	-1	0	2.3354e-50	sp|Q08431|MFGM_HUMAN	MFGE8	238	1012010	3697830
20190307_L1_Ag6_Zhu00015_SA_TestGly_2000_01.5028.5028.3.1.dta	20190307_L1_Ag6_Zhu00015_SA_TestGly_2000_01.5028.5028.3.1.dta	20190307_L1_Ag6_Zhu00015_SA_TestGly_2000_01	5028	1277.01	3402.4	1134.8	3	1	EIRHJSTGCLR	9,Carbamidomethyl[C];	1342.66	5 4 1 0 1 0	H(5)N(4)A(1)F(1)	(N(F)(N(H(H(N(H)))(H(N(H(A)))))))	5986	0 1 0 0 0 0;0 1 0 0 1 0;0 2 0 0 0 0;0 2 0 0 1 0;1 2 0 0 0 0;1 2 0 0 1 0;2 2 0 0 0 0;2 2 0 0 1 0;2 3 0 0 0 0;2 3 0 0 1 0;3 2 0 0 0 0;3 2 0 0 1 0;3 3 0 0 0 0;3 3 0 0 1 0;3 3 1 0 0 0;3 3 1 0 1 0;3 4 0 0 0 0;3 4 0 0 1 0;4 3 0 0 0 0;4 3 0 0 1 0;4 3 1 0 0 0;4 3 1 0 1 0;4 4 0 0 0 0;4 4 0 0 1 0;4 4 1 0 0 0;4 4 1 0 1 0;5 4 0 0 0 0;5 4 0 0 1 0;5 4 1 0 0 0;	2059.73	5	6.81956	4.06098	11.9427	4	0.00101	0.29764	0.45161	0	0.25	0	0	0	8.27859e-13	7.89879e-15	-1	0.00456343	0.00456343	sp|P10909|CLUS_HUMAN	CLU	291	1449740	10325400
20190307_L1_Ag6_Zhu00015_SA_TestGly_2000_01.5032.5032.3.1.dta	20190307_L1_Ag6_Zhu00015_SA_TestGly_2000_01.5032.5032.3.1.dta	20190307_L1_Ag6_Zhu00015_SA_TestGly_2000_01	5032	1277.89	3585.36	1195.79	3	1	MFSQJDTR	1,Oxidation[M];	1014.43	6 5 1 0 2 0	H(6)N(5)A(1)F(2)	(N(F)(N(H(H(N(H(A))))(H(N(H))(N(H)(F))))))	3316	0 1 0 0 0 0;0 1 0 0 1 0;0 2 0 0 0 0;0 2 0 0 1 0;1 2 0 0 0 0;1 2 0 0 1 0;2 2 0 0 0 0;2 2 0 0 1 0;2 3 0 0 0 0;2 3 0 0 1 0;2 3 0 0 2 0;2 4 0 0 0 0;2 4 0 0 1 0;2 4 0 0 2 0;3 2 0 0 0 0;3 2 0 0 1 0;3 3 0 0 0 0;3 3 0 0 1 0;3 3 0 0 2 0;3 3 1 0 0 0;3 3 1 0 1 0;3 4 0 0 0 0;3 4 0 0 1 0;3 4 0 0 2 0;3 5 0 0 0 0;3 5 0 0 1 0;3 5 0 0 2 0;4 3 0 0 0 0;4 3 0 0 1 0;4 3 0 0 2 0;4 3 1 0 0 0;4 3 1 0 1 0;4 4 0 0 0 0;4 4…	2570.93	5	12.3703	5.93783	24.3162	8	0.00426	1.1873	0.26984	0	0.42857	0	0	0	7.64789e-27	6.35723e-29	-1	0.00032041	0.00032041	sp|P02750|A2GL_HUMAN	LRG1	325	562627	6579610
20190307_L1_Ag6_Zhu00015_SA_TestGly_2000_01.5038.5038.3.0.dta	20190307_L1_Ag6_Zhu00015_SA_TestGly_2000_01.5038.5038.3.0.dta	20190307_L1_Ag6_Zhu00015_SA_TestGly_2000_01	5038	1278.99	3646.46	1216.16	3	1	KEDALJETR		1075.54	6 5 1 0 2 0	H(6)N(5)A(1)F(2)	(N(F)(N(H(H(N(H)(F)))(H(N(H(N(H(A)))))))))	4713	0 1 0 0 0 0;0 1 0 0 1 0;0 2 0 0 0 0;0 2 0 0 1 0;1 2 0 0 0 0;1 2 0 0 1 0;2 2 0 0 0 0;2 2 0 0 1 0;2 3 0 0 0 0;2 3 0 0 1 0;2 3 0 0 2 0;3 2 0 0 0 0;3 2 0 0 1 0;3 3 0 0 0 0;3 3 0 0 1 0;3 3 0 0 2 0;3 4 0 0 0 0;3 4 0 0 1 0;3 4 0 0 2 0;4 3 0 0 0 0;4 3 0 0 1 0;4 3 0 0 2 0;4 4 0 0 0 0;4 4 0 0 1 0;4 4 0 0 2 0;4 4 1 0 0 0;4 4 1 0 1 0;4 5 0 0 0 0;4 5 0 0 1 0;4 5 0 0 2 0;5 4 0 0 0 0;5 4 0 0 1 0;5 4 0 0 2 0;5 4…	2570.93	6	60.3803	16.4399	141.984	9	0.00204	0.56024	0.70833	0.375	0.375	0	0	0	9.03074e-164	3.1484e-165	-1	0	3.1484e-165	sp|P10909|CLUS_HUMAN	CLU	86	3473730	21030400
20190307_L1_Ag6_Zhu00015_SA_TestGly_2000_01.5053.5053.4.3.dta	20190307_L1_Ag6_Zhu00015_SA_TestGly_2000_01.5053.5053.4.3.dta	20190307_L1_Ag6_Zhu00015_SA_TestGly_2000_01	5053	1282.41	3603.37	901.598	4	1	FGRJGSDCPDK	8,Carbamidomethyl[C];	1252.54	5 4 2 0 1 0	H(5)N(4)A(2)F(1)	(N(F)(N(H(H(N(H(A))))(H(N(H(A)))))))	3242	0 1 0 0 0 0;0 1 0 0 1 0;0 2 0 0 0 0;0 2 0 0 1 0;1 2 0 0 0 0;1 2 0 0 1 0;2 2 0 0 0 0;2 2 0 0 1 0;2 3 0 0 0 0;2 3 0 0 1 0;3 2 0 0 0 0;3 2 0 0 1 0;3 3 0 0 0 0;3 3 0 0 1 0;3 3 1 0 0 0;3 3 1 0 1 0;3 4 0 0 0 0;3 4 0 0 1 0;4 3 0 0 0 0;4 3 0 0 1 0;4 3 1 0 0 0;4 3 1 0 1 0;4 4 0 0 0 0;4 4 0 0 1 0;4 4 1 0 0 0;4 4 1 0 1 0;5 4 0 0 0 0;5 4 0 0 1 0;5 4 1 0 0 0;5 4 1 0 1 0;5 4 2 0 0 0;	2350.83	4	18.309	5.69581	41.7335	7	0.00317	0.87922	0.54545	0.3	0.1	0	0	0	2.98586e-47	2.07553e-49	-1	0.00032041	0.00032041	sp|P02788|TRFL_HUMAN	LTF	642	3198010	21376300
20190307_L1_Ag6_Zhu00015_SA_TestGly_2000_01.5058.5058.4.1.dta	20190307_L1_Ag6_Zhu00015_SA_TestGly_2000_01.5058.5058.4.1.dta	20190307_L1_Ag6_Zhu00015_SA_TestGly_2000_01	5058	1283.42	3564.5	891.881	4	1	KEDALJETRESETK		1649.8	5 4 0 0 2 0	H(5)N(4)F(2)	(N(F)(N(H(H(N(H)))(H(N(H(F)))))))	5988	0 1 0 0 0 0;0 1 0 0 1 0;0 2 0 0 0 0;0 2 0 0 1 0;1 2 0 0 0 0;1 2 0 0 1 0;2 2 0 0 0 0;2 2 0 0 1 0;2 3 0 0 0 0;2 3 0 0 1 0;3 2 0 0 0 0;3 2 0 0 1 0;3 3 0 0 0 0;3 3 0 0 1 0;3 3 0 0 2 0;3 4 0 0 0 0;3 4 0 0 1 0;4 3 0 0 0 0;4 3 0 0 1 0;4 3 0 0 2 0;4 4 0 0 0 0;4 4 0 0 1 0;4 4 0 0 2 0;5 4 0 0 0 0;5 4 0 0 1 0;	1914.7	6	22.0795	6.21209	51.5475	8	0.00589	1.6528	0.55556	0.07692	0.23077	0	0	0	1.23936e-58	1.35308e-60	-1	0	1.35308e-60	sp|P10909|CLUS_HUMAN	CLU	86	449871	2363480
20190307_L1_Ag6_Zhu00015_SA_TestGly_2000_01.5065.5065.4.1.dta	20190307_L1_Ag6_Zhu00015_SA_TestGly_2000_01.5065.5065.4.1.dta	20190307_L1_Ag6_Zhu00015_SA_TestGly_2000_01	5065	1284.78	3693.5	924.131	4	1	EIRHJSTGCLR	9,Carbamidomethyl[C];	1342.66	5 4 2 0 1 0	H(5)N(4)A(2)F(1)	(N(F)(N(H(H(N(H(A))))(H(N(H(A)))))))	3242	0 1 0 0 0 0;0 1 0 0 1 0;0 2 0 0 0 0;0 2 0 0 1 0;1 2 0 0 0 0;1 2 0 0 1 0;2 2 0 0 0 0;2 2 0 0 1 0;2 3 0 0 0 0;2 3 0 0 1 0;3 2 0 0 0 0;3 2 0 0 1 0;3 3 0 0 0 0;3 3 0 0 1 0;3 3 1 0 0 0;3 3 1 0 1 0;3 4 0 0 0 0;3 4 0 0 1 0;4 3 0 0 0 0;4 3 0 0 1 0;4 3 1 0 0 0;4 3 1 0 1 0;4 4 0 0 0 0;4 4 0 0 1 0;4 4 1 0 0 0;4 4 1 0 1 0;5 4 0 0 0 0;5 4 0 0 1 0;5 4 1 0 0 0;5 4 1 0 1 0;5 4 2 0 0 0;	2350.83	5	60.6325	16.5349	142.528	9	0.00618	1.67434	0.78788	0.4	0.25	0	0	0	2.11969e-164	7.06306e-166	-1	0	7.06306e-166	sp|P10909|CLUS_HUMAN	CLU	291	4611710	32912600
20190307_L1_Ag6_Zhu00015_SA_TestGly_2000_01.5066.5066.3.0.dta	20190307_L1_Ag6_Zhu00015_SA_TestGly_2000_01.5066.5066.3.0.dta	20190307_L1_Ag6_Zhu00015_SA_TestGly_2000_01	5066	1284.92	3693.5	1231.84	3	1	EIRHJSTGCLR	9,Carbamidomethyl[C];	1342.66	5 4 2 0 1 0	H(5)N(4)A(2)F(1)	(N(F)(N(H(H(N(H(A))))(H(N(H(A)))))))	3242	0 1 0 0 0 0;0 1 0 0 1 0;0 2 0 0 0 0;0 2 0 0 1 0;1 2 0 0 0 0;1 2 0 0 1 0;2 2 0 0 0 0;2 2 0 0 1 0;2 3 0 0 0 0;2 3 0 0 1 0;3 2 0 0 0 0;3 2 0 0 1 0;3 3 0 0 0 0;3 3 0 0 1 0;3 3 1 0 0 0;3 3 1 0 1 0;3 4 0 0 0 0;3 4 0 0 1 0;4 3 0 0 0 0;4 3 0 0 1 0;4 3 1 0 0 0;4 3 1 0 1 0;4 4 0 0 0 0;4 4 0 0 1 0;4 4 1 0 0 0;4 4 1 0 1 0;5 4 0 0 0 0;5 4 0 0 1 0;5 4 1 0 0 0;5 4 1 0 1 0;5 4 2 0 0 0;	2350.83	5	62.976	22.0029	139.069	9	0.00488	1.32155	0.81818	0.45	0.25	0	0	0	2.12698e-160	5.82522e-162	-1	0	5.82522e-162	sp|P10909|CLUS_HUMAN	CLU	291	4743140	32458200
20190307_L1_Ag6_Zhu00015_SA_TestGly_2000_01.5074.5074.3.0.dta	20190307_L1_Ag6_Zhu00015_SA_TestGly_2000_01.5074.5074.3.0.dta	20190307_L1_Ag6_Zhu00015_SA_TestGly_2000_01	5074	1286.57	3138.23	1046.75	3	1	JNSIPDK		787.394	5 4 2 0 1 0	H(5)N(4)A(2)F(1)	(N(F)(N(H(H(N(H(A))))(H(N(H(A)))))))	3242	0 1 0 0 0 0;0 1 0 0 1 0;0 2 0 0 0 0;0 2 0 0 1 0;1 2 0 0 0 0;1 2 0 0 1 0;2 2 0 0 0 0;2 2 0 0 1 0;2 3 0 0 0 0;2 3 0 0 1 0;3 2 0 0 0 0;3 2 0 0 1 0;3 3 0 0 0 0;3 3 0 0 1 0;3 3 1 0 0 0;3 3 1 0 1 0;3 4 0 0 0 0;3 4 0 0 1 0;4 3 0 0 0 0;4 3 0 0 1 0;4 3 1 0 0 0;4 3 1 0 1 0;4 4 0 0 0 0;4 4 0 0 1 0;4 4 1 0 0 0;4 4 1 0 1 0;5 4 0 0 0 0;5 4 0 0 1 0;5 4 1 0 0 0;5 4 1 0 1 0;5 4 2 0 0 0;	2350.83	1	10.2198	3.2656	23.1346	8	0.00776	2.47151	0.36364	0.16667	0.25	0	0	0	1.90827e-25	1.42465e-27	-1	0.00964912	0.00964912	sp|Q08431|MFGM_HUMAN	MFGE8	238	418930	2026960
20190307_L1_Ag6_Zhu00015_SA_TestGly_2000_01.5082.5082.3.0.dta	20190307_L1_Ag6_Zhu00015_SA_TestGly_2000_01.5082.5082.3.0.dta	20190307_L1_Ag6_Zhu00015_SA_TestGly_2000_01	5082	1288.33	3138.23	1046.75	3	1	JNSIPDK		787.394	5 4 2 0 1 0	H(5)N(4)A(2)F(1)	(N(F)(N(H(H(N(H(A))))(H(N(H(A)))))))	3242	0 1 0 0 0 0;0 1 0 0 1 0;0 2 0 0 0 0;0 2 0 0 1 0;1 2 0 0 0 0;1 2 0 0 1 0;2 2 0 0 0 0;2 2 0 0 1 0;2 3 0 0 0 0;2 3 0 0 1 0;3 2 0 0 0 0;3 2 0 0 1 0;3 3 0 0 0 0;3 3 0 0 1 0;3 3 1 0 0 0;3 3 1 0 1 0;3 4 0 0 0 0;3 4 0 0 1 0;4 3 0 0 0 0;4 3 0 0 1 0;4 3 1 0 0 0;4 3 1 0 1 0;4 4 0 0 0 0;4 4 0 0 1 0;4 4 1 0 0 0;4 4 1 0 1 0;5 4 0 0 0 0;5 4 0 0 1 0;5 4 1 0 0 0;5 4 1 0 1 0;5 4 2 0 0 0;	2350.83	1	8.81968	3.5321	18.6395	7	0.00776	2.47151	0.36364	0.33333	0.16667	0	0	0	3.05854e-20	2.41101e-22	-1	0.00711533	0.00711533	sp|Q08431|MFGM_HUMAN	MFGE8	238	418930	2026960
20190307_L1_Ag6_Zhu00015_SA_TestGly_2000_01.5086.5086.4.2.dta	20190307_L1_Ag6_Zhu00015_SA_TestGly_2000_01.5086.5086.4.2.dta	20190307_L1_Ag6_Zhu00015_SA_TestGly_2000_01	5086	1289.29	4356.76	1089.94	4	1	KKEDALJETR		1203.63	6 5 3 0 2 0	H(6)N(5)A(3)F(2)	(N(F)(N(H(H(N(F)(H(A))))(H(N(H(A)))(N(H(A)))))))	766	0 1 0 0 0 0;0 1 0 0 1 0;0 2 0 0 0 0;0 2 0 0 1 0;1 2 0 0 0 0;1 2 0 0 1 0;2 2 0 0 0 0;2 2 0 0 1 0;2 3 0 0 0 0;2 3 0 0 1 0;2 3 0 0 2 0;2 4 0 0 0 0;2 4 0 0 1 0;3 2 0 0 0 0;3 2 0 0 1 0;3 3 0 0 0 0;3 3 0 0 1 0;3 3 0 0 2 0;3 3 1 0 0 0;3 3 1 0 1 0;3 3 1 0 2 0;3 4 0 0 0 0;3 4 0 0 1 0;3 4 0 0 2 0;3 4 1 0 0 0;3 4 1 0 1 0;3 5 0 0 0 0;3 5 0 0 1 0;3 5 0 0 2 0;4 3 0 0 0 0;4 3 0 0 1 0;4 3 0 0 2 0;4 3 1 0 0 0;4 3…	3153.12	7	6.70306	3.54466	12.5687	5	0.00869	1.99572	0.2125	0	0.27778	0	0	0	1.62618e-13	1.75853e-15	-1	0.00683101	0.00683101	sp|P10909|CLUS_HUMAN	CLU	86	302679	3066420
20190307_L1_Ag6_Zhu00015_SA_TestGly_2000_01.5087.5087.3.2.dta	20190307_L1_Ag6_Zhu00015_SA_TestGly_2000_01.5087.5087.3.2.dta	20190307_L1_Ag6_Zhu00015_SA_TestGly_2000_01	5087	1289.39	2992.18	998.063	3	1	JNSIPDK		787.394	5 4 2 0 0 0	H(5)N(4)A(2)	(N(N(H(H(N(H(A))))(H(N(H(A)))))))	25997	0 1 0 0 0 0;0 2 0 0 0 0;1 2 0 0 0 0;2 2 0 0 0 0;2 3 0 0 0 0;3 2 0 0 0 0;3 3 0 0 0 0;3 3 1 0 0 0;3 4 0 0 0 0;4 3 0 0 0 0;4 3 1 0 0 0;4 4 0 0 0 0;4 4 1 0 0 0;5 4 0 0 0 0;5 4 1 0 0 0;	2204.77	1	12.5812	3.36313	29.7004	7	0.0083	2.77322	0.58824	0.16667	0.16667	0	0	0	3.3195e-33	2.34853e-35	-1	0.00793418	0.00793418	sp|Q08431|MFGM_HUMAN	MFGE8	238	404071	1791460
20190307_L1_Ag6_Zhu00015_SA_TestGly_2000_01.5096.5096.3.0.dta	20190307_L1_Ag6_Zhu00015_SA_TestGly_2000_01.5096.5096.3.0.dta	20190307_L1_Ag6_Zhu00015_SA_TestGly_2000_01	5096	1291.26	2925.17	975.727	3	1	TJLTDR		719.368	5 4 1 0 2 0	H(5)N(4)A(1)F(2)	(N(F)(N(H(H(N(H(A))))(H(N(H(F)))))))	3243	0 1 0 0 0 0;0 1 0 0 1 0;0 2 0 0 0 0;0 2 0 0 1 0;1 2 0 0 0 0;1 2 0 0 1 0;2 2 0 0 0 0;2 2 0 0 1 0;2 3 0 0 0 0;2 3 0 0 1 0;3 2 0 0 0 0;3 2 0 0 1 0;3 3 0 0 0 0;3 3 0 0 1 0;3 3 0 0 2 0;3 3 1 0 0 0;3 3 1 0 1 0;3 4 0 0 0 0;3 4 0 0 1 0;4 3 0 0 0 0;4 3 0 0 1 0;4 3 0 0 2 0;4 3 1 0 0 0;4 3 1 0 1 0;4 4 0 0 0 0;4 4 0 0 1 0;4 4 0 0 2 0;4 4 1 0 0 0;4 4 1 0 1 0;5 4 0 0 0 0;5 4 0 0 1 0;5 4 0 0 2 0;5 4 1 0 0 0;5 4…	2205.79	2	44.2158	8.29427	110.927	9	0.00554	1.89489	0.77778	0.4	0.3	0	0	0	9.74632e-128	7.17803e-130	-1	0	7.17803e-130	sp|P14780|MMP9_HUMAN	MMP9	38	2575490	11516700
20190307_L1_Ag6_Zhu00015_SA_TestGly_2000_01.5105.5105.3.0.dta	20190307_L1_Ag6_Zhu00015_SA_TestGly_2000_01.5105.5105.3.0.dta	20190307_L1_Ag6_Zhu00015_SA_TestGly_2000_01	5105	1293.32	3554.46	1185.49	3	1	KKEDALJETR		1203.63	5 4 2 0 1 0	H(5)N(4)A(2)F(1)	(N(F)(N(H(H(N(H(A))))(H(N(H(A)))))))	3242	0 1 0 0 0 0;0 1 0 0 1 0;0 2 0 0 0 0;0 2 0 0 1 0;1 2 0 0 0 0;1 2 0 0 1 0;2 2 0 0 0 0;2 2 0 0 1 0;2 3 0 0 0 0;2 3 0 0 1 0;3 2 0 0 0 0;3 2 0 0 1 0;3 3 0 0 0 0;3 3 0 0 1 0;3 3 1 0 0 0;3 3 1 0 1 0;3 4 0 0 0 0;3 4 0 0 1 0;4 3 0 0 0 0;4 3 0 0 1 0;4 3 1 0 0 0;4 3 1 0 1 0;4 4 0 0 0 0;4 4 0 0 1 0;4 4 1 0 0 0;4 4 1 0 1 0;5 4 0 0 0 0;5 4 0 0 1 0;5 4 1 0 0 0;5 4 1 0 1 0;5 4 2 0 0 0;	2350.83	7	14.7388	5.77868	31.379	7	0.00065	0.18319	0.48485	0	0.33333	0	0	0	3.52708e-35	1.68027e-37	-1	0.00032041	0.00032041	sp|P10909|CLUS_HUMAN	CLU	86	481343	2385020
20190307_L1_Ag6_Zhu00015_SA_TestGly_2000_01.5112.5112.3.0.dta	20190307_L1_Ag6_Zhu00015_SA_TestGly_2000_01.5112.5112.3.0.dta	20190307_L1_Ag6_Zhu00015_SA_TestGly_2000_01	5112	1294.82	2714.14	905.385	3	1	JATLAEQAK		945.5	5 4 0 0 1 0	H(5)N(4)F(1)	(N(F)(N(H(H(N(H)))(H(N(H))))))	6036	0 1 0 0 0 0;0 1 0 0 1 0;0 2 0 0 0 0;0 2 0 0 1 0;1 2 0 0 0 0;1 2 0 0 1 0;2 2 0 0 0 0;2 2 0 0 1 0;2 3 0 0 0 0;2 3 0 0 1 0;3 2 0 0 0 0;3 2 0 0 1 0;3 3 0 0 0 0;3 3 0 0 1 0;3 4 0 0 0 0;3 4 0 0 1 0;4 3 0 0 0 0;4 3 0 0 1 0;4 4 0 0 0 0;4 4 0 0 1 0;5 4 0 0 0 0;	1768.64	1	30.7424	25.9526	39.6378	9	0.00053	0.19572	0.56522	0.625	0.4375	0	0	0	8.07974e-45	4.43848e-47	-1	0	4.43848e-47	sp|Q9Y4L1|HYOU1_HUMAN	HYOU1	869	815223	3174360
20190307_L1_Ag6_Zhu00015_SA_TestGly_2000_01.5113.5113.4.1.dta	20190307_L1_Ag6_Zhu00015_SA_TestGly_2000_01.5113.5113.4.1.dta	20190307_L1_Ag6_Zhu00015_SA_TestGly_2000_01	5113	1294.93	4210.69	1053.43	4	1	KKEDALJETR		1203.63	6 5 3 0 1 0	H(6)N(5)A(3)F(1)	(N(N(H(H(N(F)(H(A))))(H(N(H(A)))(N(H(A)))))))	23291	0 1 0 0 0 0;0 2 0 0 0 0;1 2 0 0 0 0;2 2 0 0 0 0;2 3 0 0 0 0;2 3 0 0 1 0;2 4 0 0 0 0;3 2 0 0 0 0;3 3 0 0 0 0;3 3 0 0 1 0;3 3 1 0 0 0;3 3 1 0 1 0;3 4 0 0 0 0;3 4 0 0 1 0;3 4 1 0 0 0;3 5 0 0 0 0;3 5 0 0 1 0;4 3 0 0 0 0;4 3 0 0 1 0;4 3 1 0 0 0;4 3 1 0 1 0;4 4 0 0 0 0;4 4 0 0 1 0;4 4 1 0 0 0;4 4 1 0 1 0;4 4 2 0 0 0;4 5 0 0 0 0;4 5 0 0 1 0;4 5 1 0 0 0;4 5 1 0 1 0;5 4 0 0 0 0;5 4 0 0 1 0;5 4 1 0 0 0;5 4…	3007.06	7	56.2277	15.3109	132.216	7	0.00152	0.36186	0.58824	0.27778	0.44444	0	0	0	1.83111e-152	3.87762e-154	-1	0	3.87762e-154	sp|P10909|CLUS_HUMAN	CLU	86	3015270	23009900
20190307_L1_Ag6_Zhu00015_SA_TestGly_2000_01.5120.5120.4.1.dta	20190307_L1_Ag6_Zhu00015_SA_TestGly_2000_01.5120.5120.4.1.dta	20190307_L1_Ag6_Zhu00015_SA_TestGly_2000_01	5120	1296.55	4639.92	1160.74	4	1	KKEDALJETRESETK		1777.89	6 5 2 0 2 0	H(6)N(5)A(2)F(2)	(N(F)(N(H(H(N(F)(H(A))))(H(N(H))(N(H(A)))))))	788	0 1 0 0 0 0;0 1 0 0 1 0;0 2 0 0 0 0;0 2 0 0 1 0;1 2 0 0 0 0;1 2 0 0 1 0;2 2 0 0 0 0;2 2 0 0 1 0;2 3 0 0 0 0;2 3 0 0 1 0;2 3 0 0 2 0;2 4 0 0 0 0;2 4 0 0 1 0;3 2 0 0 0 0;3 2 0 0 1 0;3 3 0 0 0 0;3 3 0 0 1 0;3 3 0 0 2 0;3 3 1 0 0 0;3 3 1 0 1 0;3 3 1 0 2 0;3 4 0 0 0 0;3 4 0 0 1 0;3 4 0 0 2 0;3 4 1 0 0 0;3 4 1 0 1 0;3 5 0 0 0 0;3 5 0 0 1 0;3 5 0 0 2 0;4 3 0 0 0 0;4 3 0 0 1 0;4 3 0 0 2 0;4 3 1 0 0 0;4 3…	2862.02	7	8.23042	4.54923	15.0669	5	0.00724	1.56024	0.24	0	0.21429	0	0	0	2.73348e-16	1.52215e-18	-1	0.0024699	0.0024699	sp|P10909|CLUS_HUMAN	CLU	86	802184	8474220
20190307_L1_Ag6_Zhu00015_SA_TestGly_2000_01.5121.5121.4.1.dta	20190307_L1_Ag6_Zhu00015_SA_TestGly_2000_01.5121.5121.4.1.dta	20190307_L1_Ag6_Zhu00015_SA_TestGly_2000_01	5121	1296.65	4347.81	1087.71	4	1	KKEDALJETRESETK		1777.89	6 5 2 0 0 0	H(6)N(5)A(2)	(N(N(H(H(N(H(A))))(H(N(H))(N(H(A)))))))	26056	0 1 0 0 0 0;0 2 0 0 0 0;1 2 0 0 0 0;2 2 0 0 0 0;2 3 0 0 0 0;2 4 0 0 0 0;3 2 0 0 0 0;3 3 0 0 0 0;3 3 1 0 0 0;3 4 0 0 0 0;3 4 1 0 0 0;3 5 0 0 0 0;4 3 0 0 0 0;4 3 1 0 0 0;4 4 0 0 0 0;4 4 1 0 0 0;4 5 0 0 0 0;4 5 1 0 0 0;5 4 0 0 0 0;5 4 1 0 0 0;5 4 2 0 0 0;5 5 0 0 0 0;5 5 1 0 0 0;5 5 2 0 0 0;6 5 0 0 0 0;6 5 1 0 0 0;	2569.9	7	22.8976	10.6576	45.6291	6	0.00832	1.91292	0.57143	0.10714	0.28571	0	0	0	9.11705e-52	1.03642e-53	-1	0	1.03642e-53	sp|P10909|CLUS_HUMAN	CLU	86	154658	2092260
20190307_L1_Ag6_Zhu00015_SA_TestGly_2000_01.5130.5130.3.0.dta	20190307_L1_Ag6_Zhu00015_SA_TestGly_2000_01.5130.5130.3.0.dta	20190307_L1_Ag6_Zhu00015_SA_TestGly_2000_01	5130	1298.54	3004.17	1002.06	3	1	HJSTGCLR	6,Carbamidomethyl[C];	944.437	5 4 1 0 1 0	H(5)N(4)A(1)F(1)	(N(F)(N(H(H(N(H)))(H(N(H(A)))))))	5986	0 1 0 0 0 0;0 1 0 0 1 0;0 2 0 0 0 0;0 2 0 0 1 0;1 2 0 0 0 0;1 2 0 0 1 0;2 2 0 0 0 0;2 2 0 0 1 0;2 3 0 0 0 0;2 3 0 0 1 0;3 2 0 0 0 0;3 2 0 0 1 0;3 3 0 0 0 0;3 3 0 0 1 0;3 3 1 0 0 0;3 3 1 0 1 0;3 4 0 0 0 0;3 4 0 0 1 0;4 3 0 0 0 0;4 3 0 0 1 0;4 3 1 0 0 0;4 3 1 0 1 0;4 4 0 0 0 0;4 4 0 0 1 0;4 4 1 0 0 0;4 4 1 0 1 0;5 4 0 0 0 0;5 4 0 0 1 0;5 4 1 0 0 0;	2059.73	2	32.193	6.83157	79.2929	9	0.00183	0.60905	0.6129	0.28571	0.21429	0	0	0	5.84682e-91	9.67496e-93	-1	0	9.67496e-93	sp|P10909|CLUS_HUMAN	CLU	291	3725490	18706900
20190307_L1_Ag6_Zhu00015_SA_TestGly_2000_01.5138.5138.3.0.dta	20190307_L1_Ag6_Zhu00015_SA_TestGly_2000_01.5138.5138.3.0.dta	20190307_L1_Ag6_Zhu00015_SA_TestGly_2000_01	5138	1300.48	3220.23	1074.08	3	1	MFSQJDTR	1,Oxidation[M];	1014.43	5 4 1 0 2 0	H(5)N(4)A(1)F(2)	(N(F)(N(H(H(N(H(A))))(H(N(H(F)))))))	3243	0 1 0 0 0 0;0 1 0 0 1 0;0 2 0 0 0 0;0 2 0 0 1 0;1 2 0 0 0 0;1 2 0 0 1 0;2 2 0 0 0 0;2 2 0 0 1 0;2 3 0 0 0 0;2 3 0 0 1 0;3 2 0 0 0 0;3 2 0 0 1 0;3 3 0 0 0 0;3 3 0 0 1 0;3 3 0 0 2 0;3 3 1 0 0 0;3 3 1 0 1 0;3 4 0 0 0 0;3 4 0 0 1 0;4 3 0 0 0 0;4 3 0 0 1 0;4 3 0 0 2 0;4 3 1 0 0 0;4 3 1 0 1 0;4 4 0 0 0 0;4 4 0 0 1 0;4 4 0 0 2 0;4 4 1 0 0 0;4 4 1 0 1 0;5 4 0 0 0 0;5 4 0 0 1 0;5 4 0 0 2 0;5 4 1 0 0 0;5 4…	2205.79	5	8.45461	9.11791	7.22276	6	0.00776	2.41097	0.22222	0.14286	0.42857	0	0	0	1.08392e-06	6.1723e-09	-1	0	6.1723e-09	sp|P02750|A2GL_HUMAN	LRG1	325	2759930	17278800
20190307_L1_Ag6_Zhu00015_SA_TestGly_2000_01.5141.5141.3.0.dta	20190307_L1_Ag6_Zhu00015_SA_TestGly_2000_01.5141.5141.3.0.dta	20190307_L1_Ag6_Zhu00015_SA_TestGly_2000_01	5141	1301.22	2498	833.337	3	1	JNSIPDK		787.394	5 3 1 0 0 0	H(5)N(3)A(1)	(N(N(H(H(H))(H(N(H(A)))))))	22950	0 1 0 0 0 0;0 2 0 0 0 0;1 2 0 0 0 0;2 2 0 0 0 0;2 3 0 0 0 0;3 2 0 0 0 0;3 3 0 0 0 0;3 3 1 0 0 0;4 2 0 0 0 0;4 3 0 0 0 0;4 3 1 0 0 0;5 3 0 0 0 0;	1710.6	1	9.68345	4.78652	18.7778	6	0.00441	1.76503	0.57143	0.33333	0.25	0	0	0	2.13711e-20	1.53804e-22	-1	0.00187559	0.00187559	sp|Q08431|MFGM_HUMAN	MFGE8	238	413561	1187430
20190307_L1_Ag6_Zhu00015_SA_TestGly_2000_01.5145.5145.4.1.dta	20190307_L1_Ag6_Zhu00015_SA_TestGly_2000_01.5145.5145.4.1.dta	20190307_L1_Ag6_Zhu00015_SA_TestGly_2000_01	5145	1301.99	3982.67	996.422	4	1	KKEDALJETRESETK		1777.89	5 4 2 0 0 0	H(5)N(4)A(2)	(N(N(H(H(N(H(A))))(H(N(H(A)))))))	25997	0 1 0 0 0 0;0 2 0 0 0 0;1 2 0 0 0 0;2 2 0 0 0 0;2 3 0 0 0 0;3 2 0 0 0 0;3 3 0 0 0 0;3 3 1 0 0 0;3 4 0 0 0 0;4 3 0 0 0 0;4 3 1 0 0 0;4 4 0 0 0 0;4 4 1 0 0 0;5 4 0 0 0 0;5 4 1 0 0 0;	2204.77	7	45.2451	18.3755	95.1457	7	0.00178	0.44718	0.88235	0.17857	0.42857	0	0	0	2.31667e-109	3.50876e-111	-1	0	3.50876e-111	sp|P10909|CLUS_HUMAN	CLU	86	698635	6317380
20190307_L1_Ag6_Zhu00015_SA_TestGly_2000_01.5161.5161.5.0.dta	20190307_L1_Ag6_Zhu00015_SA_TestGly_2000_01.5161.5161.5.0.dta	20190307_L1_Ag6_Zhu00015_SA_TestGly_2000_01	5161	1305.47	4128.73	826.552	5	1	KKEDALJETRESETK		1777.89	5 4 2 0 1 0	H(5)N(4)A(2)F(1)	(N(F)(N(H(H(N(H(A))))(H(N(H(A)))))))	3242	0 1 0 0 0 0;0 1 0 0 1 0;0 2 0 0 0 0;0 2 0 0 1 0;1 2 0 0 0 0;1 2 0 0 1 0;2 2 0 0 0 0;2 2 0 0 1 0;2 3 0 0 0 0;2 3 0 0 1 0;3 2 0 0 0 0;3 2 0 0 1 0;3 3 0 0 0 0;3 3 0 0 1 0;3 3 1 0 0 0;3 3 1 0 1 0;3 4 0 0 0 0;3 4 0 0 1 0;4 3 0 0 0 0;4 3 0 0 1 0;4 3 1 0 0 0;4 3 1 0 1 0;4 4 0 0 0 0;4 4 0 0 1 0;4 4 1 0 0 0;4 4 1 0 1 0;5 4 0 0 0 0;5 4 0 0 1 0;5 4 1 0 0 0;5 4 1 0 1 0;5 4 2 0 0 0;	2350.83	7	44.3924	14.399	100.094	9	0.00711	1.72091	0.63636	0.32143	0.17857	0	0	0	4.02879e-115	5.12389e-117	-1	0	5.12389e-117	sp|P10909|CLUS_HUMAN	CLU	86	3333730	25024100
20190307_L1_Ag6_Zhu00015_SA_TestGly_2000_01.5162.5162.3.0.dta	20190307_L1_Ag6_Zhu00015_SA_TestGly_2000_01.5162.5162.3.0.dta	20190307_L1_Ag6_Zhu00015_SA_TestGly_2000_01	5162	1305.61	3220.23	1074.08	3	1	MFSQJDTR	1,Oxidation[M];	1014.43	5 4 1 0 2 0	H(5)N(4)A(1)F(2)	(N(F)(N(H(H(N(H)))(H(N(F)(H(A)))))))	5947	0 1 0 0 0 0;0 1 0 0 1 0;0 2 0 0 0 0;0 2 0 0 1 0;1 2 0 0 0 0;1 2 0 0 1 0;2 2 0 0 0 0;2 2 0 0 1 0;2 3 0 0 0 0;2 3 0 0 1 0;2 3 0 0 2 0;3 2 0 0 0 0;3 2 0 0 1 0;3 3 0 0 0 0;3 3 0 0 1 0;3 3 0 0 2 0;3 3 1 0 0 0;3 3 1 0 1 0;3 3 1 0 2 0;3 4 0 0 0 0;3 4 0 0 1 0;3 4 0 0 2 0;4 3 0 0 0 0;4 3 0 0 1 0;4 3 0 0 2 0;4 3 1 0 0 0;4 3 1 0 1 0;4 3 1 0 2 0;4 4 0 0 0 0;4 4 0 0 1 0;4 4 0 0 2 0;4 4 1 0 0 0;4 4 1 0 1 0;4 4…	2205.79	5	42.0775	11.4626	98.9338	9	0.00829	2.57493	0.68293	0.28571	0.42857	0	0	0	9.04559e-114	5.06743e-116	-1	0	5.06743e-116	sp|P02750|A2GL_HUMAN	LRG1	325	2759930	17278800
20190307_L1_Ag6_Zhu00015_SA_TestGly_2000_01.5169.5169.3.0.dta	20190307_L1_Ag6_Zhu00015_SA_TestGly_2000_01.5169.5169.3.0.dta	20190307_L1_Ag6_Zhu00015_SA_TestGly_2000_01	5169	1307.32	4064.63	1355.55	3	1	KKEDALJETR		1203.63	6 5 3 0 0 0	H(6)N(5)A(3)	(N(N(H(H(N(H(A))))(H(N(H(A)))(N(H(A)))))))	25989	0 1 0 0 0 0;0 2 0 0 0 0;1 2 0 0 0 0;2 2 0 0 0 0;2 3 0 0 0 0;2 4 0 0 0 0;3 2 0 0 0 0;3 3 0 0 0 0;3 3 1 0 0 0;3 4 0 0 0 0;3 4 1 0 0 0;3 5 0 0 0 0;4 3 0 0 0 0;4 3 1 0 0 0;4 4 0 0 0 0;4 4 1 0 0 0;4 4 2 0 0 0;4 5 0 0 0 0;4 5 1 0 0 0;5 4 0 0 0 0;5 4 1 0 0 0;5 4 2 0 0 0;5 5 0 0 0 0;5 5 1 0 0 0;5 5 2 0 0 0;6 5 0 0 0 0;6 5 1 0 0 0;6 5 2 0 0 0;	2861	7	48.4336	16.73	107.312	7	0.00154	0.37875	0.73333	0.27778	0.38889	0	0	0	1.58052e-123	1.5779e-125	-1	0	1.5779e-125	sp|P10909|CLUS_HUMAN	CLU	86	1928350	13116800
20190307_L1_Ag6_Zhu00015_SA_TestGly_2000_01.5173.5173.4.1.dta	20190307_L1_Ag6_Zhu00015_SA_TestGly_2000_01.5173.5173.4.1.dta	20190307_L1_Ag6_Zhu00015_SA_TestGly_2000_01	5173	1308.15	4210.69	1053.43	4	1	KKEDALJETR		1203.63	6 5 3 0 1 0	H(6)N(5)A(3)F(1)	(N(N(H(H(N(F)(H(A))))(H(N(H(A)))(N(H(A)))))))	23291	0 1 0 0 0 0;0 2 0 0 0 0;1 2 0 0 0 0;2 2 0 0 0 0;2 3 0 0 0 0;2 3 0 0 1 0;2 4 0 0 0 0;3 2 0 0 0 0;3 3 0 0 0 0;3 3 0 0 1 0;3 3 1 0 0 0;3 3 1 0 1 0;3 4 0 0 0 0;3 4 0 0 1 0;3 4 1 0 0 0;3 5 0 0 0 0;3 5 0 0 1 0;4 3 0 0 0 0;4 3 0 0 1 0;4 3 1 0 0 0;4 3 1 0 1 0;4 4 0 0 0 0;4 4 0 0 1 0;4 4 1 0 0 0;4 4 1 0 1 0;4 4 2 0 0 0;4 5 0 0 0 0;4 5 0 0 1 0;4 5 1 0 0 0;4 5 1 0 1 0;5 4 0 0 0 0;5 4 0 0 1 0;5 4 1 0 0 0;5 4…	3007.06	7	13.398	4.68343	29.5821	5	0.0023	0.5471	0.37255	0	0.33333	0	0	0	4.57515e-33	2.9972e-35	-1	0.0024699	0.0024699	sp|P10909|CLUS_HUMAN	CLU	86	3015270	23009900
20190307_L1_Ag6_Zhu00015_SA_TestGly_2000_01.5180.5180.3.0.dta	20190307_L1_Ag6_Zhu00015_SA_TestGly_2000_01.5180.5180.3.0.dta	20190307_L1_Ag6_Zhu00015_SA_TestGly_2000_01	5180	1309.14	3427.39	1143.14	3	1	KEDALJETR		1075.54	5 4 1 0 3 0	H(5)N(4)A(1)F(3)	(N(F)(N(H(H(N(H)(F)))(H(N(F)(H(A)))))))	4689	0 1 0 0 0 0;0 1 0 0 1 0;0 2 0 0 0 0;0 2 0 0 1 0;1 2 0 0 0 0;1 2 0 0 1 0;2 2 0 0 0 0;2 2 0 0 1 0;2 3 0 0 0 0;2 3 0 0 1 0;2 3 0 0 2 0;3 2 0 0 0 0;3 2 0 0 1 0;3 3 0 0 0 0;3 3 0 0 1 0;3 3 0 0 2 0;3 3 1 0 0 0;3 3 1 0 1 0;3 3 1 0 2 0;3 4 0 0 0 0;3 4 0 0 1 0;3 4 0 0 2 0;3 4 0 0 3 0;4 3 0 0 0 0;4 3 0 0 1 0;4 3 0 0 2 0;4 3 1 0 0 0;4 3 1 0 1 0;4 3 1 0 2 0;4 4 0 0 0 0;4 4 0 0 1 0;4 4 0 0 2 0;4 4 0 0 3 0;4 4…	2351.85	6	58.0755	15.8797	136.439	9	0.003	0.87474	0.65217	0.3125	0.375	0	0	0	2.35059e-157	9.93144e-159	-1	0	9.93144e-159	sp|P10909|CLUS_HUMAN	CLU	86	1814860	11275700
20190307_L1_Ag6_Zhu00015_SA_TestGly_2000_01.5184.5184.3.0.dta	20190307_L1_Ag6_Zhu00015_SA_TestGly_2000_01.5184.5184.3.0.dta	20190307_L1_Ag6_Zhu00015_SA_TestGly_2000_01	5184	1310	3500.41	1167.47	3	1	KEDALJETR		1075.54	6 5 1 0 1 0	H(6)N(5)A(1)F(1)	(N(F)(N(H(H(N(H(A))))(H(N(H))(N(H))))))	3317	0 1 0 0 0 0;0 1 0 0 1 0;0 2 0 0 0 0;0 2 0 0 1 0;1 2 0 0 0 0;1 2 0 0 1 0;2 2 0 0 0 0;2 2 0 0 1 0;2 3 0 0 0 0;2 3 0 0 1 0;2 4 0 0 0 0;2 4 0 0 1 0;3 2 0 0 0 0;3 2 0 0 1 0;3 3 0 0 0 0;3 3 0 0 1 0;3 3 1 0 0 0;3 3 1 0 1 0;3 4 0 0 0 0;3 4 0 0 1 0;3 5 0 0 0 0;3 5 0 0 1 0;4 3 0 0 0 0;4 3 0 0 1 0;4 3 1 0 0 0;4 3 1 0 1 0;4 4 0 0 0 0;4 4 0 0 1 0;4 4 1 0 0 0;4 4 1 0 1 0;4 5 0 0 0 0;4 5 0 0 1 0;4 5 1 0 0 0;4 5…	2424.87	6	25.8698	9.63268	56.0246	9	0.00244	0.69727	0.42553	0.125	0.4375	0	0	0	7.58613e-64	9.48044e-66	-1	0	9.48044e-66	sp|P10909|CLUS_HUMAN	CLU	86	986427	7263530
20190307_L1_Ag6_Zhu00015_SA_TestGly_2000_01.5188.5188.3.1.dta	20190307_L1_Ag6_Zhu00015_SA_TestGly_2000_01.5188.5188.3.1.dta	20190307_L1_Ag6_Zhu00015_SA_TestGly_2000_01	5188	1310.87	2660.05	887.354	3	1	JNSIPDK		787.394	6 3 1 0 0 0	H(6)N(3)A(1)	(N(N(H(H)(H(H)(H(N(H(A))))))))	31743	0 1 0 0 0 0;0 2 0 0 0 0;1 2 0 0 0 0;2 2 0 0 0 0;3 2 0 0 0 0;3 3 0 0 0 0;4 2 0 0 0 0;4 3 0 0 0 0;4 3 1 0 0 0;5 2 0 0 0 0;5 3 0 0 0 0;5 3 1 0 0 0;6 3 0 0 0 0;	1872.65	1	9.92266	4.48877	20.0142	6	0.00399	1.49869	0.53333	0.33333	0.16667	0	0	0	8.38658e-22	4.80175e-24	-1	0.0024699	0.0024699	sp|Q08431|MFGM_HUMAN	MFGE8	238	2200280	13293200
20190307_L1_Ag6_Zhu00015_SA_TestGly_2000_01.5189.5189.3.0.dta	20190307_L1_Ag6_Zhu00015_SA_TestGly_2000_01.5189.5189.3.0.dta	20190307_L1_Ag6_Zhu00015_SA_TestGly_2000_01	5189	1310.97	3439.31	1147.11	3	1	MFSQJDTR	1,Oxidation[M];	1014.43	6 5 1 0 1 0	H(6)N(5)A(1)F(1)	(N(F)(N(H(H(N(H(A))))(H(N(H))(N(H))))))	3317	0 1 0 0 0 0;0 1 0 0 1 0;0 2 0 0 0 0;0 2 0 0 1 0;1 2 0 0 0 0;1 2 0 0 1 0;2 2 0 0 0 0;2 2 0 0 1 0;2 3 0 0 0 0;2 3 0 0 1 0;2 4 0 0 0 0;2 4 0 0 1 0;3 2 0 0 0 0;3 2 0 0 1 0;3 3 0 0 0 0;3 3 0 0 1 0;3 3 1 0 0 0;3 3 1 0 1 0;3 4 0 0 0 0;3 4 0 0 1 0;3 5 0 0 0 0;3 5 0 0 1 0;4 3 0 0 0 0;4 3 0 0 1 0;4 3 1 0 0 0;4 3 1 0 1 0;4 4 0 0 0 0;4 4 0 0 1 0;4 4 1 0 0 0;4 4 1 0 1 0;4 5 0 0 0 0;4 5 0 0 1 0;4 5 1 0 0 0;4 5…	2424.87	5	12.9561	10.0844	18.2891	8	0.00727	2.11314	0.25532	0.28571	0.35714	0	0	0	7.55992e-20	5.46402e-22	-1	0	5.46402e-22	sp|P02750|A2GL_HUMAN	LRG1	325	810399	3941830
20190307_L1_Ag6_Zhu00015_SA_TestGly_2000_01.5193.5193.3.1.dta	20190307_L1_Ag6_Zhu00015_SA_TestGly_2000_01.5193.5193.3.1.dta	20190307_L1_Ag6_Zhu00015_SA_TestGly_2000_01	5193	1311.83	3281.34	1094.45	3	1	KEDALJETR		1075.54	5 4 1 0 2 0	H(5)N(4)A(1)F(2)	(N(F)(N(H(H(N(H(A))))(H(N(H(F)))))))	3243	0 1 0 0 0 0;0 1 0 0 1 0;0 2 0 0 0 0;0 2 0 0 1 0;1 2 0 0 0 0;1 2 0 0 1 0;2 2 0 0 0 0;2 2 0 0 1 0;2 3 0 0 0 0;2 3 0 0 1 0;3 2 0 0 0 0;3 2 0 0 1 0;3 3 0 0 0 0;3 3 0 0 1 0;3 3 0 0 2 0;3 3 1 0 0 0;3 3 1 0 1 0;3 4 0 0 0 0;3 4 0 0 1 0;4 3 0 0 0 0;4 3 0 0 1 0;4 3 0 0 2 0;4 3 1 0 0 0;4 3 1 0 1 0;4 4 0 0 0 0;4 4 0 0 1 0;4 4 0 0 2 0;4 4 1 0 0 0;4 4 1 0 1 0;5 4 0 0 0 0;5 4 0 0 1 0;5 4 0 0 2 0;5 4 1 0 0 0;5 4…	2205.79	6	74.3426	20.2957	174.715	9	0.00649	1.97934	0.83333	0.375	0.375	0	0	0	1.6955e-201	1.88425e-202	-1	0	1.88425e-202	sp|P10909|CLUS_HUMAN	CLU	86	5409470	31743900
20190307_L1_Ag6_Zhu00015_SA_TestGly_2000_01.5200.5200.4.1.dta	20190307_L1_Ag6_Zhu00015_SA_TestGly_2000_01.5200.5200.4.1.dta	20190307_L1_Ag6_Zhu00015_SA_TestGly_2000_01	5200	1313.17	3440.45	860.869	4	1	TKPREEQYJSTYR		1671.81	5 4 0 0 1 0	H(5)N(4)F(1)	(N(F)(N(H(H(N(H)))(H(N(H))))))	6036	0 1 0 0 0 0;0 1 0 0 1 0;0 2 0 0 0 0;0 2 0 0 1 0;1 2 0 0 0 0;1 2 0 0 1 0;2 2 0 0 0 0;2 2 0 0 1 0;2 3 0 0 0 0;2 3 0 0 1 0;3 2 0 0 0 0;3 2 0 0 1 0;3 3 0 0 0 0;3 3 0 0 1 0;3 4 0 0 0 0;3 4 0 0 1 0;4 3 0 0 0 0;4 3 0 0 1 0;4 4 0 0 0 0;4 4 0 0 1 0;5 4 0 0 0 0;	1768.64	9	55.1782	17.3478	125.435	9	0.00542	1.57573	0.86957	0.25	0.33333	0	0	0	1.33637e-144	2.41454e-146	-1	0	2.41454e-146	sp|P01857|IGHG1_HUMAN	IGHG1	180	23279400	141608000
20190307_L1_Ag6_Zhu00015_SA_TestGly_2000_01.5209.5209.4.2.dta	20190307_L1_Ag6_Zhu00015_SA_TestGly_2000_01.5209.5209.4.2.dta	20190307_L1_Ag6_Zhu00015_SA_TestGly_2000_01	5209	1314.95	4064.64	1016.92	4	1	KKEDALJETR		1203.63	6 5 3 0 0 0	H(6)N(5)A(3)	(N(N(H(H(N(H(A))))(H(N(H(A)))(N(H(A)))))))	25989	0 1 0 0 0 0;0 2 0 0 0 0;1 2 0 0 0 0;2 2 0 0 0 0;2 3 0 0 0 0;2 4 0 0 0 0;3 2 0 0 0 0;3 3 0 0 0 0;3 3 1 0 0 0;3 4 0 0 0 0;3 4 1 0 0 0;3 5 0 0 0 0;4 3 0 0 0 0;4 3 1 0 0 0;4 4 0 0 0 0;4 4 1 0 0 0;4 4 2 0 0 0;4 5 0 0 0 0;4 5 1 0 0 0;5 4 0 0 0 0;5 4 1 0 0 0;5 4 2 0 0 0;5 5 0 0 0 0;5 5 1 0 0 0;5 5 2 0 0 0;6 5 0 0 0 0;6 5 1 0 0 0;6 5 2 0 0 0;	2861	7	61.3299	19.3718	139.252	7	0.00538	1.32471	0.8	0.38889	0.44444	0	0	0	1.30482e-160	3.06692e-162	-1	0	3.06692e-162	sp|P10909|CLUS_HUMAN	CLU	86	2332770	17909700
20190307_L1_Ag6_Zhu00015_SA_TestGly_2000_01.5210.5210.3.0.dta	20190307_L1_Ag6_Zhu00015_SA_TestGly_2000_01.5210.5210.3.0.dta	20190307_L1_Ag6_Zhu00015_SA_TestGly_2000_01	5210	1315.09	2779.11	927.04	3	1	TJLTDR		719.368	5 4 1 0 1 0	H(5)N(4)A(1)F(1)	(N(F)(N(H(H(N(H)))(H(N(H(A)))))))	5986	0 1 0 0 0 0;0 1 0 0 1 0;0 2 0 0 0 0;0 2 0 0 1 0;1 2 0 0 0 0;1 2 0 0 1 0;2 2 0 0 0 0;2 2 0 0 1 0;2 3 0 0 0 0;2 3 0 0 1 0;3 2 0 0 0 0;3 2 0 0 1 0;3 3 0 0 0 0;3 3 0 0 1 0;3 3 1 0 0 0;3 3 1 0 1 0;3 4 0 0 0 0;3 4 0 0 1 0;4 3 0 0 0 0;4 3 0 0 1 0;4 3 1 0 0 0;4 3 1 0 1 0;4 4 0 0 0 0;4 4 0 0 1 0;4 4 1 0 0 0;4 4 1 0 1 0;5 4 0 0 0 0;5 4 0 0 1 0;5 4 1 0 0 0;	2059.73	2	10.0765	3.28981	22.6804	7	0.00319	1.14666	0.41935	0.2	0.3	0	0	0	6.55174e-25	4.34205e-27	-1	0.00964912	0.00964912	sp|P14780|MMP9_HUMAN	MMP9	38	447077	1552350
20190307_L1_Ag6_Zhu00015_SA_TestGly_2000_01.5213.5213.3.0.dta	20190307_L1_Ag6_Zhu00015_SA_TestGly_2000_01.5213.5213.3.0.dta	20190307_L1_Ag6_Zhu00015_SA_TestGly_2000_01	5213	1315.85	3440.45	1147.49	3	1	TKPREEQYJSTYR		1671.81	5 4 0 0 1 0	H(5)N(4)F(1)	(N(F)(N(H(H(N(H)))(H(N(H))))))	6036	0 1 0 0 0 0;0 1 0 0 1 0;0 2 0 0 0 0;0 2 0 0 1 0;1 2 0 0 0 0;1 2 0 0 1 0;2 2 0 0 0 0;2 2 0 0 1 0;2 3 0 0 0 0;2 3 0 0 1 0;3 2 0 0 0 0;3 2 0 0 1 0;3 3 0 0 0 0;3 3 0 0 1 0;3 4 0 0 0 0;3 4 0 0 1 0;4 3 0 0 0 0;4 3 0 0 1 0;4 4 0 0 0 0;4 4 0 0 1 0;5 4 0 0 0 0;	1768.64	9	65.6287	40.0904	113.057	9	0.00256	0.74473	0.86957	0.45833	0.375	0	0	0	3.23563e-130	4.56871e-132	-1	0	4.56871e-132	sp|P01857|IGHG1_HUMAN	IGHG1	180	7658680	45300400
20190307_L1_Ag6_Zhu00015_SA_TestGly_2000_01.5230.5230.4.3.dta	20190307_L1_Ag6_Zhu00015_SA_TestGly_2000_01.5230.5230.4.3.dta	20190307_L1_Ag6_Zhu00015_SA_TestGly_2000_01	5230	1319.13	4493.86	1124.22	4	1	KKEDALJETRESETK		1777.89	6 5 2 0 1 0	H(6)N(5)A(2)F(1)	(N(N(H(H(N(H)(F)))(H(N(H(A)))(N(H(A)))))))	27856	0 1 0 0 0 0;0 2 0 0 0 0;1 2 0 0 0 0;2 2 0 0 0 0;2 3 0 0 0 0;2 3 0 0 1 0;2 4 0 0 0 0;3 2 0 0 0 0;3 3 0 0 0 0;3 3 0 0 1 0;3 3 1 0 0 0;3 4 0 0 0 0;3 4 0 0 1 0;3 4 1 0 0 0;3 5 0 0 0 0;3 5 0 0 1 0;4 3 0 0 0 0;4 3 0 0 1 0;4 3 1 0 0 0;4 4 0 0 0 0;4 4 0 0 1 0;4 4 1 0 0 0;4 4 1 0 1 0;4 4 2 0 0 0;4 5 0 0 0 0;4 5 0 0 1 0;4 5 1 0 0 0;4 5 1 0 1 0;5 4 0 0 0 0;5 4 0 0 1 0;5 4 1 0 0 0;5 4 1 0 1 0;5 4 2 0 0 0;5 5…	2715.96	7	8.73397	4.09912	17.3416	5	0.0072	1.60312	0.28261	0	0.25	0	0	0	8.56603e-19	6.67776e-21	-1	0.00456343	0.00456343	sp|P10909|CLUS_HUMAN	CLU	86	681976	6948380
20190307_L1_Ag6_Zhu00015_SA_TestGly_2000_01.5237.5237.4.1.dta	20190307_L1_Ag6_Zhu00015_SA_TestGly_2000_01.5237.5237.4.1.dta	20190307_L1_Ag6_Zhu00015_SA_TestGly_2000_01	5237	1320.65	3278.4	820.356	4	1	TKPREEQYJSTYR		1671.81	4 4 0 0 1 0	H(4)N(4)F(1)	(N(F)(N(H(H(N))(H(N(H))))))	7853	0 1 0 0 0 0;0 1 0 0 1 0;0 2 0 0 0 0;0 2 0 0 1 0;1 2 0 0 0 0;1 2 0 0 1 0;2 2 0 0 0 0;2 2 0 0 1 0;2 3 0 0 0 0;2 3 0 0 1 0;3 2 0 0 0 0;3 2 0 0 1 0;3 3 0 0 0 0;3 3 0 0 1 0;3 4 0 0 0 0;3 4 0 0 1 0;4 3 0 0 0 0;4 3 0 0 1 0;4 4 0 0 0 0;	1606.59	9	57.2974	19.1182	128.202	9	0.00499	1.52167	0.90476	0.25	0.33333	0	0	0	8.2456e-148	2.10191e-149	-1	0	2.10191e-149	sp|P01857|IGHG1_HUMAN	IGHG1	180	30538700	165588000
20190307_L1_Ag6_Zhu00015_SA_TestGly_2000_01.5241.5241.3.0.dta	20190307_L1_Ag6_Zhu00015_SA_TestGly_2000_01.5241.5241.3.0.dta	20190307_L1_Ag6_Zhu00015_SA_TestGly_2000_01	5241	1321.45	2710.12	904.046	3	1	GHVJITR		796.442	5 4 1 0 0 0	H(5)N(4)A(1)	(N(N(H(H(N(H)))(H(N(H(A)))))))	29244	0 1 0 0 0 0;0 2 0 0 0 0;1 2 0 0 0 0;2 2 0 0 0 0;2 3 0 0 0 0;3 2 0 0 0 0;3 3 0 0 0 0;3 3 1 0 0 0;3 4 0 0 0 0;4 3 0 0 0 0;4 3 1 0 0 0;4 4 0 0 0 0;4 4 1 0 0 0;5 4 0 0 0 0;	1913.68	4	29.9253	7.47045	71.6271	7	0.00364	1.3433	0.75	0.25	0.33333	0	0	0	4.70486e-82	4.78843e-84	-1	0	4.78843e-84	sp|P00734|THRB_HUMAN	F2	121	1704420	7158860
20190307_L1_Ag6_Zhu00015_SA_TestGly_2000_01.5254.5254.3.2.dta	20190307_L1_Ag6_Zhu00015_SA_TestGly_2000_01.5254.5254.3.2.dta	20190307_L1_Ag6_Zhu00015_SA_TestGly_2000_01	5254	1324.17	3278.39	1093.47	3	1	TKPREEQYJSTYR		1671.81	4 4 0 0 1 0	H(4)N(4)F(1)	(N(F)(N(H(H(N))(H(N(H))))))	7853	0 1 0 0 0 0;0 1 0 0 1 0;0 2 0 0 0 0;0 2 0 0 1 0;1 2 0 0 0 0;1 2 0 0 1 0;2 2 0 0 0 0;2 2 0 0 1 0;2 3 0 0 0 0;2 3 0 0 1 0;3 2 0 0 0 0;3 2 0 0 1 0;3 3 0 0 0 0;3 3 0 0 1 0;3 4 0 0 0 0;3 4 0 0 1 0;4 3 0 0 0 0;4 3 0 0 1 0;4 4 0 0 0 0;	1606.59	9	61.7349	33.1138	114.888	9	-0.00056	-0.1694	0.95238	0.41667	0.33333	0	0	0	2.39495e-132	3.43919e-134	-1	0	3.43919e-134	sp|P01857|IGHG1_HUMAN	IGHG1	180	11761300	61027900
20190307_L1_Ag6_Zhu00015_SA_TestGly_2000_01.5255.5255.3.0.dta	20190307_L1_Ag6_Zhu00015_SA_TestGly_2000_01.5255.5255.3.0.dta	20190307_L1_Ag6_Zhu00015_SA_TestGly_2000_01	5255	1324.31	3074.17	1025.4	3	1	MFSQJDTR	1,Oxidation[M];	1014.43	5 4 1 0 1 0	H(5)N(4)A(1)F(1)	(N(F)(N(H(H)(H(N(H))(N(H(A)))))))	8137	0 1 0 0 0 0;0 1 0 0 1 0;0 2 0 0 0 0;0 2 0 0 1 0;1 2 0 0 0 0;1 2 0 0 1 0;2 2 0 0 0 0;2 2 0 0 1 0;2 3 0 0 0 0;2 3 0 0 1 0;2 4 0 0 0 0;2 4 0 0 1 0;3 2 0 0 0 0;3 2 0 0 1 0;3 3 0 0 0 0;3 3 0 0 1 0;3 3 1 0 0 0;3 3 1 0 1 0;3 4 0 0 0 0;3 4 0 0 1 0;3 4 1 0 0 0;3 4 1 0 1 0;4 3 0 0 0 0;4 3 0 0 1 0;4 3 1 0 0 0;4 3 1 0 1 0;4 4 0 0 0 0;4 4 0 0 1 0;4 4 1 0 0 0;4 4 1 0 1 0;5 4 0 0 0 0;5 4 0 0 1 0;5 4 1 0 0 0;	2059.73	5	39.6962	13.3248	88.6717	9	0.00556	1.80787	0.62857	0.35714	0.35714	0	0	0	7.71705e-102	7.88855e-104	-1	0	7.88855e-104	sp|P02750|A2GL_HUMAN	LRG1	325	7199410	34655800
20190307_L1_Ag6_Zhu00015_SA_TestGly_2000_01.5258.5258.4.1.dta	20190307_L1_Ag6_Zhu00015_SA_TestGly_2000_01.5258.5258.4.1.dta	20190307_L1_Ag6_Zhu00015_SA_TestGly_2000_01	5258	1325.03	4220.73	1055.94	4	1	KEDALJETRESETK		1649.8	6 5 1 0 2 0	H(6)N(5)A(1)F(2)	(N(F)(N(H(H(N(H)(F)))(H(N(H(N(H(A)))))))))	4713	0 1 0 0 0 0;0 1 0 0 1 0;0 2 0 0 0 0;0 2 0 0 1 0;1 2 0 0 0 0;1 2 0 0 1 0;2 2 0 0 0 0;2 2 0 0 1 0;2 3 0 0 0 0;2 3 0 0 1 0;2 3 0 0 2 0;3 2 0 0 0 0;3 2 0 0 1 0;3 3 0 0 0 0;3 3 0 0 1 0;3 3 0 0 2 0;3 4 0 0 0 0;3 4 0 0 1 0;3 4 0 0 2 0;4 3 0 0 0 0;4 3 0 0 1 0;4 3 0 0 2 0;4 4 0 0 0 0;4 4 0 0 1 0;4 4 0 0 2 0;4 4 1 0 0 0;4 4 1 0 1 0;4 5 0 0 0 0;4 5 0 0 1 0;4 5 0 0 2 0;5 4 0 0 0 0;5 4 0 0 1 0;5 4 0 0 2 0;5 4…	2570.93	6	53.4161	13.4907	127.563	9	0.00244	0.57784	0.66667	0.07692	0.42308	0	0	0	4.53569e-147	7.90628e-149	-1	0	7.90628e-149	sp|P10909|CLUS_HUMAN	CLU	86	1719420	13427300
20190307_L1_Ag6_Zhu00015_SA_TestGly_2000_01.5272.5272.4.3.dta	20190307_L1_Ag6_Zhu00015_SA_TestGly_2000_01.5272.5272.4.3.dta	20190307_L1_Ag6_Zhu00015_SA_TestGly_2000_01	5272	1327.77	4128.73	1032.94	4	1	KKEDALJETRESETK		1777.89	5 4 2 0 1 0	H(5)N(4)A(2)F(1)	(N(F)(N(H(H(N(H(A))))(H(N(H(A)))))))	3242	0 1 0 0 0 0;0 1 0 0 1 0;0 2 0 0 0 0;0 2 0 0 1 0;1 2 0 0 0 0;1 2 0 0 1 0;2 2 0 0 0 0;2 2 0 0 1 0;2 3 0 0 0 0;2 3 0 0 1 0;3 2 0 0 0 0;3 2 0 0 1 0;3 3 0 0 0 0;3 3 0 0 1 0;3 3 1 0 0 0;3 3 1 0 1 0;3 4 0 0 0 0;3 4 0 0 1 0;4 3 0 0 0 0;4 3 0 0 1 0;4 3 1 0 0 0;4 3 1 0 1 0;4 4 0 0 0 0;4 4 0 0 1 0;4 4 1 0 0 0;4 4 1 0 1 0;5 4 0 0 0 0;5 4 0 0 1 0;5 4 1 0 0 0;5 4 1 0 1 0;5 4 2 0 0 0;	2350.83	7	23.8742	5.6826	57.6585	8	0.006	1.4523	0.54545	0	0.28571	0	0	0	9.40793e-66	1.17224e-67	-1	0.00032041	0.00032041	sp|P10909|CLUS_HUMAN	CLU	86	12753600	109138000
20190307_L1_Ag6_Zhu00015_SA_TestGly_2000_01.5275.5275.3.0.dta	20190307_L1_Ag6_Zhu00015_SA_TestGly_2000_01.5275.5275.3.0.dta	20190307_L1_Ag6_Zhu00015_SA_TestGly_2000_01	5275	1328.59	4210.7	1404.24	3	1	KKEDALJETR		1203.63	6 5 3 0 1 0	H(6)N(5)A(3)F(1)	(N(F)(N(H(H(N(H(A))))(H(N(H(A)))(N(H(A)))))))	3230	0 1 0 0 0 0;0 1 0 0 1 0;0 2 0 0 0 0;0 2 0 0 1 0;1 2 0 0 0 0;1 2 0 0 1 0;2 2 0 0 0 0;2 2 0 0 1 0;2 3 0 0 0 0;2 3 0 0 1 0;2 4 0 0 0 0;2 4 0 0 1 0;3 2 0 0 0 0;3 2 0 0 1 0;3 3 0 0 0 0;3 3 0 0 1 0;3 3 1 0 0 0;3 3 1 0 1 0;3 4 0 0 0 0;3 4 0 0 1 0;3 4 1 0 0 0;3 4 1 0 1 0;3 5 0 0 0 0;3 5 0 0 1 0;4 3 0 0 0 0;4 3 0 0 1 0;4 3 1 0 0 0;4 3 1 0 1 0;4 4 0 0 0 0;4 4 0 0 1 0;4 4 1 0 0 0;4 4 1 0 1 0;4 4 2 0 0 0;4 4…	3007.06	7	4.3468	4.84962	3.41299	3	0.00454	1.07837	0.16949	0.11111	0.22222	0	0	0	0.0192156	0.000646883	-1	0.00187559	0.00237138	sp|P10909|CLUS_HUMAN	CLU	86	1676460	14184600
20190307_L1_Ag6_Zhu00015_SA_TestGly_2000_01.5276.5276.3.0.dta	20190307_L1_Ag6_Zhu00015_SA_TestGly_2000_01.5276.5276.3.0.dta	20190307_L1_Ag6_Zhu00015_SA_TestGly_2000_01	5276	1328.69	2913.27	971.76	3	1	TKPREEQYJSTYR		1671.81	3 3 0 0 1 0	H(3)N(3)F(1)	(N(F)(N(H(H)(H(N)))))	8180	0 1 0 0 0 0;0 1 0 0 1 0;0 2 0 0 0 0;0 2 0 0 1 0;1 2 0 0 0 0;1 2 0 0 1 0;2 2 0 0 0 0;2 2 0 0 1 0;2 3 0 0 0 0;2 3 0 0 1 0;3 2 0 0 0 0;3 2 0 0 1 0;3 3 0 0 0 0;	1241.45	9	17.7607	8.46321	35.0274	8	0.00352	1.20676	0.73333	0	0.375	0	0	0	1.8866e-39	1.56844e-41	-1	0	1.56844e-41	sp|P01857|IGHG1_HUMAN	IGHG1	180	478342	2277930
20190307_L1_Ag6_Zhu00015_SA_TestGly_2000_01.5288.5288.3.0.dta	20190307_L1_Ag6_Zhu00015_SA_TestGly_2000_01.5288.5288.3.0.dta	20190307_L1_Ag6_Zhu00015_SA_TestGly_2000_01	5288	1331.38	3135.28	1045.76	3	1	KEDALJETR		1075.54	5 4 1 0 1 0	H(5)N(4)A(1)F(1)	(N(F)(N(H(H(N(H)))(H(N(H(A)))))))	5986	0 1 0 0 0 0;0 1 0 0 1 0;0 2 0 0 0 0;0 2 0 0 1 0;1 2 0 0 0 0;1 2 0 0 1 0;2 2 0 0 0 0;2 2 0 0 1 0;2 3 0 0 0 0;2 3 0 0 1 0;3 2 0 0 0 0;3 2 0 0 1 0;3 3 0 0 0 0;3 3 0 0 1 0;3 3 1 0 0 0;3 3 1 0 1 0;3 4 0 0 0 0;3 4 0 0 1 0;4 3 0 0 0 0;4 3 0 0 1 0;4 3 1 0 0 0;4 3 1 0 1 0;4 4 0 0 0 0;4 4 0 0 1 0;4 4 1 0 0 0;4 4 1 0 1 0;5 4 0 0 0 0;5 4 0 0 1 0;5 4 1 0 0 0;	2059.73	6	65.1052	21.9797	145.195	9	0.00512	1.63197	0.80645	0.5	0.375	0	0	0	1.74863e-167	5.72765e-169	-1	0	5.72765e-169	sp|P10909|CLUS_HUMAN	CLU	86	5993950	32749800
20190307_L1_Ag6_Zhu00015_SA_TestGly_2000_01.5289.5289.4.1.dta	20190307_L1_Ag6_Zhu00015_SA_TestGly_2000_01.5289.5289.4.1.dta	20190307_L1_Ag6_Zhu00015_SA_TestGly_2000_01	5289	1331.52	3116.35	779.842	4	1	TKPREEQYJSTYR		1671.81	3 4 0 0 1 0	H(3)N(4)F(1)	(N(F)(N(H(H(N))(H(N)))))	7899	0 1 0 0 0 0;0 1 0 0 1 0;0 2 0 0 0 0;0 2 0 0 1 0;1 2 0 0 0 0;1 2 0 0 1 0;2 2 0 0 0 0;2 2 0 0 1 0;2 3 0 0 0 0;2 3 0 0 1 0;3 2 0 0 0 0;3 2 0 0 1 0;3 3 0 0 0 0;3 3 0 0 1 0;3 4 0 0 0 0;	1444.53	9	54.2222	26.1357	106.383	9	0.0053	1.69945	0.94118	0.29167	0.375	0	0	0	1.90855e-122	1.58654e-124	-1	0	1.58654e-124	sp|P01857|IGHG1_HUMAN	IGHG1	180	8095610	44015000
20190307_L1_Ag6_Zhu00015_SA_TestGly_2000_01.5292.5292.4.1.dta	20190307_L1_Ag6_Zhu00015_SA_TestGly_2000_01.5292.5292.4.1.dta	20190307_L1_Ag6_Zhu00015_SA_TestGly_2000_01	5292	1332.17	3481.48	871.126	4	1	TKPREEQYJSTYR		1671.81	4 5 0 0 1 0	H(4)N(5)F(1)	(N(F)(N(H(N)(H(N))(H(N(H))))))	14370	0 1 0 0 0 0;0 1 0 0 1 0;0 2 0 0 0 0;0 2 0 0 1 0;1 2 0 0 0 0;1 2 0 0 1 0;1 3 0 0 0 0;1 3 0 0 1 0;2 2 0 0 0 0;2 2 0 0 1 0;2 3 0 0 0 0;2 3 0 0 1 0;2 4 0 0 0 0;2 4 0 0 1 0;3 2 0 0 0 0;3 2 0 0 1 0;3 3 0 0 0 0;3 3 0 0 1 0;3 4 0 0 0 0;3 4 0 0 1 0;3 5 0 0 0 0;3 5 0 0 1 0;4 3 0 0 0 0;4 3 0 0 1 0;4 4 0 0 0 0;4 4 0 0 1 0;4 5 0 0 0 0;	1809.67	9	59.3086	14.7595	142.043	9	0.0057	1.63842	0.93103	0.20833	0.33333	0	0	0	7.71674e-164	1.84752e-165	-1	0	1.84752e-165	sp|P01857|IGHG1_HUMAN	IGHG1	180	4519510	27498300
20190307_L1_Ag6_Zhu00015_SA_TestGly_2000_01.5295.5295.3.0.dta	20190307_L1_Ag6_Zhu00015_SA_TestGly_2000_01.5295.5295.3.0.dta	20190307_L1_Ag6_Zhu00015_SA_TestGly_2000_01	5295	1332.68	3643.53	1215.18	3	1	TKPREEQYJSTYR		1671.81	5 5 0 0 1 0	H(5)N(5)F(1)	(N(F)(N(H(N)(H(N(H)))(H(N(H))))))	12706	0 1 0 0 0 0;0 1 0 0 1 0;0 2 0 0 0 0;0 2 0 0 1 0;1 2 0 0 0 0;1 2 0 0 1 0;1 3 0 0 0 0;1 3 0 0 1 0;2 2 0 0 0 0;2 2 0 0 1 0;2 3 0 0 0 0;2 3 0 0 1 0;2 4 0 0 0 0;2 4 0 0 1 0;3 2 0 0 0 0;3 2 0 0 1 0;3 3 0 0 0 0;3 3 0 0 1 0;3 4 0 0 0 0;3 4 0 0 1 0;3 5 0 0 0 0;3 5 0 0 1 0;4 3 0 0 0 0;4 3 0 0 1 0;4 4 0 0 0 0;4 4 0 0 1 0;4 5 0 0 0 0;4 5 0 0 1 0;5 4 0 0 0 0;5 4 0 0 1 0;5 5 0 0 0 0;	1971.72	9	8.7773	8.53973	9.21851	4	0.00091	0.2494	0.36364	0.08333	0.29167	0	0	0	1.2094e-09	1.14786e-11	-1	0	1.14786e-11	sp|P01857|IGHG1_HUMAN	IGHG1	180	252024	1873850
20190307_L1_Ag6_Zhu00015_SA_TestGly_2000_01.5304.5304.3.0.dta	20190307_L1_Ag6_Zhu00015_SA_TestGly_2000_01.5304.5304.3.0.dta	20190307_L1_Ag6_Zhu00015_SA_TestGly_2000_01	5304	1334.52	3116.35	1039.45	3	1	TKPREEQYJSTYR		1671.81	3 4 0 0 1 0	H(3)N(4)F(1)	(N(F)(N(H(H)(H(N)(N)))))	8179	0 1 0 0 0 0;0 1 0 0 1 0;0 2 0 0 0 0;0 2 0 0 1 0;1 2 0 0 0 0;1 2 0 0 1 0;2 2 0 0 0 0;2 2 0 0 1 0;2 3 0 0 0 0;2 3 0 0 1 0;2 4 0 0 0 0;2 4 0 0 1 0;3 2 0 0 0 0;3 2 0 0 1 0;3 3 0 0 0 0;3 3 0 0 1 0;3 4 0 0 0 0;	1444.53	9	60.6476	39.1219	100.624	9	0.00392	1.25695	0.94737	0.5	0.375	0	0	0	9.73508e-116	1.54573e-117	-1	0	1.54573e-117	sp|P01857|IGHG1_HUMAN	IGHG1	180	3506130	18799900
20190307_L1_Ag6_Zhu00015_SA_TestGly_2000_01.5305.5305.3.2.dta	20190307_L1_Ag6_Zhu00015_SA_TestGly_2000_01.5305.5305.3.2.dta	20190307_L1_Ag6_Zhu00015_SA_TestGly_2000_01	5305	1334.66	2689.11	897.042	3	1	YIHQJYTK		1066.53	5 4 0 0 0 0	H(5)N(4)	(N(N(H(H(N(H)))(H(N(H))))))	29303	0 1 0 0 0 0;0 2 0 0 0 0;1 2 0 0 0 0;2 2 0 0 0 0;2 3 0 0 0 0;3 2 0 0 0 0;3 3 0 0 0 0;3 4 0 0 0 0;4 3 0 0 0 0;4 4 0 0 0 0;	1622.58	5	30.7395	13.1263	63.4496	7	-0.00266	-0.99028	0.83333	0.21429	0.21429	0	0	0	1.61805e-72	1.88899e-74	-1	0	1.88899e-74	sp|Q02809|PLOD1_HUMAN	PLOD1	538	1199280	5163930
20190307_L1_Ag6_Zhu00015_SA_TestGly_2000_01.5321.5321.4.1.dta	20190307_L1_Ag6_Zhu00015_SA_TestGly_2000_01.5321.5321.4.1.dta	20190307_L1_Ag6_Zhu00015_SA_TestGly_2000_01	5321	1338.06	3643.53	911.639	4	1	TKPREEQYJSTYR		1671.81	5 5 0 0 1 0	H(5)N(5)F(1)	(N(F)(N(H(N)(H(N(H)))(H(N(H))))))	12706	0 1 0 0 0 0;0 1 0 0 1 0;0 2 0 0 0 0;0 2 0 0 1 0;1 2 0 0 0 0;1 2 0 0 1 0;1 3 0 0 0 0;1 3 0 0 1 0;2 2 0 0 0 0;2 2 0 0 1 0;2 3 0 0 0 0;2 3 0 0 1 0;2 4 0 0 0 0;2 4 0 0 1 0;3 2 0 0 0 0;3 2 0 0 1 0;3 3 0 0 0 0;3 3 0 0 1 0;3 4 0 0 0 0;3 4 0 0 1 0;3 5 0 0 0 0;3 5 0 0 1 0;4 3 0 0 0 0;4 3 0 0 1 0;4 4 0 0 0 0;4 4 0 0 1 0;4 5 0 0 0 0;4 5 0 0 1 0;5 4 0 0 0 0;5 4 0 0 1 0;5 5 0 0 0 0;	1971.72	9	11.6392	5.58657	22.8797	5	0.00592	1.62498	0.51515	0	0.29167	0	0	0	3.81477e-25	1.86056e-27	-1	0.00126622	0.00126622	sp|P01857|IGHG1_HUMAN	IGHG1	180	1003530	7645390
20190307_L1_Ag6_Zhu00015_SA_TestGly_2000_01.5348.5348.4.1.dta	20190307_L1_Ag6_Zhu00015_SA_TestGly_2000_01.5348.5348.4.1.dta	20190307_L1_Ag6_Zhu00015_SA_TestGly_2000_01	5348	1343.84	3294.4	824.355	4	1	TKPREEQYJSTYR		1671.81	5 4 0 0 0 0	H(5)N(4)	(N(N(H(H(N(H)))(H(N(H))))))	29303	0 1 0 0 0 0;0 2 0 0 0 0;1 2 0 0 0 0;2 2 0 0 0 0;2 3 0 0 0 0;3 2 0 0 0 0;3 3 0 0 0 0;3 4 0 0 0 0;4 3 0 0 0 0;4 4 0 0 0 0;	1622.58	9	34.3521	13.7655	72.5843	7	0.00683	2.07322	0.91667	0.20833	0.33333	0	0	0	3.62069e-83	3.37244e-85	-1	0	3.37244e-85	sp|P01857|IGHG1_HUMAN	IGHG1	180	1736600	9741760
20190307_L1_Ag6_Zhu00015_SA_TestGly_2000_01.5352.5352.4.1.dta	20190307_L1_Ag6_Zhu00015_SA_TestGly_2000_01.5352.5352.4.1.dta	20190307_L1_Ag6_Zhu00015_SA_TestGly_2000_01	5352	1344.7	3319.43	830.612	4	1	TKPREEQYJSTYR		1671.81	3 5 0 0 1 0	H(3)N(5)F(1)	(N(F)(N(H(N)(H(N))(H(N)))))	14403	0 1 0 0 0 0;0 1 0 0 1 0;0 2 0 0 0 0;0 2 0 0 1 0;1 2 0 0 0 0;1 2 0 0 1 0;1 3 0 0 0 0;1 3 0 0 1 0;2 2 0 0 0 0;2 2 0 0 1 0;2 3 0 0 0 0;2 3 0 0 1 0;2 4 0 0 0 0;2 4 0 0 1 0;3 2 0 0 0 0;3 2 0 0 1 0;3 3 0 0 0 0;3 3 0 0 1 0;3 4 0 0 0 0;3 4 0 0 1 0;3 5 0 0 0 0;	1647.61	9	41.9271	14.6245	92.632	8	0.00474	1.42903	0.91304	0.20833	0.33333	0	0	0	1.93897e-106	3.00713e-108	-1	0	3.00713e-108	sp|P01857|IGHG1_HUMAN	IGHG1	180	1996350	11360100
20190307_L1_Ag6_Zhu00015_SA_TestGly_2000_01.5353.5353.3.0.dta	20190307_L1_Ag6_Zhu00015_SA_TestGly_2000_01.5353.5353.3.0.dta	20190307_L1_Ag6_Zhu00015_SA_TestGly_2000_01	5353	1344.85	3319.42	1107.15	3	1	TKPREEQYJSTYR		1671.81	3 5 0 0 1 0	H(3)N(5)F(1)	(N(F)(N(H(N)(H(N))(H(N)))))	14403	0 1 0 0 0 0;0 1 0 0 1 0;0 2 0 0 0 0;0 2 0 0 1 0;1 2 0 0 0 0;1 2 0 0 1 0;1 3 0 0 0 0;1 3 0 0 1 0;2 2 0 0 0 0;2 2 0 0 1 0;2 3 0 0 0 0;2 3 0 0 1 0;2 4 0 0 0 0;2 4 0 0 1 0;3 2 0 0 0 0;3 2 0 0 1 0;3 3 0 0 0 0;3 3 0 0 1 0;3 4 0 0 0 0;3 4 0 0 1 0;3 5 0 0 0 0;	1647.61	9	21.2049	13.0479	36.3535	6	0.00311	0.93587	0.73913	0.125	0.375	0	0	0	5.35321e-41	3.66033e-43	-1	0	3.66033e-43	sp|P01857|IGHG1_HUMAN	IGHG1	180	602507	3666890
20190307_L1_Ag6_Zhu00015_SA_TestGly_2000_01.5360.5360.4.4.dta	20190307_L1_Ag6_Zhu00015_SA_TestGly_2000_01.5360.5360.4.4.dta	20190307_L1_Ag6_Zhu00015_SA_TestGly_2000_01	5360	1346.26	4074.66	1019.42	4	1	KEDALJETRESETK		1649.8	6 5 1 0 1 0	H(6)N(5)A(1)F(1)	(N(F)(N(H(H(N(H(A))))(H(H(N))(H(N))))))	3157	0 1 0 0 0 0;0 1 0 0 1 0;0 2 0 0 0 0;0 2 0 0 1 0;1 2 0 0 0 0;1 2 0 0 1 0;2 2 0 0 0 0;2 2 0 0 1 0;2 3 0 0 0 0;2 3 0 0 1 0;3 2 0 0 0 0;3 2 0 0 1 0;3 3 0 0 0 0;3 3 0 0 1 0;3 3 1 0 0 0;3 3 1 0 1 0;4 2 0 0 0 0;4 2 0 0 1 0;4 3 0 0 0 0;4 3 0 0 1 0;4 3 1 0 0 0;4 3 1 0 1 0;4 4 0 0 0 0;4 4 0 0 1 0;5 2 0 0 0 0;5 2 0 0 1 0;5 3 0 0 0 0;5 3 0 0 1 0;5 3 1 0 0 0;5 3 1 0 1 0;5 4 0 0 0 0;5 4 0 0 1 0;5 4 1 0 0 0;5 4…	2424.87	6	23.9211	14.5074	41.4035	7	-0.00577	-1.41663	0.40816	0.15385	0.38462	0	0	0	7.20862e-47	5.26738e-49	-1	0	5.26738e-49	sp|P10909|CLUS_HUMAN	CLU	86	1472280	5883410
20190307_L1_Ag6_Zhu00015_SA_TestGly_2000_01.5370.5370.4.1.dta	20190307_L1_Ag6_Zhu00015_SA_TestGly_2000_01.5370.5370.4.1.dta	20190307_L1_Ag6_Zhu00015_SA_TestGly_2000_01	5370	1348.35	3132.34	783.841	4	1	TKPREEQYJSTYR		1671.81	4 4 0 0 0 0	H(4)N(4)	(N(N(H(H(N))(H(N(H))))))	31252	0 1 0 0 0 0;0 2 0 0 0 0;1 2 0 0 0 0;2 2 0 0 0 0;2 3 0 0 0 0;3 2 0 0 0 0;3 3 0 0 0 0;3 4 0 0 0 0;4 3 0 0 0 0;	1460.53	9	33.588	17.8285	62.8557	7	0.00543	1.73208	0.90909	0.25	0.33333	0	0	0	7.99318e-72	9.06532e-74	-1	0	9.06532e-74	sp|P01857|IGHG1_HUMAN	IGHG1	180	2015780	11489200
20190307_L1_Ag6_Zhu00015_SA_TestGly_2000_01.5373.5373.3.0.dta	20190307_L1_Ag6_Zhu00015_SA_TestGly_2000_01.5373.5373.3.0.dta	20190307_L1_Ag6_Zhu00015_SA_TestGly_2000_01	5373	1349.14	3294.39	1098.8	3	1	TKPREEQYJSTYR		1671.81	5 4 0 0 0 0	H(5)N(4)	(N(N(H(H(N(H)))(H(N(H))))))	29303	0 1 0 0 0 0;0 2 0 0 0 0;1 2 0 0 0 0;2 2 0 0 0 0;2 3 0 0 0 0;3 2 0 0 0 0;3 3 0 0 0 0;3 4 0 0 0 0;4 3 0 0 0 0;4 4 0 0 0 0;	1622.58	9	20.5094	9.70227	40.5798	7	0.00253	0.76828	0.83333	0.08333	0.33333	0	0	0	6.51126e-46	4.98191e-48	-1	0	4.98191e-48	sp|P01857|IGHG1_HUMAN	IGHG1	180	594797	2853100
20190307_L1_Ag6_Zhu00015_SA_TestGly_2000_01.5403.5403.4.1.dta	20190307_L1_Ag6_Zhu00015_SA_TestGly_2000_01.5403.5403.4.1.dta	20190307_L1_Ag6_Zhu00015_SA_TestGly_2000_01	5403	1355.74	3278.4	820.356	4	1	TKPREEQYJSTYR		1671.81	4 4 0 0 1 0	H(4)N(4)F(1)	(N(F)(N(H(H(N))(H(N(H))))))	7853	0 1 0 0 0 0;0 1 0 0 1 0;0 2 0 0 0 0;0 2 0 0 1 0;1 2 0 0 0 0;1 2 0 0 1 0;2 2 0 0 0 0;2 2 0 0 1 0;2 3 0 0 0 0;2 3 0 0 1 0;3 2 0 0 0 0;3 2 0 0 1 0;3 3 0 0 0 0;3 3 0 0 1 0;3 4 0 0 0 0;3 4 0 0 1 0;4 3 0 0 0 0;4 3 0 0 1 0;4 4 0 0 0 0;	1606.59	9	16.2492	6.07398	35.146	7	0.005	1.52411	0.66667	0.08333	0.25	0	0	0	1.37159e-39	7.58889e-42	-1	0.00032041	0.00032041	sp|P01857|IGHG1_HUMAN	IGHG1	180	354642	1971670
20190307_L1_Ag6_Zhu00015_SA_TestGly_2000_01.5408.5408.3.0.dta	20190307_L1_Ag6_Zhu00015_SA_TestGly_2000_01.5408.5408.3.0.dta	20190307_L1_Ag6_Zhu00015_SA_TestGly_2000_01	5408	1356.78	3855.6	1285.87	3	1	KEDALJETRESETK		1649.8	5 4 1 0 2 0	H(5)N(4)A(1)F(2)	(N(F)(N(H(H(N(H(A))))(H(N(H(F)))))))	3243	0 1 0 0 0 0;0 1 0 0 1 0;0 2 0 0 0 0;0 2 0 0 1 0;1 2 0 0 0 0;1 2 0 0 1 0;2 2 0 0 0 0;2 2 0 0 1 0;2 3 0 0 0 0;2 3 0 0 1 0;3 2 0 0 0 0;3 2 0 0 1 0;3 3 0 0 0 0;3 3 0 0 1 0;3 3 0 0 2 0;3 3 1 0 0 0;3 3 1 0 1 0;3 4 0 0 0 0;3 4 0 0 1 0;4 3 0 0 0 0;4 3 0 0 1 0;4 3 0 0 2 0;4 3 1 0 0 0;4 3 1 0 1 0;4 4 0 0 0 0;4 4 0 0 1 0;4 4 0 0 2 0;4 4 1 0 0 0;4 4 1 0 1 0;5 4 0 0 0 0;5 4 0 0 1 0;5 4 0 0 2 0;5 4 1 0 0 0;5 4…	2205.79	6	49.975	20.7998	104.158	9	0.0063	1.63318	0.66667	0.38462	0.30769	0	0	0	7.45963e-120	6.57666e-122	-1	0	6.57666e-122	sp|P10909|CLUS_HUMAN	CLU	86	1500230	11961500
20190307_L1_Ag6_Zhu00015_SA_TestGly_2000_01.5431.5431.3.0.dta	20190307_L1_Ag6_Zhu00015_SA_TestGly_2000_01.5431.5431.3.0.dta	20190307_L1_Ag6_Zhu00015_SA_TestGly_2000_01	5431	1361.43	3365.27	1122.43	3	1	MFSQJDTR	1,Oxidation[M];	1014.43	5 4 2 0 1 0	H(5)N(4)A(2)F(1)	(N(F)(N(H(H(N(H(A))))(H(N(H(A)))))))	3242	0 1 0 0 0 0;0 1 0 0 1 0;0 2 0 0 0 0;0 2 0 0 1 0;1 2 0 0 0 0;1 2 0 0 1 0;2 2 0 0 0 0;2 2 0 0 1 0;2 3 0 0 0 0;2 3 0 0 1 0;3 2 0 0 0 0;3 2 0 0 1 0;3 3 0 0 0 0;3 3 0 0 1 0;3 3 1 0 0 0;3 3 1 0 1 0;3 4 0 0 0 0;3 4 0 0 1 0;4 3 0 0 0 0;4 3 0 0 1 0;4 3 1 0 0 0;4 3 1 0 1 0;4 4 0 0 0 0;4 4 0 0 1 0;4 4 1 0 0 0;4 4 1 0 1 0;5 4 0 0 0 0;5 4 0 0 1 0;5 4 1 0 0 0;5 4 1 0 1 0;5 4 2 0 0 0;	2350.83	5	31.5734	13.1205	65.8431	9	0.00782	2.32319	0.57576	0.42857	0.35714	0	0	0	2.59524e-75	2.28142e-77	-1	0	2.28142e-77	sp|P02750|A2GL_HUMAN	LRG1	325	4545920	30380800
20190307_L1_Ag6_Zhu00015_SA_TestGly_2000_01.5438.5438.3.0.dta	20190307_L1_Ag6_Zhu00015_SA_TestGly_2000_01.5438.5438.3.0.dta	20190307_L1_Ag6_Zhu00015_SA_TestGly_2000_01	5438	1362.74	3219.22	1073.74	3	1	MFSQJDTR	1,Oxidation[M];	1014.43	5 4 2 0 0 0	H(5)N(4)A(2)	(N(N(H(H(N(H(A))))(H(N(H(A)))))))	25997	0 1 0 0 0 0;0 2 0 0 0 0;1 2 0 0 0 0;2 2 0 0 0 0;2 3 0 0 0 0;3 2 0 0 0 0;3 3 0 0 0 0;3 3 1 0 0 0;3 4 0 0 0 0;4 3 0 0 0 0;4 3 1 0 0 0;4 4 0 0 0 0;4 4 1 0 0 0;5 4 0 0 0 0;5 4 1 0 0 0;	2204.77	5	8.57437	3.58782	17.8351	5	0.01194	3.70959	0.58824	0.14286	0.21429	0	0	0	2.42727e-19	1.76895e-21	-1	0.00625	0.00625	sp|P02750|A2GL_HUMAN	LRG1	325	370974	2157860
20190307_L1_Ag6_Zhu00015_SA_TestGly_2000_01.5442.5442.4.1.dta	20190307_L1_Ag6_Zhu00015_SA_TestGly_2000_01.5442.5442.4.1.dta	20190307_L1_Ag6_Zhu00015_SA_TestGly_2000_01	5442	1363.62	3709.54	928.141	4	1	KEDALJETRESETK		1649.8	5 4 1 0 1 0	H(5)N(4)A(1)F(1)	(N(F)(N(H(H(N(H)))(H(N(H(A)))))))	5986	0 1 0 0 0 0;0 1 0 0 1 0;0 2 0 0 0 0;0 2 0 0 1 0;1 2 0 0 0 0;1 2 0 0 1 0;2 2 0 0 0 0;2 2 0 0 1 0;2 3 0 0 0 0;2 3 0 0 1 0;3 2 0 0 0 0;3 2 0 0 1 0;3 3 0 0 0 0;3 3 0 0 1 0;3 3 1 0 0 0;3 3 1 0 1 0;3 4 0 0 0 0;3 4 0 0 1 0;4 3 0 0 0 0;4 3 0 0 1 0;4 3 1 0 0 0;4 3 1 0 1 0;4 4 0 0 0 0;4 4 0 0 1 0;4 4 1 0 0 0;4 4 1 0 1 0;5 4 0 0 0 0;5 4 0 0 1 0;5 4 1 0 0 0;	2059.73	6	54.0682	24.1622	109.608	9	0.00762	2.05516	0.70968	0.34615	0.42308	0	0	0	3.34827e-126	5.93292e-128	-1	0	5.93292e-128	sp|P10909|CLUS_HUMAN	CLU	86	4032730	29156700
20190307_L1_Ag6_Zhu00015_SA_TestGly_2000_01.5455.5455.3.0.dta	20190307_L1_Ag6_Zhu00015_SA_TestGly_2000_01.5455.5455.3.0.dta	20190307_L1_Ag6_Zhu00015_SA_TestGly_2000_01	5455	1366.36	3709.54	1237.18	3	1	KEDALJETRESETK		1649.8	5 4 1 0 1 0	H(5)N(4)A(1)F(1)	(N(F)(N(H(H(N(H)))(H(N(H(A)))))))	5986	0 1 0 0 0 0;0 1 0 0 1 0;0 2 0 0 0 0;0 2 0 0 1 0;1 2 0 0 0 0;1 2 0 0 1 0;2 2 0 0 0 0;2 2 0 0 1 0;2 3 0 0 0 0;2 3 0 0 1 0;3 2 0 0 0 0;3 2 0 0 1 0;3 3 0 0 0 0;3 3 0 0 1 0;3 3 1 0 0 0;3 3 1 0 1 0;3 4 0 0 0 0;3 4 0 0 1 0;4 3 0 0 0 0;4 3 0 0 1 0;4 3 1 0 0 0;4 3 1 0 1 0;4 4 0 0 0 0;4 4 0 0 1 0;4 4 1 0 0 0;4 4 1 0 1 0;5 4 0 0 0 0;5 4 0 0 1 0;5 4 1 0 0 0;	2059.73	6	54.8604	27.3006	106.043	9	0.00547	1.47395	0.67742	0.5	0.30769	0	0	0	4.74869e-122	3.31385e-124	-1	0	3.31385e-124	sp|P10909|CLUS_HUMAN	CLU	86	2439880	16707700
20190307_L1_Ag6_Zhu00015_SA_TestGly_2000_01.5459.5459.3.0.dta	20190307_L1_Ag6_Zhu00015_SA_TestGly_2000_01.5459.5459.3.0.dta	20190307_L1_Ag6_Zhu00015_SA_TestGly_2000_01	5459	1367.05	2958.16	986.723	3	1	EEQYJSTYR		1189.51	5 4 0 0 1 0	H(5)N(4)F(1)	(N(F)(N(H(H(N(H)))(H(N(H))))))	6036	0 1 0 0 0 0;0 1 0 0 1 0;0 2 0 0 0 0;0 2 0 0 1 0;1 2 0 0 0 0;1 2 0 0 1 0;2 2 0 0 0 0;2 2 0 0 1 0;2 3 0 0 0 0;2 3 0 0 1 0;3 2 0 0 0 0;3 2 0 0 1 0;3 3 0 0 0 0;3 3 0 0 1 0;3 4 0 0 0 0;3 4 0 0 1 0;4 3 0 0 0 0;4 3 0 0 1 0;4 4 0 0 0 0;4 4 0 0 1 0;5 4 0 0 0 0;	1768.64	5	11.9199	6.01917	22.8783	7	0.00406	1.37187	0.52174	0	0.375	0	0	0	3.8292e-25	2.03552e-27	-1	0.00032041	0.00032041	sp|P01857|IGHG1_HUMAN	IGHG1	180	629203	2692990
20190307_L1_Ag6_Zhu00015_SA_TestGly_2000_01.5465.5465.4.3.dta	20190307_L1_Ag6_Zhu00015_SA_TestGly_2000_01.5465.5465.4.3.dta	20190307_L1_Ag6_Zhu00015_SA_TestGly_2000_01	5465	1368.2	3855.6	964.655	4	1	KEDALJETRESETK		1649.8	5 4 1 0 2 0	H(5)N(4)A(1)F(2)	(N(F)(N(H(H(N(H(A))))(H(N(H(F)))))))	3243	0 1 0 0 0 0;0 1 0 0 1 0;0 2 0 0 0 0;0 2 0 0 1 0;1 2 0 0 0 0;1 2 0 0 1 0;2 2 0 0 0 0;2 2 0 0 1 0;2 3 0 0 0 0;2 3 0 0 1 0;3 2 0 0 0 0;3 2 0 0 1 0;3 3 0 0 0 0;3 3 0 0 1 0;3 3 0 0 2 0;3 3 1 0 0 0;3 3 1 0 1 0;3 4 0 0 0 0;3 4 0 0 1 0;4 3 0 0 0 0;4 3 0 0 1 0;4 3 0 0 2 0;4 3 1 0 0 0;4 3 1 0 1 0;4 4 0 0 0 0;4 4 0 0 1 0;4 4 0 0 2 0;4 4 1 0 0 0;4 4 1 0 1 0;5 4 0 0 0 0;5 4 0 0 1 0;5 4 0 0 2 0;5 4 1 0 0 0;5 4…	2205.79	6	23.0089	9.69182	47.7405	7	0.00646	1.67623	0.52778	0.07692	0.34615	0	0	0	3.25463e-54	3.33531e-56	-1	0	3.33531e-56	sp|P10909|CLUS_HUMAN	CLU	86	3342800	22639000
20190307_L1_Ag6_Zhu00015_SA_TestGly_2000_01.5473.5473.3.0.dta	20190307_L1_Ag6_Zhu00015_SA_TestGly_2000_01.5473.5473.3.0.dta	20190307_L1_Ag6_Zhu00015_SA_TestGly_2000_01	5473	1369.99	3738.47	1246.83	3	1	EDALJETR		947.443	7 6 0 0 3 0	H(7)N(6)F(3)	(N(F)(N(H(H(N(H))(N(H)(F)))(H(N(H))(N(H)(F))))))	5661	0 1 0 0 0 0;0 1 0 0 1 0;0 2 0 0 0 0;0 2 0 0 1 0;1 2 0 0 0 0;1 2 0 0 1 0;2 2 0 0 0 0;2 2 0 0 1 0;2 3 0 0 0 0;2 3 0 0 1 0;2 3 0 0 2 0;2 4 0 0 0 0;2 4 0 0 1 0;2 4 0 0 2 0;3 2 0 0 0 0;3 2 0 0 1 0;3 3 0 0 0 0;3 3 0 0 1 0;3 3 0 0 2 0;3 4 0 0 0 0;3 4 0 0 1 0;3 4 0 0 2 0;3 4 0 0 3 0;3 5 0 0 0 0;3 5 0 0 1 0;3 5 0 0 2 0;3 5 0 0 3 0;3 6 0 0 0 0;3 6 0 0 1 0;3 6 0 0 2 0;3 6 0 0 3 0;4 3 0 0 0 0;4 3 0 0 1 0;4 3…	2791.02	5	7.94493	4.86963	13.6562	8	0.01014	2.71305	0.16901	0.14286	0.28571	0	0	0	9.90074e-15	9.32602e-17	-1	0.00187559	0.00187559	sp|P10909|CLUS_HUMAN	CLU	86	3313870	21092200
20190307_L1_Ag6_Zhu00015_SA_TestGly_2000_01.5482.5482.4.1.dta	20190307_L1_Ag6_Zhu00015_SA_TestGly_2000_01.5482.5482.4.1.dta	20190307_L1_Ag6_Zhu00015_SA_TestGly_2000_01	5482	1371.8	3440.45	860.868	4	1	TKPREEQYJSTYR		1671.81	5 4 0 0 1 0	H(5)N(4)F(1)	(N(F)(N(H(H(N(H)))(H(N(H))))))	6036	0 1 0 0 0 0;0 1 0 0 1 0;0 2 0 0 0 0;0 2 0 0 1 0;1 2 0 0 0 0;1 2 0 0 1 0;2 2 0 0 0 0;2 2 0 0 1 0;2 3 0 0 0 0;2 3 0 0 1 0;3 2 0 0 0 0;3 2 0 0 1 0;3 3 0 0 0 0;3 3 0 0 1 0;3 4 0 0 0 0;3 4 0 0 1 0;4 3 0 0 0 0;4 3 0 0 1 0;4 4 0 0 0 0;4 4 0 0 1 0;5 4 0 0 0 0;	1768.64	9	4.59981	5.1161	3.641	3	0.00265	0.77118	0.30435	0	0.25	0	0	0	0.0167306	0.000456411	-1	0.00157381	0.00196552	sp|P01857|IGHG1_HUMAN	IGHG1	180	441298	4403960
20190307_L1_Ag6_Zhu00015_SA_TestGly_2000_01.5490.5490.4.1.dta	20190307_L1_Ag6_Zhu00015_SA_TestGly_2000_01.5490.5490.4.1.dta	20190307_L1_Ag6_Zhu00015_SA_TestGly_2000_01	5490	1373.48	4638.9	1160.48	4	1	KKEDALJETRESETK		1777.89	6 5 3 0 0 0	H(6)N(5)A(3)	(N(N(H(H(N(H(A))))(H(N(H(A)))(N(H(A)))))))	25989	0 1 0 0 0 0;0 2 0 0 0 0;1 2 0 0 0 0;2 2 0 0 0 0;2 3 0 0 0 0;2 4 0 0 0 0;3 2 0 0 0 0;3 3 0 0 0 0;3 3 1 0 0 0;3 4 0 0 0 0;3 4 1 0 0 0;3 5 0 0 0 0;4 3 0 0 0 0;4 3 1 0 0 0;4 4 0 0 0 0;4 4 1 0 0 0;4 4 2 0 0 0;4 5 0 0 0 0;4 5 1 0 0 0;5 4 0 0 0 0;5 4 1 0 0 0;5 4 2 0 0 0;5 5 0 0 0 0;5 5 1 0 0 0;5 5 2 0 0 0;6 5 0 0 0 0;6 5 1 0 0 0;6 5 2 0 0 0;	2861	7	36.0566	12.3539	80.0758	7	0.00791	1.70568	0.63333	0.14286	0.35714	0	0	0	7.22207e-92	8.25098e-94	-1	0	8.25098e-94	sp|P10909|CLUS_HUMAN	CLU	86	2139740	20195300
20190307_L1_Ag6_Zhu00015_SA_TestGly_2000_01.5491.5491.3.0.dta	20190307_L1_Ag6_Zhu00015_SA_TestGly_2000_01.5491.5491.3.0.dta	20190307_L1_Ag6_Zhu00015_SA_TestGly_2000_01	5491	1373.63	3519.4	1173.8	3	1	EDALJETR		947.443	6 5 0 0 4 0	H(6)N(5)F(4)	(N(F)(N(H(H(N(H)(F)))(H(N(H)(F))(N(H)(F))))))	4721	0 1 0 0 0 0;0 1 0 0 1 0;0 2 0 0 0 0;0 2 0 0 1 0;1 2 0 0 0 0;1 2 0 0 1 0;2 2 0 0 0 0;2 2 0 0 1 0;2 3 0 0 0 0;2 3 0 0 1 0;2 3 0 0 2 0;2 4 0 0 0 0;2 4 0 0 1 0;2 4 0 0 2 0;2 4 0 0 3 0;3 2 0 0 0 0;3 2 0 0 1 0;3 3 0 0 0 0;3 3 0 0 1 0;3 3 0 0 2 0;3 4 0 0 0 0;3 4 0 0 1 0;3 4 0 0 2 0;3 4 0 0 3 0;3 5 0 0 0 0;3 5 0 0 1 0;3 5 0 0 2 0;3 5 0 0 3 0;3 5 0 0 4 0;4 3 0 0 0 0;4 3 0 0 1 0;4 3 0 0 2 0;4 4 0 0 0 0;4 4…	2571.95	5	14.0205	7.25358	26.5877	9	0.00684	1.9446	0.25	0.14286	0.35714	0	0	0	1.56627e-29	8.73034e-32	-1	0	8.73034e-32	sp|P10909|CLUS_HUMAN	CLU	86	4215500	25034900
20190307_L1_Ag6_Zhu00015_SA_TestGly_2000_01.5497.5497.4.1.dta	20190307_L1_Ag6_Zhu00015_SA_TestGly_2000_01.5497.5497.4.1.dta	20190307_L1_Ag6_Zhu00015_SA_TestGly_2000_01	5497	1374.8	3440.45	860.868	4	1	TKPREEQYJSTYR		1671.81	5 4 0 0 1 0	H(5)N(4)F(1)	(N(F)(N(H(H(H))(H(N)(N(H))))))	641	0 1 0 0 0 0;0 1 0 0 1 0;0 2 0 0 0 0;0 2 0 0 1 0;1 2 0 0 0 0;1 2 0 0 1 0;2 2 0 0 0 0;2 2 0 0 1 0;2 3 0 0 0 0;2 3 0 0 1 0;2 4 0 0 0 0;2 4 0 0 1 0;3 2 0 0 0 0;3 2 0 0 1 0;3 3 0 0 0 0;3 3 0 0 1 0;3 4 0 0 0 0;3 4 0 0 1 0;4 2 0 0 0 0;4 2 0 0 1 0;4 3 0 0 0 0;4 3 0 0 1 0;4 4 0 0 0 0;4 4 0 0 1 0;5 3 0 0 0 0;5 3 0 0 1 0;5 4 0 0 0 0;	1768.64	9	5.76969	3.76099	9.50013	5	0.00097	0.28055	0.34483	0.08333	0.16667	0	0	0	5.52944e-10	5.2224e-12	-1	0.00598086	0.00598086	sp|P01857|IGHG1_HUMAN	IGHG1	180	441298	4403960
20190307_L1_Ag6_Zhu00015_SA_TestGly_2000_01.5515.5515.3.0.dta	20190307_L1_Ag6_Zhu00015_SA_TestGly_2000_01.5515.5515.3.0.dta	20190307_L1_Ag6_Zhu00015_SA_TestGly_2000_01	5515	1378.56	3884.53	1295.52	3	1	EDALJETR		947.443	7 6 0 0 4 0	H(7)N(6)F(4)	(N(F)(N(H(H(N(F)(H(N(H)))))(H(N(F)(H(N(H)(F))))))))	1052	0 1 0 0 0 0;0 1 0 0 1 0;0 2 0 0 0 0;0 2 0 0 1 0;1 2 0 0 0 0;1 2 0 0 1 0;2 2 0 0 0 0;2 2 0 0 1 0;2 3 0 0 0 0;2 3 0 0 1 0;2 3 0 0 2 0;3 2 0 0 0 0;3 2 0 0 1 0;3 3 0 0 0 0;3 3 0 0 1 0;3 3 0 0 2 0;3 4 0 0 0 0;3 4 0 0 1 0;3 4 0 0 2 0;3 4 0 0 3 0;4 3 0 0 0 0;4 3 0 0 1 0;4 3 0 0 2 0;4 4 0 0 0 0;4 4 0 0 1 0;4 4 0 0 2 0;4 4 0 0 3 0;4 5 0 0 0 0;4 5 0 0 1 0;4 5 0 0 2 0;4 5 0 0 3 0;4 5 0 0 4 0;5 4 0 0 0 0;5 4…	2937.08	5	8.08386	4.92564	13.9491	7	0.01034	2.66077	0.19355	0.14286	0.28571	0	0	0	4.68371e-15	3.33603e-17	-1	0.00187559	0.00187559	sp|P10909|CLUS_HUMAN	CLU	86	1192090	8750550
20190307_L1_Ag6_Zhu00015_SA_TestGly_2000_01.5519.5519.4.1.dta	20190307_L1_Ag6_Zhu00015_SA_TestGly_2000_01.5519.5519.4.1.dta	20190307_L1_Ag6_Zhu00015_SA_TestGly_2000_01	5519	1379.46	3278.4	820.355	4	1	TKPREEQYJSTYR		1671.81	4 4 0 0 1 0	H(4)N(4)F(1)	(N(F)(N(H(H(N))(H(N(H))))))	7853	0 1 0 0 0 0;0 1 0 0 1 0;0 2 0 0 0 0;0 2 0 0 1 0;1 2 0 0 0 0;1 2 0 0 1 0;2 2 0 0 0 0;2 2 0 0 1 0;2 3 0 0 0 0;2 3 0 0 1 0;3 2 0 0 0 0;3 2 0 0 1 0;3 3 0 0 0 0;3 3 0 0 1 0;3 4 0 0 0 0;3 4 0 0 1 0;4 3 0 0 0 0;4 3 0 0 1 0;4 4 0 0 0 0;	1606.59	9	10.8958	4.15871	23.4075	7	0.00476	1.45212	0.52381	0.08333	0.20833	0	0	0	9.08595e-26	7.81036e-28	-1	0.00456343	0.00456343	sp|P01857|IGHG1_HUMAN	IGHG1	180	851929	6589370
20190307_L1_Ag6_Zhu00015_SA_TestGly_2000_01.5534.5534.3.0.dta	20190307_L1_Ag6_Zhu00015_SA_TestGly_2000_01.5534.5534.3.0.dta	20190307_L1_Ag6_Zhu00015_SA_TestGly_2000_01	5534	1382.82	4321.68	1441.23	3	1	EDALJETR		947.443	7 6 1 0 5 0	H(7)N(6)A(1)F(5)	(N(F)(N(H(H(N(H)(F))(N(H)(F)))(H(N(H)(F))(N(F)(H(A)))))))	4680	0 1 0 0 0 0;0 1 0 0 1 0;0 2 0 0 0 0;0 2 0 0 1 0;1 2 0 0 0 0;1 2 0 0 1 0;2 2 0 0 0 0;2 2 0 0 1 0;2 3 0 0 0 0;2 3 0 0 1 0;2 3 0 0 2 0;2 4 0 0 0 0;2 4 0 0 1 0;2 4 0 0 2 0;2 4 0 0 3 0;3 2 0 0 0 0;3 2 0 0 1 0;3 3 0 0 0 0;3 3 0 0 1 0;3 3 0 0 2 0;3 3 1 0 0 0;3 3 1 0 1 0;3 3 1 0 2 0;3 4 0 0 0 0;3 4 0 0 1 0;3 4 0 0 2 0;3 4 0 0 3 0;3 4 1 0 0 0;3 4 1 0 1 0;3 4 1 0 2 0;3 4 1 0 3 0;3 5 0 0 0 0;3 5 0 0 1 0;3 5…	3374.23	5	6.15462	3.5662	10.9617	8	0.00304	0.70332	0.09091	0.14286	0.21429	0	0	0	1.09019e-11	8.59203e-14	-1	0.00683101	0.00683101	sp|P10909|CLUS_HUMAN	CLU	86	1499080	14078300
20190307_L1_Ag6_Zhu00015_SA_TestGly_2000_01.5543.5543.4.1.dta	20190307_L1_Ag6_Zhu00015_SA_TestGly_2000_01.5543.5543.4.1.dta	20190307_L1_Ag6_Zhu00015_SA_TestGly_2000_01	5543	1384.73	4784.95	1196.99	4	1	KKEDALJETRESETK		1777.89	6 5 3 0 1 0	H(6)N(5)A(3)F(1)	(N(F)(N(H(H(N(H(A))))(H(N(H(A)))(N(H(A)))))))	3230	0 1 0 0 0 0;0 1 0 0 1 0;0 2 0 0 0 0;0 2 0 0 1 0;1 2 0 0 0 0;1 2 0 0 1 0;2 2 0 0 0 0;2 2 0 0 1 0;2 3 0 0 0 0;2 3 0 0 1 0;2 4 0 0 0 0;2 4 0 0 1 0;3 2 0 0 0 0;3 2 0 0 1 0;3 3 0 0 0 0;3 3 0 0 1 0;3 3 1 0 0 0;3 3 1 0 1 0;3 4 0 0 0 0;3 4 0 0 1 0;3 4 1 0 0 0;3 4 1 0 1 0;3 5 0 0 0 0;3 5 0 0 1 0;4 3 0 0 0 0;4 3 0 0 1 0;4 3 1 0 0 0;4 3 1 0 1 0;4 4 0 0 0 0;4 4 0 0 1 0;4 4 1 0 0 0;4 4 1 0 1 0;4 4 2 0 0 0;4 4…	3007.06	7	45.306	19.1479	93.8852	8	0.00434	0.90778	0.54237	0.21429	0.39286	0	0	0	6.77165e-108	6.42901e-110	-1	0	6.42901e-110	sp|P10909|CLUS_HUMAN	CLU	86	2343200	26395200
20190307_L1_Ag6_Zhu00015_SA_TestGly_2000_01.5569.5569.3.3.dta	20190307_L1_Ag6_Zhu00015_SA_TestGly_2000_01.5569.5569.3.3.dta	20190307_L1_Ag6_Zhu00015_SA_TestGly_2000_01	5569	1389.79	3539.43	1180.48	3	1	JSTLDPGKPEMMK	11,Oxidation[M];12,Oxidation[M];	1479.68	5 4 1 0 1 0	H(5)N(4)A(1)F(1)	(N(F)(N(H(H(N(H)))(H(N(H(A)))))))	5986	0 1 0 0 0 0;0 1 0 0 1 0;0 2 0 0 0 0;0 2 0 0 1 0;1 2 0 0 0 0;1 2 0 0 1 0;2 2 0 0 0 0;2 2 0 0 1 0;2 3 0 0 0 0;2 3 0 0 1 0;3 2 0 0 0 0;3 2 0 0 1 0;3 3 0 0 0 0;3 3 0 0 1 0;3 3 1 0 0 0;3 3 1 0 1 0;3 4 0 0 0 0;3 4 0 0 1 0;4 3 0 0 0 0;4 3 0 0 1 0;4 3 1 0 0 0;4 3 1 0 1 0;4 4 0 0 0 0;4 4 0 0 1 0;4 4 1 0 0 0;4 4 1 0 1 0;5 4 0 0 0 0;5 4 0 0 1 0;5 4 1 0 0 0;	2059.73	1	11.5819	7.56397	19.0438	5	0.01059	2.99333	0.48387	0.125	0.29167	0	0	0	1.07006e-20	6.02073e-23	-1	0	6.02073e-23	sp|O00391|QSOX1_HUMAN	QSOX1	575	3350270	11552100
20190307_L1_Ag6_Zhu00015_SA_TestGly_2000_01.5584.5584.3.1.dta	20190307_L1_Ag6_Zhu00015_SA_TestGly_2000_01.5584.5584.3.1.dta	20190307_L1_Ag6_Zhu00015_SA_TestGly_2000_01	5584	1393.08	3592.41	1198.14	3	1	EDALJETR		947.443	7 6 0 0 2 0	H(7)N(6)F(2)	(N(F)(N(H(H(N(H))(N(H)))(H(N(H))(N(H)(F))))))	5746	0 1 0 0 0 0;0 1 0 0 1 0;0 2 0 0 0 0;0 2 0 0 1 0;1 2 0 0 0 0;1 2 0 0 1 0;2 2 0 0 0 0;2 2 0 0 1 0;2 3 0 0 0 0;2 3 0 0 1 0;2 3 0 0 2 0;2 4 0 0 0 0;2 4 0 0 1 0;2 4 0 0 2 0;3 2 0 0 0 0;3 2 0 0 1 0;3 3 0 0 0 0;3 3 0 0 1 0;3 3 0 0 2 0;3 4 0 0 0 0;3 4 0 0 1 0;3 4 0 0 2 0;3 5 0 0 0 0;3 5 0 0 1 0;3 5 0 0 2 0;3 6 0 0 0 0;3 6 0 0 1 0;3 6 0 0 2 0;4 3 0 0 0 0;4 3 0 0 1 0;4 3 0 0 2 0;4 4 0 0 0 0;4 4 0 0 1 0;4 4…	2644.96	5	17.3975	11.4049	28.5265	9	0.00675	1.87937	0.25424	0.42857	0.35714	0	0	0	8.02588e-32	5.20023e-34	-1	0	5.20023e-34	sp|P10909|CLUS_HUMAN	CLU	86	2727760	15188000
20190307_L1_Ag6_Zhu00015_SA_TestGly_2000_01.5593.5593.3.0.dta	20190307_L1_Ag6_Zhu00015_SA_TestGly_2000_01.5593.5593.3.0.dta	20190307_L1_Ag6_Zhu00015_SA_TestGly_2000_01	5593	1394.99	2908.15	970.055	3	1	EJLTAR		703.373	5 4 2 0 0 0	H(5)N(4)A(2)	(N(N(H(H(N(H(A))))(H(N(H(A)))))))	25997	0 1 0 0 0 0;0 2 0 0 0 0;1 2 0 0 0 0;2 2 0 0 0 0;2 3 0 0 0 0;3 2 0 0 0 0;3 3 0 0 0 0;3 3 1 0 0 0;3 4 0 0 0 0;4 3 0 0 0 0;4 3 1 0 0 0;4 4 0 0 0 0;4 4 1 0 0 0;5 4 0 0 0 0;5 4 1 0 0 0;	2204.77	2	15.5012	7.1923	30.932	6	0.00569	1.95759	0.64706	0.4	0.4	0	0	0	1.18159e-34	6.78765e-37	-1	0	6.78765e-37	sp|Q06033|ITIH3_HUMAN	ITIH3	580	1739320	7250710
20190307_L1_Ag6_Zhu00015_SA_TestGly_2000_01.5599.5599.3.0.dta	20190307_L1_Ag6_Zhu00015_SA_TestGly_2000_01.5599.5599.3.0.dta	20190307_L1_Ag6_Zhu00015_SA_TestGly_2000_01	5599	1396.14	4175.63	1392.55	3	1	EDALJETR		947.443	7 6 1 0 4 0	H(7)N(6)A(1)F(4)	(N(F)(N(H(H(N(F)(H(N(H)(F)))))(H(N(F)(H(N(H(A)))))))))	1048	0 1 0 0 0 0;0 1 0 0 1 0;0 2 0 0 0 0;0 2 0 0 1 0;1 2 0 0 0 0;1 2 0 0 1 0;2 2 0 0 0 0;2 2 0 0 1 0;2 3 0 0 0 0;2 3 0 0 1 0;2 3 0 0 2 0;3 2 0 0 0 0;3 2 0 0 1 0;3 3 0 0 0 0;3 3 0 0 1 0;3 3 0 0 2 0;3 4 0 0 0 0;3 4 0 0 1 0;3 4 0 0 2 0;3 4 0 0 3 0;4 3 0 0 0 0;4 3 0 0 1 0;4 3 0 0 2 0;4 4 0 0 0 0;4 4 0 0 1 0;4 4 0 0 2 0;4 4 0 0 3 0;4 4 1 0 0 0;4 4 1 0 1 0;4 4 1 0 2 0;4 5 0 0 0 0;4 5 0 0 1 0;4 5 0 0 2 0;4 5…	3228.17	5	8.07945	4.40003	14.9127	8	0.01045	2.50294	0.15116	0.14286	0.21429	0	0	0	4.04126e-16	2.24337e-18	-1	0.00397797	0.00397797	sp|P10909|CLUS_HUMAN	CLU	86	2770310	20242100
20190307_L1_Ag6_Zhu00015_SA_TestGly_2000_01.5608.5608.3.1.dta	20190307_L1_Ag6_Zhu00015_SA_TestGly_2000_01.5608.5608.3.1.dta	20190307_L1_Ag6_Zhu00015_SA_TestGly_2000_01	5608	1398.16	3373.34	1125.12	3	1	EDALJETR		947.443	6 5 0 0 3 0	H(6)N(5)F(3)	(N(F)(N(H(H(N(H)(F)))(H(N(H))(N(H)(F))))))	4729	0 1 0 0 0 0;0 1 0 0 1 0;0 2 0 0 0 0;0 2 0 0 1 0;1 2 0 0 0 0;1 2 0 0 1 0;2 2 0 0 0 0;2 2 0 0 1 0;2 3 0 0 0 0;2 3 0 0 1 0;2 3 0 0 2 0;2 4 0 0 0 0;2 4 0 0 1 0;2 4 0 0 2 0;3 2 0 0 0 0;3 2 0 0 1 0;3 3 0 0 0 0;3 3 0 0 1 0;3 3 0 0 2 0;3 4 0 0 0 0;3 4 0 0 1 0;3 4 0 0 2 0;3 4 0 0 3 0;3 5 0 0 0 0;3 5 0 0 1 0;3 5 0 0 2 0;3 5 0 0 3 0;4 3 0 0 0 0;4 3 0 0 1 0;4 3 0 0 2 0;4 4 0 0 0 0;4 4 0 0 1 0;4 4 0 0 2 0;4 4…	2425.89	5	30.0934	9.2077	68.8811	9	0.00487	1.44327	0.5098	0.28571	0.35714	0	0	0	7.42452e-79	9.27648e-81	-1	0	9.27648e-81	sp|P10909|CLUS_HUMAN	CLU	86	6903040	34889100
20190307_L1_Ag6_Zhu00015_SA_TestGly_2000_01.5613.5613.4.1.dta	20190307_L1_Ag6_Zhu00015_SA_TestGly_2000_01.5613.5613.4.1.dta	20190307_L1_Ag6_Zhu00015_SA_TestGly_2000_01	5613	1399.22	3731.55	933.643	4	1	TKPREEQYJSTYR		1671.81	5 4 1 0 1 0	H(5)N(4)A(1)F(1)	(N(F)(N(H(H(N(H)))(H(N(H(A)))))))	5986	0 1 0 0 0 0;0 1 0 0 1 0;0 2 0 0 0 0;0 2 0 0 1 0;1 2 0 0 0 0;1 2 0 0 1 0;2 2 0 0 0 0;2 2 0 0 1 0;2 3 0 0 0 0;2 3 0 0 1 0;3 2 0 0 0 0;3 2 0 0 1 0;3 3 0 0 0 0;3 3 0 0 1 0;3 3 1 0 0 0;3 3 1 0 1 0;3 4 0 0 0 0;3 4 0 0 1 0;4 3 0 0 0 0;4 3 0 0 1 0;4 3 1 0 0 0;4 3 1 0 1 0;4 4 0 0 0 0;4 4 0 0 1 0;4 4 1 0 0 0;4 4 1 0 1 0;5 4 0 0 0 0;5 4 0 0 1 0;5 4 1 0 0 0;	2059.73	9	58.4972	22.9511	124.511	9	0.00758	2.03258	0.77419	0.29167	0.41667	0	0	0	1.57621e-143	3.17363e-145	-1	0	3.17363e-145	sp|P01857|IGHG1_HUMAN	IGHG1	180	10209200	73777200
20190307_L1_Ag6_Zhu00015_SA_TestGly_2000_01.5614.5614.3.2.dta	20190307_L1_Ag6_Zhu00015_SA_TestGly_2000_01.5614.5614.3.2.dta	20190307_L1_Ag6_Zhu00015_SA_TestGly_2000_01	5614	1399.36	3227.28	1076.43	3	1	EDALJETR		947.443	6 5 0 0 2 0	H(6)N(5)F(2)	(N(F)(N(H(H(N(H)))(H(N(H(N(H)(F))))))))	6008	0 1 0 0 0 0;0 1 0 0 1 0;0 2 0 0 0 0;0 2 0 0 1 0;1 2 0 0 0 0;1 2 0 0 1 0;2 2 0 0 0 0;2 2 0 0 1 0;2 3 0 0 0 0;2 3 0 0 1 0;3 2 0 0 0 0;3 2 0 0 1 0;3 3 0 0 0 0;3 3 0 0 1 0;3 4 0 0 0 0;3 4 0 0 1 0;3 4 0 0 2 0;4 3 0 0 0 0;4 3 0 0 1 0;4 4 0 0 0 0;4 4 0 0 1 0;4 4 0 0 2 0;4 5 0 0 0 0;4 5 0 0 1 0;4 5 0 0 2 0;5 4 0 0 0 0;5 4 0 0 1 0;5 4 0 0 2 0;5 5 0 0 0 0;5 5 0 0 1 0;5 5 0 0 2 0;6 5 0 0 0 0;6 5 0 0 1 0;	2279.83	5	20.974	6.51319	47.8297	9	0.00992	3.07269	0.48571	0.14286	0.35714	0	0	0	2.56469e-54	2.64585e-56	-1	0	2.64585e-56	sp|P10909|CLUS_HUMAN	CLU	86	5765290	28850300
20190307_L1_Ag6_Zhu00015_SA_TestGly_2000_01.5622.5622.3.0.dta	20190307_L1_Ag6_Zhu00015_SA_TestGly_2000_01.5622.5622.3.0.dta	20190307_L1_Ag6_Zhu00015_SA_TestGly_2000_01	5622	1400.88	3731.55	1244.52	3	1	TKPREEQYJSTYR		1671.81	5 4 1 0 1 0	H(5)N(4)A(1)F(1)	(N(F)(N(H(H(N(H)))(H(N(H(A)))))))	5986	0 1 0 0 0 0;0 1 0 0 1 0;0 2 0 0 0 0;0 2 0 0 1 0;1 2 0 0 0 0;1 2 0 0 1 0;2 2 0 0 0 0;2 2 0 0 1 0;2 3 0 0 0 0;2 3 0 0 1 0;3 2 0 0 0 0;3 2 0 0 1 0;3 3 0 0 0 0;3 3 0 0 1 0;3 3 1 0 0 0;3 3 1 0 1 0;3 4 0 0 0 0;3 4 0 0 1 0;4 3 0 0 0 0;4 3 0 0 1 0;4 3 1 0 0 0;4 3 1 0 1 0;4 4 0 0 0 0;4 4 0 0 1 0;4 4 1 0 0 0;4 4 1 0 1 0;5 4 0 0 0 0;5 4 0 0 1 0;5 4 1 0 0 0;	2059.73	9	52.295	17.79	116.376	9	0.00159	0.42735	0.77419	0.25	0.29167	0	0	0	4.45866e-134	1.12519e-135	-1	0	1.12519e-135	sp|P01857|IGHG1_HUMAN	IGHG1	180	5902280	41081200
20190307_L1_Ag6_Zhu00015_SA_TestGly_2000_01.5627.5627.3.0.dta	20190307_L1_Ag6_Zhu00015_SA_TestGly_2000_01.5627.5627.3.0.dta	20190307_L1_Ag6_Zhu00015_SA_TestGly_2000_01	5627	1401.9	3001.22	1001.08	3	1	GHVJITR		796.442	5 4 2 0 0 0	H(5)N(4)A(2)	(N(N(H(H(N(H(A))))(H(N(H(A)))))))	25997	0 1 0 0 0 0;0 2 0 0 0 0;1 2 0 0 0 0;2 2 0 0 0 0;2 3 0 0 0 0;3 2 0 0 0 0;3 3 0 0 0 0;3 3 1 0 0 0;3 4 0 0 0 0;4 3 0 0 0 0;4 3 1 0 0 0;4 4 0 0 0 0;4 4 1 0 0 0;5 4 0 0 0 0;5 4 1 0 0 0;	2204.77	4	12.3695	4.28715	27.3794	6	0.00511	1.7013	0.52941	0	0.33333	0	0	0	1.81469e-30	1.41525e-32	-1	0.00397797	0.00397797	sp|P00734|THRB_HUMAN	F2	121	19869800	87587600
20190307_L1_Ag6_Zhu00015_SA_TestGly_2000_01.5635.5635.3.1.dta	20190307_L1_Ag6_Zhu00015_SA_TestGly_2000_01.5635.5635.3.1.dta	20190307_L1_Ag6_Zhu00015_SA_TestGly_2000_01	5635	1403.62	3000.2	1000.74	3	1	KMJLTR	2,Oxidation[M];	778.424	6 4 1 0 1 0	H(6)N(4)A(1)F(1)	(N(N(H(H(H)(H))(H(N)(N(F)(H(A)))))))	22391	0 1 0 0 0 0;0 2 0 0 0 0;1 2 0 0 0 0;2 2 0 0 0 0;2 3 0 0 0 0;2 3 0 0 1 0;2 4 0 0 0 0;2 4 0 0 1 0;3 2 0 0 0 0;3 3 0 0 0 0;3 3 0 0 1 0;3 3 1 0 0 0;3 3 1 0 1 0;3 4 0 0 0 0;3 4 0 0 1 0;3 4 1 0 0 0;3 4 1 0 1 0;4 2 0 0 0 0;4 3 0 0 0 0;4 3 0 0 1 0;4 3 1 0 0 0;4 3 1 0 1 0;4 4 0 0 0 0;4 4 0 0 1 0;4 4 1 0 0 0;4 4 1 0 1 0;5 2 0 0 0 0;5 3 0 0 0 0;5 3 0 0 1 0;5 3 1 0 0 0;5 3 1 0 1 0;5 4 0 0 0 0;5 4 0 0 1 0;5 4…	2221.79	3	5.57282	7.61364	1.78272	2	-0.01635	-5.44923	0.18182	0.6	0.2	0	0	0	0.145929	0.00423671	-1	0	0.00423671	sp|P62195|PRS8_HUMAN	PSMC5	337	611962	76670600
20190307_L1_Ag6_Zhu00015_SA_TestGly_2000_01.5635.5635.3.2.dta	20190307_L1_Ag6_Zhu00015_SA_TestGly_2000_01.5635.5635.3.2.dta	20190307_L1_Ag6_Zhu00015_SA_TestGly_2000_01	5635	1403.62	3001.22	1001.08	3	1	GHVJITR		796.442	5 4 2 0 0 0	H(5)N(4)A(2)	(N(N(H(H(N(H(A))))(H(N(H(A)))))))	25997	0 1 0 0 0 0;0 2 0 0 0 0;1 2 0 0 0 0;2 2 0 0 0 0;2 3 0 0 0 0;3 2 0 0 0 0;3 3 0 0 0 0;3 3 1 0 0 0;3 4 0 0 0 0;4 3 0 0 0 0;4 3 1 0 0 0;4 4 0 0 0 0;4 4 1 0 0 0;5 4 0 0 0 0;5 4 1 0 0 0;	2204.77	4	47.6071	16.229	105.881	7	0.00549	1.82825	0.94118	0.66667	0.33333	0	0	0	7.33494e-122	1.0324e-123	-1	0	1.0324e-123	sp|P00734|THRB_HUMAN	F2	121	19869800	87587600
20190307_L1_Ag6_Zhu00015_SA_TestGly_2000_01.5639.5639.3.0.dta	20190307_L1_Ag6_Zhu00015_SA_TestGly_2000_01.5639.5639.3.0.dta	20190307_L1_Ag6_Zhu00015_SA_TestGly_2000_01	5639	1404.49	2980.2	994.072	3	1	YIHQJYTK		1066.53	5 4 1 0 0 0	H(5)N(4)A(1)	(N(N(H(H)(H(N(H))(N(H(A)))))))	31839	0 1 0 0 0 0;0 2 0 0 0 0;1 2 0 0 0 0;2 2 0 0 0 0;2 3 0 0 0 0;2 4 0 0 0 0;3 2 0 0 0 0;3 3 0 0 0 0;3 3 1 0 0 0;3 4 0 0 0 0;3 4 1 0 0 0;4 3 0 0 0 0;4 3 1 0 0 0;4 4 0 0 0 0;4 4 1 0 0 0;5 4 0 0 0 0;	1913.68	5	27.977	8.33794	64.4496	7	-0.0066	-2.21378	0.72222	0.21429	0.21429	0	0	0	1.09928e-73	9.92771e-76	-1	0	9.92771e-76	sp|Q02809|PLOD1_HUMAN	PLOD1	538	39903200	188176000
20190307_L1_Ag6_Zhu00015_SA_TestGly_2000_01.5674.5674.4.1.dta	20190307_L1_Ag6_Zhu00015_SA_TestGly_2000_01.5674.5674.4.1.dta	20190307_L1_Ag6_Zhu00015_SA_TestGly_2000_01	5674	1411.62	3745.54	937.142	4	1	DTRJESTQNCVVAEPEK	10,Carbamidomethyl[C];	1976.9	5 4 0 0 1 0	H(5)N(4)F(1)	(N(F)(N(H(H(H))(H(N)(N(H))))))	641	0 1 0 0 0 0;0 1 0 0 1 0;0 2 0 0 0 0;0 2 0 0 1 0;1 2 0 0 0 0;1 2 0 0 1 0;2 2 0 0 0 0;2 2 0 0 1 0;2 3 0 0 0 0;2 3 0 0 1 0;2 4 0 0 0 0;2 4 0 0 1 0;3 2 0 0 0 0;3 2 0 0 1 0;3 3 0 0 0 0;3 3 0 0 1 0;3 4 0 0 0 0;3 4 0 0 1 0;4 2 0 0 0 0;4 2 0 0 1 0;4 3 0 0 0 0;4 3 0 0 1 0;4 4 0 0 0 0;4 4 0 0 1 0;5 3 0 0 0 0;5 3 0 0 1 0;5 4 0 0 0 0;	1768.64	4	14.2761	10.8077	20.7174	7	0.00765	2.04142	0.41379	0.1875	0.25	0	0	0	1.29592e-22	5.66064e-25	-1	0	5.66064e-25	sp|P47710|CASA1_HUMAN	CSN1S1	69	1495210	9842690
20190307_L1_Ag6_Zhu00015_SA_TestGly_2000_01.5678.5678.3.0.dta	20190307_L1_Ag6_Zhu00015_SA_TestGly_2000_01.5678.5678.3.0.dta	20190307_L1_Ag6_Zhu00015_SA_TestGly_2000_01	5678	1412.39	4029.56	1343.86	3	1	EDALJETR		947.443	7 6 1 0 3 0	H(7)N(6)A(1)F(3)	(N(F)(N(H(H(N(H))(N(H)(F)))(H(N(H)(F))(N(H(A)))))))	5651	0 1 0 0 0 0;0 1 0 0 1 0;0 2 0 0 0 0;0 2 0 0 1 0;1 2 0 0 0 0;1 2 0 0 1 0;2 2 0 0 0 0;2 2 0 0 1 0;2 3 0 0 0 0;2 3 0 0 1 0;2 3 0 0 2 0;2 4 0 0 0 0;2 4 0 0 1 0;2 4 0 0 2 0;3 2 0 0 0 0;3 2 0 0 1 0;3 3 0 0 0 0;3 3 0 0 1 0;3 3 0 0 2 0;3 3 1 0 0 0;3 3 1 0 1 0;3 4 0 0 0 0;3 4 0 0 1 0;3 4 0 0 2 0;3 4 0 0 3 0;3 4 1 0 0 0;3 4 1 0 1 0;3 4 1 0 2 0;3 5 0 0 0 0;3 5 0 0 1 0;3 5 0 0 2 0;3 5 0 0 3 0;3 6 0 0 0 0;3 6…	3082.12	5	6.86218	3.34084	13.4018	8	0.00424	1.05151	0.11607	0.14286	0.14286	0	0	0	1.89992e-14	1.83535e-16	-1	0.00880799	0.00880799	sp|P10909|CLUS_HUMAN	CLU	86	3193740	25342700
20190307_L1_Ag6_Zhu00015_SA_TestGly_2000_01.5696.5696.3.1.dta	20190307_L1_Ag6_Zhu00015_SA_TestGly_2000_01.5696.5696.3.1.dta	20190307_L1_Ag6_Zhu00015_SA_TestGly_2000_01	5696	1415.93	3153.26	1051.76	3	1	EDALJETR		947.443	5 4 1 0 2 0	H(5)N(4)A(1)F(2)	(N(F)(N(H(H(N(H(A))))(H(N(H(F)))))))	3243	0 1 0 0 0 0;0 1 0 0 1 0;0 2 0 0 0 0;0 2 0 0 1 0;1 2 0 0 0 0;1 2 0 0 1 0;2 2 0 0 0 0;2 2 0 0 1 0;2 3 0 0 0 0;2 3 0 0 1 0;3 2 0 0 0 0;3 2 0 0 1 0;3 3 0 0 0 0;3 3 0 0 1 0;3 3 0 0 2 0;3 3 1 0 0 0;3 3 1 0 1 0;3 4 0 0 0 0;3 4 0 0 1 0;4 3 0 0 0 0;4 3 0 0 1 0;4 3 0 0 2 0;4 3 1 0 0 0;4 3 1 0 1 0;4 4 0 0 0 0;4 4 0 0 1 0;4 4 0 0 2 0;4 4 1 0 0 0;4 4 1 0 1 0;5 4 0 0 0 0;5 4 0 0 1 0;5 4 0 0 2 0;5 4 1 0 0 0;5 4…	2205.79	5	19.862	7.30259	43.1866	9	0.02089	6.62359	0.44444	0.14286	0.35714	0	0	0	6.17083e-49	4.46396e-51	-1	0	4.46396e-51	sp|P10909|CLUS_HUMAN	CLU	86	32080.4	1917190
20190307_L1_Ag6_Zhu00015_SA_TestGly_2000_01.5717.5717.3.0.dta	20190307_L1_Ag6_Zhu00015_SA_TestGly_2000_01.5717.5717.3.0.dta	20190307_L1_Ag6_Zhu00015_SA_TestGly_2000_01	5717	1420.62	3569.49	1190.5	3	1	TKPREEQYJSTYR		1671.81	4 4 1 0 1 0	H(4)N(4)A(1)F(1)	(N(F)(N(H(H(N))(H(N(H(A)))))))	7816	0 1 0 0 0 0;0 1 0 0 1 0;0 2 0 0 0 0;0 2 0 0 1 0;1 2 0 0 0 0;1 2 0 0 1 0;2 2 0 0 0 0;2 2 0 0 1 0;2 3 0 0 0 0;2 3 0 0 1 0;3 2 0 0 0 0;3 2 0 0 1 0;3 3 0 0 0 0;3 3 0 0 1 0;3 3 1 0 0 0;3 3 1 0 1 0;3 4 0 0 0 0;3 4 0 0 1 0;4 3 0 0 0 0;4 3 0 0 1 0;4 3 1 0 0 0;4 3 1 0 1 0;4 4 0 0 0 0;4 4 0 0 1 0;4 4 1 0 0 0;	1897.68	9	21.6655	10.1996	42.9594	7	-0.00188	-0.52749	0.66667	0.08333	0.33333	0	0	0	1.13176e-48	9.65198e-51	-1	0	9.65198e-51	sp|P01857|IGHG1_HUMAN	IGHG1	180	696843	3758060
20190307_L1_Ag6_Zhu00015_SA_TestGly_2000_01.5734.5734.3.0.dta	20190307_L1_Ag6_Zhu00015_SA_TestGly_2000_01.5734.5734.3.0.dta	20190307_L1_Ag6_Zhu00015_SA_TestGly_2000_01	5734	1423.95	3810.49	1270.83	3	1	EDALJETR		947.443	6 5 1 0 4 0	H(6)N(5)A(1)F(4)	(N(F)(N(H(N)(H(N(F)(H(H))))(H(N(F)(H(A)(F)))))))	9300	0 1 0 0 0 0;0 1 0 0 1 0;0 2 0 0 0 0;0 2 0 0 1 0;1 2 0 0 0 0;1 2 0 0 1 0;1 3 0 0 0 0;1 3 0 0 1 0;2 2 0 0 0 0;2 2 0 0 1 0;2 3 0 0 0 0;2 3 0 0 1 0;2 3 0 0 2 0;2 4 0 0 0 0;2 4 0 0 1 0;2 4 0 0 2 0;3 2 0 0 0 0;3 2 0 0 1 0;3 3 0 0 0 0;3 3 0 0 1 0;3 3 0 0 2 0;3 3 0 0 3 0;3 3 1 0 0 0;3 3 1 0 1 0;3 3 1 0 2 0;3 3 1 0 3 0;3 4 0 0 0 0;3 4 0 0 1 0;3 4 0 0 2 0;3 4 0 0 3 0;3 4 1 0 0 0;3 4 1 0 1 0;3 4 1 0 2 0;3 4…	2863.04	5	12.7493	10.0035	17.8485	8	0.0051	1.33901	0.13636	0.42857	0.28571	0	0	0	2.34517e-19	1.66615e-21	-1	0	1.66615e-21	sp|P10909|CLUS_HUMAN	CLU	86	7710610	51685100
20190307_L1_Ag6_Zhu00015_SA_TestGly_2000_01.5741.5741.4.2.dta	20190307_L1_Ag6_Zhu00015_SA_TestGly_2000_01.5741.5741.4.2.dta	20190307_L1_Ag6_Zhu00015_SA_TestGly_2000_01	5741	1425.47	3569.5	893.13	4	1	TKPREEQYJSTYR		1671.81	4 4 1 0 1 0	H(4)N(4)A(1)F(1)	(N(F)(N(H(H(N))(H(N(H(A)))))))	7816	0 1 0 0 0 0;0 1 0 0 1 0;0 2 0 0 0 0;0 2 0 0 1 0;1 2 0 0 0 0;1 2 0 0 1 0;2 2 0 0 0 0;2 2 0 0 1 0;2 3 0 0 0 0;2 3 0 0 1 0;3 2 0 0 0 0;3 2 0 0 1 0;3 3 0 0 0 0;3 3 0 0 1 0;3 3 1 0 0 0;3 3 1 0 1 0;3 4 0 0 0 0;3 4 0 0 1 0;4 3 0 0 0 0;4 3 0 0 1 0;4 3 1 0 0 0;4 3 1 0 1 0;4 4 0 0 0 0;4 4 0 0 1 0;4 4 1 0 0 0;	1897.68	9	26.6846	14.1736	49.9192	7	0.0064	1.79188	0.66667	0.20833	0.33333	0	0	0	9.65488e-57	8.05195e-59	-1	0	8.05195e-59	sp|P01857|IGHG1_HUMAN	IGHG1	180	1121330	7991130
20190307_L1_Ag6_Zhu00015_SA_TestGly_2000_01.5752.5752.3.1.dta	20190307_L1_Ag6_Zhu00015_SA_TestGly_2000_01.5752.5752.3.1.dta	20190307_L1_Ag6_Zhu00015_SA_TestGly_2000_01	5752	1427.92	2862.15	954.72	3	1	EDALJETR		947.443	5 4 0 0 2 0	H(5)N(4)F(2)	(N(F)(N(H(H(N(H)))(H(N(H(F)))))))	5988	0 1 0 0 0 0;0 1 0 0 1 0;0 2 0 0 0 0;0 2 0 0 1 0;1 2 0 0 0 0;1 2 0 0 1 0;2 2 0 0 0 0;2 2 0 0 1 0;2 3 0 0 0 0;2 3 0 0 1 0;3 2 0 0 0 0;3 2 0 0 1 0;3 3 0 0 0 0;3 3 0 0 1 0;3 3 0 0 2 0;3 4 0 0 0 0;3 4 0 0 1 0;4 3 0 0 0 0;4 3 0 0 1 0;4 3 0 0 2 0;4 4 0 0 0 0;4 4 0 0 1 0;4 4 0 0 2 0;5 4 0 0 0 0;5 4 0 0 1 0;	1914.7	5	23.597	8.48468	51.6628	9	0.00508	1.77608	0.62963	0.28571	0.35714	0	0	0	9.10188e-59	9.17384e-61	-1	0	9.17384e-61	sp|P10909|CLUS_HUMAN	CLU	86	5022770	19996100
20190307_L1_Ag6_Zhu00015_SA_TestGly_2000_01.5784.5784.3.0.dta	20190307_L1_Ag6_Zhu00015_SA_TestGly_2000_01.5784.5784.3.0.dta	20190307_L1_Ag6_Zhu00015_SA_TestGly_2000_01	5784	1434.42	3883.51	1295.17	3	1	EDALJETR		947.443	7 6 1 0 2 0	H(7)N(6)A(1)F(2)	(N(F)(N(H(H(N(H))(N(H)(F)))(H(N(H))(N(H(A)))))))	5657	0 1 0 0 0 0;0 1 0 0 1 0;0 2 0 0 0 0;0 2 0 0 1 0;1 2 0 0 0 0;1 2 0 0 1 0;2 2 0 0 0 0;2 2 0 0 1 0;2 3 0 0 0 0;2 3 0 0 1 0;2 3 0 0 2 0;2 4 0 0 0 0;2 4 0 0 1 0;2 4 0 0 2 0;3 2 0 0 0 0;3 2 0 0 1 0;3 3 0 0 0 0;3 3 0 0 1 0;3 3 0 0 2 0;3 3 1 0 0 0;3 3 1 0 1 0;3 4 0 0 0 0;3 4 0 0 1 0;3 4 0 0 2 0;3 4 1 0 0 0;3 4 1 0 1 0;3 5 0 0 0 0;3 5 0 0 1 0;3 5 0 0 2 0;3 6 0 0 0 0;3 6 0 0 1 0;3 6 0 0 2 0;4 3 0 0 0 0;4 3…	2936.06	5	19.5224	9.08982	38.8973	9	0.00597	1.53726	0.25	0.42857	0.21429	0	0	0	5.85827e-44	3.91255e-46	-1	0	3.91255e-46	sp|P10909|CLUS_HUMAN	CLU	86	2951330	20993800
20190307_L1_Ag6_Zhu00015_SA_TestGly_2000_01.5799.5799.3.0.dta	20190307_L1_Ag6_Zhu00015_SA_TestGly_2000_01.5799.5799.3.0.dta	20190307_L1_Ag6_Zhu00015_SA_TestGly_2000_01	5799	1437.69	3211.31	1071.11	3	1	PREEQYJSTYR		1442.67	5 4 0 0 1 0	H(5)N(4)F(1)	(N(F)(N(H(H(N(H)))(H(N(H))))))	6036	0 1 0 0 0 0;0 1 0 0 1 0;0 2 0 0 0 0;0 2 0 0 1 0;1 2 0 0 0 0;1 2 0 0 1 0;2 2 0 0 0 0;2 2 0 0 1 0;2 3 0 0 0 0;2 3 0 0 1 0;3 2 0 0 0 0;3 2 0 0 1 0;3 3 0 0 0 0;3 3 0 0 1 0;3 4 0 0 0 0;3 4 0 0 1 0;4 3 0 0 0 0;4 3 0 0 1 0;4 4 0 0 0 0;4 4 0 0 1 0;5 4 0 0 0 0;	1768.64	7	74.2171	42.4288	133.252	9	0.00412	1.28148	0.95652	0.55	0.45	0	0	0	1.15321e-153	2.9225e-155	-1	0	2.9225e-155	sp|P01857|IGHG1_HUMAN	IGHG1	180	20657800	111219000
20190307_L1_Ag6_Zhu00015_SA_TestGly_2000_01.5802.5802.2.0.dta	20190307_L1_Ag6_Zhu00015_SA_TestGly_2000_01.5802.5802.2.0.dta	20190307_L1_Ag6_Zhu00015_SA_TestGly_2000_01	5802	1438.19	2523.93	1262.47	2	1	JCSSWSDK	2,Carbamidomethyl[C];	983.389	7 2 0 0 0 0	H(7)N(2)	(N(N(H(H(H(H)))(H(H(H))))))	21444	0 1 0 0 0 0;0 2 0 0 0 0;1 2 0 0 0 0;2 2 0 0 0 0;3 2 0 0 0 0;4 2 0 0 0 0;5 2 0 0 0 0;6 2 0 0 0 0;	1540.53	1	9.13271	7.41018	12.3317	5	0.00987	3.90947	0.5	0.71429	0	0	0	0	3.00631e-13	2.65426e-15	-1	0	2.65426e-15	sp|Q9UN76|S6A14_HUMAN	SLC6A14	155	1131110	3727660
20190307_L1_Ag6_Zhu00015_SA_TestGly_2000_01.5822.5822.3.0.dta	20190307_L1_Ag6_Zhu00015_SA_TestGly_2000_01.5822.5822.3.0.dta	20190307_L1_Ag6_Zhu00015_SA_TestGly_2000_01	5822	1442.33	3049.26	1017.09	3	1	PREEQYJSTYR		1442.67	4 4 0 0 1 0	H(4)N(4)F(1)	(N(F)(N(H(H(N))(H(N(H))))))	7853	0 1 0 0 0 0;0 1 0 0 1 0;0 2 0 0 0 0;0 2 0 0 1 0;1 2 0 0 0 0;1 2 0 0 1 0;2 2 0 0 0 0;2 2 0 0 1 0;2 3 0 0 0 0;2 3 0 0 1 0;3 2 0 0 0 0;3 2 0 0 1 0;3 3 0 0 0 0;3 3 0 0 1 0;3 4 0 0 0 0;3 4 0 0 1 0;4 3 0 0 0 0;4 3 0 0 1 0;4 4 0 0 0 0;	1606.59	7	75.8806	44.5945	133.983	9	0.0036	1.18017	1	0.55	0.45	0	0	0	1.64137e-154	4.16379e-156	-1	0	4.16379e-156	sp|P01857|IGHG1_HUMAN	IGHG1	180	26463600	132411000
20190307_L1_Ag6_Zhu00015_SA_TestGly_2000_01.5826.5826.3.0.dta	20190307_L1_Ag6_Zhu00015_SA_TestGly_2000_01.5826.5826.3.0.dta	20190307_L1_Ag6_Zhu00015_SA_TestGly_2000_01	5826	1443.22	3801.53	1267.85	3	1	EDALJETRESETK		1521.7	6 5 0 0 2 0	H(6)N(5)F(2)	(N(F)(N(H(H(N(H)(F)))(H(N(H(N(H))))))))	4715	0 1 0 0 0 0;0 1 0 0 1 0;0 2 0 0 0 0;0 2 0 0 1 0;1 2 0 0 0 0;1 2 0 0 1 0;2 2 0 0 0 0;2 2 0 0 1 0;2 3 0 0 0 0;2 3 0 0 1 0;2 3 0 0 2 0;3 2 0 0 0 0;3 2 0 0 1 0;3 3 0 0 0 0;3 3 0 0 1 0;3 3 0 0 2 0;3 4 0 0 0 0;3 4 0 0 1 0;3 4 0 0 2 0;4 3 0 0 0 0;4 3 0 0 1 0;4 3 0 0 2 0;4 4 0 0 0 0;4 4 0 0 1 0;4 4 0 0 2 0;4 5 0 0 0 0;4 5 0 0 1 0;4 5 0 0 2 0;5 4 0 0 0 0;5 4 0 0 1 0;5 4 0 0 2 0;5 5 0 0 0 0;5 5 0 0 1 0;5 5…	2279.83	5	39.9693	4.48175	105.875	9	0.00253	0.66485	0.73684	0.08333	0.16667	0	0	0	7.45313e-122	1.29678e-123	-1	0.0024699	0.0024699	sp|P10909|CLUS_HUMAN	CLU	86	2935160	21159500
20190307_L1_Ag6_Zhu00015_SA_TestGly_2000_01.5838.5838.3.0.dta	20190307_L1_Ag6_Zhu00015_SA_TestGly_2000_01.5838.5838.3.0.dta	20190307_L1_Ag6_Zhu00015_SA_TestGly_2000_01	5838	1445.97	3499.42	1167.15	3	1	VSJVSCQASVSR	6,Carbamidomethyl[C];	1293.62	5 4 1 0 2 0	H(5)N(4)A(1)F(2)	(N(N(H(H(N(H)(F)))(H(N(F)(H(A)))))))	27841	0 1 0 0 0 0;0 2 0 0 0 0;1 2 0 0 0 0;2 2 0 0 0 0;2 3 0 0 0 0;2 3 0 0 1 0;3 2 0 0 0 0;3 3 0 0 0 0;3 3 0 0 1 0;3 3 1 0 0 0;3 3 1 0 1 0;3 4 0 0 0 0;3 4 0 0 1 0;3 4 0 0 2 0;4 3 0 0 0 0;4 3 0 0 1 0;4 3 1 0 0 0;4 3 1 0 1 0;4 4 0 0 0 0;4 4 0 0 1 0;4 4 0 0 2 0;4 4 1 0 0 0;4 4 1 0 1 0;4 4 1 0 2 0;5 4 0 0 0 0;5 4 0 0 1 0;5 4 0 0 2 0;5 4 1 0 0 0;5 4 1 0 1 0;	2205.79	3	7.37198	4.92223	11.9215	5	0.00997	2.85043	0.32258	0.09091	0.18182	0	0	0	8.74853e-13	8.85722e-15	-1	0.00187559	0.00187559	sp|P55058|PLTP_HUMAN	PLTP	143	438768	2913620
20190307_L1_Ag6_Zhu00015_SA_TestGly_2000_01.5843.5843.3.1.dta	20190307_L1_Ag6_Zhu00015_SA_TestGly_2000_01.5843.5843.3.1.dta	20190307_L1_Ag6_Zhu00015_SA_TestGly_2000_01	5843	1446.99	3664.43	1222.15	3	1	EDALJETR		947.443	6 5 1 0 3 0	H(6)N(5)A(1)F(3)	(N(F)(N(H(H(N(H(A))))(H(N(F)(H(N(H)(F))))))))	3177	0 1 0 0 0 0;0 1 0 0 1 0;0 2 0 0 0 0;0 2 0 0 1 0;1 2 0 0 0 0;1 2 0 0 1 0;2 2 0 0 0 0;2 2 0 0 1 0;2 3 0 0 0 0;2 3 0 0 1 0;2 3 0 0 2 0;3 2 0 0 0 0;3 2 0 0 1 0;3 3 0 0 0 0;3 3 0 0 1 0;3 3 0 0 2 0;3 3 1 0 0 0;3 3 1 0 1 0;3 4 0 0 0 0;3 4 0 0 1 0;3 4 0 0 2 0;3 4 0 0 3 0;4 3 0 0 0 0;4 3 0 0 1 0;4 3 0 0 2 0;4 3 1 0 0 0;4 3 1 0 1 0;4 4 0 0 0 0;4 4 0 0 1 0;4 4 0 0 2 0;4 4 0 0 3 0;4 4 1 0 0 0;4 4 1 0 1 0;4 4…	2716.98	5	42.1038	12.9215	96.2995	9	0.0047	1.28154	0.5	0.42857	0.28571	0	0	0	1.05338e-110	2.09202e-112	-1	0	2.09202e-112	sp|P10909|CLUS_HUMAN	CLU	86	14259500	91065400
20190307_L1_Ag6_Zhu00015_SA_TestGly_2000_01.5860.5860.3.1.dta	20190307_L1_Ag6_Zhu00015_SA_TestGly_2000_01.5860.5860.3.1.dta	20190307_L1_Ag6_Zhu00015_SA_TestGly_2000_01	5860	1450.47	3414.39	1138.8	3	1	PREEQYJSTYR		1442.67	5 5 0 0 1 0	H(5)N(5)F(1)	(N(F)(N(H(N)(H(N(H)))(H(N(H))))))	12706	0 1 0 0 0 0;0 1 0 0 1 0;0 2 0 0 0 0;0 2 0 0 1 0;1 2 0 0 0 0;1 2 0 0 1 0;1 3 0 0 0 0;1 3 0 0 1 0;2 2 0 0 0 0;2 2 0 0 1 0;2 3 0 0 0 0;2 3 0 0 1 0;2 4 0 0 0 0;2 4 0 0 1 0;3 2 0 0 0 0;3 2 0 0 1 0;3 3 0 0 0 0;3 3 0 0 1 0;3 4 0 0 0 0;3 4 0 0 1 0;3 5 0 0 0 0;3 5 0 0 1 0;4 3 0 0 0 0;4 3 0 0 1 0;4 4 0 0 0 0;4 4 0 0 1 0;4 5 0 0 0 0;4 5 0 0 1 0;5 4 0 0 0 0;5 4 0 0 1 0;5 5 0 0 0 0;	1971.72	7	30.0327	20.8843	47.0226	6	0.00257	0.75348	0.63636	0.3	0.45	0	0	0	2.21221e-53	1.73177e-55	-1	0	1.73177e-55	sp|P01857|IGHG1_HUMAN	IGHG1	180	1027090	6637500
20190307_L1_Ag6_Zhu00015_SA_TestGly_2000_01.5866.5866.3.0.dta	20190307_L1_Ag6_Zhu00015_SA_TestGly_2000_01.5866.5866.3.0.dta	20190307_L1_Ag6_Zhu00015_SA_TestGly_2000_01	5866	1451.91	3079.21	1027.07	3	1	EDALJETR		947.443	4 3 2 0 2 0	H(4)N(3)A(2)F(2)	(N(F)(N(H(H)(H(N(F)(H(A(A))))))))	8057	0 1 0 0 0 0;0 1 0 0 1 0;0 2 0 0 0 0;0 2 0 0 1 0;1 2 0 0 0 0;1 2 0 0 1 0;2 2 0 0 0 0;2 2 0 0 1 0;2 3 0 0 0 0;2 3 0 0 1 0;2 3 0 0 2 0;3 2 0 0 0 0;3 2 0 0 1 0;3 3 0 0 0 0;3 3 0 0 1 0;3 3 0 0 2 0;3 3 1 0 0 0;3 3 1 0 1 0;3 3 1 0 2 0;3 3 2 0 0 0;3 3 2 0 1 0;3 3 2 0 2 0;4 3 0 0 0 0;4 3 0 0 1 0;4 3 0 0 2 0;4 3 1 0 0 0;4 3 1 0 1 0;4 3 1 0 2 0;4 3 2 0 0 0;4 3 2 0 1 0;	2131.76	5	10.4509	5.4321	19.7714	8	0.0068	2.20814	0.34375	0.14286	0.28571	0	0	0	1.5912e-21	8.3615e-24	-1	0.00126622	0.00126622	sp|P10909|CLUS_HUMAN	CLU	86	108257	5909080
20190307_L1_Ag6_Zhu00015_SA_TestGly_2000_01.5869.5869.3.0.dta	20190307_L1_Ag6_Zhu00015_SA_TestGly_2000_01.5869.5869.3.0.dta	20190307_L1_Ag6_Zhu00015_SA_TestGly_2000_01	5869	1452.47	4166.66	1389.56	3	1	EDALJETRESETK		1521.7	7 6 0 0 2 0	H(7)N(6)F(2)	(N(F)(N(H(H(N(H))(N(H)))(H(N(H))(N(H)(F))))))	5746	0 1 0 0 0 0;0 1 0 0 1 0;0 2 0 0 0 0;0 2 0 0 1 0;1 2 0 0 0 0;1 2 0 0 1 0;2 2 0 0 0 0;2 2 0 0 1 0;2 3 0 0 0 0;2 3 0 0 1 0;2 3 0 0 2 0;2 4 0 0 0 0;2 4 0 0 1 0;2 4 0 0 2 0;3 2 0 0 0 0;3 2 0 0 1 0;3 3 0 0 0 0;3 3 0 0 1 0;3 3 0 0 2 0;3 4 0 0 0 0;3 4 0 0 1 0;3 4 0 0 2 0;3 5 0 0 0 0;3 5 0 0 1 0;3 5 0 0 2 0;3 6 0 0 0 0;3 6 0 0 1 0;3 6 0 0 2 0;4 3 0 0 0 0;4 3 0 0 1 0;4 3 0 0 2 0;4 4 0 0 0 0;4 4 0 0 1 0;4 4…	2644.96	5	30.4209	6.04401	75.6921	9	-0.00075	-0.17965	0.47458	0.25	0.08333	0	0	0	8.84143e-87	8.15694e-89	-1	0.00032041	0.00032041	sp|P10909|CLUS_HUMAN	CLU	86	1833900	10470900
20190307_L1_Ag6_Zhu00015_SA_TestGly_2000_01.5875.5875.3.0.dta	20190307_L1_Ag6_Zhu00015_SA_TestGly_2000_01.5875.5875.3.0.dta	20190307_L1_Ag6_Zhu00015_SA_TestGly_2000_01	5875	1453.53	3737.46	1246.49	3	1	EDALJETR		947.443	7 6 1 0 1 0	H(7)N(6)A(1)F(1)	(N(F)(N(H(H(N(H))(N(H)))(H(N(H))(N(H(A)))))))	5740	0 1 0 0 0 0;0 1 0 0 1 0;0 2 0 0 0 0;0 2 0 0 1 0;1 2 0 0 0 0;1 2 0 0 1 0;2 2 0 0 0 0;2 2 0 0 1 0;2 3 0 0 0 0;2 3 0 0 1 0;2 4 0 0 0 0;2 4 0 0 1 0;3 2 0 0 0 0;3 2 0 0 1 0;3 3 0 0 0 0;3 3 0 0 1 0;3 3 1 0 0 0;3 3 1 0 1 0;3 4 0 0 0 0;3 4 0 0 1 0;3 4 1 0 0 0;3 4 1 0 1 0;3 5 0 0 0 0;3 5 0 0 1 0;3 6 0 0 0 0;3 6 0 0 1 0;4 3 0 0 0 0;4 3 0 0 1 0;4 3 1 0 0 0;4 3 1 0 1 0;4 4 0 0 0 0;4 4 0 0 1 0;4 4 1 0 0 0;4 4…	2790	5	14.9434	4.71325	33.9421	8	0.01519	4.06527	0.29851	0.14286	0.21429	0	0	0	3.49943e-38	2.6148e-40	-1	0.0024699	0.0024699	sp|P10909|CLUS_HUMAN	CLU	86	1632100	11429000
20190307_L1_Ag6_Zhu00015_SA_TestGly_2000_01.5879.5879.3.1.dta	20190307_L1_Ag6_Zhu00015_SA_TestGly_2000_01.5879.5879.3.1.dta	20190307_L1_Ag6_Zhu00015_SA_TestGly_2000_01	5879	1454.45	4029.56	1343.86	3	1	EDALJETR		947.443	7 6 1 0 3 0	H(7)N(6)A(1)F(3)	(N(F)(N(H(H(N(H))(N(H(A))))(H(N(H)(F))(N(H)(F))))))	5219	0 1 0 0 0 0;0 1 0 0 1 0;0 2 0 0 0 0;0 2 0 0 1 0;1 2 0 0 0 0;1 2 0 0 1 0;2 2 0 0 0 0;2 2 0 0 1 0;2 3 0 0 0 0;2 3 0 0 1 0;2 3 0 0 2 0;2 4 0 0 0 0;2 4 0 0 1 0;2 4 0 0 2 0;2 4 0 0 3 0;3 2 0 0 0 0;3 2 0 0 1 0;3 3 0 0 0 0;3 3 0 0 1 0;3 3 0 0 2 0;3 3 1 0 0 0;3 3 1 0 1 0;3 4 0 0 0 0;3 4 0 0 1 0;3 4 0 0 2 0;3 4 0 0 3 0;3 4 1 0 0 0;3 4 1 0 1 0;3 5 0 0 0 0;3 5 0 0 1 0;3 5 0 0 2 0;3 5 0 0 3 0;3 6 0 0 0 0;3 6…	3082.12	5	10.2988	3.64005	22.6651	8	0.0051	1.26518	0.17857	0.14286	0.21429	0	0	0	6.82995e-25	4.65208e-27	-1	0.00625	0.00625	sp|P10909|CLUS_HUMAN	CLU	86	3193740	25342700
20190307_L1_Ag6_Zhu00015_SA_TestGly_2000_01.5889.5889.3.1.dta	20190307_L1_Ag6_Zhu00015_SA_TestGly_2000_01.5889.5889.3.1.dta	20190307_L1_Ag6_Zhu00015_SA_TestGly_2000_01	5889	1456.76	3252.33	1084.78	3	1	PREEQYJSTYR		1442.67	4 5 0 0 1 0	H(4)N(5)F(1)	(N(F)(N(H(N)(H(N))(H(N(H))))))	14370	0 1 0 0 0 0;0 1 0 0 1 0;0 2 0 0 0 0;0 2 0 0 1 0;1 2 0 0 0 0;1 2 0 0 1 0;1 3 0 0 0 0;1 3 0 0 1 0;2 2 0 0 0 0;2 2 0 0 1 0;2 3 0 0 0 0;2 3 0 0 1 0;2 4 0 0 0 0;2 4 0 0 1 0;3 2 0 0 0 0;3 2 0 0 1 0;3 3 0 0 0 0;3 3 0 0 1 0;3 4 0 0 0 0;3 4 0 0 1 0;3 5 0 0 0 0;3 5 0 0 1 0;4 3 0 0 0 0;4 3 0 0 1 0;4 4 0 0 0 0;4 4 0 0 1 0;4 5 0 0 0 0;	1809.67	7	74.3473	35.7173	146.089	9	0.00277	0.85081	0.93103	0.45	0.45	0	0	0	1.62254e-168	5.81477e-170	-1	0	5.81477e-170	sp|P01857|IGHG1_HUMAN	IGHG1	180	4065980	23341800
20190307_L1_Ag6_Zhu00015_SA_TestGly_2000_01.5893.5893.3.0.dta	20190307_L1_Ag6_Zhu00015_SA_TestGly_2000_01.5893.5893.3.0.dta	20190307_L1_Ag6_Zhu00015_SA_TestGly_2000_01	5893	1457.69	3518.37	1173.46	3	1	EDALJETR		947.443	6 5 1 0 2 0	H(6)N(5)A(1)F(2)	(N(F)(N(H(H(N(H(A))))(H(N(H(N(H)(F))))))))	3297	0 1 0 0 0 0;0 1 0 0 1 0;0 2 0 0 0 0;0 2 0 0 1 0;1 2 0 0 0 0;1 2 0 0 1 0;2 2 0 0 0 0;2 2 0 0 1 0;2 3 0 0 0 0;2 3 0 0 1 0;3 2 0 0 0 0;3 2 0 0 1 0;3 3 0 0 0 0;3 3 0 0 1 0;3 3 1 0 0 0;3 3 1 0 1 0;3 4 0 0 0 0;3 4 0 0 1 0;3 4 0 0 2 0;4 3 0 0 0 0;4 3 0 0 1 0;4 3 1 0 0 0;4 3 1 0 1 0;4 4 0 0 0 0;4 4 0 0 1 0;4 4 0 0 2 0;4 4 1 0 0 0;4 4 1 0 1 0;4 5 0 0 0 0;4 5 0 0 1 0;4 5 0 0 2 0;5 4 0 0 0 0;5 4 0 0 1 0;5 4…	2570.93	5	46.2144	11.7613	110.199	9	0.00594	1.68826	0.59184	0.5	0.28571	0	0	0	6.87037e-127	1.55238e-128	-1	0	1.55238e-128	sp|P10909|CLUS_HUMAN	CLU	86	17906400	105685000
20190307_L1_Ag6_Zhu00015_SA_TestGly_2000_01.5907.5907.3.1.dta	20190307_L1_Ag6_Zhu00015_SA_TestGly_2000_01.5907.5907.3.1.dta	20190307_L1_Ag6_Zhu00015_SA_TestGly_2000_01	5907	1460.5	3106.28	1036.1	3	1	AQVYYRACMJETR	8,Carbamidomethyl[C];	1661.75	3 4 0 0 1 0	H(3)N(4)F(1)	(N(F)(N(H(H)(N)(H(N)))))	8305	0 1 0 0 0 0;0 1 0 0 1 0;0 2 0 0 0 0;0 2 0 0 1 0;1 2 0 0 0 0;1 2 0 0 1 0;1 3 0 0 0 0;1 3 0 0 1 0;2 2 0 0 0 0;2 2 0 0 1 0;2 3 0 0 0 0;2 3 0 0 1 0;2 4 0 0 0 0;2 4 0 0 1 0;3 2 0 0 0 0;3 2 0 0 1 0;3 3 0 0 0 0;3 3 0 0 1 0;3 4 0 0 0 0;	1444.53	10	10.5512	3.32264	23.9757	5	-0.00828	-2.66619	0.66667	0.20833	0.04167	0	0	0	1.93408e-26	1.1383e-28	-1	0.00909358	0.00909358	sp|P42892|ECE1_HUMAN	ECE1	187	2610860	15977000
20190307_L1_Ag6_Zhu00015_SA_TestGly_2000_01.5910.5910.3.0.dta	20190307_L1_Ag6_Zhu00015_SA_TestGly_2000_01.5910.5910.3.0.dta	20190307_L1_Ag6_Zhu00015_SA_TestGly_2000_01	5910	1461.29	4175.62	1392.55	3	1	EDALJETR		947.443	7 6 1 0 4 0	H(7)N(6)A(1)F(4)	(N(F)(N(H(H(N(F)(H(N(H)(F)))))(H(N(F)(H(N(H(A)))))))))	1048	0 1 0 0 0 0;0 1 0 0 1 0;0 2 0 0 0 0;0 2 0 0 1 0;1 2 0 0 0 0;1 2 0 0 1 0;2 2 0 0 0 0;2 2 0 0 1 0;2 3 0 0 0 0;2 3 0 0 1 0;2 3 0 0 2 0;3 2 0 0 0 0;3 2 0 0 1 0;3 3 0 0 0 0;3 3 0 0 1 0;3 3 0 0 2 0;3 4 0 0 0 0;3 4 0 0 1 0;3 4 0 0 2 0;3 4 0 0 3 0;4 3 0 0 0 0;4 3 0 0 1 0;4 3 0 0 2 0;4 4 0 0 0 0;4 4 0 0 1 0;4 4 0 0 2 0;4 4 0 0 3 0;4 4 1 0 0 0;4 4 1 0 1 0;4 4 1 0 2 0;4 5 0 0 0 0;4 5 0 0 1 0;4 5 0 0 2 0;4 5…	3228.17	5	6.71102	3.63334	12.4267	7	0.0062	1.48561	0.15116	0.14286	0.21429	0	0	0	2.3494e-13	2.14674e-15	-1	0.00625	0.00625	sp|P10909|CLUS_HUMAN	CLU	86	2770310	20242100
20190307_L1_Ag6_Zhu00015_SA_TestGly_2000_01.5911.5911.3.0.dta	20190307_L1_Ag6_Zhu00015_SA_TestGly_2000_01.5911.5911.3.0.dta	20190307_L1_Ag6_Zhu00015_SA_TestGly_2000_01	5911	1461.39	3049.26	1017.09	3	1	PREEQYJSTYR		1442.67	4 4 0 0 1 0	H(4)N(4)F(1)	(N(F)(N(H(H(N))(H(N(H))))))	7853	0 1 0 0 0 0;0 1 0 0 1 0;0 2 0 0 0 0;0 2 0 0 1 0;1 2 0 0 0 0;1 2 0 0 1 0;2 2 0 0 0 0;2 2 0 0 1 0;2 3 0 0 0 0;2 3 0 0 1 0;3 2 0 0 0 0;3 2 0 0 1 0;3 3 0 0 0 0;3 3 0 0 1 0;3 4 0 0 0 0;3 4 0 0 1 0;4 3 0 0 0 0;4 3 0 0 1 0;4 4 0 0 0 0;	1606.59	7	17.5289	25.8842	2.0119	3	0.00355	1.16443	0.2381	0.35	0.45	0	0	0	0.0821665	0.00305173	-1	0	0.00305173	sp|P01857|IGHG1_HUMAN	IGHG1	180	26463600	132411000
20190307_L1_Ag6_Zhu00015_SA_TestGly_2000_01.5922.5922.3.0.dta	20190307_L1_Ag6_Zhu00015_SA_TestGly_2000_01.5922.5922.3.0.dta	20190307_L1_Ag6_Zhu00015_SA_TestGly_2000_01	5922	1463.93	2887.2	963.073	3	1	PREEQYJSTYR		1442.67	3 4 0 0 1 0	H(3)N(4)F(1)	(N(F)(N(H(H)(H(N)(N)))))	8179	0 1 0 0 0 0;0 1 0 0 1 0;0 2 0 0 0 0;0 2 0 0 1 0;1 2 0 0 0 0;1 2 0 0 1 0;2 2 0 0 0 0;2 2 0 0 1 0;2 3 0 0 0 0;2 3 0 0 1 0;2 4 0 0 0 0;2 4 0 0 1 0;3 2 0 0 0 0;3 2 0 0 1 0;3 3 0 0 0 0;3 3 0 0 1 0;3 4 0 0 0 0;	1444.53	7	61.3267	35.2839	109.692	9	0.00444	1.53923	0.94737	0.5	0.45	0	0	0	2.67274e-126	4.61206e-128	-1	0	4.61206e-128	sp|P01857|IGHG1_HUMAN	IGHG1	180	4809920	23075800
20190307_L1_Ag6_Zhu00015_SA_TestGly_2000_01.5925.5925.3.0.dta	20190307_L1_Ag6_Zhu00015_SA_TestGly_2000_01.5925.5925.3.0.dta	20190307_L1_Ag6_Zhu00015_SA_TestGly_2000_01	5925	1464.55	2716.09	906.034	3	1	EDALJETR		947.443	5 4 0 0 1 0	H(5)N(4)F(1)	(N(F)(N(H(H(N(H)))(H(N(H))))))	6036	0 1 0 0 0 0;0 1 0 0 1 0;0 2 0 0 0 0;0 2 0 0 1 0;1 2 0 0 0 0;1 2 0 0 1 0;2 2 0 0 0 0;2 2 0 0 1 0;2 3 0 0 0 0;2 3 0 0 1 0;3 2 0 0 0 0;3 2 0 0 1 0;3 3 0 0 0 0;3 3 0 0 1 0;3 4 0 0 0 0;3 4 0 0 1 0;4 3 0 0 0 0;4 3 0 0 1 0;4 4 0 0 0 0;4 4 0 0 1 0;5 4 0 0 0 0;	1768.64	5	34.1491	12.1703	74.967	9	0.00524	1.92748	0.69565	0.42857	0.35714	0	0	0	6.15053e-86	7.33026e-88	-1	0	7.33026e-88	sp|P10909|CLUS_HUMAN	CLU	86	2322170	8959180
20190307_L1_Ag6_Zhu00015_SA_TestGly_2000_01.5926.5926.3.0.dta	20190307_L1_Ag6_Zhu00015_SA_TestGly_2000_01.5926.5926.3.0.dta	20190307_L1_Ag6_Zhu00015_SA_TestGly_2000_01	5926	1464.65	3582.46	1194.83	3	1	EDALJETRESETK		1521.7	5 4 0 0 3 0	H(5)N(4)F(3)	(N(F)(N(H(H(N(H)))(H(N(F)(H(F)))))))	5948	0 1 0 0 0 0;0 1 0 0 1 0;0 2 0 0 0 0;0 2 0 0 1 0;1 2 0 0 0 0;1 2 0 0 1 0;2 2 0 0 0 0;2 2 0 0 1 0;2 3 0 0 0 0;2 3 0 0 1 0;2 3 0 0 2 0;3 2 0 0 0 0;3 2 0 0 1 0;3 3 0 0 0 0;3 3 0 0 1 0;3 3 0 0 2 0;3 3 0 0 3 0;3 4 0 0 0 0;3 4 0 0 1 0;3 4 0 0 2 0;4 3 0 0 0 0;4 3 0 0 1 0;4 3 0 0 2 0;4 3 0 0 3 0;4 4 0 0 0 0;4 4 0 0 1 0;4 4 0 0 2 0;4 4 0 0 3 0;5 4 0 0 0 0;5 4 0 0 1 0;5 4 0 0 2 0;	2060.76	5	48.5633	15.2522	110.427	9	0.00378	1.05586	0.75758	0.41667	0.20833	0	0	0	3.72899e-127	7.3093e-129	-1	0	7.3093e-129	sp|P10909|CLUS_HUMAN	CLU	86	2562520	17323600
20190307_L1_Ag6_Zhu00015_SA_TestGly_2000_01.5930.5930.3.0.dta	20190307_L1_Ag6_Zhu00015_SA_TestGly_2000_01.5930.5930.3.0.dta	20190307_L1_Ag6_Zhu00015_SA_TestGly_2000_01	5930	1465.5	3353.36	1118.46	3	1	VSJVSCQASVSR	6,Carbamidomethyl[C];	1293.62	5 4 1 0 1 0	H(5)N(4)A(1)F(1)	(N(F)(N(H(H(N(H)))(H(N(H(A)))))))	5986	0 1 0 0 0 0;0 1 0 0 1 0;0 2 0 0 0 0;0 2 0 0 1 0;1 2 0 0 0 0;1 2 0 0 1 0;2 2 0 0 0 0;2 2 0 0 1 0;2 3 0 0 0 0;2 3 0 0 1 0;3 2 0 0 0 0;3 2 0 0 1 0;3 3 0 0 0 0;3 3 0 0 1 0;3 3 1 0 0 0;3 3 1 0 1 0;3 4 0 0 0 0;3 4 0 0 1 0;4 3 0 0 0 0;4 3 0 0 1 0;4 3 1 0 0 0;4 3 1 0 1 0;4 4 0 0 0 0;4 4 0 0 1 0;4 4 1 0 0 0;4 4 1 0 1 0;5 4 0 0 0 0;5 4 0 0 1 0;5 4 1 0 0 0;	2059.73	3	14.7714	6.58823	29.9687	8	0.00416	1.24045	0.41935	0.09091	0.22727	0	0	0	1.60414e-33	1.10847e-35	-1	0	1.10847e-35	sp|P55058|PLTP_HUMAN	PLTP	143	846455	6053890
20190307_L1_Ag6_Zhu00015_SA_TestGly_2000_01.5938.5938.4.2.dta	20190307_L1_Ag6_Zhu00015_SA_TestGly_2000_01.5938.5938.4.2.dta	20190307_L1_Ag6_Zhu00015_SA_TestGly_2000_01	5938	1467.2	4036.64	1009.92	4	1	DTRJESTQNCVVAEPEK	10,Carbamidomethyl[C];	1976.9	5 4 1 0 1 0	H(5)N(4)A(1)F(1)	(N(N(H(H(N(H)(F)))(H(N(H(A)))))))	27858	0 1 0 0 0 0;0 2 0 0 0 0;1 2 0 0 0 0;2 2 0 0 0 0;2 3 0 0 0 0;2 3 0 0 1 0;3 2 0 0 0 0;3 3 0 0 0 0;3 3 0 0 1 0;3 3 1 0 0 0;3 4 0 0 0 0;3 4 0 0 1 0;4 3 0 0 0 0;4 3 0 0 1 0;4 3 1 0 0 0;4 4 0 0 0 0;4 4 0 0 1 0;4 4 1 0 0 0;4 4 1 0 1 0;5 4 0 0 0 0;5 4 0 0 1 0;5 4 1 0 0 0;	2059.73	4	31.6968	25.8378	42.5776	7	0.00723	1.79201	0.45833	0.53125	0.21875	0	0	0	3.13536e-48	4.02614e-50	-1	0	4.02614e-50	sp|P47710|CASA1_HUMAN	CSN1S1	69	3475580	27438100
20190307_L1_Ag6_Zhu00015_SA_TestGly_2000_01.5943.5943.3.0.dta	20190307_L1_Ag6_Zhu00015_SA_TestGly_2000_01.5943.5943.3.0.dta	20190307_L1_Ag6_Zhu00015_SA_TestGly_2000_01	5943	1468.21	3947.59	1316.53	3	1	EDALJETRESETK		1521.7	6 5 0 0 3 0	H(6)N(5)F(3)	(N(F)(N(H(H(N(H)(F)))(H(N(H))(N(H)(F))))))	4729	0 1 0 0 0 0;0 1 0 0 1 0;0 2 0 0 0 0;0 2 0 0 1 0;1 2 0 0 0 0;1 2 0 0 1 0;2 2 0 0 0 0;2 2 0 0 1 0;2 3 0 0 0 0;2 3 0 0 1 0;2 3 0 0 2 0;2 4 0 0 0 0;2 4 0 0 1 0;2 4 0 0 2 0;3 2 0 0 0 0;3 2 0 0 1 0;3 3 0 0 0 0;3 3 0 0 1 0;3 3 0 0 2 0;3 4 0 0 0 0;3 4 0 0 1 0;3 4 0 0 2 0;3 4 0 0 3 0;3 5 0 0 0 0;3 5 0 0 1 0;3 5 0 0 2 0;3 5 0 0 3 0;4 3 0 0 0 0;4 3 0 0 1 0;4 3 0 0 2 0;4 4 0 0 0 0;4 4 0 0 1 0;4 4 0 0 2 0;4 4…	2425.89	5	22.8937	6.19651	53.9029	7	-0.0032	-0.80945	0.5098	0.16667	0.125	0	0	0	2.25298e-61	2.11466e-63	-1	0	2.11466e-63	sp|P10909|CLUS_HUMAN	CLU	86	4254470	24321300
20190307_L1_Ag6_Zhu00015_SA_TestGly_2000_01.5954.5954.3.0.dta	20190307_L1_Ag6_Zhu00015_SA_TestGly_2000_01.5954.5954.3.0.dta	20190307_L1_Ag6_Zhu00015_SA_TestGly_2000_01	5954	1470.72	3090.28	1030.77	3	1	PREEQYJSTYR		1442.67	3 5 0 0 1 0	H(3)N(5)F(1)	(N(F)(N(H(N)(H(N))(H(N)))))	14403	0 1 0 0 0 0;0 1 0 0 1 0;0 2 0 0 0 0;0 2 0 0 1 0;1 2 0 0 0 0;1 2 0 0 1 0;1 3 0 0 0 0;1 3 0 0 1 0;2 2 0 0 0 0;2 2 0 0 1 0;2 3 0 0 0 0;2 3 0 0 1 0;2 4 0 0 0 0;2 4 0 0 1 0;3 2 0 0 0 0;3 2 0 0 1 0;3 3 0 0 0 0;3 3 0 0 1 0;3 4 0 0 0 0;3 4 0 0 1 0;3 5 0 0 0 0;	1647.61	7	30.5755	19.2627	51.585	6	0.00506	1.63692	0.82609	0.2	0.4	0	0	0	1.12112e-58	1.25439e-60	-1	0	1.25439e-60	sp|P01857|IGHG1_HUMAN	IGHG1	180	1334750	7264540
20190307_L1_Ag6_Zhu00015_SA_TestGly_2000_01.5961.5961.3.0.dta	20190307_L1_Ag6_Zhu00015_SA_TestGly_2000_01.5961.5961.3.0.dta	20190307_L1_Ag6_Zhu00015_SA_TestGly_2000_01	5961	1472.42	3810.49	1270.83	3	1	EDALJETR		947.443	6 5 1 0 4 0	H(6)N(5)A(1)F(4)	(N(F)(N(H(H(N(F)(H(A))))(H(N(H)(F))(N(H)(F))))))	782	0 1 0 0 0 0;0 1 0 0 1 0;0 2 0 0 0 0;0 2 0 0 1 0;1 2 0 0 0 0;1 2 0 0 1 0;2 2 0 0 0 0;2 2 0 0 1 0;2 3 0 0 0 0;2 3 0 0 1 0;2 3 0 0 2 0;2 4 0 0 0 0;2 4 0 0 1 0;2 4 0 0 2 0;2 4 0 0 3 0;3 2 0 0 0 0;3 2 0 0 1 0;3 3 0 0 0 0;3 3 0 0 1 0;3 3 0 0 2 0;3 3 1 0 0 0;3 3 1 0 1 0;3 3 1 0 2 0;3 4 0 0 0 0;3 4 0 0 1 0;3 4 0 0 2 0;3 4 0 0 3 0;3 5 0 0 0 0;3 5 0 0 1 0;3 5 0 0 2 0;3 5 0 0 3 0;3 5 0 0 4 0;4 3 0 0 0 0;4 3…	2863.04	5	32.2574	11.2918	71.1935	9	0.00154	0.40527	0.36471	0.42857	0.28571	0	0	0	1.50386e-81	1.54493e-83	-1	0	1.54493e-83	sp|P10909|CLUS_HUMAN	CLU	86	1050110	7964840
20190307_L1_Ag6_Zhu00015_SA_TestGly_2000_01.5962.5962.3.0.dta	20190307_L1_Ag6_Zhu00015_SA_TestGly_2000_01.5962.5962.3.0.dta	20190307_L1_Ag6_Zhu00015_SA_TestGly_2000_01	5962	1472.52	3436.41	1146.14	3	1	EDALJETRESETK		1521.7	5 4 0 0 2 0	H(5)N(4)F(2)	(N(F)(N(H(H(N(H)))(H(N(H(F)))))))	5988	0 1 0 0 0 0;0 1 0 0 1 0;0 2 0 0 0 0;0 2 0 0 1 0;1 2 0 0 0 0;1 2 0 0 1 0;2 2 0 0 0 0;2 2 0 0 1 0;2 3 0 0 0 0;2 3 0 0 1 0;3 2 0 0 0 0;3 2 0 0 1 0;3 3 0 0 0 0;3 3 0 0 1 0;3 3 0 0 2 0;3 4 0 0 0 0;3 4 0 0 1 0;4 3 0 0 0 0;4 3 0 0 1 0;4 3 0 0 2 0;4 4 0 0 0 0;4 4 0 0 1 0;4 4 0 0 2 0;5 4 0 0 0 0;5 4 0 0 1 0;	1914.7	5	43.0669	11.2486	102.158	9	0.00532	1.54825	0.77778	0.25	0.25	0	0	0	1.59142e-117	1.84151e-119	-1	0	1.84151e-119	sp|P10909|CLUS_HUMAN	CLU	86	4256390	26451800
20190307_L1_Ag6_Zhu00015_SA_TestGly_2000_01.5988.5988.3.1.dta	20190307_L1_Ag6_Zhu00015_SA_TestGly_2000_01.5988.5988.3.1.dta	20190307_L1_Ag6_Zhu00015_SA_TestGly_2000_01	5988	1477.75	3065.25	1022.42	3	1	PREEQYJSTYR		1442.67	5 4 0 0 0 0	H(5)N(4)	(N(N(H(H(N(H)))(H(N(H))))))	29303	0 1 0 0 0 0;0 2 0 0 0 0;1 2 0 0 0 0;2 2 0 0 0 0;2 3 0 0 0 0;3 2 0 0 0 0;3 3 0 0 0 0;3 4 0 0 0 0;4 3 0 0 0 0;4 4 0 0 0 0;	1622.58	7	36.6191	22.2024	63.3928	7	0.00624	2.03508	0.91667	0.25	0.45	0	0	0	1.88501e-72	2.47668e-74	-1	0	2.47668e-74	sp|P01857|IGHG1_HUMAN	IGHG1	180	1313490	7061650
20190307_L1_Ag6_Zhu00015_SA_TestGly_2000_01.6014.6014.3.0.dta	20190307_L1_Ag6_Zhu00015_SA_TestGly_2000_01.6014.6014.3.0.dta	20190307_L1_Ag6_Zhu00015_SA_TestGly_2000_01	6014	1483.29	2903.2	968.404	3	1	PREEQYJSTYR		1442.67	4 4 0 0 0 0	H(4)N(4)	(N(N(H(H(N))(H(N(H))))))	31252	0 1 0 0 0 0;0 2 0 0 0 0;1 2 0 0 0 0;2 2 0 0 0 0;2 3 0 0 0 0;3 2 0 0 0 0;3 3 0 0 0 0;3 4 0 0 0 0;4 3 0 0 0 0;	1460.53	7	25.74	12.2864	50.7254	7	0.0038	1.3094	0.90909	0.1	0.4	0	0	0	1.11824e-57	7.70936e-60	-1	0	7.70936e-60	sp|P01857|IGHG1_HUMAN	IGHG1	180	1415130	6805170
20190307_L1_Ag6_Zhu00015_SA_TestGly_2000_01.6024.6024.3.8.dta	20190307_L1_Ag6_Zhu00015_SA_TestGly_2000_01.6024.6024.3.8.dta	20190307_L1_Ag6_Zhu00015_SA_TestGly_2000_01	6024	1485.35	3106.28	1036.1	3	1	PREEQYJSTYR		1442.67	4 5 0 0 0 0	H(4)N(5)	(N(N(H(N)(H(N))(H(N(H))))))	39064	0 1 0 0 0 0;0 2 0 0 0 0;1 2 0 0 0 0;1 3 0 0 0 0;2 2 0 0 0 0;2 3 0 0 0 0;2 4 0 0 0 0;3 2 0 0 0 0;3 3 0 0 0 0;3 4 0 0 0 0;3 5 0 0 0 0;4 3 0 0 0 0;4 4 0 0 0 0;	1663.61	7	6.82524	5.23876	9.77155	3	0.00382	1.23039	0.66667	0.1	0.3	0	0	0	2.63341e-10	2.53696e-12	-1	0.00126622	0.00126622	sp|P01857|IGHG1_HUMAN	IGHG1	180	2610860	16510600
20190307_L1_Ag6_Zhu00015_SA_TestGly_2000_01.6033.6033.3.0.dta	20190307_L1_Ag6_Zhu00015_SA_TestGly_2000_01.6033.6033.3.0.dta	20190307_L1_Ag6_Zhu00015_SA_TestGly_2000_01	6033	1487.19	4036.64	1346.22	3	1	DTRJESTQNCVVAEPEK	10,Carbamidomethyl[C];	1976.9	5 4 1 0 1 0	H(5)N(4)A(1)F(1)	(N(F)(N(H(H(N(H)))(H(N(H(A)))))))	5986	0 1 0 0 0 0;0 1 0 0 1 0;0 2 0 0 0 0;0 2 0 0 1 0;1 2 0 0 0 0;1 2 0 0 1 0;2 2 0 0 0 0;2 2 0 0 1 0;2 3 0 0 0 0;2 3 0 0 1 0;3 2 0 0 0 0;3 2 0 0 1 0;3 3 0 0 0 0;3 3 0 0 1 0;3 3 1 0 0 0;3 3 1 0 1 0;3 4 0 0 0 0;3 4 0 0 1 0;4 3 0 0 0 0;4 3 0 0 1 0;4 3 1 0 0 0;4 3 1 0 1 0;4 4 0 0 0 0;4 4 0 0 1 0;4 4 1 0 0 0;4 4 1 0 1 0;5 4 0 0 0 0;5 4 0 0 1 0;5 4 1 0 0 0;	2059.73	4	13.8029	5.74894	28.7603	7	0.00317	0.78647	0.48387	0.125	0.1875	0	0	0	4.25403e-32	2.5168e-34	-1	0.00032041	0.00032041	sp|P47710|CASA1_HUMAN	CSN1S1	69	1267470	11585000
20190307_L1_Ag6_Zhu00015_SA_TestGly_2000_01.6038.6038.3.0.dta	20190307_L1_Ag6_Zhu00015_SA_TestGly_2000_01.6038.6038.3.0.dta	20190307_L1_Ag6_Zhu00015_SA_TestGly_2000_01	6038	1488.26	3655.48	1219.17	3	1	EDALJETRESETK		1521.7	6 5 0 0 1 0	H(6)N(5)F(1)	(N(F)(N(H(H(N(H(H))))(H(N(H(N)))))))	4481	0 1 0 0 0 0;0 1 0 0 1 0;0 2 0 0 0 0;0 2 0 0 1 0;1 2 0 0 0 0;1 2 0 0 1 0;2 2 0 0 0 0;2 2 0 0 1 0;2 3 0 0 0 0;2 3 0 0 1 0;3 2 0 0 0 0;3 2 0 0 1 0;3 3 0 0 0 0;3 3 0 0 1 0;3 4 0 0 0 0;3 4 0 0 1 0;4 3 0 0 0 0;4 3 0 0 1 0;4 4 0 0 0 0;4 4 0 0 1 0;4 5 0 0 0 0;4 5 0 0 1 0;5 3 0 0 0 0;5 3 0 0 1 0;5 4 0 0 0 0;5 4 0 0 1 0;5 5 0 0 0 0;5 5 0 0 1 0;6 4 0 0 0 0;6 4 0 0 1 0;6 5 0 0 0 0;	2133.77	5	7.58478	3.64042	14.91	5	0.00826	2.25941	0.39394	0.08333	0.125	0	0	0	4.0683e-16	2.40657e-18	-1	0.00625	0.00625	sp|P10909|CLUS_HUMAN	CLU	86	1017540	6615660
20190307_L1_Ag6_Zhu00015_SA_TestGly_2000_01.6041.6041.4.1.dta	20190307_L1_Ag6_Zhu00015_SA_TestGly_2000_01.6041.6041.4.1.dta	20190307_L1_Ag6_Zhu00015_SA_TestGly_2000_01	6041	1489.05	4603.83	1151.71	4	1	EDALJETRESETK		1521.7	7 6 1 0 3 0	H(7)N(6)A(1)F(3)	(N(F)(N(H(H(N(H))(N(H(A))))(H(N(H)(F))(N(H)(F))))))	5219	0 1 0 0 0 0;0 1 0 0 1 0;0 2 0 0 0 0;0 2 0 0 1 0;1 2 0 0 0 0;1 2 0 0 1 0;2 2 0 0 0 0;2 2 0 0 1 0;2 3 0 0 0 0;2 3 0 0 1 0;2 3 0 0 2 0;2 4 0 0 0 0;2 4 0 0 1 0;2 4 0 0 2 0;2 4 0 0 3 0;3 2 0 0 0 0;3 2 0 0 1 0;3 3 0 0 0 0;3 3 0 0 1 0;3 3 0 0 2 0;3 3 1 0 0 0;3 3 1 0 1 0;3 4 0 0 0 0;3 4 0 0 1 0;3 4 0 0 2 0;3 4 0 0 3 0;3 4 1 0 0 0;3 4 1 0 1 0;3 5 0 0 0 0;3 5 0 0 1 0;3 5 0 0 2 0;3 5 0 0 3 0;3 6 0 0 0 0;3 6…	3082.12	5	12.3665	5.73333	24.6851	6	0.0115	2.49817	0.21429	0	0.29167	0	0	0	2.79828e-27	2.0171e-29	-1	0.00032041	0.00032041	sp|P10909|CLUS_HUMAN	CLU	86	364834	6293220
20190307_L1_Ag6_Zhu00015_SA_TestGly_2000_01.6050.6050.3.0.dta	20190307_L1_Ag6_Zhu00015_SA_TestGly_2000_01.6050.6050.3.0.dta	20190307_L1_Ag6_Zhu00015_SA_TestGly_2000_01	6050	1490.79	3372.32	1124.78	3	1	EDALJETR		947.443	6 5 1 0 1 0	H(6)N(5)A(1)F(1)	(N(F)(N(H(H(N(H(A))))(H(N(H))(N(H))))))	3317	0 1 0 0 0 0;0 1 0 0 1 0;0 2 0 0 0 0;0 2 0 0 1 0;1 2 0 0 0 0;1 2 0 0 1 0;2 2 0 0 0 0;2 2 0 0 1 0;2 3 0 0 0 0;2 3 0 0 1 0;2 4 0 0 0 0;2 4 0 0 1 0;3 2 0 0 0 0;3 2 0 0 1 0;3 3 0 0 0 0;3 3 0 0 1 0;3 3 1 0 0 0;3 3 1 0 1 0;3 4 0 0 0 0;3 4 0 0 1 0;3 5 0 0 0 0;3 5 0 0 1 0;4 3 0 0 0 0;4 3 0 0 1 0;4 3 1 0 0 0;4 3 1 0 1 0;4 4 0 0 0 0;4 4 0 0 1 0;4 4 1 0 0 0;4 4 1 0 1 0;4 5 0 0 0 0;4 5 0 0 1 0;4 5 1 0 0 0;4 5…	2424.87	5	36.3241	10.6355	84.0317	9	0.0053	1.57065	0.53191	0.42857	0.28571	0	0	0	1.86532e-96	2.06887e-98	-1	0	2.06887e-98	sp|P10909|CLUS_HUMAN	CLU	86	7226220	40712300
20190307_L1_Ag6_Zhu00015_SA_TestGly_2000_01.6058.6058.3.1.dta	20190307_L1_Ag6_Zhu00015_SA_TestGly_2000_01.6058.6058.3.1.dta	20190307_L1_Ag6_Zhu00015_SA_TestGly_2000_01	6058	1492.6	3761.54	1254.52	3	1	DTRJESTQNCVVAEPEK	10,Carbamidomethyl[C];	1976.9	6 4 0 0 0 0	H(6)N(4)	(N(N(H(H(H)(H))(H(N)(N(H))))))	22400	0 1 0 0 0 0;0 2 0 0 0 0;1 2 0 0 0 0;2 2 0 0 0 0;2 3 0 0 0 0;2 4 0 0 0 0;3 2 0 0 0 0;3 3 0 0 0 0;3 4 0 0 0 0;4 2 0 0 0 0;4 3 0 0 0 0;4 4 0 0 0 0;5 2 0 0 0 0;5 3 0 0 0 0;5 4 0 0 0 0;6 3 0 0 0 0;	1784.63	4	10.9144	13.4831	6.14415	3	0.00865	2.29895	0.44444	0.40625	0.15625	0	0	0	6.91843e-05	6.96016e-07	-1	0	6.96016e-07	sp|P47710|CASA1_HUMAN	CSN1S1	69	2314010	15346200
20190307_L1_Ag6_Zhu00015_SA_TestGly_2000_01.6067.6067.3.4.dta	20190307_L1_Ag6_Zhu00015_SA_TestGly_2000_01.6067.6067.3.4.dta	20190307_L1_Ag6_Zhu00015_SA_TestGly_2000_01	6067	1494.4	3290.33	1097.45	3	1	EDALJETRESETK		1521.7	5 4 0 0 1 0	H(5)N(4)F(1)	(N(F)(N(H(H(N(H)))(H(N(H))))))	6036	0 1 0 0 0 0;0 1 0 0 1 0;0 2 0 0 0 0;0 2 0 0 1 0;1 2 0 0 0 0;1 2 0 0 1 0;2 2 0 0 0 0;2 2 0 0 1 0;2 3 0 0 0 0;2 3 0 0 1 0;3 2 0 0 0 0;3 2 0 0 1 0;3 3 0 0 0 0;3 3 0 0 1 0;3 4 0 0 0 0;3 4 0 0 1 0;4 3 0 0 0 0;4 3 0 0 1 0;4 4 0 0 0 0;4 4 0 0 1 0;5 4 0 0 0 0;	1768.64	5	46.7377	23.5206	89.8551	9	-0.01076	-3.27043	0.73913	0.5	0.25	0	0	0	3.26195e-103	3.5856e-105	-1	0	3.5856e-105	sp|P10909|CLUS_HUMAN	CLU	86	5283900	16945200
20190307_L1_Ag6_Zhu00015_SA_TestGly_2000_01.6071.6071.3.0.dta	20190307_L1_Ag6_Zhu00015_SA_TestGly_2000_01.6071.6071.3.0.dta	20190307_L1_Ag6_Zhu00015_SA_TestGly_2000_01	6071	1495.28	3664.43	1222.15	3	1	EDALJETR		947.443	6 5 1 0 3 0	H(6)N(5)A(1)F(3)	(N(F)(N(H(H(N(F)(H(A))))(H(N(H))(N(H)(F))))))	790	0 1 0 0 0 0;0 1 0 0 1 0;0 2 0 0 0 0;0 2 0 0 1 0;1 2 0 0 0 0;1 2 0 0 1 0;2 2 0 0 0 0;2 2 0 0 1 0;2 3 0 0 0 0;2 3 0 0 1 0;2 3 0 0 2 0;2 4 0 0 0 0;2 4 0 0 1 0;2 4 0 0 2 0;3 2 0 0 0 0;3 2 0 0 1 0;3 3 0 0 0 0;3 3 0 0 1 0;3 3 0 0 2 0;3 3 1 0 0 0;3 3 1 0 1 0;3 3 1 0 2 0;3 4 0 0 0 0;3 4 0 0 1 0;3 4 0 0 2 0;3 4 0 0 3 0;3 5 0 0 0 0;3 5 0 0 1 0;3 5 0 0 2 0;3 5 0 0 3 0;4 3 0 0 0 0;4 3 0 0 1 0;4 3 0 0 2 0;4 3…	2716.98	5	27.516	10.1009	59.8583	9	0.00794	2.16571	0.33766	0.42857	0.28571	0	0	0	2.53829e-68	1.34398e-70	-1	0	1.34398e-70	sp|P10909|CLUS_HUMAN	CLU	86	14259500	91065400
20190307_L1_Ag6_Zhu00015_SA_TestGly_2000_01.6075.6075.4.3.dta	20190307_L1_Ag6_Zhu00015_SA_TestGly_2000_01.6075.6075.4.3.dta	20190307_L1_Ag6_Zhu00015_SA_TestGly_2000_01	6075	1496.13	4603.83	1151.71	4	1	EDALJETRESETK		1521.7	7 6 1 0 3 0	H(7)N(6)A(1)F(3)	(N(F)(N(H(H(N(H))(N(H)(F)))(H(N(H)(F))(N(H(A)))))))	5651	0 1 0 0 0 0;0 1 0 0 1 0;0 2 0 0 0 0;0 2 0 0 1 0;1 2 0 0 0 0;1 2 0 0 1 0;2 2 0 0 0 0;2 2 0 0 1 0;2 3 0 0 0 0;2 3 0 0 1 0;2 3 0 0 2 0;2 4 0 0 0 0;2 4 0 0 1 0;2 4 0 0 2 0;3 2 0 0 0 0;3 2 0 0 1 0;3 3 0 0 0 0;3 3 0 0 1 0;3 3 0 0 2 0;3 3 1 0 0 0;3 3 1 0 1 0;3 4 0 0 0 0;3 4 0 0 1 0;3 4 0 0 2 0;3 4 0 0 3 0;3 4 1 0 0 0;3 4 1 0 1 0;3 4 1 0 2 0;3 5 0 0 0 0;3 5 0 0 1 0;3 5 0 0 2 0;3 5 0 0 3 0;3 6 0 0 0 0;3 6…	3082.12	5	15.7963	5.7245	34.501	7	0.01097	2.38174	0.24107	0.08333	0.25	0	0	0	7.77243e-39	5.49959e-41	-1	0.00032041	0.00032041	sp|P10909|CLUS_HUMAN	CLU	86	364834	6293220
20190307_L1_Ag6_Zhu00015_SA_TestGly_2000_01.6083.6083.3.0.dta	20190307_L1_Ag6_Zhu00015_SA_TestGly_2000_01.6083.6083.3.0.dta	20190307_L1_Ag6_Zhu00015_SA_TestGly_2000_01	6083	1497.71	3518.37	1173.46	3	1	EDALJETR		947.443	6 5 1 0 2 0	H(6)N(5)A(1)F(2)	(N(F)(N(H(H(N(H)(F)))(H(N(H(N(H(A)))))))))	4713	0 1 0 0 0 0;0 1 0 0 1 0;0 2 0 0 0 0;0 2 0 0 1 0;1 2 0 0 0 0;1 2 0 0 1 0;2 2 0 0 0 0;2 2 0 0 1 0;2 3 0 0 0 0;2 3 0 0 1 0;2 3 0 0 2 0;3 2 0 0 0 0;3 2 0 0 1 0;3 3 0 0 0 0;3 3 0 0 1 0;3 3 0 0 2 0;3 4 0 0 0 0;3 4 0 0 1 0;3 4 0 0 2 0;4 3 0 0 0 0;4 3 0 0 1 0;4 3 0 0 2 0;4 4 0 0 0 0;4 4 0 0 1 0;4 4 0 0 2 0;4 4 1 0 0 0;4 4 1 0 1 0;4 5 0 0 0 0;4 5 0 0 1 0;4 5 0 0 2 0;5 4 0 0 0 0;5 4 0 0 1 0;5 4 0 0 2 0;5 4…	2570.93	5	50.5894	12.45	121.42	9	0.00656	1.86476	0.625	0.5	0.28571	0	0	0	6.12808e-140	1.2262e-141	-1	0	1.2262e-141	sp|P10909|CLUS_HUMAN	CLU	86	17906400	105685000
20190307_L1_Ag6_Zhu00015_SA_TestGly_2000_01.6084.6084.3.4.dta	20190307_L1_Ag6_Zhu00015_SA_TestGly_2000_01.6084.6084.3.4.dta	20190307_L1_Ag6_Zhu00015_SA_TestGly_2000_01	6084	1497.85	3290.33	1097.45	3	1	EDALJETRESETK		1521.7	5 4 0 0 1 0	H(5)N(4)F(1)	(N(F)(N(H(H(N(H)))(H(N(H))))))	6036	0 1 0 0 0 0;0 1 0 0 1 0;0 2 0 0 0 0;0 2 0 0 1 0;1 2 0 0 0 0;1 2 0 0 1 0;2 2 0 0 0 0;2 2 0 0 1 0;2 3 0 0 0 0;2 3 0 0 1 0;3 2 0 0 0 0;3 2 0 0 1 0;3 3 0 0 0 0;3 3 0 0 1 0;3 4 0 0 0 0;3 4 0 0 1 0;4 3 0 0 0 0;4 3 0 0 1 0;4 4 0 0 0 0;4 4 0 0 1 0;5 4 0 0 0 0;	1768.64	5	39.6929	23.8942	69.0332	8	-0.01091	-3.31601	0.69565	0.58333	0.25	0	0	0	4.93708e-79	7.71088e-81	-1	0	7.71088e-81	sp|P10909|CLUS_HUMAN	CLU	86	5283900	16945200
20190307_L1_Ag6_Zhu00015_SA_TestGly_2000_01.6088.6088.3.1.dta	20190307_L1_Ag6_Zhu00015_SA_TestGly_2000_01.6088.6088.3.1.dta	20190307_L1_Ag6_Zhu00015_SA_TestGly_2000_01	6088	1498.65	3299.3	1100.44	3	1	EDALJETR		947.443	5 4 1 0 3 0	H(5)N(4)A(1)F(3)	(N(F)(N(H(H(N(H)(F)))(H(N(F)(H(A)))))))	4689	0 1 0 0 0 0;0 1 0 0 1 0;0 2 0 0 0 0;0 2 0 0 1 0;1 2 0 0 0 0;1 2 0 0 1 0;2 2 0 0 0 0;2 2 0 0 1 0;2 3 0 0 0 0;2 3 0 0 1 0;2 3 0 0 2 0;3 2 0 0 0 0;3 2 0 0 1 0;3 3 0 0 0 0;3 3 0 0 1 0;3 3 0 0 2 0;3 3 1 0 0 0;3 3 1 0 1 0;3 3 1 0 2 0;3 4 0 0 0 0;3 4 0 0 1 0;3 4 0 0 2 0;3 4 0 0 3 0;4 3 0 0 0 0;4 3 0 0 1 0;4 3 0 0 2 0;4 3 1 0 0 0;4 3 1 0 1 0;4 3 1 0 2 0;4 4 0 0 0 0;4 4 0 0 1 0;4 4 0 0 2 0;4 4 0 0 3 0;4 4…	2351.85	5	56.5752	13.6152	136.358	9	0.00755	2.28899	0.69565	0.5	0.35714	0	0	0	2.91897e-157	1.31356e-158	-1	0	1.31356e-158	sp|P10909|CLUS_HUMAN	CLU	86	12382300	63595100
20190307_L1_Ag6_Zhu00015_SA_TestGly_2000_01.6104.6104.3.0.dta	20190307_L1_Ag6_Zhu00015_SA_TestGly_2000_01.6104.6104.3.0.dta	20190307_L1_Ag6_Zhu00015_SA_TestGly_2000_01	6104	1501.78	2958.16	986.723	3	1	EEQYJSTYR		1189.51	5 4 0 0 1 0	H(5)N(4)F(1)	(N(F)(N(H(H(N(H)))(H(N(H))))))	6036	0 1 0 0 0 0;0 1 0 0 1 0;0 2 0 0 0 0;0 2 0 0 1 0;1 2 0 0 0 0;1 2 0 0 1 0;2 2 0 0 0 0;2 2 0 0 1 0;2 3 0 0 0 0;2 3 0 0 1 0;3 2 0 0 0 0;3 2 0 0 1 0;3 3 0 0 0 0;3 3 0 0 1 0;3 4 0 0 0 0;3 4 0 0 1 0;4 3 0 0 0 0;4 3 0 0 1 0;4 4 0 0 0 0;4 4 0 0 1 0;5 4 0 0 0 0;	1768.64	5	58.9088	38.1419	97.4759	9	0.00392	1.32624	0.78261	0.75	0.375	0	0	0	4.5043e-112	8.36004e-114	-1	0	8.36004e-114	sp|P01857|IGHG1_HUMAN	IGHG1	180	57214400	260572000
20190307_L1_Ag6_Zhu00015_SA_TestGly_2000_01.6108.6108.4.1.dta	20190307_L1_Ag6_Zhu00015_SA_TestGly_2000_01.6108.6108.4.1.dta	20190307_L1_Ag6_Zhu00015_SA_TestGly_2000_01	6108	1502.61	4238.69	1060.43	4	1	EDALJETRESETK		1521.7	6 5 1 0 3 0	H(6)N(5)A(1)F(3)	(N(F)(N(H(H(N(H(A))))(H(N(F)(H(N(H)(F))))))))	3177	0 1 0 0 0 0;0 1 0 0 1 0;0 2 0 0 0 0;0 2 0 0 1 0;1 2 0 0 0 0;1 2 0 0 1 0;2 2 0 0 0 0;2 2 0 0 1 0;2 3 0 0 0 0;2 3 0 0 1 0;2 3 0 0 2 0;3 2 0 0 0 0;3 2 0 0 1 0;3 3 0 0 0 0;3 3 0 0 1 0;3 3 0 0 2 0;3 3 1 0 0 0;3 3 1 0 1 0;3 4 0 0 0 0;3 4 0 0 1 0;3 4 0 0 2 0;3 4 0 0 3 0;4 3 0 0 0 0;4 3 0 0 1 0;4 3 0 0 2 0;4 3 1 0 0 0;4 3 1 0 1 0;4 4 0 0 0 0;4 4 0 0 1 0;4 4 0 0 2 0;4 4 0 0 3 0;4 4 1 0 0 0;4 4 1 0 1 0;4 4…	2716.98	5	16.5957	4.60388	38.8663	6	0.00329	0.77692	0.40323	0.08333	0.16667	0	0	0	6.36472e-44	4.30471e-46	-1	0.0024699	0.0024699	sp|P10909|CLUS_HUMAN	CLU	86	3474860	21300900
20190307_L1_Ag6_Zhu00015_SA_TestGly_2000_01.6119.6119.2.0.dta	20190307_L1_Ag6_Zhu00015_SA_TestGly_2000_01.6119.6119.2.0.dta	20190307_L1_Ag6_Zhu00015_SA_TestGly_2000_01	6119	1504.56	2958.15	1479.58	2	1	EEQYJSTYR		1189.51	5 4 0 0 1 0	H(5)N(4)F(1)	(N(F)(N(H(H(N(H)))(H(N(H))))))	6036	0 1 0 0 0 0;0 1 0 0 1 0;0 2 0 0 0 0;0 2 0 0 1 0;1 2 0 0 0 0;1 2 0 0 1 0;2 2 0 0 0 0;2 2 0 0 1 0;2 3 0 0 0 0;2 3 0 0 1 0;3 2 0 0 0 0;3 2 0 0 1 0;3 3 0 0 0 0;3 3 0 0 1 0;3 4 0 0 0 0;3 4 0 0 1 0;4 3 0 0 0 0;4 3 0 0 1 0;4 4 0 0 0 0;4 4 0 0 1 0;5 4 0 0 0 0;	1768.64	5	14.939	6.81003	30.0355	8	0.00145	0.49024	0.3913	0.5625	0	0	0	0	1.33858e-33	7.97304e-36	-1	0	7.97304e-36	sp|P01857|IGHG1_HUMAN	IGHG1	180	17112100	81732100
20190307_L1_Ag6_Zhu00015_SA_TestGly_2000_01.6127.6127.4.1.dta	20190307_L1_Ag6_Zhu00015_SA_TestGly_2000_01.6127.6127.4.1.dta	20190307_L1_Ag6_Zhu00015_SA_TestGly_2000_01	6127	1506.36	4457.77	1115.2	4	1	EDALJETRESETK		1521.7	7 6 1 0 2 0	H(7)N(6)A(1)F(2)	(N(F)(N(H(H(N(H))(N(H)(F)))(H(N(H))(N(H(A)))))))	5657	0 1 0 0 0 0;0 1 0 0 1 0;0 2 0 0 0 0;0 2 0 0 1 0;1 2 0 0 0 0;1 2 0 0 1 0;2 2 0 0 0 0;2 2 0 0 1 0;2 3 0 0 0 0;2 3 0 0 1 0;2 3 0 0 2 0;2 4 0 0 0 0;2 4 0 0 1 0;2 4 0 0 2 0;3 2 0 0 0 0;3 2 0 0 1 0;3 3 0 0 0 0;3 3 0 0 1 0;3 3 0 0 2 0;3 3 1 0 0 0;3 3 1 0 1 0;3 4 0 0 0 0;3 4 0 0 1 0;3 4 0 0 2 0;3 4 1 0 0 0;3 4 1 0 1 0;3 5 0 0 0 0;3 5 0 0 1 0;3 5 0 0 2 0;3 6 0 0 0 0;3 6 0 0 1 0;3 6 0 0 2 0;4 3 0 0 0 0;4 3…	2936.06	5	18.6821	4.66334	44.7171	8	0.00754	1.69097	0.28261	0	0.25	0	0	0	1.0393e-50	1.04337e-52	-1	0.0024699	0.0024699	sp|P10909|CLUS_HUMAN	CLU	86	867045	9076630
20190307_L1_Ag6_Zhu00015_SA_TestGly_2000_01.6128.6128.3.0.dta	20190307_L1_Ag6_Zhu00015_SA_TestGly_2000_01.6128.6128.3.0.dta	20190307_L1_Ag6_Zhu00015_SA_TestGly_2000_01	6128	1506.46	3809.48	1270.5	3	1	EDALJETR		947.443	6 5 2 0 2 0	H(6)N(5)A(2)F(2)	(N(F)(N(H(H(N(H)))(H(N(H(A)))(N(F)(H(A)))))))	5977	0 1 0 0 0 0;0 1 0 0 1 0;0 2 0 0 0 0;0 2 0 0 1 0;1 2 0 0 0 0;1 2 0 0 1 0;2 2 0 0 0 0;2 2 0 0 1 0;2 3 0 0 0 0;2 3 0 0 1 0;2 3 0 0 2 0;2 4 0 0 0 0;2 4 0 0 1 0;2 4 0 0 2 0;3 2 0 0 0 0;3 2 0 0 1 0;3 3 0 0 0 0;3 3 0 0 1 0;3 3 0 0 2 0;3 3 1 0 0 0;3 3 1 0 1 0;3 3 1 0 2 0;3 4 0 0 0 0;3 4 0 0 1 0;3 4 0 0 2 0;3 4 1 0 0 0;3 4 1 0 1 0;3 4 1 0 2 0;3 5 0 0 0 0;3 5 0 0 1 0;3 5 0 0 2 0;4 3 0 0 0 0;4 3 0 0 1 0;4 3…	2862.02	5	18.9876	7.2543	40.778	9	0.01626	4.26866	0.275	0.28571	0.28571	0	0	0	3.83347e-46	2.72808e-48	-1	0	2.72808e-48	sp|P10909|CLUS_HUMAN	CLU	86	2280590	15420600
20190307_L1_Ag6_Zhu00015_SA_TestGly_2000_01.6144.6144.3.0.dta	20190307_L1_Ag6_Zhu00015_SA_TestGly_2000_01.6144.6144.3.0.dta	20190307_L1_Ag6_Zhu00015_SA_TestGly_2000_01	6144	1510.02	2796.1	932.706	3	1	EEQYJSTYR		1189.51	4 4 0 0 1 0	H(4)N(4)F(1)	(N(F)(N(H(H(N))(H(N(H))))))	7853	0 1 0 0 0 0;0 1 0 0 1 0;0 2 0 0 0 0;0 2 0 0 1 0;1 2 0 0 0 0;1 2 0 0 1 0;2 2 0 0 0 0;2 2 0 0 1 0;2 3 0 0 0 0;2 3 0 0 1 0;3 2 0 0 0 0;3 2 0 0 1 0;3 3 0 0 0 0;3 3 0 0 1 0;3 4 0 0 0 0;3 4 0 0 1 0;4 3 0 0 0 0;4 3 0 0 1 0;4 4 0 0 0 0;	1606.59	5	69.1144	54.6139	96.044	9	0.00535	1.91468	0.80952	0.875	0.4375	0	0	0	2.0885e-110	4.79055e-112	-1	0	4.79055e-112	sp|P01857|IGHG1_HUMAN	IGHG1	180	67277100	288265000
20190307_L1_Ag6_Zhu00015_SA_TestGly_2000_01.6154.6154.2.0.dta	20190307_L1_Ag6_Zhu00015_SA_TestGly_2000_01.6154.6154.2.0.dta	20190307_L1_Ag6_Zhu00015_SA_TestGly_2000_01	6154	1511.8	2796.1	1398.55	2	1	EEQYJSTYR		1189.51	4 4 0 0 1 0	H(4)N(4)F(1)	(N(F)(N(H(H(N))(H(N(H))))))	7853	0 1 0 0 0 0;0 1 0 0 1 0;0 2 0 0 0 0;0 2 0 0 1 0;1 2 0 0 0 0;1 2 0 0 1 0;2 2 0 0 0 0;2 2 0 0 1 0;2 3 0 0 0 0;2 3 0 0 1 0;3 2 0 0 0 0;3 2 0 0 1 0;3 3 0 0 0 0;3 3 0 0 1 0;3 4 0 0 0 0;3 4 0 0 1 0;4 3 0 0 0 0;4 3 0 0 1 0;4 4 0 0 0 0;	1606.59	5	29.3602	16.8149	52.6587	8	0.00196	0.69942	0.57143	0.6875	0	0	0	0	6.32353e-60	7.69856e-62	-1	0	7.69856e-62	sp|P01857|IGHG1_HUMAN	IGHG1	180	33704500	144914000
20190307_L1_Ag6_Zhu00015_SA_TestGly_2000_01.6158.6158.3.0.dta	20190307_L1_Ag6_Zhu00015_SA_TestGly_2000_01.6158.6158.3.0.dta	20190307_L1_Ag6_Zhu00015_SA_TestGly_2000_01	6158	1512.59	4238.69	1413.57	3	1	EDALJETRESETK		1521.7	6 5 1 0 3 0	H(6)N(5)A(1)F(3)	(N(N(H(N)(H(N(F)(H(H))))(H(N(F)(H(A)(F)))))))	33195	0 1 0 0 0 0;0 2 0 0 0 0;1 2 0 0 0 0;1 3 0 0 0 0;2 2 0 0 0 0;2 3 0 0 0 0;2 3 0 0 1 0;2 4 0 0 0 0;2 4 0 0 1 0;3 2 0 0 0 0;3 3 0 0 0 0;3 3 0 0 1 0;3 3 0 0 2 0;3 3 1 0 0 0;3 3 1 0 1 0;3 3 1 0 2 0;3 4 0 0 0 0;3 4 0 0 1 0;3 4 0 0 2 0;3 4 1 0 0 0;3 4 1 0 1 0;3 4 1 0 2 0;3 5 0 0 0 0;3 5 0 0 1 0;3 5 0 0 2 0;4 3 0 0 0 0;4 3 0 0 1 0;4 3 0 0 2 0;4 3 1 0 0 0;4 3 1 0 1 0;4 3 1 0 2 0;4 4 0 0 0 0;4 4 0 0 1 0;4 4…	2716.98	5	54.8205	14.1154	130.416	7	0.0041	0.96778	0.47561	0.33333	0.20833	0	0	0	2.23366e-150	5.23803e-152	-1	0	5.23803e-152	sp|P10909|CLUS_HUMAN	CLU	86	8662970	68747200
20190307_L1_Ag6_Zhu00015_SA_TestGly_2000_01.6183.6183.3.1.dta	20190307_L1_Ag6_Zhu00015_SA_TestGly_2000_01.6183.6183.3.1.dta	20190307_L1_Ag6_Zhu00015_SA_TestGly_2000_01	6183	1518.14	3152.27	1051.43	3	1	EDHJYSASSMAAQRCASR	15,Carbamidomethyl[C];10,Oxidation[M];	2056.86	3 3 0 0 0 0	H(3)N(3)	(N(N(H(H)(H(N)))))	31878	0 1 0 0 0 0;0 2 0 0 0 0;1 2 0 0 0 0;2 2 0 0 0 0;2 3 0 0 0 0;3 2 0 0 0 0;	1095.4	4	3.82797	4.73835	2.13727	3	0.01497	4.74783	0.375	0.11765	0.08824	0	0	0	0.0604504	0.00237447	-1	0.00218273	0.00371754	sp|P32314|FOXN2_HUMAN	FOXN2	303	680420	203921000
20190307_L1_Ag6_Zhu00015_SA_TestGly_2000_01.6183.6183.3.2.dta	20190307_L1_Ag6_Zhu00015_SA_TestGly_2000_01.6183.6183.3.2.dta	20190307_L1_Ag6_Zhu00015_SA_TestGly_2000_01	6183	1518.14	3153.24	1051.75	3	1	EDALJETR		947.443	5 4 1 0 2 0	H(5)N(4)A(1)F(2)	(N(F)(N(H(H(N(H)(F)))(H(N(H(A)))))))	4706	0 1 0 0 0 0;0 1 0 0 1 0;0 2 0 0 0 0;0 2 0 0 1 0;1 2 0 0 0 0;1 2 0 0 1 0;2 2 0 0 0 0;2 2 0 0 1 0;2 3 0 0 0 0;2 3 0 0 1 0;2 3 0 0 2 0;3 2 0 0 0 0;3 2 0 0 1 0;3 3 0 0 0 0;3 3 0 0 1 0;3 3 0 0 2 0;3 3 1 0 0 0;3 3 1 0 1 0;3 4 0 0 0 0;3 4 0 0 1 0;3 4 0 0 2 0;4 3 0 0 0 0;4 3 0 0 1 0;4 3 0 0 2 0;4 3 1 0 0 0;4 3 1 0 1 0;4 4 0 0 0 0;4 4 0 0 1 0;4 4 0 0 2 0;4 4 1 0 0 0;4 4 1 0 1 0;4 4 1 0 2 0;5 4 0 0 0 0;5 4…	2205.79	5	52.1152	15.8592	119.448	9	0.00346	1.09883	0.69231	0.5	0.35714	0	0	0	1.19672e-137	2.80566e-139	-1	0	2.80566e-139	sp|P10909|CLUS_HUMAN	CLU	86	41438800	205481000
20190307_L1_Ag6_Zhu00015_SA_TestGly_2000_01.6187.6187.4.1.dta	20190307_L1_Ag6_Zhu00015_SA_TestGly_2000_01.6187.6187.4.1.dta	20190307_L1_Ag6_Zhu00015_SA_TestGly_2000_01	6187	1518.97	4092.63	1023.91	4	1	EDALJETRESETK		1521.7	6 5 1 0 2 0	H(6)N(5)A(1)F(2)	(N(F)(N(H(H(N(H(A))))(H(N(H(N(H)(F))))))))	3297	0 1 0 0 0 0;0 1 0 0 1 0;0 2 0 0 0 0;0 2 0 0 1 0;1 2 0 0 0 0;1 2 0 0 1 0;2 2 0 0 0 0;2 2 0 0 1 0;2 3 0 0 0 0;2 3 0 0 1 0;3 2 0 0 0 0;3 2 0 0 1 0;3 3 0 0 0 0;3 3 0 0 1 0;3 3 1 0 0 0;3 3 1 0 1 0;3 4 0 0 0 0;3 4 0 0 1 0;3 4 0 0 2 0;4 3 0 0 0 0;4 3 0 0 1 0;4 3 1 0 0 0;4 3 1 0 1 0;4 4 0 0 0 0;4 4 0 0 1 0;4 4 0 0 2 0;4 4 1 0 0 0;4 4 1 0 1 0;4 5 0 0 0 0;4 5 0 0 1 0;4 5 0 0 2 0;5 4 0 0 0 0;5 4 0 0 1 0;5 4…	2570.93	5	44.7518	17.124	96.0605	9	0.00633	1.54764	0.57143	0.29167	0.33333	0	0	0	1.99852e-110	4.26053e-112	-1	0	4.26053e-112	sp|P10909|CLUS_HUMAN	CLU	86	3335710	22516100
20190307_L1_Ag6_Zhu00015_SA_TestGly_2000_01.6199.6199.3.0.dta	20190307_L1_Ag6_Zhu00015_SA_TestGly_2000_01.6199.6199.3.0.dta	20190307_L1_Ag6_Zhu00015_SA_TestGly_2000_01	6199	1521.69	2999.18	1000.4	3	1	EEQYJSTYR		1189.51	4 5 0 0 1 0	H(4)N(5)F(1)	(N(F)(N(H(N)(H(N))(H(N(H))))))	14370	0 1 0 0 0 0;0 1 0 0 1 0;0 2 0 0 0 0;0 2 0 0 1 0;1 2 0 0 0 0;1 2 0 0 1 0;1 3 0 0 0 0;1 3 0 0 1 0;2 2 0 0 0 0;2 2 0 0 1 0;2 3 0 0 0 0;2 3 0 0 1 0;2 4 0 0 0 0;2 4 0 0 1 0;3 2 0 0 0 0;3 2 0 0 1 0;3 3 0 0 0 0;3 3 0 0 1 0;3 4 0 0 0 0;3 4 0 0 1 0;3 5 0 0 0 0;3 5 0 0 1 0;4 3 0 0 0 0;4 3 0 0 1 0;4 4 0 0 0 0;4 4 0 0 1 0;4 5 0 0 0 0;	1809.67	5	56.0348	31.2104	102.137	9	0.00498	1.66082	0.72414	0.75	0.375	0	0	0	1.68317e-117	2.38201e-119	-1	0	2.38201e-119	sp|P01857|IGHG1_HUMAN	IGHG1	180	15744500	77710900
20190307_L1_Ag6_Zhu00015_SA_TestGly_2000_01.6203.6203.3.1.dta	20190307_L1_Ag6_Zhu00015_SA_TestGly_2000_01.6203.6203.3.1.dta	20190307_L1_Ag6_Zhu00015_SA_TestGly_2000_01	6203	1522.65	3007.18	1003.07	3	1	EDALJETR		947.443	5 4 1 0 1 0	H(5)N(4)A(1)F(1)	(N(F)(N(H(H(N(H)))(H(N(H(A)))))))	5986	0 1 0 0 0 0;0 1 0 0 1 0;0 2 0 0 0 0;0 2 0 0 1 0;1 2 0 0 0 0;1 2 0 0 1 0;2 2 0 0 0 0;2 2 0 0 1 0;2 3 0 0 0 0;2 3 0 0 1 0;3 2 0 0 0 0;3 2 0 0 1 0;3 3 0 0 0 0;3 3 0 0 1 0;3 3 1 0 0 0;3 3 1 0 1 0;3 4 0 0 0 0;3 4 0 0 1 0;4 3 0 0 0 0;4 3 0 0 1 0;4 3 1 0 0 0;4 3 1 0 1 0;4 4 0 0 0 0;4 4 0 0 1 0;4 4 1 0 0 0;4 4 1 0 1 0;5 4 0 0 0 0;5 4 0 0 1 0;5 4 1 0 0 0;	2059.73	5	58.6737	21.1844	128.297	9	0.0048	1.59474	0.77419	0.71429	0.35714	0	0	0	6.39332e-148	1.44863e-149	-1	0	1.44863e-149	sp|P10909|CLUS_HUMAN	CLU	86	39974100	180644000
20190307_L1_Ag6_Zhu00015_SA_TestGly_2000_01.6214.6214.3.0.dta	20190307_L1_Ag6_Zhu00015_SA_TestGly_2000_01.6214.6214.3.0.dta	20190307_L1_Ag6_Zhu00015_SA_TestGly_2000_01	6214	1525.16	3161.24	1054.42	3	1	EEQYJSTYR		1189.51	5 5 0 0 1 0	H(5)N(5)F(1)	(N(F)(N(H(N)(H(N(H)))(H(N(H))))))	12706	0 1 0 0 0 0;0 1 0 0 1 0;0 2 0 0 0 0;0 2 0 0 1 0;1 2 0 0 0 0;1 2 0 0 1 0;1 3 0 0 0 0;1 3 0 0 1 0;2 2 0 0 0 0;2 2 0 0 1 0;2 3 0 0 0 0;2 3 0 0 1 0;2 4 0 0 0 0;2 4 0 0 1 0;3 2 0 0 0 0;3 2 0 0 1 0;3 3 0 0 0 0;3 3 0 0 1 0;3 4 0 0 0 0;3 4 0 0 1 0;3 5 0 0 0 0;3 5 0 0 1 0;4 3 0 0 0 0;4 3 0 0 1 0;4 4 0 0 0 0;4 4 0 0 1 0;4 5 0 0 0 0;4 5 0 0 1 0;5 4 0 0 0 0;5 4 0 0 1 0;5 5 0 0 0 0;	1971.72	5	20.7972	8.06492	44.443	8	0.00604	1.90991	0.51515	0.125	0.375	0	0	0	2.15955e-50	2.57808e-52	-1	0	2.57808e-52	sp|P01857|IGHG1_HUMAN	IGHG1	180	4109750	19976700
20190307_L1_Ag6_Zhu00015_SA_TestGly_2000_01.6219.6219.3.1.dta	20190307_L1_Ag6_Zhu00015_SA_TestGly_2000_01.6219.6219.3.1.dta	20190307_L1_Ag6_Zhu00015_SA_TestGly_2000_01	6219	1526.29	3372.32	1124.78	3	1	EDALJETR		947.443	6 5 1 0 1 0	H(6)N(5)A(1)F(1)	(N(F)(N(H(H(N(H(A))))(H(N(H))(N(H))))))	3317	0 1 0 0 0 0;0 1 0 0 1 0;0 2 0 0 0 0;0 2 0 0 1 0;1 2 0 0 0 0;1 2 0 0 1 0;2 2 0 0 0 0;2 2 0 0 1 0;2 3 0 0 0 0;2 3 0 0 1 0;2 4 0 0 0 0;2 4 0 0 1 0;3 2 0 0 0 0;3 2 0 0 1 0;3 3 0 0 0 0;3 3 0 0 1 0;3 3 1 0 0 0;3 3 1 0 1 0;3 4 0 0 0 0;3 4 0 0 1 0;3 5 0 0 0 0;3 5 0 0 1 0;4 3 0 0 0 0;4 3 0 0 1 0;4 3 1 0 0 0;4 3 1 0 1 0;4 4 0 0 0 0;4 4 0 0 1 0;4 4 1 0 0 0;4 4 1 0 1 0;4 5 0 0 0 0;4 5 0 0 1 0;4 5 1 0 0 0;4 5…	2424.87	5	10.5727	3.46456	23.7734	8	0.00609	1.80639	0.29787	0.14286	0.21429	0	0	0	3.35583e-26	1.90711e-28	-1	0.00765832	0.00765832	sp|P10909|CLUS_HUMAN	CLU	86	7292970	40939900
20190307_L1_Ag6_Zhu00015_SA_TestGly_2000_01.6227.6227.3.0.dta	20190307_L1_Ag6_Zhu00015_SA_TestGly_2000_01.6227.6227.3.0.dta	20190307_L1_Ag6_Zhu00015_SA_TestGly_2000_01	6227	1528.09	3502.4	1168.14	3	1	PREEQYJSTYR		1442.67	5 4 1 0 1 0	H(5)N(4)A(1)F(1)	(N(F)(N(H(H(N(H)))(H(N(H(A)))))))	5986	0 1 0 0 0 0;0 1 0 0 1 0;0 2 0 0 0 0;0 2 0 0 1 0;1 2 0 0 0 0;1 2 0 0 1 0;2 2 0 0 0 0;2 2 0 0 1 0;2 3 0 0 0 0;2 3 0 0 1 0;3 2 0 0 0 0;3 2 0 0 1 0;3 3 0 0 0 0;3 3 0 0 1 0;3 3 1 0 0 0;3 3 1 0 1 0;3 4 0 0 0 0;3 4 0 0 1 0;4 3 0 0 0 0;4 3 0 0 1 0;4 3 1 0 0 0;4 3 1 0 1 0;4 4 0 0 0 0;4 4 0 0 1 0;4 4 1 0 0 0;4 4 1 0 1 0;5 4 0 0 0 0;5 4 0 0 1 0;5 4 1 0 0 0;	2059.73	7	61.1347	28.0266	122.621	9	0.00414	1.18224	0.77419	0.4	0.35	0	0	0	2.46427e-141	4.5353e-143	-1	0	4.5353e-143	sp|P01857|IGHG1_HUMAN	IGHG1	180	5995620	38361100
20190307_L1_Ag6_Zhu00015_SA_TestGly_2000_01.6243.6243.3.0.dta	20190307_L1_Ag6_Zhu00015_SA_TestGly_2000_01.6243.6243.3.0.dta	20190307_L1_Ag6_Zhu00015_SA_TestGly_2000_01	6243	1531.39	2634.05	878.688	3	1	EEQYJSTYR		1189.51	3 4 0 0 1 0	H(3)N(4)F(1)	(N(F)(N(H(H(N))(H(N)))))	7899	0 1 0 0 0 0;0 1 0 0 1 0;0 2 0 0 0 0;0 2 0 0 1 0;1 2 0 0 0 0;1 2 0 0 1 0;2 2 0 0 0 0;2 2 0 0 1 0;2 3 0 0 0 0;2 3 0 0 1 0;3 2 0 0 0 0;3 2 0 0 1 0;3 3 0 0 0 0;3 3 0 0 1 0;3 4 0 0 0 0;	1444.53	5	68.6734	51.5574	100.46	9	0.00408	1.54822	0.88235	0.9375	0.4375	0	0	0	1.51032e-115	2.00287e-117	-1	0	2.00287e-117	sp|P01857|IGHG1_HUMAN	IGHG1	180	15075400	61074900
20190307_L1_Ag6_Zhu00015_SA_TestGly_2000_01.6244.6244.2.1.dta	20190307_L1_Ag6_Zhu00015_SA_TestGly_2000_01.6244.6244.2.1.dta	20190307_L1_Ag6_Zhu00015_SA_TestGly_2000_01	6244	1531.53	2634.05	1317.53	2	1	EEQYJSTYR		1189.51	3 4 0 0 1 0	H(3)N(4)F(1)	(N(F)(N(H(H(N))(H(N)))))	7899	0 1 0 0 0 0;0 1 0 0 1 0;0 2 0 0 0 0;0 2 0 0 1 0;1 2 0 0 0 0;1 2 0 0 1 0;2 2 0 0 0 0;2 2 0 0 1 0;2 3 0 0 0 0;2 3 0 0 1 0;3 2 0 0 0 0;3 2 0 0 1 0;3 3 0 0 0 0;3 3 0 0 1 0;3 4 0 0 0 0;	1444.53	5	38.0889	15.7929	79.4956	9	0.0047	1.78549	0.76471	0.6875	0	0	0	0	3.4024e-91	3.55177e-93	-1	0	3.55177e-93	sp|P01857|IGHG1_HUMAN	IGHG1	180	17089700	60365600
20190307_L1_Ag6_Zhu00015_SA_TestGly_2000_01.6262.6262.3.0.dta	20190307_L1_Ag6_Zhu00015_SA_TestGly_2000_01.6262.6262.3.0.dta	20190307_L1_Ag6_Zhu00015_SA_TestGly_2000_01	6262	1535.1	4036.64	1346.22	3	1	DTRJESTQNCVVAEPEK	10,Carbamidomethyl[C];	1976.9	5 4 1 0 1 0	H(5)N(4)A(1)F(1)	(N(N(H(H(N(H)(F)))(H(N(H(A)))))))	27858	0 1 0 0 0 0;0 2 0 0 0 0;1 2 0 0 0 0;2 2 0 0 0 0;2 3 0 0 0 0;2 3 0 0 1 0;3 2 0 0 0 0;3 3 0 0 0 0;3 3 0 0 1 0;3 3 1 0 0 0;3 4 0 0 0 0;3 4 0 0 1 0;4 3 0 0 0 0;4 3 0 0 1 0;4 3 1 0 0 0;4 4 0 0 0 0;4 4 0 0 1 0;4 4 1 0 0 0;4 4 1 0 1 0;5 4 0 0 0 0;5 4 0 0 1 0;5 4 1 0 0 0;	2059.73	4	17.3966	15.9555	20.0731	6	0.0033	0.81843	0.41667	0.1875	0.28125	0	0	0	7.17734e-22	3.72292e-24	-1	0	3.72292e-24	sp|P47710|CASA1_HUMAN	CSN1S1	69	672484	4387430
20190307_L1_Ag6_Zhu00015_SA_TestGly_2000_01.6275.6275.4.2.dta	20190307_L1_Ag6_Zhu00015_SA_TestGly_2000_01.6275.6275.4.2.dta	20190307_L1_Ag6_Zhu00015_SA_TestGly_2000_01	6275	1537.92	4052.63	1013.91	4	1	DTRJESTQNCVVAEPEK	10,Carbamidomethyl[C];	1976.9	6 4 1 0 0 0	H(6)N(4)A(1)	(N(N(H(H(H))(H(N(H))(N(H(A)))))))	22976	0 1 0 0 0 0;0 2 0 0 0 0;1 2 0 0 0 0;2 2 0 0 0 0;2 3 0 0 0 0;2 4 0 0 0 0;3 2 0 0 0 0;3 3 0 0 0 0;3 3 1 0 0 0;3 4 0 0 0 0;3 4 1 0 0 0;4 2 0 0 0 0;4 3 0 0 0 0;4 3 1 0 0 0;4 4 0 0 0 0;4 4 1 0 0 0;5 3 0 0 0 0;5 3 1 0 0 0;5 4 0 0 0 0;5 4 1 0 0 0;6 4 0 0 0 0;	2075.73	4	8.77045	11.8585	3.03542	2	0.00413	1.01935	0.30435	0.3125	0.1875	0	0	0	0.0215442	0.00091671	-1	0	0.00091671	sp|P47710|CASA1_HUMAN	CSN1S1	69	2839730	25557300
20190307_L1_Ag6_Zhu00015_SA_TestGly_2000_01.6279.6279.3.0.dta	20190307_L1_Ag6_Zhu00015_SA_TestGly_2000_01.6279.6279.3.0.dta	20190307_L1_Ag6_Zhu00015_SA_TestGly_2000_01	6279	1538.89	2762.15	921.39	3	1	GJGTILK		702.414	5 4 1 0 1 0	H(5)N(4)A(1)F(1)	(N(F)(N(H(H(N(H)))(H(N(H(A)))))))	5986	0 1 0 0 0 0;0 1 0 0 1 0;0 2 0 0 0 0;0 2 0 0 1 0;1 2 0 0 0 0;1 2 0 0 1 0;2 2 0 0 0 0;2 2 0 0 1 0;2 3 0 0 0 0;2 3 0 0 1 0;3 2 0 0 0 0;3 2 0 0 1 0;3 3 0 0 0 0;3 3 0 0 1 0;3 3 1 0 0 0;3 3 1 0 1 0;3 4 0 0 0 0;3 4 0 0 1 0;4 3 0 0 0 0;4 3 0 0 1 0;4 3 1 0 0 0;4 3 1 0 1 0;4 4 0 0 0 0;4 4 0 0 1 0;4 4 1 0 0 0;4 4 1 0 1 0;5 4 0 0 0 0;5 4 0 0 1 0;5 4 1 0 0 0;	2059.73	2	27.4173	4.46828	70.037	9	0.00546	1.97516	0.64516	0.33333	0.16667	0	0	0	3.34138e-80	4.26073e-82	-1	0.0024699	0.0024699	sp|Q6UXI9|NPNT_HUMAN	NPNT	273	1243250	5426820
20190307_L1_Ag6_Zhu00015_SA_TestGly_2000_01.6280.6280.3.2.dta	20190307_L1_Ag6_Zhu00015_SA_TestGly_2000_01.6280.6280.3.2.dta	20190307_L1_Ag6_Zhu00015_SA_TestGly_2000_01	6280	1538.99	2861.12	954.379	3	1	EDALJETR		947.443	5 4 1 0 0 0	H(5)N(4)A(1)	(N(N(H(H(N(H)))(H(N(H(A)))))))	29244	0 1 0 0 0 0;0 2 0 0 0 0;1 2 0 0 0 0;2 2 0 0 0 0;2 3 0 0 0 0;3 2 0 0 0 0;3 3 0 0 0 0;3 3 1 0 0 0;3 4 0 0 0 0;4 3 0 0 0 0;4 3 1 0 0 0;4 4 0 0 0 0;4 4 1 0 0 0;5 4 0 0 0 0;	1913.68	5	7.588	3.78654	14.6479	6	0.00255	0.89248	0.4375	0	0.28571	0	0	0	7.91243e-16	4.55073e-18	-1	0.00540703	0.00540703	sp|P10909|CLUS_HUMAN	CLU	86	892717	2776370
20190307_L1_Ag6_Zhu00015_SA_TestGly_2000_01.6291.6291.3.1.dta	20190307_L1_Ag6_Zhu00015_SA_TestGly_2000_01.6291.6291.3.1.dta	20190307_L1_Ag6_Zhu00015_SA_TestGly_2000_01	6291	1541.3	2837.13	946.381	3	1	EEQYJSTYR		1189.51	3 5 0 0 1 0	H(3)N(5)F(1)	(N(F)(N(H(H)(N)(H(N)(N)))))	8304	0 1 0 0 0 0;0 1 0 0 1 0;0 2 0 0 0 0;0 2 0 0 1 0;1 2 0 0 0 0;1 2 0 0 1 0;1 3 0 0 0 0;1 3 0 0 1 0;2 2 0 0 0 0;2 2 0 0 1 0;2 3 0 0 0 0;2 3 0 0 1 0;2 4 0 0 0 0;2 4 0 0 1 0;2 5 0 0 0 0;2 5 0 0 1 0;3 2 0 0 0 0;3 2 0 0 1 0;3 3 0 0 0 0;3 3 0 0 1 0;3 4 0 0 0 0;3 4 0 0 1 0;3 5 0 0 0 0;	1647.61	5	51.6169	30.5789	90.6875	8	0.00316	1.11258	0.8	0.5625	0.4375	0	0	0	3.52269e-104	4.05818e-106	-1	0	4.05818e-106	sp|P01857|IGHG1_HUMAN	IGHG1	180	5914470	26115100
20190307_L1_Ag6_Zhu00015_SA_TestGly_2000_01.6299.6299.3.1.dta	20190307_L1_Ag6_Zhu00015_SA_TestGly_2000_01.6299.6299.3.1.dta	20190307_L1_Ag6_Zhu00015_SA_TestGly_2000_01	6299	1543.21	3218.35	1073.46	3	1	DTRJESTQNCVVAEPEK	10,Carbamidomethyl[C];	1976.9	3 3 0 0 1 0	H(3)N(3)F(1)	(N(N(H(H)(H(N(F))))))	31802	0 1 0 0 0 0;0 2 0 0 0 0;1 2 0 0 0 0;2 2 0 0 0 0;2 3 0 0 0 0;2 3 0 0 1 0;3 2 0 0 0 0;3 3 0 0 0 0;	1241.45	4	13.8089	13.792	13.8404	5	-0.00145	-0.45066	0.6	0.34375	0.21875	0	0	0	6.18328e-15	4.67967e-17	-1	0	4.67967e-17	sp|P47710|CASA1_HUMAN	CSN1S1	69	579515	2992650
20190307_L1_Ag6_Zhu00015_SA_TestGly_2000_01.6308.6308.3.0.dta	20190307_L1_Ag6_Zhu00015_SA_TestGly_2000_01.6308.6308.3.0.dta	20190307_L1_Ag6_Zhu00015_SA_TestGly_2000_01	6308	1545.2	2796.1	932.706	3	1	EEQYJSTYR		1189.51	4 4 0 0 1 0	H(4)N(4)F(1)	(N(F)(N(H(H(N))(H(N(H))))))	7853	0 1 0 0 0 0;0 1 0 0 1 0;0 2 0 0 0 0;0 2 0 0 1 0;1 2 0 0 0 0;1 2 0 0 1 0;2 2 0 0 0 0;2 2 0 0 1 0;2 3 0 0 0 0;2 3 0 0 1 0;3 2 0 0 0 0;3 2 0 0 1 0;3 3 0 0 0 0;3 3 0 0 1 0;3 4 0 0 0 0;3 4 0 0 1 0;4 3 0 0 0 0;4 3 0 0 1 0;4 4 0 0 0 0;	1606.59	5	30.2123	12.3806	63.3284	9	0.00566	2.02305	0.7619	0.25	0.4375	0	0	0	2.2418e-72	3.14826e-74	-1	0	3.14826e-74	sp|P01857|IGHG1_HUMAN	IGHG1	180	67463700	288876000
20190307_L1_Ag6_Zhu00015_SA_TestGly_2000_01.6320.6320.3.2.dta	20190307_L1_Ag6_Zhu00015_SA_TestGly_2000_01.6320.6320.3.2.dta	20190307_L1_Ag6_Zhu00015_SA_TestGly_2000_01	6320	1547.49	4092.63	1364.88	3	1	EDALJETRESETK		1521.7	6 5 1 0 2 0	H(6)N(5)A(1)F(2)	(N(F)(N(H(H(N(H)(F)))(H(N(H(N(H(A)))))))))	4713	0 1 0 0 0 0;0 1 0 0 1 0;0 2 0 0 0 0;0 2 0 0 1 0;1 2 0 0 0 0;1 2 0 0 1 0;2 2 0 0 0 0;2 2 0 0 1 0;2 3 0 0 0 0;2 3 0 0 1 0;2 3 0 0 2 0;3 2 0 0 0 0;3 2 0 0 1 0;3 3 0 0 0 0;3 3 0 0 1 0;3 3 0 0 2 0;3 4 0 0 0 0;3 4 0 0 1 0;3 4 0 0 2 0;4 3 0 0 0 0;4 3 0 0 1 0;4 3 0 0 2 0;4 4 0 0 0 0;4 4 0 0 1 0;4 4 0 0 2 0;4 4 1 0 0 0;4 4 1 0 1 0;4 5 0 0 0 0;4 5 0 0 1 0;4 5 0 0 2 0;5 4 0 0 0 0;5 4 0 0 1 0;5 4 0 0 2 0;5 4…	2570.93	5	58.7748	12.3133	145.06	9	0.00421	1.02841	0.70833	0.25	0.25	0	0	0	2.50395e-167	1.00201e-168	-1	0	1.00201e-168	sp|P10909|CLUS_HUMAN	CLU	86	10958400	89746900
20190307_L1_Ag6_Zhu00015_SA_TestGly_2000_01.6321.6321.4.3.dta	20190307_L1_Ag6_Zhu00015_SA_TestGly_2000_01.6321.6321.4.3.dta	20190307_L1_Ag6_Zhu00015_SA_TestGly_2000_01	6321	1547.63	3946.55	987.393	4	1	EDALJETRESETK		1521.7	6 5 1 0 1 0	H(6)N(5)A(1)F(1)	(N(F)(N(H(H(N(H(A))))(H(H(N))(H(N))))))	3157	0 1 0 0 0 0;0 1 0 0 1 0;0 2 0 0 0 0;0 2 0 0 1 0;1 2 0 0 0 0;1 2 0 0 1 0;2 2 0 0 0 0;2 2 0 0 1 0;2 3 0 0 0 0;2 3 0 0 1 0;3 2 0 0 0 0;3 2 0 0 1 0;3 3 0 0 0 0;3 3 0 0 1 0;3 3 1 0 0 0;3 3 1 0 1 0;4 2 0 0 0 0;4 2 0 0 1 0;4 3 0 0 0 0;4 3 0 0 1 0;4 3 1 0 0 0;4 3 1 0 1 0;4 4 0 0 0 0;4 4 0 0 1 0;5 2 0 0 0 0;5 2 0 0 1 0;5 3 0 0 0 0;5 3 0 0 1 0;5 3 1 0 0 0;5 3 1 0 1 0;5 4 0 0 0 0;5 4 0 0 1 0;5 4 1 0 0 0;5 4…	2424.87	5	33.8704	16.8967	65.3929	9	-0.01992	-5.04676	0.46939	0.45833	0.20833	0	0	0	8.70277e-75	1.13983e-76	-1	0	1.13983e-76	sp|P10909|CLUS_HUMAN	CLU	86	2600670	8121680
20190307_L1_Ag6_Zhu00015_SA_TestGly_2000_01.6324.6324.3.0.dta	20190307_L1_Ag6_Zhu00015_SA_TestGly_2000_01.6324.6324.3.0.dta	20190307_L1_Ag6_Zhu00015_SA_TestGly_2000_01	6324	1548.4	3340.35	1114.12	3	1	PREEQYJSTYR		1442.67	4 4 1 0 1 0	H(4)N(4)A(1)F(1)	(N(F)(N(H(H(N))(H(N(H(A)))))))	7816	0 1 0 0 0 0;0 1 0 0 1 0;0 2 0 0 0 0;0 2 0 0 1 0;1 2 0 0 0 0;1 2 0 0 1 0;2 2 0 0 0 0;2 2 0 0 1 0;2 3 0 0 0 0;2 3 0 0 1 0;3 2 0 0 0 0;3 2 0 0 1 0;3 3 0 0 0 0;3 3 0 0 1 0;3 3 1 0 0 0;3 3 1 0 1 0;3 4 0 0 0 0;3 4 0 0 1 0;4 3 0 0 0 0;4 3 0 0 1 0;4 3 1 0 0 0;4 3 1 0 1 0;4 4 0 0 0 0;4 4 0 0 1 0;4 4 1 0 0 0;	1897.68	7	28.4148	14.954	53.4135	7	0.00065	0.19493	0.74074	0.2	0.45	0	0	0	8.36714e-61	1.04096e-62	-1	0	1.04096e-62	sp|P01857|IGHG1_HUMAN	IGHG1	180	939755	5790070
20190307_L1_Ag6_Zhu00015_SA_TestGly_2000_01.6325.6325.3.0.dta	20190307_L1_Ag6_Zhu00015_SA_TestGly_2000_01.6325.6325.3.0.dta	20190307_L1_Ag6_Zhu00015_SA_TestGly_2000_01	6325	1548.5	4238.68	1413.57	3	1	EDALJETRESETK		1521.7	6 5 1 0 3 0	H(6)N(5)A(1)F(3)	(N(F)(N(H(H(N(H)(F)))(H(N(F)(H(N(H(A)))))))))	4693	0 1 0 0 0 0;0 1 0 0 1 0;0 2 0 0 0 0;0 2 0 0 1 0;1 2 0 0 0 0;1 2 0 0 1 0;2 2 0 0 0 0;2 2 0 0 1 0;2 3 0 0 0 0;2 3 0 0 1 0;2 3 0 0 2 0;3 2 0 0 0 0;3 2 0 0 1 0;3 3 0 0 0 0;3 3 0 0 1 0;3 3 0 0 2 0;3 4 0 0 0 0;3 4 0 0 1 0;3 4 0 0 2 0;3 4 0 0 3 0;4 3 0 0 0 0;4 3 0 0 1 0;4 3 0 0 2 0;4 4 0 0 0 0;4 4 0 0 1 0;4 4 0 0 2 0;4 4 0 0 3 0;4 4 1 0 0 0;4 4 1 0 1 0;4 4 1 0 2 0;4 5 0 0 0 0;4 5 0 0 1 0;4 5 0 0 2 0;4 5…	2716.98	5	34.4502	3.77368	91.4208	9	-0.00197	-0.46403	0.5	0.08333	0.16667	0	0	0	4.9546e-105	8.85615e-107	-1	0.00540703	0.00540703	sp|P10909|CLUS_HUMAN	CLU	86	8662970	68747200
20190307_L1_Ag6_Zhu00015_SA_TestGly_2000_01.6329.6329.3.0.dta	20190307_L1_Ag6_Zhu00015_SA_TestGly_2000_01.6329.6329.3.0.dta	20190307_L1_Ag6_Zhu00015_SA_TestGly_2000_01	6329	1549.34	3809.48	1270.5	3	1	EDALJETR		947.443	6 5 2 0 2 0	H(6)N(5)A(2)F(2)	(N(F)(N(H(H(N(H)))(H(N(H(A)))(N(F)(H(A)))))))	5977	0 1 0 0 0 0;0 1 0 0 1 0;0 2 0 0 0 0;0 2 0 0 1 0;1 2 0 0 0 0;1 2 0 0 1 0;2 2 0 0 0 0;2 2 0 0 1 0;2 3 0 0 0 0;2 3 0 0 1 0;2 3 0 0 2 0;2 4 0 0 0 0;2 4 0 0 1 0;2 4 0 0 2 0;3 2 0 0 0 0;3 2 0 0 1 0;3 3 0 0 0 0;3 3 0 0 1 0;3 3 0 0 2 0;3 3 1 0 0 0;3 3 1 0 1 0;3 3 1 0 2 0;3 4 0 0 0 0;3 4 0 0 1 0;3 4 0 0 2 0;3 4 1 0 0 0;3 4 1 0 1 0;3 4 1 0 2 0;3 5 0 0 0 0;3 5 0 0 1 0;3 5 0 0 2 0;4 3 0 0 0 0;4 3 0 0 1 0;4 3…	2862.02	5	26.7378	9.53761	58.6809	9	0.01914	5.02467	0.325	0.42857	0.21429	0	0	0	6.02162e-67	5.42669e-69	-1	0	5.42669e-69	sp|P10909|CLUS_HUMAN	CLU	86	2280590	15420600
20190307_L1_Ag6_Zhu00015_SA_TestGly_2000_01.6336.6336.3.0.dta	20190307_L1_Ag6_Zhu00015_SA_TestGly_2000_01.6336.6336.3.0.dta	20190307_L1_Ag6_Zhu00015_SA_TestGly_2000_01	6336	1550.84	3727.5	1243.17	3	1	EDALJETRESETK		1521.7	5 4 1 0 2 0	H(5)N(4)A(1)F(2)	(N(F)(N(H(H)(H(N(H))(N(F)(H(A)))))))	8131	0 1 0 0 0 0;0 1 0 0 1 0;0 2 0 0 0 0;0 2 0 0 1 0;1 2 0 0 0 0;1 2 0 0 1 0;2 2 0 0 0 0;2 2 0 0 1 0;2 3 0 0 0 0;2 3 0 0 1 0;2 3 0 0 2 0;2 4 0 0 0 0;2 4 0 0 1 0;2 4 0 0 2 0;3 2 0 0 0 0;3 2 0 0 1 0;3 3 0 0 0 0;3 3 0 0 1 0;3 3 0 0 2 0;3 3 1 0 0 0;3 3 1 0 1 0;3 3 1 0 2 0;3 4 0 0 0 0;3 4 0 0 1 0;3 4 0 0 2 0;3 4 1 0 0 0;3 4 1 0 1 0;3 4 1 0 2 0;4 3 0 0 0 0;4 3 0 0 1 0;4 3 0 0 2 0;4 3 1 0 0 0;4 3 1 0 1 0;4 3…	2205.79	5	62.8612	31.8484	120.456	8	0.00476	1.27804	0.61702	0.5	0.25	0	0	0	8.05954e-139	1.30581e-140	-1	0	1.30581e-140	sp|P10909|CLUS_HUMAN	CLU	86	25457100	167707000
20190307_L1_Ag6_Zhu00015_SA_TestGly_2000_01.6341.6341.3.2.dta	20190307_L1_Ag6_Zhu00015_SA_TestGly_2000_01.6341.6341.3.2.dta	20190307_L1_Ag6_Zhu00015_SA_TestGly_2000_01	6341	1551.67	3663.41	1221.81	3	1	EDALJETR		947.443	6 5 2 0 1 0	H(6)N(5)A(2)F(1)	(N(F)(N(H(H(N(H(A))))(H(N(H(N(H(A)))))))))	3290	0 1 0 0 0 0;0 1 0 0 1 0;0 2 0 0 0 0;0 2 0 0 1 0;1 2 0 0 0 0;1 2 0 0 1 0;2 2 0 0 0 0;2 2 0 0 1 0;2 3 0 0 0 0;2 3 0 0 1 0;3 2 0 0 0 0;3 2 0 0 1 0;3 3 0 0 0 0;3 3 0 0 1 0;3 3 1 0 0 0;3 3 1 0 1 0;3 4 0 0 0 0;3 4 0 0 1 0;4 3 0 0 0 0;4 3 0 0 1 0;4 3 1 0 0 0;4 3 1 0 1 0;4 4 0 0 0 0;4 4 0 0 1 0;4 4 1 0 0 0;4 4 1 0 1 0;4 5 0 0 0 0;4 5 0 0 1 0;5 4 0 0 0 0;5 4 0 0 1 0;5 4 1 0 0 0;5 4 1 0 1 0;5 5 0 0 0 0;5 5…	2715.96	5	11.9817	3.58975	27.5667	8	0.00952	2.59845	0.34884	0.14286	0.21429	0	0	0	1.09027e-30	7.71452e-33	-1	0.00625	0.00625	sp|P10909|CLUS_HUMAN	CLU	86	1028360	9065270
20190307_L1_Ag6_Zhu00015_SA_TestGly_2000_01.6354.6354.3.0.dta	20190307_L1_Ag6_Zhu00015_SA_TestGly_2000_01.6354.6354.3.0.dta	20190307_L1_Ag6_Zhu00015_SA_TestGly_2000_01	6354	1554.23	2812.1	938.037	3	1	EEQYJSTYR		1189.51	5 4 0 0 0 0	H(5)N(4)	(N(N(H(H(N(H)))(H(N(H))))))	29303	0 1 0 0 0 0;0 2 0 0 0 0;1 2 0 0 0 0;2 2 0 0 0 0;2 3 0 0 0 0;3 2 0 0 0 0;3 3 0 0 0 0;3 4 0 0 0 0;4 3 0 0 0 0;4 4 0 0 0 0;	1622.58	5	37.1488	26.7357	56.4873	7	0.00371	1.31895	0.83333	0.625	0.375	0	0	0	2.18901e-64	2.38528e-66	-1	0	2.38528e-66	sp|P01857|IGHG1_HUMAN	IGHG1	180	2808450	12049200
20190307_L1_Ag6_Zhu00015_SA_TestGly_2000_01.6355.6355.3.1.dta	20190307_L1_Ag6_Zhu00015_SA_TestGly_2000_01.6355.6355.3.1.dta	20190307_L1_Ag6_Zhu00015_SA_TestGly_2000_01	6355	1554.37	3946.58	1316.2	3	1	EDALJETRESETK		1521.7	6 5 1 0 1 0	H(6)N(5)A(1)F(1)	(N(F)(N(H(H(N(H(A))))(H(N(H))(N(H))))))	3317	0 1 0 0 0 0;0 1 0 0 1 0;0 2 0 0 0 0;0 2 0 0 1 0;1 2 0 0 0 0;1 2 0 0 1 0;2 2 0 0 0 0;2 2 0 0 1 0;2 3 0 0 0 0;2 3 0 0 1 0;2 4 0 0 0 0;2 4 0 0 1 0;3 2 0 0 0 0;3 2 0 0 1 0;3 3 0 0 0 0;3 3 0 0 1 0;3 3 1 0 0 0;3 3 1 0 1 0;3 4 0 0 0 0;3 4 0 0 1 0;3 5 0 0 0 0;3 5 0 0 1 0;4 3 0 0 0 0;4 3 0 0 1 0;4 3 1 0 0 0;4 3 1 0 1 0;4 4 0 0 0 0;4 4 0 0 1 0;4 4 1 0 0 0;4 4 1 0 1 0;4 5 0 0 0 0;4 5 0 0 1 0;4 5 1 0 0 0;4 5…	2424.87	5	14.9336	4.85672	33.6479	8	0.00902	2.28621	0.34043	0.16667	0.08333	0	0	0	7.73026e-38	1.07921e-39	-1	0.00187559	0.00187559	sp|P10909|CLUS_HUMAN	CLU	86	5217050	47609500
20190307_L1_Ag6_Zhu00015_SA_TestGly_2000_01.6363.6363.3.3.dta	20190307_L1_Ag6_Zhu00015_SA_TestGly_2000_01.6363.6363.3.3.dta	20190307_L1_Ag6_Zhu00015_SA_TestGly_2000_01	6363	1556.18	3281.29	1094.44	3	1	DAGVVCTJETR	6,Carbamidomethyl[C];	1221.55	5 4 1 0 1 0	H(5)N(4)A(1)F(1)	(N(F)(N(H(H(N(H)))(H(N(H(A)))))))	5986	0 1 0 0 0 0;0 1 0 0 1 0;0 2 0 0 0 0;0 2 0 0 1 0;1 2 0 0 0 0;1 2 0 0 1 0;2 2 0 0 0 0;2 2 0 0 1 0;2 3 0 0 0 0;2 3 0 0 1 0;3 2 0 0 0 0;3 2 0 0 1 0;3 3 0 0 0 0;3 3 0 0 1 0;3 3 1 0 0 0;3 3 1 0 1 0;3 4 0 0 0 0;3 4 0 0 1 0;4 3 0 0 0 0;4 3 0 0 1 0;4 3 1 0 0 0;4 3 1 0 1 0;4 4 0 0 0 0;4 4 0 0 1 0;4 4 1 0 0 0;4 4 1 0 1 0;5 4 0 0 0 0;5 4 0 0 1 0;5 4 1 0 0 0;	2059.73	8	7.99705	7.71887	8.51367	5	0.00356	1.08515	0.32258	0.15	0.3	0	0	0	9.68033e-09	9.16653e-11	-1	0	9.16653e-11	sp|Q08380|LG3BP_HUMAN	LGALS3BP	125	832945	4478970
20190307_L1_Ag6_Zhu00015_SA_TestGly_2000_01.6366.6366.3.0.dta	20190307_L1_Ag6_Zhu00015_SA_TestGly_2000_01.6366.6366.3.0.dta	20190307_L1_Ag6_Zhu00015_SA_TestGly_2000_01	6366	1556.91	3890.57	1297.53	3	1	DTRJESTQNCVVAEPEK	10,Carbamidomethyl[C];	1976.9	5 4 1 0 0 0	H(5)N(4)A(1)	(N(N(H(H(H))(H(N)(N(H(A)))))))	23007	0 1 0 0 0 0;0 2 0 0 0 0;1 2 0 0 0 0;2 2 0 0 0 0;2 3 0 0 0 0;2 4 0 0 0 0;3 2 0 0 0 0;3 3 0 0 0 0;3 3 1 0 0 0;3 4 0 0 0 0;3 4 1 0 0 0;4 2 0 0 0 0;4 3 0 0 0 0;4 3 1 0 0 0;4 4 0 0 0 0;4 4 1 0 0 0;5 3 0 0 0 0;5 3 1 0 0 0;5 4 0 0 0 0;	1913.68	4	9.70083	10.163	8.84254	3	-0.00822	-2.11293	0.52381	0.375	0.15625	0	0	0	3.56104e-09	3.09854e-11	-1	0	3.09854e-11	sp|P47710|CASA1_HUMAN	CSN1S1	69	1126910	6934620
20190307_L1_Ag6_Zhu00015_SA_TestGly_2000_01.6371.6371.3.0.dta	20190307_L1_Ag6_Zhu00015_SA_TestGly_2000_01.6371.6371.3.0.dta	20190307_L1_Ag6_Zhu00015_SA_TestGly_2000_01	6371	1557.83	3439.34	1147.12	3	1	DVJCSVMGPQEK	4,Carbamidomethyl[C];7,Oxidation[M];	1379.59	5 4 1 0 1 0	H(5)N(4)A(1)F(1)	(N(F)(N(H(H(N(H)))(H(N(H(A)))))))	5986	0 1 0 0 0 0;0 1 0 0 1 0;0 2 0 0 0 0;0 2 0 0 1 0;1 2 0 0 0 0;1 2 0 0 1 0;2 2 0 0 0 0;2 2 0 0 1 0;2 3 0 0 0 0;2 3 0 0 1 0;3 2 0 0 0 0;3 2 0 0 1 0;3 3 0 0 0 0;3 3 0 0 1 0;3 3 1 0 0 0;3 3 1 0 1 0;3 4 0 0 0 0;3 4 0 0 1 0;4 3 0 0 0 0;4 3 0 0 1 0;4 3 1 0 0 0;4 3 1 0 1 0;4 4 0 0 0 0;4 4 0 0 1 0;4 4 1 0 0 0;4 4 1 0 1 0;5 4 0 0 0 0;5 4 0 0 1 0;5 4 1 0 0 0;	2059.73	3	26.0621	20.1751	36.9952	8	0.00958	2.78504	0.48387	0.54545	0.27273	0	0	0	9.56837e-42	8.73665e-44	-1	0	8.73665e-44	sp|P53634|CATC_HUMAN	CTSC	53	1636840	13511500
20190307_L1_Ag6_Zhu00015_SA_TestGly_2000_01.6384.6384.3.0.dta	20190307_L1_Ag6_Zhu00015_SA_TestGly_2000_01.6384.6384.3.0.dta	20190307_L1_Ag6_Zhu00015_SA_TestGly_2000_01	6384	1560.53	2650.04	884.02	3	1	EEQYJSTYR		1189.51	4 4 0 0 0 0	H(4)N(4)	(N(N(H(H(H))(H(N)(N)))))	23014	0 1 0 0 0 0;0 2 0 0 0 0;1 2 0 0 0 0;2 2 0 0 0 0;2 3 0 0 0 0;2 4 0 0 0 0;3 2 0 0 0 0;3 3 0 0 0 0;3 4 0 0 0 0;4 2 0 0 0 0;4 3 0 0 0 0;	1460.53	5	23.8105	11.2424	47.151	6	0.00371	1.39826	0.84615	0.375	0.3125	0	0	0	1.57013e-53	1.15806e-55	-1	0	1.15806e-55	sp|P01857|IGHG1_HUMAN	IGHG1	180	3317720	12804400
20190307_L1_Ag6_Zhu00015_SA_TestGly_2000_01.6391.6391.3.0.dta	20190307_L1_Ag6_Zhu00015_SA_TestGly_2000_01.6391.6391.3.0.dta	20190307_L1_Ag6_Zhu00015_SA_TestGly_2000_01	6391	1561.89	2650.04	884.02	3	1	EEQYJSTYR		1189.51	4 4 0 0 0 0	H(4)N(4)	(N(N(H(H(H))(H(N)(N)))))	23014	0 1 0 0 0 0;0 2 0 0 0 0;1 2 0 0 0 0;2 2 0 0 0 0;2 3 0 0 0 0;2 4 0 0 0 0;3 2 0 0 0 0;3 3 0 0 0 0;3 4 0 0 0 0;4 2 0 0 0 0;4 3 0 0 0 0;	1460.53	5	31.7386	17.0371	59.0415	7	0.00365	1.37675	0.84615	0.4375	0.375	0	0	0	2.28345e-67	1.84647e-69	-1	0	1.84647e-69	sp|P01857|IGHG1_HUMAN	IGHG1	180	3317720	12804400
20190307_L1_Ag6_Zhu00015_SA_TestGly_2000_01.6392.6392.3.1.dta	20190307_L1_Ag6_Zhu00015_SA_TestGly_2000_01.6392.6392.3.1.dta	20190307_L1_Ag6_Zhu00015_SA_TestGly_2000_01	6392	1561.99	3873.56	1291.86	3	1	EDALJETRESETK		1521.7	5 4 1 0 3 0	H(5)N(4)A(1)F(3)	(N(F)(N(H(H(N(H)(F)))(H(N(F)(H(A)))))))	4689	0 1 0 0 0 0;0 1 0 0 1 0;0 2 0 0 0 0;0 2 0 0 1 0;1 2 0 0 0 0;1 2 0 0 1 0;2 2 0 0 0 0;2 2 0 0 1 0;2 3 0 0 0 0;2 3 0 0 1 0;2 3 0 0 2 0;3 2 0 0 0 0;3 2 0 0 1 0;3 3 0 0 0 0;3 3 0 0 1 0;3 3 0 0 2 0;3 3 1 0 0 0;3 3 1 0 1 0;3 3 1 0 2 0;3 4 0 0 0 0;3 4 0 0 1 0;3 4 0 0 2 0;3 4 0 0 3 0;4 3 0 0 0 0;4 3 0 0 1 0;4 3 0 0 2 0;4 3 1 0 0 0;4 3 1 0 1 0;4 3 1 0 2 0;4 4 0 0 0 0;4 4 0 0 1 0;4 4 0 0 2 0;4 4 0 0 3 0;4 4…	2351.85	5	22.0125	6.02089	51.7111	8	0.00404	1.04273	0.47826	0.16667	0.16667	0	0	0	7.99928e-59	7.71658e-61	-1	0.00032041	0.00032041	sp|P10909|CLUS_HUMAN	CLU	86	6698620	49645200
20190307_L1_Ag6_Zhu00015_SA_TestGly_2000_01.6399.6399.3.0.dta	20190307_L1_Ag6_Zhu00015_SA_TestGly_2000_01.6399.6399.3.0.dta	20190307_L1_Ag6_Zhu00015_SA_TestGly_2000_01	6399	1563.58	3581.44	1194.49	3	1	EDALJETRESETK		1521.7	5 4 1 0 1 0	H(5)N(4)A(1)F(1)	(N(N(H(H(N(H)))(H(N(F)(H(A)))))))	29191	0 1 0 0 0 0;0 2 0 0 0 0;1 2 0 0 0 0;2 2 0 0 0 0;2 3 0 0 0 0;2 3 0 0 1 0;3 2 0 0 0 0;3 3 0 0 0 0;3 3 0 0 1 0;3 3 1 0 0 0;3 3 1 0 1 0;3 4 0 0 0 0;3 4 0 0 1 0;4 3 0 0 0 0;4 3 0 0 1 0;4 3 1 0 0 0;4 3 1 0 1 0;4 4 0 0 0 0;4 4 0 0 1 0;4 4 1 0 0 0;4 4 1 0 1 0;5 4 0 0 0 0;5 4 0 0 1 0;5 4 1 0 0 0;	2059.73	5	59.0214	32.5324	108.215	7	0.00528	1.47306	0.76923	0.625	0.25	0	0	0	1.40111e-124	2.25588e-126	-1	0	2.25588e-126	sp|P10909|CLUS_HUMAN	CLU	86	26736400	169781000
20190307_L1_Ag6_Zhu00015_SA_TestGly_2000_01.6414.6414.3.0.dta	20190307_L1_Ag6_Zhu00015_SA_TestGly_2000_01.6414.6414.3.0.dta	20190307_L1_Ag6_Zhu00015_SA_TestGly_2000_01	6414	1566.38	3356.36	1119.46	3	1	PREEQYJSTYR		1442.67	5 4 1 0 0 0	H(5)N(4)A(1)	(N(N(H(H(N(H)))(H(N(H(A)))))))	29244	0 1 0 0 0 0;0 2 0 0 0 0;1 2 0 0 0 0;2 2 0 0 0 0;2 3 0 0 0 0;3 2 0 0 0 0;3 3 0 0 0 0;3 3 1 0 0 0;3 4 0 0 0 0;4 3 0 0 0 0;4 3 1 0 0 0;4 4 0 0 0 0;4 4 1 0 0 0;5 4 0 0 0 0;	1913.68	7	6.65337	6.57373	6.80129	4	0.01711	5.09644	0.375	0.1	0.25	0	0	0	5.84852e-06	4.5697e-08	-1	0	4.5697e-08	sp|P01857|IGHG1_HUMAN	IGHG1	180	343389	2651080
20190307_L1_Ag6_Zhu00015_SA_TestGly_2000_01.6414.6414.4.1.dta	20190307_L1_Ag6_Zhu00015_SA_TestGly_2000_01.6414.6414.4.1.dta	20190307_L1_Ag6_Zhu00015_SA_TestGly_2000_01	6414	1566.38	4474.81	1119.46	4	1	DTRJESTQNCVVAEPEK	10,Carbamidomethyl[C];	1976.9	5 4 1 0 4 0	H(5)N(4)A(1)F(4)	(N(F)(N(H(H(N(F)(H(A))))(H(N(F)(H(F)))))))	729	0 1 0 0 0 0;0 1 0 0 1 0;0 2 0 0 0 0;0 2 0 0 1 0;1 2 0 0 0 0;1 2 0 0 1 0;2 2 0 0 0 0;2 2 0 0 1 0;2 3 0 0 0 0;2 3 0 0 1 0;2 3 0 0 2 0;3 2 0 0 0 0;3 2 0 0 1 0;3 3 0 0 0 0;3 3 0 0 1 0;3 3 0 0 2 0;3 3 0 0 3 0;3 3 1 0 0 0;3 3 1 0 1 0;3 3 1 0 2 0;3 4 0 0 0 0;3 4 0 0 1 0;3 4 0 0 2 0;3 4 0 0 3 0;4 3 0 0 0 0;4 3 0 0 1 0;4 3 0 0 2 0;4 3 0 0 3 0;4 3 1 0 0 0;4 3 1 0 1 0;4 3 1 0 2 0;4 4 0 0 0 0;4 4 0 0 1 0;4 4…	2497.91	4	11.2402	10.8806	11.9079	7	0.00443	0.99027	0.21569	0.25	0.09375	0	0	0	9.06503e-13	9.52762e-15	-1	0	9.52762e-15	sp|P47710|CASA1_HUMAN	CSN1S1	69	716913	80933100
20190307_L1_Ag6_Zhu00015_SA_TestGly_2000_01.6417.6417.3.3.dta	20190307_L1_Ag6_Zhu00015_SA_TestGly_2000_01.6417.6417.3.3.dta	20190307_L1_Ag6_Zhu00015_SA_TestGly_2000_01	6417	1567.1	3072.29	1024.77	3	1	DTRJESTQNCVVAEPEK	10,Carbamidomethyl[C];	1976.9	3 3 0 0 0 0	H(3)N(3)	(N(N(H(H)(H(N)))))	31878	0 1 0 0 0 0;0 2 0 0 0 0;1 2 0 0 0 0;2 2 0 0 0 0;2 3 0 0 0 0;3 2 0 0 0 0;	1095.4	4	31.8285	39.4817	17.6154	5	0.00028	0.08997	0.75	0.625	0.25	0	0	0	4.25832e-19	3.00026e-21	-1	0	3.00026e-21	sp|P47710|CASA1_HUMAN	CSN1S1	69	958674	4251560
20190307_L1_Ag6_Zhu00015_SA_TestGly_2000_01.6422.6422.4.1.dta	20190307_L1_Ag6_Zhu00015_SA_TestGly_2000_01.6422.6422.4.1.dta	20190307_L1_Ag6_Zhu00015_SA_TestGly_2000_01	6422	1568	3581.44	896.116	4	1	EDALJETRESETK		1521.7	5 4 1 0 1 0	H(5)N(4)A(1)F(1)	(N(F)(N(H(H(N(H)))(H(N(H(A)))))))	5986	0 1 0 0 0 0;0 1 0 0 1 0;0 2 0 0 0 0;0 2 0 0 1 0;1 2 0 0 0 0;1 2 0 0 1 0;2 2 0 0 0 0;2 2 0 0 1 0;2 3 0 0 0 0;2 3 0 0 1 0;3 2 0 0 0 0;3 2 0 0 1 0;3 3 0 0 0 0;3 3 0 0 1 0;3 3 1 0 0 0;3 3 1 0 1 0;3 4 0 0 0 0;3 4 0 0 1 0;4 3 0 0 0 0;4 3 0 0 1 0;4 3 1 0 0 0;4 3 1 0 1 0;4 4 0 0 0 0;4 4 0 0 1 0;4 4 1 0 0 0;4 4 1 0 1 0;5 4 0 0 0 0;5 4 0 0 1 0;5 4 1 0 0 0;	2059.73	5	35.6013	14.1709	75.4006	8	0.00583	1.62803	0.6129	0.41667	0.08333	0	0	0	1.92811e-86	1.95341e-88	-1	0	1.95341e-88	sp|P10909|CLUS_HUMAN	CLU	86	2040390	11648600
20190307_L1_Ag6_Zhu00015_SA_TestGly_2000_01.6426.6426.3.0.dta	20190307_L1_Ag6_Zhu00015_SA_TestGly_2000_01.6426.6426.3.0.dta	20190307_L1_Ag6_Zhu00015_SA_TestGly_2000_01	6426	1568.96	4767.92	1589.98	3	1	DTRJESTQNCVVAEPEK	10,Carbamidomethyl[C];	1976.9	7 6 0 0 3 0	H(7)N(6)F(3)	(N(F)(N(H(H(N(H))(N(H)(F)))(H(N(H))(N(H)(F))))))	5661	0 1 0 0 0 0;0 1 0 0 1 0;0 2 0 0 0 0;0 2 0 0 1 0;1 2 0 0 0 0;1 2 0 0 1 0;2 2 0 0 0 0;2 2 0 0 1 0;2 3 0 0 0 0;2 3 0 0 1 0;2 3 0 0 2 0;2 4 0 0 0 0;2 4 0 0 1 0;2 4 0 0 2 0;3 2 0 0 0 0;3 2 0 0 1 0;3 3 0 0 0 0;3 3 0 0 1 0;3 3 0 0 2 0;3 4 0 0 0 0;3 4 0 0 1 0;3 4 0 0 2 0;3 4 0 0 3 0;3 5 0 0 0 0;3 5 0 0 1 0;3 5 0 0 2 0;3 5 0 0 3 0;3 6 0 0 0 0;3 6 0 0 1 0;3 6 0 0 2 0;3 6 0 0 3 0;4 3 0 0 0 0;4 3 0 0 1 0;4 3…	2791.02	4	18.8189	10.5611	34.1547	9	0.00191	0.40115	0.25352	0.125	0.28125	0	0	0	1.97433e-38	1.43423e-40	-1	0	1.43423e-40	sp|P47710|CASA1_HUMAN	CSN1S1	69	374788	5958500
20190307_L1_Ag6_Zhu00015_SA_TestGly_2000_01.6430.6430.4.1.dta	20190307_L1_Ag6_Zhu00015_SA_TestGly_2000_01.6430.6430.4.1.dta	20190307_L1_Ag6_Zhu00015_SA_TestGly_2000_01	6430	1569.87	4621.86	1156.22	4	1	DTRJESTQNCVVAEPEK	10,Carbamidomethyl[C];	1976.9	7 6 0 0 2 0	H(7)N(6)F(2)	(N(F)(N(H(H(N(H))(N(H)))(H(N(H))(N(H)(F))))))	5746	0 1 0 0 0 0;0 1 0 0 1 0;0 2 0 0 0 0;0 2 0 0 1 0;1 2 0 0 0 0;1 2 0 0 1 0;2 2 0 0 0 0;2 2 0 0 1 0;2 3 0 0 0 0;2 3 0 0 1 0;2 3 0 0 2 0;2 4 0 0 0 0;2 4 0 0 1 0;2 4 0 0 2 0;3 2 0 0 0 0;3 2 0 0 1 0;3 3 0 0 0 0;3 3 0 0 1 0;3 3 0 0 2 0;3 4 0 0 0 0;3 4 0 0 1 0;3 4 0 0 2 0;3 5 0 0 0 0;3 5 0 0 1 0;3 5 0 0 2 0;3 6 0 0 0 0;3 6 0 0 1 0;3 6 0 0 2 0;4 3 0 0 0 0;4 3 0 0 1 0;4 3 0 0 2 0;4 4 0 0 0 0;4 4 0 0 1 0;4 4…	2644.96	4	31.2586	20.6126	51.0297	8	0.00502	1.08646	0.38983	0.40625	0.3125	0	0	0	4.9549e-58	3.50817e-60	-1	0	3.50817e-60	sp|P47710|CASA1_HUMAN	CSN1S1	69	2047400	23349500
20190307_L1_Ag6_Zhu00015_SA_TestGly_2000_01.6437.6437.3.0.dta	20190307_L1_Ag6_Zhu00015_SA_TestGly_2000_01.6437.6437.3.0.dta	20190307_L1_Ag6_Zhu00015_SA_TestGly_2000_01	6437	1571.3	4767.91	1589.98	3	1	DTRJESTQNCVVAEPEK	10,Carbamidomethyl[C];	1976.9	7 6 0 0 3 0	H(7)N(6)F(3)	(N(F)(N(H(H(N(H))(N(H)(F)))(H(N(H))(N(H)(F))))))	5661	0 1 0 0 0 0;0 1 0 0 1 0;0 2 0 0 0 0;0 2 0 0 1 0;1 2 0 0 0 0;1 2 0 0 1 0;2 2 0 0 0 0;2 2 0 0 1 0;2 3 0 0 0 0;2 3 0 0 1 0;2 3 0 0 2 0;2 4 0 0 0 0;2 4 0 0 1 0;2 4 0 0 2 0;3 2 0 0 0 0;3 2 0 0 1 0;3 3 0 0 0 0;3 3 0 0 1 0;3 3 0 0 2 0;3 4 0 0 0 0;3 4 0 0 1 0;3 4 0 0 2 0;3 4 0 0 3 0;3 5 0 0 0 0;3 5 0 0 1 0;3 5 0 0 2 0;3 5 0 0 3 0;3 6 0 0 0 0;3 6 0 0 1 0;3 6 0 0 2 0;3 6 0 0 3 0;4 3 0 0 0 0;4 3 0 0 1 0;4 3…	2791.02	4	13.563	14.3043	12.1863	5	-0.0064	-1.34301	0.22535	0.25	0.25	0	0	0	4.38683e-13	3.74175e-15	-1	0	3.74175e-15	sp|P47710|CASA1_HUMAN	CSN1S1	69	374788	5958500
20190307_L1_Ag6_Zhu00015_SA_TestGly_2000_01.6444.6444.3.0.dta	20190307_L1_Ag6_Zhu00015_SA_TestGly_2000_01.6444.6444.3.0.dta	20190307_L1_Ag6_Zhu00015_SA_TestGly_2000_01	6444	1572.83	4402.79	1468.27	3	1	DTRJESTQNCVVAEPEK	10,Carbamidomethyl[C];	1976.9	6 5 0 0 3 0	H(6)N(5)F(3)	(N(F)(N(H(H(N(H)(F)))(H(N(H))(N(H)(F))))))	4729	0 1 0 0 0 0;0 1 0 0 1 0;0 2 0 0 0 0;0 2 0 0 1 0;1 2 0 0 0 0;1 2 0 0 1 0;2 2 0 0 0 0;2 2 0 0 1 0;2 3 0 0 0 0;2 3 0 0 1 0;2 3 0 0 2 0;2 4 0 0 0 0;2 4 0 0 1 0;2 4 0 0 2 0;3 2 0 0 0 0;3 2 0 0 1 0;3 3 0 0 0 0;3 3 0 0 1 0;3 3 0 0 2 0;3 4 0 0 0 0;3 4 0 0 1 0;3 4 0 0 2 0;3 4 0 0 3 0;3 5 0 0 0 0;3 5 0 0 1 0;3 5 0 0 2 0;3 5 0 0 3 0;4 3 0 0 0 0;4 3 0 0 1 0;4 3 0 0 2 0;4 4 0 0 0 0;4 4 0 0 1 0;4 4 0 0 2 0;4 4…	2425.89	4	19.6222	11.9441	33.8816	7	0.00193	0.4385	0.39216	0.125	0.28125	0	0	0	4.11823e-38	3.28724e-40	-1	0	3.28724e-40	sp|P47710|CASA1_HUMAN	CSN1S1	69	3677930	39216900
20190307_L1_Ag6_Zhu00015_SA_TestGly_2000_01.6457.6457.4.3.dta	20190307_L1_Ag6_Zhu00015_SA_TestGly_2000_01.6457.6457.4.3.dta	20190307_L1_Ag6_Zhu00015_SA_TestGly_2000_01	6457	1575.23	3995.63	999.663	4	1	DTRJESTQNCVVAEPEK	10,Carbamidomethyl[C];	1976.9	6 3 1 0 1 0	H(6)N(3)A(1)F(1)	(N(F)(N(H(H(H)(H))(H(N(H(A)))))))	101	0 1 0 0 0 0;0 1 0 0 1 0;0 2 0 0 0 0;0 2 0 0 1 0;1 2 0 0 0 0;1 2 0 0 1 0;2 2 0 0 0 0;2 2 0 0 1 0;2 3 0 0 0 0;2 3 0 0 1 0;3 2 0 0 0 0;3 2 0 0 1 0;3 3 0 0 0 0;3 3 0 0 1 0;3 3 1 0 0 0;3 3 1 0 1 0;4 2 0 0 0 0;4 2 0 0 1 0;4 3 0 0 0 0;4 3 0 0 1 0;4 3 1 0 0 0;4 3 1 0 1 0;5 2 0 0 0 0;5 2 0 0 1 0;5 3 0 0 0 0;5 3 0 0 1 0;5 3 1 0 0 0;5 3 1 0 1 0;6 3 0 0 0 0;6 3 0 0 1 0;6 3 1 0 0 0;	2018.71	4	23.1745	22.8533	23.7709	7	0.02333	5.84008	0.42424	0.34375	0.3125	0	0	0	3.37838e-26	2.06387e-28	-1	0	2.06387e-28	sp|P47710|CASA1_HUMAN	CSN1S1	69	1525670	5808500
20190307_L1_Ag6_Zhu00015_SA_TestGly_2000_01.6469.6469.3.0.dta	20190307_L1_Ag6_Zhu00015_SA_TestGly_2000_01.6469.6469.3.0.dta	20190307_L1_Ag6_Zhu00015_SA_TestGly_2000_01	6469	1577.82	4475.8	1492.61	3	1	DTRJESTQNCVVAEPEK	10,Carbamidomethyl[C];	1976.9	7 6 0 0 1 0	H(7)N(6)F(1)	(N(F)(N(H(H(N(H)))(H(N(H(N(H(N(H))))))))))	6005	0 1 0 0 0 0;0 1 0 0 1 0;0 2 0 0 0 0;0 2 0 0 1 0;1 2 0 0 0 0;1 2 0 0 1 0;2 2 0 0 0 0;2 2 0 0 1 0;2 3 0 0 0 0;2 3 0 0 1 0;3 2 0 0 0 0;3 2 0 0 1 0;3 3 0 0 0 0;3 3 0 0 1 0;3 4 0 0 0 0;3 4 0 0 1 0;4 3 0 0 0 0;4 3 0 0 1 0;4 4 0 0 0 0;4 4 0 0 1 0;4 5 0 0 0 0;4 5 0 0 1 0;5 4 0 0 0 0;5 4 0 0 1 0;5 5 0 0 0 0;5 5 0 0 1 0;5 6 0 0 0 0;5 6 0 0 1 0;6 5 0 0 0 0;6 5 0 0 1 0;6 6 0 0 0 0;6 6 0 0 1 0;7 6 0 0 0 0;	2498.9	4	53.0641	44.3798	69.192	8	0.00147	0.32894	0.62857	0.75	0.28125	0	0	0	3.22384e-79	4.70275e-81	-1	0	4.70275e-81	sp|P47710|CASA1_HUMAN	CSN1S1	69	8370140	89102300
20190307_L1_Ag6_Zhu00015_SA_TestGly_2000_01.6470.6470.4.1.dta	20190307_L1_Ag6_Zhu00015_SA_TestGly_2000_01.6470.6470.4.1.dta	20190307_L1_Ag6_Zhu00015_SA_TestGly_2000_01	6470	1577.96	4475.81	1119.71	4	1	DTRJESTQNCVVAEPEK	10,Carbamidomethyl[C];	1976.9	7 6 0 0 1 0	H(7)N(6)F(1)	(N(F)(N(H(H(N(H(N(H)))))(H(N(H(N(H))))))))	4560	0 1 0 0 0 0;0 1 0 0 1 0;0 2 0 0 0 0;0 2 0 0 1 0;1 2 0 0 0 0;1 2 0 0 1 0;2 2 0 0 0 0;2 2 0 0 1 0;2 3 0 0 0 0;2 3 0 0 1 0;3 2 0 0 0 0;3 2 0 0 1 0;3 3 0 0 0 0;3 3 0 0 1 0;3 4 0 0 0 0;3 4 0 0 1 0;4 3 0 0 0 0;4 3 0 0 1 0;4 4 0 0 0 0;4 4 0 0 1 0;4 5 0 0 0 0;4 5 0 0 1 0;5 4 0 0 0 0;5 4 0 0 1 0;5 5 0 0 0 0;5 5 0 0 1 0;5 6 0 0 0 0;5 6 0 0 1 0;6 5 0 0 0 0;6 5 0 0 1 0;6 6 0 0 0 0;6 6 0 0 1 0;7 6 0 0 0 0;	2498.9	4	62.0997	43.2622	97.0835	9	0.00433	0.96659	0.68571	0.59375	0.375	0	0	0	1.28915e-111	2.14774e-113	-1	0	2.14774e-113	sp|P47710|CASA1_HUMAN	CSN1S1	69	8300830	83323700
20190307_L1_Ag6_Zhu00015_SA_TestGly_2000_01.6483.6483.3.0.dta	20190307_L1_Ag6_Zhu00015_SA_TestGly_2000_01.6483.6483.3.0.dta	20190307_L1_Ag6_Zhu00015_SA_TestGly_2000_01	6483	1580.55	4548.85	1516.95	3	1	DTRJESTQNCVVAEPEK	10,Carbamidomethyl[C];	1976.9	6 5 0 0 4 0	H(6)N(5)F(4)	(N(F)(N(H(H(N(H)(F)))(H(N(H)(F))(N(H)(F))))))	4721	0 1 0 0 0 0;0 1 0 0 1 0;0 2 0 0 0 0;0 2 0 0 1 0;1 2 0 0 0 0;1 2 0 0 1 0;2 2 0 0 0 0;2 2 0 0 1 0;2 3 0 0 0 0;2 3 0 0 1 0;2 3 0 0 2 0;2 4 0 0 0 0;2 4 0 0 1 0;2 4 0 0 2 0;2 4 0 0 3 0;3 2 0 0 0 0;3 2 0 0 1 0;3 3 0 0 0 0;3 3 0 0 1 0;3 3 0 0 2 0;3 4 0 0 0 0;3 4 0 0 1 0;3 4 0 0 2 0;3 4 0 0 3 0;3 5 0 0 0 0;3 5 0 0 1 0;3 5 0 0 2 0;3 5 0 0 3 0;3 5 0 0 4 0;4 3 0 0 0 0;4 3 0 0 1 0;4 3 0 0 2 0;4 4 0 0 0 0;4 4…	2571.95	4	27.7582	16.8494	48.0174	7	0.0043	0.94635	0.44643	0.25	0.28125	0	0	0	1.55389e-54	1.30318e-56	-1	0	1.30318e-56	sp|P47710|CASA1_HUMAN	CSN1S1	69	765675	8118410
20190307_L1_Ag6_Zhu00015_SA_TestGly_2000_01.6495.6495.3.0.dta	20190307_L1_Ag6_Zhu00015_SA_TestGly_2000_01.6495.6495.3.0.dta	20190307_L1_Ag6_Zhu00015_SA_TestGly_2000_01	6495	1583.12	3590.54	1197.52	3	1	PVPAHPSSJSTLNQAR		1675.85	5 4 0 0 2 0	H(5)N(4)F(2)	(N(F)(N(H(H(N(H)))(H(N(H(F)))))))	5988	0 1 0 0 0 0;0 1 0 0 1 0;0 2 0 0 0 0;0 2 0 0 1 0;1 2 0 0 0 0;1 2 0 0 1 0;2 2 0 0 0 0;2 2 0 0 1 0;2 3 0 0 0 0;2 3 0 0 1 0;3 2 0 0 0 0;3 2 0 0 1 0;3 3 0 0 0 0;3 3 0 0 1 0;3 3 0 0 2 0;3 4 0 0 0 0;3 4 0 0 1 0;4 3 0 0 0 0;4 3 0 0 1 0;4 3 0 0 2 0;4 4 0 0 0 0;4 4 0 0 1 0;4 4 0 0 2 0;5 4 0 0 0 0;5 4 0 0 1 0;	1914.7	9	55.1975	27.8337	106.016	9	-0.00368	-1.02369	0.85185	0.46667	0.16667	0	0	0	5.10504e-122	5.15818e-124	-1	0	5.15818e-124	sp|Q6X4U4|SOSD1_HUMAN	SOSTDC1	47	749723	9783770
20190307_L1_Ag6_Zhu00015_SA_TestGly_2000_01.6508.6508.3.0.dta	20190307_L1_Ag6_Zhu00015_SA_TestGly_2000_01.6508.6508.3.0.dta	20190307_L1_Ag6_Zhu00015_SA_TestGly_2000_01	6508	1585.73	3590.54	1197.52	3	1	PVPAHPSSJSTLNQAR		1675.85	5 4 0 0 2 0	H(5)N(4)F(2)	(N(F)(N(H(H(N(H)))(H(N(H)(F))))))	6019	0 1 0 0 0 0;0 1 0 0 1 0;0 2 0 0 0 0;0 2 0 0 1 0;1 2 0 0 0 0;1 2 0 0 1 0;2 2 0 0 0 0;2 2 0 0 1 0;2 3 0 0 0 0;2 3 0 0 1 0;2 3 0 0 2 0;3 2 0 0 0 0;3 2 0 0 1 0;3 3 0 0 0 0;3 3 0 0 1 0;3 3 0 0 2 0;3 4 0 0 0 0;3 4 0 0 1 0;3 4 0 0 2 0;4 3 0 0 0 0;4 3 0 0 1 0;4 3 0 0 2 0;4 4 0 0 0 0;4 4 0 0 1 0;4 4 0 0 2 0;5 4 0 0 0 0;5 4 0 0 1 0;	1914.7	9	43.9919	27.331	74.9335	8	-0.00368	-1.02369	0.72414	0.46667	0.16667	0	0	0	6.72578e-86	8.30001e-88	-1	0	8.30001e-88	sp|Q6X4U4|SOSD1_HUMAN	SOSTDC1	47	749723	9783770
20190307_L1_Ag6_Zhu00015_SA_TestGly_2000_01.6512.6512.3.0.dta	20190307_L1_Ag6_Zhu00015_SA_TestGly_2000_01.6512.6512.3.0.dta	20190307_L1_Ag6_Zhu00015_SA_TestGly_2000_01	6512	1586.63	2913.14	971.718	3	1	MFSQJDTR		998.436	5 4 0 0 2 0	H(5)N(4)F(2)	(N(F)(N(H(H(N))(H(N(H(H)(F)))))))	7829	0 1 0 0 0 0;0 1 0 0 1 0;0 2 0 0 0 0;0 2 0 0 1 0;1 2 0 0 0 0;1 2 0 0 1 0;2 2 0 0 0 0;2 2 0 0 1 0;2 3 0 0 0 0;2 3 0 0 1 0;3 2 0 0 0 0;3 2 0 0 1 0;3 3 0 0 0 0;3 3 0 0 1 0;3 3 0 0 2 0;3 4 0 0 0 0;3 4 0 0 1 0;4 3 0 0 0 0;4 3 0 0 1 0;4 3 0 0 2 0;4 4 0 0 0 0;4 4 0 0 1 0;4 4 0 0 2 0;5 3 0 0 0 0;5 3 0 0 1 0;5 3 0 0 2 0;5 4 0 0 0 0;5 4 0 0 1 0;	1914.7	5	25.4586	8.86302	56.2789	9	0.00559	1.91937	0.53333	0.14286	0.42857	0	0	0	3.83182e-64	2.93827e-66	-1	0	2.93827e-66	sp|P02750|A2GL_HUMAN	LRG1	325	1354200	5726600
20190307_L1_Ag6_Zhu00015_SA_TestGly_2000_01.6513.6513.4.1.dta	20190307_L1_Ag6_Zhu00015_SA_TestGly_2000_01.6513.6513.4.1.dta	20190307_L1_Ag6_Zhu00015_SA_TestGly_2000_01	6513	1586.73	3590.55	898.393	4	1	PVPAHPSSJSTLNQAR		1675.85	5 4 0 0 2 0	H(5)N(4)F(2)	(N(F)(N(H(H(N(H)))(H(N(H(F)))))))	5988	0 1 0 0 0 0;0 1 0 0 1 0;0 2 0 0 0 0;0 2 0 0 1 0;1 2 0 0 0 0;1 2 0 0 1 0;2 2 0 0 0 0;2 2 0 0 1 0;2 3 0 0 0 0;2 3 0 0 1 0;3 2 0 0 0 0;3 2 0 0 1 0;3 3 0 0 0 0;3 3 0 0 1 0;3 3 0 0 2 0;3 4 0 0 0 0;3 4 0 0 1 0;4 3 0 0 0 0;4 3 0 0 1 0;4 3 0 0 2 0;4 4 0 0 0 0;4 4 0 0 1 0;4 4 0 0 2 0;5 4 0 0 0 0;5 4 0 0 1 0;	1914.7	9	14.6567	7.54491	27.8644	7	0.00319	0.88744	0.48148	0.16667	0.13333	0	0	0	4.85186e-31	3.23565e-33	-1	0	3.23565e-33	sp|Q6X4U4|SOSD1_HUMAN	SOSTDC1	47	639162	3485810
20190307_L1_Ag6_Zhu00015_SA_TestGly_2000_01.6521.6521.3.0.dta	20190307_L1_Ag6_Zhu00015_SA_TestGly_2000_01.6521.6521.3.0.dta	20190307_L1_Ag6_Zhu00015_SA_TestGly_2000_01	6521	1588.39	3249.25	1083.76	3	1	EEQYJSTYR		1189.51	5 4 1 0 1 0	H(5)N(4)A(1)F(1)	(N(F)(N(H(H(N(H)))(H(N(H(A)))))))	5986	0 1 0 0 0 0;0 1 0 0 1 0;0 2 0 0 0 0;0 2 0 0 1 0;1 2 0 0 0 0;1 2 0 0 1 0;2 2 0 0 0 0;2 2 0 0 1 0;2 3 0 0 0 0;2 3 0 0 1 0;3 2 0 0 0 0;3 2 0 0 1 0;3 3 0 0 0 0;3 3 0 0 1 0;3 3 1 0 0 0;3 3 1 0 1 0;3 4 0 0 0 0;3 4 0 0 1 0;4 3 0 0 0 0;4 3 0 0 1 0;4 3 1 0 0 0;4 3 1 0 1 0;4 4 0 0 0 0;4 4 0 0 1 0;4 4 1 0 0 0;4 4 1 0 1 0;5 4 0 0 0 0;5 4 0 0 1 0;5 4 1 0 0 0;	2059.73	5	52.3715	21.7801	109.184	9	0.00446	1.37407	0.80645	0.5	0.4375	0	0	0	1.04302e-125	1.65211e-127	-1	0	1.65211e-127	sp|P01857|IGHG1_HUMAN	IGHG1	180	24995600	132335000
20190307_L1_Ag6_Zhu00015_SA_TestGly_2000_01.6529.6529.3.0.dta	20190307_L1_Ag6_Zhu00015_SA_TestGly_2000_01.6529.6529.3.0.dta	20190307_L1_Ag6_Zhu00015_SA_TestGly_2000_01	6529	1590.13	3444.33	1148.78	3	1	EDALJETR		947.443	5 4 2 0 2 0	H(5)N(4)A(2)F(2)	(N(F)(N(H(H(N(H(A))))(H(N(F)(H(A)))))))	3169	0 1 0 0 0 0;0 1 0 0 1 0;0 2 0 0 0 0;0 2 0 0 1 0;1 2 0 0 0 0;1 2 0 0 1 0;2 2 0 0 0 0;2 2 0 0 1 0;2 3 0 0 0 0;2 3 0 0 1 0;2 3 0 0 2 0;3 2 0 0 0 0;3 2 0 0 1 0;3 3 0 0 0 0;3 3 0 0 1 0;3 3 0 0 2 0;3 3 1 0 0 0;3 3 1 0 1 0;3 3 1 0 2 0;3 4 0 0 0 0;3 4 0 0 1 0;3 4 0 0 2 0;4 3 0 0 0 0;4 3 0 0 1 0;4 3 0 0 2 0;4 3 1 0 0 0;4 3 1 0 1 0;4 3 1 0 2 0;4 4 0 0 0 0;4 4 0 0 1 0;4 4 0 0 2 0;4 4 1 0 0 0;4 4 1 0 1 0;4 4…	2496.89	5	11.8369	5.02528	24.487	8	-0.00179	-0.51872	0.31818	0.28571	0.14286	0	0	0	4.80204e-27	3.78382e-29	-1	0.00157381	0.00157381	sp|P10909|CLUS_HUMAN	CLU	86	478356	2558760
20190307_L1_Ag6_Zhu00015_SA_TestGly_2000_01.6529.6529.3.1.dta	20190307_L1_Ag6_Zhu00015_SA_TestGly_2000_01.6529.6529.3.1.dta	20190307_L1_Ag6_Zhu00015_SA_TestGly_2000_01	6529	1590.13	3444.49	1148.84	3	1	PVPAHPSSJSTLNQAR		1675.85	5 4 0 0 1 0	H(5)N(4)F(1)	(N(F)(N(H(H(N(H)))(H(N(H))))))	6036	0 1 0 0 0 0;0 1 0 0 1 0;0 2 0 0 0 0;0 2 0 0 1 0;1 2 0 0 0 0;1 2 0 0 1 0;2 2 0 0 0 0;2 2 0 0 1 0;2 3 0 0 0 0;2 3 0 0 1 0;3 2 0 0 0 0;3 2 0 0 1 0;3 3 0 0 0 0;3 3 0 0 1 0;3 4 0 0 0 0;3 4 0 0 1 0;4 3 0 0 0 0;4 3 0 0 1 0;4 4 0 0 0 0;4 4 0 0 1 0;5 4 0 0 0 0;	1768.64	9	52.0214	36.4606	80.9201	9	0.00426	1.23711	0.78261	0.53333	0.2	0	0	0	7.57576e-93	5.46625e-95	-1	0	5.46625e-95	sp|Q6X4U4|SOSD1_HUMAN	SOSTDC1	47	1943650	10552000
20190307_L1_Ag6_Zhu00015_SA_TestGly_2000_01.6530.6530.3.0.dta	20190307_L1_Ag6_Zhu00015_SA_TestGly_2000_01.6530.6530.3.0.dta	20190307_L1_Ag6_Zhu00015_SA_TestGly_2000_01	6530	1590.23	3745.54	1249.18	3	1	DTRJESTQNCVVAEPEK	10,Carbamidomethyl[C];	1976.9	5 4 0 0 1 0	H(5)N(4)F(1)	(N(F)(N(H(H(N(H)))(H(N(H))))))	6036	0 1 0 0 0 0;0 1 0 0 1 0;0 2 0 0 0 0;0 2 0 0 1 0;1 2 0 0 0 0;1 2 0 0 1 0;2 2 0 0 0 0;2 2 0 0 1 0;2 3 0 0 0 0;2 3 0 0 1 0;3 2 0 0 0 0;3 2 0 0 1 0;3 3 0 0 0 0;3 3 0 0 1 0;3 4 0 0 0 0;3 4 0 0 1 0;4 3 0 0 0 0;4 3 0 0 1 0;4 4 0 0 0 0;4 4 0 0 1 0;5 4 0 0 0 0;	1768.64	4	44.2195	25.5876	78.8216	9	0.00301	0.80395	0.78261	0.5	0.21875	0	0	0	2.05951e-90	2.17347e-92	-1	0	2.17347e-92	sp|P47710|CASA1_HUMAN	CSN1S1	69	1024070	7791140
20190307_L1_Ag6_Zhu00015_SA_TestGly_2000_01.6533.6533.3.2.dta	20190307_L1_Ag6_Zhu00015_SA_TestGly_2000_01.6533.6533.3.2.dta	20190307_L1_Ag6_Zhu00015_SA_TestGly_2000_01	6533	1590.97	3152.23	1051.41	3	1	EDALJETR		947.443	5 4 2 0 0 0	H(5)N(4)A(2)	(N(N(H(H(N(H(A))))(H(N(H(A)))))))	25997	0 1 0 0 0 0;0 2 0 0 0 0;1 2 0 0 0 0;2 2 0 0 0 0;2 3 0 0 0 0;3 2 0 0 0 0;3 3 0 0 0 0;3 3 1 0 0 0;3 4 0 0 0 0;4 3 0 0 0 0;4 3 1 0 0 0;4 4 0 0 0 0;4 4 1 0 0 0;5 4 0 0 0 0;5 4 1 0 0 0;	2204.77	5	29.1881	10.5022	63.8905	7	0.01083	3.43534	0.88235	0.28571	0.35714	0	0	0	4.944e-73	4.61399e-75	-1	0	4.61399e-75	sp|P10909|CLUS_HUMAN	CLU	86	2137750	13733200
20190307_L1_Ag6_Zhu00015_SA_TestGly_2000_01.6538.6538.3.0.dta	20190307_L1_Ag6_Zhu00015_SA_TestGly_2000_01.6538.6538.3.0.dta	20190307_L1_Ag6_Zhu00015_SA_TestGly_2000_01	6538	1591.94	3298.28	1100.1	3	1	EDALJETR		947.443	5 4 2 0 1 0	H(5)N(4)A(2)F(1)	(N(F)(N(H(H)(H(N(H(A)))(N(H(A)))))))	8106	0 1 0 0 0 0;0 1 0 0 1 0;0 2 0 0 0 0;0 2 0 0 1 0;1 2 0 0 0 0;1 2 0 0 1 0;2 2 0 0 0 0;2 2 0 0 1 0;2 3 0 0 0 0;2 3 0 0 1 0;2 4 0 0 0 0;2 4 0 0 1 0;3 2 0 0 0 0;3 2 0 0 1 0;3 3 0 0 0 0;3 3 0 0 1 0;3 3 1 0 0 0;3 3 1 0 1 0;3 4 0 0 0 0;3 4 0 0 1 0;3 4 1 0 0 0;3 4 1 0 1 0;4 3 0 0 0 0;4 3 0 0 1 0;4 3 1 0 0 0;4 3 1 0 1 0;4 4 0 0 0 0;4 4 0 0 1 0;4 4 1 0 0 0;4 4 1 0 1 0;4 4 2 0 0 0;4 4 2 0 1 0;5 4 0 0 0 0;5 4…	2350.83	5	52.2896	15.3484	120.895	9	0.0041	1.24433	0.69231	0.5	0.28571	0	0	0	2.49555e-139	4.86689e-141	-1	0	4.86689e-141	sp|P10909|CLUS_HUMAN	CLU	86	32091500	169303000
20190307_L1_Ag6_Zhu00015_SA_TestGly_2000_01.6539.6539.3.0.dta	20190307_L1_Ag6_Zhu00015_SA_TestGly_2000_01.6539.6539.3.0.dta	20190307_L1_Ag6_Zhu00015_SA_TestGly_2000_01	6539	1592.08	4256.73	1419.58	3	1	DTRJESTQNCVVAEPEK	10,Carbamidomethyl[C];	1976.9	6 5 0 0 2 0	H(6)N(5)F(2)	(N(F)(N(H(H(N(H)(F)))(H(N(H(N(H))))))))	4715	0 1 0 0 0 0;0 1 0 0 1 0;0 2 0 0 0 0;0 2 0 0 1 0;1 2 0 0 0 0;1 2 0 0 1 0;2 2 0 0 0 0;2 2 0 0 1 0;2 3 0 0 0 0;2 3 0 0 1 0;2 3 0 0 2 0;3 2 0 0 0 0;3 2 0 0 1 0;3 3 0 0 0 0;3 3 0 0 1 0;3 3 0 0 2 0;3 4 0 0 0 0;3 4 0 0 1 0;3 4 0 0 2 0;4 3 0 0 0 0;4 3 0 0 1 0;4 3 0 0 2 0;4 4 0 0 0 0;4 4 0 0 1 0;4 4 0 0 2 0;4 5 0 0 0 0;4 5 0 0 1 0;4 5 0 0 2 0;5 4 0 0 0 0;5 4 0 0 1 0;5 4 0 0 2 0;5 5 0 0 0 0;5 5 0 0 1 0;5 5…	2279.83	4	77.6575	54.9424	119.843	9	0.00243	0.57026	0.68421	0.71875	0.28125	0	0	0	4.16071e-138	8.68314e-140	-1	0	8.68314e-140	sp|P47710|CASA1_HUMAN	CSN1S1	69	20156900	184359000
20190307_L1_Ag6_Zhu00015_SA_TestGly_2000_01.6542.6542.3.0.dta	20190307_L1_Ag6_Zhu00015_SA_TestGly_2000_01.6542.6542.3.0.dta	20190307_L1_Ag6_Zhu00015_SA_TestGly_2000_01	6542	1592.63	3298.28	1100.1	3	1	EDALJETR		947.443	5 4 2 0 1 0	H(5)N(4)A(2)F(1)	(N(F)(N(H(H(N(H(A))))(H(N(H(A)))))))	3242	0 1 0 0 0 0;0 1 0 0 1 0;0 2 0 0 0 0;0 2 0 0 1 0;1 2 0 0 0 0;1 2 0 0 1 0;2 2 0 0 0 0;2 2 0 0 1 0;2 3 0 0 0 0;2 3 0 0 1 0;3 2 0 0 0 0;3 2 0 0 1 0;3 3 0 0 0 0;3 3 0 0 1 0;3 3 1 0 0 0;3 3 1 0 1 0;3 4 0 0 0 0;3 4 0 0 1 0;4 3 0 0 0 0;4 3 0 0 1 0;4 3 1 0 0 0;4 3 1 0 1 0;4 4 0 0 0 0;4 4 0 0 1 0;4 4 1 0 0 0;4 4 1 0 1 0;5 4 0 0 0 0;5 4 0 0 1 0;5 4 1 0 0 0;5 4 1 0 1 0;5 4 2 0 0 0;	2350.83	5	4.05057	3.85443	4.41484	4	0.0041	1.24433	0.21212	0.14286	0.21429	0	0	0	0.00645719	0.000115645	-1	0.00540703	0.00540703	sp|P10909|CLUS_HUMAN	CLU	86	32091500	169303000
20190307_L1_Ag6_Zhu00015_SA_TestGly_2000_01.6543.6543.3.0.dta	20190307_L1_Ag6_Zhu00015_SA_TestGly_2000_01.6543.6543.3.0.dta	20190307_L1_Ag6_Zhu00015_SA_TestGly_2000_01	6543	1592.7	4110.67	1370.9	3	1	DTRJESTQNCVVAEPEK	10,Carbamidomethyl[C];	1976.9	6 5 0 0 1 0	H(6)N(5)F(1)	(N(F)(N(H(H(N(H)))(H(N(H(N(H))))))))	6009	0 1 0 0 0 0;0 1 0 0 1 0;0 2 0 0 0 0;0 2 0 0 1 0;1 2 0 0 0 0;1 2 0 0 1 0;2 2 0 0 0 0;2 2 0 0 1 0;2 3 0 0 0 0;2 3 0 0 1 0;3 2 0 0 0 0;3 2 0 0 1 0;3 3 0 0 0 0;3 3 0 0 1 0;3 4 0 0 0 0;3 4 0 0 1 0;4 3 0 0 0 0;4 3 0 0 1 0;4 4 0 0 0 0;4 4 0 0 1 0;4 5 0 0 0 0;4 5 0 0 1 0;5 4 0 0 0 0;5 4 0 0 1 0;5 5 0 0 0 0;5 5 0 0 1 0;6 5 0 0 0 0;	2133.77	4	70.1821	59.9691	89.1492	8	0.00293	0.71211	0.75862	0.78125	0.3125	0	0	0	2.15363e-102	1.76729e-104	-1	0	1.76729e-104	sp|P47710|CASA1_HUMAN	CSN1S1	69	67031800	587900000
20190307_L1_Ag6_Zhu00015_SA_TestGly_2000_01.6556.6556.3.0.dta	20190307_L1_Ag6_Zhu00015_SA_TestGly_2000_01.6556.6556.3.0.dta	20190307_L1_Ag6_Zhu00015_SA_TestGly_2000_01	6556	1595.31	4037.65	1346.56	3	1	DTRJESTQNCVVAEPEK	10,Carbamidomethyl[C];	1976.9	5 4 0 0 3 0	H(5)N(4)F(3)	(N(F)(N(H(H(N(H)))(H(N(F)(H(F)))))))	5948	0 1 0 0 0 0;0 1 0 0 1 0;0 2 0 0 0 0;0 2 0 0 1 0;1 2 0 0 0 0;1 2 0 0 1 0;2 2 0 0 0 0;2 2 0 0 1 0;2 3 0 0 0 0;2 3 0 0 1 0;2 3 0 0 2 0;3 2 0 0 0 0;3 2 0 0 1 0;3 3 0 0 0 0;3 3 0 0 1 0;3 3 0 0 2 0;3 3 0 0 3 0;3 4 0 0 0 0;3 4 0 0 1 0;3 4 0 0 2 0;4 3 0 0 0 0;4 3 0 0 1 0;4 3 0 0 2 0;4 3 0 0 3 0;4 4 0 0 0 0;4 4 0 0 1 0;4 4 0 0 2 0;4 4 0 0 3 0;5 4 0 0 0 0;5 4 0 0 1 0;5 4 0 0 2 0;	2060.76	4	61.3971	50.2962	82.013	8	-0.00139	-0.3451	0.66667	0.75	0.28125	0	0	0	4.0915e-94	5.30982e-96	-1	0	5.30982e-96	sp|P47710|CASA1_HUMAN	CSN1S1	69	10762600	82581300
20190307_L1_Ag6_Zhu00015_SA_TestGly_2000_01.6568.6568.4.1.dta	20190307_L1_Ag6_Zhu00015_SA_TestGly_2000_01.6568.6568.4.1.dta	20190307_L1_Ag6_Zhu00015_SA_TestGly_2000_01	6568	1597.66	3444.5	861.879	4	1	PVPAHPSSJSTLNQAR		1675.85	5 4 0 0 1 0	H(5)N(4)F(1)	(N(F)(N(H(H(N(H)))(H(N(H))))))	6036	0 1 0 0 0 0;0 1 0 0 1 0;0 2 0 0 0 0;0 2 0 0 1 0;1 2 0 0 0 0;1 2 0 0 1 0;2 2 0 0 0 0;2 2 0 0 1 0;2 3 0 0 0 0;2 3 0 0 1 0;3 2 0 0 0 0;3 2 0 0 1 0;3 3 0 0 0 0;3 3 0 0 1 0;3 4 0 0 0 0;3 4 0 0 1 0;4 3 0 0 0 0;4 3 0 0 1 0;4 4 0 0 0 0;4 4 0 0 1 0;5 4 0 0 0 0;	1768.64	9	20.0278	10.9579	36.872	7	0.00512	1.48736	0.6087	0.2	0.16667	0	0	0	1.33165e-41	1.20646e-43	-1	0	1.20646e-43	sp|Q6X4U4|SOSD1_HUMAN	SOSTDC1	47	684790	4100120
20190307_L1_Ag6_Zhu00015_SA_TestGly_2000_01.6590.6590.4.1.dta	20190307_L1_Ag6_Zhu00015_SA_TestGly_2000_01.6590.6590.4.1.dta	20190307_L1_Ag6_Zhu00015_SA_TestGly_2000_01	6590	1602.15	4256.73	1064.94	4	1	DTRJESTQNCVVAEPEK	10,Carbamidomethyl[C];	1976.9	6 5 0 0 2 0	H(6)N(5)F(2)	(N(F)(N(H(H(N(H)(F)))(H(N(H(N(H))))))))	4715	0 1 0 0 0 0;0 1 0 0 1 0;0 2 0 0 0 0;0 2 0 0 1 0;1 2 0 0 0 0;1 2 0 0 1 0;2 2 0 0 0 0;2 2 0 0 1 0;2 3 0 0 0 0;2 3 0 0 1 0;2 3 0 0 2 0;3 2 0 0 0 0;3 2 0 0 1 0;3 3 0 0 0 0;3 3 0 0 1 0;3 3 0 0 2 0;3 4 0 0 0 0;3 4 0 0 1 0;3 4 0 0 2 0;4 3 0 0 0 0;4 3 0 0 1 0;4 3 0 0 2 0;4 4 0 0 0 0;4 4 0 0 1 0;4 4 0 0 2 0;4 5 0 0 0 0;4 5 0 0 1 0;4 5 0 0 2 0;5 4 0 0 0 0;5 4 0 0 1 0;5 4 0 0 2 0;5 5 0 0 0 0;5 5 0 0 1 0;5 5…	2279.83	4	58.4088	41.2179	90.3349	8	0.00504	1.18435	0.71053	0.5625	0.375	0	0	0	9.045e-104	1.21264e-105	-1	0	1.21264e-105	sp|P47710|CASA1_HUMAN	CSN1S1	69	8075580	78774900
20190307_L1_Ag6_Zhu00015_SA_TestGly_2000_01.6591.6591.4.1.dta	20190307_L1_Ag6_Zhu00015_SA_TestGly_2000_01.6591.6591.4.1.dta	20190307_L1_Ag6_Zhu00015_SA_TestGly_2000_01	6591	1602.29	4110.67	1028.42	4	1	DTRJESTQNCVVAEPEK	10,Carbamidomethyl[C];	1976.9	6 5 0 0 1 0	H(6)N(5)F(1)	(N(F)(N(H(H(N(H)))(H(N(H(N(H))))))))	6009	0 1 0 0 0 0;0 1 0 0 1 0;0 2 0 0 0 0;0 2 0 0 1 0;1 2 0 0 0 0;1 2 0 0 1 0;2 2 0 0 0 0;2 2 0 0 1 0;2 3 0 0 0 0;2 3 0 0 1 0;3 2 0 0 0 0;3 2 0 0 1 0;3 3 0 0 0 0;3 3 0 0 1 0;3 4 0 0 0 0;3 4 0 0 1 0;4 3 0 0 0 0;4 3 0 0 1 0;4 4 0 0 0 0;4 4 0 0 1 0;4 5 0 0 0 0;4 5 0 0 1 0;5 4 0 0 0 0;5 4 0 0 1 0;5 5 0 0 0 0;5 5 0 0 1 0;6 5 0 0 0 0;	2133.77	4	71.0848	53.9475	102.911	9	0.0035	0.85102	0.72414	0.625	0.375	0	0	0	2.10988e-118	2.84012e-120	-1	0	2.84012e-120	sp|P47710|CASA1_HUMAN	CSN1S1	69	28126100	229607000
20190307_L1_Ag6_Zhu00015_SA_TestGly_2000_01.6610.6610.3.0.dta	20190307_L1_Ag6_Zhu00015_SA_TestGly_2000_01.6610.6610.3.0.dta	20190307_L1_Ag6_Zhu00015_SA_TestGly_2000_01	6610	1605.67	2767.08	923.031	3	1	MFSQJDTR		998.436	5 4 0 0 1 0	H(5)N(4)F(1)	(N(F)(N(H(H(N(H)))(H(N(H))))))	6036	0 1 0 0 0 0;0 1 0 0 1 0;0 2 0 0 0 0;0 2 0 0 1 0;1 2 0 0 0 0;1 2 0 0 1 0;2 2 0 0 0 0;2 2 0 0 1 0;2 3 0 0 0 0;2 3 0 0 1 0;3 2 0 0 0 0;3 2 0 0 1 0;3 3 0 0 0 0;3 3 0 0 1 0;3 4 0 0 0 0;3 4 0 0 1 0;4 3 0 0 0 0;4 3 0 0 1 0;4 4 0 0 0 0;4 4 0 0 1 0;5 4 0 0 0 0;	1768.64	5	34.5964	14.9133	71.1506	9	0.00312	1.12907	0.69565	0.42857	0.42857	0	0	0	1.68708e-81	1.76811e-83	-1	0	1.76811e-83	sp|P02750|A2GL_HUMAN	LRG1	325	1662450	6314850
20190307_L1_Ag6_Zhu00015_SA_TestGly_2000_01.6618.6618.3.1.dta	20190307_L1_Ag6_Zhu00015_SA_TestGly_2000_01.6618.6618.3.1.dta	20190307_L1_Ag6_Zhu00015_SA_TestGly_2000_01	6618	1607.44	4094.66	1365.56	3	1	DTRJESTQNCVVAEPEK	10,Carbamidomethyl[C];	1976.9	5 5 0 0 2 0	H(5)N(5)F(2)	(N(F)(N(H(H(N))(H(N(H))(N(H(F)))))))	7845	0 1 0 0 0 0;0 1 0 0 1 0;0 2 0 0 0 0;0 2 0 0 1 0;1 2 0 0 0 0;1 2 0 0 1 0;2 2 0 0 0 0;2 2 0 0 1 0;2 3 0 0 0 0;2 3 0 0 1 0;2 4 0 0 0 0;2 4 0 0 1 0;3 2 0 0 0 0;3 2 0 0 1 0;3 3 0 0 0 0;3 3 0 0 1 0;3 3 0 0 2 0;3 4 0 0 0 0;3 4 0 0 1 0;3 4 0 0 2 0;3 5 0 0 0 0;3 5 0 0 1 0;4 3 0 0 0 0;4 3 0 0 1 0;4 3 0 0 2 0;4 4 0 0 0 0;4 4 0 0 1 0;4 4 0 0 2 0;4 5 0 0 0 0;4 5 0 0 1 0;4 5 0 0 2 0;5 4 0 0 0 0;5 4 0 0 1 0;5 4…	2117.78	4	45.3765	16.8769	98.3044	9	-0.01185	-2.89331	0.71053	0.21875	0.3125	0	0	0	4.88924e-113	6.11407e-115	-1	0	6.11407e-115	sp|P47710|CASA1_HUMAN	CSN1S1	69	1075060	10419000
20190307_L1_Ag6_Zhu00015_SA_TestGly_2000_01.6624.6624.3.0.dta	20190307_L1_Ag6_Zhu00015_SA_TestGly_2000_01.6624.6624.3.0.dta	20190307_L1_Ag6_Zhu00015_SA_TestGly_2000_01	6624	1608.83	3891.6	1297.87	3	1	DTRJESTQNCVVAEPEK	10,Carbamidomethyl[C];	1976.9	5 4 0 0 2 0	H(5)N(4)F(2)	(N(F)(N(H(H(N(H)))(H(N(H)(F))))))	6019	0 1 0 0 0 0;0 1 0 0 1 0;0 2 0 0 0 0;0 2 0 0 1 0;1 2 0 0 0 0;1 2 0 0 1 0;2 2 0 0 0 0;2 2 0 0 1 0;2 3 0 0 0 0;2 3 0 0 1 0;2 3 0 0 2 0;3 2 0 0 0 0;3 2 0 0 1 0;3 3 0 0 0 0;3 3 0 0 1 0;3 3 0 0 2 0;3 4 0 0 0 0;3 4 0 0 1 0;3 4 0 0 2 0;4 3 0 0 0 0;4 3 0 0 1 0;4 3 0 0 2 0;4 4 0 0 0 0;4 4 0 0 1 0;4 4 0 0 2 0;5 4 0 0 0 0;5 4 0 0 1 0;	1914.7	4	88.4771	68.1054	126.31	9	0.00245	0.62915	0.7931	0.84375	0.28125	0	0	0	1.28864e-145	2.8085e-147	-1	0	2.8085e-147	sp|P47710|CASA1_HUMAN	CSN1S1	69	73835700	563889000
20190307_L1_Ag6_Zhu00015_SA_TestGly_2000_01.6627.6627.3.0.dta	20190307_L1_Ag6_Zhu00015_SA_TestGly_2000_01.6627.6627.3.0.dta	20190307_L1_Ag6_Zhu00015_SA_TestGly_2000_01	6627	1609.25	3569.37	1190.46	3	1	MFSQJDTR		998.436	6 5 1 0 2 0	H(6)N(5)A(1)F(2)	(N(F)(N(H(H(N(H(A))))(H(N(H(N(H)(F))))))))	3297	0 1 0 0 0 0;0 1 0 0 1 0;0 2 0 0 0 0;0 2 0 0 1 0;1 2 0 0 0 0;1 2 0 0 1 0;2 2 0 0 0 0;2 2 0 0 1 0;2 3 0 0 0 0;2 3 0 0 1 0;3 2 0 0 0 0;3 2 0 0 1 0;3 3 0 0 0 0;3 3 0 0 1 0;3 3 1 0 0 0;3 3 1 0 1 0;3 4 0 0 0 0;3 4 0 0 1 0;3 4 0 0 2 0;4 3 0 0 0 0;4 3 0 0 1 0;4 3 1 0 0 0;4 3 1 0 1 0;4 4 0 0 0 0;4 4 0 0 1 0;4 4 0 0 2 0;4 4 1 0 0 0;4 4 1 0 1 0;4 5 0 0 0 0;4 5 0 0 1 0;4 5 0 0 2 0;5 4 0 0 0 0;5 4 0 0 1 0;5 4…	2570.93	5	29.3638	10.4783	64.4369	9	0.00481	1.34755	0.4898	0.42857	0.28571	0	0	0	1.13753e-73	1.11904e-75	-1	0	1.11904e-75	sp|P02750|A2GL_HUMAN	LRG1	325	2740900	14897700
20190307_L1_Ag6_Zhu00015_SA_TestGly_2000_01.6640.6640.4.1.dta	20190307_L1_Ag6_Zhu00015_SA_TestGly_2000_01.6640.6640.4.1.dta	20190307_L1_Ag6_Zhu00015_SA_TestGly_2000_01	6640	1611.85	3891.6	973.655	4	1	DTRJESTQNCVVAEPEK	10,Carbamidomethyl[C];	1976.9	5 4 0 0 2 0	H(5)N(4)F(2)	(N(F)(N(H(H(N(H)))(H(N(H)(F))))))	6019	0 1 0 0 0 0;0 1 0 0 1 0;0 2 0 0 0 0;0 2 0 0 1 0;1 2 0 0 0 0;1 2 0 0 1 0;2 2 0 0 0 0;2 2 0 0 1 0;2 3 0 0 0 0;2 3 0 0 1 0;2 3 0 0 2 0;3 2 0 0 0 0;3 2 0 0 1 0;3 3 0 0 0 0;3 3 0 0 1 0;3 3 0 0 2 0;3 4 0 0 0 0;3 4 0 0 1 0;3 4 0 0 2 0;4 3 0 0 0 0;4 3 0 0 1 0;4 3 0 0 2 0;4 4 0 0 0 0;4 4 0 0 1 0;4 4 0 0 2 0;5 4 0 0 0 0;5 4 0 0 1 0;	1914.7	4	60.9639	51.4087	78.7094	8	0.00377	0.96757	0.68966	0.625	0.3125	0	0	0	2.77931e-90	3.37098e-92	-1	0	3.37098e-92	sp|P47710|CASA1_HUMAN	CSN1S1	69	15792300	119587000
20190307_L1_Ag6_Zhu00015_SA_TestGly_2000_01.6644.6644.3.0.dta	20190307_L1_Ag6_Zhu00015_SA_TestGly_2000_01.6644.6644.3.0.dta	20190307_L1_Ag6_Zhu00015_SA_TestGly_2000_01	6644	1612.57	3679.48	1227.16	3	1	DTRJESTQNCVVAEPEK	10,Carbamidomethyl[C];	1976.9	8 2 0 0 0 0	H(8)N(2)	(N(N(H(H(H(H)))(H(H)(H)(H)))))	21490	0 1 0 0 0 0;0 2 0 0 0 0;1 2 0 0 0 0;2 2 0 0 0 0;3 2 0 0 0 0;4 2 0 0 0 0;5 2 0 0 0 0;6 2 0 0 0 0;7 2 0 0 0 0;	1702.58	4	64.7185	59.3892	74.6157	7	5e-05	0.01489	1	0.75	0.28125	0	0	0	1.57416e-85	1.72764e-87	-1	0	1.72764e-87	sp|P47710|CASA1_HUMAN	CSN1S1	69	3726170	23166700
20190307_L1_Ag6_Zhu00015_SA_TestGly_2000_01.6645.6645.4.0.dta	20190307_L1_Ag6_Zhu00015_SA_TestGly_2000_01.6645.6645.4.0.dta	20190307_L1_Ag6_Zhu00015_SA_TestGly_2000_01	6645	1612.65	3907.59	977.652	4	1	DTRJESTQNCVVAEPEK	10,Carbamidomethyl[C];	1976.9	6 4 0 0 1 0	H(6)N(4)F(1)	(N(F)(N(H(H(N(H)))(H(H(N(H)))))))	5939	0 1 0 0 0 0;0 1 0 0 1 0;0 2 0 0 0 0;0 2 0 0 1 0;1 2 0 0 0 0;1 2 0 0 1 0;2 2 0 0 0 0;2 2 0 0 1 0;2 3 0 0 0 0;2 3 0 0 1 0;3 2 0 0 0 0;3 2 0 0 1 0;3 3 0 0 0 0;3 3 0 0 1 0;4 2 0 0 0 0;4 2 0 0 1 0;4 3 0 0 0 0;4 3 0 0 1 0;4 4 0 0 0 0;4 4 0 0 1 0;5 3 0 0 0 0;5 3 0 0 1 0;5 4 0 0 0 0;5 4 0 0 1 0;6 4 0 0 0 0;	1930.69	4	40.8675	29.7293	61.5529	9	-0.00221	-0.56537	0.62963	0.5	0.28125	0	0	0	2.65965e-70	2.62283e-72	-1	0	2.62283e-72	sp|P47710|CASA1_HUMAN	CSN1S1	69	197401	7743050
20190307_L1_Ag6_Zhu00015_SA_TestGly_2000_01.6652.6652.4.1.dta	20190307_L1_Ag6_Zhu00015_SA_TestGly_2000_01.6652.6652.4.1.dta	20190307_L1_Ag6_Zhu00015_SA_TestGly_2000_01	6652	1614.16	5059.03	1265.51	4	1	DTRJESTQNCVVAEPEK	10,Carbamidomethyl[C];	1976.9	7 6 1 0 3 0	H(7)N(6)A(1)F(3)	(N(F)(N(H(H(N(H))(N(H)(F)))(H(N(H)(F))(N(H(A)))))))	5651	0 1 0 0 0 0;0 1 0 0 1 0;0 2 0 0 0 0;0 2 0 0 1 0;1 2 0 0 0 0;1 2 0 0 1 0;2 2 0 0 0 0;2 2 0 0 1 0;2 3 0 0 0 0;2 3 0 0 1 0;2 3 0 0 2 0;2 4 0 0 0 0;2 4 0 0 1 0;2 4 0 0 2 0;3 2 0 0 0 0;3 2 0 0 1 0;3 3 0 0 0 0;3 3 0 0 1 0;3 3 0 0 2 0;3 3 1 0 0 0;3 3 1 0 1 0;3 4 0 0 0 0;3 4 0 0 1 0;3 4 0 0 2 0;3 4 0 0 3 0;3 4 1 0 0 0;3 4 1 0 1 0;3 4 1 0 2 0;3 5 0 0 0 0;3 5 0 0 1 0;3 5 0 0 2 0;3 5 0 0 3 0;3 6 0 0 0 0;3 6…	3082.12	4	11.8576	9.72847	15.8117	6	0.01693	3.34691	0.16964	0.25	0.1875	0	0	0	4.14916e-17	3.97517e-19	-1	0	3.97517e-19	sp|P47710|CASA1_HUMAN	CSN1S1	69	625121	3614400
20190307_L1_Ag6_Zhu00015_SA_TestGly_2000_01.6653.6653.3.0.dta	20190307_L1_Ag6_Zhu00015_SA_TestGly_2000_01.6653.6653.3.0.dta	20190307_L1_Ag6_Zhu00015_SA_TestGly_2000_01	6653	1614.26	3583.49	1195.17	3	1	DTRJESTQNCVVAEPEK	10,Carbamidomethyl[C];	1976.9	4 4 0 0 1 0	H(4)N(4)F(1)	(N(F)(N(H(H(N))(H(N(H))))))	7853	0 1 0 0 0 0;0 1 0 0 1 0;0 2 0 0 0 0;0 2 0 0 1 0;1 2 0 0 0 0;1 2 0 0 1 0;2 2 0 0 0 0;2 2 0 0 1 0;2 3 0 0 0 0;2 3 0 0 1 0;3 2 0 0 0 0;3 2 0 0 1 0;3 3 0 0 0 0;3 3 0 0 1 0;3 4 0 0 0 0;3 4 0 0 1 0;4 3 0 0 0 0;4 3 0 0 1 0;4 4 0 0 0 0;	1606.59	4	15.6829	11.8765	22.7519	6	0.00348	0.96991	0.61905	0.25	0.25	0	0	0	5.39637e-25	3.23451e-27	-1	0	3.23451e-27	sp|P47710|CASA1_HUMAN	CSN1S1	69	1612420	3831290
20190307_L1_Ag6_Zhu00015_SA_TestGly_2000_01.6658.6658.3.2.dta	20190307_L1_Ag6_Zhu00015_SA_TestGly_2000_01.6658.6658.3.2.dta	20190307_L1_Ag6_Zhu00015_SA_TestGly_2000_01	6658	1615.2	3907.59	1303.2	3	1	DTRJESTQNCVVAEPEK	10,Carbamidomethyl[C];	1976.9	6 4 0 0 1 0	H(6)N(4)F(1)	(N(F)(N(H(H(N(H)))(H(H(N(H)))))))	5939	0 1 0 0 0 0;0 1 0 0 1 0;0 2 0 0 0 0;0 2 0 0 1 0;1 2 0 0 0 0;1 2 0 0 1 0;2 2 0 0 0 0;2 2 0 0 1 0;2 3 0 0 0 0;2 3 0 0 1 0;3 2 0 0 0 0;3 2 0 0 1 0;3 3 0 0 0 0;3 3 0 0 1 0;4 2 0 0 0 0;4 2 0 0 1 0;4 3 0 0 0 0;4 3 0 0 1 0;4 4 0 0 0 0;4 4 0 0 1 0;5 3 0 0 0 0;5 3 0 0 1 0;5 4 0 0 0 0;5 4 0 0 1 0;6 4 0 0 0 0;	1930.69	4	39.0156	26.5028	62.2537	7	0.00022	0.05599	0.81481	0.5	0.28125	0	0	0	4.03719e-71	3.59919e-73	-1	0	3.59919e-73	sp|P47710|CASA1_HUMAN	CSN1S1	69	1064270	14394900
20190307_L1_Ag6_Zhu00015_SA_TestGly_2000_01.6666.6666.4.2.dta	20190307_L1_Ag6_Zhu00015_SA_TestGly_2000_01.6666.6666.4.2.dta	20190307_L1_Ag6_Zhu00015_SA_TestGly_2000_01	6666	1616.89	4912.96	1229	4	1	DTRJESTQNCVVAEPEK	10,Carbamidomethyl[C];	1976.9	7 6 1 0 2 0	H(7)N(6)A(1)F(2)	(N(F)(N(H(H(N(H))(N(H)(F)))(H(N(H))(N(H(A)))))))	5657	0 1 0 0 0 0;0 1 0 0 1 0;0 2 0 0 0 0;0 2 0 0 1 0;1 2 0 0 0 0;1 2 0 0 1 0;2 2 0 0 0 0;2 2 0 0 1 0;2 3 0 0 0 0;2 3 0 0 1 0;2 3 0 0 2 0;2 4 0 0 0 0;2 4 0 0 1 0;2 4 0 0 2 0;3 2 0 0 0 0;3 2 0 0 1 0;3 3 0 0 0 0;3 3 0 0 1 0;3 3 0 0 2 0;3 3 1 0 0 0;3 3 1 0 1 0;3 4 0 0 0 0;3 4 0 0 1 0;3 4 0 0 2 0;3 4 1 0 0 0;3 4 1 0 1 0;3 5 0 0 0 0;3 5 0 0 1 0;3 5 0 0 2 0;3 6 0 0 0 0;3 6 0 0 1 0;3 6 0 0 2 0;4 3 0 0 0 0;4 3…	2936.06	4	29.419	16.301	53.7809	8	0.00724	1.47303	0.30435	0.25	0.28125	0	0	0	3.12484e-61	3.0235e-63	-1	0	3.0235e-63	sp|P47710|CASA1_HUMAN	CSN1S1	69	1604660	14095900
20190307_L1_Ag6_Zhu00015_SA_TestGly_2000_01.6675.6675.3.1.dta	20190307_L1_Ag6_Zhu00015_SA_TestGly_2000_01.6675.6675.3.1.dta	20190307_L1_Ag6_Zhu00015_SA_TestGly_2000_01	6675	1618.71	3948.61	1316.88	3	1	DTRJESTQNCVVAEPEK	10,Carbamidomethyl[C];	1976.9	5 5 0 0 1 0	H(5)N(5)F(1)	(N(F)(N(H(N)(H(N(H)))(H(N(H))))))	12706	0 1 0 0 0 0;0 1 0 0 1 0;0 2 0 0 0 0;0 2 0 0 1 0;1 2 0 0 0 0;1 2 0 0 1 0;1 3 0 0 0 0;1 3 0 0 1 0;2 2 0 0 0 0;2 2 0 0 1 0;2 3 0 0 0 0;2 3 0 0 1 0;2 4 0 0 0 0;2 4 0 0 1 0;3 2 0 0 0 0;3 2 0 0 1 0;3 3 0 0 0 0;3 3 0 0 1 0;3 4 0 0 0 0;3 4 0 0 1 0;3 5 0 0 0 0;3 5 0 0 1 0;4 3 0 0 0 0;4 3 0 0 1 0;4 4 0 0 0 0;4 4 0 0 1 0;4 5 0 0 0 0;4 5 0 0 1 0;5 4 0 0 0 0;5 4 0 0 1 0;5 5 0 0 0 0;	1971.72	4	62.5042	44.1165	96.6527	9	-0.00209	-0.52837	0.66667	0.65625	0.28125	0	0	0	4.08829e-111	7.73842e-113	-1	0	7.73842e-113	sp|P47710|CASA1_HUMAN	CSN1S1	69	11791900	94193200
20190307_L1_Ag6_Zhu00015_SA_TestGly_2000_01.6683.6683.3.2.dta	20190307_L1_Ag6_Zhu00015_SA_TestGly_2000_01.6683.6683.3.2.dta	20190307_L1_Ag6_Zhu00015_SA_TestGly_2000_01	6683	1620.29	4140.67	1380.9	3	1	DTRJESTQNCVVAEPEK	10,Carbamidomethyl[C];	1976.9	6 3 2 0 0 0	H(6)N(3)A(2)	(N(N(H(H(H)(H))(H(N(H(A(A))))))))	22150	0 1 0 0 0 0;0 2 0 0 0 0;1 2 0 0 0 0;2 2 0 0 0 0;2 3 0 0 0 0;3 2 0 0 0 0;3 3 0 0 0 0;3 3 1 0 0 0;3 3 2 0 0 0;4 2 0 0 0 0;4 3 0 0 0 0;4 3 1 0 0 0;4 3 2 0 0 0;5 2 0 0 0 0;5 3 0 0 0 0;5 3 1 0 0 0;5 3 2 0 0 0;6 3 0 0 0 0;6 3 1 0 0 0;	2163.75	4	7.43384	8.2955	5.83361	5	0.02722	6.5748	0.2381	0.15625	0.1875	0	0	0	0.000196829	2.12585e-06	-1	0	2.12585e-06	sp|P47710|CASA1_HUMAN	CSN1S1	69	2873420	8223490
[truncated: 8,078 more rows]
