# Supplementary material for: Precise, fast and comprehensive analysis of intact glycopeptides and modified glycans with pGlyco3
Source: Nat Methods. 2021 Nov 25;18(12):1515–23. doi: 10.1038/s41592-021-01306-0 (PMC8648562; doi:10.1038/s41592-021-01306-0)
Supplement: Supplementary file 3 — All additional data files. [file 41592_2021_1306_MOESM3_ESM.zip › Supplementary Data/Result Files for Figures/Suppl/SN-Fig.7/pGlyco3-Yeast-182-GDB-HM-15N13C.xlsx]

## Sheet: pGlyco3-Yeat-15N13C
GlySpec	PepSpec	RawName	Scan	RT	PrecursorMH	PrecursorMZ	Charge	Rank	Peptide	Mod	PeptideMH	Glycan(H,N,A,F)	GlycanComposition	PlausibleStruct	GlyID	GlyFrag	GlyMass	GlySite	TotalScore	PepScore	GlyScore	CoreMatched	MassDeviation	PPM	GlyIonRatio	byIonRatio	czIonRatio	GlyDecoy	PepDecoy	IsSmallGlycan	GlycanPEP	GlycanFDR	PeptidePEP	PeptideFDR	TotalFDR	Proteins	Genes	ProSites	15N-Evidence	13C-Evidence
cwq_mix2-1_726.10119.10119.2.0.dta	cwq_mix2-1_726.10119.10119.2.0.dta	cwq_mix2-1_726	10119	3020.23	2805.07	1403.04	2	1	MSDALJK		778.376	10 2 0 0	H(10)N(2)	(N(N(H(H)(H(H(H(H)))(H(H(H(H))))))))	864	0 1 0 0;0 2 0 0;1 2 0 0;2 2 0 0;3 2 0 0;4 2 0 0;5 2 0 0;6 2 0 0;7 2 0 0;8 2 0 0;9 2 0 0;	2026.69	6	29.6283	13.3945	59.7768	7	0.00367	1.30832	1	0.75	0	0	0	0	1.78031e-28	4.35131e-30	-1	0.00763359	0.00763359	sp|Q9URZ0|AGAL_SCHPO	SPAC869.07c	180	2892270	2346890
cwq_mix2-1_726.10419.10419.3.0.dta	cwq_mix2-1_726.10419.10419.3.0.dta	cwq_mix2-1_726	10419	3100.65	3786.45	1262.82	3	1	LGNJLTR		787.442	16 2 0 0	H(16)N(2)	(N(N(H(H(H))(H(H(H(H(H(H)))))(H(H(H(H(H(H(H)))))))))))	511	0 1 0 0;0 2 0 0;1 2 0 0;2 2 0 0;3 2 0 0;4 2 0 0;5 2 0 0;6 2 0 0;7 2 0 0;8 2 0 0;9 2 0 0;10 2 0 0;11 2 0 0;12 2 0 0;13 2 0 0;14 2 0 0;15 2 0 0;	2999	4	52.6343	18.2115	116.562	7	0.00439	1.15843	0.94737	0.91667	0	0	0	0	7.22584e-57	6.40626e-58	-1	0.00444444	0.00444444	sp|Q9C0Y4|AGLU_SCHPO;sp|Q9URX4|YFZB_SCHPO	agl1;SPAC1039.11c	209;225	486956000	669740000
cwq_mix2-1_726.10494.10494.3.0.dta	cwq_mix2-1_726.10494.10494.3.0.dta	cwq_mix2-1_726	10494	3120.88	3786.45	1262.82	3	1	LGNJLTR		787.442	16 2 0 0	H(16)N(2)	(N(N(H(H(H))(H(H(H(H(H(H)))))(H(H(H(H(H(H(H)))))))))))	511	0 1 0 0;0 2 0 0;1 2 0 0;2 2 0 0;3 2 0 0;4 2 0 0;5 2 0 0;6 2 0 0;7 2 0 0;8 2 0 0;9 2 0 0;10 2 0 0;11 2 0 0;12 2 0 0;13 2 0 0;14 2 0 0;15 2 0 0;	2999	4	48.7676	11.6613	117.679	7	0.00459	1.21152	0.94737	0.75	0	0	0	0	2.06264e-57	1.80723e-58	-1	0.00994575	0.00994575	sp|Q9C0Y4|AGLU_SCHPO;sp|Q9URX4|YFZB_SCHPO	agl1;SPAC1039.11c	209;225	508313000	518875000
cwq_mix2-1_726.10542.10542.3.0.dta	cwq_mix2-1_726.10542.10542.3.0.dta	cwq_mix2-1_726	10542	3133.91	3288.28	1096.76	3	1	NJISLSK		775.431	13 2 0 0	H(13)N(2)	(N(N(H(H(H))(H(H(H(H(H))))(H(H(H(H(H)))))))))	515	0 1 0 0;0 2 0 0;1 2 0 0;2 2 0 0;3 2 0 0;4 2 0 0;5 2 0 0;6 2 0 0;7 2 0 0;8 2 0 0;9 2 0 0;10 2 0 0;11 2 0 0;12 2 0 0;	2512.85	2	31.9707	11.6982	69.6195	7	0.00109	0.33167	0.875	0.75	0	0	0	0	1.85153e-33	4.45977e-35	-1	0.00905797	0.00905797	sp|O14194|GGT2_SCHPO	ggt2	396	11040300	18491500
cwq_mix2-1_726.10561.10561.4.1.dta	cwq_mix2-1_726.10561.10561.4.1.dta	cwq_mix2-1_726	10561	3138.95	3552.5	888.879	4	1	SKHATSJGTVETLNTK		1687.86	9 2 0 0	H(9)N(2)	(N(N(H(H(H(H)))(H(H(H(H(H))))))))	434	0 1 0 0;0 2 0 0;1 2 0 0;2 2 0 0;3 2 0 0;4 2 0 0;5 2 0 0;6 2 0 0;7 2 0 0;8 2 0 0;	1864.63	7	57.8949	35.8388	98.8562	7	0.00039	0.10988	1	0.8	0	0	0	0	3.78303e-48	1.26722e-49	-1	0	1.26722e-49	sp|O13898|PMT1_SCHPO	ogm1	443	31509700	31273100
cwq_mix2-1_726.10579.10579.3.0.dta	cwq_mix2-1_726.10579.10579.3.0.dta	cwq_mix2-1_726	10579	3143.91	3390.45	1130.82	3	1	SKHATSJGTVETLNTK		1687.86	8 2 0 0	H(8)N(2)	(N(N(H(H(H(H)))(H(H)(H)(H)))))	451	0 1 0 0;0 2 0 0;1 2 0 0;2 2 0 0;3 2 0 0;4 2 0 0;5 2 0 0;6 2 0 0;7 2 0 0;	1702.58	7	25.8852	11.9126	51.8344	6	0.00384	1.13165	0.90909	0.46667	0	0	0	0	2.02252e-24	3.61786e-26	-1	0.00905797	0.00905797	sp|O13898|PMT1_SCHPO	ogm1	443	12482900	15862100
cwq_mix2-1_726.10588.10588.4.0.dta	cwq_mix2-1_726.10588.10588.4.0.dta	cwq_mix2-1_726	10588	3146.32	3390.44	848.366	4	1	SKHATSJGTVETLNTK		1687.86	8 2 0 0	H(8)N(2)	(N(N(H(H(H(H)))(H(H)(H)(H)))))	451	0 1 0 0;0 2 0 0;1 2 0 0;2 2 0 0;3 2 0 0;4 2 0 0;5 2 0 0;6 2 0 0;7 2 0 0;	1702.58	7	53.0006	34.5475	87.2707	7	-0.00053	-0.15638	1	0.7	0	0	0	0	2.35262e-42	7.75786e-44	-1	0	7.75786e-44	sp|O13898|PMT1_SCHPO	ogm1	443	15843400	17650700
cwq_mix2-1_726.10628.10628.4.0.dta	cwq_mix2-1_726.10628.10628.4.0.dta	cwq_mix2-1_726	10628	3157.04	3552.5	888.879	4	1	SKHATSJGTVETLNTK		1687.86	9 2 0 0	H(9)N(2)	(N(N(H(H(H(H)))(H(H(H(H(H))))))))	434	0 1 0 0;0 2 0 0;1 2 0 0;2 2 0 0;3 2 0 0;4 2 0 0;5 2 0 0;6 2 0 0;7 2 0 0;8 2 0 0;	1864.63	7	74.2092	59.7069	101.142	7	0.00017	0.04908	1	1.06667	0	0	0	0	2.77216e-49	1.64094e-50	-1	0	1.64094e-50	sp|O13898|PMT1_SCHPO	ogm1	443	31509700	31273100
cwq_mix2-1_726.10630.10630.3.0.dta	cwq_mix2-1_726.10630.10630.3.0.dta	cwq_mix2-1_726	10630	3157.65	3552.5	1184.84	3	1	SKHATSJGTVETLNTK		1687.86	9 2 0 0	H(9)N(2)	(N(N(H(H(H(H)))(H(H(H(H(H))))))))	434	0 1 0 0;0 2 0 0;1 2 0 0;2 2 0 0;3 2 0 0;4 2 0 0;5 2 0 0;6 2 0 0;7 2 0 0;8 2 0 0;	1864.63	7	48.8561	28.467	86.7216	7	0.00093	0.26189	1	0.76667	0	0	0	0	4.44169e-42	1.62476e-43	-1	0	1.62476e-43	sp|O13898|PMT1_SCHPO	ogm1	443	24324500	26230400
cwq_mix2-1_726.10631.10631.2.0.dta	cwq_mix2-1_726.10631.10631.2.0.dta	cwq_mix2-1_726	10631	3157.92	2964.17	1482.59	2	1	NJISLSK		775.431	11 2 0 0	H(11)N(2)	(N(N(H(H(H(H))(H(H)))(H(H(H(H(H))))))))	429	0 1 0 0;0 2 0 0;1 2 0 0;2 2 0 0;3 2 0 0;4 2 0 0;5 2 0 0;6 2 0 0;7 2 0 0;8 2 0 0;9 2 0 0;10 2 0 0;	2188.74	2	45.0206	28.7401	75.2557	7	0.00256	0.86483	0.92857	1.08333	0	0	0	0	2.65864e-36	7.57698e-38	-1	0	7.57698e-38	sp|O14194|GGT2_SCHPO	ggt2	396	16790500	13813600
cwq_mix2-1_726.10665.10665.2.0.dta	cwq_mix2-1_726.10665.10665.2.0.dta	cwq_mix2-1_726	10665	3167.07	2802.12	1401.56	2	1	NJISLSK		775.431	10 2 0 0	H(10)N(2)	(N(N(H(H(H(H)))(H(H)(H(H(H(H))))))))	446	0 1 0 0;0 2 0 0;1 2 0 0;2 2 0 0;3 2 0 0;4 2 0 0;5 2 0 0;6 2 0 0;7 2 0 0;8 2 0 0;9 2 0 0;	2026.69	2	32.4734	16.916	61.3659	7	0.00052	0.18591	1	0.91667	0	0	0	0	2.77171e-29	5.40685e-31	-1	0.00514403	0.00514403	sp|O14194|GGT2_SCHPO	ggt2	396	2257380	2846580
cwq_mix2-1_726.10705.10705.3.0.dta	cwq_mix2-1_726.10705.10705.3.0.dta	cwq_mix2-1_726	10705	3176.89	3164.24	1055.42	3	1	FIQDAQJSSK		1137.55	10 2 0 0	H(10)N(2)	(N(N(H(H(H(H(H))))(H(H(H(H(H))))))))	417	0 1 0 0;0 2 0 0;1 2 0 0;2 2 0 0;3 2 0 0;4 2 0 0;5 2 0 0;6 2 0 0;7 2 0 0;8 2 0 0;9 2 0 0;	2026.69	7	43.3146	31.5803	65.1069	7	0.00088	0.2784	0.92308	0.88889	0	0	0	0	3.523e-31	8.51322e-33	-1	0	8.51322e-33	sp|O13704|YEU5_SCHPO	SPAC13F5.05	164	5763920	26232800
cwq_mix2-1_726.10731.10731.3.0.dta	cwq_mix2-1_726.10731.10731.3.0.dta	cwq_mix2-1_726	10731	3183.51	3624.4	1208.8	3	1	LGNJLTR		787.442	15 2 0 0	H(15)N(2)	(N(N(H(H(H))(H(H(H(H(H(H)))))(H(H(H(H(H(H))))))))))	512	0 1 0 0;0 2 0 0;1 2 0 0;2 2 0 0;3 2 0 0;4 2 0 0;5 2 0 0;6 2 0 0;7 2 0 0;8 2 0 0;9 2 0 0;10 2 0 0;11 2 0 0;12 2 0 0;13 2 0 0;14 2 0 0;	2836.95	4	65.7476	27.7035	136.401	7	0.00313	0.86491	0.94444	1.08333	0	0	0	0	1.87192e-66	1.26266e-67	-1	0	1.26266e-67	sp|Q9C0Y4|AGLU_SCHPO;sp|Q9URX4|YFZB_SCHPO	agl1;SPAC1039.11c	209;225	961654000	1239110000
cwq_mix2-1_726.10757.10757.2.0.dta	cwq_mix2-1_726.10757.10757.2.0.dta	cwq_mix2-1_726	10757	3190.34	3164.24	1582.63	2	1	FIQDAQJSSK		1137.55	10 2 0 0	H(10)N(2)	(N(N(H(H(H(H(H))))(H(H(H(H(H))))))))	417	0 1 0 0;0 2 0 0;1 2 0 0;2 2 0 0;3 2 0 0;4 2 0 0;5 2 0 0;6 2 0 0;7 2 0 0;8 2 0 0;9 2 0 0;	2026.69	7	40.0027	39.9642	40.0742	6	0.00274	0.86559	0.92308	1.22222	0	0	0	0	1.50703e-18	1.99331e-20	-1	0	1.99331e-20	sp|O13704|YEU5_SCHPO	SPAC13F5.05	164	9075920	8029980
cwq_mix2-1_726.10792.10792.3.0.dta	cwq_mix2-1_726.10792.10792.3.0.dta	cwq_mix2-1_726	10792	3198.63	3164.24	1055.42	3	1	FIQDAQJSSK		1137.55	10 2 0 0	H(10)N(2)	(N(N(H(H(H(H(H))))(H(H(H))(H(H))))))	422	0 1 0 0;0 2 0 0;1 2 0 0;2 2 0 0;3 2 0 0;4 2 0 0;5 2 0 0;6 2 0 0;7 2 0 0;8 2 0 0;9 2 0 0;	2026.69	7	40.8593	25.8731	68.6907	7	0.00123	0.38838	0.92308	0.77778	0	0	0	0	5.44798e-33	1.22619e-34	-1	0.00136612	0.00136612	sp|O13704|YEU5_SCHPO	SPAC13F5.05	164	8200060	26232800
cwq_mix2-1_726.10814.10814.3.0.dta	cwq_mix2-1_726.10814.10814.3.0.dta	cwq_mix2-1_726	10814	3204.31	3624.4	1208.8	3	1	LGNJLTR		787.442	15 2 0 0	H(15)N(2)	(N(N(H(H(H))(H(H(H(H(H(H)))))(H(H(H(H(H(H))))))))))	512	0 1 0 0;0 2 0 0;1 2 0 0;2 2 0 0;3 2 0 0;4 2 0 0;5 2 0 0;6 2 0 0;7 2 0 0;8 2 0 0;9 2 0 0;10 2 0 0;11 2 0 0;12 2 0 0;13 2 0 0;14 2 0 0;	2836.95	4	68.6619	27.6659	144.797	7	0.00328	0.90464	0.94444	1.08333	0	0	0	0	1.82638e-70	3.0775e-71	-1	0	3.0775e-71	sp|Q9C0Y4|AGLU_SCHPO;sp|Q9URX4|YFZB_SCHPO	agl1;SPAC1039.11c	209;225	961654000	1239110000
cwq_mix2-1_726.10876.10876.3.0.dta	cwq_mix2-1_726.10876.10876.3.0.dta	cwq_mix2-1_726	10876	3220.36	3002.19	1001.4	3	1	FIQDAQJSSK		1137.55	9 2 0 0	H(9)N(2)	(N(N(H(H(H)(H))(H(H)(H(H(H)))))))	480	0 1 0 0;0 2 0 0;1 2 0 0;2 2 0 0;3 2 0 0;4 2 0 0;5 2 0 0;6 2 0 0;7 2 0 0;8 2 0 0;	1864.63	7	42.5701	37.43	52.1161	7	0.00289	0.96375	0.83333	0.94444	0	0	0	0	1.45239e-24	2.63152e-26	-1	0	2.63152e-26	sp|O13704|YEU5_SCHPO	SPAC13F5.05	164	7716310	13345400
cwq_mix2-1_726.10907.10907.2.0.dta	cwq_mix2-1_726.10907.10907.2.0.dta	cwq_mix2-1_726	10907	3228.67	3002.19	1501.6	2	1	FIQDAQJSSK		1137.55	9 2 0 0	H(9)N(2)	(N(N(H(H(H))(H(H)(H(H(H(H))))))))	530	0 1 0 0;0 2 0 0;1 2 0 0;2 2 0 0;3 2 0 0;4 2 0 0;5 2 0 0;6 2 0 0;7 2 0 0;8 2 0 0;	1864.63	7	62.519	61.5105	64.3919	7	0.00142	0.47444	1	1.27778	0	0	0	0	8.10353e-31	2.00706e-32	-1	0	2.00706e-32	sp|O13704|YEU5_SCHPO	SPAC13F5.05	164	16096500	11695500
cwq_mix2-1_726.10929.10929.3.0.dta	cwq_mix2-1_726.10929.10929.3.0.dta	cwq_mix2-1_726	10929	3234.07	3624.4	1208.8	3	1	LGNJLTR		787.442	15 2 0 0	H(15)N(2)	(N(N(H(H(H))(H(H(H(H(H(H)))))(H(H(H(H(H(H))))))))))	512	0 1 0 0;0 2 0 0;1 2 0 0;2 2 0 0;3 2 0 0;4 2 0 0;5 2 0 0;6 2 0 0;7 2 0 0;8 2 0 0;9 2 0 0;10 2 0 0;11 2 0 0;12 2 0 0;13 2 0 0;14 2 0 0;	2836.95	4	64.057	26.4609	133.878	7	0.00228	0.62984	0.94444	0.91667	0	0	0	0	3.0342e-65	2.83414e-66	-1	0.00136612	0.00136612	sp|Q9C0Y4|AGLU_SCHPO;sp|Q9URX4|YFZB_SCHPO	agl1;SPAC1039.11c	209;225	961654000	1239110000
cwq_mix2-1_726.10956.10956.2.0.dta	cwq_mix2-1_726.10956.10956.2.0.dta	cwq_mix2-1_726	10956	3240.84	2640.07	1320.54	2	1	NJISLSK		775.431	9 2 0 0	H(9)N(2)	(N(N(H(H(H(H)))(H(H)(H(H(H)))))))	447	0 1 0 0;0 2 0 0;1 2 0 0;2 2 0 0;3 2 0 0;4 2 0 0;5 2 0 0;6 2 0 0;7 2 0 0;8 2 0 0;	1864.63	2	28.8733	13.2277	57.9293	7	0.00055	0.20695	1	0.83333	0	0	0	0	1.55483e-27	3.3877e-29	-1	0.00763359	0.00763359	sp|O14194|GGT2_SCHPO	ggt2	396	1302760	1670350
cwq_mix2-1_726.10964.10964.3.0.dta	cwq_mix2-1_726.10964.10964.3.0.dta	cwq_mix2-1_726	10964	3242.91	3462.34	1154.79	3	1	LGNJLTR		787.442	14 2 0 0	H(14)N(2)	(N(N(H(H(H))(H(H(H(H(H))))(H(H(H(H(H(H))))))))))	514	0 1 0 0;0 2 0 0;1 2 0 0;2 2 0 0;3 2 0 0;4 2 0 0;5 2 0 0;6 2 0 0;7 2 0 0;8 2 0 0;9 2 0 0;10 2 0 0;11 2 0 0;12 2 0 0;13 2 0 0;	2674.9	4	66.8139	30.4028	134.434	7	0.00206	0.59417	1	1.16667	0	0	0	0	1.64156e-65	1.63815e-66	-1	0	1.63815e-66	sp|Q9C0Y4|AGLU_SCHPO;sp|Q9URX4|YFZB_SCHPO	agl1;SPAC1039.11c	209;225	495832000	637103000
cwq_mix2-1_726.11032.11032.3.0.dta	cwq_mix2-1_726.11032.11032.3.0.dta	cwq_mix2-1_726	11032	3260.76	3462.34	1154.79	3	1	LGNJLTR		787.442	14 2 0 0	H(14)N(2)	(N(N(H(H(H))(H(H(H(H(H))))(H(H(H(H(H(H))))))))))	514	0 1 0 0;0 2 0 0;1 2 0 0;2 2 0 0;3 2 0 0;4 2 0 0;5 2 0 0;6 2 0 0;7 2 0 0;8 2 0 0;9 2 0 0;10 2 0 0;11 2 0 0;12 2 0 0;13 2 0 0;	2674.9	4	53.2672	16.5097	121.531	7	0.00251	0.72414	0.94118	0.83333	0	0	0	0	2.76251e-59	2.11178e-60	-1	0.00514403	0.00514403	sp|Q9C0Y4|AGLU_SCHPO;sp|Q9URX4|YFZB_SCHPO	agl1;SPAC1039.11c	209;225	482359000	613108000
cwq_mix2-1_726.11043.11043.3.0.dta	cwq_mix2-1_726.11043.11043.3.0.dta	cwq_mix2-1_726	11043	3263.72	3624.4	1208.8	3	1	LGNJLTR		787.442	15 2 0 0	H(15)N(2)	(N(N(H(H(H))(H(H(H(H(H(H)))))(H(H(H(H(H(H))))))))))	512	0 1 0 0;0 2 0 0;1 2 0 0;2 2 0 0;3 2 0 0;4 2 0 0;5 2 0 0;6 2 0 0;7 2 0 0;8 2 0 0;9 2 0 0;10 2 0 0;11 2 0 0;12 2 0 0;13 2 0 0;14 2 0 0;	2836.95	4	49.9339	13.3529	117.87	7	0.0027	0.74406	0.94444	0.75	0	0	0	0	1.66511e-57	1.08037e-58	-1	0.00763359	0.00763359	sp|Q9C0Y4|AGLU_SCHPO;sp|Q9URX4|YFZB_SCHPO	agl1;SPAC1039.11c	209;225	929420000	1176790000
cwq_mix2-1_726.11167.11167.3.0.dta	cwq_mix2-1_726.11167.11167.3.0.dta	cwq_mix2-1_726	11167	3296.39	3462.34	1154.79	3	1	LGNJLTR		787.442	14 2 0 0	H(14)N(2)	(N(N(H(H(H))(H(H(H(H(H))))(H(H(H(H(H(H))))))))))	514	0 1 0 0;0 2 0 0;1 2 0 0;2 2 0 0;3 2 0 0;4 2 0 0;5 2 0 0;6 2 0 0;7 2 0 0;8 2 0 0;9 2 0 0;10 2 0 0;11 2 0 0;12 2 0 0;13 2 0 0;	2674.9	4	58.5207	20.8391	128.501	7	0.00323	0.93209	1	1	0	0	0	0	1.17359e-62	1.0503e-63	-1	0.00362757	0.00362757	sp|Q9C0Y4|AGLU_SCHPO;sp|Q9URX4|YFZB_SCHPO	agl1;SPAC1039.11c	209;225	454200000	571376000
cwq_mix2-1_726.11191.11191.2.0.dta	cwq_mix2-1_726.11191.11191.2.0.dta	cwq_mix2-1_726	11191	3302.73	2814.13	1407.57	2	1	LGNJLTR		787.442	10 2 0 0	H(10)N(2)	(N(N(H(H(H(H)))(H(H(H))(H(H)(H))))))	441	0 1 0 0;0 2 0 0;1 2 0 0;2 2 0 0;3 2 0 0;4 2 0 0;5 2 0 0;6 2 0 0;7 2 0 0;8 2 0 0;9 2 0 0;	2026.69	4	39.0809	11.8054	89.7354	7	0.00344	1.2238	1	0.75	0	0	0	0	1.36128e-43	4.53964e-45	-1	0.00905797	0.00905797	sp|Q9C0Y4|AGLU_SCHPO;sp|Q9URX4|YFZB_SCHPO	agl1;SPAC1039.11c	209;225	115518000	117137000
cwq_mix2-1_726.11254.11254.2.0.dta	cwq_mix2-1_726.11254.11254.2.0.dta	cwq_mix2-1_726	11254	3320.05	2490.03	1245.52	2	1	LGNJLTR		787.442	8 2 0 0	H(8)N(2)	(N(N(H(H(H)(H))(H(H)(H(H))))))	481	0 1 0 0;0 2 0 0;1 2 0 0;2 2 0 0;3 2 0 0;4 2 0 0;5 2 0 0;6 2 0 0;7 2 0 0;	1702.58	4	48.3	23.9556	93.511	7	0.00212	0.85011	1	1	0	0	0	0	1.74983e-45	5.61288e-47	-1	0.00362757	0.00362757	sp|Q9C0Y4|AGLU_SCHPO;sp|Q9URX4|YFZB_SCHPO	agl1;SPAC1039.11c	209;225	250002000	196771000
cwq_mix2-1_726.11265.11265.2.0.dta	cwq_mix2-1_726.11265.11265.2.0.dta	cwq_mix2-1_726	11265	3323.02	2814.13	1407.57	2	1	LGNJLTR		787.442	10 2 0 0	H(10)N(2)	(N(N(H(H(H(H)))(H(H(H(H(H(H)))))))))	433	0 1 0 0;0 2 0 0;1 2 0 0;2 2 0 0;3 2 0 0;4 2 0 0;5 2 0 0;6 2 0 0;7 2 0 0;8 2 0 0;9 2 0 0;	2026.69	4	46.5741	20.5273	94.9467	7	0.00315	1.12004	1	0.83333	0	0	0	0	3.35509e-46	1.33173e-47	-1	0.00444444	0.00444444	sp|Q9C0Y4|AGLU_SCHPO;sp|Q9URX4|YFZB_SCHPO	agl1;SPAC1039.11c	209;225	117679000	118404000
cwq_mix2-1_726.11296.11296.2.0.dta	cwq_mix2-1_726.11296.11296.2.0.dta	cwq_mix2-1_726	11296	3331.57	2652.08	1326.54	2	1	LGNJLTR		787.442	9 2 0 0	H(9)N(2)	(N(N(H(H(H(H)))(H(H(H(H(H))))))))	434	0 1 0 0;0 2 0 0;1 2 0 0;2 2 0 0;3 2 0 0;4 2 0 0;5 2 0 0;6 2 0 0;7 2 0 0;8 2 0 0;	1864.63	4	55.9579	34.2886	96.2007	7	0.00243	0.91602	1	1.16667	0	0	0	0	7.9441e-47	3.29398e-48	-1	0	3.29398e-48	sp|Q9C0Y4|AGLU_SCHPO;sp|Q9URX4|YFZB_SCHPO	agl1;SPAC1039.11c	209;225	5670350000	4629520000
cwq_mix2-1_726.11318.11318.2.0.dta	cwq_mix2-1_726.11318.11318.2.0.dta	cwq_mix2-1_726	11318	3337.49	2490.03	1245.52	2	1	LGNJLTR		787.442	8 2 0 0	H(8)N(2)	(N(N(H(H(H(H)))(H(H)(H(H))))))	450	0 1 0 0;0 2 0 0;1 2 0 0;2 2 0 0;3 2 0 0;4 2 0 0;5 2 0 0;6 2 0 0;7 2 0 0;	1702.58	4	47.5347	24.0084	91.2263	7	0.00205	0.82521	1	1	0	0	0	0	2.43491e-44	9.03969e-46	-1	0.00362757	0.00362757	sp|Q9C0Y4|AGLU_SCHPO;sp|Q9URX4|YFZB_SCHPO	agl1;SPAC1039.11c	209;225	250002000	196771000
cwq_mix2-1_726.11331.11331.2.0.dta	cwq_mix2-1_726.11331.11331.2.0.dta	cwq_mix2-1_726	11331	3341.06	2814.13	1407.57	2	1	LGNJLTR		787.442	10 2 0 0	H(10)N(2)	(N(N(H(H(H))(H(H(H(H)))(H(H(H)))))))	520	0 1 0 0;0 2 0 0;1 2 0 0;2 2 0 0;3 2 0 0;4 2 0 0;5 2 0 0;6 2 0 0;7 2 0 0;8 2 0 0;9 2 0 0;	2026.69	4	38.9926	12.3287	88.5113	7	0.00245	0.87129	1	0.75	0	0	0	0	5.60161e-43	2.47294e-44	-1	0.00905797	0.00905797	sp|Q9C0Y4|AGLU_SCHPO;sp|Q9URX4|YFZB_SCHPO	agl1;SPAC1039.11c	209;225	118397000	118404000
cwq_mix2-1_726.11384.11384.2.0.dta	cwq_mix2-1_726.11384.11384.2.0.dta	cwq_mix2-1_726	11384	3354.91	2652.08	1326.54	2	1	LGNJLTR		787.442	9 2 0 0	H(9)N(2)	(N(N(H(H(H(H)))(H(H(H(H(H))))))))	434	0 1 0 0;0 2 0 0;1 2 0 0;2 2 0 0;3 2 0 0;4 2 0 0;5 2 0 0;6 2 0 0;7 2 0 0;8 2 0 0;	1864.63	4	66.0425	37.7337	118.616	7	0.00223	0.8391	1	1.08333	0	0	0	0	7.215e-58	6.02895e-59	-1	0	6.02895e-59	sp|Q9C0Y4|AGLU_SCHPO;sp|Q9URX4|YFZB_SCHPO	agl1;SPAC1039.11c	209;225	5724920000	4655940000
cwq_mix2-1_726.11386.11386.2.0.dta	cwq_mix2-1_726.11386.11386.2.0.dta	cwq_mix2-1_726	11386	3355.31	2490.03	1245.52	2	1	LGNJLTR		787.442	8 2 0 0	H(8)N(2)	(N(N(H(H(H(H)))(H(H)(H(H))))))	450	0 1 0 0;0 2 0 0;1 2 0 0;2 2 0 0;3 2 0 0;4 2 0 0;5 2 0 0;6 2 0 0;7 2 0 0;	1702.58	4	45.2726	23.806	85.1393	7	0.00174	0.6975	1	1	0	0	0	0	2.77628e-41	1.14908e-42	-1	0.00362757	0.00362757	sp|Q9C0Y4|AGLU_SCHPO;sp|Q9URX4|YFZB_SCHPO	agl1;SPAC1039.11c	209;225	250002000	196771000
cwq_mix2-1_726.11411.11411.3.0.dta	cwq_mix2-1_726.11411.11411.3.0.dta	cwq_mix2-1_726	11411	3361.77	2652.08	884.697	3	1	LGNJLTR		787.442	9 2 0 0	H(9)N(2)	(N(N(H(H)(H(H(H))(H(H(H(H))))))))	869	0 1 0 0;0 2 0 0;1 2 0 0;2 2 0 0;3 2 0 0;4 2 0 0;5 2 0 0;6 2 0 0;7 2 0 0;8 2 0 0;	1864.63	4	58.0034	26.3313	116.823	7	0.00154	0.58232	1	1	0	0	0	0	5.39173e-57	4.98256e-58	-1	0.00136612	0.00136612	sp|Q9C0Y4|AGLU_SCHPO;sp|Q9URX4|YFZB_SCHPO	agl1;SPAC1039.11c	209;225	446101000	400611000
cwq_mix2-1_726.11456.11456.2.0.dta	cwq_mix2-1_726.11456.11456.2.0.dta	cwq_mix2-1_726	11456	3373.18	2652.08	1326.54	2	1	LGNJLTR		787.442	9 2 0 0	H(9)N(2)	(N(N(H(H(H(H)))(H(H)(H(H)(H))))))	449	0 1 0 0;0 2 0 0;1 2 0 0;2 2 0 0;3 2 0 0;4 2 0 0;5 2 0 0;6 2 0 0;7 2 0 0;8 2 0 0;	1864.63	4	68.3678	40.0157	121.022	7	0.00209	0.78933	1	1.16667	0	0	0	0	4.88252e-59	4.04781e-60	-1	0	4.04781e-60	sp|Q9C0Y4|AGLU_SCHPO;sp|Q9URX4|YFZB_SCHPO	agl1;SPAC1039.11c	209;225	5724920000	4657520000
cwq_mix2-1_726.11479.11479.3.0.dta	cwq_mix2-1_726.11479.11479.3.0.dta	cwq_mix2-1_726	11479	3379.34	2652.08	884.697	3	1	LGNJLTR		787.442	9 2 0 0	H(9)N(2)	(N(N(H(H(H(H)))(H(H)(H(H(H)))))))	447	0 1 0 0;0 2 0 0;1 2 0 0;2 2 0 0;3 2 0 0;4 2 0 0;5 2 0 0;6 2 0 0;7 2 0 0;8 2 0 0;	1864.63	4	58.982	29.8078	113.163	7	0.00148	0.5597	1	1.08333	0	0	0	0	3.31183e-55	3.02108e-56	-1	0	3.02108e-56	sp|Q9C0Y4|AGLU_SCHPO;sp|Q9URX4|YFZB_SCHPO	agl1;SPAC1039.11c	209;225	446101000	400611000
cwq_mix2-1_726.11524.11524.2.0.dta	cwq_mix2-1_726.11524.11524.2.0.dta	cwq_mix2-1_726	11524	3390.96	2652.08	1326.54	2	1	LGNJLTR		787.442	9 2 0 0	H(9)N(2)	(N(N(H(H(H(H)))(H(H(H(H(H))))))))	434	0 1 0 0;0 2 0 0;1 2 0 0;2 2 0 0;3 2 0 0;4 2 0 0;5 2 0 0;6 2 0 0;7 2 0 0;8 2 0 0;	1864.63	4	74.8241	50.9166	119.224	7	0.0021	0.79084	1	1.25	0	0	0	0	3.65156e-58	2.14636e-59	-1	0	2.14636e-59	sp|Q9C0Y4|AGLU_SCHPO;sp|Q9URX4|YFZB_SCHPO	agl1;SPAC1039.11c	209;225	5724920000	4657520000
cwq_mix2-1_726.11547.11547.3.0.dta	cwq_mix2-1_726.11547.11547.3.0.dta	cwq_mix2-1_726	11547	3397.03	2652.08	884.697	3	1	LGNJLTR		787.442	9 2 0 0	H(9)N(2)	(N(N(H(H)(H(H(H(H(H(H(H))))))))))	857	0 1 0 0;0 2 0 0;1 2 0 0;2 2 0 0;3 2 0 0;4 2 0 0;5 2 0 0;6 2 0 0;7 2 0 0;8 2 0 0;	1864.63	4	49.3132	17.4488	108.49	7	0.00138	0.52124	1	1	0	0	0	0	6.50279e-53	3.44121e-54	-1	0.00514403	0.00514403	sp|Q9C0Y4|AGLU_SCHPO;sp|Q9URX4|YFZB_SCHPO	agl1;SPAC1039.11c	209;225	446101000	400611000
cwq_mix2-1_726.11552.11552.2.0.dta	cwq_mix2-1_726.11552.11552.2.0.dta	cwq_mix2-1_726	11552	3398.46	2849.13	1425.07	2	1	JTSYPIK		822.436	10 2 0 0	H(10)N(2)	(N(N(H(H(H(H(H))))(H(H)(H(H(H)))))))	426	0 1 0 0;0 2 0 0;1 2 0 0;2 2 0 0;3 2 0 0;4 2 0 0;5 2 0 0;6 2 0 0;7 2 0 0;8 2 0 0;9 2 0 0;	2026.69	1	30.4043	22.8993	44.3419	6	0.00387	1.35934	0.92308	1.08333	0	0	0	0	1.2055e-20	2.12145e-22	-1	0.00362757	0.00362757	sp|O94694|YG1A_SCHPO	SPBC83.10	119	24936400	20811700
cwq_mix2-1_726.11592.11592.2.0.dta	cwq_mix2-1_726.11592.11592.2.0.dta	cwq_mix2-1_726	11592	3408.68	2652.08	1326.54	2	1	LGNJLTR		787.442	9 2 0 0	H(9)N(2)	(N(N(H(H(H(H)))(H(H)(H(H(H)))))))	447	0 1 0 0;0 2 0 0;1 2 0 0;2 2 0 0;3 2 0 0;4 2 0 0;5 2 0 0;6 2 0 0;7 2 0 0;8 2 0 0;	1864.63	4	65.8958	40.0028	113.983	7	0.00234	0.88284	1	1.16667	0	0	0	0	1.3145e-55	1.32526e-56	-1	0	1.32526e-56	sp|Q9C0Y4|AGLU_SCHPO;sp|Q9URX4|YFZB_SCHPO	agl1;SPAC1039.11c	209;225	5724920000	4657520000
cwq_mix2-1_726.11614.11614.3.0.dta	cwq_mix2-1_726.11614.11614.3.0.dta	cwq_mix2-1_726	11614	3414.79	2652.08	884.697	3	1	LGNJLTR		787.442	9 2 0 0	H(9)N(2)	(N(N(H(H(H(H)))(H(H(H(H(H))))))))	434	0 1 0 0;0 2 0 0;1 2 0 0;2 2 0 0;3 2 0 0;4 2 0 0;5 2 0 0;6 2 0 0;7 2 0 0;8 2 0 0;	1864.63	4	56.2719	28.4425	107.955	7	0.0017	0.64001	1	1.16667	0	0	0	0	1.19226e-52	6.48254e-54	-1	0	6.48254e-54	sp|Q9C0Y4|AGLU_SCHPO;sp|Q9URX4|YFZB_SCHPO	agl1;SPAC1039.11c	209;225	446101000	400611000
cwq_mix2-1_726.11626.11626.2.0.dta	cwq_mix2-1_726.11626.11626.2.0.dta	cwq_mix2-1_726	11626	3418.05	2849.13	1425.07	2	1	JTSYPIK		822.436	10 2 0 0	H(10)N(2)	(N(N(H(H(H(H)))(H(H(H(H(H(H)))))))))	433	0 1 0 0;0 2 0 0;1 2 0 0;2 2 0 0;3 2 0 0;4 2 0 0;5 2 0 0;6 2 0 0;7 2 0 0;8 2 0 0;9 2 0 0;	2026.69	1	31.7686	23.7724	46.6186	6	0.00489	1.71805	0.92308	1.16667	0	0	0	0	8.86507e-22	1.24458e-23	-1	0.00362757	0.00362757	sp|O94694|YG1A_SCHPO	SPBC83.10	119	24936400	20811700
cwq_mix2-1_726.11657.11657.2.0.dta	cwq_mix2-1_726.11657.11657.2.0.dta	cwq_mix2-1_726	11657	3426.27	2652.08	1326.54	2	1	LGNJLTR		787.442	9 2 0 0	H(9)N(2)	(N(N(H(H(H(H)))(H(H)(H(H)(H))))))	449	0 1 0 0;0 2 0 0;1 2 0 0;2 2 0 0;3 2 0 0;4 2 0 0;5 2 0 0;6 2 0 0;7 2 0 0;8 2 0 0;	1864.63	4	64.9033	38.9458	113.11	7	0.00253	0.95524	1	1.08333	0	0	0	0	3.5144e-55	3.51562e-56	-1	0	3.51562e-56	sp|Q9C0Y4|AGLU_SCHPO;sp|Q9URX4|YFZB_SCHPO	agl1;SPAC1039.11c	209;225	5724510000	4657520000
cwq_mix2-1_726.11681.11681.3.0.dta	cwq_mix2-1_726.11681.11681.3.0.dta	cwq_mix2-1_726	11681	3432.68	2652.08	884.698	3	1	LGNJLTR		787.442	9 2 0 0	H(9)N(2)	(N(N(H(H)(H(H(H(H(H(H(H))))))))))	857	0 1 0 0;0 2 0 0;1 2 0 0;2 2 0 0;3 2 0 0;4 2 0 0;5 2 0 0;6 2 0 0;7 2 0 0;8 2 0 0;	1864.63	4	43.0265	13.4196	98.0106	7	0.00193	0.72598	1	0.83333	0	0	0	0	9.9656e-48	2.20183e-49	-1	0.00763359	0.00763359	sp|Q9C0Y4|AGLU_SCHPO;sp|Q9URX4|YFZB_SCHPO	agl1;SPAC1039.11c	209;225	446101000	403522000
cwq_mix2-1_726.11701.11701.2.0.dta	cwq_mix2-1_726.11701.11701.2.0.dta	cwq_mix2-1_726	11701	3437.98	2687.07	1344.04	2	1	JTSYPIK		822.436	9 2 0 0	H(9)N(2)	(N(N(H(H(H(H)))(H(H(H(H(H))))))))	434	0 1 0 0;0 2 0 0;1 2 0 0;2 2 0 0;3 2 0 0;4 2 0 0;5 2 0 0;6 2 0 0;7 2 0 0;8 2 0 0;	1864.63	1	57.2101	43.2582	83.1206	7	0.00343	1.27662	1	1.25	0	0	0	0	2.88259e-40	1.00464e-41	-1	0	1.00464e-41	sp|O94694|YG1A_SCHPO	SPBC83.10	119	252751000	248482000
cwq_mix2-1_726.11714.11714.2.0.dta	cwq_mix2-1_726.11714.11714.2.0.dta	cwq_mix2-1_726	11714	3441.52	2525.02	1263.01	2	1	JTSYPIK		822.436	8 2 0 0	H(8)N(2)	(N(N(H(H(H(H)))(H(H)(H)(H)))))	451	0 1 0 0;0 2 0 0;1 2 0 0;2 2 0 0;3 2 0 0;4 2 0 0;5 2 0 0;6 2 0 0;7 2 0 0;	1702.58	1	45.1151	31.4325	70.5256	7	0.00237	0.93932	1	1.25	0	0	0	0	6.46141e-34	1.89806e-35	-1	0	1.89806e-35	sp|O94694|YG1A_SCHPO	SPBC83.10	119	189414000	156630000
cwq_mix2-1_726.11734.11734.2.0.dta	cwq_mix2-1_726.11734.11734.2.0.dta	cwq_mix2-1_726	11734	3446.82	2652.08	1326.54	2	1	LGNJLTR		787.442	9 2 0 0	H(9)N(2)	(N(N(H(H(H(H)))(H(H(H(H(H))))))))	434	0 1 0 0;0 2 0 0;1 2 0 0;2 2 0 0;3 2 0 0;4 2 0 0;5 2 0 0;6 2 0 0;7 2 0 0;8 2 0 0;	1864.63	4	65.4698	46.196	101.264	7	0.00276	1.04045	1	1.25	0	0	0	0	2.41121e-49	1.54063e-50	-1	0	1.54063e-50	sp|Q9C0Y4|AGLU_SCHPO;sp|Q9URX4|YFZB_SCHPO	agl1;SPAC1039.11c	209;225	5683500000	4590670000
cwq_mix2-1_726.11775.11775.2.0.dta	cwq_mix2-1_726.11775.11775.2.0.dta	cwq_mix2-1_726	11775	3457.85	2687.07	1344.04	2	1	JTSYPIK		822.436	9 2 0 0	H(9)N(2)	(N(N(H(H(H(H)))(H(H)(H(H)(H))))))	449	0 1 0 0;0 2 0 0;1 2 0 0;2 2 0 0;3 2 0 0;4 2 0 0;5 2 0 0;6 2 0 0;7 2 0 0;8 2 0 0;	1864.63	1	62.4911	51.7446	82.4489	7	0.00313	1.16646	1	1.41667	0	0	0	0	6.28254e-40	2.26387e-41	-1	0	2.26387e-41	sp|O94694|YG1A_SCHPO	SPBC83.10	119	252751000	248482000
cwq_mix2-1_726.11789.11789.2.0.dta	cwq_mix2-1_726.11789.11789.2.0.dta	cwq_mix2-1_726	11789	3461.51	2525.02	1263.01	2	1	JTSYPIK		822.436	8 2 0 0	H(8)N(2)	(N(N(H(H(H(H)))(H(H(H(H)))))))	437	0 1 0 0;0 2 0 0;1 2 0 0;2 2 0 0;3 2 0 0;4 2 0 0;5 2 0 0;6 2 0 0;7 2 0 0;	1702.58	1	53.6473	41.2948	76.5878	7	0.003	1.18882	1	1.25	0	0	0	0	5.6611e-37	1.72413e-38	-1	0	1.72413e-38	sp|O94694|YG1A_SCHPO	SPBC83.10	119	189414000	156630000
cwq_mix2-1_726.11800.11800.2.0.dta	cwq_mix2-1_726.11800.11800.2.0.dta	cwq_mix2-1_726	11800	3464.46	2652.08	1326.54	2	1	LGNJLTR		787.442	9 2 0 0	H(9)N(2)	(N(N(H(H(H(H)))(H(H(H(H(H))))))))	434	0 1 0 0;0 2 0 0;1 2 0 0;2 2 0 0;3 2 0 0;4 2 0 0;5 2 0 0;6 2 0 0;7 2 0 0;8 2 0 0;	1864.63	4	50.5862	26.1204	96.0227	7	0.0034	1.28253	1	1.16667	0	0	0	0	9.74586e-47	4.92803e-48	-1	0.00136612	0.00136612	sp|Q9C0Y4|AGLU_SCHPO;sp|Q9URX4|YFZB_SCHPO	agl1;SPAC1039.11c	209;225	5279570000	4110990000
cwq_mix2-1_726.11825.11825.3.0.dta	cwq_mix2-1_726.11825.11825.3.0.dta	cwq_mix2-1_726	11825	3471.52	2525.02	842.344	3	1	JTSYPIK		822.436	8 2 0 0	H(8)N(2)	(N(N(H(H(H(H)))(H(H)(H)(H)))))	451	0 1 0 0;0 2 0 0;1 2 0 0;2 2 0 0;3 2 0 0;4 2 0 0;5 2 0 0;6 2 0 0;7 2 0 0;	1702.58	1	29.8981	17.3689	53.1666	7	0.0008	0.31556	0.90909	0.91667	0	0	0	0	4.21952e-25	6.97623e-27	-1	0.00514403	0.00514403	sp|O94694|YG1A_SCHPO	SPBC83.10	119	17503000	34311000
cwq_mix2-1_726.11832.11832.3.0.dta	cwq_mix2-1_726.11832.11832.3.0.dta	cwq_mix2-1_726	11832	3473.33	2687.07	896.362	3	1	JTSYPIK		822.436	9 2 0 0	H(9)N(2)	(N(N(H(H(H))(H(H(H(H(H(H)))))))))	513	0 1 0 0;0 2 0 0;1 2 0 0;2 2 0 0;3 2 0 0;4 2 0 0;5 2 0 0;6 2 0 0;7 2 0 0;8 2 0 0;	1864.63	1	37.4794	18.3186	73.0636	7	0.00171	0.63503	1	0.91667	0	0	0	0	3.38967e-35	1.14932e-36	-1	0.00444444	0.00444444	sp|O94694|YG1A_SCHPO	SPBC83.10	119	71213100	57079900
cwq_mix2-1_726.11849.11849.2.0.dta	cwq_mix2-1_726.11849.11849.2.0.dta	cwq_mix2-1_726	11849	3477.99	2687.07	1344.04	2	1	JTSYPIK		822.436	9 2 0 0	H(9)N(2)	(N(N(H(H(H(H)))(H(H)(H(H)(H))))))	449	0 1 0 0;0 2 0 0;1 2 0 0;2 2 0 0;3 2 0 0;4 2 0 0;5 2 0 0;6 2 0 0;7 2 0 0;8 2 0 0;	1864.63	1	59.867	46.5314	84.633	7	0.00299	1.11287	1	1.41667	0	0	0	0	4.99144e-41	1.67838e-42	-1	0	1.67838e-42	sp|O94694|YG1A_SCHPO	SPBC83.10	119	252751000	248482000
cwq_mix2-1_726.11854.11854.2.0.dta	cwq_mix2-1_726.11854.11854.2.0.dta	cwq_mix2-1_726	11854	3479.24	2525.02	1263.01	2	1	JTSYPIK		822.436	8 2 0 0	H(8)N(2)	(N(N(H(H(H(H)))(H(H)(H(H))))))	450	0 1 0 0;0 2 0 0;1 2 0 0;2 2 0 0;3 2 0 0;4 2 0 0;5 2 0 0;6 2 0 0;7 2 0 0;	1702.58	1	59.0754	48.2496	79.1804	7	0.00258	1.02011	1	1.41667	0	0	0	0	2.7898e-38	8.31714e-40	-1	0	8.31714e-40	sp|O94694|YG1A_SCHPO	SPBC83.10	119	189414000	156630000
cwq_mix2-1_726.11898.11898.3.0.dta	cwq_mix2-1_726.11898.11898.3.0.dta	cwq_mix2-1_726	11898	3491.16	2687.07	896.362	3	1	JTSYPIK		822.436	9 2 0 0	H(9)N(2)	(N(N(H(H(H)(H))(H(H(H(H(H))))))))	472	0 1 0 0;0 2 0 0;1 2 0 0;2 2 0 0;3 2 0 0;4 2 0 0;5 2 0 0;6 2 0 0;7 2 0 0;8 2 0 0;	1864.63	1	33.2358	19.4497	58.8386	7	0.00082	0.30456	0.83333	1	0	0	0	0	5.34797e-28	1.16265e-29	-1	0.00444444	0.00444444	sp|O94694|YG1A_SCHPO	SPBC83.10	119	71213100	57079900
cwq_mix2-1_726.11899.11899.3.0.dta	cwq_mix2-1_726.11899.11899.3.0.dta	cwq_mix2-1_726	11899	3491.44	2525.02	842.344	3	1	JTSYPIK		822.436	8 2 0 0	H(8)N(2)	(N(N(H(H(H(H)))(H(H)(H)(H)))))	451	0 1 0 0;0 2 0 0;1 2 0 0;2 2 0 0;3 2 0 0;4 2 0 0;5 2 0 0;6 2 0 0;7 2 0 0;	1702.58	1	26.5944	12.9595	51.9163	7	0.00079	0.312	0.90909	0.75	0	0	0	0	1.83685e-24	3.07737e-26	-1	0.00905797	0.00905797	sp|O94694|YG1A_SCHPO	SPBC83.10	119	17503000	34311000
cwq_mix2-1_726.11920.11920.2.0.dta	cwq_mix2-1_726.11920.11920.2.0.dta	cwq_mix2-1_726	11920	3497.2	2525.02	1263.01	2	1	JTSYPIK		822.436	8 2 0 0	H(8)N(2)	(N(N(H(H(H(H)))(H(H(H(H)))))))	437	0 1 0 0;0 2 0 0;1 2 0 0;2 2 0 0;3 2 0 0;4 2 0 0;5 2 0 0;6 2 0 0;7 2 0 0;	1702.58	1	61.662	52.2515	79.1386	7	0.00264	1.04625	1	1.41667	0	0	0	0	2.92825e-38	8.74369e-40	-1	0	8.74369e-40	sp|O94694|YG1A_SCHPO	SPBC83.10	119	189414000	156630000
cwq_mix2-1_726.11921.11921.2.0.dta	cwq_mix2-1_726.11921.11921.2.0.dta	cwq_mix2-1_726	11921	3497.48	2687.07	1344.04	2	1	JTSYPIK		822.436	9 2 0 0	H(9)N(2)	(N(N(H(H(H(H)))(H(H(H(H(H))))))))	434	0 1 0 0;0 2 0 0;1 2 0 0;2 2 0 0;3 2 0 0;4 2 0 0;5 2 0 0;6 2 0 0;7 2 0 0;8 2 0 0;	1864.63	1	55.5677	41.9574	80.844	7	0.00311	1.15678	1	1.33333	0	0	0	0	4.04499e-39	1.42569e-40	-1	0	1.42569e-40	sp|O94694|YG1A_SCHPO	SPBC83.10	119	252751000	248482000
cwq_mix2-1_726.11986.11986.2.0.dta	cwq_mix2-1_726.11986.11986.2.0.dta	cwq_mix2-1_726	11986	3515.02	2525.02	1263.01	2	1	JTSYPIK		822.436	8 2 0 0	H(8)N(2)	(N(N(H(H(H(H)))(H(H(H(H)))))))	437	0 1 0 0;0 2 0 0;1 2 0 0;2 2 0 0;3 2 0 0;4 2 0 0;5 2 0 0;6 2 0 0;7 2 0 0;	1702.58	1	58.2409	48.3993	76.5183	7	0.00284	1.12387	1	1.41667	0	0	0	0	6.13626e-37	1.95959e-38	-1	0	1.95959e-38	sp|O94694|YG1A_SCHPO	SPBC83.10	119	189414000	156630000
cwq_mix2-1_726.11987.11987.2.0.dta	cwq_mix2-1_726.11987.11987.2.0.dta	cwq_mix2-1_726	11987	3515.29	2687.07	1344.04	2	1	JTSYPIK		822.436	9 2 0 0	H(9)N(2)	(N(N(H(H(H(H)))(H(H(H(H(H))))))))	434	0 1 0 0;0 2 0 0;1 2 0 0;2 2 0 0;3 2 0 0;4 2 0 0;5 2 0 0;6 2 0 0;7 2 0 0;8 2 0 0;	1864.63	1	50.9297	38.9996	73.0857	7	0.00307	1.1419	1	1.33333	0	0	0	0	3.30409e-35	1.10904e-36	-1	0	1.10904e-36	sp|O94694|YG1A_SCHPO	SPBC83.10	119	253469000	248365000
cwq_mix2-1_726.12051.12051.2.0.dta	cwq_mix2-1_726.12051.12051.2.0.dta	cwq_mix2-1_726	12051	3532.78	2525.02	1263.01	2	1	JTSYPIK		822.436	8 2 0 0	H(8)N(2)	(N(N(H(H(H))(H(H)(H(H(H)))))))	531	0 1 0 0;0 2 0 0;1 2 0 0;2 2 0 0;3 2 0 0;4 2 0 0;5 2 0 0;6 2 0 0;7 2 0 0;	1702.58	1	57.385	48.6401	73.6254	7	0.00299	1.18248	1	1.41667	0	0	0	0	1.76534e-35	5.09381e-37	-1	0	5.09381e-37	sp|O94694|YG1A_SCHPO	SPBC83.10	119	189414000	156630000
cwq_mix2-1_726.12075.12075.3.0.dta	cwq_mix2-1_726.12075.12075.3.0.dta	cwq_mix2-1_726	12075	3539.27	3337.37	1113.13	3	1	HATSJGTVETLNTK		1472.73	9 2 0 0	H(9)N(2)	(N(N(H(H(H(H)))(H(H)(H(H(H)))))))	447	0 1 0 0;0 2 0 0;1 2 0 0;2 2 0 0;3 2 0 0;4 2 0 0;5 2 0 0;6 2 0 0;7 2 0 0;8 2 0 0;	1864.63	5	43.891	25.852	77.3922	7	0.0031	0.92958	0.91667	0.69231	0	0	0	0	2.22449e-37	6.26095e-39	-1	0.00136612	0.00136612	sp|O13898|PMT1_SCHPO	ogm1	443	1349890000	814360000
cwq_mix2-1_726.12120.12120.2.0.dta	cwq_mix2-1_726.12120.12120.2.0.dta	cwq_mix2-1_726	12120	3551.35	2525.02	1263.01	2	1	JTSYPIK		822.436	8 2 0 0	H(8)N(2)	(N(N(H(H(H)(H))(H(H(H(H)))))))	475	0 1 0 0;0 2 0 0;1 2 0 0;2 2 0 0;3 2 0 0;4 2 0 0;5 2 0 0;6 2 0 0;7 2 0 0;	1702.58	1	34.9091	19.2135	64.058	7	0.00305	1.20783	1	1	0	0	0	0	1.19597e-30	2.4778e-32	-1	0.00444444	0.00444444	sp|O94694|YG1A_SCHPO	SPBC83.10	119	186941000	153059000
cwq_mix2-1_726.12132.12132.2.0.dta	cwq_mix2-1_726.12132.12132.2.0.dta	cwq_mix2-1_726	12132	3554.58	2687.07	1344.04	2	1	JTSYPIK		822.436	9 2 0 0	H(9)N(2)	(N(N(H(H(H(H)))(H(H(H(H(H))))))))	434	0 1 0 0;0 2 0 0;1 2 0 0;2 2 0 0;3 2 0 0;4 2 0 0;5 2 0 0;6 2 0 0;7 2 0 0;8 2 0 0;	1864.63	1	24.4299	13.4717	44.7809	7	0.00269	1.00271	0.83333	0.91667	0	0	0	0	7.30589e-21	1.36684e-22	-1	0.00763359	0.00763359	sp|O94694|YG1A_SCHPO	SPBC83.10	119	205277000	181024000
cwq_mix2-1_726.12140.12140.3.1.dta	cwq_mix2-1_726.12140.12140.3.1.dta	cwq_mix2-1_726	12140	3556.66	3499.44	1167.15	3	1	HATSJGTVETLNTK		1472.73	10 2 0 0	H(10)N(2)	(N(N(H(H(H(H(H))))(H(H(H(H(H))))))))	417	0 1 0 0;0 2 0 0;1 2 0 0;2 2 0 0;3 2 0 0;4 2 0 0;5 2 0 0;6 2 0 0;7 2 0 0;8 2 0 0;9 2 0 0;	2026.69	5	14.556	15.6934	12.4438	5	0.01634	4.66987	0.38462	0.53846	0	0	0	0	2.11329e-05	7.33263e-07	-1	0.00611621	0.00611692	sp|O13898|PMT1_SCHPO	ogm1	443	96467000	113926000
cwq_mix2-1_726.12150.12150.3.0.dta	cwq_mix2-1_726.12150.12150.3.0.dta	cwq_mix2-1_726	12150	3559.36	3337.37	1113.13	3	1	HATSJGTVETLNTK		1472.73	9 2 0 0	H(9)N(2)	(N(N(H(H)(H(H(H))(H(H(H(H))))))))	869	0 1 0 0;0 2 0 0;1 2 0 0;2 2 0 0;3 2 0 0;4 2 0 0;5 2 0 0;6 2 0 0;7 2 0 0;8 2 0 0;	1864.63	5	56.7399	37.4676	92.5314	7	0.00292	0.87385	0.91667	0.69231	0	0	0	0	5.40775e-45	2.05669e-46	-1	0	2.05669e-46	sp|O13898|PMT1_SCHPO	ogm1	443	1359670000	814360000
cwq_mix2-1_726.12172.12172.3.0.dta	cwq_mix2-1_726.12172.12172.3.0.dta	cwq_mix2-1_726	12172	3565.49	3175.32	1059.11	3	1	HATSJGTVETLNTK		1472.73	8 2 0 0	H(8)N(2)	(N(N(H(H(H(H)))(H(H)(H)(H)))))	451	0 1 0 0;0 2 0 0;1 2 0 0;2 2 0 0;3 2 0 0;4 2 0 0;5 2 0 0;6 2 0 0;7 2 0 0;	1702.58	5	61.7058	47.3325	88.3991	7	0.00158	0.49878	1	0.96154	0	0	0	0	6.37801e-43	2.98022e-44	-1	0	2.98022e-44	sp|O13898|PMT1_SCHPO	ogm1	443	687424000	781370000
cwq_mix2-1_726.12216.12216.3.0.dta	cwq_mix2-1_726.12216.12216.3.0.dta	cwq_mix2-1_726	12216	3577.17	3337.37	1113.13	3	1	HATSJGTVETLNTK		1472.73	9 2 0 0	H(9)N(2)	(N(N(H(H(H(H)))(H(H(H(H(H))))))))	434	0 1 0 0;0 2 0 0;1 2 0 0;2 2 0 0;3 2 0 0;4 2 0 0;5 2 0 0;6 2 0 0;7 2 0 0;8 2 0 0;	1864.63	5	84.7313	77.9198	97.3811	7	0.00278	0.8316	0.91667	1.07692	0	0	0	0	2.05045e-47	9.94487e-49	-1	0	9.94487e-49	sp|O13898|PMT1_SCHPO	ogm1	443	1359990000	814360000
cwq_mix2-1_726.12220.12220.3.0.dta	cwq_mix2-1_726.12220.12220.3.0.dta	cwq_mix2-1_726	12220	3578.33	3499.43	1167.15	3	1	HATSJGTVETLNTK		1472.73	10 2 0 0	H(10)N(2)	(N(N(H(H(H(H)))(H(H(H))(H(H(H)))))))	440	0 1 0 0;0 2 0 0;1 2 0 0;2 2 0 0;3 2 0 0;4 2 0 0;5 2 0 0;6 2 0 0;7 2 0 0;8 2 0 0;9 2 0 0;	2026.69	5	28.156	12.3672	57.4782	7	0.00938	2.68013	0.76923	0.46154	0	0	0	0	2.64138e-27	5.35234e-29	-1	0.00905797	0.00905797	sp|O13898|PMT1_SCHPO	ogm1	443	96467000	113926000
cwq_mix2-1_726.12238.12238.3.0.dta	cwq_mix2-1_726.12238.12238.3.0.dta	cwq_mix2-1_726	12238	3583.1	3175.32	1059.11	3	1	HATSJGTVETLNTK		1472.73	8 2 0 0	H(8)N(2)	(N(N(H(H(H(H)))(H(H(H(H)))))))	437	0 1 0 0;0 2 0 0;1 2 0 0;2 2 0 0;3 2 0 0;4 2 0 0;5 2 0 0;6 2 0 0;7 2 0 0;	1702.58	5	67.5762	59.912	81.8097	7	0.00206	0.64806	0.90909	0.88462	0	0	0	0	1.31889e-39	5.13422e-41	-1	0	5.13422e-41	sp|O13898|PMT1_SCHPO	ogm1	443	687424000	781370000
cwq_mix2-1_726.12282.12282.3.0.dta	cwq_mix2-1_726.12282.12282.3.0.dta	cwq_mix2-1_726	12282	3594.91	3337.37	1113.13	3	1	HATSJGTVETLNTK		1472.73	9 2 0 0	H(9)N(2)	(N(N(H(H(H(H)))(H(H(H(H(H))))))))	434	0 1 0 0;0 2 0 0;1 2 0 0;2 2 0 0;3 2 0 0;4 2 0 0;5 2 0 0;6 2 0 0;7 2 0 0;8 2 0 0;	1864.63	5	97.5372	96.5984	99.2807	7	0.00271	0.81183	0.91667	1.11538	0	0	0	0	2.32728e-48	8.56378e-50	-1	0	8.56378e-50	sp|O13898|PMT1_SCHPO	ogm1	443	1359990000	814360000
cwq_mix2-1_726.12305.12305.3.0.dta	cwq_mix2-1_726.12305.12305.3.0.dta	cwq_mix2-1_726	12305	3601.25	3175.32	1059.11	3	1	HATSJGTVETLNTK		1472.73	8 2 0 0	H(8)N(2)	(N(N(H(H(H(H)))(H(H)(H)(H)))))	451	0 1 0 0;0 2 0 0;1 2 0 0;2 2 0 0;3 2 0 0;4 2 0 0;5 2 0 0;6 2 0 0;7 2 0 0;	1702.58	5	75.2929	70.0708	84.9911	7	0.00232	0.73215	0.90909	1	0	0	0	0	3.29612e-41	1.20876e-42	-1	0	1.20876e-42	sp|O13898|PMT1_SCHPO	ogm1	443	508617000	518441000
cwq_mix2-1_726.12361.12361.3.0.dta	cwq_mix2-1_726.12361.12361.3.0.dta	cwq_mix2-1_726	12361	3616.11	3337.37	1113.13	3	1	HATSJGTVETLNTK		1472.73	9 2 0 0	H(9)N(2)	(N(N(H(H(H(H)))(H(H(H(H(H))))))))	434	0 1 0 0;0 2 0 0;1 2 0 0;2 2 0 0;3 2 0 0;4 2 0 0;5 2 0 0;6 2 0 0;7 2 0 0;8 2 0 0;	1864.63	5	101.781	98.4297	108.004	7	0.00284	0.85048	0.91667	1.11538	0	0	0	0	1.1279e-52	5.84915e-54	-1	0	5.84915e-54	sp|O13898|PMT1_SCHPO	ogm1	443	762203000	1563380000
cwq_mix2-1_726.12372.12372.3.0.dta	cwq_mix2-1_726.12372.12372.3.0.dta	cwq_mix2-1_726	12372	3619.06	3175.32	1059.11	3	1	HATSJGTVETLNTK		1472.73	8 2 0 0	H(8)N(2)	(N(N(H(H(H(H)))(H(H(H(H)))))))	437	0 1 0 0;0 2 0 0;1 2 0 0;2 2 0 0;3 2 0 0;4 2 0 0;5 2 0 0;6 2 0 0;7 2 0 0;	1702.58	5	80.2271	77.0094	86.2028	7	0.00237	0.74632	0.90909	1.07692	0	0	0	0	8.09915e-42	3.2738e-43	-1	0	3.2738e-43	sp|O13898|PMT1_SCHPO	ogm1	443	508617000	518441000
cwq_mix2-1_726.12406.12406.2.0.dta	cwq_mix2-1_726.12406.12406.2.0.dta	cwq_mix2-1_726	12406	3628.44	2490.03	1245.52	2	1	LGNJLTR		787.442	8 2 0 0	H(8)N(2)	(N(N(H(H(H(H)))(H(H(H(H)))))))	437	0 1 0 0;0 2 0 0;1 2 0 0;2 2 0 0;3 2 0 0;4 2 0 0;5 2 0 0;6 2 0 0;7 2 0 0;	1702.58	4	52.3058	31.6579	90.6518	7	0.00258	1.03565	1	1.16667	0	0	0	0	4.72516e-44	1.86334e-45	-1	0	1.86334e-45	sp|Q9C0Y4|AGLU_SCHPO;sp|Q9URX4|YFZB_SCHPO	agl1;SPAC1039.11c	209;225	323478000	98294200
cwq_mix2-1_726.12437.12437.3.0.dta	cwq_mix2-1_726.12437.12437.3.0.dta	cwq_mix2-1_726	12437	3636.68	3337.37	1113.13	3	1	HATSJGTVETLNTK		1472.73	9 2 0 0	H(9)N(2)	(N(N(H(H(H(H)))(H(H(H(H(H))))))))	434	0 1 0 0;0 2 0 0;1 2 0 0;2 2 0 0;3 2 0 0;4 2 0 0;5 2 0 0;6 2 0 0;7 2 0 0;8 2 0 0;	1864.63	5	100.252	93.5622	112.675	7	0.0027	0.80913	1	1.03846	0	0	0	0	5.73699e-55	5.28698e-56	-1	0	5.28698e-56	sp|O13898|PMT1_SCHPO	ogm1	443	762203000	1563380000
cwq_mix2-1_726.12438.12438.3.0.dta	cwq_mix2-1_726.12438.12438.3.0.dta	cwq_mix2-1_726	12438	3636.83	3175.32	1059.11	3	1	HATSJGTVETLNTK		1472.73	8 2 0 0	H(8)N(2)	(N(N(H(H(H(H)))(H(H)(H)(H)))))	451	0 1 0 0;0 2 0 0;1 2 0 0;2 2 0 0;3 2 0 0;4 2 0 0;5 2 0 0;6 2 0 0;7 2 0 0;	1702.58	5	96.4555	96.3001	96.7442	7	0.00228	0.71703	1	1.07692	0	0	0	0	4.25752e-47	1.91064e-48	-1	0	1.91064e-48	sp|O13898|PMT1_SCHPO	ogm1	443	508617000	518441000
cwq_mix2-1_726.12482.12482.2.0.dta	cwq_mix2-1_726.12482.12482.2.0.dta	cwq_mix2-1_726	12482	3648.53	2490.03	1245.52	2	1	LGNJLTR		787.442	8 2 0 0	H(8)N(2)	(N(N(H(H(H(H)))(H(H(H(H)))))))	437	0 1 0 0;0 2 0 0;1 2 0 0;2 2 0 0;3 2 0 0;4 2 0 0;5 2 0 0;6 2 0 0;7 2 0 0;	1702.58	4	52.0037	29.8483	93.1493	7	0.0026	1.04288	1	1	0	0	0	0	2.65386e-45	1.07891e-46	-1	0	1.07891e-46	sp|Q9C0Y4|AGLU_SCHPO;sp|Q9URX4|YFZB_SCHPO	agl1;SPAC1039.11c	209;225	323478000	98294200
cwq_mix2-1_726.12504.12504.3.0.dta	cwq_mix2-1_726.12504.12504.3.0.dta	cwq_mix2-1_726	12504	3654.41	3337.37	1113.13	3	1	HATSJGTVETLNTK		1472.73	9 2 0 0	H(9)N(2)	(N(N(H(H(H(H)))(H(H(H(H(H))))))))	434	0 1 0 0;0 2 0 0;1 2 0 0;2 2 0 0;3 2 0 0;4 2 0 0;5 2 0 0;6 2 0 0;7 2 0 0;8 2 0 0;	1864.63	5	87.9039	79.4278	103.645	7	0.00254	0.75969	1	1.11538	0	0	0	0	1.59577e-50	9.22623e-52	-1	0	9.22623e-52	sp|O13898|PMT1_SCHPO	ogm1	443	762203000	1562470000
cwq_mix2-1_726.12515.12515.3.0.dta	cwq_mix2-1_726.12515.12515.3.0.dta	cwq_mix2-1_726	12515	3657.31	3175.32	1059.11	3	1	HATSJGTVETLNTK		1472.73	8 2 0 0	H(8)N(2)	(N(N(H(H(H(H)))(H(H(H(H)))))))	437	0 1 0 0;0 2 0 0;1 2 0 0;2 2 0 0;3 2 0 0;4 2 0 0;5 2 0 0;6 2 0 0;7 2 0 0;	1702.58	5	75.9831	71.1902	84.8842	7	0.00225	0.70853	0.90909	1	0	0	0	0	3.73094e-41	1.34201e-42	-1	0	1.34201e-42	sp|O13898|PMT1_SCHPO	ogm1	443	508617000	518441000
cwq_mix2-1_726.12548.12548.2.0.dta	cwq_mix2-1_726.12548.12548.2.0.dta	cwq_mix2-1_726	12548	3666.16	2490.03	1245.52	2	1	LGNJLTR		787.442	8 2 0 0	H(8)N(2)	(N(N(H(H(H(H)))(H(H)(H(H))))))	450	0 1 0 0;0 2 0 0;1 2 0 0;2 2 0 0;3 2 0 0;4 2 0 0;5 2 0 0;6 2 0 0;7 2 0 0;	1702.58	4	51.2441	28.4329	93.6078	7	0.0026	1.04288	1	1	0	0	0	0	1.56532e-45	3.80894e-47	-1	0	3.80894e-47	sp|Q9C0Y4|AGLU_SCHPO;sp|Q9URX4|YFZB_SCHPO	agl1;SPAC1039.11c	209;225	323478000	98294200
cwq_mix2-1_726.12571.12571.3.0.dta	cwq_mix2-1_726.12571.12571.3.0.dta	cwq_mix2-1_726	12571	3672.56	3337.37	1113.13	3	1	HATSJGTVETLNTK		1472.73	9 2 0 0	H(9)N(2)	(N(N(H(H(H(H)))(H(H(H(H(H))))))))	434	0 1 0 0;0 2 0 0;1 2 0 0;2 2 0 0;3 2 0 0;4 2 0 0;5 2 0 0;6 2 0 0;7 2 0 0;8 2 0 0;	1864.63	5	31.2492	13.835	63.5898	7	0.00253	0.75789	0.91667	0.57692	0	0	0	0	2.06453e-30	3.92608e-32	-1	0.00763359	0.00763359	sp|O13898|PMT1_SCHPO	ogm1	443	762203000	1511530000
cwq_mix2-1_726.12582.12582.2.0.dta	cwq_mix2-1_726.12582.12582.2.0.dta	cwq_mix2-1_726	12582	3675.55	3103.24	1552.12	2	1	EIAPGJVSK		914.494	11 2 0 0	H(11)N(2)	(N(N(H(H(H(H))(H(H)))(H(H(H(H(H))))))))	429	0 1 0 0;0 2 0 0;1 2 0 0;2 2 0 0;3 2 0 0;4 2 0 0;5 2 0 0;6 2 0 0;7 2 0 0;8 2 0 0;9 2 0 0;10 2 0 0;	2188.74	6	42.0254	23.5643	76.3101	7	0.0038	1.22501	1	0.8125	0	0	0	0	7.81444e-37	2.51393e-38	-1	0.00362757	0.00362757	sp|O14194|GGT2_SCHPO	ggt2	153	13025300	13446300
cwq_mix2-1_726.12611.12611.2.0.dta	cwq_mix2-1_726.12611.12611.2.0.dta	cwq_mix2-1_726	12611	3683.43	2941.18	1471.1	2	1	EIAPGJVSK		914.494	10 2 0 0	H(10)N(2)	(N(N(H(H(H(H)))(H(H)(H(H(H(H))))))))	446	0 1 0 0;0 2 0 0;1 2 0 0;2 2 0 0;3 2 0 0;4 2 0 0;5 2 0 0;6 2 0 0;7 2 0 0;8 2 0 0;9 2 0 0;	2026.69	6	41.6188	25.4804	71.5902	7	0.00192	0.6538	1	0.875	0	0	0	0	1.87623e-34	5.14698e-36	-1	0.00136612	0.00136612	sp|O14194|GGT2_SCHPO	ggt2	153	7883010	6920030
cwq_mix2-1_726.12613.12613.3.0.dta	cwq_mix2-1_726.12613.12613.3.0.dta	cwq_mix2-1_726	12613	3683.84	3103.23	1035.08	3	1	EIAPGJVSK		914.494	11 2 0 0	H(11)N(2)	(N(N(H(H(H(H))(H(H)))(H(H(H(H(H))))))))	429	0 1 0 0;0 2 0 0;1 2 0 0;2 2 0 0;3 2 0 0;4 2 0 0;5 2 0 0;6 2 0 0;7 2 0 0;8 2 0 0;9 2 0 0;10 2 0 0;	2188.74	6	33.1062	11.6863	72.886	7	0.0002	0.06364	0.92857	0.4375	0	0	0	0	4.16643e-35	1.32875e-36	-1	0.00905797	0.00905797	sp|O14194|GGT2_SCHPO	ggt2	153	14911800	16602900
cwq_mix2-1_726.12696.12696.2.0.dta	cwq_mix2-1_726.12696.12696.2.0.dta	cwq_mix2-1_726	12696	3706.19	2941.18	1471.1	2	1	EIAPGJVSK		914.494	10 2 0 0	H(10)N(2)	(N(N(H(H(H(H(H))))(H(H)(H(H(H)))))))	426	0 1 0 0;0 2 0 0;1 2 0 0;2 2 0 0;3 2 0 0;4 2 0 0;5 2 0 0;6 2 0 0;7 2 0 0;8 2 0 0;9 2 0 0;	2026.69	6	35.1333	17.6209	67.6564	7	0.00246	0.83604	1	0.6875	0	0	0	0	1.81327e-32	4.99762e-34	-1	0.00514403	0.00514403	sp|O14194|GGT2_SCHPO	ggt2	153	7883010	6920030
cwq_mix2-1_726.12746.12746.2.0.dta	cwq_mix2-1_726.12746.12746.2.0.dta	cwq_mix2-1_726	12746	3719.41	2003.87	1002.44	2	1	LGNJLTR		787.442	5 2 0 0	H(5)N(2)	(N(N(H(H)(H(H(H))))))	872	0 1 0 0;0 2 0 0;1 2 0 0;2 2 0 0;3 2 0 0;4 2 0 0;	1216.42	4	39.5154	21.0344	73.8372	7	0.00163	0.81397	1	0.91667	0	0	0	0	1.38044e-35	3.32363e-37	-1	0.00362757	0.00362757	sp|Q9C0Y4|AGLU_SCHPO;sp|Q9URX4|YFZB_SCHPO	agl1;SPAC1039.11c	209;225	145294000	20747900
cwq_mix2-1_726.12811.12811.2.0.dta	cwq_mix2-1_726.12811.12811.2.0.dta	cwq_mix2-1_726	12811	3737.09	2003.87	1002.44	2	1	LGNJLTR		787.442	5 2 0 0	H(5)N(2)	(N(N(H(H)(H(H(H))))))	872	0 1 0 0;0 2 0 0;1 2 0 0;2 2 0 0;3 2 0 0;4 2 0 0;	1216.42	4	45.8507	29.9662	75.3505	7	0.00168	0.83593	1	1.25	0	0	0	0	2.3815e-36	7.23578e-38	-1	0	7.23578e-38	sp|Q9C0Y4|AGLU_SCHPO;sp|Q9URX4|YFZB_SCHPO	agl1;SPAC1039.11c	209;225	145294000	20747900
cwq_mix2-1_726.12903.12903.2.0.dta	cwq_mix2-1_726.12903.12903.2.0.dta	cwq_mix2-1_726	12903	3761.78	2779.13	1390.07	2	1	EIAPGJVSK		914.494	9 2 0 0	H(9)N(2)	(N(N(H(H(H)(H))(H(H(H))(H(H))))))	477	0 1 0 0;0 2 0 0;1 2 0 0;2 2 0 0;3 2 0 0;4 2 0 0;5 2 0 0;6 2 0 0;7 2 0 0;8 2 0 0;	1864.63	6	26.9029	13.0947	52.5467	7	0.00223	0.80254	1	0.5625	0	0	0	0	8.75222e-25	1.73756e-26	-1	0.0085389	0.0085389	sp|O14194|GGT2_SCHPO	ggt2	153	2363090	2667120
cwq_mix2-1_726.13953.13953.3.0.dta	cwq_mix2-1_726.13953.13953.3.0.dta	cwq_mix2-1_726	13953	4042.6	3749.4	1250.47	3	1	JFSNIR		750.389	16 2 0 0	H(16)N(2)	(N(N(H(H(H))(H(H(H(H(H(H)))))(H(H(H(H(H(H(H)))))))))))	511	0 1 0 0;0 2 0 0;1 2 0 0;2 2 0 0;3 2 0 0;4 2 0 0;5 2 0 0;6 2 0 0;7 2 0 0;8 2 0 0;9 2 0 0;10 2 0 0;11 2 0 0;12 2 0 0;13 2 0 0;14 2 0 0;15 2 0 0;	2999	1	47.9226	14.7515	109.526	7	0.00302	0.80555	0.89474	1.1	0	0	0	0	2.01224e-53	1.30615e-54	-1	0.00689655	0.00689655	sp|P87015|ASPG1_SCHPO;sp|Q8NKC0|ASPG3_SCHPO	SPAC186.03;SPBPB21E7.09	82;82	46641200	50659400
cwq_mix2-1_726.14293.14293.3.0.dta	cwq_mix2-1_726.14293.14293.3.0.dta	cwq_mix2-1_726	14293	4132.78	3425.29	1142.43	3	1	JFSNIR		750.389	14 2 0 0	H(14)N(2)	(N(N(H(H(H))(H(H(H(H(H))))(H(H(H(H(H(H))))))))))	514	0 1 0 0;0 2 0 0;1 2 0 0;2 2 0 0;3 2 0 0;4 2 0 0;5 2 0 0;6 2 0 0;7 2 0 0;8 2 0 0;9 2 0 0;10 2 0 0;11 2 0 0;12 2 0 0;13 2 0 0;	2674.9	1	50.066	22.1188	101.968	7	0.00267	0.77897	0.88235	1.3	0	0	0	0	1.07979e-49	6.53521e-51	-1	0.00362757	0.00362757	sp|P87015|ASPG1_SCHPO;sp|Q8NKC0|ASPG3_SCHPO	SPAC186.03;SPBPB21E7.09	82;82	248131000	265674000
cwq_mix2-1_726.14382.14382.3.0.dta	cwq_mix2-1_726.14382.14382.3.0.dta	cwq_mix2-1_726	14382	4156.44	3425.29	1142.43	3	1	JFSNIR		750.389	14 2 0 0	H(14)N(2)	(N(N(H(H(H))(H(H(H(H(H))))(H(H(H(H(H(H))))))))))	514	0 1 0 0;0 2 0 0;1 2 0 0;2 2 0 0;3 2 0 0;4 2 0 0;5 2 0 0;6 2 0 0;7 2 0 0;8 2 0 0;9 2 0 0;10 2 0 0;11 2 0 0;12 2 0 0;13 2 0 0;	2674.9	1	41.7001	14.3988	92.4025	7	0.00067	0.19566	0.88235	1.1	0	0	0	0	6.27358e-45	2.65578e-46	-1	0.00689655	0.00689655	sp|P87015|ASPG1_SCHPO;sp|Q8NKC0|ASPG3_SCHPO	SPAC186.03;SPBPB21E7.09	82;82	248131000	265674000
cwq_mix2-1_726.14532.14532.2.0.dta	cwq_mix2-1_726.14532.14532.2.0.dta	cwq_mix2-1_726	14532	4197.18	2904.09	1452.55	2	1	JGTMCDITK	5,Carbamidomethyl[C];	1039.45	9 2 0 0	H(9)N(2)	(N(N(H(H(H))(H(H(H(H(H(H)))))))))	513	0 1 0 0;0 2 0 0;1 2 0 0;2 2 0 0;3 2 0 0;4 2 0 0;5 2 0 0;6 2 0 0;7 2 0 0;8 2 0 0;	1864.63	1	35.2118	28.6851	47.3326	7	0.00399	1.37336	0.91667	1.1875	0	0	0	0	3.88519e-22	4.75982e-24	-1	0	4.75982e-24	sp|Q9UTC8|OS9_SCHPO	yos9	199	21728600	20048100
cwq_mix2-1_726.14602.14602.2.0.dta	cwq_mix2-1_726.14602.14602.2.0.dta	cwq_mix2-1_726	14602	4215.98	2904.09	1452.55	2	1	JGTMCDITK	5,Carbamidomethyl[C];	1039.45	9 2 0 0	H(9)N(2)	(N(N(H(H)(H(H(H(H)))(H(H(H)))))))	865	0 1 0 0;0 2 0 0;1 2 0 0;2 2 0 0;3 2 0 0;4 2 0 0;5 2 0 0;6 2 0 0;7 2 0 0;8 2 0 0;	1864.63	1	60.6055	51.4414	77.6245	7	0.00355	1.22185	1	1.375	0	0	0	0	1.69863e-37	4.62476e-39	-1	0	4.62476e-39	sp|Q9UTC8|OS9_SCHPO	yos9	199	21728600	20048100
cwq_mix2-1_726.14613.14613.3.0.dta	cwq_mix2-1_726.14613.14613.3.0.dta	cwq_mix2-1_726	14613	4218.95	2904.09	968.702	3	1	JGTMCDITK	5,Carbamidomethyl[C];	1039.45	9 2 0 0	H(9)N(2)	(N(N(H(H(H(H)))(H(H)(H(H(H)))))))	447	0 1 0 0;0 2 0 0;1 2 0 0;2 2 0 0;3 2 0 0;4 2 0 0;5 2 0 0;6 2 0 0;7 2 0 0;8 2 0 0;	1864.63	1	43.8706	35.4332	59.5399	7	0.0021	0.72428	0.91667	1.25	0	0	0	0	2.35003e-28	5.35899e-30	-1	0	5.35899e-30	sp|Q9UTC8|OS9_SCHPO	yos9	199	22421200	22553300
cwq_mix2-1_726.14669.14669.2.0.dta	cwq_mix2-1_726.14669.14669.2.0.dta	cwq_mix2-1_726	14669	4234.15	2904.09	1452.55	2	1	JGTMCDITK	5,Carbamidomethyl[C];	1039.45	9 2 0 0	H(9)N(2)	(N(N(H(H(H(H)))(H(H)(H(H)(H))))))	449	0 1 0 0;0 2 0 0;1 2 0 0;2 2 0 0;3 2 0 0;4 2 0 0;5 2 0 0;6 2 0 0;7 2 0 0;8 2 0 0;	1864.63	1	49.8539	38.7645	70.4485	7	0.00286	0.98632	1	1.25	0	0	0	0	7.06674e-34	2.04971e-35	-1	0	2.04971e-35	sp|Q9UTC8|OS9_SCHPO	yos9	199	21728600	20048100
cwq_mix2-1_726.14679.14679.2.0.dta	cwq_mix2-1_726.14679.14679.2.0.dta	cwq_mix2-1_726	14679	4236.8	2742.04	1371.52	2	1	JGTMCDITK	5,Carbamidomethyl[C];	1039.45	8 2 0 0	H(8)N(2)	(N(N(H(H)(H(H(H(H(H(H)))))))))	858	0 1 0 0;0 2 0 0;1 2 0 0;2 2 0 0;3 2 0 0;4 2 0 0;5 2 0 0;6 2 0 0;7 2 0 0;	1702.58	1	60.0556	54.5147	70.346	7	0.00345	1.25738	1	1.4375	0	0	0	0	7.96079e-34	2.29747e-35	-1	0	2.29747e-35	sp|Q9UTC8|OS9_SCHPO	yos9	199	32200700	28207900
cwq_mix2-1_726.14680.14680.3.0.dta	cwq_mix2-1_726.14680.14680.3.0.dta	cwq_mix2-1_726	14680	4237.12	2904.09	968.702	3	1	JGTMCDITK	5,Carbamidomethyl[C];	1039.45	9 2 0 0	H(9)N(2)	(N(N(H(H(H(H)))(H(H)(H(H(H)))))))	447	0 1 0 0;0 2 0 0;1 2 0 0;2 2 0 0;3 2 0 0;4 2 0 0;5 2 0 0;6 2 0 0;7 2 0 0;8 2 0 0;	1864.63	1	26.2502	13.1821	50.5195	7	0.00141	0.48461	0.91667	0.8125	0	0	0	0	9.46848e-24	1.7465e-25	-1	0.0085389	0.0085389	sp|Q9UTC8|OS9_SCHPO	yos9	199	22421200	22553300
cwq_mix2-1_726.14702.14702.3.1.dta	cwq_mix2-1_726.14702.14702.3.1.dta	cwq_mix2-1_726	14702	4243.05	2998.29	1000.1	3	1	JDTIIIHADRK		1295.71	8 2 0 0	H(8)N(2)	(N(N(H(H(H(H)))(H(H)(H)(H)))))	451	0 1 0 0;0 2 0 0;1 2 0 0;2 2 0 0;3 2 0 0;4 2 0 0;5 2 0 0;6 2 0 0;7 2 0 0;	1702.58	1	31.8407	13.4135	66.0628	7	0.00287	0.95714	1	0.7	0	0	0	0	1.15753e-31	2.51584e-33	-1	0.00763359	0.00763359	sp|Q9HDW9|PIGL_SCHPO	SPAPB2B4.01c	198	4012820	4946060
cwq_mix2-1_726.14724.14724.3.0.dta	cwq_mix2-1_726.14724.14724.3.0.dta	cwq_mix2-1_726	14724	4248.97	2742.04	914.684	3	1	JGTMCDITK	5,Carbamidomethyl[C];	1039.45	8 2 0 0	H(8)N(2)	(N(N(H(H(H)(H))(H(H(H(H)))))))	475	0 1 0 0;0 2 0 0;1 2 0 0;2 2 0 0;3 2 0 0;4 2 0 0;5 2 0 0;6 2 0 0;7 2 0 0;	1702.58	1	27.7673	22.1332	38.2306	6	0.00072	0.26141	0.81818	1.125	0	0	0	0	1.20602e-17	2.49381e-19	-1	0.00362757	0.00362757	sp|Q9UTC8|OS9_SCHPO	yos9	199	41419800	18329100
cwq_mix2-1_726.14744.14744.2.0.dta	cwq_mix2-1_726.14744.14744.2.0.dta	cwq_mix2-1_726	14744	4254.32	2742.04	1371.52	2	1	JGTMCDITK	5,Carbamidomethyl[C];	1039.45	8 2 0 0	H(8)N(2)	(N(N(H(H(H(H)))(H(H(H(H)))))))	437	0 1 0 0;0 2 0 0;1 2 0 0;2 2 0 0;3 2 0 0;4 2 0 0;5 2 0 0;6 2 0 0;7 2 0 0;	1702.58	1	57.2651	52.1253	66.8104	7	0.00285	1.03784	1	1.375	0	0	0	0	4.8502e-32	1.18034e-33	-1	0	1.18034e-33	sp|Q9UTC8|OS9_SCHPO	yos9	199	32200700	28207900
cwq_mix2-1_726.14797.14797.3.0.dta	cwq_mix2-1_726.14797.14797.3.0.dta	cwq_mix2-1_726	14797	4268.75	4204.6	1402.2	3	1	JVTNPDFDRK		1205.59	16 2 0 0	H(16)N(2)	(N(N(H(H(H))(H(H(H(H(H(H)))))(H(H(H(H(H(H(H)))))))))))	511	0 1 0 0;0 2 0 0;1 2 0 0;2 2 0 0;3 2 0 0;4 2 0 0;5 2 0 0;6 2 0 0;7 2 0 0;8 2 0 0;9 2 0 0;10 2 0 0;11 2 0 0;12 2 0 0;13 2 0 0;14 2 0 0;15 2 0 0;	2999	1	40.7882	13.298	91.8414	7	0.00423	1.00636	0.89474	0.61111	0	0	0	0	1.1979e-44	4.519e-46	-1	0.00763359	0.00763359	sp|O60172|PPA3_SCHPO	SPBC21H7.03c	324	52392700	59976500
cwq_mix2-1_726.14919.14919.3.0.dta	cwq_mix2-1_726.14919.14919.3.0.dta	cwq_mix2-1_726	14919	4301.87	4204.6	1402.2	3	1	JVTNPDFDRK		1205.59	16 2 0 0	H(16)N(2)	(N(N(H(H(H))(H(H(H(H(H(H)))))(H(H(H(H(H(H(H)))))))))))	511	0 1 0 0;0 2 0 0;1 2 0 0;2 2 0 0;3 2 0 0;4 2 0 0;5 2 0 0;6 2 0 0;7 2 0 0;8 2 0 0;9 2 0 0;10 2 0 0;11 2 0 0;12 2 0 0;13 2 0 0;14 2 0 0;15 2 0 0;	2999	1	51.3809	21.7172	106.471	7	0.00378	0.89934	0.89474	0.72222	0	0	0	0	6.42307e-52	2.439e-53	-1	0.00362757	0.00362757	sp|O60172|PPA3_SCHPO	SPBC21H7.03c	324	52392700	59976500
cwq_mix2-1_726.15134.15134.2.0.dta	cwq_mix2-1_726.15134.15134.2.0.dta	cwq_mix2-1_726	15134	4359.91	2801.15	1401.08	2	1	IITYNAJK		936.515	9 2 0 0	H(9)N(2)	(N(N(H(H(H)(H))(H(H(H(H(H))))))))	472	0 1 0 0;0 2 0 0;1 2 0 0;2 2 0 0;3 2 0 0;4 2 0 0;5 2 0 0;6 2 0 0;7 2 0 0;8 2 0 0;	1864.63	7	32.8741	21.7196	53.5895	7	-0.0004	-0.1416	0.91667	0.92857	0	0	0	0	2.56499e-25	4.40517e-27	-1	0.00362757	0.00362757	sp|O13857|PLB2_SCHPO	SPAC1A6.03c	445	9826040	6325720
cwq_mix2-1_726.15208.15208.2.0.dta	cwq_mix2-1_726.15208.15208.2.0.dta	cwq_mix2-1_726	15208	4379.72	2801.15	1401.08	2	1	IITYNAJK		936.515	9 2 0 0	H(9)N(2)	(N(N(H(H(H))(H(H)(H(H(H(H))))))))	530	0 1 0 0;0 2 0 0;1 2 0 0;2 2 0 0;3 2 0 0;4 2 0 0;5 2 0 0;6 2 0 0;7 2 0 0;8 2 0 0;	1864.63	7	46.0336	35.3901	65.8	7	0.00122	0.43674	1	1.07143	0	0	0	0	1.57191e-31	3.33056e-33	-1	0	3.33056e-33	sp|O13857|PLB2_SCHPO	SPAC1A6.03c	445	9826040	6325720
cwq_mix2-1_726.15282.15282.3.0.dta	cwq_mix2-1_726.15282.15282.3.0.dta	cwq_mix2-1_726	15282	4399.07	3257.36	1086.46	3	1	ILDDKGNJLTK		1230.67	10 2 0 0	H(10)N(2)	(N(N(H(H(H(H)))(H(H)(H(H)(H(H)))))))	448	0 1 0 0;0 2 0 0;1 2 0 0;2 2 0 0;3 2 0 0;4 2 0 0;5 2 0 0;6 2 0 0;7 2 0 0;8 2 0 0;9 2 0 0;	2026.69	8	67.6403	45.0328	109.626	7	0.00063	0.19247	0.92308	0.95	0	0	0	0	1.79741e-53	9.68187e-55	-1	0	9.68187e-55	sp|Q10351|PIGS_SCHPO	SPAC1F12.09	132	41389600	46578500
cwq_mix2-1_726.15412.15412.3.0.dta	cwq_mix2-1_726.15412.15412.3.0.dta	cwq_mix2-1_726	15412	4433.96	3095.3	1032.44	3	1	ILDDKGNJLTK		1230.67	9 2 0 0	H(9)N(2)	(N(N(H(H(H))(H(H(H))(H(H(H)))))))	525	0 1 0 0;0 2 0 0;1 2 0 0;2 2 0 0;3 2 0 0;4 2 0 0;5 2 0 0;6 2 0 0;7 2 0 0;8 2 0 0;	1864.63	8	44.9583	17.8812	95.2443	7	0.00162	0.5222	1	0.6	0	0	0	0	2.38314e-46	1.15196e-47	-1	0.00514403	0.00514403	sp|Q10351|PIGS_SCHPO	SPAC1F12.09	132	39372000	47704900
cwq_mix2-1_726.15482.15482.3.0.dta	cwq_mix2-1_726.15482.15482.3.0.dta	cwq_mix2-1_726	15482	4452.6	3095.3	1032.44	3	1	ILDDKGNJLTK		1230.67	9 2 0 0	H(9)N(2)	(N(N(H(H(H))(H(H(H(H(H(H)))))))))	513	0 1 0 0;0 2 0 0;1 2 0 0;2 2 0 0;3 2 0 0;4 2 0 0;5 2 0 0;6 2 0 0;7 2 0 0;8 2 0 0;	1864.63	8	64.3514	42.2504	105.396	7	0.00139	0.44854	1	0.8	0	0	0	0	2.17685e-51	9.78168e-53	-1	0	9.78168e-53	sp|Q10351|PIGS_SCHPO	SPAC1F12.09	132	39372000	47704900
cwq_mix2-1_726.15565.15565.3.0.dta	cwq_mix2-1_726.15565.15565.3.0.dta	cwq_mix2-1_726	15565	4475.18	2933.25	978.422	3	1	ILDDKGNJLTK		1230.67	8 2 0 0	H(8)N(2)	(N(N(H(H(H(H)))(H(H)(H)(H)))))	451	0 1 0 0;0 2 0 0;1 2 0 0;2 2 0 0;3 2 0 0;4 2 0 0;5 2 0 0;6 2 0 0;7 2 0 0;	1702.58	8	37.5835	13.3469	82.5944	7	0.00099	0.33812	1	0.5	0	0	0	0	5.30668e-40	1.88352e-41	-1	0.00763359	0.00763359	sp|Q10351|PIGS_SCHPO	SPAC1F12.09	132	27634500	27841100
cwq_mix2-1_726.15635.15635.3.0.dta	cwq_mix2-1_726.15635.15635.3.0.dta	cwq_mix2-1_726	15635	4494.08	2933.25	978.422	3	1	ILDDKGNJLTK		1230.67	8 2 0 0	H(8)N(2)	(N(N(H(H(H(H)))(H(H)(H)(H)))))	451	0 1 0 0;0 2 0 0;1 2 0 0;2 2 0 0;3 2 0 0;4 2 0 0;5 2 0 0;6 2 0 0;7 2 0 0;	1702.58	8	56.4535	39.2509	88.401	7	0.0015	0.51199	1	0.85	0	0	0	0	6.36364e-43	2.84804e-44	-1	0	2.84804e-44	sp|Q10351|PIGS_SCHPO	SPAC1F12.09	132	27634500	27841100
cwq_mix2-1_726.16148.16148.4.1.dta	cwq_mix2-1_726.16148.16148.4.1.dta	cwq_mix2-1_726	16148	4631.07	3377.35	845.094	4	1	HPJGTAHSLNFR		1350.67	10 2 0 0	H(10)N(2)	(N(N(H(H(H(H)))(H(H)(H(H(H(H))))))))	446	0 1 0 0;0 2 0 0;1 2 0 0;2 2 0 0;3 2 0 0;4 2 0 0;5 2 0 0;6 2 0 0;7 2 0 0;8 2 0 0;9 2 0 0;	2026.69	3	43.2619	15.8721	94.1287	7	-0.00011	-0.03318	0.84615	0.5	0	0	0	0	8.59565e-46	3.14602e-47	-1	0.00611621	0.00611621	sp|Q9US04|GGT1_SCHPO	ggt1	156	42333900	44272000
cwq_mix2-1_726.16172.16172.4.1.dta	cwq_mix2-1_726.16172.16172.4.1.dta	cwq_mix2-1_726	16172	4637.32	3215.3	804.581	4	1	HPJGTAHSLNFR		1350.67	9 2 0 0	H(9)N(2)	(N(N(H(H(H(H)))(H(H(H(H(H))))))))	434	0 1 0 0;0 2 0 0;1 2 0 0;2 2 0 0;3 2 0 0;4 2 0 0;5 2 0 0;6 2 0 0;7 2 0 0;8 2 0 0;	1864.63	3	42.227	16.2964	90.3838	7	0.0026	0.80968	0.91667	0.5	0	0	0	0	6.43825e-44	2.2825e-45	-1	0.00514403	0.00514403	sp|Q9US04|GGT1_SCHPO	ggt1	156	119486000	144647000
cwq_mix2-1_726.16222.16222.3.0.dta	cwq_mix2-1_726.16222.16222.3.0.dta	cwq_mix2-1_726	16222	4650.74	3215.3	1072.44	3	1	HPJGTAHSLNFR		1350.67	9 2 0 0	H(9)N(2)	(N(N(H(H(H))(H(H(H))(H(H(H)))))))	525	0 1 0 0;0 2 0 0;1 2 0 0;2 2 0 0;3 2 0 0;4 2 0 0;5 2 0 0;6 2 0 0;7 2 0 0;8 2 0 0;	1864.63	3	61.1056	37.7645	104.453	7	0.00201	0.62587	1	0.77273	0	0	0	0	6.36044e-51	3.02195e-52	-1	0	3.02195e-52	sp|Q9US04|GGT1_SCHPO	ggt1	156	86054800	98237700
cwq_mix2-1_726.16238.16238.4.0.dta	cwq_mix2-1_726.16238.16238.4.0.dta	cwq_mix2-1_726	16238	4654.51	3215.3	804.581	4	1	HPJGTAHSLNFR		1350.67	9 2 0 0	H(9)N(2)	(N(N(H(H(H(H)))(H(H(H(H(H))))))))	434	0 1 0 0;0 2 0 0;1 2 0 0;2 2 0 0;3 2 0 0;4 2 0 0;5 2 0 0;6 2 0 0;7 2 0 0;8 2 0 0;	1864.63	3	67.4326	39.962	118.449	7	0.00226	0.70269	1	0.77273	0	0	0	0	8.69675e-58	7.1531e-59	-1	0	7.1531e-59	sp|Q9US04|GGT1_SCHPO	ggt1	156	119486000	144647000
cwq_mix2-1_726.16250.16250.3.0.dta	cwq_mix2-1_726.16250.16250.3.0.dta	cwq_mix2-1_726	16250	4657.79	3053.25	1018.42	3	1	HPJGTAHSLNFR		1350.67	8 2 0 0	H(8)N(2)	(N(N(H(H(H(H)))(H(H(H(H)))))))	437	0 1 0 0;0 2 0 0;1 2 0 0;2 2 0 0;3 2 0 0;4 2 0 0;5 2 0 0;6 2 0 0;7 2 0 0;	1702.58	3	43.4023	19.8009	87.2335	7	0.00235	0.76993	1	0.59091	0	0	0	0	2.45599e-42	8.73929e-44	-1	0.00444444	0.00444444	sp|Q9US04|GGT1_SCHPO	ggt1	156	20269800	18308700
cwq_mix2-1_726.16272.16272.4.0.dta	cwq_mix2-1_726.16272.16272.4.0.dta	cwq_mix2-1_726	16272	4664.05	3053.25	764.067	4	1	HPJGTAHSLNFR		1350.67	8 2 0 0	H(8)N(2)	(N(N(H(H(H(H)))(H(H)(H)(H)))))	451	0 1 0 0;0 2 0 0;1 2 0 0;2 2 0 0;3 2 0 0;4 2 0 0;5 2 0 0;6 2 0 0;7 2 0 0;	1702.58	3	57.3221	37.9496	93.2997	7	0.00022	0.07297	0.90909	0.77273	0	0	0	0	2.23184e-45	8.80576e-47	-1	0	8.80576e-47	sp|Q9US04|GGT1_SCHPO	ggt1	156	27864500	33414500
cwq_mix2-1_726.16305.16305.3.0.dta	cwq_mix2-1_726.16305.16305.3.0.dta	cwq_mix2-1_726	16305	4672.93	3090.33	1030.78	3	1	JVSKEPPSVIR		1225.69	9 2 0 0	H(9)N(2)	(N(N(H(H(H(H)))(H(H(H(H(H))))))))	434	0 1 0 0;0 2 0 0;1 2 0 0;2 2 0 0;3 2 0 0;4 2 0 0;5 2 0 0;6 2 0 0;7 2 0 0;8 2 0 0;	1864.63	1	45.203	24.3512	83.9277	7	0.00275	0.89064	0.91667	0.8	0	0	0	0	1.13059e-40	3.44769e-42	-1	0.00268456	0.00268456	sp|Q9P7D0|YOFJ_SCHPO	SPBP4H10.19c	133	56770100	63924100
cwq_mix2-1_726.16328.16328.3.0.dta	cwq_mix2-1_726.16328.16328.3.0.dta	cwq_mix2-1_726	16328	4679.13	3053.25	1018.42	3	1	HPJGTAHSLNFR		1350.67	8 2 0 0	H(8)N(2)	(N(N(H(H(H(H)))(H(H)(H(H))))))	450	0 1 0 0;0 2 0 0;1 2 0 0;2 2 0 0;3 2 0 0;4 2 0 0;5 2 0 0;6 2 0 0;7 2 0 0;	1702.58	3	40.4381	18.1817	81.7715	7	0.00147	0.48303	1	0.59091	0	0	0	0	1.37863e-39	5.35217e-41	-1	0.00514403	0.00514403	sp|Q9US04|GGT1_SCHPO	ggt1	156	20269800	18746900
cwq_mix2-1_726.16376.16376.3.0.dta	cwq_mix2-1_726.16376.16376.3.0.dta	cwq_mix2-1_726	16376	4692.17	3090.33	1030.78	3	1	JVSKEPPSVIR		1225.69	9 2 0 0	H(9)N(2)	(N(N(H(H(H(H)))(H(H(H(H(H))))))))	434	0 1 0 0;0 2 0 0;1 2 0 0;2 2 0 0;3 2 0 0;4 2 0 0;5 2 0 0;6 2 0 0;7 2 0 0;8 2 0 0;	1864.63	1	44.8109	21.9969	87.1799	7	0.00248	0.80327	0.91667	0.7	0	0	0	0	2.61322e-42	1.07724e-43	-1	0.00362757	0.00362757	sp|Q9P7D0|YOFJ_SCHPO	SPBP4H10.19c	133	56770100	63924100
cwq_mix2-1_726.16462.16462.3.0.dta	cwq_mix2-1_726.16462.16462.3.0.dta	cwq_mix2-1_726	16462	4715.76	3090.32	1030.78	3	1	JVSKEPPSVIR		1225.69	9 2 0 0	H(9)N(2)	(N(N(H(H(H(H)))(H(H(H(H(H))))))))	434	0 1 0 0;0 2 0 0;1 2 0 0;2 2 0 0;3 2 0 0;4 2 0 0;5 2 0 0;6 2 0 0;7 2 0 0;8 2 0 0;	1864.63	1	38.2112	17.1067	77.4052	7	0.00063	0.2043	0.91667	0.6	0	0	0	0	2.19106e-37	5.95387e-39	-1	0.00514403	0.00514403	sp|Q9P7D0|YOFJ_SCHPO	SPBP4H10.19c	133	65436700	89625200
cwq_mix2-1_726.16536.16536.3.0.dta	cwq_mix2-1_726.16536.16536.3.0.dta	cwq_mix2-1_726	16536	4735.73	3090.32	1030.78	3	1	JVSKEPPSVIR		1225.69	9 2 0 0	H(9)N(2)	(N(N(H(H(H))(H(H(H(H(H(H)))))))))	513	0 1 0 0;0 2 0 0;1 2 0 0;2 2 0 0;3 2 0 0;4 2 0 0;5 2 0 0;6 2 0 0;7 2 0 0;8 2 0 0;	1864.63	1	36.3951	15.1583	75.8348	7	-0.00045	-0.1442	0.91667	0.7	0	0	0	0	1.35713e-36	3.89398e-38	-1	0.00689655	0.00689655	sp|Q9P7D0|YOFJ_SCHPO	SPBP4H10.19c	133	67463900	89625200
cwq_mix2-1_726.16611.16611.3.0.dta	cwq_mix2-1_726.16611.16611.3.0.dta	cwq_mix2-1_726	16611	4755.88	3090.32	1030.78	3	1	JVSKEPPSVIR		1225.69	9 2 0 0	H(9)N(2)	(N(N(H(H(H(H)))(H(H(H(H(H))))))))	434	0 1 0 0;0 2 0 0;1 2 0 0;2 2 0 0;3 2 0 0;4 2 0 0;5 2 0 0;6 2 0 0;7 2 0 0;8 2 0 0;	1864.63	1	34.9033	16.7034	68.703	7	-0.0003	-0.09858	0.91667	0.6	0	0	0	0	5.37097e-33	1.16843e-34	-1	0.00514403	0.00514403	sp|Q9P7D0|YOFJ_SCHPO	SPBP4H10.19c	133	69384200	89625200
cwq_mix2-1_726.16644.16644.3.0.dta	cwq_mix2-1_726.16644.16644.3.0.dta	cwq_mix2-1_726	16644	4764.72	3391.39	1131.14	3	1	INPNNVIHJSSR		1364.7	10 2 0 0	H(10)N(2)	(N(N(H(H(H(H(H))))(H(H(H))(H(H))))))	422	0 1 0 0;0 2 0 0;1 2 0 0;2 2 0 0;3 2 0 0;4 2 0 0;5 2 0 0;6 2 0 0;7 2 0 0;8 2 0 0;9 2 0 0;	2026.69	9	42.406	16.1977	91.0786	7	0.00313	0.92202	1	0.40909	0	0	0	0	2.88735e-44	1.03285e-45	-1	0.00514403	0.00514403	sp|O94385|PO152_SCHPO	SPBC29A10.07	143	51198100	58461400
cwq_mix2-1_726.16726.16726.3.0.dta	cwq_mix2-1_726.16726.16726.3.0.dta	cwq_mix2-1_726	16726	4786.55	3391.39	1131.14	3	1	INPNNVIHJSSR		1364.7	10 2 0 0	H(10)N(2)	(N(N(H(H(H(H)))(H(H)(H(H)(H(H)))))))	448	0 1 0 0;0 2 0 0;1 2 0 0;2 2 0 0;3 2 0 0;4 2 0 0;5 2 0 0;6 2 0 0;7 2 0 0;8 2 0 0;9 2 0 0;	2026.69	9	53.8267	20.8014	115.159	7	0.00179	0.52749	1	0.45455	0	0	0	0	3.49722e-56	2.59622e-57	-1	0.00362757	0.00362757	sp|O94385|PO152_SCHPO	SPBC29A10.07	143	51198100	58461400
cwq_mix2-1_726.16743.16743.3.0.dta	cwq_mix2-1_726.16743.16743.3.0.dta	cwq_mix2-1_726	16743	4791.21	3229.34	1077.12	3	1	INPNNVIHJSSR		1364.7	9 2 0 0	H(9)N(2)	(N(N(H(H(H(H)))(H(H(H(H(H))))))))	434	0 1 0 0;0 2 0 0;1 2 0 0;2 2 0 0;3 2 0 0;4 2 0 0;5 2 0 0;6 2 0 0;7 2 0 0;8 2 0 0;	1864.63	9	42.4267	15.0822	93.2095	7	0.00033	0.1023	1	0.40909	0	0	0	0	2.47614e-45	9.45119e-47	-1	0.00689655	0.00689655	sp|O94385|PO152_SCHPO	SPBC29A10.07	143	177799000	216836000
cwq_mix2-1_726.16763.16763.3.0.dta	cwq_mix2-1_726.16763.16763.3.0.dta	cwq_mix2-1_726	16763	4796.57	2656	886.003	3	1	JVTDDDFK		953.421	8 2 0 0	H(8)N(2)	(N(N(H(H(H(H)))(H(H)(H)(H)))))	451	0 1 0 0;0 2 0 0;1 2 0 0;2 2 0 0;3 2 0 0;4 2 0 0;5 2 0 0;6 2 0 0;7 2 0 0;	1702.58	1	32.8123	19.1605	58.1657	7	-0.00705	-2.65596	0.90909	1	0	0	0	0	1.17802e-27	2.58221e-29	-1	0.00444444	0.00444444	sp|O94680|PDAT_SCHPO	plh1	429	6062670	3729700
cwq_mix2-1_726.16836.16836.3.0.dta	cwq_mix2-1_726.16836.16836.3.0.dta	cwq_mix2-1_726	16836	4816.19	3229.34	1077.12	3	1	INPNNVIHJSSR		1364.7	9 2 0 0	H(9)N(2)	(N(N(H(H(H(H)))(H(H(H(H(H))))))))	434	0 1 0 0;0 2 0 0;1 2 0 0;2 2 0 0;3 2 0 0;4 2 0 0;5 2 0 0;6 2 0 0;7 2 0 0;8 2 0 0;	1864.63	9	56.8839	27.4715	111.507	7	0.00135	0.41723	1	0.5	0	0	0	0	2.14427e-54	1.27022e-55	-1	0.00136612	0.00136612	sp|O94385|PO152_SCHPO	SPBC29A10.07	143	177799000	216836000
cwq_mix2-1_726.16979.16979.3.0.dta	cwq_mix2-1_726.16979.16979.3.0.dta	cwq_mix2-1_726	16979	4854.74	3229.34	1077.12	3	1	INPNNVIHJSSR		1364.7	9 2 0 0	H(9)N(2)	(N(N(H(H(H(H)))(H(H(H))(H(H))))))	442	0 1 0 0;0 2 0 0;1 2 0 0;2 2 0 0;3 2 0 0;4 2 0 0;5 2 0 0;6 2 0 0;7 2 0 0;8 2 0 0;	1864.63	9	60.2574	30.1105	116.245	7	0.00269	0.83248	1	0.5	0	0	0	0	1.03252e-56	1.27126e-57	-1	0	1.27126e-57	sp|O94385|PO152_SCHPO	SPBC29A10.07	143	177799000	216836000
cwq_mix2-1_726.16980.16980.3.0.dta	cwq_mix2-1_726.16980.16980.3.0.dta	cwq_mix2-1_726	16980	4854.92	3067.29	1023.1	3	1	INPNNVIHJSSR		1364.7	8 2 0 0	H(8)N(2)	(N(N(H(H)(H(H(H(H(H(H)))))))))	858	0 1 0 0;0 2 0 0;1 2 0 0;2 2 0 0;3 2 0 0;4 2 0 0;5 2 0 0;6 2 0 0;7 2 0 0;	1702.58	9	51.356	20.0563	109.484	7	0.00214	0.69631	1	0.36364	0	0	0	0	2.1101e-53	1.42612e-54	-1	0.00444444	0.00444444	sp|O94385|PO152_SCHPO	SPBC29A10.07	143	163220000	192394000
cwq_mix2-1_726.17044.17044.3.0.dta	cwq_mix2-1_726.17044.17044.3.0.dta	cwq_mix2-1_726	17044	4872.25	3067.29	1023.1	3	1	INPNNVIHJSSR		1364.7	8 2 0 0	H(8)N(2)	(N(N(H(H(H))(H(H(H(H(H))))))))	517	0 1 0 0;0 2 0 0;1 2 0 0;2 2 0 0;3 2 0 0;4 2 0 0;5 2 0 0;6 2 0 0;7 2 0 0;	1702.58	9	61.044	34.853	109.684	7	0.00199	0.64839	1	0.59091	0	0	0	0	1.6824e-53	8.619e-55	-1	0	8.619e-55	sp|O94385|PO152_SCHPO	SPBC29A10.07	143	163220000	192394000
cwq_mix2-1_726.17045.17045.3.0.dta	cwq_mix2-1_726.17045.17045.3.0.dta	cwq_mix2-1_726	17045	4872.53	3229.34	1077.12	3	1	INPNNVIHJSSR		1364.7	9 2 0 0	H(9)N(2)	(N(N(H(H(H))(H(H(H(H(H(H)))))))))	513	0 1 0 0;0 2 0 0;1 2 0 0;2 2 0 0;3 2 0 0;4 2 0 0;5 2 0 0;6 2 0 0;7 2 0 0;8 2 0 0;	1864.63	9	48.2372	20.8236	99.1483	7	0.00289	0.89379	1	0.45455	0	0	0	0	2.70813e-48	1.03062e-49	-1	0.00362757	0.00362757	sp|O94385|PO152_SCHPO	SPBC29A10.07	143	177799000	218923000
cwq_mix2-1_726.17098.17098.3.0.dta	cwq_mix2-1_726.17098.17098.3.0.dta	cwq_mix2-1_726	17098	4886.68	2905.23	969.082	3	1	INPNNVIHJSSR		1364.7	7 2 0 0	H(7)N(2)	(N(N(H(H(H))(H(H(H(H)))))))	521	0 1 0 0;0 2 0 0;1 2 0 0;2 2 0 0;3 2 0 0;4 2 0 0;5 2 0 0;6 2 0 0;	1540.53	9	40.7222	17.4954	83.8576	7	0.00112	0.38697	1	0.5	0	0	0	0	1.22641e-40	4.08381e-42	-1	0.00514403	0.00514403	sp|O94385|PO152_SCHPO	SPBC29A10.07	143	43396900	41976000
cwq_mix2-1_726.17170.17170.3.0.dta	cwq_mix2-1_726.17170.17170.3.0.dta	cwq_mix2-1_726	17170	4905.78	2905.23	969.082	3	1	INPNNVIHJSSR		1364.7	7 2 0 0	H(7)N(2)	(N(N(H(H(H))(H(H(H(H)))))))	521	0 1 0 0;0 2 0 0;1 2 0 0;2 2 0 0;3 2 0 0;4 2 0 0;5 2 0 0;6 2 0 0;	1540.53	9	42.2115	15.7126	91.4238	7	0.00143	0.49229	1	0.40909	0	0	0	0	1.93888e-44	6.99762e-46	-1	0.00611621	0.00611621	sp|O94385|PO152_SCHPO	SPBC29A10.07	143	43396900	41976000
cwq_mix2-1_726.17222.17222.3.0.dta	cwq_mix2-1_726.17222.17222.3.0.dta	cwq_mix2-1_726	17222	4919.64	3129.32	1043.78	3	1	KGVLQATJMTYGK	9,Oxidation[M];	1426.74	8 2 0 0	H(8)N(2)	(N(N(H(H(H)(H))(H(H(H(H)))))))	475	0 1 0 0;0 2 0 0;1 2 0 0;2 2 0 0;3 2 0 0;4 2 0 0;5 2 0 0;6 2 0 0;7 2 0 0;	1702.58	8	89.0527	82.4193	101.372	7	0.00208	0.66589	1	1.20833	0	0	0	0	2.13192e-49	1.03766e-50	-1	0	1.03766e-50	sp|O59866|OSTB_SCHPO	SPCC338.15	275	219594000	256362000
cwq_mix2-1_726.17246.17246.3.0.dta	cwq_mix2-1_726.17246.17246.3.0.dta	cwq_mix2-1_726	17246	4926.44	2905.23	969.082	3	1	INPNNVIHJSSR		1364.7	7 2 0 0	H(7)N(2)	(N(N(H(H(H))(H(H(H(H)))))))	521	0 1 0 0;0 2 0 0;1 2 0 0;2 2 0 0;3 2 0 0;4 2 0 0;5 2 0 0;6 2 0 0;	1540.53	9	44.3925	20.6361	88.5114	7	0.00113	0.388	1	0.45455	0	0	0	0	5.60097e-43	2.35552e-44	-1	0.00444444	0.00444444	sp|O94385|PO152_SCHPO	SPBC29A10.07	143	43396900	41976000
cwq_mix2-1_726.17287.17287.3.0.dta	cwq_mix2-1_726.17287.17287.3.0.dta	cwq_mix2-1_726	17287	4937.34	3129.32	1043.78	3	1	KGVLQATJMTYGK	9,Oxidation[M];	1426.74	8 2 0 0	H(8)N(2)	(N(N(H(H(H))(H(H)(H(H(H)))))))	531	0 1 0 0;0 2 0 0;1 2 0 0;2 2 0 0;3 2 0 0;4 2 0 0;5 2 0 0;6 2 0 0;7 2 0 0;	1702.58	8	88.3031	79.8045	104.086	7	0.00194	0.61988	1	1.125	0	0	0	0	9.65728e-51	5.38719e-52	-1	0	5.38719e-52	sp|O59866|OSTB_SCHPO	SPCC338.15	275	219594000	256362000
cwq_mix2-1_726.17354.17354.3.0.dta	cwq_mix2-1_726.17354.17354.3.0.dta	cwq_mix2-1_726	17354	4955.27	3129.32	1043.78	3	1	KGVLQATJMTYGK	9,Oxidation[M];	1426.74	8 2 0 0	H(8)N(2)	(N(N(H(H)(H(H)(H(H(H(H))))))))	875	0 1 0 0;0 2 0 0;1 2 0 0;2 2 0 0;3 2 0 0;4 2 0 0;5 2 0 0;6 2 0 0;7 2 0 0;	1702.58	8	61.5158	47.0497	88.3814	7	0.00206	0.65727	1	0.91667	0	0	0	0	6.50943e-43	3.11466e-44	-1	0	3.11466e-44	sp|O59866|OSTB_SCHPO	SPCC338.15	275	219594000	256362000
cwq_mix2-1_726.17540.17540.3.0.dta	cwq_mix2-1_726.17540.17540.3.0.dta	cwq_mix2-1_726	17540	5005.58	4038.64	1346.88	3	1	RSEVTPJTSLAQCPK	13,Carbamidomethyl[C];	1687.84	12 2 0 0	H(12)N(2)	(N(N(H(H(H)(H(H(H))))(H(H(H))(H(H(H)))))))	456	0 1 0 0;0 2 0 0;1 2 0 0;2 2 0 0;3 2 0 0;4 2 0 0;5 2 0 0;6 2 0 0;7 2 0 0;8 2 0 0;9 2 0 0;10 2 0 0;11 2 0 0;	2350.79	7	37.2449	16.1687	76.3862	6	0.00389	0.96197	0.86667	0.5	0	0	0	0	7.15371e-37	2.31019e-38	-1	0.00514403	0.00514403	sp|Q9C0Y2|YKL1_SCHPO	SPAPB2C8.01	44	128318000	100651000
cwq_mix2-1_726.17545.17545.3.0.dta	cwq_mix2-1_726.17545.17545.3.0.dta	cwq_mix2-1_726	17545	5007.02	3288.3	1096.77	3	1	SQNHLSYJTTMK		1423.66	9 2 0 0	H(9)N(2)	(N(N(H(H(H(H)))(H(H(H(H(H))))))))	434	0 1 0 0;0 2 0 0;1 2 0 0;2 2 0 0;3 2 0 0;4 2 0 0;5 2 0 0;6 2 0 0;7 2 0 0;8 2 0 0;	1864.63	8	24.9804	12.9752	47.2756	6	0.00051	0.15612	0.83333	0.45455	0	0	0	0	4.15008e-22	5.54425e-24	-1	0.00905797	0.00905797	sp|O42841|YFH2_SCHPO	SPAC23A1.02c	295	11955100	14229900
cwq_mix2-1_726.17606.17606.3.0.dta	cwq_mix2-1_726.17606.17606.3.0.dta	cwq_mix2-1_726	17606	5023.5	4200.69	1400.9	3	1	RSEVTPJTSLAQCPK	13,Carbamidomethyl[C];	1687.84	13 2 0 0	H(13)N(2)	(N(N(H(H(H))(H(H(H(H(H))))(H(H(H(H(H)))))))))	515	0 1 0 0;0 2 0 0;1 2 0 0;2 2 0 0;3 2 0 0;4 2 0 0;5 2 0 0;6 2 0 0;7 2 0 0;8 2 0 0;9 2 0 0;10 2 0 0;11 2 0 0;12 2 0 0;	2512.85	7	44.5285	11.6806	105.532	7	0.00406	0.96642	1	0.46429	0	0	0	0	1.86584e-51	8.73694e-53	-1	0.00905797	0.00905797	sp|Q9C0Y2|YKL1_SCHPO	SPAPB2C8.01	44	62760600	55098100
cwq_mix2-1_726.17615.17615.3.0.dta	cwq_mix2-1_726.17615.17615.3.0.dta	cwq_mix2-1_726	17615	5025.86	4038.64	1346.88	3	1	RSEVTPJTSLAQCPK	13,Carbamidomethyl[C];	1687.84	12 2 0 0	H(12)N(2)	(N(N(H(H(H(H)))(H(H(H(H(H(H(H(H)))))))))))	431	0 1 0 0;0 2 0 0;1 2 0 0;2 2 0 0;3 2 0 0;4 2 0 0;5 2 0 0;6 2 0 0;7 2 0 0;8 2 0 0;9 2 0 0;10 2 0 0;11 2 0 0;	2350.79	7	47.3946	11.6507	113.776	7	0.00291	0.7213	1	0.39286	0	0	0	0	1.65941e-55	1.45576e-56	-1	0.00994575	0.00994575	sp|Q9C0Y2|YKL1_SCHPO	SPAPB2C8.01	44	128318000	100651000
cwq_mix2-1_726.17643.17643.3.0.dta	cwq_mix2-1_726.17643.17643.3.0.dta	cwq_mix2-1_726	17643	5033.53	3126.25	1042.75	3	1	SQNHLSYJTTMK		1423.66	8 2 0 0	H(8)N(2)	(N(N(H(H(H(H)))(H(H)(H)(H)))))	451	0 1 0 0;0 2 0 0;1 2 0 0;2 2 0 0;3 2 0 0;4 2 0 0;5 2 0 0;6 2 0 0;7 2 0 0;	1702.58	8	40.312	22.0313	74.2618	7	0.00239	0.76571	0.90909	0.68182	0	0	0	0	8.43139e-36	1.90883e-37	-1	0.00362757	0.00362757	sp|O42841|YFH2_SCHPO	SPAC23A1.02c	295	14143300	16439500
cwq_mix2-1_726.17658.17658.3.0.dta	cwq_mix2-1_726.17658.17658.3.0.dta	cwq_mix2-1_726	17658	5037.48	3882.5	1294.84	3	1	WTPVSTJSTSK		1207.6	14 2 0 0	H(14)N(2)	(N(N(H(H(H))(H(H(H(H(H))))(H(H(H(H(H(H))))))))))	514	0 1 0 0;0 2 0 0;1 2 0 0;2 2 0 0;3 2 0 0;4 2 0 0;5 2 0 0;6 2 0 0;7 2 0 0;8 2 0 0;9 2 0 0;10 2 0 0;11 2 0 0;12 2 0 0;13 2 0 0;	2674.9	7	36.2566	13.5829	78.3649	7	0.00334	0.86007	0.88235	0.4	0	0	0	0	7.19068e-38	1.92579e-39	-1	0.00763359	0.00763359	sp|O13968|YE48_SCHPO	SPAC24C9.08	555	5066950	45490500
cwq_mix2-1_726.17694.17694.3.0.dta	cwq_mix2-1_726.17694.17694.3.0.dta	cwq_mix2-1_726	17694	5047.23	4200.69	1400.9	3	1	RSEVTPJTSLAQCPK	13,Carbamidomethyl[C];	1687.84	13 2 0 0	H(13)N(2)	(N(N(H(H(H))(H(H(H(H(H))))(H(H(H(H(H)))))))))	515	0 1 0 0;0 2 0 0;1 2 0 0;2 2 0 0;3 2 0 0;4 2 0 0;5 2 0 0;6 2 0 0;7 2 0 0;8 2 0 0;9 2 0 0;10 2 0 0;11 2 0 0;12 2 0 0;	2512.85	7	44.1798	15.2716	97.8665	7	0.00449	1.06855	1	0.53571	0	0	0	0	1.17548e-47	3.32138e-49	-1	0.00689655	0.00689655	sp|Q9C0Y2|YKL1_SCHPO	SPAPB2C8.01	44	62760600	55098100
cwq_mix2-1_726.17718.17718.3.0.dta	cwq_mix2-1_726.17718.17718.3.0.dta	cwq_mix2-1_726	17718	5053.72	3032.25	1011.42	3	1	JDTIIIHADR		1167.61	9 2 0 0	H(9)N(2)	(N(N(H(H(H)(H(H)))(H(H)(H(H))))))	468	0 1 0 0;0 2 0 0;1 2 0 0;2 2 0 0;3 2 0 0;4 2 0 0;5 2 0 0;6 2 0 0;7 2 0 0;8 2 0 0;	1864.63	1	38.0947	16.5059	78.1881	7	0.00086	0.28275	1	0.88889	0	0	0	0	8.82886e-38	2.50366e-39	-1	0.00514403	0.00514403	sp|Q9HDW9|PIGL_SCHPO	SPAPB2B4.01c	198	8252350	7277360
cwq_mix2-1_726.17725.17725.3.0.dta	cwq_mix2-1_726.17725.17725.3.0.dta	cwq_mix2-1_726	17725	5055.52	3126.25	1042.75	3	1	SQNHLSYJTTMK		1423.66	8 2 0 0	H(8)N(2)	(N(N(H(H(H(H)))(H(H(H(H)))))))	437	0 1 0 0;0 2 0 0;1 2 0 0;2 2 0 0;3 2 0 0;4 2 0 0;5 2 0 0;6 2 0 0;7 2 0 0;	1702.58	8	42.2866	18.851	85.8099	7	0.00206	0.66015	1	0.72727	0	0	0	0	1.27662e-41	5.45429e-43	-1	0.00444444	0.00444444	sp|O42841|YFH2_SCHPO	SPAC23A1.02c	295	14143300	16439500
cwq_mix2-1_726.17737.17737.3.0.dta	cwq_mix2-1_726.17737.17737.3.0.dta	cwq_mix2-1_726	17737	5058.84	3314.34	1105.45	3	1	NMVJTTREEVEK		1449.7	9 2 0 0	H(9)N(2)	(N(N(H(H(H(H)))(H(H(H(H(H))))))))	434	0 1 0 0;0 2 0 0;1 2 0 0;2 2 0 0;3 2 0 0;4 2 0 0;5 2 0 0;6 2 0 0;7 2 0 0;8 2 0 0;	1864.63	4	47.4641	18.7079	100.869	7	0.00143	0.43157	1	0.63636	0	0	0	0	3.78801e-49	1.99698e-50	-1	0.00444444	0.00444444	sp|Q9HGN7|SEC63_SCHPO	sec63	135	19463900	24710100
cwq_mix2-1_726.17748.17748.3.0.dta	cwq_mix2-1_726.17748.17748.3.0.dta	cwq_mix2-1_726	17748	5061.82	4653.79	1551.93	3	1	VYAVJASLNHDK		1330.67	18 2 0 0	H(18)N(2)	(N(N(H(H(H))(H(H(H(H(H(H(H(H)))))))(H(H(H(H(H(H(H)))))))))))	507	0 1 0 0;0 2 0 0;1 2 0 0;2 2 0 0;3 2 0 0;4 2 0 0;5 2 0 0;6 2 0 0;7 2 0 0;8 2 0 0;9 2 0 0;10 2 0 0;11 2 0 0;12 2 0 0;13 2 0 0;14 2 0 0;15 2 0 0;16 2 0 0;17 2 0 0;	3323.11	5	39.9298	16.9424	82.6208	7	0.0021	0.45113	0.80952	0.59091	0	0	0	0	5.14675e-40	1.79587e-41	-1	0.00514403	0.00514403	sp|Q9USU5|GAS2_SCHPO	gas2	90	9656300	12845400
cwq_mix2-1_726.17791.17791.3.0.dta	cwq_mix2-1_726.17791.17791.3.0.dta	cwq_mix2-1_726	17791	5073.33	4888.82	1630.28	3	1	VHLECFGSSSSNJK	5,Carbamidomethyl[C];	1565.7	18 2 0 0	H(18)N(2)	(N(N(H(H(H))(H(H(H(H(H(H(H(H)))))))(H(H(H(H(H(H(H)))))))))))	507	0 1 0 0;0 2 0 0;1 2 0 0;2 2 0 0;3 2 0 0;4 2 0 0;5 2 0 0;6 2 0 0;7 2 0 0;8 2 0 0;9 2 0 0;10 2 0 0;11 2 0 0;12 2 0 0;13 2 0 0;14 2 0 0;15 2 0 0;16 2 0 0;17 2 0 0;	3323.11	13	35.4928	16.3981	70.9544	7	0.00512	1.04759	0.80952	0.46154	0	0	0	0	3.92663e-34	1.1311e-35	-1	0.00514403	0.00514403	sp|O13912|YDW6_SCHPO	SPAC23C11.06c	256	15456100	11747300
cwq_mix2-1_726.17808.17808.3.0.dta	cwq_mix2-1_726.17808.17808.3.0.dta	cwq_mix2-1_726	17808	5077.99	2870.2	957.403	3	1	JDTIIIHADR		1167.61	8 2 0 0	H(8)N(2)	(N(N(H(H(H(H)))(H(H)(H)(H)))))	451	0 1 0 0;0 2 0 0;1 2 0 0;2 2 0 0;3 2 0 0;4 2 0 0;5 2 0 0;6 2 0 0;7 2 0 0;	1702.58	1	29.24	11.6886	61.8355	7	0.00282	0.98418	1	0.66667	0	0	0	0	1.6008e-29	3.41835e-31	-1	0.00905797	0.00905797	sp|Q9HDW9|PIGL_SCHPO	SPAPB2B4.01c	198	2943380	2256310
cwq_mix2-1_726.17812.17812.3.0.dta	cwq_mix2-1_726.17812.17812.3.0.dta	cwq_mix2-1_726	17812	5078.94	3720.45	1240.82	3	1	WTPVSTJSTSK		1207.6	13 2 0 0	H(13)N(2)	(N(N(H(H(H))(H(H(H(H(H))))(H(H(H(H(H)))))))))	515	0 1 0 0;0 2 0 0;1 2 0 0;2 2 0 0;3 2 0 0;4 2 0 0;5 2 0 0;6 2 0 0;7 2 0 0;8 2 0 0;9 2 0 0;10 2 0 0;11 2 0 0;12 2 0 0;	2512.85	7	77.9527	55.2403	120.133	7	0.00444	1.19411	0.9375	0.9	0	0	0	0	1.31961e-58	7.81646e-60	-1	0	7.81646e-60	sp|O13968|YE48_SCHPO	SPAC24C9.08	555	65865900	171814000
cwq_mix2-1_726.17838.17838.3.0.dta	cwq_mix2-1_726.17838.17838.3.0.dta	cwq_mix2-1_726	17838	5086.01	3152.28	1051.43	3	1	NMVJTTREEVEK		1449.7	8 2 0 0	H(8)N(2)	(N(N(H(H(H(H)))(H(H(H(H)))))))	437	0 1 0 0;0 2 0 0;1 2 0 0;2 2 0 0;3 2 0 0;4 2 0 0;5 2 0 0;6 2 0 0;7 2 0 0;	1702.58	4	48.4312	23.4527	94.82	7	0.00126	0.40123	1	0.59091	0	0	0	0	3.88158e-46	1.8241e-47	-1	0.00362757	0.00362757	sp|Q9HGN7|SEC63_SCHPO	sec63	135	53814400	61602500
cwq_mix2-1_726.17847.17847.3.0.dta	cwq_mix2-1_726.17847.17847.3.0.dta	cwq_mix2-1_726	17847	5088.42	3558.39	1186.8	3	1	WTPVSTJSTSK		1207.6	12 2 0 0	H(12)N(2)	(N(N(H(H(H)(H(H(H))))(H(H(H))(H(H(H)))))))	456	0 1 0 0;0 2 0 0;1 2 0 0;2 2 0 0;3 2 0 0;4 2 0 0;5 2 0 0;6 2 0 0;7 2 0 0;8 2 0 0;9 2 0 0;10 2 0 0;11 2 0 0;	2350.79	7	24.077	12.5744	45.4389	6	0.00109	0.30662	0.8	0.45	0	0	0	0	3.44117e-21	5.23208e-23	-1	0.00905797	0.00905797	sp|O13968|YE48_SCHPO	SPAC24C9.08	555	35979900	61192700
cwq_mix2-1_726.17901.17901.3.0.dta	cwq_mix2-1_726.17901.17901.3.0.dta	cwq_mix2-1_726	17901	5102.89	3720.44	1240.82	3	1	WTPVSTJSTSK		1207.6	13 2 0 0	H(13)N(2)	(N(N(H(H(H))(H(H(H(H(H))))(H(H(H(H(H)))))))))	515	0 1 0 0;0 2 0 0;1 2 0 0;2 2 0 0;3 2 0 0;4 2 0 0;5 2 0 0;6 2 0 0;7 2 0 0;8 2 0 0;9 2 0 0;10 2 0 0;11 2 0 0;12 2 0 0;	2512.85	7	36.0246	12.0347	80.5773	7	0.00328	0.88286	0.875	0.4	0	0	0	0	5.5123e-39	2.11698e-40	-1	0.00905797	0.00905797	sp|O13968|YE48_SCHPO	SPAC24C9.08	555	66302200	171814000
cwq_mix2-1_726.17904.17904.3.0.dta	cwq_mix2-1_726.17904.17904.3.0.dta	cwq_mix2-1_726	17904	5103.77	2990.23	997.415	3	1	NMVJTTREEVEK		1449.7	7 2 0 0	H(7)N(2)	(N(N(H(H(H))(H(H(H(H)))))))	521	0 1 0 0;0 2 0 0;1 2 0 0;2 2 0 0;3 2 0 0;4 2 0 0;5 2 0 0;6 2 0 0;	1540.53	4	50.5995	31.8941	85.3383	7	0.00137	0.4589	1	0.72727	0	0	0	0	2.20459e-41	8.83722e-43	-1	0	8.83722e-43	sp|Q9HGN7|SEC63_SCHPO	sec63	135	68508700	76829800
cwq_mix2-1_726.17912.17912.3.0.dta	cwq_mix2-1_726.17912.17912.3.0.dta	cwq_mix2-1_726	17912	5105.85	4564.71	1522.24	3	1	VHLECFGSSSSNJK	5,Carbamidomethyl[C];	1565.7	16 2 0 0	H(16)N(2)	(N(N(H(H(H))(H(H(H(H(H(H)))))(H(H(H(H(H(H(H)))))))))))	511	0 1 0 0;0 2 0 0;1 2 0 0;2 2 0 0;3 2 0 0;4 2 0 0;5 2 0 0;6 2 0 0;7 2 0 0;8 2 0 0;9 2 0 0;10 2 0 0;11 2 0 0;12 2 0 0;13 2 0 0;14 2 0 0;15 2 0 0;	2999	13	77.0478	54.901	118.178	7	0.00235	0.51446	0.89474	0.84615	0	0	0	0	1.17944e-57	8.67077e-59	-1	0	8.67077e-59	sp|O13912|YDW6_SCHPO	SPAC23C11.06c	256	47370800	44353800
cwq_mix2-1_726.17913.17913.3.0.dta	cwq_mix2-1_726.17913.17913.3.0.dta	cwq_mix2-1_726	17913	5106.18	3152.28	1051.43	3	1	NMVJTTREEVEK		1449.7	8 2 0 0	H(8)N(2)	(N(N(H(H(H(H)))(H(H(H(H)))))))	437	0 1 0 0;0 2 0 0;1 2 0 0;2 2 0 0;3 2 0 0;4 2 0 0;5 2 0 0;6 2 0 0;7 2 0 0;	1702.58	4	50.391	26.5861	94.6002	7	0.00065	0.20709	1	0.72727	0	0	0	0	4.99752e-46	2.07534e-47	-1	0.00136612	0.00136612	sp|Q9HGN7|SEC63_SCHPO	sec63	135	53814400	61602500
cwq_mix2-1_726.17914.17914.3.0.dta	cwq_mix2-1_726.17914.17914.3.0.dta	cwq_mix2-1_726	17914	5106.45	3558.39	1186.8	3	1	WTPVSTJSTSK		1207.6	12 2 0 0	H(12)N(2)	(N(N(H(H(H(H)))(H(H(H(H)))(H(H(H(H))))))))	435	0 1 0 0;0 2 0 0;1 2 0 0;2 2 0 0;3 2 0 0;4 2 0 0;5 2 0 0;6 2 0 0;7 2 0 0;8 2 0 0;9 2 0 0;10 2 0 0;11 2 0 0;	2350.79	7	34.9736	20.9886	60.9459	6	0.00104	0.29229	0.86667	0.5	0	0	0	0	4.52959e-29	1.14196e-30	-1	0.00362757	0.00362757	sp|O13968|YE48_SCHPO	SPAC24C9.08	555	35979900	61192700
cwq_mix2-1_726.17924.17924.3.0.dta	cwq_mix2-1_726.17924.17924.3.0.dta	cwq_mix2-1_726	17924	5109.13	3234.25	1078.75	3	1	JLTFAR		721.399	13 2 0 0	H(13)N(2)	(N(N(H(H(H))(H(H(H(H(H))))(H(H(H(H(H)))))))))	515	0 1 0 0;0 2 0 0;1 2 0 0;2 2 0 0;3 2 0 0;4 2 0 0;5 2 0 0;6 2 0 0;7 2 0 0;8 2 0 0;9 2 0 0;10 2 0 0;11 2 0 0;12 2 0 0;	2512.85	1	33.5564	12.5757	72.5205	7	0.00052	0.16005	0.8125	1.1	0	0	0	0	6.36903e-35	1.76636e-36	-1	0.00905797	0.00905797	sp|O60123|KEX1_SCHPO	kex1	416	25486300	35514700
cwq_mix2-1_726.17964.17964.3.0.dta	cwq_mix2-1_726.17964.17964.3.0.dta	cwq_mix2-1_726	17964	5119.95	4402.66	1468.22	3	1	VHLECFGSSSSNJK	5,Carbamidomethyl[C];	1565.7	15 2 0 0	H(15)N(2)	(N(N(H(H(H))(H(H(H(H(H(H)))))(H(H(H(H(H(H))))))))))	512	0 1 0 0;0 2 0 0;1 2 0 0;2 2 0 0;3 2 0 0;4 2 0 0;5 2 0 0;6 2 0 0;7 2 0 0;8 2 0 0;9 2 0 0;10 2 0 0;11 2 0 0;12 2 0 0;13 2 0 0;14 2 0 0;	2836.95	13	57.6194	37.5318	94.9249	7	0.00364	0.82763	0.83333	0.65385	0	0	0	0	3.44047e-46	1.52136e-47	-1	0	1.52136e-47	sp|O13912|YDW6_SCHPO	SPAC23C11.06c	256	37468400	40478400
cwq_mix2-1_726.17968.17968.3.0.dta	cwq_mix2-1_726.17968.17968.3.0.dta	cwq_mix2-1_726	17968	5120.96	3396.34	1132.78	3	1	WTPVSTJSTSK		1207.6	11 2 0 0	H(11)N(2)	(N(N(H(H(H(H))(H(H)))(H(H(H(H(H))))))))	429	0 1 0 0;0 2 0 0;1 2 0 0;2 2 0 0;3 2 0 0;4 2 0 0;5 2 0 0;6 2 0 0;7 2 0 0;8 2 0 0;9 2 0 0;10 2 0 0;	2188.74	7	68.6882	54.2026	95.5899	7	0.00246	0.72387	0.92857	0.95	0	0	0	0	1.60214e-46	7.984e-48	-1	0	7.984e-48	sp|O13968|YE48_SCHPO	SPAC24C9.08	555	52382400	98649700
cwq_mix2-1_726.17971.17971.3.0.dta	cwq_mix2-1_726.17971.17971.3.0.dta	cwq_mix2-1_726	17971	5121.79	4005.58	1335.86	3	1	VYAVJASLNHDK		1330.67	14 2 0 0	H(14)N(2)	(N(N(H(H(H))(H(H(H(H(H))))(H(H(H(H(H(H))))))))))	514	0 1 0 0;0 2 0 0;1 2 0 0;2 2 0 0;3 2 0 0;4 2 0 0;5 2 0 0;6 2 0 0;7 2 0 0;8 2 0 0;9 2 0 0;10 2 0 0;11 2 0 0;12 2 0 0;13 2 0 0;	2674.9	5	72.2573	50.3687	112.908	7	0.00423	1.05608	0.88235	1.09091	0	0	0	0	4.41487e-55	3.83061e-56	-1	0	3.83061e-56	sp|Q9USU5|GAS2_SCHPO	gas2	90	33297100	38238700
cwq_mix2-1_726.17977.17977.3.0.dta	cwq_mix2-1_726.17977.17977.3.0.dta	cwq_mix2-1_726	17977	5123.31	2990.23	997.415	3	1	NMVJTTREEVEK		1449.7	7 2 0 0	H(7)N(2)	(N(N(H(H)(H(H)(H(H(H)))))))	876	0 1 0 0;0 2 0 0;1 2 0 0;2 2 0 0;3 2 0 0;4 2 0 0;5 2 0 0;6 2 0 0;	1540.53	4	51.8049	31.4416	89.6225	7	0.00169	0.56425	1	0.72727	0	0	0	0	1.55095e-43	5.85917e-45	-1	0	5.85917e-45	sp|Q9HGN7|SEC63_SCHPO	sec63	135	68508700	76829800
cwq_mix2-1_726.17979.17979.3.0.dta	cwq_mix2-1_726.17979.17979.3.0.dta	cwq_mix2-1_726	17979	5123.92	3146.24	1049.42	3	1	VQASJWTGTR		1119.55	10 2 0 0	H(10)N(2)	(N(N(H(H(H(H)))(H(H)(H(H(H(H))))))))	446	0 1 0 0;0 2 0 0;1 2 0 0;2 2 0 0;3 2 0 0;4 2 0 0;5 2 0 0;6 2 0 0;7 2 0 0;8 2 0 0;9 2 0 0;	2026.69	5	60.4158	37.5991	102.79	7	0.00145	0.4618	1	0.94444	0	0	0	0	4.22912e-50	2.0232e-51	-1	0	2.0232e-51	sp|Q9USK8|AGS1_SCHPO	ags1	907	21385400	37430300
cwq_mix2-1_726.17986.17986.2.0.dta	cwq_mix2-1_726.17986.17986.2.0.dta	cwq_mix2-1_726	17986	5125.86	2984.19	1492.6	2	1	VQASJWTGTR		1119.55	9 2 0 0	H(9)N(2)	(N(N(H(H(H(H(H))))(H(H(H(H)))))))	419	0 1 0 0;0 2 0 0;1 2 0 0;2 2 0 0;3 2 0 0;4 2 0 0;5 2 0 0;6 2 0 0;7 2 0 0;8 2 0 0;	1864.63	5	54.8714	43.1565	76.6275	7	0.00247	0.82648	1	1.16667	0	0	0	0	5.40549e-37	1.5749e-38	-1	0	1.5749e-38	sp|Q9USK8|AGS1_SCHPO	ags1	907	9032810	10264700
cwq_mix2-1_726.17999.17999.3.0.dta	cwq_mix2-1_726.17999.17999.3.0.dta	cwq_mix2-1_726	17999	5129.24	4167.63	1389.88	3	1	VYAVJASLNHDK		1330.67	15 2 0 0	H(15)N(2)	(N(N(H(H(H))(H(H(H(H(H(H)))))(H(H(H(H(H(H))))))))))	512	0 1 0 0;0 2 0 0;1 2 0 0;2 2 0 0;3 2 0 0;4 2 0 0;5 2 0 0;6 2 0 0;7 2 0 0;8 2 0 0;9 2 0 0;10 2 0 0;11 2 0 0;12 2 0 0;13 2 0 0;14 2 0 0;	2836.95	5	69.6888	43.0952	119.077	7	0.00287	0.68979	0.94444	0.95455	0	0	0	0	4.30468e-58	2.75682e-59	-1	0	2.75682e-59	sp|Q9USU5|GAS2_SCHPO	gas2	90	46996300	58801100
cwq_mix2-1_726.18012.18012.2.0.dta	cwq_mix2-1_726.18012.18012.2.0.dta	cwq_mix2-1_726	18012	5132.82	3146.25	1573.63	2	1	VQASJWTGTR		1119.55	10 2 0 0	H(10)N(2)	(N(N(H(H(H(H)))(H(H)(H(H(H(H))))))))	446	0 1 0 0;0 2 0 0;1 2 0 0;2 2 0 0;3 2 0 0;4 2 0 0;5 2 0 0;6 2 0 0;7 2 0 0;8 2 0 0;9 2 0 0;	2026.69	5	38.5322	22.3526	68.58	7	0.00499	1.58695	1	0.83333	0	0	0	0	6.19646e-33	1.41806e-34	-1	0.00362757	0.00362757	sp|Q9USK8|AGS1_SCHPO	ags1	907	10529300	9385950
cwq_mix2-1_726.18033.18033.3.0.dta	cwq_mix2-1_726.18033.18033.3.0.dta	cwq_mix2-1_726	18033	5138.48	3843.52	1281.85	3	1	VYAVJASLNHDK		1330.67	13 2 0 0	H(13)N(2)	(N(N(H(H(H))(H(H(H(H(H))))(H(H(H(H(H)))))))))	515	0 1 0 0;0 2 0 0;1 2 0 0;2 2 0 0;3 2 0 0;4 2 0 0;5 2 0 0;6 2 0 0;7 2 0 0;8 2 0 0;9 2 0 0;10 2 0 0;11 2 0 0;12 2 0 0;	2512.85	5	83.6614	59.7436	128.08	7	0.00394	1.02553	1	1	0	0	0	0	1.87244e-62	1.54125e-63	-1	0	1.54125e-63	sp|Q9USU5|GAS2_SCHPO	gas2	90	68715800	71789500
cwq_mix2-1_726.18044.18044.3.0.dta	cwq_mix2-1_726.18044.18044.3.0.dta	cwq_mix2-1_726	18044	5141.46	3396.34	1132.78	3	1	WTPVSTJSTSK		1207.6	11 2 0 0	H(11)N(2)	(N(N(H(H(H)(H(H(H))))(H(H(H))(H(H))))))	457	0 1 0 0;0 2 0 0;1 2 0 0;2 2 0 0;3 2 0 0;4 2 0 0;5 2 0 0;6 2 0 0;7 2 0 0;8 2 0 0;9 2 0 0;10 2 0 0;	2188.74	7	47.959	33.9955	73.8911	7	0.00175	0.51453	0.92857	0.7	0	0	0	0	1.29673e-35	2.98158e-37	-1	0	2.98158e-37	sp|O13968|YE48_SCHPO	SPAC24C9.08	555	52382400	98649700
cwq_mix2-1_726.18045.18045.3.0.dta	cwq_mix2-1_726.18045.18045.3.0.dta	cwq_mix2-1_726	18045	5141.78	4240.6	1414.21	3	1	VHLECFGSSSSNJK	5,Carbamidomethyl[C];	1565.7	14 2 0 0	H(14)N(2)	(N(N(H(H(H))(H(H(H(H(H))))(H(H(H(H(H(H))))))))))	514	0 1 0 0;0 2 0 0;1 2 0 0;2 2 0 0;3 2 0 0;4 2 0 0;5 2 0 0;6 2 0 0;7 2 0 0;8 2 0 0;9 2 0 0;10 2 0 0;11 2 0 0;12 2 0 0;13 2 0 0;	2674.9	13	73.7246	58.296	102.378	7	0.00374	0.88247	0.88235	0.92308	0	0	0	0	6.76479e-50	3.54756e-51	-1	0	3.54756e-51	sp|O13912|YDW6_SCHPO	SPAC23C11.06c	256	29086000	35250200
cwq_mix2-1_726.18048.18048.3.0.dta	cwq_mix2-1_726.18048.18048.3.0.dta	cwq_mix2-1_726	18048	5142.61	2910.14	970.719	3	1	JLTFAR		721.399	11 2 0 0	H(11)N(2)	(N(N(H(H(H(H))(H(H)))(H(H(H(H(H))))))))	429	0 1 0 0;0 2 0 0;1 2 0 0;2 2 0 0;3 2 0 0;4 2 0 0;5 2 0 0;6 2 0 0;7 2 0 0;8 2 0 0;9 2 0 0;10 2 0 0;	2188.74	1	40.3923	14.2707	88.9039	7	0.00238	0.81869	0.92857	1.1	0	0	0	0	3.55816e-43	1.28815e-44	-1	0.00689655	0.00689655	sp|O60123|KEX1_SCHPO	kex1	416	21435900	23335400
cwq_mix2-1_726.18050.18050.2.0.dta	cwq_mix2-1_726.18050.18050.2.0.dta	cwq_mix2-1_726	18050	5143.17	2910.14	1455.57	2	1	JLTFAR		721.399	11 2 0 0	H(11)N(2)	(N(N(H(H(H(H))(H(H)))(H(H(H(H(H))))))))	429	0 1 0 0;0 2 0 0;1 2 0 0;2 2 0 0;3 2 0 0;4 2 0 0;5 2 0 0;6 2 0 0;7 2 0 0;8 2 0 0;9 2 0 0;10 2 0 0;	2188.74	1	45.3112	25.2078	82.6463	7	0.0024	0.82591	1	1.3	0	0	0	0	4.99692e-40	1.71067e-41	-1	0.00136612	0.00136612	sp|O60123|KEX1_SCHPO	kex1	416	16100700	18521000
cwq_mix2-1_726.18052.18052.2.0.dta	cwq_mix2-1_726.18052.18052.2.0.dta	cwq_mix2-1_726	18052	5143.72	3072.19	1536.6	2	1	JLTFAR		721.399	12 2 0 0	H(12)N(2)	(N(N(H(H)(H(H(H(H)))(H(H(H(H(H(H))))))))))	862	0 1 0 0;0 2 0 0;1 2 0 0;2 2 0 0;3 2 0 0;4 2 0 0;5 2 0 0;6 2 0 0;7 2 0 0;8 2 0 0;9 2 0 0;10 2 0 0;11 2 0 0;	2350.79	1	32.6771	13.3989	68.4795	7	0.00172	0.56119	0.93333	1.1	0	0	0	0	6.96427e-33	1.56e-34	-1	0.00763359	0.00763359	sp|O60123|KEX1_SCHPO	kex1	416	4630550	5340710
cwq_mix2-1_726.18101.18101.3.0.dta	cwq_mix2-1_726.18101.18101.3.0.dta	cwq_mix2-1_726	18101	5157.24	3843.52	1281.85	3	1	VYAVJASLNHDK		1330.67	13 2 0 0	H(13)N(2)	(N(N(H(H(H))(H(H(H(H(H))))(H(H(H(H(H)))))))))	515	0 1 0 0;0 2 0 0;1 2 0 0;2 2 0 0;3 2 0 0;4 2 0 0;5 2 0 0;6 2 0 0;7 2 0 0;8 2 0 0;9 2 0 0;10 2 0 0;11 2 0 0;12 2 0 0;	2512.85	5	80.6725	61.5106	116.259	7	0.00384	0.99899	0.9375	1.09091	0	0	0	0	1.01628e-56	1.17391e-57	-1	0	1.17391e-57	sp|Q9USU5|GAS2_SCHPO	gas2	90	68715800	71789500
cwq_mix2-1_726.18114.18114.3.0.dta	cwq_mix2-1_726.18114.18114.3.0.dta	cwq_mix2-1_726	18114	5160.78	4078.55	1360.19	3	1	VHLECFGSSSSNJK	5,Carbamidomethyl[C];	1565.7	13 2 0 0	H(13)N(2)	(N(N(H(H(H))(H(H(H(H(H))))(H(H(H(H(H)))))))))	515	0 1 0 0;0 2 0 0;1 2 0 0;2 2 0 0;3 2 0 0;4 2 0 0;5 2 0 0;6 2 0 0;7 2 0 0;8 2 0 0;9 2 0 0;10 2 0 0;11 2 0 0;12 2 0 0;	2512.85	13	44.7299	27.6139	76.5169	7	0.00142	0.34881	0.8125	0.65385	0	0	0	0	6.14653e-37	2.04122e-38	-1	0	2.04122e-38	sp|O13912|YDW6_SCHPO	SPAC23C11.06c	256	20259900	23107900
cwq_mix2-1_726.18121.18121.2.0.dta	cwq_mix2-1_726.18121.18121.2.0.dta	cwq_mix2-1_726	18121	5162.68	2910.14	1455.57	2	1	JLTFAR		721.399	11 2 0 0	H(11)N(2)	(N(N(H(H(H(H))(H(H)))(H(H(H(H(H))))))))	429	0 1 0 0;0 2 0 0;1 2 0 0;2 2 0 0;3 2 0 0;4 2 0 0;5 2 0 0;6 2 0 0;7 2 0 0;8 2 0 0;9 2 0 0;10 2 0 0;	2188.74	1	45.2522	23.6912	85.2942	7	0.00342	1.1764	1	1.2	0	0	0	0	2.32008e-41	1.00745e-42	-1	0.00362757	0.00362757	sp|O60123|KEX1_SCHPO	kex1	416	16100700	18521000
cwq_mix2-1_726.18134.18134.3.0.dta	cwq_mix2-1_726.18134.18134.3.0.dta	cwq_mix2-1_726	18134	5166.24	4240.61	1414.21	3	1	VHLECFGSSSSNJK	5,Carbamidomethyl[C];	1565.7	14 2 0 0	H(14)N(2)	(N(N(H(H(H))(H(H(H(H(H))))(H(H(H(H(H(H))))))))))	514	0 1 0 0;0 2 0 0;1 2 0 0;2 2 0 0;3 2 0 0;4 2 0 0;5 2 0 0;6 2 0 0;7 2 0 0;8 2 0 0;9 2 0 0;10 2 0 0;11 2 0 0;12 2 0 0;13 2 0 0;	2674.9	13	66.637	45.5679	105.765	7	0.00606	1.42862	0.88235	0.69231	0	0	0	0	1.43081e-51	6.18914e-53	-1	0	6.18914e-53	sp|O13912|YDW6_SCHPO	SPAC23C11.06c	256	29086000	35250200
cwq_mix2-1_726.18188.18188.3.0.dta	cwq_mix2-1_726.18188.18188.3.0.dta	cwq_mix2-1_726	18188	5180.94	4078.55	1360.19	3	1	VHLECFGSSSSNJK	5,Carbamidomethyl[C];	1565.7	13 2 0 0	H(13)N(2)	(N(N(H(H(H))(H(H(H(H(H))))(H(H(H(H(H)))))))))	515	0 1 0 0;0 2 0 0;1 2 0 0;2 2 0 0;3 2 0 0;4 2 0 0;5 2 0 0;6 2 0 0;7 2 0 0;8 2 0 0;9 2 0 0;10 2 0 0;11 2 0 0;12 2 0 0;	2512.85	13	75.7525	56.5153	111.479	7	0.00565	1.38521	0.9375	0.84615	0	0	0	0	2.21377e-54	1.41614e-55	-1	0	1.41614e-55	sp|O13912|YDW6_SCHPO	SPAC23C11.06c	256	20259900	23107900
cwq_mix2-1_726.18240.18240.3.0.dta	cwq_mix2-1_726.18240.18240.3.0.dta	cwq_mix2-1_726	18240	5195.14	3916.5	1306.17	3	1	VHLECFGSSSSNJK	5,Carbamidomethyl[C];	1565.7	12 2 0 0	H(12)N(2)	(N(N(H(H(H(H)))(H(H(H(H)))(H(H(H(H))))))))	435	0 1 0 0;0 2 0 0;1 2 0 0;2 2 0 0;3 2 0 0;4 2 0 0;5 2 0 0;6 2 0 0;7 2 0 0;8 2 0 0;9 2 0 0;10 2 0 0;11 2 0 0;	2350.79	13	51.4156	32.077	87.3302	7	0.00436	1.113	0.86667	0.61538	0	0	0	0	2.19611e-42	7.27991e-44	-1	0	7.27991e-44	sp|O13912|YDW6_SCHPO	SPAC23C11.06c	256	9352820	8583910
cwq_mix2-1_726.18254.18254.3.0.dta	cwq_mix2-1_726.18254.18254.3.0.dta	cwq_mix2-1_726	18254	5198.99	4078.55	1360.19	3	1	VHLECFGSSSSNJK	5,Carbamidomethyl[C];	1565.7	13 2 0 0	H(13)N(2)	(N(N(H(H(H))(H(H(H(H(H))))(H(H(H(H(H)))))))))	515	0 1 0 0;0 2 0 0;1 2 0 0;2 2 0 0;3 2 0 0;4 2 0 0;5 2 0 0;6 2 0 0;7 2 0 0;8 2 0 0;9 2 0 0;10 2 0 0;11 2 0 0;12 2 0 0;	2512.85	13	71.7512	53.9842	104.747	7	0.00615	1.50804	0.875	0.80769	0	0	0	0	4.5529e-51	2.23309e-52	-1	0	2.23309e-52	sp|O13912|YDW6_SCHPO	SPAC23C11.06c	256	20259900	23107900
cwq_mix2-1_726.18309.18309.3.0.dta	cwq_mix2-1_726.18309.18309.3.0.dta	cwq_mix2-1_726	18309	5213.77	3916.5	1306.17	3	1	VHLECFGSSSSNJK	5,Carbamidomethyl[C];	1565.7	12 2 0 0	H(12)N(2)	(N(N(H(H(H))(H(H(H))(H(H(H(H(H(H))))))))))	522	0 1 0 0;0 2 0 0;1 2 0 0;2 2 0 0;3 2 0 0;4 2 0 0;5 2 0 0;6 2 0 0;7 2 0 0;8 2 0 0;9 2 0 0;10 2 0 0;11 2 0 0;	2350.79	13	62.9394	42.2582	101.347	7	0.00671	1.71201	0.93333	0.76923	0	0	0	0	2.19239e-49	1.19883e-50	-1	0	1.19883e-50	sp|O13912|YDW6_SCHPO	SPAC23C11.06c	256	9352820	8583910
cwq_mix2-1_726.18328.18328.3.0.dta	cwq_mix2-1_726.18328.18328.3.0.dta	cwq_mix2-1_726	18328	5218.85	3754.45	1252.15	3	1	VHLECFGSSSSNJK	5,Carbamidomethyl[C];	1565.7	11 2 0 0	H(11)N(2)	(N(N(H(H(H(H))(H(H)))(H(H(H))(H(H))))))	430	0 1 0 0;0 2 0 0;1 2 0 0;2 2 0 0;3 2 0 0;4 2 0 0;5 2 0 0;6 2 0 0;7 2 0 0;8 2 0 0;9 2 0 0;10 2 0 0;	2188.74	13	36.0809	13.8113	77.4387	7	0.00581	1.54683	0.85714	0.46154	0	0	0	0	2.10754e-37	5.65066e-39	-1	0.00763359	0.00763359	sp|O13912|YDW6_SCHPO	SPAC23C11.06c	256	8546990	8432010
cwq_mix2-1_726.18393.18393.3.0.dta	cwq_mix2-1_726.18393.18393.3.0.dta	cwq_mix2-1_726	18393	5236.85	3754.45	1252.15	3	1	VHLECFGSSSSNJK	5,Carbamidomethyl[C];	1565.7	11 2 0 0	H(11)N(2)	(N(N(H(H(H(H))(H(H)))(H(H(H(H(H))))))))	429	0 1 0 0;0 2 0 0;1 2 0 0;2 2 0 0;3 2 0 0;4 2 0 0;5 2 0 0;6 2 0 0;7 2 0 0;8 2 0 0;9 2 0 0;10 2 0 0;	2188.74	13	61.5695	39.2179	103.08	7	0.0053	1.41259	0.92857	0.61538	0	0	0	0	3.03961e-50	1.56078e-51	-1	0	1.56078e-51	sp|O13912|YDW6_SCHPO	SPAC23C11.06c	256	8546990	8432010
cwq_mix2-1_726.18433.18433.3.0.dta	cwq_mix2-1_726.18433.18433.3.0.dta	cwq_mix2-1_726	18433	5247.75	3195.31	1065.78	3	1	VYAVJASLNHDK		1330.67	9 2 0 0	H(9)N(2)	(N(N(H(H(H))(H(H(H(H(H(H)))))))))	513	0 1 0 0;0 2 0 0;1 2 0 0;2 2 0 0;3 2 0 0;4 2 0 0;5 2 0 0;6 2 0 0;7 2 0 0;8 2 0 0;	1864.63	5	60.9517	43.4655	93.4261	7	0.00376	1.17652	1	0.95455	0	0	0	0	1.92963e-45	7.11817e-47	-1	0	7.11817e-47	sp|Q9USU5|GAS2_SCHPO	gas2	90	23324800	22836500
cwq_mix2-1_726.18458.18458.3.0.dta	cwq_mix2-1_726.18458.18458.3.0.dta	cwq_mix2-1_726	18458	5254.5	3592.39	1198.14	3	1	VHLECFGSSSSNJK	5,Carbamidomethyl[C];	1565.7	10 2 0 0	H(10)N(2)	(N(N(H(H(H(H)))(H(H)(H(H(H(H))))))))	446	0 1 0 0;0 2 0 0;1 2 0 0;2 2 0 0;3 2 0 0;4 2 0 0;5 2 0 0;6 2 0 0;7 2 0 0;8 2 0 0;9 2 0 0;	2026.69	13	42.1922	18.6581	85.8985	7	0.00369	1.02604	0.92308	0.53846	0	0	0	0	1.1521e-41	5.21699e-43	-1	0.00444444	0.00444444	sp|O13912|YDW6_SCHPO	SPAC23C11.06c	256	4669300	4128450
cwq_mix2-1_726.18501.18501.3.0.dta	cwq_mix2-1_726.18501.18501.3.0.dta	cwq_mix2-1_726	18501	5266.16	3195.31	1065.78	3	1	VYAVJASLNHDK		1330.67	9 2 0 0	H(9)N(2)	(N(N(H(H(H)(H))(H(H(H(H(H))))))))	472	0 1 0 0;0 2 0 0;1 2 0 0;2 2 0 0;3 2 0 0;4 2 0 0;5 2 0 0;6 2 0 0;7 2 0 0;8 2 0 0;	1864.63	5	67.6949	51.5008	97.7695	7	0.00295	0.92397	1	1	0	0	0	0	1.31363e-47	4.15398e-49	-1	0	4.15398e-49	sp|Q9USU5|GAS2_SCHPO	gas2	90	23324800	22836500
cwq_mix2-1_726.18514.18514.3.0.dta	cwq_mix2-1_726.18514.18514.3.0.dta	cwq_mix2-1_726	18514	5269.73	3033.26	1011.76	3	1	VYAVJASLNHDK		1330.67	8 2 0 0	H(8)N(2)	(N(N(H(H(H(H)))(H(H)(H(H))))))	450	0 1 0 0;0 2 0 0;1 2 0 0;2 2 0 0;3 2 0 0;4 2 0 0;5 2 0 0;6 2 0 0;7 2 0 0;	1702.58	5	34.3801	18.8078	63.3	7	0.00238	0.78622	0.90909	0.63636	0	0	0	0	2.89499e-30	6.11806e-32	-1	0.00444444	0.00444444	sp|Q9USU5|GAS2_SCHPO	gas2	90	2006930	1981000
cwq_mix2-1_726.18576.18576.3.0.dta	cwq_mix2-1_726.18576.18576.3.0.dta	cwq_mix2-1_726	18576	5286.53	3430.34	1144.12	3	1	VHLECFGSSSSNJK	5,Carbamidomethyl[C];	1565.7	9 2 0 0	H(9)N(2)	(N(N(H(H(H(H)))(H(H(H(H(H))))))))	434	0 1 0 0;0 2 0 0;1 2 0 0;2 2 0 0;3 2 0 0;4 2 0 0;5 2 0 0;6 2 0 0;7 2 0 0;8 2 0 0;	1864.63	13	37.7493	20.098	70.5303	7	0.00345	1.007	0.91667	0.5	0	0	0	0	6.42616e-34	1.82671e-35	-1	0.00444444	0.00444444	sp|O13912|YDW6_SCHPO	SPAC23C11.06c	256	11621000	10674400
cwq_mix2-1_726.18578.18578.3.0.dta	cwq_mix2-1_726.18578.18578.3.0.dta	cwq_mix2-1_726	18578	5286.99	4329.68	1443.9	3	1	VYAVJASLNHDK		1330.67	16 2 0 0	H(16)N(2)	(N(N(H(H(H))(H(H(H(H(H(H)))))(H(H(H(H(H(H(H)))))))))))	511	0 1 0 0;0 2 0 0;1 2 0 0;2 2 0 0;3 2 0 0;4 2 0 0;5 2 0 0;6 2 0 0;7 2 0 0;8 2 0 0;9 2 0 0;10 2 0 0;11 2 0 0;12 2 0 0;13 2 0 0;14 2 0 0;15 2 0 0;	2999	5	30.7364	18.1113	54.1829	6	0.00496	1.14635	0.73684	0.63636	0	0	0	0	1.27537e-25	2.09028e-27	-1	0.00514403	0.00514403	sp|Q9USU5|GAS2_SCHPO	gas2	90	2563280	3400960
cwq_mix2-1_726.18645.18645.3.0.dta	cwq_mix2-1_726.18645.18645.3.0.dta	cwq_mix2-1_726	18645	5304.96	3430.34	1144.12	3	1	VHLECFGSSSSNJK	5,Carbamidomethyl[C];	1565.7	9 2 0 0	H(9)N(2)	(N(N(H(H(H)(H(H)))(H(H)(H(H))))))	468	0 1 0 0;0 2 0 0;1 2 0 0;2 2 0 0;3 2 0 0;4 2 0 0;5 2 0 0;6 2 0 0;7 2 0 0;8 2 0 0;	1864.63	13	53.2873	36.9237	83.6768	7	0.00176	0.51288	0.91667	0.65385	0	0	0	0	1.51231e-40	4.5638e-42	-1	0	4.5638e-42	sp|O13912|YDW6_SCHPO	SPAC23C11.06c	256	11621000	10674400
cwq_mix2-1_726.18719.18719.3.0.dta	cwq_mix2-1_726.18719.18719.3.0.dta	cwq_mix2-1_726	18719	5324.41	3268.29	1090.1	3	1	VHLECFGSSSSNJK	5,Carbamidomethyl[C];	1565.7	8 2 0 0	H(8)N(2)	(N(N(H(H(H(H)))(H(H)(H)(H)))))	451	0 1 0 0;0 2 0 0;1 2 0 0;2 2 0 0;3 2 0 0;4 2 0 0;5 2 0 0;6 2 0 0;7 2 0 0;	1702.58	13	30.5712	18.7724	52.4831	7	0.00423	1.2945	0.90909	0.53846	0	0	0	0	9.43176e-25	1.86876e-26	-1	0.00444444	0.00444444	sp|O13912|YDW6_SCHPO	SPAC23C11.06c	256	6129740	2338790
cwq_mix2-1_726.18867.18867.3.0.dta	cwq_mix2-1_726.18867.18867.3.0.dta	cwq_mix2-1_726	18867	5363.05	3552.48	1184.83	3	1	RSEVTPJTSLAQCPK	13,Carbamidomethyl[C];	1687.84	9 2 0 0	H(9)N(2)	(N(N(H(H(H(H)))(H(H)(H(H)(H))))))	449	0 1 0 0;0 2 0 0;1 2 0 0;2 2 0 0;3 2 0 0;4 2 0 0;5 2 0 0;6 2 0 0;7 2 0 0;8 2 0 0;	1864.63	7	37.25	20.6347	68.1069	7	0.00443	1.24768	0.91667	0.53571	0	0	0	0	1.07395e-32	2.25849e-34	-1	0.00444444	0.00444444	sp|Q9C0Y2|YKL1_SCHPO	SPAPB2C8.01	44	15463600	7325080
cwq_mix2-1_726.18935.18935.3.0.dta	cwq_mix2-1_726.18935.18935.3.0.dta	cwq_mix2-1_726	18935	5380.93	4630.75	1544.26	3	1	JYSEDASTSLHGQTAGR		1793.8	15 2 0 0	H(15)N(2)	(N(N(H(H(H))(H(H(H(H(H(H)))))(H(H(H(H(H(H))))))))))	512	0 1 0 0;0 2 0 0;1 2 0 0;2 2 0 0;3 2 0 0;4 2 0 0;5 2 0 0;6 2 0 0;7 2 0 0;8 2 0 0;9 2 0 0;10 2 0 0;11 2 0 0;12 2 0 0;13 2 0 0;14 2 0 0;	2836.95	1	42.9008	41.4039	45.6809	7	-0.00144	-0.31101	0.72222	0.90625	0	0	0	0	2.60725e-21	3.71593e-23	-1	0	3.71593e-23	sp|Q9USK8|AGS1_SCHPO	ags1	785	15059900	15367600
cwq_mix2-1_726.18944.18944.3.0.dta	cwq_mix2-1_726.18944.18944.3.0.dta	cwq_mix2-1_726	18944	5383.31	3552.48	1184.83	3	1	RSEVTPJTSLAQCPK	13,Carbamidomethyl[C];	1687.84	9 2 0 0	H(9)N(2)	(N(N(H(H(H(H)))(H(H(H(H(H))))))))	434	0 1 0 0;0 2 0 0;1 2 0 0;2 2 0 0;3 2 0 0;4 2 0 0;5 2 0 0;6 2 0 0;7 2 0 0;8 2 0 0;	1864.63	7	37.8595	25.6541	60.5267	7	0.00083	0.23346	0.75	0.64286	0	0	0	0	7.3982e-29	2.01301e-30	-1	0.00136612	0.00136612	sp|Q9C0Y2|YKL1_SCHPO	SPAPB2C8.01	44	15463600	7669850
cwq_mix2-1_726.19062.19062.3.0.dta	cwq_mix2-1_726.19062.19062.3.0.dta	cwq_mix2-1_726	19062	5414.22	4468.7	1490.24	3	1	JYSEDASTSLHGQTAGR		1793.8	14 2 0 0	H(14)N(2)	(N(N(H(H(H))(H(H(H(H(H))))(H(H(H(H(H(H))))))))))	514	0 1 0 0;0 2 0 0;1 2 0 0;2 2 0 0;3 2 0 0;4 2 0 0;5 2 0 0;6 2 0 0;7 2 0 0;8 2 0 0;9 2 0 0;10 2 0 0;11 2 0 0;12 2 0 0;13 2 0 0;	2674.9	1	55.5823	50.755	64.5473	7	-0.00059	-0.13176	0.88235	0.96875	0	0	0	0	6.76119e-31	1.66433e-32	-1	0	1.66433e-32	sp|Q9USK8|AGS1_SCHPO	ags1	785	24869700	27914300
cwq_mix2-1_726.19144.19144.3.0.dta	cwq_mix2-1_726.19144.19144.3.0.dta	cwq_mix2-1_726	19144	5435.27	4306.65	1436.22	3	1	JYSEDASTSLHGQTAGR		1793.8	13 2 0 0	H(13)N(2)	(N(N(H(H(H))(H(H(H(H(H))))(H(H(H(H(H)))))))))	515	0 1 0 0;0 2 0 0;1 2 0 0;2 2 0 0;3 2 0 0;4 2 0 0;5 2 0 0;6 2 0 0;7 2 0 0;8 2 0 0;9 2 0 0;10 2 0 0;11 2 0 0;12 2 0 0;	2512.85	1	71.9759	63.7496	87.2534	7	0.00421	0.97771	0.9375	1.0625	0	0	0	0	2.40022e-42	8.24376e-44	-1	0	8.24376e-44	sp|Q9USK8|AGS1_SCHPO	ags1	785	18188300	27404700
cwq_mix2-1_726.19173.19173.3.0.dta	cwq_mix2-1_726.19173.19173.3.0.dta	cwq_mix2-1_726	19173	5442.5	3356.37	1119.46	3	1	NNIJISHLSR		1167.62	11 2 0 0	H(11)N(2)	(N(N(H(H(H(H)))(H(H(H))(H(H(H(H))))))))	439	0 1 0 0;0 2 0 0;1 2 0 0;2 2 0 0;3 2 0 0;4 2 0 0;5 2 0 0;6 2 0 0;7 2 0 0;8 2 0 0;9 2 0 0;10 2 0 0;	2188.74	4	48.3511	21.2198	98.7377	7	0.00857	2.5532	0.92857	0.77778	0	0	0	0	4.33274e-48	1.41377e-49	-1	0.00362757	0.00362757	sp|O94472|PBN1_SCHPO	pbn1	56	29190800	30301400
cwq_mix2-1_726.19195.19195.3.0.dta	cwq_mix2-1_726.19195.19195.3.0.dta	cwq_mix2-1_726	19195	5448.43	3982.54	1328.19	3	1	JYSEDASTSLHGQTAGR		1793.8	11 2 0 0	H(11)N(2)	(N(N(H(H(H(H))(H(H)))(H(H(H(H(H))))))))	429	0 1 0 0;0 2 0 0;1 2 0 0;2 2 0 0;3 2 0 0;4 2 0 0;5 2 0 0;6 2 0 0;7 2 0 0;8 2 0 0;9 2 0 0;10 2 0 0;	2188.74	1	36.3019	23.1734	60.6833	7	-0.0037	-0.92943	0.92857	0.6875	0	0	0	0	6.15885e-29	1.68194e-30	-1	0.00362757	0.00362757	sp|Q9USK8|AGS1_SCHPO	ags1	785	7933230	15677900
cwq_mix2-1_726.19243.19243.3.0.dta	cwq_mix2-1_726.19243.19243.3.0.dta	cwq_mix2-1_726	19243	5460.49	4144.6	1382.21	3	1	JYSEDASTSLHGQTAGR		1793.8	12 2 0 0	H(12)N(2)	(N(N(H(H(H(H(H))))(H(H(H(H)))(H(H(H)))))))	418	0 1 0 0;0 2 0 0;1 2 0 0;2 2 0 0;3 2 0 0;4 2 0 0;5 2 0 0;6 2 0 0;7 2 0 0;8 2 0 0;9 2 0 0;10 2 0 0;11 2 0 0;	2350.79	1	60.2379	47.3909	84.0968	7	0.00606	1.46168	1	1	0	0	0	0	9.29332e-41	3.06898e-42	-1	0	3.06898e-42	sp|Q9USK8|AGS1_SCHPO	ags1	785	21171900	28720700
cwq_mix2-1_726.19366.19366.3.0.dta	cwq_mix2-1_726.19366.19366.3.0.dta	cwq_mix2-1_726	19366	5492.04	3032.26	1011.42	3	1	NNIJISHLSR		1167.62	9 2 0 0	H(9)N(2)	(N(N(H(H)(H(H(H(H)))(H(H(H)))))))	865	0 1 0 0;0 2 0 0;1 2 0 0;2 2 0 0;3 2 0 0;4 2 0 0;5 2 0 0;6 2 0 0;7 2 0 0;8 2 0 0;	1864.63	4	48.6081	27.2757	88.2254	7	0.00258	0.84998	0.91667	0.83333	0	0	0	0	7.79593e-43	3.41198e-44	-1	0.00136612	0.00136612	sp|O94472|PBN1_SCHPO	pbn1	56	54193600	60983200
cwq_mix2-1_726.19416.19416.3.0.dta	cwq_mix2-1_726.19416.19416.3.0.dta	cwq_mix2-1_726	19416	5505.19	3394.38	1132.13	3	1	VYGSQGJSTVLSR		1367.69	10 2 0 0	H(10)N(2)	(N(N(H(H(H(H)))(H(H)(H(H(H(H))))))))	446	0 1 0 0;0 2 0 0;1 2 0 0;2 2 0 0;3 2 0 0;4 2 0 0;5 2 0 0;6 2 0 0;7 2 0 0;8 2 0 0;9 2 0 0;	2026.69	7	41.187	29.582	62.7391	7	0.00285	0.83901	0.84615	0.70833	0	0	0	0	5.57121e-30	1.19955e-31	-1	0	1.19955e-31	sp|Q9USK8|AGS1_SCHPO	ags1	1016	129606000	144708000
cwq_mix2-1_726.19434.19434.3.0.dta	cwq_mix2-1_726.19434.19434.3.0.dta	cwq_mix2-1_726	19434	5509.46	3658.44	1220.15	3	1	JYSEDASTSLHGQTAGR		1793.8	9 2 0 0	H(9)N(2)	(N(N(H(H(H(H)))(H(H(H(H(H))))))))	434	0 1 0 0;0 2 0 0;1 2 0 0;2 2 0 0;3 2 0 0;4 2 0 0;5 2 0 0;6 2 0 0;7 2 0 0;8 2 0 0;	1864.63	1	38.1952	27.0649	58.8658	7	0.00373	1.01829	0.91667	0.71875	0	0	0	0	5.18033e-28	1.07578e-29	-1	0.00136612	0.00136612	sp|Q9USK8|AGS1_SCHPO	ags1	785	17506100	14966400
cwq_mix2-1_726.19439.19439.3.0.dta	cwq_mix2-1_726.19439.19439.3.0.dta	cwq_mix2-1_726	19439	5510.89	2870.21	957.407	3	1	NNIJISHLSR		1167.62	8 2 0 0	H(8)N(2)	(N(N(H(H(H(H)))(H(H)(H)(H)))))	451	0 1 0 0;0 2 0 0;1 2 0 0;2 2 0 0;3 2 0 0;4 2 0 0;5 2 0 0;6 2 0 0;7 2 0 0;	1702.58	4	51.8137	34.9725	83.0901	7	0.00146	0.51	0.90909	1	0	0	0	0	2.98646e-40	1.0551e-41	-1	0	1.0551e-41	sp|O94472|PBN1_SCHPO	pbn1	56	42472000	36745200
cwq_mix2-1_726.19473.19473.3.0.dta	cwq_mix2-1_726.19473.19473.3.0.dta	cwq_mix2-1_726	19473	5519.29	3032.26	1011.42	3	1	NNIJISHLSR		1167.62	9 2 0 0	H(9)N(2)	(N(N(H(H(H(H)))(H(H)(H(H)(H))))))	449	0 1 0 0;0 2 0 0;1 2 0 0;2 2 0 0;3 2 0 0;4 2 0 0;5 2 0 0;6 2 0 0;7 2 0 0;8 2 0 0;	1864.63	4	41.6309	21.883	78.3057	7	0.00188	0.61946	1	0.83333	0	0	0	0	7.70186e-38	2.03574e-39	-1	0.00362757	0.00362757	sp|O94472|PBN1_SCHPO	pbn1	56	54193600	60983200
cwq_mix2-1_726.19494.19494.3.0.dta	cwq_mix2-1_726.19494.19494.3.0.dta	cwq_mix2-1_726	19494	5524.39	3394.38	1132.13	3	1	VYGSQGJSTVLSR		1367.69	10 2 0 0	H(10)N(2)	(N(N(H(H(H))(H(H(H(H(H(H(H))))))))))	510	0 1 0 0;0 2 0 0;1 2 0 0;2 2 0 0;3 2 0 0;4 2 0 0;5 2 0 0;6 2 0 0;7 2 0 0;8 2 0 0;9 2 0 0;	2026.69	7	83.6673	81.0759	88.4801	7	0.00313	0.92209	0.92308	1.16667	0	0	0	0	5.80764e-43	2.59434e-44	-1	0	2.59434e-44	sp|Q9USK8|AGS1_SCHPO	ags1	1016	129606000	144708000
cwq_mix2-1_726.19519.19519.3.0.dta	cwq_mix2-1_726.19519.19519.3.0.dta	cwq_mix2-1_726	19519	5530.86	2870.21	957.407	3	1	NNIJISHLSR		1167.62	8 2 0 0	H(8)N(2)	(N(N(H(H(H(H)))(H(H)(H)(H)))))	451	0 1 0 0;0 2 0 0;1 2 0 0;2 2 0 0;3 2 0 0;4 2 0 0;5 2 0 0;6 2 0 0;7 2 0 0;	1702.58	4	51.1134	36.565	78.1319	7	0.00184	0.64169	0.90909	1	0	0	0	0	9.42428e-38	2.637e-39	-1	0	2.637e-39	sp|O94472|PBN1_SCHPO	pbn1	56	42472000	36745200
cwq_mix2-1_726.19534.19534.3.0.dta	cwq_mix2-1_726.19534.19534.3.0.dta	cwq_mix2-1_726	19534	5534.89	5051.89	1684.64	3	1	HSYNPJGTIPECPSR	12,Carbamidomethyl[C];	1728.78	18 2 0 0	H(18)N(2)	(N(N(H(H(H))(H(H(H(H(H(H(H(H)))))))(H(H(H(H(H(H(H)))))))))))	507	0 1 0 0;0 2 0 0;1 2 0 0;2 2 0 0;3 2 0 0;4 2 0 0;5 2 0 0;6 2 0 0;7 2 0 0;8 2 0 0;9 2 0 0;10 2 0 0;11 2 0 0;12 2 0 0;13 2 0 0;14 2 0 0;15 2 0 0;16 2 0 0;17 2 0 0;	3323.11	6	11.5186	13.0023	8.76312	5	0.00704	1.39324	0.33333	0.53571	0	0	0	0	0.0144385	0.00042932	-1	0.00905797	0.00948615	sp|Q9USU5|GAS2_SCHPO	gas2	344	50178100	41470000
cwq_mix2-1_726.19551.19551.3.0.dta	cwq_mix2-1_726.19551.19551.3.0.dta	cwq_mix2-1_726	19551	5539.66	3232.33	1078.11	3	1	VYGSQGJSTVLSR		1367.69	9 2 0 0	H(9)N(2)	(N(N(H(H(H(H)))(H(H)(H(H(H)))))))	447	0 1 0 0;0 2 0 0;1 2 0 0;2 2 0 0;3 2 0 0;4 2 0 0;5 2 0 0;6 2 0 0;7 2 0 0;8 2 0 0;	1864.63	7	30.1223	22.9924	43.3635	6	0.00276	0.85491	0.83333	0.70833	0	0	0	0	3.66763e-20	6.04036e-22	-1	0.00362757	0.00362757	sp|Q9USK8|AGS1_SCHPO	ags1	1016	27594100	33790200
cwq_mix2-1_726.19586.19586.3.0.dta	cwq_mix2-1_726.19586.19586.3.0.dta	cwq_mix2-1_726	19586	5548.62	3765.46	1255.83	3	1	JLSADIPAK		928.51	15 2 0 0	H(15)N(2)	(N(N(H(H(H))(H(H(H(H(H(H)))))(H(H(H(H(H(H))))))))))	512	0 1 0 0;0 2 0 0;1 2 0 0;2 2 0 0;3 2 0 0;4 2 0 0;5 2 0 0;6 2 0 0;7 2 0 0;8 2 0 0;9 2 0 0;10 2 0 0;11 2 0 0;12 2 0 0;13 2 0 0;14 2 0 0;	2836.95	1	38.0739	22.2121	67.5317	7	0.00389	1.03195	0.77778	0.8125	0	0	0	0	2.09619e-32	6.22128e-34	-1	0.00362757	0.00362757	sp|P87167|BUT2_SCHPO	but2	215	243702000	252793000
cwq_mix2-1_726.19661.19661.3.0.dta	cwq_mix2-1_726.19661.19661.3.0.dta	cwq_mix2-1_726	19661	5568.62	3765.46	1255.83	3	1	JLSADIPAK		928.51	15 2 0 0	H(15)N(2)	(N(N(H(H(H))(H(H(H(H(H(H)))))(H(H(H(H(H(H))))))))))	512	0 1 0 0;0 2 0 0;1 2 0 0;2 2 0 0;3 2 0 0;4 2 0 0;5 2 0 0;6 2 0 0;7 2 0 0;8 2 0 0;9 2 0 0;10 2 0 0;11 2 0 0;12 2 0 0;13 2 0 0;14 2 0 0;	2836.95	1	41.2143	28.662	64.5258	7	0.0035	0.92997	0.72222	0.9375	0	0	0	0	6.93273e-31	1.72952e-32	-1	0	1.72952e-32	sp|P87167|BUT2_SCHPO	but2	215	243702000	252793000
cwq_mix2-1_726.19720.19720.3.0.dta	cwq_mix2-1_726.19720.19720.3.0.dta	cwq_mix2-1_726	19720	5583.61	4889.83	1630.62	3	1	HSYNPJGTIPECPSR	12,Carbamidomethyl[C];	1728.78	17 2 0 0	H(17)N(2)	(N(N(H(H(H))(H(H(H(H(H(H(H))))))(H(H(H(H(H(H(H)))))))))))	509	0 1 0 0;0 2 0 0;1 2 0 0;2 2 0 0;3 2 0 0;4 2 0 0;5 2 0 0;6 2 0 0;7 2 0 0;8 2 0 0;9 2 0 0;10 2 0 0;11 2 0 0;12 2 0 0;13 2 0 0;14 2 0 0;15 2 0 0;16 2 0 0;	3161.06	6	55.8416	42.8982	79.8793	7	0.00223	0.45705	0.8	0.85714	0	0	0	0	1.23939e-38	3.62687e-40	-1	0	3.62687e-40	sp|Q9USU5|GAS2_SCHPO	gas2	344	98038400	86646300
cwq_mix2-1_726.19730.19730.3.0.dta	cwq_mix2-1_726.19730.19730.3.0.dta	cwq_mix2-1_726	19730	5586.27	3765.46	1255.83	3	1	JLSADIPAK		928.51	15 2 0 0	H(15)N(2)	(N(N(H(H(H))(H(H(H(H(H(H)))))(H(H(H(H(H(H))))))))))	512	0 1 0 0;0 2 0 0;1 2 0 0;2 2 0 0;3 2 0 0;4 2 0 0;5 2 0 0;6 2 0 0;7 2 0 0;8 2 0 0;9 2 0 0;10 2 0 0;11 2 0 0;12 2 0 0;13 2 0 0;14 2 0 0;	2836.95	1	52.7425	34.0877	87.3873	7	0.00149	0.39617	0.88889	0.9375	0	0	0	0	2.05572e-42	5.95211e-44	-1	0	5.95211e-44	sp|P87167|BUT2_SCHPO	but2	215	243702000	252793000
cwq_mix2-1_726.19732.19732.3.0.dta	cwq_mix2-1_726.19732.19732.3.0.dta	cwq_mix2-1_726	19732	5586.87	3603.41	1201.81	3	1	JLSADIPAK		928.51	14 2 0 0	H(14)N(2)	(N(N(H(H(H))(H(H(H(H(H))))(H(H(H(H(H(H))))))))))	514	0 1 0 0;0 2 0 0;1 2 0 0;2 2 0 0;3 2 0 0;4 2 0 0;5 2 0 0;6 2 0 0;7 2 0 0;8 2 0 0;9 2 0 0;10 2 0 0;11 2 0 0;12 2 0 0;13 2 0 0;	2674.9	1	53.2958	33.6838	89.7181	7	0.00024	0.06666	0.88235	0.9375	0	0	0	0	1.38882e-43	5.16434e-45	-1	0	5.16434e-45	sp|P87167|BUT2_SCHPO	but2	215	351899000	356252000
cwq_mix2-1_726.19735.19735.4.0.dta	cwq_mix2-1_726.19735.19735.4.0.dta	cwq_mix2-1_726	19735	5587.88	4889.83	1223.21	4	1	HSYNPJGTIPECPSR	12,Carbamidomethyl[C];	1728.78	17 2 0 0	H(17)N(2)	(N(N(H(H(H))(H(H(H(H(H(H(H))))))(H(H(H(H(H(H(H)))))))))))	509	0 1 0 0;0 2 0 0;1 2 0 0;2 2 0 0;3 2 0 0;4 2 0 0;5 2 0 0;6 2 0 0;7 2 0 0;8 2 0 0;9 2 0 0;10 2 0 0;11 2 0 0;12 2 0 0;13 2 0 0;14 2 0 0;15 2 0 0;16 2 0 0;	3161.06	6	26.9238	17.8117	43.8463	6	0.00087	0.1779	0.65	0.5	0	0	0	0	2.11939e-20	3.60444e-22	-1	0.00514403	0.00514403	sp|Q9USU5|GAS2_SCHPO	gas2	344	42732600	37861000
cwq_mix2-1_726.19737.19737.3.0.dta	cwq_mix2-1_726.19737.19737.3.0.dta	cwq_mix2-1_726	19737	5588.44	4565.72	1522.58	3	1	HSYNPJGTIPECPSR	12,Carbamidomethyl[C];	1728.78	15 2 0 0	H(15)N(2)	(N(N(H(H(H))(H(H(H(H(H(H)))))(H(H(H(H(H(H))))))))))	512	0 1 0 0;0 2 0 0;1 2 0 0;2 2 0 0;3 2 0 0;4 2 0 0;5 2 0 0;6 2 0 0;7 2 0 0;8 2 0 0;9 2 0 0;10 2 0 0;11 2 0 0;12 2 0 0;13 2 0 0;14 2 0 0;	2836.95	6	33.4757	23.577	51.8591	7	-0.00542	-1.18628	0.66667	0.67857	0	0	0	0	1.96465e-24	3.47658e-26	-1	0.00362757	0.00362757	sp|Q9USU5|GAS2_SCHPO	gas2	344	57371100	65379700
cwq_mix2-1_726.19801.19801.3.0.dta	cwq_mix2-1_726.19801.19801.3.0.dta	cwq_mix2-1_726	19801	5604.37	3603.41	1201.81	3	1	JLSADIPAK		928.51	14 2 0 0	H(14)N(2)	(N(N(H(H(H))(H(H(H(H(H))))(H(H(H(H(H(H))))))))))	514	0 1 0 0;0 2 0 0;1 2 0 0;2 2 0 0;3 2 0 0;4 2 0 0;5 2 0 0;6 2 0 0;7 2 0 0;8 2 0 0;9 2 0 0;10 2 0 0;11 2 0 0;12 2 0 0;13 2 0 0;	2674.9	1	62.4594	38.9681	106.086	7	0.00155	0.43048	0.88235	1	0	0	0	0	9.93768e-52	3.43298e-53	-1	0	3.43298e-53	sp|P87167|BUT2_SCHPO	but2	215	351899000	356252000
cwq_mix2-1_726.19804.19804.3.0.dta	cwq_mix2-1_726.19804.19804.3.0.dta	cwq_mix2-1_726	19804	5605.24	4727.78	1576.6	3	1	HSYNPJGTIPECPSR	12,Carbamidomethyl[C];	1728.78	16 2 0 0	H(16)N(2)	(N(N(H(H(H))(H(H(H(H(H(H)))))(H(H(H(H(H(H(H)))))))))))	511	0 1 0 0;0 2 0 0;1 2 0 0;2 2 0 0;3 2 0 0;4 2 0 0;5 2 0 0;6 2 0 0;7 2 0 0;8 2 0 0;9 2 0 0;10 2 0 0;11 2 0 0;12 2 0 0;13 2 0 0;14 2 0 0;15 2 0 0;	2999	6	54.4374	42.1424	77.271	7	-0.00031	-0.06486	0.78947	0.78571	0	0	0	0	2.56079e-37	7.31292e-39	-1	0	7.31292e-39	sp|Q9USU5|GAS2_SCHPO	gas2	344	135467000	135071000
cwq_mix2-1_726.19806.19806.4.2.dta	cwq_mix2-1_726.19806.19806.4.2.dta	cwq_mix2-1_726	19806	5605.76	4727.78	1182.7	4	1	HSYNPJGTIPECPSR	12,Carbamidomethyl[C];	1728.78	16 2 0 0	H(16)N(2)	(N(N(H(H(H))(H(H(H(H(H(H)))))(H(H(H(H(H(H(H)))))))))))	511	0 1 0 0;0 2 0 0;1 2 0 0;2 2 0 0;3 2 0 0;4 2 0 0;5 2 0 0;6 2 0 0;7 2 0 0;8 2 0 0;9 2 0 0;10 2 0 0;11 2 0 0;12 2 0 0;13 2 0 0;14 2 0 0;15 2 0 0;	2999	6	41.145	24.5194	72.0211	7	0.00273	0.5773	0.78947	0.64286	0	0	0	0	1.13761e-34	2.78646e-36	-1	0.00268456	0.00268456	sp|Q9USU5|GAS2_SCHPO	gas2	344	49219600	50325600
cwq_mix2-1_726.19808.19808.3.0.dta	cwq_mix2-1_726.19808.19808.3.0.dta	cwq_mix2-1_726	19808	5606.31	3441.36	1147.79	3	1	JLSADIPAK		928.51	13 2 0 0	H(13)N(2)	(N(N(H(H(H))(H(H(H(H(H))))(H(H(H(H(H)))))))))	515	0 1 0 0;0 2 0 0;1 2 0 0;2 2 0 0;3 2 0 0;4 2 0 0;5 2 0 0;6 2 0 0;7 2 0 0;8 2 0 0;9 2 0 0;10 2 0 0;11 2 0 0;12 2 0 0;	2512.85	1	32.4676	13.5063	67.6816	7	0.00109	0.31721	0.8125	0.6875	0	0	0	0	1.76083e-32	4.63224e-34	-1	0.00763359	0.00763359	sp|P87167|BUT2_SCHPO	but2	215	381261000	432498000
cwq_mix2-1_726.19863.19863.3.0.dta	cwq_mix2-1_726.19863.19863.3.0.dta	cwq_mix2-1_726	19863	5619.75	3765.47	1255.83	3	1	JLSADIPAK		928.51	15 2 0 0	H(15)N(2)	(N(N(H(H(H))(H(H(H(H(H(H)))))(H(H(H(H(H(H))))))))))	512	0 1 0 0;0 2 0 0;1 2 0 0;2 2 0 0;3 2 0 0;4 2 0 0;5 2 0 0;6 2 0 0;7 2 0 0;8 2 0 0;9 2 0 0;10 2 0 0;11 2 0 0;12 2 0 0;13 2 0 0;14 2 0 0;	2836.95	1	40.7957	24.0629	71.8708	7	0.00436	1.15704	0.77778	0.8125	0	0	0	0	1.35456e-34	3.24518e-36	-1	0.00362757	0.00362757	sp|P87167|BUT2_SCHPO	but2	215	243702000	252793000
cwq_mix2-1_726.19889.19889.3.0.dta	cwq_mix2-1_726.19889.19889.3.0.dta	cwq_mix2-1_726	19889	5626.3	4727.76	1576.59	3	1	HSYNPJGTIPECPSR	12,Carbamidomethyl[C];	1728.78	16 2 0 0	H(16)N(2)	(N(N(H(H(H))(H(H(H(H(H(H)))))(H(H(H(H(H(H(H)))))))))))	511	0 1 0 0;0 2 0 0;1 2 0 0;2 2 0 0;3 2 0 0;4 2 0 0;5 2 0 0;6 2 0 0;7 2 0 0;8 2 0 0;9 2 0 0;10 2 0 0;11 2 0 0;12 2 0 0;13 2 0 0;14 2 0 0;15 2 0 0;	2999	6	17.118	13.5465	23.7508	7	-0.01487	-3.1456	0.47368	0.5	0	0	0	0	1.2098e-10	2.43568e-12	-1	0.00763359	0.00763359	sp|Q9USU5|GAS2_SCHPO	gas2	344	135467000	136046000
cwq_mix2-1_726.19899.19899.3.0.dta	cwq_mix2-1_726.19899.19899.3.0.dta	cwq_mix2-1_726	19899	5628.44	3603.41	1201.81	3	1	JLSADIPAK		928.51	14 2 0 0	H(14)N(2)	(N(N(H(H(H))(H(H(H(H(H))))(H(H(H(H(H(H))))))))))	514	0 1 0 0;0 2 0 0;1 2 0 0;2 2 0 0;3 2 0 0;4 2 0 0;5 2 0 0;6 2 0 0;7 2 0 0;8 2 0 0;9 2 0 0;10 2 0 0;11 2 0 0;12 2 0 0;13 2 0 0;	2674.9	1	57.748	36.3377	97.51	7	0.00195	0.54038	0.88235	0.9375	0	0	0	0	1.7689e-47	5.65838e-49	-1	0	5.65838e-49	sp|P87167|BUT2_SCHPO	but2	215	351899000	356252000
cwq_mix2-1_726.19913.19913.2.0.dta	cwq_mix2-1_726.19913.19913.2.0.dta	cwq_mix2-1_726	19913	5631.99	3603.41	1802.21	2	1	JLSADIPAK		928.51	14 2 0 0	H(14)N(2)	(N(N(H(H(H))(H(H(H(H(H))))(H(H(H(H(H(H))))))))))	514	0 1 0 0;0 2 0 0;1 2 0 0;2 2 0 0;3 2 0 0;4 2 0 0;5 2 0 0;6 2 0 0;7 2 0 0;8 2 0 0;9 2 0 0;10 2 0 0;11 2 0 0;12 2 0 0;13 2 0 0;	2674.9	1	14.6599	17.099	10.1299	5	0.00493	1.36904	0.52941	0.8125	0	0	0	0	0.00157574	2.27642e-05	-1	0.00514403	0.00516678	sp|P87167|BUT2_SCHPO	but2	215	45073900	45422600
cwq_mix2-1_726.19934.19934.3.0.dta	cwq_mix2-1_726.19934.19934.3.0.dta	cwq_mix2-1_726	19934	5637.13	3441.36	1147.79	3	1	JLSADIPAK		928.51	13 2 0 0	H(13)N(2)	(N(N(H(H(H))(H(H(H(H(H))))(H(H(H(H(H)))))))))	515	0 1 0 0;0 2 0 0;1 2 0 0;2 2 0 0;3 2 0 0;4 2 0 0;5 2 0 0;6 2 0 0;7 2 0 0;8 2 0 0;9 2 0 0;10 2 0 0;11 2 0 0;12 2 0 0;	2512.85	1	60.5127	41.3674	96.0684	7	0.0021	0.60925	0.875	1	0	0	0	0	9.24805e-47	4.08165e-48	-1	0	4.08165e-48	sp|P87167|BUT2_SCHPO	but2	215	381261000	432498000
cwq_mix2-1_726.19970.19970.3.0.dta	cwq_mix2-1_726.19970.19970.3.0.dta	cwq_mix2-1_726	19970	5646.44	3603.41	1201.81	3	1	JLSADIPAK		928.51	14 2 0 0	H(14)N(2)	(N(N(H(H(H))(H(H(H(H(H))))(H(H(H(H(H(H))))))))))	514	0 1 0 0;0 2 0 0;1 2 0 0;2 2 0 0;3 2 0 0;4 2 0 0;5 2 0 0;6 2 0 0;7 2 0 0;8 2 0 0;9 2 0 0;10 2 0 0;11 2 0 0;12 2 0 0;13 2 0 0;	2674.9	1	51.1825	33.3795	84.2453	7	0.00139	0.38636	0.88235	0.9375	0	0	0	0	7.82361e-41	2.61266e-42	-1	0	2.61266e-42	sp|P87167|BUT2_SCHPO	but2	215	351899000	356252000
cwq_mix2-1_726.19983.19983.3.0.dta	cwq_mix2-1_726.19983.19983.3.0.dta	cwq_mix2-1_726	19983	5649.56	3279.3	1093.77	3	1	JLSADIPAK		928.51	12 2 0 0	H(12)N(2)	(N(N(H(H)(H(H(H(H)))(H(H(H(H(H(H))))))))))	862	0 1 0 0;0 2 0 0;1 2 0 0;2 2 0 0;3 2 0 0;4 2 0 0;5 2 0 0;6 2 0 0;7 2 0 0;8 2 0 0;9 2 0 0;10 2 0 0;11 2 0 0;	2350.79	1	56.7543	39.5373	88.7288	7	0.00111	0.33912	0.86667	1	0	0	0	0	4.35646e-43	1.8222e-44	-1	0	1.8222e-44	sp|P87167|BUT2_SCHPO	but2	215	185305000	249067000
cwq_mix2-1_726.19984.19984.2.0.dta	cwq_mix2-1_726.19984.19984.2.0.dta	cwq_mix2-1_726	19984	5649.84	3279.3	1640.15	2	1	JLSADIPAK		928.51	12 2 0 0	H(12)N(2)	(N(N(H(H(H(H))(H(H)))(H(H(H(H(H(H)))))))))	428	0 1 0 0;0 2 0 0;1 2 0 0;2 2 0 0;3 2 0 0;4 2 0 0;5 2 0 0;6 2 0 0;7 2 0 0;8 2 0 0;9 2 0 0;10 2 0 0;11 2 0 0;	2350.79	1	46.6137	35.6306	67.0109	7	0.00019	0.05796	1	1.1875	0	0	0	0	3.84112e-32	1.00461e-33	-1	0	1.00461e-33	sp|P87167|BUT2_SCHPO	but2	215	37724200	32929700
cwq_mix2-1_726.20004.20004.3.0.dta	cwq_mix2-1_726.20004.20004.3.0.dta	cwq_mix2-1_726	20004	5654.89	3441.36	1147.79	3	1	JLSADIPAK		928.51	13 2 0 0	H(13)N(2)	(N(N(H(H(H))(H(H(H(H(H))))(H(H(H(H(H)))))))))	515	0 1 0 0;0 2 0 0;1 2 0 0;2 2 0 0;3 2 0 0;4 2 0 0;5 2 0 0;6 2 0 0;7 2 0 0;8 2 0 0;9 2 0 0;10 2 0 0;11 2 0 0;12 2 0 0;	2512.85	1	55.9454	36.4917	92.0736	7	0.00205	0.5953	0.875	0.9375	0	0	0	0	9.16538e-45	3.45359e-46	-1	0	3.45359e-46	sp|P87167|BUT2_SCHPO	but2	215	381261000	432498000
cwq_mix2-1_726.20027.20027.3.1.dta	cwq_mix2-1_726.20027.20027.3.1.dta	cwq_mix2-1_726	20027	5660.81	3481.31	1161.11	3	1	ETJNSDAGYTEPYR		1616.68	9 2 0 0	H(9)N(2)	(N(N(H(H(H(H)))(H(H(H(H(H))))))))	434	0 1 0 0;0 2 0 0;1 2 0 0;2 2 0 0;3 2 0 0;4 2 0 0;5 2 0 0;6 2 0 0;7 2 0 0;8 2 0 0;	1864.63	3	18.0619	13.6127	26.3247	6	-0.00554	-1.5924	0.66667	0.53846	0	0	0	0	7.7672e-12	1.59903e-13	-1	0.00763359	0.00763359	sp|Q9US55|GLU2A_SCHPO	gls2	262	10487000	10833000
cwq_mix2-1_726.20046.20046.3.0.dta	cwq_mix2-1_726.20046.20046.3.0.dta	cwq_mix2-1_726	20046	5666.03	3319.26	1107.09	3	1	ETJNSDAGYTEPYR		1616.68	8 2 0 0	H(8)N(2)	(N(N(H(H(H(H)))(H(H)(H)(H)))))	451	0 1 0 0;0 2 0 0;1 2 0 0;2 2 0 0;3 2 0 0;4 2 0 0;5 2 0 0;6 2 0 0;7 2 0 0;	1702.58	3	14.7934	13.5345	17.1315	5	0.00097	0.29368	0.54545	0.53846	0	0	0	0	1.75432e-07	5.45413e-09	-1	0.00763359	0.00763359	sp|Q9US55|GLU2A_SCHPO	gls2	262	56572900	71110100
cwq_mix2-1_726.20051.20051.3.0.dta	cwq_mix2-1_726.20051.20051.3.0.dta	cwq_mix2-1_726	20051	5667.19	3279.3	1093.77	3	1	JLSADIPAK		928.51	12 2 0 0	H(12)N(2)	(N(N(H(H)(H(H(H(H)))(H(H(H(H(H(H))))))))))	862	0 1 0 0;0 2 0 0;1 2 0 0;2 2 0 0;3 2 0 0;4 2 0 0;5 2 0 0;6 2 0 0;7 2 0 0;8 2 0 0;9 2 0 0;10 2 0 0;11 2 0 0;	2350.79	1	61.8773	41.7538	99.2495	7	0.00165	0.50287	0.86667	1	0	0	0	0	2.41171e-48	9.38571e-50	-1	0	9.38571e-50	sp|P87167|BUT2_SCHPO	but2	215	185305000	249067000
cwq_mix2-1_726.20053.20053.2.0.dta	cwq_mix2-1_726.20053.20053.2.0.dta	cwq_mix2-1_726	20053	5667.75	3441.36	1721.18	2	1	JLSADIPAK		928.51	13 2 0 0	H(13)N(2)	(N(N(H(H(H))(H(H(H(H(H))))(H(H(H(H(H)))))))))	515	0 1 0 0;0 2 0 0;1 2 0 0;2 2 0 0;3 2 0 0;4 2 0 0;5 2 0 0;6 2 0 0;7 2 0 0;8 2 0 0;9 2 0 0;10 2 0 0;11 2 0 0;12 2 0 0;	2512.85	1	15.6902	12.4542	21.6998	6	0.00133	0.3855	0.625	0.6875	0	0	0	0	1.10236e-09	2.30496e-11	-1	0.00905797	0.00905797	sp|P87167|BUT2_SCHPO	but2	215	45389500	39128600
cwq_mix2-1_726.20064.20064.2.0.dta	cwq_mix2-1_726.20064.20064.2.0.dta	cwq_mix2-1_726	20064	5670.51	3279.3	1640.16	2	1	JLSADIPAK		928.51	12 2 0 0	H(12)N(2)	(N(N(H(H)(H(H(H(H)))(H(H(H(H(H(H))))))))))	862	0 1 0 0;0 2 0 0;1 2 0 0;2 2 0 0;3 2 0 0;4 2 0 0;5 2 0 0;6 2 0 0;7 2 0 0;8 2 0 0;9 2 0 0;10 2 0 0;11 2 0 0;	2350.79	1	52.5391	43.9232	68.5399	7	0.00225	0.68675	0.93333	1.1875	0	0	0	0	6.49166e-33	1.48656e-34	-1	0	1.48656e-34	sp|P87167|BUT2_SCHPO	but2	215	37724200	32929700
cwq_mix2-1_726.20089.20089.2.0.dta	cwq_mix2-1_726.20089.20089.2.0.dta	cwq_mix2-1_726	20089	5677.24	3319.26	1660.13	2	1	ETJNSDAGYTEPYR		1616.68	8 2 0 0	H(8)N(2)	(N(N(H(H(H(H)))(H(H)(H)(H)))))	451	0 1 0 0;0 2 0 0;1 2 0 0;2 2 0 0;3 2 0 0;4 2 0 0;5 2 0 0;6 2 0 0;7 2 0 0;	1702.58	3	23.2181	20.1978	28.8272	6	-0.00124	-0.37213	0.90909	0.69231	0	0	0	0	5.11629e-13	1.059e-14	-1	0.00444444	0.00444444	sp|Q9US55|GLU2A_SCHPO	gls2	262	11153000	10068100
cwq_mix2-1_726.20117.20117.3.0.dta	cwq_mix2-1_726.20117.20117.3.0.dta	cwq_mix2-1_726	20117	5684.65	3279.3	1093.77	3	1	JLSADIPAK		928.51	12 2 0 0	H(12)N(2)	(N(N(H(H)(H(H(H(H)))(H(H(H(H(H(H))))))))))	862	0 1 0 0;0 2 0 0;1 2 0 0;2 2 0 0;3 2 0 0;4 2 0 0;5 2 0 0;6 2 0 0;7 2 0 0;8 2 0 0;9 2 0 0;10 2 0 0;11 2 0 0;	2350.79	1	56.297	34.2412	97.2577	7	0.00199	0.60808	0.93333	1	0	0	0	0	2.36219e-47	1.06843e-48	-1	0	1.06843e-48	sp|P87167|BUT2_SCHPO	but2	215	185305000	249067000
cwq_mix2-1_726.20124.20124.2.0.dta	cwq_mix2-1_726.20124.20124.2.0.dta	cwq_mix2-1_726	20124	5686.63	3117.25	1559.13	2	1	JLSADIPAK		928.51	11 2 0 0	H(11)N(2)	(N(N(H(H(H(H)))(H(H(H(H)))(H(H(H)))))))	436	0 1 0 0;0 2 0 0;1 2 0 0;2 2 0 0;3 2 0 0;4 2 0 0;5 2 0 0;6 2 0 0;7 2 0 0;8 2 0 0;9 2 0 0;10 2 0 0;	2188.74	1	40.5677	24.6628	70.1053	7	0.00445	1.42866	1	0.9375	0	0	0	0	1.05288e-33	2.83445e-35	-1	0.00268456	0.00268456	sp|P87167|BUT2_SCHPO	but2	215	11463100	8969390
cwq_mix2-1_726.20140.20140.3.0.dta	cwq_mix2-1_726.20140.20140.3.0.dta	cwq_mix2-1_726	20140	5690.55	3319.27	1107.09	3	1	ETJNSDAGYTEPYR		1616.68	8 2 0 0	H(8)N(2)	(N(N(H(H(H(H)))(H(H)(H)(H)))))	451	0 1 0 0;0 2 0 0;1 2 0 0;2 2 0 0;3 2 0 0;4 2 0 0;5 2 0 0;6 2 0 0;7 2 0 0;	1702.58	3	50.497	41.2294	67.7083	7	0.00213	0.64074	0.90909	0.88462	0	0	0	0	1.70704e-32	4.27458e-34	-1	0	4.27458e-34	sp|Q9US55|GLU2A_SCHPO	gls2	262	56572900	71110100
cwq_mix2-1_726.20146.20146.2.0.dta	cwq_mix2-1_726.20146.20146.2.0.dta	cwq_mix2-1_726	20146	5692.44	3279.3	1640.16	2	1	JLSADIPAK		928.51	12 2 0 0	H(12)N(2)	(N(N(H(H(H(H)))(H(H(H(H)))(H(H(H(H))))))))	435	0 1 0 0;0 2 0 0;1 2 0 0;2 2 0 0;3 2 0 0;4 2 0 0;5 2 0 0;6 2 0 0;7 2 0 0;8 2 0 0;9 2 0 0;10 2 0 0;11 2 0 0;	2350.79	1	32.0228	22.4902	49.7261	7	0.00188	0.57209	0.86667	0.8125	0	0	0	0	2.39725e-23	4.26878e-25	-1	0.00362757	0.00362757	sp|P87167|BUT2_SCHPO	but2	215	37724200	32929700
cwq_mix2-1_726.20224.20224.2.0.dta	cwq_mix2-1_726.20224.20224.2.0.dta	cwq_mix2-1_726	20224	5713.33	3117.25	1559.13	2	1	JLSADIPAK		928.51	11 2 0 0	H(11)N(2)	(N(N(H(H(H(H))(H(H)))(H(H(H(H(H))))))))	429	0 1 0 0;0 2 0 0;1 2 0 0;2 2 0 0;3 2 0 0;4 2 0 0;5 2 0 0;6 2 0 0;7 2 0 0;8 2 0 0;9 2 0 0;10 2 0 0;	2188.74	1	32.5619	17.8056	59.9664	7	0.00177	0.56893	1	0.8125	0	0	0	0	1.42572e-28	3.66782e-30	-1	0.00514403	0.00514403	sp|P87167|BUT2_SCHPO	but2	215	11463100	8969390
cwq_mix2-1_726.20322.20322.2.0.dta	cwq_mix2-1_726.20322.20322.2.0.dta	cwq_mix2-1_726	20322	5739.68	3117.25	1559.13	2	1	JLSADIPAK		928.51	11 2 0 0	H(11)N(2)	(N(N(H(H(H(H))(H(H)))(H(H(H(H(H))))))))	429	0 1 0 0;0 2 0 0;1 2 0 0;2 2 0 0;3 2 0 0;4 2 0 0;5 2 0 0;6 2 0 0;7 2 0 0;8 2 0 0;9 2 0 0;10 2 0 0;	2188.74	1	20.41	14.5615	31.2717	6	-0.00039	-0.12527	0.85714	0.6875	0	0	0	0	3.30764e-14	4.89203e-16	-1	0.00689655	0.00689655	sp|P87167|BUT2_SCHPO	but2	215	11598900	11045100
cwq_mix2-1_726.20367.20367.3.0.dta	cwq_mix2-1_726.20367.20367.3.0.dta	cwq_mix2-1_726	20367	5751.62	3440.44	1147.48	3	1	LYESEJQTHLITK		1575.8	9 2 0 0	H(9)N(2)	(N(N(H(H(H)(H))(H(H)(H(H(H)))))))	480	0 1 0 0;0 2 0 0;1 2 0 0;2 2 0 0;3 2 0 0;4 2 0 0;5 2 0 0;6 2 0 0;7 2 0 0;8 2 0 0;	1864.63	6	70.0474	48.1139	110.781	7	0.00248	0.72153	1	0.95833	0	0	0	0	4.86936e-54	3.47619e-55	-1	0	3.47619e-55	sp|O74323|SEC11_SCHPO	sec11	114	454679000	491733000
cwq_mix2-1_726.20369.20369.3.0.dta	cwq_mix2-1_726.20369.20369.3.0.dta	cwq_mix2-1_726	20369	5752.02	3278.39	1093.47	3	1	LYESEJQTHLITK		1575.8	8 2 0 0	H(8)N(2)	(N(N(H(H(H))(H(H)(H(H(H)))))))	531	0 1 0 0;0 2 0 0;1 2 0 0;2 2 0 0;3 2 0 0;4 2 0 0;5 2 0 0;6 2 0 0;7 2 0 0;	1702.58	6	117.761	114.55	123.724	7	0.00252	0.768	1	1.16667	0	0	0	0	2.38755e-60	1.53029e-61	-1	0	1.53029e-61	sp|O74323|SEC11_SCHPO	sec11	114	802481000	932362000
cwq_mix2-1_726.20450.20450.3.0.dta	cwq_mix2-1_726.20450.20450.3.0.dta	cwq_mix2-1_726	20450	5773.05	3278.38	1093.47	3	1	LYESEJQTHLITK		1575.8	8 2 0 0	H(8)N(2)	(N(N(H(H)(H(H(H))(H(H(H)))))))	870	0 1 0 0;0 2 0 0;1 2 0 0;2 2 0 0;3 2 0 0;4 2 0 0;5 2 0 0;6 2 0 0;7 2 0 0;	1702.58	6	79.2129	71.9588	92.6846	7	0.00221	0.67375	0.90909	1	0	0	0	0	4.53233e-45	1.66735e-46	-1	0	1.66735e-46	sp|O74323|SEC11_SCHPO	sec11	114	802481000	932362000
cwq_mix2-1_726.20455.20455.2.0.dta	cwq_mix2-1_726.20455.20455.2.0.dta	cwq_mix2-1_726	20455	5774.44	3001.22	1501.11	2	1	GVLQATJMTYGK	8,Oxidation[M];	1298.64	8 2 0 0	H(8)N(2)	(N(N(H(H(H(H)))(H(H)(H)(H)))))	451	0 1 0 0;0 2 0 0;1 2 0 0;2 2 0 0;3 2 0 0;4 2 0 0;5 2 0 0;6 2 0 0;7 2 0 0;	1702.58	7	18.5575	13.2055	28.4971	6	-0.00497	-1.65506	0.90909	0.59091	0	0	0	0	7.36085e-13	1.51736e-14	-1	0.0085389	0.0085389	sp|O59866|OSTB_SCHPO	SPCC338.15	275	7251170	7123670
cwq_mix2-1_726.20483.20483.3.0.dta	cwq_mix2-1_726.20483.20483.3.0.dta	cwq_mix2-1_726	20483	5781.84	3293.29	1098.43	3	1	DAJNTQFQFTSR		1428.65	9 2 0 0	H(9)N(2)	(N(N(H(H(H(H)))(H(H)(H(H)(H))))))	449	0 1 0 0;0 2 0 0;1 2 0 0;2 2 0 0;3 2 0 0;4 2 0 0;5 2 0 0;6 2 0 0;7 2 0 0;8 2 0 0;	1864.63	3	28.3608	20.3382	43.2599	6	0.0008	0.24303	0.75	0.68182	0	0	0	0	4.1253e-20	6.74959e-22	-1	0.00444444	0.00444444	sp|Q9C0Y4|AGLU_SCHPO	agl1	116	72270900	58706500
cwq_mix2-1_726.20485.20485.3.0.dta	cwq_mix2-1_726.20485.20485.3.0.dta	cwq_mix2-1_726	20485	5782.32	3001.22	1001.08	3	1	GVLQATJMTYGK	8,Oxidation[M];	1298.64	8 2 0 0	H(8)N(2)	(N(N(H(H(H(H)))(H(H(H(H)))))))	437	0 1 0 0;0 2 0 0;1 2 0 0;2 2 0 0;3 2 0 0;4 2 0 0;5 2 0 0;6 2 0 0;7 2 0 0;	1702.58	7	21.6491	23.8692	17.5261	6	-0.00053	-0.17633	0.54545	0.68182	0	0	0	0	1.13388e-07	2.93496e-09	-1	0.00362757	0.00362757	sp|O59866|OSTB_SCHPO	SPCC338.15	275	19605500	27304000
cwq_mix2-1_726.20512.20512.3.0.dta	cwq_mix2-1_726.20512.20512.3.0.dta	cwq_mix2-1_726	20512	5789.53	3593.41	1198.48	3	1	HSYNPJGTIPECPSR	12,Carbamidomethyl[C];	1728.78	9 2 0 0	H(9)N(2)	(N(N(H(H(H(H)))(H(H)(H(H)(H))))))	449	0 1 0 0;0 2 0 0;1 2 0 0;2 2 0 0;3 2 0 0;4 2 0 0;5 2 0 0;6 2 0 0;7 2 0 0;8 2 0 0;	1864.63	6	36.07	26.454	53.9283	7	0.00285	0.79266	0.83333	0.60714	0	0	0	0	1.72113e-25	2.87459e-27	-1	0.00136612	0.00136612	sp|Q9USU5|GAS2_SCHPO	gas2	344	109197000	99665700
cwq_mix2-1_726.20529.20529.2.0.dta	cwq_mix2-1_726.20529.20529.2.0.dta	cwq_mix2-1_726	20529	5793.97	3001.21	1501.11	2	1	GVLQATJMTYGK	8,Oxidation[M];	1298.64	8 2 0 0	H(8)N(2)	(N(N(H(H(H(H)))(H(H)(H(H))))))	450	0 1 0 0;0 2 0 0;1 2 0 0;2 2 0 0;3 2 0 0;4 2 0 0;5 2 0 0;6 2 0 0;7 2 0 0;	1702.58	7	21.5491	14.4886	34.6615	7	-0.0087	-2.8979	0.90909	0.68182	0	0	0	0	6.93674e-16	1.19115e-17	-1	0.00689655	0.00689655	sp|O59866|OSTB_SCHPO	SPCC338.15	275	7251170	7247930
cwq_mix2-1_726.20581.20581.3.0.dta	cwq_mix2-1_726.20581.20581.3.0.dta	cwq_mix2-1_726	20581	5807.83	3593.41	1198.48	3	1	HSYNPJGTIPECPSR	12,Carbamidomethyl[C];	1728.78	9 2 0 0	H(9)N(2)	(N(N(H(H(H(H)))(H(H(H(H(H))))))))	434	0 1 0 0;0 2 0 0;1 2 0 0;2 2 0 0;3 2 0 0;4 2 0 0;5 2 0 0;6 2 0 0;7 2 0 0;8 2 0 0;	1864.63	6	42.6559	29.2313	67.5875	7	0.00303	0.84275	0.91667	0.67857	0	0	0	0	1.96452e-32	5.59256e-34	-1	0	5.59256e-34	sp|Q9USU5|GAS2_SCHPO	gas2	344	109197000	99665700
cwq_mix2-1_726.20604.20604.3.0.dta	cwq_mix2-1_726.20604.20604.3.0.dta	cwq_mix2-1_726	20604	5813.98	3116.33	1039.45	3	1	LYESEJQTHLITK		1575.8	7 2 0 0	H(7)N(2)	(N(N(H(H(H))(H(H(H(H)))))))	521	0 1 0 0;0 2 0 0;1 2 0 0;2 2 0 0;3 2 0 0;4 2 0 0;5 2 0 0;6 2 0 0;	1540.53	6	32.7302	12.9716	69.4246	7	0.00089	0.28599	1	0.5	0	0	0	0	2.32202e-33	6.27527e-35	-1	0.00905797	0.00905797	sp|O74323|SEC11_SCHPO	sec11	114	31364200	21170000
cwq_mix2-1_726.20688.20688.3.0.dta	cwq_mix2-1_726.20688.20688.3.0.dta	cwq_mix2-1_726	20688	5836.17	3283.34	1095.12	3	1	VTJITDSQPAPYMK	13,Oxidation[M];	1580.76	8 2 0 0	H(8)N(2)	(N(N(H(H(H(H)))(H(H)(H)(H)))))	451	0 1 0 0;0 2 0 0;1 2 0 0;2 2 0 0;3 2 0 0;4 2 0 0;5 2 0 0;6 2 0 0;7 2 0 0;	1702.58	3	35.838	30.2946	46.1328	7	0.0008	0.2439	0.81818	0.76923	0	0	0	0	1.55139e-21	2.12928e-23	-1	0	2.12928e-23	sp|O94559|YF65_SCHPO	SPAC23C4.05c	232	10243100	13143400
cwq_mix2-1_726.20951.20951.3.0.dta	cwq_mix2-1_726.20951.20951.3.0.dta	cwq_mix2-1_726	20951	5905.22	4189.57	1397.19	3	1	JDTQFYIK		1028.5	17 2 0 0	H(17)N(2)	(N(N(H(H(H))(H(H(H(H(H(H(H))))))(H(H(H(H(H(H(H)))))))))))	509	0 1 0 0;0 2 0 0;1 2 0 0;2 2 0 0;3 2 0 0;4 2 0 0;5 2 0 0;6 2 0 0;7 2 0 0;8 2 0 0;9 2 0 0;10 2 0 0;11 2 0 0;12 2 0 0;13 2 0 0;14 2 0 0;15 2 0 0;16 2 0 0;	3161.06	1	24.6534	11.7009	48.708	7	0.007	1.67127	0.7	0.71429	0	0	0	0	7.86653e-23	1.11695e-24	-1	0.00905797	0.00905797	sp|Q9USU5|GAS2_SCHPO	gas2	34	11854800	17651700
cwq_mix2-1_726.20987.20987.3.0.dta	cwq_mix2-1_726.20987.20987.3.0.dta	cwq_mix2-1_726	20987	5914.99	3275.38	1092.46	3	1	KGVLQATJMTYGK		1410.74	9 2 0 0	H(9)N(2)	(N(N(H(H(H(H)))(H(H(H(H(H))))))))	434	0 1 0 0;0 2 0 0;1 2 0 0;2 2 0 0;3 2 0 0;4 2 0 0;5 2 0 0;6 2 0 0;7 2 0 0;8 2 0 0;	1864.63	8	45.7199	27.7388	79.1135	7	0.00096	0.29229	1	0.70833	0	0	0	0	3.01514e-38	9.18197e-40	-1	0	9.18197e-40	sp|O59866|OSTB_SCHPO	SPCC338.15	275	26869900	32056400
cwq_mix2-1_726.21017.21017.3.0.dta	cwq_mix2-1_726.21017.21017.3.0.dta	cwq_mix2-1_726	21017	5922.97	3113.32	1038.45	3	1	KGVLQATJMTYGK		1410.74	8 2 0 0	H(8)N(2)	(N(N(H(H(H(H)))(H(H(H(H)))))))	437	0 1 0 0;0 2 0 0;1 2 0 0;2 2 0 0;3 2 0 0;4 2 0 0;5 2 0 0;6 2 0 0;7 2 0 0;	1702.58	8	109.903	113.967	102.357	7	0.00213	0.68505	1	1.29167	0	0	0	0	6.92797e-50	4.08716e-51	-1	0	4.08716e-51	sp|O59866|OSTB_SCHPO	SPCC338.15	275	1105900000	1226750000
cwq_mix2-1_726.21041.21041.2.0.dta	cwq_mix2-1_726.21041.21041.2.0.dta	cwq_mix2-1_726	21041	5929	3113.32	1557.16	2	1	KGVLQATJMTYGK		1410.74	8 2 0 0	H(8)N(2)	(N(N(H(H(H))(H(H(H))(H(H))))))	526	0 1 0 0;0 2 0 0;1 2 0 0;2 2 0 0;3 2 0 0;4 2 0 0;5 2 0 0;6 2 0 0;7 2 0 0;	1702.58	8	51.7824	49.8007	55.4627	7	0.00031	0.10047	1	1.08333	0	0	0	0	2.82661e-26	6.95294e-28	-1	0	6.95294e-28	sp|O59866|OSTB_SCHPO	SPCC338.15	275	28789000	26362300
cwq_mix2-1_726.21085.21085.3.0.dta	cwq_mix2-1_726.21085.21085.3.0.dta	cwq_mix2-1_726	21085	5940.79	3113.32	1038.45	3	1	KGVLQATJMTYGK		1410.74	8 2 0 0	H(8)N(2)	(N(N(H(H(H)(H))(H(H)(H(H))))))	481	0 1 0 0;0 2 0 0;1 2 0 0;2 2 0 0;3 2 0 0;4 2 0 0;5 2 0 0;6 2 0 0;7 2 0 0;	1702.58	8	122.34	125.527	116.422	7	0.00214	0.68794	1	1.29167	0	0	0	0	8.46117e-57	8.84344e-58	-1	0	8.84344e-58	sp|O59866|OSTB_SCHPO	SPCC338.15	275	1105900000	1226750000
cwq_mix2-1_726.21131.21131.3.0.dta	cwq_mix2-1_726.21131.21131.3.0.dta	cwq_mix2-1_726	21131	5953.24	2951.27	984.428	3	1	KGVLQATJMTYGK		1410.74	7 2 0 0	H(7)N(2)	(N(N(H(H(H))(H(H(H(H)))))))	521	0 1 0 0;0 2 0 0;1 2 0 0;2 2 0 0;3 2 0 0;4 2 0 0;5 2 0 0;6 2 0 0;	1540.53	8	36.1488	21.3085	63.7093	7	0.00147	0.49885	0.9	0.625	0	0	0	0	1.79599e-30	3.55484e-32	-1	0.00362757	0.00362757	sp|O59866|OSTB_SCHPO	SPCC338.15	275	52013400	27535200
cwq_mix2-1_726.21150.21150.3.0.dta	cwq_mix2-1_726.21150.21150.3.0.dta	cwq_mix2-1_726	21150	5958.27	3113.32	1038.45	3	1	KGVLQATJMTYGK		1410.74	8 2 0 0	H(8)N(2)	(N(N(H(H(H(H)))(H(H(H(H)))))))	437	0 1 0 0;0 2 0 0;1 2 0 0;2 2 0 0;3 2 0 0;4 2 0 0;5 2 0 0;6 2 0 0;7 2 0 0;	1702.58	8	80.7263	75.9348	89.6247	7	0.00229	0.7342	1	1.125	0	0	0	0	1.54706e-43	5.51211e-45	-1	0	5.51211e-45	sp|O59866|OSTB_SCHPO	SPCC338.15	275	1105900000	1228220000
cwq_mix2-1_726.21190.21190.2.0.dta	cwq_mix2-1_726.21190.21190.2.0.dta	cwq_mix2-1_726	21190	5969.18	3088.26	1544.64	2	1	QSIALYAJDTK		1223.63	9 2 0 0	H(9)N(2)	(N(N(H(H(H))(H(H)(H(H(H(H))))))))	530	0 1 0 0;0 2 0 0;1 2 0 0;2 2 0 0;3 2 0 0;4 2 0 0;5 2 0 0;6 2 0 0;7 2 0 0;8 2 0 0;	1864.63	8	63.5299	63.0239	64.4695	7	0.00271	0.87666	1	1.2	0	0	0	0	7.40283e-31	1.93114e-32	-1	0	1.93114e-32	sp|P87113|ERG2_SCHPO	SPAC20G8.07c	50	24295400	25886700
cwq_mix2-1_726.21206.21206.3.0.dta	cwq_mix2-1_726.21206.21206.3.0.dta	cwq_mix2-1_726	21206	5973.39	2951.27	984.429	3	1	KGVLQATJMTYGK		1410.74	7 2 0 0	H(7)N(2)	(N(N(H(H(H)(H))(H(H)(H)))))	482	0 1 0 0;0 2 0 0;1 2 0 0;2 2 0 0;3 2 0 0;4 2 0 0;5 2 0 0;6 2 0 0;	1540.53	8	42.9189	33.8235	59.8105	7	0.00245	0.83023	0.9	0.83333	0	0	0	0	1.71134e-28	4.20349e-30	-1	0	4.20349e-30	sp|O59866|OSTB_SCHPO	SPCC338.15	275	52013400	27535200
cwq_mix2-1_726.21217.21217.3.0.dta	cwq_mix2-1_726.21217.21217.3.0.dta	cwq_mix2-1_726	21217	5976.47	3088.26	1030.09	3	1	QSIALYAJDTK		1223.63	9 2 0 0	H(9)N(2)	(N(N(H(H(H(H)))(H(H)(H(H(H)))))))	447	0 1 0 0;0 2 0 0;1 2 0 0;2 2 0 0;3 2 0 0;4 2 0 0;5 2 0 0;6 2 0 0;7 2 0 0;8 2 0 0;	1864.63	8	75.8429	68.3612	89.7375	7	0.001	0.3236	1	1.1	0	0	0	0	1.35798e-43	4.23075e-45	-1	0	4.23075e-45	sp|P87113|ERG2_SCHPO	SPAC20G8.07c	50	22936600	56481400
cwq_mix2-1_726.21289.21289.3.0.dta	cwq_mix2-1_726.21289.21289.3.0.dta	cwq_mix2-1_726	21289	5995.8	4530.79	1510.94	3	1	IIYNHJSSISDIR		1531.79	16 2 0 0	H(16)N(2)	(N(N(H(H(H))(H(H(H(H(H(H)))))(H(H(H(H(H(H(H)))))))))))	511	0 1 0 0;0 2 0 0;1 2 0 0;2 2 0 0;3 2 0 0;4 2 0 0;5 2 0 0;6 2 0 0;7 2 0 0;8 2 0 0;9 2 0 0;10 2 0 0;11 2 0 0;12 2 0 0;13 2 0 0;14 2 0 0;15 2 0 0;	2999	6	52.4051	34.2889	86.0493	7	0.00357	0.78736	0.78947	0.79167	0	0	0	0	9.67454e-42	3.80235e-43	-1	0	3.80235e-43	sp|Q9P778|DPP5_SCHPO	SPBC1711.12	126	33426800	35545500
cwq_mix2-1_726.21315.21315.2.0.dta	cwq_mix2-1_726.21315.21315.2.0.dta	cwq_mix2-1_726	21315	6002.71	2926.21	1463.61	2	1	QSIALYAJDTK		1223.63	8 2 0 0	H(8)N(2)	(N(N(H(H(H(H)))(H(H)(H)(H)))))	451	0 1 0 0;0 2 0 0;1 2 0 0;2 2 0 0;3 2 0 0;4 2 0 0;5 2 0 0;6 2 0 0;7 2 0 0;	1702.58	8	62.427	62.3126	62.6395	7	0.00301	1.03027	1	1.1	0	0	0	0	6.25814e-30	1.25634e-31	-1	0	1.25634e-31	sp|P87113|ERG2_SCHPO	SPAC20G8.07c	50	70390800	75350200
cwq_mix2-1_726.21359.21359.3.0.dta	cwq_mix2-1_726.21359.21359.3.0.dta	cwq_mix2-1_726	21359	6014.56	2926.21	976.075	3	1	QSIALYAJDTK		1223.63	8 2 0 0	H(8)N(2)	(N(N(H(H(H(H)))(H(H(H(H)))))))	437	0 1 0 0;0 2 0 0;1 2 0 0;2 2 0 0;3 2 0 0;4 2 0 0;5 2 0 0;6 2 0 0;7 2 0 0;	1702.58	8	71.9284	64.3962	85.9169	7	0.00136	0.46333	0.90909	1.05	0	0	0	0	1.12782e-41	5.003e-43	-1	0	5.003e-43	sp|P87113|ERG2_SCHPO	SPAC20G8.07c	50	71258000	100947000
cwq_mix2-1_726.21382.21382.2.0.dta	cwq_mix2-1_726.21382.21382.2.0.dta	cwq_mix2-1_726	21382	6020.78	2926.21	1463.61	2	1	QSIALYAJDTK		1223.63	8 2 0 0	H(8)N(2)	(N(N(H(H(H(H)))(H(H)(H)(H)))))	451	0 1 0 0;0 2 0 0;1 2 0 0;2 2 0 0;3 2 0 0;4 2 0 0;5 2 0 0;6 2 0 0;7 2 0 0;	1702.58	8	51.3286	56.0566	42.5479	6	0.00328	1.11981	0.90909	1	0	0	0	0	9.24103e-20	1.40725e-21	-1	0	1.40725e-21	sp|P87113|ERG2_SCHPO	SPAC20G8.07c	50	70390800	75350200
cwq_mix2-1_726.21427.21427.3.0.dta	cwq_mix2-1_726.21427.21427.3.0.dta	cwq_mix2-1_726	21427	6032.95	2926.21	976.074	3	1	QSIALYAJDTK		1223.63	8 2 0 0	H(8)N(2)	(N(N(H(H(H(H)))(H(H)(H(H))))))	450	0 1 0 0;0 2 0 0;1 2 0 0;2 2 0 0;3 2 0 0;4 2 0 0;5 2 0 0;6 2 0 0;7 2 0 0;	1702.58	8	18.0284	15.8701	22.0367	5	0.00041	0.13936	0.72727	0.75	0	0	0	0	7.6433e-10	1.68045e-11	-1	0.00611621	0.00611621	sp|P87113|ERG2_SCHPO	SPAC20G8.07c	50	74048700	100947000
cwq_mix2-1_726.21439.21439.3.0.dta	cwq_mix2-1_726.21439.21439.3.0.dta	cwq_mix2-1_726	21439	6036.19	4206.69	1402.9	3	1	IIYNHJSSISDIR		1531.79	14 2 0 0	H(14)N(2)	(N(N(H(H(H))(H(H(H(H(H))))(H(H(H(H(H(H))))))))))	514	0 1 0 0;0 2 0 0;1 2 0 0;2 2 0 0;3 2 0 0;4 2 0 0;5 2 0 0;6 2 0 0;7 2 0 0;8 2 0 0;9 2 0 0;10 2 0 0;11 2 0 0;12 2 0 0;13 2 0 0;	2674.9	6	61.2185	39.3771	101.781	7	0.00412	0.97968	0.82353	0.79167	0	0	0	0	1.33613e-49	7.04557e-51	-1	0	7.04557e-51	sp|Q9P778|DPP5_SCHPO	SPBC1711.12	126	43732300	43852500
cwq_mix2-1_726.21474.21474.3.0.dta	cwq_mix2-1_726.21474.21474.3.0.dta	cwq_mix2-1_726	21474	6045.65	4044.63	1348.88	3	1	IIYNHJSSISDIR		1531.79	13 2 0 0	H(13)N(2)	(N(N(H(H(H))(H(H(H(H(H))))(H(H(H(H(H)))))))))	515	0 1 0 0;0 2 0 0;1 2 0 0;2 2 0 0;3 2 0 0;4 2 0 0;5 2 0 0;6 2 0 0;7 2 0 0;8 2 0 0;9 2 0 0;10 2 0 0;11 2 0 0;12 2 0 0;	2512.85	6	52.499	29.9672	94.344	7	0.00121	0.29858	0.875	0.79167	0	0	0	0	6.71002e-46	2.72338e-47	-1	0	2.72338e-47	sp|Q9P778|DPP5_SCHPO	SPBC1711.12	126	29542000	30727200
cwq_mix2-1_726.21488.21488.2.0.dta	cwq_mix2-1_726.21488.21488.2.0.dta	cwq_mix2-1_726	21488	6049.44	2764.16	1382.58	2	1	QSIALYAJDTK		1223.63	7 2 0 0	H(7)N(2)	(N(N(H(H(H))(H(H(H(H)))))))	521	0 1 0 0;0 2 0 0;1 2 0 0;2 2 0 0;3 2 0 0;4 2 0 0;5 2 0 0;6 2 0 0;	1540.53	8	57.1059	57.0932	57.1296	7	0.00306	1.10711	1	1.1	0	0	0	0	3.9787e-27	7.97625e-29	-1	0	7.97625e-29	sp|P87113|ERG2_SCHPO	SPAC20G8.07c	50	14943600	16091400
cwq_mix2-1_726.21489.21489.3.0.dta	cwq_mix2-1_726.21489.21489.3.0.dta	cwq_mix2-1_726	21489	6049.72	2764.16	922.057	3	1	QSIALYAJDTK		1223.63	7 2 0 0	H(7)N(2)	(N(N(H(H(H))(H(H(H(H)))))))	521	0 1 0 0;0 2 0 0;1 2 0 0;2 2 0 0;3 2 0 0;4 2 0 0;5 2 0 0;6 2 0 0;	1540.53	8	41.0943	32.9998	56.1269	7	0.00075	0.27105	0.9	0.7	0	0	0	0	1.2937e-26	2.43502e-28	-1	0	2.43502e-28	sp|P87113|ERG2_SCHPO	SPAC20G8.07c	50	16265100	16704300
cwq_mix2-1_726.21517.21517.3.0.dta	cwq_mix2-1_726.21517.21517.3.0.dta	cwq_mix2-1_726	21517	6056.93	4206.69	1402.9	3	1	IIYNHJSSISDIR		1531.79	14 2 0 0	H(14)N(2)	(N(N(H(H(H))(H(H(H(H(H))))(H(H(H(H(H(H))))))))))	514	0 1 0 0;0 2 0 0;1 2 0 0;2 2 0 0;3 2 0 0;4 2 0 0;5 2 0 0;6 2 0 0;7 2 0 0;8 2 0 0;9 2 0 0;10 2 0 0;11 2 0 0;12 2 0 0;13 2 0 0;	2674.9	6	33.7495	13.9219	70.5722	7	0.00579	1.3769	0.82353	0.54167	0	0	0	0	6.12109e-34	1.68513e-35	-1	0.00763359	0.00763359	sp|Q9P778|DPP5_SCHPO	SPBC1711.12	126	43732300	44921500
cwq_mix2-1_726.21558.21558.3.0.dta	cwq_mix2-1_726.21558.21558.3.0.dta	cwq_mix2-1_726	21558	6067.83	3170.26	1057.42	3	1	JYSHGLAWTEK		1305.62	9 2 0 0	H(9)N(2)	(N(N(H(H(H)(H))(H(H(H(H(H))))))))	472	0 1 0 0;0 2 0 0;1 2 0 0;2 2 0 0;3 2 0 0;4 2 0 0;5 2 0 0;6 2 0 0;7 2 0 0;8 2 0 0;	1864.63	1	63.069	55.2622	77.5674	7	0.00287	0.90383	0.91667	1.2	0	0	0	0	1.81515e-37	5.35849e-39	-1	0	5.35849e-39	sp|O94680|PDAT_SCHPO	plh1	442	122019000	140381000
cwq_mix2-1_726.21586.21586.3.0.dta	cwq_mix2-1_726.21586.21586.3.0.dta	cwq_mix2-1_726	21586	6075.09	3882.59	1294.87	3	1	IIYNHJSSISDIR		1531.79	12 2 0 0	H(12)N(2)	(N(N(H(H(H(H))(H(H)))(H(H(H(H(H(H)))))))))	428	0 1 0 0;0 2 0 0;1 2 0 0;2 2 0 0;3 2 0 0;4 2 0 0;5 2 0 0;6 2 0 0;7 2 0 0;8 2 0 0;9 2 0 0;10 2 0 0;11 2 0 0;	2350.79	6	50.1662	30.141	87.356	7	0.00705	1.8153	0.86667	0.70833	0	0	0	0	2.13136e-42	6.3892e-44	-1	0	6.3892e-44	sp|Q9P778|DPP5_SCHPO	SPBC1711.12	126	22761900	21194100
cwq_mix2-1_726.21587.21587.3.0.dta	cwq_mix2-1_726.21587.21587.3.0.dta	cwq_mix2-1_726	21587	6075.36	4044.64	1348.88	3	1	IIYNHJSSISDIR		1531.79	13 2 0 0	H(13)N(2)	(N(N(H(H(H))(H(H(H(H(H))))(H(H(H(H(H)))))))))	515	0 1 0 0;0 2 0 0;1 2 0 0;2 2 0 0;3 2 0 0;4 2 0 0;5 2 0 0;6 2 0 0;7 2 0 0;8 2 0 0;9 2 0 0;10 2 0 0;11 2 0 0;12 2 0 0;	2512.85	6	32.9429	12.3047	71.271	7	0.0069	1.70637	0.875	0.45833	0	0	0	0	2.71832e-34	8.29263e-36	-1	0.00905797	0.00905797	sp|Q9P778|DPP5_SCHPO	SPBC1711.12	126	29542000	30727200
cwq_mix2-1_726.21627.21627.3.0.dta	cwq_mix2-1_726.21627.21627.3.0.dta	cwq_mix2-1_726	21627	6086.24	3170.26	1057.42	3	1	JYSHGLAWTEK		1305.62	9 2 0 0	H(9)N(2)	(N(N(H(H(H(H)))(H(H(H(H(H))))))))	434	0 1 0 0;0 2 0 0;1 2 0 0;2 2 0 0;3 2 0 0;4 2 0 0;5 2 0 0;6 2 0 0;7 2 0 0;8 2 0 0;	1864.63	1	86.5127	75.5112	106.944	7	0.00241	0.75904	1	1.25	0	0	0	0	3.75314e-52	1.85109e-53	-1	0	1.85109e-53	sp|O94680|PDAT_SCHPO	plh1	442	122019000	140381000
cwq_mix2-1_726.21644.21644.3.0.dta	cwq_mix2-1_726.21644.21644.3.0.dta	cwq_mix2-1_726	21644	6090.68	3008.21	1003.41	3	1	JYSHGLAWTEK		1305.62	8 2 0 0	H(8)N(2)	(N(N(H(H(H(H)))(H(H)(H)(H)))))	451	0 1 0 0;0 2 0 0;1 2 0 0;2 2 0 0;3 2 0 0;4 2 0 0;5 2 0 0;6 2 0 0;7 2 0 0;	1702.58	1	59.8276	47.6222	82.4949	7	0.00176	0.58533	1	1.15	0	0	0	0	5.95621e-40	2.16088e-41	-1	0	2.16088e-41	sp|O94680|PDAT_SCHPO	plh1	442	19313100	21787300
cwq_mix2-1_726.21678.21678.3.0.dta	cwq_mix2-1_726.21678.21678.3.0.dta	cwq_mix2-1_726	21678	6099.9	3882.58	1294.87	3	1	IIYNHJSSISDIR		1531.79	12 2 0 0	H(12)N(2)	(N(N(H(H(H(H)))(H(H(H(H(H(H(H(H)))))))))))	431	0 1 0 0;0 2 0 0;1 2 0 0;2 2 0 0;3 2 0 0;4 2 0 0;5 2 0 0;6 2 0 0;7 2 0 0;8 2 0 0;9 2 0 0;10 2 0 0;11 2 0 0;	2350.79	6	28.7579	13.2252	57.6044	7	0.00522	1.34474	0.8	0.54167	0	0	0	0	2.27723e-27	4.57363e-29	-1	0.00763359	0.00763359	sp|Q9P778|DPP5_SCHPO	SPBC1711.12	126	22761900	21194100
cwq_mix2-1_726.21694.21694.3.0.dta	cwq_mix2-1_726.21694.21694.3.0.dta	cwq_mix2-1_726	21694	6104.15	3170.26	1057.42	3	1	JYSHGLAWTEK		1305.62	9 2 0 0	H(9)N(2)	(N(N(H(H(H)(H(H)))(H(H)(H(H))))))	468	0 1 0 0;0 2 0 0;1 2 0 0;2 2 0 0;3 2 0 0;4 2 0 0;5 2 0 0;6 2 0 0;7 2 0 0;8 2 0 0;	1864.63	1	49.9192	33.3716	80.6503	7	0.00183	0.57641	1	0.95	0	0	0	0	5.06467e-39	1.78503e-40	-1	0	1.78503e-40	sp|O94680|PDAT_SCHPO	plh1	442	122019000	140381000
cwq_mix2-1_726.21700.21700.2.0.dta	cwq_mix2-1_726.21700.21700.2.0.dta	cwq_mix2-1_726	21700	6105.86	2893.14	1447.07	2	1	JDTQFYIK		1028.5	9 2 0 0	H(9)N(2)	(N(N(H(H(H)(H))(H(H(H(H(H))))))))	472	0 1 0 0;0 2 0 0;1 2 0 0;2 2 0 0;3 2 0 0;4 2 0 0;5 2 0 0;6 2 0 0;7 2 0 0;8 2 0 0;	1864.63	1	44.8023	35.5749	61.939	7	0.00301	1.03879	1	1.28571	0	0	0	0	1.41841e-29	3.00152e-31	-1	0	3.00152e-31	sp|Q9USU5|GAS2_SCHPO	gas2	34	4808880	4278050
cwq_mix2-1_726.21762.21762.3.0.dta	cwq_mix2-1_726.21762.21762.3.0.dta	cwq_mix2-1_726	21762	6123.07	2731.09	911.035	3	1	HDDSSYSSNKYSTGGJDSYSSGGR		2528.02	0 1 0 0	N(1)	(N)	1147		203.079	16	17.9697	27.6456	0	0	-0.00853	-3.12484	0	0.63043	0	0	0	1	-1	0	-1	0	0	sp|P78890|YEPF_SCHPO	SPAC23H3.15c	121	37872.2	656061
cwq_mix2-1_726.21773.21773.2.0.dta	cwq_mix2-1_726.21773.21773.2.0.dta	cwq_mix2-1_726	21773	6126.04	2714.07	1357.54	2	1	JVTAMWK		849.429	9 2 0 0	H(9)N(2)	(N(N(H(H(H(H)))(H(H(H(H(H))))))))	434	0 1 0 0;0 2 0 0;1 2 0 0;2 2 0 0;3 2 0 0;4 2 0 0;5 2 0 0;6 2 0 0;7 2 0 0;8 2 0 0;	1864.63	1	50.1011	46.5766	56.6468	7	0.00341	1.25581	0.91667	1.41667	0	0	0	0	7.01883e-27	1.30226e-28	-1	0	1.30226e-28	sp|Q96WW4|YNI7_SCHPO	SPBC11B10.07c	99	3697880	4155940
cwq_mix2-1_726.22078.22078.3.0.dta	cwq_mix2-1_726.22078.22078.3.0.dta	cwq_mix2-1_726	22078	6209.3	3473.5	1158.5	3	1	IPVADDHVIVJTTSK		1608.86	9 2 0 0	H(9)N(2)	(N(N(H(H(H(H)))(H(H(H(H(H))))))))	434	0 1 0 0;0 2 0 0;1 2 0 0;2 2 0 0;3 2 0 0;4 2 0 0;5 2 0 0;6 2 0 0;7 2 0 0;8 2 0 0;	1864.63	11	43.1179	22.0773	82.1932	7	0.00347	0.99967	1	0.53571	0	0	0	0	8.45219e-40	3.26222e-41	-1	0.00362757	0.00362757	sp|Q9Y7R9|YJFB_SCHPO	SPCC306.11	261	286081000	19196800
cwq_mix2-1_726.22094.22094.3.0.dta	cwq_mix2-1_726.22094.22094.3.0.dta	cwq_mix2-1_726	22094	6213.48	3657.52	1219.84	3	1	SIIQNJGTFGVSHTR		1630.83	10 2 0 0	H(10)N(2)	(N(N(H(H(H(H)))(H(H)(H(H(H(H))))))))	446	0 1 0 0;0 2 0 0;1 2 0 0;2 2 0 0;3 2 0 0;4 2 0 0;5 2 0 0;6 2 0 0;7 2 0 0;8 2 0 0;9 2 0 0;	2026.69	6	92.6675	79.5973	116.941	7	0.00312	0.85275	1	1.10714	0	0	0	0	4.72545e-57	4.4e-58	-1	0	4.4e-58	sp|Q8WZK2|MCD4_SCHPO	its8	86	89600900	87549800
cwq_mix2-1_726.22148.22148.3.0.dta	cwq_mix2-1_726.22148.22148.3.0.dta	cwq_mix2-1_726	22148	6228.01	3473.5	1158.5	3	1	IPVADDHVIVJTTSK		1608.86	9 2 0 0	H(9)N(2)	(N(N(H(H(H(H)))(H(H(H(H(H))))))))	434	0 1 0 0;0 2 0 0;1 2 0 0;2 2 0 0;3 2 0 0;4 2 0 0;5 2 0 0;6 2 0 0;7 2 0 0;8 2 0 0;	1864.63	11	58.6436	37.9286	97.1144	7	0.00331	0.95217	1	0.64286	0	0	0	0	2.78431e-47	1.55631e-48	-1	0	1.55631e-48	sp|Q9Y7R9|YJFB_SCHPO	SPCC306.11	261	286081000	19196800
cwq_mix2-1_726.22159.22159.3.0.dta	cwq_mix2-1_726.22159.22159.3.0.dta	cwq_mix2-1_726	22159	6230.95	3657.52	1219.84	3	1	SIIQNJGTFGVSHTR		1630.83	10 2 0 0	H(10)N(2)	(N(N(H(H(H(H)))(H(H)(H(H)(H(H)))))))	448	0 1 0 0;0 2 0 0;1 2 0 0;2 2 0 0;3 2 0 0;4 2 0 0;5 2 0 0;6 2 0 0;7 2 0 0;8 2 0 0;9 2 0 0;	2026.69	6	86.8346	71.6421	115.049	7	0.00298	0.81501	1	1.03571	0	0	0	0	3.95834e-56	3.30021e-57	-1	0	3.30021e-57	sp|Q8WZK2|MCD4_SCHPO	its8	86	89600900	87549800
cwq_mix2-1_726.22184.22184.4.0.dta	cwq_mix2-1_726.22184.22184.4.0.dta	cwq_mix2-1_726	22184	6237.74	4015.71	1004.68	4	1	KSQDKVTJITDSQPAPYMK		2151.08	9 2 0 0	H(9)N(2)	(N(N(H(H(H(H)))(H(H(H(H(H))))))))	434	0 1 0 0;0 2 0 0;1 2 0 0;2 2 0 0;3 2 0 0;4 2 0 0;5 2 0 0;6 2 0 0;7 2 0 0;8 2 0 0;	1864.63	8	35.1574	18.4921	66.1073	7	0.00159	0.39604	1	0.44444	0	0	0	0	1.09918e-31	2.29131e-33	-1	0.00444444	0.00444444	sp|O94559|YF65_SCHPO	SPAC23C4.05c	232	47156800	48682000
cwq_mix2-1_726.22203.22203.3.0.dta	cwq_mix2-1_726.22203.22203.3.0.dta	cwq_mix2-1_726	22203	6242.75	3495.47	1165.83	3	1	SIIQNJGTFGVSHTR		1630.83	9 2 0 0	H(9)N(2)	(N(N(H(H(H(H)))(H(H(H(H(H))))))))	434	0 1 0 0;0 2 0 0;1 2 0 0;2 2 0 0;3 2 0 0;4 2 0 0;5 2 0 0;6 2 0 0;7 2 0 0;8 2 0 0;	1864.63	6	86.9221	73.9216	111.066	7	0.00211	0.60374	1	1.10714	0	0	0	0	3.52922e-54	2.41194e-55	-1	0	2.41194e-55	sp|Q8WZK2|MCD4_SCHPO	its8	86	265225000	277385000
cwq_mix2-1_726.22230.22230.3.0.dta	cwq_mix2-1_726.22230.22230.3.0.dta	cwq_mix2-1_726	22230	6250.08	4015.71	1339.24	3	1	KSQDKVTJITDSQPAPYMK		2151.08	9 2 0 0	H(9)N(2)	(N(N(H(H(H(H)))(H(H(H(H(H))))))))	434	0 1 0 0;0 2 0 0;1 2 0 0;2 2 0 0;3 2 0 0;4 2 0 0;5 2 0 0;6 2 0 0;7 2 0 0;8 2 0 0;	1864.63	8	34.4355	23.2292	55.2471	7	0.00158	0.39255	0.91667	0.61111	0	0	0	0	3.64335e-26	7.99928e-28	-1	0.00362757	0.00362757	sp|O94559|YF65_SCHPO	SPAC23C4.05c	232	12784700	12008800
cwq_mix2-1_726.22249.22249.3.0.dta	cwq_mix2-1_726.22249.22249.3.0.dta	cwq_mix2-1_726	22249	6255.14	2730.11	910.709	3	1	FJVSASIK		865.478	9 2 0 0	H(9)N(2)	(N(N(H(H(H(H)))(H(H(H(H(H))))))))	434	0 1 0 0;0 2 0 0;1 2 0 0;2 2 0 0;3 2 0 0;4 2 0 0;5 2 0 0;6 2 0 0;7 2 0 0;8 2 0 0;	1864.63	2	29.7811	12.8803	61.1683	7	0.00103	0.37851	0.91667	0.71429	0	0	0	0	3.49214e-29	8.68676e-31	-1	0.00905797	0.00905797	sp|Q9USV0|HRD3_SCHPO	hrd3	48	16191400	10431600
cwq_mix2-1_726.22262.22262.3.0.dta	cwq_mix2-1_726.22262.22262.3.0.dta	cwq_mix2-1_726	22262	6258.67	3333.41	1111.81	3	1	SIIQNJGTFGVSHTR		1630.83	8 2 0 0	H(8)N(2)	(N(N(H(H(H(H)))(H(H)(H)(H)))))	451	0 1 0 0;0 2 0 0;1 2 0 0;2 2 0 0;3 2 0 0;4 2 0 0;5 2 0 0;6 2 0 0;7 2 0 0;	1702.58	6	23.4909	23.1998	24.0313	5	-0.00026	-0.07716	0.81818	0.71429	0	0	0	0	8.96752e-11	1.83392e-12	-1	0.00362757	0.00362757	sp|Q8WZK2|MCD4_SCHPO	its8	86	117130000	125810000
cwq_mix2-1_726.22270.22270.4.0.dta	cwq_mix2-1_726.22270.22270.4.0.dta	cwq_mix2-1_726	22270	6260.78	4015.71	1004.68	4	1	KSQDKVTJITDSQPAPYMK		2151.08	9 2 0 0	H(9)N(2)	(N(N(H(H(H(H)))(H(H(H(H(H))))))))	434	0 1 0 0;0 2 0 0;1 2 0 0;2 2 0 0;3 2 0 0;4 2 0 0;5 2 0 0;6 2 0 0;7 2 0 0;8 2 0 0;	1864.63	8	43.9953	27.745	74.1745	7	0.00144	0.35918	1	0.55556	0	0	0	0	9.33106e-36	2.14288e-37	-1	0	2.14288e-37	sp|O94559|YF65_SCHPO	SPAC23C4.05c	232	47156800	48682000
cwq_mix2-1_726.22280.22280.3.0.dta	cwq_mix2-1_726.22280.22280.3.0.dta	cwq_mix2-1_726	22280	6263.44	3495.47	1165.83	3	1	SIIQNJGTFGVSHTR		1630.83	9 2 0 0	H(9)N(2)	(N(N(H(H(H)(H(H)))(H(H)(H(H))))))	468	0 1 0 0;0 2 0 0;1 2 0 0;2 2 0 0;3 2 0 0;4 2 0 0;5 2 0 0;6 2 0 0;7 2 0 0;8 2 0 0;	1864.63	6	71.3822	49.8183	111.429	7	0.00218	0.62348	1	0.89286	0	0	0	0	2.34071e-54	1.56886e-55	-1	0	1.56886e-55	sp|Q8WZK2|MCD4_SCHPO	its8	86	265225000	277385000
cwq_mix2-1_726.22295.22295.2.0.dta	cwq_mix2-1_726.22295.22295.2.0.dta	cwq_mix2-1_726	22295	6267.34	2568.06	1284.53	2	1	FJVSASIK		865.478	8 2 0 0	H(8)N(2)	(N(N(H(H(H(H)))(H(H(H(H)))))))	437	0 1 0 0;0 2 0 0;1 2 0 0;2 2 0 0;3 2 0 0;4 2 0 0;5 2 0 0;6 2 0 0;7 2 0 0;	1702.58	2	49.1755	35.9942	73.6552	7	0.0023	0.89748	1	1.07143	0	0	0	0	1.70545e-35	4.66312e-37	-1	0	4.66312e-37	sp|Q9USV0|HRD3_SCHPO	hrd3	48	44785200	126992000
cwq_mix2-1_726.22325.22325.4.1.dta	cwq_mix2-1_726.22325.22325.4.1.dta	cwq_mix2-1_726	22325	6275.36	3853.66	964.17	4	1	KSQDKVTJITDSQPAPYMK		2151.08	8 2 0 0	H(8)N(2)	(N(N(H(H(H(H)))(H(H)(H)(H)))))	451	0 1 0 0;0 2 0 0;1 2 0 0;2 2 0 0;3 2 0 0;4 2 0 0;5 2 0 0;6 2 0 0;7 2 0 0;	1702.58	8	45.2998	34.9486	64.5235	7	0.00016	0.04198	1	0.58333	0	0	0	0	6.95166e-31	1.79476e-32	-1	0	1.79476e-32	sp|O94559|YF65_SCHPO	SPAC23C4.05c	232	41376400	41239000
cwq_mix2-1_726.22347.22347.3.1.dta	cwq_mix2-1_726.22347.22347.3.1.dta	cwq_mix2-1_726	22347	6281.3	3495.47	1165.83	3	1	SIIQNJGTFGVSHTR		1630.83	9 2 0 0	H(9)N(2)	(N(N(H(H(H)(H(H)))(H(H)(H(H))))))	468	0 1 0 0;0 2 0 0;1 2 0 0;2 2 0 0;3 2 0 0;4 2 0 0;5 2 0 0;6 2 0 0;7 2 0 0;8 2 0 0;	1864.63	6	46.6683	22.3438	91.8423	7	0.0022	0.63035	0.91667	0.64286	0	0	0	0	1.19655e-44	4.22494e-46	-1	0.00362757	0.00362757	sp|Q8WZK2|MCD4_SCHPO	its8	86	265225000	277385000
cwq_mix2-1_726.22371.22371.3.0.dta	cwq_mix2-1_726.22371.22371.3.0.dta	cwq_mix2-1_726	22371	6287.56	3333.41	1111.81	3	1	SIIQNJGTFGVSHTR		1630.83	8 2 0 0	H(8)N(2)	(N(N(H(H(H(H)))(H(H)(H)(H)))))	451	0 1 0 0;0 2 0 0;1 2 0 0;2 2 0 0;3 2 0 0;4 2 0 0;5 2 0 0;6 2 0 0;7 2 0 0;	1702.58	6	84.891	76.655	100.186	7	-0.00115	-0.34445	1	1.10714	0	0	0	0	8.26073e-49	3.98923e-50	-1	0	3.98923e-50	sp|Q8WZK2|MCD4_SCHPO	its8	86	117130000	125810000
cwq_mix2-1_726.22381.22381.2.0.dta	cwq_mix2-1_726.22381.22381.2.0.dta	cwq_mix2-1_726	22381	6290.25	2568.06	1284.53	2	1	FJVSASIK		865.478	8 2 0 0	H(8)N(2)	(N(N(H(H(H(H)))(H(H(H(H)))))))	437	0 1 0 0;0 2 0 0;1 2 0 0;2 2 0 0;3 2 0 0;4 2 0 0;5 2 0 0;6 2 0 0;7 2 0 0;	1702.58	2	45.8035	34.6296	66.5548	7	0.00223	0.87023	0.90909	1.07143	0	0	0	0	6.52965e-32	1.41605e-33	-1	0	1.41605e-33	sp|Q9USV0|HRD3_SCHPO	hrd3	48	44785200	126992000
cwq_mix2-1_726.22437.22437.3.0.dta	cwq_mix2-1_726.22437.22437.3.0.dta	cwq_mix2-1_726	22437	6305.4	3333.41	1111.81	3	1	SIIQNJGTFGVSHTR		1630.83	8 2 0 0	H(8)N(2)	(N(N(H(H(H(H)))(H(H)(H)(H)))))	451	0 1 0 0;0 2 0 0;1 2 0 0;2 2 0 0;3 2 0 0;4 2 0 0;5 2 0 0;6 2 0 0;7 2 0 0;	1702.58	6	71.429	55.7685	100.513	7	-0.00124	-0.37145	1	1.07143	0	0	0	0	5.68851e-49	3.22712e-50	-1	0	3.22712e-50	sp|Q8WZK2|MCD4_SCHPO	its8	86	117130000	125810000
cwq_mix2-1_726.22438.22438.4.0.dta	cwq_mix2-1_726.22438.22438.4.0.dta	cwq_mix2-1_726	22438	6305.72	3691.6	923.656	4	1	KSQDKVTJITDSQPAPYMK		2151.08	7 2 0 0	H(7)N(2)	(N(N(H(H(H))(H(H(H(H)))))))	521	0 1 0 0;0 2 0 0;1 2 0 0;2 2 0 0;3 2 0 0;4 2 0 0;5 2 0 0;6 2 0 0;	1540.53	8	18.4098	17.717	19.6965	5	-0.00261	-0.7083	0.8	0.41667	0	0	0	0	1.00346e-08	2.3783e-10	-1	0.00514403	0.00514403	sp|O94559|YF65_SCHPO	SPAC23C4.05c	232	9772560	8297040
cwq_mix2-1_726.22483.22483.3.0.dta	cwq_mix2-1_726.22483.22483.3.0.dta	cwq_mix2-1_726	22483	6317.97	3495.46	1165.83	3	1	SIIQNJGTFGVSHTR		1630.83	9 2 0 0	H(9)N(2)	(N(N(H(H(H))(H(H(H(H(H(H)))))))))	513	0 1 0 0;0 2 0 0;1 2 0 0;2 2 0 0;3 2 0 0;4 2 0 0;5 2 0 0;6 2 0 0;7 2 0 0;8 2 0 0;	1864.63	6	43.1367	19.6426	86.7686	7	-0.00033	-0.09402	1	0.64286	0	0	0	0	4.20673e-42	1.53743e-43	-1	0.00444444	0.00444444	sp|Q8WZK2|MCD4_SCHPO	its8	86	273203000	282401000
cwq_mix2-1_726.22518.22518.2.0.dta	cwq_mix2-1_726.22518.22518.2.0.dta	cwq_mix2-1_726	22518	6327.43	2963.18	1482.09	2	1	FEJETFIAK		1098.55	9 2 0 0	H(9)N(2)	(N(N(H(H(H(H)))(H(H(H(H(H))))))))	434	0 1 0 0;0 2 0 0;1 2 0 0;2 2 0 0;3 2 0 0;4 2 0 0;5 2 0 0;6 2 0 0;7 2 0 0;8 2 0 0;	1864.63	3	45.2917	33.0906	67.9508	7	0.00043	0.14524	1	1.125	0	0	0	0	1.28756e-32	3.01413e-34	-1	0	3.01413e-34	sp|Q9P7D0|YOFJ_SCHPO	SPBP4H10.19c	287	8675740	7496040
cwq_mix2-1_726.22525.22525.3.0.dta	cwq_mix2-1_726.22525.22525.3.0.dta	cwq_mix2-1_726	22525	6329.23	3333.41	1111.81	3	1	SIIQNJGTFGVSHTR		1630.83	8 2 0 0	H(8)N(2)	(N(N(H(H(H(H)))(H(H)(H)(H)))))	451	0 1 0 0;0 2 0 0;1 2 0 0;2 2 0 0;3 2 0 0;4 2 0 0;5 2 0 0;6 2 0 0;7 2 0 0;	1702.58	6	42.5824	21.4371	81.8523	7	0.00074	0.22253	1	0.67857	0	0	0	0	1.25525e-39	4.9254e-41	-1	0.00362757	0.00362757	sp|Q8WZK2|MCD4_SCHPO	its8	86	117130000	125810000
cwq_mix2-1_726.22559.22559.2.0.dta	cwq_mix2-1_726.22559.22559.2.0.dta	cwq_mix2-1_726	22559	6338.53	2801.13	1401.07	2	1	FEJETFIAK		1098.55	8 2 0 0	H(8)N(2)	(N(N(H(H(H(H)))(H(H)(H)(H)))))	451	0 1 0 0;0 2 0 0;1 2 0 0;2 2 0 0;3 2 0 0;4 2 0 0;5 2 0 0;6 2 0 0;7 2 0 0;	1702.58	3	54.1842	45.9697	69.4399	7	0.00366	1.30654	1	1.3125	0	0	0	0	2.2811e-33	5.78036e-35	-1	0	5.78036e-35	sp|Q9P7D0|YOFJ_SCHPO	SPBP4H10.19c	287	11960500	13415200
cwq_mix2-1_726.22561.22561.3.0.dta	cwq_mix2-1_726.22561.22561.3.0.dta	cwq_mix2-1_726	22561	6339.08	3495.46	1165.82	3	1	SIIQNJGTFGVSHTR		1630.83	9 2 0 0	H(9)N(2)	(N(N(H(H(H(H)))(H(H(H(H(H))))))))	434	0 1 0 0;0 2 0 0;1 2 0 0;2 2 0 0;3 2 0 0;4 2 0 0;5 2 0 0;6 2 0 0;7 2 0 0;8 2 0 0;	1864.63	6	39.2752	21.4288	72.4187	7	-0.00592	-1.69467	0.91667	0.64286	0	0	0	0	7.16889e-35	1.93237e-36	-1	0.00362757	0.00362757	sp|Q8WZK2|MCD4_SCHPO	its8	86	274135000	277547000
cwq_mix2-1_726.22628.22628.2.0.dta	cwq_mix2-1_726.22628.22628.2.0.dta	cwq_mix2-1_726	22628	6357.32	2801.13	1401.07	2	1	FEJETFIAK		1098.55	8 2 0 0	H(8)N(2)	(N(N(H(H(H(H)))(H(H)(H)(H)))))	451	0 1 0 0;0 2 0 0;1 2 0 0;2 2 0 0;3 2 0 0;4 2 0 0;5 2 0 0;6 2 0 0;7 2 0 0;	1702.58	3	32.0196	19.5537	55.1705	7	0.00345	1.23157	1	0.875	0	0	0	0	3.98715e-26	8.2964e-28	-1	0.00444444	0.00444444	sp|Q9P7D0|YOFJ_SCHPO	SPBP4H10.19c	287	12180500	13452100
cwq_mix2-1_726.22900.22900.3.0.dta	cwq_mix2-1_726.22900.22900.3.0.dta	cwq_mix2-1_726	22900	6431.71	4913.82	1638.61	3	1	DAJNTQFQFTSR		1428.65	19 2 0 0	H(19)N(2)	(N(N(H(H(H))(H(H(H(H(H(H(H(H)))))))(H(H(H(H(H(H(H(H))))))))))))	506	0 1 0 0;0 2 0 0;1 2 0 0;2 2 0 0;3 2 0 0;4 2 0 0;5 2 0 0;6 2 0 0;7 2 0 0;8 2 0 0;9 2 0 0;10 2 0 0;11 2 0 0;12 2 0 0;13 2 0 0;14 2 0 0;15 2 0 0;16 2 0 0;17 2 0 0;18 2 0 0;	3485.16	3	12.2087	11.7257	13.1056	6	0.00387	0.78738	0.36364	0.59091	0	0	0	0	1.10969e-05	3.74972e-07	-1	0.00905797	0.00905797	sp|Q9C0Y4|AGLU_SCHPO	agl1	116	9887770	7903660
cwq_mix2-1_726.22970.22970.3.0.dta	cwq_mix2-1_726.22970.22970.3.0.dta	cwq_mix2-1_726	22970	6450.78	4913.82	1638.61	3	1	DAJNTQFQFTSR		1428.65	19 2 0 0	H(19)N(2)	(N(N(H(H(H))(H(H(H(H(H(H(H(H)))))))(H(H(H(H(H(H(H(H))))))))))))	506	0 1 0 0;0 2 0 0;1 2 0 0;2 2 0 0;3 2 0 0;4 2 0 0;5 2 0 0;6 2 0 0;7 2 0 0;8 2 0 0;9 2 0 0;10 2 0 0;11 2 0 0;12 2 0 0;13 2 0 0;14 2 0 0;15 2 0 0;16 2 0 0;17 2 0 0;18 2 0 0;	3485.16	3	35.4058	30.6986	44.1478	6	0.00932	1.89731	0.63636	0.90909	0	0	0	0	1.50391e-20	2.51065e-22	-1	0	2.51065e-22	sp|Q9C0Y4|AGLU_SCHPO	agl1	116	9887770	7903660
cwq_mix2-1_726.2299.2299.2.0.dta	cwq_mix2-1_726.2299.2299.2.0.dta	cwq_mix2-1_726	2299	922.032	2462.03	1231.52	2	1	KQJITR		759.447	8 2 0 0	H(8)N(2)	(N(N(H(H(H(H)))(H(H(H(H)))))))	437	0 1 0 0;0 2 0 0;1 2 0 0;2 2 0 0;3 2 0 0;4 2 0 0;5 2 0 0;6 2 0 0;7 2 0 0;	1702.58	3	42.3394	17.167	89.0883	7	0.00468	1.90038	1	1	0	0	0	0	2.87502e-43	1.21092e-44	-1	0.00514403	0.00514403	sp|Q10061|YAM6_SCHPO	SPAC1F5.06	247	43005400	35746400
cwq_mix2-1_726.23029.23029.3.0.dta	cwq_mix2-1_726.23029.23029.3.0.dta	cwq_mix2-1_726	23029	6466.68	4751.78	1584.6	3	1	DAJNTQFQFTSR		1428.65	18 2 0 0	H(18)N(2)	(N(N(H(H(H))(H(H(H(H(H(H(H(H)))))))(H(H(H(H(H(H(H)))))))))))	507	0 1 0 0;0 2 0 0;1 2 0 0;2 2 0 0;3 2 0 0;4 2 0 0;5 2 0 0;6 2 0 0;7 2 0 0;8 2 0 0;9 2 0 0;10 2 0 0;11 2 0 0;12 2 0 0;13 2 0 0;14 2 0 0;15 2 0 0;16 2 0 0;17 2 0 0;	3323.11	3	25.8283	22.8951	31.2758	7	0.02291	4.82187	0.52381	0.81818	0	0	0	0	3.2923e-14	4.73384e-16	-1	0.00362757	0.00362757	sp|Q9C0Y4|AGLU_SCHPO	agl1	116	16166000	16904800
cwq_mix2-1_726.23173.23173.2.0.dta	cwq_mix2-1_726.23173.23173.2.0.dta	cwq_mix2-1_726	23173	6506.06	2986.21	1493.61	2	1	TJGTLYGLSDSR		1283.62	8 2 0 0	H(8)N(2)	(N(N(H(H(H(H)))(H(H)(H)(H)))))	451	0 1 0 0;0 2 0 0;1 2 0 0;2 2 0 0;3 2 0 0;4 2 0 0;5 2 0 0;6 2 0 0;7 2 0 0;	1702.58	2	31.7596	18.0344	57.2492	7	0.00423	1.41577	1	0.68182	0	0	0	0	3.45707e-27	6.82418e-29	-1	0.00514403	0.00514403	sp|Q9US04|GGT1_SCHPO	ggt1	612	6765200	6499000
cwq_mix2-1_726.2321.2321.3.0.dta	cwq_mix2-1_726.2321.2321.3.0.dta	cwq_mix2-1_726	2321	927.987	2462.03	821.349	3	1	KQJITR		759.447	8 2 0 0	H(8)N(2)	(N(N(H(H(H(H)))(H(H(H(H)))))))	437	0 1 0 0;0 2 0 0;1 2 0 0;2 2 0 0;3 2 0 0;4 2 0 0;5 2 0 0;6 2 0 0;7 2 0 0;	1702.58	3	50.8599	17.1457	113.472	7	0.00276	1.12175	1	1	0	0	0	0	2.33746e-55	2.355e-56	-1	0.00514403	0.00514403	sp|Q10061|YAM6_SCHPO	SPAC1F5.06	247	60816000	57992700
cwq_mix2-1_726.23211.23211.3.0.dta	cwq_mix2-1_726.23211.23211.3.0.dta	cwq_mix2-1_726	23211	6516.21	4751.77	1584.59	3	1	DAJNTQFQFTSR		1428.65	18 2 0 0	H(18)N(2)	(N(N(H(H(H))(H(H(H(H(H(H(H(H)))))))(H(H(H(H(H(H(H)))))))))))	507	0 1 0 0;0 2 0 0;1 2 0 0;2 2 0 0;3 2 0 0;4 2 0 0;5 2 0 0;6 2 0 0;7 2 0 0;8 2 0 0;9 2 0 0;10 2 0 0;11 2 0 0;12 2 0 0;13 2 0 0;14 2 0 0;15 2 0 0;16 2 0 0;17 2 0 0;	3323.11	3	13.3034	16.9421	6.54581	5	0.01019	2.14499	0.2381	0.77273	0	0	0	0	0.0108506	0.00128227	-1	0.00514403	0.0064262	sp|Q9C0Y4|AGLU_SCHPO	agl1	116	16353500	17808900
cwq_mix2-1_726.23237.23237.4.0.dta	cwq_mix2-1_726.23237.23237.4.0.dta	cwq_mix2-1_726	23237	6523.16	3628.58	907.9	4	1	PVYVTJVTIEHVQHK		1763.94	9 2 0 0	H(9)N(2)	(N(N(H(H(H(H)))(H(H)(H(H)(H))))))	449	0 1 0 0;0 2 0 0;1 2 0 0;2 2 0 0;3 2 0 0;4 2 0 0;5 2 0 0;6 2 0 0;7 2 0 0;8 2 0 0;	1864.63	6	52.1739	33.2383	87.3399	7	-0.0007	-0.19171	1	0.82143	0	0	0	0	2.17142e-42	6.83289e-44	-1	0	6.83289e-44	sp|Q09825|SAD1_SCHPO	sad1	395	18993900	18526700
cwq_mix2-1_726.23244.23244.3.0.dta	cwq_mix2-1_726.23244.23244.3.0.dta	cwq_mix2-1_726	23244	6525.15	2986.21	996.073	3	1	TJGTLYGLSDSR		1283.62	8 2 0 0	H(8)N(2)	(N(N(H(H(H(H)))(H(H)(H)(H)))))	451	0 1 0 0;0 2 0 0;1 2 0 0;2 2 0 0;3 2 0 0;4 2 0 0;5 2 0 0;6 2 0 0;7 2 0 0;	1702.58	2	29.0611	16.4786	52.4285	7	0.00114	0.38169	0.90909	0.68182	0	0	0	0	1.00578e-24	2.00975e-26	-1	0.00514403	0.00514403	sp|Q9US04|GGT1_SCHPO	ggt1	612	17814500	18339800
cwq_mix2-1_726.23276.23276.3.0.dta	cwq_mix2-1_726.23276.23276.3.0.dta	cwq_mix2-1_726	23276	6533.65	4589.71	1530.58	3	1	DAJNTQFQFTSR		1428.65	17 2 0 0	H(17)N(2)	(N(N(H(H(H))(H(H(H(H(H(H(H))))))(H(H(H(H(H(H(H)))))))))))	509	0 1 0 0;0 2 0 0;1 2 0 0;2 2 0 0;3 2 0 0;4 2 0 0;5 2 0 0;6 2 0 0;7 2 0 0;8 2 0 0;9 2 0 0;10 2 0 0;11 2 0 0;12 2 0 0;13 2 0 0;14 2 0 0;15 2 0 0;16 2 0 0;	3161.06	3	53.5779	40.1608	78.4954	7	0.00514	1.12053	0.7	0.95455	0	0	0	0	6.17934e-38	1.62175e-39	-1	0	1.62175e-39	sp|Q9C0Y4|AGLU_SCHPO	agl1	116	15184400	26958600
cwq_mix2-1_726.23310.23310.4.1.dta	cwq_mix2-1_726.23310.23310.4.1.dta	cwq_mix2-1_726	23310	6543.19	3628.58	907.9	4	1	PVYVTJVTIEHVQHK		1763.94	9 2 0 0	H(9)N(2)	(N(N(H(H(H))(H(H(H(H(H(H)))))))))	513	0 1 0 0;0 2 0 0;1 2 0 0;2 2 0 0;3 2 0 0;4 2 0 0;5 2 0 0;6 2 0 0;7 2 0 0;8 2 0 0;	1864.63	6	32.0737	17.9169	58.365	6	0.00149	0.41128	0.91667	0.60714	0	0	0	0	9.32269e-28	2.05387e-29	-1	0.00514403	0.00514403	sp|Q09825|SAD1_SCHPO	sad1	395	18993900	18526700
cwq_mix2-1_726.23331.23331.3.0.dta	cwq_mix2-1_726.23331.23331.3.0.dta	cwq_mix2-1_726	23331	6548.72	4712.89	1571.63	3	1	EGLINJGTSIHAGLR		1551.82	17 2 0 0	H(17)N(2)	(N(N(H(H(H))(H(H(H(H(H(H(H))))))(H(H(H(H(H(H(H)))))))))))	509	0 1 0 0;0 2 0 0;1 2 0 0;2 2 0 0;3 2 0 0;4 2 0 0;5 2 0 0;6 2 0 0;7 2 0 0;8 2 0 0;9 2 0 0;10 2 0 0;11 2 0 0;12 2 0 0;13 2 0 0;14 2 0 0;15 2 0 0;16 2 0 0;	3161.06	6	57.0653	39.9609	88.8304	7	0.00493	1.04605	0.85	0.82143	0	0	0	0	3.87344e-43	1.37211e-44	-1	0	1.37211e-44	sp|O42887|SPEB2_SCHPO	SPBC8E4.03	269	43008000	33953900
cwq_mix2-1_726.23355.23355.3.0.dta	cwq_mix2-1_726.23355.23355.3.0.dta	cwq_mix2-1_726	23355	6555.06	4550.83	1517.62	3	1	EGLINJGTSIHAGLR		1551.82	16 2 0 0	H(16)N(2)	(N(N(H(H(H))(H(H(H(H(H(H)))))(H(H(H(H(H(H(H)))))))))))	511	0 1 0 0;0 2 0 0;1 2 0 0;2 2 0 0;3 2 0 0;4 2 0 0;5 2 0 0;6 2 0 0;7 2 0 0;8 2 0 0;9 2 0 0;10 2 0 0;11 2 0 0;12 2 0 0;13 2 0 0;14 2 0 0;15 2 0 0;	2999	6	51.7708	25.6424	100.295	7	0.00576	1.26512	0.94737	0.71429	0	0	0	0	7.29522e-49	3.70125e-50	-1	0.00136612	0.00136612	sp|O42887|SPEB2_SCHPO	SPBC8E4.03	269	193514000	173114000
cwq_mix2-1_726.23391.23391.3.0.dta	cwq_mix2-1_726.23391.23391.3.0.dta	cwq_mix2-1_726	23391	6564.82	4388.78	1463.6	3	1	EGLINJGTSIHAGLR		1551.82	15 2 0 0	H(15)N(2)	(N(N(H(H(H))(H(H(H(H(H(H)))))(H(H(H(H(H(H))))))))))	512	0 1 0 0;0 2 0 0;1 2 0 0;2 2 0 0;3 2 0 0;4 2 0 0;5 2 0 0;6 2 0 0;7 2 0 0;8 2 0 0;9 2 0 0;10 2 0 0;11 2 0 0;12 2 0 0;13 2 0 0;14 2 0 0;	2836.95	6	37.1428	20.5153	68.0225	7	0.00658	1.49831	0.88889	0.64286	0	0	0	0	1.18464e-32	2.62294e-34	-1	0.00444444	0.00444444	sp|O42887|SPEB2_SCHPO	SPBC8E4.03	269	79456900	69461300
cwq_mix2-1_726.23400.23400.3.0.dta	cwq_mix2-1_726.23400.23400.3.0.dta	cwq_mix2-1_726	23400	6567.2	4265.61	1422.54	3	1	DAJNTQFQFTSR		1428.65	15 2 0 0	H(15)N(2)	(N(N(H(H(H))(H(H(H(H(H(H)))))(H(H(H(H(H(H))))))))))	512	0 1 0 0;0 2 0 0;1 2 0 0;2 2 0 0;3 2 0 0;4 2 0 0;5 2 0 0;6 2 0 0;7 2 0 0;8 2 0 0;9 2 0 0;10 2 0 0;11 2 0 0;12 2 0 0;13 2 0 0;14 2 0 0;	2836.95	3	26.0396	18.547	39.9545	6	0.01189	2.78642	0.72222	0.68182	0	0	0	0	1.7247e-18	2.66093e-20	-1	0.00444444	0.00444444	sp|Q9C0Y4|AGLU_SCHPO	agl1	116	15019000	14587200
cwq_mix2-1_726.23435.23435.3.0.dta	cwq_mix2-1_726.23435.23435.3.0.dta	cwq_mix2-1_726	23435	6576.49	4226.73	1409.58	3	1	EGLINJGTSIHAGLR		1551.82	14 2 0 0	H(14)N(2)	(N(N(H(H(H))(H(H(H(H(H))))(H(H(H(H(H(H))))))))))	514	0 1 0 0;0 2 0 0;1 2 0 0;2 2 0 0;3 2 0 0;4 2 0 0;5 2 0 0;6 2 0 0;7 2 0 0;8 2 0 0;9 2 0 0;10 2 0 0;11 2 0 0;12 2 0 0;13 2 0 0;	2674.9	6	70.5548	41.9663	123.648	7	0.00457	1.08221	0.94118	0.82143	0	0	0	0	2.6004e-60	2.04016e-61	-1	0	2.04016e-61	sp|O42887|SPEB2_SCHPO	SPBC8E4.03	269	141902000	130905000
cwq_mix2-1_726.23496.23496.3.0.dta	cwq_mix2-1_726.23496.23496.3.0.dta	cwq_mix2-1_726	23496	6592.71	4064.67	1355.56	3	1	EGLINJGTSIHAGLR		1551.82	13 2 0 0	H(13)N(2)	(N(N(H(H(H))(H(H(H(H(H))))(H(H(H(H(H)))))))))	515	0 1 0 0;0 2 0 0;1 2 0 0;2 2 0 0;3 2 0 0;4 2 0 0;5 2 0 0;6 2 0 0;7 2 0 0;8 2 0 0;9 2 0 0;10 2 0 0;11 2 0 0;12 2 0 0;	2512.85	6	88.9584	62.1937	138.664	7	0.0039	0.96063	1	1	0	0	0	0	1.54436e-67	2.35809e-68	-1	0	2.35809e-68	sp|O42887|SPEB2_SCHPO	SPBC8E4.03	269	539817000	518953000
cwq_mix2-1_726.23515.23515.4.0.dta	cwq_mix2-1_726.23515.23515.4.0.dta	cwq_mix2-1_726	23515	6597.59	4064.67	1016.92	4	1	EGLINJGTSIHAGLR		1551.82	13 2 0 0	H(13)N(2)	(N(N(H(H(H))(H(H(H(H(H))))(H(H(H(H(H)))))))))	515	0 1 0 0;0 2 0 0;1 2 0 0;2 2 0 0;3 2 0 0;4 2 0 0;5 2 0 0;6 2 0 0;7 2 0 0;8 2 0 0;9 2 0 0;10 2 0 0;11 2 0 0;12 2 0 0;	2512.85	6	64.8377	37.2785	116.019	7	0.00032	0.07839	0.9375	0.78571	0	0	0	0	1.33027e-56	1.39791e-57	-1	0	1.39791e-57	sp|O42887|SPEB2_SCHPO	SPBC8E4.03	269	42645300	37845900
cwq_mix2-1_726.23531.23531.3.0.dta	cwq_mix2-1_726.23531.23531.3.0.dta	cwq_mix2-1_726	23531	6601.66	4265.6	1422.54	3	1	DAJNTQFQFTSR		1428.65	15 2 0 0	H(15)N(2)	(N(N(H(H(H))(H(H(H(H(H(H)))))(H(H(H(H(H(H))))))))))	512	0 1 0 0;0 2 0 0;1 2 0 0;2 2 0 0;3 2 0 0;4 2 0 0;5 2 0 0;6 2 0 0;7 2 0 0;8 2 0 0;9 2 0 0;10 2 0 0;11 2 0 0;12 2 0 0;13 2 0 0;14 2 0 0;	2836.95	3	36.9386	26.6632	56.0214	7	0.00335	0.78483	0.66667	0.81818	0	0	0	0	1.4646e-26	3.06545e-28	-1	0.00136612	0.00136612	sp|Q9C0Y4|AGLU_SCHPO	agl1	116	15019000	10782600
cwq_mix2-1_726.2354.2354.3.0.dta	cwq_mix2-1_726.2354.2354.3.0.dta	cwq_mix2-1_726	2354	936.828	2624.09	875.367	3	1	KQJITR		759.447	9 2 0 0	H(9)N(2)	(N(N(H(H(H(H)))(H(H)(H(H)(H))))))	449	0 1 0 0;0 2 0 0;1 2 0 0;2 2 0 0;3 2 0 0;4 2 0 0;5 2 0 0;6 2 0 0;7 2 0 0;8 2 0 0;	1864.63	3	56.2497	16.4866	130.095	7	0.00429	1.63347	1	0.8	0	0	0	0	2.00006e-63	1.46194e-64	-1	0.00514403	0.00514403	sp|Q10061|YAM6_SCHPO	SPAC1F5.06	247	342592000	333495000
cwq_mix2-1_726.2355.2355.2.0.dta	cwq_mix2-1_726.2355.2355.2.0.dta	cwq_mix2-1_726	2355	937.105	2624.09	1312.55	2	1	KQJITR		759.447	9 2 0 0	H(9)N(2)	(N(N(H(H(H(H)))(H(H(H(H(H))))))))	434	0 1 0 0;0 2 0 0;1 2 0 0;2 2 0 0;3 2 0 0;4 2 0 0;5 2 0 0;6 2 0 0;7 2 0 0;8 2 0 0;	1864.63	3	56.6783	34.8699	97.1798	7	0.00499	1.90213	1	1.4	0	0	0	0	2.58307e-47	1.22554e-48	-1	0	1.22554e-48	sp|Q10061|YAM6_SCHPO	SPAC1F5.06	247	120351000	109028000
cwq_mix2-1_726.23555.23555.3.0.dta	cwq_mix2-1_726.23555.23555.3.0.dta	cwq_mix2-1_726	23555	6607.62	3902.62	1301.55	3	1	EGLINJGTSIHAGLR		1551.82	12 2 0 0	H(12)N(2)	(N(N(H(H(H(H(H))))(H(H(H))(H(H(H(H))))))))	420	0 1 0 0;0 2 0 0;1 2 0 0;2 2 0 0;3 2 0 0;4 2 0 0;5 2 0 0;6 2 0 0;7 2 0 0;8 2 0 0;9 2 0 0;10 2 0 0;11 2 0 0;	2350.79	6	61.6239	34.3779	112.224	7	0.00521	1.33399	1	0.67857	0	0	0	0	9.55032e-55	7.33582e-56	-1	0	7.33582e-56	sp|O42887|SPEB2_SCHPO	SPBC8E4.03	269	94742600	65249800
cwq_mix2-1_726.23643.23643.3.0.dta	cwq_mix2-1_726.23643.23643.3.0.dta	cwq_mix2-1_726	23643	6630.72	3902.62	1301.55	3	1	EGLINJGTSIHAGLR		1551.82	12 2 0 0	H(12)N(2)	(N(N(H(H(H(H))(H(H)))(H(H(H(H(H(H)))))))))	428	0 1 0 0;0 2 0 0;1 2 0 0;2 2 0 0;3 2 0 0;4 2 0 0;5 2 0 0;6 2 0 0;7 2 0 0;8 2 0 0;9 2 0 0;10 2 0 0;11 2 0 0;	2350.79	6	68.6888	44.1514	114.258	7	0.00469	1.20101	0.93333	0.89286	0	0	0	0	9.64015e-56	8.65741e-57	-1	0	8.65741e-57	sp|O42887|SPEB2_SCHPO	SPBC8E4.03	269	94742600	65249800
cwq_mix2-1_726.23646.23646.3.0.dta	cwq_mix2-1_726.23646.23646.3.0.dta	cwq_mix2-1_726	23646	6631.59	3740.57	1247.53	3	1	EGLINJGTSIHAGLR		1551.82	11 2 0 0	H(11)N(2)	(N(N(H(H(H(H(H))))(H(H)(H(H)(H(H)))))))	427	0 1 0 0;0 2 0 0;1 2 0 0;2 2 0 0;3 2 0 0;4 2 0 0;5 2 0 0;6 2 0 0;7 2 0 0;8 2 0 0;9 2 0 0;10 2 0 0;	2188.74	6	41.0257	19.6476	80.7278	7	0.00412	1.1013	0.92857	0.64286	0	0	0	0	4.62873e-39	1.63553e-40	-1	0.00444444	0.00444444	sp|O42887|SPEB2_SCHPO	SPBC8E4.03	269	103143000	65849500
cwq_mix2-1_726.2365.2365.2.0.dta	cwq_mix2-1_726.2365.2365.2.0.dta	cwq_mix2-1_726	2365	939.723	2462.03	1231.52	2	1	KQJITR		759.447	8 2 0 0	H(8)N(2)	(N(N(H(H(H(H)))(H(H)(H)(H)))))	451	0 1 0 0;0 2 0 0;1 2 0 0;2 2 0 0;3 2 0 0;4 2 0 0;5 2 0 0;6 2 0 0;7 2 0 0;	1702.58	3	47.117	22.169	93.449	7	0.00437	1.77609	1	1.3	0	0	0	0	1.87927e-45	6.609e-47	-1	0.00362757	0.00362757	sp|Q10061|YAM6_SCHPO	SPAC1F5.06	247	43005400	35746400
cwq_mix2-1_726.23673.23673.3.0.dta	cwq_mix2-1_726.23673.23673.3.0.dta	cwq_mix2-1_726	23673	6638.66	3040.26	1014.09	3	1	JNTIDSLSIAK		1175.63	9 2 0 0	H(9)N(2)	(N(N(H(H(H)(H))(H(H(H))(H(H))))))	477	0 1 0 0;0 2 0 0;1 2 0 0;2 2 0 0;3 2 0 0;4 2 0 0;5 2 0 0;6 2 0 0;7 2 0 0;8 2 0 0;	1864.63	1	46.9289	38.7368	62.1429	7	0.00195	0.64118	0.83333	1.05	0	0	0	0	1.11771e-29	2.13249e-31	-1	0	2.13249e-31	sp|O94472|PBN1_SCHPO	pbn1	36	21276800	45604100
cwq_mix2-1_726.23702.23702.2.0.dta	cwq_mix2-1_726.23702.23702.2.0.dta	cwq_mix2-1_726	23702	6646.12	3040.26	1520.63	2	1	JNTIDSLSIAK		1175.63	9 2 0 0	H(9)N(2)	(N(N(H(H(H))(H(H)(H(H(H(H))))))))	530	0 1 0 0;0 2 0 0;1 2 0 0;2 2 0 0;3 2 0 0;4 2 0 0;5 2 0 0;6 2 0 0;7 2 0 0;8 2 0 0;	1864.63	1	58.0074	56.0132	61.711	7	0.00146	0.47903	1	1.3	0	0	0	0	1.85153e-29	3.74074e-31	-1	0	3.74074e-31	sp|O94472|PBN1_SCHPO	pbn1	36	20384000	19972200
cwq_mix2-1_726.23768.23768.3.0.dta	cwq_mix2-1_726.23768.23768.3.0.dta	cwq_mix2-1_726	23768	6663.18	3649.47	1217.16	3	1	WITHSJVSNGYYTSR		1784.84	9 2 0 0	H(9)N(2)	(N(N(H(H(H(H)))(H(H(H(H(H))))))))	434	0 1 0 0;0 2 0 0;1 2 0 0;2 2 0 0;3 2 0 0;4 2 0 0;5 2 0 0;6 2 0 0;7 2 0 0;8 2 0 0;	1864.63	6	54.7129	51.9049	59.9279	6	0.00401	1.09807	0.83333	0.96429	0	0	0	0	1.49156e-28	3.79196e-30	-1	0	3.79196e-30	sp|Q9P7D0|YOFJ_SCHPO	SPBP4H10.19c	225	18506100	14956000
cwq_mix2-1_726.23779.23779.3.0.dta	cwq_mix2-1_726.23779.23779.3.0.dta	cwq_mix2-1_726	23779	6666.16	3740.57	1247.53	3	1	EGLINJGTSIHAGLR		1551.82	11 2 0 0	H(11)N(2)	(N(N(H(H(H(H(H))))(H(H)(H(H)(H(H)))))))	427	0 1 0 0;0 2 0 0;1 2 0 0;2 2 0 0;3 2 0 0;4 2 0 0;5 2 0 0;6 2 0 0;7 2 0 0;8 2 0 0;9 2 0 0;10 2 0 0;	2188.74	6	69.8305	39.4493	126.253	7	0.00453	1.21038	1	0.82143	0	0	0	0	1.42785e-61	9.05504e-63	-1	0	9.05504e-63	sp|O42887|SPEB2_SCHPO	SPBC8E4.03	269	103143000	65849500
cwq_mix2-1_726.23802.23802.3.0.dta	cwq_mix2-1_726.23802.23802.3.0.dta	cwq_mix2-1_726	23802	6672.39	3779.45	1260.49	3	1	DAJNTQFQFTSR		1428.65	12 2 0 0	H(12)N(2)	(N(N(H(H(H(H(H))))(H(H)(H(H(H))(H(H)))))))	425	0 1 0 0;0 2 0 0;1 2 0 0;2 2 0 0;3 2 0 0;4 2 0 0;5 2 0 0;6 2 0 0;7 2 0 0;8 2 0 0;9 2 0 0;10 2 0 0;11 2 0 0;	2350.79	3	35.8833	23.7519	58.413	7	0.00346	0.9155	0.8	0.86364	0	0	0	0	8.81158e-28	1.97895e-29	-1	0.00362757	0.00362757	sp|Q9C0Y4|AGLU_SCHPO	agl1	116	10850300	6731430
cwq_mix2-1_726.23803.23803.3.0.dta	cwq_mix2-1_726.23803.23803.3.0.dta	cwq_mix2-1_726	23803	6672.7	2878.21	960.074	3	1	JNTIDSLSIAK		1175.63	8 2 0 0	H(8)N(2)	(N(N(H(H(H(H)))(H(H)(H)(H)))))	451	0 1 0 0;0 2 0 0;1 2 0 0;2 2 0 0;3 2 0 0;4 2 0 0;5 2 0 0;6 2 0 0;7 2 0 0;	1702.58	1	30.1841	18.8464	51.24	7	-0.00048	-0.16615	0.90909	0.7	0	0	0	0	4.06599e-24	7.19506e-26	-1	0.00444444	0.00444444	sp|O94472|PBN1_SCHPO	pbn1	36	7628320	8834840
cwq_mix2-1_726.23812.23812.3.0.dta	cwq_mix2-1_726.23812.23812.3.0.dta	cwq_mix2-1_726	23812	6675.08	3578.51	1193.51	3	1	EGLINJGTSIHAGLR		1551.82	10 2 0 0	H(10)N(2)	(N(N(H(H(H(H)))(H(H)(H(H(H(H))))))))	446	0 1 0 0;0 2 0 0;1 2 0 0;2 2 0 0;3 2 0 0;4 2 0 0;5 2 0 0;6 2 0 0;7 2 0 0;8 2 0 0;9 2 0 0;	2026.69	6	41.3202	14.6706	90.8123	7	0.00152	0.42418	1	0.5	0	0	0	0	3.92612e-44	1.45693e-45	-1	0.00689655	0.00689655	sp|O42887|SPEB2_SCHPO	SPBC8E4.03	269	54170300	32937400
cwq_mix2-1_726.23829.23829.2.0.dta	cwq_mix2-1_726.23829.23829.2.0.dta	cwq_mix2-1_726	23829	6679.94	2878.21	1439.61	2	1	JNTIDSLSIAK		1175.63	8 2 0 0	H(8)N(2)	(N(N(H(H(H)(H))(H(H(H(H)))))))	475	0 1 0 0;0 2 0 0;1 2 0 0;2 2 0 0;3 2 0 0;4 2 0 0;5 2 0 0;6 2 0 0;7 2 0 0;	1702.58	1	41.0773	33.8867	54.4313	7	0.00355	1.23264	1	1.1	0	0	0	0	9.51918e-26	1.72748e-27	-1	0	1.72748e-27	sp|O94472|PBN1_SCHPO	pbn1	36	3910690	3595330
cwq_mix2-1_726.23857.23857.3.0.dta	cwq_mix2-1_726.23857.23857.3.0.dta	cwq_mix2-1_726	23857	6687.45	3695.43	1232.48	3	1	YFJYTQSEQEAAHDK		1830.79	9 2 0 0	H(9)N(2)	(N(N(H(H(H(H)))(H(H(H(H(H))))))))	434	0 1 0 0;0 2 0 0;1 2 0 0;2 2 0 0;3 2 0 0;4 2 0 0;5 2 0 0;6 2 0 0;7 2 0 0;8 2 0 0;	1864.63	3	69.9385	58.0511	92.0152	7	0.00451	1.22052	1	1.03571	0	0	0	0	9.804e-45	3.92972e-46	-1	0	3.92972e-46	sp|O13875|YE1A_SCHPO	SPAC1B3.10c	537	17782000	17653200
cwq_mix2-1_726.23859.23859.3.0.dta	cwq_mix2-1_726.23859.23859.3.0.dta	cwq_mix2-1_726	23859	6688	3533.38	1178.46	3	1	YFJYTQSEQEAAHDK		1830.79	8 2 0 0	H(8)N(2)	(N(N(H(H(H(H)))(H(H(H(H)))))))	437	0 1 0 0;0 2 0 0;1 2 0 0;2 2 0 0;3 2 0 0;4 2 0 0;5 2 0 0;6 2 0 0;7 2 0 0;	1702.58	3	61.2145	60.3389	62.8408	6	0.00194	0.54871	0.90909	1.03571	0	0	0	0	4.94778e-30	1.00856e-31	-1	0	1.00856e-31	sp|O13875|YE1A_SCHPO	SPAC1B3.10c	537	85846400	79118800
cwq_mix2-1_726.23877.23877.3.0.dta	cwq_mix2-1_726.23877.23877.3.0.dta	cwq_mix2-1_726	23877	6692.73	3578.51	1193.51	3	1	EGLINJGTSIHAGLR		1551.82	10 2 0 0	H(10)N(2)	(N(N(H(H(H(H(H))))(H(H)(H(H(H)))))))	426	0 1 0 0;0 2 0 0;1 2 0 0;2 2 0 0;3 2 0 0;4 2 0 0;5 2 0 0;6 2 0 0;7 2 0 0;8 2 0 0;9 2 0 0;	2026.69	6	67.5047	43.1522	112.731	7	0.00293	0.81904	1	0.85714	0	0	0	0	5.39082e-55	4.89241e-56	-1	0	4.89241e-56	sp|O42887|SPEB2_SCHPO	SPBC8E4.03	269	54170300	32937400
cwq_mix2-1_726.23889.23889.3.0.dta	cwq_mix2-1_726.23889.23889.3.0.dta	cwq_mix2-1_726	23889	6695.94	3416.46	1139.49	3	1	EGLINJGTSIHAGLR		1551.82	9 2 0 0	H(9)N(2)	(N(N(H(H(H)(H))(H(H(H))(H(H))))))	477	0 1 0 0;0 2 0 0;1 2 0 0;2 2 0 0;3 2 0 0;4 2 0 0;5 2 0 0;6 2 0 0;7 2 0 0;8 2 0 0;	1864.63	6	55.8954	32.4007	99.5284	7	0.00316	0.92445	1	0.78571	0	0	0	0	1.75285e-48	7.12802e-50	-1	0	7.12802e-50	sp|O42887|SPEB2_SCHPO	SPBC8E4.03	269	320963000	241949000
cwq_mix2-1_726.23923.23923.3.0.dta	cwq_mix2-1_726.23923.23923.3.0.dta	cwq_mix2-1_726	23923	6705.04	3887.62	1296.54	3	1	SQDKVTJITDSQPAPYMK		2022.98	9 2 0 0	H(9)N(2)	(N(N(H(H(H(H)))(H(H(H(H(H))))))))	434	0 1 0 0;0 2 0 0;1 2 0 0;2 2 0 0;3 2 0 0;4 2 0 0;5 2 0 0;6 2 0 0;7 2 0 0;8 2 0 0;	1864.63	7	69.6292	58.6946	89.9363	7	0.00412	1.0591	1	0.91176	0	0	0	0	1.07933e-43	3.92118e-45	-1	0	3.92118e-45	sp|O94559|YF65_SCHPO	SPAC23C4.05c	232	42005100	42868900
cwq_mix2-1_726.23932.23932.3.0.dta	cwq_mix2-1_726.23932.23932.3.0.dta	cwq_mix2-1_726	23932	6707.59	3533.38	1178.46	3	1	YFJYTQSEQEAAHDK		1830.79	8 2 0 0	H(8)N(2)	(N(N(H(H)(H(H(H(H(H(H)))))))))	858	0 1 0 0;0 2 0 0;1 2 0 0;2 2 0 0;3 2 0 0;4 2 0 0;5 2 0 0;6 2 0 0;7 2 0 0;	1702.58	3	82.5996	79.0317	89.2258	7	0.00254	0.71852	1	1.10714	0	0	0	0	2.45266e-43	1.03584e-44	-1	0	1.03584e-44	sp|O13875|YE1A_SCHPO	SPAC1B3.10c	537	85846400	79118800
cwq_mix2-1_726.23935.23935.3.0.dta	cwq_mix2-1_726.23935.23935.3.0.dta	cwq_mix2-1_726	23935	6708.46	3617.39	1206.47	3	1	DAJNTQFQFTSR		1428.65	11 2 0 0	H(11)N(2)	(N(N(H(H(H(H(H(H)))))(H(H(H(H(H))))))))	412	0 1 0 0;0 2 0 0;1 2 0 0;2 2 0 0;3 2 0 0;4 2 0 0;5 2 0 0;6 2 0 0;7 2 0 0;8 2 0 0;9 2 0 0;10 2 0 0;	2188.74	3	46.8807	32.5163	73.5574	7	0.00302	0.83361	0.85714	0.81818	0	0	0	0	1.91055e-35	5.32773e-37	-1	0	5.32773e-37	sp|Q9C0Y4|AGLU_SCHPO	agl1	116	34390600	29335600
cwq_mix2-1_726.23976.23976.3.0.dta	cwq_mix2-1_726.23976.23976.3.0.dta	cwq_mix2-1_726	23976	6719.08	3725.56	1242.53	3	1	SQDKVTJITDSQPAPYMK		2022.98	8 2 0 0	H(8)N(2)	(N(N(H(H(H(H)))(H(H(H(H)))))))	437	0 1 0 0;0 2 0 0;1 2 0 0;2 2 0 0;3 2 0 0;4 2 0 0;5 2 0 0;6 2 0 0;7 2 0 0;	1702.58	7	75.7102	69.7907	86.7036	7	0.00334	0.89726	1	0.97059	0	0	0	0	4.53553e-42	1.97449e-43	-1	0	1.97449e-43	sp|O94559|YF65_SCHPO	SPAC23C4.05c	232	41431000	36840300
cwq_mix2-1_726.23997.23997.3.0.dta	cwq_mix2-1_726.23997.23997.3.0.dta	cwq_mix2-1_726	23997	6724.52	3416.46	1139.49	3	1	EGLINJGTSIHAGLR		1551.82	9 2 0 0	H(9)N(2)	(N(N(H(H(H(H)))(H(H(H(H(H))))))))	434	0 1 0 0;0 2 0 0;1 2 0 0;2 2 0 0;3 2 0 0;4 2 0 0;5 2 0 0;6 2 0 0;7 2 0 0;8 2 0 0;	1864.63	6	89.2798	77.6696	110.842	7	0.00249	0.72952	1	1.07143	0	0	0	0	4.54632e-54	3.17674e-55	-1	0	3.17674e-55	sp|O42887|SPEB2_SCHPO	SPBC8E4.03	269	320963000	241949000
cwq_mix2-1_726.24001.24001.3.0.dta	cwq_mix2-1_726.24001.24001.3.0.dta	cwq_mix2-1_726	24001	6725.33	3887.62	1296.54	3	1	SQDKVTJITDSQPAPYMK		2022.98	9 2 0 0	H(9)N(2)	(N(N(H(H)(H(H)(H(H(H(H(H)))))))))	874	0 1 0 0;0 2 0 0;1 2 0 0;2 2 0 0;3 2 0 0;4 2 0 0;5 2 0 0;6 2 0 0;7 2 0 0;8 2 0 0;	1864.63	7	47.4726	37.3562	66.2602	7	0.00379	0.97576	0.91667	0.82353	0	0	0	0	9.20032e-32	1.98008e-33	-1	0	1.98008e-33	sp|O94559|YF65_SCHPO	SPAC23C4.05c	232	42005100	43020900
cwq_mix2-1_726.24003.24003.3.0.dta	cwq_mix2-1_726.24003.24003.3.0.dta	cwq_mix2-1_726	24003	6725.92	3455.34	1152.45	3	1	DAJNTQFQFTSR		1428.65	10 2 0 0	H(10)N(2)	(N(N(H(H(H))(H(H)(H(H(H(H(H)))))))))	529	0 1 0 0;0 2 0 0;1 2 0 0;2 2 0 0;3 2 0 0;4 2 0 0;5 2 0 0;6 2 0 0;7 2 0 0;8 2 0 0;9 2 0 0;	2026.69	3	15.3255	12.8141	19.9895	6	0.0025	0.72495	0.53846	0.59091	0	0	0	0	7.24199e-09	1.56727e-10	-1	0.00905797	0.00905797	sp|Q9C0Y4|AGLU_SCHPO	agl1	116	99020400	99372500
cwq_mix2-1_726.24011.24011.3.0.dta	cwq_mix2-1_726.24011.24011.3.0.dta	cwq_mix2-1_726	24011	6728.01	3429.4	1143.81	3	1	VTJITDSQPAPYMK		1564.77	9 2 0 0	H(9)N(2)	(N(N(H(H(H(H)))(H(H(H(H(H))))))))	434	0 1 0 0;0 2 0 0;1 2 0 0;2 2 0 0;3 2 0 0;4 2 0 0;5 2 0 0;6 2 0 0;7 2 0 0;8 2 0 0;	1864.63	3	52.7458	53.7873	50.8117	6	0.0027	0.78771	0.83333	1.07692	0	0	0	0	6.72122e-24	1.29342e-25	-1	0	1.29342e-25	sp|O94559|YF65_SCHPO	SPAC23C4.05c	232	62891600	90376300
cwq_mix2-1_726.24056.24056.3.0.dta	cwq_mix2-1_726.24056.24056.3.0.dta	cwq_mix2-1_726	24056	6739.85	3254.41	1085.47	3	1	EGLINJGTSIHAGLR		1551.82	8 2 0 0	H(8)N(2)	(N(N(H(H(H(H)))(H(H)(H)(H)))))	451	0 1 0 0;0 2 0 0;1 2 0 0;2 2 0 0;3 2 0 0;4 2 0 0;5 2 0 0;6 2 0 0;7 2 0 0;	1702.58	6	87.5778	71.6417	117.173	7	0.00141	0.43197	1	1	0	0	0	0	3.63895e-57	3.88368e-58	-1	0	3.88368e-58	sp|O42887|SPEB2_SCHPO	SPBC8E4.03	269	256300000	232464000
cwq_mix2-1_726.24058.24058.3.0.dta	cwq_mix2-1_726.24058.24058.3.0.dta	cwq_mix2-1_726	24058	6740.33	3267.35	1089.79	3	1	VTJITDSQPAPYMK		1564.77	8 2 0 0	H(8)N(2)	(N(N(H(H(H(H)))(H(H)(H)(H)))))	451	0 1 0 0;0 2 0 0;1 2 0 0;2 2 0 0;3 2 0 0;4 2 0 0;5 2 0 0;6 2 0 0;7 2 0 0;	1702.58	3	56.151	63.3825	42.721	6	-0.00043	-0.13014	0.72727	1.07692	0	0	0	0	7.59702e-20	9.94751e-22	-1	0	9.94751e-22	sp|O94559|YF65_SCHPO	SPAC23C4.05c	232	68900000	97381700
cwq_mix2-1_726.24103.24103.3.0.dta	cwq_mix2-1_726.24103.24103.3.0.dta	cwq_mix2-1_726	24103	6751.29	3455.34	1152.45	3	1	DAJNTQFQFTSR		1428.65	10 2 0 0	H(10)N(2)	(N(N(H(H)(H(H(H(H(H(H(H(H)))))))))))	856	0 1 0 0;0 2 0 0;1 2 0 0;2 2 0 0;3 2 0 0;4 2 0 0;5 2 0 0;6 2 0 0;7 2 0 0;8 2 0 0;9 2 0 0;	2026.69	3	45.9517	36.6508	63.2246	7	0.00062	0.18057	0.69231	0.90909	0	0	0	0	3.16128e-30	6.68184e-32	-1	0	6.68184e-32	sp|Q9C0Y4|AGLU_SCHPO	agl1	116	99020400	99372500
cwq_mix2-1_726.24105.24105.3.0.dta	cwq_mix2-1_726.24105.24105.3.0.dta	cwq_mix2-1_726	24105	6751.7	3429.4	1143.81	3	1	VTJITDSQPAPYMK		1564.77	9 2 0 0	H(9)N(2)	(N(N(H(H)(H(H(H(H(H(H(H))))))))))	857	0 1 0 0;0 2 0 0;1 2 0 0;2 2 0 0;3 2 0 0;4 2 0 0;5 2 0 0;6 2 0 0;7 2 0 0;8 2 0 0;	1864.63	3	39.9303	33.0746	52.6624	7	0.00298	0.86994	0.83333	0.73077	0	0	0	0	7.63868e-25	1.50638e-26	-1	0	1.50638e-26	sp|O94559|YF65_SCHPO	SPAC23C4.05c	232	62891600	90376300
cwq_mix2-1_726.24128.24128.3.0.dta	cwq_mix2-1_726.24128.24128.3.0.dta	cwq_mix2-1_726	24128	6757.71	3293.29	1098.43	3	1	DAJNTQFQFTSR		1428.65	9 2 0 0	H(9)N(2)	(N(N(H(H(H)(H))(H(H)(H(H(H)))))))	480	0 1 0 0;0 2 0 0;1 2 0 0;2 2 0 0;3 2 0 0;4 2 0 0;5 2 0 0;6 2 0 0;7 2 0 0;8 2 0 0;	1864.63	3	51.9036	49.7515	55.9003	7	0.0019	0.57735	0.75	1	0	0	0	0	1.68895e-26	3.78888e-28	-1	0	3.78888e-28	sp|Q9C0Y4|AGLU_SCHPO	agl1	116	2147810000	1968230000
cwq_mix2-1_726.24143.24143.3.0.dta	cwq_mix2-1_726.24143.24143.3.0.dta	cwq_mix2-1_726	24143	6761.41	3267.35	1089.79	3	1	VTJITDSQPAPYMK		1564.77	8 2 0 0	H(8)N(2)	(N(N(H(H(H(H)))(H(H(H(H)))))))	437	0 1 0 0;0 2 0 0;1 2 0 0;2 2 0 0;3 2 0 0;4 2 0 0;5 2 0 0;6 2 0 0;7 2 0 0;	1702.58	3	66.6886	69.556	61.3635	7	0.00143	0.43821	0.90909	1.11538	0	0	0	0	2.7794e-29	5.65127e-31	-1	0	5.65127e-31	sp|O94559|YF65_SCHPO	SPAC23C4.05c	232	68900000	97381700
cwq_mix2-1_726.24144.24144.3.0.dta	cwq_mix2-1_726.24144.24144.3.0.dta	cwq_mix2-1_726	24144	6761.69	3254.41	1085.47	3	1	EGLINJGTSIHAGLR		1551.82	8 2 0 0	H(8)N(2)	(N(N(H(H(H(H)))(H(H)(H)(H)))))	451	0 1 0 0;0 2 0 0;1 2 0 0;2 2 0 0;3 2 0 0;4 2 0 0;5 2 0 0;6 2 0 0;7 2 0 0;	1702.58	6	41.1371	20.3626	79.7184	7	0.00246	0.75645	1	0.64286	0	0	0	0	1.49392e-38	4.63218e-40	-1	0.00444444	0.00444444	sp|O42887|SPEB2_SCHPO	SPBC8E4.03	269	256300000	232464000
cwq_mix2-1_726.24176.24176.2.0.dta	cwq_mix2-1_726.24176.24176.2.0.dta	cwq_mix2-1_726	24176	6769.8	2883.19	1442.1	2	1	LGJETFLPK		1018.56	9 2 0 0	H(9)N(2)	(N(N(H(H(H)(H(H)))(H(H)(H(H))))))	468	0 1 0 0;0 2 0 0;1 2 0 0;2 2 0 0;3 2 0 0;4 2 0 0;5 2 0 0;6 2 0 0;7 2 0 0;8 2 0 0;	1864.63	3	52.2507	36.9931	80.5863	7	0.00342	1.18596	1	1.0625	0	0	0	0	5.45521e-39	1.86813e-40	-1	0	1.86813e-40	sp|P36581|CALX_SCHPO	cal1	418	1927740000	1758660000
cwq_mix2-1_726.24197.24197.3.0.dta	cwq_mix2-1_726.24197.24197.3.0.dta	cwq_mix2-1_726	24197	6775	3293.29	1098.43	3	1	DAJNTQFQFTSR		1428.65	9 2 0 0	H(9)N(2)	(N(N(H(H(H(H)))(H(H)(H(H(H)))))))	447	0 1 0 0;0 2 0 0;1 2 0 0;2 2 0 0;3 2 0 0;4 2 0 0;5 2 0 0;6 2 0 0;7 2 0 0;8 2 0 0;	1864.63	3	96.3135	92.9807	102.503	7	0.00259	0.78504	0.91667	1.13636	0	0	0	0	5.86539e-50	3.03052e-51	-1	0	3.03052e-51	sp|Q9C0Y4|AGLU_SCHPO	agl1	116	2147810000	1968230000
cwq_mix2-1_726.2420.2420.3.0.dta	cwq_mix2-1_726.2420.2420.3.0.dta	cwq_mix2-1_726	2420	954.382	2624.09	875.367	3	1	KQJITR		759.447	9 2 0 0	H(9)N(2)	(N(N(H(H(H(H)))(H(H(H(H(H))))))))	434	0 1 0 0;0 2 0 0;1 2 0 0;2 2 0 0;3 2 0 0;4 2 0 0;5 2 0 0;6 2 0 0;7 2 0 0;8 2 0 0;	1864.63	3	61.6542	24.1164	131.367	7	0.00409	1.55916	1	1.3	0	0	0	0	4.88453e-64	2.52015e-65	-1	0.00362757	0.00362757	sp|Q10061|YAM6_SCHPO	SPAC1F5.06	247	342592000	333495000
cwq_mix2-1_726.2421.2421.2.0.dta	cwq_mix2-1_726.2421.2421.2.0.dta	cwq_mix2-1_726	2421	954.659	2624.09	1312.55	2	1	KQJITR		759.447	9 2 0 0	H(9)N(2)	(N(N(H(H(H(H)))(H(H(H(H(H))))))))	434	0 1 0 0;0 2 0 0;1 2 0 0;2 2 0 0;3 2 0 0;4 2 0 0;5 2 0 0;6 2 0 0;7 2 0 0;8 2 0 0;	1864.63	3	53.2667	31.2737	94.1107	7	0.00481	1.83354	1	1.3	0	0	0	0	8.77511e-46	3.38235e-47	-1	0	3.38235e-47	sp|Q10061|YAM6_SCHPO	SPAC1F5.06	247	120351000	109028000
cwq_mix2-1_726.24212.24212.3.0.dta	cwq_mix2-1_726.24212.24212.3.0.dta	cwq_mix2-1_726	24212	6778.79	3092.35	1031.46	3	1	EGLINJGTSIHAGLR		1551.82	7 2 0 0	H(7)N(2)	(N(N(H(H(H))(H(H(H(H)))))))	521	0 1 0 0;0 2 0 0;1 2 0 0;2 2 0 0;3 2 0 0;4 2 0 0;5 2 0 0;6 2 0 0;	1540.53	6	53.0757	40.1563	77.0687	7	0.00026	0.08286	1	0.85714	0	0	0	0	3.23876e-37	8.94241e-39	-1	0	8.94241e-39	sp|O42887|SPEB2_SCHPO	SPBC8E4.03	269	15770000	20745400
cwq_mix2-1_726.24213.24213.3.0.dta	cwq_mix2-1_726.24213.24213.3.0.dta	cwq_mix2-1_726	24213	6779.07	3131.23	1044.42	3	1	DAJNTQFQFTSR		1428.65	8 2 0 0	H(8)N(2)	(N(N(H(H(H(H)))(H(H(H(H)))))))	437	0 1 0 0;0 2 0 0;1 2 0 0;2 2 0 0;3 2 0 0;4 2 0 0;5 2 0 0;6 2 0 0;7 2 0 0;	1702.58	3	16.3069	16.2311	16.4478	5	0.00072	0.23147	0.54545	0.68182	0	0	0	0	3.7026e-07	1.12344e-08	-1	0.00514403	0.00514404	sp|Q9C0Y4|AGLU_SCHPO	agl1	116	342913000	260941000
cwq_mix2-1_726.24243.24243.3.0.dta	cwq_mix2-1_726.24243.24243.3.0.dta	cwq_mix2-1_726	24243	6786.78	2883.19	961.736	3	1	LGJETFLPK		1018.56	9 2 0 0	H(9)N(2)	(N(N(H(H(H(H)))(H(H(H(H(H))))))))	434	0 1 0 0;0 2 0 0;1 2 0 0;2 2 0 0;3 2 0 0;4 2 0 0;5 2 0 0;6 2 0 0;7 2 0 0;8 2 0 0;	1864.63	3	72.9697	62.2598	92.8595	7	0.00145	0.50131	0.91667	1.25	0	0	0	0	3.70559e-45	1.43923e-46	-1	0	1.43923e-46	sp|P36581|CALX_SCHPO	cal1	418	1755340000	1947950000
cwq_mix2-1_726.24244.24244.2.0.dta	cwq_mix2-1_726.24244.24244.2.0.dta	cwq_mix2-1_726	24244	6787.06	2883.19	1442.1	2	1	LGJETFLPK		1018.56	9 2 0 0	H(9)N(2)	(N(N(H(H)(H(H(H))(H(H(H(H))))))))	869	0 1 0 0;0 2 0 0;1 2 0 0;2 2 0 0;3 2 0 0;4 2 0 0;5 2 0 0;6 2 0 0;7 2 0 0;8 2 0 0;	1864.63	3	59.7167	44.2899	88.3665	7	0.00259	0.89948	1	1	0	0	0	0	6.62279e-43	3.25097e-44	-1	0	3.25097e-44	sp|P36581|CALX_SCHPO	cal1	418	1919280000	1758660000
cwq_mix2-1_726.24273.24273.3.0.dta	cwq_mix2-1_726.24273.24273.3.0.dta	cwq_mix2-1_726	24273	6794.49	3105.3	1035.77	3	1	VTJITDSQPAPYMK		1564.77	7 2 0 0	H(7)N(2)	(N(N(H(H(H)(H))(H(H(H))))))	478	0 1 0 0;0 2 0 0;1 2 0 0;2 2 0 0;3 2 0 0;4 2 0 0;5 2 0 0;6 2 0 0;	1540.53	3	48.1622	55.6159	34.3195	6	0.00329	1.05794	0.7	1	0	0	0	0	1.02484e-15	1.68059e-17	-1	0	1.68059e-17	sp|O94559|YF65_SCHPO	SPAC23C4.05c	232	11315400	15881200
cwq_mix2-1_726.24277.24277.3.0.dta	cwq_mix2-1_726.24277.24277.3.0.dta	cwq_mix2-1_726	24277	6795.37	3293.29	1098.43	3	1	DAJNTQFQFTSR		1428.65	9 2 0 0	H(9)N(2)	(N(N(H(H)(H(H(H))(H(H(H(H))))))))	869	0 1 0 0;0 2 0 0;1 2 0 0;2 2 0 0;3 2 0 0;4 2 0 0;5 2 0 0;6 2 0 0;7 2 0 0;8 2 0 0;	1864.63	3	87.0043	86.1907	88.5154	7	0.00218	0.66297	0.83333	1.13636	0	0	0	0	5.57525e-43	2.2376e-44	-1	0	2.2376e-44	sp|Q9C0Y4|AGLU_SCHPO	agl1	116	2147810000	1968230000
cwq_mix2-1_726.24293.24293.3.0.dta	cwq_mix2-1_726.24293.24293.3.0.dta	cwq_mix2-1_726	24293	6799.1	3131.23	1044.42	3	1	DAJNTQFQFTSR		1428.65	8 2 0 0	H(8)N(2)	(N(N(H(H(H(H)))(H(H)(H)(H)))))	451	0 1 0 0;0 2 0 0;1 2 0 0;2 2 0 0;3 2 0 0;4 2 0 0;5 2 0 0;6 2 0 0;7 2 0 0;	1702.58	3	69.2981	62.784	81.3957	7	0.00122	0.38956	1	1.18182	0	0	0	0	2.13232e-39	6.9331e-41	-1	0	6.9331e-41	sp|Q9C0Y4|AGLU_SCHPO	agl1	116	342913000	260941000
cwq_mix2-1_726.24315.24315.3.0.dta	cwq_mix2-1_726.24315.24315.3.0.dta	cwq_mix2-1_726	24315	6804.74	2883.19	961.736	3	1	LGJETFLPK		1018.56	9 2 0 0	H(9)N(2)	(N(N(H(H(H(H)))(H(H(H(H(H))))))))	434	0 1 0 0;0 2 0 0;1 2 0 0;2 2 0 0;3 2 0 0;4 2 0 0;5 2 0 0;6 2 0 0;7 2 0 0;8 2 0 0;	1864.63	3	75.2306	59.3438	104.735	7	0.00201	0.69796	0.91667	1.25	0	0	0	0	4.61851e-51	2.4444e-52	-1	0	2.4444e-52	sp|P36581|CALX_SCHPO	cal1	418	1755340000	1947950000
cwq_mix2-1_726.24316.24316.2.0.dta	cwq_mix2-1_726.24316.24316.2.0.dta	cwq_mix2-1_726	24316	6804.88	2883.19	1442.1	2	1	LGJETFLPK		1018.56	9 2 0 0	H(9)N(2)	(N(N(H(H(H(H)))(H(H)(H(H(H)))))))	447	0 1 0 0;0 2 0 0;1 2 0 0;2 2 0 0;3 2 0 0;4 2 0 0;5 2 0 0;6 2 0 0;7 2 0 0;8 2 0 0;	1864.63	3	74.1312	63.1998	94.4323	7	0.0028	0.97162	1	1.1875	0	0	0	0	6.06213e-46	2.54153e-47	-1	0	2.54153e-47	sp|P36581|CALX_SCHPO	cal1	418	1919280000	1758660000
cwq_mix2-1_726.24351.24351.3.0.dta	cwq_mix2-1_726.24351.24351.3.0.dta	cwq_mix2-1_726	24351	6813.72	3293.29	1098.43	3	1	DAJNTQFQFTSR		1428.65	9 2 0 0	H(9)N(2)	(N(N(H(H(H(H)))(H(H)(H(H)(H))))))	449	0 1 0 0;0 2 0 0;1 2 0 0;2 2 0 0;3 2 0 0;4 2 0 0;5 2 0 0;6 2 0 0;7 2 0 0;8 2 0 0;	1864.63	3	77.7134	73.579	85.3917	7	0.0021	0.63838	0.91667	1.13636	0	0	0	0	2.07231e-41	8.05286e-43	-1	0	8.05286e-43	sp|Q9C0Y4|AGLU_SCHPO	agl1	116	2147810000	1968230000
cwq_mix2-1_726.24352.24352.2.0.dta	cwq_mix2-1_726.24352.24352.2.0.dta	cwq_mix2-1_726	24352	6814	3131.24	1566.12	2	1	DAJNTQFQFTSR		1428.65	8 2 0 0	H(8)N(2)	(N(N(H(H(H(H)))(H(H)(H)(H)))))	451	0 1 0 0;0 2 0 0;1 2 0 0;2 2 0 0;3 2 0 0;4 2 0 0;5 2 0 0;6 2 0 0;7 2 0 0;	1702.58	3	32.8687	31.1803	36.0044	6	0.00581	1.85703	0.90909	0.95455	0	0	0	0	1.50284e-16	2.99639e-18	-1	0	2.99639e-18	sp|Q9C0Y4|AGLU_SCHPO	agl1	116	29774700	20821200
cwq_mix2-1_726.24353.24353.2.0.dta	cwq_mix2-1_726.24353.24353.2.0.dta	cwq_mix2-1_726	24353	6814.34	3293.28	1647.14	2	1	DAJNTQFQFTSR		1428.65	9 2 0 0	H(9)N(2)	(N(N(H(H(H(H)))(H(H(H(H(H))))))))	434	0 1 0 0;0 2 0 0;1 2 0 0;2 2 0 0;3 2 0 0;4 2 0 0;5 2 0 0;6 2 0 0;7 2 0 0;8 2 0 0;	1864.63	3	27.0195	16.3385	46.8558	7	-0.00189	-0.57348	1	0.72727	0	0	0	0	6.74251e-22	8.33923e-24	-1	0.00514403	0.00514403	sp|Q9C0Y4|AGLU_SCHPO	agl1	116	211422000	182107000
cwq_mix2-1_726.24366.24366.3.0.dta	cwq_mix2-1_726.24366.24366.3.0.dta	cwq_mix2-1_726	24366	6817.42	2721.14	907.717	3	1	LGJETFLPK		1018.56	8 2 0 0	H(8)N(2)	(N(N(H(H(H(H)))(H(H(H(H)))))))	437	0 1 0 0;0 2 0 0;1 2 0 0;2 2 0 0;3 2 0 0;4 2 0 0;5 2 0 0;6 2 0 0;7 2 0 0;	1702.58	3	45.0865	28.138	76.5623	7	-0.00068	-0.2485	1	1	0	0	0	0	5.83083e-37	1.87788e-38	-1	0	1.87788e-38	sp|P36581|CALX_SCHPO	cal1	418	315813000	304064000
cwq_mix2-1_726.24374.24374.3.0.dta	cwq_mix2-1_726.24374.24374.3.0.dta	cwq_mix2-1_726	24374	6819.27	3131.23	1044.42	3	1	DAJNTQFQFTSR		1428.65	8 2 0 0	H(8)N(2)	(N(N(H(H(H(H)))(H(H)(H)(H)))))	451	0 1 0 0;0 2 0 0;1 2 0 0;2 2 0 0;3 2 0 0;4 2 0 0;5 2 0 0;6 2 0 0;7 2 0 0;	1702.58	3	66.5452	60.1666	78.3912	7	0.0012	0.38381	0.90909	1.13636	0	0	0	0	6.9737e-38	1.72192e-39	-1	0	1.72192e-39	sp|Q9C0Y4|AGLU_SCHPO	agl1	116	342913000	260941000
cwq_mix2-1_726.24376.24376.2.0.dta	cwq_mix2-1_726.24376.24376.2.0.dta	cwq_mix2-1_726	24376	6819.67	2721.14	1361.07	2	1	LGJETFLPK		1018.56	8 2 0 0	H(8)N(2)	(N(N(H(H(H(H)))(H(H)(H)(H)))))	451	0 1 0 0;0 2 0 0;1 2 0 0;2 2 0 0;3 2 0 0;4 2 0 0;5 2 0 0;6 2 0 0;7 2 0 0;	1702.58	3	49.0852	33.9418	77.2087	7	0.00198	0.72793	1	0.875	0	0	0	0	2.75267e-37	7.69085e-39	-1	0	7.69085e-39	sp|P36581|CALX_SCHPO	cal1	418	504419000	460309000
cwq_mix2-1_726.24387.24387.3.0.dta	cwq_mix2-1_726.24387.24387.3.0.dta	cwq_mix2-1_726	24387	6822.54	2883.19	961.736	3	1	LGJETFLPK		1018.56	9 2 0 0	H(9)N(2)	(N(N(H(H(H(H)))(H(H(H(H(H))))))))	434	0 1 0 0;0 2 0 0;1 2 0 0;2 2 0 0;3 2 0 0;4 2 0 0;5 2 0 0;6 2 0 0;7 2 0 0;8 2 0 0;	1864.63	3	75.8959	61.1209	103.335	7	0.00203	0.70317	0.91667	1.25	0	0	0	0	2.27147e-50	1.10809e-51	-1	0	1.10809e-51	sp|P36581|CALX_SCHPO	cal1	418	1755340000	1947950000
cwq_mix2-1_726.24388.24388.2.0.dta	cwq_mix2-1_726.24388.24388.2.0.dta	cwq_mix2-1_726	24388	6822.67	2883.19	1442.1	2	1	LGJETFLPK		1018.56	9 2 0 0	H(9)N(2)	(N(N(H(H(H(H)))(H(H)(H(H(H)))))))	447	0 1 0 0;0 2 0 0;1 2 0 0;2 2 0 0;3 2 0 0;4 2 0 0;5 2 0 0;6 2 0 0;7 2 0 0;8 2 0 0;	1864.63	3	66.4333	50.4994	96.0248	7	0.00273	0.94526	1	0.9375	0	0	0	0	9.72239e-47	4.64506e-48	-1	0	4.64506e-48	sp|P36581|CALX_SCHPO	cal1	418	1919280000	1758660000
cwq_mix2-1_726.24446.24446.2.0.dta	cwq_mix2-1_726.24446.24446.2.0.dta	cwq_mix2-1_726	24446	6837.46	2721.14	1361.07	2	1	LGJETFLPK		1018.56	8 2 0 0	H(8)N(2)	(N(N(H(H(H(H)))(H(H)(H)(H)))))	451	0 1 0 0;0 2 0 0;1 2 0 0;2 2 0 0;3 2 0 0;4 2 0 0;5 2 0 0;6 2 0 0;7 2 0 0;	1702.58	3	61.2472	50.6283	80.9681	7	0.00195	0.71764	1	1.125	0	0	0	0	3.50249e-39	1.12818e-40	-1	0	1.12818e-40	sp|P36581|CALX_SCHPO	cal1	418	504419000	460309000
cwq_mix2-1_726.24447.24447.3.0.dta	cwq_mix2-1_726.24447.24447.3.0.dta	cwq_mix2-1_726	24447	6837.74	3131.23	1044.42	3	1	DAJNTQFQFTSR		1428.65	8 2 0 0	H(8)N(2)	(N(N(H(H(H(H)))(H(H)(H(H))))))	450	0 1 0 0;0 2 0 0;1 2 0 0;2 2 0 0;3 2 0 0;4 2 0 0;5 2 0 0;6 2 0 0;7 2 0 0;	1702.58	3	37.8321	28.6539	54.8773	7	0.00051	0.16345	0.81818	0.81818	0	0	0	0	5.63079e-26	1.05447e-27	-1	0	1.05447e-27	sp|Q9C0Y4|AGLU_SCHPO	agl1	116	342913000	260941000
cwq_mix2-1_726.24459.24459.2.0.dta	cwq_mix2-1_726.24459.24459.2.0.dta	cwq_mix2-1_726	24459	6840.47	2883.19	1442.1	2	1	LGJETFLPK		1018.56	9 2 0 0	H(9)N(2)	(N(N(H(H(H)(H(H)))(H(H(H(H)))))))	463	0 1 0 0;0 2 0 0;1 2 0 0;2 2 0 0;3 2 0 0;4 2 0 0;5 2 0 0;6 2 0 0;7 2 0 0;8 2 0 0;	1864.63	3	70.1655	56.2796	95.9537	7	0.00269	0.93347	1	1.0625	0	0	0	0	1.05501e-46	5.23372e-48	-1	0	5.23372e-48	sp|P36581|CALX_SCHPO	cal1	418	1919280000	1758660000
cwq_mix2-1_726.24460.24460.3.0.dta	cwq_mix2-1_726.24460.24460.3.0.dta	cwq_mix2-1_726	24460	6840.54	2883.19	961.736	3	1	LGJETFLPK		1018.56	9 2 0 0	H(9)N(2)	(N(N(H(H(H)(H(H)))(H(H)(H(H))))))	468	0 1 0 0;0 2 0 0;1 2 0 0;2 2 0 0;3 2 0 0;4 2 0 0;5 2 0 0;6 2 0 0;7 2 0 0;8 2 0 0;	1864.63	3	79.3906	64.2709	107.47	7	0.00182	0.63241	0.91667	1.125	0	0	0	0	2.06646e-52	1.00265e-53	-1	0	1.00265e-53	sp|P36581|CALX_SCHPO	cal1	418	1755340000	1947950000
cwq_mix2-1_726.24461.24461.3.0.dta	cwq_mix2-1_726.24461.24461.3.0.dta	cwq_mix2-1_726	24461	6840.76	2721.14	907.718	3	1	LGJETFLPK		1018.56	8 2 0 0	H(8)N(2)	(N(N(H(H(H(H)))(H(H)(H(H))))))	450	0 1 0 0;0 2 0 0;1 2 0 0;2 2 0 0;3 2 0 0;4 2 0 0;5 2 0 0;6 2 0 0;7 2 0 0;	1702.58	3	43.7936	25.7638	77.2774	7	0.00081	0.29943	0.90909	0.875	0	0	0	0	2.5418e-37	6.96106e-39	-1	0.00136612	0.00136612	sp|P36581|CALX_SCHPO	cal1	418	315813000	304064000
cwq_mix2-1_726.24496.24496.2.4.dta	cwq_mix2-1_726.24496.24496.2.4.dta	cwq_mix2-1_726	24496	6849.65	2803.17	1402.09	2	1	LGJETFLPK		1018.56	6 4 0 0	H(6)N(4)	(N(N(H(N)(H(H)(H))(H(H)(N)))))	941	0 1 0 0;0 2 0 0;1 2 0 0;1 3 0 0;2 2 0 0;2 3 0 0;2 4 0 0;3 2 0 0;3 3 0 0;3 4 0 0;4 2 0 0;4 3 0 0;4 4 0 0;5 2 0 0;5 3 0 0;5 4 0 0;6 2 0 0;6 3 0 0;	1784.63	3	34.3329	28.0295	46.0391	7	-0.02323	-8.28684	0.5	0.875	0	0	0	0	1.72774e-21	2.44606e-23	-1	0	2.44606e-23	sp|P36581|CALX_SCHPO	cal1	418	8829990	8943740
cwq_mix2-1_726.24512.24512.2.0.dta	cwq_mix2-1_726.24512.24512.2.0.dta	cwq_mix2-1_726	24512	6853.7	3131.24	1566.12	2	1	DAJNTQFQFTSR		1428.65	8 2 0 0	H(8)N(2)	(N(N(H(H(H(H)))(H(H)(H)(H)))))	451	0 1 0 0;0 2 0 0;1 2 0 0;2 2 0 0;3 2 0 0;4 2 0 0;5 2 0 0;6 2 0 0;7 2 0 0;	1702.58	3	34.1375	23.3721	54.1305	7	0.00527	1.6833	1	0.81818	0	0	0	0	1.35654e-25	2.38379e-27	-1	0.00362757	0.00362757	sp|Q9C0Y4|AGLU_SCHPO	agl1	116	43772000	23379500
cwq_mix2-1_726.24519.24519.2.0.dta	cwq_mix2-1_726.24519.24519.2.0.dta	cwq_mix2-1_726	24519	6855.39	2721.14	1361.07	2	1	LGJETFLPK		1018.56	8 2 0 0	H(8)N(2)	(N(N(H(H(H))(H(H)(H(H(H)))))))	531	0 1 0 0;0 2 0 0;1 2 0 0;2 2 0 0;3 2 0 0;4 2 0 0;5 2 0 0;6 2 0 0;7 2 0 0;	1702.58	3	66.0159	56.3239	84.0154	7	0.00214	0.78673	1	1.125	0	0	0	0	1.02129e-40	3.24876e-42	-1	0	3.24876e-42	sp|P36581|CALX_SCHPO	cal1	418	504419000	460309000
cwq_mix2-1_726.24523.24523.3.0.dta	cwq_mix2-1_726.24523.24523.3.0.dta	cwq_mix2-1_726	24523	6856.43	4126.61	1376.21	3	1	JVSGAFNVNNMIR	11,Oxidation[M];	1451.71	14 2 0 0	H(14)N(2)	(N(N(H(H(H))(H(H(H(H(H))))(H(H(H(H(H(H))))))))))	514	0 1 0 0;0 2 0 0;1 2 0 0;2 2 0 0;3 2 0 0;4 2 0 0;5 2 0 0;6 2 0 0;7 2 0 0;8 2 0 0;9 2 0 0;10 2 0 0;11 2 0 0;12 2 0 0;13 2 0 0;	2674.9	1	51.3476	53.0381	48.2081	6	0.00204	0.49465	0.70588	1.08333	0	0	0	0	1.40736e-22	1.73021e-24	-1	0	1.73021e-24	sp|O13960|YIN3_SCHPO	SPAC1705.03c	92	35131400	39739400
cwq_mix2-1_726.24529.24529.3.0.dta	cwq_mix2-1_726.24529.24529.3.0.dta	cwq_mix2-1_726	24529	6857.97	3131.23	1044.42	3	1	DAJNTQFQFTSR		1428.65	8 2 0 0	H(8)N(2)	(N(N(H(H(H(H)))(H(H)(H(H))))))	450	0 1 0 0;0 2 0 0;1 2 0 0;2 2 0 0;3 2 0 0;4 2 0 0;5 2 0 0;6 2 0 0;7 2 0 0;	1702.58	3	55.7574	47.3835	71.3089	7	0.00018	0.05902	0.90909	0.90909	0	0	0	0	2.60149e-34	7.68446e-36	-1	0	7.68446e-36	sp|Q9C0Y4|AGLU_SCHPO	agl1	116	342913000	260941000
cwq_mix2-1_726.24531.24531.3.0.dta	cwq_mix2-1_726.24531.24531.3.0.dta	cwq_mix2-1_726	24531	6858.37	2883.19	961.736	3	1	LGJETFLPK		1018.56	9 2 0 0	H(9)N(2)	(N(N(H(H(H(H)))(H(H(H(H(H))))))))	434	0 1 0 0;0 2 0 0;1 2 0 0;2 2 0 0;3 2 0 0;4 2 0 0;5 2 0 0;6 2 0 0;7 2 0 0;8 2 0 0;	1864.63	3	59.1024	40.8451	93.0087	7	0.00158	0.54813	0.91667	1	0	0	0	0	3.12048e-45	1.15967e-46	-1	0	1.15967e-46	sp|P36581|CALX_SCHPO	cal1	418	1755340000	1947950000
cwq_mix2-1_726.24532.24532.2.0.dta	cwq_mix2-1_726.24532.24532.2.0.dta	cwq_mix2-1_726	24532	6858.55	2883.19	1442.1	2	1	LGJETFLPK		1018.56	9 2 0 0	H(9)N(2)	(N(N(H(H(H(H)))(H(H(H(H(H))))))))	434	0 1 0 0;0 2 0 0;1 2 0 0;2 2 0 0;3 2 0 0;4 2 0 0;5 2 0 0;6 2 0 0;7 2 0 0;8 2 0 0;	1864.63	3	64.0199	49.1502	91.635	7	0.00285	0.98827	1	1	0	0	0	0	1.51967e-44	5.24475e-46	-1	0	5.24475e-46	sp|P36581|CALX_SCHPO	cal1	418	1919280000	1758660000
cwq_mix2-1_726.24542.24542.3.0.dta	cwq_mix2-1_726.24542.24542.3.0.dta	cwq_mix2-1_726	24542	6860.99	2721.14	907.718	3	1	LGJETFLPK		1018.56	8 2 0 0	H(8)N(2)	(N(N(H(H(H(H)))(H(H)(H)(H)))))	451	0 1 0 0;0 2 0 0;1 2 0 0;2 2 0 0;3 2 0 0;4 2 0 0;5 2 0 0;6 2 0 0;7 2 0 0;	1702.58	3	50.752	34.2573	81.385	7	0.00103	0.37881	0.90909	1.0625	0	0	0	0	2.15894e-39	7.27288e-41	-1	0	7.27288e-41	sp|P36581|CALX_SCHPO	cal1	418	315813000	304064000
cwq_mix2-1_726.24545.24545.2.0.dta	cwq_mix2-1_726.24545.24545.2.0.dta	cwq_mix2-1_726	24545	6861.68	2985.23	1493.12	2	1	GVLQATJMTYGK		1282.65	8 2 0 0	H(8)N(2)	(N(N(H(H(H(H)))(H(H(H(H)))))))	437	0 1 0 0;0 2 0 0;1 2 0 0;2 2 0 0;3 2 0 0;4 2 0 0;5 2 0 0;6 2 0 0;7 2 0 0;	1702.58	7	47.5887	40.4239	60.8949	7	0.00191	0.63841	1	1	0	0	0	0	4.80826e-29	1.26173e-30	-1	0	1.26173e-30	sp|O59866|OSTB_SCHPO	SPCC338.15	275	46546100	42263300
cwq_mix2-1_726.24558.24558.3.0.dta	cwq_mix2-1_726.24558.24558.3.0.dta	cwq_mix2-1_726	24558	6864.91	2985.23	995.748	3	1	GVLQATJMTYGK		1282.65	8 2 0 0	H(8)N(2)	(N(N(H(H(H(H)))(H(H)(H)(H)))))	451	0 1 0 0;0 2 0 0;1 2 0 0;2 2 0 0;3 2 0 0;4 2 0 0;5 2 0 0;6 2 0 0;7 2 0 0;	1702.58	7	49.0551	41.8431	62.4489	7	0.0014	0.46924	0.90909	0.90909	0	0	0	0	7.81811e-30	1.76005e-31	-1	0	1.76005e-31	sp|O59866|OSTB_SCHPO	SPCC338.15	275	82437000	115386000
cwq_mix2-1_726.24564.24564.2.0.dta	cwq_mix2-1_726.24564.24564.2.0.dta	cwq_mix2-1_726	24564	6866.5	2969.18	1485.09	2	1	DAJNTQFQFTSR		1428.65	7 2 0 0	H(7)N(2)	(N(N(H(H(H(H)))(H(H(H))))))	443	0 1 0 0;0 2 0 0;1 2 0 0;2 2 0 0;3 2 0 0;4 2 0 0;5 2 0 0;6 2 0 0;	1540.53	3	33.1527	34.6409	30.389	6	0.00181	0.61035	0.8	1	0	0	0	0	8.96442e-14	1.66609e-15	-1	0	1.66609e-15	sp|Q9C0Y4|AGLU_SCHPO	agl1	116	5290120	4939680
cwq_mix2-1_726.24592.24592.2.0.dta	cwq_mix2-1_726.24592.24592.2.0.dta	cwq_mix2-1_726	24592	6873.22	2721.14	1361.07	2	1	LGJETFLPK		1018.56	8 2 0 0	H(8)N(2)	(N(N(H(H(H))(H(H(H(H(H))))))))	517	0 1 0 0;0 2 0 0;1 2 0 0;2 2 0 0;3 2 0 0;4 2 0 0;5 2 0 0;6 2 0 0;7 2 0 0;	1702.58	3	57.0864	42.8503	83.5249	7	0.00222	0.81466	1	0.9375	0	0	0	0	1.80368e-40	5.14473e-42	-1	0	5.14473e-42	sp|P36581|CALX_SCHPO	cal1	418	504419000	460309000
cwq_mix2-1_726.24604.24604.2.0.dta	cwq_mix2-1_726.24604.24604.2.0.dta	cwq_mix2-1_726	24604	6876.22	2883.19	1442.1	2	1	LGJETFLPK		1018.56	9 2 0 0	H(9)N(2)	(N(N(H(H(H(H)))(H(H(H(H(H))))))))	434	0 1 0 0;0 2 0 0;1 2 0 0;2 2 0 0;3 2 0 0;4 2 0 0;5 2 0 0;6 2 0 0;7 2 0 0;8 2 0 0;	1864.63	3	50.7183	32.8803	83.8461	7	0.00303	1.05139	1	0.9375	0	0	0	0	1.24287e-40	4.30001e-42	-1	0	4.30001e-42	sp|P36581|CALX_SCHPO	cal1	418	1924870000	1775700000
cwq_mix2-1_726.24619.24619.3.0.dta	cwq_mix2-1_726.24619.24619.3.0.dta	cwq_mix2-1_726	24619	6879.23	2721.14	907.717	3	1	LGJETFLPK		1018.56	8 2 0 0	H(8)N(2)	(N(N(H(H(H(H)))(H(H(H(H)))))))	437	0 1 0 0;0 2 0 0;1 2 0 0;2 2 0 0;3 2 0 0;4 2 0 0;5 2 0 0;6 2 0 0;7 2 0 0;	1702.58	3	43.8069	19.6011	88.7604	7	-0.00014	-0.05226	1	0.8125	0	0	0	0	4.2e-43	1.72943e-44	-1	0.00444444	0.00444444	sp|P36581|CALX_SCHPO	cal1	418	315813000	304064000
cwq_mix2-1_726.24620.24620.3.0.dta	cwq_mix2-1_726.24620.24620.3.0.dta	cwq_mix2-1_726	24620	6879.46	2883.19	961.735	3	1	LGJETFLPK		1018.56	9 2 0 0	H(9)N(2)	(N(N(H(H(H(H)))(H(H(H(H(H))))))))	434	0 1 0 0;0 2 0 0;1 2 0 0;2 2 0 0;3 2 0 0;4 2 0 0;5 2 0 0;6 2 0 0;7 2 0 0;8 2 0 0;	1864.63	3	38.212	18.8833	74.1081	7	0	-0.00022	0.91667	0.8125	0	0	0	0	1.00783e-35	2.5158e-37	-1	0.00444444	0.00444444	sp|P36581|CALX_SCHPO	cal1	418	1762520000	1958410000
cwq_mix2-1_726.24621.24621.2.0.dta	cwq_mix2-1_726.24621.24621.2.0.dta	cwq_mix2-1_726	24621	6879.77	2985.23	1493.12	2	1	GVLQATJMTYGK		1282.65	8 2 0 0	H(8)N(2)	(N(N(H(H(H(H)))(H(H(H(H)))))))	437	0 1 0 0;0 2 0 0;1 2 0 0;2 2 0 0;3 2 0 0;4 2 0 0;5 2 0 0;6 2 0 0;7 2 0 0;	1702.58	7	54.5582	49.8143	63.3682	7	0.00191	0.63841	1	1.09091	0	0	0	0	2.6736e-30	5.05801e-32	-1	0	5.05801e-32	sp|O59866|OSTB_SCHPO	SPCC338.15	275	46546100	42263300
cwq_mix2-1_726.24631.24631.3.0.dta	cwq_mix2-1_726.24631.24631.3.0.dta	cwq_mix2-1_726	24631	6882.18	2985.23	995.748	3	1	GVLQATJMTYGK		1282.65	8 2 0 0	H(8)N(2)	(N(N(H(H(H(H)))(H(H)(H)(H)))))	451	0 1 0 0;0 2 0 0;1 2 0 0;2 2 0 0;3 2 0 0;4 2 0 0;5 2 0 0;6 2 0 0;7 2 0 0;	1702.58	7	39.9257	29.839	58.6583	7	0.00216	0.72249	0.90909	0.77273	0	0	0	0	6.60767e-28	1.35989e-29	-1	0	1.35989e-29	sp|O59866|OSTB_SCHPO	SPCC338.15	275	82437000	115386000
cwq_mix2-1_726.24668.24668.2.0.dta	cwq_mix2-1_726.24668.24668.2.0.dta	cwq_mix2-1_726	24668	6891.29	2721.14	1361.07	2	1	LGJETFLPK		1018.56	8 2 0 0	H(8)N(2)	(N(N(H(H(H))(H(H(H(H(H))))))))	517	0 1 0 0;0 2 0 0;1 2 0 0;2 2 0 0;3 2 0 0;4 2 0 0;5 2 0 0;6 2 0 0;7 2 0 0;	1702.58	3	53.9079	38.2223	83.0383	7	0.00164	0.60151	1	1.0625	0	0	0	0	3.1713e-40	1.21403e-41	-1	0	1.21403e-41	sp|P36581|CALX_SCHPO	cal1	418	504419000	460309000
cwq_mix2-1_726.24707.24707.3.0.dta	cwq_mix2-1_726.24707.24707.3.0.dta	cwq_mix2-1_726	24707	6900.87	2721.14	907.718	3	1	LGJETFLPK		1018.56	8 2 0 0	H(8)N(2)	(N(N(H(H(H(H)))(H(H)(H)(H)))))	451	0 1 0 0;0 2 0 0;1 2 0 0;2 2 0 0;3 2 0 0;4 2 0 0;5 2 0 0;6 2 0 0;7 2 0 0;	1702.58	3	23.615	16.0058	37.7463	6	0.00057	0.21013	0.81818	0.625	0	0	0	0	2.08506e-17	4.1835e-19	-1	0.00514403	0.00514403	sp|P36581|CALX_SCHPO	cal1	418	315813000	306166000
cwq_mix2-1_726.24717.24717.3.0.dta	cwq_mix2-1_726.24717.24717.3.0.dta	cwq_mix2-1_726	24717	6903.53	3964.56	1322.19	3	1	JVSGAFNVNNMIR	11,Oxidation[M];	1451.71	13 2 0 0	H(13)N(2)	(N(N(H(H(H))(H(H(H(H(H))))(H(H(H(H(H)))))))))	515	0 1 0 0;0 2 0 0;1 2 0 0;2 2 0 0;3 2 0 0;4 2 0 0;5 2 0 0;6 2 0 0;7 2 0 0;8 2 0 0;9 2 0 0;10 2 0 0;11 2 0 0;12 2 0 0;	2512.85	1	79.8763	74.6319	89.616	7	0.00382	0.9642	0.8125	1.20833	0	0	0	0	1.56262e-43	6.20733e-45	-1	0	6.20733e-45	sp|O13960|YIN3_SCHPO	SPAC1705.03c	92	125143000	161323000
cwq_mix2-1_726.24753.24753.2.0.dta	cwq_mix2-1_726.24753.24753.2.0.dta	cwq_mix2-1_726	24753	6912.81	2721.14	1361.07	2	1	LGJETFLPK		1018.56	8 2 0 0	H(8)N(2)	(N(N(H(H(H(H)))(H(H)(H)(H)))))	451	0 1 0 0;0 2 0 0;1 2 0 0;2 2 0 0;3 2 0 0;4 2 0 0;5 2 0 0;6 2 0 0;7 2 0 0;	1702.58	3	35.3914	23.9185	56.6981	7	0.00187	0.68897	1	0.8125	0	0	0	0	6.60786e-27	1.19604e-28	-1	0.00362757	0.00362757	sp|P36581|CALX_SCHPO	cal1	418	506536000	457770000
cwq_mix2-1_726.24776.24776.3.0.dta	cwq_mix2-1_726.24776.24776.3.0.dta	cwq_mix2-1_726	24776	6918.42	2807.13	936.38	3	1	DAJNTQFQFTSR		1428.65	6 2 0 0	H(6)N(2)	(N(N(H(H(H))(H(H(H))))))	527	0 1 0 0;0 2 0 0;1 2 0 0;2 2 0 0;3 2 0 0;4 2 0 0;5 2 0 0;	1378.48	3	33.8673	36.2162	29.5052	6	0.00026	0.09321	0.77778	1.04545	0	0	0	0	2.41173e-13	4.59386e-15	-1	0	4.59386e-15	sp|Q9C0Y4|AGLU_SCHPO	agl1	116	56884600	8779240
cwq_mix2-1_726.24786.24786.3.0.dta	cwq_mix2-1_726.24786.24786.3.0.dta	cwq_mix2-1_726	24786	6921.12	3964.55	1322.19	3	1	JVSGAFNVNNMIR	11,Oxidation[M];	1451.71	13 2 0 0	H(13)N(2)	(N(N(H(H(H))(H(H(H(H(H))))(H(H(H(H(H)))))))))	515	0 1 0 0;0 2 0 0;1 2 0 0;2 2 0 0;3 2 0 0;4 2 0 0;5 2 0 0;6 2 0 0;7 2 0 0;8 2 0 0;9 2 0 0;10 2 0 0;11 2 0 0;12 2 0 0;	2512.85	1	80.6283	71.5603	97.4689	7	0.00268	0.67666	0.875	1.125	0	0	0	0	1.85416e-47	7.41277e-49	-1	0	7.41277e-49	sp|O13960|YIN3_SCHPO	SPAC1705.03c	92	125143000	161323000
cwq_mix2-1_726.24789.24789.2.0.dta	cwq_mix2-1_726.24789.24789.2.0.dta	cwq_mix2-1_726	24789	6921.98	2807.13	1404.07	2	1	DAJNTQFQFTSR		1428.65	6 2 0 0	H(6)N(2)	(N(N(H(H(H))(H(H(H))))))	527	0 1 0 0;0 2 0 0;1 2 0 0;2 2 0 0;3 2 0 0;4 2 0 0;5 2 0 0;	1378.48	3	33.5325	26.1461	47.2502	7	0.00273	0.97169	1	0.81818	0	0	0	0	4.27411e-22	6.09446e-24	-1	0.00136612	0.00136612	sp|Q9C0Y4|AGLU_SCHPO	agl1	116	17291300	630379
cwq_mix2-1_726.24846.24846.3.0.dta	cwq_mix2-1_726.24846.24846.3.0.dta	cwq_mix2-1_726	24846	6936.09	2807.13	936.38	3	1	DAJNTQFQFTSR		1428.65	6 2 0 0	H(6)N(2)	(N(N(H(H(H))(H(H(H))))))	527	0 1 0 0;0 2 0 0;1 2 0 0;2 2 0 0;3 2 0 0;4 2 0 0;5 2 0 0;	1378.48	3	27.0194	24.6498	31.4202	6	0.00095	0.33795	0.77778	0.90909	0	0	0	0	2.79484e-14	3.99756e-16	-1	0.00268456	0.00268456	sp|Q9C0Y4|AGLU_SCHPO	agl1	116	56884600	9917910
cwq_mix2-1_726.24869.24869.3.0.dta	cwq_mix2-1_726.24869.24869.3.0.dta	cwq_mix2-1_726	24869	6942.06	3964.56	1322.19	3	1	JVSGAFNVNNMIR	11,Oxidation[M];	1451.71	13 2 0 0	H(13)N(2)	(N(N(H(H(H))(H(H(H(H(H))))(H(H(H(H(H)))))))))	515	0 1 0 0;0 2 0 0;1 2 0 0;2 2 0 0;3 2 0 0;4 2 0 0;5 2 0 0;6 2 0 0;7 2 0 0;8 2 0 0;9 2 0 0;10 2 0 0;11 2 0 0;12 2 0 0;	2512.85	1	37.9984	35.5057	42.6278	6	0.00411	1.03609	0.6875	0.83333	0	0	0	0	8.44216e-20	1.19149e-21	-1	0	1.19149e-21	sp|O13960|YIN3_SCHPO	SPAC1705.03c	92	131290000	161323000
cwq_mix2-1_726.2487.2487.2.0.dta	cwq_mix2-1_726.2487.2487.2.0.dta	cwq_mix2-1_726	2487	972.398	2624.09	1312.55	2	1	KQJITR		759.447	9 2 0 0	H(9)N(2)	(N(N(H(H(H(H)))(H(H)(H(H)(H))))))	449	0 1 0 0;0 2 0 0;1 2 0 0;2 2 0 0;3 2 0 0;4 2 0 0;5 2 0 0;6 2 0 0;7 2 0 0;8 2 0 0;	1864.63	3	42.8403	16.5403	91.6833	7	0.00468	1.78247	1	0.9	0	0	0	0	1.43744e-44	4.87236e-46	-1	0.00514403	0.00514403	sp|Q10061|YAM6_SCHPO	SPAC1F5.06	247	120351000	109028000
cwq_mix2-1_726.25015.25015.4.0.dta	cwq_mix2-1_726.25015.25015.4.0.dta	cwq_mix2-1_726	25015	6976.24	4739.89	1185.73	4	1	KFFKJDTQFYIK		1578.83	17 2 0 0	H(17)N(2)	(N(N(H(H(H))(H(H(H(H(H(H(H))))))(H(H(H(H(H(H(H)))))))))))	509	0 1 0 0;0 2 0 0;1 2 0 0;2 2 0 0;3 2 0 0;4 2 0 0;5 2 0 0;6 2 0 0;7 2 0 0;8 2 0 0;9 2 0 0;10 2 0 0;11 2 0 0;12 2 0 0;13 2 0 0;14 2 0 0;15 2 0 0;16 2 0 0;	3161.06	5	59.5909	18.2828	136.306	7	0.00674	1.42238	1	0.59091	0	0	0	0	2.07847e-66	2.29014e-67	-1	0.00444444	0.00444444	sp|Q9USU5|GAS2_SCHPO	gas2	34	123420000	115638000
cwq_mix2-1_726.25065.25065.3.0.dta	cwq_mix2-1_726.25065.25065.3.0.dta	cwq_mix2-1_726	25065	6988.17	3718.48	1240.16	3	1	HPNJGTSFFSNSLNR		1691.79	10 2 0 0	H(10)N(2)	(N(N(H(H(H(H)))(H(H)(H(H(H(H))))))))	446	0 1 0 0;0 2 0 0;1 2 0 0;2 2 0 0;3 2 0 0;4 2 0 0;5 2 0 0;6 2 0 0;7 2 0 0;8 2 0 0;9 2 0 0;	2026.69	4	34.1316	13.8363	71.8229	7	0.00324	0.87077	0.92308	0.46429	0	0	0	0	1.432e-34	3.57095e-36	-1	0.00763359	0.00763359	sp|O13704|YEU5_SCHPO	SPAC13F5.05	227	45993300	53151200
cwq_mix2-1_726.25084.25084.2.0.dta	cwq_mix2-1_726.25084.25084.2.0.dta	cwq_mix2-1_726	25084	6993.08	2645.08	1323.04	2	1	DAJNTQFQFTSR		1428.65	5 2 0 0	H(5)N(2)	(N(N(H(H(H))(H(H)))))	536	0 1 0 0;0 2 0 0;1 2 0 0;2 2 0 0;3 2 0 0;4 2 0 0;	1216.42	3	27.4282	21.345	38.7257	7	0.00353	1.33497	1	0.72727	0	0	0	0	6.89569e-18	1.3581e-19	-1	0.00362757	0.00362757	sp|Q9C0Y4|AGLU_SCHPO	agl1	116	70726200	728371
cwq_mix2-1_726.25085.25085.3.0.dta	cwq_mix2-1_726.25085.25085.3.0.dta	cwq_mix2-1_726	25085	6993.36	3498.46	1166.83	3	1	JVTIPTNGIPQR		1309.72	11 2 0 0	H(11)N(2)	(N(N(H(H(H(H(H))))(H(H(H(H(H(H)))))))))	416	0 1 0 0;0 2 0 0;1 2 0 0;2 2 0 0;3 2 0 0;4 2 0 0;5 2 0 0;6 2 0 0;7 2 0 0;8 2 0 0;9 2 0 0;10 2 0 0;	2188.74	1	31.7789	25.3269	43.7611	7	0.00234	0.66929	0.71429	0.68182	0	0	0	0	2.33492e-20	4.145e-22	-1	0.00136612	0.00136612	sp|Q9C0Y4|AGLU_SCHPO	agl1	37	6382070	7883290
cwq_mix2-1_726.25093.25093.4.0.dta	cwq_mix2-1_726.25093.25093.4.0.dta	cwq_mix2-1_726	25093	6994.92	4577.84	1145.21	4	1	KFFKJDTQFYIK		1578.83	16 2 0 0	H(16)N(2)	(N(N(H(H(H))(H(H(H(H(H(H)))))(H(H(H(H(H(H(H)))))))))))	511	0 1 0 0;0 2 0 0;1 2 0 0;2 2 0 0;3 2 0 0;4 2 0 0;5 2 0 0;6 2 0 0;7 2 0 0;8 2 0 0;9 2 0 0;10 2 0 0;11 2 0 0;12 2 0 0;13 2 0 0;14 2 0 0;15 2 0 0;	2999	5	87.2712	43.9672	167.693	7	0.00257	0.56126	1	0.90909	0	0	0	0	2.73824e-81	1.36912e-81	-1	0	1.36912e-81	sp|Q9USU5|GAS2_SCHPO	gas2	34	459340000	405046000
cwq_mix2-1_726.25103.25103.3.0.dta	cwq_mix2-1_726.25103.25103.3.0.dta	cwq_mix2-1_726	25103	6997.01	4577.84	1526.62	3	1	KFFKJDTQFYIK		1578.83	16 2 0 0	H(16)N(2)	(N(N(H(H(H))(H(H(H(H(H(H)))))(H(H(H(H(H(H(H)))))))))))	511	0 1 0 0;0 2 0 0;1 2 0 0;2 2 0 0;3 2 0 0;4 2 0 0;5 2 0 0;6 2 0 0;7 2 0 0;8 2 0 0;9 2 0 0;10 2 0 0;11 2 0 0;12 2 0 0;13 2 0 0;14 2 0 0;15 2 0 0;	2999	5	54.341	29.9007	99.7301	7	0.001	0.21917	1	0.90909	0	0	0	0	1.39174e-48	4.91064e-50	-1	0	4.91064e-50	sp|Q9USU5|GAS2_SCHPO	gas2	34	76615500	61574800
cwq_mix2-1_726.25170.25170.2.0.dta	cwq_mix2-1_726.25170.25170.2.0.dta	cwq_mix2-1_726	25170	7013.01	2645.08	1323.04	2	1	DAJNTQFQFTSR		1428.65	5 2 0 0	H(5)N(2)	(N(N(H(H(H))(H(H)))))	536	0 1 0 0;0 2 0 0;1 2 0 0;2 2 0 0;3 2 0 0;4 2 0 0;	1216.42	3	43.3813	40.1988	49.2916	7	0.00331	1.24953	1	0.90909	0	0	0	0	3.98279e-23	6.83492e-25	-1	0	6.83492e-25	sp|Q9C0Y4|AGLU_SCHPO	agl1	116	70726200	4253810
cwq_mix2-1_726.25197.25197.3.0.dta	cwq_mix2-1_726.25197.25197.3.0.dta	cwq_mix2-1_726	25197	7018.96	3556.43	1186.15	3	1	HPNJGTSFFSNSLNR		1691.79	9 2 0 0	H(9)N(2)	(N(N(H(H(H(H)))(H(H)(H(H)(H))))))	449	0 1 0 0;0 2 0 0;1 2 0 0;2 2 0 0;3 2 0 0;4 2 0 0;5 2 0 0;6 2 0 0;7 2 0 0;8 2 0 0;	1864.63	4	52.9145	42.9853	71.3546	7	0.00391	1.0984	0.91667	0.89286	0	0	0	0	2.46698e-34	7.09516e-36	-1	0	7.09516e-36	sp|O13704|YEU5_SCHPO	SPAC13F5.05	227	173257000	146335000
cwq_mix2-1_726.25289.25289.2.0.dta	cwq_mix2-1_726.25289.25289.2.0.dta	cwq_mix2-1_726	25289	7040.29	3174.36	1587.68	2	1	JVTIPTNGIPQR		1309.72	9 2 0 0	H(9)N(2)	(N(N(H(H(H(H)))(H(H)(H(H(H)))))))	447	0 1 0 0;0 2 0 0;1 2 0 0;2 2 0 0;3 2 0 0;4 2 0 0;5 2 0 0;6 2 0 0;7 2 0 0;8 2 0 0;	1864.63	1	10.68	11.8312	8.54207	4	0.00269	0.84816	0.58333	0.59091	0	0	0	0	0.0156945	0.00054438	-1	0.00905797	0.00959847	sp|Q9C0Y4|AGLU_SCHPO	agl1	37	55805700	48559600
cwq_mix2-1_726.25298.25298.3.0.dta	cwq_mix2-1_726.25298.25298.3.0.dta	cwq_mix2-1_726	25298	7042.43	3336.41	1112.81	3	1	JVTIPTNGIPQR		1309.72	10 2 0 0	H(10)N(2)	(N(N(H(H(H)(H))(H(H(H))(H(H(H)))))))	476	0 1 0 0;0 2 0 0;1 2 0 0;2 2 0 0;3 2 0 0;4 2 0 0;5 2 0 0;6 2 0 0;7 2 0 0;8 2 0 0;9 2 0 0;	2026.69	1	37.1816	27.1939	55.7301	7	0.00263	0.78975	0.84615	0.63636	0	0	0	0	2.0634e-26	4.80746e-28	-1	0.00136612	0.00136612	sp|Q9C0Y4|AGLU_SCHPO	agl1	37	44856200	48909700
cwq_mix2-1_726.25307.25307.3.0.dta	cwq_mix2-1_726.25307.25307.3.0.dta	cwq_mix2-1_726	25307	7044.67	3174.36	1058.79	3	1	JVTIPTNGIPQR		1309.72	9 2 0 0	H(9)N(2)	(N(N(H(H)(H(H(H(H)))(H(H(H)))))))	865	0 1 0 0;0 2 0 0;1 2 0 0;2 2 0 0;3 2 0 0;4 2 0 0;5 2 0 0;6 2 0 0;7 2 0 0;8 2 0 0;	1864.63	1	69.6542	65.0025	78.2929	7	0.00088	0.27608	0.91667	1	0	0	0	0	7.81681e-38	2.14704e-39	-1	0	2.14704e-39	sp|Q9C0Y4|AGLU_SCHPO	agl1	37	742649000	752445000
cwq_mix2-1_726.25375.25375.2.0.dta	cwq_mix2-1_726.25375.25375.2.0.dta	cwq_mix2-1_726	25375	7060.18	3174.36	1587.68	2	1	JVTIPTNGIPQR		1309.72	9 2 0 0	H(9)N(2)	(N(N(H(H(H(H)))(H(H(H(H(H))))))))	434	0 1 0 0;0 2 0 0;1 2 0 0;2 2 0 0;3 2 0 0;4 2 0 0;5 2 0 0;6 2 0 0;7 2 0 0;8 2 0 0;	1864.63	1	45.8657	41.0991	54.718	7	0.00095	0.30002	0.91667	1	0	0	0	0	6.79254e-26	1.47741e-27	-1	0	1.47741e-27	sp|Q9C0Y4|AGLU_SCHPO	agl1	37	55805700	48559600
cwq_mix2-1_726.25396.25396.3.0.dta	cwq_mix2-1_726.25396.25396.3.0.dta	cwq_mix2-1_726	25396	7065.48	3174.36	1058.79	3	1	JVTIPTNGIPQR		1309.72	9 2 0 0	H(9)N(2)	(N(N(H(H(H(H)))(H(H(H(H(H))))))))	434	0 1 0 0;0 2 0 0;1 2 0 0;2 2 0 0;3 2 0 0;4 2 0 0;5 2 0 0;6 2 0 0;7 2 0 0;8 2 0 0;	1864.63	1	80.179	78.4412	83.4064	7	0.00087	0.27419	0.91667	1.09091	0	0	0	0	2.06935e-40	6.17468e-42	-1	0	6.17468e-42	sp|Q9C0Y4|AGLU_SCHPO	agl1	37	742649000	752445000
cwq_mix2-1_726.25527.25527.3.0.dta	cwq_mix2-1_726.25527.25527.3.0.dta	cwq_mix2-1_726	25527	7096.66	4502.73	1501.58	3	1	LDDJNTFQLNPGR		1503.72	16 2 0 0	H(16)N(2)	(N(N(H(H(H))(H(H(H(H(H(H)))))(H(H(H(H(H(H(H)))))))))))	511	0 1 0 0;0 2 0 0;1 2 0 0;2 2 0 0;3 2 0 0;4 2 0 0;5 2 0 0;6 2 0 0;7 2 0 0;8 2 0 0;9 2 0 0;10 2 0 0;11 2 0 0;12 2 0 0;13 2 0 0;14 2 0 0;15 2 0 0;	2999	4	36.9565	35.9601	38.8068	7	0.01218	2.70554	0.63158	0.95833	0	0	0	0	6.29229e-18	1.24686e-19	-1	0	1.24686e-19	sp|O60123|KEX1_SCHPO	kex1	104	17758000	17376000
cwq_mix2-1_726.25554.25554.3.0.dta	cwq_mix2-1_726.25554.25554.3.0.dta	cwq_mix2-1_726	25554	7102.34	2850.25	950.756	3	1	JVTIPTNGIPQR		1309.72	7 2 0 0	H(7)N(2)	(N(N(H(H(H)(H))(H(H(H))))))	478	0 1 0 0;0 2 0 0;1 2 0 0;2 2 0 0;3 2 0 0;4 2 0 0;5 2 0 0;6 2 0 0;	1540.53	1	30.987	26.661	39.0212	7	0.00202	0.70703	0.7	0.68182	0	0	0	0	4.94015e-18	1.0361e-19	-1	0.00136612	0.00136612	sp|Q9C0Y4|AGLU_SCHPO	agl1	37	25734600	128049000
cwq_mix2-1_726.25815.25815.3.0.dta	cwq_mix2-1_726.25815.25815.3.0.dta	cwq_mix2-1_726	25815	7169.54	2424.11	808.707	3	1	SVYNLFGJMSLYCFFR	13,Carbamidomethyl[C];	2017.93	0 2 0 0	N(2)	(N(N))	1146	0 1 0 0;	406.159	8	8.48409	13.0525	0	0	0.01928	7.95231	0	0.33333	0	0	0	1	-1	0	-1	0.0085389	0.0085389	sp|Q09750|PST1_SCHPO	pst1	1007	154175	1217470
cwq_mix2-1_726.25870.25870.2.0.dta	cwq_mix2-1_726.25870.25870.2.0.dta	cwq_mix2-1_726	25870	7182.99	2526.15	1263.58	2	1	JVTIPTNGIPQR		1309.72	5 2 0 0	H(5)N(2)	(N(N(H(H(H))(H(H)))))	536	0 1 0 0;0 2 0 0;1 2 0 0;2 2 0 0;3 2 0 0;4 2 0 0;	1216.42	1	14.9788	12.8635	18.9071	6	0.00111	0.43786	0.75	0.54545	0	0	0	0	2.4242e-08	5.87853e-10	-1	0.00905797	0.00905797	sp|Q9C0Y4|AGLU_SCHPO	agl1	37	6539150	288463
cwq_mix2-1_726.26182.26182.3.0.dta	cwq_mix2-1_726.26182.26182.3.0.dta	cwq_mix2-1_726	26182	7265.31	4415.81	1472.61	3	1	SKELEJATFVTLAR		1578.85	15 2 0 0	H(15)N(2)	(N(N(H(H(H))(H(H(H(H(H(H)))))(H(H(H(H(H(H))))))))))	512	0 1 0 0;0 2 0 0;1 2 0 0;2 2 0 0;3 2 0 0;4 2 0 0;5 2 0 0;6 2 0 0;7 2 0 0;8 2 0 0;9 2 0 0;10 2 0 0;11 2 0 0;12 2 0 0;13 2 0 0;14 2 0 0;	2836.95	6	37.1572	19.182	70.5398	7	0.00575	1.30186	0.83333	0.69231	0	0	0	0	6.35593e-34	1.7556e-35	-1	0.00444444	0.00444444	sp|O42944|YBP9_SCHPO	SPBC16H5.09c	63	2340780	3754950
cwq_mix2-1_726.26338.26338.3.0.dta	cwq_mix2-1_726.26338.26338.3.0.dta	cwq_mix2-1_726	26338	7306.38	4611.8	1537.94	3	1	FFKJDTQFYIK		1450.74	17 2 0 0	H(17)N(2)	(N(N(H(H(H))(H(H(H(H(H(H(H))))))(H(H(H(H(H(H(H)))))))))))	509	0 1 0 0;0 2 0 0;1 2 0 0;2 2 0 0;3 2 0 0;4 2 0 0;5 2 0 0;6 2 0 0;7 2 0 0;8 2 0 0;9 2 0 0;10 2 0 0;11 2 0 0;12 2 0 0;13 2 0 0;14 2 0 0;15 2 0 0;16 2 0 0;	3161.06	4	79.0365	54.8923	123.876	7	0.00509	1.10367	0.9	1.1	0	0	0	0	2.01692e-60	1.04452e-61	-1	0	1.04452e-61	sp|Q9USU5|GAS2_SCHPO	gas2	34	77696500	71492300
cwq_mix2-1_726.26519.26519.3.0.dta	cwq_mix2-1_726.26519.26519.3.0.dta	cwq_mix2-1_726	26519	7353.52	4449.74	1483.92	3	1	FFKJDTQFYIK		1450.74	16 2 0 0	H(16)N(2)	(N(N(H(H(H))(H(H(H(H(H(H)))))(H(H(H(H(H(H(H)))))))))))	511	0 1 0 0;0 2 0 0;1 2 0 0;2 2 0 0;3 2 0 0;4 2 0 0;5 2 0 0;6 2 0 0;7 2 0 0;8 2 0 0;9 2 0 0;10 2 0 0;11 2 0 0;12 2 0 0;13 2 0 0;14 2 0 0;15 2 0 0;	2999	4	77.8071	47.1449	134.751	7	0.00401	0.90103	0.94737	1	0	0	0	0	1.15667e-65	9.66447e-67	-1	0	9.66447e-67	sp|Q9USU5|GAS2_SCHPO	gas2	34	303200000	313159000
cwq_mix2-1_726.26760.26760.3.0.dta	cwq_mix2-1_726.26760.26760.3.0.dta	cwq_mix2-1_726	26760	7416.88	5131.88	1711.3	3	1	TJACTJYTCFDYSSTTAR	4,Carbamidomethyl[C];9,Carbamidomethyl[C];	2132.86	16 2 0 0	H(16)N(2)	(N(N(H(H(H))(H(H(H(H(H(H)))))(H(H(H(H(H(H(H)))))))))))	511	0 1 0 0;0 2 0 0;1 2 0 0;2 2 0 0;3 2 0 0;4 2 0 0;5 2 0 0;6 2 0 0;7 2 0 0;8 2 0 0;9 2 0 0;10 2 0 0;11 2 0 0;12 2 0 0;13 2 0 0;14 2 0 0;15 2 0 0;	2999	2	20.9838	29.6067	4.96978	5	0.01451	2.82749	0.26316	0.70588	0	0	0	0	0.0464078	0.00288579	-1	0	0.00288579	sp|P32834|SXA1_SCHPO	sxa1	134	10785800	7120790
cwq_mix2-1_726.26764.26764.4.0.dta	cwq_mix2-1_726.26764.26764.4.0.dta	cwq_mix2-1_726	26764	7417.87	4660.88	1165.98	4	1	FLTHLNNEVLHDJYTR		1985.98	14 2 0 0	H(14)N(2)	(N(N(H(H(H))(H(H(H(H(H))))(H(H(H(H(H(H))))))))))	514	0 1 0 0;0 2 0 0;1 2 0 0;2 2 0 0;3 2 0 0;4 2 0 0;5 2 0 0;6 2 0 0;7 2 0 0;8 2 0 0;9 2 0 0;10 2 0 0;11 2 0 0;12 2 0 0;13 2 0 0;	2674.9	13	64.733	33.9902	121.827	7	0.00321	0.68918	1	0.53333	0	0	0	0	1.98588e-59	1.65619e-60	-1	0	1.65619e-60	sp|O59747|PDF1_SCHPO	pdf1	204	104965000	87209200
cwq_mix2-1_726.26793.26793.2.0.dta	cwq_mix2-1_726.26793.26793.2.0.dta	cwq_mix2-1_726	26793	7425.29	1631.73	816.368	2	1	DAJNTQFQFTSR		1428.65	0 1 0 0	N(1)	(N)	1147		203.079	3	48.0195	72.5795	2.40798	1	-1e-05	-0.0081	0.5	1.31818	0	0	0	1	-1	0	-1	0	0	sp|Q9C0Y4|AGLU_SCHPO	agl1	116	9536400	9108970
cwq_mix2-1_726.26799.26799.4.1.dta	cwq_mix2-1_726.26799.26799.4.1.dta	cwq_mix2-1_726	26799	7426.83	4498.83	1125.46	4	1	FLTHLNNEVLHDJYTR		1985.98	13 2 0 0	H(13)N(2)	(N(N(H(H(H))(H(H(H(H(H))))(H(H(H(H(H)))))))))	515	0 1 0 0;0 2 0 0;1 2 0 0;2 2 0 0;3 2 0 0;4 2 0 0;5 2 0 0;6 2 0 0;7 2 0 0;8 2 0 0;9 2 0 0;10 2 0 0;11 2 0 0;12 2 0 0;	2512.85	13	56.6177	22.3287	120.297	7	0.00213	0.47382	1	0.4	0	0	0	0	1.09791e-58	5.7813e-60	-1	0.00362757	0.00362757	sp|O59747|PDF1_SCHPO	pdf1	204	436283000	472939000
cwq_mix2-1_726.26878.26878.3.0.dta	cwq_mix2-1_726.26878.26878.3.0.dta	cwq_mix2-1_726	26878	7447.71	4498.83	1500.28	3	1	FLTHLNNEVLHDJYTR		1985.98	13 2 0 0	H(13)N(2)	(N(N(H(H(H))(H(H(H(H(H))))(H(H(H(H(H)))))))))	515	0 1 0 0;0 2 0 0;1 2 0 0;2 2 0 0;3 2 0 0;4 2 0 0;5 2 0 0;6 2 0 0;7 2 0 0;8 2 0 0;9 2 0 0;10 2 0 0;11 2 0 0;12 2 0 0;	2512.85	13	65.987	46.1923	102.749	7	0.00549	1.22046	1	0.63333	0	0	0	0	4.43284e-50	2.37677e-51	-1	0	2.37677e-51	sp|O59747|PDF1_SCHPO	pdf1	204	50441700	52622500
cwq_mix2-1_726.26887.26887.4.0.dta	cwq_mix2-1_726.26887.26887.4.0.dta	cwq_mix2-1_726	26887	7450	4498.83	1125.46	4	1	FLTHLNNEVLHDJYTR		1985.98	13 2 0 0	H(13)N(2)	(N(N(H(H(H))(H(H(H(H(H))))(H(H(H(H(H)))))))))	515	0 1 0 0;0 2 0 0;1 2 0 0;2 2 0 0;3 2 0 0;4 2 0 0;5 2 0 0;6 2 0 0;7 2 0 0;8 2 0 0;9 2 0 0;10 2 0 0;11 2 0 0;12 2 0 0;	2512.85	13	83.8867	52.4151	142.334	7	0.00301	0.66854	1	0.56667	0	0	0	0	2.72806e-69	2.8595e-70	-1	0	2.8595e-70	sp|O59747|PDF1_SCHPO	pdf1	204	436283000	472939000
cwq_mix2-1_726.26908.26908.4.0.dta	cwq_mix2-1_726.26908.26908.4.0.dta	cwq_mix2-1_726	26908	7455.31	4336.78	1084.95	4	1	FLTHLNNEVLHDJYTR		1985.98	12 2 0 0	H(12)N(2)	(N(N(H(H)(H(H(H(H)))(H(H(H(H(H(H))))))))))	862	0 1 0 0;0 2 0 0;1 2 0 0;2 2 0 0;3 2 0 0;4 2 0 0;5 2 0 0;6 2 0 0;7 2 0 0;8 2 0 0;9 2 0 0;10 2 0 0;11 2 0 0;	2350.79	13	60.13	30.8524	114.503	7	0.00112	0.25712	0.93333	0.46667	0	0	0	0	7.3222e-56	5.51651e-57	-1	0	5.51651e-57	sp|O59747|PDF1_SCHPO	pdf1	204	447922000	499119000
cwq_mix2-1_726.26937.26937.3.0.dta	cwq_mix2-1_726.26937.26937.3.0.dta	cwq_mix2-1_726	26937	7463.09	4336.79	1446.27	3	1	FLTHLNNEVLHDJYTR		1985.98	12 2 0 0	H(12)N(2)	(N(N(H(H(H(H)))(H(H(H(H)))(H(H(H(H))))))))	435	0 1 0 0;0 2 0 0;1 2 0 0;2 2 0 0;3 2 0 0;4 2 0 0;5 2 0 0;6 2 0 0;7 2 0 0;8 2 0 0;9 2 0 0;10 2 0 0;11 2 0 0;	2350.79	13	56.2159	33.7579	97.9238	7	0.01052	2.42531	1	0.56667	0	0	0	0	1.10078e-47	2.93019e-49	-1	0	2.93019e-49	sp|O59747|PDF1_SCHPO	pdf1	204	52681300	45068100
cwq_mix2-1_726.26962.26962.3.0.dta	cwq_mix2-1_726.26962.26962.3.0.dta	cwq_mix2-1_726	26962	7469.67	4807.77	1603.26	3	1	TJACTJYTCFDYSSTTAR	4,Carbamidomethyl[C];9,Carbamidomethyl[C];	2132.86	14 2 0 0	H(14)N(2)	(N(N(H(H(H))(H(H(H(H(H))))(H(H(H(H(H(H))))))))))	514	0 1 0 0;0 2 0 0;1 2 0 0;2 2 0 0;3 2 0 0;4 2 0 0;5 2 0 0;6 2 0 0;7 2 0 0;8 2 0 0;9 2 0 0;10 2 0 0;11 2 0 0;12 2 0 0;13 2 0 0;	2674.9	2	30.0432	34.0053	22.6849	7	0.00803	1.67067	0.41176	0.76471	0	0	0	0	3.79305e-10	8.08937e-12	-1	0	8.08937e-12	sp|P32834|SXA1_SCHPO	sxa1	134	14836800	24872900
cwq_mix2-1_726.26983.26983.4.0.dta	cwq_mix2-1_726.26983.26983.4.0.dta	cwq_mix2-1_726	26983	7474.91	4174.72	1044.44	4	1	FLTHLNNEVLHDJYTR		1985.98	11 2 0 0	H(11)N(2)	(N(N(H(H(H(H))(H(H)))(H(H(H(H(H))))))))	429	0 1 0 0;0 2 0 0;1 2 0 0;2 2 0 0;3 2 0 0;4 2 0 0;5 2 0 0;6 2 0 0;7 2 0 0;8 2 0 0;9 2 0 0;10 2 0 0;	2188.74	13	52.8167	24.2874	105.8	7	0.00122	0.29188	1	0.36667	0	0	0	0	1.37614e-51	4.77952e-53	-1	0.00268456	0.00268456	sp|O59747|PDF1_SCHPO	pdf1	204	409729000	489592000
cwq_mix2-1_726.26988.26988.3.0.dta	cwq_mix2-1_726.26988.26988.3.0.dta	cwq_mix2-1_726	26988	7476.23	4174.72	1392.25	3	1	FLTHLNNEVLHDJYTR		1985.98	11 2 0 0	H(11)N(2)	(N(N(H(H(H(H(H))))(H(H)(H(H)(H(H)))))))	427	0 1 0 0;0 2 0 0;1 2 0 0;2 2 0 0;3 2 0 0;4 2 0 0;5 2 0 0;6 2 0 0;7 2 0 0;8 2 0 0;9 2 0 0;10 2 0 0;	2188.74	13	54.3135	33.7543	92.4948	7	-0.00155	-0.37092	1	0.6	0	0	0	0	5.64017e-45	2.19896e-46	-1	0	2.19896e-46	sp|O59747|PDF1_SCHPO	pdf1	204	74399700	80219200
cwq_mix2-1_726.27051.27051.4.0.dta	cwq_mix2-1_726.27051.27051.4.0.dta	cwq_mix2-1_726	27051	7492.29	4174.73	1044.44	4	1	FLTHLNNEVLHDJYTR		1985.98	11 2 0 0	H(11)N(2)	(N(N(H(H(H(H))(H(H)))(H(H(H(H(H))))))))	429	0 1 0 0;0 2 0 0;1 2 0 0;2 2 0 0;3 2 0 0;4 2 0 0;5 2 0 0;6 2 0 0;7 2 0 0;8 2 0 0;9 2 0 0;10 2 0 0;	2188.74	13	65.8692	35.2955	122.649	7	0.00512	1.22607	1	0.46667	0	0	0	0	7.92839e-60	6.00145e-61	-1	0	6.00145e-61	sp|O59747|PDF1_SCHPO	pdf1	204	409729000	489592000
cwq_mix2-1_726.27063.27063.3.0.dta	cwq_mix2-1_726.27063.27063.3.0.dta	cwq_mix2-1_726	27063	7495.52	4174.73	1392.25	3	1	FLTHLNNEVLHDJYTR		1985.98	11 2 0 0	H(11)N(2)	(N(N(H(H(H(H))(H(H)))(H(H(H(H(H))))))))	429	0 1 0 0;0 2 0 0;1 2 0 0;2 2 0 0;3 2 0 0;4 2 0 0;5 2 0 0;6 2 0 0;7 2 0 0;8 2 0 0;9 2 0 0;10 2 0 0;	2188.74	13	66.907	47.0159	103.848	7	0.00324	0.77598	1	0.63333	0	0	0	0	1.26715e-50	5.94374e-52	-1	0	5.94374e-52	sp|O59747|PDF1_SCHPO	pdf1	204	74399700	80219200
cwq_mix2-1_726.27066.27066.3.0.dta	cwq_mix2-1_726.27066.27066.3.0.dta	cwq_mix2-1_726	27066	7496.39	4534.83	1512.28	3	1	KQWASISPJITYK		1535.82	16 2 0 0	H(16)N(2)	(N(N(H(H(H))(H(H(H(H(H(H)))))(H(H(H(H(H(H(H)))))))))))	511	0 1 0 0;0 2 0 0;1 2 0 0;2 2 0 0;3 2 0 0;4 2 0 0;5 2 0 0;6 2 0 0;7 2 0 0;8 2 0 0;9 2 0 0;10 2 0 0;11 2 0 0;12 2 0 0;13 2 0 0;14 2 0 0;15 2 0 0;	2999	9	69.3985	58.9938	88.7215	7	0.00942	2.07711	0.84211	0.91667	0	0	0	0	4.39333e-43	1.91536e-44	-1	0	1.91536e-44	sp|Q9USU5|GAS2_SCHPO	gas2	334	59171300	59830600
cwq_mix2-1_726.27119.27119.4.0.dta	cwq_mix2-1_726.27119.27119.4.0.dta	cwq_mix2-1_726	27119	7510.1	4174.73	1044.44	4	1	FLTHLNNEVLHDJYTR		1985.98	11 2 0 0	H(11)N(2)	(N(N(H(H(H(H))(H(H)))(H(H(H(H(H))))))))	429	0 1 0 0;0 2 0 0;1 2 0 0;2 2 0 0;3 2 0 0;4 2 0 0;5 2 0 0;6 2 0 0;7 2 0 0;8 2 0 0;9 2 0 0;10 2 0 0;	2188.74	13	46.9925	18.1378	100.58	7	0.01216	2.9124	0.92857	0.33333	0	0	0	0	5.26827e-49	2.62985e-50	-1	0.00514403	0.00514403	sp|O59747|PDF1_SCHPO	pdf1	204	409729000	489592000
cwq_mix2-1_726.27122.27122.3.0.dta	cwq_mix2-1_726.27122.27122.3.0.dta	cwq_mix2-1_726	27122	7510.82	3109.28	1037.1	3	1	LJASNGDVIWR		1244.64	9 2 0 0	H(9)N(2)	(N(N(H(H(H(H)))(H(H(H(H(H))))))))	434	0 1 0 0;0 2 0 0;1 2 0 0;2 2 0 0;3 2 0 0;4 2 0 0;5 2 0 0;6 2 0 0;7 2 0 0;8 2 0 0;	1864.63	2	59.3128	53.5707	69.9767	7	0.00367	1.18174	0.83333	1.15	0	0	0	0	1.22263e-33	3.21294e-35	-1	0	3.21294e-35	sp|O13981|YEK7_SCHPO	SPAC25H1.07	66	60716800	96031600
cwq_mix2-1_726.27123.27123.2.0.dta	cwq_mix2-1_726.27123.27123.2.0.dta	cwq_mix2-1_726	27123	7511.1	3109.27	1555.14	2	1	LJASNGDVIWR		1244.64	9 2 0 0	H(9)N(2)	(N(N(H(H(H(H)))(H(H(H(H(H))))))))	434	0 1 0 0;0 2 0 0;1 2 0 0;2 2 0 0;3 2 0 0;4 2 0 0;5 2 0 0;6 2 0 0;7 2 0 0;8 2 0 0;	1864.63	2	51.8043	39.5091	74.6382	7	0.0021	0.67616	1	1.05	0	0	0	0	5.4461e-36	1.30747e-37	-1	0	1.30747e-37	sp|O13981|YEK7_SCHPO	SPAC25H1.07	66	31570700	28643500
cwq_mix2-1_726.27147.27147.3.0.dta	cwq_mix2-1_726.27147.27147.3.0.dta	cwq_mix2-1_726	27147	7517.46	4372.78	1458.27	3	1	KQWASISPJITYK		1535.82	15 2 0 0	H(15)N(2)	(N(N(H(H(H))(H(H(H(H(H(H)))))(H(H(H(H(H(H))))))))))	512	0 1 0 0;0 2 0 0;1 2 0 0;2 2 0 0;3 2 0 0;4 2 0 0;5 2 0 0;6 2 0 0;7 2 0 0;8 2 0 0;9 2 0 0;10 2 0 0;11 2 0 0;12 2 0 0;13 2 0 0;14 2 0 0;	2836.95	9	25.8434	17.4408	41.4483	6	0.00947	2.16493	0.72222	0.5	0	0	0	0	3.20082e-19	4.15588e-21	-1	0.00514403	0.00514403	sp|Q9USU5|GAS2_SCHPO	gas2	334	6775260	14146700
cwq_mix2-1_726.27202.27202.3.0.dta	cwq_mix2-1_726.27202.27202.3.0.dta	cwq_mix2-1_726	27202	7530.97	3109.28	1037.1	3	1	LJASNGDVIWR		1244.64	9 2 0 0	H(9)N(2)	(N(N(H(H(H(H)))(H(H(H(H(H))))))))	434	0 1 0 0;0 2 0 0;1 2 0 0;2 2 0 0;3 2 0 0;4 2 0 0;5 2 0 0;6 2 0 0;7 2 0 0;8 2 0 0;	1864.63	2	32.2327	27.5054	41.0121	6	0.00321	1.03316	0.83333	0.9	0	0	0	0	5.23549e-19	7.00295e-21	-1	0	7.00295e-21	sp|O13981|YEK7_SCHPO	SPAC25H1.07	66	60716800	96031600
cwq_mix2-1_726.27203.27203.2.0.dta	cwq_mix2-1_726.27203.27203.2.0.dta	cwq_mix2-1_726	27203	7531.31	3109.28	1555.14	2	1	LJASNGDVIWR		1244.64	9 2 0 0	H(9)N(2)	(N(N(H(H(H(H)))(H(H(H(H(H))))))))	434	0 1 0 0;0 2 0 0;1 2 0 0;2 2 0 0;3 2 0 0;4 2 0 0;5 2 0 0;6 2 0 0;7 2 0 0;8 2 0 0;	1864.63	2	30.5929	20.5608	49.224	7	0.00287	0.92445	0.91667	0.85	0	0	0	0	4.30993e-23	7.39775e-25	-1	0.00444444	0.00444444	sp|O13981|YEK7_SCHPO	SPAC25H1.07	66	31905300	28884900
cwq_mix2-1_726.27239.27239.3.0.dta	cwq_mix2-1_726.27239.27239.3.0.dta	cwq_mix2-1_726	27239	7541	3315.37	1105.8	3	1	FFKJDTQFYIK		1450.74	9 2 0 0	H(9)N(2)	(N(N(H(H(H(H)))(H(H)(H(H(H)))))))	447	0 1 0 0;0 2 0 0;1 2 0 0;2 2 0 0;3 2 0 0;4 2 0 0;5 2 0 0;6 2 0 0;7 2 0 0;8 2 0 0;	1864.63	4	30.9435	12.6168	64.9788	7	0.00136	0.41002	0.83333	0.6	0	0	0	0	4.09006e-31	9.62635e-33	-1	0.00905797	0.00905797	sp|Q9USU5|GAS2_SCHPO	gas2	34	50100200	38658200
cwq_mix2-1_726.27321.27321.3.0.dta	cwq_mix2-1_726.27321.27321.3.0.dta	cwq_mix2-1_726	27321	7560.96	3315.37	1105.8	3	1	FFKJDTQFYIK		1450.74	9 2 0 0	H(9)N(2)	(N(N(H(H(H(H)))(H(H(H(H(H))))))))	434	0 1 0 0;0 2 0 0;1 2 0 0;2 2 0 0;3 2 0 0;4 2 0 0;5 2 0 0;6 2 0 0;7 2 0 0;8 2 0 0;	1864.63	4	39.8664	23.5755	70.1211	7	0.00063	0.19013	0.91667	0.85	0	0	0	0	1.03373e-33	2.7192e-35	-1	0.00362757	0.00362757	sp|Q9USU5|GAS2_SCHPO	gas2	34	50100200	38658200
cwq_mix2-1_726.27489.27489.3.0.dta	cwq_mix2-1_726.27489.27489.3.0.dta	cwq_mix2-1_726	27489	7603.85	4043.59	1348.53	3	1	DVYYTDEVGJITTSHMR	16,Oxidation[M];	2016.9	10 2 0 0	H(10)N(2)	(N(N(H(H(H(H)))(H(H)(H(H(H(H))))))))	446	0 1 0 0;0 2 0 0;1 2 0 0;2 2 0 0;3 2 0 0;4 2 0 0;5 2 0 0;6 2 0 0;7 2 0 0;8 2 0 0;9 2 0 0;	2026.69	10	55.1392	45.1448	73.7004	7	0.00261	0.64619	0.92308	0.71875	0	0	0	0	1.61825e-35	4.45341e-37	-1	0	4.45341e-37	sp|Q10176|OST1_SCHPO	ost1	290	41587200	47421600
cwq_mix2-1_726.27525.27525.3.0.dta	cwq_mix2-1_726.27525.27525.3.0.dta	cwq_mix2-1_726	27525	7612.52	3881.53	1294.52	3	1	DVYYTDEVGJITTSHMR	16,Oxidation[M];	2016.9	9 2 0 0	H(9)N(2)	(N(N(H(H(H(H)))(H(H(H(H(H))))))))	434	0 1 0 0;0 2 0 0;1 2 0 0;2 2 0 0;3 2 0 0;4 2 0 0;5 2 0 0;6 2 0 0;7 2 0 0;8 2 0 0;	1864.63	10	48.6101	43.0238	58.9845	7	0.00349	0.89871	0.83333	0.84375	0	0	0	0	4.50668e-28	9.54924e-30	-1	0	9.54924e-30	sp|Q10176|OST1_SCHPO	ost1	290	130853000	141885000
cwq_mix2-1_726.27559.27559.2.0.dta	cwq_mix2-1_726.27559.27559.2.0.dta	cwq_mix2-1_726	27559	7621.6	3092.24	1546.62	2	1	QFJTSLENFK		1227.6	9 2 0 0	H(9)N(2)	(N(N(H(H(H(H)))(H(H(H))(H(H))))))	442	0 1 0 0;0 2 0 0;1 2 0 0;2 2 0 0;3 2 0 0;4 2 0 0;5 2 0 0;6 2 0 0;7 2 0 0;8 2 0 0;	1864.63	3	26.2662	18.8742	39.9941	6	0.0045	1.45537	0.91667	0.88889	0	0	0	0	1.64935e-18	2.27308e-20	-1	0.00444444	0.00444444	sp|Q10061|YAM6_SCHPO	SPAC1F5.06	678	25580700	24028500
cwq_mix2-1_726.27564.27564.3.0.dta	cwq_mix2-1_726.27564.27564.3.0.dta	cwq_mix2-1_726	27564	7622.72	3382.41	1128.14	3	1	JATYTLHWTVSPK		1517.77	9 2 0 0	H(9)N(2)	(N(N(H(H(H(H)))(H(H(H(H(H))))))))	434	0 1 0 0;0 2 0 0;1 2 0 0;2 2 0 0;3 2 0 0;4 2 0 0;5 2 0 0;6 2 0 0;7 2 0 0;8 2 0 0;	1864.63	1	72.9231	62.0064	93.197	7	0.00195	0.57573	1	1.04167	0	0	0	0	2.51213e-45	1.01028e-46	-1	0	1.01028e-46	sp|Q10259|SPC3_SCHPO	SPAC56F8.11	148	331135000	329352000
cwq_mix2-1_726.27580.27580.3.0.dta	cwq_mix2-1_726.27580.27580.3.0.dta	cwq_mix2-1_726	27580	7626.66	3092.24	1031.42	3	1	QFJTSLENFK		1227.6	9 2 0 0	H(9)N(2)	(N(N(H(H(H))(H(H(H(H(H(H)))))))))	513	0 1 0 0;0 2 0 0;1 2 0 0;2 2 0 0;3 2 0 0;4 2 0 0;5 2 0 0;6 2 0 0;7 2 0 0;8 2 0 0;	1864.63	3	30.0344	20.8313	47.126	6	0.0024	0.77755	0.83333	0.83333	0	0	0	0	4.93418e-22	6.41297e-24	-1	0.00362757	0.00362757	sp|Q10061|YAM6_SCHPO	SPAC1F5.06	678	51846200	76082900
cwq_mix2-1_726.27596.27596.3.0.dta	cwq_mix2-1_726.27596.27596.3.0.dta	cwq_mix2-1_726	27596	7630.07	4278.65	1426.89	3	1	TELAAYLSCJATK	9,Carbamidomethyl[C];	1441.7	15 2 0 0	H(15)N(2)	(N(N(H(H(H))(H(H(H(H(H(H)))))(H(H(H(H(H(H))))))))))	512	0 1 0 0;0 2 0 0;1 2 0 0;2 2 0 0;3 2 0 0;4 2 0 0;5 2 0 0;6 2 0 0;7 2 0 0;8 2 0 0;9 2 0 0;10 2 0 0;11 2 0 0;12 2 0 0;13 2 0 0;14 2 0 0;	2836.95	10	35.1848	28.6447	47.3309	7	0.00105	0.24559	0.66667	0.58333	0	0	0	0	3.8932e-22	5.01199e-24	-1	0	5.01199e-24	sp|Q9USU5|GAS2_SCHPO	gas2	212	3551840	39000200
cwq_mix2-1_726.27603.27603.3.0.dta	cwq_mix2-1_726.27603.27603.3.0.dta	cwq_mix2-1_726	27603	7631.49	3881.53	1294.52	3	1	DVYYTDEVGJITTSHMR	16,Oxidation[M];	2016.9	9 2 0 0	H(9)N(2)	(N(N(H(H(H(H)))(H(H(H(H(H))))))))	434	0 1 0 0;0 2 0 0;1 2 0 0;2 2 0 0;3 2 0 0;4 2 0 0;5 2 0 0;6 2 0 0;7 2 0 0;8 2 0 0;	1864.63	10	65.9718	57.7478	81.245	7	0.00326	0.83997	0.91667	0.8125	0	0	0	0	2.53979e-39	8.03189e-41	-1	0	8.03189e-41	sp|Q10176|OST1_SCHPO	ost1	290	130853000	141885000
cwq_mix2-1_726.27607.27607.3.0.dta	cwq_mix2-1_726.27607.27607.3.0.dta	cwq_mix2-1_726	27607	7632.38	3719.48	1240.5	3	1	DVYYTDEVGJITTSHMR	16,Oxidation[M];	2016.9	8 2 0 0	H(8)N(2)	(N(N(H(H(H(H)))(H(H)(H)(H)))))	451	0 1 0 0;0 2 0 0;1 2 0 0;2 2 0 0;3 2 0 0;4 2 0 0;5 2 0 0;6 2 0 0;7 2 0 0;	1702.58	10	49.6384	41.2795	65.1621	7	0.00298	0.80059	0.90909	0.75	0	0	0	0	3.30355e-31	8.17584e-33	-1	0	8.17584e-33	sp|Q10176|OST1_SCHPO	ost1	290	16936600	14526000
cwq_mix2-1_726.27611.27611.3.0.dta	cwq_mix2-1_726.27611.27611.3.0.dta	cwq_mix2-1_726	27611	7633.49	4116.6	1372.87	3	1	TELAAYLSCJATK	9,Carbamidomethyl[C];	1441.7	14 2 0 0	H(14)N(2)	(N(N(H(H(H))(H(H(H(H(H))))(H(H(H(H(H(H))))))))))	514	0 1 0 0;0 2 0 0;1 2 0 0;2 2 0 0;3 2 0 0;4 2 0 0;5 2 0 0;6 2 0 0;7 2 0 0;8 2 0 0;9 2 0 0;10 2 0 0;11 2 0 0;12 2 0 0;13 2 0 0;	2674.9	10	27.3572	27.5845	26.9352	6	0.00282	0.68508	0.64706	0.79167	0	0	0	0	4.02944e-12	8.34875e-14	-1	0	8.34875e-14	sp|Q9USU5|GAS2_SCHPO	gas2	212	7505630	6238540
cwq_mix2-1_726.27637.27637.3.0.dta	cwq_mix2-1_726.27637.27637.3.0.dta	cwq_mix2-1_726	27637	7640.28	3382.41	1128.14	3	1	JATYTLHWTVSPK		1517.77	9 2 0 0	H(9)N(2)	(N(N(H(H(H(H)))(H(H(H(H(H))))))))	434	0 1 0 0;0 2 0 0;1 2 0 0;2 2 0 0;3 2 0 0;4 2 0 0;5 2 0 0;6 2 0 0;7 2 0 0;8 2 0 0;	1864.63	1	93.629	87.6369	104.757	7	0.00214	0.63161	1	1.16667	0	0	0	0	4.50114e-51	1.8123e-52	-1	0	1.8123e-52	sp|Q10259|SPC3_SCHPO	SPAC56F8.11	148	331135000	329352000
cwq_mix2-1_726.27638.27638.2.0.dta	cwq_mix2-1_726.27638.27638.2.0.dta	cwq_mix2-1_726	27638	7640.56	3092.24	1546.62	2	1	QFJTSLENFK		1227.6	9 2 0 0	H(9)N(2)	(N(N(H(H(H(H)))(H(H(H))(H(H))))))	442	0 1 0 0;0 2 0 0;1 2 0 0;2 2 0 0;3 2 0 0;4 2 0 0;5 2 0 0;6 2 0 0;7 2 0 0;8 2 0 0;	1864.63	3	40.2196	25.3292	67.8732	7	0.00541	1.74837	1	0.88889	0	0	0	0	1.40923e-32	3.30528e-34	-1	0.00136612	0.00136612	sp|Q10061|YAM6_SCHPO	SPAC1F5.06	678	25580700	24028500
cwq_mix2-1_726.27679.27679.3.0.dta	cwq_mix2-1_726.27679.27679.3.0.dta	cwq_mix2-1_726	27679	7650.52	3220.36	1074.12	3	1	JATYTLHWTVSPK		1517.77	8 2 0 0	H(8)N(2)	(N(N(H(H(H(H)))(H(H)(H)(H)))))	451	0 1 0 0;0 2 0 0;1 2 0 0;2 2 0 0;3 2 0 0;4 2 0 0;5 2 0 0;6 2 0 0;7 2 0 0;	1702.58	1	59.3142	52.1966	72.5326	7	0.00221	0.68744	1	1.04167	0	0	0	0	6.28074e-35	1.69121e-36	-1	0	1.69121e-36	sp|Q10259|SPC3_SCHPO	SPAC56F8.11	148	252267000	302706000
cwq_mix2-1_726.27690.27690.2.0.dta	cwq_mix2-1_726.27690.27690.2.0.dta	cwq_mix2-1_726	27690	7653.12	2930.18	1465.6	2	1	QFJTSLENFK		1227.6	8 2 0 0	H(8)N(2)	(N(N(H(H(H(H)))(H(H)(H)(H)))))	451	0 1 0 0;0 2 0 0;1 2 0 0;2 2 0 0;3 2 0 0;4 2 0 0;5 2 0 0;6 2 0 0;7 2 0 0;	1702.58	3	41.5498	33.9779	55.6118	7	0.00261	0.89066	1	1.11111	0	0	0	0	2.37183e-26	6.14479e-28	-1	0	6.14479e-28	sp|Q10061|YAM6_SCHPO	SPAC1F5.06	678	57132700	51688600
cwq_mix2-1_726.27708.27708.3.0.dta	cwq_mix2-1_726.27708.27708.3.0.dta	cwq_mix2-1_726	27708	7657.49	3915.57	1305.86	3	1	MHJHTAGLDIAFYENR		1888.88	10 2 0 0	H(10)N(2)	(N(N(H(H(H(H)))(H(H)(H(H)(H(H)))))))	448	0 1 0 0;0 2 0 0;1 2 0 0;2 2 0 0;3 2 0 0;4 2 0 0;5 2 0 0;6 2 0 0;7 2 0 0;8 2 0 0;9 2 0 0;	2026.69	3	39.7816	22.5068	71.8634	7	0.00299	0.7636	1	0.66667	0	0	0	0	1.36616e-34	3.40433e-36	-1	0.00362757	0.00362757	sp|O94479|YC6C_SCHPO	SPCC1919.12c	275	5248690	2274560
cwq_mix2-1_726.27725.27725.3.0.dta	cwq_mix2-1_726.27725.27725.3.0.dta	cwq_mix2-1_726	27725	7661.44	3382.41	1128.14	3	1	JATYTLHWTVSPK		1517.77	9 2 0 0	H(9)N(2)	(N(N(H(H(H(H)))(H(H)(H(H(H)))))))	447	0 1 0 0;0 2 0 0;1 2 0 0;2 2 0 0;3 2 0 0;4 2 0 0;5 2 0 0;6 2 0 0;7 2 0 0;8 2 0 0;	1864.63	1	17.1733	13.3468	24.2796	6	0.00146	0.43205	0.58333	0.58333	0	0	0	0	6.88228e-11	1.39978e-12	-1	0.00763359	0.00763359	sp|Q10259|SPC3_SCHPO	SPAC56F8.11	148	334070000	333462000
cwq_mix2-1_726.27770.27770.3.0.dta	cwq_mix2-1_726.27770.27770.3.0.dta	cwq_mix2-1_726	27770	7672.72	3220.36	1074.12	3	1	JATYTLHWTVSPK		1517.77	8 2 0 0	H(8)N(2)	(N(N(H(H(H(H)))(H(H(H(H)))))))	437	0 1 0 0;0 2 0 0;1 2 0 0;2 2 0 0;3 2 0 0;4 2 0 0;5 2 0 0;6 2 0 0;7 2 0 0;	1702.58	1	97.4419	94.4369	103.023	7	0.00196	0.60825	1	1.16667	0	0	0	0	3.24316e-50	1.695e-51	-1	0	1.695e-51	sp|Q10259|SPC3_SCHPO	SPAC56F8.11	148	252267000	302706000
cwq_mix2-1_726.27772.27772.3.0.dta	cwq_mix2-1_726.27772.27772.3.0.dta	cwq_mix2-1_726	27772	7673.11	2930.18	977.399	3	1	QFJTSLENFK		1227.6	8 2 0 0	H(8)N(2)	(N(N(H(H(H(H)))(H(H)(H)(H)))))	451	0 1 0 0;0 2 0 0;1 2 0 0;2 2 0 0;3 2 0 0;4 2 0 0;5 2 0 0;6 2 0 0;7 2 0 0;	1702.58	3	35.4777	22.6357	59.3271	7	0.00113	0.38523	0.90909	0.77778	0	0	0	0	3.01588e-28	7.36038e-30	-1	0.00362757	0.00362757	sp|Q10061|YAM6_SCHPO	SPAC1F5.06	678	71097400	83207300
cwq_mix2-1_726.27774.27774.2.0.dta	cwq_mix2-1_726.27774.27774.2.0.dta	cwq_mix2-1_726	27774	7673.61	2930.18	1465.6	2	1	QFJTSLENFK		1227.6	8 2 0 0	H(8)N(2)	(N(N(H(H(H(H)))(H(H)(H(H))))))	450	0 1 0 0;0 2 0 0;1 2 0 0;2 2 0 0;3 2 0 0;4 2 0 0;5 2 0 0;6 2 0 0;7 2 0 0;	1702.58	3	52.577	45.5365	65.6522	7	0.00269	0.91933	1	1.16667	0	0	0	0	1.86691e-31	3.99569e-33	-1	0	3.99569e-33	sp|Q10061|YAM6_SCHPO	SPAC1F5.06	678	57132700	51688600
cwq_mix2-1_726.27798.27798.4.0.dta	cwq_mix2-1_726.27798.27798.4.0.dta	cwq_mix2-1_726	27798	7679.42	4194.71	1049.43	4	1	NSKDVYYTDEVGJITTSHMR		2330.07	9 2 0 0	H(9)N(2)	(N(N(H(H(H(H)))(H(H(H(H(H))))))))	434	0 1 0 0;0 2 0 0;1 2 0 0;2 2 0 0;3 2 0 0;4 2 0 0;5 2 0 0;6 2 0 0;7 2 0 0;8 2 0 0;	1864.63	13	53.9411	43.2223	73.8474	7	0.0046	1.09718	1	0.71053	0	0	0	0	1.36428e-35	3.15179e-37	-1	0	3.15179e-37	sp|Q10176|OST1_SCHPO	ost1	290	112445000	115900000
cwq_mix2-1_726.27841.27841.3.0.dta	cwq_mix2-1_726.27841.27841.3.0.dta	cwq_mix2-1_726	27841	7690.88	3220.36	1074.12	3	1	JATYTLHWTVSPK		1517.77	8 2 0 0	H(8)N(2)	(N(N(H(H(H)(H))(H(H(H(H)))))))	475	0 1 0 0;0 2 0 0;1 2 0 0;2 2 0 0;3 2 0 0;4 2 0 0;5 2 0 0;6 2 0 0;7 2 0 0;	1702.58	1	51.9657	42.9882	68.6384	7	0.00222	0.69023	0.90909	0.91667	0	0	0	0	5.79002e-33	1.28753e-34	-1	0	1.28753e-34	sp|Q10259|SPC3_SCHPO	SPAC56F8.11	148	252267000	302706000
cwq_mix2-1_726.27882.27882.3.0.dta	cwq_mix2-1_726.27882.27882.3.0.dta	cwq_mix2-1_726	27882	7701.22	4194.68	1398.9	3	1	NSKDVYYTDEVGJITTSHMR		2330.07	9 2 0 0	H(9)N(2)	(N(N(H(H(H(H)))(H(H)(H(H(H)))))))	447	0 1 0 0;0 2 0 0;1 2 0 0;2 2 0 0;3 2 0 0;4 2 0 0;5 2 0 0;6 2 0 0;7 2 0 0;8 2 0 0;	1864.63	13	28.0561	22.1188	39.0825	7	-0.02545	-6.06688	0.83333	0.52632	0	0	0	0	4.61003e-18	9.01407e-20	-1	0.00362757	0.00362757	sp|Q10176|OST1_SCHPO	ost1	290	11776000	12950600
cwq_mix2-1_726.27899.27899.4.1.dta	cwq_mix2-1_726.27899.27899.4.1.dta	cwq_mix2-1_726	27899	7705.4	4194.71	1049.43	4	1	NSKDVYYTDEVGJITTSHMR		2330.07	9 2 0 0	H(9)N(2)	(N(N(H(H(H(H)))(H(H)(H(H(H)))))))	447	0 1 0 0;0 2 0 0;1 2 0 0;2 2 0 0;3 2 0 0;4 2 0 0;5 2 0 0;6 2 0 0;7 2 0 0;8 2 0 0;	1864.63	13	38.8927	27.8733	59.3573	6	0.00228	0.54411	0.91667	0.57895	0	0	0	0	2.91087e-28	7.11313e-30	-1	0	7.11313e-30	sp|Q10176|OST1_SCHPO	ost1	290	112445000	115900000
cwq_mix2-1_726.27934.27934.3.0.dta	cwq_mix2-1_726.27934.27934.3.0.dta	cwq_mix2-1_726	27934	7714.3	3058.31	1020.11	3	1	JATYTLHWTVSPK		1517.77	7 2 0 0	H(7)N(2)	(N(N(H(H(H))(H(H(H(H)))))))	521	0 1 0 0;0 2 0 0;1 2 0 0;2 2 0 0;3 2 0 0;4 2 0 0;5 2 0 0;6 2 0 0;	1540.53	1	47.9424	41.5921	59.7357	7	0.00327	1.06897	0.9	1	0	0	0	0	1.86827e-28	4.65815e-30	-1	0	4.65815e-30	sp|Q10259|SPC3_SCHPO	SPAC56F8.11	148	31372800	37314900
cwq_mix2-1_726.28183.28183.3.0.dta	cwq_mix2-1_726.28183.28183.3.0.dta	cwq_mix2-1_726	28183	7777.27	3306.34	1102.78	3	1	TELAAYLSCJATK	9,Carbamidomethyl[C];	1441.7	9 2 0 0	H(9)N(2)	(N(N(H(H(H(H)))(H(H)(H(H)(H))))))	449	0 1 0 0;0 2 0 0;1 2 0 0;2 2 0 0;3 2 0 0;4 2 0 0;5 2 0 0;6 2 0 0;7 2 0 0;8 2 0 0;	1864.63	10	27.1933	25.4776	30.3797	6	0.00292	0.88205	0.75	0.625	0	0	0	0	9.05891e-14	1.75026e-15	-1	0.00136612	0.00136612	sp|Q9USU5|GAS2_SCHPO	gas2	212	18438900	32130700
cwq_mix2-1_726.28483.28483.4.0.dta	cwq_mix2-1_726.28483.28483.4.0.dta	cwq_mix2-1_726	28483	7852.87	4157.65	1040.17	4	1	DJTTGSHFMHAGLSPEWAYR	9,Oxidation[M];	2293.01	9 2 0 0	H(9)N(2)	(N(N(H(H(H(H)))(H(H(H(H(H))))))))	434	0 1 0 0;0 2 0 0;1 2 0 0;2 2 0 0;3 2 0 0;4 2 0 0;5 2 0 0;6 2 0 0;7 2 0 0;8 2 0 0;	1864.63	2	33.1703	12.2324	72.055	7	0.00238	0.57349	0.91667	0.36842	0	0	0	0	1.09364e-34	2.52054e-36	-1	0.00905797	0.00905797	sp|O74480|YQJ7_SCHPO	SPCC1840.07c	191	46037000	48168800
cwq_mix2-1_726.28576.28576.3.0.dta	cwq_mix2-1_726.28576.28576.3.0.dta	cwq_mix2-1_726	28576	7875.33	3632.54	1211.52	3	1	RFNPAJTSITNYEIK		1767.9	9 2 0 0	H(9)N(2)	(N(N(H(H(H(H)))(H(H(H(H(H))))))))	434	0 1 0 0;0 2 0 0;1 2 0 0;2 2 0 0;3 2 0 0;4 2 0 0;5 2 0 0;6 2 0 0;7 2 0 0;8 2 0 0;	1864.63	6	44.0489	25.6249	78.2648	7	0.00141	0.38826	0.91667	0.57143	0	0	0	0	8.07605e-38	2.26181e-39	-1	0.00136612	0.00136612	sp|O94680|PDAT_SCHPO	plh1	551	56283000	45707900
cwq_mix2-1_726.28601.28601.3.0.dta	cwq_mix2-1_726.28601.28601.3.0.dta	cwq_mix2-1_726	28601	7881.83	3865.53	1289.18	3	1	DVYYTDEVGJITTSHMR		2000.9	9 2 0 0	H(9)N(2)	(N(N(H(H(H(H)))(H(H)(H(H(H)))))))	447	0 1 0 0;0 2 0 0;1 2 0 0;2 2 0 0;3 2 0 0;4 2 0 0;5 2 0 0;6 2 0 0;7 2 0 0;8 2 0 0;	1864.63	10	25.883	18.3797	39.8178	6	-0.00771	-1.99446	0.75	0.5	0	0	0	0	2.012e-18	3.49313e-20	-1	0.00444444	0.00444444	sp|Q10176|OST1_SCHPO	ost1	290	13158400	14701800
cwq_mix2-1_726.28834.28834.3.0.dta	cwq_mix2-1_726.28834.28834.3.0.dta	cwq_mix2-1_726	28834	7942.53	4303.68	1435.23	3	1	HYWJLTSNIYR		1466.72	15 2 0 0	H(15)N(2)	(N(N(H(H(H))(H(H(H(H(H(H)))))(H(H(H(H(H(H))))))))))	512	0 1 0 0;0 2 0 0;1 2 0 0;2 2 0 0;3 2 0 0;4 2 0 0;5 2 0 0;6 2 0 0;7 2 0 0;8 2 0 0;9 2 0 0;10 2 0 0;11 2 0 0;12 2 0 0;13 2 0 0;14 2 0 0;	2836.95	4	29.2158	13.7982	57.8486	7	0.0071	1.64924	0.72222	0.7	0	0	0	0	1.7094e-27	3.64745e-29	-1	0.00763359	0.00763359	sp|O13968|YE48_SCHPO	SPAC24C9.08	541	64402100	62487500
cwq_mix2-1_726.28883.28883.3.0.dta	cwq_mix2-1_726.28883.28883.3.0.dta	cwq_mix2-1_726	28883	7954.86	3621.41	1207.81	3	1	NJESYPIGFTYK		1432.67	11 2 0 0	H(11)N(2)	(N(N(H(H(H)(H(H(H))))(H(H(H))(H(H))))))	457	0 1 0 0;0 2 0 0;1 2 0 0;2 2 0 0;3 2 0 0;4 2 0 0;5 2 0 0;6 2 0 0;7 2 0 0;8 2 0 0;9 2 0 0;10 2 0 0;	2188.74	2	52.0097	48.3334	58.8372	7	0.00067	0.18487	0.78571	0.95455	0	0	0	0	5.35664e-28	1.20617e-29	-1	0	1.20617e-29	sp|Q10061|YAM6_SCHPO	SPAC1F5.06	555	11414000	43316100
cwq_mix2-1_726.28976.28976.3.0.dta	cwq_mix2-1_726.28976.28976.3.0.dta	cwq_mix2-1_726	28976	7978.13	4141.62	1381.21	3	1	HYWJLTSNIYR		1466.72	14 2 0 0	H(14)N(2)	(N(N(H(H(H))(H(H(H(H(H))))(H(H(H(H(H(H))))))))))	514	0 1 0 0;0 2 0 0;1 2 0 0;2 2 0 0;3 2 0 0;4 2 0 0;5 2 0 0;6 2 0 0;7 2 0 0;8 2 0 0;9 2 0 0;10 2 0 0;11 2 0 0;12 2 0 0;13 2 0 0;	2674.9	4	83.5823	64.4964	119.027	7	0.00399	0.9632	0.88235	1.2	0	0	0	0	4.55034e-58	3.38544e-59	-1	0	3.38544e-59	sp|O13968|YE48_SCHPO	SPAC24C9.08	541	364588000	358252000
cwq_mix2-1_726.29001.29001.3.0.dta	cwq_mix2-1_726.29001.29001.3.0.dta	cwq_mix2-1_726	29001	7984.65	3459.36	1153.79	3	1	NJESYPIGFTYK		1432.67	10 2 0 0	H(10)N(2)	(N(N(H(H(H(H)))(H(H(H))(H(H)(H))))))	441	0 1 0 0;0 2 0 0;1 2 0 0;2 2 0 0;3 2 0 0;4 2 0 0;5 2 0 0;6 2 0 0;7 2 0 0;8 2 0 0;9 2 0 0;	2026.69	2	37.0448	33.2403	44.1103	7	0.00277	0.80042	0.76923	0.81818	0	0	0	0	1.56959e-20	2.70025e-22	-1	0	2.70025e-22	sp|Q10061|YAM6_SCHPO	SPAC1F5.06	555	10058300	63704700
cwq_mix2-1_726.29027.29027.3.0.dta	cwq_mix2-1_726.29027.29027.3.0.dta	cwq_mix2-1_726	29027	7991.38	4212.69	1404.9	3	1	GHVFSNDDJSTIIIAMK		1861.91	12 2 0 0	H(12)N(2)	(N(N(H(H(H(H(H(H)))))(H(H(H))(H(H(H)))))))	413	0 1 0 0;0 2 0 0;1 2 0 0;2 2 0 0;3 2 0 0;4 2 0 0;5 2 0 0;6 2 0 0;7 2 0 0;8 2 0 0;9 2 0 0;10 2 0 0;11 2 0 0;	2350.79	9	16.0111	13.0715	21.4704	5	-0.01032	-2.4502	0.73333	0.4375	0	0	0	0	1.41574e-09	3.05253e-11	-1	0.0085389	0.0085389	sp|O13934|ATG15_SCHPO	atg15	187	2944970	3101790
cwq_mix2-1_726.29036.29036.3.0.dta	cwq_mix2-1_726.29036.29036.3.0.dta	cwq_mix2-1_726	29036	7993.5	3979.57	1327.19	3	1	HYWJLTSNIYR		1466.72	13 2 0 0	H(13)N(2)	(N(N(H(H(H))(H(H(H(H(H))))(H(H(H(H(H)))))))))	515	0 1 0 0;0 2 0 0;1 2 0 0;2 2 0 0;3 2 0 0;4 2 0 0;5 2 0 0;6 2 0 0;7 2 0 0;8 2 0 0;9 2 0 0;10 2 0 0;11 2 0 0;12 2 0 0;	2512.85	4	66.5587	48.1746	100.701	7	0.00408	1.02414	0.875	1	0	0	0	0	4.58883e-49	2.44239e-50	-1	0	2.44239e-50	sp|O13968|YE48_SCHPO	SPAC24C9.08	541	842971000	837357000
cwq_mix2-1_726.29056.29056.3.0.dta	cwq_mix2-1_726.29056.29056.3.0.dta	cwq_mix2-1_726	29056	7998.58	4141.62	1381.21	3	1	HYWJLTSNIYR		1466.72	14 2 0 0	H(14)N(2)	(N(N(H(H(H))(H(H(H(H(H))))(H(H(H(H(H(H))))))))))	514	0 1 0 0;0 2 0 0;1 2 0 0;2 2 0 0;3 2 0 0;4 2 0 0;5 2 0 0;6 2 0 0;7 2 0 0;8 2 0 0;9 2 0 0;10 2 0 0;11 2 0 0;12 2 0 0;13 2 0 0;	2674.9	4	43.4846	22.2248	82.9671	7	0.00012	0.02806	0.76471	0.75	0	0	0	0	3.44426e-40	1.37731e-41	-1	0.00362757	0.00362757	sp|O13968|YE48_SCHPO	SPAC24C9.08	541	364588000	358252000
cwq_mix2-1_726.29079.29079.3.0.dta	cwq_mix2-1_726.29079.29079.3.0.dta	cwq_mix2-1_726	29079	8004.7	3459.36	1153.79	3	1	NJESYPIGFTYK		1432.67	10 2 0 0	H(10)N(2)	(N(N(H(H(H(H)))(H(H)(H(H(H(H))))))))	446	0 1 0 0;0 2 0 0;1 2 0 0;2 2 0 0;3 2 0 0;4 2 0 0;5 2 0 0;6 2 0 0;7 2 0 0;8 2 0 0;9 2 0 0;	2026.69	2	59.8531	50.8265	76.6168	7	0.00184	0.53332	0.92308	1	0	0	0	0	5.47307e-37	1.64832e-38	-1	0	1.64832e-38	sp|Q10061|YAM6_SCHPO	SPAC1F5.06	555	10812700	63704700
cwq_mix2-1_726.29101.29101.3.0.dta	cwq_mix2-1_726.29101.29101.3.0.dta	cwq_mix2-1_726	29101	8010.31	3516.45	1172.82	3	1	KNPVNFDSVFJQSR		1651.82	9 2 0 0	H(9)N(2)	(N(N(H(H(H)(H))(H(H(H))(H(H))))))	477	0 1 0 0;0 2 0 0;1 2 0 0;2 2 0 0;3 2 0 0;4 2 0 0;5 2 0 0;6 2 0 0;7 2 0 0;8 2 0 0;	1864.63	11	84.6335	78.7014	95.6503	7	0.00146	0.41473	0.91667	1	0	0	0	0	1.49483e-46	7.0787e-48	-1	0	7.0787e-48	sp|Q8WZK2|MCD4_SCHPO	its8	134	205518000	206033000
cwq_mix2-1_726.29122.29122.3.0.dta	cwq_mix2-1_726.29122.29122.3.0.dta	cwq_mix2-1_726	29122	8015.85	3979.57	1327.19	3	1	HYWJLTSNIYR		1466.72	13 2 0 0	H(13)N(2)	(N(N(H(H(H))(H(H(H(H(H))))(H(H(H(H(H)))))))))	515	0 1 0 0;0 2 0 0;1 2 0 0;2 2 0 0;3 2 0 0;4 2 0 0;5 2 0 0;6 2 0 0;7 2 0 0;8 2 0 0;9 2 0 0;10 2 0 0;11 2 0 0;12 2 0 0;	2512.85	4	96.4289	72.6233	140.639	7	0.00338	0.85	0.9375	1.15	0	0	0	0	1.75702e-68	2.38113e-69	-1	0	2.38113e-69	sp|O13968|YE48_SCHPO	SPAC24C9.08	541	842971000	837357000
cwq_mix2-1_726.29127.29127.3.0.dta	cwq_mix2-1_726.29127.29127.3.0.dta	cwq_mix2-1_726	29127	8017.19	3354.4	1118.81	3	1	KNPVNFDSVFJQSR		1651.82	8 2 0 0	H(8)N(2)	(N(N(H(H(H(H)))(H(H)(H)(H)))))	451	0 1 0 0;0 2 0 0;1 2 0 0;2 2 0 0;3 2 0 0;4 2 0 0;5 2 0 0;6 2 0 0;7 2 0 0;	1702.58	11	34.4693	18.1727	64.7345	7	0.00107	0.31922	0.90909	0.38462	0	0	0	0	5.43635e-31	1.31171e-32	-1	0.00514403	0.00514403	sp|Q8WZK2|MCD4_SCHPO	its8	134	104818000	100808000
cwq_mix2-1_726.29151.29151.3.0.dta	cwq_mix2-1_726.29151.29151.3.0.dta	cwq_mix2-1_726	29151	8023.36	3817.51	1273.18	3	1	HYWJLTSNIYR		1466.72	12 2 0 0	H(12)N(2)	(N(N(H(H(H)(H))(H(H(H(H(H(H(H(H)))))))))))	469	0 1 0 0;0 2 0 0;1 2 0 0;2 2 0 0;3 2 0 0;4 2 0 0;5 2 0 0;6 2 0 0;7 2 0 0;8 2 0 0;9 2 0 0;10 2 0 0;11 2 0 0;	2350.79	4	66.653	45.5487	105.846	7	0.00205	0.5378	0.93333	1.1	0	0	0	0	1.30481e-51	4.09126e-53	-1	0	4.09126e-53	sp|O13968|YE48_SCHPO	SPAC24C9.08	541	124886000	109474000
cwq_mix2-1_726.29214.29214.3.0.dta	cwq_mix2-1_726.29214.29214.3.0.dta	cwq_mix2-1_726	29214	8039.61	3979.57	1327.19	3	1	HYWJLTSNIYR		1466.72	13 2 0 0	H(13)N(2)	(N(N(H(H(H))(H(H(H(H(H))))(H(H(H(H(H)))))))))	515	0 1 0 0;0 2 0 0;1 2 0 0;2 2 0 0;3 2 0 0;4 2 0 0;5 2 0 0;6 2 0 0;7 2 0 0;8 2 0 0;9 2 0 0;10 2 0 0;11 2 0 0;12 2 0 0;	2512.85	4	81.0184	61.2378	117.754	7	0.00366	0.92086	0.9375	1.15	0	0	0	0	1.89737e-57	1.31895e-58	-1	0	1.31895e-58	sp|O13968|YE48_SCHPO	SPAC24C9.08	541	842971000	837357000
cwq_mix2-1_726.29229.29229.3.0.dta	cwq_mix2-1_726.29229.29229.3.0.dta	cwq_mix2-1_726	29229	8043.24	3817.51	1273.18	3	1	HYWJLTSNIYR		1466.72	12 2 0 0	H(12)N(2)	(N(N(H(H(H)(H))(H(H(H(H(H(H(H(H)))))))))))	469	0 1 0 0;0 2 0 0;1 2 0 0;2 2 0 0;3 2 0 0;4 2 0 0;5 2 0 0;6 2 0 0;7 2 0 0;8 2 0 0;9 2 0 0;10 2 0 0;11 2 0 0;	2350.79	4	67.0317	47.2927	103.69	7	0.00344	0.90008	0.93333	1.1	0	0	0	0	1.51677e-50	7.21038e-52	-1	0	7.21038e-52	sp|O13968|YE48_SCHPO	SPAC24C9.08	541	124886000	109474000
cwq_mix2-1_726.29230.29230.3.0.dta	cwq_mix2-1_726.29230.29230.3.0.dta	cwq_mix2-1_726	29230	8043.51	3354.4	1118.81	3	1	KNPVNFDSVFJQSR		1651.82	8 2 0 0	H(8)N(2)	(N(N(H(H(H(H)))(H(H(H(H)))))))	437	0 1 0 0;0 2 0 0;1 2 0 0;2 2 0 0;3 2 0 0;4 2 0 0;5 2 0 0;6 2 0 0;7 2 0 0;	1702.58	11	43.9274	27.8487	73.7878	7	0.00146	0.43549	0.90909	0.46154	0	0	0	0	1.46193e-35	3.86509e-37	-1	0	3.86509e-37	sp|Q8WZK2|MCD4_SCHPO	its8	134	104818000	100808000
cwq_mix2-1_726.29284.29284.3.0.dta	cwq_mix2-1_726.29284.29284.3.0.dta	cwq_mix2-1_726	29284	8058.09	3655.46	1219.16	3	1	HYWJLTSNIYR		1466.72	11 2 0 0	H(11)N(2)	(N(N(H(H(H(H(H))))(H(H)(H(H)(H(H)))))))	427	0 1 0 0;0 2 0 0;1 2 0 0;2 2 0 0;3 2 0 0;4 2 0 0;5 2 0 0;6 2 0 0;7 2 0 0;8 2 0 0;9 2 0 0;10 2 0 0;	2188.74	4	59.4811	41.2555	93.3286	7	0.00329	0.89879	0.92857	1.05	0	0	0	0	2.15872e-45	8.22321e-47	-1	0	8.22321e-47	sp|O13968|YE48_SCHPO	SPAC24C9.08	541	87334000	76784500
cwq_mix2-1_726.29286.29286.3.0.dta	cwq_mix2-1_726.29286.29286.3.0.dta	cwq_mix2-1_726	29286	8058.57	3979.57	1327.19	3	1	HYWJLTSNIYR		1466.72	13 2 0 0	H(13)N(2)	(N(N(H(H(H))(H(H(H(H(H))))(H(H(H(H(H)))))))))	515	0 1 0 0;0 2 0 0;1 2 0 0;2 2 0 0;3 2 0 0;4 2 0 0;5 2 0 0;6 2 0 0;7 2 0 0;8 2 0 0;9 2 0 0;10 2 0 0;11 2 0 0;12 2 0 0;	2512.85	4	58.9216	36.9921	99.6479	7	0.00306	0.76859	0.875	0.85	0	0	0	0	1.52898e-48	5.96816e-50	-1	0	5.96816e-50	sp|O13968|YE48_SCHPO	SPAC24C9.08	541	842971000	848305000
cwq_mix2-1_726.29287.29287.3.0.dta	cwq_mix2-1_726.29287.29287.3.0.dta	cwq_mix2-1_726	29287	8058.84	3192.35	1064.79	3	1	KNPVNFDSVFJQSR		1651.82	7 2 0 0	H(7)N(2)	(N(N(H(H(H))(H(H(H(H)))))))	521	0 1 0 0;0 2 0 0;1 2 0 0;2 2 0 0;3 2 0 0;4 2 0 0;5 2 0 0;6 2 0 0;	1540.53	11	31.6831	13.9195	64.6728	7	0.00391	1.22519	1	0.38462	0	0	0	0	5.84176e-31	1.47623e-32	-1	0.00763359	0.00763359	sp|Q8WZK2|MCD4_SCHPO	its8	134	31648500	36677800
cwq_mix2-1_726.29366.29366.3.0.dta	cwq_mix2-1_726.29366.29366.3.0.dta	cwq_mix2-1_726	29366	8079.22	3655.46	1219.16	3	1	HYWJLTSNIYR		1466.72	11 2 0 0	H(11)N(2)	(N(N(H(H(H(H(H))))(H(H(H(H(H(H)))))))))	416	0 1 0 0;0 2 0 0;1 2 0 0;2 2 0 0;3 2 0 0;4 2 0 0;5 2 0 0;6 2 0 0;7 2 0 0;8 2 0 0;9 2 0 0;10 2 0 0;	2188.74	4	34.2305	14.1948	71.4395	7	0.00352	0.96281	0.85714	0.6	0	0	0	0	2.2352e-34	6.55907e-36	-1	0.00689655	0.00689655	sp|O13968|YE48_SCHPO	SPAC24C9.08	541	120796000	99646400
cwq_mix2-1_726.29394.29394.3.0.dta	cwq_mix2-1_726.29394.29394.3.0.dta	cwq_mix2-1_726	29394	8086.51	3979.57	1327.19	3	1	HYWJLTSNIYR		1466.72	13 2 0 0	H(13)N(2)	(N(N(H(H(H))(H(H(H(H(H))))(H(H(H(H(H)))))))))	515	0 1 0 0;0 2 0 0;1 2 0 0;2 2 0 0;3 2 0 0;4 2 0 0;5 2 0 0;6 2 0 0;7 2 0 0;8 2 0 0;9 2 0 0;10 2 0 0;11 2 0 0;12 2 0 0;	2512.85	4	21.0974	12.7714	36.56	6	0.00715	1.79608	0.75	0.5	0	0	0	0	7.99464e-17	1.49138e-18	-1	0.00905797	0.00905797	sp|O13968|YE48_SCHPO	SPAC24C9.08	541	856947000	856908000
cwq_mix2-1_726.29617.29617.3.0.dta	cwq_mix2-1_726.29617.29617.3.0.dta	cwq_mix2-1_726	29617	8144.2	3797.57	1266.53	3	1	KLGNQYYJDTQWLK		1770.88	10 2 0 0	H(10)N(2)	(N(N(H(H(H(H)))(H(H(H(H(H(H)))))))))	433	0 1 0 0;0 2 0 0;1 2 0 0;2 2 0 0;3 2 0 0;4 2 0 0;5 2 0 0;6 2 0 0;7 2 0 0;8 2 0 0;9 2 0 0;	2026.69	8	61.4847	43.4845	94.9136	7	0.00492	1.29502	1	1	0	0	0	0	3.48526e-46	1.61741e-47	-1	0	1.61741e-47	sp|Q10061|YAM6_SCHPO	SPAC1F5.06	733	59610900	45419200
cwq_mix2-1_726.29675.29675.3.0.dta	cwq_mix2-1_726.29675.29675.3.0.dta	cwq_mix2-1_726	29675	8159.31	3331.35	1111.12	3	1	HYWJLTSNIYR		1466.72	9 2 0 0	H(9)N(2)	(N(N(H(H(H(H)))(H(H(H(H(H))))))))	434	0 1 0 0;0 2 0 0;1 2 0 0;2 2 0 0;3 2 0 0;4 2 0 0;5 2 0 0;6 2 0 0;7 2 0 0;8 2 0 0;	1864.63	4	34.9449	19.0313	64.4989	7	-0.0005	-0.14878	0.91667	0.65	0	0	0	0	7.15349e-31	1.86182e-32	-1	0.00444444	0.00444444	sp|O13968|YE48_SCHPO	SPAC24C9.08	541	64080100	60182400
cwq_mix2-1_726.29717.29717.3.0.dta	cwq_mix2-1_726.29717.29717.3.0.dta	cwq_mix2-1_726	29717	8170.49	3635.52	1212.51	3	1	KLGNQYYJDTQWLK		1770.88	9 2 0 0	H(9)N(2)	(N(N(H(H(H(H)))(H(H(H(H(H))))))))	434	0 1 0 0;0 2 0 0;1 2 0 0;2 2 0 0;3 2 0 0;4 2 0 0;5 2 0 0;6 2 0 0;7 2 0 0;8 2 0 0;	1864.63	8	59.2703	42.3011	90.7843	7	0.00219	0.60249	1	0.96154	0	0	0	0	4.05492e-44	1.55204e-45	-1	0	1.55204e-45	sp|Q10061|YAM6_SCHPO	SPAC1F5.06	733	71979500	68699600
cwq_mix2-1_726.29727.29727.5.0.dta	cwq_mix2-1_726.29727.29727.5.0.dta	cwq_mix2-1_726	29727	8172.89	6254.58	1251.72	5	1	SSVGSINHGTYFYHASQEGLVSJDSNIHAGIR		3417.62	15 2 0 0	H(15)N(2)	(N(N(H(H(H))(H(H(H(H(H(H)))))(H(H(H(H(H(H))))))))))	512	0 1 0 0;0 2 0 0;1 2 0 0;2 2 0 0;3 2 0 0;4 2 0 0;5 2 0 0;6 2 0 0;7 2 0 0;8 2 0 0;9 2 0 0;10 2 0 0;11 2 0 0;12 2 0 0;13 2 0 0;14 2 0 0;	2836.95	23	73.6826	64.1549	91.3767	7	0.00384	0.61439	0.77778	0.54839	0	0	0	0	2.04718e-44	7.96686e-46	-1	0	7.96686e-46	sp|Q10088|SPEB1_SCHPO	SPAC11D3.09	247	596464000	28436700
cwq_mix2-1_726.29742.29742.5.0.dta	cwq_mix2-1_726.29742.29742.5.0.dta	cwq_mix2-1_726	29742	8176.03	6092.52	1219.31	5	1	SSVGSINHGTYFYHASQEGLVSJDSNIHAGIR		3417.62	14 2 0 0	H(14)N(2)	(N(N(H(H(H))(H(H(H(H(H))))(H(H(H(H(H(H))))))))))	514	0 1 0 0;0 2 0 0;1 2 0 0;2 2 0 0;3 2 0 0;4 2 0 0;5 2 0 0;6 2 0 0;7 2 0 0;8 2 0 0;9 2 0 0;10 2 0 0;11 2 0 0;12 2 0 0;13 2 0 0;	2674.9	23	53.8142	61.3051	39.9025	6	0.005	0.82006	0.58824	0.53226	0	0	0	0	1.82877e-18	3.1644e-20	-1	0	3.1644e-20	sp|Q10088|SPEB1_SCHPO	SPAC11D3.09	247	855070000	38273900
cwq_mix2-1_726.29788.29788.3.0.dta	cwq_mix2-1_726.29788.29788.3.0.dta	cwq_mix2-1_726	29788	8188.46	3635.52	1212.51	3	1	KLGNQYYJDTQWLK		1770.88	9 2 0 0	H(9)N(2)	(N(N(H(H(H(H)))(H(H(H(H(H))))))))	434	0 1 0 0;0 2 0 0;1 2 0 0;2 2 0 0;3 2 0 0;4 2 0 0;5 2 0 0;6 2 0 0;7 2 0 0;8 2 0 0;	1864.63	8	56.7597	40.7822	86.4323	7	0.00132	0.36236	0.91667	0.96154	0	0	0	0	6.20881e-42	2.43075e-43	-1	0	2.43075e-43	sp|Q10061|YAM6_SCHPO	SPAC1F5.06	733	87519800	68699600
cwq_mix2-1_726.29798.29798.5.0.dta	cwq_mix2-1_726.29798.29798.5.0.dta	cwq_mix2-1_726	29798	8191.05	5930.47	1186.9	5	1	SSVGSINHGTYFYHASQEGLVSJDSNIHAGIR		3417.62	13 2 0 0	H(13)N(2)	(N(N(H(H(H))(H(H(H(H(H))))(H(H(H(H(H)))))))))	515	0 1 0 0;0 2 0 0;1 2 0 0;2 2 0 0;3 2 0 0;4 2 0 0;5 2 0 0;6 2 0 0;7 2 0 0;8 2 0 0;9 2 0 0;10 2 0 0;11 2 0 0;12 2 0 0;	2512.85	23	62.3235	71.438	45.3964	7	0.00639	1.07827	0.625	0.58065	0	0	0	0	3.61295e-21	5.90128e-23	-1	0	5.90128e-23	sp|Q10088|SPEB1_SCHPO	SPAC11D3.09	247	1732020000	64516100
cwq_mix2-1_726.29801.29801.6.3.dta	cwq_mix2-1_726.29801.29801.6.3.dta	cwq_mix2-1_726	29801	8191.74	6092.52	1016.26	6	1	SSVGSINHGTYFYHASQEGLVSJDSNIHAGIR		3417.62	14 2 0 0	H(14)N(2)	(N(N(H(H(H))(H(H(H(H(H))))(H(H(H(H(H(H))))))))))	514	0 1 0 0;0 2 0 0;1 2 0 0;2 2 0 0;3 2 0 0;4 2 0 0;5 2 0 0;6 2 0 0;7 2 0 0;8 2 0 0;9 2 0 0;10 2 0 0;11 2 0 0;12 2 0 0;13 2 0 0;	2674.9	23	29.2765	30.1768	27.6044	6	-0.00022	-0.03591	0.58824	0.40323	0	0	0	0	1.95303e-12	4.46009e-14	-1	0	4.46009e-14	sp|Q10088|SPEB1_SCHPO	SPAC11D3.09	247	58731500	2078930
cwq_mix2-1_726.29822.29822.5.0.dta	cwq_mix2-1_726.29822.29822.5.0.dta	cwq_mix2-1_726	29822	8197.03	6092.52	1219.31	5	1	SSVGSINHGTYFYHASQEGLVSJDSNIHAGIR		3417.62	14 2 0 0	H(14)N(2)	(N(N(H(H(H))(H(H(H(H(H))))(H(H(H(H(H(H))))))))))	514	0 1 0 0;0 2 0 0;1 2 0 0;2 2 0 0;3 2 0 0;4 2 0 0;5 2 0 0;6 2 0 0;7 2 0 0;8 2 0 0;9 2 0 0;10 2 0 0;11 2 0 0;12 2 0 0;13 2 0 0;	2674.9	23	46.9968	53.7401	34.4736	7	0.00458	0.75112	0.52941	0.5	0	0	0	0	8.59554e-16	1.35555e-17	-1	0	1.35555e-17	sp|Q10088|SPEB1_SCHPO	SPAC11D3.09	247	855070000	38273900
cwq_mix2-1_726.29879.29879.5.0.dta	cwq_mix2-1_726.29879.29879.5.0.dta	cwq_mix2-1_726	29879	8211.69	5930.47	1186.9	5	1	SSVGSINHGTYFYHASQEGLVSJDSNIHAGIR		3417.62	13 2 0 0	H(13)N(2)	(N(N(H(H(H))(H(H(H(H(H))))(H(H(H(H(H)))))))))	515	0 1 0 0;0 2 0 0;1 2 0 0;2 2 0 0;3 2 0 0;4 2 0 0;5 2 0 0;6 2 0 0;7 2 0 0;8 2 0 0;9 2 0 0;10 2 0 0;11 2 0 0;12 2 0 0;	2512.85	23	51.4159	63.4211	29.1205	6	0.00524	0.88435	0.5625	0.51613	0	0	0	0	3.69839e-13	6.69385e-15	-1	0	6.69385e-15	sp|Q10088|SPEB1_SCHPO	SPAC11D3.09	247	1732020000	64516100
cwq_mix2-1_726.29892.29892.5.0.dta	cwq_mix2-1_726.29892.29892.5.0.dta	cwq_mix2-1_726	29892	8215.07	5768.42	1154.49	5	1	SSVGSINHGTYFYHASQEGLVSJDSNIHAGIR		3417.62	12 2 0 0	H(12)N(2)	(N(N(H(H(H(H)))(H(H)(H(H(H(H(H(H))))))))))	444	0 1 0 0;0 2 0 0;1 2 0 0;2 2 0 0;3 2 0 0;4 2 0 0;5 2 0 0;6 2 0 0;7 2 0 0;8 2 0 0;9 2 0 0;10 2 0 0;11 2 0 0;	2350.79	23	50.4172	42.5803	64.9713	7	0.00745	1.29118	0.73333	0.46774	0	0	0	0	4.1258e-31	1.04092e-32	-1	0	1.04092e-32	sp|Q10088|SPEB1_SCHPO	SPAC11D3.09	247	946122000	11569600
cwq_mix2-1_726.29897.29897.3.0.dta	cwq_mix2-1_726.29897.29897.3.0.dta	cwq_mix2-1_726	29897	8216.45	4903.02	1635.01	3	1	KLVDATQGGPJITFSSIR		1904.02	16 2 0 0	H(16)N(2)	(N(N(H(H(H))(H(H(H(H(H(H)))))(H(H(H(H(H(H(H)))))))))))	511	0 1 0 0;0 2 0 0;1 2 0 0;2 2 0 0;3 2 0 0;4 2 0 0;5 2 0 0;6 2 0 0;7 2 0 0;8 2 0 0;9 2 0 0;10 2 0 0;11 2 0 0;12 2 0 0;13 2 0 0;14 2 0 0;15 2 0 0;	2999	11	21.8503	17.3658	30.1787	6	-0.00442	-0.9006	0.63158	0.47059	0	0	0	0	1.13546e-13	2.22342e-15	-1	0.00514403	0.00514403	sp|O13857|PLB2_SCHPO	SPAC1A6.03c	228	31907200	26672500
cwq_mix2-1_726.29904.29904.6.0.dta	cwq_mix2-1_726.29904.29904.6.0.dta	cwq_mix2-1_726	29904	8218.21	5930.46	989.25	6	1	SSVGSINHGTYFYHASQEGLVSJDSNIHAGIR		3417.62	13 2 0 0	H(13)N(2)	(N(N(H(H(H))(H(H(H(H(H))))(H(H(H(H(H)))))))))	515	0 1 0 0;0 2 0 0;1 2 0 0;2 2 0 0;3 2 0 0;4 2 0 0;5 2 0 0;6 2 0 0;7 2 0 0;8 2 0 0;9 2 0 0;10 2 0 0;11 2 0 0;12 2 0 0;	2512.85	23	29.724	30.165	28.905	6	-0.00524	-0.8838	0.5625	0.40323	0	0	0	0	4.69495e-13	9.48836e-15	-1	0	9.48836e-15	sp|Q10088|SPEB1_SCHPO	SPAC11D3.09	247	117459000	4092290
cwq_mix2-1_726.29914.29914.5.0.dta	cwq_mix2-1_726.29914.29914.5.0.dta	cwq_mix2-1_726	29914	8220.56	6092.52	1219.31	5	1	SSVGSINHGTYFYHASQEGLVSJDSNIHAGIR		3417.62	14 2 0 0	H(14)N(2)	(N(N(H(H(H))(H(H(H(H(H))))(H(H(H(H(H(H))))))))))	514	0 1 0 0;0 2 0 0;1 2 0 0;2 2 0 0;3 2 0 0;4 2 0 0;5 2 0 0;6 2 0 0;7 2 0 0;8 2 0 0;9 2 0 0;10 2 0 0;11 2 0 0;12 2 0 0;13 2 0 0;	2674.9	23	45.357	48.2685	39.95	7	0.00502	0.82416	0.58824	0.5	0	0	0	0	1.73341e-18	2.75959e-20	-1	0	2.75959e-20	sp|Q10088|SPEB1_SCHPO	SPAC11D3.09	247	864289000	38643500
cwq_mix2-1_726.29923.29923.4.0.dta	cwq_mix2-1_726.29923.29923.4.0.dta	cwq_mix2-1_726	29923	8223.01	5930.48	1483.37	4	1	SSVGSINHGTYFYHASQEGLVSJDSNIHAGIR		3417.62	13 2 0 0	H(13)N(2)	(N(N(H(H(H))(H(H(H(H(H))))(H(H(H(H(H)))))))))	515	0 1 0 0;0 2 0 0;1 2 0 0;2 2 0 0;3 2 0 0;4 2 0 0;5 2 0 0;6 2 0 0;7 2 0 0;8 2 0 0;9 2 0 0;10 2 0 0;11 2 0 0;12 2 0 0;	2512.85	23	43.6144	58.7965	15.4192	6	0.00893	1.50521	0.4375	0.56452	0	0	0	0	1.10357e-06	3.54107e-08	-1	0	3.54107e-08	sp|Q10088|SPEB1_SCHPO	SPAC11D3.09	247	380720000	7096880
cwq_mix2-1_726.29924.29924.4.0.dta	cwq_mix2-1_726.29924.29924.4.0.dta	cwq_mix2-1_726	29924	8223.28	5768.42	1442.86	4	1	SSVGSINHGTYFYHASQEGLVSJDSNIHAGIR		3417.62	12 2 0 0	H(12)N(2)	(N(N(H(H(H)(H))(H(H(H(H(H(H(H(H)))))))))))	469	0 1 0 0;0 2 0 0;1 2 0 0;2 2 0 0;3 2 0 0;4 2 0 0;5 2 0 0;6 2 0 0;7 2 0 0;8 2 0 0;9 2 0 0;10 2 0 0;11 2 0 0;	2350.79	23	56.5575	63.6341	43.4152	6	0.0099	1.71591	0.73333	0.59677	0	0	0	0	3.45867e-20	5.82081e-22	-1	0	5.82081e-22	sp|Q10088|SPEB1_SCHPO	SPAC11D3.09	247	198014000	760572
cwq_mix2-1_726.29943.29943.4.0.dta	cwq_mix2-1_726.29943.29943.4.0.dta	cwq_mix2-1_726	29943	8228.42	5606.37	1402.35	4	1	SSVGSINHGTYFYHASQEGLVSJDSNIHAGIR		3417.62	11 2 0 0	H(11)N(2)	(N(N(H(H(H(H(H))))(H(H)(H(H(H(H))))))))	424	0 1 0 0;0 2 0 0;1 2 0 0;2 2 0 0;3 2 0 0;4 2 0 0;5 2 0 0;6 2 0 0;7 2 0 0;8 2 0 0;9 2 0 0;10 2 0 0;	2188.74	23	18.1252	24.3707	6.52647	4	0.01103	1.9666	0.28571	0.41935	0	0	0	0	0.0110684	0.00128911	-1	0.00268456	0.00397367	sp|Q10088|SPEB1_SCHPO	SPAC11D3.09	247	310342000	4246720
cwq_mix2-1_726.29953.29953.5.0.dta	cwq_mix2-1_726.29953.29953.5.0.dta	cwq_mix2-1_726	29953	8231.15	5930.47	1186.9	5	1	SSVGSINHGTYFYHASQEGLVSJDSNIHAGIR		3417.62	13 2 0 0	H(13)N(2)	(N(N(H(H(H))(H(H(H(H(H))))(H(H(H(H(H)))))))))	515	0 1 0 0;0 2 0 0;1 2 0 0;2 2 0 0;3 2 0 0;4 2 0 0;5 2 0 0;6 2 0 0;7 2 0 0;8 2 0 0;9 2 0 0;10 2 0 0;11 2 0 0;12 2 0 0;	2512.85	23	75.9002	73.7765	79.8443	7	0.00629	1.06141	0.75	0.58065	0	0	0	0	1.29069e-38	4.0059e-40	-1	0	4.0059e-40	sp|Q10088|SPEB1_SCHPO	SPAC11D3.09	247	1732020000	64516100
cwq_mix2-1_726.29956.29956.3.0.dta	cwq_mix2-1_726.29956.29956.3.0.dta	cwq_mix2-1_726	29956	8231.99	4740.98	1581	3	1	KLVDATQGGPJITFSSIR		1904.02	15 2 0 0	H(15)N(2)	(N(N(H(H(H))(H(H(H(H(H(H)))))(H(H(H(H(H(H))))))))))	512	0 1 0 0;0 2 0 0;1 2 0 0;2 2 0 0;3 2 0 0;4 2 0 0;5 2 0 0;6 2 0 0;7 2 0 0;8 2 0 0;9 2 0 0;10 2 0 0;11 2 0 0;12 2 0 0;13 2 0 0;14 2 0 0;	2836.95	11	52.9678	41.3263	74.5877	7	0.00698	1.47243	0.83333	0.79412	0	0	0	0	5.77495e-36	1.38087e-37	-1	0	1.38087e-37	sp|O13857|PLB2_SCHPO	SPAC1A6.03c	228	24566200	20057700
cwq_mix2-1_726.29981.29981.5.0.dta	cwq_mix2-1_726.29981.29981.5.0.dta	cwq_mix2-1_726	29981	8238.33	5768.42	1154.49	5	1	SSVGSINHGTYFYHASQEGLVSJDSNIHAGIR		3417.62	12 2 0 0	H(12)N(2)	(N(N(H(H(H)(H))(H(H(H(H(H(H(H(H)))))))))))	469	0 1 0 0;0 2 0 0;1 2 0 0;2 2 0 0;3 2 0 0;4 2 0 0;5 2 0 0;6 2 0 0;7 2 0 0;8 2 0 0;9 2 0 0;10 2 0 0;11 2 0 0;	2350.79	23	69.6578	61.9965	83.8858	7	0.00444	0.76937	0.8	0.53226	0	0	0	0	1.18697e-40	3.6561e-42	-1	0	3.6561e-42	sp|Q10088|SPEB1_SCHPO	SPAC11D3.09	247	946122000	11569600
cwq_mix2-1_726.29982.29982.5.0.dta	cwq_mix2-1_726.29982.29982.5.0.dta	cwq_mix2-1_726	29982	8238.5	5606.36	1122.08	5	1	SSVGSINHGTYFYHASQEGLVSJDSNIHAGIR		3417.62	11 2 0 0	H(11)N(2)	(N(N(H(H(H(H))(H(H)))(H(H(H(H(H))))))))	429	0 1 0 0;0 2 0 0;1 2 0 0;2 2 0 0;3 2 0 0;4 2 0 0;5 2 0 0;6 2 0 0;7 2 0 0;8 2 0 0;9 2 0 0;10 2 0 0;	2188.74	23	58.2471	61.9501	51.3701	7	0.00394	0.70304	0.78571	0.53226	0	0	0	0	3.49001e-24	5.59456e-26	-1	0	5.59456e-26	sp|Q10088|SPEB1_SCHPO	SPAC11D3.09	247	1441490000	36621700
cwq_mix2-1_726.29989.29989.6.0.dta	cwq_mix2-1_726.29989.29989.6.0.dta	cwq_mix2-1_726	29989	8240.33	5606.36	935.233	6	1	SSVGSINHGTYFYHASQEGLVSJDSNIHAGIR		3417.62	11 2 0 0	H(11)N(2)	(N(N(H(H(H(H(H))))(H(H)(H(H(H(H))))))))	424	0 1 0 0;0 2 0 0;1 2 0 0;2 2 0 0;3 2 0 0;4 2 0 0;5 2 0 0;6 2 0 0;7 2 0 0;8 2 0 0;9 2 0 0;10 2 0 0;	2188.74	23	14.6682	18.343	7.84353	4	0.00223	0.39732	0.42857	0.32258	0	0	0	0	0.0120364	0.000911618	-1	0.00444444	0.00535605	sp|Q10088|SPEB1_SCHPO	SPAC11D3.09	247	83431200	0
cwq_mix2-1_726.30041.30041.5.0.dta	cwq_mix2-1_726.30041.30041.5.0.dta	cwq_mix2-1_726	30041	8253.35	5930.47	1186.9	5	1	SSVGSINHGTYFYHASQEGLVSJDSNIHAGIR		3417.62	13 2 0 0	H(13)N(2)	(N(N(H(H(H))(H(H(H(H(H))))(H(H(H(H(H)))))))))	515	0 1 0 0;0 2 0 0;1 2 0 0;2 2 0 0;3 2 0 0;4 2 0 0;5 2 0 0;6 2 0 0;7 2 0 0;8 2 0 0;9 2 0 0;10 2 0 0;11 2 0 0;12 2 0 0;	2512.85	23	45.4085	48.8535	39.0107	7	0.0035	0.59095	0.5625	0.5	0	0	0	0	4.99918e-18	1.06373e-19	-1	0	1.06373e-19	sp|Q10088|SPEB1_SCHPO	SPAC11D3.09	247	1732020000	67448200
cwq_mix2-1_726.30046.30046.3.0.dta	cwq_mix2-1_726.30046.30046.3.0.dta	cwq_mix2-1_726	30046	8254.34	4578.92	1526.98	3	1	KLVDATQGGPJITFSSIR		1904.02	14 2 0 0	H(14)N(2)	(N(N(H(H(H))(H(H(H(H(H))))(H(H(H(H(H(H))))))))))	514	0 1 0 0;0 2 0 0;1 2 0 0;2 2 0 0;3 2 0 0;4 2 0 0;5 2 0 0;6 2 0 0;7 2 0 0;8 2 0 0;9 2 0 0;10 2 0 0;11 2 0 0;12 2 0 0;13 2 0 0;	2674.9	11	48.6867	35.476	73.2209	7	-0.0055	-1.20111	0.82353	0.73529	0	0	0	0	2.82394e-35	8.95093e-37	-1	0	8.95093e-37	sp|O13857|PLB2_SCHPO	SPAC1A6.03c	228	27579600	20987300
cwq_mix2-1_726.30068.30068.5.0.dta	cwq_mix2-1_726.30068.30068.5.0.dta	cwq_mix2-1_726	30068	8259.25	5606.36	1122.08	5	1	SSVGSINHGTYFYHASQEGLVSJDSNIHAGIR		3417.62	11 2 0 0	H(11)N(2)	(N(N(H(H(H)(H(H)))(H(H(H))(H(H)(H))))))	465	0 1 0 0;0 2 0 0;1 2 0 0;2 2 0 0;3 2 0 0;4 2 0 0;5 2 0 0;6 2 0 0;7 2 0 0;8 2 0 0;9 2 0 0;10 2 0 0;	2188.74	23	67.0962	72.1569	57.6976	6	0.00424	0.75655	0.71429	0.56452	0	0	0	0	2.0411e-27	4.39338e-29	-1	0	4.39338e-29	sp|Q10088|SPEB1_SCHPO	SPAC11D3.09	247	1441490000	36621700
cwq_mix2-1_726.30070.30070.5.0.dta	cwq_mix2-1_726.30070.30070.5.0.dta	cwq_mix2-1_726	30070	8259.4	5768.42	1154.49	5	1	SSVGSINHGTYFYHASQEGLVSJDSNIHAGIR		3417.62	12 2 0 0	H(12)N(2)	(N(N(H(H)(H(H(H(H)))(H(H(H(H(H(H))))))))))	862	0 1 0 0;0 2 0 0;1 2 0 0;2 2 0 0;3 2 0 0;4 2 0 0;5 2 0 0;6 2 0 0;7 2 0 0;8 2 0 0;9 2 0 0;10 2 0 0;11 2 0 0;	2350.79	23	59.6681	56.406	65.7263	7	0.00269	0.466	0.73333	0.51613	0	0	0	0	1.71255e-31	3.81336e-33	-1	0	3.81336e-33	sp|Q10088|SPEB1_SCHPO	SPAC11D3.09	247	946122000	18132200
cwq_mix2-1_726.30073.30073.4.0.dta	cwq_mix2-1_726.30073.30073.4.0.dta	cwq_mix2-1_726	30073	8260.1	5606.36	1402.35	4	1	SSVGSINHGTYFYHASQEGLVSJDSNIHAGIR		3417.62	11 2 0 0	H(11)N(2)	(N(N(H(H(H(H))(H(H)))(H(H(H(H(H))))))))	429	0 1 0 0;0 2 0 0;1 2 0 0;2 2 0 0;3 2 0 0;4 2 0 0;5 2 0 0;6 2 0 0;7 2 0 0;8 2 0 0;9 2 0 0;10 2 0 0;	2188.74	23	65.9569	71.9908	54.7512	7	0.00259	0.46117	0.71429	0.6129	0	0	0	0	6.53231e-26	1.32881e-27	-1	0	1.32881e-27	sp|Q10088|SPEB1_SCHPO	SPAC11D3.09	247	310342000	4152780
cwq_mix2-1_726.30094.30094.5.0.dta	cwq_mix2-1_726.30094.30094.5.0.dta	cwq_mix2-1_726	30094	8265.75	5444.31	1089.67	5	1	SSVGSINHGTYFYHASQEGLVSJDSNIHAGIR		3417.62	10 2 0 0	H(10)N(2)	(N(N(H(H(H(H(H))))(H(H)(H(H(H)))))))	426	0 1 0 0;0 2 0 0;1 2 0 0;2 2 0 0;3 2 0 0;4 2 0 0;5 2 0 0;6 2 0 0;7 2 0 0;8 2 0 0;9 2 0 0;	2026.69	23	48.1999	58.237	29.5597	6	0.00232	0.42612	0.61538	0.51613	0	0	0	0	2.26976e-13	4.48346e-15	-1	0	4.48346e-15	sp|Q10088|SPEB1_SCHPO	SPAC11D3.09	247	860488000	10330000
cwq_mix2-1_726.30118.30118.6.0.dta	cwq_mix2-1_726.30118.30118.6.0.dta	cwq_mix2-1_726	30118	8271.24	5606.35	935.231	6	1	SSVGSINHGTYFYHASQEGLVSJDSNIHAGIR		3417.62	11 2 0 0	H(11)N(2)	(N(N(H(H(H(H(H))))(H(H(H(H(H(H)))))))))	416	0 1 0 0;0 2 0 0;1 2 0 0;2 2 0 0;3 2 0 0;4 2 0 0;5 2 0 0;6 2 0 0;7 2 0 0;8 2 0 0;9 2 0 0;10 2 0 0;	2188.74	23	28.1735	27.2714	29.8487	6	-0.01121	-1.99889	0.64286	0.41935	0	0	0	0	1.64353e-13	2.9713e-15	-1	0.00136612	0.00136612	sp|Q10088|SPEB1_SCHPO	SPAC11D3.09	247	83431200	685320
cwq_mix2-1_726.30153.30153.5.0.dta	cwq_mix2-1_726.30153.30153.5.0.dta	cwq_mix2-1_726	30153	8280.06	5606.36	1122.08	5	1	SSVGSINHGTYFYHASQEGLVSJDSNIHAGIR		3417.62	11 2 0 0	H(11)N(2)	(N(N(H(H(H)(H))(H(H(H(H(H(H(H))))))))))	470	0 1 0 0;0 2 0 0;1 2 0 0;2 2 0 0;3 2 0 0;4 2 0 0;5 2 0 0;6 2 0 0;7 2 0 0;8 2 0 0;9 2 0 0;10 2 0 0;	2188.74	23	40.3209	51.0726	20.3535	5	0.0034	0.60672	0.5	0.48387	0	0	0	0	4.83577e-09	1.10684e-10	-1	0	1.10684e-10	sp|Q10088|SPEB1_SCHPO	SPAC11D3.09	247	1441490000	17093900
cwq_mix2-1_726.30167.30167.5.0.dta	cwq_mix2-1_726.30167.30167.5.0.dta	cwq_mix2-1_726	30167	8283.54	5282.26	1057.26	5	1	SSVGSINHGTYFYHASQEGLVSJDSNIHAGIR		3417.62	9 2 0 0	H(9)N(2)	(N(N(H(H(H(H)))(H(H)(H(H)(H))))))	449	0 1 0 0;0 2 0 0;1 2 0 0;2 2 0 0;3 2 0 0;4 2 0 0;5 2 0 0;6 2 0 0;7 2 0 0;8 2 0 0;	1864.63	23	66.4298	75.1611	50.2146	6	0.00416	0.78723	0.83333	0.56452	0	0	0	0	1.35338e-23	2.67683e-25	-1	0	2.67683e-25	sp|Q10088|SPEB1_SCHPO	SPAC11D3.09	247	1194970000	88734200
cwq_mix2-1_726.30177.30177.5.0.dta	cwq_mix2-1_726.30177.30177.5.0.dta	cwq_mix2-1_726	30177	8285.99	5444.31	1089.67	5	1	SSVGSINHGTYFYHASQEGLVSJDSNIHAGIR		3417.62	10 2 0 0	H(10)N(2)	(N(N(H(H(H(H)))(H(H)(H(H(H(H))))))))	446	0 1 0 0;0 2 0 0;1 2 0 0;2 2 0 0;3 2 0 0;4 2 0 0;5 2 0 0;6 2 0 0;7 2 0 0;8 2 0 0;9 2 0 0;	2026.69	23	63.4752	66.3219	58.1884	6	0.00372	0.68419	0.76923	0.53226	0	0	0	0	1.14705e-27	2.39372e-29	-1	0	2.39372e-29	sp|Q10088|SPEB1_SCHPO	SPAC11D3.09	247	860488000	21119500
cwq_mix2-1_726.30192.30192.4.0.dta	cwq_mix2-1_726.30192.30192.4.0.dta	cwq_mix2-1_726	30192	8289.66	5444.31	1361.83	4	1	SSVGSINHGTYFYHASQEGLVSJDSNIHAGIR		3417.62	10 2 0 0	H(10)N(2)	(N(N(H(H(H(H)))(H(H)(H(H(H(H))))))))	446	0 1 0 0;0 2 0 0;1 2 0 0;2 2 0 0;3 2 0 0;4 2 0 0;5 2 0 0;6 2 0 0;7 2 0 0;8 2 0 0;9 2 0 0;	2026.69	23	48.7291	59.9166	27.9523	6	0.00442	0.81276	0.61538	0.58065	0	0	0	0	1.33703e-12	3.40255e-14	-1	0	3.40255e-14	sp|Q10088|SPEB1_SCHPO	SPAC11D3.09	247	199957000	507207
cwq_mix2-1_726.30194.30194.6.3.dta	cwq_mix2-1_726.30194.30194.6.3.dta	cwq_mix2-1_726	30194	8290.21	5444.31	908.224	6	1	SSVGSINHGTYFYHASQEGLVSJDSNIHAGIR		3417.62	10 2 0 0	H(10)N(2)	(N(N(H(H(H(H)))(H(H(H))(H(H(H)))))))	440	0 1 0 0;0 2 0 0;1 2 0 0;2 2 0 0;3 2 0 0;4 2 0 0;5 2 0 0;6 2 0 0;7 2 0 0;8 2 0 0;9 2 0 0;	2026.69	23	39.4793	44.9887	29.2476	6	0.0012	0.22058	0.69231	0.46774	0	0	0	0	3.21197e-13	6.04335e-15	-1	0	6.04335e-15	sp|Q10088|SPEB1_SCHPO	SPAC11D3.09	247	50488100	210110
cwq_mix2-1_726.30246.30246.5.0.dta	cwq_mix2-1_726.30246.30246.5.0.dta	cwq_mix2-1_726	30246	8303.84	5282.26	1057.26	5	1	SSVGSINHGTYFYHASQEGLVSJDSNIHAGIR		3417.62	9 2 0 0	H(9)N(2)	(N(N(H(H(H(H)))(H(H(H(H(H))))))))	434	0 1 0 0;0 2 0 0;1 2 0 0;2 2 0 0;3 2 0 0;4 2 0 0;5 2 0 0;6 2 0 0;7 2 0 0;8 2 0 0;	1864.63	23	61.5127	65.7881	53.5728	7	0.00367	0.69542	0.83333	0.53226	0	0	0	0	2.61592e-25	4.78328e-27	-1	0	4.78328e-27	sp|Q10088|SPEB1_SCHPO	SPAC11D3.09	247	1194970000	88734200
cwq_mix2-1_726.30247.30247.6.0.dta	cwq_mix2-1_726.30247.30247.6.0.dta	cwq_mix2-1_726	30247	8303.96	5282.25	881.215	6	1	SSVGSINHGTYFYHASQEGLVSJDSNIHAGIR		3417.62	9 2 0 0	H(9)N(2)	(N(N(H(H(H(H)))(H(H(H(H(H))))))))	434	0 1 0 0;0 2 0 0;1 2 0 0;2 2 0 0;3 2 0 0;4 2 0 0;5 2 0 0;6 2 0 0;7 2 0 0;8 2 0 0;	1864.63	23	30.2275	29.9724	30.7013	6	-0.00133	-0.2521	0.75	0.37097	0	0	0	0	6.30566e-14	9.99186e-16	-1	0	9.99186e-16	sp|Q10088|SPEB1_SCHPO	SPAC11D3.09	247	83360700	1814510
cwq_mix2-1_726.30251.30251.4.0.dta	cwq_mix2-1_726.30251.30251.4.0.dta	cwq_mix2-1_726	30251	8304.99	5120.21	1280.81	4	1	SSVGSINHGTYFYHASQEGLVSJDSNIHAGIR		3417.62	8 2 0 0	H(8)N(2)	(N(N(H(H(H(H)))(H(H(H(H)))))))	437	0 1 0 0;0 2 0 0;1 2 0 0;2 2 0 0;3 2 0 0;4 2 0 0;5 2 0 0;6 2 0 0;7 2 0 0;	1702.58	23	11.9315	16.0784	4.23017	4	0.00779	1.52099	0.36364	0.35484	0	0	0	0	0.0692499	0.00460756	-1	0.00514403	0.00975097	sp|Q10088|SPEB1_SCHPO	SPAC11D3.09	247	92149100	6943360
cwq_mix2-1_726.30259.30259.5.0.dta	cwq_mix2-1_726.30259.30259.5.0.dta	cwq_mix2-1_726	30259	8306.96	5444.31	1089.67	5	1	SSVGSINHGTYFYHASQEGLVSJDSNIHAGIR		3417.62	10 2 0 0	H(10)N(2)	(N(N(H(H(H)(H))(H(H(H))(H(H(H)))))))	476	0 1 0 0;0 2 0 0;1 2 0 0;2 2 0 0;3 2 0 0;4 2 0 0;5 2 0 0;6 2 0 0;7 2 0 0;8 2 0 0;9 2 0 0;	2026.69	23	12.8848	16.5101	6.15209	3	0.00394	0.7246	0.46154	0.30645	0	0	0	0	0.0164699	0.00148122	-1	0.00514403	0.00662506	sp|Q10088|SPEB1_SCHPO	SPAC11D3.09	247	860488000	22253100
cwq_mix2-1_726.30294.30294.4.0.dta	cwq_mix2-1_726.30294.30294.4.0.dta	cwq_mix2-1_726	30294	8315.77	5282.26	1321.32	4	1	SSVGSINHGTYFYHASQEGLVSJDSNIHAGIR		3417.62	9 2 0 0	H(9)N(2)	(N(N(H(H(H(H(H))))(H(H(H(H)))))))	419	0 1 0 0;0 2 0 0;1 2 0 0;2 2 0 0;3 2 0 0;4 2 0 0;5 2 0 0;6 2 0 0;7 2 0 0;8 2 0 0;	1864.63	23	53.0978	63.8209	33.1835	6	0.00472	0.89363	0.75	0.58065	0	0	0	0	3.74998e-15	5.94421e-17	-1	0	5.94421e-17	sp|Q10088|SPEB1_SCHPO	SPAC11D3.09	247	376883000	21358200
cwq_mix2-1_726.30329.30329.5.0.dta	cwq_mix2-1_726.30329.30329.5.0.dta	cwq_mix2-1_726	30329	8324.64	5282.26	1057.26	5	1	SSVGSINHGTYFYHASQEGLVSJDSNIHAGIR		3417.62	9 2 0 0	H(9)N(2)	(N(N(H(H(H(H)))(H(H(H(H(H))))))))	434	0 1 0 0;0 2 0 0;1 2 0 0;2 2 0 0;3 2 0 0;4 2 0 0;5 2 0 0;6 2 0 0;7 2 0 0;8 2 0 0;	1864.63	23	62.8084	71.6331	46.4195	6	0.00355	0.67175	0.75	0.54839	0	0	0	0	1.11521e-21	1.70071e-23	-1	0	1.70071e-23	sp|Q10088|SPEB1_SCHPO	SPAC11D3.09	247	1194970000	88734200
cwq_mix2-1_726.30370.30370.4.0.dta	cwq_mix2-1_726.30370.30370.4.0.dta	cwq_mix2-1_726	30370	8334.51	5282.26	1321.32	4	1	SSVGSINHGTYFYHASQEGLVSJDSNIHAGIR		3417.62	9 2 0 0	H(9)N(2)	(N(N(H(H(H(H(H))))(H(H(H(H)))))))	419	0 1 0 0;0 2 0 0;1 2 0 0;2 2 0 0;3 2 0 0;4 2 0 0;5 2 0 0;6 2 0 0;7 2 0 0;8 2 0 0;	1864.63	23	23.8753	29.7179	13.0245	4	0.00768	1.45323	0.66667	0.40323	0	0	0	0	1.2004e-05	4.11317e-07	-1	0	4.11317e-07	sp|Q10088|SPEB1_SCHPO	SPAC11D3.09	247	376883000	21577800
cwq_mix2-1_726.30378.30378.5.0.dta	cwq_mix2-1_726.30378.30378.5.0.dta	cwq_mix2-1_726	30378	8336.49	5120.2	1024.85	5	1	SSVGSINHGTYFYHASQEGLVSJDSNIHAGIR		3417.62	8 2 0 0	H(8)N(2)	(N(N(H(H(H(H)))(H(H)(H(H))))))	450	0 1 0 0;0 2 0 0;1 2 0 0;2 2 0 0;3 2 0 0;4 2 0 0;5 2 0 0;6 2 0 0;7 2 0 0;	1702.58	23	59.2363	76.1318	27.8588	6	0.002	0.38998	0.72727	0.59677	0	0	0	0	1.48054e-12	3.71249e-14	-1	0	3.71249e-14	sp|Q10088|SPEB1_SCHPO	SPAC11D3.09	247	197883000	9254170
cwq_mix2-1_726.30404.30404.4.0.dta	cwq_mix2-1_726.30404.30404.4.0.dta	cwq_mix2-1_726	30404	8342.82	5120.21	1280.81	4	1	SSVGSINHGTYFYHASQEGLVSJDSNIHAGIR		3417.62	8 2 0 0	H(8)N(2)	(N(N(H(H(H(H)))(H(H(H(H)))))))	437	0 1 0 0;0 2 0 0;1 2 0 0;2 2 0 0;3 2 0 0;4 2 0 0;5 2 0 0;6 2 0 0;7 2 0 0;	1702.58	23	12.4489	16.5484	4.83552	3	0.00368	0.71868	0.36364	0.3871	0	0	0	0	0.0504511	0.00316331	-1	0.00514403	0.00830705	sp|Q10088|SPEB1_SCHPO	SPAC11D3.09	247	92149100	5483540
cwq_mix2-1_726.30405.30405.5.0.dta	cwq_mix2-1_726.30405.30405.5.0.dta	cwq_mix2-1_726	30405	8343.1	4958.15	992.436	5	1	SSVGSINHGTYFYHASQEGLVSJDSNIHAGIR		3417.62	7 2 0 0	H(7)N(2)	(N(N(H(H(H))(H(H(H(H)))))))	521	0 1 0 0;0 2 0 0;1 2 0 0;2 2 0 0;3 2 0 0;4 2 0 0;5 2 0 0;6 2 0 0;	1540.53	23	36.5451	41.5608	27.2302	5	0.00337	0.67873	0.8	0.5	0	0	0	0	2.93006e-12	6.461e-14	-1	0	6.461e-14	sp|Q10088|SPEB1_SCHPO	SPAC11D3.09	247	26432300	1183390
cwq_mix2-1_726.30417.30417.4.0.dta	cwq_mix2-1_726.30417.30417.4.0.dta	cwq_mix2-1_726	30417	8346.38	4958.15	1240.29	4	1	SSVGSINHGTYFYHASQEGLVSJDSNIHAGIR		3417.62	7 2 0 0	H(7)N(2)	(N(N(H(H(H)(H))(H(H(H))))))	478	0 1 0 0;0 2 0 0;1 2 0 0;2 2 0 0;3 2 0 0;4 2 0 0;5 2 0 0;6 2 0 0;	1540.53	23	13.3046	16.8271	6.76275	4	0.00285	0.57506	0.5	0.33871	0	0	0	0	0.00883579	0.0012096	-1	0.00514403	0.00635354	sp|Q10088|SPEB1_SCHPO	SPAC11D3.09	247	11379600	767442
cwq_mix2-1_726.30476.30476.3.0.dta	cwq_mix2-1_726.30476.30476.3.0.dta	cwq_mix2-1_726	30476	8360.92	3910.58	1304.2	3	1	SSSSLITDSAAGATAFSCAJK	18,Carbamidomethyl[C];	2045.94	9 2 0 0	H(9)N(2)	(N(N(H(H(H(H(H))))(H(H(H(H)))))))	419	0 1 0 0;0 2 0 0;1 2 0 0;2 2 0 0;3 2 0 0;4 2 0 0;5 2 0 0;6 2 0 0;7 2 0 0;8 2 0 0;	1864.63	20	50.828	62.9613	28.2945	6	0.00279	0.71277	0.66667	0.7	0	0	0	0	9.19478e-13	2.03187e-14	-1	0	2.03187e-14	sp|O60109|PPB_SCHPO	SPBC14F5.13c	126	34106300	36166700
cwq_mix2-1_726.30488.30488.3.0.dta	cwq_mix2-1_726.30488.30488.3.0.dta	cwq_mix2-1_726	30488	8364.18	4406.74	1469.58	3	1	QWASISPJITYK		1407.73	16 2 0 0	H(16)N(2)	(N(N(H(H(H))(H(H(H(H(H(H)))))(H(H(H(H(H(H(H)))))))))))	511	0 1 0 0;0 2 0 0;1 2 0 0;2 2 0 0;3 2 0 0;4 2 0 0;5 2 0 0;6 2 0 0;7 2 0 0;8 2 0 0;9 2 0 0;10 2 0 0;11 2 0 0;12 2 0 0;13 2 0 0;14 2 0 0;15 2 0 0;	2999	8	41.9072	45.9452	34.4081	6	0.00539	1.22389	0.63158	0.95455	0	0	0	0	9.26289e-16	1.58202e-17	-1	0	1.58202e-17	sp|Q9USU5|GAS2_SCHPO	gas2	334	2309750	32456500
cwq_mix2-1_726.30542.30542.3.0.dta	cwq_mix2-1_726.30542.30542.3.0.dta	cwq_mix2-1_726	30542	8378.3	3910.58	1304.2	3	1	SSSSLITDSAAGATAFSCAJK	18,Carbamidomethyl[C];	2045.94	9 2 0 0	H(9)N(2)	(N(N(H(H(H(H)))(H(H)(H(H)(H))))))	449	0 1 0 0;0 2 0 0;1 2 0 0;2 2 0 0;3 2 0 0;4 2 0 0;5 2 0 0;6 2 0 0;7 2 0 0;8 2 0 0;	1864.63	20	26.7615	30.456	19.9003	6	0.00087	0.2218	0.58333	0.45	0	0	0	0	7.99754e-09	1.70613e-10	-1	0	1.70613e-10	sp|O60109|PPB_SCHPO	SPBC14F5.13c	126	34106300	36166700
cwq_mix2-1_726.30551.30551.3.0.dta	cwq_mix2-1_726.30551.30551.3.0.dta	cwq_mix2-1_726	30551	8380.3	4027.59	1343.2	3	1	DVYYTDEVGJITTSHMR		2000.9	10 2 0 0	H(10)N(2)	(N(N(H(H(H))(H(H(H(H(H(H(H))))))))))	510	0 1 0 0;0 2 0 0;1 2 0 0;2 2 0 0;3 2 0 0;4 2 0 0;5 2 0 0;6 2 0 0;7 2 0 0;8 2 0 0;9 2 0 0;	2026.69	10	69.2206	59.5912	87.1037	7	0.00468	1.16147	0.84615	0.78125	0	0	0	0	2.85417e-42	1.13398e-43	-1	0	1.13398e-43	sp|Q10176|OST1_SCHPO	ost1	290	274492000	301845000
cwq_mix2-1_726.30576.30576.3.1.dta	cwq_mix2-1_726.30576.30576.3.1.dta	cwq_mix2-1_726	30576	8386.87	4309.64	1437.22	3	1	SPEFFJDSLVR		1310.64	16 2 0 0	H(16)N(2)	(N(N(H(H(H))(H(H(H(H(H(H)))))(H(H(H(H(H(H(H)))))))))))	511	0 1 0 0;0 2 0 0;1 2 0 0;2 2 0 0;3 2 0 0;4 2 0 0;5 2 0 0;6 2 0 0;7 2 0 0;8 2 0 0;9 2 0 0;10 2 0 0;11 2 0 0;12 2 0 0;13 2 0 0;14 2 0 0;15 2 0 0;	2999	6	25.5462	16.9212	41.5642	6	0.00074	0.17132	0.63158	0.55	0	0	0	0	2.80826e-19	3.62656e-21	-1	0.00514403	0.00514403	sp|O13968|YE48_SCHPO	SPAC24C9.08	118	0	43726700
cwq_mix2-1_726.30578.30578.3.0.dta	cwq_mix2-1_726.30578.30578.3.0.dta	cwq_mix2-1_726	30578	8387.47	3748.53	1250.18	3	1	SSSSLITDSAAGATAFSCAJK	18,Carbamidomethyl[C];	2045.94	8 2 0 0	H(8)N(2)	(N(N(H(H(H(H)))(H(H)(H)(H)))))	451	0 1 0 0;0 2 0 0;1 2 0 0;2 2 0 0;3 2 0 0;4 2 0 0;5 2 0 0;6 2 0 0;7 2 0 0;	1702.58	20	52.065	55.5761	45.5442	7	0.00255	0.67941	0.90909	0.675	0	0	0	0	3.04976e-21	4.60366e-23	-1	0	4.60366e-23	sp|O60109|PPB_SCHPO	SPBC14F5.13c	126	18008100	13661200
cwq_mix2-1_726.30602.30602.3.0.dta	cwq_mix2-1_726.30602.30602.3.0.dta	cwq_mix2-1_726	30602	8393.63	4272.67	1424.89	3	1	JVSGAFNVNNMIR		1435.71	15 2 0 0	H(15)N(2)	(N(N(H(H(H))(H(H(H(H(H(H)))))(H(H(H(H(H(H))))))))))	512	0 1 0 0;0 2 0 0;1 2 0 0;2 2 0 0;3 2 0 0;4 2 0 0;5 2 0 0;6 2 0 0;7 2 0 0;8 2 0 0;9 2 0 0;10 2 0 0;11 2 0 0;12 2 0 0;13 2 0 0;14 2 0 0;	2836.95	1	46.0926	39.7811	57.8139	7	0.00646	1.51235	0.72222	0.875	0	0	0	0	1.78056e-27	3.78878e-29	-1	0	3.78878e-29	sp|O13960|YIN3_SCHPO	SPAC1705.03c	92	31654800	31704900
cwq_mix2-1_726.30610.30610.4.2.dta	cwq_mix2-1_726.30610.30610.4.2.dta	cwq_mix2-1_726	30610	8395.66	3865.54	967.14	4	1	DVYYTDEVGJITTSHMR		2000.9	9 2 0 0	H(9)N(2)	(N(N(H(H(H(H(H))))(H(H(H(H)))))))	419	0 1 0 0;0 2 0 0;1 2 0 0;2 2 0 0;3 2 0 0;4 2 0 0;5 2 0 0;6 2 0 0;7 2 0 0;8 2 0 0;	1864.63	10	53.5788	53.3871	53.9348	7	0.0015	0.38917	0.75	0.8125	0	0	0	0	1.70805e-25	2.74867e-27	-1	0	2.74867e-27	sp|Q10176|OST1_SCHPO	ost1	290	62119900	67189300
cwq_mix2-1_726.30617.30617.3.0.dta	cwq_mix2-1_726.30617.30617.3.0.dta	cwq_mix2-1_726	30617	8397.71	4110.62	1370.88	3	1	JVSGAFNVNNMIR		1435.71	14 2 0 0	H(14)N(2)	(N(N(H(H(H))(H(H(H(H(H))))(H(H(H(H(H(H))))))))))	514	0 1 0 0;0 2 0 0;1 2 0 0;2 2 0 0;3 2 0 0;4 2 0 0;5 2 0 0;6 2 0 0;7 2 0 0;8 2 0 0;9 2 0 0;10 2 0 0;11 2 0 0;12 2 0 0;13 2 0 0;	2674.9	1	69.4579	64.5824	78.5123	7	0.00575	1.3996	0.82353	1.125	0	0	0	0	6.05928e-38	1.533e-39	-1	0	1.533e-39	sp|O13960|YIN3_SCHPO	SPAC1705.03c	92	337840000	349096000
cwq_mix2-1_726.30621.30621.3.0.dta	cwq_mix2-1_726.30621.30621.3.0.dta	cwq_mix2-1_726	30621	8398.66	3865.54	1289.19	3	1	DVYYTDEVGJITTSHMR		2000.9	9 2 0 0	H(9)N(2)	(N(N(H(H(H(H)))(H(H(H(H(H))))))))	434	0 1 0 0;0 2 0 0;1 2 0 0;2 2 0 0;3 2 0 0;4 2 0 0;5 2 0 0;6 2 0 0;7 2 0 0;8 2 0 0;	1864.63	10	97.351	95.4712	100.842	7	0.00557	1.44207	0.91667	1.125	0	0	0	0	3.90457e-49	2.13678e-50	-1	0	2.13678e-50	sp|Q10176|OST1_SCHPO	ost1	290	925669000	931155000
cwq_mix2-1_726.30647.30647.3.1.dta	cwq_mix2-1_726.30647.30647.3.1.dta	cwq_mix2-1_726	30647	8405.31	4309.64	1437.22	3	1	SPEFFJDSLVR		1310.64	16 2 0 0	H(16)N(2)	(N(N(H(H(H))(H(H(H(H(H(H)))))(H(H(H(H(H(H(H)))))))))))	511	0 1 0 0;0 2 0 0;1 2 0 0;2 2 0 0;3 2 0 0;4 2 0 0;5 2 0 0;6 2 0 0;7 2 0 0;8 2 0 0;9 2 0 0;10 2 0 0;11 2 0 0;12 2 0 0;13 2 0 0;14 2 0 0;15 2 0 0;	2999	6	20.9175	11.8511	37.755	7	-0.0009	-0.20945	0.57895	0.5	0	0	0	0	2.06451e-17	4.07142e-19	-1	0.00905797	0.00905797	sp|O13968|YE48_SCHPO	SPAC24C9.08	118	301179	45731800
cwq_mix2-1_726.30701.30701.3.0.dta	cwq_mix2-1_726.30701.30701.3.0.dta	cwq_mix2-1_726	30701	8418.86	3865.54	1289.18	3	1	DVYYTDEVGJITTSHMR		2000.9	9 2 0 0	H(9)N(2)	(N(N(H(H(H(H)))(H(H(H(H(H))))))))	434	0 1 0 0;0 2 0 0;1 2 0 0;2 2 0 0;3 2 0 0;4 2 0 0;5 2 0 0;6 2 0 0;7 2 0 0;8 2 0 0;	1864.63	10	81.7152	79.2076	86.3723	7	0.00342	0.88406	0.91667	0.90625	0	0	0	0	6.65533e-42	2.559e-43	-1	0	2.559e-43	sp|Q10176|OST1_SCHPO	ost1	290	925669000	931155000
cwq_mix2-1_726.30709.30709.4.0.dta	cwq_mix2-1_726.30709.30709.4.0.dta	cwq_mix2-1_726	30709	8420.97	3975.72	994.686	4	1	ITLVDJNTWJNTHIATVGK		2111.09	9 2 0 0	H(9)N(2)	(N(N(H(H(H(H)))(H(H)(H(H(H)))))))	447	0 1 0 0;0 2 0 0;1 2 0 0;2 2 0 0;3 2 0 0;4 2 0 0;5 2 0 0;6 2 0 0;7 2 0 0;8 2 0 0;	1864.63	6	39.3046	20.9623	73.3689	7	-0.00049	-0.12416	0.91667	0.44444	0	0	0	0	2.37787e-35	6.67205e-37	-1	0.00362757	0.00362757	sp|O94335|STT3_SCHPO	stt3	569	92685000	105116000
cwq_mix2-1_726.30727.30727.3.0.dta	cwq_mix2-1_726.30727.30727.3.0.dta	cwq_mix2-1_726	30727	8425.23	3703.49	1235.17	3	1	DVYYTDEVGJITTSHMR		2000.9	8 2 0 0	H(8)N(2)	(N(N(H(H(H(H)))(H(H(H(H)))))))	437	0 1 0 0;0 2 0 0;1 2 0 0;2 2 0 0;3 2 0 0;4 2 0 0;5 2 0 0;6 2 0 0;7 2 0 0;	1702.58	10	85.8566	90.0771	78.0184	7	0.00545	1.4718	0.90909	1.09375	0	0	0	0	1.07514e-37	3.0746e-39	-1	0	3.0746e-39	sp|Q10176|OST1_SCHPO	ost1	290	118233000	109868000
cwq_mix2-1_726.30739.30739.4.0.dta	cwq_mix2-1_726.30739.30739.4.0.dta	cwq_mix2-1_726	30739	8428.18	4110.61	1028.41	4	1	JVSGAFNVNNMIR		1435.71	14 2 0 0	H(14)N(2)	(N(N(H(H(H))(H(H(H(H(H))))(H(H(H(H(H(H))))))))))	514	0 1 0 0;0 2 0 0;1 2 0 0;2 2 0 0;3 2 0 0;4 2 0 0;5 2 0 0;6 2 0 0;7 2 0 0;8 2 0 0;9 2 0 0;10 2 0 0;11 2 0 0;12 2 0 0;13 2 0 0;	2674.9	1	25.5445	21.6663	32.7467	6	0.00091	0.22143	0.58824	0.625	0	0	0	0	6.17349e-15	9.32415e-17	-1	0.00362757	0.00362757	sp|O13960|YIN3_SCHPO	SPAC1705.03c	92	16855100	30688900
cwq_mix2-1_726.30746.30746.3.0.dta	cwq_mix2-1_726.30746.30746.3.0.dta	cwq_mix2-1_726	30746	8429.99	3975.72	1325.91	3	1	ITLVDJNTWJNTHIATVGK		2111.09	9 2 0 0	H(9)N(2)	(N(N(H(H(H)(H))(H(H)(H(H(H)))))))	480	0 1 0 0;0 2 0 0;1 2 0 0;2 2 0 0;3 2 0 0;4 2 0 0;5 2 0 0;6 2 0 0;7 2 0 0;8 2 0 0;	1864.63	6	62.1496	50.9821	82.8891	6	0.00276	0.69355	0.91667	0.66667	0	0	0	0	3.77035e-40	1.56018e-41	-1	0	1.56018e-41	sp|O94335|STT3_SCHPO	stt3	569	857936000	939620000
cwq_mix2-1_726.30775.30775.3.0.dta	cwq_mix2-1_726.30775.30775.3.0.dta	cwq_mix2-1_726	30775	8436.91	3948.56	1316.86	3	1	JVSGAFNVNNMIR		1435.71	13 2 0 0	H(13)N(2)	(N(N(H(H(H))(H(H(H(H(H))))(H(H(H(H(H)))))))))	515	0 1 0 0;0 2 0 0;1 2 0 0;2 2 0 0;3 2 0 0;4 2 0 0;5 2 0 0;6 2 0 0;7 2 0 0;8 2 0 0;9 2 0 0;10 2 0 0;11 2 0 0;12 2 0 0;	2512.85	1	96.8978	89.9883	109.73	7	0.00377	0.95545	0.875	1.20833	0	0	0	0	1.5985e-53	6.63717e-55	-1	0	6.63717e-55	sp|O13960|YIN3_SCHPO	SPAC1705.03c	92	1027800000	1157040000
cwq_mix2-1_726.30787.30787.4.0.dta	cwq_mix2-1_726.30787.30787.4.0.dta	cwq_mix2-1_726	30787	8439.93	3975.72	994.686	4	1	ITLVDJNTWJNTHIATVGK		2111.09	9 2 0 0	H(9)N(2)	(N(N(H(H(H)(H))(H(H(H))(H(H))))))	477	0 1 0 0;0 2 0 0;1 2 0 0;2 2 0 0;3 2 0 0;4 2 0 0;5 2 0 0;6 2 0 0;7 2 0 0;8 2 0 0;	1864.63	10	52.5483	48.0281	60.9429	6	-0.00024	-0.06078	0.83333	0.72222	0	0	0	0	4.54568e-29	1.18101e-30	-1	0	1.18101e-30	sp|O94335|STT3_SCHPO	stt3	573	92685000	105116000
cwq_mix2-1_726.30803.30803.3.0.dta	cwq_mix2-1_726.30803.30803.3.0.dta	cwq_mix2-1_726	30803	8444.01	2490.17	830.727	3	1	MKGJVSELLJATQQAPGGGEGGR	1,Oxidation[M];	2287.11	0 1 0 0	N(1)	(N)	1147		203.079	10	7.77133	11.9559	0	0	-0.02331	-9.3593	0	0.31818	0	0	0	1	-1	0	-1	0.00905797	0.00905797	sp|Q61184|MTR1A_MOUSE	Mtnr1a	10	6148930	0
cwq_mix2-1_726.30823.30823.4.0.dta	cwq_mix2-1_726.30823.30823.4.0.dta	cwq_mix2-1_726	30823	8449.32	3948.56	987.895	4	1	JVSGAFNVNNMIR		1435.71	13 2 0 0	H(13)N(2)	(N(N(H(H(H))(H(H(H(H(H))))(H(H(H(H(H)))))))))	515	0 1 0 0;0 2 0 0;1 2 0 0;2 2 0 0;3 2 0 0;4 2 0 0;5 2 0 0;6 2 0 0;7 2 0 0;8 2 0 0;9 2 0 0;10 2 0 0;11 2 0 0;12 2 0 0;	2512.85	1	57.5497	58.4388	55.8986	7	0.00157	0.39752	0.5625	1.08333	0	0	0	0	1.69236e-26	3.91694e-28	-1	0	3.91694e-28	sp|O13960|YIN3_SCHPO	SPAC1705.03c	92	66684100	58124100
cwq_mix2-1_726.30866.30866.3.0.dta	cwq_mix2-1_726.30866.30866.3.0.dta	cwq_mix2-1_726	30866	8460.86	3813.67	1271.9	3	1	ITLVDJNTWJNTHIATVGK		2111.09	8 2 0 0	H(8)N(2)	(N(N(H(H(H(H)))(H(H)(H)(H)))))	451	0 1 0 0;0 2 0 0;1 2 0 0;2 2 0 0;3 2 0 0;4 2 0 0;5 2 0 0;6 2 0 0;7 2 0 0;	1702.58	10	42.4991	37.2639	52.2217	6	0.00375	0.98325	0.81818	0.63889	0	0	0	0	1.28276e-24	2.52951e-26	-1	0	2.52951e-26	sp|O94335|STT3_SCHPO	stt3	573	148828000	138500000
cwq_mix2-1_726.30911.30911.4.1.dta	cwq_mix2-1_726.30911.30911.4.1.dta	cwq_mix2-1_726	30911	8472.76	3948.56	987.895	4	1	JVSGAFNVNNMIR		1435.71	13 2 0 0	H(13)N(2)	(N(N(H(H(H))(H(H(H(H(H))))(H(H(H(H(H)))))))))	515	0 1 0 0;0 2 0 0;1 2 0 0;2 2 0 0;3 2 0 0;4 2 0 0;5 2 0 0;6 2 0 0;7 2 0 0;8 2 0 0;9 2 0 0;10 2 0 0;11 2 0 0;12 2 0 0;	2512.85	1	57.6502	52.5337	67.1524	7	0.00046	0.1159	0.6875	1	0	0	0	0	3.25837e-32	8.95627e-34	-1	0	8.95627e-34	sp|O13960|YIN3_SCHPO	SPAC1705.03c	92	66684100	62494800
cwq_mix2-1_726.30944.30944.3.0.dta	cwq_mix2-1_726.30944.30944.3.0.dta	cwq_mix2-1_726	30944	8481.37	3948.56	1316.86	3	1	JVSGAFNVNNMIR		1435.71	13 2 0 0	H(13)N(2)	(N(N(H(H(H))(H(H(H(H(H))))(H(H(H(H(H)))))))))	515	0 1 0 0;0 2 0 0;1 2 0 0;2 2 0 0;3 2 0 0;4 2 0 0;5 2 0 0;6 2 0 0;7 2 0 0;8 2 0 0;9 2 0 0;10 2 0 0;11 2 0 0;12 2 0 0;	2512.85	1	80.0346	73.7907	91.6304	7	0.00358	0.90758	0.8125	1.125	0	0	0	0	1.52786e-44	5.61733e-46	-1	0	5.61733e-46	sp|O13960|YIN3_SCHPO	SPAC1705.03c	92	1027800000	1157040000
cwq_mix2-1_726.31028.31028.3.0.dta	cwq_mix2-1_726.31028.31028.3.0.dta	cwq_mix2-1_726	31028	8503.48	3975.73	1325.91	3	1	ITLVDJNTWJNTHIATVGK		2111.09	9 2 0 0	H(9)N(2)	(N(N(H(H(H))(H(H)(H(H(H(H))))))))	530	0 1 0 0;0 2 0 0;1 2 0 0;2 2 0 0;3 2 0 0;4 2 0 0;5 2 0 0;6 2 0 0;7 2 0 0;8 2 0 0;	1864.63	6	32.8126	18.9271	58.6001	6	0.00349	0.87842	0.91667	0.47222	0	0	0	0	7.07492e-28	1.52803e-29	-1	0.00444444	0.00444444	sp|O94335|STT3_SCHPO	stt3	569	23218100	44943700
cwq_mix2-1_726.31069.31069.3.0.dta	cwq_mix2-1_726.31069.31069.3.0.dta	cwq_mix2-1_726	31069	8514.14	3786.51	1262.84	3	1	JVSGAFNVNNMIR		1435.71	12 2 0 0	H(12)N(2)	(N(N(H(H(H(H(H))))(H(H)(H(H(H))(H(H)))))))	425	0 1 0 0;0 2 0 0;1 2 0 0;2 2 0 0;3 2 0 0;4 2 0 0;5 2 0 0;6 2 0 0;7 2 0 0;8 2 0 0;9 2 0 0;10 2 0 0;11 2 0 0;	2350.79	1	37.5315	30.3873	50.7993	7	0.009	2.37556	0.73333	0.79167	0	0	0	0	6.81986e-24	1.33985e-25	-1	0	1.33985e-25	sp|O13960|YIN3_SCHPO	SPAC1705.03c	92	49380900	32715500
cwq_mix2-1_726.31153.31153.3.0.dta	cwq_mix2-1_726.31153.31153.3.0.dta	cwq_mix2-1_726	31153	8536.43	3624.45	1208.82	3	1	JVSGAFNVNNMIR		1435.71	11 2 0 0	H(11)N(2)	(N(N(H(H(H(H(H))))(H(H(H(H(H(H)))))))))	416	0 1 0 0;0 2 0 0;1 2 0 0;2 2 0 0;3 2 0 0;4 2 0 0;5 2 0 0;6 2 0 0;7 2 0 0;8 2 0 0;9 2 0 0;10 2 0 0;	2188.74	1	25.0225	18.7889	36.5993	6	0.00143	0.3933	0.71429	0.625	0	0	0	0	7.64651e-17	1.44952e-18	-1	0.00444444	0.00444444	sp|O13960|YIN3_SCHPO	SPAC1705.03c	92	67638100	36461400
cwq_mix2-1_726.31194.31194.3.0.dta	cwq_mix2-1_726.31194.31194.3.0.dta	cwq_mix2-1_726	31194	8546.47	3823.49	1275.17	3	1	SPEFFJDSLVR		1310.64	13 2 0 0	H(13)N(2)	(N(N(H(H(H))(H(H(H(H(H))))(H(H(H(H(H)))))))))	515	0 1 0 0;0 2 0 0;1 2 0 0;2 2 0 0;3 2 0 0;4 2 0 0;5 2 0 0;6 2 0 0;7 2 0 0;8 2 0 0;9 2 0 0;10 2 0 0;11 2 0 0;12 2 0 0;	2512.85	6	44.3775	25.5952	79.259	7	0.00266	0.69482	0.875	0.65	0	0	0	0	2.54632e-38	7.91013e-40	-1	0.00136612	0.00136612	sp|O13968|YE48_SCHPO	SPAC24C9.08	118	420868	124158000
cwq_mix2-1_726.31207.31207.3.0.dta	cwq_mix2-1_726.31207.31207.3.0.dta	cwq_mix2-1_726	31207	8549.76	3465.38	1155.8	3	1	LGVGJATFETDDFSK		1600.75	9 2 0 0	H(9)N(2)	(N(N(H(H(H(H)))(H(H)(H(H(H)))))))	447	0 1 0 0;0 2 0 0;1 2 0 0;2 2 0 0;3 2 0 0;4 2 0 0;5 2 0 0;6 2 0 0;7 2 0 0;8 2 0 0;	1864.63	5	37.4082	30.0407	51.0906	6	0.00112	0.32272	0.83333	0.75	0	0	0	0	4.84537e-24	9.33767e-26	-1	0	9.33767e-26	sp|Q09140|UGGG_SCHPO	gpt1	880	49142600	62248100
cwq_mix2-1_726.31274.31274.3.0.dta	cwq_mix2-1_726.31274.31274.3.0.dta	cwq_mix2-1_726	31274	8567.28	3304.48	1102.17	3	1	VYLHTLTITLJGTR		1601.9	8 2 0 0	H(8)N(2)	(N(N(H(H(H(H)))(H(H)(H)(H)))))	451	0 1 0 0;0 2 0 0;1 2 0 0;2 2 0 0;3 2 0 0;4 2 0 0;5 2 0 0;6 2 0 0;7 2 0 0;	1702.58	11	37.9867	24.4144	63.1925	7	0.00187	0.56735	0.81818	0.42308	0	0	0	0	3.28201e-30	6.98289e-32	-1	0.00268456	0.00268456	sp|O94380|GPI16_SCHPO	SPBC1604.15	391	33821100	40450100
cwq_mix2-1_726.31285.31285.3.0.dta	cwq_mix2-1_726.31285.31285.3.0.dta	cwq_mix2-1_726	31285	8569.98	3823.49	1275.17	3	1	SPEFFJDSLVR		1310.64	13 2 0 0	H(13)N(2)	(N(N(H(H(H))(H(H(H(H(H))))(H(H(H(H(H)))))))))	515	0 1 0 0;0 2 0 0;1 2 0 0;2 2 0 0;3 2 0 0;4 2 0 0;5 2 0 0;6 2 0 0;7 2 0 0;8 2 0 0;9 2 0 0;10 2 0 0;11 2 0 0;12 2 0 0;	2512.85	6	28.5773	14.4975	54.7255	7	0.00235	0.61557	0.8125	0.55	0	0	0	0	6.73251e-26	1.42741e-27	-1	0.00689655	0.00689655	sp|O13968|YE48_SCHPO	SPAC24C9.08	118	289246	124603000
cwq_mix2-1_726.31343.31343.3.0.dta	cwq_mix2-1_726.31343.31343.3.0.dta	cwq_mix2-1_726	31343	8584.97	3539.42	1180.48	3	1	LJDTYTEVAEVMK		1512.73	10 2 0 0	H(10)N(2)	(N(N(H(H(H))(H(H(H(H)))(H(H(H)))))))	520	0 1 0 0;0 2 0 0;1 2 0 0;2 2 0 0;3 2 0 0;4 2 0 0;5 2 0 0;6 2 0 0;7 2 0 0;8 2 0 0;9 2 0 0;	2026.69	2	56.2316	42.8385	81.1045	7	0.00467	1.31969	0.92308	0.95833	0	0	0	0	2.98954e-39	1.02539e-40	-1	0	1.02539e-40	sp|Q10057|PDI1_SCHPO	SPAC1F5.02	161	13663800	42364500
cwq_mix2-1_726.31355.31355.3.0.dta	cwq_mix2-1_726.31355.31355.3.0.dta	cwq_mix2-1_726	31355	8588.09	3303.33	1101.78	3	1	LGVGJATFETDDFSK		1600.75	8 2 0 0	H(8)N(2)	(N(N(H(H(H(H)))(H(H)(H)(H)))))	451	0 1 0 0;0 2 0 0;1 2 0 0;2 2 0 0;3 2 0 0;4 2 0 0;5 2 0 0;6 2 0 0;7 2 0 0;	1702.58	5	34.8043	29.9092	43.8952	6	0.00208	0.63082	0.81818	0.75	0	0	0	0	2.00474e-20	3.22955e-22	-1	0	3.22955e-22	sp|Q09140|UGGG_SCHPO	gpt1	880	58721400	101184000
cwq_mix2-1_726.31393.31393.2.0.dta	cwq_mix2-1_726.31393.31393.2.0.dta	cwq_mix2-1_726	31393	8597.39	3303.33	1652.17	2	1	LGVGJATFETDDFSK		1600.75	8 2 0 0	H(8)N(2)	(N(N(H(H(H(H)))(H(H)(H)(H)))))	451	0 1 0 0;0 2 0 0;1 2 0 0;2 2 0 0;3 2 0 0;4 2 0 0;5 2 0 0;6 2 0 0;7 2 0 0;	1702.58	5	19.3892	22.1169	14.3233	4	0.0014	0.42315	0.72727	0.75	0	0	0	0	3.36552e-06	9.91012e-08	-1	0.00362757	0.00362767	sp|Q09140|UGGG_SCHPO	gpt1	880	12147300	10989900
cwq_mix2-1_726.31413.31413.3.0.dta	cwq_mix2-1_726.31413.31413.3.0.dta	cwq_mix2-1_726	31413	8602.63	3539.42	1180.48	3	1	LJDTYTEVAEVMK		1512.73	10 2 0 0	H(10)N(2)	(N(N(H(H(H(H(H))))(H(H(H(H(H))))))))	417	0 1 0 0;0 2 0 0;1 2 0 0;2 2 0 0;3 2 0 0;4 2 0 0;5 2 0 0;6 2 0 0;7 2 0 0;8 2 0 0;9 2 0 0;	2026.69	2	35.6394	19.164	66.2365	7	0.00428	1.21035	0.92308	0.75	0	0	0	0	9.45683e-32	2.07369e-33	-1	0.00444444	0.00444444	sp|Q10057|PDI1_SCHPO	SPAC1F5.02	161	14642400	42364500
cwq_mix2-1_726.31436.31436.3.0.dta	cwq_mix2-1_726.31436.31436.3.0.dta	cwq_mix2-1_726	31436	8608.68	3303.33	1101.78	3	1	LGVGJATFETDDFSK		1600.75	8 2 0 0	H(8)N(2)	(N(N(H(H(H(H)))(H(H)(H)(H)))))	451	0 1 0 0;0 2 0 0;1 2 0 0;2 2 0 0;3 2 0 0;4 2 0 0;5 2 0 0;6 2 0 0;7 2 0 0;	1702.58	5	29.8556	24.6065	39.6038	6	0.00201	0.6072	0.81818	0.75	0	0	0	0	2.56098e-18	4.13708e-20	-1	0.00268456	0.00268456	sp|Q09140|UGGG_SCHPO	gpt1	880	58721400	101184000
cwq_mix2-1_726.31494.31494.3.0.dta	cwq_mix2-1_726.31494.31494.3.0.dta	cwq_mix2-1_726	31494	8623.85	3377.36	1126.46	3	1	LJDTYTEVAEVMK		1512.73	9 2 0 0	H(9)N(2)	(N(N(H(H(H(H)))(H(H(H(H(H))))))))	434	0 1 0 0;0 2 0 0;1 2 0 0;2 2 0 0;3 2 0 0;4 2 0 0;5 2 0 0;6 2 0 0;7 2 0 0;8 2 0 0;	1864.63	2	26.814	21.005	37.6023	7	0.00016	0.04778	0.75	0.70833	0	0	0	0	2.45386e-17	4.92475e-19	-1	0.00362757	0.00362757	sp|Q10057|PDI1_SCHPO	SPAC1F5.02	161	30218600	49400700
cwq_mix2-1_726.31514.31514.4.0.dta	cwq_mix2-1_726.31514.31514.4.0.dta	cwq_mix2-1_726	31514	8628.91	4303.7	1076.68	4	1	DJTTGSHFMHAGLSPEWAYR		2277.01	10 2 0 0	H(10)N(2)	(N(N(H(H(H(H)))(H(H)(H(H(H(H))))))))	446	0 1 0 0;0 2 0 0;1 2 0 0;2 2 0 0;3 2 0 0;4 2 0 0;5 2 0 0;6 2 0 0;7 2 0 0;8 2 0 0;9 2 0 0;	2026.69	2	40.624	18.1207	82.4158	7	0.00245	0.56973	0.92308	0.57895	0	0	0	0	6.52885e-40	2.37069e-41	-1	0.00514403	0.00514403	sp|O74480|YQJ7_SCHPO	SPCC1840.07c	191	118369000	131168000
cwq_mix2-1_726.31573.31573.2.0.dta	cwq_mix2-1_726.31573.31573.2.0.dta	cwq_mix2-1_726	31573	8644.18	3116.3	1558.65	2	1	EGFQILLJR		1089.61	10 2 0 0	H(10)N(2)	(N(N(H(H(H(H)))(H(H)(H(H)(H(H)))))))	448	0 1 0 0;0 2 0 0;1 2 0 0;2 2 0 0;3 2 0 0;4 2 0 0;5 2 0 0;6 2 0 0;7 2 0 0;8 2 0 0;9 2 0 0;	2026.69	8	30.6783	14.2455	61.1963	7	0.00452	1.45138	0.92308	0.5	0	0	0	0	3.37939e-29	8.38406e-31	-1	0.00689655	0.00689655	sp|O60109|PPB_SCHPO	SPBC14F5.13c	241	20554900	19912500
cwq_mix2-1_726.31638.31638.4.0.dta	cwq_mix2-1_726.31638.31638.4.0.dta	cwq_mix2-1_726	31638	8661.04	4141.65	1036.17	4	1	DJTTGSHFMHAGLSPEWAYR		2277.01	9 2 0 0	H(9)N(2)	(N(N(H(H(H(H)))(H(H(H(H(H))))))))	434	0 1 0 0;0 2 0 0;1 2 0 0;2 2 0 0;3 2 0 0;4 2 0 0;5 2 0 0;6 2 0 0;7 2 0 0;8 2 0 0;	1864.63	2	72.8327	61.6484	93.6035	7	0.00187	0.45184	0.91667	0.89474	0	0	0	0	1.57305e-45	4.23532e-47	-1	0	4.23532e-47	sp|O74480|YQJ7_SCHPO	SPCC1840.07c	191	237293000	284763000
cwq_mix2-1_726.31754.31754.4.0.dta	cwq_mix2-1_726.31754.31754.4.0.dta	cwq_mix2-1_726	31754	8690.94	3979.6	995.655	4	1	DJTTGSHFMHAGLSPEWAYR		2277.01	8 2 0 0	H(8)N(2)	(N(N(H(H(H(H)))(H(H)(H)(H)))))	451	0 1 0 0;0 2 0 0;1 2 0 0;2 2 0 0;3 2 0 0;4 2 0 0;5 2 0 0;6 2 0 0;7 2 0 0;	1702.58	2	22.7894	12.5947	41.7225	6	0.00105	0.26304	0.72727	0.47368	0	0	0	0	2.34862e-19	3.17731e-21	-1	0.00905797	0.00905797	sp|O74480|YQJ7_SCHPO	SPCC1840.07c	191	62063900	62085900
cwq_mix2-1_726.31763.31763.2.0.dta	cwq_mix2-1_726.31763.31763.2.0.dta	cwq_mix2-1_726	31763	8693.37	2954.24	1477.63	2	1	EGFQILLJR		1089.61	9 2 0 0	H(9)N(2)	(N(N(H(H(H(H)))(H(H(H))(H(H))))))	442	0 1 0 0;0 2 0 0;1 2 0 0;2 2 0 0;3 2 0 0;4 2 0 0;5 2 0 0;6 2 0 0;7 2 0 0;8 2 0 0;	1864.63	8	30.6429	16.2243	57.4204	7	0.0052	1.75895	0.91667	0.5	0	0	0	0	2.82686e-27	5.57528e-29	-1	0.00514403	0.00514403	sp|O60109|PPB_SCHPO	SPBC14F5.13c	241	24714200	24252800
cwq_mix2-1_726.31823.31823.3.0.dta	cwq_mix2-1_726.31823.31823.3.0.dta	cwq_mix2-1_726	31823	8708.78	2954.24	985.417	3	1	EGFQILLJR		1089.61	9 2 0 0	H(9)N(2)	(N(N(H(H(H)(H(H)))(H(H)(H(H))))))	468	0 1 0 0;0 2 0 0;1 2 0 0;2 2 0 0;3 2 0 0;4 2 0 0;5 2 0 0;6 2 0 0;7 2 0 0;8 2 0 0;	1864.63	8	29.8641	13.2427	60.7324	7	-0.0031	-1.04956	0.91667	0.5	0	0	0	0	5.81487e-29	1.52682e-30	-1	0.00763359	0.00763359	sp|O60109|PPB_SCHPO	SPBC14F5.13c	241	17574600	29028700
cwq_mix2-1_726.31835.31835.2.0.dta	cwq_mix2-1_726.31835.31835.2.0.dta	cwq_mix2-1_726	31835	8712.01	2954.24	1477.63	2	1	EGFQILLJR		1089.61	9 2 0 0	H(9)N(2)	(N(N(H(H(H)(H))(H(H(H(H(H))))))))	472	0 1 0 0;0 2 0 0;1 2 0 0;2 2 0 0;3 2 0 0;4 2 0 0;5 2 0 0;6 2 0 0;7 2 0 0;8 2 0 0;	1864.63	8	32.6008	16.1727	63.1102	7	0.00404	1.369	0.91667	0.4375	0	0	0	0	3.61288e-30	7.62123e-32	-1	0.00514403	0.00514403	sp|O60109|PPB_SCHPO	SPBC14F5.13c	241	24714200	24252800
cwq_mix2-1_726.31858.31858.3.0.dta	cwq_mix2-1_726.31858.31858.3.0.dta	cwq_mix2-1_726	31858	8717.69	3693.6	1231.87	3	1	INWMLPGEJTTKPSIK		1828.96	9 2 0 0	H(9)N(2)	(N(N(H(H(H))(H(H(H(H(H(H)))))))))	513	0 1 0 0;0 2 0 0;1 2 0 0;2 2 0 0;3 2 0 0;4 2 0 0;5 2 0 0;6 2 0 0;7 2 0 0;8 2 0 0;	1864.63	9	35.7182	17.5235	69.5085	7	0.00038	0.10406	0.91667	0.43333	0	0	0	0	2.10626e-33	5.53469e-35	-1	0.00514403	0.00514403	sp|Q9USP5|GPI8_SCHPO	gpi8	307	30416800	22041400
cwq_mix2-1_726.32013.32013.3.0.dta	cwq_mix2-1_726.32013.32013.3.0.dta	cwq_mix2-1_726	32013	8758.93	4774.93	1592.31	3	1	LVDATQGGPJITFSSIR		1775.93	16 2 0 0	H(16)N(2)	(N(N(H(H(H))(H(H(H(H(H(H)))))(H(H(H(H(H(H(H)))))))))))	511	0 1 0 0;0 2 0 0;1 2 0 0;2 2 0 0;3 2 0 0;4 2 0 0;5 2 0 0;6 2 0 0;7 2 0 0;8 2 0 0;9 2 0 0;10 2 0 0;11 2 0 0;12 2 0 0;13 2 0 0;14 2 0 0;15 2 0 0;	2999	10	35.6483	42.0497	23.76	6	-0.00262	-0.54779	0.52632	0.78125	0	0	0	0	1.19796e-10	2.33926e-12	-1	0	2.33926e-12	sp|O13857|PLB2_SCHPO	SPAC1A6.03c	228	12057400	9595360
cwq_mix2-1_726.32141.32141.4.1.dta	cwq_mix2-1_726.32141.32141.4.1.dta	cwq_mix2-1_726	32141	8792.66	4413.82	1104.21	4	1	MEJITSNEVSLHIASADSAPGFDK	1,Oxidation[M];	2549.18	9 2 0 0	H(9)N(2)	(N(N(H(H(H(H)))(H(H(H(H(H))))))))	434	0 1 0 0;0 2 0 0;1 2 0 0;2 2 0 0;3 2 0 0;4 2 0 0;5 2 0 0;6 2 0 0;7 2 0 0;8 2 0 0;	1864.63	3	24.7676	22.691	28.6242	6	0.00061	0.13806	0.66667	0.54348	0	0	0	0	6.40012e-13	1.26975e-14	-1	0.00362757	0.00362757	sp|O94702|YC52_SCHPO	SPCC1259.02c	617	18270500	18197300
cwq_mix2-1_726.32147.32147.3.0.dta	cwq_mix2-1_726.32147.32147.3.0.dta	cwq_mix2-1_726	32147	8794.19	4413.83	1471.95	3	1	MEJITSNEVSLHIASADSAPGFDK	1,Oxidation[M];	2549.18	9 2 0 0	H(9)N(2)	(N(N(H(H(H)(H))(H(H(H))(H(H))))))	477	0 1 0 0;0 2 0 0;1 2 0 0;2 2 0 0;3 2 0 0;4 2 0 0;5 2 0 0;6 2 0 0;7 2 0 0;8 2 0 0;	1864.63	3	62.755	71.2772	46.928	6	0.00947	2.14561	0.91667	0.91304	0	0	0	0	6.20339e-22	7.90513e-24	-1	0	7.90513e-24	sp|O94702|YC52_SCHPO	SPCC1259.02c	617	22546600	25648600
cwq_mix2-1_726.32187.32187.3.0.dta	cwq_mix2-1_726.32187.32187.3.0.dta	cwq_mix2-1_726	32187	8804.98	4251.78	1417.93	3	1	MEJITSNEVSLHIASADSAPGFDK	1,Oxidation[M];	2549.18	8 2 0 0	H(8)N(2)	(N(N(H(H(H(H)))(H(H)(H(H))))))	450	0 1 0 0;0 2 0 0;1 2 0 0;2 2 0 0;3 2 0 0;4 2 0 0;5 2 0 0;6 2 0 0;7 2 0 0;	1702.58	3	23.5061	25.4776	19.8448	6	0.01285	3.02316	0.81818	0.6087	0	0	0	0	8.50741e-09	1.94558e-10	-1	0.00136612	0.00136612	sp|O94702|YC52_SCHPO	SPCC1259.02c	617	15835100	4973760
cwq_mix2-1_726.32284.32284.3.0.dta	cwq_mix2-1_726.32284.32284.3.0.dta	cwq_mix2-1_726	32284	8830.19	3340.37	1114.13	3	1	NFWQVGJSSLPAR		1475.74	9 2 0 0	H(9)N(2)	(N(N(H(H(H(H)))(H(H(H(H(H))))))))	434	0 1 0 0;0 2 0 0;1 2 0 0;2 2 0 0;3 2 0 0;4 2 0 0;5 2 0 0;6 2 0 0;7 2 0 0;8 2 0 0;	1864.63	7	15.4642	17.171	12.2943	5	-0.00131	-0.39116	0.58333	0.58333	0	0	0	0	2.45261e-05	8.5565e-07	-1	0.00514403	0.00514488	sp|O42841|YFH2_SCHPO	SPAC23A1.02c	140	18993800	19507200
cwq_mix2-1_726.32386.32386.3.0.dta	cwq_mix2-1_726.32386.32386.3.0.dta	cwq_mix2-1_726	32386	8856.98	4706.96	1569.66	3	1	SIDVGJHTLVIVDGIR		1707.94	16 2 0 0	H(16)N(2)	(N(N(H(H(H))(H(H(H(H(H(H)))))(H(H(H(H(H(H(H)))))))))))	511	0 1 0 0;0 2 0 0;1 2 0 0;2 2 0 0;3 2 0 0;4 2 0 0;5 2 0 0;6 2 0 0;7 2 0 0;8 2 0 0;9 2 0 0;10 2 0 0;11 2 0 0;12 2 0 0;13 2 0 0;14 2 0 0;15 2 0 0;	2999	6	47.9292	26.8556	87.066	7	0.01425	3.02729	0.94737	0.7	0	0	0	0	2.98153e-42	1.19312e-43	-1	0.00136612	0.00136612	sp|Q9UUH0|YKIC_SCHPO	SPAC630.12	171	7975230	7839760
cwq_mix2-1_726.32394.32394.3.0.dta	cwq_mix2-1_726.32394.32394.3.0.dta	cwq_mix2-1_726	32394	8859.06	2922.38	974.799	3	1	WLLCJGSLRWYQHPSEEELR	4,Carbamidomethyl[C];	2573.24	0 1 0 1	N(1)F(1)	(N(F))	409	0 1 0 0;	349.137	5	8.18738	12.596	0	0	0.01055	3.60903	0	0.23684	0	0	0	1	-1	0	-1	0.00905797	0.00905797	sp|Q8C2L6|T161B_MOUSE	Tmem161b	34	59628600	1802780
cwq_mix2-1_726.32407.32407.3.0.dta	cwq_mix2-1_726.32407.32407.3.0.dta	cwq_mix2-1_726	32407	8862.59	4544.89	1515.64	3	1	SIDVGJHTLVIVDGIR		1707.94	15 2 0 0	H(15)N(2)	(N(N(H(H(H))(H(H(H(H(H(H)))))(H(H(H(H(H(H))))))))))	512	0 1 0 0;0 2 0 0;1 2 0 0;2 2 0 0;3 2 0 0;4 2 0 0;5 2 0 0;6 2 0 0;7 2 0 0;8 2 0 0;9 2 0 0;10 2 0 0;11 2 0 0;12 2 0 0;13 2 0 0;14 2 0 0;	2836.95	6	48.2229	36.7354	69.557	7	0.00291	0.64133	0.83333	0.83333	0	0	0	0	1.99099e-33	5.08839e-35	-1	0	5.08839e-35	sp|Q9UUH0|YKIC_SCHPO	SPAC630.12	171	15689000	10886800
cwq_mix2-1_726.32494.32494.3.0.dta	cwq_mix2-1_726.32494.32494.3.0.dta	cwq_mix2-1_726	32494	8886.03	4544.89	1515.63	3	1	SIDVGJHTLVIVDGIR		1707.94	15 2 0 0	H(15)N(2)	(N(N(H(H(H))(H(H(H(H(H(H)))))(H(H(H(H(H(H))))))))))	512	0 1 0 0;0 2 0 0;1 2 0 0;2 2 0 0;3 2 0 0;4 2 0 0;5 2 0 0;6 2 0 0;7 2 0 0;8 2 0 0;9 2 0 0;10 2 0 0;11 2 0 0;12 2 0 0;13 2 0 0;14 2 0 0;	2836.95	6	28.6585	14.4809	54.9883	7	0.00024	0.05254	0.77778	0.5	0	0	0	0	4.94083e-26	9.32627e-28	-1	0.00689655	0.00689655	sp|Q9UUH0|YKIC_SCHPO	SPAC630.12	171	15689000	14759900
cwq_mix2-1_726.32594.32594.3.0.dta	cwq_mix2-1_726.32594.32594.3.0.dta	cwq_mix2-1_726	32594	8911.78	4220.79	1407.6	3	1	SIDVGJHTLVIVDGIR		1707.94	13 2 0 0	H(13)N(2)	(N(N(H(H(H))(H(H(H(H(H))))(H(H(H(H(H)))))))))	515	0 1 0 0;0 2 0 0;1 2 0 0;2 2 0 0;3 2 0 0;4 2 0 0;5 2 0 0;6 2 0 0;7 2 0 0;8 2 0 0;9 2 0 0;10 2 0 0;11 2 0 0;12 2 0 0;	2512.85	6	45.4778	25.7024	82.2033	7	0.00293	0.69457	0.9375	0.7	0	0	0	0	8.35363e-40	3.12588e-41	-1	0.00136612	0.00136612	sp|Q9UUH0|YKIC_SCHPO	SPAC630.12	171	10643200	10980800
cwq_mix2-1_726.3271.3271.3.0.dta	cwq_mix2-1_726.3271.3271.3.0.dta	cwq_mix2-1_726	3271	1182.5	3425.26	1142.42	3	1	NFJDSSTK		912.406	13 2 0 0	H(13)N(2)	(N(N(H(H(H))(H(H(H(H(H))))(H(H(H(H(H)))))))))	515	0 1 0 0;0 2 0 0;1 2 0 0;2 2 0 0;3 2 0 0;4 2 0 0;5 2 0 0;6 2 0 0;7 2 0 0;8 2 0 0;9 2 0 0;10 2 0 0;11 2 0 0;12 2 0 0;	2512.85	3	43.5928	16.7445	93.4539	7	0.0046	1.34169	0.9375	0.64286	0	0	0	0	1.86883e-45	6.11088e-47	-1	0.00514403	0.00514403	sp|P78854|PLB1_SCHPO	plb1	348	47104500	45970200
cwq_mix2-1_726.32852.32852.3.0.dta	cwq_mix2-1_726.32852.32852.3.0.dta	cwq_mix2-1_726	32852	8980.02	3507.42	1169.81	3	1	LGNQYYJDTQWLK		1642.79	9 2 0 0	H(9)N(2)	(N(N(H(H(H)(H))(H(H(H))(H(H))))))	477	0 1 0 0;0 2 0 0;1 2 0 0;2 2 0 0;3 2 0 0;4 2 0 0;5 2 0 0;6 2 0 0;7 2 0 0;8 2 0 0;	1864.63	7	26.5124	21.3744	36.0544	6	0.00386	1.0992	0.66667	0.79167	0	0	0	0	1.41977e-16	2.61741e-18	-1	0.00362757	0.00362757	sp|Q10061|YAM6_SCHPO	SPAC1F5.06	733	62402700	57086600
cwq_mix2-1_726.32921.32921.3.0.dta	cwq_mix2-1_726.32921.32921.3.0.dta	cwq_mix2-1_726	32921	8997.65	3507.42	1169.81	3	1	LGNQYYJDTQWLK		1642.79	9 2 0 0	H(9)N(2)	(N(N(H(H(H(H(H))))(H(H(H(H)))))))	419	0 1 0 0;0 2 0 0;1 2 0 0;2 2 0 0;3 2 0 0;4 2 0 0;5 2 0 0;6 2 0 0;7 2 0 0;8 2 0 0;	1864.63	7	16.6819	12.1888	25.0261	6	0.00443	1.26342	0.66667	0.58333	0	0	0	0	3.10758e-11	7.09973e-13	-1	0.00905797	0.00905797	sp|Q10061|YAM6_SCHPO	SPAC1F5.06	733	62402700	57086600
cwq_mix2-1_726.32946.32946.3.0.dta	cwq_mix2-1_726.32946.32946.3.0.dta	cwq_mix2-1_726	32946	9003.57	3605.48	1202.5	3	1	HEYFCVYPJASLIK	5,Carbamidomethyl[C];	1740.84	9 2 0 0	H(9)N(2)	(N(N(H(H(H(H(H))))(H(H(H(H)))))))	419	0 1 0 0;0 2 0 0;1 2 0 0;2 2 0 0;3 2 0 0;4 2 0 0;5 2 0 0;6 2 0 0;7 2 0 0;8 2 0 0;	1864.63	9	46.2677	37.9877	61.6448	7	0.00076	0.21034	0.91667	0.76923	0	0	0	0	2.00048e-29	3.91807e-31	-1	0	3.91807e-31	sp|Q9UTC8|OS9_SCHPO	yos9	92	64234600	51596300
cwq_mix2-1_726.32970.32970.3.0.dta	cwq_mix2-1_726.32970.32970.3.0.dta	cwq_mix2-1_726	32970	9009.23	3443.42	1148.48	3	1	HEYFCVYPJASLIK	5,Carbamidomethyl[C];	1740.84	8 2 0 0	H(8)N(2)	(N(N(H(H(H(H)))(H(H)(H)(H)))))	451	0 1 0 0;0 2 0 0;1 2 0 0;2 2 0 0;3 2 0 0;4 2 0 0;5 2 0 0;6 2 0 0;7 2 0 0;	1702.58	9	51.9332	46.8	61.4664	7	0.002	0.58076	0.90909	0.88462	0	0	0	0	2.46425e-29	4.70299e-31	-1	0	4.70299e-31	sp|Q9UTC8|OS9_SCHPO	yos9	92	373175000	349762000
cwq_mix2-1_726.33046.33046.3.0.dta	cwq_mix2-1_726.33046.33046.3.0.dta	cwq_mix2-1_726	33046	9026.98	3443.42	1148.48	3	1	HEYFCVYPJASLIK	5,Carbamidomethyl[C];	1740.84	8 2 0 0	H(8)N(2)	(N(N(H(H(H(H)))(H(H)(H)(H)))))	451	0 1 0 0;0 2 0 0;1 2 0 0;2 2 0 0;3 2 0 0;4 2 0 0;5 2 0 0;6 2 0 0;7 2 0 0;	1702.58	9	96.0904	101.369	86.288	7	0.00214	0.62171	0.90909	1.07692	0	0	0	0	7.33765e-42	2.83104e-43	-1	0	2.83104e-43	sp|Q9UTC8|OS9_SCHPO	yos9	92	373175000	349762000
cwq_mix2-1_726.33127.33127.3.0.dta	cwq_mix2-1_726.33127.33127.3.0.dta	cwq_mix2-1_726	33127	9047.39	3443.42	1148.48	3	1	HEYFCVYPJASLIK	5,Carbamidomethyl[C];	1740.84	8 2 0 0	H(8)N(2)	(N(N(H(H(H(H)))(H(H)(H)(H)))))	451	0 1 0 0;0 2 0 0;1 2 0 0;2 2 0 0;3 2 0 0;4 2 0 0;5 2 0 0;6 2 0 0;7 2 0 0;	1702.58	9	55.2266	50.0711	64.8009	7	0.00094	0.27322	1	0.80769	0	0	0	0	5.03158e-31	1.2602e-32	-1	0	1.2602e-32	sp|Q9UTC8|OS9_SCHPO	yos9	92	373175000	349762000
cwq_mix2-1_726.33140.33140.3.0.dta	cwq_mix2-1_726.33140.33140.3.0.dta	cwq_mix2-1_726	33140	9050.66	3980.62	1327.54	3	1	SWNAILHCSJJSSDLLER	8,Carbamidomethyl[C];	2115.99	9 2 0 0	H(9)N(2)	(N(N(H(H(H(H)))(H(H)(H(H(H)))))))	447	0 1 0 0;0 2 0 0;1 2 0 0;2 2 0 0;3 2 0 0;4 2 0 0;5 2 0 0;6 2 0 0;7 2 0 0;8 2 0 0;	1864.63	10	29.2068	13.3049	58.739	6	-0.00415	-1.04246	0.91667	0.44118	0	0	0	0	6.01103e-28	1.25506e-29	-1	0.00763359	0.00763359	sp|Q10109|YAQA_SCHPO	SPAC18G6.10	439	28396400	29006100
cwq_mix2-1_726.33233.33233.3.0.dta	cwq_mix2-1_726.33233.33233.3.0.dta	cwq_mix2-1_726	33233	9073.96	3388.36	1130.12	3	1	NPVNFDSVFJQSR		1523.72	9 2 0 0	H(9)N(2)	(N(N(H(H(H(H)))(H(H)(H(H(H)))))))	447	0 1 0 0;0 2 0 0;1 2 0 0;2 2 0 0;3 2 0 0;4 2 0 0;5 2 0 0;6 2 0 0;7 2 0 0;8 2 0 0;	1864.63	10	24.9905	16.2087	41.2995	7	0.00166	0.48884	0.83333	0.41667	0	0	0	0	3.78576e-19	4.57658e-21	-1	0.00514403	0.00514403	sp|Q8WZK2|MCD4_SCHPO	its8	134	24567900	29600400
cwq_mix2-1_726.33257.33257.5.0.dta	cwq_mix2-1_726.33257.33257.5.0.dta	cwq_mix2-1_726	33257	9079.96	4186.79	838.164	5	1	SHHDFIFTTEGHLFPVTJQTR		2484.21	8 2 0 0	H(8)N(2)	(N(N(H(H(H(H)))(H(H(H(H)))))))	437	0 1 0 0;0 2 0 0;1 2 0 0;2 2 0 0;3 2 0 0;4 2 0 0;5 2 0 0;6 2 0 0;7 2 0 0;	1702.58	18	30.7521	33.7178	25.2445	6	0.00299	0.71386	0.54545	0.425	0	0	0	0	2.46251e-11	5.76453e-13	-1	0	5.76453e-13	sp|O94726|MNL1_SCHPO	mnl1	479	11454300	11724400
cwq_mix2-1_726.33297.33297.4.1.dta	cwq_mix2-1_726.33297.33297.4.1.dta	cwq_mix2-1_726	33297	9089.37	4186.79	1047.45	4	1	SHHDFIFTTEGHLFPVTJQTR		2484.21	8 2 0 0	H(8)N(2)	(N(N(H(H(H(H)))(H(H)(H)(H)))))	451	0 1 0 0;0 2 0 0;1 2 0 0;2 2 0 0;3 2 0 0;4 2 0 0;5 2 0 0;6 2 0 0;7 2 0 0;	1702.58	18	15.5676	15.4778	15.7343	4	0.00264	0.63027	0.63636	0.325	0	0	0	0	7.93427e-07	2.26107e-08	-1	0.00689655	0.00689657	sp|O94726|MNL1_SCHPO	mnl1	479	20113800	26747800
cwq_mix2-1_726.33326.33326.2.0.dta	cwq_mix2-1_726.33326.33326.2.0.dta	cwq_mix2-1_726	33326	9096.96	3078.25	1539.63	2	1	JYTVSDVLFR		1213.62	9 2 0 0	H(9)N(2)	(N(N(H(H(H(H)))(H(H)(H(H)(H))))))	449	0 1 0 0;0 2 0 0;1 2 0 0;2 2 0 0;3 2 0 0;4 2 0 0;5 2 0 0;6 2 0 0;7 2 0 0;8 2 0 0;	1864.63	1	22.5629	22.5683	22.5529	6	-0.00117	-0.37899	0.66667	0.94444	0	0	0	0	4.37319e-10	9.6332e-12	-1	0.00362757	0.00362757	sp|O13875|YE1A_SCHPO	SPAC1B3.10c	300	5198780	5162700
cwq_mix2-1_726.33377.33377.3.0.dta	cwq_mix2-1_726.33377.33377.3.0.dta	cwq_mix2-1_726	33377	9109.2	3574.47	1192.16	3	1	ISQJDTDSIVEAVYR		1709.83	9 2 0 0	H(9)N(2)	(N(N(H(H(H)(H))(H(H)(H(H(H)))))))	480	0 1 0 0;0 2 0 0;1 2 0 0;2 2 0 0;3 2 0 0;4 2 0 0;5 2 0 0;6 2 0 0;7 2 0 0;8 2 0 0;	1864.63	4	48.2687	40.8221	62.0983	7	0.00361	1.00976	0.83333	0.85714	0	0	0	0	1.17752e-29	2.54755e-31	-1	0	2.54755e-31	sp|O74480|YQJ7_SCHPO	SPCC1840.07c	315	108568000	93326300
cwq_mix2-1_726.33449.33449.3.0.dta	cwq_mix2-1_726.33449.33449.3.0.dta	cwq_mix2-1_726	33449	9126.96	3574.47	1192.16	3	1	ISQJDTDSIVEAVYR		1709.83	9 2 0 0	H(9)N(2)	(N(N(H(H(H(H)))(H(H(H(H(H))))))))	434	0 1 0 0;0 2 0 0;1 2 0 0;2 2 0 0;3 2 0 0;4 2 0 0;5 2 0 0;6 2 0 0;7 2 0 0;8 2 0 0;	1864.63	4	50.6585	40.9383	68.7103	7	0.00329	0.9208	0.83333	0.85714	0	0	0	0	5.3254e-33	1.11138e-34	-1	0	1.11138e-34	sp|O74480|YQJ7_SCHPO	SPCC1840.07c	315	108568000	93326300
cwq_mix2-1_726.33488.33488.3.0.dta	cwq_mix2-1_726.33488.33488.3.0.dta	cwq_mix2-1_726	33488	9136.21	3412.42	1138.14	3	1	ISQJDTDSIVEAVYR		1709.83	8 2 0 0	H(8)N(2)	(N(N(H(H(H(H)))(H(H)(H)(H)))))	451	0 1 0 0;0 2 0 0;1 2 0 0;2 2 0 0;3 2 0 0;4 2 0 0;5 2 0 0;6 2 0 0;7 2 0 0;	1702.58	4	51.1781	46.9548	59.0212	7	0.00272	0.79644	0.90909	0.96429	0	0	0	0	4.31682e-28	9.18071e-30	-1	0	9.18071e-30	sp|O74480|YQJ7_SCHPO	SPCC1840.07c	315	112716000	131907000
cwq_mix2-1_726.33494.33494.4.0.dta	cwq_mix2-1_726.33494.33494.4.0.dta	cwq_mix2-1_726	33494	9137.52	4696.94	1174.99	4	1	LFPHGIYNFJFSAPNKR		2022.03	14 2 0 0	H(14)N(2)	(N(N(H(H(H))(H(H(H(H(H))))(H(H(H(H(H(H))))))))))	514	0 1 0 0;0 2 0 0;1 2 0 0;2 2 0 0;3 2 0 0;4 2 0 0;5 2 0 0;6 2 0 0;7 2 0 0;8 2 0 0;9 2 0 0;10 2 0 0;11 2 0 0;12 2 0 0;13 2 0 0;	2674.9	10	32.1188	18.3131	57.7581	6	0.00236	0.50314	0.88235	0.4375	0	0	0	0	1.90119e-27	4.23193e-29	-1	0.00444444	0.00444444	sp|P87167|BUT2_SCHPO	but2	236	8969480000	8081190000
cwq_mix2-1_726.33522.33522.4.0.dta	cwq_mix2-1_726.33522.33522.4.0.dta	cwq_mix2-1_726	33522	9144.31	5021.05	1256.02	4	1	LFPHGIYNFJFSAPNKR		2022.03	16 2 0 0	H(16)N(2)	(N(N(H(H(H))(H(H(H(H(H(H)))))(H(H(H(H(H(H(H)))))))))))	511	0 1 0 0;0 2 0 0;1 2 0 0;2 2 0 0;3 2 0 0;4 2 0 0;5 2 0 0;6 2 0 0;7 2 0 0;8 2 0 0;9 2 0 0;10 2 0 0;11 2 0 0;12 2 0 0;13 2 0 0;14 2 0 0;15 2 0 0;	2999	10	50.0605	33.318	81.1537	7	0.00818	1.63001	0.73684	0.59375	0	0	0	0	2.82353e-39	9.34246e-41	-1	0	9.34246e-41	sp|P87167|BUT2_SCHPO	but2	236	651084000	595093000
cwq_mix2-1_726.33524.33524.4.0.dta	cwq_mix2-1_726.33524.33524.4.0.dta	cwq_mix2-1_726	33524	9144.75	4858.99	1215.5	4	1	LFPHGIYNFJFSAPNKR		2022.03	15 2 0 0	H(15)N(2)	(N(N(H(H(H))(H(H(H(H(H(H)))))(H(H(H(H(H(H))))))))))	512	0 1 0 0;0 2 0 0;1 2 0 0;2 2 0 0;3 2 0 0;4 2 0 0;5 2 0 0;6 2 0 0;7 2 0 0;8 2 0 0;9 2 0 0;10 2 0 0;11 2 0 0;12 2 0 0;13 2 0 0;14 2 0 0;	2836.95	10	45.0712	26.0872	80.3272	7	0.0044	0.90549	0.77778	0.5625	0	0	0	0	7.36926e-39	2.49079e-40	-1	0.00136612	0.00136612	sp|P87167|BUT2_SCHPO	but2	236	1364770000	1195130000
cwq_mix2-1_726.33582.33582.4.0.dta	cwq_mix2-1_726.33582.33582.4.0.dta	cwq_mix2-1_726	33582	9158.96	4696.94	1174.99	4	1	LFPHGIYNFJFSAPNKR		2022.03	14 2 0 0	H(14)N(2)	(N(N(H(H(H))(H(H(H(H(H))))(H(H(H(H(H(H))))))))))	514	0 1 0 0;0 2 0 0;1 2 0 0;2 2 0 0;3 2 0 0;4 2 0 0;5 2 0 0;6 2 0 0;7 2 0 0;8 2 0 0;9 2 0 0;10 2 0 0;11 2 0 0;12 2 0 0;13 2 0 0;	2674.9	10	66.9725	44.6534	108.422	7	0.00351	0.7467	0.82353	0.59375	0	0	0	0	7.02137e-53	3.82496e-54	-1	0	3.82496e-54	sp|P87167|BUT2_SCHPO	but2	236	9253380000	8275110000
cwq_mix2-1_726.33598.33598.4.0.dta	cwq_mix2-1_726.33598.33598.4.0.dta	cwq_mix2-1_726	33598	9162.75	4397.82	1100.21	4	1	MEJITSNEVSLHIASADSAPGFDK		2533.19	9 2 0 0	H(9)N(2)	(N(N(H(H(H(H)))(H(H(H(H(H))))))))	434	0 1 0 0;0 2 0 0;1 2 0 0;2 2 0 0;3 2 0 0;4 2 0 0;5 2 0 0;6 2 0 0;7 2 0 0;8 2 0 0;	1864.63	3	36.4171	34.9952	39.0575	6	-0.00225	-0.51108	0.75	0.58696	0	0	0	0	4.74178e-18	9.27732e-20	-1	0	9.27732e-20	sp|O94702|YC52_SCHPO	SPCC1259.02c	617	283089000	79458300
cwq_mix2-1_726.33607.33607.4.0.dta	cwq_mix2-1_726.33607.33607.4.0.dta	cwq_mix2-1_726	33607	9165.04	4858.99	1215.5	4	1	LFPHGIYNFJFSAPNKR		2022.03	15 2 0 0	H(15)N(2)	(N(N(H(H(H))(H(H(H(H(H(H)))))(H(H(H(H(H(H))))))))))	512	0 1 0 0;0 2 0 0;1 2 0 0;2 2 0 0;3 2 0 0;4 2 0 0;5 2 0 0;6 2 0 0;7 2 0 0;8 2 0 0;9 2 0 0;10 2 0 0;11 2 0 0;12 2 0 0;13 2 0 0;14 2 0 0;	2836.95	10	55.4361	39.0219	85.9195	7	0.00256	0.52764	0.77778	0.625	0	0	0	0	1.12434e-41	4.7929e-43	-1	0	4.7929e-43	sp|P87167|BUT2_SCHPO	but2	236	1364770000	1195130000
cwq_mix2-1_726.33609.33609.4.0.dta	cwq_mix2-1_726.33609.33609.4.0.dta	cwq_mix2-1_726	33609	9165.47	5021.04	1256.02	4	1	LFPHGIYNFJFSAPNKR		2022.03	16 2 0 0	H(16)N(2)	(N(N(H(H(H))(H(H(H(H(H(H)))))(H(H(H(H(H(H(H)))))))))))	511	0 1 0 0;0 2 0 0;1 2 0 0;2 2 0 0;3 2 0 0;4 2 0 0;5 2 0 0;6 2 0 0;7 2 0 0;8 2 0 0;9 2 0 0;10 2 0 0;11 2 0 0;12 2 0 0;13 2 0 0;14 2 0 0;15 2 0 0;	2999	10	56.6073	31.9203	102.454	7	0.00592	1.17911	0.78947	0.53125	0	0	0	0	6.1985e-50	3.27823e-51	-1	0	3.27823e-51	sp|P87167|BUT2_SCHPO	but2	236	651084000	595093000
cwq_mix2-1_726.33612.33612.3.0.dta	cwq_mix2-1_726.33612.33612.3.0.dta	cwq_mix2-1_726	33612	9166.15	4397.82	1466.61	3	1	MEJITSNEVSLHIASADSAPGFDK		2533.19	9 2 0 0	H(9)N(2)	(N(N(H(H(H(H)))(H(H(H(H(H))))))))	434	0 1 0 0;0 2 0 0;1 2 0 0;2 2 0 0;3 2 0 0;4 2 0 0;5 2 0 0;6 2 0 0;7 2 0 0;8 2 0 0;	1864.63	3	77.8471	85.5753	63.4947	7	-0.00053	-0.11998	1	0.97826	0	0	0	0	2.30695e-30	4.34982e-32	-1	0	4.34982e-32	sp|O94702|YC52_SCHPO	SPCC1259.02c	617	134609000	123322000
cwq_mix2-1_726.33615.33615.5.0.dta	cwq_mix2-1_726.33615.33615.5.0.dta	cwq_mix2-1_726	33615	9166.94	4696.93	940.192	5	1	LFPHGIYNFJFSAPNKR		2022.03	14 2 0 0	H(14)N(2)	(N(N(H(H(H))(H(H(H(H(H))))(H(H(H(H(H(H))))))))))	514	0 1 0 0;0 2 0 0;1 2 0 0;2 2 0 0;3 2 0 0;4 2 0 0;5 2 0 0;6 2 0 0;7 2 0 0;8 2 0 0;9 2 0 0;10 2 0 0;11 2 0 0;12 2 0 0;13 2 0 0;	2674.9	10	25.6476	14.4297	46.4809	6	-0.00113	-0.24033	0.76471	0.40625	0	0	0	0	1.03908e-21	1.49303e-23	-1	0.00689655	0.00689655	sp|P87167|BUT2_SCHPO	but2	236	103665000	100363000
cwq_mix2-1_726.33637.33637.3.0.dta	cwq_mix2-1_726.33637.33637.3.0.dta	cwq_mix2-1_726	33637	9172.03	4696.94	1566.32	3	1	LFPHGIYNFJFSAPNKR		2022.03	14 2 0 0	H(14)N(2)	(N(N(H(H(H))(H(H(H(H(H))))(H(H(H(H(H(H))))))))))	514	0 1 0 0;0 2 0 0;1 2 0 0;2 2 0 0;3 2 0 0;4 2 0 0;5 2 0 0;6 2 0 0;7 2 0 0;8 2 0 0;9 2 0 0;10 2 0 0;11 2 0 0;12 2 0 0;13 2 0 0;	2674.9	10	56.6445	49.7016	69.5384	7	0.00385	0.81866	0.82353	0.75	0	0	0	0	2.03449e-33	5.30782e-35	-1	0	5.30782e-35	sp|P87167|BUT2_SCHPO	but2	236	465051000	359717000
cwq_mix2-1_726.33638.33638.3.0.dta	cwq_mix2-1_726.33638.33638.3.0.dta	cwq_mix2-1_726	33638	9172.3	4235.77	1412.59	3	1	MEJITSNEVSLHIASADSAPGFDK		2533.19	8 2 0 0	H(8)N(2)	(N(N(H(H(H(H)))(H(H)(H(H))))))	450	0 1 0 0;0 2 0 0;1 2 0 0;2 2 0 0;3 2 0 0;4 2 0 0;5 2 0 0;6 2 0 0;7 2 0 0;	1702.58	3	64.828	60.5411	72.7892	7	0.00034	0.07998	1	0.86957	0	0	0	0	4.6617e-35	1.43344e-36	-1	0	1.43344e-36	sp|O94702|YC52_SCHPO	SPCC1259.02c	617	38250500	36143100
cwq_mix2-1_726.33668.33668.4.0.dta	cwq_mix2-1_726.33668.33668.4.0.dta	cwq_mix2-1_726	33668	9179.92	4696.94	1174.99	4	1	LFPHGIYNFJFSAPNKR		2022.03	14 2 0 0	H(14)N(2)	(N(N(H(H(H))(H(H(H(H(H))))(H(H(H(H(H(H))))))))))	514	0 1 0 0;0 2 0 0;1 2 0 0;2 2 0 0;3 2 0 0;4 2 0 0;5 2 0 0;6 2 0 0;7 2 0 0;8 2 0 0;9 2 0 0;10 2 0 0;11 2 0 0;12 2 0 0;13 2 0 0;	2674.9	10	76.3083	56.7825	112.571	7	0.0031	0.66069	0.82353	0.6875	0	0	0	0	6.45703e-55	5.72939e-56	-1	0	5.72939e-56	sp|P87167|BUT2_SCHPO	but2	236	9353480000	8275110000
cwq_mix2-1_726.33674.33674.3.0.dta	cwq_mix2-1_726.33674.33674.3.0.dta	cwq_mix2-1_726	33674	9181.47	4534.88	1512.3	3	1	LFPHGIYNFJFSAPNKR		2022.03	13 2 0 0	H(13)N(2)	(N(N(H(H(H))(H(H(H(H(H))))(H(H(H(H(H)))))))))	515	0 1 0 0;0 2 0 0;1 2 0 0;2 2 0 0;3 2 0 0;4 2 0 0;5 2 0 0;6 2 0 0;7 2 0 0;8 2 0 0;9 2 0 0;10 2 0 0;11 2 0 0;12 2 0 0;	2512.85	10	18.2658	21.7592	11.7781	5	0.00209	0.46079	0.5	0.53125	0	0	0	0	4.29299e-05	1.42896e-06	-1	0.00362757	0.003629	sp|P87167|BUT2_SCHPO	but2	236	257100000	210668000
cwq_mix2-1_726.33681.33681.4.0.dta	cwq_mix2-1_726.33681.33681.4.0.dta	cwq_mix2-1_726	33681	9183.27	4534.88	1134.48	4	1	LFPHGIYNFJFSAPNKR		2022.03	13 2 0 0	H(13)N(2)	(N(N(H(H(H))(H(H(H(H(H))))(H(H(H(H(H)))))))))	515	0 1 0 0;0 2 0 0;1 2 0 0;2 2 0 0;3 2 0 0;4 2 0 0;5 2 0 0;6 2 0 0;7 2 0 0;8 2 0 0;9 2 0 0;10 2 0 0;11 2 0 0;12 2 0 0;	2512.85	10	54.5842	31.937	96.6432	7	0.0025	0.55098	0.875	0.53125	0	0	0	0	4.78042e-47	2.05588e-48	-1	0	2.05588e-48	sp|P87167|BUT2_SCHPO	but2	236	4084180000	3930370000
cwq_mix2-1_726.33691.33691.4.0.dta	cwq_mix2-1_726.33691.33691.4.0.dta	cwq_mix2-1_726	33691	9185.8	4858.99	1215.5	4	1	LFPHGIYNFJFSAPNKR		2022.03	15 2 0 0	H(15)N(2)	(N(N(H(H(H))(H(H(H(H(H(H)))))(H(H(H(H(H(H))))))))))	512	0 1 0 0;0 2 0 0;1 2 0 0;2 2 0 0;3 2 0 0;4 2 0 0;5 2 0 0;6 2 0 0;7 2 0 0;8 2 0 0;9 2 0 0;10 2 0 0;11 2 0 0;12 2 0 0;13 2 0 0;14 2 0 0;	2836.95	10	67.8069	49.6756	101.479	7	0.00347	0.71451	0.77778	0.6875	0	0	0	0	1.88558e-49	9.57491e-51	-1	0	9.57491e-51	sp|P87167|BUT2_SCHPO	but2	236	1364770000	1195130000
cwq_mix2-1_726.33738.33738.4.0.dta	cwq_mix2-1_726.33738.33738.4.0.dta	cwq_mix2-1_726	33738	9197.46	5021.05	1256.02	4	1	LFPHGIYNFJFSAPNKR		2022.03	16 2 0 0	H(16)N(2)	(N(N(H(H(H))(H(H(H(H(H(H)))))(H(H(H(H(H(H(H)))))))))))	511	0 1 0 0;0 2 0 0;1 2 0 0;2 2 0 0;3 2 0 0;4 2 0 0;5 2 0 0;6 2 0 0;7 2 0 0;8 2 0 0;9 2 0 0;10 2 0 0;11 2 0 0;12 2 0 0;13 2 0 0;14 2 0 0;15 2 0 0;	2999	10	54.7229	27.967	104.413	7	0.00957	1.90565	0.84211	0.5	0	0	0	0	6.66192e-51	3.89435e-52	-1	0	3.89435e-52	sp|P87167|BUT2_SCHPO	but2	236	651084000	595093000
cwq_mix2-1_726.33750.33750.4.0.dta	cwq_mix2-1_726.33750.33750.4.0.dta	cwq_mix2-1_726	33750	9200.48	4696.94	1174.99	4	1	LFPHGIYNFJFSAPNKR		2022.03	14 2 0 0	H(14)N(2)	(N(N(H(H(H))(H(H(H(H(H))))(H(H(H(H(H(H))))))))))	514	0 1 0 0;0 2 0 0;1 2 0 0;2 2 0 0;3 2 0 0;4 2 0 0;5 2 0 0;6 2 0 0;7 2 0 0;8 2 0 0;9 2 0 0;10 2 0 0;11 2 0 0;12 2 0 0;13 2 0 0;	2674.9	10	79.7816	56.2376	123.506	7	0.00417	0.88722	0.82353	0.625	0	0	0	0	3.04499e-60	2.61995e-61	-1	0	2.61995e-61	sp|P87167|BUT2_SCHPO	but2	236	9353480000	8275110000
cwq_mix2-1_726.33760.33760.3.0.dta	cwq_mix2-1_726.33760.33760.3.0.dta	cwq_mix2-1_726	33760	9203.08	4372.83	1458.28	3	1	LFPHGIYNFJFSAPNKR		2022.03	12 2 0 0	H(12)N(2)	(N(N(H(H(H(H(H(H)))))(H(H(H(H(H(H)))))))))	411	0 1 0 0;0 2 0 0;1 2 0 0;2 2 0 0;3 2 0 0;4 2 0 0;5 2 0 0;6 2 0 0;7 2 0 0;8 2 0 0;9 2 0 0;10 2 0 0;11 2 0 0;	2350.79	10	40.129	29.5895	59.7023	7	0.0027	0.61838	0.93333	0.59375	0	0	0	0	1.94275e-28	4.81898e-30	-1	0	4.81898e-30	sp|P87167|BUT2_SCHPO	but2	236	426076000	387401000
cwq_mix2-1_726.33762.33762.4.0.dta	cwq_mix2-1_726.33762.33762.4.0.dta	cwq_mix2-1_726	33762	9203.43	4534.88	1134.48	4	1	LFPHGIYNFJFSAPNKR		2022.03	13 2 0 0	H(13)N(2)	(N(N(H(H(H))(H(H(H(H(H))))(H(H(H(H(H)))))))))	515	0 1 0 0;0 2 0 0;1 2 0 0;2 2 0 0;3 2 0 0;4 2 0 0;5 2 0 0;6 2 0 0;7 2 0 0;8 2 0 0;9 2 0 0;10 2 0 0;11 2 0 0;12 2 0 0;	2512.85	10	73.7029	51.9446	114.111	7	0.00278	0.61273	0.875	0.6875	0	0	0	0	1.13775e-55	1.1289e-56	-1	0	1.1289e-56	sp|P87167|BUT2_SCHPO	but2	236	4231000000	4046620000
cwq_mix2-1_726.33773.33773.4.0.dta	cwq_mix2-1_726.33773.33773.4.0.dta	cwq_mix2-1_726	33773	9205.78	4858.99	1215.5	4	1	LFPHGIYNFJFSAPNKR		2022.03	15 2 0 0	H(15)N(2)	(N(N(H(H(H))(H(H(H(H(H(H)))))(H(H(H(H(H(H))))))))))	512	0 1 0 0;0 2 0 0;1 2 0 0;2 2 0 0;3 2 0 0;4 2 0 0;5 2 0 0;6 2 0 0;7 2 0 0;8 2 0 0;9 2 0 0;10 2 0 0;11 2 0 0;12 2 0 0;13 2 0 0;14 2 0 0;	2836.95	10	55.5825	34.5735	94.5993	7	0.00213	0.43873	0.77778	0.53125	0	0	0	0	5.00235e-46	2.21156e-47	-1	0	2.21156e-47	sp|P87167|BUT2_SCHPO	but2	236	1364770000	1195130000
cwq_mix2-1_726.33775.33775.4.0.dta	cwq_mix2-1_726.33775.33775.4.0.dta	cwq_mix2-1_726	33775	9206.02	4372.83	1093.96	4	1	LFPHGIYNFJFSAPNKR		2022.03	12 2 0 0	H(12)N(2)	(N(N(H(H(H)(H))(H(H(H(H(H(H(H(H)))))))))))	469	0 1 0 0;0 2 0 0;1 2 0 0;2 2 0 0;3 2 0 0;4 2 0 0;5 2 0 0;6 2 0 0;7 2 0 0;8 2 0 0;9 2 0 0;10 2 0 0;11 2 0 0;	2350.79	10	65.4456	46.1369	101.305	7	0.00105	0.24014	0.93333	0.65625	0	0	0	0	2.30182e-49	1.36676e-50	-1	0	1.36676e-50	sp|P87167|BUT2_SCHPO	but2	236	5158000000	5653290000
cwq_mix2-1_726.33808.33808.3.0.dta	cwq_mix2-1_726.33808.33808.3.0.dta	cwq_mix2-1_726	33808	9213.28	4696.94	1566.32	3	1	LFPHGIYNFJFSAPNKR		2022.03	14 2 0 0	H(14)N(2)	(N(N(H(H(H))(H(H(H(H(H))))(H(H(H(H(H(H))))))))))	514	0 1 0 0;0 2 0 0;1 2 0 0;2 2 0 0;3 2 0 0;4 2 0 0;5 2 0 0;6 2 0 0;7 2 0 0;8 2 0 0;9 2 0 0;10 2 0 0;11 2 0 0;12 2 0 0;13 2 0 0;	2674.9	10	67.1565	63.6685	73.6341	7	0.00657	1.39925	0.82353	0.84375	0	0	0	0	1.74762e-35	4.87762e-37	-1	0	4.87762e-37	sp|P87167|BUT2_SCHPO	but2	236	465051000	359717000
cwq_mix2-1_726.33833.33833.5.0.dta	cwq_mix2-1_726.33833.33833.5.0.dta	cwq_mix2-1_726	33833	9219.42	4696.93	940.193	5	1	LFPHGIYNFJFSAPNKR		2022.03	14 2 0 0	H(14)N(2)	(N(N(H(H(H))(H(H(H(H(H))))(H(H(H(H(H(H))))))))))	514	0 1 0 0;0 2 0 0;1 2 0 0;2 2 0 0;3 2 0 0;4 2 0 0;5 2 0 0;6 2 0 0;7 2 0 0;8 2 0 0;9 2 0 0;10 2 0 0;11 2 0 0;12 2 0 0;13 2 0 0;	2674.9	10	43.0644	22.0328	82.1229	7	0.00142	0.30152	0.82353	0.5	0	0	0	0	9.17076e-40	3.41012e-41	-1	0.00362757	0.00362757	sp|P87167|BUT2_SCHPO	but2	236	103665000	100363000
cwq_mix2-1_726.33841.33841.4.0.dta	cwq_mix2-1_726.33841.33841.4.0.dta	cwq_mix2-1_726	33841	9221.32	4696.94	1174.99	4	1	LFPHGIYNFJFSAPNKR		2022.03	14 2 0 0	H(14)N(2)	(N(N(H(H(H))(H(H(H(H(H))))(H(H(H(H(H(H))))))))))	514	0 1 0 0;0 2 0 0;1 2 0 0;2 2 0 0;3 2 0 0;4 2 0 0;5 2 0 0;6 2 0 0;7 2 0 0;8 2 0 0;9 2 0 0;10 2 0 0;11 2 0 0;12 2 0 0;13 2 0 0;	2674.9	10	73.2696	46.9737	122.105	7	0.00398	0.84804	0.82353	0.5625	0	0	0	0	1.45523e-59	9.96359e-61	-1	0	9.96359e-61	sp|P87167|BUT2_SCHPO	but2	236	9353480000	8275110000
cwq_mix2-1_726.33845.33845.3.0.dta	cwq_mix2-1_726.33845.33845.3.0.dta	cwq_mix2-1_726	33845	9222.12	4372.83	1458.28	3	1	LFPHGIYNFJFSAPNKR		2022.03	12 2 0 0	H(12)N(2)	(N(N(H(H(H)(H))(H(H(H(H(H(H(H(H)))))))))))	469	0 1 0 0;0 2 0 0;1 2 0 0;2 2 0 0;3 2 0 0;4 2 0 0;5 2 0 0;6 2 0 0;7 2 0 0;8 2 0 0;9 2 0 0;10 2 0 0;11 2 0 0;	2350.79	10	52.8431	37.1454	81.9961	7	0.00416	0.95043	0.93333	0.65625	0	0	0	0	1.06241e-39	4.34987e-41	-1	0	4.34987e-41	sp|P87167|BUT2_SCHPO	but2	236	445118000	400180000
cwq_mix2-1_726.33854.33854.4.0.dta	cwq_mix2-1_726.33854.33854.4.0.dta	cwq_mix2-1_726	33854	9224.41	4534.88	1134.48	4	1	LFPHGIYNFJFSAPNKR		2022.03	13 2 0 0	H(13)N(2)	(N(N(H(H(H))(H(H(H(H(H))))(H(H(H(H(H)))))))))	515	0 1 0 0;0 2 0 0;1 2 0 0;2 2 0 0;3 2 0 0;4 2 0 0;5 2 0 0;6 2 0 0;7 2 0 0;8 2 0 0;9 2 0 0;10 2 0 0;11 2 0 0;12 2 0 0;	2512.85	10	75.7441	54.258	115.647	7	0.00331	0.73004	0.875	0.6875	0	0	0	0	2.02116e-56	1.85809e-57	-1	0	1.85809e-57	sp|P87167|BUT2_SCHPO	but2	236	4242670000	4056340000
cwq_mix2-1_726.33857.33857.4.0.dta	cwq_mix2-1_726.33857.33857.4.0.dta	cwq_mix2-1_726	33857	9224.87	4858.99	1215.5	4	1	LFPHGIYNFJFSAPNKR		2022.03	15 2 0 0	H(15)N(2)	(N(N(H(H(H))(H(H(H(H(H(H)))))(H(H(H(H(H(H))))))))))	512	0 1 0 0;0 2 0 0;1 2 0 0;2 2 0 0;3 2 0 0;4 2 0 0;5 2 0 0;6 2 0 0;7 2 0 0;8 2 0 0;9 2 0 0;10 2 0 0;11 2 0 0;12 2 0 0;13 2 0 0;14 2 0 0;	2836.95	10	50.4304	33.7157	81.4721	7	0.00137	0.28232	0.77778	0.59375	0	0	0	0	1.95146e-39	6.26447e-41	-1	0	6.26447e-41	sp|P87167|BUT2_SCHPO	but2	236	1364770000	1195130000
cwq_mix2-1_726.33880.33880.4.0.dta	cwq_mix2-1_726.33880.33880.4.0.dta	cwq_mix2-1_726	33880	9230.87	4372.83	1093.96	4	1	LFPHGIYNFJFSAPNKR		2022.03	12 2 0 0	H(12)N(2)	(N(N(H(H(H(H(H(H)))))(H(H(H(H(H(H)))))))))	411	0 1 0 0;0 2 0 0;1 2 0 0;2 2 0 0;3 2 0 0;4 2 0 0;5 2 0 0;6 2 0 0;7 2 0 0;8 2 0 0;9 2 0 0;10 2 0 0;11 2 0 0;	2350.79	10	76.2749	54.0213	117.603	7	0.00306	0.70025	0.93333	0.625	0	0	0	0	2.24653e-57	2.07208e-58	-1	0	2.07208e-58	sp|P87167|BUT2_SCHPO	but2	236	5441250000	5903790000
cwq_mix2-1_726.33897.33897.3.0.dta	cwq_mix2-1_726.33897.33897.3.0.dta	cwq_mix2-1_726	33897	9234.56	4696.94	1566.32	3	1	LFPHGIYNFJFSAPNKR		2022.03	14 2 0 0	H(14)N(2)	(N(N(H(H(H))(H(H(H(H(H))))(H(H(H(H(H(H))))))))))	514	0 1 0 0;0 2 0 0;1 2 0 0;2 2 0 0;3 2 0 0;4 2 0 0;5 2 0 0;6 2 0 0;7 2 0 0;8 2 0 0;9 2 0 0;10 2 0 0;11 2 0 0;12 2 0 0;13 2 0 0;	2674.9	10	63.4338	58.7726	72.0905	7	0.00398	0.84677	0.94118	0.875	0	0	0	0	1.04943e-34	2.39197e-36	-1	0	2.39197e-36	sp|P87167|BUT2_SCHPO	but2	236	465051000	359717000
cwq_mix2-1_726.33911.33911.3.0.dta	cwq_mix2-1_726.33911.33911.3.0.dta	cwq_mix2-1_726	33911	9238.17	4534.89	1512.3	3	1	LFPHGIYNFJFSAPNKR		2022.03	13 2 0 0	H(13)N(2)	(N(N(H(H(H))(H(H(H(H(H))))(H(H(H(H(H)))))))))	515	0 1 0 0;0 2 0 0;1 2 0 0;2 2 0 0;3 2 0 0;4 2 0 0;5 2 0 0;6 2 0 0;7 2 0 0;8 2 0 0;9 2 0 0;10 2 0 0;11 2 0 0;12 2 0 0;	2512.85	10	68.1355	56.7937	89.1988	7	0.00804	1.77262	1	0.78125	0	0	0	0	2.53051e-43	1.09074e-44	-1	0	1.09074e-44	sp|P87167|BUT2_SCHPO	but2	236	257100000	210668000
cwq_mix2-1_726.33928.33928.4.0.dta	cwq_mix2-1_726.33928.33928.4.0.dta	cwq_mix2-1_726	33928	9241.98	4696.94	1174.99	4	1	LFPHGIYNFJFSAPNKR		2022.03	14 2 0 0	H(14)N(2)	(N(N(H(H(H))(H(H(H(H(H))))(H(H(H(H(H(H))))))))))	514	0 1 0 0;0 2 0 0;1 2 0 0;2 2 0 0;3 2 0 0;4 2 0 0;5 2 0 0;6 2 0 0;7 2 0 0;8 2 0 0;9 2 0 0;10 2 0 0;11 2 0 0;12 2 0 0;13 2 0 0;	2674.9	10	77.5293	59.3494	111.292	7	0.00352	0.75011	0.88235	0.65625	0	0	0	0	2.73366e-54	1.74657e-55	-1	0	1.74657e-55	sp|P87167|BUT2_SCHPO	but2	236	9353480000	8275110000
cwq_mix2-1_726.33930.33930.3.0.dta	cwq_mix2-1_726.33930.33930.3.0.dta	cwq_mix2-1_726	33930	9242.41	4372.83	1458.28	3	1	LFPHGIYNFJFSAPNKR		2022.03	12 2 0 0	H(12)N(2)	(N(N(H(H(H(H))(H(H)))(H(H(H(H(H(H)))))))))	428	0 1 0 0;0 2 0 0;1 2 0 0;2 2 0 0;3 2 0 0;4 2 0 0;5 2 0 0;6 2 0 0;7 2 0 0;8 2 0 0;9 2 0 0;10 2 0 0;11 2 0 0;	2350.79	10	64.566	52.452	87.0635	7	0.00569	1.30032	1	0.75	0	0	0	0	2.9901e-42	1.25219e-43	-1	0	1.25219e-43	sp|P87167|BUT2_SCHPO	but2	236	457341000	404904000
cwq_mix2-1_726.33944.33944.4.0.dta	cwq_mix2-1_726.33944.33944.4.0.dta	cwq_mix2-1_726	33944	9245.59	4534.88	1134.48	4	1	LFPHGIYNFJFSAPNKR		2022.03	13 2 0 0	H(13)N(2)	(N(N(H(H(H))(H(H(H(H(H))))(H(H(H(H(H)))))))))	515	0 1 0 0;0 2 0 0;1 2 0 0;2 2 0 0;3 2 0 0;4 2 0 0;5 2 0 0;6 2 0 0;7 2 0 0;8 2 0 0;9 2 0 0;10 2 0 0;11 2 0 0;12 2 0 0;	2512.85	10	75.2743	50.1886	121.862	7	0.003	0.66124	0.875	0.625	0	0	0	0	1.90844e-59	1.32523e-60	-1	0	1.32523e-60	sp|P87167|BUT2_SCHPO	but2	236	4242670000	4056340000
cwq_mix2-1_726.33958.33958.4.0.dta	cwq_mix2-1_726.33958.33958.4.0.dta	cwq_mix2-1_726	33958	9248.53	4858.99	1215.5	4	1	LFPHGIYNFJFSAPNKR		2022.03	15 2 0 0	H(15)N(2)	(N(N(H(H(H))(H(H(H(H(H(H)))))(H(H(H(H(H(H))))))))))	512	0 1 0 0;0 2 0 0;1 2 0 0;2 2 0 0;3 2 0 0;4 2 0 0;5 2 0 0;6 2 0 0;7 2 0 0;8 2 0 0;9 2 0 0;10 2 0 0;11 2 0 0;12 2 0 0;13 2 0 0;14 2 0 0;	2836.95	10	23.7938	13.8608	42.2408	6	0.00256	0.52599	0.72222	0.4375	0	0	0	0	1.3079e-19	1.83454e-21	-1	0.00763359	0.00763359	sp|P87167|BUT2_SCHPO	but2	236	1364770000	1200420000
cwq_mix2-1_726.33970.33970.4.0.dta	cwq_mix2-1_726.33970.33970.4.0.dta	cwq_mix2-1_726	33970	9251.39	4372.83	1093.96	4	1	LFPHGIYNFJFSAPNKR		2022.03	12 2 0 0	H(12)N(2)	(N(N(H(H(H))(H(H(H(H)))(H(H(H(H(H)))))))))	518	0 1 0 0;0 2 0 0;1 2 0 0;2 2 0 0;3 2 0 0;4 2 0 0;5 2 0 0;6 2 0 0;7 2 0 0;8 2 0 0;9 2 0 0;10 2 0 0;11 2 0 0;	2350.79	10	74.3055	50.3114	118.866	7	0.00365	0.8338	0.93333	0.625	0	0	0	0	5.45275e-58	4.12663e-59	-1	0	4.12663e-59	sp|P87167|BUT2_SCHPO	but2	236	4159500000	5949120000
cwq_mix2-1_726.33997.33997.3.0.dta	cwq_mix2-1_726.33997.33997.3.0.dta	cwq_mix2-1_726	33997	9258.29	4534.89	1512.3	3	1	LFPHGIYNFJFSAPNKR		2022.03	13 2 0 0	H(13)N(2)	(N(N(H(H(H))(H(H(H(H(H))))(H(H(H(H(H)))))))))	515	0 1 0 0;0 2 0 0;1 2 0 0;2 2 0 0;3 2 0 0;4 2 0 0;5 2 0 0;6 2 0 0;7 2 0 0;8 2 0 0;9 2 0 0;10 2 0 0;11 2 0 0;12 2 0 0;	2512.85	10	59.6298	42.783	90.9169	7	0.01191	2.626	0.9375	0.6875	0	0	0	0	3.47953e-44	1.27494e-45	-1	0	1.27494e-45	sp|P87167|BUT2_SCHPO	but2	236	257100000	210668000
cwq_mix2-1_726.34017.34017.4.0.dta	cwq_mix2-1_726.34017.34017.4.0.dta	cwq_mix2-1_726	34017	9263.32	4696.94	1174.99	4	1	LFPHGIYNFJFSAPNKR		2022.03	14 2 0 0	H(14)N(2)	(N(N(H(H(H))(H(H(H(H(H))))(H(H(H(H(H(H))))))))))	514	0 1 0 0;0 2 0 0;1 2 0 0;2 2 0 0;3 2 0 0;4 2 0 0;5 2 0 0;6 2 0 0;7 2 0 0;8 2 0 0;9 2 0 0;10 2 0 0;11 2 0 0;12 2 0 0;13 2 0 0;	2674.9	10	64.3226	44.1696	101.75	7	0.00307	0.65387	0.82353	0.625	0	0	0	0	1.38519e-49	7.57146e-51	-1	0	7.57146e-51	sp|P87167|BUT2_SCHPO	but2	236	9322860000	8247450000
cwq_mix2-1_726.34030.34030.4.0.dta	cwq_mix2-1_726.34030.34030.4.0.dta	cwq_mix2-1_726	34030	9266.33	4534.88	1134.48	4	1	LFPHGIYNFJFSAPNKR		2022.03	13 2 0 0	H(13)N(2)	(N(N(H(H(H))(H(H(H(H(H))))(H(H(H(H(H)))))))))	515	0 1 0 0;0 2 0 0;1 2 0 0;2 2 0 0;3 2 0 0;4 2 0 0;5 2 0 0;6 2 0 0;7 2 0 0;8 2 0 0;9 2 0 0;10 2 0 0;11 2 0 0;12 2 0 0;	2512.85	10	53.751	27.6814	102.166	7	0.00234	0.5157	0.875	0.5	0	0	0	0	8.61487e-50	5.06875e-51	-1	0	5.06875e-51	sp|P87167|BUT2_SCHPO	but2	236	4242670000	4056340000
cwq_mix2-1_726.34046.34046.4.0.dta	cwq_mix2-1_726.34046.34046.4.0.dta	cwq_mix2-1_726	34046	9269.83	4372.83	1093.96	4	1	LFPHGIYNFJFSAPNKR		2022.03	12 2 0 0	H(12)N(2)	(N(N(H(H(H(H))(H(H)))(H(H(H(H(H(H)))))))))	428	0 1 0 0;0 2 0 0;1 2 0 0;2 2 0 0;3 2 0 0;4 2 0 0;5 2 0 0;6 2 0 0;7 2 0 0;8 2 0 0;9 2 0 0;10 2 0 0;11 2 0 0;	2350.79	10	78.9571	56.7981	120.109	7	0.00275	0.6289	0.93333	0.625	0	0	0	0	1.35475e-58	9.84279e-60	-1	0	9.84279e-60	sp|P87167|BUT2_SCHPO	but2	236	5557020000	5935550000
cwq_mix2-1_726.34047.34047.3.0.dta	cwq_mix2-1_726.34047.34047.3.0.dta	cwq_mix2-1_726	34047	9270.14	4372.83	1458.28	3	1	LFPHGIYNFJFSAPNKR		2022.03	12 2 0 0	H(12)N(2)	(N(N(H(H(H(H(H))))(H(H)(H(H(H(H(H)))))))))	423	0 1 0 0;0 2 0 0;1 2 0 0;2 2 0 0;3 2 0 0;4 2 0 0;5 2 0 0;6 2 0 0;7 2 0 0;8 2 0 0;9 2 0 0;10 2 0 0;11 2 0 0;	2350.79	10	40.639	35.0642	50.9924	6	0.00606	1.38607	0.8	0.625	0	0	0	0	5.4377e-24	1.07688e-25	-1	0	1.07688e-25	sp|P87167|BUT2_SCHPO	but2	236	429805000	404904000
cwq_mix2-1_726.34099.34099.4.0.dta	cwq_mix2-1_726.34099.34099.4.0.dta	cwq_mix2-1_726	34099	9282.96	4696.94	1174.99	4	1	LFPHGIYNFJFSAPNKR		2022.03	14 2 0 0	H(14)N(2)	(N(N(H(H(H))(H(H(H(H(H))))(H(H(H(H(H(H))))))))))	514	0 1 0 0;0 2 0 0;1 2 0 0;2 2 0 0;3 2 0 0;4 2 0 0;5 2 0 0;6 2 0 0;7 2 0 0;8 2 0 0;9 2 0 0;10 2 0 0;11 2 0 0;12 2 0 0;13 2 0 0;	2674.9	10	55.7962	31.1736	101.524	7	0.00293	0.62322	0.82353	0.625	0	0	0	0	1.79241e-49	8.86466e-51	-1	0	8.86466e-51	sp|P87167|BUT2_SCHPO	but2	236	8922340000	7849190000
cwq_mix2-1_726.34127.34127.4.0.dta	cwq_mix2-1_726.34127.34127.4.0.dta	cwq_mix2-1_726	34127	9289.65	4372.83	1093.96	4	1	LFPHGIYNFJFSAPNKR		2022.03	12 2 0 0	H(12)N(2)	(N(N(H(H)(H(H(H(H)))(H(H(H(H(H(H))))))))))	862	0 1 0 0;0 2 0 0;1 2 0 0;2 2 0 0;3 2 0 0;4 2 0 0;5 2 0 0;6 2 0 0;7 2 0 0;8 2 0 0;9 2 0 0;10 2 0 0;11 2 0 0;	2350.79	10	76.844	53.839	119.568	7	0.00263	0.60146	0.93333	0.6875	0	0	0	0	2.48479e-58	1.6176e-59	-1	0	1.6176e-59	sp|P87167|BUT2_SCHPO	but2	236	5514490000	5935550000
cwq_mix2-1_726.34130.34130.4.0.dta	cwq_mix2-1_726.34130.34130.4.0.dta	cwq_mix2-1_726	34130	9289.81	4534.88	1134.48	4	1	LFPHGIYNFJFSAPNKR		2022.03	13 2 0 0	H(13)N(2)	(N(N(H(H(H))(H(H(H(H(H))))(H(H(H(H(H)))))))))	515	0 1 0 0;0 2 0 0;1 2 0 0;2 2 0 0;3 2 0 0;4 2 0 0;5 2 0 0;6 2 0 0;7 2 0 0;8 2 0 0;9 2 0 0;10 2 0 0;11 2 0 0;12 2 0 0;	2512.85	10	59.3258	36.8392	101.087	7	0.00079	0.17346	0.9375	0.53125	0	0	0	0	2.95224e-49	1.74735e-50	-1	0	1.74735e-50	sp|P87167|BUT2_SCHPO	but2	236	4202220000	4004900000
cwq_mix2-1_726.34133.34133.4.0.dta	cwq_mix2-1_726.34133.34133.4.0.dta	cwq_mix2-1_726	34133	9290.19	4210.78	1053.45	4	1	LFPHGIYNFJFSAPNKR		2022.03	11 2 0 0	H(11)N(2)	(N(N(H(H(H(H(H))))(H(H(H(H(H(H)))))))))	416	0 1 0 0;0 2 0 0;1 2 0 0;2 2 0 0;3 2 0 0;4 2 0 0;5 2 0 0;6 2 0 0;7 2 0 0;8 2 0 0;9 2 0 0;10 2 0 0;	2188.74	10	29.6939	15.4896	56.0731	6	0.00391	0.92845	0.92857	0.4375	0	0	0	0	1.37822e-26	2.95378e-28	-1	0.00689655	0.00689655	sp|P87167|BUT2_SCHPO	but2	236	350747000	405937000
cwq_mix2-1_726.34135.34135.3.0.dta	cwq_mix2-1_726.34135.34135.3.0.dta	cwq_mix2-1_726	34135	9290.61	4534.88	1512.3	3	1	LFPHGIYNFJFSAPNKR		2022.03	13 2 0 0	H(13)N(2)	(N(N(H(H(H))(H(H(H(H(H))))(H(H(H(H(H)))))))))	515	0 1 0 0;0 2 0 0;1 2 0 0;2 2 0 0;3 2 0 0;4 2 0 0;5 2 0 0;6 2 0 0;7 2 0 0;8 2 0 0;9 2 0 0;10 2 0 0;11 2 0 0;12 2 0 0;	2512.85	10	34.9008	29.7935	44.3857	6	0.0019	0.41978	0.8125	0.53125	0	0	0	0	1.14686e-20	2.04803e-22	-1	0	2.04803e-22	sp|P87167|BUT2_SCHPO	but2	236	257100000	210668000
cwq_mix2-1_726.34143.34143.3.0.dta	cwq_mix2-1_726.34143.34143.3.0.dta	cwq_mix2-1_726	34143	9292.72	4372.83	1458.28	3	1	LFPHGIYNFJFSAPNKR		2022.03	12 2 0 0	H(12)N(2)	(N(N(H(H(H(H(H(H)))))(H(H)(H(H(H(H))))))))	414	0 1 0 0;0 2 0 0;1 2 0 0;2 2 0 0;3 2 0 0;4 2 0 0;5 2 0 0;6 2 0 0;7 2 0 0;8 2 0 0;9 2 0 0;10 2 0 0;11 2 0 0;	2350.79	10	57.3504	54.7966	62.0932	6	0.00609	1.39293	0.86667	0.78125	0	0	0	0	1.18458e-29	2.65312e-31	-1	0	2.65312e-31	sp|P87167|BUT2_SCHPO	but2	236	463595000	404904000
cwq_mix2-1_726.34188.34188.4.0.dta	cwq_mix2-1_726.34188.34188.4.0.dta	cwq_mix2-1_726	34188	9303.86	4696.93	1174.99	4	1	LFPHGIYNFJFSAPNKR		2022.03	14 2 0 0	H(14)N(2)	(N(N(H(H(H))(H(H(H(H(H))))(H(H(H(H(H(H))))))))))	514	0 1 0 0;0 2 0 0;1 2 0 0;2 2 0 0;3 2 0 0;4 2 0 0;5 2 0 0;6 2 0 0;7 2 0 0;8 2 0 0;9 2 0 0;10 2 0 0;11 2 0 0;12 2 0 0;13 2 0 0;	2674.9	10	48.6332	27.5023	87.8762	7	0.00224	0.47674	0.88235	0.5625	0	0	0	0	1.16758e-42	4.29469e-44	-1	0	4.29469e-44	sp|P87167|BUT2_SCHPO	but2	236	7376660000	6325660000
cwq_mix2-1_726.34208.34208.3.0.dta	cwq_mix2-1_726.34208.34208.3.0.dta	cwq_mix2-1_726	34208	9308.48	4534.89	1512.3	3	1	LFPHGIYNFJFSAPNKR		2022.03	13 2 0 0	H(13)N(2)	(N(N(H(H(H))(H(H(H(H(H))))(H(H(H(H(H)))))))))	515	0 1 0 0;0 2 0 0;1 2 0 0;2 2 0 0;3 2 0 0;4 2 0 0;5 2 0 0;6 2 0 0;7 2 0 0;8 2 0 0;9 2 0 0;10 2 0 0;11 2 0 0;12 2 0 0;	2512.85	10	18.2336	19.6639	15.5774	5	0.00803	1.77064	0.5625	0.5	0	0	0	0	9.35548e-07	2.89466e-08	-1	0.00444444	0.00444447	sp|P87167|BUT2_SCHPO	but2	236	256023000	206050000
cwq_mix2-1_726.34216.34216.4.0.dta	cwq_mix2-1_726.34216.34216.4.0.dta	cwq_mix2-1_726	34216	9310.36	4372.83	1093.96	4	1	LFPHGIYNFJFSAPNKR		2022.03	12 2 0 0	H(12)N(2)	(N(N(H(H(H))(H(H(H(H)))(H(H(H(H(H)))))))))	518	0 1 0 0;0 2 0 0;1 2 0 0;2 2 0 0;3 2 0 0;4 2 0 0;5 2 0 0;6 2 0 0;7 2 0 0;8 2 0 0;9 2 0 0;10 2 0 0;11 2 0 0;	2350.79	10	75.9742	54.651	115.574	7	0.00355	0.81276	0.93333	0.6875	0	0	0	0	2.19305e-56	2.06084e-57	-1	0	2.06084e-57	sp|P87167|BUT2_SCHPO	but2	236	5500510000	5865740000
cwq_mix2-1_726.34219.34219.4.0.dta	cwq_mix2-1_726.34219.34219.4.0.dta	cwq_mix2-1_726	34219	9310.58	4534.88	1134.48	4	1	LFPHGIYNFJFSAPNKR		2022.03	13 2 0 0	H(13)N(2)	(N(N(H(H(H))(H(H(H(H(H))))(H(H(H(H(H)))))))))	515	0 1 0 0;0 2 0 0;1 2 0 0;2 2 0 0;3 2 0 0;4 2 0 0;5 2 0 0;6 2 0 0;7 2 0 0;8 2 0 0;9 2 0 0;10 2 0 0;11 2 0 0;12 2 0 0;	2512.85	10	40.9903	24.2437	72.0911	6	-0.00089	-0.19612	0.8125	0.4375	0	0	0	0	1.04878e-34	2.26841e-36	-1	0.00362757	0.00362757	sp|P87167|BUT2_SCHPO	but2	236	3971980000	3735300000
cwq_mix2-1_726.34232.34232.4.0.dta	cwq_mix2-1_726.34232.34232.4.0.dta	cwq_mix2-1_726	34232	9313.52	4210.78	1053.45	4	1	LFPHGIYNFJFSAPNKR		2022.03	11 2 0 0	H(11)N(2)	(N(N(H(H(H(H(H))))(H(H(H(H(H(H)))))))))	416	0 1 0 0;0 2 0 0;1 2 0 0;2 2 0 0;3 2 0 0;4 2 0 0;5 2 0 0;6 2 0 0;7 2 0 0;8 2 0 0;9 2 0 0;10 2 0 0;	2188.74	10	40.3583	18.6173	80.7344	7	0.00236	0.56082	0.92857	0.4375	0	0	0	0	4.59341e-39	1.56476e-40	-1	0.00444444	0.00444444	sp|P87167|BUT2_SCHPO	but2	236	350747000	405937000
cwq_mix2-1_726.34235.34235.3.0.dta	cwq_mix2-1_726.34235.34235.3.0.dta	cwq_mix2-1_726	34235	9314.1	4372.83	1458.28	3	1	LFPHGIYNFJFSAPNKR		2022.03	12 2 0 0	H(12)N(2)	(N(N(H(H(H(H))(H(H)))(H(H(H(H(H(H)))))))))	428	0 1 0 0;0 2 0 0;1 2 0 0;2 2 0 0;3 2 0 0;4 2 0 0;5 2 0 0;6 2 0 0;7 2 0 0;8 2 0 0;9 2 0 0;10 2 0 0;11 2 0 0;	2350.79	10	62.2511	51.0579	83.0385	7	0.00314	0.71854	0.93333	0.75	0	0	0	0	3.17068e-40	1.1609e-41	-1	0	1.1609e-41	sp|P87167|BUT2_SCHPO	but2	236	463595000	404287000
cwq_mix2-1_726.34262.34262.3.0.dta	cwq_mix2-1_726.34262.34262.3.0.dta	cwq_mix2-1_726	34262	9320.99	4210.77	1404.26	3	1	LFPHGIYNFJFSAPNKR		2022.03	11 2 0 0	H(11)N(2)	(N(N(H(H(H(H(H))))(H(H)(H(H)(H(H)))))))	427	0 1 0 0;0 2 0 0;1 2 0 0;2 2 0 0;3 2 0 0;4 2 0 0;5 2 0 0;6 2 0 0;7 2 0 0;8 2 0 0;9 2 0 0;10 2 0 0;	2188.74	10	15.9021	18.1372	11.7512	5	-0.00014	-0.03337	0.57143	0.46875	0	0	0	0	4.43702e-05	1.51299e-06	-1	0.00514403	0.00514554	sp|P87167|BUT2_SCHPO	but2	236	13785500	8375870
cwq_mix2-1_726.34270.34270.4.0.dta	cwq_mix2-1_726.34270.34270.4.0.dta	cwq_mix2-1_726	34270	9322.93	4696.93	1174.99	4	1	LFPHGIYNFJFSAPNKR		2022.03	14 2 0 0	H(14)N(2)	(N(N(H(H(H))(H(H(H(H(H))))(H(H(H(H(H(H))))))))))	514	0 1 0 0;0 2 0 0;1 2 0 0;2 2 0 0;3 2 0 0;4 2 0 0;5 2 0 0;6 2 0 0;7 2 0 0;8 2 0 0;9 2 0 0;10 2 0 0;11 2 0 0;12 2 0 0;13 2 0 0;	2674.9	10	54.6497	29.3615	101.614	7	-0.00056	-0.1194	0.82353	0.53125	0	0	0	0	1.61788e-49	8.18587e-51	-1	0	8.18587e-51	sp|P87167|BUT2_SCHPO	but2	236	5281270000	4419750000
cwq_mix2-1_726.34295.34295.4.0.dta	cwq_mix2-1_726.34295.34295.4.0.dta	cwq_mix2-1_726	34295	9328.89	4372.83	1093.96	4	1	LFPHGIYNFJFSAPNKR		2022.03	12 2 0 0	H(12)N(2)	(N(N(H(H(H(H)))(H(H(H(H(H(H(H(H)))))))))))	431	0 1 0 0;0 2 0 0;1 2 0 0;2 2 0 0;3 2 0 0;4 2 0 0;5 2 0 0;6 2 0 0;7 2 0 0;8 2 0 0;9 2 0 0;10 2 0 0;11 2 0 0;	2350.79	10	76.9021	57.2845	113.335	7	0.00272	0.62158	0.93333	0.71875	0	0	0	0	2.72805e-55	2.55601e-56	-1	0	2.55601e-56	sp|P87167|BUT2_SCHPO	but2	236	5342230000	5624510000
cwq_mix2-1_726.34307.34307.4.0.dta	cwq_mix2-1_726.34307.34307.4.0.dta	cwq_mix2-1_726	34307	9332.25	4534.87	1134.47	4	1	LFPHGIYNFJFSAPNKR		2022.03	13 2 0 0	H(13)N(2)	(N(N(H(H(H))(H(H(H(H(H))))(H(H(H(H(H)))))))))	515	0 1 0 0;0 2 0 0;1 2 0 0;2 2 0 0;3 2 0 0;4 2 0 0;5 2 0 0;6 2 0 0;7 2 0 0;8 2 0 0;9 2 0 0;10 2 0 0;11 2 0 0;12 2 0 0;	2512.85	10	23.8806	15.2164	39.9712	5	-0.00544	-1.19901	0.75	0.40625	0	0	0	0	1.69257e-18	2.46597e-20	-1	0.00689655	0.00689655	sp|P87167|BUT2_SCHPO	but2	236	3334900000	3046800000
cwq_mix2-1_726.34332.34332.3.0.dta	cwq_mix2-1_726.34332.34332.3.0.dta	cwq_mix2-1_726	34332	9338.36	3980.68	1327.57	3	1	SIIHDTLJSSYSDIENLNSR		2278.09	8 2 0 0	H(8)N(2)	(N(N(H(H(H(H)))(H(H(H(H)))))))	437	0 1 0 0;0 2 0 0;1 2 0 0;2 2 0 0;3 2 0 0;4 2 0 0;5 2 0 0;6 2 0 0;7 2 0 0;	1702.58	8	57.9876	49.1077	74.4789	7	0.00481	1.20954	1	0.78947	0	0	0	0	6.55235e-36	1.62038e-37	-1	0	1.62038e-37	sp|Q9Y7P1|ERO12_SCHPO	ero12	49	134005000	139720000
cwq_mix2-1_726.34376.34376.4.0.dta	cwq_mix2-1_726.34376.34376.4.0.dta	cwq_mix2-1_726	34376	9349.28	4372.83	1093.96	4	1	LFPHGIYNFJFSAPNKR		2022.03	12 2 0 0	H(12)N(2)	(N(N(H(H(H(H)))(H(H(H(H)))(H(H(H(H))))))))	435	0 1 0 0;0 2 0 0;1 2 0 0;2 2 0 0;3 2 0 0;4 2 0 0;5 2 0 0;6 2 0 0;7 2 0 0;8 2 0 0;9 2 0 0;10 2 0 0;11 2 0 0;	2350.79	10	64.0067	37.5002	113.233	7	0.0017	0.38832	0.93333	0.59375	0	0	0	0	3.05921e-55	2.7803e-56	-1	0	2.7803e-56	sp|P87167|BUT2_SCHPO	but2	236	4762410000	4871930000
cwq_mix2-1_726.34416.34416.4.2.dta	cwq_mix2-1_726.34416.34416.4.2.dta	cwq_mix2-1_726	34416	9359.38	3980.68	995.925	4	1	SIIHDTLJSSYSDIENLNSR		2278.09	8 2 0 0	H(8)N(2)	(N(N(H(H(H(H)))(H(H(H(H)))))))	437	0 1 0 0;0 2 0 0;1 2 0 0;2 2 0 0;3 2 0 0;4 2 0 0;5 2 0 0;6 2 0 0;7 2 0 0;	1702.58	8	24.2222	18.2771	35.2632	7	0.00398	0.99902	0.72727	0.52632	0	0	0	0	3.49361e-16	6.11359e-18	-1	0.00444444	0.00444444	sp|Q9Y7P1|ERO12_SCHPO	ero12	49	32258500	36566600
cwq_mix2-1_726.34448.34448.4.0.dta	cwq_mix2-1_726.34448.34448.4.0.dta	cwq_mix2-1_726	34448	9367.45	4372.83	1093.96	4	1	LFPHGIYNFJFSAPNKR		2022.03	12 2 0 0	H(12)N(2)	(N(N(H(H(H)(H))(H(H(H(H(H(H(H(H)))))))))))	469	0 1 0 0;0 2 0 0;1 2 0 0;2 2 0 0;3 2 0 0;4 2 0 0;5 2 0 0;6 2 0 0;7 2 0 0;8 2 0 0;9 2 0 0;10 2 0 0;11 2 0 0;	2350.79	10	57.3499	35.1754	98.5309	7	0.00293	0.67098	0.93333	0.65625	0	0	0	0	5.49078e-48	1.59951e-49	-1	0	1.59951e-49	sp|P87167|BUT2_SCHPO	but2	236	3879800000	3876710000
cwq_mix2-1_726.34458.34458.4.0.dta	cwq_mix2-1_726.34458.34458.4.0.dta	cwq_mix2-1_726	34458	9370.03	4767.06	1192.52	4	1	SDPASLVGNJITIYHPPPHGYLSYK		2740.37	10 2 0 0	H(10)N(2)	(N(N(H(H(H(H)))(H(H(H))(H(H)(H))))))	441	0 1 0 0;0 2 0 0;1 2 0 0;2 2 0 0;3 2 0 0;4 2 0 0;5 2 0 0;6 2 0 0;7 2 0 0;8 2 0 0;9 2 0 0;	2026.69	10	58.0559	61.798	51.1062	6	0.00064	0.13445	0.84615	0.72917	0	0	0	0	4.75751e-24	9.00536e-26	-1	0	9.00536e-26	sp|Q9USK8|AGS1_SCHPO	ags1	1032	615221000	521264000
cwq_mix2-1_726.34461.34461.3.0.dta	cwq_mix2-1_726.34461.34461.3.0.dta	cwq_mix2-1_726	34461	9370.71	3980.68	1327.57	3	1	SIIHDTLJSSYSDIENLNSR		2278.09	8 2 0 0	H(8)N(2)	(N(N(H(H(H(H)))(H(H)(H)(H)))))	451	0 1 0 0;0 2 0 0;1 2 0 0;2 2 0 0;3 2 0 0;4 2 0 0;5 2 0 0;6 2 0 0;7 2 0 0;	1702.58	8	48.0268	43.0804	57.213	7	0.00816	2.04985	0.90909	0.81579	0	0	0	0	3.60728e-27	7.37801e-29	-1	0	7.37801e-29	sp|Q9Y7P1|ERO12_SCHPO	ero12	49	134005000	140661000
cwq_mix2-1_726.34521.34521.4.0.dta	cwq_mix2-1_726.34521.34521.4.0.dta	cwq_mix2-1_726	34521	9385.68	4372.83	1093.96	4	1	LFPHGIYNFJFSAPNKR		2022.03	12 2 0 0	H(12)N(2)	(N(N(H(H(H))(H(H(H(H(H))))(H(H(H(H))))))))	516	0 1 0 0;0 2 0 0;1 2 0 0;2 2 0 0;3 2 0 0;4 2 0 0;5 2 0 0;6 2 0 0;7 2 0 0;8 2 0 0;9 2 0 0;10 2 0 0;11 2 0 0;	2350.79	10	46.34	15.7313	103.185	7	0.002	0.45693	0.93333	0.4375	0	0	0	0	2.69601e-50	1.31985e-51	-1	0.00611621	0.00611621	sp|P87167|BUT2_SCHPO	but2	236	3211570000	3106100000
cwq_mix2-1_726.34527.34527.3.0.dta	cwq_mix2-1_726.34527.34527.3.0.dta	cwq_mix2-1_726	34527	9387.29	5289.1	1763.71	3	1	YHELFJASTYNIYTAAQQR		2290.09	16 2 0 0	H(16)N(2)	(N(N(H(H(H))(H(H(H(H(H(H)))))(H(H(H(H(H(H(H)))))))))))	511	0 1 0 0;0 2 0 0;1 2 0 0;2 2 0 0;3 2 0 0;4 2 0 0;5 2 0 0;6 2 0 0;7 2 0 0;8 2 0 0;9 2 0 0;10 2 0 0;11 2 0 0;12 2 0 0;13 2 0 0;14 2 0 0;15 2 0 0;	2999	6	20.7907	25.9311	11.2442	5	0.00785	1.48406	0.47368	0.61111	0	0	0	0	9.72202e-05	2.53766e-06	-1	0.00136612	0.00136866	sp|P08091|PPA1_SCHPO	pho1	151	18339900	15836600
cwq_mix2-1_726.34531.34531.4.0.dta	cwq_mix2-1_726.34531.34531.4.0.dta	cwq_mix2-1_726	34531	9388.15	5289.09	1323.03	4	1	YHELFJASTYNIYTAAQQR		2290.09	16 2 0 0	H(16)N(2)	(N(N(H(H(H))(H(H(H(H(H(H)))))(H(H(H(H(H(H(H)))))))))))	511	0 1 0 0;0 2 0 0;1 2 0 0;2 2 0 0;3 2 0 0;4 2 0 0;5 2 0 0;6 2 0 0;7 2 0 0;8 2 0 0;9 2 0 0;10 2 0 0;11 2 0 0;12 2 0 0;13 2 0 0;14 2 0 0;15 2 0 0;	2999	6	52.4839	42.1079	71.7535	7	0.00204	0.38633	0.78947	0.75	0	0	0	0	1.55211e-34	3.93134e-36	-1	0	3.93134e-36	sp|P08091|PPA1_SCHPO	pho1	151	80256100	87548700
cwq_mix2-1_726.34541.34541.4.0.dta	cwq_mix2-1_726.34541.34541.4.0.dta	cwq_mix2-1_726	34541	9390.76	4767.06	1192.52	4	1	SDPASLVGNJITIYHPPPHGYLSYK		2740.37	10 2 0 0	H(10)N(2)	(N(N(H(H(H(H)))(H(H(H))(H(H)(H))))))	441	0 1 0 0;0 2 0 0;1 2 0 0;2 2 0 0;3 2 0 0;4 2 0 0;5 2 0 0;6 2 0 0;7 2 0 0;8 2 0 0;9 2 0 0;	2026.69	10	72.4818	71.9577	73.4553	6	0.00154	0.32408	0.92308	0.72917	0	0	0	0	2.15105e-35	5.84241e-37	-1	0	5.84241e-37	sp|Q9USK8|AGS1_SCHPO	ags1	1032	615221000	521264000
cwq_mix2-1_726.34549.34549.3.0.dta	cwq_mix2-1_726.34549.34549.3.0.dta	cwq_mix2-1_726	34549	9392.71	5127.07	1709.69	3	1	YHELFJASTYNIYTAAQQR		2290.09	15 2 0 0	H(15)N(2)	(N(N(H(H(H))(H(H(H(H(H(H)))))(H(H(H(H(H(H))))))))))	512	0 1 0 0;0 2 0 0;1 2 0 0;2 2 0 0;3 2 0 0;4 2 0 0;5 2 0 0;6 2 0 0;7 2 0 0;8 2 0 0;9 2 0 0;10 2 0 0;11 2 0 0;12 2 0 0;13 2 0 0;14 2 0 0;	2836.95	6	26.1599	34.6176	10.4528	5	0.02645	5.15983	0.44444	0.69444	0	0	0	0	0.00067838	9.93857e-06	-1	0	9.93857e-06	sp|P08091|PPA1_SCHPO	pho1	151	68748200	61756300
cwq_mix2-1_726.34582.34582.5.0.dta	cwq_mix2-1_726.34582.34582.5.0.dta	cwq_mix2-1_726	34582	9400.68	4767.06	954.218	5	1	SDPASLVGNJITIYHPPPHGYLSYK		2740.37	10 2 0 0	H(10)N(2)	(N(N(H(H(H(H)))(H(H(H))(H(H(H)))))))	440	0 1 0 0;0 2 0 0;1 2 0 0;2 2 0 0;3 2 0 0;4 2 0 0;5 2 0 0;6 2 0 0;7 2 0 0;8 2 0 0;9 2 0 0;	2026.69	10	17.0867	20.7123	10.3535	4	0.00262	0.54875	0.46154	0.35417	0	0	0	0	0.000884524	1.2222e-05	-1	0.00362757	0.00363979	sp|Q9USK8|AGS1_SCHPO	ags1	1032	49873800	60255300
cwq_mix2-1_726.34634.34634.4.0.dta	cwq_mix2-1_726.34634.34634.4.0.dta	cwq_mix2-1_726	34634	9413.69	4767.06	1192.52	4	1	SDPASLVGNJITIYHPPPHGYLSYK		2740.37	10 2 0 0	H(10)N(2)	(N(N(H(H(H(H)))(H(H(H))(H(H)(H))))))	441	0 1 0 0;0 2 0 0;1 2 0 0;2 2 0 0;3 2 0 0;4 2 0 0;5 2 0 0;6 2 0 0;7 2 0 0;8 2 0 0;9 2 0 0;	2026.69	10	66.3866	67.5197	64.2824	6	0.00366	0.76712	0.92308	0.77083	0	0	0	0	9.20707e-31	2.09341e-32	-1	0	2.09341e-32	sp|Q9USK8|AGS1_SCHPO	ags1	1032	615221000	521264000
cwq_mix2-1_726.34637.34637.4.0.dta	cwq_mix2-1_726.34637.34637.4.0.dta	cwq_mix2-1_726	34637	9414.38	5127.05	1282.52	4	1	YHELFJASTYNIYTAAQQR		2290.09	15 2 0 0	H(15)N(2)	(N(N(H(H(H))(H(H(H(H(H(H)))))(H(H(H(H(H(H))))))))))	512	0 1 0 0;0 2 0 0;1 2 0 0;2 2 0 0;3 2 0 0;4 2 0 0;5 2 0 0;6 2 0 0;7 2 0 0;8 2 0 0;9 2 0 0;10 2 0 0;11 2 0 0;12 2 0 0;13 2 0 0;14 2 0 0;	2836.95	6	62.8104	55.8677	75.7039	7	0.00543	1.05924	0.77778	0.75	0	0	0	0	1.57984e-36	4.47052e-38	-1	0	4.47052e-38	sp|P08091|PPA1_SCHPO	pho1	151	173910000	176425000
cwq_mix2-1_726.34668.34668.3.0.dta	cwq_mix2-1_726.34668.34668.3.0.dta	cwq_mix2-1_726	34668	9421.96	4965	1655.67	3	1	YHELFJASTYNIYTAAQQR		2290.09	14 2 0 0	H(14)N(2)	(N(N(H(H(H))(H(H(H(H(H))))(H(H(H(H(H(H))))))))))	514	0 1 0 0;0 2 0 0;1 2 0 0;2 2 0 0;3 2 0 0;4 2 0 0;5 2 0 0;6 2 0 0;7 2 0 0;8 2 0 0;9 2 0 0;10 2 0 0;11 2 0 0;12 2 0 0;13 2 0 0;	2674.9	6	32.4988	36.5794	24.9206	6	0.01554	3.13055	0.64706	0.75	0	0	0	0	3.47701e-11	7.90377e-13	-1	0	7.90377e-13	sp|P08091|PPA1_SCHPO	pho1	151	110811000	88636300
cwq_mix2-1_726.34720.34720.4.2.dta	cwq_mix2-1_726.34720.34720.4.2.dta	cwq_mix2-1_726	34720	9435.31	5127.04	1282.52	4	1	YHELFJASTYNIYTAAQQR		2290.09	15 2 0 0	H(15)N(2)	(N(N(H(H(H))(H(H(H(H(H(H)))))(H(H(H(H(H(H))))))))))	512	0 1 0 0;0 2 0 0;1 2 0 0;2 2 0 0;3 2 0 0;4 2 0 0;5 2 0 0;6 2 0 0;7 2 0 0;8 2 0 0;9 2 0 0;10 2 0 0;11 2 0 0;12 2 0 0;13 2 0 0;14 2 0 0;	2836.95	6	67.7688	63.5322	75.6367	7	0.00456	0.88916	0.77778	0.91667	0	0	0	0	1.7082e-36	4.9044e-38	-1	0	4.9044e-38	sp|P08091|PPA1_SCHPO	pho1	151	173910000	176425000
cwq_mix2-1_726.34742.34742.4.0.dta	cwq_mix2-1_726.34742.34742.4.0.dta	cwq_mix2-1_726	34742	9440.55	4964.99	1242	4	1	YHELFJASTYNIYTAAQQR		2290.09	14 2 0 0	H(14)N(2)	(N(N(H(H(H))(H(H(H(H(H))))(H(H(H(H(H(H))))))))))	514	0 1 0 0;0 2 0 0;1 2 0 0;2 2 0 0;3 2 0 0;4 2 0 0;5 2 0 0;6 2 0 0;7 2 0 0;8 2 0 0;9 2 0 0;10 2 0 0;11 2 0 0;12 2 0 0;13 2 0 0;	2674.9	6	50.0592	48.2791	53.3651	6	0.00461	0.92854	0.76471	0.69444	0	0	0	0	3.34036e-25	6.14095e-27	-1	0	6.14095e-27	sp|P08091|PPA1_SCHPO	pho1	151	196743000	182302000
cwq_mix2-1_726.34743.34743.4.0.dta	cwq_mix2-1_726.34743.34743.4.0.dta	cwq_mix2-1_726	34743	9440.83	4767.06	1192.52	4	1	SDPASLVGNJITIYHPPPHGYLSYK		2740.37	10 2 0 0	H(10)N(2)	(N(N(H(H(H)(H(H)))(H(H(H))(H(H))))))	466	0 1 0 0;0 2 0 0;1 2 0 0;2 2 0 0;3 2 0 0;4 2 0 0;5 2 0 0;6 2 0 0;7 2 0 0;8 2 0 0;9 2 0 0;	2026.69	10	22.1317	19.8656	26.3402	5	-0.00072	-0.15168	0.76923	0.39583	0	0	0	0	7.6388e-12	1.53359e-13	-1	0.00444444	0.00444444	sp|Q9USK8|AGS1_SCHPO	ags1	1032	615221000	530516000
cwq_mix2-1_726.34817.34817.4.3.dta	cwq_mix2-1_726.34817.34817.4.3.dta	cwq_mix2-1_726	34817	9459.53	4802.96	1201.49	4	1	YHELFJASTYNIYTAAQQR		2290.09	13 2 0 0	H(13)N(2)	(N(N(H(H(H))(H(H(H(H(H))))(H(H(H(H(H)))))))))	515	0 1 0 0;0 2 0 0;1 2 0 0;2 2 0 0;3 2 0 0;4 2 0 0;5 2 0 0;6 2 0 0;7 2 0 0;8 2 0 0;9 2 0 0;10 2 0 0;11 2 0 0;12 2 0 0;	2512.85	6	12.2175	15.3072	6.47959	4	0.02357	4.90815	0.4375	0.41667	0	0	0	0	0.0116217	0.00131715	-1	0.00689655	0.00821331	sp|P08091|PPA1_SCHPO	pho1	151	94355300	86592400
cwq_mix2-1_726.34818.34818.3.0.dta	cwq_mix2-1_726.34818.34818.3.0.dta	cwq_mix2-1_726	34818	9459.81	4964.99	1655.67	3	1	YHELFJASTYNIYTAAQQR		2290.09	14 2 0 0	H(14)N(2)	(N(N(H(H(H))(H(H(H(H(H))))(H(H(H(H(H(H))))))))))	514	0 1 0 0;0 2 0 0;1 2 0 0;2 2 0 0;3 2 0 0;4 2 0 0;5 2 0 0;6 2 0 0;7 2 0 0;8 2 0 0;9 2 0 0;10 2 0 0;11 2 0 0;12 2 0 0;13 2 0 0;	2674.9	6	60.4661	53.4514	73.4935	7	0.0057	1.14868	0.88235	0.86111	0	0	0	0	2.0575e-35	5.57951e-37	-1	0	5.57951e-37	sp|P08091|PPA1_SCHPO	pho1	151	110811000	88636300
cwq_mix2-1_726.34824.34824.3.0.dta	cwq_mix2-1_726.34824.34824.3.0.dta	cwq_mix2-1_726	34824	9461.55	4802.95	1601.65	3	1	YHELFJASTYNIYTAAQQR		2290.09	13 2 0 0	H(13)N(2)	(N(N(H(H(H))(H(H(H(H(H))))(H(H(H(H(H)))))))))	515	0 1 0 0;0 2 0 0;1 2 0 0;2 2 0 0;3 2 0 0;4 2 0 0;5 2 0 0;6 2 0 0;7 2 0 0;8 2 0 0;9 2 0 0;10 2 0 0;11 2 0 0;12 2 0 0;	2512.85	6	46.5851	45.3023	48.9677	7	0.01613	3.35911	0.75	0.83333	0	0	0	0	5.8121e-23	9.76379e-25	-1	0	9.76379e-25	sp|P08091|PPA1_SCHPO	pho1	151	66606400	56002300
cwq_mix2-1_726.34830.34830.4.0.dta	cwq_mix2-1_726.34830.34830.4.0.dta	cwq_mix2-1_726	34830	9463	4767.06	1192.52	4	1	SDPASLVGNJITIYHPPPHGYLSYK		2740.37	10 2 0 0	H(10)N(2)	(N(N(H(H(H(H)))(H(H(H))(H(H(H)))))))	440	0 1 0 0;0 2 0 0;1 2 0 0;2 2 0 0;3 2 0 0;4 2 0 0;5 2 0 0;6 2 0 0;7 2 0 0;8 2 0 0;9 2 0 0;	2026.69	10	15.7483	15.1725	16.8177	5	-0.00106	-0.22216	0.61538	0.35417	0	0	0	0	2.47591e-07	7.19034e-09	-1	0.00689655	0.00689656	sp|Q9USK8|AGS1_SCHPO	ags1	1032	726818000	542457000
cwq_mix2-1_726.34858.34858.4.0.dta	cwq_mix2-1_726.34858.34858.4.0.dta	cwq_mix2-1_726	34858	9470	4964.99	1242	4	1	YHELFJASTYNIYTAAQQR		2290.09	14 2 0 0	H(14)N(2)	(N(N(H(H(H))(H(H(H(H(H))))(H(H(H(H(H(H))))))))))	514	0 1 0 0;0 2 0 0;1 2 0 0;2 2 0 0;3 2 0 0;4 2 0 0;5 2 0 0;6 2 0 0;7 2 0 0;8 2 0 0;9 2 0 0;10 2 0 0;11 2 0 0;12 2 0 0;13 2 0 0;	2674.9	6	46.6259	50.2371	39.9195	6	-0.00061	-0.12201	0.70588	0.77778	0	0	0	0	1.79416e-18	3.0607e-20	-1	0	3.0607e-20	sp|P08091|PPA1_SCHPO	pho1	151	196743000	182302000
cwq_mix2-1_726.34886.34886.5.0.dta	cwq_mix2-1_726.34886.34886.5.0.dta	cwq_mix2-1_726	34886	9476.28	5141.14	1029.03	5	1	DJTTGSHFMHAGLSPEWAYREETVNELGK		3276.5	9 2 0 0	H(9)N(2)	(N(N(H(H(H(H)))(H(H)(H(H)(H))))))	449	0 1 0 0;0 2 0 0;1 2 0 0;2 2 0 0;3 2 0 0;4 2 0 0;5 2 0 0;6 2 0 0;7 2 0 0;8 2 0 0;	1864.63	2	24.7021	14.5074	43.6352	6	0.00779	1.51452	0.83333	0.33929	0	0	0	0	2.69414e-20	5.25063e-22	-1	0.00689655	0.00689655	sp|O74480|YQJ7_SCHPO	SPCC1840.07c	191	75205200	95986000
cwq_mix2-1_726.34894.34894.4.3.dta	cwq_mix2-1_726.34894.34894.4.3.dta	cwq_mix2-1_726	34894	9478.27	4802.95	1201.49	4	1	YHELFJASTYNIYTAAQQR		2290.09	13 2 0 0	H(13)N(2)	(N(N(H(H(H))(H(H(H(H(H))))(H(H(H(H(H)))))))))	515	0 1 0 0;0 2 0 0;1 2 0 0;2 2 0 0;3 2 0 0;4 2 0 0;5 2 0 0;6 2 0 0;7 2 0 0;8 2 0 0;9 2 0 0;10 2 0 0;11 2 0 0;12 2 0 0;	2512.85	6	38.4436	44.5572	27.0899	6	0.01603	3.33746	0.5	0.77778	0	0	0	0	3.40993e-12	7.69092e-14	-1	0	7.69092e-14	sp|P08091|PPA1_SCHPO	pho1	151	94355300	86592400
cwq_mix2-1_726.34932.34932.3.0.dta	cwq_mix2-1_726.34932.34932.3.0.dta	cwq_mix2-1_726	34932	9487.46	4802.94	1601.65	3	1	YHELFJASTYNIYTAAQQR		2290.09	13 2 0 0	H(13)N(2)	(N(N(H(H(H))(H(H(H(H(H))))(H(H(H(H(H)))))))))	515	0 1 0 0;0 2 0 0;1 2 0 0;2 2 0 0;3 2 0 0;4 2 0 0;5 2 0 0;6 2 0 0;7 2 0 0;8 2 0 0;9 2 0 0;10 2 0 0;11 2 0 0;12 2 0 0;	2512.85	6	54.8261	60.0557	45.1138	7	0.00257	0.53585	0.875	0.86111	0	0	0	0	4.99322e-21	8.83602e-23	-1	0	8.83602e-23	sp|P08091|PPA1_SCHPO	pho1	151	66606400	56002300
cwq_mix2-1_726.34981.34981.4.2.dta	cwq_mix2-1_726.34981.34981.4.2.dta	cwq_mix2-1_726	34981	9499.36	4802.95	1201.49	4	1	YHELFJASTYNIYTAAQQR		2290.09	13 2 0 0	H(13)N(2)	(N(N(H(H(H))(H(H(H(H(H))))(H(H(H(H(H)))))))))	515	0 1 0 0;0 2 0 0;1 2 0 0;2 2 0 0;3 2 0 0;4 2 0 0;5 2 0 0;6 2 0 0;7 2 0 0;8 2 0 0;9 2 0 0;10 2 0 0;11 2 0 0;12 2 0 0;	2512.85	6	24.9303	31.6422	12.4655	5	0.01608	3.34828	0.5	0.66667	0	0	0	0	2.06872e-05	7.09758e-07	-1	0	7.09758e-07	sp|P08091|PPA1_SCHPO	pho1	151	94355300	86592400
cwq_mix2-1_726.35246.35246.3.0.dta	cwq_mix2-1_726.35246.35246.3.0.dta	cwq_mix2-1_726	35246	9563.22	4126.61	1376.21	3	1	WGYTJITEIMDVR	10,Oxidation[M];	1613.76	13 2 0 0	H(13)N(2)	(N(N(H(H(H))(H(H(H(H(H))))(H(H(H(H(H)))))))))	515	0 1 0 0;0 2 0 0;1 2 0 0;2 2 0 0;3 2 0 0;4 2 0 0;5 2 0 0;6 2 0 0;7 2 0 0;8 2 0 0;9 2 0 0;10 2 0 0;11 2 0 0;12 2 0 0;	2512.85	5	40.2106	31.8035	55.8239	7	-0.00075	-0.18208	0.75	0.95833	0	0	0	0	1.84794e-26	4.05683e-28	-1	0	4.05683e-28	sp|Q9C0Y4|AGLU_SCHPO	agl1	331	974724	16297400
cwq_mix2-1_726.35489.35489.3.0.dta	cwq_mix2-1_726.35489.35489.3.0.dta	cwq_mix2-1_726	35489	9625.66	4093.64	1365.22	3	1	JITSDSSFTFCPTDKDVDWR	11,Carbamidomethyl[C];	2391.06	8 2 0 0	H(8)N(2)	(N(N(H(H)(H(H(H))(H(H(H)))))))	870	0 1 0 0;0 2 0 0;1 2 0 0;2 2 0 0;3 2 0 0;4 2 0 0;5 2 0 0;6 2 0 0;7 2 0 0;	1702.58	1	53.8974	47.4948	65.7878	7	0.00048	0.11647	0.90909	0.76316	0	0	0	0	1.59437e-31	3.48666e-33	-1	0	3.48666e-33	sp|O74401|ERO11_SCHPO	ero11	286	59745600	59030900
cwq_mix2-1_726.35505.35505.3.2.dta	cwq_mix2-1_726.35505.35505.3.2.dta	cwq_mix2-1_726	35505	9629.62	4255.69	1419.24	3	1	JITSDSSFTFCPTDKDVDWR	11,Carbamidomethyl[C];	2391.06	9 2 0 0	H(9)N(2)	(N(N(H(H(H(H)))(H(H)(H(H(H)))))))	447	0 1 0 0;0 2 0 0;1 2 0 0;2 2 0 0;3 2 0 0;4 2 0 0;5 2 0 0;6 2 0 0;7 2 0 0;8 2 0 0;	1864.63	1	21.5619	14.6201	34.4539	6	0.00208	0.4879	0.83333	0.44737	0	0	0	0	8.79097e-16	1.44418e-17	-1	0.00689655	0.00689655	sp|O74401|ERO11_SCHPO	ero11	286	28832200	28779100
cwq_mix2-1_726.35509.35509.4.2.dta	cwq_mix2-1_726.35509.35509.4.2.dta	cwq_mix2-1_726	35509	9630.44	3775.46	944.619	4	1	JDCIFHDASGACHFFFK	3,Carbamidomethyl[C];12,Carbamidomethyl[C];	2072.87	8 2 0 0	H(8)N(2)	(N(N(H(H(H(H)))(H(H)(H)(H)))))	451	0 1 0 0;0 2 0 0;1 2 0 0;2 2 0 0;3 2 0 0;4 2 0 0;5 2 0 0;6 2 0 0;7 2 0 0;	1702.58	1	49.5699	41.1075	65.2858	7	0.00047	0.12417	0.90909	0.78125	0	0	0	0	2.86022e-31	6.04421e-33	-1	0	6.04421e-33	sp|Q10283|HMDH_SCHPO	hmg1	117	41871300	47106700
cwq_mix2-1_726.35565.35565.3.0.dta	cwq_mix2-1_726.35565.35565.3.0.dta	cwq_mix2-1_726	35565	9645.09	4093.64	1365.22	3	1	JITSDSSFTFCPTDKDVDWR	11,Carbamidomethyl[C];	2391.06	8 2 0 0	H(8)N(2)	(N(N(H(H(H(H)))(H(H(H(H)))))))	437	0 1 0 0;0 2 0 0;1 2 0 0;2 2 0 0;3 2 0 0;4 2 0 0;5 2 0 0;6 2 0 0;7 2 0 0;	1702.58	1	59.6956	57.4978	63.7774	7	0.00098	0.23959	0.90909	0.86842	0	0	0	0	1.65897e-30	3.06266e-32	-1	0	3.06266e-32	sp|O74401|ERO11_SCHPO	ero11	286	59745600	59030900
cwq_mix2-1_726.35603.35603.3.0.dta	cwq_mix2-1_726.35603.35603.3.0.dta	cwq_mix2-1_726	35603	9654.86	3964.55	1322.19	3	1	WGYTJITEIMDVR	10,Oxidation[M];	1613.76	12 2 0 0	H(12)N(2)	(N(N(H(H(H(H)))(H(H(H(H(H(H(H(H)))))))))))	431	0 1 0 0;0 2 0 0;1 2 0 0;2 2 0 0;3 2 0 0;4 2 0 0;5 2 0 0;6 2 0 0;7 2 0 0;8 2 0 0;9 2 0 0;10 2 0 0;11 2 0 0;	2350.79	5	15.207	14.025	17.402	5	-0.00055	-0.13821	0.6	0.58333	0	0	0	0	1.30107e-07	3.48382e-09	-1	0.00763359	0.00763359	sp|Q9C0Y4|AGLU_SCHPO	agl1	331	2320850	7441520
cwq_mix2-1_726.35679.35679.3.0.dta	cwq_mix2-1_726.35679.35679.3.0.dta	cwq_mix2-1_726	35679	9674.65	3478.4	1160.14	3	1	WGYTJITEIMDVR	10,Oxidation[M];	1613.76	9 2 0 0	H(9)N(2)	(N(N(H(H(H(H(H))))(H(H(H(H)))))))	419	0 1 0 0;0 2 0 0;1 2 0 0;2 2 0 0;3 2 0 0;4 2 0 0;5 2 0 0;6 2 0 0;7 2 0 0;8 2 0 0;	1864.63	5	19.544	15.2515	27.516	6	7e-05	0.01879	0.66667	0.54167	0	0	0	0	2.14989e-12	4.90379e-14	-1	0.00689655	0.00689655	sp|Q9C0Y4|AGLU_SCHPO	agl1	331	24633300	26215600
cwq_mix2-1_726.35685.35685.3.0.dta	cwq_mix2-1_726.35685.35685.3.0.dta	cwq_mix2-1_726	35685	9676.11	3802.5	1268.17	3	1	WGYTJITEIMDVR	10,Oxidation[M];	1613.76	11 2 0 0	H(11)N(2)	(N(N(H(H(H(H(H))))(H(H(H(H(H(H)))))))))	416	0 1 0 0;0 2 0 0;1 2 0 0;2 2 0 0;3 2 0 0;4 2 0 0;5 2 0 0;6 2 0 0;7 2 0 0;8 2 0 0;9 2 0 0;10 2 0 0;	2188.74	5	18.9521	17.7111	21.2567	5	-0.00056	-0.14819	0.64286	0.75	0	0	0	0	1.78846e-09	3.70978e-11	-1	0.00514403	0.00514403	sp|Q9C0Y4|AGLU_SCHPO	agl1	331	5481760	26356600
cwq_mix2-1_726.35765.35765.3.1.dta	cwq_mix2-1_726.35765.35765.3.1.dta	cwq_mix2-1_726	35765	9696.95	3930.75	1310.92	3	1	JITVPIGASHDDLIVLAR		1904.06	10 2 0 0	H(10)N(2)	(N(N(H(H(H(H)))(H(H(H))(H(H(H)))))))	440	0 1 0 0;0 2 0 0;1 2 0 0;2 2 0 0;3 2 0 0;4 2 0 0;5 2 0 0;6 2 0 0;7 2 0 0;8 2 0 0;9 2 0 0;	2026.69	1	33.3327	40.8289	19.411	5	0.00342	0.87132	0.61538	0.76471	0	0	0	0	1.37985e-08	3.26445e-10	-1	0	3.26445e-10	sp|O94559|YF65_SCHPO	SPAC23C4.05c	199	9827850	3448420
cwq_mix2-1_726.35784.35784.3.0.dta	cwq_mix2-1_726.35784.35784.3.0.dta	cwq_mix2-1_726	35784	9701.62	3768.7	1256.9	3	1	JITVPIGASHDDLIVLAR		1904.06	9 2 0 0	H(9)N(2)	(N(N(H(H(H)(H))(H(H(H(H(H))))))))	472	0 1 0 0;0 2 0 0;1 2 0 0;2 2 0 0;3 2 0 0;4 2 0 0;5 2 0 0;6 2 0 0;7 2 0 0;8 2 0 0;	1864.63	1	56.7009	51.8973	65.6219	7	0.00407	1.07978	0.91667	0.82353	0	0	0	0	1.93397e-31	4.36973e-33	-1	0	4.36973e-33	sp|O94559|YF65_SCHPO	SPAC23C4.05c	199	651674000	599837000
cwq_mix2-1_726.35876.35876.3.0.dta	cwq_mix2-1_726.35876.35876.3.0.dta	cwq_mix2-1_726	35876	9724.57	3768.7	1256.9	3	1	JITVPIGASHDDLIVLAR		1904.06	9 2 0 0	H(9)N(2)	(N(N(H(H(H)(H(H)))(H(H)(H(H))))))	468	0 1 0 0;0 2 0 0;1 2 0 0;2 2 0 0;3 2 0 0;4 2 0 0;5 2 0 0;6 2 0 0;7 2 0 0;8 2 0 0;	1864.63	1	118.94	124.646	108.344	7	0.00318	0.84415	1	1.08824	0	0	0	0	7.67225e-53	4.24152e-54	-1	0	4.24152e-54	sp|O94559|YF65_SCHPO	SPAC23C4.05c	199	651674000	599837000
cwq_mix2-1_726.35902.35902.4.0.dta	cwq_mix2-1_726.35902.35902.4.0.dta	cwq_mix2-1_726	35902	9730.77	3768.7	942.93	4	1	JITVPIGASHDDLIVLAR		1904.06	9 2 0 0	H(9)N(2)	(N(N(H(H(H(H(H))))(H(H(H(H)))))))	419	0 1 0 0;0 2 0 0;1 2 0 0;2 2 0 0;3 2 0 0;4 2 0 0;5 2 0 0;6 2 0 0;7 2 0 0;8 2 0 0;	1864.63	1	26.6647	34.3037	12.4779	5	0.00217	0.57536	0.41667	0.58824	0	0	0	0	2.04343e-05	6.92353e-07	-1	0	6.92353e-07	sp|O94559|YF65_SCHPO	SPAC23C4.05c	199	50950800	66590800
cwq_mix2-1_726.35903.35903.3.0.dta	cwq_mix2-1_726.35903.35903.3.0.dta	cwq_mix2-1_726	35903	9730.97	3606.64	1202.89	3	1	JITVPIGASHDDLIVLAR		1904.06	8 2 0 0	H(8)N(2)	(N(N(H(H(H(H)))(H(H(H(H)))))))	437	0 1 0 0;0 2 0 0;1 2 0 0;2 2 0 0;3 2 0 0;4 2 0 0;5 2 0 0;6 2 0 0;7 2 0 0;	1702.58	1	101.56	112.043	82.0923	7	0.00188	0.52176	1	1.08824	0	0	0	0	9.50241e-40	3.86066e-41	-1	0	3.86066e-41	sp|O94559|YF65_SCHPO	SPAC23C4.05c	199	346067000	301439000
cwq_mix2-1_726.35915.35915.4.1.dta	cwq_mix2-1_726.35915.35915.4.1.dta	cwq_mix2-1_726	35915	9734.02	3606.64	902.416	4	1	JITVPIGASHDDLIVLAR		1904.06	8 2 0 0	H(8)N(2)	(N(N(H(H(H(H)))(H(H)(H)(H)))))	451	0 1 0 0;0 2 0 0;1 2 0 0;2 2 0 0;3 2 0 0;4 2 0 0;5 2 0 0;6 2 0 0;7 2 0 0;	1702.58	1	57.7687	66.8839	40.8404	7	-0.0006	-0.16642	0.63636	0.97059	0	0	0	0	6.35375e-19	8.07889e-21	-1	0	8.07889e-21	sp|O94559|YF65_SCHPO	SPAC23C4.05c	199	30041400	25555200
cwq_mix2-1_726.35946.35946.3.0.dta	cwq_mix2-1_726.35946.35946.3.0.dta	cwq_mix2-1_726	35946	9742.22	3768.7	1256.9	3	1	JITVPIGASHDDLIVLAR		1904.06	9 2 0 0	H(9)N(2)	(N(N(H(H(H(H)))(H(H(H(H(H))))))))	434	0 1 0 0;0 2 0 0;1 2 0 0;2 2 0 0;3 2 0 0;4 2 0 0;5 2 0 0;6 2 0 0;7 2 0 0;8 2 0 0;	1864.63	1	100.088	101.487	97.49	7	0.00291	0.77331	1	1.02941	0	0	0	0	1.80974e-47	6.81943e-49	-1	0	6.81943e-49	sp|O94559|YF65_SCHPO	SPAC23C4.05c	199	651674000	599837000
cwq_mix2-1_726.36000.36000.3.0.dta	cwq_mix2-1_726.36000.36000.3.0.dta	cwq_mix2-1_726	36000	9756.57	3606.64	1202.89	3	1	JITVPIGASHDDLIVLAR		1904.06	8 2 0 0	H(8)N(2)	(N(N(H(H(H(H)))(H(H)(H)(H)))))	451	0 1 0 0;0 2 0 0;1 2 0 0;2 2 0 0;3 2 0 0;4 2 0 0;5 2 0 0;6 2 0 0;7 2 0 0;	1702.58	1	94.063	97.4208	87.827	7	0.00118	0.32629	1	1.08824	0	0	0	0	1.23601e-42	4.54907e-44	-1	0	4.54907e-44	sp|O94559|YF65_SCHPO	SPAC23C4.05c	199	346067000	301439000
cwq_mix2-1_726.36002.36002.3.0.dta	cwq_mix2-1_726.36002.36002.3.0.dta	cwq_mix2-1_726	36002	9757.01	3478.4	1160.14	3	1	WGYTJITEIMDVR	10,Oxidation[M];	1613.76	9 2 0 0	H(9)N(2)	(N(N(H(H(H(H)))(H(H(H(H(H))))))))	434	0 1 0 0;0 2 0 0;1 2 0 0;2 2 0 0;3 2 0 0;4 2 0 0;5 2 0 0;6 2 0 0;7 2 0 0;8 2 0 0;	1864.63	5	38.6246	25.5966	62.8194	7	0.0005	0.14471	0.83333	0.70833	0	0	0	0	5.07282e-30	1.09967e-31	-1	0.00136612	0.00136612	sp|Q9C0Y4|AGLU_SCHPO	agl1	331	30237900	28962000
cwq_mix2-1_726.36014.36014.4.0.dta	cwq_mix2-1_726.36014.36014.4.0.dta	cwq_mix2-1_726	36014	9760.24	3606.64	902.416	4	1	JITVPIGASHDDLIVLAR		1904.06	8 2 0 0	H(8)N(2)	(N(N(H(H(H(H)))(H(H)(H)(H)))))	451	0 1 0 0;0 2 0 0;1 2 0 0;2 2 0 0;3 2 0 0;4 2 0 0;5 2 0 0;6 2 0 0;7 2 0 0;	1702.58	1	49.127	60.6178	27.7871	6	4e-05	0.01103	0.54545	0.91176	0	0	0	0	1.60086e-12	3.98289e-14	-1	0	3.98289e-14	sp|O94559|YF65_SCHPO	SPAC23C4.05c	199	30041400	27663100
cwq_mix2-1_726.36022.36022.4.0.dta	cwq_mix2-1_726.36022.36022.4.0.dta	cwq_mix2-1_726	36022	9762.49	6118.48	1530.38	4	1	AGHSHTYELAPASPJTSISWIQSYSPR		2957.42	17 2 0 0	H(17)N(2)	(N(N(H(H(H))(H(H(H(H(H(H(H))))))(H(H(H(H(H(H(H)))))))))))	509	0 1 0 0;0 2 0 0;1 2 0 0;2 2 0 0;3 2 0 0;4 2 0 0;5 2 0 0;6 2 0 0;7 2 0 0;8 2 0 0;9 2 0 0;10 2 0 0;11 2 0 0;12 2 0 0;13 2 0 0;14 2 0 0;15 2 0 0;16 2 0 0;	3161.06	15	64.1302	89.9622	16.1564	5	0.00978	1.59875	0.45	0.67308	0	0	0	0	5.0668e-07	1.4801e-08	-1	0	1.4801e-08	sp|P87167|BUT2_SCHPO	but2	364	440675000	373275000
cwq_mix2-1_726.36028.36028.4.1.dta	cwq_mix2-1_726.36028.36028.4.1.dta	cwq_mix2-1_726	36028	9764.04	3937.67	985.172	4	1	NYGHDEYSLPWJLTEIKR		2235.08	8 2 0 0	H(8)N(2)	(N(N(H(H(H(H)))(H(H)(H)(H)))))	451	0 1 0 0;0 2 0 0;1 2 0 0;2 2 0 0;3 2 0 0;4 2 0 0;5 2 0 0;6 2 0 0;7 2 0 0;	1702.58	12	35.2607	25.7418	52.9387	6	0.00291	0.73998	0.90909	0.58824	0	0	0	0	5.51829e-25	8.83652e-27	-1	0.00136612	0.00136612	sp|Q8WZK2|MCD4_SCHPO	its8	315	34204300	36612800
cwq_mix2-1_726.36032.36032.4.1.dta	cwq_mix2-1_726.36032.36032.4.1.dta	cwq_mix2-1_726	36032	9765.12	5956.43	1489.86	4	1	AGHSHTYELAPASPJTSISWIQSYSPR		2957.42	16 2 0 0	H(16)N(2)	(N(N(H(H(H))(H(H(H(H(H(H)))))(H(H(H(H(H(H(H)))))))))))	511	0 1 0 0;0 2 0 0;1 2 0 0;2 2 0 0;3 2 0 0;4 2 0 0;5 2 0 0;6 2 0 0;7 2 0 0;8 2 0 0;9 2 0 0;10 2 0 0;11 2 0 0;12 2 0 0;13 2 0 0;14 2 0 0;15 2 0 0;	2999	15	61.1755	88.1013	11.1705	4	0.00411	0.69057	0.42105	0.71154	0	0	0	0	0.000112684	2.68405e-06	-1	0	2.68405e-06	sp|P87167|BUT2_SCHPO	but2	364	1227870000	1174780000
cwq_mix2-1_726.36061.36061.3.0.dta	cwq_mix2-1_726.36061.36061.3.0.dta	cwq_mix2-1_726	36061	9772.59	3444.59	1148.87	3	1	JITVPIGASHDDLIVLAR		1904.06	7 2 0 0	H(7)N(2)	(N(N(H(H(H))(H(H(H(H)))))))	521	0 1 0 0;0 2 0 0;1 2 0 0;2 2 0 0;3 2 0 0;4 2 0 0;5 2 0 0;6 2 0 0;	1540.53	1	82.8607	87.277	74.659	7	0.00089	0.25873	1	1.02941	0	0	0	0	5.31607e-36	1.23817e-37	-1	0	1.23817e-37	sp|O94559|YF65_SCHPO	SPAC23C4.05c	199	144731000	165064000
cwq_mix2-1_726.36125.36125.4.0.dta	cwq_mix2-1_726.36125.36125.4.0.dta	cwq_mix2-1_726	36125	9788.98	3444.59	861.902	4	1	JITVPIGASHDDLIVLAR		1904.06	7 2 0 0	H(7)N(2)	(N(N(H(H(H(H)))(H(H(H))))))	443	0 1 0 0;0 2 0 0;1 2 0 0;2 2 0 0;3 2 0 0;4 2 0 0;5 2 0 0;6 2 0 0;	1540.53	1	11.75	14.7023	6.267	4	-0.00202	-0.58549	0.4	0.47059	0	0	0	0	0.0145734	0.0014186	-1	0.00689655	0.00831433	sp|O94559|YF65_SCHPO	SPAC23C4.05c	199	16172600	16776600
cwq_mix2-1_726.36136.36136.3.0.dta	cwq_mix2-1_726.36136.36136.3.0.dta	cwq_mix2-1_726	36136	9791.68	3768.69	1256.9	3	1	JITVPIGASHDDLIVLAR		1904.06	9 2 0 0	H(9)N(2)	(N(N(H(H(H(H(H))))(H(H(H(H)))))))	419	0 1 0 0;0 2 0 0;1 2 0 0;2 2 0 0;3 2 0 0;4 2 0 0;5 2 0 0;6 2 0 0;7 2 0 0;8 2 0 0;	1864.63	1	14.5519	17.5586	8.96808	5	-0.00314	-0.83229	0.5	0.47059	0	0	0	0	0.012408	0.00029107	-1	0.00514403	0.00543509	sp|O94559|YF65_SCHPO	SPAC23C4.05c	199	9731030	6024590
cwq_mix2-1_726.36137.36137.4.0.dta	cwq_mix2-1_726.36137.36137.4.0.dta	cwq_mix2-1_726	36137	9791.89	5956.43	1489.86	4	1	AGHSHTYELAPASPJTSISWIQSYSPR		2957.42	16 2 0 0	H(16)N(2)	(N(N(H(H(H))(H(H(H(H(H(H)))))(H(H(H(H(H(H(H)))))))))))	511	0 1 0 0;0 2 0 0;1 2 0 0;2 2 0 0;3 2 0 0;4 2 0 0;5 2 0 0;6 2 0 0;7 2 0 0;8 2 0 0;9 2 0 0;10 2 0 0;11 2 0 0;12 2 0 0;13 2 0 0;14 2 0 0;15 2 0 0;	2999	15	70.8067	95.1493	25.5989	6	0.00529	0.88868	0.47368	0.67308	0	0	0	0	1.68764e-11	4.01678e-13	-1	0	4.01678e-13	sp|P87167|BUT2_SCHPO	but2	364	1228980000	1174780000
cwq_mix2-1_726.36147.36147.3.0.dta	cwq_mix2-1_726.36147.36147.3.0.dta	cwq_mix2-1_726	36147	9794.31	3444.59	1148.87	3	1	JITVPIGASHDDLIVLAR		1904.06	7 2 0 0	H(7)N(2)	(N(N(H(H(H))(H(H(H(H)))))))	521	0 1 0 0;0 2 0 0;1 2 0 0;2 2 0 0;3 2 0 0;4 2 0 0;5 2 0 0;6 2 0 0;	1540.53	1	84.4463	89.0709	75.8577	7	0.00126	0.36586	1	1.02941	0	0	0	0	1.32158e-36	3.71632e-38	-1	0	3.71632e-38	sp|O94559|YF65_SCHPO	SPAC23C4.05c	199	144731000	414161000
cwq_mix2-1_726.36148.36148.4.0.dta	cwq_mix2-1_726.36148.36148.4.0.dta	cwq_mix2-1_726	36148	9794.59	6118.48	1530.38	4	1	AGHSHTYELAPASPJTSISWIQSYSPR		2957.42	17 2 0 0	H(17)N(2)	(N(N(H(H(H))(H(H(H(H(H(H(H))))))(H(H(H(H(H(H(H)))))))))))	509	0 1 0 0;0 2 0 0;1 2 0 0;2 2 0 0;3 2 0 0;4 2 0 0;5 2 0 0;6 2 0 0;7 2 0 0;8 2 0 0;9 2 0 0;10 2 0 0;11 2 0 0;12 2 0 0;13 2 0 0;14 2 0 0;15 2 0 0;16 2 0 0;	3161.06	15	43.0315	64.5818	3.00947	3	0.00388	0.63446	0.25	0.63462	0	0	0	0	0.131597	0.00921415	-1	0	0.00921415	sp|P87167|BUT2_SCHPO	but2	364	440675000	373275000
cwq_mix2-1_726.36287.36287.4.0.dta	cwq_mix2-1_726.36287.36287.4.0.dta	cwq_mix2-1_726	36287	9829.91	5956.42	1489.86	4	1	AGHSHTYELAPASPJTSISWIQSYSPR		2957.42	16 2 0 0	H(16)N(2)	(N(N(H(H(H))(H(H(H(H(H(H)))))(H(H(H(H(H(H(H)))))))))))	511	0 1 0 0;0 2 0 0;1 2 0 0;2 2 0 0;3 2 0 0;4 2 0 0;5 2 0 0;6 2 0 0;7 2 0 0;8 2 0 0;9 2 0 0;10 2 0 0;11 2 0 0;12 2 0 0;13 2 0 0;14 2 0 0;15 2 0 0;	2999	15	54.1759	81.7137	3.03426	3	0.00274	0.46023	0.21053	0.63462	0	0	0	0	0.12957	0.00906662	-1	0	0.00906662	sp|P87167|BUT2_SCHPO	but2	364	1228980000	1174780000
cwq_mix2-1_726.36288.36288.4.0.dta	cwq_mix2-1_726.36288.36288.4.0.dta	cwq_mix2-1_726	36288	9830.19	5794.37	1449.35	4	1	AGHSHTYELAPASPJTSISWIQSYSPR		2957.42	15 2 0 0	H(15)N(2)	(N(N(H(H(H))(H(H(H(H(H(H)))))(H(H(H(H(H(H))))))))))	512	0 1 0 0;0 2 0 0;1 2 0 0;2 2 0 0;3 2 0 0;4 2 0 0;5 2 0 0;6 2 0 0;7 2 0 0;8 2 0 0;9 2 0 0;10 2 0 0;11 2 0 0;12 2 0 0;13 2 0 0;14 2 0 0;	2836.95	15	68.5456	93.0575	23.0237	5	0.00469	0.80919	0.55556	0.65385	0	0	0	0	2.63492e-10	5.63273e-12	-1	0	5.63273e-12	sp|P87167|BUT2_SCHPO	but2	364	1369580000	1335230000
cwq_mix2-1_726.36304.36304.4.1.dta	cwq_mix2-1_726.36304.36304.4.1.dta	cwq_mix2-1_726	36304	9834.18	5632.32	1408.84	4	1	AGHSHTYELAPASPJTSISWIQSYSPR		2957.42	14 2 0 0	H(14)N(2)	(N(N(H(H(H))(H(H(H(H(H))))(H(H(H(H(H(H))))))))))	514	0 1 0 0;0 2 0 0;1 2 0 0;2 2 0 0;3 2 0 0;4 2 0 0;5 2 0 0;6 2 0 0;7 2 0 0;8 2 0 0;9 2 0 0;10 2 0 0;11 2 0 0;12 2 0 0;13 2 0 0;	2674.9	15	45.7019	63.5271	12.5979	4	0.00244	0.43254	0.52941	0.63462	0	0	0	0	1.81666e-05	6.21003e-07	-1	0	6.21003e-07	sp|P87167|BUT2_SCHPO	but2	364	1102690000	1123660000
cwq_mix2-1_726.36329.36329.3.0.dta	cwq_mix2-1_726.36329.36329.3.0.dta	cwq_mix2-1_726	36329	9840.26	3428.56	1143.52	3	1	IPLJDTVDVTTLPSIK		1725.96	8 2 0 0	H(8)N(2)	(N(N(H(H(H(H)))(H(H)(H)(H)))))	451	0 1 0 0;0 2 0 0;1 2 0 0;2 2 0 0;3 2 0 0;4 2 0 0;5 2 0 0;6 2 0 0;7 2 0 0;	1702.58	4	54.7615	56.3597	51.7932	7	0.01224	3.56996	0.81818	0.93333	0	0	0	0	2.12287e-24	4.05733e-26	-1	0	4.05733e-26	sp|O94702|YC52_SCHPO	SPCC1259.02c	682	122813000	137542000
cwq_mix2-1_726.36354.36354.3.0.dta	cwq_mix2-1_726.36354.36354.3.0.dta	cwq_mix2-1_726	36354	9846.39	3885.71	1295.91	3	1	YELGLDPQJITVPPLSHK		2021.07	9 2 0 0	H(9)N(2)	(N(N(H(H(H(H)))(H(H(H(H(H))))))))	434	0 1 0 0;0 2 0 0;1 2 0 0;2 2 0 0;3 2 0 0;4 2 0 0;5 2 0 0;6 2 0 0;7 2 0 0;8 2 0 0;	1864.63	9	38.1291	35.1776	43.6106	6	0.00257	0.66175	0.83333	0.70588	0	0	0	0	2.77046e-20	5.41626e-22	-1	0	5.41626e-22	sp|O94385|PO152_SCHPO	SPBC29A10.07	479	27397600	42900500
cwq_mix2-1_726.36381.36381.4.0.dta	cwq_mix2-1_726.36381.36381.4.0.dta	cwq_mix2-1_726	36381	9853.8	5956.43	1489.86	4	1	AGHSHTYELAPASPJTSISWIQSYSPR		2957.42	16 2 0 0	H(16)N(2)	(N(N(H(H(H))(H(H(H(H(H(H)))))(H(H(H(H(H(H(H)))))))))))	511	0 1 0 0;0 2 0 0;1 2 0 0;2 2 0 0;3 2 0 0;4 2 0 0;5 2 0 0;6 2 0 0;7 2 0 0;8 2 0 0;9 2 0 0;10 2 0 0;11 2 0 0;12 2 0 0;13 2 0 0;14 2 0 0;15 2 0 0;	2999	15	49.1903	73.1436	4.70562	4	0.00681	1.14252	0.21053	0.59615	0	0	0	0	0.0543836	0.00339843	-1	0	0.00339843	sp|P87167|BUT2_SCHPO	but2	364	1228980000	1174160000
cwq_mix2-1_726.36383.36383.4.0.dta	cwq_mix2-1_726.36383.36383.4.0.dta	cwq_mix2-1_726	36383	9854.2	5632.32	1408.84	4	1	AGHSHTYELAPASPJTSISWIQSYSPR		2957.42	14 2 0 0	H(14)N(2)	(N(N(H(H(H))(H(H(H(H(H))))(H(H(H(H(H(H))))))))))	514	0 1 0 0;0 2 0 0;1 2 0 0;2 2 0 0;3 2 0 0;4 2 0 0;5 2 0 0;6 2 0 0;7 2 0 0;8 2 0 0;9 2 0 0;10 2 0 0;11 2 0 0;12 2 0 0;13 2 0 0;	2674.9	15	63.4036	90.5281	13.0295	4	0.00552	0.98009	0.52941	0.67308	0	0	0	0	1.19464e-05	4.07878e-07	-1	0	4.07878e-07	sp|P87167|BUT2_SCHPO	but2	364	1102690000	1123660000
cwq_mix2-1_726.36391.36391.5.0.dta	cwq_mix2-1_726.36391.36391.5.0.dta	cwq_mix2-1_726	36391	9856.31	5794.37	1159.68	5	1	AGHSHTYELAPASPJTSISWIQSYSPR		2957.42	15 2 0 0	H(15)N(2)	(N(N(H(H(H))(H(H(H(H(H(H)))))(H(H(H(H(H(H))))))))))	512	0 1 0 0;0 2 0 0;1 2 0 0;2 2 0 0;3 2 0 0;4 2 0 0;5 2 0 0;6 2 0 0;7 2 0 0;8 2 0 0;9 2 0 0;10 2 0 0;11 2 0 0;12 2 0 0;13 2 0 0;14 2 0 0;	2836.95	15	43.4484	65.1026	3.23341	3	0.00114	0.19619	0.22222	0.55769	0	0	0	0	0.1149	0.0079274	-1	0	0.0079274	sp|P87167|BUT2_SCHPO	but2	364	307864000	294598000
cwq_mix2-1_726.36424.36424.4.0.dta	cwq_mix2-1_726.36424.36424.4.0.dta	cwq_mix2-1_726	36424	9863.88	5470.27	1368.32	4	1	AGHSHTYELAPASPJTSISWIQSYSPR		2957.42	13 2 0 0	H(13)N(2)	(N(N(H(H(H))(H(H(H(H(H))))(H(H(H(H(H)))))))))	515	0 1 0 0;0 2 0 0;1 2 0 0;2 2 0 0;3 2 0 0;4 2 0 0;5 2 0 0;6 2 0 0;7 2 0 0;8 2 0 0;9 2 0 0;10 2 0 0;11 2 0 0;12 2 0 0;	2512.85	15	34.4389	50.178	5.20905	4	0.00547	1.00025	0.3125	0.57692	0	0	0	0	0.0393044	0.00244376	-1	0	0.00244376	sp|P87167|BUT2_SCHPO	but2	364	390315000	401804000
cwq_mix2-1_726.36448.36448.3.0.dta	cwq_mix2-1_726.36448.36448.3.0.dta	cwq_mix2-1_726	36448	9869.43	3428.55	1143.52	3	1	IPLJDTVDVTTLPSIK		1725.96	8 2 0 0	H(8)N(2)	(N(N(H(H(H(H)))(H(H)(H)(H)))))	451	0 1 0 0;0 2 0 0;1 2 0 0;2 2 0 0;3 2 0 0;4 2 0 0;5 2 0 0;6 2 0 0;7 2 0 0;	1702.58	4	33.0707	23.8348	50.2231	7	0.00706	2.05795	0.81818	0.6	0	0	0	0	1.3399e-23	2.5859e-25	-1	0.00362757	0.00362757	sp|O94702|YC52_SCHPO	SPCC1259.02c	682	122813000	137542000
cwq_mix2-1_726.36456.36456.4.0.dta	cwq_mix2-1_726.36456.36456.4.0.dta	cwq_mix2-1_726	36456	9871.43	5794.37	1449.35	4	1	AGHSHTYELAPASPJTSISWIQSYSPR		2957.42	15 2 0 0	H(15)N(2)	(N(N(H(H(H))(H(H(H(H(H(H)))))(H(H(H(H(H(H))))))))))	512	0 1 0 0;0 2 0 0;1 2 0 0;2 2 0 0;3 2 0 0;4 2 0 0;5 2 0 0;6 2 0 0;7 2 0 0;8 2 0 0;9 2 0 0;10 2 0 0;11 2 0 0;12 2 0 0;13 2 0 0;14 2 0 0;	2836.95	15	53.4132	80.2316	3.60753	3	0.00325	0.56137	0.22222	0.57692	0	0	0	0	0.0936258	0.00661642	-1	0	0.00661642	sp|P87167|BUT2_SCHPO	but2	364	1369580000	1335230000
cwq_mix2-1_726.36480.36480.4.0.dta	cwq_mix2-1_726.36480.36480.4.0.dta	cwq_mix2-1_726	36480	9877.48	5632.32	1408.84	4	1	AGHSHTYELAPASPJTSISWIQSYSPR		2957.42	14 2 0 0	H(14)N(2)	(N(N(H(H(H))(H(H(H(H(H))))(H(H(H(H(H(H))))))))))	514	0 1 0 0;0 2 0 0;1 2 0 0;2 2 0 0;3 2 0 0;4 2 0 0;5 2 0 0;6 2 0 0;7 2 0 0;8 2 0 0;9 2 0 0;10 2 0 0;11 2 0 0;12 2 0 0;13 2 0 0;	2674.9	15	64.8799	87.1114	23.593	5	0.00581	1.03194	0.58824	0.63462	0	0	0	0	1.43199e-10	3.01884e-12	-1	0	3.01884e-12	sp|P87167|BUT2_SCHPO	but2	364	1102690000	1123660000
cwq_mix2-1_726.36527.36527.4.0.dta	cwq_mix2-1_726.36527.36527.4.0.dta	cwq_mix2-1_726	36527	9889.21	5470.27	1368.32	4	1	AGHSHTYELAPASPJTSISWIQSYSPR		2957.42	13 2 0 0	H(13)N(2)	(N(N(H(H(H))(H(H(H(H(H))))(H(H(H(H(H)))))))))	515	0 1 0 0;0 2 0 0;1 2 0 0;2 2 0 0;3 2 0 0;4 2 0 0;5 2 0 0;6 2 0 0;7 2 0 0;8 2 0 0;9 2 0 0;10 2 0 0;11 2 0 0;12 2 0 0;	2512.85	15	69.6536	88.8072	34.0827	6	0.00364	0.66535	0.625	0.63462	0	0	0	0	1.34299e-15	2.21446e-17	-1	0	2.21446e-17	sp|P87167|BUT2_SCHPO	but2	364	390315000	401804000
cwq_mix2-1_726.36562.36562.4.0.dta	cwq_mix2-1_726.36562.36562.4.0.dta	cwq_mix2-1_726	36562	9898.08	5632.32	1408.84	4	1	AGHSHTYELAPASPJTSISWIQSYSPR		2957.42	14 2 0 0	H(14)N(2)	(N(N(H(H(H))(H(H(H(H(H))))(H(H(H(H(H(H))))))))))	514	0 1 0 0;0 2 0 0;1 2 0 0;2 2 0 0;3 2 0 0;4 2 0 0;5 2 0 0;6 2 0 0;7 2 0 0;8 2 0 0;9 2 0 0;10 2 0 0;11 2 0 0;12 2 0 0;13 2 0 0;	2674.9	15	70.7293	96.5939	22.6949	5	0.00419	0.7436	0.52941	0.67308	0	0	0	0	3.75234e-10	7.942e-12	-1	0	7.942e-12	sp|P87167|BUT2_SCHPO	but2	364	1102690000	1123660000
cwq_mix2-1_726.36644.36644.4.0.dta	cwq_mix2-1_726.36644.36644.4.0.dta	cwq_mix2-1_726	36644	9918.95	5632.32	1408.84	4	1	AGHSHTYELAPASPJTSISWIQSYSPR		2957.42	14 2 0 0	H(14)N(2)	(N(N(H(H(H))(H(H(H(H(H))))(H(H(H(H(H(H))))))))))	514	0 1 0 0;0 2 0 0;1 2 0 0;2 2 0 0;3 2 0 0;4 2 0 0;5 2 0 0;6 2 0 0;7 2 0 0;8 2 0 0;9 2 0 0;10 2 0 0;11 2 0 0;12 2 0 0;13 2 0 0;	2674.9	15	58.846	74.8104	29.1978	5	0.00244	0.43396	0.70588	0.67308	0	0	0	0	3.39461e-13	6.19799e-15	-1	0	6.19799e-15	sp|P87167|BUT2_SCHPO	but2	364	1102690000	1123660000
cwq_mix2-1_726.36692.36692.4.1.dta	cwq_mix2-1_726.36692.36692.4.1.dta	cwq_mix2-1_726	36692	9931.14	5470.27	1368.32	4	1	AGHSHTYELAPASPJTSISWIQSYSPR		2957.42	13 2 0 0	H(13)N(2)	(N(N(H(H(H))(H(H(H(H(H))))(H(H(H(H(H)))))))))	515	0 1 0 0;0 2 0 0;1 2 0 0;2 2 0 0;3 2 0 0;4 2 0 0;5 2 0 0;6 2 0 0;7 2 0 0;8 2 0 0;9 2 0 0;10 2 0 0;11 2 0 0;12 2 0 0;	2512.85	15	41.251	61.7978	3.09268	3	0.01134	2.07369	0.25	0.55769	0	0	0	0	0.124978	0.00856338	-1	0	0.00856338	sp|P87167|BUT2_SCHPO	but2	364	390315000	401804000
cwq_mix2-1_726.36704.36704.4.0.dta	cwq_mix2-1_726.36704.36704.4.0.dta	cwq_mix2-1_726	36704	9934.34	4540.83	1135.96	4	1	LFPHGIYNFJFSAPNK		1865.93	14 2 0 0	H(14)N(2)	(N(N(H(H(H))(H(H(H(H(H))))(H(H(H(H(H(H))))))))))	514	0 1 0 0;0 2 0 0;1 2 0 0;2 2 0 0;3 2 0 0;4 2 0 0;5 2 0 0;6 2 0 0;7 2 0 0;8 2 0 0;9 2 0 0;10 2 0 0;11 2 0 0;12 2 0 0;13 2 0 0;	2674.9	10	34.5431	20.9692	59.7518	6	-0.00205	-0.45229	0.82353	0.43333	0	0	0	0	1.83336e-28	4.50338e-30	-1	0.00362757	0.00362757	sp|P87167|BUT2_SCHPO	but2	236	124771000	106691000
cwq_mix2-1_726.36714.36714.3.0.dta	cwq_mix2-1_726.36714.36714.3.0.dta	cwq_mix2-1_726	36714	9937.18	4216.73	1406.25	3	1	LFPHGIYNFJFSAPNK		1865.93	12 2 0 0	H(12)N(2)	(N(N(H(H(H(H(H))))(H(H)(H(H(H))(H(H)))))))	425	0 1 0 0;0 2 0 0;1 2 0 0;2 2 0 0;3 2 0 0;4 2 0 0;5 2 0 0;6 2 0 0;7 2 0 0;8 2 0 0;9 2 0 0;10 2 0 0;11 2 0 0;	2350.79	10	55.5601	45.6698	73.9279	6	0.00445	1.05439	0.93333	0.66667	0	0	0	0	1.24253e-35	2.81957e-37	-1	0	2.81957e-37	sp|P87167|BUT2_SCHPO	but2	236	184994000	207616000
cwq_mix2-1_726.36781.36781.3.0.dta	cwq_mix2-1_726.36781.36781.3.0.dta	cwq_mix2-1_726	36781	9954.99	4216.73	1406.25	3	1	LFPHGIYNFJFSAPNK		1865.93	12 2 0 0	H(12)N(2)	(N(N(H(H(H(H(H))))(H(H(H))(H(H(H(H))))))))	420	0 1 0 0;0 2 0 0;1 2 0 0;2 2 0 0;3 2 0 0;4 2 0 0;5 2 0 0;6 2 0 0;7 2 0 0;8 2 0 0;9 2 0 0;10 2 0 0;11 2 0 0;	2350.79	10	57.7212	48.6679	74.5345	6	0.00103	0.24404	0.93333	0.76667	0	0	0	0	6.14253e-36	1.45885e-37	-1	0	1.45885e-37	sp|P87167|BUT2_SCHPO	but2	236	184994000	207616000
cwq_mix2-1_726.36782.36782.4.0.dta	cwq_mix2-1_726.36782.36782.4.0.dta	cwq_mix2-1_726	36782	9955.31	4216.73	1054.94	4	1	LFPHGIYNFJFSAPNK		1865.93	12 2 0 0	H(12)N(2)	(N(N(H(H(H(H))(H(H)))(H(H(H(H(H(H)))))))))	428	0 1 0 0;0 2 0 0;1 2 0 0;2 2 0 0;3 2 0 0;4 2 0 0;5 2 0 0;6 2 0 0;7 2 0 0;8 2 0 0;9 2 0 0;10 2 0 0;11 2 0 0;	2350.79	10	33.3748	20.6182	57.0655	6	0.00139	0.33037	0.86667	0.43333	0	0	0	0	4.29016e-27	8.312e-29	-1	0.00444444	0.00444444	sp|P87167|BUT2_SCHPO	but2	236	58542300	56574600
cwq_mix2-1_726.36861.36861.3.0.dta	cwq_mix2-1_726.36861.36861.3.0.dta	cwq_mix2-1_726	36861	9976.08	4216.73	1406.25	3	1	LFPHGIYNFJFSAPNK		1865.93	12 2 0 0	H(12)N(2)	(N(N(H(H(H(H(H))))(H(H)(H(H(H))(H(H)))))))	425	0 1 0 0;0 2 0 0;1 2 0 0;2 2 0 0;3 2 0 0;4 2 0 0;5 2 0 0;6 2 0 0;7 2 0 0;8 2 0 0;9 2 0 0;10 2 0 0;11 2 0 0;	2350.79	10	45.5138	36.0733	63.0462	6	0.00437	1.03589	0.93333	0.6	0	0	0	0	3.89291e-30	7.9776e-32	-1	0	7.9776e-32	sp|P87167|BUT2_SCHPO	but2	236	184994000	207616000
cwq_mix2-1_726.36928.36928.3.0.dta	cwq_mix2-1_726.36928.36928.3.0.dta	cwq_mix2-1_726	36928	9993.69	4216.73	1406.25	3	1	LFPHGIYNFJFSAPNK		1865.93	12 2 0 0	H(12)N(2)	(N(N(H(H(H(H(H(H)))))(H(H(H(H(H(H)))))))))	411	0 1 0 0;0 2 0 0;1 2 0 0;2 2 0 0;3 2 0 0;4 2 0 0;5 2 0 0;6 2 0 0;7 2 0 0;8 2 0 0;9 2 0 0;10 2 0 0;11 2 0 0;	2350.79	10	36.0652	23.4381	59.5154	6	0.00403	0.95478	0.86667	0.6	0	0	0	0	2.41838e-28	5.75463e-30	-1	0.00362757	0.00362757	sp|P87167|BUT2_SCHPO	but2	236	184994000	207616000
cwq_mix2-1_726.37284.37284.3.0.dta	cwq_mix2-1_726.37284.37284.3.0.dta	cwq_mix2-1_726	37284	10088.8	3976.61	1326.21	3	1	YNTDPVCAFDJSTVVELSDK	7,Carbamidomethyl[C];	2274.02	8 2 0 0	H(8)N(2)	(N(N(H(H(H(H)))(H(H)(H)(H)))))	451	0 1 0 0;0 2 0 0;1 2 0 0;2 2 0 0;3 2 0 0;4 2 0 0;5 2 0 0;6 2 0 0;7 2 0 0;	1702.58	11	28.7789	30.46	25.6567	7	0.00464	1.16702	0.72727	0.57895	0	0	0	0	1.58663e-11	3.47442e-13	-1	0	3.47442e-13	sp|O74551|YCVC_SCHPO	SPCC777.12c	53	66585500	67544200
cwq_mix2-1_726.37358.37358.3.0.dta	cwq_mix2-1_726.37358.37358.3.0.dta	cwq_mix2-1_726	37358	10108.2	3976.61	1326.21	3	1	YNTDPVCAFDJSTVVELSDK	7,Carbamidomethyl[C];	2274.02	8 2 0 0	H(8)N(2)	(N(N(H(H(H(H)))(H(H(H(H)))))))	437	0 1 0 0;0 2 0 0;1 2 0 0;2 2 0 0;3 2 0 0;4 2 0 0;5 2 0 0;6 2 0 0;7 2 0 0;	1702.58	11	49.2269	55.1695	38.1907	7	0.00338	0.84942	0.72727	0.84211	0	0	0	0	1.26158e-17	2.56229e-19	-1	0	2.56229e-19	sp|O74551|YCVC_SCHPO	SPCC777.12c	53	66585500	67544200
cwq_mix2-1_726.37817.37817.5.0.dta	cwq_mix2-1_726.37817.37817.5.0.dta	cwq_mix2-1_726	37817	10231.9	5429.24	1086.65	5	1	ALGHFYGJVSVIHFDSHLDTWNPK		2754.34	14 2 0 0	H(14)N(2)	(N(N(H(H(H))(H(H(H(H(H))))(H(H(H(H(H(H))))))))))	514	0 1 0 0;0 2 0 0;1 2 0 0;2 2 0 0;3 2 0 0;4 2 0 0;5 2 0 0;6 2 0 0;7 2 0 0;8 2 0 0;9 2 0 0;10 2 0 0;11 2 0 0;12 2 0 0;13 2 0 0;	2674.9	8	18.4945	12.0079	30.5409	5	0.00108	0.19915	0.70588	0.32609	0	0	0	0	7.55501e-14	1.26807e-15	-1	0.00905797	0.00905797	sp|O42887|SPEB2_SCHPO	SPBC8E4.03	222	214080000	208342000
cwq_mix2-1_726.37819.37819.5.0.dta	cwq_mix2-1_726.37819.37819.5.0.dta	cwq_mix2-1_726	37819	10232.3	5753.35	1151.48	5	1	ALGHFYGJVSVIHFDSHLDTWNPK		2754.34	16 2 0 0	H(16)N(2)	(N(N(H(H(H))(H(H(H(H(H(H)))))(H(H(H(H(H(H(H)))))))))))	511	0 1 0 0;0 2 0 0;1 2 0 0;2 2 0 0;3 2 0 0;4 2 0 0;5 2 0 0;6 2 0 0;7 2 0 0;8 2 0 0;9 2 0 0;10 2 0 0;11 2 0 0;12 2 0 0;13 2 0 0;14 2 0 0;15 2 0 0;	2999	8	36.6949	26.4503	55.7208	6	0.00292	0.50742	0.68421	0.45652	0	0	0	0	2.08626e-26	4.96436e-28	-1	0.00136612	0.00136612	sp|O42887|SPEB2_SCHPO	SPBC8E4.03	222	205618000	174710000
cwq_mix2-1_726.37820.37820.4.1.dta	cwq_mix2-1_726.37820.37820.4.1.dta	cwq_mix2-1_726	37820	10232.6	5753.35	1439.09	4	1	ALGHFYGJVSVIHFDSHLDTWNPK		2754.34	16 2 0 0	H(16)N(2)	(N(N(H(H(H))(H(H(H(H(H(H)))))(H(H(H(H(H(H(H)))))))))))	511	0 1 0 0;0 2 0 0;1 2 0 0;2 2 0 0;3 2 0 0;4 2 0 0;5 2 0 0;6 2 0 0;7 2 0 0;8 2 0 0;9 2 0 0;10 2 0 0;11 2 0 0;12 2 0 0;13 2 0 0;14 2 0 0;15 2 0 0;	2999	8	26.1982	26.5047	25.629	6	-0.0008	-0.13864	0.47368	0.5	0	0	0	0	1.63434e-11	3.80821e-13	-1	0.00136612	0.00136612	sp|O42887|SPEB2_SCHPO	SPBC8E4.03	222	38753100	42327400
cwq_mix2-1_726.37877.37877.5.0.dta	cwq_mix2-1_726.37877.37877.5.0.dta	cwq_mix2-1_726	37877	10247.6	5429.24	1086.65	5	1	ALGHFYGJVSVIHFDSHLDTWNPK		2754.34	14 2 0 0	H(14)N(2)	(N(N(H(H(H))(H(H(H(H(H))))(H(H(H(H(H(H))))))))))	514	0 1 0 0;0 2 0 0;1 2 0 0;2 2 0 0;3 2 0 0;4 2 0 0;5 2 0 0;6 2 0 0;7 2 0 0;8 2 0 0;9 2 0 0;10 2 0 0;11 2 0 0;12 2 0 0;13 2 0 0;	2674.9	8	55.9757	38.3181	88.7685	7	0.00202	0.37136	0.88235	0.58696	0	0	0	0	4.16085e-43	1.54976e-44	-1	0	1.54976e-44	sp|O42887|SPEB2_SCHPO	SPBC8E4.03	222	167683000	143714000
cwq_mix2-1_726.37913.37913.5.0.dta	cwq_mix2-1_726.37913.37913.5.0.dta	cwq_mix2-1_726	37913	10256.5	5267.21	1054.25	5	1	ALGHFYGJVSVIHFDSHLDTWNPK		2754.34	13 2 0 0	H(13)N(2)	(N(N(H(H(H))(H(H(H(H(H))))(H(H(H(H(H)))))))))	515	0 1 0 0;0 2 0 0;1 2 0 0;2 2 0 0;3 2 0 0;4 2 0 0;5 2 0 0;6 2 0 0;7 2 0 0;8 2 0 0;9 2 0 0;10 2 0 0;11 2 0 0;12 2 0 0;	2512.85	8	46.4233	30.0879	76.7605	6	0.02428	4.61053	0.8125	0.54348	0	0	0	0	4.63223e-37	1.29394e-38	-1	0	1.29394e-38	sp|O42887|SPEB2_SCHPO	SPBC8E4.03	222	458460000	514348000
cwq_mix2-1_726.37958.37958.5.0.dta	cwq_mix2-1_726.37958.37958.5.0.dta	cwq_mix2-1_726	37958	10268.1	5429.25	1086.65	5	1	ALGHFYGJVSVIHFDSHLDTWNPK		2754.34	14 2 0 0	H(14)N(2)	(N(N(H(H(H))(H(H(H(H(H))))(H(H(H(H(H(H))))))))))	514	0 1 0 0;0 2 0 0;1 2 0 0;2 2 0 0;3 2 0 0;4 2 0 0;5 2 0 0;6 2 0 0;7 2 0 0;8 2 0 0;9 2 0 0;10 2 0 0;11 2 0 0;12 2 0 0;13 2 0 0;	2674.9	8	62.7706	37.321	110.034	7	0.00469	0.86406	0.88235	0.56522	0	0	0	0	1.13272e-53	5.66129e-55	-1	0	5.66129e-55	sp|O42887|SPEB2_SCHPO	SPBC8E4.03	222	167683000	143714000
cwq_mix2-1_726.38048.38048.4.0.dta	cwq_mix2-1_726.38048.38048.4.0.dta	cwq_mix2-1_726	38048	10292.2	5267.19	1317.55	4	1	ALGHFYGJVSVIHFDSHLDTWNPK		2754.34	13 2 0 0	H(13)N(2)	(N(N(H(H(H))(H(H(H(H(H))))(H(H(H(H(H)))))))))	515	0 1 0 0;0 2 0 0;1 2 0 0;2 2 0 0;3 2 0 0;4 2 0 0;5 2 0 0;6 2 0 0;7 2 0 0;8 2 0 0;9 2 0 0;10 2 0 0;11 2 0 0;12 2 0 0;	2512.85	8	23.5235	25.0004	20.7807	5	0.00294	0.55829	0.6875	0.6087	0	0	0	0	3.01675e-09	6.25644e-11	-1	0.00136612	0.00136612	sp|O42887|SPEB2_SCHPO	SPBC8E4.03	222	121299000	111073000
cwq_mix2-1_726.38057.38057.5.0.dta	cwq_mix2-1_726.38057.38057.5.0.dta	cwq_mix2-1_726	38057	10294.5	5267.19	1054.24	5	1	ALGHFYGJVSVIHFDSHLDTWNPK		2754.34	13 2 0 0	H(13)N(2)	(N(N(H(H(H))(H(H(H(H(H))))(H(H(H(H(H)))))))))	515	0 1 0 0;0 2 0 0;1 2 0 0;2 2 0 0;3 2 0 0;4 2 0 0;5 2 0 0;6 2 0 0;7 2 0 0;8 2 0 0;9 2 0 0;10 2 0 0;11 2 0 0;12 2 0 0;	2512.85	8	68.4227	42.8583	115.9	7	0.00401	0.76125	0.9375	0.58696	0	0	0	0	1.52175e-56	1.66888e-57	-1	0	1.66888e-57	sp|O42887|SPEB2_SCHPO	SPBC8E4.03	222	458460000	514348000
cwq_mix2-1_726.38258.38258.5.0.dta	cwq_mix2-1_726.38258.38258.5.0.dta	cwq_mix2-1_726	38258	10347	4783.04	957.415	5	1	ALGHFYGJVSVIHFDSHLDTWNPK		2754.34	5 6 0 0	H(5)N(6)	(N(N(H(H(N(H(N))))(H(N(H(N)))))))	621	0 1 0 0;0 2 0 0;1 2 0 0;2 2 0 0;2 3 0 0;3 2 0 0;3 3 0 0;3 4 0 0;4 3 0 0;4 4 0 0;4 5 0 0;5 4 0 0;5 5 0 0;	2028.74	8	24.9775	22.6776	29.2486	7	-0.0384	-8.02795	0.46667	0.5	0	0	0	0	3.20823e-13	5.89704e-15	-1	0.00362757	0.00362757	sp|O42887|SPEB2_SCHPO	SPBC8E4.03	222	871948	105158
cwq_mix2-1_726.38319.38319.5.0.dta	cwq_mix2-1_726.38319.38319.5.0.dta	cwq_mix2-1_726	38319	10362.8	4618.98	924.601	5	1	ALGHFYGJVSVIHFDSHLDTWNPK		2754.34	9 2 0 0	H(9)N(2)	(N(N(H(H(H(H)))(H(H(H(H(H))))))))	434	0 1 0 0;0 2 0 0;1 2 0 0;2 2 0 0;3 2 0 0;4 2 0 0;5 2 0 0;6 2 0 0;7 2 0 0;8 2 0 0;	1864.63	8	35.0808	22.2665	58.8789	6	0.00027	0.0581	0.83333	0.47826	0	0	0	0	5.1011e-28	1.03351e-29	-1	0.00362757	0.00362757	sp|O42887|SPEB2_SCHPO	SPBC8E4.03	222	119790000	98487200
cwq_mix2-1_726.38353.38353.4.1.dta	cwq_mix2-1_726.38353.38353.4.1.dta	cwq_mix2-1_726	38353	10372.2	4618.98	1155.5	4	1	ALGHFYGJVSVIHFDSHLDTWNPK		2754.34	9 2 0 0	H(9)N(2)	(N(N(H(H(H(H)))(H(H(H(H(H))))))))	434	0 1 0 0;0 2 0 0;1 2 0 0;2 2 0 0;3 2 0 0;4 2 0 0;5 2 0 0;6 2 0 0;7 2 0 0;8 2 0 0;	1864.63	8	28.0074	20.0289	42.8247	6	-0.00061	-0.13199	0.91667	0.45652	0	0	0	0	6.7553e-20	8.64602e-22	-1	0.00444444	0.00444444	sp|O42887|SPEB2_SCHPO	SPBC8E4.03	222	68430900	46421200
cwq_mix2-1_726.38383.38383.5.0.dta	cwq_mix2-1_726.38383.38383.5.0.dta	cwq_mix2-1_726	38383	10380.2	4618.98	924.601	5	1	ALGHFYGJVSVIHFDSHLDTWNPK		2754.34	9 2 0 0	H(9)N(2)	(N(N(H(H(H(H)))(H(H(H(H(H))))))))	434	0 1 0 0;0 2 0 0;1 2 0 0;2 2 0 0;3 2 0 0;4 2 0 0;5 2 0 0;6 2 0 0;7 2 0 0;8 2 0 0;	1864.63	8	43.9024	29.2299	71.1515	6	0.00078	0.1696	0.83333	0.45652	0	0	0	0	3.12313e-34	9.63891e-36	-1	0	9.63891e-36	sp|O42887|SPEB2_SCHPO	SPBC8E4.03	222	119790000	98487200
cwq_mix2-1_726.38439.38439.5.0.dta	cwq_mix2-1_726.38439.38439.5.0.dta	cwq_mix2-1_726	38439	10395.3	4456.92	892.191	5	1	ALGHFYGJVSVIHFDSHLDTWNPK		2754.34	8 2 0 0	H(8)N(2)	(N(N(H(H(H(H)))(H(H)(H)(H)))))	451	0 1 0 0;0 2 0 0;1 2 0 0;2 2 0 0;3 2 0 0;4 2 0 0;5 2 0 0;6 2 0 0;7 2 0 0;	1702.58	8	39.3194	29.9643	56.693	6	0.00049	0.11034	0.81818	0.52174	0	0	0	0	6.64745e-27	1.24772e-28	-1	0	1.24772e-28	sp|O42887|SPEB2_SCHPO	SPBC8E4.03	222	60536800	50520000
cwq_mix2-1_726.38441.38441.4.0.dta	cwq_mix2-1_726.38441.38441.4.0.dta	cwq_mix2-1_726	38441	10395.8	4618.98	1155.5	4	1	ALGHFYGJVSVIHFDSHLDTWNPK		2754.34	9 2 0 0	H(9)N(2)	(N(N(H(H(H(H)))(H(H(H(H(H))))))))	434	0 1 0 0;0 2 0 0;1 2 0 0;2 2 0 0;3 2 0 0;4 2 0 0;5 2 0 0;6 2 0 0;7 2 0 0;8 2 0 0;	1864.63	8	35.4744	24.298	56.2305	6	0.00043	0.09404	0.91667	0.47826	0	0	0	0	1.1452e-26	2.15089e-28	-1	0.00268456	0.00268456	sp|O42887|SPEB2_SCHPO	SPBC8E4.03	222	68430900	46421200
cwq_mix2-1_726.38450.38450.4.0.dta	cwq_mix2-1_726.38450.38450.4.0.dta	cwq_mix2-1_726	38450	10398	4456.92	1114.99	4	1	ALGHFYGJVSVIHFDSHLDTWNPK		2754.34	8 2 0 0	H(8)N(2)	(N(N(H(H(H(H)))(H(H(H(H)))))))	437	0 1 0 0;0 2 0 0;1 2 0 0;2 2 0 0;3 2 0 0;4 2 0 0;5 2 0 0;6 2 0 0;7 2 0 0;	1702.58	8	21.4619	14.7026	34.0148	5	-0.00131	-0.29397	0.81818	0.41304	0	0	0	0	1.45113e-15	2.35437e-17	-1	0.00689655	0.00689655	sp|O42887|SPEB2_SCHPO	SPBC8E4.03	222	14475200	27679100
cwq_mix2-1_726.38758.38758.4.0.dta	cwq_mix2-1_726.38758.38758.4.0.dta	cwq_mix2-1_726	38758	10477.8	5207.19	1302.55	4	1	LJDTYTEVAEVMKDDFVFAASDDKELAK	12,Oxidation[M];	3180.49	10 2 0 0	H(10)N(2)	(N(N(H(H(H(H)))(H(H(H))(H(H)(H))))))	441	0 1 0 0;0 2 0 0;1 2 0 0;2 2 0 0;3 2 0 0;4 2 0 0;5 2 0 0;6 2 0 0;7 2 0 0;8 2 0 0;9 2 0 0;	2026.69	2	32.3756	29.7078	37.3302	6	0.00925	1.77561	0.76923	0.57407	0	0	0	0	3.33911e-17	7.12029e-19	-1	0	7.12029e-19	sp|Q10057|PDI1_SCHPO	SPAC1F5.02	161	127809000	147331000
cwq_mix2-1_726.39022.39022.4.0.dta	cwq_mix2-1_726.39022.39022.4.0.dta	cwq_mix2-1_726	39022	10545.4	5207.19	1302.55	4	1	LJDTYTEVAEVMKDDFVFAASDDKELAK	12,Oxidation[M];	3180.49	10 2 0 0	H(10)N(2)	(N(N(H(H(H(H(H))))(H(H)(H(H(H)))))))	426	0 1 0 0;0 2 0 0;1 2 0 0;2 2 0 0;3 2 0 0;4 2 0 0;5 2 0 0;6 2 0 0;7 2 0 0;8 2 0 0;9 2 0 0;	2026.69	2	39.5573	31.8246	53.918	6	0.0072	1.38308	0.92308	0.55556	0	0	0	0	1.74228e-25	3.0019e-27	-1	0	3.0019e-27	sp|Q10057|PDI1_SCHPO	SPAC1F5.02	161	157317000	80495100
cwq_mix2-1_726.39100.39100.4.0.dta	cwq_mix2-1_726.39100.39100.4.0.dta	cwq_mix2-1_726	39100	10565	5045.13	1262.04	4	1	LJDTYTEVAEVMKDDFVFAASDDKELAK	12,Oxidation[M];	3180.49	9 2 0 0	H(9)N(2)	(N(N(H(H(H))(H(H(H(H(H(H)))))))))	513	0 1 0 0;0 2 0 0;1 2 0 0;2 2 0 0;3 2 0 0;4 2 0 0;5 2 0 0;6 2 0 0;7 2 0 0;8 2 0 0;	1864.63	2	27.2605	20.1177	40.5258	6	0.00179	0.35546	0.91667	0.46296	0	0	0	0	9.05889e-19	1.17909e-20	-1	0.00444444	0.00444444	sp|Q10057|PDI1_SCHPO	SPAC1F5.02	161	97465900	54709000
cwq_mix2-1_726.3939.3939.3.0.dta	cwq_mix2-1_726.3939.3939.3.0.dta	cwq_mix2-1_726	3939	1362.9	3643.41	1215.14	3	1	SJATKPQCPK	8,Carbamidomethyl[C];	1130.56	13 2 0 0	H(13)N(2)	(N(N(H(H(H))(H(H(H(H(H))))(H(H(H(H(H)))))))))	515	0 1 0 0;0 2 0 0;1 2 0 0;2 2 0 0;3 2 0 0;4 2 0 0;5 2 0 0;6 2 0 0;7 2 0 0;8 2 0 0;9 2 0 0;10 2 0 0;11 2 0 0;12 2 0 0;	2512.85	2	47.0162	16.0951	104.441	7	0.00391	1.07444	0.9375	0.72222	0	0	0	0	6.44861e-51	3.59848e-52	-1	0.00514403	0.00514403	sp|O14103|ROT1_SCHPO	rot1	83	25968400	24331900
cwq_mix2-1_726.39394.39394.4.0.dta	cwq_mix2-1_726.39394.39394.4.0.dta	cwq_mix2-1_726	39394	10642.6	4398.97	1100.5	4	1	AAJDSFLWGPYRPNLYVGIRPK		2534.33	9 2 0 0	H(9)N(2)	(N(N(H(H(H)(H(H)))(H(H(H(H)))))))	463	0 1 0 0;0 2 0 0;1 2 0 0;2 2 0 0;3 2 0 0;4 2 0 0;5 2 0 0;6 2 0 0;7 2 0 0;8 2 0 0;	1864.63	3	62.3698	34.4856	114.155	7	0.00102	0.23105	0.91667	0.61905	0	0	0	0	1.08343e-55	1.03821e-56	-1	0	1.03821e-56	sp|O14255|GCS1_SCHPO	SPAC6G10.09	39	355571000	374992000
cwq_mix2-1_726.3940.3940.3.0.dta	cwq_mix2-1_726.3940.3940.3.0.dta	cwq_mix2-1_726	3940	1363.18	2995.2	999.071	3	1	SJATKPQCPK	8,Carbamidomethyl[C];	1130.56	9 2 0 0	H(9)N(2)	(N(N(H(H(H))(H(H(H(H(H(H)))))))))	513	0 1 0 0;0 2 0 0;1 2 0 0;2 2 0 0;3 2 0 0;4 2 0 0;5 2 0 0;6 2 0 0;7 2 0 0;8 2 0 0;	1864.63	2	55.8681	30.9239	102.193	7	0.00292	0.97468	1	0.94444	0	0	0	0	8.35187e-50	4.73509e-51	-1	0	4.73509e-51	sp|O14103|ROT1_SCHPO	rot1	83	34118100	36993700
cwq_mix2-1_726.39406.39406.4.0.dta	cwq_mix2-1_726.39406.39406.4.0.dta	cwq_mix2-1_726	39406	10645.6	4236.91	1059.98	4	1	AAJDSFLWGPYRPNLYVGIRPK		2534.33	8 2 0 0	H(8)N(2)	(N(N(H(H(H(H)))(H(H)(H)(H)))))	451	0 1 0 0;0 2 0 0;1 2 0 0;2 2 0 0;3 2 0 0;4 2 0 0;5 2 0 0;6 2 0 0;7 2 0 0;	1702.58	3	54.8157	34.3193	92.8803	7	-0.00158	-0.37391	0.90909	0.64286	0	0	0	0	3.61756e-45	1.34425e-46	-1	0	1.34425e-46	sp|O14255|GCS1_SCHPO	SPAC6G10.09	39	1510040000	1554670000
cwq_mix2-1_726.39475.39475.4.0.dta	cwq_mix2-1_726.39475.39475.4.0.dta	cwq_mix2-1_726	39475	10662.9	4398.97	1100.5	4	1	AAJDSFLWGPYRPNLYVGIRPK		2534.33	9 2 0 0	H(9)N(2)	(N(N(H(H(H)(H))(H(H(H(H(H))))))))	472	0 1 0 0;0 2 0 0;1 2 0 0;2 2 0 0;3 2 0 0;4 2 0 0;5 2 0 0;6 2 0 0;7 2 0 0;8 2 0 0;	1864.63	3	64.5176	34.0474	121.105	7	0.0009	0.20468	1	0.59524	0	0	0	0	4.44741e-59	3.28887e-60	-1	0	3.28887e-60	sp|O14255|GCS1_SCHPO	SPAC6G10.09	39	355571000	374992000
cwq_mix2-1_726.39499.39499.4.0.dta	cwq_mix2-1_726.39499.39499.4.0.dta	cwq_mix2-1_726	39499	10669.3	4236.91	1059.98	4	1	AAJDSFLWGPYRPNLYVGIRPK		2534.33	8 2 0 0	H(8)N(2)	(N(N(H(H(H(H)))(H(H)(H)(H)))))	451	0 1 0 0;0 2 0 0;1 2 0 0;2 2 0 0;3 2 0 0;4 2 0 0;5 2 0 0;6 2 0 0;7 2 0 0;	1702.58	3	63.5908	46.1164	96.0434	7	0.00092	0.21709	0.90909	0.69048	0	0	0	0	9.51738e-47	4.36108e-48	-1	0	4.36108e-48	sp|O14255|GCS1_SCHPO	SPAC6G10.09	39	1614070000	1558560000
cwq_mix2-1_726.39565.39565.4.0.dta	cwq_mix2-1_726.39565.39565.4.0.dta	cwq_mix2-1_726	39565	10686.1	4398.97	1100.5	4	1	AAJDSFLWGPYRPNLYVGIRPK		2534.33	9 2 0 0	H(9)N(2)	(N(N(H(H(H(H)))(H(H)(H(H)(H))))))	449	0 1 0 0;0 2 0 0;1 2 0 0;2 2 0 0;3 2 0 0;4 2 0 0;5 2 0 0;6 2 0 0;7 2 0 0;8 2 0 0;	1864.63	3	50.4982	26.5688	94.9385	7	0.00057	0.1292	0.91667	0.54762	0	0	0	0	3.38695e-46	1.42604e-47	-1	0.00136612	0.00136612	sp|O14255|GCS1_SCHPO	SPAC6G10.09	39	533327000	425157000
cwq_mix2-1_726.39570.39570.4.0.dta	cwq_mix2-1_726.39570.39570.4.0.dta	cwq_mix2-1_726	39570	10687.3	4236.91	1059.98	4	1	AAJDSFLWGPYRPNLYVGIRPK		2534.33	8 2 0 0	H(8)N(2)	(N(N(H(H(H(H)))(H(H)(H)(H)))))	451	0 1 0 0;0 2 0 0;1 2 0 0;2 2 0 0;3 2 0 0;4 2 0 0;5 2 0 0;6 2 0 0;7 2 0 0;	1702.58	3	65.9886	45.7082	103.652	7	0.00193	0.45594	0.90909	0.66667	0	0	0	0	1.58308e-50	8.54898e-52	-1	0	8.54898e-52	sp|O14255|GCS1_SCHPO	SPAC6G10.09	39	1201730000	933279000
cwq_mix2-1_726.39628.39628.3.0.dta	cwq_mix2-1_726.39628.39628.3.0.dta	cwq_mix2-1_726	39628	10701.3	4383.91	1461.98	3	1	QYNEJVTLYAPLEHINVAIR		2357.22	10 2 0 0	H(10)N(2)	(N(N(H(H(H(H)))(H(H(H(H(H(H)))))))))	433	0 1 0 0;0 2 0 0;1 2 0 0;2 2 0 0;3 2 0 0;4 2 0 0;5 2 0 0;6 2 0 0;7 2 0 0;8 2 0 0;9 2 0 0;	2026.69	5	33.8617	48.081	7.45441	3	0.00295	0.67404	0.61538	0.78947	0	0	0	0	0.00849546	0.00104544	-1	0	0.00104544	sp|Q9C0Y4|AGLU_SCHPO	agl1	821	470416000	450928000
cwq_mix2-1_726.3963.3963.3.0.dta	cwq_mix2-1_726.3963.3963.3.0.dta	cwq_mix2-1_726	3963	1369.37	2833.14	945.053	3	1	SJATKPQCPK	8,Carbamidomethyl[C];	1130.56	8 2 0 0	H(8)N(2)	(N(N(H(H(H(H)))(H(H)(H)(H)))))	451	0 1 0 0;0 2 0 0;1 2 0 0;2 2 0 0;3 2 0 0;4 2 0 0;5 2 0 0;6 2 0 0;7 2 0 0;	1702.58	2	39.5992	18.0155	79.6833	7	-0.00014	-0.04984	1	0.77778	0	0	0	0	1.556e-38	4.86267e-40	-1	0.00514403	0.00514403	sp|O14103|ROT1_SCHPO	rot1	83	11771500	10203900
cwq_mix2-1_726.39653.39653.4.0.dta	cwq_mix2-1_726.39653.39653.4.0.dta	cwq_mix2-1_726	39653	10707.5	4236.91	1059.98	4	1	AAJDSFLWGPYRPNLYVGIRPK		2534.33	8 2 0 0	H(8)N(2)	(N(N(H(H(H(H)))(H(H)(H)(H)))))	451	0 1 0 0;0 2 0 0;1 2 0 0;2 2 0 0;3 2 0 0;4 2 0 0;5 2 0 0;6 2 0 0;7 2 0 0;	1702.58	3	62.9623	41.7401	102.375	7	0.00198	0.46727	0.90909	0.61905	0	0	0	0	6.78588e-50	3.81552e-51	-1	0	3.81552e-51	sp|O14255|GCS1_SCHPO	SPAC6G10.09	39	1213190000	933279000
cwq_mix2-1_726.39658.39658.3.0.dta	cwq_mix2-1_726.39658.39658.3.0.dta	cwq_mix2-1_726	39658	10708.5	4545.97	1516	3	1	QYNEJVTLYAPLEHINVAIR		2357.22	11 2 0 0	H(11)N(2)	(N(N(H(H(H)(H(H)))(H(H(H))(H(H)(H))))))	465	0 1 0 0;0 2 0 0;1 2 0 0;2 2 0 0;3 2 0 0;4 2 0 0;5 2 0 0;6 2 0 0;7 2 0 0;8 2 0 0;9 2 0 0;10 2 0 0;	2188.74	5	76.4758	71.7292	85.2908	7	0.00951	2.09141	1	0.89474	0	0	0	0	2.32921e-41	1.04949e-42	-1	0	1.04949e-42	sp|Q9C0Y4|AGLU_SCHPO	agl1	821	88819000	83613600
cwq_mix2-1_726.39672.39672.4.1.dta	cwq_mix2-1_726.39672.39672.4.1.dta	cwq_mix2-1_726	39672	10712.1	4383.91	1096.73	4	1	QYNEJVTLYAPLEHINVAIR		2357.22	10 2 0 0	H(10)N(2)	(N(N(H(H(H(H)))(H(H(H))(H(H(H)))))))	440	0 1 0 0;0 2 0 0;1 2 0 0;2 2 0 0;3 2 0 0;4 2 0 0;5 2 0 0;6 2 0 0;7 2 0 0;8 2 0 0;9 2 0 0;	2026.69	5	42.1488	44.1299	38.4696	6	0.00096	0.22011	0.76923	0.73684	0	0	0	0	9.20659e-18	2.10128e-19	-1	0	2.10128e-19	sp|Q9C0Y4|AGLU_SCHPO	agl1	821	72362400	84036100
cwq_mix2-1_726.3972.3972.3.0.dta	cwq_mix2-1_726.3972.3972.3.0.dta	cwq_mix2-1_726	3972	1371.79	3481.36	1161.12	3	1	SJATKPQCPK	8,Carbamidomethyl[C];	1130.56	12 2 0 0	H(12)N(2)	(N(N(H(H(H)(H))(H(H(H(H(H(H(H(H)))))))))))	469	0 1 0 0;0 2 0 0;1 2 0 0;2 2 0 0;3 2 0 0;4 2 0 0;5 2 0 0;6 2 0 0;7 2 0 0;8 2 0 0;9 2 0 0;10 2 0 0;11 2 0 0;	2350.79	2	41.8061	16.1016	89.5432	7	0.00312	0.8968	0.93333	0.77778	0	0	0	0	1.6997e-43	6.93741e-45	-1	0.00514403	0.00514403	sp|O14103|ROT1_SCHPO	rot1	83	22107000	22301500
cwq_mix2-1_726.39723.39723.4.0.dta	cwq_mix2-1_726.39723.39723.4.0.dta	cwq_mix2-1_726	39723	10725.8	4236.91	1059.98	4	1	AAJDSFLWGPYRPNLYVGIRPK		2534.33	8 2 0 0	H(8)N(2)	(N(N(H(H(H(H)))(H(H)(H)(H)))))	451	0 1 0 0;0 2 0 0;1 2 0 0;2 2 0 0;3 2 0 0;4 2 0 0;5 2 0 0;6 2 0 0;7 2 0 0;	1702.58	3	72.3023	52.4196	109.227	7	0.0031	0.73256	0.90909	0.7619	0	0	0	0	2.82136e-53	1.58749e-54	-1	0	1.58749e-54	sp|O14255|GCS1_SCHPO	SPAC6G10.09	39	1213190000	933279000
cwq_mix2-1_726.39728.39728.3.0.dta	cwq_mix2-1_726.39728.39728.3.0.dta	cwq_mix2-1_726	39728	10727.2	4383.92	1461.98	3	1	QYNEJVTLYAPLEHINVAIR		2357.22	10 2 0 0	H(10)N(2)	(N(N(H(H(H(H)))(H(H)(H(H(H(H))))))))	446	0 1 0 0;0 2 0 0;1 2 0 0;2 2 0 0;3 2 0 0;4 2 0 0;5 2 0 0;6 2 0 0;7 2 0 0;8 2 0 0;9 2 0 0;	2026.69	5	79.8262	79.8014	79.8724	7	0.00475	1.08258	1	0.92105	0	0	0	0	1.2493e-38	3.81349e-40	-1	0	3.81349e-40	sp|Q9C0Y4|AGLU_SCHPO	agl1	821	470416000	450928000
cwq_mix2-1_726.3973.3973.3.0.dta	cwq_mix2-1_726.3973.3973.3.0.dta	cwq_mix2-1_726	3973	1372.07	3319.31	1107.11	3	1	SJATKPQCPK	8,Carbamidomethyl[C];	1130.56	11 2 0 0	H(11)N(2)	(N(N(H(H(H(H))(H(H)))(H(H(H(H(H))))))))	429	0 1 0 0;0 2 0 0;1 2 0 0;2 2 0 0;3 2 0 0;4 2 0 0;5 2 0 0;6 2 0 0;7 2 0 0;8 2 0 0;9 2 0 0;10 2 0 0;	2188.74	2	52.9499	22.383	109.717	7	0.00368	1.10852	1	0.83333	0	0	0	0	1.62126e-53	7.61509e-55	-1	0.00362757	0.00362757	sp|O14103|ROT1_SCHPO	rot1	83	22820500	22267200
cwq_mix2-1_726.39767.39767.3.0.dta	cwq_mix2-1_726.39767.39767.3.0.dta	cwq_mix2-1_726	39767	10737.3	4221.86	1407.96	3	1	QYNEJVTLYAPLEHINVAIR		2357.22	9 2 0 0	H(9)N(2)	(N(N(H(H(H(H)))(H(H(H(H(H))))))))	434	0 1 0 0;0 2 0 0;1 2 0 0;2 2 0 0;3 2 0 0;4 2 0 0;5 2 0 0;6 2 0 0;7 2 0 0;8 2 0 0;	1864.63	5	93.1278	96.6983	86.4969	7	0.00422	0.99893	1	0.94737	0	0	0	0	5.7611e-42	2.19768e-43	-1	0	2.19768e-43	sp|Q9C0Y4|AGLU_SCHPO	agl1	821	2559100000	2104560000
cwq_mix2-1_726.39779.39779.4.0.dta	cwq_mix2-1_726.39779.39779.4.0.dta	cwq_mix2-1_726	39779	10740.5	4221.86	1056.22	4	1	QYNEJVTLYAPLEHINVAIR		2357.22	9 2 0 0	H(9)N(2)	(N(N(H(H(H(H)))(H(H)(H(H(H)))))))	447	0 1 0 0;0 2 0 0;1 2 0 0;2 2 0 0;3 2 0 0;4 2 0 0;5 2 0 0;6 2 0 0;7 2 0 0;8 2 0 0;	1864.63	5	62.6365	61.4339	64.87	6	0.00507	1.20145	0.83333	0.76316	0	0	0	0	4.64246e-31	1.16646e-32	-1	0	1.16646e-32	sp|Q9C0Y4|AGLU_SCHPO	agl1	821	224957000	230583000
cwq_mix2-1_726.39800.39800.4.0.dta	cwq_mix2-1_726.39800.39800.4.0.dta	cwq_mix2-1_726	39800	10746	4236.91	1059.98	4	1	AAJDSFLWGPYRPNLYVGIRPK		2534.33	8 2 0 0	H(8)N(2)	(N(N(H(H(H(H)))(H(H)(H)(H)))))	451	0 1 0 0;0 2 0 0;1 2 0 0;2 2 0 0;3 2 0 0;4 2 0 0;5 2 0 0;6 2 0 0;7 2 0 0;	1702.58	3	47.7289	21.4887	96.4609	7	0.00219	0.51731	0.90909	0.42857	0	0	0	0	5.8931e-47	2.23529e-48	-1	0.00362757	0.00362757	sp|O14255|GCS1_SCHPO	SPAC6G10.09	39	1213190000	933279000
cwq_mix2-1_726.39880.39880.3.0.dta	cwq_mix2-1_726.39880.39880.3.0.dta	cwq_mix2-1_726	39880	10766.2	4221.86	1407.96	3	1	QYNEJVTLYAPLEHINVAIR		2357.22	9 2 0 0	H(9)N(2)	(N(N(H(H(H)(H))(H(H(H(H(H))))))))	472	0 1 0 0;0 2 0 0;1 2 0 0;2 2 0 0;3 2 0 0;4 2 0 0;5 2 0 0;6 2 0 0;7 2 0 0;8 2 0 0;	1864.63	5	111.219	116.551	101.317	7	0.00453	1.07355	1	1	0	0	0	0	2.27037e-49	1.28251e-50	-1	0	1.28251e-50	sp|Q9C0Y4|AGLU_SCHPO	agl1	821	2559100000	2104560000
cwq_mix2-1_726.39939.39939.4.0.dta	cwq_mix2-1_726.39939.39939.4.0.dta	cwq_mix2-1_726	39939	10781.3	4221.86	1056.22	4	1	QYNEJVTLYAPLEHINVAIR		2357.22	9 2 0 0	H(9)N(2)	(N(N(H(H(H(H)))(H(H)(H(H(H)))))))	447	0 1 0 0;0 2 0 0;1 2 0 0;2 2 0 0;3 2 0 0;4 2 0 0;5 2 0 0;6 2 0 0;7 2 0 0;8 2 0 0;	1864.63	5	94.0549	96.6963	89.1495	7	-0.00022	-0.05108	0.91667	0.97368	0	0	0	0	2.6788e-43	1.14875e-44	-1	0	1.14875e-44	sp|Q9C0Y4|AGLU_SCHPO	agl1	821	224957000	230583000
cwq_mix2-1_726.39941.39941.4.2.dta	cwq_mix2-1_726.39941.39941.4.2.dta	cwq_mix2-1_726	39941	10781.9	4074.86	1019.47	4	1	AAJDSFLWGPYRPNLYVGIRPK		2534.33	7 2 0 0	H(7)N(2)	(N(N(H(H(H(H)))(H(H(H))))))	443	0 1 0 0;0 2 0 0;1 2 0 0;2 2 0 0;3 2 0 0;4 2 0 0;5 2 0 0;6 2 0 0;	1540.53	3	30.383	18.8451	51.8105	7	0.00204	0.50142	0.7	0.42857	0	0	0	0	2.08014e-24	3.76303e-26	-1	0.00444444	0.00444444	sp|O14255|GCS1_SCHPO	SPAC6G10.09	39	31911600	33363100
cwq_mix2-1_726.39962.39962.3.0.dta	cwq_mix2-1_726.39962.39962.3.0.dta	cwq_mix2-1_726	39962	10787	4221.86	1407.96	3	1	QYNEJVTLYAPLEHINVAIR		2357.22	9 2 0 0	H(9)N(2)	(N(N(H(H(H(H)))(H(H(H(H(H))))))))	434	0 1 0 0;0 2 0 0;1 2 0 0;2 2 0 0;3 2 0 0;4 2 0 0;5 2 0 0;6 2 0 0;7 2 0 0;8 2 0 0;	1864.63	5	106.131	108.286	102.129	7	0.00406	0.96127	1	0.94737	0	0	0	0	8.98975e-50	5.41499e-51	-1	0	5.41499e-51	sp|Q9C0Y4|AGLU_SCHPO	agl1	821	2559100000	2104560000
cwq_mix2-1_726.39969.39969.3.0.dta	cwq_mix2-1_726.39969.39969.3.0.dta	cwq_mix2-1_726	39969	10788.9	4059.81	1353.94	3	1	QYNEJVTLYAPLEHINVAIR		2357.22	8 2 0 0	H(8)N(2)	(N(N(H(H(H(H)))(H(H)(H)(H)))))	451	0 1 0 0;0 2 0 0;1 2 0 0;2 2 0 0;3 2 0 0;4 2 0 0;5 2 0 0;6 2 0 0;7 2 0 0;	1702.58	5	46.2043	50.428	38.3603	6	0.00163	0.40243	0.90909	0.78947	0	0	0	0	1.04165e-17	2.37027e-19	-1	0	2.37027e-19	sp|Q9C0Y4|AGLU_SCHPO	agl1	821	42608600	43614800
cwq_mix2-1_726.39975.39975.3.0.dta	cwq_mix2-1_726.39975.39975.3.0.dta	cwq_mix2-1_726	39975	10790.3	3943.62	1315.21	3	1	NYGHDEYSLPWJLTEIK		2078.98	9 2 0 0	H(9)N(2)	(N(N(H(H(H(H)))(H(H(H(H(H))))))))	434	0 1 0 0;0 2 0 0;1 2 0 0;2 2 0 0;3 2 0 0;4 2 0 0;5 2 0 0;6 2 0 0;7 2 0 0;8 2 0 0;	1864.63	12	41.0104	30.4238	60.6711	6	7e-05	0.01657	0.91667	0.5625	0	0	0	0	6.24786e-29	1.78712e-30	-1	0	1.78712e-30	sp|Q8WZK2|MCD4_SCHPO	its8	315	53233600	60369400
cwq_mix2-1_726.40010.40010.4.0.dta	cwq_mix2-1_726.40010.40010.4.0.dta	cwq_mix2-1_726	40010	10799.2	4221.86	1056.22	4	1	QYNEJVTLYAPLEHINVAIR		2357.22	9 2 0 0	H(9)N(2)	(N(N(H(H(H(H)))(H(H(H(H(H))))))))	434	0 1 0 0;0 2 0 0;1 2 0 0;2 2 0 0;3 2 0 0;4 2 0 0;5 2 0 0;6 2 0 0;7 2 0 0;8 2 0 0;	1864.63	5	80.195	78.5868	83.1816	7	0.00323	0.76563	0.91667	0.84211	0	0	0	0	2.68562e-40	8.60644e-42	-1	0	8.60644e-42	sp|Q9C0Y4|AGLU_SCHPO	agl1	821	224957000	230583000
cwq_mix2-1_726.40033.40033.3.0.dta	cwq_mix2-1_726.40033.40033.3.0.dta	cwq_mix2-1_726	40033	10805.2	4221.86	1407.96	3	1	QYNEJVTLYAPLEHINVAIR		2357.22	9 2 0 0	H(9)N(2)	(N(N(H(H(H)(H))(H(H(H(H(H))))))))	472	0 1 0 0;0 2 0 0;1 2 0 0;2 2 0 0;3 2 0 0;4 2 0 0;5 2 0 0;6 2 0 0;7 2 0 0;8 2 0 0;	1864.63	5	99.274	96.1049	105.159	7	0.0042	0.99467	1	0.94737	0	0	0	0	2.84888e-51	1.23707e-52	-1	0	1.23707e-52	sp|Q9C0Y4|AGLU_SCHPO	agl1	821	2559100000	2104560000
cwq_mix2-1_726.4007.4007.3.0.dta	cwq_mix2-1_726.4007.4007.3.0.dta	cwq_mix2-1_726	4007	1381.26	3036.22	1012.74	3	1	JTTAGJHTVTR		1171.58	9 2 0 0	H(9)N(2)	(N(N(H(H(H(H)))(H(H(H(H(H))))))))	434	0 1 0 0;0 2 0 0;1 2 0 0;2 2 0 0;3 2 0 0;4 2 0 0;5 2 0 0;6 2 0 0;7 2 0 0;8 2 0 0;	1864.63	1	73.7129	51.5749	114.826	7	0.00181	0.59692	1	1.05	0	0	0	0	5.08834e-56	3.75774e-57	-1	0	3.75774e-57	sp|P78854|PLB1_SCHPO	plb1	494	88459300	94181400
cwq_mix2-1_726.40090.40090.4.0.dta	cwq_mix2-1_726.40090.40090.4.0.dta	cwq_mix2-1_726	40090	10820.2	4221.86	1056.22	4	1	QYNEJVTLYAPLEHINVAIR		2357.22	9 2 0 0	H(9)N(2)	(N(N(H(H(H))(H(H(H(H(H(H)))))))))	513	0 1 0 0;0 2 0 0;1 2 0 0;2 2 0 0;3 2 0 0;4 2 0 0;5 2 0 0;6 2 0 0;7 2 0 0;8 2 0 0;	1864.63	5	41.8227	38.5874	47.8309	6	0.00514	1.21851	0.83333	0.63158	0	0	0	0	2.18091e-22	3.27029e-24	-1	0	3.27029e-24	sp|Q9C0Y4|AGLU_SCHPO	agl1	821	224957000	234201000
cwq_mix2-1_726.40100.40100.3.0.dta	cwq_mix2-1_726.40100.40100.3.0.dta	cwq_mix2-1_726	40100	10822.8	4221.86	1407.96	3	1	QYNEJVTLYAPLEHINVAIR		2357.22	9 2 0 0	H(9)N(2)	(N(N(H(H(H)(H))(H(H(H(H(H))))))))	472	0 1 0 0;0 2 0 0;1 2 0 0;2 2 0 0;3 2 0 0;4 2 0 0;5 2 0 0;6 2 0 0;7 2 0 0;8 2 0 0;	1864.63	5	93.9903	93.297	95.2779	7	0.00344	0.8156	1	0.92105	0	0	0	0	2.29293e-46	1.01957e-47	-1	0	1.01957e-47	sp|Q9C0Y4|AGLU_SCHPO	agl1	821	2610960000	2134800000
cwq_mix2-1_726.40103.40103.3.0.dta	cwq_mix2-1_726.40103.40103.3.0.dta	cwq_mix2-1_726	40103	10823.6	3781.57	1261.19	3	1	NYGHDEYSLPWJLTEIK		2078.98	8 2 0 0	H(8)N(2)	(N(N(H(H(H(H)))(H(H)(H)(H)))))	451	0 1 0 0;0 2 0 0;1 2 0 0;2 2 0 0;3 2 0 0;4 2 0 0;5 2 0 0;6 2 0 0;7 2 0 0;	1702.58	12	40.1712	32.2189	54.9398	6	0.00322	0.85092	0.90909	0.5625	0	0	0	0	5.23134e-26	9.71582e-28	-1	0	9.71582e-28	sp|Q8WZK2|MCD4_SCHPO	its8	315	84715100	85410700
cwq_mix2-1_726.40125.40125.3.0.dta	cwq_mix2-1_726.40125.40125.3.0.dta	cwq_mix2-1_726	40125	10829.5	4059.81	1353.94	3	1	QYNEJVTLYAPLEHINVAIR		2357.22	8 2 0 0	H(8)N(2)	(N(N(H(H(H(H)))(H(H(H(H)))))))	437	0 1 0 0;0 2 0 0;1 2 0 0;2 2 0 0;3 2 0 0;4 2 0 0;5 2 0 0;6 2 0 0;7 2 0 0;	1702.58	5	44.9338	44.6709	45.422	7	0.00501	1.23375	1	0.76316	0	0	0	0	3.50851e-21	5.45138e-23	-1	0	5.45138e-23	sp|Q9C0Y4|AGLU_SCHPO	agl1	821	79793100	45580800
cwq_mix2-1_726.40181.40181.3.0.dta	cwq_mix2-1_726.40181.40181.3.0.dta	cwq_mix2-1_726	40181	10844.2	3781.57	1261.19	3	1	NYGHDEYSLPWJLTEIK		2078.98	8 2 0 0	H(8)N(2)	(N(N(H(H(H(H)))(H(H)(H)(H)))))	451	0 1 0 0;0 2 0 0;1 2 0 0;2 2 0 0;3 2 0 0;4 2 0 0;5 2 0 0;6 2 0 0;7 2 0 0;	1702.58	12	45.8398	41.0027	54.8231	6	0.00256	0.67797	0.90909	0.65625	0	0	0	0	6.00202e-26	1.18618e-27	-1	0	1.18618e-27	sp|Q8WZK2|MCD4_SCHPO	its8	315	57392500	85410700
cwq_mix2-1_726.40225.40225.3.0.dta	cwq_mix2-1_726.40225.40225.3.0.dta	cwq_mix2-1_726	40225	10855.6	4221.86	1407.96	3	1	QYNEJVTLYAPLEHINVAIR		2357.22	9 2 0 0	H(9)N(2)	(N(N(H(H(H(H)))(H(H(H(H(H))))))))	434	0 1 0 0;0 2 0 0;1 2 0 0;2 2 0 0;3 2 0 0;4 2 0 0;5 2 0 0;6 2 0 0;7 2 0 0;8 2 0 0;	1864.63	5	71.263	79.5963	55.7869	6	-0.0001	-0.02431	0.91667	0.89474	0	0	0	0	1.93008e-26	4.34758e-28	-1	0	4.34758e-28	sp|Q9C0Y4|AGLU_SCHPO	agl1	821	2558440000	2019550000
cwq_mix2-1_726.40227.40227.3.0.dta	cwq_mix2-1_726.40227.40227.3.0.dta	cwq_mix2-1_726	40227	10856.1	4059.81	1353.94	3	1	QYNEJVTLYAPLEHINVAIR		2357.22	8 2 0 0	H(8)N(2)	(N(N(H(H(H(H)))(H(H)(H)(H)))))	451	0 1 0 0;0 2 0 0;1 2 0 0;2 2 0 0;3 2 0 0;4 2 0 0;5 2 0 0;6 2 0 0;7 2 0 0;	1702.58	5	43.1722	43.9507	41.7266	6	0.00271	0.66698	0.90909	0.73684	0	0	0	0	2.33788e-19	3.03948e-21	-1	0	3.03948e-21	sp|Q9C0Y4|AGLU_SCHPO	agl1	821	79793100	52521000
cwq_mix2-1_726.40249.40249.3.0.dta	cwq_mix2-1_726.40249.40249.3.0.dta	cwq_mix2-1_726	40249	10861.8	3781.57	1261.19	3	1	NYGHDEYSLPWJLTEIK		2078.98	8 2 0 0	H(8)N(2)	(N(N(H(H(H(H)))(H(H)(H(H))))))	450	0 1 0 0;0 2 0 0;1 2 0 0;2 2 0 0;3 2 0 0;4 2 0 0;5 2 0 0;6 2 0 0;7 2 0 0;	1702.58	12	39.9503	28.6737	60.8925	7	0.00338	0.89376	0.90909	0.59375	0	0	0	0	4.82166e-29	1.30299e-30	-1	0	1.30299e-30	sp|Q8WZK2|MCD4_SCHPO	its8	315	57392500	89162400
cwq_mix2-1_726.4027.4027.3.0.dta	cwq_mix2-1_726.4027.4027.3.0.dta	cwq_mix2-1_726	4027	1386.8	2995.2	999.07	3	1	SJATKPQCPK	8,Carbamidomethyl[C];	1130.56	9 2 0 0	H(9)N(2)	(N(N(H(H(H(H)))(H(H(H(H(H))))))))	434	0 1 0 0;0 2 0 0;1 2 0 0;2 2 0 0;3 2 0 0;4 2 0 0;5 2 0 0;6 2 0 0;7 2 0 0;8 2 0 0;	1864.63	2	56.6854	33.8978	99.0053	7	-3e-05	-0.00989	1	1	0	0	0	0	3.18975e-48	1.13893e-49	-1	0	1.13893e-49	sp|O14103|ROT1_SCHPO	rot1	83	34118100	36993700
cwq_mix2-1_726.40327.40327.3.0.dta	cwq_mix2-1_726.40327.40327.3.0.dta	cwq_mix2-1_726	40327	10882.3	4221.85	1407.96	3	1	QYNEJVTLYAPLEHINVAIR		2357.22	9 2 0 0	H(9)N(2)	(N(N(H(H(H))(H(H(H(H(H(H)))))))))	513	0 1 0 0;0 2 0 0;1 2 0 0;2 2 0 0;3 2 0 0;4 2 0 0;5 2 0 0;6 2 0 0;7 2 0 0;8 2 0 0;	1864.63	5	43.0949	37.9175	52.7102	7	-0.00653	-1.5471	1	0.71053	0	0	0	0	7.22048e-25	1.29336e-26	-1	0	1.29336e-26	sp|Q9C0Y4|AGLU_SCHPO	agl1	821	1782910000	1291220000
cwq_mix2-1_726.40367.40367.3.0.dta	cwq_mix2-1_726.40367.40367.3.0.dta	cwq_mix2-1_726	40367	10893.1	3747.61	1249.88	3	1	QFVQYGJLTGLDMAVVK		1882.97	9 2 0 0	H(9)N(2)	(N(N(H(H(H(H)))(H(H(H(H(H))))))))	434	0 1 0 0;0 2 0 0;1 2 0 0;2 2 0 0;3 2 0 0;4 2 0 0;5 2 0 0;6 2 0 0;7 2 0 0;8 2 0 0;	1864.63	7	64.4717	66.0996	61.4484	7	0.00438	1.16938	0.91667	1.09375	0	0	0	0	2.51657e-29	4.92507e-31	-1	0	4.92507e-31	sp|O94702|YC52_SCHPO	SPCC1259.02c	291	36310100	31679800
cwq_mix2-1_726.4052.4052.3.0.dta	cwq_mix2-1_726.4052.4052.3.0.dta	cwq_mix2-1_726	4052	1393.6	3157.25	1053.09	3	1	SJATKPQCPK	8,Carbamidomethyl[C];	1130.56	10 2 0 0	H(10)N(2)	(N(N(H(H(H(H)))(H(H)(H(H(H(H))))))))	446	0 1 0 0;0 2 0 0;1 2 0 0;2 2 0 0;3 2 0 0;4 2 0 0;5 2 0 0;6 2 0 0;7 2 0 0;8 2 0 0;9 2 0 0;	2026.69	2	38.5937	15.6837	81.1407	7	0.0031	0.9828	0.92308	0.77778	0	0	0	0	2.86638e-39	9.78899e-41	-1	0.00611621	0.00611621	sp|O14103|ROT1_SCHPO	rot1	83	19181100	21043800
cwq_mix2-1_726.40557.40557.3.0.dta	cwq_mix2-1_726.40557.40557.3.0.dta	cwq_mix2-1_726	40557	10943.3	3925.66	1309.23	3	1	GLAQLSEEEACEVALJVTK	11,Carbamidomethyl[C];	2061.02	9 2 0 0	H(9)N(2)	(N(N(H(H(H(H)))(H(H)(H(H)(H))))))	449	0 1 0 0;0 2 0 0;1 2 0 0;2 2 0 0;3 2 0 0;4 2 0 0;5 2 0 0;6 2 0 0;7 2 0 0;8 2 0 0;	1864.63	16	47.8573	64.1651	17.5714	5	0.01094	2.7879	0.58333	0.91667	0	0	0	0	1.07819e-07	2.82238e-09	-1	0	2.82238e-09	sp|O74480|YQJ7_SCHPO	SPCC1840.07c	263	73051100	74748700
cwq_mix2-1_726.4062.4062.2.0.dta	cwq_mix2-1_726.4062.4062.2.0.dta	cwq_mix2-1_726	4062	1396.33	2526.02	1263.52	2	1	LISSJK		661.388	9 2 0 0	H(9)N(2)	(N(N(H(H(H(H)))(H(H(H(H(H))))))))	434	0 1 0 0;0 2 0 0;1 2 0 0;2 2 0 0;3 2 0 0;4 2 0 0;5 2 0 0;6 2 0 0;7 2 0 0;8 2 0 0;	1864.63	5	49.6137	30.0296	85.9843	7	0.00279	1.10346	1	1.1	0	0	0	0	1.04312e-41	4.37182e-43	-1	0	4.37182e-43	sp|O94694|YG1A_SCHPO	SPBC83.10	54	137230000	122557000
cwq_mix2-1_726.4063.4063.2.0.dta	cwq_mix2-1_726.4063.4063.2.0.dta	cwq_mix2-1_726	4063	1396.61	2363.97	1182.49	2	1	LISSJK		661.388	8 2 0 0	H(8)N(2)	(N(N(H(H(H(H)))(H(H(H(H)))))))	437	0 1 0 0;0 2 0 0;1 2 0 0;2 2 0 0;3 2 0 0;4 2 0 0;5 2 0 0;6 2 0 0;7 2 0 0;	1702.58	5	48.9298	32.4949	79.4517	7	0.00113	0.47665	1	1.2	0	0	0	0	2.03605e-38	6.27828e-40	-1	0	6.27828e-40	sp|O94694|YG1A_SCHPO	SPBC83.10	54	36383800	35759600
cwq_mix2-1_726.40641.40641.3.0.dta	cwq_mix2-1_726.40641.40641.3.0.dta	cwq_mix2-1_726	40641	10965.3	3925.65	1309.22	3	1	GLAQLSEEEACEVALJVTK	11,Carbamidomethyl[C];	2061.02	9 2 0 0	H(9)N(2)	(N(N(H(H(H(H(H))))(H(H(H(H)))))))	419	0 1 0 0;0 2 0 0;1 2 0 0;2 2 0 0;3 2 0 0;4 2 0 0;5 2 0 0;6 2 0 0;7 2 0 0;8 2 0 0;	1864.63	16	81.2056	97.5272	50.8941	7	0.00197	0.50141	0.75	1.05556	0	0	0	0	6.10207e-24	1.11862e-25	-1	0	1.11862e-25	sp|O74480|YQJ7_SCHPO	SPCC1840.07c	263	73051100	74748700
cwq_mix2-1_726.40674.40674.3.0.dta	cwq_mix2-1_726.40674.40674.3.0.dta	cwq_mix2-1_726	40674	10973.9	3573.65	1191.89	3	1	QYNEJVTLYAPLEHINVAIR		2357.22	5 2 0 0	H(5)N(2)	(N(N(H(H)(H(H)(H)))))	880	0 1 0 0;0 2 0 0;1 2 0 0;2 2 0 0;3 2 0 0;4 2 0 0;	1216.42	5	65.6464	73.734	50.6266	7	0.00279	0.78158	1	0.94737	0	0	0	0	8.35099e-24	1.44535e-25	-1	0	1.44535e-25	sp|Q9C0Y4|AGLU_SCHPO	agl1	821	48304900	2183840
cwq_mix2-1_726.40773.40773.4.3.dta	cwq_mix2-1_726.40773.40773.4.3.dta	cwq_mix2-1_726	40773	11000.3	4636.96	1159.99	4	1	GDSHLJHTSVMTGNWNILPYPSFGK		2772.32	9 2 0 0	H(9)N(2)	(N(N(H(H(H(H(H))))(H(H(H(H)))))))	419	0 1 0 0;0 2 0 0;1 2 0 0;2 2 0 0;3 2 0 0;4 2 0 0;5 2 0 0;6 2 0 0;7 2 0 0;8 2 0 0;	1864.63	6	12.0556	16.0648	4.6099	3	0.0033	0.71261	0.5	0.33333	0	0	0	0	0.0572975	0.00361412	-1	0.00514403	0.00875765	sp|O43085|YHSA_SCHPO	SPBC947.10	73	75876200	56283800
cwq_mix2-1_726.4088.4088.2.0.dta	cwq_mix2-1_726.4088.4088.2.0.dta	cwq_mix2-1_726	4088	1403.39	2688.08	1344.54	2	1	LISSJK		661.388	10 2 0 0	H(10)N(2)	(N(N(H(H(H(H)))(H(H)(H(H(H(H))))))))	446	0 1 0 0;0 2 0 0;1 2 0 0;2 2 0 0;3 2 0 0;4 2 0 0;5 2 0 0;6 2 0 0;7 2 0 0;8 2 0 0;9 2 0 0;	2026.69	5	44.9751	25.6431	80.8774	7	0.00196	0.72912	1	1.2	0	0	0	0	3.89128e-39	1.30337e-40	-1	0.00136612	0.00136612	sp|O94694|YG1A_SCHPO	SPBC83.10	54	25810200	20530600
cwq_mix2-1_726.4092.4092.3.0.dta	cwq_mix2-1_726.4092.4092.3.0.dta	cwq_mix2-1_726	4092	1404.46	3036.22	1012.74	3	1	JTTAGJHTVTR		1171.58	9 2 0 0	H(9)N(2)	(N(N(H(H(H(H)))(H(H(H(H(H))))))))	434	0 1 0 0;0 2 0 0;1 2 0 0;2 2 0 0;3 2 0 0;4 2 0 0;5 2 0 0;6 2 0 0;7 2 0 0;8 2 0 0;	1864.63	1	58.4822	38.9511	94.7543	7	0.00198	0.65324	1	1.05	0	0	0	0	4.1861e-46	1.93849e-47	-1	0	1.93849e-47	sp|P78854|PLB1_SCHPO	plb1	494	88459300	94181400
cwq_mix2-1_726.40924.40924.3.0.dta	cwq_mix2-1_726.40924.40924.3.0.dta	cwq_mix2-1_726	40924	11039.3	3763.6	1255.21	3	1	GLAQLSEEEACEVALJVTK	11,Carbamidomethyl[C];	2061.02	8 2 0 0	H(8)N(2)	(N(N(H(H(H(H)))(H(H)(H)(H)))))	451	0 1 0 0;0 2 0 0;1 2 0 0;2 2 0 0;3 2 0 0;4 2 0 0;5 2 0 0;6 2 0 0;7 2 0 0;	1702.58	16	51.2387	58.8727	37.0612	7	0.00452	1.20039	0.72727	0.77778	0	0	0	0	4.52842e-17	1.02112e-18	-1	0	1.02112e-18	sp|O74480|YQJ7_SCHPO	SPCC1840.07c	263	15618200	11564300
cwq_mix2-1_726.41046.41046.3.0.dta	cwq_mix2-1_726.41046.41046.3.0.dta	cwq_mix2-1_726	41046	11070.6	4965.08	1655.7	3	1	LLJISLEHLPGQTDIFR		1966.08	16 2 0 0	H(16)N(2)	(N(N(H(H(H))(H(H(H(H(H(H)))))(H(H(H(H(H(H(H)))))))))))	511	0 1 0 0;0 2 0 0;1 2 0 0;2 2 0 0;3 2 0 0;4 2 0 0;5 2 0 0;6 2 0 0;7 2 0 0;8 2 0 0;9 2 0 0;10 2 0 0;11 2 0 0;12 2 0 0;13 2 0 0;14 2 0 0;15 2 0 0;	2999	3	34.4706	24.655	52.6996	7	-0.00077	-0.15441	0.84211	0.625	0	0	0	0	7.31068e-25	1.34536e-26	-1	0.00268456	0.00268456	sp|O14124|DPEH1_SCHPO	SPAC3A11.10c	84	16882100	5878870
cwq_mix2-1_726.4107.4107.3.0.dta	cwq_mix2-1_726.4107.4107.3.0.dta	cwq_mix2-1_726	4107	1408.5	2995.2	999.07	3	1	SJATKPQCPK	8,Carbamidomethyl[C];	1130.56	9 2 0 0	H(9)N(2)	(N(N(H(H(H(H)))(H(H(H(H(H))))))))	434	0 1 0 0;0 2 0 0;1 2 0 0;2 2 0 0;3 2 0 0;4 2 0 0;5 2 0 0;6 2 0 0;7 2 0 0;8 2 0 0;	1864.63	2	43.545	23.8846	80.0572	7	-0.00025	-0.08401	1	0.88889	0	0	0	0	1.00813e-38	2.92854e-40	-1	0.00362757	0.00362757	sp|O14103|ROT1_SCHPO	rot1	83	34118100	36993700
cwq_mix2-1_726.41085.41085.4.2.dta	cwq_mix2-1_726.41085.41085.4.2.dta	cwq_mix2-1_726	41085	11080.9	4965.08	1242.03	4	1	LLJISLEHLPGQTDIFR		1966.08	16 2 0 0	H(16)N(2)	(N(N(H(H(H))(H(H(H(H(H(H)))))(H(H(H(H(H(H(H)))))))))))	511	0 1 0 0;0 2 0 0;1 2 0 0;2 2 0 0;3 2 0 0;4 2 0 0;5 2 0 0;6 2 0 0;7 2 0 0;8 2 0 0;9 2 0 0;10 2 0 0;11 2 0 0;12 2 0 0;13 2 0 0;14 2 0 0;15 2 0 0;	2999	3	32.8709	12.2306	71.203	7	0.00227	0.45726	0.73684	0.5	0	0	0	0	2.94189e-34	8.95223e-36	-1	0.00905797	0.00905797	sp|O14124|DPEH1_SCHPO	SPAC3A11.10c	84	7073570	3423870
cwq_mix2-1_726.41175.41175.3.0.dta	cwq_mix2-1_726.41175.41175.3.0.dta	cwq_mix2-1_726	41175	11103.8	3799.55	1267.19	3	1	FAYIGDNMDLAFTJHTDWK		2259.02	7 2 0 0	H(7)N(2)	(N(N(H(H(H))(H(H(H(H)))))))	521	0 1 0 0;0 2 0 0;1 2 0 0;2 2 0 0;3 2 0 0;4 2 0 0;5 2 0 0;6 2 0 0;	1540.53	14	38.9365	28.701	57.9453	7	0.00237	0.62355	1	0.52778	0	0	0	0	1.52601e-27	3.01922e-29	-1	0	3.01922e-29	sp|P87167|BUT2_SCHPO	but2	120	3411590	2451530
cwq_mix2-1_726.41229.41229.3.0.dta	cwq_mix2-1_726.41229.41229.3.0.dta	cwq_mix2-1_726	41229	11118.1	4803.03	1601.68	3	1	LLJISLEHLPGQTDIFR		1966.08	15 2 0 0	H(15)N(2)	(N(N(H(H(H))(H(H(H(H(H(H)))))(H(H(H(H(H(H))))))))))	512	0 1 0 0;0 2 0 0;1 2 0 0;2 2 0 0;3 2 0 0;4 2 0 0;5 2 0 0;6 2 0 0;7 2 0 0;8 2 0 0;9 2 0 0;10 2 0 0;11 2 0 0;12 2 0 0;13 2 0 0;14 2 0 0;	2836.95	3	34.8093	31.4109	41.1208	6	0.00444	0.9252	0.77778	0.75	0	0	0	0	4.6313e-19	5.55752e-21	-1	0	5.55752e-21	sp|O14124|DPEH1_SCHPO	SPAC3A11.10c	84	26610500	9402240
cwq_mix2-1_726.4134.4134.2.0.dta	cwq_mix2-1_726.4134.4134.2.0.dta	cwq_mix2-1_726	4134	1415.64	2526.02	1263.52	2	1	LISSJK		661.388	9 2 0 0	H(9)N(2)	(N(N(H(H(H(H)))(H(H)(H(H(H)))))))	447	0 1 0 0;0 2 0 0;1 2 0 0;2 2 0 0;3 2 0 0;4 2 0 0;5 2 0 0;6 2 0 0;7 2 0 0;8 2 0 0;	1864.63	5	57.6347	38.9066	92.4154	7	0.0023	0.90869	1	1.2	0	0	0	0	6.181e-45	2.49932e-46	-1	0	2.49932e-46	sp|O94694|YG1A_SCHPO	SPBC83.10	54	137230000	122557000
cwq_mix2-1_726.41348.41348.3.0.dta	cwq_mix2-1_726.41348.41348.3.0.dta	cwq_mix2-1_726	41348	11148.8	4640.98	1547.66	3	1	LLJISLEHLPGQTDIFR		1966.08	14 2 0 0	H(14)N(2)	(N(N(H(H(H))(H(H(H(H(H))))(H(H(H(H(H(H))))))))))	514	0 1 0 0;0 2 0 0;1 2 0 0;2 2 0 0;3 2 0 0;4 2 0 0;5 2 0 0;6 2 0 0;7 2 0 0;8 2 0 0;9 2 0 0;10 2 0 0;11 2 0 0;12 2 0 0;13 2 0 0;	2674.9	3	45.7014	30.9809	73.0394	7	0.00402	0.86624	0.94118	0.75	0	0	0	0	3.48648e-35	1.19069e-36	-1	0	1.19069e-36	sp|O14124|DPEH1_SCHPO	SPAC3A11.10c	84	59065700	49819800
cwq_mix2-1_726.4140.4140.2.0.dta	cwq_mix2-1_726.4140.4140.2.0.dta	cwq_mix2-1_726	4140	1417.35	2363.97	1182.49	2	1	LISSJK		661.388	8 2 0 0	H(8)N(2)	(N(N(H(H(H(H)))(H(H)(H)(H)))))	451	0 1 0 0;0 2 0 0;1 2 0 0;2 2 0 0;3 2 0 0;4 2 0 0;5 2 0 0;6 2 0 0;7 2 0 0;	1702.58	5	34.3342	17.5045	65.5894	7	0.00077	0.32775	1	0.8	0	0	0	0	2.00855e-31	4.56504e-33	-1	0.00514403	0.00514403	sp|O94694|YG1A_SCHPO	SPBC83.10	54	36383800	35759600
cwq_mix2-1_726.41402.41402.3.0.dta	cwq_mix2-1_726.41402.41402.3.0.dta	cwq_mix2-1_726	41402	11162.7	4478.93	1493.65	3	1	LLJISLEHLPGQTDIFR		1966.08	13 2 0 0	H(13)N(2)	(N(N(H(H(H))(H(H(H(H(H))))(H(H(H(H(H)))))))))	515	0 1 0 0;0 2 0 0;1 2 0 0;2 2 0 0;3 2 0 0;4 2 0 0;5 2 0 0;6 2 0 0;7 2 0 0;8 2 0 0;9 2 0 0;10 2 0 0;11 2 0 0;12 2 0 0;	2512.85	3	89.0179	78.4672	108.612	7	0.00707	1.57865	1	1.09375	0	0	0	0	5.6629e-53	2.74615e-54	-1	0	2.74615e-54	sp|O14124|DPEH1_SCHPO	SPAC3A11.10c	84	90225300	87525400
cwq_mix2-1_726.41424.41424.3.0.dta	cwq_mix2-1_726.41424.41424.3.0.dta	cwq_mix2-1_726	41424	11168.6	4640.98	1547.66	3	1	LLJISLEHLPGQTDIFR		1966.08	14 2 0 0	H(14)N(2)	(N(N(H(H(H))(H(H(H(H(H))))(H(H(H(H(H(H))))))))))	514	0 1 0 0;0 2 0 0;1 2 0 0;2 2 0 0;3 2 0 0;4 2 0 0;5 2 0 0;6 2 0 0;7 2 0 0;8 2 0 0;9 2 0 0;10 2 0 0;11 2 0 0;12 2 0 0;13 2 0 0;	2674.9	3	69.6831	55.5835	95.868	7	0.00501	1.07956	0.94118	0.9375	0	0	0	0	1.16409e-46	5.90283e-48	-1	0	5.90283e-48	sp|O14124|DPEH1_SCHPO	SPAC3A11.10c	84	59065700	49819800
cwq_mix2-1_726.4148.4148.2.0.dta	cwq_mix2-1_726.4148.4148.2.0.dta	cwq_mix2-1_726	4148	1419.49	2655.04	1328.02	2	1	JTTVAER		790.405	9 2 0 0	H(9)N(2)	(N(N(H(H(H(H)))(H(H(H(H(H))))))))	434	0 1 0 0;0 2 0 0;1 2 0 0;2 2 0 0;3 2 0 0;4 2 0 0;5 2 0 0;6 2 0 0;7 2 0 0;8 2 0 0;	1864.63	1	41.5325	22.53	76.8227	7	0.00153	0.57565	1	1.16667	0	0	0	0	4.30931e-37	1.10941e-38	-1	0.00362757	0.00362757	sp|O13704|YEU5_SCHPO	SPAC13F5.05	299	18957400	18951800
cwq_mix2-1_726.41571.41571.3.0.dta	cwq_mix2-1_726.41571.41571.3.0.dta	cwq_mix2-1_726	41571	11207.4	4316.88	1439.63	3	1	LLJISLEHLPGQTDIFR		1966.08	12 2 0 0	H(12)N(2)	(N(N(H(H(H(H)))(H(H(H(H)))(H(H(H(H))))))))	435	0 1 0 0;0 2 0 0;1 2 0 0;2 2 0 0;3 2 0 0;4 2 0 0;5 2 0 0;6 2 0 0;7 2 0 0;8 2 0 0;9 2 0 0;10 2 0 0;11 2 0 0;	2350.79	3	61.3106	45.5677	90.5474	7	0.01066	2.46823	0.93333	0.78125	0	0	0	0	5.33018e-44	1.98729e-45	-1	0	1.98729e-45	sp|O14124|DPEH1_SCHPO	SPAC3A11.10c	84	28971300	31293600
cwq_mix2-1_726.41597.41597.3.0.dta	cwq_mix2-1_726.41597.41597.3.0.dta	cwq_mix2-1_726	41597	11214.3	4748.92	1583.64	3	1	QYRDDLJLSYVFGCVPK	14,Carbamidomethyl[C];	2074.01	14 2 0 0	H(14)N(2)	(N(N(H(H(H))(H(H(H(H(H))))(H(H(H(H(H(H))))))))))	514	0 1 0 0;0 2 0 0;1 2 0 0;2 2 0 0;3 2 0 0;4 2 0 0;5 2 0 0;6 2 0 0;7 2 0 0;8 2 0 0;9 2 0 0;10 2 0 0;11 2 0 0;12 2 0 0;13 2 0 0;	2674.9	7	24.3537	18.4963	35.2317	6	0.01343	2.8289	0.76471	0.53125	0	0	0	0	3.62094e-16	6.29851e-18	-1	0.00444444	0.00444444	sp|Q9HDU9|YHE6_SCHPO	SPBPB2B2.06c	379	14143700	11826000
cwq_mix2-1_726.4161.4161.2.0.dta	cwq_mix2-1_726.4161.4161.2.0.dta	cwq_mix2-1_726	4161	1422.85	2688.08	1344.54	2	1	LISSJK		661.388	10 2 0 0	H(10)N(2)	(N(N(H(H(H(H)))(H(H)(H(H)(H(H)))))))	448	0 1 0 0;0 2 0 0;1 2 0 0;2 2 0 0;3 2 0 0;4 2 0 0;5 2 0 0;6 2 0 0;7 2 0 0;8 2 0 0;9 2 0 0;	2026.69	5	38.6699	16.926	79.0514	7	0.00222	0.82659	1	0.9	0	0	0	0	3.24036e-38	9.65261e-40	-1	0.00514403	0.00514403	sp|O94694|YG1A_SCHPO	SPBC83.10	54	25810200	20530600
cwq_mix2-1_726.41661.41661.3.0.dta	cwq_mix2-1_726.41661.41661.3.0.dta	cwq_mix2-1_726	41661	11230.7	4316.88	1439.63	3	1	LLJISLEHLPGQTDIFR		1966.08	12 2 0 0	H(12)N(2)	(N(N(H(H)(H(H(H(H)))(H(H(H(H(H(H))))))))))	862	0 1 0 0;0 2 0 0;1 2 0 0;2 2 0 0;3 2 0 0;4 2 0 0;5 2 0 0;6 2 0 0;7 2 0 0;8 2 0 0;9 2 0 0;10 2 0 0;11 2 0 0;	2350.79	3	47.5374	34.532	71.6904	7	0.01227	2.84211	0.93333	0.6875	0	0	0	0	1.67025e-34	4.12504e-36	-1	0	4.12504e-36	sp|O14124|DPEH1_SCHPO	SPAC3A11.10c	84	28971300	31293600
cwq_mix2-1_726.4171.4171.2.0.dta	cwq_mix2-1_726.4171.4171.2.0.dta	cwq_mix2-1_726	4171	1425.41	2492.99	1247	2	1	JTTVAER		790.405	8 2 0 0	H(8)N(2)	(N(N(H(H(H(H)))(H(H(H(H)))))))	437	0 1 0 0;0 2 0 0;1 2 0 0;2 2 0 0;3 2 0 0;4 2 0 0;5 2 0 0;6 2 0 0;7 2 0 0;	1702.58	1	45.2147	26.7932	79.4261	7	0.00192	0.76928	1	1.25	0	0	0	0	2.09742e-38	6.89204e-40	-1	0.00136612	0.00136612	sp|O13704|YEU5_SCHPO	SPAC13F5.05	299	46651400	37452000
cwq_mix2-1_726.41773.41773.3.0.dta	cwq_mix2-1_726.41773.41773.3.0.dta	cwq_mix2-1_726	41773	11260.1	4586.85	1529.62	3	1	QYRDDLJLSYVFGCVPK	14,Carbamidomethyl[C];	2074.01	13 2 0 0	H(13)N(2)	(N(N(H(H(H))(H(H(H(H(H))))(H(H(H(H(H)))))))))	515	0 1 0 0;0 2 0 0;1 2 0 0;2 2 0 0;3 2 0 0;4 2 0 0;5 2 0 0;6 2 0 0;7 2 0 0;8 2 0 0;9 2 0 0;10 2 0 0;11 2 0 0;12 2 0 0;	2512.85	7	49.2115	32.7405	79.8004	7	0.00214	0.46625	0.9375	0.75	0	0	0	0	1.35822e-38	4.20807e-40	-1	0	4.20807e-40	sp|Q9HDU9|YHE6_SCHPO	SPBPB2B2.06c	379	25241300	18373500
cwq_mix2-1_726.4184.4184.3.0.dta	cwq_mix2-1_726.4184.4184.3.0.dta	cwq_mix2-1_726	4184	1428.92	2995.2	999.071	3	1	SJATKPQCPK	8,Carbamidomethyl[C];	1130.56	9 2 0 0	H(9)N(2)	(N(N(H(H(H(H)))(H(H(H(H(H))))))))	434	0 1 0 0;0 2 0 0;1 2 0 0;2 2 0 0;3 2 0 0;4 2 0 0;5 2 0 0;6 2 0 0;7 2 0 0;8 2 0 0;	1864.63	2	41.4023	18.6461	83.664	7	0.00167	0.55801	1	0.83333	0	0	0	0	1.53503e-40	4.83071e-42	-1	0.00444444	0.00444444	sp|O14103|ROT1_SCHPO	rot1	83	34118100	36993700
cwq_mix2-1_726.41954.41954.3.0.dta	cwq_mix2-1_726.41954.41954.3.0.dta	cwq_mix2-1_726	41954	11307.8	4183.65	1395.22	3	1	ANAGFJISLSDYWGR		1670.79	13 2 0 0	H(13)N(2)	(N(N(H(H(H))(H(H(H(H(H))))(H(H(H(H(H)))))))))	515	0 1 0 0;0 2 0 0;1 2 0 0;2 2 0 0;3 2 0 0;4 2 0 0;5 2 0 0;6 2 0 0;7 2 0 0;8 2 0 0;9 2 0 0;10 2 0 0;11 2 0 0;12 2 0 0;	2512.85	6	19.5947	19.1751	20.374	6	0.00985	2.35336	0.5	0.67857	0	0	0	0	4.7273e-09	1.07165e-10	-1	0.00444444	0.00444444	sp|P78854|PLB1_SCHPO	plb1	220	59215200	64476300
cwq_mix2-1_726.41980.41980.3.0.dta	cwq_mix2-1_726.41980.41980.3.0.dta	cwq_mix2-1_726	41980	11314.7	4021.59	1341.2	3	1	ANAGFJISLSDYWGR		1670.79	12 2 0 0	H(12)N(2)	(N(N(H(H(H(H(H))))(H(H)(H(H(H))(H(H)))))))	425	0 1 0 0;0 2 0 0;1 2 0 0;2 2 0 0;3 2 0 0;4 2 0 0;5 2 0 0;6 2 0 0;7 2 0 0;8 2 0 0;9 2 0 0;10 2 0 0;11 2 0 0;	2350.79	6	39.3137	32.9985	51.042	7	0.00346	0.86062	0.73333	0.78571	0	0	0	0	5.12997e-24	1.00361e-25	-1	0	1.00361e-25	sp|P78854|PLB1_SCHPO	plb1	220	140547000	143052000
cwq_mix2-1_726.4206.4206.2.0.dta	cwq_mix2-1_726.4206.4206.2.0.dta	cwq_mix2-1_726	4206	1434.7	2526.02	1263.52	2	1	LISSJK		661.388	9 2 0 0	H(9)N(2)	(N(N(H(H(H(H)))(H(H(H(H(H))))))))	434	0 1 0 0;0 2 0 0;1 2 0 0;2 2 0 0;3 2 0 0;4 2 0 0;5 2 0 0;6 2 0 0;7 2 0 0;8 2 0 0;	1864.63	5	49.2806	32.4243	80.5851	7	0.00214	0.84772	1	1.2	0	0	0	0	5.46237e-39	1.95108e-40	-1	0	1.95108e-40	sp|O94694|YG1A_SCHPO	SPBC83.10	54	137230000	122557000
cwq_mix2-1_726.42060.42060.3.0.dta	cwq_mix2-1_726.42060.42060.3.0.dta	cwq_mix2-1_726	42060	11336	4021.59	1341.2	3	1	ANAGFJISLSDYWGR		1670.79	12 2 0 0	H(12)N(2)	(N(N(H(H)(H(H(H(H)))(H(H(H(H(H(H))))))))))	862	0 1 0 0;0 2 0 0;1 2 0 0;2 2 0 0;3 2 0 0;4 2 0 0;5 2 0 0;6 2 0 0;7 2 0 0;8 2 0 0;9 2 0 0;10 2 0 0;11 2 0 0;	2350.79	6	51.1962	47.891	57.3345	7	0.00588	1.46113	0.8	0.96429	0	0	0	0	3.12732e-27	6.05298e-29	-1	0	6.05298e-29	sp|P78854|PLB1_SCHPO	plb1	220	112275000	109747000
cwq_mix2-1_726.42151.42151.3.0.dta	cwq_mix2-1_726.42151.42151.3.0.dta	cwq_mix2-1_726	42151	11359.5	3859.54	1287.18	3	1	ANAGFJISLSDYWGR		1670.79	11 2 0 0	H(11)N(2)	(N(N(H(H(H(H(H))))(H(H)(H(H)(H(H)))))))	427	0 1 0 0;0 2 0 0;1 2 0 0;2 2 0 0;3 2 0 0;4 2 0 0;5 2 0 0;6 2 0 0;7 2 0 0;8 2 0 0;9 2 0 0;10 2 0 0;	2188.74	6	40.0711	39.5161	41.102	7	0.00536	1.38786	0.71429	0.82143	0	0	0	0	4.73076e-19	5.83334e-21	-1	0	5.83334e-21	sp|P78854|PLB1_SCHPO	plb1	220	171017000	170513000
cwq_mix2-1_726.42162.42162.3.0.dta	cwq_mix2-1_726.42162.42162.3.0.dta	cwq_mix2-1_726	42162	11362.2	4021.59	1341.2	3	1	ANAGFJISLSDYWGR		1670.79	12 2 0 0	H(12)N(2)	(N(N(H(H(H(H))(H(H)))(H(H(H(H(H(H)))))))))	428	0 1 0 0;0 2 0 0;1 2 0 0;2 2 0 0;3 2 0 0;4 2 0 0;5 2 0 0;6 2 0 0;7 2 0 0;8 2 0 0;9 2 0 0;10 2 0 0;11 2 0 0;	2350.79	6	48.4397	43.046	58.4567	7	0.0075	1.86396	0.73333	0.89286	0	0	0	0	8.37144e-28	1.84032e-29	-1	0	1.84032e-29	sp|P78854|PLB1_SCHPO	plb1	220	112275000	192106000
cwq_mix2-1_726.42262.42262.3.0.dta	cwq_mix2-1_726.42262.42262.3.0.dta	cwq_mix2-1_726	42262	11388.1	4021.59	1341.2	3	1	ANAGFJISLSDYWGR		1670.79	12 2 0 0	H(12)N(2)	(N(N(H(H(H(H))(H(H)))(H(H(H(H(H(H)))))))))	428	0 1 0 0;0 2 0 0;1 2 0 0;2 2 0 0;3 2 0 0;4 2 0 0;5 2 0 0;6 2 0 0;7 2 0 0;8 2 0 0;9 2 0 0;10 2 0 0;11 2 0 0;	2350.79	6	42.119	39.5894	46.8169	7	0.00214	0.53239	0.73333	0.85714	0	0	0	0	7.05224e-22	8.79293e-24	-1	0	8.79293e-24	sp|P78854|PLB1_SCHPO	plb1	220	214337000	178584000
cwq_mix2-1_726.42356.42356.3.0.dta	cwq_mix2-1_726.42356.42356.3.0.dta	cwq_mix2-1_726	42356	11412	4021.59	1341.2	3	1	ANAGFJISLSDYWGR		1670.79	12 2 0 0	H(12)N(2)	(N(N(H(H(H(H(H))))(H(H)(H(H(H))(H(H)))))))	425	0 1 0 0;0 2 0 0;1 2 0 0;2 2 0 0;3 2 0 0;4 2 0 0;5 2 0 0;6 2 0 0;7 2 0 0;8 2 0 0;9 2 0 0;10 2 0 0;11 2 0 0;	2350.79	6	50.3778	45.5072	59.4233	7	0.00035	0.0863	0.8	0.89286	0	0	0	0	2.69434e-28	6.18181e-30	-1	0	6.18181e-30	sp|P78854|PLB1_SCHPO	plb1	220	228163000	226676000
cwq_mix2-1_726.42375.42375.3.0.dta	cwq_mix2-1_726.42375.42375.3.0.dta	cwq_mix2-1_726	42375	11417.1	3859.53	1287.18	3	1	ANAGFJISLSDYWGR		1670.79	11 2 0 0	H(11)N(2)	(N(N(H(H(H)(H))(H(H(H(H(H(H(H))))))))))	470	0 1 0 0;0 2 0 0;1 2 0 0;2 2 0 0;3 2 0 0;4 2 0 0;5 2 0 0;6 2 0 0;7 2 0 0;8 2 0 0;9 2 0 0;10 2 0 0;	2188.74	6	46.2721	47.0102	44.9013	6	-0.00106	-0.27555	0.78571	0.96429	0	0	0	0	6.3671e-21	1.06755e-22	-1	0	1.06755e-22	sp|P78854|PLB1_SCHPO	plb1	220	231411000	230071000
[truncated: 2,414 more rows]
