# Supplementary material for: Precise, fast and comprehensive analysis of intact glycopeptides and modified glycans with pGlyco3
Source: Nat Methods. 2021 Nov 25;18(12):1515–23. doi: 10.1038/s41592-021-01306-0 (PMC8648562; doi:10.1038/s41592-021-01306-0)
Supplement: Supplementary file 3 — All additional data files. [file 41592_2021_1306_MOESM3_ESM.zip › Supplementary Data/Result Files for Figures/Suppl/SN-Fig.7/pGlyco3-Yeast-N-Mouse-aH-15N13C.xlsx]

## Sheet: pGlycoDB-GP-FDR-Pro-Quant-none
GlySpec	PepSpec	RawName	Scan	RT	PrecursorMH	PrecursorMZ	Charge	Rank	Peptide	Mod	PeptideMH	Glycan(H,N,A,G,F,aH)	PlausibleStruct	GlyID	GlyFrag	GlyMass	GlySite	TotalScore	PepScore	GlyScore	CoreMatched	MassDeviation	PPM	GlyIonRatio	byIonRatio	czIonRatio	GlyDecoy	PepDecoy	IsShortGlycan	GlycanFDR	PeptideFDR	TotalFDR	Proteins	ProSite	15N-Evidence	13C-Evidence
cwq_mix2-2_726.1807.1807.2.0.dta	cwq_mix2-2_726.1807.1807.2.0.dta	cwq_mix2-2_726	1807	810.252	2483.96	1242.48	2	1	JATTGR		619.316	9 2 0 0 0 0	(N(N(H(H(H(H)))(H(H)(H(H)(H))))))	293	0 1 0 0 0 0;0 2 0 0 0 0;1 2 0 0 0 0;2 2 0 0 0 0;3 2 0 0 0 0;4 2 0 0 0 0;5 2 0 0 0 0;6 2 0 0 0 0;7 2 0 0 0 0;8 2 0 0 0 0;	1864.63	1	34.5832	17.5367	66.2409	7	0.00626	2.51992	0.91667	1	0	0	0	No	2.22e-40	0.00581879	0.00581879	sp|Q7TSK2|SEZ6_MOUSE/sp|Q9URZ0|AGAL_SCHPO	419/84	3590660	2393690
cwq_mix2-2_726.2260.2260.3.0.dta	cwq_mix2-2_726.2260.2260.3.0.dta	cwq_mix2-2_726	2260	944.19	2462.03	821.349	3	1	KQJITR		759.447	8 2 0 0 0 0	(N(N(H(H(H(H)))(H(H(H(H)))))))	183	0 1 0 0 0 0;0 2 0 0 0 0;1 2 0 0 0 0;2 2 0 0 0 0;3 2 0 0 0 0;4 2 0 0 0 0;5 2 0 0 0 0;6 2 0 0 0 0;7 2 0 0 0 0;	1702.58	3	67.8892	42.1429	115.704	7	0.00331	1.34352	1	1.3	0	0	0	No	1.6e-73	0	1.6e-73	sp|Q10061|YAM6_SCHPO	247	71818700	67034000
cwq_mix2-2_726.2261.2261.2.0.dta	cwq_mix2-2_726.2261.2261.2.0.dta	cwq_mix2-2_726	2261	944.468	2462.03	1231.52	2	1	KQJITR		759.447	8 2 0 0 0 0	(N(N(H(H(H(H)))(H(H(H(H)))))))	183	0 1 0 0 0 0;0 2 0 0 0 0;1 2 0 0 0 0;2 2 0 0 0 0;3 2 0 0 0 0;4 2 0 0 0 0;5 2 0 0 0 0;6 2 0 0 0 0;7 2 0 0 0 0;	1702.58	3	59.5956	41.7489	92.7394	7	0.00498	2.02223	1	1.1	0	0	0	No	3.87e-58	0	3.87e-58	sp|Q10061|YAM6_SCHPO	247	27356700	21126600
cwq_mix2-2_726.2282.2282.3.0.dta	cwq_mix2-2_726.2282.2282.3.0.dta	cwq_mix2-2_726	2282	950.046	2624.09	875.367	3	1	KQJITR		759.447	9 2 0 0 0 0	(N(N(H(H)(H(H)(H(H(H(H(H)))))))))	289	0 1 0 0 0 0;0 2 0 0 0 0;1 2 0 0 0 0;2 2 0 0 0 0;3 2 0 0 0 0;4 2 0 0 0 0;5 2 0 0 0 0;6 2 0 0 0 0;7 2 0 0 0 0;8 2 0 0 0 0;	1864.63	3	72.628	40.743	131.843	7	0.00544	2.07134	1	1.2	0	0	0	No	5.57e-84	0	5.57e-84	sp|Q10061|YAM6_SCHPO	247	356170000	333513000
cwq_mix2-2_726.2288.2288.2.0.dta	cwq_mix2-2_726.2288.2288.2.0.dta	cwq_mix2-2_726	2288	951.599	2624.09	1312.55	2	1	KQJITR		759.447	9 2 0 0 0 0	(N(N(H(H(H)(H))(H(H)(H(H(H)))))))	292	0 1 0 0 0 0;0 2 0 0 0 0;1 2 0 0 0 0;2 2 0 0 0 0;3 2 0 0 0 0;4 2 0 0 0 0;5 2 0 0 0 0;6 2 0 0 0 0;7 2 0 0 0 0;8 2 0 0 0 0;	1864.63	3	73.5498	61.4547	96.012	7	0.00501	1.90976	1	1.5	0	0	0	No	2.84e-60	0	2.84e-60	sp|Q10061|YAM6_SCHPO	247	60552000	49325100
cwq_mix2-2_726.2332.2332.2.0.dta	cwq_mix2-2_726.2332.2332.2.0.dta	cwq_mix2-2_726	2332	963.427	2462.03	1231.52	2	1	KQJITR		759.447	8 2 0 0 0 0	(N(N(H(H(H)(H))(H(H(H(H)))))))	186	0 1 0 0 0 0;0 2 0 0 0 0;1 2 0 0 0 0;2 2 0 0 0 0;3 2 0 0 0 0;4 2 0 0 0 0;5 2 0 0 0 0;6 2 0 0 0 0;7 2 0 0 0 0;	1702.58	3	38.2339	17.9253	75.9498	7	0.00455	1.84758	1	0.8	0	0	0	No	6.38e-47	0.00552486	0.00552486	sp|Q10061|YAM6_SCHPO	247	27356700	21126600
cwq_mix2-2_726.2353.2353.3.0.dta	cwq_mix2-2_726.2353.2353.3.0.dta	cwq_mix2-2_726	2353	969.028	2624.09	875.367	3	1	KQJITR		759.447	9 2 0 0 0 0	(N(N(H(H)(H(H)(H(H(H(H(H)))))))))	289	0 1 0 0 0 0;0 2 0 0 0 0;1 2 0 0 0 0;2 2 0 0 0 0;3 2 0 0 0 0;4 2 0 0 0 0;5 2 0 0 0 0;6 2 0 0 0 0;7 2 0 0 0 0;8 2 0 0 0 0;	1864.63	3	73.1576	42.321	130.426	7	0.0053	2.01875	1	1.3	0	0	0	No	2.73e-83	0	2.73e-83	sp|Q10061|YAM6_SCHPO	247	356170000	333513000
cwq_mix2-2_726.2354.2354.2.0.dta	cwq_mix2-2_726.2354.2354.2.0.dta	cwq_mix2-2_726	2354	969.306	2624.09	1312.55	2	1	KQJITR		759.447	9 2 0 0 0 0	(N(N(H(H(H)(H))(H(H(H(H(H))))))))	300	0 1 0 0 0 0;0 2 0 0 0 0;1 2 0 0 0 0;2 2 0 0 0 0;3 2 0 0 0 0;4 2 0 0 0 0;5 2 0 0 0 0;6 2 0 0 0 0;7 2 0 0 0 0;8 2 0 0 0 0;	1864.63	3	59.5085	39.4287	96.7994	7	0.00521	1.98445	1	1.2	0	0	0	No	6.86e-61	0	6.86e-61	sp|Q10061|YAM6_SCHPO	247	60552000	49325100
cwq_mix2-2_726.2375.2375.3.0.dta	cwq_mix2-2_726.2375.2375.3.0.dta	cwq_mix2-2_726	2375	974.983	2786.14	929.385	3	1	KQJITR		759.447	10 2 0 0 0 0	(N(N(H(H(H)(H(H)))(H(H)(H(H(H)))))))	440	0 1 0 0 0 0;0 2 0 0 0 0;1 2 0 0 0 0;2 2 0 0 0 0;3 2 0 0 0 0;4 2 0 0 0 0;5 2 0 0 0 0;6 2 0 0 0 0;7 2 0 0 0 0;8 2 0 0 0 0;9 2 0 0 0 0;	2026.69	3	58.7323	18.1039	134.185	7	0.00546	1.96075	1	0.9	0	0	0	No	6.67e-86	0.00552486	0.00552486	sp|Q10061|YAM6_SCHPO	247	98055600	94273400
cwq_mix2-2_726.2416.2416.3.0.dta	cwq_mix2-2_726.2416.2416.3.0.dta	cwq_mix2-2_726	2416	986.045	2624.09	875.367	3	1	KQJITR		759.447	9 2 0 0 0 0	(N(N(H(H(H(H(H))))(H(H(H(H)))))))	288	0 1 0 0 0 0;0 2 0 0 0 0;1 2 0 0 0 0;2 2 0 0 0 0;3 2 0 0 0 0;4 2 0 0 0 0;5 2 0 0 0 0;6 2 0 0 0 0;7 2 0 0 0 0;8 2 0 0 0 0;	1864.63	3	50.0313	16.4178	112.456	7	0.00439	1.6712	1	0.8	0	0	0	No	3.27e-71	0.00734394	0.00734394	sp|Q10061|YAM6_SCHPO	247	359339000	337116000
cwq_mix2-2_726.3057.3057.3.0.dta	cwq_mix2-2_726.3057.3057.3.0.dta	cwq_mix2-2_726	3057	1158.46	3425.26	1142.42	3	1	NFJDSSTK		912.406	13 2 0 0 0 0	(N(N(H(H(H)(H))(H(H(H(H(H(H(H(H(H))))))))))))	858	0 1 0 0 0 0;0 2 0 0 0 0;1 2 0 0 0 0;2 2 0 0 0 0;3 2 0 0 0 0;4 2 0 0 0 0;5 2 0 0 0 0;6 2 0 0 0 0;7 2 0 0 0 0;8 2 0 0 0 0;9 2 0 0 0 0;10 2 0 0 0 0;11 2 0 0 0 0;12 2 0 0 0 0;	2512.85	3	44.6514	17.0917	95.8338	7	0.00466	1.36008	0.9375	0.5	0	0	0	No	3.45e-60	0.00581879	0.00581879	sp|P78854|PLB1_SCHPO	348	42006600	34510800
cwq_mix2-2_726.3077.3077.3.0.dta	cwq_mix2-2_726.3077.3077.3.0.dta	cwq_mix2-2_726	3077	1163.95	3587.31	1196.44	3	1	NFJDSSTK		912.406	14 2 0 0 0 0	(N(N(H(H(H(H(H(H)))))(H(H(H(H)))(H(H(H(H))))))))	940	0 1 0 0 0 0;0 2 0 0 0 0;1 2 0 0 0 0;2 2 0 0 0 0;3 2 0 0 0 0;4 2 0 0 0 0;5 2 0 0 0 0;6 2 0 0 0 0;7 2 0 0 0 0;8 2 0 0 0 0;9 2 0 0 0 0;10 2 0 0 0 0;11 2 0 0 0 0;12 2 0 0 0 0;13 2 0 0 0 0;	2674.9	3	44.4385	14.6628	99.7362	7	0.0051	1.42257	0.88235	0.5	0	0	0	No	8.07e-63	0.00949127	0.00949127	sp|P78854|PLB1_SCHPO	348	40790700	33235400
cwq_mix2-2_726.3482.3482.3.0.dta	cwq_mix2-2_726.3482.3482.3.0.dta	cwq_mix2-2_726	3482	1273.73	3643.41	1215.14	3	1	SJATKPQCPK	8,Carbamidomethyl[C];	1130.56	13 2 0 0 0 0	(N(N(H(H(H))(H(H(H(H)))(H(H(H(H(H(H))))))))))	852	0 1 0 0 0 0;0 2 0 0 0 0;1 2 0 0 0 0;2 2 0 0 0 0;3 2 0 0 0 0;4 2 0 0 0 0;5 2 0 0 0 0;6 2 0 0 0 0;7 2 0 0 0 0;8 2 0 0 0 0;9 2 0 0 0 0;10 2 0 0 0 0;11 2 0 0 0 0;12 2 0 0 0 0;	2512.85	2	57.9386	27.4558	114.549	7	0.00439	1.20372	1	0.83333	0	0	0	No	6.25e-73	0.00154879	0.00154879	sp|O14103|ROT1_SCHPO	83	9645530	16117000
cwq_mix2-2_726.3499.3499.3.0.dta	cwq_mix2-2_726.3499.3499.3.0.dta	cwq_mix2-2_726	3499	1278.2	3319.31	1107.11	3	1	SJATKPQCPK	8,Carbamidomethyl[C];	1130.56	11 2 0 0 0 0	(N(N(H(H(H)(H(H)))(H(H(H(H(H(H)))))))))	594	0 1 0 0 0 0;0 2 0 0 0 0;1 2 0 0 0 0;2 2 0 0 0 0;3 2 0 0 0 0;4 2 0 0 0 0;5 2 0 0 0 0;6 2 0 0 0 0;7 2 0 0 0 0;8 2 0 0 0 0;9 2 0 0 0 0;10 2 0 0 0 0;	2188.74	2	49.5969	20.3505	103.912	7	0.0049	1.47727	1	0.77778	0	0	0	No	8.19e-66	0.0053357	0.0053357	sp|O14103|ROT1_SCHPO	83	24721800	19529100
cwq_mix2-2_726.3549.3549.3.0.dta	cwq_mix2-2_726.3549.3549.3.0.dta	cwq_mix2-2_726	3549	1291.78	2995.2	999.071	3	1	SJATKPQCPK	8,Carbamidomethyl[C];	1130.56	9 2 0 0 0 0	(N(N(H(H(H)(H))(H(H(H))(H(H))))))	304	0 1 0 0 0 0;0 2 0 0 0 0;1 2 0 0 0 0;2 2 0 0 0 0;3 2 0 0 0 0;4 2 0 0 0 0;5 2 0 0 0 0;6 2 0 0 0 0;7 2 0 0 0 0;8 2 0 0 0 0;	1864.63	2	46.7968	27.3481	82.9158	7	0.0023	0.76935	1	0.94444	0	0	0	No	1.22e-51	0.00247647	0.00247647	sp|O14103|ROT1_SCHPO	83	36796300	42422600
cwq_mix2-2_726.3584.3584.3.0.dta	cwq_mix2-2_726.3584.3584.3.0.dta	cwq_mix2-2_726	3584	1301	2833.14	945.053	3	1	SJATKPQCPK	8,Carbamidomethyl[C];	1130.56	8 2 0 0 0 0	(N(N(H(H(H(H)))(H(H)(H)(H)))))	182	0 1 0 0 0 0;0 2 0 0 0 0;1 2 0 0 0 0;2 2 0 0 0 0;3 2 0 0 0 0;4 2 0 0 0 0;5 2 0 0 0 0;6 2 0 0 0 0;7 2 0 0 0 0;	1702.58	2	34.2173	17.1803	65.8573	7	0.00025	0.08993	0.90909	0.66667	0	0	0	No	3.85e-40	0.00581879	0.00581879	sp|O14103|ROT1_SCHPO	83	6066360	6530850
cwq_mix2-2_726.3590.3590.3.0.dta	cwq_mix2-2_726.3590.3590.3.0.dta	cwq_mix2-2_726	3590	1302.57	3036.22	1012.74	3	1	JTTAGJHTVTR		1171.58	9 2 0 0 0 0	(N(N(H(H(H(H(H))))(H(H(H(H)))))))	288	0 1 0 0 0 0;0 2 0 0 0 0;1 2 0 0 0 0;2 2 0 0 0 0;3 2 0 0 0 0;4 2 0 0 0 0;5 2 0 0 0 0;6 2 0 0 0 0;7 2 0 0 0 0;8 2 0 0 0 0;	1864.63	6	85.3221	72.3939	109.332	7	0.00098	0.32322	1	1.1	0	0	0	No	2.18e-69	0	2.18e-69	sp|P78854|PLB1_SCHPO	499	115972000	141376000
cwq_mix2-2_726.3624.3624.3.0.dta	cwq_mix2-2_726.3624.3624.3.0.dta	cwq_mix2-2_726	3624	1311.76	2995.2	999.071	3	1	SJATKPQCPK	8,Carbamidomethyl[C];	1130.56	9 2 0 0 0 0	(N(N(H(H(H))(H(H)(H(H(H(H))))))))	306	0 1 0 0 0 0;0 2 0 0 0 0;1 2 0 0 0 0;2 2 0 0 0 0;3 2 0 0 0 0;4 2 0 0 0 0;5 2 0 0 0 0;6 2 0 0 0 0;7 2 0 0 0 0;8 2 0 0 0 0;	1864.63	2	44.0353	25.6841	78.1161	7	0.00171	0.57003	0.91667	0.83333	0	0	0	No	3.01e-48	0.00247647	0.00247647	sp|O14103|ROT1_SCHPO	83	36796300	42422600
cwq_mix2-2_726.3660.3660.2.0.dta	cwq_mix2-2_726.3660.3660.2.0.dta	cwq_mix2-2_726	3660	1321.46	2526.02	1263.52	2	1	LISSJK		661.388	9 2 0 0 0 0	(N(N(H(H(H(H)))(H(H)(H(H)(H))))))	293	0 1 0 0 0 0;0 2 0 0 0 0;1 2 0 0 0 0;2 2 0 0 0 0;3 2 0 0 0 0;4 2 0 0 0 0;5 2 0 0 0 0;6 2 0 0 0 0;7 2 0 0 0 0;8 2 0 0 0 0;	1864.63	5	63.0959	52.734	82.3395	7	0.00164	0.65057	1	1.2	0	0	0	No	3.23e-51	0	3.23e-51	sp|O94694|YG1A_SCHPO	54	144907000	125820000
cwq_mix2-2_726.3664.3664.3.0.dta	cwq_mix2-2_726.3664.3664.3.0.dta	cwq_mix2-2_726	3664	1322.43	3036.22	1012.74	3	1	JTTAGJHTVTR		1171.58	9 2 0 0 0 0	(N(N(H(H)(H(H)(H(H(H(H(H)))))))))	289	0 1 0 0 0 0;0 2 0 0 0 0;1 2 0 0 0 0;2 2 0 0 0 0;3 2 0 0 0 0;4 2 0 0 0 0;5 2 0 0 0 0;6 2 0 0 0 0;7 2 0 0 0 0;8 2 0 0 0 0;	1864.63	1	76.5742	63.7181	100.45	7	0.00066	0.21651	1	1.1	0	0	0	No	2.28e-63	0	2.28e-63	sp|P78854|PLB1_SCHPO	494	115972000	141376000
cwq_mix2-2_726.3678.3678.2.0.dta	cwq_mix2-2_726.3678.3678.2.0.dta	cwq_mix2-2_726	3678	1326.29	2363.97	1182.49	2	1	LISSJK		661.388	8 2 0 0 0 0	(N(N(H(H(H(H)))(H(H)(H)(H)))))	182	0 1 0 0 0 0;0 2 0 0 0 0;1 2 0 0 0 0;2 2 0 0 0 0;3 2 0 0 0 0;4 2 0 0 0 0;5 2 0 0 0 0;6 2 0 0 0 0;7 2 0 0 0 0;	1702.58	5	62.8488	53.0555	81.0364	7	0.00113	0.4775	1	1.2	0	0	0	No	2.41e-50	0	2.41e-50	sp|O94694|YG1A_SCHPO	54	40775500	44672700
cwq_mix2-2_726.3688.3688.2.0.dta	cwq_mix2-2_726.3688.3688.2.0.dta	cwq_mix2-2_726	3688	1328.95	2688.08	1344.54	2	1	LISSJK		661.388	10 2 0 0 0 0	(N(N(H(H(H)(H))(H(H(H))(H(H(H)))))))	420	0 1 0 0 0 0;0 2 0 0 0 0;1 2 0 0 0 0;2 2 0 0 0 0;3 2 0 0 0 0;4 2 0 0 0 0;5 2 0 0 0 0;6 2 0 0 0 0;7 2 0 0 0 0;8 2 0 0 0 0;9 2 0 0 0 0;	2026.69	5	65.1227	51.0221	91.3096	7	0.00289	1.07509	1	1.2	0	0	0	No	4.03e-57	0	4.03e-57	sp|O94694|YG1A_SCHPO	54	30586900	27242100
cwq_mix2-2_726.3706.3706.3.0.dta	cwq_mix2-2_726.3706.3706.3.0.dta	cwq_mix2-2_726	3706	1333.57	2995.2	999.071	3	1	SJATKPQCPK	8,Carbamidomethyl[C];	1130.56	9 2 0 0 0 0	(N(N(H(H(H(H(H)))(H(H(H(H))))))))	299	0 1 0 0 0 0;0 2 0 0 0 0;1 2 0 0 0 0;2 2 0 0 0 0;3 2 0 0 0 0;4 2 0 0 0 0;5 2 0 0 0 0;6 2 0 0 0 0;7 2 0 0 0 0;8 2 0 0 0 0;	1864.63	2	43.3303	25.2407	76.9253	7	0.00067	0.22448	0.91667	0.83333	0	0	0	No	1.24e-47	0.003367	0.003367	sp|O14103|ROT1_SCHPO	83	20462200	25962800
cwq_mix2-2_726.3737.3737.3.0.dta	cwq_mix2-2_726.3737.3737.3.0.dta	cwq_mix2-2_726	3737	1341.49	2543.05	848.355	3	1	LISSJK		661.388	8 2 0 0 0 1	(N(N(H(H(H(H(H(H(H(H(aH)))))))))))	2546	0 1 0 0 0 0;0 2 0 0 0 0;1 2 0 0 0 0;2 2 0 0 0 0;3 2 0 0 0 0;4 2 0 0 0 0;5 2 0 0 0 0;6 2 0 0 0 0;7 2 0 0 0 0;8 2 0 0 0 0;	1881.66	5	52.6786	35.0087	85.494	7	0.00063	0.24942	1	1	0	0	0	No	2.91e-53	0.00059312	0.00059312	sp|O94694|YG1A_SCHPO	54	6771540	5303900
cwq_mix2-2_726.3738.3738.3.0.dta	cwq_mix2-2_726.3738.3738.3.0.dta	cwq_mix2-2_726	3738	1341.77	3036.22	1012.74	3	1	JTTAGJHTVTR		1171.58	9 2 0 0 0 0	(N(N(H(H)(H(H(H))(H(H(H(H))))))))	296	0 1 0 0 0 0;0 2 0 0 0 0;1 2 0 0 0 0;2 2 0 0 0 0;3 2 0 0 0 0;4 2 0 0 0 0;5 2 0 0 0 0;6 2 0 0 0 0;7 2 0 0 0 0;8 2 0 0 0 0;	1864.63	1	39.234	21.3765	72.3979	7	0.00086	0.28271	1	0.75	0	0	0	No	1.74e-44	0.0053357	0.0053357	sp|P78854|PLB1_SCHPO	494	116657000	637653
cwq_mix2-2_726.3746.3746.2.0.dta	cwq_mix2-2_726.3746.3746.2.0.dta	cwq_mix2-2_726	3746	1343.91	2655.04	1328.03	2	1	JTTVAER		790.405	9 2 0 0 0 0	(N(N(H(H)(H(H(H(H)))(H(H(H)))))))	290	0 1 0 0 0 0;0 2 0 0 0 0;1 2 0 0 0 0;2 2 0 0 0 0;3 2 0 0 0 0;4 2 0 0 0 0;5 2 0 0 0 0;6 2 0 0 0 0;7 2 0 0 0 0;8 2 0 0 0 0;	1864.63	1	57.3144	44.3619	81.3692	7	0.00426	1.60538	1	1.25	0	0	0	No	1.26e-50	0	1.26e-50	sp|O13704|YEU5_SCHPO	299	19103500	21860500
cwq_mix2-2_726.3749.3749.3.0.dta	cwq_mix2-2_726.3749.3749.3.0.dta	cwq_mix2-2_726	3749	1344.75	2655.04	885.685	3	1	JTTVAER		790.405	9 2 0 0 0 0	(N(N(H(H(H(H(H))))(H(H(H(H)))))))	288	0 1 0 0 0 0;0 2 0 0 0 0;1 2 0 0 0 0;2 2 0 0 0 0;3 2 0 0 0 0;4 2 0 0 0 0;5 2 0 0 0 0;6 2 0 0 0 0;7 2 0 0 0 0;8 2 0 0 0 0;	1864.63	1	36.6708	18.0538	71.2453	7	0.00118	0.4457	0.91667	0.91667	0	0	0	No	1.01e-43	0.00552486	0.00552486	sp|O13704|YEU5_SCHPO	299	4385430	2637030
cwq_mix2-2_726.3756.3756.2.0.dta	cwq_mix2-2_726.3756.3756.2.0.dta	cwq_mix2-2_726	3756	1346.55	2363.97	1182.49	2	1	LISSJK		661.388	8 2 0 0 0 0	(N(N(H(H(H))(H(H)(H(H(H)))))))	180	0 1 0 0 0 0;0 2 0 0 0 0;1 2 0 0 0 0;2 2 0 0 0 0;3 2 0 0 0 0;4 2 0 0 0 0;5 2 0 0 0 0;6 2 0 0 0 0;7 2 0 0 0 0;	1702.58	5	44.6795	31.0802	69.9353	7	0.00168	0.71185	1	1	0	0	0	No	6.5e-43	0.00154879	0.00154879	sp|O94694|YG1A_SCHPO	54	40775500	44672700
cwq_mix2-2_726.3757.3757.2.0.dta	cwq_mix2-2_726.3757.3757.2.0.dta	cwq_mix2-2_726	3757	1346.89	2688.08	1344.54	2	1	LISSJK		661.388	10 2 0 0 0 0	(N(N(H(H(H(H(H(H))))(H(H(H(H))))))))	434	0 1 0 0 0 0;0 2 0 0 0 0;1 2 0 0 0 0;2 2 0 0 0 0;3 2 0 0 0 0;4 2 0 0 0 0;5 2 0 0 0 0;6 2 0 0 0 0;7 2 0 0 0 0;8 2 0 0 0 0;9 2 0 0 0 0;	2026.69	5	49.1269	30.9288	82.9233	7	0.00308	1.14578	1	0.9	0	0	0	No	1.14e-51	0.00154879	0.00154879	sp|O94694|YG1A_SCHPO	54	30586900	27242100
cwq_mix2-2_726.3760.3760.3.0.dta	cwq_mix2-2_726.3760.3760.3.0.dta	cwq_mix2-2_726	3760	1347.72	2672.07	891.362	3	1	JTTVAER		790.405	8 2 0 0 0 1	(N(N(H(H(H(H(H(H(H(aH(H)))))))))))	2554	0 1 0 0 0 0;0 2 0 0 0 0;1 2 0 0 0 0;2 2 0 0 0 0;3 2 0 0 0 0;4 2 0 0 0 0;5 2 0 0 0 0;6 2 0 0 0 0;7 2 0 0 0 0;7 2 0 0 0 1;	1881.66	1	41.7309	18.1548	85.5151	7	0.00441	1.65052	0.91667	0.91667	0	0	0	No	2.61e-53	0.00552486	0.00552486	sp|O13704|YEU5_SCHPO	299	4076620	3676820
cwq_mix2-2_726.3778.3778.2.0.dta	cwq_mix2-2_726.3778.3778.2.0.dta	cwq_mix2-2_726	3778	1352.48	2492.99	1247	2	1	JTTVAER		790.405	8 2 0 0 0 0	(N(N(H(H(H)(H))(H(H)(H(H))))))	188	0 1 0 0 0 0;0 2 0 0 0 0;1 2 0 0 0 0;2 2 0 0 0 0;3 2 0 0 0 0;4 2 0 0 0 0;5 2 0 0 0 0;6 2 0 0 0 0;7 2 0 0 0 0;	1702.58	1	59.0436	48.3287	78.9427	7	0.00339	1.36053	1	1.33333	0	0	0	No	7.08e-49	0	7.08e-49	sp|O13704|YEU5_SCHPO	299	61033600	41802300
cwq_mix2-2_726.3785.3785.3.0.dta	cwq_mix2-2_726.3785.3785.3.0.dta	cwq_mix2-2_726	3785	1354.45	2995.2	999.07	3	1	SJATKPQCPK	8,Carbamidomethyl[C];	1130.56	9 2 0 0 0 0	(N(N(H(H)(H(H(H(H(H(H(H))))))))))	303	0 1 0 0 0 0;0 2 0 0 0 0;1 2 0 0 0 0;2 2 0 0 0 0;3 2 0 0 0 0;4 2 0 0 0 0;5 2 0 0 0 0;6 2 0 0 0 0;7 2 0 0 0 0;8 2 0 0 0 0;	1864.63	2	43.3828	26.4838	74.7667	7	-0.00055	-0.18518	0.91667	0.83333	0	0	0	No	4.15e-46	0.00247647	0.00247647	sp|O14103|ROT1_SCHPO	83	36796300	42422600
cwq_mix2-2_726.3800.3800.2.0.dta	cwq_mix2-2_726.3800.3800.2.0.dta	cwq_mix2-2_726	3800	1358.42	2526.02	1263.52	2	1	LISSJK		661.388	9 2 0 0 0 0	(N(N(H(H(H(H)))(H(H(H(H(H))))))))	287	0 1 0 0 0 0;0 2 0 0 0 0;1 2 0 0 0 0;2 2 0 0 0 0;3 2 0 0 0 0;4 2 0 0 0 0;5 2 0 0 0 0;6 2 0 0 0 0;7 2 0 0 0 0;8 2 0 0 0 0;	1864.63	5	78.2245	73.9601	86.1441	7	0.00249	0.98549	1	1.4	0	0	0	No	9.65e-54	0	9.65e-54	sp|O94694|YG1A_SCHPO	54	144907000	125820000
cwq_mix2-2_726.3839.3839.3.0.dta	cwq_mix2-2_726.3839.3839.3.0.dta	cwq_mix2-2_726	3839	1369.13	3157.25	1053.09	3	1	SJATKPQCPK	8,Carbamidomethyl[C];	1130.56	10 2 0 0 0 0	(N(N(H(H)(H(H)(H(H(H(H(H(H))))))))))	431	0 1 0 0 0 0;0 2 0 0 0 0;1 2 0 0 0 0;2 2 0 0 0 0;3 2 0 0 0 0;4 2 0 0 0 0;5 2 0 0 0 0;6 2 0 0 0 0;7 2 0 0 0 0;8 2 0 0 0 0;9 2 0 0 0 0;	2026.69	2	42.5162	18.939	86.3023	7	0.00424	1.34387	0.92308	0.72222	0	0	0	No	7.09e-54	0.00552486	0.00552486	sp|O14103|ROT1_SCHPO	83	26016200	34983900
cwq_mix2-2_726.3844.3844.3.0.dta	cwq_mix2-2_726.3844.3844.3.0.dta	cwq_mix2-2_726	3844	1370.28	3239.3	1080.44	3	1	JTTAGJHTVTR		1171.58	9 3 0 0 0 0	(N(N(H(N)(H(H(H)))(H(H(H))(H(H))))))	461	0 1 0 0 0 0;0 2 0 0 0 0;1 2 0 0 0 0;1 3 0 0 0 0;2 2 0 0 0 0;2 3 0 0 0 0;3 2 0 0 0 0;3 3 0 0 0 0;4 2 0 0 0 0;4 3 0 0 0 0;5 2 0 0 0 0;5 3 0 0 0 0;6 2 0 0 0 0;6 3 0 0 0 0;7 2 0 0 0 0;7 3 0 0 0 0;8 2 0 0 0 0;8 3 0 0 0 0;9 2 0 0 0 0;	2067.71	6	37.9923	28.0289	56.4959	6	0.00085	0.26204	0.61905	0.55	0	0	0	No	6.8e-34	0.00154879	0.00154879	sp|P78854|PLB1_SCHPO	499	43418700	43056900
cwq_mix2-2_726.3855.3855.3.0.dta	cwq_mix2-2_726.3855.3855.3.0.dta	cwq_mix2-2_726	3855	1373.69	2995.2	999.07	3	1	SJATKPQCPK	8,Carbamidomethyl[C];	1130.56	9 2 0 0 0 0	(N(N(H(H(H)(H))(H(H(H))(H(H))))))	304	0 1 0 0 0 0;0 2 0 0 0 0;1 2 0 0 0 0;2 2 0 0 0 0;3 2 0 0 0 0;4 2 0 0 0 0;5 2 0 0 0 0;6 2 0 0 0 0;7 2 0 0 0 0;8 2 0 0 0 0;	1864.63	2	47.2791	32.8346	74.1047	7	-0.00101	-0.33642	0.91667	0.88889	0	0	0	No	1.06e-45	0.00112803	0.00112803	sp|O14103|ROT1_SCHPO	83	36796300	42422600
cwq_mix2-2_726.3910.3910.3.0.dta	cwq_mix2-2_726.3910.3910.3.0.dta	cwq_mix2-2_726	3910	1388.52	3239.3	1080.44	3	1	JTTAGJHTVTR		1171.58	9 3 0 0 0 0	(N(N(H(N)(H(H(H)))(H(H(H))(H(H))))))	461	0 1 0 0 0 0;0 2 0 0 0 0;1 2 0 0 0 0;1 3 0 0 0 0;2 2 0 0 0 0;2 3 0 0 0 0;3 2 0 0 0 0;3 3 0 0 0 0;4 2 0 0 0 0;4 3 0 0 0 0;5 2 0 0 0 0;5 3 0 0 0 0;6 2 0 0 0 0;6 3 0 0 0 0;7 2 0 0 0 0;7 3 0 0 0 0;8 2 0 0 0 0;8 3 0 0 0 0;9 2 0 0 0 0;	2067.71	6	37.3464	29.0641	52.7279	6	0.00113	0.3491	0.61905	0.75	0	0	0	No	1.55e-31	0.00154879	0.00154879	sp|P78854|PLB1_SCHPO	499	43418700	43056900
cwq_mix2-2_726.3984.3984.2.0.dta	cwq_mix2-2_726.3984.3984.2.0.dta	cwq_mix2-2_726	3984	1408.41	2330.94	1165.97	2	1	JTTVAER		790.405	7 2 0 0 0 0	(N(N(H(H(H)(H))(H(H(H))))))	104	0 1 0 0 0 0;0 2 0 0 0 0;1 2 0 0 0 0;2 2 0 0 0 0;3 2 0 0 0 0;4 2 0 0 0 0;5 2 0 0 0 0;6 2 0 0 0 0;	1540.53	1	34.2189	21.3358	58.1449	7	0.00525	2.25112	1	1	0	0	0	No	4.67e-35	0.0053357	0.0053357	sp|O13704|YEU5_SCHPO	299	15346800	14325600
cwq_mix2-2_726.3988.3988.3.0.dta	cwq_mix2-2_726.3988.3988.3.0.dta	cwq_mix2-2_726	3988	1409.58	2472.91	824.974	3	1	JASCYR	4,Carbamidomethyl[C];	770.325	8 2 0 0 0 0	(N(N(H(H(H(H)))(H(H)(H(H))))))	184	0 1 0 0 0 0;0 2 0 0 0 0;1 2 0 0 0 0;2 2 0 0 0 0;3 2 0 0 0 0;4 2 0 0 0 0;5 2 0 0 0 0;6 2 0 0 0 0;7 2 0 0 0 0;	1702.58	1	42.4788	20.7412	82.8488	7	0.00134	0.54139	0.90909	1	0	0	0	No	1.37e-51	0.0053357	0.0053357	sp|O59866|OSTB_SCHPO	289	18072800	17840300
cwq_mix2-2_726.3989.3989.3.0.dta	cwq_mix2-2_726.3989.3989.3.0.dta	cwq_mix2-2_726	3989	1409.85	2489.93	830.65	3	1	JASCYR	4,Carbamidomethyl[C];	770.325	7 2 0 0 0 1	(N(N(H(H(H(H(H(H(H(aH))))))))))	1944	0 1 0 0 0 0;0 2 0 0 0 0;1 2 0 0 0 0;2 2 0 0 0 0;3 2 0 0 0 0;4 2 0 0 0 0;5 2 0 0 0 0;6 2 0 0 0 0;7 2 0 0 0 0;	1719.61	1	40.8981	18.6973	82.1283	7	0.00149	0.5975	0.90909	1	0	0	0	No	4.46e-51	0.00552486	0.00552486	sp|O59866|OSTB_SCHPO	289	12542100	13751600
cwq_mix2-2_726.3992.3992.3.0.dta	cwq_mix2-2_726.3992.3992.3.0.dta	cwq_mix2-2_726	3992	1410.69	2634.96	878.992	3	1	JASCYR	4,Carbamidomethyl[C];	770.325	9 2 0 0 0 0	(N(N(H(H(H(H(H)))(H(H(H(H))))))))	299	0 1 0 0 0 0;0 2 0 0 0 0;1 2 0 0 0 0;2 2 0 0 0 0;3 2 0 0 0 0;4 2 0 0 0 0;5 2 0 0 0 0;6 2 0 0 0 0;7 2 0 0 0 0;8 2 0 0 0 0;	1864.63	1	44.0867	21.6068	85.8352	7	0.00136	0.51627	0.91667	1	0	0	0	No	1.39e-53	0.0053357	0.0053357	sp|O59866|OSTB_SCHPO	289	52203000	50371100
cwq_mix2-2_726.3993.3993.3.0.dta	cwq_mix2-2_726.3993.3993.3.0.dta	cwq_mix2-2_726	3993	1410.97	2814.04	938.685	3	1	JASCYR	4,Carbamidomethyl[C];	770.325	9 2 0 0 0 1	(N(N(H(H(H(H(H(H(H(H(aH(H))))))))))))	3235	0 1 0 0 0 0;0 2 0 0 0 0;1 2 0 0 0 0;2 2 0 0 0 0;3 2 0 0 0 0;4 2 0 0 0 0;5 2 0 0 0 0;6 2 0 0 0 0;7 2 0 0 0 0;8 2 0 0 0 0;8 2 0 0 0 1;	2043.71	1	40.5762	19.4688	79.7755	7	0.00267	0.94912	0.92308	1.1	0	0	0	No	2.05e-49	0.00552486	0.00552486	sp|O59866|OSTB_SCHPO	289	5494810	5639450
cwq_mix2-2_726.4006.4006.3.0.dta	cwq_mix2-2_726.4006.4006.3.0.dta	cwq_mix2-2_726	4006	1414.33	2651.99	884.667	3	1	JASCYR	4,Carbamidomethyl[C];	770.325	8 2 0 0 0 1	(N(N(H(H(H(H(H(H(H(aH(H)))))))))))	2554	0 1 0 0 0 0;0 2 0 0 0 0;1 2 0 0 0 0;2 2 0 0 0 0;3 2 0 0 0 0;4 2 0 0 0 0;5 2 0 0 0 0;6 2 0 0 0 0;7 2 0 0 0 0;7 2 0 0 0 1;	1881.66	1	51.4408	21.3632	107.299	7	0.00206	0.775	0.91667	1	0	0	0	No	7.92e-68	0.0053357	0.0053357	sp|O59866|OSTB_SCHPO	289	113513000	102737000
cwq_mix2-2_726.4017.4017.2.1.dta	cwq_mix2-2_726.4017.4017.2.1.dta	cwq_mix2-2_726	4017	1417.28	2635.96	1318.49	2	1	JASCYR	4,Carbamidomethyl[C];	770.325	7 2 0 0 1 1	(N(F)(N(H(H)(H(H)(H(H(H(aH))))))))	2448	0 1 0 0 0 0;0 1 0 0 1 0;0 2 0 0 0 0;0 2 0 0 1 0;1 2 0 0 0 0;1 2 0 0 1 0;2 2 0 0 0 0;2 2 0 0 1 0;3 2 0 0 0 0;3 2 0 0 1 0;4 2 0 0 0 0;4 2 0 0 1 0;5 2 0 0 0 0;5 2 0 0 0 1;5 2 0 0 1 0;5 2 0 0 1 1;6 2 0 0 0 0;6 2 0 0 0 1;6 2 0 0 1 0;6 2 0 0 1 1;7 2 0 0 0 0;7 2 0 0 0 1;7 2 0 0 1 0;	1865.67	1	47.3713	54.3084	34.4881	7	-0.02614	-9.91557	0.44	1.3	0	0	0	No	1.27e-19	0	1.27e-19	sp|O59866|OSTB_SCHPO	289	137436000	32222000
cwq_mix2-2_726.4060.4060.3.0.dta	cwq_mix2-2_726.4060.4060.3.0.dta	cwq_mix2-2_726	4060	1429.14	2634.96	878.992	3	1	JASCYR	4,Carbamidomethyl[C];	770.325	9 2 0 0 0 0	(N(N(H(H(H(H)))(H(H(H(H(H))))))))	287	0 1 0 0 0 0;0 2 0 0 0 0;1 2 0 0 0 0;2 2 0 0 0 0;3 2 0 0 0 0;4 2 0 0 0 0;5 2 0 0 0 0;6 2 0 0 0 0;7 2 0 0 0 0;8 2 0 0 0 0;	1864.63	1	41.8262	17.7115	86.6108	7	0.00154	0.58459	1	1	0	0	0	No	4.63e-54	0.00581879	0.00581879	sp|O59866|OSTB_SCHPO	289	52203000	50371100
cwq_mix2-2_726.4071.4071.3.0.dta	cwq_mix2-2_726.4071.4071.3.0.dta	cwq_mix2-2_726	4071	1432.11	2651.99	884.667	3	1	JASCYR	4,Carbamidomethyl[C];	770.325	8 2 0 0 0 1	(N(N(H(H(H(H(H(H(H(aH(H)))))))))))	2554	0 1 0 0 0 0;0 2 0 0 0 0;1 2 0 0 0 0;2 2 0 0 0 0;3 2 0 0 0 0;4 2 0 0 0 0;5 2 0 0 0 0;6 2 0 0 0 0;7 2 0 0 0 0;7 2 0 0 0 1;	1881.66	1	53.7663	25.7924	105.718	7	0.00212	0.79989	0.91667	1	0	0	0	No	8.51e-67	0.00247647	0.00247647	sp|O59866|OSTB_SCHPO	289	113513000	102737000
cwq_mix2-2_726.4082.4082.2.1.dta	cwq_mix2-2_726.4082.4082.2.1.dta	cwq_mix2-2_726	4082	1435.09	2635.97	1318.49	2	1	JASCYR	4,Carbamidomethyl[C];	770.325	7 2 0 0 1 1	(N(F)(N(H(H)(H(H)(H(H(H(aH))))))))	2448	0 1 0 0 0 0;0 1 0 0 1 0;0 2 0 0 0 0;0 2 0 0 1 0;1 2 0 0 0 0;1 2 0 0 1 0;2 2 0 0 0 0;2 2 0 0 1 0;3 2 0 0 0 0;3 2 0 0 1 0;4 2 0 0 0 0;4 2 0 0 1 0;5 2 0 0 0 0;5 2 0 0 0 1;5 2 0 0 1 0;5 2 0 0 1 1;6 2 0 0 0 0;6 2 0 0 0 1;6 2 0 0 1 0;6 2 0 0 1 1;7 2 0 0 0 0;7 2 0 0 0 1;7 2 0 0 1 0;	1865.67	1	40.6851	44.4604	33.6739	7	-0.02561	-9.71526	0.44	1.3	0	0	0	No	2.96e-19	0	2.96e-19	sp|O59866|OSTB_SCHPO	289	37828300	32540400
cwq_mix2-2_726.4374.4374.2.0.dta	cwq_mix2-2_726.4374.4374.2.0.dta	cwq_mix2-2_726	4374	1514.19	2682.04	1341.52	2	1	LSJGTEACK	8,Carbamidomethyl[C];	979.451	8 2 0 0 0 0	(N(N(H(H(H))(H(H(H))(H(H))))))	189	0 1 0 0 0 0;0 2 0 0 0 0;1 2 0 0 0 0;2 2 0 0 0 0;3 2 0 0 0 0;4 2 0 0 0 0;5 2 0 0 0 0;6 2 0 0 0 0;7 2 0 0 0 0;	1702.58	3	67.436	63.4495	74.8396	7	0.00334	1.24599	1	1.1875	0	0	0	No	3.83e-46	0	3.83e-46	sp|O94702|YC52_SCHPO	146	15372500	13469000
cwq_mix2-2_726.4413.4413.3.0.dta	cwq_mix2-2_726.4413.4413.3.0.dta	cwq_mix2-2_726	4413	1524.59	3037.2	1013.07	3	1	JLCMSTYKR	3,Carbamidomethyl[C];	1172.56	9 2 0 0 0 0	(N(N(H(H)(H(H(H(H(H(H(H))))))))))	303	0 1 0 0 0 0;0 2 0 0 0 0;1 2 0 0 0 0;2 2 0 0 0 0;3 2 0 0 0 0;4 2 0 0 0 0;5 2 0 0 0 0;6 2 0 0 0 0;7 2 0 0 0 0;8 2 0 0 0 0;	1864.63	1	45.1747	14.2396	102.625	7	0.01309	4.30968	1	0.5625	0	0	0	No	8.59e-65	0.00949127	0.00949127	sp|Q9CQC3|CI135_MOUSE	72	3577200	373563000
cwq_mix2-2_726.4506.4506.2.0.dta	cwq_mix2-2_726.4506.4506.2.0.dta	cwq_mix2-2_726	4506	1549.89	2548.99	1275	2	1	NJISNER		846.406	8 2 0 0 0 0	(N(N(H(H)(H(H)(H(H(H(H))))))))	181	0 1 0 0 0 0;0 2 0 0 0 0;1 2 0 0 0 0;2 2 0 0 0 0;3 2 0 0 0 0;4 2 0 0 0 0;5 2 0 0 0 0;6 2 0 0 0 0;7 2 0 0 0 0;	1702.58	2	35.1166	27.2435	49.7379	6	0.00433	1.7002	0.90909	1	0	0	0	No	1.61e-29	0.00247647	0.00247647	sp|Q9US04|GGT1_SCHPO	417	16282500	12183000
cwq_mix2-2_726.4576.4576.2.0.dta	cwq_mix2-2_726.4576.4576.2.0.dta	cwq_mix2-2_726	4576	1568.69	2548.99	1275	2	1	NJISNER		846.406	8 2 0 0 0 0	(N(N(H(H(H))(H(H)(H(H(H)))))))	180	0 1 0 0 0 0;0 2 0 0 0 0;1 2 0 0 0 0;2 2 0 0 0 0;3 2 0 0 0 0;4 2 0 0 0 0;5 2 0 0 0 0;6 2 0 0 0 0;7 2 0 0 0 0;	1702.58	2	41.1139	25.8582	69.4459	7	0.00448	1.75905	1	1	0	0	0	No	1.42e-42	0.00247647	0.00247647	sp|Q9US04|GGT1_SCHPO	417	16282500	12183000
cwq_mix2-2_726.4616.4616.2.0.dta	cwq_mix2-2_726.4616.4616.2.0.dta	cwq_mix2-2_726	4616	1579.58	2659.01	1330.01	2	1	MSDALJK	1,Oxidation[M];	794.371	9 2 0 0 0 0	(N(N(H(H)(H(H(H(H)))(H(H(H)))))))	290	0 1 0 0 0 0;0 2 0 0 0 0;1 2 0 0 0 0;2 2 0 0 0 0;3 2 0 0 0 0;4 2 0 0 0 0;5 2 0 0 0 0;6 2 0 0 0 0;7 2 0 0 0 0;8 2 0 0 0 0;	1864.63	6	32.2344	16.9382	60.6416	7	0.00681	2.56124	1	0.66667	0	0	0	No	9.75e-37	0.00581879	0.00581879	sp|Q9URZ0|AGAL_SCHPO	180	3112190	1270330
cwq_mix2-2_726.4620.4620.2.0.dta	cwq_mix2-2_726.4620.4620.2.0.dta	cwq_mix2-2_726	4620	1580.8	2569.99	1285.5	2	1	IJSTDR		705.353	9 2 0 0 0 0	(N(N(H(H(H))(H(H(H))(H(H(H)))))))	301	0 1 0 0 0 0;0 2 0 0 0 0;1 2 0 0 0 0;2 2 0 0 0 0;3 2 0 0 0 0;4 2 0 0 0 0;5 2 0 0 0 0;6 2 0 0 0 0;7 2 0 0 0 0;8 2 0 0 0 0;	1864.63	2	35.2148	15.9987	70.9018	7	0.00464	1.80676	1	0.9	0	0	0	No	1.55e-43	0.0081103	0.0081103	sp|P59511|ATS20_MOUSE	805	14941100	17062600
cwq_mix2-2_726.4685.4685.2.0.dta	cwq_mix2-2_726.4685.4685.2.0.dta	cwq_mix2-2_726	4685	1598.52	2569.99	1285.5	2	1	IJSTDR		705.353	9 2 0 0 0 0	(N(N(H(H(H)(H))(H(H(H(H(H))))))))	300	0 1 0 0 0 0;0 2 0 0 0 0;1 2 0 0 0 0;2 2 0 0 0 0;3 2 0 0 0 0;4 2 0 0 0 0;5 2 0 0 0 0;6 2 0 0 0 0;7 2 0 0 0 0;8 2 0 0 0 0;	1864.63	2	42.5118	19.6593	84.9522	7	0.00429	1.66902	1	0.9	0	0	0	No	6.13e-53	0.00552486	0.00552486	sp|P59511|ATS20_MOUSE	805	14941100	17062600
cwq_mix2-2_726.4750.4750.2.0.dta	cwq_mix2-2_726.4750.4750.2.0.dta	cwq_mix2-2_726	4750	1616.23	2569.99	1285.5	2	1	IJSTDR		705.353	9 2 0 0 0 0	(N(N(H(H(H)(H))(H(H)(H(H(H)))))))	292	0 1 0 0 0 0;0 2 0 0 0 0;1 2 0 0 0 0;2 2 0 0 0 0;3 2 0 0 0 0;4 2 0 0 0 0;5 2 0 0 0 0;6 2 0 0 0 0;7 2 0 0 0 0;8 2 0 0 0 0;	1864.63	2	35.4798	16.2633	71.1675	7	0.00309	1.20131	1	0.9	0	0	0	No	1.16e-43	0.00734394	0.00734394	sp|P59511|ATS20_MOUSE	805	14941100	17062600
cwq_mix2-2_726.4816.4816.3.0.dta	cwq_mix2-2_726.4816.4816.3.0.dta	cwq_mix2-2_726	4816	1633.61	3604.33	1202.12	3	1	NFJDSSTK		912.406	13 2 0 0 0 1	(N(N(H(H(H)(H(H)))(H(H(H(H(H(H(H(aH(H))))))))))))	6767	0 1 0 0 0 0;0 2 0 0 0 0;1 2 0 0 0 0;2 2 0 0 0 0;3 2 0 0 0 0;4 2 0 0 0 0;5 2 0 0 0 0;6 2 0 0 0 0;7 2 0 0 0 0;8 2 0 0 0 0;8 2 0 0 0 1;9 2 0 0 0 0;9 2 0 0 0 1;10 2 0 0 0 0;10 2 0 0 0 1;11 2 0 0 0 0;11 2 0 0 0 1;12 2 0 0 0 0;12 2 0 0 0 1;	2691.92	3	87.8381	62.6406	134.633	7	0.0044	1.22162	0.7619	1.07143	0	0	0	No	3.69e-86	0	3.69e-86	sp|P78854|PLB1_SCHPO	348	4047500000	2547990000
cwq_mix2-2_726.4818.4818.3.0.dta	cwq_mix2-2_726.4818.4818.3.0.dta	cwq_mix2-2_726	4818	1634.01	3425.25	1142.42	3	1	NFJDSSTK		912.406	13 2 0 0 0 0	(N(N(H(H(H(H(H))))(H(H)(H(H(H))(H(H(H))))))))	866	0 1 0 0 0 0;0 2 0 0 0 0;1 2 0 0 0 0;2 2 0 0 0 0;3 2 0 0 0 0;4 2 0 0 0 0;5 2 0 0 0 0;6 2 0 0 0 0;7 2 0 0 0 0;8 2 0 0 0 0;9 2 0 0 0 0;10 2 0 0 0 0;11 2 0 0 0 0;12 2 0 0 0 0;	2512.85	3	71.037	54.2315	102.247	7	0.00179	0.52365	0.9375	1.07143	0	0	0	No	1.41e-64	0	1.41e-64	sp|P78854|PLB1_SCHPO	348	802361000	847171000
cwq_mix2-2_726.4841.4841.3.0.dta	cwq_mix2-2_726.4841.4841.3.0.dta	cwq_mix2-2_726	4841	1640.04	3587.31	1196.44	3	1	NFJDSSTK		912.406	14 2 0 0 0 0	(N(N(H(H(H(H)))(H(H(H(H(H))))(H(H(H(H(H)))))))))	936	0 1 0 0 0 0;0 2 0 0 0 0;1 2 0 0 0 0;2 2 0 0 0 0;3 2 0 0 0 0;4 2 0 0 0 0;5 2 0 0 0 0;6 2 0 0 0 0;7 2 0 0 0 0;8 2 0 0 0 0;9 2 0 0 0 0;10 2 0 0 0 0;11 2 0 0 0 0;12 2 0 0 0 0;13 2 0 0 0 0;	2674.9	3	83.9544	64.8277	119.476	7	0.00178	0.49514	0.94118	1.14286	0	0	0	No	4.18e-76	0	4.18e-76	sp|P78854|PLB1_SCHPO	348	494221000	575525000
cwq_mix2-2_726.4854.4854.3.0.dta	cwq_mix2-2_726.4854.4854.3.0.dta	cwq_mix2-2_726	4854	1643.18	3280.23	1094.08	3	1	NFJDSSTK		912.406	11 2 0 0 0 1	(N(N(H(H(H)(H))(H(H(H(H(H(H(aH(H)))))))))))	5111	0 1 0 0 0 0;0 2 0 0 0 0;1 2 0 0 0 0;2 2 0 0 0 0;3 2 0 0 0 0;4 2 0 0 0 0;5 2 0 0 0 0;6 2 0 0 0 0;7 2 0 0 0 0;7 2 0 0 0 1;8 2 0 0 0 0;8 2 0 0 0 1;9 2 0 0 0 0;9 2 0 0 0 1;10 2 0 0 0 0;10 2 0 0 0 1;	2367.82	3	66.6497	49.1101	99.2232	7	0.00508	1.54867	0.83333	1.07143	0	0	0	No	1.62e-62	0	1.62e-62	sp|P78854|PLB1_SCHPO	348	187056000	157860000
cwq_mix2-2_726.4855.4855.3.0.dta	cwq_mix2-2_726.4855.4855.3.0.dta	cwq_mix2-2_726	4855	1643.49	3263.2	1088.41	3	1	NFJDSSTK		912.406	12 2 0 0 0 0	(N(N(H(H(H(H(H))))(H(H)(H(H(H(H(H)))))))))	737	0 1 0 0 0 0;0 2 0 0 0 0;1 2 0 0 0 0;2 2 0 0 0 0;3 2 0 0 0 0;4 2 0 0 0 0;5 2 0 0 0 0;6 2 0 0 0 0;7 2 0 0 0 0;8 2 0 0 0 0;9 2 0 0 0 0;10 2 0 0 0 0;11 2 0 0 0 0;	2350.79	3	36.5137	18.3794	70.1917	7	0.00277	0.84827	0.86667	0.71429	0	0	0	No	3.99e-43	0.00552486	0.00552486	sp|P78854|PLB1_SCHPO	348	33347700	49473400
cwq_mix2-2_726.4887.4887.3.0.dta	cwq_mix2-2_726.4887.4887.3.0.dta	cwq_mix2-2_726	4887	1651.71	3425.25	1142.42	3	1	NFJDSSTK		912.406	13 2 0 0 0 0	(N(N(H(H(H(H)))(H(H(H(H(H))))(H(H(H(H))))))))	848	0 1 0 0 0 0;0 2 0 0 0 0;1 2 0 0 0 0;2 2 0 0 0 0;3 2 0 0 0 0;4 2 0 0 0 0;5 2 0 0 0 0;6 2 0 0 0 0;7 2 0 0 0 0;8 2 0 0 0 0;9 2 0 0 0 0;10 2 0 0 0 0;11 2 0 0 0 0;12 2 0 0 0 0;	2512.85	3	81.087	57.1808	125.484	7	0.00309	0.90202	0.9375	1.07143	0	0	0	No	3.87e-80	0	3.87e-80	sp|P78854|PLB1_SCHPO	348	802361000	847171000
cwq_mix2-2_726.4897.4897.3.0.dta	cwq_mix2-2_726.4897.4897.3.0.dta	cwq_mix2-2_726	4897	1654.3	3604.33	1202.12	3	1	NFJDSSTK		912.406	13 2 0 0 0 1	(N(N(H(H(H)(H(H)))(H(H(H(H(H(H(H(H(aH))))))))))))	6756	0 1 0 0 0 0;0 2 0 0 0 0;1 2 0 0 0 0;2 2 0 0 0 0;3 2 0 0 0 0;4 2 0 0 0 0;5 2 0 0 0 0;6 2 0 0 0 0;7 2 0 0 0 0;8 2 0 0 0 0;9 2 0 0 0 0;9 2 0 0 0 1;10 2 0 0 0 0;10 2 0 0 0 1;11 2 0 0 0 0;11 2 0 0 0 1;12 2 0 0 0 0;12 2 0 0 0 1;13 2 0 0 0 0;	2691.92	3	78.1591	52.2429	126.289	7	0.00367	1.01937	0.7619	1.07143	0	0	0	No	1.28e-80	0	1.28e-80	sp|P78854|PLB1_SCHPO	348	4047500000	2547990000
cwq_mix2-2_726.4921.4921.3.0.dta	cwq_mix2-2_726.4921.4921.3.0.dta	cwq_mix2-2_726	4921	1660.27	3442.28	1148.1	3	1	NFJDSSTK		912.406	12 2 0 0 0 1	(N(N(H(H(H)(H))(H(H(H(H(H(H(H(H(aH))))))))))))	6094	0 1 0 0 0 0;0 2 0 0 0 0;1 2 0 0 0 0;2 2 0 0 0 0;3 2 0 0 0 0;4 2 0 0 0 0;5 2 0 0 0 0;6 2 0 0 0 0;7 2 0 0 0 0;8 2 0 0 0 0;9 2 0 0 0 0;9 2 0 0 0 1;10 2 0 0 0 0;10 2 0 0 0 1;11 2 0 0 0 0;11 2 0 0 0 1;12 2 0 0 0 0;	2529.87	3	70.632	39.7493	127.986	7	0.00582	1.68945	0.84211	0.85714	0	0	0	No	1e-81	0	1e-81	sp|P78854|PLB1_SCHPO	348	3319350000	3032120000
cwq_mix2-2_726.4924.4924.3.0.dta	cwq_mix2-2_726.4924.4924.3.0.dta	cwq_mix2-2_726	4924	1660.8	3587.31	1196.44	3	1	NFJDSSTK		912.406	14 2 0 0 0 0	(N(N(H(H(H(H(H))))(H(H(H(H(H))))(H(H(H(H))))))))	938	0 1 0 0 0 0;0 2 0 0 0 0;1 2 0 0 0 0;2 2 0 0 0 0;3 2 0 0 0 0;4 2 0 0 0 0;5 2 0 0 0 0;6 2 0 0 0 0;7 2 0 0 0 0;8 2 0 0 0 0;9 2 0 0 0 0;10 2 0 0 0 0;11 2 0 0 0 0;12 2 0 0 0 0;13 2 0 0 0 0;	2674.9	3	84.0565	66.127	117.354	7	0.00214	0.59549	0.94118	1.14286	0	0	0	No	1.08e-74	0	1.08e-74	sp|P78854|PLB1_SCHPO	348	494221000	575525000
cwq_mix2-2_726.4926.4926.3.0.dta	cwq_mix2-2_726.4926.4926.3.0.dta	cwq_mix2-2_726	4926	1661.39	3263.2	1088.4	3	1	NFJDSSTK		912.406	12 2 0 0 0 0	(N(N(H(H(H(H(H(H(H)))))(H(H(H(H(H)))))))))	726	0 1 0 0 0 0;0 2 0 0 0 0;1 2 0 0 0 0;2 2 0 0 0 0;3 2 0 0 0 0;4 2 0 0 0 0;5 2 0 0 0 0;6 2 0 0 0 0;7 2 0 0 0 0;8 2 0 0 0 0;9 2 0 0 0 0;10 2 0 0 0 0;11 2 0 0 0 0;	2350.79	3	29.8769	14.2125	58.968	7	-0.00029	-0.09038	0.86667	0.78571	0	0	0	No	1.34e-35	0.00949127	0.00949127	sp|P78854|PLB1_SCHPO	348	33347700	49473400
cwq_mix2-2_726.4947.4947.2.0.dta	cwq_mix2-2_726.4947.4947.2.0.dta	cwq_mix2-2_726	4947	1666.82	3425.25	1713.13	2	1	NFJDSSTK		912.406	13 2 0 0 0 0	(N(N(H(H(H(H)))(H(H(H))(H(H(H))(H(H(H))))))))	865	0 1 0 0 0 0;0 2 0 0 0 0;1 2 0 0 0 0;2 2 0 0 0 0;3 2 0 0 0 0;4 2 0 0 0 0;5 2 0 0 0 0;6 2 0 0 0 0;7 2 0 0 0 0;8 2 0 0 0 0;9 2 0 0 0 0;10 2 0 0 0 0;11 2 0 0 0 0;12 2 0 0 0 0;	2512.85	3	88.4822	87.8101	89.7306	7	0.00128	0.37271	1	1.42857	0	0	0	No	3.53e-56	0	3.53e-56	sp|P78854|PLB1_SCHPO	348	154094000	108171000
cwq_mix2-2_726.4950.4950.3.0.dta	cwq_mix2-2_726.4950.4950.3.0.dta	cwq_mix2-2_726	4950	1667.67	3766.39	1256.13	3	1	NFJDSSTK		912.406	14 2 0 0 0 1	(N(N(H(H(H)(H(H(H))))(H(H(H(H(H(H(H(H(aH))))))))))))	7460	0 1 0 0 0 0;0 2 0 0 0 0;1 2 0 0 0 0;2 2 0 0 0 0;3 2 0 0 0 0;4 2 0 0 0 0;5 2 0 0 0 0;6 2 0 0 0 0;7 2 0 0 0 0;8 2 0 0 0 0;9 2 0 0 0 0;9 2 0 0 0 1;10 2 0 0 0 0;10 2 0 0 0 1;11 2 0 0 0 0;11 2 0 0 0 1;12 2 0 0 0 0;12 2 0 0 0 1;13 2 0 0 0 0;13 2 0 0 0 1;14 2 0 0 0 0;	2853.98	3	67.688	45.9241	108.107	7	0.00389	1.03301	0.73913	1.07143	0	0	0	No	1.68e-68	0	1.68e-68	sp|P78854|PLB1_SCHPO	348	370214000	260423000
cwq_mix2-2_726.4951.4951.3.0.dta	cwq_mix2-2_726.4951.4951.3.0.dta	cwq_mix2-2_726	4951	1667.95	3280.23	1094.08	3	1	NFJDSSTK		912.406	11 2 0 0 0 1	(N(N(H(H(H))(H(H(H(H(H(H(H(H(aH))))))))))))	5137	0 1 0 0 0 0;0 2 0 0 0 0;1 2 0 0 0 0;2 2 0 0 0 0;3 2 0 0 0 0;4 2 0 0 0 0;5 2 0 0 0 0;6 2 0 0 0 0;7 2 0 0 0 0;8 2 0 0 0 0;9 2 0 0 0 0;9 2 0 0 0 1;10 2 0 0 0 0;10 2 0 0 0 1;11 2 0 0 0 0;	2367.82	3	52.2549	33.8088	86.5118	7	0.00495	1.50752	0.82353	1.07143	0	0	0	No	5.54e-54	0.00059312	0.00059312	sp|P78854|PLB1_SCHPO	348	187056000	157860000
cwq_mix2-2_726.4959.4959.3.0.dta	cwq_mix2-2_726.4959.4959.3.0.dta	cwq_mix2-2_726	4959	1670.08	3425.25	1142.42	3	1	NFJDSSTK		912.406	13 2 0 0 0 0	(N(N(H(H(H(H(H(H(H))))))(H(H(H(H(H(H)))))))))	837	0 1 0 0 0 0;0 2 0 0 0 0;1 2 0 0 0 0;2 2 0 0 0 0;3 2 0 0 0 0;4 2 0 0 0 0;5 2 0 0 0 0;6 2 0 0 0 0;7 2 0 0 0 0;8 2 0 0 0 0;9 2 0 0 0 0;10 2 0 0 0 0;11 2 0 0 0 0;12 2 0 0 0 0;	2512.85	3	83.029	66.1279	114.417	7	0.00327	0.95457	0.9375	1.14286	0	0	0	No	1.07e-72	0	1.07e-72	sp|P78854|PLB1_SCHPO	348	802361000	847171000
cwq_mix2-2_726.4989.4989.3.0.dta	cwq_mix2-2_726.4989.4989.3.0.dta	cwq_mix2-2_726	4989	1677.91	3604.33	1202.12	3	1	NFJDSSTK		912.406	13 2 0 0 0 1	(N(N(H(H(H(H(H))))(H(H(H(H(H(H(H(H(aH))))))))))))	6825	0 1 0 0 0 0;0 2 0 0 0 0;1 2 0 0 0 0;2 2 0 0 0 0;3 2 0 0 0 0;4 2 0 0 0 0;5 2 0 0 0 0;6 2 0 0 0 0;7 2 0 0 0 0;8 2 0 0 0 0;9 2 0 0 0 0;9 2 0 0 0 1;10 2 0 0 0 0;10 2 0 0 0 1;11 2 0 0 0 0;11 2 0 0 0 1;12 2 0 0 0 0;12 2 0 0 0 1;13 2 0 0 0 0;	2691.92	3	85.2993	56.1122	139.504	7	0.00365	1.01271	0.7619	0.92857	0	0	0	No	2.71e-89	0	2.71e-89	sp|P78854|PLB1_SCHPO	348	4047500000	3637820000
cwq_mix2-2_726.4998.4998.3.0.dta	cwq_mix2-2_726.4998.4998.3.0.dta	cwq_mix2-2_726	4998	1680.05	3442.28	1148.1	3	1	NFJDSSTK		912.406	12 2 0 0 0 1	(N(N(H(H(H(H)))(H(H(H(H(H(H(H(H(aH))))))))))))	5989	0 1 0 0 0 0;0 2 0 0 0 0;1 2 0 0 0 0;2 2 0 0 0 0;3 2 0 0 0 0;4 2 0 0 0 0;5 2 0 0 0 0;6 2 0 0 0 0;7 2 0 0 0 0;8 2 0 0 0 0;9 2 0 0 0 0;9 2 0 0 0 1;10 2 0 0 0 0;10 2 0 0 0 1;11 2 0 0 0 0;11 2 0 0 0 1;12 2 0 0 0 0;	2529.87	3	90.5669	68.5193	131.512	7	0.00501	1.45676	0.78947	1.07143	0	0	0	No	7.54e-84	0	7.54e-84	sp|P78854|PLB1_SCHPO	348	3319350000	3032120000
cwq_mix2-2_726.5001.5001.3.0.dta	cwq_mix2-2_726.5001.5001.3.0.dta	cwq_mix2-2_726	5001	1680.33	3587.31	1196.44	3	1	NFJDSSTK		912.406	14 2 0 0 0 0	(N(N(H(H(H(H)))(H(H(H(H(H))))(H(H(H(H(H)))))))))	936	0 1 0 0 0 0;0 2 0 0 0 0;1 2 0 0 0 0;2 2 0 0 0 0;3 2 0 0 0 0;4 2 0 0 0 0;5 2 0 0 0 0;6 2 0 0 0 0;7 2 0 0 0 0;8 2 0 0 0 0;9 2 0 0 0 0;10 2 0 0 0 0;11 2 0 0 0 0;12 2 0 0 0 0;13 2 0 0 0 0;	2674.9	3	71.1934	48.6159	113.123	7	0.00227	0.63312	0.88235	1.07143	0	0	0	No	7.79e-72	0	7.79e-72	sp|P78854|PLB1_SCHPO	348	680435000	703493000
cwq_mix2-2_726.5018.5018.2.0.dta	cwq_mix2-2_726.5018.5018.2.0.dta	cwq_mix2-2_726	5018	1684.82	2777.05	1389.03	2	1	NFJDSSTK		912.406	9 2 0 0 0 0	(N(N(H(H(H(H)))(H(H(H(H(H))))))))	287	0 1 0 0 0 0;0 2 0 0 0 0;1 2 0 0 0 0;2 2 0 0 0 0;3 2 0 0 0 0;4 2 0 0 0 0;5 2 0 0 0 0;6 2 0 0 0 0;7 2 0 0 0 0;8 2 0 0 0 0;	1864.63	3	51.6502	42.4601	68.7176	7	0.00515	1.8539	1	1.21429	0	0	0	No	4.69e-42	0	4.69e-42	sp|P78854|PLB1_SCHPO	348	23241600	16313300
cwq_mix2-2_726.5028.5028.3.0.dta	cwq_mix2-2_726.5028.5028.3.0.dta	cwq_mix2-2_726	5028	1687.47	3425.25	1142.42	3	1	NFJDSSTK		912.406	13 2 0 0 0 0	(N(N(H(H(H(H(H(H(H))))))(H(H(H(H(H(H)))))))))	837	0 1 0 0 0 0;0 2 0 0 0 0;1 2 0 0 0 0;2 2 0 0 0 0;3 2 0 0 0 0;4 2 0 0 0 0;5 2 0 0 0 0;6 2 0 0 0 0;7 2 0 0 0 0;8 2 0 0 0 0;9 2 0 0 0 0;10 2 0 0 0 0;11 2 0 0 0 0;12 2 0 0 0 0;	2512.85	3	81.2004	63.2641	114.511	7	0.0023	0.67079	0.9375	1.14286	0	0	0	No	7.67e-73	0	7.67e-73	sp|P78854|PLB1_SCHPO	348	802361000	847171000
cwq_mix2-2_726.5072.5072.3.0.dta	cwq_mix2-2_726.5072.5072.3.0.dta	cwq_mix2-2_726	5072	1698.95	3604.33	1202.12	3	1	NFJDSSTK		912.406	13 2 0 0 0 1	(N(N(H(H(H(H(H(H)))))(H(H(H(H(H(H(H(aH)))))))))))	6741	0 1 0 0 0 0;0 2 0 0 0 0;1 2 0 0 0 0;2 2 0 0 0 0;3 2 0 0 0 0;4 2 0 0 0 0;5 2 0 0 0 0;6 2 0 0 0 0;7 2 0 0 0 0;8 2 0 0 0 0;8 2 0 0 0 1;9 2 0 0 0 0;9 2 0 0 0 1;10 2 0 0 0 0;10 2 0 0 0 1;11 2 0 0 0 0;11 2 0 0 0 1;12 2 0 0 0 0;12 2 0 0 0 1;13 2 0 0 0 0;	2691.92	3	87.4702	59.1447	140.075	7	0.00345	0.95611	0.72727	1.07143	0	0	0	No	7.07e-90	0	7.07e-90	sp|P78854|PLB1_SCHPO	348	4047500000	3637820000
cwq_mix2-2_726.5075.5075.3.0.dta	cwq_mix2-2_726.5075.5075.3.0.dta	cwq_mix2-2_726	5075	1699.53	3587.31	1196.44	3	1	NFJDSSTK		912.406	14 2 0 0 0 0	(N(N(H(H(H(H(H))))(H(H(H(H)))(H(H(H(H(H)))))))))	939	0 1 0 0 0 0;0 2 0 0 0 0;1 2 0 0 0 0;2 2 0 0 0 0;3 2 0 0 0 0;4 2 0 0 0 0;5 2 0 0 0 0;6 2 0 0 0 0;7 2 0 0 0 0;8 2 0 0 0 0;9 2 0 0 0 0;10 2 0 0 0 0;11 2 0 0 0 0;12 2 0 0 0 0;13 2 0 0 0 0;	2674.9	3	50.2471	27.3958	92.6851	7	0.00218	0.60887	0.88235	0.92857	0	0	0	No	4.39e-58	0.00154879	0.00154879	sp|P78854|PLB1_SCHPO	348	680435000	703493000
cwq_mix2-2_726.5084.5084.3.0.dta	cwq_mix2-2_726.5084.5084.3.0.dta	cwq_mix2-2_726	5084	1701.84	3442.28	1148.1	3	1	NFJDSSTK		912.406	12 2 0 0 0 1	(N(N(H(H(H)(H(H)))(H(H(H(H(H(H(H(aH)))))))))))	6081	0 1 0 0 0 0;0 2 0 0 0 0;1 2 0 0 0 0;2 2 0 0 0 0;3 2 0 0 0 0;4 2 0 0 0 0;5 2 0 0 0 0;6 2 0 0 0 0;7 2 0 0 0 0;8 2 0 0 0 0;8 2 0 0 0 1;9 2 0 0 0 0;9 2 0 0 0 1;10 2 0 0 0 0;10 2 0 0 0 1;11 2 0 0 0 0;11 2 0 0 0 1;12 2 0 0 0 0;	2529.87	3	81.5243	52.6256	135.193	7	0.00475	1.37919	0.85	0.92857	0	0	0	No	1.04e-86	0	1.04e-86	sp|P78854|PLB1_SCHPO	348	3319350000	3032120000
cwq_mix2-2_726.5087.5087.2.0.dta	cwq_mix2-2_726.5087.5087.2.0.dta	cwq_mix2-2_726	5087	1702.31	2777.04	1389.03	2	1	NFJDSSTK		912.406	9 2 0 0 0 0	(N(N(H(H)(H(H)(H(H(H(H(H)))))))))	289	0 1 0 0 0 0;0 2 0 0 0 0;1 2 0 0 0 0;2 2 0 0 0 0;3 2 0 0 0 0;4 2 0 0 0 0;5 2 0 0 0 0;6 2 0 0 0 0;7 2 0 0 0 0;8 2 0 0 0 0;	1864.63	3	65.1055	60.4723	73.7099	7	0.00491	1.76964	1	1.35714	0	0	0	No	1.97e-45	0	1.97e-45	sp|P78854|PLB1_SCHPO	348	23241600	16313300
cwq_mix2-2_726.5110.5110.3.0.dta	cwq_mix2-2_726.5110.5110.3.0.dta	cwq_mix2-2_726	5110	1708.25	3425.25	1142.42	3	1	NFJDSSTK		912.406	13 2 0 0 0 0	(N(N(H(H(H)(H(H(H(H)))))(H(H(H(H(H(H)))))))))	839	0 1 0 0 0 0;0 2 0 0 0 0;1 2 0 0 0 0;2 2 0 0 0 0;3 2 0 0 0 0;4 2 0 0 0 0;5 2 0 0 0 0;6 2 0 0 0 0;7 2 0 0 0 0;8 2 0 0 0 0;9 2 0 0 0 0;10 2 0 0 0 0;11 2 0 0 0 0;12 2 0 0 0 0;	2512.85	3	73.9279	54.4213	110.155	7	0.00335	0.97822	0.9375	1.14286	0	0	0	No	8.01e-70	0	8.01e-70	sp|P78854|PLB1_SCHPO	348	802361000	847171000
cwq_mix2-2_726.5111.5111.3.0.dta	cwq_mix2-2_726.5111.5111.3.0.dta	cwq_mix2-2_726	5111	1708.53	3766.39	1256.13	3	1	NFJDSSTK		912.406	14 2 0 0 0 1	(N(N(H(H(H(H(H(H(H))))))(H(H(H(H(H(H(aH(H)))))))))))	7562	0 1 0 0 0 0;0 2 0 0 0 0;1 2 0 0 0 0;2 2 0 0 0 0;3 2 0 0 0 0;4 2 0 0 0 0;5 2 0 0 0 0;6 2 0 0 0 0;7 2 0 0 0 0;7 2 0 0 0 1;8 2 0 0 0 0;8 2 0 0 0 1;9 2 0 0 0 0;9 2 0 0 0 1;10 2 0 0 0 0;10 2 0 0 0 1;11 2 0 0 0 0;11 2 0 0 0 1;12 2 0 0 0 0;12 2 0 0 0 1;13 2 0 0 0 0;13 2 0 0 0 1;	2853.98	3	54.2951	34.3104	91.4094	7	0.006	1.59296	0.66667	0.92857	0	0	0	No	2.81e-57	0.00059312	0.00059312	sp|P78854|PLB1_SCHPO	348	370214000	331549000
cwq_mix2-2_726.5124.5124.2.0.dta	cwq_mix2-2_726.5124.5124.2.0.dta	cwq_mix2-2_726	5124	1712.08	2939.1	1470.05	2	1	NFJDSSTK		912.406	10 2 0 0 0 0	(N(N(H(H(H(H)))(H(H)(H(H)(H(H)))))))	444	0 1 0 0 0 0;0 2 0 0 0 0;1 2 0 0 0 0;2 2 0 0 0 0;3 2 0 0 0 0;4 2 0 0 0 0;5 2 0 0 0 0;6 2 0 0 0 0;7 2 0 0 0 0;8 2 0 0 0 0;9 2 0 0 0 0;	2026.69	3	37.9777	21.8109	68.0017	7	0.00902	3.06996	1	0.92857	0	0	0	No	1.6e-41	0.0053357	0.0053357	sp|P78854|PLB1_SCHPO	348	6721270	5499500
cwq_mix2-2_726.5166.5166.2.0.dta	cwq_mix2-2_726.5166.5166.2.0.dta	cwq_mix2-2_726	5166	1723.33	2777.05	1389.03	2	1	NFJDSSTK		912.406	9 2 0 0 0 0	(N(N(H(H(H(H)))(H(H(H(H(H))))))))	287	0 1 0 0 0 0;0 2 0 0 0 0;1 2 0 0 0 0;2 2 0 0 0 0;3 2 0 0 0 0;4 2 0 0 0 0;5 2 0 0 0 0;6 2 0 0 0 0;7 2 0 0 0 0;8 2 0 0 0 0;	1864.63	3	38.5952	24.2693	65.2003	7	0.00567	2.04043	1	0.92857	0	0	0	No	1.09e-39	0.003367	0.003367	sp|P78854|PLB1_SCHPO	348	23241600	16313300
cwq_mix2-2_726.5202.5202.2.0.dta	cwq_mix2-2_726.5202.5202.2.0.dta	cwq_mix2-2_726	5202	1733.08	2939.1	1470.05	2	1	NFJDSSTK		912.406	10 2 0 0 0 0	(N(N(H(H(H))(H(H(H(H(H(H(H))))))))))	426	0 1 0 0 0 0;0 2 0 0 0 0;1 2 0 0 0 0;2 2 0 0 0 0;3 2 0 0 0 0;4 2 0 0 0 0;5 2 0 0 0 0;6 2 0 0 0 0;7 2 0 0 0 0;8 2 0 0 0 0;9 2 0 0 0 0;	2026.69	3	35.3817	19.4597	64.9511	7	0.00446	1.51847	1	0.85714	0	0	0	No	1.72e-39	0.00552486	0.00552486	sp|P78854|PLB1_SCHPO	348	3903630	5499500
cwq_mix2-2_726.5311.5311.3.0.dta	cwq_mix2-2_726.5311.5311.3.0.dta	cwq_mix2-2_726	5311	1762.74	3604.34	1202.12	3	1	NFJDSSTK		912.406	13 2 0 0 0 1	(N(N(H(H(H(H(H))))(H(H(H(H(H(H(H(aH(H))))))))))))	6837	0 1 0 0 0 0;0 2 0 0 0 0;1 2 0 0 0 0;2 2 0 0 0 0;3 2 0 0 0 0;4 2 0 0 0 0;5 2 0 0 0 0;6 2 0 0 0 0;7 2 0 0 0 0;8 2 0 0 0 0;8 2 0 0 0 1;9 2 0 0 0 0;9 2 0 0 0 1;10 2 0 0 0 0;10 2 0 0 0 1;11 2 0 0 0 0;11 2 0 0 0 1;12 2 0 0 0 0;12 2 0 0 0 1;	2691.92	3	81.7636	56.9404	127.864	7	0.00507	1.4064	0.7619	1.07143	0	0	0	No	1.56e-81	0	1.56e-81	sp|P78854|PLB1_SCHPO	348	221417000	160367000
cwq_mix2-2_726.5314.5314.3.0.dta	cwq_mix2-2_726.5314.5314.3.0.dta	cwq_mix2-2_726	5314	1763.57	3442.28	1148.1	3	1	NFJDSSTK		912.406	12 2 0 0 0 1	(N(N(H(H(H(H)))(H(H(H(H(H(H(H(H(aH))))))))))))	5989	0 1 0 0 0 0;0 2 0 0 0 0;1 2 0 0 0 0;2 2 0 0 0 0;3 2 0 0 0 0;4 2 0 0 0 0;5 2 0 0 0 0;6 2 0 0 0 0;7 2 0 0 0 0;8 2 0 0 0 0;9 2 0 0 0 0;9 2 0 0 0 1;10 2 0 0 0 0;10 2 0 0 0 1;11 2 0 0 0 0;11 2 0 0 0 1;12 2 0 0 0 0;	2529.87	3	67.5075	53.6595	93.2252	7	0.00543	1.57877	0.78947	1.07143	0	0	0	No	1.38e-58	0	1.38e-58	sp|P78854|PLB1_SCHPO	348	261750000	213777000
cwq_mix2-2_726.5386.5386.3.0.dta	cwq_mix2-2_726.5386.5386.3.0.dta	cwq_mix2-2_726	5386	1782.55	3280.23	1094.08	3	1	NFJDSSTK		912.406	11 2 0 0 0 1	(N(N(H(H(H))(H(H(H(H(H(H(H(aH(H))))))))))))	5147	0 1 0 0 0 0;0 2 0 0 0 0;1 2 0 0 0 0;2 2 0 0 0 0;3 2 0 0 0 0;4 2 0 0 0 0;5 2 0 0 0 0;6 2 0 0 0 0;7 2 0 0 0 0;8 2 0 0 0 0;8 2 0 0 0 1;9 2 0 0 0 0;9 2 0 0 0 1;10 2 0 0 0 0;10 2 0 0 0 1;	2367.82	3	37.1909	16.5082	75.6016	7	0.00463	1.41149	0.82353	0.78571	0	0	0	No	1.09e-46	0.00697579	0.00697579	sp|P78854|PLB1_SCHPO	348	31323100	84481700
cwq_mix2-2_726.5460.5460.3.0.dta	cwq_mix2-2_726.5460.5460.3.0.dta	cwq_mix2-2_726	5460	1802.5	3442.28	1148.1	3	1	NFJDSSTK		912.406	12 2 0 0 0 1	(N(N(H(H(H(H)))(H(H(H(H(H(H(H(aH(H))))))))))))	6000	0 1 0 0 0 0;0 2 0 0 0 0;1 2 0 0 0 0;2 2 0 0 0 0;3 2 0 0 0 0;4 2 0 0 0 0;5 2 0 0 0 0;6 2 0 0 0 0;7 2 0 0 0 0;8 2 0 0 0 0;8 2 0 0 0 1;9 2 0 0 0 0;9 2 0 0 0 1;10 2 0 0 0 0;10 2 0 0 0 1;11 2 0 0 0 0;11 2 0 0 0 1;	2529.87	3	82.429	66.8025	111.45	7	0.00524	1.52125	0.78947	1.21429	0	0	0	No	1.23e-70	0	1.23e-70	sp|P78854|PLB1_SCHPO	348	301079000	221301000
cwq_mix2-2_726.5542.5542.3.0.dta	cwq_mix2-2_726.5542.5542.3.0.dta	cwq_mix2-2_726	5542	1824.19	3442.28	1148.1	3	1	NFJDSSTK		912.406	12 2 0 0 0 1	(N(N(H(H(H(H)))(H(H(H(H(H(H(H(H(aH))))))))))))	5989	0 1 0 0 0 0;0 2 0 0 0 0;1 2 0 0 0 0;2 2 0 0 0 0;3 2 0 0 0 0;4 2 0 0 0 0;5 2 0 0 0 0;6 2 0 0 0 0;7 2 0 0 0 0;8 2 0 0 0 0;9 2 0 0 0 0;9 2 0 0 0 1;10 2 0 0 0 0;10 2 0 0 0 1;11 2 0 0 0 0;11 2 0 0 0 1;12 2 0 0 0 0;	2529.87	3	37.8664	15.47	79.4596	7	0.00302	0.87807	0.78947	0.64286	0	0	0	No	3.51e-49	0.00949127	0.00949127	sp|P78854|PLB1_SCHPO	348	38567800	29683600
cwq_mix2-2_726.5735.5735.2.0.dta	cwq_mix2-2_726.5735.5735.2.0.dta	cwq_mix2-2_726	5735	1875.83	2777.04	1389.02	2	1	NFJDSSTK		912.406	9 2 0 0 0 0	(N(N(H(H(H))(H(H)(H(H(H(H))))))))	306	0 1 0 0 0 0;0 2 0 0 0 0;1 2 0 0 0 0;2 2 0 0 0 0;3 2 0 0 0 0;4 2 0 0 0 0;5 2 0 0 0 0;6 2 0 0 0 0;7 2 0 0 0 0;8 2 0 0 0 0;	1864.63	3	27.9426	15.4397	51.1622	7	0.0018	0.6483	0.91667	0.78571	0	0	0	No	1.56e-30	0.00949127	0.00949127	sp|P78854|PLB1_SCHPO	348	6395560	2064150
cwq_mix2-2_726.5799.5799.2.0.dta	cwq_mix2-2_726.5799.5799.2.0.dta	cwq_mix2-2_726	5799	1893.4	2290.88	1145.95	2	1	NFJDSSTK		912.406	6 2 0 0 0 0	(N(N(H(H)(H(H)(H(H))))))	47	0 1 0 0 0 0;0 2 0 0 0 0;1 2 0 0 0 0;2 2 0 0 0 0;3 2 0 0 0 0;4 2 0 0 0 0;5 2 0 0 0 0;	1378.48	3	46.5866	39.6809	59.4116	7	0.00214	0.93355	1	1	0	0	0	No	5.93e-36	0	5.93e-36	sp|P78854|PLB1_SCHPO	348	83231500	15264300
cwq_mix2-2_726.5863.5863.2.0.dta	cwq_mix2-2_726.5863.5863.2.0.dta	cwq_mix2-2_726	5863	1910.58	2290.88	1145.95	2	1	NFJDSSTK		912.406	6 2 0 0 0 0	(N(N(H(H)(H(H)(H(H))))))	47	0 1 0 0 0 0;0 2 0 0 0 0;1 2 0 0 0 0;2 2 0 0 0 0;3 2 0 0 0 0;4 2 0 0 0 0;5 2 0 0 0 0;	1378.48	3	45.1612	35.876	62.4051	7	0.00241	1.05228	1	0.92857	0	0	0	No	6.65e-38	0	6.65e-38	sp|P78854|PLB1_SCHPO	348	83231500	15264300
cwq_mix2-2_726.5919.5919.2.1.dta	cwq_mix2-2_726.5919.5919.2.1.dta	cwq_mix2-2_726	5919	1925.8	2290.88	1145.95	2	1	NFJDSSTK		912.406	6 2 0 0 0 0	(N(N(H(H)(H(H)(H)(H)))))	49	0 1 0 0 0 0;0 2 0 0 0 0;1 2 0 0 0 0;2 2 0 0 0 0;3 2 0 0 0 0;4 2 0 0 0 0;5 2 0 0 0 0;	1378.48	3	29.9219	14.2991	58.9357	7	0.00252	1.09943	1	0.64286	0	0	0	No	1.39e-35	0.00949127	0.00949127	sp|P78854|PLB1_SCHPO	348	16409300	1140500
cwq_mix2-2_726.6045.6045.3.0.dta	cwq_mix2-2_726.6045.6045.3.0.dta	cwq_mix2-2_726	6045	1959.98	4100.53	1367.51	3	1	JSTCITAR	4,Carbamidomethyl[C];	922.441	16 2 0 0 0 1	(N(N(H(H(H(H))(H(H(H(H)))))(H(H(H(H(H(H(H(H(aH))))))))))))	8557	0 1 0 0 0 0;0 2 0 0 0 0;1 2 0 0 0 0;2 2 0 0 0 0;3 2 0 0 0 0;4 2 0 0 0 0;5 2 0 0 0 0;6 2 0 0 0 0;7 2 0 0 0 0;8 2 0 0 0 0;9 2 0 0 0 0;9 2 0 0 0 1;10 2 0 0 0 0;10 2 0 0 0 1;11 2 0 0 0 0;11 2 0 0 0 1;12 2 0 0 0 0;12 2 0 0 0 1;13 2 0 0 0 0;13 2 0 0 0 1;14 2 0 0 0 0;14 2 0 0 0 1;15 2 0 0 0 0;15 2 0 0 0 1;16 2 0 0 0 0;	3178.08	1	26.4083	14.4067	48.6971	7	0.00408	0.99447	0.51852	0.78571	0	0	0	No	8.21e-29	0.00949127	0.00949127	sp|O14073|YEA8_SCHPO	336	3325370	3134730
cwq_mix2-2_726.6096.6096.3.0.dta	cwq_mix2-2_726.6096.6096.3.0.dta	cwq_mix2-2_726	6096	1973.63	3938.48	1313.5	3	1	JSTCITAR	4,Carbamidomethyl[C];	922.441	15 2 0 0 0 1	(N(N(H(H(H)(H(H(H(H)))))(H(H(H(H(H(H(H(aH(H))))))))))))	7957	0 1 0 0 0 0;0 2 0 0 0 0;1 2 0 0 0 0;2 2 0 0 0 0;3 2 0 0 0 0;4 2 0 0 0 0;5 2 0 0 0 0;6 2 0 0 0 0;7 2 0 0 0 0;8 2 0 0 0 0;8 2 0 0 0 1;9 2 0 0 0 0;9 2 0 0 0 1;10 2 0 0 0 0;10 2 0 0 0 1;11 2 0 0 0 0;11 2 0 0 0 1;12 2 0 0 0 0;12 2 0 0 0 1;13 2 0 0 0 0;13 2 0 0 0 1;14 2 0 0 0 0;14 2 0 0 0 1;	3016.03	1	46.9297	31.0876	76.3509	7	0.00434	1.10151	0.64	1.07143	0	0	0	No	3.38e-47	0.00154879	0.00154879	sp|O14073|YEA8_SCHPO	336	20703300	19113800
cwq_mix2-2_726.6166.6166.3.0.dta	cwq_mix2-2_726.6166.6166.3.0.dta	cwq_mix2-2_726	6166	1992.56	3938.48	1313.5	3	1	JSTCITAR	4,Carbamidomethyl[C];	922.441	15 2 0 0 0 1	(N(N(H(H(H(H(H(H(H(H)))))))(H(H(H(H(H(aH(H(H)))))))))))	7892	0 1 0 0 0 0;0 2 0 0 0 0;1 2 0 0 0 0;2 2 0 0 0 0;3 2 0 0 0 0;4 2 0 0 0 0;5 2 0 0 0 0;6 2 0 0 0 0;6 2 0 0 0 1;7 2 0 0 0 0;7 2 0 0 0 1;8 2 0 0 0 0;8 2 0 0 0 1;9 2 0 0 0 0;9 2 0 0 0 1;10 2 0 0 0 0;10 2 0 0 0 1;11 2 0 0 0 0;11 2 0 0 0 1;12 2 0 0 0 0;12 2 0 0 0 1;13 2 0 0 0 0;13 2 0 0 0 1;14 2 0 0 0 1;	3016.03	1	49.0836	30.9712	82.7209	7	0.00751	1.90588	0.69231	1.07143	0	0	0	No	1.91e-51	0.00154879	0.00154879	sp|O14073|YEA8_SCHPO	336	20703300	19113800
cwq_mix2-2_726.6196.6196.3.0.dta	cwq_mix2-2_726.6196.6196.3.0.dta	cwq_mix2-2_726	6196	2000.86	3776.43	1259.48	3	1	JSTCITAR	4,Carbamidomethyl[C];	922.441	14 2 0 0 0 1	(N(N(H(H(H(H))(H(H(H))))(H(H(H(H(H(aH(H(H)))))))))))	7381	0 1 0 0 0 0;0 2 0 0 0 0;1 2 0 0 0 0;2 2 0 0 0 0;3 2 0 0 0 0;4 2 0 0 0 0;5 2 0 0 0 0;6 2 0 0 0 0;6 2 0 0 0 1;7 2 0 0 0 0;7 2 0 0 0 1;8 2 0 0 0 0;8 2 0 0 0 1;9 2 0 0 0 0;9 2 0 0 0 1;10 2 0 0 0 0;10 2 0 0 0 1;11 2 0 0 0 0;11 2 0 0 0 1;12 2 0 0 0 0;12 2 0 0 0 1;13 2 0 0 0 1;	2853.98	1	59.8597	34.562	106.841	7	0.01197	3.16958	0.66667	1.07143	0	0	0	No	1.56e-67	0.00059312	0.00059312	sp|O14073|YEA8_SCHPO	336	45470000	39019800
cwq_mix2-2_726.6212.6212.3.0.dta	cwq_mix2-2_726.6212.6212.3.0.dta	cwq_mix2-2_726	6212	2005.25	2775.07	925.693	3	1	JGTMCDITK	5,Carbamidomethyl[C];4,Oxidation[M];	1055.45	7 2 0 0 0 1	(N(N(H(H(H(H(H(H(H(aH))))))))))	1944	0 1 0 0 0 0;0 2 0 0 0 0;1 2 0 0 0 0;2 2 0 0 0 0;3 2 0 0 0 0;4 2 0 0 0 0;5 2 0 0 0 0;6 2 0 0 0 0;7 2 0 0 0 0;	1719.61	1	32.9381	28.139	41.8507	7	0.00771	2.77858	0.72727	1	0	0	0	No	2.1e-24	0.00154879	0.00154879	sp|Q9UTC8|OS9_SCHPO	199	2779900	2703180
cwq_mix2-2_726.6218.6218.3.0.dta	cwq_mix2-2_726.6218.6218.3.0.dta	cwq_mix2-2_726	6218	2006.78	2937.12	979.71	3	1	JGTMCDITK	5,Carbamidomethyl[C];4,Oxidation[M];	1055.45	8 2 0 0 0 1	(N(N(H(H(H(H(H(H(H(H(aH)))))))))))	2546	0 1 0 0 0 0;0 2 0 0 0 0;1 2 0 0 0 0;2 2 0 0 0 0;3 2 0 0 0 0;4 2 0 0 0 0;5 2 0 0 0 0;6 2 0 0 0 0;7 2 0 0 0 0;8 2 0 0 0 0;	1881.66	1	34.8362	23.6895	55.5372	7	0.00586	1.99423	0.83333	0.875	0	0	0	No	2.31e-33	0.0042898	0.0042898	sp|Q9UTC8|OS9_SCHPO	199	6590540	6515360
cwq_mix2-2_726.6231.6231.3.0.dta	cwq_mix2-2_726.6231.6231.3.0.dta	cwq_mix2-2_726	6231	2010.33	3759.4	1253.81	3	1	JSTCITAR	4,Carbamidomethyl[C];	922.441	15 2 0 0 0 0	(N(N(H(H(H))(H(H(H(H(H(H)))))(H(H(H(H(H(H))))))))))	1020	0 1 0 0 0 0;0 2 0 0 0 0;1 2 0 0 0 0;2 2 0 0 0 0;3 2 0 0 0 0;4 2 0 0 0 0;5 2 0 0 0 0;6 2 0 0 0 0;7 2 0 0 0 0;8 2 0 0 0 0;9 2 0 0 0 0;10 2 0 0 0 0;11 2 0 0 0 0;12 2 0 0 0 0;13 2 0 0 0 0;14 2 0 0 0 0;	2836.95	1	35.3017	21.7958	60.3842	7	0.00827	2.19949	0.77778	1	0	0	0	No	1.47e-36	0.0053357	0.0053357	sp|O14073|YEA8_SCHPO	336	11564700	12632600
cwq_mix2-2_726.6252.6252.3.0.dta	cwq_mix2-2_726.6252.6252.3.0.dta	cwq_mix2-2_726	6252	2015.94	3290.27	1097.43	3	1	JSTCITAR	4,Carbamidomethyl[C];	922.441	11 2 0 0 0 1	(N(N(H(H(H))(H(H(H(H(H(H(H(aH(H))))))))))))	5147	0 1 0 0 0 0;0 2 0 0 0 0;1 2 0 0 0 0;2 2 0 0 0 0;3 2 0 0 0 0;4 2 0 0 0 0;5 2 0 0 0 0;6 2 0 0 0 0;7 2 0 0 0 0;8 2 0 0 0 0;8 2 0 0 0 1;9 2 0 0 0 0;9 2 0 0 0 1;10 2 0 0 0 0;10 2 0 0 0 1;	2367.82	1	42.8051	22.7681	80.0168	7	0.01167	3.54712	0.82353	1	0	0	0	No	1.27e-49	0.00519849	0.00519849	sp|O14073|YEA8_SCHPO	336	7176270	6937310
cwq_mix2-2_726.6267.6267.3.0.dta	cwq_mix2-2_726.6267.6267.3.0.dta	cwq_mix2-2_726	6267	2020.04	3776.43	1259.48	3	1	JSTCITAR	4,Carbamidomethyl[C];	922.441	14 2 0 0 0 1	(N(N(H(H(H(H))(H(H)))(H(H(H(H(H(H(H(aH(H))))))))))))	7442	0 1 0 0 0 0;0 2 0 0 0 0;1 2 0 0 0 0;2 2 0 0 0 0;3 2 0 0 0 0;4 2 0 0 0 0;5 2 0 0 0 0;6 2 0 0 0 0;7 2 0 0 0 0;8 2 0 0 0 0;8 2 0 0 0 1;9 2 0 0 0 0;9 2 0 0 0 1;10 2 0 0 0 0;10 2 0 0 0 1;11 2 0 0 0 0;11 2 0 0 0 1;12 2 0 0 0 0;12 2 0 0 0 1;13 2 0 0 0 0;13 2 0 0 0 1;	2853.98	1	48.4376	32.3164	78.3769	7	0.01389	3.678	0.69565	1.07143	0	0	0	No	1.89e-48	0.00112803	0.00112803	sp|O14073|YEA8_SCHPO	336	45470000	39019800
cwq_mix2-2_726.6271.6271.3.0.dta	cwq_mix2-2_726.6271.6271.3.0.dta	cwq_mix2-2_726	6271	2021.15	3614.38	1205.46	3	1	JSTCITAR	4,Carbamidomethyl[C];	922.441	13 2 0 0 0 1	(N(N(H(H(H(H(H))))(H(H(H(H(H(H(H(H(aH))))))))))))	6825	0 1 0 0 0 0;0 2 0 0 0 0;1 2 0 0 0 0;2 2 0 0 0 0;3 2 0 0 0 0;4 2 0 0 0 0;5 2 0 0 0 0;6 2 0 0 0 0;7 2 0 0 0 0;8 2 0 0 0 0;9 2 0 0 0 0;9 2 0 0 0 1;10 2 0 0 0 0;10 2 0 0 0 1;11 2 0 0 0 0;11 2 0 0 0 1;12 2 0 0 0 0;12 2 0 0 0 1;13 2 0 0 0 0;	2691.92	1	38.6925	22.5557	68.661	7	0.01142	3.16047	0.71429	1	0	0	0	No	5.17e-42	0.0053357	0.0053357	sp|O14073|YEA8_SCHPO	336	21077800	15596100
cwq_mix2-2_726.6308.6308.3.0.dta	cwq_mix2-2_726.6308.6308.3.0.dta	cwq_mix2-2_726	6308	2031.05	3010.22	1004.08	3	1	IJHTTIER		983.527	10 2 0 0 0 0	(N(N(H(H(H))(H(H(H(H(H(H(H))))))))))	426	0 1 0 0 0 0;0 2 0 0 0 0;1 2 0 0 0 0;2 2 0 0 0 0;3 2 0 0 0 0;4 2 0 0 0 0;5 2 0 0 0 0;6 2 0 0 0 0;7 2 0 0 0 0;8 2 0 0 0 0;9 2 0 0 0 0;	2026.69	2	54.7657	21.7829	116.019	7	0.00375	1.24706	1	0.71429	0	0	0	No	6.62e-74	0.0053357	0.0053357	sp|Q9UT11|YLW3_SCHPO	46	23643500	21888400
cwq_mix2-2_726.6386.6386.2.0.dta	cwq_mix2-2_726.6386.6386.2.0.dta	cwq_mix2-2_726	6386	2052.37	2848.17	1424.59	2	1	IJHTTIER		983.527	9 2 0 0 0 0	(N(N(H(H)(H(H(H(H)))(H(H(H)))))))	290	0 1 0 0 0 0;0 2 0 0 0 0;1 2 0 0 0 0;2 2 0 0 0 0;3 2 0 0 0 0;4 2 0 0 0 0;5 2 0 0 0 0;6 2 0 0 0 0;7 2 0 0 0 0;8 2 0 0 0 0;	1864.63	2	41.6942	25.6885	71.419	7	0.00403	1.41507	1	1	0	0	0	No	8.32e-44	0.00247647	0.00247647	sp|Q9UT11|YLW3_SCHPO	46	5290390	5087960
cwq_mix2-2_726.6409.6409.3.0.dta	cwq_mix2-2_726.6409.6409.3.0.dta	cwq_mix2-2_726	6409	2058.57	2686.11	896.042	3	1	IJHTTIER		983.527	8 2 0 0 0 0	(N(N(H(H(H(H)))(H(H)(H)(H)))))	182	0 1 0 0 0 0;0 2 0 0 0 0;1 2 0 0 0 0;2 2 0 0 0 0;3 2 0 0 0 0;4 2 0 0 0 0;5 2 0 0 0 0;6 2 0 0 0 0;7 2 0 0 0 0;	1702.58	2	46.4118	16.4315	102.089	7	0.00334	1.24522	1	0.71429	0	0	0	No	1.73e-64	0.00734394	0.00734394	sp|Q9UT11|YLW3_SCHPO	46	1635770000	1636490000
cwq_mix2-2_726.6410.6410.3.0.dta	cwq_mix2-2_726.6410.6410.3.0.dta	cwq_mix2-2_726	6410	2058.85	2848.16	950.06	3	1	IJHTTIER		983.527	9 2 0 0 0 0	(N(N(H(H(H(H)))(H(H(H))(H(H))))))	294	0 1 0 0 0 0;0 2 0 0 0 0;1 2 0 0 0 0;2 2 0 0 0 0;3 2 0 0 0 0;4 2 0 0 0 0;5 2 0 0 0 0;6 2 0 0 0 0;7 2 0 0 0 0;8 2 0 0 0 0;	1864.63	2	81.0932	55.3023	128.991	7	0.00307	1.07766	1	1	0	0	0	No	2.56e-82	0	2.56e-82	sp|Q9UT11|YLW3_SCHPO	46	216847000	233760000
cwq_mix2-2_726.6471.6471.2.0.dta	cwq_mix2-2_726.6471.6471.2.0.dta	cwq_mix2-2_726	6471	2075.15	2686.11	1343.56	2	1	IJHTTIER		983.527	8 2 0 0 0 0	(N(N(H(H(H(H(H)))(H(H(H)))))))	191	0 1 0 0 0 0;0 2 0 0 0 0;1 2 0 0 0 0;2 2 0 0 0 0;3 2 0 0 0 0;4 2 0 0 0 0;5 2 0 0 0 0;6 2 0 0 0 0;7 2 0 0 0 0;	1702.58	2	71.667	64.5697	84.8477	7	0.00315	1.17113	1	1.14286	0	0	0	No	7.22e-53	0	7.22e-53	sp|Q9UT11|YLW3_SCHPO	46	102793000	92382900
cwq_mix2-2_726.6481.6481.3.0.dta	cwq_mix2-2_726.6481.6481.3.0.dta	cwq_mix2-2_726	6481	2077.79	2686.11	896.043	3	1	IJHTTIER		983.527	8 2 0 0 0 0	(N(N(H(H(H(H(H(H(H(H))))))))))	179	0 1 0 0 0 0;0 2 0 0 0 0;1 2 0 0 0 0;2 2 0 0 0 0;3 2 0 0 0 0;4 2 0 0 0 0;5 2 0 0 0 0;6 2 0 0 0 0;7 2 0 0 0 0;	1702.58	2	103.718	83.5091	141.247	7	0.00501	1.86619	1	1.07143	0	0	0	No	1.09e-90	0	1.09e-90	sp|Q9UT11|YLW3_SCHPO	46	1635240000	1636490000
cwq_mix2-2_726.6482.6482.3.0.dta	cwq_mix2-2_726.6482.6482.3.0.dta	cwq_mix2-2_726	6482	2078.01	2848.16	950.059	3	1	IJHTTIER		983.527	9 2 0 0 0 0	(N(N(H(H(H(H(H(H(H(H(H)))))))))))	295	0 1 0 0 0 0;0 2 0 0 0 0;1 2 0 0 0 0;2 2 0 0 0 0;3 2 0 0 0 0;4 2 0 0 0 0;5 2 0 0 0 0;6 2 0 0 0 0;7 2 0 0 0 0;8 2 0 0 0 0;	1864.63	2	64.8575	32.8513	124.298	7	0.00138	0.48465	1	0.85714	0	0	0	No	2.46e-79	0.00112803	0.00112803	sp|Q9UT11|YLW3_SCHPO	46	216847000	233760000
cwq_mix2-2_726.6508.6508.3.0.dta	cwq_mix2-2_726.6508.6508.3.0.dta	cwq_mix2-2_726	6508	2084.55	3652.34	1218.12	3	1	FJCTTR	3,Carbamidomethyl[C];	798.356	14 2 0 0 0 1	(N(N(H(H(H(H))(H(H)))(H(H(H(H(H(H(H(aH(H))))))))))))	7442	0 1 0 0 0 0;0 2 0 0 0 0;1 2 0 0 0 0;2 2 0 0 0 0;3 2 0 0 0 0;4 2 0 0 0 0;5 2 0 0 0 0;6 2 0 0 0 0;7 2 0 0 0 0;8 2 0 0 0 0;8 2 0 0 0 1;9 2 0 0 0 0;9 2 0 0 0 1;10 2 0 0 0 0;10 2 0 0 0 1;11 2 0 0 0 0;11 2 0 0 0 1;12 2 0 0 0 0;12 2 0 0 0 1;13 2 0 0 0 0;13 2 0 0 0 1;	2853.98	2	45.798	18.2525	96.9539	7	0.00475	1.30128	0.73913	0.8	0	0	0	No	4.89e-61	0.00552486	0.00552486	sp|P87167|BUT2_SCHPO	333	7495810	1755380000
cwq_mix2-2_726.6549.6549.3.0.dta	cwq_mix2-2_726.6549.6549.3.0.dta	cwq_mix2-2_726	6549	2095.35	2686.11	896.042	3	1	IJHTTIER		983.527	8 2 0 0 0 0	(N(N(H(H(H(H(H)))(H(H(H)))))))	191	0 1 0 0 0 0;0 2 0 0 0 0;1 2 0 0 0 0;2 2 0 0 0 0;3 2 0 0 0 0;4 2 0 0 0 0;5 2 0 0 0 0;6 2 0 0 0 0;7 2 0 0 0 0;	1702.58	2	113.1	96.7001	143.557	7	0.00408	1.51885	1	1.14286	0	0	0	No	7.34e-92	0	7.34e-92	sp|Q9UT11|YLW3_SCHPO	46	1635240000	1636490000
cwq_mix2-2_726.6550.6550.2.0.dta	cwq_mix2-2_726.6550.6550.2.0.dta	cwq_mix2-2_726	6550	2095.62	2686.11	1343.56	2	1	IJHTTIER		983.527	8 2 0 0 0 0	(N(N(H(H(H(H(H(H(H(H))))))))))	179	0 1 0 0 0 0;0 2 0 0 0 0;1 2 0 0 0 0;2 2 0 0 0 0;3 2 0 0 0 0;4 2 0 0 0 0;5 2 0 0 0 0;6 2 0 0 0 0;7 2 0 0 0 0;	1702.58	2	87.5128	90.1136	82.6826	7	0.00255	0.94851	1	1.35714	0	0	0	No	2.01e-51	0	2.01e-51	sp|Q9UT11|YLW3_SCHPO	46	102793000	92382900
cwq_mix2-2_726.6551.6551.3.0.dta	cwq_mix2-2_726.6551.6551.3.0.dta	cwq_mix2-2_726	6551	2095.94	2848.16	950.059	3	1	IJHTTIER		983.527	9 2 0 0 0 0	(N(N(H(H)(H(H)(H(H(H(H(H)))))))))	289	0 1 0 0 0 0;0 2 0 0 0 0;1 2 0 0 0 0;2 2 0 0 0 0;3 2 0 0 0 0;4 2 0 0 0 0;5 2 0 0 0 0;6 2 0 0 0 0;7 2 0 0 0 0;8 2 0 0 0 0;	1864.63	2	44.977	19.1868	92.8732	7	0.00065	0.22975	1	0.71429	0	0	0	No	2.25e-58	0.00552486	0.00552486	sp|Q9UT11|YLW3_SCHPO	46	218307000	234705000
cwq_mix2-2_726.6570.6570.3.0.dta	cwq_mix2-2_726.6570.6570.3.0.dta	cwq_mix2-2_726	6570	2100.86	3814.39	1272.14	3	1	FJCTTR	3,Carbamidomethyl[C];	798.356	15 2 0 0 0 1	(N(N(H(H(H(H(H(H(H))))))(H(H(H(H(H(H(H(H(aH))))))))))))	7895	0 1 0 0 0 0;0 2 0 0 0 0;1 2 0 0 0 0;2 2 0 0 0 0;3 2 0 0 0 0;4 2 0 0 0 0;5 2 0 0 0 0;6 2 0 0 0 0;7 2 0 0 0 0;8 2 0 0 0 0;9 2 0 0 0 0;9 2 0 0 0 1;10 2 0 0 0 0;10 2 0 0 0 1;11 2 0 0 0 0;11 2 0 0 0 1;12 2 0 0 0 0;12 2 0 0 0 1;13 2 0 0 0 0;13 2 0 0 0 1;14 2 0 0 0 0;14 2 0 0 0 1;15 2 0 0 0 0;	3016.03	2	65.477	29.1516	132.938	7	0.00492	1.29097	0.68	1	0	0	0	No	5.59e-85	0.00154879	0.00154879	sp|P87167|BUT2_SCHPO	333	1013000000	895417000
cwq_mix2-2_726.6596.6596.3.0.dta	cwq_mix2-2_726.6596.6596.3.0.dta	cwq_mix2-2_726	6596	2107.39	3490.28	1164.1	3	1	FJCTTR	3,Carbamidomethyl[C];	798.356	13 2 0 0 0 1	(N(N(H(H(H(H(H(H)))))(H(H(H(H(H(H(H(aH)))))))))))	6741	0 1 0 0 0 0;0 2 0 0 0 0;1 2 0 0 0 0;2 2 0 0 0 0;3 2 0 0 0 0;4 2 0 0 0 0;5 2 0 0 0 0;6 2 0 0 0 0;7 2 0 0 0 0;8 2 0 0 0 0;8 2 0 0 0 1;9 2 0 0 0 0;9 2 0 0 0 1;10 2 0 0 0 0;10 2 0 0 0 1;11 2 0 0 0 0;11 2 0 0 0 1;12 2 0 0 0 0;12 2 0 0 0 1;13 2 0 0 0 0;	2691.92	2	57.1431	22.0844	122.252	7	0.00387	1.10969	0.77273	1	0	0	0	No	6.66e-78	0.0053357	0.0053357	sp|P87167|BUT2_SCHPO	333	1668240000	1616510000
cwq_mix2-2_726.6618.6618.3.0.dta	cwq_mix2-2_726.6618.6618.3.0.dta	cwq_mix2-2_726	6618	2113.09	2686.11	896.041	3	1	IJHTTIER		983.527	8 2 0 0 0 0	(N(N(H(H(H(H))(H(H(H(H))))))))	192	0 1 0 0 0 0;0 2 0 0 0 0;1 2 0 0 0 0;2 2 0 0 0 0;3 2 0 0 0 0;4 2 0 0 0 0;5 2 0 0 0 0;6 2 0 0 0 0;7 2 0 0 0 0;	1702.58	2	81.2898	54.0476	131.883	7	0.00134	0.50028	1	1	0	0	0	No	4.82e-84	0	4.82e-84	sp|Q9UT11|YLW3_SCHPO	46	1635240000	1640150000
cwq_mix2-2_726.6619.6619.2.0.dta	cwq_mix2-2_726.6619.6619.2.0.dta	cwq_mix2-2_726	6619	2113.37	2686.11	1343.56	2	1	IJHTTIER		983.527	8 2 0 0 0 0	(N(N(H(H(H(H))(H(H(H(H))))))))	192	0 1 0 0 0 0;0 2 0 0 0 0;1 2 0 0 0 0;2 2 0 0 0 0;3 2 0 0 0 0;4 2 0 0 0 0;5 2 0 0 0 0;6 2 0 0 0 0;7 2 0 0 0 0;	1702.58	2	36.2406	18.09	69.9489	7	0.00252	0.93659	1	0.78571	0	0	0	No	6.26e-43	0.00552486	0.00552486	sp|Q9UT11|YLW3_SCHPO	46	102793000	92861300
cwq_mix2-2_726.6640.6640.3.0.dta	cwq_mix2-2_726.6640.6640.3.0.dta	cwq_mix2-2_726	6640	2118.57	3652.34	1218.12	3	1	FJCTTR	3,Carbamidomethyl[C];	798.356	14 2 0 0 0 1	(N(N(H(H(H(H(H(H)))))(H(H(H(H(H(H(H(H(aH))))))))))))	7534	0 1 0 0 0 0;0 2 0 0 0 0;1 2 0 0 0 0;2 2 0 0 0 0;3 2 0 0 0 0;4 2 0 0 0 0;5 2 0 0 0 0;6 2 0 0 0 0;7 2 0 0 0 0;8 2 0 0 0 0;9 2 0 0 0 0;9 2 0 0 0 1;10 2 0 0 0 0;10 2 0 0 0 1;11 2 0 0 0 0;11 2 0 0 0 1;12 2 0 0 0 0;12 2 0 0 0 1;13 2 0 0 0 0;13 2 0 0 0 1;14 2 0 0 0 0;	2853.98	2	64.5128	19.9947	147.189	7	0.00418	1.14357	0.73913	0.9	0	0	0	No	3.12e-94	0.00552486	0.00552486	sp|P87167|BUT2_SCHPO	333	2007710000	1753140000
cwq_mix2-2_726.6642.6642.3.0.dta	cwq_mix2-2_726.6642.6642.3.0.dta	cwq_mix2-2_726	6642	2118.98	3473.26	1158.42	3	1	FJCTTR	3,Carbamidomethyl[C];	798.356	14 2 0 0 0 0	(N(N(H(H(H(H(H))))(H(H(H))(H(H(H(H(H(H))))))))))	956	0 1 0 0 0 0;0 2 0 0 0 0;1 2 0 0 0 0;2 2 0 0 0 0;3 2 0 0 0 0;4 2 0 0 0 0;5 2 0 0 0 0;6 2 0 0 0 0;7 2 0 0 0 0;8 2 0 0 0 0;9 2 0 0 0 0;10 2 0 0 0 0;11 2 0 0 0 0;12 2 0 0 0 0;13 2 0 0 0 0;	2674.9	2	54.1603	24.2128	109.777	7	0.00125	0.36053	0.88235	1	0	0	0	No	1.21e-69	0.003367	0.003367	sp|P87167|BUT2_SCHPO	333	391560000	385098000
cwq_mix2-2_726.6665.6665.3.0.dta	cwq_mix2-2_726.6665.6665.3.0.dta	cwq_mix2-2_726	6665	2124.55	3814.39	1272.14	3	1	FJCTTR	3,Carbamidomethyl[C];	798.356	15 2 0 0 0 1	(N(N(H(H(H(H))(H(H(H))))(H(H(H(H(H(H(H(H(aH))))))))))))	8024	0 1 0 0 0 0;0 2 0 0 0 0;1 2 0 0 0 0;2 2 0 0 0 0;3 2 0 0 0 0;4 2 0 0 0 0;5 2 0 0 0 0;6 2 0 0 0 0;7 2 0 0 0 0;8 2 0 0 0 0;9 2 0 0 0 0;9 2 0 0 0 1;10 2 0 0 0 0;10 2 0 0 0 1;11 2 0 0 0 0;11 2 0 0 0 1;12 2 0 0 0 0;12 2 0 0 0 1;13 2 0 0 0 0;13 2 0 0 0 1;14 2 0 0 0 0;14 2 0 0 0 1;15 2 0 0 0 0;	3016.03	2	61.0782	13.958	148.587	7	0.00394	1.03379	0.72	0.8	0	0	0	No	4.46e-95	0.00949127	0.00949127	sp|P87167|BUT2_SCHPO	333	1013000000	895417000
cwq_mix2-2_726.6689.6689.3.0.dta	cwq_mix2-2_726.6689.6689.3.0.dta	cwq_mix2-2_726	6689	2130.59	3490.28	1164.1	3	1	FJCTTR	3,Carbamidomethyl[C];	798.356	13 2 0 0 0 1	(N(N(H(H(H(H(H(H)))))(H(H(H(H(H(H(H(aH)))))))))))	6741	0 1 0 0 0 0;0 2 0 0 0 0;1 2 0 0 0 0;2 2 0 0 0 0;3 2 0 0 0 0;4 2 0 0 0 0;5 2 0 0 0 0;6 2 0 0 0 0;7 2 0 0 0 0;8 2 0 0 0 0;8 2 0 0 0 1;9 2 0 0 0 0;9 2 0 0 0 1;10 2 0 0 0 0;10 2 0 0 0 1;11 2 0 0 0 0;11 2 0 0 0 1;12 2 0 0 0 0;12 2 0 0 0 1;13 2 0 0 0 0;	2691.92	2	65.517	19.8978	150.238	7	0.00338	0.96959	0.72727	0.9	0	0	0	No	4.48e-96	0.00552486	0.00552486	sp|P87167|BUT2_SCHPO	333	1668240000	1616510000
cwq_mix2-2_726.6691.6691.3.0.dta	cwq_mix2-2_726.6691.6691.3.0.dta	cwq_mix2-2_726	6691	2131	2686.11	896.041	3	1	IJHTTIER		983.527	8 2 0 0 0 0	(N(N(H(H(H))(H(H)(H)(H(H))))))	193	0 1 0 0 0 0;0 2 0 0 0 0;1 2 0 0 0 0;2 2 0 0 0 0;3 2 0 0 0 0;4 2 0 0 0 0;5 2 0 0 0 0;6 2 0 0 0 0;7 2 0 0 0 0;	1702.58	2	76.9109	52.682	121.907	7	0.00035	0.12948	1	1	0	0	0	No	1.22e-77	0	1.22e-77	sp|Q9UT11|YLW3_SCHPO	46	1675080000	57935600
cwq_mix2-2_726.6702.6702.3.0.dta	cwq_mix2-2_726.6702.6702.3.0.dta	cwq_mix2-2_726	6702	2133.94	3635.31	1212.44	3	1	FJCTTR	3,Carbamidomethyl[C];	798.356	15 2 0 0 0 0	(N(N(H(H(H(H(H(H)))))(H(H(H(H(H))))(H(H(H(H))))))))	1010	0 1 0 0 0 0;0 2 0 0 0 0;1 2 0 0 0 0;2 2 0 0 0 0;3 2 0 0 0 0;4 2 0 0 0 0;5 2 0 0 0 0;6 2 0 0 0 0;7 2 0 0 0 0;8 2 0 0 0 0;9 2 0 0 0 0;10 2 0 0 0 0;11 2 0 0 0 0;12 2 0 0 0 0;13 2 0 0 0 0;14 2 0 0 0 0;	2836.95	2	62.9449	25.5296	132.43	7	0.00258	0.71019	0.94444	1	0	0	0	No	1.91e-84	0.00247647	0.00247647	sp|P87167|BUT2_SCHPO	333	431638000	388761000
cwq_mix2-2_726.6723.6723.3.0.dta	cwq_mix2-2_726.6723.6723.3.0.dta	cwq_mix2-2_726	6723	2139.47	3652.34	1218.12	3	1	FJCTTR	3,Carbamidomethyl[C];	798.356	14 2 0 0 0 1	(N(N(H(H(H(H(H(H)))))(H(H(H(H(H(H(H(aH(H))))))))))))	7547	0 1 0 0 0 0;0 2 0 0 0 0;1 2 0 0 0 0;2 2 0 0 0 0;3 2 0 0 0 0;4 2 0 0 0 0;5 2 0 0 0 0;6 2 0 0 0 0;7 2 0 0 0 0;8 2 0 0 0 0;8 2 0 0 0 1;9 2 0 0 0 0;9 2 0 0 0 1;10 2 0 0 0 0;10 2 0 0 0 1;11 2 0 0 0 0;11 2 0 0 0 1;12 2 0 0 0 0;12 2 0 0 0 1;13 2 0 0 0 0;13 2 0 0 0 1;	2853.98	2	72.9833	31.3529	150.297	7	0.00398	1.091	0.73913	1	0	0	0	No	2.72e-96	0.00112803	0.00112803	sp|P87167|BUT2_SCHPO	333	2007710000	1753140000
cwq_mix2-2_726.6725.6725.3.0.dta	cwq_mix2-2_726.6725.6725.3.0.dta	cwq_mix2-2_726	6725	2139.87	3328.23	1110.08	3	1	FJCTTR	3,Carbamidomethyl[C];	798.356	12 2 0 0 0 1	(N(N(H(H(H(H)))(H(H(H(H(H(H(H(aH(H))))))))))))	6000	0 1 0 0 0 0;0 2 0 0 0 0;1 2 0 0 0 0;2 2 0 0 0 0;3 2 0 0 0 0;4 2 0 0 0 0;5 2 0 0 0 0;6 2 0 0 0 0;7 2 0 0 0 0;8 2 0 0 0 0;8 2 0 0 0 1;9 2 0 0 0 0;9 2 0 0 0 1;10 2 0 0 0 0;10 2 0 0 0 1;11 2 0 0 0 0;11 2 0 0 0 1;	2529.87	2	63.266	27.5837	129.533	7	0.00289	0.8679	0.78947	1	0	0	0	No	6.77e-83	0.00154879	0.00154879	sp|P87167|BUT2_SCHPO	333	732288000	844778000
cwq_mix2-2_726.6729.6729.3.0.dta	cwq_mix2-2_726.6729.6729.3.0.dta	cwq_mix2-2_726	6729	2141.03	3166.18	1056.06	3	1	FJCTTR	3,Carbamidomethyl[C];	798.356	11 2 0 0 0 1	(N(N(H(H(H(H)))(H(H)(H(H(H(H(aH(H))))))))))	5231	0 1 0 0 0 0;0 2 0 0 0 0;1 2 0 0 0 0;2 2 0 0 0 0;3 2 0 0 0 0;4 2 0 0 0 0;5 2 0 0 0 0;6 2 0 0 0 0;6 2 0 0 0 1;7 2 0 0 0 0;7 2 0 0 0 1;8 2 0 0 0 0;8 2 0 0 0 1;9 2 0 0 0 0;9 2 0 0 0 1;10 2 0 0 0 0;10 2 0 0 0 1;	2367.82	2	45.3851	14.6069	102.545	7	0.00266	0.83918	0.73684	0.9	0	0	0	No	9.47e-65	0.00949127	0.00949127	sp|P87167|BUT2_SCHPO	333	213041000	282542000
cwq_mix2-2_726.6752.6752.3.0.dta	cwq_mix2-2_726.6752.6752.3.0.dta	cwq_mix2-2_726	6752	2146.8	3311.2	1104.41	3	1	FJCTTR	3,Carbamidomethyl[C];	798.356	13 2 0 0 0 0	(N(N(H(H(H(H)))(H(H(H(H(H))))(H(H(H(H))))))))	848	0 1 0 0 0 0;0 2 0 0 0 0;1 2 0 0 0 0;2 2 0 0 0 0;3 2 0 0 0 0;4 2 0 0 0 0;5 2 0 0 0 0;6 2 0 0 0 0;7 2 0 0 0 0;8 2 0 0 0 0;9 2 0 0 0 0;10 2 0 0 0 0;11 2 0 0 0 0;12 2 0 0 0 0;	2512.85	2	47.1223	14.9455	106.879	7	0.00185	0.5592	0.9375	0.9	0	0	0	No	1.16e-67	0.00949127	0.00949127	sp|P87167|BUT2_SCHPO	333	202055000	244126000
cwq_mix2-2_726.6761.6761.3.0.dta	cwq_mix2-2_726.6761.6761.3.0.dta	cwq_mix2-2_726	6761	2148.8	2524.06	842.023	3	1	IJHTTIER		983.527	7 2 0 0 0 0	(N(N(H(H(H))(H(H)(H(H))))))	108	0 1 0 0 0 0;0 2 0 0 0 0;1 2 0 0 0 0;2 2 0 0 0 0;3 2 0 0 0 0;4 2 0 0 0 0;5 2 0 0 0 0;6 2 0 0 0 0;	1540.53	2	79.8677	62.2901	112.512	7	0.00031	0.12093	1	1	0	0	0	No	2.69e-71	0	2.69e-71	sp|Q9UT11|YLW3_SCHPO	46	361468000	413392000
cwq_mix2-2_726.6762.6762.3.0.dta	cwq_mix2-2_726.6762.6762.3.0.dta	cwq_mix2-2_726	6762	2149.07	2686.11	896.041	3	1	IJHTTIER		983.527	8 2 0 0 0 0	(N(N(H(H(H(H))(H(H(H(H))))))))	192	0 1 0 0 0 0;0 2 0 0 0 0;1 2 0 0 0 0;2 2 0 0 0 0;3 2 0 0 0 0;4 2 0 0 0 0;5 2 0 0 0 0;6 2 0 0 0 0;7 2 0 0 0 0;	1702.58	2	61.7011	34.9449	111.391	7	0.00071	0.2635	1	1	0	0	0	No	1.51e-70	0.00059312	0.00059312	sp|Q9UT11|YLW3_SCHPO	46	1689100000	7161980
cwq_mix2-2_726.6772.6772.3.0.dta	cwq_mix2-2_726.6772.6772.3.0.dta	cwq_mix2-2_726	6772	2151.74	3635.31	1212.44	3	1	FJCTTR	3,Carbamidomethyl[C];	798.356	15 2 0 0 0 0	(N(N(H(H(H(H(H(H)))))(H(H(H(H(H))))(H(H(H(H))))))))	1010	0 1 0 0 0 0;0 2 0 0 0 0;1 2 0 0 0 0;2 2 0 0 0 0;3 2 0 0 0 0;4 2 0 0 0 0;5 2 0 0 0 0;6 2 0 0 0 0;7 2 0 0 0 0;8 2 0 0 0 0;9 2 0 0 0 0;10 2 0 0 0 0;11 2 0 0 0 0;12 2 0 0 0 0;13 2 0 0 0 0;14 2 0 0 0 0;	2836.95	2	64.4587	25.1637	137.435	7	0.00299	0.8216	0.94444	1	0	0	0	No	4.54e-88	0.003367	0.003367	sp|P87167|BUT2_SCHPO	333	431638000	388761000
cwq_mix2-2_726.6781.6781.3.0.dta	cwq_mix2-2_726.6781.6781.3.0.dta	cwq_mix2-2_726	6781	2154.2	3490.28	1164.1	3	1	FJCTTR	3,Carbamidomethyl[C];	798.356	13 2 0 0 0 1	(N(N(H(H(H(H(H))))(H(H(H(H(H(H(H(H(aH))))))))))))	6825	0 1 0 0 0 0;0 2 0 0 0 0;1 2 0 0 0 0;2 2 0 0 0 0;3 2 0 0 0 0;4 2 0 0 0 0;5 2 0 0 0 0;6 2 0 0 0 0;7 2 0 0 0 0;8 2 0 0 0 0;9 2 0 0 0 0;9 2 0 0 0 1;10 2 0 0 0 0;10 2 0 0 0 1;11 2 0 0 0 0;11 2 0 0 0 1;12 2 0 0 0 0;12 2 0 0 0 1;13 2 0 0 0 0;	2691.92	2	67.0862	25.2124	144.852	7	0.00353	1.0117	0.7619	1	0	0	0	No	8.67e-93	0.003367	0.003367	sp|P87167|BUT2_SCHPO	333	1668240000	1616510000
cwq_mix2-2_726.6805.6805.3.0.dta	cwq_mix2-2_726.6805.6805.3.0.dta	cwq_mix2-2_726	6805	2160.27	3652.34	1218.12	3	1	FJCTTR	3,Carbamidomethyl[C];	798.356	14 2 0 0 0 1	(N(N(H(H(H)(H(H(H))))(H(H(H(H(H(H(H(H(aH))))))))))))	7460	0 1 0 0 0 0;0 2 0 0 0 0;1 2 0 0 0 0;2 2 0 0 0 0;3 2 0 0 0 0;4 2 0 0 0 0;5 2 0 0 0 0;6 2 0 0 0 0;7 2 0 0 0 0;8 2 0 0 0 0;9 2 0 0 0 0;9 2 0 0 0 1;10 2 0 0 0 0;10 2 0 0 0 1;11 2 0 0 0 0;11 2 0 0 0 1;12 2 0 0 0 0;12 2 0 0 0 1;13 2 0 0 0 0;13 2 0 0 0 1;14 2 0 0 0 0;	2853.98	2	47.7666	33.487	74.2859	7	0.0043	1.17807	0.52174	1	0	0	0	No	7.48e-46	0.00112803	0.00112803	sp|P87167|BUT2_SCHPO	333	2007710000	1753140000
cwq_mix2-2_726.6820.6820.3.0.dta	cwq_mix2-2_726.6820.6820.3.0.dta	cwq_mix2-2_726	6820	2163.93	3166.18	1056.06	3	1	FJCTTR	3,Carbamidomethyl[C];	798.356	11 2 0 0 0 1	(N(N(H(H(H))(H(H(H(H(H(H(H(aH(H))))))))))))	5147	0 1 0 0 0 0;0 2 0 0 0 0;1 2 0 0 0 0;2 2 0 0 0 0;3 2 0 0 0 0;4 2 0 0 0 0;5 2 0 0 0 0;6 2 0 0 0 0;7 2 0 0 0 0;8 2 0 0 0 0;8 2 0 0 0 1;9 2 0 0 0 0;9 2 0 0 0 1;10 2 0 0 0 0;10 2 0 0 0 1;	2367.82	2	53.5464	17.6856	120.145	7	0.00322	1.01542	0.82353	0.8	0	0	0	No	7.21e-77	0.00581879	0.00581879	sp|P87167|BUT2_SCHPO	333	213041000	282542000
cwq_mix2-2_726.6831.6831.3.0.dta	cwq_mix2-2_726.6831.6831.3.0.dta	cwq_mix2-2_726	6831	2166.69	2524.06	842.023	3	1	IJHTTIER		983.527	7 2 0 0 0 0	(N(N(H(H)(H(H(H))(H(H))))))	106	0 1 0 0 0 0;0 2 0 0 0 0;1 2 0 0 0 0;2 2 0 0 0 0;3 2 0 0 0 0;4 2 0 0 0 0;5 2 0 0 0 0;6 2 0 0 0 0;	1540.53	2	84.8293	64.9771	121.698	7	0.00036	0.14113	1	1	0	0	0	No	1.51e-77	0	1.51e-77	sp|Q9UT11|YLW3_SCHPO	46	361468000	413392000
cwq_mix2-2_726.6832.6832.3.0.dta	cwq_mix2-2_726.6832.6832.3.0.dta	cwq_mix2-2_726	6832	2166.97	3473.26	1158.42	3	1	FJCTTR	3,Carbamidomethyl[C];	798.356	14 2 0 0 0 0	(N(N(H(H(H(H(H(H)))))(H(H(H(H)))(H(H(H(H))))))))	940	0 1 0 0 0 0;0 2 0 0 0 0;1 2 0 0 0 0;2 2 0 0 0 0;3 2 0 0 0 0;4 2 0 0 0 0;5 2 0 0 0 0;6 2 0 0 0 0;7 2 0 0 0 0;8 2 0 0 0 0;9 2 0 0 0 0;10 2 0 0 0 0;11 2 0 0 0 0;12 2 0 0 0 0;13 2 0 0 0 0;	2674.9	2	49.8165	13.9174	116.486	7	0.00192	0.55228	0.94118	0.8	0	0	0	No	3.11e-74	0.00949127	0.00949127	sp|P87167|BUT2_SCHPO	333	391560000	385098000
cwq_mix2-2_726.6842.6842.3.0.dta	cwq_mix2-2_726.6842.6842.3.0.dta	cwq_mix2-2_726	6842	2169.65	3311.21	1104.41	3	1	FJCTTR	3,Carbamidomethyl[C];	798.356	13 2 0 0 0 0	(N(N(H(H(H(H(H))))(H(H)(H(H(H))(H(H(H))))))))	866	0 1 0 0 0 0;0 2 0 0 0 0;1 2 0 0 0 0;2 2 0 0 0 0;3 2 0 0 0 0;4 2 0 0 0 0;5 2 0 0 0 0;6 2 0 0 0 0;7 2 0 0 0 0;8 2 0 0 0 0;9 2 0 0 0 0;10 2 0 0 0 0;11 2 0 0 0 0;12 2 0 0 0 0;	2512.85	2	45.2676	13.7306	103.836	7	0.00384	1.1608	0.875	0.8	0	0	0	No	1.19e-65	0.00949127	0.00949127	sp|P87167|BUT2_SCHPO	333	202055000	244126000
cwq_mix2-2_726.6887.6887.3.0.dta	cwq_mix2-2_726.6887.6887.3.0.dta	cwq_mix2-2_726	6887	2181.62	3652.34	1218.12	3	1	FJCTTR	3,Carbamidomethyl[C];	798.356	14 2 0 0 0 1	(N(N(H(H(H)(H(H(H))))(H(H(H(H(H(H(H(aH(H))))))))))))	7472	0 1 0 0 0 0;0 2 0 0 0 0;1 2 0 0 0 0;2 2 0 0 0 0;3 2 0 0 0 0;4 2 0 0 0 0;5 2 0 0 0 0;6 2 0 0 0 0;7 2 0 0 0 0;8 2 0 0 0 0;8 2 0 0 0 1;9 2 0 0 0 0;9 2 0 0 0 1;10 2 0 0 0 0;10 2 0 0 0 1;11 2 0 0 0 0;11 2 0 0 0 1;12 2 0 0 0 0;12 2 0 0 0 1;13 2 0 0 0 0;13 2 0 0 0 1;	2853.98	2	55.8715	17.4313	127.261	7	0.00445	1.2175	0.73913	0.9	0	0	0	No	3.04e-81	0.00581879	0.00581879	sp|P87167|BUT2_SCHPO	333	2007710000	1760210000
cwq_mix2-2_726.6896.6896.3.0.dta	cwq_mix2-2_726.6896.6896.3.0.dta	cwq_mix2-2_726	6896	2183.91	3490.28	1164.1	3	1	FJCTTR	3,Carbamidomethyl[C];	798.356	13 2 0 0 0 1	(N(N(H(H(H)(H(H)))(H(H(H(H(H(H(H(H(aH))))))))))))	6756	0 1 0 0 0 0;0 2 0 0 0 0;1 2 0 0 0 0;2 2 0 0 0 0;3 2 0 0 0 0;4 2 0 0 0 0;5 2 0 0 0 0;6 2 0 0 0 0;7 2 0 0 0 0;8 2 0 0 0 0;9 2 0 0 0 0;9 2 0 0 0 1;10 2 0 0 0 0;10 2 0 0 0 1;11 2 0 0 0 0;11 2 0 0 0 1;12 2 0 0 0 0;12 2 0 0 0 1;13 2 0 0 0 0;	2691.92	2	62.4942	25.1555	131.837	7	0.0037	1.0607	0.7619	1	0	0	0	No	6.3e-84	0.003367	0.003367	sp|P87167|BUT2_SCHPO	333	1668240000	1616510000
cwq_mix2-2_726.6911.6911.3.0.dta	cwq_mix2-2_726.6911.6911.3.0.dta	cwq_mix2-2_726	6911	2187.65	3311.21	1104.41	3	1	FJCTTR	3,Carbamidomethyl[C];	798.356	13 2 0 0 0 0	(N(N(H(H(H)(H(H)))(H(H(H))(H(H)(H(H(H))))))))	864	0 1 0 0 0 0;0 2 0 0 0 0;1 2 0 0 0 0;2 2 0 0 0 0;3 2 0 0 0 0;4 2 0 0 0 0;5 2 0 0 0 0;6 2 0 0 0 0;7 2 0 0 0 0;8 2 0 0 0 0;9 2 0 0 0 0;10 2 0 0 0 0;11 2 0 0 0 0;12 2 0 0 0 0;	2512.85	2	47.7317	15.6194	107.369	7	0.00575	1.73521	0.9375	0.9	0	0	0	No	6.61e-68	0.00886739	0.00886739	sp|P87167|BUT2_SCHPO	333	202055000	244126000
cwq_mix2-2_726.6942.6942.3.0.dta	cwq_mix2-2_726.6942.6942.3.0.dta	cwq_mix2-2_726	6942	2195.88	3328.23	1110.08	3	1	FJCTTR	3,Carbamidomethyl[C];	798.356	12 2 0 0 0 1	(N(N(H(H(H)(H))(H(H(H(H(H(H(H(H(aH))))))))))))	6094	0 1 0 0 0 0;0 2 0 0 0 0;1 2 0 0 0 0;2 2 0 0 0 0;3 2 0 0 0 0;4 2 0 0 0 0;5 2 0 0 0 0;6 2 0 0 0 0;7 2 0 0 0 0;8 2 0 0 0 0;9 2 0 0 0 0;9 2 0 0 0 1;10 2 0 0 0 0;10 2 0 0 0 1;11 2 0 0 0 0;11 2 0 0 0 1;12 2 0 0 0 0;	2529.87	2	62.7061	19.2047	143.495	7	0.0056	1.68275	0.84211	0.9	0	0	0	No	9.85e-92	0.00552486	0.00552486	sp|P87167|BUT2_SCHPO	333	920171000	996769000
cwq_mix2-2_726.6967.6967.3.0.dta	cwq_mix2-2_726.6967.6967.3.0.dta	cwq_mix2-2_726	6967	2202.69	3490.29	1164.1	3	1	FJCTTR	3,Carbamidomethyl[C];	798.356	13 2 0 0 0 1	(N(N(H(H(H(H(H))))(H(H(H(H(H(H(H(H(aH))))))))))))	6825	0 1 0 0 0 0;0 2 0 0 0 0;1 2 0 0 0 0;2 2 0 0 0 0;3 2 0 0 0 0;4 2 0 0 0 0;5 2 0 0 0 0;6 2 0 0 0 0;7 2 0 0 0 0;8 2 0 0 0 0;9 2 0 0 0 0;9 2 0 0 0 1;10 2 0 0 0 0;10 2 0 0 0 1;11 2 0 0 0 0;11 2 0 0 0 1;12 2 0 0 0 0;12 2 0 0 0 1;13 2 0 0 0 0;	2691.92	2	48.0202	15.9899	107.505	7	0.00474	1.35809	0.7619	0.9	0	0	0	No	4.88e-68	0.0081103	0.0081103	sp|P87167|BUT2_SCHPO	333	67220500	40853500
cwq_mix2-2_726.6977.6977.3.0.dta	cwq_mix2-2_726.6977.6977.3.0.dta	cwq_mix2-2_726	6977	2205.66	3311.21	1104.41	3	1	FJCTTR	3,Carbamidomethyl[C];	798.356	13 2 0 0 0 0	(N(N(H(H(H)(H(H)))(H(H(H))(H(H)(H(H(H))))))))	864	0 1 0 0 0 0;0 2 0 0 0 0;1 2 0 0 0 0;2 2 0 0 0 0;3 2 0 0 0 0;4 2 0 0 0 0;5 2 0 0 0 0;6 2 0 0 0 0;7 2 0 0 0 0;8 2 0 0 0 0;9 2 0 0 0 0;10 2 0 0 0 0;11 2 0 0 0 0;12 2 0 0 0 0;	2512.85	2	44.2008	17.2397	94.2714	7	0.00566	1.70803	0.9375	0.9	0	0	0	No	3.23e-59	0.00581879	0.00581879	sp|P87167|BUT2_SCHPO	333	64691800	50651900
cwq_mix2-2_726.6981.6981.2.0.dta	cwq_mix2-2_726.6981.6981.2.0.dta	cwq_mix2-2_726	6981	2206.81	2537.99	1269.5	2	1	NMVJTTR		835.409	8 2 0 0 0 0	(N(N(H(H(H(H)))(H(H(H(H)))))))	183	0 1 0 0 0 0;0 2 0 0 0 0;1 2 0 0 0 0;2 2 0 0 0 0;3 2 0 0 0 0;4 2 0 0 0 0;5 2 0 0 0 0;6 2 0 0 0 0;7 2 0 0 0 0;	1702.58	4	38.9055	20.2438	73.5631	7	0.00389	1.53144	1	0.75	0	0	0	No	2.7e-45	0.0053357	0.0053357	sp|Q9HGN7|SEC63_SCHPO	135	50062600	40925200
cwq_mix2-2_726.7003.7003.2.0.dta	cwq_mix2-2_726.7003.7003.2.0.dta	cwq_mix2-2_726	7003	2212.75	2700.05	1350.53	2	1	NMVJTTR		835.409	9 2 0 0 0 0	(N(N(H(H(H(H))(H(H(H(H(H)))))))))	298	0 1 0 0 0 0;0 2 0 0 0 0;1 2 0 0 0 0;2 2 0 0 0 0;3 2 0 0 0 0;4 2 0 0 0 0;5 2 0 0 0 0;6 2 0 0 0 0;7 2 0 0 0 0;8 2 0 0 0 0;	1864.63	4	39.8062	19.9546	76.6736	7	0.00427	1.58122	1	0.75	0	0	0	No	1.95e-47	0.00552486	0.00552486	sp|Q9HGN7|SEC63_SCHPO	135	12204900	8632950
cwq_mix2-2_726.7021.7021.3.0.dta	cwq_mix2-2_726.7021.7021.3.0.dta	cwq_mix2-2_726	7021	2217.52	3166.18	1056.06	3	1	FJCTTR	3,Carbamidomethyl[C];	798.356	11 2 0 0 0 1	(N(N(H(H(H))(H(H(H(H(H(H(H(H(aH))))))))))))	5137	0 1 0 0 0 0;0 2 0 0 0 0;1 2 0 0 0 0;2 2 0 0 0 0;3 2 0 0 0 0;4 2 0 0 0 0;5 2 0 0 0 0;6 2 0 0 0 0;7 2 0 0 0 0;8 2 0 0 0 0;9 2 0 0 0 0;9 2 0 0 0 1;10 2 0 0 0 0;10 2 0 0 0 1;11 2 0 0 0 0;	2367.82	2	51.9428	22.6716	106.303	7	0.00367	1.15944	0.88235	1	0	0	0	No	3.93e-67	0.0053357	0.0053357	sp|P87167|BUT2_SCHPO	333	86560200	75920200
cwq_mix2-2_726.7054.7054.2.0.dta	cwq_mix2-2_726.7054.7054.2.0.dta	cwq_mix2-2_726	7054	2226.42	2537.99	1269.5	2	1	NMVJTTR		835.409	8 2 0 0 0 0	(N(N(H(H)(H(H(H))(H(H(H)))))))	185	0 1 0 0 0 0;0 2 0 0 0 0;1 2 0 0 0 0;2 2 0 0 0 0;3 2 0 0 0 0;4 2 0 0 0 0;5 2 0 0 0 0;6 2 0 0 0 0;7 2 0 0 0 0;	1702.58	4	48.9165	32.6253	79.1717	7	0.00321	1.26352	1	0.91667	0	0	0	No	5.26e-49	0.00112803	0.00112803	sp|Q9HGN7|SEC63_SCHPO	135	50062600	40925200
cwq_mix2-2_726.7220.7220.2.0.dta	cwq_mix2-2_726.7220.7220.2.0.dta	cwq_mix2-2_726	7220	2271.2	2537.99	1269.5	2	1	NMVJTTR		835.409	8 2 0 0 0 0	(N(N(H(H)(H(H(H(H(H(H)))))))))	190	0 1 0 0 0 0;0 2 0 0 0 0;1 2 0 0 0 0;2 2 0 0 0 0;3 2 0 0 0 0;4 2 0 0 0 0;5 2 0 0 0 0;6 2 0 0 0 0;7 2 0 0 0 0;	1702.58	4	42.4613	22.3564	79.7989	7	0.00324	1.27612	1	0.75	0	0	0	No	1.96e-49	0.0053357	0.0053357	sp|Q9HGN7|SEC63_SCHPO	135	27867900	27736500
cwq_mix2-2_726.7258.7258.2.0.dta	cwq_mix2-2_726.7258.7258.2.0.dta	cwq_mix2-2_726	7258	2281.49	2375.94	1188.47	2	1	NMVJTTR		835.409	7 2 0 0 0 0	(N(N(H(H(H))(H(H(H(H)))))))	109	0 1 0 0 0 0;0 2 0 0 0 0;1 2 0 0 0 0;2 2 0 0 0 0;3 2 0 0 0 0;4 2 0 0 0 0;5 2 0 0 0 0;6 2 0 0 0 0;	1540.53	4	38.8365	19.3335	75.0564	7	0.00224	0.94288	1	0.75	0	0	0	No	2.9e-46	0.00552486	0.00552486	sp|Q9HGN7|SEC63_SCHPO	135	172642000	151744000
cwq_mix2-2_726.7329.7329.2.0.dta	cwq_mix2-2_726.7329.7329.2.0.dta	cwq_mix2-2_726	7329	2300.44	2375.94	1188.47	2	1	NMVJTTR		835.409	7 2 0 0 0 0	(N(N(H(H(H(H)))(H(H(H))))))	103	0 1 0 0 0 0;0 2 0 0 0 0;1 2 0 0 0 0;2 2 0 0 0 0;3 2 0 0 0 0;4 2 0 0 0 0;5 2 0 0 0 0;6 2 0 0 0 0;	1540.53	4	51.5479	35.342	81.6444	7	0.00258	1.08514	1	0.83333	0	0	0	No	9.83e-51	0.00059312	0.00059312	sp|Q9HGN7|SEC63_SCHPO	135	172642000	151744000
cwq_mix2-2_726.7387.7387.2.0.dta	cwq_mix2-2_726.7387.7387.2.0.dta	cwq_mix2-2_726	7387	2316.17	2624.07	1312.54	2	1	LGNJLTK		759.436	9 2 0 0 0 0	(N(N(H(H(H)(H))(H(H(H(H(H))))))))	300	0 1 0 0 0 0;0 2 0 0 0 0;1 2 0 0 0 0;2 2 0 0 0 0;3 2 0 0 0 0;4 2 0 0 0 0;5 2 0 0 0 0;6 2 0 0 0 0;7 2 0 0 0 0;8 2 0 0 0 0;	1864.63	4	47.7323	31.4944	77.8883	7	0.00233	0.88921	1	1.08333	0	0	0	No	3.62e-48	0.00112803	0.00112803	sp|Q09901|YAJ1_SCHPO	232	8495930	6517090
cwq_mix2-2_726.7395.7395.2.0.dta	cwq_mix2-2_726.7395.7395.2.0.dta	cwq_mix2-2_726	7395	2318.26	2338.89	1169.95	2	1	FJCTTR	3,Carbamidomethyl[C];	798.356	7 2 0 0 0 0	(N(N(H(H(H))(H(H)(H(H))))))	108	0 1 0 0 0 0;0 2 0 0 0 0;1 2 0 0 0 0;2 2 0 0 0 0;3 2 0 0 0 0;4 2 0 0 0 0;5 2 0 0 0 0;6 2 0 0 0 0;	1540.53	2	37.7011	19.3127	71.851	7	0.00207	0.88556	1	1	0	0	0	No	3.78e-44	0.00552486	0.00552486	sp|P87167|BUT2_SCHPO	333	17976300	5404700
cwq_mix2-2_726.7463.7463.2.1.dta	cwq_mix2-2_726.7463.7463.2.1.dta	cwq_mix2-2_726	7463	2336.67	2844.13	1422.57	2	1	ILSAJCSSK	6,Carbamidomethyl[C];	979.488	9 2 0 0 0 0	(N(N(H(H)(H(H(H))(H(H(H(H))))))))	296	0 1 0 0 0 0;0 2 0 0 0 0;1 2 0 0 0 0;2 2 0 0 0 0;3 2 0 0 0 0;4 2 0 0 0 0;5 2 0 0 0 0;6 2 0 0 0 0;7 2 0 0 0 0;8 2 0 0 0 0;	1864.63	5	49.5751	39.6307	68.0432	7	0.00617	2.16951	1	1	0	0	0	No	1.42e-41	0	1.42e-41	sp|O14239|RAX2_SCHPO	807	2202610	1739730
cwq_mix2-2_726.7719.7719.2.0.dta	cwq_mix2-2_726.7719.7719.2.0.dta	cwq_mix2-2_726	7719	2405.44	2805.07	1403.04	2	1	MSDALJK		778.376	10 2 0 0 0 0	(N(N(H(H(H(H))(H(H(H(H(H(H))))))))))	427	0 1 0 0 0 0;0 2 0 0 0 0;1 2 0 0 0 0;2 2 0 0 0 0;3 2 0 0 0 0;4 2 0 0 0 0;5 2 0 0 0 0;6 2 0 0 0 0;7 2 0 0 0 0;8 2 0 0 0 0;9 2 0 0 0 0;	2026.69	6	45.0003	30.3538	72.2009	7	0.00482	1.71901	1	0.91667	0	0	0	No	2.45e-44	0.00154879	0.00154879	sp|Q9URZ0|AGAL_SCHPO	180	3232300	1824080
cwq_mix2-2_726.7751.7751.3.0.dta	cwq_mix2-2_726.7751.7751.3.0.dta	cwq_mix2-2_726	7751	2414.25	3965.53	1322.52	3	1	LGNJLTR		787.442	16 2 0 0 0 1	(N(N(H(H(H(H(H(H(H(H)))))))(H(H(H(H(H(H(H(H(aH))))))))))))	8675	0 1 0 0 0 0;0 2 0 0 0 0;1 2 0 0 0 0;2 2 0 0 0 0;3 2 0 0 0 0;4 2 0 0 0 0;5 2 0 0 0 0;6 2 0 0 0 0;7 2 0 0 0 0;8 2 0 0 0 0;9 2 0 0 0 0;9 2 0 0 0 1;10 2 0 0 0 0;10 2 0 0 0 1;11 2 0 0 0 0;11 2 0 0 0 1;12 2 0 0 0 0;12 2 0 0 0 1;13 2 0 0 0 0;13 2 0 0 0 1;14 2 0 0 0 0;14 2 0 0 0 1;15 2 0 0 0 0;15 2 0 0 0 1;16 2 0 0 0 0;	3178.08	4	55.5498	27.3999	107.828	7	0.00883	2.22715	0.62963	0.83333	0	0	0	No	2.74e-68	0.00154879	0.00154879	sp|Q9C0Y4|AGLU_SCHPO/sp|Q9URX4|YFZB_SCHPO	209/225	250923000	251394000
cwq_mix2-2_726.7833.7833.3.0.dta	cwq_mix2-2_726.7833.7833.3.0.dta	cwq_mix2-2_726	7833	2435.96	3803.48	1268.5	3	1	LGNJLTR		787.442	15 2 0 0 0 1	(N(N(H(H(H(H(H(H(H))))))(H(H(H(H(H(H(H(aH(H))))))))))))	7909	0 1 0 0 0 0;0 2 0 0 0 0;1 2 0 0 0 0;2 2 0 0 0 0;3 2 0 0 0 0;4 2 0 0 0 0;5 2 0 0 0 0;6 2 0 0 0 0;7 2 0 0 0 0;8 2 0 0 0 0;8 2 0 0 0 1;9 2 0 0 0 0;9 2 0 0 0 1;10 2 0 0 0 0;10 2 0 0 0 1;11 2 0 0 0 0;11 2 0 0 0 1;12 2 0 0 0 0;12 2 0 0 0 1;13 2 0 0 0 0;13 2 0 0 0 1;14 2 0 0 0 0;14 2 0 0 0 1;	3016.03	4	56.9053	15.3483	134.083	7	0.0056	1.4732	0.72	0.58333	0	0	0	No	1e-85	0.00949127	0.00949127	sp|Q9C0Y4|AGLU_SCHPO/sp|Q9URX4|YFZB_SCHPO	209/225	366131000	399009000
cwq_mix2-2_726.7883.7883.3.0.dta	cwq_mix2-2_726.7883.7883.3.0.dta	cwq_mix2-2_726	7883	2449.08	2660.04	887.351	3	1	MSDALJK		778.376	8 2 0 0 0 1	(N(N(H(H(H(H(H(H(H(H(aH)))))))))))	2546	0 1 0 0 0 0;0 2 0 0 0 0;1 2 0 0 0 0;2 2 0 0 0 0;3 2 0 0 0 0;4 2 0 0 0 0;5 2 0 0 0 0;6 2 0 0 0 0;7 2 0 0 0 0;8 2 0 0 0 0;	1881.66	6	53.0455	40.5121	76.3218	7	0.00056	0.21026	1	1	0	0	0	No	3.54e-47	0	3.54e-47	sp|Q9URZ0|AGAL_SCHPO	180	5524880	4336690
cwq_mix2-2_726.7925.7925.3.0.dta	cwq_mix2-2_726.7925.7925.3.0.dta	cwq_mix2-2_726	7925	2460.23	3803.48	1268.5	3	1	LGNJLTR		787.442	15 2 0 0 0 1	(N(N(H(H(H(H(H(H(H))))))(H(H(H(H(H(H(H(H(aH))))))))))))	7895	0 1 0 0 0 0;0 2 0 0 0 0;1 2 0 0 0 0;2 2 0 0 0 0;3 2 0 0 0 0;4 2 0 0 0 0;5 2 0 0 0 0;6 2 0 0 0 0;7 2 0 0 0 0;8 2 0 0 0 0;9 2 0 0 0 0;9 2 0 0 0 1;10 2 0 0 0 0;10 2 0 0 0 1;11 2 0 0 0 0;11 2 0 0 0 1;12 2 0 0 0 0;12 2 0 0 0 1;13 2 0 0 0 0;13 2 0 0 0 1;14 2 0 0 0 0;14 2 0 0 0 1;15 2 0 0 0 0;	3016.03	4	60.7313	50.3279	80.0519	7	0.00824	2.16651	0.52	1.08333	0	0	0	No	1.21e-49	0	1.21e-49	sp|Q9C0Y4|AGLU_SCHPO/sp|Q9URX4|YFZB_SCHPO	209/225	1850420000	1572130000
cwq_mix2-2_726.7929.7929.3.0.dta	cwq_mix2-2_726.7929.7929.3.0.dta	cwq_mix2-2_726	7929	2461.22	3164.24	1055.42	3	1	FIQDAQJSSK		1137.55	10 2 0 0 0 0	(N(N(H(H(H))(H(H(H(H(H(H(H))))))))))	426	0 1 0 0 0 0;0 2 0 0 0 0;1 2 0 0 0 0;2 2 0 0 0 0;3 2 0 0 0 0;4 2 0 0 0 0;5 2 0 0 0 0;6 2 0 0 0 0;7 2 0 0 0 0;8 2 0 0 0 0;9 2 0 0 0 0;	2026.69	7	59.5947	54.8764	68.3573	7	-0.00174	-0.55118	0.92308	1	0	0	0	No	9.22e-42	0	9.22e-42	sp|O13704|YEU5_SCHPO	164	7629020	32521800
cwq_mix2-2_726.7939.7939.3.0.dta	cwq_mix2-2_726.7939.7939.3.0.dta	cwq_mix2-2_726	7939	2463.65	3624.4	1208.8	3	1	LGNJLTR		787.442	15 2 0 0 0 0	(N(N(H(H(H(H))(H(H(H(H)))))(H(H(H(H(H(H(H))))))))))	1016	0 1 0 0 0 0;0 2 0 0 0 0;1 2 0 0 0 0;2 2 0 0 0 0;3 2 0 0 0 0;4 2 0 0 0 0;5 2 0 0 0 0;6 2 0 0 0 0;7 2 0 0 0 0;8 2 0 0 0 0;9 2 0 0 0 0;10 2 0 0 0 0;11 2 0 0 0 0;12 2 0 0 0 0;13 2 0 0 0 0;14 2 0 0 0 0;	2836.95	4	51.9524	16.2314	118.291	7	0.00247	0.68115	0.94444	0.66667	0	0	0	No	2.63e-75	0.0081103	0.0081103	sp|Q9C0Y4|AGLU_SCHPO/sp|Q9URX4|YFZB_SCHPO	209/225	969126000	1207060000
cwq_mix2-2_726.7940.7940.3.0.dta	cwq_mix2-2_726.7940.7940.3.0.dta	cwq_mix2-2_726	7940	2463.92	3181.27	1061.1	3	1	FIQDAQJSSK		1137.55	9 2 0 0 0 1	(N(N(H(H(H(H(H(H(H(H(H(aH))))))))))))	3226	0 1 0 0 0 0;0 2 0 0 0 0;1 2 0 0 0 0;2 2 0 0 0 0;3 2 0 0 0 0;4 2 0 0 0 0;5 2 0 0 0 0;6 2 0 0 0 0;7 2 0 0 0 0;8 2 0 0 0 0;9 2 0 0 0 0;	2043.71	7	94.802	92.1861	99.6601	7	0.00533	1.67602	0.92308	1.16667	0	0	0	No	1.01e-62	0	1.01e-62	sp|O13704|YEU5_SCHPO	164	107484000	151867000
cwq_mix2-2_726.7977.7977.2.0.dta	cwq_mix2-2_726.7977.7977.2.0.dta	cwq_mix2-2_726	7977	2473.48	3164.25	1582.63	2	1	FIQDAQJSSK		1137.55	10 2 0 0 0 0	(N(N(H(H(H)(H(H)))(H(H(H))(H(H))))))	425	0 1 0 0 0 0;0 2 0 0 0 0;1 2 0 0 0 0;2 2 0 0 0 0;3 2 0 0 0 0;4 2 0 0 0 0;5 2 0 0 0 0;6 2 0 0 0 0;7 2 0 0 0 0;8 2 0 0 0 0;9 2 0 0 0 0;	2026.69	7	49.2185	51.075	45.7708	6	0.00459	1.44961	0.92308	1.05556	0	0	0	No	6.39e-27	0	6.39e-27	sp|O13704|YEU5_SCHPO	164	9893520	7941100
cwq_mix2-2_726.7982.7982.3.0.dta	cwq_mix2-2_726.7982.7982.3.0.dta	cwq_mix2-2_726	7982	2474.87	3019.22	1007.08	3	1	FIQDAQJSSK		1137.55	8 2 0 0 0 1	(N(N(H(H)(H(H(H(H(H(H(aH))))))))))	2619	0 1 0 0 0 0;0 2 0 0 0 0;1 2 0 0 0 0;2 2 0 0 0 0;3 2 0 0 0 0;4 2 0 0 0 0;5 2 0 0 0 0;6 2 0 0 0 0;7 2 0 0 0 0;7 2 0 0 0 1;8 2 0 0 0 0;	1881.66	7	36.1564	25.1745	56.5513	7	0.0032	1.05931	0.84615	0.66667	0	0	0	No	6.25e-34	0.003367	0.003367	sp|O13704|YEU5_SCHPO	164	58895400	62449100
cwq_mix2-2_726.7984.7984.3.0.dta	cwq_mix2-2_726.7984.7984.3.0.dta	cwq_mix2-2_726	7984	2475.22	3641.43	1214.48	3	1	LGNJLTR		787.442	14 2 0 0 0 1	(N(N(H(H(H(H))(H(H)))(H(H(H(H(H(H(H(H(aH))))))))))))	7430	0 1 0 0 0 0;0 2 0 0 0 0;1 2 0 0 0 0;2 2 0 0 0 0;3 2 0 0 0 0;4 2 0 0 0 0;5 2 0 0 0 0;6 2 0 0 0 0;7 2 0 0 0 0;8 2 0 0 0 0;9 2 0 0 0 0;9 2 0 0 0 1;10 2 0 0 0 0;10 2 0 0 0 1;11 2 0 0 0 0;11 2 0 0 0 1;12 2 0 0 0 0;12 2 0 0 0 1;13 2 0 0 0 0;13 2 0 0 0 1;14 2 0 0 0 0;	2853.98	4	62.2188	22.3906	136.185	7	0.00881	2.42012	0.73913	0.75	0	0	0	No	3.5e-87	0.0053357	0.0053357	sp|Q9C0Y4|AGLU_SCHPO/sp|Q9URX4|YFZB_SCHPO	209/225	5439410000	4793290000
cwq_mix2-2_726.8000.8000.3.0.dta	cwq_mix2-2_726.8000.8000.3.0.dta	cwq_mix2-2_726	8000	2479.19	3288.28	1096.76	3	1	NJISLSK		775.431	13 2 0 0 0 0	(N(N(H(H(H(H(H(H(H))))))(H(H(H(H(H(H)))))))))	837	0 1 0 0 0 0;0 2 0 0 0 0;1 2 0 0 0 0;2 2 0 0 0 0;3 2 0 0 0 0;4 2 0 0 0 0;5 2 0 0 0 0;6 2 0 0 0 0;7 2 0 0 0 0;8 2 0 0 0 0;9 2 0 0 0 0;10 2 0 0 0 0;11 2 0 0 0 0;12 2 0 0 0 0;	2512.85	2	46.4363	26.0804	84.24	7	-0.00077	-0.23397	0.9375	0.91667	0	0	0	No	1.96e-52	0.00247647	0.00247647	sp|O14194|GGT2_SCHPO	396	1714950	17716800
cwq_mix2-2_726.8001.8001.3.0.dta	cwq_mix2-2_726.8001.8001.3.0.dta	cwq_mix2-2_726	8001	2479.47	3164.24	1055.42	3	1	FIQDAQJSSK		1137.55	10 2 0 0 0 0	(N(N(H(H(H(H))(H(H(H(H(H(H))))))))))	427	0 1 0 0 0 0;0 2 0 0 0 0;1 2 0 0 0 0;2 2 0 0 0 0;3 2 0 0 0 0;4 2 0 0 0 0;5 2 0 0 0 0;6 2 0 0 0 0;7 2 0 0 0 0;8 2 0 0 0 0;9 2 0 0 0 0;	2026.69	7	65.6069	64.4287	67.7949	7	-0.00089	-0.28192	0.92308	1.05556	0	0	0	No	1.95e-41	0	1.95e-41	sp|O13704|YEU5_SCHPO	164	9930660	32521800
cwq_mix2-2_726.8009.8009.3.0.dta	cwq_mix2-2_726.8009.8009.3.0.dta	cwq_mix2-2_726	8009	2481.52	3624.4	1208.8	3	1	LGNJLTR		787.442	15 2 0 0 0 0	(N(N(H(H(H))(H(H(H(H(H(H)))))(H(H(H(H(H(H))))))))))	1221	0 1 0 0 0 0;0 2 0 0 0 0;1 2 0 0 0 0;2 2 0 0 0 0;3 2 0 0 0 0;4 2 0 0 0 0;5 2 0 0 0 0;6 2 0 0 0 0;7 2 0 0 0 0;8 2 0 0 0 0;9 2 0 0 0 0;10 2 0 0 0 0;11 2 0 0 0 0;12 2 0 0 0 0;13 2 0 0 0 0;14 2 0 0 0 0;	2836.95	4	72.3679	32.1205	147.113	7	0.00257	0.7093	0.94444	1	0	0	0	No	4.55e-94	0.00112803	0.00112803	sp|Q9C0Y4|AGLU_SCHPO/sp|Q9URX4|YFZB_SCHPO	209/225	969126000	1207060000
cwq_mix2-2_726.8010.8010.3.0.dta	cwq_mix2-2_726.8010.8010.3.0.dta	cwq_mix2-2_726	8010	2481.8	3181.27	1061.1	3	1	FIQDAQJSSK		1137.55	9 2 0 0 0 1	(N(N(H(H)(H(H)(H(H(H(H(H(aH))))))))))	3298	0 1 0 0 0 0;0 2 0 0 0 0;1 2 0 0 0 0;2 2 0 0 0 0;3 2 0 0 0 0;4 2 0 0 0 0;5 2 0 0 0 0;6 2 0 0 0 0;7 2 0 0 0 0;7 2 0 0 0 1;8 2 0 0 0 0;8 2 0 0 0 1;9 2 0 0 0 0;	2043.71	7	84.8976	85.3493	84.0587	7	0.00576	1.80992	0.8	1.16667	0	0	0	No	2.81e-52	0	2.81e-52	sp|O13704|YEU5_SCHPO	164	107484000	151867000
cwq_mix2-2_726.8018.8018.3.0.dta	cwq_mix2-2_726.8018.8018.3.0.dta	cwq_mix2-2_726	8018	2484.08	3143.25	1048.42	3	1	NJISLSK		775.431	11 2 0 0 0 1	(N(N(H(H)(H(H(H(H)))(H(H(H(H(aH(H))))))))))	5207	0 1 0 0 0 0;0 2 0 0 0 0;1 2 0 0 0 0;2 2 0 0 0 0;3 2 0 0 0 0;4 2 0 0 0 0;5 2 0 0 0 0;6 2 0 0 0 0;6 2 0 0 0 1;7 2 0 0 0 0;7 2 0 0 0 1;8 2 0 0 0 0;8 2 0 0 0 1;9 2 0 0 0 0;9 2 0 0 0 1;10 2 0 0 0 0;10 2 0 0 0 1;	2367.82	2	35.9378	19.0156	67.3647	7	-0.00154	-0.48962	0.73684	0.75	0	0	0	No	3.71e-41	0.00552486	0.00552486	sp|O14194|GGT2_SCHPO	396	23901900	33397700
cwq_mix2-2_726.8019.8019.3.0.dta	cwq_mix2-2_726.8019.8019.3.0.dta	cwq_mix2-2_726	8019	2484.15	3803.48	1268.5	3	1	LGNJLTR		787.442	15 2 0 0 0 1	(N(N(H(H(H)(H(H(H(H)))))(H(H(H(H(H(H(H(H(aH))))))))))))	7944	0 1 0 0 0 0;0 2 0 0 0 0;1 2 0 0 0 0;2 2 0 0 0 0;3 2 0 0 0 0;4 2 0 0 0 0;5 2 0 0 0 0;6 2 0 0 0 0;7 2 0 0 0 0;8 2 0 0 0 0;9 2 0 0 0 0;9 2 0 0 0 1;10 2 0 0 0 0;10 2 0 0 0 1;11 2 0 0 0 0;11 2 0 0 0 1;12 2 0 0 0 0;12 2 0 0 0 1;13 2 0 0 0 0;13 2 0 0 0 1;14 2 0 0 0 0;14 2 0 0 0 1;15 2 0 0 0 0;	3016.03	4	57.9581	17.6693	132.78	7	0.00764	2.00876	0.72	0.58333	0	0	0	No	7.84e-85	0.00581879	0.00581879	sp|Q9C0Y4|AGLU_SCHPO/sp|Q9URX4|YFZB_SCHPO	209/225	1850420000	1572130000
cwq_mix2-2_726.8066.8066.3.0.dta	cwq_mix2-2_726.8066.8066.3.0.dta	cwq_mix2-2_726	8066	2495.79	3002.19	1001.4	3	1	FIQDAQJSSK		1137.55	9 2 0 0 0 0	(N(N(H(H)(H(H)(H(H(H(H(H)))))))))	289	0 1 0 0 0 0;0 2 0 0 0 0;1 2 0 0 0 0;2 2 0 0 0 0;3 2 0 0 0 0;4 2 0 0 0 0;5 2 0 0 0 0;6 2 0 0 0 0;7 2 0 0 0 0;8 2 0 0 0 0;	1864.63	7	42.6841	37.2484	52.7791	7	0.0003	0.10038	0.91667	0.77778	0	0	0	No	1.38e-31	0	1.38e-31	sp|O13704|YEU5_SCHPO	164	7351780	13198900
cwq_mix2-2_726.8068.8068.3.0.dta	cwq_mix2-2_726.8068.8068.3.0.dta	cwq_mix2-2_726	8068	2496.11	3641.43	1214.48	3	1	LGNJLTR		787.442	14 2 0 0 0 1	(N(N(H(H(H)(H(H(H))))(H(H(H(H(H(H(H(H(aH))))))))))))	7460	0 1 0 0 0 0;0 2 0 0 0 0;1 2 0 0 0 0;2 2 0 0 0 0;3 2 0 0 0 0;4 2 0 0 0 0;5 2 0 0 0 0;6 2 0 0 0 0;7 2 0 0 0 0;8 2 0 0 0 0;9 2 0 0 0 0;9 2 0 0 0 1;10 2 0 0 0 0;10 2 0 0 0 1;11 2 0 0 0 0;11 2 0 0 0 1;12 2 0 0 0 0;12 2 0 0 0 1;13 2 0 0 0 0;13 2 0 0 0 1;14 2 0 0 0 0;	2853.98	4	70.329	30.8464	143.654	7	0.00735	2.01891	0.73913	0.83333	0	0	0	No	4.9e-92	0.00154879	0.00154879	sp|Q9C0Y4|AGLU_SCHPO/sp|Q9URX4|YFZB_SCHPO	209/225	5439410000	4793290000
cwq_mix2-2_726.8074.8074.2.0.dta	cwq_mix2-2_726.8074.8074.2.0.dta	cwq_mix2-2_726	8074	2497.73	3002.19	1501.6	2	1	FIQDAQJSSK		1137.55	9 2 0 0 0 0	(N(N(H(H)(H(H)(H(H(H(H(H)))))))))	289	0 1 0 0 0 0;0 2 0 0 0 0;1 2 0 0 0 0;2 2 0 0 0 0;3 2 0 0 0 0;4 2 0 0 0 0;5 2 0 0 0 0;6 2 0 0 0 0;7 2 0 0 0 0;8 2 0 0 0 0;	1864.63	7	72.1772	82.6754	52.6804	7	0.004	1.33315	0.91667	1.27778	0	0	0	No	1.68e-31	0	1.68e-31	sp|O13704|YEU5_SCHPO	164	20475000	12931800
cwq_mix2-2_726.8081.8081.3.0.dta	cwq_mix2-2_726.8081.8081.3.0.dta	cwq_mix2-2_726	8081	2499.42	3624.4	1208.8	3	1	LGNJLTR		787.442	15 2 0 0 0 0	(N(N(H(H(H)(H(H(H(H(H))))))(H(H(H(H(H(H(H))))))))))	1023	0 1 0 0 0 0;0 2 0 0 0 0;1 2 0 0 0 0;2 2 0 0 0 0;3 2 0 0 0 0;4 2 0 0 0 0;5 2 0 0 0 0;6 2 0 0 0 0;7 2 0 0 0 0;8 2 0 0 0 0;9 2 0 0 0 0;10 2 0 0 0 0;11 2 0 0 0 0;12 2 0 0 0 0;13 2 0 0 0 0;14 2 0 0 0 0;	2836.95	4	76.3965	39.3475	145.202	7	0.00286	0.78959	0.94444	0.91667	0	0	0	No	4.83e-93	0	4.83e-93	sp|Q9C0Y4|AGLU_SCHPO/sp|Q9URX4|YFZB_SCHPO	209/225	969126000	1207060000
cwq_mix2-2_726.8094.8094.2.0.dta	cwq_mix2-2_726.8094.8094.2.0.dta	cwq_mix2-2_726	8094	2503.09	3126.22	1563.62	2	1	NJISLSK		775.431	12 2 0 0 0 0	(N(N(H(H(H(H(H))))(H(H(H(H(H(H(H))))))))))	731	0 1 0 0 0 0;0 2 0 0 0 0;1 2 0 0 0 0;2 2 0 0 0 0;3 2 0 0 0 0;4 2 0 0 0 0;5 2 0 0 0 0;6 2 0 0 0 0;7 2 0 0 0 0;8 2 0 0 0 0;9 2 0 0 0 0;10 2 0 0 0 0;11 2 0 0 0 0;	2350.79	2	39.113	22.3551	70.2348	7	-0.00058	-0.18487	1	0.83333	0	0	0	No	3.82e-43	0.0053357	0.0053357	sp|O14194|GGT2_SCHPO	396	5126230	4019140
cwq_mix2-2_726.8104.8104.3.0.dta	cwq_mix2-2_726.8104.8104.3.0.dta	cwq_mix2-2_726	8104	2505.53	3019.22	1007.08	3	1	FIQDAQJSSK		1137.55	8 2 0 0 0 1	(N(N(H(H(H(H(H(H(H(H(aH)))))))))))	2546	0 1 0 0 0 0;0 2 0 0 0 0;1 2 0 0 0 0;2 2 0 0 0 0;3 2 0 0 0 0;4 2 0 0 0 0;5 2 0 0 0 0;6 2 0 0 0 0;7 2 0 0 0 0;8 2 0 0 0 0;	1881.66	7	87.7754	85.6413	91.7388	7	0.00572	1.89396	1	1.16667	0	0	0	No	1.45e-57	0	1.45e-57	sp|O13704|YEU5_SCHPO	164	58895400	62449100
cwq_mix2-2_726.8112.8112.2.0.dta	cwq_mix2-2_726.8112.8112.2.0.dta	cwq_mix2-2_726	8112	2507.81	2802.12	1401.56	2	1	NJISLSK		775.431	10 2 0 0 0 0	(N(N(H(H)(H(H(H(H)))(H(H(H(H))))))))	441	0 1 0 0 0 0;0 2 0 0 0 0;1 2 0 0 0 0;2 2 0 0 0 0;3 2 0 0 0 0;4 2 0 0 0 0;5 2 0 0 0 0;6 2 0 0 0 0;7 2 0 0 0 0;8 2 0 0 0 0;9 2 0 0 0 0;	2026.69	2	34.929	21.7524	59.3998	7	0.00072	0.25585	1	0.75	0	0	0	No	6.37e-36	0.0053357	0.0053357	sp|O14194|GGT2_SCHPO	396	1849350	5400800
cwq_mix2-2_726.8115.8115.3.0.dta	cwq_mix2-2_726.8115.8115.3.0.dta	cwq_mix2-2_726	8115	2508.24	3479.37	1160.46	3	1	LGNJLTR		787.442	13 2 0 0 0 1	(N(N(H(H(H(H(H))))(H(H(H(H(H(H(H(H(aH))))))))))))	6825	0 1 0 0 0 0;0 2 0 0 0 0;1 2 0 0 0 0;2 2 0 0 0 0;3 2 0 0 0 0;4 2 0 0 0 0;5 2 0 0 0 0;6 2 0 0 0 0;7 2 0 0 0 0;8 2 0 0 0 0;9 2 0 0 0 0;9 2 0 0 0 1;10 2 0 0 0 0;10 2 0 0 0 1;11 2 0 0 0 0;11 2 0 0 0 1;12 2 0 0 0 0;12 2 0 0 0 1;13 2 0 0 0 0;	2691.92	4	54.5842	17.0658	124.261	7	0.00549	1.57734	0.80952	0.58333	0	0	0	No	3.07e-79	0.00581879	0.00581879	sp|Q9C0Y4|AGLU_SCHPO/sp|Q9URX4|YFZB_SCHPO	209/225	2622230000	2324210000
cwq_mix2-2_726.8117.8117.3.0.dta	cwq_mix2-2_726.8117.8117.3.0.dta	cwq_mix2-2_726	8117	2508.75	3143.25	1048.42	3	1	NJISLSK		775.431	11 2 0 0 0 1	(N(N(H(H(H))(H(H(H))(H(H(H(H(H(aH))))))))))	5282	0 1 0 0 0 0;0 2 0 0 0 0;1 2 0 0 0 0;2 2 0 0 0 0;3 2 0 0 0 0;4 2 0 0 0 0;5 2 0 0 0 0;6 2 0 0 0 0;7 2 0 0 0 0;7 2 0 0 0 1;8 2 0 0 0 0;8 2 0 0 0 1;9 2 0 0 0 0;9 2 0 0 0 1;10 2 0 0 0 0;10 2 0 0 0 1;11 2 0 0 0 0;	2367.82	2	38.799	22.6384	68.8116	7	0.00027	0.08494	0.73684	0.83333	0	0	0	No	3.96e-42	0.0053357	0.0053357	sp|O14194|GGT2_SCHPO	396	23901900	33397700
cwq_mix2-2_726.8126.8126.3.0.dta	cwq_mix2-2_726.8126.8126.3.0.dta	cwq_mix2-2_726	8126	2511.1	3462.34	1154.79	3	1	LGNJLTR		787.442	14 2 0 0 0 0	(N(N(H(H(H(H(H))))(H(H(H(H)))(H(H(H(H(H)))))))))	939	0 1 0 0 0 0;0 2 0 0 0 0;1 2 0 0 0 0;2 2 0 0 0 0;3 2 0 0 0 0;4 2 0 0 0 0;5 2 0 0 0 0;6 2 0 0 0 0;7 2 0 0 0 0;8 2 0 0 0 0;9 2 0 0 0 0;10 2 0 0 0 0;11 2 0 0 0 0;12 2 0 0 0 0;13 2 0 0 0 0;	2674.9	4	50.7889	19.4295	109.028	7	0.002	0.57684	0.94118	0.83333	0	0	0	No	4.63e-69	0.00552486	0.00552486	sp|Q9C0Y4|AGLU_SCHPO/sp|Q9URX4|YFZB_SCHPO	209/225	573923000	692745000
cwq_mix2-2_726.8147.8147.3.0.dta	cwq_mix2-2_726.8147.8147.3.0.dta	cwq_mix2-2_726	8147	2516.47	3641.43	1214.48	3	1	LGNJLTR		787.442	14 2 0 0 0 1	(N(N(H(H(H)(H(H(H))))(H(H(H(H(H(H(H(aH(H))))))))))))	7472	0 1 0 0 0 0;0 2 0 0 0 0;1 2 0 0 0 0;2 2 0 0 0 0;3 2 0 0 0 0;4 2 0 0 0 0;5 2 0 0 0 0;6 2 0 0 0 0;7 2 0 0 0 0;8 2 0 0 0 0;8 2 0 0 0 1;9 2 0 0 0 0;9 2 0 0 0 1;10 2 0 0 0 0;10 2 0 0 0 1;11 2 0 0 0 0;11 2 0 0 0 1;12 2 0 0 0 0;12 2 0 0 0 1;13 2 0 0 0 0;13 2 0 0 0 1;	2853.98	4	61.2998	15.5165	146.326	7	0.00628	1.72479	0.73913	0.58333	0	0	0	No	1.08e-93	0.00949127	0.00949127	sp|Q9C0Y4|AGLU_SCHPO/sp|Q9URX4|YFZB_SCHPO	209/225	5439410000	4793290000
cwq_mix2-2_726.8151.8151.3.0.dta	cwq_mix2-2_726.8151.8151.3.0.dta	cwq_mix2-2_726	8151	2517.35	3552.5	1184.84	3	1	SKHATSJGTVETLNTK		1687.86	9 2 0 0 0 0	(N(N(H(H)(H(H)(H(H(H(H(H)))))))))	289	0 1 0 0 0 0;0 2 0 0 0 0;1 2 0 0 0 0;2 2 0 0 0 0;3 2 0 0 0 0;4 2 0 0 0 0;5 2 0 0 0 0;6 2 0 0 0 0;7 2 0 0 0 0;8 2 0 0 0 0;	1864.63	7	44.5124	28.3812	74.4705	7	0.00033	0.09215	1	0.66667	0	0	0	No	6e-46	0.00154879	0.00154879	sp|O13898|PMT1_SCHPO	443	24040100	22786600
cwq_mix2-2_726.8164.8164.2.0.dta	cwq_mix2-2_726.8164.8164.2.0.dta	cwq_mix2-2_726	8164	2520.89	3002.19	1501.6	2	1	FIQDAQJSSK		1137.55	9 2 0 0 0 0	(N(N(H(H(H)(H(H)))(H(H)(H(H))))))	305	0 1 0 0 0 0;0 2 0 0 0 0;1 2 0 0 0 0;2 2 0 0 0 0;3 2 0 0 0 0;4 2 0 0 0 0;5 2 0 0 0 0;6 2 0 0 0 0;7 2 0 0 0 0;8 2 0 0 0 0;	1864.63	7	52.7645	48.4543	60.7692	7	0.00193	0.64232	1	0.94444	0	0	0	No	8.2e-37	0	8.2e-37	sp|O13704|YEU5_SCHPO	164	20475000	12931800
cwq_mix2-2_726.8183.8183.3.0.dta	cwq_mix2-2_726.8183.8183.3.0.dta	cwq_mix2-2_726	8183	2525.9	3624.4	1208.8	3	1	LGNJLTR		787.442	15 2 0 0 0 0	(N(N(H(H)(H(H(H(H(H(H(H))))))(H(H(H(H(H(H))))))))))	1025	0 1 0 0 0 0;0 2 0 0 0 0;1 2 0 0 0 0;2 2 0 0 0 0;3 2 0 0 0 0;4 2 0 0 0 0;5 2 0 0 0 0;6 2 0 0 0 0;7 2 0 0 0 0;8 2 0 0 0 0;9 2 0 0 0 0;10 2 0 0 0 0;11 2 0 0 0 0;12 2 0 0 0 0;13 2 0 0 0 0;14 2 0 0 0 0;	2836.95	4	69.6781	35.283	133.555	7	0.00336	0.92616	0.94444	1.08333	0	0	0	No	2.21e-85	0.00059312	0.00059312	sp|Q9C0Y4|AGLU_SCHPO/sp|Q9URX4|YFZB_SCHPO	209/225	969126000	1207060000
cwq_mix2-2_726.8184.8184.4.1.dta	cwq_mix2-2_726.8184.8184.4.1.dta	cwq_mix2-2_726	8184	2526.18	3552.5	888.88	4	1	SKHATSJGTVETLNTK		1687.86	9 2 0 0 0 0	(N(N(H(H(H))(H(H)(H(H(H(H))))))))	306	0 1 0 0 0 0;0 2 0 0 0 0;1 2 0 0 0 0;2 2 0 0 0 0;3 2 0 0 0 0;4 2 0 0 0 0;5 2 0 0 0 0;6 2 0 0 0 0;7 2 0 0 0 0;8 2 0 0 0 0;	1864.63	7	103.438	102.504	105.173	7	0.00166	0.46682	1	1.13333	0	0	0	No	1.72e-66	0	1.72e-66	sp|O13898|PMT1_SCHPO	443	27678900	26308600
cwq_mix2-2_726.8196.8196.3.0.dta	cwq_mix2-2_726.8196.8196.3.0.dta	cwq_mix2-2_726	8196	2529.2	3019.22	1007.08	3	1	FIQDAQJSSK		1137.55	8 2 0 0 0 1	(N(N(H(H(H)(H(H(H(H(H(aH))))))))))	2565	0 1 0 0 0 0;0 2 0 0 0 0;1 2 0 0 0 0;2 2 0 0 0 0;3 2 0 0 0 0;4 2 0 0 0 0;5 2 0 0 0 0;6 2 0 0 0 0;7 2 0 0 0 0;7 2 0 0 0 1;8 2 0 0 0 0;	1881.66	7	82.7223	93.0362	63.5677	7	0.00421	1.39516	0.84615	1.33333	0	0	0	No	9.38e-39	0	9.38e-39	sp|O13704|YEU5_SCHPO	164	58895400	62449100
cwq_mix2-2_726.8198.8198.3.0.dta	cwq_mix2-2_726.8198.8198.3.0.dta	cwq_mix2-2_726	8198	2529.79	3390.45	1130.82	3	1	SKHATSJGTVETLNTK		1687.86	8 2 0 0 0 0	(N(N(H(H)(H(H(H))(H(H(H)))))))	185	0 1 0 0 0 0;0 2 0 0 0 0;1 2 0 0 0 0;2 2 0 0 0 0;3 2 0 0 0 0;4 2 0 0 0 0;5 2 0 0 0 0;6 2 0 0 0 0;7 2 0 0 0 0;	1702.58	7	63.5795	49.7807	89.2058	7	0.00297	0.87682	1	0.86667	0	0	0	No	7.58e-56	0	7.58e-56	sp|O13898|PMT1_SCHPO	443	16794100	16739700
cwq_mix2-2_726.8207.8207.4.0.dta	cwq_mix2-2_726.8207.8207.4.0.dta	cwq_mix2-2_726	8207	2532.14	3390.44	848.366	4	1	SKHATSJGTVETLNTK		1687.86	8 2 0 0 0 0	(N(N(H(H(H))(H(H)(H)(H(H))))))	193	0 1 0 0 0 0;0 2 0 0 0 0;1 2 0 0 0 0;2 2 0 0 0 0;3 2 0 0 0 0;4 2 0 0 0 0;5 2 0 0 0 0;6 2 0 0 0 0;7 2 0 0 0 0;	1702.58	7	76.9716	68.1419	93.3697	7	0.00139	0.4111	1	0.93333	0	0	0	No	1.15e-58	0	1.15e-58	sp|O13898|PMT1_SCHPO	443	16511900	16604900
cwq_mix2-2_726.8232.8232.3.0.dta	cwq_mix2-2_726.8232.8232.3.0.dta	cwq_mix2-2_726	8232	2538.08	3462.34	1154.79	3	1	LGNJLTR		787.442	14 2 0 0 0 0	(N(N(H(H(H(H(H(H)))))(H(H(H(H)))(H(H(H(H))))))))	940	0 1 0 0 0 0;0 2 0 0 0 0;1 2 0 0 0 0;2 2 0 0 0 0;3 2 0 0 0 0;4 2 0 0 0 0;5 2 0 0 0 0;6 2 0 0 0 0;7 2 0 0 0 0;8 2 0 0 0 0;9 2 0 0 0 0;10 2 0 0 0 0;11 2 0 0 0 0;12 2 0 0 0 0;13 2 0 0 0 0;	2674.9	4	61.565	23.685	131.914	7	0.0023	0.66435	0.94118	0.83333	0	0	0	No	4.09e-84	0.0042898	0.0042898	sp|Q9C0Y4|AGLU_SCHPO/sp|Q9URX4|YFZB_SCHPO	209/225	573923000	692745000
cwq_mix2-2_726.8297.8297.3.0.dta	cwq_mix2-2_726.8297.8297.3.0.dta	cwq_mix2-2_726	8297	2555.23	3479.37	1160.46	3	1	LGNJLTR		787.442	13 2 0 0 0 1	(N(N(H(H(H)(H(H)))(H(H(H(H(H(H(H(aH(H))))))))))))	6767	0 1 0 0 0 0;0 2 0 0 0 0;1 2 0 0 0 0;2 2 0 0 0 0;3 2 0 0 0 0;4 2 0 0 0 0;5 2 0 0 0 0;6 2 0 0 0 0;7 2 0 0 0 0;8 2 0 0 0 0;8 2 0 0 0 1;9 2 0 0 0 0;9 2 0 0 0 1;10 2 0 0 0 0;10 2 0 0 0 1;11 2 0 0 0 0;11 2 0 0 0 1;12 2 0 0 0 0;12 2 0 0 0 1;	2691.92	4	58.2104	22.5156	124.501	7	0.0079	2.2697	0.7619	0.75	0	0	0	No	1.38e-79	0.0053357	0.0053357	sp|Q9C0Y4|AGLU_SCHPO/sp|Q9URX4|YFZB_SCHPO	209/225	2622230000	2324210000
cwq_mix2-2_726.8309.8309.3.0.dta	cwq_mix2-2_726.8309.8309.3.0.dta	cwq_mix2-2_726	8309	2558.25	3641.43	1214.48	3	1	LGNJLTR		787.442	14 2 0 0 0 1	(N(N(H(H(H)(H(H(H))))(H(H(H(H(H(H(H(H(aH))))))))))))	7460	0 1 0 0 0 0;0 2 0 0 0 0;1 2 0 0 0 0;2 2 0 0 0 0;3 2 0 0 0 0;4 2 0 0 0 0;5 2 0 0 0 0;6 2 0 0 0 0;7 2 0 0 0 0;8 2 0 0 0 0;9 2 0 0 0 0;9 2 0 0 0 1;10 2 0 0 0 0;10 2 0 0 0 1;11 2 0 0 0 0;11 2 0 0 0 1;12 2 0 0 0 0;12 2 0 0 0 1;13 2 0 0 0 0;13 2 0 0 0 1;14 2 0 0 0 0;	2853.98	4	58.987	20.3301	130.778	7	0.00613	1.6836	0.73913	0.66667	0	0	0	No	1.71e-83	0.0053357	0.0053357	sp|Q9C0Y4|AGLU_SCHPO/sp|Q9URX4|YFZB_SCHPO	209/225	5439410000	4793290000
cwq_mix2-2_726.8311.8311.3.0.dta	cwq_mix2-2_726.8311.8311.3.0.dta	cwq_mix2-2_726	8311	2558.66	3462.34	1154.79	3	1	LGNJLTR		787.442	14 2 0 0 0 0	(N(N(H(H(H(H)))(H(H(H(H)))(H(H(H(H(H(H))))))))))	937	0 1 0 0 0 0;0 2 0 0 0 0;1 2 0 0 0 0;2 2 0 0 0 0;3 2 0 0 0 0;4 2 0 0 0 0;5 2 0 0 0 0;6 2 0 0 0 0;7 2 0 0 0 0;8 2 0 0 0 0;9 2 0 0 0 0;10 2 0 0 0 0;11 2 0 0 0 0;12 2 0 0 0 0;13 2 0 0 0 0;	2674.9	4	72.6625	45.8225	122.508	7	0.0035	1.01094	1	1.16667	0	0	0	No	4.4e-78	0	4.4e-78	sp|Q9C0Y4|AGLU_SCHPO/sp|Q9URX4|YFZB_SCHPO	209/225	573923000	692745000
cwq_mix2-2_726.8312.8312.3.0.dta	cwq_mix2-2_726.8312.8312.3.0.dta	cwq_mix2-2_726	8312	2558.94	3019.22	1007.08	3	1	FIQDAQJSSK		1137.55	8 2 0 0 0 1	(N(N(H(H(H(H(H(H(H(aH(H)))))))))))	2554	0 1 0 0 0 0;0 2 0 0 0 0;1 2 0 0 0 0;2 2 0 0 0 0;3 2 0 0 0 0;4 2 0 0 0 0;5 2 0 0 0 0;6 2 0 0 0 0;7 2 0 0 0 0;7 2 0 0 0 1;	1881.66	7	44.5243	35.4048	61.4606	7	0.0044	1.45577	0.91667	0.83333	0	0	0	No	2.5e-37	0.00059312	0.00059312	sp|O13704|YEU5_SCHPO	164	60576500	63837700
cwq_mix2-2_726.8333.8333.3.0.dta	cwq_mix2-2_726.8333.8333.3.0.dta	cwq_mix2-2_726	8333	2564.57	3624.4	1208.8	3	1	LGNJLTR		787.442	15 2 0 0 0 0	(N(N(H(H(H(H(H(H)))))(H(H(H))(H(H(H(H(H(H))))))))))	1018	0 1 0 0 0 0;0 2 0 0 0 0;1 2 0 0 0 0;2 2 0 0 0 0;3 2 0 0 0 0;4 2 0 0 0 0;5 2 0 0 0 0;6 2 0 0 0 0;7 2 0 0 0 0;8 2 0 0 0 0;9 2 0 0 0 0;10 2 0 0 0 0;11 2 0 0 0 0;12 2 0 0 0 0;13 2 0 0 0 0;14 2 0 0 0 0;	2836.95	4	51.0457	15.3772	117.287	7	0.00258	0.71095	0.94444	0.75	0	0	0	No	1.3e-74	0.00949127	0.00949127	sp|Q9C0Y4|AGLU_SCHPO/sp|Q9URX4|YFZB_SCHPO	209/225	966519000	1202190000
cwq_mix2-2_726.8376.8376.3.0.dta	cwq_mix2-2_726.8376.8376.3.0.dta	cwq_mix2-2_726	8376	2576.12	3479.37	1160.46	3	1	LGNJLTR		787.442	13 2 0 0 0 1	(N(N(H(H(H(H(H))))(H(H(H(H(H(H(H(H(aH))))))))))))	6825	0 1 0 0 0 0;0 2 0 0 0 0;1 2 0 0 0 0;2 2 0 0 0 0;3 2 0 0 0 0;4 2 0 0 0 0;5 2 0 0 0 0;6 2 0 0 0 0;7 2 0 0 0 0;8 2 0 0 0 0;9 2 0 0 0 0;9 2 0 0 0 1;10 2 0 0 0 0;10 2 0 0 0 1;11 2 0 0 0 0;11 2 0 0 0 1;12 2 0 0 0 0;12 2 0 0 0 1;13 2 0 0 0 0;	2691.92	4	62.5742	26.7149	129.17	7	0.00777	2.23435	0.7619	0.75	0	0	0	No	1.11e-82	0.00247647	0.00247647	sp|Q9C0Y4|AGLU_SCHPO/sp|Q9URX4|YFZB_SCHPO	209/225	2501590000	2239070000
cwq_mix2-2_726.8378.8378.3.0.dta	cwq_mix2-2_726.8378.8378.3.0.dta	cwq_mix2-2_726	8378	2576.52	3462.34	1154.79	3	1	LGNJLTR		787.442	14 2 0 0 0 0	(N(N(H(H(H(H(H(H)))))(H(H)(H(H(H(H(H(H))))))))))	948	0 1 0 0 0 0;0 2 0 0 0 0;1 2 0 0 0 0;2 2 0 0 0 0;3 2 0 0 0 0;4 2 0 0 0 0;5 2 0 0 0 0;6 2 0 0 0 0;7 2 0 0 0 0;8 2 0 0 0 0;9 2 0 0 0 0;10 2 0 0 0 0;11 2 0 0 0 0;12 2 0 0 0 0;13 2 0 0 0 0;	2674.9	4	66.2516	30.5098	132.629	7	0.00338	0.97714	0.94118	0.91667	0	0	0	No	1.27e-84	0.00154879	0.00154879	sp|Q9C0Y4|AGLU_SCHPO/sp|Q9URX4|YFZB_SCHPO	209/225	547005000	655287000
cwq_mix2-2_726.8410.8410.3.0.dta	cwq_mix2-2_726.8410.8410.3.0.dta	cwq_mix2-2_726	8410	2585.1	3641.43	1214.48	3	1	LGNJLTR		787.442	14 2 0 0 0 1	(N(N(H(H(H(H))(H(H)))(H(H(H(H(H(H(H(aH(H))))))))))))	7442	0 1 0 0 0 0;0 2 0 0 0 0;1 2 0 0 0 0;2 2 0 0 0 0;3 2 0 0 0 0;4 2 0 0 0 0;5 2 0 0 0 0;6 2 0 0 0 0;7 2 0 0 0 0;8 2 0 0 0 0;8 2 0 0 0 1;9 2 0 0 0 0;9 2 0 0 0 1;10 2 0 0 0 0;10 2 0 0 0 1;11 2 0 0 0 0;11 2 0 0 0 1;12 2 0 0 0 0;12 2 0 0 0 1;13 2 0 0 0 0;13 2 0 0 0 1;	2853.98	4	52.2242	14.6336	122.035	7	0.00592	1.62593	0.73913	0.58333	0	0	0	No	8.39e-78	0.00949127	0.00949127	sp|Q9C0Y4|AGLU_SCHPO/sp|Q9URX4|YFZB_SCHPO	209/225	91396100	50969100
cwq_mix2-2_726.8429.8429.2.0.dta	cwq_mix2-2_726.8429.8429.2.0.dta	cwq_mix2-2_726	8429	2590.18	2640.07	1320.54	2	1	NJISLSK		775.431	9 2 0 0 0 0	(N(N(H(H(H(H)))(H(H)(H(H(H)))))))	302	0 1 0 0 0 0;0 2 0 0 0 0;1 2 0 0 0 0;2 2 0 0 0 0;3 2 0 0 0 0;4 2 0 0 0 0;5 2 0 0 0 0;6 2 0 0 0 0;7 2 0 0 0 0;8 2 0 0 0 0;	1864.63	2	27.3356	14.364	51.4256	7	0.00273	1.0342	0.91667	0.66667	0	0	0	No	1.09e-30	0.00949127	0.00949127	sp|O14194|GGT2_SCHPO	396	1414010	2070360
cwq_mix2-2_726.8446.8446.3.0.dta	cwq_mix2-2_726.8446.8446.3.0.dta	cwq_mix2-2_726	8446	2594.3	3462.34	1154.79	3	1	LGNJLTR		787.442	14 2 0 0 0 0	(N(N(H(H(H(H(H))))(H(H(H(H)))(H(H(H(H(H)))))))))	939	0 1 0 0 0 0;0 2 0 0 0 0;1 2 0 0 0 0;2 2 0 0 0 0;3 2 0 0 0 0;4 2 0 0 0 0;5 2 0 0 0 0;6 2 0 0 0 0;7 2 0 0 0 0;8 2 0 0 0 0;9 2 0 0 0 0;10 2 0 0 0 0;11 2 0 0 0 0;12 2 0 0 0 0;13 2 0 0 0 0;	2674.9	4	54.1046	17.0513	122.918	7	0.00356	1.0274	0.94118	0.75	0	0	0	No	2.17e-78	0.00581879	0.00581879	sp|Q9C0Y4|AGLU_SCHPO/sp|Q9URX4|YFZB_SCHPO	209/225	512603000	625800000
cwq_mix2-2_726.8456.8456.3.0.dta	cwq_mix2-2_726.8456.8456.3.0.dta	cwq_mix2-2_726	8456	2596.91	3479.37	1160.46	3	1	LGNJLTR		787.442	13 2 0 0 0 1	(N(N(H(H(H(H(H))))(H(H(H(H(H(H(H(H(aH))))))))))))	6825	0 1 0 0 0 0;0 2 0 0 0 0;1 2 0 0 0 0;2 2 0 0 0 0;3 2 0 0 0 0;4 2 0 0 0 0;5 2 0 0 0 0;6 2 0 0 0 0;7 2 0 0 0 0;8 2 0 0 0 0;9 2 0 0 0 0;9 2 0 0 0 1;10 2 0 0 0 0;10 2 0 0 0 1;11 2 0 0 0 0;11 2 0 0 0 1;12 2 0 0 0 0;12 2 0 0 0 1;13 2 0 0 0 0;	2691.92	4	58.2869	20.1522	129.108	7	0.00715	2.05414	0.7619	0.66667	0	0	0	No	1.57e-82	0.0053357	0.0053357	sp|Q9C0Y4|AGLU_SCHPO/sp|Q9URX4|YFZB_SCHPO	209/225	2435810000	2095070000
cwq_mix2-2_726.8491.8491.3.0.dta	cwq_mix2-2_726.8491.8491.3.0.dta	cwq_mix2-2_726	8491	2606.19	3317.32	1106.45	3	1	LGNJLTR		787.442	12 2 0 0 0 1	(N(N(H(H(H(H)))(H(H(H(H(H(H(H(H(aH))))))))))))	5989	0 1 0 0 0 0;0 2 0 0 0 0;1 2 0 0 0 0;2 2 0 0 0 0;3 2 0 0 0 0;4 2 0 0 0 0;5 2 0 0 0 0;6 2 0 0 0 0;7 2 0 0 0 0;8 2 0 0 0 0;9 2 0 0 0 0;9 2 0 0 0 1;10 2 0 0 0 0;10 2 0 0 0 1;11 2 0 0 0 0;11 2 0 0 0 1;12 2 0 0 0 0;	2529.87	4	57.2227	20.3002	125.793	7	0.01092	3.29108	0.84211	0.75	0	0	0	No	2.87e-80	0.0053357	0.0053357	sp|Q9C0Y4|AGLU_SCHPO/sp|Q9URX4|YFZB_SCHPO	209/225	501060000	482558000
cwq_mix2-2_726.8556.8556.3.0.dta	cwq_mix2-2_726.8556.8556.3.0.dta	cwq_mix2-2_726	8556	2623.78	3317.32	1106.45	3	1	LGNJLTR		787.442	12 2 0 0 0 1	(N(N(H(H(H)(H))(H(H(H(H(H(H(H(H(aH))))))))))))	6094	0 1 0 0 0 0;0 2 0 0 0 0;1 2 0 0 0 0;2 2 0 0 0 0;3 2 0 0 0 0;4 2 0 0 0 0;5 2 0 0 0 0;6 2 0 0 0 0;7 2 0 0 0 0;8 2 0 0 0 0;9 2 0 0 0 0;9 2 0 0 0 1;10 2 0 0 0 0;10 2 0 0 0 1;11 2 0 0 0 0;11 2 0 0 0 1;12 2 0 0 0 0;	2529.87	4	59.0339	22.3825	127.101	7	0.01019	3.07223	0.84211	0.75	0	0	0	No	3.92e-81	0.0053357	0.0053357	sp|Q9C0Y4|AGLU_SCHPO/sp|Q9URX4|YFZB_SCHPO	209/225	501060000	482558000
cwq_mix2-2_726.8579.8579.2.0.dta	cwq_mix2-2_726.8579.8579.2.0.dta	cwq_mix2-2_726	8579	2629.96	2814.13	1407.57	2	1	LGNJLTR		787.442	10 2 0 0 0 0	(N(N(H(H(H)(H(H)))(H(H(H))(H(H))))))	425	0 1 0 0 0 0;0 2 0 0 0 0;1 2 0 0 0 0;2 2 0 0 0 0;3 2 0 0 0 0;4 2 0 0 0 0;5 2 0 0 0 0;6 2 0 0 0 0;7 2 0 0 0 0;8 2 0 0 0 0;9 2 0 0 0 0;	2026.69	4	52.0021	28.2112	96.1853	7	0.00425	1.51163	1	0.83333	0	0	0	No	2.19e-60	0.00154879	0.00154879	sp|Q9C0Y4|AGLU_SCHPO/sp|Q9URX4|YFZB_SCHPO	209/225	89745900	86441700
cwq_mix2-2_726.8644.8644.2.0.dta	cwq_mix2-2_726.8644.8644.2.0.dta	cwq_mix2-2_726	8644	2647.42	2814.13	1407.57	2	1	LGNJLTR		787.442	10 2 0 0 0 0	(N(N(H(H(H(H)))(H(H)(H(H)(H(H)))))))	444	0 1 0 0 0 0;0 2 0 0 0 0;1 2 0 0 0 0;2 2 0 0 0 0;3 2 0 0 0 0;4 2 0 0 0 0;5 2 0 0 0 0;6 2 0 0 0 0;7 2 0 0 0 0;8 2 0 0 0 0;9 2 0 0 0 0;	2026.69	4	52.6871	28.8722	96.9147	7	0.0032	1.13852	1	0.91667	0	0	0	No	5.34e-61	0.00154879	0.00154879	sp|Q9C0Y4|AGLU_SCHPO/sp|Q9URX4|YFZB_SCHPO	209/225	89745900	86441700
cwq_mix2-2_726.8677.8677.2.0.dta	cwq_mix2-2_726.8677.8677.2.0.dta	cwq_mix2-2_726	8677	2656.26	2490.03	1245.52	2	1	LGNJLTR		787.442	8 2 0 0 0 0	(N(N(H(H(H(H(H(H(H(H))))))))))	179	0 1 0 0 0 0;0 2 0 0 0 0;1 2 0 0 0 0;2 2 0 0 0 0;3 2 0 0 0 0;4 2 0 0 0 0;5 2 0 0 0 0;6 2 0 0 0 0;7 2 0 0 0 0;	1702.58	4	57.3635	38.2584	92.8443	7	0.00207	0.83324	1	1	0	0	0	No	2.69e-58	0	2.69e-58	sp|Q9C0Y4|AGLU_SCHPO/sp|Q9URX4|YFZB_SCHPO	209/225	234267000	175101000
cwq_mix2-2_726.8678.8678.3.0.dta	cwq_mix2-2_726.8678.8678.3.0.dta	cwq_mix2-2_726	8678	2656.52	2652.08	884.697	3	1	LGNJLTR		787.442	9 2 0 0 0 0	(N(N(H(H(H))(H(H(H))(H(H(H)))))))	301	0 1 0 0 0 0;0 2 0 0 0 0;1 2 0 0 0 0;2 2 0 0 0 0;3 2 0 0 0 0;4 2 0 0 0 0;5 2 0 0 0 0;6 2 0 0 0 0;7 2 0 0 0 0;8 2 0 0 0 0;	1864.63	4	65.9317	44.1557	106.373	7	0.00131	0.49296	1	1.08333	0	0	0	No	3.63e-67	0	3.63e-67	sp|Q9C0Y4|AGLU_SCHPO/sp|Q9URX4|YFZB_SCHPO	209/225	297505000	305469000
cwq_mix2-2_726.8689.8689.2.0.dta	cwq_mix2-2_726.8689.8689.2.0.dta	cwq_mix2-2_726	8689	2659.28	2652.08	1326.54	2	1	LGNJLTR		787.442	9 2 0 0 0 0	(N(N(H(H(H(H)))(H(H(H(H(H))))))))	287	0 1 0 0 0 0;0 2 0 0 0 0;1 2 0 0 0 0;2 2 0 0 0 0;3 2 0 0 0 0;4 2 0 0 0 0;5 2 0 0 0 0;6 2 0 0 0 0;7 2 0 0 0 0;8 2 0 0 0 0;	1864.63	4	88.9636	76.4814	112.145	7	0.00218	0.82176	1	1.25	0	0	0	No	5.73e-71	0	5.73e-71	sp|Q9C0Y4|AGLU_SCHPO/sp|Q9URX4|YFZB_SCHPO	209/225	3154180000	2960500000
cwq_mix2-2_726.8710.8710.3.0.dta	cwq_mix2-2_726.8710.8710.3.0.dta	cwq_mix2-2_726	8710	2664.85	2669.1	890.373	3	1	LGNJLTR		787.442	8 2 0 0 0 1	(N(N(H(H(H(H(H(H(H(H(aH)))))))))))	2546	0 1 0 0 0 0;0 2 0 0 0 0;1 2 0 0 0 0;2 2 0 0 0 0;3 2 0 0 0 0;4 2 0 0 0 0;5 2 0 0 0 0;6 2 0 0 0 0;7 2 0 0 0 0;8 2 0 0 0 0;	1881.66	4	52.8967	14.9857	123.303	7	0.00171	0.6389	1	0.58333	0	0	0	No	1.39e-78	0.00949127	0.00949127	sp|Q9C0Y4|AGLU_SCHPO/sp|Q9URX4|YFZB_SCHPO	209/225	592033000	554213000
cwq_mix2-2_726.8747.8747.3.0.dta	cwq_mix2-2_726.8747.8747.3.0.dta	cwq_mix2-2_726	8747	2674.17	2652.08	884.697	3	1	LGNJLTR		787.442	9 2 0 0 0 0	(N(N(H(H)(H(H)(H(H(H(H(H)))))))))	289	0 1 0 0 0 0;0 2 0 0 0 0;1 2 0 0 0 0;2 2 0 0 0 0;3 2 0 0 0 0;4 2 0 0 0 0;5 2 0 0 0 0;6 2 0 0 0 0;7 2 0 0 0 0;8 2 0 0 0 0;	1864.63	4	68.9075	41.9908	118.896	7	0.00147	0.55291	1	1.08333	0	0	0	No	1.5e-75	0	1.5e-75	sp|Q9C0Y4|AGLU_SCHPO/sp|Q9URX4|YFZB_SCHPO	209/225	297505000	305469000
cwq_mix2-2_726.8748.8748.2.0.dta	cwq_mix2-2_726.8748.8748.2.0.dta	cwq_mix2-2_726	8748	2674.45	2490.03	1245.52	2	1	LGNJLTR		787.442	8 2 0 0 0 0	(N(N(H(H(H(H(H(H(H(H))))))))))	179	0 1 0 0 0 0;0 2 0 0 0 0;1 2 0 0 0 0;2 2 0 0 0 0;3 2 0 0 0 0;4 2 0 0 0 0;5 2 0 0 0 0;6 2 0 0 0 0;7 2 0 0 0 0;	1702.58	4	52.0588	33.1533	87.169	7	0.00188	0.75694	1	0.91667	0	0	0	No	2.15e-54	0.00112803	0.00112803	sp|Q9C0Y4|AGLU_SCHPO/sp|Q9URX4|YFZB_SCHPO	209/225	234267000	175101000
cwq_mix2-2_726.8781.8781.3.0.dta	cwq_mix2-2_726.8781.8781.3.0.dta	cwq_mix2-2_726	8781	2683.03	2669.11	890.373	3	1	LGNJLTR		787.442	8 2 0 0 0 1	(N(N(H(H(H(H(H(H(H(H(aH)))))))))))	2546	0 1 0 0 0 0;0 2 0 0 0 0;1 2 0 0 0 0;2 2 0 0 0 0;3 2 0 0 0 0;4 2 0 0 0 0;5 2 0 0 0 0;6 2 0 0 0 0;7 2 0 0 0 0;8 2 0 0 0 0;	1881.66	4	63.0144	29.0277	126.133	7	0.00296	1.10985	1	0.83333	0	0	0	No	1.66e-80	0.00154879	0.00154879	sp|Q9C0Y4|AGLU_SCHPO/sp|Q9URX4|YFZB_SCHPO	209/225	592033000	554213000
cwq_mix2-2_726.8818.8818.3.0.dta	cwq_mix2-2_726.8818.8818.3.0.dta	cwq_mix2-2_726	8818	2692.46	2652.08	884.697	3	1	LGNJLTR		787.442	9 2 0 0 0 0	(N(N(H(H(H)(H(H)))(H(H(H(H)))))))	307	0 1 0 0 0 0;0 2 0 0 0 0;1 2 0 0 0 0;2 2 0 0 0 0;3 2 0 0 0 0;4 2 0 0 0 0;5 2 0 0 0 0;6 2 0 0 0 0;7 2 0 0 0 0;8 2 0 0 0 0;	1864.63	4	52.788	22.8309	108.423	7	0.0017	0.64228	1	0.75	0	0	0	No	1e-68	0.00519849	0.00519849	sp|Q9C0Y4|AGLU_SCHPO/sp|Q9URX4|YFZB_SCHPO	209/225	160046000	119847000
cwq_mix2-2_726.8851.8851.3.0.dta	cwq_mix2-2_726.8851.8851.3.0.dta	cwq_mix2-2_726	8851	2701.35	2669.11	890.373	3	1	LGNJLTR		787.442	8 2 0 0 0 1	(N(N(H(H(H(H(H(H(H(H(aH)))))))))))	2546	0 1 0 0 0 0;0 2 0 0 0 0;1 2 0 0 0 0;2 2 0 0 0 0;3 2 0 0 0 0;4 2 0 0 0 0;5 2 0 0 0 0;6 2 0 0 0 0;7 2 0 0 0 0;8 2 0 0 0 0;	1881.66	4	52.3449	16.3825	119.132	7	0.00297	1.11209	1	0.75	0	0	0	No	8.46e-76	0.00734394	0.00734394	sp|Q9C0Y4|AGLU_SCHPO/sp|Q9URX4|YFZB_SCHPO	209/225	346571000	229884000
cwq_mix2-2_726.8869.8869.3.0.dta	cwq_mix2-2_726.8869.8869.3.0.dta	cwq_mix2-2_726	8869	2706.06	3028.2	1010.07	3	1	JTSYPIK		822.436	10 2 0 0 0 1	(N(N(H(H(H(H)))(H(H(H(H(aH(H(H))))))))))	4191	0 1 0 0 0 0;0 2 0 0 0 0;1 2 0 0 0 0;2 2 0 0 0 0;3 2 0 0 0 0;4 2 0 0 0 0;5 2 0 0 0 0;5 2 0 0 0 1;6 2 0 0 0 0;6 2 0 0 0 1;7 2 0 0 0 0;7 2 0 0 0 1;8 2 0 0 0 0;8 2 0 0 0 1;9 2 0 0 0 1;	2205.77	1	31.5004	17.0601	58.318	7	0.00177	0.58333	0.70588	0.83333	0	0	0	No	3.43e-35	0.00581879	0.00581879	sp|O94694|YG1A_SCHPO	119	10988100	11133600
cwq_mix2-2_726.8876.8876.3.0.dta	cwq_mix2-2_726.8876.8876.3.0.dta	cwq_mix2-2_726	8876	2707.9	2866.15	956.054	3	1	JTSYPIK		822.436	9 2 0 0 0 1	(N(N(H(H(H(H(H(H(H(H(H(aH))))))))))))	3226	0 1 0 0 0 0;0 2 0 0 0 0;1 2 0 0 0 0;2 2 0 0 0 0;3 2 0 0 0 0;4 2 0 0 0 0;5 2 0 0 0 0;6 2 0 0 0 0;7 2 0 0 0 0;8 2 0 0 0 0;9 2 0 0 0 0;	2043.71	1	33.8418	16.6699	65.7326	7	-0.00086	-0.29975	0.92308	0.75	0	0	0	No	5.15e-40	0.00660066	0.00660066	sp|O94694|YG1A_SCHPO	119	32211900	2872710
cwq_mix2-2_726.8886.8886.3.0.dta	cwq_mix2-2_726.8886.8886.3.0.dta	cwq_mix2-2_726	8886	2710.39	2652.08	884.697	3	1	LGNJLTR		787.442	9 2 0 0 0 0	(N(N(H(H(H(H)))(H(H(H(H(H))))))))	287	0 1 0 0 0 0;0 2 0 0 0 0;1 2 0 0 0 0;2 2 0 0 0 0;3 2 0 0 0 0;4 2 0 0 0 0;5 2 0 0 0 0;6 2 0 0 0 0;7 2 0 0 0 0;8 2 0 0 0 0;	1864.63	4	49.4954	18.6533	106.774	7	0.00154	0.57893	1	0.66667	0	0	0	No	1.99e-67	0.00552486	0.00552486	sp|Q9C0Y4|AGLU_SCHPO/sp|Q9URX4|YFZB_SCHPO	209/225	160046000	119847000
cwq_mix2-2_726.8912.8912.2.0.dta	cwq_mix2-2_726.8912.8912.2.0.dta	cwq_mix2-2_726	8912	2717.12	2849.12	1425.07	2	1	JTSYPIK		822.436	10 2 0 0 0 0	(N(N(H(H(H(H(H))))(H(H(H))(H(H))))))	443	0 1 0 0 0 0;0 2 0 0 0 0;1 2 0 0 0 0;2 2 0 0 0 0;3 2 0 0 0 0;4 2 0 0 0 0;5 2 0 0 0 0;6 2 0 0 0 0;7 2 0 0 0 0;8 2 0 0 0 0;9 2 0 0 0 0;	2026.69	1	46.6437	35.2462	67.8106	7	0.00235	0.82514	1	1.16667	0	0	0	No	1.82e-41	0.00059312	0.00059312	sp|O94694|YG1A_SCHPO	119	14617600	15176400
cwq_mix2-2_726.8920.8920.3.0.dta	cwq_mix2-2_726.8920.8920.3.0.dta	cwq_mix2-2_726	8920	2719.2	3337.37	1113.13	3	1	HATSJGTVETLNTK		1472.73	9 2 0 0 0 0	(N(N(H(H(H(H)))(H(H(H(H(H))))))))	287	0 1 0 0 0 0;0 2 0 0 0 0;1 2 0 0 0 0;2 2 0 0 0 0;3 2 0 0 0 0;4 2 0 0 0 0;5 2 0 0 0 0;6 2 0 0 0 0;7 2 0 0 0 0;8 2 0 0 0 0;	1864.63	5	53.5166	38.3161	81.7459	7	0.00308	0.92419	0.91667	0.76923	0	0	0	No	8.45e-51	0	8.45e-51	sp|O13898|PMT1_SCHPO	443	16923700	25558600
cwq_mix2-2_726.8925.8925.2.0.dta	cwq_mix2-2_726.8925.8925.2.0.dta	cwq_mix2-2_726	8925	2720.64	3011.18	1506.09	2	1	JTSYPIK		822.436	11 2 0 0 0 0	(N(N(H(H(H(H)))(H(H)(H(H(H(H(H)))))))))	595	0 1 0 0 0 0;0 2 0 0 0 0;1 2 0 0 0 0;2 2 0 0 0 0;3 2 0 0 0 0;4 2 0 0 0 0;5 2 0 0 0 0;6 2 0 0 0 0;7 2 0 0 0 0;8 2 0 0 0 0;9 2 0 0 0 0;10 2 0 0 0 0;	2188.74	1	30.7068	17.7936	54.6885	7	0.00419	1.39264	0.92857	0.91667	0	0	0	No	7.75e-33	0.00581879	0.00581879	sp|O94694|YG1A_SCHPO	119	2223710	700325
cwq_mix2-2_726.8953.8953.3.0.dta	cwq_mix2-2_726.8953.8953.3.0.dta	cwq_mix2-2_726	8953	2728.36	2866.15	956.055	3	1	JTSYPIK		822.436	9 2 0 0 0 1	(N(N(H(H(H(H(H(H(H(H(aH(H))))))))))))	3235	0 1 0 0 0 0;0 2 0 0 0 0;1 2 0 0 0 0;2 2 0 0 0 0;3 2 0 0 0 0;4 2 0 0 0 0;5 2 0 0 0 0;6 2 0 0 0 0;7 2 0 0 0 0;8 2 0 0 0 0;8 2 0 0 0 1;	2043.71	1	50.9848	30.5777	88.8837	7	0.00163	0.56796	0.92308	1	0	0	0	No	1.3e-55	0.00154879	0.00154879	sp|O94694|YG1A_SCHPO	119	32211900	36317300
cwq_mix2-2_726.8985.8985.3.0.dta	cwq_mix2-2_726.8985.8985.3.0.dta	cwq_mix2-2_726	8985	2736.94	3337.37	1113.13	3	1	HATSJGTVETLNTK		1472.73	9 2 0 0 0 0	(N(N(H(H(H(H)))(H(H)(H(H(H)))))))	302	0 1 0 0 0 0;0 2 0 0 0 0;1 2 0 0 0 0;2 2 0 0 0 0;3 2 0 0 0 0;4 2 0 0 0 0;5 2 0 0 0 0;6 2 0 0 0 0;7 2 0 0 0 0;8 2 0 0 0 0;	1864.63	5	87.4913	77.8791	105.342	7	0.00318	0.95295	1	0.92308	0	0	0	No	1.43e-66	0	1.43e-66	sp|O13898|PMT1_SCHPO	443	1458140000	1542180000
cwq_mix2-2_726.8991.8991.2.0.dta	cwq_mix2-2_726.8991.8991.2.0.dta	cwq_mix2-2_726	8991	2738.65	2849.13	1425.07	2	1	JTSYPIK		822.436	10 2 0 0 0 0	(N(N(H(H(H(H)))(H(H(H))(H(H(H)))))))	442	0 1 0 0 0 0;0 2 0 0 0 0;1 2 0 0 0 0;2 2 0 0 0 0;3 2 0 0 0 0;4 2 0 0 0 0;5 2 0 0 0 0;6 2 0 0 0 0;7 2 0 0 0 0;8 2 0 0 0 0;9 2 0 0 0 0;	2026.69	1	49.874	37.5628	72.7378	7	0.00339	1.19087	1	1.16667	0	0	0	No	1.06e-44	0	1.06e-44	sp|O94694|YG1A_SCHPO	119	14617600	15176400
cwq_mix2-2_726.8994.8994.3.0.dta	cwq_mix2-2_726.8994.8994.3.0.dta	cwq_mix2-2_726	8994	2739.48	2704.1	902.038	3	1	JTSYPIK		822.436	8 2 0 0 0 1	(N(N(H(H(H(H(H(H(H(aH(H)))))))))))	2554	0 1 0 0 0 0;0 2 0 0 0 0;1 2 0 0 0 0;2 2 0 0 0 0;3 2 0 0 0 0;4 2 0 0 0 0;5 2 0 0 0 0;6 2 0 0 0 0;7 2 0 0 0 0;7 2 0 0 0 1;	1881.66	1	35.8317	19.1417	66.8273	7	0.00168	0.62176	0.91667	0.91667	0	0	0	No	8.27e-41	0.00552486	0.00552486	sp|O94694|YG1A_SCHPO	119	145498000	151780000
cwq_mix2-2_726.9001.9001.3.0.dta	cwq_mix2-2_726.9001.9001.3.0.dta	cwq_mix2-2_726	9001	2741.32	3175.32	1059.11	3	1	HATSJGTVETLNTK		1472.73	8 2 0 0 0 0	(N(N(H(H(H(H))(H(H(H(H))))))))	192	0 1 0 0 0 0;0 2 0 0 0 0;1 2 0 0 0 0;2 2 0 0 0 0;3 2 0 0 0 0;4 2 0 0 0 0;5 2 0 0 0 0;6 2 0 0 0 0;7 2 0 0 0 0;	1702.58	5	27.8553	16.5433	48.8633	7	0.00107	0.33722	0.81818	0.53846	0	0	0	No	5.84e-29	0.00697579	0.00697579	sp|O13898|PMT1_SCHPO	443	6932320	835029000
cwq_mix2-2_726.9018.9018.3.0.dta	cwq_mix2-2_726.9018.9018.3.0.dta	cwq_mix2-2_726	9018	2745.82	2866.15	956.055	3	1	JTSYPIK		822.436	9 2 0 0 0 1	(N(N(H(H(H(H(H(H(H(H(H(aH))))))))))))	3226	0 1 0 0 0 0;0 2 0 0 0 0;1 2 0 0 0 0;2 2 0 0 0 0;3 2 0 0 0 0;4 2 0 0 0 0;5 2 0 0 0 0;6 2 0 0 0 0;7 2 0 0 0 0;8 2 0 0 0 0;9 2 0 0 0 0;	2043.71	1	42.9631	21.4538	82.909	7	0.00146	0.5083	0.92308	0.91667	0	0	0	No	1.29e-51	0.0053357	0.0053357	sp|O94694|YG1A_SCHPO	119	32211900	36317300
cwq_mix2-2_726.9051.9051.3.0.dta	cwq_mix2-2_726.9051.9051.3.0.dta	cwq_mix2-2_726	9051	2754.67	3337.37	1113.13	3	1	HATSJGTVETLNTK		1472.73	9 2 0 0 0 0	(N(N(H(H(H(H(H))))(H(H(H(H)))))))	288	0 1 0 0 0 0;0 2 0 0 0 0;1 2 0 0 0 0;2 2 0 0 0 0;3 2 0 0 0 0;4 2 0 0 0 0;5 2 0 0 0 0;6 2 0 0 0 0;7 2 0 0 0 0;8 2 0 0 0 0;	1864.63	5	131.975	139.201	118.554	7	0.00305	0.9143	1	1.15385	0	0	0	No	1.82e-75	0	1.82e-75	sp|O13898|PMT1_SCHPO	443	1461780000	1542180000
cwq_mix2-2_726.9053.9053.2.0.dta	cwq_mix2-2_726.9053.9053.2.0.dta	cwq_mix2-2_726	9053	2755.27	2687.07	1344.04	2	1	JTSYPIK		822.436	9 2 0 0 0 0	(N(N(H(H(H(H))(H(H(H(H(H)))))))))	298	0 1 0 0 0 0;0 2 0 0 0 0;1 2 0 0 0 0;2 2 0 0 0 0;3 2 0 0 0 0;4 2 0 0 0 0;5 2 0 0 0 0;6 2 0 0 0 0;7 2 0 0 0 0;8 2 0 0 0 0;	1864.63	1	75.7768	73.1692	80.6195	7	0.00277	1.03025	1	1.41667	0	0	0	No	5.14e-50	0	5.14e-50	sp|O94694|YG1A_SCHPO	119	200359000	179257000
cwq_mix2-2_726.9074.9074.3.0.dta	cwq_mix2-2_726.9074.9074.3.0.dta	cwq_mix2-2_726	9074	2760.61	3175.32	1059.11	3	1	HATSJGTVETLNTK		1472.73	8 2 0 0 0 0	(N(N(H(H(H(H(H(H(H(H))))))))))	179	0 1 0 0 0 0;0 2 0 0 0 0;1 2 0 0 0 0;2 2 0 0 0 0;3 2 0 0 0 0;4 2 0 0 0 0;5 2 0 0 0 0;6 2 0 0 0 0;7 2 0 0 0 0;	1702.58	5	96.3276	101.673	86.4009	7	0.00201	0.63389	0.90909	1.03846	0	0	0	No	5.91e-54	0	5.91e-54	sp|O13898|PMT1_SCHPO	443	731201000	840443000
cwq_mix2-2_726.9075.9075.3.0.dta	cwq_mix2-2_726.9075.9075.3.0.dta	cwq_mix2-2_726	9075	2760.89	2704.1	902.037	3	1	JTSYPIK		822.436	8 2 0 0 0 1	(N(N(H(H(H(H(H(H(H(aH(H)))))))))))	2554	0 1 0 0 0 0;0 2 0 0 0 0;1 2 0 0 0 0;2 2 0 0 0 0;3 2 0 0 0 0;4 2 0 0 0 0;5 2 0 0 0 0;6 2 0 0 0 0;7 2 0 0 0 0;7 2 0 0 0 1;	1881.66	1	60.6857	47.4489	85.2681	7	0.00157	0.5796	0.91667	1.16667	0	0	0	No	4.5e-53	0	4.5e-53	sp|O94694|YG1A_SCHPO	119	145498000	151780000
cwq_mix2-2_726.9087.9087.3.0.dta	cwq_mix2-2_726.9087.9087.3.0.dta	cwq_mix2-2_726	9087	2763.9	2687.07	896.362	3	1	JTSYPIK		822.436	9 2 0 0 0 0	(N(N(H(H)(H(H)(H(H(H(H(H)))))))))	289	0 1 0 0 0 0;0 2 0 0 0 0;1 2 0 0 0 0;2 2 0 0 0 0;3 2 0 0 0 0;4 2 0 0 0 0;5 2 0 0 0 0;6 2 0 0 0 0;7 2 0 0 0 0;8 2 0 0 0 0;	1864.63	1	42.926	27.4228	71.7179	7	0.00113	0.42067	1	1	0	0	0	No	4.54e-44	0.00154879	0.00154879	sp|O94694|YG1A_SCHPO	119	72547100	67177900
cwq_mix2-2_726.9100.9100.3.0.dta	cwq_mix2-2_726.9100.9100.3.0.dta	cwq_mix2-2_726	9100	2767.45	2866.15	956.055	3	1	JTSYPIK		822.436	9 2 0 0 0 1	(N(N(H(H)(H(H(H(H(H(H(H(aH)))))))))))	3207	0 1 0 0 0 0;0 2 0 0 0 0;1 2 0 0 0 0;2 2 0 0 0 0;3 2 0 0 0 0;4 2 0 0 0 0;5 2 0 0 0 0;6 2 0 0 0 0;7 2 0 0 0 0;8 2 0 0 0 0;8 2 0 0 0 1;9 2 0 0 0 0;	2043.71	1	36.8703	21.529	65.3613	7	0.00147	0.51353	0.85714	0.91667	0	0	0	No	8.36e-40	0.0053357	0.0053357	sp|O94694|YG1A_SCHPO	119	32211900	36317300
cwq_mix2-2_726.9119.9119.3.0.dta	cwq_mix2-2_726.9119.9119.3.0.dta	cwq_mix2-2_726	9119	2772.46	3337.37	1113.13	3	1	HATSJGTVETLNTK		1472.73	9 2 0 0 0 0	(N(N(H(H(H(H)))(H(H(H))(H(H))))))	294	0 1 0 0 0 0;0 2 0 0 0 0;1 2 0 0 0 0;2 2 0 0 0 0;3 2 0 0 0 0;4 2 0 0 0 0;5 2 0 0 0 0;6 2 0 0 0 0;7 2 0 0 0 0;8 2 0 0 0 0;	1864.63	5	114.31	119.495	104.68	7	0.00302	0.90351	0.91667	1.03846	0	0	0	No	3.32e-66	0	3.32e-66	sp|O13898|PMT1_SCHPO	443	1461780000	1542180000
cwq_mix2-2_726.9120.9120.2.0.dta	cwq_mix2-2_726.9120.9120.2.0.dta	cwq_mix2-2_726	9120	2772.74	2687.07	1344.04	2	1	JTSYPIK		822.436	9 2 0 0 0 0	(N(N(H(H(H(H(H))))(H(H(H(H)))))))	288	0 1 0 0 0 0;0 2 0 0 0 0;1 2 0 0 0 0;2 2 0 0 0 0;3 2 0 0 0 0;4 2 0 0 0 0;5 2 0 0 0 0;6 2 0 0 0 0;7 2 0 0 0 0;8 2 0 0 0 0;	1864.63	1	79.6659	76.8832	84.834	7	0.00307	1.1419	1	1.41667	0	0	0	No	7.61e-53	0	7.61e-53	sp|O94694|YG1A_SCHPO	119	200359000	179257000
cwq_mix2-2_726.9135.9135.3.0.dta	cwq_mix2-2_726.9135.9135.3.0.dta	cwq_mix2-2_726	9135	2776.84	3606.43	1202.81	3	1	EIAPGJVSK		914.494	13 2 0 0 0 1	(N(N(H(H(H))(H(H(H(H(H))))(H(H(H(H(aH(H))))))))))	9619	0 1 0 0 0 0;0 2 0 0 0 0;1 2 0 0 0 0;2 2 0 0 0 0;3 2 0 0 0 0;4 2 0 0 0 0;5 2 0 0 0 0;6 2 0 0 0 0;6 2 0 0 0 1;7 2 0 0 0 0;7 2 0 0 0 1;8 2 0 0 0 0;8 2 0 0 0 1;9 2 0 0 0 0;9 2 0 0 0 1;10 2 0 0 0 0;10 2 0 0 0 1;11 2 0 0 0 0;11 2 0 0 0 1;12 2 0 0 0 0;12 2 0 0 0 1;	2691.92	6	35.7428	15.7858	72.8059	7	0.0085	2.3575	0.69565	0.4375	0	0	0	No	8.18e-45	0.00849858	0.00849858	sp|O14194|GGT2_SCHPO	153	54236700	38855900
cwq_mix2-2_726.9141.9141.3.0.dta	cwq_mix2-2_726.9141.9141.3.0.dta	cwq_mix2-2_726	9141	2778.36	3175.32	1059.11	3	1	HATSJGTVETLNTK		1472.73	8 2 0 0 0 0	(N(N(H(H)(H(H)(H(H(H(H))))))))	181	0 1 0 0 0 0;0 2 0 0 0 0;1 2 0 0 0 0;2 2 0 0 0 0;3 2 0 0 0 0;4 2 0 0 0 0;5 2 0 0 0 0;6 2 0 0 0 0;7 2 0 0 0 0;	1702.58	5	112.757	126.001	88.1621	7	0.0023	0.72553	0.90909	1.15385	0	0	0	No	4.17e-55	0	4.17e-55	sp|O13898|PMT1_SCHPO	443	732726000	840443000
cwq_mix2-2_726.9144.9144.3.0.dta	cwq_mix2-2_726.9144.9144.3.0.dta	cwq_mix2-2_726	9144	2779.23	2525.02	842.344	3	1	JTSYPIK		822.436	8 2 0 0 0 0	(N(N(H(H)(H(H)(H(H(H(H))))))))	181	0 1 0 0 0 0;0 2 0 0 0 0;1 2 0 0 0 0;2 2 0 0 0 0;3 2 0 0 0 0;4 2 0 0 0 0;5 2 0 0 0 0;6 2 0 0 0 0;7 2 0 0 0 0;	1702.58	1	19.7819	14.3159	29.933	6	-0.0001	-0.0385	0.72727	0.83333	0	0	0	No	7.22e-17	0.00949127	0.00949127	sp|O94694|YG1A_SCHPO	119	22823400	33313600
cwq_mix2-2_726.9152.9152.3.0.dta	cwq_mix2-2_726.9152.9152.3.0.dta	cwq_mix2-2_726	9152	2781.31	2687.07	896.362	3	1	JTSYPIK		822.436	9 2 0 0 0 0	(N(N(H(H(H)(H))(H(H(H(H(H))))))))	300	0 1 0 0 0 0;0 2 0 0 0 0;1 2 0 0 0 0;2 2 0 0 0 0;3 2 0 0 0 0;4 2 0 0 0 0;5 2 0 0 0 0;6 2 0 0 0 0;7 2 0 0 0 0;8 2 0 0 0 0;	1864.63	1	51.2837	47.3431	58.602	7	0.00074	0.27664	0.83333	1.25	0	0	0	No	2.05e-35	0	2.05e-35	sp|O94694|YG1A_SCHPO	119	72547100	67177900
cwq_mix2-2_726.9164.9164.2.0.dta	cwq_mix2-2_726.9164.9164.2.0.dta	cwq_mix2-2_726	9164	2784.54	2525.02	1263.01	2	1	JTSYPIK		822.436	8 2 0 0 0 0	(N(N(H(H(H)(H))(H(H(H(H)))))))	186	0 1 0 0 0 0;0 2 0 0 0 0;1 2 0 0 0 0;2 2 0 0 0 0;3 2 0 0 0 0;4 2 0 0 0 0;5 2 0 0 0 0;6 2 0 0 0 0;7 2 0 0 0 0;	1702.58	1	44.9031	31.5193	69.7588	7	0.00233	0.92427	1	1	0	0	0	No	7.91e-43	0.00112803	0.00112803	sp|O94694|YG1A_SCHPO	119	158892000	130275000
cwq_mix2-2_726.9185.9185.2.0.dta	cwq_mix2-2_726.9185.9185.2.0.dta	cwq_mix2-2_726	9185	2790.18	2687.07	1344.04	2	1	JTSYPIK		822.436	9 2 0 0 0 0	(N(N(H(H(H(H)))(H(H(H(H(H))))))))	287	0 1 0 0 0 0;0 2 0 0 0 0;1 2 0 0 0 0;2 2 0 0 0 0;3 2 0 0 0 0;4 2 0 0 0 0;5 2 0 0 0 0;6 2 0 0 0 0;7 2 0 0 0 0;8 2 0 0 0 0;	1864.63	1	84.246	85.0208	82.8073	7	0.00276	1.02653	1	1.41667	0	0	0	No	1.62e-51	0	1.62e-51	sp|O94694|YG1A_SCHPO	119	200359000	179257000
cwq_mix2-2_726.9192.9192.3.0.dta	cwq_mix2-2_726.9192.9192.3.0.dta	cwq_mix2-2_726	9192	2792.16	3444.37	1148.8	3	1	EIAPGJVSK		914.494	12 2 0 0 0 1	(N(N(H(H(H(H(H))))(H(H(H(H(H(H(H(aH)))))))))))	5872	0 1 0 0 0 0;0 2 0 0 0 0;1 2 0 0 0 0;2 2 0 0 0 0;3 2 0 0 0 0;4 2 0 0 0 0;5 2 0 0 0 0;6 2 0 0 0 0;7 2 0 0 0 0;8 2 0 0 0 0;8 2 0 0 0 1;9 2 0 0 0 0;9 2 0 0 0 1;10 2 0 0 0 0;10 2 0 0 0 1;11 2 0 0 0 0;11 2 0 0 0 1;12 2 0 0 0 0;	2529.87	6	35.1578	14.9077	72.7652	7	0.00788	2.28883	0.75	0.4375	0	0	0	No	9.51e-45	0.00949127	0.00949127	sp|O14194|GGT2_SCHPO	153	140468000	140410000
cwq_mix2-2_726.9206.9206.3.0.dta	cwq_mix2-2_726.9206.9206.3.0.dta	cwq_mix2-2_726	9206	2795.64	3337.37	1113.13	3	1	HATSJGTVETLNTK		1472.73	9 2 0 0 0 0	(N(N(H(H(H(H(H))))(H(H(H(H)))))))	288	0 1 0 0 0 0;0 2 0 0 0 0;1 2 0 0 0 0;2 2 0 0 0 0;3 2 0 0 0 0;4 2 0 0 0 0;5 2 0 0 0 0;6 2 0 0 0 0;7 2 0 0 0 0;8 2 0 0 0 0;	1864.63	5	118.056	124.146	106.746	7	0.00286	0.85587	0.91667	1.11538	0	0	0	No	2.15e-67	0	2.15e-67	sp|O13898|PMT1_SCHPO	443	1461780000	1542180000
cwq_mix2-2_726.9208.9208.3.0.dta	cwq_mix2-2_726.9208.9208.3.0.dta	cwq_mix2-2_726	9208	2796.05	2704.1	902.037	3	1	JTSYPIK		822.436	8 2 0 0 0 1	(N(N(H(H(H(H(H(H(H(aH(H)))))))))))	2554	0 1 0 0 0 0;0 2 0 0 0 0;1 2 0 0 0 0;2 2 0 0 0 0;3 2 0 0 0 0;4 2 0 0 0 0;5 2 0 0 0 0;6 2 0 0 0 0;7 2 0 0 0 0;7 2 0 0 0 1;	1881.66	1	62.1133	42.1372	99.2119	7	0.0016	0.5918	0.91667	1.08333	0	0	0	No	1.76e-62	0	1.76e-62	sp|O94694|YG1A_SCHPO	119	145498000	151780000
cwq_mix2-2_726.9219.9219.2.0.dta	cwq_mix2-2_726.9219.9219.2.0.dta	cwq_mix2-2_726	9219	2799	2327.97	1164.49	2	1	LGNJLTR		787.442	7 2 0 0 0 0	(N(N(H(H)(H(H(H(H(H))))))))	102	0 1 0 0 0 0;0 2 0 0 0 0;1 2 0 0 0 0;2 2 0 0 0 0;3 2 0 0 0 0;4 2 0 0 0 0;5 2 0 0 0 0;6 2 0 0 0 0;	1540.53	4	35.5568	13.653	76.2354	7	0.00139	0.59547	1	0.66667	0	0	0	No	4.37e-47	0.00949127	0.00949127	sp|Q9C0Y4|AGLU_SCHPO/sp|Q9URX4|YFZB_SCHPO	209/225	65219400	59612200
cwq_mix2-2_726.9231.9231.3.0.dta	cwq_mix2-2_726.9231.9231.3.0.dta	cwq_mix2-2_726	9231	2802.17	3175.32	1059.11	3	1	HATSJGTVETLNTK		1472.73	8 2 0 0 0 0	(N(N(H(H(H))(H(H(H))(H(H))))))	189	0 1 0 0 0 0;0 2 0 0 0 0;1 2 0 0 0 0;2 2 0 0 0 0;3 2 0 0 0 0;4 2 0 0 0 0;5 2 0 0 0 0;6 2 0 0 0 0;7 2 0 0 0 0;	1702.58	5	114.773	121.999	101.352	7	0.00239	0.75293	1	1.15385	0	0	0	No	5.62e-64	0	5.62e-64	sp|O13898|PMT1_SCHPO	443	732726000	840443000
cwq_mix2-2_726.9232.9232.2.0.dta	cwq_mix2-2_726.9232.9232.2.0.dta	cwq_mix2-2_726	9232	2802.48	2525.02	1263.01	2	1	JTSYPIK		822.436	8 2 0 0 0 0	(N(N(H(H(H(H))(H(H(H(H))))))))	192	0 1 0 0 0 0;0 2 0 0 0 0;1 2 0 0 0 0;2 2 0 0 0 0;3 2 0 0 0 0;4 2 0 0 0 0;5 2 0 0 0 0;6 2 0 0 0 0;7 2 0 0 0 0;	1702.58	1	51.3948	39.4857	73.5116	7	0.00238	0.94169	1	1.08333	0	0	0	No	3.02e-45	0	3.02e-45	sp|O94694|YG1A_SCHPO	119	158892000	130275000
cwq_mix2-2_726.9233.9233.3.0.dta	cwq_mix2-2_726.9233.9233.3.0.dta	cwq_mix2-2_726	9233	2802.76	2687.07	896.362	3	1	JTSYPIK		822.436	9 2 0 0 0 0	(N(N(H(H(H(H(H)))(H(H(H(H))))))))	299	0 1 0 0 0 0;0 2 0 0 0 0;1 2 0 0 0 0;2 2 0 0 0 0;3 2 0 0 0 0;4 2 0 0 0 0;5 2 0 0 0 0;6 2 0 0 0 0;7 2 0 0 0 0;8 2 0 0 0 0;	1864.63	1	52.1392	43.7463	67.7259	7	0.00058	0.21412	0.91667	1.16667	0	0	0	No	2.08e-41	0	2.08e-41	sp|O94694|YG1A_SCHPO	119	72547100	67177900
cwq_mix2-2_726.9234.9234.3.0.dta	cwq_mix2-2_726.9234.9234.3.0.dta	cwq_mix2-2_726	9234	2803.04	3606.43	1202.81	3	1	EIAPGJVSK		914.494	13 2 0 0 0 1	(N(N(H(H(H(H(H))))(H(H(H(H(H(H(H(aH(H))))))))))))	6837	0 1 0 0 0 0;0 2 0 0 0 0;1 2 0 0 0 0;2 2 0 0 0 0;3 2 0 0 0 0;4 2 0 0 0 0;5 2 0 0 0 0;6 2 0 0 0 0;7 2 0 0 0 0;8 2 0 0 0 0;8 2 0 0 0 1;9 2 0 0 0 0;9 2 0 0 0 1;10 2 0 0 0 0;10 2 0 0 0 1;11 2 0 0 0 0;11 2 0 0 0 1;12 2 0 0 0 0;12 2 0 0 0 1;	2691.92	6	47.2159	26.6041	85.4951	7	0.00848	2.3525	0.7619	0.625	0	0	0	No	2.76e-53	0.00247647	0.00247647	sp|O14194|GGT2_SCHPO	153	54236700	38855900
cwq_mix2-2_726.9253.9253.2.0.dta	cwq_mix2-2_726.9253.9253.2.0.dta	cwq_mix2-2_726	9253	2807.93	2687.07	1344.04	2	1	JTSYPIK		822.436	9 2 0 0 0 0	(N(N(H(H(H(H)))(H(H)(H(H(H)))))))	302	0 1 0 0 0 0;0 2 0 0 0 0;1 2 0 0 0 0;2 2 0 0 0 0;3 2 0 0 0 0;4 2 0 0 0 0;5 2 0 0 0 0;6 2 0 0 0 0;7 2 0 0 0 0;8 2 0 0 0 0;	1864.63	1	71.4576	65.1572	83.1584	7	0.00262	0.97592	1	1.25	0	0	0	No	8.3e-52	0	8.3e-52	sp|O94694|YG1A_SCHPO	119	200359000	179257000
cwq_mix2-2_726.9275.9275.3.0.dta	cwq_mix2-2_726.9275.9275.3.0.dta	cwq_mix2-2_726	9275	2813.79	3337.37	1113.13	3	1	HATSJGTVETLNTK		1472.73	9 2 0 0 0 0	(N(N(H(H(H(H)))(H(H)(H(H(H)))))))	302	0 1 0 0 0 0;0 2 0 0 0 0;1 2 0 0 0 0;2 2 0 0 0 0;3 2 0 0 0 0;4 2 0 0 0 0;5 2 0 0 0 0;6 2 0 0 0 0;7 2 0 0 0 0;8 2 0 0 0 0;	1864.63	5	105.939	107.579	102.892	7	0.00282	0.84598	0.91667	1	0	0	0	No	6.59e-65	0	6.59e-65	sp|O13898|PMT1_SCHPO	443	1461780000	1542180000
cwq_mix2-2_726.9286.9286.3.0.dta	cwq_mix2-2_726.9286.9286.3.0.dta	cwq_mix2-2_726	9286	2816.75	2704.1	902.037	3	1	JTSYPIK		822.436	8 2 0 0 0 1	(N(N(H(H(H(H(H(H(H(H(aH)))))))))))	2546	0 1 0 0 0 0;0 2 0 0 0 0;1 2 0 0 0 0;2 2 0 0 0 0;3 2 0 0 0 0;4 2 0 0 0 0;5 2 0 0 0 0;6 2 0 0 0 0;7 2 0 0 0 0;8 2 0 0 0 0;	1881.66	1	51.6908	32.5952	87.1539	7	0.00135	0.49861	0.91667	1	0	0	0	No	2.27e-54	0.00112803	0.00112803	sp|O94694|YG1A_SCHPO	119	145498000	151780000
cwq_mix2-2_726.9298.9298.3.0.dta	cwq_mix2-2_726.9298.9298.3.0.dta	cwq_mix2-2_726	9298	2819.97	3444.37	1148.8	3	1	EIAPGJVSK		914.494	12 2 0 0 0 1	(N(N(H(H(H(H(H))))(H(H(H(H(H(H(H(aH)))))))))))	5872	0 1 0 0 0 0;0 2 0 0 0 0;1 2 0 0 0 0;2 2 0 0 0 0;3 2 0 0 0 0;4 2 0 0 0 0;5 2 0 0 0 0;6 2 0 0 0 0;7 2 0 0 0 0;8 2 0 0 0 0;8 2 0 0 0 1;9 2 0 0 0 0;9 2 0 0 0 1;10 2 0 0 0 0;10 2 0 0 0 1;11 2 0 0 0 0;11 2 0 0 0 1;12 2 0 0 0 0;	2529.87	6	58.9836	39.5888	95.0024	7	0.0066	1.91604	0.75	0.75	0	0	0	No	1.11e-59	0	1.11e-59	sp|O14194|GGT2_SCHPO	153	140137000	140410000
cwq_mix2-2_726.9299.9299.2.0.dta	cwq_mix2-2_726.9299.9299.2.0.dta	cwq_mix2-2_726	9299	2820.29	2525.02	1263.01	2	1	JTSYPIK		822.436	8 2 0 0 0 0	(N(N(H(H(H(H)))(H(H)(H)(H)))))	182	0 1 0 0 0 0;0 2 0 0 0 0;1 2 0 0 0 0;2 2 0 0 0 0;3 2 0 0 0 0;4 2 0 0 0 0;5 2 0 0 0 0;6 2 0 0 0 0;7 2 0 0 0 0;	1702.58	1	55.5406	43.9889	76.9939	7	0.00249	0.98526	1	1.08333	0	0	0	No	1.12e-47	0	1.12e-47	sp|O94694|YG1A_SCHPO	119	158892000	130275000
cwq_mix2-2_726.9309.9309.2.0.dta	cwq_mix2-2_726.9309.9309.2.0.dta	cwq_mix2-2_726	9309	2822.91	2490.03	1245.52	2	1	LGNJLTR		787.442	8 2 0 0 0 0	(N(N(H(H(H(H(H(H(H(H))))))))))	179	0 1 0 0 0 0;0 2 0 0 0 0;1 2 0 0 0 0;2 2 0 0 0 0;3 2 0 0 0 0;4 2 0 0 0 0;5 2 0 0 0 0;6 2 0 0 0 0;7 2 0 0 0 0;	1702.58	4	56.459	38.5006	89.8102	7	0.0028	1.12641	1	1	0	0	0	No	3.29e-56	0	3.29e-56	sp|Q9C0Y4|AGLU_SCHPO/sp|Q9URX4|YFZB_SCHPO	209/225	267036000	76826200
cwq_mix2-2_726.9311.9311.3.0.dta	cwq_mix2-2_726.9311.9311.3.0.dta	cwq_mix2-2_726	9311	2823.51	2525.02	842.344	3	1	JTSYPIK		822.436	8 2 0 0 0 0	(N(N(H(H(H(H)))(H(H)(H)(H)))))	182	0 1 0 0 0 0;0 2 0 0 0 0;1 2 0 0 0 0;2 2 0 0 0 0;3 2 0 0 0 0;4 2 0 0 0 0;5 2 0 0 0 0;6 2 0 0 0 0;7 2 0 0 0 0;	1702.58	1	34.147	22.3436	56.0676	7	0.00075	0.29893	0.90909	0.91667	0	0	0	No	1.25e-33	0.0053357	0.0053357	sp|O94694|YG1A_SCHPO	119	22823400	24792200
cwq_mix2-2_726.9319.9319.3.0.dta	cwq_mix2-2_726.9319.9319.3.0.dta	cwq_mix2-2_726	9319	2825.58	3175.32	1059.11	3	1	HATSJGTVETLNTK		1472.73	8 2 0 0 0 0	(N(N(H(H(H(H(H(H(H(H))))))))))	179	0 1 0 0 0 0;0 2 0 0 0 0;1 2 0 0 0 0;2 2 0 0 0 0;3 2 0 0 0 0;4 2 0 0 0 0;5 2 0 0 0 0;6 2 0 0 0 0;7 2 0 0 0 0;	1702.58	5	110.092	121.131	89.5901	7	0.00272	0.85591	0.90909	1.11538	0	0	0	No	5.17e-56	0	5.17e-56	sp|O13898|PMT1_SCHPO	443	732726000	840443000
cwq_mix2-2_726.9320.9320.2.0.dta	cwq_mix2-2_726.9320.9320.2.0.dta	cwq_mix2-2_726	9320	2825.86	2687.07	1344.04	2	1	JTSYPIK		822.436	9 2 0 0 0 0	(N(N(H(H(H(H(H))))(H(H(H(H)))))))	288	0 1 0 0 0 0;0 2 0 0 0 0;1 2 0 0 0 0;2 2 0 0 0 0;3 2 0 0 0 0;4 2 0 0 0 0;5 2 0 0 0 0;6 2 0 0 0 0;7 2 0 0 0 0;8 2 0 0 0 0;	1864.63	1	55.9915	46.0181	74.5137	7	0.00314	1.1672	1	1.16667	0	0	0	No	5.74e-46	0	5.74e-46	sp|O94694|YG1A_SCHPO	119	200359000	179257000
cwq_mix2-2_726.9323.9323.3.0.dta	cwq_mix2-2_726.9323.9323.3.0.dta	cwq_mix2-2_726	9323	2826.73	3282.32	1094.78	3	1	EIAPGJVSK		914.494	11 2 0 0 0 1	(N(N(H(H(H))(H(H(H(H(H(H(H(H(aH))))))))))))	5137	0 1 0 0 0 0;0 2 0 0 0 0;1 2 0 0 0 0;2 2 0 0 0 0;3 2 0 0 0 0;4 2 0 0 0 0;5 2 0 0 0 0;6 2 0 0 0 0;7 2 0 0 0 0;8 2 0 0 0 0;9 2 0 0 0 0;9 2 0 0 0 1;10 2 0 0 0 0;10 2 0 0 0 1;11 2 0 0 0 0;	2367.82	6	39.1111	24.9779	65.3584	7	0.00792	2.41171	0.76471	0.625	0	0	0	No	8.61e-40	0.003367	0.003367	sp|O14194|GGT2_SCHPO	153	38962900	46720000
cwq_mix2-2_726.9325.9325.3.0.dta	cwq_mix2-2_726.9325.9325.3.0.dta	cwq_mix2-2_726	9325	2827.29	2687.07	896.361	3	1	JTSYPIK		822.436	9 2 0 0 0 0	(N(N(H(H(H(H)))(H(H(H))(H(H))))))	294	0 1 0 0 0 0;0 2 0 0 0 0;1 2 0 0 0 0;2 2 0 0 0 0;3 2 0 0 0 0;4 2 0 0 0 0;5 2 0 0 0 0;6 2 0 0 0 0;7 2 0 0 0 0;8 2 0 0 0 0;	1864.63	1	24.2511	14.3339	42.6687	7	-0.00029	-0.10853	0.75	0.75	0	0	0	No	6.11e-25	0.00949127	0.00949127	sp|O94694|YG1A_SCHPO	119	72547100	67177900
cwq_mix2-2_726.9341.9341.3.0.dta	cwq_mix2-2_726.9341.9341.3.0.dta	cwq_mix2-2_726	9341	2831.74	3337.37	1113.13	3	1	HATSJGTVETLNTK		1472.73	9 2 0 0 0 0	(N(N(H(H(H(H)))(H(H(H(H(H))))))))	287	0 1 0 0 0 0;0 2 0 0 0 0;1 2 0 0 0 0;2 2 0 0 0 0;3 2 0 0 0 0;4 2 0 0 0 0;5 2 0 0 0 0;6 2 0 0 0 0;7 2 0 0 0 0;8 2 0 0 0 0;	1864.63	5	84.3585	80.074	92.3153	7	0.0028	0.83969	0.91667	0.88462	0	0	0	No	8.15e-58	0	8.15e-58	sp|O13898|PMT1_SCHPO	443	1461780000	1542180000
cwq_mix2-2_726.9356.9356.3.0.dta	cwq_mix2-2_726.9356.9356.3.0.dta	cwq_mix2-2_726	9356	2835.81	2704.1	902.037	3	1	JTSYPIK		822.436	8 2 0 0 0 1	(N(N(H(H(H(H(H(H(H(H(aH)))))))))))	2546	0 1 0 0 0 0;0 2 0 0 0 0;1 2 0 0 0 0;2 2 0 0 0 0;3 2 0 0 0 0;4 2 0 0 0 0;5 2 0 0 0 0;6 2 0 0 0 0;7 2 0 0 0 0;8 2 0 0 0 0;	1881.66	1	42.859	29.1846	68.2544	7	0.00108	0.39987	0.91667	1	0	0	0	No	1.09e-41	0.00154879	0.00154879	sp|O94694|YG1A_SCHPO	119	145992000	2361260
cwq_mix2-2_726.9363.9363.2.0.dta	cwq_mix2-2_726.9363.9363.2.0.dta	cwq_mix2-2_726	9363	2837.59	2525.02	1263.01	2	1	JTSYPIK		822.436	8 2 0 0 0 0	(N(N(H(H(H(H(H(H(H(H))))))))))	179	0 1 0 0 0 0;0 2 0 0 0 0;1 2 0 0 0 0;2 2 0 0 0 0;3 2 0 0 0 0;4 2 0 0 0 0;5 2 0 0 0 0;6 2 0 0 0 0;7 2 0 0 0 0;	1702.58	1	40.5325	23.7411	71.7165	7	0.00261	1.03199	1	0.75	0	0	0	No	4.7e-44	0.003367	0.003367	sp|O94694|YG1A_SCHPO	119	158892000	130275000
cwq_mix2-2_726.9374.9374.2.0.dta	cwq_mix2-2_726.9374.9374.2.0.dta	cwq_mix2-2_726	9374	2840.52	2490.03	1245.52	2	1	LGNJLTR		787.442	8 2 0 0 0 0	(N(N(H(H(H)(H))(H(H)(H(H))))))	188	0 1 0 0 0 0;0 2 0 0 0 0;1 2 0 0 0 0;2 2 0 0 0 0;3 2 0 0 0 0;4 2 0 0 0 0;5 2 0 0 0 0;6 2 0 0 0 0;7 2 0 0 0 0;	1702.58	4	78.6935	68.5163	97.5939	7	0.00301	1.20995	1	1.25	0	0	0	No	1.75e-61	0	1.75e-61	sp|Q9C0Y4|AGLU_SCHPO/sp|Q9URX4|YFZB_SCHPO	209/225	267036000	76826200
cwq_mix2-2_726.9379.9379.3.0.dta	cwq_mix2-2_726.9379.9379.3.0.dta	cwq_mix2-2_726	9379	2841.95	3427.34	1143.12	3	1	EIAPGJVSK		914.494	13 2 0 0 0 0	(N(N(H(H(H(H(H(H)))))(H(H(H(H)))(H(H(H)))))))	846	0 1 0 0 0 0;0 2 0 0 0 0;1 2 0 0 0 0;2 2 0 0 0 0;3 2 0 0 0 0;4 2 0 0 0 0;5 2 0 0 0 0;6 2 0 0 0 0;7 2 0 0 0 0;8 2 0 0 0 0;9 2 0 0 0 0;10 2 0 0 0 0;11 2 0 0 0 0;12 2 0 0 0 0;	2512.85	6	35.8965	15.6937	73.416	7	0.00169	0.49211	0.875	0.4375	0	0	0	No	3.62e-45	0.00886739	0.00886739	sp|O14194|GGT2_SCHPO	153	33612000	38614200
cwq_mix2-2_726.9386.9386.3.0.dta	cwq_mix2-2_726.9386.9386.3.0.dta	cwq_mix2-2_726	9386	2843.54	3175.32	1059.11	3	1	HATSJGTVETLNTK		1472.73	8 2 0 0 0 0	(N(N(H(H(H))(H(H)(H(H(H)))))))	180	0 1 0 0 0 0;0 2 0 0 0 0;1 2 0 0 0 0;2 2 0 0 0 0;3 2 0 0 0 0;4 2 0 0 0 0;5 2 0 0 0 0;6 2 0 0 0 0;7 2 0 0 0 0;	1702.58	5	80.1571	77.8751	84.3952	7	0.00294	0.92583	0.90909	0.92308	0	0	0	No	1.4e-52	0	1.4e-52	sp|O13898|PMT1_SCHPO	443	732726000	840443000
cwq_mix2-2_726.9391.9391.2.0.dta	cwq_mix2-2_726.9391.9391.2.0.dta	cwq_mix2-2_726	9391	2844.98	2687.07	1344.04	2	1	JTSYPIK		822.436	9 2 0 0 0 0	(N(N(H(H(H(H)))(H(H)(H(H(H)))))))	302	0 1 0 0 0 0;0 2 0 0 0 0;1 2 0 0 0 0;2 2 0 0 0 0;3 2 0 0 0 0;4 2 0 0 0 0;5 2 0 0 0 0;6 2 0 0 0 0;7 2 0 0 0 0;8 2 0 0 0 0;	1864.63	1	54.8791	51.1497	61.8052	7	0.00326	1.21484	0.91667	1.25	0	0	0	No	1.66e-37	0	1.66e-37	sp|O94694|YG1A_SCHPO	119	203240000	1582430
cwq_mix2-2_726.9408.9408.3.0.dta	cwq_mix2-2_726.9408.9408.3.0.dta	cwq_mix2-2_726	9408	2849.32	3337.37	1113.13	3	1	HATSJGTVETLNTK		1472.73	9 2 0 0 0 0	(N(N(H(H(H)(H))(H(H)(H(H(H)))))))	292	0 1 0 0 0 0;0 2 0 0 0 0;1 2 0 0 0 0;2 2 0 0 0 0;3 2 0 0 0 0;4 2 0 0 0 0;5 2 0 0 0 0;6 2 0 0 0 0;7 2 0 0 0 0;8 2 0 0 0 0;	1864.63	5	53.3623	36.7986	84.1234	7	0.00253	0.75699	0.91667	0.69231	0	0	0	No	2.19e-52	0	2.19e-52	sp|O13898|PMT1_SCHPO	443	1444760000	20589500
cwq_mix2-2_726.9411.9411.3.0.dta	cwq_mix2-2_726.9411.9411.3.0.dta	cwq_mix2-2_726	9411	2850.2	3103.24	1035.08	3	1	EIAPGJVSK		914.494	11 2 0 0 0 0	(N(N(H(H(H)(H(H)))(H(H(H))(H(H(H)))))))	575	0 1 0 0 0 0;0 2 0 0 0 0;1 2 0 0 0 0;2 2 0 0 0 0;3 2 0 0 0 0;4 2 0 0 0 0;5 2 0 0 0 0;6 2 0 0 0 0;7 2 0 0 0 0;8 2 0 0 0 0;9 2 0 0 0 0;10 2 0 0 0 0;	2188.74	6	24.4039	15.5105	40.9203	6	0.00197	0.63595	0.78571	0.4375	0	0	0	No	8.48e-24	0.00949127	0.00949127	sp|O14194|GGT2_SCHPO	153	17264700	19073800
cwq_mix2-2_726.9436.9436.2.0.dta	cwq_mix2-2_726.9436.9436.2.0.dta	cwq_mix2-2_726	9436	2856.92	3103.24	1552.12	2	1	EIAPGJVSK		914.494	11 2 0 0 0 0	(N(N(H(H(H(H))(H(H)))(H(H(H))(H(H))))))	576	0 1 0 0 0 0;0 2 0 0 0 0;1 2 0 0 0 0;2 2 0 0 0 0;3 2 0 0 0 0;4 2 0 0 0 0;5 2 0 0 0 0;6 2 0 0 0 0;7 2 0 0 0 0;8 2 0 0 0 0;9 2 0 0 0 0;10 2 0 0 0 0;	2188.74	6	36.4784	21.2849	64.6947	7	0.00418	1.34682	1	0.6875	0	0	0	No	2.42e-39	0.0053357	0.0053357	sp|O14194|GGT2_SCHPO	153	8012620	6168210
cwq_mix2-2_726.9441.9441.2.0.dta	cwq_mix2-2_726.9441.9441.2.0.dta	cwq_mix2-2_726	9441	2858.18	2490.03	1245.52	2	1	LGNJLTR		787.442	8 2 0 0 0 0	(N(N(H(H(H)(H))(H(H(H(H)))))))	186	0 1 0 0 0 0;0 2 0 0 0 0;1 2 0 0 0 0;2 2 0 0 0 0;3 2 0 0 0 0;4 2 0 0 0 0;5 2 0 0 0 0;6 2 0 0 0 0;7 2 0 0 0 0;	1702.58	4	60.812	43.0656	93.7694	7	0.00316	1.26858	1	1.08333	0	0	0	No	7.43e-59	0	7.43e-59	sp|Q9C0Y4|AGLU_SCHPO/sp|Q9URX4|YFZB_SCHPO	209/225	267036000	76826200
cwq_mix2-2_726.9442.9442.2.0.dta	cwq_mix2-2_726.9442.9442.2.0.dta	cwq_mix2-2_726	9442	2858.45	2525.02	1263.01	2	1	JTSYPIK		822.436	8 2 0 0 0 0	(N(N(H(H(H(H)))(H(H)(H)(H)))))	182	0 1 0 0 0 0;0 2 0 0 0 0;1 2 0 0 0 0;2 2 0 0 0 0;3 2 0 0 0 0;4 2 0 0 0 0;5 2 0 0 0 0;6 2 0 0 0 0;7 2 0 0 0 0;	1702.58	1	49.1856	38.2865	69.4267	7	0.00284	1.12466	1	1.08333	0	0	0	No	1.52e-42	0	1.52e-42	sp|O94694|YG1A_SCHPO	119	158892000	131332000
cwq_mix2-2_726.9452.9452.3.0.dta	cwq_mix2-2_726.9452.9452.3.0.dta	cwq_mix2-2_726	9452	2861.13	3175.32	1059.11	3	1	HATSJGTVETLNTK		1472.73	8 2 0 0 0 0	(N(N(H(H(H)(H))(H(H)(H(H))))))	188	0 1 0 0 0 0;0 2 0 0 0 0;1 2 0 0 0 0;2 2 0 0 0 0;3 2 0 0 0 0;4 2 0 0 0 0;5 2 0 0 0 0;6 2 0 0 0 0;7 2 0 0 0 0;	1702.58	5	45.2333	28.3855	76.522	7	0.00289	0.90977	0.90909	0.61538	0	0	0	No	2.28e-47	0.00154879	0.00154879	sp|O13898|PMT1_SCHPO	443	731385000	836296000
cwq_mix2-2_726.9485.9485.3.0.dta	cwq_mix2-2_726.9485.9485.3.0.dta	cwq_mix2-2_726	9485	2869.99	3120.27	1040.76	3	1	EIAPGJVSK		914.494	10 2 0 0 0 1	(N(N(H(H)(H(H(H(H(H(H(H(aH(H))))))))))))	4225	0 1 0 0 0 0;0 2 0 0 0 0;1 2 0 0 0 0;2 2 0 0 0 0;3 2 0 0 0 0;4 2 0 0 0 0;5 2 0 0 0 0;6 2 0 0 0 0;7 2 0 0 0 0;8 2 0 0 0 0;8 2 0 0 0 1;9 2 0 0 0 0;9 2 0 0 0 1;	2205.77	6	48.7024	26.2014	90.4901	7	0.00501	1.60705	0.86667	0.5625	0	0	0	No	1.56e-56	0.00247647	0.00247647	sp|O14194|GGT2_SCHPO	153	61600100	102977000
cwq_mix2-2_726.9511.9511.2.0.dta	cwq_mix2-2_726.9511.9511.2.0.dta	cwq_mix2-2_726	9511	2877.04	2525.02	1263.01	2	1	JTSYPIK		822.436	8 2 0 0 0 0	(N(N(H(H(H(H)))(H(H)(H(H))))))	184	0 1 0 0 0 0;0 2 0 0 0 0;1 2 0 0 0 0;2 2 0 0 0 0;3 2 0 0 0 0;4 2 0 0 0 0;5 2 0 0 0 0;6 2 0 0 0 0;7 2 0 0 0 0;	1702.58	1	39.9703	31.0411	56.5532	7	0.00345	1.36783	1	1.16667	0	0	0	No	6.08e-34	0.00154879	0.00154879	sp|O94694|YG1A_SCHPO	119	2152200	628346
cwq_mix2-2_726.9514.9514.2.0.dta	cwq_mix2-2_726.9514.9514.2.0.dta	cwq_mix2-2_726	9514	2877.87	2941.19	1471.1	2	1	EIAPGJVSK		914.494	10 2 0 0 0 0	(N(N(H(H(H))(H(H(H(H(H(H(H))))))))))	426	0 1 0 0 0 0;0 2 0 0 0 0;1 2 0 0 0 0;2 2 0 0 0 0;3 2 0 0 0 0;4 2 0 0 0 0;5 2 0 0 0 0;6 2 0 0 0 0;7 2 0 0 0 0;8 2 0 0 0 0;9 2 0 0 0 0;	2026.69	6	42.2379	29.6	65.7083	7	0.00639	2.17155	1	0.75	0	0	0	No	5.72e-40	0.00154879	0.00154879	sp|O14194|GGT2_SCHPO	153	5058950	4588580
cwq_mix2-2_726.9518.9518.3.0.dta	cwq_mix2-2_726.9518.9518.3.0.dta	cwq_mix2-2_726	9518	2878.83	3175.32	1059.11	3	1	HATSJGTVETLNTK		1472.73	8 2 0 0 0 0	(N(N(H(H)(H(H)(H(H(H(H))))))))	181	0 1 0 0 0 0;0 2 0 0 0 0;1 2 0 0 0 0;2 2 0 0 0 0;3 2 0 0 0 0;4 2 0 0 0 0;5 2 0 0 0 0;6 2 0 0 0 0;7 2 0 0 0 0;	1702.58	5	32.3573	14.3603	65.7803	7	0.00248	0.78127	0.90909	0.46154	0	0	0	No	4.6e-40	0.00949127	0.00949127	sp|O13898|PMT1_SCHPO	443	13405100	9154800
cwq_mix2-2_726.9523.9523.3.0.dta	cwq_mix2-2_726.9523.9523.3.0.dta	cwq_mix2-2_726	9523	2880.44	2958.21	986.742	3	1	EIAPGJVSK		914.494	9 2 0 0 0 1	(N(N(H(H(H(H(H(H(H(H(H(aH))))))))))))	3226	0 1 0 0 0 0;0 2 0 0 0 0;1 2 0 0 0 0;2 2 0 0 0 0;3 2 0 0 0 0;4 2 0 0 0 0;5 2 0 0 0 0;6 2 0 0 0 0;7 2 0 0 0 0;8 2 0 0 0 0;9 2 0 0 0 0;	2043.71	6	46.0395	22.1261	90.4501	7	0.00416	1.40486	1	0.5625	0	0	0	No	1.64e-56	0.0053357	0.0053357	sp|O14194|GGT2_SCHPO	153	13957500	15171100
cwq_mix2-2_726.9768.9768.2.0.dta	cwq_mix2-2_726.9768.9768.2.0.dta	cwq_mix2-2_726	9768	2946.7	2003.87	1002.44	2	1	LGNJLTR		787.442	5 2 0 0 0 0	(N(N(H(H)(H(H)(H)))))	18	0 1 0 0 0 0;0 2 0 0 0 0;1 2 0 0 0 0;2 2 0 0 0 0;3 2 0 0 0 0;4 2 0 0 0 0;	1216.42	4	39.1509	23.5069	68.2039	7	0.00181	0.9018	1	0.83333	0	0	0	No	1.19e-41	0.0042898	0.0042898	sp|Q9C0Y4|AGLU_SCHPO/sp|Q9URX4|YFZB_SCHPO	209/225	155112000	22354200
cwq_mix2-2_726.9828.9828.2.0.dta	cwq_mix2-2_726.9828.9828.2.0.dta	cwq_mix2-2_726	9828	2962.91	2779.13	1390.07	2	1	EIAPGJVSK		914.494	9 2 0 0 0 0	(N(N(H(H)(H(H(H(H)))(H(H(H)))))))	290	0 1 0 0 0 0;0 2 0 0 0 0;1 2 0 0 0 0;2 2 0 0 0 0;3 2 0 0 0 0;4 2 0 0 0 0;5 2 0 0 0 0;6 2 0 0 0 0;7 2 0 0 0 0;8 2 0 0 0 0;	1864.63	6	33.3228	20.9454	56.3096	7	0.00297	1.06953	1	0.625	0	0	0	No	9.83e-34	0.0053357	0.0053357	sp|O14194|GGT2_SCHPO	153	1642190	500702
cwq_mix2-2_726.9834.9834.2.0.dta	cwq_mix2-2_726.9834.9834.2.0.dta	cwq_mix2-2_726	9834	2964.45	2003.87	1002.44	2	1	LGNJLTR		787.442	5 2 0 0 0 0	(N(N(H(H)(H(H)(H)))))	18	0 1 0 0 0 0;0 2 0 0 0 0;1 2 0 0 0 0;2 2 0 0 0 0;3 2 0 0 0 0;4 2 0 0 0 0;	1216.42	4	43.0959	28.6967	69.8374	7	0.00172	0.85589	1	0.91667	0	0	0	No	7.3e-43	0.00154879	0.00154879	sp|Q9C0Y4|AGLU_SCHPO/sp|Q9URX4|YFZB_SCHPO	209/225	155112000	22354200
cwq_mix2-2_726.9874.9874.2.0.dta	cwq_mix2-2_726.9874.9874.2.0.dta	cwq_mix2-2_726	9874	2975.36	2685.03	1343.02	2	1	MDJITAR		820.398	9 2 0 0 0 0	(N(N(H(H(H)(H))(H(H(H))(H(H))))))	304	0 1 0 0 0 0;0 2 0 0 0 0;1 2 0 0 0 0;2 2 0 0 0 0;3 2 0 0 0 0;4 2 0 0 0 0;5 2 0 0 0 0;6 2 0 0 0 0;7 2 0 0 0 0;8 2 0 0 0 0;	1864.63	3	38.1365	19.9929	71.8319	7	0.0009	0.33607	1	0.91667	0	0	0	No	3.92e-44	0.00552486	0.00552486	sp|Q9P7K7|YOSH_SCHPO	93	3175900	1265930
cwq_mix2-2_726.10373.10373.3.0.dta	cwq_mix2-2_726.10373.10373.3.0.dta	cwq_mix2-2_726	10373	3107.82	2888.11	963.374	3	1	JSSGCWAPK	5,Carbamidomethyl[C];	1006.44	8 2 0 0 0 1	(N(N(H(H(H(H(H(H(H(H(aH)))))))))))	2546	0 1 0 0 0 0;0 2 0 0 0 0;1 2 0 0 0 0;2 2 0 0 0 0;3 2 0 0 0 0;4 2 0 0 0 0;5 2 0 0 0 0;6 2 0 0 0 0;7 2 0 0 0 0;8 2 0 0 0 0;	1881.66	1	29.744	15.3737	56.4317	7	0.00433	1.50005	0.91667	0.75	0	0	0	No	7.38e-34	0.00949127	0.00949127	sp|O13663|GPI13_SCHPO	71	5677470	6297040
cwq_mix2-2_726.10474.10474.2.0.dta	cwq_mix2-2_726.10474.10474.2.0.dta	cwq_mix2-2_726	10474	3134.2	2709.03	1355.02	2	1	JSSGCWAPK	5,Carbamidomethyl[C];	1006.44	8 2 0 0 0 0	(N(N(H(H(H(H)))(H(H)(H(H))))))	184	0 1 0 0 0 0;0 2 0 0 0 0;1 2 0 0 0 0;2 2 0 0 0 0;3 2 0 0 0 0;4 2 0 0 0 0;5 2 0 0 0 0;6 2 0 0 0 0;7 2 0 0 0 0;	1702.58	1	40.5645	31.2422	57.8773	7	0.00438	1.61563	1	1	0	0	0	No	8.42e-35	0.00154879	0.00154879	sp|O13663|GPI13_SCHPO	71	5107640	3836650
cwq_mix2-2_726.10475.10475.3.0.dta	cwq_mix2-2_726.10475.10475.3.0.dta	cwq_mix2-2_726	10475	3134.48	2888.11	963.374	3	1	JSSGCWAPK	5,Carbamidomethyl[C];	1006.44	8 2 0 0 0 1	(N(N(H(H)(H(H(H(H)))(aH(H(H)))))))	2508	0 1 0 0 0 0;0 2 0 0 0 0;1 2 0 0 0 0;2 2 0 0 0 0;2 2 0 0 0 1;3 2 0 0 0 0;3 2 0 0 0 1;4 2 0 0 0 0;4 2 0 0 0 1;5 2 0 0 0 0;5 2 0 0 0 1;6 2 0 0 0 0;6 2 0 0 0 1;7 2 0 0 0 1;	1881.66	1	30.0962	15.2661	57.6379	8	0.00464	1.60704	0.75	0.875	0	0	0	No	1.22e-34	0.00949127	0.00949127	sp|O13663|GPI13_SCHPO	71	5677470	6297040
cwq_mix2-2_726.10503.10503.3.0.dta	cwq_mix2-2_726.10503.10503.3.0.dta	cwq_mix2-2_726	10503	3142.28	4276.66	1426.22	3	1	IITYNAJK		936.515	17 2 0 0 0 1	(N(N(H(H(H)(H(H(H(H(H(H)))))))(H(H(H(H(H(H(H(H(aH))))))))))))	9007	0 1 0 0 0 0;0 2 0 0 0 0;1 2 0 0 0 0;2 2 0 0 0 0;3 2 0 0 0 0;4 2 0 0 0 0;5 2 0 0 0 0;6 2 0 0 0 0;7 2 0 0 0 0;8 2 0 0 0 0;9 2 0 0 0 0;9 2 0 0 0 1;10 2 0 0 0 0;10 2 0 0 0 1;11 2 0 0 0 0;11 2 0 0 0 1;12 2 0 0 0 0;12 2 0 0 0 1;13 2 0 0 0 0;13 2 0 0 0 1;14 2 0 0 0 0;14 2 0 0 0 1;15 2 0 0 0 0;15 2 0 0 0 1;16 2 0 0 0 0;16 2 0 0 0 1;17 2 0 0 0 0;	3340.14	7	54.5818	48.529	65.8226	7	0.00759	1.77438	0.58621	1	0	0	0	No	4.09e-40	0	4.09e-40	sp|O13857|PLB2_SCHPO	445	8794830	9387840
cwq_mix2-2_726.10714.10714.3.0.dta	cwq_mix2-2_726.10714.10714.3.0.dta	cwq_mix2-2_726	10714	3199.35	3766.43	1256.15	3	1	JFSNIR		750.389	15 2 0 0 0 1	(N(N(H(H(H)(H(H(H(H)))))(H(H(H(H(H(H(H(H(aH))))))))))))	7944	0 1 0 0 0 0;0 2 0 0 0 0;1 2 0 0 0 0;2 2 0 0 0 0;3 2 0 0 0 0;4 2 0 0 0 0;5 2 0 0 0 0;6 2 0 0 0 0;7 2 0 0 0 0;8 2 0 0 0 0;9 2 0 0 0 0;9 2 0 0 0 1;10 2 0 0 0 0;10 2 0 0 0 1;11 2 0 0 0 0;11 2 0 0 0 1;12 2 0 0 0 0;12 2 0 0 0 1;13 2 0 0 0 0;13 2 0 0 0 1;14 2 0 0 0 0;14 2 0 0 0 1;15 2 0 0 0 0;	3016.03	1	70.9878	44.6193	119.958	7	0.00718	1.90559	0.68	1.3	0	0	0	No	1.13e-76	0	1.13e-76	sp|P87015|ASPG1_SCHPO/sp|Q8NKC0|ASPG3_SCHPO	82/82	243946000	206334000
cwq_mix2-2_726.10717.10717.3.0.dta	cwq_mix2-2_726.10717.10717.3.0.dta	cwq_mix2-2_726	10717	3200.19	3749.4	1250.47	3	1	JFSNIR		750.389	16 2 0 0 0 0	(N(N(H(H(H(H(H(H(H))))))(H(H(H(H)))(H(H(H(H(H)))))))))	1082	0 1 0 0 0 0;0 2 0 0 0 0;1 2 0 0 0 0;2 2 0 0 0 0;3 2 0 0 0 0;4 2 0 0 0 0;5 2 0 0 0 0;6 2 0 0 0 0;7 2 0 0 0 0;8 2 0 0 0 0;9 2 0 0 0 0;10 2 0 0 0 0;11 2 0 0 0 0;12 2 0 0 0 0;13 2 0 0 0 0;14 2 0 0 0 0;15 2 0 0 0 0;	2999	1	49.7395	22.6819	99.9893	7	0.00453	1.20722	0.89474	1.1	0	0	0	No	5e-63	0.00519849	0.00519849	sp|P87015|ASPG1_SCHPO/sp|Q8NKC0|ASPG3_SCHPO	82/82	35094000	34395500
cwq_mix2-2_726.10719.10719.3.0.dta	cwq_mix2-2_726.10719.10719.3.0.dta	cwq_mix2-2_726	10719	3200.74	3604.37	1202.13	3	1	JFSNIR		750.389	14 2 0 0 0 1	(N(N(H(H(H(H(H(H)))))(H(H(H(H(H(H(H(H(aH))))))))))))	7534	0 1 0 0 0 0;0 2 0 0 0 0;1 2 0 0 0 0;2 2 0 0 0 0;3 2 0 0 0 0;4 2 0 0 0 0;5 2 0 0 0 0;6 2 0 0 0 0;7 2 0 0 0 0;8 2 0 0 0 0;9 2 0 0 0 0;9 2 0 0 0 1;10 2 0 0 0 0;10 2 0 0 0 1;11 2 0 0 0 0;11 2 0 0 0 1;12 2 0 0 0 0;12 2 0 0 0 1;13 2 0 0 0 0;13 2 0 0 0 1;14 2 0 0 0 0;	2853.98	1	37.1475	19.8916	69.1942	7	0.00684	1.89706	0.6087	1	0	0	0	No	2.09e-42	0.00552486	0.00552486	sp|P87015|ASPG1_SCHPO/sp|Q8NKC0|ASPG3_SCHPO	82/82	271817000	234436000
cwq_mix2-2_726.10729.10729.3.0.dta	cwq_mix2-2_726.10729.10729.3.0.dta	cwq_mix2-2_726	10729	3203.41	4070.57	1357.53	3	1	VVTFNAJK		892.489	16 2 0 0 0 1	(N(N(H(H(H(H(H(H(H(H)))))))(H(H(H(H(H(H(aH(H(H))))))))))))	8689	0 1 0 0 0 0;0 2 0 0 0 0;1 2 0 0 0 0;2 2 0 0 0 0;3 2 0 0 0 0;4 2 0 0 0 0;5 2 0 0 0 0;6 2 0 0 0 0;7 2 0 0 0 0;7 2 0 0 0 1;8 2 0 0 0 0;8 2 0 0 0 1;9 2 0 0 0 0;9 2 0 0 0 1;10 2 0 0 0 0;10 2 0 0 0 1;11 2 0 0 0 0;11 2 0 0 0 1;12 2 0 0 0 0;12 2 0 0 0 1;13 2 0 0 0 0;13 2 0 0 0 1;14 2 0 0 0 0;14 2 0 0 0 1;15 2 0 0 0 1;	3178.08	7	29.5039	16.7894	53.1166	7	0.0027	0.6635	0.59259	0.64286	0	0	0	No	7.16e-32	0.00660066	0.00660066	sp|Q9P327|PLB4_SCHPO	481	3978850	3913210
cwq_mix2-2_726.10796.10796.3.0.dta	cwq_mix2-2_726.10796.10796.3.0.dta	cwq_mix2-2_726	10796	3221.42	3604.37	1202.13	3	1	JFSNIR		750.389	14 2 0 0 0 1	(N(N(H(H(H(H(H(H)))))(H(H(H(H(H(H(H(H(aH))))))))))))	7534	0 1 0 0 0 0;0 2 0 0 0 0;1 2 0 0 0 0;2 2 0 0 0 0;3 2 0 0 0 0;4 2 0 0 0 0;5 2 0 0 0 0;6 2 0 0 0 0;7 2 0 0 0 0;8 2 0 0 0 0;9 2 0 0 0 0;9 2 0 0 0 1;10 2 0 0 0 0;10 2 0 0 0 1;11 2 0 0 0 0;11 2 0 0 0 1;12 2 0 0 0 0;12 2 0 0 0 1;13 2 0 0 0 0;13 2 0 0 0 1;14 2 0 0 0 0;	2853.98	1	50.1932	25.4669	96.1136	7	0.00708	1.96448	0.69565	1	0	0	0	No	2.49e-60	0.00247647	0.00247647	sp|P87015|ASPG1_SCHPO/sp|Q8NKC0|ASPG3_SCHPO	82/82	271817000	234436000
cwq_mix2-2_726.10853.10853.3.0.dta	cwq_mix2-2_726.10853.10853.3.0.dta	cwq_mix2-2_726	10853	3236.56	3442.32	1148.11	3	1	JFSNIR		750.389	13 2 0 0 0 1	(N(N(H(H(H))(H(H(H(H(H))))(H(H(H(H(H(aH))))))))))	9608	0 1 0 0 0 0;0 2 0 0 0 0;1 2 0 0 0 0;2 2 0 0 0 0;3 2 0 0 0 0;4 2 0 0 0 0;5 2 0 0 0 0;6 2 0 0 0 0;7 2 0 0 0 0;7 2 0 0 0 1;8 2 0 0 0 0;8 2 0 0 0 1;9 2 0 0 0 0;9 2 0 0 0 1;10 2 0 0 0 0;10 2 0 0 0 1;11 2 0 0 0 0;11 2 0 0 0 1;12 2 0 0 0 0;12 2 0 0 0 1;13 2 0 0 0 0;	2691.92	1	50.1602	26.3167	94.4408	7	0.00767	2.22848	0.69565	1.1	0	0	0	No	2.12e-59	0.00247647	0.00247647	sp|P87015|ASPG1_SCHPO/sp|Q8NKC0|ASPG3_SCHPO	82/82	754840000	683782000
cwq_mix2-2_726.10891.10891.3.1.dta	cwq_mix2-2_726.10891.10891.3.1.dta	cwq_mix2-2_726	10891	3247.13	3908.52	1303.51	3	1	VVTFNAJK		892.489	15 2 0 0 0 1	(N(N(H(H(H))(H(aH(H(H(H(H)))))(H(H(H(H(H(H(H)))))))))))	9641	0 1 0 0 0 0;0 2 0 0 0 0;1 2 0 0 0 0;2 2 0 0 0 0;2 2 0 0 0 1;3 2 0 0 0 0;3 2 0 0 0 1;4 2 0 0 0 0;4 2 0 0 0 1;5 2 0 0 0 0;5 2 0 0 0 1;6 2 0 0 0 0;6 2 0 0 0 1;7 2 0 0 0 0;7 2 0 0 0 1;8 2 0 0 0 0;8 2 0 0 0 1;9 2 0 0 0 0;9 2 0 0 0 1;10 2 0 0 0 0;10 2 0 0 0 1;11 2 0 0 0 0;11 2 0 0 0 1;12 2 0 0 0 1;13 2 0 0 0 1;14 2 0 0 0 1;	3016.03	7	32.1163	21.6144	51.6197	8	0.00371	0.9503	0.57143	0.64286	0	0	0	No	7.57e-31	0.0053357	0.0053357	sp|Q9P327|PLB4_SCHPO	481	10121800	8314960
cwq_mix2-2_726.10910.10910.3.0.dta	cwq_mix2-2_726.10910.10910.3.0.dta	cwq_mix2-2_726	10910	3252.12	3425.29	1142.43	3	1	JFSNIR		750.389	14 2 0 0 0 0	(N(N(H(H(H(H(H(H(H))))))(H(H(H(H)))(H(H(H)))))))	941	0 1 0 0 0 0;0 2 0 0 0 0;1 2 0 0 0 0;2 2 0 0 0 0;3 2 0 0 0 0;4 2 0 0 0 0;5 2 0 0 0 0;6 2 0 0 0 0;7 2 0 0 0 0;8 2 0 0 0 0;9 2 0 0 0 0;10 2 0 0 0 0;11 2 0 0 0 0;12 2 0 0 0 0;13 2 0 0 0 0;	2674.9	1	37.0811	14.1737	79.6233	7	0.0024	0.69927	0.88235	0.9	0	0	0	No	2.44e-49	0.00949127	0.00949127	sp|P87015|ASPG1_SCHPO/sp|Q8NKC0|ASPG3_SCHPO	82/82	247176000	242728000
cwq_mix2-2_726.10965.10965.3.0.dta	cwq_mix2-2_726.10965.10965.3.0.dta	cwq_mix2-2_726	10965	3266.39	3604.37	1202.13	3	1	JFSNIR		750.389	14 2 0 0 0 1	(N(N(H(H(H)(H(H(H))))(H(H(H(H(H(H(H(aH(H))))))))))))	7472	0 1 0 0 0 0;0 2 0 0 0 0;1 2 0 0 0 0;2 2 0 0 0 0;3 2 0 0 0 0;4 2 0 0 0 0;5 2 0 0 0 0;6 2 0 0 0 0;7 2 0 0 0 0;8 2 0 0 0 0;8 2 0 0 0 1;9 2 0 0 0 0;9 2 0 0 0 1;10 2 0 0 0 0;10 2 0 0 0 1;11 2 0 0 0 0;11 2 0 0 0 1;12 2 0 0 0 0;12 2 0 0 0 1;13 2 0 0 0 0;13 2 0 0 0 1;	2853.98	1	52.8749	28.5548	98.0406	7	0.00418	1.16045	0.73913	1.2	0	0	0	No	7.59e-62	0.00154879	0.00154879	sp|P87015|ASPG1_SCHPO/sp|Q8NKC0|ASPG3_SCHPO	82/82	271817000	234436000
cwq_mix2-2_726.10966.10966.3.0.dta	cwq_mix2-2_726.10966.10966.3.0.dta	cwq_mix2-2_726	10966	3266.71	3280.27	1094.09	3	1	JFSNIR		750.389	12 2 0 0 0 1	(N(N(H(H(H)(H))(H(H(H(H(H(H(H(H(aH))))))))))))	6094	0 1 0 0 0 0;0 2 0 0 0 0;1 2 0 0 0 0;2 2 0 0 0 0;3 2 0 0 0 0;4 2 0 0 0 0;5 2 0 0 0 0;6 2 0 0 0 0;7 2 0 0 0 0;8 2 0 0 0 0;9 2 0 0 0 0;9 2 0 0 0 1;10 2 0 0 0 0;10 2 0 0 0 1;11 2 0 0 0 0;11 2 0 0 0 1;12 2 0 0 0 0;	2529.87	1	38.096	15.1216	80.7627	7	0.00482	1.46957	0.78947	0.9	0	0	0	No	3.59e-50	0.00949127	0.00949127	sp|P87015|ASPG1_SCHPO/sp|Q8NKC0|ASPG3_SCHPO	82/82	143170000	148130000
cwq_mix2-2_726.10999.10999.3.0.dta	cwq_mix2-2_726.10999.10999.3.0.dta	cwq_mix2-2_726	10999	3275.41	3425.29	1142.44	3	1	JFSNIR		750.389	14 2 0 0 0 0	(N(N(H(H(H(H)))(H(H(H(H(H))))(H(H(H(H(H)))))))))	936	0 1 0 0 0 0;0 2 0 0 0 0;1 2 0 0 0 0;2 2 0 0 0 0;3 2 0 0 0 0;4 2 0 0 0 0;5 2 0 0 0 0;6 2 0 0 0 0;7 2 0 0 0 0;8 2 0 0 0 0;9 2 0 0 0 0;10 2 0 0 0 0;11 2 0 0 0 0;12 2 0 0 0 0;13 2 0 0 0 0;	2674.9	1	52.9119	28.6279	98.0108	7	0.00326	0.95151	0.88235	1.2	0	0	0	No	8.45e-62	0.00154879	0.00154879	sp|P87015|ASPG1_SCHPO/sp|Q8NKC0|ASPG3_SCHPO	82/82	247176000	242728000
cwq_mix2-2_726.11007.11007.3.0.dta	cwq_mix2-2_726.11007.11007.3.0.dta	cwq_mix2-2_726	11007	3277.52	3442.32	1148.11	3	1	JFSNIR		750.389	13 2 0 0 0 1	(N(N(H(H(H)(H(H)))(H(H(H(H(H(H(H(aH(H))))))))))))	6767	0 1 0 0 0 0;0 2 0 0 0 0;1 2 0 0 0 0;2 2 0 0 0 0;3 2 0 0 0 0;4 2 0 0 0 0;5 2 0 0 0 0;6 2 0 0 0 0;7 2 0 0 0 0;8 2 0 0 0 0;8 2 0 0 0 1;9 2 0 0 0 0;9 2 0 0 0 1;10 2 0 0 0 0;10 2 0 0 0 1;11 2 0 0 0 0;11 2 0 0 0 1;12 2 0 0 0 0;12 2 0 0 0 1;	2691.92	1	68.1774	38.9879	122.386	7	0.00785	2.2799	0.7619	1.2	0	0	0	No	5.42e-78	0	5.42e-78	sp|P87015|ASPG1_SCHPO/sp|Q8NKC0|ASPG3_SCHPO	82/82	753108000	683782000
cwq_mix2-2_726.11083.11083.3.0.dta	cwq_mix2-2_726.11083.11083.3.0.dta	cwq_mix2-2_726	11083	3297.98	3442.32	1148.11	3	1	JFSNIR		750.389	13 2 0 0 0 1	(N(N(H(H(H(H(H))))(H(H(H(H(H(H(H(aH(H))))))))))))	6837	0 1 0 0 0 0;0 2 0 0 0 0;1 2 0 0 0 0;2 2 0 0 0 0;3 2 0 0 0 0;4 2 0 0 0 0;5 2 0 0 0 0;6 2 0 0 0 0;7 2 0 0 0 0;8 2 0 0 0 0;8 2 0 0 0 1;9 2 0 0 0 0;9 2 0 0 0 1;10 2 0 0 0 0;10 2 0 0 0 1;11 2 0 0 0 0;11 2 0 0 0 1;12 2 0 0 0 0;12 2 0 0 0 1;	2691.92	1	64.1468	38.1016	112.516	7	0.00727	2.11257	0.71429	1.2	0	0	0	No	2.42e-71	0	2.42e-71	sp|P87015|ASPG1_SCHPO/sp|Q8NKC0|ASPG3_SCHPO	82/82	753108000	683782000
cwq_mix2-2_726.11110.11110.3.0.dta	cwq_mix2-2_726.11110.11110.3.0.dta	cwq_mix2-2_726	11110	3305.17	3280.27	1094.09	3	1	JFSNIR		750.389	12 2 0 0 0 1	(N(N(H(H(H(H(H(H(H)))))(H(H(H(H(aH(H))))))))))	5844	0 1 0 0 0 0;0 2 0 0 0 0;1 2 0 0 0 0;2 2 0 0 0 0;3 2 0 0 0 0;4 2 0 0 0 0;5 2 0 0 0 0;6 2 0 0 0 0;6 2 0 0 0 1;7 2 0 0 0 0;7 2 0 0 0 1;8 2 0 0 0 0;8 2 0 0 0 1;9 2 0 0 0 0;9 2 0 0 0 1;10 2 0 0 0 0;10 2 0 0 0 1;11 2 0 0 0 0;11 2 0 0 0 1;	2529.87	1	59.764	32.1822	110.987	7	0.00818	2.49296	0.80952	1.2	0	0	0	No	2.77e-70	0.00112803	0.00112803	sp|P87015|ASPG1_SCHPO/sp|Q8NKC0|ASPG3_SCHPO	82/82	143170000	148130000
cwq_mix2-2_726.11195.11195.3.0.dta	cwq_mix2-2_726.11195.11195.3.0.dta	cwq_mix2-2_726	11195	3327.99	3280.27	1094.09	3	1	JFSNIR		750.389	12 2 0 0 0 1	(N(N(H(H(H(H(H))))(H(H(H(H(H(H(H(aH)))))))))))	5872	0 1 0 0 0 0;0 2 0 0 0 0;1 2 0 0 0 0;2 2 0 0 0 0;3 2 0 0 0 0;4 2 0 0 0 0;5 2 0 0 0 0;6 2 0 0 0 0;7 2 0 0 0 0;8 2 0 0 0 0;8 2 0 0 0 1;9 2 0 0 0 0;9 2 0 0 0 1;10 2 0 0 0 0;10 2 0 0 0 1;11 2 0 0 0 0;11 2 0 0 0 1;12 2 0 0 0 0;	2529.87	1	53.4739	27.5867	101.55	7	0.00772	2.35211	0.75	1.1	0	0	0	No	3.64e-64	0.00154879	0.00154879	sp|P87015|ASPG1_SCHPO/sp|Q8NKC0|ASPG3_SCHPO	82/82	143170000	148130000
cwq_mix2-2_726.11211.11211.2.0.dta	cwq_mix2-2_726.11211.11211.2.0.dta	cwq_mix2-2_726	11211	3332.39	2904.09	1452.55	2	1	JGTMCDITK	5,Carbamidomethyl[C];	1039.45	9 2 0 0 0 0	(N(N(H(H(H))(H(H)(H(H(H(H))))))))	306	0 1 0 0 0 0;0 2 0 0 0 0;1 2 0 0 0 0;2 2 0 0 0 0;3 2 0 0 0 0;4 2 0 0 0 0;5 2 0 0 0 0;6 2 0 0 0 0;7 2 0 0 0 0;8 2 0 0 0 0;	1864.63	1	59.1835	62.6385	52.7672	7	0.00174	0.60066	1	1.375	0	0	0	No	1.49e-31	0	1.49e-31	sp|Q9UTC8|OS9_SCHPO	199	10821000	10831700
cwq_mix2-2_726.11253.11253.3.0.dta	cwq_mix2-2_726.11253.11253.3.0.dta	cwq_mix2-2_726	11253	3343.7	2921.12	974.379	3	1	JGTMCDITK	5,Carbamidomethyl[C];	1039.45	8 2 0 0 0 1	(N(N(H(H(H(H(H(H(H(aH(H)))))))))))	2554	0 1 0 0 0 0;0 2 0 0 0 0;1 2 0 0 0 0;2 2 0 0 0 0;3 2 0 0 0 0;4 2 0 0 0 0;5 2 0 0 0 0;6 2 0 0 0 0;7 2 0 0 0 0;7 2 0 0 0 1;	1881.66	1	61.9835	50.3359	83.6149	7	0.00567	1.94079	0.91667	1.125	0	0	0	No	4.84e-52	0	4.84e-52	sp|Q9UTC8|OS9_SCHPO	199	40164400	38617600
cwq_mix2-2_726.11273.11273.3.0.dta	cwq_mix2-2_726.11273.11273.3.0.dta	cwq_mix2-2_726	11273	3349.04	2904.09	968.702	3	1	JGTMCDITK	5,Carbamidomethyl[C];	1039.45	9 2 0 0 0 0	(N(N(H(H(H(H(H(H(H(H(H)))))))))))	295	0 1 0 0 0 0;0 2 0 0 0 0;1 2 0 0 0 0;2 2 0 0 0 0;3 2 0 0 0 0;4 2 0 0 0 0;5 2 0 0 0 0;6 2 0 0 0 0;7 2 0 0 0 0;8 2 0 0 0 0;	1864.63	1	40.6639	30.607	59.341	7	0.00162	0.55899	0.91667	1.125	0	0	0	No	6.84e-36	0.00154879	0.00154879	sp|Q9UTC8|OS9_SCHPO	199	18757900	19700400
cwq_mix2-2_726.11283.11283.3.0.dta	cwq_mix2-2_726.11283.11283.3.0.dta	cwq_mix2-2_726	11283	3351.77	3280.27	1094.09	3	1	JFSNIR		750.389	12 2 0 0 0 1	(N(N(H(H(H(H(H))))(H(H(H(H(H(H(H(aH)))))))))))	5872	0 1 0 0 0 0;0 2 0 0 0 0;1 2 0 0 0 0;2 2 0 0 0 0;3 2 0 0 0 0;4 2 0 0 0 0;5 2 0 0 0 0;6 2 0 0 0 0;7 2 0 0 0 0;8 2 0 0 0 0;8 2 0 0 0 1;9 2 0 0 0 0;9 2 0 0 0 1;10 2 0 0 0 0;10 2 0 0 0 1;11 2 0 0 0 0;11 2 0 0 0 1;12 2 0 0 0 0;	2529.87	1	54.2592	32.9576	93.8191	7	0.0077	2.34663	0.75	1.2	0	0	0	No	6.4e-59	0.00112803	0.00112803	sp|P87015|ASPG1_SCHPO/sp|Q8NKC0|ASPG3_SCHPO	82/82	143170000	147628000
cwq_mix2-2_726.11285.11285.2.0.dta	cwq_mix2-2_726.11285.11285.2.0.dta	cwq_mix2-2_726	11285	3352.43	2904.09	1452.55	2	1	JGTMCDITK	5,Carbamidomethyl[C];	1039.45	9 2 0 0 0 0	(N(N(H(H)(H(H(H(H(H(H(H))))))))))	303	0 1 0 0 0 0;0 2 0 0 0 0;1 2 0 0 0 0;2 2 0 0 0 0;3 2 0 0 0 0;4 2 0 0 0 0;5 2 0 0 0 0;6 2 0 0 0 0;7 2 0 0 0 0;8 2 0 0 0 0;	1864.63	1	70.2569	70.888	69.0849	7	0.00257	0.88577	1	1.375	0	0	0	No	2.6e-42	0	2.6e-42	sp|Q9UTC8|OS9_SCHPO	199	10821000	10831700
cwq_mix2-2_726.11307.11307.3.4.dta	cwq_mix2-2_726.11307.11307.3.4.dta	cwq_mix2-2_726	11307	3358.41	3584.42	1195.48	3	1	VVTFNAJK		892.489	13 2 0 0 0 1	(N(N(H(H(H(H(H))))(H(H(H(H(H(H(aH(H(H))))))))))))	6836	0 1 0 0 0 0;0 2 0 0 0 0;1 2 0 0 0 0;2 2 0 0 0 0;3 2 0 0 0 0;4 2 0 0 0 0;5 2 0 0 0 0;6 2 0 0 0 0;7 2 0 0 0 0;7 2 0 0 0 1;8 2 0 0 0 0;8 2 0 0 0 1;9 2 0 0 0 0;9 2 0 0 0 1;10 2 0 0 0 0;10 2 0 0 0 1;11 2 0 0 0 0;11 2 0 0 0 1;12 2 0 0 0 1;	2691.92	7	23.5654	15.2838	38.9456	7	0.00967	2.69894	0.61905	0.57143	0	0	0	No	1.73e-22	0.00949127	0.00949127	sp|Q9P327|PLB4_SCHPO	481	5244110	805682
cwq_mix2-2_726.11321.11321.2.0.dta	cwq_mix2-2_726.11321.11321.2.0.dta	cwq_mix2-2_726	11321	3362.2	2742.04	1371.52	2	1	JGTMCDITK	5,Carbamidomethyl[C];	1039.45	8 2 0 0 0 0	(N(N(H(H(H(H))(H(H(H(H))))))))	192	0 1 0 0 0 0;0 2 0 0 0 0;1 2 0 0 0 0;2 2 0 0 0 0;3 2 0 0 0 0;4 2 0 0 0 0;5 2 0 0 0 0;6 2 0 0 0 0;7 2 0 0 0 0;	1702.58	1	52.3916	49.4279	57.8955	7	0.00492	1.79348	1	1.1875	0	0	0	No	7.97e-35	0	7.97e-35	sp|Q9UTC8|OS9_SCHPO	199	5504610	5861240
cwq_mix2-2_726.11327.11327.3.0.dta	cwq_mix2-2_726.11327.11327.3.0.dta	cwq_mix2-2_726	11327	3363.74	2921.12	974.378	3	1	JGTMCDITK	5,Carbamidomethyl[C];	1039.45	8 2 0 0 0 1	(N(N(H(H(H(H(H(H(H(H(aH)))))))))))	2546	0 1 0 0 0 0;0 2 0 0 0 0;1 2 0 0 0 0;2 2 0 0 0 0;3 2 0 0 0 0;4 2 0 0 0 0;5 2 0 0 0 0;6 2 0 0 0 0;7 2 0 0 0 0;8 2 0 0 0 0;	1881.66	1	53.2921	47.4751	64.0949	7	0.00511	1.74977	0.83333	1.1875	0	0	0	No	5.53e-39	0	5.53e-39	sp|Q9UTC8|OS9_SCHPO	199	40164400	38617600
cwq_mix2-2_726.11358.11358.2.0.dta	cwq_mix2-2_726.11358.11358.2.0.dta	cwq_mix2-2_726	11358	3372.34	2904.09	1452.55	2	1	JGTMCDITK	5,Carbamidomethyl[C];	1039.45	9 2 0 0 0 0	(N(N(H(H(H)(H(H(H(H(H(H))))))))))	297	0 1 0 0 0 0;0 2 0 0 0 0;1 2 0 0 0 0;2 2 0 0 0 0;3 2 0 0 0 0;4 2 0 0 0 0;5 2 0 0 0 0;6 2 0 0 0 0;7 2 0 0 0 0;8 2 0 0 0 0;	1864.63	1	40.8424	31.8509	57.5408	7	0.00206	0.70947	1	1.0625	0	0	0	No	1.39e-34	0.00112803	0.00112803	sp|Q9UTC8|OS9_SCHPO	199	1188840	119252
cwq_mix2-2_726.11374.11374.3.0.dta	cwq_mix2-2_726.11374.11374.3.0.dta	cwq_mix2-2_726	11374	3376.58	2742.04	914.684	3	1	JGTMCDITK	5,Carbamidomethyl[C];	1039.45	8 2 0 0 0 0	(N(N(H(H(H(H)))(H(H)(H(H))))))	184	0 1 0 0 0 0;0 2 0 0 0 0;1 2 0 0 0 0;2 2 0 0 0 0;3 2 0 0 0 0;4 2 0 0 0 0;5 2 0 0 0 0;6 2 0 0 0 0;7 2 0 0 0 0;	1702.58	1	32.1715	25.1366	45.2365	7	0.0002	0.07213	0.81818	0.9375	0	0	0	No	1.01e-26	0.003367	0.003367	sp|Q9UTC8|OS9_SCHPO	199	29894400	10287100
cwq_mix2-2_726.11387.11387.3.0.dta	cwq_mix2-2_726.11387.11387.3.0.dta	cwq_mix2-2_726	11387	3380.09	2759.07	920.361	3	1	JGTMCDITK	5,Carbamidomethyl[C];	1039.45	7 2 0 0 0 1	(N(N(H(H(H(H(H(H(H(aH))))))))))	1944	0 1 0 0 0 0;0 2 0 0 0 0;1 2 0 0 0 0;2 2 0 0 0 0;3 2 0 0 0 0;4 2 0 0 0 0;5 2 0 0 0 0;6 2 0 0 0 0;7 2 0 0 0 0;	1719.61	1	43.7925	33.8141	62.3237	7	0.00507	1.83712	0.90909	1	0	0	0	No	8.34e-38	0.00059312	0.00059312	sp|Q9UTC8|OS9_SCHPO	199	15809200	11513300
cwq_mix2-2_726.11389.11389.4.2.dta	cwq_mix2-2_726.11389.11389.4.2.dta	cwq_mix2-2_726	11389	3380.64	3160.34	790.841	4	1	JDTIIIHADRK		1295.71	9 2 0 0 0 0	(N(N(H(H(H(H(H))))(H(H(H(H)))))))	288	0 1 0 0 0 0;0 2 0 0 0 0;1 2 0 0 0 0;2 2 0 0 0 0;3 2 0 0 0 0;4 2 0 0 0 0;5 2 0 0 0 0;6 2 0 0 0 0;7 2 0 0 0 0;8 2 0 0 0 0;	1864.63	1	50.5402	24.0677	99.7033	7	0.00095	0.30103	1	0.75	0	0	0	No	9.38e-63	0.003367	0.003367	sp|Q9HDW9|PIGL_SCHPO	198	5604090	6491460
cwq_mix2-2_726.11394.11394.2.0.dta	cwq_mix2-2_726.11394.11394.2.0.dta	cwq_mix2-2_726	11394	3381.88	2742.04	1371.52	2	1	JGTMCDITK	5,Carbamidomethyl[C];	1039.45	8 2 0 0 0 0	(N(N(H(H(H(H)))(H(H(H(H)))))))	183	0 1 0 0 0 0;0 2 0 0 0 0;1 2 0 0 0 0;2 2 0 0 0 0;3 2 0 0 0 0;4 2 0 0 0 0;5 2 0 0 0 0;6 2 0 0 0 0;7 2 0 0 0 0;	1702.58	1	52.7532	46.6169	64.1493	7	0.00475	1.73294	1	1.0625	0	0	0	No	5.03e-39	0	5.03e-39	sp|Q9UTC8|OS9_SCHPO	199	23019400	13169800
cwq_mix2-2_726.11443.11443.3.0.dta	cwq_mix2-2_726.11443.11443.3.0.dta	cwq_mix2-2_726	11443	3395.15	2742.04	914.684	3	1	JGTMCDITK	5,Carbamidomethyl[C];	1039.45	8 2 0 0 0 0	(N(N(H(H)(H(H)(H(H(H(H))))))))	181	0 1 0 0 0 0;0 2 0 0 0 0;1 2 0 0 0 0;2 2 0 0 0 0;3 2 0 0 0 0;4 2 0 0 0 0;5 2 0 0 0 0;6 2 0 0 0 0;7 2 0 0 0 0;	1702.58	1	27.4011	14.9283	50.5648	7	0.00062	0.2264	0.90909	0.75	0	0	0	No	4.53e-30	0.00949127	0.00949127	sp|Q9UTC8|OS9_SCHPO	199	29894400	10287100
cwq_mix2-2_726.11462.11462.2.0.dta	cwq_mix2-2_726.11462.11462.2.0.dta	cwq_mix2-2_726	11462	3400.47	2742.04	1371.52	2	1	JGTMCDITK	5,Carbamidomethyl[C];	1039.45	8 2 0 0 0 0	(N(N(H(H(H))(H(H)(H)(H(H))))))	193	0 1 0 0 0 0;0 2 0 0 0 0;1 2 0 0 0 0;2 2 0 0 0 0;3 2 0 0 0 0;4 2 0 0 0 0;5 2 0 0 0 0;6 2 0 0 0 0;7 2 0 0 0 0;	1702.58	1	58.5499	58.2002	59.1994	7	0.00473	1.72638	1	1.3125	0	0	0	No	8.96e-36	0	8.96e-36	sp|Q9UTC8|OS9_SCHPO	199	23019400	13169800
cwq_mix2-2_726.11470.11470.3.0.dta	cwq_mix2-2_726.11470.11470.3.0.dta	cwq_mix2-2_726	11470	3402.57	4204.6	1402.2	3	1	JVTNPDFDRK		1205.59	16 2 0 0 0 0	(N(N(H(H(H(H(H(H(H(H)))))))(H(H(H))(H(H(H(H(H)))))))))	1075	0 1 0 0 0 0;0 2 0 0 0 0;1 2 0 0 0 0;2 2 0 0 0 0;3 2 0 0 0 0;4 2 0 0 0 0;5 2 0 0 0 0;6 2 0 0 0 0;7 2 0 0 0 0;8 2 0 0 0 0;9 2 0 0 0 0;10 2 0 0 0 0;11 2 0 0 0 0;12 2 0 0 0 0;13 2 0 0 0 0;14 2 0 0 0 0;15 2 0 0 0 0;	2999	1	62.2971	31.2935	119.875	7	0.00432	1.02634	0.89474	0.77778	0	0	0	No	1.59e-76	0.00112803	0.00112803	sp|O60172|PPA3_SCHPO	324	36963400	38623400
cwq_mix2-2_726.11473.11473.3.0.dta	cwq_mix2-2_726.11473.11473.3.0.dta	cwq_mix2-2_726	11473	3403.44	3174.26	1058.76	3	1	MJNTVYVK		968.487	10 2 0 0 0 1	(N(N(H(H(H(H)))(H(H(H(H(H(H(aH))))))))))	4183	0 1 0 0 0 0;0 2 0 0 0 0;1 2 0 0 0 0;2 2 0 0 0 0;3 2 0 0 0 0;4 2 0 0 0 0;5 2 0 0 0 0;6 2 0 0 0 0;7 2 0 0 0 0;7 2 0 0 0 1;8 2 0 0 0 0;8 2 0 0 0 1;9 2 0 0 0 0;9 2 0 0 0 1;10 2 0 0 0 0;	2205.77	2	47.3262	33.1983	73.5637	7	0.00367	1.15505	0.70588	1	0	0	0	No	2.6e-45	0.00112803	0.00112803	sp|O94479|YC6C_SCHPO	677	13245300	19110900
cwq_mix2-2_726.11548.11548.3.1.dta	cwq_mix2-2_726.11548.11548.3.1.dta	cwq_mix2-2_726	11548	3423.7	3174.26	1058.76	3	1	MJNTVYVK		968.487	10 2 0 0 0 1	(N(N(H(H)(H(H(H(H(H(H(H(H(aH))))))))))))	4216	0 1 0 0 0 0;0 2 0 0 0 0;1 2 0 0 0 0;2 2 0 0 0 0;3 2 0 0 0 0;4 2 0 0 0 0;5 2 0 0 0 0;6 2 0 0 0 0;7 2 0 0 0 0;8 2 0 0 0 0;9 2 0 0 0 0;9 2 0 0 0 1;10 2 0 0 0 0;	2205.77	2	51.1943	45.1891	62.3467	7	0.00365	1.15033	0.73333	1.07143	0	0	0	No	7.84e-38	0	7.84e-38	sp|O94479|YC6C_SCHPO	677	9888630	11083300
cwq_mix2-2_726.11695.11695.3.0.dta	cwq_mix2-2_726.11695.11695.3.0.dta	cwq_mix2-2_726	11695	3463.23	3257.36	1086.46	3	1	ILDDKGNJLTK		1230.67	10 2 0 0 0 0	(N(N(H(H)(H(H(H(H(H(H(H(H)))))))))))	422	0 1 0 0 0 0;0 2 0 0 0 0;1 2 0 0 0 0;2 2 0 0 0 0;3 2 0 0 0 0;4 2 0 0 0 0;5 2 0 0 0 0;6 2 0 0 0 0;7 2 0 0 0 0;8 2 0 0 0 0;9 2 0 0 0 0;	2026.69	8	54.0428	30.0642	98.5745	7	0.00157	0.48074	0.92308	0.6	0	0	0	No	4.04e-62	0.00154879	0.00154879	sp|Q10351|PIGS_SCHPO	132	22926700	39175700
cwq_mix2-2_726.11739.11739.3.0.dta	cwq_mix2-2_726.11739.11739.3.0.dta	cwq_mix2-2_726	11739	3474.96	3012.2	1004.74	3	1	MJNTVYVK		968.487	9 2 0 0 0 1	(N(N(H(H)(H(H(H(H(aH(H(H(H)))))))))))	3213	0 1 0 0 0 0;0 2 0 0 0 0;1 2 0 0 0 0;2 2 0 0 0 0;3 2 0 0 0 0;4 2 0 0 0 0;5 2 0 0 0 0;5 2 0 0 0 1;6 2 0 0 0 0;6 2 0 0 0 1;7 2 0 0 0 1;8 2 0 0 0 1;	2043.71	2	46.3405	38.4113	61.0663	7	-1e-05	-0.00403	0.78571	1.07143	0	0	0	No	5.85e-37	0	5.85e-37	sp|O94479|YC6C_SCHPO	677	5503870	3082940
cwq_mix2-2_726.11763.11763.2.0.dta	cwq_mix2-2_726.11763.11763.2.0.dta	cwq_mix2-2_726	11763	3481.2	2801.15	1401.08	2	1	IITYNAJK		936.515	9 2 0 0 0 0	(N(N(H(H(H(H(H)))(H(H(H(H))))))))	299	0 1 0 0 0 0;0 2 0 0 0 0;1 2 0 0 0 0;2 2 0 0 0 0;3 2 0 0 0 0;4 2 0 0 0 0;5 2 0 0 0 0;6 2 0 0 0 0;7 2 0 0 0 0;8 2 0 0 0 0;	1864.63	7	51.9611	45.1743	64.565	7	0.0051	1.81902	1	1	0	0	0	No	2.73e-39	0	2.73e-39	sp|O13857|PLB2_SCHPO	445	8687700	4585140
cwq_mix2-2_726.11772.11772.3.0.dta	cwq_mix2-2_726.11772.11772.3.0.dta	cwq_mix2-2_726	11772	3483.54	3257.36	1086.46	3	1	ILDDKGNJLTK		1230.67	10 2 0 0 0 0	(N(N(H(H(H)(H(H)))(H(H(H))(H(H))))))	425	0 1 0 0 0 0;0 2 0 0 0 0;1 2 0 0 0 0;2 2 0 0 0 0;3 2 0 0 0 0;4 2 0 0 0 0;5 2 0 0 0 0;6 2 0 0 0 0;7 2 0 0 0 0;8 2 0 0 0 0;9 2 0 0 0 0;	2026.69	8	46.1304	13.6062	106.532	7	0.0018	0.55257	1	0.45	0	0	0	No	2.88e-67	0.00949127	0.00949127	sp|Q10351|PIGS_SCHPO	132	22501500	10316300
cwq_mix2-2_726.11848.11848.3.0.dta	cwq_mix2-2_726.11848.11848.3.0.dta	cwq_mix2-2_726	11848	3503.86	3095.31	1032.44	3	1	ILDDKGNJLTK		1230.67	9 2 0 0 0 0	(N(N(H(H)(H(H)(H(H(H(H(H)))))))))	289	0 1 0 0 0 0;0 2 0 0 0 0;1 2 0 0 0 0;2 2 0 0 0 0;3 2 0 0 0 0;4 2 0 0 0 0;5 2 0 0 0 0;6 2 0 0 0 0;7 2 0 0 0 0;8 2 0 0 0 0;	1864.63	8	51.4109	29.1425	92.7664	7	0.00259	0.83719	1	0.65	0	0	0	No	3.61e-58	0.00154879	0.00154879	sp|Q10351|PIGS_SCHPO	132	42388400	50418600
cwq_mix2-2_726.11915.11915.3.0.dta	cwq_mix2-2_726.11915.11915.3.0.dta	cwq_mix2-2_726	11915	3522.1	3095.31	1032.44	3	1	ILDDKGNJLTK		1230.67	9 2 0 0 0 0	(N(N(H(H(H(H)))(H(H(H(H(H))))))))	287	0 1 0 0 0 0;0 2 0 0 0 0;1 2 0 0 0 0;2 2 0 0 0 0;3 2 0 0 0 0;4 2 0 0 0 0;5 2 0 0 0 0;6 2 0 0 0 0;7 2 0 0 0 0;8 2 0 0 0 0;	1864.63	8	76.897	62.8594	102.967	7	0.00287	0.92636	1	0.85	0	0	0	No	5.57e-65	0	5.57e-65	sp|Q10351|PIGS_SCHPO	132	42388400	50418600
cwq_mix2-2_726.11939.11939.3.0.dta	cwq_mix2-2_726.11939.11939.3.0.dta	cwq_mix2-2_726	11939	3528.55	2774.15	925.389	3	1	VVTFNAJK		892.489	8 2 0 0 0 1	(N(N(H(H(H(H(H(H(H(aH(H)))))))))))	2554	0 1 0 0 0 0;0 2 0 0 0 0;1 2 0 0 0 0;2 2 0 0 0 0;3 2 0 0 0 0;4 2 0 0 0 0;5 2 0 0 0 0;6 2 0 0 0 0;7 2 0 0 0 0;7 2 0 0 0 1;	1881.66	7	25.3005	18.5797	37.782	6	0.00391	1.40774	0.83333	0.57143	0	0	0	No	7.66e-22	0.00552486	0.00552486	sp|Q9P327|PLB4_SCHPO	481	4050750	3657570
cwq_mix2-2_726.11952.11952.2.0.dta	cwq_mix2-2_726.11952.11952.2.0.dta	cwq_mix2-2_726	11952	3532.07	2757.13	1379.07	2	1	VVTFNAJK		892.489	9 2 0 0 0 0	(N(N(H(H(H(H))(H(H(H(H(H)))))))))	298	0 1 0 0 0 0;0 2 0 0 0 0;1 2 0 0 0 0;2 2 0 0 0 0;3 2 0 0 0 0;4 2 0 0 0 0;5 2 0 0 0 0;6 2 0 0 0 0;7 2 0 0 0 0;8 2 0 0 0 0;	1864.63	7	35.3042	29.0121	46.9896	7	0.00448	1.62392	0.91667	0.85714	0	0	0	No	7.22e-28	0.00154879	0.00154879	sp|Q9P327|PLB4_SCHPO	481	4020510	2169460
cwq_mix2-2_726.11972.11972.3.0.dta	cwq_mix2-2_726.11972.11972.3.0.dta	cwq_mix2-2_726	11972	3537.43	2933.25	978.422	3	1	ILDDKGNJLTK		1230.67	8 2 0 0 0 0	(N(N(H(H(H(H)))(H(H(H(H)))))))	183	0 1 0 0 0 0;0 2 0 0 0 0;1 2 0 0 0 0;2 2 0 0 0 0;3 2 0 0 0 0;4 2 0 0 0 0;5 2 0 0 0 0;6 2 0 0 0 0;7 2 0 0 0 0;	1702.58	8	36.5241	19.358	68.404	7	0.00201	0.68688	0.90909	0.5	0	0	0	No	8.69e-42	0.00552486	0.00552486	sp|Q10351|PIGS_SCHPO	132	31334900	30221800
cwq_mix2-2_726.12044.12044.3.0.dta	cwq_mix2-2_726.12044.12044.3.0.dta	cwq_mix2-2_726	12044	3557.16	2933.25	978.422	3	1	ILDDKGNJLTK		1230.67	8 2 0 0 0 0	(N(N(H(H(H))(H(H)(H(H(H)))))))	180	0 1 0 0 0 0;0 2 0 0 0 0;1 2 0 0 0 0;2 2 0 0 0 0;3 2 0 0 0 0;4 2 0 0 0 0;5 2 0 0 0 0;6 2 0 0 0 0;7 2 0 0 0 0;	1702.58	8	87.4059	85.1406	91.613	7	0.00201	0.68484	1	1.1	0	0	0	No	1.59e-57	0	1.59e-57	sp|Q10351|PIGS_SCHPO	132	31334900	30221800
cwq_mix2-2_726.12749.12749.3.0.dta	cwq_mix2-2_726.12749.12749.3.0.dta	cwq_mix2-2_726	12749	3746.98	3377.36	1126.46	3	1	HPJGTAHSLNFR		1350.67	10 2 0 0 0 0	(N(N(H(H)(H(H(H))(H(H(H(H(H)))))))))	421	0 1 0 0 0 0;0 2 0 0 0 0;1 2 0 0 0 0;2 2 0 0 0 0;3 2 0 0 0 0;4 2 0 0 0 0;5 2 0 0 0 0;6 2 0 0 0 0;7 2 0 0 0 0;8 2 0 0 0 0;9 2 0 0 0 0;	2026.69	3	68.4671	42.7903	116.153	7	0.00237	0.70082	1	0.86364	0	0	0	No	5.13e-74	0	5.13e-74	sp|Q9US04|GGT1_SCHPO	156	24562200	23087300
cwq_mix2-2_726.12781.12781.4.1.dta	cwq_mix2-2_726.12781.12781.4.1.dta	cwq_mix2-2_726	12781	3755.62	3377.35	845.094	4	1	HPJGTAHSLNFR		1350.67	10 2 0 0 0 0	(N(N(H(H(H(H(H(H(H(H(H(H))))))))))))	424	0 1 0 0 0 0;0 2 0 0 0 0;1 2 0 0 0 0;2 2 0 0 0 0;3 2 0 0 0 0;4 2 0 0 0 0;5 2 0 0 0 0;6 2 0 0 0 0;7 2 0 0 0 0;8 2 0 0 0 0;9 2 0 0 0 0;	2026.69	3	53.574	28.8573	99.4766	7	7e-05	0.0213	0.92308	0.68182	0	0	0	No	1.25e-62	0.00154879	0.00154879	sp|Q9US04|GGT1_SCHPO	156	43149300	40793100
cwq_mix2-2_726.12800.12800.4.3.dta	cwq_mix2-2_726.12800.12800.4.3.dta	cwq_mix2-2_726	12800	3760.73	3210.38	803.35	4	1	HPJGTAHSLNFR		1350.67	3 5 0 0 0 2	(N(N(H(H(N(aH)))(H(N)(N(aH))))))	14390	0 1 0 0 0 0;0 2 0 0 0 0;1 2 0 0 0 0;2 2 0 0 0 0;2 3 0 0 0 0;2 3 0 0 0 1;2 4 0 0 0 0;2 4 0 0 0 1;3 2 0 0 0 0;3 3 0 0 0 0;3 3 0 0 0 1;3 4 0 0 0 0;3 4 0 0 0 1;3 4 0 0 0 2;3 5 0 0 0 0;3 5 0 0 0 1;	1859.71	3	66.4613	77.5177	45.9282	7	-0.00383	-1.19383	0.38889	1	0	0	0	No	4.98e-27	0	4.98e-27	sp|Q9US04|GGT1_SCHPO	156	0	8174620
cwq_mix2-2_726.12801.12801.3.1.dta	cwq_mix2-2_726.12801.12801.3.1.dta	cwq_mix2-2_726	12801	3760.87	3210.37	1070.79	3	1	HPJGTAHSLNFR		1350.67	3 5 0 0 0 2	(N(N(H(H(N(aH)))(H(N)(N(aH))))))	14394	0 1 0 0 0 0;0 2 0 0 0 0;1 2 0 0 0 0;2 2 0 0 0 0;2 3 0 0 0 0;2 3 0 0 0 1;2 4 0 0 0 0;2 4 0 0 0 1;3 2 0 0 0 0;3 3 0 0 0 0;3 3 0 0 0 1;3 4 0 0 0 0;3 4 0 0 0 1;3 4 0 0 0 2;3 5 0 0 0 0;3 5 0 0 0 1;	1859.71	3	37.3539	37.4546	37.1668	7	-0.01143	-3.56054	0.38889	0.72727	0	0	0	No	1.55e-21	0	1.55e-21	sp|Q9US04|GGT1_SCHPO	156	85397.2	62707800
cwq_mix2-2_726.12806.12806.3.0.dta	cwq_mix2-2_726.12806.12806.3.0.dta	cwq_mix2-2_726	12806	3762.21	3053.25	1018.42	3	1	HPJGTAHSLNFR		1350.67	8 2 0 0 0 0	(N(N(H(H(H(H)))(H(H(H(H)))))))	183	0 1 0 0 0 0;0 2 0 0 0 0;1 2 0 0 0 0;2 2 0 0 0 0;3 2 0 0 0 0;4 2 0 0 0 0;5 2 0 0 0 0;6 2 0 0 0 0;7 2 0 0 0 0;	1702.58	3	59.8892	36.6904	102.973	7	0.00276	0.90454	1	0.77273	0	0	0	No	5.1e-65	0	5.1e-65	sp|Q9US04|GGT1_SCHPO	156	16827600	17448600
cwq_mix2-2_726.12825.12825.4.0.dta	cwq_mix2-2_726.12825.12825.4.0.dta	cwq_mix2-2_726	12825	3767.34	3053.25	764.068	4	1	HPJGTAHSLNFR		1350.67	8 2 0 0 0 0	(N(N(H(H(H))(H(H)(H(H(H)))))))	180	0 1 0 0 0 0;0 2 0 0 0 0;1 2 0 0 0 0;2 2 0 0 0 0;3 2 0 0 0 0;4 2 0 0 0 0;5 2 0 0 0 0;6 2 0 0 0 0;7 2 0 0 0 0;	1702.58	3	72.2835	57.7569	99.2615	7	0.00165	0.54198	1	0.90909	0	0	0	No	1.49e-62	0	1.49e-62	sp|Q9US04|GGT1_SCHPO	156	28545000	33270400
cwq_mix2-2_726.12827.12827.3.0.dta	cwq_mix2-2_726.12827.12827.3.0.dta	cwq_mix2-2_726	12827	3767.93	3090.33	1030.78	3	1	JVSKEPPSVIR		1225.69	9 2 0 0 0 0	(N(N(H(H)(H(H(H))(H(H(H(H))))))))	296	0 1 0 0 0 0;0 2 0 0 0 0;1 2 0 0 0 0;2 2 0 0 0 0;3 2 0 0 0 0;4 2 0 0 0 0;5 2 0 0 0 0;6 2 0 0 0 0;7 2 0 0 0 0;8 2 0 0 0 0;	1864.63	1	45.5904	19.9627	93.1847	7	0.00128	0.41399	0.91667	0.6	0	0	0	No	1.51e-58	0.00552486	0.00552486	sp|Q9P7D0|YOFJ_SCHPO	133	32265000	39863900
cwq_mix2-2_726.12863.12863.3.0.dta	cwq_mix2-2_726.12863.12863.3.0.dta	cwq_mix2-2_726	12863	3777.74	2928.27	976.762	3	1	JVSKEPPSVIR		1225.69	8 2 0 0 0 0	(N(N(H(H(H(H)))(H(H)(H)(H)))))	182	0 1 0 0 0 0;0 2 0 0 0 0;1 2 0 0 0 0;2 2 0 0 0 0;3 2 0 0 0 0;4 2 0 0 0 0;5 2 0 0 0 0;6 2 0 0 0 0;7 2 0 0 0 0;	1702.58	1	43.0605	24.6612	77.2305	7	0.00026	0.09043	0.90909	0.7	0	0	0	No	7.14e-48	0.003367	0.003367	sp|Q9P7D0|YOFJ_SCHPO	133	12224400	11906500
cwq_mix2-2_726.12887.12887.4.0.dta	cwq_mix2-2_726.12887.12887.4.0.dta	cwq_mix2-2_726	12887	3784.35	3053.25	764.068	4	1	HPJGTAHSLNFR		1350.67	8 2 0 0 0 0	(N(N(H(H)(H(H)(H(H(H(H))))))))	181	0 1 0 0 0 0;0 2 0 0 0 0;1 2 0 0 0 0;2 2 0 0 0 0;3 2 0 0 0 0;4 2 0 0 0 0;5 2 0 0 0 0;6 2 0 0 0 0;7 2 0 0 0 0;	1702.58	3	33.9089	16.9969	65.3168	7	0.00154	0.5053	0.90909	0.68182	0	0	0	No	9.39e-40	0.00581879	0.00581879	sp|Q9US04|GGT1_SCHPO	156	1842740	1065150
cwq_mix2-2_726.12894.12894.3.0.dta	cwq_mix2-2_726.12894.12894.3.0.dta	cwq_mix2-2_726	12894	3786.22	3090.32	1030.78	3	1	JVSKEPPSVIR		1225.69	9 2 0 0 0 0	(N(N(H(H(H(H(H)))(H(H(H(H))))))))	299	0 1 0 0 0 0;0 2 0 0 0 0;1 2 0 0 0 0;2 2 0 0 0 0;3 2 0 0 0 0;4 2 0 0 0 0;5 2 0 0 0 0;6 2 0 0 0 0;7 2 0 0 0 0;8 2 0 0 0 0;	1864.63	1	66.8672	46.9632	103.832	7	0.00076	0.24702	1	0.9	0	0	0	No	1.32e-65	0	1.32e-65	sp|Q9P7D0|YOFJ_SCHPO	133	25680000	38486700
cwq_mix2-2_726.12971.12971.3.0.dta	cwq_mix2-2_726.12971.12971.3.0.dta	cwq_mix2-2_726	12971	3807.25	3090.32	1030.78	3	1	JVSKEPPSVIR		1225.69	9 2 0 0 0 0	(N(N(H(H(H)(H))(H(H(H))(H(H))))))	304	0 1 0 0 0 0;0 2 0 0 0 0;1 2 0 0 0 0;2 2 0 0 0 0;3 2 0 0 0 0;4 2 0 0 0 0;5 2 0 0 0 0;6 2 0 0 0 0;7 2 0 0 0 0;8 2 0 0 0 0;	1864.63	1	41.5982	17.2067	86.8967	7	0.00069	0.22469	1	0.6	0	0	0	No	3.51e-54	0.00581879	0.00581879	sp|Q9P7D0|YOFJ_SCHPO	133	25680000	38486700
cwq_mix2-2_726.13068.13068.3.0.dta	cwq_mix2-2_726.13068.13068.3.0.dta	cwq_mix2-2_726	13068	3833.29	3090.32	1030.78	3	1	JVSKEPPSVIR		1225.69	9 2 0 0 0 0	(N(N(H(H(H(H(H))))(H(H(H(H)))))))	288	0 1 0 0 0 0;0 2 0 0 0 0;1 2 0 0 0 0;2 2 0 0 0 0;3 2 0 0 0 0;4 2 0 0 0 0;5 2 0 0 0 0;6 2 0 0 0 0;7 2 0 0 0 0;8 2 0 0 0 0;	1864.63	1	35.5251	20.3367	63.7323	7	0.00071	0.23051	0.91667	0.7	0	0	0	No	7.98e-39	0.0053357	0.0053357	sp|Q9P7D0|YOFJ_SCHPO	133	46193200	38486700
cwq_mix2-2_726.13123.13123.3.0.dta	cwq_mix2-2_726.13123.13123.3.0.dta	cwq_mix2-2_726	13123	3847.98	3391.39	1131.14	3	1	INPNNVIHJSSR		1364.7	10 2 0 0 0 0	(N(N(H(H(H)(H(H)))(H(H(H))(H(H))))))	425	0 1 0 0 0 0;0 2 0 0 0 0;1 2 0 0 0 0;2 2 0 0 0 0;3 2 0 0 0 0;4 2 0 0 0 0;5 2 0 0 0 0;6 2 0 0 0 0;7 2 0 0 0 0;8 2 0 0 0 0;9 2 0 0 0 0;	2026.69	9	50.46	17.9616	110.814	7	0.00197	0.57968	1	0.36364	0	0	0	No	3.7e-70	0.00552486	0.00552486	sp|O94385|PO152_SCHPO	143	47560300	48360600
cwq_mix2-2_726.13145.13145.3.1.dta	cwq_mix2-2_726.13145.13145.3.1.dta	cwq_mix2-2_726	13145	3853.89	2656	886.005	3	1	JVTDDDFK		953.421	8 2 0 0 0 0	(N(N(H(H(H(H)))(H(H(H(H)))))))	183	0 1 0 0 0 0;0 2 0 0 0 0;1 2 0 0 0 0;2 2 0 0 0 0;3 2 0 0 0 0;4 2 0 0 0 0;5 2 0 0 0 0;6 2 0 0 0 0;7 2 0 0 0 0;	1702.58	1	19.2653	18.7425	20.2364	6	-0.00159	-0.5991	0.81818	0.85714	0	0	0	No	1.63e-09	0.00552486	0.00552486	sp|O94680|PDAT_SCHPO	429	6956760	5655300
cwq_mix2-2_726.13178.13178.2.0.dta	cwq_mix2-2_726.13178.13178.2.0.dta	cwq_mix2-2_726	13178	3862.88	2656	1328.51	2	1	JVTDDDFK		953.421	8 2 0 0 0 0	(N(N(H(H(H)(H))(H(H(H(H)))))))	186	0 1 0 0 0 0;0 2 0 0 0 0;1 2 0 0 0 0;2 2 0 0 0 0;3 2 0 0 0 0;4 2 0 0 0 0;5 2 0 0 0 0;6 2 0 0 0 0;7 2 0 0 0 0;	1702.58	1	65.5996	62.41	71.5231	7	0.00093	0.34894	1	1.21429	0	0	0	No	7.62e-44	0	7.62e-44	sp|O94680|PDAT_SCHPO	429	18338300	13891300
cwq_mix2-2_726.13184.13184.3.0.dta	cwq_mix2-2_726.13184.13184.3.0.dta	cwq_mix2-2_726	13184	3864.55	2835.08	945.697	3	1	JVTDDDFK		953.421	8 2 0 0 0 1	(N(N(H(H(H(H(H(H(H(H(aH)))))))))))	2546	0 1 0 0 0 0;0 2 0 0 0 0;1 2 0 0 0 0;2 2 0 0 0 0;3 2 0 0 0 0;4 2 0 0 0 0;5 2 0 0 0 0;6 2 0 0 0 0;7 2 0 0 0 0;8 2 0 0 0 0;	1881.66	1	40.692	29.8241	60.8752	7	-0.00539	-1.90002	0.91667	1.07143	0	0	0	No	7.67e-37	0.00154879	0.00154879	sp|O94680|PDAT_SCHPO	429	2823630	547878
cwq_mix2-2_726.13188.13188.3.0.dta	cwq_mix2-2_726.13188.13188.3.0.dta	cwq_mix2-2_726	13188	3865.52	3229.34	1077.12	3	1	INPNNVIHJSSR		1364.7	9 2 0 0 0 0	(N(N(H(H)(H(H(H(H(H(H(H))))))))))	303	0 1 0 0 0 0;0 2 0 0 0 0;1 2 0 0 0 0;2 2 0 0 0 0;3 2 0 0 0 0;4 2 0 0 0 0;5 2 0 0 0 0;6 2 0 0 0 0;7 2 0 0 0 0;8 2 0 0 0 0;	1864.63	9	55.8836	26.9762	109.569	7	0.00193	0.59652	1	0.54545	0	0	0	No	1.62e-69	0.00247647	0.00247647	sp|O94385|PO152_SCHPO	143	189493000	222956000
cwq_mix2-2_726.13221.13221.3.0.dta	cwq_mix2-2_726.13221.13221.3.0.dta	cwq_mix2-2_726	13221	3874.34	2656	886.006	3	1	JVTDDDFK		953.421	8 2 0 0 0 0	(N(N(H(H(H(H)))(H(H(H(H)))))))	183	0 1 0 0 0 0;0 2 0 0 0 0;1 2 0 0 0 0;2 2 0 0 0 0;3 2 0 0 0 0;4 2 0 0 0 0;5 2 0 0 0 0;6 2 0 0 0 0;7 2 0 0 0 0;	1702.58	1	18.1463	14.9781	24.0302	6	0.00035	0.13057	0.72727	0.78571	0	0	0	No	4.69e-13	0.00949127	0.00949127	sp|O94680|PDAT_SCHPO	429	6956760	5655300
cwq_mix2-2_726.13235.13235.3.0.dta	cwq_mix2-2_726.13235.13235.3.0.dta	cwq_mix2-2_726	13235	3878.17	2673.03	891.681	3	1	JVTDDDFK		953.421	7 2 0 0 0 1	(N(N(H(H(H(H(H(H(H(aH))))))))))	1944	0 1 0 0 0 0;0 2 0 0 0 0;1 2 0 0 0 0;2 2 0 0 0 0;3 2 0 0 0 0;4 2 0 0 0 0;5 2 0 0 0 0;6 2 0 0 0 0;7 2 0 0 0 0;	1719.61	1	30.8099	18.7311	53.242	7	0.00083	0.31116	0.90909	0.92857	0	0	0	No	5.61e-32	0.00552486	0.00552486	sp|O94680|PDAT_SCHPO	429	9539170	475910
cwq_mix2-2_726.13246.13246.2.0.dta	cwq_mix2-2_726.13246.13246.2.0.dta	cwq_mix2-2_726	13246	3881.12	2656	1328.51	2	1	JVTDDDFK		953.421	8 2 0 0 0 0	(N(N(H(H(H)(H))(H(H)(H(H))))))	188	0 1 0 0 0 0;0 2 0 0 0 0;1 2 0 0 0 0;2 2 0 0 0 0;3 2 0 0 0 0;4 2 0 0 0 0;5 2 0 0 0 0;6 2 0 0 0 0;7 2 0 0 0 0;	1702.58	1	33.9286	25.2149	50.1111	7	0.00163	0.614	1	0.92857	0	0	0	No	1.05e-29	0.003367	0.003367	sp|O94680|PDAT_SCHPO	429	18338300	23886300
cwq_mix2-2_726.13265.13265.3.0.dta	cwq_mix2-2_726.13265.13265.3.0.dta	cwq_mix2-2_726	13265	3886.14	3229.34	1077.12	3	1	INPNNVIHJSSR		1364.7	9 2 0 0 0 0	(N(N(H(H(H))(H(H(H(H(H(H)))))))))	291	0 1 0 0 0 0;0 2 0 0 0 0;1 2 0 0 0 0;2 2 0 0 0 0;3 2 0 0 0 0;4 2 0 0 0 0;5 2 0 0 0 0;6 2 0 0 0 0;7 2 0 0 0 0;8 2 0 0 0 0;	1864.63	9	56.5057	28.3276	108.836	7	0.0022	0.68013	1	0.5	0	0	0	No	7.05e-69	0.00154879	0.00154879	sp|O94385|PO152_SCHPO	143	189493000	222956000
cwq_mix2-2_726.13331.13331.3.0.dta	cwq_mix2-2_726.13331.13331.3.0.dta	cwq_mix2-2_726	13331	3903.93	3229.34	1077.12	3	1	INPNNVIHJSSR		1364.7	9 2 0 0 0 0	(N(N(H(H)(H(H(H(H(H(H(H))))))))))	303	0 1 0 0 0 0;0 2 0 0 0 0;1 2 0 0 0 0;2 2 0 0 0 0;3 2 0 0 0 0;4 2 0 0 0 0;5 2 0 0 0 0;6 2 0 0 0 0;7 2 0 0 0 0;8 2 0 0 0 0;	1864.63	9	67.5652	43.2885	112.65	7	0.00244	0.75538	1	0.68182	0	0	0	No	1.88e-71	0	1.88e-71	sp|O94385|PO152_SCHPO	143	189493000	222956000
cwq_mix2-2_726.13374.13374.3.0.dta	cwq_mix2-2_726.13374.13374.3.0.dta	cwq_mix2-2_726	13374	3915.51	3067.29	1023.1	3	1	INPNNVIHJSSR		1364.7	8 2 0 0 0 0	(N(N(H(H(H))(H(H)(H(H(H)))))))	180	0 1 0 0 0 0;0 2 0 0 0 0;1 2 0 0 0 0;2 2 0 0 0 0;3 2 0 0 0 0;4 2 0 0 0 0;5 2 0 0 0 0;6 2 0 0 0 0;7 2 0 0 0 0;	1702.58	9	56.1624	29.0089	106.59	7	0.00247	0.8039	1	0.5	0	0	0	No	2.67e-67	0.00154879	0.00154879	sp|O94385|PO152_SCHPO	143	176598000	204372000
cwq_mix2-2_726.13395.13395.3.0.dta	cwq_mix2-2_726.13395.13395.3.0.dta	cwq_mix2-2_726	13395	3921.46	3229.34	1077.12	3	1	INPNNVIHJSSR		1364.7	9 2 0 0 0 0	(N(N(H(H)(H(H(H))(H(H(H(H))))))))	296	0 1 0 0 0 0;0 2 0 0 0 0;1 2 0 0 0 0;2 2 0 0 0 0;3 2 0 0 0 0;4 2 0 0 0 0;5 2 0 0 0 0;6 2 0 0 0 0;7 2 0 0 0 0;8 2 0 0 0 0;	1864.63	9	78.8162	60.6873	112.484	7	0.00259	0.80275	1	0.81818	0	0	0	No	2.98e-71	0	2.98e-71	sp|O94385|PO152_SCHPO	143	189493000	222956000
cwq_mix2-2_726.13439.13439.3.0.dta	cwq_mix2-2_726.13439.13439.3.0.dta	cwq_mix2-2_726	13439	3933.29	3067.29	1023.1	3	1	INPNNVIHJSSR		1364.7	8 2 0 0 0 0	(N(N(H(H(H))(H(H(H(H(H))))))))	187	0 1 0 0 0 0;0 2 0 0 0 0;1 2 0 0 0 0;2 2 0 0 0 0;3 2 0 0 0 0;4 2 0 0 0 0;5 2 0 0 0 0;6 2 0 0 0 0;7 2 0 0 0 0;	1702.58	9	60.8979	35.85	107.415	7	0.00246	0.80097	1	0.59091	0	0	0	No	6e-68	0	6e-68	sp|O94385|PO152_SCHPO	143	176598000	204372000
cwq_mix2-2_726.13462.13462.3.0.dta	cwq_mix2-2_726.13462.13462.3.0.dta	cwq_mix2-2_726	13462	3939.48	3229.34	1077.12	3	1	INPNNVIHJSSR		1364.7	9 2 0 0 0 0	(N(N(H(H(H)(H))(H(H(H(H(H))))))))	300	0 1 0 0 0 0;0 2 0 0 0 0;1 2 0 0 0 0;2 2 0 0 0 0;3 2 0 0 0 0;4 2 0 0 0 0;5 2 0 0 0 0;6 2 0 0 0 0;7 2 0 0 0 0;8 2 0 0 0 0;	1864.63	9	55.6636	27.3584	108.23	7	0.00316	0.9774	1	0.5	0	0	0	No	1.31e-68	0.00247647	0.00247647	sp|O94385|PO152_SCHPO	143	189493000	222956000
cwq_mix2-2_726.13505.13505.3.0.dta	cwq_mix2-2_726.13505.13505.3.0.dta	cwq_mix2-2_726	13505	3950.98	3067.29	1023.1	3	1	INPNNVIHJSSR		1364.7	8 2 0 0 0 0	(N(N(H(H(H))(H(H)(H(H(H)))))))	180	0 1 0 0 0 0;0 2 0 0 0 0;1 2 0 0 0 0;2 2 0 0 0 0;3 2 0 0 0 0;4 2 0 0 0 0;5 2 0 0 0 0;6 2 0 0 0 0;7 2 0 0 0 0;	1702.58	9	68.1623	45.6495	109.972	7	0.00251	0.81759	1	0.68182	0	0	0	No	1.05e-69	0	1.05e-69	sp|O94385|PO152_SCHPO	143	176598000	204372000
cwq_mix2-2_726.13571.13571.3.0.dta	cwq_mix2-2_726.13571.13571.3.0.dta	cwq_mix2-2_726	13571	3968.99	3067.29	1023.1	3	1	INPNNVIHJSSR		1364.7	8 2 0 0 0 0	(N(N(H(H(H)(H))(H(H(H(H)))))))	186	0 1 0 0 0 0;0 2 0 0 0 0;1 2 0 0 0 0;2 2 0 0 0 0;3 2 0 0 0 0;4 2 0 0 0 0;5 2 0 0 0 0;6 2 0 0 0 0;7 2 0 0 0 0;	1702.58	9	49.7276	24.0023	97.5033	7	0.00239	0.77945	1	0.45455	0	0	0	No	2.28e-61	0.003367	0.003367	sp|O94385|PO152_SCHPO	143	176598000	205898000
cwq_mix2-2_726.13594.13594.3.0.dta	cwq_mix2-2_726.13594.13594.3.0.dta	cwq_mix2-2_726	13594	3975.31	2905.23	969.083	3	1	INPNNVIHJSSR		1364.7	7 2 0 0 0 0	(N(N(H(H(H))(H(H)(H)(H)))))	99	0 1 0 0 0 0;0 2 0 0 0 0;1 2 0 0 0 0;2 2 0 0 0 0;3 2 0 0 0 0;4 2 0 0 0 0;5 2 0 0 0 0;6 2 0 0 0 0;	1540.53	9	39.2014	15.9119	82.4533	7	0.002	0.68849	1	0.40909	0	0	0	No	2.73e-51	0.0081103	0.0081103	sp|O94385|PO152_SCHPO	143	45683000	41989800
cwq_mix2-2_726.13732.13732.3.0.dta	cwq_mix2-2_726.13732.13732.3.0.dta	cwq_mix2-2_726	13732	4012.88	2905.23	969.083	3	1	INPNNVIHJSSR		1364.7	7 2 0 0 0 0	(N(N(H(H)(H(H(H))(H(H))))))	106	0 1 0 0 0 0;0 2 0 0 0 0;1 2 0 0 0 0;2 2 0 0 0 0;3 2 0 0 0 0;4 2 0 0 0 0;5 2 0 0 0 0;6 2 0 0 0 0;	1540.53	9	37.2684	13.9241	80.6221	7	0.00232	0.79692	1	0.31818	0	0	0	No	4.9e-50	0.00949127	0.00949127	sp|O94385|PO152_SCHPO	143	45683000	41989800
cwq_mix2-2_726.13735.13735.3.0.dta	cwq_mix2-2_726.13735.13735.3.0.dta	cwq_mix2-2_726	13735	4013.75	3129.32	1043.78	3	1	KGVLQATJMTYGK	9,Oxidation[M];	1426.74	8 2 0 0 0 0	(N(N(H(H(H(H)))(H(H)(H)(H)))))	182	0 1 0 0 0 0;0 2 0 0 0 0;1 2 0 0 0 0;2 2 0 0 0 0;3 2 0 0 0 0;4 2 0 0 0 0;5 2 0 0 0 0;6 2 0 0 0 0;7 2 0 0 0 0;	1702.58	8	37.257	20.4487	68.4724	7	0.00213	0.68123	1	0.54167	0	0	0	No	6.78e-42	0.0053357	0.0053357	sp|O59866|OSTB_SCHPO	275	193926000	225102000
cwq_mix2-2_726.13808.13808.3.0.dta	cwq_mix2-2_726.13808.13808.3.0.dta	cwq_mix2-2_726	13808	4033.68	3129.32	1043.78	3	1	KGVLQATJMTYGK	9,Oxidation[M];	1426.74	8 2 0 0 0 0	(N(N(H(H(H)(H))(H(H(H(H)))))))	186	0 1 0 0 0 0;0 2 0 0 0 0;1 2 0 0 0 0;2 2 0 0 0 0;3 2 0 0 0 0;4 2 0 0 0 0;5 2 0 0 0 0;6 2 0 0 0 0;7 2 0 0 0 0;	1702.58	8	108.545	112.219	101.723	7	0.00239	0.76368	1	1.20833	0	0	0	No	2.53e-64	0	2.53e-64	sp|O59866|OSTB_SCHPO	275	193926000	225102000
cwq_mix2-2_726.13809.13809.3.0.dta	cwq_mix2-2_726.13809.13809.3.0.dta	cwq_mix2-2_726	13809	4033.96	2905.23	969.082	3	1	INPNNVIHJSSR		1364.7	7 2 0 0 0 0	(N(N(H(H(H))(H(H)(H)(H)))))	99	0 1 0 0 0 0;0 2 0 0 0 0;1 2 0 0 0 0;2 2 0 0 0 0;3 2 0 0 0 0;4 2 0 0 0 0;5 2 0 0 0 0;6 2 0 0 0 0;	1540.53	9	39.5732	18.0085	79.6221	7	0.00094	0.32398	1	0.40909	0	0	0	No	2.55e-49	0.00552486	0.00552486	sp|O94385|PO152_SCHPO	143	45683000	41989800
cwq_mix2-2_726.13873.13873.3.0.dta	cwq_mix2-2_726.13873.13873.3.0.dta	cwq_mix2-2_726	13873	4051.04	3129.32	1043.78	3	1	KGVLQATJMTYGK	9,Oxidation[M];	1426.74	8 2 0 0 0 0	(N(N(H(H(H(H(H)))(H(H(H)))))))	191	0 1 0 0 0 0;0 2 0 0 0 0;1 2 0 0 0 0;2 2 0 0 0 0;3 2 0 0 0 0;4 2 0 0 0 0;5 2 0 0 0 0;6 2 0 0 0 0;7 2 0 0 0 0;	1702.58	8	101.025	101.067	100.947	7	0.00252	0.8049	1	1.16667	0	0	0	No	1.03e-63	0	1.03e-63	sp|O59866|OSTB_SCHPO	275	193926000	225102000
cwq_mix2-2_726.13938.13938.3.0.dta	cwq_mix2-2_726.13938.13938.3.0.dta	cwq_mix2-2_726	13938	4068.59	3129.32	1043.78	3	1	KGVLQATJMTYGK	9,Oxidation[M];	1426.74	8 2 0 0 0 0	(N(N(H(H(H(H)))(H(H)(H)(H)))))	182	0 1 0 0 0 0;0 2 0 0 0 0;1 2 0 0 0 0;2 2 0 0 0 0;3 2 0 0 0 0;4 2 0 0 0 0;5 2 0 0 0 0;6 2 0 0 0 0;7 2 0 0 0 0;	1702.58	8	112.839	120.461	98.685	7	0.00302	0.96596	1	1.25	0	0	0	No	3.33e-62	0	3.33e-62	sp|O59866|OSTB_SCHPO	275	193926000	225102000
cwq_mix2-2_726.13942.13942.3.0.dta	cwq_mix2-2_726.13942.13942.3.0.dta	cwq_mix2-2_726	13942	4069.74	4061.55	1354.52	3	1	WTPVSTJSTSK		1207.6	14 2 0 0 0 1	(N(N(H(H(H(H(H(H(H(H)))))))(H(H(H(H(aH(H(H))))))))))	7576	0 1 0 0 0 0;0 2 0 0 0 0;1 2 0 0 0 0;2 2 0 0 0 0;3 2 0 0 0 0;4 2 0 0 0 0;5 2 0 0 0 0;5 2 0 0 0 1;6 2 0 0 0 0;6 2 0 0 0 1;7 2 0 0 0 0;7 2 0 0 0 1;8 2 0 0 0 0;8 2 0 0 0 1;9 2 0 0 0 0;9 2 0 0 0 1;10 2 0 0 0 0;10 2 0 0 0 1;11 2 0 0 0 0;11 2 0 0 0 1;12 2 0 0 0 0;12 2 0 0 0 1;13 2 0 0 0 1;	2853.98	7	37.0019	17.8741	72.5251	7	-0.02184	-5.37733	0.64	0.4	0	0	0	No	1.47e-44	0.00552486	0.00552486	sp|O13968|YE48_SCHPO	555	20721500	21363800
cwq_mix2-2_726.14003.14003.3.0.dta	cwq_mix2-2_726.14003.14003.3.0.dta	cwq_mix2-2_726	14003	4086.58	3129.32	1043.78	3	1	KGVLQATJMTYGK	9,Oxidation[M];	1426.74	8 2 0 0 0 0	(N(N(H(H(H(H))(H(H(H(H))))))))	192	0 1 0 0 0 0;0 2 0 0 0 0;1 2 0 0 0 0;2 2 0 0 0 0;3 2 0 0 0 0;4 2 0 0 0 0;5 2 0 0 0 0;6 2 0 0 0 0;7 2 0 0 0 0;	1702.58	8	36.1306	17.6166	70.5138	7	0.00372	1.18933	0.90909	0.58333	0	0	0	No	2.62e-43	0.00581879	0.00581879	sp|O59866|OSTB_SCHPO	275	194519000	1689240
cwq_mix2-2_726.14136.14136.3.0.dta	cwq_mix2-2_726.14136.14136.3.0.dta	cwq_mix2-2_726	14136	4122.7	3899.53	1300.52	3	1	WTPVSTJSTSK		1207.6	13 2 0 0 0 1	(N(N(H(H(H)(H(H(H(H)))))(H(H(aH(H)))(H(H(H)))))))	6933	0 1 0 0 0 0;0 2 0 0 0 0;1 2 0 0 0 0;2 2 0 0 0 0;3 2 0 0 0 0;3 2 0 0 0 1;4 2 0 0 0 0;4 2 0 0 0 1;5 2 0 0 0 0;5 2 0 0 0 1;6 2 0 0 0 0;6 2 0 0 0 1;7 2 0 0 0 0;7 2 0 0 0 1;8 2 0 0 0 0;8 2 0 0 0 1;9 2 0 0 0 0;9 2 0 0 0 1;10 2 0 0 0 0;10 2 0 0 0 1;11 2 0 0 0 0;11 2 0 0 0 1;12 2 0 0 0 0;12 2 0 0 0 1;	2691.92	7	54.1701	35.0918	89.6011	7	0.01232	3.15862	0.69231	0.6	0	0	0	No	4.87e-56	0.00059312	0.00059312	sp|O13968|YE48_SCHPO	555	53460100	59634800
cwq_mix2-2_726.14203.14203.3.0.dta	cwq_mix2-2_726.14203.14203.3.0.dta	cwq_mix2-2_726	14203	4140.74	3899.54	1300.52	3	1	WTPVSTJSTSK		1207.6	13 2 0 0 0 1	(N(N(H(H(H(aH(H(H)))))(H(H(H(H)))(H(H(H(H))))))))	6662	0 1 0 0 0 0;0 2 0 0 0 0;1 2 0 0 0 0;2 2 0 0 0 0;3 2 0 0 0 0;3 2 0 0 0 1;4 2 0 0 0 0;4 2 0 0 0 1;5 2 0 0 0 0;5 2 0 0 0 1;6 2 0 0 0 0;6 2 0 0 0 1;7 2 0 0 0 0;7 2 0 0 0 1;8 2 0 0 0 0;8 2 0 0 0 1;9 2 0 0 0 0;9 2 0 0 0 1;10 2 0 0 0 0;10 2 0 0 0 1;11 2 0 0 0 0;11 2 0 0 0 1;12 2 0 0 0 1;	2691.92	7	68.4143	41.4329	118.523	7	0.01957	5.01806	0.88	0.7	0	0	0	No	2.15e-75	0	2.15e-75	sp|O13968|YE48_SCHPO	555	53460100	59634800
cwq_mix2-2_726.14233.14233.3.0.dta	cwq_mix2-2_726.14233.14233.3.0.dta	cwq_mix2-2_726	14233	4148.78	4038.64	1346.89	3	1	RSEVTPJTSLAQCPK	13,Carbamidomethyl[C];	1687.84	12 2 0 0 0 0	(N(N(H(H(H(H(H))))(H(H)(H(H(H(H(H)))))))))	737	0 1 0 0 0 0;0 2 0 0 0 0;1 2 0 0 0 0;2 2 0 0 0 0;3 2 0 0 0 0;4 2 0 0 0 0;5 2 0 0 0 0;6 2 0 0 0 0;7 2 0 0 0 0;8 2 0 0 0 0;9 2 0 0 0 0;10 2 0 0 0 0;11 2 0 0 0 0;	2350.79	7	39.7463	21.432	73.7586	6	0.00549	1.36013	0.86667	0.57143	0	0	0	No	1.89e-45	0.0053357	0.0053357	sp|Q9C0Y2|YKL1_SCHPO	44	73286600	53746700
cwq_mix2-2_726.14258.14258.3.0.dta	cwq_mix2-2_726.14258.14258.3.0.dta	cwq_mix2-2_726	14258	4155.53	4200.69	1400.9	3	1	RSEVTPJTSLAQCPK	13,Carbamidomethyl[C];	1687.84	13 2 0 0 0 0	(N(N(H(H(H(H))(H(H(H))))(H(H(H(H(H(H)))))))))	849	0 1 0 0 0 0;0 2 0 0 0 0;1 2 0 0 0 0;2 2 0 0 0 0;3 2 0 0 0 0;4 2 0 0 0 0;5 2 0 0 0 0;6 2 0 0 0 0;7 2 0 0 0 0;8 2 0 0 0 0;9 2 0 0 0 0;10 2 0 0 0 0;11 2 0 0 0 0;12 2 0 0 0 0;	2512.85	7	51.5075	21.0315	108.106	7	0.00497	1.18281	1	0.57143	0	0	0	No	1.89e-68	0.0053357	0.0053357	sp|Q9C0Y2|YKL1_SCHPO	44	21367200	8573920
cwq_mix2-2_726.14277.14277.3.0.dta	cwq_mix2-2_726.14277.14277.3.0.dta	cwq_mix2-2_726	14277	4160.69	3720.45	1240.82	3	1	WTPVSTJSTSK		1207.6	13 2 0 0 0 0	(N(N(H(H(H(H))(H(H(H))))(H(H(H(H(H(H)))))))))	849	0 1 0 0 0 0;0 2 0 0 0 0;1 2 0 0 0 0;2 2 0 0 0 0;3 2 0 0 0 0;4 2 0 0 0 0;5 2 0 0 0 0;6 2 0 0 0 0;7 2 0 0 0 0;8 2 0 0 0 0;9 2 0 0 0 0;10 2 0 0 0 0;11 2 0 0 0 0;12 2 0 0 0 0;	2512.85	7	42.113	26.0525	71.9397	7	0.00822	2.20931	0.9375	0.6	0	0	0	No	3.53e-44	0.00247647	0.00247647	sp|O13968|YE48_SCHPO	555	39705000	74720500
cwq_mix2-2_726.14285.14285.3.0.dta	cwq_mix2-2_726.14285.14285.3.0.dta	cwq_mix2-2_726	14285	4162.82	3288.3	1096.77	3	1	SQNHLSYJTTMK		1423.66	9 2 0 0 0 0	(N(N(H(H(H)(H))(H(H(H))(H(H))))))	304	0 1 0 0 0 0;0 2 0 0 0 0;1 2 0 0 0 0;2 2 0 0 0 0;3 2 0 0 0 0;4 2 0 0 0 0;5 2 0 0 0 0;6 2 0 0 0 0;7 2 0 0 0 0;8 2 0 0 0 0;	1864.63	8	40.035	14.7578	86.9785	7	0.00527	1.60398	1	0.45455	0	0	0	No	3.01e-54	0.00949127	0.00949127	sp|O42841|YFH2_SCHPO	295	4749780	5827360
cwq_mix2-2_726.14318.14318.3.0.dta	cwq_mix2-2_726.14318.14318.3.0.dta	cwq_mix2-2_726	14318	4171.68	3126.25	1042.75	3	1	SQNHLSYJTTMK		1423.66	8 2 0 0 0 0	(N(N(H(H(H))(H(H)(H(H(H)))))))	180	0 1 0 0 0 0;0 2 0 0 0 0;1 2 0 0 0 0;2 2 0 0 0 0;3 2 0 0 0 0;4 2 0 0 0 0;5 2 0 0 0 0;6 2 0 0 0 0;7 2 0 0 0 0;	1702.58	8	67.888	55.435	91.0149	7	0.00355	1.13612	1	0.95455	0	0	0	No	7.56e-57	0	7.56e-57	sp|O42841|YFH2_SCHPO	295	7110200	8714050
cwq_mix2-2_726.14341.14341.3.0.dta	cwq_mix2-2_726.14341.14341.3.0.dta	cwq_mix2-2_726	14341	4177.85	4491.74	1497.92	3	1	VYAVJASLNHDK		1330.67	17 2 0 0 0 0	(N(N(H(H(H(H)))(H(H(H(H(H(H(H))))))(H(H(H(H(H(H))))))))))	1126	0 1 0 0 0 0;0 2 0 0 0 0;1 2 0 0 0 0;2 2 0 0 0 0;3 2 0 0 0 0;4 2 0 0 0 0;5 2 0 0 0 0;6 2 0 0 0 0;7 2 0 0 0 0;8 2 0 0 0 0;9 2 0 0 0 0;10 2 0 0 0 0;11 2 0 0 0 0;12 2 0 0 0 0;13 2 0 0 0 0;14 2 0 0 0 0;15 2 0 0 0 0;16 2 0 0 0 0;	3161.06	5	75.8208	60.9133	103.506	7	0.00806	1.79372	0.8	0.95455	0	0	0	No	2.48e-65	0	2.48e-65	sp|Q9USU5|GAS2_SCHPO	90	29121200	30282400
cwq_mix2-2_726.14388.14388.3.0.dta	cwq_mix2-2_726.14388.14388.3.0.dta	cwq_mix2-2_726	14388	4190.5	3720.45	1240.82	3	1	WTPVSTJSTSK		1207.6	13 2 0 0 0 0	(N(N(H(H(H(H(H(H)))))(H(H(H(H(H(H(H))))))))))	842	0 1 0 0 0 0;0 2 0 0 0 0;1 2 0 0 0 0;2 2 0 0 0 0;3 2 0 0 0 0;4 2 0 0 0 0;5 2 0 0 0 0;6 2 0 0 0 0;7 2 0 0 0 0;8 2 0 0 0 0;9 2 0 0 0 0;10 2 0 0 0 0;11 2 0 0 0 0;12 2 0 0 0 0;	2512.85	7	75.9397	55.6685	113.586	7	0.0087	2.33752	0.9375	0.8	0	0	0	No	3.74e-72	0	3.74e-72	sp|O13968|YE48_SCHPO	555	39705000	74720500
cwq_mix2-2_726.14417.14417.3.0.dta	cwq_mix2-2_726.14417.14417.3.0.dta	cwq_mix2-2_726	14417	4198.24	3152.29	1051.43	3	1	NMVJTTREEVEK		1449.7	8 2 0 0 0 0	(N(N(H(H(H(H)))(H(H(H(H)))))))	183	0 1 0 0 0 0;0 2 0 0 0 0;1 2 0 0 0 0;2 2 0 0 0 0;3 2 0 0 0 0;4 2 0 0 0 0;5 2 0 0 0 0;6 2 0 0 0 0;7 2 0 0 0 0;	1702.58	4	61.1058	41.5804	97.3671	7	0.00387	1.2292	1	0.77273	0	0	0	No	3.33e-61	0	3.33e-61	sp|Q9HGN7|SEC63_SCHPO	135	36344500	43531600
cwq_mix2-2_726.14420.14420.3.0.dta	cwq_mix2-2_726.14420.14420.3.0.dta	cwq_mix2-2_726	14420	4199.09	3737.47	1246.5	3	1	WTPVSTJSTSK		1207.6	12 2 0 0 0 1	(N(N(H(H(H)(H))(H(H(H(H(H(H(H(aH(H))))))))))))	6104	0 1 0 0 0 0;0 2 0 0 0 0;1 2 0 0 0 0;2 2 0 0 0 0;3 2 0 0 0 0;4 2 0 0 0 0;5 2 0 0 0 0;6 2 0 0 0 0;7 2 0 0 0 0;8 2 0 0 0 0;8 2 0 0 0 1;9 2 0 0 0 0;9 2 0 0 0 1;10 2 0 0 0 0;10 2 0 0 0 1;11 2 0 0 0 0;11 2 0 0 0 1;	2529.87	7	63.0284	42.2377	101.64	7	0.00453	1.21247	0.78947	0.7	0	0	0	No	3.24e-64	0	3.24e-64	sp|O13968|YE48_SCHPO	555	131449000	108898000
cwq_mix2-2_726.14422.14422.3.0.dta	cwq_mix2-2_726.14422.14422.3.0.dta	cwq_mix2-2_726	14422	4199.65	4329.69	1443.9	3	1	VYAVJASLNHDK		1330.67	16 2 0 0 0 0	(N(N(H(H(H)(H(H(H(H(H))))))(H(H(H(H(H(H(H(H)))))))))))	1071	0 1 0 0 0 0;0 2 0 0 0 0;1 2 0 0 0 0;2 2 0 0 0 0;3 2 0 0 0 0;4 2 0 0 0 0;5 2 0 0 0 0;6 2 0 0 0 0;7 2 0 0 0 0;8 2 0 0 0 0;9 2 0 0 0 0;10 2 0 0 0 0;11 2 0 0 0 0;12 2 0 0 0 0;13 2 0 0 0 0;14 2 0 0 0 0;15 2 0 0 0 0;	2999	5	110.06	97.6797	133.052	7	0.00851	1.96535	0.89474	1.09091	0	0	0	No	3.78e-85	0	3.78e-85	sp|Q9USU5|GAS2_SCHPO	90	167802000	176669000
cwq_mix2-2_726.14431.14431.3.0.dta	cwq_mix2-2_726.14431.14431.3.0.dta	cwq_mix2-2_726	14431	4202.06	2870.2	957.403	3	1	JDTIIIHADR		1167.61	8 2 0 0 0 0	(N(N(H(H(H(H)))(H(H(H(H)))))))	183	0 1 0 0 0 0;0 2 0 0 0 0;1 2 0 0 0 0;2 2 0 0 0 0;3 2 0 0 0 0;4 2 0 0 0 0;5 2 0 0 0 0;6 2 0 0 0 0;7 2 0 0 0 0;	1702.58	1	35.4103	22.5014	59.384	7	0.00284	0.98941	1	0.88889	0	0	0	No	6.59e-36	0.0053357	0.0053357	sp|Q9HDW9|PIGL_SCHPO	198	1862700	1548490
cwq_mix2-2_726.14462.14462.3.0.dta	cwq_mix2-2_726.14462.14462.3.0.dta	cwq_mix2-2_726	14462	4210.31	3558.39	1186.8	3	1	WTPVSTJSTSK		1207.6	12 2 0 0 0 0	(N(N(H(H(H(H(H(H)))))(H(H(H(H(H(H)))))))))	730	0 1 0 0 0 0;0 2 0 0 0 0;1 2 0 0 0 0;2 2 0 0 0 0;3 2 0 0 0 0;4 2 0 0 0 0;5 2 0 0 0 0;6 2 0 0 0 0;7 2 0 0 0 0;8 2 0 0 0 0;9 2 0 0 0 0;10 2 0 0 0 0;11 2 0 0 0 0;	2350.79	7	58.3518	44.2579	84.5263	7	0.00428	1.20365	0.93333	0.75	0	0	0	No	1.04e-52	0	1.04e-52	sp|O13968|YE48_SCHPO	555	26640800	34191100
cwq_mix2-2_726.14468.14468.4.0.dta	cwq_mix2-2_726.14468.14468.4.0.dta	cwq_mix2-2_726	14468	4212.01	4329.68	1083.18	4	1	VYAVJASLNHDK		1330.67	16 2 0 0 0 0	(N(N(H(H(H(H)))(H(H(H(H(H(H)))))(H(H(H(H(H(H))))))))))	1078	0 1 0 0 0 0;0 2 0 0 0 0;1 2 0 0 0 0;2 2 0 0 0 0;3 2 0 0 0 0;4 2 0 0 0 0;5 2 0 0 0 0;6 2 0 0 0 0;7 2 0 0 0 0;8 2 0 0 0 0;9 2 0 0 0 0;10 2 0 0 0 0;11 2 0 0 0 0;12 2 0 0 0 0;13 2 0 0 0 0;14 2 0 0 0 0;15 2 0 0 0 0;	2999	5	34.8431	14.5056	72.6128	6	0.00351	0.81007	0.73684	0.54545	0	0	0	No	1.29e-44	0.00949127	0.00949127	sp|Q9USU5|GAS2_SCHPO	90	23061400	20527400
cwq_mix2-2_726.14486.14486.3.0.dta	cwq_mix2-2_726.14486.14486.3.0.dta	cwq_mix2-2_726	14486	4216.8	3163.27	1055.1	3	1	VQASJWTGTR		1119.55	9 2 0 0 0 1	(N(N(H(H)(H(H)(H(H(H(H(H(aH))))))))))	3298	0 1 0 0 0 0;0 2 0 0 0 0;1 2 0 0 0 0;2 2 0 0 0 0;3 2 0 0 0 0;4 2 0 0 0 0;5 2 0 0 0 0;6 2 0 0 0 0;7 2 0 0 0 0;7 2 0 0 0 1;8 2 0 0 0 0;8 2 0 0 0 1;9 2 0 0 0 0;	2043.71	5	69.6823	52.4023	101.774	7	0.0052	1.6454	0.86667	1	0	0	0	No	2.22e-64	0	2.22e-64	sp|Q9USK8|AGS1_SCHPO	907	25238500	29417900
cwq_mix2-2_726.14487.14487.3.0.dta	cwq_mix2-2_726.14487.14487.3.0.dta	cwq_mix2-2_726	14487	4217.08	2990.23	997.416	3	1	NMVJTTREEVEK		1449.7	7 2 0 0 0 0	(N(N(H(H(H))(H(H)(H)(H)))))	99	0 1 0 0 0 0;0 2 0 0 0 0;1 2 0 0 0 0;2 2 0 0 0 0;3 2 0 0 0 0;4 2 0 0 0 0;5 2 0 0 0 0;6 2 0 0 0 0;	1540.53	4	59.3348	44.8793	86.1808	7	0.00348	1.16219	1	0.81818	0	0	0	No	8.57e-54	0	8.57e-54	sp|Q9HGN7|SEC63_SCHPO	135	51010900	55991500
cwq_mix2-2_726.14494.14494.3.0.dta	cwq_mix2-2_726.14494.14494.3.0.dta	cwq_mix2-2_726	14494	4218.88	3396.34	1132.79	3	1	WTPVSTJSTSK		1207.6	11 2 0 0 0 0	(N(N(H(H(H(H)))(H(H(H(H)))(H(H(H)))))))	571	0 1 0 0 0 0;0 2 0 0 0 0;1 2 0 0 0 0;2 2 0 0 0 0;3 2 0 0 0 0;4 2 0 0 0 0;5 2 0 0 0 0;6 2 0 0 0 0;7 2 0 0 0 0;8 2 0 0 0 0;9 2 0 0 0 0;10 2 0 0 0 0;	2188.74	7	61.6641	55.0876	73.8774	6	0.00542	1.59481	0.92857	0.9	0	0	0	No	1.48e-45	0	1.48e-45	sp|O13968|YE48_SCHPO	555	41853700	66188300
cwq_mix2-2_726.14495.14495.3.0.dta	cwq_mix2-2_726.14495.14495.3.0.dta	cwq_mix2-2_726	14495	4219.16	3146.24	1049.42	3	1	VQASJWTGTR		1119.55	10 2 0 0 0 0	(N(N(H(H(H(H(H(H(H(H(H(H))))))))))))	424	0 1 0 0 0 0;0 2 0 0 0 0;1 2 0 0 0 0;2 2 0 0 0 0;3 2 0 0 0 0;4 2 0 0 0 0;5 2 0 0 0 0;6 2 0 0 0 0;7 2 0 0 0 0;8 2 0 0 0 0;9 2 0 0 0 0;	2026.69	5	56.6758	43.4659	81.2086	7	0.00371	1.17789	0.84615	0.88889	0	0	0	No	1.69e-50	0	1.69e-50	sp|Q9USK8|AGS1_SCHPO	907	18450100	33580900
cwq_mix2-2_726.14496.14496.3.0.dta	cwq_mix2-2_726.14496.14496.3.0.dta	cwq_mix2-2_726	14496	4219.48	3575.43	1192.48	3	1	WTPVSTJSTSK		1207.6	11 2 0 0 0 1	(N(N(H(H(H(H)))(H(H(H))(H(H(H(aH(H)))))))))	5015	0 1 0 0 0 0;0 2 0 0 0 0;1 2 0 0 0 0;2 2 0 0 0 0;3 2 0 0 0 0;4 2 0 0 0 0;5 2 0 0 0 0;5 2 0 0 0 1;6 2 0 0 0 0;6 2 0 0 0 1;7 2 0 0 0 0;7 2 0 0 0 1;8 2 0 0 0 0;8 2 0 0 0 1;9 2 0 0 0 0;9 2 0 0 0 1;10 2 0 0 0 0;10 2 0 0 0 1;	2367.82	7	40.4836	19.1225	80.1542	7	0.0113	3.15934	0.75	0.4	0	0	0	No	1.04e-49	0.00552486	0.00552486	sp|O13968|YE48_SCHPO	555	48603200	40314400
cwq_mix2-2_726.14500.14500.2.0.dta	cwq_mix2-2_726.14500.14500.2.0.dta	cwq_mix2-2_726	14500	4220.59	2984.2	1492.6	2	1	VQASJWTGTR		1119.55	9 2 0 0 0 0	(N(N(H(H)(H(H(H))(H(H(H(H))))))))	296	0 1 0 0 0 0;0 2 0 0 0 0;1 2 0 0 0 0;2 2 0 0 0 0;3 2 0 0 0 0;4 2 0 0 0 0;5 2 0 0 0 0;6 2 0 0 0 0;7 2 0 0 0 0;8 2 0 0 0 0;	1864.63	5	35.3969	21.5262	61.1567	7	0.00783	2.62394	1	0.66667	0	0	0	No	4.67e-37	0.0053357	0.0053357	sp|Q9USK8|AGS1_SCHPO	907	3571630	3773250
cwq_mix2-2_726.14510.14510.2.0.dta	cwq_mix2-2_726.14510.14510.2.0.dta	cwq_mix2-2_726	14510	4223.27	3146.25	1573.63	2	1	VQASJWTGTR		1119.55	10 2 0 0 0 0	(N(N(H(H(H))(H(H(H(H(H(H(H))))))))))	426	0 1 0 0 0 0;0 2 0 0 0 0;1 2 0 0 0 0;2 2 0 0 0 0;3 2 0 0 0 0;4 2 0 0 0 0;5 2 0 0 0 0;6 2 0 0 0 0;7 2 0 0 0 0;8 2 0 0 0 0;9 2 0 0 0 0;	2026.69	5	30.8326	13.7189	62.6152	7	0.00466	1.48016	1	0.61111	0	0	0	No	3.69e-38	0.00949127	0.00949127	sp|Q9USK8|AGS1_SCHPO	907	2731020	1874910
cwq_mix2-2_726.14511.14511.3.0.dta	cwq_mix2-2_726.14511.14511.3.0.dta	cwq_mix2-2_726	14511	4223.55	4329.69	1443.9	3	1	VYAVJASLNHDK		1330.67	16 2 0 0 0 0	(N(N(H(H(H(H(H(H(H(H)))))))(H(H(H))(H(H(H(H(H)))))))))	1075	0 1 0 0 0 0;0 2 0 0 0 0;1 2 0 0 0 0;2 2 0 0 0 0;3 2 0 0 0 0;4 2 0 0 0 0;5 2 0 0 0 0;6 2 0 0 0 0;7 2 0 0 0 0;8 2 0 0 0 0;9 2 0 0 0 0;10 2 0 0 0 0;11 2 0 0 0 0;12 2 0 0 0 0;13 2 0 0 0 0;14 2 0 0 0 0;15 2 0 0 0 0;	2999	5	94.2263	73.4728	132.769	7	0.00837	1.93348	0.84211	0.95455	0	0	0	No	1e-84	0	1e-84	sp|Q9USU5|GAS2_SCHPO	90	167802000	176669000
cwq_mix2-2_726.14539.14539.3.0.dta	cwq_mix2-2_726.14539.14539.3.0.dta	cwq_mix2-2_726	14539	4231.02	3234.25	1078.75	3	1	JLTFAR		721.399	13 2 0 0 0 0	(N(N(H(H(H(H)))(H(H(H(H(H))))(H(H(H(H))))))))	848	0 1 0 0 0 0;0 2 0 0 0 0;1 2 0 0 0 0;2 2 0 0 0 0;3 2 0 0 0 0;4 2 0 0 0 0;5 2 0 0 0 0;6 2 0 0 0 0;7 2 0 0 0 0;8 2 0 0 0 0;9 2 0 0 0 0;10 2 0 0 0 0;11 2 0 0 0 0;12 2 0 0 0 0;	2512.85	1	51.1768	23.3198	102.911	7	0.00462	1.4299	0.9375	1.1	0	0	0	No	6.07e-65	0.0042898	0.0042898	sp|O60123|KEX1_SCHPO	416	20733200	23675100
cwq_mix2-2_726.14540.14540.3.0.dta	cwq_mix2-2_726.14540.14540.3.0.dta	cwq_mix2-2_726	14540	4231.34	3001.22	1001.08	3	1	VQASJWTGTR		1119.55	8 2 0 0 0 1	(N(N(H(H(H(H(H(H(H(aH(H)))))))))))	2554	0 1 0 0 0 0;0 2 0 0 0 0;1 2 0 0 0 0;2 2 0 0 0 0;3 2 0 0 0 0;4 2 0 0 0 0;5 2 0 0 0 0;6 2 0 0 0 0;7 2 0 0 0 0;7 2 0 0 0 1;	1881.66	5	51.696	34.5913	83.4619	7	0.00388	1.29124	0.91667	0.77778	0	0	0	No	5.72e-52	0.00059312	0.00059312	sp|Q9USK8|AGS1_SCHPO	907	14454200	14565800
cwq_mix2-2_726.14542.14542.3.0.dta	cwq_mix2-2_726.14542.14542.3.0.dta	cwq_mix2-2_726	14542	4231.9	4005.58	1335.87	3	1	VYAVJASLNHDK		1330.67	14 2 0 0 0 0	(N(N(H(H(H(H(H(H)))))(H(H(H(H)))(H(H(H(H))))))))	940	0 1 0 0 0 0;0 2 0 0 0 0;1 2 0 0 0 0;2 2 0 0 0 0;3 2 0 0 0 0;4 2 0 0 0 0;5 2 0 0 0 0;6 2 0 0 0 0;7 2 0 0 0 0;8 2 0 0 0 0;9 2 0 0 0 0;10 2 0 0 0 0;11 2 0 0 0 0;12 2 0 0 0 0;13 2 0 0 0 0;	2674.9	5	64.102	41.334	106.385	7	0.0073	1.82301	0.94118	0.81818	0	0	0	No	3.36e-67	0	3.36e-67	sp|Q9USU5|GAS2_SCHPO	90	14666200	14186500
cwq_mix2-2_726.14547.14547.3.0.dta	cwq_mix2-2_726.14547.14547.3.0.dta	cwq_mix2-2_726	14547	4233.51	3413.37	1138.46	3	1	WTPVSTJSTSK		1207.6	10 2 0 0 0 1	(N(N(H(H)(H(H(H))(H(H(H(H(aH(H))))))))))	4269	0 1 0 0 0 0;0 2 0 0 0 0;1 2 0 0 0 0;2 2 0 0 0 0;3 2 0 0 0 0;4 2 0 0 0 0;5 2 0 0 0 0;6 2 0 0 0 0;6 2 0 0 0 1;7 2 0 0 0 0;7 2 0 0 0 1;8 2 0 0 0 0;8 2 0 0 0 1;9 2 0 0 0 0;9 2 0 0 0 1;	2205.77	7	68.2434	59.87	83.7939	7	0.0131	3.83651	0.76471	0.8	0	0	0	No	3.66e-52	0	3.66e-52	sp|O13968|YE48_SCHPO	555	101150000	100616000
cwq_mix2-2_726.14555.14555.3.0.dta	cwq_mix2-2_726.14555.14555.3.0.dta	cwq_mix2-2_726	14555	4235.81	3251.28	1084.43	3	1	JLTFAR		721.399	12 2 0 0 0 1	(N(N(H(H(H(H(H))))(H(H(H(H(H(H(H(aH)))))))))))	5872	0 1 0 0 0 0;0 2 0 0 0 0;1 2 0 0 0 0;2 2 0 0 0 0;3 2 0 0 0 0;4 2 0 0 0 0;5 2 0 0 0 0;6 2 0 0 0 0;7 2 0 0 0 0;8 2 0 0 0 0;8 2 0 0 0 1;9 2 0 0 0 0;9 2 0 0 0 1;10 2 0 0 0 0;10 2 0 0 0 1;11 2 0 0 0 0;11 2 0 0 0 1;12 2 0 0 0 0;	2529.87	1	39.1288	16.3985	81.3421	7	0.00514	1.58171	0.7	0.9	0	0	0	No	1.34e-50	0.00734394	0.00734394	sp|O60123|KEX1_SCHPO	416	37702100	39042800
cwq_mix2-2_726.14560.14560.3.0.dta	cwq_mix2-2_726.14560.14560.3.0.dta	cwq_mix2-2_726	14560	4237.15	3146.25	1049.42	3	1	VQASJWTGTR		1119.55	10 2 0 0 0 0	(N(N(H(H(H(H)))(H(H(H))(H(H)(H))))))	438	0 1 0 0 0 0;0 2 0 0 0 0;1 2 0 0 0 0;2 2 0 0 0 0;3 2 0 0 0 0;4 2 0 0 0 0;5 2 0 0 0 0;6 2 0 0 0 0;7 2 0 0 0 0;8 2 0 0 0 0;9 2 0 0 0 0;	2026.69	5	24.0558	15.8148	39.3604	6	0.00451	1.43439	0.76923	0.55556	0	0	0	No	9.26e-23	0.00849858	0.00849858	sp|Q9USK8|AGS1_SCHPO	907	18450100	33580900
cwq_mix2-2_726.14561.14561.3.0.dta	cwq_mix2-2_726.14561.14561.3.0.dta	cwq_mix2-2_726	14561	4237.43	3163.27	1055.1	3	1	VQASJWTGTR		1119.55	9 2 0 0 0 1	(N(N(H(H(H(H(H(H(H(H(aH(H))))))))))))	3235	0 1 0 0 0 0;0 2 0 0 0 0;1 2 0 0 0 0;2 2 0 0 0 0;3 2 0 0 0 0;4 2 0 0 0 0;5 2 0 0 0 0;6 2 0 0 0 0;7 2 0 0 0 0;8 2 0 0 0 0;8 2 0 0 0 1;	2043.71	5	41.4509	21.0832	79.2765	7	0.00442	1.39788	0.92308	0.66667	0	0	0	No	4.29e-49	0.0053357	0.0053357	sp|Q9USK8|AGS1_SCHPO	907	25238500	29417900
cwq_mix2-2_726.14567.14567.3.0.dta	cwq_mix2-2_726.14567.14567.3.0.dta	cwq_mix2-2_726	14567	4239.1	4402.66	1468.22	3	1	VHLECFGSSSSNJK	5,Carbamidomethyl[C];	1565.7	15 2 0 0 0 0	(N(N(H(H(H(H))(H(H(H(H)))))(H(H(H(H(H(H(H))))))))))	1016	0 1 0 0 0 0;0 2 0 0 0 0;1 2 0 0 0 0;2 2 0 0 0 0;3 2 0 0 0 0;4 2 0 0 0 0;5 2 0 0 0 0;6 2 0 0 0 0;7 2 0 0 0 0;8 2 0 0 0 0;9 2 0 0 0 0;10 2 0 0 0 0;11 2 0 0 0 0;12 2 0 0 0 0;13 2 0 0 0 0;14 2 0 0 0 0;	2836.95	13	47.7946	29.7308	81.3416	7	0.00656	1.49064	0.88889	0.53846	0	0	0	No	1.42e-50	0.00154879	0.00154879	sp|O13912|YDW6_SCHPO	256	13522100	12659600
cwq_mix2-2_726.14569.14569.3.0.dta	cwq_mix2-2_726.14569.14569.3.0.dta	cwq_mix2-2_726	14569	4239.55	3396.34	1132.79	3	1	WTPVSTJSTSK		1207.6	11 2 0 0 0 0	(N(N(H(H(H))(H(H(H))(H(H(H(H(H)))))))))	572	0 1 0 0 0 0;0 2 0 0 0 0;1 2 0 0 0 0;2 2 0 0 0 0;3 2 0 0 0 0;4 2 0 0 0 0;5 2 0 0 0 0;6 2 0 0 0 0;7 2 0 0 0 0;8 2 0 0 0 0;9 2 0 0 0 0;10 2 0 0 0 0;	2188.74	7	62.8679	47.6146	91.1955	7	0.00654	1.92516	1	0.8	0	0	0	No	5.92e-57	0	5.92e-57	sp|O13968|YE48_SCHPO	555	41853700	66188300
cwq_mix2-2_726.14577.14577.3.0.dta	cwq_mix2-2_726.14577.14577.3.0.dta	cwq_mix2-2_726	14577	4241.86	2990.23	997.416	3	1	NMVJTTREEVEK		1449.7	7 2 0 0 0 0	(N(N(H(H(H)(H))(H(H)(H)))))	98	0 1 0 0 0 0;0 2 0 0 0 0;1 2 0 0 0 0;2 2 0 0 0 0;3 2 0 0 0 0;4 2 0 0 0 0;5 2 0 0 0 0;6 2 0 0 0 0;	1540.53	4	43.639	24.799	78.6277	7	0.00418	1.39696	0.9	0.63636	0	0	0	No	1.28e-48	0.003367	0.003367	sp|Q9HGN7|SEC63_SCHPO	135	51010900	55991500
cwq_mix2-2_726.14601.14601.3.0.dta	cwq_mix2-2_726.14601.14601.3.0.dta	cwq_mix2-2_726	14601	4248.44	3843.53	1281.85	3	1	VYAVJASLNHDK		1330.67	13 2 0 0 0 0	(N(N(H(H(H)(H(H(H(H)))))(H(H(H(H(H(H)))))))))	839	0 1 0 0 0 0;0 2 0 0 0 0;1 2 0 0 0 0;2 2 0 0 0 0;3 2 0 0 0 0;4 2 0 0 0 0;5 2 0 0 0 0;6 2 0 0 0 0;7 2 0 0 0 0;8 2 0 0 0 0;9 2 0 0 0 0;10 2 0 0 0 0;11 2 0 0 0 0;12 2 0 0 0 0;	2512.85	5	66.0627	49.0947	97.5746	7	0.00872	2.26813	0.875	0.86364	0	0	0	No	1.92e-61	0	1.92e-61	sp|Q9USU5|GAS2_SCHPO	90	40182200	34755200
cwq_mix2-2_726.14610.14610.3.0.dta	cwq_mix2-2_726.14610.14610.3.0.dta	cwq_mix2-2_726	14610	4250.85	4005.58	1335.86	3	1	VYAVJASLNHDK		1330.67	14 2 0 0 0 0	(N(N(H(H(H(H)))(H(H(H(H(H))))(H(H(H(H(H)))))))))	936	0 1 0 0 0 0;0 2 0 0 0 0;1 2 0 0 0 0;2 2 0 0 0 0;3 2 0 0 0 0;4 2 0 0 0 0;5 2 0 0 0 0;6 2 0 0 0 0;7 2 0 0 0 0;8 2 0 0 0 0;9 2 0 0 0 0;10 2 0 0 0 0;11 2 0 0 0 0;12 2 0 0 0 0;13 2 0 0 0 0;	2674.9	5	85.1546	63.2582	125.819	7	0.00682	1.70243	0.94118	0.90909	0	0	0	No	2.26e-80	0	2.26e-80	sp|Q9USU5|GAS2_SCHPO	90	14666200	14186500
cwq_mix2-2_726.14638.14638.3.0.dta	cwq_mix2-2_726.14638.14638.3.0.dta	cwq_mix2-2_726	14638	4258.51	4402.66	1468.23	3	1	VHLECFGSSSSNJK	5,Carbamidomethyl[C];	1565.7	15 2 0 0 0 0	(N(N(H(H(H(H(H)))(H(H(H))))(H(H(H(H(H(H(H))))))))))	1008	0 1 0 0 0 0;0 2 0 0 0 0;1 2 0 0 0 0;2 2 0 0 0 0;3 2 0 0 0 0;4 2 0 0 0 0;5 2 0 0 0 0;6 2 0 0 0 0;7 2 0 0 0 0;8 2 0 0 0 0;9 2 0 0 0 0;10 2 0 0 0 0;11 2 0 0 0 0;12 2 0 0 0 0;13 2 0 0 0 0;14 2 0 0 0 0;	2836.95	13	80.405	62.132	114.341	7	0.00831	1.88722	0.88889	0.73077	0	0	0	No	1.25e-72	0	1.25e-72	sp|O13912|YDW6_SCHPO	256	13522100	12659600
cwq_mix2-2_726.14661.14661.3.0.dta	cwq_mix2-2_726.14661.14661.3.0.dta	cwq_mix2-2_726	14661	4264.71	3072.2	1024.74	3	1	JLTFAR		721.399	12 2 0 0 0 0	(N(N(H(H(H(H(H))))(H(H(H(H(H(H(H))))))))))	731	0 1 0 0 0 0;0 2 0 0 0 0;1 2 0 0 0 0;2 2 0 0 0 0;3 2 0 0 0 0;4 2 0 0 0 0;5 2 0 0 0 0;6 2 0 0 0 0;7 2 0 0 0 0;8 2 0 0 0 0;9 2 0 0 0 0;10 2 0 0 0 0;11 2 0 0 0 0;	2350.79	1	31.8642	13.785	65.4399	7	0.00535	1.74047	0.8	0.9	0	0	0	No	7.43e-40	0.00949127	0.00949127	sp|O60123|KEX1_SCHPO	416	11242900	9202240
cwq_mix2-2_726.14668.14668.3.0.dta	cwq_mix2-2_726.14668.14668.3.0.dta	cwq_mix2-2_726	14668	4266.57	4240.61	1414.21	3	1	VHLECFGSSSSNJK	5,Carbamidomethyl[C];	1565.7	14 2 0 0 0 0	(N(N(H(H(H(H(H(H)))))(H(H)(H(H(H(H(H(H))))))))))	948	0 1 0 0 0 0;0 2 0 0 0 0;1 2 0 0 0 0;2 2 0 0 0 0;3 2 0 0 0 0;4 2 0 0 0 0;5 2 0 0 0 0;6 2 0 0 0 0;7 2 0 0 0 0;8 2 0 0 0 0;9 2 0 0 0 0;10 2 0 0 0 0;11 2 0 0 0 0;12 2 0 0 0 0;13 2 0 0 0 0;	2674.9	13	76.8473	64.2284	100.282	7	0.00807	1.90261	0.94118	0.88462	0	0	0	No	3.26e-63	0	3.26e-63	sp|O13912|YDW6_SCHPO	256	19359600	18310800
cwq_mix2-2_726.14670.14670.3.0.dta	cwq_mix2-2_726.14670.14670.3.0.dta	cwq_mix2-2_726	14670	4267.13	3843.53	1281.85	3	1	VYAVJASLNHDK		1330.67	13 2 0 0 0 0	(N(N(H(H(H(H(H(H)))))(H(H(H))(H(H(H(H))))))))	843	0 1 0 0 0 0;0 2 0 0 0 0;1 2 0 0 0 0;2 2 0 0 0 0;3 2 0 0 0 0;4 2 0 0 0 0;5 2 0 0 0 0;6 2 0 0 0 0;7 2 0 0 0 0;8 2 0 0 0 0;9 2 0 0 0 0;10 2 0 0 0 0;11 2 0 0 0 0;12 2 0 0 0 0;	2512.85	5	98.6388	81.0521	131.3	7	0.00894	2.32667	0.9375	1	0	0	0	No	1.05e-83	0	1.05e-83	sp|Q9USU5|GAS2_SCHPO	90	40182200	34755200
cwq_mix2-2_726.14683.14683.2.0.dta	cwq_mix2-2_726.14683.14683.2.0.dta	cwq_mix2-2_726	14683	4270.65	2910.14	1455.58	2	1	JLTFAR		721.399	11 2 0 0 0 0	(N(N(H(H(H(H))(H(H)))(H(H(H))(H(H))))))	576	0 1 0 0 0 0;0 2 0 0 0 0;1 2 0 0 0 0;2 2 0 0 0 0;3 2 0 0 0 0;4 2 0 0 0 0;5 2 0 0 0 0;6 2 0 0 0 0;7 2 0 0 0 0;8 2 0 0 0 0;9 2 0 0 0 0;10 2 0 0 0 0;	2188.74	1	52.1663	35.7636	82.6285	7	0.00521	1.79012	1	1.3	0	0	0	No	2.35e-51	0.00059312	0.00059312	sp|O60123|KEX1_SCHPO	416	16100000	11247400
cwq_mix2-2_726.14712.14712.3.0.dta	cwq_mix2-2_726.14712.14712.3.0.dta	cwq_mix2-2_726	14712	4278.69	3681.47	1227.83	3	1	VYAVJASLNHDK		1330.67	12 2 0 0 0 0	(N(N(H(H(H(H(H(H)))))(H(H(H))(H(H(H)))))))	719	0 1 0 0 0 0;0 2 0 0 0 0;1 2 0 0 0 0;2 2 0 0 0 0;3 2 0 0 0 0;4 2 0 0 0 0;5 2 0 0 0 0;6 2 0 0 0 0;7 2 0 0 0 0;8 2 0 0 0 0;9 2 0 0 0 0;10 2 0 0 0 0;11 2 0 0 0 0;	2350.79	5	38.7392	22.1371	69.5716	7	0.00525	1.42662	0.86667	0.68182	0	0	0	No	1.13e-42	0.0053357	0.0053357	sp|Q9USU5|GAS2_SCHPO	90	4810190	3225900
cwq_mix2-2_726.14741.14741.3.0.dta	cwq_mix2-2_726.14741.14741.3.0.dta	cwq_mix2-2_726	14741	4286.44	2910.14	970.719	3	1	JLTFAR		721.399	11 2 0 0 0 0	(N(N(H(H(H(H(H)))(H(H(H(H(H(H))))))))))	584	0 1 0 0 0 0;0 2 0 0 0 0;1 2 0 0 0 0;2 2 0 0 0 0;3 2 0 0 0 0;4 2 0 0 0 0;5 2 0 0 0 0;6 2 0 0 0 0;7 2 0 0 0 0;8 2 0 0 0 0;9 2 0 0 0 0;10 2 0 0 0 0;	2188.74	1	57.6093	43.4105	83.9784	7	0.00386	1.32588	0.85714	1.3	0	0	0	No	2.95e-52	0	2.95e-52	sp|O60123|KEX1_SCHPO	416	31358200	30152100
cwq_mix2-2_726.14747.14747.3.0.dta	cwq_mix2-2_726.14747.14747.3.0.dta	cwq_mix2-2_726	14747	4288.14	4240.61	1414.21	3	1	VHLECFGSSSSNJK	5,Carbamidomethyl[C];	1565.7	14 2 0 0 0 0	(N(N(H(H(H(H(H))))(H(H(H))(H(H(H(H(H(H))))))))))	956	0 1 0 0 0 0;0 2 0 0 0 0;1 2 0 0 0 0;2 2 0 0 0 0;3 2 0 0 0 0;4 2 0 0 0 0;5 2 0 0 0 0;6 2 0 0 0 0;7 2 0 0 0 0;8 2 0 0 0 0;9 2 0 0 0 0;10 2 0 0 0 0;11 2 0 0 0 0;12 2 0 0 0 0;13 2 0 0 0 0;	2674.9	13	99.3744	88.6386	119.312	7	0.00848	1.99882	0.94118	0.92308	0	0	0	No	6.08e-76	0	6.08e-76	sp|O13912|YDW6_SCHPO	256	19359600	18310800
cwq_mix2-2_726.14752.14752.2.0.dta	cwq_mix2-2_726.14752.14752.2.0.dta	cwq_mix2-2_726	14752	4289.4	2910.14	1455.58	2	1	JLTFAR		721.399	11 2 0 0 0 0	(N(N(H(H)(H(H(H(H)))(H(H(H(H(H)))))))))	591	0 1 0 0 0 0;0 2 0 0 0 0;1 2 0 0 0 0;2 2 0 0 0 0;3 2 0 0 0 0;4 2 0 0 0 0;5 2 0 0 0 0;6 2 0 0 0 0;7 2 0 0 0 0;8 2 0 0 0 0;9 2 0 0 0 0;10 2 0 0 0 0;	2188.74	1	60.5155	45.2531	88.86	7	0.00464	1.59288	1	1.4	0	0	0	No	1.39e-55	0	1.39e-55	sp|O60123|KEX1_SCHPO	416	16100000	11247400
cwq_mix2-2_726.14777.14777.3.0.dta	cwq_mix2-2_726.14777.14777.3.0.dta	cwq_mix2-2_726	14777	4296.24	4078.55	1360.19	3	1	VHLECFGSSSSNJK	5,Carbamidomethyl[C];	1565.7	13 2 0 0 0 0	(N(N(H(H(H(H(H(H(H))))))(H(H(H(H(H(H)))))))))	837	0 1 0 0 0 0;0 2 0 0 0 0;1 2 0 0 0 0;2 2 0 0 0 0;3 2 0 0 0 0;4 2 0 0 0 0;5 2 0 0 0 0;6 2 0 0 0 0;7 2 0 0 0 0;8 2 0 0 0 0;9 2 0 0 0 0;10 2 0 0 0 0;11 2 0 0 0 0;12 2 0 0 0 0;	2512.85	13	80.4454	65.4929	108.214	7	0.00664	1.6272	0.875	0.76923	0	0	0	No	1.48e-68	0	1.48e-68	sp|O13912|YDW6_SCHPO	256	40898300	38363500
cwq_mix2-2_726.14780.14780.2.0.dta	cwq_mix2-2_726.14780.14780.2.0.dta	cwq_mix2-2_726	14780	4297.07	3072.23	1536.62	2	1	WTPVSTJSTSK		1207.6	9 2 0 0 0 0	(N(N(H(H(H(H(H))))(H(H(H(H)))))))	288	0 1 0 0 0 0;0 2 0 0 0 0;1 2 0 0 0 0;2 2 0 0 0 0;3 2 0 0 0 0;4 2 0 0 0 0;5 2 0 0 0 0;6 2 0 0 0 0;7 2 0 0 0 0;8 2 0 0 0 0;	1864.63	7	20.5175	21.224	19.2055	5	0.00545	1.77375	0.75	0.65	0	0	0	No	2.02e-08	0.0053357	0.00533572	sp|O13968|YE48_SCHPO	555	9304550	2386360
cwq_mix2-2_726.14785.14785.3.0.dta	cwq_mix2-2_726.14785.14785.3.0.dta	cwq_mix2-2_726	14785	4298.35	3519.42	1173.81	3	1	VYAVJASLNHDK		1330.67	11 2 0 0 0 0	(N(N(H(H(H))(H(H(H))(H(H(H(H(H)))))))))	572	0 1 0 0 0 0;0 2 0 0 0 0;1 2 0 0 0 0;2 2 0 0 0 0;3 2 0 0 0 0;4 2 0 0 0 0;5 2 0 0 0 0;6 2 0 0 0 0;7 2 0 0 0 0;8 2 0 0 0 0;9 2 0 0 0 0;10 2 0 0 0 0;	2188.74	5	30.7678	15.3947	59.3179	7	0.00329	0.93382	0.85714	0.54545	0	0	0	No	7.57e-36	0.00949127	0.00949127	sp|Q9USU5|GAS2_SCHPO	90	4867180	3531940
cwq_mix2-2_726.14797.14797.3.0.dta	cwq_mix2-2_726.14797.14797.3.0.dta	cwq_mix2-2_726	14797	4301.59	2927.17	976.395	3	1	JLTFAR		721.399	10 2 0 0 0 1	(N(N(H(H(H(H))(H(H)))(H(H(H(aH(H))))))))	4104	0 1 0 0 0 0;0 2 0 0 0 0;1 2 0 0 0 0;2 2 0 0 0 0;3 2 0 0 0 0;4 2 0 0 0 0;4 2 0 0 0 1;5 2 0 0 0 0;5 2 0 0 0 1;6 2 0 0 0 0;6 2 0 0 0 1;7 2 0 0 0 0;7 2 0 0 0 1;8 2 0 0 0 0;8 2 0 0 0 1;9 2 0 0 0 0;9 2 0 0 0 1;	2205.77	1	42.715	21.8863	81.397	7	0.00556	1.90096	0.73684	1.1	0	0	0	No	1.19e-50	0.0053357	0.0053357	sp|O60123|KEX1_SCHPO	416	28404300	27500000
cwq_mix2-2_726.14809.14809.3.0.dta	cwq_mix2-2_726.14809.14809.3.0.dta	cwq_mix2-2_726	14809	4304.87	2910.14	970.719	3	1	JLTFAR		721.399	11 2 0 0 0 0	(N(N(H(H(H(H(H))))(H(H)(H(H(H(H))))))))	596	0 1 0 0 0 0;0 2 0 0 0 0;1 2 0 0 0 0;2 2 0 0 0 0;3 2 0 0 0 0;4 2 0 0 0 0;5 2 0 0 0 0;6 2 0 0 0 0;7 2 0 0 0 0;8 2 0 0 0 0;9 2 0 0 0 0;10 2 0 0 0 0;	2188.74	1	32.3082	16.8552	61.0068	7	0.00363	1.24856	0.78571	0.9	0	0	0	No	6.21e-37	0.00621118	0.00621118	sp|O60123|KEX1_SCHPO	416	31358200	30152100
cwq_mix2-2_726.14818.14818.3.0.dta	cwq_mix2-2_726.14818.14818.3.0.dta	cwq_mix2-2_726	14818	4307.25	4240.61	1414.21	3	1	VHLECFGSSSSNJK	5,Carbamidomethyl[C];	1565.7	14 2 0 0 0 0	(N(N(H(H(H(H(H(H(H(H))))))(H(H(H(H(H(H))))))))))	943	0 1 0 0 0 0;0 2 0 0 0 0;1 2 0 0 0 0;2 2 0 0 0 0;3 2 0 0 0 0;4 2 0 0 0 0;5 2 0 0 0 0;6 2 0 0 0 0;7 2 0 0 0 0;8 2 0 0 0 0;9 2 0 0 0 0;10 2 0 0 0 0;11 2 0 0 0 0;12 2 0 0 0 0;13 2 0 0 0 0;	2674.9	13	50.9368	21.1576	106.241	7	0.00822	1.93869	0.88235	0.38462	0	0	0	No	4.55e-67	0.0053357	0.0053357	sp|O13912|YDW6_SCHPO	256	19359600	18310800
cwq_mix2-2_726.14821.14821.2.0.dta	cwq_mix2-2_726.14821.14821.2.0.dta	cwq_mix2-2_726	14821	4308.12	2910.14	1455.58	2	1	JLTFAR		721.399	11 2 0 0 0 0	(N(N(H(H(H))(H(H)(H(H(H(H(H(H))))))))))	593	0 1 0 0 0 0;0 2 0 0 0 0;1 2 0 0 0 0;2 2 0 0 0 0;3 2 0 0 0 0;4 2 0 0 0 0;5 2 0 0 0 0;6 2 0 0 0 0;7 2 0 0 0 0;8 2 0 0 0 0;9 2 0 0 0 0;10 2 0 0 0 0;	2188.74	1	36.4312	24.1027	59.327	7	0.006	2.06227	0.85714	1	0	0	0	No	7.32e-36	0.003367	0.003367	sp|O60123|KEX1_SCHPO	416	16100000	11247400
cwq_mix2-2_726.14860.14860.3.0.dta	cwq_mix2-2_726.14860.14860.3.0.dta	cwq_mix2-2_726	14860	4318.69	4078.55	1360.19	3	1	VHLECFGSSSSNJK	5,Carbamidomethyl[C];	1565.7	13 2 0 0 0 0	(N(N(H(H(H(H))(H(H(H))))(H(H(H(H(H(H)))))))))	849	0 1 0 0 0 0;0 2 0 0 0 0;1 2 0 0 0 0;2 2 0 0 0 0;3 2 0 0 0 0;4 2 0 0 0 0;5 2 0 0 0 0;6 2 0 0 0 0;7 2 0 0 0 0;8 2 0 0 0 0;9 2 0 0 0 0;10 2 0 0 0 0;11 2 0 0 0 0;12 2 0 0 0 0;	2512.85	13	106.799	95.1972	128.344	7	0.00583	1.42934	0.9375	0.92308	0	0	0	No	5.23e-82	0	5.23e-82	sp|O13912|YDW6_SCHPO	256	40898300	38363500
cwq_mix2-2_726.14874.14874.3.0.dta	cwq_mix2-2_726.14874.14874.3.0.dta	cwq_mix2-2_726	14874	4322.38	3916.5	1306.17	3	1	VHLECFGSSSSNJK	5,Carbamidomethyl[C];	1565.7	12 2 0 0 0 0	(N(N(H(H(H(H(H(H(H)))))(H(H(H(H(H)))))))))	726	0 1 0 0 0 0;0 2 0 0 0 0;1 2 0 0 0 0;2 2 0 0 0 0;3 2 0 0 0 0;4 2 0 0 0 0;5 2 0 0 0 0;6 2 0 0 0 0;7 2 0 0 0 0;8 2 0 0 0 0;9 2 0 0 0 0;10 2 0 0 0 0;11 2 0 0 0 0;	2350.79	13	84.2557	64.5691	120.817	7	0.00744	1.89891	1	0.80769	0	0	0	No	4.1e-77	0	4.1e-77	sp|O13912|YDW6_SCHPO	256	23522900	20725300
cwq_mix2-2_726.14876.14876.3.0.dta	cwq_mix2-2_726.14876.14876.3.0.dta	cwq_mix2-2_726	14876	4322.98	3357.37	1119.79	3	1	VYAVJASLNHDK		1330.67	10 2 0 0 0 0	(N(N(H(H)(H(H)(H(H(H(H(H(H))))))))))	431	0 1 0 0 0 0;0 2 0 0 0 0;1 2 0 0 0 0;2 2 0 0 0 0;3 2 0 0 0 0;4 2 0 0 0 0;5 2 0 0 0 0;6 2 0 0 0 0;7 2 0 0 0 0;8 2 0 0 0 0;9 2 0 0 0 0;	2026.69	5	45.0076	27.5464	77.4356	7	0.00371	1.1065	0.92308	0.81818	0	0	0	No	5.74e-48	0.00154879	0.00154879	sp|Q9USU5|GAS2_SCHPO	90	14494900	15841900
cwq_mix2-2_726.14888.14888.3.0.dta	cwq_mix2-2_726.14888.14888.3.0.dta	cwq_mix2-2_726	14888	4326.27	2910.17	970.729	3	1	WTPVSTJSTSK		1207.6	8 2 0 0 0 0	(N(N(H(H(H(H(H(H(H(H))))))))))	179	0 1 0 0 0 0;0 2 0 0 0 0;1 2 0 0 0 0;2 2 0 0 0 0;3 2 0 0 0 0;4 2 0 0 0 0;5 2 0 0 0 0;6 2 0 0 0 0;7 2 0 0 0 0;	1702.58	7	20.5501	13.2673	34.0754	6	-0.00303	-1.04125	0.81818	0.5	0	0	0	No	2.15e-19	0.00985222	0.00985222	sp|O13968|YE48_SCHPO	555	6194990	3850180
cwq_mix2-2_726.14897.14897.2.0.dta	cwq_mix2-2_726.14897.14897.2.0.dta	cwq_mix2-2_726	14897	4328.72	2910.18	1455.59	2	1	WTPVSTJSTSK		1207.6	8 2 0 0 0 0	(N(N(H(H(H(H)))(H(H)(H)(H)))))	182	0 1 0 0 0 0;0 2 0 0 0 0;1 2 0 0 0 0;2 2 0 0 0 0;3 2 0 0 0 0;4 2 0 0 0 0;5 2 0 0 0 0;6 2 0 0 0 0;7 2 0 0 0 0;	1702.58	7	32.1993	36.7226	23.7989	5	0.00266	0.91293	0.81818	0.75	0	0	0	No	6.97e-13	0	6.97e-13	sp|O13968|YE48_SCHPO	555	8410530	3372350
cwq_mix2-2_726.14919.14919.3.0.dta	cwq_mix2-2_726.14919.14919.3.0.dta	cwq_mix2-2_726	14919	4334.69	2927.21	976.408	3	1	WTPVSTJSTSK		1207.6	7 2 0 0 0 1	(N(N(H(H)(H(H(H(H(H(aH)))))))))	2033	0 1 0 0 0 0;0 2 0 0 0 0;1 2 0 0 0 0;2 2 0 0 0 0;3 2 0 0 0 0;4 2 0 0 0 0;5 2 0 0 0 0;6 2 0 0 0 0;6 2 0 0 0 1;7 2 0 0 0 0;	1719.61	7	35.4307	20.4748	63.206	7	0.0063	2.15281	0.91667	0.5	0	0	0	No	1.69e-38	0.0053357	0.0053357	sp|O13968|YE48_SCHPO	555	11351100	8949800
cwq_mix2-2_726.14948.14948.3.0.dta	cwq_mix2-2_726.14948.14948.3.0.dta	cwq_mix2-2_726	14948	4342.62	3916.5	1306.17	3	1	VHLECFGSSSSNJK	5,Carbamidomethyl[C];	1565.7	12 2 0 0 0 0	(N(N(H(H(H(H(H(H))))(H(H(H(H(H(H))))))))))	727	0 1 0 0 0 0;0 2 0 0 0 0;1 2 0 0 0 0;2 2 0 0 0 0;3 2 0 0 0 0;4 2 0 0 0 0;5 2 0 0 0 0;6 2 0 0 0 0;7 2 0 0 0 0;8 2 0 0 0 0;9 2 0 0 0 0;10 2 0 0 0 0;11 2 0 0 0 0;	2350.79	13	58.6598	46.6106	81.0367	7	0.00573	1.46306	0.8	0.65385	0	0	0	No	2.28e-50	0	2.28e-50	sp|O13912|YDW6_SCHPO	256	23522900	20725300
cwq_mix2-2_726.14975.14975.3.0.dta	cwq_mix2-2_726.14975.14975.3.0.dta	cwq_mix2-2_726	14975	4349.91	3754.45	1252.15	3	1	VHLECFGSSSSNJK	5,Carbamidomethyl[C];	1565.7	11 2 0 0 0 0	(N(N(H(H(H))(H(H)(H(H(H(H(H(H))))))))))	593	0 1 0 0 0 0;0 2 0 0 0 0;1 2 0 0 0 0;2 2 0 0 0 0;3 2 0 0 0 0;4 2 0 0 0 0;5 2 0 0 0 0;6 2 0 0 0 0;7 2 0 0 0 0;8 2 0 0 0 0;9 2 0 0 0 0;10 2 0 0 0 0;	2188.74	13	92.522	84.7986	106.865	7	0.00565	1.50368	0.92857	0.92308	0	0	0	No	1.3e-67	0	1.3e-67	sp|O13912|YDW6_SCHPO	256	24037400	22287300
cwq_mix2-2_726.14995.14995.3.0.dta	cwq_mix2-2_726.14995.14995.3.0.dta	cwq_mix2-2_726	14995	4355.27	3195.31	1065.78	3	1	VYAVJASLNHDK		1330.67	9 2 0 0 0 0	(N(N(H(H(H(H)))(H(H(H(H(H))))))))	287	0 1 0 0 0 0;0 2 0 0 0 0;1 2 0 0 0 0;2 2 0 0 0 0;3 2 0 0 0 0;4 2 0 0 0 0;5 2 0 0 0 0;6 2 0 0 0 0;7 2 0 0 0 0;8 2 0 0 0 0;	1864.63	5	69.056	59.4243	86.9433	7	0.00391	1.22347	0.91667	0.90909	0	0	0	No	3.17e-54	0	3.17e-54	sp|Q9USU5|GAS2_SCHPO	90	72676300	69052000
cwq_mix2-2_726.15016.15016.3.0.dta	cwq_mix2-2_726.15016.15016.3.0.dta	cwq_mix2-2_726	15016	4360.92	2883.19	961.736	3	1	LGJETFLPK		1018.56	9 2 0 0 0 0	(N(N(H(H(H))(H(H(H))(H(H(H)))))))	301	0 1 0 0 0 0;0 2 0 0 0 0;1 2 0 0 0 0;2 2 0 0 0 0;3 2 0 0 0 0;4 2 0 0 0 0;5 2 0 0 0 0;6 2 0 0 0 0;7 2 0 0 0 0;8 2 0 0 0 0;	1864.63	3	46.621	23.096	90.3101	7	0.00223	0.77184	1	0.625	0	0	0	No	2.08e-56	0.00519849	0.00519849	sp|P36581|CALX_SCHPO	418	50056000	49693500
cwq_mix2-2_726.15041.15041.3.0.dta	cwq_mix2-2_726.15041.15041.3.0.dta	cwq_mix2-2_726	15041	4367.7	2872.17	958.063	3	1	TJDTLDAIK		990.51	8 2 0 0 0 1	(N(N(H(H(H(H(H(H(H(H(aH)))))))))))	2546	0 1 0 0 0 0;0 2 0 0 0 0;1 2 0 0 0 0;2 2 0 0 0 0;3 2 0 0 0 0;4 2 0 0 0 0;5 2 0 0 0 0;6 2 0 0 0 0;7 2 0 0 0 0;8 2 0 0 0 0;	1881.66	2	45.1049	34.9746	63.9183	7	0.004	1.39278	0.91667	1	0	0	0	No	6.47e-39	0.00059312	0.00059312	sp|O74401|ERO11_SCHPO	421	811116	4022960
cwq_mix2-2_726.15044.15044.2.0.dta	cwq_mix2-2_726.15044.15044.2.0.dta	cwq_mix2-2_726	15044	4368.53	2586.04	1293.52	2	1	JLTFAR		721.399	9 2 0 0 0 0	(N(N(H(H(H)(H(H)))(H(H)(H(H))))))	305	0 1 0 0 0 0;0 2 0 0 0 0;1 2 0 0 0 0;2 2 0 0 0 0;3 2 0 0 0 0;4 2 0 0 0 0;5 2 0 0 0 0;6 2 0 0 0 0;7 2 0 0 0 0;8 2 0 0 0 0;	1864.63	1	29.4548	14.2964	57.6061	7	0.00274	1.06045	0.91667	0.9	0	0	0	No	1.31e-34	0.00949127	0.00949127	sp|O60123|KEX1_SCHPO	416	1360820	1986260
cwq_mix2-2_726.15050.15050.3.0.dta	cwq_mix2-2_726.15050.15050.3.0.dta	cwq_mix2-2_726	15050	4370.07	3754.45	1252.15	3	1	VHLECFGSSSSNJK	5,Carbamidomethyl[C];	1565.7	11 2 0 0 0 0	(N(N(H(H(H(H(H(H)))))(H(H(H(H(H))))))))	588	0 1 0 0 0 0;0 2 0 0 0 0;1 2 0 0 0 0;2 2 0 0 0 0;3 2 0 0 0 0;4 2 0 0 0 0;5 2 0 0 0 0;6 2 0 0 0 0;7 2 0 0 0 0;8 2 0 0 0 0;9 2 0 0 0 0;10 2 0 0 0 0;	2188.74	13	71.7104	59.1042	95.122	7	0.00586	1.56042	0.92857	0.76923	0	0	0	No	8.17e-60	0	8.17e-60	sp|O13912|YDW6_SCHPO	256	24037400	22287300
cwq_mix2-2_726.15056.15056.3.0.dta	cwq_mix2-2_726.15056.15056.3.0.dta	cwq_mix2-2_726	15056	4371.77	3033.26	1011.76	3	1	VYAVJASLNHDK		1330.67	8 2 0 0 0 0	(N(N(H(H(H(H)))(H(H(H(H)))))))	183	0 1 0 0 0 0;0 2 0 0 0 0;1 2 0 0 0 0;2 2 0 0 0 0;3 2 0 0 0 0;4 2 0 0 0 0;5 2 0 0 0 0;6 2 0 0 0 0;7 2 0 0 0 0;	1702.58	5	32.8563	19.3901	57.8648	7	0.00266	0.87622	0.90909	0.63636	0	0	0	No	8.87e-35	0.00552486	0.00552486	sp|Q9USU5|GAS2_SCHPO	90	2764020	3106780
cwq_mix2-2_726.15057.15057.2.0.dta	cwq_mix2-2_726.15057.15057.2.0.dta	cwq_mix2-2_726	15057	4372.04	2855.15	1428.08	2	1	TJDTLDAIK		990.51	9 2 0 0 0 0	(N(N(H(H)(H(H(H(H)))(H(H(H)))))))	290	0 1 0 0 0 0;0 2 0 0 0 0;1 2 0 0 0 0;2 2 0 0 0 0;3 2 0 0 0 0;4 2 0 0 0 0;5 2 0 0 0 0;6 2 0 0 0 0;7 2 0 0 0 0;8 2 0 0 0 0;	1864.63	2	52.6304	46.375	64.2474	7	0.00389	1.36223	1	1.1875	0	0	0	No	4.18e-39	0	4.18e-39	sp|O74401|ERO11_SCHPO	421	998470	959852
cwq_mix2-2_726.15060.15060.3.0.dta	cwq_mix2-2_726.15060.15060.3.0.dta	cwq_mix2-2_726	15060	4372.75	3195.31	1065.78	3	1	VYAVJASLNHDK		1330.67	9 2 0 0 0 0	(N(N(H(H(H))(H(H(H(H(H(H)))))))))	291	0 1 0 0 0 0;0 2 0 0 0 0;1 2 0 0 0 0;2 2 0 0 0 0;3 2 0 0 0 0;4 2 0 0 0 0;5 2 0 0 0 0;6 2 0 0 0 0;7 2 0 0 0 0;8 2 0 0 0 0;	1864.63	5	90.317	83.1113	103.699	7	0.00421	1.31736	1	1.04545	0	0	0	No	1.9e-65	0	1.9e-65	sp|Q9USU5|GAS2_SCHPO	90	72676300	69052000
cwq_mix2-2_726.15062.15062.3.0.dta	cwq_mix2-2_726.15062.15062.3.0.dta	cwq_mix2-2_726	15062	4373.34	3592.39	1198.14	3	1	VHLECFGSSSSNJK	5,Carbamidomethyl[C];	1565.7	10 2 0 0 0 0	(N(N(H(H(H(H(H(H))))(H(H(H(H))))))))	434	0 1 0 0 0 0;0 2 0 0 0 0;1 2 0 0 0 0;2 2 0 0 0 0;3 2 0 0 0 0;4 2 0 0 0 0;5 2 0 0 0 0;6 2 0 0 0 0;7 2 0 0 0 0;8 2 0 0 0 0;9 2 0 0 0 0;	2026.69	13	74.6405	70.5734	82.1937	7	0.00522	1.45277	0.92308	0.96154	0	0	0	No	4.22e-51	0	4.22e-51	sp|O13912|YDW6_SCHPO	256	17558400	5151600
cwq_mix2-2_726.15099.15099.3.0.dta	cwq_mix2-2_726.15099.15099.3.0.dta	cwq_mix2-2_726	15099	4383.52	4329.69	1443.9	3	1	VYAVJASLNHDK		1330.67	16 2 0 0 0 0	(N(N(H(H(H(H(H(H(H))))))(H(H(H(H(H(H(H(H(H))))))))))))	1069	0 1 0 0 0 0;0 2 0 0 0 0;1 2 0 0 0 0;2 2 0 0 0 0;3 2 0 0 0 0;4 2 0 0 0 0;5 2 0 0 0 0;6 2 0 0 0 0;7 2 0 0 0 0;8 2 0 0 0 0;9 2 0 0 0 0;10 2 0 0 0 0;11 2 0 0 0 0;12 2 0 0 0 0;13 2 0 0 0 0;14 2 0 0 0 0;15 2 0 0 0 0;	2999	5	55.2785	34.1229	94.5674	7	0.00874	2.0187	0.89474	0.77273	0	0	0	No	1.58e-59	0.00059312	0.00059312	sp|Q9USU5|GAS2_SCHPO	90	4442930	3916340
cwq_mix2-2_726.15117.15117.2.0.dta	cwq_mix2-2_726.15117.15117.2.0.dta	cwq_mix2-2_726	15117	4388.31	2586.04	1293.52	2	1	JLTFAR		721.399	9 2 0 0 0 0	(N(N(H(H(H(H(H(H(H(H(H)))))))))))	295	0 1 0 0 0 0;0 2 0 0 0 0;1 2 0 0 0 0;2 2 0 0 0 0;3 2 0 0 0 0;4 2 0 0 0 0;5 2 0 0 0 0;6 2 0 0 0 0;7 2 0 0 0 0;8 2 0 0 0 0;	1864.63	1	39.0695	21.974	70.8181	7	0.00464	1.79439	1	1.1	0	0	0	No	1.68e-43	0.0053357	0.0053357	sp|O60123|KEX1_SCHPO	416	6477140	3672670
cwq_mix2-2_726.15127.15127.3.0.dta	cwq_mix2-2_726.15127.15127.3.0.dta	cwq_mix2-2_726	15127	4391	3592.39	1198.14	3	1	VHLECFGSSSSNJK	5,Carbamidomethyl[C];	1565.7	10 2 0 0 0 0	(N(N(H(H(H(H(H(H))))(H(H(H(H))))))))	434	0 1 0 0 0 0;0 2 0 0 0 0;1 2 0 0 0 0;2 2 0 0 0 0;3 2 0 0 0 0;4 2 0 0 0 0;5 2 0 0 0 0;6 2 0 0 0 0;7 2 0 0 0 0;8 2 0 0 0 0;9 2 0 0 0 0;	2026.69	13	52.1168	31.0411	91.2575	7	0.00555	1.54547	1	0.53846	0	0	0	No	4.93e-57	0.00154879	0.00154879	sp|O13912|YDW6_SCHPO	256	13117900	6204320
cwq_mix2-2_726.15128.15128.3.0.dta	cwq_mix2-2_726.15128.15128.3.0.dta	cwq_mix2-2_726	15128	4391.28	3033.26	1011.76	3	1	VYAVJASLNHDK		1330.67	8 2 0 0 0 0	(N(N(H(H(H)(H(H(H(H(H)))))))))	194	0 1 0 0 0 0;0 2 0 0 0 0;1 2 0 0 0 0;2 2 0 0 0 0;3 2 0 0 0 0;4 2 0 0 0 0;5 2 0 0 0 0;6 2 0 0 0 0;7 2 0 0 0 0;	1702.58	5	47.8921	37.3115	67.5417	7	0.00318	1.0493	1	0.81818	0	0	0	No	2.75e-41	0	2.75e-41	sp|Q9USU5|GAS2_SCHPO	90	7017950	4722020
cwq_mix2-2_726.15207.15207.3.0.dta	cwq_mix2-2_726.15207.15207.3.0.dta	cwq_mix2-2_726	15207	4412.51	3430.34	1144.12	3	1	VHLECFGSSSSNJK	5,Carbamidomethyl[C];	1565.7	9 2 0 0 0 0	(N(N(H(H(H)(H))(H(H)(H(H(H)))))))	292	0 1 0 0 0 0;0 2 0 0 0 0;1 2 0 0 0 0;2 2 0 0 0 0;3 2 0 0 0 0;4 2 0 0 0 0;5 2 0 0 0 0;6 2 0 0 0 0;7 2 0 0 0 0;8 2 0 0 0 0;	1864.63	13	45.8741	33.7384	68.4119	7	0.00631	1.84045	0.83333	0.61538	0	0	0	No	8.45e-42	0.00059312	0.00059312	sp|O13912|YDW6_SCHPO	256	18642000	15642900
cwq_mix2-2_726.15274.15274.3.0.dta	cwq_mix2-2_726.15274.15274.3.0.dta	cwq_mix2-2_726	15274	4430.58	3430.34	1144.12	3	1	VHLECFGSSSSNJK	5,Carbamidomethyl[C];	1565.7	9 2 0 0 0 0	(N(N(H(H)(H(H(H(H(H(H(H))))))))))	303	0 1 0 0 0 0;0 2 0 0 0 0;1 2 0 0 0 0;2 2 0 0 0 0;3 2 0 0 0 0;4 2 0 0 0 0;5 2 0 0 0 0;6 2 0 0 0 0;7 2 0 0 0 0;8 2 0 0 0 0;	1864.63	13	99.2781	106.627	85.6302	7	0.00552	1.61044	0.91667	1.11538	0	0	0	No	2.22e-53	0	2.22e-53	sp|O13912|YDW6_SCHPO	256	18642000	15642900
cwq_mix2-2_726.15342.15342.3.1.dta	cwq_mix2-2_726.15342.15342.3.1.dta	cwq_mix2-2_726	15342	4449.41	3431.34	1144.45	3	1	VHLECFGSSSSNJK	5,Carbamidomethyl[C];	1565.7	7 2 0 0 1 1	(N(F)(N(H(H)(H(H)(H(H(H(aH))))))))	2448	0 1 0 0 0 0;0 1 0 0 1 0;0 2 0 0 0 0;0 2 0 0 1 0;1 2 0 0 0 0;1 2 0 0 1 0;2 2 0 0 0 0;2 2 0 0 1 0;3 2 0 0 0 0;3 2 0 0 1 0;4 2 0 0 0 0;4 2 0 0 1 0;5 2 0 0 0 0;5 2 0 0 0 1;5 2 0 0 1 0;5 2 0 0 1 1;6 2 0 0 0 0;6 2 0 0 0 1;6 2 0 0 1 0;6 2 0 0 1 1;7 2 0 0 0 0;7 2 0 0 0 1;7 2 0 0 1 0;	1865.67	13	39.8691	39.7093	40.1657	7	-0.02215	-6.45376	0.52	0.65385	0	0	0	No	2.75e-23	0	2.75e-23	sp|O13912|YDW6_SCHPO	256	18588800	14070600
cwq_mix2-2_726.15478.15478.3.0.dta	cwq_mix2-2_726.15478.15478.3.0.dta	cwq_mix2-2_726	15478	4486.18	3268.29	1090.1	3	1	VHLECFGSSSSNJK	5,Carbamidomethyl[C];	1565.7	8 2 0 0 0 0	(N(N(H(H)(H(H)(H(H(H(H))))))))	181	0 1 0 0 0 0;0 2 0 0 0 0;1 2 0 0 0 0;2 2 0 0 0 0;3 2 0 0 0 0;4 2 0 0 0 0;5 2 0 0 0 0;6 2 0 0 0 0;7 2 0 0 0 0;	1702.58	13	33.6866	16.075	66.3938	7	0.00564	1.72592	0.90909	0.46154	0	0	0	No	1.39e-40	0.0081103	0.0081103	sp|O13912|YDW6_SCHPO	256	5162770	4165640
cwq_mix2-2_726.15740.15740.3.0.dta	cwq_mix2-2_726.15740.15740.3.0.dta	cwq_mix2-2_726	15740	4556.64	3552.48	1184.83	3	1	RSEVTPJTSLAQCPK	13,Carbamidomethyl[C];	1687.84	9 2 0 0 0 0	(N(N(H(H)(H(H(H(H)))(H(H(H)))))))	290	0 1 0 0 0 0;0 2 0 0 0 0;1 2 0 0 0 0;2 2 0 0 0 0;3 2 0 0 0 0;4 2 0 0 0 0;5 2 0 0 0 0;6 2 0 0 0 0;7 2 0 0 0 0;8 2 0 0 0 0;	1864.63	7	29.6847	15.5055	56.0175	7	0.00312	0.8778	0.91667	0.5	0	0	0	No	1.32e-33	0.00949127	0.00949127	sp|Q9C0Y2|YKL1_SCHPO	44	6832700	624913
cwq_mix2-2_726.15821.15821.3.0.dta	cwq_mix2-2_726.15821.15821.3.0.dta	cwq_mix2-2_726	15821	4578.16	3552.48	1184.83	3	1	RSEVTPJTSLAQCPK	13,Carbamidomethyl[C];	1687.84	9 2 0 0 0 0	(N(N(H(H(H(H(H))))(H(H(H(H)))))))	288	0 1 0 0 0 0;0 2 0 0 0 0;1 2 0 0 0 0;2 2 0 0 0 0;3 2 0 0 0 0;4 2 0 0 0 0;5 2 0 0 0 0;6 2 0 0 0 0;7 2 0 0 0 0;8 2 0 0 0 0;	1864.63	7	63.6043	48.8221	91.057	7	0.00092	0.25795	0.91667	0.75	0	0	0	No	6.24e-57	0	6.24e-57	sp|Q9C0Y2|YKL1_SCHPO	44	8201160	3629650
cwq_mix2-2_726.15866.15866.3.0.dta	cwq_mix2-2_726.15866.15866.3.0.dta	cwq_mix2-2_726	15866	4589.63	4468.71	1490.24	3	1	JYSEDASTSLHGQTAGR		1793.8	14 2 0 0 0 0	(N(N(H(H(H(H(H))))(H(H(H(H(H))))(H(H(H(H))))))))	938	0 1 0 0 0 0;0 2 0 0 0 0;1 2 0 0 0 0;2 2 0 0 0 0;3 2 0 0 0 0;4 2 0 0 0 0;5 2 0 0 0 0;6 2 0 0 0 0;7 2 0 0 0 0;8 2 0 0 0 0;9 2 0 0 0 0;10 2 0 0 0 0;11 2 0 0 0 0;12 2 0 0 0 0;13 2 0 0 0 0;	2674.9	1	13.6215	16.7565	7.79929	5	0.00187	0.41806	0.35294	0.5	0	0	0	No	0.00037277	0.00660066	0.00696752	sp|Q9USK8|AGS1_SCHPO	785	4498380	5418580
cwq_mix2-2_726.15909.15909.3.0.dta	cwq_mix2-2_726.15909.15909.3.0.dta	cwq_mix2-2_726	15909	4600.8	4306.65	1436.22	3	1	JYSEDASTSLHGQTAGR		1793.8	13 2 0 0 0 0	(N(N(H(H(H(H)))(H(H(H(H(H(H(H(H(H))))))))))))	850	0 1 0 0 0 0;0 2 0 0 0 0;1 2 0 0 0 0;2 2 0 0 0 0;3 2 0 0 0 0;4 2 0 0 0 0;5 2 0 0 0 0;6 2 0 0 0 0;7 2 0 0 0 0;8 2 0 0 0 0;9 2 0 0 0 0;10 2 0 0 0 0;11 2 0 0 0 0;12 2 0 0 0 0;	2512.85	1	39.3921	36.982	43.8681	7	0.0041	0.95263	0.8125	0.84375	0	0	0	No	1.14e-25	0	1.14e-25	sp|Q9USK8|AGS1_SCHPO	785	4491980	14529800
cwq_mix2-2_726.15990.15990.3.0.dta	cwq_mix2-2_726.15990.15990.3.0.dta	cwq_mix2-2_726	15990	4622.01	3982.55	1328.19	3	1	JYSEDASTSLHGQTAGR		1793.8	11 2 0 0 0 0	(N(N(H(H(H(H))(H(H)))(H(H(H))(H(H))))))	576	0 1 0 0 0 0;0 2 0 0 0 0;1 2 0 0 0 0;2 2 0 0 0 0;3 2 0 0 0 0;4 2 0 0 0 0;5 2 0 0 0 0;6 2 0 0 0 0;7 2 0 0 0 0;8 2 0 0 0 0;9 2 0 0 0 0;10 2 0 0 0 0;	2188.74	1	19.5265	14.358	29.125	6	0.00655	1.6453	0.71429	0.5	0	0	0	No	2.16e-16	0.00949127	0.00949127	sp|Q9USK8|AGS1_SCHPO	785	7666630	7871590
cwq_mix2-2_726.16023.16023.3.0.dta	cwq_mix2-2_726.16023.16023.3.0.dta	cwq_mix2-2_726	16023	4630.11	3928.53	1310.18	3	1	WGAIEJGTAR		1074.53	14 2 0 0 0 1	(N(N(H(H(H(H)))(H(H(H(H(H))))(H(H(H(H(H(aH))))))))))	7340	0 1 0 0 0 0;0 2 0 0 0 0;1 2 0 0 0 0;2 2 0 0 0 0;3 2 0 0 0 0;4 2 0 0 0 0;5 2 0 0 0 0;6 2 0 0 0 0;7 2 0 0 0 0;7 2 0 0 0 1;8 2 0 0 0 0;8 2 0 0 0 1;9 2 0 0 0 0;9 2 0 0 0 1;10 2 0 0 0 0;10 2 0 0 0 1;11 2 0 0 0 0;11 2 0 0 0 1;12 2 0 0 0 0;12 2 0 0 0 1;13 2 0 0 0 0;13 2 0 0 0 1;14 2 0 0 0 0;	2853.98	6	59.0608	41.1143	92.39	7	0.02015	5.12831	0.68	0.83333	0	0	0	No	6.76e-58	0	6.76e-58	sp|Q9USK8|AGS1_SCHPO	472	28917400	28150100
cwq_mix2-2_726.16035.16035.3.0.dta	cwq_mix2-2_726.16035.16035.3.0.dta	cwq_mix2-2_726	16035	4633.26	4268.64	1423.55	3	1	JLSADIPAK		928.51	17 2 0 0 0 1	(N(N(H(H(H(H))(H(H(H(H(H))))))(H(H(H(H(H(H(H(aH(H))))))))))))	9130	0 1 0 0 0 0;0 2 0 0 0 0;1 2 0 0 0 0;2 2 0 0 0 0;3 2 0 0 0 0;4 2 0 0 0 0;5 2 0 0 0 0;6 2 0 0 0 0;7 2 0 0 0 0;8 2 0 0 0 0;8 2 0 0 0 1;9 2 0 0 0 0;9 2 0 0 0 1;10 2 0 0 0 0;10 2 0 0 0 1;11 2 0 0 0 0;11 2 0 0 0 1;12 2 0 0 0 0;12 2 0 0 0 1;13 2 0 0 0 0;13 2 0 0 0 1;14 2 0 0 0 0;14 2 0 0 0 1;15 2 0 0 0 0;15 2 0 0 0 1;16 2 0 0 0 0;16 2 0 0 0 1;	3340.14	1	52.083	43.2284	68.5273	7	-0.00373	-0.87395	0.58621	0.9375	0	0	0	No	6.13e-42	0	6.13e-42	sp|P87167|BUT2_SCHPO	215	22192300	22906700
cwq_mix2-2_726.16087.16087.3.0.dta	cwq_mix2-2_726.16087.16087.3.0.dta	cwq_mix2-2_726	16087	4646.62	4144.6	1382.21	3	1	JYSEDASTSLHGQTAGR		1793.8	12 2 0 0 0 0	(N(N(H(H(H))(H(H(H(H(H(H(H(H(H))))))))))))	728	0 1 0 0 0 0;0 2 0 0 0 0;1 2 0 0 0 0;2 2 0 0 0 0;3 2 0 0 0 0;4 2 0 0 0 0;5 2 0 0 0 0;6 2 0 0 0 0;7 2 0 0 0 0;8 2 0 0 0 0;9 2 0 0 0 0;10 2 0 0 0 0;11 2 0 0 0 0;	2350.79	1	79.3673	75.0583	87.3698	7	0.00351	0.84787	0.93333	1	0	0	0	No	1.08e-54	0	1.08e-54	sp|Q9USK8|AGS1_SCHPO	785	16733400	20849400
cwq_mix2-2_726.16097.16097.3.0.dta	cwq_mix2-2_726.16097.16097.3.0.dta	cwq_mix2-2_726	16097	4649.06	3367.32	1123.11	3	1	GVSVJFSK		837.446	12 2 0 0 0 1	(N(N(H(H(H(H)))(H(H(H(H(H(H(H(aH(H))))))))))))	6000	0 1 0 0 0 0;0 2 0 0 0 0;1 2 0 0 0 0;2 2 0 0 0 0;3 2 0 0 0 0;4 2 0 0 0 0;5 2 0 0 0 0;6 2 0 0 0 0;7 2 0 0 0 0;8 2 0 0 0 0;8 2 0 0 0 1;9 2 0 0 0 0;9 2 0 0 0 1;10 2 0 0 0 0;10 2 0 0 0 1;11 2 0 0 0 0;11 2 0 0 0 1;	2529.87	5	43.3715	24.6282	78.1805	7	0.0047	1.39564	0.78947	0.78571	0	0	0	No	2.6e-48	0.003367	0.003367	sp|O13960|YIN3_SCHPO	197	32254200	17445700
cwq_mix2-2_726.16108.16108.3.0.dta	cwq_mix2-2_726.16108.16108.3.0.dta	cwq_mix2-2_726	16108	4651.38	3356.37	1119.46	3	1	NNIJISHLSR		1167.62	11 2 0 0 0 0	(N(N(H(H)(H(H(H))(H(H(H(H(H(H))))))))))	589	0 1 0 0 0 0;0 2 0 0 0 0;1 2 0 0 0 0;2 2 0 0 0 0;3 2 0 0 0 0;4 2 0 0 0 0;5 2 0 0 0 0;6 2 0 0 0 0;7 2 0 0 0 0;8 2 0 0 0 0;9 2 0 0 0 0;10 2 0 0 0 0;	2188.74	4	56.2616	29.8345	105.341	7	0.00405	1.20711	0.92857	0.83333	0	0	0	No	1.56e-66	0.00154879	0.00154879	sp|O94472|PBN1_SCHPO	56	36556500	15411000
cwq_mix2-2_726.16122.16122.3.0.dta	cwq_mix2-2_726.16122.16122.3.0.dta	cwq_mix2-2_726	16122	4655.09	3899.57	1300.53	3	1	SEVTPJTSLAQCPK	12,Carbamidomethyl[C];	1531.74	11 2 0 0 0 1	(N(N(H(H(H))(H(H(H(H(H(H(H(H(aH))))))))))))	5137	0 1 0 0 0 0;0 2 0 0 0 0;1 2 0 0 0 0;2 2 0 0 0 0;3 2 0 0 0 0;4 2 0 0 0 0;5 2 0 0 0 0;6 2 0 0 0 0;7 2 0 0 0 0;8 2 0 0 0 0;9 2 0 0 0 0;9 2 0 0 0 1;10 2 0 0 0 0;10 2 0 0 0 1;11 2 0 0 0 0;	2367.82	6	51.7945	57.6443	40.9306	5	0.00542	1.39041	0.64706	0.80769	0	0	0	No	8.21e-24	0	8.21e-24	sp|Q9C0Y2|YKL1_SCHPO	44	13980000	13355900
cwq_mix2-2_726.16124.16124.3.0.dta	cwq_mix2-2_726.16124.16124.3.0.dta	cwq_mix2-2_726	16124	4655.64	3394.38	1132.13	3	1	VYGSQGJSTVLSR		1367.69	10 2 0 0 0 0	(N(N(H(H(H(H(H(H))))(H(H(H(H))))))))	434	0 1 0 0 0 0;0 2 0 0 0 0;1 2 0 0 0 0;2 2 0 0 0 0;3 2 0 0 0 0;4 2 0 0 0 0;5 2 0 0 0 0;6 2 0 0 0 0;7 2 0 0 0 0;8 2 0 0 0 0;9 2 0 0 0 0;	2026.69	7	38.4686	32.2928	49.9378	6	0.00068	0.19913	0.84615	0.70833	0	0	0	No	1.31e-29	0.00112803	0.00112803	sp|Q9USK8|AGS1_SCHPO	1016	174310000	185023000
cwq_mix2-2_726.16129.16129.3.0.dta	cwq_mix2-2_726.16129.16129.3.0.dta	cwq_mix2-2_726	16129	4656.91	4089.57	1363.86	3	1	JLSADIPAK		928.51	17 2 0 0 0 0	(N(N(H(H(H(H(H(H)))))(H(H(H(H(H(H)))))(H(H(H(H(H)))))))))	1124	0 1 0 0 0 0;0 2 0 0 0 0;1 2 0 0 0 0;2 2 0 0 0 0;3 2 0 0 0 0;4 2 0 0 0 0;5 2 0 0 0 0;6 2 0 0 0 0;7 2 0 0 0 0;8 2 0 0 0 0;9 2 0 0 0 0;10 2 0 0 0 0;11 2 0 0 0 0;12 2 0 0 0 0;13 2 0 0 0 0;14 2 0 0 0 0;15 2 0 0 0 0;16 2 0 0 0 0;	3161.06	1	36.8706	19.4701	69.1859	7	0.00039	0.09437	0.8	0.6875	0	0	0	No	2.17e-42	0.00552486	0.00552486	sp|P87167|BUT2_SCHPO	215	100506000	113596000
cwq_mix2-2_726.16177.16177.3.0.dta	cwq_mix2-2_726.16177.16177.3.0.dta	cwq_mix2-2_726	16177	4668.8	3411.41	1137.81	3	1	VYGSQGJSTVLSR		1367.69	9 2 0 0 0 1	(N(N(H(H(H(H(H(H(H(H(H(aH))))))))))))	3226	0 1 0 0 0 0;0 2 0 0 0 0;1 2 0 0 0 0;2 2 0 0 0 0;3 2 0 0 0 0;4 2 0 0 0 0;5 2 0 0 0 0;6 2 0 0 0 0;7 2 0 0 0 0;8 2 0 0 0 0;9 2 0 0 0 0;	2043.71	7	113.218	114.283	111.239	7	0.00314	0.92157	0.92308	1.125	0	0	0	No	1.87e-70	0	1.87e-70	sp|Q9USK8|AGS1_SCHPO	1016	290490000	264617000
cwq_mix2-2_726.16192.16192.3.0.dta	cwq_mix2-2_726.16192.16192.3.0.dta	cwq_mix2-2_726	16192	4672.47	3249.35	1083.79	3	1	VYGSQGJSTVLSR		1367.69	8 2 0 0 0 1	(N(N(H(H(H(H(H(H(H(aH(H)))))))))))	2554	0 1 0 0 0 0;0 2 0 0 0 0;1 2 0 0 0 0;2 2 0 0 0 0;3 2 0 0 0 0;4 2 0 0 0 0;5 2 0 0 0 0;6 2 0 0 0 0;7 2 0 0 0 0;7 2 0 0 0 1;	1881.66	7	51.2502	39.1885	73.6506	7	-0.00298	-0.91702	0.91667	0.75	0	0	0	No	2.31e-45	0	2.31e-45	sp|Q9USK8|AGS1_SCHPO	1016	74331800	85915000
cwq_mix2-2_726.16200.16200.3.0.dta	cwq_mix2-2_726.16200.16200.3.0.dta	cwq_mix2-2_726	16200	4674.37	3394.38	1132.13	3	1	VYGSQGJSTVLSR		1367.69	10 2 0 0 0 0	(N(N(H(H(H))(H(H(H(H(H(H(H))))))))))	426	0 1 0 0 0 0;0 2 0 0 0 0;1 2 0 0 0 0;2 2 0 0 0 0;3 2 0 0 0 0;4 2 0 0 0 0;5 2 0 0 0 0;6 2 0 0 0 0;7 2 0 0 0 0;8 2 0 0 0 0;9 2 0 0 0 0;	2026.69	7	91.0945	92.4433	88.5896	7	0.00177	0.52084	0.92308	1.08333	0	0	0	No	2.16e-55	0	2.16e-55	sp|Q9USK8|AGS1_SCHPO	1016	174310000	185023000
cwq_mix2-2_726.16210.16210.3.0.dta	cwq_mix2-2_726.16210.16210.3.0.dta	cwq_mix2-2_726	16210	4676.97	4106.6	1369.54	3	1	JLSADIPAK		928.51	16 2 0 0 0 1	(N(N(H(H(H(H(H(H(H(H)))))))(H(H(H(H(H(aH(H(H(H))))))))))))	8688	0 1 0 0 0 0;0 2 0 0 0 0;1 2 0 0 0 0;2 2 0 0 0 0;3 2 0 0 0 0;4 2 0 0 0 0;5 2 0 0 0 0;6 2 0 0 0 0;6 2 0 0 0 1;7 2 0 0 0 0;7 2 0 0 0 1;8 2 0 0 0 0;8 2 0 0 0 1;9 2 0 0 0 0;9 2 0 0 0 1;10 2 0 0 0 0;10 2 0 0 0 1;11 2 0 0 0 0;11 2 0 0 0 1;12 2 0 0 0 0;12 2 0 0 0 1;13 2 0 0 0 0;13 2 0 0 0 1;14 2 0 0 0 1;15 2 0 0 0 1;	3178.08	1	74.2681	63.8349	93.644	7	0.00515	1.25453	0.62963	1	0	0	0	No	8.07e-59	0	8.07e-59	sp|P87167|BUT2_SCHPO	215	380124000	338422000
cwq_mix2-2_726.16227.16227.3.0.dta	cwq_mix2-2_726.16227.16227.3.0.dta	cwq_mix2-2_726	16227	4681.36	3232.33	1078.11	3	1	VYGSQGJSTVLSR		1367.69	9 2 0 0 0 0	(N(N(H(H(H)(H))(H(H(H))(H(H))))))	304	0 1 0 0 0 0;0 2 0 0 0 0;1 2 0 0 0 0;2 2 0 0 0 0;3 2 0 0 0 0;4 2 0 0 0 0;5 2 0 0 0 0;6 2 0 0 0 0;7 2 0 0 0 0;8 2 0 0 0 0;	1864.63	7	46.5961	34.5266	69.011	7	0.00194	0.60061	0.91667	0.70833	0	0	0	No	2.7e-42	0.00059312	0.00059312	sp|Q9USK8|AGS1_SCHPO	1016	43654400	48992400
cwq_mix2-2_726.16259.16259.3.2.dta	cwq_mix2-2_726.16259.16259.3.2.dta	cwq_mix2-2_726	16259	4689.15	4089.57	1363.86	3	1	JLSADIPAK		928.51	17 2 0 0 0 0	(N(N(H(H(H(H(H(H)))))(H(H(H(H(H))))(H(H(H(H(H(H))))))))))	1123	0 1 0 0 0 0;0 2 0 0 0 0;1 2 0 0 0 0;2 2 0 0 0 0;3 2 0 0 0 0;4 2 0 0 0 0;5 2 0 0 0 0;6 2 0 0 0 0;7 2 0 0 0 0;8 2 0 0 0 0;9 2 0 0 0 0;10 2 0 0 0 0;11 2 0 0 0 0;12 2 0 0 0 0;13 2 0 0 0 0;14 2 0 0 0 0;15 2 0 0 0 0;16 2 0 0 0 0;	3161.06	1	18.5094	14.6562	25.6654	6	0.00446	1.09129	0.45	0.5625	0	0	0	No	4.08e-14	0.00949127	0.00949127	sp|P87167|BUT2_SCHPO	215	100506000	113596000
cwq_mix2-2_726.16261.16261.3.0.dta	cwq_mix2-2_726.16261.16261.3.0.dta	cwq_mix2-2_726	16261	4689.74	3411.41	1137.81	3	1	VYGSQGJSTVLSR		1367.69	9 2 0 0 0 1	(N(N(H(H(H(H(H(H(H(H(aH(H))))))))))))	3235	0 1 0 0 0 0;0 2 0 0 0 0;1 2 0 0 0 0;2 2 0 0 0 0;3 2 0 0 0 0;4 2 0 0 0 0;5 2 0 0 0 0;6 2 0 0 0 0;7 2 0 0 0 0;8 2 0 0 0 0;8 2 0 0 0 1;	2043.71	7	49.2292	38.8917	68.4275	7	0.00439	1.28565	0.84615	0.70833	0	0	0	No	7.96e-42	0	7.96e-42	sp|Q9USK8|AGS1_SCHPO	1016	290490000	265346000
cwq_mix2-2_726.16273.16273.3.0.dta	cwq_mix2-2_726.16273.16273.3.0.dta	cwq_mix2-2_726	16273	4692.9	3032.26	1011.42	3	1	NNIJISHLSR		1167.62	9 2 0 0 0 0	(N(N(H(H(H(H(H)))(H(H(H(H))))))))	299	0 1 0 0 0 0;0 2 0 0 0 0;1 2 0 0 0 0;2 2 0 0 0 0;3 2 0 0 0 0;4 2 0 0 0 0;5 2 0 0 0 0;6 2 0 0 0 0;7 2 0 0 0 0;8 2 0 0 0 0;	1864.63	4	65.6404	42.331	108.929	7	0.00168	0.55317	1	0.94444	0	0	0	No	5.78e-69	0	5.78e-69	sp|O94472|PBN1_SCHPO	56	56706100	74568000
cwq_mix2-2_726.16316.16316.3.0.dta	cwq_mix2-2_726.16316.16316.3.0.dta	cwq_mix2-2_726	16316	4704.3	3782.49	1261.5	3	1	JLSADIPAK		928.51	14 2 0 0 0 1	(N(N(H(H(H(H(H(H)))))(H(H(H(H(H(H(H(H(aH))))))))))))	7534	0 1 0 0 0 0;0 2 0 0 0 0;1 2 0 0 0 0;2 2 0 0 0 0;3 2 0 0 0 0;4 2 0 0 0 0;5 2 0 0 0 0;6 2 0 0 0 0;7 2 0 0 0 0;8 2 0 0 0 0;9 2 0 0 0 0;9 2 0 0 0 1;10 2 0 0 0 0;10 2 0 0 0 1;11 2 0 0 0 0;11 2 0 0 0 1;12 2 0 0 0 0;12 2 0 0 0 1;13 2 0 0 0 0;13 2 0 0 0 1;14 2 0 0 0 0;	2853.98	1	63.1873	48.3569	90.7296	7	0.00661	1.74718	0.69565	0.9375	0	0	0	No	1.09e-56	0	1.09e-56	sp|P87167|BUT2_SCHPO	215	931544000	848391000
cwq_mix2-2_726.16317.16317.3.0.dta	cwq_mix2-2_726.16317.16317.3.0.dta	cwq_mix2-2_726	16317	4704.61	3765.46	1255.83	3	1	JLSADIPAK		928.51	15 2 0 0 0 0	(N(N(H(H(H(H(H(H(H))))))(H(H(H))(H(H(H(H(H)))))))))	1017	0 1 0 0 0 0;0 2 0 0 0 0;1 2 0 0 0 0;2 2 0 0 0 0;3 2 0 0 0 0;4 2 0 0 0 0;5 2 0 0 0 0;6 2 0 0 0 0;7 2 0 0 0 0;8 2 0 0 0 0;9 2 0 0 0 0;10 2 0 0 0 0;11 2 0 0 0 0;12 2 0 0 0 0;13 2 0 0 0 0;14 2 0 0 0 0;	2836.95	1	36.7752	28.8552	51.4837	6	0.00313	0.83118	0.72222	0.8125	0	0	0	No	1e-30	0.00154879	0.00154879	sp|P87167|BUT2_SCHPO	215	309381000	312558000
cwq_mix2-2_726.16327.16327.3.0.dta	cwq_mix2-2_726.16327.16327.3.0.dta	cwq_mix2-2_726	16327	4707.25	3603.41	1201.81	3	1	JLSADIPAK		928.51	14 2 0 0 0 0	(N(N(H(H(H(H))(H(H)))(H(H(H(H(H(H(H(H)))))))))))	954	0 1 0 0 0 0;0 2 0 0 0 0;1 2 0 0 0 0;2 2 0 0 0 0;3 2 0 0 0 0;4 2 0 0 0 0;5 2 0 0 0 0;6 2 0 0 0 0;7 2 0 0 0 0;8 2 0 0 0 0;9 2 0 0 0 0;10 2 0 0 0 0;11 2 0 0 0 0;12 2 0 0 0 0;13 2 0 0 0 0;	2674.9	1	22.9181	14.7215	38.1403	6	0.00068	0.18905	0.70588	0.5625	0	0	0	No	5.15e-22	0.00949127	0.00949127	sp|P87167|BUT2_SCHPO	215	450282000	429642000
cwq_mix2-2_726.16335.16335.3.0.dta	cwq_mix2-2_726.16335.16335.3.0.dta	cwq_mix2-2_726	16335	4709.55	3944.55	1315.52	3	1	JLSADIPAK		928.51	15 2 0 0 0 1	(N(N(H(H(H(H))(H(H(H))))(H(H(H(H(H(aH(H(H(H))))))))))))	8035	0 1 0 0 0 0;0 2 0 0 0 0;1 2 0 0 0 0;2 2 0 0 0 0;3 2 0 0 0 0;4 2 0 0 0 0;5 2 0 0 0 0;6 2 0 0 0 0;6 2 0 0 0 1;7 2 0 0 0 0;7 2 0 0 0 1;8 2 0 0 0 0;8 2 0 0 0 1;9 2 0 0 0 0;9 2 0 0 0 1;10 2 0 0 0 0;10 2 0 0 0 1;11 2 0 0 0 0;11 2 0 0 0 1;12 2 0 0 0 0;12 2 0 0 0 1;13 2 0 0 0 1;14 2 0 0 0 1;	3016.03	1	74.0193	71.8518	78.0447	7	0.00749	1.89839	0.64	1.0625	0	0	0	No	3.22e-48	0	3.22e-48	sp|P87167|BUT2_SCHPO	215	874818000	859882000
cwq_mix2-2_726.16342.16342.3.0.dta	cwq_mix2-2_726.16342.16342.3.0.dta	cwq_mix2-2_726	16342	4711.39	2870.21	957.407	3	1	NNIJISHLSR		1167.62	8 2 0 0 0 0	(N(N(H(H(H(H(H(H(H(H))))))))))	179	0 1 0 0 0 0;0 2 0 0 0 0;1 2 0 0 0 0;2 2 0 0 0 0;3 2 0 0 0 0;4 2 0 0 0 0;5 2 0 0 0 0;6 2 0 0 0 0;7 2 0 0 0 0;	1702.58	4	58.0975	46.9023	78.8885	7	0.00157	0.54762	0.90909	1	0	0	0	No	8.01e-49	0	8.01e-49	sp|O94472|PBN1_SCHPO	56	40124300	38770600
cwq_mix2-2_726.16350.16350.3.0.dta	cwq_mix2-2_726.16350.16350.3.0.dta	cwq_mix2-2_726	16350	4713.5	3032.26	1011.42	3	1	NNIJISHLSR		1167.62	9 2 0 0 0 0	(N(N(H(H(H)(H))(H(H)(H(H(H)))))))	292	0 1 0 0 0 0;0 2 0 0 0 0;1 2 0 0 0 0;2 2 0 0 0 0;3 2 0 0 0 0;4 2 0 0 0 0;5 2 0 0 0 0;6 2 0 0 0 0;7 2 0 0 0 0;8 2 0 0 0 0;	1864.63	4	56.275	35.8163	94.2697	7	0.00145	0.47897	1	0.94444	0	0	0	No	3.47e-59	0	3.47e-59	sp|O94472|PBN1_SCHPO	56	56706100	74568000
cwq_mix2-2_726.16353.16353.3.0.dta	cwq_mix2-2_726.16353.16353.3.0.dta	cwq_mix2-2_726	16353	4714.34	3276.35	1092.79	3	1	TJGTLYGLSDSRK		1411.72	9 2 0 0 0 0	(N(N(H(H)(H(H)(H(H(H(H(H)))))))))	289	0 1 0 0 0 0;0 2 0 0 0 0;1 2 0 0 0 0;2 2 0 0 0 0;3 2 0 0 0 0;4 2 0 0 0 0;5 2 0 0 0 0;6 2 0 0 0 0;7 2 0 0 0 0;8 2 0 0 0 0;	1864.63	2	42.456	14.9753	93.4918	7	0.00215	0.65663	1	0.54167	0	0	0	No	9.65e-59	0.00949127	0.00949127	sp|Q9US04|GGT1_SCHPO	612	15150800	16596200
cwq_mix2-2_726.16387.16387.3.0.dta	cwq_mix2-2_726.16387.16387.3.0.dta	cwq_mix2-2_726	16387	4723.26	5051.89	1684.63	3	1	HSYNPJGTIPECPSR	12,Carbamidomethyl[C];	1728.78	18 2 0 0 0 0	(N(N(H(H(H)(H(H(H(H(H(H)))))))(H(H(H(H(H(H(H(H(H))))))))))))	1169	0 1 0 0 0 0;0 2 0 0 0 0;1 2 0 0 0 0;2 2 0 0 0 0;3 2 0 0 0 0;4 2 0 0 0 0;5 2 0 0 0 0;6 2 0 0 0 0;7 2 0 0 0 0;8 2 0 0 0 0;9 2 0 0 0 0;10 2 0 0 0 0;11 2 0 0 0 0;12 2 0 0 0 0;13 2 0 0 0 0;14 2 0 0 0 0;15 2 0 0 0 0;16 2 0 0 0 0;17 2 0 0 0 0;	3323.11	6	16.92	15.2469	20.0274	7	0.00084	0.16637	0.47619	0.46429	0	0	0	No	3.22e-09	0.00949127	0.00949127	sp|Q9USU5|GAS2_SCHPO	344	33838400	32015500
cwq_mix2-2_726.16394.16394.3.0.dta	cwq_mix2-2_726.16394.16394.3.0.dta	cwq_mix2-2_726	16394	4724.83	3782.49	1261.5	3	1	JLSADIPAK		928.51	14 2 0 0 0 1	(N(N(H(H(H(H))(H(H)))(H(H(H(H(H(H(H(aH(H))))))))))))	7442	0 1 0 0 0 0;0 2 0 0 0 0;1 2 0 0 0 0;2 2 0 0 0 0;3 2 0 0 0 0;4 2 0 0 0 0;5 2 0 0 0 0;6 2 0 0 0 0;7 2 0 0 0 0;8 2 0 0 0 0;8 2 0 0 0 1;9 2 0 0 0 0;9 2 0 0 0 1;10 2 0 0 0 0;10 2 0 0 0 1;11 2 0 0 0 0;11 2 0 0 0 1;12 2 0 0 0 0;12 2 0 0 0 1;13 2 0 0 0 0;13 2 0 0 0 1;	2853.98	1	80.8474	65.6529	109.066	7	0.00664	1.75432	0.69565	1	0	0	0	No	4.12e-69	0	4.12e-69	sp|P87167|BUT2_SCHPO	215	931544000	848391000
cwq_mix2-2_726.16417.16417.3.0.dta	cwq_mix2-2_726.16417.16417.3.0.dta	cwq_mix2-2_726	16417	4731.01	2870.21	957.407	3	1	NNIJISHLSR		1167.62	8 2 0 0 0 0	(N(N(H(H(H(H)))(H(H(H(H)))))))	183	0 1 0 0 0 0;0 2 0 0 0 0;1 2 0 0 0 0;2 2 0 0 0 0;3 2 0 0 0 0;4 2 0 0 0 0;5 2 0 0 0 0;6 2 0 0 0 0;7 2 0 0 0 0;	1702.58	4	44.5269	28.628	74.0535	7	0.00139	0.48282	0.90909	0.83333	0	0	0	No	1.25e-45	0.00154879	0.00154879	sp|O94472|PBN1_SCHPO	56	40124300	38770600
cwq_mix2-2_726.16426.16426.3.0.dta	cwq_mix2-2_726.16426.16426.3.0.dta	cwq_mix2-2_726	16426	4733.34	3944.55	1315.52	3	1	JLSADIPAK		928.51	15 2 0 0 0 1	(N(N(H(H(H(H(H(H(H))))))(H(H(H(H(H(H(H(H(aH))))))))))))	7895	0 1 0 0 0 0;0 2 0 0 0 0;1 2 0 0 0 0;2 2 0 0 0 0;3 2 0 0 0 0;4 2 0 0 0 0;5 2 0 0 0 0;6 2 0 0 0 0;7 2 0 0 0 0;8 2 0 0 0 0;9 2 0 0 0 0;9 2 0 0 0 1;10 2 0 0 0 0;10 2 0 0 0 1;11 2 0 0 0 0;11 2 0 0 0 1;12 2 0 0 0 0;12 2 0 0 0 1;13 2 0 0 0 0;13 2 0 0 0 1;14 2 0 0 0 0;14 2 0 0 0 1;15 2 0 0 0 0;	3016.03	1	76.4679	63.4992	100.553	7	0.00724	1.83526	0.64	1	0	0	0	No	1.88e-63	0	1.88e-63	sp|P87167|BUT2_SCHPO	215	874818000	859882000
cwq_mix2-2_726.16430.16430.3.0.dta	cwq_mix2-2_726.16430.16430.3.0.dta	cwq_mix2-2_726	16430	4734.32	3603.41	1201.81	3	1	JLSADIPAK		928.51	14 2 0 0 0 0	(N(N(H(H(H(H(H(H(H))))))(H(H(H(H)))(H(H(H)))))))	941	0 1 0 0 0 0;0 2 0 0 0 0;1 2 0 0 0 0;2 2 0 0 0 0;3 2 0 0 0 0;4 2 0 0 0 0;5 2 0 0 0 0;6 2 0 0 0 0;7 2 0 0 0 0;8 2 0 0 0 0;9 2 0 0 0 0;10 2 0 0 0 0;11 2 0 0 0 0;12 2 0 0 0 0;13 2 0 0 0 0;	2674.9	1	63.5403	45.3235	97.3717	7	0.00168	0.46545	0.88235	0.9375	0	0	0	No	2.88e-61	0	2.88e-61	sp|P87167|BUT2_SCHPO	215	450282000	429642000
cwq_mix2-2_726.16445.16445.4.1.dta	cwq_mix2-2_726.16445.16445.4.1.dta	cwq_mix2-2_726	16445	4738.39	4889.83	1223.21	4	1	HSYNPJGTIPECPSR	12,Carbamidomethyl[C];	1728.78	17 2 0 0 0 0	(N(N(H(H(H(H(H(H(H(H)))))))(H(H(H(H(H))))(H(H(H(H))))))))	1136	0 1 0 0 0 0;0 2 0 0 0 0;1 2 0 0 0 0;2 2 0 0 0 0;3 2 0 0 0 0;4 2 0 0 0 0;5 2 0 0 0 0;6 2 0 0 0 0;7 2 0 0 0 0;8 2 0 0 0 0;9 2 0 0 0 0;10 2 0 0 0 0;11 2 0 0 0 0;12 2 0 0 0 0;13 2 0 0 0 0;14 2 0 0 0 0;15 2 0 0 0 0;16 2 0 0 0 0;	3161.06	6	23.5523	14.5703	40.2332	7	0.002	0.40858	0.6	0.42857	0	0	0	No	2.53e-23	0.00949127	0.00949127	sp|Q9USU5|GAS2_SCHPO	344	6708370	33610100
cwq_mix2-2_726.16451.16451.3.0.dta	cwq_mix2-2_726.16451.16451.3.0.dta	cwq_mix2-2_726	16451	4739.83	3765.46	1255.83	3	1	JLSADIPAK		928.51	15 2 0 0 0 0	(N(N(H(H(H(H)))(H(H(H(H(H))))(H(H(H(H(H(H))))))))))	1013	0 1 0 0 0 0;0 2 0 0 0 0;1 2 0 0 0 0;2 2 0 0 0 0;3 2 0 0 0 0;4 2 0 0 0 0;5 2 0 0 0 0;6 2 0 0 0 0;7 2 0 0 0 0;8 2 0 0 0 0;9 2 0 0 0 0;10 2 0 0 0 0;11 2 0 0 0 0;12 2 0 0 0 0;13 2 0 0 0 0;14 2 0 0 0 0;	2836.95	1	54.5163	40.6828	80.2071	7	0.00209	0.55552	0.77778	0.9375	0	0	0	No	9.49e-50	0	9.49e-50	sp|P87167|BUT2_SCHPO	215	309381000	312558000
cwq_mix2-2_726.16473.16473.3.0.dta	cwq_mix2-2_726.16473.16473.3.0.dta	cwq_mix2-2_726	16473	4745.03	3782.49	1261.5	3	1	JLSADIPAK		928.51	14 2 0 0 0 1	(N(N(H(H(H(H))(H(H)))(H(H(H(H(H(H(aH(H(H))))))))))))	7441	0 1 0 0 0 0;0 2 0 0 0 0;1 2 0 0 0 0;2 2 0 0 0 0;3 2 0 0 0 0;4 2 0 0 0 0;5 2 0 0 0 0;6 2 0 0 0 0;7 2 0 0 0 0;7 2 0 0 0 1;8 2 0 0 0 0;8 2 0 0 0 1;9 2 0 0 0 0;9 2 0 0 0 1;10 2 0 0 0 0;10 2 0 0 0 1;11 2 0 0 0 0;11 2 0 0 0 1;12 2 0 0 0 0;12 2 0 0 0 1;13 2 0 0 0 1;	2853.98	1	79.9751	61.8198	113.692	7	0.00655	1.73053	0.69565	1	0	0	0	No	3.17e-72	0	3.17e-72	sp|P87167|BUT2_SCHPO	215	931544000	848391000
cwq_mix2-2_726.16478.16478.3.0.dta	cwq_mix2-2_726.16478.16478.3.0.dta	cwq_mix2-2_726	16478	4745.93	3441.36	1147.79	3	1	JLSADIPAK		928.51	13 2 0 0 0 0	(N(N(H(H(H(H(H))))(H(H(H(H)))(H(H(H(H))))))))	861	0 1 0 0 0 0;0 2 0 0 0 0;1 2 0 0 0 0;2 2 0 0 0 0;3 2 0 0 0 0;4 2 0 0 0 0;5 2 0 0 0 0;6 2 0 0 0 0;7 2 0 0 0 0;8 2 0 0 0 0;9 2 0 0 0 0;10 2 0 0 0 0;11 2 0 0 0 0;12 2 0 0 0 0;	2512.85	1	23.9749	13.9127	42.6617	6	0.00211	0.61361	0.75	0.5625	0	0	0	No	6.54e-25	0.00949127	0.00949127	sp|P87167|BUT2_SCHPO	215	494490000	511154000
cwq_mix2-2_726.16510.16510.3.0.dta	cwq_mix2-2_726.16510.16510.3.0.dta	cwq_mix2-2_726	16510	4754.5	3603.41	1201.81	3	1	JLSADIPAK		928.51	14 2 0 0 0 0	(N(N(H(H(H))(H(H(H(H(H))))(H(H(H(H(H(H))))))))))	1220	0 1 0 0 0 0;0 2 0 0 0 0;1 2 0 0 0 0;2 2 0 0 0 0;3 2 0 0 0 0;4 2 0 0 0 0;5 2 0 0 0 0;6 2 0 0 0 0;7 2 0 0 0 0;8 2 0 0 0 0;9 2 0 0 0 0;10 2 0 0 0 0;11 2 0 0 0 0;12 2 0 0 0 0;13 2 0 0 0 0;	2674.9	1	73.0902	53.466	109.535	7	0.00103	0.28645	0.88235	1	0	0	0	No	1.86e-69	0	1.86e-69	sp|P87167|BUT2_SCHPO	215	450282000	429642000
cwq_mix2-2_726.16529.16529.3.0.dta	cwq_mix2-2_726.16529.16529.3.0.dta	cwq_mix2-2_726	16529	4759.72	4727.78	1576.6	3	1	HSYNPJGTIPECPSR	12,Carbamidomethyl[C];	1728.78	16 2 0 0 0 0	(N(N(H(H(H)(H(H(H(H(H))))))(H(H(H(H(H(H(H(H)))))))))))	1071	0 1 0 0 0 0;0 2 0 0 0 0;1 2 0 0 0 0;2 2 0 0 0 0;3 2 0 0 0 0;4 2 0 0 0 0;5 2 0 0 0 0;6 2 0 0 0 0;7 2 0 0 0 0;8 2 0 0 0 0;9 2 0 0 0 0;10 2 0 0 0 0;11 2 0 0 0 0;12 2 0 0 0 0;13 2 0 0 0 0;14 2 0 0 0 0;15 2 0 0 0 0;	2999	6	43.2308	45.4845	39.0452	6	-0.00317	-0.67022	0.68421	0.75	0	0	0	No	1.48e-22	0	1.48e-22	sp|Q9USU5|GAS2_SCHPO	344	112159000	102085000
cwq_mix2-2_726.16533.16533.3.0.dta	cwq_mix2-2_726.16533.16533.3.0.dta	cwq_mix2-2_726	16533	4760.63	3765.46	1255.83	3	1	JLSADIPAK		928.51	15 2 0 0 0 0	(N(N(H(H(H(H(H)))(H(H(H))))(H(H(H(H(H(H(H))))))))))	1008	0 1 0 0 0 0;0 2 0 0 0 0;1 2 0 0 0 0;2 2 0 0 0 0;3 2 0 0 0 0;4 2 0 0 0 0;5 2 0 0 0 0;6 2 0 0 0 0;7 2 0 0 0 0;8 2 0 0 0 0;9 2 0 0 0 0;10 2 0 0 0 0;11 2 0 0 0 0;12 2 0 0 0 0;13 2 0 0 0 0;14 2 0 0 0 0;	2836.95	1	56.0673	45.7322	75.2612	7	0.00222	0.58898	0.77778	0.9375	0	0	0	No	2.15e-46	0	2.15e-46	sp|P87167|BUT2_SCHPO	215	309381000	312558000
cwq_mix2-2_726.16546.16546.3.0.dta	cwq_mix2-2_726.16546.16546.3.0.dta	cwq_mix2-2_726	16546	4763.7	3441.36	1147.79	3	1	JLSADIPAK		928.51	13 2 0 0 0 0	(N(N(H(H(H)(H))(H(H(H(H(H(H(H(H(H))))))))))))	858	0 1 0 0 0 0;0 2 0 0 0 0;1 2 0 0 0 0;2 2 0 0 0 0;3 2 0 0 0 0;4 2 0 0 0 0;5 2 0 0 0 0;6 2 0 0 0 0;7 2 0 0 0 0;8 2 0 0 0 0;9 2 0 0 0 0;10 2 0 0 0 0;11 2 0 0 0 0;12 2 0 0 0 0;	2512.85	1	37.3798	20.6098	68.5239	7	0.00279	0.81149	0.8125	0.6875	0	0	0	No	6.33e-42	0.0053357	0.0053357	sp|P87167|BUT2_SCHPO	215	494490000	511154000
cwq_mix2-2_726.16577.16577.3.0.dta	cwq_mix2-2_726.16577.16577.3.0.dta	cwq_mix2-2_726	16577	4771.77	3620.44	1207.49	3	1	JLSADIPAK		928.51	13 2 0 0 0 1	(N(N(H(H(H(H(H))))(H(H(H(H(H(H(H(aH(H))))))))))))	6837	0 1 0 0 0 0;0 2 0 0 0 0;1 2 0 0 0 0;2 2 0 0 0 0;3 2 0 0 0 0;4 2 0 0 0 0;5 2 0 0 0 0;6 2 0 0 0 0;7 2 0 0 0 0;8 2 0 0 0 0;8 2 0 0 0 1;9 2 0 0 0 0;9 2 0 0 0 1;10 2 0 0 0 0;10 2 0 0 0 1;11 2 0 0 0 0;11 2 0 0 0 1;12 2 0 0 0 0;12 2 0 0 0 1;	2691.92	1	78.8283	63.2613	107.738	7	0.00717	1.98018	0.71429	1	0	0	0	No	3.43e-68	0	3.43e-68	sp|P87167|BUT2_SCHPO	215	1072680000	978896000
cwq_mix2-2_726.16580.16580.3.0.dta	cwq_mix2-2_726.16580.16580.3.0.dta	cwq_mix2-2_726	16580	4772.31	3603.41	1201.81	3	1	JLSADIPAK		928.51	14 2 0 0 0 0	(N(N(H(H(H)(H(H(H))))(H(H(H(H)))(H(H(H(H))))))))	960	0 1 0 0 0 0;0 2 0 0 0 0;1 2 0 0 0 0;2 2 0 0 0 0;3 2 0 0 0 0;4 2 0 0 0 0;5 2 0 0 0 0;6 2 0 0 0 0;7 2 0 0 0 0;8 2 0 0 0 0;9 2 0 0 0 0;10 2 0 0 0 0;11 2 0 0 0 0;12 2 0 0 0 0;13 2 0 0 0 0;	2674.9	1	72.5933	52.8283	109.3	7	0.00114	0.31642	0.88235	1	0	0	0	No	2.85e-69	0	2.85e-69	sp|P87167|BUT2_SCHPO	215	450282000	429642000
cwq_mix2-2_726.16598.16598.4.2.dta	cwq_mix2-2_726.16598.16598.4.2.dta	cwq_mix2-2_726	16598	4777.24	4727.79	1182.7	4	1	HSYNPJGTIPECPSR	12,Carbamidomethyl[C];	1728.78	16 2 0 0 0 0	(N(N(H(H(H(H(H)))(H(H(H))))(H(H(H(H(H(H(H(H)))))))))))	1085	0 1 0 0 0 0;0 2 0 0 0 0;1 2 0 0 0 0;2 2 0 0 0 0;3 2 0 0 0 0;4 2 0 0 0 0;5 2 0 0 0 0;6 2 0 0 0 0;7 2 0 0 0 0;8 2 0 0 0 0;9 2 0 0 0 0;10 2 0 0 0 0;11 2 0 0 0 0;12 2 0 0 0 0;13 2 0 0 0 0;14 2 0 0 0 0;15 2 0 0 0 0;	2999	6	21.5284	14.0412	35.433	6	0.00638	1.34975	0.57895	0.42857	0	0	0	No	2.21e-20	0.00949127	0.00949127	sp|Q9USU5|GAS2_SCHPO	344	65381500	42581300
cwq_mix2-2_726.16600.16600.3.0.dta	cwq_mix2-2_726.16600.16600.3.0.dta	cwq_mix2-2_726	16600	4777.79	3279.3	1093.77	3	1	JLSADIPAK		928.51	12 2 0 0 0 0	(N(N(H(H(H(H(H(H)))))(H(H)(H(H(H(H))))))))	738	0 1 0 0 0 0;0 2 0 0 0 0;1 2 0 0 0 0;2 2 0 0 0 0;3 2 0 0 0 0;4 2 0 0 0 0;5 2 0 0 0 0;6 2 0 0 0 0;7 2 0 0 0 0;8 2 0 0 0 0;9 2 0 0 0 0;10 2 0 0 0 0;11 2 0 0 0 0;	2350.79	1	29.4898	13.3287	59.5034	7	-5e-05	-0.01584	0.86667	0.5625	0	0	0	No	4.91e-36	0.00949127	0.00949127	sp|P87167|BUT2_SCHPO	215	281280000	316555000
cwq_mix2-2_726.16609.16609.3.0.dta	cwq_mix2-2_726.16609.16609.3.0.dta	cwq_mix2-2_726	16609	4779.78	4727.78	1576.6	3	1	HSYNPJGTIPECPSR	12,Carbamidomethyl[C];	1728.78	16 2 0 0 0 0	(N(N(H(H(H(H(H(H)))))(H(H(H(H(H))))(H(H(H(H(H)))))))))	1086	0 1 0 0 0 0;0 2 0 0 0 0;1 2 0 0 0 0;2 2 0 0 0 0;3 2 0 0 0 0;4 2 0 0 0 0;5 2 0 0 0 0;6 2 0 0 0 0;7 2 0 0 0 0;8 2 0 0 0 0;9 2 0 0 0 0;10 2 0 0 0 0;11 2 0 0 0 0;12 2 0 0 0 0;13 2 0 0 0 0;14 2 0 0 0 0;15 2 0 0 0 0;	2999	6	52.1369	44.5199	66.2826	7	-0.00206	-0.43544	0.73684	0.71429	0	0	0	No	1.9e-40	0	1.9e-40	sp|Q9USU5|GAS2_SCHPO	344	112159000	102085000
cwq_mix2-2_726.16616.16616.3.0.dta	cwq_mix2-2_726.16616.16616.3.0.dta	cwq_mix2-2_726	16616	4781.21	3458.39	1153.47	3	1	JLSADIPAK		928.51	12 2 0 0 0 1	(N(N(H(H(H)(H))(H(H(H(H(H(H(H(H(aH))))))))))))	6094	0 1 0 0 0 0;0 2 0 0 0 0;1 2 0 0 0 0;2 2 0 0 0 0;3 2 0 0 0 0;4 2 0 0 0 0;5 2 0 0 0 0;6 2 0 0 0 0;7 2 0 0 0 0;8 2 0 0 0 0;9 2 0 0 0 0;9 2 0 0 0 1;10 2 0 0 0 0;10 2 0 0 0 1;11 2 0 0 0 0;11 2 0 0 0 1;12 2 0 0 0 0;	2529.87	1	79.7755	60.0436	116.42	7	0.00723	2.09189	0.78947	1	0	0	0	No	3.92e-74	0	3.92e-74	sp|P87167|BUT2_SCHPO	215	1142200000	1174750000
cwq_mix2-2_726.16621.16621.3.0.dta	cwq_mix2-2_726.16621.16621.3.0.dta	cwq_mix2-2_726	16621	4782.63	4889.83	1630.62	3	1	HSYNPJGTIPECPSR	12,Carbamidomethyl[C];	1728.78	17 2 0 0 0 0	(N(N(H(H(H(H)))(H(H(H(H(H(H(H))))))(H(H(H(H(H(H))))))))))	1126	0 1 0 0 0 0;0 2 0 0 0 0;1 2 0 0 0 0;2 2 0 0 0 0;3 2 0 0 0 0;4 2 0 0 0 0;5 2 0 0 0 0;6 2 0 0 0 0;7 2 0 0 0 0;8 2 0 0 0 0;9 2 0 0 0 0;10 2 0 0 0 0;11 2 0 0 0 0;12 2 0 0 0 0;13 2 0 0 0 0;14 2 0 0 0 0;15 2 0 0 0 0;16 2 0 0 0 0;	3161.06	6	33.6649	29.0331	42.2668	7	0.0014	0.28649	0.7	0.64286	0	0	0	No	1.19e-24	0.00154879	0.00154879	sp|Q9USU5|GAS2_SCHPO	344	64484100	53993600
cwq_mix2-2_726.16629.16629.3.0.dta	cwq_mix2-2_726.16629.16629.3.0.dta	cwq_mix2-2_726	16629	4784.46	3441.36	1147.79	3	1	JLSADIPAK		928.51	13 2 0 0 0 0	(N(N(H(H(H(H(H))))(H(H(H(H)))(H(H(H(H))))))))	861	0 1 0 0 0 0;0 2 0 0 0 0;1 2 0 0 0 0;2 2 0 0 0 0;3 2 0 0 0 0;4 2 0 0 0 0;5 2 0 0 0 0;6 2 0 0 0 0;7 2 0 0 0 0;8 2 0 0 0 0;9 2 0 0 0 0;10 2 0 0 0 0;11 2 0 0 0 0;12 2 0 0 0 0;	2512.85	1	57.5473	42.6517	85.2106	7	0.00234	0.68073	0.875	0.9375	0	0	0	No	4.72e-53	0	4.72e-53	sp|P87167|BUT2_SCHPO	215	494490000	511154000
cwq_mix2-2_726.16679.16679.3.0.dta	cwq_mix2-2_726.16679.16679.3.0.dta	cwq_mix2-2_726	16679	4797.16	3279.31	1093.77	3	1	JLSADIPAK		928.51	12 2 0 0 0 0	(N(N(H(H(H)(H(H)))(H(H(H(H(H(H(H))))))))))	734	0 1 0 0 0 0;0 2 0 0 0 0;1 2 0 0 0 0;2 2 0 0 0 0;3 2 0 0 0 0;4 2 0 0 0 0;5 2 0 0 0 0;6 2 0 0 0 0;7 2 0 0 0 0;8 2 0 0 0 0;9 2 0 0 0 0;10 2 0 0 0 0;11 2 0 0 0 0;	2350.79	1	43.0151	27.3867	72.0394	7	0.00356	1.0847	0.86667	0.8125	0	0	0	No	3.09e-44	0.00247647	0.00247647	sp|P87167|BUT2_SCHPO	215	281280000	316555000
cwq_mix2-2_726.16685.16685.3.0.dta	cwq_mix2-2_726.16685.16685.3.0.dta	cwq_mix2-2_726	16685	4798.64	3620.44	1207.49	3	1	JLSADIPAK		928.51	13 2 0 0 0 1	(N(N(H(H(H(H))(H(H)))(H(H(H(H(H(aH(H(H)))))))))))	6864	0 1 0 0 0 0;0 2 0 0 0 0;1 2 0 0 0 0;2 2 0 0 0 0;3 2 0 0 0 0;4 2 0 0 0 0;5 2 0 0 0 0;6 2 0 0 0 0;6 2 0 0 0 1;7 2 0 0 0 0;7 2 0 0 0 1;8 2 0 0 0 0;8 2 0 0 0 1;9 2 0 0 0 0;9 2 0 0 0 1;10 2 0 0 0 0;10 2 0 0 0 1;11 2 0 0 0 0;11 2 0 0 0 1;12 2 0 0 0 1;	2691.92	1	82.7626	62.7866	119.861	7	0.00661	1.82689	0.68182	1	0	0	0	No	2.06e-76	0	2.06e-76	sp|P87167|BUT2_SCHPO	215	1072680000	978896000
cwq_mix2-2_726.16687.16687.3.0.dta	cwq_mix2-2_726.16687.16687.3.0.dta	cwq_mix2-2_726	16687	4799.27	3458.39	1153.47	3	1	JLSADIPAK		928.51	12 2 0 0 0 1	(N(N(H(H(H(H(H))))(H(H(H(H(H(H(H(aH)))))))))))	5872	0 1 0 0 0 0;0 2 0 0 0 0;1 2 0 0 0 0;2 2 0 0 0 0;3 2 0 0 0 0;4 2 0 0 0 0;5 2 0 0 0 0;6 2 0 0 0 0;7 2 0 0 0 0;8 2 0 0 0 0;8 2 0 0 0 1;9 2 0 0 0 0;9 2 0 0 0 1;10 2 0 0 0 0;10 2 0 0 0 1;11 2 0 0 0 0;11 2 0 0 0 1;12 2 0 0 0 0;	2529.87	1	81.2896	59.6601	121.459	7	0.0076	2.19859	0.75	1	0	0	0	No	1.92e-77	0	1.92e-77	sp|P87167|BUT2_SCHPO	215	1142200000	1174750000
cwq_mix2-2_726.16689.16689.3.0.dta	cwq_mix2-2_726.16689.16689.3.0.dta	cwq_mix2-2_726	16689	4799.82	3296.34	1099.45	3	1	JLSADIPAK		928.51	11 2 0 0 0 1	(N(N(H(H(H)(H))(H(H(H(H(H(aH(H(H)))))))))))	5110	0 1 0 0 0 0;0 2 0 0 0 0;1 2 0 0 0 0;2 2 0 0 0 0;3 2 0 0 0 0;4 2 0 0 0 0;5 2 0 0 0 0;6 2 0 0 0 0;6 2 0 0 0 1;7 2 0 0 0 0;7 2 0 0 0 1;8 2 0 0 0 0;8 2 0 0 0 1;9 2 0 0 0 0;9 2 0 0 0 1;10 2 0 0 0 1;	2367.82	1	64.7244	53.1913	86.1432	7	0.00805	2.44119	0.72222	1	0	0	0	No	1.02e-53	0	1.02e-53	sp|P87167|BUT2_SCHPO	215	722924000	809346000
cwq_mix2-2_726.16690.16690.2.0.dta	cwq_mix2-2_726.16690.16690.2.0.dta	cwq_mix2-2_726	16690	4800.09	3441.36	1721.18	2	1	JLSADIPAK		928.51	13 2 0 0 0 0	(N(N(H(H(H(H(H(H(H)))))(H(H(H(H(H(H))))))))))	838	0 1 0 0 0 0;0 2 0 0 0 0;1 2 0 0 0 0;2 2 0 0 0 0;3 2 0 0 0 0;4 2 0 0 0 0;5 2 0 0 0 0;6 2 0 0 0 0;7 2 0 0 0 0;8 2 0 0 0 0;9 2 0 0 0 0;10 2 0 0 0 0;11 2 0 0 0 0;12 2 0 0 0 0;	2512.85	1	25.4547	20.5726	34.5213	6	0.00077	0.22277	0.8125	0.8125	0	0	0	No	1.14e-19	0.0053357	0.0053357	sp|P87167|BUT2_SCHPO	215	86129400	85728000
cwq_mix2-2_726.16736.16736.4.1.dta	cwq_mix2-2_726.16736.16736.4.1.dta	cwq_mix2-2_726	16736	4812.27	4727.79	1182.7	4	1	HSYNPJGTIPECPSR	12,Carbamidomethyl[C];	1728.78	16 2 0 0 0 0	(N(N(H(H(H(H(H(H(H))))))(H(H(H))(H(H(H(H(H(H))))))))))	1074	0 1 0 0 0 0;0 2 0 0 0 0;1 2 0 0 0 0;2 2 0 0 0 0;3 2 0 0 0 0;4 2 0 0 0 0;5 2 0 0 0 0;6 2 0 0 0 0;7 2 0 0 0 0;8 2 0 0 0 0;9 2 0 0 0 0;10 2 0 0 0 0;11 2 0 0 0 0;12 2 0 0 0 0;13 2 0 0 0 0;14 2 0 0 0 0;15 2 0 0 0 0;	2999	6	38.1389	19.5395	72.6808	7	0.00963	2.0376	0.78947	0.46429	0	0	0	No	1.17e-44	0.00552486	0.00552486	sp|Q9USU5|GAS2_SCHPO	344	65381500	61664800
cwq_mix2-2_726.16749.16749.3.0.dta	cwq_mix2-2_726.16749.16749.3.0.dta	cwq_mix2-2_726	16749	4815.24	3603.41	1201.81	3	1	JLSADIPAK		928.51	14 2 0 0 0 0	(N(N(H(H(H(H(H))))(H(H(H(H(H))))(H(H(H(H))))))))	938	0 1 0 0 0 0;0 2 0 0 0 0;1 2 0 0 0 0;2 2 0 0 0 0;3 2 0 0 0 0;4 2 0 0 0 0;5 2 0 0 0 0;6 2 0 0 0 0;7 2 0 0 0 0;8 2 0 0 0 0;9 2 0 0 0 0;10 2 0 0 0 0;11 2 0 0 0 0;12 2 0 0 0 0;13 2 0 0 0 0;	2674.9	1	45.2394	31.5195	70.7194	7	0.0026	0.72187	0.82353	0.8125	0	0	0	No	2.09e-43	0.00112803	0.00112803	sp|P87167|BUT2_SCHPO	215	450282000	429642000
cwq_mix2-2_726.16751.16751.3.0.dta	cwq_mix2-2_726.16751.16751.3.0.dta	cwq_mix2-2_726	16751	4815.79	4565.72	1522.58	3	1	HSYNPJGTIPECPSR	12,Carbamidomethyl[C];	1728.78	15 2 0 0 0 0	(N(N(H(H(H(H(H(H)))))(H(H(H(H)))(H(H(H(H(H)))))))))	1009	0 1 0 0 0 0;0 2 0 0 0 0;1 2 0 0 0 0;2 2 0 0 0 0;3 2 0 0 0 0;4 2 0 0 0 0;5 2 0 0 0 0;6 2 0 0 0 0;7 2 0 0 0 0;8 2 0 0 0 0;9 2 0 0 0 0;10 2 0 0 0 0;11 2 0 0 0 0;12 2 0 0 0 0;13 2 0 0 0 0;14 2 0 0 0 0;	2836.95	6	46.4918	39.2469	59.9466	7	-0.00492	-1.07786	0.72222	0.64286	0	0	0	No	3.02e-36	0	3.02e-36	sp|Q9USU5|GAS2_SCHPO	344	48133400	54325500
cwq_mix2-2_726.16753.16753.2.0.dta	cwq_mix2-2_726.16753.16753.2.0.dta	cwq_mix2-2_726	16753	4816.35	3279.31	1640.16	2	1	JLSADIPAK		928.51	12 2 0 0 0 0	(N(N(H(H(H(H(H(H))))(H(H(H(H(H(H))))))))))	727	0 1 0 0 0 0;0 2 0 0 0 0;1 2 0 0 0 0;2 2 0 0 0 0;3 2 0 0 0 0;4 2 0 0 0 0;5 2 0 0 0 0;6 2 0 0 0 0;7 2 0 0 0 0;8 2 0 0 0 0;9 2 0 0 0 0;10 2 0 0 0 0;11 2 0 0 0 0;	2350.79	1	27.6346	23.4675	35.3734	7	0.00345	1.05329	0.8	0.8125	0	0	0	No	2.42e-20	0.0042898	0.0042898	sp|P87167|BUT2_SCHPO	215	57997800	56452400
cwq_mix2-2_726.16757.16757.3.0.dta	cwq_mix2-2_726.16757.16757.3.0.dta	cwq_mix2-2_726	16757	4817.39	3279.3	1093.77	3	1	JLSADIPAK		928.51	12 2 0 0 0 0	(N(N(H(H(H(H)))(H(H(H(H(H(H(H(H)))))))))))	729	0 1 0 0 0 0;0 2 0 0 0 0;1 2 0 0 0 0;2 2 0 0 0 0;3 2 0 0 0 0;4 2 0 0 0 0;5 2 0 0 0 0;6 2 0 0 0 0;7 2 0 0 0 0;8 2 0 0 0 0;9 2 0 0 0 0;10 2 0 0 0 0;11 2 0 0 0 0;	2350.79	1	58.8434	47.6786	79.5779	7	0.00205	0.62637	0.86667	1	0	0	0	No	2.88e-49	0	2.88e-49	sp|P87167|BUT2_SCHPO	215	281280000	316555000
cwq_mix2-2_726.16760.16760.4.1.dta	cwq_mix2-2_726.16760.16760.4.1.dta	cwq_mix2-2_726	16760	4818.26	4744.81	1186.96	4	1	HSYNPJGTIPECPSR	12,Carbamidomethyl[C];	1728.78	15 2 0 0 0 1	(N(N(H(H(H(H(H(H(H))))))(H(H(H(H(H(H(H(H(aH))))))))))))	7895	0 1 0 0 0 0;0 2 0 0 0 0;1 2 0 0 0 0;2 2 0 0 0 0;3 2 0 0 0 0;4 2 0 0 0 0;5 2 0 0 0 0;6 2 0 0 0 0;7 2 0 0 0 0;8 2 0 0 0 0;9 2 0 0 0 0;9 2 0 0 0 1;10 2 0 0 0 0;10 2 0 0 0 1;11 2 0 0 0 0;11 2 0 0 0 1;12 2 0 0 0 0;12 2 0 0 0 1;13 2 0 0 0 0;13 2 0 0 0 1;14 2 0 0 0 0;14 2 0 0 0 1;15 2 0 0 0 0;	3016.03	6	47.2993	33.9248	72.1378	7	-5e-05	-0.01069	0.6	0.60714	0	0	0	No	2.7e-44	0.00059312	0.00059312	sp|Q9USU5|GAS2_SCHPO	344	78894200	57533800
cwq_mix2-2_726.16765.16765.3.0.dta	cwq_mix2-2_726.16765.16765.3.0.dta	cwq_mix2-2_726	16765	4819.45	3458.39	1153.47	3	1	JLSADIPAK		928.51	12 2 0 0 0 1	(N(N(H(H(H(H(H))))(H(H(H(H(H(H(H(aH)))))))))))	5872	0 1 0 0 0 0;0 2 0 0 0 0;1 2 0 0 0 0;2 2 0 0 0 0;3 2 0 0 0 0;4 2 0 0 0 0;5 2 0 0 0 0;6 2 0 0 0 0;7 2 0 0 0 0;8 2 0 0 0 0;8 2 0 0 0 1;9 2 0 0 0 0;9 2 0 0 0 1;10 2 0 0 0 0;10 2 0 0 0 1;11 2 0 0 0 0;11 2 0 0 0 1;12 2 0 0 0 0;	2529.87	1	83.6695	68.3094	112.195	7	0.00649	1.87763	0.75	1.0625	0	0	0	No	4.8e-71	0	4.8e-71	sp|P87167|BUT2_SCHPO	215	1142200000	1174750000
cwq_mix2-2_726.16769.16769.3.0.dta	cwq_mix2-2_726.16769.16769.3.0.dta	cwq_mix2-2_726	16769	4820.13	3296.34	1099.45	3	1	JLSADIPAK		928.51	11 2 0 0 0 1	(N(N(H(H(H))(H(H(H(H(H(H(aH(H(H))))))))))))	5146	0 1 0 0 0 0;0 2 0 0 0 0;1 2 0 0 0 0;2 2 0 0 0 0;3 2 0 0 0 0;4 2 0 0 0 0;5 2 0 0 0 0;6 2 0 0 0 0;7 2 0 0 0 0;7 2 0 0 0 1;8 2 0 0 0 0;8 2 0 0 0 1;9 2 0 0 0 0;9 2 0 0 0 1;10 2 0 0 0 1;	2367.82	1	75.8709	59.4939	106.285	7	0.00633	1.92062	0.76471	1	0	0	0	No	4.23e-67	0	4.23e-67	sp|P87167|BUT2_SCHPO	215	623677000	809346000
cwq_mix2-2_726.16771.16771.3.0.dta	cwq_mix2-2_726.16771.16771.3.0.dta	cwq_mix2-2_726	16771	4820.63	4727.78	1576.6	3	1	HSYNPJGTIPECPSR	12,Carbamidomethyl[C];	1728.78	16 2 0 0 0 0	(N(N(H(H(H)(H(H(H(H(H))))))(H(H(H(H(H(H(H(H)))))))))))	1071	0 1 0 0 0 0;0 2 0 0 0 0;1 2 0 0 0 0;2 2 0 0 0 0;3 2 0 0 0 0;4 2 0 0 0 0;5 2 0 0 0 0;6 2 0 0 0 0;7 2 0 0 0 0;8 2 0 0 0 0;9 2 0 0 0 0;10 2 0 0 0 0;11 2 0 0 0 0;12 2 0 0 0 0;13 2 0 0 0 0;14 2 0 0 0 0;15 2 0 0 0 0;	2999	6	56.5443	46.7992	74.6424	7	0.00373	0.7886	0.73684	0.75	0	0	0	No	5.26e-46	0	5.26e-46	sp|Q9USU5|GAS2_SCHPO	344	112159000	102085000
cwq_mix2-2_726.16805.16805.3.0.dta	cwq_mix2-2_726.16805.16805.3.0.dta	cwq_mix2-2_726	16805	4829.34	3620.44	1207.49	3	1	JLSADIPAK		928.51	13 2 0 0 0 1	(N(N(H(H(H))(H(H(H(H(H))))(H(H(H(aH(H(H))))))))))	9618	0 1 0 0 0 0;0 2 0 0 0 0;1 2 0 0 0 0;2 2 0 0 0 0;3 2 0 0 0 0;4 2 0 0 0 0;5 2 0 0 0 0;5 2 0 0 0 1;6 2 0 0 0 0;6 2 0 0 0 1;7 2 0 0 0 0;7 2 0 0 0 1;8 2 0 0 0 0;8 2 0 0 0 1;9 2 0 0 0 0;9 2 0 0 0 1;10 2 0 0 0 0;10 2 0 0 0 1;11 2 0 0 0 0;11 2 0 0 0 1;12 2 0 0 0 1;	2691.92	1	61.4027	52.2715	78.3608	7	0.00588	1.6247	0.65217	1	0	0	0	No	1.96e-48	0	1.96e-48	sp|P87167|BUT2_SCHPO	215	61677300	3990570
cwq_mix2-2_726.16830.16830.2.0.dta	cwq_mix2-2_726.16830.16830.2.0.dta	cwq_mix2-2_726	16830	4835.68	3279.31	1640.16	2	1	JLSADIPAK		928.51	12 2 0 0 0 0	(N(N(H(H(H(H(H))))(H(H(H(H)))(H(H(H)))))))	722	0 1 0 0 0 0;0 2 0 0 0 0;1 2 0 0 0 0;2 2 0 0 0 0;3 2 0 0 0 0;4 2 0 0 0 0;5 2 0 0 0 0;6 2 0 0 0 0;7 2 0 0 0 0;8 2 0 0 0 0;9 2 0 0 0 0;10 2 0 0 0 0;11 2 0 0 0 0;	2350.79	1	30.2629	20.1347	49.0723	7	0.00505	1.53937	0.8	0.6875	0	0	0	No	4.05e-29	0.0053357	0.0053357	sp|P87167|BUT2_SCHPO	215	57997800	56452400
cwq_mix2-2_726.16840.16840.3.0.dta	cwq_mix2-2_726.16840.16840.3.0.dta	cwq_mix2-2_726	16840	4837.96	3279.3	1093.77	3	1	JLSADIPAK		928.51	12 2 0 0 0 0	(N(N(H(H(H))(H(H(H(H(H(H(H(H(H))))))))))))	728	0 1 0 0 0 0;0 2 0 0 0 0;1 2 0 0 0 0;2 2 0 0 0 0;3 2 0 0 0 0;4 2 0 0 0 0;5 2 0 0 0 0;6 2 0 0 0 0;7 2 0 0 0 0;8 2 0 0 0 0;9 2 0 0 0 0;10 2 0 0 0 0;11 2 0 0 0 0;	2350.79	1	59.2298	49.866	76.6197	7	0.00221	0.67394	0.86667	1	0	0	0	No	2.05e-47	0	2.05e-47	sp|P87167|BUT2_SCHPO	215	281280000	316555000
cwq_mix2-2_726.16860.16860.3.0.dta	cwq_mix2-2_726.16860.16860.3.0.dta	cwq_mix2-2_726	16860	4843.12	3296.34	1099.45	3	1	JLSADIPAK		928.51	11 2 0 0 0 1	(N(N(H(H(H))(H(H(H(H(H(H(H(H(aH))))))))))))	5137	0 1 0 0 0 0;0 2 0 0 0 0;1 2 0 0 0 0;2 2 0 0 0 0;3 2 0 0 0 0;4 2 0 0 0 0;5 2 0 0 0 0;6 2 0 0 0 0;7 2 0 0 0 0;8 2 0 0 0 0;9 2 0 0 0 0;9 2 0 0 0 1;10 2 0 0 0 0;10 2 0 0 0 1;11 2 0 0 0 0;	2367.82	1	79.9992	59.6686	117.756	7	0.00631	1.91334	0.82353	1	0	0	0	No	4.69e-75	0	4.69e-75	sp|P87167|BUT2_SCHPO	215	623677000	809346000
cwq_mix2-2_726.16866.16866.3.0.dta	cwq_mix2-2_726.16866.16866.3.0.dta	cwq_mix2-2_726	16866	4844.75	3319.27	1107.09	3	1	ETJNSDAGYTEPYR		1616.68	8 2 0 0 0 0	(N(N(H(H(H))(H(H)(H(H(H)))))))	180	0 1 0 0 0 0;0 2 0 0 0 0;1 2 0 0 0 0;2 2 0 0 0 0;3 2 0 0 0 0;4 2 0 0 0 0;5 2 0 0 0 0;6 2 0 0 0 0;7 2 0 0 0 0;	1702.58	3	29.1535	26.2658	34.5164	6	0.00275	0.82783	0.72727	0.69231	0	0	0	No	1.17e-19	0.00247647	0.00247647	sp|Q9US55|GLU2A_SCHPO	262	84786300	83964900
cwq_mix2-2_726.16869.16869.3.0.dta	cwq_mix2-2_726.16869.16869.3.0.dta	cwq_mix2-2_726	16869	4845.59	3498.35	1166.79	3	1	ETJNSDAGYTEPYR		1616.68	8 2 0 0 0 1	(N(N(H(H(H(H(H(H(H(H(aH)))))))))))	2546	0 1 0 0 0 0;0 2 0 0 0 0;1 2 0 0 0 0;2 2 0 0 0 0;3 2 0 0 0 0;4 2 0 0 0 0;5 2 0 0 0 0;6 2 0 0 0 0;7 2 0 0 0 0;8 2 0 0 0 0;	1881.66	3	53.712	47.7012	64.875	7	0.00868	2.47982	0.83333	0.88462	0	0	0	No	1.88e-39	0	1.88e-39	sp|Q9US55|GLU2A_SCHPO	262	47884200	43067800
cwq_mix2-2_726.16870.16870.3.0.dta	cwq_mix2-2_726.16870.16870.3.0.dta	cwq_mix2-2_726	16870	4845.87	4565.73	1522.58	3	1	HSYNPJGTIPECPSR	12,Carbamidomethyl[C];	1728.78	15 2 0 0 0 0	(N(N(H(H(H(H(H(H)))))(H(H(H))(H(H(H(H(H(H))))))))))	1018	0 1 0 0 0 0;0 2 0 0 0 0;1 2 0 0 0 0;2 2 0 0 0 0;3 2 0 0 0 0;4 2 0 0 0 0;5 2 0 0 0 0;6 2 0 0 0 0;7 2 0 0 0 0;8 2 0 0 0 0;9 2 0 0 0 0;10 2 0 0 0 0;11 2 0 0 0 0;12 2 0 0 0 0;13 2 0 0 0 0;14 2 0 0 0 0;	2836.95	6	59.7706	54.9011	68.8141	7	0.00354	0.77639	0.77778	0.78571	0	0	0	No	3.83e-42	0	3.83e-42	sp|Q9USU5|GAS2_SCHPO	344	48133400	54325500
cwq_mix2-2_726.16902.16902.3.0.dta	cwq_mix2-2_726.16902.16902.3.0.dta	cwq_mix2-2_726	16902	4853.93	4727.78	1576.6	3	1	HSYNPJGTIPECPSR	12,Carbamidomethyl[C];	1728.78	16 2 0 0 0 0	(N(N(H(H(H))(H(H(H(H(H(H)))))(H(H(H(H(H(H(H)))))))))))	1222	0 1 0 0 0 0;0 2 0 0 0 0;1 2 0 0 0 0;2 2 0 0 0 0;3 2 0 0 0 0;4 2 0 0 0 0;5 2 0 0 0 0;6 2 0 0 0 0;7 2 0 0 0 0;8 2 0 0 0 0;9 2 0 0 0 0;10 2 0 0 0 0;11 2 0 0 0 0;12 2 0 0 0 0;13 2 0 0 0 0;14 2 0 0 0 0;15 2 0 0 0 0;	2999	6	17.7355	14.8918	23.0168	7	-0.00083	-0.17654	0.52632	0.42857	0	0	0	No	1.86e-12	0.00949127	0.00949127	sp|Q9USU5|GAS2_SCHPO	344	112511000	1513410
cwq_mix2-2_726.16910.16910.3.0.dta	cwq_mix2-2_726.16910.16910.3.0.dta	cwq_mix2-2_726	16910	4855.81	3279.3	1093.77	3	1	JLSADIPAK		928.51	12 2 0 0 0 0	(N(N(H(H(H))(H(H(H(H(H))))(H(H(H(H))))))))	714	0 1 0 0 0 0;0 2 0 0 0 0;1 2 0 0 0 0;2 2 0 0 0 0;3 2 0 0 0 0;4 2 0 0 0 0;5 2 0 0 0 0;6 2 0 0 0 0;7 2 0 0 0 0;8 2 0 0 0 0;9 2 0 0 0 0;10 2 0 0 0 0;11 2 0 0 0 0;	2350.79	1	58.273	44.2574	84.3021	7	0.00187	0.56965	0.86667	0.9375	0	0	0	No	1.57e-52	0	1.57e-52	sp|P87167|BUT2_SCHPO	215	281280000	316555000
cwq_mix2-2_726.16912.16912.2.0.dta	cwq_mix2-2_726.16912.16912.2.0.dta	cwq_mix2-2_726	16912	4856.39	3279.3	1640.16	2	1	JLSADIPAK		928.51	12 2 0 0 0 0	(N(N(H(H(H(H))(H(H)))(H(H(H(H(H(H)))))))))	716	0 1 0 0 0 0;0 2 0 0 0 0;1 2 0 0 0 0;2 2 0 0 0 0;3 2 0 0 0 0;4 2 0 0 0 0;5 2 0 0 0 0;6 2 0 0 0 0;7 2 0 0 0 0;8 2 0 0 0 0;9 2 0 0 0 0;10 2 0 0 0 0;11 2 0 0 0 0;	2350.79	1	30.4997	22.6537	45.071	7	0.00127	0.38791	0.8	0.8125	0	0	0	No	1.5e-26	0.0053357	0.0053357	sp|P87167|BUT2_SCHPO	215	57997800	56452400
cwq_mix2-2_726.16920.16920.3.0.dta	cwq_mix2-2_726.16920.16920.3.0.dta	cwq_mix2-2_726	16920	4858.04	3336.29	1112.77	3	1	ETJNSDAGYTEPYR		1616.68	7 2 0 0 0 1	(N(N(H(H(H(H(H(H(aH(H))))))))))	1951	0 1 0 0 0 0;0 2 0 0 0 0;1 2 0 0 0 0;2 2 0 0 0 0;3 2 0 0 0 0;4 2 0 0 0 0;5 2 0 0 0 0;6 2 0 0 0 0;6 2 0 0 0 1;	1719.61	3	108.566	118.092	90.8744	7	0.00397	1.18926	0.90909	1.15385	0	0	0	No	7.98e-57	0	7.98e-57	sp|Q9US55|GLU2A_SCHPO	262	255285000	250392000
cwq_mix2-2_726.16928.16928.2.0.dta	cwq_mix2-2_726.16928.16928.2.0.dta	cwq_mix2-2_726	16928	4860.03	3319.26	1660.14	2	1	ETJNSDAGYTEPYR		1616.68	8 2 0 0 0 0	(N(N(H(H(H(H(H(H(H(H))))))))))	179	0 1 0 0 0 0;0 2 0 0 0 0;1 2 0 0 0 0;2 2 0 0 0 0;3 2 0 0 0 0;4 2 0 0 0 0;5 2 0 0 0 0;6 2 0 0 0 0;7 2 0 0 0 0;	1702.58	3	12.101	13.9461	8.67442	4	0.00019	0.05748	0.63636	0.61538	0	0	0	No	0.000267309	0.00949127	0.00972962	sp|Q9US55|GLU2A_SCHPO	262	18215900	18209700
cwq_mix2-2_726.16946.16946.3.0.dta	cwq_mix2-2_726.16946.16946.3.0.dta	cwq_mix2-2_726	16946	4864.44	3296.33	1099.45	3	1	JLSADIPAK		928.51	11 2 0 0 0 1	(N(N(H(H(H))(H(H(H(H(H(H(H(aH(H))))))))))))	5147	0 1 0 0 0 0;0 2 0 0 0 0;1 2 0 0 0 0;2 2 0 0 0 0;3 2 0 0 0 0;4 2 0 0 0 0;5 2 0 0 0 0;6 2 0 0 0 0;7 2 0 0 0 0;8 2 0 0 0 0;8 2 0 0 0 1;9 2 0 0 0 0;9 2 0 0 0 1;10 2 0 0 0 0;10 2 0 0 0 1;	2367.82	1	80.9697	64.2999	111.928	7	0.00499	1.5138	0.82353	1	0	0	0	No	8.08e-71	0	8.08e-71	sp|P87167|BUT2_SCHPO	215	623677000	813545000
cwq_mix2-2_726.16948.16948.3.0.dta	cwq_mix2-2_726.16948.16948.3.0.dta	cwq_mix2-2_726	16948	4865.02	3319.26	1107.09	3	1	ETJNSDAGYTEPYR		1616.68	8 2 0 0 0 0	(N(N(H(H(H))(H(H)(H(H(H)))))))	180	0 1 0 0 0 0;0 2 0 0 0 0;1 2 0 0 0 0;2 2 0 0 0 0;3 2 0 0 0 0;4 2 0 0 0 0;5 2 0 0 0 0;6 2 0 0 0 0;7 2 0 0 0 0;	1702.58	3	47.4114	36.345	67.9633	7	0.00129	0.38767	0.90909	0.76923	0	0	0	No	1.65e-41	0	1.65e-41	sp|Q9US55|GLU2A_SCHPO	262	84786300	83964900
cwq_mix2-2_726.16964.16964.2.0.dta	cwq_mix2-2_726.16964.16964.2.0.dta	cwq_mix2-2_726	16964	4869.29	3117.25	1559.13	2	1	JLSADIPAK		928.51	11 2 0 0 0 0	(N(N(H(H(H(H)))(H(H)(H(H(H(H(H)))))))))	595	0 1 0 0 0 0;0 2 0 0 0 0;1 2 0 0 0 0;2 2 0 0 0 0;3 2 0 0 0 0;4 2 0 0 0 0;5 2 0 0 0 0;6 2 0 0 0 0;7 2 0 0 0 0;8 2 0 0 0 0;9 2 0 0 0 0;10 2 0 0 0 0;	2188.74	1	22.024	16.5638	32.1643	6	0.00385	1.23618	0.78571	0.6875	0	0	0	No	2.85e-18	0.00697579	0.00697579	sp|P87167|BUT2_SCHPO	215	7133480	6016110
cwq_mix2-2_726.16974.16974.3.0.dta	cwq_mix2-2_726.16974.16974.3.0.dta	cwq_mix2-2_726	16974	4871.64	4565.72	1522.58	3	1	HSYNPJGTIPECPSR	12,Carbamidomethyl[C];	1728.78	15 2 0 0 0 0	(N(N(H(H(H))(H(H(H(H(H(H)))))(H(H(H(H(H(H))))))))))	1020	0 1 0 0 0 0;0 2 0 0 0 0;1 2 0 0 0 0;2 2 0 0 0 0;3 2 0 0 0 0;4 2 0 0 0 0;5 2 0 0 0 0;6 2 0 0 0 0;7 2 0 0 0 0;8 2 0 0 0 0;9 2 0 0 0 0;10 2 0 0 0 0;11 2 0 0 0 0;12 2 0 0 0 0;13 2 0 0 0 0;14 2 0 0 0 0;	2836.95	6	50.8269	44.7375	62.1357	7	-0.00299	-0.65537	0.72222	0.71429	0	0	0	No	1.02e-37	0	1.02e-37	sp|Q9USU5|GAS2_SCHPO	344	48133400	54325500
cwq_mix2-2_726.17006.17006.3.0.dta	cwq_mix2-2_726.17006.17006.3.0.dta	cwq_mix2-2_726	17006	4879.79	3336.29	1112.77	3	1	ETJNSDAGYTEPYR		1616.68	7 2 0 0 0 1	(N(N(H(H(H(H(H(H(aH(H))))))))))	1951	0 1 0 0 0 0;0 2 0 0 0 0;1 2 0 0 0 0;2 2 0 0 0 0;3 2 0 0 0 0;4 2 0 0 0 0;5 2 0 0 0 0;6 2 0 0 0 0;6 2 0 0 0 1;	1719.61	3	65.4524	57.8082	79.6488	7	0.00428	1.28368	0.90909	0.88462	0	0	0	No	2.34e-49	0	2.34e-49	sp|Q9US55|GLU2A_SCHPO	262	255285000	251537000
cwq_mix2-2_726.17007.17007.3.0.dta	cwq_mix2-2_726.17007.17007.3.0.dta	cwq_mix2-2_726	17007	4880.07	3279.3	1093.77	3	1	JLSADIPAK		928.51	12 2 0 0 0 0	(N(N(H(H(H(H(H))))(H(H)(H(H(H(H(H)))))))))	737	0 1 0 0 0 0;0 2 0 0 0 0;1 2 0 0 0 0;2 2 0 0 0 0;3 2 0 0 0 0;4 2 0 0 0 0;5 2 0 0 0 0;6 2 0 0 0 0;7 2 0 0 0 0;8 2 0 0 0 0;9 2 0 0 0 0;10 2 0 0 0 0;11 2 0 0 0 0;	2350.79	1	55.0771	45.8394	72.2329	7	0.00184	0.56051	0.86667	1.0625	0	0	0	No	2.29e-44	0	2.29e-44	sp|P87167|BUT2_SCHPO	215	281280000	316555000
cwq_mix2-2_726.17017.17017.3.0.dta	cwq_mix2-2_726.17017.17017.3.0.dta	cwq_mix2-2_726	17017	4882.3	3296.33	1099.45	3	1	JLSADIPAK		928.51	11 2 0 0 0 1	(N(N(H(H(H))(H(H(H(H(H(H(H(H(aH))))))))))))	5137	0 1 0 0 0 0;0 2 0 0 0 0;1 2 0 0 0 0;2 2 0 0 0 0;3 2 0 0 0 0;4 2 0 0 0 0;5 2 0 0 0 0;6 2 0 0 0 0;7 2 0 0 0 0;8 2 0 0 0 0;9 2 0 0 0 0;9 2 0 0 0 1;10 2 0 0 0 0;10 2 0 0 0 1;11 2 0 0 0 0;	2367.82	1	76.7639	55.6556	115.965	7	0.00403	1.22348	0.82353	1	0	0	0	No	8.22e-74	0	8.22e-74	sp|P87167|BUT2_SCHPO	215	623677000	809346000
cwq_mix2-2_726.17019.17019.3.0.dta	cwq_mix2-2_726.17019.17019.3.0.dta	cwq_mix2-2_726	17019	4882.88	3319.27	1107.09	3	1	ETJNSDAGYTEPYR		1616.68	8 2 0 0 0 0	(N(N(H(H(H(H(H(H(H(H))))))))))	179	0 1 0 0 0 0;0 2 0 0 0 0;1 2 0 0 0 0;2 2 0 0 0 0;3 2 0 0 0 0;4 2 0 0 0 0;5 2 0 0 0 0;6 2 0 0 0 0;7 2 0 0 0 0;	1702.58	3	13.325	13.6084	12.7985	6	0.0015	0.45094	0.54545	0.53846	0	0	0	No	0.000140342	0.00949127	0.009624	sp|Q9US55|GLU2A_SCHPO	262	84786300	86104600
cwq_mix2-2_726.17056.17056.2.0.dta	cwq_mix2-2_726.17056.17056.2.0.dta	cwq_mix2-2_726	17056	4892.46	3117.25	1559.13	2	1	JLSADIPAK		928.51	11 2 0 0 0 0	(N(N(H(H(H))(H(H(H(H)))(H(H(H(H))))))))	587	0 1 0 0 0 0;0 2 0 0 0 0;1 2 0 0 0 0;2 2 0 0 0 0;3 2 0 0 0 0;4 2 0 0 0 0;5 2 0 0 0 0;6 2 0 0 0 0;7 2 0 0 0 0;8 2 0 0 0 0;9 2 0 0 0 0;10 2 0 0 0 0;	2188.74	1	31.0112	28.7187	35.2688	6	-0.00283	-0.90673	0.85714	0.9375	0	0	0	No	3.15e-20	0.00154879	0.00154879	sp|P87167|BUT2_SCHPO	215	7133480	2190400
cwq_mix2-2_726.17064.17064.3.0.dta	cwq_mix2-2_726.17064.17064.3.0.dta	cwq_mix2-2_726	17064	4894.46	3427.38	1143.13	3	1	HPJETAQSLTFR		1400.69	10 2 0 0 0 0	(N(N(H(H(H)(H(H)))(H(H(H))(H(H))))))	425	0 1 0 0 0 0;0 2 0 0 0 0;1 2 0 0 0 0;2 2 0 0 0 0;3 2 0 0 0 0;4 2 0 0 0 0;5 2 0 0 0 0;6 2 0 0 0 0;7 2 0 0 0 0;8 2 0 0 0 0;9 2 0 0 0 0;	2026.69	3	40.0287	20.9697	75.4241	7	0.00335	0.9774	0.92308	0.54545	0	0	0	No	1.47e-46	0.0053357	0.0053357	sp|O14194|GGT2_SCHPO	138	32506500	20911900
cwq_mix2-2_726.17089.17089.3.0.dta	cwq_mix2-2_726.17089.17089.3.0.dta	cwq_mix2-2_726	17089	4900.99	3336.29	1112.77	3	1	ETJNSDAGYTEPYR		1616.68	7 2 0 0 0 1	(N(N(H(H(H(H(H(H(H(aH))))))))))	1944	0 1 0 0 0 0;0 2 0 0 0 0;1 2 0 0 0 0;2 2 0 0 0 0;3 2 0 0 0 0;4 2 0 0 0 0;5 2 0 0 0 0;6 2 0 0 0 0;7 2 0 0 0 0;	1719.61	3	41.1708	32.3018	57.6418	7	0.00225	0.67312	0.90909	0.76923	0	0	0	No	1.18e-34	0.00112803	0.00112803	sp|Q9US55|GLU2A_SCHPO	262	258165000	254143000
cwq_mix2-2_726.17170.17170.3.0.dta	cwq_mix2-2_726.17170.17170.3.0.dta	cwq_mix2-2_726	17170	4922.44	3306.28	1102.77	3	1	JWTLSR		776.405	12 2 0 0 0 1	(N(N(H(H(H)(H))(H(H(H(H(H(H(H(aH(H))))))))))))	6104	0 1 0 0 0 0;0 2 0 0 0 0;1 2 0 0 0 0;2 2 0 0 0 0;3 2 0 0 0 0;4 2 0 0 0 0;5 2 0 0 0 0;6 2 0 0 0 0;7 2 0 0 0 0;8 2 0 0 0 0;8 2 0 0 0 1;9 2 0 0 0 0;9 2 0 0 0 1;10 2 0 0 0 0;10 2 0 0 0 1;11 2 0 0 0 0;11 2 0 0 0 1;	2529.87	1	39.138	16.0554	82.0058	7	0.00562	1.69966	0.78947	0.9	0	0	0	No	5.53e-51	0.0081103	0.0081103	sp|O42930|PEP1_SCHPO	465	25834200	21174100
cwq_mix2-2_726.17212.17212.3.0.dta	cwq_mix2-2_726.17212.17212.3.0.dta	cwq_mix2-2_726	17212	4932.78	2972.23	991.416	3	1	JLSADIPAK		928.51	9 2 0 0 0 1	(N(N(H(H(H(H(H(H(H(H(H(aH))))))))))))	3226	0 1 0 0 0 0;0 2 0 0 0 0;1 2 0 0 0 0;2 2 0 0 0 0;3 2 0 0 0 0;4 2 0 0 0 0;5 2 0 0 0 0;6 2 0 0 0 0;7 2 0 0 0 0;8 2 0 0 0 0;9 2 0 0 0 0;	2043.71	1	49.7861	36.025	75.3425	7	0.00862	2.9008	0.92308	0.8125	0	0	0	No	1.86e-46	0	1.86e-46	sp|P87167|BUT2_SCHPO	215	38213300	28393200
cwq_mix2-2_726.17246.17246.3.0.dta	cwq_mix2-2_726.17246.17246.3.0.dta	cwq_mix2-2_726	17246	4941.98	3306.28	1102.77	3	1	JWTLSR		776.405	12 2 0 0 0 1	(N(N(H(H(H)(H))(H(H(H(H(H(H(H(aH(H))))))))))))	6104	0 1 0 0 0 0;0 2 0 0 0 0;1 2 0 0 0 0;2 2 0 0 0 0;3 2 0 0 0 0;4 2 0 0 0 0;5 2 0 0 0 0;6 2 0 0 0 0;7 2 0 0 0 0;8 2 0 0 0 0;8 2 0 0 0 1;9 2 0 0 0 0;9 2 0 0 0 1;10 2 0 0 0 0;10 2 0 0 0 1;11 2 0 0 0 0;11 2 0 0 0 1;	2529.87	1	40.4121	18.9296	80.3081	7	0.00567	1.71418	0.78947	0.9	0	0	0	No	8.22e-50	0.00552486	0.00552486	sp|O42930|PEP1_SCHPO	465	25834200	21174100
cwq_mix2-2_726.17293.17293.2.1.dta	cwq_mix2-2_726.17293.17293.2.1.dta	cwq_mix2-2_726	17293	4954.45	2955.2	1478.1	2	1	JLSADIPAK		928.51	10 2 0 0 0 0	(N(N(H(H(H)(H(H)))(H(H(H))(H(H))))))	425	0 1 0 0 0 0;0 2 0 0 0 0;1 2 0 0 0 0;2 2 0 0 0 0;3 2 0 0 0 0;4 2 0 0 0 0;5 2 0 0 0 0;6 2 0 0 0 0;7 2 0 0 0 0;8 2 0 0 0 0;9 2 0 0 0 0;	2026.69	1	25.5251	14.5366	45.9321	7	0.00478	1.61713	1	0.5625	0	0	0	No	4.8e-27	0.00949127	0.00949127	sp|P87167|BUT2_SCHPO	215	1471400	1188770
cwq_mix2-2_726.17313.17313.3.0.dta	cwq_mix2-2_726.17313.17313.3.0.dta	cwq_mix2-2_726	17313	4959.66	2955.2	985.738	3	1	JLSADIPAK		928.51	10 2 0 0 0 0	(N(N(H(H(H(H(H))))(H(H(H))(H(H))))))	443	0 1 0 0 0 0;0 2 0 0 0 0;1 2 0 0 0 0;2 2 0 0 0 0;3 2 0 0 0 0;4 2 0 0 0 0;5 2 0 0 0 0;6 2 0 0 0 0;7 2 0 0 0 0;8 2 0 0 0 0;9 2 0 0 0 0;	2026.69	1	20.2182	14.2731	31.2591	6	0.00199	0.67438	0.69231	0.5625	0	0	0	No	1.28e-17	0.00949127	0.00949127	sp|P87167|BUT2_SCHPO	215	14995300	16742700
cwq_mix2-2_726.17336.17336.3.0.dta	cwq_mix2-2_726.17336.17336.3.0.dta	cwq_mix2-2_726	17336	4966.27	2972.23	991.414	3	1	JLSADIPAK		928.51	9 2 0 0 0 1	(N(N(H(H(H(H(H(H(H(H(aH(H))))))))))))	3235	0 1 0 0 0 0;0 2 0 0 0 0;1 2 0 0 0 0;2 2 0 0 0 0;3 2 0 0 0 0;4 2 0 0 0 0;5 2 0 0 0 0;6 2 0 0 0 0;7 2 0 0 0 0;8 2 0 0 0 0;8 2 0 0 0 1;	2043.71	1	59.5532	42.9601	90.3689	7	0.00535	1.80163	0.92308	0.9375	0	0	0	No	1.89e-56	0	1.89e-56	sp|P87167|BUT2_SCHPO	215	38213300	28393200
cwq_mix2-2_726.17347.17347.3.0.dta	cwq_mix2-2_726.17347.17347.3.0.dta	cwq_mix2-2_726	17347	4969.26	3293.29	1098.43	3	1	DAJNTQFQFTSR		1428.65	9 2 0 0 0 0	(N(N(H(H(H(H)))(H(H(H(H(H))))))))	287	0 1 0 0 0 0;0 2 0 0 0 0;1 2 0 0 0 0;2 2 0 0 0 0;3 2 0 0 0 0;4 2 0 0 0 0;5 2 0 0 0 0;6 2 0 0 0 0;7 2 0 0 0 0;8 2 0 0 0 0;	1864.63	3	41.5489	39.1595	45.9863	6	0.00227	0.68939	0.75	0.90909	0	0	0	No	3.96e-27	0	3.96e-27	sp|Q9C0Y4|AGLU_SCHPO	116	57964600	50749100
cwq_mix2-2_726.17372.17372.3.0.dta	cwq_mix2-2_726.17372.17372.3.0.dta	cwq_mix2-2_726	17372	4976.09	3917.51	1306.51	3	1	HSYNPJGTIPECPSR	12,Carbamidomethyl[C];	1728.78	11 2 0 0 0 0	(N(N(H(H(H))(H(H(H(H(H(H(H(H)))))))))))	586	0 1 0 0 0 0;0 2 0 0 0 0;1 2 0 0 0 0;2 2 0 0 0 0;3 2 0 0 0 0;4 2 0 0 0 0;5 2 0 0 0 0;6 2 0 0 0 0;7 2 0 0 0 0;8 2 0 0 0 0;9 2 0 0 0 0;10 2 0 0 0 0;	2188.74	6	34.8427	24.4517	54.1403	7	-0.00168	-0.42897	0.78571	0.57143	0	0	0	No	1.39e-32	0.003367	0.003367	sp|Q9USU5|GAS2_SCHPO	344	3490680	4067760
cwq_mix2-2_726.17393.17393.3.0.dta	cwq_mix2-2_726.17393.17393.3.0.dta	cwq_mix2-2_726	17393	4981.73	4033.46	1345.16	3	1	YNLJCTSE	5,Carbamidomethyl[C];	1000.4	14 2 0 0 0 2	(N(N(H(aH(H(H(H(H)))))(H(H(H(H)))(H(H(H(H(H(aH))))))))))	58199	0 1 0 0 0 0;0 2 0 0 0 0;1 2 0 0 0 0;1 2 0 0 0 1;2 2 0 0 0 0;2 2 0 0 0 1;3 2 0 0 0 0;3 2 0 0 0 1;4 2 0 0 0 0;4 2 0 0 0 1;5 2 0 0 0 0;5 2 0 0 0 1;6 2 0 0 0 0;6 2 0 0 0 1;7 2 0 0 0 0;7 2 0 0 0 1;7 2 0 0 0 2;8 2 0 0 0 0;8 2 0 0 0 1;8 2 0 0 0 2;9 2 0 0 0 0;9 2 0 0 0 1;9 2 0 0 0 2;10 2 0 0 0 0;10 2 0 0 0 1;10 2 0 0 0 2;11 2 0 0 0 1;11 2 0 0 0 2;12 2 0 0 0 1;12 2 0 0 0 2;13 2 0 0 0 1;13 2 0 0 0 2;14 2 0…	3033.06	4	61.3718	69.3446	46.5652	8	0.00106	0.2636	0.45714	1.21429	0	0	0	No	1.92e-27	0	1.92e-27	sp|O13990|BGL2_SCHPO	317	5907410	5474870
cwq_mix2-2_726.17403.17403.3.1.dta	cwq_mix2-2_726.17403.17403.3.1.dta	cwq_mix2-2_726	17403	4984.39	3018.26	1006.76	3	1	GVLQATJMTYGK	8,Oxidation[M];	1298.64	7 2 0 0 0 1	(N(N(H(H(H))(H(H(H(aH(H))))))))	2015	0 1 0 0 0 0;0 2 0 0 0 0;1 2 0 0 0 0;2 2 0 0 0 0;3 2 0 0 0 0;4 2 0 0 0 0;4 2 0 0 0 1;5 2 0 0 0 0;5 2 0 0 0 1;6 2 0 0 0 0;6 2 0 0 0 1;	1719.61	7	54.7213	57.1884	50.1396	7	0.00742	2.45828	0.76923	0.90909	0	0	0	No	9.58e-30	0	9.58e-30	sp|O59866|OSTB_SCHPO	275	25548900	30579300
cwq_mix2-2_726.17410.17410.3.0.dta	cwq_mix2-2_726.17410.17410.3.0.dta	cwq_mix2-2_726	17410	4986.17	3440.44	1147.48	3	1	LYESEJQTHLITK		1575.8	9 2 0 0 0 0	(N(N(H(H(H)(H(H)))(H(H(H(H)))))))	307	0 1 0 0 0 0;0 2 0 0 0 0;1 2 0 0 0 0;2 2 0 0 0 0;3 2 0 0 0 0;4 2 0 0 0 0;5 2 0 0 0 0;6 2 0 0 0 0;7 2 0 0 0 0;8 2 0 0 0 0;	1864.63	6	133.933	140.812	121.156	7	0.00322	0.93603	1	1.16667	0	0	0	No	3e-77	0	3e-77	sp|O74323|SEC11_SCHPO	114	454164000	446842000
cwq_mix2-2_726.17415.17415.3.0.dta	cwq_mix2-2_726.17415.17415.3.0.dta	cwq_mix2-2_726	17415	4987.6	3602.5	1201.5	3	1	LYESEJQTHLITK		1575.8	10 2 0 0 0 0	(N(N(H(H)(H(H(H(H(H(H(H(H)))))))))))	422	0 1 0 0 0 0;0 2 0 0 0 0;1 2 0 0 0 0;2 2 0 0 0 0;3 2 0 0 0 0;4 2 0 0 0 0;5 2 0 0 0 0;6 2 0 0 0 0;7 2 0 0 0 0;8 2 0 0 0 0;9 2 0 0 0 0;	2026.69	6	39.8215	14.3127	87.1951	7	0.00726	2.01581	1	0.58333	0	0	0	No	1.69e-54	0.00949127	0.00949127	sp|O74323|SEC11_SCHPO	114	22319100	19614600
cwq_mix2-2_726.17416.17416.3.0.dta	cwq_mix2-2_726.17416.17416.3.0.dta	cwq_mix2-2_726	17416	4987.88	2810.17	937.396	3	1	JLSADIPAK		928.51	8 2 0 0 0 1	(N(N(H(H(H(H(H(H(H(aH(H)))))))))))	2554	0 1 0 0 0 0;0 2 0 0 0 0;1 2 0 0 0 0;2 2 0 0 0 0;3 2 0 0 0 0;4 2 0 0 0 0;5 2 0 0 0 0;6 2 0 0 0 0;7 2 0 0 0 0;7 2 0 0 0 1;	1881.66	1	47.1143	38.2898	63.5028	7	0.00336	1.19647	0.91667	1	0	0	0	No	1.1e-38	0	1.1e-38	sp|P87167|BUT2_SCHPO	215	10183000	9406590
cwq_mix2-2_726.17436.17436.3.0.dta	cwq_mix2-2_726.17436.17436.3.0.dta	cwq_mix2-2_726	17436	4993.13	3001.22	1001.08	3	1	GVLQATJMTYGK	8,Oxidation[M];	1298.64	8 2 0 0 0 0	(N(N(H(H(H(H)))(H(H)(H(H))))))	184	0 1 0 0 0 0;0 2 0 0 0 0;1 2 0 0 0 0;2 2 0 0 0 0;3 2 0 0 0 0;4 2 0 0 0 0;5 2 0 0 0 0;6 2 0 0 0 0;7 2 0 0 0 0;	1702.58	7	38.4753	28.9907	56.0893	7	-0.00121	-0.40324	0.90909	0.77273	0	0	0	No	1.21e-33	0.00154879	0.00154879	sp|O59866|OSTB_SCHPO	275	20596400	28961600
cwq_mix2-2_726.17453.17453.3.0.dta	cwq_mix2-2_726.17453.17453.3.0.dta	cwq_mix2-2_726	17453	4997.55	3917.52	1306.51	3	1	HSYNPJGTIPECPSR	12,Carbamidomethyl[C];	1728.78	11 2 0 0 0 0	(N(N(H(H)(H(H(H(H)))(H(H(H(H(H)))))))))	591	0 1 0 0 0 0;0 2 0 0 0 0;1 2 0 0 0 0;2 2 0 0 0 0;3 2 0 0 0 0;4 2 0 0 0 0;5 2 0 0 0 0;6 2 0 0 0 0;7 2 0 0 0 0;8 2 0 0 0 0;9 2 0 0 0 0;10 2 0 0 0 0;	2188.74	6	25.7003	14.6473	46.2272	7	0.00295	0.75188	0.78571	0.46429	0	0	0	No	3.26e-27	0.00949127	0.00949127	sp|Q9USU5|GAS2_SCHPO	344	3490680	4067760
cwq_mix2-2_726.17471.17471.3.1.dta	cwq_mix2-2_726.17471.17471.3.1.dta	cwq_mix2-2_726	17471	5002.45	3871.4	1291.14	3	1	YNLJCTSE	5,Carbamidomethyl[C];	1000.4	13 2 0 0 0 2	(N(N(H(H(H(H(H(aH)))))(H(H(H(H(aH(H(H(H(H))))))))))))	51966	0 1 0 0 0 0;0 2 0 0 0 0;1 2 0 0 0 0;2 2 0 0 0 0;3 2 0 0 0 0;4 2 0 0 0 0;5 2 0 0 0 0;5 2 0 0 0 1;6 2 0 0 0 0;6 2 0 0 0 1;7 2 0 0 0 0;7 2 0 0 0 1;8 2 0 0 0 0;8 2 0 0 0 1;9 2 0 0 0 0;9 2 0 0 0 1;9 2 0 0 0 2;10 2 0 0 0 1;10 2 0 0 0 2;11 2 0 0 0 1;11 2 0 0 0 2;12 2 0 0 0 1;12 2 0 0 0 2;13 2 0 0 0 1;	2871	4	51.1724	55.206	43.6813	7	-0.00366	-0.94445	0.5	1.07143	0	0	0	No	1.27e-25	0	1.27e-25	sp|O13990|BGL2_SCHPO	317	8065700	8973250
cwq_mix2-2_726.17474.17474.3.0.dta	cwq_mix2-2_726.17474.17474.3.0.dta	cwq_mix2-2_726	17474	5003.28	3709.36	1237.13	3	1	YNLJCTSE	5,Carbamidomethyl[C];	1000.4	12 2 0 0 0 2	(N(N(H(H(H)(H(H)))(H(H(H(aH(H(H(aH(H(H))))))))))))	43729	0 1 0 0 0 0;0 2 0 0 0 0;1 2 0 0 0 0;2 2 0 0 0 0;3 2 0 0 0 0;4 2 0 0 0 0;4 2 0 0 0 1;5 2 0 0 0 0;5 2 0 0 0 1;6 2 0 0 0 0;6 2 0 0 0 1;6 2 0 0 0 2;7 2 0 0 0 0;7 2 0 0 0 1;7 2 0 0 0 2;8 2 0 0 0 0;8 2 0 0 0 1;8 2 0 0 0 2;9 2 0 0 0 1;9 2 0 0 0 2;10 2 0 0 0 1;10 2 0 0 0 2;11 2 0 0 0 2;	2708.95	4	26.7476	23.3249	33.1042	7	0.00821	2.2128	0.44	0.85714	0	0	0	No	7.09e-19	0.0042898	0.0042898	sp|O13990|BGL2_SCHPO	317	38042000	1508960
cwq_mix2-2_726.17481.17481.2.0.dta	cwq_mix2-2_726.17481.17481.2.0.dta	cwq_mix2-2_726	17481	5005.12	3001.22	1501.11	2	1	GVLQATJMTYGK	8,Oxidation[M];	1298.64	8 2 0 0 0 0	(N(N(H(H(H(H)))(H(H(H(H)))))))	183	0 1 0 0 0 0;0 2 0 0 0 0;1 2 0 0 0 0;2 2 0 0 0 0;3 2 0 0 0 0;4 2 0 0 0 0;5 2 0 0 0 0;6 2 0 0 0 0;7 2 0 0 0 0;	1702.58	7	31.4591	30.3253	33.5647	6	-0.00395	-1.31653	0.90909	0.72727	0	0	0	No	3.6e-19	0.00154879	0.00154879	sp|O59866|OSTB_SCHPO	275	4558940	3794410
cwq_mix2-2_726.17487.17487.3.0.dta	cwq_mix2-2_726.17487.17487.3.0.dta	cwq_mix2-2_726	17487	5006.64	3440.44	1147.48	3	1	LYESEJQTHLITK		1575.8	9 2 0 0 0 0	(N(N(H(H)(H(H(H(H)))(H(H(H)))))))	290	0 1 0 0 0 0;0 2 0 0 0 0;1 2 0 0 0 0;2 2 0 0 0 0;3 2 0 0 0 0;4 2 0 0 0 0;5 2 0 0 0 0;6 2 0 0 0 0;7 2 0 0 0 0;8 2 0 0 0 0;	1864.63	6	108.165	103.351	117.105	7	0.00284	0.82616	1	1.04167	0	0	0	No	2.05e-74	0	2.05e-74	sp|O74323|SEC11_SCHPO	114	454164000	446842000
cwq_mix2-2_726.17511.17511.3.0.dta	cwq_mix2-2_726.17511.17511.3.0.dta	cwq_mix2-2_726	17511	5012.89	3278.39	1093.47	3	1	LYESEJQTHLITK		1575.8	8 2 0 0 0 0	(N(N(H(H(H)(H(H(H(H(H)))))))))	194	0 1 0 0 0 0;0 2 0 0 0 0;1 2 0 0 0 0;2 2 0 0 0 0;3 2 0 0 0 0;4 2 0 0 0 0;5 2 0 0 0 0;6 2 0 0 0 0;7 2 0 0 0 0;	1702.58	6	114.734	120.893	103.295	7	0.00317	0.96749	0.90909	1.04167	0	0	0	No	3.48e-65	0	3.48e-65	sp|O74323|SEC11_SCHPO	114	789267000	853043000
cwq_mix2-2_726.17535.17535.3.0.dta	cwq_mix2-2_726.17535.17535.3.0.dta	cwq_mix2-2_726	17535	5019.13	3001.22	1001.08	3	1	GVLQATJMTYGK	8,Oxidation[M];	1298.64	8 2 0 0 0 0	(N(N(H(H(H)(H))(H(H)(H(H))))))	188	0 1 0 0 0 0;0 2 0 0 0 0;1 2 0 0 0 0;2 2 0 0 0 0;3 2 0 0 0 0;4 2 0 0 0 0;5 2 0 0 0 0;6 2 0 0 0 0;7 2 0 0 0 0;	1702.58	7	16.7503	17.5023	15.3537	5	-0.00203	-0.67713	0.54545	0.54545	0	0	0	No	1.55e-05	0.00581879	0.00583403	sp|O59866|OSTB_SCHPO	275	20596400	28961600
cwq_mix2-2_726.17577.17577.3.0.dta	cwq_mix2-2_726.17577.17577.3.0.dta	cwq_mix2-2_726	17577	5030.24	3278.39	1093.47	3	1	LYESEJQTHLITK		1575.8	8 2 0 0 0 0	(N(N(H(H(H))(H(H(H))(H(H))))))	189	0 1 0 0 0 0;0 2 0 0 0 0;1 2 0 0 0 0;2 2 0 0 0 0;3 2 0 0 0 0;4 2 0 0 0 0;5 2 0 0 0 0;6 2 0 0 0 0;7 2 0 0 0 0;	1702.58	6	114.266	114.822	113.235	7	0.00307	0.93729	1	1.125	0	0	0	No	5.67e-72	0	5.67e-72	sp|O74323|SEC11_SCHPO	114	789267000	854917000
cwq_mix2-2_726.17614.17614.3.0.dta	cwq_mix2-2_726.17614.17614.3.0.dta	cwq_mix2-2_726	17614	5040.25	3593.41	1198.48	3	1	HSYNPJGTIPECPSR	12,Carbamidomethyl[C];	1728.78	9 2 0 0 0 0	(N(N(H(H(H))(H(H(H(H(H(H)))))))))	291	0 1 0 0 0 0;0 2 0 0 0 0;1 2 0 0 0 0;2 2 0 0 0 0;3 2 0 0 0 0;4 2 0 0 0 0;5 2 0 0 0 0;6 2 0 0 0 0;7 2 0 0 0 0;8 2 0 0 0 0;	1864.63	6	39.4994	25.8486	64.8507	7	0.00276	0.76678	0.91667	0.60714	0	0	0	No	1.98e-39	0.00247647	0.00247647	sp|Q9USU5|GAS2_SCHPO	344	95455100	92574800
cwq_mix2-2_726.17619.17619.3.0.dta	cwq_mix2-2_726.17619.17619.3.0.dta	cwq_mix2-2_726	17619	5041.63	2998.25	1000.09	3	1	AKDTVJK		775.431	9 2 0 0 0 2	(N(N(H(H(aH(H(H(H)))))(H(H(H(H(aH))))))))	24955	0 1 0 0 0 0;0 2 0 0 0 0;1 2 0 0 0 0;2 2 0 0 0 0;2 2 0 0 0 1;3 2 0 0 0 0;3 2 0 0 0 1;4 2 0 0 0 0;4 2 0 0 0 1;5 2 0 0 0 0;5 2 0 0 0 1;6 2 0 0 0 0;6 2 0 0 0 1;6 2 0 0 0 2;7 2 0 0 0 1;7 2 0 0 0 2;8 2 0 0 0 1;8 2 0 0 0 2;9 2 0 0 0 1;	2222.79	6	12.3978	13.6467	10.0784	3	0.02737	9.12711	0.57143	0.75	0	0	0	No	0.000208274	0.00949127	0.00967954	sp|P11369|POL2_MOUSE	1034	868655	1047180
cwq_mix2-2_726.17649.17649.3.0.dta	cwq_mix2-2_726.17649.17649.3.0.dta	cwq_mix2-2_726	17649	5049.75	3547.3	1183.11	3	1	YNLJCTSE	5,Carbamidomethyl[C];	1000.4	11 2 0 0 0 2	(N(N(H(H(H)(H(H(H))))(H(H(aH(aH(H(H(H))))))))))	37737	0 1 0 0 0 0;0 2 0 0 0 0;1 2 0 0 0 0;2 2 0 0 0 0;3 2 0 0 0 0;3 2 0 0 0 1;3 2 0 0 0 2;4 2 0 0 0 0;4 2 0 0 0 1;4 2 0 0 0 2;5 2 0 0 0 0;5 2 0 0 0 1;5 2 0 0 0 2;6 2 0 0 0 0;6 2 0 0 0 1;6 2 0 0 0 2;7 2 0 0 0 0;7 2 0 0 0 1;7 2 0 0 0 2;8 2 0 0 0 0;8 2 0 0 0 1;8 2 0 0 0 2;9 2 0 0 0 2;10 2 0 0 0 2;	2546.9	4	63.0702	65.4677	58.6178	7	0.00068	0.19184	0.5	1.07143	0	0	0	No	1.98e-35	0	1.98e-35	sp|O13990|BGL2_SCHPO	317	24870600	24160300
cwq_mix2-2_726.17676.17676.3.0.dta	cwq_mix2-2_726.17676.17676.3.0.dta	cwq_mix2-2_726	17676	5057.05	3530.27	1177.43	3	1	YNLJCTSE	5,Carbamidomethyl[C];	1000.4	12 2 0 0 0 1	(N(N(H(H(H(H)))(H(H(aH(H(H(H(H(H(H))))))))))))	5995	0 1 0 0 0 0;0 2 0 0 0 0;1 2 0 0 0 0;2 2 0 0 0 0;3 2 0 0 0 0;3 2 0 0 0 1;4 2 0 0 0 0;4 2 0 0 0 1;5 2 0 0 0 0;5 2 0 0 0 1;6 2 0 0 0 0;6 2 0 0 0 1;7 2 0 0 0 1;8 2 0 0 0 1;9 2 0 0 0 1;10 2 0 0 0 1;11 2 0 0 0 1;	2529.87	4	40.5421	40.2312	41.1194	7	-0.00214	-0.60744	0.57895	1.14286	0	0	0	No	6.55e-24	0	6.55e-24	sp|O13990|BGL2_SCHPO	317	9380400	9597470
cwq_mix2-2_726.17686.17686.3.0.dta	cwq_mix2-2_726.17686.17686.3.0.dta	cwq_mix2-2_726	17686	5059.75	3593.41	1198.48	3	1	HSYNPJGTIPECPSR	12,Carbamidomethyl[C];	1728.78	9 2 0 0 0 0	(N(N(H(H(H)(H))(H(H)(H(H(H)))))))	292	0 1 0 0 0 0;0 2 0 0 0 0;1 2 0 0 0 0;2 2 0 0 0 0;3 2 0 0 0 0;4 2 0 0 0 0;5 2 0 0 0 0;6 2 0 0 0 0;7 2 0 0 0 0;8 2 0 0 0 0;	1864.63	6	50.2844	38.5013	72.1674	7	0.00305	0.84943	0.91667	0.64286	0	0	0	No	2.61e-44	0	2.61e-44	sp|Q9USU5|GAS2_SCHPO	344	95455100	92574800
cwq_mix2-2_726.17706.17706.4.0.dta	cwq_mix2-2_726.17706.17706.4.0.dta	cwq_mix2-2_726	17706	5065.27	3593.41	899.109	4	1	HSYNPJGTIPECPSR	12,Carbamidomethyl[C];	1728.78	9 2 0 0 0 0	(N(N(H(H(H))(H(H(H))(H(H(H)))))))	301	0 1 0 0 0 0;0 2 0 0 0 0;1 2 0 0 0 0;2 2 0 0 0 0;3 2 0 0 0 0;4 2 0 0 0 0;5 2 0 0 0 0;6 2 0 0 0 0;7 2 0 0 0 0;8 2 0 0 0 0;	1864.63	6	19.0992	13.7174	29.094	7	0.00395	1.09906	0.66667	0.39286	0	0	0	No	2.33e-16	0.00949127	0.00949127	sp|Q9USU5|GAS2_SCHPO	344	3905130	2720600
cwq_mix2-2_726.17720.17720.3.0.dta	cwq_mix2-2_726.17720.17720.3.0.dta	cwq_mix2-2_726	17720	5068.92	3445.4	1149.14	3	1	VTJITDSQPAPYMK	13,Oxidation[M];	1580.76	9 2 0 0 0 0	(N(N(H(H(H)(H))(H(H)(H(H(H)))))))	292	0 1 0 0 0 0;0 2 0 0 0 0;1 2 0 0 0 0;2 2 0 0 0 0;3 2 0 0 0 0;4 2 0 0 0 0;5 2 0 0 0 0;6 2 0 0 0 0;7 2 0 0 0 0;8 2 0 0 0 0;	1864.63	3	52.133	49.6061	56.8259	7	0.00056	0.16119	0.83333	0.80769	0	0	0	No	3.91e-34	0	3.91e-34	sp|O94559|YF65_SCHPO	232	10612500	15062200
cwq_mix2-2_726.17722.17722.3.0.dta	cwq_mix2-2_726.17722.17722.3.0.dta	cwq_mix2-2_726	17722	5069.52	3283.34	1095.12	3	1	VTJITDSQPAPYMK	13,Oxidation[M];	1580.76	8 2 0 0 0 0	(N(N(H(H(H)(H))(H(H)(H(H))))))	188	0 1 0 0 0 0;0 2 0 0 0 0;1 2 0 0 0 0;2 2 0 0 0 0;3 2 0 0 0 0;4 2 0 0 0 0;5 2 0 0 0 0;6 2 0 0 0 0;7 2 0 0 0 0;	1702.58	3	25.5197	26.0118	24.6059	6	-2e-05	-0.00463	0.54545	0.61538	0	0	0	No	1.78e-13	0.00247647	0.00247647	sp|O94559|YF65_SCHPO	232	11441300	13043300
cwq_mix2-2_726.17753.17753.3.0.dta	cwq_mix2-2_726.17753.17753.3.0.dta	cwq_mix2-2_726	17753	5077.76	3300.37	1100.8	3	1	VTJITDSQPAPYMK	13,Oxidation[M];	1580.76	7 2 0 0 0 1	(N(N(H(H(H(H))(H(H(aH(H))))))))	2055	0 1 0 0 0 0;0 2 0 0 0 0;1 2 0 0 0 0;2 2 0 0 0 0;3 2 0 0 0 0;4 2 0 0 0 0;4 2 0 0 0 1;5 2 0 0 0 0;5 2 0 0 0 1;6 2 0 0 0 0;6 2 0 0 0 1;	1719.61	3	78.1741	89.6871	56.7928	7	0.00151	0.45684	0.76923	1.03846	0	0	0	No	4.14e-34	0	4.14e-34	sp|O94559|YF65_SCHPO	232	14175500	18419700
cwq_mix2-2_726.17775.17775.3.0.dta	cwq_mix2-2_726.17775.17775.3.0.dta	cwq_mix2-2_726	17775	5083.65	3593.41	1198.48	3	1	HSYNPJGTIPECPSR	12,Carbamidomethyl[C];	1728.78	9 2 0 0 0 0	(N(N(H(H(H))(H(H(H(H(H(H)))))))))	291	0 1 0 0 0 0;0 2 0 0 0 0;1 2 0 0 0 0;2 2 0 0 0 0;3 2 0 0 0 0;4 2 0 0 0 0;5 2 0 0 0 0;6 2 0 0 0 0;7 2 0 0 0 0;8 2 0 0 0 0;	1864.63	6	47.9057	36.8954	68.3532	7	0.00099	0.27505	0.91667	0.67857	0	0	0	No	9.75e-42	0	9.75e-42	sp|Q9USU5|GAS2_SCHPO	344	95455100	92574800
cwq_mix2-2_726.18064.18064.3.0.dta	cwq_mix2-2_726.18064.18064.3.0.dta	cwq_mix2-2_726	18064	5160.54	3275.38	1092.46	3	1	KGVLQATJMTYGK		1410.74	9 2 0 0 0 0	(N(N(H(H(H)(H))(H(H(H))(H(H))))))	304	0 1 0 0 0 0;0 2 0 0 0 0;1 2 0 0 0 0;2 2 0 0 0 0;3 2 0 0 0 0;4 2 0 0 0 0;5 2 0 0 0 0;6 2 0 0 0 0;7 2 0 0 0 0;8 2 0 0 0 0;	1864.63	8	41.8713	26.3461	70.7037	7	0.00398	1.21463	1	0.66667	0	0	0	No	2.25e-43	0.00247647	0.00247647	sp|O59866|OSTB_SCHPO	275	32150900	33967900
cwq_mix2-2_726.18069.18069.3.0.dta	cwq_mix2-2_726.18069.18069.3.0.dta	cwq_mix2-2_726	18069	5161.98	4044.54	1348.85	3	1	JDTQFYIK		1028.5	15 2 0 0 0 1	(N(N(H(H(H(H(H(H(H))))))(H(H(H(H(H(H(H(H(aH))))))))))))	7895	0 1 0 0 0 0;0 2 0 0 0 0;1 2 0 0 0 0;2 2 0 0 0 0;3 2 0 0 0 0;4 2 0 0 0 0;5 2 0 0 0 0;6 2 0 0 0 0;7 2 0 0 0 0;8 2 0 0 0 0;9 2 0 0 0 0;9 2 0 0 0 1;10 2 0 0 0 0;10 2 0 0 0 1;11 2 0 0 0 0;11 2 0 0 0 1;12 2 0 0 0 0;12 2 0 0 0 1;13 2 0 0 0 0;13 2 0 0 0 1;14 2 0 0 0 0;14 2 0 0 0 1;15 2 0 0 0 0;	3016.03	1	75.8738	60.5941	104.25	7	0.00644	1.59283	0.64	1.14286	0	0	0	No	6.08e-66	0	6.08e-66	sp|Q9USU5|GAS2_SCHPO	34	296437000	315682000
cwq_mix2-2_726.18109.18109.3.0.dta	cwq_mix2-2_726.18109.18109.3.0.dta	cwq_mix2-2_726	18109	5172.63	3882.49	1294.83	3	1	JDTQFYIK		1028.5	14 2 0 0 0 1	(N(N(H(H(H)(H(H(H))))(H(H(H(H(H(H(aH(H(H))))))))))))	7471	0 1 0 0 0 0;0 2 0 0 0 0;1 2 0 0 0 0;2 2 0 0 0 0;3 2 0 0 0 0;4 2 0 0 0 0;5 2 0 0 0 0;6 2 0 0 0 0;7 2 0 0 0 0;7 2 0 0 0 1;8 2 0 0 0 0;8 2 0 0 0 1;9 2 0 0 0 0;9 2 0 0 0 1;10 2 0 0 0 0;10 2 0 0 0 1;11 2 0 0 0 0;11 2 0 0 0 1;12 2 0 0 0 0;12 2 0 0 0 1;13 2 0 0 0 1;	2853.98	1	61.0649	45.3674	90.2174	7	0.00749	1.92961	0.69565	1.07143	0	0	0	No	2.6e-56	0	2.6e-56	sp|Q9USU5|GAS2_SCHPO	34	31862300	30246000
cwq_mix2-2_726.18144.18144.3.0.dta	cwq_mix2-2_726.18144.18144.3.0.dta	cwq_mix2-2_726	18144	5182	3541.36	1181.12	3	1	JVTAMWK		849.429	13 2 0 0 0 1	(N(N(H(H(H)(H(H(H(H)))))(H(H(H(H(H(H(aH))))))))))	6798	0 1 0 0 0 0;0 2 0 0 0 0;1 2 0 0 0 0;2 2 0 0 0 0;3 2 0 0 0 0;4 2 0 0 0 0;5 2 0 0 0 0;6 2 0 0 0 0;7 2 0 0 0 0;7 2 0 0 0 1;8 2 0 0 0 0;8 2 0 0 0 1;9 2 0 0 0 0;9 2 0 0 0 1;10 2 0 0 0 0;10 2 0 0 0 1;11 2 0 0 0 0;11 2 0 0 0 1;12 2 0 0 0 0;12 2 0 0 0 1;13 2 0 0 0 0;	2691.92	1	50.7965	43.9327	63.5437	7	0.00245	0.69102	0.65217	1.16667	0	0	0	No	1.02e-38	0	1.02e-38	sp|Q96WW4|YNI7_SCHPO	99	35269900	27895000
cwq_mix2-2_726.18156.18156.3.0.dta	cwq_mix2-2_726.18156.18156.3.0.dta	cwq_mix2-2_726	18156	5185.22	3113.33	1038.45	3	1	KGVLQATJMTYGK		1410.74	8 2 0 0 0 0	(N(N(H(H(H))(H(H)(H(H(H)))))))	180	0 1 0 0 0 0;0 2 0 0 0 0;1 2 0 0 0 0;2 2 0 0 0 0;3 2 0 0 0 0;4 2 0 0 0 0;5 2 0 0 0 0;6 2 0 0 0 0;7 2 0 0 0 0;	1702.58	8	77.8772	83.1143	68.151	7	0.00295	0.94715	0.90909	1.08333	0	0	0	No	1.3e-41	0	1.3e-41	sp|O59866|OSTB_SCHPO	275	1467950000	1652090000
cwq_mix2-2_726.18197.18197.3.1.dta	cwq_mix2-2_726.18197.18197.3.1.dta	cwq_mix2-2_726	18197	5196.21	3703.41	1235.14	3	1	JVTAMWK		849.429	14 2 0 0 0 1	(N(N(H(H(H(H)))(H(H(H(H(H(H)))))(H(aH(H(H(H)))))))))	7365	0 1 0 0 0 0;0 2 0 0 0 0;1 2 0 0 0 0;2 2 0 0 0 0;3 2 0 0 0 0;3 2 0 0 0 1;4 2 0 0 0 0;4 2 0 0 0 1;5 2 0 0 0 0;5 2 0 0 0 1;6 2 0 0 0 0;6 2 0 0 0 1;7 2 0 0 0 0;7 2 0 0 0 1;8 2 0 0 0 0;8 2 0 0 0 1;9 2 0 0 0 0;9 2 0 0 0 1;10 2 0 0 0 0;10 2 0 0 0 1;11 2 0 0 0 0;11 2 0 0 0 1;12 2 0 0 0 1;13 2 0 0 0 1;	2853.98	1	46.8473	37.2139	64.7378	7	0.00482	1.30169	0.61538	1.16667	0	0	0	No	2.22e-39	0	2.22e-39	sp|Q96WW4|YNI7_SCHPO	99	12889000	10519300
cwq_mix2-2_726.18198.18198.3.0.dta	cwq_mix2-2_726.18198.18198.3.0.dta	cwq_mix2-2_726	18198	5196.48	3275.38	1092.46	3	1	KGVLQATJMTYGK		1410.74	9 2 0 0 0 0	(N(N(H(H)(H(H)(H(H(H(H(H)))))))))	289	0 1 0 0 0 0;0 2 0 0 0 0;1 2 0 0 0 0;2 2 0 0 0 0;3 2 0 0 0 0;4 2 0 0 0 0;5 2 0 0 0 0;6 2 0 0 0 0;7 2 0 0 0 0;8 2 0 0 0 0;	1864.63	8	36.0059	20.2539	65.2597	7	0.00287	0.87665	0.91667	0.54167	0	0	0	No	9.96e-40	0.0053357	0.0053357	sp|O59866|OSTB_SCHPO	275	32150900	33967900
cwq_mix2-2_726.18220.18220.3.0.dta	cwq_mix2-2_726.18220.18220.3.0.dta	cwq_mix2-2_726	18220	5202.4	3541.36	1181.12	3	1	JVTAMWK		849.429	13 2 0 0 0 1	(N(N(H(H(H))(H(H(H(H(H))))(H(H(H(aH(H(H))))))))))	9618	0 1 0 0 0 0;0 2 0 0 0 0;1 2 0 0 0 0;2 2 0 0 0 0;3 2 0 0 0 0;4 2 0 0 0 0;5 2 0 0 0 0;5 2 0 0 0 1;6 2 0 0 0 0;6 2 0 0 0 1;7 2 0 0 0 0;7 2 0 0 0 1;8 2 0 0 0 0;8 2 0 0 0 1;9 2 0 0 0 0;9 2 0 0 0 1;10 2 0 0 0 0;10 2 0 0 0 1;11 2 0 0 0 0;11 2 0 0 0 1;12 2 0 0 0 1;	2691.92	1	47.3779	34.3882	71.5014	7	0.00333	0.94092	0.69565	1.16667	0	0	0	No	8.06e-44	0.00059312	0.00059312	sp|Q96WW4|YNI7_SCHPO	99	35269900	27895000
cwq_mix2-2_726.18228.18228.3.0.dta	cwq_mix2-2_726.18228.18228.3.0.dta	cwq_mix2-2_726	18228	5204.45	3113.33	1038.45	3	1	KGVLQATJMTYGK		1410.74	8 2 0 0 0 0	(N(N(H(H)(H(H)(H(H(H(H))))))))	181	0 1 0 0 0 0;0 2 0 0 0 0;1 2 0 0 0 0;2 2 0 0 0 0;3 2 0 0 0 0;4 2 0 0 0 0;5 2 0 0 0 0;6 2 0 0 0 0;7 2 0 0 0 0;	1702.58	8	121.929	133.684	100.098	7	0.00289	0.92692	1	1.20833	0	0	0	No	4.58e-63	0	4.58e-63	sp|O59866|OSTB_SCHPO	275	1467950000	1652090000
cwq_mix2-2_726.18237.18237.2.0.dta	cwq_mix2-2_726.18237.18237.2.0.dta	cwq_mix2-2_726	18237	5207	3113.32	1557.17	2	1	KGVLQATJMTYGK		1410.74	8 2 0 0 0 0	(N(N(H(H(H))(H(H)(H)(H(H))))))	193	0 1 0 0 0 0;0 2 0 0 0 0;1 2 0 0 0 0;2 2 0 0 0 0;3 2 0 0 0 0;4 2 0 0 0 0;5 2 0 0 0 0;6 2 0 0 0 0;7 2 0 0 0 0;	1702.58	8	37.6409	31.6462	48.7739	7	0.00169	0.5418	1	0.79167	0	0	0	No	7.44e-29	0.00112803	0.00112803	sp|O59866|OSTB_SCHPO	275	29338700	24717600
cwq_mix2-2_726.18246.18246.3.0.dta	cwq_mix2-2_726.18246.18246.3.0.dta	cwq_mix2-2_726	18246	5209.38	3451.41	1151.14	3	1	YVLVSVJK		921.54	12 2 0 0 0 1	(N(N(H(H(H)(H))(H(H(H(H(H(H(H(H(aH))))))))))))	6094	0 1 0 0 0 0;0 2 0 0 0 0;1 2 0 0 0 0;2 2 0 0 0 0;3 2 0 0 0 0;4 2 0 0 0 0;5 2 0 0 0 0;6 2 0 0 0 0;7 2 0 0 0 0;8 2 0 0 0 0;9 2 0 0 0 0;9 2 0 0 0 1;10 2 0 0 0 0;10 2 0 0 0 1;11 2 0 0 0 0;11 2 0 0 0 1;12 2 0 0 0 0;	2529.87	7	42.6642	31.0499	64.2336	7	-0.00035	-0.1024	0.73684	0.71429	0	0	0	No	4.45e-39	0.00154879	0.00154879	sp|O14073|YEA8_SCHPO	136	18928400	18775000
cwq_mix2-2_726.18258.18258.2.0.dta	cwq_mix2-2_726.18258.18258.2.0.dta	cwq_mix2-2_726	18258	5212.62	3088.26	1544.64	2	1	QSIALYAJDTK		1223.63	9 2 0 0 0 0	(N(N(H(H(H(H))(H(H(H(H(H)))))))))	298	0 1 0 0 0 0;0 2 0 0 0 0;1 2 0 0 0 0;2 2 0 0 0 0;3 2 0 0 0 0;4 2 0 0 0 0;5 2 0 0 0 0;6 2 0 0 0 0;7 2 0 0 0 0;8 2 0 0 0 0;	1864.63	8	60.4763	61.2249	59.0859	7	0.00241	0.78146	1	1	0	0	0	No	1.03e-35	0	1.03e-35	sp|P87113|ERG2_SCHPO	50	19300500	19827500
cwq_mix2-2_726.18284.18284.3.0.dta	cwq_mix2-2_726.18284.18284.3.0.dta	cwq_mix2-2_726	18284	5219.27	3088.26	1030.09	3	1	QSIALYAJDTK		1223.63	9 2 0 0 0 0	(N(N(H(H)(H(H(H(H)))(H(H(H)))))))	290	0 1 0 0 0 0;0 2 0 0 0 0;1 2 0 0 0 0;2 2 0 0 0 0;3 2 0 0 0 0;4 2 0 0 0 0;5 2 0 0 0 0;6 2 0 0 0 0;7 2 0 0 0 0;8 2 0 0 0 0;	1864.63	8	53.0465	52.5406	53.9861	6	0.00248	0.80251	0.83333	0.9	0	0	0	No	1.93e-32	0	1.93e-32	sp|P87113|ERG2_SCHPO	50	27604800	63631300
cwq_mix2-2_726.18295.18295.3.0.dta	cwq_mix2-2_726.18295.18295.3.0.dta	cwq_mix2-2_726	18295	5222.21	3113.33	1038.45	3	1	KGVLQATJMTYGK		1410.74	8 2 0 0 0 0	(N(N(H(H(H(H(H(H(H(H))))))))))	179	0 1 0 0 0 0;0 2 0 0 0 0;1 2 0 0 0 0;2 2 0 0 0 0;3 2 0 0 0 0;4 2 0 0 0 0;5 2 0 0 0 0;6 2 0 0 0 0;7 2 0 0 0 0;	1702.58	8	124.138	132.843	107.97	7	0.00272	0.87392	1	1.16667	0	0	0	No	2.14e-68	0	2.14e-68	sp|O59866|OSTB_SCHPO	275	1467950000	1652090000
cwq_mix2-2_726.18309.18309.3.0.dta	cwq_mix2-2_726.18309.18309.3.0.dta	cwq_mix2-2_726	18309	5225.93	3541.35	1181.12	3	1	JVTAMWK		849.429	13 2 0 0 0 1	(N(N(H(aH(H(H)))(H(H(H(H(H))))(H(H(H(H(H)))))))))	6604	0 1 0 0 0 0;0 2 0 0 0 0;1 2 0 0 0 0;1 2 0 0 0 1;2 2 0 0 0 0;2 2 0 0 0 1;3 2 0 0 0 0;3 2 0 0 0 1;4 2 0 0 0 0;4 2 0 0 0 1;5 2 0 0 0 0;5 2 0 0 0 1;6 2 0 0 0 0;6 2 0 0 0 1;7 2 0 0 0 0;7 2 0 0 0 1;8 2 0 0 0 0;8 2 0 0 0 1;9 2 0 0 0 0;9 2 0 0 0 1;10 2 0 0 0 0;10 2 0 0 0 1;11 2 0 0 0 0;11 2 0 0 0 1;12 2 0 0 0 1;	2691.92	1	51.0008	26.3401	96.7993	9	0.00029	0.08193	0.88889	1.08333	0	0	0	No	7.4e-61	0.00247647	0.00247647	sp|Q96WW4|YNI7_SCHPO	99	35269900	27895000
cwq_mix2-2_726.18310.18310.3.0.dta	cwq_mix2-2_726.18310.18310.3.0.dta	cwq_mix2-2_726	18310	5226.21	3558.38	1186.8	3	1	JDTQFYIK		1028.5	12 2 0 0 0 1	(N(N(H(H(H)(H))(H(H(H(H(H(H(H(H(aH))))))))))))	6094	0 1 0 0 0 0;0 2 0 0 0 0;1 2 0 0 0 0;2 2 0 0 0 0;3 2 0 0 0 0;4 2 0 0 0 0;5 2 0 0 0 0;6 2 0 0 0 0;7 2 0 0 0 0;8 2 0 0 0 0;9 2 0 0 0 0;9 2 0 0 0 1;10 2 0 0 0 0;10 2 0 0 0 1;11 2 0 0 0 0;11 2 0 0 0 1;12 2 0 0 0 0;	2529.87	1	54.8875	42.2598	78.3388	7	0.00672	1.88838	0.73684	1.07143	0	0	0	No	2.03e-48	0	2.03e-48	sp|Q9USU5|GAS2_SCHPO	34	33172900	29634100
cwq_mix2-2_726.18329.18329.2.0.dta	cwq_mix2-2_726.18329.18329.2.0.dta	cwq_mix2-2_726	18329	5231.25	3088.26	1544.64	2	1	QSIALYAJDTK		1223.63	9 2 0 0 0 0	(N(N(H(H(H(H)))(H(H(H(H(H))))))))	287	0 1 0 0 0 0;0 2 0 0 0 0;1 2 0 0 0 0;2 2 0 0 0 0;3 2 0 0 0 0;4 2 0 0 0 0;5 2 0 0 0 0;6 2 0 0 0 0;7 2 0 0 0 0;8 2 0 0 0 0;	1864.63	8	85.3568	93.461	70.3063	7	0.00365	1.18104	1	1.25	0	0	0	No	3.22e-43	0	3.22e-43	sp|P87113|ERG2_SCHPO	50	19300500	19827500
cwq_mix2-2_726.18331.18331.3.0.dta	cwq_mix2-2_726.18331.18331.3.0.dta	cwq_mix2-2_726	18331	5231.86	3379.31	1127.11	3	1	JVTAMWK		849.429	12 2 0 0 0 1	(N(N(H(H(H(H)))(H(H(H(H(H(H(H(H(aH))))))))))))	5989	0 1 0 0 0 0;0 2 0 0 0 0;1 2 0 0 0 0;2 2 0 0 0 0;3 2 0 0 0 0;4 2 0 0 0 0;5 2 0 0 0 0;6 2 0 0 0 0;7 2 0 0 0 0;8 2 0 0 0 0;9 2 0 0 0 0;9 2 0 0 0 1;10 2 0 0 0 0;10 2 0 0 0 1;11 2 0 0 0 0;11 2 0 0 0 1;12 2 0 0 0 0;	2529.87	1	32.4218	27.3284	41.8809	7	0.00473	1.39957	0.63158	1.08333	0	0	0	No	1.97e-24	0.00247647	0.00247647	sp|Q96WW4|YNI7_SCHPO	99	38050600	35736100
cwq_mix2-2_726.18350.18350.3.0.dta	cwq_mix2-2_726.18350.18350.3.0.dta	cwq_mix2-2_726	18350	5236.87	3105.29	1035.77	3	1	QSIALYAJDTK		1223.63	8 2 0 0 0 1	(N(N(H(H(H(H(H(H(H(H(aH)))))))))))	2546	0 1 0 0 0 0;0 2 0 0 0 0;1 2 0 0 0 0;2 2 0 0 0 0;3 2 0 0 0 0;4 2 0 0 0 0;5 2 0 0 0 0;6 2 0 0 0 0;7 2 0 0 0 0;8 2 0 0 0 0;	1881.66	8	91.5985	85.2197	103.445	7	0.00564	1.81699	1	1.05	0	0	0	No	2.7e-65	0	2.7e-65	sp|P87113|ERG2_SCHPO	50	168695000	230991000
cwq_mix2-2_726.18362.18362.3.0.dta	cwq_mix2-2_726.18362.18362.3.0.dta	cwq_mix2-2_726	18362	5239.89	3113.32	1038.45	3	1	KGVLQATJMTYGK		1410.74	8 2 0 0 0 0	(N(N(H(H(H(H)))(H(H(H(H)))))))	183	0 1 0 0 0 0;0 2 0 0 0 0;1 2 0 0 0 0;2 2 0 0 0 0;3 2 0 0 0 0;4 2 0 0 0 0;5 2 0 0 0 0;6 2 0 0 0 0;7 2 0 0 0 0;	1702.58	8	134.396	145.242	114.252	7	0.00267	0.85657	1	1.25	0	0	0	No	1.46e-72	0	1.46e-72	sp|O59866|OSTB_SCHPO	275	1467950000	1652090000
cwq_mix2-2_726.18365.18365.2.0.dta	cwq_mix2-2_726.18365.18365.2.0.dta	cwq_mix2-2_726	18365	5240.79	3113.33	1557.17	2	1	KGVLQATJMTYGK		1410.74	8 2 0 0 0 0	(N(N(H(H(H)(H))(H(H(H(H)))))))	186	0 1 0 0 0 0;0 2 0 0 0 0;1 2 0 0 0 0;2 2 0 0 0 0;3 2 0 0 0 0;4 2 0 0 0 0;5 2 0 0 0 0;6 2 0 0 0 0;7 2 0 0 0 0;	1702.58	8	72.2328	80.3185	57.2164	7	0.00326	1.04865	1	1.125	0	0	0	No	1.97e-34	0	1.97e-34	sp|O59866|OSTB_SCHPO	275	29338700	24717600
cwq_mix2-2_726.18384.18384.3.0.dta	cwq_mix2-2_726.18384.18384.3.0.dta	cwq_mix2-2_726	18384	5245.77	3558.38	1186.8	3	1	JDTQFYIK		1028.5	12 2 0 0 0 1	(N(N(H(H(H(H)))(H(H(H(H(H(H(aH(H(H))))))))))))	5999	0 1 0 0 0 0;0 2 0 0 0 0;1 2 0 0 0 0;2 2 0 0 0 0;3 2 0 0 0 0;4 2 0 0 0 0;5 2 0 0 0 0;6 2 0 0 0 0;7 2 0 0 0 0;7 2 0 0 0 1;8 2 0 0 0 0;8 2 0 0 0 1;9 2 0 0 0 0;9 2 0 0 0 1;10 2 0 0 0 0;10 2 0 0 0 1;11 2 0 0 0 1;	2529.87	1	60.8327	50.1215	80.725	7	0.00728	2.04688	0.73684	1.21429	0	0	0	No	3.79e-50	0	3.79e-50	sp|Q9USU5|GAS2_SCHPO	34	33172900	29634100
cwq_mix2-2_726.18423.18423.2.0.dta	cwq_mix2-2_726.18423.18423.2.0.dta	cwq_mix2-2_726	18423	5256.51	2926.21	1463.61	2	1	QSIALYAJDTK		1223.63	8 2 0 0 0 0	(N(N(H(H(H(H(H(H(H(H))))))))))	179	0 1 0 0 0 0;0 2 0 0 0 0;1 2 0 0 0 0;2 2 0 0 0 0;3 2 0 0 0 0;4 2 0 0 0 0;5 2 0 0 0 0;6 2 0 0 0 0;7 2 0 0 0 0;	1702.58	8	92.1103	105.634	66.995	7	0.00328	1.12118	1	1.25	0	0	0	No	6.04e-41	0	6.04e-41	sp|P87113|ERG2_SCHPO	50	66474400	67666600
cwq_mix2-2_726.18427.18427.3.0.dta	cwq_mix2-2_726.18427.18427.3.0.dta	cwq_mix2-2_726	18427	5257.46	3113.32	1038.45	3	1	KGVLQATJMTYGK		1410.74	8 2 0 0 0 0	(N(N(H(H(H(H)))(H(H)(H)(H)))))	182	0 1 0 0 0 0;0 2 0 0 0 0;1 2 0 0 0 0;2 2 0 0 0 0;3 2 0 0 0 0;4 2 0 0 0 0;5 2 0 0 0 0;6 2 0 0 0 0;7 2 0 0 0 0;	1702.58	8	116.311	127.004	96.4532	7	0.00226	0.72649	1	1.20833	0	0	0	No	1.34e-60	0	1.34e-60	sp|O59866|OSTB_SCHPO	275	1471910000	1654750000
cwq_mix2-2_726.18429.18429.3.0.dta	cwq_mix2-2_726.18429.18429.3.0.dta	cwq_mix2-2_726	18429	5258.07	3379.3	1127.11	3	1	JVTAMWK		849.429	12 2 0 0 0 1	(N(N(H(H(H(H)))(H(H(H(H(H(H(H(H(aH))))))))))))	5989	0 1 0 0 0 0;0 2 0 0 0 0;1 2 0 0 0 0;2 2 0 0 0 0;3 2 0 0 0 0;4 2 0 0 0 0;5 2 0 0 0 0;6 2 0 0 0 0;7 2 0 0 0 0;8 2 0 0 0 0;9 2 0 0 0 0;9 2 0 0 0 1;10 2 0 0 0 0;10 2 0 0 0 1;11 2 0 0 0 0;11 2 0 0 0 1;12 2 0 0 0 0;	2529.87	1	61.5612	55.0468	73.6594	7	0.00274	0.8101	0.73684	1.41667	0	0	0	No	2.22e-45	0	2.22e-45	sp|Q96WW4|YNI7_SCHPO	99	38050600	35736100
cwq_mix2-2_726.18440.18440.3.0.dta	cwq_mix2-2_726.18440.18440.3.0.dta	cwq_mix2-2_726	18440	5261.01	3105.3	1035.77	3	1	QSIALYAJDTK		1223.63	8 2 0 0 0 1	(N(N(H(H(H(H(H(H(H(H(aH)))))))))))	2546	0 1 0 0 0 0;0 2 0 0 0 0;1 2 0 0 0 0;2 2 0 0 0 0;3 2 0 0 0 0;4 2 0 0 0 0;5 2 0 0 0 0;6 2 0 0 0 0;7 2 0 0 0 0;8 2 0 0 0 0;	1881.66	8	47.4892	39.3013	62.6955	7	0.00795	2.56088	0.91667	0.8	0	0	0	No	3.21e-38	0	3.21e-38	sp|P87113|ERG2_SCHPO	50	179139000	249162000
cwq_mix2-2_726.18471.18471.3.0.dta	cwq_mix2-2_726.18471.18471.3.0.dta	cwq_mix2-2_726	18471	5269.31	2926.21	976.075	3	1	QSIALYAJDTK		1223.63	8 2 0 0 0 0	(N(N(H(H(H))(H(H)(H)(H(H))))))	193	0 1 0 0 0 0;0 2 0 0 0 0;1 2 0 0 0 0;2 2 0 0 0 0;3 2 0 0 0 0;4 2 0 0 0 0;5 2 0 0 0 0;6 2 0 0 0 0;7 2 0 0 0 0;	1702.58	8	99.0972	106.06	86.1669	7	0.00222	0.75859	1	1.15	0	0	0	No	9.1e-54	0	9.1e-54	sp|P87113|ERG2_SCHPO	50	97934200	140915000
cwq_mix2-2_726.18493.18493.2.1.dta	cwq_mix2-2_726.18493.18493.2.1.dta	cwq_mix2-2_726	18493	5275.26	2927.21	1464.11	2	1	QSIALYAJDTK		1223.63	6 2 0 0 1 1	(N(F)(N(H(H)(H(H)(H(H(aH)))))))	1935	0 1 0 0 0 0;0 1 0 0 1 0;0 2 0 0 0 0;0 2 0 0 1 0;1 2 0 0 0 0;1 2 0 0 1 0;2 2 0 0 0 0;2 2 0 0 1 0;3 2 0 0 0 0;3 2 0 0 1 0;4 2 0 0 0 0;4 2 0 0 0 1;4 2 0 0 1 0;4 2 0 0 1 1;5 2 0 0 0 0;5 2 0 0 0 1;5 2 0 0 1 0;5 2 0 0 1 1;6 2 0 0 0 0;6 2 0 0 0 1;6 2 0 0 1 0;	1703.61	8	80.6686	107.61	30.6339	7	-0.02524	-8.62207	0.43478	1.15	0	0	0	No	2.63e-17	0	2.63e-17	sp|P87113|ERG2_SCHPO	50	64673000	62939700
cwq_mix2-2_726.18494.18494.3.0.dta	cwq_mix2-2_726.18494.18494.3.0.dta	cwq_mix2-2_726	18494	5275.54	3113.32	1038.45	3	1	KGVLQATJMTYGK		1410.74	8 2 0 0 0 0	(N(N(H(H(H(H)))(H(H(H(H)))))))	183	0 1 0 0 0 0;0 2 0 0 0 0;1 2 0 0 0 0;2 2 0 0 0 0;3 2 0 0 0 0;4 2 0 0 0 0;5 2 0 0 0 0;6 2 0 0 0 0;7 2 0 0 0 0;	1702.58	8	86.0494	90.8137	77.2014	7	0.00246	0.79009	0.90909	1.08333	0	0	0	No	7.56e-48	0	7.56e-48	sp|O59866|OSTB_SCHPO	275	1480660000	14632600
cwq_mix2-2_726.18537.18537.3.0.dta	cwq_mix2-2_726.18537.18537.3.0.dta	cwq_mix2-2_726	18537	5287.1	2926.21	976.075	3	1	QSIALYAJDTK		1223.63	8 2 0 0 0 0	(N(N(H(H(H)(H(H(H(H(H)))))))))	194	0 1 0 0 0 0;0 2 0 0 0 0;1 2 0 0 0 0;2 2 0 0 0 0;3 2 0 0 0 0;4 2 0 0 0 0;5 2 0 0 0 0;6 2 0 0 0 0;7 2 0 0 0 0;	1702.58	8	64.4872	74.0253	46.7736	6	0.00225	0.76987	0.81818	1	0	0	0	No	1.24e-27	0	1.24e-27	sp|P87113|ERG2_SCHPO	50	97934200	140915000
cwq_mix2-2_726.18559.18559.2.0.dta	cwq_mix2-2_726.18559.18559.2.0.dta	cwq_mix2-2_726	18559	5293.03	2926.21	1463.61	2	1	QSIALYAJDTK		1223.63	8 2 0 0 0 0	(N(N(H(H(H))(H(H)(H(H(H)))))))	180	0 1 0 0 0 0;0 2 0 0 0 0;1 2 0 0 0 0;2 2 0 0 0 0;3 2 0 0 0 0;4 2 0 0 0 0;5 2 0 0 0 0;6 2 0 0 0 0;7 2 0 0 0 0;	1702.58	8	74.1616	79.1747	64.8515	7	0.00354	1.21071	1	1.1	0	0	0	No	1.93e-39	0	1.93e-39	sp|P87113|ERG2_SCHPO	50	66603500	67878400
cwq_mix2-2_726.18561.18561.3.0.dta	cwq_mix2-2_726.18561.18561.3.0.dta	cwq_mix2-2_726	18561	5293.64	3113.33	1038.45	3	1	KGVLQATJMTYGK		1410.74	8 2 0 0 0 0	(N(N(H(H(H(H)))(H(H(H(H)))))))	183	0 1 0 0 0 0;0 2 0 0 0 0;1 2 0 0 0 0;2 2 0 0 0 0;3 2 0 0 0 0;4 2 0 0 0 0;5 2 0 0 0 0;6 2 0 0 0 0;7 2 0 0 0 0;	1702.58	8	32.4401	17.9841	59.287	7	0.00359	1.1524	0.90909	0.54167	0	0	0	No	8.08e-36	0.00552486	0.00552486	sp|O59866|OSTB_SCHPO	275	2216890	11341400
cwq_mix2-2_726.18570.18570.3.0.dta	cwq_mix2-2_726.18570.18570.3.0.dta	cwq_mix2-2_726	18570	5296.02	2943.24	981.751	3	1	QSIALYAJDTK		1223.63	7 2 0 0 0 1	(N(N(H(H(H(H(H(H(H(aH))))))))))	1944	0 1 0 0 0 0;0 2 0 0 0 0;1 2 0 0 0 0;2 2 0 0 0 0;3 2 0 0 0 0;4 2 0 0 0 0;5 2 0 0 0 0;6 2 0 0 0 0;7 2 0 0 0 0;	1719.61	8	75.7575	69.6086	87.1768	7	0.00407	1.38376	1	0.95	0	0	0	No	2.03e-54	0	2.03e-54	sp|P87113|ERG2_SCHPO	50	253076000	274330000
cwq_mix2-2_726.18635.18635.3.0.dta	cwq_mix2-2_726.18635.18635.3.0.dta	cwq_mix2-2_726	18635	5313.77	2951.27	984.429	3	1	KGVLQATJMTYGK		1410.74	7 2 0 0 0 0	(N(N(H(H(H)(H))(H(H)(H)))))	98	0 1 0 0 0 0;0 2 0 0 0 0;1 2 0 0 0 0;2 2 0 0 0 0;3 2 0 0 0 0;4 2 0 0 0 0;5 2 0 0 0 0;6 2 0 0 0 0;	1540.53	8	55.8588	56.3295	54.9846	7	0.00298	1.01117	0.9	1	0	0	0	No	5.1e-33	0	5.1e-33	sp|O59866|OSTB_SCHPO	275	70451700	34682100
cwq_mix2-2_726.18685.18685.2.0.dta	cwq_mix2-2_726.18685.18685.2.0.dta	cwq_mix2-2_726	18685	5327.62	2764.16	1382.58	2	1	QSIALYAJDTK		1223.63	7 2 0 0 0 0	(N(N(H(H(H))(H(H)(H(H))))))	108	0 1 0 0 0 0;0 2 0 0 0 0;1 2 0 0 0 0;2 2 0 0 0 0;3 2 0 0 0 0;4 2 0 0 0 0;5 2 0 0 0 0;6 2 0 0 0 0;	1540.53	8	73.4395	84.4863	52.924	7	0.00321	1.1621	1	1.2	0	0	0	No	1.04e-31	0	1.04e-31	sp|P87113|ERG2_SCHPO	50	19540500	15871300
cwq_mix2-2_726.18701.18701.3.0.dta	cwq_mix2-2_726.18701.18701.3.0.dta	cwq_mix2-2_726	18701	5331.9	2951.27	984.429	3	1	KGVLQATJMTYGK		1410.74	7 2 0 0 0 0	(N(N(H(H(H))(H(H)(H)(H)))))	99	0 1 0 0 0 0;0 2 0 0 0 0;1 2 0 0 0 0;2 2 0 0 0 0;3 2 0 0 0 0;4 2 0 0 0 0;5 2 0 0 0 0;6 2 0 0 0 0;	1540.53	8	32.8228	19.0159	58.4641	7	0.00309	1.04674	0.9	0.625	0	0	0	No	2.9e-35	0.00552486	0.00552486	sp|O59866|OSTB_SCHPO	275	3007450	34682100
cwq_mix2-2_726.18733.18733.3.0.dta	cwq_mix2-2_726.18733.18733.3.0.dta	cwq_mix2-2_726	18733	5340.54	2764.16	922.057	3	1	QSIALYAJDTK		1223.63	7 2 0 0 0 0	(N(N(H(H(H))(H(H(H(H)))))))	109	0 1 0 0 0 0;0 2 0 0 0 0;1 2 0 0 0 0;2 2 0 0 0 0;3 2 0 0 0 0;4 2 0 0 0 0;5 2 0 0 0 0;6 2 0 0 0 0;	1540.53	8	43.1701	36.1691	56.1719	7	0.00198	0.71603	1	0.7	0	0	0	No	1.15e-33	0	1.15e-33	sp|P87113|ERG2_SCHPO	50	19990800	23114800
cwq_mix2-2_726.18740.18740.3.0.dta	cwq_mix2-2_726.18740.18740.3.0.dta	cwq_mix2-2_726	18740	5342.73	4530.79	1510.94	3	1	IIYNHJSSISDIR		1531.79	16 2 0 0 0 0	(N(N(H(H(H(H(H(H)))))(H(H(H(H(H))))(H(H(H(H(H)))))))))	1086	0 1 0 0 0 0;0 2 0 0 0 0;1 2 0 0 0 0;2 2 0 0 0 0;3 2 0 0 0 0;4 2 0 0 0 0;5 2 0 0 0 0;6 2 0 0 0 0;7 2 0 0 0 0;8 2 0 0 0 0;9 2 0 0 0 0;10 2 0 0 0 0;11 2 0 0 0 0;12 2 0 0 0 0;13 2 0 0 0 0;14 2 0 0 0 0;15 2 0 0 0 0;	2999	6	51.5599	35.9403	80.5676	7	0.00401	0.88601	0.78947	0.75	0	0	0	No	5.63e-50	0	5.63e-50	sp|Q9P778|DPP5_SCHPO	126	27112100	25204500
cwq_mix2-2_726.18747.18747.3.0.dta	cwq_mix2-2_726.18747.18747.3.0.dta	cwq_mix2-2_726	18747	5344.6	3715.49	1239.17	3	1	TYYGNGGJTTDTEALQK		1832.83	6 2 0 0 1 2	(N(F)(N(H(H)(H(H)(H(aH(aH(H))))))))	14505	0 1 0 0 0 0;0 1 0 0 1 0;0 2 0 0 0 0;0 2 0 0 1 0;1 2 0 0 0 0;1 2 0 0 1 0;2 2 0 0 0 0;2 2 0 0 1 0;3 2 0 0 0 0;3 2 0 0 0 1;3 2 0 0 0 2;3 2 0 0 1 0;3 2 0 0 1 1;3 2 0 0 1 2;4 2 0 0 0 0;4 2 0 0 0 1;4 2 0 0 0 2;4 2 0 0 1 0;4 2 0 0 1 1;4 2 0 0 1 2;5 2 0 0 0 0;5 2 0 0 0 1;5 2 0 0 0 2;5 2 0 0 1 0;5 2 0 0 1 1;5 2 0 0 1 2;6 2 0 0 0 2;	1882.69	8	16.8626	18.054	14.65	7	-0.0289	-7.77801	0.34483	0.5	0	0	0	No	3.35e-05	0.00552486	0.00555816	sp|Q96WU9|YJO6_SCHPO	83	17455500	304231
cwq_mix2-2_726.18754.18754.2.0.dta	cwq_mix2-2_726.18754.18754.2.0.dta	cwq_mix2-2_726	18754	5346.41	2764.16	1382.58	2	1	QSIALYAJDTK		1223.63	7 2 0 0 0 0	(N(N(H(H(H))(H(H)(H)(H)))))	99	0 1 0 0 0 0;0 2 0 0 0 0;1 2 0 0 0 0;2 2 0 0 0 0;3 2 0 0 0 0;4 2 0 0 0 0;5 2 0 0 0 0;6 2 0 0 0 0;	1540.53	8	87.1763	103.068	57.6632	7	0.00296	1.07093	1	1.2	0	0	0	No	1.15e-34	0	1.15e-34	sp|P87113|ERG2_SCHPO	50	19540500	15871300
cwq_mix2-2_726.18788.18788.3.0.dta	cwq_mix2-2_726.18788.18788.3.0.dta	cwq_mix2-2_726	18788	5355.63	3072.23	1024.75	3	1	JDTQFYIK		1028.5	9 2 0 0 0 1	(N(N(H(H)(H(H(H(H(H(H(H(aH)))))))))))	3207	0 1 0 0 0 0;0 2 0 0 0 0;1 2 0 0 0 0;2 2 0 0 0 0;3 2 0 0 0 0;4 2 0 0 0 0;5 2 0 0 0 0;6 2 0 0 0 0;7 2 0 0 0 0;8 2 0 0 0 0;8 2 0 0 0 1;9 2 0 0 0 0;	2043.71	1	45.6621	38.9993	58.0358	7	0.00913	2.97174	0.78571	1.07143	0	0	0	No	6.13e-35	0	6.13e-35	sp|Q9USU5|GAS2_SCHPO	34	11880400	8549480
cwq_mix2-2_726.18844.18844.3.0.dta	cwq_mix2-2_726.18844.18844.3.0.dta	cwq_mix2-2_726	18844	5371.04	4530.8	1510.94	3	1	IIYNHJSSISDIR		1531.79	16 2 0 0 0 0	(N(N(H(H(H(H(H(H(H(H)))))))(H(H(H(H(H(H(H(H)))))))))))	1068	0 1 0 0 0 0;0 2 0 0 0 0;1 2 0 0 0 0;2 2 0 0 0 0;3 2 0 0 0 0;4 2 0 0 0 0;5 2 0 0 0 0;6 2 0 0 0 0;7 2 0 0 0 0;8 2 0 0 0 0;9 2 0 0 0 0;10 2 0 0 0 0;11 2 0 0 0 0;12 2 0 0 0 0;13 2 0 0 0 0;14 2 0 0 0 0;15 2 0 0 0 0;	2999	6	70.3481	56.2143	96.5967	7	0.00556	1.22767	0.78947	0.91667	0	0	0	No	1.01e-60	0	1.01e-60	sp|Q9P778|DPP5_SCHPO	126	27112100	25204500
cwq_mix2-2_726.18945.18945.2.0.dta	cwq_mix2-2_726.18945.18945.2.0.dta	cwq_mix2-2_726	18945	5398.44	2893.14	1447.08	2	1	JDTQFYIK		1028.5	9 2 0 0 0 0	(N(N(H(H(H)(H(H)))(H(H(H(H)))))))	307	0 1 0 0 0 0;0 2 0 0 0 0;1 2 0 0 0 0;2 2 0 0 0 0;3 2 0 0 0 0;4 2 0 0 0 0;5 2 0 0 0 0;6 2 0 0 0 0;7 2 0 0 0 0;8 2 0 0 0 0;	1864.63	1	55.4902	52.8031	60.4805	7	0.00414	1.43006	1	1.28571	0	0	0	No	1.2e-36	0	1.2e-36	sp|Q9USU5|GAS2_SCHPO	34	4522930	3385360
cwq_mix2-2_726.18985.18985.3.0.dta	cwq_mix2-2_726.18985.18985.3.0.dta	cwq_mix2-2_726	18985	5409.18	2910.17	970.728	3	1	JDTQFYIK		1028.5	8 2 0 0 0 1	(N(N(H(H(H(H(H(H(H(H(aH)))))))))))	2546	0 1 0 0 0 0;0 2 0 0 0 0;1 2 0 0 0 0;2 2 0 0 0 0;3 2 0 0 0 0;4 2 0 0 0 0;5 2 0 0 0 0;6 2 0 0 0 0;7 2 0 0 0 0;8 2 0 0 0 0;	1881.66	1	55.6951	46.7776	72.256	7	0.00361	1.2392	0.91667	1.07143	0	0	0	No	2.22e-44	0	2.22e-44	sp|Q9USU5|GAS2_SCHPO	34	17442000	14779500
cwq_mix2-2_726.18996.18996.3.0.dta	cwq_mix2-2_726.18996.18996.3.0.dta	cwq_mix2-2_726	18996	5412.2	2893.14	965.051	3	1	JDTQFYIK		1028.5	9 2 0 0 0 0	(N(N(H(H(H))(H(H(H(H(H(H)))))))))	291	0 1 0 0 0 0;0 2 0 0 0 0;1 2 0 0 0 0;2 2 0 0 0 0;3 2 0 0 0 0;4 2 0 0 0 0;5 2 0 0 0 0;6 2 0 0 0 0;7 2 0 0 0 0;8 2 0 0 0 0;	1864.63	1	24.5573	25.7333	22.3732	5	-0.00054	-0.18514	0.66667	0.92857	0	0	0	No	9.46e-12	0.00247647	0.00247647	sp|Q9USU5|GAS2_SCHPO	34	8016070	6297280
cwq_mix2-2_726.19011.19011.3.0.dta	cwq_mix2-2_726.19011.19011.3.0.dta	cwq_mix2-2_726	19011	5416.35	4206.69	1402.9	3	1	IIYNHJSSISDIR		1531.79	14 2 0 0 0 0	(N(N(H(H(H(H(H(H(H))))))(H(H(H))(H(H(H(H))))))))	944	0 1 0 0 0 0;0 2 0 0 0 0;1 2 0 0 0 0;2 2 0 0 0 0;3 2 0 0 0 0;4 2 0 0 0 0;5 2 0 0 0 0;6 2 0 0 0 0;7 2 0 0 0 0;8 2 0 0 0 0;9 2 0 0 0 0;10 2 0 0 0 0;11 2 0 0 0 0;12 2 0 0 0 0;13 2 0 0 0 0;	2674.9	6	80.8138	58.0016	123.179	7	0.00286	0.68016	0.94118	0.91667	0	0	0	No	1.7e-78	0	1.7e-78	sp|Q9P778|DPP5_SCHPO	126	31058400	27549200
cwq_mix2-2_726.19021.19021.2.0.dta	cwq_mix2-2_726.19021.19021.2.0.dta	cwq_mix2-2_726	19021	5419.08	2893.14	1447.08	2	1	JDTQFYIK		1028.5	9 2 0 0 0 0	(N(N(H(H(H(H)))(H(H(H(H(H))))))))	287	0 1 0 0 0 0;0 2 0 0 0 0;1 2 0 0 0 0;2 2 0 0 0 0;3 2 0 0 0 0;4 2 0 0 0 0;5 2 0 0 0 0;6 2 0 0 0 0;7 2 0 0 0 0;8 2 0 0 0 0;	1864.63	1	32.113	27.3787	40.9053	7	0.0051	1.76257	0.91667	0.92857	0	0	0	No	9.03e-24	0.00247647	0.00247647	sp|Q9USU5|GAS2_SCHPO	34	4522930	3385360
cwq_mix2-2_726.19044.19044.3.0.dta	cwq_mix2-2_726.19044.19044.3.0.dta	cwq_mix2-2_726	19044	5425.4	4044.64	1348.88	3	1	IIYNHJSSISDIR		1531.79	13 2 0 0 0 0	(N(N(H(H(H)(H(H)))(H(H(H))(H(H(H(H)(H))))))))	860	0 1 0 0 0 0;0 2 0 0 0 0;1 2 0 0 0 0;2 2 0 0 0 0;3 2 0 0 0 0;4 2 0 0 0 0;5 2 0 0 0 0;6 2 0 0 0 0;7 2 0 0 0 0;8 2 0 0 0 0;9 2 0 0 0 0;10 2 0 0 0 0;11 2 0 0 0 0;12 2 0 0 0 0;	2512.85	6	72.7507	52.3563	110.626	7	0.0039	0.96539	0.9375	0.91667	0	0	0	No	4.5e-70	0	4.5e-70	sp|Q9P778|DPP5_SCHPO	126	22607800	22007900
cwq_mix2-2_726.19076.19076.3.0.dta	cwq_mix2-2_726.19076.19076.3.0.dta	cwq_mix2-2_726	19076	5434.22	2731.09	911.036	3	1	JVTAMWK		849.429	8 2 0 0 0 1	(N(N(H(H(H(H(H(H(H(H(aH)))))))))))	2546	0 1 0 0 0 0;0 2 0 0 0 0;1 2 0 0 0 0;2 2 0 0 0 0;3 2 0 0 0 0;4 2 0 0 0 0;5 2 0 0 0 0;6 2 0 0 0 0;7 2 0 0 0 0;8 2 0 0 0 0;	1881.66	1	44.2118	34.9869	61.3437	7	0.00302	1.10479	0.91667	1.16667	0	0	0	No	3.12e-37	0.00059312	0.00059312	sp|Q96WW4|YNI7_SCHPO	99	4355830	4372470
cwq_mix2-2_726.19085.19085.3.0.dta	cwq_mix2-2_726.19085.19085.3.0.dta	cwq_mix2-2_726	19085	5436.65	3170.26	1057.42	3	1	JYSHGLAWTEK		1305.62	9 2 0 0 0 0	(N(N(H(H(H(H(H))))(H(H(H(H)))))))	288	0 1 0 0 0 0;0 2 0 0 0 0;1 2 0 0 0 0;2 2 0 0 0 0;3 2 0 0 0 0;4 2 0 0 0 0;5 2 0 0 0 0;6 2 0 0 0 0;7 2 0 0 0 0;8 2 0 0 0 0;	1864.63	1	39.7084	27.4531	62.4682	7	0.00091	0.28684	0.91667	0.9	0	0	0	No	5.57e-38	0.00154879	0.00154879	sp|O94680|PDAT_SCHPO	442	152562000	161245000
cwq_mix2-2_726.19160.19160.3.0.dta	cwq_mix2-2_726.19160.19160.3.0.dta	cwq_mix2-2_726	19160	5456.37	3170.26	1057.42	3	1	JYSHGLAWTEK		1305.62	9 2 0 0 0 0	(N(N(H(H(H(H)))(H(H(H(H(H))))))))	287	0 1 0 0 0 0;0 2 0 0 0 0;1 2 0 0 0 0;2 2 0 0 0 0;3 2 0 0 0 0;4 2 0 0 0 0;5 2 0 0 0 0;6 2 0 0 0 0;7 2 0 0 0 0;8 2 0 0 0 0;	1864.63	1	89.9123	84.2712	100.389	7	0.0017	0.53761	1	1.15	0	0	0	No	2.74e-63	0	2.74e-63	sp|O94680|PDAT_SCHPO	442	152562000	161245000
cwq_mix2-2_726.19224.19224.3.0.dta	cwq_mix2-2_726.19224.19224.3.0.dta	cwq_mix2-2_726	19224	5473.3	3882.58	1294.87	3	1	IIYNHJSSISDIR		1531.79	12 2 0 0 0 0	(N(N(H(H(H(H)))(H(H(H(H)))(H(H(H(H))))))))	721	0 1 0 0 0 0;0 2 0 0 0 0;1 2 0 0 0 0;2 2 0 0 0 0;3 2 0 0 0 0;4 2 0 0 0 0;5 2 0 0 0 0;6 2 0 0 0 0;7 2 0 0 0 0;8 2 0 0 0 0;9 2 0 0 0 0;10 2 0 0 0 0;11 2 0 0 0 0;	2350.79	6	43.7895	28.264	72.6225	7	0.00431	1.11062	0.8	0.58333	0	0	0	No	1.25e-44	0.00154879	0.00154879	sp|Q9P778|DPP5_SCHPO	126	14706600	13572600
cwq_mix2-2_726.19241.19241.3.0.dta	cwq_mix2-2_726.19241.19241.3.0.dta	cwq_mix2-2_726	19241	5477.38	3170.26	1057.42	3	1	JYSHGLAWTEK		1305.62	9 2 0 0 0 0	(N(N(H(H(H(H)))(H(H(H(H(H))))))))	287	0 1 0 0 0 0;0 2 0 0 0 0;1 2 0 0 0 0;2 2 0 0 0 0;3 2 0 0 0 0;4 2 0 0 0 0;5 2 0 0 0 0;6 2 0 0 0 0;7 2 0 0 0 0;8 2 0 0 0 0;	1864.63	1	94.5917	87.8381	107.134	7	0.00175	0.55275	1	1.15	0	0	0	No	1.03e-67	0	1.03e-67	sp|O94680|PDAT_SCHPO	442	152562000	161245000
cwq_mix2-2_726.19247.19247.3.0.dta	cwq_mix2-2_726.19247.19247.3.0.dta	cwq_mix2-2_726	19247	5479.08	3008.21	1003.41	3	1	JYSHGLAWTEK		1305.62	8 2 0 0 0 0	(N(N(H(H(H))(H(H)(H(H(H)))))))	180	0 1 0 0 0 0;0 2 0 0 0 0;1 2 0 0 0 0;2 2 0 0 0 0;3 2 0 0 0 0;4 2 0 0 0 0;5 2 0 0 0 0;6 2 0 0 0 0;7 2 0 0 0 0;	1702.58	1	51.5002	42.979	67.3251	7	0.00211	0.70301	1	1.15	0	0	0	No	4.2e-41	0	4.2e-41	sp|O94680|PDAT_SCHPO	442	22934400	26875500
cwq_mix2-2_726.19254.19254.3.0.dta	cwq_mix2-2_726.19254.19254.3.0.dta	cwq_mix2-2_726	19254	5480.92	4044.52	1348.85	3	1	JDTQFYIK		1028.5	15 2 0 0 0 1	(N(N(H(H(H(H(H)))(H(H(H))))(H(H(H(H(aH(H(H(H)))))))))))	8163	0 1 0 0 0 0;0 2 0 0 0 0;1 2 0 0 0 0;2 2 0 0 0 0;3 2 0 0 0 0;4 2 0 0 0 0;5 2 0 0 0 0;5 2 0 0 0 1;6 2 0 0 0 0;6 2 0 0 0 1;7 2 0 0 0 0;7 2 0 0 0 1;8 2 0 0 0 0;8 2 0 0 0 1;9 2 0 0 0 0;9 2 0 0 0 1;10 2 0 0 0 0;10 2 0 0 0 1;11 2 0 0 0 0;11 2 0 0 0 1;12 2 0 0 0 0;12 2 0 0 0 1;13 2 0 0 0 1;14 2 0 0 0 1;	3016.03	1	31.5008	15.077	62.0021	7	-0.01305	-3.22553	0.61538	0.78571	0	0	0	No	1.22e-37	0.00949127	0.00949127	sp|Q9USU5|GAS2_SCHPO	34	6566770	2220490
cwq_mix2-2_726.19333.19333.3.0.dta	cwq_mix2-2_726.19333.19333.3.0.dta	cwq_mix2-2_726	19333	5501.66	3008.21	1003.41	3	1	JYSHGLAWTEK		1305.62	8 2 0 0 0 0	(N(N(H(H)(H(H)(H(H(H(H))))))))	181	0 1 0 0 0 0;0 2 0 0 0 0;1 2 0 0 0 0;2 2 0 0 0 0;3 2 0 0 0 0;4 2 0 0 0 0;5 2 0 0 0 0;6 2 0 0 0 0;7 2 0 0 0 0;	1702.58	1	40.5606	21.0135	76.8624	7	0.0018	0.59929	1	0.65	0	0	0	No	1.38e-47	0.0053357	0.0053357	sp|O94680|PDAT_SCHPO	442	22934400	26875500
cwq_mix2-2_726.19437.19437.3.0.dta	cwq_mix2-2_726.19437.19437.3.0.dta	cwq_mix2-2_726	19437	5529.37	3558.48	1186.83	3	1	IIYNHJSSISDIR		1531.79	10 2 0 0 0 0	(N(N(H(H(H(H))(H(H(H(H(H(H))))))))))	427	0 1 0 0 0 0;0 2 0 0 0 0;1 2 0 0 0 0;2 2 0 0 0 0;3 2 0 0 0 0;4 2 0 0 0 0;5 2 0 0 0 0;6 2 0 0 0 0;7 2 0 0 0 0;8 2 0 0 0 0;9 2 0 0 0 0;	2026.69	6	43.5647	20.4999	86.3994	7	0.00652	1.83363	0.92308	0.54167	0	0	0	No	6.29e-54	0.0053357	0.0053357	sp|Q9P778|DPP5_SCHPO	126	4829660	4141080
cwq_mix2-2_726.19487.19487.3.0.dta	cwq_mix2-2_726.19487.19487.3.0.dta	cwq_mix2-2_726	19487	5542.74	3396.42	1132.81	3	1	IIYNHJSSISDIR		1531.79	9 2 0 0 0 0	(N(N(H(H)(H(H(H))(H(H(H(H))))))))	296	0 1 0 0 0 0;0 2 0 0 0 0;1 2 0 0 0 0;2 2 0 0 0 0;3 2 0 0 0 0;4 2 0 0 0 0;5 2 0 0 0 0;6 2 0 0 0 0;7 2 0 0 0 0;8 2 0 0 0 0;	1864.63	6	54.7236	44.4708	73.7645	7	0.00123	0.36196	0.91667	0.79167	0	0	0	No	1.81e-45	0	1.81e-45	sp|Q9P778|DPP5_SCHPO	126	15161100	8703640
cwq_mix2-2_726.19641.19641.3.0.dta	cwq_mix2-2_726.19641.19641.3.0.dta	cwq_mix2-2_726	19641	5584.77	3473.5	1158.5	3	1	IPVADDHVIVJTTSK		1608.86	9 2 0 0 0 0	(N(N(H(H(H)(H))(H(H)(H(H(H)))))))	292	0 1 0 0 0 0;0 2 0 0 0 0;1 2 0 0 0 0;2 2 0 0 0 0;3 2 0 0 0 0;4 2 0 0 0 0;5 2 0 0 0 0;6 2 0 0 0 0;7 2 0 0 0 0;8 2 0 0 0 0;	1864.63	11	70.306	51.1827	105.821	7	0.00399	1.14909	1	0.75	0	0	0	No	7.11e-67	0	7.11e-67	sp|Q9Y7R9|YJFB_SCHPO	261	52212800	18813100
cwq_mix2-2_726.19658.19658.3.0.dta	cwq_mix2-2_726.19658.19658.3.0.dta	cwq_mix2-2_726	19658	5589.46	2747.14	916.385	3	1	FJVSASIK		865.478	8 2 0 0 0 1	(N(N(H(H(H(H(H(H(H(H(aH)))))))))))	2546	0 1 0 0 0 0;0 2 0 0 0 0;1 2 0 0 0 0;2 2 0 0 0 0;3 2 0 0 0 0;4 2 0 0 0 0;5 2 0 0 0 0;6 2 0 0 0 0;7 2 0 0 0 0;8 2 0 0 0 0;	1881.66	2	38.7941	21.4289	71.0438	7	0.00331	1.20572	0.91667	0.78571	0	0	0	No	1.29e-43	0.0053357	0.0053357	sp|Q9USV0|HRD3_SCHPO	48	22469500	22960300
cwq_mix2-2_726.19670.19670.3.0.dta	cwq_mix2-2_726.19670.19670.3.0.dta	cwq_mix2-2_726	19670	5592.72	3657.52	1219.85	3	1	SIIQNJGTFGVSHTR		1630.83	10 2 0 0 0 0	(N(N(H(H(H))(H(H(H(H(H(H(H))))))))))	426	0 1 0 0 0 0;0 2 0 0 0 0;1 2 0 0 0 0;2 2 0 0 0 0;3 2 0 0 0 0;4 2 0 0 0 0;5 2 0 0 0 0;6 2 0 0 0 0;7 2 0 0 0 0;8 2 0 0 0 0;9 2 0 0 0 0;	2026.69	6	76.5791	63.2043	101.418	7	0.00485	1.3252	1	0.96429	0	0	0	No	4.57e-64	0	4.57e-64	sp|Q8WZK2|MCD4_SCHPO	86	78359000	73936300
cwq_mix2-2_726.19730.19730.3.0.dta	cwq_mix2-2_726.19730.19730.3.0.dta	cwq_mix2-2_726	19730	5608.73	3473.5	1158.5	3	1	IPVADDHVIVJTTSK		1608.86	9 2 0 0 0 0	(N(N(H(H)(H(H)(H(H(H(H(H)))))))))	289	0 1 0 0 0 0;0 2 0 0 0 0;1 2 0 0 0 0;2 2 0 0 0 0;3 2 0 0 0 0;4 2 0 0 0 0;5 2 0 0 0 0;6 2 0 0 0 0;7 2 0 0 0 0;8 2 0 0 0 0;	1864.63	11	40.754	15.72	87.2456	7	0.00184	0.52897	1	0.42857	0	0	0	No	1.47e-54	0.00886739	0.00886739	sp|Q9Y7R9|YJFB_SCHPO	261	52212800	18900200
cwq_mix2-2_726.19740.19740.3.0.dta	cwq_mix2-2_726.19740.19740.3.0.dta	cwq_mix2-2_726	19740	5611.4	2747.14	916.385	3	1	FJVSASIK		865.478	8 2 0 0 0 1	(N(N(H(H(H(H(H(H(H(aH(H)))))))))))	2554	0 1 0 0 0 0;0 2 0 0 0 0;1 2 0 0 0 0;2 2 0 0 0 0;3 2 0 0 0 0;4 2 0 0 0 0;5 2 0 0 0 0;6 2 0 0 0 0;7 2 0 0 0 0;7 2 0 0 0 1;	1881.66	2	42.7835	26.9043	72.2736	7	0.0026	0.94691	0.91667	0.85714	0	0	0	No	2.07e-44	0.00247647	0.00247647	sp|Q9USV0|HRD3_SCHPO	48	22469500	22960300
cwq_mix2-2_726.19749.19749.3.0.dta	cwq_mix2-2_726.19749.19749.3.0.dta	cwq_mix2-2_726	19749	5613.74	3657.52	1219.85	3	1	SIIQNJGTFGVSHTR		1630.83	10 2 0 0 0 0	(N(N(H(H(H(H(H(H))))(H(H(H(H))))))))	434	0 1 0 0 0 0;0 2 0 0 0 0;1 2 0 0 0 0;2 2 0 0 0 0;3 2 0 0 0 0;4 2 0 0 0 0;5 2 0 0 0 0;6 2 0 0 0 0;7 2 0 0 0 0;8 2 0 0 0 0;9 2 0 0 0 0;	2026.69	6	96.3977	82.6097	122.004	7	0.00399	1.09061	1	1	0	0	0	No	1.02e-77	0	1.02e-77	sp|Q8WZK2|MCD4_SCHPO	86	78359000	73936300
cwq_mix2-2_726.19762.19762.3.0.dta	cwq_mix2-2_726.19762.19762.3.0.dta	cwq_mix2-2_726	19762	5617.29	2980.21	994.075	3	1	FEJETFIAK		1098.55	8 2 0 0 0 1	(N(N(H(H(H(H(H(H(H(H(aH)))))))))))	2546	0 1 0 0 0 0;0 2 0 0 0 0;1 2 0 0 0 0;2 2 0 0 0 0;3 2 0 0 0 0;4 2 0 0 0 0;5 2 0 0 0 0;6 2 0 0 0 0;7 2 0 0 0 0;8 2 0 0 0 0;	1881.66	3	70.1072	61.943	85.2694	7	0.00394	1.32182	1	1.1875	0	0	0	No	4.29e-53	0	4.29e-53	sp|Q9P7D0|YOFJ_SCHPO	287	22278700	22322000
cwq_mix2-2_726.19771.19771.3.0.dta	cwq_mix2-2_726.19771.19771.3.0.dta	cwq_mix2-2_726	19771	5619.65	3495.47	1165.83	3	1	SIIQNJGTFGVSHTR		1630.83	9 2 0 0 0 0	(N(N(H(H(H(H)))(H(H(H(H(H))))))))	287	0 1 0 0 0 0;0 2 0 0 0 0;1 2 0 0 0 0;2 2 0 0 0 0;3 2 0 0 0 0;4 2 0 0 0 0;5 2 0 0 0 0;6 2 0 0 0 0;7 2 0 0 0 0;8 2 0 0 0 0;	1864.63	6	99.6596	93.1951	111.665	7	0.00271	0.77625	1	1.07143	0	0	0	No	9.99e-71	0	9.99e-71	sp|Q8WZK2|MCD4_SCHPO	86	259405000	248364000
cwq_mix2-2_726.19772.19772.2.0.dta	cwq_mix2-2_726.19772.19772.2.0.dta	cwq_mix2-2_726	19772	5619.93	2568.06	1284.53	2	1	FJVSASIK		865.478	8 2 0 0 0 0	(N(N(H(H(H(H(H(H(H(H))))))))))	179	0 1 0 0 0 0;0 2 0 0 0 0;1 2 0 0 0 0;2 2 0 0 0 0;3 2 0 0 0 0;4 2 0 0 0 0;5 2 0 0 0 0;6 2 0 0 0 0;7 2 0 0 0 0;	1702.58	2	76.2076	71.0761	85.7374	7	0.00282	1.09997	1	1.14286	0	0	0	No	1.79e-53	0	1.79e-53	sp|Q9USV0|HRD3_SCHPO	48	41819800	105930000
cwq_mix2-2_726.19792.19792.2.0.dta	cwq_mix2-2_726.19792.19792.2.0.dta	cwq_mix2-2_726	19792	5625.6	2963.18	1482.09	2	1	FEJETFIAK		1098.55	9 2 0 0 0 0	(N(N(H(H(H(H)))(H(H(H))(H(H))))))	294	0 1 0 0 0 0;0 2 0 0 0 0;1 2 0 0 0 0;2 2 0 0 0 0;3 2 0 0 0 0;4 2 0 0 0 0;5 2 0 0 0 0;6 2 0 0 0 0;7 2 0 0 0 0;8 2 0 0 0 0;	1864.63	3	45.4477	35.2341	64.4158	7	0.00025	0.08449	1	1	0	0	0	No	3.31e-39	0.00059312	0.00059312	sp|Q9P7D0|YOFJ_SCHPO	287	3308640	202402
cwq_mix2-2_726.19838.19838.2.0.dta	cwq_mix2-2_726.19838.19838.2.0.dta	cwq_mix2-2_726	19838	5637.92	2568.06	1284.53	2	1	FJVSASIK		865.478	8 2 0 0 0 0	(N(N(H(H)(H(H(H(H(H(H)))))))))	190	0 1 0 0 0 0;0 2 0 0 0 0;1 2 0 0 0 0;2 2 0 0 0 0;3 2 0 0 0 0;4 2 0 0 0 0;5 2 0 0 0 0;6 2 0 0 0 0;7 2 0 0 0 0;	1702.58	2	67.7745	65.6763	71.6713	7	0.00337	1.31414	1	1.28571	0	0	0	No	5.22e-44	0	5.22e-44	sp|Q9USV0|HRD3_SCHPO	48	17313800	20478700
cwq_mix2-2_726.19840.19840.3.0.dta	cwq_mix2-2_726.19840.19840.3.0.dta	cwq_mix2-2_726	19840	5638.58	3657.52	1219.85	3	1	SIIQNJGTFGVSHTR		1630.83	10 2 0 0 0 0	(N(N(H(H(H(H(H))))(H(H(H))(H(H))))))	443	0 1 0 0 0 0;0 2 0 0 0 0;1 2 0 0 0 0;2 2 0 0 0 0;3 2 0 0 0 0;4 2 0 0 0 0;5 2 0 0 0 0;6 2 0 0 0 0;7 2 0 0 0 0;8 2 0 0 0 0;9 2 0 0 0 0;	2026.69	6	48.3509	22.7959	95.8102	7	0.00441	1.20544	1	0.64286	0	0	0	No	3.92e-60	0.00519849	0.00519849	sp|Q8WZK2|MCD4_SCHPO	86	10381300	6233460
cwq_mix2-2_726.19847.19847.3.0.dta	cwq_mix2-2_726.19847.19847.3.0.dta	cwq_mix2-2_726	19847	5640.47	3495.47	1165.83	3	1	SIIQNJGTFGVSHTR		1630.83	9 2 0 0 0 0	(N(N(H(H(H))(H(H(H(H(H(H)))))))))	291	0 1 0 0 0 0;0 2 0 0 0 0;1 2 0 0 0 0;2 2 0 0 0 0;3 2 0 0 0 0;4 2 0 0 0 0;5 2 0 0 0 0;6 2 0 0 0 0;7 2 0 0 0 0;8 2 0 0 0 0;	1864.63	6	111.035	110.13	112.715	7	0.00323	0.92301	1	1.10714	0	0	0	No	1.42e-71	0	1.42e-71	sp|Q8WZK2|MCD4_SCHPO	86	224341000	198729000
cwq_mix2-2_726.19892.19892.3.0.dta	cwq_mix2-2_726.19892.19892.3.0.dta	cwq_mix2-2_726	19892	5652.55	3333.41	1111.81	3	1	SIIQNJGTFGVSHTR		1630.83	8 2 0 0 0 0	(N(N(H(H(H(H)))(H(H)(H(H))))))	184	0 1 0 0 0 0;0 2 0 0 0 0;1 2 0 0 0 0;2 2 0 0 0 0;3 2 0 0 0 0;4 2 0 0 0 0;5 2 0 0 0 0;6 2 0 0 0 0;7 2 0 0 0 0;	1702.58	6	81.6117	74.7148	94.4202	7	0.00132	0.39623	1	1	0	0	0	No	2.51e-59	0	2.51e-59	sp|Q8WZK2|MCD4_SCHPO	86	125255000	124015000
cwq_mix2-2_726.19907.19907.2.0.dta	cwq_mix2-2_726.19907.19907.2.0.dta	cwq_mix2-2_726	19907	5656.66	2568.06	1284.54	2	1	FJVSASIK		865.478	8 2 0 0 0 0	(N(N(H(H)(H(H)(H(H(H(H))))))))	181	0 1 0 0 0 0;0 2 0 0 0 0;1 2 0 0 0 0;2 2 0 0 0 0;3 2 0 0 0 0;4 2 0 0 0 0;5 2 0 0 0 0;6 2 0 0 0 0;7 2 0 0 0 0;	1702.58	2	39.5008	33.5245	50.5994	7	0.00509	1.98391	0.90909	1	0	0	0	No	4.22e-30	0.00112803	0.00112803	sp|Q9USV0|HRD3_SCHPO	48	17313800	20478700
cwq_mix2-2_726.19910.19910.2.0.dta	cwq_mix2-2_726.19910.19910.2.0.dta	cwq_mix2-2_726	19910	5657.49	2963.19	1482.1	2	1	FEJETFIAK		1098.55	9 2 0 0 0 0	(N(N(H(H(H)(H))(H(H)(H(H(H)))))))	292	0 1 0 0 0 0;0 2 0 0 0 0;1 2 0 0 0 0;2 2 0 0 0 0;3 2 0 0 0 0;4 2 0 0 0 0;5 2 0 0 0 0;6 2 0 0 0 0;7 2 0 0 0 0;8 2 0 0 0 0;	1864.63	3	42.087	34.0048	57.0968	7	0.00488	1.64767	0.91667	0.9375	0	0	0	No	2.5e-34	0.00059312	0.00059312	sp|Q9P7D0|YOFJ_SCHPO	287	3308640	2625920
cwq_mix2-2_726.19927.19927.3.0.dta	cwq_mix2-2_726.19927.19927.3.0.dta	cwq_mix2-2_726	19927	5662.05	2980.21	994.075	3	1	FEJETFIAK		1098.55	8 2 0 0 0 1	(N(N(H(H(H(H(H(H(H(H(aH)))))))))))	2546	0 1 0 0 0 0;0 2 0 0 0 0;1 2 0 0 0 0;2 2 0 0 0 0;3 2 0 0 0 0;4 2 0 0 0 0;5 2 0 0 0 0;6 2 0 0 0 0;7 2 0 0 0 0;8 2 0 0 0 0;	1881.66	3	49.6056	35.758	75.3224	7	0.00293	0.98157	1	0.9375	0	0	0	No	1.99e-46	0.00059312	0.00059312	sp|Q9P7D0|YOFJ_SCHPO	287	15138500	14320500
cwq_mix2-2_726.19949.19949.4.0.dta	cwq_mix2-2_726.19949.19949.4.0.dta	cwq_mix2-2_726	19949	5668	4015.71	1004.68	4	1	KSQDKVTJITDSQPAPYMK		2151.08	9 2 0 0 0 0	(N(N(H(H)(H(H)(H(H(H(H(H)))))))))	289	0 1 0 0 0 0;0 2 0 0 0 0;1 2 0 0 0 0;2 2 0 0 0 0;3 2 0 0 0 0;4 2 0 0 0 0;5 2 0 0 0 0;6 2 0 0 0 0;7 2 0 0 0 0;8 2 0 0 0 0;	1864.63	8	51.3528	39.6358	73.1131	7	0.00201	0.50062	1	0.61111	0	0	0	No	5.6e-45	0	5.6e-45	sp|O94559|YF65_SCHPO	232	47543800	49507200
cwq_mix2-2_726.19953.19953.2.0.dta	cwq_mix2-2_726.19953.19953.2.0.dta	cwq_mix2-2_726	19953	5669.11	2801.13	1401.07	2	1	FEJETFIAK		1098.55	8 2 0 0 0 0	(N(N(H(H(H(H)))(H(H)(H)(H)))))	182	0 1 0 0 0 0;0 2 0 0 0 0;1 2 0 0 0 0;2 2 0 0 0 0;3 2 0 0 0 0;4 2 0 0 0 0;5 2 0 0 0 0;6 2 0 0 0 0;7 2 0 0 0 0;	1702.58	3	63.6778	63.864	63.3319	7	0.00416	1.48575	1	1.1875	0	0	0	No	1.5e-38	0	1.5e-38	sp|Q9P7D0|YOFJ_SCHPO	287	9414650	8660550
cwq_mix2-2_726.19958.19958.3.0.dta	cwq_mix2-2_726.19958.19958.3.0.dta	cwq_mix2-2_726	19958	5670.4	3333.41	1111.81	3	1	SIIQNJGTFGVSHTR		1630.83	8 2 0 0 0 0	(N(N(H(H(H(H))(H(H(H(H))))))))	192	0 1 0 0 0 0;0 2 0 0 0 0;1 2 0 0 0 0;2 2 0 0 0 0;3 2 0 0 0 0;4 2 0 0 0 0;5 2 0 0 0 0;6 2 0 0 0 0;7 2 0 0 0 0;	1702.58	6	94.2797	89.7308	102.728	7	0.00113	0.34043	1	1.03571	0	0	0	No	7.81e-65	0	7.81e-65	sp|Q8WZK2|MCD4_SCHPO	86	125255000	124015000
cwq_mix2-2_726.19959.19959.3.0.dta	cwq_mix2-2_726.19959.19959.3.0.dta	cwq_mix2-2_726	19959	5670.68	3495.47	1165.83	3	1	SIIQNJGTFGVSHTR		1630.83	9 2 0 0 0 0	(N(N(H(H(H(H)))(H(H(H(H(H))))))))	287	0 1 0 0 0 0;0 2 0 0 0 0;1 2 0 0 0 0;2 2 0 0 0 0;3 2 0 0 0 0;4 2 0 0 0 0;5 2 0 0 0 0;6 2 0 0 0 0;7 2 0 0 0 0;8 2 0 0 0 0;	1864.63	6	82.1853	70.5862	103.727	7	0.00136	0.38832	1	0.96429	0	0	0	No	1.75e-65	0	1.75e-65	sp|Q8WZK2|MCD4_SCHPO	86	224341000	198729000
cwq_mix2-2_726.19967.19967.3.0.dta	cwq_mix2-2_726.19967.19967.3.0.dta	cwq_mix2-2_726	19967	5672.94	4015.71	1339.24	3	1	KSQDKVTJITDSQPAPYMK		2151.08	9 2 0 0 0 0	(N(N(H(H(H)(H))(H(H(H))(H(H))))))	304	0 1 0 0 0 0;0 2 0 0 0 0;1 2 0 0 0 0;2 2 0 0 0 0;3 2 0 0 0 0;4 2 0 0 0 0;5 2 0 0 0 0;6 2 0 0 0 0;7 2 0 0 0 0;8 2 0 0 0 0;	1864.63	8	38.2693	28.4708	56.4665	7	0.00429	1.0679	1	0.58333	0	0	0	No	6.99e-34	0.00154879	0.00154879	sp|O94559|YF65_SCHPO	232	11260100	8671180
cwq_mix2-2_726.20001.20001.3.1.dta	cwq_mix2-2_726.20001.20001.3.1.dta	cwq_mix2-2_726	20001	5682.17	2818.16	940.057	3	1	FEJETFIAK		1098.55	7 2 0 0 0 1	(N(N(H(H(H(H(H(H(H(aH))))))))))	1944	0 1 0 0 0 0;0 2 0 0 0 0;1 2 0 0 0 0;2 2 0 0 0 0;3 2 0 0 0 0;4 2 0 0 0 0;5 2 0 0 0 0;6 2 0 0 0 0;7 2 0 0 0 0;	1719.61	3	33.9218	21.2798	57.3997	7	0.00274	0.97181	0.90909	0.6875	0	0	0	No	1.43e-34	0.0053357	0.0053357	sp|Q9P7D0|YOFJ_SCHPO	287	15129900	16713100
cwq_mix2-2_726.20012.20012.4.0.dta	cwq_mix2-2_726.20012.20012.4.0.dta	cwq_mix2-2_726	20012	5685.14	4015.71	1004.68	4	1	KSQDKVTJITDSQPAPYMK		2151.08	9 2 0 0 0 0	(N(N(H(H)(H(H)(H(H(H(H(H)))))))))	289	0 1 0 0 0 0;0 2 0 0 0 0;1 2 0 0 0 0;2 2 0 0 0 0;3 2 0 0 0 0;4 2 0 0 0 0;5 2 0 0 0 0;6 2 0 0 0 0;7 2 0 0 0 0;8 2 0 0 0 0;	1864.63	8	46.9023	40.7719	58.2872	6	0.00204	0.5076	0.91667	0.61111	0	0	0	No	3.55e-35	0	3.55e-35	sp|O94559|YF65_SCHPO	232	47543800	49507200
cwq_mix2-2_726.20023.20023.3.0.dta	cwq_mix2-2_726.20023.20023.3.0.dta	cwq_mix2-2_726	20023	5688.13	3333.41	1111.81	3	1	SIIQNJGTFGVSHTR		1630.83	8 2 0 0 0 0	(N(N(H(H)(H(H)(H(H(H(H))))))))	181	0 1 0 0 0 0;0 2 0 0 0 0;1 2 0 0 0 0;2 2 0 0 0 0;3 2 0 0 0 0;4 2 0 0 0 0;5 2 0 0 0 0;6 2 0 0 0 0;7 2 0 0 0 0;	1702.58	6	68.0944	58.0741	86.7037	7	-0.00187	-0.55955	1	0.92857	0	0	0	No	4.36e-54	0	4.36e-54	sp|Q8WZK2|MCD4_SCHPO	86	125255000	124015000
cwq_mix2-2_726.20024.20024.2.0.dta	cwq_mix2-2_726.20024.20024.2.0.dta	cwq_mix2-2_726	20024	5688.41	2801.13	1401.07	2	1	FEJETFIAK		1098.55	8 2 0 0 0 0	(N(N(H(H(H))(H(H(H(H(H))))))))	187	0 1 0 0 0 0;0 2 0 0 0 0;1 2 0 0 0 0;2 2 0 0 0 0;3 2 0 0 0 0;4 2 0 0 0 0;5 2 0 0 0 0;6 2 0 0 0 0;7 2 0 0 0 0;	1702.58	3	69.0602	71.3625	64.7846	7	0.0046	1.64283	1	1.25	0	0	0	No	2.15e-39	0	2.15e-39	sp|Q9P7D0|YOFJ_SCHPO	287	9414650	8660550
cwq_mix2-2_726.20035.20035.4.0.dta	cwq_mix2-2_726.20035.20035.4.0.dta	cwq_mix2-2_726	20035	5691.38	3853.66	964.17	4	1	KSQDKVTJITDSQPAPYMK		2151.08	8 2 0 0 0 0	(N(N(H(H(H))(H(H)(H(H(H)))))))	180	0 1 0 0 0 0;0 2 0 0 0 0;1 2 0 0 0 0;2 2 0 0 0 0;3 2 0 0 0 0;4 2 0 0 0 0;5 2 0 0 0 0;6 2 0 0 0 0;7 2 0 0 0 0;	1702.58	8	57.1597	47.7306	74.6709	7	0.0018	0.46652	1	0.61111	0	0	0	No	4.87e-46	0	4.87e-46	sp|O94559|YF65_SCHPO	232	42703900	40788700
cwq_mix2-2_726.20090.20090.3.0.dta	cwq_mix2-2_726.20090.20090.3.0.dta	cwq_mix2-2_726	20090	5706.23	3333.41	1111.81	3	1	SIIQNJGTFGVSHTR		1630.83	8 2 0 0 0 0	(N(N(H(H(H(H)))(H(H)(H)(H)))))	182	0 1 0 0 0 0;0 2 0 0 0 0;1 2 0 0 0 0;2 2 0 0 0 0;3 2 0 0 0 0;4 2 0 0 0 0;5 2 0 0 0 0;6 2 0 0 0 0;7 2 0 0 0 0;	1702.58	6	69.4051	64.413	78.676	7	-0.00399	-1.19583	1	0.96429	0	0	0	No	1.14e-48	0	1.14e-48	sp|Q8WZK2|MCD4_SCHPO	86	125255000	124015000
cwq_mix2-2_726.20113.20113.4.0.dta	cwq_mix2-2_726.20113.20113.4.0.dta	cwq_mix2-2_726	20113	5712.49	3853.66	964.17	4	1	KSQDKVTJITDSQPAPYMK		2151.08	8 2 0 0 0 0	(N(N(H(H(H(H)))(H(H)(H)(H)))))	182	0 1 0 0 0 0;0 2 0 0 0 0;1 2 0 0 0 0;2 2 0 0 0 0;3 2 0 0 0 0;4 2 0 0 0 0;5 2 0 0 0 0;6 2 0 0 0 0;7 2 0 0 0 0;	1702.58	8	34.539	19.9959	61.5475	7	0.00224	0.58173	1	0.44444	0	0	0	No	2.13e-37	0.00552486	0.00552486	sp|O94559|YF65_SCHPO	232	42703900	40788700
cwq_mix2-2_726.20169.20169.3.0.dta	cwq_mix2-2_726.20169.20169.3.0.dta	cwq_mix2-2_726	20169	5727.66	3333.41	1111.81	3	1	SIIQNJGTFGVSHTR		1630.83	8 2 0 0 0 0	(N(N(H(H(H(H)))(H(H)(H)(H)))))	182	0 1 0 0 0 0;0 2 0 0 0 0;1 2 0 0 0 0;2 2 0 0 0 0;3 2 0 0 0 0;4 2 0 0 0 0;5 2 0 0 0 0;6 2 0 0 0 0;7 2 0 0 0 0;	1702.58	6	27.7167	15.9397	49.5883	6	-0.00053	-0.15996	0.90909	0.60714	0	0	0	No	2.06e-29	0.0081103	0.0081103	sp|Q8WZK2|MCD4_SCHPO	86	126273000	125807000
cwq_mix2-2_726.20257.20257.3.1.dta	cwq_mix2-2_726.20257.20257.3.1.dta	cwq_mix2-2_726	20257	5751.55	4768.8	1590.27	3	1	DAJNTQFQFTSR		1428.65	17 2 0 0 0 1	(N(N(H(H(H(H(H)))(H(H(H(H)))))(H(H(H(H(H(H(H(H(aH))))))))))))	9061	0 1 0 0 0 0;0 2 0 0 0 0;1 2 0 0 0 0;2 2 0 0 0 0;3 2 0 0 0 0;4 2 0 0 0 0;5 2 0 0 0 0;6 2 0 0 0 0;7 2 0 0 0 0;8 2 0 0 0 0;9 2 0 0 0 0;9 2 0 0 0 1;10 2 0 0 0 0;10 2 0 0 0 1;11 2 0 0 0 0;11 2 0 0 0 1;12 2 0 0 0 0;12 2 0 0 0 1;13 2 0 0 0 0;13 2 0 0 0 1;14 2 0 0 0 0;14 2 0 0 0 1;15 2 0 0 0 0;15 2 0 0 0 1;16 2 0 0 0 0;16 2 0 0 0 1;17 2 0 0 0 0;	3340.14	3	47.3447	46.026	49.7938	7	0.00919	1.92699	0.48276	0.95455	0	0	0	No	1.5e-29	0	1.5e-29	sp|Q9C0Y4|AGLU_SCHPO	116	77370000	40276800
cwq_mix2-2_726.20327.20327.3.0.dta	cwq_mix2-2_726.20327.20327.3.0.dta	cwq_mix2-2_726	20327	5770.54	4589.72	1530.58	3	1	DAJNTQFQFTSR		1428.65	17 2 0 0 0 0	(N(N(H(H(H(H(H(H(H(H)))))))(H(H(H(H(H(H(H(H(H))))))))))))	1134	0 1 0 0 0 0;0 2 0 0 0 0;1 2 0 0 0 0;2 2 0 0 0 0;3 2 0 0 0 0;4 2 0 0 0 0;5 2 0 0 0 0;6 2 0 0 0 0;7 2 0 0 0 0;8 2 0 0 0 0;9 2 0 0 0 0;10 2 0 0 0 0;11 2 0 0 0 0;12 2 0 0 0 0;13 2 0 0 0 0;14 2 0 0 0 0;15 2 0 0 0 0;16 2 0 0 0 0;	3161.06	3	16.4458	18.7958	12.0815	5	0.01012	2.20491	0.4	0.63636	0	0	0	No	0.00017466	0.00552486	0.00569923	sp|Q9C0Y4|AGLU_SCHPO	116	2747120	5559540
cwq_mix2-2_726.20346.20346.3.1.dta	cwq_mix2-2_726.20346.20346.3.1.dta	cwq_mix2-2_726	20346	5775.68	4768.8	1590.27	3	1	DAJNTQFQFTSR		1428.65	17 2 0 0 0 1	(N(N(H(H(H)(H(H(H(H(H(H)))))))(H(H(H(H(H(H(H(H(aH))))))))))))	9007	0 1 0 0 0 0;0 2 0 0 0 0;1 2 0 0 0 0;2 2 0 0 0 0;3 2 0 0 0 0;4 2 0 0 0 0;5 2 0 0 0 0;6 2 0 0 0 0;7 2 0 0 0 0;8 2 0 0 0 0;9 2 0 0 0 0;9 2 0 0 0 1;10 2 0 0 0 0;10 2 0 0 0 1;11 2 0 0 0 0;11 2 0 0 0 1;12 2 0 0 0 0;12 2 0 0 0 1;13 2 0 0 0 0;13 2 0 0 0 1;14 2 0 0 0 0;14 2 0 0 0 1;15 2 0 0 0 0;15 2 0 0 0 1;16 2 0 0 0 0;16 2 0 0 0 1;17 2 0 0 0 0;	3340.14	3	62.445	56.2925	73.871	7	0.00941	1.97354	0.51724	1	0	0	0	No	1.54e-45	0	1.54e-45	sp|Q9C0Y4|AGLU_SCHPO	116	77370000	40276800
cwq_mix2-2_726.20365.20365.3.0.dta	cwq_mix2-2_726.20365.20365.3.0.dta	cwq_mix2-2_726	20365	5780.77	4606.74	1536.25	3	1	DAJNTQFQFTSR		1428.65	16 2 0 0 0 1	(N(N(H(H(H(H))(H(H(H(H)))))(H(H(H(H(H(H(H(H(aH))))))))))))	8557	0 1 0 0 0 0;0 2 0 0 0 0;1 2 0 0 0 0;2 2 0 0 0 0;3 2 0 0 0 0;4 2 0 0 0 0;5 2 0 0 0 0;6 2 0 0 0 0;7 2 0 0 0 0;8 2 0 0 0 0;9 2 0 0 0 0;9 2 0 0 0 1;10 2 0 0 0 0;10 2 0 0 0 1;11 2 0 0 0 0;11 2 0 0 0 1;12 2 0 0 0 0;12 2 0 0 0 1;13 2 0 0 0 0;13 2 0 0 0 1;14 2 0 0 0 0;14 2 0 0 0 1;15 2 0 0 0 0;15 2 0 0 0 1;16 2 0 0 0 0;	3178.08	3	60.7802	59.3834	63.3742	7	0.00961	2.08582	0.51852	0.95455	0	0	0	No	1.39e-38	0	1.39e-38	sp|Q9C0Y4|AGLU_SCHPO	116	57927100	51607800
cwq_mix2-2_726.20375.20375.3.0.dta	cwq_mix2-2_726.20375.20375.3.0.dta	cwq_mix2-2_726	20375	5783.47	4751.76	1584.59	3	1	DAJNTQFQFTSR		1428.65	18 2 0 0 0 0	(N(N(H(H(H(H(H(H)))))(H(H(H(H(H(H)))))(H(H(H(H(H(H))))))))))	1179	0 1 0 0 0 0;0 2 0 0 0 0;1 2 0 0 0 0;2 2 0 0 0 0;3 2 0 0 0 0;4 2 0 0 0 0;5 2 0 0 0 0;6 2 0 0 0 0;7 2 0 0 0 0;8 2 0 0 0 0;9 2 0 0 0 0;10 2 0 0 0 0;11 2 0 0 0 0;12 2 0 0 0 0;13 2 0 0 0 0;14 2 0 0 0 0;15 2 0 0 0 0;16 2 0 0 0 0;17 2 0 0 0 0;	3323.11	3	40.241	33.7553	52.286	7	0.00276	0.58052	0.61905	0.86364	0	0	0	No	3.11e-31	0.00059312	0.00059312	sp|Q9C0Y4|AGLU_SCHPO	116	6817960	11841900
cwq_mix2-2_726.20415.20415.3.0.dta	cwq_mix2-2_726.20415.20415.3.0.dta	cwq_mix2-2_726	20415	5794.75	4589.71	1530.57	3	1	DAJNTQFQFTSR		1428.65	17 2 0 0 0 0	(N(N(H(H(H(H)))(H(H(H(H(H(H(H))))))(H(H(H(H(H(H))))))))))	1126	0 1 0 0 0 0;0 2 0 0 0 0;1 2 0 0 0 0;2 2 0 0 0 0;3 2 0 0 0 0;4 2 0 0 0 0;5 2 0 0 0 0;6 2 0 0 0 0;7 2 0 0 0 0;8 2 0 0 0 0;9 2 0 0 0 0;10 2 0 0 0 0;11 2 0 0 0 0;12 2 0 0 0 0;13 2 0 0 0 0;14 2 0 0 0 0;15 2 0 0 0 0;16 2 0 0 0 0;	3161.06	3	26.9316	25.8511	28.9383	7	0.00332	0.72443	0.5	0.77273	0	0	0	No	3.12e-16	0.00247647	0.00247647	sp|Q9C0Y4|AGLU_SCHPO	116	10064800	20294800
cwq_mix2-2_726.20436.20436.3.0.dta	cwq_mix2-2_726.20436.20436.3.0.dta	cwq_mix2-2_726	20436	5800.38	4768.79	1590.27	3	1	DAJNTQFQFTSR		1428.65	17 2 0 0 0 1	(N(N(H(H(H(H))(H(H(H(H(H))))))(H(H(H(H(H(H(H(aH(H))))))))))))	9130	0 1 0 0 0 0;0 2 0 0 0 0;1 2 0 0 0 0;2 2 0 0 0 0;3 2 0 0 0 0;4 2 0 0 0 0;5 2 0 0 0 0;6 2 0 0 0 0;7 2 0 0 0 0;8 2 0 0 0 0;8 2 0 0 0 1;9 2 0 0 0 0;9 2 0 0 0 1;10 2 0 0 0 0;10 2 0 0 0 1;11 2 0 0 0 0;11 2 0 0 0 1;12 2 0 0 0 0;12 2 0 0 0 1;13 2 0 0 0 0;13 2 0 0 0 1;14 2 0 0 0 0;14 2 0 0 0 1;15 2 0 0 0 0;15 2 0 0 0 1;16 2 0 0 0 0;16 2 0 0 0 1;	3340.14	3	94.4068	99.6689	84.6345	7	0.00654	1.37213	0.51724	1.18182	0	0	0	No	9.16e-53	0	9.16e-53	sp|Q9C0Y4|AGLU_SCHPO	116	42960800	40276800
cwq_mix2-2_726.20439.20439.4.1.dta	cwq_mix2-2_726.20439.20439.4.1.dta	cwq_mix2-2_726	20439	5801.07	4785.82	1197.21	4	1	DAJNTQFQFTSR		1428.65	16 2 0 0 0 2	(N(N(H(H(H(H(H(H(H(H(aH))))))))(H(H(H))(H(H(H(H(H(aH))))))))))	68245	0 1 0 0 0 0;0 2 0 0 0 0;1 2 0 0 0 0;2 2 0 0 0 0;3 2 0 0 0 0;4 2 0 0 0 0;5 2 0 0 0 0;6 2 0 0 0 0;7 2 0 0 0 0;7 2 0 0 0 1;8 2 0 0 0 0;8 2 0 0 0 1;9 2 0 0 0 0;9 2 0 0 0 1;10 2 0 0 0 0;10 2 0 0 0 1;11 2 0 0 0 0;11 2 0 0 0 1;12 2 0 0 0 0;12 2 0 0 0 1;13 2 0 0 0 0;13 2 0 0 0 1;14 2 0 0 0 0;14 2 0 0 0 1;14 2 0 0 0 2;15 2 0 0 0 0;15 2 0 0 0 1;15 2 0 0 0 2;16 2 0 0 0 0;16 2 0 0 0 1;	3357.16	3	30.2264	27.4305	35.4189	6	0.00902	1.88397	0.375	0.77273	0	0	0	No	2.28e-20	0.00154879	0.00154879	sp|Q9C0Y4|AGLU_SCHPO	116	3056360	1644240
cwq_mix2-2_726.20473.20473.3.0.dta	cwq_mix2-2_726.20473.20473.3.0.dta	cwq_mix2-2_726	20473	5810.23	3165.29	1055.77	3	1	TJGTLYGLSDSR		1283.62	8 2 0 0 0 1	(N(N(H(H(H(H(H(H(H(aH(H)))))))))))	2554	0 1 0 0 0 0;0 2 0 0 0 0;1 2 0 0 0 0;2 2 0 0 0 0;3 2 0 0 0 0;4 2 0 0 0 0;5 2 0 0 0 0;6 2 0 0 0 0;7 2 0 0 0 0;7 2 0 0 0 1;	1881.66	2	46.9103	34.3812	70.1785	7	0.00407	1.28497	0.91667	0.86364	0	0	0	No	4.16e-43	0.00059312	0.00059312	sp|Q9US04|GGT1_SCHPO	612	22578900	24166400
cwq_mix2-2_726.20481.20481.3.0.dta	cwq_mix2-2_726.20481.20481.3.0.dta	cwq_mix2-2_726	20481	5812.49	4751.77	1584.6	3	1	DAJNTQFQFTSR		1428.65	18 2 0 0 0 0	(N(N(H(H(H))(H(H(H(H(H(H(H(H)))))))(H(H(H(H(H(H(H)))))))))))	1224	0 1 0 0 0 0;0 2 0 0 0 0;1 2 0 0 0 0;2 2 0 0 0 0;3 2 0 0 0 0;4 2 0 0 0 0;5 2 0 0 0 0;6 2 0 0 0 0;7 2 0 0 0 0;8 2 0 0 0 0;9 2 0 0 0 0;10 2 0 0 0 0;11 2 0 0 0 0;12 2 0 0 0 0;13 2 0 0 0 0;14 2 0 0 0 0;15 2 0 0 0 0;16 2 0 0 0 0;17 2 0 0 0 0;	3323.11	3	39.1719	40.7953	36.1571	6	0.01201	2.52821	0.57143	0.90909	0	0	0	No	9.28e-21	0	9.28e-21	sp|Q9C0Y4|AGLU_SCHPO	116	2986990	11841900
cwq_mix2-2_726.20517.20517.3.1.dta	cwq_mix2-2_726.20517.20517.3.1.dta	cwq_mix2-2_726	20517	5822.21	4444.68	1482.23	3	1	DAJNTQFQFTSR		1428.65	15 2 0 0 0 1	(N(N(H(H(H(H))(H(H(H))))(H(H(aH(H(H(H(H(H(H))))))))))))	8032	0 1 0 0 0 0;0 2 0 0 0 0;1 2 0 0 0 0;2 2 0 0 0 0;3 2 0 0 0 0;3 2 0 0 0 1;4 2 0 0 0 0;4 2 0 0 0 1;5 2 0 0 0 0;5 2 0 0 0 1;6 2 0 0 0 0;6 2 0 0 0 1;7 2 0 0 0 0;7 2 0 0 0 1;8 2 0 0 0 0;8 2 0 0 0 1;9 2 0 0 0 0;9 2 0 0 0 1;10 2 0 0 0 1;11 2 0 0 0 1;12 2 0 0 0 1;13 2 0 0 0 1;14 2 0 0 0 1;	3016.03	3	60.7309	50.0191	80.6242	7	-0.00123	-0.27757	0.72	0.86364	0	0	0	No	4.66e-50	0	4.66e-50	sp|Q9C0Y4|AGLU_SCHPO	116	12141100	5916870
cwq_mix2-2_726.20528.20528.3.0.dta	cwq_mix2-2_726.20528.20528.3.0.dta	cwq_mix2-2_726	20528	5825.17	4606.74	1536.25	3	1	DAJNTQFQFTSR		1428.65	16 2 0 0 0 1	(N(N(H(H(H(H))(H(H(H(H)))))(H(H(H(H(H(H(H(H(aH))))))))))))	8557	0 1 0 0 0 0;0 2 0 0 0 0;1 2 0 0 0 0;2 2 0 0 0 0;3 2 0 0 0 0;4 2 0 0 0 0;5 2 0 0 0 0;6 2 0 0 0 0;7 2 0 0 0 0;8 2 0 0 0 0;9 2 0 0 0 0;9 2 0 0 0 1;10 2 0 0 0 0;10 2 0 0 0 1;11 2 0 0 0 0;11 2 0 0 0 1;12 2 0 0 0 0;12 2 0 0 0 1;13 2 0 0 0 0;13 2 0 0 0 1;14 2 0 0 0 0;14 2 0 0 0 1;15 2 0 0 0 0;15 2 0 0 0 1;16 2 0 0 0 0;	3178.08	3	60.3455	54.0738	71.9929	7	0.00956	2.0754	0.55556	0.86364	0	0	0	No	3.3e-44	0	3.3e-44	sp|Q9C0Y4|AGLU_SCHPO	116	41093600	40448900
cwq_mix2-2_726.20538.20538.3.0.dta	cwq_mix2-2_726.20538.20538.3.0.dta	cwq_mix2-2_726	20538	5827.86	3165.29	1055.77	3	1	TJGTLYGLSDSR		1283.62	8 2 0 0 0 1	(N(N(H(H(H(H(H(H(H(H(aH)))))))))))	2546	0 1 0 0 0 0;0 2 0 0 0 0;1 2 0 0 0 0;2 2 0 0 0 0;3 2 0 0 0 0;4 2 0 0 0 0;5 2 0 0 0 0;6 2 0 0 0 0;7 2 0 0 0 0;8 2 0 0 0 0;	1881.66	2	58.5938	44.9382	83.9543	7	0.00346	1.09352	0.91667	1	0	0	0	No	3.1e-52	0	3.1e-52	sp|Q9US04|GGT1_SCHPO	612	22578900	24166400
cwq_mix2-2_726.20553.20553.3.0.dta	cwq_mix2-2_726.20553.20553.3.0.dta	cwq_mix2-2_726	20553	5831.99	4427.66	1476.56	3	1	DAJNTQFQFTSR		1428.65	16 2 0 0 0 0	(N(N(H(H(H))(H(H(H(H(H(H)))))(H(H(H(H(H(H(H)))))))))))	1222	0 1 0 0 0 0;0 2 0 0 0 0;1 2 0 0 0 0;2 2 0 0 0 0;3 2 0 0 0 0;4 2 0 0 0 0;5 2 0 0 0 0;6 2 0 0 0 0;7 2 0 0 0 0;8 2 0 0 0 0;9 2 0 0 0 0;10 2 0 0 0 0;11 2 0 0 0 0;12 2 0 0 0 0;13 2 0 0 0 0;14 2 0 0 0 0;15 2 0 0 0 0;	2999	3	30.6773	23.2164	44.5332	6	0.00207	0.46692	0.68421	0.77273	0	0	0	No	3.73e-26	0.00519849	0.00519849	sp|Q9C0Y4|AGLU_SCHPO	116	3133350	16303800
cwq_mix2-2_726.20594.20594.3.0.dta	cwq_mix2-2_726.20594.20594.3.0.dta	cwq_mix2-2_726	20594	5843.16	4589.71	1530.57	3	1	DAJNTQFQFTSR		1428.65	17 2 0 0 0 0	(N(N(H(H(H(H(H(H(H(H)))))))(H(H(H(H)))(H(H(H(H(H)))))))))	1133	0 1 0 0 0 0;0 2 0 0 0 0;1 2 0 0 0 0;2 2 0 0 0 0;3 2 0 0 0 0;4 2 0 0 0 0;5 2 0 0 0 0;6 2 0 0 0 0;7 2 0 0 0 0;8 2 0 0 0 0;9 2 0 0 0 0;10 2 0 0 0 0;11 2 0 0 0 0;12 2 0 0 0 0;13 2 0 0 0 0;14 2 0 0 0 0;15 2 0 0 0 0;16 2 0 0 0 0;	3161.06	3	59.7096	54.1811	69.9767	7	0.00042	0.09171	0.7	1.04545	0	0	0	No	5.78e-43	0	5.78e-43	sp|Q9C0Y4|AGLU_SCHPO	116	10064800	20294800
cwq_mix2-2_726.20627.20627.3.1.dta	cwq_mix2-2_726.20627.20627.3.1.dta	cwq_mix2-2_726	20627	5852.14	3003.23	1001.75	3	1	TJGTLYGLSDSR		1283.62	7 2 0 0 0 1	(N(N(H(H(H(H(H(H(H(aH))))))))))	1944	0 1 0 0 0 0;0 2 0 0 0 0;1 2 0 0 0 0;2 2 0 0 0 0;3 2 0 0 0 0;4 2 0 0 0 0;5 2 0 0 0 0;6 2 0 0 0 0;7 2 0 0 0 0;	1719.61	2	28.5406	13.8082	55.9008	7	0.00161	0.535	0.90909	0.63636	0	0	0	No	1.5e-33	0.00949127	0.00949127	sp|Q9US04|GGT1_SCHPO	612	38260600	33896100
cwq_mix2-2_726.20634.20634.3.0.dta	cwq_mix2-2_726.20634.20634.3.0.dta	cwq_mix2-2_726	20634	5854.13	4444.7	1482.24	3	1	DAJNTQFQFTSR		1428.65	15 2 0 0 0 1	(N(N(H(H(H(H(H(H(H))))))(H(H(H(H(H(H(H(H(aH))))))))))))	7895	0 1 0 0 0 0;0 2 0 0 0 0;1 2 0 0 0 0;2 2 0 0 0 0;3 2 0 0 0 0;4 2 0 0 0 0;5 2 0 0 0 0;6 2 0 0 0 0;7 2 0 0 0 0;8 2 0 0 0 0;9 2 0 0 0 0;9 2 0 0 0 1;10 2 0 0 0 0;10 2 0 0 0 1;11 2 0 0 0 0;11 2 0 0 0 1;12 2 0 0 0 0;12 2 0 0 0 1;13 2 0 0 0 0;13 2 0 0 0 1;14 2 0 0 0 0;14 2 0 0 0 1;15 2 0 0 0 0;	3016.03	3	41.8208	41.3764	42.6461	6	0.01888	4.24804	0.48	0.90909	0	0	0	No	6.76e-25	0	6.76e-25	sp|Q9C0Y4|AGLU_SCHPO	116	57902900	49793500
cwq_mix2-2_726.20644.20644.3.0.dta	cwq_mix2-2_726.20644.20644.3.0.dta	cwq_mix2-2_726	20644	5856.83	4606.74	1536.25	3	1	DAJNTQFQFTSR		1428.65	16 2 0 0 0 1	(N(N(H(H(H(H))(H(H(H(H)))))(H(H(H(H(H(aH(H(H(H))))))))))))	8569	0 1 0 0 0 0;0 2 0 0 0 0;1 2 0 0 0 0;2 2 0 0 0 0;3 2 0 0 0 0;4 2 0 0 0 0;5 2 0 0 0 0;6 2 0 0 0 0;6 2 0 0 0 1;7 2 0 0 0 0;7 2 0 0 0 1;8 2 0 0 0 0;8 2 0 0 0 1;9 2 0 0 0 0;9 2 0 0 0 1;10 2 0 0 0 0;10 2 0 0 0 1;11 2 0 0 0 0;11 2 0 0 0 1;12 2 0 0 0 0;12 2 0 0 0 1;13 2 0 0 0 0;13 2 0 0 0 1;14 2 0 0 0 1;15 2 0 0 0 1;	3178.08	3	90.6515	92.0439	88.0654	7	0.00653	1.41767	0.55556	1.13636	0	0	0	No	4.47e-55	0	4.47e-55	sp|Q9C0Y4|AGLU_SCHPO	116	39233400	19345700
cwq_mix2-2_726.20691.20691.3.0.dta	cwq_mix2-2_726.20691.20691.3.0.dta	cwq_mix2-2_726	20691	5869.58	3003.23	1001.75	3	1	TJGTLYGLSDSR		1283.62	7 2 0 0 0 1	(N(N(H(H(H(H(H(H(H(aH))))))))))	1944	0 1 0 0 0 0;0 2 0 0 0 0;1 2 0 0 0 0;2 2 0 0 0 0;3 2 0 0 0 0;4 2 0 0 0 0;5 2 0 0 0 0;6 2 0 0 0 0;7 2 0 0 0 0;	1719.61	2	65.9176	59.5942	77.661	7	0.00261	0.87064	0.90909	1.04545	0	0	0	No	4.03e-48	0	4.03e-48	sp|Q9US04|GGT1_SCHPO	612	38260600	33896100
cwq_mix2-2_726.20721.20721.3.0.dta	cwq_mix2-2_726.20721.20721.3.0.dta	cwq_mix2-2_726	20721	5877.88	4265.61	1422.54	3	1	DAJNTQFQFTSR		1428.65	15 2 0 0 0 0	(N(N(H(H(H)(H(H(H(H(H))))))(H(H(H(H(H(H(H))))))))))	1023	0 1 0 0 0 0;0 2 0 0 0 0;1 2 0 0 0 0;2 2 0 0 0 0;3 2 0 0 0 0;4 2 0 0 0 0;5 2 0 0 0 0;6 2 0 0 0 0;7 2 0 0 0 0;8 2 0 0 0 0;9 2 0 0 0 0;10 2 0 0 0 0;11 2 0 0 0 0;12 2 0 0 0 0;13 2 0 0 0 0;14 2 0 0 0 0;	2836.95	3	20.529	13.9696	32.7107	6	0.0098	2.29833	0.66667	0.59091	0	0	0	No	1.41e-18	0.00949127	0.00949127	sp|Q9C0Y4|AGLU_SCHPO	116	2500890	3119650
cwq_mix2-2_726.20727.20727.3.1.dta	cwq_mix2-2_726.20727.20727.3.1.dta	cwq_mix2-2_726	20727	5879.47	4427.66	1476.56	3	1	DAJNTQFQFTSR		1428.65	16 2 0 0 0 0	(N(N(H(H(H(H(H(H)))))(H(H(H(H(H))))(H(H(H(H(H)))))))))	1086	0 1 0 0 0 0;0 2 0 0 0 0;1 2 0 0 0 0;2 2 0 0 0 0;3 2 0 0 0 0;4 2 0 0 0 0;5 2 0 0 0 0;6 2 0 0 0 0;7 2 0 0 0 0;8 2 0 0 0 0;9 2 0 0 0 0;10 2 0 0 0 0;11 2 0 0 0 0;12 2 0 0 0 0;13 2 0 0 0 0;14 2 0 0 0 0;15 2 0 0 0 0;	2999	3	35.6356	24.1832	56.9043	7	0.00867	1.9589	0.73684	0.77273	0	0	0	No	3.29e-34	0.003367	0.003367	sp|Q9C0Y4|AGLU_SCHPO	116	11505800	15271100
cwq_mix2-2_726.20739.20739.2.0.dta	cwq_mix2-2_726.20739.20739.2.0.dta	cwq_mix2-2_726	20739	5882.7	2986.21	1493.61	2	1	TJGTLYGLSDSR		1283.62	8 2 0 0 0 0	(N(N(H(H(H))(H(H(H))(H(H))))))	189	0 1 0 0 0 0;0 2 0 0 0 0;1 2 0 0 0 0;2 2 0 0 0 0;3 2 0 0 0 0;4 2 0 0 0 0;5 2 0 0 0 0;6 2 0 0 0 0;7 2 0 0 0 0;	1702.58	2	42.8595	33.631	59.9982	7	0.00344	1.15323	1	0.90909	0	0	0	No	2.65e-36	0.00112803	0.00112803	sp|Q9US04|GGT1_SCHPO	612	6164620	5335990
cwq_mix2-2_726.20756.20756.3.0.dta	cwq_mix2-2_726.20756.20756.3.0.dta	cwq_mix2-2_726	20756	5887.23	3003.23	1001.75	3	1	TJGTLYGLSDSR		1283.62	7 2 0 0 0 1	(N(N(H(H(H(H(H(H(H(aH))))))))))	1944	0 1 0 0 0 0;0 2 0 0 0 0;1 2 0 0 0 0;2 2 0 0 0 0;3 2 0 0 0 0;4 2 0 0 0 0;5 2 0 0 0 0;6 2 0 0 0 0;7 2 0 0 0 0;	1719.61	2	88.0399	87.6606	88.7443	7	0.00289	0.96154	0.90909	1.22727	0	0	0	No	1.8e-55	0	1.8e-55	sp|Q9US04|GGT1_SCHPO	612	38260600	33896100
cwq_mix2-2_726.20774.20774.3.0.dta	cwq_mix2-2_726.20774.20774.3.0.dta	cwq_mix2-2_726	20774	5892.19	4282.63	1428.22	3	1	DAJNTQFQFTSR		1428.65	14 2 0 0 0 1	(N(N(H(H(H(H(H(H)))))(H(H(H(H(H(H(H(H(aH))))))))))))	7534	0 1 0 0 0 0;0 2 0 0 0 0;1 2 0 0 0 0;2 2 0 0 0 0;3 2 0 0 0 0;4 2 0 0 0 0;5 2 0 0 0 0;6 2 0 0 0 0;7 2 0 0 0 0;8 2 0 0 0 0;9 2 0 0 0 0;9 2 0 0 0 1;10 2 0 0 0 0;10 2 0 0 0 1;11 2 0 0 0 0;11 2 0 0 0 1;12 2 0 0 0 0;12 2 0 0 0 1;13 2 0 0 0 0;13 2 0 0 0 1;14 2 0 0 0 0;	2853.98	3	93.9965	93.0321	95.7876	7	0.00566	1.32225	0.65217	1.13636	0	0	0	No	4.16e-60	0	4.16e-60	sp|Q9C0Y4|AGLU_SCHPO	116	49755700	39944500
cwq_mix2-2_726.20782.20782.3.0.dta	cwq_mix2-2_726.20782.20782.3.0.dta	cwq_mix2-2_726	20782	5894.33	4444.69	1482.23	3	1	DAJNTQFQFTSR		1428.65	15 2 0 0 0 1	(N(N(H(H(H(H(H(H(H))))))(H(H(H(H(H(H(H(H(aH))))))))))))	7895	0 1 0 0 0 0;0 2 0 0 0 0;1 2 0 0 0 0;2 2 0 0 0 0;3 2 0 0 0 0;4 2 0 0 0 0;5 2 0 0 0 0;6 2 0 0 0 0;7 2 0 0 0 0;8 2 0 0 0 0;9 2 0 0 0 0;9 2 0 0 0 1;10 2 0 0 0 0;10 2 0 0 0 1;11 2 0 0 0 0;11 2 0 0 0 1;12 2 0 0 0 0;12 2 0 0 0 1;13 2 0 0 0 0;13 2 0 0 0 1;14 2 0 0 0 0;14 2 0 0 0 1;15 2 0 0 0 0;	3016.03	3	60.5902	58.6322	64.2263	7	0.00438	0.98596	0.52	0.95455	0	0	0	No	4.73e-39	0	4.73e-39	sp|Q9C0Y4|AGLU_SCHPO	116	57902900	49793500
cwq_mix2-2_726.20803.20803.3.0.dta	cwq_mix2-2_726.20803.20803.3.0.dta	cwq_mix2-2_726	20803	5899.99	4427.66	1476.56	3	1	DAJNTQFQFTSR		1428.65	16 2 0 0 0 0	(N(N(H(H(H(H(H))))(H(H(H(H(H))))(H(H(H(H(H(H))))))))))	1080	0 1 0 0 0 0;0 2 0 0 0 0;1 2 0 0 0 0;2 2 0 0 0 0;3 2 0 0 0 0;4 2 0 0 0 0;5 2 0 0 0 0;6 2 0 0 0 0;7 2 0 0 0 0;8 2 0 0 0 0;9 2 0 0 0 0;10 2 0 0 0 0;11 2 0 0 0 0;12 2 0 0 0 0;13 2 0 0 0 0;14 2 0 0 0 0;15 2 0 0 0 0;	2999	3	66.3265	53.0174	91.0433	7	0.00331	0.74675	0.78947	0.95455	0	0	0	No	6.56e-57	0	6.56e-57	sp|Q9C0Y4|AGLU_SCHPO	116	11505800	15271100
cwq_mix2-2_726.20822.20822.3.0.dta	cwq_mix2-2_726.20822.20822.3.0.dta	cwq_mix2-2_726	20822	5905.01	3003.23	1001.75	3	1	TJGTLYGLSDSR		1283.62	7 2 0 0 0 1	(N(N(H(H(H(H(H(H(H(aH))))))))))	1944	0 1 0 0 0 0;0 2 0 0 0 0;1 2 0 0 0 0;2 2 0 0 0 0;3 2 0 0 0 0;4 2 0 0 0 0;5 2 0 0 0 0;6 2 0 0 0 0;7 2 0 0 0 0;	1719.61	2	52.2334	39.5157	75.852	7	0.00352	1.17331	1	0.95455	0	0	0	No	7.29e-47	0	7.29e-47	sp|Q9US04|GGT1_SCHPO	612	38260600	592646
cwq_mix2-2_726.20841.20841.3.0.dta	cwq_mix2-2_726.20841.20841.3.0.dta	cwq_mix2-2_726	20841	5910.25	4265.61	1422.54	3	1	DAJNTQFQFTSR		1428.65	15 2 0 0 0 0	(N(N(H(H(H(H))(H(H(H))))(H(H(H(H(H(H(H(H)))))))))))	1015	0 1 0 0 0 0;0 2 0 0 0 0;1 2 0 0 0 0;2 2 0 0 0 0;3 2 0 0 0 0;4 2 0 0 0 0;5 2 0 0 0 0;6 2 0 0 0 0;7 2 0 0 0 0;8 2 0 0 0 0;9 2 0 0 0 0;10 2 0 0 0 0;11 2 0 0 0 0;12 2 0 0 0 0;13 2 0 0 0 0;14 2 0 0 0 0;	2836.95	3	31.7837	31.2654	32.7462	6	0.01324	3.10501	0.61111	0.86364	0	0	0	No	1.25e-18	0.00112803	0.00112803	sp|Q9C0Y4|AGLU_SCHPO	116	2830220	9759610
cwq_mix2-2_726.20897.20897.3.0.dta	cwq_mix2-2_726.20897.20897.3.0.dta	cwq_mix2-2_726	20897	5925.45	4444.69	1482.23	3	1	DAJNTQFQFTSR		1428.65	15 2 0 0 0 1	(N(N(H(H(H(H(H(H(H))))))(H(H(H(H(H(H(H(H(aH))))))))))))	7895	0 1 0 0 0 0;0 2 0 0 0 0;1 2 0 0 0 0;2 2 0 0 0 0;3 2 0 0 0 0;4 2 0 0 0 0;5 2 0 0 0 0;6 2 0 0 0 0;7 2 0 0 0 0;8 2 0 0 0 0;9 2 0 0 0 0;9 2 0 0 0 1;10 2 0 0 0 0;10 2 0 0 0 1;11 2 0 0 0 0;11 2 0 0 0 1;12 2 0 0 0 0;12 2 0 0 0 1;13 2 0 0 0 0;13 2 0 0 0 1;14 2 0 0 0 0;14 2 0 0 0 1;15 2 0 0 0 0;	3016.03	3	53.4763	39.8125	78.8519	7	0.00654	1.47193	0.56	0.81818	0	0	0	No	8.67e-49	0	8.67e-49	sp|Q9C0Y4|AGLU_SCHPO	116	57902900	49793500
cwq_mix2-2_726.20910.20910.3.0.dta	cwq_mix2-2_726.20910.20910.3.0.dta	cwq_mix2-2_726	20910	5928.88	4282.63	1428.22	3	1	DAJNTQFQFTSR		1428.65	14 2 0 0 0 1	(N(N(H(H(H)(H(H(H(H)))))(H(H(H(H(H(aH(H(H)))))))))))	7486	0 1 0 0 0 0;0 2 0 0 0 0;1 2 0 0 0 0;2 2 0 0 0 0;3 2 0 0 0 0;4 2 0 0 0 0;5 2 0 0 0 0;6 2 0 0 0 0;6 2 0 0 0 1;7 2 0 0 0 0;7 2 0 0 0 1;8 2 0 0 0 0;8 2 0 0 0 1;9 2 0 0 0 0;9 2 0 0 0 1;10 2 0 0 0 0;10 2 0 0 0 1;11 2 0 0 0 0;11 2 0 0 0 1;12 2 0 0 0 0;12 2 0 0 0 1;13 2 0 0 0 1;	2853.98	3	69.969	61.3903	85.9011	7	0.00474	1.10649	0.625	1	0	0	0	No	1.3e-53	0	1.3e-53	sp|Q9C0Y4|AGLU_SCHPO	116	49755700	39944500
cwq_mix2-2_726.20916.20916.3.0.dta	cwq_mix2-2_726.20916.20916.3.0.dta	cwq_mix2-2_726	20916	5930.58	4265.61	1422.54	3	1	DAJNTQFQFTSR		1428.65	15 2 0 0 0 0	(N(N(H(H(H(H(H(H)))))(H(H(H))(H(H(H(H(H(H))))))))))	1018	0 1 0 0 0 0;0 2 0 0 0 0;1 2 0 0 0 0;2 2 0 0 0 0;3 2 0 0 0 0;4 2 0 0 0 0;5 2 0 0 0 0;6 2 0 0 0 0;7 2 0 0 0 0;8 2 0 0 0 0;9 2 0 0 0 0;10 2 0 0 0 0;11 2 0 0 0 0;12 2 0 0 0 0;13 2 0 0 0 0;14 2 0 0 0 0;	2836.95	3	35.568	33.6984	39.0401	6	0.01284	3.00936	0.66667	0.86364	0	0	0	No	1.52e-22	0.00059312	0.00059312	sp|Q9C0Y4|AGLU_SCHPO	116	4653670	9122260
cwq_mix2-2_726.20927.20927.3.0.dta	cwq_mix2-2_726.20927.20927.3.0.dta	cwq_mix2-2_726	20927	5933.53	4120.58	1374.2	3	1	DAJNTQFQFTSR		1428.65	13 2 0 0 0 1	(N(N(H(H(H))(H(H(H(H(H))))(H(H(H(H(aH(H))))))))))	9619	0 1 0 0 0 0;0 2 0 0 0 0;1 2 0 0 0 0;2 2 0 0 0 0;3 2 0 0 0 0;4 2 0 0 0 0;5 2 0 0 0 0;6 2 0 0 0 0;6 2 0 0 0 1;7 2 0 0 0 0;7 2 0 0 0 1;8 2 0 0 0 0;8 2 0 0 0 1;9 2 0 0 0 0;9 2 0 0 0 1;10 2 0 0 0 0;10 2 0 0 0 1;11 2 0 0 0 0;11 2 0 0 0 1;12 2 0 0 0 0;12 2 0 0 0 1;	2691.92	3	54.0338	48.7163	63.909	7	0.00337	0.81715	0.56522	0.90909	0	0	0	No	6.69e-39	0	6.69e-39	sp|Q9C0Y4|AGLU_SCHPO	116	36483700	30364500
cwq_mix2-2_726.20946.20946.3.1.dta	cwq_mix2-2_726.20946.20946.3.1.dta	cwq_mix2-2_726	20946	5938.81	3446.43	1149.48	3	1	VTJITDSQPAPYMK		1564.77	8 2 0 0 0 1	(N(N(H(H(H(H(H(H(H(H(aH)))))))))))	2546	0 1 0 0 0 0;0 2 0 0 0 0;1 2 0 0 0 0;2 2 0 0 0 0;3 2 0 0 0 0;4 2 0 0 0 0;5 2 0 0 0 0;6 2 0 0 0 0;7 2 0 0 0 0;8 2 0 0 0 0;	1881.66	3	18.4351	15.688	23.5369	5	0.00479	1.38935	0.75	0.5	0	0	0	No	9.89e-13	0.00886739	0.00886739	sp|O94559|YF65_SCHPO	232	6136500	2908430
cwq_mix2-2_726.20972.20972.3.1.dta	cwq_mix2-2_726.20972.20972.3.1.dta	cwq_mix2-2_726	20972	5946.09	3284.38	1095.46	3	1	VTJITDSQPAPYMK		1564.77	7 2 0 0 0 1	(N(N(H(H(H(H(H(H(H(aH))))))))))	1944	0 1 0 0 0 0;0 2 0 0 0 0;1 2 0 0 0 0;2 2 0 0 0 0;3 2 0 0 0 0;4 2 0 0 0 0;5 2 0 0 0 0;6 2 0 0 0 0;7 2 0 0 0 0;	1719.61	3	37.9516	34.1719	44.9711	7	0.00251	0.76445	0.81818	0.76923	0	0	0	No	1.64e-26	0.00059312	0.00059312	sp|O94559|YF65_SCHPO	232	3565050	2378980
cwq_mix2-2_726.20980.20980.3.0.dta	cwq_mix2-2_726.20980.20980.3.0.dta	cwq_mix2-2_726	20980	5948.62	4103.56	1368.52	3	1	DAJNTQFQFTSR		1428.65	14 2 0 0 0 0	(N(N(H(H(H(H(H))))(H(H(H(H)))(H(H(H(H(H)))))))))	939	0 1 0 0 0 0;0 2 0 0 0 0;1 2 0 0 0 0;2 2 0 0 0 0;3 2 0 0 0 0;4 2 0 0 0 0;5 2 0 0 0 0;6 2 0 0 0 0;7 2 0 0 0 0;8 2 0 0 0 0;9 2 0 0 0 0;10 2 0 0 0 0;11 2 0 0 0 0;12 2 0 0 0 0;13 2 0 0 0 0;	2674.9	3	32.8788	28.6702	40.6948	6	0.01007	2.45329	0.70588	0.86364	0	0	0	No	1.12e-23	0.00154879	0.00154879	sp|Q9C0Y4|AGLU_SCHPO	116	2175670	6234750
cwq_mix2-2_726.21007.21007.3.0.dta	cwq_mix2-2_726.21007.21007.3.0.dta	cwq_mix2-2_726	21007	5955.86	4282.63	1428.22	3	1	DAJNTQFQFTSR		1428.65	14 2 0 0 0 1	(N(N(H(H(H)(H(H(H(H)))))(H(H(H(H(H(aH(H(H)))))))))))	7486	0 1 0 0 0 0;0 2 0 0 0 0;1 2 0 0 0 0;2 2 0 0 0 0;3 2 0 0 0 0;4 2 0 0 0 0;5 2 0 0 0 0;6 2 0 0 0 0;6 2 0 0 0 1;7 2 0 0 0 0;7 2 0 0 0 1;8 2 0 0 0 0;8 2 0 0 0 1;9 2 0 0 0 0;9 2 0 0 0 1;10 2 0 0 0 0;10 2 0 0 0 1;11 2 0 0 0 0;11 2 0 0 0 1;12 2 0 0 0 0;12 2 0 0 0 1;13 2 0 0 0 1;	2853.98	3	78.8778	75.1694	85.7649	7	0.00372	0.86762	0.625	1.09091	0	0	0	No	1.58e-53	0	1.58e-53	sp|Q9C0Y4|AGLU_SCHPO	116	49755700	39944500
cwq_mix2-2_726.21028.21028.3.0.dta	cwq_mix2-2_726.21028.21028.3.0.dta	cwq_mix2-2_726	21028	5961.5	4120.58	1374.2	3	1	DAJNTQFQFTSR		1428.65	13 2 0 0 0 1	(N(N(H(H(H))(H(H(H(H(H))))(H(H(H(H(aH(H))))))))))	9619	0 1 0 0 0 0;0 2 0 0 0 0;1 2 0 0 0 0;2 2 0 0 0 0;3 2 0 0 0 0;4 2 0 0 0 0;5 2 0 0 0 0;6 2 0 0 0 0;6 2 0 0 0 1;7 2 0 0 0 0;7 2 0 0 0 1;8 2 0 0 0 0;8 2 0 0 0 1;9 2 0 0 0 0;9 2 0 0 0 1;10 2 0 0 0 0;10 2 0 0 0 1;11 2 0 0 0 0;11 2 0 0 0 1;12 2 0 0 0 0;12 2 0 0 0 1;	2691.92	3	79.3066	74.9337	87.4276	7	0.00403	0.97878	0.6087	1.09091	0	0	0	No	9.94e-55	0	9.94e-55	sp|Q9C0Y4|AGLU_SCHPO	116	18298800	30364500
cwq_mix2-2_726.21044.21044.3.0.dta	cwq_mix2-2_726.21044.21044.3.0.dta	cwq_mix2-2_726	21044	5965.87	4265.61	1422.54	3	1	DAJNTQFQFTSR		1428.65	15 2 0 0 0 0	(N(N(H(H(H))(H(H(H(H(H(H)))))(H(H(H(H(H(H))))))))))	1221	0 1 0 0 0 0;0 2 0 0 0 0;1 2 0 0 0 0;2 2 0 0 0 0;3 2 0 0 0 0;4 2 0 0 0 0;5 2 0 0 0 0;6 2 0 0 0 0;7 2 0 0 0 0;8 2 0 0 0 0;9 2 0 0 0 0;10 2 0 0 0 0;11 2 0 0 0 0;12 2 0 0 0 0;13 2 0 0 0 0;14 2 0 0 0 0;	2836.95	3	40.6297	30.1269	60.1349	7	0.00974	2.28356	0.72222	0.86364	0	0	0	No	2.15e-36	0.00154879	0.00154879	sp|Q9C0Y4|AGLU_SCHPO	116	1979700	9122260
cwq_mix2-2_726.21064.21064.3.0.dta	cwq_mix2-2_726.21064.21064.3.0.dta	cwq_mix2-2_726	21064	5971.25	4103.56	1368.52	3	1	DAJNTQFQFTSR		1428.65	14 2 0 0 0 0	(N(N(H(H(H(H)))(H(H(H(H(H))))(H(H(H(H(H)))))))))	936	0 1 0 0 0 0;0 2 0 0 0 0;1 2 0 0 0 0;2 2 0 0 0 0;3 2 0 0 0 0;4 2 0 0 0 0;5 2 0 0 0 0;6 2 0 0 0 0;7 2 0 0 0 0;8 2 0 0 0 0;9 2 0 0 0 0;10 2 0 0 0 0;11 2 0 0 0 0;12 2 0 0 0 0;13 2 0 0 0 0;	2674.9	3	31.2517	17.491	56.8073	7	0.00777	1.89402	0.76471	0.68182	0	0	0	No	4.03e-34	0.00581879	0.00581879	sp|Q9C0Y4|AGLU_SCHPO	116	2132710	6234750
cwq_mix2-2_726.21073.21073.3.0.dta	cwq_mix2-2_726.21073.21073.3.0.dta	cwq_mix2-2_726	21073	5973.6	4282.63	1428.22	3	1	DAJNTQFQFTSR		1428.65	14 2 0 0 0 1	(N(N(H(H(H(H(H(H)))))(H(H(H(H(H(H(aH(H(H))))))))))))	7546	0 1 0 0 0 0;0 2 0 0 0 0;1 2 0 0 0 0;2 2 0 0 0 0;3 2 0 0 0 0;4 2 0 0 0 0;5 2 0 0 0 0;6 2 0 0 0 0;7 2 0 0 0 0;7 2 0 0 0 1;8 2 0 0 0 0;8 2 0 0 0 1;9 2 0 0 0 0;9 2 0 0 0 1;10 2 0 0 0 0;10 2 0 0 0 1;11 2 0 0 0 0;11 2 0 0 0 1;12 2 0 0 0 0;12 2 0 0 0 1;13 2 0 0 0 1;	2853.98	3	70.3954	63.0266	84.0804	7	0.00432	1.00982	0.65217	1	0	0	0	No	2.55e-52	0	2.55e-52	sp|Q9C0Y4|AGLU_SCHPO	116	4218160	39944500
cwq_mix2-2_726.21132.21132.3.0.dta	cwq_mix2-2_726.21132.21132.3.0.dta	cwq_mix2-2_726	21132	5989.54	4120.58	1374.2	3	1	DAJNTQFQFTSR		1428.65	13 2 0 0 0 1	(N(N(H(H(H(H)))(H(H(H(H)))(H(H(H(H(H(aH))))))))))	6616	0 1 0 0 0 0;0 2 0 0 0 0;1 2 0 0 0 0;2 2 0 0 0 0;3 2 0 0 0 0;4 2 0 0 0 0;5 2 0 0 0 0;6 2 0 0 0 0;7 2 0 0 0 0;7 2 0 0 0 1;8 2 0 0 0 0;8 2 0 0 0 1;9 2 0 0 0 0;9 2 0 0 0 1;10 2 0 0 0 0;10 2 0 0 0 1;11 2 0 0 0 0;11 2 0 0 0 1;12 2 0 0 0 0;12 2 0 0 0 1;13 2 0 0 0 0;	2691.92	3	72.1281	72.9884	70.5302	7	0.00285	0.69265	0.6087	1.04545	0	0	0	No	2.52e-43	0	2.52e-43	sp|Q9C0Y4|AGLU_SCHPO	116	36483700	30364500
cwq_mix2-2_726.21145.21145.3.0.dta	cwq_mix2-2_726.21145.21145.3.0.dta	cwq_mix2-2_726	21145	5993.18	4103.56	1368.52	3	1	DAJNTQFQFTSR		1428.65	14 2 0 0 0 0	(N(N(H(H(H(H(H(H(H))))))(H(H)(H(H(H(H(H)))))))))	949	0 1 0 0 0 0;0 2 0 0 0 0;1 2 0 0 0 0;2 2 0 0 0 0;3 2 0 0 0 0;4 2 0 0 0 0;5 2 0 0 0 0;6 2 0 0 0 0;7 2 0 0 0 0;8 2 0 0 0 0;9 2 0 0 0 0;10 2 0 0 0 0;11 2 0 0 0 0;12 2 0 0 0 0;13 2 0 0 0 0;	2674.9	3	27.2882	19.6881	41.4026	7	0.00927	2.25882	0.70588	0.72727	0	0	0	No	4.43e-24	0.00552486	0.00552486	sp|Q9C0Y4|AGLU_SCHPO	116	2832360	2039040
cwq_mix2-2_726.21205.21205.3.0.dta	cwq_mix2-2_726.21205.21205.3.0.dta	cwq_mix2-2_726	21205	6009.13	4712.88	1571.63	3	1	EGLINJGTSIHAGLR		1551.82	17 2 0 0 0 0	(N(N(H(H(H(H(H(H(H(H)))))))(H(H(H(H(H))))(H(H(H(H))))))))	1136	0 1 0 0 0 0;0 2 0 0 0 0;1 2 0 0 0 0;2 2 0 0 0 0;3 2 0 0 0 0;4 2 0 0 0 0;5 2 0 0 0 0;6 2 0 0 0 0;7 2 0 0 0 0;8 2 0 0 0 0;9 2 0 0 0 0;10 2 0 0 0 0;11 2 0 0 0 0;12 2 0 0 0 0;13 2 0 0 0 0;14 2 0 0 0 0;15 2 0 0 0 0;16 2 0 0 0 0;	3161.06	6	41.6616	21.877	78.4046	7	0.00301	0.63929	0.95	0.64286	0	0	0	No	1.75e-48	0.0053357	0.0053357	sp|O42887|SPEB2_SCHPO	269	17391500	13661700
cwq_mix2-2_726.21207.21207.3.0.dta	cwq_mix2-2_726.21207.21207.3.0.dta	cwq_mix2-2_726	21207	6009.68	3958.52	1320.18	3	1	DAJNTQFQFTSR		1428.65	12 2 0 0 0 1	(N(N(H(H(H(H(H))))(H(H(H(H(H(H(H(aH)))))))))))	5872	0 1 0 0 0 0;0 2 0 0 0 0;1 2 0 0 0 0;2 2 0 0 0 0;3 2 0 0 0 0;4 2 0 0 0 0;5 2 0 0 0 0;6 2 0 0 0 0;7 2 0 0 0 0;8 2 0 0 0 0;8 2 0 0 0 1;9 2 0 0 0 0;9 2 0 0 0 1;10 2 0 0 0 0;10 2 0 0 0 1;11 2 0 0 0 0;11 2 0 0 0 1;12 2 0 0 0 0;	2529.87	3	56.2116	48.63	70.2916	7	0.00106	0.26843	0.7	0.95455	0	0	0	No	3.36e-43	0	3.36e-43	sp|Q9C0Y4|AGLU_SCHPO	116	18612500	11446700
cwq_mix2-2_726.21217.21217.3.0.dta	cwq_mix2-2_726.21217.21217.3.0.dta	cwq_mix2-2_726	21217	6012.36	4120.58	1374.2	3	1	DAJNTQFQFTSR		1428.65	13 2 0 0 0 1	(N(N(H(H(H))(H(H(H(H(H))))(H(H(H(aH(H(H))))))))))	9618	0 1 0 0 0 0;0 2 0 0 0 0;1 2 0 0 0 0;2 2 0 0 0 0;3 2 0 0 0 0;4 2 0 0 0 0;5 2 0 0 0 0;5 2 0 0 0 1;6 2 0 0 0 0;6 2 0 0 0 1;7 2 0 0 0 0;7 2 0 0 0 1;8 2 0 0 0 0;8 2 0 0 0 1;9 2 0 0 0 0;9 2 0 0 0 1;10 2 0 0 0 0;10 2 0 0 0 1;11 2 0 0 0 0;11 2 0 0 0 1;12 2 0 0 0 1;	2691.92	3	70.8589	65.9296	80.0133	7	0.00241	0.5849	0.65217	1	0	0	0	No	1.33e-49	0	1.33e-49	sp|Q9C0Y4|AGLU_SCHPO	116	18266700	30364500
cwq_mix2-2_726.21232.21232.3.0.dta	cwq_mix2-2_726.21232.21232.3.0.dta	cwq_mix2-2_726	21232	6016.42	3941.5	1314.5	3	1	DAJNTQFQFTSR		1428.65	13 2 0 0 0 0	(N(N(H(H(H)(H(H(H))))(H(H(H(H)))(H(H(H)))))))	862	0 1 0 0 0 0;0 2 0 0 0 0;1 2 0 0 0 0;2 2 0 0 0 0;3 2 0 0 0 0;4 2 0 0 0 0;5 2 0 0 0 0;6 2 0 0 0 0;7 2 0 0 0 0;8 2 0 0 0 0;9 2 0 0 0 0;10 2 0 0 0 0;11 2 0 0 0 0;12 2 0 0 0 0;	2512.85	3	20.0884	20.251	19.7863	6	0.00282	0.71664	0.5	0.68182	0	0	0	No	5.32e-09	0.0053357	0.0053357	sp|Q9C0Y4|AGLU_SCHPO	116	8712580	2511960
cwq_mix2-2_726.21243.21243.3.0.dta	cwq_mix2-2_726.21243.21243.3.0.dta	cwq_mix2-2_726	21243	6019.37	4550.84	1517.62	3	1	EGLINJGTSIHAGLR		1551.82	16 2 0 0 0 0	(N(N(H(H(H(H(H(H(H))))))(H(H(H(H)))(H(H(H(H(H)))))))))	1082	0 1 0 0 0 0;0 2 0 0 0 0;1 2 0 0 0 0;2 2 0 0 0 0;3 2 0 0 0 0;4 2 0 0 0 0;5 2 0 0 0 0;6 2 0 0 0 0;7 2 0 0 0 0;8 2 0 0 0 0;9 2 0 0 0 0;10 2 0 0 0 0;11 2 0 0 0 0;12 2 0 0 0 0;13 2 0 0 0 0;14 2 0 0 0 0;15 2 0 0 0 0;	2999	6	40.9929	22.3257	75.6605	7	0.00778	1.70943	0.89474	0.57143	0	0	0	No	1e-46	0.0053357	0.0053357	sp|O42887|SPEB2_SCHPO	269	101801000	77909500
cwq_mix2-2_726.21273.21273.4.0.dta	cwq_mix2-2_726.21273.21273.4.0.dta	cwq_mix2-2_726	21273	6027.4	3628.58	907.9	4	1	PVYVTJVTIEHVQHK		1763.94	9 2 0 0 0 0	(N(N(H(H(H)(H))(H(H)(H(H(H)))))))	292	0 1 0 0 0 0;0 2 0 0 0 0;1 2 0 0 0 0;2 2 0 0 0 0;3 2 0 0 0 0;4 2 0 0 0 0;5 2 0 0 0 0;6 2 0 0 0 0;7 2 0 0 0 0;8 2 0 0 0 0;	1864.63	6	51.7226	36.0197	80.8851	7	-0.00043	-0.11895	1	0.71429	0	0	0	No	2.7e-50	0	2.7e-50	sp|Q09825|SAD1_SCHPO	395	18803000	16673000
cwq_mix2-2_726.21307.21307.3.0.dta	cwq_mix2-2_726.21307.21307.3.0.dta	cwq_mix2-2_726	21307	6036.6	4120.58	1374.2	3	1	DAJNTQFQFTSR		1428.65	13 2 0 0 0 1	(N(N(H(H(H))(H(H(H(H(H))))(H(H(H(H(H(aH))))))))))	9608	0 1 0 0 0 0;0 2 0 0 0 0;1 2 0 0 0 0;2 2 0 0 0 0;3 2 0 0 0 0;4 2 0 0 0 0;5 2 0 0 0 0;6 2 0 0 0 0;7 2 0 0 0 0;7 2 0 0 0 1;8 2 0 0 0 0;8 2 0 0 0 1;9 2 0 0 0 0;9 2 0 0 0 1;10 2 0 0 0 0;10 2 0 0 0 1;11 2 0 0 0 0;11 2 0 0 0 1;12 2 0 0 0 0;12 2 0 0 0 1;13 2 0 0 0 0;	2691.92	3	29.0994	28.1028	30.9503	6	0.00747	1.81167	0.47826	0.86364	0	0	0	No	1.79e-17	0.00154879	0.00154879	sp|Q9C0Y4|AGLU_SCHPO	116	36483700	0
cwq_mix2-2_726.21317.21317.3.0.dta	cwq_mix2-2_726.21317.21317.3.0.dta	cwq_mix2-2_726	21317	6039.24	3219.35	1073.79	3	1	JNTIDSLSIAK		1175.63	9 2 0 0 0 1	(N(N(H(H(H(H(H(H(H(H(H(aH))))))))))))	3226	0 1 0 0 0 0;0 2 0 0 0 0;1 2 0 0 0 0;2 2 0 0 0 0;3 2 0 0 0 0;4 2 0 0 0 0;5 2 0 0 0 0;6 2 0 0 0 0;7 2 0 0 0 0;8 2 0 0 0 0;9 2 0 0 0 0;	2043.71	1	38.2485	25.0621	62.7375	7	0.00693	2.15412	0.92308	0.85	0	0	0	No	2.93e-38	0.003367	0.003367	sp|O94472|PBN1_SCHPO	36	17814700	20568900
cwq_mix2-2_726.21327.21327.3.0.dta	cwq_mix2-2_726.21327.21327.3.0.dta	cwq_mix2-2_726	21327	6041.9	3958.53	1320.18	3	1	DAJNTQFQFTSR		1428.65	12 2 0 0 0 1	(N(N(H(H(H(H(H))))(H(H(H(H(H(H(H(aH)))))))))))	5872	0 1 0 0 0 0;0 2 0 0 0 0;1 2 0 0 0 0;2 2 0 0 0 0;3 2 0 0 0 0;4 2 0 0 0 0;5 2 0 0 0 0;6 2 0 0 0 0;7 2 0 0 0 0;8 2 0 0 0 0;8 2 0 0 0 1;9 2 0 0 0 0;9 2 0 0 0 1;10 2 0 0 0 0;10 2 0 0 0 1;11 2 0 0 0 0;11 2 0 0 0 1;12 2 0 0 0 0;	2529.87	3	91.6606	95.7185	84.1244	7	0.00393	0.99294	0.7	1.18182	0	0	0	No	2.07e-52	0	2.07e-52	sp|Q9C0Y4|AGLU_SCHPO	116	18612500	11446700
cwq_mix2-2_726.21328.21328.3.0.dta	cwq_mix2-2_726.21328.21328.3.0.dta	cwq_mix2-2_726	21328	6042.23	3941.51	1314.51	3	1	DAJNTQFQFTSR		1428.65	13 2 0 0 0 0	(N(N(H(H(H(H)))(H(H(H))(H(H(H(H(H(H))))))))))	845	0 1 0 0 0 0;0 2 0 0 0 0;1 2 0 0 0 0;2 2 0 0 0 0;3 2 0 0 0 0;4 2 0 0 0 0;5 2 0 0 0 0;6 2 0 0 0 0;7 2 0 0 0 0;8 2 0 0 0 0;9 2 0 0 0 0;10 2 0 0 0 0;11 2 0 0 0 0;12 2 0 0 0 0;	2512.85	3	25.8009	23.5068	30.0615	6	0.01042	2.64306	0.5625	0.77273	0	0	0	No	5.91e-17	0.0042898	0.0042898	sp|Q9C0Y4|AGLU_SCHPO	116	8712580	1129380
cwq_mix2-2_726.21335.21335.3.0.dta	cwq_mix2-2_726.21335.21335.3.0.dta	cwq_mix2-2_726	21335	6044.01	4550.83	1517.62	3	1	EGLINJGTSIHAGLR		1551.82	16 2 0 0 0 0	(N(N(H(H(H(H(H))))(H(H(H(H(H))))(H(H(H(H(H(H))))))))))	1080	0 1 0 0 0 0;0 2 0 0 0 0;1 2 0 0 0 0;2 2 0 0 0 0;3 2 0 0 0 0;4 2 0 0 0 0;5 2 0 0 0 0;6 2 0 0 0 0;7 2 0 0 0 0;8 2 0 0 0 0;9 2 0 0 0 0;10 2 0 0 0 0;11 2 0 0 0 0;12 2 0 0 0 0;13 2 0 0 0 0;14 2 0 0 0 0;15 2 0 0 0 0;	2999	6	94.9341	76.8908	128.443	7	0.00517	1.13591	0.94737	0.96429	0	0	0	No	3.81e-82	0	3.81e-82	sp|O42887|SPEB2_SCHPO	269	101801000	77909500
cwq_mix2-2_726.21391.21391.3.0.dta	cwq_mix2-2_726.21391.21391.3.0.dta	cwq_mix2-2_726	21391	6058.98	4226.73	1409.58	3	1	EGLINJGTSIHAGLR		1551.82	14 2 0 0 0 0	(N(N(H(H(H(H(H))))(H(H(H(H(H))))(H(H(H(H))))))))	938	0 1 0 0 0 0;0 2 0 0 0 0;1 2 0 0 0 0;2 2 0 0 0 0;3 2 0 0 0 0;4 2 0 0 0 0;5 2 0 0 0 0;6 2 0 0 0 0;7 2 0 0 0 0;8 2 0 0 0 0;9 2 0 0 0 0;10 2 0 0 0 0;11 2 0 0 0 0;12 2 0 0 0 0;13 2 0 0 0 0;	2674.9	6	105.929	84.5773	145.582	7	0.00526	1.24333	1	1	0	0	0	No	2.47e-93	0	2.47e-93	sp|O42887|SPEB2_SCHPO	269	104635000	90116900
cwq_mix2-2_726.21394.21394.3.0.dta	cwq_mix2-2_726.21394.21394.3.0.dta	cwq_mix2-2_726	21394	6059.85	3219.34	1073.79	3	1	JNTIDSLSIAK		1175.63	9 2 0 0 0 1	(N(N(H(H(H(H(H(H(H(H(aH(H))))))))))))	3235	0 1 0 0 0 0;0 2 0 0 0 0;1 2 0 0 0 0;2 2 0 0 0 0;3 2 0 0 0 0;4 2 0 0 0 0;5 2 0 0 0 0;6 2 0 0 0 0;7 2 0 0 0 0;8 2 0 0 0 0;8 2 0 0 0 1;	2043.71	1	64.7907	56.5964	80.0088	7	0.00471	1.46175	0.92308	1.15	0	0	0	No	1.45e-49	0	1.45e-49	sp|O94472|PBN1_SCHPO	36	17814700	20568900
cwq_mix2-2_726.21398.21398.3.0.dta	cwq_mix2-2_726.21398.21398.3.0.dta	cwq_mix2-2_726	21398	6060.96	3796.47	1266.16	3	1	DAJNTQFQFTSR		1428.65	11 2 0 0 0 1	(N(N(H(H(H))(H(H(H(H(H(aH(H(H(H))))))))))))	5145	0 1 0 0 0 0;0 2 0 0 0 0;1 2 0 0 0 0;2 2 0 0 0 0;3 2 0 0 0 0;4 2 0 0 0 0;5 2 0 0 0 0;6 2 0 0 0 0;6 2 0 0 0 1;7 2 0 0 0 0;7 2 0 0 0 1;8 2 0 0 0 0;8 2 0 0 0 1;9 2 0 0 0 1;10 2 0 0 0 1;	2367.82	3	66.2334	60.7509	76.4153	7	0.0035	0.92296	0.70588	1	0	0	0	No	2.94e-47	0	2.94e-47	sp|Q9C0Y4|AGLU_SCHPO	116	19609000	10417300
cwq_mix2-2_726.21404.21404.3.0.dta	cwq_mix2-2_726.21404.21404.3.0.dta	cwq_mix2-2_726	21404	6062.55	3958.52	1320.18	3	1	DAJNTQFQFTSR		1428.65	12 2 0 0 0 1	(N(N(H(H(H)(H))(H(H(H(H(H(aH(H(H(H))))))))))))	6102	0 1 0 0 0 0;0 2 0 0 0 0;1 2 0 0 0 0;2 2 0 0 0 0;3 2 0 0 0 0;4 2 0 0 0 0;5 2 0 0 0 0;6 2 0 0 0 0;6 2 0 0 0 1;7 2 0 0 0 0;7 2 0 0 0 1;8 2 0 0 0 0;8 2 0 0 0 1;9 2 0 0 0 0;9 2 0 0 0 1;10 2 0 0 0 1;11 2 0 0 0 1;	2529.87	3	49.7619	42.661	62.9494	7	0.00245	0.61856	0.68421	0.95455	0	0	0	No	2.44e-38	0	2.44e-38	sp|Q9C0Y4|AGLU_SCHPO	116	18612500	11800500
cwq_mix2-2_726.21423.21423.3.0.dta	cwq_mix2-2_726.21423.21423.3.0.dta	cwq_mix2-2_726	21423	6067.59	3040.26	1014.09	3	1	JNTIDSLSIAK		1175.63	9 2 0 0 0 0	(N(N(H(H)(H(H(H(H)))(H(H(H)))))))	290	0 1 0 0 0 0;0 2 0 0 0 0;1 2 0 0 0 0;2 2 0 0 0 0;3 2 0 0 0 0;4 2 0 0 0 0;5 2 0 0 0 0;6 2 0 0 0 0;7 2 0 0 0 0;8 2 0 0 0 0;	1864.63	1	81.3824	89.5205	66.2687	7	0.00217	0.71322	0.83333	1.25	0	0	0	No	2.09e-40	0	2.09e-40	sp|O94472|PBN1_SCHPO	36	26516500	55094400
cwq_mix2-2_726.21430.21430.2.0.dta	cwq_mix2-2_726.21430.21430.2.0.dta	cwq_mix2-2_726	21430	6069.57	3040.26	1520.64	2	1	JNTIDSLSIAK		1175.63	9 2 0 0 0 0	(N(N(H(H(H(H))(H(H(H(H(H)))))))))	298	0 1 0 0 0 0;0 2 0 0 0 0;1 2 0 0 0 0;2 2 0 0 0 0;3 2 0 0 0 0;4 2 0 0 0 0;5 2 0 0 0 0;6 2 0 0 0 0;7 2 0 0 0 0;8 2 0 0 0 0;	1864.63	1	78.9317	90.1486	58.1004	7	0.00267	0.87833	0.91667	1.4	0	0	0	No	5.29e-35	0	5.29e-35	sp|O94472|PBN1_SCHPO	36	16386600	11267300
cwq_mix2-2_726.21431.21431.3.0.dta	cwq_mix2-2_726.21431.21431.3.0.dta	cwq_mix2-2_726	21431	6069.85	3779.45	1260.49	3	1	DAJNTQFQFTSR		1428.65	12 2 0 0 0 0	(N(N(H(H(H(H)))(H(H(H(H(H(H(H(H)))))))))))	729	0 1 0 0 0 0;0 2 0 0 0 0;1 2 0 0 0 0;2 2 0 0 0 0;3 2 0 0 0 0;4 2 0 0 0 0;5 2 0 0 0 0;6 2 0 0 0 0;7 2 0 0 0 0;8 2 0 0 0 0;9 2 0 0 0 0;10 2 0 0 0 0;11 2 0 0 0 0;	2350.79	3	28.4456	18.6931	46.5574	7	0.00508	1.34413	0.73333	0.68182	0	0	0	No	2.12e-27	0.00552486	0.00552486	sp|Q9C0Y4|AGLU_SCHPO	116	10660300	8103020
cwq_mix2-2_726.21475.21475.3.0.dta	cwq_mix2-2_726.21475.21475.3.0.dta	cwq_mix2-2_726	21475	6081.4	3902.62	1301.54	3	1	EGLINJGTSIHAGLR		1551.82	12 2 0 0 0 0	(N(N(H(H(H(H(H))))(H(H)(H(H(H))(H(H)))))))	723	0 1 0 0 0 0;0 2 0 0 0 0;1 2 0 0 0 0;2 2 0 0 0 0;3 2 0 0 0 0;4 2 0 0 0 0;5 2 0 0 0 0;6 2 0 0 0 0;7 2 0 0 0 0;8 2 0 0 0 0;9 2 0 0 0 0;10 2 0 0 0 0;11 2 0 0 0 0;	2350.79	6	32.8456	17.8786	60.6414	6	0.00369	0.94656	0.93333	0.57143	0	0	0	No	1.01e-36	0.00552486	0.00552486	sp|O42887|SPEB2_SCHPO	269	100879000	67533800
cwq_mix2-2_726.21484.21484.3.0.dta	cwq_mix2-2_726.21484.21484.3.0.dta	cwq_mix2-2_726	21484	6083.79	3796.47	1266.16	3	1	DAJNTQFQFTSR		1428.65	11 2 0 0 0 1	(N(N(H(H(H(H(H))))(H(H(H(H(H(H(aH))))))))))	5173	0 1 0 0 0 0;0 2 0 0 0 0;1 2 0 0 0 0;2 2 0 0 0 0;3 2 0 0 0 0;4 2 0 0 0 0;5 2 0 0 0 0;6 2 0 0 0 0;7 2 0 0 0 0;7 2 0 0 0 1;8 2 0 0 0 0;8 2 0 0 0 1;9 2 0 0 0 0;9 2 0 0 0 1;10 2 0 0 0 0;10 2 0 0 0 1;11 2 0 0 0 0;	2367.82	3	54.0799	43.7612	73.2431	7	0.00285	0.7507	0.68421	0.90909	0	0	0	No	4.48e-45	0	4.48e-45	sp|Q9C0Y4|AGLU_SCHPO	116	19609000	10417300
cwq_mix2-2_726.21491.21491.4.0.dta	cwq_mix2-2_726.21491.21491.4.0.dta	cwq_mix2-2_726	21491	6085.46	4064.67	1016.92	4	1	EGLINJGTSIHAGLR		1551.82	13 2 0 0 0 0	(N(N(H(H(H(H)))(H(H(H(H)))(H(H(H(H(H)))))))))	847	0 1 0 0 0 0;0 2 0 0 0 0;1 2 0 0 0 0;2 2 0 0 0 0;3 2 0 0 0 0;4 2 0 0 0 0;5 2 0 0 0 0;6 2 0 0 0 0;7 2 0 0 0 0;8 2 0 0 0 0;9 2 0 0 0 0;10 2 0 0 0 0;11 2 0 0 0 0;12 2 0 0 0 0;	2512.85	6	63.0725	34.0343	117.001	7	0.00147	0.36181	0.9375	0.71429	0	0	0	No	2.38e-74	0.00059312	0.00059312	sp|O42887|SPEB2_SCHPO	269	65652600	64429200
cwq_mix2-2_726.21499.21499.3.1.dta	cwq_mix2-2_726.21499.21499.3.1.dta	cwq_mix2-2_726	21499	6087.69	3634.42	1212.15	3	1	DAJNTQFQFTSR		1428.65	10 2 0 0 0 1	(N(N(H(H(H)(H))(H(H(H(aH(H(H(H))))))))))	4300	0 1 0 0 0 0;0 2 0 0 0 0;1 2 0 0 0 0;2 2 0 0 0 0;3 2 0 0 0 0;4 2 0 0 0 0;4 2 0 0 0 1;5 2 0 0 0 0;5 2 0 0 0 1;6 2 0 0 0 0;6 2 0 0 0 1;7 2 0 0 0 0;7 2 0 0 0 1;8 2 0 0 0 1;9 2 0 0 0 1;	2205.77	3	35.1567	28.797	46.9675	6	0.007	1.92477	0.58824	0.77273	0	0	0	No	8.69e-28	0.00154879	0.00154879	sp|Q9C0Y4|AGLU_SCHPO	116	52058400	39457000
cwq_mix2-2_726.21501.21501.3.0.dta	cwq_mix2-2_726.21501.21501.3.0.dta	cwq_mix2-2_726	21501	6087.8	4064.67	1355.56	3	1	EGLINJGTSIHAGLR		1551.82	13 2 0 0 0 0	(N(N(H(H(H(H)))(H(H(H))(H(H(H))(H(H(H))))))))	865	0 1 0 0 0 0;0 2 0 0 0 0;1 2 0 0 0 0;2 2 0 0 0 0;3 2 0 0 0 0;4 2 0 0 0 0;5 2 0 0 0 0;6 2 0 0 0 0;7 2 0 0 0 0;8 2 0 0 0 0;9 2 0 0 0 0;10 2 0 0 0 0;11 2 0 0 0 0;12 2 0 0 0 0;	2512.85	6	118.381	91.5225	168.262	7	0.00428	1.05215	1	0.96429	0	0	0	No	9.13e-108	0	9.13e-108	sp|O42887|SPEB2_SCHPO	269	618306000	534730000
cwq_mix2-2_726.21504.21504.3.0.dta	cwq_mix2-2_726.21504.21504.3.0.dta	cwq_mix2-2_726	21504	6088.29	3040.26	1014.09	3	1	JNTIDSLSIAK		1175.63	9 2 0 0 0 0	(N(N(H(H)(H(H(H))(H(H(H(H))))))))	296	0 1 0 0 0 0;0 2 0 0 0 0;1 2 0 0 0 0;2 2 0 0 0 0;3 2 0 0 0 0;4 2 0 0 0 0;5 2 0 0 0 0;6 2 0 0 0 0;7 2 0 0 0 0;8 2 0 0 0 0;	1864.63	1	26.3838	14.6859	48.1085	7	0.00088	0.28792	0.83333	0.55	0	0	0	No	1.78e-28	0.00949127	0.00949127	sp|O94472|PBN1_SCHPO	36	27320100	55094400
cwq_mix2-2_726.21512.21512.3.0.dta	cwq_mix2-2_726.21512.21512.3.0.dta	cwq_mix2-2_726	21512	6090.55	3617.39	1206.47	3	1	DAJNTQFQFTSR		1428.65	11 2 0 0 0 0	(N(N(H(H(H))(H(H)(H(H(H(H(H(H))))))))))	593	0 1 0 0 0 0;0 2 0 0 0 0;1 2 0 0 0 0;2 2 0 0 0 0;3 2 0 0 0 0;4 2 0 0 0 0;5 2 0 0 0 0;6 2 0 0 0 0;7 2 0 0 0 0;8 2 0 0 0 0;9 2 0 0 0 0;10 2 0 0 0 0;	2188.74	3	23.9895	16.3598	38.1588	7	0.00279	0.77058	0.78571	0.59091	0	0	0	No	5.01e-22	0.00734394	0.00734394	sp|Q9C0Y4|AGLU_SCHPO	116	36994800	30625400
cwq_mix2-2_726.21515.21515.4.0.dta	cwq_mix2-2_726.21515.21515.4.0.dta	cwq_mix2-2_726	21515	6091.24	4081.7	1021.18	4	1	EGLINJGTSIHAGLR		1551.82	12 2 0 0 0 1	(N(N(H(H(H(H(H))))(H(H(H(H(aH(H(H(H)))))))))))	5881	0 1 0 0 0 0;0 2 0 0 0 0;1 2 0 0 0 0;2 2 0 0 0 0;3 2 0 0 0 0;4 2 0 0 0 0;5 2 0 0 0 0;5 2 0 0 0 1;6 2 0 0 0 0;6 2 0 0 0 1;7 2 0 0 0 0;7 2 0 0 0 1;8 2 0 0 0 0;8 2 0 0 0 1;9 2 0 0 0 0;9 2 0 0 0 1;10 2 0 0 0 1;11 2 0 0 0 1;	2529.87	6	49.4335	24.0319	96.6077	7	0.00251	0.6141	0.65	0.57143	0	0	0	No	9.34e-61	0.003367	0.003367	sp|O42887|SPEB2_SCHPO	269	56670000	53953800
cwq_mix2-2_726.21562.21562.3.0.dta	cwq_mix2-2_726.21562.21562.3.0.dta	cwq_mix2-2_726	21562	6103.43	3902.62	1301.55	3	1	EGLINJGTSIHAGLR		1551.82	12 2 0 0 0 0	(N(N(H(H(H(H(H(H(H)))))(H(H(H(H(H)))))))))	726	0 1 0 0 0 0;0 2 0 0 0 0;1 2 0 0 0 0;2 2 0 0 0 0;3 2 0 0 0 0;4 2 0 0 0 0;5 2 0 0 0 0;6 2 0 0 0 0;7 2 0 0 0 0;8 2 0 0 0 0;9 2 0 0 0 0;10 2 0 0 0 0;11 2 0 0 0 0;	2350.79	6	100.936	83.9123	132.551	7	0.00453	1.16026	1	1	0	0	0	No	1.56e-84	0	1.56e-84	sp|O42887|SPEB2_SCHPO	269	100879000	67533800
cwq_mix2-2_726.21563.21563.3.0.dta	cwq_mix2-2_726.21563.21563.3.0.dta	cwq_mix2-2_726	21563	6103.75	2895.24	965.75	3	1	JNTIDSLSIAK		1175.63	7 2 0 0 0 1	(N(N(H(H(H(H(H(H(H(aH))))))))))	1944	0 1 0 0 0 0;0 2 0 0 0 0;1 2 0 0 0 0;2 2 0 0 0 0;3 2 0 0 0 0;4 2 0 0 0 0;5 2 0 0 0 0;6 2 0 0 0 0;7 2 0 0 0 0;	1719.61	1	59.1485	57.718	61.8052	7	0.00148	0.51213	0.90909	1.1	0	0	0	No	1.6e-37	0	1.6e-37	sp|O94472|PBN1_SCHPO	36	30462700	29933500
cwq_mix2-2_726.21567.21567.2.0.dta	cwq_mix2-2_726.21567.21567.2.0.dta	cwq_mix2-2_726	21567	6104.86	2878.21	1439.61	2	1	JNTIDSLSIAK		1175.63	8 2 0 0 0 0	(N(N(H(H(H(H))(H(H(H(H))))))))	192	0 1 0 0 0 0;0 2 0 0 0 0;1 2 0 0 0 0;2 2 0 0 0 0;3 2 0 0 0 0;4 2 0 0 0 0;5 2 0 0 0 0;6 2 0 0 0 0;7 2 0 0 0 0;	1702.58	1	42.008	36.4309	52.3655	7	-0.0009	-0.31346	1	1	0	0	0	No	2.57e-31	0	2.57e-31	sp|O94472|PBN1_SCHPO	36	5444040	4097260
cwq_mix2-2_726.21573.21573.3.0.dta	cwq_mix2-2_726.21573.21573.3.0.dta	cwq_mix2-2_726	21573	6106.4	4064.67	1355.56	3	1	EGLINJGTSIHAGLR		1551.82	13 2 0 0 0 0	(N(N(H(H(H(H(H(H)))))(H(H)(H(H(H(H(H)))))))))	855	0 1 0 0 0 0;0 2 0 0 0 0;1 2 0 0 0 0;2 2 0 0 0 0;3 2 0 0 0 0;4 2 0 0 0 0;5 2 0 0 0 0;6 2 0 0 0 0;7 2 0 0 0 0;8 2 0 0 0 0;9 2 0 0 0 0;10 2 0 0 0 0;11 2 0 0 0 0;12 2 0 0 0 0;	2512.85	6	56.9229	31.7175	103.733	7	0.00458	1.12595	0.9375	0.71429	0	0	0	No	1.6e-65	0.00112803	0.00112803	sp|O42887|SPEB2_SCHPO	269	618367000	1931460
cwq_mix2-2_726.21578.21578.3.1.dta	cwq_mix2-2_726.21578.21578.3.1.dta	cwq_mix2-2_726	21578	6107.82	3472.4	1158.14	3	1	DAJNTQFQFTSR		1428.65	9 2 0 0 0 1	(N(N(H(H)(H(H(H(H(H(H(aH(H)))))))))))	3215	0 1 0 0 0 0;0 2 0 0 0 0;1 2 0 0 0 0;2 2 0 0 0 0;3 2 0 0 0 0;4 2 0 0 0 0;5 2 0 0 0 0;6 2 0 0 0 0;7 2 0 0 0 0;7 2 0 0 0 1;8 2 0 0 0 0;8 2 0 0 0 1;	2043.71	3	38.0127	39.9379	34.4373	6	0.03425	9.86346	0.64286	0.95455	0	0	0	No	1.38e-19	0	1.38e-19	sp|Q9C0Y4|AGLU_SCHPO	116	2781520	4646130
cwq_mix2-2_726.21596.21596.3.0.dta	cwq_mix2-2_726.21596.21596.3.0.dta	cwq_mix2-2_726	21596	6112.34	3740.57	1247.53	3	1	EGLINJGTSIHAGLR		1551.82	11 2 0 0 0 0	(N(N(H(H(H))(H(H(H))(H(H(H(H(H)))))))))	572	0 1 0 0 0 0;0 2 0 0 0 0;1 2 0 0 0 0;2 2 0 0 0 0;3 2 0 0 0 0;4 2 0 0 0 0;5 2 0 0 0 0;6 2 0 0 0 0;7 2 0 0 0 0;8 2 0 0 0 0;9 2 0 0 0 0;10 2 0 0 0 0;	2188.74	6	80.3283	56.0153	125.481	7	0.00573	1.53199	1	0.82143	0	0	0	No	4.84e-80	0	4.84e-80	sp|O42887|SPEB2_SCHPO	269	103824000	61349000
cwq_mix2-2_726.21619.21619.3.0.dta	cwq_mix2-2_726.21619.21619.3.0.dta	cwq_mix2-2_726	21619	6117.95	3617.39	1206.47	3	1	DAJNTQFQFTSR		1428.65	11 2 0 0 0 0	(N(N(H(H(H)(H(H(H))))(H(H(H(H(H))))))))	598	0 1 0 0 0 0;0 2 0 0 0 0;1 2 0 0 0 0;2 2 0 0 0 0;3 2 0 0 0 0;4 2 0 0 0 0;5 2 0 0 0 0;6 2 0 0 0 0;7 2 0 0 0 0;8 2 0 0 0 0;9 2 0 0 0 0;10 2 0 0 0 0;	2188.74	3	53.7891	44.6545	70.7534	7	0.00215	0.59311	0.85714	0.95455	0	0	0	No	1.95e-43	0	1.95e-43	sp|Q9C0Y4|AGLU_SCHPO	116	36994800	30625400
cwq_mix2-2_726.21623.21623.3.0.dta	cwq_mix2-2_726.21623.21623.3.0.dta	cwq_mix2-2_726	21623	6119.1	3455.34	1152.45	3	1	DAJNTQFQFTSR		1428.65	10 2 0 0 0 0	(N(N(H(H(H(H(H))))(H(H(H))(H(H))))))	443	0 1 0 0 0 0;0 2 0 0 0 0;1 2 0 0 0 0;2 2 0 0 0 0;3 2 0 0 0 0;4 2 0 0 0 0;5 2 0 0 0 0;6 2 0 0 0 0;7 2 0 0 0 0;8 2 0 0 0 0;9 2 0 0 0 0;	2026.69	3	34.1293	17.8343	64.3914	7	0.00155	0.44798	0.92308	0.68182	0	0	0	No	3.42e-39	0.00581879	0.00581879	sp|Q9C0Y4|AGLU_SCHPO	116	108072000	99558800
cwq_mix2-2_726.21645.21645.2.0.dta	cwq_mix2-2_726.21645.21645.2.0.dta	cwq_mix2-2_726	21645	6124.99	2878.21	1439.61	2	1	JNTIDSLSIAK		1175.63	8 2 0 0 0 0	(N(N(H(H(H(H(H(H(H(H))))))))))	179	0 1 0 0 0 0;0 2 0 0 0 0;1 2 0 0 0 0;2 2 0 0 0 0;3 2 0 0 0 0;4 2 0 0 0 0;5 2 0 0 0 0;6 2 0 0 0 0;7 2 0 0 0 0;	1702.58	1	21.9285	16.9886	31.1026	6	0.00216	0.7497	0.90909	0.75	0	0	0	No	1.65e-17	0.00581879	0.00581879	sp|O94472|PBN1_SCHPO	36	5632030	4600080
cwq_mix2-2_726.21667.21667.3.0.dta	cwq_mix2-2_726.21667.21667.3.0.dta	cwq_mix2-2_726	21667	6130.53	3578.51	1193.51	3	1	EGLINJGTSIHAGLR		1551.82	10 2 0 0 0 0	(N(N(H(H(H(H)))(H(H(H))(H(H)(H))))))	438	0 1 0 0 0 0;0 2 0 0 0 0;1 2 0 0 0 0;2 2 0 0 0 0;3 2 0 0 0 0;4 2 0 0 0 0;5 2 0 0 0 0;6 2 0 0 0 0;7 2 0 0 0 0;8 2 0 0 0 0;9 2 0 0 0 0;	2026.69	6	42.3911	23.7565	76.9983	7	0.00243	0.67903	1	0.64286	0	0	0	No	1.06e-47	0.003367	0.003367	sp|O42887|SPEB2_SCHPO	269	53145700	28670600
cwq_mix2-2_726.21675.21675.3.0.dta	cwq_mix2-2_726.21675.21675.3.0.dta	cwq_mix2-2_726	21675	6132.62	3740.57	1247.53	3	1	EGLINJGTSIHAGLR		1551.82	11 2 0 0 0 0	(N(N(H(H(H)(H(H)))(H(H(H(H(H(H)))))))))	594	0 1 0 0 0 0;0 2 0 0 0 0;1 2 0 0 0 0;2 2 0 0 0 0;3 2 0 0 0 0;4 2 0 0 0 0;5 2 0 0 0 0;6 2 0 0 0 0;7 2 0 0 0 0;8 2 0 0 0 0;9 2 0 0 0 0;10 2 0 0 0 0;	2188.74	6	70.9816	49.299	111.249	7	0.00745	1.99074	1	0.78571	0	0	0	No	1.69e-70	0	1.69e-70	sp|O42887|SPEB2_SCHPO	269	103824000	61349000
cwq_mix2-2_726.21688.21688.3.0.dta	cwq_mix2-2_726.21688.21688.3.0.dta	cwq_mix2-2_726	21688	6136.15	3649.47	1217.16	3	1	WITHSJVSNGYYTSR		1784.84	9 2 0 0 0 0	(N(N(H(H(H))(H(H)(H(H(H(H))))))))	306	0 1 0 0 0 0;0 2 0 0 0 0;1 2 0 0 0 0;2 2 0 0 0 0;3 2 0 0 0 0;4 2 0 0 0 0;5 2 0 0 0 0;6 2 0 0 0 0;7 2 0 0 0 0;8 2 0 0 0 0;	1864.63	6	48.9715	42.7745	60.4802	6	0.00262	0.71911	0.91667	0.75	0	0	0	No	1.24e-36	0	1.24e-36	sp|Q9P7D0|YOFJ_SCHPO	225	20611100	15688900
cwq_mix2-2_726.21689.21689.3.0.dta	cwq_mix2-2_726.21689.21689.3.0.dta	cwq_mix2-2_726	21689	6136.42	3617.39	1206.47	3	1	DAJNTQFQFTSR		1428.65	11 2 0 0 0 0	(N(N(H(H(H)(H(H(H))))(H(H(H))(H(H))))))	573	0 1 0 0 0 0;0 2 0 0 0 0;1 2 0 0 0 0;2 2 0 0 0 0;3 2 0 0 0 0;4 2 0 0 0 0;5 2 0 0 0 0;6 2 0 0 0 0;7 2 0 0 0 0;8 2 0 0 0 0;9 2 0 0 0 0;10 2 0 0 0 0;	2188.74	3	22.8905	21.9153	24.7017	6	0.00153	0.4231	0.64286	0.77273	0	0	0	No	1.47e-13	0.0053357	0.0053357	sp|Q9C0Y4|AGLU_SCHPO	116	36994800	918125
cwq_mix2-2_726.21690.21690.3.0.dta	cwq_mix2-2_726.21690.21690.3.0.dta	cwq_mix2-2_726	21690	6136.7	2895.24	965.751	3	1	JNTIDSLSIAK		1175.63	7 2 0 0 0 1	(N(N(H(H(H(H(H(H(H(aH))))))))))	1944	0 1 0 0 0 0;0 2 0 0 0 0;1 2 0 0 0 0;2 2 0 0 0 0;3 2 0 0 0 0;4 2 0 0 0 0;5 2 0 0 0 0;6 2 0 0 0 0;7 2 0 0 0 0;	1719.61	1	39.6423	35.0428	48.184	7	0.0028	0.96598	0.81818	0.9	0	0	0	No	1.58e-28	0.00059312	0.00059312	sp|O94472|PBN1_SCHPO	36	30462700	30740600
cwq_mix2-2_726.21705.21705.3.2.dta	cwq_mix2-2_726.21705.21705.3.2.dta	cwq_mix2-2_726	21705	6140.75	3310.31	1104.11	3	1	DAJNTQFQFTSR		1428.65	8 2 0 0 0 1	(N(N(H(H(aH(H(H(H(H(H(H)))))))))))	2549	0 1 0 0 0 0;0 2 0 0 0 0;1 2 0 0 0 0;2 2 0 0 0 0;2 2 0 0 0 1;3 2 0 0 0 1;4 2 0 0 0 1;5 2 0 0 0 1;6 2 0 0 0 1;7 2 0 0 0 1;	1881.66	3	12.3565	14.329	8.69333	5	0.00251	0.75712	0.41667	0.59091	0	0	0	No	0.000265076	0.00949127	0.00973517	sp|Q9C0Y4|AGLU_SCHPO	116	2594710	2505720
cwq_mix2-2_726.21728.21728.3.0.dta	cwq_mix2-2_726.21728.21728.3.0.dta	cwq_mix2-2_726	21728	6146.93	3472.37	1158.13	3	1	DAJNTQFQFTSR		1428.65	9 2 0 0 0 1	(N(N(H(H(H(H(H(H(H(H(aH(H))))))))))))	3235	0 1 0 0 0 0;0 2 0 0 0 0;1 2 0 0 0 0;2 2 0 0 0 0;3 2 0 0 0 0;4 2 0 0 0 0;5 2 0 0 0 0;6 2 0 0 0 0;7 2 0 0 0 0;8 2 0 0 0 0;8 2 0 0 0 1;	2043.71	3	105.891	100.836	115.279	7	0.00272	0.78329	0.92308	1.04545	0	0	0	No	3.29e-73	0	3.29e-73	sp|Q9C0Y4|AGLU_SCHPO	116	118449000	114748000
cwq_mix2-2_726.21743.21743.3.0.dta	cwq_mix2-2_726.21743.21743.3.0.dta	cwq_mix2-2_726	21743	6150.83	3446.43	1149.48	3	1	VTJITDSQPAPYMK		1564.77	8 2 0 0 0 1	(N(N(H(H(H(H(H(H(H(aH(H)))))))))))	2554	0 1 0 0 0 0;0 2 0 0 0 0;1 2 0 0 0 0;2 2 0 0 0 0;3 2 0 0 0 0;4 2 0 0 0 0;5 2 0 0 0 0;6 2 0 0 0 0;7 2 0 0 0 0;7 2 0 0 0 1;	1881.66	3	61.1324	57.18	68.4726	7	0.00512	1.48597	0.91667	0.84615	0	0	0	No	6.56e-42	0	6.56e-42	sp|O94559|YF65_SCHPO	232	196870000	185608000
cwq_mix2-2_726.21750.21750.3.0.dta	cwq_mix2-2_726.21750.21750.3.0.dta	cwq_mix2-2_726	21750	6152.72	3455.34	1152.45	3	1	DAJNTQFQFTSR		1428.65	10 2 0 0 0 0	(N(N(H(H(H))(H(H)(H(H(H(H(H)))))))))	433	0 1 0 0 0 0;0 2 0 0 0 0;1 2 0 0 0 0;2 2 0 0 0 0;3 2 0 0 0 0;4 2 0 0 0 0;5 2 0 0 0 0;6 2 0 0 0 0;7 2 0 0 0 0;8 2 0 0 0 0;9 2 0 0 0 0;	2026.69	3	60.8325	56.244	69.3539	7	0.00214	0.62076	0.76923	1	0	0	0	No	1.69e-42	0	1.69e-42	sp|Q9C0Y4|AGLU_SCHPO	116	97488000	97508800
cwq_mix2-2_726.21765.21765.3.0.dta	cwq_mix2-2_726.21765.21765.3.0.dta	cwq_mix2-2_726	21765	6156.52	3740.57	1247.53	3	1	EGLINJGTSIHAGLR		1551.82	11 2 0 0 0 0	(N(N(H(H(H(H)))(H(H)(H(H(H(H(H)))))))))	595	0 1 0 0 0 0;0 2 0 0 0 0;1 2 0 0 0 0;2 2 0 0 0 0;3 2 0 0 0 0;4 2 0 0 0 0;5 2 0 0 0 0;6 2 0 0 0 0;7 2 0 0 0 0;8 2 0 0 0 0;9 2 0 0 0 0;10 2 0 0 0 0;	2188.74	6	45.2321	20.3881	91.371	7	0.0042	1.12376	1	0.57143	0	0	0	No	3.4e-57	0.0053357	0.0053357	sp|O42887|SPEB2_SCHPO	269	104929000	61695500
cwq_mix2-2_726.21776.21776.3.0.dta	cwq_mix2-2_726.21776.21776.3.0.dta	cwq_mix2-2_726	21776	6159.35	3293.29	1098.43	3	1	DAJNTQFQFTSR		1428.65	9 2 0 0 0 0	(N(N(H(H(H(H)))(H(H(H(H(H))))))))	287	0 1 0 0 0 0;0 2 0 0 0 0;1 2 0 0 0 0;2 2 0 0 0 0;3 2 0 0 0 0;4 2 0 0 0 0;5 2 0 0 0 0;6 2 0 0 0 0;7 2 0 0 0 0;8 2 0 0 0 0;	1864.63	3	101.435	103.474	97.6483	7	0.00271	0.82148	0.91667	1.09091	0	0	0	No	1.44e-61	0	1.44e-61	sp|Q9C0Y4|AGLU_SCHPO	116	2923950000	2471820000
cwq_mix2-2_726.21780.21780.2.0.dta	cwq_mix2-2_726.21780.21780.2.0.dta	cwq_mix2-2_726	21780	6160.49	3293.29	1647.15	2	1	DAJNTQFQFTSR		1428.65	9 2 0 0 0 0	(N(N(H(H(H(H)))(H(H(H(H(H))))))))	287	0 1 0 0 0 0;0 2 0 0 0 0;1 2 0 0 0 0;2 2 0 0 0 0;3 2 0 0 0 0;4 2 0 0 0 0;5 2 0 0 0 0;6 2 0 0 0 0;7 2 0 0 0 0;8 2 0 0 0 0;	1864.63	3	22.0414	15.9356	33.3809	6	0.00273	0.82755	0.91667	0.63636	0	0	0	No	4.74e-19	0.0081103	0.0081103	sp|Q9C0Y4|AGLU_SCHPO	116	182681000	122715000
cwq_mix2-2_726.21782.21782.3.0.dta	cwq_mix2-2_726.21782.21782.3.0.dta	cwq_mix2-2_726	21782	6161.05	3695.43	1232.48	3	1	YFJYTQSEQEAAHDK		1830.79	9 2 0 0 0 0	(N(N(H(H)(H(H(H(H)))(H(H(H)))))))	290	0 1 0 0 0 0;0 2 0 0 0 0;1 2 0 0 0 0;2 2 0 0 0 0;3 2 0 0 0 0;4 2 0 0 0 0;5 2 0 0 0 0;6 2 0 0 0 0;7 2 0 0 0 0;8 2 0 0 0 0;	1864.63	3	35.6596	22.3823	60.3175	7	0.00413	1.11661	1	0.67857	0	0	0	No	1.58e-36	0.0053357	0.0053357	sp|O13875|YE1A_SCHPO	537	14104900	9882950
cwq_mix2-2_726.21785.21785.3.2.dta	cwq_mix2-2_726.21785.21785.3.2.dta	cwq_mix2-2_726	21785	6161.69	3310.31	1104.11	3	1	DAJNTQFQFTSR		1428.65	8 2 0 0 0 1	(N(N(H(H(H(H(H(H(H(aH(H)))))))))))	2554	0 1 0 0 0 0;0 2 0 0 0 0;1 2 0 0 0 0;2 2 0 0 0 0;3 2 0 0 0 0;4 2 0 0 0 0;5 2 0 0 0 0;6 2 0 0 0 0;7 2 0 0 0 0;7 2 0 0 0 1;	1881.66	3	86.7826	84.7783	90.5048	7	0.00346	1.04621	0.91667	1.04545	0	0	0	No	1.49e-56	0	1.49e-56	sp|Q9C0Y4|AGLU_SCHPO	116	2229930000	1871820000
cwq_mix2-2_726.21789.21789.3.0.dta	cwq_mix2-2_726.21789.21789.3.0.dta	cwq_mix2-2_726	21789	6162.46	3578.51	1193.51	3	1	EGLINJGTSIHAGLR		1551.82	10 2 0 0 0 0	(N(N(H(H(H(H)))(H(H(H(H(H(H)))))))))	437	0 1 0 0 0 0;0 2 0 0 0 0;1 2 0 0 0 0;2 2 0 0 0 0;3 2 0 0 0 0;4 2 0 0 0 0;5 2 0 0 0 0;6 2 0 0 0 0;7 2 0 0 0 0;8 2 0 0 0 0;9 2 0 0 0 0;	2026.69	6	36.3143	13.7973	78.1315	7	-0.00294	-0.82075	1	0.42857	0	0	0	No	2.7e-48	0.00949127	0.00949127	sp|O42887|SPEB2_SCHPO	269	53145700	28670600
cwq_mix2-2_726.21810.21810.3.5.dta	cwq_mix2-2_726.21810.21810.3.5.dta	cwq_mix2-2_726	21810	6168.03	3472.36	1158.13	3	1	DAJNTQFQFTSR		1428.65	9 2 0 0 0 1	(N(N(H(H(H(H(H))))(H(aH(H(H(H))))))))	3343	0 1 0 0 0 0;0 2 0 0 0 0;1 2 0 0 0 0;2 2 0 0 0 0;2 2 0 0 0 1;3 2 0 0 0 0;3 2 0 0 0 1;4 2 0 0 0 0;4 2 0 0 0 1;5 2 0 0 0 0;5 2 0 0 0 1;6 2 0 0 0 0;6 2 0 0 0 1;7 2 0 0 0 1;8 2 0 0 0 1;	2043.71	3	36.6713	32.5949	44.2419	8	0.00108	0.30984	0.70588	0.86364	0	0	0	No	7.47e-26	0.00112803	0.00112803	sp|Q9C0Y4|AGLU_SCHPO	116	119176000	5824770
cwq_mix2-2_726.21823.21823.3.1.dta	cwq_mix2-2_726.21823.21823.3.1.dta	cwq_mix2-2_726	21823	6171.54	3446.43	1149.48	3	1	VTJITDSQPAPYMK		1564.77	8 2 0 0 0 1	(N(N(H(H(H(H(H(H(H(H(aH)))))))))))	2546	0 1 0 0 0 0;0 2 0 0 0 0;1 2 0 0 0 0;2 2 0 0 0 0;3 2 0 0 0 0;4 2 0 0 0 0;5 2 0 0 0 0;6 2 0 0 0 0;7 2 0 0 0 0;8 2 0 0 0 0;	1881.66	3	51.2371	51.3442	51.0381	6	0.0027	0.78263	0.83333	0.80769	0	0	0	No	2.14e-30	0	2.14e-30	sp|O94559|YF65_SCHPO	232	191131000	180522000
cwq_mix2-2_726.21840.21840.3.0.dta	cwq_mix2-2_726.21840.21840.3.0.dta	cwq_mix2-2_726	21840	6176.13	3302.32	1101.45	3	1	DAJNTQFQFTSR		1428.65	6 3 0 0 2 0	(N(F)(N(H(H(H)(H))(H(N(H)(F))))))	312	0 1 0 0 0 0;0 1 0 0 1 0;0 2 0 0 0 0;0 2 0 0 1 0;1 2 0 0 0 0;1 2 0 0 1 0;2 2 0 0 0 0;2 2 0 0 1 0;2 3 0 0 0 0;2 3 0 0 1 0;2 3 0 0 2 0;3 2 0 0 0 0;3 2 0 0 1 0;3 3 0 0 0 0;3 3 0 0 1 0;3 3 0 0 2 0;4 2 0 0 0 0;4 2 0 0 1 0;4 3 0 0 0 0;4 3 0 0 1 0;4 3 0 0 2 0;5 2 0 0 0 0;5 2 0 0 1 0;5 3 0 0 0 0;5 3 0 0 1 0;5 3 0 0 2 0;6 3 0 0 0 0;6 3 0 0 1 0;	1873.67	3	59.617	76.3046	28.6257	7	0.00018	0.05436	0.33333	1.09091	0	0	0	No	4.88e-16	0	4.88e-16	sp|Q9C0Y4|AGLU_SCHPO	116	5925270	7295490
cwq_mix2-2_726.21843.21843.3.0.dta	cwq_mix2-2_726.21843.21843.3.0.dta	cwq_mix2-2_726	21843	6176.81	3293.29	1098.43	3	1	DAJNTQFQFTSR		1428.65	9 2 0 0 0 0	(N(N(H(H)(H(H)(H(H(H(H(H)))))))))	289	0 1 0 0 0 0;0 2 0 0 0 0;1 2 0 0 0 0;2 2 0 0 0 0;3 2 0 0 0 0;4 2 0 0 0 0;5 2 0 0 0 0;6 2 0 0 0 0;7 2 0 0 0 0;8 2 0 0 0 0;	1864.63	3	131.342	144.128	107.596	7	0.00293	0.88889	0.91667	1.18182	0	0	0	No	3.87e-68	0	3.87e-68	sp|Q9C0Y4|AGLU_SCHPO	116	2923950000	2471820000
cwq_mix2-2_726.21857.21857.3.0.dta	cwq_mix2-2_726.21857.21857.3.0.dta	cwq_mix2-2_726	21857	6180.36	3533.37	1178.46	3	1	YFJYTQSEQEAAHDK		1830.79	8 2 0 0 0 0	(N(N(H(H(H)(H))(H(H)(H(H))))))	188	0 1 0 0 0 0;0 2 0 0 0 0;1 2 0 0 0 0;2 2 0 0 0 0;3 2 0 0 0 0;4 2 0 0 0 0;5 2 0 0 0 0;6 2 0 0 0 0;7 2 0 0 0 0;	1702.58	3	63.8502	58.026	74.6665	7	6e-05	0.01806	1	0.96429	0	0	0	No	5.06e-46	0	5.06e-46	sp|O13875|YE1A_SCHPO	537	76670600	65111700
cwq_mix2-2_726.21864.21864.3.1.dta	cwq_mix2-2_726.21864.21864.3.1.dta	cwq_mix2-2_726	21864	6182.07	3310.31	1104.11	3	1	DAJNTQFQFTSR		1428.65	8 2 0 0 0 1	(N(N(H(H(H(H(H(H(H(aH(H)))))))))))	2554	0 1 0 0 0 0;0 2 0 0 0 0;1 2 0 0 0 0;2 2 0 0 0 0;3 2 0 0 0 0;4 2 0 0 0 0;5 2 0 0 0 0;6 2 0 0 0 0;7 2 0 0 0 0;7 2 0 0 0 1;	1881.66	3	108.84	114.959	97.4758	7	0.00317	0.9574	0.91667	1.04545	0	0	0	No	2.65e-61	0	2.65e-61	sp|Q9C0Y4|AGLU_SCHPO	116	2229930000	1871820000
cwq_mix2-2_726.21888.21888.2.0.dta	cwq_mix2-2_726.21888.21888.2.0.dta	cwq_mix2-2_726	21888	6188.18	3293.29	1647.15	2	1	DAJNTQFQFTSR		1428.65	9 2 0 0 0 0	(N(N(H(H(H(H)))(H(H(H(H(H))))))))	287	0 1 0 0 0 0;0 2 0 0 0 0;1 2 0 0 0 0;2 2 0 0 0 0;3 2 0 0 0 0;4 2 0 0 0 0;5 2 0 0 0 0;6 2 0 0 0 0;7 2 0 0 0 0;8 2 0 0 0 0;	1864.63	3	91.3491	102.011	71.5492	7	0.00177	0.53605	1	1.27273	0	0	0	No	6.98e-44	0	6.98e-44	sp|Q9C0Y4|AGLU_SCHPO	116	182681000	122715000
cwq_mix2-2_726.21901.21901.3.0.dta	cwq_mix2-2_726.21901.21901.3.0.dta	cwq_mix2-2_726	21901	6191.4	3446.43	1149.48	3	1	VTJITDSQPAPYMK		1564.77	8 2 0 0 0 1	(N(N(H(H(H(H(H(H(H(H(aH)))))))))))	2546	0 1 0 0 0 0;0 2 0 0 0 0;1 2 0 0 0 0;2 2 0 0 0 0;3 2 0 0 0 0;4 2 0 0 0 0;5 2 0 0 0 0;6 2 0 0 0 0;7 2 0 0 0 0;8 2 0 0 0 0;	1881.66	3	63.9453	65.8735	60.3644	6	0.00045	0.13153	0.83333	0.84615	0	0	0	No	1.52e-36	0	1.52e-36	sp|O94559|YF65_SCHPO	232	191131000	180522000
cwq_mix2-2_726.21910.21910.3.0.dta	cwq_mix2-2_726.21910.21910.3.0.dta	cwq_mix2-2_726	21910	6193.59	3284.38	1095.46	3	1	VTJITDSQPAPYMK		1564.77	7 2 0 0 0 1	(N(N(H(H(H(H(H(H(H(aH))))))))))	1944	0 1 0 0 0 0;0 2 0 0 0 0;1 2 0 0 0 0;2 2 0 0 0 0;3 2 0 0 0 0;4 2 0 0 0 0;5 2 0 0 0 0;6 2 0 0 0 0;7 2 0 0 0 0;	1719.61	3	91.3344	98.7347	77.591	7	0.0036	1.09601	0.90909	1.07692	0	0	0	No	4.7e-48	0	4.7e-48	sp|O94559|YF65_SCHPO	232	143699000	145192000
cwq_mix2-2_726.21914.21914.3.0.dta	cwq_mix2-2_726.21914.21914.3.0.dta	cwq_mix2-2_726	21914	6194.46	3267.35	1089.79	3	1	VTJITDSQPAPYMK		1564.77	8 2 0 0 0 0	(N(N(H(H(H(H(H(H(H(H))))))))))	179	0 1 0 0 0 0;0 2 0 0 0 0;1 2 0 0 0 0;2 2 0 0 0 0;3 2 0 0 0 0;4 2 0 0 0 0;5 2 0 0 0 0;6 2 0 0 0 0;7 2 0 0 0 0;	1702.58	3	34.9254	25.9461	51.6012	7	0.00442	1.3518	0.81818	0.57692	0	0	0	No	8.87e-31	0.00247647	0.00247647	sp|O94559|YF65_SCHPO	232	77945200	104941000
cwq_mix2-2_726.21917.21917.3.0.dta	cwq_mix2-2_726.21917.21917.3.0.dta	cwq_mix2-2_726	21917	6195.32	3887.61	1296.54	3	1	SQDKVTJITDSQPAPYMK		2022.98	9 2 0 0 0 0	(N(N(H(H(H)(H(H)))(H(H)(H(H))))))	305	0 1 0 0 0 0;0 2 0 0 0 0;1 2 0 0 0 0;2 2 0 0 0 0;3 2 0 0 0 0;4 2 0 0 0 0;5 2 0 0 0 0;6 2 0 0 0 0;7 2 0 0 0 0;8 2 0 0 0 0;	1864.63	7	58.1062	47.0126	78.7086	7	-0.00026	-0.06601	1	0.76471	0	0	0	No	1.06e-48	0	1.06e-48	sp|O94559|YF65_SCHPO	232	33630800	28624400
cwq_mix2-2_726.21918.21918.2.0.dta	cwq_mix2-2_726.21918.21918.2.0.dta	cwq_mix2-2_726	21918	6195.6	3131.24	1566.12	2	1	DAJNTQFQFTSR		1428.65	8 2 0 0 0 0	(N(N(H(H(H)(H))(H(H)(H(H))))))	188	0 1 0 0 0 0;0 2 0 0 0 0;1 2 0 0 0 0;2 2 0 0 0 0;3 2 0 0 0 0;4 2 0 0 0 0;5 2 0 0 0 0;6 2 0 0 0 0;7 2 0 0 0 0;	1702.58	3	30.7142	21.5147	47.7989	7	0.00663	2.11763	1	0.68182	0	0	0	No	3.19e-28	0.0053357	0.0053357	sp|Q9C0Y4|AGLU_SCHPO	116	32996400	21017500
cwq_mix2-2_726.21921.21921.3.2.dta	cwq_mix2-2_726.21921.21921.3.2.dta	cwq_mix2-2_726	21921	6196.44	3148.26	1050.09	3	1	DAJNTQFQFTSR		1428.65	7 2 0 0 0 1	(N(N(H(H(H(H(H(H(H(aH))))))))))	1944	0 1 0 0 0 0;0 2 0 0 0 0;1 2 0 0 0 0;2 2 0 0 0 0;3 2 0 0 0 0;4 2 0 0 0 0;5 2 0 0 0 0;6 2 0 0 0 0;7 2 0 0 0 0;	1719.61	3	62.5933	56.4214	74.0554	7	0.00286	0.9074	0.90909	0.90909	0	0	0	No	1.2e-45	0	1.2e-45	sp|Q9C0Y4|AGLU_SCHPO	116	179314000	178624000
cwq_mix2-2_726.21922.21922.3.0.dta	cwq_mix2-2_726.21922.21922.3.0.dta	cwq_mix2-2_726	21922	6196.71	3131.23	1044.42	3	1	DAJNTQFQFTSR		1428.65	8 2 0 0 0 0	(N(N(H(H(H(H)))(H(H)(H)(H)))))	182	0 1 0 0 0 0;0 2 0 0 0 0;1 2 0 0 0 0;2 2 0 0 0 0;3 2 0 0 0 0;4 2 0 0 0 0;5 2 0 0 0 0;6 2 0 0 0 0;7 2 0 0 0 0;	1702.58	3	85.0135	94.0849	68.1664	7	0.00034	0.10884	0.90909	1.18182	0	0	0	No	1.26e-41	0	1.26e-41	sp|Q9C0Y4|AGLU_SCHPO	116	376549000	361261000
cwq_mix2-2_726.21926.21926.2.4.dta	cwq_mix2-2_726.21926.21926.2.4.dta	cwq_mix2-2_726	21926	6197.71	3213.26	1607.13	2	1	DAJNTQFQFTSR		1428.65	6 4 0 0 0 0	(N(N(H(N)(H(N))(H(H)(H(H))))))	239	0 1 0 0 0 0;0 2 0 0 0 0;1 2 0 0 0 0;1 3 0 0 0 0;2 2 0 0 0 0;2 3 0 0 0 0;2 4 0 0 0 0;3 2 0 0 0 0;3 3 0 0 0 0;3 4 0 0 0 0;4 2 0 0 0 0;4 3 0 0 0 0;4 4 0 0 0 0;5 2 0 0 0 0;5 3 0 0 0 0;5 4 0 0 0 0;6 2 0 0 0 0;6 3 0 0 0 0;	1784.63	3	21.2829	16.8834	29.4535	7	-0.02303	-7.16823	0.5	0.68182	0	0	0	No	1.36e-16	0.00621118	0.00621118	sp|Q9C0Y4|AGLU_SCHPO	116	1729380	229123
cwq_mix2-2_726.21936.21936.3.0.dta	cwq_mix2-2_726.21936.21936.3.0.dta	cwq_mix2-2_726	21936	6200.35	3533.37	1178.46	3	1	YFJYTQSEQEAAHDK		1830.79	8 2 0 0 0 0	(N(N(H(H(H))(H(H(H(H(H))))))))	187	0 1 0 0 0 0;0 2 0 0 0 0;1 2 0 0 0 0;2 2 0 0 0 0;3 2 0 0 0 0;4 2 0 0 0 0;5 2 0 0 0 0;6 2 0 0 0 0;7 2 0 0 0 0;	1702.58	3	91.1625	91.0949	91.2879	7	0.00045	0.12843	1	1.03571	0	0	0	No	4.69e-57	0	4.69e-57	sp|O13875|YE1A_SCHPO	537	76670600	65111700
cwq_mix2-2_726.21945.21945.3.1.dta	cwq_mix2-2_726.21945.21945.3.1.dta	cwq_mix2-2_726	21945	6202.64	3310.31	1104.11	3	1	DAJNTQFQFTSR		1428.65	8 2 0 0 0 1	(N(N(H(H(H(H(H(H(H(H(aH)))))))))))	2546	0 1 0 0 0 0;0 2 0 0 0 0;1 2 0 0 0 0;2 2 0 0 0 0;3 2 0 0 0 0;4 2 0 0 0 0;5 2 0 0 0 0;6 2 0 0 0 0;7 2 0 0 0 0;8 2 0 0 0 0;	1881.66	3	103.953	106.149	99.8744	7	0.0025	0.7553	0.91667	1.09091	0	0	0	No	6.92e-63	0	6.92e-63	sp|Q9C0Y4|AGLU_SCHPO	116	2229930000	1871820000
cwq_mix2-2_726.21971.21971.3.0.dta	cwq_mix2-2_726.21971.21971.3.0.dta	cwq_mix2-2_726	21971	6209.64	3725.56	1242.53	3	1	SQDKVTJITDSQPAPYMK		2022.98	8 2 0 0 0 0	(N(N(H(H)(H(H)(H(H(H(H))))))))	181	0 1 0 0 0 0;0 2 0 0 0 0;1 2 0 0 0 0;2 2 0 0 0 0;3 2 0 0 0 0;4 2 0 0 0 0;5 2 0 0 0 0;6 2 0 0 0 0;7 2 0 0 0 0;	1702.58	7	48.5753	34.1441	75.3761	7	0.00277	0.74346	1	0.64706	0	0	0	No	1.79e-46	0.00059312	0.00059312	sp|O94559|YF65_SCHPO	232	42178300	33761300
cwq_mix2-2_726.21980.21980.3.0.dta	cwq_mix2-2_726.21980.21980.3.0.dta	cwq_mix2-2_726	21980	6211.99	3293.29	1098.43	3	1	DAJNTQFQFTSR		1428.65	9 2 0 0 0 0	(N(N(H(H(H(H))(H(H(H(H(H)))))))))	298	0 1 0 0 0 0;0 2 0 0 0 0;1 2 0 0 0 0;2 2 0 0 0 0;3 2 0 0 0 0;4 2 0 0 0 0;5 2 0 0 0 0;6 2 0 0 0 0;7 2 0 0 0 0;8 2 0 0 0 0;	1864.63	3	82.6796	75.7185	95.6075	7	0.0018	0.54546	0.91667	1.04545	0	0	0	No	4.78e-60	0	4.78e-60	sp|Q9C0Y4|AGLU_SCHPO	116	2923950000	2471820000
cwq_mix2-2_726.21981.21981.3.0.dta	cwq_mix2-2_726.21981.21981.3.0.dta	cwq_mix2-2_726	21981	6212.17	3284.38	1095.46	3	1	VTJITDSQPAPYMK		1564.77	7 2 0 0 0 1	(N(N(H(H(H(H(H(H(H(aH))))))))))	1944	0 1 0 0 0 0;0 2 0 0 0 0;1 2 0 0 0 0;2 2 0 0 0 0;3 2 0 0 0 0;4 2 0 0 0 0;5 2 0 0 0 0;6 2 0 0 0 0;7 2 0 0 0 0;	1719.61	3	101.939	125.763	57.6938	6	0.00219	0.66762	0.81818	1.15385	0	0	0	No	1.09e-34	0	1.09e-34	sp|O94559|YF65_SCHPO	232	143699000	145192000
cwq_mix2-2_726.21992.21992.3.0.dta	cwq_mix2-2_726.21992.21992.3.0.dta	cwq_mix2-2_726	21992	6214.92	3131.23	1044.42	3	1	DAJNTQFQFTSR		1428.65	8 2 0 0 0 0	(N(N(H(H(H(H(H(H(H(H))))))))))	179	0 1 0 0 0 0;0 2 0 0 0 0;1 2 0 0 0 0;2 2 0 0 0 0;3 2 0 0 0 0;4 2 0 0 0 0;5 2 0 0 0 0;6 2 0 0 0 0;7 2 0 0 0 0;	1702.58	3	106.192	119.255	81.9306	7	0.00193	0.61567	0.90909	1.22727	0	0	0	No	6.48e-51	0	6.48e-51	sp|Q9C0Y4|AGLU_SCHPO	116	376549000	361261000
cwq_mix2-2_726.22005.22005.3.0.dta	cwq_mix2-2_726.22005.22005.3.0.dta	cwq_mix2-2_726	22005	6218.48	3887.62	1296.54	3	1	SQDKVTJITDSQPAPYMK		2022.98	9 2 0 0 0 0	(N(N(H(H)(H(H(H(H)))(H(H(H)))))))	290	0 1 0 0 0 0;0 2 0 0 0 0;1 2 0 0 0 0;2 2 0 0 0 0;3 2 0 0 0 0;4 2 0 0 0 0;5 2 0 0 0 0;6 2 0 0 0 0;7 2 0 0 0 0;8 2 0 0 0 0;	1864.63	7	61.4825	52.5949	77.9881	7	0.00406	1.04521	0.91667	0.76471	0	0	0	No	3.35e-48	0	3.35e-48	sp|O94559|YF65_SCHPO	232	33630800	28624400
cwq_mix2-2_726.22007.22007.3.0.dta	cwq_mix2-2_726.22007.22007.3.0.dta	cwq_mix2-2_726	22007	6219.03	3045.24	1015.75	3	1	LGJETFLPK		1018.56	10 2 0 0 0 0	(N(N(H(H(H))(H(H(H))(H(H(H(H))))))))	429	0 1 0 0 0 0;0 2 0 0 0 0;1 2 0 0 0 0;2 2 0 0 0 0;3 2 0 0 0 0;4 2 0 0 0 0;5 2 0 0 0 0;6 2 0 0 0 0;7 2 0 0 0 0;8 2 0 0 0 0;9 2 0 0 0 0;	2026.69	3	28.734	16.774	50.9453	6	0.00112	0.36744	0.84615	0.5625	0	0	0	No	2.4e-30	0.00660066	0.00660066	sp|P36581|CALX_SCHPO	418	28428400	36722300
cwq_mix2-2_726.22008.22008.2.0.dta	cwq_mix2-2_726.22008.22008.2.0.dta	cwq_mix2-2_726	22008	6219.31	2883.19	1442.1	2	1	LGJETFLPK		1018.56	9 2 0 0 0 0	(N(N(H(H(H(H)))(H(H)(H(H)(H))))))	293	0 1 0 0 0 0;0 2 0 0 0 0;1 2 0 0 0 0;2 2 0 0 0 0;3 2 0 0 0 0;4 2 0 0 0 0;5 2 0 0 0 0;6 2 0 0 0 0;7 2 0 0 0 0;8 2 0 0 0 0;	1864.63	3	63.1978	52.3928	83.2641	7	0.00278	0.96329	1	0.9375	0	0	0	No	6.82e-52	0	6.82e-52	sp|P36581|CALX_SCHPO	418	238182000	317687000
cwq_mix2-2_726.22015.22015.3.0.dta	cwq_mix2-2_726.22015.22015.3.0.dta	cwq_mix2-2_726	22015	6221.02	3267.35	1089.79	3	1	VTJITDSQPAPYMK		1564.77	8 2 0 0 0 0	(N(N(H(H(H(H(H(H(H(H))))))))))	179	0 1 0 0 0 0;0 2 0 0 0 0;1 2 0 0 0 0;2 2 0 0 0 0;3 2 0 0 0 0;4 2 0 0 0 0;5 2 0 0 0 0;6 2 0 0 0 0;7 2 0 0 0 0;	1702.58	3	13.8373	14.283	13.0095	6	0.00374	1.14521	0.54545	0.42308	0	0	0	No	0.000126491	0.00949127	0.00961312	sp|O94559|YF65_SCHPO	232	77945200	104941000
cwq_mix2-2_726.22016.22016.3.0.dta	cwq_mix2-2_726.22016.22016.3.0.dta	cwq_mix2-2_726	22016	6221.33	3062.28	1021.43	3	1	LGJETFLPK		1018.56	9 2 0 0 0 1	(N(N(H(H(H(H(H(H(H(H(H(aH))))))))))))	3226	0 1 0 0 0 0;0 2 0 0 0 0;1 2 0 0 0 0;2 2 0 0 0 0;3 2 0 0 0 0;4 2 0 0 0 0;5 2 0 0 0 0;6 2 0 0 0 0;7 2 0 0 0 0;8 2 0 0 0 0;9 2 0 0 0 0;	2043.71	3	53.791	28.9949	99.8408	7	0.00744	2.43017	0.92308	0.8125	0	0	0	No	7.45e-63	0.00154879	0.00154879	sp|P36581|CALX_SCHPO	418	46076000	57755900
cwq_mix2-2_726.22020.22020.2.0.dta	cwq_mix2-2_726.22020.22020.2.0.dta	cwq_mix2-2_726	22020	6222.44	3045.24	1523.13	2	1	LGJETFLPK		1018.56	10 2 0 0 0 0	(N(N(H(H(H))(H(H(H(H(H(H(H))))))))))	426	0 1 0 0 0 0;0 2 0 0 0 0;1 2 0 0 0 0;2 2 0 0 0 0;3 2 0 0 0 0;4 2 0 0 0 0;5 2 0 0 0 0;6 2 0 0 0 0;7 2 0 0 0 0;8 2 0 0 0 0;9 2 0 0 0 0;	2026.69	3	43.5133	31.3182	66.1612	7	0.00044	0.14512	1	0.875	0	0	0	No	2.51e-40	0.00112803	0.00112803	sp|P36581|CALX_SCHPO	418	9057090	6848510
cwq_mix2-2_726.22021.22021.4.2.dta	cwq_mix2-2_726.22021.22021.4.2.dta	cwq_mix2-2_726	22021	6222.72	3725.56	932.145	4	1	SQDKVTJITDSQPAPYMK		2022.98	8 2 0 0 0 0	(N(N(H(H(H))(H(H)(H(H(H)))))))	180	0 1 0 0 0 0;0 2 0 0 0 0;1 2 0 0 0 0;2 2 0 0 0 0;3 2 0 0 0 0;4 2 0 0 0 0;5 2 0 0 0 0;6 2 0 0 0 0;7 2 0 0 0 0;	1702.58	7	26.6472	18.7421	41.3283	6	-0.00184	-0.49367	0.81818	0.5	0	0	0	No	5.3e-24	0.00552486	0.00552486	sp|O94559|YF65_SCHPO	232	9130860	6828170
cwq_mix2-2_726.22024.22024.3.0.dta	cwq_mix2-2_726.22024.22024.3.0.dta	cwq_mix2-2_726	22024	6223.33	3310.31	1104.11	3	1	DAJNTQFQFTSR		1428.65	8 2 0 0 0 1	(N(N(H(H(H(H(H(H(H(H(aH)))))))))))	2546	0 1 0 0 0 0;0 2 0 0 0 0;1 2 0 0 0 0;2 2 0 0 0 0;3 2 0 0 0 0;4 2 0 0 0 0;5 2 0 0 0 0;6 2 0 0 0 0;7 2 0 0 0 0;8 2 0 0 0 0;	1881.66	3	107.126	109.126	103.411	7	0.00207	0.62571	0.91667	1.04545	0	0	0	No	2.94e-65	0	2.94e-65	sp|Q9C0Y4|AGLU_SCHPO	116	2229930000	1887540000
cwq_mix2-2_726.22025.22025.3.2.dta	cwq_mix2-2_726.22025.22025.3.2.dta	cwq_mix2-2_726	22025	6223.44	3148.26	1050.09	3	1	DAJNTQFQFTSR		1428.65	7 2 0 0 0 1	(N(N(H(H(H(H(H(H(H(aH))))))))))	1944	0 1 0 0 0 0;0 2 0 0 0 0;1 2 0 0 0 0;2 2 0 0 0 0;3 2 0 0 0 0;4 2 0 0 0 0;5 2 0 0 0 0;6 2 0 0 0 0;7 2 0 0 0 0;	1719.61	3	105.5	116.312	85.4216	7	0.0021	0.66727	0.90909	1.18182	0	0	0	No	3.22e-53	0	3.22e-53	sp|Q9C0Y4|AGLU_SCHPO	116	179314000	178624000
cwq_mix2-2_726.22027.22027.3.0.dta	cwq_mix2-2_726.22027.22027.3.0.dta	cwq_mix2-2_726	22027	6223.87	3533.38	1178.46	3	1	YFJYTQSEQEAAHDK		1830.79	8 2 0 0 0 0	(N(N(H(H(H(H(H(H(H(H))))))))))	179	0 1 0 0 0 0;0 2 0 0 0 0;1 2 0 0 0 0;2 2 0 0 0 0;3 2 0 0 0 0;4 2 0 0 0 0;5 2 0 0 0 0;6 2 0 0 0 0;7 2 0 0 0 0;	1702.58	3	46.1882	35.2321	66.5354	7	0.0014	0.39588	1	0.75	0	0	0	No	1.18e-40	0.00059312	0.00059312	sp|O13875|YE1A_SCHPO	537	76670600	65111700
cwq_mix2-2_726.22034.22034.3.0.dta	cwq_mix2-2_726.22034.22034.3.0.dta	cwq_mix2-2_726	22034	6225.31	3254.41	1085.47	3	1	EGLINJGTSIHAGLR		1551.82	8 2 0 0 0 0	(N(N(H(H(H(H(H(H(H(H))))))))))	179	0 1 0 0 0 0;0 2 0 0 0 0;1 2 0 0 0 0;2 2 0 0 0 0;3 2 0 0 0 0;4 2 0 0 0 0;5 2 0 0 0 0;6 2 0 0 0 0;7 2 0 0 0 0;	1702.58	6	59.3682	34.7056	105.17	7	0.00267	0.82098	1	0.67857	0	0	0	No	1.89e-66	0.00059312	0.00059312	sp|O42887|SPEB2_SCHPO	269	238019000	245532000
cwq_mix2-2_726.22052.22052.3.0.dta	cwq_mix2-2_726.22052.22052.3.0.dta	cwq_mix2-2_726	22052	6229.67	3293.29	1098.43	3	1	DAJNTQFQFTSR		1428.65	9 2 0 0 0 0	(N(N(H(H(H(H))(H(H(H(H(H)))))))))	298	0 1 0 0 0 0;0 2 0 0 0 0;1 2 0 0 0 0;2 2 0 0 0 0;3 2 0 0 0 0;4 2 0 0 0 0;5 2 0 0 0 0;6 2 0 0 0 0;7 2 0 0 0 0;8 2 0 0 0 0;	1864.63	3	94.3031	103.415	77.38	7	0.00143	0.43342	0.91667	1.18182	0	0	0	No	6.35e-48	0	6.35e-48	sp|Q9C0Y4|AGLU_SCHPO	116	2928690000	2495160000
cwq_mix2-2_726.22053.22053.3.0.dta	cwq_mix2-2_726.22053.22053.3.0.dta	cwq_mix2-2_726	22053	6229.92	2883.19	961.736	3	1	LGJETFLPK		1018.56	9 2 0 0 0 0	(N(N(H(H)(H(H)(H(H(H(H(H)))))))))	289	0 1 0 0 0 0;0 2 0 0 0 0;1 2 0 0 0 0;2 2 0 0 0 0;3 2 0 0 0 0;4 2 0 0 0 0;5 2 0 0 0 0;6 2 0 0 0 0;7 2 0 0 0 0;8 2 0 0 0 0;	1864.63	3	88.3346	83.1572	97.9499	7	0.00189	0.65634	0.91667	1.25	0	0	0	No	9.4e-62	0	9.4e-62	sp|P36581|CALX_SCHPO	418	331168000	545264000
cwq_mix2-2_726.22055.22055.3.0.dta	cwq_mix2-2_726.22055.22055.3.0.dta	cwq_mix2-2_726	22055	6230.47	3725.57	1242.53	3	1	SQDKVTJITDSQPAPYMK		2022.98	8 2 0 0 0 0	(N(N(H(H(H)(H))(H(H)(H(H))))))	188	0 1 0 0 0 0;0 2 0 0 0 0;1 2 0 0 0 0;2 2 0 0 0 0;3 2 0 0 0 0;4 2 0 0 0 0;5 2 0 0 0 0;6 2 0 0 0 0;7 2 0 0 0 0;	1702.58	7	62.1513	54.6035	76.1688	7	0.00475	1.27411	0.90909	0.79412	0	0	0	No	4.93e-47	0	4.93e-47	sp|O94559|YF65_SCHPO	232	42178300	33761300
cwq_mix2-2_726.22063.22063.3.0.dta	cwq_mix2-2_726.22063.22063.3.0.dta	cwq_mix2-2_726	22063	6232.53	3131.23	1044.42	3	1	DAJNTQFQFTSR		1428.65	8 2 0 0 0 0	(N(N(H(H(H(H)))(H(H)(H)(H)))))	182	0 1 0 0 0 0;0 2 0 0 0 0;1 2 0 0 0 0;2 2 0 0 0 0;3 2 0 0 0 0;4 2 0 0 0 0;5 2 0 0 0 0;6 2 0 0 0 0;7 2 0 0 0 0;	1702.58	3	106.701	121.777	78.7027	7	0.00197	0.62812	0.90909	1.22727	0	0	0	No	1.1e-48	0	1.1e-48	sp|Q9C0Y4|AGLU_SCHPO	116	376549000	361261000
cwq_mix2-2_726.22087.22087.2.0.dta	cwq_mix2-2_726.22087.22087.2.0.dta	cwq_mix2-2_726	22087	6238.48	2883.19	1442.1	2	1	LGJETFLPK		1018.56	9 2 0 0 0 0	(N(N(H(H(H))(H(H)(H(H(H(H))))))))	306	0 1 0 0 0 0;0 2 0 0 0 0;1 2 0 0 0 0;2 2 0 0 0 0;3 2 0 0 0 0;4 2 0 0 0 0;5 2 0 0 0 0;6 2 0 0 0 0;7 2 0 0 0 0;8 2 0 0 0 0;	1864.63	3	97.4923	101.976	89.1655	7	0.0032	1.10827	1	1.3125	0	0	0	No	8.14e-56	0	8.14e-56	sp|P36581|CALX_SCHPO	418	233490000	312816000
cwq_mix2-2_726.22098.22098.3.0.dta	cwq_mix2-2_726.22098.22098.3.0.dta	cwq_mix2-2_726	22098	6241.35	3310.31	1104.11	3	1	DAJNTQFQFTSR		1428.65	8 2 0 0 0 1	(N(N(H(H(H(H(H(H(H(aH(H)))))))))))	2554	0 1 0 0 0 0;0 2 0 0 0 0;1 2 0 0 0 0;2 2 0 0 0 0;3 2 0 0 0 0;4 2 0 0 0 0;5 2 0 0 0 0;6 2 0 0 0 0;7 2 0 0 0 0;7 2 0 0 0 1;	1881.66	3	83.2605	84.5724	80.8241	7	0.00219	0.66196	0.91667	1.09091	0	0	0	No	3.21e-50	0	3.21e-50	sp|Q9C0Y4|AGLU_SCHPO	116	2241410000	1895430000
cwq_mix2-2_726.22109.22109.3.0.dta	cwq_mix2-2_726.22109.22109.3.0.dta	cwq_mix2-2_726	22109	6244.28	3254.41	1085.47	3	1	EGLINJGTSIHAGLR		1551.82	8 2 0 0 0 0	(N(N(H(H(H(H(H(H(H(H))))))))))	179	0 1 0 0 0 0;0 2 0 0 0 0;1 2 0 0 0 0;2 2 0 0 0 0;3 2 0 0 0 0;4 2 0 0 0 0;5 2 0 0 0 0;6 2 0 0 0 0;7 2 0 0 0 0;	1702.58	6	95.3478	86.8438	111.141	7	0.00186	0.57301	1	1	0	0	0	No	2.29e-70	0	2.29e-70	sp|O42887|SPEB2_SCHPO	269	238019000	245532000
cwq_mix2-2_726.22114.22114.2.0.dta	cwq_mix2-2_726.22114.22114.2.0.dta	cwq_mix2-2_726	22114	6245.7	2721.14	1361.07	2	1	LGJETFLPK		1018.56	8 2 0 0 0 0	(N(N(H(H(H))(H(H)(H)(H(H))))))	193	0 1 0 0 0 0;0 2 0 0 0 0;1 2 0 0 0 0;2 2 0 0 0 0;3 2 0 0 0 0;4 2 0 0 0 0;5 2 0 0 0 0;6 2 0 0 0 0;7 2 0 0 0 0;	1702.58	3	27.966	21.3754	40.2058	6	0.00342	1.25712	0.90909	0.75	0	0	0	No	2.67e-23	0.0053357	0.0053357	sp|P36581|CALX_SCHPO	418	328389000	422192000
cwq_mix2-2_726.22121.22121.3.0.dta	cwq_mix2-2_726.22121.22121.3.0.dta	cwq_mix2-2_726	22121	6247.26	2883.19	961.736	3	1	LGJETFLPK		1018.56	9 2 0 0 0 0	(N(N(H(H(H(H))(H(H(H(H(H)))))))))	298	0 1 0 0 0 0;0 2 0 0 0 0;1 2 0 0 0 0;2 2 0 0 0 0;3 2 0 0 0 0;4 2 0 0 0 0;5 2 0 0 0 0;6 2 0 0 0 0;7 2 0 0 0 0;8 2 0 0 0 0;	1864.63	3	107.208	109.463	103.021	7	0.00184	0.6397	0.91667	1.25	0	0	0	No	4.64e-65	0	4.64e-65	sp|P36581|CALX_SCHPO	418	1468540000	1940770000
cwq_mix2-2_726.22125.22125.3.0.dta	cwq_mix2-2_726.22125.22125.3.0.dta	cwq_mix2-2_726	22125	6248.38	3293.28	1098.43	3	1	DAJNTQFQFTSR		1428.65	9 2 0 0 0 0	(N(N(H(H(H)(H(H)))(H(H)(H(H))))))	305	0 1 0 0 0 0;0 2 0 0 0 0;1 2 0 0 0 0;2 2 0 0 0 0;3 2 0 0 0 0;4 2 0 0 0 0;5 2 0 0 0 0;6 2 0 0 0 0;7 2 0 0 0 0;8 2 0 0 0 0;	1864.63	3	21.294	21.6566	20.6206	5	-0.00062	-0.18694	0.66667	0.77273	0	0	0	No	7.12e-10	0.0053357	0.0053357	sp|Q9C0Y4|AGLU_SCHPO	116	2941710000	2500780000
cwq_mix2-2_726.22134.22134.3.0.dta	cwq_mix2-2_726.22134.22134.3.0.dta	cwq_mix2-2_726	22134	6250.86	3131.23	1044.42	3	1	DAJNTQFQFTSR		1428.65	8 2 0 0 0 0	(N(N(H(H(H(H)))(H(H)(H(H))))))	184	0 1 0 0 0 0;0 2 0 0 0 0;1 2 0 0 0 0;2 2 0 0 0 0;3 2 0 0 0 0;4 2 0 0 0 0;5 2 0 0 0 0;6 2 0 0 0 0;7 2 0 0 0 0;	1702.58	3	63.8439	65.2296	61.2704	7	0.0018	0.57543	0.90909	1.04545	0	0	0	No	3.25e-37	0	3.25e-37	sp|Q9C0Y4|AGLU_SCHPO	116	99859900	42755900
cwq_mix2-2_726.22137.22137.3.0.dta	cwq_mix2-2_726.22137.22137.3.0.dta	cwq_mix2-2_726	22137	6251.59	3148.26	1050.09	3	1	DAJNTQFQFTSR		1428.65	7 2 0 0 0 1	(N(N(H(H(H(H(H(H(H(aH))))))))))	1944	0 1 0 0 0 0;0 2 0 0 0 0;1 2 0 0 0 0;2 2 0 0 0 0;3 2 0 0 0 0;4 2 0 0 0 0;5 2 0 0 0 0;6 2 0 0 0 0;7 2 0 0 0 0;	1719.61	3	75.4878	76.602	73.4187	7	0.00191	0.60723	0.81818	1.04545	0	0	0	No	3.49e-45	0	3.49e-45	sp|Q9C0Y4|AGLU_SCHPO	116	66435900	26952200
cwq_mix2-2_726.22159.22159.2.0.dta	cwq_mix2-2_726.22159.22159.2.0.dta	cwq_mix2-2_726	22159	6256.79	2883.19	1442.1	2	1	LGJETFLPK		1018.56	9 2 0 0 0 0	(N(N(H(H(H))(H(H(H))(H(H(H)))))))	301	0 1 0 0 0 0;0 2 0 0 0 0;1 2 0 0 0 0;2 2 0 0 0 0;3 2 0 0 0 0;4 2 0 0 0 0;5 2 0 0 0 0;6 2 0 0 0 0;7 2 0 0 0 0;8 2 0 0 0 0;	1864.63	3	95.938	93.0607	101.282	7	0.00245	0.84884	1	1.1875	0	0	0	No	6.82e-64	0	6.82e-64	sp|P36581|CALX_SCHPO	418	1084430000	1010710000
cwq_mix2-2_726.22176.22176.3.0.dta	cwq_mix2-2_726.22176.22176.3.0.dta	cwq_mix2-2_726	22176	6261.16	2721.14	907.717	3	1	LGJETFLPK		1018.56	8 2 0 0 0 0	(N(N(H(H(H(H))(H(H(H(H))))))))	192	0 1 0 0 0 0;0 2 0 0 0 0;1 2 0 0 0 0;2 2 0 0 0 0;3 2 0 0 0 0;4 2 0 0 0 0;5 2 0 0 0 0;6 2 0 0 0 0;7 2 0 0 0 0;	1702.58	3	37.0963	24.1101	61.2134	7	-0.00052	-0.19117	0.90909	0.75	0	0	0	No	3.8e-37	0.003367	0.003367	sp|P36581|CALX_SCHPO	418	55079600	77631700
cwq_mix2-2_726.22180.22180.3.0.dta	cwq_mix2-2_726.22180.22180.3.0.dta	cwq_mix2-2_726	22180	6262.27	4649.85	1550.62	3	1	JVTIPTNGIPQR		1309.72	17 2 0 0 0 1	(N(N(H(H(H(H))(H(H(H(H(H))))))(H(aH(H(H(H(H(H(H(H))))))))))))	9124	0 1 0 0 0 0;0 2 0 0 0 0;1 2 0 0 0 0;2 2 0 0 0 0;2 2 0 0 0 1;3 2 0 0 0 0;3 2 0 0 0 1;4 2 0 0 0 0;4 2 0 0 0 1;5 2 0 0 0 0;5 2 0 0 0 1;6 2 0 0 0 0;6 2 0 0 0 1;7 2 0 0 0 0;7 2 0 0 0 1;8 2 0 0 0 0;8 2 0 0 0 1;9 2 0 0 0 0;9 2 0 0 0 1;10 2 0 0 0 0;10 2 0 0 0 1;11 2 0 0 0 1;12 2 0 0 0 1;13 2 0 0 0 1;14 2 0 0 0 1;15 2 0 0 0 1;16 2 0 0 0 1;	3340.14	1	26.5902	15.272	47.6098	8	-0.0082	-1.76362	0.55172	0.5	0	0	0	No	3.47e-28	0.00949127	0.00949127	sp|Q9C0Y4|AGLU_SCHPO	37	11475400	4985710
cwq_mix2-2_726.22183.22183.3.0.dta	cwq_mix2-2_726.22183.22183.3.0.dta	cwq_mix2-2_726	22183	6262.77	3254.41	1085.47	3	1	EGLINJGTSIHAGLR		1551.82	8 2 0 0 0 0	(N(N(H(H)(H(H)(H(H(H(H))))))))	181	0 1 0 0 0 0;0 2 0 0 0 0;1 2 0 0 0 0;2 2 0 0 0 0;3 2 0 0 0 0;4 2 0 0 0 0;5 2 0 0 0 0;6 2 0 0 0 0;7 2 0 0 0 0;	1702.58	6	51.5498	33.5272	85.0204	7	0.00144	0.44119	1	0.75	0	0	0	No	5.8e-53	0.00112803	0.00112803	sp|O42887|SPEB2_SCHPO	269	58460700	26607800
cwq_mix2-2_726.22194.22194.3.0.dta	cwq_mix2-2_726.22194.22194.3.0.dta	cwq_mix2-2_726	22194	6265.69	2883.19	961.736	3	1	LGJETFLPK		1018.56	9 2 0 0 0 0	(N(N(H(H(H(H)))(H(H(H(H(H))))))))	287	0 1 0 0 0 0;0 2 0 0 0 0;1 2 0 0 0 0;2 2 0 0 0 0;3 2 0 0 0 0;4 2 0 0 0 0;5 2 0 0 0 0;6 2 0 0 0 0;7 2 0 0 0 0;8 2 0 0 0 0;	1864.63	3	102.811	94.849	117.597	7	0.00173	0.60016	0.91667	1.125	0	0	0	No	7.27e-75	0	7.27e-75	sp|P36581|CALX_SCHPO	418	1137380000	1395510000
cwq_mix2-2_726.22196.22196.2.0.dta	cwq_mix2-2_726.22196.22196.2.0.dta	cwq_mix2-2_726	22196	6266.28	2721.14	1361.07	2	1	LGJETFLPK		1018.56	8 2 0 0 0 0	(N(N(H(H(H(H)))(H(H)(H(H))))))	184	0 1 0 0 0 0;0 2 0 0 0 0;1 2 0 0 0 0;2 2 0 0 0 0;3 2 0 0 0 0;4 2 0 0 0 0;5 2 0 0 0 0;6 2 0 0 0 0;7 2 0 0 0 0;	1702.58	3	64.6747	58.7438	75.6892	7	0.00135	0.49567	1	1.0625	0	0	0	No	9.19e-47	0	9.19e-47	sp|P36581|CALX_SCHPO	418	69797500	92186200
cwq_mix2-2_726.22197.22197.3.0.dta	cwq_mix2-2_726.22197.22197.3.0.dta	cwq_mix2-2_726	22197	6266.56	3105.3	1035.77	3	1	VTJITDSQPAPYMK		1564.77	7 2 0 0 0 0	(N(N(H(H(H))(H(H(H(H)))))))	109	0 1 0 0 0 0;0 2 0 0 0 0;1 2 0 0 0 0;2 2 0 0 0 0;3 2 0 0 0 0;4 2 0 0 0 0;5 2 0 0 0 0;6 2 0 0 0 0;	1540.53	3	42.2608	50.6005	26.7728	6	0.00167	0.53915	0.7	0.92308	0	0	0	No	8.3e-15	0	8.3e-15	sp|O94559|YF65_SCHPO	232	18182200	26274600
cwq_mix2-2_726.22198.22198.3.0.dta	cwq_mix2-2_726.22198.22198.3.0.dta	cwq_mix2-2_726	22198	6266.84	3563.51	1188.51	3	1	SQDKVTJITDSQPAPYMK		2022.98	7 2 0 0 0 0	(N(N(H(H)(H(H)(H(H(H)))))))	107	0 1 0 0 0 0;0 2 0 0 0 0;1 2 0 0 0 0;2 2 0 0 0 0;3 2 0 0 0 0;4 2 0 0 0 0;5 2 0 0 0 0;6 2 0 0 0 0;	1540.53	7	24.663	14.1261	44.2315	6	0.00313	0.87897	0.9	0.5	0	0	0	No	7.69e-26	0.00949127	0.00949127	sp|O94559|YF65_SCHPO	232	11954900	6796080
cwq_mix2-2_726.22206.22206.3.0.dta	cwq_mix2-2_726.22206.22206.3.0.dta	cwq_mix2-2_726	22206	6268.67	2900.23	967.413	3	1	LGJETFLPK		1018.56	8 2 0 0 0 1	(N(N(H(H(H(H(H(H(H(H(aH)))))))))))	2546	0 1 0 0 0 0;0 2 0 0 0 0;1 2 0 0 0 0;2 2 0 0 0 0;3 2 0 0 0 0;4 2 0 0 0 0;5 2 0 0 0 0;6 2 0 0 0 0;7 2 0 0 0 0;8 2 0 0 0 0;	1881.66	3	89.6952	73.6559	119.482	7	0.00804	2.77058	1	1	0	0	0	No	3.36e-76	0	3.36e-76	sp|P36581|CALX_SCHPO	418	1282970000	1518080000
cwq_mix2-2_726.22212.22212.3.1.dta	cwq_mix2-2_726.22212.22212.3.1.dta	cwq_mix2-2_726	22212	6270.16	3310.31	1104.11	3	1	DAJNTQFQFTSR		1428.65	8 2 0 0 0 1	(N(N(H(H(H(H(H(H(H(H(aH)))))))))))	2546	0 1 0 0 0 0;0 2 0 0 0 0;1 2 0 0 0 0;2 2 0 0 0 0;3 2 0 0 0 0;4 2 0 0 0 0;5 2 0 0 0 0;6 2 0 0 0 0;7 2 0 0 0 0;8 2 0 0 0 0;	1881.66	3	29.3945	24.255	38.9393	6	0.00299	0.90393	0.75	0.72727	0	0	0	No	1.78e-22	0.003367	0.003367	sp|Q9C0Y4|AGLU_SCHPO	116	2101200	1884520000
cwq_mix2-2_726.22222.22222.3.0.dta	cwq_mix2-2_726.22222.22222.3.0.dta	cwq_mix2-2_726	22222	6272.78	3122.32	1041.45	3	1	VTJITDSQPAPYMK		1564.77	6 2 0 0 0 1	(N(N(H(H(H(H(H(aH(H)))))))))	1637	0 1 0 0 0 0;0 2 0 0 0 0;1 2 0 0 0 0;2 2 0 0 0 0;3 2 0 0 0 0;4 2 0 0 0 0;5 2 0 0 0 0;5 2 0 0 0 1;	1557.56	3	75.929	94.8089	40.8661	6	-0.00026	-0.0829	0.8	1.15385	0	0	0	No	1.02e-23	0	1.02e-23	sp|O94559|YF65_SCHPO	232	27403700	27154300
cwq_mix2-2_726.22231.22231.2.0.dta	cwq_mix2-2_726.22231.22231.2.0.dta	cwq_mix2-2_726	22231	6274.67	2883.19	1442.1	2	1	LGJETFLPK		1018.56	9 2 0 0 0 0	(N(N(H(H(H)(H(H)))(H(H(H(H)))))))	307	0 1 0 0 0 0;0 2 0 0 0 0;1 2 0 0 0 0;2 2 0 0 0 0;3 2 0 0 0 0;4 2 0 0 0 0;5 2 0 0 0 0;6 2 0 0 0 0;7 2 0 0 0 0;8 2 0 0 0 0;	1864.63	3	92.5637	90.2244	96.9081	7	0.00271	0.93971	1	1.1875	0	0	0	No	5.8e-61	0	5.8e-61	sp|P36581|CALX_SCHPO	418	1084430000	1010710000
[truncated: 5,100 more rows]
