# Supplementary material for: Precise, fast and comprehensive analysis of intact glycopeptides and modified glycans with pGlyco3
Source: Nat Methods. 2021 Nov 25;18(12):1515–23. doi: 10.1038/s41592-021-01306-0 (PMC8648562; doi:10.1038/s41592-021-01306-0)
Supplement: Supplementary file 3 — All additional data files. [file 41592_2021_1306_MOESM3_ESM.zip › Supplementary Data/Result Files for Figures/Suppl/SN-Fig.7/readme.txt]

Glycopeptide FDR<=0.01

pGlyco3-Yeast-N-Mouse-15N13C.xlsx (pGlyco3 results copied from Fig.2/Fig.2a)
pGlyco3-Yeast-N-Mouse-aH-15N13C.xlsx (N-Mouse GDB with aH, Max # of aH = 2)
pGlyco3-Yeast-182-GDB-HM-15N13C.xlsx (182 GDB)
